# Supplementary material for: Preoperative immune checkpoint inhibition and cryoablation in early-stage breast cancer
Source: iScience. 2024 Jan 12;27(2):108880. doi: 10.1016/j.isci.2024.108880 (PMC10850740; doi:10.1016/j.isci.2024.108880)
Supplement: Data S1. Metadata file for TCR clone abundance tables provided in the supplement [file mmc2.zip]

Archive with 51 entries (51 files):
- 16-495-1A_TCRB.tsv
- __MACOSX/._16-495-1A_TCRB.tsv
- 16-495-1B_TCRB.tsv
- 16-495-1C_TCRB.tsv
- 16-495-1D_TCRB.tsv
- 16-495-1TA_TCRB.tsv
- __MACOSX/._16-495-1TA_TCRB.tsv
- 16-495-1TB_TCRB.tsv
- 16-495-1TC_TCRB.tsv
- 16-495-1TD_TCRB.tsv
- 16-495-1TE_TCRB.tsv
- 16-495-1TF_TCRB.tsv
- 16-495-1TG_TCRB.tsv
- 16-495-1TH_TCRB.tsv
- 16-495-1TI_TCRB.tsv
- 16-495-2A_TCRB.tsv
- 16-495-2B_TCRB.tsv
- 16-495-2C_TCRB.tsv
- 16-495-2D_TCRB.tsv
- 16-495-2TA_TCRB.tsv
- 16-495-2TB_TCRB.tsv
- 16-495-2TC_TCRB.tsv
- 16-495-2TD_TCRB.tsv
- 16-495-2TE_TCRB.tsv
- 16-495-2TF_TCRB.tsv
- 16-495-2TG_TCRB.tsv
- 16-495-2TH_TCRB.tsv
- 16-495-5A_TCRB.tsv
- 16-495-5B_TCRB.tsv
- 16-495-5C_TCRB.tsv
- 16-495-5D_TCRB.tsv
- 16-495-5TA_TCRB.tsv
- 16-495-5TB_TCRB.tsv
- 16-495-5TC_TCRB.tsv
- 16-495-5TD_TCRB.tsv
- 16-495-5TE_TCRB.tsv
- 16-495-5TF_TCRB.tsv
- 16-495-5TG_TCRB.tsv
- 16-495-5TH_TCRB.tsv
- 16-495-6A_TCRB.tsv
- 16-495-6B_TCRB.tsv
- __MACOSX/._16-495-6B_TCRB.tsv
- 16-495-6C_TCRB.tsv
- 16-495-6D_TCRB.tsv
- 16-495-6TA_TCRB.tsv
- 16-495-6TB_TCRB.tsv
- 16-495-6TC_TCRB.tsv
- 16-495-6TD_TCRB.tsv
- 16-495-6TE_TCRB.tsv
- 16-495-6TF_TCRB.tsv
- 16-495-6TG_TCRB.tsv
