# Supplementary material for: Preoperative immune checkpoint inhibition and cryoablation in early-stage breast cancer
Source: iScience. 2024 Jan 12;27(2):108880. doi: 10.1016/j.isci.2024.108880 (PMC10850740; doi:10.1016/j.isci.2024.108880)
Supplement: Data S1. Metadata file for TCR clone abundance tables provided in the supplement [file mmc2.zip › 16-495-1A_TCRB.tsv]

nucleotide	aminoAcid	count (templates/reads)	frequencyCount (%)	cdr3Length	vMaxResolved	vFamilyName	vGeneName	vGeneAllele	vFamilyTies	vGeneNameTies	vGeneAlleleTies	dMaxResolved	dFamilyName	dGeneName	dGeneAllele	dFamilyTies	dGeneNameTies	dGeneAlleleTies	jMaxResolved	jFamilyName	jGeneName	jGeneAllele	jFamilyTies	jGeneNameTies	jGeneAlleleTies	vDeletion	n1Insertion	d5Deletion	d3Deletion	n2Insertion	jDeletion	vIndex	n1Index	dIndex	n2Index	jIndex	estimatedNumberGenomes	sequenceStatus	cloneResolved	vOrphon	dOrphon	jOrphon	vFunction	dFunction	jFunction	fractionNucleated	vAlignLength	vAlignSubstitutionCount	vAlignSubstitutionIndexes
NNNNTGTCGGCTGCTCCCTCCCAGACATCTGTGTACTTCTGTGCCACCGTCAAGGGACAGGGGAATGAAAAACTGTTTTTTGGCAGT	CATVKGQGNEKLFF	3523	0.022247903405072243	42	TCRBV06-05*01	TCRBV06	TCRBV06-05	01				TCRBD01-01*01	TCRBD01	TCRBD01-01	01				TCRBJ01-04*01	TCRBJ01	TCRBJ01-04	01				10	0	0	2	7	5	39	46	53	-1	63	3523	In	VDJ
CTGGAGTCCGCCAGCACCAACCAGACATCTATGTACCTCTGTGCCATTTCGGACAGGGGGCTGGTTCAGCCCCAGCATTTTGGTGAT	CAISDRGLVQPQHF	816	0.005153076689906032	42	TCRBV28-01*01	TCRBV28	TCRBV28-01	01				TCRBD01-01*01	TCRBD01	TCRBD01-01	01				TCRBJ01-05*01	TCRBJ01	TCRBJ01-05	01				10	4	1	0	4	6	39	46	50	61	65	816	In	VDJ
AAGATCCAGCCTGCAGAGCTTGGGGACTCGGCCATGTATCTCTGTGCCAGCAGCTTATTGGGGGGCTATGGCTACACCTTCGGTTCG	CASSLLGGYGYTF	373	0.0023555117712438112	39	TCRBV11-01*01	TCRBV11	TCRBV11-01	01				TCRBD02-01*01	TCRBD02	TCRBD02-01	01				TCRBJ01-02*01	TCRBJ01	TCRBJ01-02	01				2	0	9	1	2	4	42	57	59	-1	65	373	In	VDJ
ACAGTGACCAGTGCCCATCCTGAAGACAGCAGCTTCTACATCTGCAGTGCTAGAGGACAAATAGACTACGAGCAGTACTTCGGGCCG	CSARGQIDYEQYF	500	0.0031575224815600686	39	TCRBV20	TCRBV20				TCRBV20-01,TCRBV20-or09_02		TCRBD01-01*01	TCRBD01	TCRBD01-01	01				TCRBJ02-07*01	TCRBJ02	TCRBJ02-07	01				1	6	2	6	0	3	42	-1	55	59	65	500	In	VDJ
ATCAATTCCCTGGAGCTTGGTGACTCTGCTGTGTATTTCTGTGCCAGCAGCCAACCGCGGTCGTGCTACGAGCAGTACTTCGGGCCG	CASSQPRSCYEQYF	387	0.002443922400727493	42	TCRBV03-01/03-02*01	TCRBV03	TCRBV03-01/03-02	01				TCRBD02-01	TCRBD02	TCRBD02-01				01,02	TCRBJ02-07*01	TCRBJ02	TCRBJ02-07	01				2	5	7	5	2	3	39	54	56	60	65	387	In	VDJ
AGCTCCTTCTCAGTGACTCTGGCTTCTATCTCTGTGCCTGGAGCGTGTTCGGGCCCCGGGAGACCCTACGAGCAGTACTTCGGGCCG		289	0.0018250479943417196	49	TCRBV30-01*01	TCRBV30	TCRBV30-01	01				TCRBD02-01*02	TCRBD02	TCRBD02-01	02				TCRBJ02-07*01	TCRBJ02	TCRBJ02-07	01				3	2	8	2	13	2	32	43	56	62	64	289	Out	VDJ
GCCCAAAAGAACCCGACAGCTTTCTATCTCTGTGCCAGTAGTGGGCGAAGCGGGGGAGTCTTTTACAATGAGCAGTTCTTCGGGCCA	CASSGRSGGVFYNEQFF	352	0.0022228958270182884	51	TCRBV19-01*01	TCRBV19	TCRBV19-01	01				TCRBD02-01*01	TCRBD02	TCRBD02-01	01				TCRBJ02-01*01	TCRBJ02	TCRBJ02-01	01				5	7	6	2	6	4	30	42	48	56	63	352	In	VDJ
CCTGCAGCCAGAAGACTCGGCCCTGTATCTCTGCGCCAGCAGCCAAGATTAGGCAGGTGTAGCACCGGGGAGCTGTTTTTTGGAGAA		292	0.0018439931292310802	50	TCRBV04-03*01	TCRBV04	TCRBV04-03	01				TCRBD01-01*01	TCRBD01	TCRBD01-01	01				TCRBJ02-02*01	TCRBJ02	TCRBJ02-02	01				0	5	4	4	5	4	31	48	53	57	62	292	Out	VDJ
TCCACAAAGCTGGAGGACTCAGCCATGTACTTCTGTGCCAGCGAGGGTAGAGCGGGGGGGCGCAGGACTGAAGCTTTCTTTGGACAA	CASEGRAGGRRTEAFF	313	0.001976609073456603	48	TCRBV02-01	TCRBV02	TCRBV02-01				01,03	TCRBD02-01*01	TCRBD02	TCRBD02-01	01				TCRBJ01-01*01	TCRBJ01	TCRBJ01-01	01				8	6	6	0	8	5	33	42	50	60	66	313	In	VDJ
GGCGTCTGCTGTACCCTCTCAGACATCTGTGTACTTCTGTGCCAGCAGCTTATATACAGGGTGAACACTGAAGCTTTCTTTGGACAA		352	0.0022228958270182884	44	TCRBV06-04*01	TCRBV06	TCRBV06-04	01				TCRBD01-01*01	TCRBD01	TCRBD01-01	01				TCRBJ01-01*01	TCRBJ01	TCRBJ01-01	01				6	0	3	3	7	0	37	48	55	-1	61	352	Out	VDJ
CACTGTGACATCGGCCCAAAAGAACCCGACAGCTTTCTATCTCTGTGCCAGTTATAGCGGGTGGAAGAGACCCAGTACTTCGGGCCA		189	0.001193543498029706	38	TCRBV19-01*01	TCRBV19	TCRBV19-01	01				TCRBD02-01	TCRBD02	TCRBD02-01				01,02	TCRBJ02-05*01	TCRBJ02	TCRBJ02-05	01				8	3	5	4	2	3	43	52	54	61	64	189	Out	VDJ
ACCAGTGCCCATCCTGAAGACAGCAGCTTCTACATCTGCAGTGCCCCGAGGTCCCGACAGGGGGCCTACGAGCAGTACTTCGGGCCG	CSAPRSRQGAYEQYF	137	8.651611599474588E-4	45	TCRBV20	TCRBV20				TCRBV20-01,TCRBV20-or09_02		TCRBD01-01*01	TCRBD01	TCRBD01-01	01				TCRBJ02-07*01	TCRBJ02	TCRBJ02-07	01				6	0	2	1	11	2	36	44	55	-1	64	137	In	VDJ
AATGTGAGCACCTTGGAGCTGGGGGACTCGGCCCTTTATCTTTGCGCCAGCAGCTTGTATTATAATACTGAAGCTTTCTTTGGACAA	CASSLYYNTEAFF	202	0.0012756390825502677	39	TCRBV05-01*01	TCRBV05	TCRBV05-01	01				TCRBD02-01	TCRBD02	TCRBD02-01				01,02	TCRBJ01-01*01	TCRBJ01	TCRBJ01-01	01				1	7	5	9	0	5	42	-1	57	59	66	202	In	VDJ
CTGAAGATCCGGTCCACAAAGCTGGAGGACTCAGCCATGTACTTCTGTGCCAGCAGTCCTATCTCCTACGAGCAGTACTTCGGGCCG	CASSPISYEQYF	177	0.0011177629584722642	36	TCRBV02-01	TCRBV02	TCRBV02-01				01,03	TCRBD02-01	TCRBD02	TCRBD02-01				01,02	TCRBJ02-07*01	TCRBJ02	TCRBJ02-07	01				5	1	4	9	1	0	45	57	58	61	62	177	In	VDJ
GAGTCTGCCAGGCCCTCACATACCTCTCAGTACCTCTGTGCCAGCAGTGAATTCTAAATTAGCAATCAGCCCCAGCATTTTGGTGAT	CASSEF*ISNQPQHF	255	0.001610336465595635	45	TCRBV25-01*01	TCRBV25	TCRBV25-01	01				TCRBD02-01	TCRBD02	TCRBD02-01				01,02	TCRBJ01-05*01	TCRBJ01	TCRBJ01-05	01				1	3	4	9	1	0	36	52	53	56	59	255	Stop	VDJ
GCCTTGTTGCTGGGGGACTCGGCCCTCTATCTCTGTGCCAGCAGCTTGGGGGGGAGATCCTCCTACAATGAGCAGTTCTTCGGGCCA	CASSLGGRSSYNEQFF	137	8.651611599474588E-4	48	TCRBV05-06*01	TCRBV05	TCRBV05-06	01								TCRBD01,TCRBD02	TCRBD01-01,TCRBD02-01		TCRBJ02-01*01	TCRBJ02	TCRBJ02-01	01				0	5	6	1	0	0	33	-1	49	54	59	137	In	VDJ
GTGAACGCCTTGGAGCTGGACGACTCGGCCCTGTATCTCTGTGCCAGCAGCCCGGGTCCTGGGACCGGGGAGCTGTTTTTTGGAGAA	CASSPGPGTGELFF	123	7.76750530463777E-4	42	TCRBV05-04*01	TCRBV05	TCRBV05-04	01				TCRBD02-01	TCRBD02	TCRBD02-01				01,02	TCRBJ02-02*01	TCRBJ02	TCRBJ02-02	01				4	7	8	4	1	5	39	51	52	56	63	123	In	VDJ
CGCACAGAGCAGCGGGACTCGGCCATGTATCGCTGTGCCAGCAGCTTAGTAAACGGGCAGGGATCCTACGAGCAGTACTTCGGGCCG	CASSLVNGQGSYEQYF	132	8.335859351318581E-4	48	TCRBV07-06*01	TCRBV07	TCRBV07-06	01				TCRBD01-01*01	TCRBD01	TCRBD01-01	01				TCRBJ02-07*01	TCRBJ02	TCRBJ02-07	01				1	1	4	3	8	1	33	49	57	62	63	132	In	VDJ
CAGCGCACAGAGCGGGGGGACTCAGCCGTGTATCTCTGTGCCAGCAGCTTAGGACAGGGTCCCACAGATACGCAGTATTTTGGCCCA	CASSLGQGPTDTQYF	189	0.001193543498029706	45	TCRBV07-03*01	TCRBV07	TCRBV07-03	01				TCRBD01-01*01	TCRBD01	TCRBD01-01	01				TCRBJ02-03*01	TCRBJ02	TCRBJ02-03	01				2	3	1	3	0	2	36	-1	51	59	62	189	In	VDJ
TCGGCTGCTCCCTCCCAGACATCTGTGTACTTCTGTGCCAGCAGTAGACTAGCGGGGGGAAACACCGGGGAGCTGTTTTTTGGAGAA	CASSRLAGGNTGELFF	190	0.001199858542992826	48	TCRBV06	TCRBV06				TCRBV06-01,TCRBV06-05		TCRBD02-01*01	TCRBD02	TCRBD02-01	01				TCRBJ02-02*01	TCRBJ02	TCRBJ02-02	01				5	1	2	1	1	2	33	45	46	59	60	190	In	VDJ
TCGGCTGCTCCCTCCCAGACATCTGTGTACTTCTGTGCCAGCAGTTACTCGACAGGGCGAAGGGGGTCACCCCTCCACTTTGGGAAC	CASSYSTGRRGSPLHF	96	6.062443164595332E-4	48	TCRBV06-05*01	TCRBV06	TCRBV06-05	01				TCRBD01-01*01	TCRBD01	TCRBD01-01	01				TCRBJ01-06*02	TCRBJ01	TCRBJ01-06	02				0	9	2	3	0	10	33	-1	50	57	66	96	In	VDJ
GTGAGCAACATGAGCCCTGAAGACAGCAGCATATATCTCTGCAGCGTTGAAGATACTGACAGGAACTATGGCTACACCTTCGGTTCG	CSVEDTDRNYGYTF	85	5.367788218652116E-4	42	TCRBV29-01	TCRBV29	TCRBV29-01				01,02	TCRBD01-01*01	TCRBD01	TCRBD01-01	01				TCRBJ01-02*01	TCRBJ01	TCRBJ01-02	01				0	0	2	4	4	2	39	53	57	-1	63	85	In	VDJ
GAGTCGCCCAGCCCCAACCAGACCTCTCTGTACTTCTGTGCCAGCAGATCGGGACTAGCGGGGCTTTACGAGCAGTACTTCGGGCCG	CASRSGLAGLYEQYF	104	6.567646761644943E-4	45	TCRBV27-01*01	TCRBV27	TCRBV27-01	01				TCRBD02-01*01	TCRBD02	TCRBD02-01	01				TCRBJ02-07*01	TCRBJ02	TCRBJ02-07	01				6	3	0	3	3	4	36	47	50	63	66	104	In	VDJ
TCCAGCCTGCAGAGCTTGGGGACTCGGCCGTGTATCTCTGTGCCAGCACCAAATCGGAGTTATGACTATGGCTACACCTTCGGTTCG		60	3.7890269778720825E-4	43	TCRBV11-03*01	TCRBV11	TCRBV11-03	01				TCRBD02-01*02	TCRBD02	TCRBD02-01	02				TCRBJ01-02*01	TCRBJ01	TCRBJ01-02	01				7	5	10	2	7	3	38	48	55	59	64	60	Out	VDJ
ATCCAGTCCACGGAGTCAGGGGACACAGCACTGTATTTCTGTGCCAGCAGCATTGGACAGGGGAGATACGAGCAGTACTTCGGGCCG	CASSIGQGRYEQYF	49	3.0943720319288675E-4	42	TCRBV21-01*01	TCRBV21	TCRBV21-01	01				TCRBD01-01*01	TCRBD01	TCRBD01-01	01				TCRBJ02-07*01	TCRBJ02	TCRBJ02-07	01				4	3	1	2	2	4	39	52	54	63	66	49	In	VDJ
GTGACATCGGCCCAAAAGAACCCGACAGCTTTCTATCTCTGTGCCAGTAGGCCCCGCAGCAGGGGCGAAAAACTGTTTTTTGGCAGT	CASRPRSRGEKLFF	116	7.325452157219359E-4	42	TCRBV19-01*01	TCRBV19	TCRBV19-01	01				TCRBD01-01*01	TCRBD01	TCRBD01-01	01				TCRBJ01-04*01	TCRBJ01	TCRBJ01-04	01				6	1	4	2	9	8	39	50	59	65	66	116	In	VDJ
ATCCTGGAGTCGCCCAGCCCCAACCAGACCTCTCTGTACTTCTGTGCCAGCAGTTTAGGGGTCTCCTACGAGCAGTACTTCGGGCCG	CASSLGVSYEQYF	62	3.915327877134485E-4	39	TCRBV27-01*01	TCRBV27	TCRBV27-01	01								TCRBD01,TCRBD02	TCRBD01-01,TCRBD02-01		TCRBJ02-07*01	TCRBJ02	TCRBJ02-07	01				2	1	6	2	0	0	42	-1	57	61	62	62	In	VDJ
CTGAATGTGAACGCCTTGGAGCTGGACGACTCGGCCCTGTATCTCTGTGCCAGCAGCTCATGGGACACTGAAGCTTTCTTTGGACAA	CASSSWDTEAFF	102	6.44134586238254E-4	36	TCRBV05-04*01	TCRBV05	TCRBV05-04	01								TCRBD01,TCRBD02	TCRBD01-01,TCRBD02-01		TCRBJ01-01*01	TCRBJ01	TCRBJ01-01	01				3	0	0	9	3	3	45	58	61	-1	64	102	In	VDJ
GAGTCAGCTACCCGCTCCCAGACATCTGTGTATTTCTGCGCCAGCAGTGAAGTAGCAGGAGGTCCCTACGAGCAGTACTTCGGGCCG	CASSEVAGGPYEQYF	61	3.852177427503284E-4	45	TCRBV10-02*01	TCRBV10	TCRBV10-02	01				TCRBD02-01*02	TCRBD02	TCRBD02-01	02				TCRBJ02-07*01	TCRBJ02	TCRBJ02-07	01				3	2	10	1	7	2	36	50	57	62	64	61	In	VDJ
ACATCGGCCCAAAAGAACCCGACAGCTTTCTATCTCTGTGCCAGTAGTATAGGGTTAGGGAGAAACTATGGCTACACCTTCGGTTCG	CASSIGLGRNYGYTF	53	3.346973830453673E-4	45	TCRBV19-01*01	TCRBV19	TCRBV19-01	01				TCRBD02-01*02	TCRBD02	TCRBD02-01	02				TCRBJ01-02*01	TCRBJ01	TCRBJ01-02	01				1	1	9	2	5	2	36	52	57	62	63	53	In	VDJ
CTGGAGTCGCCCAGCCCCAACCAGACCTCTCTGTACTTCTGTGCCAGCAGTTTATCCAGCAGGGCTTGCGAGCAGTACTTCGGGCCG	CASSLSSRACEQYF	70	4.420531474184096E-4	42	TCRBV27-01*01	TCRBV27	TCRBV27-01	01				TCRBD01-01*01	TCRBD01	TCRBD01-01	01				TCRBJ02-07*01	TCRBJ02	TCRBJ02-07	01				0	4	4	3	3	6	39	56	59	64	68	70	In	VDJ
GCTCTCTGGAGCTGGGGGACTCAGCTTTGTATTTCTGTGCCAGCAGCGTAATAGGACAGGAGGAACACTGAAGCTTTCTTTGGACAA		82	5.178336869758513E-4	46	TCRBV09-01*01	TCRBV09	TCRBV09-01	01				TCRBD01-01*01	TCRBD01	TCRBD01-01	01				TCRBJ01-01*01	TCRBJ01	TCRBJ01-01	01				1	2	1	4	3	1	35	50	53	60	62	82	Out	VDJ
CAGAGCAGGGGGACTCGGCCGTGTATGTCTGTGCAAGTCGCTCAGAACCGACTAGCGGGGGGCTCCTACGAGCAGTACTTCGGGCCG		36	2.2734161867232495E-4	52	TCRBV12-02*01	TCRBV12	TCRBV12-02	01				TCRBD02-01*01	TCRBD02	TCRBD02-01	01				TCRBJ02-07*01	TCRBJ02	TCRBJ02-07	01				4	0	2	1	7	0	29	42	49	-1	62	36	Out	VDJ
ACATCGGCCCAAAAGAACCCGACAGCTTTCTATCTCTGTGCCAGTAGTACTTCCCGACAGGGATCCTATGGCTACACCTTCGGTTCG	CASSTSRQGSYGYTF	27	1.705062140042437E-4	45	TCRBV19-01*01	TCRBV19	TCRBV19-01	01				TCRBD01-01*01	TCRBD01	TCRBD01-01	01				TCRBJ01-02*01	TCRBJ01	TCRBJ01-02	01				4	3	2	3	6	4	36	49	55	62	65	27	In	VDJ
TCGCCCAGCCCCAACCAGACCTCTCTGTACTTCTGTGCCAGCAGGCTAACAGTCGAAGGGTACCAAGAGACCCAGTACTTCGGGCCA	CASRLTVEGYQETQYF	51	3.22067293119127E-4	48	TCRBV27-01*01	TCRBV27	TCRBV27-01	01								TCRBD01,TCRBD02	TCRBD01-01,TCRBD02-01		TCRBJ02-05*01	TCRBJ02	TCRBJ02-05	01				6	9	3	5	4	0	33	44	48	52	61	51	In	VDJ
ATCCAGCAGGTAGTGCGAGGAGATTCGGCAGCTTATTTCTGTGCCAGCTCACCCCCCGCCGGACAGATCGAGCAGTACTTCGGGCCG	CASSPPAGQIEQYF	41	2.5891684348792565E-4	42	TCRBV18-01*01	TCRBV18	TCRBV18-01	01				TCRBD01-01*01	TCRBD01	TCRBD01-01	01				TCRBJ02-07*01	TCRBJ02	TCRBJ02-07	01				3	2	1	5	7	6	39	53	60	66	68	41	In	VDJ
AAGATCCGGTCCACAAAGCTGGAGGACTCAGCCATGTACTTCTGTGCCAGCAGTCTGGGCATCTGGGATGGCTACACCTTCGGTTCG	CASSLGIWDGYTF	74	4.6731332727089015E-4	39	TCRBV02-01	TCRBV02	TCRBV02-01				01,03	TCRBD01-01*01	TCRBD01	TCRBD01-01	01				TCRBJ01-02*01	TCRBJ01	TCRBJ01-02	01				5	7	8	0	2	6	42	54	56	60	67	74	In	VDJ
TTGGCGTCTGCTGTACCCTCTCAGACATCTGTGTACTTCTGTGCCAGCAGTGACAACTCTGGGGCCAACGTCCTGACTTTCGGGGCC	CASSDNSGANVLTF	52	3.2838233808224715E-4	42	TCRBV06-04*01	TCRBV06	TCRBV06-04	01											TCRBJ02-06*01	TCRBJ02	TCRBJ02-06	01				2	2	0	0	0	0	39	-1	-1	54	56	52	In	VJ
ATCCAGCCTGCAGAGCTTGGGGACTCGGCCGTGTATCTCTGTGCCAGCAGCCAAACCCAAGCGGCAGATACGCAGTATTTTGGCCCA	CASSQTQAADTQYF	34	2.1471152874608467E-4	42	TCRBV11-03*01	TCRBV11	TCRBV11-03	01				TCRBD02-01	TCRBD02	TCRBD02-01				01,02	TCRBJ02-03*01	TCRBJ02	TCRBJ02-03	01				5	0	6	5	8	4	39	51	59	-1	64	34	In	VDJ
TTGGAGCTGGACGACTCGGCCCTGTATCTCTGTGCCAGCAGCTCCACCAGGCTGGACAGGGGGCGCAAAGAGCAGTACTTCGGGCCG	CASSSTRLDRGRKEQYF	43	2.715469334141659E-4	51	TCRBV05-04*01	TCRBV05	TCRBV05-04	01				TCRBD01-01*01	TCRBD01	TCRBD01-01	01				TCRBJ02-07*01	TCRBJ02	TCRBJ02-07	01				3	5	1	0	10	7	30	43	53	64	69	43	In	VDJ
ACAGTGACCAGTGCCCATCCTGAAGACAGCAGCTTCTACATCTGCAGTGCTAGTGAGGGTGCCCCCTACGAGCAGTACTTCGGGCCG	CSASEGAPYEQYF	49	3.0943720319288675E-4	39	TCRBV20-01*04	TCRBV20	TCRBV20-01	04								TCRBD01,TCRBD02	TCRBD01-01,TCRBD02-01		TCRBJ02-07*01	TCRBJ02	TCRBJ02-07	01				0	5	0	9	0	2	42	-1	56	59	64	49	In	VDJ
TTGGCGTCTGCTGTACCCTCTCAGACATCTGTGTACTTCTGTGCCAGCAGTGCGACAGGGGGGAATGAAAAACTGTTTTTTGGCAGT	CASSATGGNEKLFF	91	5.746690916439326E-4	42	TCRBV06-04*01	TCRBV06	TCRBV06-04	01				TCRBD01-01*01	TCRBD01	TCRBD01-01	01				TCRBJ01-04*01	TCRBJ01	TCRBJ01-04	01				4	1	2	1	1	5	39	52	53	62	63	91	In	VDJ
GACCAGTGCCCATCCTGAAGACAGCAGCTTCTACATCTGCAGTGCTCCCCAAATCTCCCACCTGCTCAGCCCCAGCATTTTGGTGAT		71	4.4836819238152975E-4	44	TCRBV20	TCRBV20				TCRBV20-01,TCRBV20-or09_02						TCRBD01,TCRBD02	TCRBD01-01,TCRBD02-01		TCRBJ01-05*01	TCRBJ01	TCRBJ01-05	01				5	4	3	7	13	6	37	46	59	61	65	71	Out	VDJ
ACAAAGCTGGAGGACTCAGCCATGTACTTCTGTGCCAGCAGTGAACCCTAGACTCCGAGGAGCTCCTACGAGCAGTACTTCGGGCCG	CASSEP*TPRSSYEQYF	33	2.0839648378296452E-4	51	TCRBV02-01	TCRBV02	TCRBV02-01				01,03	TCRBD02-01	TCRBD02	TCRBD02-01				01,02	TCRBJ02-07*01	TCRBJ02	TCRBJ02-07	01				2	8	2	10	5	0	30	45	50	54	62	33	Stop	VDJ
CTCAGAACCCAGGGACTCAGCTGTGTACTTCTGTGCCAGCAGTTTAGACTGGCAGGACTCGGCTACAATGAGCAGTTCTTCGGGCCA		56	3.536425179347277E-4	50	TCRBV12	TCRBV12				TCRBV12-03/12-04,TCRBV12-04		TCRBD02-01	TCRBD02	TCRBD02-01				01,02	TCRBJ02-01*01	TCRBJ02	TCRBJ02-01	01				1	3	1	10	7	3	31	47	54	59	62	56	Out	VDJ
GAGGATCCAGCAGGTAGTGCGAGGAGATTCGGCAGCTTATTTCTGTGCCAGCTCACGGGACAAAACTATGGCTACACCTTCGGTTCG		60	3.7890269778720825E-4	38	TCRBV18-01*01	TCRBV18	TCRBV18-01	01				TCRBD01-01*01	TCRBD01	TCRBD01-01	01				TCRBJ01-02*01	TCRBJ01	TCRBJ01-02	01				4	1	0	6	0	2	43	-1	56	62	63	60	Out	VDJ
TCTGCTGTACCCTCTCAGACATCTGTGTACTTCTGTGCCAGCAGCACCGCCGGGACTAGCGGGGCGAATGAGCAGTTCTTCGGGCCA	CASSTAGTSGANEQFF	48	3.031221582297666E-4	48	TCRBV06-04*01	TCRBV06	TCRBV06-04	01				TCRBD02-01*01	TCRBD02	TCRBD02-01	01				TCRBJ02-01*01	TCRBJ02	TCRBJ02-01	01				6	2	0	3	7	7	33	44	51	64	66	48	In	VDJ
CACACCCTGCAGCCAGAAGACTCGGCCCTGTATCTCTGTGCCAGCAGCCCTGGACTAGCGGGTTACGAGACCCAGTACTTCGGGCCA	CASSPGLAGYETQYF	37	2.3365666363544507E-4	45	TCRBV04-02*01	TCRBV04	TCRBV04-02	01				TCRBD02-01	TCRBD02	TCRBD02-01				01,02	TCRBJ02-05*01	TCRBJ02	TCRBJ02-05	01				4	4	1	4	2	5	36	49	51	62	66	37	In	VDJ
CTGAAGATCCGGTCCACAAAGCTGGAGGACTCAGCCATGTACTTCTGTGCCAGCAGTGACTCGGGCTACGAGCAGTACTTCGGGCCG	CASSDSGYEQYF	45	2.841770233404062E-4	36	TCRBV02-01	TCRBV02	TCRBV02-01				01,03	TCRBD02-01	TCRBD02	TCRBD02-01				01,02	TCRBJ02-07*01	TCRBJ02	TCRBJ02-07	01				3	0	8	4	2	3	45	59	61	-1	65	45	In	VDJ
GTGACCAGTGCCCATCCTGAAGACAGCAGCTTCTACATCTGCAGTGCAATTCCGACACGGATGAACACTGAAGCTTTCTTTGGACAA	CSAIPTRMNTEAFF	46	2.904920683035263E-4	42	TCRBV20	TCRBV20				TCRBV20-01,TCRBV20-or09_02		TCRBD01-01*01	TCRBD01	TCRBD01-01	01				TCRBJ01-01*01	TCRBJ01	TCRBJ01-01	01				6	4	2	6	6	0	39	47	53	57	61	46	In	VDJ
TCTGGAGTCCGCCAGCACCAACCAGACATCTATGTACCTCTGTGCCAGCAGTTTTGAGGGGAGTCCTACGAGCAGTACTTCGGGCCG		19	1.1998585429928261E-4	41	TCRBV28-01*01	TCRBV28	TCRBV28-01	01								TCRBD01,TCRBD02	TCRBD01-01,TCRBD02-01		TCRBJ02-07*01	TCRBJ02	TCRBJ02-07	01				3	2	5	2	2	1	40	54	56	61	63	19	Out	VDJ
AGTGCCCATCCTGAAGACAGCAGCTTCTACATCTGCAGTGCGAAGAACGACAGGGGGTGGGCCAAAAACATTCAGTACTTCGGCGCC	CSAKNDRGWAKNIQYF	50	3.1575224815600685E-4	48	TCRBV20	TCRBV20				TCRBV20-01,TCRBV20-or09_02		TCRBD01-01*01	TCRBD01	TCRBD01-01	01				TCRBJ02-04*01	TCRBJ02	TCRBJ02-04	01				6	3	2	1	7	1	33	41	48	57	60	50	In	VDJ
NNNNNNNTGTCGGCTGCTCCCTCCCAGACATCTGTGTACTTCTGTGCCAGCAGCGACAGGGGGCCCACTGAAGCTTTCTTTGGACAA	CASSDRGPTEAFF	77	4.862584621602506E-4	39	TCRBV06-05*01	TCRBV06	TCRBV06-05	01				TCRBD01-01*01	TCRBD01	TCRBD01-01	01				TCRBJ01-01*01	TCRBJ01	TCRBJ01-01	01				6	1	2	0	1	4	42	53	54	64	65	77	In	VDJ
NCTTGGAGATCCAGTCCACGGAGTCAGGGGACACAGCACTGTATTTCTGTGCCAGCAGCAAAGGGCACTGAAGCTTTCTTTGGACAA		19	1.1998585429928261E-4	34	TCRBV21-01*01	TCRBV21	TCRBV21-01	01								TCRBD01,TCRBD02	TCRBD01-01,TCRBD02-01		TCRBJ01-01*01	TCRBJ01	TCRBJ01-01	01				1	0	0	10	0	4	47	-1	63	-1	65	19	Out	VDJ
CAGCCTGCAGAGCTTGAGGACTCGGCCGTGTATCTCTGTGCCAGCAGCTTATTGAAGGGGCCCGTGGGAGGCTACACCTTCGGTTCG	CASSLLKGPVGGYTF	28	1.7682125896736385E-4	45	TCRBV11	TCRBV11				TCRBV11-02,TCRBV11-03		TCRBD01-01*01	TCRBD01	TCRBD01-01	01				TCRBJ01-02*01	TCRBJ01	TCRBJ01-02	01				2	9	5	2	4	8	36	51	55	60	69	28	In	VDJ
AAAAGAACCCGACAGCTTTCTATCTCTGTGCCAGTAGTATCGGTCAGGCCAGGGCTCTCTGGGGCCAACGTCCTGACTTTCGGGGCC		56	3.536425179347277E-4	55	TCRBV19-01*01	TCRBV19	TCRBV19-01	01				TCRBD01-01*01	TCRBD01	TCRBD01-01	01				TCRBJ02-06*01	TCRBJ02	TCRBJ02-06	01				3	2	4	3	9	0	26	40	49	54	56	56	Out	VDJ
ACCCTGGAGTCTGCCAGGCCCTCACATACCTCTCAGTACCTCTGTGCCAGCAGTGAGGGAACTAATTCACCCCTCCACTTTGGGAAC	CASSEGTNSPLHF	85	5.367788218652116E-4	39	TCRBV25-01*01	TCRBV25	TCRBV25-01	01								TCRBD01,TCRBD02	TCRBD01-01,TCRBD02-01		TCRBJ01-06*02	TCRBJ01	TCRBJ01-06	02				3	2	0	8	0	6	42	-1	56	60	62	85	In	VDJ
NNNNTGTCGGCTGCTCCCTCCCAAACATCTGTGTACTTCTGTGCCAGCAGTTGGACAGGGAACAATCAGCCCCAGCATTTTGGTGAT	CASSWTGNNQPQHF	112	7.072850358694554E-4	42	TCRBV06-02/06-03*01	TCRBV06	TCRBV06-02/06-03	01				TCRBD01-01*01	TCRBD01	TCRBD01-01	01				TCRBJ01-05*01	TCRBJ01	TCRBJ01-05	01				4	2	1	3	0	3	39	-1	52	60	62	112	In	VDJ
GTGAACGCCTTGGAGCTGGACGACTCGGCCCTGTATCTCTGTGCCAGCAGCCCCAGGGGGTCTGGAAACACCATATATTTTGGAGAG	CASSPRGSGNTIYF	34	2.1471152874608467E-4	42	TCRBV05-04*01	TCRBV05	TCRBV05-04	01				TCRBD01-01*01	TCRBD01	TCRBD01-01	01				TCRBJ01-03*01	TCRBJ01	TCRBJ01-03	01				4	0	4	1	2	1	39	51	53	-1	60	34	In	VDJ
CTGACAGTGACCAGTGCCCATCCTGAAGACAGCAGCTTCTACATCTGCAGTGCTAGAGATCTAGGGCAGCCCCAGCATTTTGGTGAT	CSARDLGQPQHF	36	2.2734161867232495E-4	36	TCRBV20	TCRBV20				TCRBV20-01,TCRBV20-or09_02						TCRBD01,TCRBD02	TCRBD01-01,TCRBD02-01		TCRBJ01-05*01	TCRBJ01	TCRBJ01-05	01				0	0	5	3	3	7	45	59	62	-1	66	36	In	VDJ
ACGTTGGCGTCTGCTGTACCCTCTCAGACATCTGTGTACTTCTGTGCCAGCAGTGAGGCTTCGGAGCAGCCCCAGCATTTTGGTGAT	CASSEASEQPQHF	74	4.6731332727089015E-4	39	TCRBV06-04*01	TCRBV06	TCRBV06-04	01				TCRBD02-01*02	TCRBD02	TCRBD02-01	02				TCRBJ01-05*01	TCRBJ01	TCRBJ01-05	01				3	0	10	2	6	7	42	56	62	-1	66	74	In	VDJ
TCCCTGGAGCTTGGTGACTCTGCTGTGTATTTCTGTGCCAGCAGCCGACCCCGGAGGTCCAAGGGAGAGACCCAGTACTTCGGGCCA	CASSRPRRSKGETQYF	34	2.1471152874608467E-4	48	TCRBV03-01/03-02*01	TCRBV03	TCRBV03-01/03-02	01				TCRBD02-01*02	TCRBD02	TCRBD02-01	02				TCRBJ02-05*01	TCRBJ02	TCRBJ02-05	01				4	8	10	1	6	4	33	46	52	57	65	34	In	VDJ
GTGAACGCCTTGGAGCTGGACGACTCGGCCCTGTATCTCTGTGCCAGCAGCTTGGTACAAGCTAACTATGGCTACACCTTCGGTTCG	CASSLVQANYGYTF	45	2.841770233404062E-4	42	TCRBV05-04*01	TCRBV05	TCRBV05-04	01				TCRBD01-01*01	TCRBD01	TCRBD01-01	01				TCRBJ01-02*01	TCRBJ01	TCRBJ01-02	01				0	2	3	6	1	0	39	55	56	59	61	45	In	VDJ
ATCAATTCCCTGGAGCTTGGTGACTCTGCTGTGTATTTCTGTGCCAGCAGCCATTCCTTAGGAACCGGGGAGCTGTTTTTTGGAGAA	CASSHSLGTGELFF	28	1.7682125896736385E-4	42	TCRBV03-01/03-02*01	TCRBV03	TCRBV03-01/03-02	01								TCRBD01,TCRBD02	TCRBD01-01,TCRBD02-01		TCRBJ02-02*01	TCRBJ02	TCRBJ02-02	01				3	0	1	8	7	5	39	53	60	-1	63	28	In	VDJ
GAGCTTGAGGACTCGGCCGTGTATCTCTGTGCCAGCAGCTCCCATAGCGGGGCCTACGACTTCACAGATACGCAGTATTTTGGCCCA	CASSSHSGAYDFTDTQYF	42	2.6523188845104575E-4	54	TCRBV11-02	TCRBV11	TCRBV11-02				01,03	TCRBD02-01*01	TCRBD02	TCRBD02-01	01				TCRBJ02-03*01	TCRBJ02	TCRBJ02-03	01				4	10	5	3	4	2	27	40	44	52	62	42	In	VDJ
ACAGAGCAGCGGGACTCGGCCATGTATCGCTGTGCCAGCAGCTTAACGGGCCGCGGAACAAGCAATCAGCCCCAGCATTTTGGTGAT	CASSLTGRGTSNQPQHF	50	3.1575224815600685E-4	51	TCRBV07-06*01	TCRBV07	TCRBV07-06	01								TCRBD01,TCRBD02	TCRBD01-01,TCRBD02-01		TCRBJ01-05*01	TCRBJ01	TCRBJ01-05	01				2	9	8	0	2	1	30	45	47	51	60	50	In	VDJ
CAAAAGAACCCGACAGCTTTCTATCTCTGTGCCAGTAGTACCCGGGACAGGGGGCGCCGAGCTGACCACGAGCAGTACTTCGGGCCG	CASSTRDRGRRADHEQYF	23	1.4524603415176315E-4	54	TCRBV19-01*01	TCRBV19	TCRBV19-01	01				TCRBD01-01*01	TCRBD01	TCRBD01-01	01				TCRBJ02-07*01	TCRBJ02	TCRBJ02-07	01				4	12	0	0	3	5	27	40	43	55	67	23	In	VDJ
CGCACAGAGCAGGGGGACTCGGCCATGTATCTCTGTGCCAGCAGCAATTCGCTGGACAGGAACTACAATGAGCAGTTCTTCGGGCCA	CASSNSLDRNYNEQFF	66	4.1679296756592905E-4	48	TCRBV07-09*01	TCRBV07	TCRBV07-09	01				TCRBD01-01*01	TCRBD01	TCRBD01-01	01				TCRBJ02-01*01	TCRBJ02	TCRBJ02-01	01				5	2	1	4	8	3	33	45	53	60	62	66	In	VDJ
TCGGCCCAAAAGAACCCGACAGCTTTCTATCTCTGTGCCAGTAGTCCCCAGGGTGGGGTCTCCCCCTACGAGCAGTACTTCGGGCCG	CASSPQGGVSPYEQYF	30	1.8945134889360412E-4	48	TCRBV19-01*01	TCRBV19	TCRBV19-01	01				TCRBD01-01*01	TCRBD01	TCRBD01-01	01				TCRBJ02-07*01	TCRBJ02	TCRBJ02-07	01				5	11	4	3	3	2	33	45	48	53	64	30	In	VDJ
AATTCCCTGGAGCTTGGTGACTCTGCTGTGTATTTCTGTGCCAGCAGCCAAGGGGCCGGGGACCAAGAGACCCAGTACTTCGGGCCA	CASSQGAGDQETQYF	24	1.515610791148833E-4	45	TCRBV03-01/03-02*01	TCRBV03	TCRBV03-01/03-02	01				TCRBD02-01*01	TCRBD02	TCRBD02-01	01				TCRBJ02-05*01	TCRBJ02	TCRBJ02-05	01				1	0	8	3	4	0	36	52	56	-1	61	24	In	VDJ
TCCAGCGCACAGAGCAGCGGGACTCAGCCATGTATCGCTGTGCCAGCAGCTTGTGGGGGCCAGGATGAAAAACTGTTTTTTGGCAGT		99	6.251894513488937E-4	43	TCRBV07-07*01	TCRBV07	TCRBV07-07	01				TCRBD01-01*01	TCRBD01	TCRBD01-01	01				TCRBJ01-04*01	TCRBJ01	TCRBJ01-04	01				3	4	6	0	2	6	38	52	54	60	64	99	Out	VDJ
NNNNNNNNNNTGTCGGCTGCTCCCTCCCAAACATCTGTGTACTTCTGTGCCACTGCAGGAGCGGGGTACGAGCAGTACTTCGGGCCG	CATAGAGYEQYF	71	4.4836819238152975E-4	36	TCRBV06	TCRBV06				TCRBV06-02/06-03,TCRBV06-02		TCRBD02-01*01	TCRBD02	TCRBD02-01	01				TCRBJ02-07*01	TCRBJ02	TCRBJ02-07	01				10	0	6	3	7	4	45	52	59	-1	66	71	In	VDJ
CTGACAGTGACCAGTGCCCATCCTGAAGACAGCAGCTTCTACATCTGCAGCGTAGGCTCCTATAATTCACCCCTCCACTTTGGGAAC	CSVGSYNSPLHF	41	2.5891684348792565E-4	36	TCRBV20	TCRBV20				TCRBV20-01,TCRBV20-or09_02						TCRBD01,TCRBD02	TCRBD01-01,TCRBD02-01		TCRBJ01-06*02	TCRBJ01	TCRBJ01-06	02				9	0	5	4	3	0	45	50	53	-1	56	41	In	VDJ
ACCAGTGCCCATCCTGAAGACAGCAGCTTCTACATCTGCAGTGCTAGAGACTCCGGGACGCCCAATCAGCCCCAGCATTTTGGTGAT	CSARDSGTPNQPQHF	23	1.4524603415176315E-4	45	TCRBV20	TCRBV20				TCRBV20-01,TCRBV20-or09_02						TCRBD01,TCRBD02	TCRBD01-01,TCRBD02-01		TCRBJ01-05*01	TCRBJ01	TCRBJ01-05	01				0	3	0	7	4	3	36	50	54	59	62	23	In	VDJ
AAGATCCAGCCTGCAGAGCTTGGGGACTCGGCCGTGTATCTCTGTGCCAGCAGCCCACCTGCTGGAAACACCATATATTTTGGAGAG	CASSPPAGNTIYF	9	5.683540466808124E-5	39	TCRBV11-03*01	TCRBV11	TCRBV11-03	01								TCRBD01,TCRBD02	TCRBD01-01,TCRBD02-01		TCRBJ01-03*01	TCRBJ01	TCRBJ01-03	01				5	3	3	7	2	2	42	54	56	58	61	9	In	VDJ
NTGTCGGCTGCTCCCTCCCAGACATCTGTGTACTTCTGTGCCAGCAGTGCAGGGGGCTCTGGGGCCAACGTCCTGACTTTCGGGGCC	CASSAGGSGANVLTF	72	4.546832373446499E-4	45	TCRBV06	TCRBV06				TCRBV06-01,TCRBV06-05		TCRBD01-01*01	TCRBD01	TCRBD01-01	01				TCRBJ02-06*01	TCRBJ02	TCRBJ02-06	01				4	0	4	1	0	0	36	-1	49	-1	56	72	In	VDJ
GTGCAGCCTGCAGAACTGGAGGATTCTGGAGTTTATTTCTGTGCCAGCAGCCAATTGTCCAGCAACTATGGCTACACCTTCGGTTCG	CASSQLSSNYGYTF	29	1.8313630393048397E-4	42	TCRBV14-01*01	TCRBV14	TCRBV14-01	01								TCRBD01,TCRBD02	TCRBD01-01,TCRBD02-01		TCRBJ01-02*01	TCRBJ01	TCRBJ01-02	01				2	1	4	5	5	2	39	54	59	62	63	29	In	VDJ
GCCCATCCTGAAGACAGCAGCTTCTACATCTGCAGTGCAACGCGGGCACCGGGACAGGGGCACACCGGGGAGCTGTTTTTTGGAGAA	CSATRAPGQGHTGELFF	24	1.515610791148833E-4	51	TCRBV20	TCRBV20				TCRBV20-01,TCRBV20-or09_02		TCRBD01-01*01	TCRBD01	TCRBD01-01	01				TCRBJ02-02*01	TCRBJ02	TCRBJ02-02	01				6	1	0	2	12	3	30	38	50	60	61	24	In	VDJ
AACGCCTTGGAGCTGGACGACTCGGCCCTGTATCTCTGTGCCAGCAGCCCCGACAGGGGCGGGGCGCGGGAACTGTTTTTTGGCAGT	CASSPDRGGARELFF	21	1.3261594422552287E-4	45	TCRBV05-04*01	TCRBV05	TCRBV05-04	01				TCRBD01-01*01	TCRBD01	TCRBD01-01	01				TCRBJ01-04*01	TCRBJ01	TCRBJ01-04	01				4	11	2	2	3	12	36	48	51	59	70	21	In	VDJ
GCCCTGCAGCCAGAAGACTCAGCCCTGTATCTCTGCGCCAGCAGCCTAGCGGGGGGAAGAACCACAGATACGCAGTATTTTGGCCCA	CASSLAGGRTTDTQYF	40	2.526017985248055E-4	48	TCRBV04-01*01	TCRBV04	TCRBV04-01	01				TCRBD02-01*01	TCRBD02	TCRBD02-01	01				TCRBJ02-03*01	TCRBJ02	TCRBJ02-03	01				4	6	5	1	0	2	33	-1	46	56	62	40	In	VDJ
CAGCGCACAGAGCAGGGGGACTCGGCCATGTATCTCTGTGCCAGCAGCTTAGTTGAAGGGAGACTTGCTGAAGCTTTCTTTGGACAA	CASSLVEGRLAEAFF	57	3.5995756289784785E-4	45	TCRBV07-09*01	TCRBV07	TCRBV07-09	01				TCRBD02-01*02	TCRBD02	TCRBD02-01	02				TCRBJ01-01*01	TCRBJ01	TCRBJ01-01	01				1	5	9	2	5	6	36	52	57	62	67	57	In	VDJ
CTGAGCTCTCTGGAGCTGGGGGACTCAGCTTTGTATTTCTGTGCCAGCAGCGTAGAGGGGGGGAACACTGAAGCTTTCTTTGGACAA	CASSVEGGNTEAFF	34	2.1471152874608467E-4	42	TCRBV09-01*01	TCRBV09	TCRBV09-01	01								TCRBD01,TCRBD02	TCRBD01-01,TCRBD02-01		TCRBJ01-01*01	TCRBJ01	TCRBJ01-01	01				0	1	5	1	0	1	39	-1	55	61	62	34	In	VDJ
TCCCTGGAGCTTGGTGACTCTGCTGTGTATTTCTGTGCCAGCAGCCAAGATCGGACAGGGGTCGGCTATGGCTACACCTTCGGTTCG	CASSQDRTGVGYGYTF	23	1.4524603415176315E-4	48	TCRBV03-01/03-02*01	TCRBV03	TCRBV03-01/03-02	01				TCRBD01-01*01	TCRBD01	TCRBD01-01	01				TCRBJ01-02*01	TCRBJ01	TCRBJ01-02	01				0	4	1	2	2	4	33	50	52	61	65	23	In	VDJ
AATGTGAACGCCTTGGAGCTGGACGACTCGGCCCTGTATCTCTGTGCCAGCAGCTTGGTCAACTCCTACGAGCAGTACTTCGGGCCG	CASSLVNSYEQYF	20	1.2630089926240275E-4	39	TCRBV05-04*01	TCRBV05	TCRBV05-04	01				TCRBD01-01*01	TCRBD01	TCRBD01-01	01				TCRBJ02-07*01	TCRBJ02	TCRBJ02-07	01				0	1	4	6	1	0	42	58	59	61	62	20	In	VDJ
ATCCTGGAGTCGCCCAGCCCCAACCAGACCTCTCTGTACTTCTGTGCCAGCAGTTTACAGGGAAACACTGAAGCTTTCTTTGGACAA	CASSLQGNTEAFF	47	2.9680711326664645E-4	39	TCRBV27-01*01	TCRBV27	TCRBV27-01	01				TCRBD01-01*01	TCRBD01	TCRBD01-01	01				TCRBJ01-01*01	TCRBJ01	TCRBJ01-01	01				2	1	4	3	0	2	42	-1	57	62	63	47	In	VDJ
CGCTCACCAGGCCTGGGGGACGCAGCCATGTACCTGTGTGCCACCAGCAGAGAGTCCCCGGGGGACTACGAGCAGTACTTCGGGCCG	CATSRESPGDYEQYF	27	1.705062140042437E-4	45	TCRBV15-01*02	TCRBV15	TCRBV15-01	02				TCRBD02-01*01	TCRBD02	TCRBD02-01	01				TCRBJ02-07*01	TCRBJ02	TCRBJ02-07	01				0	1	8	2	5	3	36	53	58	64	65	27	In	VDJ
CTGGAGTCCGCCAGCACCAACCAGACATCTATGTACCTCTGTGCCGCCAAAGGGGGGCGAAGCAATCAGCCCCAGCATTTTGGTGAT	CAAKGGRSNQPQHF	15	9.472567444680206E-5	42	TCRBV28-01*01	TCRBV28	TCRBV28-01	01								TCRBD01,TCRBD02	TCRBD01-01,TCRBD02-01		TCRBJ01-05*01	TCRBJ01	TCRBJ01-05	01				11	4	5	1	5	1	39	45	50	56	60	15	In	VDJ
TGGAGTCGCCCAGCCCCAACCAGACCTCTCTGTACTTCTGTGCCAGCGGCCTGCGACCACTCTGGAAACACCATATATTTTGGAGAG		27	1.705062140042437E-4	43	TCRBV27-01*01	TCRBV27	TCRBV27-01	01								TCRBD01,TCRBD02	TCRBD01-01,TCRBD02-01		TCRBJ01-03*01	TCRBJ01	TCRBJ01-03	01				8	2	2	7	7	0	38	47	54	57	59	27	Out	VDJ
GTGACATCGGCCCAAAAGAACCCGACAGCTTTCTATCTCTGTGCCAGTACCTGGGGCAGGGGAGACTCACCCCTCCACTTTGGGAAC	CASTWGRGDSPLHF	31	1.9576639385672425E-4	42	TCRBV19-01*01	TCRBV19	TCRBV19-01	01				TCRBD01-01*01	TCRBD01	TCRBD01-01	01				TCRBJ01-06*02	TCRBJ01	TCRBJ01-06	02				7	4	4	2	7	10	39	49	56	62	66	31	In	VDJ
AAGATCCAGCCCTCAGAACCCAGGGACTCAGCTGTGTACTTCTGTGCCAGCAGTTTGGGACTAATCTATGGCTACACCTTCGGTTCG	CASSLGLIYGYTF	11	6.946549459432151E-5	39	TCRBV12-03/12-04*01	TCRBV12	TCRBV12-03/12-04	01				TCRBD02-01	TCRBD02	TCRBD02-01				01,02	TCRBJ01-02*01	TCRBJ01	TCRBJ01-02	01				3	2	0	9	0	4	42	-1	56	63	65	11	In	VDJ
CTACACGCCCTGCAGCCAGAAGACTCAGCCCTGTATCTCTGCGCCAGCAGCCAAGATGCGGGATATCAGCCCCAGCATTTTGGTGAT	CASSQDAGYQPQHF	36	2.2734161867232495E-4	42	TCRBV04-01*01	TCRBV04	TCRBV04-01	01				TCRBD02-01*02	TCRBD02	TCRBD02-01	02				TCRBJ01-05*01	TCRBJ01	TCRBJ01-05	01				0	1	7	3	1	5	39	56	57	63	64	36	In	VDJ
CAGCCTGCAGAGCTTGGGGACTCGGCCGTGTATCTCTGTGCCAGCAGCGAAGGGACAGGGGATGTAGAGACCCAGTACTTCGGGCCA	CASSEGTGDVETQYF	21	1.3261594422552287E-4	45	TCRBV11-03*01	TCRBV11	TCRBV11-03	01				TCRBD01-01*01	TCRBD01	TCRBD01-01	01				TCRBJ02-05*01	TCRBJ02	TCRBJ02-05	01				5	4	0	2	3	4	36	48	51	61	65	21	In	VDJ
CAGCGCACAGAGCAGGAGGACTCCGCCGTGTATCTCTGTGCCAGCAGCTTAGATACAGGGACCTTCTATGGCTACACCTTCGGTTCG	CASSLDTGTFYGYTF	29	1.8313630393048397E-4	45	TCRBV07-08*01	TCRBV07	TCRBV07-08	01				TCRBD01-01*01	TCRBD01	TCRBD01-01	01				TCRBJ01-02*01	TCRBJ01	TCRBJ01-02	01				1	5	3	3	2	4	36	52	54	60	65	29	In	VDJ
GTGAGCACCTTGGAGCTGGGGGACTCGGCCCTTTATCTTTGCGCCAGCAGCTTAGTCGGGGGGCCGGGCGAGCAGTACTTCGGGCCG	CASSLVGGPGEQYF	20	1.2630089926240275E-4	42	TCRBV05-01*01	TCRBV05	TCRBV05-01	01				TCRBD02-01*01	TCRBD02	TCRBD02-01	01				TCRBJ02-07*01	TCRBJ02	TCRBJ02-07	01				2	5	8	1	3	6	39	53	56	63	68	20	In	VDJ
ATTCTGGAGTCCGCCAGCACCAACCAGACATCTATGTACCTCTGTGCCAGCAGTGTCCGGGACGACTACGAGCAGTACTTCGGGCCG	CASSVRDDYEQYF	12	7.578053955744165E-5	39	TCRBV28-01*01	TCRBV28	TCRBV28-01	01								TCRBD01,TCRBD02	TCRBD01-01,TCRBD02-01		TCRBJ02-07*01	TCRBJ02	TCRBJ02-07	01				5	2	0	7	4	3	42	54	58	63	65	12	In	VDJ
TCAGAACCGGGAGACACGGCACTGTATCTCTGCGCCAGCAGTCAATCGAAGGGGACTAGCGGGCGGAATGAGCAGTTCTTCGGGCCA	CASSQSKGTSGRNEQFF	15	9.472567444680206E-5	51	TCRBV23-01*01	TCRBV23	TCRBV23-01	01				TCRBD02-01	TCRBD02	TCRBD02-01				01,02	TCRBJ02-01*01	TCRBJ02	TCRBJ02-01	01				0	3	0	4	4	7	30	47	51	63	66	15	In	VDJ
TCGGCTGCTCCCTCCCAGACATCTGTGTACTTCTGTGCCAGCAGTGAAATGGCAGGGGGATTTGATCAGCCCCAGCATTTTGGTGAT	CASSEMAGGFDQPQHF	28	1.7682125896736385E-4	48	TCRBV06-01*01	TCRBV06	TCRBV06-01	01				TCRBD01-01*01	TCRBD01	TCRBD01-01	01				TCRBJ01-05*01	TCRBJ01	TCRBJ01-05	01				2	5	4	1	4	5	33	48	52	59	64	28	In	VDJ
ATCCAGCCCTCAGAACCCAGGGACTCAGCTGTGTATTTTTGTGCTAGTGGTAGGACTGTTACTGGAAACACCATATATTTTGGAGAG	CASGRTVTGNTIYF	15	9.472567444680206E-5	42	TCRBV12-05*01	TCRBV12	TCRBV12-05	01				TCRBD02-01	TCRBD02	TCRBD02-01				01,02	TCRBJ01-03*01	TCRBJ01	TCRBJ01-03	01				5	4	1	10	1	2	39	51	52	57	61	15	In	VDJ
TAAGAAGCTCCTTCTCAGTGACTCTGGCTTCTATCTCTGTGCCTGGAGTGTACTGGGACAGGGGGCCCACCCCTCCACTTTGGGAAC		26	1.6419116904112357E-4	44	TCRBV30-01*01	TCRBV30	TCRBV30-01	01				TCRBD01-01*01	TCRBD01	TCRBD01-01	01				TCRBJ01-06*02	TCRBJ01	TCRBJ01-06	02				0	1	0	0	3	11	37	51	54	66	67	26	Out	VDJ
GTGACATCGGCCCAAAAGAACCCGACAGCTTTCTATCTCTGTGCCAGTGGGATGAGGGCAGGGAGAGAGACCCAGTACTTCGGGCCA	CASGMRAGRETQYF	19	1.1998585429928261E-4	42	TCRBV19-01*01	TCRBV19	TCRBV19-01	01								TCRBD01,TCRBD02	TCRBD01-01,TCRBD02-01		TCRBJ02-05*01	TCRBJ02	TCRBJ02-05	01				8	2	4	3	10	4	39	48	58	63	65	19	In	VDJ
GCAACATGAGCCCTGAAGACAGCAGCATATATCTCTGCAGCGTTAGAAGGACAGTTCGCGAACACCGGGGAGCTGTTTTTTGGAGAA		44	2.7786197837728605E-4	46	TCRBV29-01	TCRBV29	TCRBV29-01				01,02	TCRBD01-01*01	TCRBD01	TCRBD01-01	01				TCRBJ02-02*01	TCRBJ02	TCRBJ02-02	01				5	4	1	5	4	0	35	44	48	54	58	44	Out	VDJ
ACCAGTGCCCATCCTGAAGACAGCAGCTTCTACATCTGCAGTGCTAGAGATTTGGCAGGGAGGGACACTGAAGCTTTCTTTGGACAA	CSARDLAGRDTEAFF	29	1.8313630393048397E-4	45	TCRBV20	TCRBV20				TCRBV20-01,TCRBV20-or09_02		TCRBD02-01*02	TCRBD02	TCRBD02-01	02				TCRBJ01-01*01	TCRBJ01	TCRBJ01-01	01				0	0	9	0	7	3	36	50	57	-1	64	29	In	VDJ
GCGTCTGCTGTACCCTCTCAGACATCTGTGTACTTCTGTGCCAGCAGTGTACAGGGTGAATCATTCTCGCCCCAGCATTTTGGTGAT	CASSVQGESFSPQHF	11	6.946549459432151E-5	45	TCRBV06-04*01	TCRBV06	TCRBV06-04	01				TCRBD01-01*01	TCRBD01	TCRBD01-01	01				TCRBJ01-05*01	TCRBJ01	TCRBJ01-05	01				4	12	3	3	1	9	36	49	50	56	68	11	In	VDJ
TGTGAACGCCTTGTTGCTGGGGGACTCGGCCCTCTATCTCTGTGCCAGCAGCCCTCGGACAGGGGGAGTGGCTACACCTTCGGTTCG		9	5.683540466808124E-5	41	TCRBV05-06*01	TCRBV05	TCRBV05-06	01				TCRBD01-01*01	TCRBD01	TCRBD01-01	01				TCRBJ01-02*01	TCRBJ01	TCRBJ01-02	01				4	2	1	1	4	7	40	52	56	66	68	9	Out	VDJ
ACTCTGGAGTCCGCTACCAGCTCCCAGACATCTGTGTACTTCTGTGCCATCAGCGACAGGGTAGACGGTGAGCAGTTCTTCGGGCCA	CAISDRVDGEQFF	37	2.3365666363544507E-4	39	TCRBV10-03*01	TCRBV10	TCRBV10-03	01				TCRBD01-01*01	TCRBD01	TCRBD01-01	01				TCRBJ02-01*01	TCRBJ02	TCRBJ02-01	01				6	7	2	3	1	9	42	53	54	61	68	37	In	VDJ
ATCCTGGAGTCGCCCAGCCCCAACCAGACCTCTCTGTACTTCTGTGCCAGCAGGGATGGGGACCAAGAGACCCAGTACTTCGGGCCA	CASRDGDQETQYF	23	1.4524603415176315E-4	39	TCRBV27-01*01	TCRBV27	TCRBV27-01	01								TCRBD01,TCRBD02	TCRBD01-01,TCRBD02-01		TCRBJ02-05*01	TCRBJ02	TCRBJ02-05	01				6	0	6	2	4	0	42	53	57	-1	61	23	In	VDJ
GGCCTGGGGGACGCAGCCATGTACCTGTGTGCCACCAGCAGAGATGGGGCAGGGGGCGCAAGGTCCTACGAGCAGTACTTCGGGCCG	CATSRDGAGGARSYEQYF	27	1.705062140042437E-4	54	TCRBV15-01*02	TCRBV15	TCRBV15-01	02				TCRBD01-01*01	TCRBD01	TCRBD01-01	01				TCRBJ02-07*01	TCRBJ02	TCRBJ02-07	01				0	6	4	0	5	1	27	44	49	57	63	27	In	VDJ
CGGTCCACAAAGCTGGAGGACTCAGCCATGTACTTCTGTGCCAGCAGTGAAGGTGCTCTAAGCACAGATACGCAGTATTTTGGCCCA	CASSEGALSTDTQYF	18	1.1367080933616247E-4	45	TCRBV02-01	TCRBV02	TCRBV02-01				01,03	TCRBD02-01	TCRBD02	TCRBD02-01				01,02	TCRBJ02-03*01	TCRBJ02	TCRBJ02-03	01				1	0	4	9	5	0	36	52	57	-1	60	18	In	VDJ
TCCACGGAGTCAGGGGACACAGCACTGTATTTCTGTGCCAGCAGCTGTCGACTAGCGGGGACGCCTACGAAGCAGTACTTCGGGCCG	CASSCRLAGTPTKQYF	4	2.526017985248055E-5	48	TCRBV21-01*01	TCRBV21	TCRBV21-01	01				TCRBD02-01*01	TCRBD02	TCRBD02-01	01				TCRBJ02-07*01	TCRBJ02	TCRBJ02-07	01				5	10	2	3	4	8	33	45	49	60	70	4	In	VDJ
TTGGCTGCTCCCTCCCAGACATCTGTGTACTTCTGTGCCTGCGCAAAGAGCGATATGGTCAACACCGGGGAGCTGTTTTTTGGAGAA	CACAKSDMVNTGELFF	21	1.3261594422552287E-4	48	TCRBV06-06	TCRBV06	TCRBV06-06				01,04	TCRBD02-01	TCRBD02	TCRBD02-01				01,02	TCRBJ02-02*01	TCRBJ02	TCRBJ02-02	01				11	8	6	6	9	2	33	39	48	52	60	21	In	VDJ
AATGTGAACGCCTTGGAGCTGGACGACTCGGCCCTGTATCTCTGTGCCAGCAGCCCGCAGGGGAGCACTGAAGCTTTCTTTGGACAA	CASSPQGSTEAFF	11	6.946549459432151E-5	39	TCRBV05-04*01	TCRBV05	TCRBV05-04	01				TCRBD01-01*01	TCRBD01	TCRBD01-01	01				TCRBJ01-01*01	TCRBJ01	TCRBJ01-01	01				4	2	4	2	3	4	42	54	57	63	65	11	In	VDJ
TCGGCCCAAAAGAACCCGACAGCTTTCTATCTCTGTGCCAGTAGTATAGAGCCGGCAGGCCTCGGCACTGAAGCTTTCTTTGGACAA	CASSIEPAGLGTEAFF	18	1.1367080933616247E-4	48	TCRBV19-01*01	TCRBV19	TCRBV19-01	01				TCRBD01-01*01	TCRBD01	TCRBD01-01	01				TCRBJ01-01*01	TCRBJ01	TCRBJ01-01	01				0	6	4	4	5	4	33	50	55	59	65	18	In	VDJ
CTCACTGTGACATCGGCCCAAAAGAACCCGACAGCTTTCTATCTCTGTGCCAGTAGTAAAGGAAGTCAGCCCCAGCATTTTGGTGAT	CASSKGSQPQHF	39	2.4628675356168535E-4	36	TCRBV19-01*01	TCRBV19	TCRBV19-01	01								TCRBD01,TCRBD02	TCRBD01-01,TCRBD02-01		TCRBJ01-05*01	TCRBJ01	TCRBJ01-05	01				4	2	1	8	2	6	45	58	60	63	65	39	In	VDJ
CTTCACATCAATTCCCTGGAGCTTGGTGACTCTGCTGTGTATTTCTGTGCCAGCAGCCACCCTGATCAGCCCCAGCATTTTGGTGAT	CASSHPDQPQHF	25	1.5787612407800342E-4	36	TCRBV03-01/03-02*01	TCRBV03	TCRBV03-01/03-02	01				TCRBD02-01	TCRBD02	TCRBD02-01				01,02	TCRBJ01-05*01	TCRBJ01	TCRBJ01-05	01				3	1	4	10	2	5	45	59	61	63	64	25	In	VDJ
CAGCAGGTAGTGCGAGGAGATTCGGCAGCTTATTTCTGTGCCAGCTCACCCGGGACAGGGGGCAACTATGGCTACACCTTCGGTTCG	CASSPGTGGNYGYTF	19	1.1998585429928261E-4	45	TCRBV18-01*01	TCRBV18	TCRBV18-01	01				TCRBD01-01*01	TCRBD01	TCRBD01-01	01				TCRBJ01-02*01	TCRBJ01	TCRBJ01-02	01				3	0	0	0	1	2	36	50	51	-1	63	19	In	VDJ
TCGGCCCAAAAGAACCCGACAGCTTTCTATCTCTGTGCCAGTACCCATCGGGCCGGGACAGGGTCCTACGAGCAGTACTTCGGGCCG	CASTHRAGTGSYEQYF	14	8.841062948368192E-5	48	TCRBV19-01*01	TCRBV19	TCRBV19-01	01				TCRBD01-01*01	TCRBD01	TCRBD01-01	01				TCRBJ02-07*01	TCRBJ02	TCRBJ02-07	01				7	0	0	3	11	1	33	43	54	-1	63	14	In	VDJ
ACTCTGACAGTGACCAGTGCCCATCCTGAAGACAGCAGCTTCTACATCTGCAGTGCACAGCCATGGTCTGGCTACACCTTCGGTTCG	CSAQPWSGYTF	17	1.0735576437304234E-4	33	TCRBV20-01	TCRBV20	TCRBV20-01				01,04	TCRBD01-01*01	TCRBD01	TCRBD01-01	01				TCRBJ01-02*01	TCRBJ01	TCRBJ01-02	01				6	8	3	5	0	7	48	-1	56	60	68	17	In	VDJ
CCAGGCCTGGGGGACGCAGCCATGTACCTGTGTGCCACCAGGGGACTAGCGGGGGGCCGCCGGGAGGATGAGCAGTTCTTCGGGCCA	CATRGLAGGRREDEQFF	41	2.5891684348792565E-4	51	TCRBV15-01*02	TCRBV15	TCRBV15-01	02				TCRBD02-01*01	TCRBD02	TCRBD02-01	01				TCRBJ02-01*01	TCRBJ02	TCRBJ02-01	01				6	11	0	1	0	8	30	-1	41	56	67	41	In	VDJ
ACATCGGCCCAAAAGAACCCGACAGCTTTCTATCTCTGTGCCAGTAGTATGACAGGGGGATGGGAACAGCCCCAGCATTTTGGTGAT	CASSMTGGWEQPQHF	16	1.010407194099222E-4	45	TCRBV19-01*01	TCRBV19	TCRBV19-01	01				TCRBD01-01*01	TCRBD01	TCRBD01-01	01				TCRBJ01-05*01	TCRBJ01	TCRBJ01-05	01				3	7	2	1	0	7	36	-1	50	59	66	16	In	VDJ
CGCACAGAGCAGGAGGACTCGGCCGTGTATCTCTGTGCCAGCAGCCATGATGACAGAGCAAACACCGGGGAGCTGTTTTTTGGAGAA	CASSHDDRANTGELFF	24	1.515610791148833E-4	48	TCRBV07-02	TCRBV07	TCRBV07-02				01,02	TCRBD01-01*01	TCRBD01	TCRBD01-01	01				TCRBJ02-02*01	TCRBJ02	TCRBJ02-02	01				5	4	2	5	6	2	33	45	51	56	60	24	In	VDJ
CTAGAGTCTGCCATCCCCAACCAGACAGCTCTTTACTTCTGTGCCACCAGTTCGGACCGCCACCCAGATGGCTACACCTTCGGTTCG	CATSSDRHPDGYTF	18	1.1367080933616247E-4	42	TCRBV24-01*01	TCRBV24	TCRBV24-01	01								TCRBD01,TCRBD02	TCRBD01-01,TCRBD02-01		TCRBJ01-02*01	TCRBJ01	TCRBJ01-02	01				6	10	1	7	2	6	39	51	53	57	67	18	In	VDJ
AACGCCTTGGAGCTGGACGACTCGGCCCTGTATCTCTGTGCCAGCAGCTTGGCCAACACAGGGACAAACGAGCAGTACTTCGGGCCG	CASSLANTGTNEQYF	14	8.841062948368192E-5	45	TCRBV05-04*01	TCRBV05	TCRBV05-04	01				TCRBD01-01*01	TCRBD01	TCRBD01-01	01				TCRBJ02-07*01	TCRBJ02	TCRBJ02-07	01				0	1	0	6	8	5	36	52	60	66	67	14	In	VDJ
CACTGTGACATCGGCCCAAAAGAACCCGACAGCTTTCTATCTCTGTGCCACCGAGATTCTCCCTATTCACCCCTCCACTTTGGGAAC		24	1.515610791148833E-4	38	TCRBV19-01*01	TCRBV19	TCRBV19-01	01				TCRBD02-01*02	TCRBD02	TCRBD02-01	02				TCRBJ01-06*02	TCRBJ01	TCRBJ01-06	02				10	9	11	2	2	8	43	50	52	55	64	24	Out	VDJ
GCAGAGCTTGGGGACTCGGCCGTGTATCTCTGTGCCAGCAGCTTCTAAACCCTAGCGGGGGGCACAGATACGCAGTATTTTGGCCCA	CASSF*TLAGGTDTQYF	20	1.2630089926240275E-4	51	TCRBV11-03*01	TCRBV11	TCRBV11-03	01				TCRBD02-01*01	TCRBD02	TCRBD02-01	01				TCRBJ02-03*01	TCRBJ02	TCRBJ02-03	01				3	0	4	2	7	1	30	44	51	-1	61	20	Stop	VDJ
CCCTCAGAACCCAGGGACTCAGCTGTGTATTTTTGTGCTAGTGGTTTGGAGGGGGCGTTTGCTAATGAAAAACTGTTTTTTGGCAGT	CASGLEGAFANEKLFF	32	2.020814388198444E-4	48	TCRBV12-05*01	TCRBV12	TCRBV12-05	01				TCRBD01-01*01	TCRBD01	TCRBD01-01	01				TCRBJ01-04*01	TCRBJ01	TCRBJ01-04	01				1	5	5	0	0	3	33	-1	49	56	61	32	In	VDJ
TTAAACCTTCACCTACACGCCCTGCAGCCAGAAGACTCAGCCCTGTATCTCTGCGCCAGGCCCCCCCCGGCCCAGCATTTTGGTGAT	CARPPPAQHF	19	1.1998585429928261E-4	30	TCRBV04-01*01	TCRBV04	TCRBV04-01	01				TCRBD02-01	TCRBD02	TCRBD02-01				01,02	TCRBJ01-05*01	TCRBJ01	TCRBJ01-05	01				9	0	8	5	8	11	51	59	67	-1	70	19	In	VDJ
TCCAGCGCACAGAGCAGGAGGACTCGGCCGTGTATCTCTGTGCCAGCAGCCCCTACAGGGTTACTAGTTCCCCTCCACTTTGGGAAC		20	1.2630089926240275E-4	43	TCRBV07-02	TCRBV07	TCRBV07-02				01,02	TCRBD01-01*01	TCRBD01	TCRBD01-01	01				TCRBJ01-06*02	TCRBJ01	TCRBJ01-06	02				5	9	3	3	4	13	38	50	54	60	69	20	Out	VDJ
AACCTGAGCTCTCTGGAGCTGGGGGACTCAGCTTTGTATTTCTGTGCCAGCAGCGTAGAAGCGTGGGAGACCCAGTACTTCGGGCCA	CASSVEAWETQYF	13	8.209558452056179E-5	39	TCRBV09-01*01	TCRBV09	TCRBV09-01	01				TCRBD02-01	TCRBD02	TCRBD02-01				01,02	TCRBJ02-05*01	TCRBJ02	TCRBJ02-05	01				0	3	6	6	1	5	42	58	59	63	66	13	In	VDJ
GGTGCAGCCTGCAGAACTGGAGGATTCTGGAGTTTATTTCTGTGCCAGCAGTCCCACCCGGGGCACTATGGCTACACCTTCGGTTCG		11	6.946549459432151E-5	41	TCRBV14-01*01	TCRBV14	TCRBV14-01	01								TCRBD01,TCRBD02	TCRBD01-01,TCRBD02-01		TCRBJ01-02*01	TCRBJ01	TCRBJ01-02	01				6	0	7	0	8	3	40	51	59	-1	64	11	Out	VDJ
ATCCGCTCACCAGGCCTGGGGGACGCAGCCATGTACCTGTGTGCCACCAGCAGAGATGTAGGACTCTATGGCTACACCTTCGGTTCG	CATSRDVGLYGYTF	20	1.2630089926240275E-4	42	TCRBV15-01*02	TCRBV15	TCRBV15-01	02				TCRBD02-01	TCRBD02	TCRBD02-01				01,02	TCRBJ01-02*01	TCRBJ01	TCRBJ01-02	01				0	0	1	10	4	4	39	56	60	-1	65	20	In	VDJ
CAGCCCTCAGAACCCAGGGACTCAGCTGTGTACTTCTGTGCCAGCAGGCAAGACAGGGTCTCCTACAATGAGCAGTTCTTCGGGCCA	CASRQDRVSYNEQFF	6	3.7890269778720825E-5	45	TCRBV12	TCRBV12				TCRBV12-03/12-04,TCRBV12-04		TCRBD01-01*01	TCRBD01	TCRBD01-01	01				TCRBJ02-01*01	TCRBJ02	TCRBJ02-01	01				6	1	2	3	4	0	36	47	51	58	59	6	In	VDJ
GAGTCCGCCAGCACCAACCAGACATCTATGTACCTCTGTGCCAGCAGTTTATGGACAGGGGCCTCCTACGAGCAGTACTTCGGGCCG	CASSLWTGASYEQYF	11	6.946549459432151E-5	45	TCRBV28-01*01	TCRBV28	TCRBV28-01	01				TCRBD01-01*01	TCRBD01	TCRBD01-01	01				TCRBJ02-07*01	TCRBJ02	TCRBJ02-07	01				0	1	2	2	0	0	36	-1	53	61	62	11	In	VDJ
CCCCAACCAGACCTCTCTGTACTTCTGTGCCAGCAGTTTATCGTAACTAGGACTCAGAGGCAGGGGTACGAGCAGTACTTCGGGCCG		20	1.2630089926240275E-4	56	TCRBV27-01*01	TCRBV27	TCRBV27-01	01				TCRBD01-01*01	TCRBD01	TCRBD01-01	01				TCRBJ02-07*01	TCRBJ02	TCRBJ02-07	01				0	0	4	2	18	4	25	42	60	-1	66	20	Out	VDJ
CTCACTGTGACATCGGCCCAAAAGAACCCGACAGCTTTCTATCTCTGTGCCACCGACAGGGGCCTCTATGGCTACACCTTCGGTTCG	CATDRGLYGYTF	4	2.526017985248055E-5	36	TCRBV19-01*01	TCRBV19	TCRBV19-01	01				TCRBD01-01*01	TCRBD01	TCRBD01-01	01				TCRBJ01-02*01	TCRBJ01	TCRBJ01-02	01				10	3	2	2	2	4	45	52	54	62	65	4	In	VDJ
AATTCCCTGGAGCTTGGTGACTCTGCTGTGTATTTCTGTGCCGGGGGCGGCAGGCCGGAAAGCAATCAGCCCCAGCATTTTGGTGAT	CAGGGRPESNQPQHF	18	1.1367080933616247E-4	45	TCRBV03-01/03-02*01	TCRBV03	TCRBV03-01/03-02	01				TCRBD01-01*01	TCRBD01	TCRBD01-01	01				TCRBJ01-05*01	TCRBJ01	TCRBJ01-05	01				11	12	6	0	0	1	36	-1	42	48	60	18	In	VDJ
CTCCTTCTCAGTGACTCTGGCTTCTATCTCTGTGCCTGGAGAGCCAGACAGGGGGCGATAGATAATTCACCCCTCCACTTTGGGAAC	CAWRARQGAIDNSPLHF	23	1.4524603415176315E-4	51	TCRBV30-01*01	TCRBV30	TCRBV30-01	01				TCRBD01-01*01	TCRBD01	TCRBD01-01	01				TCRBJ01-06*02	TCRBJ01	TCRBJ01-06	02				3	5	2	0	5	5	30	41	46	56	61	23	In	VDJ
GTTCTAAGAAGCTCCTTCTCAGTGACTCTGGCTTCTATCTCTGTGCCTGGAGTGTACGGGGTCCATCAGCCCCAGCATTTTGGTGAT		12	7.578053955744165E-5	40	TCRBV30-01*01	TCRBV30	TCRBV30-01	01				TCRBD02-01*01	TCRBD02	TCRBD02-01	01				TCRBJ01-05*01	TCRBJ01	TCRBJ01-05	01				0	3	8	3	1	5	41	55	56	61	64	12	Out	VDJ
GTGAACGCCTTGGAGCTGGACGACTCGGCCCTGTATCTCTGTGCCAGCAGCTTGTCTTCCGTAAGCACTGAAGCTTTCTTTGGACAA	CASSLSSVSTEAFF	22	1.3893098918864302E-4	42	TCRBV05-04*01	TCRBV05	TCRBV05-04	01								TCRBD01,TCRBD02	TCRBD01-01,TCRBD02-01		TCRBJ01-01*01	TCRBJ01	TCRBJ01-01	01				1	0	5	5	9	4	39	54	63	-1	65	22	In	VDJ
CAGCCTGCAGAACTGGAGGATTCTGGAGTTTATTTCTGTGCCAGCAGCCAGACCAGGGGGCCTAACTATGGCTACACCTTCGGTTCG	CASSQTRGPNYGYTF	12	7.578053955744165E-5	45	TCRBV14-01*01	TCRBV14	TCRBV14-01	01				TCRBD01-01*01	TCRBD01	TCRBD01-01	01				TCRBJ01-02*01	TCRBJ01	TCRBJ01-02	01				3	0	4	0	3	0	36	50	53	-1	61	12	In	VDJ
ACTCTGGAGTCCGCTACCAGCTCCCAGACATCTGTGTACTTCTGTGCCATCAGTGAGGTTAGCGCGGCGACCCAGTACTTCGGGCCA	CAISEVSAATQYF	33	2.0839648378296452E-4	39	TCRBV10-03*01	TCRBV10	TCRBV10-03	01				TCRBD02-01	TCRBD02	TCRBD02-01				01,02	TCRBJ02-05*01	TCRBJ02	TCRBJ02-05	01				2	4	5	6	2	7	42	57	59	64	68	33	In	VDJ
GATCCAGCCCTCAGAACCCAGGGACTCAGCTGTGTACTTCTGTGCCAGCAGTTGGGCAGATTCTCCTACGAGCAGTACTTCGGGCCG		11	6.946549459432151E-5	41	TCRBV12	TCRBV12				TCRBV12-03/12-04,TCRBV12-04		TCRBD01-01*01	TCRBD01	TCRBD01-01	01				TCRBJ02-07*01	TCRBJ02	TCRBJ02-07	01				4	5	8	0	0	0	40	-1	53	57	62	11	Out	VDJ
CAGCCCTCAGAACCCAGGGACTCAGCTGTGTACTTCTGTGCCAGCAGTTTTGGGGTAGACAGGCCCTACGAGCAGTACTTCGGGCCG	CASSFGVDRPYEQYF	7	4.420531474184096E-5	45	TCRBV12	TCRBV12				TCRBV12-03/12-04,TCRBV12-04		TCRBD01-01*01	TCRBD01	TCRBD01-01	01				TCRBJ02-07*01	TCRBJ02	TCRBJ02-07	01				3	1	2	4	7	2	36	50	57	63	64	7	In	VDJ
AATGTGAACGCCTTGTTGCTGGGGGACTCGGCCCTCTATCTCTGTGCCAGCAGCGAGGGGAGTAATCAGCCCCAGCATTTTGGTGAT	CASSEGSNQPQHF	10	6.315044963120137E-5	39	TCRBV05-06*01	TCRBV05	TCRBV05-06	01								TCRBD01,TCRBD02	TCRBD01-01,TCRBD02-01		TCRBJ01-05*01	TCRBJ01	TCRBJ01-05	01				4	3	5	2	1	4	42	54	55	60	63	10	In	VDJ
CCCTCACGTTGGCGTCTGCTGTACCCTCTCAGACATCTGTGTACTTCTGTGCCAGCCCTCGACAGCTATGGCTACACCTTCGGTTCG		26	1.6419116904112357E-4	34	TCRBV06-04*01	TCRBV06	TCRBV06-04	01				TCRBD01-01*01	TCRBD01	TCRBD01-01	01				TCRBJ01-02*01	TCRBJ01	TCRBJ01-02	01				8	0	2	5	4	4	47	56	60	-1	65	26	Out	VDJ
GCCTGCAGAGCAGGGGGACTCGGCCGTGTATGTCTGTGCAAGTCGCCCCGGTCTGGGTGTTGTAGGTACGAGCAGTACTTCGGGCCG		19	1.1998585429928261E-4	47	TCRBV12-02*01	TCRBV12	TCRBV12-02	01								TCRBD01,TCRBD02	TCRBD01-01,TCRBD02-01		TCRBJ02-07*01	TCRBJ02	TCRBJ02-07	01				5	9	0	9	8	4	34	46	54	57	66	19	Out	VDJ
TCGGCTGCTCCCTCCCAGACATCTGTGTACTTCTGTGCCAGCAAGGAGGTAGCGGGGGGGACCTACAATGAGCAGTTCTTCGGGCCA	CASKEVAGGTYNEQFF	24	1.515610791148833E-4	48	TCRBV06	TCRBV06				TCRBV06-01,TCRBV06-05		TCRBD02-01*01	TCRBD02	TCRBD02-01	01				TCRBJ02-01*01	TCRBJ02	TCRBJ02-01	01				7	1	5	0	6	2	33	43	49	60	61	24	In	VDJ
ATTCTGGAGTCCGCCAGCACCAACCAGACATCTATGTACCTCTGTGCCAGCAGTATACGGGGGGGCTATGGCTACACCTTCGGTTCG	CASSIRGGYGYTF	14	8.841062948368192E-5	39	TCRBV28-01*01	TCRBV28	TCRBV28-01	01				TCRBD02-01*01	TCRBD02	TCRBD02-01	01				TCRBJ01-02*01	TCRBJ01	TCRBJ01-02	01				5	0	8	0	3	4	42	54	57	-1	65	14	In	VDJ
AGATCCAGTCCACGGAGTCAGGGGACACAGCACTGTATTTCTGTGCCAGCACGACCAGTGGAAGAGGATGGCTACACCTTCGGTTCG		10	6.315044963120137E-5	40	TCRBV21-01*01	TCRBV21	TCRBV21-01	01				TCRBD02-01*02	TCRBD02	TCRBD02-01	02				TCRBJ01-02*01	TCRBJ01	TCRBJ01-02	01				7	0	11	1	12	6	41	51	63	-1	67	10	Out	VDJ
ATGAATGTGAGCACCTTGGAGCTGGGGGACTCGGCCCTTTATCTTTGCGCCAGCTACAGGGAACCCTACGAGCAGTACTTCGGGCCG	CASYREPYEQYF	22	1.3893098918864302E-4	36	TCRBV05-01*01	TCRBV05	TCRBV05-01	01				TCRBD01-01*01	TCRBD01	TCRBD01-01	01				TCRBJ02-07*01	TCRBJ02	TCRBJ02-07	01				7	3	3	3	1	2	45	54	55	61	64	22	In	VDJ
CTCAAGATCCAGCCTGCAGAGCTTGAGGACTCGGCCGTGTATCTCTGTGCCAGCAGACCCCCGTCAGAGACCCAGTACTTCGGGCCA	CASRPPSETQYF	26	1.6419116904112357E-4	36	TCRBV11	TCRBV11				TCRBV11-02,TCRBV11-03						TCRBD01,TCRBD02	TCRBD01-01,TCRBD02-01		TCRBJ02-05*01	TCRBJ02	TCRBJ02-05	01				6	7	3	7	0	4	45	-1	56	58	65	26	In	VDJ
GTGACATCGGCCCAAAAGAACCCGACAGCTTTCTATCTCTGTGCCAGTAGTACGGCTGGGGGGGAGCGTGGCTACACCTTCGGTTCG	CASSTAGGERGYTF	7	4.420531474184096E-5	42	TCRBV19-01*01	TCRBV19	TCRBV19-01	01				TCRBD02-01*01	TCRBD02	TCRBD02-01	01				TCRBJ01-02*01	TCRBJ01	TCRBJ01-02	01				4	4	9	0	5	7	39	52	57	64	68	7	In	VDJ
TGAGTTCTAAGAAGCTCCTCCTCAGTGACTCTGGCTTCTATCTCTGTGCCTGGAGTGTTGTTAGCGGGGGGCCGATGCTTCGGGCCG		11	6.946549459432151E-5	37	TCRBV30-01*02	TCRBV30	TCRBV30-01	02				TCRBD02-01*01	TCRBD02	TCRBD02-01	01				TCRBJ02-07*01	TCRBJ02	TCRBJ02-07	01				0	6	5	1	3	15	44	58	61	71	77	11	Out	VDJ
GTGAACGCCTTGTTGCTGGGGGACTCGGCCCTCTATCTCTGTGCCAGCGGCCGACAGGGCCGCAATCAGCCCCAGCATTTTGGTGAT	CASGRQGRNQPQHF	9	5.683540466808124E-5	42	TCRBV05-06*01	TCRBV05	TCRBV05-06	01				TCRBD01-01*01	TCRBD01	TCRBD01-01	01				TCRBJ01-05*01	TCRBJ01	TCRBJ01-05	01				7	2	2	3	4	2	39	48	52	59	61	9	In	VDJ
GTGACCAGTGCCCATCCTGAAGACAGCAGCTTCTACATCTGCAGTGCTCCCTCGGACAGGGGTAATTCACCCCTCCACTTTGGGAAC	CSAPSDRGNSPLHF	24	1.515610791148833E-4	42	TCRBV20	TCRBV20				TCRBV20-01,TCRBV20-or09_02		TCRBD01-01*01	TCRBD01	TCRBD01-01	01				TCRBJ01-06*02	TCRBJ01	TCRBJ01-06	02				5	0	1	2	5	6	39	48	53	-1	62	24	In	VDJ
GTGACATCGGCCCAAAAGAACCCGACAGCTTTCTATCTCTGTGCCAGTAGTACGGCGGGGGCTAGCACTGAAGCTTTCTTTGGACAA	CASSTAGASTEAFF	15	9.472567444680206E-5	42	TCRBV19-01*01	TCRBV19	TCRBV19-01	01				TCRBD02-01*01	TCRBD02	TCRBD02-01	01				TCRBJ01-01*01	TCRBJ01	TCRBJ01-01	01				4	4	7	2	2	4	39	52	54	61	65	15	In	VDJ
GAGTCCGCTACCAGCTCCCAGACATCTGTGTACTTCTGTGCCATCAGTGAGCCCGGACTGGGAGGATATGGCTACACCTTCGGTTCG	CAISEPGLGGYGYTF	12	7.578053955744165E-5	45	TCRBV10-03*01	TCRBV10	TCRBV10-03	01				TCRBD02-01*02	TCRBD02	TCRBD02-01	02				TCRBJ01-02*01	TCRBJ01	TCRBJ01-02	01				2	1	9	1	8	5	36	51	59	65	66	12	In	VDJ
AGGATCCAGCAGGTAGTGCGAGGAGATTCGGCAGCTTATTTCTGTGCCAGCTCACCACCCCCGAACTACGAGCAGTACTTCGGGCCG	CASSPPPNYEQYF	9	5.683540466808124E-5	39	TCRBV18-01*01	TCRBV18	TCRBV18-01	01								TCRBD01,TCRBD02	TCRBD01-01,TCRBD02-01		TCRBJ02-07*01	TCRBJ02	TCRBJ02-07	01				0	1	2	8	3	3	42	59	62	64	65	9	In	VDJ
AAGATCCAGCCCTCAGAACCCAGGGACTCAGCTGTGTACTTCTGTGCCAGCAGTTTAAACCGAAAAGAGACCCAGTACTTCGGGCCA	CASSLNRKETQYF	10	6.315044963120137E-5	39	TCRBV12-03/12-04*01	TCRBV12	TCRBV12-03/12-04	01								TCRBD01,TCRBD02	TCRBD01-01,TCRBD02-01		TCRBJ02-05*01	TCRBJ02	TCRBJ02-05	01				2	1	2	8	4	3	42	57	61	63	64	10	In	VDJ
ATCCAGCAGGTAGTGCGAGGAGATTCGGCAGCTTATTTCTGTGCCAGCTCACCCAGGGGTTTGAATGAAAAACTGTTTTTTGGCAGT	CASSPRGLNEKLFF	11	6.946549459432151E-5	42	TCRBV18-01*01	TCRBV18	TCRBV18-01	01				TCRBD01-01*01	TCRBD01	TCRBD01-01	01				TCRBJ01-04*01	TCRBJ01	TCRBJ01-04	01				3	4	4	2	0	5	39	-1	53	59	63	11	In	VDJ
ATCCAGCCCTCAGAACCCAGGGACTCAGCTGTGTACTTCTGTGCCAGCAGTTTAACAGGGGCGGGGGAGACCCAGTACTTCGGGCCA	CASSLTGAGETQYF	8	5.05203597049611E-5	42	TCRBV12	TCRBV12				TCRBV12-03/12-04,TCRBV12-04		TCRBD01-01*01	TCRBD01	TCRBD01-01	01				TCRBJ02-05*01	TCRBJ02	TCRBJ02-05	01				2	5	3	2	0	5	39	-1	54	61	66	8	In	VDJ
CTGCAGCCAGAAGACTCAGCCCTGTATCTCTGCGCCAGCAGCCCCAAAGGGTCGGGAAAGAGGTCCGGGGAGCTGTTTTTTGGAGAA	CASSPKGSGKRSGELFF	12	7.578053955744165E-5	51	TCRBV04-01*01	TCRBV04	TCRBV04-01	01				TCRBD02-01*02	TCRBD02	TCRBD02-01	02				TCRBJ02-02*01	TCRBJ02	TCRBJ02-02	01				4	7	8	3	9	6	30	43	52	57	64	12	In	VDJ
NNNNTGAAGATCCAGCCCTCAGAACCCAGGGACTCAGCTGTGTACTTCTGTGCCAGCAGTAACCGCTATGGCTACACCTTCGGTTCG	CASSNRYGYTF	6	3.7890269778720825E-5	33	TCRBV12-03/12-04*01	TCRBV12	TCRBV12-03/12-04	01								TCRBD01,TCRBD02	TCRBD01-01,TCRBD02-01		TCRBJ01-02*01	TCRBJ01	TCRBJ01-02	01				5	2	3	7	1	4	48	60	61	63	65	6	In	VDJ
ATCCAGCGCACAGAGCAGGGGGACTCGGCCATGTATCTCTGTGCCAGCAGCTTAGCGCGTATGGTCTACGAGCAGTACTTCGGGCCG	CASSLARMVYEQYF	20	1.2630089926240275E-4	42	TCRBV07-09*01	TCRBV07	TCRBV07-09	01				TCRBD02-01	TCRBD02	TCRBD02-01				01,02	TCRBJ02-07*01	TCRBJ02	TCRBJ02-07	01				0	6	7	6	0	3	39	-1	56	59	65	20	In	VDJ
CAGCCTGCAGAGCTTGAGGACTCGGCCGTGTATCTCTGTGCCAGCAGCGTCAGGGGGTTGACTGGAAACACCATATATTTTGGAGAG	CASSVRGLTGNTIYF	5	3.157522481560069E-5	45	TCRBV11	TCRBV11				TCRBV11-02,TCRBV11-03		TCRBD01-01*01	TCRBD01	TCRBD01-01	01				TCRBJ01-03*01	TCRBJ01	TCRBJ01-03	01				5	4	4	1	2	2	36	48	50	57	61	5	In	VDJ
CCAGCCCTCAGAACCCAGGGACTCAGCTGTGTACTTCTGTGCCAGCAGTCCGTAGCGGGGAAATACAATGAGCAGTTCTTCGGGCCA		10	6.315044963120137E-5	44	TCRBV12	TCRBV12				TCRBV12-03/12-04,TCRBV12-04		TCRBD02-01*01	TCRBD02	TCRBD02-01	01				TCRBJ02-01*01	TCRBJ02	TCRBJ02-01	01				5	3	5	3	3	4	37	49	52	60	63	10	Out	VDJ
GTGAACGCCTTGGAGCTGGACGACTCGGCCCTGTATCTCTGTGCCAGCAGCCCACAGGGGGCGTCCTACGAGCAGTACTTCGGGCCG	CASSPQGASYEQYF	17	1.0735576437304234E-4	42	TCRBV05-04*01	TCRBV05	TCRBV05-04	01				TCRBD01-01*01	TCRBD01	TCRBD01-01	01				TCRBJ02-07*01	TCRBJ02	TCRBJ02-07	01				4	1	3	0	2	1	39	51	53	62	63	17	In	VDJ
TCTGAGCTGAATGTGAACGCCTTGGAGCTGGAGGACTCGGCCCTGTATCTCTGTGCCAGCAGGTGGAGCGTCCTGACTTTCGGGGCC	CASRWSVLTF	3	1.8945134889360412E-5	30	TCRBV05-08*01	TCRBV05	TCRBV05-08	01				TCRBD02-01*02	TCRBD02	TCRBD02-01	02				TCRBJ02-06*01	TCRBJ02	TCRBJ02-06	01				5	0	10	2	2	12	51	62	64	-1	68	3	In	VDJ
GCCTTGTTGCTGGGGGACTCGGCCCTCTATCTCTGTGCCAGCAGCGTCGGGACAGGAGATAGTCATTCACCCCTCCACTTTGGGAAC	CASSVGTGDSHSPLHF	8	5.05203597049611E-5	48	TCRBV05-06*01	TCRBV05	TCRBV05-06	01				TCRBD01-01*01	TCRBD01	TCRBD01-01	01				TCRBJ01-06*02	TCRBJ01	TCRBJ01-06	02				4	8	0	4	3	8	33	45	48	56	64	8	In	VDJ
TCGGCTGCTCCCTCCCAGACATCTGTGTACTTCTGTGCCAGCAGTTACTCTCTAGCGGGGGGTACCGGGGAGCTGTTTTTTGGAGAA	CASSYSLAGGTGELFF	17	1.0735576437304234E-4	48	TCRBV06-05*01	TCRBV06	TCRBV06-05	01				TCRBD02-01*01	TCRBD02	TCRBD02-01	01				TCRBJ02-02*01	TCRBJ02	TCRBJ02-02	01				0	1	4	1	1	5	33	50	51	62	63	17	In	VDJ
CTGAATGTGAACGCCTTGGAGCTGGACGACTCGGCCCTGTATCTCTGTGCCAGCAGCTCCGGACGGTACGAGCAGTACTTCGGGCCG	CASSSGRYEQYF	5	3.157522481560069E-5	36	TCRBV05-04*01	TCRBV05	TCRBV05-04	01								TCRBD01,TCRBD02	TCRBD01-01,TCRBD02-01		TCRBJ02-07*01	TCRBJ02	TCRBJ02-07	01				3	2	1	7	2	4	45	58	60	64	66	5	In	VDJ
AGTGCCCATCCTGAAGACAGCAGCTTCTACATCTGCAGTGCTAGAGTCCTAGCGGGGGGGCCCGACAATGAGCAGTTCTTCGGGCCA	CSARVLAGGPDNEQFF	13	8.209558452056179E-5	48	TCRBV20	TCRBV20				TCRBV20-01,TCRBV20-or09_02		TCRBD02-01*01	TCRBD02	TCRBD02-01	01				TCRBJ02-01*01	TCRBJ02	TCRBJ02-01	01				1	4	4	0	2	5	33	46	48	60	64	13	In	VDJ
TCTGCCATCCCCAACCAGACAGCTCTTTACTTCTGTGCCACCAGTGGGTTGGGACTAGGGGAACACAATGAGCAGTTCTTCGGGCCA	CATSGLGLGEHNEQFF	19	1.1998585429928261E-4	48	TCRBV24-01*01	TCRBV24	TCRBV24-01	01				TCRBD02-01	TCRBD02	TCRBD02-01				01,02	TCRBJ02-01*01	TCRBJ02	TCRBJ02-01	01				5	6	0	8	4	5	33	46	50	58	64	19	In	VDJ
TGGCGTCTGCTGTACCCTCTCAGACATCTGTGTACTTCTGTGCCAGCAGTGGGCGGGACGCCAAACACTGAAGCTTTCTTTGGACAA		10	6.315044963120137E-5	43	TCRBV06-04*01	TCRBV06	TCRBV06-04	01				TCRBD02-01*02	TCRBD02	TCRBD02-01	02				TCRBJ01-01*01	TCRBJ01	TCRBJ01-01	01				4	5	7	3	1	2	38	51	52	58	63	10	Out	VDJ
GTGAACGCCTTGTTGCTGGGGGACTCGGCCCTGTATCTCTGTGCCAGCAGCCCTTGGGGGGGGTTAAGCACCCAGCATTTTGGTGAT	CASSPWGGLSTQHF	6	3.7890269778720825E-5	42	TCRBV05-05*01	TCRBV05	TCRBV05-05	01				TCRBD02-01*01	TCRBD02	TCRBD02-01	01				TCRBJ01-05*01	TCRBJ01	TCRBJ01-05	01				4	8	9	0	4	11	39	51	55	62	70	6	In	VDJ
ATCCAGCGCACAGAGCAGGGGGACTCGGCCATGTATCTCTGTGCCAGCAGCTTAATACAGGCCACAGATACGCAGTATTTTGGCCCA	CASSLIQATDTQYF	29	1.8313630393048397E-4	42	TCRBV07-09*01	TCRBV07	TCRBV07-09	01				TCRBD01-01*01	TCRBD01	TCRBD01-01	01				TCRBJ02-03*01	TCRBJ02	TCRBJ02-03	01				2	1	3	4	2	2	39	54	56	61	62	29	In	VDJ
GTCCGCCAGCACCAACCAGACATCTATGTACCTCTGTGCCAGCACCAAAAGTCCGACAGGGATCCCTATGGCTACACCTTCGGTTCG		23	1.4524603415176315E-4	47	TCRBV28-01*01	TCRBV28	TCRBV28-01	01				TCRBD01-01*01	TCRBD01	TCRBD01-01	01				TCRBJ01-02*01	TCRBJ01	TCRBJ01-02	01				7	4	2	3	10	4	34	44	54	61	65	23	Out	VDJ
CAGCCCTCAGAACCCAGGGACTCAGCTGTGTACTTCTGTGCCAGCAGTTCCGGGAGCTCCTATAATTCACCCCTCCACTTTGGGAAC	CASSSGSSYNSPLHF	8	5.05203597049611E-5	45	TCRBV12	TCRBV12				TCRBV12-03/12-04,TCRBV12-04		TCRBD02-01*02	TCRBD02	TCRBD02-01	02				TCRBJ01-06*02	TCRBJ01	TCRBJ01-06	02				4	0	8	2	1	0	36	49	50	-1	56	8	In	VDJ
CTTGGAGCTGGGGGACTCGGCCCTTTATCTTTGCGCCAGCAGCTTGGTTAGGGACAGGGGATTAATCAGCCCCAGCATTTTGGTGAT		18	1.1367080933616247E-4	50	TCRBV05-01*01	TCRBV05	TCRBV05-01	01				TCRBD01-01*01	TCRBD01	TCRBD01-01	01				TCRBJ01-05*01	TCRBJ01	TCRBJ01-05	01				0	3	0	2	3	4	31	47	50	60	63	18	Out	VDJ
AAGATCCAGCCCTCAGAACCCAGGGACTCAGCTGTGTACTTCTGTGCCAGCAGTTTTCGGAAGAGGGGTGGCTACACCTTCGGTTCG	CASSFRKRGGYTF	6	3.7890269778720825E-5	39	TCRBV12-03/12-04*01	TCRBV12	TCRBV12-03/12-04	01								TCRBD01,TCRBD02	TCRBD01-01,TCRBD02-01		TCRBJ01-02*01	TCRBJ01	TCRBJ01-02	01				3	0	5	2	7	7	42	56	63	-1	68	6	In	VDJ
GCCTTGGAGCTGGAGGACTCGGCCCTGTATCTCTGTGCCAGCACCTTATCCGGAGCGGGCGGATACAATGAGCAGTTCTTCGGGCCA	CASTLSGAGGYNEQFF	15	9.472567444680206E-5	48	TCRBV05-08*01	TCRBV05	TCRBV05-08	01				TCRBD02-01	TCRBD02	TCRBD02-01				01,02	TCRBJ02-01*01	TCRBJ02	TCRBJ02-01	01				2	4	6	4	6	4	33	47	53	59	63	15	In	VDJ
CTGATTCTGGAGTCCGCCAGCACCAACCAGACATCTATGTACCTCTGTGCCAGCGGGGTGGGCCGCTATGGCTACACCTTCGGTTCG	CASGVGRYGYTF	6	3.7890269778720825E-5	36	TCRBV28-01*01	TCRBV28	TCRBV28-01	01								TCRBD01,TCRBD02	TCRBD01-01,TCRBD02-01		TCRBJ01-02*01	TCRBJ01	TCRBJ01-02	01				8	7	6	2	0	4	45	-1	54	58	65	6	In	VDJ
ATCCAGCCCTCAGAACCCAGGGACTCAGCTGTGTACTTCTGTGCCAGCAGAGACCGACGTAACCCCTATGGCTACACCTTCGGTTCG	CASRDRRNPYGYTF	4	2.526017985248055E-5	42	TCRBV12	TCRBV12				TCRBV12-03/12-04,TCRBV12-04						TCRBD01,TCRBD02	TCRBD01-01,TCRBD02-01		TCRBJ01-02*01	TCRBJ01	TCRBJ01-02	01				6	11	2	7	1	4	39	50	51	54	65	4	In	VDJ
ACAGAGCAGCGGGACTCGGCCATGTATCGCTGTGCCAGCAGCTTAAGGGGAGCGGGGGCCCCCTACAATGAGCAGTTCTTCGGGCCA	CASSLRGAGAPYNEQFF	24	1.515610791148833E-4	51	TCRBV07-06*01	TCRBV07	TCRBV07-06	01				TCRBD02-01*01	TCRBD02	TCRBD02-01	01				TCRBJ02-01*01	TCRBJ02	TCRBJ02-01	01				2	3	6	2	5	2	30	45	50	58	61	24	In	VDJ
CTCACGTTGGCGTCTGCTGTACCCTCTCAGACATCTGTGTACTTCTGTGCCAGCAGTGACTTTTCCGGGGAGCTGTTTTTTGGAGAA	CASSDFSGELFF	23	1.4524603415176315E-4	36	TCRBV06-04*01	TCRBV06	TCRBV06-04	01											TCRBJ02-02*01	TCRBJ02	TCRBJ02-02	01				1	3	0	0	0	6	45	-1	-1	61	64	23	In	VJ
CTGACAGTGACCAGTGCCCATCCTGAAGACAGCAGCTTCTACATCTGCAGTGCTAGACGAGGGAGCACTGAAGCTTTCTTTGGACAA	CSARRGSTEAFF	7	4.420531474184096E-5	36	TCRBV20	TCRBV20				TCRBV20-01,TCRBV20-or09_02		TCRBD02-01*02	TCRBD02	TCRBD02-01	02				TCRBJ01-01*01	TCRBJ01	TCRBJ01-01	01				2	0	9	2	3	4	45	57	60	-1	65	7	In	VDJ
CTCAGAACCGGGAGACACGGCACTGTATCTCTGCGCCAGCAGTCAATATTAGGGCCCACCATTAACTATGGCTACACCTTCGGTTCG		11	6.946549459432151E-5	50	TCRBV23-01*01	TCRBV23	TCRBV23-01	01								TCRBD01,TCRBD02	TCRBD01-01,TCRBD02-01		TCRBJ01-02*01	TCRBJ01	TCRBJ01-02	01				1	8	5	3	3	1	31	47	50	54	62	11	Out	VDJ
TCCCTGGAGCTTGGTGACTCTGCTGTGTATTTCTGTGCCAGCAGCCAATACAGTAAAGGGACAAACTATGGCTACACCTTCGGTTCG	CASSQYSKGTNYGYTF	9	5.683540466808124E-5	48	TCRBV03-01/03-02*01	TCRBV03	TCRBV03-01/03-02	01				TCRBD01-01*01	TCRBD01	TCRBD01-01	01				TCRBJ01-02*01	TCRBJ01	TCRBJ01-02	01				2	0	0	6	9	2	33	48	57	-1	63	9	In	VDJ
CAGCCCTCAGAACCCAGGGACTCAGCTGTGTACTTCTGTGCCAGCAGTTTATTTCGGGGCTCTGGAAACACCATATATTTTGGAGAG	CASSLFRGSGNTIYF	15	9.472567444680206E-5	45	TCRBV12	TCRBV12				TCRBV12-03/12-04,TCRBV12-04		TCRBD02-01*01	TCRBD02	TCRBD02-01	01				TCRBJ01-03*01	TCRBJ01	TCRBJ01-03	01				2	0	8	3	3	0	36	51	54	-1	59	15	In	VDJ
ACAGAGCAGGGGGACTCGGCCATGTATCTCTGTGCCAGCAGCGGGACTAGCGGGGGGGCAGAGGCAGATACGCAGTATTTTGGCCCA	CASSGTSGGAEADTQYF	30	1.8945134889360412E-4	51	TCRBV07-09*01	TCRBV07	TCRBV07-09	01				TCRBD02-01*01	TCRBD02	TCRBD02-01	01				TCRBJ02-03*01	TCRBJ02	TCRBJ02-03	01				5	6	0	0	0	4	30	-1	42	58	64	30	In	VDJ
CAGGTAGTGCGAGGAGATTCGGCAGCTTATTTCTGTGCCAGCTCACCTCCTGGGACAGACTACTCCTACGAGCAGTACTTCGGGCCG	CASSPPGTDYSYEQYF	15	9.472567444680206E-5	48	TCRBV18-01*01	TCRBV18	TCRBV18-01	01				TCRBD01-01*01	TCRBD01	TCRBD01-01	01				TCRBJ02-07*01	TCRBJ02	TCRBJ02-07	01				3	4	0	5	4	0	33	47	51	58	62	15	In	VDJ
ACTCTGACAGTGACCAGTGCCCATCCTGAAGACAGCAGCTTCTACATCTGCAGTGCTAGTTCGAATTCACCCCTCCACTTTGGGAAC	CSASSNSPLHF	9	5.683540466808124E-5	33	TCRBV20-01*04	TCRBV20	TCRBV20-01	04				TCRBD02-01	TCRBD02	TCRBD02-01				01,02	TCRBJ01-06*02	TCRBJ01	TCRBJ01-06	02				2	0	8	6	1	7	48	60	61	-1	63	9	In	VDJ
CACGGAGTCAGGGGACACAGCACTGTATTTCTGTGCCAGCAGCAAGTGACTAGCGGTTCTAGCACAGATACGCAGTATTTTGGCCCA		20	1.2630089926240275E-4	50	TCRBV21-01*01	TCRBV21	TCRBV21-01	01				TCRBD02-01	TCRBD02	TCRBD02-01				01,02	TCRBJ02-03*01	TCRBJ02	TCRBJ02-03	01				3	4	2	5	2	0	31	45	47	56	60	20	Out	VDJ
NNNNCTTGGAGATCCAGTCCACGGAGTCAGGGGACACAGCACTGTATTTCTGTGCCAGCAGCAGGTTCACCCCTCCACTTTGGGAAC		12	7.578053955744165E-5	31	TCRBV21-01*01	TCRBV21	TCRBV21-01	01								TCRBD01,TCRBD02	TCRBD01-01,TCRBD02-01		TCRBJ01-06*02	TCRBJ01	TCRBJ01-06	02				4	0	0	10	0	9	50	-1	63	-1	65	12	Out	VDJ
AGCTCTCTGGAGCTGGGGGACTCAGCTTTGTATTTCTGTGCCAGCAGCCCCCAGTCGTGGGGTGATTCACCCCTCCACTTTGGGAAC	CASSPQSWGDSPLHF	4	2.526017985248055E-5	45	TCRBV09-01*01	TCRBV09	TCRBV09-01	01								TCRBD01,TCRBD02	TCRBD01-01,TCRBD02-01		TCRBJ01-06*02	TCRBJ01	TCRBJ01-06	02				4	2	6	2	10	8	36	48	58	62	64	4	In	VDJ
CTGGAGTTGGCTGCTCCCTCCCAGACATCTGTGTACTTCTGTGCCAGCAGTCCCACAGGGGAGAACACTGAAGCTTTCTTTGGACAA	CASSPTGENTEAFF	11	6.946549459432151E-5	42	TCRBV06-06*04	TCRBV06	TCRBV06-06	04				TCRBD01-01*01	TCRBD01	TCRBD01-01	01				TCRBJ01-01*01	TCRBJ01	TCRBJ01-01	01				4	1	3	2	2	1	39	52	54	61	62	11	In	VDJ
CAGCCCTCAGAACCCAGGGACTCAGCTGTGTACTTCTGTGCCAGCAGTTTAGCACTGCAGGGGGTGTATGGCTACACCTTCGGTTCG	CASSLALQGVYGYTF	13	8.209558452056179E-5	45	TCRBV12	TCRBV12				TCRBV12-03/12-04,TCRBV12-04		TCRBD01-01*01	TCRBD01	TCRBD01-01	01				TCRBJ01-02*01	TCRBJ01	TCRBJ01-02	01				0	2	4	1	4	5	36	53	57	64	66	13	In	VDJ
GTGAGCACCTTGGAGCTGGGGGACTCGGCCCTTTATCTTTGCGCCAGCAGCTTGGTGGTAGCCCCCTACGAGCAGTACTTCGGGCCG	CASSLVVAPYEQYF	8	5.05203597049611E-5	42	TCRBV05-01*01	TCRBV05	TCRBV05-01	01				TCRBD02-01	TCRBD02	TCRBD02-01				01,02	TCRBJ02-07*01	TCRBJ02	TCRBJ02-07	01				0	2	5	7	3	2	39	55	58	62	64	8	In	VDJ
TCAGAACCCAGGGACTCAGCTGTGTACTTCTGTGCCAGCAGCCGGGGGACAGGGCGAACGGGTGGAAACACCATATATTTTGGAGAG	CASSRGTGRTGGNTIYF	11	6.946549459432151E-5	51	TCRBV12	TCRBV12				TCRBV12-03/12-04,TCRBV12-04		TCRBD01-01*01	TCRBD01	TCRBD01-01	01				TCRBJ01-03*01	TCRBJ01	TCRBJ01-03	01				6	8	0	3	4	3	30	41	45	54	62	11	In	VDJ
CCTCAGAACCCAGGGACTCAGCTGTGTATTTTTGTGCTAGTGGTTTGGTATAGGGGCGGGGTATACAATGAGCAGTTCTTCGGGCCA		42	2.6523188845104575E-4	49	TCRBV12-05*01	TCRBV12	TCRBV12-05	01				TCRBD02-01*01	TCRBD02	TCRBD02-01	01				TCRBJ02-01*01	TCRBJ02	TCRBJ02-01	01				0	2	7	3	6	4	32	49	55	61	63	42	Out	VDJ
CTGAGCTCTCTGGAGCTGGGGGACTCAGCTTTGTATTTCTGTGCCAGCAGCGTCCAACAGGGGACAGATACGCAGTATTTTGGCCCA	CASSVQQGTDTQYF	20	1.2630089926240275E-4	42	TCRBV09-01*01	TCRBV09	TCRBV09-01	01				TCRBD01-01*01	TCRBD01	TCRBD01-01	01				TCRBJ02-03*01	TCRBJ02	TCRBJ02-03	01				2	0	3	2	3	3	39	53	56	-1	63	20	In	VDJ
GTCTGCCAGGCCCTCACATACCTCTCAGTACCTCTGTGCCAGCGTAGCCCTTGCCGACGGCCTCTCGGGGAGCTGTTTTTTGGAGAA		32	2.020814388198444E-4	47	TCRBV25-01*01	TCRBV25	TCRBV25-01	01				TCRBD02-01	TCRBD02	TCRBD02-01				01,02	TCRBJ02-02*01	TCRBJ02	TCRBJ02-02	01				8	17	5	7	1	7	34	43	44	48	65	32	Out	VDJ
CAGCGCACAGAGCAGGGGGACTCGGCCATGTATCTCTGTGCCAGCACCCTATCGGGAATCGGCAATCAGCCCCAGCATTTTGGTGAT	CASTLSGIGNQPQHF	23	1.4524603415176315E-4	45	TCRBV07-09*05	TCRBV07	TCRBV07-09	05				TCRBD02-01*02	TCRBD02	TCRBD02-01	02				TCRBJ01-05*01	TCRBJ01	TCRBJ01-05	01				5	4	8	3	4	2	36	48	52	57	61	23	In	VDJ
CTGACAGTGACCAGTGCCCATCCTGAAGACAGCAGCTTCTACATCTGCAGTGCTAGTACCAGGGAGAGCGGCTACACCTTCGGTTCG	CSASTRESGYTF	5	3.157522481560069E-5	36	TCRBV20-01*04	TCRBV20	TCRBV20-01	04								TCRBD01,TCRBD02	TCRBD01-01,TCRBD02-01		TCRBJ01-02*01	TCRBJ01	TCRBJ01-02	01				2	5	4	3	2	8	45	57	59	64	69	5	In	VDJ
TGAGCCCTGAAGACAGCAGCATATATCTCTGCAGCGTTGAGTCCGGGAGACAGGTGCGACTTCTCCTACGAGCAGTACTTCGGGCCG		16	1.010407194099222E-4	52	TCRBV29-01	TCRBV29	TCRBV29-01				01,02					TCRBD01,TCRBD02	TCRBD01-01,TCRBD02-01		TCRBJ02-07*01	TCRBJ02	TCRBJ02-07	01				3	8	2	4	8	0	29	40	48	54	62	16	Out	VDJ
ACCAGTGCCCATCCTGAAGACAGCAGCTTCTACATCTGCAGTGCTAGGTCCACGGACAGTCTCTCCTACGAGCAGTACTTCGGGCCG	CSARSTDSLSYEQYF	32	2.020814388198444E-4	45	TCRBV20	TCRBV20				TCRBV20-01,TCRBV20-or09_02		TCRBD01-01*01	TCRBD01	TCRBD01-01	01				TCRBJ02-07*01	TCRBJ02	TCRBJ02-07	01				3	3	1	5	6	0	36	47	53	59	62	32	In	VDJ
CTGTCCTCAGAACCGGGAGACACGGCACTGTATCTCTGCGCCAGCATTTCGACAGGGGTAAATTTCACTGAAGCTTTCTTTGGACAA	CASISTGVNFTEAFF	11	6.946549459432151E-5	45	TCRBV23-01*01	TCRBV23	TCRBV23-01	01				TCRBD01-01*01	TCRBD01	TCRBD01-01	01				TCRBJ01-01*01	TCRBJ01	TCRBJ01-01	01				7	7	2	2	4	4	36	46	50	58	65	11	In	VDJ
NTGAAGATCCAGCCCTCAGAACCCAGGGACTCAGCTGTGTACTTCTGTGCCAGCAGTTTTGGTAACACTGAAGCTTTCTTTGGACAA	CASSFGNTEAFF	14	8.841062948368192E-5	36	TCRBV12-03/12-04*01	TCRBV12	TCRBV12-03/12-04	01								TCRBD01,TCRBD02	TCRBD01-01,TCRBD02-01		TCRBJ01-01*01	TCRBJ01	TCRBJ01-01	01				3	1	0	10	1	2	45	59	60	62	63	14	In	VDJ
GTGAACGCCTTGGAGCTGGACGACTCGGCCCTGTATCTCTGTGCCAGCACCGAACGGACAGCTAACTATGGCTACACCTTCGGTTCG	CASTERTANYGYTF	20	1.2630089926240275E-4	42	TCRBV05-04*01	TCRBV05	TCRBV05-04	01				TCRBD01-01*01	TCRBD01	TCRBD01-01	01				TCRBJ01-02*01	TCRBJ01	TCRBJ01-02	01				6	0	1	5	6	0	39	49	55	-1	61	20	In	VDJ
CAGCGCACAGAGCAGGAGGACTCGGCCGTGTATCTCTGTGCCAGCAGCACCGGGACAGAGGGATGGGAGGGCTACACCTTCGGTTCG	CASSTGTEGWEGYTF	11	6.946549459432151E-5	45	TCRBV07-02	TCRBV07	TCRBV07-02				01,02	TCRBD01-01*01	TCRBD01	TCRBD01-01	01				TCRBJ01-02*01	TCRBJ01	TCRBJ01-02	01				5	11	0	5	3	8	36	48	51	58	69	11	In	VDJ
TTCATCCTGAGTTCTAAGAAGCTCCTTCTCAGTGACTCTGGCTTCTATCTCTGTGCCTGGAGGCGTGGAGGCTACACCTTCGGTTCG	CAWRRGGYTF	10	6.315044963120137E-5	30	TCRBV30-01*01	TCRBV30	TCRBV30-01	01								TCRBD01,TCRBD02	TCRBD01-01,TCRBD02-01		TCRBJ01-02*01	TCRBJ01	TCRBJ01-02	01				3	0	1	8	4	8	51	62	66	-1	69	10	In	VDJ
AAGATCCAGCCCTCAGAACCCAGGGACTCAGCTGTGTACTTCTGTGCCAGCAGTTTATACACCCCCTACGAGCAGTACTTCGGGCCG	CASSLYTPYEQYF	4	2.526017985248055E-5	39	TCRBV12-03/12-04*01	TCRBV12	TCRBV12-03/12-04	01				TCRBD01-01*01	TCRBD01	TCRBD01-01	01				TCRBJ02-07*01	TCRBJ02	TCRBJ02-07	01				2	3	3	6	1	2	42	57	58	61	64	4	In	VDJ
TGGAGTCCGCCAGCACCAACCAGACATCTATGTACCTCTGTGCCAGCAGCCCCCGGCTAGCGGGACTACGAGCAGTACTTCGGGCCG		14	8.841062948368192E-5	43	TCRBV28-01*01	TCRBV28	TCRBV28-01	01				TCRBD02-01*02	TCRBD02	TCRBD02-01	02				TCRBJ02-07*01	TCRBJ02	TCRBJ02-07	01				6	0	4	3	7	3	38	49	56	-1	65	14	Out	VDJ
CTACACGCCCTGCAGCCAGAAGACTCAGCCCTGTATCTCTGCGCCAGCAGCCAGATTGGGCGGACAGATACGCAGTATTTTGGCCCA	CASSQIGRTDTQYF	21	1.3261594422552287E-4	42	TCRBV04-01*01	TCRBV04	TCRBV04-01	01								TCRBD01,TCRBD02	TCRBD01-01,TCRBD02-01		TCRBJ02-03*01	TCRBJ02	TCRBJ02-03	01				3	2	8	0	4	3	39	53	57	61	63	21	In	VDJ
CTGATCCTGGAGTCGCCCAGCCCCAACCAGACCTCTCTGTACTTCTGTGCCAGCAGTTTACCGAATCAGCCCCAGCATTTTGGTGAT	CASSLPNQPQHF	12	7.578053955744165E-5	36	TCRBV27-01*01	TCRBV27	TCRBV27-01	01				TCRBD02-01	TCRBD02	TCRBD02-01				01,02	TCRBJ01-05*01	TCRBJ01	TCRBJ01-05	01				2	0	8	6	1	4	45	60	61	-1	63	12	In	VDJ
CTAAACCTGAGCTCTCTGGAGCTGGGGGACTCAGCTTTGTATTTCTGTGCCAGCAGCGTAGGGCGACTCGGCTACACCTTCGGTTCG	CASSVGRLGYTF	18	1.1367080933616247E-4	36	TCRBV09-01*01	TCRBV09	TCRBV09-01	01				TCRBD02-01	TCRBD02	TCRBD02-01				01,02	TCRBJ01-02*01	TCRBJ01	TCRBJ01-02	01				0	1	2	10	3	8	45	61	64	68	69	18	In	VDJ
CGGTCCACAAAGCTGGAGGACTCAGCCATGTACTTCTGTGCCAGCAGGGCGGACAGGGGTTGGGATCAGCCCCAGCATTTTGGTGAT	CASRADRGWDQPQHF	9	5.683540466808124E-5	45	TCRBV02-01	TCRBV02	TCRBV02-01				01,03	TCRBD01-01*01	TCRBD01	TCRBD01-01	01				TCRBJ01-05*01	TCRBJ01	TCRBJ01-05	01				6	5	1	2	3	5	36	47	50	59	64	9	In	VDJ
GAGCTCTCTGGAGCTGGGGGACTCAGCTTTGTATTTCTGTGCCAGCAGCGCCTAGACTTGGGCAATCAGCCCCAGCATTTTGGTGAT		10	6.315044963120137E-5	44	TCRBV09-01*01	TCRBV09	TCRBV09-01	01				TCRBD02-01	TCRBD02	TCRBD02-01				01,02	TCRBJ01-05*01	TCRBJ01	TCRBJ01-05	01				3	3	2	10	4	2	37	50	54	58	61	10	Out	VDJ
ACCAGTGCCCATCCTGAAGACAGCAGCTTCTACATCTGCAGTGCTAGTAGCGGTGGGGGATTAGCCTACGAGCAGTACTTCGGGCCG	CSASSGGGLAYEQYF	12	7.578053955744165E-5	45	TCRBV20-01*04	TCRBV20	TCRBV20-01	04								TCRBD01,TCRBD02	TCRBD01-01,TCRBD02-01		TCRBJ02-07*01	TCRBJ02	TCRBJ02-07	01				2	5	6	1	6	2	36	48	54	59	64	12	In	VDJ
AACGCCTTGTTGCTGGGGGACTCGGCCCTCTATCTCTGTGCCAGCAGCTTGCCCATCACTCCCTTAGACCGCTACACCTTCGGTTCG	CASSLPITPLDRYTF	7	4.420531474184096E-5	45	TCRBV05-06*01	TCRBV05	TCRBV05-06	01								TCRBD01,TCRBD02	TCRBD01-01,TCRBD02-01		TCRBJ01-02*01	TCRBJ01	TCRBJ01-02	01				1	1	2	7	15	9	36	51	66	69	70	7	In	VDJ
NNNNNNNTGTCGGCTGCTCCCTCCCAGACATCTGTGTACTTCTGTGCCAGTCATGAACGGGAGTTCTACGAGCAGTACTTCGGGCCG	CASHEREFYEQYF	8	5.05203597049611E-5	39	TCRBV06-05*01	TCRBV06	TCRBV06-05	01				TCRBD02-01*02	TCRBD02	TCRBD02-01	02				TCRBJ02-07*01	TCRBJ02	TCRBJ02-07	01				9	2	8	2	7	3	42	50	57	63	65	8	In	VDJ
GTGACATCGGCCCAAAAGAACCCGACAGCTTTCTATCTCTGTGCCAGTGACCCCCGGGGTCAGGGCTACGAGCAGTACTTCGGGCCG	CASDPRGQGYEQYF	21	1.3261594422552287E-4	42	TCRBV19-01*01	TCRBV19	TCRBV19-01	01								TCRBD01,TCRBD02	TCRBD01-01,TCRBD02-01		TCRBJ02-07*01	TCRBJ02	TCRBJ02-07	01				8	0	4	3	12	3	39	48	60	-1	65	21	In	VDJ
CAGCCCTCAGAACCCAGGGACTCAGCTGTGTACTTCTGTGCCAGCAGTTTACGCCCTACGGGAGGCTACGAGCAGTACTTCGGGCCG	CASSLRPTGGYEQYF	4	2.526017985248055E-5	45	TCRBV12	TCRBV12				TCRBV12-03/12-04,TCRBV12-04		TCRBD02-01*02	TCRBD02	TCRBD02-01	02				TCRBJ02-07*01	TCRBJ02	TCRBJ02-07	01				2	0	8	1	7	3	36	51	58	-1	65	4	In	VDJ
CTCAGGCTGGAGTTGGCTGCTCCCTCCCAGACATCTGTGTACTTCTGTGCCAGCAGTGACAGAGCCTACGAGCAGTACTTCGGGCCG	CASSDRAYEQYF	5	3.157522481560069E-5	36	TCRBV06-06	TCRBV06	TCRBV06-06				01,04	TCRBD01-01*01	TCRBD01	TCRBD01-01	01				TCRBJ02-07*01	TCRBJ02	TCRBJ02-07	01				5	2	2	5	0	2	45	-1	57	62	64	5	In	VDJ
ATCAATTCCCTGGAGCTTGGTGACTCTGCTGTGTATTTCTGTGCCAGCAGCCCAGGAACCGGTGGGTCACCCCTCCACTTTGGGAAC	CASSPGTGGSPLHF	8	5.05203597049611E-5	42	TCRBV03-01/03-02*01	TCRBV03	TCRBV03-01/03-02	01				TCRBD01-01*01	TCRBD01	TCRBD01-01	01				TCRBJ01-06*02	TCRBJ01	TCRBJ01-06	02				4	10	4	4	0	10	39	-1	52	56	66	8	In	VDJ
AATGTGAGCACCTTGGAGCTGGGGGACTCGGCCCTTTATCTTTGCGCCAGCACCCCGTCCCCGGGCCCTGAAGCTTTCTTTGGACAA	CASTPSPGPEAFF	10	6.315044963120137E-5	39	TCRBV05-01*01	TCRBV05	TCRBV05-01	01								TCRBD01,TCRBD02	TCRBD01-01,TCRBD02-01		TCRBJ01-01*01	TCRBJ01	TCRBJ01-01	01				6	1	8	0	10	6	42	52	62	66	67	10	In	VDJ
CCACGGAGTCAGGGGACACAGCACTGTATTTCTGTGCCAGCAGCAAAGTTGGTGGGACCCCGAGATGAAAAACTGTTTTTTGGCAGT		4	2.526017985248055E-5	49	TCRBV21-01*01	TCRBV21	TCRBV21-01	01								TCRBD01,TCRBD02	TCRBD01-01,TCRBD02-01		TCRBJ01-04*01	TCRBJ01	TCRBJ01-04	01				1	6	0	7	5	6	32	48	53	58	64	4	Out	VDJ
GAAGACTCAGCCCTGTATCTCTGCGCCAGCAGCCAAGAAAATTCCGGGACAGGGAGTGTAAGCAATCAGCCCCAGCATTTTGGTGAT	CASSQENSGTGSVSNQPQHF	10	6.315044963120137E-5	60	TCRBV04-01*01	TCRBV04	TCRBV04-01	01				TCRBD01-01*01	TCRBD01	TCRBD01-01	01				TCRBJ01-05*01	TCRBJ01	TCRBJ01-05	01				0	6	0	3	7	1	21	38	45	54	60	10	In	VDJ
CCTCAGAACCCAGGGACTCAGCTGTGTACTTCTGTGCCAGCAGTTTTGAGGGGGCTAGAGATTCCCTATGGCTACACCTTCGGTTCG		10	6.315044963120137E-5	49	TCRBV12	TCRBV12				TCRBV12-03/12-04,TCRBV12-04		TCRBD01-01*01	TCRBD01	TCRBD01-01	01				TCRBJ01-02*01	TCRBJ01	TCRBJ01-02	01				3	10	5	0	2	4	32	46	48	55	65	10	Out	VDJ
AAGATCCAGCGCACAGAGCAGGAGGACTCGGCCGTGTATCTCTGTGCCAGCAGCTTCCCTACTTCTCAGGGCTACACCTTCGGTTCG	CASSFPTSQGYTF	9	5.683540466808124E-5	39	TCRBV07-02	TCRBV07	TCRBV07-02				01,02					TCRBD01,TCRBD02	TCRBD01-01,TCRBD02-01		TCRBJ01-02*01	TCRBJ01	TCRBJ01-02	01				3	0	4	5	10	8	42	56	66	-1	69	9	In	VDJ
NNNNTGTCGGCTGCTCCCTCCCAGACATCTGTGTACTTCTGTGCCAGCAGTGGGACAGGGGATTCCGGAGGCTACACCTTCGGTTCG	CASSGTGDSGGYTF	11	6.946549459432151E-5	42	TCRBV06	TCRBV06				TCRBV06-01,TCRBV06-05		TCRBD01-01*01	TCRBD01	TCRBD01-01	01				TCRBJ01-02*01	TCRBJ01	TCRBJ01-02	01				4	8	1	2	0	8	39	-1	52	61	69	11	In	VDJ
CAGCCTGCAGAGCTTGAGGACTCGGCCGTGTATCTCTGTGCCAGCAGCTCCCTTCGGGGGGGCTCCTACGAGCAGTACTTCGGGCCG	CASSSLRGGSYEQYF	4	2.526017985248055E-5	45	TCRBV11	TCRBV11				TCRBV11-02,TCRBV11-03		TCRBD02-01*01	TCRBD02	TCRBD02-01	01				TCRBJ02-07*01	TCRBJ02	TCRBJ02-07	01				4	0	8	0	5	0	36	49	54	-1	62	4	In	VDJ
CCAGCCTGCAGAGCTTGGGGACTCGGCCGTGTATCTCTGTGCCAGCAGCTTGGGTGCGGCTGAGCCTACGAGCAGTACTTCGGGCCG		6	3.7890269778720825E-5	44	TCRBV11-03*01	TCRBV11	TCRBV11-03	01				TCRBD02-01	TCRBD02	TCRBD02-01				01,02	TCRBJ02-07*01	TCRBJ02	TCRBJ02-07	01				3	5	7	5	4	2	37	51	55	59	64	6	Out	VDJ
TCCAGCCTGCAGAGCTTGGGGACTCGGCCGTGTATCTCTGTGCCAGCAGCTTTCCGGGCCTGATACTACGAGCAGTACTTCGGGCCG		5	3.157522481560069E-5	43	TCRBV11-03*01	TCRBV11	TCRBV11-03	01								TCRBD01,TCRBD02	TCRBD01-01,TCRBD02-01		TCRBJ02-07*01	TCRBJ02	TCRBJ02-07	01				3	6	8	0	3	3	38	52	55	59	65	5	Out	VDJ
AATGTGAACGCCTTGGAGCTGGACGACTCGGCCCTGTATCTCTGTGCCAGCAGCGCAGACAGGGGTGGGGAGCAGTACTTCGGGCCG	CASSADRGGEQYF	3	1.8945134889360412E-5	39	TCRBV05-04*01	TCRBV05	TCRBV05-04	01				TCRBD01-01*01	TCRBD01	TCRBD01-01	01				TCRBJ02-07*01	TCRBJ02	TCRBJ02-07	01				4	4	2	2	3	7	42	54	57	65	69	3	In	VDJ
ACTGTGACATCGGCCCAAAAGAACCCGACAGCTTTCTATCTCTGTGCCAGTAGTATAGGGAACAGGGGTGAAGCTTTCTTTGGACAA	CASSIGNRGEAFF	7	4.420531474184096E-5	39	TCRBV19-01*01	TCRBV19	TCRBV19-01	01				TCRBD01-01*01	TCRBD01	TCRBD01-01	01				TCRBJ01-01*01	TCRBJ01	TCRBJ01-01	01				1	0	3	2	3	7	42	58	61	-1	68	7	In	VDJ
TCCTGTCCTCAGAACCGGGAGACACGGCACTGTATCTCTGCGCCAGCAGTCAATCTCGATCCTAACTATGGCTACACCTTCGGTTCG		3	1.8945134889360412E-5	43	TCRBV23-01*01	TCRBV23	TCRBV23-01	01								TCRBD01,TCRBD02	TCRBD01-01,TCRBD02-01		TCRBJ01-02*01	TCRBJ01	TCRBJ01-02	01				0	2	2	8	2	0	38	55	57	59	61	3	Out	VDJ
CTGATCCTGGAGTCGCCCAGCCCCAACCAGACCTCTCTGTACTTCTGTGCCAGCAGTAACCCAGGGGGCGAGCAGTACTTCGGGCCG	CASSNPGGEQYF	12	7.578053955744165E-5	36	TCRBV27-01*01	TCRBV27	TCRBV27-01	01				TCRBD01-01*01	TCRBD01	TCRBD01-01	01				TCRBJ02-07*01	TCRBJ02	TCRBJ02-07	01				5	0	4	1	4	6	45	57	61	-1	68	12	In	VDJ
ATGTGAGCACCTTGGAGCTGGGGGACTCGGCCCTTTATCTTTGCGCCAACTCAGGGTACTGGGGCCAACGTCCTGACTTTCGGGGCC		11	6.946549459432151E-5	40	TCRBV05-01*01	TCRBV05	TCRBV05-01	01				TCRBD01-01*01	TCRBD01	TCRBD01-01	01				TCRBJ02-06*01	TCRBJ02	TCRBJ02-06	01				9	2	4	3	3	2	41	48	51	56	58	11	Out	VDJ
GAGCTTGGTGACTCTGCTGTGTATTTCTGTGCCAGCAGCCAAGAGAAGGTTGGGACAGGGCTCCGCTCACCCCTCCACTTTGGGAAC	CASSQEKVGTGLRSPLHF	20	1.2630089926240275E-4	54	TCRBV03-01/03-02*01	TCRBV03	TCRBV03-01/03-02	01				TCRBD01-01*01	TCRBD01	TCRBD01-01	01				TCRBJ01-06*02	TCRBJ01	TCRBJ01-06	02				0	6	0	3	7	10	27	44	51	60	66	20	In	VDJ
GAGTCTGCCATCCCCAACCAGACAGCTCTTTACTTCTGTGCCACCAGTGATTTGGGGACAGGGCAAGAGACCCAGTACTTCGGGCCA	CATSDLGTGQETQYF	5	3.157522481560069E-5	45	TCRBV24-01*01	TCRBV24	TCRBV24-01	01				TCRBD01-01*01	TCRBD01	TCRBD01-01	01				TCRBJ02-05*01	TCRBJ02	TCRBJ02-05	01				0	0	0	3	0	2	36	-1	54	-1	63	5	In	VDJ
CTTCACATCAATTCCCTGGAGCTTGGTGACTCTGCTGTGTATTTCTGTGCCAGCAGCCAAGAAGCGTACGAGCAGTACTTCGGGCCG	CASSQEAYEQYF	7	4.420531474184096E-5	36	TCRBV03-01/03-02*01	TCRBV03	TCRBV03-01/03-02	01				TCRBD02-01	TCRBD02	TCRBD02-01				01,02	TCRBJ02-07*01	TCRBJ02	TCRBJ02-07	01				0	0	6	6	0	4	45	-1	62	-1	66	7	In	VDJ
GTGACATCGGCCCAAAAGAACCCGACAGCTTTCTATCTCTGTGCCAGTAGTCCGACAGGGGGGATCTACGAGCAGTACTTCGGGCCG	CASSPTGGIYEQYF	8	5.05203597049611E-5	42	TCRBV19-01*01	TCRBV19	TCRBV19-01	01				TCRBD01-01*01	TCRBD01	TCRBD01-01	01				TCRBJ02-07*01	TCRBJ02	TCRBJ02-07	01				5	3	2	1	2	3	39	51	53	62	65	8	In	VDJ
TCGGCTGCTCCCTCCCAGACATCTGTGTACTTCTGTGCCAGCAAACCCTCGCCGGGACAGGTTTACGACGAGCAGTACTTCGGGCCG	CASKPSPGQVYDEQYF	17	1.0735576437304234E-4	48	TCRBV06	TCRBV06				TCRBV06-01,TCRBV06-05		TCRBD01-01*01	TCRBD01	TCRBD01-01	01				TCRBJ02-07*01	TCRBJ02	TCRBJ02-07	01				7	6	0	4	10	5	33	43	53	61	67	17	In	VDJ
CGCTCACCAGGCCTGGGGGACGCAGCCATGTACCTGTGTGCCACCAGCGGGGGCGGGGCCGTAACGAATGAGCAGTTCTTCGGGCCA	CATSGGGAVTNEQFF	18	1.1367080933616247E-4	45	TCRBV15-01*02	TCRBV15	TCRBV15-01	02								TCRBD01,TCRBD02	TCRBD01-01,TCRBD02-01		TCRBJ02-01*01	TCRBJ02	TCRBJ02-01	01				5	12	6	0	0	7	36	-1	48	54	66	18	In	VDJ
AATGTGAACGCCTTGGAGCTGGAGGACTCGGCCCTGTATCTCTGTGCCAGCAGCCGCAGGAGTTACACTGAAGCTTTCTTTGGACAA	CASSRRSYTEAFF	4	2.526017985248055E-5	39	TCRBV05-08*01	TCRBV05	TCRBV05-08	01								TCRBD01,TCRBD02	TCRBD01-01,TCRBD02-01		TCRBJ01-01*01	TCRBJ01	TCRBJ01-01	01				4	4	4	4	2	3	42	54	56	60	64	4	In	VDJ
AACGCCTTGTTGCTGGGGGACTCGGCCCTCTATCTCTGTGCCAGCAGCTTGTTTGGGACCAAGTCGTCTGGCTACACCTTCGGTTCG	CASSLFGTKSSGYTF	3	1.8945134889360412E-5	45	TCRBV05-06*01	TCRBV05	TCRBV05-06	01								TCRBD01,TCRBD02	TCRBD01-01,TCRBD02-01		TCRBJ01-02*01	TCRBJ01	TCRBJ01-02	01				1	9	0	7	3	7	36	51	54	59	68	3	In	VDJ
ATCCAGCCCTCAGAACCCAGGGACTCAGCTGTGTACTTCTGTGCCAGCAGTCTCCAGGGTACTGGAAACACCATATATTTTGGAGAG	CASSLQGTGNTIYF	18	1.1367080933616247E-4	42	TCRBV12	TCRBV12				TCRBV12-03/12-04,TCRBV12-04		TCRBD01-01*01	TCRBD01	TCRBD01-01	01				TCRBJ01-03*01	TCRBJ01	TCRBJ01-03	01				5	2	4	3	3	2	39	51	54	59	61	18	In	VDJ
CCTGCAGAACTGGAGGATTCTGGAGTTTATTTCTGTGCCAGCAGCCAAGAAAAGAAGGGCACTAACTATGGCTACACCTTCGGTTCG	CASSQEKKGTNYGYTF	8	5.05203597049611E-5	48	TCRBV14-01*01	TCRBV14	TCRBV14-01	01								TCRBD01,TCRBD02	TCRBD01-01,TCRBD02-01		TCRBJ01-02*01	TCRBJ01	TCRBJ01-02	01				0	2	5	3	5	0	33	50	55	59	61	8	In	VDJ
CCTGCAGAGCTTGGGGACTCGGCCGTGTATCTCTGTGCCAGCAGCTTAGGTCCAGCGGGGAACTCCTACGAGCAGTACTTCGGGCCG	CASSLGPAGNSYEQYF	3	1.8945134889360412E-5	48	TCRBV11-03*01	TCRBV11	TCRBV11-03	01				TCRBD02-01*01	TCRBD02	TCRBD02-01	01				TCRBJ02-07*01	TCRBJ02	TCRBJ02-07	01				1	2	6	3	4	0	33	49	53	60	62	3	In	VDJ
CACGCCCTGCAGCCAGAAGACTCAGCCCTGTATCTCTGCGCCAGCAGCCAAGTTGGAGGACAGGGCAATGAGCAGTTCTTCGGGCCA	CASSQVGGQGNEQFF	11	6.946549459432151E-5	45	TCRBV04-01*01	TCRBV04	TCRBV04-01	01				TCRBD01-01*01	TCRBD01	TCRBD01-01	01				TCRBJ02-01*01	TCRBJ02	TCRBJ02-01	01				1	0	1	3	5	6	36	52	57	-1	65	11	In	VDJ
NNNNNNNNNNNNNTGTCGGCTGCTCCCTCCCAGACATCTGTGTACTTCTGTGCCAGCAGTTACGCAGATACGCAGTATTTTGGCCCA	CASSYADTQYF	29	1.8313630393048397E-4	33	TCRBV06-05*01	TCRBV06	TCRBV06-05	01											TCRBJ02-03*01	TCRBJ02	TCRBJ02-03	01				2	1	0	0	0	4	48	-1	-1	63	64	29	In	VJ
AACGCCTTGGAGCTGGACGACTCGGCCCTGTATCTCTGTGCCAGCAGCTCCGGGACTAGTGGCACCGGGGAGCTGTTTTTTGGAGAA	CASSSGTSGTGELFF	6	3.7890269778720825E-5	45	TCRBV05-04*01	TCRBV05	TCRBV05-04	01				TCRBD02-01	TCRBD02	TCRBD02-01				01,02	TCRBJ02-02*01	TCRBJ02	TCRBJ02-02	01				3	3	0	8	2	4	36	49	51	59	62	6	In	VDJ
GCTGAATGTGAACGCCTTGGAGCTGGACGACTCGGCCCTGTATCTCTGTGCCAGCAGCTTGTCACGGCTGAAGCTTTCTTTGGACAA		10	6.315044963120137E-5	35	TCRBV05-04*01	TCRBV05	TCRBV05-04	01				TCRBD02-01	TCRBD02	TCRBD02-01				01,02	TCRBJ01-01*01	TCRBJ01	TCRBJ01-01	01				1	0	8	5	3	6	46	61	64	-1	67	10	Out	VDJ
CTGAATGTGAACGCCTTGGAGCTGGAGGACTCGGCCCTGTATCTCTGTGCCAGCAGCTTAGGACAGGGCGGCTACACCTTCGGTTCG	CASSLGQGGYTF	2	1.2630089926240275E-5	36	TCRBV05-08*01	TCRBV05	TCRBV05-08	01				TCRBD01-01*01	TCRBD01	TCRBD01-01	01				TCRBJ01-02*01	TCRBJ01	TCRBJ01-02	01				2	1	1	3	1	8	45	59	60	68	69	2	In	VDJ
AAGATCCGGTCCACAAAGCTGGAGGACTCAGCCATGTACTTCTGTGCCAGCGCCGGACAGCTCTCCTACGAGCAGTACTTCGGGCCG	CASAGQLSYEQYF	3	1.8945134889360412E-5	39	TCRBV02-01	TCRBV02	TCRBV02-01				01,03	TCRBD01-01*01	TCRBD01	TCRBD01-01	01				TCRBJ02-07*01	TCRBJ02	TCRBJ02-07	01				8	2	1	5	3	0	42	51	54	60	62	3	In	VDJ
AGCTCCTTGGAGCTGGGGGACTCAGCCCTGTACTTCTGTGCCAGCAGCCAGGCGCGGTCCTCCTACAATGAGCAGTTCTTCGGGCCA	CASSQARSSYNEQFF	10	6.315044963120137E-5	45	TCRBV13-01*01	TCRBV13	TCRBV13-01	01								TCRBD01,TCRBD02	TCRBD01-01,TCRBD02-01		TCRBJ02-01*01	TCRBJ02	TCRBJ02-01	01				5	7	4	4	0	0	36	-1	48	52	59	10	In	VDJ
ACATCGGCCCAAAAGAACCCGACAGCTTTCTATCTCTGTGCCAGTAGTACCCCGACAGGAAGCACAGATACGCAGTATTTTGGCCCA	CASSTPTGSTDTQYF	11	6.946549459432151E-5	45	TCRBV19-01*01	TCRBV19	TCRBV19-01	01				TCRBD01-01*01	TCRBD01	TCRBD01-01	01				TCRBJ02-03*01	TCRBJ02	TCRBJ02-03	01				4	1	2	4	4	0	36	49	53	59	60	11	In	VDJ
CATCCTGAAGACAGCAGCTTCTACATCTGCAGTGCTAGAGGGATACCCGATGCTGGGGCGATTACCGGGGAGCTGTTTTTTGGAGAA	CSARGIPDAGAITGELFF	32	2.020814388198444E-4	54	TCRBV20	TCRBV20				TCRBV20-01,TCRBV20-or09_02		TCRBD01-01*01	TCRBD01	TCRBD01-01	01				TCRBJ02-02*01	TCRBJ02	TCRBJ02-02	01				1	4	7	0	14	5	27	40	54	59	63	32	In	VDJ
CCTGCAGAGCTTGGGGACTCGGCCGTGTATCTCTGTGCCAGCAGCTTAAACCGAGGTTTCGGGGACACTGAAGCTTTCTTTGGACAA	CASSLNRGFGDTEAFF	11	6.946549459432151E-5	48	TCRBV11-03*01	TCRBV11	TCRBV11-03	01				TCRBD02-01*01	TCRBD02	TCRBD02-01	01				TCRBJ01-01*01	TCRBJ01	TCRBJ01-01	01				2	0	8	3	11	3	33	48	59	-1	64	11	In	VDJ
TCGGCCCAAAAGAACCCGACAGCTTTCTATCTCTGTGCCAGTAGTAGGGACGGGACAGCGTTTAATGAAAAACTGTTTTTTGGCAGT	CASSRDGTAFNEKLFF	4	2.526017985248055E-5	48	TCRBV19-01*01	TCRBV19	TCRBV19-01	01				TCRBD01-01*01	TCRBD01	TCRBD01-01	01				TCRBJ01-04*01	TCRBJ01	TCRBJ01-04	01				4	4	0	5	5	4	33	46	51	58	62	4	In	VDJ
AGAGCAAGGGCGACTCGGCTGTGTATCTCTGTGTCAGAAGCTTAAGACACACAACCCGGGGGGAATCAGCCCCAGCATTTTGGTGAT		6	3.7890269778720825E-5	52	TCRBV07-05*02	TCRBV07	TCRBV07-05	02				TCRBD02-01*01	TCRBD02	TCRBD02-01	01				TCRBJ01-05*01	TCRBJ01	TCRBJ01-05	01				2	0	8	1	12	4	29	44	56	-1	63	6	Out	VDJ
NNNNNNNTGTCGGCTGCTCCCTCCCAGACATCTGTGTACTTCTGTGCCAGCAGCCTACCCTCGGATGGTGGCTACACCTTCGGTTCG	CASSLPSDGGYTF	12	7.578053955744165E-5	39	TCRBV06-05*01	TCRBV06	TCRBV06-05	01								TCRBD01,TCRBD02	TCRBD01-01,TCRBD02-01		TCRBJ01-02*01	TCRBJ01	TCRBJ01-02	01				6	3	1	8	9	7	42	53	62	65	68	12	In	VDJ
GTCGCCCAGCCCCAACCAGACCTCTCTGTACTTCTGTGCCAGCAGTTTATAGTCGAGGGGGGAGGAACTGAAGCTTTCTTTGGACAA		16	1.010407194099222E-4	47	TCRBV27-01*01	TCRBV27	TCRBV27-01	01								TCRBD01,TCRBD02	TCRBD01-01,TCRBD02-01		TCRBJ01-01*01	TCRBJ01	TCRBJ01-01	01				1	5	5	1	5	5	34	50	55	61	66	16	Out	VDJ
ATCCAGCCCTCAGAACCCAGGGACTCAGCTGTGTACTTCTGTGCCAGCAAATATGGGGGGGCCGGGCAGCCCCAGCATTTTGGTGAT	CASKYGGAGQPQHF	3	1.8945134889360412E-5	42	TCRBV12	TCRBV12				TCRBV12-03/12-04,TCRBV12-04		TCRBD02-01*01	TCRBD02	TCRBD02-01	01				TCRBJ01-05*01	TCRBJ01	TCRBJ01-05	01				7	5	9	0	5	7	39	49	54	61	66	3	In	VDJ
TCAGAACCCAGGGACTCAGCTGTGTATTTTTGTGCTAGTGGTTTGGCTACAGGACTCCCGATTAACTATGGCTACACCTTCGGTTCG	CASGLATGLPINYGYTF	11	6.946549459432151E-5	51	TCRBV12-05*01	TCRBV12	TCRBV12-05	01								TCRBD01,TCRBD02	TCRBD01-01,TCRBD02-01		TCRBJ01-02*01	TCRBJ01	TCRBJ01-02	01				1	9	3	4	2	1	30	46	48	53	62	11	In	VDJ
NNNNTGTCGGCTGCTCCCTCCCAGACATCTGTGTACTTCTGTGCCAGCAGTGGACAGGGTAGAACCCCCCTACGGTACTTCGGGCCG	CASSGQGRTPLRYF	14	8.841062948368192E-5	42	TCRBV06	TCRBV06				TCRBV06-01,TCRBV06-05		TCRBD01-01*01	TCRBD01	TCRBD01-01	01				TCRBJ02-07*01	TCRBJ02	TCRBJ02-07	01				4	15	2	3	0	12	39	-1	52	59	74	14	In	VDJ
GTGAGCACCTTGGAGCTGGGGGACTCGGCCCTTTATCTTTGCGCCAGCAGCTTGGGGACAGCCAATTCACCCCTCCACTTTGGGAAC	CASSLGTANSPLHF	13	8.209558452056179E-5	42	TCRBV05-01*01	TCRBV05	TCRBV05-01	01				TCRBD01-01*01	TCRBD01	TCRBD01-01	01				TCRBJ01-06*02	TCRBJ01	TCRBJ01-06	02				0	2	1	5	0	7	39	-1	55	61	63	13	In	VDJ
CTCTCTGGAGCTGGGGGACTCAGCTTTGTATTTCTGTGCCAGCAGCGTAGTCGGGGGGGCTGGCAAGAGACCCAGTACTTCGGGCCA		11	6.946549459432151E-5	47	TCRBV09-01*01	TCRBV09	TCRBV09-01	01				TCRBD02-01*01	TCRBD02	TCRBD02-01	01				TCRBJ02-05*01	TCRBJ02	TCRBJ02-05	01				0	4	8	0	1	2	34	50	51	59	63	11	Out	VDJ
AGCTCTCTGGAGCTGGGGGACTCAGCTTTGTATTTCTGTGCCAGCAGCGTAGAAGGGCAGGATTGGGAGCCCCAGCATTTTGGTGAT	CASSVEGQDWEPQHF	10	6.315044963120137E-5	45	TCRBV09-01*01	TCRBV09	TCRBV09-01	01								TCRBD01,TCRBD02	TCRBD01-01,TCRBD02-01		TCRBJ01-05*01	TCRBJ01	TCRBJ01-05	01				0	6	4	4	5	8	36	52	57	61	67	10	In	VDJ
TCGGCCCAAAAGAACCCGACAGCTTTCTATCTCTGTGCCAGTTCCCCGGCGTACAGGGGAAGGAATCAGCCCCAGCATTTTGGTGAT	CASSPAYRGRNQPQHF	11	6.946549459432151E-5	48	TCRBV19-01*01	TCRBV19	TCRBV19-01	01				TCRBD01-01*01	TCRBD01	TCRBD01-01	01				TCRBJ01-05*01	TCRBJ01	TCRBJ01-05	01				8	4	3	2	10	4	33	42	52	59	63	11	In	VDJ
TAAGAAGCTCCTTCTCAGTGACTCTGGCTTCTATCTCTGTGCCTGGAACGGACAGGGCAAACCCTTCACGAGCAGTACTTCGGGCCG		3	1.8945134889360412E-5	44	TCRBV30-01*01	TCRBV30	TCRBV30-01	01				TCRBD01-01*01	TCRBD01	TCRBD01-01	01				TCRBJ02-07*01	TCRBJ02	TCRBJ02-07	01				4	10	1	3	2	5	37	47	49	57	67	3	Out	VDJ
GTGACCAGTGCCCATCCTGAAGACAGCAGCTTCTACATCTGCAGTGCCATAAGACAGCCCATGGACAATGAGCAGTTCTTCGGGCCA	CSAIRQPMDNEQFF	11	6.946549459432151E-5	42	TCRBV20	TCRBV20				TCRBV20-01,TCRBV20-or09_02		TCRBD01-01*01	TCRBD01	TCRBD01-01	01				TCRBJ02-01*01	TCRBJ02	TCRBJ02-01	01				6	7	2	5	5	5	39	47	52	57	64	11	In	VDJ
AACCTGAGCTCTCTGGAGCTGGGGGACTCAGCTTTGTATTTCTGTGCCAGCAGCGTTTACTTGAACACTGAAGCTTTCTTTGGACAA	CASSVYLNTEAFF	9	5.683540466808124E-5	39	TCRBV09-01*01	TCRBV09	TCRBV09-01	01				TCRBD02-01	TCRBD02	TCRBD02-01				01,02	TCRBJ01-01*01	TCRBJ01	TCRBJ01-01	01				2	0	3	10	2	0	42	56	58	-1	61	9	In	VDJ
ACATCGGCCCAAAAGAACCCGACAGCTTTCTATCTCTGTGCCAGTAGTATCGGACAGTCTAATAACTATGGCTACACCTTCGGTTCG	CASSIGQSNNYGYTF	9	5.683540466808124E-5	45	TCRBV19-01*01	TCRBV19	TCRBV19-01	01				TCRBD01-01*01	TCRBD01	TCRBD01-01	01				TCRBJ01-02*01	TCRBJ01	TCRBJ01-02	01				3	5	1	5	1	1	36	50	51	57	62	9	In	VDJ
ATCCAGTCCACGGAGTCAGGGGACACAGCACTGTATTTCTGTGCCAGCAGTTAGACAGGGGGATAGGATGGCTACACCTTCGGTTCG	CASS*TGG*DGYTF	20	1.2630089926240275E-4	42	TCRBV21-01*01	TCRBV21	TCRBV21-01	01				TCRBD01-01*01	TCRBD01	TCRBD01-01	01				TCRBJ01-02*01	TCRBJ01	TCRBJ01-02	01				6	5	2	1	3	6	39	50	53	62	67	20	Stop	VDJ
TCCTCACTCTGGAGTCCGCTACCAGCTCCCAGACATCTGTGTACTTCTGTGCCATCAGGGACAGGGGACGGCTACACCTTCGGTTCG		12	7.578053955744165E-5	34	TCRBV10-03*01	TCRBV10	TCRBV10-03	01				TCRBD01-01*01	TCRBD01	TCRBD01-01	01				TCRBJ01-02*01	TCRBJ01	TCRBJ01-02	01				6	2	1	2	0	8	47	-1	58	67	69	12	Out	VDJ
ACCTTGGAGCTGGGGGACTCGGCCCTTTATCTTTGCGCCAGCAGCTTACGAGTTGGGGGGGCTCGCGTGGAGCAGTACTTCGGGCCG	CASSLRVGGARVEQYF	7	4.420531474184096E-5	48	TCRBV05-01*01	TCRBV05	TCRBV05-01	01				TCRBD02-01*01	TCRBD02	TCRBD02-01	01				TCRBJ02-07*01	TCRBJ02	TCRBJ02-07	01				2	8	9	0	7	7	33	47	54	61	69	7	In	VDJ
CAGCCAGAAGACTCAGCCCTGTATCTCTGCGCCAGCAGCCAAGGAGGCCGGGGCCGGACCTCTGGAAACACCATATATTTTGGAGAG	CASSQGGRGRTSGNTIYF	3	1.8945134889360412E-5	54	TCRBV04-01*01	TCRBV04	TCRBV04-01	01								TCRBD01,TCRBD02	TCRBD01-01,TCRBD02-01		TCRBJ01-03*01	TCRBJ01	TCRBJ01-03	01				1	5	7	0	6	0	27	43	49	54	59	3	In	VDJ
ACAGTGACCAGTGCCCATCCTGAAGACAGCAGCTTCTACATCTGCAGTGCCCTTTCTTCTGGGGCCAACGTCCTGACTTTCGGGGCC	CSALSSGANVLTF	20	1.2630089926240275E-4	39	TCRBV20	TCRBV20				TCRBV20-01,TCRBV20-or09_02		TCRBD02-01	TCRBD02	TCRBD02-01				01,02	TCRBJ02-06*01	TCRBJ02	TCRBJ02-06	01				6	4	4	10	1	1	42	50	51	53	57	20	In	VDJ
CCCAGCCCCAACCAGACCTCTCTGTACTTCTGTGCCAGCAGTATAGCCCAGTCGATCTCCTATAATTCACCCCTCCACTTTGGGAAC	CASSIAQSISYNSPLHF	13	8.209558452056179E-5	51	TCRBV27-01*01	TCRBV27	TCRBV27-01	01				TCRBD02-01	TCRBD02	TCRBD02-01				01,02	TCRBJ01-06*02	TCRBJ01	TCRBJ01-06	02				5	9	5	7	1	0	30	42	43	47	56	13	In	VDJ
AGTCAGCTACCCGCTCCCAGACATCTGTGTATTTCTGCGCCAGCAGTGCAGACCGGCGTGGGCACCGGGGAGCTGTTTTTTGGAGAA		14	8.841062948368192E-5	46	TCRBV10-02*01	TCRBV10	TCRBV10-02	01								TCRBD01,TCRBD02	TCRBD01-01,TCRBD02-01		TCRBJ02-02*01	TCRBJ02	TCRBJ02-02	01				4	0	0	9	11	4	35	48	59	-1	62	14	Out	VDJ
CAGCCCTCAGAACCCAGGGACTCAGCTGTGTACTTCTGTGCCAGCAGTTTAAGAGGGACGGGCTCCTACGAGCAGTACTTCGGGCCG	CASSLRGTGSYEQYF	5	3.157522481560069E-5	45	TCRBV12	TCRBV12				TCRBV12-03/12-04,TCRBV12-04						TCRBD01,TCRBD02	TCRBD01-01,TCRBD02-01		TCRBJ02-07*01	TCRBJ02	TCRBJ02-07	01				2	3	0	7	3	0	36	51	54	59	62	5	In	VDJ
CAGCGCACAGAGCAGGGGGACTCGGCCATGTATCTCTGTGCCAGCAGCTTAGTATCGGGGGGAGGAAACACCATATATTTTGGAGAG	CASSLVSGGGNTIYF	26	1.6419116904112357E-4	45	TCRBV07-09*01	TCRBV07	TCRBV07-09	01				TCRBD02-01*01	TCRBD02	TCRBD02-01	01				TCRBJ01-03*01	TCRBJ01	TCRBJ01-03	01				1	1	8	1	3	4	36	52	55	62	63	26	In	VDJ
ATCCAGCGCACAGAGCAGCGGGACTCAGCCATGTATCGCTGTGCCAGCAGCAAATGGGACCTGGGCGAGACCCAGTACTTCGGGCCA	CASSKWDLGETQYF	4	2.526017985248055E-5	42	TCRBV07	TCRBV07				TCRBV07-06,TCRBV07-07						TCRBD01,TCRBD02	TCRBD01-01,TCRBD02-01		TCRBJ02-05*01	TCRBJ02	TCRBJ02-05	01				5	6	0	7	4	5	39	51	55	60	66	4	In	VDJ
AGTTCTAAGAAGCTCCTCCTCAGTGACTCTGGCTTCTATCTCTGTGCCGGGCGTTCTACTCTTCGGACTGAAGCTTTCTTTGGACAA	CAGRSTLRTEAFF	11	6.946549459432151E-5	39	TCRBV30-01*02	TCRBV30	TCRBV30-01	02				TCRBD01-01*01	TCRBD01	TCRBD01-01	01				TCRBJ01-01*01	TCRBJ01	TCRBJ01-01	01				8	14	8	0	0	5	42	-1	48	52	66	11	In	VDJ
GTGACATCGGCCCAAAAGAACCCGACAGCTTTCTATCTCTGTGCCAGTAGTATGGGGACTGTGCATCAGCCCCAGCATTTTGGTGAT	CASSMGTVHQPQHF	3	1.8945134889360412E-5	42	TCRBV19-01*01	TCRBV19	TCRBV19-01	01				TCRBD02-01	TCRBD02	TCRBD02-01				01,02	TCRBJ01-05*01	TCRBJ01	TCRBJ01-05	01				3	4	0	10	1	5	39	53	54	60	64	3	In	VDJ
GTGACCAGTGCCCATCCTGAAGACAGCAGCTTCTACATCTGCAGTGCTAGAGAGTATCTCTTCAATCAGCCCCAGCATTTTGGTGAT	CSAREYLFNQPQHF	25	1.5787612407800342E-4	42	TCRBV20	TCRBV20				TCRBV20-01,TCRBV20-or09_02		TCRBD02-01	TCRBD02	TCRBD02-01				01,02	TCRBJ01-05*01	TCRBJ01	TCRBJ01-05	01				0	3	4	10	4	3	39	53	57	59	62	25	In	VDJ
ATTCCCTGGAGCTTGGTGACTCTGCTGTGTATTTCTGTGCCAGCAGCCAAGAAAACAGGGGAATGAGGGGAGCAGTACTTCGGGCCG		11	6.946549459432151E-5	46	TCRBV03-01/03-02*01	TCRBV03	TCRBV03-01/03-02	01				TCRBD01-01*01	TCRBD01	TCRBD01-01	01				TCRBJ02-07*01	TCRBJ02	TCRBJ02-07	01				0	8	3	2	2	7	35	52	54	61	69	11	Out	VDJ
ACTCTGAAGATCCAGCGCACAGAGCAGGAGGACTCGGCCGTGTATCTCTGTGCCAGCAGCTTTACCTACGAGCAGTACTTCGGGCCG	CASSFTYEQYF	11	6.946549459432151E-5	33	TCRBV07	TCRBV07				TCRBV07-02,TCRBV07-08		TCRBD02-01	TCRBD02	TCRBD02-01				01,02	TCRBJ02-07*01	TCRBJ02	TCRBJ02-07	01				3	0	5	9	0	2	48	-1	62	-1	64	11	In	VDJ
ATCCAGCCCTCAGAACCCAGGGACTCAGCTGTGTACTTCTGTGCCAGCAGGCCGGGACAGGGGAATTCACCCCTCCACTTTGGGAAC	CASRPGQGNSPLHF	3	1.8945134889360412E-5	42	TCRBV12	TCRBV12				TCRBV12-03/12-04,TCRBV12-04		TCRBD01-01*01	TCRBD01	TCRBD01-01	01				TCRBJ01-06*02	TCRBJ01	TCRBJ01-06	02				6	0	0	2	3	7	39	50	53	-1	63	3	In	VDJ
ACCAGTGCCCATCCTGAAGACAGCAGCTTCTACATCTGCAGTGCTAGAGATCCCCGGAGCGGTTACAATGAGCAGTTCTTCGGGCCA	CSARDPRSGYNEQFF	9	5.683540466808124E-5	45	TCRBV20	TCRBV20				TCRBV20-01,TCRBV20-or09_02		TCRBD02-01	TCRBD02	TCRBD02-01				01,02	TCRBJ02-01*01	TCRBJ02	TCRBJ02-01	01				0	1	6	5	7	4	36	50	57	62	63	9	In	VDJ
GTGACATCGGCCCAAAAGAACCCGACAGCTTTCTATCTCTGTGCCAGTAGTATAGGTGGGGACTACAATGAGCAGTTCTTCGGGCCA	CASSIGGDYNEQFF	25	1.5787612407800342E-4	42	TCRBV19-01*01	TCRBV19	TCRBV19-01	01								TCRBD01,TCRBD02	TCRBD01-01,TCRBD02-01		TCRBJ02-01*01	TCRBJ02	TCRBJ02-01	01				1	0	0	8	3	3	39	55	58	-1	62	25	In	VDJ
AGATCCAGCCCTCAGAACCCAGGGACTCAGCTGTGTACTTCTGTGCCAGCAGTTACACCGGGAGACACTGAAGCTTTCTTTGGACAA		4	2.526017985248055E-5	40	TCRBV12-03/12-04*01	TCRBV12	TCRBV12-03/12-04	01				TCRBD02-01*02	TCRBD02	TCRBD02-01	02				TCRBJ01-01*01	TCRBJ01	TCRBJ01-01	01				4	0	8	2	4	3	41	54	58	-1	64	4	Out	VDJ
CAGCCCTCAGAACCCAGGGACTCAGCTGTGTACTTCTGTGCCAGCAGTTTAACGTCAGTCCTCGGCTATGGCTACACCTTCGGTTCG	CASSLTSVLGYGYTF	2	1.2630089926240275E-5	45	TCRBV12	TCRBV12				TCRBV12-03/12-04,TCRBV12-04						TCRBD01,TCRBD02	TCRBD01-01,TCRBD02-01		TCRBJ01-02*01	TCRBJ01	TCRBJ01-02	01				2	7	4	5	4	4	36	51	55	58	65	2	In	VDJ
CCCAGGGACTCAGCTGTGTACTTCTGTGCCAGCAGTGACTTGGAATCCGGGACAGGCTCCCAGACCTATGGCTACACCTTCGGTTCG	CASSDLESGTGSQTYGYTF	5	3.157522481560069E-5	57	TCRBV12	TCRBV12				TCRBV12-03/12-04,TCRBV12-04		TCRBD01-01*01	TCRBD01	TCRBD01-01	01				TCRBJ01-02*01	TCRBJ01	TCRBJ01-02	01				5	9	0	4	12	4	24	36	48	56	65	5	In	VDJ
GTGACATCGGCCCAAAAGAACCCGACAGCTTTCTATCTCTGTGCCAGTAGTATTCCAGGAAACAATTCACCCCTCCACTTTGGGAAC	CASSIPGNNSPLHF	8	5.05203597049611E-5	42	TCRBV19-01*01	TCRBV19	TCRBV19-01	01				TCRBD01-01*01	TCRBD01	TCRBD01-01	01				TCRBJ01-06*02	TCRBJ01	TCRBJ01-06	02				3	4	4	4	2	7	39	53	55	59	63	8	In	VDJ
ATCAATTCCCTGGAGCTTGGTGACTCTGCTGTGTATTTCTGTGCCAGCAGCCCAGCGACAGGGTCCAATGAGCAGTTCTTCGGGCCA	CASSPATGSNEQFF	8	5.05203597049611E-5	42	TCRBV03-01/03-02*01	TCRBV03	TCRBV03-01/03-02	01				TCRBD01-01*01	TCRBD01	TCRBD01-01	01				TCRBJ02-01*01	TCRBJ02	TCRBJ02-01	01				4	2	2	3	4	6	39	52	56	63	65	8	In	VDJ
ATCCAGCCTGCAGAGCTTGAGGACTCGGCCGTGTATCTCTGTGCCAGCAGCTTAGACCAGGGTACAGATACGCAGTATTTTGGCCCA	CASSLDQGTDTQYF	14	8.841062948368192E-5	42	TCRBV11	TCRBV11				TCRBV11-02,TCRBV11-03		TCRBD01-01*01	TCRBD01	TCRBD01-01	01				TCRBJ02-03*01	TCRBJ02	TCRBJ02-03	01				0	1	4	3	1	3	39	56	57	62	63	14	In	VDJ
TCTCTTAAACCTTCACCTACACGCCCTGCAGCCAGAAGACTCAGCCCTGTATCTCTGCGCCAGCAGCCAAGAGGGCGACTAGGACAA		18	1.1367080933616247E-4	26	TCRBV04-01*01	TCRBV04	TCRBV04-01	01				TCRBD02-01	TCRBD02	TCRBD02-01				01,02	TCRBJ01-01*01	TCRBJ01	TCRBJ01-01	01				0	0	2	9	4	20	55	72	76	-1	81	18	Out	VDJ
CAGCGCACAGAGCAGGAGGACTCGGCCGTGTATCTCTGTGCCAGCAGCTTCGACTGGGGGCCCGATCAGCCCCAGCATTTTGGTGAT	CASSFDWGPDQPQHF	17	1.0735576437304234E-4	45	TCRBV07-02	TCRBV07	TCRBV07-02				01,02	TCRBD01-01*01	TCRBD01	TCRBD01-01	01				TCRBJ01-05*01	TCRBJ01	TCRBJ01-05	01				3	3	6	0	5	5	36	50	55	61	64	17	In	VDJ
ACAGTGACCAGTGCCCATCCTGAAGACAGCAGCTTCTACATCTGCAGTGCTAGCAGGGCCCTAGGACAGCCCCAGCATTTTGGTGAT	CSASRALGQPQHF	27	1.705062140042437E-4	39	TCRBV20	TCRBV20				TCRBV20-01,TCRBV20-or09_02		TCRBD01-01*01	TCRBD01	TCRBD01-01	01				TCRBJ01-05*01	TCRBJ01	TCRBJ01-05	01				3	8	4	3	0	7	42	-1	53	58	66	27	In	VDJ
CAGCCTGCAGAGCTTGGGGACTCGGCCGTGTATCTCTGTGCCAGCAGCTTAGATGCGGGGCGCTCCTACGAGCAGTACTTCGGGCCG	CASSLDAGRSYEQYF	2	1.2630089926240275E-5	45	TCRBV11-03*01	TCRBV11	TCRBV11-03	01				TCRBD02-01*01	TCRBD02	TCRBD02-01	01				TCRBJ02-07*01	TCRBJ02	TCRBJ02-07	01				0	2	7	3	1	0	36	53	54	60	62	2	In	VDJ
CTGCAGCCAGAAGACTCGGCCCTGTATCTCTGCGCCAGCAGCGCTAGACTAGCGTCTAGCTCCTACAATGAGCAGTTCTTCGGGCCA	CASSARLASSSYNEQFF	3	1.8945134889360412E-5	51	TCRBV04-03*01	TCRBV04	TCRBV04-03	01				TCRBD02-01	TCRBD02	TCRBD02-01				01,02	TCRBJ02-01*01	TCRBJ02	TCRBJ02-01	01				5	5	2	6	4	0	30	42	46	54	59	3	In	VDJ
CTTCACATCAATTCCCTGGAGCTTGGTGACTCTGCTGTGTATTTCTGTGCCAGCAGCCTAAAGTGGGAGACCCAGTACTTCGGGCCA	CASSLKWETQYF	22	1.3893098918864302E-4	36	TCRBV03-01/03-02*01	TCRBV03	TCRBV03-01/03-02	01								TCRBD01,TCRBD02	TCRBD01-01,TCRBD02-01		TCRBJ02-05*01	TCRBJ02	TCRBJ02-05	01				4	0	0	10	6	5	45	58	64	-1	66	22	In	VDJ
CTTCACCTACACGCCCTGCAGCCAGAAGACTCAGCCCTGTATCTCTGCGCCAGCAGCCTGGGGGGCGGGGAGCTGTTTTTTGGAGAA	CASSLGGGELFF	17	1.0735576437304234E-4	36	TCRBV04-01*01	TCRBV04	TCRBV04-01	01				TCRBD02-01*01	TCRBD02	TCRBD02-01	01				TCRBJ02-02*01	TCRBJ02	TCRBJ02-02	01				4	0	9	1	1	7	45	58	59	-1	65	17	In	VDJ
CTCACTGTGACATCGGCCCAAAAGAACCCGACAGCTTTCTATCTCTGTGCCAGTGGACAGAGCAACACTGAAGCTTTCTTTGGACAA	CASGQSNTEAFF	3	1.8945134889360412E-5	36	TCRBV19-01*01	TCRBV19	TCRBV19-01	01				TCRBD01-01*01	TCRBD01	TCRBD01-01	01				TCRBJ01-01*01	TCRBJ01	TCRBJ01-01	01				8	3	1	5	0	2	45	-1	54	60	63	3	In	VDJ
GAGTCTGCCATCCCCAACCAGACAGCTCTTTACTTCTGTGCCACCAGTGAGGGGCAGTCTGCAGGTTATGGCTACACCTTCGGTTCG	CATSEGQSAGYGYTF	10	6.315044963120137E-5	45	TCRBV24-01*01	TCRBV24	TCRBV24-01	01				TCRBD01-01*01	TCRBD01	TCRBD01-01	01				TCRBJ01-02*01	TCRBJ01	TCRBJ01-02	01				4	11	7	0	0	5	36	-1	50	55	66	10	In	VDJ
GTGAACGCCTTGGAGCTGGAGGACTCGGCCCTGTATCTCTGTGCCAACACAGCCGGGACAGGGGGCTACGAGCAGTACTTCGGGCCG	CANTAGTGGYEQYF	3	1.8945134889360412E-5	42	TCRBV05-08*01	TCRBV05	TCRBV05-08	01				TCRBD01-01*01	TCRBD01	TCRBD01-01	01				TCRBJ02-07*01	TCRBJ02	TCRBJ02-07	01				9	0	0	1	8	3	39	46	54	-1	65	3	In	VDJ
ATCCGCTCACCAGGCCTGGGGGACGCAGCCATGTACCTGTGTGCCACCAGCCCGTGACAGGGAGGAAACATTCAGTACTTCGGCGCC	CATSP*QGGNIQYF	15	9.472567444680206E-5	42	TCRBV15-01*02	TCRBV15	TCRBV15-01	02				TCRBD01-01*01	TCRBD01	TCRBD01-01	01				TCRBJ02-04*01	TCRBJ02	TCRBJ02-04	01				5	3	2	3	4	6	39	51	55	62	65	15	Stop	VDJ
GTGACCAGTGCCCATCCTGAAGACAGCAGCTTCTACATCTGCAGTGCTAGAGCCGCCGCAGGGGTTTCACCCCTCCACTTTGGGAAC	CSARAAAGVSPLHF	7	4.420531474184096E-5	42	TCRBV20	TCRBV20				TCRBV20-01,TCRBV20-or09_02		TCRBD01-01*01	TCRBD01	TCRBD01-01	01				TCRBJ01-06*02	TCRBJ01	TCRBJ01-06	02				1	1	4	2	6	9	39	52	58	64	65	7	In	VDJ
GCGCACAGAGCAGGAGGACTCGGCCGTGTATCTCTGTGCCAGCAGCACGGGACAGGGGGCTATGGTTCACCCCTCCACTTTGGGAAC		20	1.2630089926240275E-4	47	TCRBV07-02	TCRBV07	TCRBV07-02				01,02	TCRBD01-01*01	TCRBD01	TCRBD01-01	01				TCRBJ01-06*02	TCRBJ01	TCRBJ01-06	02				5	5	0	0	2	9	34	46	48	60	65	20	Out	VDJ
CTGGAGTCGCCCAGCCCCAACCAGACCTCTCTGTACTTCTGTGCCAGCAGTCTTACAGGGGGTGGGACTGAAGCTTTCTTTGGACAA	CASSLTGGGTEAFF	15	9.472567444680206E-5	42	TCRBV27-01*01	TCRBV27	TCRBV27-01	01				TCRBD01-01*01	TCRBD01	TCRBD01-01	01				TCRBJ01-01*01	TCRBJ01	TCRBJ01-01	01				5	4	3	1	3	5	39	51	54	62	66	15	In	VDJ
ACAGTGACCAGTGCCCATCCTGAAGACAGCAGCTTCTACATCTGCAGTGCTAGGGAGAGGGGGAATCAGCCCCAGCATTTTGGTGAT	CSARERGNQPQHF	8	5.05203597049611E-5	39	TCRBV20	TCRBV20				TCRBV20-01,TCRBV20-or09_02		TCRBD01-01*01	TCRBD01	TCRBD01-01	01				TCRBJ01-05*01	TCRBJ01	TCRBJ01-05	01				3	0	5	1	4	4	42	53	57	-1	63	8	In	VDJ
ATCCGCTCACCAGGCCTGGGGGACGCAGCCATGTACCTGTGTGCCACCAGCACCAAAGGGGGCGGGGTTGGCTACACCTTCGGTTCG	CATSTKGGGVGYTF	8	5.05203597049611E-5	42	TCRBV15-01*02	TCRBV15	TCRBV15-01	02				TCRBD01-01*01	TCRBD01	TCRBD01-01	01				TCRBJ01-02*01	TCRBJ01	TCRBJ01-02	01				4	5	5	0	4	7	39	52	56	63	68	8	In	VDJ
GTGACCAGTGCCCATCCTGAAGACAGCAGCTTCTACATCTGCAGTGCTAGAGATCAGGGACAGAACTATGGCTACACCTTCGGTTCG	CSARDQGQNYGYTF	4	2.526017985248055E-5	42	TCRBV20	TCRBV20				TCRBV20-01,TCRBV20-or09_02		TCRBD01-01*01	TCRBD01	TCRBD01-01	01				TCRBJ01-02*01	TCRBJ01	TCRBJ01-02	01				0	0	0	5	3	2	39	53	56	-1	63	4	In	VDJ
ATCCTGGAGTCGCCCAGCCCCAACCAGACCTCTCTGTACTTCTGTGCCAGCAAGAAACACCTTTGGGGCGAGCAGTACTTCGGGCCG	CASKKHLWGEQYF	11	6.946549459432151E-5	39	TCRBV27-01*01	TCRBV27	TCRBV27-01	01								TCRBD01,TCRBD02	TCRBD01-01,TCRBD02-01		TCRBJ02-07*01	TCRBJ02	TCRBJ02-07	01				7	0	6	2	12	6	42	52	64	-1	68	11	In	VDJ
GAGTCTGCCAGGCCCTCACATACCTCTCAGTACCTCTGTGCCAGCAGTGCCGACAGGGGACTCTCCTACGAGCAGTACTTCGGGCCG	CASSADRGLSYEQYF	6	3.7890269778720825E-5	45	TCRBV25-01*01	TCRBV25	TCRBV25-01	01				TCRBD01-01*01	TCRBD01	TCRBD01-01	01				TCRBJ02-07*01	TCRBJ02	TCRBJ02-07	01				4	3	2	2	2	0	36	49	51	59	62	6	In	VDJ
NNNNTGTCGGCTGCTCCCTCCCAGACATCTGTGTACTTCTGTGCCAGCAGTTACGAAGGGGCTGGAGATACGCAGTATTTTGGCCCA	CASSYEGAGDTQYF	12	7.578053955744165E-5	42	TCRBV06-05*01	TCRBV06	TCRBV06-05	01				TCRBD01-01*01	TCRBD01	TCRBD01-01	01				TCRBJ02-03*01	TCRBJ02	TCRBJ02-03	01				2	4	5	2	2	5	39	54	56	61	65	12	In	VDJ
NTGTCGGCTGCTCCCTCCCAAACATCTGTGTACTTCTGTGCCAGCGTTAGCGACACATCGAGCAATCAGCCCCAGCATTTTGGTGAT	CASVSDTSSNQPQHF	5	3.157522481560069E-5	45	TCRBV06	TCRBV06				TCRBV06-02/06-03,TCRBV06-02		TCRBD02-01	TCRBD02	TCRBD02-01				01,02	TCRBJ01-05*01	TCRBJ01	TCRBJ01-05	01				8	8	5	6	2	1	36	45	47	52	60	5	In	VDJ
GAGTCCGCCAGCACCAACCAGACATCTATGTACCTCTGTGCCAGCACTCGTCTGAAGGGTACGACCTACGAGCAGTACTTCGGGCCG	CASTRLKGTTYEQYF	10	6.315044963120137E-5	45	TCRBV28-01*01	TCRBV28	TCRBV28-01	01								TCRBD01,TCRBD02	TCRBD01-01,TCRBD02-01		TCRBJ02-07*01	TCRBJ02	TCRBJ02-07	01				7	5	5	3	9	2	36	46	55	59	64	10	In	VDJ
GATCCTGGAGTCGCCCAGCCCCAACCAGACCTCTCTGTACTTCTGTGCCTCCACCGGGACGGCACCTACGAGCAGTACTTCGGGCCG		9	5.683540466808124E-5	38	TCRBV27-01*01	TCRBV27	TCRBV27-01	01								TCRBD01,TCRBD02	TCRBD01-01,TCRBD02-01		TCRBJ02-07*01	TCRBJ02	TCRBJ02-07	01				11	4	0	7	6	2	43	49	55	60	64	9	Out	VDJ
CAGCCTGCAGAGCTTGAGGACTCGGCCGTGTATCTCTGTGCCAGCAGCTTAGGTGGGACATGGAGCAACGAGCAGTACTTCGGGCCG	CASSLGGTWSNEQYF	13	8.209558452056179E-5	45	TCRBV11	TCRBV11				TCRBV11-02,TCRBV11-03		TCRBD01-01*01	TCRBD01	TCRBD01-01	01				TCRBJ02-07*01	TCRBJ02	TCRBJ02-07	01				1	7	0	6	2	5	36	52	54	60	67	13	In	VDJ
GTGAGCACCTTGGAGCTGGGGGACTCGGCCCTTTATCTTTGCGCCAGCAGCCGGACAGGGTCTGGCAATGAGCAGTTCTTCGGGCCA	CASSRTGSGNEQFF	25	1.5787612407800342E-4	42	TCRBV05-01*01	TCRBV05	TCRBV05-01	01				TCRBD01-01*01	TCRBD01	TCRBD01-01	01				TCRBJ02-01*01	TCRBJ02	TCRBJ02-01	01				4	5	1	3	1	6	39	51	52	60	65	25	In	VDJ
GTGACCAGTGCCCATCCTGAAGACAGCAGCTTCTACATCTGCAGTGCTAGAGTCAGAGACAGGAACTATGGCTACACCTTCGGTTCG	CSARVRDRNYGYTF	9	5.683540466808124E-5	42	TCRBV20	TCRBV20				TCRBV20-01,TCRBV20-or09_02		TCRBD01-01*01	TCRBD01	TCRBD01-01	01				TCRBJ01-02*01	TCRBJ01	TCRBJ01-02	01				1	0	2	4	5	2	39	52	57	-1	63	9	In	VDJ
ACTGTGACATCGGCCCAAAAGAACCCGACAGCTTTCTATCTCTGTGCCAGTAGTATTAAGGGTGGGGATGGCTACACCTTCGGTTCG	CASSIKGGDGYTF	2	1.2630089926240275E-5	39	TCRBV19-01*01	TCRBV19	TCRBV19-01	01								TCRBD01,TCRBD02	TCRBD01-01,TCRBD02-01		TCRBJ01-02*01	TCRBJ01	TCRBJ01-02	01				3	5	5	3	2	6	42	56	58	62	67	2	In	VDJ
CCTGCAGAGCTTGAGGACTCGGCCGTGTATCTCTGTGCCAGCAGCCCGGGACTAGCGGCCGGGGGGAGCGAGCAGTACTTCGGGCCG	CASSPGLAAGGSEQYF	3	1.8945134889360412E-5	48	TCRBV11	TCRBV11				TCRBV11-02,TCRBV11-03		TCRBD02-01	TCRBD02	TCRBD02-01				01,02	TCRBJ02-07*01	TCRBJ02	TCRBJ02-07	01				5	10	0	5	2	6	33	45	47	58	68	3	In	VDJ
GTCCACGGAGTCAGGGGACACAGCACTGTATTTCTGTGCCAGCAGCAAAGTGACTAGCGGGGATAGTACGAGCAGTACTTCGGGCCG		8	5.05203597049611E-5	47	TCRBV21-01*01	TCRBV21	TCRBV21-01	01				TCRBD02-01*01	TCRBD02	TCRBD02-01	01				TCRBJ02-07*01	TCRBJ02	TCRBJ02-07	01				1	4	2	3	1	4	34	50	51	62	66	8	Out	VDJ
AATCTTCACATCAATTCCCTGGAGCTTGGTGACTCTGCTGTGTATTTCTGTGCCAGCAGCCAAGCCTACGAGCAGTACTTCGGGCCG	CASSQAYEQYF	3	1.8945134889360412E-5	33	TCRBV03-01/03-02*01	TCRBV03	TCRBV03-01/03-02	01											TCRBJ02-07*01	TCRBJ02	TCRBJ02-07	01				1	0	0	0	0	2	48	-1	-1	-1	64	3	In	VJ
CAGCGCACAGAGCAGGGGGACTCGGCCATGTATCTCTGTGCCAGCAGCTTAACGAAAGAGAGTACCTACGAGCAGTACTTCGGGCCG	CASSLTKESTYEQYF	14	8.841062948368192E-5	45	TCRBV07-09*01	TCRBV07	TCRBV07-09	01				TCRBD02-01*02	TCRBD02	TCRBD02-01	02				TCRBJ02-07*01	TCRBJ02	TCRBJ02-07	01				2	4	11	2	6	2	36	51	57	60	64	14	In	VDJ
AGCTCTCTGGAGCTGGGGGACTCAGCTTTGTATTTCTGTGCCAGCAGCGTAGTTCCAGGGGGTAACTATGGCTACACCTTCGGTTCG	CASSVVPGGNYGYTF	13	8.209558452056179E-5	45	TCRBV09-01*01	TCRBV09	TCRBV09-01	01				TCRBD01-01*01	TCRBD01	TCRBD01-01	01				TCRBJ01-02*01	TCRBJ01	TCRBJ01-02	01				0	0	4	1	3	1	36	52	55	-1	62	13	In	VDJ
CTGATTCTGGAGTCCGCCAGCACCAACCAGACATCTATGTACCTCTGTGCCAGCACCCCACCGCGGGGCAAGCAGTACTTCGGGCCG	CASTPPRGKQYF	8	5.05203597049611E-5	36	TCRBV28-01*01	TCRBV28	TCRBV28-01	01				TCRBD02-01*01	TCRBD02	TCRBD02-01	01				TCRBJ02-07*01	TCRBJ02	TCRBJ02-07	01				7	2	7	3	7	8	45	55	62	68	70	8	In	VDJ
ATCCAGCCTGCAGAGCTTGGGGACTCGGCCGTGTATCTCTGTGCCAGCAGCTTGGGGTTTCCTGGAAACACCATATATTTTGGAGAG	CASSLGFPGNTIYF	9	5.683540466808124E-5	42	TCRBV11-03*01	TCRBV11	TCRBV11-03	01								TCRBD01,TCRBD02	TCRBD01-01,TCRBD02-01		TCRBJ01-03*01	TCRBJ01	TCRBJ01-03	01				3	4	6	2	0	2	39	-1	53	57	61	9	In	VDJ
CGGTCCACAAAGCTGGAGGACTCAGCCATGTACTTCTGTGCCAGCAGGGACAGGGACTCCCTAAATTCACCCCTCCACTTTGGGAAC	CASRDRDSLNSPLHF	18	1.1367080933616247E-4	45	TCRBV02-01	TCRBV02	TCRBV02-01				01,03	TCRBD01-01*01	TCRBD01	TCRBD01-01	01				TCRBJ01-06*02	TCRBJ01	TCRBJ01-06	02				6	8	1	3	0	7	36	-1	47	55	63	18	In	VDJ
CTGACAGTGACCAGTGCCCATCCTGAAGACAGCAGCTTCTACATCTGCAGTGTCCGGGGGCAAACAGAGAGCCAGTACTTCGGGCCA	CSVRGQTESQYF	6	3.7890269778720825E-5	36	TCRBV20	TCRBV20				TCRBV20-01,TCRBV20-or09_02						TCRBD01,TCRBD02	TCRBD01-01,TCRBD02-01		TCRBJ02-05*01	TCRBJ02	TCRBJ02-05	01				7	10	6	0	3	10	45	52	55	61	71	6	In	VDJ
CCCTCAGAACCCAGGGACTCAGCTGTGTACTTCTGTGCCAGCAGTTTAACCGGGGGCAGGAACACCGGGGAGCTGTTTTTTGGAGAA	CASSLTGGRNTGELFF	8	5.05203597049611E-5	48	TCRBV12	TCRBV12				TCRBV12-03/12-04,TCRBV12-04						TCRBD01,TCRBD02	TCRBD01-01,TCRBD02-01		TCRBJ02-02*01	TCRBJ02	TCRBJ02-02	01				2	2	6	0	3	1	33	48	51	57	59	8	In	VDJ
CTGGAGTCGCCCAGCCCCAACCAGACCTCTCTGTACTTCTGTGCCAGCAGTCCCCTTCCCGGGAACACTGAAGCTTTCTTTGGACAA	CASSPLPGNTEAFF	5	3.157522481560069E-5	42	TCRBV27-01*01	TCRBV27	TCRBV27-01	01				TCRBD02-01	TCRBD02	TCRBD02-01				01,02	TCRBJ01-01*01	TCRBJ01	TCRBJ01-01	01				5	0	8	5	8	1	39	51	59	-1	62	5	In	VDJ
GTGCGAGGAGATTCGGCAGCTTATTTCTGTGCCAGCTCACCGGAATCACAGGGGCGGGATAGCAATCAGCCCCAGCATTTTGGTGAT	CASSPESQGRDSNQPQHF	3	1.8945134889360412E-5	54	TCRBV18-01*01	TCRBV18	TCRBV18-01	01				TCRBD01-01*01	TCRBD01	TCRBD01-01	01				TCRBJ01-05*01	TCRBJ01	TCRBJ01-05	01				3	5	3	2	6	0	27	41	47	54	59	3	In	VDJ
GATCCAGTCCACGGAGTCAGGGGACACAGCACTGTATTTCTGTGCCAGCAGCAAAGTCTCAGCAATCAGCCCCAGCATTTTGGTGAT		3	1.8945134889360412E-5	41	TCRBV21-01*01	TCRBV21	TCRBV21-01	01				TCRBD02-01	TCRBD02	TCRBD02-01				01,02	TCRBJ01-05*01	TCRBJ01	TCRBJ01-05	01				1	1	4	10	1	1	40	56	57	59	60	3	Out	VDJ
CGGAGTCAGGGGACACAGCACTGTATTTCTGTGCCAGCAGCAGAGGCCGTTAGCGGCAGGGGGTGGCAGCCCCAGCATTTTGGTGAT		12	7.578053955744165E-5	52	TCRBV21-01*01	TCRBV21	TCRBV21-01	01				TCRBD01-01*01	TCRBD01	TCRBD01-01	01				TCRBJ01-05*01	TCRBJ01	TCRBJ01-05	01				4	3	4	1	14	7	29	42	56	63	66	12	Out	VDJ
GAAGATCCAGCGCACAGAGCAGGAGGACTCCGCCGTGTATCTCTGTGCCAGCCCAAAACCTACAGGGCCGAGCAGTACTTCGGGCCG		5	3.157522481560069E-5	38	TCRBV07-08	TCRBV07	TCRBV07-08				01,03	TCRBD01-01*01	TCRBD01	TCRBD01-01	01				TCRBJ02-07*01	TCRBJ02	TCRBJ02-07	01				8	1	3	3	9	6	43	52	61	67	68	5	Out	VDJ
GCCTTGTTGCTGGGGGACTCGGCCCTCTATCTCTGTGCCAGCAGCTTAGGTACGGGACTAGCCAAAGAGACCCAGTACTTCGGGCCA	CASSLGTGLAKETQYF	4	2.526017985248055E-5	48	TCRBV05-06*01	TCRBV05	TCRBV05-06	01				TCRBD02-01	TCRBD02	TCRBD02-01				01,02	TCRBJ02-05*01	TCRBJ02	TCRBJ02-05	01				2	2	0	7	6	3	33	47	53	62	64	4	In	VDJ
ATCCAGCGCACAGAGCAGCGGGACTCGGCCATGTATCGCTGTGCCAGCAGCCCACAGGGGGCCGGCGGGGAGCTGTTTTTTGGAGAA	CASSPQGAGGELFF	7	4.420531474184096E-5	42	TCRBV07-06*01	TCRBV07	TCRBV07-06	01				TCRBD01-01*01	TCRBD01	TCRBD01-01	01				TCRBJ02-02*01	TCRBJ02	TCRBJ02-02	01				5	3	3	0	2	7	39	51	53	62	65	7	In	VDJ
GTAGTGCGAGGAGATTCGGCAGCTTATTTCTGTGCCAGCTCACCCCGACAGGGGGGGAACATGAACACTGAAGCTTTCTTTGGACAA	CASSPRQGGNMNTEAFF	6	3.7890269778720825E-5	51	TCRBV18-01*01	TCRBV18	TCRBV18-01	01				TCRBD01-01*01	TCRBD01	TCRBD01-01	01				TCRBJ01-01*01	TCRBJ01	TCRBJ01-01	01				3	6	2	1	2	0	30	44	46	55	61	6	In	VDJ
AACGCCTTGTTGCTGGGGGACTCGGCCCTGTATCTCTGTGCCAGCAGCTCCACAGGGGCGGGCAATCAGCCCCAGCATTTTGGTGAT	CASSSTGAGNQPQHF	9	5.683540466808124E-5	45	TCRBV05-05*01	TCRBV05	TCRBV05-05	01				TCRBD01-01*01	TCRBD01	TCRBD01-01	01				TCRBJ01-05*01	TCRBJ01	TCRBJ01-05	01				3	3	3	2	2	2	36	49	51	58	61	9	In	VDJ
ATCCTGGAGTCGCCCAGCCCCAACCAGACCTCTCTGTACTTCTGTGCCAGCAGTCTACAGGGGGGGCAGCCCCAGCATTTTGGTGAT	CASSLQGGQPQHF	3	1.8945134889360412E-5	39	TCRBV27-01*01	TCRBV27	TCRBV27-01	01				TCRBD01-01*01	TCRBD01	TCRBD01-01	01				TCRBJ01-05*01	TCRBJ01	TCRBJ01-05	01				5	2	3	1	2	7	42	54	56	64	66	3	In	VDJ
GAGCTGAATGTGAACGCCTTGGAGCTGGACGACTCGGCCCTGTATCTCTGTGCCAGCAGCTCCCGGGACGTCTACACCTTCGGTTCG	CASSSRDVYTF	10	6.315044963120137E-5	33	TCRBV05-04*01	TCRBV05	TCRBV05-04	01								TCRBD01,TCRBD02	TCRBD01-01,TCRBD02-01		TCRBJ01-02*01	TCRBJ01	TCRBJ01-02	01				3	2	0	7	3	10	48	61	64	69	71	10	In	VDJ
AAGATCCAGCGCACAGAGCAGGAGGACTCGGCCGTGTATCTCTGTGCCAGCAGCTTAGCGCGTCAGGGCGAGCAGTACTTCGGGCCG	CASSLARQGEQYF	9	5.683540466808124E-5	39	TCRBV07-02	TCRBV07	TCRBV07-02				01,02	TCRBD01-01*01	TCRBD01	TCRBD01-01	01				TCRBJ02-07*01	TCRBJ02	TCRBJ02-07	01				0	0	4	3	4	6	42	59	63	-1	68	9	In	VDJ
ACTCTGGAGTCAGCTACCCGCTCCCAGACATCTGTGTATTTCTGCGCCAGCAGGGCGGACAGGGGCTACGAGCAGTACTTCGGGCCG	CASRADRGYEQYF	3	1.8945134889360412E-5	39	TCRBV10-02*01	TCRBV10	TCRBV10-02	01				TCRBD01-01*01	TCRBD01	TCRBD01-01	01				TCRBJ02-07*01	TCRBJ02	TCRBJ02-07	01				6	0	1	2	3	3	42	53	56	-1	65	3	In	VDJ
GTGACCAGTGCCCATCCTGAAGACAGCAGCTTCTACATCTGCAGTGCTAGGAAGACAGGGGGCGAATACACCATATATTTTGGAGAG	CSARKTGGEYTIYF	4	2.526017985248055E-5	42	TCRBV20	TCRBV20				TCRBV20-01,TCRBV20-or09_02		TCRBD01-01*01	TCRBD01	TCRBD01-01	01				TCRBJ01-03*01	TCRBJ01	TCRBJ01-03	01				3	4	2	0	3	8	39	50	53	63	67	4	In	VDJ
NTGTCGGCTGCTCCCTCCCAAACATCTGTGTACTTCTGTGCCAGCAGTTACTCCGGCGGGGGGGCGGACATTCAGTACTTCGGCGCC	CASSYSGGGADIQYF	32	2.020814388198444E-4	45	TCRBV06-02/06-03*01	TCRBV06	TCRBV06-02/06-03	01				TCRBD02-01*01	TCRBD02	TCRBD02-01	01				TCRBJ02-04*01	TCRBJ02	TCRBJ02-04	01				0	3	7	0	2	8	36	53	55	64	67	32	In	VDJ
ACTCTGAAGATCCAGCGCACAGAGCAGGAGGACTCGGCCGTGTATCTCTGTGCCAGCAGCTTAGTGGAGACCCAGTACTTCGGGCCA	CASSLVETQYF	4	2.526017985248055E-5	33	TCRBV07	TCRBV07				TCRBV07-02,TCRBV07-08									TCRBJ02-05*01	TCRBJ02	TCRBJ02-05	01				1	2	0	0	0	5	48	-1	-1	64	66	4	In	VJ
ACTCTGACAGTGACCAGTGCCCATCCTGAAGACAGCAGCTTCTACATCTGCAGTGCGAATATGAACACTGAAGCTTTCTTTGGACAA	CSANMNTEAFF	11	6.946549459432151E-5	33	TCRBV20-01	TCRBV20	TCRBV20-01				01,04					TCRBD01,TCRBD02	TCRBD01-01,TCRBD02-01		TCRBJ01-01*01	TCRBJ01	TCRBJ01-01	01				6	3	2	8	0	0	48	-1	56	58	61	11	In	VDJ
TGTCCCTAGAGTCTGCCATCCCCAACCAGACAGCTCTTTACTTCTGTGCCACCCCTCTGGACAAGGGAGAAAGCTTTCTTTGGACAA		6	3.7890269778720825E-5	37	TCRBV24-01*01	TCRBV24	TCRBV24-01	01								TCRBD01,TCRBD02	TCRBD01-01,TCRBD02-01		TCRBJ01-01*01	TCRBJ01	TCRBJ01-01	01				9	7	1	6	5	9	44	53	58	63	70	6	Out	VDJ
ATCCAGCCTGCAGAGCTTGGGGACTCGGCCATGTATCTCTGTGCCAGCAGCCAAGAGGGCCGGTATAGTGGCTACACCTTCGGTTCG	CASSQEGRYSGYTF	3	1.8945134889360412E-5	42	TCRBV11-01*01	TCRBV11	TCRBV11-01	01				TCRBD02-01*02	TCRBD02	TCRBD02-01	02				TCRBJ01-02*01	TCRBJ01	TCRBJ01-02	01				5	9	11	0	3	7	39	51	54	59	68	3	In	VDJ
CTGAAGATCCGGTCCACAAAGCTGGAGGACTCAGCCATGTACTTCTGTGCCAGCAGCGAAATCTCCTACGAGCAGTACTTCGGGCCG	CASSEISYEQYF	7	4.420531474184096E-5	36	TCRBV02-01	TCRBV02	TCRBV02-01				01,03								TCRBJ02-07*01	TCRBJ02	TCRBJ02-07	01				2	2	0	0	0	0	45	-1	-1	60	62	7	In	VJ
CTCACGTTGGCGTCTGCTGTACCCTCTCAGACATCTGTGTACTTCTGTGCCAACGGACAGGGGGGTTCACCCCTCCACTTTGGGAAC	CANGQGGSPLHF	9	5.683540466808124E-5	36	TCRBV06-04*01	TCRBV06	TCRBV06-04	01				TCRBD01-01*01	TCRBD01	TCRBD01-01	01				TCRBJ01-06*02	TCRBJ01	TCRBJ01-06	02				10	1	1	1	2	9	45	52	54	64	65	9	In	VDJ
CCCTCAGAACCCAGGGACTCAGCTGTGTACTTCTGTGCCAGCAGTTTAGGGAGGGATGCCTATAATTCACCCCTCCACTTTGGGAAC	CASSLGRDAYNSPLHF	6	3.7890269778720825E-5	48	TCRBV12	TCRBV12				TCRBV12-03/12-04,TCRBV12-04		TCRBD02-01*02	TCRBD02	TCRBD02-01	02				TCRBJ01-06*02	TCRBJ01	TCRBJ01-06	02				1	3	10	0	0	2	33	-1	49	55	58	6	In	VDJ
ATCCTGGAGTCGCCCAGCCCCAACCAGACCTCTCTGTACTTCTGTGCCAGCAGTCACAGGGGTCGGGAGACCCAGTACTTCGGGCCA	CASSHRGRETQYF	13	8.209558452056179E-5	39	TCRBV27-01*01	TCRBV27	TCRBV27-01	01				TCRBD01-01*01	TCRBD01	TCRBD01-01	01				TCRBJ02-05*01	TCRBJ02	TCRBJ02-05	01				5	4	3	2	1	5	42	54	55	62	66	13	In	VDJ
GCCTTGTTGCTGGGGGACTCGGCCCTCTATCTCTGTGCCAGCAGCCCGCCGGGGCTTCTGGGACAAGAGACCCAGTACTTCGGGCCA	CASSPPGLLGQETQYF	2	1.2630089926240275E-5	48	TCRBV05-06*01	TCRBV05	TCRBV05-06	01								TCRBD01,TCRBD02	TCRBD01-01,TCRBD02-01		TCRBJ02-05*01	TCRBJ02	TCRBJ02-05	01				4	8	7	0	5	2	33	45	50	55	63	2	In	VDJ
NTGTCGGCTGCTCCCTCCCAGACATCTGTGTACTTCTGTGCCAGCGGCGGTAGCGGGGCGAACACCGGGGAGCTGTTTTTTGGAGAA	CASGGSGANTGELFF	6	3.7890269778720825E-5	45	TCRBV06-05*01	TCRBV06	TCRBV06-05	01				TCRBD02-01*01	TCRBD02	TCRBD02-01	01				TCRBJ02-02*01	TCRBJ02	TCRBJ02-02	01				8	0	5	3	5	0	36	45	50	-1	58	6	In	VDJ
CAGCGCACAGAGCAGGAGGACTCGGCCGTGTATCTCTGTGCCAGCAGAACCGGGACCGAAAACACCGGGGAGCTGTTTTTTGGAGAA	CASRTGTENTGELFF	7	4.420531474184096E-5	45	TCRBV07-02	TCRBV07	TCRBV07-02				01,02					TCRBD01,TCRBD02	TCRBD01-01,TCRBD02-01		TCRBJ02-02*01	TCRBJ02	TCRBJ02-02	01				6	4	0	7	4	2	36	47	51	56	60	7	In	VDJ
TCCGCCAGCACCAACCAGACATCTATGTACCTCTGTGCCAGCAGTCTCCGCAGGGTTCGAATGAACACTGAAGCTTTCTTTGGACAA	CASSLRRVRMNTEAFF	3	1.8945134889360412E-5	48	TCRBV28-01*01	TCRBV28	TCRBV28-01	01				TCRBD01-01*01	TCRBD01	TCRBD01-01	01				TCRBJ01-01*01	TCRBJ01	TCRBJ01-01	01				5	6	4	3	5	0	33	45	50	55	61	3	In	VDJ
CGCACAGAGCAGGGGGACTCGGCCATGTATCTCTGTGCCAGCAGCCCAGGCCGGGGACCTACGAACACTGAAGCTTTCTTTGGACAA	CASSPGRGPTNTEAFF	16	1.010407194099222E-4	48	TCRBV07-09*01	TCRBV07	TCRBV07-09	01								TCRBD01,TCRBD02	TCRBD01-01,TCRBD02-01		TCRBJ01-01*01	TCRBJ01	TCRBJ01-01	01				5	4	0	7	8	1	33	45	53	58	62	16	In	VDJ
GAAGATCCAGCGCACAGAGCAGCGGGACTCGGCCATGTATCGCTGTGCCAGCAGGAGTTGCCCCTGGAAAAACTGTTTTTTGGCAGT		20	1.2630089926240275E-4	38	TCRBV07-06*01	TCRBV07	TCRBV07-06	01				TCRBD02-01*02	TCRBD02	TCRBD02-01	02				TCRBJ01-04*01	TCRBJ01	TCRBJ01-04	01				6	9	11	2	0	8	43	-1	54	57	66	20	Out	VDJ
ACCTTGGAGCTGGGGGACTCGGCCCTTTATCTTTGCGCCAGCAGCCGTTCTAACCCGGTCCTGGGGGAAAAACTGTTTTTTGGCAGT	CASSRSNPVLGEKLFF	21	1.3261594422552287E-4	48	TCRBV05-01*01	TCRBV05	TCRBV05-01	01								TCRBD01,TCRBD02	TCRBD01-01,TCRBD02-01		TCRBJ01-04*01	TCRBJ01	TCRBJ01-04	01				4	0	6	2	17	8	33	45	62	-1	66	21	In	VDJ
CAGCCAGAAGACTCAGCCCTGTATCTCTGCGCCAGCAGCCAAGATAATTCAGGGGCCTCCTCCCGGGAAAAACTGTTTTTTGGCAGT	CASSQDNSGASSREKLFF	9	5.683540466808124E-5	54	TCRBV04-01*01	TCRBV04	TCRBV04-01	01				TCRBD01-01*01	TCRBD01	TCRBD01-01	01				TCRBJ01-04*01	TCRBJ01	TCRBJ01-04	01				0	11	4	2	5	8	27	44	49	55	66	9	In	VDJ
CTCCTCACTCTGGAGTCCGCTACCAGCTCCCAGACATCTGTGTACTTCTGTGCCATCAGTGAAGGGACACTATTGTATTTTGGTGAT	CAISEGTLLYF	9	5.683540466808124E-5	33	TCRBV10-03*01	TCRBV10	TCRBV10-03	01				TCRBD01-01*01	TCRBD01	TCRBD01-01	01				TCRBJ01-05*01	TCRBJ01	TCRBJ01-05	01				3	7	0	6	1	17	48	62	63	69	76	9	In	VDJ
GCCCTGCAGCCAGAAGACTCAGCCCTGTATCTCTGCGCCAGCAGCCAAACGGTCACCCGGGGAGTTCAGCCCCAGCATTTTGGTGAT	CASSQTVTRGVQPQHF	10	6.315044963120137E-5	48	TCRBV04-01*01	TCRBV04	TCRBV04-01	01				TCRBD02-01	TCRBD02	TCRBD02-01				01,02	TCRBJ01-05*01	TCRBJ01	TCRBJ01-05	01				2	3	8	3	9	6	33	48	57	62	65	10	In	VDJ
ATCCAGCCCTCAGAACCCAGGGACTCAGCTGTGTACTTCTGTGCCAGCAGTTTAGGGGGAGGCAATCAGCCCCAGCATTTTGGTGAT	CASSLGGGNQPQHF	28	1.7682125896736385E-4	42	TCRBV12	TCRBV12				TCRBV12-03/12-04,TCRBV12-04		TCRBD02-01*02	TCRBD02	TCRBD02-01	02				TCRBJ01-05*01	TCRBJ01	TCRBJ01-05	01				1	0	9	2	1	2	39	55	56	-1	61	28	In	VDJ
AGTGCCCATCCTGAAGACAGCAGCTTCTACATCTGCAGTGCTAGAGATAAATCCAGGTATCGCAATCAGCCCCAGCATTTTGGTGAT	CSARDKSRYRNQPQHF	12	7.578053955744165E-5	48	TCRBV20	TCRBV20				TCRBV20-01,TCRBV20-or09_02		TCRBD01-01*01	TCRBD01	TCRBD01-01	01				TCRBJ01-05*01	TCRBJ01	TCRBJ01-05	01				0	4	4	4	6	2	33	47	53	57	61	12	In	VDJ
TCGGCCCAAAAGAACCCGACAGCTTTCTATCTCTGTGCCAGTAGTATAGGTTTCCAACGAGCCAATCAGCCCCAGCATTTTGGTGAT	CASSIGFQRANQPQHF	3	1.8945134889360412E-5	48	TCRBV19-01*01	TCRBV19	TCRBV19-01	01				TCRBD02-01	TCRBD02	TCRBD02-01				01,02	TCRBJ01-05*01	TCRBJ01	TCRBJ01-05	01				1	0	6	7	10	3	33	49	59	-1	62	3	In	VDJ
NTGAAGATCCAGCCCTCAGAACCCAGGGACTCAGCTGTGTACTTCTGTGCCAGCAGTGGGACAGGGTATGGCTACACCTTCGGTTCG	CASSGTGYGYTF	2	1.2630089926240275E-5	36	TCRBV12-03/12-04*01	TCRBV12	TCRBV12-03/12-04	01				TCRBD01-01*01	TCRBD01	TCRBD01-01	01				TCRBJ01-02*01	TCRBJ01	TCRBJ01-02	01				5	0	0	3	0	5	45	-1	57	-1	66	2	In	VDJ
CTACACACCCTGCAGCCAGAAGACTCGGCCCTGTATCTCTGCGCCAGCAGCCAAGAAAGGGGGGCGAGGGGCTACACCTTCGGTTCG	CASSQERGARGYTF	3	1.8945134889360412E-5	42	TCRBV04-03*01	TCRBV04	TCRBV04-03	01								TCRBD01,TCRBD02	TCRBD01-01,TCRBD02-01		TCRBJ01-02*01	TCRBJ01	TCRBJ01-02	01				0	6	5	1	1	8	39	56	57	63	69	3	In	VDJ
CTGAATGTGAACGCCTTGTTGCTGGGGGACTCGGCCCTCTATCTCTGTGCCAGCAGCTTGGTTCGGGCCGAGCAGTACTTCGGGCCG	CASSLVRAEQYF	13	8.209558452056179E-5	36	TCRBV05-06*01	TCRBV05	TCRBV05-06	01								TCRBD01,TCRBD02	TCRBD01-01,TCRBD02-01		TCRBJ02-07*01	TCRBJ02	TCRBJ02-07	01				0	0	8	0	3	6	45	61	64	-1	68	13	In	VDJ
CTGAAGATCCAGCGCACAGAGCAGGAGGACTCCGCCGTGTATCTCTGTGCCAGCAGCCCCGGAACTTACGAGCAGTACTTCGGGCCG	CASSPGTYEQYF	3	1.8945134889360412E-5	36	TCRBV07-08*03	TCRBV07	TCRBV07-08	03								TCRBD01,TCRBD02	TCRBD01-01,TCRBD02-01		TCRBJ02-07*01	TCRBJ02	TCRBJ02-07	01				4	3	1	8	2	4	45	58	60	63	66	3	In	VDJ
GAGTTGGCTGCTCCCTCCCAGACATCTGTGTACTTCTGTGCCAGCAGTTACGGGACTAGCGGGAGGTACGAGCAGTACTTCGGGCCG	CASSYGTSGRYEQYF	3	1.8945134889360412E-5	45	TCRBV06-06*01	TCRBV06	TCRBV06-06	01				TCRBD02-01*02	TCRBD02	TCRBD02-01	02				TCRBJ02-07*01	TCRBJ02	TCRBJ02-07	01				2	0	0	1	0	4	36	-1	51	-1	66	3	In	VDJ
CTGAAGATCCGGTCCACAAAGCTGGAGGACTCAGCCATGTACTTCTGTGCCAGCAGGGGGCCTTCATACGAGCAGTACTTCGGGCCG	CASRGPSYEQYF	6	3.7890269778720825E-5	36	TCRBV02-01	TCRBV02	TCRBV02-01				01,03	TCRBD01-01*01	TCRBD01	TCRBD01-01	01				TCRBJ02-07*01	TCRBJ02	TCRBJ02-07	01				6	5	7	0	0	4	45	-1	56	61	66	6	In	VDJ
TCCCTGGAGCTTGGTGACTCTGCTGTGTATTTCTGTGCCAGCAGCCGCAAACCGGGACAGGGAATCGACGAGCAGTACTTCGGGCCG	CASSRKPGQGIDEQYF	2	1.2630089926240275E-5	48	TCRBV03-01/03-02*01	TCRBV03	TCRBV03-01/03-02	01				TCRBD01-01*01	TCRBD01	TCRBD01-01	01				TCRBJ02-07*01	TCRBJ02	TCRBJ02-07	01				4	5	0	3	7	5	33	46	53	62	67	2	In	VDJ
GTGACCAGTGCCCATCCTGAAGACAGCAGCTTCTACATCTGCAGTGCTAGCCACTCGGGGGGACAGGGGGCTAAGTACTTCGGGCCG	CSASHSGGQGAKYF	9	5.683540466808124E-5	42	TCRBV20	TCRBV20				TCRBV20-01,TCRBV20-or09_02		TCRBD01-01*01	TCRBD01	TCRBD01-01	01				TCRBJ02-07*01	TCRBJ02	TCRBJ02-07	01				3	2	0	0	9	11	39	50	59	71	73	9	In	VDJ
CACATCAATTCCCTGGAGCTTGGTGACTCTGCTGTGTATTTCTGTGCCAGCAGCCAAGGGCAGGGAAACACCATATATTTTGGAGAG	CASSQGQGNTIYF	3	1.8945134889360412E-5	39	TCRBV03-01/03-02*01	TCRBV03	TCRBV03-01/03-02	01				TCRBD01-01*01	TCRBD01	TCRBD01-01	01				TCRBJ01-03*01	TCRBJ01	TCRBJ01-03	01				1	0	4	5	2	4	42	58	60	-1	63	3	In	VDJ
GTGAGCACCTTGGAGCTGGGGGACTCGGCCCTTTATCTTTGCGCCAGCAGCTTGACAGGGGGCAATTCACCCCTCCACTTTGGGAAC	CASSLTGGNSPLHF	5	3.157522481560069E-5	42	TCRBV05-01*01	TCRBV05	TCRBV05-01	01				TCRBD01-01*01	TCRBD01	TCRBD01-01	01				TCRBJ01-06*02	TCRBJ01	TCRBJ01-06	02				1	0	3	0	0	7	39	-1	54	-1	63	5	In	VDJ
GACCAGTGCCCATCCTGAAGACAGCAGCTTCTACATCTGCAGTGCTTCCGACCGGGACAGCGAAATTCACCCCTCCACTTTGGGAAC		3	1.8945134889360412E-5	44	TCRBV20	TCRBV20				TCRBV20-01,TCRBV20-or09_02		TCRBD01-01*01	TCRBD01	TCRBD01-01	01				TCRBJ01-06*02	TCRBJ01	TCRBJ01-06	02				5	3	0	5	7	7	37	46	53	60	63	3	Out	VDJ
ATCCAGCCCTCAGAACCCAGGGACTCAGCTGTGTACTTCTGTGCCAGCAGCCTGAGGGCGTCGGATACACCCCTCCACTTTGGGAAC	CASSLRASDTPLHF	2	1.2630089926240275E-5	42	TCRBV12	TCRBV12				TCRBV12-03/12-04,TCRBV12-04		TCRBD02-01*02	TCRBD02	TCRBD02-01	02				TCRBJ01-06*02	TCRBJ01	TCRBJ01-06	02				6	9	11	0	3	11	39	50	53	58	67	2	In	VDJ
NNNNNNNNNCACTCTCAAGATCCAGCCTGCAGAGCTTGGGGACTCGGCCATGTATCTCTGTGCCAGCATCAACAGTTCTTCGGGCCA		6	3.7890269778720825E-5	23	TCRBV11-01*01	TCRBV11	TCRBV11-01	01				TCRBD01-01*01	TCRBD01	TCRBD01-01	01				TCRBJ02-01*01	TCRBJ02	TCRBJ02-01	01				7	1	4	6	1	13	58	68	69	71	72	6	Out	VDJ
CACGCCCTGCAGCCAGAAGACTCAGCCCTGTATCTCTGCGCCAGCAGCCAGGCCGGGACAGGGAACACTGAAGCTTTCTTTGGACAA	CASSQAGTGNTEAFF	12	7.578053955744165E-5	45	TCRBV04-01*01	TCRBV04	TCRBV04-01	01				TCRBD01-01*01	TCRBD01	TCRBD01-01	01				TCRBJ01-01*01	TCRBJ01	TCRBJ01-01	01				3	0	0	4	4	1	36	50	54	-1	62	12	In	VDJ
TCCCTGATTCTGGAGTCCGCCAGCACCAACCAGACATCTATGTACCTCTGTGCCACCGCGCGGAACACTGAAGCTTTCTTTGGACAA	CATARNTEAFF	9	5.683540466808124E-5	33	TCRBV28-01*01	TCRBV28	TCRBV28-01	01				TCRBD02-01	TCRBD02	TCRBD02-01				01,02	TCRBJ01-01*01	TCRBJ01	TCRBJ01-01	01				10	2	7	6	2	1	48	55	57	60	62	9	In	VDJ
CTGACAGTGACCAGTGCCCATCCTGAAGACAGCAGCTTCTACATCTGCAGTGCTAGAGAGGGTAATCAGCCCCAGCATTTTGGTGAT	CSAREGNQPQHF	3	1.8945134889360412E-5	36	TCRBV20	TCRBV20				TCRBV20-01,TCRBV20-or09_02						TCRBD01,TCRBD02	TCRBD01-01,TCRBD02-01		TCRBJ01-05*01	TCRBJ01	TCRBJ01-05	01				0	1	0	9	0	4	45	-1	59	62	63	3	In	VDJ
CAGCCCTCAGAACCCAGGGACTCAGCTGTGTACTTCTGTGCCAGCAGTTTAGAGGGCAATAGCAATCAGCCCCAGCATTTTGGTGAT	CASSLEGNSNQPQHF	2	1.2630089926240275E-5	45	TCRBV12	TCRBV12				TCRBV12-03/12-04,TCRBV12-04						TCRBD01,TCRBD02	TCRBD01-01,TCRBD02-01		TCRBJ01-05*01	TCRBJ01	TCRBJ01-05	01				1	3	5	3	0	0	36	-1	52	56	59	2	In	VDJ
NNNNTGTCGGCTGCTCCCTCCCAGACATCTGTGTACTTCTGTGCCAACCTCTCCGGGACAGGGTCGGCCGGCTACACCTTCGGTTCG	CANLSGTGSAGYTF	7	4.420531474184096E-5	42	TCRBV06-05*01	TCRBV06	TCRBV06-05	01				TCRBD01-01*01	TCRBD01	TCRBD01-01	01				TCRBJ01-02*01	TCRBJ01	TCRBJ01-02	01				10	6	0	3	8	8	39	46	54	63	69	7	In	VDJ
CTTCACCTACACGCCCTGCAGCCAGAAGACTCAGCCCTGTATCTCTGCGCCAGCAGCCAAGTTACGGGGCGCTACACCTTCGGTTCG	CASSQVTGRYTF	5	3.157522481560069E-5	36	TCRBV04-01*01	TCRBV04	TCRBV04-01	01								TCRBD01,TCRBD02	TCRBD01-01,TCRBD02-01		TCRBJ01-02*01	TCRBJ01	TCRBJ01-02	01				1	0	7	0	4	9	45	61	65	-1	70	5	In	VDJ
AAGATCCAGCCTGCAGAGCTTGAGGACTCGGCCGTGTATCTCTGTGCCAGCACCCCCCGTCCGCCCTACGAGCAGTACTTCGGGCCG	CASTPRPPYEQYF	5	3.157522481560069E-5	39	TCRBV11	TCRBV11				TCRBV11-02,TCRBV11-03						TCRBD01,TCRBD02	TCRBD01-01,TCRBD02-01		TCRBJ02-07*01	TCRBJ02	TCRBJ02-07	01				7	0	10	0	10	2	42	52	62	-1	64	5	In	VDJ
NNNNNCTTGGAGATCCAGTCCACGGAGTCAGGGGACACAGCACTGTATTTCTGTGCCAGCAGCAAATCGGAACAGCCGAGCGGGCCG	CASSKSEQPS	11	6.946549459432151E-5	30	TCRBV21-01*01	TCRBV21	TCRBV21-01	01				TCRBD01-01*01	TCRBD01	TCRBD01-01	01				TCRBJ02-07	TCRBJ02	TCRBJ02-07				01,02	2	5	3	5	5	18	51	66	71	75	80	11	In	VDJ
AATGTGAACGCCTTGTTGCTGGGGGACTCGGCCCTCTATCTCTGTGCCAGCAGCTTGGCGGGGGGAAACACCATATATTTTGGAGAG	CASSLAGGNTIYF	9	5.683540466808124E-5	39	TCRBV05-06*01	TCRBV05	TCRBV05-06	01				TCRBD02-01*01	TCRBD02	TCRBD02-01	01				TCRBJ01-03*01	TCRBJ01	TCRBJ01-03	01				0	0	8	3	0	4	42	-1	58	-1	63	9	In	VDJ
ATCCTGGAGTCGCCCAGCCCCAACCAGACCTCTCTGTACTTCTGTGCCAGCAGTTTCGCAGGGACAGGGTCCCTCCACTTTGGGAAC	CASSFAGTGSLHF	12	7.578053955744165E-5	39	TCRBV27-01*01	TCRBV27	TCRBV27-01	01				TCRBD01-01*01	TCRBD01	TCRBD01-01	01				TCRBJ01-06*02	TCRBJ01	TCRBJ01-06	02				3	1	0	3	4	14	42	56	60	69	70	12	In	VDJ
NTGTCGGCTGCTCCCTCCCAGACATCTGTGTACTTCTGTGCCAGCAGTGGGCTAGCGGGGGGCACAGATACGCAGTATTTTGGCCCA	CASSGLAGGTDTQYF	12	7.578053955744165E-5	45	TCRBV06	TCRBV06				TCRBV06-01,TCRBV06-05		TCRBD02-01*01	TCRBD02	TCRBD02-01	01				TCRBJ02-03*01	TCRBJ02	TCRBJ02-03	01				4	0	4	2	2	1	36	49	51	-1	61	12	In	VDJ
NNNNTGTCGGCTGCTCCCTCCCAGACATCTGTGTACTTCTGTGCCAGCAGGACTCCAGGGGATGGCACTGAAGCTTTCTTTGGACAA	CASRTPGDGTEAFF	8	5.05203597049611E-5	42	TCRBV06-05*01	TCRBV06	TCRBV06-05	01				TCRBD01-01*01	TCRBD01	TCRBD01-01	01				TCRBJ01-01*01	TCRBJ01	TCRBJ01-01	01				6	4	4	2	5	4	39	50	55	61	65	8	In	VDJ
AACGCCTTGGAGCTGGACGACTCGGCCCTGTATCTCTGTGCCAGCAGCCTCAGGAGGGCGGTGGGCACTGAAGCTTTCTTTGGACAA	CASSLRRAVGTEAFF	2	1.2630089926240275E-5	45	TCRBV05-04*01	TCRBV05	TCRBV05-04	01				TCRBD02-01*02	TCRBD02	TCRBD02-01	02				TCRBJ01-01*01	TCRBJ01	TCRBJ01-01	01				4	7	10	0	4	4	36	48	52	58	65	2	In	VDJ
CTGAGCTCTCTGGAGCTGGGGGACTCAGCTTTGTATTTCTGTGCCAGCAGCGTACGAACGGCTGACACTGAAGCTTTCTTTGGACAA	CASSVRTADTEAFF	18	1.1367080933616247E-4	42	TCRBV09-01*01	TCRBV09	TCRBV09-01	01								TCRBD01,TCRBD02	TCRBD01-01,TCRBD02-01		TCRBJ01-01*01	TCRBJ01	TCRBJ01-01	01				1	2	9	0	5	3	39	54	59	62	64	18	In	VDJ
GTGAGCACCTTGGAGCTGGGGGACTCGGCCCTTTATCTTTGCGCCAGCAGCTTGGGTCAGGGTCGTGAAAAACTGTTTTTTGGCAGT	CASSLGQGREKLFF	3	1.8945134889360412E-5	42	TCRBV05-01*01	TCRBV05	TCRBV05-01	01				TCRBD01-01*01	TCRBD01	TCRBD01-01	01				TCRBJ01-04*01	TCRBJ01	TCRBJ01-04	01				0	3	4	3	2	7	39	55	57	62	65	3	In	VDJ
AAGATCCGGTCCACAAAGCTGGAGGACTCAGCCATGTACTTCTGTGCCATCTCGGACAGGGGAAATGAAAAACTGTTTTTTGGCAGT	CAISDRGNEKLFF	3	1.8945134889360412E-5	39	TCRBV02-01	TCRBV02	TCRBV02-01				01,03	TCRBD01-01*01	TCRBD01	TCRBD01-01	01				TCRBJ01-04*01	TCRBJ01	TCRBJ01-04	01				10	1	1	2	4	5	42	49	53	62	63	3	In	VDJ
NNNNTGTCGGCTGCTCCCTCCCAGACATCTGTGTACTTCTGTGCCAGCAGTTACTCGGGGGGTGGAGAGCCCCAGCATTTTGGTGAT	CASSYSGGGEPQHF	6	3.7890269778720825E-5	42	TCRBV06-05*01	TCRBV06	TCRBV06-05	01				TCRBD02-01*01	TCRBD02	TCRBD02-01	01				TCRBJ01-05*01	TCRBJ01	TCRBJ01-05	01				0	5	9	1	0	8	39	-1	56	62	67	6	In	VDJ
GTGAACGCCTTGTTGCTGGGGGACTCGGCCCTCTATCTCTGTGCCAGCAGCCAGGGACGGCTGAATCAGCCCCAGCATTTTGGTGAT	CASSQGRLNQPQHF	2	1.2630089926240275E-5	42	TCRBV05-06*01	TCRBV05	TCRBV05-06	01								TCRBD01,TCRBD02	TCRBD01-01,TCRBD02-01		TCRBJ01-05*01	TCRBJ01	TCRBJ01-05	01				4	5	0	7	2	4	39	51	53	58	63	2	In	VDJ
TGAAGATCCAGCGCACAGAGCGGGGGGACTCAGCCGTGTATCTCTGTGCCAGCAGCCCCCCTTTAACAGCCCCAGCATTTTGGTGAT		7	4.420531474184096E-5	37	TCRBV07-03*01	TCRBV07	TCRBV07-03	01				TCRBD02-01	TCRBD02	TCRBD02-01				01,02	TCRBJ01-05*01	TCRBJ01	TCRBJ01-05	01				5	4	4	10	4	7	44	56	60	62	66	7	Out	VDJ
GAGTCCGCCAGCACCAACCAGACATCTATGTACCTCTGTGCCAGCAGCTCGTTCAGGGGTGGGACCTACGAGCAGTACTTCGGGCCG	CASSSFRGGTYEQYF	3	1.8945134889360412E-5	45	TCRBV28-01*01	TCRBV28	TCRBV28-01	01				TCRBD01-01*01	TCRBD01	TCRBD01-01	01				TCRBJ02-07*01	TCRBJ02	TCRBJ02-07	01				6	5	4	2	6	2	36	47	53	59	64	3	In	VDJ
AAGATCCAGCCCTCAGAACCCAGGGACTCAGCTGTGTACTTCTGTGCCAGCAGTAGGGGGGCTGGAAACACCATATATTTTGGAGAG	CASSRGAGNTIYF	6	3.7890269778720825E-5	39	TCRBV12-03/12-04*01	TCRBV12	TCRBV12-03/12-04	01								TCRBD01,TCRBD02	TCRBD01-01,TCRBD02-01		TCRBJ01-03*01	TCRBJ01	TCRBJ01-03	01				5	1	5	1	0	2	42	-1	54	60	61	6	In	VDJ
CTGGAGTCCGCCAGCACCAACCAGACATCTATGTACCTCTGTGCCAGCAGGCCAGGGGGCCTTAATTCACCCCTCCACTTTGGGAAC	CASRPGGLNSPLHF	4	2.526017985248055E-5	42	TCRBV28-01*01	TCRBV28	TCRBV28-01	01				TCRBD01-01*01	TCRBD01	TCRBD01-01	01				TCRBJ01-06*02	TCRBJ01	TCRBJ01-06	02				6	2	4	0	2	6	39	50	52	60	62	4	In	VDJ
ACCTTGGAGCTGGGGGACTCGGCCCTTTATCTTTGCGCCAGCAGCAGAAGGACAGGGGGCTATAATTCACCCCTCCACTTTGGGAAC	CASSRRTGGYNSPLHF	10	6.315044963120137E-5	48	TCRBV05-01*01	TCRBV05	TCRBV05-01	01				TCRBD01-01*01	TCRBD01	TCRBD01-01	01				TCRBJ01-06*02	TCRBJ01	TCRBJ01-06	02				4	0	1	1	4	3	33	45	49	-1	59	10	In	VDJ
AAGATCCAGCGCACAGAGCAGGGGGACTCGGCCATGTATCTCTGTGCCAGCAGCTCCCGGGGACCAGATACGCAGTATTTTGGCCCA	CASSSRGPDTQYF	20	1.2630089926240275E-4	39	TCRBV07-09*01	TCRBV07	TCRBV07-09	01								TCRBD01,TCRBD02	TCRBD01-01,TCRBD02-01		TCRBJ02-03*01	TCRBJ02	TCRBJ02-03	01				4	0	0	7	4	4	42	55	59	-1	64	20	In	VDJ
GCCCAAAAGAACCCGACAGCTTTCTATCTCTGTGCCAGTAGTCCGTACTCTCCTACGCGGGGCTACACTGAAGCTTTCTTTGGACAA	CASSPYSPTRGYTEAFF	3	1.8945134889360412E-5	51	TCRBV19-01*01	TCRBV19	TCRBV19-01	01				TCRBD02-01*01	TCRBD02	TCRBD02-01	01				TCRBJ01-01*01	TCRBJ01	TCRBJ01-01	01				5	2	7	3	14	3	30	42	56	62	64	3	In	VDJ
ATCCGGTCCACAAAGCTGGAGGACTCAGCCATGTACTTCTGTGCCAGCAGTCCGGACAGGGGCCACACTGAAGCTTTCTTTGGACAA	CASSPDRGHTEAFF	4	2.526017985248055E-5	42	TCRBV02-01	TCRBV02	TCRBV02-01				01,03	TCRBD01-01*01	TCRBD01	TCRBD01-01	01				TCRBJ01-01*01	TCRBJ01	TCRBJ01-01	01				5	2	1	2	2	3	39	51	53	62	64	4	In	VDJ
ACCAGTGCCCATCCTGAAGACAGCAGCTTCTACATCTGCAGTGCTCCCGCCTACAGGGGTAAGAACACTGAAGCTTTCTTTGGACAA	CSAPAYRGKNTEAFF	6	3.7890269778720825E-5	45	TCRBV20	TCRBV20				TCRBV20-01,TCRBV20-or09_02		TCRBD01-01*01	TCRBD01	TCRBD01-01	01				TCRBJ01-01*01	TCRBJ01	TCRBJ01-01	01				5	3	3	2	7	1	36	45	52	59	62	6	In	VDJ
TCGCCCAGCCCCAACCAGACCTCTCTGTACTTCTGTGCCAGCAGCCTACTACGCTCAGGGGGGGGAACTGAAGCTTTCTTTGGACAA	CASSLLRSGGGTEAFF	3	1.8945134889360412E-5	48	TCRBV27-01*01	TCRBV27	TCRBV27-01	01								TCRBD01,TCRBD02	TCRBD01-01,TCRBD02-01		TCRBJ01-01*01	TCRBJ01	TCRBJ01-01	01				6	4	4	1	11	5	33	44	55	62	66	3	In	VDJ
CAGCGCACAGAGCAGCGGGACTCAGCCATGTATCGCTGTGCCAGCAGCTTAGGACAGGGCCCTAATGAAAAACTGTTTTTTGGCAGT	CASSLGQGPNEKLFF	6	3.7890269778720825E-5	45	TCRBV07-07*01	TCRBV07	TCRBV07-07	01				TCRBD01-01*01	TCRBD01	TCRBD01-01	01				TCRBJ01-04*01	TCRBJ01	TCRBJ01-04	01				1	2	2	3	0	3	36	-1	52	59	61	6	In	VDJ
CACCTACACGCCCTGCAGCCAGAAGACTCAGCCCTGTATCTCTGCGCCAGCAGCCTCAGGGCCAATGAAAAACTGTTTTTTGGCAGT	CASSLRANEKLFF	8	5.05203597049611E-5	39	TCRBV04-01*01	TCRBV04	TCRBV04-01	01				TCRBD01-01*01	TCRBD01	TCRBD01-01	01				TCRBJ01-04*01	TCRBJ01	TCRBJ01-04	01				4	2	4	3	1	5	42	55	56	61	63	8	In	VDJ
GAATGTGAACGCCTTGGAGCTGGACGACTCGGCCCTGTATCTCTGTGCCAGCAGCTTCCCTCCGAAAAGCCCCAGCATTTTGGTGAT		15	9.472567444680206E-5	38	TCRBV05-04*01	TCRBV05	TCRBV05-04	01								TCRBD01,TCRBD02	TCRBD01-01,TCRBD02-01		TCRBJ01-05*01	TCRBJ01	TCRBJ01-05	01				2	2	2	8	6	8	43	57	63	65	67	15	Out	VDJ
ACTCTGGAGTCCGCTACCAGCTCCCAGACATCTGTGTACTTCTGTGCCATCAGTGAGGAAGGGGTTGGTGGCTACACCTTCGGTTCG	CAISEEGVGGYTF	4	2.526017985248055E-5	39	TCRBV10-03*01	TCRBV10	TCRBV10-03	01				TCRBD01-01*01	TCRBD01	TCRBD01-01	01				TCRBJ01-02*01	TCRBJ01	TCRBJ01-02	01				2	4	5	2	2	7	42	57	59	64	68	4	In	VDJ
ACCCTGCAGCCAGAAGACTCGGCCCTGTATCTCTGTGCCAGCAGCCAAGACCGAGCGGGAGGGGGCGGTGGCTACACCTTCGGTTCG	CASSQDRAGGGGGYTF	4	2.526017985248055E-5	48	TCRBV04-02*01	TCRBV04	TCRBV04-02	01				TCRBD02-01*02	TCRBD02	TCRBD02-01	02				TCRBJ01-02*01	TCRBJ01	TCRBJ01-02	01				0	5	6	0	3	7	33	50	53	63	68	4	In	VDJ
ATCCAGCCTGCAGAGCTTGAGGACTCGGCCGTGTATCTCTGTGCCAGCAGCACAAGGGACAGGGCCTATGGCTACACCTTCGGTTCG	CASSTRDRAYGYTF	2	1.2630089926240275E-5	42	TCRBV11	TCRBV11				TCRBV11-02,TCRBV11-03		TCRBD01-01*01	TCRBD01	TCRBD01-01	01				TCRBJ01-02*01	TCRBJ01	TCRBJ01-02	01				5	1	0	3	4	4	39	51	55	64	65	2	In	VDJ
TCATCCTGAGTTCTAAGAAGCTCCTCCTCAGTGACTCTGGCTTCTATCTCTGTGCCTGGAGGTGGGTACGAGCAGTACTTCGGGCCG		11	6.946549459432151E-5	31	TCRBV30-01*02	TCRBV30	TCRBV30-01	02								TCRBD01,TCRBD02	TCRBD01-01,TCRBD02-01		TCRBJ02-07*01	TCRBJ02	TCRBJ02-07	01				3	0	0	9	2	4	50	61	63	-1	66	11	Out	VDJ
CAGCGCACAGAGCAGGGGGACTCGGCCATGTATCTCTGTGCCAGCAGCTCAACAGGGGGCCTCTCCTACGAGCAGTACTTCGGGCCG	CASSSTGGLSYEQYF	4	2.526017985248055E-5	45	TCRBV07-09*01	TCRBV07	TCRBV07-09	01				TCRBD01-01*01	TCRBD01	TCRBD01-01	01				TCRBJ02-07*01	TCRBJ02	TCRBJ02-07	01				4	2	3	0	2	0	36	49	51	60	62	4	In	VDJ
CTGAGCTCTCTGGAGCTGGGGGACTCAGCTTTGTATTTCTGTGCCAGCAGCGGAATCGGACAGGAATACGAGCAGTACTTCGGGCCG	CASSGIGQEYEQYF	18	1.1367080933616247E-4	42	TCRBV09-01*01	TCRBV09	TCRBV09-01	01				TCRBD01-01*01	TCRBD01	TCRBD01-01	01				TCRBJ02-07*01	TCRBJ02	TCRBJ02-07	01				3	2	1	4	5	4	39	52	57	64	66	18	In	VDJ
ATTTCCCCCTGATCCTGGAGTCGCCCAGCCCCAACCAGACCTCTCTGTACTTCTGTGCCAGCAGTTGACGAGCAGTACTTCGGGCCG		4	2.526017985248055E-5	28	TCRBV27-01*01	TCRBV27	TCRBV27-01	01											TCRBJ02-07*01	TCRBJ02	TCRBJ02-07	01				4	1	0	0	0	5	53	-1	-1	66	67	4	Out	VJ
ACCAGTGCCCATCCTGAAGACAGCAGCTTCTACATCTGCAGTGCTAGAAAGCACGACAGGGGTATCAACGAGCAGTACTTCGGGCCG	CSARKHDRGINEQYF	6	3.7890269778720825E-5	45	TCRBV20	TCRBV20				TCRBV20-01,TCRBV20-or09_02		TCRBD01-01*01	TCRBD01	TCRBD01-01	01				TCRBJ02-07*01	TCRBJ02	TCRBJ02-07	01				2	5	2	2	6	5	36	48	54	62	67	6	In	VDJ
ACATCGGCCCAAAAGAACCCGACAGCTTTCTATCTCTGTGCCAGTAGTATTGGGCGTCTAGCCAAAAACATTCAGTACTTCGGCGCC	CASSIGRLAKNIQYF	7	4.420531474184096E-5	45	TCRBV19-01*01	TCRBV19	TCRBV19-01	01				TCRBD01-01*01	TCRBD01	TCRBD01-01	01				TCRBJ02-04*01	TCRBJ02	TCRBJ02-04	01				3	4	8	0	1	0	36	50	51	55	59	7	In	VDJ
CCGCTACCAGCTCCCAGACATCTGTGTACTTCTGTGCCATCAGTGAGGAGGAAGCGGGGGGCCACAGATACGCAGTATTTTGGCCCA		8	5.05203597049611E-5	49	TCRBV10-03*01	TCRBV10	TCRBV10-03	01				TCRBD02-01*01	TCRBD02	TCRBD02-01	01				TCRBJ02-03*01	TCRBJ02	TCRBJ02-03	01				2	1	6	1	5	2	32	47	52	61	62	8	Out	VDJ
CTGGAGTCCGCCAGCACCAACCAGACATCTATGTACCTCTGTGCCATAGGACTCCCCTCCAAACCCGGGGAGCTGTTTTTTGGAGAA	CAIGLPSKPGELFF	4	2.526017985248055E-5	42	TCRBV28-01*01	TCRBV28	TCRBV28-01	01				TCRBD02-01	TCRBD02	TCRBD02-01				01,02	TCRBJ02-02*01	TCRBJ02	TCRBJ02-02	01				10	11	1	10	2	6	39	46	48	53	64	4	In	VDJ
ACCAGTGCCCATCCTGAAGACAGCAGCTTCTACATCTGCAGTGCTAACAGACAGGGACGAAACACCGGGGAGCTGTTTTTTGGAGAA	CSANRQGRNTGELFF	6	3.7890269778720825E-5	45	TCRBV20	TCRBV20				TCRBV20-01,TCRBV20-or09_02		TCRBD01-01*01	TCRBD01	TCRBD01-01	01				TCRBJ02-02*01	TCRBJ02	TCRBJ02-02	01				4	4	2	3	3	2	36	46	49	56	60	6	In	VDJ
CCAGTCCACGGAGTCAGGGGACACAGCACTGTATTTCTGTGCCAGCAGCAAAGCGACAGGGGGGACGCTGAAGCTTTCTTTGGACAA		4	2.526017985248055E-5	44	TCRBV21-01*01	TCRBV21	TCRBV21-01	01				TCRBD01-01*01	TCRBD01	TCRBD01-01	01				TCRBJ01-01*01	TCRBJ01	TCRBJ01-01	01				0	4	2	1	0	6	37	-1	54	63	67	4	Out	VDJ
ATCCAGCGCACAGAGCAGGAGGACTCGGCCGTGTATCTCTGTGCCAGCAGCTTAAGTCCCGGGAACACTGAAGCTTTCTTTGGACAA	CASSLSPGNTEAFF	4	2.526017985248055E-5	42	TCRBV07-02	TCRBV07	TCRBV07-02				01,02	TCRBD02-01	TCRBD02	TCRBD02-01				01,02	TCRBJ01-01*01	TCRBJ01	TCRBJ01-01	01				2	0	8	5	5	1	39	54	59	-1	62	4	In	VDJ
AACGCCTTGGAGCTGGACGACTCGGCCCTGTATCTCTGTGCCAGCAGCGTTCCGGGACAGGGACATGAAAAACTGTTTTTTGGCAGT	CASSVPGQGHEKLFF	8	5.05203597049611E-5	45	TCRBV05-04*01	TCRBV05	TCRBV05-04	01				TCRBD01-01*01	TCRBD01	TCRBD01-01	01				TCRBJ01-04*01	TCRBJ01	TCRBJ01-04	01				4	2	0	3	5	6	36	48	53	62	64	8	In	VDJ
GAAGCTCCTCCTCAGTGACTCTGGCTTCTATCTCTGTGCCTGGAGTCTAAGAAACAGGGGGCGCAGGAAAAACTGTTTTTTGGCAGT		5	3.157522481560069E-5	47	TCRBV30-01*02	TCRBV30	TCRBV30-01	02				TCRBD01-01*01	TCRBD01	TCRBD01-01	01				TCRBJ01-04*01	TCRBJ01	TCRBJ01-04	01				2	4	3	0	7	8	34	46	53	62	66	5	Out	VDJ
TCCACAAAGCTGGAGGACTCAGCCATGTACTTCTGTGCCAGCAGTCGGGACAGGGAGCATCATTTTCAGCCCCAGCATTTTGGTGAT	CASSRDREHHFQPQHF	3	1.8945134889360412E-5	48	TCRBV02-01	TCRBV02	TCRBV02-01				01,03	TCRBD01-01*01	TCRBD01	TCRBD01-01	01				TCRBJ01-05*01	TCRBJ01	TCRBJ01-05	01				5	10	0	3	1	6	33	45	46	55	65	3	In	VDJ
CTGGAGCTTGGTGACTCTGCTGTGTATTTCTGTGCCAGCAGCCAAACCGCCTCGGGGGGCGGCAATCAGCCCCAGCATTTTGGTGAT	CASSQTASGGGNQPQHF	3	1.8945134889360412E-5	51	TCRBV03-01/03-02*01	TCRBV03	TCRBV03-01/03-02	01				TCRBD02-01*01	TCRBD02	TCRBD02-01	01				TCRBJ01-05*01	TCRBJ01	TCRBJ01-05	01				2	2	8	1	7	2	30	45	52	59	61	3	In	VDJ
CACCTACACACCCTGCAGCCAGAAGACTCGGCCCTGTATCTCTGTGCCAGCAGCCGAACCCTGGGCCAGCCCCAGCATTTTGGTGAT	CASSRTLGQPQHF	9	5.683540466808124E-5	39	TCRBV04-02*01	TCRBV04	TCRBV04-02	01				TCRBD01-01*01	TCRBD01	TCRBD01-01	01				TCRBJ01-05*01	TCRBJ01	TCRBJ01-05	01				4	0	8	0	7	7	42	55	62	-1	66	9	In	VDJ
NCTCTGAAGATCCGGTCCACAAAGCTGGAGGACTCAGCCATGTACTTCTGTGCCAGCAATTCGGTGGATGGCTACACCTTCGGTTCG	CASNSVDGYTF	6	3.7890269778720825E-5	33	TCRBV02-01	TCRBV02	TCRBV02-01				01,03	TCRBD02-01	TCRBD02	TCRBD02-01				01,02	TCRBJ01-02*01	TCRBJ01	TCRBJ01-02	01				7	3	8	5	3	6	48	58	61	64	67	6	In	VDJ
GTGACATCGGCCCAAAAGAACCCGACAGCTTTCTATCTCTGTGCCACCCAGGCGACAGGGGGTGTGTACGAGCAGTACTTCGGGCCG	CATQATGGVYEQYF	12	7.578053955744165E-5	42	TCRBV19-01*01	TCRBV19	TCRBV19-01	01				TCRBD01-01*01	TCRBD01	TCRBD01-01	01				TCRBJ02-07*01	TCRBJ02	TCRBJ02-07	01				10	4	2	1	7	4	39	46	53	62	66	12	In	VDJ
CTGGAGTCCGCCAGCACCAACCAGACATCTATGTACCTCTGTGCCAGCAGTTTTAACAGGGGTCCCTACGAGCAGTACTTCGGGCCG	CASSFNRGPYEQYF	2	1.2630089926240275E-5	42	TCRBV28-01*01	TCRBV28	TCRBV28-01	01				TCRBD01-01*01	TCRBD01	TCRBD01-01	01				TCRBJ02-07*01	TCRBJ02	TCRBJ02-07	01				3	2	3	2	2	2	39	53	55	62	64	2	In	VDJ
GACATCCGCTCACCAGGCCTGGGGGACGCAGCCATGTACCTGTGTGCCACCAGCAGTGCCCTAGTTAACGAGCAGTACTTCGGGCCG	CATSSALVNEQYF	16	1.010407194099222E-4	39	TCRBV15-01*02	TCRBV15	TCRBV15-01	02				TCRBD02-01	TCRBD02	TCRBD02-01				01,02	TCRBJ02-07*01	TCRBJ02	TCRBJ02-07	01				3	3	4	8	4	5	42	56	60	64	67	16	In	VDJ
TCTAAGAAGCTCCTTCTCAGTGACTCTGGCTTCTATCTCTGTGCCTGGAGTGGGTGGTCTGGGGCCAACGTCCTGACTTTCGGGGCC	CAWSGWSGANVLTF	2	1.2630089926240275E-5	42	TCRBV30-01*01	TCRBV30	TCRBV30-01	01								TCRBD01,TCRBD02	TCRBD01-01,TCRBD02-01		TCRBJ02-06*01	TCRBJ02	TCRBJ02-06	01				1	3	0	10	0	1	39	-1	52	54	57	2	In	VDJ
ATGAATGTGAGCACCTTGGAGCTGGGGGACTCGGCCCTTTATCTTTGCGCCAGCAGCTATGGAAATTCACCCCTCCACTTTGGGAAC	CASSYGNSPLHF	14	8.841062948368192E-5	36	TCRBV05-01*01	TCRBV05	TCRBV05-01	01								TCRBD01,TCRBD02	TCRBD01-01,TCRBD02-01		TCRBJ01-06*02	TCRBJ01	TCRBJ01-06	02				3	0	1	8	2	7	45	58	60	-1	63	14	In	VDJ
CAGCCTGCAGAACTGGAGGATTCTGGAGTTTATTTCTGTGCCAGCAGCCCAACTAGCGGGGGGGCGAATGAGCAGTTCTTCGGGCCA	CASSPTSGGANEQFF	5	3.157522481560069E-5	45	TCRBV14-01*01	TCRBV14	TCRBV14-01	01				TCRBD02-01*01	TCRBD02	TCRBD02-01	01				TCRBJ02-01*01	TCRBJ02	TCRBJ02-01	01				4	2	3	0	2	7	36	49	51	64	66	5	In	VDJ
CTCCCTCCCAGACATCTGTGTACTTCTGTGCCAGCAGTTTATAAGGGGTCAACATCGGGATCTACCGGGGAGCTGTTTTTTGGAGAA		7	4.420531474184096E-5	55	TCRBV06	TCRBV06				TCRBV06-05,TCRBV06-06						TCRBD01,TCRBD02	TCRBD01-01,TCRBD02-01		TCRBJ02-02*01	TCRBJ02	TCRBJ02-02	01				4	15	5	2	4	5	26	39	43	48	63	7	Out	VDJ
CGCACAGAGCAGCGGGACTCAGCCATGTATCGCTGTGCCAGCAGCCCGGAACAGGGGTTGGTAAACACTGAAGCTTTCTTTGGACAA	CASSPEQGLVNTEAFF	24	1.515610791148833E-4	48	TCRBV07-07*01	TCRBV07	TCRBV07-07	01				TCRBD01-01*01	TCRBD01	TCRBD01-01	01				TCRBJ01-01*01	TCRBJ01	TCRBJ01-01	01				5	6	3	2	5	2	33	45	50	57	63	24	In	VDJ
CTGAGCTCTCTGGAGCTGGGGGACTCAGCTTTGTATTTCTGTGCCAGCGGGACAGCTAGGAGGGTTACTGGCTACACCTTCGGTTCG	CASGTARRVTGYTF	10	6.315044963120137E-5	42	TCRBV09-01*01	TCRBV09	TCRBV09-01	01				TCRBD01-01*01	TCRBD01	TCRBD01-01	01				TCRBJ01-02*01	TCRBJ01	TCRBJ01-02	01				7	13	0	5	0	7	39	-1	48	55	68	10	In	VDJ
ACTGTGACATCGGCCCAAAAGAACCCGACAGCTTTCTATCTCTGTGCCAGTAGCCCGACAGGGACGTATGGCTACACCTTCGGTTCG	CASSPTGTYGYTF	3	1.8945134889360412E-5	39	TCRBV19-01*01	TCRBV19	TCRBV19-01	01				TCRBD01-01*01	TCRBD01	TCRBD01-01	01				TCRBJ01-02*01	TCRBJ01	TCRBJ01-02	01				6	3	2	3	3	5	42	53	56	63	66	3	In	VDJ
CTGATCCTGGAGTCGCCCAGCCCCAACCAGACCTCTCTGTACTTCTGTGCCAGCAGTTCCGAAAACTATGGCTACACCTTCGGTTCG	CASSSENYGYTF	6	3.7890269778720825E-5	36	TCRBV27-01*01	TCRBV27	TCRBV27-01	01								TCRBD01,TCRBD02	TCRBD01-01,TCRBD02-01		TCRBJ01-02*01	TCRBJ01	TCRBJ01-02	01				4	1	2	8	2	2	45	58	60	62	63	6	In	VDJ
CACATCAATTCCCTGGAGCTTGGTGACTCTGCTGTGTATTTCTGTGCCAGCAGCCAAGATCGGAGTATTGGGCAGTACTTCGGGCCG	CASSQDRSIGQYF	2	1.2630089926240275E-5	39	TCRBV03-01/03-02*01	TCRBV03	TCRBV03-01/03-02	01				TCRBD02-01*02	TCRBD02	TCRBD02-01	02				TCRBJ02-07*01	TCRBJ02	TCRBJ02-07	01				0	6	10	2	2	9	42	59	61	65	71	2	In	VDJ
NTGTCGGCTGCTCCCTCCCAGACATCTGTGTACTTCTGTGCCAGCAGTTACTCCCCCCTCGGTTCCTACGAGCAGTACTTCGGGCCG	CASSYSPLGSYEQYF	15	9.472567444680206E-5	45	TCRBV06-05*01	TCRBV06	TCRBV06-05	01				TCRBD02-01	TCRBD02	TCRBD02-01				01,02	TCRBJ02-07*01	TCRBJ02	TCRBJ02-07	01				0	1	8	5	6	1	36	53	59	62	63	15	In	VDJ
GCCTTGTTGCTGGGGGACTCGGCCCTGTATCTCTGTGCCAGCAGCGCCAAGGGGTACAGGGATGGAAACACCATATATTTTGGAGAG	CASSAKGYRDGNTIYF	2	1.2630089926240275E-5	48	TCRBV05-05*01	TCRBV05	TCRBV05-05	01				TCRBD01-01*01	TCRBD01	TCRBD01-01	01				TCRBJ01-03*01	TCRBJ01	TCRBJ01-03	01				4	1	3	3	10	3	33	45	55	61	62	2	In	VDJ
AGTCGCCCAGCCCCAACCAGACCTCTCTGTACTTCTGTGCCAGCAGTTTATCCGAGCTCTGGGGCCAACGTCCTGACTTTCGGGGCC		9	5.683540466808124E-5	46	TCRBV27-01*01	TCRBV27	TCRBV27-01	01				TCRBD02-01*02	TCRBD02	TCRBD02-01	02				TCRBJ02-06*01	TCRBJ02	TCRBJ02-06	01				0	0	11	2	1	0	35	52	53	-1	56	9	Out	VDJ
CACACCCTGCAGCCAGAAGACTCGGCCCTGTATCTCTGTGCCAGCAGCCAAGGGGACGCCGGGGCCAACGTCCTGACTTTCGGGGCC	CASSQGDAGANVLTF	3	1.8945134889360412E-5	45	TCRBV04-02*01	TCRBV04	TCRBV04-02	01								TCRBD01,TCRBD02	TCRBD01-01,TCRBD02-01		TCRBJ02-06*01	TCRBJ02	TCRBJ02-06	01				1	3	0	7	0	4	36	-1	52	57	60	3	In	VDJ
GCCTTGTTGCTGGGGGACTCGGCCCTCTATCTCTGTGCCAGCAGCACTTGGGAAACAGGGGCGAACGGTGAGCAGTTCTTCGGGCCA	CASSTWETGANGEQFF	6	3.7890269778720825E-5	48	TCRBV05-06*01	TCRBV05	TCRBV05-06	01				TCRBD01-01*01	TCRBD01	TCRBD01-01	01				TCRBJ02-01*01	TCRBJ02	TCRBJ02-01	01				4	7	3	2	9	9	33	45	54	61	68	6	In	VDJ
CCTGCAGAGCTTGGGGACTCGGCCGTGTATCTCTGTGCCAGCAGCTTCCTAGCGGGGGGGCGTAACAATGAGCAGTTCTTCGGGCCA	CASSFLAGGRNNEQFF	5	3.157522481560069E-5	48	TCRBV11-03*01	TCRBV11	TCRBV11-03	01				TCRBD02-01*01	TCRBD02	TCRBD02-01	01				TCRBJ02-01*01	TCRBJ02	TCRBJ02-01	01				3	4	4	0	1	5	33	47	48	60	64	5	In	VDJ
ACATCGGCCCAAAAGAACCCGACAGCTTTCTATCTCTGTGCCACTCGACCGGGACAGGGGGCTGGTGGGGAGCTGTTTTTTGGAGAA	CATRPGQGAGGELFF	7	4.420531474184096E-5	45	TCRBV19-01*01	TCRBV19	TCRBV19-01	01				TCRBD01-01*01	TCRBD01	TCRBD01-01	01				TCRBJ02-02*01	TCRBJ02	TCRBJ02-02	01				10	4	0	0	7	8	36	43	50	62	66	7	In	VDJ
GTGACCAGTGCCCATCCTGAAGACAGCAGCTTCTACATCTGCAGTGCTTCTGGACAGGGATGGACCGGGGAGCTGTTTTTTGGAGAA	CSASGQGWTGELFF	4	2.526017985248055E-5	42	TCRBV20	TCRBV20				TCRBV20-01,TCRBV20-or09_02		TCRBD01-01*01	TCRBD01	TCRBD01-01	01				TCRBJ02-02*01	TCRBJ02	TCRBJ02-02	01				5	4	1	3	3	5	39	48	51	59	63	4	In	VDJ
GCCTTGGAGCTGGACGACTCGGCCCTGTATCTCTGTGCCAGCAGCTTCTTGGGGACCCCGAACACCGGGGAGCTGTTTTTTGGAGAA	CASSFLGTPNTGELFF	3	1.8945134889360412E-5	48	TCRBV05-04*01	TCRBV05	TCRBV05-04	01								TCRBD01,TCRBD02	TCRBD01-01,TCRBD02-01		TCRBJ02-02*01	TCRBJ02	TCRBJ02-02	01				2	2	0	7	4	0	33	47	51	56	58	3	In	VDJ
NNTGTCGGCTGCTCCCTCCCAAACATCTGTGTACTTCTGTGCCAGCAGTTACCCGTGGGGGGAATGGGTGAAGCTTTCTTTGGACAA		25	1.5787612407800342E-4	44	TCRBV06-02/06-03*01	TCRBV06	TCRBV06-02/06-03	01				TCRBD02-01*01	TCRBD02	TCRBD02-01	01				TCRBJ01-01*01	TCRBJ01	TCRBJ01-01	01				2	6	9	1	4	7	37	52	56	62	68	25	Out	VDJ
ACTGTGACATCGGCCCAAAAGAACCCGACAGCTTTCTATCTCTGTGCCAGTAGTTGGACAGAGGACACTGAAGCTTTCTTTGGACAA	CASSWTEDTEAFF	2	1.2630089926240275E-5	39	TCRBV19-01*01	TCRBV19	TCRBV19-01	01				TCRBD01-01*01	TCRBD01	TCRBD01-01	01				TCRBJ01-01*01	TCRBJ01	TCRBJ01-01	01				5	3	1	5	1	3	42	54	55	61	64	2	In	VDJ
ACTGTGACATCGGCCCAAAAGAACCCGACAGCTTTCTATCTCTGTGCCAGTAGAGGGACAGGGAGTCAGCCCCAGCATTTTGGTGAT	CASRGTGSQPQHF	2	1.2630089926240275E-5	39	TCRBV19-01*01	TCRBV19	TCRBV19-01	01				TCRBD01-01*01	TCRBD01	TCRBD01-01	01				TCRBJ01-05*01	TCRBJ01	TCRBJ01-05	01				6	2	0	3	1	6	42	53	54	63	65	2	In	VDJ
CTGGAGTCCGCCAGCACCAACCAGACATCTATGTACCTCTGTGCCAGCAGTTGGACGACAGGGGCTCAGCCCCAGCATTTTGGTGAT	CASSWTTGAQPQHF	4	2.526017985248055E-5	42	TCRBV28-01*01	TCRBV28	TCRBV28-01	01				TCRBD01-01*01	TCRBD01	TCRBD01-01	01				TCRBJ01-05*01	TCRBJ01	TCRBJ01-05	01				4	1	2	2	4	6	39	52	56	64	65	4	In	VDJ
ACATCGGCCCAAAAGAACCCGACAGCTTTCTATCTCTGTGCCAGTAGTATGGCCGGGCATAGCAATCAGCCCCAGCATTTTGGTGAT	CASSMAGHSNQPQHF	2	1.2630089926240275E-5	45	TCRBV19-01*01	TCRBV19	TCRBV19-01	01								TCRBD01,TCRBD02	TCRBD01-01,TCRBD02-01		TCRBJ01-05*01	TCRBJ01	TCRBJ01-05	01				3	1	8	0	4	0	36	50	54	58	59	2	In	VDJ
ACTGTGAGCAACATGAGCCCTGAAGACAGCAGCATATATCTCTGCAGCATCAGCAACAGGGTCGGATACGAGCAGTACTTCGGGCCG	CSISNRVGYEQYF	6	3.7890269778720825E-5	39	TCRBV29-01	TCRBV29	TCRBV29-01				01,02,03	TCRBD01-01*01	TCRBD01	TCRBD01-01	01				TCRBJ02-07*01	TCRBJ02	TCRBJ02-07	01				8	5	3	3	7	4	42	48	55	61	66	6	In	VDJ
ATCCAGCCTGCAGAGCTTGAGGACTCGGCCGTGTATCTCTGTGCCAGCAGCTATCTCTTGGCGGGAAACACCATATATTTTGGAGAG	CASSYLLAGNTIYF	5	3.157522481560069E-5	42	TCRBV11	TCRBV11				TCRBV11-02,TCRBV11-03						TCRBD01,TCRBD02	TCRBD01-01,TCRBD02-01		TCRBJ01-03*01	TCRBJ01	TCRBJ01-03	01				4	1	9	0	7	4	39	52	59	62	63	5	In	VDJ
TTGGAGCTGGGGGACTCGGCCCTTTATCTTTGCGCCAGCAGCACTTCGAGGACCGGCTCTGGGGCCAACGTCCTGACTTTCGGGGCC	CASSTSRTGSGANVLTF	4	2.526017985248055E-5	51	TCRBV05-01*01	TCRBV05	TCRBV05-01	01								TCRBD01,TCRBD02	TCRBD01-01,TCRBD02-01		TCRBJ02-06*01	TCRBJ02	TCRBJ02-06	01				4	3	1	7	7	0	30	42	49	53	56	4	In	VDJ
CCTTGGAGCTGGGGGACTCGGCCCTTTATCTTTGCGCCAGCGGTGTCCCAAGACAGCCTAGCCAAAAACATTCAGTACTTCGGCGCC		7	4.420531474184096E-5	49	TCRBV05-01*01	TCRBV05	TCRBV05-01	01				TCRBD01-01*01	TCRBD01	TCRBD01-01	01				TCRBJ02-04*01	TCRBJ02	TCRBJ02-04	01				7	3	2	5	10	0	32	41	51	56	59	7	Out	VDJ
ACAGTGACCAGTGCCCATCCTGAAGACAGCAGCTTCTACATCTGCAGTGCGGGGACAGGGGACGGTTCACCCCTCCACTTTGGGAAC	CSAGTGDGSPLHF	7	4.420531474184096E-5	39	TCRBV20	TCRBV20				TCRBV20-01,TCRBV20-or09_02		TCRBD01-01*01	TCRBD01	TCRBD01-01	01				TCRBJ01-06*02	TCRBJ01	TCRBJ01-06	02				6	4	0	2	1	9	42	50	51	61	65	7	In	VDJ
TGACTGTGAGCAACATGAGCCCTGAAGACAGCAGCATATATCTCTGAGGGGAGCCCAAAGGGTGATTCACCCCTCCACTTTGGGAAC		9	5.683540466808124E-5	37	TCRBV29-01	TCRBV29	TCRBV29-01				01,02,03					TCRBD01,TCRBD02	TCRBD01-01,TCRBD02-01		TCRBJ01-06*02	TCRBJ01	TCRBJ01-06	02				12	13	5	2	0	8	44	-1	46	51	64	9	Out	VDJ
AAGATCCAGCGCACAGAGCGGGGGGACTCAGCCGTGTATCTCTGTGCCAGCAGCTCAGGATATAATTCACCCCTCCACTTTGGGAAC	CASSSGYNSPLHF	8	5.05203597049611E-5	39	TCRBV07-03*01	TCRBV07	TCRBV07-03	01				TCRBD01-01*01	TCRBD01	TCRBD01-01	01				TCRBJ01-06*02	TCRBJ01	TCRBJ01-06	02				4	1	4	4	0	4	42	-1	55	59	60	8	In	VDJ
CTGAGCTCTCTGGAGCTGGGGGACTCAGCTTTGTATTTCTGTGCCAGCAGCCAAATGGGGGCGCGATCACCCCTCCACTTTGGGAAC	CASSQMGARSPLHF	19	1.1998585429928261E-4	42	TCRBV09-01*01	TCRBV09	TCRBV09-01	01				TCRBD01-01*01	TCRBD01	TCRBD01-01	01				TCRBJ01-06*02	TCRBJ01	TCRBJ01-06	02				4	4	6	0	5	10	39	51	56	62	66	19	In	VDJ
TCCCTGGAGCTTGGTGACTCTGCTGTGTATTTCTGTGCCAGCAGCCGAGAGATCAAGCGGGGGGGAACTGAGCAGTTCTTCGGGCCA	CASSREIKRGGTEQFF	9	5.683540466808124E-5	48	TCRBV03-01/03-02*01	TCRBV03	TCRBV03-01/03-02	01				TCRBD02-01*01	TCRBD02	TCRBD02-01	01				TCRBJ02-01*01	TCRBJ02	TCRBJ02-01	01				0	3	6	0	5	9	33	50	55	65	68	9	In	VDJ
CTGGAGTCCGCCAGCACCAACCAGACATCTATGTACCTCTGTGCCAGCAGTTTAAACTATTTCTACAATGAGCAGTTCTTCGGGCCA	CASSLNYFYNEQFF	5	3.157522481560069E-5	42	TCRBV28-01*01	TCRBV28	TCRBV28-01	01				TCRBD02-01	TCRBD02	TCRBD02-01				01,02	TCRBJ02-01*01	TCRBJ02	TCRBJ02-01	01				2	3	3	9	1	3	39	54	55	59	62	5	In	VDJ
CTGGGGGACTCGGCCCTTTATCTTTGCGCCAGCAGCTTGGTCGGTCGGAGGGGCAGGGAGGCCACAGATACGCAGTATTTTGGCCCA	CASSLVGRRGREATDTQYF	6	3.7890269778720825E-5	57	TCRBV05-01*01	TCRBV05	TCRBV05-01	01				TCRBD02-01*02	TCRBD02	TCRBD02-01	02				TCRBJ02-03*01	TCRBJ02	TCRBJ02-03	01				0	1	9	1	15	2	24	40	55	61	62	6	In	VDJ
CTTGACATCCGCTCACCAGGCCTGGGGGACGCAGCCATGTACCTGTGTGCCACCAGCCTCCGGTACACTGAAGCTTTCTTTGGACAA	CATSLRYTEAFF	4	2.526017985248055E-5	36	TCRBV15-01*02	TCRBV15	TCRBV15-01	02				TCRBD02-01	TCRBD02	TCRBD02-01				01,02	TCRBJ01-01*01	TCRBJ01	TCRBJ01-01	01				5	1	8	5	3	3	45	57	60	63	64	4	In	VDJ
GTGAGCACCTTGGAGCTGGGGGACTCGGCCCTTTATCTTTGCGCCAGCAGCTTCAGTGCACCGAACACTGAAGCTTTCTTTGGACAA	CASSFSAPNTEAFF	3	1.8945134889360412E-5	42	TCRBV05-01*01	TCRBV05	TCRBV05-01	01				TCRBD01-01*01	TCRBD01	TCRBD01-01	01				TCRBJ01-01*01	TCRBJ01	TCRBJ01-01	01				2	6	4	5	0	1	39	-1	53	56	62	3	In	VDJ
AGAGCTTGGGGACTCGGCCATGTATCTCTGTGCCAGCAGAACGGACAACACGTAAGGGGTTCTAATGAAAAACTGTTTTTTGGCAGT		4	2.526017985248055E-5	53	TCRBV11	TCRBV11				TCRBV11-01,TCRBV11-03		TCRBD01-01*01	TCRBD01	TCRBD01-01	01				TCRBJ01-04*01	TCRBJ01	TCRBJ01-04	01				6	14	1	6	3	3	28	39	42	47	61	4	Out	VDJ
ACAGTGACCAGTGCCCATCCTGAAGACAGCAGCTTCTACATCTGCAGTGCCAGAGGGGACAGAGATCAGCCCCAGCATTTTGGTGAT	CSARGDRDQPQHF	4	2.526017985248055E-5	39	TCRBV20	TCRBV20				TCRBV20-01,TCRBV20-or09_02		TCRBD01-01*01	TCRBD01	TCRBD01-01	01				TCRBJ01-05*01	TCRBJ01	TCRBJ01-05	01				1	2	0	5	0	5	42	-1	55	62	64	4	In	VDJ
AAGATCCAGCCCTCAGAACCCAGGGACTCAGCTGTGTACTTCTGTGCCAGCAGTCCAGGGGGACGGTATGGCTACACCTTCGGTTCG	CASSPGGRYGYTF	9	5.683540466808124E-5	39	TCRBV12-03/12-04*01	TCRBV12	TCRBV12-03/12-04	01				TCRBD01-01*01	TCRBD01	TCRBD01-01	01				TCRBJ01-02*01	TCRBJ01	TCRBJ01-02	01				5	4	4	1	1	5	42	54	55	62	66	9	In	VDJ
CTGGAGTCCGCCAGCACCAACCAGACATCTATGTACCTCTGTGCCAGCAGTTTAGAGGGGGCTAGCTATGGCTACACCTTCGGTTCG	CASSLEGASYGYTF	2	1.2630089926240275E-5	42	TCRBV28-01*01	TCRBV28	TCRBV28-01	01				TCRBD01-01*01	TCRBD01	TCRBD01-01	01				TCRBJ01-02*01	TCRBJ01	TCRBJ01-02	01				2	3	5	0	1	4	39	54	55	62	65	2	In	VDJ
ATTCTGGAGTCCGCCAGCACCAACCAGACATCTATGTACCTCTGTGCCAGCAGTTTAAGGGTTCCCTATGGCTACACCTTCGGTTCG	CASSLRVPYGYTF	2	1.2630089926240275E-5	39	TCRBV28-01*01	TCRBV28	TCRBV28-01	01								TCRBD01,TCRBD02	TCRBD01-01,TCRBD02-01		TCRBJ01-02*01	TCRBJ01	TCRBJ01-02	01				2	4	5	3	0	4	42	-1	57	61	65	2	In	VDJ
CTGGAGTCCGCCAGCACCAACCAGACATCTATGTACCTCTGTGCCAGCAGTTACCCCTCCGGGGGCGGGGAGCAGTACTTCGGGCCG	CASSYPSGGGEQYF	5	3.157522481560069E-5	42	TCRBV28-01*01	TCRBV28	TCRBV28-01	01								TCRBD01,TCRBD02	TCRBD01-01,TCRBD02-01		TCRBJ02-07*01	TCRBJ02	TCRBJ02-07	01				4	3	6	0	8	7	39	52	60	66	69	5	In	VDJ
ACTCTGACGATCCAGCGCACAGAGCAGCGGGACTCAGCCATGTATCGCTGTGCCAGCAGCTCACGGTGCGAGCAGTACTTCGGGCCG	CASSSRCEQYF	3	1.8945134889360412E-5	33	TCRBV07	TCRBV07				TCRBV07-06,TCRBV07-07		TCRBD02-01	TCRBD02	TCRBD02-01				01,02	TCRBJ02-07*01	TCRBJ02	TCRBJ02-07	01				4	2	8	5	2	6	48	61	63	66	68	3	In	VDJ
NNTGTCGGCTGCTCCCTCCCAGACATCTGTGTACTTCTGTGCCAGCAGTCCTTTCGGGACTAGCGGTACGAGCAGTACTTCGGGCCG		5	3.157522481560069E-5	44	TCRBV06-05*01	TCRBV06	TCRBV06-05	01				TCRBD02-01	TCRBD02	TCRBD02-01				01,02	TCRBJ02-07*01	TCRBJ02	TCRBJ02-07	01				5	0	0	5	6	4	37	49	55	-1	66	5	Out	VDJ
GAACCCAGGGACTCAGCTGTGTACTTCTGTGCCAGCAGTCCTGCCTCCACCCTTGAAATTGTGAGCTACGAGCAGTACTTCGGGCCG	CASSPASTLEIVSYEQYF	2	1.2630089926240275E-5	54	TCRBV12	TCRBV12				TCRBV12-03/12-04,TCRBV12-04		TCRBD02-01*02	TCRBD02	TCRBD02-01	02				TCRBJ02-07*01	TCRBJ02	TCRBJ02-07	01				5	0	11	2	23	3	27	39	62	-1	65	2	In	VDJ
GTGAGCACCTTGGAGCTGGGGGACTCGGCCCTTTATCTTTGCGCCAGCAGCCTTGACGGGCGCTACTACGAGCAGTACTTCGGGCCG	CASSLDGRYYEQYF	2	1.2630089926240275E-5	42	TCRBV05-01*01	TCRBV05	TCRBV05-01	01								TCRBD01,TCRBD02	TCRBD01-01,TCRBD02-01		TCRBJ02-07*01	TCRBJ02	TCRBJ02-07	01				4	4	8	0	6	3	39	51	57	61	65	2	In	VDJ
AACGCCTTGTTGCTGGGGGACTCGGCCCTGTATCTCTGTGCCAGCAGCTTGCTCGGGACAGTTAATTCACCCCTCCACTTTGGGAAC	CASSLLGTVNSPLHF	12	7.578053955744165E-5	45	TCRBV05-05*01	TCRBV05	TCRBV05-05	01				TCRBD01-01*01	TCRBD01	TCRBD01-01	01				TCRBJ01-06*02	TCRBJ01	TCRBJ01-06	02				1	1	0	5	3	6	36	51	54	61	62	12	In	VDJ
ACATCGGCCCAAAAGAACCCGACAGCTTTCTATCTCTGTGCCAGTAGTCCTCCCCCTGGGTGGAATTCACCCCTCCACTTTGGGAAC	CASSPPPGWNSPLHF	8	5.05203597049611E-5	45	TCRBV19-01*01	TCRBV19	TCRBV19-01	01								TCRBD01,TCRBD02	TCRBD01-01,TCRBD02-01		TCRBJ01-06*02	TCRBJ01	TCRBJ01-06	02				5	3	0	9	9	7	36	48	57	60	63	8	In	VDJ
GCCATCCCCAACCAGACAGCTCTTTACTTCTGTGCCACCAGTGATTTAGGCAGGGGGGCACACAGAGAGGAGCAGTTCTTCGGGCCA	CATSDLGRGAHREEQFF	2	1.2630089926240275E-5	51	TCRBV24-01*01	TCRBV24	TCRBV24-01	01				TCRBD01-01*01	TCRBD01	TCRBD01-01	01				TCRBJ02-01*01	TCRBJ02	TCRBJ02-01	01				1	12	4	1	3	10	30	47	50	57	69	2	In	VDJ
ATCCAGCCTGCAGAGCTTGAGGACTCGGCCGTGTATCTCTGTGCCAGCAGCTTAAGAGGGCAGGGCACTGAAGCTTTCTTTGGACAA	CASSLRGQGTEAFF	4	2.526017985248055E-5	42	TCRBV11	TCRBV11				TCRBV11-02,TCRBV11-03						TCRBD01,TCRBD02	TCRBD01-01,TCRBD02-01		TCRBJ01-01*01	TCRBJ01	TCRBJ01-01	01				2	0	4	3	6	4	39	54	60	-1	65	4	In	VDJ
ACTGTGACATCGGCCCAAAAGAACCCGACAGCTTTCTATCTCTGTGCCAGTATTGACAGTTTGAACACTGAAGCTTTCTTTGGACAA	CASIDSLNTEAFF	9	5.683540466808124E-5	39	TCRBV19-01*01	TCRBV19	TCRBV19-01	01				TCRBD01-01*01	TCRBD01	TCRBD01-01	01				TCRBJ01-01*01	TCRBJ01	TCRBJ01-01	01				7	2	2	5	2	0	42	52	54	59	61	9	In	VDJ
CTGAAGATCCGGTCCACAAAGCTGGAGGACTCAGCCATGTACTTCTGTGCCAGCAGCAGGACAGGGATCGAAGCTTTCTTTGGACAA	CASSRTGIEAFF	3	1.8945134889360412E-5	36	TCRBV02-01	TCRBV02	TCRBV02-01				01,03	TCRBD01-01*01	TCRBD01	TCRBD01-01	01				TCRBJ01-01*01	TCRBJ01	TCRBJ01-01	01				6	3	1	3	2	8	45	56	58	66	69	3	In	VDJ
CAGCCCTCAGAACCCAGGGACTCAGCTGTGTATTTTTGTGCTAGTGCCCTGGGGGTTGCAACTAATGAAAAACTGTTTTTTGGCAGT	CASALGVATNEKLFF	4	2.526017985248055E-5	45	TCRBV12-05*01	TCRBV12	TCRBV12-05	01								TCRBD01,TCRBD02	TCRBD01-01,TCRBD02-01		TCRBJ01-04*01	TCRBJ01	TCRBJ01-04	01				7	3	6	1	4	0	36	46	50	55	58	4	In	VDJ
CACGCCCTGCAGCCAGAAGACTCAGCCCTGTATCTCTGCGCCAGCAGCCAAACCCGACAGGGGGCTCAGCCCCAGCATTTTGGTGAT	CASSQTRQGAQPQHF	11	6.946549459432151E-5	45	TCRBV04-01*01	TCRBV04	TCRBV04-01	01				TCRBD01-01*01	TCRBD01	TCRBD01-01	01				TCRBJ01-05*01	TCRBJ01	TCRBJ01-05	01				2	0	2	0	4	6	36	51	55	-1	65	11	In	VDJ
GTGACCAGTGCCCATCCTGAAGACAGCAGCTTCTACATCTGCAGTGCTAGAGATCCGGGACCCTACTATGGCTACACCTTCGGTTCG	CSARDPGPYYGYTF	6	3.7890269778720825E-5	42	TCRBV20	TCRBV20				TCRBV20-01,TCRBV20-or09_02						TCRBD01,TCRBD02	TCRBD01-01,TCRBD02-01		TCRBJ01-02*01	TCRBJ01	TCRBJ01-02	01				0	3	0	7	3	3	39	53	56	61	64	6	In	VDJ
GCCAGCACCAACCAGACATCTATGTACCTCTGTGCCAGCAGCTTTTTGGGGACTCGGACAGGGGACTATGGCTACACCTTCGGTTCG	CASSFLGTRTGDYGYTF	17	1.0735576437304234E-4	51	TCRBV28-01*01	TCRBV28	TCRBV28-01	01				TCRBD01-01*01	TCRBD01	TCRBD01-01	01				TCRBJ01-02*01	TCRBJ01	TCRBJ01-02	01				6	0	1	2	14	3	30	41	55	-1	64	17	In	VDJ
GAGCTGGGGGACTCGGCCCTTTATCTTTGCGCCAGCAGCTACGGACACCGAGTCAAAGGAGGGAACTATGGCTACACCTTCGGTTCG	CASSYGHRVKGGNYGYTF	15	9.472567444680206E-5	54	TCRBV05-01*01	TCRBV05	TCRBV05-01	01				TCRBD02-01*02	TCRBD02	TCRBD02-01	02				TCRBJ01-02*01	TCRBJ01	TCRBJ01-02	01				3	0	10	0	17	2	27	40	57	-1	63	15	In	VDJ
ATCCAGCCTGCAGAGCTTGGGGACTCGGCCATGTATCTCTGTGCCAGCAGCTACGGGACAGGGGTCTACGAGCAGTACTTCGGGCCG	CASSYGTGVYEQYF	4	2.526017985248055E-5	42	TCRBV11-01*01	TCRBV11	TCRBV11-01	01				TCRBD01-01*01	TCRBD01	TCRBD01-01	01				TCRBJ02-07*01	TCRBJ02	TCRBJ02-07	01				4	1	0	2	2	3	39	52	54	64	65	4	In	VDJ
TGACCAGTGCCCATCCTGAAGACAGCAGCTTCTACATCTGCAGTGCTAGTTCGATAAATCCTGGGCTACGAGCAGTACTTCGGGCCG		5	3.157522481560069E-5	43	TCRBV20-01*04	TCRBV20	TCRBV20-01	04								TCRBD01,TCRBD02	TCRBD01-01,TCRBD02-01		TCRBJ02-07*01	TCRBJ02	TCRBJ02-07	01				2	0	0	9	12	3	38	50	62	-1	65	5	Out	VDJ
CTACACGCCCTGCAGCCAGAAGACTCAGCCCTGTATCTCTGCGCCAGCAGCCAAGGAATCTTTAGCTACGAGCAGTACTTCGGGCCG	CASSQGIFSYEQYF	2	1.2630089926240275E-5	42	TCRBV04-01*01	TCRBV04	TCRBV04-01	01				TCRBD02-01	TCRBD02	TCRBD02-01				01,02	TCRBJ02-07*01	TCRBJ02	TCRBJ02-07	01				1	0	5	8	7	3	39	55	62	-1	65	2	In	VDJ
TGTCCTCAGAACCGGGAGACACGGCACTGTATCTCTGCGCCAGCAGTCACCCCGAGGAGGAGCTCCTACGAGCAGTACTTCGGGCCG		11	6.946549459432151E-5	46	TCRBV23-01*01	TCRBV23	TCRBV23-01	01				TCRBD02-01*02	TCRBD02	TCRBD02-01	02				TCRBJ02-07*01	TCRBJ02	TCRBJ02-07	01				3	2	10	1	6	0	35	49	55	60	62	11	Out	VDJ
CACAGAGCAGCGGGACTCGGCCATGTATCGCTGTGCCAGCAGCCGCCACAGGGCGGGAGTTCTGGAAACACCATATATTTTGGAGAG		4	2.526017985248055E-5	50	TCRBV07-06*01	TCRBV07	TCRBV07-06	01				TCRBD02-01*02	TCRBD02	TCRBD02-01	02				TCRBJ01-03*01	TCRBJ01	TCRBJ01-03	01				5	1	7	2	9	1	31	43	52	59	60	4	Out	VDJ
GTGCGAGGAGATTCGGCAGCTTATTTCTGTGCCAGCTCACCCCGACAGGGGGCCATGACTTCTGGAAACACCATATATTTTGGAGAG	CASSPRQGAMTSGNTIYF	16	1.010407194099222E-4	54	TCRBV18-01*01	TCRBV18	TCRBV18-01	01				TCRBD01-01*01	TCRBD01	TCRBD01-01	01				TCRBJ01-03*01	TCRBJ01	TCRBJ01-03	01				3	7	2	0	2	1	27	41	43	53	60	16	In	VDJ
ACATCGGCCCAAAAGAACCCGACAGCTTTCTATCTCTGTGCCAGTAGTATATCCTGGACACCTGGAAACACCATATATTTTGGAGAG	CASSISWTPGNTIYF	5	3.157522481560069E-5	45	TCRBV19-01*01	TCRBV19	TCRBV19-01	01				TCRBD01-01*01	TCRBD01	TCRBD01-01	01				TCRBJ01-03*01	TCRBJ01	TCRBJ01-03	01				2	1	1	6	4	2	36	51	55	60	61	5	In	VDJ
GCCCTGCAGCCAGAAGACTCAGCCCTGTATCTCTGCGCCAGCAGCCAAGCTGACGGGTCTGGGGCCAACGTCCTGACTTTCGGGGCC	CASSQADGSGANVLTF	11	6.946549459432151E-5	48	TCRBV04-01*01	TCRBV04	TCRBV04-01	01				TCRBD02-01	TCRBD02	TCRBD02-01				01,02	TCRBJ02-06*01	TCRBJ02	TCRBJ02-06	01				1	0	8	4	4	1	33	49	53	-1	57	11	In	VDJ
NNNNTGTCGGCTGCTCCCTCCCAGACATCTGTGTACTTCTGTGCCAGCAGTCCCACAGGGGTGATGAACATTCAGTACTTCGGCGCC	CASSPTGVMNIQYF	6	3.7890269778720825E-5	42	TCRBV06-05*01	TCRBV06	TCRBV06-05	01				TCRBD01-01*01	TCRBD01	TCRBD01-01	01				TCRBJ02-04*01	TCRBJ02	TCRBJ02-04	01				5	5	3	2	3	7	39	51	54	61	66	6	In	VDJ
TGCAGCCAGAAGACTCGGCCCTGTATCTCTGCGCCAGCAGCCAGGTCCCCCGACAGGGCCCTTAATTCACCCCTCCACTTTGGGAAC		7	4.420531474184096E-5	52	TCRBV04-03*01	TCRBV04	TCRBV04-03	01				TCRBD01-01*01	TCRBD01	TCRBD01-01	01				TCRBJ01-06*02	TCRBJ01	TCRBJ01-06	02				3	4	2	3	8	6	29	43	51	58	62	7	Out	VDJ
CAGCGCACAGAGCAGGAGGACTCGGCCGTGTATCTCTGTGCCAGCAATTTGGGGATTAACCATAATTCACCCCTCCACTTTGGGAAC	CASNLGINHNSPLHF	4	2.526017985248055E-5	45	TCRBV07-02	TCRBV07	TCRBV07-02				01,02					TCRBD01,TCRBD02	TCRBD01-01,TCRBD02-01		TCRBJ01-06*02	TCRBJ01	TCRBJ01-06	02				7	6	0	8	5	5	36	46	51	55	61	4	In	VDJ
ACCTTGGAGCTGGGGGACTCGGCCCTTTATCTTTGCGCCAGCAGCGGTGGTACAGGGGGGTACCAAGAGACCCAGTACTTCGGGCCA	CASSGGTGGYQETQYF	5	3.157522481560069E-5	48	TCRBV05-01*01	TCRBV05	TCRBV05-01	01				TCRBD01-01*01	TCRBD01	TCRBD01-01	01				TCRBJ02-05*01	TCRBJ02	TCRBJ02-05	01				4	2	3	1	6	0	33	45	51	59	61	5	In	VDJ
CTACACACCCTGCAGCCAGAAGACTCGGCCCTGTATCTCTGTGCCAGCACCCGGACAGGTACGGCCGGGGAGCTGTTTTTTGGAGAA	CASTRTGTAGELFF	9	5.683540466808124E-5	42	TCRBV04-02*02	TCRBV04	TCRBV04-02	02				TCRBD01-01*01	TCRBD01	TCRBD01-01	01				TCRBJ02-02*01	TCRBJ02	TCRBJ02-02	01				4	5	1	4	0	6	39	-1	52	59	64	9	In	VDJ
AGCAGGAGGACTCGGCCGTGTATCTCTGTGCCAGCAGCTGACCCCGGGACAGGGGGCTAGGACACCGGGGAGCTGTTTTTTGGAGAA		7	4.420531474184096E-5	55	TCRBV07-02	TCRBV07	TCRBV07-02				01,02	TCRBD01-01*01	TCRBD01	TCRBD01-01	01				TCRBJ02-02*01	TCRBJ02	TCRBJ02-02	01				4	4	0	0	6	3	26	39	45	57	61	7	Out	VDJ
ACCAGTGCCCATCCTGAAGACAGCAGCTTCTACATCTGCAGTGCTAGATTCAACTGGGGTAACACCGGGGAGCTGTTTTTTGGAGAA	CSARFNWGNTGELFF	9	5.683540466808124E-5	45	TCRBV20	TCRBV20				TCRBV20-01,TCRBV20-or09_02						TCRBD01,TCRBD02	TCRBD01-01,TCRBD02-01		TCRBJ02-02*01	TCRBJ02	TCRBJ02-02	01				2	1	6	2	7	2	36	48	55	59	60	9	In	VDJ
AGTCCGCCAGCACCAACCAGACATCTATGTACCTCTGTGCCAGTGGACTAGCGGGCTCGGAACACCGGGGAGCTGTTTTTTGGAGAA		4	2.526017985248055E-5	46	TCRBV28-01*01	TCRBV28	TCRBV28-01	01				TCRBD02-01	TCRBD02	TCRBD02-01				01,02	TCRBJ02-02*01	TCRBJ02	TCRBJ02-02	01				9	4	1	4	1	1	35	43	44	55	59	4	Out	VDJ
GGAGATTCGGCAGCTTATTTCTGTGCCAGCTCACCGCTTTCGGGTGCGGGTGGTGTGAGAACTGCCACTGAAGCTTTCTTTGGACAA	CASSPLSGAGGVRTATEAFF	3	1.8945134889360412E-5	60	TCRBV18-01*01	TCRBV18	TCRBV18-01	01				TCRBD02-01	TCRBD02	TCRBD02-01				01,02	TCRBJ01-01*01	TCRBJ01	TCRBJ01-01	01				3	15	7	4	10	4	21	35	45	50	65	3	In	VDJ
AATGTGAACGCCTTGGAGCTGGACGACTCGGCCCTGTATCTCTGTGCCAGCAGCTTGGGAGGGAACACTGAAGCTTTCTTTGGACAA	CASSLGGNTEAFF	2	1.2630089926240275E-5	39	TCRBV05-04*01	TCRBV05	TCRBV05-04	01				TCRBD02-01*02	TCRBD02	TCRBD02-01	02				TCRBJ01-01*01	TCRBJ01	TCRBJ01-01	01				0	0	11	1	0	1	42	-1	58	-1	62	2	In	VDJ
TCGGCCCAAAAGAACCCGACAGCTTTCTATCTCTGTGCCAGTACGGCCACCTTAGCCCGCAGGGAAACTGAAGCTTTCTTTGGACAA	CASTATLARRETEAFF	6	3.7890269778720825E-5	48	TCRBV19-01*01	TCRBV19	TCRBV19-01	01				TCRBD01-01*01	TCRBD01	TCRBD01-01	01				TCRBJ01-01*01	TCRBJ01	TCRBJ01-01	01				7	2	4	3	16	5	33	43	59	64	66	6	In	VDJ
ACTGTGAGCAACATGAGCCCTGAAGACAGCAGCATATATCTCTGCAGCGTTGAAAGCAAACAGGACTATGAAGCTTTCTTTGGACAA	CSVESKQDYEAFF	4	2.526017985248055E-5	39	TCRBV29-01	TCRBV29	TCRBV29-01				01,02	TCRBD02-01	TCRBD02	TCRBD02-01				01,02	TCRBJ01-01*01	TCRBJ01	TCRBJ01-01	01				2	0	1	9	8	7	42	54	62	-1	68	4	In	VDJ
GCCATCCCCAACCAGACAGCTCTTTACTTCTGTGCCACCAGTGATCGCGGACAGGGGACAACTAATGAAAAACTGTTTTTTGGCAGT	CATSDRGQGTTNEKLFF	5	3.157522481560069E-5	51	TCRBV24-01*01	TCRBV24	TCRBV24-01	01				TCRBD01-01*01	TCRBD01	TCRBD01-01	01				TCRBJ01-04*01	TCRBJ01	TCRBJ01-04	01				3	1	1	2	3	0	30	45	48	57	58	5	In	VDJ
ACATCGGCCCAAAAGAACCCGACAGCTTTCTATCTCTGTGCCAGCGGGGAGGGACAATGGGAGTCGGAGCCCCAGCATTTTGGTGAT	CASGEGQWESEPQHF	10	6.315044963120137E-5	45	TCRBV19-01*01	TCRBV19	TCRBV19-01	01				TCRBD02-01*02	TCRBD02	TCRBD02-01	02				TCRBJ01-05*01	TCRBJ01	TCRBJ01-05	01				9	14	9	0	2	8	36	44	46	53	67	10	In	VDJ
TCCCTGATTCTGGAGTCCGCCAGCACCAACCAGACATCTATGTACCTCTGTGCCAGCCGGGGGGCCCAGCCCCAGCATTTTGGTGAT	CASRGAQPQHF	4	2.526017985248055E-5	33	TCRBV28-01*01	TCRBV28	TCRBV28-01	01				TCRBD02-01*01	TCRBD02	TCRBD02-01	01				TCRBJ01-05*01	TCRBJ01	TCRBJ01-05	01				8	2	8	1	0	7	48	-1	57	64	66	4	In	VDJ
GTGAGCACCTTGGAGCTGGGGGACTCGGCCCTTTATCTTTGCGCCAGCAGCTTGTTGGGACAGGGGACTGGCTACACCTTCGGTTCG	CASSLLGQGTGYTF	5	3.157522481560069E-5	42	TCRBV05-01*01	TCRBV05	TCRBV05-01	01				TCRBD01-01*01	TCRBD01	TCRBD01-01	01				TCRBJ01-02*01	TCRBJ01	TCRBJ01-02	01				1	2	0	2	2	7	39	54	56	66	68	5	In	VDJ
CGCACAGAGCAGGGGGACTCGGCCATGTATCTCTGTGCCAGCAGTCCCCATTCCCCTATCGGTTCCTATGGCTACACCTTCGGTTCG	CASSPHSPIGSYGYTF	12	7.578053955744165E-5	48	TCRBV07-09*01	TCRBV07	TCRBV07-09	01				TCRBD02-01	TCRBD02	TCRBD02-01				01,02	TCRBJ01-02*01	TCRBJ01	TCRBJ01-02	01				6	7	4	9	11	4	33	44	55	58	65	12	In	VDJ
NNNNNNNNNNNTGTCGGCTGCTCCCTCCCAGACATCTGTGTACTTCTGTGCCAGCAGTTAAGGGACTATGGCTACACCTTCGGTTCG		6	3.7890269778720825E-5	35	TCRBV06-05*01	TCRBV06	TCRBV06-05	01								TCRBD01,TCRBD02	TCRBD01-01,TCRBD02-01		TCRBJ01-02*01	TCRBJ01	TCRBJ01-02	01				3	0	5	3	0	3	46	-1	60	-1	64	6	Out	VDJ
NNNNNNCACTCTCAAGATCCAGCCTGCAGAGCTTGGGGACTCGGCCGTGTATCTCTGTGCCAGGGGTAGGGCTACACCTTCGGTTCG		2	1.2630089926240275E-5	26	TCRBV11-03*01	TCRBV11	TCRBV11-03	01								TCRBD01,TCRBD02	TCRBD01-01,TCRBD02-01		TCRBJ01-02*01	TCRBJ01	TCRBJ01-02	01				9	3	0	9	0	8	55	-1	63	66	69	2	Out	VDJ
NNNNNNNNNNNNNTGTCGGCTGCTCCCTCCCAGACATCTGTGTACTTCTGTGCCAGCAGTTCCAGGGGCGGCTACACCTTCGGTTCG	CASSSRGGYTF	6	3.7890269778720825E-5	33	TCRBV06-05*01	TCRBV06	TCRBV06-05	01				TCRBD01-01*01	TCRBD01	TCRBD01-01	01				TCRBJ01-02*01	TCRBJ01	TCRBJ01-02	01				4	1	4	2	1	8	48	61	62	68	69	6	In	VDJ
ACTGTGAGCAACATGAGCCCTGAAGACAGCAGCATATATCTCTGCAGCGTGGATAAGACAGGGTGGTACGAGCAGTACTTCGGGCCG	CSVDKTGWYEQYF	3	1.8945134889360412E-5	39	TCRBV29-01	TCRBV29	TCRBV29-01				01,02	TCRBD01-01*01	TCRBD01	TCRBD01-01	01				TCRBJ02-07*01	TCRBJ02	TCRBJ02-07	01				6	3	2	3	6	4	42	50	56	63	66	3	In	VDJ
CTGGAGTCGCCCAGCCCCAACCAGACCTCTCTGTACTTCTGTGCCAGCAGTTTCGAGGGACAGGTCTACGAGCAGTACTTCGGGCCG	CASSFEGQVYEQYF	9	5.683540466808124E-5	42	TCRBV27-01*01	TCRBV27	TCRBV27-01	01				TCRBD01-01*01	TCRBD01	TCRBD01-01	01				TCRBJ02-07*01	TCRBJ02	TCRBJ02-07	01				3	1	0	4	3	3	39	53	56	64	65	9	In	VDJ
TGAAGATCCAGCCCTCAGAACCCAGGGACTCAGCTGTGTACTTCTGTGCCAGCAGTCGACTAGCGCTACGAGCAGTACTTCGGGCCG		2	1.2630089926240275E-5	37	TCRBV12-03/12-04*01	TCRBV12	TCRBV12-03/12-04	01				TCRBD02-01	TCRBD02	TCRBD02-01				01,02	TCRBJ02-07*01	TCRBJ02	TCRBJ02-07	01				5	0	2	6	1	3	44	56	57	-1	65	2	Out	VDJ
TGGAGTCAGCTGCTCCCTCTCAGACTTCTGTTTACTTCTGTGCCAGCAGATCCGGACAGGACTGGAAACACCATATATTTTGGAGAG		6	3.7890269778720825E-5	43	TCRBV06-07*01	TCRBV06	TCRBV06-07	01				TCRBD01-01*01	TCRBD01	TCRBD01-01	01				TCRBJ01-03*01	TCRBJ01	TCRBJ01-03	01				6	1	1	4	4	2	38	49	53	60	61	6	Out	VDJ
ATCCAGCCCTCAGAACCCAGGGACTCAGCTGTGTACTTCTGTGCCAGCAGGTCGGGACAGGTCCCACCTGAGCAGTTCTTCGGGCCA	CASRSGQVPPEQFF	7	4.420531474184096E-5	42	TCRBV12	TCRBV12				TCRBV12-03/12-04,TCRBV12-04		TCRBD01-01*01	TCRBD01	TCRBD01-01	01				TCRBJ02-01*01	TCRBJ02	TCRBJ02-01	01				6	7	0	4	3	9	39	50	53	61	68	7	In	VDJ
GTGACATCGGCCCAAAAGAACCCGACAGCTTTCTATCTCTGTGCCAGTAGTATCCCGGGGGGGCAGTATGAGCAGTTCTTCGGGCCA	CASSIPGGQYEQFF	12	7.578053955744165E-5	42	TCRBV19-01*01	TCRBV19	TCRBV19-01	01				TCRBD02-01*01	TCRBD02	TCRBD02-01	01				TCRBJ02-01*01	TCRBJ02	TCRBJ02-01	01				3	4	8	0	2	8	39	53	55	63	67	12	In	VDJ
CACTCTGGAGTCCGCTACCAGCTCCCAGACATCTGTGTACTTCTGTGCCATCAAACAGACAGGGGGGAGACCCAGTACTTCGGGCCA		2	1.2630089926240275E-5	38	TCRBV10-03*01	TCRBV10	TCRBV10-03	01				TCRBD01-01*01	TCRBD01	TCRBD01-01	01				TCRBJ02-05*01	TCRBJ02	TCRBJ02-05	01				7	0	2	1	4	5	43	53	57	-1	66	2	Out	VDJ
CTGGAGCTTGGTGACTCTGCTGTGTATTTCTGTGCCAGCAGCCAAGAGATCGCGGGGGCAGGGCGGGAGACCCAGTACTTCGGGCCA	CASSQEIAGAGRETQYF	6	3.7890269778720825E-5	51	TCRBV03-01/03-02*01	TCRBV03	TCRBV03-01/03-02	01				TCRBD02-01*01	TCRBD02	TCRBD02-01	01				TCRBJ02-05*01	TCRBJ02	TCRBJ02-05	01				0	8	7	2	4	5	30	47	51	58	66	6	In	VDJ
AAGATCCGGTCCACAAAGCTGGAGGACTCAGCCATGTACTTCTGTGCCGGTAGGCAATTAAGGGCAGAGACCCAGTACTTCGGGCCA	CAGRQLRAETQYF	2	1.2630089926240275E-5	39	TCRBV02-01	TCRBV02	TCRBV02-01				01,03					TCRBD01,TCRBD02	TCRBD01-01,TCRBD02-01		TCRBJ02-05*01	TCRBJ02	TCRBJ02-05	01				11	1	5	3	12	4	42	48	60	64	65	2	In	VDJ
AAGATCCGGTCCACAAAGCTGGAGGACTCAGCCATGTACTTCTGTGCCAGCAGATTAGGACAGGCAGATACGCAGTATTTTGGCCCA	CASRLGQADTQYF	11	6.946549459432151E-5	39	TCRBV02-01	TCRBV02	TCRBV02-01				01,03	TCRBD01-01*01	TCRBD01	TCRBD01-01	01				TCRBJ02-03*01	TCRBJ02	TCRBJ02-03	01				6	0	1	4	4	4	42	53	57	-1	64	11	In	VDJ
GTGACCAGTGCCCATCCTGAAGACAGCAGCTTCTACATCTGCAGTGCTAGATTGGGGGCCGGAACAGATACGCAGTATTTTGGCCCA	CSARLGAGTDTQYF	6	3.7890269778720825E-5	42	TCRBV20	TCRBV20				TCRBV20-01,TCRBV20-or09_02		TCRBD01-01*01	TCRBD01	TCRBD01-01	01				TCRBJ02-03*01	TCRBJ02	TCRBJ02-03	01				2	4	6	0	2	3	39	51	53	59	63	6	In	VDJ
AATGTGAACGCCTTGTTGCTGGGGGACTCGGCCCTGTATCTCTGTGCCAGCACCCCGGTGGGGGAGGGTGAAGCTTTCTTTGGACAA	CASTPVGEGEAFF	2	1.2630089926240275E-5	39	TCRBV05-05*01	TCRBV05	TCRBV05-05	01				TCRBD02-01*02	TCRBD02	TCRBD02-01	02				TCRBJ01-01*01	TCRBJ01	TCRBJ01-01	01				6	0	9	0	9	7	42	52	61	-1	68	2	In	VDJ
NCTCTGAAGATCCGGTCCACAAAGCTGGAGGACTCAGCCATGTACTTCTGTGCCAGCAAGCAAGGGACTGAAGCTTTCTTTGGACAA	CASKQGTEAFF	12	7.578053955744165E-5	33	TCRBV02-01	TCRBV02	TCRBV02-01				01,03					TCRBD01,TCRBD02	TCRBD01-01,TCRBD02-01		TCRBJ01-01*01	TCRBJ01	TCRBJ01-01	01				7	0	5	3	4	5	48	58	62	-1	66	12	In	VDJ
ACATCGGCCCAAAAGAACCCGACAGCTTTCTATCTCTGTGCCAGTATCGACAGCCGACGGGGGAACACTGAAGCTTTCTTTGGACAA	CASIDSRRGNTEAFF	5	3.157522481560069E-5	45	TCRBV19-01*01	TCRBV19	TCRBV19-01	01								TCRBD01,TCRBD02	TCRBD01-01,TCRBD02-01		TCRBJ01-01*01	TCRBJ01	TCRBJ01-01	01				7	9	2	5	2	1	36	46	48	53	62	5	In	VDJ
CTGGAGTCGCCCAGCCCCAACCAGACCTCTCTGTACTTCTGTGCCAGCAGTTCCCGGGGATTGAGTGGAAAACTGTTTTTTGGCAGT	CASSSRGLSGKLFF	9	5.683540466808124E-5	42	TCRBV27-01*01	TCRBV27	TCRBV27-01	01				TCRBD02-01*01	TCRBD02	TCRBD02-01	01				TCRBJ01-04*01	TCRBJ01	TCRBJ01-04	01				4	9	8	3	2	10	39	52	54	59	68	9	In	VDJ
AATGTGAACGCCTTGTTGCTGGGGGACTCGGCCCTGTATCTCTGTGCCAGCAGCCTCGGGACTCGGGAAAAACTGTTTTTTGGCAGT	CASSLGTREKLFF	3	1.8945134889360412E-5	39	TCRBV05-05*01	TCRBV05	TCRBV05-05	01				TCRBD02-01	TCRBD02	TCRBD02-01				01,02	TCRBJ01-04*01	TCRBJ01	TCRBJ01-04	01				4	3	0	10	3	8	42	54	57	63	66	3	In	VDJ
CTGCAGCCAGAAGACTCGGCCCTGTATCTCTGCGCCAGCAGCCAAGATGAGTGGACAGGGGGCCGTCAGCCCCAGCATTTTGGTGAT	CASSQDEWTGGRQPQHF	13	8.209558452056179E-5	51	TCRBV04-03*01	TCRBV04	TCRBV04-03	01				TCRBD01-01*01	TCRBD01	TCRBD01-01	01				TCRBJ01-05*01	TCRBJ01	TCRBJ01-05	01				0	2	1	0	5	6	30	47	52	63	65	13	In	VDJ
CAAAAGAACCCGACAGCTTTCTATCTCTGTGCCAGTAGGCCGGGGGAGAGGGGGATAAGTAGCAATCAGCCCCAGCATTTTGGTGAT	CASRPGERGISSNQPQHF	5	3.157522481560069E-5	54	TCRBV19-01*01	TCRBV19	TCRBV19-01	01								TCRBD01,TCRBD02	TCRBD01-01,TCRBD02-01		TCRBJ01-05*01	TCRBJ01	TCRBJ01-05	01				6	5	5	1	10	0	27	38	48	54	59	5	In	VDJ
AAGATCCAGCGCACAGAGCGGGGGGACTCAGCCGTGTATCTCTGTGCCAGCAGCCCCGGGACAGGGCTGATGAGCACCTTCGGTTCG	CASSPGTGLMSTF	25	1.5787612407800342E-4	39	TCRBV07-03*01	TCRBV07	TCRBV07-03	01				TCRBD01-01*01	TCRBD01	TCRBD01-01	01				TCRBJ01-02*01	TCRBJ01	TCRBJ01-02	01				5	8	0	3	3	13	42	54	57	66	74	25	In	VDJ
CACGCCCTGCAGCCAGAAGACTCAGCCCTGTATCTCTGCGCCAGCAGCCAAGCTGCCTTTGGGACTGCTGGCTACACCTTCGGTTCG	CASSQAAFGTAGYTF	2	1.2630089926240275E-5	45	TCRBV04-01*01	TCRBV04	TCRBV04-01	01				TCRBD02-01	TCRBD02	TCRBD02-01				01,02	TCRBJ01-02*01	TCRBJ01	TCRBJ01-02	01				1	2	0	10	8	7	36	52	60	66	68	2	In	VDJ
GTGACATCGGCCCAAAAGAACCCGACAGCTTTCTATCTCTGTGCCAGTACCGGTGACAGTCTCGTCTATGGCTACACCTTCGGTTCG	CASTGDSLVYGYTF	6	3.7890269778720825E-5	42	TCRBV19-01*01	TCRBV19	TCRBV19-01	01				TCRBD01-01*01	TCRBD01	TCRBD01-01	01				TCRBJ01-02*01	TCRBJ01	TCRBJ01-02	01				7	6	2	5	5	4	39	49	54	59	65	6	In	VDJ
NCTCTGAAGATCCGGTCCACAAAGCTGGAGGACTCAGCCATGTACTTCTGTGCCAGCAGACAGGAGGGCGAGCAGTACTTCGGGCCG	CASRQEGEQYF	2	1.2630089926240275E-5	33	TCRBV02-01	TCRBV02	TCRBV02-01				01,03	TCRBD02-01*02	TCRBD02	TCRBD02-01	02				TCRBJ02-07*01	TCRBJ02	TCRBJ02-07	01				6	0	10	0	3	6	48	59	62	-1	68	2	In	VDJ
GCCTTGTTGCTGGGGGACTCGGCCCTCTATCTCTGTGCCAGCAGCTTGTATGGGGGCCCCTATAATTCACCCCTCCACTTTGGGAAC	CASSLYGGPYNSPLHF	2	1.2630089926240275E-5	48	TCRBV05-06*01	TCRBV05	TCRBV05-06	01				TCRBD01-01*01	TCRBD01	TCRBD01-01	01				TCRBJ01-06*02	TCRBJ01	TCRBJ01-06	02				1	1	6	0	3	2	33	48	51	57	58	2	In	VDJ
ATTCTGGAGTCCGCCAGCACCAACCAGACATCTATGTACCTCTGTGCCGCAGGGATACAGGCCCCCTCACCCCTCCACTTTGGGAAC	CAAGIQAPSPLHF	2	1.2630089926240275E-5	39	TCRBV28-01*01	TCRBV28	TCRBV28-01	01				TCRBD01-01*01	TCRBD01	TCRBD01-01	01				TCRBJ01-06*02	TCRBJ01	TCRBJ01-06	02				11	5	3	4	8	10	42	48	56	61	66	2	In	VDJ
CCACGGAGTCAGGGGACACAGCACTGTATTTCTGTGCCAGCAGCAAAGTCGTTGGCGGGGGGGTACAATGAGCAGTTCTTCGGGCCA		3	1.8945134889360412E-5	49	TCRBV21-01*01	TCRBV21	TCRBV21-01	01				TCRBD02-01*01	TCRBD02	TCRBD02-01	01				TCRBJ02-01*01	TCRBJ02	TCRBJ02-01	01				1	0	7	0	6	4	32	48	54	-1	63	3	Out	VDJ
TCCACAAAGCTGGAGGACTCAGCCATGTACTTCTGTGCCAGCAGTGGGACAGGGGGCCGTTACACCGGGGAGCTGTTTTTTGGAGAA	CASSGTGGRYTGELFF	9	5.683540466808124E-5	48	TCRBV02-01	TCRBV02	TCRBV02-01				01,03	TCRBD01-01*01	TCRBD01	TCRBD01-01	01				TCRBJ02-02*01	TCRBJ02	TCRBJ02-02	01				4	4	1	0	0	3	33	-1	46	57	61	9	In	VDJ
GGAGTCAGCTACCCGCTCCCAGACATCTGTGTATTTCTGCGCCAGCAGTGAGTCGGACAGGAAAGTACTGAAGCTTTCTTTGGACAA		5	3.157522481560069E-5	44	TCRBV10-02*01	TCRBV10	TCRBV10-02	01				TCRBD01-01*01	TCRBD01	TCRBD01-01	01				TCRBJ01-01*01	TCRBJ01	TCRBJ01-01	01				0	5	1	4	0	5	37	-1	54	61	66	5	Out	VDJ
ATGTGAACGCCTTGTTGCTGGGGGACTCGGCCCTGTATCTCTGTGCCAGCAGCTTGGATGGGGGATACTGAAGCTTTCTTTGGACAA		4	2.526017985248055E-5	40	TCRBV05-05*01	TCRBV05	TCRBV05-05	01								TCRBD01,TCRBD02	TCRBD01-01,TCRBD02-01		TCRBJ01-01*01	TCRBJ01	TCRBJ01-01	01				0	2	6	1	2	5	41	57	59	64	66	4	Out	VDJ
CACCTTGGAGCTGGGGGACTCGGCCCTTTATCTTTGCGCCAGCAGCGGCCGGGACATTCTGGGGATCAGCCCCAGCATTTTGGTGAT		3	1.8945134889360412E-5	47	TCRBV05-01*01	TCRBV05	TCRBV05-01	01				TCRBD01-01*01	TCRBD01	TCRBD01-01	01				TCRBJ01-05*01	TCRBJ01	TCRBJ01-05	01				4	8	0	6	4	5	34	46	50	56	64	3	Out	VDJ
GCTGCTCCCTCCCAGACATCTGTGTACTTCTGTGCCAGCAGTTACCTGCTAAACTTTGATAGCAATCAGCCCCAGCATTTTGGTGAT	CASSYLLNFDSNQPQHF	6	3.7890269778720825E-5	51	TCRBV06	TCRBV06				TCRBV06-05,TCRBV06-06		TCRBD02-01	TCRBD02	TCRBD02-01				01,02	TCRBJ01-05*01	TCRBJ01	TCRBJ01-05	01				2	4	3	10	7	0	30	45	52	55	59	6	In	VDJ
GTGAACGCCTTGTTGCTGGGGGACTCGGCCCTCTATCTCTGTGCCAGCAGCTTCCGGGACAGTCGGTATGGCTACACCTTCGGTTCG	CASSFRDSRYGYTF	7	4.420531474184096E-5	42	TCRBV05-06*01	TCRBV05	TCRBV05-06	01				TCRBD01-01*01	TCRBD01	TCRBD01-01	01				TCRBJ01-02*01	TCRBJ01	TCRBJ01-02	01				2	4	0	5	2	5	39	53	55	62	66	7	In	VDJ
ATGTGAGCACCTTGGAGCTGGGGGACTCGGCCCTTTATCTTTGCGCCAGCAGCGCACAGGGTGGACTATGGCTACACCTTCGGTTCG		2	1.2630089926240275E-5	40	TCRBV05-01*01	TCRBV05	TCRBV05-01	01				TCRBD01-01*01	TCRBD01	TCRBD01-01	01				TCRBJ01-02*01	TCRBJ01	TCRBJ01-02	01				4	3	3	3	2	3	41	53	55	61	64	2	Out	VDJ
CACCTACACACCCTGCAGCCAGAAGACTCGGCCCTGTATCTCTGCGCCAGCAGCGGGGGGTTGGCACGCGGCTACACCTTCGGTTCG	CASSGGLARGYTF	3	1.8945134889360412E-5	39	TCRBV04-03*01	TCRBV04	TCRBV04-03	01				TCRBD02-01*01	TCRBD02	TCRBD02-01	01				TCRBJ01-02*01	TCRBJ01	TCRBJ01-02	01				5	9	9	1	0	8	42	-1	54	60	69	3	In	VDJ
TCGCCCAGCCCCAACCAGACCTCTCTGTACTTCTGTGCCAGCAGTAACACCCATGGGACAGGGGATAGAGGCTACACCTTCGGTTCG	CASSNTHGTGDRGYTF	4	2.526017985248055E-5	48	TCRBV27-01*01	TCRBV27	TCRBV27-01	01				TCRBD01-01*01	TCRBD01	TCRBD01-01	01				TCRBJ01-02*01	TCRBJ01	TCRBJ01-02	01				5	5	0	2	9	8	33	45	54	64	69	4	In	VDJ
TCCACGGAGTCAGGGGACACAGCACTGTATTTCTGTGCCAGCAGCAATTCGGCGGGGGGATTTTCCTACGAGCAGTACTTCGGGCCG	CASSNSAGGFSYEQYF	8	5.05203597049611E-5	48	TCRBV21-01*01	TCRBV21	TCRBV21-01	01				TCRBD02-01*01	TCRBD02	TCRBD02-01	01				TCRBJ02-07*01	TCRBJ02	TCRBJ02-07	01				3	4	7	1	4	1	33	47	51	59	63	8	In	VDJ
GACATCCGCTCACCAGGCCTGGGGGACGCAGCCATGTACCTGTGTGCCACCAGCAGGGATCTCTCCTACGAGCAGTACTTCGGGCCG	CATSRDLSYEQYF	4	2.526017985248055E-5	39	TCRBV15-01*02	TCRBV15	TCRBV15-01	02								TCRBD01,TCRBD02	TCRBD01-01,TCRBD02-01		TCRBJ02-07*01	TCRBJ02	TCRBJ02-07	01				3	3	1	8	0	0	42	-1	56	59	62	4	In	VDJ
AATGTGAACGCCTTGTTGCTGGGGGACTCGGCCCTCTATCTCTGTGCCAGCAGCTCCCGGATCTCCTACGAGCAGTACTTCGGGCCG	CASSSRISYEQYF	2	1.2630089926240275E-5	39	TCRBV05-06*01	TCRBV05	TCRBV05-06	01								TCRBD01,TCRBD02	TCRBD01-01,TCRBD02-01		TCRBJ02-07*01	TCRBJ02	TCRBJ02-07	01				3	1	1	8	3	0	42	55	58	61	62	2	In	VDJ
CACATCAATTCCCTGGAGCTTGGTGACTCTGCTGTGTATTTCTGTGCCAGCAGCCGGACCTCTGGAAACACCATATATTTTGGAGAG	CASSRTSGNTIYF	2	1.2630089926240275E-5	39	TCRBV03-01/03-02*01	TCRBV03	TCRBV03-01/03-02	01								TCRBD01,TCRBD02	TCRBD01-01,TCRBD02-01		TCRBJ01-03*01	TCRBJ01	TCRBJ01-03	01				4	0	1	7	0	0	42	-1	55	-1	59	2	In	VDJ
ATCCGGTCCACAAAGCTGGAGGACTCAGCCATGTACTTCTGTGCCAGCAGTCCTATCTCTGGGGCCAACGTCCTGACTTTCGGGGCC	CASSPISGANVLTF	10	6.315044963120137E-5	42	TCRBV02-01	TCRBV02	TCRBV02-01				01,03	TCRBD02-01	TCRBD02	TCRBD02-01				01,02	TCRBJ02-06*01	TCRBJ02	TCRBJ02-06	01				5	1	4	9	1	0	39	51	52	55	56	10	In	VDJ
CAGGTAGTGCGAGGAGATTCGGCAGCTTATTTCTGTGCCAGCTCGGAGAGACAGGGCTCTGGGGCCAACGTCCTGACTTTCGGGGCC	CASSERQGSGANVLTF	6	3.7890269778720825E-5	48	TCRBV18-01*01	TCRBV18	TCRBV18-01	01				TCRBD01-01*01	TCRBD01	TCRBD01-01	01				TCRBJ02-06*01	TCRBJ02	TCRBJ02-06	01				6	0	2	3	5	0	33	44	49	-1	56	6	In	VDJ
CAGCGCACAGAGCAGGAGGACTCGGCCGTGTATCTCTGTGCCAGCAGCTCCCGGAGGGGGAATAATTCACCCCTCCACTTTGGGAAC	CASSSRRGNNSPLHF	7	4.420531474184096E-5	45	TCRBV07-02	TCRBV07	TCRBV07-02				01,02					TCRBD01,TCRBD02	TCRBD01-01,TCRBD02-01		TCRBJ01-06*02	TCRBJ01	TCRBJ01-06	02				4	1	5	1	5	5	36	49	54	60	61	7	In	VDJ
ATCCGGTCCACAAAGCTGGAGGACTCAGCCATGTACTTCTGTGCCAGCACGTTAGCGGGGGGAGGGGAGACCCAGTACTTCGGGCCA	CASTLAGGGETQYF	8	5.05203597049611E-5	42	TCRBV02-01	TCRBV02	TCRBV02-01				01,03	TCRBD02-01*01	TCRBD02	TCRBD02-01	01				TCRBJ02-05*01	TCRBJ02	TCRBJ02-05	01				7	4	5	1	3	5	39	49	52	62	66	8	In	VDJ
ATGAATGTGAGCACCTTGGAGCTGGGGGACTCGGCCCTTTATCTTTGCGCCAGCGAGGGAGGTCCCGGGGAGCTGTTTTTTGGAGAA	CASEGGPGELFF	13	8.209558452056179E-5	36	TCRBV05-01*01	TCRBV05	TCRBV05-01	01				TCRBD02-01*02	TCRBD02	TCRBD02-01	02				TCRBJ02-02*01	TCRBJ02	TCRBJ02-02	01				7	2	9	1	2	6	45	54	56	62	64	13	In	VDJ
AAGGTGCAGCCTGCAGAACTGGAGGATTCTGGAGTTTATTTCTGTGCCAGCAGGGACTGGCTCACCGGGGAGCTGTTTTTTGGAGAA	CASRDWLTGELFF	10	6.315044963120137E-5	39	TCRBV14-01*01	TCRBV14	TCRBV14-01	01				TCRBD02-01	TCRBD02	TCRBD02-01				01,02	TCRBJ02-02*01	TCRBJ02	TCRBJ02-02	01				6	4	1	10	0	4	42	-1	53	58	62	10	In	VDJ
CGCACAGAGCAGGGGGACTCGGCCATGTATCTCTGTGCCAGCGGACCCCCCAGGGCGTCCGACACCGGGGAGCTGTTTTTTGGAGAA	CASGPPRASDTGELFF	26	1.6419116904112357E-4	48	TCRBV07-09	TCRBV07	TCRBV07-09				01,05,06	TCRBD01-01*01	TCRBD01	TCRBD01-01	01				TCRBJ02-02*01	TCRBJ02	TCRBJ02-02	01				8	6	4	3	8	3	33	42	50	55	61	26	In	VDJ
GGCCCAAAAGAACCCGACAGCTTTCTATCTCTGTGCCAGTAGTACCCAAGGGGGCGGGTTGGAACCGGGGAGCTGTTTTTTGGAGAA		6	3.7890269778720825E-5	50	TCRBV19-01*01	TCRBV19	TCRBV19-01	01				TCRBD01-01*01	TCRBD01	TCRBD01-01	01				TCRBJ02-02*01	TCRBJ02	TCRBJ02-02	01				4	8	5	0	4	5	31	44	48	55	63	6	Out	VDJ
AATGTGAGCACCTTGGAGCTGGGGGACTCGGCCCTTTATCTTTGCGCCAGCAGCTTGGTATCGAACACTGAAGCTTTCTTTGGACAA	CASSLVSNTEAFF	5	3.157522481560069E-5	39	TCRBV05-01*01	TCRBV05	TCRBV05-01	01				TCRBD02-01	TCRBD02	TCRBD02-01				01,02	TCRBJ01-01*01	TCRBJ01	TCRBJ01-01	01				0	2	5	9	0	1	42	-1	58	60	62	5	In	VDJ
ACTGTGACATCGGCCCAAAAGAACCCGACAGCTTTCTATCTCTGTGCCAGTAGTATCGGGCCCCTTGGGGCCCAGCATTTTGGTGAT	CASSIGPLGAQHF	9	5.683540466808124E-5	39	TCRBV19-01*01	TCRBV19	TCRBV19-01	01								TCRBD01,TCRBD02	TCRBD01-01,TCRBD02-01		TCRBJ01-05*01	TCRBJ01	TCRBJ01-05	01				3	0	6	2	10	11	42	56	66	-1	70	9	In	VDJ
TCGGCTGCTCCCTCCCAGACATCTGTGTACTTCTGTGCCAGCAGCGCCCTCGTGGGGGATGACAATCAGCCCCAGCATTTTGGTGAT	CASSALVGDDNQPQHF	10	6.315044963120137E-5	48	TCRBV06	TCRBV06				TCRBV06-01,TCRBV06-05						TCRBD01,TCRBD02	TCRBD01-01,TCRBD02-01		TCRBJ01-05*01	TCRBJ01	TCRBJ01-05	01				6	4	6	1	9	3	33	44	53	58	62	10	In	VDJ
ACAGAGCAGGAGGACTCGGCCGTGTATCTCTGTGCCAGCAGCTCCGCAGGGCGAAAGGACGGGGAGCGTGGCTACACCTTCGGTTCG	CASSSAGRKDGERGYTF	5	3.157522481560069E-5	51	TCRBV07-02	TCRBV07	TCRBV07-02				01,02					TCRBD01,TCRBD02	TCRBD01-01,TCRBD02-01		TCRBJ01-02*01	TCRBJ01	TCRBJ01-02	01				4	17	4	3	3	7	30	43	46	51	68	5	In	VDJ
GTGAGCACCTTGGAGCTGGGGGACTCGGCCCTTTATCTTTGCGCCAGCAGCTTGGGCCGGGCGGCTCATGGCTACACCTTCGGTTCG	CASSLGRAAHGYTF	6	3.7890269778720825E-5	42	TCRBV05-01*01	TCRBV05	TCRBV05-01	01								TCRBD01,TCRBD02	TCRBD01-01,TCRBD02-01		TCRBJ01-02*01	TCRBJ01	TCRBJ01-02	01				0	5	8	0	3	6	39	55	58	62	67	6	In	VDJ
CTTCACATCAATTCCCTGGAGCTTGGTGACTCTGCTGTGTATTTCTGTGCCAGCAGCTTGACAGGGAATGGCTACACCTTCGGTTCG	CASSLTGNGYTF	2	1.2630089926240275E-5	36	TCRBV03-01/03-02*01	TCRBV03	TCRBV03-01/03-02	01				TCRBD01-01*01	TCRBD01	TCRBD01-01	01				TCRBJ01-02*01	TCRBJ01	TCRBJ01-02	01				5	1	2	3	2	6	45	57	59	66	67	2	In	VDJ
CTGATTCTGGAGTCCGCCAGCACCAACCAGACATCTATGTACCTCTGTGCCAGCAGCCAGGTTACCTACGAGCAGTACTTCGGGCCG	CASSQVTYEQYF	4	2.526017985248055E-5	36	TCRBV28-01*01	TCRBV28	TCRBV28-01	01				TCRBD01-01*01	TCRBD01	TCRBD01-01	01				TCRBJ02-07*01	TCRBJ02	TCRBJ02-07	01				6	3	4	4	1	2	45	56	57	61	64	4	In	VDJ
AACGCCTTGGAGCTGGACGACTCGGCCCTGTATCTCTGTGCCAGCAGCTTGGAAGGGACAGGGTCGGACGAGCAGTACTTCGGGCCG	CASSLEGTGSDEQYF	10	6.315044963120137E-5	45	TCRBV05-04*01	TCRBV05	TCRBV05-04	01				TCRBD01-01*01	TCRBD01	TCRBD01-01	01				TCRBJ02-07*01	TCRBJ02	TCRBJ02-07	01				0	4	0	3	2	5	36	52	54	63	67	10	In	VDJ
CAGAGCGGGGGGACTCAGCCGTGTATCTCTGTGCCAGTTTCAGGGATCGGCCGTTATCGCTCTGGAAACACCATATATTTTGGAGAG		8	5.05203597049611E-5	52	TCRBV07-03*01	TCRBV07	TCRBV07-03	01				TCRBD01-01*01	TCRBD01	TCRBD01-01	01				TCRBJ01-03*01	TCRBJ01	TCRBJ01-03	01				9	14	4	3	3	0	29	37	40	45	59	8	Out	VDJ
CCTGAAGACAGCAGCTTCTACATCTGCAGTGCTAGACCTCCCGGCAGGGACAGACCCTACTCTGGAAACACCATATATTTTGGAGAG	CSARPPGRDRPYSGNTIYF	18	1.1367080933616247E-4	57	TCRBV20	TCRBV20				TCRBV20-01,TCRBV20-or09_02		TCRBD01-01*01	TCRBD01	TCRBD01-01	01				TCRBJ01-03*01	TCRBJ01	TCRBJ01-03	01				2	6	0	5	10	0	24	36	46	53	59	18	In	VDJ
AGCTCTCTGGAGCTGGGGGACTCAGCTTTGTATTTCTGTGCCAGCAGCCCACGAGGGGTTGAGGGTTCACCCCTCCACTTTGGGAAC	CASSPRGVEGSPLHF	4	2.526017985248055E-5	45	TCRBV09-01*01	TCRBV09	TCRBV09-01	01								TCRBD01,TCRBD02	TCRBD01-01,TCRBD02-01		TCRBJ01-06*02	TCRBJ01	TCRBJ01-06	02				4	7	5	2	5	9	36	48	53	58	65	4	In	VDJ
AGCACCTTGGAGCTGGGGGACTCGGCCCTTTATCTTTGCGCCAGCAGCCAGGGACAGGGGGGTAATTCACCCCTCCACTTTGGGAAC	CASSQGQGGNSPLHF	3	1.8945134889360412E-5	45	TCRBV05-01*01	TCRBV05	TCRBV05-01	01				TCRBD01-01*01	TCRBD01	TCRBD01-01	01				TCRBJ01-06*02	TCRBJ01	TCRBJ01-06	02				4	1	0	1	2	6	36	48	50	61	62	3	In	VDJ
CGCACAGAGCGGGGGGACTCAGCCGTGTATCTCTGTGCCAGCAGCTTAACGAGCGTTTCCTATAATTCACCCCTCCACTTTGGGAAC	CASSLTSVSYNSPLHF	4	2.526017985248055E-5	48	TCRBV07-03*01	TCRBV07	TCRBV07-03	01				TCRBD02-01	TCRBD02	TCRBD02-01				01,02	TCRBJ01-06*02	TCRBJ01	TCRBJ01-06	02				0	2	6	6	1	1	33	50	51	55	57	4	In	VDJ
NNNNTGTCGGCTGCTCCCTCCCAGACATCTGTGTACTTCTGTGCCAGCAGCCTTTTGGACAGAGACAATGAGCAGTTCTTCGGGCCA	CASSLLDRDNEQFF	11	6.946549459432151E-5	42	TCRBV06-05*01	TCRBV06	TCRBV06-05	01				TCRBD01-01*01	TCRBD01	TCRBD01-01	01				TCRBJ02-01*01	TCRBJ02	TCRBJ02-01	01				6	2	1	5	6	5	39	50	56	62	64	11	In	VDJ
TTTAAATCTTCACATCAATTCCCTGGAGCTTGGTGACTCTGCTGTGTATTTCTGTGCCAGACCTCGGAGACCCAGTACTTCGGGCCA		4	2.526017985248055E-5	29	TCRBV03-01/03-02*01	TCRBV03	TCRBV03-01/03-02	01								TCRBD01,TCRBD02	TCRBD01-01,TCRBD02-01		TCRBJ02-05*01	TCRBJ02	TCRBJ02-05	01				9	4	3	7	0	5	52	-1	60	62	66	4	Out	VDJ
ATCCAGCGCACAGAGCGGGGGGACTCAGCCGTGTATCTCTGTGCCAGCAGCCTCCGGGACTATACAGATACGCAGTATTTTGGCCCA	CASSLRDYTDTQYF	12	7.578053955744165E-5	42	TCRBV07-03*01	TCRBV07	TCRBV07-03	01				TCRBD02-01	TCRBD02	TCRBD02-01				01,02	TCRBJ02-03*01	TCRBJ02	TCRBJ02-03	01				5	1	0	9	4	3	39	51	55	62	63	12	In	VDJ
CAGCGCACAGAGCAGGAGGACTCGGCCGTGTATCTCTGTGCCAGCAGCTTACGGACAGCTCCCACAGATACGCAGTATTTTGGCCCA	CASSLRTAPTDTQYF	6	3.7890269778720825E-5	45	TCRBV07-02	TCRBV07	TCRBV07-02				01,02	TCRBD01-01*01	TCRBD01	TCRBD01-01	01				TCRBJ02-03*01	TCRBJ02	TCRBJ02-03	01				2	4	1	5	1	2	36	51	52	58	62	6	In	VDJ
GAACTAAACCTGAGCTCTCTGGAGCTGGGGGACTCAGCTTTGTATTTCTGTGCCAGCGGGAACACAGATACGCAGTATTTTGGCCCA	CASGNTDTQYF	4	2.526017985248055E-5	33	TCRBV09-01*01	TCRBV09	TCRBV09-01	01								TCRBD01,TCRBD02	TCRBD01-01,TCRBD02-01		TCRBJ02-03*01	TCRBJ02	TCRBJ02-03	01				7	1	0	8	0	2	48	-1	57	61	62	4	In	VDJ
GTGACATCGGCCCAAAAGAACCCGACAGCTTTCTATCTCTGTGCCAGTAGGGGACAGGGGCGTACCGGGGAGCTGTTTTTTGGAGAA	CASRGQGRTGELFF	11	6.946549459432151E-5	42	TCRBV19-01*01	TCRBV19	TCRBV19-01	01				TCRBD01-01*01	TCRBD01	TCRBD01-01	01				TCRBJ02-02*01	TCRBJ02	TCRBJ02-02	01				6	3	0	2	0	5	39	-1	50	60	63	11	In	VDJ
CAGCCCTCAGAACCCAGGGACTCAGCTGTGTACTTCTGTGCCAGCAGTTTTAGAGAGTTTCTCACCGGGGAGCTGTTTTTTGGAGAA	CASSFREFLTGELFF	8	5.05203597049611E-5	45	TCRBV12	TCRBV12				TCRBV12-03/12-04,TCRBV12-04		TCRBD02-01	TCRBD02	TCRBD02-01				01,02	TCRBJ02-02*01	TCRBJ02	TCRBJ02-02	01				3	9	5	8	0	4	36	-1	50	53	62	8	In	VDJ
NNNNNNNNNNTGTCGGCTGCTCCCTCCCAGACATCTGTGTACTTCTGTGCCAGCAGTCCGGGACAGGGGGTTGCTTTCTTTGGACAA	CASSPGQGVAFF	10	6.315044963120137E-5	36	TCRBV06-05*01	TCRBV06	TCRBV06-05	01				TCRBD01-01*01	TCRBD01	TCRBD01-01	01				TCRBJ01-01*01	TCRBJ01	TCRBJ01-01	01				5	2	0	1	2	11	45	57	59	70	72	10	In	VDJ
GTGAACGCCTTGTTGCTGGGGGACTCGGCCCTCTATCTCTGTGCCAGCAGCTTTGGGACCTCTCGCACTGAAGCTTTCTTTGGACAA	CASSFGTSRTEAFF	3	1.8945134889360412E-5	42	TCRBV05-06*01	TCRBV05	TCRBV05-06	01								TCRBD01,TCRBD02	TCRBD01-01,TCRBD02-01		TCRBJ01-01*01	TCRBJ01	TCRBJ01-01	01				2	6	0	7	1	4	39	53	54	59	65	3	In	VDJ
ATCCAGCGCACAGAGCAGCGGGACTCGGCCATGTATCGCTGTGCCAGCAGCCCGAGGGGGGCGCCCACTGAAGCTTTCTTTGGACAA	CASSPRGAPTEAFF	4	2.526017985248055E-5	42	TCRBV07-06*01	TCRBV07	TCRBV07-06	01								TCRBD01,TCRBD02	TCRBD01-01,TCRBD02-01		TCRBJ01-01*01	TCRBJ01	TCRBJ01-01	01				5	5	5	1	3	4	39	51	54	60	65	4	In	VDJ
ATCCTGGAGTCGCCCAGCCCCAACCAGACCTCTCTGTACTTCTGTGCCAGCAGTTTACAGGGGAACACTGAAGCTTTCTTTGGACAA	CASSLQGNTEAFF	10	6.315044963120137E-5	39	TCRBV27-01*01	TCRBV27	TCRBV27-01	01				TCRBD01-01*01	TCRBD01	TCRBD01-01	01				TCRBJ01-01*01	TCRBJ01	TCRBJ01-01	01				2	0	4	3	0	1	42	-1	57	-1	62	10	In	VDJ
AATGTGAACGCCTTGTTGCTGGGGGACTCGGCCCTCTATCTCTGTGCCAGCAGCTTGGGGACATTAACTGAAGCTTTCTTTGGACAA	CASSLGTLTEAFF	2	1.2630089926240275E-5	39	TCRBV05-06*01	TCRBV05	TCRBV05-06	01				TCRBD01-01*01	TCRBD01	TCRBD01-01	01				TCRBJ01-01*01	TCRBJ01	TCRBJ01-01	01				0	3	1	6	0	5	42	-1	58	63	66	2	In	VDJ
AAGATCCAGCGCACAGAGCAGGAGGACTCGGCCGTGTATCTCTGTGCCAGCTCCCAAGGGACAGGGGAAAAACTGTTTTTTGGCAGT	CASSQGTGEKLFF	3	1.8945134889360412E-5	39	TCRBV07-02	TCRBV07	TCRBV07-02				01,02	TCRBD01-01*01	TCRBD01	TCRBD01-01	01				TCRBJ01-04*01	TCRBJ01	TCRBJ01-04	01				8	0	0	3	6	8	42	51	57	-1	66	3	In	VDJ
TGTGAACGCCTTGTTGCTGGGGGACTCGGCCCTCTATCTCTGTGCCAGCAAGACAGACCCACCAAGGAAAAACTGTTTTTTGGCAGT		3	1.8945134889360412E-5	41	TCRBV05-06*01	TCRBV05	TCRBV05-06	01				TCRBD01-01*01	TCRBD01	TCRBD01-01	01				TCRBJ01-04*01	TCRBJ01	TCRBJ01-04	01				6	10	2	5	1	8	40	50	51	56	66	3	Out	VDJ
CTGCAGCCAGAAGACTCGGCCCTGTATCTCTGTGCCAGCAGCCAAGCCCCGTTAGAGGTTAAGTTTCAGCCCCAGCATTTTGGTGAT	CASSQAPLEVKFQPQHF	6	3.7890269778720825E-5	51	TCRBV04-02*01	TCRBV04	TCRBV04-02	01				TCRBD02-01*02	TCRBD02	TCRBD02-01	02				TCRBJ01-05*01	TCRBJ01	TCRBJ01-05	01				1	7	11	1	8	6	30	46	54	58	65	6	In	VDJ
AAGATCCGGTCCACAAAGCTGGAGGACTCAGCCATGTACTTCTGTGCCAGCAGCCGACAGGAAAGTCAGCCCCAGCATTTTGGTGAT	CASSRQESQPQHF	2	1.2630089926240275E-5	39	TCRBV02-01	TCRBV02	TCRBV02-01				01,03	TCRBD01-01*01	TCRBD01	TCRBD01-01	01				TCRBJ01-05*01	TCRBJ01	TCRBJ01-05	01				6	4	2	4	2	6	42	53	55	61	65	2	In	VDJ
GTGAACGCCTTGGAGCTGGACGACTCGGCCCTGTATCTCTGTGCCAGCAGCCTCCTCGGGGAGGATCAGCCCCAGCATTTTGGTGAT	CASSLLGEDQPQHF	2	1.2630089926240275E-5	42	TCRBV05-04*01	TCRBV05	TCRBV05-04	01				TCRBD02-01*02	TCRBD02	TCRBD02-01	02				TCRBJ01-05*01	TCRBJ01	TCRBJ01-05	01				4	0	9	1	7	5	39	51	58	-1	64	2	In	VDJ
GACATCCGCTCACCAGGCCTGGGGGACGCAGCCATGTACCTGTGTGCCACCAGCAGAGGTGTGAATCAGCCCCAGCATTTTGGTGAT	CATSRGVNQPQHF	14	8.841062948368192E-5	39	TCRBV15-01*02	TCRBV15	TCRBV15-01	02											TCRBJ01-05*01	TCRBJ01	TCRBJ01-05	01				1	5	0	0	0	4	42	-1	-1	58	63	14	In	VJ
GAGTCCGCCAGCACCAACCAGACATCTATGTACCTCTGTGCCAGCAGTTTATACGGTGTTGGCAATCAGCCCCAGCATTTTGGTGAT	CASSLYGVGNQPQHF	8	5.05203597049611E-5	45	TCRBV28-01*01	TCRBV28	TCRBV28-01	01				TCRBD02-01	TCRBD02	TCRBD02-01				01,02	TCRBJ01-05*01	TCRBJ01	TCRBJ01-05	01				1	5	8	5	1	2	36	52	53	56	61	8	In	VDJ
GCGTCTGCTGTACCCTCTCAGACATCTGTGTACTTCTGTGCCAGCAGCTCCTCCCCGACGGGCAATCAGCCCCAGCATTTTGGTGAT	CASSSSPTGNQPQHF	5	3.157522481560069E-5	45	TCRBV06-04*01	TCRBV06	TCRBV06-04	01								TCRBD01,TCRBD02	TCRBD01-01,TCRBD02-01		TCRBJ01-05*01	TCRBJ01	TCRBJ01-05	01				6	2	2	7	9	2	36	47	56	59	61	5	In	VDJ
CGGAGTCAGGGGACACAGCACTGTATTTCTGTGCCAGCAGCAACAGTCGGGCAGGGAAGGGACAATCAGCCCCAGCATTTTGGTGAT		5	3.157522481560069E-5	52	TCRBV21-01*01	TCRBV21	TCRBV21-01	01				TCRBD01-01*01	TCRBD01	TCRBD01-01	01				TCRBJ01-05*01	TCRBJ01	TCRBJ01-05	01				3	6	4	3	8	3	29	43	51	56	62	5	Out	VDJ
TTCATCCTGAGTTCTAAGAAGCTCCTTCTCAGTGACTCTGGCTTCTATCTCTGTGCCTGGAGAAAAGGTGGCTACACCTTCGGTTCG	CAWRKGGYTF	12	7.578053955744165E-5	30	TCRBV30-01*01	TCRBV30	TCRBV30-01	01								TCRBD01,TCRBD02	TCRBD01-01,TCRBD02-01		TCRBJ01-02*01	TCRBJ01	TCRBJ01-02	01				3	0	5	4	3	7	51	62	65	-1	68	12	In	VDJ
AGGCTGGAGTCGGCTGCTCCCTCCCAGACATCTGTGTACTTCTGTGCCAGCGTAACCGGGCAAGACTATGGCTACACCTTCGGTTCG	CASVTGQDYGYTF	6	3.7890269778720825E-5	39	TCRBV06-01*01	TCRBV06	TCRBV06-01	01								TCRBD01,TCRBD02	TCRBD01-01,TCRBD02-01		TCRBJ01-02*01	TCRBJ01	TCRBJ01-02	01				8	3	8	0	6	3	42	51	57	61	64	6	In	VDJ
CACATCAATTCCCTGGAGCTTGGTGACTCTGCTGTGTATTTCTGTGCCAGCAGCCTGACGGTTAACTATGGCTACACCTTCGGTTCG	CASSLTVNYGYTF	6	3.7890269778720825E-5	39	TCRBV03-01/03-02*01	TCRBV03	TCRBV03-01/03-02	01								TCRBD01,TCRBD02	TCRBD01-01,TCRBD02-01		TCRBJ01-02*01	TCRBJ01	TCRBJ01-02	01				4	3	2	7	1	1	42	55	56	59	62	6	In	VDJ
NNNNTGAAGATCCAGCCCTCAGAACCCAGGGACTCAGCTGTGTACTTCTGTGCCAGCATGAGGGCCCGGGAGCAGTACTTCGGGCCG	CASMRAREQYF	2	1.2630089926240275E-5	33	TCRBV12-03/12-04*01	TCRBV12	TCRBV12-03/12-04	01				TCRBD02-01*02	TCRBD02	TCRBD02-01	02				TCRBJ02-07*01	TCRBJ02	TCRBJ02-07	01				7	5	11	0	1	7	48	58	59	64	69	2	In	VDJ
CTGAGCTCTCTGGAGCTGGGGGACTCAGCTTTGTATTTCTGTGCCAGCAGCGAGGGGGACGACTCCTACGAGCAGTACTTCGGGCCG	CASSEGDDSYEQYF	2	1.2630089926240275E-5	42	TCRBV09-01*01	TCRBV09	TCRBV09-01	01				TCRBD01-01*01	TCRBD01	TCRBD01-01	01				TCRBJ02-07*01	TCRBJ02	TCRBJ02-07	01				3	4	5	1	0	0	39	-1	52	58	62	2	In	VDJ
CAGCCCTCAGAACCCAGGGACTCAGCTGTGTACTTCTGTGCCAGCAGTTTACAGAGCGGGGCCAAAAACATTCAGTACTTCGGCGCC	CASSLQSGAKNIQYF	4	2.526017985248055E-5	45	TCRBV12	TCRBV12				TCRBV12-03/12-04,TCRBV12-04		TCRBD02-01	TCRBD02	TCRBD02-01				01,02	TCRBJ02-04*01	TCRBJ02	TCRBJ02-04	01				2	0	6	4	3	1	36	51	54	-1	60	4	In	VDJ
CAGCGCACAGAGCAGGAGGACTCGGCCGTGTATCTCTGTGCCAGCAGCTTTGAGGGGGCCCTTAATTCACCCCTCCACTTTGGGAAC	CASSFEGALNSPLHF	14	8.841062948368192E-5	45	TCRBV07-02	TCRBV07	TCRBV07-02				01,02	TCRBD01-01*01	TCRBD01	TCRBD01-01	01				TCRBJ01-06*02	TCRBJ01	TCRBJ01-06	02				3	3	5	0	2	6	36	50	52	59	62	14	In	VDJ
CGCACAGAGCAGGAGGACTCGGCCGTGTATCTCTGTGCCAGCAGCTTAGCTGAAGGGGTAAGGAATTCACCCCTCCACTTTGGGAAC	CASSLAEGVRNSPLHF	11	6.946549459432151E-5	48	TCRBV07-02	TCRBV07	TCRBV07-02				01,02	TCRBD01-01*01	TCRBD01	TCRBD01-01	01				TCRBJ01-06*02	TCRBJ01	TCRBJ01-06	02				0	5	5	2	3	7	33	50	53	58	63	11	In	VDJ
ATCCAGCCCTCAGAACCCAGGGACTCAGCTGTGTACTTCTGTGCCAGCAGTTGGACAGGGTGGGACGATGAGCAGTTCTTCGGGCCA	CASSWTGWDDEQFF	4	2.526017985248055E-5	42	TCRBV12	TCRBV12				TCRBV12-03/12-04,TCRBV12-04		TCRBD01-01*01	TCRBD01	TCRBD01-01	01				TCRBJ02-01*01	TCRBJ02	TCRBJ02-01	01				4	7	1	3	0	8	39	-1	52	60	67	4	In	VDJ
TCCGCCAGCACCAACCAGACATCTATGTACCTCTGTGCCAGCAGTTCAGGGACTAGCGGGGGGCGTTGGACCCAGTACTTCGGGCCA	CASSSGTSGGRWTQYF	3	1.8945134889360412E-5	48	TCRBV28-01*01	TCRBV28	TCRBV28-01	01				TCRBD02-01*01	TCRBD02	TCRBD02-01	01				TCRBJ02-05*01	TCRBJ02	TCRBJ02-05	01				4	5	0	1	2	7	33	46	48	63	68	3	In	VDJ
ATCCAGCGCACAGAGCAGCGGGACTCAGCCATGTATCGCTGTGCCAGCAGCTTAGGTTCAGGGGTGGAGACCCAGTACTTCGGGCCA	CASSLGSGVETQYF	11	6.946549459432151E-5	42	TCRBV07	TCRBV07				TCRBV07-06,TCRBV07-07		TCRBD01-01*01	TCRBD01	TCRBD01-01	01				TCRBJ02-05*01	TCRBJ02	TCRBJ02-05	01				1	2	4	2	3	5	39	55	58	64	66	11	In	VDJ
ATCGGCCCAAAAGAACCCGACAGCTTTCTATCTCTGTGCCAGCCCCAGGAGGTAAGCGGGGAGCAAGAGACCCAGTACTTCGGGCCA		12	7.578053955744165E-5	47	TCRBV19-01*01	TCRBV19	TCRBV19-01	01				TCRBD02-01*01	TCRBD02	TCRBD02-01	01				TCRBJ02-05*01	TCRBJ02	TCRBJ02-05	01				9	2	6	3	12	2	34	42	54	61	63	12	Out	VDJ
GACAGTGACCAGTGCCCATCCTGAAGACAGCAGCTTCTACATCTGCAGTGCTAGAGGACTAGCCAAGAGACCCAGTACTTCGGGCCA		4	2.526017985248055E-5	38	TCRBV20	TCRBV20				TCRBV20-01,TCRBV20-or09_02		TCRBD02-01	TCRBD02	TCRBD02-01				01,02	TCRBJ02-05*01	TCRBJ02	TCRBJ02-05	01				1	0	2	8	0	1	43	-1	56	-1	62	4	Out	VDJ
CTCAGGCTGGAGTTGGCTGCTCCCTCCCAGACATCTGTGTACTTCTGTGCCAGCAGTCCTAACACCGGGGAGCTGTTTTTTGGAGAA	CASSPNTGELFF	4	2.526017985248055E-5	36	TCRBV06-06*04	TCRBV06	TCRBV06-06	04				TCRBD02-01	TCRBD02	TCRBD02-01				01,02	TCRBJ02-02*01	TCRBJ02	TCRBJ02-02	01				4	0	4	10	0	2	45	-1	58	-1	60	4	In	VDJ
ACTCTGACTGTGAGCAACATGAGCCCTGAAGACAGCAGCATATATCTCTGCAGCGTTTTACTCAACATTGAAGCTTTCTTTGGACAA	CSVLLNIEAFF	8	5.05203597049611E-5	33	TCRBV29-01*01	TCRBV29	TCRBV29-01	01								TCRBD01,TCRBD02	TCRBD01-01,TCRBD02-01		TCRBJ01-01*01	TCRBJ01	TCRBJ01-01	01				5	1	3	6	7	7	48	57	64	67	68	8	In	VDJ
AGCACCTTGGAGCTGGGGGACTCGGCCCTTTATCTTTGCGCCAGCAGCTATTCCGTATCGCTGAACACTGAAGCTTTCTTTGGACAA	CASSYSVSLNTEAFF	4	2.526017985248055E-5	45	TCRBV05-01*01	TCRBV05	TCRBV05-01	01								TCRBD01,TCRBD02	TCRBD01-01,TCRBD02-01		TCRBJ01-01*01	TCRBJ01	TCRBJ01-01	01				3	0	10	0	10	0	36	49	59	-1	61	4	In	VDJ
CACATCAATTCCCTGGAGCTTGGTGACTCTGCTGTGTATTTCTGTGCCAGCAGCCTGTCCGGGGTTCGGCCCCAGCATTTTGGTGAT	CASSLSGVRPQHF	7	4.420531474184096E-5	39	TCRBV03-01/03-02*01	TCRBV03	TCRBV03-01/03-02	01				TCRBD02-01*01	TCRBD02	TCRBD02-01	01				TCRBJ01-05*01	TCRBJ01	TCRBJ01-05	01				4	4	8	3	4	9	42	55	59	64	68	7	In	VDJ
ACAGTGACCAGTGCCCATCCTGAAGACAGCAGCTTCTACATCTGCAGTGCTAGTAGGTATAGCAATCAGCCCCAGCATTTTGGTGAT	CSASRYSNQPQHF	6	3.7890269778720825E-5	39	TCRBV20-01*04	TCRBV20	TCRBV20-01	04								TCRBD01,TCRBD02	TCRBD01-01,TCRBD02-01		TCRBJ01-05*01	TCRBJ01	TCRBJ01-05	01				2	2	5	4	0	0	42	-1	54	57	59	6	In	VDJ
GATCCAGCCCTCAGAACCCAGGGACTCAGCTGTGTACTTCTGTGCCAGCAGTTCGGGGAAGTCGCCCAGCCCCAGCATTTTGGTGAT		2	1.2630089926240275E-5	41	TCRBV12	TCRBV12				TCRBV12-03/12-04,TCRBV12-04		TCRBD02-01*01	TCRBD02	TCRBD02-01	01				TCRBJ01-05*01	TCRBJ01	TCRBJ01-05	01				4	8	8	3	0	7	40	-1	53	58	66	2	Out	VDJ
CACCTACACACCCTGCAGCCAGAAGACTCGGCCCTGTATCTCTGTGCCAGCAGCCAAGATTTGTCGTATGGCTACACCTTCGGTTCG	CASSQDLSYGYTF	2	1.2630089926240275E-5	39	TCRBV04-02*01	TCRBV04	TCRBV04-02	01				TCRBD02-01	TCRBD02	TCRBD02-01				01,02	TCRBJ01-02*01	TCRBJ01	TCRBJ01-02	01				0	0	8	6	5	5	42	59	64	-1	66	2	In	VDJ
CTGTGACATCGGCCCAAAAGAACCCGACAGCTTTCTATCTCTGTGCCAGTAGTATAGTAGGAAGTCTATGGCTACACCTTCGGTTCG		2	1.2630089926240275E-5	40	TCRBV19-01*01	TCRBV19	TCRBV19-01	01								TCRBD01,TCRBD02	TCRBD01-01,TCRBD02-01		TCRBJ01-02*01	TCRBJ01	TCRBJ01-02	01				1	3	1	8	2	4	41	57	59	62	65	2	Out	VDJ
CCCCTGATCCTGGAGTCGCCCAGCCCCAACCAGACCTCTCTGTACTTCTGTGCCACAGTGGACGGCTATGGCTACACCTTCGGTTCG	CATVDGYGYTF	2	1.2630089926240275E-5	33	TCRBV27-01*01	TCRBV27	TCRBV27-01	01								TCRBD01,TCRBD02	TCRBD01-01,TCRBD02-01		TCRBJ01-02*01	TCRBJ01	TCRBJ01-02	01				10	2	1	7	4	4	48	55	59	63	65	2	In	VDJ
GTCGCCCAGCCCCAACCAGACCTCTCTGTACTTCTGTGCCAGCAGTCCCCAACGGGACAGGGACCCTATGGCTACACCTTCGGTTCG		8	5.05203597049611E-5	47	TCRBV27-01*01	TCRBV27	TCRBV27-01	01				TCRBD01-01*01	TCRBD01	TCRBD01-01	01				TCRBJ01-02*01	TCRBJ01	TCRBJ01-02	01				5	3	0	3	7	4	34	46	53	62	65	8	Out	VDJ
AACCTGAGCTCTCTGGAGCTGGGGGACTCAGCTTTGTATTTCTGTGCCAGCAGAGGGGGCTCTAACTATGGCTACACCTTCGGTTCG	CASRGGSNYGYTF	2	1.2630089926240275E-5	39	TCRBV09-01*01	TCRBV09	TCRBV09-01	01				TCRBD01-01*01	TCRBD01	TCRBD01-01	01				TCRBJ01-02*01	TCRBJ01	TCRBJ01-02	01				5	1	5	0	0	0	42	-1	53	60	61	2	In	VDJ
GTGAACGCCTTGGAGCTGGACGACTCGGCCCTGTATCTCTGTGCCAGCAGCTTGTCCAGAACCAACTATGGCTACACCTTCGGTTCG	CASSLSRTNYGYTF	4	2.526017985248055E-5	42	TCRBV05-04*01	TCRBV05	TCRBV05-04	01				TCRBD01-01*01	TCRBD01	TCRBD01-01	01				TCRBJ01-02*01	TCRBJ01	TCRBJ01-02	01				1	4	4	5	2	2	39	54	56	59	63	4	In	VDJ
GAGTCTGCCATCCCCAACCAGACAGCTCTTTACTTCTGTGCCACCAGTGATCCCTACGACGCAGGGCGCGAGCAGTACTTCGGGCCG	CATSDPYDAGREQYF	8	5.05203597049611E-5	45	TCRBV24-01*01	TCRBV24	TCRBV24-01	01				TCRBD01-01*01	TCRBD01	TCRBD01-01	01				TCRBJ02-07*01	TCRBJ02	TCRBJ02-07	01				3	2	4	3	10	6	36	51	61	66	68	8	In	VDJ
TCGGCCCAAAAGAACCCGACAGCTTTCTATCTCTGTGCCAGTAGTCTCCGGGACAGCGTTGGATTTTACGAGCAGTACTTCGGGCCG	CASSLRDSVGFYEQYF	2	1.2630089926240275E-5	48	TCRBV19-01*01	TCRBV19	TCRBV19-01	01				TCRBD01-01*01	TCRBD01	TCRBD01-01	01				TCRBJ02-07*01	TCRBJ02	TCRBJ02-07	01				5	10	0	5	4	4	33	45	49	56	66	2	In	VDJ
CGGTCCACAAAGCTGGAGGACTCAGCCATGTACTTCTGTGCCACATCTCCTCAGGGGGCCAGCTCCTACGAGCAGTACTTCGGGCCG	CATSPQGASSYEQYF	2	1.2630089926240275E-5	45	TCRBV02-01	TCRBV02	TCRBV02-01				01,03	TCRBD01-01*01	TCRBD01	TCRBD01-01	01				TCRBJ02-07*01	TCRBJ02	TCRBJ02-07	01				10	3	4	0	8	0	36	43	51	59	62	2	In	VDJ
TCCGCCAGCACCAACCAGACATCTATGTACCTCTGTGCCAGCTCATATCCGGGACAGGGGTCCTCCTACGAGCAGTACTTCGGGCCG	CASSYPGQGSSYEQYF	2	1.2630089926240275E-5	48	TCRBV28-01*01	TCRBV28	TCRBV28-01	01				TCRBD01-01*01	TCRBD01	TCRBD01-01	01				TCRBJ02-07*01	TCRBJ02	TCRBJ02-07	01				8	2	0	2	8	0	33	42	50	60	62	2	In	VDJ
CTGAAGATCCGGTCCACAAAGCTGGAGGACTCAGCCATGTACTTCTGTGCCAGCAGTGAAGCAAACTACGAGCAGTACTTCGGGCCG	CASSEANYEQYF	2	1.2630089926240275E-5	36	TCRBV02-01	TCRBV02	TCRBV02-01				01,03								TCRBJ02-07*01	TCRBJ02	TCRBJ02-07	01				0	3	0	0	0	3	45	-1	-1	62	65	2	In	VJ
ATCCAGCCCTCAGAACCCAGGGACTCAGCTGTGTACTTCTGTGCCAGCATCGGTGGGGAGAGGGCCAACGTCCTGACTTTCGGGGCC	CASIGGERANVLTF	3	1.8945134889360412E-5	42	TCRBV12	TCRBV12				TCRBV12-03/12-04,TCRBV12-04		TCRBD02-01*02	TCRBD02	TCRBD02-01	02				TCRBJ02-06*01	TCRBJ02	TCRBJ02-06	01				7	1	9	2	6	5	39	49	55	60	61	3	In	VDJ
GTGAACGCCTTGTTGCTGGGGGACTCGGCCCTCTATCTCTGTGCCAGCTCCCCGGGAGGGGCAATAGACATTCAGTACTTCGGCGCC	CASSPGGAIDIQYF	8	5.05203597049611E-5	42	TCRBV05-06*01	TCRBV05	TCRBV05-06	01				TCRBD02-01*02	TCRBD02	TCRBD02-01	02				TCRBJ02-04*01	TCRBJ02	TCRBJ02-04	01				7	7	8	0	4	8	39	48	52	60	67	8	In	VDJ
ATCCAGCCCTCAGAACCCAGGGACTCAGCTGTGTACTTCTGTGCCAGCAGGCCGTGGTTTCGGGGGGGTGAGCAGTTCTTCGGGCCA	CASRPWFRGGEQFF	9	5.683540466808124E-5	42	TCRBV12	TCRBV12				TCRBV12-03/12-04,TCRBV12-04		TCRBD02-01*01	TCRBD02	TCRBD02-01	01				TCRBJ02-01*01	TCRBJ02	TCRBJ02-01	01				6	0	8	0	10	9	39	50	60	-1	68	9	In	VDJ
ACAGTGACCAGTGCCCATCCTGAAGACAGCAGCTTCTACATCTGCAGTGCTGGAGTCAGTTCCTACAATGAGCAGTTCTTCGGGCCA	CSAGVSSYNEQFF	8	5.05203597049611E-5	39	TCRBV20	TCRBV20				TCRBV20-01,TCRBV20-or09_02		TCRBD01-01*01	TCRBD01	TCRBD01-01	01				TCRBJ02-01*01	TCRBJ02	TCRBJ02-01	01				1	1	4	5	1	1	42	55	56	59	60	8	In	VDJ
TCCAGCCTGCAGAGCTTGGGGACTCGGCCATGTATCTCTGTGCCAGCAGCAGGACAAGGACACTACAATGAGCAGTTCTTCGGGCCA		5	3.157522481560069E-5	43	TCRBV11-01*01	TCRBV11	TCRBV11-01	01				TCRBD01-01*01	TCRBD01	TCRBD01-01	01				TCRBJ02-01*01	TCRBJ02	TCRBJ02-01	01				5	6	1	6	1	3	38	50	51	56	62	5	Out	VDJ
CGGTCCACAAAGCTGGAGGACTCAGCCATGTACTTCTGTGCCAGCAGTGCACAACAGGGGACAGGAGAGACCCAGTACTTCGGGCCA	CASSAQQGTGETQYF	7	4.420531474184096E-5	45	TCRBV02-01	TCRBV02	TCRBV02-01				01,03	TCRBD01-01*01	TCRBD01	TCRBD01-01	01				TCRBJ02-05*01	TCRBJ02	TCRBJ02-05	01				4	0	0	4	8	4	36	49	57	-1	65	7	In	VDJ
ACAGAGCAGGAGGACTCGGCCGTGTATCTCTGTGCCAGCAGCTTTATTTCCGGGACTAGCGGTCCCATCACCCAGTACTTCGGGCCA	CASSFISGTSGPITQYF	3	1.8945134889360412E-5	51	TCRBV07-02	TCRBV07	TCRBV07-02				01,02	TCRBD02-01	TCRBD02	TCRBD02-01				01,02	TCRBJ02-05*01	TCRBJ02	TCRBJ02-05	01				3	7	0	5	7	8	30	44	51	62	69	3	In	VDJ
NNNNTGTCGGCTGCTCCCTCCCAGACATCTGTGTACTTCTGTGCCAGCAGTGAATCCCGGGGAGCAGATACGCAGTATTTTGGCCCA	CASSESRGADTQYF	32	2.020814388198444E-4	42	TCRBV06-01*01	TCRBV06	TCRBV06-01	01				TCRBD02-01	TCRBD02	TCRBD02-01				01,02	TCRBJ02-03*01	TCRBJ02	TCRBJ02-03	01				2	2	8	3	3	4	39	54	57	62	64	32	In	VDJ
AAGATCCAGCCCTCAGAACCCAGGGACTCAGCTGTGTACTTCTGTGCCAGCAGGCGAAGTGGGGCCGGGGAGCTGTTTTTTGGAGAA	CASRRSGAGELFF	2	1.2630089926240275E-5	39	TCRBV12-03/12-04*01	TCRBV12	TCRBV12-03/12-04	01								TCRBD01,TCRBD02	TCRBD01-01,TCRBD02-01		TCRBJ02-02*01	TCRBJ02	TCRBJ02-02	01				6	0	6	2	7	6	42	53	60	-1	64	2	In	VDJ
GAGGACTCGGCCGTGTATCTCTGTGCCAGCAGCTTATCGCCCCGGGACAGTTTTTTGTTGTGGACCGGGGAGCTGTTTTTTGGAGAA	CASSLSPRDSFLLWTGELFF	4	2.526017985248055E-5	60					TCRBV11,TCRBV07	TCRBV11-02,TCRBV07-02		TCRBD01-01*01	TCRBD01	TCRBD01-01	01				TCRBJ02-02*01	TCRBJ02	TCRBJ02-02	01				2	13	0	5	7	5	21	36	43	50	63	4	In	VDJ
AGCTGAATGTGAACGCCTTGGAGCTGGACGACTCGGCCCTGTATCTCTGTGCCAGCAGCTTGCAGGGAGGGAGCTTTCTTTGGACAA		15	9.472567444680206E-5	34	TCRBV05-04*01	TCRBV05	TCRBV05-04	01				TCRBD02-01*02	TCRBD02	TCRBD02-01	02				TCRBJ01-01*01	TCRBJ01	TCRBJ01-01	01				1	0	9	0	2	10	47	62	64	-1	71	15	Out	VDJ
GCAATCCTGTCCTCAGAACCGGGAGACACGGCACTGTATCTCTGCGCCAGCAGTGGGTCCAGGGACCCTGAAGCTTTCTTTGGACAA	CASSGSRDPEAFF	3	1.8945134889360412E-5	39	TCRBV23-01*01	TCRBV23	TCRBV23-01	01								TCRBD01,TCRBD02	TCRBD01-01,TCRBD02-01		TCRBJ01-01*01	TCRBJ01	TCRBJ01-01	01				5	1	0	7	7	6	42	54	61	66	67	3	In	VDJ
NTGTCGGCTGCTCCCTCCCAGACATCTGTGTACTTCTGTGCCAGTCAGGGTGAAGGGTGGATGAACACTGAAGCTTTCTTTGGACAA	CASQGEGWMNTEAFF	8	5.05203597049611E-5	45	TCRBV06-05*01	TCRBV06	TCRBV06-05	01				TCRBD01-01*01	TCRBD01	TCRBD01-01	01				TCRBJ01-01*01	TCRBJ01	TCRBJ01-01	01				9	11	4	3	1	0	36	44	45	50	61	8	In	VDJ
ATCCAGCCCTCAGAACCCAGGGACTCAGCTGTGTACTTCTGTGCCAGCAGTTTTCACAGCCAAAATGAAAAACTGTTTTTTGGCAGT	CASSFHSQNEKLFF	3	1.8945134889360412E-5	42	TCRBV12	TCRBV12				TCRBV12-03/12-04,TCRBV12-04		TCRBD01-01*01	TCRBD01	TCRBD01-01	01				TCRBJ01-04*01	TCRBJ01	TCRBJ01-04	01				3	4	3	5	2	5	39	53	55	59	63	3	In	VDJ
CTGACAGTGACCAGTGCCCATCCTGAAGACAGCAGCTTCTACATCTGCAGTGCTCGTCGGTCGGATCAGCCCCAGCATTTTGGTGAT	CSARRSDQPQHF	2	1.2630089926240275E-5	36	TCRBV20	TCRBV20				TCRBV20-01,TCRBV20-or09_02		TCRBD02-01	TCRBD02	TCRBD02-01				01,02	TCRBJ01-05*01	TCRBJ01	TCRBJ01-05	01				5	4	8	5	3	5	45	54	57	60	64	2	In	VDJ
CTGGAGTCCGCTACCAGCTCCCAGACATCTGTGTACTTCTGTGCCATCAGTGAGCCAGGGGGCAATCAGCCCCAGCATTTTGGTGAT	CAISEPGGNQPQHF	11	6.946549459432151E-5	42	TCRBV10-03*01	TCRBV10	TCRBV10-03	01				TCRBD01-01*01	TCRBD01	TCRBD01-01	01				TCRBJ01-05*01	TCRBJ01	TCRBJ01-05	01				2	0	4	2	1	2	39	54	55	-1	61	11	In	VDJ
CTGGAGTCCGCCAGCACCAACCAGACATCTATGTACCTCTGTGCCAGCCTCGGACAGGGGCGCAATCAGCCCCAGCATTTTGGTGAT	CASLGQGRNQPQHF	3	1.8945134889360412E-5	42	TCRBV28-01*01	TCRBV28	TCRBV28-01	01				TCRBD01-01*01	TCRBD01	TCRBD01-01	01				TCRBJ01-05*01	TCRBJ01	TCRBJ01-05	01				8	1	1	2	3	2	39	48	51	60	61	3	In	VDJ
AGCTCCTTCTCAGTGACTCTGGCTTCTATCTCTGTGCCTGGAGTGTAGGGGGACGTGTATAGCAATCAGCCCCAGCATTTTGGTGAT		2	1.2630089926240275E-5	49	TCRBV30-01*01	TCRBV30	TCRBV30-01	01				TCRBD01-01*01	TCRBD01	TCRBD01-01	01				TCRBJ01-05*01	TCRBJ01	TCRBJ01-05	01				0	7	5	1	0	0	32	-1	46	52	59	2	Out	VDJ
CAGCGCACAGAGCAGGAGGACTCGGCCGTGTATCTCTGTGCCAGCAGCTTACAGGGGATGAGCAATCAGCCCCAGCATTTTGGTGAT	CASSLQGMSNQPQHF	4	2.526017985248055E-5	45	TCRBV07-02	TCRBV07	TCRBV07-02				01,02	TCRBD01-01*01	TCRBD01	TCRBD01-01	01				TCRBJ01-05*01	TCRBJ01	TCRBJ01-05	01				2	3	4	2	0	1	36	-1	51	57	60	4	In	VDJ
GAGCTGAATGTGAACGCCTTGTTGCTGGGGGACTCGGCCCTCTATCTCTGTGCCAGCAGCTTAGGGACTGGCTACACCTTCGGTTCG	CASSLGTGYTF	2	1.2630089926240275E-5	33	TCRBV05-06*01	TCRBV05	TCRBV05-06	01								TCRBD01,TCRBD02	TCRBD01-01,TCRBD02-01		TCRBJ01-02*01	TCRBJ01	TCRBJ01-02	01				2	0	0	7	1	7	48	62	63	-1	68	2	In	VDJ
CAGCGCACAGAGCAGGAGGACTCGGCCGTGTATCTCTGTGCCAGCAGCTTAGTGGGCGGGGGGTCCTATGGCTACACCTTCGGTTCG	CASSLVGGGSYGYTF	3	1.8945134889360412E-5	45	TCRBV07-02	TCRBV07	TCRBV07-02				01,02	TCRBD02-01*01	TCRBD02	TCRBD02-01	01				TCRBJ01-02*01	TCRBJ01	TCRBJ01-02	01				1	2	7	1	3	4	36	52	55	63	65	3	In	VDJ
CTGGAGTCCGCCAGCACCAACCAGACATCTATGTACCTCTGTGCCAGCAGGCCGGGACAGGCCTCGCGGGGCTACACCTTCGGTTCG	CASRPGQASRGYTF	2	1.2630089926240275E-5	42	TCRBV28-01*01	TCRBV28	TCRBV28-01	01				TCRBD01-01*01	TCRBD01	TCRBD01-01	01				TCRBJ01-02*01	TCRBJ01	TCRBJ01-02	01				6	8	0	4	3	8	39	50	53	61	69	2	In	VDJ
AAGATCCAGCCCTCAGAACCCAGGGACTCAGCTGTGTACTTCTGTGCCAGCAGTCCCCTGGGGTTCTACGAGCAGTACTTCGGGCCG	CASSPLGFYEQYF	2	1.2630089926240275E-5	39	TCRBV12-03/12-04*01	TCRBV12	TCRBV12-03/12-04	01								TCRBD01,TCRBD02	TCRBD01-01,TCRBD02-01		TCRBJ02-07*01	TCRBJ02	TCRBJ02-07	01				5	2	6	2	5	3	42	54	59	63	65	2	In	VDJ
ACTGTGACATCGGCCCAAAAGAACCCGACAGCTTTCTATCTCTGTGCCAGTATCACCGACGGTCCCTACGAGCAGTACTTCGGGCCG	CASITDGPYEQYF	2	1.2630089926240275E-5	39	TCRBV19-01*01	TCRBV19	TCRBV19-01	01								TCRBD01,TCRBD02	TCRBD01-01,TCRBD02-01		TCRBJ02-07*01	TCRBJ02	TCRBJ02-07	01				7	4	2	7	5	2	42	52	57	60	64	2	In	VDJ
NTGTCGGCTGCTCCCTCCCAGACATCTGTGTACTTCTGTGCCACATGGCCGGCGTCGACTAGCAACTACGAGCAGTACTTCGGGCCG	CATWPASTSNYEQYF	2	1.2630089926240275E-5	45	TCRBV06-05*01	TCRBV06	TCRBV06-05	01				TCRBD02-01	TCRBD02	TCRBD02-01				01,02	TCRBJ02-07*01	TCRBJ02	TCRBJ02-07	01				10	2	2	7	13	3	36	43	56	63	65	2	In	VDJ
AATGTGAACGCCTTGGAGCTGGACGACTCGGCCCTGTATCTCTGTGCCAGCAGCTGGGACAGGGGGCACGAGCAGTACTTCGGGCCG	CASSWDRGHEQYF	2	1.2630089926240275E-5	39	TCRBV05-04*01	TCRBV05	TCRBV05-04	01				TCRBD01-01*01	TCRBD01	TCRBD01-01	01				TCRBJ02-07*01	TCRBJ02	TCRBJ02-07	01				3	0	0	0	0	5	42	-1	55	-1	67	2	In	VDJ
GCCTTGTTGCTGGGGGACTCGGCCCTCTATCTCTGTGCCAGCAGCTTGTTGCGGGGTTCTGGGGCCAACGTCCTGACTTTCGGGGCC	CASSLLRGSGANVLTF	4	2.526017985248055E-5	48	TCRBV05-06*01	TCRBV05	TCRBV05-06	01				TCRBD02-01*01	TCRBD02	TCRBD02-01	01				TCRBJ02-06*01	TCRBJ02	TCRBJ02-06	01				1	1	7	3	2	1	33	48	50	56	57	4	In	VDJ
CAGCCCTCAGAACCCAGGGACTCAGCTGTGTACTTCTGTGCCAGCAGTCTCAGGGGGCGCATGGATTCACCCCTCCACTTTGGGAAC	CASSLRGRMDSPLHF	2	1.2630089926240275E-5	45	TCRBV12	TCRBV12				TCRBV12-03/12-04,TCRBV12-04		TCRBD01-01*01	TCRBD01	TCRBD01-01	01				TCRBJ01-06*02	TCRBJ01	TCRBJ01-06	02				5	6	4	0	2	8	36	48	50	58	64	2	In	VDJ
CCTTCACCTACACGCCCTGCAGCCAGAAGACTCAGCCCTGTATCTCTGCGCCGGCGGGGGTATAATTCACCCCTCCACTTTGGGAAC		7	4.420531474184096E-5	35	TCRBV04-01*01	TCRBV04	TCRBV04-01	01				TCRBD02-01*01	TCRBD02	TCRBD02-01	01				TCRBJ01-06*02	TCRBJ01	TCRBJ01-06	02				11	0	7	2	1	4	46	52	53	-1	60	7	Out	VDJ
CAAAAGAACCCGACAGCTTTCTATCTCTGTGCCAGTAGGCCGTTGGGGGCAGCAAGCTCCTATAATTCACCCCTCCACTTTGGGAAC	CASRPLGAASSYNSPLHF	4	2.526017985248055E-5	54	TCRBV19-01*01	TCRBV19	TCRBV19-01	01				TCRBD01-01*01	TCRBD01	TCRBD01-01	01				TCRBJ01-06*02	TCRBJ01	TCRBJ01-06	02				6	6	6	0	6	0	27	38	44	50	56	4	In	VDJ
GTGACATCGGCCCAAAAGAACCCGACAGCTTTCTATCTCTGTGCCAGTAGTTTCTCCGGACAGGTCCCTGAGCAGTTCTTCGGGCCA	CASSFSGQVPEQFF	4	2.526017985248055E-5	42	TCRBV19-01*01	TCRBV19	TCRBV19-01	01				TCRBD01-01*01	TCRBD01	TCRBD01-01	01				TCRBJ02-01*01	TCRBJ02	TCRBJ02-01	01				5	4	1	4	6	9	39	51	57	64	68	4	In	VDJ
CTACACACCCTGCAGCCAGAAGACTCGGCCCTGTATCTCTGCGCCAGCAGCTCGGACGGGATCTACAATGAGCAGTTCTTCGGGCCA	CASSSDGIYNEQFF	9	5.683540466808124E-5	42	TCRBV04-03*01	TCRBV04	TCRBV04-03	01				TCRBD02-01*02	TCRBD02	TCRBD02-01	02				TCRBJ02-01*01	TCRBJ02	TCRBJ02-01	01				5	1	8	3	5	3	39	51	56	61	62	9	In	VDJ
AATGTGAACGCCTTGGAGCTGGAGGACTCGGCCCTGTATCTCTGTGCGGGCGGTGGGGGGCCGGCGGAGACCCAGTACTTCGGGCCA	CAGGGGPAETQYF	14	8.841062948368192E-5	39	TCRBV05-08*01	TCRBV05	TCRBV05-08	01								TCRBD01,TCRBD02	TCRBD01-01,TCRBD02-01		TCRBJ02-05*01	TCRBJ02	TCRBJ02-05	01				11	5	6	0	8	5	42	47	55	61	66	14	In	VDJ
AAGATCCGGTCCACAAAGCTGGAGGACTCAGCCATGTACTTCTGTGCCACCTGGGGAGGGGGACAAGAGACCCAGTACTTCGGGCCA	CATWGGGQETQYF	2	1.2630089926240275E-5	39	TCRBV02-01	TCRBV02	TCRBV02-01				01,03	TCRBD02-01*02	TCRBD02	TCRBD02-01	02				TCRBJ02-05*01	TCRBJ02	TCRBJ02-05	01				10	3	9	0	4	2	42	49	53	60	63	2	In	VDJ
GTGACCAGTGCCCATCCTGAAGACAGCAGCTTCTACATCTGCAGTGTCAAGCCGGGGGGGCGACAAGAGACCCAGTACTTCGGGCCA	CSVKPGGRQETQYF	2	1.2630089926240275E-5	42	TCRBV20	TCRBV20				TCRBV20-01,TCRBV20-or09_02		TCRBD02-01*01	TCRBD02	TCRBD02-01	01				TCRBJ02-05*01	TCRBJ02	TCRBJ02-05	01				7	3	8	0	6	2	39	46	52	60	63	2	In	VDJ
CCCTCACGTTGGCGTCTGCTGTACCCTCTCAGACATCTGTGTACTTCTGTGCCAGCACAGAGGGTGGGCAGCTTTCACTTCGGGCCA		2	1.2630089926240275E-5	34	TCRBV06-04*01	TCRBV06	TCRBV06-04	01				TCRBD02-01*02	TCRBD02	TCRBD02-01	02				TCRBJ02-05*01	TCRBJ02	TCRBJ02-05	01				7	12	11	0	2	15	47	57	59	64	76	2	Out	VDJ
TCCTGGAGTCGCCCAGCCCCAACCAGACCTCTCTGTACTTCTGTGCCAGTCCTGACAGGGGGCACCGGGGAGCTGTTTTTTGGAGAA		3	1.8945134889360412E-5	40	TCRBV27-01*01	TCRBV27	TCRBV27-01	01				TCRBD01-01*01	TCRBD01	TCRBD01-01	01				TCRBJ02-02*01	TCRBJ02	TCRBJ02-02	01				9	0	2	1	4	4	41	49	53	-1	62	3	Out	VDJ
GTCTGCTGTACCCTCTCAGACATCTGTGTACTTCTGTGCCAGCAGTGGCGACAGGGCGCCAACACCGGGGAGCTGTTTTTTGGAGAA		3	1.8945134889360412E-5	47	TCRBV06-04*01	TCRBV06	TCRBV06-04	01				TCRBD01-01*01	TCRBD01	TCRBD01-01	01				TCRBJ02-02*01	TCRBJ02	TCRBJ02-02	01				4	4	2	3	2	2	34	47	49	56	60	3	Out	VDJ
NCTCTGAAGATCCGGTCCACAAAGCTGGAGGACTCAGCCATGTACTTCTGTGCCAGCAGGATCCAGGTACTAGCTTTCTTTGGACAA	CASRIQVLAFF	5	3.157522481560069E-5	33	TCRBV02-01	TCRBV02	TCRBV02-01				01,03	TCRBD01-01*01	TCRBD01	TCRBD01-01	01				TCRBJ01-01*01	TCRBJ01	TCRBJ01-01	01				6	4	4	4	4	10	48	59	63	67	71	5	In	VDJ
ACAGTGACCAGTGCCCATCCTGAAGACAGCAGCTTCTACATCTGCAGTCCCTATATCCACAGGGTCACTGAAGCTTTCTTTGGACAA	CSPYIHRVTEAFF	6	3.7890269778720825E-5	39	TCRBV20	TCRBV20				TCRBV20-01,TCRBV20-or09_02		TCRBD01-01*01	TCRBD01	TCRBD01-01	01				TCRBJ01-01*01	TCRBJ01	TCRBJ01-01	01				8	1	3	3	10	4	42	48	58	64	65	6	In	VDJ
AAGATCCAGCGCACAGAGCGGGGGGACTCAGCCGTGTATCTCTGTGCCAGCAGCTATCCAGGGAAACAGCCCCAGCATTTTGGTGAT	CASSYPGKQPQHF	3	1.8945134889360412E-5	39	TCRBV07-03*01	TCRBV07	TCRBV07-03	01				TCRBD01-01*01	TCRBD01	TCRBD01-01	01				TCRBJ01-05*01	TCRBJ01	TCRBJ01-05	01				4	3	4	3	3	7	42	55	58	63	66	3	In	VDJ
AGCGCACAGAGCAGGAGGACTCGGCCGTGTATCTCTGTGCCAGCAGCCCAGACAGGGACTTCTACGTAACCCCAGCATTTTGGTGAT		5	3.157522481560069E-5	46	TCRBV07-02	TCRBV07	TCRBV07-02				01,02	TCRBD01-01*01	TCRBD01	TCRBD01-01	01				TCRBJ01-05*01	TCRBJ01	TCRBJ01-05	01				5	12	2	3	3	10	35	47	50	57	69	5	Out	VDJ
ATCCTGGAGTCGCCCAGCCCCAACCAGACCTCTCTGTACTTCTGTGCCAGCAGTTTAGCCGGCTCGGTTGGCTACACCTTCGGTTCG	CASSLAGSVGYTF	21	1.3261594422552287E-4	39	TCRBV27-01*01	TCRBV27	TCRBV27-01	01								TCRBD01,TCRBD02	TCRBD01-01,TCRBD02-01		TCRBJ01-02*01	TCRBJ01	TCRBJ01-02	01				2	5	9	0	3	7	42	57	60	63	68	21	In	VDJ
ATCCAGCGCACAGAGCAGGGGGACTCGGCCATGTATCTCTGTGCCAGCAGCCCTGGGCCTAACGTAGGTGGCTACACCTTCGGTTCG	CASSPGPNVGGYTF	13	8.209558452056179E-5	42	TCRBV07-09*01	TCRBV07	TCRBV07-09	01				TCRBD01-01*01	TCRBD01	TCRBD01-01	01				TCRBJ01-02*01	TCRBJ01	TCRBJ01-02	01				5	10	8	0	3	7	39	51	54	58	68	13	In	VDJ
ACTCTGGAGTCAGCTACCCGCTCCCAGACATCTGTGTATTTCTGCGCCAGCAGTGAAGTTACAGGGACTGGCTACACCTTCGGTTCG	CASSEVTGTGYTF	6	3.7890269778720825E-5	39	TCRBV10-02*01	TCRBV10	TCRBV10-02	01				TCRBD01-01*01	TCRBD01	TCRBD01-01	01				TCRBJ01-02*01	TCRBJ01	TCRBJ01-02	01				3	2	3	3	4	7	42	56	60	66	68	6	In	VDJ
CTGAAGATCCGGTCCACAAAGCTGGAGGACTCAGCCATGTACTTCTGTGCCAGCAGTGAAAGGCCCTATGGCTACACCTTCGGTTCG	CASSERPYGYTF	2	1.2630089926240275E-5	36	TCRBV02-01	TCRBV02	TCRBV02-01				01,03					TCRBD01,TCRBD02	TCRBD01-01,TCRBD02-01		TCRBJ01-02*01	TCRBJ01	TCRBJ01-02	01				2	2	5	4	0	4	45	-1	60	63	65	2	In	VDJ
CACACCCTGCAGCCAGAAGACTCGGCCCTGTATCTCTGCGCCAGCAGCCAGAGGACAGGGGGAGACTATGGCTACACCTTCGGTTCG	CASSQRTGGDYGYTF	6	3.7890269778720825E-5	45	TCRBV04-03*01	TCRBV04	TCRBV04-03	01				TCRBD01-01*01	TCRBD01	TCRBD01-01	01				TCRBJ01-02*01	TCRBJ01	TCRBJ01-02	01				3	2	1	1	2	3	36	50	52	62	64	6	In	VDJ
ATCCGGTCCACAAAGCTGGAGGACTCAGCCATGTACTTCTGTGCCAGCCACGCCCAGGGGACTAACTATGGCTACACCTTCGGTTCG	CASHAQGTNYGYTF	10	6.315044963120137E-5	42	TCRBV02-01	TCRBV02	TCRBV02-01				01,03	TCRBD01-01*01	TCRBD01	TCRBD01-01	01				TCRBJ01-02*01	TCRBJ01	TCRBJ01-02	01				8	1	4	2	6	0	39	48	54	60	61	10	In	VDJ
CACACCCTGCAGCCAGAAGACTCGGCCCTGTATCTCTGTGCCAGCAGCCATCCCTCGACAGGAGCGAATGGCTACACCTTCGGTTCG	CASSHPSTGANGYTF	6	3.7890269778720825E-5	45	TCRBV04-02*01	TCRBV04	TCRBV04-02	01				TCRBD01-01*01	TCRBD01	TCRBD01-01	01				TCRBJ01-02*01	TCRBJ01	TCRBJ01-02	01				3	5	2	4	6	6	36	50	56	62	67	6	In	VDJ
GCCTTGTTGCTGGGGGACTCGGCCCTCTATCTCTGTGCCAGCAGCGCGGGACTAGCGGGGGCCCTCTACGAGCAGTACTTCGGGCCG	CASSAGLAGALYEQYF	2	1.2630089926240275E-5	48	TCRBV05-06*01	TCRBV05	TCRBV05-06	01				TCRBD02-01*01	TCRBD02	TCRBD02-01	01				TCRBJ02-07*01	TCRBJ02	TCRBJ02-07	01				4	4	0	2	2	3	33	45	47	61	65	2	In	VDJ
ATCCAGCCTGCAGAGCTTGGGGACTCGGCCGTGTATCTCTGTGCCAGCAGCTTAGGAGGGGAATCCTACGAGCAGTACTTCGGGCCG	CASSLGGESYEQYF	1	6.3150449631201375E-6	42	TCRBV11-03*01	TCRBV11	TCRBV11-03	01								TCRBD01,TCRBD02	TCRBD01-01,TCRBD02-01		TCRBJ02-07*01	TCRBJ02	TCRBJ02-07	01				1	2	5	2	1	1	39	55	56	61	63	1	In	VDJ
CTGACAGTGACCAGTGCCCATCCTGAAGACAGCAGCTTCTACATCTGCAGTGCTACGAAGAGCGCCTACGAGCAGTACTTCGGGCCG	CSATKSAYEQYF	3	1.8945134889360412E-5	36	TCRBV20	TCRBV20				TCRBV20-01,TCRBV20-or09_02		TCRBD02-01	TCRBD02	TCRBD02-01				01,02	TCRBJ02-07*01	TCRBJ02	TCRBJ02-07	01				4	0	6	6	5	2	45	55	60	-1	64	3	In	VDJ
CAGAACTGGAGGATTCTGGAGTTTATTTCTGTGCCAGCAGGGAGGGCAGGATCCCCCTCTGGGGCCAACGTCCTGACTTTCGGGGCC		14	8.841062948368192E-5	52	TCRBV14-01*01	TCRBV14	TCRBV14-01	01				TCRBD02-01*02	TCRBD02	TCRBD02-01	02				TCRBJ02-06*01	TCRBJ02	TCRBJ02-06	01				6	10	10	0	0	0	29	-1	40	46	56	14	Out	VDJ
TCCGCTACCAGCTCCCAGACATCTGTGTACTTCTGTGCCATCAGCCCCCGAATTGTAAGTTCGGATTCACCCCTCCACTTTGGGAAC	CAISPRIVSSDSPLHF	9	5.683540466808124E-5	48	TCRBV10-03*01	TCRBV10	TCRBV10-03	01				TCRBD02-01	TCRBD02	TCRBD02-01				01,02	TCRBJ01-06*02	TCRBJ01	TCRBJ01-06	02				6	0	8	5	17	8	33	44	61	-1	64	9	In	VDJ
GCCTTGTTGCTGGGGGACTCGGCCCTGTATCTCTGTGCCAGCAGCTTGGGGGCTAGCGGCCTCGGTTATGAGCAGTTCTTCGGGCCA	CASSLGASGLGYEQFF	4	2.526017985248055E-5	48	TCRBV05-05*01	TCRBV05	TCRBV05-05	01				TCRBD02-01	TCRBD02	TCRBD02-01				01,02	TCRBJ02-01*01	TCRBJ02	TCRBJ02-01	01				0	8	4	5	3	8	33	49	52	59	67	4	In	VDJ
CGCACAGAGCAGGAGGACTCCGCCGTGTATCTCTGTGCCAGCAGCGTCGCAGCGGGGGGATATTACAATGAGCAGTTCTTCGGGCCA	CASSVAAGGYYNEQFF	3	1.8945134889360412E-5	48	TCRBV07-08	TCRBV07	TCRBV07-08				01,03	TCRBD02-01*01	TCRBD02	TCRBD02-01	01				TCRBJ02-01*01	TCRBJ02	TCRBJ02-01	01				5	4	6	1	5	4	33	45	50	59	63	3	In	VDJ
AGCACCTTGGAGCTGGGGGACTCGGCCCTTTATCTTTGCGCCAGTAGTCTGGGACAGACCACCTACAATGAGCAGTTCTTCGGGCCA	CASSLGQTTYNEQFF	2	1.2630089926240275E-5	45	TCRBV05-01*01	TCRBV05	TCRBV05-01	01				TCRBD01-01*01	TCRBD01	TCRBD01-01	01				TCRBJ02-01*01	TCRBJ02	TCRBJ02-01	01				8	4	0	5	6	2	36	44	50	57	61	2	In	VDJ
ATCCAGCGCACAGAGCAGCGGGACTCGGCCATGTATCGCTGTGCCAGCAGCCCGGGGACAGCCACAGATACGCAGTATTTTGGCCCA	CASSPGTATDTQYF	4	2.526017985248055E-5	42	TCRBV07-06*01	TCRBV07	TCRBV07-06	01				TCRBD01-01*01	TCRBD01	TCRBD01-01	01				TCRBJ02-03*01	TCRBJ02	TCRBJ02-03	01				5	1	0	5	3	2	39	51	54	61	62	4	In	VDJ
GAACCCAGGGACTCAGCTGTGTACTTCTGTGCCAGCAGTTCCGTAAGAAGGGAAACGAGGAACACCGGGGAGCTGTTTTTTGGAGAA	CASSSVRRETRNTGELFF	7	4.420531474184096E-5	54	TCRBV12	TCRBV12				TCRBV12-03/12-04,TCRBV12-04						TCRBD01,TCRBD02	TCRBD01-01,TCRBD02-01		TCRBJ02-02*01	TCRBJ02	TCRBJ02-02	01				4	6	0	8	9	1	27	40	49	53	59	7	In	VDJ
NNNNNNNTGTCGGCTGCTCCCTCCCAGACATCTGTGTACTTCTGTGCCAGCAGACGTCAAACGAACACTGAAGCTTTCTTTGGACAA	CASRRQTNTEAFF	3	1.8945134889360412E-5	39	TCRBV06-05*01	TCRBV06	TCRBV06-05	01								TCRBD01,TCRBD02	TCRBD01-01,TCRBD02-01		TCRBJ01-01*01	TCRBJ01	TCRBJ01-01	01				6	7	3	7	0	1	42	-1	53	55	62	3	In	VDJ
AATTCCCTGGAGCTTGGTGACTCTGCTGTGTATTTCTGTGCCAGCAGCCAAGGGTACAGACCAAACACTGAAGCTTTCTTTGGACAA	CASSQGYRPNTEAFF	4	2.526017985248055E-5	45	TCRBV03-01/03-02*01	TCRBV03	TCRBV03-01/03-02	01				TCRBD01-01*01	TCRBD01	TCRBD01-01	01				TCRBJ01-01*01	TCRBJ01	TCRBJ01-01	01				1	4	3	5	3	2	36	52	55	59	63	4	In	VDJ
TCAATTCCCTGGAGCTTGGTGACTCTGCTGTGTATTTCTGTGCCAGCAGCCTCGGGACAGGGCGAGGAAAAACTGTTTTTTGGCAGT		4	2.526017985248055E-5	43	TCRBV03-01/03-02*01	TCRBV03	TCRBV03-01/03-02	01				TCRBD01-01*01	TCRBD01	TCRBD01-01	01				TCRBJ01-04*01	TCRBJ01	TCRBJ01-04	01				4	4	0	3	2	8	38	51	53	62	66	4	Out	VDJ
GCCTTGTTGCTGGGGGACTCGGCCCTGTATCTCTGTGCCAGCAGCTTTGGGGTTATCCGGGTTAATCAGCCCCAGCATTTTGGTGAT	CASSFGVIRVNQPQHF	3	1.8945134889360412E-5	48	TCRBV05-05*01	TCRBV05	TCRBV05-05	01								TCRBD01,TCRBD02	TCRBD01-01,TCRBD02-01		TCRBJ01-05*01	TCRBJ01	TCRBJ01-05	01				2	11	6	2	1	4	33	47	48	52	63	3	In	VDJ
CAGCCCTCAGAACCCAGGGACTCAGCTGTGTACTTCTGTGCCAGCACTCTTAAGGGGATTGGCAATCAGCCCCAGCATTTTGGTGAT	CASTLKGIGNQPQHF	20	1.2630089926240275E-4	45	TCRBV12	TCRBV12				TCRBV12-03/12-04,TCRBV12-04		TCRBD01-01*01	TCRBD01	TCRBD01-01	01				TCRBJ01-05*01	TCRBJ01	TCRBJ01-05	01				7	4	5	2	6	2	36	46	52	57	61	20	In	VDJ
ATCCAGCCCTCAGAACCCAGGGACTCAGCTGTGTACTTCTGTGCCAGCAGTTTATATAGGGGCAATCAGCCCCAGCATTTTGGTGAT	CASSLYRGNQPQHF	4	2.526017985248055E-5	42	TCRBV12	TCRBV12				TCRBV12-03/12-04,TCRBV12-04						TCRBD01,TCRBD02	TCRBD01-01,TCRBD02-01		TCRBJ01-05*01	TCRBJ01	TCRBJ01-05	01				2	0	5	3	3	2	39	54	57	-1	61	4	In	VDJ
GAGTCCGCCAGCACCAACCAGACATCTATGTACCTCTGTGCCAGCAGTCAGAGACAGTATAGCAATCAGCCCCAGCATTTTGGTGAT	CASSQRQYSNQPQHF	2	1.2630089926240275E-5	45	TCRBV28-01*01	TCRBV28	TCRBV28-01	01				TCRBD01-01*01	TCRBD01	TCRBD01-01	01				TCRBJ01-05*01	TCRBJ01	TCRBJ01-05	01				5	2	2	5	4	0	36	48	52	57	59	2	In	VDJ
CTGGAGTCGCCCAGCCCCAACCAGACCTCTCTGTACTTCTGTGCCAGCAGTTTTCTAGGGTACAATCAGCCCCAGCATTTTGGTGAT	CASSFLGYNQPQHF	2	1.2630089926240275E-5	42	TCRBV27-01*01	TCRBV27	TCRBV27-01	01								TCRBD01,TCRBD02	TCRBD01-01,TCRBD02-01		TCRBJ01-05*01	TCRBJ01	TCRBJ01-05	01				3	2	5	3	3	3	39	53	56	60	62	2	In	VDJ
ACATCGGCCCAAAAGAACCCGACAGCTTTCTATCTCTGTGCCAGTAGTAGGGTGAAGGGTAAGGGCCAGCCCCAGCATTTTGGTGAT	CASSRVKGKGQPQHF	9	5.683540466808124E-5	45	TCRBV19-01*01	TCRBV19	TCRBV19-01	01								TCRBD01,TCRBD02	TCRBD01-01,TCRBD02-01		TCRBJ01-05*01	TCRBJ01	TCRBJ01-05	01				4	7	5	3	6	7	36	49	55	59	66	9	In	VDJ
NNCACTCTCAAGATCCAGCCTGCAGAGCAGGGGGACTCGGCCGTGTATGTCTGTGCAAGTCTTTTGGGTGGCTACACCTTCGGTTCG	CASLLGGYTF	11	6.946549459432151E-5	30	TCRBV12-02*01	TCRBV12	TCRBV12-02	01								TCRBD01,TCRBD02	TCRBD01-01,TCRBD02-01		TCRBJ01-02*01	TCRBJ01	TCRBJ01-02	01				7	0	0	9	4	7	51	61	65	-1	68	11	In	VDJ
GAGATCCAGTCCACGGAGTCAGGGGACACAGCACTGTATTTCTGTGCCAGCAGCAAGGGACAGGGTGGGGAGCAGTACTTCGGGCCG	CASSKGQGGEQYF	2	1.2630089926240275E-5	39	TCRBV21-01*01	TCRBV21	TCRBV21-01	01				TCRBD01-01*01	TCRBD01	TCRBD01-01	01				TCRBJ02-07*01	TCRBJ02	TCRBJ02-07	01				3	4	0	3	0	7	42	-1	56	65	69	2	In	VDJ
CAGCAGGTAGTGCGAGGAGATTCGGCAGCTTATTTCTGTGCCAGCTCACCACCGGGGGCTACTGGGGGCGAGCAGTACTTCGGGCCG	CASSPPGATGGEQYF	2	1.2630089926240275E-5	45	TCRBV18-01*01	TCRBV18	TCRBV18-01	01				TCRBD01-01*01	TCRBD01	TCRBD01-01	01				TCRBJ02-07*01	TCRBJ02	TCRBJ02-07	01				0	9	6	0	0	6	36	-1	53	59	68	2	In	VDJ
ATCCTGAGGATCCAGCAGGTAGTGCGAGGAGATTCGGCAGCTTATTTCTGTGCCAGCTCAGGCTCCTACGAGCAGTACTTCGGGCCG	CASSGSYEQYF	5	3.157522481560069E-5	33	TCRBV18-01*01	TCRBV18	TCRBV18-01	01								TCRBD01,TCRBD02	TCRBD01-01,TCRBD02-01		TCRBJ02-07*01	TCRBJ02	TCRBJ02-07	01				5	0	0	10	0	0	48	-1	60	-1	62	5	In	VDJ
NNNNTGTCGGCTGCTCCCTCCCAGACATCTGTGTACTTCTGTGCCAGCAAACCGGGACTGAGCTCCTACGAGCAGTACTTCGGGCCG	CASKPGLSSYEQYF	4	2.526017985248055E-5	42	TCRBV06-05*01	TCRBV06	TCRBV06-05	01				TCRBD02-01	TCRBD02	TCRBD02-01				01,02	TCRBJ02-07*01	TCRBJ02	TCRBJ02-07	01				7	3	0	10	4	0	39	49	53	59	62	4	In	VDJ
TCCCTGATTCTGGAGTCCGCCAGCACCAACCAGACATCTATGTACCTCTGTGCCAGCAGTTCAGAATACGAGCAGTACTTCGGGCCG	CASSSEYEQYF	2	1.2630089926240275E-5	33	TCRBV28-01*01	TCRBV28	TCRBV28-01	01				TCRBD01-01*01	TCRBD01	TCRBD01-01	01				TCRBJ02-07*01	TCRBJ02	TCRBJ02-07	01				4	2	4	5	0	4	48	-1	61	64	66	2	In	VDJ
TCTGGAGTCCGCTACCAGCTCCCAGACATCTGTGTACTTCTGTGCCATCAGTGTTGGGGGACGGTAGACGAGCAGTACTTCGGGCCG		2	1.2630089926240275E-5	41	TCRBV10-03*01	TCRBV10	TCRBV10-03	01								TCRBD01,TCRBD02	TCRBD01-01,TCRBD02-01		TCRBJ02-07*01	TCRBJ02	TCRBJ02-07	01				4	5	0	7	4	5	40	53	57	62	67	2	Out	VDJ
CTGGAGCTGGGGGACTCAGCTTTGTATTTCTGTGCCAGCAGCTCACTCCCGCGGACCGGGAGGGGCCACGAGCAGTACTTCGGGCCG	CASSSLPRTGRGHEQYF	4	2.526017985248055E-5	51	TCRBV09-01*01	TCRBV09	TCRBV09-01	01				TCRBD02-01*02	TCRBD02	TCRBD02-01	02				TCRBJ02-07*01	TCRBJ02	TCRBJ02-07	01				4	3	8	0	14	5	30	42	56	64	67	4	In	VDJ
AAGATCCAGCGCACAGAGCGGGGGGACTCAGCCGTGTATCTCTGTGCCAGCAGCTCCGGGACAGGGAACGAGCAGTACTTCGGGCCG	CASSSGTGNEQYF	6	3.7890269778720825E-5	39	TCRBV07-03*01	TCRBV07	TCRBV07-03	01				TCRBD01-01*01	TCRBD01	TCRBD01-01	01				TCRBJ02-07*01	TCRBJ02	TCRBJ02-07	01				4	1	0	3	2	5	42	55	57	66	67	6	In	VDJ
CACACCCTGCAGCCAGAAGACTCGGCCCTGTATCTCTGCGCCAGCAGCCAAGCTCTTATCGGTGGAAACACCATATATTTTGGAGAG	CASSQALIGGNTIYF	3	1.8945134889360412E-5	45	TCRBV04-03*01	TCRBV04	TCRBV04-03	01				TCRBD02-01	TCRBD02	TCRBD02-01				01,02	TCRBJ01-03*01	TCRBJ01	TCRBJ01-03	01				1	0	8	5	7	3	36	52	59	-1	62	3	In	VDJ
ACTCTGAAGATCCAGCGCACAGAGCAGGAGGACTCGGCCGTGTATCTCTGTGCCAGCAGCCCCCGGTATGAGCAGTTCTTCGGGCCA	CASSPRYEQFF	12	7.578053955744165E-5	33	TCRBV07-08*03	TCRBV07	TCRBV07-08	03				TCRBD02-01	TCRBD02	TCRBD02-01				01,02	TCRBJ02-01*01	TCRBJ02	TCRBJ02-01	01				4	1	8	5	2	8	48	61	63	66	67	12	In	VDJ
TCGGCCCAAAAGAACCCGACAGCTTTCTATCTCTGTGCCAGTAGTATAGAGTATGGGTACAGGAGTGATGAGCAGTTCTTCGGGCCA	CASSIEYGYRSDEQFF	5	3.157522481560069E-5	48	TCRBV19-01*01	TCRBV19	TCRBV19-01	01				TCRBD01-01*01	TCRBD01	TCRBD01-01	01				TCRBJ02-01*01	TCRBJ02	TCRBJ02-01	01				0	4	3	4	8	8	33	50	58	63	67	5	In	VDJ
GCCCTGCAGCCAGAAGACTCAGCCCTGTATCTCTGCGCCAGCAGCCAAGCGGGGGGTAGGGCTAGCGATGAGCAGTTCTTCGGGCCA	CASSQAGGRASDEQFF	4	2.526017985248055E-5	48	TCRBV04-01*01	TCRBV04	TCRBV04-01	01				TCRBD02-01*01	TCRBD02	TCRBD02-01	01				TCRBJ02-01*01	TCRBJ02	TCRBJ02-01	01				1	11	8	1	0	8	33	-1	49	56	67	4	In	VDJ
CTACACGCCCTGCAGCCAGAAGACTCAGCCCTGTATCTCTGCGCCAGCAGCCAGCTCTGGGTGTACAATGAGCAGTTCTTCGGGCCA	CASSQLWVYNEQFF	6	3.7890269778720825E-5	42	TCRBV04-01*01	TCRBV04	TCRBV04-01	01								TCRBD01,TCRBD02	TCRBD01-01,TCRBD02-01		TCRBJ02-01*01	TCRBJ02	TCRBJ02-01	01				3	2	0	9	5	4	39	53	58	61	63	6	In	VDJ
CAGCGCACAGAGCAGCGGGACTCGGCCATGTATCGCTGTGCCAGCACCCAGGGACCGGGAGTGAGGGAGACCCAGTACTTCGGGCCA	CASTQGPGVRETQYF	7	4.420531474184096E-5	45	TCRBV07-06*01	TCRBV07	TCRBV07-06	01				TCRBD02-01*02	TCRBD02	TCRBD02-01	02				TCRBJ02-05*01	TCRBJ02	TCRBJ02-05	01				7	5	8	2	9	5	36	46	55	61	66	7	In	VDJ
AGCACCTTGGAGCTGGGGGACTCGGCCCTTTATCTTTGCGCCAGCAGCTTGGGGACAGGGGGTCAAGAGACCCAGTACTTCGGGCCA	CASSLGTGGQETQYF	3	1.8945134889360412E-5	45	TCRBV05-01*01	TCRBV05	TCRBV05-01	01				TCRBD01-01*01	TCRBD01	TCRBD01-01	01				TCRBJ02-05*01	TCRBJ02	TCRBJ02-05	01				0	1	1	1	0	2	36	-1	52	62	63	3	In	VDJ
AAGATCCAGCGCACAGAGCGGGGGGACTCAGCCGTGTATCTCTGTGCCAGCAGCTTATCCACAGGGCTTGAAGCTTTCTTTGGACAA	CASSLSTGLEAFF	5	3.157522481560069E-5	39	TCRBV07-03*01	TCRBV07	TCRBV07-03	01				TCRBD01-01*01	TCRBD01	TCRBD01-01	01				TCRBJ01-01*01	TCRBJ01	TCRBJ01-01	01				2	2	3	3	3	7	42	57	60	66	68	5	In	VDJ
GCTGCTCCCTCCCAGACATCTGTGTACTTCTGTGCCAGCAGTTACGGAGGGACAGGCGGTCGAAGGTCTGAAGCTTTCTTTGGACAA	CASSYGGTGGRRSEAFF	4	2.526017985248055E-5	51	TCRBV06	TCRBV06				TCRBV06-05,TCRBV06-06		TCRBD01-01*01	TCRBD01	TCRBD01-01	01				TCRBJ01-01*01	TCRBJ01	TCRBJ01-01	01				2	11	0	4	3	6	30	45	48	56	67	4	In	VDJ
ACTGTGACATCGGCCCAAAAGAACCCGACAGCTTTCTATCTCTGTGCCAGTAGTAGTCGAATAGAGACTGAAGCTTTCTTTGGACAA	CASSSRIETEAFF	12	7.578053955744165E-5	39	TCRBV19-01*01	TCRBV19	TCRBV19-01	01				TCRBD02-01	TCRBD02	TCRBD02-01				01,02	TCRBJ01-01*01	TCRBJ01	TCRBJ01-01	01				4	2	5	8	6	5	42	55	61	64	66	12	In	VDJ
CTGACTGTGAGCAACATGAGCCCTGAAGACAGCAGCATATATCTCTGCAGCGTGGTTTTGTGGGGCACTGAAGCTTTCTTTGGACAA	CSVVLWGTEAFF	7	4.420531474184096E-5	36	TCRBV29-01	TCRBV29	TCRBV29-01				01,02					TCRBD01,TCRBD02	TCRBD01-01,TCRBD02-01		TCRBJ01-01*01	TCRBJ01	TCRBJ01-01	01				6	0	6	2	8	4	45	53	61	-1	65	7	In	VDJ
GCCTTGGAGCTGGAGGACTCGGCCCTGTATCTCTGTGCCAGCAGCCCGGGACAGGTCTATAGCAATCAGCCCCAGCATTTTGGTGAT	CASSPGQVYSNQPQHF	2	1.2630089926240275E-5	48	TCRBV05-08*01	TCRBV05	TCRBV05-08	01				TCRBD01-01*01	TCRBD01	TCRBD01-01	01				TCRBJ01-05*01	TCRBJ01	TCRBJ01-05	01				4	4	0	4	2	0	33	45	47	55	59	2	In	VDJ
ACAGAGCAGGAGGACTCGGCCGTGTATCTCTGTGCCAGCAGCGCCGCCACAGGGGGCCCAAACAATCAGCCCCAGCATTTTGGTGAT	CASSAATGGPNNQPQHF	4	2.526017985248055E-5	51	TCRBV07-02	TCRBV07	TCRBV07-02				01,02	TCRBD01-01*01	TCRBD01	TCRBD01-01	01				TCRBJ01-05*01	TCRBJ01	TCRBJ01-05	01				5	5	3	0	6	3	30	42	48	57	62	4	In	VDJ
CACTCTGACAGTGACCAGTGCCCATCCTGAAGACAGCAGCTTCTACATCTGCAGGGCCCAAGGGGGGTTGGCTACACCTTCGGTTCG		2	1.2630089926240275E-5	32	TCRBV20-01	TCRBV20	TCRBV20-01				01,04					TCRBD01,TCRBD02	TCRBD01-01,TCRBD02-01		TCRBJ01-02*01	TCRBJ01	TCRBJ01-02	01				9	2	5	1	6	7	49	54	60	66	68	2	Out	VDJ
GGAGATCCAGTCCACGGAGTCAGGGGACACAGCACTGTATTTCTGTGCCAGCAGCAAAGCCACGGACCTGGCTACACCTTCGGTTCG		16	1.010407194099222E-4	38	TCRBV21-01*01	TCRBV21	TCRBV21-01	01								TCRBD01,TCRBD02	TCRBD01-01,TCRBD02-01		TCRBJ01-02*01	TCRBJ01	TCRBJ01-02	01				0	1	1	7	3	7	43	60	63	67	68	16	Out	VDJ
ACTGTGACATCGGCCCAAAAGAACCCGACAGCTTTCTATCTCTGTGCCAGTAGTATAGTCCTCTACTATGGCTACACCTTCGGTTCG	CASSIVLYYGYTF	3	1.8945134889360412E-5	39	TCRBV19-01*01	TCRBV19	TCRBV19-01	01				TCRBD02-01	TCRBD02	TCRBD02-01				01,02	TCRBJ01-02*01	TCRBJ01	TCRBJ01-02	01				1	2	4	10	2	3	42	58	60	62	64	3	In	VDJ
ATTCTGGAGTCCGCCAGCACCAACCAGACATCTATGTACCTCTGTGCCAGCAGTCTGGACGGGAGGACTCGCTACACCTTCGGTTCG	CASSLDGRTRYTF	2	1.2630089926240275E-5	39	TCRBV28-01*01	TCRBV28	TCRBV28-01	01				TCRBD02-01*02	TCRBD02	TCRBD02-01	02				TCRBJ01-02*01	TCRBJ01	TCRBJ01-02	01				5	4	8	1	5	9	42	54	59	66	70	2	In	VDJ
ATCCAGCCTGCAGAGCTTGGGGACTCGGCCGTGTATCTCTGTGCCAGCAGCTTGGGGACAGAGAACGGCGAGCAGTACTTCGGGCCG	CASSLGTENGEQYF	1	6.3150449631201375E-6	42	TCRBV11-03*01	TCRBV11	TCRBV11-03	01				TCRBD01-01*01	TCRBD01	TCRBD01-01	01				TCRBJ02-07*01	TCRBJ02	TCRBJ02-07	01				3	7	0	5	1	6	39	53	54	61	68	1	In	VDJ
CAGCCCTCAGAACCCAGGGACTCAGCTGTGTACTTCTGTGCCAGCAGTCCTCCAGGGGGCATCCTCTACGAGCAGTACTTCGGGCCG	CASSPPGGILYEQYF	3	1.8945134889360412E-5	45	TCRBV12	TCRBV12				TCRBV12-03/12-04,TCRBV12-04		TCRBD01-01*01	TCRBD01	TCRBD01-01	01				TCRBJ02-07*01	TCRBJ02	TCRBJ02-07	01				5	5	4	0	4	3	36	48	52	60	65	3	In	VDJ
CACATCAATTCCCTGGAGCTTGGTGACTCTGCTGTGTATTTCTGTGCCAGCAGCCGAGGACAGGGCTACGAGCAGTACTTCGGGCCG	CASSRGQGYEQYF	6	3.7890269778720825E-5	39	TCRBV03-01/03-02*01	TCRBV03	TCRBV03-01/03-02	01				TCRBD01-01*01	TCRBD01	TCRBD01-01	01				TCRBJ02-07*01	TCRBJ02	TCRBJ02-07	01				4	0	1	3	2	3	42	55	57	-1	65	6	In	VDJ
ATCAATTCCCTGGAGCTTGGTGACTCTGCTGTGTATTTCTGTGCCAGCAGCCATGTAAATACAGGCTACGAGCAGTACTTCGGGCCG	CASSHVNTGYEQYF	6	3.7890269778720825E-5	42	TCRBV03-01/03-02*01	TCRBV03	TCRBV03-01/03-02	01				TCRBD01-01*01	TCRBD01	TCRBD01-01	01				TCRBJ02-07*01	TCRBJ02	TCRBJ02-07	01				3	0	3	4	7	3	39	53	60	-1	65	6	In	VDJ
GCCTTGGAGCTGGACGACTCGGCCCTGTATCTCTGTGCCAGCAGCTTGGCCAAAGGACAGGGGTCCTACGAGCAGTACTTCGGGCCG	CASSLAKGQGSYEQYF	2	1.2630089926240275E-5	48	TCRBV05-04*01	TCRBV05	TCRBV05-04	01				TCRBD01-01*01	TCRBD01	TCRBD01-01	01				TCRBJ02-07*01	TCRBJ02	TCRBJ02-07	01				0	0	1	2	5	1	33	49	54	-1	63	2	In	VDJ
AGCGCACAGAGCAGGGGGACTCAGCTGTGTATCTCTGTGCCAGCAGCATAGTGAGGGGACAGGGACCACGAGCAGTACTTCGGGCCG		3	1.8945134889360412E-5	46	TCRBV07-04	TCRBV07	TCRBV07-04				01,02	TCRBD01-01*01	TCRBD01	TCRBD01-01	01				TCRBJ02-07*01	TCRBJ02	TCRBJ02-07	01				1	3	0	3	4	5	35	51	55	64	67	3	Out	VDJ
TGAGGATCCAGCAGGTAGTGCGAGGAGATTCGGCAGCTTATTTCTGTGCCAGCTGAAGGAGGGGCGAATCAGAATTCGATCGGGCCG		4	2.526017985248055E-5	37	TCRBV18-01*01	TCRBV18	TCRBV18-01	01				TCRBD02-01*02	TCRBD02	TCRBD02-01	02				TCRBJ02-07	TCRBJ02	TCRBJ02-07				01,02	7	16	10	0	3	17	44	54	57	63	79	4	Out	VDJ
AATGTGAACGCCTTGTTGCTGGGGGACTCGGCCCTCTATCTCTGTGCCAGCAGCTTTAACCGCCGGGAGGCCCTCCACTTTGGGAAC	CASSFNRREALHF	2	1.2630089926240275E-5	39	TCRBV05-06*01	TCRBV05	TCRBV05-06	01				TCRBD02-01*02	TCRBD02	TCRBD02-01	02				TCRBJ01-06*02	TCRBJ01	TCRBJ01-06	02				2	0	8	1	7	14	42	56	63	-1	70	2	In	VDJ
NNNNTGTCGGCTGCTCCCTCCCAGACATCTGTGTACTTCTGTGCCAGCAGTTCTGACAGAGGGCTTTCACCCCTCCACTTTGGGAAC	CASSSDRGLSPLHF	7	4.420531474184096E-5	42	TCRBV06-05*01	TCRBV06	TCRBV06-05	01								TCRBD01,TCRBD02	TCRBD01-01,TCRBD02-01		TCRBJ01-06*02	TCRBJ01	TCRBJ01-06	02				4	6	2	5	2	9	39	52	54	59	65	7	In	VDJ
AGGGACTCAGCTGTGTACTTCTGTGCCAGCAGTTCCTTACCGGGACTCTCCCAGAGCTCCTATAATTCACCCCTCCACTTTGGGAAC	CASSSLPGLSQSSYNSPLHF	5	3.157522481560069E-5	60	TCRBV12	TCRBV12				TCRBV12-03/12-04,TCRBV12-04		TCRBD02-01	TCRBD02	TCRBD02-01				01,02	TCRBJ01-06*02	TCRBJ01	TCRBJ01-06	02				4	9	0	10	7	0	21	34	41	47	56	5	In	VDJ
AATGTGAACGCCTTGTTGCTGGGGGACTCGGCCCTGTATCTCTGTGCCAGCAGCTTGGGGGGGAATTCACCCCTCCACTTTGGGAAC	CASSLGGNSPLHF	2	1.2630089926240275E-5	39	TCRBV05-05*01	TCRBV05	TCRBV05-05	01								TCRBD01,TCRBD02	TCRBD01-01,TCRBD02-01		TCRBJ01-06*02	TCRBJ01	TCRBJ01-06	02				0	0	6	1	0	7	42	-1	58	-1	63	2	In	VDJ
TCTGCTGCCTCCTCCCAGACATCTGTATATTTCTGCGCCAGCAGTGAACAGCGGGGGGCATTGGTCAATGAGCAGTTCTTCGGGCCA	CASSEQRGALVNEQFF	3	1.8945134889360412E-5	48	TCRBV10-01	TCRBV10	TCRBV10-01				01,03	TCRBD02-01*01	TCRBD02	TCRBD02-01	01				TCRBJ02-01*01	TCRBJ02	TCRBJ02-01	01				3	7	6	1	2	6	33	47	49	58	65	3	In	VDJ
AGCACCAACCAGACATCTATGTACCTCTGTGCCAGCAATGGCCCAGCGGGGGGACCGACAACCTACAATGAGCAGTTCTTCGGGCCA	CASNGPAGGPTTYNEQFF	9	5.683540466808124E-5	54	TCRBV28-01*01	TCRBV28	TCRBV28-01	01				TCRBD02-01*01	TCRBD02	TCRBD02-01	01				TCRBJ02-01*01	TCRBJ02	TCRBJ02-01	01				7	8	6	1	7	2	27	37	44	53	61	9	In	VDJ
GGCCCAAAAGAACCCGACAGCTTTCTATCTCTGTGCCAGTAGTATAGCCCCTAGCGGGGGGTTGACAATGAGCAGTTCTTCGGGCCA		12	7.578053955744165E-5	50	TCRBV19-01*01	TCRBV19	TCRBV19-01	01				TCRBD02-01*01	TCRBD02	TCRBD02-01	01				TCRBJ02-01*01	TCRBJ02	TCRBJ02-01	01				1	3	4	1	3	5	31	47	50	61	64	12	Out	VDJ
ATCCGGTCCACAAAGCTGGAGGACTCAGCCATGTACTTCTGTGCCAGCAGTGAAGCGTACACCTCGGAGACCCAGTACTTCGGGCCA	CASSEAYTSETQYF	4	2.526017985248055E-5	42	TCRBV02-01	TCRBV02	TCRBV02-01				01,03	TCRBD01-01*01	TCRBD01	TCRBD01-01	01				TCRBJ02-05*01	TCRBJ02	TCRBJ02-05	01				0	5	3	6	2	5	39	56	58	61	66	4	In	VDJ
ATTCTGGAGTCCGCCAGCACCAACCAGACATCTATGTACCTCTGTGCCAGCAGTTTGACGGAGACGGAGACCCAGTACTTCGGGCCA	CASSLTETETQYF	9	5.683540466808124E-5	39	TCRBV28-01*01	TCRBV28	TCRBV28-01	01				TCRBD02-01*02	TCRBD02	TCRBD02-01	02				TCRBJ02-05*01	TCRBJ02	TCRBJ02-05	01				3	3	10	2	3	5	42	56	59	63	66	9	In	VDJ
NNNNNNNNNNNNNNNTGTCGGCTGCTCCCTCCCAGACATCTGTGTACTTCTGTGCCAGCACCCCGAGAGACCCAGTACTTCGGGCCA		3	1.8945134889360412E-5	31	TCRBV06-05*01	TCRBV06	TCRBV06-05	01				TCRBD02-01	TCRBD02	TCRBD02-01				01,02	TCRBJ02-05*01	TCRBJ02	TCRBJ02-05	01				7	0	8	6	3	4	50	60	63	-1	65	3	Out	VDJ
TTGGAGCTGGACGACTCGGCCCTGTATCTCTGTGCCAGCAGCCCCGGACTAGCGGGGGATGGTGCCGGGGAGCTGTTTTTTGGAGAA	CASSPGLAGDGAGELFF	2	1.2630089926240275E-5	51	TCRBV05-04*01	TCRBV05	TCRBV05-04	01				TCRBD02-01*01	TCRBD02	TCRBD02-01	01				TCRBJ02-02*01	TCRBJ02	TCRBJ02-02	01				4	6	1	2	3	6	30	42	45	58	64	2	In	VDJ
GCTGCTCCCTCCCAAACATCTGTGTACTTCTGTGCCAGCAGTTACGTGACTAGCGGGGGGGTCACCGGGGAGCTGTTTTTTGGAGAA	CASSYVTSGGVTGELFF	22	1.3893098918864302E-4	51	TCRBV06-02/06-03*01	TCRBV06	TCRBV06-02/06-03	01				TCRBD02-01*01	TCRBD02	TCRBD02-01	01				TCRBJ02-02*01	TCRBJ02	TCRBJ02-02	01				2	1	2	0	2	4	30	45	47	61	62	22	In	VDJ
ACAGAGCAGGAGGACTCGGCCGTGTATCTCTGTGCCAGCAGCTTCCCGCTTGCTGGGCTACACACCGGGGAGCTGTTTTTTGGAGAA	CASSFPLAGLHTGELFF	9	5.683540466808124E-5	51	TCRBV07-02	TCRBV07	TCRBV07-02				01,02	TCRBD01-01*01	TCRBD01	TCRBD01-01	01				TCRBJ02-02*01	TCRBJ02	TCRBJ02-02	01				3	3	8	0	10	3	30	44	54	58	61	9	In	VDJ
NNNNTGTCGGCTGCTCCCTCCCAAACATCTGTGTACTTCTGTGCCAGCAGTCTGACAGGTCTCAGCACTGAAGCTTTCTTTGGACAA	CASSLTGLSTEAFF	11	6.946549459432151E-5	42	TCRBV06-02/06-03*01	TCRBV06	TCRBV06-02/06-03	01				TCRBD01-01*01	TCRBD01	TCRBD01-01	01				TCRBJ01-01*01	TCRBJ01	TCRBJ01-01	01				5	6	2	4	2	4	39	51	53	59	65	11	In	VDJ
CTGAATGTGAACGCCTTGTTGCTGGGGGACTCGGCCCTGTATCTCTGTGCCAGCAGCTTGGGCCATGAAAAACTGTTTTTTGGCAGT	CASSLGHEKLFF	3	1.8945134889360412E-5	36	TCRBV05-05*01	TCRBV05	TCRBV05-05	01								TCRBD01,TCRBD02	TCRBD01-01,TCRBD02-01		TCRBJ01-04*01	TCRBJ01	TCRBJ01-04	01				0	1	10	0	0	6	45	-1	61	63	64	3	In	VDJ
GTGACCAGTGCCCATCCTGAAGACAGCAGCTTCTACATCTGCAGTGCTAGGGGATCGTGGGAGGCCGGGCCCCAGCATTTTGGTGAT	CSARGSWEAGPQHF	13	8.209558452056179E-5	42	TCRBV20	TCRBV20				TCRBV20-01,TCRBV20-or09_02		TCRBD02-01*02	TCRBD02	TCRBD02-01	02				TCRBJ01-05*01	TCRBJ01	TCRBJ01-05	01				3	4	9	1	8	9	39	50	58	64	68	13	In	VDJ
CCAGAAGACTCGGCCCTGTATCTCTGTGCCAGCAGCCGCCCAACGGCCCCCGTGGACAGGGCATTAGAGCCCCAGCATTTTGGTGAT	CASSRPTAPVDRALEPQHF	8	5.05203597049611E-5	57	TCRBV04-02*01	TCRBV04	TCRBV04-02	01				TCRBD01-01*01	TCRBD01	TCRBD01-01	01				TCRBJ01-05*01	TCRBJ01	TCRBJ01-05	01				4	6	1	3	16	8	24	37	53	61	67	8	In	VDJ
GAGTCTGCCATCCCCAACCAGACAGCTCTTTACTTCTGTGCCACCAGTGAGGGACGTTTTAGCAATCAGCCCCAGCATTTTGGTGAT	CATSEGRFSNQPQHF	4	2.526017985248055E-5	45	TCRBV24-01*01	TCRBV24	TCRBV24-01	01								TCRBD01,TCRBD02	TCRBD01-01,TCRBD02-01		TCRBJ01-05*01	TCRBJ01	TCRBJ01-05	01				4	4	0	7	0	0	36	-1	50	55	59	4	In	VDJ
ATCCAGCCCTCAGAACCCAGGGACTCAGCTGTGTACTTCTGTGCCAGCAGTTTAACGGGTACTTCGTATGGCTACACCTTCGGTTCG	CASSLTGTSYGYTF	11	6.946549459432151E-5	42	TCRBV12	TCRBV12				TCRBV12-03/12-04,TCRBV12-04		TCRBD02-01	TCRBD02	TCRBD02-01				01,02	TCRBJ01-02*01	TCRBJ01	TCRBJ01-02	01				2	7	8	4	1	5	39	54	55	59	66	11	In	VDJ
ATGAGCTCCTTGGAGCTGGGGGACTCAGCCCTGTACTTCTGTGCCAGCAGCTTAGTAGGGGAAAGCTATGGCTACACCTTCGGTTCG	CASSLVGESYGYTF	3	1.8945134889360412E-5	42	TCRBV13-01*01	TCRBV13	TCRBV13-01	01				TCRBD01-01*01	TCRBD01	TCRBD01-01	01				TCRBJ01-02*01	TCRBJ01	TCRBJ01-02	01				1	4	5	2	1	4	39	55	56	61	65	3	In	VDJ
GTGAACGCCTTGTTGCTGGGGGACTCGGCCCTGTATCTCTGTGCCAGCAGCATCGGGGGAGCTAACTATGGCTACACCTTCGGTTCG	CASSIGGANYGYTF	2	1.2630089926240275E-5	42	TCRBV05-05*01	TCRBV05	TCRBV05-05	01				TCRBD02-01*01	TCRBD02	TCRBD02-01	01				TCRBJ01-02*01	TCRBJ01	TCRBJ01-02	01				4	2	8	2	2	0	39	51	53	59	61	2	In	VDJ
CTGGAGCTGGGGGACTCAGCTTTGTATTTCTGTGCCAGCACCTTTTCCCCCGACAGGGTGGGGAGGGATGGCTACACCTTCGGTTCG	CASTFSPDRVGRDGYTF	2	1.2630089926240275E-5	51	TCRBV09-01*01	TCRBV09	TCRBV09-01	01								TCRBD01,TCRBD02	TCRBD01-01,TCRBD02-01		TCRBJ01-02*01	TCRBJ01	TCRBJ01-02	01				6	9	2	3	11	6	30	40	51	58	67	2	In	VDJ
ACTCTGACTGTGAGCAACATGAGCCCTGAAGACAGCAGCATATATCTCTGCAGCGTTGGGGCAGGGAATGGCTACACCTTCGGTTCG	CSVGAGNGYTF	3	1.8945134889360412E-5	33	TCRBV29-01*01	TCRBV29	TCRBV29-01	01				TCRBD01-01*01	TCRBD01	TCRBD01-01	01				TCRBJ01-02*01	TCRBJ01	TCRBJ01-02	01				4	1	4	3	3	6	48	58	61	66	67	3	In	VDJ
ATCCAGGCTACGAAGCTTGAGGATTCAGCAGTGTATTTTTGTGCCAGCAGCCTTTACCCAACAGGGGAGGGCTACACCTTCGGTTCG	CASSLYPTGEGYTF	3	1.8945134889360412E-5	42	TCRBV16-01*01	TCRBV16	TCRBV16-01	01				TCRBD01-01*01	TCRBD01	TCRBD01-01	01				TCRBJ01-02*01	TCRBJ01	TCRBJ01-02	01				4	2	3	2	8	8	39	52	60	67	69	3	In	VDJ
NCTCTCACTGTGACATCGGCCCAAAAGAACCCGACAGCTTTCTATCTCTGTGCCAGTAATCGAGGGAAGGGCTACACCTTCGGTTCG	CASNRGKGYTF	2	1.2630089926240275E-5	33	TCRBV19-01*01	TCRBV19	TCRBV19-01	01				TCRBD02-01*02	TCRBD02	TCRBD02-01	02				TCRBJ01-02*01	TCRBJ01	TCRBJ01-02	01				7	3	11	0	3	8	48	58	61	66	69	2	In	VDJ
CTGATTCTGGAGTCCGCCAGCACCAACCAGACATCTATGTACCTCTGTGCCAGCAGACGAGACAGGATCGGCTACACCTTCGGTTCG	CASRRDRIGYTF	2	1.2630089926240275E-5	36	TCRBV28-01*01	TCRBV28	TCRBV28-01	01				TCRBD01-01*01	TCRBD01	TCRBD01-01	01				TCRBJ01-02*01	TCRBJ01	TCRBJ01-02	01				6	3	2	4	4	8	45	56	60	66	69	2	In	VDJ
AAGATCCGGTCCACAAAGCTGGAGGACTCAGCCATGTACTTCTGTGCCAGCAGTCCTTTCGAGCTTTACGAGCAGTACTTCGGGCCG	CASSPFELYEQYF	2	1.2630089926240275E-5	39	TCRBV02-01	TCRBV02	TCRBV02-01				01,03	TCRBD02-01	TCRBD02	TCRBD02-01				01,02	TCRBJ02-07*01	TCRBJ02	TCRBJ02-07	01				5	2	6	7	7	4	42	54	61	64	66	2	In	VDJ
CTTCACCTACACACCCTGCAGCCAGAAGACTCGGCCCTGTATCTCTGTGCCAGCAGCCTCGGGAGTTACGAGCAGTACTTCGGGCCG	CASSLGSYEQYF	4	2.526017985248055E-5	36	TCRBV04-02*01	TCRBV04	TCRBV04-02	01				TCRBD02-01*02	TCRBD02	TCRBD02-01	02				TCRBJ02-07*01	TCRBJ02	TCRBJ02-07	01				4	1	8	2	1	4	45	58	59	65	66	4	In	VDJ
CAGCCTGCAGAGCTTGGGGACTCGGCCGTGTATCTCTGTGCCAGCAGCTTAGGAAGGACAGGGCTCTACGAGCAGTACTTCGGGCCG	CASSLGRTGLYEQYF	1	6.3150449631201375E-6	45	TCRBV11-03*01	TCRBV11	TCRBV11-03	01				TCRBD01-01*01	TCRBD01	TCRBD01-01	01				TCRBJ02-07*01	TCRBJ02	TCRBJ02-07	01				1	2	1	3	3	3	36	52	55	63	65	1	In	VDJ
AACGCCTTGGAGCTGGACGACTCGGCCCTGTATCTCTGTGCCAGCAGCTTTGGGCCTAGCGGGGGCTACGAGCAGTACTTCGGGCCG	CASSFGPSGGYEQYF	2	1.2630089926240275E-5	45	TCRBV05-04*01	TCRBV05	TCRBV05-04	01				TCRBD02-01*01	TCRBD02	TCRBD02-01	01				TCRBJ02-07*01	TCRBJ02	TCRBJ02-07	01				2	0	4	2	5	3	36	50	55	-1	65	2	In	VDJ
ACTCTGACAGTGACCAGTGCCCATCCTGAAGACAGCAGCTTCTACATCTGCCGACGGGAAAGCTCCTACGAGCAGTACTTCGGGCCG	CRRESSYEQYF	2	1.2630089926240275E-5	33	TCRBV20-01	TCRBV20	TCRBV20-01				01,04	TCRBD02-01*02	TCRBD02	TCRBD02-01	02				TCRBJ02-07*01	TCRBJ02	TCRBJ02-07	01				11	3	8	3	3	0	48	51	54	59	62	2	In	VDJ
AAGATCCAGCCTGCAGAGCTTGAGGACTCGGCCGTGTATCTCTGTGCCAGCAGCTTAGTCACAGCCTACGAGCAGTACTTCGGGCCG	CASSLVTAYEQYF	1	6.3150449631201375E-6	39	TCRBV11	TCRBV11				TCRBV11-02,TCRBV11-03		TCRBD01-01*01	TCRBD01	TCRBD01-01	01				TCRBJ02-07*01	TCRBJ02	TCRBJ02-07	01				1	0	3	5	2	2	42	58	60	-1	64	1	In	VDJ
TCCAGTCCACGGAGTCAGGGGACACAGCACTGTATTTCTGTGCCAGCAGCGCCTGACAGGGCTTCGCACGAGCAGTACTTCGGGCCG		5	3.157522481560069E-5	43	TCRBV21-01*01	TCRBV21	TCRBV21-01	01				TCRBD01-01*01	TCRBD01	TCRBD01-01	01				TCRBJ02-07*01	TCRBJ02	TCRBJ02-07	01				5	6	2	3	4	5	38	50	54	61	67	5	Out	VDJ
TTGGAGCTGGGGGACTCGGCCCTTTATCTTTGCGCCAGCAGCCCAAATAGGAGTGGACTCAATCAGAACGAGCAGTACTTCGGGCCG	CASSPNRSGLNQNEQYF	6	3.7890269778720825E-5	51	TCRBV05-01*01	TCRBV05	TCRBV05-01	01				TCRBD02-01	TCRBD02	TCRBD02-01				01,02	TCRBJ02-07*01	TCRBJ02	TCRBJ02-07	01				4	8	1	10	12	5	30	42	54	59	67	6	In	VDJ
TCGGCCCAAAAGAACCCGACAGCTTTCTATCTCTGTGCCAGTAGACCACATTGGACAGTCTCTGGAAACACCATATATTTTGGAGAG	CASRPHWTVSGNTIYF	6	3.7890269778720825E-5	48	TCRBV19-01*01	TCRBV19	TCRBV19-01	01				TCRBD01-01*01	TCRBD01	TCRBD01-01	01				TCRBJ01-03*01	TCRBJ01	TCRBJ01-03	01				6	1	1	5	8	0	33	44	52	58	59	6	In	VDJ
ATCCAGCGCACAGAGCAGGAGGACTCGGCCGTGTATCTCTGTGCCAGCAGAACTAGCGGGGGGGCAAACATTCAGTACTTCGGCGCC	CASRTSGGANIQYF	4	2.526017985248055E-5	42	TCRBV07-02	TCRBV07	TCRBV07-02				01,02	TCRBD02-01*01	TCRBD02	TCRBD02-01	01				TCRBJ02-04*01	TCRBJ02	TCRBJ02-04	01				6	1	3	0	1	6	39	50	51	64	65	4	In	VDJ
ACATCGGCCCAAAAGAACCCGACAGCTTTCTATCTCTGTGCCAGTAGTATCCAGGCAGGGGGCAGGCAACCCCTCCACTTTGGGAAC	CASSIQAGGRQPLHF	7	4.420531474184096E-5	45	TCRBV19-01*01	TCRBV19	TCRBV19-01	01				TCRBD01-01*01	TCRBD01	TCRBD01-01	01				TCRBJ01-06*02	TCRBJ01	TCRBJ01-06	02				3	5	4	0	5	12	36	50	55	63	68	7	In	VDJ
ACCCTGCAGCCAGAAGACTCGGCCCTGTATCTCTGTGCCAGCAGCCAACTTTGAGGGTCCGCCTACAATGAGCAGTTCTTCGGGCCA	CASSQL*GSAYNEQFF	9	5.683540466808124E-5	48	TCRBV04-02*01	TCRBV04	TCRBV04-02	01				TCRBD02-01*02	TCRBD02	TCRBD02-01	02				TCRBJ02-01*01	TCRBJ02	TCRBJ02-01	01				2	4	11	0	4	2	33	48	52	57	61	9	Stop	VDJ
ACCTTGGAGCTGGGGGACTCGGCCCTTTATCTTTGCGCCAGCAGCTCCCGTGGAGCGGGGCAGACAAATGAGCAGTTCTTCGGGCCA	CASSSRGAGQTNEQFF	5	3.157522481560069E-5	48	TCRBV05-01*01	TCRBV05	TCRBV05-01	01				TCRBD02-01*01	TCRBD02	TCRBD02-01	01				TCRBJ02-01*01	TCRBJ02	TCRBJ02-01	01				3	6	6	3	7	7	33	46	53	60	66	5	In	VDJ
AGGCTGGAGTTGGCTGCTCCCTCCCAGACATCTGTGTACTTCTGTGCCAGCAGCCTGTCCCGACAGGAGACCCAGTACTTCGGGCCA	CASSLSRQETQYF	2	1.2630089926240275E-5	39	TCRBV06-06	TCRBV06	TCRBV06-06				01,04	TCRBD01-01*01	TCRBD01	TCRBD01-01	01				TCRBJ02-05*01	TCRBJ02	TCRBJ02-05	01				6	0	2	5	8	5	42	53	61	-1	66	2	In	VDJ
AAGATCCAGCCCTCAGAACCCAGGGACTCAGCTGTGTATTTTTGTGCTAGTGGGCGGGACAGCCAAGAGACCCAGTACTTCGGGCCA	CASGRDSQETQYF	2	1.2630089926240275E-5	39	TCRBV12-05*01	TCRBV12	TCRBV12-05	01				TCRBD01-01*01	TCRBD01	TCRBD01-01	01				TCRBJ02-05*01	TCRBJ02	TCRBJ02-05	01				6	0	0	5	2	1	42	53	55	-1	62	2	In	VDJ
CAGCCTGCAGAGCTTGGGGACTCGGCCATGTATCTCTGTGCCAGCAGCTTAGGGCAGGGCGATACAGATACGCAGTATTTTGGCCCA	CASSLGQGDTDTQYF	2	1.2630089926240275E-5	45	TCRBV11-01*01	TCRBV11	TCRBV11-01	01				TCRBD01-01*01	TCRBD01	TCRBD01-01	01				TCRBJ02-03*01	TCRBJ02	TCRBJ02-03	01				1	4	4	3	2	3	36	52	54	59	63	2	In	VDJ
CTGACAGTGACCAGTGCCCATCCTGAAGACAGCAGCTTCTACATCTGCAGTGCTAGAGATTCAGCGCATACGCAGTATTTTGGCCCA	CSARDSAHTQYF	4	2.526017985248055E-5	36	TCRBV20	TCRBV20				TCRBV20-01,TCRBV20-or09_02		TCRBD02-01	TCRBD02	TCRBD02-01				01,02	TCRBJ02-03*01	TCRBJ02	TCRBJ02-03	01				0	1	6	6	3	7	45	59	62	66	67	4	In	VDJ
ACTGTGACATCGGCCCAAAAGAACCCGACAGCTTTCTATCTCTGTGCCAGCGGAACTTTGGGCACCGGGGAGCTGTTTTTTGGAGAA	CASGTLGTGELFF	4	2.526017985248055E-5	39	TCRBV19-01*01	TCRBV19	TCRBV19-01	01								TCRBD01,TCRBD02	TCRBD01-01,TCRBD02-01		TCRBJ02-02*01	TCRBJ02	TCRBJ02-02	01				9	0	0	9	9	4	42	50	59	-1	62	4	In	VDJ
GTGAGCACCTTGGAGCTGGGGGACTCGGCCCTTTATCTTTGCGCCAGCAGACGTACAGGGGACACCGGGGAGCTGTTTTTTGGAGAA	CASRRTGDTGELFF	4	2.526017985248055E-5	42	TCRBV05-01*01	TCRBV05	TCRBV05-01	01				TCRBD01-01*01	TCRBD01	TCRBD01-01	01				TCRBJ02-02*01	TCRBJ02	TCRBJ02-02	01				5	0	3	2	4	3	39	50	54	-1	61	4	In	VDJ
ATCCGGTCCACAAAGCTGGAGGACTCAGCCATGTACTTCTGTGCCAGCAGTTCACTAACAGGGGGCACTGAAGCTTTCTTTGGACAA	CASSSLTGGTEAFF	5	3.157522481560069E-5	42	TCRBV02-01	TCRBV02	TCRBV02-01				01,03	TCRBD01-01*01	TCRBD01	TCRBD01-01	01				TCRBJ01-01*01	TCRBJ01	TCRBJ01-01	01				5	0	3	1	6	4	39	51	57	-1	65	5	In	VDJ
CACACCCTGCAGCCAGAAGACTCGGCCCTGTATCTCTGTGCCAGCAGCCAAGAGAAAGACCCGTACACTGAAGCTTTCTTTGGACAA	CASSQEKDPYTEAFF	4	2.526017985248055E-5	45	TCRBV04-02*01	TCRBV04	TCRBV04-02	01								TCRBD01,TCRBD02	TCRBD01-01,TCRBD02-01		TCRBJ01-01*01	TCRBJ01	TCRBJ01-01	01				0	4	2	7	4	3	36	53	57	60	64	4	In	VDJ
TCCAGCCTGCAGAGCTTGGGGACTCGGCCATGTATCTCTGTGCCAGCAGCTTCTACAGCGGGGGACACTGAAGCTTTCTTTGGACAA		2	1.2630089926240275E-5	43	TCRBV11-01*01	TCRBV11	TCRBV11-01	01				TCRBD02-01*01	TCRBD02	TCRBD02-01	01				TCRBJ01-01*01	TCRBJ01	TCRBJ01-01	01				3	0	6	2	4	3	38	52	56	-1	64	2	Out	VDJ
CTGAGCTCTCTGGAGCTGGGGGACTCAGCTTTGTATTTCTGTGCCAGCAGCTCAGGTTTCATGAACACTGAAGCTTTCTTTGGACAA	CASSSGFMNTEAFF	4	2.526017985248055E-5	42	TCRBV09-01*01	TCRBV09	TCRBV09-01	01				TCRBD01-01*01	TCRBD01	TCRBD01-01	01				TCRBJ01-01*01	TCRBJ01	TCRBJ01-01	01				4	5	4	4	1	0	39	51	52	56	61	4	In	VDJ
CAGCCCTCAGAACCCAGGGACTCAGCTGTGTACTTCTGTGCCAGCAGTCCTCCCGACAGGGTAAACACTGAAGCTTTCTTTGGACAA	CASSPPDRVNTEAFF	3	1.8945134889360412E-5	45	TCRBV12	TCRBV12				TCRBV12-03/12-04,TCRBV12-04		TCRBD01-01*01	TCRBD01	TCRBD01-01	01				TCRBJ01-01*01	TCRBJ01	TCRBJ01-01	01				5	2	2	3	6	2	36	48	54	61	63	3	In	VDJ
NNCTCAACTCTGACTGTGAGCAACATGAGCCCTGAAGACAGCAGCATATATCTCTGCAGCGTTGGAACTGAAGCTTTCTTTGGACAA	CSVGTEAFF	2	1.2630089926240275E-5	27	TCRBV29-01*01	TCRBV29	TCRBV29-01	01								TCRBD01,TCRBD02	TCRBD01-01,TCRBD02-01		TCRBJ01-01*01	TCRBJ01	TCRBJ01-01	01				4	0	2	8	0	5	54	-1	64	-1	66	2	In	VDJ
NNNNCTCTCACTGTGACATCGGCCCAAAAGAACCCGACAGCTTTCTATCTCTGTGCCAGTAGTCGTGGGAGGCCTTTCTTTGGACAA	CASSRGRPFF	2	1.2630089926240275E-5	30	TCRBV19-01*01	TCRBV19	TCRBV19-01	01				TCRBD02-01*02	TCRBD02	TCRBD02-01	02				TCRBJ01-01*01	TCRBJ01	TCRBJ01-01	01				5	1	9	1	3	12	51	63	66	72	73	2	In	VDJ
CTGAATGTGAACGCCTTGTTGCTGGGGGACTCGGCCCTCTATCTCTGTGCCAGCAGCTTGCGGTCTCAGCCCCAGCATTTTGGTGAT	CASSLRSQPQHF	2	1.2630089926240275E-5	36	TCRBV05-06*01	TCRBV05	TCRBV05-06	01				TCRBD02-01	TCRBD02	TCRBD02-01				01,02	TCRBJ01-05*01	TCRBJ01	TCRBJ01-05	01				1	2	8	5	0	6	45	-1	60	63	65	2	In	VDJ
TCCAGCCTGCAGAGCTTGGGGACTCGGCCGTGTATCTCTGTGCCAGCAGCTTAGATTGGGGGGAATCAGCCCCAGCATTTTGGTGAT		2	1.2630089926240275E-5	43	TCRBV11-03*01	TCRBV11	TCRBV11-03	01				TCRBD02-01*01	TCRBD02	TCRBD02-01	01				TCRBJ01-05*01	TCRBJ01	TCRBJ01-05	01				0	0	9	1	2	4	38	55	57	-1	63	2	Out	VDJ
ACATCGGCCCAAAAGAACCCGACAGCTTTCTATCTCTGTGCCAGTAGTATAGTTGGCAGGGAGAATCAGCCCCAGCATTTTGGTGAT	CASSIVGRENQPQHF	8	5.05203597049611E-5	45	TCRBV19-01*01	TCRBV19	TCRBV19-01	01								TCRBD01,TCRBD02	TCRBD01-01,TCRBD02-01		TCRBJ01-05*01	TCRBJ01	TCRBJ01-05	01				1	2	4	3	4	4	36	52	56	61	63	8	In	VDJ
GAGTCCGCTACCAGCTCCCAGACATCTGTGTACTTCTGTGCCATCGGCAAAGGGAGGGACAGCAATCAGCCCCAGCATTTTGGTGAT	CAIGKGRDSNQPQHF	19	1.1998585429928261E-4	45	TCRBV10-03*01	TCRBV10	TCRBV10-03	01				TCRBD02-01*02	TCRBD02	TCRBD02-01	02				TCRBJ01-05*01	TCRBJ01	TCRBJ01-05	01				8	2	9	0	6	1	36	45	51	58	60	19	In	VDJ
TCTAAGAAGCTCCTTCTCAGTGACTCTGGCTTCTATCTCTGTGCCTGGAGTGTAGAGAGGGGAGAACAGCCCCAGCATTTTGGTGAT	CAWSVERGEQPQHF	8	5.05203597049611E-5	42	TCRBV30-01*01	TCRBV30	TCRBV30-01	01								TCRBD01,TCRBD02	TCRBD01-01,TCRBD02-01		TCRBJ01-05*01	TCRBJ01	TCRBJ01-05	01				0	4	5	2	4	7	39	53	57	62	66	8	In	VDJ
ATTCTGGAGTCCGCCAGCACCAACCAGACATCTATGTACCTCTGTGCCAGCACCTCAGGGCCAGGGGGTGGCTACACCTTCGGTTCG	CASTSGPGGGYTF	2	1.2630089926240275E-5	39	TCRBV28-01*01	TCRBV28	TCRBV28-01	01				TCRBD01-01*01	TCRBD01	TCRBD01-01	01				TCRBJ01-02*01	TCRBJ01	TCRBJ01-02	01				7	0	4	1	9	7	42	52	61	-1	68	2	In	VDJ
CTGATTCTGGAGTCCGCCAGCACCAACCAGACATCTATGTACCTCTGTGCCAGCAGTTTGGGCGGCCGTGGCTACACCTTCGGTTCG	CASSLGGRGYTF	2	1.2630089926240275E-5	36	TCRBV28-01*01	TCRBV28	TCRBV28-01	01								TCRBD01,TCRBD02	TCRBD01-01,TCRBD02-01		TCRBJ01-02*01	TCRBJ01	TCRBJ01-02	01				3	5	8	0	0	7	45	-1	59	63	68	2	In	VDJ
AAGATCCAGCCTGCAGAGCTTGGGGACTCGGCCATGTATCTCTGTGCCAGCAGCTACCTCGGGGGGTATGGCTACACCTTCGGTTCG	CASSYLGGYGYTF	9	5.683540466808124E-5	39	TCRBV11-01*01	TCRBV11	TCRBV11-01	01				TCRBD02-01*01	TCRBD02	TCRBD02-01	01				TCRBJ01-02*01	TCRBJ01	TCRBJ01-02	01				4	0	8	1	4	5	42	55	59	-1	66	9	In	VDJ
TCCGCCAGCACCAACCAGACATCTATGTACCTCTGTGCCAGCAGTTTACCCCCGCAGGGGGGCTACTATGGCTACACCTTCGGTTCG	CASSLPPQGGYYGYTF	2	1.2630089926240275E-5	48	TCRBV28-01*01	TCRBV28	TCRBV28-01	01				TCRBD01-01*01	TCRBD01	TCRBD01-01	01				TCRBJ01-02*01	TCRBJ01	TCRBJ01-02	01				2	3	4	1	6	3	33	48	54	61	64	2	In	VDJ
AATGTGAACGCCTTGGAGCTGGACGACTCGGCCCTGTATCTCTGTGCCACTGAGGACAGGTTTAACTATGGCTACACCTTCGGTTCG	CATEDRFNYGYTF	2	1.2630089926240275E-5	39	TCRBV05-04*01	TCRBV05	TCRBV05-04	01				TCRBD01-01*01	TCRBD01	TCRBD01-01	01				TCRBJ01-02*01	TCRBJ01	TCRBJ01-02	01				9	2	1	4	4	1	42	49	53	60	62	2	In	VDJ
AAGATCCAGCCTGCAGAGCTTGAGGACTCGGCCGTGTATCTCTGTGCCAGCAGCTTAGGGACAGGGAATGGCTACACCTTCGGTTCG	CASSLGTGNGYTF	3	1.8945134889360412E-5	39	TCRBV11	TCRBV11				TCRBV11-02,TCRBV11-03		TCRBD01-01*01	TCRBD01	TCRBD01-01	01				TCRBJ01-02*01	TCRBJ01	TCRBJ01-02	01				1	1	1	3	0	6	42	-1	58	66	67	3	In	VDJ
CTCAAGATCCAGCCTGCAGAGCTTGGGGACTCGGCCGTGTATCTCTGTGCCAGCAGTTTAAAGGGAAATGGCTACACCTTCGGTTCG	CASSLKGNGYTF	1	6.3150449631201375E-6	36	TCRBV11-03*01	TCRBV11	TCRBV11-03	01								TCRBD01,TCRBD02	TCRBD01-01,TCRBD02-01		TCRBJ01-02*01	TCRBJ01	TCRBJ01-02	01				2	1	0	8	2	6	45	60	62	66	67	1	In	VDJ
AAGATCCAGCGCACAGAGCGGGGGGACTCAGCCGTGTATCTCTGTGCCAGCAGTATGGGACAGGGGTTTAGCTACACCTTCGGTTCG	CASSMGQGFSYTF	3	1.8945134889360412E-5	39	TCRBV07-03*01	TCRBV07	TCRBV07-03	01				TCRBD01-01*01	TCRBD01	TCRBD01-01	01				TCRBJ01-02*01	TCRBJ01	TCRBJ01-02	01				6	4	0	2	3	9	42	53	56	66	70	3	In	VDJ
NNNNTGAAGATCCAGCCCTCAGAACCCAGGGACTCAGCTGTGTACTTCTGTGCCAGCAATACAATCAGGGACTACACCTTCGGTTCG	CASNTIRDYTF	2	1.2630089926240275E-5	33	TCRBV12-03/12-04*01	TCRBV12	TCRBV12-03/12-04	01				TCRBD01-01*01	TCRBD01	TCRBD01-01	01				TCRBJ01-02*01	TCRBJ01	TCRBJ01-02	01				7	1	4	3	7	10	48	58	65	70	71	2	In	VDJ
NNNNTGTCGGCTGCTCCCTCCCAGACATCTGTGTACTTCTGTGCCAGCAGTTTGGGGACAGGGGGTTACGAGCAGTACTTCGGGCCG	CASSLGTGGYEQYF	2	1.2630089926240275E-5	42	TCRBV06-05*01	TCRBV06	TCRBV06-05	01				TCRBD01-01*01	TCRBD01	TCRBD01-01	01				TCRBJ02-07*01	TCRBJ02	TCRBJ02-07	01				4	1	0	1	2	4	39	52	54	65	66	2	In	VDJ
CTGAAGATCCGGTCCACAAAGCTGGAGGACTCAGCCATGTACTTCTGTGCCAGCAGTGCCTCCGGTTACGAGCAGTACTTCGGGCCG	CASSASGYEQYF	10	6.315044963120137E-5	36	TCRBV02-01	TCRBV02	TCRBV02-01				01,03	TCRBD02-01	TCRBD02	TCRBD02-01				01,02	TCRBJ02-07*01	TCRBJ02	TCRBJ02-07	01				4	1	8	5	4	4	45	58	62	65	66	10	In	VDJ
AATGTGAACGCCTTGTTGCTGGGGGACTCGGCCCTGTATCTCTGTGCCAGCAGCTTTACCGGGACTTACGAGCAGTACTTCGGGCCG	CASSFTGTYEQYF	1	6.3150449631201375E-6	39	TCRBV05-05*01	TCRBV05	TCRBV05-05	01				TCRBD02-01	TCRBD02	TCRBD02-01				01,02	TCRBJ02-07*01	TCRBJ02	TCRBJ02-07	01				2	0	0	10	4	4	42	56	60	-1	66	1	In	VDJ
TTGGAGCTGGGGGACTCGGCCCTTTATCTTTGCGCCAGCAGCTTGGCCTCGCTAGCGGGCCTCTCCTACGAGCAGTACTTCGGGCCG	CASSLASLAGLSYEQYF	4	2.526017985248055E-5	51	TCRBV05-01*01	TCRBV05	TCRBV05-01	01				TCRBD02-01	TCRBD02	TCRBD02-01				01,02	TCRBJ02-07*01	TCRBJ02	TCRBJ02-07	01				0	3	4	4	5	0	30	46	51	59	62	4	In	VDJ
GAGTCCGCCAGCACCAACCAGACATCTATGTACCTCTGTGCCAGCAGTGGAGGGGACAGCAGATCCTACGAGCAGTACTTCGGGCCG	CASSGGDSRSYEQYF	2	1.2630089926240275E-5	45	TCRBV28-01*01	TCRBV28	TCRBV28-01	01				TCRBD01-01*01	TCRBD01	TCRBD01-01	01				TCRBJ02-07*01	TCRBJ02	TCRBJ02-07	01				5	4	0	5	4	1	36	48	52	59	63	2	In	VDJ
AAGATCCAGCCCTCAGAACCCAGGGACTCAGCTGTGTACTTCTGTGCCAGCAGTTCGGGTTTTACCTACGAGCAGTACTTCGGGCCG	CASSSGFTYEQYF	3	1.8945134889360412E-5	39	TCRBV12-03/12-04*01	TCRBV12	TCRBV12-03/12-04	01				TCRBD02-01	TCRBD02	TCRBD02-01				01,02	TCRBJ02-07*01	TCRBJ02	TCRBJ02-07	01				4	5	8	4	0	2	42	-1	55	59	64	3	In	VDJ
CCAGCCTGCAGAGCAGGGGGACTCGGCCGTGTATGTCTGTGCAAGTCGCCCCCCATCCAGGGCGACTACGAGCAGTACTTCGGGCCG		5	3.157522481560069E-5	44	TCRBV12-02*01	TCRBV12	TCRBV12-02	01				TCRBD01-01*01	TCRBD01	TCRBD01-01	01				TCRBJ02-07*01	TCRBJ02	TCRBJ02-07	01				5	3	4	3	8	3	37	49	57	62	65	5	Out	VDJ
GTGAACGCCTTGTTGCTGGGGGACTCGGCCCTGTATCTCTGTGCCAGCAGCTGGGACAGCTCTGGAAACACCATATATTTTGGAGAG	CASSWDSSGNTIYF	4	2.526017985248055E-5	42	TCRBV05-05*01	TCRBV05	TCRBV05-05	01				TCRBD01-01*01	TCRBD01	TCRBD01-01	01				TCRBJ01-03*01	TCRBJ01	TCRBJ01-03	01				3	0	0	5	0	0	39	-1	52	-1	59	4	In	VDJ
CACCTACACACCCTGCAGCCAGAAGACTCGGCCCTGTATCTCTGCGCCAGCAGCCGTGAAGCGGGAAACACCATATATTTTGGAGAG	CASSREAGNTIYF	3	1.8945134889360412E-5	39	TCRBV04-03*01	TCRBV04	TCRBV04-03	01				TCRBD02-01	TCRBD02	TCRBD02-01				01,02	TCRBJ01-03*01	TCRBJ01	TCRBJ01-03	01				4	0	6	6	4	4	42	55	59	-1	63	3	In	VDJ
TCCCTGGAGCTTGGTGACTCTGCTGTGTATTTCTGTGCCAGCAGCCCGACCCCTCAGGGTTATAATTCACCCCTCCACTTTGGGAAC	CASSPTPQGYNSPLHF	7	4.420531474184096E-5	48	TCRBV03-01/03-02*01	TCRBV03	TCRBV03-01/03-02	01				TCRBD01-01*01	TCRBD01	TCRBD01-01	01				TCRBJ01-06*02	TCRBJ01	TCRBJ01-06	02				4	1	4	3	8	4	33	46	54	59	60	7	In	VDJ
ACATCGGCCCAAAAGAACCCGACAGCTTTCTATCTCTGTGCCAGTAGCCTCCAAGGACAGGGTGGCGATGAGCAGTTCTTCGGGCCA	CASSLQGQGGDEQFF	2	1.2630089926240275E-5	45	TCRBV19-01*01	TCRBV19	TCRBV19-01	01				TCRBD01-01*01	TCRBD01	TCRBD01-01	01				TCRBJ02-01*01	TCRBJ02	TCRBJ02-01	01				6	5	1	3	7	8	36	47	54	62	67	2	In	VDJ
GAAGATCCAGCCCTCAGAACCCAGGGACTCAGCTGTGTATTTTTGTGCTAGTGGGACAGGGCCGGGAATGAGCAGTTCTTCGGGCCA		2	1.2630089926240275E-5	38	TCRBV12-05*01	TCRBV12	TCRBV12-05	01				TCRBD01-01*01	TCRBD01	TCRBD01-01	01				TCRBJ02-01*01	TCRBJ02	TCRBJ02-01	01				6	5	2	3	0	7	43	-1	54	61	66	2	Out	VDJ
CTGAAGATCCGGTCCACAAAGCTGGAGGACTCAGCCATGTACTTCTGTGCCAGCAGTGAAGGGGGCGGGGGACCCCTCTTCGGGCCA	CASSEGGGGPLF	2	1.2630089926240275E-5	36	TCRBV02-01	TCRBV02	TCRBV02-01				01,03	TCRBD02-01*01	TCRBD02	TCRBD02-01	01				TCRBJ02-01*01	TCRBJ02	TCRBJ02-01	01				1	5	7	2	3	17	45	61	64	71	76	2	In	VDJ
TCCCTGGAGCTTGGTGACTCTGCTGTGTATTTCTGTGCCAGCAGCCAAGATCGATCTAGCGGACTTGAGACCCAGTACTTCGGGCCA	CASSQDRSSGLETQYF	3	1.8945134889360412E-5	48	TCRBV03-01/03-02*01	TCRBV03	TCRBV03-01/03-02	01				TCRBD02-01	TCRBD02	TCRBD02-01				01,02	TCRBJ02-05*01	TCRBJ02	TCRBJ02-05	01				0	4	4	5	5	5	33	50	55	62	66	3	In	VDJ
CTGGAGTCGCCCAGCCCCAACCAGACCTCTCTGTACTTCTGTGCCAGCACTTCCGGGGGGGCCGATGAGACCCAGTACTTCGGGCCA	CASTSGGADETQYF	4	2.526017985248055E-5	42	TCRBV27-01*01	TCRBV27	TCRBV27-01	01				TCRBD02-01*01	TCRBD02	TCRBD02-01	01				TCRBJ02-05*01	TCRBJ02	TCRBJ02-05	01				7	5	8	0	4	5	39	49	53	61	66	4	In	VDJ
NNNNTGTCGGCTGCTCCCTCCCAGACATCTGTGTACTTCTGTGCCAGCGGGCTAGCGGGGACTCAAGAGACCCAGTACTTCGGGCCA	CASGLAGTQETQYF	3	1.8945134889360412E-5	42	TCRBV06-05*01	TCRBV06	TCRBV06-05	01				TCRBD02-01*01	TCRBD02	TCRBD02-01	01				TCRBJ02-05*01	TCRBJ02	TCRBJ02-05	01				8	3	4	3	3	2	39	48	51	60	63	3	In	VDJ
GTGACCAGTGCCCATCCTGAAGACAGCAGCTTCTACATCTGCAGTGCTAGAGAGAGTAGCGGCACAGATACGCAGTATTTTGGCCCA	CSARESSGTDTQYF	3	1.8945134889360412E-5	42	TCRBV20	TCRBV20				TCRBV20-01,TCRBV20-or09_02		TCRBD02-01	TCRBD02	TCRBD02-01				01,02	TCRBJ02-03*01	TCRBJ02	TCRBJ02-03	01				0	0	5	6	3	1	39	53	56	-1	61	3	In	VDJ
ATCCAGCCTGCAGAGCTTGAGGACTCGGCCGTGTATCTCTGTGCCAGCAACAGGGACCGGAACACCGGGGAGCTGTTTTTTGGAGAA	CASNRDRNTGELFF	5	3.157522481560069E-5	42	TCRBV11	TCRBV11				TCRBV11-02,TCRBV11-03		TCRBD01-01*01	TCRBD01	TCRBD01-01	01				TCRBJ02-02*01	TCRBJ02	TCRBJ02-02	01				7	4	3	3	0	1	39	-1	49	55	59	5	In	VDJ
CAGCCCTCAGAACCCAGGGACTCAGCTGTGTACTTCTGTGCCAGCAGTTTGGACTACTCGAACACCGGGGAGCTGTTTTTTGGAGAA	CASSLDYSNTGELFF	2	1.2630089926240275E-5	45	TCRBV12	TCRBV12				TCRBV12-03/12-04,TCRBV12-04		TCRBD02-01	TCRBD02	TCRBD02-01				01,02	TCRBJ02-02*01	TCRBJ02	TCRBJ02-02	01				3	2	1	9	0	0	36	-1	50	56	58	2	In	VDJ
CTGAATGTGAACGCCTTGTTGCTGGGGGACTCGGCCCTCTATCTCTGTGCCAGCAGCGAGAGAGGCACTGAAGCTTTCTTTGGACAA	CASSERGTEAFF	2	1.2630089926240275E-5	36	TCRBV05-06*01	TCRBV05	TCRBV05-06	01				TCRBD02-01*02	TCRBD02	TCRBD02-01	02				TCRBJ01-01*01	TCRBJ01	TCRBJ01-01	01				4	0	11	1	4	4	45	57	61	-1	65	2	In	VDJ
GTGACCAGTGCCCATCCTGAAGACAGCAGCTTCTACATCTGCAGTGCCAGCCCGGCCTCCCTGAACACTGAAGCTTTCTTTGGACAA	CSASPASLNTEAFF	11	6.946549459432151E-5	42	TCRBV20	TCRBV20				TCRBV20-01,TCRBV20-or09_02						TCRBD01,TCRBD02	TCRBD01-01,TCRBD02-01		TCRBJ01-01*01	TCRBJ01	TCRBJ01-01	01				6	11	4	5	0	0	39	-1	47	50	61	11	In	VDJ
TGTGAGTGCCTTGGAGCTGGGGGACTCGGCCCTGTATCTCTGTGCCAGAAGGGTCCGACCAGTTCTTTCGAAGCTTTCTTTGGACAA		8	5.05203597049611E-5	41	TCRBV05-03	TCRBV05	TCRBV05-03				01,02					TCRBD01,TCRBD02	TCRBD01-01,TCRBD02-01		TCRBJ01-01*01	TCRBJ01	TCRBJ01-01	01				5	10	2	7	5	8	40	51	56	59	69	8	Out	VDJ
ATCCAGTCCACGGAGTCAGGGGACACAGCACTGTATTTCTGTGCCAGCAGCAAAGAGGGGGTGAGTCAGCCCCAGCATTTTGGTGAT	CASSKEGVSQPQHF	2	1.2630089926240275E-5	42	TCRBV21-01*01	TCRBV21	TCRBV21-01	01				TCRBD01-01*01	TCRBD01	TCRBD01-01	01				TCRBJ01-05*01	TCRBJ01	TCRBJ01-05	01				1	4	5	1	0	6	39	-1	55	61	65	2	In	VDJ
CCAGCCCTCAGAACCCAGGGACTCAGCTGTGTATTTTTGTGCTAGTGGTTTGGTATCAGAGGGGATCAGCCCCAGCATTTTGGTGAT		2	1.2630089926240275E-5	44	TCRBV12-05*01	TCRBV12	TCRBV12-05	01								TCRBD01,TCRBD02	TCRBD01-01,TCRBD02-01		TCRBJ01-05*01	TCRBJ01	TCRBJ01-05	01				0	0	5	2	5	5	37	54	59	-1	64	2	Out	VDJ
NNNNTGTCGGCTGCTCCCTCCCAGACATCTGTGTACTTCTGTGCCAGCTGTGGGACAGCTTTCAATCAGCCCCAGCATTTTGGTGAT	CASCGTAFNQPQHF	12	7.578053955744165E-5	42	TCRBV06	TCRBV06				TCRBV06-01,TCRBV06-05		TCRBD01-01*01	TCRBD01	TCRBD01-01	01				TCRBJ01-05*01	TCRBJ01	TCRBJ01-05	01				4	4	1	5	0	3	39	-1	52	58	62	12	In	VDJ
CAGCCCTCAGAACCCAGGGACTCAGCTGTGTACTTCTGTGCCAGCAGGAAGGGGTCGGGGATCAATCAGCCCCAGCATTTTGGTGAT	CASRKGSGINQPQHF	2	1.2630089926240275E-5	45	TCRBV12	TCRBV12				TCRBV12-03/12-04,TCRBV12-04						TCRBD01,TCRBD02	TCRBD01-01,TCRBD02-01		TCRBJ01-05*01	TCRBJ01	TCRBJ01-05	01				6	8	5	2	2	3	36	47	49	54	62	2	In	VDJ
AGCAACATGAGCCCTGAAGACAGCAGCATATATCTCTGCAGCGTTGCTCAGGGAATTTTGGGCAATCAGCCCCAGCATTTTGGTGAT	CSVAQGILGNQPQHF	8	5.05203597049611E-5	45	TCRBV29-01	TCRBV29	TCRBV29-01				01,02	TCRBD01-01*01	TCRBD01	TCRBD01-01	01				TCRBJ01-05*01	TCRBJ01	TCRBJ01-05	01				4	8	4	3	2	2	36	46	48	53	61	8	In	VDJ
AGCTCTCTGGAGCTGGGGGACTCAGCTTTGTATTTCTGTGCCAGCAGCGTAGCTCCGGGGGCAGGGCAGCCCCAGCATTTTGGTGAT	CASSVAPGAGQPQHF	7	4.420531474184096E-5	45	TCRBV09-01*01	TCRBV09	TCRBV09-01	01								TCRBD01,TCRBD02	TCRBD01-01,TCRBD02-01		TCRBJ01-05*01	TCRBJ01	TCRBJ01-05	01				0	4	6	0	4	7	36	52	56	62	66	7	In	VDJ
ATCCGGTCCACAAAGCTGGAGGACTCAGCCATGTACTTCTGTGCCAGCAGTGATCTTATAACGGGACTGTACCAGCATTTTGGTGAT	CASSDLITGLYQHF	2	1.2630089926240275E-5	42	TCRBV02-01	TCRBV02	TCRBV02-01				01,03	TCRBD02-01	TCRBD02	TCRBD02-01				01,02	TCRBJ01-05*01	TCRBJ01	TCRBJ01-05	01				3	3	0	10	9	12	39	53	62	68	71	2	In	VDJ
GAGTCGCCCAGCCCCAACCAGACCTCTCTGTACTTCTGTGCCAGCAGTTTATCGTCGGGGACTCCCGTTGGCTACACCTTCGGTTCG	CASSLSSGTPVGYTF	6	3.7890269778720825E-5	45	TCRBV27-01*01	TCRBV27	TCRBV27-01	01				TCRBD02-01	TCRBD02	TCRBD02-01				01,02	TCRBJ01-02*01	TCRBJ01	TCRBJ01-02	01				0	5	0	10	4	7	36	53	57	63	68	6	In	VDJ
ATCCAGCCCTCAGAACCCAGGGACTCAGCTGTGTACTTCTGTGCCAGCAGTTTTGCAGGGACGGGGTATGGCTACACCTTCGGTTCG	CASSFAGTGYGYTF	2	1.2630089926240275E-5	42	TCRBV12	TCRBV12				TCRBV12-03/12-04,TCRBV12-04						TCRBD01,TCRBD02	TCRBD01-01,TCRBD02-01		TCRBJ01-02*01	TCRBJ01	TCRBJ01-02	01				3	4	0	7	4	5	39	53	57	62	66	2	In	VDJ
CTGCAGCCAGAAGACTCAGCCCTGTATCTCTGCGCCAGCAGCCGCCCAGCCTTTTCGGGGCGGGTCTATGGCTACACCTTCGGTTCG	CASSRPAFSGRVYGYTF	2	1.2630089926240275E-5	51	TCRBV04-01*01	TCRBV04	TCRBV04-01	01								TCRBD01,TCRBD02	TCRBD01-01,TCRBD02-01		TCRBJ01-02*01	TCRBJ01	TCRBJ01-02	01				4	4	7	0	13	4	30	43	56	61	65	2	In	VDJ
TCCCTGATTCTGGAGTCCGCCAGCACCAACCAGACATCTATGTACCTCTGTGCCGGGGGGACAGGCTATGGCTACACCTTCGGTTCG	CAGGTGYGYTF	2	1.2630089926240275E-5	33	TCRBV28-01*01	TCRBV28	TCRBV28-01	01				TCRBD01-01*01	TCRBD01	TCRBD01-01	01				TCRBJ01-02*01	TCRBJ01	TCRBJ01-02	01				11	0	0	4	3	4	48	54	57	-1	65	2	In	VDJ
ATCCAGCCTGCAGAGCTTGGGGACTCGGCCATGTATCTCTGTGCCAGCAGCCCAGGGGGCGCGGACTATGGCTACACCTTCGGTTCG	CASSPGGADYGYTF	2	1.2630089926240275E-5	42	TCRBV11-01*01	TCRBV11	TCRBV11-01	01				TCRBD01-01*01	TCRBD01	TCRBD01-01	01				TCRBJ01-02*01	TCRBJ01	TCRBJ01-02	01				5	4	4	0	1	3	39	51	52	60	64	2	In	VDJ
AAGATCCAGCCCTCAGAACCCAGGGACTCAGCTGTGTACTTCTGTGCCAGCAGCTACTCAGCTAACTATGGCTACACCTTCGGTTCG	CASSYSANYGYTF	2	1.2630089926240275E-5	39	TCRBV12-03/12-04*01	TCRBV12	TCRBV12-03/12-04	01								TCRBD01,TCRBD02	TCRBD01-01,TCRBD02-01		TCRBJ01-02*01	TCRBJ01	TCRBJ01-02	01				6	0	4	5	5	0	42	53	58	-1	61	2	In	VDJ
CTGATTCTGGAGTCCGCCAGCACCAACCAGACATCTATGTACCTCTGTGCCAGCAGTCCCTGGACAGAAGGCTACACCTTCGGTTCG	CASSPWTEGYTF	2	1.2630089926240275E-5	36	TCRBV28-01*01	TCRBV28	TCRBV28-01	01				TCRBD01-01*01	TCRBD01	TCRBD01-01	01				TCRBJ01-02*01	TCRBJ01	TCRBJ01-02	01				5	2	1	5	4	8	45	57	61	67	69	2	In	VDJ
AGCTGAATGTGAACGCCTTGGAGCTGGACGACTCGGCCCTGTATCTCTGTGCCACCGACAGGGGGCGCACGCTACACCTTCGGTTCG		2	1.2630089926240275E-5	34	TCRBV05-04*01	TCRBV05	TCRBV05-04	01				TCRBD01-01*01	TCRBD01	TCRBD01-01	01				TCRBJ01-02*01	TCRBJ01	TCRBJ01-02	01				9	4	2	0	2	9	47	54	56	66	70	2	Out	VDJ
ACCAGTGCCCATCCTGAAGACAGCAGCTTCTACATCTGCAGTGCAAGGAAAGGACAGGTTATCTCCGGCGAGCAGTACTTCGGGCCG	CSARKGQVISGEQYF	2	1.2630089926240275E-5	45	TCRBV20	TCRBV20				TCRBV20-01,TCRBV20-or09_02		TCRBD01-01*01	TCRBD01	TCRBD01-01	01				TCRBJ02-07*01	TCRBJ02	TCRBJ02-07	01				6	10	1	4	7	6	36	44	51	58	68	2	In	VDJ
GTGAACGCCTTGGAGCTGGACGACTCGGCCCTGTATCTCTGTGCCAGCAGCTTAGACAGGGGGAAAGGCGAGCAGTACTTCGGGCCG	CASSLDRGKGEQYF	2	1.2630089926240275E-5	42	TCRBV05-04*01	TCRBV05	TCRBV05-04	01				TCRBD01-01*01	TCRBD01	TCRBD01-01	01				TCRBJ02-07*01	TCRBJ02	TCRBJ02-07	01				2	5	2	1	1	6	39	53	54	63	68	2	In	VDJ
CTGGAGTCCGCCAGCACCAACCAGACATCTATGTACCTCTGTGCCAGCAGTTTGTCGACAGGGGGCCGCGAGCAGTACTTCGGGCCG	CASSLSTGGREQYF	2	1.2630089926240275E-5	42	TCRBV28-01*01	TCRBV28	TCRBV28-01	01				TCRBD01-01*01	TCRBD01	TCRBD01-01	01				TCRBJ02-07*01	TCRBJ02	TCRBJ02-07	01				3	2	2	0	3	6	39	53	56	66	68	2	In	VDJ
CAGCCCTCAGAACCCAGGGACTCAGCTGTGTACTTCTGTGCCAGCAGTTTAACGTGGACAGGGGGCTACGAGCAGTACTTCGGGCCG	CASSLTWTGGYEQYF	1	6.3150449631201375E-6	45	TCRBV12	TCRBV12				TCRBV12-03/12-04,TCRBV12-04		TCRBD01-01*01	TCRBD01	TCRBD01-01	01				TCRBJ02-07*01	TCRBJ02	TCRBJ02-07	01				2	0	1	1	4	3	36	51	55	-1	65	1	In	VDJ
CAATTCCCTGGAGCTTGGTGACTCTGCTGTGTATTTCTGTGCCAGCAGCCAAGAAAGGGGTAGTCCTACGAGCAGTACTTCGGGCCG		12	7.578053955744165E-5	44	TCRBV03-01/03-02*01	TCRBV03	TCRBV03-01/03-02	01				TCRBD01-01*01	TCRBD01	TCRBD01-01	01				TCRBJ02-07*01	TCRBJ02	TCRBJ02-07	01				0	3	5	2	1	1	37	54	55	60	63	12	Out	VDJ
AGCAACATGAGCCCTGAAGACAGCAGCATATATCTCTGCAGCGCCCAAAAGGGGACAGTAAAGTCCTACGAGCAGTACTTCGGGCCG	CSAQKGTVKSYEQYF	2	1.2630089926240275E-5	45	TCRBV29-01*03	TCRBV29	TCRBV29-01	03				TCRBD01-01*01	TCRBD01	TCRBD01-01	01				TCRBJ02-07*01	TCRBJ02	TCRBJ02-07	01				6	5	0	5	7	1	36	44	51	58	63	2	In	VDJ
GAGTCGCCCAGCCCCAACCAGACCTCTCTGTACTTCTGTGCCAGCAGGTTCCGGGACGGAAGCTCCTACGAGCAGTACTTCGGGCCG	CASRFRDGSSYEQYF	2	1.2630089926240275E-5	45	TCRBV27-01*01	TCRBV27	TCRBV27-01	01								TCRBD01,TCRBD02	TCRBD01-01,TCRBD02-01		TCRBJ02-07*01	TCRBJ02	TCRBJ02-07	01				6	5	0	7	5	0	36	47	52	57	62	2	In	VDJ
CAGCCCTCAGAACCCAGGGACTCAGCTGTGTACTTCTGTGCCAGCAGTTTAGGGCGCAAGTTTCCCTACGAGCAGTACTTCGGGCCG	CASSLGRKFPYEQYF	4	2.526017985248055E-5	45	TCRBV12	TCRBV12				TCRBV12-03/12-04,TCRBV12-04						TCRBD01,TCRBD02	TCRBD01-01,TCRBD02-01		TCRBJ02-07*01	TCRBJ02	TCRBJ02-07	01				1	9	9	0	0	2	36	-1	52	55	64	4	In	VDJ
GTGACATCGGCCCAAAAGAACCCGACAGCTTTCTATCTCTGTGCCAGTAGTTCCGGACAGATTCCCTACGAGCAGTACTTCGGGCCG	CASSSGQIPYEQYF	3	1.8945134889360412E-5	42	TCRBV19-01*01	TCRBV19	TCRBV19-01	01				TCRBD01-01*01	TCRBD01	TCRBD01-01	01				TCRBJ02-07*01	TCRBJ02	TCRBJ02-07	01				5	4	1	5	3	2	39	51	54	60	64	3	In	VDJ
TCCAGCCTGCAGAGCTTGAGGACTCGGCCGTGTATCTCTGTGCCAGCAGCCCCCTGGTACTACCCCTACGAGCAGTACTTCGGGCCG		3	1.8945134889360412E-5	43	TCRBV11	TCRBV11				TCRBV11-02,TCRBV11-03		TCRBD02-01	TCRBD02	TCRBD02-01				01,02	TCRBJ02-07*01	TCRBJ02	TCRBJ02-07	01				5	2	3	9	8	2	38	50	58	62	64	3	Out	VDJ
ATCCAGCCCTCAGAACCCAGGGACTCAGCTGTGTACTTCTGTGCCAGCAGTTCCGGACTGGACCCCTACGAGCAGTACTTCGGGCCG	CASSSGLDPYEQYF	3	1.8945134889360412E-5	42	TCRBV12	TCRBV12				TCRBV12-03/12-04,TCRBV12-04		TCRBD02-01	TCRBD02	TCRBD02-01				01,02	TCRBJ02-07*01	TCRBJ02	TCRBJ02-07	01				4	5	1	10	2	2	39	52	54	59	64	3	In	VDJ
GCCCATCCTGAAGACAGCAGCTTCTACATCTGCAGTGGAATCGGGAGTGTACAGGGCCCTTCGACCTACGAGCAGTACTTCGGGCCG	CSGIGSVQGPSTYEQYF	8	5.05203597049611E-5	51	TCRBV20	TCRBV20				TCRBV20-01,TCRBV20-or09_02						TCRBD01,TCRBD02	TCRBD01-01,TCRBD02-01		TCRBJ02-07*01	TCRBJ02	TCRBJ02-07	01				7	8	3	3	13	2	30	37	50	56	64	8	In	VDJ
GTGAGCACCTTGGAGCTGGGGGACTCGGCCCTTTATCTTTGCGCCAGCAGCTTGTCCCCGGACTACTACGAGCAGTACTTCGGGCCG	CASSLSPDYYEQYF	2	1.2630089926240275E-5	42	TCRBV05-01*01	TCRBV05	TCRBV05-01	01				TCRBD02-01	TCRBD02	TCRBD02-01				01,02	TCRBJ02-07*01	TCRBJ02	TCRBJ02-07	01				1	0	1	9	5	3	39	54	59	-1	65	2	In	VDJ
ATGTGAACGCCTTGTTGCTGGGGGACTCGGCCCTCTATCTCTGTGCCAGCAGCTTTTGTCAGGGACTACGAGCAGTACTTCGGGCCG		1	6.3150449631201375E-6	40	TCRBV05-06*01	TCRBV05	TCRBV05-06	01				TCRBD01-01*01	TCRBD01	TCRBD01-01	01				TCRBJ02-07*01	TCRBJ02	TCRBJ02-07	01				2	1	4	3	4	3	41	55	59	64	65	1	Out	VDJ
ATCCAGCGCACAGAGCAGGAGGACTCCGCCGTGTATCTCTGTGCCAGCAGCTTCAGGGGCTCTGGAAACACCATATATTTTGGAGAG	CASSFRGSGNTIYF	4	2.526017985248055E-5	42	TCRBV07-08*01	TCRBV07	TCRBV07-08	01				TCRBD01-01*01	TCRBD01	TCRBD01-01	01				TCRBJ01-03*01	TCRBJ01	TCRBJ01-03	01				3	0	4	2	0	0	39	-1	53	-1	59	4	In	VDJ
AGTTCTAAGAAGCTCCTTCTCAGTGACTCTGGCTTCTATCTCTGTGCCTGGAGGGGGCGCGGTATTTCACCCCTCCACTTTGGGAAC	CAWRGRGISPLHF	7	4.420531474184096E-5	39	TCRBV30-01*01	TCRBV30	TCRBV30-01	01				TCRBD01-01*01	TCRBD01	TCRBD01-01	01				TCRBJ01-06*02	TCRBJ01	TCRBJ01-06	02				3	7	7	0	0	9	42	-1	53	58	65	7	In	VDJ
ACTGTGACATCGGCCCAAAAGAACCCGACAGCTTTCTATCTCTGTGCCAGTGCACTTACAGGGGGTTCACCCCTCCACTTTGGGAAC	CASALTGGSPLHF	2	1.2630089926240275E-5	39	TCRBV19-01*01	TCRBV19	TCRBV19-01	01				TCRBD01-01*01	TCRBD01	TCRBD01-01	01				TCRBJ01-06*02	TCRBJ01	TCRBJ01-06	02				8	0	3	1	6	9	42	51	57	-1	65	2	In	VDJ
CGGAGTCAGGGGACACAGCACTGTATTTCTGTGCCAGCAGCAAGGGGGTAGGAAAGCTCCTATAATTCACCCCTCCACTTTGGGAAC		2	1.2630089926240275E-5	52	TCRBV21-01*01	TCRBV21	TCRBV21-01	01								TCRBD01,TCRBD02	TCRBD01-01,TCRBD02-01		TCRBJ01-06*02	TCRBJ01	TCRBJ01-06	02				3	8	6	1	0	0	29	-1	43	48	56	2	Out	VDJ
GAGCTTGGTGACTCTGCTGTGTATTTCTGTGCCAGCAGCCAAATTCTATCGAGGGGGGTGTTCTACAATGAGCAGTTCTTCGGGCCA	CASSQILSRGVFYNEQFF	4	2.526017985248055E-5	54	TCRBV03-01/03-02*01	TCRBV03	TCRBV03-01/03-02	01								TCRBD01,TCRBD02	TCRBD01-01,TCRBD02-01		TCRBJ02-01*01	TCRBJ02	TCRBJ02-01	01				2	5	5	1	9	3	27	42	51	57	62	4	In	VDJ
TCGGCTGCTCCCTCCCAAACATCTGTGTACTTCTGTGCCAGCAGTTACTCATCCGAGGGGGCCTACAATGAGCAGTTCTTCGGGCCA	CASSYSSEGAYNEQFF	4	2.526017985248055E-5	48	TCRBV06-02/06-03*01	TCRBV06	TCRBV06-02/06-03	01				TCRBD01-01*01	TCRBD01	TCRBD01-01	01				TCRBJ02-01*01	TCRBJ02	TCRBJ02-01	01				0	0	5	1	5	2	33	50	55	-1	61	4	In	VDJ
NNNNNNNTGTCGGCTGCTCCCTCCCAAACATCTGTGTACTTCTGTGCCAGCAGTACCTTGGACTACAATGAGCAGTTCTTCGGGCCA	CASSTLDYNEQFF	6	3.7890269778720825E-5	39	TCRBV06-02/06-03*01	TCRBV06	TCRBV06-02/06-03	01								TCRBD01,TCRBD02	TCRBD01-01,TCRBD02-01		TCRBJ02-01*01	TCRBJ02	TCRBJ02-01	01				5	0	1	8	5	3	42	54	59	-1	62	6	In	VDJ
CAGCCCTCAGAACCCAGGGACTCAGCTGTGTACTTCTGTGCCAGCACCCTACGACTAGCGGGGCCGGGGGAGCAGTTCTTCGGGCCA	CASTLRLAGPGEQFF	4	2.526017985248055E-5	45	TCRBV12	TCRBV12				TCRBV12-03/12-04,TCRBV12-04		TCRBD02-01*01	TCRBD02	TCRBD02-01	01				TCRBJ02-01*01	TCRBJ02	TCRBJ02-01	01				7	6	2	3	6	10	36	46	52	63	69	4	In	VDJ
AACGCCTTGTTGCTGGGGGACTCGGCCCTCTATCTCTGTGCCAGCAGCTCAATCGACAGGGATGGAGAGACCCAGTACTTCGGGCCA	CASSSIDRDGETQYF	1	6.3150449631201375E-6	45	TCRBV05-06*01	TCRBV05	TCRBV05-06	01				TCRBD01-01*01	TCRBD01	TCRBD01-01	01				TCRBJ02-05*01	TCRBJ02	TCRBJ02-05	01				3	4	2	3	5	4	36	49	54	61	65	1	In	VDJ
CAGCCCTCAGAACCCAGGGACTCAGCTGTGTACTTCTGTGCCAGCAGACCAAGGCGGGGCCAGCAAGAGACCCAGTACTTCGGGCCA	CASRPRRGQQETQYF	2	1.2630089926240275E-5	45	TCRBV12	TCRBV12				TCRBV12-03/12-04,TCRBV12-04		TCRBD02-01*01	TCRBD02	TCRBD02-01	01				TCRBJ02-05*01	TCRBJ02	TCRBJ02-05	01				6	4	7	3	6	2	36	47	53	59	63	2	In	VDJ
TCACCAGGCCTGGGGGACGCAGCCATGTACCTGTGTGCCACCAGCAGAGAAAGGGGTGGGGGTACAGATACGCAGTATTTTGGCCCA	CATSRERGGGTDTQYF	19	1.1998585429928261E-4	48	TCRBV15-01*02	TCRBV15	TCRBV15-01	02								TCRBD01,TCRBD02	TCRBD01-01,TCRBD02-01		TCRBJ02-03*01	TCRBJ02	TCRBJ02-03	01				0	7	5	2	1	3	33	50	51	56	63	19	In	VDJ
AATTCCCTGGAGCTTGGTGACTCTGCTGTGTATTTCTGTGCCAGCAGCCCCGGACAGGGGGATACAGATACGCAGTATTTTGGCCCA	CASSPGQGDTDTQYF	3	1.8945134889360412E-5	45	TCRBV03-01/03-02*01	TCRBV03	TCRBV03-01/03-02	01				TCRBD01-01*01	TCRBD01	TCRBD01-01	01				TCRBJ02-03*01	TCRBJ02	TCRBJ02-03	01				4	2	1	1	2	3	36	49	51	61	63	3	In	VDJ
AGCCTGCAGAGCTTGGGGACTCGGCCGTGTATCTCTGTGCCAGCAGCTTAGGGGAGGGCGGTATCGACTGAAGCTTTCTTTGGACAA		3	1.8945134889360412E-5	46	TCRBV11-03*01	TCRBV11	TCRBV11-03	01				TCRBD02-01*02	TCRBD02	TCRBD02-01	02				TCRBJ01-01*01	TCRBJ01	TCRBJ01-01	01				1	8	9	0	0	5	35	-1	51	58	66	3	Out	VDJ
TCTCTGGAGCTGGGGGACTCAGCTTTGTATTTCTGTGCCAGCAGCGTAGCACTGGACAGGGGGCTCACTGAAGCTTTCTTTGGACAA	CASSVALDRGLTEAFF	3	1.8945134889360412E-5	48	TCRBV09-01*01	TCRBV09	TCRBV09-01	01				TCRBD01-01*01	TCRBD01	TCRBD01-01	01				TCRBJ01-01*01	TCRBJ01	TCRBJ01-01	01				0	1	1	0	4	4	33	49	53	64	65	3	In	VDJ
TCCGCTACCAGCTCCCAGACATCTGTGTACTTCTGTGCCATCAGCGAATACAGGGGGGGAATGAACACTGAAGCTTTCTTTGGACAA	CAISEYRGGMNTEAFF	14	8.841062948368192E-5	48	TCRBV10-03*01	TCRBV10	TCRBV10-03	01				TCRBD01-01*01	TCRBD01	TCRBD01-01	01				TCRBJ01-01*01	TCRBJ01	TCRBJ01-01	01				6	4	3	1	5	0	33	44	49	57	61	14	In	VDJ
NTGAAGATCCAGCCCTCAGAACCCAGGGACTCAGCTGTGTACTTCTGTGCCAGCAGTTTCGGGAACACTGAAGCTTTCTTTGGACAA	CASSFGNTEAFF	2	1.2630089926240275E-5	36	TCRBV12-03/12-04*01	TCRBV12	TCRBV12-03/12-04	01				TCRBD02-01	TCRBD02	TCRBD02-01				01,02	TCRBJ01-01*01	TCRBJ01	TCRBJ01-01	01				3	0	8	5	0	1	45	-1	59	-1	62	2	In	VDJ
AGCACCTTGGAGCTGGGGGACTCGGCCCTTTATCTTTGCGCCAGCAGCTTGGGACTGCGATCCCTATATGAAGCTTTCTTTGGACAA	CASSLGLRSLYEAFF	2	1.2630089926240275E-5	45	TCRBV05-01*01	TCRBV05	TCRBV05-01	01				TCRBD02-01	TCRBD02	TCRBD02-01				01,02	TCRBJ01-01*01	TCRBJ01	TCRBJ01-01	01				0	12	2	10	0	7	36	-1	52	56	68	2	In	VDJ
NNNNTGAAGATCCAGCCCTCAGAACCCAGGGACTCAGCTGTGTACTTCTGTGCCAGCAAGGGGCGTTTCGAAGCTTTCTTTGGACAA	CASKGRFEAFF	2	1.2630089926240275E-5	33	TCRBV12-03/12-04*01	TCRBV12	TCRBV12-03/12-04	01				TCRBD01-01*01	TCRBD01	TCRBD01-01	01				TCRBJ01-01*01	TCRBJ01	TCRBJ01-01	01				7	6	5	2	0	8	48	-1	58	63	69	2	In	VDJ
NNNCTTGGAGATCCAGTCCACGGAGTCAGGGGACACAGCACTGTATTTCTGTGCCAGCAGCTCCAGGAGAAACTGTTTTTTGGCAGT		2	1.2630089926240275E-5	32	TCRBV21-01*01	TCRBV21	TCRBV21-01	01								TCRBD01,TCRBD02	TCRBD01-01,TCRBD02-01		TCRBJ01-04*01	TCRBJ01	TCRBJ01-04	01				5	2	4	4	2	11	49	61	63	67	69	2	Out	VDJ
ATCCAGCCCTCAGAACCCAGGGACTCAGCTGTGTACTTCTGTGCCAGCAGTTTAAGGGTCAGGGATCAGCCCCAGCATTTTGGTGAT	CASSLRVRDQPQHF	2	1.2630089926240275E-5	42	TCRBV12	TCRBV12				TCRBV12-03/12-04,TCRBV12-04		TCRBD01-01*01	TCRBD01	TCRBD01-01	01				TCRBJ01-05*01	TCRBJ01	TCRBJ01-05	01				2	0	4	3	5	5	39	54	59	-1	64	2	In	VDJ
AATTCCCTGGAGCTTGGTGACTCTGCTGTGTATTTCTGTGCCAGCAGCCACAAACAGGGCCTTAATCAGCCCCAGCATTTTGGTGAT	CASSHKQGLNQPQHF	4	2.526017985248055E-5	45	TCRBV03-01/03-02*01	TCRBV03	TCRBV03-01/03-02	01				TCRBD01-01*01	TCRBD01	TCRBD01-01	01				TCRBJ01-05*01	TCRBJ01	TCRBJ01-05	01				3	4	3	3	3	4	36	50	53	59	63	4	In	VDJ
ATCCAGTCCACGGAGTCAGGGGACACAGCACTGTATTTCTGTGCCAGGAGGGAGATTTATAGCAATCAGCCCCAGCATTTTGGTGAT	CARREIYSNQPQHF	2	1.2630089926240275E-5	42	TCRBV21-01*01	TCRBV21	TCRBV21-01	01				TCRBD02-01*02	TCRBD02	TCRBD02-01	02				TCRBJ01-05*01	TCRBJ01	TCRBJ01-05	01				9	5	9	2	2	0	39	47	49	54	59	2	In	VDJ
GAGTCCGCCAGCACCAACCAGACATCTATGTACCTCTGTGCCAGCAGTTTCAGGGGGCATAGCAATCAGCCCCAGCATTTTGGTGAT	CASSFRGHSNQPQHF	2	1.2630089926240275E-5	45	TCRBV28-01*01	TCRBV28	TCRBV28-01	01				TCRBD01-01*01	TCRBD01	TCRBD01-01	01				TCRBJ01-05*01	TCRBJ01	TCRBJ01-05	01				3	1	4	0	0	0	36	-1	50	58	59	2	In	VDJ
GAGTCCGCCAGCACCAACCAGACATCTATGTACCTCTGTGCCAGCCTTACACAGGGGAATAGCAATCAGCCCCAGCATTTTGGTGAT	CASLTQGNSNQPQHF	3	1.8945134889360412E-5	45	TCRBV28-01*01	TCRBV28	TCRBV28-01	01				TCRBD01-01*01	TCRBD01	TCRBD01-01	01				TCRBJ01-05*01	TCRBJ01	TCRBJ01-05	01				8	2	3	2	5	0	36	45	50	57	59	3	In	VDJ
AACGCCTTGGAGCTGGACGACTCGGCCCTGTATCTCTGTGCCAGCAGCTTGTTCGGGGCAGCAAATCAGCCCCAGCATTTTGGTGAT	CASSLFGAANQPQHF	2	1.2630089926240275E-5	45	TCRBV05-04*01	TCRBV05	TCRBV05-04	01								TCRBD01,TCRBD02	TCRBD01-01,TCRBD02-01		TCRBJ01-05*01	TCRBJ01	TCRBJ01-05	01				1	4	7	0	3	4	36	51	54	59	63	2	In	VDJ
GAGCTGAATGTGAACGCCTTGTTGCTGGGGGACTCGGCCCTCTATCTCTGTGCCAGCAGCACCCGTTTTGGCTACACCTTCGGTTCG	CASSTRFGYTF	4	2.526017985248055E-5	33	TCRBV05-06*01	TCRBV05	TCRBV05-06	01								TCRBD01,TCRBD02	TCRBD01-01,TCRBD02-01		TCRBJ01-02*01	TCRBJ01	TCRBJ01-02	01				4	6	3	7	0	7	48	-1	60	62	68	4	In	VDJ
CTGAATGTGAACGCCTTGTTGCTGGGGGACTCGGCCCTGTATCTCTGTGCCAGCAGCTTACAGGGGTCTGGCTACACCTTCGGTTCG	CASSLQGSGYTF	1	6.3150449631201375E-6	36	TCRBV05-05*01	TCRBV05	TCRBV05-05	01				TCRBD01-01*01	TCRBD01	TCRBD01-01	01				TCRBJ01-02*01	TCRBJ01	TCRBJ01-02	01				2	2	3	2	0	7	45	-1	59	66	68	1	In	VDJ
ACTGTGACATCGGCCCAAAAGAACCCGACAGCTTTCTATCTCTGTGCCAGTAGTACGACAGGAGTCTATGGCTACACCTTCGGTTCG	CASSTTGVYGYTF	5	3.157522481560069E-5	39	TCRBV19-01*01	TCRBV19	TCRBV19-01	01				TCRBD01-01*01	TCRBD01	TCRBD01-01	01				TCRBJ01-02*01	TCRBJ01	TCRBJ01-02	01				4	3	2	4	1	4	42	55	56	62	65	5	In	VDJ
ATCCAGCCCTCAGAACCCAGGGACTCAGCTGTGTACTTCTGTGCCAGCACACAGGGGGCCACAGTCTATGGCTACACCTTCGGTTCG	CASTQGATVYGYTF	2	1.2630089926240275E-5	42	TCRBV12	TCRBV12				TCRBV12-03/12-04,TCRBV12-04		TCRBD01-01*01	TCRBD01	TCRBD01-01	01				TCRBJ01-02*01	TCRBJ01	TCRBJ01-02	01				7	6	3	0	1	4	39	49	50	59	65	2	In	VDJ
GAGTCCGCCAGCACCAACCAGACATCTATGTACCTCTGTGCCAGCAGCTCCGGGACAGGGGTGATCTATGGCTACACCTTCGGTTCG	CASSSGTGVIYGYTF	2	1.2630089926240275E-5	45	TCRBV28-01*01	TCRBV28	TCRBV28-01	01				TCRBD01-01*01	TCRBD01	TCRBD01-01	01				TCRBJ01-02*01	TCRBJ01	TCRBJ01-02	01				6	4	0	2	4	4	36	47	51	61	65	2	In	VDJ
TCAAGATCCAGCCTGCAGAGCTTGGGGACTCGGCCATGTATCTCTGTGCCAGCAGCCTGCTGGGGCTATGGCTACACCTTCGGTTCG		1	6.3150449631201375E-6	37	TCRBV11-01*01	TCRBV11	TCRBV11-01	01								TCRBD01,TCRBD02	TCRBD01-01,TCRBD02-01		TCRBJ01-02*01	TCRBJ01	TCRBJ01-02	01				5	0	6	2	5	4	44	56	61	-1	65	1	Out	VDJ
GAGCAGGAGGACTCGGCCGTGTATCTCTGTGCCAGCAGCCCAGACGCGACAGGGGCAGGGGAGGACTATGGCTACACCTTCGGTTCG	CASSPDATGAGEDYGYTF	2	1.2630089926240275E-5	54	TCRBV07-02	TCRBV07	TCRBV07-02				01,02	TCRBD01-01*01	TCRBD01	TCRBD01-01	01				TCRBJ01-02*01	TCRBJ01	TCRBJ01-02	01				5	9	2	2	8	3	27	39	47	55	64	2	In	VDJ
GAGTCCGCCAGCACCAACCAGACATCTATGTACCTCTGTGCCAGCAGTTTGGGGGGCTCGGCTAACTATGGCTACACCTTCGGTTCG	CASSLGGSANYGYTF	2	1.2630089926240275E-5	45	TCRBV28-01*01	TCRBV28	TCRBV28-01	01								TCRBD01,TCRBD02	TCRBD01-01,TCRBD02-01		TCRBJ01-02*01	TCRBJ01	TCRBJ01-02	01				3	4	6	0	1	0	36	50	51	57	61	2	In	VDJ
NNNNTGTCGGCTGCTCCCTCCCAGACATCTGTGTACTTCTGTGCCAGCAGTGATCGAGGCCCTAACTATGGCTACACCTTCGGTTCG	CASSDRGPNYGYTF	4	2.526017985248055E-5	42	TCRBV06-01*01	TCRBV06	TCRBV06-01	01				TCRBD02-01*02	TCRBD02	TCRBD02-01	02				TCRBJ01-02*01	TCRBJ01	TCRBJ01-02	01				3	2	11	1	2	0	39	53	55	59	61	4	In	VDJ
AAGATCCAGCCCTCAGAACCCAGGGACTCAGCTGTGTATTTTTGTGCTAGTGGTTACGGGCCAAACTATGGCTACACCTTCGGTTCG	CASGYGPNYGYTF	2	1.2630089926240275E-5	39	TCRBV12-05*01	TCRBV12	TCRBV12-05	01								TCRBD01,TCRBD02	TCRBD01-01,TCRBD02-01		TCRBJ01-02*01	TCRBJ01	TCRBJ01-02	01				4	2	8	0	2	2	42	55	57	61	63	2	In	VDJ
AACCTGAGCTCTCTGGAGCTGGGGGACTCAGCTTTGTATTTCTGTGCCAGCAGCGTAGTAGGGGGCGCGGGCTACACCTTCGGTTCG	CASSVVGGAGYTF	6	3.7890269778720825E-5	39	TCRBV09-01*01	TCRBV09	TCRBV09-01	01				TCRBD01-01*01	TCRBD01	TCRBD01-01	01				TCRBJ01-02*01	TCRBJ01	TCRBJ01-02	01				0	3	5	0	1	8	42	58	59	66	69	6	In	VDJ
AACGCCTTGGAGCTGGACGACTCGGCCCTGTATCTCTGTGCCAGCAGCCGGAGCGTCGGGGGATCCGGCGGCTACACCTTCGGTTCG	CASSRSVGGSGGYTF	2	1.2630089926240275E-5	45	TCRBV05-04*01	TCRBV05	TCRBV05-04	01				TCRBD02-01*01	TCRBD02	TCRBD02-01	01				TCRBJ01-02*01	TCRBJ01	TCRBJ01-02	01				4	7	8	2	8	8	36	48	56	62	69	2	In	VDJ
CAGTGACCAGTGCCCATCCTGAAGACAGCAGCTTCTACATCTGCAGTGCCGCCCCGGGACTAGACTGGGTAGCAGTACTTCGGGCCG		3	1.8945134889360412E-5	40	TCRBV20	TCRBV20				TCRBV20-01,TCRBV20-or09_02		TCRBD02-01	TCRBD02	TCRBD02-01				01,02	TCRBJ02-07*01	TCRBJ02	TCRBJ02-07	01				6	7	0	8	6	8	41	49	55	63	70	3	Out	VDJ
TCCAGCCTGCAGAGCAGGGGGACTCGGCCGTGTATGTCTGTGCAAGTCGCTTAGCGCAGACAGGTTGGCGAGCAGTACTTCGGGCCG		2	1.2630089926240275E-5	43	TCRBV12-02*01	TCRBV12	TCRBV12-02	01				TCRBD01-01*01	TCRBD01	TCRBD01-01	01				TCRBJ02-07*01	TCRBJ02	TCRBJ02-07	01				0	4	2	4	3	6	38	55	58	64	68	2	Out	VDJ
CAGCCCTCAGAACCCAGGGACTCAGCTGTGTATTTTTGTGCTAGTGGCACCTGACAGGGCAGGTCCTACGAGCAGTACTTCGGGCCG	CASGT*QGRSYEQYF	7	4.420531474184096E-5	45	TCRBV12-05*01	TCRBV12	TCRBV12-05	01				TCRBD01-01*01	TCRBD01	TCRBD01-01	01				TCRBJ02-07*01	TCRBJ02	TCRBJ02-07	01				6	4	2	3	5	1	36	47	52	59	63	7	Stop	VDJ
ACGCCTTGGAGCTGGACGACTCGGCCCTGTATCTCTGTGCCAGCAGCTTGGAATAGCGGGAGCTCCTACGAGCAGTACTTCGGGCCG		2	1.2630089926240275E-5	46	TCRBV05-04*01	TCRBV05	TCRBV05-04	01				TCRBD02-01*02	TCRBD02	TCRBD02-01	02				TCRBJ02-07*01	TCRBJ02	TCRBJ02-07	01				0	0	5	2	2	0	35	51	53	-1	62	2	Out	VDJ
CGGTCCACAAAGCTGGAGGACTCAGCCATGTACTTCTGTGCCAGCAGTGTTATAGGGACAGGGCCCTACGAGCAGTACTTCGGGCCG	CASSVIGTGPYEQYF	2	1.2630089926240275E-5	45	TCRBV02-01	TCRBV02	TCRBV02-01				01,03	TCRBD01-01*01	TCRBD01	TCRBD01-01	01				TCRBJ02-07*01	TCRBJ02	TCRBJ02-07	01				4	1	0	3	5	2	36	49	54	63	64	2	In	VDJ
AGATCCAGCCTGCAGAGCTTGAGGACTCGGCCGTGTATCTCTGTGCCAGCAGCTTAGGCACTTACCTACGAGCAGTACTTCGGGCCG		1	6.3150449631201375E-6	40	TCRBV11	TCRBV11				TCRBV11-02,TCRBV11-03		TCRBD02-01	TCRBD02	TCRBD02-01				01,02	TCRBJ02-07*01	TCRBJ02	TCRBJ02-07	01				1	2	3	10	2	2	41	57	59	62	64	1	Out	VDJ
NNNNTGTCGGCTGCTCCCTCCCAGACATCTGTGTACTTCTGTGCCAGCTCTAACTTCAGGAATACCTACGAGCAGTACTTCGGGCCG	CASSNFRNTYEQYF	2	1.2630089926240275E-5	42	TCRBV06-05*01	TCRBV06	TCRBV06-05	01				TCRBD01-01*01	TCRBD01	TCRBD01-01	01				TCRBJ02-07*01	TCRBJ02	TCRBJ02-07	01				8	4	4	4	8	2	39	48	56	60	64	2	In	VDJ
CAGCCTGCAGAGCTTGGGGACTCGGCCATGTATCTCTGTGCCAGCAGCTTAGGCGGGGGGACAACCTACGAGCAGTACTTCGGGCCG	CASSLGGGTTYEQYF	1	6.3150449631201375E-6	45	TCRBV11-01*01	TCRBV11	TCRBV11-01	01				TCRBD02-01*01	TCRBD02	TCRBD02-01	01				TCRBJ02-07*01	TCRBJ02	TCRBJ02-07	01				1	4	7	1	0	2	36	-1	52	60	64	1	In	VDJ
CAGCAGGTAGTGCGAGGAGATTCGGCAGCTTATTTCTGTGCCAGCTCACCCCCGGGACAGGGGAGTCACGAGCAGTACTTCGGGCCG	CASSPPGQGSHEQYF	5	3.157522481560069E-5	45	TCRBV18-01*01	TCRBV18	TCRBV18-01	01				TCRBD01-01*01	TCRBD01	TCRBD01-01	01				TCRBJ02-07*01	TCRBJ02	TCRBJ02-07	01				3	4	0	2	3	5	36	50	53	63	67	5	In	VDJ
CAGCGCACAGAGCAGGAGGACTCGGCCGTGTATCTCTGTGCCAGCACCCCGACAGGCGTCTCTGGAAACACCATATATTTTGGAGAG	CASTPTGVSGNTIYF	2	1.2630089926240275E-5	45	TCRBV07-02	TCRBV07	TCRBV07-02				01,02	TCRBD01-01*01	TCRBD01	TCRBD01-01	01				TCRBJ01-03*01	TCRBJ01	TCRBJ01-03	01				7	3	2	4	4	0	36	46	50	56	59	2	In	VDJ
CAGTGACCAGTGCCCATCCTGAAGACAGCAGCTTCTACATCTGCAGTGCTAGAGACAGCCTCTGGAAACACCATATATTTTGGAGAG		4	2.526017985248055E-5	40	TCRBV20	TCRBV20				TCRBV20-01,TCRBV20-or09_02						TCRBD01,TCRBD02	TCRBD01-01,TCRBD02-01		TCRBJ01-03*01	TCRBJ01	TCRBJ01-03	01				0	1	4	5	0	0	41	-1	55	58	59	4	Out	VDJ
TGACCAGTGCCCATCCTGAAGACAGCAGCTTCTACATCTGCAGTGCCCTGGGGTTCGGGGACTGGAAACACCATATATTTTGGAGAG		2	1.2630089926240275E-5	43	TCRBV20	TCRBV20				TCRBV20-01,TCRBV20-or09_02		TCRBD02-01*01	TCRBD02	TCRBD02-01	01				TCRBJ01-03*01	TCRBJ01	TCRBJ01-03	01				6	1	8	3	9	2	38	46	55	60	61	2	Out	VDJ
CCTGCAGAGCTTGAGGACTCGGCCGTGTATCTCTGTGCCAGCAGCTTAGCTAGCGGGGTAGCCAAAAACATTCAGTACTTCGGCGCC	CASSLASGVAKNIQYF	13	8.209558452056179E-5	48	TCRBV11	TCRBV11				TCRBV11-02,TCRBV11-03		TCRBD02-01*01	TCRBD02	TCRBD02-01	01				TCRBJ02-04*01	TCRBJ02	TCRBJ02-04	01				1	1	4	3	0	0	33	-1	49	58	59	13	In	VDJ
TTGGCGTCTGCTGTACCCTCTCAGACATCTGTGTACTTCTGTGCCAGCAGTGACGGAGTGGATAATTCACCCCTCCACTTTGGGAAC	CASSDGVDNSPLHF	4	2.526017985248055E-5	42	TCRBV06-04*01	TCRBV06	TCRBV06-04	01				TCRBD02-01*02	TCRBD02	TCRBD02-01	02				TCRBJ01-06*02	TCRBJ01	TCRBJ01-06	02				2	3	10	2	0	5	39	-1	54	58	61	4	In	VDJ
GCCCTGCAGCCAGAAGACTCAGCCCTGTATCTCTGCGCCAGCAGCCAACGGACTAGCGGGGGGTACAATGAGCAGTTCTTCGGGCCA	CASSQRTSGGYNEQFF	5	3.157522481560069E-5	48	TCRBV04-01*01	TCRBV04	TCRBV04-01	01				TCRBD02-01*01	TCRBD02	TCRBD02-01	01				TCRBJ02-01*01	TCRBJ02	TCRBJ02-01	01				2	0	1	1	1	4	33	48	49	-1	63	5	In	VDJ
TCGGCTGCTCCCTCCCAGACATCTGTGTACTTCTGTGCCAGCAGCGCCGGACTAGCGGGGCCCTACAATGAGCAGTTCTTCGGGCCA	CASSAGLAGPYNEQFF	7	4.420531474184096E-5	48	TCRBV06	TCRBV06				TCRBV06-01,TCRBV06-05		TCRBD02-01*01	TCRBD02	TCRBD02-01	01				TCRBJ02-01*01	TCRBJ02	TCRBJ02-01	01				6	1	1	3	4	2	33	44	48	60	61	7	In	VDJ
CCTGGAGCTTGGTGACTCTGCTGTGTATTTCTGTGCCAGCAGCCAAGGGCCGGAACAGGGGACTACAATGAGCAGTTCTTCGGGCCA		6	3.7890269778720825E-5	50	TCRBV03-01/03-02*01	TCRBV03	TCRBV03-01/03-02	01				TCRBD01-01*01	TCRBD01	TCRBD01-01	01				TCRBJ02-01*01	TCRBJ02	TCRBJ02-01	01				1	1	3	2	7	3	31	47	54	61	62	6	Out	VDJ
NNNNTGTCGGCTGCTCCCTCCCAGACATCTGTGTACTTCTGTGCCACCTCCTTCAGCGGGGGGGCGAGGACCCAGTACTTCGGGCCA	CATSFSGGARTQYF	2	1.2630089926240275E-5	42	TCRBV06-05*01	TCRBV06	TCRBV06-05	01				TCRBD02-01*01	TCRBD02	TCRBD02-01	01				TCRBJ02-05*01	TCRBJ02	TCRBJ02-05	01				10	4	6	0	8	7	39	46	54	64	68	2	In	VDJ
CTGATTCTGGAGTCCGCCAGCACCAACCAGACATCTATGTACCTCTGTGCCAGCAGGCGGGGCTCGGAGACCCAGTACTTCGGGCCA	CASRRGSETQYF	2	1.2630089926240275E-5	36	TCRBV28-01*01	TCRBV28	TCRBV28-01	01				TCRBD02-01*01	TCRBD02	TCRBD02-01	01				TCRBJ02-05*01	TCRBJ02	TCRBJ02-05	01				6	4	7	3	0	5	45	-1	56	62	66	2	In	VDJ
AAGATCCAGCCCTCAGAACCCAGGGACTCAGCTGTGTACTTCTGTGCCAGCAGTTTTCTTGGGCAGGAGACCCAGTACTTCGGGCCA	CASSFLGQETQYF	1	6.3150449631201375E-6	39	TCRBV12-03/12-04*01	TCRBV12	TCRBV12-03/12-04	01				TCRBD01-01*01	TCRBD01	TCRBD01-01	01				TCRBJ02-05*01	TCRBJ02	TCRBJ02-05	01				3	2	8	0	4	5	42	56	60	64	66	1	In	VDJ
GACCAGTGCCCATCCTGAAGACAGCAGCTTCTACATCTGCAGTGCTAGTGGGCCAGGGCCCACCCAGAGACCCAGTACTTCGGGCCA		3	1.8945134889360412E-5	44	TCRBV20-01*04	TCRBV20	TCRBV20-01	04				TCRBD01-01*01	TCRBD01	TCRBD01-01	01				TCRBJ02-05*01	TCRBJ02	TCRBJ02-05	01				1	7	4	3	3	4	37	50	53	58	65	3	Out	VDJ
TTGTTGCTGGGGGACTCGGCCCTGTATCTCTGTGCCAGCACCTCTCGATGGGACAGGAGGTACCAAGAGACCCAGTACTTCGGGCCA	CASTSRWDRRYQETQYF	1	6.3150449631201375E-6	51	TCRBV05-05*01	TCRBV05	TCRBV05-05	01				TCRBD01-01*01	TCRBD01	TCRBD01-01	01				TCRBJ02-05*01	TCRBJ02	TCRBJ02-05	01				6	4	0	4	9	0	30	40	49	57	61	1	In	VDJ
ACTGTGACATCGGCCCAAAAGAACCCGACAGCTTTCTATCTCTGTGCCAGCCGTGGGAGCGGCACAGATACGCAGTATTTTGGCCCA	CASRGSGTDTQYF	5	3.157522481560069E-5	39	TCRBV19-01*01	TCRBV19	TCRBV19-01	01				TCRBD02-01*02	TCRBD02	TCRBD02-01	02				TCRBJ02-03*01	TCRBJ02	TCRBJ02-03	01				9	2	9	2	4	1	42	50	54	59	61	5	In	VDJ
ATCAATTCCCTGGAGCTTGGTGACTCTGCTGTGTATTTCTGTGCCAGCAGCCTTGACGGATACACCGGGGAGCTGTTTTTTGGAGAA	CASSLDGYTGELFF	5	3.157522481560069E-5	42	TCRBV03-01/03-02*01	TCRBV03	TCRBV03-01/03-02	01								TCRBD01,TCRBD02	TCRBD01-01,TCRBD02-01		TCRBJ02-02*01	TCRBJ02	TCRBJ02-02	01				4	1	1	8	5	3	39	52	57	60	61	5	In	VDJ
AAGATCCAGCCTGCAGAGCTTGGGGACTCGGCCGTGTATCTCTGTGCCAGCAGCTACCGGGACACCGGGGAGCTGTTTTTTGGAGAA	CASSYRDTGELFF	2	1.2630089926240275E-5	39	TCRBV11-03*01	TCRBV11	TCRBV11-03	01				TCRBD02-01	TCRBD02	TCRBD02-01				01,02	TCRBJ02-02*01	TCRBJ02	TCRBJ02-02	01				4	0	8	4	2	3	42	55	57	-1	61	2	In	VDJ
GAGCAGGGGGACTCGGCCATGTATCTCTGTGCCAGCAGCTCGCCAGAGGTGTCCTATGCTAACACCGGGGAGCTGTTTTTTGGAGAA	CASSSPEVSYANTGELFF	10	6.315044963120137E-5	54	TCRBV07-09*01	TCRBV07	TCRBV07-09	01				TCRBD02-01*02	TCRBD02	TCRBD02-01	02				TCRBJ02-02*01	TCRBJ02	TCRBJ02-02	01				4	11	11	1	5	2	27	40	45	49	60	10	In	VDJ
GCCCCAACCAGACCTCTCTGTACTTCTGTGCCAGCAGATTCTCGGGACTAGCGGGTCCCGAACACCGGGGAGCTGTTTTTTGGAGAA		6	3.7890269778720825E-5	55	TCRBV27-01*01	TCRBV27	TCRBV27-01	01				TCRBD02-01	TCRBD02	TCRBD02-01				01,02	TCRBJ02-02*01	TCRBJ02	TCRBJ02-02	01				6	3	0	4	6	0	26	37	43	55	58	6	Out	VDJ
GCTGTACCCTCTCAGACATCTGTGTACTTCTGTGCCAGCAGTGCCTCTCGAGGCCTCGGGGAAACCGGGGAGCTGTTTTTTGGAGAA	CASSASRGLGETGELFF	8	5.05203597049611E-5	51	TCRBV06-04*01	TCRBV06	TCRBV06-04	01				TCRBD02-01*01	TCRBD02	TCRBD02-01	01				TCRBJ02-02*01	TCRBJ02	TCRBJ02-02	01				0	2	8	3	9	5	30	47	56	61	63	8	In	VDJ
CACATCAATTCCCTGGAGCTTGGTGACTCTGCTGTGTATTTCTGTGCCAGCAGCCAAGGGTCATTGACTGAAGCTTTCTTTGGACAA	CASSQGSLTEAFF	9	5.683540466808124E-5	39	TCRBV03-01/03-02*01	TCRBV03	TCRBV03-01/03-02	01								TCRBD01,TCRBD02	TCRBD01-01,TCRBD02-01		TCRBJ01-01*01	TCRBJ01	TCRBJ01-01	01				1	6	0	10	0	5	42	-1	58	60	66	9	In	VDJ
ATCCAGCGCACAGAGCAGGAGGACTCGGCCGTGTATCTCTGTGCCAGCAGCCCCCGGGGGGGTGGGACTGAAGCTTTCTTTGGACAA	CASSPRGGGTEAFF	2	1.2630089926240275E-5	42	TCRBV07-02	TCRBV07	TCRBV07-02				01,02	TCRBD02-01*01	TCRBD02	TCRBD02-01	01				TCRBJ01-01*01	TCRBJ01	TCRBJ01-01	01				5	4	8	0	3	5	39	51	54	62	66	2	In	VDJ
CTGAGGATCCAGCAGGTAGTGCGAGGAGATTCGGCAGCTTATTTCTGTGCCAGCTCCCTTAAGGGCACTGAAGCTTTCTTTGGACAA	CASSLKGTEAFF	2	1.2630089926240275E-5	36	TCRBV18-01*01	TCRBV18	TCRBV18-01	01								TCRBD01,TCRBD02	TCRBD01-01,TCRBD02-01		TCRBJ01-01*01	TCRBJ01	TCRBJ01-01	01				6	0	5	3	5	4	45	56	61	-1	65	2	In	VDJ
AACCTGAGCTCTCTGGAGCTGGGGGACTCAGCTTTGTATTTCTGTGCCAGCAGCGTAGAACCGAACACTGAAGCTTTCTTTGGACAA	CASSVEPNTEAFF	11	6.946549459432151E-5	39	TCRBV09-01*01	TCRBV09	TCRBV09-01	01								TCRBD01,TCRBD02	TCRBD01-01,TCRBD02-01		TCRBJ01-01*01	TCRBJ01	TCRBJ01-01	01				0	1	3	7	1	1	42	58	59	61	62	11	In	VDJ
ACAAAGCTGGAGGACTCAGCCATGTACTTCTGTGCCAGCAAGGGTCGAATCCAACCCGCAACTAATGAAAAACTGTTTTTTGGCAGT	CASKGRIQPATNEKLFF	2	1.2630089926240275E-5	51	TCRBV02-01	TCRBV02	TCRBV02-01				01,03					TCRBD01,TCRBD02	TCRBD01-01,TCRBD02-01		TCRBJ01-04*01	TCRBJ01	TCRBJ01-04	01				7	14	5	3	0	0	30	-1	40	44	58	2	In	VDJ
TGGAGCTGGGGGACTCGGCCCTTTATCTTTGCGCCAGCAGCACCCCCGGACCTGAGTTTTAGCAATCAGCCCCAGCATTTTGGTGAT		6	3.7890269778720825E-5	52	TCRBV05-01*01	TCRBV05	TCRBV05-01	01								TCRBD01,TCRBD02	TCRBD01-01,TCRBD02-01		TCRBJ01-05*01	TCRBJ01	TCRBJ01-05	01				4	8	1	7	6	0	29	41	47	51	59	6	Out	VDJ
NNCTCAACTCTGACTGTGAGCAACATGAGCCCTGAAGACAGCAGCATATATCTCTGCAGCGTTGACTTTGGCTACACCTTCGGTTCG	CSVDFGYTF	6	3.7890269778720825E-5	27	TCRBV29-01*01	TCRBV29	TCRBV29-01	01				TCRBD02-01	TCRBD02	TCRBD02-01				01,02	TCRBJ01-02*01	TCRBJ01	TCRBJ01-02	01				3	1	4	10	0	7	54	-1	65	67	68	6	In	VDJ
CTGAGCTGAATGTGAACGCCTTGTTGCTGGGGGACTCGGCCCTCTATCTCTGTGCCAGCAGCGAATTATGGCTACACCTTCGGTTCG		2	1.2630089926240275E-5	31	TCRBV05-06*01	TCRBV05	TCRBV05-06	01								TCRBD01,TCRBD02	TCRBD01-01,TCRBD02-01		TCRBJ01-02*01	TCRBJ01	TCRBJ01-02	01				4	2	2	8	0	5	50	-1	62	64	66	2	Out	VDJ
AAGATCCAGCCCTCAGAACCCAGGGACTCAGCTGTGTACTTCTGTGCCAGCAGATCACGGGGAGGCTATGGCTACACCTTCGGTTCG	CASRSRGGYGYTF	3	1.8945134889360412E-5	39	TCRBV12-03/12-04*01	TCRBV12	TCRBV12-03/12-04	01				TCRBD02-01*02	TCRBD02	TCRBD02-01	02				TCRBJ01-02*01	TCRBJ01	TCRBJ01-02	01				6	0	9	1	6	4	42	53	59	-1	65	3	In	VDJ
CTGACAGTGACCAGTGCCCATCCTGAAGACAGCAGCTTCTACATCTGCAGAATCGGACAGGGAGGCTATGGCTACACCTTCGGTTCG	CRIGQGGYGYTF	4	2.526017985248055E-5	36	TCRBV20	TCRBV20				TCRBV20-01,TCRBV20-or09_02		TCRBD01-01*01	TCRBD01	TCRBD01-01	01				TCRBJ01-02*01	TCRBJ01	TCRBJ01-02	01				9	3	1	3	4	4	45	50	54	62	65	4	In	VDJ
AATGTGAACGCCTTGTTGCTGGGGGACTCGGCCCTGTATCTCTGTGCCAGCAGCTTAGGGACGGACTATGGCTACACCTTCGGTTCG	CASSLGTDYGYTF	3	1.8945134889360412E-5	39	TCRBV05-05*01	TCRBV05	TCRBV05-05	01								TCRBD01,TCRBD02	TCRBD01-01,TCRBD02-01		TCRBJ01-02*01	TCRBJ01	TCRBJ01-02	01				2	2	0	7	1	3	42	56	57	62	64	3	In	VDJ
ATCCAGCCTGCAGAGCTTGGGGACTCGGCCATGTATCTCTGTGCCAGCAGTCCGACAGGGGGCGACTATGGCTACACCTTCGGTTCG	CASSPTGGDYGYTF	1	6.3150449631201375E-6	42	TCRBV11-01*01	TCRBV11	TCRBV11-01	01				TCRBD01-01*01	TCRBD01	TCRBD01-01	01				TCRBJ01-02*01	TCRBJ01	TCRBJ01-02	01				6	1	2	0	3	3	39	50	53	63	64	1	In	VDJ
CAGAGCTTGGGGACTCGGCCGTGTATCTCTGTGCCAGCAGCTTAAGCGACAGGGGAATCCACTAACTATGGCTACACCTTCGGTTCG		1	6.3150449631201375E-6	52	TCRBV11-03*01	TCRBV11	TCRBV11-03	01				TCRBD01-01*01	TCRBD01	TCRBD01-01	01				TCRBJ01-02*01	TCRBJ01	TCRBJ01-02	01				2	6	2	2	3	0	29	44	47	55	61	1	Out	VDJ
CTGCCATCCCCAACCAGACAGCTCTTTACTTCTGTGCCACCAGTGATTTGCTGCCCAGGGCGAAACTATGGCTACACCTTCGGTTCG		7	4.420531474184096E-5	49	TCRBV24-01*01	TCRBV24	TCRBV24-01	01				TCRBD01-01*01	TCRBD01	TCRBD01-01	01				TCRBJ01-02*01	TCRBJ01	TCRBJ01-02	01				0	3	4	3	5	2	32	50	55	60	63	7	Out	VDJ
ACTGTGAGCAACATGAGCCCTGAAGACAGCAGCATATATCTCTGCAGCGTTTCCCTCGGACAGGGGGCTGAGCAGTACTTCGGGCCG	CSVSLGQGAEQYF	3	1.8945134889360412E-5	39	TCRBV29-01	TCRBV29	TCRBV29-01				01,02	TCRBD01-01*01	TCRBD01	TCRBD01-01	01				TCRBJ02-07*01	TCRBJ02	TCRBJ02-07	01				5	1	1	0	6	7	42	51	57	68	69	3	In	VDJ
GTCCACTCTGACAGTGACCAGTGCCCATCCTGAAGACAGCAGCTTCTACATCTGCGGGGATCGGCGGTGGAGCAGTACTTCGGGCCG		4	2.526017985248055E-5	29	TCRBV20-01	TCRBV20	TCRBV20-01				01,04					TCRBD01,TCRBD02	TCRBD01-01,TCRBD02-01		TCRBJ02-07*01	TCRBJ02	TCRBJ02-07	01				11	9	0	8	1	7	52	55	56	60	69	4	Out	VDJ
TCAGAACCGGGAGACACGGCACTGTATCTCTGCGCCAGCAGTCAATCGTAACCCGGGACAGGACCTTACGAGCAGTACTTCGGGCCG	CASSQS*PGTGPYEQYF	2	1.2630089926240275E-5	51	TCRBV23-01*01	TCRBV23	TCRBV23-01	01				TCRBD01-01*01	TCRBD01	TCRBD01-01	01				TCRBJ02-07*01	TCRBJ02	TCRBJ02-07	01				0	4	0	4	7	4	30	47	54	62	66	2	Stop	VDJ
GTGAACGCCTTGGAGCTGGACGACTCGGCCCTGTATCTCTGTGCCAGCGGGATCCGGGACAGGGTCTACGAGCAGTACTTCGGGCCG	CASGIRDRVYEQYF	2	1.2630089926240275E-5	42	TCRBV05-04*01	TCRBV05	TCRBV05-04	01				TCRBD01-01*01	TCRBD01	TCRBD01-01	01				TCRBJ02-07*01	TCRBJ02	TCRBJ02-07	01				7	1	0	3	7	3	39	48	55	64	65	2	In	VDJ
ATCCGGTCCACAAAGCTGGAGGACTCAGCCATGTACTTCTGTGCCAGCAGCCCCCATGGGACAGTCTACGAGCAGTACTTCGGGCCG	CASSPHGTVYEQYF	3	1.8945134889360412E-5	42	TCRBV02-01	TCRBV02	TCRBV02-01				01,03	TCRBD01-01*01	TCRBD01	TCRBD01-01	01				TCRBJ02-07*01	TCRBJ02	TCRBJ02-07	01				6	1	0	5	7	3	39	50	57	64	65	3	In	VDJ
GCCTTGGAGCTGGACGACTCGGCCCTGTATCTCTGTGCCAGCAGCCGTCGTGGAGGGCCGATGTCCTACGAGCAGTACTTCGGGCCG	CASSRRGGPMSYEQYF	2	1.2630089926240275E-5	48	TCRBV05-04*01	TCRBV05	TCRBV05-04	01				TCRBD02-01*02	TCRBD02	TCRBD02-01	02				TCRBJ02-07*01	TCRBJ02	TCRBJ02-07	01				4	6	10	0	6	1	33	45	51	57	63	2	In	VDJ
AACGCCTTGTTGCTGGGGGACTCGGCCCTGTATCTCTGTGCCAGCAGCGGGCGGGTGCTGGGGTCCTACGAGCAGTACTTCGGGCCG	CASSGRVLGSYEQYF	1	6.3150449631201375E-6	45	TCRBV05-05*01	TCRBV05	TCRBV05-05	01				TCRBD02-01	TCRBD02	TCRBD02-01				01,02	TCRBJ02-07*01	TCRBJ02	TCRBJ02-07	01				4	8	7	4	2	1	36	48	50	55	63	1	In	VDJ
CTGATCCTGGAGTCGCCCAGCCCCAACCAGACCTCTCTGTACTTCTGTGCCAGTTCTAGCGGGTCCTACGAGCAGTACTTCGGGCCG	CASSSGSYEQYF	2	1.2630089926240275E-5	36	TCRBV27-01*01	TCRBV27	TCRBV27-01	01				TCRBD02-01	TCRBD02	TCRBD02-01				01,02	TCRBJ02-07*01	TCRBJ02	TCRBJ02-07	01				9	0	4	4	2	1	45	53	55	-1	63	2	In	VDJ
GCGAGGAGATTCGGCAGCTTATTTCTGTGCCAGCTCACCTGACGGTCATCGCACGGGACAGCGTCCTACGAGCAGTACTTCGGGCCG		2	1.2630089926240275E-5	56	TCRBV18-01*01	TCRBV18	TCRBV18-01	01				TCRBD01-01*01	TCRBD01	TCRBD01-01	01				TCRBJ02-07*01	TCRBJ02	TCRBJ02-07	01				3	2	0	5	15	1	25	39	54	61	63	2	Out	VDJ
TTGTTGCTGGGGGACTCGGCCCTGTATCTCTGTGCCAGCAGCTTGAGGCTAGCGGGGGTTTTCTCCTACGAGCAGTACTTCGGGCCG	CASSLRLAGVFSYEQYF	1	6.3150449631201375E-6	51	TCRBV05-05*01	TCRBV05	TCRBV05-05	01				TCRBD02-01*01	TCRBD02	TCRBD02-01	01				TCRBJ02-07*01	TCRBJ02	TCRBJ02-07	01				1	4	4	2	3	0	30	45	48	58	62	1	In	VDJ
CCTGCAGAGCTTGGGGACTCGGCCATGTATCTCTGTGCCAGCAGCTCCCGTGTAGGGGGCCACTCCTACGAGCAGTACTTCGGGCCG	CASSSRVGGHSYEQYF	1	6.3150449631201375E-6	48	TCRBV11-01*01	TCRBV11	TCRBV11-01	01				TCRBD01-01*01	TCRBD01	TCRBD01-01	01				TCRBJ02-07*01	TCRBJ02	TCRBJ02-07	01				4	2	5	0	7	0	33	46	53	60	62	1	In	VDJ
CTGAAGATCCGGTCCACAAAGCTGGAGGACTCAGCCATGTACTTCTGTGCCAGCAAGGGACGGGCCTACGAGCAGTACTTCGGGCCG	CASKGRAYEQYF	3	1.8945134889360412E-5	36	TCRBV02-01	TCRBV02	TCRBV02-01				01,03					TCRBD01,TCRBD02	TCRBD01-01,TCRBD02-01		TCRBJ02-07*01	TCRBJ02	TCRBJ02-07	01				7	3	0	7	1	2	45	55	56	61	64	3	In	VDJ
ATCCAGCCCTCAGAACCCAGGGACTCAGCTGTGTACTTCTGTGCCAGCACCCTTGGACTCGGCGCCTACGAGCAGTACTTCGGGCCG	CASTLGLGAYEQYF	1	6.3150449631201375E-6	42	TCRBV12	TCRBV12				TCRBV12-03/12-04,TCRBV12-04		TCRBD02-01	TCRBD02	TCRBD02-01				01,02	TCRBJ02-07*01	TCRBJ02	TCRBJ02-07	01				7	5	1	10	5	2	39	49	54	59	64	1	In	VDJ
TGCCTTCACCTACACACCCTGCAGCCAGAAGACTCGGCCCTGTATCTCTGTGCCAGCAGCCGAGCCTACGAGCAGTACTTCGGGCCG	CASSRAYEQYF	2	1.2630089926240275E-5	33	TCRBV04-02*01	TCRBV04	TCRBV04-02	01				TCRBD02-01*02	TCRBD02	TCRBD02-01	02				TCRBJ02-07*01	TCRBJ02	TCRBJ02-07	01				4	0	11	2	0	2	48	-1	61	-1	64	2	In	VDJ
GCACCTTGGAGCTGGGGGACTCGGCCCTTTATCTTTGCGCCAGCGTCCAGATGCCCAGAGCTCCCCTACGAGCAGTACTTCGGGCCG		8	5.05203597049611E-5	46	TCRBV05-01*01	TCRBV05	TCRBV05-01	01								TCRBD01,TCRBD02	TCRBD01-01,TCRBD02-01		TCRBJ02-07*01	TCRBJ02	TCRBJ02-07	01				7	14	4	5	3	2	35	44	47	50	64	8	Out	VDJ
GTCCACGGAGTCAGGGGACACAGCACTGTATTTCTGTGCCAGCAGCAATCGGACAGGGGGCCTACCTACGAGCAGTACTTCGGGCCG		8	5.05203597049611E-5	47	TCRBV21-01*01	TCRBV21	TCRBV21-01	01				TCRBD01-01*01	TCRBD01	TCRBD01-01	01				TCRBJ02-07*01	TCRBJ02	TCRBJ02-07	01				3	3	1	0	2	2	34	48	50	61	64	8	Out	VDJ
CTCAAGATCCAGCCTGCAGAGCTTGGGGACTCGGCCGTGTATCTCTGTGCCAGCAGCTTGGCAGGGGACGAGCAGTACTTCGGGCCG	CASSLAGDEQYF	1	6.3150449631201375E-6	36	TCRBV11-03*01	TCRBV11	TCRBV11-03	01				TCRBD01-01*01	TCRBD01	TCRBD01-01	01				TCRBJ02-07*01	TCRBJ02	TCRBJ02-07	01				3	0	4	2	2	5	45	59	61	-1	67	1	In	VDJ
CTCACTGTGACATCGGCCCAAAAGAACCCGACAGCTTTCTATCTCTGTGCCAGTAGTACTTCCTTGAACACCATATATTTTGGAGAG	CASSTSLNTIYF	4	2.526017985248055E-5	36	TCRBV19-01*01	TCRBV19	TCRBV19-01	01				TCRBD02-01	TCRBD02	TCRBD02-01				01,02	TCRBJ01-03*01	TCRBJ01	TCRBJ01-03	01				4	6	4	10	0	7	45	-1	58	60	66	4	In	VDJ
CTGAAGATCCAGCGCACAGAGCAGGGGGACTCGGCCATGTATCTCTGTGCCAGCAGCAACCATGGAAACACCATATATTTTGGAGAG	CASSNHGNTIYF	20	1.2630089926240275E-4	36	TCRBV07-09*01	TCRBV07	TCRBV07-09	01								TCRBD01,TCRBD02	TCRBD01-01,TCRBD02-01		TCRBJ01-03*01	TCRBJ01	TCRBJ01-03	01				5	2	3	7	1	3	45	57	58	60	62	20	In	VDJ
GATCCAGTCCACGGAGTCAGGGGACACAGCACTGTATTTCTGTGCCAGCAGACAGGGCAGTCAGGAAACACCATATATTTTGGAGAG		11	6.946549459432151E-5	41	TCRBV21-01*01	TCRBV21	TCRBV21-01	01				TCRBD01-01*01	TCRBD01	TCRBD01-01	01				TCRBJ01-03*01	TCRBJ01	TCRBJ01-03	01				6	6	3	3	0	4	40	-1	51	57	63	11	Out	VDJ
AAGATCCAGCGCACAGAGCAGGGGGACTCGGCCATGTATCTCTGTGCCAGCAGCCCTCAGGGGGATTCACCCCTCCACTTTGGGAAC	CASSPQGDSPLHF	6	3.7890269778720825E-5	39	TCRBV07-09*01	TCRBV07	TCRBV07-09	01				TCRBD01-01*01	TCRBD01	TCRBD01-01	01				TCRBJ01-06*02	TCRBJ01	TCRBJ01-06	02				5	0	4	1	3	8	42	54	57	-1	64	6	In	VDJ
CAGCCCTCAGAACCCAGGGACTCAGCTGTGTACTTCTGTGCCAGCACCCGGTGGGGGACAGAAGGATCACCCCTCCACTTTGGGAAC	CASTRWGTEGSPLHF	2	1.2630089926240275E-5	45	TCRBV12	TCRBV12				TCRBV12-03/12-04,TCRBV12-04		TCRBD01-01*01	TCRBD01	TCRBD01-01	01				TCRBJ01-06*02	TCRBJ01	TCRBJ01-06	02				7	5	0	5	8	10	36	46	54	61	66	2	In	VDJ
NNNNTGTCGGCTGCTCCCTCCCAGACATCTGTGTACTTCTGTGCCAGCAGTTCGGACAGGGGGCGAGAGACCCAGTACTTCGGGCCA	CASSSDRGRETQYF	2	1.2630089926240275E-5	42	TCRBV06-05*01	TCRBV06	TCRBV06-05	01				TCRBD01-01*01	TCRBD01	TCRBD01-01	01				TCRBJ02-05*01	TCRBJ02	TCRBJ02-05	01				4	1	1	0	1	4	39	52	53	64	65	2	In	VDJ
CACCTACACACCCTGCAGCCAGAAGACTCGGCCCTGTATCTCTGTGCCAGCAGCCAAGTCCAGCAAGAGACCCAGTACTTCGGGCCA	CASSQVQQETQYF	2	1.2630089926240275E-5	39	TCRBV04-02*01	TCRBV04	TCRBV04-02	01				TCRBD01-01*01	TCRBD01	TCRBD01-01	01				TCRBJ02-05*01	TCRBJ02	TCRBJ02-05	01				1	0	4	5	2	2	42	58	60	-1	63	2	In	VDJ
CAGCGCACAGAGCAGGAGGACTCGGCCGTGTATCTCTGTGCCAGCAGCTTAGCCGGGGGCCTACAAGAGACCCAGTACTTCGGGCCA	CASSLAGGLQETQYF	14	8.841062948368192E-5	45	TCRBV07-02	TCRBV07	TCRBV07-02				01,02					TCRBD01,TCRBD02	TCRBD01-01,TCRBD02-01		TCRBJ02-05*01	TCRBJ02	TCRBJ02-05	01				0	3	6	0	1	2	36	53	54	60	63	14	In	VDJ
CTGGAGTCGCCCAGCCCCAACCAGACCTCTCTGTACTTCTGTGCCAGCAGACCAACAGGAATGGGGCAGACCCAGTACTTCGGGCCA	CASRPTGMGQTQYF	3	1.8945134889360412E-5	42	TCRBV27-01*01	TCRBV27	TCRBV27-01	01				TCRBD01-01*01	TCRBD01	TCRBD01-01	01				TCRBJ02-05*01	TCRBJ02	TCRBJ02-05	01				6	8	3	4	4	6	39	50	54	59	67	3	In	VDJ
NTGAAGATCCAGCCCTCAGAACCCAGGGACTCAGCTGTGTACTTCTGTGCCAGCAGTTTAGGGGGACAGACCCAGTACTTCGGGCCA	CASSLGGQTQYF	1	6.3150449631201375E-6	36	TCRBV12-03/12-04*01	TCRBV12	TCRBV12-03/12-04	01								TCRBD01,TCRBD02	TCRBD01-01,TCRBD02-01		TCRBJ02-05*01	TCRBJ02	TCRBJ02-05	01				1	0	0	7	1	6	45	61	62	-1	67	1	In	VDJ
TTCTGGAGTCCGCCAGCACCAACCAGACATCTATGTACCTCTGTGCCAGCAGTGCTAATTAGCACAGATACGCAGTATTTTGGCCCA		4	2.526017985248055E-5	40	TCRBV28-01*01	TCRBV28	TCRBV28-01	01				TCRBD02-01	TCRBD02	TCRBD02-01				01,02	TCRBJ02-03*01	TCRBJ02	TCRBJ02-03	01				5	3	4	9	1	0	41	53	54	57	60	4	Out	VDJ
GCCTTGTTGCTGGGGGACTCGGCCCTCTATCTCTGTGCCAGCAGCTTTGGGACAGAGGGAGTTACCGGGGAGCTGTTTTTTGGAGAA	CASSFGTEGVTGELFF	5	3.157522481560069E-5	48	TCRBV05-06*01	TCRBV05	TCRBV05-06	01				TCRBD01-01*01	TCRBD01	TCRBD01-01	01				TCRBJ02-02*01	TCRBJ02	TCRBJ02-02	01				2	8	0	5	1	5	33	47	48	55	63	5	In	VDJ
NNNNNNNTGTCGGCTGCTCCCTCCCAGACATCTGTGTACTTCTGTGCCAGCAATACAGGAGACACCGGGGAGCTGTTTTTTGGAGAA	CASNTGDTGELFF	27	1.705062140042437E-4	39	TCRBV06-05*01	TCRBV06	TCRBV06-05	01				TCRBD01-01*01	TCRBD01	TCRBD01-01	01				TCRBJ02-02*01	TCRBJ02	TCRBJ02-02	01				7	2	3	4	2	3	42	52	54	59	61	27	In	VDJ
CTAGAGTCTGCCATCCCCAACCAGACAGCTCTTTACTTCTGTGCCACCAGTGGGACAGGGGAGAACGGGGAGCTGTTTTTTGGAGAA	CATSGTGENGELFF	9	5.683540466808124E-5	42	TCRBV24-01*01	TCRBV24	TCRBV24-01	01				TCRBD01-01*01	TCRBD01	TCRBD01-01	01				TCRBJ02-02*01	TCRBJ02	TCRBJ02-02	01				5	4	1	2	0	7	39	-1	52	61	65	9	In	VDJ
CGCTCACCAGGCCTGGGGGACGCAGCCATGTACCTGTGTGCCACCAGCAGACACCAAGGGACCGCTCCAACAGCTTTCTTTGGACAA	CATSRHQGTAPTAFF	4	2.526017985248055E-5	45	TCRBV15-01*02	TCRBV15	TCRBV15-01	02								TCRBD01,TCRBD02	TCRBD01-01,TCRBD02-01		TCRBJ01-01*01	TCRBJ01	TCRBJ01-01	01				2	9	0	7	6	10	36	51	57	62	71	4	In	VDJ
CCAGCGCACAGAGCAGCGGGACTCGGCCATGTATCGCTGTGCCAGCAGCTCGGCCCTTGGTAACGGACTGAAGCTTTCTTTGGACAA		2	1.2630089926240275E-5	44	TCRBV07-06*01	TCRBV07	TCRBV07-06	01								TCRBD01,TCRBD02	TCRBD01-01,TCRBD02-01		TCRBJ01-01*01	TCRBJ01	TCRBJ01-01	01				4	12	9	0	1	5	37	50	51	54	66	2	Out	VDJ
AAGATCCAGCCCTCAGAACCCAGGGACTCAGCTGTGTACTTCTGTGCCAGCCAGTCGATGCTGAACACTGAAGCTTTCTTTGGACAA	CASQSMLNTEAFF	2	1.2630089926240275E-5	39	TCRBV12-03/12-04*01	TCRBV12	TCRBV12-03/12-04	01				TCRBD01-01*01	TCRBD01	TCRBD01-01	01				TCRBJ01-01*01	TCRBJ01	TCRBJ01-01	01				8	7	4	5	0	0	42	-1	51	54	61	2	In	VDJ
CAGCCCTCAGAACCCAGGGACTCAGCTGTGTACTTCTGTGCCAGCAGTTTAAACAGGGTGGCGAACACTGAAGCTTTCTTTGGACAA	CASSLNRVANTEAFF	2	1.2630089926240275E-5	45	TCRBV12	TCRBV12				TCRBV12-03/12-04,TCRBV12-04		TCRBD01-01*01	TCRBD01	TCRBD01-01	01				TCRBJ01-01*01	TCRBJ01	TCRBJ01-01	01				2	4	3	3	1	1	36	51	52	58	62	2	In	VDJ
ATCCGGTCCACAAAGCTGGAGGACTCAGCCATGTACTTCTGTGCCAGCAGTGGGACGGTTGAGAACACTGAAGCTTTCTTTGGACAA	CASSGTVENTEAFF	2	1.2630089926240275E-5	42	TCRBV02-01	TCRBV02	TCRBV02-01				01,03					TCRBD01,TCRBD02	TCRBD01-01,TCRBD02-01		TCRBJ01-01*01	TCRBJ01	TCRBJ01-01	01				4	6	1	7	0	1	39	-1	52	56	62	2	In	VDJ
AAGATCCAGCCTGCAGAGCTTGGGGACTCGGCCGTGTATCTCTGTGCCAGCAGCTTATCGGCCAACACTGAAGCTTTCTTTGGACAA	CASSLSANTEAFF	2	1.2630089926240275E-5	39	TCRBV11-03*01	TCRBV11	TCRBV11-03	01								TCRBD01,TCRBD02	TCRBD01-01,TCRBD02-01		TCRBJ01-01*01	TCRBJ01	TCRBJ01-01	01				2	1	9	0	2	2	42	57	59	62	63	2	In	VDJ
ACAGTGACCAGTGCCCATCCTGAAGACAGCAGCTTCTACATCTGCAGTGCTCCGCGTAATTGGAATGAAAAACTGTTTTTTGGCAGT	CSAPRNWNEKLFF	5	3.157522481560069E-5	39	TCRBV20	TCRBV20				TCRBV20-01,TCRBV20-or09_02		TCRBD02-01	TCRBD02	TCRBD02-01				01,02	TCRBJ01-04*01	TCRBJ01	TCRBJ01-04	01				5	7	7	6	2	5	42	51	53	56	63	5	In	VDJ
GAGTCCGCCAGCACCAACCAGACATCTATGTACCTCTGTGCCAGCAGTTCGCCCCAGGGCTCCCCGGGGCCCCAGCATTTTGGTGAT	CASSSPQGSPGPQHF	2	1.2630089926240275E-5	45	TCRBV28-01*01	TCRBV28	TCRBV28-01	01				TCRBD01-01*01	TCRBD01	TCRBD01-01	01				TCRBJ01-05*01	TCRBJ01	TCRBJ01-05	01				4	9	4	3	5	9	36	49	54	59	68	2	In	VDJ
ACGATCCAGCGCACAGAGCAGGAGGACTCGGCCGTGTATCTCTGTGCCAGCAGCGGGGGGTTCGGTCAGCCCCAGCATTTTGGTGAT	CASSGGFGQPQHF	3	1.8945134889360412E-5	39	TCRBV07-02	TCRBV07	TCRBV07-02				01,02	TCRBD02-01*01	TCRBD02	TCRBD02-01	01				TCRBJ01-05*01	TCRBJ01	TCRBJ01-05	01				5	5	9	1	0	6	42	-1	54	60	65	3	In	VDJ
NCTCTCACTGTGACATCGGCCCAAAAGAACCCGACAGCTTTCTATCTCTGTGCCAGTGGGAGGGAGCAGCCCCAGCATTTTGGTGAT	CASGREQPQHF	2	1.2630089926240275E-5	33	TCRBV19-01*01	TCRBV19	TCRBV19-01	01				TCRBD02-01*02	TCRBD02	TCRBD02-01	02				TCRBJ01-05*01	TCRBJ01	TCRBJ01-05	01				8	2	9	0	0	7	48	-1	57	64	66	2	In	VDJ
NTGAAGATCCAGCCCTCAGAACCCAGGGACTCAGCTGTGTACTTCTGTGCCAGCAGCTACGACTTCCAGCCCCAGCATTTTGGTGAT	CASSYDFQPQHF	3	1.8945134889360412E-5	36	TCRBV12-03/12-04*01	TCRBV12	TCRBV12-03/12-04	01				TCRBD02-01	TCRBD02	TCRBD02-01				01,02	TCRBJ01-05*01	TCRBJ01	TCRBJ01-05	01				6	2	2	10	4	7	45	56	60	64	66	3	In	VDJ
AGATCCAGCGCACAGAGCGGGGGGACTCAGCCGTGTATCTCTGTGCCAGCTAGATGGCAGGGCGGCCAGCCCCAGCATTTTGGTGAT		17	1.0735576437304234E-4	40	TCRBV07-03*01	TCRBV07	TCRBV07-03	01				TCRBD01-01*01	TCRBD01	TCRBD01-01	01				TCRBJ01-05*01	TCRBJ01	TCRBJ01-05	01				8	4	4	3	7	7	41	50	57	62	66	17	Out	VDJ
ATCCAGCCCTCAGAACCCAGGGACTCAGCTGTGTACTTCTGTGCCAGCAGTTTACAGAGGGGTTGGGGCCCCCAGCATTTTGGTGAT	CASSLQRGWGPQHF	2	1.2630089926240275E-5	42	TCRBV12	TCRBV12				TCRBV12-03/12-04,TCRBV12-04						TCRBD01,TCRBD02	TCRBD01-01,TCRBD02-01		TCRBJ01-05*01	TCRBJ01	TCRBJ01-05	01				2	7	5	2	3	10	39	54	57	62	69	2	In	VDJ
CTACACACCCTGCAGCCAGAAGACTCGGCCCTGTATCTCTGCGCCAGCAGCCAAGATTCGGCAGGTAGATTCTACACCTTCGGTTCG	CASSQDSAGRFYTF	2	1.2630089926240275E-5	42	TCRBV04-03*01	TCRBV04	TCRBV04-03	01				TCRBD01-01*01	TCRBD01	TCRBD01-01	01				TCRBJ01-02*01	TCRBJ01	TCRBJ01-02	01				0	6	4	4	5	10	39	56	61	65	71	2	In	VDJ
AATGTGAACGCCTTGGAGCTGGACGACTCGGCCCTGTATCTCTGTGCCAGCAGCTTGTATTGGCGCGGTGGCTACACCTTCGGTTCG	CASSLYWRGGYTF	2	1.2630089926240275E-5	39	TCRBV05-04*01	TCRBV05	TCRBV05-04	01				TCRBD02-01	TCRBD02	TCRBD02-01				01,02	TCRBJ01-02*01	TCRBJ01	TCRBJ01-02	01				1	0	7	5	7	7	42	57	64	-1	68	2	In	VDJ
NTGAAGATCCAGCCCTCAGAACCCAGGGACTCAGCTGTGTACTTCTGTGCCAGCAGTTCTAGACAGTATGGCTACACCTTCGGTTCG	CASSSRQYGYTF	2	1.2630089926240275E-5	36	TCRBV12-03/12-04*01	TCRBV12	TCRBV12-03/12-04	01				TCRBD01-01*01	TCRBD01	TCRBD01-01	01				TCRBJ01-02*01	TCRBJ01	TCRBJ01-02	01				4	0	2	5	3	5	45	58	61	-1	66	2	In	VDJ
AACATGAGCTCCTTGGAGCTGGGGGACTCAGCCCTGTACTTCTGTGCCAGCAGCTTTTCAGAAGGCTATGGCTACACCTTCGGTTCG	CASSFSEGYGYTF	10	6.315044963120137E-5	39	TCRBV13-01*01	TCRBV13	TCRBV13-01	01								TCRBD01,TCRBD02	TCRBD01-01,TCRBD02-01		TCRBJ01-02*01	TCRBJ01	TCRBJ01-02	01				3	4	4	5	2	4	42	56	58	61	65	10	In	VDJ
NTGAAGATCCAGCCCTCAGAACCCAGGGACTCAGCTGTGTACTTCTGTGCCAGCAGTTTAAAGTCCTATGGCTACACCTTCGGTTCG	CASSLKSYGYTF	2	1.2630089926240275E-5	36	TCRBV12-03/12-04*01	TCRBV12	TCRBV12-03/12-04	01								TCRBD01,TCRBD02	TCRBD01-01,TCRBD02-01		TCRBJ01-02*01	TCRBJ01	TCRBJ01-02	01				2	2	5	5	1	4	45	60	61	63	65	2	In	VDJ
CTGATTCTGGAGTCCGCCAGCACCAACCAGACATCTATGTACCTCTGTGCCAGCAGTTCCTCCCCCTATGGCTACACCTTCGGTTCG	CASSSSPYGYTF	2	1.2630089926240275E-5	36	TCRBV28-01*01	TCRBV28	TCRBV28-01	01				TCRBD02-01	TCRBD02	TCRBD02-01				01,02	TCRBJ01-02*01	TCRBJ01	TCRBJ01-02	01				4	4	4	10	1	4	45	58	59	61	65	2	In	VDJ
GAGCTGAATGTGAACGCCTTGGAGCTGGACGACTCGGCCCTGTATCTCTGTGCCACCCAGGGAACCTATGGCTACACCTTCGGTTCG	CATQGTYGYTF	2	1.2630089926240275E-5	33	TCRBV05-04*01	TCRBV05	TCRBV05-04	01				TCRBD01-01*01	TCRBD01	TCRBD01-01	01				TCRBJ01-02*01	TCRBJ01	TCRBJ01-02	01				9	3	4	3	2	4	48	55	57	62	65	2	In	VDJ
AATGTGAACGCCTTGGAGCTGGACGACTCGGCCCTGTATCTCTGTGCCAGCAGCTCCCCTATGGACTATGGCTACACCTTCGGTTCG	CASSSPMDYGYTF	2	1.2630089926240275E-5	39	TCRBV05-04*01	TCRBV05	TCRBV05-04	01				TCRBD02-01	TCRBD02	TCRBD02-01				01,02	TCRBJ01-02*01	TCRBJ01	TCRBJ01-02	01				3	3	4	9	3	3	42	55	58	61	64	2	In	VDJ
NNNNNNNTGTCGGCTGCTCCCTCCCAGACATCTGTGTACTTCTGTGCCAGCAGGGGGCCCCCTAACTATGGCTACACCTTCGGTTCG	CASRGPPNYGYTF	2	1.2630089926240275E-5	39	TCRBV06-05*01	TCRBV06	TCRBV06-05	01				TCRBD01-01*01	TCRBD01	TCRBD01-01	01				TCRBJ01-02*01	TCRBJ01	TCRBJ01-02	01				6	3	7	0	0	0	42	-1	53	58	61	2	In	VDJ
CACCTACACACCCTGCAGCCAGAAGACTCGGCCCTGTATCTCTGCGCCAGCAGCCAAGATATAAGGGATGGCTACACCTTCGGTTCG	CASSQDIRDGYTF	4	2.526017985248055E-5	39	TCRBV04-03*01	TCRBV04	TCRBV04-03	01								TCRBD01,TCRBD02	TCRBD01-01,TCRBD02-01		TCRBJ01-02*01	TCRBJ01	TCRBJ01-02	01				0	0	5	3	4	6	42	59	63	-1	67	4	In	VDJ
AATGTGAACGCCTTGTTGCTGGGGGACTCGGCCCTCTATCTCTGTGCCAGCAGCCAAAACAGGGGGAATGGCTACACCTTCGGTTCG	CASSQNRGNGYTF	2	1.2630089926240275E-5	39	TCRBV05-06*01	TCRBV05	TCRBV05-06	01				TCRBD01-01*01	TCRBD01	TCRBD01-01	01				TCRBJ01-02*01	TCRBJ01	TCRBJ01-02	01				4	1	3	1	4	6	42	54	58	66	67	2	In	VDJ
NNNCACTCTCAAGATCCAGCCTGCAGAGCTTGGGGACTCGGCCGTGTATCTCTGTGCCAGCAGCAGGACTAGCGGTGTTTCGGGCCG		1	6.3150449631201375E-6	29	TCRBV11-03*01	TCRBV11	TCRBV11-03	01				TCRBD02-01	TCRBD02	TCRBD02-01				01,02	TCRBJ02-07*01	TCRBJ02	TCRBJ02-07	01				5	3	1	5	1	16	52	64	65	75	78	1	Out	VDJ
ACTTATTCCTTCACCTACACACCCTGCAGCCAGAAGACTCGGCCCTGAATTGGGGACAGGGGATCGGGGGAGCAGTACTTCGGGCCG		2	1.2630089926240275E-5	28	TCRBV04	TCRBV04				TCRBV04-02,TCRBV04-03		TCRBD01-01*01	TCRBD01	TCRBD01-01	01				TCRBJ02-07*01	TCRBJ02	TCRBJ02-07	01				23	7	0	2	5	7	53	47	52	62	69	2	Out	VDJ
TGGCAATCCTGTCCTCAGAACCGGGAGACACGGCACTGTATCTCTGCGCCAGCAGTCGGAGGGGCGGGGGAGCAGTACTTCGGGCCG		3	1.8945134889360412E-5	37	TCRBV23-01*01	TCRBV23	TCRBV23-01	01				TCRBD02-01	TCRBD02	TCRBD02-01				01,02	TCRBJ02-07*01	TCRBJ02	TCRBJ02-07	01				4	0	7	3	6	7	44	57	63	-1	69	3	Out	VDJ
NNNNNNNNNNTGTCGGCTGCTCCCTCCCAGACATCTGTGTACTTCTGTGCCAGCAGTTACTCTTACGGGGAGCAGTACTTCGGGCCG	CASSYSYGEQYF	2	1.2630089926240275E-5	36	TCRBV06-05*01	TCRBV06	TCRBV06-05	01				TCRBD02-01	TCRBD02	TCRBD02-01				01,02	TCRBJ02-07*01	TCRBJ02	TCRBJ02-07	01				0	0	8	4	3	7	45	62	65	-1	69	2	In	VDJ
TCGGCCCAAAAGAACCCGACAGCTTTCTATCTCTGTGCCAGTAGTATCCCCGCACAACAGGGAAGTGGCGAGCAGTACTTCGGGCCG	CASSIPAQQGSGEQYF	5	3.157522481560069E-5	48	TCRBV19-01*01	TCRBV19	TCRBV19-01	01				TCRBD01-01*01	TCRBD01	TCRBD01-01	01				TCRBJ02-07*01	TCRBJ02	TCRBJ02-07	01				3	6	3	3	9	6	33	47	56	62	68	5	In	VDJ
NNNNNNNNNNNCATCCTGAGGATCCAGCAGGTAGTGCGAGGAGATTCGGCAGCTTATTTATGATGGAGCGAGCAGTACTTCGGGCCG	*WSEQYF	2	1.2630089926240275E-5	21	TCRBV18-01*01	TCRBV18	TCRBV18-01	01				TCRBD02-01*02	TCRBD02	TCRBD02-01	02				TCRBJ02-07*01	TCRBJ02	TCRBJ02-07	01				18	0	10	2	5	6	60	59	64	-1	68	2	Stop	VDJ
ACAGTGACCAGTGCCCATCCTGAAGACAGCAGCTTCTACATCTGCAGTGCCGCCCGGACGTCTCCCTCCGAGCAGTACTTCGGGCCG	CSAARTSPSEQYF	2	1.2630089926240275E-5	39	TCRBV20	TCRBV20				TCRBV20-01,TCRBV20-or09_02						TCRBD01,TCRBD02	TCRBD01-01,TCRBD02-01		TCRBJ02-07*01	TCRBJ02	TCRBJ02-07	01				6	9	1	7	5	6	42	50	55	59	68	2	In	VDJ
CTGAAGATCCAGCGCACAGAGCAGGAGGACTCGGCCGTGTATCTCTGTGCCAGCAGCCCACAGGGTTACGAGCAGTACTTCGGGCCG	CASSPQGYEQYF	2	1.2630089926240275E-5	36	TCRBV07-08*03	TCRBV07	TCRBV07-08	03				TCRBD01-01*01	TCRBD01	TCRBD01-01	01				TCRBJ02-07*01	TCRBJ02	TCRBJ02-07	01				4	1	3	3	1	4	45	58	59	65	66	2	In	VDJ
GCAGAGCTTGGGGACTCGGCCGTGTATCTCTGTGCCAGCAGCTGGGAGGACAGGGGAGGATTATTCTACGAGCAGTACTTCGGGCCG	CASSWEDRGGLFYEQYF	1	6.3150449631201375E-6	51	TCRBV11-03*01	TCRBV11	TCRBV11-03	01				TCRBD01-01*01	TCRBD01	TCRBD01-01	01				TCRBJ02-07*01	TCRBJ02	TCRBJ02-07	01				4	9	1	2	4	3	30	43	47	56	65	1	In	VDJ
ACACCCTGCAGCCAGAAGACTCGGCCCTGTATCTCTGCGCCAGCAGCCAAGAGGAGCGGGGGCCTCTACGAGCAGTACTTCGGGCCG		3	1.8945134889360412E-5	46	TCRBV04-03*01	TCRBV04	TCRBV04-03	01				TCRBD02-01*01	TCRBD02	TCRBD02-01	01				TCRBJ02-07*01	TCRBJ02	TCRBJ02-07	01				0	3	6	2	2	3	35	52	54	62	65	3	Out	VDJ
AAGATCCAGCCCTCAGAACCCAGGGACTCAGCTGTGTACTTCTGTGCCAGCAGGGGACAGGGACTCTACGAGCAGTACTTCGGGCCG	CASRGQGLYEQYF	1	6.3150449631201375E-6	39	TCRBV12-03/12-04*01	TCRBV12	TCRBV12-03/12-04	01				TCRBD01-01*01	TCRBD01	TCRBD01-01	01				TCRBJ02-07*01	TCRBJ02	TCRBJ02-07	01				6	3	0	3	0	3	42	-1	53	62	65	1	In	VDJ
GTGAACGCCTTGGAGCTGGAGGACTCGGCCCTGTATCTCTGTGCCAGCAGCTTATCGGACAGACTCTACGAGCAGTACTTCGGGCCG	CASSLSDRLYEQYF	1	6.3150449631201375E-6	42	TCRBV05-08*01	TCRBV05	TCRBV05-08	01				TCRBD01-01*01	TCRBD01	TCRBD01-01	01				TCRBJ02-07*01	TCRBJ02	TCRBJ02-07	01				2	3	1	5	3	3	39	53	56	62	65	1	In	VDJ
TTGACATCCGCTCACCAGGCCTGGGGGACGCAGCCATGTACCTGTGTGCCACCAGCAGAGAGGGGCTACGAGCAGTACTTCGGGCCG		2	1.2630089926240275E-5	37	TCRBV15-01*02	TCRBV15	TCRBV15-01	02								TCRBD01,TCRBD02	TCRBD01-01,TCRBD02-01		TCRBJ02-07*01	TCRBJ02	TCRBJ02-07	01				0	0	6	2	0	3	44	-1	61	-1	65	2	Out	VDJ
NNNNNNNNNNNNNTGTCGGCTGCTCCCTCCCAGACATCTGTGTACTTCTGTGCCAGCAGACAGTCCTACGAGCAGTACTTCGGGCCG	CASRQSYEQYF	2	1.2630089926240275E-5	33	TCRBV06-05*01	TCRBV06	TCRBV06-05	01				TCRBD01-01*01	TCRBD01	TCRBD01-01	01				TCRBJ02-07*01	TCRBJ02	TCRBJ02-07	01				6	0	3	5	0	1	48	-1	59	-1	63	2	In	VDJ
ATCCAGCCCTCAGAACCCAGGGACTCAGCTGTGTACTTCTGTGCCAGCAGTTTTCGATCCCTCTCCTACGAGCAGTACTTCGGGCCG	CASSFRSLSYEQYF	1	6.3150449631201375E-6	42	TCRBV12	TCRBV12				TCRBV12-03/12-04,TCRBV12-04						TCRBD01,TCRBD02	TCRBD01-01,TCRBD02-01		TCRBJ02-07*01	TCRBJ02	TCRBJ02-07	01				3	5	2	8	2	0	39	53	55	57	62	1	In	VDJ
ATCCAGCGCACAGAGCAGGAGGACTCGGCCGTGTATCTCTGTGCCAGCAGCTTCGGTGGGGGCTCCTACGAGCAGTACTTCGGGCCG	CASSFGGGSYEQYF	2	1.2630089926240275E-5	42	TCRBV07-02	TCRBV07	TCRBV07-02				01,02					TCRBD01,TCRBD02	TCRBD01-01,TCRBD02-01		TCRBJ02-07*01	TCRBJ02	TCRBJ02-07	01				3	0	6	1	4	0	39	53	57	-1	62	2	In	VDJ
CTGGAGTCCGCCAGCACCAACCAGACATCTATGTACCTCTGTGCCAGCAAATTAGCGGGGGGCTCCTACGAGCAGTACTTCGGGCCG	CASKLAGGSYEQYF	2	1.2630089926240275E-5	42	TCRBV28-01*01	TCRBV28	TCRBV28-01	01				TCRBD02-01*01	TCRBD02	TCRBD02-01	01				TCRBJ02-07*01	TCRBJ02	TCRBJ02-07	01				7	0	5	1	3	0	39	49	52	-1	62	2	In	VDJ
CTGAAGATCCGGTCCACAAAGCTGGAGGACTCAGCCATGTACTTCTGTGCCAGCAGCCCCAGCTCCTACGAGCAGTACTTCGGGCCG	CASSPSSYEQYF	2	1.2630089926240275E-5	36	TCRBV02-01	TCRBV02	TCRBV02-01				01,03	TCRBD01-01*01	TCRBD01	TCRBD01-01	01				TCRBJ02-07*01	TCRBJ02	TCRBJ02-07	01				6	0	4	5	3	0	45	56	59	-1	62	2	In	VDJ
CACATCAATTCCCTGGAGCTTGGTGACTCTGCTGTGTATTTCTGTGCCAGCAGCCGCCCAGCCTCCTACGAGCAGTACTTCGGGCCG	CASSRPASYEQYF	2	1.2630089926240275E-5	39	TCRBV03-01/03-02*01	TCRBV03	TCRBV03-01/03-02	01								TCRBD01,TCRBD02	TCRBD01-01,TCRBD02-01		TCRBJ02-07*01	TCRBJ02	TCRBJ02-07	01				4	1	4	5	3	0	42	55	58	61	62	2	In	VDJ
ATTCTGGAGTCCGCCAGCACCAACCAGACATCTATGTACCTCTGTGCCAGCAGCGAGACGGGTGCCTACGAGCAGTACTTCGGGCCG	CASSETGAYEQYF	3	1.8945134889360412E-5	39	TCRBV28-01*01	TCRBV28	TCRBV28-01	01				TCRBD02-01	TCRBD02	TCRBD02-01				01,02	TCRBJ02-07*01	TCRBJ02	TCRBJ02-07	01				6	2	8	4	5	2	42	53	58	62	64	3	In	VDJ
ACTGTGACATCGGCCCAAAAGAACCCGACAGCTTTCTATCTCTGTGCCAGTAGTATCGGCGGAGCCTACGAGCAGTACTTCGGGCCG	CASSIGGAYEQYF	2	1.2630089926240275E-5	39	TCRBV19-01*01	TCRBV19	TCRBV19-01	01				TCRBD02-01	TCRBD02	TCRBD02-01				01,02	TCRBJ02-07*01	TCRBJ02	TCRBJ02-07	01				3	2	7	5	2	2	42	56	58	62	64	2	In	VDJ
AATGTGAACGCCTTGTTGCTGGGGGACTCGGCCCTGTATCTCTGTGCCAGCAGGGAAGGGGATCCCTACGAGCAGTACTTCGGGCCG	CASREGDPYEQYF	1	6.3150449631201375E-6	39	TCRBV05-05*01	TCRBV05	TCRBV05-05	01				TCRBD01-01*01	TCRBD01	TCRBD01-01	01				TCRBJ02-07*01	TCRBJ02	TCRBJ02-07	01				5	3	5	2	3	2	42	53	56	61	64	1	In	VDJ
TAGAGTCTGCCATCCCCAACCAGACAGCTCTTTACTTCTGTGCCACCAGTGATGCGGACAGGGACCTACGAGCAGTACTTCGGGCCG		3	1.8945134889360412E-5	43	TCRBV24-01*01	TCRBV24	TCRBV24-01	01				TCRBD01-01*01	TCRBD01	TCRBD01-01	01				TCRBJ02-07*01	TCRBJ02	TCRBJ02-07	01				3	1	1	3	2	2	38	53	55	63	64	3	Out	VDJ
GTCCGCCAGCACCAACCAGACATCTATGTACCTCTGTGCCAGCAGTCTTCGGGTCTTGGGCTATACTACGAGCAGTACTTCGGGCCG		2	1.2630089926240275E-5	47	TCRBV28-01*01	TCRBV28	TCRBV28-01	01								TCRBD01,TCRBD02	TCRBD01-01,TCRBD02-01		TCRBJ02-07*01	TCRBJ02	TCRBJ02-07	01				5	4	8	0	11	3	34	46	57	61	65	2	Out	VDJ
TGTGACATCGGCCCAAAAGAACCCGACAGCTTTCTATCTCTGTGCCAGTAGTACTGGGGGCCCCCGGACGAGCAGTACTTCGGGCCG		2	1.2630089926240275E-5	41	TCRBV19-01*01	TCRBV19	TCRBV19-01	01				TCRBD01-01*01	TCRBD01	TCRBD01-01	01				TCRBJ02-07*01	TCRBJ02	TCRBJ02-07	01				4	6	6	0	2	5	40	53	55	61	67	2	Out	VDJ
ATCCAGCCTGCAGAGCTTGGGGACTCGGCCGTGTATCTCTGTGCCAGCAGCTCCGGGACGGCCGACGACGAGCAGTACTTCGGGCCG	CASSSGTADDEQYF	1	6.3150449631201375E-6	42	TCRBV11-03*01	TCRBV11	TCRBV11-03	01								TCRBD01,TCRBD02	TCRBD01-01,TCRBD02-01		TCRBJ02-07*01	TCRBJ02	TCRBJ02-07	01				4	8	0	7	2	5	39	52	54	59	67	1	In	VDJ
TGAAGATCCAGCCCTCAGAACCCAGGGACTCAGCTGTGTACTTCTGTGCCAGCAGCCATGGGACCTCACGAGCAGTACTTCGGGCCG		1	6.3150449631201375E-6	37	TCRBV12-03/12-04*01	TCRBV12	TCRBV12-03/12-04	01								TCRBD01,TCRBD02	TCRBD01-01,TCRBD02-01		TCRBJ02-07*01	TCRBJ02	TCRBJ02-07	01				6	3	0	7	4	5	44	55	59	64	67	1	Out	VDJ
TCGCCCAGCCCCAACCAGACCTCTCTGTACTTCTGTGCCAGCAGTTTATCCACGGTAGGCCCCGGAAGAGAGCAGTACTTCGGGCCG	CASSLSTVGPGREQYF	3	1.8945134889360412E-5	48	TCRBV27-01*01	TCRBV27	TCRBV27-01	01								TCRBD01,TCRBD02	TCRBD01-01,TCRBD02-01		TCRBJ02-07*01	TCRBJ02	TCRBJ02-07	01				0	3	1	8	13	7	33	50	63	66	69	3	In	VDJ
TCTTCACATCAATTCCCTGGAGCTTGGTGACTCTGCTGTGTATTTCTGTGCCAGCAGCCAAGGGCGCAGGGGAAGTACTTCGGGCCG		2	1.2630089926240275E-5	35	TCRBV03-01/03-02*01	TCRBV03	TCRBV03-01/03-02	01				TCRBD01-01*01	TCRBD01	TCRBD01-01	01				TCRBJ02-07*01	TCRBJ02	TCRBJ02-07	01				1	1	4	2	4	11	46	62	66	72	73	2	Out	VDJ
AATGTGAGCACCTTGGAGCTGGGGGACTCGGCCCTTTATCTTTGCGCCAGCAGCCGGGACAGGGGAGACACCATATATTTTGGAGAG	CASSRDRGDTIYF	2	1.2630089926240275E-5	39	TCRBV05-01*01	TCRBV05	TCRBV05-01	01				TCRBD01-01*01	TCRBD01	TCRBD01-01	01				TCRBJ01-03*01	TCRBJ01	TCRBJ01-03	01				4	2	0	2	1	8	42	54	55	65	67	2	In	VDJ
CTCAAGATCCAGCCTGCAGAGCTTGAGGACTCGGCCGTGTATCTCTGTGCCAGCGGTTCGGTTGGAAACACCATATATTTTGGAGAG	CASGSVGNTIYF	1	6.3150449631201375E-6	36	TCRBV11	TCRBV11				TCRBV11-02,TCRBV11-03		TCRBD02-01	TCRBD02	TCRBD02-01				01,02	TCRBJ01-03*01	TCRBJ01	TCRBJ01-03	01				8	1	8	5	4	3	45	54	58	61	62	1	In	VDJ
CTGAAGATCCAGCGCACAGAGCAGCGGGACTCGGCCATGTATCGCTGTGCCAGCAGCTTAGGGGGAAACACCATATATTTTGGAGAG	CASSLGGNTIYF	2	1.2630089926240275E-5	36	TCRBV07-06*01	TCRBV07	TCRBV07-06	01								TCRBD01,TCRBD02	TCRBD01-01,TCRBD02-01		TCRBJ01-03*01	TCRBJ01	TCRBJ01-03	01				1	0	0	10	0	4	45	-1	61	-1	63	2	In	VDJ
ATCCAGCCCTCAGAACCCAGGGACTCAGCTGTGTACTTCTGTGCCAGCAGCGACAGGGTTGGGGCCAACGTCCTGACTTTCGGGGCC	CASSDRVGANVLTF	2	1.2630089926240275E-5	42	TCRBV12	TCRBV12				TCRBV12-03/12-04,TCRBV12-04		TCRBD01-01*01	TCRBD01	TCRBD01-01	01				TCRBJ02-06*01	TCRBJ02	TCRBJ02-06	01				6	1	2	3	1	3	39	50	51	58	59	2	In	VDJ
CTGGAGCTTGGTGACTCTGCTGTGTATTTCTGTGCCAGCAGCCTCAGACACAAGAGCTCTGGGGCCAACGTCCTGACTTTCGGGGCC	CASSLRHKSSGANVLTF	3	1.8945134889360412E-5	51	TCRBV03-01/03-02*01	TCRBV03	TCRBV03-01/03-02	01				TCRBD01-01*01	TCRBD01	TCRBD01-01	01				TCRBJ02-06*01	TCRBJ02	TCRBJ02-06	01				4	6	2	6	3	0	30	43	46	50	56	3	In	VDJ
CAGCCCTCAGAACCCAGGGACTCAGCTGTGTACTTCTGTGCCAGCAGTTTACGGCCGACCTATAATTCACCCCTCCACTTTGGGAAC	CASSLRPTYNSPLHF	2	1.2630089926240275E-5	45	TCRBV12	TCRBV12				TCRBV12-03/12-04,TCRBV12-04						TCRBD01,TCRBD02	TCRBD01-01,TCRBD02-01		TCRBJ01-06*02	TCRBJ01	TCRBJ01-06	02				2	3	9	0	1	2	36	51	52	55	58	2	In	VDJ
ATCCGGTCCACAAAGCTGGAGGACTCAGCCATGTACTTCTGTGCCAGCAGTGGGGACAGACGGAATTCACCCCTCCACTTTGGGAAC	CASSGDRRNSPLHF	2	1.2630089926240275E-5	42	TCRBV02-01	TCRBV02	TCRBV02-01				01,03	TCRBD01-01*01	TCRBD01	TCRBD01-01	01				TCRBJ01-06*02	TCRBJ01	TCRBJ01-06	02				4	4	0	5	0	7	39	-1	52	59	63	2	In	VDJ
ATCCGGTCCACAAAGCTGGAGGACTCAGCCATGTACTTCTGTGCCAGCAGTGATCGGGGCAGCAATTCACCCCTCCACTTTGGGAAC	CASSDRGSNSPLHF	2	1.2630089926240275E-5	42	TCRBV02-01	TCRBV02	TCRBV02-01				01,03					TCRBD01,TCRBD02	TCRBD01-01,TCRBD02-01		TCRBJ01-06*02	TCRBJ01	TCRBJ01-06	02				3	3	7	0	2	7	39	53	55	60	63	2	In	VDJ
TCCACAAAGCTGGAGGACTCAGCCATGTACTTCTGTGCCAGCAGTGAAGACCTAGCGGGGGGGCCTGGTGAGCAGTTCTTCGGGCCA	CASSEDLAGGPGEQFF	15	9.472567444680206E-5	48	TCRBV02-01	TCRBV02	TCRBV02-01				01,03	TCRBD02-01*01	TCRBD02	TCRBD02-01	01				TCRBJ02-01*01	TCRBJ02	TCRBJ02-01	01				1	5	4	0	2	9	33	49	51	63	68	15	In	VDJ
TCCGCCAGCACCAACCAGACATCTATGTACCTCTGTGCCAGCAGTTTATGGACTAGCGGGGGCCGTAATGAGCAGTTCTTCGGGCCA	CASSLWTSGGRNEQFF	2	1.2630089926240275E-5	48	TCRBV28-01*01	TCRBV28	TCRBV28-01	01				TCRBD02-01*01	TCRBD02	TCRBD02-01	01				TCRBJ02-01*01	TCRBJ02	TCRBJ02-01	01				0	4	2	2	0	7	33	-1	50	62	66	2	In	VDJ
GCGCACAGAGCGGGGGGACTCAGCCGTGTATCTCTGTGCCAGCAGCCCAAACTAGCGGGGGAGAGTAATGAGCAGTTCTTCGGGCCA		7	4.420531474184096E-5	47	TCRBV07-03*01	TCRBV07	TCRBV07-03	01				TCRBD02-01*01	TCRBD02	TCRBD02-01	01				TCRBJ02-01*01	TCRBJ02	TCRBJ02-01	01				5	5	3	2	4	7	34	46	50	61	66	7	Out	VDJ
AACGCCTTGGAGCTGGACGACTCGGCCCTGTATCTCTGTGCCAGCAGCCTCGGGCCTGGGAACTACAATGAGCAGTTCTTCGGGCCA	CASSLGPGNYNEQFF	6	3.7890269778720825E-5	45	TCRBV05-04*01	TCRBV05	TCRBV05-04	01								TCRBD01,TCRBD02	TCRBD01-01,TCRBD02-01		TCRBJ02-01*01	TCRBJ02	TCRBJ02-01	01				4	1	0	8	9	3	36	48	57	61	62	6	In	VDJ
CAGCCCTCAGAACCCAGGGACTCAGCTGTGTACTTCTGTGCCAGCAGAGCTACTAGCGGGGGGGTTGAGACCCAGTACTTCGGGCCA	CASRATSGGVETQYF	1	6.3150449631201375E-6	45	TCRBV12	TCRBV12				TCRBV12-03/12-04,TCRBV12-04		TCRBD02-01*01	TCRBD02	TCRBD02-01	01				TCRBJ02-05*01	TCRBJ02	TCRBJ02-05	01				6	2	3	0	4	5	36	47	51	64	66	1	In	VDJ
CTCACTCTGGAGTCCGCTACCAGCTCCCAGACATCTGTGTACTTCTGTGCCATCAGTGCGGGGGGGGAGACCCAGTACTTCGGGCCA	CAISAGGETQYF	3	1.8945134889360412E-5	36	TCRBV10-03*01	TCRBV10	TCRBV10-03	01				TCRBD02-01*01	TCRBD02	TCRBD02-01	01				TCRBJ02-05*01	TCRBJ02	TCRBJ02-05	01				4	0	8	0	0	5	45	-1	58	-1	66	3	In	VDJ
TGAAGACAGCAGCTTCTACATCTGCAGTGACGGAGACCTTAGAGGGACAGGGTGTTTGGGACTTGAGAGACCCAGTACTTCGGGCCA		3	1.8945134889360412E-5	59	TCRBV20	TCRBV20				TCRBV20-01,TCRBV20-or09_02		TCRBD01-01*01	TCRBD01	TCRBD01-01	01				TCRBJ02-05*01	TCRBJ02	TCRBJ02-05	01				7	13	0	3	14	4	22	29	43	52	65	3	Out	VDJ
ATCCAGCCTGCAGAGCTTGGGGACTCGGCCGTGTATCTCTGTGCCAGCAGCGCGACAGGGGAGCGAGAGACCCAGTACTTCGGGCCA	CASSATGERETQYF	1	6.3150449631201375E-6	42	TCRBV11-03*01	TCRBV11	TCRBV11-03	01				TCRBD01-01*01	TCRBD01	TCRBD01-01	01				TCRBJ02-05*01	TCRBJ02	TCRBJ02-05	01				5	4	2	2	2	4	39	51	53	61	65	1	In	VDJ
AAGATCCGGTCCACAAAGCTGGAGGACTCAGCCATGTACTTCTGTGCCAGCAGTTTGGGAATTCAAGAGACCCAGTACTTCGGGCCA	CASSLGIQETQYF	2	1.2630089926240275E-5	39	TCRBV02-01	TCRBV02	TCRBV02-01				01,03					TCRBD01,TCRBD02	TCRBD01-01,TCRBD02-01		TCRBJ02-05*01	TCRBJ02	TCRBJ02-05	01				5	3	0	8	2	2	42	54	56	60	63	2	In	VDJ
ACATCGGCCCAAAAGAACCCGACAGCTTTCTATCTCTGTGCCAGTAGAAAGGGACAGAACCTCCAAGAGACCCAGTACTTCGGGCCA	CASRKGQNLQETQYF	5	3.157522481560069E-5	45	TCRBV19-01*01	TCRBV19	TCRBV19-01	01				TCRBD01-01*01	TCRBD01	TCRBD01-01	01				TCRBJ02-05*01	TCRBJ02	TCRBJ02-05	01				6	5	0	5	3	1	36	47	50	57	62	5	In	VDJ
GCTCTCTGGAGCTGGGGGACTCAGCTTTGTATTTCTGTGCCAGCAGCACTCGGACTAGGGGAAGGAGATACGCAGTATTTTGGCCCA		3	1.8945134889360412E-5	46	TCRBV09-01*01	TCRBV09	TCRBV09-01	01				TCRBD02-01	TCRBD02	TCRBD02-01				01,02	TCRBJ02-03*01	TCRBJ02	TCRBJ02-03	01				4	7	1	8	4	5	35	47	51	58	65	3	Out	VDJ
GGAGTCAGGGGACACAGCACTGTATTTCTGTGCCAGCAGCAATTCCACCGACGGGCAAGGTACACAGATACGCAGTATTTTGGCCCA		2	1.2630089926240275E-5	53	TCRBV21-01*01	TCRBV21	TCRBV21-01	01								TCRBD01,TCRBD02	TCRBD01-01,TCRBD02-01		TCRBJ02-03*01	TCRBJ02	TCRBJ02-03	01				3	6	8	0	10	2	28	42	52	56	62	2	Out	VDJ
AAGATCCAGCCTGCAGAGCTTGGGGACTCGGCCGTGTATCTCTGTGCCAGCAGCTTGGGACAGGGCTACGAGCTGTTTTTTGGAGAA	CASSLGQGYELFF	2	1.2630089926240275E-5	39	TCRBV11-03*01	TCRBV11	TCRBV11-03	01				TCRBD01-01*01	TCRBD01	TCRBD01-01	01				TCRBJ02-02*01	TCRBJ02	TCRBJ02-02	01				3	4	0	3	0	11	42	-1	56	65	69	2	In	VDJ
GTGACATCGGCCCAAAAGAACCCGACAGCTTTCTATCTCTGTGCCAGTAGTCCTGGACAGGGGGCAGGACCCGCTTTCTTTGGACAA	CASSPGQGAGPAFF	4	2.526017985248055E-5	42	TCRBV19-01*01	TCRBV19	TCRBV19-01	01				TCRBD01-01*01	TCRBD01	TCRBD01-01	01				TCRBJ01-01*01	TCRBJ01	TCRBJ01-01	01				5	7	1	0	3	11	39	51	54	65	72	4	In	VDJ
ATCCGGTCCACAAAGCTGGAGGACTCAGCCATGTACTTCTGTGCCAGCAGCACGAACCGGGACAGGGGGCGAGCTTTCTTTGGACAA	CASSTNRDRGRAFF	2	1.2630089926240275E-5	42	TCRBV02-01	TCRBV02	TCRBV02-01				01,03	TCRBD01-01*01	TCRBD01	TCRBD01-01	01				TCRBJ01-01*01	TCRBJ01	TCRBJ01-01	01				6	1	0	0	8	10	39	50	58	70	71	2	In	VDJ
NCTCTGAAGATCCGGTCCACAAAGCTGGAGGACTCAGCCATGTACTTCTGTGCCAGCAGTGTCAGGACTGAAGCTTTCTTTGGACAA	CASSVRTEAFF	2	1.2630089926240275E-5	33	TCRBV02-01	TCRBV02	TCRBV02-01				01,03	TCRBD01-01*01	TCRBD01	TCRBD01-01	01				TCRBJ01-01*01	TCRBJ01	TCRBJ01-01	01				4	0	4	4	1	5	48	61	62	-1	66	2	In	VDJ
ATCCAGCCCTCAGAACCCAGGGACTCAGCTGTGTACTTCTGTGCCAGCAGTTTAGATGTCCCGGGCACTGAAGCTTTCTTTGGACAA	CASSLDVPGTEAFF	2	1.2630089926240275E-5	42	TCRBV12	TCRBV12				TCRBV12-03/12-04,TCRBV12-04		TCRBD02-01	TCRBD02	TCRBD02-01				01,02	TCRBJ01-01*01	TCRBJ01	TCRBJ01-01	01				1	0	8	4	6	4	39	55	61	-1	65	2	In	VDJ
CACGGAGTCAGGGGACACAGCACTGTATTTCTGTGCCAGCAGCAAAGCGAACTGGGGGGGGTGAACACTGAAGCTTTCTTTGGACAA		3	1.8945134889360412E-5	50	TCRBV21-01*01	TCRBV21	TCRBV21-01	01				TCRBD02-01*01	TCRBD02	TCRBD02-01	01				TCRBJ01-01*01	TCRBJ01	TCRBJ01-01	01				0	1	9	0	5	0	31	48	53	60	61	3	Out	VDJ
AAGATCCAGCGCACAGAGCAGGGGGACTCGGCCATGTATCTCTGTGCCAGCAGCTTAGAGGTGAACACTGAAGCTTTCTTTGGACAA	CASSLEVNTEAFF	7	4.420531474184096E-5	39	TCRBV07-09*01	TCRBV07	TCRBV07-09	01								TCRBD01,TCRBD02	TCRBD01-01,TCRBD02-01		TCRBJ01-01*01	TCRBJ01	TCRBJ01-01	01				1	0	5	4	0	0	42	-1	58	-1	61	7	In	VDJ
ATCCAGCCCTCAGAACCCAGGGACTCAGCTGTGTATTTTTGTGCTAGTGGGGCCGGGCTGATGAACACTGAAGCTTTCTTTGGACAA	CASGAGLMNTEAFF	7	4.420531474184096E-5	42	TCRBV12-05*01	TCRBV12	TCRBV12-05	01								TCRBD01,TCRBD02	TCRBD01-01,TCRBD02-01		TCRBJ01-01*01	TCRBJ01	TCRBJ01-01	01				6	3	8	0	4	0	39	50	54	58	61	7	In	VDJ
TCACTCTGGAGTCTGCTGCCTCCTCCCAGACATCTGTATATTTCTGCGCCAGCGTGCAGGATGAACACTGAAGCTTTCTTTGGACAA		3	1.8945134889360412E-5	37	TCRBV10-01*01	TCRBV10	TCRBV10-01	01				TCRBD01-01*01	TCRBD01	TCRBD01-01	01				TCRBJ01-01*01	TCRBJ01	TCRBJ01-01	01				8	1	4	4	3	0	44	53	56	60	61	3	Out	VDJ
CTGAATGTGAACGCCTTGGAGCTGGACGACTCGGCCCTGTATCTCTGTGCCTCCCTTGGGGGGAACACTGAAGCTTTCTTTGGACAA	CASLGGNTEAFF	2	1.2630089926240275E-5	36	TCRBV05-04*01	TCRBV05	TCRBV05-04	01								TCRBD01,TCRBD02	TCRBD01-01,TCRBD02-01		TCRBJ01-01*01	TCRBJ01	TCRBJ01-01	01				10	0	6	1	6	1	45	51	57	-1	62	2	In	VDJ
AACATGAGCTCCTTGGAGCTGGGGGACTCAGCCCTGTACTTCTGTGCCAGCAGCTTAGAGGACAACACTGAAGCTTTCTTTGGACAA	CASSLEDNTEAFF	2	1.2630089926240275E-5	39	TCRBV13-01*01	TCRBV13	TCRBV13-01	01								TCRBD01,TCRBD02	TCRBD01-01,TCRBD02-01		TCRBJ01-01*01	TCRBJ01	TCRBJ01-01	01				1	0	1	7	1	2	42	58	59	-1	63	2	In	VDJ
CTCTGGAGTCCGCTACCAGCTCCCAGACATCTGTGTACTTCTGTGCCATCAGTGGAAGGACGGGAAAATGAAGCTTTCTTTGGACAA		2	1.2630089926240275E-5	40	TCRBV10-03*01	TCRBV10	TCRBV10-03	01				TCRBD02-01*02	TCRBD02	TCRBD02-01	02				TCRBJ01-01*01	TCRBJ01	TCRBJ01-01	01				4	3	8	3	6	7	41	54	60	65	68	2	Out	VDJ
TCCCCAACCAGACAGCTCTTTACTTCTGTGCCACCAGTGATCCTGGACAGGGATGATTGAACACTGCTTCAAGCTTTCTTTGGACAA		2	1.2630089926240275E-5	55	TCRBV24-01*01	TCRBV24	TCRBV24-01	01				TCRBD01-01*01	TCRBD01	TCRBD01-01	01				TCRBJ01-01*01	TCRBJ01	TCRBJ01-01	01				3	18	1	3	3	9	26	41	44	52	70	2	Out	VDJ
NNNNTGAAGATCCAGCCCTCAGAACCCAGGGACTCAGCTGTGTACTTCTGTGCCAGCGGGTGGGCCGGTCAAGCTTTCTTTGGACAA	CASGWAGQAFF	5	3.157522481560069E-5	33	TCRBV12-03/12-04*01	TCRBV12	TCRBV12-03/12-04	01				TCRBD01-01*01	TCRBD01	TCRBD01-01	01				TCRBJ01-01*01	TCRBJ01	TCRBJ01-01	01				8	5	8	0	4	9	48	57	61	65	70	5	In	VDJ
GTGCGAGGAGATTCGGCAGCTTATTTCTGTGCCAGCTCACTCAATCACCTCGGGGGAACAACTAATGAAAAACTGTTTTTTGGCAGT	CASSLNHLGGTTNEKLFF	5	3.157522481560069E-5	54	TCRBV18-01*01	TCRBV18	TCRBV18-01	01				TCRBD02-01*01	TCRBD02	TCRBD02-01	01				TCRBJ01-04*01	TCRBJ01	TCRBJ01-04	01				4	2	8	2	10	0	27	40	50	56	58	5	In	VDJ
AACGCCTTGTTGCTGGGGGACTCGGCCCTCTATCTCTGTGCCAGCAGCTTGGCAGGGGCTCCAAGTCAGCCCCAGCATTTTGGTGAT	CASSLAGAPSQPQHF	2	1.2630089926240275E-5	45	TCRBV05-06*01	TCRBV05	TCRBV05-06	01				TCRBD01-01*01	TCRBD01	TCRBD01-01	01				TCRBJ01-05*01	TCRBJ01	TCRBJ01-05	01				0	7	4	2	0	6	36	-1	52	58	65	2	In	VDJ
AACGCCTTGGAGCTGGACGACTCGGCCCTGTATCTCTGTGCCAGCAGCTTACATCCTGGTAGCAATCAGCCCCAGCATTTTGGTGAT	CASSLHPGSNQPQHF	2	1.2630089926240275E-5	45	TCRBV05-04*01	TCRBV05	TCRBV05-04	01				TCRBD01-01*01	TCRBD01	TCRBD01-01	01				TCRBJ01-05*01	TCRBJ01	TCRBJ01-05	01				2	6	3	6	0	0	36	-1	50	53	59	2	In	VDJ
CACATCAATTCCCTGGAGCTTGGTGACTCTGCTGTGTATTTCTGTGCCAGCAGCCAAGGAACTATCCAGCCCCAGCATTTTGGTGAT	CASSQGTIQPQHF	6	3.7890269778720825E-5	39	TCRBV03-01/03-02*01	TCRBV03	TCRBV03-01/03-02	01				TCRBD02-01	TCRBD02	TCRBD02-01				01,02	TCRBJ01-05*01	TCRBJ01	TCRBJ01-05	01				1	2	3	9	2	7	42	58	60	64	66	6	In	VDJ
GAGTTCTAAGAAGCTCCTCCTCAGTGACTCTGGCTTCTATCTCTGTGCCTGGAGGCCCCCGGGGGTAGTGGCTACACCTTCGGTTCG		2	1.2630089926240275E-5	38	TCRBV30-01*02	TCRBV30	TCRBV30-01	02				TCRBD02-01*01	TCRBD02	TCRBD02-01	01				TCRBJ01-02*01	TCRBJ01	TCRBJ01-02	01				3	3	8	2	5	7	43	54	59	65	68	2	Out	VDJ
AAGATCCAGCCCTCAGAACCCAGGGACTCAGCTGTGTACTTCTGTGCCAGCAGTGCCCCACTCCTTTATGGCTACACCTTCGGTTCG	CASSAPLLYGYTF	1	6.3150449631201375E-6	39	TCRBV12-03/12-04*01	TCRBV12	TCRBV12-03/12-04	01				TCRBD02-01	TCRBD02	TCRBD02-01				01,02	TCRBJ01-02*01	TCRBJ01	TCRBJ01-02	01				5	4	3	10	5	5	42	54	59	62	66	1	In	VDJ
CTGTGACATCGGCCCAAAAGAACCCGACAGCTTTCTATCTCTGTGCCAGTAGGGGCCGGGACAGAGTATGGCTACACCTTCGGTTCG		2	1.2630089926240275E-5	40	TCRBV19-01*01	TCRBV19	TCRBV19-01	01				TCRBD01-01*01	TCRBD01	TCRBD01-01	01				TCRBJ01-02*01	TCRBJ01	TCRBJ01-02	01				6	2	0	5	5	5	41	52	57	64	66	2	Out	VDJ
TCACTGTGACATCGGCCCAAAAGAACCCGACAGCTTTCTATCTCTGTGCCACCCTGACGGGCTCTCTATGGCTACACCTTCGGTTCG		2	1.2630089926240275E-5	37	TCRBV19-01*01	TCRBV19	TCRBV19-01	01								TCRBD01,TCRBD02	TCRBD01-01,TCRBD02-01		TCRBJ01-02*01	TCRBJ01	TCRBJ01-02	01				10	3	8	0	7	4	44	51	58	62	65	2	Out	VDJ
GTGAACGCCTTGGAGCTGGACGACTCGGCCCTGTATCTCTGTGCCAGCAGAAGGGACAGGGCGGGCTATGGCTACACCTTCGGTTCG	CASRRDRAGYGYTF	2	1.2630089926240275E-5	42	TCRBV05-04*01	TCRBV05	TCRBV05-04	01				TCRBD01-01*01	TCRBD01	TCRBD01-01	01				TCRBJ01-02*01	TCRBJ01	TCRBJ01-02	01				5	4	0	3	2	4	39	50	52	61	65	2	In	VDJ
TCCAGCAGGTAGTGCGAGGAGATTCGGCAGCTTATTTCTGTGCCAGCTCACCGCATCGACAGGTCCTATGGCTACACCTTCGGTTCG		2	1.2630089926240275E-5	43	TCRBV18-01*01	TCRBV18	TCRBV18-01	01				TCRBD01-01*01	TCRBD01	TCRBD01-01	01				TCRBJ01-02*01	TCRBJ01	TCRBJ01-02	01				3	2	2	4	5	4	38	52	57	63	65	2	Out	VDJ
CTGAATGTGAACGCCTTGTTGCTGGGGGACTCGGCCCTCTATCTCTGTGCCAGCAGTTCCCGACCCTATGGCTACACCTTCGGTTCG	CASSSRPYGYTF	1	6.3150449631201375E-6	36	TCRBV05-06*01	TCRBV05	TCRBV05-06	01								TCRBD01,TCRBD02	TCRBD01-01,TCRBD02-01		TCRBJ01-02*01	TCRBJ01	TCRBJ01-02	01				5	1	2	7	5	4	45	56	61	64	65	1	In	VDJ
AGATCCAGTCCACGGAGTCAGGGGACACAGCACTGTATTTCTGTGCCAGCAATCCGGACAGAGTACTATGGCTACACCTTCGGTTCG		2	1.2630089926240275E-5	40	TCRBV21-01*01	TCRBV21	TCRBV21-01	01				TCRBD01-01*01	TCRBD01	TCRBD01-01	01				TCRBJ01-02*01	TCRBJ01	TCRBJ01-02	01				7	3	1	5	4	3	41	51	55	61	64	2	Out	VDJ
GTGACATCGGCCCAAAAGAACCCGACAGCTTTCTATCTCTGTGCCAGTAGTACGGTTAGGGCTAACTATGGCTACACCTTCGGTTCG	CASSTVRANYGYTF	2	1.2630089926240275E-5	42	TCRBV19-01*01	TCRBV19	TCRBV19-01	01								TCRBD01,TCRBD02	TCRBD01-01,TCRBD02-01		TCRBJ01-02*01	TCRBJ01	TCRBJ01-02	01				4	0	5	3	5	0	39	52	57	-1	61	2	In	VDJ
CGCACAGAGCAGCGGGACTCAGCCATGTATCGCTGTGCCAGCAGCCGCTGTCCCGGGACAGCTAACTATGGCTACACCTTCGGTTCG	CASSRCPGTANYGYTF	5	3.157522481560069E-5	48	TCRBV07-07*01	TCRBV07	TCRBV07-07	01				TCRBD01-01*01	TCRBD01	TCRBD01-01	01				TCRBJ01-02*01	TCRBJ01	TCRBJ01-02	01				5	0	0	5	9	0	33	45	54	-1	61	5	In	VDJ
GGCCTGGGGGACGCAGCCATGTACCTGTGTGCCACCAGCAGAGATAGGCGGGGACGAGAAGCTAACTATGGCTACACCTTCGGTTCG	CATSRDRRGREANYGYTF	3	1.8945134889360412E-5	54	TCRBV15-01*02	TCRBV15	TCRBV15-01	02				TCRBD02-01*01	TCRBD02	TCRBD02-01	01				TCRBJ01-02*01	TCRBJ01	TCRBJ01-02	01				0	8	7	3	3	0	27	44	47	53	61	3	In	VDJ
AACGCCTTGGAGCTGGACGACTCGGCCCTGTATCTCTGTGCCAGCAGCTTGGACAGGGGGCACAACTATGGCTACACCTTCGGTTCG	CASSLDRGHNYGYTF	2	1.2630089926240275E-5	45	TCRBV05-04*01	TCRBV05	TCRBV05-04	01				TCRBD01-01*01	TCRBD01	TCRBD01-01	01				TCRBJ01-02*01	TCRBJ01	TCRBJ01-02	01				0	2	3	0	0	2	36	-1	52	61	63	2	In	VDJ
CTCACTGTGACATCGGCCCAAAAGAACCCGACAGCTTTCTATCTCTGTGCCAGTAGTAGAGGAGAATATGGCTACACCTTCGGTTCG	CASSRGEYGYTF	2	1.2630089926240275E-5	36	TCRBV19-01*01	TCRBV19	TCRBV19-01	01				TCRBD02-01*02	TCRBD02	TCRBD02-01	02				TCRBJ01-02*01	TCRBJ01	TCRBJ01-02	01				4	2	10	2	2	5	45	58	60	64	66	2	In	VDJ
NCTCTGAAGATCCGGTCCACAAAGCTGGAGGACTCAGCCATGTACTTCTGTGCCAGCAGATCGAGGGATGGCTACACCTTCGGTTCG	CASRSRDGYTF	2	1.2630089926240275E-5	33	TCRBV02-01	TCRBV02	TCRBV02-01				01,03	TCRBD02-01*02	TCRBD02	TCRBD02-01	02				TCRBJ01-02*01	TCRBJ01	TCRBJ01-02	01				6	0	11	0	3	6	48	59	62	-1	67	2	In	VDJ
ATCCAGCCTGCAGAGCTTGGGGACTCGGCCATGTATCTCTGTGCCAGCAGCTTACTGCTCGGAAGGGATGGCTACACCTTCGGTTCG	CASSLLLGRDGYTF	4	2.526017985248055E-5	42	TCRBV11-01*01	TCRBV11	TCRBV11-01	01								TCRBD01,TCRBD02	TCRBD01-01,TCRBD02-01		TCRBJ01-02*01	TCRBJ01	TCRBJ01-02	01				2	0	5	3	9	6	39	54	63	-1	67	4	In	VDJ
CTCTGAAGATCCAGCGCACAGAGCAGCGGGACTCGGCCATGTATCGCTGTGCCAGCAGCTCGGGCGGATGGCTACACCTTCGGTTCG		7	4.420531474184096E-5	34	TCRBV07-06*01	TCRBV07	TCRBV07-06	01								TCRBD01,TCRBD02	TCRBD01-01,TCRBD02-01		TCRBJ01-02*01	TCRBJ01	TCRBJ01-02	01				4	2	8	0	1	6	47	60	61	65	67	7	Out	VDJ
CACATCAATTCCCTGGAGCTTGGTGACTCTGCTGTGTATTTCTGTGCCAGCAGCCTAGGACGGAAGGATGGCTACACCTTCGGTTCG	CASSLGRKDGYTF	2	1.2630089926240275E-5	39	TCRBV03-01/03-02*01	TCRBV03	TCRBV03-01/03-02	01								TCRBD01,TCRBD02	TCRBD01-01,TCRBD02-01		TCRBJ01-02*01	TCRBJ01	TCRBJ01-02	01				4	6	1	7	2	6	42	55	57	61	67	2	In	VDJ
CAGCCCTCAGAACCCAGGGACTCAGCTGTGTACTTCTGTGCCAGCAGTCTCCGAGGCCAGAGTGCCGATGGCTACACCTTCGGTTCG	CASSLRGQSADGYTF	1	6.3150449631201375E-6	45	TCRBV12	TCRBV12				TCRBV12-03/12-04,TCRBV12-04		TCRBD02-01*02	TCRBD02	TCRBD02-01	02				TCRBJ01-02*01	TCRBJ01	TCRBJ01-02	01				5	11	11	1	4	6	36	48	52	56	67	1	In	VDJ
CTGAATGTGAACGCCTTGTTGCTGGGGGACTCGGCCCTCTATCTCTGTGCCAGCAGCTTGGCGCTGCATGGCTACACCTTCGGTTCG	CASSLALHGYTF	1	6.3150449631201375E-6	36	TCRBV05-06*01	TCRBV05	TCRBV05-06	01								TCRBD01,TCRBD02	TCRBD01-01,TCRBD02-01		TCRBJ01-02*01	TCRBJ01	TCRBJ01-02	01				0	3	10	0	1	6	45	61	62	64	67	1	In	VDJ
CTGAATGTGAACGCCTTGTTGCTGGGGGACTCGGCCCTCTATCTCTGTGCCAGCAGCTTGAGGGCGGTGGGCTACACCTTCGGTTCG	CASSLRAVGYTF	4	2.526017985248055E-5	36	TCRBV05-06*01	TCRBV05	TCRBV05-06	01								TCRBD01,TCRBD02	TCRBD01-01,TCRBD02-01		TCRBJ01-02*01	TCRBJ01	TCRBJ01-02	01				1	5	5	3	0	8	45	-1	60	64	69	4	In	VDJ
CTGGAGTCCGCCAGCACCAACCAGACATCTATGTACCTCTGTGCCAGCAGTCGGGGCGACAGGGCCGGGGGCTACACCTTCGGTTCG	CASSRGDRAGGYTF	2	1.2630089926240275E-5	42	TCRBV28-01*01	TCRBV28	TCRBV28-01	01				TCRBD01-01*01	TCRBD01	TCRBD01-01	01				TCRBJ01-02*01	TCRBJ01	TCRBJ01-02	01				5	5	2	3	6	8	39	51	57	64	69	2	In	VDJ
GACATCCGCTCACCAGGCCTGGGGGACGCAGCCATGTACCTGTGTGCCACCAGCAGAGGACTATCAGAGGGCTACACCTTCGGTTCG	CATSRGLSEGYTF	2	1.2630089926240275E-5	39	TCRBV15-01*02	TCRBV15	TCRBV15-01	02				TCRBD02-01	TCRBD02	TCRBD02-01				01,02	TCRBJ01-02*01	TCRBJ01	TCRBJ01-02	01				1	6	2	9	0	8	42	-1	58	63	69	2	In	VDJ
CTGGAGTCCGCCAGCACCAACCAGACATCTATGTACCTCTGTGCCAGCAGTTTAACGGAGGGTTCCCACGGCTACACCTTCGGTTCG	CASSLTEGSHGYTF	2	1.2630089926240275E-5	42	TCRBV28-01*01	TCRBV28	TCRBV28-01	01				TCRBD02-01*02	TCRBD02	TCRBD02-01	02				TCRBJ01-02*01	TCRBJ01	TCRBJ01-02	01				2	7	10	0	2	8	39	54	56	62	69	2	In	VDJ
CCAGCCCATGGAACCCAGGGACTTGGGCCTATATTTCTGTGCCAGCAGCTCAAGCGGGGGGTGACTGTAGTGCAGTACTTCGGGCCG		3	1.8945134889360412E-5	44	TCRBV12-01*01	TCRBV12	TCRBV12-01	01				TCRBD02-01*01	TCRBD02	TCRBD02-01	01				TCRBJ02-07*01	TCRBJ02	TCRBJ02-07	01				4	10	6	1	2	9	37	50	52	61	71	3	Out	VDJ
CACGCCCTGCAGCCAGAAGACTCAGCCCTGTATCTCTGCGCCAGCAGCCAACCCGGGACAGGGGCCGGCGAGCAGTACTTCGGGCCG	CASSQPGTGAGEQYF	3	1.8945134889360412E-5	45	TCRBV04-01*01	TCRBV04	TCRBV04-01	01				TCRBD01-01*01	TCRBD01	TCRBD01-01	01				TCRBJ02-07*01	TCRBJ02	TCRBJ02-07	01				2	4	0	2	3	6	36	51	54	64	68	3	In	VDJ
AATGTGAACGCCTTGTTGCTGGGGGACTCGGCCCTGTATCTCTGTGCCAGCAGCCTGGCGGCGGTCTACGAGCAGTACTTCGGGCCG	CASSLAAVYEQYF	1	6.3150449631201375E-6	39	TCRBV05-05*01	TCRBV05	TCRBV05-05	01				TCRBD02-01	TCRBD02	TCRBD02-01				01,02	TCRBJ02-07*01	TCRBJ02	TCRBJ02-07	01				0	1	7	5	2	3	42	58	60	64	65	1	In	VDJ
NNNNTGAAGATCCAGCCCTCAGAACCCAGGGACTCAGCTGTGTATTTTTGTGCTAGCGGGACCTCCTACGAGCAGTACTTCGGGCCG	CASGTSYEQYF	2	1.2630089926240275E-5	33	TCRBV12-05*01	TCRBV12	TCRBV12-05	01								TCRBD01,TCRBD02	TCRBD01-01,TCRBD02-01		TCRBJ02-07*01	TCRBJ02	TCRBJ02-07	01				9	0	0	7	1	0	48	56	57	-1	62	2	In	VDJ
CTGGAGCTTGGTGACTCTGCTGTGTATTTCTGTGCCAGCAGCCAAGAAGTATGGGGGGGAGACTCCTACGAGCAGTACTTCGGGCCG	CASSQEVWGGDSYEQYF	4	2.526017985248055E-5	51	TCRBV03-01/03-02*01	TCRBV03	TCRBV03-01/03-02	01				TCRBD02-01*01	TCRBD02	TCRBD02-01	01				TCRBJ02-07*01	TCRBJ02	TCRBJ02-07	01				0	3	9	0	5	0	30	47	52	59	62	4	In	VDJ
TCGGCCCAAAAGAACCCGACAGCTTTCTATCTCTGTGCCAGTAGTACCCCCCGACAGGGACACTCCTACGAGCAGTACTTCGGGCCG	CASSTPRQGHSYEQYF	2	1.2630089926240275E-5	48	TCRBV19-01*01	TCRBV19	TCRBV19-01	01				TCRBD01-01*01	TCRBD01	TCRBD01-01	01				TCRBJ02-07*01	TCRBJ02	TCRBJ02-07	01				4	3	2	3	6	0	33	46	52	59	62	2	In	VDJ
GCCCATCCTGAAGACAGCAGCTTCTACATCTGCAGTGCCCCACCCCGGACTAGCGGGGGACCATCCTACGAGCAGTACTTCGGGCCG	CSAPPRTSGGPSYEQYF	2	1.2630089926240275E-5	51	TCRBV20	TCRBV20				TCRBV20-01,TCRBV20-or09_02		TCRBD02-01*01	TCRBD02	TCRBD02-01	01				TCRBJ02-07*01	TCRBJ02	TCRBJ02-07	01				6	4	1	2	8	1	30	38	46	59	63	2	In	VDJ
ATCCTGGAGTCGCCCAGCCCCAACCAGACCTCTCTGTACTTCTGTGCCAGCAGTTTATCGCTTACCTACGAGCAGTACTTCGGGCCG	CASSLSLTYEQYF	2	1.2630089926240275E-5	39	TCRBV27-01*01	TCRBV27	TCRBV27-01	01								TCRBD01,TCRBD02	TCRBD01-01,TCRBD02-01		TCRBJ02-07*01	TCRBJ02	TCRBJ02-07	01				0	3	10	0	0	2	42	-1	59	61	64	2	In	VDJ
TCCCTGGAGCTTGGTGACTCTGCTGTGTATTTCTGTGCCAGCAGCCCAAGGGCGGTTGGGAAAACCTACGAGCAGTACTTCGGGCCG	CASSPRAVGKTYEQYF	2	1.2630089926240275E-5	48	TCRBV03-01/03-02*01	TCRBV03	TCRBV03-01/03-02	01								TCRBD01,TCRBD02	TCRBD01-01,TCRBD02-01		TCRBJ02-07*01	TCRBJ02	TCRBJ02-07	01				4	3	0	8	11	2	33	46	57	61	64	2	In	VDJ
CTGTGACATCGGCCCAAAAGAACCCGACAGCTTTCTATCTCTGTGCCAGTACCAGATCGGACAGGGCACGAGCAGTACTTCGGGCCG		3	1.8945134889360412E-5	40	TCRBV19-01*01	TCRBV19	TCRBV19-01	01				TCRBD01-01*01	TCRBD01	TCRBD01-01	01				TCRBJ02-07*01	TCRBJ02	TCRBJ02-07	01				7	1	1	3	7	5	41	51	58	66	67	3	Out	VDJ
NNNTGAAGATCCAGCCCTCAGAACCCAGGGACTCAGCTGTGTACTTCTGTGCCAGCAGCTAGGGGCCACGAGCAGTACTTCGGGCCG		1	6.3150449631201375E-6	34	TCRBV12-03/12-04*01	TCRBV12	TCRBV12-03/12-04	01				TCRBD01-01*01	TCRBD01	TCRBD01-01	01				TCRBJ02-07*01	TCRBJ02	TCRBJ02-07	01				6	2	5	2	2	5	47	58	60	65	67	1	Out	VDJ
TCAACTCTGACTGTGAGCAACATGAGCCCTGAAGACAGCAGCATATATCTCTGCAGCGCCGGGACTGGAGAGCAGTACTTCGGGCCG	CSAGTGEQYF	2	1.2630089926240275E-5	30	TCRBV29-01*03	TCRBV29	TCRBV29-01	03				TCRBD02-01	TCRBD02	TCRBD02-01				01,02	TCRBJ02-07*01	TCRBJ02	TCRBJ02-07	01				6	3	0	10	1	7	51	59	60	66	69	2	In	VDJ
TCACATCAATTCCCTGGAGCTTGGTGACTCTGCTGTGTATTTCTGTGCCAGCAGCCAAGATCGGCAGGTAGTAAGTACTTCGGGCCG		2	1.2630089926240275E-5	38	TCRBV03-01/03-02*01	TCRBV03	TCRBV03-01/03-02	01				TCRBD01-01*01	TCRBD01	TCRBD01-01	01				TCRBJ02-07*01	TCRBJ02	TCRBJ02-07	01				0	5	4	4	4	11	43	60	64	68	73	2	Out	VDJ
ATCCAGCCTGCAGAGCTTGAGGACTCGGCCGTGTATCTCTGTGCCAGCAGCTCATCGCGGACTGGAAACACCATATATTTTGGAGAG	CASSSSRTGNTIYF	14	8.841062948368192E-5	42	TCRBV11	TCRBV11				TCRBV11-02,TCRBV11-03		TCRBD02-01	TCRBD02	TCRBD02-01				01,02	TCRBJ01-03*01	TCRBJ01	TCRBJ01-03	01				4	1	7	5	4	2	39	52	56	60	61	14	In	VDJ
TGGAGCTGGGGGACTCGGCCCTTTATCTTTGCGCCAGCAACGGAGTAGCGGGGACGTCCTGGGGCCAACGTCCTGACTTTCGGGGCC		3	1.8945134889360412E-5	52	TCRBV05-01*01	TCRBV05	TCRBV05-01	01				TCRBD02-01*01	TCRBD02	TCRBD02-01	01				TCRBJ02-06*01	TCRBJ02	TCRBJ02-06	01				6	5	5	3	6	2	29	39	45	53	58	3	Out	VDJ
NNNNTGTCGGCTGCTCCCTCCCAAACATCTGTGTACTTCTGTGCCAGCAGGTGGGGCCACGAGGGTTCACCCCTCCACTTTGGGAAC	CASRWGHEGSPLHF	16	1.010407194099222E-4	42	TCRBV06	TCRBV06				TCRBV06-02/06-03,TCRBV06-02						TCRBD01,TCRBD02	TCRBD01-01,TCRBD02-01		TCRBJ01-06*02	TCRBJ01	TCRBJ01-06	02				6	8	7	0	2	9	39	50	52	57	65	16	In	VDJ
AAGATCCAGCGCACAGAGCAGGAGGACTCGGCCGTGTATCTCTGTGCCAGCAGCCCGCGGTGGGATTCACCCCTCCACTTTGGGAAC	CASSPRWDSPLHF	2	1.2630089926240275E-5	39	TCRBV07	TCRBV07				TCRBV07-02,TCRBV07-08		TCRBD02-01	TCRBD02	TCRBD02-01				01,02	TCRBJ01-06*02	TCRBJ01	TCRBJ01-06	02				5	4	7	5	2	8	42	54	56	60	64	2	In	VDJ
AACGCCTTGGAGCTGGACGACTCGGCCCTGTATCTCTGTGCCAGCAGCGTACCGGGACAGTATAATTCACCCCTCCACTTTGGGAAC	CASSVPGQYNSPLHF	2	1.2630089926240275E-5	45	TCRBV05-04*01	TCRBV05	TCRBV05-04	01				TCRBD01-01*01	TCRBD01	TCRBD01-01	01				TCRBJ01-06*02	TCRBJ01	TCRBJ01-06	02				4	0	0	5	5	4	36	48	53	-1	60	2	In	VDJ
TCTAAGAAGCTCCTTCTCAGTGACTCTGGCTTCTATCTCTGTGCCTGGACCGGAAAAGGATATAATTCACCCCTCCACTTTGGGAAC	CAWTGKGYNSPLHF	2	1.2630089926240275E-5	42	TCRBV30-01*01	TCRBV30	TCRBV30-01	01								TCRBD01,TCRBD02	TCRBD01-01,TCRBD02-01		TCRBJ01-06*02	TCRBJ01	TCRBJ01-06	02				4	6	1	8	2	4	39	49	51	54	60	2	In	VDJ
CGCACAGAGCAGGAGGACTCCGCCGTGTATCTCTGTGCCAGCAGCTTATTAGTCCTGACTTCCTACAATGAGCAGTTCTTCGGGCCA	CASSLLVLTSYNEQFF	15	9.472567444680206E-5	48	TCRBV07-08*01	TCRBV07	TCRBV07-08	01				TCRBD02-01	TCRBD02	TCRBD02-01				01,02	TCRBJ02-01*01	TCRBJ02	TCRBJ02-01	01				2	0	2	10	8	1	33	48	56	-1	60	15	In	VDJ
GCCCTGCAGCCAGAAGACTCAGCCCTGTATCTCTGCGCCAGCAGCCAGAACCTAGGGAGCTCCTACAATGAGCAGTTCTTCGGGCCA	CASSQNLGSSYNEQFF	6	3.7890269778720825E-5	48	TCRBV04-01*01	TCRBV04	TCRBV04-01	01				TCRBD02-01*02	TCRBD02	TCRBD02-01	02				TCRBJ02-01*01	TCRBJ02	TCRBJ02-01	01				3	0	9	2	7	0	33	47	54	-1	59	6	In	VDJ
ATCCGGTCCACAAAGCTGGAGGACTCAGCCATGTACTTCTGTGCCAGCAGGAAGGGACAGCCATACAATGAGCAGTTCTTCGGGCCA	CASRKGQPYNEQFF	2	1.2630089926240275E-5	42	TCRBV02-01	TCRBV02	TCRBV02-01				01,03	TCRBD01-01*01	TCRBD01	TCRBD01-01	01				TCRBJ02-01*01	TCRBJ02	TCRBJ02-01	01				6	3	0	5	3	4	39	50	53	60	63	2	In	VDJ
CGGTCCACAAAGCTGGAGGACTCAGCCATGTACTTCTGTGCCAGCAGAGGCCCGTGGACCCAAGCGGGGGCCCAGTACTTCGGGCCA	CASRGPWTQAGAQYF	6	3.7890269778720825E-5	45	TCRBV02-01	TCRBV02	TCRBV02-01				01,03	TCRBD02-01*01	TCRBD02	TCRBD02-01	01				TCRBJ02-05*01	TCRBJ02	TCRBJ02-05	01				6	0	6	2	15	9	36	47	62	-1	70	6	In	VDJ
CAGCCTGCAGAGCTTGGGGACTCGGCCGTGTATCTCTGTGCCAGCAGCTTAGACGGCGGGGGGGCCGGGCCCCAGTACTTCGGGCCA	CASSLDGGGAGPQYF	2	1.2630089926240275E-5	45	TCRBV11-03*01	TCRBV11	TCRBV11-03	01				TCRBD02-01*01	TCRBD02	TCRBD02-01	01				TCRBJ02-05*01	TCRBJ02	TCRBJ02-05	01				0	6	7	0	2	9	36	53	55	64	70	2	In	VDJ
CAGCCCTCAGAACCCAGGGACTCAGCTGTGTACTTCTGTGCCAGCAGTTTAGTGAGGGGGGGCGTCGAGACCCAGTACTTCGGGCCA	CASSLVRGGVETQYF	1	6.3150449631201375E-6	45	TCRBV12	TCRBV12				TCRBV12-03/12-04,TCRBV12-04		TCRBD02-01*01	TCRBD02	TCRBD02-01	01				TCRBJ02-05*01	TCRBJ02	TCRBJ02-05	01				1	4	9	0	3	5	36	52	55	62	66	1	In	VDJ
CTGTACCCTCTCAGACATCTGTGTACTTCTGTGCCAGCAGTGTCACTGTTAACCGGGGGGTTTTAAGAGACCCAGTACTTCGGGCCA		10	6.315044963120137E-5	52	TCRBV06-04*01	TCRBV06	TCRBV06-04	01				TCRBD02-01*01	TCRBD02	TCRBD02-01	01				TCRBJ02-05*01	TCRBJ02	TCRBJ02-05	01				4	4	8	1	11	3	29	42	53	60	64	10	Out	VDJ
CACCTACACACCCTGCAGCCAGAAGACTCGGCCCTGTATCTCTGCGCCAGCAGCCTTGGACTAGAAGAGACCCAGTACTTCGGGCCA	CASSLGLEETQYF	5	3.157522481560069E-5	39	TCRBV04-03*01	TCRBV04	TCRBV04-03	01				TCRBD02-01	TCRBD02	TCRBD02-01				01,02	TCRBJ02-05*01	TCRBJ02	TCRBJ02-05	01				4	0	1	8	2	3	42	55	57	-1	64	5	In	VDJ
GCCTTGTTGCTGGGGGACTCGGCCCTCTATCTCTGTGCCAGCAGCCCTGGGGGGGTCCGATACCAAGAGACCCAGTACTTCGGGCCA	CASSPGGVRYQETQYF	5	3.157522481560069E-5	48	TCRBV05-06*01	TCRBV05	TCRBV05-06	01				TCRBD02-01*01	TCRBD02	TCRBD02-01	01				TCRBJ02-05*01	TCRBJ02	TCRBJ02-05	01				4	6	9	0	3	0	33	45	48	55	61	5	In	VDJ
ATCCAGCCTGCAGAGCTTGAGGACTCGGCCGTGTATCTCTGTGCCAGCAGCTTTGGGGTAGACCAAGAGACCCAGTACTTCGGGCCA	CASSFGVDQETQYF	1	6.3150449631201375E-6	42	TCRBV11	TCRBV11				TCRBV11-02,TCRBV11-03						TCRBD01,TCRBD02	TCRBD01-01,TCRBD02-01		TCRBJ02-05*01	TCRBJ02	TCRBJ02-05	01				3	3	6	2	1	0	39	53	54	58	61	1	In	VDJ
ATCAATTCCCTGGAGCTTGGTGACTCTGCTGTGTATTTCTGTGCCAGCAGGTTCAAGGGAAACCAAGAGACCCAGTACTTCGGGCCA	CASRFKGNQETQYF	3	1.8945134889360412E-5	42	TCRBV03-01/03-02*01	TCRBV03	TCRBV03-01/03-02	01								TCRBD01,TCRBD02	TCRBD01-01,TCRBD02-01		TCRBJ02-05*01	TCRBJ02	TCRBJ02-05	01				6	1	0	8	6	0	39	50	56	60	61	3	In	VDJ
GTGAACGCCTTGTTGCTGGGGGACTCGGCCCTCTATCTCTGTGCCAGCAGCACCACGGGCGGGGAGGATACGCAGTATTTTGGCCCA	CASSTTGGEDTQYF	1	6.3150449631201375E-6	42	TCRBV05-06*01	TCRBV05	TCRBV05-06	01				TCRBD02-01*01	TCRBD02	TCRBD02-01	01				TCRBJ02-03*01	TCRBJ02	TCRBJ02-03	01				4	2	7	3	7	6	39	51	58	64	66	1	In	VDJ
NNNNNNNNNNTGTCGGCTGCTCCCTCCCAAACATCTGTGTACTTCTGTGCCAGCTCCGGGCTAGGCGGGGAGCTGTTTTTTGGAGAA	CASSGLGGELFF	35	2.210265737092048E-4	36	TCRBV06	TCRBV06				TCRBV06-02/06-03,TCRBV06-02						TCRBD01,TCRBD02	TCRBD01-01,TCRBD02-01		TCRBJ02-02*01	TCRBJ02	TCRBJ02-02	01				8	4	8	0	3	7	45	54	57	61	65	35	In	VDJ
CTGATCCTGGAGTCGCCCAGCCCCAACCAGACCTCTCTGTACTTCTGTGCCAGCAGTTTACCGTCCGGGGAGCTGTTTTTTGGAGAA	CASSLPSGELFF	5	3.157522481560069E-5	36	TCRBV27-01*01	TCRBV27	TCRBV27-01	01				TCRBD02-01	TCRBD02	TCRBD02-01				01,02	TCRBJ02-02*01	TCRBJ02	TCRBJ02-02	01				2	1	8	6	1	6	45	60	61	63	64	5	In	VDJ
ACTCTGGAGTCTGCTGCCTCCTCCCAGACATCTGTATATTTCTGCGCCAGCAGTGAGTCGGGGACCGGGGAGCTGTTTTTTGGAGAA	CASSESGTGELFF	4	2.526017985248055E-5	39	TCRBV10-01*01	TCRBV10	TCRBV10-01	01								TCRBD01,TCRBD02	TCRBD01-01,TCRBD02-01		TCRBJ02-02*01	TCRBJ02	TCRBJ02-02	01				0	0	6	2	0	5	42	-1	59	-1	63	4	In	VDJ
GGAGATCCAGTCCACGGAGTCAGGGGACACAGCACTGTATTTCTGTGCCAGAGGACAGGGGAGACCGGGGAGCTGTTTTTTGGAGAA		2	1.2630089926240275E-5	38	TCRBV21-01*01	TCRBV21	TCRBV21-01	01				TCRBD01-01*01	TCRBD01	TCRBD01-01	01				TCRBJ02-02*01	TCRBJ02	TCRBJ02-02	01				9	2	1	2	1	5	43	51	52	61	63	2	Out	VDJ
CGCACAGAGCAGGGGGACTCGGCCATGTATCTCTGTGCCAGCAGCTTAGGTTCCGGGTTTTTCACCGGGGAGCTGTTTTTTGGAGAA	CASSLGSGFFTGELFF	9	5.683540466808124E-5	48	TCRBV07-09*01	TCRBV07	TCRBV07-09	01				TCRBD02-01	TCRBD02	TCRBD02-01				01,02	TCRBJ02-02*01	TCRBJ02	TCRBJ02-02	01				1	5	8	4	4	4	33	49	53	57	62	9	In	VDJ
AACGCCTTGTTGCTGGGGGACTCGGCCCTGTATCTCTGTGCCAGCAGCTTGGACAGGCTGGGCACCGGGGAGCTGTTTTTTGGAGAA	CASSLDRLGTGELFF	2	1.2630089926240275E-5	45	TCRBV05-05*01	TCRBV05	TCRBV05-05	01				TCRBD01-01*01	TCRBD01	TCRBD01-01	01				TCRBJ02-02*01	TCRBJ02	TCRBJ02-02	01				0	5	3	4	0	4	36	-1	52	57	62	2	In	VDJ
CAGCCTGCAGAGCTTGAGGACTCGGCCGTGTATCTCTGTGCCAGCAGCCACCGGGACGAAGGCACCGGGGAGCTGTTTTTTGGAGAA	CASSHRDEGTGELFF	3	1.8945134889360412E-5	45	TCRBV11	TCRBV11				TCRBV11-02,TCRBV11-03						TCRBD01,TCRBD02	TCRBD01-01,TCRBD02-01		TCRBJ02-02*01	TCRBJ02	TCRBJ02-02	01				5	5	0	7	4	4	36	48	52	57	62	3	In	VDJ
AGCACCAACCAGACATCTATGTACCTCTGTGCCAGCCACGGGACAGGGGACCCCATGATGAACACCGGGGAGCTGTTTTTTGGAGAA	CASHGTGDPMMNTGELFF	2	1.2630089926240275E-5	54	TCRBV28-01*01	TCRBV28	TCRBV28-01	01				TCRBD01-01*01	TCRBD01	TCRBD01-01	01				TCRBJ02-02*01	TCRBJ02	TCRBJ02-02	01				8	10	0	2	3	1	27	36	39	49	59	2	In	VDJ
TCTGCCATCCCCAACCAGACAGCTCTTTACTTCTGTGCCACCTCGACCAGTTGGACAGGGAACACCGGGGAGCTGTTTTTTGGAGAA	CATSTSWTGNTGELFF	4	2.526017985248055E-5	48	TCRBV24-01*01	TCRBV24	TCRBV24-01	01				TCRBD01-01*01	TCRBD01	TCRBD01-01	01				TCRBJ02-02*01	TCRBJ02	TCRBJ02-02	01				9	0	1	4	10	1	33	42	52	-1	59	4	In	VDJ
TCCCTGGAGCTTGGTGACTCTGCTGTGTATTTCTGTGCCAGCAGCCATCTCAACAGGAGGGTGAACACTGAAGCTTTCTTTGGACAA	CASSHLNRRVNTEAFF	9	5.683540466808124E-5	48	TCRBV03-01/03-02*01	TCRBV03	TCRBV03-01/03-02	01				TCRBD02-01*02	TCRBD02	TCRBD02-01	02				TCRBJ01-01*01	TCRBJ01	TCRBJ01-01	01				3	0	10	0	8	0	33	47	55	-1	61	9	In	VDJ
TTCTCCCTGATTCTGGAGTCCGCCAGCACCAACCAGACATCTATGTACCTCTGTGCCAGCAGTTTCCATGAAGCTTTCTTTGGACAA	CASSFHEAFF	3	1.8945134889360412E-5	30	TCRBV28-01*01	TCRBV28	TCRBV28-01	01				TCRBD01-01*01	TCRBD01	TCRBD01-01	01				TCRBJ01-01*01	TCRBJ01	TCRBJ01-01	01				3	0	4	6	1	7	51	65	66	-1	68	3	In	VDJ
GAGCTGAATGTGAACGCCTTGTTGCTGGGGGACTCGGCCCTCTATCTCTGTGCCAGCAGCTTAGCCTTAGAAGCTTTCTTTGGACAA	CASSLALEAFF	2	1.2630089926240275E-5	33	TCRBV05-06*01	TCRBV05	TCRBV05-06	01				TCRBD02-01	TCRBD02	TCRBD02-01				01,02	TCRBJ01-01*01	TCRBJ01	TCRBJ01-01	01				2	4	6	7	0	8	48	-1	62	65	69	2	In	VDJ
CAGCCTGCAGAGCTTGGGGACTCGGCCATGTATCTCTGTGCCAGCAGCTTAAATGGACAGGGAGGTGAAAAACTGTTTTTTGGCAGT	CASSLNGQGGEKLFF	1	6.3150449631201375E-6	45	TCRBV11-01*01	TCRBV11	TCRBV11-01	01				TCRBD01-01*01	TCRBD01	TCRBD01-01	01				TCRBJ01-04*01	TCRBJ01	TCRBJ01-04	01				2	3	1	3	3	7	36	51	54	62	65	1	In	VDJ
TCCGCCAGCACCAACCAGACATCTATGTACCTCTGTGCCAGCAGTCCCTATGCCCCAGGGCAAAGTGAAAAACTGTTTTTTGGCAGT	CASSPYAPGQSEKLFF	5	3.157522481560069E-5	48	TCRBV28-01*01	TCRBV28	TCRBV28-01	01				TCRBD01-01*01	TCRBD01	TCRBD01-01	01				TCRBJ01-04*01	TCRBJ01	TCRBJ01-04	01				5	5	4	3	10	7	33	45	55	60	65	5	In	VDJ
ACGGAGTCAGGGGACACAGCACTGTATTTCTGTGCCAGCAGCACCCCATAGTAACAGGGGGCGGATGAAAAACTGTTTTTTGGCAGT	CASSTP**QGADEKLFF	2	1.2630089926240275E-5	51	TCRBV21-01*01	TCRBV21	TCRBV21-01	01				TCRBD01-01*01	TCRBD01	TCRBD01-01	01				TCRBJ01-04*01	TCRBJ01	TCRBJ01-04	01				4	2	3	0	10	6	30	43	53	62	64	2	Stop	VDJ
TTGGCGTCTGCTGTACCCTCTCAGACATCTGTGTACTTCTGTGCCAGATACACAGGGTCAACTAATGAAAAACTGTTTTTTGGCAGT	CARYTGSTNEKLFF	2	1.2630089926240275E-5	42	TCRBV06-04*01	TCRBV06	TCRBV06-04	01				TCRBD01-01*01	TCRBD01	TCRBD01-01	01				TCRBJ01-04*01	TCRBJ01	TCRBJ01-04	01				9	1	3	3	4	0	39	47	51	57	58	2	In	VDJ
CTGGAGTCCGCCAGCACCAACCAGACATCTATGTACCTCTGTGCCAGCAGGTCCGGGACAGCAATTCAGCCCCAGCATTTTGGTGAT	CASRSGTAIQPQHF	2	1.2630089926240275E-5	42	TCRBV28-01*01	TCRBV28	TCRBV28-01	01				TCRBD01-01*01	TCRBD01	TCRBD01-01	01				TCRBJ01-05*01	TCRBJ01	TCRBJ01-05	01				6	4	0	5	4	6	39	50	54	61	65	2	In	VDJ
ACCAGTGCCCATCCTGAAGACAGCAGCTTCTACATCTGCAGTGCTCCGCGCCGGACAGGGGGCGGTCAGCCCCAGCATTTTGGTGAT	CSAPRRTGGGQPQHF	5	3.157522481560069E-5	45	TCRBV20	TCRBV20				TCRBV20-01,TCRBV20-or09_02		TCRBD01-01*01	TCRBD01	TCRBD01-01	01				TCRBJ01-05*01	TCRBJ01	TCRBJ01-05	01				5	2	1	0	7	6	36	45	52	63	65	5	In	VDJ
ACATCGGCCCAAAAGAACCCGACAGCTTTCTATCTCTGTGCCAGTAGTATTTCAGGGTCTCGTCGTCAGCCCCAGCATTTTGGTGAT	CASSISGSRRQPQHF	2	1.2630089926240275E-5	45	TCRBV19-01*01	TCRBV19	TCRBV19-01	01				TCRBD01-01*01	TCRBD01	TCRBD01-01	01				TCRBJ01-05*01	TCRBJ01	TCRBJ01-05	01				3	8	4	3	2	6	36	50	52	57	65	2	In	VDJ
CTCACTGTGACATCGGCCCAAAAGAACCCGACAGCTTTCTATCTCTGTGCCAGTAGTGCGGGTGATCAGCCCCAGCATTTTGGTGAT	CASSAGDQPQHF	2	1.2630089926240275E-5	36	TCRBV19-01*01	TCRBV19	TCRBV19-01	01				TCRBD02-01	TCRBD02	TCRBD02-01				01,02	TCRBJ01-05*01	TCRBJ01	TCRBJ01-05	01				5	2	7	4	0	5	45	-1	57	62	64	2	In	VDJ
CTGCTCCCTCCCAAACATCTGTGTACTTCTGTGCCAGCAGTTTTCCCGCGGGACAGGGGCGATAATCAGCCCCAGCATTTTGGTGAT		10	6.315044963120137E-5	52	TCRBV06-02/06-03*01	TCRBV06	TCRBV06-02/06-03	01				TCRBD01-01*01	TCRBD01	TCRBD01-01	01				TCRBJ01-05*01	TCRBJ01	TCRBJ01-05	01				4	4	0	2	7	4	29	42	49	59	63	10	Out	VDJ
CTCACTGTGACATCGGCCCAAAAGAACCCGACAGCTTTCTATCTCTGTGCCAGTAGGGAGGGCAATCAGCCCCAGCATTTTGGTGAT	CASREGNQPQHF	2	1.2630089926240275E-5	36	TCRBV19-01*01	TCRBV19	TCRBV19-01	01				TCRBD02-01*02	TCRBD02	TCRBD02-01	02				TCRBJ01-05*01	TCRBJ01	TCRBJ01-05	01				6	0	10	1	0	2	45	-1	56	-1	61	2	In	VDJ
CAGCAGGTAGTGCGAGGAGATTCGGCAGCTTATTTCTGTGCCAGCTCACCGGTGGGCAGAGGCAATCAGCCCCAGCATTTTGGTGAT	CASSPVGRGNQPQHF	2	1.2630089926240275E-5	45	TCRBV18-01*01	TCRBV18	TCRBV18-01	01				TCRBD01-01*01	TCRBD01	TCRBD01-01	01				TCRBJ01-05*01	TCRBJ01	TCRBJ01-05	01				3	4	8	0	3	2	36	50	53	57	61	2	In	VDJ
ACCAGCTCCCAGACATCTGTGTACTTCTGTGCCATCAGCAGGGAGGCGGTCGATCCGTATAGCAATCAGCCCCAGCATTTTGGTGAT	CAISREAVDPYSNQPQHF	3	1.8945134889360412E-5	54	TCRBV10-03*01	TCRBV10	TCRBV10-03	01				TCRBD02-01*02	TCRBD02	TCRBD02-01	02				TCRBJ01-05*01	TCRBJ01	TCRBJ01-05	01				6	13	9	1	2	0	27	38	40	46	59	3	In	VDJ
AACGCCTTGGAGCTGGACGACTCGGCCCTGTATCTCTGTGCCAGCAGCTTTGGAGGGCTCAGCAATCAGCCCCAGCATTTTGGTGAT	CASSFGGLSNQPQHF	2	1.2630089926240275E-5	45	TCRBV05-04*01	TCRBV05	TCRBV05-04	01				TCRBD02-01*02	TCRBD02	TCRBD02-01	02				TCRBJ01-05*01	TCRBJ01	TCRBJ01-05	01				2	3	10	0	1	1	36	50	51	57	60	2	In	VDJ
CGGTCCACAAAGCTGGAGGACTCAGCCATGTACTTCTGTGCCAGCAGTGTTAGGGGGAAGGTAAATCAGCCCCAGCATTTTGGTGAT	CASSVRGKVNQPQHF	7	4.420531474184096E-5	45	TCRBV02-01	TCRBV02	TCRBV02-01				01,03	TCRBD01-01*01	TCRBD01	TCRBD01-01	01				TCRBJ01-05*01	TCRBJ01	TCRBJ01-05	01				4	6	5	1	2	4	36	49	51	57	63	7	In	VDJ
ATTCTGGAGTCCGCCAGCACCAACCAGACATCTATGTACCTCTGTGCCAGCGTATTACCACAGGGCCAGCCCCAGCATTTTGGTGAT	CASVLPQGQPQHF	2	1.2630089926240275E-5	39	TCRBV28-01*01	TCRBV28	TCRBV28-01	01				TCRBD01-01*01	TCRBD01	TCRBD01-01	01				TCRBJ01-05*01	TCRBJ01	TCRBJ01-05	01				8	1	3	3	8	7	42	51	59	65	66	2	In	VDJ
ACTGTGACATCGGCCCAAAAGAACCCGACAGCTTTCTATCTCTGTGCCAGTAGTATCGGCAGCGGACAGCCCCAGCATTTTGGTGAT	CASSIGSGQPQHF	2	1.2630089926240275E-5	39	TCRBV19-01*01	TCRBV19	TCRBV19-01	01				TCRBD02-01	TCRBD02	TCRBD02-01				01,02	TCRBJ01-05*01	TCRBJ01	TCRBJ01-05	01				3	1	6	5	4	7	42	56	60	65	66	2	In	VDJ
AATGTGAACGCCTTGGAGCTGGACGACTCGGCCCTGTATCTCTGTGCCAGCAGCTCATCCGACAGATCTGGCTACACCTTCGGTTCG	CASSSSDRSGYTF	2	1.2630089926240275E-5	39	TCRBV05-04*01	TCRBV05	TCRBV05-04	01				TCRBD01-01*01	TCRBD01	TCRBD01-01	01				TCRBJ01-02*01	TCRBJ01	TCRBJ01-02	01				3	3	2	5	5	7	42	55	60	65	68	2	In	VDJ
GACATCGGCCCAAAAGAACCCGACAGCTTTCTATCTCTGTGCCAGATCCCTTACAGGGCCCCGACTTATGGCTACACCTTCGGTTCG		3	1.8945134889360412E-5	44	TCRBV19-01*01	TCRBV19	TCRBV19-01	01				TCRBD01-01*01	TCRBD01	TCRBD01-01	01				TCRBJ01-02*01	TCRBJ01	TCRBJ01-02	01				9	8	3	3	7	5	37	45	52	58	66	3	Out	VDJ
GAGTCGCCCAGCCCCAACCAGACCTCTCTGTACTTCTGTGCCAGCAGTTCCCGGACAGGGGAGGGCTATGGCTACACCTTCGGTTCG	CASSSRTGEGYGYTF	2	1.2630089926240275E-5	45	TCRBV27-01*01	TCRBV27	TCRBV27-01	01				TCRBD01-01*01	TCRBD01	TCRBD01-01	01				TCRBJ01-02*01	TCRBJ01	TCRBJ01-02	01				4	4	1	2	3	4	36	49	52	61	65	2	In	VDJ
CCCCTGATCCTGGAGTCGCCCAGCCCCAACCAGACCTCTCTGTACTTCTGTGCCAGCGGAATCGGCTATGGCTACACCTTCGGTTCG	CASGIGYGYTF	2	1.2630089926240275E-5	33	TCRBV27-01*01	TCRBV27	TCRBV27-01	01								TCRBD01,TCRBD02	TCRBD01-01,TCRBD02-01		TCRBJ01-02*01	TCRBJ01	TCRBJ01-02	01				8	5	1	8	0	4	48	-1	57	60	65	2	In	VDJ
AATCTTCACATCAATTCCCTGGAGCTTGGTGACTCTGCTGTGTATTTCTGTGCCAGCTCCGCAGGCTATGGCTACACCTTCGGTTCG	CASSAGYGYTF	2	1.2630089926240275E-5	33	TCRBV03-01/03-02*01	TCRBV03	TCRBV03-01/03-02	01				TCRBD01-01*01	TCRBD01	TCRBD01-01	01				TCRBJ01-02*01	TCRBJ01	TCRBJ01-02	01				8	0	4	4	4	4	48	57	61	-1	65	2	In	VDJ
ATCCGGTCCACAAAGCTGGAGGACTCAGCCATGTACTTCTGTGCCAGCAACCTTGCGACAGGTCGCTATGGCTACACCTTCGGTTCG	CASNLATGRYGYTF	2	1.2630089926240275E-5	42	TCRBV02-01	TCRBV02	TCRBV02-01				01,03	TCRBD01-01*01	TCRBD01	TCRBD01-01	01				TCRBJ01-02*01	TCRBJ01	TCRBJ01-02	01				7	3	2	4	7	4	39	49	56	62	65	2	In	VDJ
GTGCAGCCTGCAGAACTGGAGGATTCTGGAGTTTATTTCTGTGCCAGCAGCCGCCGGACAGGGAGCTATGGCTACACCTTCGGTTCG	CASSRRTGSYGYTF	2	1.2630089926240275E-5	42	TCRBV14-01*01	TCRBV14	TCRBV14-01	01				TCRBD01-01*01	TCRBD01	TCRBD01-01	01				TCRBJ01-02*01	TCRBJ01	TCRBJ01-02	01				4	2	1	3	3	4	39	52	55	63	65	2	In	VDJ
GTGAACGCCTTGTTGCTGGGGGACTCGGCCCTCTATCTCTGTGCCAGCAGCCCAATCGACAGGGCCTATGGCTACACCTTCGGTTCG	CASSPIDRAYGYTF	1	6.3150449631201375E-6	42	TCRBV05-06*01	TCRBV05	TCRBV05-06	01				TCRBD01-01*01	TCRBD01	TCRBD01-01	01				TCRBJ01-02*01	TCRBJ01	TCRBJ01-02	01				4	1	2	3	6	4	39	51	57	64	65	1	In	VDJ
CAGCCCTCAGAACCCAGGGACTCAGCTGTGTACTTCTGTGCCAGCAGTCAAGGCCGGCAGGGGCCCTATGGCTACACCTTCGGTTCG	CASSQGRQGPYGYTF	1	6.3150449631201375E-6	45	TCRBV12	TCRBV12				TCRBV12-03/12-04,TCRBV12-04		TCRBD01-01*01	TCRBD01	TCRBD01-01	01				TCRBJ01-02*01	TCRBJ01	TCRBJ01-02	01				5	2	4	2	9	4	36	48	57	63	65	1	In	VDJ
AACGCCTTGGAGCTGGACGACTCGGCCCTGTATCTCTGTGCCAGCAGCTCGGCAGGGACAGGGCCCTATGGCTACACCTTCGGTTCG	CASSSAGTGPYGYTF	2	1.2630089926240275E-5	45	TCRBV05-04*01	TCRBV05	TCRBV05-04	01				TCRBD01-01*01	TCRBD01	TCRBD01-01	01				TCRBJ01-02*01	TCRBJ01	TCRBJ01-02	01				3	2	0	3	5	4	36	49	54	63	65	2	In	VDJ
AAGATCCAGCCCTCAGAACCCAGGGACTCAGCTGTGTACTTCTGTGCCAGCAGCCCACAGGGATACTATGGCTACACCTTCGGTTCG	CASSPQGYYGYTF	1	6.3150449631201375E-6	39	TCRBV12-03/12-04*01	TCRBV12	TCRBV12-03/12-04	01				TCRBD01-01*01	TCRBD01	TCRBD01-01	01				TCRBJ01-02*01	TCRBJ01	TCRBJ01-02	01				6	2	3	3	3	3	42	53	56	62	64	1	In	VDJ
ATCAATTCCCTGGAGCTTGGTGACTCTGCTGTGTATTTCTGTGCCAGCAGCCAACGGACGTCTAACTATGGCTACACCTTCGGTTCG	CASSQRTSNYGYTF	2	1.2630089926240275E-5	42	TCRBV03-01/03-02*01	TCRBV03	TCRBV03-01/03-02	01								TCRBD01,TCRBD02	TCRBD01-01,TCRBD02-01		TCRBJ01-02*01	TCRBJ01	TCRBJ01-02	01				2	2	1	7	1	0	39	54	55	59	61	2	In	VDJ
AACGCCTTGGAGCTGGACGACTCGGCCCTGTATCTCTGTGCCAGCAGCTGGGACGACAGGGCTAACTATGGCTACACCTTCGGTTCG	CASSWDDRANYGYTF	2	1.2630089926240275E-5	45	TCRBV05-04*01	TCRBV05	TCRBV05-04	01				TCRBD01-01*01	TCRBD01	TCRBD01-01	01				TCRBJ01-02*01	TCRBJ01	TCRBJ01-02	01				3	0	2	3	5	0	36	49	54	-1	61	2	In	VDJ
CCAGTCCACGGAGTCAGGGGACACAGCACTGTATTTCTGTGCCAGCAGTTTAGAGGGTATAAATTGGATGGCTACACCTTCGGTTCG		2	1.2630089926240275E-5	44	TCRBV21-01*01	TCRBV21	TCRBV21-01	01				TCRBD02-01*02	TCRBD02	TCRBD02-01	02				TCRBJ01-02*01	TCRBJ01	TCRBJ01-02	01				6	10	11	0	4	6	37	48	52	57	67	2	Out	VDJ
GAGTCCGCCAGCACCAACCAGACATCTATGTACCTCTGTGCCAGCAGTTTCCGACAGATGATCCTTCATGGCTACACCTTCGGTTCG	CASSFRQMILHGYTF	2	1.2630089926240275E-5	45	TCRBV28-01*01	TCRBV28	TCRBV28-01	01				TCRBD01-01*01	TCRBD01	TCRBD01-01	01				TCRBJ01-02*01	TCRBJ01	TCRBJ01-02	01				3	10	2	5	2	6	36	50	52	57	67	2	In	VDJ
GTGAACGCCTTGTTGCTGGGGGACTCGGCCCTGTATCTCTGTGCCAGCAGCTTGGGGACAGGGTCCGGCCGCTACACCTTCGGTTCG	CASSLGTGSGRYTF	1	6.3150449631201375E-6	42	TCRBV05-05*01	TCRBV05	TCRBV05-05	01				TCRBD01-01*01	TCRBD01	TCRBD01-01	01				TCRBJ01-02*01	TCRBJ01	TCRBJ01-02	01				0	7	1	3	0	9	39	-1	55	63	70	1	In	VDJ
NNNNCTCTCACTGTGACATCGGCCCAAAAGAACCCGACAGCTTTCTATCTCTGTGCCAGTAGTATAGGGTGTTCCTAAGTCGGTTCG	CASSIGCS*V	3	1.8945134889360412E-5	30	TCRBV19-01*01	TCRBV19	TCRBV19-01	01				TCRBD02-01	TCRBD02	TCRBD02-01				01,02	TCRBJ01-02*01	TCRBJ01	TCRBJ01-02	01				1	2	4	9	7	18	51	67	74	77	79	3	Stop	VDJ
TTCTGGAGTCCGCCAGCACCAACCAGACATCTATGTACCTCTGTGCCAGCAGCCCAGGCCAGGGGGCTCGAGCAGTACTTCGGGCCG		1	6.3150449631201375E-6	40	TCRBV28-01*01	TCRBV28	TCRBV28-01	01				TCRBD01-01*01	TCRBD01	TCRBD01-01	01				TCRBJ02-07*01	TCRBJ02	TCRBJ02-07	01				6	1	4	0	7	6	41	52	59	67	68	1	Out	VDJ
ATTCTGGAGTCCGCCAGCACCAACCAGACATCTATGTACCTCTGTGCCAGCGGGTCTACAGGGATGGGCGAGCAGTACTTCGGGCCG	CASGSTGMGEQYF	1	6.3150449631201375E-6	39	TCRBV28-01*01	TCRBV28	TCRBV28-01	01				TCRBD01-01*01	TCRBD01	TCRBD01-01	01				TCRBJ02-07*01	TCRBJ02	TCRBJ02-07	01				8	5	3	3	6	6	42	51	57	63	68	1	In	VDJ
AAGATCCAGCCTGCAGAGCTTGGGGACTCGGCCGTGTATCTCTGTGCCAGCAGCCCATCAGGGGGTCGCGAGCAGTACTTCGGGCCG	CASSPSGGREQYF	1	6.3150449631201375E-6	39	TCRBV11-03*01	TCRBV11	TCRBV11-03	01				TCRBD01-01*01	TCRBD01	TCRBD01-01	01				TCRBJ02-07*01	TCRBJ02	TCRBJ02-07	01				5	3	4	1	4	6	42	54	58	65	68	1	In	VDJ
GTGACCAGTGCCCATCCTGAAGACAGCAGCTTCTACATCTGCAGTGCTAGGACGGGACTAGCGGGACGCGAGCAGTACTTCGGGCCG	CSARTGLAGREQYF	2	1.2630089926240275E-5	42	TCRBV20	TCRBV20				TCRBV20-01,TCRBV20-or09_02		TCRBD02-01*02	TCRBD02	TCRBD02-01	02				TCRBJ02-07*01	TCRBJ02	TCRBJ02-07	01				3	2	0	3	3	6	39	50	53	66	68	2	In	VDJ
CAGCCCTCAGAACCCAGGGACTCAGCTGTGTATTTTTGTGCTAGTGGGTCGGGACAGGGTTCCGCTTACGAGCAGTACTTCGGGCCG	CASGSGQGSAYEQYF	2	1.2630089926240275E-5	45	TCRBV12-05*01	TCRBV12	TCRBV12-05	01				TCRBD01-01*01	TCRBD01	TCRBD01-01	01				TCRBJ02-07*01	TCRBJ02	TCRBJ02-07	01				6	7	0	3	3	4	36	47	50	59	66	2	In	VDJ
ATCCAGCCTGCAGAGCTTGGGGACTCGGCCATGTATCTCTGTGCCAGCAGCTTAGGAGGGACCACTTACGAGCAGTACTTCGGGCCG	CASSLGGTTYEQYF	1	6.3150449631201375E-6	42	TCRBV11-01*01	TCRBV11	TCRBV11-01	01								TCRBD01,TCRBD02	TCRBD01-01,TCRBD02-01		TCRBJ02-07*01	TCRBJ02	TCRBJ02-07	01				1	4	0	7	2	4	39	55	57	62	66	1	In	VDJ
CAGCAGGTAGTGCGAGGAGATTCGGCAGCTTATTTCTGTGCCAGCTCACCAAGGACGACAGGGGGCTACGAGCAGTACTTCGGGCCG	CASSPRTTGGYEQYF	9	5.683540466808124E-5	45	TCRBV18-01*01	TCRBV18	TCRBV18-01	01				TCRBD01-01*01	TCRBD01	TCRBD01-01	01				TCRBJ02-07*01	TCRBJ02	TCRBJ02-07	01				2	0	2	1	5	3	36	51	56	-1	65	9	In	VDJ
NTGAAGATCCAGCCCTCAGAACCCAGGGACTCAGCTGTGTACTTCTGTGCCAGCAGTTGACAGGGCTACGAGCAGTACTTCGGGCCG	CASS*QGYEQYF	1	6.3150449631201375E-6	36	TCRBV12-03/12-04*01	TCRBV12	TCRBV12-03/12-04	01				TCRBD01-01*01	TCRBD01	TCRBD01-01	01				TCRBJ02-07*01	TCRBJ02	TCRBJ02-07	01				4	0	2	3	0	3	45	-1	58	-1	65	1	Stop	VDJ
CAGCCTGCAGAGCTTGGGGACTCGGCCGTGTATCTCTGTGCCAGCAGCCACGGTCGAGACGGACGCTACGAGCAGTACTTCGGGCCG	CASSHGRDGRYEQYF	1	6.3150449631201375E-6	45	TCRBV11-03*01	TCRBV11	TCRBV11-03	01								TCRBD01,TCRBD02	TCRBD01-01,TCRBD02-01		TCRBJ02-07*01	TCRBJ02	TCRBJ02-07	01				5	1	1	7	12	3	36	48	60	64	65	1	In	VDJ
TCTCTGGAGCTGGGGGACTCAGCTTTGTATTTCTGTGCCAGCAGCGTTCAGCCGGGACAGGGTTCCTACGAGCAGTACTTCGGGCCG	CASSVQPGQGSYEQYF	4	2.526017985248055E-5	48	TCRBV09-01*01	TCRBV09	TCRBV09-01	01				TCRBD01-01*01	TCRBD01	TCRBD01-01	01				TCRBJ02-07*01	TCRBJ02	TCRBJ02-07	01				2	1	0	3	6	1	33	47	53	62	63	4	In	VDJ
AAGATCCAGCCTGCAGAGCTTGGGGACTCGGCCGTGTATCTCTGTGCCAGCAGTAAGGGTCCCTCCTACGAGCAGTACTTCGGGCCG	CASSKGPSYEQYF	2	1.2630089926240275E-5	39	TCRBV11-03*01	TCRBV11	TCRBV11-03	01								TCRBD01,TCRBD02	TCRBD01-01,TCRBD02-01		TCRBJ02-07*01	TCRBJ02	TCRBJ02-07	01				6	3	5	3	2	0	42	53	55	59	62	2	In	VDJ
ACTGTGACATCGGCCCAAAAGAACCCGACAGCTTTCTATCTCTGTGCCAGTGGGCAGGGGCCCTCCTACGAGCAGTACTTCGGGCCG	CASGQGPSYEQYF	2	1.2630089926240275E-5	39	TCRBV19-01*01	TCRBV19	TCRBV19-01	01				TCRBD01-01*01	TCRBD01	TCRBD01-01	01				TCRBJ02-07*01	TCRBJ02	TCRBJ02-07	01				8	2	4	2	3	0	42	51	54	60	62	2	In	VDJ
TCCAGTCCACGGAGTCAGGGGACACAGCACTGTATTTCTGTGCCAGCAGCAAGAGGACTTTACTCCTACGAGCAGTACTTCGGGCCG		2	1.2630089926240275E-5	43	TCRBV21-01*01	TCRBV21	TCRBV21-01	01				TCRBD02-01	TCRBD02	TCRBD02-01				01,02	TCRBJ02-07*01	TCRBJ02	TCRBJ02-07	01				3	3	1	10	2	0	38	52	54	59	62	2	Out	VDJ
GAGTCCGCCAGCACCAACCAGACATCTATGTACCTCTGTGCCAGCGTAGCAGCACTGGACAACTCCTACGAGCAGTACTTCGGGCCG	CASVAALDNSYEQYF	1	6.3150449631201375E-6	45	TCRBV28-01*01	TCRBV28	TCRBV28-01	01				TCRBD01-01*01	TCRBD01	TCRBD01-01	01				TCRBJ02-07*01	TCRBJ02	TCRBJ02-07	01				8	1	1	6	11	0	36	45	56	61	62	1	In	VDJ
AAGATCCAGCGCACAGAGCAGGGGGACTCGGCCATGTATCTCTGTGCCAGCAGCTTTGGAGGGGCCTACGAGCAGTACTTCGGGCCG	CASSFGGAYEQYF	12	7.578053955744165E-5	39	TCRBV07-09*01	TCRBV07	TCRBV07-09	01				TCRBD02-01*02	TCRBD02	TCRBD02-01	02				TCRBJ02-07*01	TCRBJ02	TCRBJ02-07	01				3	1	10	0	1	2	42	56	57	63	64	12	In	VDJ
CTGAAGATCCGGTCCACAAAGCTGGAGGACTCAGCCATGTACTTCTGTGCCAGCAGTGGGACTCCCTACGAGCAGTACTTCGGGCCG	CASSGTPYEQYF	3	1.8945134889360412E-5	36	TCRBV02-01	TCRBV02	TCRBV02-01				01,03	TCRBD02-01	TCRBD02	TCRBD02-01				01,02	TCRBJ02-07*01	TCRBJ02	TCRBJ02-07	01				4	1	1	10	0	2	45	-1	58	63	64	3	In	VDJ
CACTGTGACATCGGCCCAAAAGAACCCGACAGCTTTCTATCTCTGTGCCAGTAAGTACGAGGGACCTACGAGCAGTACTTCGGGCCG		2	1.2630089926240275E-5	38	TCRBV19-01*01	TCRBV19	TCRBV19-01	01				TCRBD02-01*02	TCRBD02	TCRBD02-01	02				TCRBJ02-07*01	TCRBJ02	TCRBJ02-07	01				7	1	11	0	5	2	43	53	58	63	64	2	Out	VDJ
GCTTGGGGACTCGGCCGTGTATCTCTGTGCCAGCAGCTCACTCCCGGGGCTCCAGCATCCTCGTACTACGAGCAGTACTTCGGGCCG		1	6.3150449631201375E-6	56	TCRBV11-03*01	TCRBV11	TCRBV11-03	01								TCRBD01,TCRBD02	TCRBD01-01,TCRBD02-01		TCRBJ02-07*01	TCRBJ02	TCRBJ02-07	01				4	15	7	0	7	3	25	38	45	50	65	1	Out	VDJ
ATTCTGGAGTCCGCCAGCACCAACCAGACATCTATGTACCTCTGTGCCAGCAGGGGGACAGGGCACTACGAGCAGTACTTCGGGCCG	CASRGTGHYEQYF	1	6.3150449631201375E-6	39	TCRBV28-01*01	TCRBV28	TCRBV28-01	01				TCRBD01-01*01	TCRBD01	TCRBD01-01	01				TCRBJ02-07*01	TCRBJ02	TCRBJ02-07	01				6	2	0	3	1	3	42	53	54	63	65	1	In	VDJ
CAGCCTGCAGAGCTTGAGGACTCGGCCGTGTATCTCTGTGCCAGCAGCTTACCCTATGGGAGAAACTACGAGCAGTACTTCGGGCCG	CASSLPYGRNYEQYF	6	3.7890269778720825E-5	45	TCRBV11	TCRBV11				TCRBV11-02,TCRBV11-03		TCRBD02-01*02	TCRBD02	TCRBD02-01	02				TCRBJ02-07*01	TCRBJ02	TCRBJ02-07	01				2	3	9	2	6	3	36	51	57	62	65	6	In	VDJ
NNNNTGTCGGCTGCTCCCTCCCAGACATCTGTGTACTTCTGTGCCTTCCAAGACGACGGTCGTGGGAACGAGCAGTACTTCGGGCCG	CAFQDDGRGNEQYF	5	3.157522481560069E-5	42	TCRBV06-05*01	TCRBV06	TCRBV06-05	01								TCRBD01,TCRBD02	TCRBD01-01,TCRBD02-01		TCRBJ02-07*01	TCRBJ02	TCRBJ02-07	01				11	0	0	8	18	5	39	45	63	-1	67	5	In	VDJ
GTGACCAGTGCCCATCCTGAAGACAGCAGCTTCTACATCTGCAGTGCTAGTAAAGGGACAGGGGGCAACGAGCAGTACTTCGGGCCG	CSASKGTGGNEQYF	3	1.8945134889360412E-5	42	TCRBV20-01*04	TCRBV20	TCRBV20-01	04				TCRBD01-01*01	TCRBD01	TCRBD01-01	01				TCRBJ02-07*01	TCRBJ02	TCRBJ02-07	01				2	1	0	0	3	5	39	51	54	66	67	3	In	VDJ
NNNNNNNNNNNNCACTCTCAAGATCCAGCCTGCAGAGCTTGGGGACTCGGCCATGTATCTCTGTGCCAGCAGCTCGACCCCGGGCCG		1	6.3150449631201375E-6	20	TCRBV11-01*01	TCRBV11	TCRBV11-01	01								TCRBD01,TCRBD02	TCRBD01-01,TCRBD02-01		TCRBJ02-07	TCRBJ02	TCRBJ02-07				01,02	4	2	2	7	1	18	61	74	75	78	80	1	Out	VDJ
GCCCTGCAGCCAGAAGACTCAGCCCTGTATCTCTGCGCCAGCAGCCAAGAAGTGGGAATTGGGCCGGACACCATATATTTTGGAGAG	CASSQEVGIGPDTIYF	3	1.8945134889360412E-5	48	TCRBV04-01*01	TCRBV04	TCRBV04-01	01								TCRBD01,TCRBD02	TCRBD01-01,TCRBD02-01		TCRBJ01-03*01	TCRBJ01	TCRBJ01-03	01				0	10	0	8	3	8	33	50	53	57	67	3	In	VDJ
CAGCCCTCAGAACCCAGGGACTCAGCTGTGTATTTTTGTGCTAGTGGTGCTAGACAGGGCTCTGGAAACACCATATATTTTGGAGAG	CASGARQGSGNTIYF	12	7.578053955744165E-5	45	TCRBV12-05*01	TCRBV12	TCRBV12-05	01				TCRBD01-01*01	TCRBD01	TCRBD01-01	01				TCRBJ01-03*01	TCRBJ01	TCRBJ01-03	01				5	0	2	3	4	0	36	48	52	-1	59	12	In	VDJ
GTGAACGCCTTGGAGCTGGACGACTCGGCCCTGTATCTCTGTGCCAGCACCAACCCCCCCCGGGGTTCACCCCTCCACTTTGGGAAC	CASTNPPRGSPLHF	2	1.2630089926240275E-5	42	TCRBV05-04*01	TCRBV05	TCRBV05-04	01				TCRBD02-01*01	TCRBD02	TCRBD02-01	01				TCRBJ01-06*02	TCRBJ01	TCRBJ01-06	02				6	0	8	3	11	9	39	49	60	-1	65	2	In	VDJ
GAGTCCGCCAGCACCAACCAGACATCTATGTACCTCTGTGCCAGCAGACCCGGGACAGCTTATAATTCACCCCTCCACTTTGGGAAC	CASRPGTAYNSPLHF	2	1.2630089926240275E-5	45	TCRBV28-01*01	TCRBV28	TCRBV28-01	01				TCRBD01-01*01	TCRBD01	TCRBD01-01	01				TCRBJ01-06*02	TCRBJ01	TCRBJ01-06	02				6	2	0	5	4	4	36	47	51	58	60	2	In	VDJ
ATCAATTCCCTGGAGCTTGGTGACTCTGCTGTGTATTTCTGTGCCAGCAGTGAGGGTCTATATAATTCACCCCTCCACTTTGGGAAC	CASSEGLYNSPLHF	2	1.2630089926240275E-5	42	TCRBV03-01/03-02*01	TCRBV03	TCRBV03-01/03-02	01				TCRBD02-01*02	TCRBD02	TCRBD02-01	02				TCRBJ01-06*02	TCRBJ01	TCRBJ01-06	02				6	4	11	0	1	4	39	50	51	56	60	2	In	VDJ
ATCCAGCGCACAGAGCAGGAGGACTCGGCCGTGTATCTCTGTGCCAGCACTCGCGACAGGGGGCAGTCACCCCTCCACTTTGGGAAC	CASTRDRGQSPLHF	12	7.578053955744165E-5	42	TCRBV07-02	TCRBV07	TCRBV07-02				01,02	TCRBD01-01*01	TCRBD01	TCRBD01-01	01				TCRBJ01-06*02	TCRBJ01	TCRBJ01-06	02				7	2	2	0	5	10	39	49	54	64	66	12	In	VDJ
AAGATCCAGCCCTCAGAACCCAGGGACTCAGCTGTGTACTTCTGTGCCAGCAGCCCCCTCGGACAAGGTGAGCAGTTCTTCGGGCCA	CASSPLGQGEQFF	2	1.2630089926240275E-5	39	TCRBV12-03/12-04*01	TCRBV12	TCRBV12-03/12-04	01				TCRBD01-01*01	TCRBD01	TCRBD01-01	01				TCRBJ02-01*01	TCRBJ02	TCRBJ02-01	01				6	3	1	6	7	9	42	53	60	65	68	2	In	VDJ
CAGCCCTCAGAACCCAGGGACTCAGCTGTGTACTTCTGTGCCAGCCGTAGCGCCGGGGGTGATTACAATGAGCAGTTCTTCGGGCCA	CASRSAGGDYNEQFF	2	1.2630089926240275E-5	45	TCRBV12	TCRBV12				TCRBV12-03/12-04,TCRBV12-04		TCRBD02-01*01	TCRBD02	TCRBD02-01	01				TCRBJ02-01*01	TCRBJ02	TCRBJ02-01	01				8	4	8	2	8	4	36	45	53	59	63	2	In	VDJ
GAGCTTGAGGACTCGGCCGTGTATCTCTGTGCCAGCAGCTCCCTCCGTGGGGGGCCCAGGGGCTACAATGAGCAGTTCTTCGGGCCA	CASSSLRGGPRGYNEQFF	7	4.420531474184096E-5	54	TCRBV11-02	TCRBV11	TCRBV11-02				01,03					TCRBD01,TCRBD02	TCRBD01-01,TCRBD02-01		TCRBJ02-01*01	TCRBJ02	TCRBJ02-01	01				4	0	4	2	16	3	27	40	56	-1	62	7	In	VDJ
ACTCTGGAGTCCGCTACCAGCTCCCAGACATCTGTGTACTTCTGTGCCATCAGTGAACTGGCCAGTGGGGCCCAGTACTTCGGGCCA	CAISELASGAQYF	5	3.157522481560069E-5	39	TCRBV10-03*01	TCRBV10	TCRBV10-03	01								TCRBD01,TCRBD02	TCRBD01-01,TCRBD02-01		TCRBJ02-05*01	TCRBJ02	TCRBJ02-05	01				3	0	6	2	10	9	42	56	66	-1	70	5	In	VDJ
AAGATCCGGTCCACAAAGCTGGAGGACTCAGCCATGTACTTCTGTGCCAGCAGTGTAGGGGGGAAAGAGACCCAGTACTTCGGGCCA	CASSVGGKETQYF	3	1.8945134889360412E-5	39	TCRBV02-01	TCRBV02	TCRBV02-01				01,03					TCRBD01,TCRBD02	TCRBD01-01,TCRBD02-01		TCRBJ02-05*01	TCRBJ02	TCRBJ02-05	01				4	2	5	1	1	3	42	55	56	62	64	3	In	VDJ
CTGGAGTCCGCCAGCACCAACCAGACATCTATGTACCTCTGTGCCAGCAGTTTCTTGGCAGGGACAGATACGCAGTATTTTGGCCCA	CASSFLAGTDTQYF	3	1.8945134889360412E-5	42	TCRBV28-01*01	TCRBV28	TCRBV28-01	01				TCRBD01-01*01	TCRBD01	TCRBD01-01	01				TCRBJ02-03*01	TCRBJ02	TCRBJ02-03	01				3	0	4	3	5	3	39	53	58	-1	63	3	In	VDJ
ATCCAGCCCTCAGAACCCAGGGACTCAGCTGTGTACTTCTGTGCCAGCAGTACCGGGACAGCGACAGATACGCAGTATTTTGGCCCA	CASSTGTATDTQYF	5	3.157522481560069E-5	42	TCRBV12	TCRBV12				TCRBV12-03/12-04,TCRBV12-04		TCRBD01-01*01	TCRBD01	TCRBD01-01	01				TCRBJ02-03*01	TCRBJ02	TCRBJ02-03	01				5	2	0	5	3	3	39	51	54	61	63	5	In	VDJ
CGGTCCACAAAGCTGGAGGACTCAGCCATGTACTTCTGTGCCAGCAGTGGAGGTGCGGGGGCCACAGATACGCAGTATTTTGGCCCA	CASSGGAGATDTQYF	3	1.8945134889360412E-5	45	TCRBV02-01	TCRBV02	TCRBV02-01				01,03	TCRBD02-01*01	TCRBD02	TCRBD02-01	01				TCRBJ02-03*01	TCRBJ02	TCRBJ02-03	01				4	1	7	2	5	2	36	49	54	61	62	3	In	VDJ
CTCAGAACCGGGAGACACGGCACTGTATCTCTGCGCCAGCAGTCAATCAGAGACAGGGGATGAACAGATACGCAGTATTTTGGCCCA		8	5.05203597049611E-5	50	TCRBV23-01*01	TCRBV23	TCRBV23-01	01				TCRBD01-01*01	TCRBD01	TCRBD01-01	01				TCRBJ02-03*01	TCRBJ02	TCRBJ02-03	01				0	4	2	2	3	3	31	48	51	59	63	8	Out	VDJ
CTTCACCTACACACCCTGCAGCCAGAAGACTCGGCCCTGTATCTCTGTGCCAGCAGCCCCGATCCCGGGGAGCTGTTTTTTGGAGAA	CASSPDPGELFF	9	5.683540466808124E-5	36	TCRBV04-02*01	TCRBV04	TCRBV04-02	01								TCRBD01,TCRBD02	TCRBD01-01,TCRBD02-01		TCRBJ02-02*01	TCRBJ02	TCRBJ02-02	01				4	2	2	8	2	6	45	58	60	62	64	9	In	VDJ
NNNNNNNTGTCGGCTGCTCCCTCCCAGACATCTGTGTACTTCTGTGCCAGTGGTTCAGAGAACACCGGGGAGCTGTTTTTTGGAGAA	CASGSENTGELFF	10	6.315044963120137E-5	39	TCRBV06-05*01	TCRBV06	TCRBV06-05	01				TCRBD01-01*01	TCRBD01	TCRBD01-01	01				TCRBJ02-02*01	TCRBJ02	TCRBJ02-02	01				9	1	4	5	5	1	42	50	55	58	59	10	In	VDJ
AAGATCCAGCCTGCAGAGCTTGGGGACTCGGCCGTGTATCTCTGTGCCAGCAGCTTCACAGGGGTAGGGGAGCTGTTTTTTGGAGAA	CASSFTGVGELFF	2	1.2630089926240275E-5	39	TCRBV11-03*01	TCRBV11	TCRBV11-03	01				TCRBD01-01*01	TCRBD01	TCRBD01-01	01				TCRBJ02-02*01	TCRBJ02	TCRBJ02-02	01				3	2	3	2	1	8	42	56	57	64	66	2	In	VDJ
ATCCAGCCCTCAGAACCCAGGGACTCAGCTGTGTACTTCTGTGCCAGCAGTCTTCCGGGGTGGAAGTTTGAAGCTTTCTTTGGACAA	CASSLPGWKFEAFF	7	4.420531474184096E-5	42	TCRBV12	TCRBV12				TCRBV12-03/12-04,TCRBV12-04		TCRBD02-01*01	TCRBD02	TCRBD02-01	01				TCRBJ01-01*01	TCRBJ01	TCRBJ01-01	01				5	8	8	3	4	7	39	51	55	60	68	7	In	VDJ
NTGAAGATCCAGCCCTCAGAACCCAGGGACTCAGCTGTGTACTTCTGTGCCAGCAGTTTCGGGGCCATTGAAGCTTTCTTTGGACAA	CASSFGAIEAFF	4	2.526017985248055E-5	36	TCRBV12-03/12-04*01	TCRBV12	TCRBV12-03/12-04	01								TCRBD01,TCRBD02	TCRBD01-01,TCRBD02-01		TCRBJ01-01*01	TCRBJ01	TCRBJ01-01	01				3	3	7	0	1	7	45	59	60	65	68	4	In	VDJ
ATCCAGCCCTCAGAACCCAGGGACTCAGCTGTGTACTTCTGTGCCAGCAGTCAGCTCGGTGGCGACACTGAAGCTTTCTTTGGACAA	CASSQLGGDTEAFF	2	1.2630089926240275E-5	42	TCRBV12	TCRBV12				TCRBV12-03/12-04,TCRBV12-04						TCRBD01,TCRBD02	TCRBD01-01,TCRBD02-01		TCRBJ01-01*01	TCRBJ01	TCRBJ01-01	01				5	10	4	5	0	3	39	-1	51	54	64	2	In	VDJ
ATCCAGCCTGCAGAGCTTGGGGACTCGGCCGTGTATCTCTGTGCCAGCAGCCTAGGTGGAGGGAACACTGAAGCTTTCTTTGGACAA	CASSLGGGNTEAFF	2	1.2630089926240275E-5	42	TCRBV11-03*01	TCRBV11	TCRBV11-03	01				TCRBD02-01*02	TCRBD02	TCRBD02-01	02				TCRBJ01-01*01	TCRBJ01	TCRBJ01-01	01				1	0	10	1	2	1	39	55	57	-1	62	2	In	VDJ
AAGAAGCTCCTTCTCAGTGACTCTGGCTTCTATCTCTGTGCCTGGAGTGTACTCTTGCAGAGGAACACTGAAGCTTTCTTTGGACAA	CAWSVLLQRNTEAFF	2	1.2630089926240275E-5	45	TCRBV30-01*01	TCRBV30	TCRBV30-01	01								TCRBD01,TCRBD02	TCRBD01-01,TCRBD02-01		TCRBJ01-01*01	TCRBJ01	TCRBJ01-01	01				0	2	4	5	7	1	36	50	57	60	62	2	In	VDJ
ATCCAGCCTGCAGAGCTTGGGGACTCGGCCATGTATCTCTGTGCCAGCAGACGACAGGGAACGAACACTGAAGCTTTCTTTGGACAA	CASRRQGTNTEAFF	2	1.2630089926240275E-5	42	TCRBV11-01*01	TCRBV11	TCRBV11-01	01				TCRBD01-01*01	TCRBD01	TCRBD01-01	01				TCRBJ01-01*01	TCRBJ01	TCRBJ01-01	01				6	3	2	3	2	1	39	50	52	59	62	2	In	VDJ
AGATCCAGTCCACGGAGTCAGGGGACACAGCACTGTATTTCTGTGCCAGCAGCTAGGCCGACAGGCGATGAAGCTTTCTTTGGACAA		2	1.2630089926240275E-5	40	TCRBV21-01*01	TCRBV21	TCRBV21-01	01				TCRBD01-01*01	TCRBD01	TCRBD01-01	01				TCRBJ01-01*01	TCRBJ01	TCRBJ01-01	01				5	3	2	4	6	7	41	53	59	65	68	2	Out	VDJ
TGAGGATCCAGCAGGTAGTGCGAGGAGATTCGGCAGCTTATTTCTGTGCCAGCCGCCGCCGGTCCTGAAAAACTGTTTTTTGGCAGT		9	5.683540466808124E-5	37	TCRBV18-01*01	TCRBV18	TCRBV18-01	01				TCRBD02-01	TCRBD02	TCRBD02-01				01,02	TCRBJ01-04*01	TCRBJ01	TCRBJ01-04	01				8	3	8	5	6	7	44	53	59	62	65	9	Out	VDJ
GAGTTCTAAGAAGCTCCTTCTCAGTGACTCTGGCTTCTATCTCTTCCCAGGGGAAATGCTGCTAATGAAAAACTGTTTTTTGGCAGT		2	1.2630089926240275E-5	38	TCRBV30-01	TCRBV30	TCRBV30-01				01,05	TCRBD01-01*01	TCRBD01	TCRBD01-01	01				TCRBJ01-04*01	TCRBJ01	TCRBJ01-04	01				13	8	4	2	3	3	43	44	47	53	61	2	Out	VDJ
NNNNNNNTGTCGGCTGCTCCCTCCCAGACATCTGTGTACTTCTGTGCCACACCGCGGGTCAATAATGAAAAACTGTTTTTTGGCAGT	CATPRVNNEKLFF	2	1.2630089926240275E-5	39	TCRBV06-05*01	TCRBV06	TCRBV06-05	01				TCRBD02-01	TCRBD02	TCRBD02-01				01,02	TCRBJ01-04*01	TCRBJ01	TCRBJ01-04	01				10	4	7	4	4	4	42	49	53	58	62	2	In	VDJ
GTGAACGCCTTGGAGCTGGACGACTCGGCCCTGTATCTCTGTGCCAGCAGCCCCGGACAGGGGAATGAAAAACTGTTTTTTGGCAGT	CASSPGQGNEKLFF	2	1.2630089926240275E-5	42	TCRBV05-04*01	TCRBV05	TCRBV05-04	01				TCRBD01-01*01	TCRBD01	TCRBD01-01	01				TCRBJ01-04*01	TCRBJ01	TCRBJ01-04	01				4	0	1	2	3	5	39	51	54	-1	63	2	In	VDJ
CTTCACATCAATTCCCTGGAGCTTGGTGACTCTGCTGTGTATTTCTGTGCCAGCAGCCCCCATAGGGAAAAACTGTTTTTTGGCAGT	CASSPHREKLFF	2	1.2630089926240275E-5	36	TCRBV03-01/03-02*01	TCRBV03	TCRBV03-01/03-02	01								TCRBD01,TCRBD02	TCRBD01-01,TCRBD02-01		TCRBJ01-04*01	TCRBJ01	TCRBJ01-04	01				4	0	5	4	5	8	45	58	63	-1	66	2	In	VDJ
CTGGAGTCCGCCAGCACCAACCAGACATCTATGTACCTCTGTGCCAGCACAGATGGGGCAGGGGATCAGCCCCAGCATTTTGGTGAT	CASTDGAGDQPQHF	3	1.8945134889360412E-5	42	TCRBV28-01*01	TCRBV28	TCRBV28-01	01				TCRBD01-01*01	TCRBD01	TCRBD01-01	01				TCRBJ01-05*01	TCRBJ01	TCRBJ01-05	01				7	0	4	2	9	5	39	49	58	-1	64	3	In	VDJ
AGTCCACGGAGTCAGGGGACACAGCACTGTATTTCTGTGCCAGCAGCAAAGTCGGTCGGGCCGGATCAGCCCCAGCATTTTGGTGAT		2	1.2630089926240275E-5	46	TCRBV21-01*01	TCRBV21	TCRBV21-01	01								TCRBD01,TCRBD02	TCRBD01-01,TCRBD02-01		TCRBJ01-05*01	TCRBJ01	TCRBJ01-05	01				1	3	8	0	6	5	35	51	57	61	64	2	Out	VDJ
CTTCACATCAATTCCCTGGAGCTTGGTGACTCTGCTGTGTATTTCTGTGCCAGCAGCCAATGGAATCAGCCCCAGCATTTTGGTGAT	CASSQWNQPQHF	2	1.2630089926240275E-5	36	TCRBV03-01/03-02*01	TCRBV03	TCRBV03-01/03-02	01								TCRBD01,TCRBD02	TCRBD01-01,TCRBD02-01		TCRBJ01-05*01	TCRBJ01	TCRBJ01-05	01				2	0	0	10	1	4	45	60	61	-1	63	2	In	VDJ
AACGCCTTGTTGCTGGGGGACTCGGCCCTCTATCTCTGTGCCAGCAGCTCTGGCCAATATAGCAATCAGCCCCAGCATTTTGGTGAT	CASSSGQYSNQPQHF	2	1.2630089926240275E-5	45	TCRBV05-06*01	TCRBV05	TCRBV05-06	01				TCRBD01-01*01	TCRBD01	TCRBD01-01	01				TCRBJ01-05*01	TCRBJ01	TCRBJ01-05	01				3	5	9	0	2	0	36	49	51	54	59	2	In	VDJ
ACATCGGCCCAAAAGAACCCGACAGCTTTCTATCTCTGTGCCAGCCGGGACAGCCTAAGGAGCAATCAGCCCCAGCATTTTGGTGAT	CASRDSLRSNQPQHF	2	1.2630089926240275E-5	45	TCRBV19-01*01	TCRBV19	TCRBV19-01	01				TCRBD01-01*01	TCRBD01	TCRBD01-01	01				TCRBJ01-05*01	TCRBJ01	TCRBJ01-05	01				9	7	0	5	2	1	36	44	46	53	60	2	In	VDJ
ACCCTGCAGCCAGAAGACTCGGCCCTGTATCTCTGTGCCAGCAGCCAAGATTGGGGGAGAAGCAATCAGCCCCAGCATTTTGGTGAT	CASSQDWGRSNQPQHF	2	1.2630089926240275E-5	48	TCRBV04-02*01	TCRBV04	TCRBV04-02	01								TCRBD01,TCRBD02	TCRBD01-01,TCRBD02-01		TCRBJ01-05*01	TCRBJ01	TCRBJ01-05	01				0	3	6	1	2	1	33	50	52	57	60	2	In	VDJ
NTGAAGATCCAGCCCTCAGAACCCAGGGACTCAGCTGTGTACTTCTGTGCCAGCAGTTTTGCCCGGGCTGGCTACACCTTCGGTTCG	CASSFARAGYTF	1	6.3150449631201375E-6	36	TCRBV12-03/12-04*01	TCRBV12	TCRBV12-03/12-04	01								TCRBD01,TCRBD02	TCRBD01-01,TCRBD02-01		TCRBJ01-02*01	TCRBJ01	TCRBJ01-02	01				3	0	8	0	5	7	45	59	64	-1	68	1	In	VDJ
AAGATCCAGCGCACAGAGCAGGAGGACTCGGCCGTGTATCTCTGTGCCAGCAGCCCCGTGGGTAATACTGGCTACACCTTCGGTTCG	CASSPVGNTGYTF	2	1.2630089926240275E-5	39	TCRBV07	TCRBV07				TCRBV07-02,TCRBV07-08						TCRBD01,TCRBD02	TCRBD01-01,TCRBD02-01		TCRBJ01-02*01	TCRBJ01	TCRBJ01-02	01				5	6	0	9	5	7	42	54	59	62	68	2	In	VDJ
AAGATCCGGTCCACAAAGCTGGAGGACTCAGCCATGTACTTCTGTGCCAGCAGCCAGAGGAGCCTCTATGGCTACACCTTCGGTTCG	CASSQRSLYGYTF	2	1.2630089926240275E-5	39	TCRBV02-01	TCRBV02	TCRBV02-01				01,03	TCRBD02-01*02	TCRBD02	TCRBD02-01	02				TCRBJ01-02*01	TCRBJ01	TCRBJ01-02	01				6	3	10	2	5	4	42	53	58	62	65	2	In	VDJ
AATGTGAACGCCTTGGAGCTGGACGACTCGGCCCTGTATCTCTGTGCCAGCACCGAGGACGGACTCTATGGCTACACCTTCGGTTCG	CASTEDGLYGYTF	2	1.2630089926240275E-5	39	TCRBV05-04*01	TCRBV05	TCRBV05-04	01				TCRBD02-01	TCRBD02	TCRBD02-01				01,02	TCRBJ01-02*01	TCRBJ01	TCRBJ01-02	01				6	0	1	10	8	4	42	52	60	-1	65	2	In	VDJ
CCCTCAGAACCCAGGGACTCAGCTGTGTACTTCTGTGCCAGCCGATCCGGGGGGCGAGTCCGTGGCTATGGCTACACCTTCGGTTCG	CASRSGGRVRGYGYTF	4	2.526017985248055E-5	48	TCRBV12	TCRBV12				TCRBV12-03/12-04,TCRBV12-04		TCRBD02-01*01	TCRBD02	TCRBD02-01	01				TCRBJ01-02*01	TCRBJ01	TCRBJ01-02	01				8	11	8	1	5	4	33	42	47	54	65	4	In	VDJ
CTGAGTTCTAAGAAGCTCCTCCTCAGTGACTCTGGCTTCTATCTCTGTGCCTGGAGTGTCGGGGGCTATGGCTACACCTTCGGTTCG	CAWSVGGYGYTF	2	1.2630089926240275E-5	36	TCRBV30-01*02	TCRBV30	TCRBV30-01	02				TCRBD02-01*01	TCRBD02	TCRBD02-01	01				TCRBJ01-02*01	TCRBJ01	TCRBJ01-02	01				0	0	8	2	0	4	45	-1	59	-1	65	2	In	VDJ
ATCCAGCCCTCAGAACCCAGGGACTCAGCTGTGTACTTCTGTGCCAGCAGTTTAAGCGGAAGGGGCTATGGCTACACCTTCGGTTCG	CASSLSGRGYGYTF	1	6.3150449631201375E-6	42	TCRBV12	TCRBV12				TCRBV12-03/12-04,TCRBV12-04						TCRBD01,TCRBD02	TCRBD01-01,TCRBD02-01		TCRBJ01-02*01	TCRBJ01	TCRBJ01-02	01				2	0	5	2	6	4	39	54	60	-1	65	1	In	VDJ
AATGTGAACGCCTTGGAGCTGGACGACTCGGCCCTGTATCTCTGTGCCAGCAGCTTAAAGGGGGCCTATGGCTACACCTTCGGTTCG	CASSLKGAYGYTF	8	5.05203597049611E-5	39	TCRBV05-04*01	TCRBV05	TCRBV05-04	01				TCRBD01-01*01	TCRBD01	TCRBD01-01	01				TCRBJ01-02*01	TCRBJ01	TCRBJ01-02	01				2	0	5	0	2	4	42	56	58	-1	65	8	In	VDJ
TCGGCTGCTCCCTCCCAGACATCTGTGTACTTCTGTGCCAGCAGTTACTCGACGGCCAGACCTAACTATGGCTACACCTTCGGTTCG	CASSYSTARPNYGYTF	2	1.2630089926240275E-5	48	TCRBV06-05*01	TCRBV06	TCRBV06-05	01								TCRBD01,TCRBD02	TCRBD01-01,TCRBD02-01		TCRBJ01-02*01	TCRBJ01	TCRBJ01-02	01				0	8	2	7	0	0	33	-1	50	53	61	2	In	VDJ
AACGCCTTGGAGCTGGACGACTCGGCCCTGTATCTCTGTGCCAGCAGCCCGGGACAGCTAACTAACTATGGCTACACCTTCGGTTCG	CASSPGQLTNYGYTF	2	1.2630089926240275E-5	45	TCRBV05-04*01	TCRBV05	TCRBV05-04	01				TCRBD01-01*01	TCRBD01	TCRBD01-01	01				TCRBJ01-02*01	TCRBJ01	TCRBJ01-02	01				4	4	0	5	2	0	36	48	50	57	61	2	In	VDJ
CTGATTCTGGAGTCCGCCAGCACCAACCAGACATCTATGTACCTCTGTGCCAGCCGGTACGTCAACTATGGCTACACCTTCGGTTCG	CASRYVNYGYTF	2	1.2630089926240275E-5	36	TCRBV28-01*01	TCRBV28	TCRBV28-01	01				TCRBD02-01	TCRBD02	TCRBD02-01				01,02	TCRBJ01-02*01	TCRBJ01	TCRBJ01-02	01				8	6	8	5	0	2	45	-1	54	57	63	2	In	VDJ
CTGATTCTGGAGTCCGCCAGCACCAACCAGACATCTATGTACCTCTGTGCCAGCAGTTTACGAAACTATGGCTACACCTTCGGTTCG	CASSLRNYGYTF	2	1.2630089926240275E-5	36	TCRBV28-01*01	TCRBV28	TCRBV28-01	01								TCRBD01,TCRBD02	TCRBD01-01,TCRBD02-01		TCRBJ01-02*01	TCRBJ01	TCRBJ01-02	01				2	0	2	8	1	2	45	60	61	-1	63	2	In	VDJ
CTGGAGTCCGCCAGCACCAACCAGACATCTATGTACCTCTGTGCCAGCAGTTTGACAGGGTCAAACTATGGCTACACCTTCGGTTCG	CASSLTGSNYGYTF	2	1.2630089926240275E-5	42	TCRBV28-01*01	TCRBV28	TCRBV28-01	01				TCRBD01-01*01	TCRBD01	TCRBD01-01	01				TCRBJ01-02*01	TCRBJ01	TCRBJ01-02	01				3	3	2	3	0	2	39	-1	53	60	63	2	In	VDJ
CTGAGTTCTAAGAAGCTCCTTCTCAGTGACTCTGGCTTCTATCTCTGTGCCTGCAAAGGGGCGGGATATGGCTACACCTTCGGTTCG	CACKGAGYGYTF	7	4.420531474184096E-5	36	TCRBV30-01	TCRBV30	TCRBV30-01				01,05	TCRBD02-01*02	TCRBD02	TCRBD02-01	02				TCRBJ01-02*01	TCRBJ01	TCRBJ01-02	01				6	0	7	3	7	5	45	53	60	-1	66	7	In	VDJ
AATGTGAACGCCTTGTTGCTGGGGGACTCGGCCCTCTATCTCTGTGCCAGCAGCTTAAGACAGGGGGATGGCTACACCTTCGGTTCG	CASSLRQGDGYTF	1	6.3150449631201375E-6	39	TCRBV05-06*01	TCRBV05	TCRBV05-06	01				TCRBD01-01*01	TCRBD01	TCRBD01-01	01				TCRBJ01-02*01	TCRBJ01	TCRBJ01-02	01				2	0	2	1	2	6	42	56	58	-1	67	1	In	VDJ
CTGGAGTCCGCCAGCACCAACCAGACATCTATGTACCTCTGTGCCAGCAGTATAGGCGGGACAGGGTTGGGCTACACCTTCGGTTCG	CASSIGGTGLGYTF	2	1.2630089926240275E-5	42	TCRBV28-01*01	TCRBV28	TCRBV28-01	01				TCRBD01-01*01	TCRBD01	TCRBD01-01	01				TCRBJ01-02*01	TCRBJ01	TCRBJ01-02	01				5	3	0	3	6	8	39	51	57	66	69	2	In	VDJ
ATCCAGCCCTCAGAACCCAGGGACTCAGCTGTGTACTTCTGTGCCAGCAGTTTAGCGAGTGACCCCTTGGGCTACACCTTCGGTTCG	CASSLASDPLGYTF	8	5.05203597049611E-5	42	TCRBV12	TCRBV12				TCRBV12-03/12-04,TCRBV12-04						TCRBD01,TCRBD02	TCRBD01-01,TCRBD02-01		TCRBJ01-02*01	TCRBJ01	TCRBJ01-02	01				0	6	2	7	4	8	39	56	60	63	69	8	In	VDJ
CTGATTCTGGAGTCCGCCAGCACCAACCAGACATCTATGTACCTCTGTGCCAGCAATCCCCAGGGATTGGGCTACACCTTCGGTTCG	CASNPQGLGYTF	2	1.2630089926240275E-5	36	TCRBV28-01*01	TCRBV28	TCRBV28-01	01				TCRBD01-01*01	TCRBD01	TCRBD01-01	01				TCRBJ01-02*01	TCRBJ01	TCRBJ01-02	01				7	4	4	3	5	8	45	55	60	65	69	2	In	VDJ
TGATTCTGGAGTCCGCCAGCACCAACCAGACATCTATGTACCTCTGTGCCAGCAGTTTACCCTGACGAGGGCTACACCTTCGGTTCG		2	1.2630089926240275E-5	37	TCRBV28-01*01	TCRBV28	TCRBV28-01	01								TCRBD01,TCRBD02	TCRBD01-01,TCRBD02-01		TCRBJ01-02*01	TCRBJ01	TCRBJ01-02	01				2	3	2	7	4	8	44	59	63	66	69	2	Out	VDJ
CAGCGCACAGAGCAGGAGGACTCGGCCGTGTATCTCTGTGCCAGCAGCTTAGTGGAGATTTTCTATGAAGGCTACACCTTCGGTTCG	CASSLVEIFYEGYTF	2	1.2630089926240275E-5	45	TCRBV07-02	TCRBV07	TCRBV07-02				01,02	TCRBD02-01*02	TCRBD02	TCRBD02-01	02				TCRBJ01-02*01	TCRBJ01	TCRBJ01-02	01				1	12	10	2	1	8	36	52	53	57	69	2	In	VDJ
AAGCTCCTTCTCAGTGACTCTGGCTTCTATCTCTGTGCCTGGAGTGTAAGAGGGACAGGGGGCTAAACGGAGCAGTACTTCGGGCCG	CAWSVRGTGG*TEQYF	1	6.3150449631201375E-6	48	TCRBV30-01*01	TCRBV30	TCRBV30-01	01				TCRBD01-01*01	TCRBD01	TCRBD01-01	01				TCRBJ02-07*01	TCRBJ02	TCRBJ02-07	01				0	6	0	0	4	7	33	47	51	63	69	1	Stop	VDJ
GTGAGCACCTTGGAGCTGGGGGACTCGGCCCTTTATCTTTGCGCCAGCAGAGCAGGGCTTACCGCTCTCGAGCAGTACTTCGGGCCG	CASRAGLTALEQYF	2	1.2630089926240275E-5	42	TCRBV05-01*01	TCRBV05	TCRBV05-01	01				TCRBD01-01*01	TCRBD01	TCRBD01-01	01				TCRBJ02-07*01	TCRBJ02	TCRBJ02-07	01				5	11	4	3	2	6	39	50	52	57	68	2	In	VDJ
CTGGAGTCCGCCAGCACCAACCAGACATCTATGTACCTCTGTGCCAGCAGTCCCCTCCGGGTCTCTGGCGAGCAGTACTTCGGGCCG	CASSPLRVSGEQYF	1	6.3150449631201375E-6	42	TCRBV28-01*01	TCRBV28	TCRBV28-01	01				TCRBD02-01	TCRBD02	TCRBD02-01				01,02	TCRBJ02-07*01	TCRBJ02	TCRBJ02-07	01				5	7	8	4	6	6	39	51	57	61	68	1	In	VDJ
CTGGAGTCCGCCAGCACCAACCAGACATCTATGTACCTCTGTGCCAGCAGACCCCCGGCAAGACACGGCGAGCAGTACTTCGGGCCG	CASRPPARHGEQYF	1	6.3150449631201375E-6	42	TCRBV28-01*01	TCRBV28	TCRBV28-01	01				TCRBD01-01*01	TCRBD01	TCRBD01-01	01				TCRBJ02-07*01	TCRBJ02	TCRBJ02-07	01				6	3	2	6	11	6	39	50	61	65	68	1	In	VDJ
GCCTTGGAGCTGGACGACTCGGCCCTGTATCTCTGTGCCAGCAGCTTGGTCGGCGGCAGGGGGCCCCGCGAGCAGTACTTCGGGCCG	CASSLVGGRGPREQYF	1	6.3150449631201375E-6	48	TCRBV05-04*01	TCRBV05	TCRBV05-04	01				TCRBD01-01*01	TCRBD01	TCRBD01-01	01				TCRBJ02-07*01	TCRBJ02	TCRBJ02-07	01				0	4	4	0	7	6	33	49	56	64	68	1	In	VDJ
ATGAGCTCCTTGGAGCTGGGGGACTCAGCCCTGTACTTCTGTGCCAGCAGCTTTACCGGGACTAGCCCCGAGCAGTACTTCGGGCCG	CASSFTGTSPEQYF	1	6.3150449631201375E-6	42	TCRBV13-01*01	TCRBV13	TCRBV13-01	01				TCRBD02-01	TCRBD02	TCRBD02-01				01,02	TCRBJ02-07*01	TCRBJ02	TCRBJ02-07	01				3	2	0	7	4	6	39	53	57	66	68	1	In	VDJ
TCGGCTGCTCCCTCCCAGACATCTGTGTACTTCTGTGCCAGCAGTGATGGTCAGGGGGCTTACCTGTACGAGCAGTACTTCGGGCCG	CASSDGQGAYLYEQYF	10	6.315044963120137E-5	48	TCRBV06-01*01	TCRBV06	TCRBV06-01	01				TCRBD01-01*01	TCRBD01	TCRBD01-01	01				TCRBJ02-07*01	TCRBJ02	TCRBJ02-07	01				3	7	4	0	4	4	33	47	51	59	66	10	In	VDJ
ACCAGTGCCCATCCTGAAGACAGCAGCTTCTACATCTGCAGTGCTAGAGATTCGGGGGCTATCGGGTACGAGCAGTACTTCGGGCCG	CSARDSGAIGYEQYF	2	1.2630089926240275E-5	45	TCRBV20	TCRBV20				TCRBV20-01,TCRBV20-or09_02						TCRBD01,TCRBD02	TCRBD01-01,TCRBD02-01		TCRBJ02-07*01	TCRBJ02	TCRBJ02-07	01				0	7	6	0	3	4	36	50	53	59	66	2	In	VDJ
AACGCCTTGTTGCTGGGGGACTCGGCCCTCTATCTCTGTGCCAGCAGCGGAGTAGGGATTCCCGGGTACGAGCAGTACTTCGGGCCG	CASSGVGIPGYEQYF	1	6.3150449631201375E-6	45	TCRBV05-06*01	TCRBV05	TCRBV05-06	01								TCRBD01,TCRBD02	TCRBD01-01,TCRBD02-01		TCRBJ02-07*01	TCRBJ02	TCRBJ02-07	01				4	8	0	8	6	4	36	48	54	58	66	1	In	VDJ
ATGAATGTGAGCACCTTGGAGCTGGGGGACTCGGCCCTTTATCTTTGCGCCAGCAGCTTCGGACAGTACGAGCAGTACTTCGGGCCG	CASSFGQYEQYF	3	1.8945134889360412E-5	36	TCRBV05-01*01	TCRBV05	TCRBV05-01	01				TCRBD01-01*01	TCRBD01	TCRBD01-01	01				TCRBJ02-07*01	TCRBJ02	TCRBJ02-07	01				2	0	1	5	1	4	45	59	60	-1	66	3	In	VDJ
CACACCCTGCAGCCAGAAGACTCGGCCCTGTATCTCTGCGCCAGCAGCCAAACAGGGGGTCTGATCTACGAGCAGTACTTCGGGCCG	CASSQTGGLIYEQYF	2	1.2630089926240275E-5	45	TCRBV04-03*01	TCRBV04	TCRBV04-03	01				TCRBD01-01*01	TCRBD01	TCRBD01-01	01				TCRBJ02-07*01	TCRBJ02	TCRBJ02-07	01				2	6	3	1	0	3	36	-1	51	59	65	2	In	VDJ
CTGATTCTGGAGTCCGCCAGCACCAACCAGACATCTATGTACCTCTGTGCCAGCATAGGACCGATCTACGAGCAGTACTTCGGGCCG	CASIGPIYEQYF	1	6.3150449631201375E-6	36	TCRBV28-01*01	TCRBV28	TCRBV28-01	01								TCRBD01,TCRBD02	TCRBD01-01,TCRBD02-01		TCRBJ02-07*01	TCRBJ02	TCRBJ02-07	01				7	4	1	7	2	3	45	55	57	61	65	1	In	VDJ
ATCCGGTCCACAAAGCTGGAGGACTCAGCCATGTACTTCTGTGCCAGCAGGAGGGACAGGCCCATCTACGAGCAGTACTTCGGGCCG	CASRRDRPIYEQYF	3	1.8945134889360412E-5	42	TCRBV02-01	TCRBV02	TCRBV02-01				01,03	TCRBD01-01*01	TCRBD01	TCRBD01-01	01				TCRBJ02-07*01	TCRBJ02	TCRBJ02-07	01				6	5	0	4	2	3	39	50	52	60	65	3	In	VDJ
NNNTGAAGATCCAGCCCTCAGAACCCAGGGACTCAGCTGTGTATTTTTGTGCTAGTGGTGCGGGGCTACGAGCAGTACTTCGGGCCG		2	1.2630089926240275E-5	34	TCRBV12-05*01	TCRBV12	TCRBV12-05	01				TCRBD02-01*01	TCRBD02	TCRBD02-01	01				TCRBJ02-07*01	TCRBJ02	TCRBJ02-07	01				5	0	7	3	0	3	47	-1	59	-1	65	2	Out	VDJ
CTTCACCTACACGCCCTGCAGCCAGAAGACTCAGCCCTGTATCTCTGCGCCAGCAGCCAACAGGGCTACGAGCAGTACTTCGGGCCG	CASSQQGYEQYF	2	1.2630089926240275E-5	36	TCRBV04-01*01	TCRBV04	TCRBV04-01	01				TCRBD01-01*01	TCRBD01	TCRBD01-01	01				TCRBJ02-07*01	TCRBJ02	TCRBJ02-07	01				2	0	4	3	0	3	45	-1	60	-1	65	2	In	VDJ
AAGATCCGGTCCACAAAGCTGGAGGACTCAGCCATGTACTTCTGTGCCAGCAATGCGGTTTTCTCCTACGAGCAGTACTTCGGGCCG	CASNAVFSYEQYF	6	3.7890269778720825E-5	39	TCRBV02-01	TCRBV02	TCRBV02-01				01,03	TCRBD02-01	TCRBD02	TCRBD02-01				01,02	TCRBJ02-07*01	TCRBJ02	TCRBJ02-07	01				7	4	7	5	2	0	42	52	54	58	62	6	In	VDJ
CAGCCCTCAGAACCCAGGGACTCAGCTGTGTACTTCTGTGCCAGCAGCCCCACCAGGGGGATCTCCTACGAGCAGTACTTCGGGCCG	CASSPTRGISYEQYF	4	2.526017985248055E-5	45	TCRBV12	TCRBV12				TCRBV12-03/12-04,TCRBV12-04		TCRBD01-01*01	TCRBD01	TCRBD01-01	01				TCRBJ02-07*01	TCRBJ02	TCRBJ02-07	01				6	2	4	1	6	0	36	47	53	60	62	4	In	VDJ
GAGTCCGCCAGCACCAACCAGACATCTATGTACCTCTGTGCCAGCAGTTTCGGAGGGTCCGGCTCCTACGAGCAGTACTTCGGGCCG	CASSFGGSGSYEQYF	1	6.3150449631201375E-6	45	TCRBV28-01*01	TCRBV28	TCRBV28-01	01				TCRBD02-01*02	TCRBD02	TCRBD02-01	02				TCRBJ02-07*01	TCRBJ02	TCRBJ02-07	01				3	5	10	0	1	0	36	50	51	57	62	1	In	VDJ
ACTCTGAAGATCCAGCGCACAGAGCAGGAGGACTCGGCCGTGTATCTCTGTGCCAGCAGCGACTCCTACGAGCAGTACTTCGGGCCG	CASSDSYEQYF	2	1.2630089926240275E-5	33	TCRBV07	TCRBV07				TCRBV07-02,TCRBV07-08						TCRBD01,TCRBD02	TCRBD01-01,TCRBD02-01		TCRBJ02-07*01	TCRBJ02	TCRBJ02-07	01				5	0	2	8	0	0	48	-1	60	-1	62	2	In	VDJ
AAGATCCAGCCCTCAGAACCCAGGGACTCAGCTGTGTACTTCTGTGCCAGTTCTCCGGGACGGGCCTACGAGCAGTACTTCGGGCCG	CASSPGRAYEQYF	1	6.3150449631201375E-6	39	TCRBV12-03/12-04*01	TCRBV12	TCRBV12-03/12-04	01								TCRBD01,TCRBD02	TCRBD01-01,TCRBD02-01		TCRBJ02-07*01	TCRBJ02	TCRBJ02-07	01				9	3	0	7	6	2	42	50	56	61	64	1	In	VDJ
ATCCAGCCCTCAGAACCCAGGGACTCAGCTGTGTACTTCTGTGCCAGCAGTTTAGATGGGTCGGCCTACGAGCAGTACTTCGGGCCG	CASSLDGSAYEQYF	1	6.3150449631201375E-6	42	TCRBV12	TCRBV12				TCRBV12-03/12-04,TCRBV12-04						TCRBD01,TCRBD02	TCRBD01-01,TCRBD02-01		TCRBJ02-07*01	TCRBJ02	TCRBJ02-07	01				1	4	0	9	2	2	39	55	57	60	64	1	In	VDJ
CAGCCTGCAGAACTGGAGGATTCTGGAGTTTATTTCTGTGCCAGCAGCCAAGTGCGGGGCGTCCCCTACGAGCAGTACTTCGGGCCG	CASSQVRGVPYEQYF	3	1.8945134889360412E-5	45	TCRBV14-01*01	TCRBV14	TCRBV14-01	01				TCRBD02-01*01	TCRBD02	TCRBD02-01	01				TCRBJ02-07*01	TCRBJ02	TCRBJ02-07	01				1	5	7	3	1	2	36	52	53	59	64	3	In	VDJ
CTGATTCTGGAGTCCGCCAGCACCAACCAGACATCTATGTACCTCTGTGCCAGCAGTTTAGGCCCCTACGAGCAGTACTTCGGGCCG	CASSLGPYEQYF	1	6.3150449631201375E-6	36	TCRBV28-01*01	TCRBV28	TCRBV28-01	01				TCRBD01-01*01	TCRBD01	TCRBD01-01	01				TCRBJ02-07*01	TCRBJ02	TCRBJ02-07	01				2	1	9	0	0	2	45	-1	60	63	64	1	In	VDJ
GCCCATCCTGAAGACAGCAGCTTCTACATCTGCAGTGCTAGAGAACCTGAGCGGGGGGCCATACCCTACGAGCAGTACTTCGGGCCG	CSAREPERGAIPYEQYF	4	2.526017985248055E-5	51	TCRBV20	TCRBV20				TCRBV20-01,TCRBV20-or09_02		TCRBD02-01*01	TCRBD02	TCRBD02-01	01				TCRBJ02-07*01	TCRBJ02	TCRBJ02-07	01				0	6	6	1	5	2	30	44	49	58	64	4	In	VDJ
CAGCCTGCAGAGCTTGGGGACTCGGCCATGTATCTCTGTGCCAGCAGCTTCCGGGATTTCGGTACCTACGAGCAGTACTTCGGGCCG	CASSFRDFGTYEQYF	2	1.2630089926240275E-5	45	TCRBV11-01*01	TCRBV11	TCRBV11-01	01				TCRBD02-01*02	TCRBD02	TCRBD02-01	02				TCRBJ02-07*01	TCRBJ02	TCRBJ02-07	01				3	8	8	3	1	2	36	50	51	56	64	2	In	VDJ
AATTCCCTGGAGCTTGGTGACTCTGCTGTGTATTTCTGTGCCAGCAGCCAGCGGGGGGCTCTGACCTACGAGCAGTACTTCGGGCCG	CASSQRGALTYEQYF	2	1.2630089926240275E-5	45	TCRBV03-01/03-02*01	TCRBV03	TCRBV03-01/03-02	01				TCRBD02-01*01	TCRBD02	TCRBD02-01	01				TCRBJ02-07*01	TCRBJ02	TCRBJ02-07	01				3	6	7	1	0	2	36	-1	50	58	64	2	In	VDJ
AATGTGAACGCCTTGTTGCTGGGGGACTCGGCCCTCTATCTCTGTGCCAGCCGAAGACAGGGGACCTACGAGCAGTACTTCGGGCCG	CASRRQGTYEQYF	1	6.3150449631201375E-6	39	TCRBV05-06*01	TCRBV05	TCRBV05-06	01				TCRBD01-01*01	TCRBD01	TCRBD01-01	01				TCRBJ02-07*01	TCRBJ02	TCRBJ02-07	01				7	1	2	2	4	2	42	51	55	63	64	1	In	VDJ
CTGAACATGAGCTCCTTGGAGCTGGGGGACTCAGCCCTGTACTTCTGTGCCAGCAGCTCAGACCGATACGAGCAGTACTTCGGGCCG	CASSSDRYEQYF	1	6.3150449631201375E-6	36	TCRBV13-01*01	TCRBV13	TCRBV13-01	01								TCRBD01,TCRBD02	TCRBD01-01,TCRBD02-01		TCRBJ02-07*01	TCRBJ02	TCRBJ02-07	01				4	3	2	7	2	4	45	58	60	63	66	1	In	VDJ
AGCACCAACCAGACATCTATGTACCTCTGTGCCAGCAGTTCCCTCCCTCTCCCGGGACTAGCGTCATACGAGCAGTACTTCGGGCCG	CASSSLPLPGLASYEQYF	4	2.526017985248055E-5	54	TCRBV28-01*01	TCRBV28	TCRBV28-01	01				TCRBD02-01	TCRBD02	TCRBD02-01				01,02	TCRBJ02-07*01	TCRBJ02	TCRBJ02-07	01				4	3	0	6	13	4	27	40	53	63	66	4	In	VDJ
ATCCGGTCCACAAAGCTGGAGGACTCAGCCATGTACTTCTGTGCCAGCAGTGGGGGACTAAGAGGCCACGAGCAGTACTTCGGGCCG	CASSGGLRGHEQYF	2	1.2630089926240275E-5	42	TCRBV02-01	TCRBV02	TCRBV02-01				01,03	TCRBD02-01	TCRBD02	TCRBD02-01				01,02	TCRBJ02-07*01	TCRBJ02	TCRBJ02-07	01				4	7	0	9	1	5	39	52	53	60	67	2	In	VDJ
AAGATCCAGCCCTCAGAACCCAGGGACTCAGCTGTGTACTTCTGTGCCAGCAGTTCACCCCGGGACCACGAGCAGTACTTCGGGCCG	CASSSPRDHEQYF	1	6.3150449631201375E-6	39	TCRBV12-03/12-04*01	TCRBV12	TCRBV12-03/12-04	01								TCRBD01,TCRBD02	TCRBD01-01,TCRBD02-01		TCRBJ02-07*01	TCRBJ02	TCRBJ02-07	01				4	1	0	7	6	5	42	55	61	66	67	1	In	VDJ
AATGTGAACGCCTTGTTGCTGGGGGACTCGGCCCTCTATCTCTGTGCCAGCAGCTTGGGTCGTGGCAACGAGCAGTACTTCGGGCCG	CASSLGRGNEQYF	1	6.3150449631201375E-6	39	TCRBV05-06*01	TCRBV05	TCRBV05-06	01				TCRBD01-01*01	TCRBD01	TCRBD01-01	01				TCRBJ02-07*01	TCRBJ02	TCRBJ02-07	01				0	1	9	0	5	5	42	58	63	66	67	1	In	VDJ
AGCACCTTGGAGCTGGGGGACTCGGCCCTTTATCTTTGCGCCAGCAGCACCCGGACAGGGACTGGAAACACCATATATTTTGGAGAG	CASSTRTGTGNTIYF	7	4.420531474184096E-5	45	TCRBV05-01*01	TCRBV05	TCRBV05-01	01				TCRBD01-01*01	TCRBD01	TCRBD01-01	01				TCRBJ01-03*01	TCRBJ01	TCRBJ01-03	01				4	1	1	3	4	2	36	48	52	60	61	7	In	VDJ
CCCCTCACTCTGGAGTCCGCTACCAGCTCCCAGACATCTGTGTACGTCACCCCCGGGGGGCTAGGAAACACCATATATTTTGGAGAG	TPGGLGNTIYF	2	1.2630089926240275E-5	33	TCRBV10-03*01	TCRBV10	TCRBV10-03	01				TCRBD02-01*01	TCRBD02	TCRBD02-01	01				TCRBJ01-03*01	TCRBJ01	TCRBJ01-03	01				20	3	8	1	8	4	48	45	53	60	63	2	In	VDJ
CAGCCTGCAGAACTGGAGGATTCTGGAGTTTATTTCTGTGCCAGCAGCCCCCTGGGGGGGGCCAAAAACATTCAGTACTTCGGCGCC	CASSPLGGAKNIQYF	1	6.3150449631201375E-6	45	TCRBV14-01*01	TCRBV14	TCRBV14-01	01				TCRBD02-01*01	TCRBD02	TCRBD02-01	01				TCRBJ02-04*01	TCRBJ02	TCRBJ02-04	01				4	0	9	0	4	1	36	49	53	-1	60	1	In	VDJ
CTACACACCCTGCAGCCAGAAGACTCGGCCCTGTATCTCTGCGCCAGCAGCCAGGCGACGAGGAGTTCACCCCTCCACTTTGGGAAC	CASSQATRSSPLHF	7	4.420531474184096E-5	42	TCRBV04-03*01	TCRBV04	TCRBV04-03	01				TCRBD02-01*02	TCRBD02	TCRBD02-01	02				TCRBJ01-06*02	TCRBJ01	TCRBJ01-06	02				3	0	10	2	8	9	39	53	61	-1	65	7	In	VDJ
CTGAGTTCTAAGAAGCTCCTTCTCAGTGACTCTGGCTTCTATCTCTGTGCCTGGAGGGTCGTAAATTCACCCCTCCACTTTGGGAAC	CAWRVVNSPLHF	2	1.2630089926240275E-5	36	TCRBV30-01*01	TCRBV30	TCRBV30-01	01								TCRBD01,TCRBD02	TCRBD01-01,TCRBD02-01		TCRBJ01-06*02	TCRBJ01	TCRBJ01-06	02				3	5	0	10	0	7	45	-1	56	58	63	2	In	VDJ
GTGAACGCCTTGGAGCTGGACGACTCGGCCCTGTATCTCTGTGCCAGCAGCACCACGTGGGGGGTCTCACCCCTCCACTTTGGGAAC	CASSTTWGVSPLHF	2	1.2630089926240275E-5	42	TCRBV05-04*01	TCRBV05	TCRBV05-04	01				TCRBD02-01*01	TCRBD02	TCRBD02-01	01				TCRBJ01-06*02	TCRBJ01	TCRBJ01-06	02				4	2	9	1	7	10	39	51	58	64	66	2	In	VDJ
ATCCAGCCCTCAGAACCCAGGGACTCAGCTGTGTACTTCTGTGCCAGCAGGCTTAGCGGGGGTCGACGTGAGCAGTTCTTCGGGCCA	CASRLSGGRREQFF	1	6.3150449631201375E-6	42	TCRBV12	TCRBV12				TCRBV12-03/12-04,TCRBV12-04		TCRBD02-01*01	TCRBD02	TCRBD02-01	01				TCRBJ02-01*01	TCRBJ02	TCRBJ02-01	01				6	6	5	2	3	9	39	50	53	62	68	1	In	VDJ
GCCCATCCTGAAGACAGCAGCTTCTACATCTGCAGTGCTAGAGATCTCGGACTAGCGGGGGGTGGCGATGAGCAGTTCTTCGGGCCA	CSARDLGLAGGGDEQFF	3	1.8945134889360412E-5	51	TCRBV20	TCRBV20				TCRBV20-01,TCRBV20-or09_02		TCRBD02-01*01	TCRBD02	TCRBD02-01	01				TCRBJ02-01*01	TCRBJ02	TCRBJ02-01	01				0	5	1	1	4	8	30	44	48	62	67	3	In	VDJ
AAGATCCGGTCCACAAAGCTGGAGGACTCAGCCATGTACTTCTGTGCCAGCAGTGCACGTACGGAAGAGACCCAGTACTTCGGGCCA	CASSARTEETQYF	6	3.7890269778720825E-5	39	TCRBV02-01	TCRBV02	TCRBV02-01				01,03	TCRBD02-01	TCRBD02	TCRBD02-01				01,02	TCRBJ02-05*01	TCRBJ02	TCRBJ02-05	01				4	0	8	5	6	3	42	55	61	-1	64	6	In	VDJ
AAGATCCAGCCCTCAGAACCCAGGGACTCAGCTGTGTACTTCTGTGCCACGACTAGCGGGGGGCAAGAGACCCAGTACTTCGGGCCA	CATTSGGQETQYF	2	1.2630089926240275E-5	39	TCRBV12-03/12-04*01	TCRBV12	TCRBV12-03/12-04	01				TCRBD02-01*01	TCRBD02	TCRBD02-01	01				TCRBJ02-05*01	TCRBJ02	TCRBJ02-05	01				10	0	2	1	1	2	42	49	50	-1	63	2	In	VDJ
ATCCGGTCCACAAAGCTGGAGGACTCAGCCATGTACTTCTGTGCCAGCAGTGCGACAGATTACCAAGAGACCCAGTACTTCGGGCCA	CASSATDYQETQYF	2	1.2630089926240275E-5	42	TCRBV02-01	TCRBV02	TCRBV02-01				01,03	TCRBD01-01*01	TCRBD01	TCRBD01-01	01				TCRBJ02-05*01	TCRBJ02	TCRBJ02-05	01				4	3	2	5	1	0	39	52	53	58	61	2	In	VDJ
TTGGAGCTGGGGGACTCGGCCCTTTATCTTTGCGCCAGCAGCCTCCGGTCCGCGGGGGGGAGCACAGATACGCAGTATTTTGGCCCA	CASSLRSAGGSTDTQYF	6	3.7890269778720825E-5	51	TCRBV05-01*01	TCRBV05	TCRBV05-01	01				TCRBD02-01*01	TCRBD02	TCRBD02-01	01				TCRBJ02-03*01	TCRBJ02	TCRBJ02-03	01				4	0	7	0	9	0	30	42	51	-1	60	6	In	VDJ
GCACCTTGGAGCTGGGGGACTCGGCCCTTTATCTTTGCGCCAGCAGCGGGGACTAGCGGGTTATTGGGGGAGCTGTTTTTTGGAGAA		12	7.578053955744165E-5	46	TCRBV05-01*01	TCRBV05	TCRBV05-01	01				TCRBD02-01	TCRBD02	TCRBD02-01				01,02	TCRBJ02-02*01	TCRBJ02	TCRBJ02-02	01				4	6	0	4	1	8	35	47	48	60	66	12	Out	VDJ
CTGAAGATCCGGTCCACAAAGCTGGAGGACTCAGCCATGTACTTCTGTGCCAGCAGTGGAACAACCGGGGAGCTGTTTTTTGGAGAA	CASSGTTGELFF	2	1.2630089926240275E-5	36	TCRBV02-01	TCRBV02	TCRBV02-01				01,03	TCRBD01-01*01	TCRBD01	TCRBD01-01	01				TCRBJ02-02*01	TCRBJ02	TCRBJ02-02	01				4	0	3	6	2	5	45	58	60	-1	63	2	In	VDJ
NNNNNNNNNNTGTCGGCTGCTCCCTCCCAGACATCTGTGTACTTCTGTGCCAGCAGCTCAGCCACCCGTGTAGCTTTCTTTGGACAA	CASSSATRVAFF	2	1.2630089926240275E-5	36	TCRBV06-05*01	TCRBV06	TCRBV06-05	01								TCRBD01,TCRBD02	TCRBD01-01,TCRBD02-01		TCRBJ01-01*01	TCRBJ01	TCRBJ01-01	01				6	10	4	5	2	10	45	56	58	61	71	2	In	VDJ
CTAAACCTGAGCTCTCTGGAGCTGGGGGACTCAGCTTTGTATTTCTGTGCCAGCAGCGGTGACAGCTCTGAAGCTTTCTTTGGACAA	CASSGDSSEAFF	5	3.157522481560069E-5	36	TCRBV09-01*01	TCRBV09	TCRBV09-01	01				TCRBD01-01*01	TCRBD01	TCRBD01-01	01				TCRBJ01-01*01	TCRBJ01	TCRBJ01-01	01				3	2	2	5	2	6	45	58	60	65	67	5	In	VDJ
GATCCAGTCCACGGAGTCAGGGGACACAGCACTGTATTTCTGTGCCAGCAGCACGTGGACTTGAACACTGAAGCTTTCTTTGGACAA		2	1.2630089926240275E-5	41	TCRBV21-01*01	TCRBV21	TCRBV21-01	01				TCRBD02-01	TCRBD02	TCRBD02-01				01,02	TCRBJ01-01*01	TCRBJ01	TCRBJ01-01	01				4	0	1	10	3	0	40	53	56	-1	61	2	Out	VDJ
AGTTCTAAGAAGCTCCTTCTCAGTGACTCTGGCTTCTATCTCTGTGCCCTGGGGCAGACGATGAACACTGAAGCTTTCTTTGGACAA	CALGQTMNTEAFF	3	1.8945134889360412E-5	39	TCRBV30-01	TCRBV30	TCRBV30-01				01,05	TCRBD01-01*01	TCRBD01	TCRBD01-01	01				TCRBJ01-01*01	TCRBJ01	TCRBJ01-01	01				8	6	7	0	2	0	42	48	50	55	61	3	In	VDJ
CTGGAGTCAGCTACCAGCTCCCAGACATCTGTGTACTTCTGTGCCATCAGTGAATGGGAAATGAACACTGAAGCTTTCTTTGGACAA	CAISEWEMNTEAFF	2	1.2630089926240275E-5	42	TCRBV10-03*01	TCRBV10	TCRBV10-03	01								TCRBD01,TCRBD02	TCRBD01-01,TCRBD02-01		TCRBJ01-01*01	TCRBJ01	TCRBJ01-01	01				3	2	0	8	2	0	39	53	55	59	61	2	In	VDJ
NTGAAGATCCAGCCCTCAGAACCCAGGGACTCAGCTGTGTACTTCTGTGCCAGCAGCCGAGGGAACACTGAAGCTTTCTTTGGACAA	CASSRGNTEAFF	3	1.8945134889360412E-5	36	TCRBV12-03/12-04*01	TCRBV12	TCRBV12-03/12-04	01				TCRBD02-01*02	TCRBD02	TCRBD02-01	02				TCRBJ01-01*01	TCRBJ01	TCRBJ01-01	01				6	0	11	1	2	1	45	56	58	-1	62	3	In	VDJ
CTGGAGTCCGCTACCAGCTCCCAGACATCTGTGTACTTCTGTGCCATCAGTGAAGTTTCAAGGAACACTGAAGCTTTCTTTGGACAA	CAISEVSRNTEAFF	2	1.2630089926240275E-5	42	TCRBV10-03*01	TCRBV10	TCRBV10-03	01								TCRBD01,TCRBD02	TCRBD01-01,TCRBD02-01		TCRBJ01-01*01	TCRBJ01	TCRBJ01-01	01				3	2	4	6	5	1	39	53	58	60	62	2	In	VDJ
TGAAGATCCAGCCCTCAGAACCCAGGGACTCAGCTGTGTACTTCTGTGCCAGCAGTTGGGCAGAACACTGAAGCTTTCTTTGGACAA		5	3.157522481560069E-5	37	TCRBV12-03/12-04*01	TCRBV12	TCRBV12-03/12-04	01				TCRBD01-01*01	TCRBD01	TCRBD01-01	01				TCRBJ01-01*01	TCRBJ01	TCRBJ01-01	01				4	1	8	0	0	1	44	-1	57	61	62	5	Out	VDJ
ACATCGGCCCAAAAGAACCCGACAGCTTTCTATCTCTGTGCCAGTAGTATAGTGGCAGGGCTAAACACTGAAGCTTTCTTTGGACAA	CASSIVAGLNTEAFF	2	1.2630089926240275E-5	45	TCRBV19-01*01	TCRBV19	TCRBV19-01	01				TCRBD01-01*01	TCRBD01	TCRBD01-01	01				TCRBJ01-01*01	TCRBJ01	TCRBJ01-01	01				1	3	4	3	3	2	36	52	55	60	63	2	In	VDJ
TGAACGCCTTGGAGCTGGACGACTCGGCCCTGTATCTCTGTGCCACCTCTTTCCAAGGGTCCGAGTGAAAAACTGTTTTTTGGCAGT		2	1.2630089926240275E-5	43	TCRBV05-04*01	TCRBV05	TCRBV05-04	01								TCRBD01,TCRBD02	TCRBD01-01,TCRBD02-01		TCRBJ01-04*01	TCRBJ01	TCRBJ01-04	01				9	6	5	3	10	7	38	45	55	59	65	2	Out	VDJ
TGAAGATCCAGCCCTCAGAACCCAGGGACTCAGCTGTGTACTTCTGTGCCAGCAGTGAGGAGGGATGAAAAACTGTTTTTTGGCAGT		1	6.3150449631201375E-6	37	TCRBV12-03/12-04*01	TCRBV12	TCRBV12-03/12-04	01				TCRBD02-01*02	TCRBD02	TCRBD02-01	02				TCRBJ01-04*01	TCRBJ01	TCRBJ01-04	01				5	0	10	0	2	6	44	56	58	-1	64	1	Out	VDJ
NNNNNNNTGTCGGCTGCTCCCTCCCAGACATCTGTGTACTTCTGTGCCAGCAGGGACCCCTTTAATGAAAAACTGTTTTTTGGCAGT	CASRDPFNEKLFF	2	1.2630089926240275E-5	39	TCRBV06-05*01	TCRBV06	TCRBV06-05	01								TCRBD01,TCRBD02	TCRBD01-01,TCRBD02-01		TCRBJ01-04*01	TCRBJ01	TCRBJ01-04	01				6	5	1	7	0	4	42	-1	53	57	62	2	In	VDJ
CTGGAGGACTCAGCCATGTACTTCTGTGCCAGCAGTGAAGCGCTTCGTAAGGGACTCTCCAACGGTCAGCCCCAGCATTTTGGTGAT	CASSEALRKGLSNGQPQHF	2	1.2630089926240275E-5	57	TCRBV02-01	TCRBV02	TCRBV02-01				01,03	TCRBD02-01	TCRBD02	TCRBD02-01				01,02	TCRBJ01-05*01	TCRBJ01	TCRBJ01-05	01				0	9	0	10	9	6	24	41	50	56	65	2	In	VDJ
TCCCTAGAGTCTGCCATCCCCAACCAGACAGCTCTTTACTTCTGTGCCACCAGTCTACGGGTAGGTCAGCCCCAGCATTTTGGTGAT	CATSLRVGQPQHF	2	1.2630089926240275E-5	39	TCRBV24-01*01	TCRBV24	TCRBV24-01	01				TCRBD02-01	TCRBD02	TCRBD02-01				01,02	TCRBJ01-05*01	TCRBJ01	TCRBJ01-05	01				6	4	8	4	3	6	42	54	57	61	65	2	In	VDJ
CTGATTCTGGAGTCCGCCAGCACCAACCAGACATCTATGTACCTCTGTGCCAGCAGTAAGGGGAGTCAGCCCCAGCATTTTGGTGAT	CASSKGSQPQHF	2	1.2630089926240275E-5	36	TCRBV28-01*01	TCRBV28	TCRBV28-01	01								TCRBD01,TCRBD02	TCRBD01-01,TCRBD02-01		TCRBJ01-05*01	TCRBJ01	TCRBJ01-05	01				5	2	5	2	1	6	45	57	58	63	65	2	In	VDJ
TCTGCTGTACCCTCTCAGACATCTGTGTACTTCTGTGCCAGCAGGGAGAGCGCAGGGGGAGGGAGTCAGCCCCAGCATTTTGGTGAT	CASRESAGGGSQPQHF	18	1.1367080933616247E-4	48	TCRBV06-04*01	TCRBV06	TCRBV06-04	01								TCRBD01,TCRBD02	TCRBD01-01,TCRBD02-01		TCRBJ01-05*01	TCRBJ01	TCRBJ01-05	01				6	6	4	1	8	6	33	44	52	59	65	18	In	VDJ
ATCCTGGAGTCGCCCAGCCCCAACCAGACCTCTCTGTACTTCTGTGCCAGCAGTTTAAACATCTATCAGCCCCAGCATTTTGGTGAT	CASSLNIYQPQHF	2	1.2630089926240275E-5	39	TCRBV27-01*01	TCRBV27	TCRBV27-01	01				TCRBD01-01*01	TCRBD01	TCRBD01-01	01				TCRBJ01-05*01	TCRBJ01	TCRBJ01-05	01				2	3	3	6	1	5	42	57	58	61	64	2	In	VDJ
CTGGAGTCCGCCAGCACCAACCAGACATCTATGTACCTCTGTGCCAGCAGTTTTAGGGAGACCGATCAGCCCCAGCATTTTGGTGAT	CASSFRETDQPQHF	2	1.2630089926240275E-5	42	TCRBV28-01*01	TCRBV28	TCRBV28-01	01				TCRBD02-01*02	TCRBD02	TCRBD02-01	02				TCRBJ01-05*01	TCRBJ01	TCRBJ01-05	01				3	4	9	2	2	5	39	53	55	60	64	2	In	VDJ
ATTCTGGAGTCCGCCAGCACCAACCAGACATCTATGTACCTCTGTGCCAGCAGTCTTAGGGGTAATCAGCCCCAGCATTTTGGTGAT	CASSLRGNQPQHF	2	1.2630089926240275E-5	39	TCRBV28-01*01	TCRBV28	TCRBV28-01	01				TCRBD01-01*01	TCRBD01	TCRBD01-01	01				TCRBJ01-05*01	TCRBJ01	TCRBJ01-05	01				5	1	5	2	3	4	42	54	57	62	63	2	In	VDJ
GAGTCTGCCATCCCCAACCAGACAGCTCTTTACTTCTGTGCCACCAGTGAAGGGACAGGAGGTAATCAGCCCCAGCATTTTGGTGAT	CATSEGTGGNQPQHF	3	1.8945134889360412E-5	45	TCRBV24-01*01	TCRBV24	TCRBV24-01	01				TCRBD01-01*01	TCRBD01	TCRBD01-01	01				TCRBJ01-05*01	TCRBJ01	TCRBJ01-05	01				4	4	0	4	1	4	36	50	51	59	63	3	In	VDJ
AACGCCTTGTTGCTGGGGGACTCGGCCCTGTATCTCTGTGCCAGCAGCTATTCCGGGACAGGGAATCAGCCCCAGCATTTTGGTGAT	CASSYSGTGNQPQHF	1	6.3150449631201375E-6	45	TCRBV05-05*01	TCRBV05	TCRBV05-05	01				TCRBD01-01*01	TCRBD01	TCRBD01-01	01				TCRBJ01-05*01	TCRBJ01	TCRBJ01-05	01				3	0	0	3	5	4	36	49	54	-1	63	1	In	VDJ
CTGTCCTCAGAACCGGGAGACACGGCACTGTATCTCTGCGCCAGCAGTCCCACGGACAGACAGAATCAGCCCCAGCATTTTGGTGAT	CASSPTDRQNQPQHF	2	1.2630089926240275E-5	45	TCRBV23-01*01	TCRBV23	TCRBV23-01	01				TCRBD01-01*01	TCRBD01	TCRBD01-01	01				TCRBJ01-05*01	TCRBJ01	TCRBJ01-05	01				4	4	1	5	4	4	36	49	53	59	63	2	In	VDJ
AGTCCACGGAGTCAGGGGACACAGCACTGTATTTCTGTGCCAGCCATACGAGACAGGGCGTGCAATCAGCCCCAGCATTTTGGTGAT		2	1.2630089926240275E-5	46	TCRBV21-01*01	TCRBV21	TCRBV21-01	01				TCRBD01-01*01	TCRBD01	TCRBD01-01	01				TCRBJ01-05*01	TCRBJ01	TCRBJ01-05	01				8	3	2	3	7	2	35	44	51	58	61	2	Out	VDJ
AAGATCCAGCCCTCAGAACCCAGGGACTCAGCTGTGTACTTCTGTGCCAGCAGGGGGACAGGCAATCAGCCCCAGCATTTTGGTGAT	CASRGTGNQPQHF	5	3.157522481560069E-5	39	TCRBV12-03/12-04*01	TCRBV12	TCRBV12-03/12-04	01				TCRBD01-01*01	TCRBD01	TCRBD01-01	01				TCRBJ01-05*01	TCRBJ01	TCRBJ01-05	01				6	0	0	5	1	2	42	53	54	-1	61	5	In	VDJ
CCTGTCCTCAGAACCGGGAGACACGGCACTGTATCTCTGCGCCAGCAGTCCGCGGAGATTAGCAATCAGCCCCAGCATTTTGGTGAT		2	1.2630089926240275E-5	44	TCRBV23-01*01	TCRBV23	TCRBV23-01	01				TCRBD02-01	TCRBD02	TCRBD02-01				01,02	TCRBJ01-05*01	TCRBJ01	TCRBJ01-05	01				4	4	7	5	1	0	37	50	51	55	59	2	Out	VDJ
CTGGAGTCCGCCAGCACCAACCAGACATCTATGTACCTCTGTGCCAGCAACGACAGGGCTAGCAATCAGCCCCAGCATTTTGGTGAT	CASNDRASNQPQHF	2	1.2630089926240275E-5	42	TCRBV28-01*01	TCRBV28	TCRBV28-01	01				TCRBD01-01*01	TCRBD01	TCRBD01-01	01				TCRBJ01-05*01	TCRBJ01	TCRBJ01-05	01				7	1	2	3	2	0	39	49	51	58	59	2	In	VDJ
CAGCCCTCAGAACCCAGGGACTCAGCTGTGTACTTCTGTGCCAGCAGTCTGGGTCAGGGGAACAATCAGCCCCAGCATTTTGGTGAT	CASSLGQGNNQPQHF	2	1.2630089926240275E-5	45	TCRBV12	TCRBV12				TCRBV12-03/12-04,TCRBV12-04		TCRBD01-01*01	TCRBD01	TCRBD01-01	01				TCRBJ01-05*01	TCRBJ01	TCRBJ01-05	01				5	2	4	2	6	3	36	48	54	60	62	2	In	VDJ
AAGATCCGGTCCACAAAGCTGGAGGACTCAGCCATGTACTTCTGTGCCAGCAGCCCCAGGGGGCAGCAGCCCCAGCATTTTGGTGAT	CASSPRGQQPQHF	2	1.2630089926240275E-5	39	TCRBV02-01	TCRBV02	TCRBV02-01				01,03	TCRBD01-01*01	TCRBD01	TCRBD01-01	01				TCRBJ01-05*01	TCRBJ01	TCRBJ01-05	01				6	2	4	0	3	7	42	53	56	64	66	2	In	VDJ
CTGAGTTCTAAGAAGCTCCTTCTCAGTGACTCTGGCTTCTATCTCTGTGCCTGGAGTGAGGGCGGACAGCCCCAGCATTTTGGTGAT	CAWSEGGQPQHF	2	1.2630089926240275E-5	36	TCRBV30-01*01	TCRBV30	TCRBV30-01	01								TCRBD01,TCRBD02	TCRBD01-01,TCRBD02-01		TCRBJ01-05*01	TCRBJ01	TCRBJ01-05	01				1	4	5	3	0	7	45	-1	58	62	66	2	In	VDJ
GAGCTGAATGTGAACGCCTTGTTGCTGGGGGACTCGGCCCTCTATCTCTGTGCCAGCAGCGGGGGTTTTGGCTACACCTTCGGTTCG	CASSGGFGYTF	1	6.3150449631201375E-6	33	TCRBV05-06*01	TCRBV05	TCRBV05-06	01								TCRBD01,TCRBD02	TCRBD01-01,TCRBD02-01		TCRBJ01-02*01	TCRBJ01	TCRBJ01-02	01				4	3	6	1	0	7	48	-1	60	65	68	1	In	VDJ
TCCCTGTCCCTAGAGTCTGCCATCCCCAACCAGACAGCTCTTTACTTCTGTGCCACCAGTGATGGTTATGGCTACACCTTCGGTTCG	CATSDGYGYTF	2	1.2630089926240275E-5	33	TCRBV24-01*01	TCRBV24	TCRBV24-01	01								TCRBD01,TCRBD02	TCRBD01-01,TCRBD02-01		TCRBJ01-02*01	TCRBJ01	TCRBJ01-02	01				3	1	0	10	0	5	48	-1	63	65	66	2	In	VDJ
ACCCTGCAGCCAGAAGACTCGGCCCTGTATCTCTGCGCCAGCAGCCAAGATCGGTGGGGACAGGAGTATGGCTACACCTTCGGTTCG	CASSQDRWGQEYGYTF	2	1.2630089926240275E-5	48	TCRBV04-03*01	TCRBV04	TCRBV04-03	01				TCRBD01-01*01	TCRBD01	TCRBD01-01	01				TCRBJ01-02*01	TCRBJ01	TCRBJ01-02	01				0	2	0	4	6	5	33	50	56	64	66	2	In	VDJ
CTGATTCTGGAGTCCGCCAGCACCAACCAGACATCTATGTACCTCTGTGCCAGCAGCTTGGGACAGTATGGCTACACCTTCGGTTCG	CASSLGQYGYTF	2	1.2630089926240275E-5	36	TCRBV28-01*01	TCRBV28	TCRBV28-01	01				TCRBD01-01*01	TCRBD01	TCRBD01-01	01				TCRBJ01-02*01	TCRBJ01	TCRBJ01-02	01				6	0	0	5	3	5	45	56	59	-1	66	2	In	VDJ
ATCCGGTCCACAAAGCTGGAGGACTCAGCCATGTACTTCTGTGCCAGCAGTGTAGAGAGGCAAATCTATGGCTACACCTTCGGTTCG	CASSVERQIYGYTF	2	1.2630089926240275E-5	42	TCRBV02-01	TCRBV02	TCRBV02-01				01,03	TCRBD02-01*02	TCRBD02	TCRBD02-01	02				TCRBJ01-02*01	TCRBJ01	TCRBJ01-02	01				4	5	11	1	4	4	39	52	56	60	65	2	In	VDJ
NTGTCGGCTGCTCCCTCCCAGACATCTGTGTACTTCTGTGCCAGCAGTGAAACCTCAGTCAGGGGCTATGGCTACACCTTCGGTTCG	CASSETSVRGYGYTF	2	1.2630089926240275E-5	45	TCRBV06-01*01	TCRBV06	TCRBV06-01	01				TCRBD01-01*01	TCRBD01	TCRBD01-01	01				TCRBJ01-02*01	TCRBJ01	TCRBJ01-02	01				2	0	4	2	8	4	36	51	59	-1	65	2	In	VDJ
GAACGCCTTGGAGCTGGACGACTCGGCCCTGTATCTCTGTGCCAGCAGCTTGCGGTTGGATAGGGCTATGGCTACACCTTCGGTTCG		2	1.2630089926240275E-5	44	TCRBV05-04*01	TCRBV05	TCRBV05-04	01								TCRBD01,TCRBD02	TCRBD01-01,TCRBD02-01		TCRBJ01-02*01	TCRBJ01	TCRBJ01-02	01				1	0	5	3	9	4	37	52	61	-1	65	2	Out	VDJ
GAAGATCCAGCCCTCAGAACCCAGGGACTCAGCTGTGTACTTCTGTGCCAGCAGTGGGAGGGCGGCTATGGCTACACCTTCGGTTCG		4	2.526017985248055E-5	38	TCRBV12-03/12-04*01	TCRBV12	TCRBV12-03/12-04	01				TCRBD02-01*02	TCRBD02	TCRBD02-01	02				TCRBJ01-02*01	TCRBJ01	TCRBJ01-02	01				5	3	9	0	0	4	43	-1	55	62	65	4	Out	VDJ
CTTCACATCAATTCCCTGGAGCTTGGTGACTCTGCTGTGTATTTCTGTGCCAGCAGCCAACTTAGCTATGGCTACACCTTCGGTTCG	CASSQLSYGYTF	2	1.2630089926240275E-5	36	TCRBV03-01/03-02*01	TCRBV03	TCRBV03-01/03-02	01				TCRBD02-01	TCRBD02	TCRBD02-01				01,02	TCRBJ01-02*01	TCRBJ01	TCRBJ01-02	01				2	0	5	8	2	4	45	60	62	-1	65	2	In	VDJ
CACATCAATTCCCTGGAGCTTGGTGACTCTGCTGTGTATTTCTGTGCCAGCAGCCACACAGGGGCCTATGGCTACACCTTCGGTTCG	CASSHTGAYGYTF	2	1.2630089926240275E-5	39	TCRBV03-01/03-02*01	TCRBV03	TCRBV03-01/03-02	01				TCRBD01-01*01	TCRBD01	TCRBD01-01	01				TCRBJ01-02*01	TCRBJ01	TCRBJ01-02	01				3	1	3	2	1	4	42	56	57	64	65	2	In	VDJ
CGGTCCACAAAGCTGGAGGACTCAGCCATGTACTTCTGTGCCAGCAGTACACGGCAGGGAGGTACCTATGGCTACACCTTCGGTTCG	CASSTRQGGTYGYTF	2	1.2630089926240275E-5	45	TCRBV02-01	TCRBV02	TCRBV02-01				01,03	TCRBD02-01*02	TCRBD02	TCRBD02-01	02				TCRBJ01-02*01	TCRBJ01	TCRBJ01-02	01				5	3	9	1	8	4	36	48	56	62	65	2	In	VDJ
GGAGTCCGCCAGCACCAACCAGACATCTATGTACCTCTGTGCCAGCACATGCGGGACAGGGGTAACTATGGCTACACCTTCGGTTCG		2	1.2630089926240275E-5	44	TCRBV28-01*01	TCRBV28	TCRBV28-01	01				TCRBD01-01*01	TCRBD01	TCRBD01-01	01				TCRBJ01-02*01	TCRBJ01	TCRBJ01-02	01				7	0	0	2	5	1	37	47	52	-1	62	2	Out	VDJ
TCCGCCAGCACCAACCAGACATCTATGTACCTCTGTGCCAGCAGTGTAACAGGGCCCAATTCTAACTATGGCTACACCTTCGGTTCG	CASSVTGPNSNYGYTF	2	1.2630089926240275E-5	48	TCRBV28-01*01	TCRBV28	TCRBV28-01	01				TCRBD01-01*01	TCRBD01	TCRBD01-01	01				TCRBJ01-02*01	TCRBJ01	TCRBJ01-02	01				5	7	3	3	3	0	33	45	48	54	61	2	In	VDJ
CAGCGCACAGAGCAGCGGGACTCGGCCATGTATCGCTGTGCCAGCAGTTCCCCAGGGATGGCTAACTATGGCTACACCTTCGGTTCG	CASSSPGMANYGYTF	2	1.2630089926240275E-5	45	TCRBV07-06*01	TCRBV07	TCRBV07-06	01				TCRBD01-01*01	TCRBD01	TCRBD01-01	01				TCRBJ01-02*01	TCRBJ01	TCRBJ01-02	01				6	4	4	3	5	0	36	47	52	57	61	2	In	VDJ
GTGACATCGGCCCAAAAGAACCCGACAGCTTTCTATCTCTGTGCCAGTAGTATTTCCGTCCGGAACTATGGCTACACCTTCGGTTCG	CASSISVRNYGYTF	2	1.2630089926240275E-5	42	TCRBV19-01*01	TCRBV19	TCRBV19-01	01				TCRBD02-01	TCRBD02	TCRBD02-01				01,02	TCRBJ01-02*01	TCRBJ01	TCRBJ01-02	01				3	0	8	5	7	2	39	53	60	-1	63	2	In	VDJ
GAGTCCGCCAGCACCAACCAGACATCTATGTACCTCTGTGCCAGCAGGGGACAGGGGGCGCAGGAGGATGGCTACACCTTCGGTTCG	CASRGQGAQEDGYTF	3	1.8945134889360412E-5	45	TCRBV28-01*01	TCRBV28	TCRBV28-01	01				TCRBD01-01*01	TCRBD01	TCRBD01-01	01				TCRBJ01-02*01	TCRBJ01	TCRBJ01-02	01				6	8	0	0	0	6	36	-1	47	59	67	3	In	VDJ
CTACACACCCTGCAGCCAGAAGACTCGGCCCTGTATCTCTGTGCCAGCAGCCAAGATCTTTGGCAGGATGGCTACACCTTCGGTTCG	CASSQDLWQDGYTF	4	2.526017985248055E-5	42	TCRBV04-02*01	TCRBV04	TCRBV04-02	01				TCRBD01-01*01	TCRBD01	TCRBD01-01	01				TCRBJ01-02*01	TCRBJ01	TCRBJ01-02	01				0	0	4	4	7	6	39	56	63	-1	67	4	In	VDJ
AACGCCTTGTTGCTGGGGGACTCGGCCCTCTATCTCTGTGCCAGCAGCTTGCCGGGATCTGGAGAAAATGGCTACACCTTCGGTTCG	CASSLPGSGENGYTF	1	6.3150449631201375E-6	45	TCRBV05-06*01	TCRBV05	TCRBV05-06	01				TCRBD02-01*02	TCRBD02	TCRBD02-01	02				TCRBJ01-02*01	TCRBJ01	TCRBJ01-02	01				1	10	8	3	1	6	36	51	52	57	67	1	In	VDJ
TCCCTGATTCTGGAGTCCGCCAGCACCAACCAGACATCTATGTACCTCTGTGCCAGCAGTCCCCCGGAGGGCTACACCTTCGGTTCG	CASSPPEGYTF	2	1.2630089926240275E-5	33	TCRBV28-01*01	TCRBV28	TCRBV28-01	01				TCRBD02-01*02	TCRBD02	TCRBD02-01	02				TCRBJ01-02*01	TCRBJ01	TCRBJ01-02	01				5	0	10	2	5	8	48	60	65	-1	69	2	In	VDJ
CCTACACACCCTGCAGCCAGAAGACTCGGCCCTGTATCTCTGCGCCAGCAGCCAAAAACTCAATGACGCGGCTACACCTTCGGTTCG		2	1.2630089926240275E-5	41	TCRBV04-03*01	TCRBV04	TCRBV04-03	01								TCRBD01,TCRBD02	TCRBD01-01,TCRBD02-01		TCRBJ01-02*01	TCRBJ01	TCRBJ01-02	01				2	2	2	7	9	8	40	55	64	67	69	2	Out	VDJ
ATCCTGGAGTCGCCCAGCCCCAACCAGACCTCTCTGTACTTCTGTGCCAGCAGTTTAACAGGTACGAGCGGCTACACCTTCGGTTCG	CASSLTGTSGYTF	2	1.2630089926240275E-5	39	TCRBV27-01*01	TCRBV27	TCRBV27-01	01				TCRBD01-01*01	TCRBD01	TCRBD01-01	01				TCRBJ01-02*01	TCRBJ01	TCRBJ01-02	01				2	7	3	4	0	8	42	-1	57	62	69	2	In	VDJ
TTGTTGCTGGGGGACTCGGCCCTCTATCTCTGTGCCAGCAGCTTGGATGCAGCCCGTTCCTCCCTCCTAGGGCAGTACTTCGGGCCG	CASSLDAARSSLLGQYF	1	6.3150449631201375E-6	51	TCRBV05-06*01	TCRBV05	TCRBV05-06	01				TCRBD02-01	TCRBD02	TCRBD02-01				01,02	TCRBJ02-07*01	TCRBJ02	TCRBJ02-07	01				0	1	4	8	20	9	30	46	66	70	71	1	In	VDJ
AGGATCCAGCAGGTAGTGCGAGGAGATTCGGCAGCTTATTTCTGTGCCAGCTCACCGAGGTGGGCGGGCGAGCAGTACTTCGGGCCG	CASSPRWAGEQYF	6	3.7890269778720825E-5	39	TCRBV18-01*01	TCRBV18	TCRBV18-01	01				TCRBD02-01	TCRBD02	TCRBD02-01				01,02	TCRBJ02-07*01	TCRBJ02	TCRBJ02-07	01				3	0	7	4	7	6	42	56	63	-1	68	6	In	VDJ
GAGTCCGCCAGCACCAACCAGACATCTATGTACCTCTGTGCCAGCAGTCCCCCCTGGGACAGGGTCAGCGAGCAGTACTTCGGGCCG	CASSPPWDRVSEQYF	1	6.3150449631201375E-6	45	TCRBV28-01*01	TCRBV28	TCRBV28-01	01				TCRBD01-01*01	TCRBD01	TCRBD01-01	01				TCRBJ02-07*01	TCRBJ02	TCRBJ02-07	01				5	4	0	3	7	6	36	48	55	64	68	1	In	VDJ
GAACGCCTTGTTGCTGGGGGACTCGGCCCTCTATCTCTGTGCCAGCAGCGTGTCCAGCCTGAGGGTCCCGAGCAGTACTTCGGGCCG		1	6.3150449631201375E-6	44	TCRBV05-06*01	TCRBV05	TCRBV05-06	01				TCRBD02-01*02	TCRBD02	TCRBD02-01	02				TCRBJ02-07*01	TCRBJ02	TCRBJ02-07	01				4	3	11	0	11	6	37	49	60	65	68	1	Out	VDJ
NNNNNCTCTCACTGTGACATCGGCCCAAAAGAACCCGACAGCTTTCTATGACGAGGGACAGCACGTTACGAGCAGTACTTCGGGCCG		1	6.3150449631201375E-6	29	TCRBV19-01*01	TCRBV19	TCRBV19-01	01				TCRBD01-01*01	TCRBD01	TCRBD01-01	01				TCRBJ02-07*01	TCRBJ02	TCRBJ02-07	01				20	5	0	5	5	4	52	49	54	61	66	1	Out	VDJ
TCCCTGGAGCTTGGTGACTCTGCTGTGTATTTCTGTGCCAGCAGCCACATATCAGGGGGCAAGCCTTACGAGCAGTACTTCGGGCCG	CASSHISGGKPYEQYF	3	1.8945134889360412E-5	48	TCRBV03-01/03-02*01	TCRBV03	TCRBV03-01/03-02	01				TCRBD01-01*01	TCRBD01	TCRBD01-01	01				TCRBJ02-07*01	TCRBJ02	TCRBJ02-07	01				3	6	4	0	5	4	33	47	52	60	66	3	In	VDJ
GAGTCCGCCAGCACCAACCAGACATCTATGTACCTCTGTGCCAGCAGTGTAGGGGTAGGGCTCTTGTACGAGCAGTACTTCGGGCCG	CASSVGVGLLYEQYF	1	6.3150449631201375E-6	45	TCRBV28-01*01	TCRBV28	TCRBV28-01	01				TCRBD01-01*01	TCRBD01	TCRBD01-01	01				TCRBJ02-07*01	TCRBJ02	TCRBJ02-07	01				5	11	5	2	2	4	36	48	50	55	66	1	In	VDJ
ATCCTGAGTTCTAAGAAGCTCCTTCTCAGTGACTCTGGCTTCTATCTCTGTGCCTGGAATAGGGGGTACGAGCAGTACTTCGGGCCG	CAWNRGYEQYF	1	6.3150449631201375E-6	33	TCRBV30-01*01	TCRBV30	TCRBV30-01	01				TCRBD01-01*01	TCRBD01	TCRBD01-01	01				TCRBJ02-07*01	TCRBJ02	TCRBJ02-07	01				4	0	5	1	2	4	48	58	60	-1	66	1	In	VDJ
TGAATGTGAACGCCTTGGAGCTGGACGACTCGGCCCTGTATCTCTGTGCCAGCTAGGGGCACATTCTACGAGCAGTACTTCGGGCCG		1	6.3150449631201375E-6	37	TCRBV05-04*01	TCRBV05	TCRBV05-04	01				TCRBD01-01*01	TCRBD01	TCRBD01-01	01				TCRBJ02-07*01	TCRBJ02	TCRBJ02-07	01				7	6	5	2	1	3	44	53	54	59	65	1	Out	VDJ
ATCCGGTCCACAAAGCTGGAGGACTCAGCCATGTACTTCTGTGCCAGCAGGAGCCGGGACAGGGGCTACGAGCAGTACTTCGGGCCG	CASRSRDRGYEQYF	2	1.2630089926240275E-5	42	TCRBV02-01	TCRBV02	TCRBV02-01				01,03	TCRBD01-01*01	TCRBD01	TCRBD01-01	01				TCRBJ02-07*01	TCRBJ02	TCRBJ02-07	01				6	0	0	2	5	3	39	50	55	-1	65	2	In	VDJ
ACGCCTTGTTGCTGGGGGACTCGGCCCTCTATCTCTGTGCCAGCAGCTTGTGCAACGGACAGGGGCTACGAGCAGTACTTCGGGCCG		1	6.3150449631201375E-6	46	TCRBV05-06*01	TCRBV05	TCRBV05-06	01				TCRBD01-01*01	TCRBD01	TCRBD01-01	01				TCRBJ02-07*01	TCRBJ02	TCRBJ02-07	01				1	0	1	2	6	3	35	50	56	-1	65	1	Out	VDJ
CAGCGCACAGAGCAGGAGGACTCGGCCGTGTATCTCTGTGCCAGCAGCTTACCCTCTCAGGGGCGCTACGAGCAGTACTTCGGGCCG	CASSLPSQGRYEQYF	2	1.2630089926240275E-5	45	TCRBV07-02	TCRBV07	TCRBV07-02				01,02	TCRBD01-01*01	TCRBD01	TCRBD01-01	01				TCRBJ02-07*01	TCRBJ02	TCRBJ02-07	01				2	2	4	2	6	3	36	51	57	63	65	2	In	VDJ
AAGATCCAGCCTGCAGAGCTTGGGGACTCGGCCATGTATCTCTGTGCCAGCAGCGACTAGCGGTCCTACGAGCAGTACTTCGGGCCG	CASSD*RSYEQYF	1	6.3150449631201375E-6	39	TCRBV11-01*01	TCRBV11	TCRBV11-01	01				TCRBD02-01	TCRBD02	TCRBD02-01				01,02	TCRBJ02-07*01	TCRBJ02	TCRBJ02-07	01				5	0	2	5	0	1	42	-1	54	-1	63	1	Stop	VDJ
AGGATCCAGCAGGTAGTGCGAGGAGATTCGGCAGCTTATTTCTGTGCCAGCTCACCGGCGGAGTCCTACGAGCAGTACTTCGGGCCG	CASSPAESYEQYF	10	6.315044963120137E-5	39	TCRBV18-01*01	TCRBV18	TCRBV18-01	01				TCRBD02-01	TCRBD02	TCRBD02-01				01,02	TCRBJ02-07*01	TCRBJ02	TCRBJ02-07	01				3	2	7	5	1	1	42	56	57	61	63	10	In	VDJ
CTGAAGATCCGGTCCACAAAGCTGGAGGACTCAGCCATGTACTTCTGTGCCAGCAGTCCCAGCTCCTACGAGCAGTACTTCGGGCCG	CASSPSSYEQYF	3	1.8945134889360412E-5	36	TCRBV02-01	TCRBV02	TCRBV02-01				01,03	TCRBD01-01*01	TCRBD01	TCRBD01-01	01				TCRBJ02-07*01	TCRBJ02	TCRBJ02-07	01				5	0	4	5	2	0	45	57	59	-1	62	3	In	VDJ
CTGAAGATCCGGTCCACAAAGCTGGAGGACTCAGCCATGTACTTCTGTGCCCCGCAAGGGCCCTCCTACGAGCAGTACTTCGGGCCG	CAPQGPSYEQYF	2	1.2630089926240275E-5	36	TCRBV02-01	TCRBV02	TCRBV02-01				01,03					TCRBD01,TCRBD02	TCRBD01-01,TCRBD02-01		TCRBJ02-07*01	TCRBJ02	TCRBJ02-07	01				11	2	5	3	5	0	45	51	56	60	62	2	In	VDJ
CAGTCCACGGAGTCAGGGGACACAGCACTGTATTTCTGTGCCAGCAGCGAAGACAGGGATTACTCCTACGAGCAGTACTTCGGGCCG	CASSEDRDYSYEQYF	1	6.3150449631201375E-6	45	TCRBV21-01*01	TCRBV21	TCRBV21-01	01				TCRBD01-01*01	TCRBD01	TCRBD01-01	01				TCRBJ02-07*01	TCRBJ02	TCRBJ02-07	01				1	4	3	3	0	0	36	-1	52	58	62	1	In	VDJ
CTGATCCTGGAGTCGCCCAGCCCCAACCAGACCTCTCTGTACTTCTGTGCCAGCGGGACAGGGGCCTACGAGCAGTACTTCGGGCCG	CASGTGAYEQYF	2	1.2630089926240275E-5	36	TCRBV27-01*01	TCRBV27	TCRBV27-01	01				TCRBD01-01*01	TCRBD01	TCRBD01-01	01				TCRBJ02-07*01	TCRBJ02	TCRBJ02-07	01				8	0	0	2	0	2	45	-1	54	-1	64	2	In	VDJ
GTGCAGCCTGCAGAACTGGAGGATTCTGGAGTTTATTTCTGTGCCAGCAGCCAAGACGTGCAGGCCTACGAGCAGTACTTCGGGCCG	CASSQDVQAYEQYF	2	1.2630089926240275E-5	42	TCRBV14-01*01	TCRBV14	TCRBV14-01	01				TCRBD01-01*01	TCRBD01	TCRBD01-01	01				TCRBJ02-07*01	TCRBJ02	TCRBJ02-07	01				0	0	4	4	4	2	39	56	60	-1	64	2	In	VDJ
ATCCGGTCCACAAAGCTGGAGGACTCAGCCATGTACTTCTGTGCCAGCAGTGCCCCGGGACTAGCCTACGAGCAGTACTTCGGGCCG	CASSAPGLAYEQYF	2	1.2630089926240275E-5	42	TCRBV02-01	TCRBV02	TCRBV02-01				01,03	TCRBD02-01	TCRBD02	TCRBD02-01				01,02	TCRBJ02-07*01	TCRBJ02	TCRBJ02-07	01				4	0	0	8	4	2	39	52	56	-1	64	2	In	VDJ
ACTGTGACATCGGCCCAAAAGAACCCGACAGCTTTCTATCTCTGTGCCACCAGAGCGGGGGGGCCCTACGAGCAGTACTTCGGGCCG	CATRAGGPYEQYF	4	2.526017985248055E-5	39	TCRBV19-01*01	TCRBV19	TCRBV19-01	01				TCRBD02-01*01	TCRBD02	TCRBD02-01	01				TCRBJ02-07*01	TCRBJ02	TCRBJ02-07	01				10	1	6	0	4	2	42	49	53	63	64	4	In	VDJ
AGTCGCCCAGCCCCAACCAGACCTCTCTGTACTTCTGTGCCAGCAGTTTATCGAGAAGGGGCCCCCTACGAGCAGTACTTCGGGCCG		3	1.8945134889360412E-5	46	TCRBV27-01*01	TCRBV27	TCRBV27-01	01				TCRBD01-01*01	TCRBD01	TCRBD01-01	01				TCRBJ02-07*01	TCRBJ02	TCRBJ02-07	01				0	3	5	2	4	2	35	52	56	61	64	3	Out	VDJ
GTGAACGCCTTGTTGCTGGGGGACTCGGCCCTCTATCTCTGTGCCAGCAGCCCCAGGGACAGTACCTACGAGCAGTACTTCGGGCCG	CASSPRDSTYEQYF	1	6.3150449631201375E-6	42	TCRBV05-06*01	TCRBV05	TCRBV05-06	01				TCRBD01-01*01	TCRBD01	TCRBD01-01	01				TCRBJ02-07*01	TCRBJ02	TCRBJ02-07	01				4	2	0	5	4	2	39	51	55	62	64	1	In	VDJ
ATCCAGCCCTCAGAACCCAGGGACTCAGCTGTGTACTTCTGTGCCAGCAGTTTAAGGGGGGCCCACTACGAGCAGTACTTCGGGCCG	CASSLRGAHYEQYF	1	6.3150449631201375E-6	42	TCRBV12	TCRBV12				TCRBV12-03/12-04,TCRBV12-04						TCRBD01,TCRBD02	TCRBD01-01,TCRBD02-01		TCRBJ02-07*01	TCRBJ02	TCRBJ02-07	01				2	5	5	1	0	3	39	-1	54	60	65	1	In	VDJ
AATGTGAACGCCTTGTTGCTGGGGGACTCGGCCCTCTATCTCTGTGCCACCCGAAGGCAGGGAGGAAACGAGCAGTACTTCGGGCCG	CATRRQGGNEQYF	2	1.2630089926240275E-5	39	TCRBV05-06*01	TCRBV05	TCRBV05-06	01				TCRBD02-01*02	TCRBD02	TCRBD02-01	02				TCRBJ02-07*01	TCRBJ02	TCRBJ02-07	01				9	2	9	1	10	5	42	49	59	65	67	2	In	VDJ
GAGTCCGCCAGCACCAACCAGACATCTATGTACCTCTGTGCCAGCAGTTTGGTGGGAATCTCTGGAAACACCATATATTTTGGAGAG	CASSLVGISGNTIYF	2	1.2630089926240275E-5	45	TCRBV28-01*01	TCRBV28	TCRBV28-01	01								TCRBD01,TCRBD02	TCRBD01-01,TCRBD02-01		TCRBJ01-03*01	TCRBJ01	TCRBJ01-03	01				3	2	0	8	3	0	36	50	53	57	59	2	In	VDJ
GTGACATCGGCCCAAAAGAACCCGACAGCTTTCTATCTCTGTGCCAGTAGCCCTAGGGGCTCTGGAAACACCATATATTTTGGAGAG	CASSPRGSGNTIYF	2	1.2630089926240275E-5	42	TCRBV19-01*01	TCRBV19	TCRBV19-01	01				TCRBD01-01*01	TCRBD01	TCRBD01-01	01				TCRBJ01-03*01	TCRBJ01	TCRBJ01-03	01				6	0	5	2	4	0	39	50	54	-1	59	2	In	VDJ
TCTAAGAAGCTCCTTCTCAGTGACTCTGGCTTCTATCTCTGTGCCTGGAGTGTAAATGACTCTGGAAACACCATATATTTTGGAGAG	CAWSVNDSGNTIYF	2	1.2630089926240275E-5	42	TCRBV30-01*01	TCRBV30	TCRBV30-01	01								TCRBD01,TCRBD02	TCRBD01-01,TCRBD02-01		TCRBJ01-03*01	TCRBJ01	TCRBJ01-03	01				0	0	2	8	4	0	39	53	57	-1	59	2	In	VDJ
TCCCTGGAGCTTGGTGACTCTGCTGTGTATTTCTGTGCCAGCAGCCAAGTCAGTGTCGGGCTCGGAAACACCATATATTTTGGAGAG	CASSQVSVGLGNTIYF	3	1.8945134889360412E-5	48	TCRBV03-01/03-02*01	TCRBV03	TCRBV03-01/03-02	01								TCRBD01,TCRBD02	TCRBD01-01,TCRBD02-01		TCRBJ01-03*01	TCRBJ01	TCRBJ01-03	01				1	2	8	0	8	4	33	49	57	61	63	3	In	VDJ
NTGAAGATCCAGCCCTCAGAACCCAGGGACTCAGCTGTGTACTTCTGTGCCAGCAGGGACAGGGAGTACATTCAGTACTTCGGCGCC	CASRDREYIQYF	3	1.8945134889360412E-5	36	TCRBV12-03/12-04*01	TCRBV12	TCRBV12-03/12-04	01				TCRBD01-01*01	TCRBD01	TCRBD01-01	01				TCRBJ02-04*01	TCRBJ02	TCRBJ02-04	01				6	3	1	3	0	8	45	-1	56	64	67	3	In	VDJ
TCCGCCAGCACCAACCAGACATCTATGTACCTCTGTGCCAGCGGCTCCTCTAGCGGGGGATCCAAAAACATTCAGTACTTCGGCGCC	CASGSSSGGSKNIQYF	1	6.3150449631201375E-6	48	TCRBV28-01*01	TCRBV28	TCRBV28-01	01				TCRBD02-01*01	TCRBD02	TCRBD02-01	01				TCRBJ02-04*01	TCRBJ02	TCRBJ02-04	01				8	2	4	2	7	2	33	42	49	59	61	1	In	VDJ
AAGATCCGGTCCACAAAGCTGGAGGACTCAGCCATGTACTTCTGTGCCAGCGTAGGACAAAGCCGCCCTCCCCTCCACTTTGGGAAC	CASVGQSRPPLHF	2	1.2630089926240275E-5	39	TCRBV02-01	TCRBV02	TCRBV02-01				01,03	TCRBD01-01*01	TCRBD01	TCRBD01-01	01				TCRBJ01-06*02	TCRBJ01	TCRBJ01-06	02				8	10	1	6	3	13	42	51	54	59	69	2	In	VDJ
AAGAAGCTCCTTCTCAGTGACTCTGGCTTCTATCTCTGTGCCTGGAGCCGTGGACAGGGTTTTAGTTCACCCCTCCACTTTGGGAAC	CAWSRGQGFSSPLHF	5	3.157522481560069E-5	45	TCRBV30-01*01	TCRBV30	TCRBV30-01	01				TCRBD01-01*01	TCRBD01	TCRBD01-01	01				TCRBJ01-06*02	TCRBJ01	TCRBJ01-06	02				3	6	1	3	4	9	36	47	51	59	65	5	In	VDJ
CTTCACCTACACGCCCTGCAGCCAGAAGACTCAGCCCTGTATCTCTGCGCCAGCAGCCTCGGGGATTCACCCCTCCACTTTGGGAAC	CASSLGDSPLHF	2	1.2630089926240275E-5	36	TCRBV04-01*01	TCRBV04	TCRBV04-01	01				TCRBD02-01*01	TCRBD02	TCRBD02-01	01				TCRBJ01-06*02	TCRBJ01	TCRBJ01-06	02				4	0	8	3	1	8	45	58	59	-1	64	2	In	VDJ
CACGGAGTCAGGGGACACAGCACTGTATTTCTGTGCCAGCAGCAAAGCAACGGCCACTCCTATAATTCACCCCTCCACTTTGGGAAC		2	1.2630089926240275E-5	50	TCRBV21-01*01	TCRBV21	TCRBV21-01	01								TCRBD01,TCRBD02	TCRBD01-01,TCRBD02-01		TCRBJ01-06*02	TCRBJ01	TCRBJ01-06	02				0	2	9	0	3	0	31	48	51	54	56	2	Out	VDJ
CACATCAATTCCCTGGAGCTTGGTGACTCTGCTGTGTATTTCTGTGCCAGTAACGGGCAGGGGAATTCACCCCTCCACTTTGGGAAC	CASNGQGNSPLHF	2	1.2630089926240275E-5	39	TCRBV03-01/03-02*01	TCRBV03	TCRBV03-01/03-02	01				TCRBD01-01*01	TCRBD01	TCRBD01-01	01				TCRBJ01-06*02	TCRBJ01	TCRBJ01-06	02				9	0	4	2	7	7	42	50	57	-1	63	2	In	VDJ
NNNNTGTCGGCTGCTCCCTCCCAGACATCTGTGTACTTCTGTGCCAGCAGAGCAGGGGGCTCGAATTCACCCCTCCACTTTGGGAAC	CASRAGGSNSPLHF	2	1.2630089926240275E-5	42	TCRBV06-05*01	TCRBV06	TCRBV06-05	01				TCRBD01-01*01	TCRBD01	TCRBD01-01	01				TCRBJ01-06*02	TCRBJ01	TCRBJ01-06	02				6	3	4	0	2	7	39	50	52	60	63	2	In	VDJ
CAGCGCACAGAGCAGGAGGACTCGGCCGTGTATCTCTGTGCCAGCACCCTAGGGCAGGGGGCAGGCTCACCCCTCCACTTTGGGAAC	CASTLGQGAGSPLHF	2	1.2630089926240275E-5	45	TCRBV07-02	TCRBV07	TCRBV07-02				01,02	TCRBD01-01*01	TCRBD01	TCRBD01-01	01				TCRBJ01-06*02	TCRBJ01	TCRBJ01-06	02				7	4	4	0	8	10	36	46	54	62	66	2	In	VDJ
ACAGTGACCAGTGCCCATCCTGAAGACAGCAGCTTCTACATCTGCAGTGCTAGCGAAGGGTTGTACTCACCCCTCCACTTTGGGAAC	CSASEGLYSPLHF	2	1.2630089926240275E-5	39	TCRBV20	TCRBV20				TCRBV20-01,TCRBV20-or09_02						TCRBD01,TCRBD02	TCRBD01-01,TCRBD02-01		TCRBJ01-06*02	TCRBJ01	TCRBJ01-06	02				3	6	5	3	3	10	42	53	56	60	66	2	In	VDJ
ATCCTGAGTTCTAAGAAGCTCCTTCTCAGTGACTCTGGCTTCTATCTCTGTGCCTGGAGTGCGGGGCCACCCCTCCACTTTGGGAAC	CAWSAGPPLHF	2	1.2630089926240275E-5	33	TCRBV30-01*01	TCRBV30	TCRBV30-01	01								TCRBD01,TCRBD02	TCRBD01-01,TCRBD02-01		TCRBJ01-06*02	TCRBJ01	TCRBJ01-06	02				1	0	7	0	1	11	48	61	62	-1	67	2	In	VDJ
AATTCCCTGGAGCTTGGTGACTCTGCTGTGTATTTCTGTGCCAGCAGCCTCGGACAGGCCGGAGGCCATGAGCAGTTCTTCGGGCCA	CASSLGQAGGHEQFF	2	1.2630089926240275E-5	45	TCRBV03-01/03-02*01	TCRBV03	TCRBV03-01/03-02	01				TCRBD01-01*01	TCRBD01	TCRBD01-01	01				TCRBJ02-01*01	TCRBJ02	TCRBJ02-01	01				4	9	1	4	2	8	36	49	51	58	67	2	In	VDJ
TCTGCCATCCCCAACCAGACAGCTCTTTACTTCTGTGCCACCAGTGATTTGGCGGGGGGGAGCCAGAATGAGCAGTTCTTCGGGCCA	CATSDLAGGSQNEQFF	2	1.2630089926240275E-5	48	TCRBV24-01*01	TCRBV24	TCRBV24-01	01				TCRBD02-01*01	TCRBD02	TCRBD02-01	01				TCRBJ02-01*01	TCRBJ02	TCRBJ02-01	01				0	6	7	0	0	7	33	-1	51	60	66	2	In	VDJ
NNNNNNNTGAAGATCCAGCCCTCAGAACCCAGGGACTCAGCTGTGTACTTCTGTGCCAGCGGGTACAATGAGCAGTTCTTCGGGCCA	CASGYNEQFF	1	6.3150449631201375E-6	30	TCRBV12-03/12-04*01	TCRBV12	TCRBV12-03/12-04	01								TCRBD01,TCRBD02	TCRBD01-01,TCRBD02-01		TCRBJ02-01*01	TCRBJ02	TCRBJ02-01	01				8	0	0	9	0	4	51	-1	60	-1	63	1	In	VDJ
ACTCGGCCGTGTATCTCTGTGCCAGCAGCTTAGATTAAAGGTCCCCTGGGGACTAGCGGGTCCTACAATGAGCAGTTCTTCGGGCCA		2	1.2630089926240275E-5	64	TCRBV11	TCRBV11				TCRBV11-02,TCRBV11-03		TCRBD02-01	TCRBD02	TCRBD02-01				01,02	TCRBJ02-01*01	TCRBJ02	TCRBJ02-01	01				0	0	0	4	14	1	17	34	48	-1	60	2	Out	VDJ
GTGACATCGGCCCAAAAGAACCCGACAGCTTTCTATCTCTGTGCCAGTAGTATTCGGACACCAGACAATGAGCAGTTCTTCGGGCCA	CASSIRTPDNEQFF	3	1.8945134889360412E-5	42	TCRBV19-01*01	TCRBV19	TCRBV19-01	01				TCRBD01-01*01	TCRBD01	TCRBD01-01	01				TCRBJ02-01*01	TCRBJ02	TCRBJ02-01	01				3	4	1	6	2	5	39	53	55	60	64	3	In	VDJ
AGTGCCCATCCTGAAGACAGCAGCTTCTACATCTGCAGTGCTCCGGGACTAGCGGGGGGGCGGAACAATGAGCAGTTCTTCGGGCCA	CSAPGLAGGRNNEQFF	3	1.8945134889360412E-5	48	TCRBV20	TCRBV20				TCRBV20-01,TCRBV20-or09_02		TCRBD02-01*01	TCRBD02	TCRBD02-01	01				TCRBJ02-01*01	TCRBJ02	TCRBJ02-01	01				5	4	0	0	2	5	33	42	44	60	64	3	In	VDJ
AAGATCCAGCCCTCAGAACCCAGGGACTCAGCTGTGTACTTCTGTGCCAGCAGTCTAATGGGGGTCGGGGAGCAGTTCTTCGGGCCA	CASSLMGVGEQFF	1	6.3150449631201375E-6	39	TCRBV12-03/12-04*01	TCRBV12	TCRBV12-03/12-04	01								TCRBD01,TCRBD02	TCRBD01-01,TCRBD02-01		TCRBJ02-01*01	TCRBJ02	TCRBJ02-01	01				5	5	6	1	5	10	42	54	59	64	69	1	In	VDJ
GTGACCAGTGCCCATCCTGAAGACAGCAGCTTCTACATCTGCAGTGCCCGCCCAAATATGATGGGGGAGACCCAGTACTTCGGGCCA	CSARPNMMGETQYF	4	2.526017985248055E-5	42	TCRBV20	TCRBV20				TCRBV20-01,TCRBV20-or09_02						TCRBD01,TCRBD02	TCRBD01-01,TCRBD02-01		TCRBJ02-05*01	TCRBJ02	TCRBJ02-05	01				6	0	6	2	15	5	39	47	62	-1	66	4	In	VDJ
AAGATCCGGTCCACAAAGCTGGAGGACTCAGCCATGTACTTCTGTGCCAGCTCTAGCGGGGGGCGAGAGACCCAGTACTTCGGGCCA	CASSSGGRETQYF	9	5.683540466808124E-5	39	TCRBV02-01	TCRBV02	TCRBV02-01				01,03	TCRBD02-01*01	TCRBD02	TCRBD02-01	01				TCRBJ02-05*01	TCRBJ02	TCRBJ02-05	01				8	2	4	1	1	4	42	51	52	63	65	9	In	VDJ
NTGTCGGCTGCTCCCTCCCAGACATCTGTGTACTTCTGTGCCAGCAGTTACTCGATATACCGGGAAGAGACCCAGTACTTCGGGCCA	CASSYSIYREETQYF	2	1.2630089926240275E-5	45	TCRBV06-05*01	TCRBV06	TCRBV06-05	01				TCRBD02-01	TCRBD02	TCRBD02-01				01,02	TCRBJ02-05*01	TCRBJ02	TCRBJ02-05	01				0	0	8	4	7	3	36	53	60	-1	64	2	In	VDJ
TCGGCTGCTCCCTCCCAAACATCTGTGTACTTCTGTGCCAGCAGTTACCCAGCAGGAGGTTTGCAAGAGACCCAGTACTTCGGGCCA	CASSYPAGGLQETQYF	3	1.8945134889360412E-5	48	TCRBV06-02/06-03*01	TCRBV06	TCRBV06-02/06-03	01				TCRBD02-01*02	TCRBD02	TCRBD02-01	02				TCRBJ02-05*01	TCRBJ02	TCRBJ02-05	01				2	4	10	1	6	2	33	48	54	59	63	3	In	VDJ
GCCTTGTTGCTGGGGGACTCGGCCCTGTATCTCTGTGCCAGCAGCGCATCGACAGGGGTTGTCCAAGAGACCCAGTACTTCGGGCCA	CASSASTGVVQETQYF	1	6.3150449631201375E-6	48	TCRBV05-05*01	TCRBV05	TCRBV05-05	01				TCRBD01-01*01	TCRBD01	TCRBD01-01	01				TCRBJ02-05*01	TCRBJ02	TCRBJ02-05	01				4	4	2	2	5	1	33	45	50	58	62	1	In	VDJ
GAGTCCGCCAGCACCAACCAGACATCTATGTACCTCTGTGCCAGCAGTGCGACAGGGGGCGTCTGGGATACGCAGTATTTTGGCCCA	CASSATGGVWDTQYF	2	1.2630089926240275E-5	45	TCRBV28-01*01	TCRBV28	TCRBV28-01	01				TCRBD01-01*01	TCRBD01	TCRBD01-01	01				TCRBJ02-03*01	TCRBJ02	TCRBJ02-03	01				5	6	2	0	2	6	36	48	50	60	66	2	In	VDJ
CCAGTCCACGGAGTCAGGGGACACAGCACTGTATTTCTGTGCCAGCGGGTGAGCGGGGGGTACACAGATACGCAGTATTTTGGCCCA		5	3.157522481560069E-5	44	TCRBV21-01*01	TCRBV21	TCRBV21-01	01				TCRBD02-01*01	TCRBD02	TCRBD02-01	01				TCRBJ02-03*01	TCRBJ02	TCRBJ02-03	01				8	2	6	1	5	2	37	46	51	60	62	5	Out	VDJ
NTGAAGATCCAGCCCTCAGAACCCAGGGACTCAGCTGTGTATTTTTGTGCTAGTGGTTTGCGCCGTGGGGAGCTGTTTTTTGGAGAA	CASGLRRGELFF	2	1.2630089926240275E-5	36	TCRBV12-05*01	TCRBV12	TCRBV12-05	01								TCRBD01,TCRBD02	TCRBD01-01,TCRBD02-01		TCRBJ02-02*01	TCRBJ02	TCRBJ02-02	01				2	3	10	0	1	8	45	60	61	63	66	2	In	VDJ
CGGTCCACAAAGCTGGAGGACTCAGCCATGTACTTCTGTGCCAGCAGAGGGACAGGGGGCCTCACCGGGGAGCTGTTTTTTGGAGAA	CASRGTGGLTGELFF	3	1.8945134889360412E-5	45	TCRBV02-01	TCRBV02	TCRBV02-01				01,03	TCRBD01-01*01	TCRBD01	TCRBD01-01	01				TCRBJ02-02*01	TCRBJ02	TCRBJ02-02	01				6	2	0	0	1	4	36	47	48	60	62	3	In	VDJ
CACACCCTGCAGCCAGAAGACTCGGCCCTGTATCTCTGCGCCAGCAGCCCGAGTACAGGACACACCGGGGAGCTGTTTTTTGGAGAA	CASSPSTGHTGELFF	2	1.2630089926240275E-5	45	TCRBV04-03*01	TCRBV04	TCRBV04-03	01				TCRBD01-01*01	TCRBD01	TCRBD01-01	01				TCRBJ02-02*01	TCRBJ02	TCRBJ02-02	01				4	2	3	4	5	3	36	49	54	59	61	2	In	VDJ
ATCCAGCGCACAGAGCGGGGGGACTCAGCCGTGTATCTCTGTGCCAGCAAAAAGGAGTTCGGCGAATCTGAAGCTTTCTTTGGACAA	CASKKEFGESEAFF	12	7.578053955744165E-5	42	TCRBV07-03*01	TCRBV07	TCRBV07-03	01				TCRBD02-01*02	TCRBD02	TCRBD02-01	02				TCRBJ01-01*01	TCRBJ01	TCRBJ01-01	01				7	10	10	2	4	6	39	49	53	57	67	12	In	VDJ
AACGCCTTGTTGCTGGGGGACTCGGCCCTCTATCTCTGTGCCAGCAGCTTGTGGTCCGGGGAGAGGGCTGAAGCTTTCTTTGGACAA	CASSLWSGERAEAFF	2	1.2630089926240275E-5	45	TCRBV05-06*01	TCRBV05	TCRBV05-06	01				TCRBD02-01	TCRBD02	TCRBD02-01				01,02	TCRBJ01-01*01	TCRBJ01	TCRBJ01-01	01				1	6	8	3	5	6	36	51	56	61	67	2	In	VDJ
GTGAACGCCTTGGAGCTGGACGACTCGGCCCTGTATCTCTGTGCCAGCAGAAGAGGACAGGGGGGTACTGAAGCTTTCTTTGGACAA	CASRRGQGGTEAFF	2	1.2630089926240275E-5	42	TCRBV05-04*01	TCRBV05	TCRBV05-04	01				TCRBD01-01*01	TCRBD01	TCRBD01-01	01				TCRBJ01-01*01	TCRBJ01	TCRBJ01-01	01				5	2	1	1	4	5	39	50	54	64	66	2	In	VDJ
CAGCCCTCAGAACCCAGGGACTCAGCTGTGTACTTCTGTGCCAGCAGTTTAATGGGACAGGGAGGCACTGAAGCTTTCTTTGGACAA	CASSLMGQGGTEAFF	4	2.526017985248055E-5	45	TCRBV12	TCRBV12				TCRBV12-03/12-04,TCRBV12-04		TCRBD01-01*01	TCRBD01	TCRBD01-01	01				TCRBJ01-01*01	TCRBJ01	TCRBJ01-01	01				2	3	0	3	2	4	36	51	53	62	65	4	In	VDJ
NNNNCTCTCACTGTGACATCGGCCCAAAAGAACCCGACAGCTTTCTATCTCTGTGCCGGGGGGGCCACTGAAGCTTTCTTTGGACAA	CAGGATEAFF	2	1.2630089926240275E-5	30	TCRBV19-01*01	TCRBV19	TCRBV19-01	01				TCRBD02-01*01	TCRBD02	TCRBD02-01	01				TCRBJ01-01*01	TCRBJ01	TCRBJ01-01	01				11	1	9	0	0	4	51	-1	57	64	65	2	In	VDJ
CTGGAGTCCGCCAGCACCAACCAGACATCTATGTACCTCTGTGCCAGCAGTCTACCGGGTCTGAACACTGAAGCTTTCTTTGGACAA	CASSLPGLNTEAFF	2	1.2630089926240275E-5	42	TCRBV28-01*01	TCRBV28	TCRBV28-01	01				TCRBD02-01	TCRBD02	TCRBD02-01				01,02	TCRBJ01-01*01	TCRBJ01	TCRBJ01-01	01				5	2	8	4	4	0	39	51	55	59	61	2	In	VDJ
CACATCAATTCCCTGGAGCTTGGTGACTCTGCTGTGTATTTCTGTGCCAGCAGCAGACAGCTGAACACTGAAGCTTTCTTTGGACAA	CASSRQLNTEAFF	2	1.2630089926240275E-5	39	TCRBV03-01/03-02*01	TCRBV03	TCRBV03-01/03-02	01				TCRBD01-01*01	TCRBD01	TCRBD01-01	01				TCRBJ01-01*01	TCRBJ01	TCRBJ01-01	01				5	1	2	5	1	0	42	54	55	60	61	2	In	VDJ
AACGCCTTGTTGCTGGGGGACTCGGCCCTGTATCTCTGTGCCAGCAGCATCCGGGACCTCTCGAACACTGAAGCTTTCTTTGGACAA	CASSIRDLSNTEAFF	5	3.157522481560069E-5	45	TCRBV05-05*01	TCRBV05	TCRBV05-05	01								TCRBD01,TCRBD02	TCRBD01-01,TCRBD02-01		TCRBJ01-01*01	TCRBJ01	TCRBJ01-01	01				4	5	0	7	4	1	36	48	52	57	62	5	In	VDJ
[truncated: 112,640 more rows]
[truncated: 2 more columns]
