# Supplementary material for: Preoperative immune checkpoint inhibition and cryoablation in early-stage breast cancer
Source: iScience. 2024 Jan 12;27(2):108880. doi: 10.1016/j.isci.2024.108880 (PMC10850740; doi:10.1016/j.isci.2024.108880)
Supplement: Data S1. Metadata file for TCR clone abundance tables provided in the supplement [file mmc2.zip › 16-495-1B_TCRB.tsv]

nucleotide	aminoAcid	count (templates/reads)	frequencyCount (%)	cdr3Length	vMaxResolved	vFamilyName	vGeneName	vGeneAllele	vFamilyTies	vGeneNameTies	vGeneAlleleTies	dMaxResolved	dFamilyName	dGeneName	dGeneAllele	dFamilyTies	dGeneNameTies	dGeneAlleleTies	jMaxResolved	jFamilyName	jGeneName	jGeneAllele	jFamilyTies	jGeneNameTies	jGeneAlleleTies	vDeletion	n1Insertion	d5Deletion	d3Deletion	n2Insertion	jDeletion	vIndex	n1Index	dIndex	n2Index	jIndex	estimatedNumberGenomes	sequenceStatus	cloneResolved	vOrphon	dOrphon	jOrphon	vFunction	dFunction	jFunction	fractionNucleated	vAlignLength	vAlignSubstitutionCount	vAlignSubstitutionIndexes
NNNNTGTCGGCTGCTCCCTCCCAGACATCTGTGTACTTCTGTGCCACCGTCAAGGGACAGGGGAATGAAAAACTGTTTTTTGGCAGT	CATVKGQGNEKLFF	8292	0.030200718960675693	42	TCRBV06-05*01	TCRBV06	TCRBV06-05	01				TCRBD01-01*01	TCRBD01	TCRBD01-01	01				TCRBJ01-04*01	TCRBJ01	TCRBJ01-04	01				10	7	0	2	0	5	39	46	53	-1	63	8292	In	VDJ
ACAGTGACCAGTGCCCATCCTGAAGACAGCAGCTTCTACATCTGCAGTGCTAGAGGACAAATAGACTACGAGCAGTACTTCGGGCCG	CSARGQIDYEQYF	1606	0.00584929506160699	39	TCRBV20	TCRBV20				TCRBV20-01,TCRBV20-or09_02		TCRBD01-01*01	TCRBD01	TCRBD01-01	01				TCRBJ02-07*01	TCRBJ02	TCRBJ02-07	01				1	0	2	6	6	3	42	-1	55	59	65	1606	In	VDJ
CTGGAGTCCGCCAGCACCAACCAGACATCTATGTACCTCTGTGCCATTTCGGACAGGGGGCTGGTTCAGCCCCAGCATTTTGGTGAT	CAISDRGLVQPQHF	1406	0.005120864792415584	42	TCRBV28-01*01	TCRBV28	TCRBV28-01	01				TCRBD01-01*01	TCRBD01	TCRBD01-01	01				TCRBJ01-05*01	TCRBJ01	TCRBJ01-05	01				10	4	1	0	4	6	39	46	50	61	65	1406	In	VDJ
ATCAATTCCCTGGAGCTTGGTGACTCTGCTGTGTATTTCTGTGCCAGCAGCCAACCGCGGTCGTGCTACGAGCAGTACTTCGGGCCG	CASSQPRSCYEQYF	802	0.002921005379457538	42	TCRBV03-01/03-02*01	TCRBV03	TCRBV03-01/03-02	01				TCRBD02-01	TCRBD02	TCRBD02-01				01,02	TCRBJ02-07*01	TCRBJ02	TCRBJ02-07	01				2	2	7	5	5	3	39	54	56	60	65	802	In	VDJ
AAGATCCAGCCTGCAGAGCTTGGGGACTCGGCCATGTATCTCTGTGCCAGCAGCTTATTGGGGGGCTATGGCTACACCTTCGGTTCG	CASSLLGGYGYTF	528	0.0019230559106653117	39	TCRBV11-01*01	TCRBV11	TCRBV11-01	01				TCRBD02-01*01	TCRBD02	TCRBD02-01	01				TCRBJ01-02*01	TCRBJ01	TCRBJ01-02	01				2	2	9	1	0	4	42	57	59	-1	65	528	In	VDJ
AGCTCCTTCTCAGTGACTCTGGCTTCTATCTCTGTGCCTGGAGCGTGTTCGGGCCCCGGGAGACCCTACGAGCAGTACTTCGGGCCG		513	0.0018684236404759563	49	TCRBV30-01*01	TCRBV30	TCRBV30-01	01				TCRBD02-01*02	TCRBD02	TCRBD02-01	02				TCRBJ02-07*01	TCRBJ02	TCRBJ02-07	01				3	13	8	2	2	2	32	43	56	62	64	513	Out	VDJ
CCTGCAGCCAGAAGACTCGGCCCTGTATCTCTGCGCCAGCAGCCAAGATTAGGCAGGTGTAGCACCGGGGAGCTGTTTTTTGGAGAA		396	0.001442291932998984	50	TCRBV04-03*01	TCRBV04	TCRBV04-03	01				TCRBD01-01*01	TCRBD01	TCRBD01-01	01				TCRBJ02-02*01	TCRBJ02	TCRBJ02-02	01				0	5	4	4	5	4	31	48	53	57	62	396	Out	VDJ
CACTGTGACATCGGCCCAAAAGAACCCGACAGCTTTCTATCTCTGTGCCAGTTATAGCGGGTGGAAGAGACCCAGTACTTCGGGCCA		419	0.0015260614139559956	38	TCRBV19-01*01	TCRBV19	TCRBV19-01	01				TCRBD02-01	TCRBD02	TCRBD02-01				01,02	TCRBJ02-05*01	TCRBJ02	TCRBJ02-05	01				8	2	5	4	3	3	43	52	54	61	64	419	Out	VDJ
GAGTCTGCCAGGCCCTCACATACCTCTCAGTACCTCTGTGCCAGCAGTGAATTCTAAATTAGCAATCAGCCCCAGCATTTTGGTGAT	CASSEF*ISNQPQHF	561	0.002043246905081894	45	TCRBV25-01*01	TCRBV25	TCRBV25-01	01				TCRBD02-01	TCRBD02	TCRBD02-01				01,02	TCRBJ01-05*01	TCRBJ01	TCRBJ01-05	01				1	1	4	9	3	0	36	52	53	56	59	561	Stop	VDJ
GGCGTCTGCTGTACCCTCTCAGACATCTGTGTACTTCTGTGCCAGCAGCTTATATACAGGGTGAACACTGAAGCTTTCTTTGGACAA		534	0.0019449088187410539	44	TCRBV06-04*01	TCRBV06	TCRBV06-04	01				TCRBD01-01*01	TCRBD01	TCRBD01-01	01				TCRBJ01-01*01	TCRBJ01	TCRBJ01-01	01				6	7	3	3	0	0	37	48	55	-1	61	534	Out	VDJ
TCCACAAAGCTGGAGGACTCAGCCATGTACTTCTGTGCCAGCGAGGGTAGAGCGGGGGGGCGCAGGACTGAAGCTTTCTTTGGACAA	CASEGRAGGRRTEAFF	451	0.0016426102570266206	48	TCRBV02-01	TCRBV02	TCRBV02-01				01,03	TCRBD02-01*01	TCRBD02	TCRBD02-01	01				TCRBJ01-01*01	TCRBJ01	TCRBJ01-01	01				8	8	6	0	6	5	33	42	50	60	66	451	In	VDJ
GCCCAAAAGAACCCGACAGCTTTCTATCTCTGTGCCAGTAGTGGGCGAAGCGGGGGAGTCTTTTACAATGAGCAGTTCTTCGGGCCA	CASSGRSGGVFYNEQFF	431	0.0015697672301074799	51	TCRBV19-01*01	TCRBV19	TCRBV19-01	01				TCRBD02-01*01	TCRBD02	TCRBD02-01	01				TCRBJ02-01*01	TCRBJ02	TCRBJ02-01	01				5	6	6	2	7	4	30	42	48	56	63	431	In	VDJ
CTGAAGATCCGGTCCACAAAGCTGGAGGACTCAGCCATGTACTTCTGTGCCAGCAGTCCTATCTCCTACGAGCAGTACTTCGGGCCG	CASSPISYEQYF	362	0.0013184587872364449	36	TCRBV02-01	TCRBV02	TCRBV02-01				01,03	TCRBD02-01	TCRBD02	TCRBD02-01				01,02	TCRBJ02-07*01	TCRBJ02	TCRBJ02-07	01				5	1	4	9	1	0	45	57	58	61	62	362	In	VDJ
TCGGCTGCTCCCTCCCAGACATCTGTGTACTTCTGTGCCAGCAGTAGACTAGCGGGGGGAAACACCGGGGAGCTGTTTTTTGGAGAA	CASSRLAGGNTGELFF	422	0.0015369878679938665	48	TCRBV06	TCRBV06				TCRBV06-01,TCRBV06-05		TCRBD02-01*01	TCRBD02	TCRBD02-01	01				TCRBJ02-02*01	TCRBJ02	TCRBJ02-02	01				5	1	2	1	1	2	33	45	46	59	60	422	In	VDJ
CAGCGCACAGAGCGGGGGGACTCAGCCGTGTATCTCTGTGCCAGCAGCTTAGGACAGGGTCCCACAGATACGCAGTATTTTGGCCCA	CASSLGQGPTDTQYF	287	0.0010452974362896675	45	TCRBV07-03*01	TCRBV07	TCRBV07-03	01				TCRBD01-01*01	TCRBD01	TCRBD01-01	01				TCRBJ02-03*01	TCRBJ02	TCRBJ02-03	01				2	0	1	3	3	2	36	-1	51	59	62	287	In	VDJ
CGCACAGAGCAGCGGGACTCGGCCATGTATCGCTGTGCCAGCAGCTTAGTAAACGGGCAGGGATCCTACGAGCAGTACTTCGGGCCG	CASSLVNGQGSYEQYF	382	0.0013913018141555853	48	TCRBV07-06*01	TCRBV07	TCRBV07-06	01				TCRBD01-01*01	TCRBD01	TCRBD01-01	01				TCRBJ02-07*01	TCRBJ02	TCRBJ02-07	01				1	8	4	3	1	1	33	49	57	62	63	382	In	VDJ
AATGTGAGCACCTTGGAGCTGGGGGACTCGGCCCTTTATCTTTGCGCCAGCAGCTTGTATTATAATACTGAAGCTTTCTTTGGACAA	CASSLYYNTEAFF	261	9.506015012947848E-4	39	TCRBV05-01*01	TCRBV05	TCRBV05-01	01				TCRBD02-01	TCRBD02	TCRBD02-01				01,02	TCRBJ01-01*01	TCRBJ01	TCRBJ01-01	01				1	0	5	9	7	5	42	-1	57	59	66	261	In	VDJ
GTGAACGCCTTGGAGCTGGACGACTCGGCCCTGTATCTCTGTGCCAGCAGCCCGGGTCCTGGGACCGGGGAGCTGTTTTTTGGAGAA	CASSPGPGTGELFF	224	8.158419014943747E-4	42	TCRBV05-04*01	TCRBV05	TCRBV05-04	01				TCRBD02-01	TCRBD02	TCRBD02-01				01,02	TCRBJ02-02*01	TCRBJ02	TCRBJ02-02	01				4	1	8	4	7	5	39	51	52	56	63	224	In	VDJ
CTGGAGTCGCCCAGCCCCAACCAGACCTCTCTGTACTTCTGTGCCAGCAGTTTATCCAGCAGGGCTTGCGAGCAGTACTTCGGGCCG	CASSLSSRACEQYF	221	8.049154474565036E-4	42	TCRBV27-01*01	TCRBV27	TCRBV27-01	01				TCRBD01-01*01	TCRBD01	TCRBD01-01	01				TCRBJ02-07*01	TCRBJ02	TCRBJ02-07	01				0	3	4	3	4	6	39	56	59	64	68	221	In	VDJ
GCTCTCTGGAGCTGGGGGACTCAGCTTTGTATTTCTGTGCCAGCAGCGTAATAGGACAGGAGGAACACTGAAGCTTTCTTTGGACAA		170	6.191657288126951E-4	46	TCRBV09-01*01	TCRBV09	TCRBV09-01	01				TCRBD01-01*01	TCRBD01	TCRBD01-01	01				TCRBJ01-01*01	TCRBJ01	TCRBJ01-01	01				1	3	1	4	2	1	35	50	53	60	62	170	Out	VDJ
NNNNTGTCGGCTGCTCCCTCCCAAACATCTGTGTACTTCTGTGCCAGCAGTTGGACAGGGAACAATCAGCCCCAGCATTTTGGTGAT	CASSWTGNNQPQHF	238	8.668320203377731E-4	42	TCRBV06-02/06-03*01	TCRBV06	TCRBV06-02/06-03	01				TCRBD01-01*01	TCRBD01	TCRBD01-01	01				TCRBJ01-05*01	TCRBJ01	TCRBJ01-05	01				4	0	1	3	2	3	39	-1	52	60	62	238	In	VDJ
ACCAGTGCCCATCCTGAAGACAGCAGCTTCTACATCTGCAGTGCCCCGAGGTCCCGACAGGGGGCCTACGAGCAGTACTTCGGGCCG	CSAPRSRQGAYEQYF	172	6.264500315046091E-4	45	TCRBV20	TCRBV20				TCRBV20-01,TCRBV20-or09_02		TCRBD01-01*01	TCRBD01	TCRBD01-01	01				TCRBJ02-07*01	TCRBJ02	TCRBJ02-07	01				6	11	2	1	0	2	36	44	55	-1	64	172	In	VDJ
GAGTCAGCTACCCGCTCCCAGACATCTGTGTATTTCTGCGCCAGCAGTGAAGTAGCAGGAGGTCCCTACGAGCAGTACTTCGGGCCG	CASSEVAGGPYEQYF	151	5.499648532395115E-4	45	TCRBV10-02*01	TCRBV10	TCRBV10-02	01				TCRBD02-01*02	TCRBD02	TCRBD02-01	02				TCRBJ02-07*01	TCRBJ02	TCRBJ02-07	01				3	7	10	1	2	2	36	50	57	62	64	151	In	VDJ
GTGAGCAACATGAGCCCTGAAGACAGCAGCATATATCTCTGCAGCGTTGAAGATACTGACAGGAACTATGGCTACACCTTCGGTTCG	CSVEDTDRNYGYTF	135	4.91690431704199E-4	42	TCRBV29-01	TCRBV29	TCRBV29-01				01,02	TCRBD01-01*01	TCRBD01	TCRBD01-01	01				TCRBJ01-02*01	TCRBJ01	TCRBJ01-02	01				0	4	2	4	0	2	39	53	57	-1	63	135	In	VDJ
NTGTCGGCTGCTCCCTCCCAGACATCTGTGTACTTCTGTGCCAGCAGTGCAGGGGGCTCTGGGGCCAACGTCCTGACTTTCGGGGCC	CASSAGGSGANVLTF	146	5.317540965097264E-4	45	TCRBV06	TCRBV06				TCRBV06-01,TCRBV06-05		TCRBD01-01*01	TCRBD01	TCRBD01-01	01				TCRBJ02-06*01	TCRBJ02	TCRBJ02-06	01				4	0	4	1	0	0	36	-1	49	-1	56	146	In	VDJ
GCCTTGTTGCTGGGGGACTCGGCCCTCTATCTCTGTGCCAGCAGCTTGGGGGGGAGATCCTCCTACAATGAGCAGTTCTTCGGGCCA	CASSLGGRSSYNEQFF	248	9.032535337973434E-4	48	TCRBV05-06*01	TCRBV05	TCRBV05-06	01								TCRBD01,TCRBD02	TCRBD01-01,TCRBD02-01		TCRBJ02-01*01	TCRBJ02	TCRBJ02-01	01				0	0	6	1	5	0	33	-1	49	54	59	248	In	VDJ
CTGACAGTGACCAGTGCCCATCCTGAAGACAGCAGCTTCTACATCTGCAGCGTAGGCTCCTATAATTCACCCCTCCACTTTGGGAAC	CSVGSYNSPLHF	127	4.625532209365428E-4	36	TCRBV20	TCRBV20				TCRBV20-01,TCRBV20-or09_02						TCRBD01,TCRBD02	TCRBD01-01,TCRBD02-01		TCRBJ01-06*02	TCRBJ01	TCRBJ01-06	02				9	3	5	4	0	0	45	50	53	-1	56	127	In	VDJ
GAGTCGCCCAGCCCCAACCAGACCTCTCTGTACTTCTGTGCCAGCAGATCGGGACTAGCGGGGCTTTACGAGCAGTACTTCGGGCCG	CASRSGLAGLYEQYF	131	4.771218263203709E-4	45	TCRBV27-01*01	TCRBV27	TCRBV27-01	01				TCRBD02-01*01	TCRBD02	TCRBD02-01	01				TCRBJ02-07*01	TCRBJ02	TCRBJ02-07	01				6	3	0	3	3	4	36	47	50	63	66	131	In	VDJ
TTGGCGTCTGCTGTACCCTCTCAGACATCTGTGTACTTCTGTGCCAGCAGTGCGACAGGGGGGAATGAAAAACTGTTTTTTGGCAGT	CASSATGGNEKLFF	145	5.281119451637694E-4	42	TCRBV06-04*01	TCRBV06	TCRBV06-04	01				TCRBD01-01*01	TCRBD01	TCRBD01-01	01				TCRBJ01-04*01	TCRBJ01	TCRBJ01-04	01				4	1	2	1	1	5	39	52	53	62	63	145	In	VDJ
GCAACCTGAGCCCTGAAGACAGCAGCATATATCTCTGCAGCGTTAGAAGGACAGTTCGCGAACACCGGGGAGCTGTTTTTTGGAGAA		114	4.152052534391014E-4	46	TCRBV29-01	TCRBV29	TCRBV29-01				01,02	TCRBD01-01*01	TCRBD01	TCRBD01-01	01				TCRBJ02-02*01	TCRBJ02	TCRBJ02-02	01				5	4	1	5	4	0	35	44	48	54	58	114	Out	VDJ
ACAGTGACCAGTGCCCATCCTGAAGACAGCAGCTTCTACATCTGCAGTGCTAGTGAGGGTGCCCCCTACGAGCAGTACTTCGGGCCG	CSASEGAPYEQYF	133	4.8440612901228496E-4	39	TCRBV20-01*04	TCRBV20	TCRBV20-01	04								TCRBD01,TCRBD02	TCRBD01-01,TCRBD02-01		TCRBJ02-07*01	TCRBJ02	TCRBJ02-07	01				0	0	0	9	5	2	42	-1	56	59	64	133	In	VDJ
GTGACATCGGCCCAAAAGAACCCGACAGCTTTCTATCTCTGTGCCAGTAGGCCCCGCAGCAGGGGCGAAAAACTGTTTTTTGGCAGT	CASRPRSRGEKLFF	125	4.5526891824462876E-4	42	TCRBV19-01*01	TCRBV19	TCRBV19-01	01				TCRBD01-01*01	TCRBD01	TCRBD01-01	01				TCRBJ01-04*01	TCRBJ01	TCRBJ01-04	01				6	9	4	2	1	8	39	50	59	65	66	125	In	VDJ
CTGAGCTCTCTGGAGCTGGGGGACTCAGCTTTGTATTTCTGTGCCAGCAGCGTAGAGGGGGGGAACACTGAAGCTTTCTTTGGACAA	CASSVEGGNTEAFF	96	3.4964652921187485E-4	42	TCRBV09-01*01	TCRBV09	TCRBV09-01	01								TCRBD01,TCRBD02	TCRBD01-01,TCRBD02-01		TCRBJ01-01*01	TCRBJ01	TCRBJ01-01	01				0	0	5	1	1	1	39	-1	55	61	62	96	In	VDJ
GAGGATCCAGCAGGTAGTGCGAGGAGATTCGGCAGCTTATTTCTGTGCCAGCTCACGGGACAAAACTATGGCTACACCTTCGGTTCG		165	6.009549720829099E-4	38	TCRBV18-01*01	TCRBV18	TCRBV18-01	01				TCRBD01-01*01	TCRBD01	TCRBD01-01	01				TCRBJ01-02*01	TCRBJ01	TCRBJ01-02	01				4	0	0	6	1	2	43	-1	56	62	63	165	Out	VDJ
ACGTTGGCGTCTGCTGTACCCTCTCAGACATCTGTGTACTTCTGTGCCAGCAGTGAGGCTTCGGAGCAGCCCCAGCATTTTGGTGAT	CASSEASEQPQHF	187	6.810823016939646E-4	39	TCRBV06-04*01	TCRBV06	TCRBV06-04	01				TCRBD02-01*02	TCRBD02	TCRBD02-01	02				TCRBJ01-05*01	TCRBJ01	TCRBJ01-05	01				3	6	10	2	0	7	42	56	62	-1	66	187	In	VDJ
ATCCTGGAGTCGCCCAGCCCCAACCAGACCTCTCTGTACTTCTGTGCCAGCAGTTTAGGGGTCTCCTACGAGCAGTACTTCGGGCCG	CASSLGVSYEQYF	153	5.572491559314255E-4	39	TCRBV27-01*01	TCRBV27	TCRBV27-01	01								TCRBD01,TCRBD02	TCRBD01-01,TCRBD02-01		TCRBJ02-07*01	TCRBJ02	TCRBJ02-07	01				2	0	6	2	1	0	42	-1	57	61	62	153	In	VDJ
NNNNNNNTGTCGGCTGCTCCCTCCCAGACATCTGTGTACTTCTGTGCCAGCAGCGACAGGGGGCCCACTGAAGCTTTCTTTGGACAA	CASSDRGPTEAFF	147	5.353962478556834E-4	39	TCRBV06-05*01	TCRBV06	TCRBV06-05	01				TCRBD01-01*01	TCRBD01	TCRBD01-01	01				TCRBJ01-01*01	TCRBJ01	TCRBJ01-01	01				6	1	2	0	1	4	42	53	54	64	65	147	In	VDJ
CTGAATGTGAACGCCTTGGAGCTGGACGACTCGGCCCTGTATCTCTGTGCCAGCAGCTCATGGGACACTGAAGCTTTCTTTGGACAA	CASSSWDTEAFF	137	4.98974734396113E-4	36	TCRBV05-04*01	TCRBV05	TCRBV05-04	01								TCRBD01,TCRBD02	TCRBD01-01,TCRBD02-01		TCRBJ01-01*01	TCRBJ01	TCRBJ01-01	01				3	3	0	9	0	3	45	58	61	-1	64	137	In	VDJ
AAGATCCGGTCCACAAAGCTGGAGGACTCAGCCATGTACTTCTGTGCCAGCAGTCTGGGCATCTGGGATGGCTACACCTTCGGTTCG	CASSLGIWDGYTF	133	4.8440612901228496E-4	39	TCRBV02-01	TCRBV02	TCRBV02-01				01,03	TCRBD01-01*01	TCRBD01	TCRBD01-01	01				TCRBJ01-02*01	TCRBJ01	TCRBJ01-02	01				5	2	8	0	7	6	42	54	56	60	67	133	In	VDJ
ATCCAGTCCACGGAGTCAGGGGACACAGCACTGTATTTCTGTGCCAGCAGCATTGGACAGGGGAGATACGAGCAGTACTTCGGGCCG	CASSIGQGRYEQYF	87	3.168671670982616E-4	42	TCRBV21-01*01	TCRBV21	TCRBV21-01	01				TCRBD01-01*01	TCRBD01	TCRBD01-01	01				TCRBJ02-07*01	TCRBJ02	TCRBJ02-07	01				4	2	1	2	3	4	39	52	54	63	66	87	In	VDJ
ATCCAGCAGGTAGTGCGAGGAGATTCGGCAGCTTATTTCTGTGCCAGCTCACCCCCCGCCGGACAGATCGAGCAGTACTTCGGGCCG	CASSPPAGQIEQYF	105	3.824258913254881E-4	42	TCRBV18-01*01	TCRBV18	TCRBV18-01	01				TCRBD01-01*01	TCRBD01	TCRBD01-01	01				TCRBJ02-07*01	TCRBJ02	TCRBJ02-07	01				3	7	1	5	2	6	39	53	60	66	68	105	In	VDJ
TCCAGCGCACAGAGCAGCGGGACTCAGCCATGTATCGCTGTGCCAGCAGCTTGTGGGGGCCAGGATGAAAAACTGTTTTTTGGCAGT		180	6.555872422722654E-4	43	TCRBV07-07*01	TCRBV07	TCRBV07-07	01				TCRBD01-01*01	TCRBD01	TCRBD01-01	01				TCRBJ01-04*01	TCRBJ01	TCRBJ01-04	01				3	2	6	0	4	6	38	52	54	60	64	180	Out	VDJ
ACATCGGCCCAAAAGAACCCGACAGCTTTCTATCTCTGTGCCAGTAGTATAGGGTTAGGGAGAAACTATGGCTACACCTTCGGTTCG	CASSIGLGRNYGYTF	80	2.913721076765624E-4	45	TCRBV19-01*01	TCRBV19	TCRBV19-01	01				TCRBD02-01*02	TCRBD02	TCRBD02-01	02				TCRBJ01-02*01	TCRBJ01	TCRBJ01-02	01				1	5	9	2	1	2	36	52	57	62	63	80	In	VDJ
GACCAGTGCCCATCCTGAAGACAGCAGCTTCTACATCTGCAGTGCTCCCCAAATCTCCCACCTGCTCAGCCCCAGCATTTTGGTGAT		105	3.824258913254881E-4	44	TCRBV20	TCRBV20				TCRBV20-01,TCRBV20-or09_02						TCRBD01,TCRBD02	TCRBD01-01,TCRBD02-01		TCRBJ01-05*01	TCRBJ01	TCRBJ01-05	01				5	13	3	7	4	6	37	46	59	61	65	105	Out	VDJ
ACAGTGACCAGTGCCCATCCTGAAGACAGCAGCTTCTACATCTGCAGTGCTAGCAGGGCCCTAGGACAGCCCCAGCATTTTGGTGAT	CSASRALGQPQHF	97	3.532886805578319E-4	39	TCRBV20	TCRBV20				TCRBV20-01,TCRBV20-or09_02		TCRBD01-01*01	TCRBD01	TCRBD01-01	01				TCRBJ01-05*01	TCRBJ01	TCRBJ01-05	01				3	0	4	3	8	7	42	-1	53	58	66	97	In	VDJ
CAGAGCAGGGGGACTCGGCCGTGTATGTCTGTGCAAGTCGCTCAGAACCGACTAGCGGGGGGCTCCTACGAGCAGTACTTCGGGCCG		129	4.6983752362845686E-4	52	TCRBV12-02*01	TCRBV12	TCRBV12-02	01				TCRBD02-01*01	TCRBD02	TCRBD02-01	01				TCRBJ02-07*01	TCRBJ02	TCRBJ02-07	01				4	7	2	1	0	0	29	42	49	-1	62	129	Out	VDJ
CAGCCTGCAAAGCTTGAGGACTCGGCCGTGTATCTCTGTGCCAGCAGCTTATTGAAGGGGCCCGTGGGAGGCTACACCTTCGGTTCG	CASSLLKGPVGGYTF	97	3.532886805578319E-4	45	TCRBV11-02*01	TCRBV11	TCRBV11-02	01				TCRBD01-01*01	TCRBD01	TCRBD01-01	01				TCRBJ01-02*01	TCRBJ01	TCRBJ01-02	01				2	4	5	2	9	8	36	51	55	60	69	97	In	VDJ
GTCTGCCAGGCCCTCACATACCTCTCAGTACCTCTGTGCCAGCGTAGCCCTTGCCGACGGCCTCTCGGGGAGCTGTTTTTTGGAGAA		53	1.9303402133572257E-4	47	TCRBV25-01*01	TCRBV25	TCRBV25-01	01				TCRBD02-01	TCRBD02	TCRBD02-01				01,02	TCRBJ02-02*01	TCRBJ02	TCRBJ02-02	01				8	1	5	7	17	7	34	43	44	48	65	53	Out	VDJ
ACCAGTGCCCATCCTGAAGACAGCAGCTTCTACATCTGCAGTGCTAGAGATTTGGCAGGGAGGGACACTGAAGCTTTCTTTGGACAA	CSARDLAGRDTEAFF	94	3.423622265199608E-4	45	TCRBV20	TCRBV20				TCRBV20-01,TCRBV20-or09_02		TCRBD02-01*02	TCRBD02	TCRBD02-01	02				TCRBJ01-01*01	TCRBJ01	TCRBJ01-01	01				0	7	9	0	0	3	36	50	57	-1	64	94	In	VDJ
AAGATCCAGCGCACAGAGCGGGGGGACTCAGCCGTGTATCTCTGTGCCAGCAGCCCCGGGACAGGGCTGATGAGCACCTTCGGTTCG	CASSPGTGLMSTF	72	2.6223489690890616E-4	39	TCRBV07-03*01	TCRBV07	TCRBV07-03	01				TCRBD01-01*01	TCRBD01	TCRBD01-01	01				TCRBJ01-02*01	TCRBJ01	TCRBJ01-02	01				5	3	0	3	8	13	42	54	57	66	74	72	In	VDJ
TTGGCGTCTGCTGTACCCTCTCAGACATCTGTGTACTTCTGTGCCAGCAGTGACAACTCTGGGGCCAACGTCCTGACTTTCGGGGCC	CASSDNSGANVLTF	97	3.532886805578319E-4	42	TCRBV06-04*01	TCRBV06	TCRBV06-04	01											TCRBJ02-06*01	TCRBJ02	TCRBJ02-06	01				2	0	0	0	2	0	39	-1	-1	54	56	97	In	VJ
CCAGGCCTGGGGGACGCAGCCATGTACCTGTGTGCCACCAGGGGACTAGCGGGGGGCCGCCGGGAGGATGAGCAGTTCTTCGGGCCA	CATRGLAGGRREDEQFF	82	2.9865641036847646E-4	51	TCRBV15-01*02	TCRBV15	TCRBV15-01	02				TCRBD02-01*01	TCRBD02	TCRBD02-01	01				TCRBJ02-01*01	TCRBJ02	TCRBJ02-01	01				6	0	0	1	11	8	30	-1	41	56	67	82	In	VDJ
AAAAGAACCCGACAGCTTTCTATCTCTGTGCCAGTAGTATCGGTCAGGCCAGGGCTCTCTGGGGCCAACGTCCTGACTTTCGGGGCC		77	2.804456536386913E-4	55	TCRBV19-01*01	TCRBV19	TCRBV19-01	01				TCRBD01-01*01	TCRBD01	TCRBD01-01	01				TCRBJ02-06*01	TCRBJ02	TCRBJ02-06	01				3	9	4	3	2	0	26	40	49	54	56	77	Out	VDJ
ATCCAGTCCACGGAGTCAGGGGACACAGCACTGTATTTCTGTGCCAGCAGTTAGACAGGGGGATAGGATGGCTACACCTTCGGTTCG	CASS*TGG*DGYTF	47	1.711811132599804E-4	42	TCRBV21-01*01	TCRBV21	TCRBV21-01	01				TCRBD01-01*01	TCRBD01	TCRBD01-01	01				TCRBJ01-02*01	TCRBJ01	TCRBJ01-02	01				6	3	2	1	5	6	39	50	53	62	67	47	Stop	VDJ
GTGACCAGTGCCCATCCTGAAGACAGCAGCTTCTACATCTGCAGTGCTCCCTCGGACAGGGGTAATTCACCCCTCCACTTTGGGAAC	CSAPSDRGNSPLHF	52	1.8939186998976555E-4	42	TCRBV20	TCRBV20				TCRBV20-01,TCRBV20-or09_02		TCRBD01-01*01	TCRBD01	TCRBD01-01	01				TCRBJ01-06*02	TCRBJ01	TCRBJ01-06	02				5	5	1	2	0	6	39	48	53	-1	62	52	In	VDJ
CTTCACATCAATTCCCTGGAGCTTGGTGACTCTGCTGTGTATTTCTGTGCCAGCAGCCACCCTGATCAGCCCCAGCATTTTGGTGAT	CASSHPDQPQHF	53	1.9303402133572257E-4	36	TCRBV03-01/03-02*01	TCRBV03	TCRBV03-01/03-02	01				TCRBD02-01	TCRBD02	TCRBD02-01				01,02	TCRBJ01-05*01	TCRBJ01	TCRBJ01-05	01				3	2	4	10	1	5	45	59	61	63	64	53	In	VDJ
ACAAAGCTGGAGGACTCAGCCATGTACTTCTGTGCCAGCAGTGAACCCTAGACTCCGAGGAGCTCCTACGAGCAGTACTTCGGGCCG	CASSEP*TPRSSYEQYF	56	2.0396047537359367E-4	51	TCRBV02-01	TCRBV02	TCRBV02-01				01,03	TCRBD02-01	TCRBD02	TCRBD02-01				01,02	TCRBJ02-07*01	TCRBJ02	TCRBJ02-07	01				2	5	2	10	8	0	30	45	50	54	62	56	Stop	VDJ
TCGCCCAGCCCCAACCAGACCTCTCTGTACTTCTGTGCCAGCAGGCTAACAGTCGAAGGGTACCAAGAGACCCAGTACTTCGGGCCA	CASRLTVEGYQETQYF	89	3.241514697901757E-4	48	TCRBV27-01*01	TCRBV27	TCRBV27-01	01								TCRBD01,TCRBD02	TCRBD01-01,TCRBD02-01		TCRBJ02-05*01	TCRBJ02	TCRBJ02-05	01				6	4	3	5	9	0	33	44	48	52	61	89	In	VDJ
NNNNNNNNNNTGTCGGCTGCTCCCTCCCAAACATCTGTGTACTTCTGTGCCACTGCAGGAGCGGGGTACGAGCAGTACTTCGGGCCG	CATAGAGYEQYF	109	3.9699449670931627E-4	36	TCRBV06	TCRBV06				TCRBV06-02/06-03,TCRBV06-02		TCRBD02-01*01	TCRBD02	TCRBD02-01	01				TCRBJ02-07*01	TCRBJ02	TCRBJ02-07	01				10	7	6	3	0	4	45	52	59	-1	66	109	In	VDJ
CTACACGCCCTGCAGCCAGAAGACTCAGCCCTGTATCTCTGCGCCAGCAGCCAAGATGCGGGATATCAGCCCCAGCATTTTGGTGAT	CASSQDAGYQPQHF	80	2.913721076765624E-4	42	TCRBV04-01*01	TCRBV04	TCRBV04-01	01				TCRBD02-01*02	TCRBD02	TCRBD02-01	02				TCRBJ01-05*01	TCRBJ01	TCRBJ01-05	01				0	1	7	3	1	5	39	56	57	63	64	80	In	VDJ
CAGCGCACAGAGCAGGGGGACTCGGCCATGTATCTCTGTGCCAGCAGCTTAGTTGAAGGGAGACTTGCTGAAGCTTTCTTTGGACAA	CASSLVEGRLAEAFF	96	3.4964652921187485E-4	45	TCRBV07-09*01	TCRBV07	TCRBV07-09	01				TCRBD02-01*02	TCRBD02	TCRBD02-01	02				TCRBJ01-01*01	TCRBJ01	TCRBJ01-01	01				1	5	9	2	5	6	36	52	57	62	67	96	In	VDJ
AAGCTTGAGGACTCGGCCGTGTATCTCTGTGCCAGCAGCTCCCATAGCGGGGCCTACGACTTCACAGATACGCAGTATTTTGGCCCA	CASSSHSGAYDFTDTQYF	81	2.9501425902251943E-4	54	TCRBV11-02	TCRBV11	TCRBV11-02				01,03	TCRBD02-01*01	TCRBD02	TCRBD02-01	01				TCRBJ02-03*01	TCRBJ02	TCRBJ02-03	01				4	4	5	3	10	2	27	40	44	52	62	81	In	VDJ
CTGTAGTCTGCTGCCTCCTCCCAGACATCTGTATATTTCTGCGCCAGCAGGGAACAGGGGATGGATTCACCCCTCCACTTTGGGAAC	CASREQGMDSPLHF	109	3.9699449670931627E-4	42	TCRBV10-01*03	TCRBV10	TCRBV10-01	03				TCRBD01-01*01	TCRBD01	TCRBD01-01	01				TCRBJ01-06*02	TCRBJ01	TCRBJ01-06	02				6	3	3	2	4	8	39	50	53	60	64	109	In	VDJ
CTCAGAACCCAGGGACTCAGCTGTGTACTTCTGTGCCAGCAGTTTAGACTGGCAGGACTCGGCTACAATGAGCAGTTCTTCGGGCCA		71	2.5859274556294914E-4	50	TCRBV12	TCRBV12				TCRBV12-03/12-04,TCRBV12-04		TCRBD02-01	TCRBD02	TCRBD02-01				01,02	TCRBJ02-01*01	TCRBJ02	TCRBJ02-01	01				1	7	1	10	3	3	31	47	54	59	62	71	Out	VDJ
TCGGCTGCTCCCTCCCAGACATCTGTGTACTTCTGTGCCAGCAGTTACTCGACAGGGCGAAGGGGGTCACCCCTCCACTTTGGGAAC	CASSYSTGRRGSPLHF	72	2.6223489690890616E-4	48	TCRBV06-05*01	TCRBV06	TCRBV06-05	01				TCRBD01-01*01	TCRBD01	TCRBD01-01	01				TCRBJ01-06*02	TCRBJ01	TCRBJ01-06	02				0	0	2	3	9	10	33	-1	50	57	66	72	In	VDJ
TCCAGCCTGCAGAGCTTGGGGACTCGGCCGTGTATCTCTGTGCCAGCACCAAATCGGAGTTATGACTATGGCTACACCTTCGGTTCG		62	2.2581338344933584E-4	43	TCRBV11-03*01	TCRBV11	TCRBV11-03	01				TCRBD02-01*02	TCRBD02	TCRBD02-01	02				TCRBJ01-02*01	TCRBJ01	TCRBJ01-02	01				7	7	10	2	5	3	38	48	55	59	64	62	Out	VDJ
CTGAAGATCCGGTCCACAAAGCTGGAGGACTCAGCCATGTACTTCTGTGCCAGCAGTGACTCGGGCTACGAGCAGTACTTCGGGCCG	CASSDSGYEQYF	56	2.0396047537359367E-4	36	TCRBV02-01	TCRBV02	TCRBV02-01				01,03	TCRBD02-01	TCRBD02	TCRBD02-01				01,02	TCRBJ02-07*01	TCRBJ02	TCRBJ02-07	01				3	2	8	4	0	3	45	59	61	-1	65	56	In	VDJ
TCGGCCCAAAAGAACCCGACAGCTTTCTATCTCTGTGCCAGTAGTCCCCAGGGTGGGGTCTCCCCCTACGAGCAGTACTTCGGGCCG	CASSPQGGVSPYEQYF	47	1.711811132599804E-4	48	TCRBV19-01*01	TCRBV19	TCRBV19-01	01				TCRBD01-01*01	TCRBD01	TCRBD01-01	01				TCRBJ02-07*01	TCRBJ02	TCRBJ02-07	01				5	3	4	3	11	2	33	45	48	53	64	47	In	VDJ
ACCCTGGAGTCTGCCAGGCCCTCACATACCTCTCAGTACCTCTGTGCCAGCAGTGAGGGAACTAATTCACCCCTCCACTTTGGGAAC	CASSEGTNSPLHF	145	5.281119451637694E-4	39	TCRBV25-01*01	TCRBV25	TCRBV25-01	01								TCRBD01,TCRBD02	TCRBD01-01,TCRBD02-01		TCRBJ01-06*02	TCRBJ01	TCRBJ01-06	02				3	0	0	8	2	6	42	-1	56	60	62	145	In	VDJ
CACACCCTGCAGCCAGAAGACTCGGCCCTGTATCTCTGTGCCAGCAGCCCTGGACTAGCGGGTTACGAGACCCAGTACTTCGGGCCA	CASSPGLAGYETQYF	52	1.8939186998976555E-4	45	TCRBV04-02*01	TCRBV04	TCRBV04-02	01				TCRBD02-01	TCRBD02	TCRBD02-01				01,02	TCRBJ02-05*01	TCRBJ02	TCRBJ02-05	01				4	2	1	4	4	5	36	49	51	62	66	52	In	VDJ
ATCCTGGAGTCGCCCAGCCCCAACCAGACCTCTCTGTACTTCTGTGCCAGCAGTTTACAGGGAAACACTGAAGCTTTCTTTGGACAA	CASSLQGNTEAFF	70	2.549505942169921E-4	39	TCRBV27-01*01	TCRBV27	TCRBV27-01	01				TCRBD01-01*01	TCRBD01	TCRBD01-01	01				TCRBJ01-01*01	TCRBJ01	TCRBJ01-01	01				2	0	4	3	1	2	42	-1	57	62	63	70	In	VDJ
ACCAGTGCCCATCCTGAAGACAGCAGCTTCTACATCTGCAGTGCTAGGTCCACGGACAGTCTCTCCTACGAGCAGTACTTCGGGCCG	CSARSTDSLSYEQYF	40	1.456860538382812E-4	45	TCRBV20	TCRBV20				TCRBV20-01,TCRBV20-or09_02		TCRBD01-01*01	TCRBD01	TCRBD01-01	01				TCRBJ02-07*01	TCRBJ02	TCRBJ02-07	01				3	6	1	5	3	0	36	47	53	59	62	40	In	VDJ
CGCTCACCAGGCCTGGGGGACGCAGCCATGTACCTGTGTGCCACCAGCAGAGAGTCCCCGGGGGACTACGAGCAGTACTTCGGGCCG	CATSRESPGDYEQYF	47	1.711811132599804E-4	45	TCRBV15-01*02	TCRBV15	TCRBV15-01	02				TCRBD02-01*01	TCRBD02	TCRBD02-01	01				TCRBJ02-07*01	TCRBJ02	TCRBJ02-07	01				0	5	8	2	1	3	36	53	58	64	65	47	In	VDJ
ACCAGTGCCCATCCTGAAGACAGCAGCTTCTACATCTGCAGTGCTAGAGACTCCGGGACGCCCAATCAGCCCCAGCATTTTGGTGAT	CSARDSGTPNQPQHF	30	1.092645403787109E-4	45	TCRBV20	TCRBV20				TCRBV20-01,TCRBV20-or09_02						TCRBD01,TCRBD02	TCRBD01-01,TCRBD02-01		TCRBJ01-05*01	TCRBJ01	TCRBJ01-05	01				0	4	0	7	3	3	36	50	54	59	62	30	In	VDJ
CAGCCAGAAGACTCAGCCCTGTATCTCTGCGCCAGCAGCCAGGGTCTCCGGGACAGGGACCGCTCCTACGAGCAGTACTTCGGGCCG	CASSQGLRDRDRSYEQYF	36	1.3111744845445308E-4	54	TCRBV04-01*01	TCRBV04	TCRBV04-01	01				TCRBD01-01*01	TCRBD01	TCRBD01-01	01				TCRBJ02-07*01	TCRBJ02	TCRBJ02-07	01				3	8	0	3	4	0	27	41	49	58	62	36	In	VDJ
CACACCCTGCAGCCAGAAGACTCGGCCCTGTATCTCTGTGCCAGCAGCCAGGCCGCGGGGGGGCTAAAGACCCAGTACTTCGGGCCA	CASSQAAGGLKTQYF	58	2.1124477806550775E-4	45	TCRBV04-02*01	TCRBV04	TCRBV04-02	01				TCRBD02-01*01	TCRBD02	TCRBD02-01	01				TCRBJ02-05*01	TCRBJ02	TCRBJ02-05	01				3	4	7	0	4	6	36	50	54	63	67	58	In	VDJ
CCCTCAGAACCCAGGGACTCAGCTGTGTATTTTTGTGCTAGTGGTTTGGAGGGGGCGTTTGCTAATGAAAAACTGTTTTTTGGCAGT	CASGLEGAFANEKLFF	38	1.3840175114636713E-4	48	TCRBV12-05*01	TCRBV12	TCRBV12-05	01				TCRBD01-01*01	TCRBD01	TCRBD01-01	01				TCRBJ01-04*01	TCRBJ01	TCRBJ01-04	01				1	0	5	0	5	3	33	-1	49	56	61	38	In	VDJ
NNNNTGTCGGCTGCTCCCTCCCAAACATCTGTGTACTTCTGTGCCGGATCTAGCGGGGAGAACACCGGGGAGCTGTTTTTTGGAGAA	CAGSSGENTGELFF	78	2.840878049846483E-4	42	TCRBV06	TCRBV06				TCRBV06-02/06-03,TCRBV06-02		TCRBD02-01*01	TCRBD02	TCRBD02-01	01				TCRBJ02-02*01	TCRBJ02	TCRBJ02-02	01				11	4	4	3	1	1	39	45	49	58	59	78	In	VDJ
TCACCAGGCCTGGGGGACGCAGCCATGTACCTGTGTGCCACCAGCAGAGAAAGGGGTGGGGGTACAGATACGCAGTATTTTGGCCCA	CATSRERGGGTDTQYF	43	1.5661250787615228E-4	48	TCRBV15-01*02	TCRBV15	TCRBV15-01	02								TCRBD01,TCRBD02	TCRBD01-01,TCRBD02-01		TCRBJ02-03*01	TCRBJ02	TCRBJ02-03	01				0	1	5	2	7	3	33	50	51	56	63	43	In	VDJ
TGAGCCCTGAAGACAGCAGCATATATCTCTGCAGCGTTGAGTCCGGGAGACAGGTGCGACTTCTCCTACGAGCAGTACTTCGGGCCG		66	2.4038198883316397E-4	52	TCRBV29-01	TCRBV29	TCRBV29-01				01,02					TCRBD01,TCRBD02	TCRBD01-01,TCRBD02-01		TCRBJ02-07*01	TCRBJ02	TCRBJ02-07	01				3	8	2	4	8	0	29	40	48	54	62	66	Out	VDJ
GTGCAGCCTGCAGAACTGGAGGATTCTGGAGTTTATTTCTGTGCCAGCAGCCAATTGTCCAGCAACTATGGCTACACCTTCGGTTCG	CASSQLSSNYGYTF	39	1.4204390249232415E-4	42	TCRBV14-01*01	TCRBV14	TCRBV14-01	01								TCRBD01,TCRBD02	TCRBD01-01,TCRBD02-01		TCRBJ01-02*01	TCRBJ01	TCRBJ01-02	01				2	5	4	5	1	2	39	54	59	62	63	39	In	VDJ
TGGAGTCGCCCAGCCCCAACCAGACCTCTCTGTACTTCTGTGCCAGCGGCCTGCGACCACTCTGGAAACACCATATATTTTGGAGAG		73	2.658770482548632E-4	43	TCRBV27-01*01	TCRBV27	TCRBV27-01	01								TCRBD01,TCRBD02	TCRBD01-01,TCRBD02-01		TCRBJ01-03*01	TCRBJ01	TCRBJ01-03	01				8	7	2	7	2	0	38	47	54	57	59	73	Out	VDJ
NNNNTGTCGGCTGCTCCCTCCCAAACATCTGTGTACTTCTGTGCCAGCAGGTGGGGCCACGAGGGTTCACCCCTCCACTTTGGGAAC	CASRWGHEGSPLHF	62	2.2581338344933584E-4	42	TCRBV06	TCRBV06				TCRBV06-02/06-03,TCRBV06-02						TCRBD01,TCRBD02	TCRBD01-01,TCRBD02-01		TCRBJ01-06*02	TCRBJ01	TCRBJ01-06	02				6	2	7	0	8	9	39	50	52	57	65	62	In	VDJ
CCTCAGAACCCAGGGACTCAGCTGTGTATTTTTGTGCTAGTGGTTTGGTATAGGGGCGGGGTATACAATGAGCAGTTCTTCGGGCCA		64	2.3309768614124992E-4	49	TCRBV12-05*01	TCRBV12	TCRBV12-05	01				TCRBD02-01*01	TCRBD02	TCRBD02-01	01				TCRBJ02-01*01	TCRBJ02	TCRBJ02-01	01				0	6	7	3	2	4	32	49	55	61	63	64	Out	VDJ
CGCACAGAGCAGGGGGACTCGGCCATGTATCTCTGTGCCAGCAGCAATTCGCTGGACAGGAACTACAATGAGCAGTTCTTCGGGCCA	CASSNSLDRNYNEQFF	89	3.241514697901757E-4	48	TCRBV07-09*01	TCRBV07	TCRBV07-09	01				TCRBD01-01*01	TCRBD01	TCRBD01-01	01				TCRBJ02-01*01	TCRBJ02	TCRBJ02-01	01				5	8	1	4	2	3	33	45	53	60	62	89	In	VDJ
GGCCTGGGGGACGCAGCCATGTACCTGTGTGCCACCAGCAGAGATGGGGCAGGGGGCGCAAGGTCCTACGAGCAGTACTTCGGGCCG	CATSRDGAGGARSYEQYF	47	1.711811132599804E-4	54	TCRBV15-01*02	TCRBV15	TCRBV15-01	02				TCRBD01-01*01	TCRBD01	TCRBD01-01	01				TCRBJ02-07*01	TCRBJ02	TCRBJ02-07	01				0	5	4	0	6	1	27	44	49	57	63	47	In	VDJ
TCAGAACCCAGGGACTCAGCTGTGTACTTCTGTGCCAGCAGCGATAGACTCCGGGGGCAGCTATACTACGAGCAGTACTTCGGGCCG	CASSDRLRGQLYYEQYF	20	7.28430269191406E-5	51	TCRBV12	TCRBV12				TCRBV12-03/12-04,TCRBV12-04						TCRBD01,TCRBD02	TCRBD01-01,TCRBD02-01		TCRBJ02-07*01	TCRBJ02	TCRBJ02-07	01				6	11	6	0	7	3	30	41	52	58	65	20	In	VDJ
TCTGCTGTACCCTCTCAGACATCTGTGTACTTCTGTGCCAGCAGGGAGAGCGCAGGGGGAGGGAGTCAGCCCCAGCATTTTGGTGAT	CASRESAGGGSQPQHF	70	2.549505942169921E-4	48	TCRBV06-04*01	TCRBV06	TCRBV06-04	01								TCRBD01,TCRBD02	TCRBD01-01,TCRBD02-01		TCRBJ01-05*01	TCRBJ01	TCRBJ01-05	01				6	8	4	1	6	6	33	44	52	59	65	70	In	VDJ
TAAGAAGCTCCTTCTCAGTGACTCTGGCTTCTATCTCTGTGCCTGGAGTGTACTGGGACAGGGGGCCCACCCCTCCACTTTGGGAAC		31	1.1290669172466792E-4	44	TCRBV30-01*01	TCRBV30	TCRBV30-01	01				TCRBD01-01*01	TCRBD01	TCRBD01-01	01				TCRBJ01-06*02	TCRBJ01	TCRBJ01-06	02				0	3	0	0	1	11	37	51	54	66	67	31	Out	VDJ
TCGGCTGCTCCCTCCCAGACATCTGTGTACTTCTGTGCCAGCAAGGAGGTAGCGGGGGGGACCTACAATGAGCAGTTCTTCGGGCCA	CASKEVAGGTYNEQFF	47	1.711811132599804E-4	48	TCRBV06	TCRBV06				TCRBV06-01,TCRBV06-05		TCRBD02-01*01	TCRBD02	TCRBD02-01	01				TCRBJ02-01*01	TCRBJ02	TCRBJ02-01	01				7	6	5	0	1	2	33	43	49	60	61	47	In	VDJ
CTGACAGTGACCAGTGCCCATCCTGAAGACAGCAGCTTCTACATCTGCAGTGCTAGAGATCTAGGGCAGCCCCAGCATTTTGGTGAT	CSARDLGQPQHF	53	1.9303402133572257E-4	36	TCRBV20	TCRBV20				TCRBV20-01,TCRBV20-or09_02						TCRBD01,TCRBD02	TCRBD01-01,TCRBD02-01		TCRBJ01-05*01	TCRBJ01	TCRBJ01-05	01				0	3	5	3	0	7	45	59	62	-1	66	53	In	VDJ
CCTGCAAAGCTTGAGGACTCGGCCGTGTATCTCTGTGCCAGCAGCTTAGCTAGCGGGGTAGCCAAAAACATTCAGTACTTCGGCGCC	CASSLASGVAKNIQYF	43	1.5661250787615228E-4	48	TCRBV11-02	TCRBV11	TCRBV11-02				01,03	TCRBD02-01*01	TCRBD02	TCRBD02-01	01				TCRBJ02-04*01	TCRBJ02	TCRBJ02-04	01				1	0	4	3	1	0	33	-1	49	58	59	43	In	VDJ
CGCACAGAGCAGGAGGACTCGGCCGTGTATCTCTGTGCCAGCAGCCATGATGACAGAGCAAACACCGGGGAGCTGTTTTTTGGAGAA	CASSHDDRANTGELFF	39	1.4204390249232415E-4	48	TCRBV07-02	TCRBV07	TCRBV07-02				01,02	TCRBD01-01*01	TCRBD01	TCRBD01-01	01				TCRBJ02-02*01	TCRBJ02	TCRBJ02-02	01				5	6	2	5	4	2	33	45	51	56	60	39	In	VDJ
AAGATCCAGCGCACAGAGCGGGGGGACTCAGCCGTGTATCTCTGTGCCAGCAGCTTAGGACAGGGACACGAGCAGTACTTCGGGCCG	CASSLGQGHEQYF	31	1.1290669172466792E-4	39	TCRBV07-03*01	TCRBV07	TCRBV07-03	01				TCRBD01-01*01	TCRBD01	TCRBD01-01	01				TCRBJ02-07*01	TCRBJ02	TCRBJ02-07	01				2	0	1	3	2	5	42	-1	57	65	67	31	In	VDJ
ACTCTGGAGTCCGCTACCAGCTCCCAGACATCTGTGTACTTCTGTGCCATCAGCGACAGGGTAGACGGTGAGCAGTTCTTCGGGCCA	CAISDRVDGEQFF	90	3.277936211361327E-4	39	TCRBV10-03*01	TCRBV10	TCRBV10-03	01				TCRBD01-01*01	TCRBD01	TCRBD01-01	01				TCRBJ02-01*01	TCRBJ02	TCRBJ02-01	01				6	1	2	3	7	9	42	53	54	61	68	90	In	VDJ
CGCTCACCAGGCCTGGGGGACGCAGCCATGTACCTGTGTGCCACCAGCGGGGGCGGGGCCGTAACGAATGAGCAGTTCTTCGGGCCA	CATSGGGAVTNEQFF	44	1.6025465922210933E-4	45	TCRBV15-01*02	TCRBV15	TCRBV15-01	02								TCRBD01,TCRBD02	TCRBD01-01,TCRBD02-01		TCRBJ02-01*01	TCRBJ02	TCRBJ02-01	01				5	0	6	0	12	7	36	-1	48	54	66	44	In	VDJ
CTCAAGATCCAGCCTGCAAAGCTTGAGGACTCGGCCGTGTATCTCTGTGCCAGCAGCCGAGGGAGAAACACCATATATTTTGGAGAG	CASSRGRNTIYF	36	1.3111744845445308E-4	36	TCRBV11-02*01	TCRBV11	TCRBV11-02	01				TCRBD02-01*02	TCRBD02	TCRBD02-01	02				TCRBJ01-03*01	TCRBJ01	TCRBJ01-03	01				5	1	11	0	1	5	45	57	58	63	64	36	In	VDJ
AAGGTGCAGCCTGCAGAACTGGAGGATTCTGGAGTTTATTTCTGTGCCAGCAGGGACTGGCTCACCGGGGAGCTGTTTTTTGGAGAA	CASRDWLTGELFF	23	8.376948095701169E-5	39	TCRBV14-01*01	TCRBV14	TCRBV14-01	01				TCRBD02-01	TCRBD02	TCRBD02-01				01,02	TCRBJ02-02*01	TCRBJ02	TCRBJ02-02	01				6	0	1	10	4	4	42	-1	53	58	62	23	In	VDJ
ACGCCTTGTTGCTGGGGGACTCGGCCCTGTATCTCTGTGCCAGCAGCAGGACAGGGTGCAAAGTTCTATGGCTACACCTTCGGTTCG		29	1.0562238903275387E-4	46	TCRBV05-05*01	TCRBV05	TCRBV05-05	01				TCRBD01-01*01	TCRBD01	TCRBD01-01	01				TCRBJ01-02*01	TCRBJ01	TCRBJ01-02	01				4	1	1	3	9	4	35	47	48	56	65	29	Out	VDJ
GTCCGCCAGCACCAACCAGACATCTATGTACCTCTGTGCCAGCACCAAAAGTCCGACAGGGATCCCTATGGCTACACCTTCGGTTCG		13	4.734796749744139E-5	47	TCRBV28-01*01	TCRBV28	TCRBV28-01	01				TCRBD01-01*01	TCRBD01	TCRBD01-01	01				TCRBJ01-02*01	TCRBJ01	TCRBJ01-02	01				7	10	2	3	4	4	34	44	54	61	65	13	Out	VDJ
AGATCCAGCGCACAGAGCGGGGGGACTCAGCCGTGTATCTCTGTGCCAGCTAGATGGCAGGGCGGCCAGCCCCAGCATTTTGGTGAT		45	1.6389681056806635E-4	40	TCRBV07-03*01	TCRBV07	TCRBV07-03	01				TCRBD01-01*01	TCRBD01	TCRBD01-01	01				TCRBJ01-05*01	TCRBJ01	TCRBJ01-05	01				8	7	4	3	4	7	41	50	57	62	66	45	Out	VDJ
TCCCTGGAGCTTGGTGACTCTGCTGTGTATTTCTGTGCCAGCAGCCAAGATCGGACAGGGGTCGGCTATGGCTACACCTTCGGTTCG	CASSQDRTGVGYGYTF	27	9.833808634083981E-5	48	TCRBV03-01/03-02*01	TCRBV03	TCRBV03-01/03-02	01				TCRBD01-01*01	TCRBD01	TCRBD01-01	01				TCRBJ01-02*01	TCRBJ01	TCRBJ01-02	01				0	2	1	2	4	4	33	50	52	61	65	27	In	VDJ
TCCCTGGAGCTTGGTGACTCTGCTGTGTATTTCTGTGCCAGCAGCCGACCCCGGAGGTCCAAGGGAGAGACCCAGTACTTCGGGCCA	CASSRPRRSKGETQYF	28	1.0198023768679684E-4	48	TCRBV03-01/03-02*01	TCRBV03	TCRBV03-01/03-02	01				TCRBD02-01*02	TCRBD02	TCRBD02-01	02				TCRBJ02-05*01	TCRBJ02	TCRBJ02-05	01				4	6	10	1	8	4	33	46	52	57	65	28	In	VDJ
NNNNNNNTGTCGGCTGCTCCCTCCCAGACATCTGTGTACTTCTGTGCCAGCAATACAGGAGACACCGGGGAGCTGTTTTTTGGAGAA	CASNTGDTGELFF	72	2.6223489690890616E-4	39	TCRBV06-05*01	TCRBV06	TCRBV06-05	01				TCRBD01-01*01	TCRBD01	TCRBD01-01	01				TCRBJ02-02*01	TCRBJ02	TCRBJ02-02	01				7	2	3	4	2	3	42	52	54	59	61	72	In	VDJ
CTGGAGTTGGCTGCTCCCTCCCAGACATCTGTGTACTTCTGTGCCAGCAGTCCCACAGGGGAGAACACTGAAGCTTTCTTTGGACAA	CASSPTGENTEAFF	49	1.7846541595189448E-4	42	TCRBV06-06*04	TCRBV06	TCRBV06-06	04				TCRBD01-01*01	TCRBD01	TCRBD01-01	01				TCRBJ01-01*01	TCRBJ01	TCRBJ01-01	01				4	2	3	2	1	1	39	52	54	61	62	49	In	VDJ
ACAGAGCAGCGGGACTCGGCCATGTATCGCTGTGCCAGCAGCTTAACGGGCCGCGGAACAAGCAATCAGCCCCAGCATTTTGGTGAT	CASSLTGRGTSNQPQHF	62	2.2581338344933584E-4	51	TCRBV07-06*01	TCRBV07	TCRBV07-06	01								TCRBD01,TCRBD02	TCRBD01-01,TCRBD02-01		TCRBJ01-05*01	TCRBJ01	TCRBJ01-05	01				2	2	8	0	9	1	30	45	47	51	60	62	In	VDJ
ACTCTGGAGTCCGCTACCAGCTCCCAGACATCTGTGTACTTCTGTGCCATCAGTGACGTGGGGAAGTATGGCTACACCTTCGGTTCG	CAISDVGKYGYTF	15	5.463227018935545E-5	39	TCRBV10-03*01	TCRBV10	TCRBV10-03	01								TCRBD01,TCRBD02	TCRBD01-01,TCRBD02-01		TCRBJ01-02*01	TCRBJ01	TCRBJ01-02	01				3	4	0	8	2	5	42	56	60	64	66	15	In	VDJ
AGTCAGCTACCCGCTCCCAGACATCTGTGTATTTCTGCGCCAGCAGTGCAGACCGGCGTGGGCACCGGGGAGCTGTTTTTTGGAGAA		30	1.092645403787109E-4	46	TCRBV10-02*01	TCRBV10	TCRBV10-02	01								TCRBD01,TCRBD02	TCRBD01-01,TCRBD02-01		TCRBJ02-02*01	TCRBJ02	TCRBJ02-02	01				4	11	0	9	0	4	35	48	59	-1	62	30	Out	VDJ
CTCACTGTGACATCGGCCCAAAAGAACCCGACAGCTTTCTATCTCTGTGCCAGTAGTAAAGGAAGTCAGCCCCAGCATTTTGGTGAT	CASSKGSQPQHF	43	1.5661250787615228E-4	36	TCRBV19-01*01	TCRBV19	TCRBV19-01	01								TCRBD01,TCRBD02	TCRBD01-01,TCRBD02-01		TCRBJ01-05*01	TCRBJ01	TCRBJ01-05	01				4	2	1	8	2	6	45	58	60	63	65	43	In	VDJ
ACATCGGCCCAAAAGAACCCGACAGCTTTCTATCTCTGTGCCAGTAGTATAGGCGGACAGGGCAATCAGCCCCAGCATTTTGGTGAT	CASSIGGQGNQPQHF	42	1.5297035653019525E-4	45	TCRBV19-01*01	TCRBV19	TCRBV19-01	01				TCRBD01-01*01	TCRBD01	TCRBD01-01	01				TCRBJ01-05*01	TCRBJ01	TCRBJ01-05	01				1	2	1	4	0	2	36	52	54	-1	61	42	In	VDJ
TCGGCCCAAAAGAACCCGACAGCTTTCTATCTCTGTGCCAGTACCCATCGGGCCGGGACAGGGTCCTACGAGCAGTACTTCGGGCCG	CASTHRAGTGSYEQYF	35	1.2747529710849606E-4	48	TCRBV19-01*01	TCRBV19	TCRBV19-01	01				TCRBD01-01*01	TCRBD01	TCRBD01-01	01				TCRBJ02-07*01	TCRBJ02	TCRBJ02-07	01				7	11	0	3	0	1	33	43	54	-1	63	35	In	VDJ
ACTCTGACGATCCAGCGCACAGAGCAGGAGGACTCGGCCGTGTATCTCTGTGCCAGCAGCTTTACCTACGAGCAGTACTTCGGGCCG	CASSFTYEQYF	25	9.105378364892575E-5	33	TCRBV07-02	TCRBV07	TCRBV07-02				01,02	TCRBD02-01	TCRBD02	TCRBD02-01				01,02	TCRBJ02-07*01	TCRBJ02	TCRBJ02-07	01				3	0	5	9	0	2	48	-1	62	-1	64	25	In	VDJ
TCTGCTGTACCCTCTCAGACATCTGTGTACTTCTGTGCCAGCAGCACCGCCGGGACTAGCGGGGCGAATGAGCAGTTCTTCGGGCCA	CASSTAGTSGANEQFF	58	2.1124477806550775E-4	48	TCRBV06-04*01	TCRBV06	TCRBV06-04	01				TCRBD02-01*01	TCRBD02	TCRBD02-01	01				TCRBJ02-01*01	TCRBJ02	TCRBJ02-01	01				6	7	0	3	2	7	33	44	51	64	66	58	In	VDJ
CTGACTGTGAGCAACCTGAGCCCTGAAGACAGCAGCATATATCTCTGCAGCGTGCGGCACGCGGATTCACCCCTCCACTTTGGGAAC	CSVRHADSPLHF	29	1.0562238903275387E-4	36	TCRBV29-01	TCRBV29	TCRBV29-01				01,02	TCRBD02-01	TCRBD02	TCRBD02-01				01,02	TCRBJ01-06*02	TCRBJ01	TCRBJ01-06	02				6	0	7	5	7	8	45	-1	53	57	64	29	In	VDJ
AAGATCCAGCCCTCAGAACCCAGGGACTCAGCTGTGTACTTCTGTGCCAGCAGTTTAAACCGAAAAGAGACCCAGTACTTCGGGCCA	CASSLNRKETQYF	40	1.456860538382812E-4	39	TCRBV12-03/12-04*01	TCRBV12	TCRBV12-03/12-04	01								TCRBD01,TCRBD02	TCRBD01-01,TCRBD02-01		TCRBJ02-05*01	TCRBJ02	TCRBJ02-05	01				2	4	2	8	1	3	42	57	61	63	64	40	In	VDJ
CTGGAGTCCGCTACCAGCTCCCAGACATCTGTGTACTTCTGTGCCATCAGTGACCCACAGTCTGGGTCTGAAGCTTTCTTTGGACAA	CAISDPQSGSEAFF	24	8.741163230296871E-5	42	TCRBV10-03*01	TCRBV10	TCRBV10-03	01				TCRBD01-01*01	TCRBD01	TCRBD01-01	01				TCRBJ01-01*01	TCRBJ01	TCRBJ01-01	01				3	3	3	5	7	6	39	53	56	60	67	24	In	VDJ
AATGTGAACGCCTTGGAGCTGGAGGACTCGGCCCTGTATCTCTGTGCCAGCAGCTTGGGACCCCGGCGGGGCTACACCTTCGGTTCG	CASSLGPRRGYTF	22	8.012732961105466E-5	39	TCRBV05-08*01	TCRBV05	TCRBV05-08	01				TCRBD02-01	TCRBD02	TCRBD02-01				01,02	TCRBJ01-02*01	TCRBJ01	TCRBJ01-02	01				0	7	7	5	0	8	42	58	65	-1	69	22	In	VDJ
GCAGAGCTTGGGGACTCGGCCGTGTATCTCTGTGCCAGCAGCTTCTAAACCCTAGCGGGGGGCACAGATACGCAGTATTTTGGCCCA	CASSF*TLAGGTDTQYF	31	1.1290669172466792E-4	51	TCRBV11-03*01	TCRBV11	TCRBV11-03	01				TCRBD02-01*01	TCRBD02	TCRBD02-01	01				TCRBJ02-03*01	TCRBJ02	TCRBJ02-03	01				3	7	4	2	0	1	30	44	51	-1	61	31	Stop	VDJ
ATCCAGCCCTCAGAACCCAGGGACTCAGCTGTGTACTTCTGTGCCAGCAGTTTAGGGGGAGGCAATCAGCCCCAGCATTTTGGTGAT	CASSLGGGNQPQHF	36	1.3111744845445308E-4	42	TCRBV12	TCRBV12				TCRBV12-03/12-04,TCRBV12-04		TCRBD02-01*02	TCRBD02	TCRBD02-01	02				TCRBJ01-05*01	TCRBJ01	TCRBJ01-05	01				1	1	9	2	0	2	39	55	56	-1	61	36	In	VDJ
GTGACATCGGCCCAAAAGAACCCGACAGCTTTCTATCTCTGTGCCAGTGGGATGAGGGCAGGGAGAGAGACCCAGTACTTCGGGCCA	CASGMRAGRETQYF	32	1.1654884307062496E-4	42	TCRBV19-01*01	TCRBV19	TCRBV19-01	01								TCRBD01,TCRBD02	TCRBD01-01,TCRBD02-01		TCRBJ02-05*01	TCRBJ02	TCRBJ02-05	01				8	10	4	3	2	4	39	48	58	63	65	32	In	VDJ
GTGACATCGGCCCAAAAGAACCCGACAGCTTTCTATCTCTGTGCCAGTGACCCCCGGGGTCAGGGCTACGAGCAGTACTTCGGGCCG	CASDPRGQGYEQYF	40	1.456860538382812E-4	42	TCRBV19-01*01	TCRBV19	TCRBV19-01	01								TCRBD01,TCRBD02	TCRBD01-01,TCRBD02-01		TCRBJ02-07*01	TCRBJ02	TCRBJ02-07	01				8	12	4	3	0	3	39	48	60	-1	65	40	In	VDJ
NTGAAGATCCAGCCCTCAGAACCCAGGGACTCAGCTGTGTACTTCTGTGCCAGCAGTTTTGGTAACACTGAAGCTTTCTTTGGACAA	CASSFGNTEAFF	41	1.4932820518423823E-4	36	TCRBV12-03/12-04*01	TCRBV12	TCRBV12-03/12-04	01								TCRBD01,TCRBD02	TCRBD01-01,TCRBD02-01		TCRBJ01-01*01	TCRBJ01	TCRBJ01-01	01				3	1	0	10	1	2	45	59	60	62	63	41	In	VDJ
GCCCTGCAGCCAGAAGACTCAGCCCTGTATCTCTGCGCCAGCAGCCTAGCGGGGGGAAGAACCACAGATACGCAGTATTTTGGCCCA	CASSLAGGRTTDTQYF	52	1.8939186998976555E-4	48	TCRBV04-01*01	TCRBV04	TCRBV04-01	01				TCRBD02-01*01	TCRBD02	TCRBD02-01	01				TCRBJ02-03*01	TCRBJ02	TCRBJ02-03	01				4	0	5	1	6	2	33	-1	46	56	62	52	In	VDJ
GTGACCAGTGCCCATCCTGAAGACAGCAGCTTCTACATCTGCAGTGCTAGAGAGTATCTCTTCAATCAGCCCCAGCATTTTGGTGAT	CSAREYLFNQPQHF	52	1.8939186998976555E-4	42	TCRBV20	TCRBV20				TCRBV20-01,TCRBV20-or09_02		TCRBD02-01	TCRBD02	TCRBD02-01				01,02	TCRBJ01-05*01	TCRBJ01	TCRBJ01-05	01				0	4	4	10	3	3	39	53	57	59	62	52	In	VDJ
ATCCAGCCTGCAGAGCTTGGGGACTCGGCCGTGTATCTCTGTGCCAGCAGCCAAACCCAAGCGGCAGATACGCAGTATTTTGGCCCA	CASSQTQAADTQYF	50	1.821075672978515E-4	42	TCRBV11-03*01	TCRBV11	TCRBV11-03	01				TCRBD02-01	TCRBD02	TCRBD02-01				01,02	TCRBJ02-03*01	TCRBJ02	TCRBJ02-03	01				5	8	6	5	0	4	39	51	59	-1	64	50	In	VDJ
GTCGCCCAGCCCCAACCAGACCTCTCTGTACTTCTGTGCCAGCAGTCCCCAACGGGACAGGGACCCTATGGCTACACCTTCGGTTCG		34	1.23833145762539E-4	47	TCRBV27-01*01	TCRBV27	TCRBV27-01	01				TCRBD01-01*01	TCRBD01	TCRBD01-01	01				TCRBJ01-02*01	TCRBJ01	TCRBJ01-02	01				5	7	0	3	3	4	34	46	53	62	65	34	Out	VDJ
GTGAACGCCTTGGAGCTGGACGACTCGGCCCTGTATCTCTGTGCCAGCAGCTTGTCTTCCGTAAGCACTGAAGCTTTCTTTGGACAA	CASSLSSVSTEAFF	48	1.7482326460593742E-4	42	TCRBV05-04*01	TCRBV05	TCRBV05-04	01								TCRBD01,TCRBD02	TCRBD01-01,TCRBD02-01		TCRBJ01-01*01	TCRBJ01	TCRBJ01-01	01				1	9	5	5	0	4	39	54	63	-1	65	48	In	VDJ
CCAGAAGACTCGGCCCTGTATCTCTGTGCCAGCAGCCGCCCAACGGCCCCCGTGGACAGGGCATTAGAGCCCCAGCATTTTGGTGAT	CASSRPTAPVDRALEPQHF	27	9.833808634083981E-5	57	TCRBV04-02*01	TCRBV04	TCRBV04-02	01				TCRBD01-01*01	TCRBD01	TCRBD01-01	01				TCRBJ01-05*01	TCRBJ01	TCRBJ01-05	01				4	16	1	3	6	8	24	37	53	61	67	27	In	VDJ
CTCAAGATCCAGCCTGCAAAGCTTGAGGACTCGGCCGTGTATCTCTGTGCCAGCAGACCCCCGTCAGAGACCCAGTACTTCGGGCCA	CASRPPSETQYF	45	1.6389681056806635E-4	36	TCRBV11-02*01	TCRBV11	TCRBV11-02	01								TCRBD01,TCRBD02	TCRBD01-01,TCRBD02-01		TCRBJ02-05*01	TCRBJ02	TCRBJ02-05	01				6	0	3	7	7	4	45	-1	56	58	65	45	In	VDJ
AGTGCCCATCCTGAAGACAGCAGCTTCTACATCTGCAGTGCTAGAGTCCTAGCGGGGGGGCCCGACAATGAGCAGTTCTTCGGGCCA	CSARVLAGGPDNEQFF	68	2.47666291525078E-4	48	TCRBV20	TCRBV20				TCRBV20-01,TCRBV20-or09_02		TCRBD02-01*01	TCRBD02	TCRBD02-01	01				TCRBJ02-01*01	TCRBJ02	TCRBJ02-01	01				1	2	4	0	4	5	33	46	48	60	64	68	In	VDJ
GAGTCCGCCAGCACCAACCAGACATCTATGTACCTCTGTGCCAGCAGTTCCGGACCGAACGCTAACTATGGCTACACCTTCGGTTCG	CASSSGPNANYGYTF	17	6.19165728812695E-5	45	TCRBV28-01*01	TCRBV28	TCRBV28-01	01								TCRBD01,TCRBD02	TCRBD01-01,TCRBD02-01		TCRBJ01-02*01	TCRBJ01	TCRBJ01-02	01				4	2	1	7	6	0	36	49	51	55	61	17	In	VDJ
GCCAGCACCAACCAGACATCTATGTACCTCTGTGCCAGCAGCTTTTTGGGGACTCGGACAGGGGACTATGGCTACACCTTCGGTTCG	CASSFLGTRTGDYGYTF	30	1.092645403787109E-4	51	TCRBV28-01*01	TCRBV28	TCRBV28-01	01				TCRBD01-01*01	TCRBD01	TCRBD01-01	01				TCRBJ01-02*01	TCRBJ01	TCRBJ01-02	01				6	14	1	2	0	3	30	41	55	-1	64	30	In	VDJ
CAGCCTGCAGAGCTTGGGGACTCGGCCGTGTATCTCTGTGCCAGCAGCGAAGGGACAGGGGATGTAGAGACCCAGTACTTCGGGCCA	CASSEGTGDVETQYF	28	1.0198023768679684E-4	45	TCRBV11-03*01	TCRBV11	TCRBV11-03	01				TCRBD01-01*01	TCRBD01	TCRBD01-01	01				TCRBJ02-05*01	TCRBJ02	TCRBJ02-05	01				5	3	0	2	4	4	36	48	51	61	65	28	In	VDJ
GTGACCAGTGCCCATCCTGAAGACAGCAGCTTCTACATCTGCAGTGCAATTCCGACACGGATGAACACTGAAGCTTTCTTTGGACAA	CSAIPTRMNTEAFF	45	1.6389681056806635E-4	42	TCRBV20	TCRBV20				TCRBV20-01,TCRBV20-or09_02		TCRBD01-01*01	TCRBD01	TCRBD01-01	01				TCRBJ01-01*01	TCRBJ01	TCRBJ01-01	01				6	6	2	6	4	0	39	47	53	57	61	45	In	VDJ
ACAGAGCAGCGGGACTCGGCCATGTATCGCTGTGCCAGCAGCTTAAGGGGAGCGGGGGCCCCCTACAATGAGCAGTTCTTCGGGCCA	CASSLRGAGAPYNEQFF	45	1.6389681056806635E-4	51	TCRBV07-06*01	TCRBV07	TCRBV07-06	01				TCRBD02-01*01	TCRBD02	TCRBD02-01	01				TCRBJ02-01*01	TCRBJ02	TCRBJ02-01	01				2	5	6	2	3	2	30	45	50	58	61	45	In	VDJ
CTTCACATCAATTCCCTGGAGCTTGGTGACTCTGCTGTGTATTTCTGTGCCAGCAGCCTAAAGTGGGAGACCCAGTACTTCGGGCCA	CASSLKWETQYF	39	1.4204390249232415E-4	36	TCRBV03-01/03-02*01	TCRBV03	TCRBV03-01/03-02	01								TCRBD01,TCRBD02	TCRBD01-01,TCRBD02-01		TCRBJ02-05*01	TCRBJ02	TCRBJ02-05	01				4	6	0	10	0	5	45	58	64	-1	66	39	In	VDJ
GTGAACGCCTTGGAGCTGGACGACTCGGCCCTGTATCTCTGTGCCAGCAGCTTGGTACAAGCTAACTATGGCTACACCTTCGGTTCG	CASSLVQANYGYTF	47	1.711811132599804E-4	42	TCRBV05-04*01	TCRBV05	TCRBV05-04	01				TCRBD01-01*01	TCRBD01	TCRBD01-01	01				TCRBJ01-02*01	TCRBJ01	TCRBJ01-02	01				0	1	3	6	2	0	39	55	56	59	61	47	In	VDJ
NNNNTGTCGGCTGCTCCCTCCCAGACATCTGTGTACTTCTGTGCCAGCAGTGGACAGGGTAGAACCCCCCTACGGTACTTCGGGCCG	CASSGQGRTPLRYF	37	1.347595998004101E-4	42	TCRBV06	TCRBV06				TCRBV06-01,TCRBV06-05		TCRBD01-01*01	TCRBD01	TCRBD01-01	01				TCRBJ02-07*01	TCRBJ02	TCRBJ02-07	01				4	0	2	3	15	12	39	-1	52	59	74	37	In	VDJ
TCCAGTCCACGGAGTCAGGGGACACAGCACTGTATTTCTGTGCCAGCAGCGCCTGACAGGGCTTCGCACGAGCAGTACTTCGGGCCG		41	1.4932820518423823E-4	43	TCRBV21-01*01	TCRBV21	TCRBV21-01	01				TCRBD01-01*01	TCRBD01	TCRBD01-01	01				TCRBJ02-07*01	TCRBJ02	TCRBJ02-07	01				5	4	2	3	6	5	38	50	54	61	67	41	Out	VDJ
GAGTCCGCTACCAGCTCCCAGACATCTGTGTACTTCTGTGCCATCGGCAAAGGGAGGGACAGCAATCAGCCCCAGCATTTTGGTGAT	CAIGKGRDSNQPQHF	34	1.23833145762539E-4	45	TCRBV10-03*01	TCRBV10	TCRBV10-03	01				TCRBD02-01*02	TCRBD02	TCRBD02-01	02				TCRBJ01-05*01	TCRBJ01	TCRBJ01-05	01				8	6	9	0	2	1	36	45	51	58	60	34	In	VDJ
ACATCGGCCCAAAAGAACCCGACAGCTTTCTATCTCTGTGCCAGCGGGGAGGGACAATGGGAGTCGGAGCCCCAGCATTTTGGTGAT	CASGEGQWESEPQHF	49	1.7846541595189448E-4	45	TCRBV19-01*01	TCRBV19	TCRBV19-01	01				TCRBD02-01*02	TCRBD02	TCRBD02-01	02				TCRBJ01-05*01	TCRBJ01	TCRBJ01-05	01				9	2	9	0	14	8	36	44	46	53	67	49	In	VDJ
CAGAGCGGGGGGACTCAGCCGTGTATCTCTGTGCCAGTTTCAGGGATCGGCCGTTATCGCTCTGGAAACACCATATATTTTGGAGAG		45	1.6389681056806635E-4	52	TCRBV07-03*01	TCRBV07	TCRBV07-03	01				TCRBD01-01*01	TCRBD01	TCRBD01-01	01				TCRBJ01-03*01	TCRBJ01	TCRBJ01-03	01				9	3	4	3	14	0	29	37	40	45	59	45	Out	VDJ
TCAGAACCCAGGGACTCAGCTGTGTACTTCTGTGCCAGCAGCCGGGGGACAGGGCGAACGGGTGGAAACACCATATATTTTGGAGAG	CASSRGTGRTGGNTIYF	30	1.092645403787109E-4	51	TCRBV12	TCRBV12				TCRBV12-03/12-04,TCRBV12-04		TCRBD01-01*01	TCRBD01	TCRBD01-01	01				TCRBJ01-03*01	TCRBJ01	TCRBJ01-03	01				6	4	0	3	8	3	30	41	45	54	62	30	In	VDJ
TCGGCTGCTCCCTCCCAGACATCTGTGTACTTCTGTGCCAGCAGTGAAATGGCAGGGGGATTTGATCAGCCCCAGCATTTTGGTGAT	CASSEMAGGFDQPQHF	66	2.4038198883316397E-4	48	TCRBV06-01*01	TCRBV06	TCRBV06-01	01				TCRBD01-01*01	TCRBD01	TCRBD01-01	01				TCRBJ01-05*01	TCRBJ01	TCRBJ01-05	01				2	4	4	1	5	5	33	48	52	59	64	66	In	VDJ
NTGTCGGCTGCTCCCTCCCAGACATCTGTGTACTTCTGTGCCAGCAGTGACCCTCCGACAGGGGGCTACGAGCAGTACTTCGGGCCG	CASSDPPTGGYEQYF	24	8.741163230296871E-5	45	TCRBV06-01*01	TCRBV06	TCRBV06-01	01				TCRBD01-01*01	TCRBD01	TCRBD01-01	01				TCRBJ02-07*01	TCRBJ02	TCRBJ02-07	01				3	6	2	1	0	3	36	50	56	-1	65	24	In	VDJ
ACTGTGAGCAACATGAGCCCTGAAGACAGCAGCATATATCTCTGCAGCGGGGGACAGGGTGGAAACACTGAAGCTTTCTTTGGACAA	CSGGQGGNTEAFF	35	1.2747529710849606E-4	39	TCRBV29-01*03	TCRBV29	TCRBV29-01	03				TCRBD01-01*01	TCRBD01	TCRBD01-01	01				TCRBJ01-01*01	TCRBJ01	TCRBJ01-01	01				3	0	3	3	4	2	42	-1	53	59	63	35	In	VDJ
GCTGCTCCCTCCCAGACATCTGTGTACTTCTGTGCCAGCAGTGGGGGTGAGGGGGGACATGAGAGTTCACCCCTCCACTTTGGGAAC	CASSGGEGGHESSPLHF	45	1.6389681056806635E-4	51	TCRBV06-01*01	TCRBV06	TCRBV06-01	01								TCRBD01,TCRBD02	TCRBD01-01,TCRBD02-01		TCRBJ01-06*02	TCRBJ01	TCRBJ01-06	02				4	10	0	6	6	9	30	43	53	59	65	45	In	VDJ
GTGACATCGGCCCAAAAGAACCCGACAGCTTTCTATCTCTGTGCCAGTAGTATAGGTGGGGACTACAATGAGCAGTTCTTCGGGCCA	CASSIGGDYNEQFF	40	1.456860538382812E-4	42	TCRBV19-01*01	TCRBV19	TCRBV19-01	01								TCRBD01,TCRBD02	TCRBD01-01,TCRBD02-01		TCRBJ02-01*01	TCRBJ02	TCRBJ02-01	01				1	3	0	8	0	3	39	55	58	-1	62	40	In	VDJ
GTGAACGCCTTGGAGCTGGACGACTCGGCCCTGTATCTCTGTGCCAGCAGCCCACAGGGGGCGTCCTACGAGCAGTACTTCGGGCCG	CASSPQGASYEQYF	38	1.3840175114636713E-4	42	TCRBV05-04*01	TCRBV05	TCRBV05-04	01				TCRBD01-01*01	TCRBD01	TCRBD01-01	01				TCRBJ02-07*01	TCRBJ02	TCRBJ02-07	01				4	2	3	0	1	1	39	51	53	62	63	38	In	VDJ
TCGGCTGCTCCCTCCCAGACATCTGTGTACTTCTGTGCCAGCAAACCCTCGCCGGGACAGGTTTACGACGAGCAGTACTTCGGGCCG	CASKPSPGQVYDEQYF	48	1.7482326460593742E-4	48	TCRBV06	TCRBV06				TCRBV06-01,TCRBV06-05		TCRBD01-01*01	TCRBD01	TCRBD01-01	01				TCRBJ02-07*01	TCRBJ02	TCRBJ02-07	01				7	10	0	4	6	5	33	43	53	61	67	48	In	VDJ
NTGTCGGCTGCTCCCTCCCAAACATCTGTGTACTTCTGTGCCAGCAGTTACTCCGGCGGGGGGGCGGACATTCAGTACTTCGGCGCC	CASSYSGGGADIQYF	64	2.3309768614124992E-4	45	TCRBV06-02/06-03*01	TCRBV06	TCRBV06-02/06-03	01				TCRBD02-01*01	TCRBD02	TCRBD02-01	01				TCRBJ02-04*01	TCRBJ02	TCRBJ02-04	01				0	2	7	0	3	8	36	53	55	64	67	64	In	VDJ
GCCCTGCAGCCAGAAGACTCAGCCCTGTATCTCTGCGCCAGCAGCCAAGCTGACGGGTCTGGGGCCAACGTCCTGACTTTCGGGGCC	CASSQADGSGANVLTF	29	1.0562238903275387E-4	48	TCRBV04-01*01	TCRBV04	TCRBV04-01	01				TCRBD02-01	TCRBD02	TCRBD02-01				01,02	TCRBJ02-06*01	TCRBJ02	TCRBJ02-06	01				1	4	8	4	0	1	33	49	53	-1	57	29	In	VDJ
ATCCAGCGCACAGAGCGGGGGGACTCAGCCGTGTATCTCTGTGCCAGCAGCTTAACCTCCGGCACAGGTAGAGCTTTCTTTGGACAA	CASSLTSGTGRAFF	36	1.3111744845445308E-4	42	TCRBV07-03*01	TCRBV07	TCRBV07-03	01				TCRBD01-01*01	TCRBD01	TCRBD01-01	01				TCRBJ01-01*01	TCRBJ01	TCRBJ01-01	01				0	7	3	4	3	10	39	56	63	68	71	36	In	VDJ
NNTGTCGGCTGCTCCCTCCCAAACATCTGTGTACTTCTGTGCCAGCAGTTACCCGTGGGGGGAATGGGTGAAGCTTTCTTTGGACAA		41	1.4932820518423823E-4	44	TCRBV06-02/06-03*01	TCRBV06	TCRBV06-02/06-03	01				TCRBD02-01*01	TCRBD02	TCRBD02-01	01				TCRBJ01-01*01	TCRBJ01	TCRBJ01-01	01				2	4	9	1	6	7	37	52	56	62	68	41	Out	VDJ
GTGACCAGTGCCCATCCTGAAGACAGCAGCTTCTACATCTGCAGTGCTGATTCGACAGGGAAGGGAACACCCCTCCACTTTGGGAAC	CSADSTGKGTPLHF	16	5.827442153531248E-5	42	TCRBV20	TCRBV20				TCRBV20-01,TCRBV20-or09_02		TCRBD01-01*01	TCRBD01	TCRBD01-01	01				TCRBJ01-06*02	TCRBJ01	TCRBJ01-06	02				5	5	2	3	7	11	39	48	53	60	67	16	In	VDJ
GATCCTGGAGTCGCCCAGCCCCAACCAGACCTCTCTGTACTTCTGTGCCAGCAGGGACAGGGGGTTCAGCCCCAGCATTTTGGTGAT		53	1.9303402133572257E-4	38	TCRBV27-01*01	TCRBV27	TCRBV27-01	01				TCRBD01-01*01	TCRBD01	TCRBD01-01	01				TCRBJ01-05*01	TCRBJ01	TCRBJ01-05	01				6	0	1	1	1	6	43	-1	54	64	65	53	Out	VDJ
CAGGTAGTGCGAGGAGATTCGGCAGCTTATTTCTGTGCCAGCTCACCTCCTGGGACAGACTACTCCTACGAGCAGTACTTCGGGCCG	CASSPPGTDYSYEQYF	30	1.092645403787109E-4	48	TCRBV18-01*01	TCRBV18	TCRBV18-01	01				TCRBD01-01*01	TCRBD01	TCRBD01-01	01				TCRBJ02-07*01	TCRBJ02	TCRBJ02-07	01				3	4	0	5	4	0	33	47	51	58	62	30	In	VDJ
AGTGCCCATCCTGAAGACAGCAGCTTCTACATCTGCAGTGCGAAGAACGACAGGGGGTGGGCCAAAAACATTCAGTACTTCGGCGCC	CSAKNDRGWAKNIQYF	37	1.347595998004101E-4	48	TCRBV20	TCRBV20				TCRBV20-01,TCRBV20-or09_02		TCRBD01-01*01	TCRBD01	TCRBD01-01	01				TCRBJ02-04*01	TCRBJ02	TCRBJ02-04	01				6	7	2	1	3	1	33	41	48	57	60	37	In	VDJ
CAGCCCTCAGAACCCAGGGACTCAGCTGTGTACTTCTGTGCCAGCAGTTTTAGAGAGTTTCTCACCGGGGAGCTGTTTTTTGGAGAA	CASSFREFLTGELFF	18	6.555872422722654E-5	45	TCRBV12	TCRBV12				TCRBV12-03/12-04,TCRBV12-04		TCRBD02-01	TCRBD02	TCRBD02-01				01,02	TCRBJ02-02*01	TCRBJ02	TCRBJ02-02	01				3	0	5	8	9	4	36	-1	50	53	62	18	In	VDJ
AATGTGAGCACCTTGGAGCTGGGGGACTCGGCCCTTTATCTTTGCGCCAGCAGCTTGGACGGAGATTATGGCTACACCTTCGGTTCG	CASSLDGDYGYTF	20	7.28430269191406E-5	39	TCRBV05-01*01	TCRBV05	TCRBV05-01	01				TCRBD02-01*02	TCRBD02	TCRBD02-01	02				TCRBJ01-02*01	TCRBJ01	TCRBJ01-02	01				0	2	10	2	2	5	42	58	60	64	66	20	In	VDJ
CTCCTTCTCAGTGACTCTGGCTTCTATCTCTGTGCCTGGAGTGTTCCCCCCCGACTCACGGCAACCTACGAGCAGTACTTCGGGCCG	CAWSVPPRLTATYEQYF	20	7.28430269191406E-5	51	TCRBV30-01*01	TCRBV30	TCRBV30-01	01				TCRBD02-01	TCRBD02	TCRBD02-01				01,02	TCRBJ02-07*01	TCRBJ02	TCRBJ02-07	01				0	8	2	10	8	2	30	44	52	56	64	20	In	VDJ
CTGATCCTGGAGTCGCCCAGCCCCAACCAGACCTCTCTGTACTTCTGTGCCAGCAGTAACCCAGGGGGCGAGCAGTACTTCGGGCCG	CASSNPGGEQYF	41	1.4932820518423823E-4	36	TCRBV27-01*01	TCRBV27	TCRBV27-01	01				TCRBD01-01*01	TCRBD01	TCRBD01-01	01				TCRBJ02-07*01	TCRBJ02	TCRBJ02-07	01				5	4	4	1	0	6	45	57	61	-1	68	41	In	VDJ
CTGACAGTGACCAGTGCCCATCCTGAAGACAGCAGCTTCTACATCTGCAGTGCTGGACAGGGGGACACTGAAGCTTTCTTTGGACAA	CSAGQGDTEAFF	37	1.347595998004101E-4	36	TCRBV20	TCRBV20				TCRBV20-01,TCRBV20-or09_02		TCRBD01-01*01	TCRBD01	TCRBD01-01	01				TCRBJ01-01*01	TCRBJ01	TCRBJ01-01	01				5	0	1	1	0	3	45	-1	54	-1	64	37	In	VDJ
TGGAGTCCGCCAGCACCAACCAGACATCTATGTACCTCTGTGCCAGCAGCCCCCGGCTAGCGGGACTACGAGCAGTACTTCGGGCCG		21	7.648517826509763E-5	43	TCRBV28-01*01	TCRBV28	TCRBV28-01	01				TCRBD02-01*02	TCRBD02	TCRBD02-01	02				TCRBJ02-07*01	TCRBJ02	TCRBJ02-07	01				6	7	4	3	0	3	38	49	56	-1	65	21	Out	VDJ
AGCTGAATGTGAACGCCTTGGAGCTGGACGACTCGGCCCTGTATCTCTGTGCCAGCAGCTTGCAGGGAGGGAGCTTTCTTTGGACAA		19	6.920087557318357E-5	34	TCRBV05-04*01	TCRBV05	TCRBV05-04	01				TCRBD02-01*02	TCRBD02	TCRBD02-01	02				TCRBJ01-01*01	TCRBJ01	TCRBJ01-01	01				1	2	9	0	0	10	47	62	64	-1	71	19	Out	VDJ
AGATCCAGTCCACGGAGTCAGGGGACACAGCACTGTATTTCTGTGCCAGCAGCAAAGCGCGAAACTCATGGCTACACCTTCGGTTCG		21	7.648517826509763E-5	40	TCRBV21-01*01	TCRBV21	TCRBV21-01	01				TCRBD02-01	TCRBD02	TCRBD02-01				01,02	TCRBJ01-02*01	TCRBJ01	TCRBJ01-02	01				0	5	3	10	1	6	41	58	63	66	67	21	Out	VDJ
ACCTTGGAGCTGGGGGACTCGGCCCTTTATCTTTGCGCCAGCAGCCGTTCTAACCCGGTCCTGGGGGAAAAACTGTTTTTTGGCAGT	CASSRSNPVLGEKLFF	43	1.5661250787615228E-4	48	TCRBV05-01*01	TCRBV05	TCRBV05-01	01								TCRBD01,TCRBD02	TCRBD01-01,TCRBD02-01		TCRBJ01-04*01	TCRBJ01	TCRBJ01-04	01				4	17	6	2	0	8	33	45	62	-1	66	43	In	VDJ
GAGATCCAGCGCACAGAGCAGGGGGACTCGGCCATGTATCTCTGTGCCAGCTACAGACAGGGGGCCTATGGCTACACCTTCGGTTCG	CASYRQGAYGYTF	24	8.741163230296871E-5	39	TCRBV07-09	TCRBV07	TCRBV07-09				01,05,06	TCRBD01-01*01	TCRBD01	TCRBD01-01	01				TCRBJ01-02*01	TCRBJ01	TCRBJ01-02	01				8	4	2	0	0	4	42	51	55	-1	65	24	In	VDJ
CACTGTGACATCGGCCCAAAAGAACCCGACAGCTTTCTATCTCTGTGCCACCGAGATTCTCCCTATTCACCCCTCCACTTTGGGAAC		32	1.1654884307062496E-4	38	TCRBV19-01*01	TCRBV19	TCRBV19-01	01				TCRBD02-01*02	TCRBD02	TCRBD02-01	02				TCRBJ01-06*02	TCRBJ01	TCRBJ01-06	02				10	2	11	2	9	8	43	50	52	55	64	32	Out	VDJ
AATGTGAACGCCTTGGAGCTGGAGGACTCGGCCCTGTATCTCTGTGCGGGCGGTGGGGGGCCGGCGGAGACCCAGTACTTCGGGCCA	CAGGGGPAETQYF	30	1.092645403787109E-4	39	TCRBV05-08*01	TCRBV05	TCRBV05-08	01								TCRBD01,TCRBD02	TCRBD01-01,TCRBD02-01		TCRBJ02-05*01	TCRBJ02	TCRBJ02-05	01				11	8	6	0	5	5	42	47	55	61	66	30	In	VDJ
GTGAGCACCTTGGAGCTGGGGGACTCGGCCCTTTATCTTTGCGCCAGCAGCTTAGTCGGGGGGCCGGGCGAGCAGTACTTCGGGCCG	CASSLVGGPGEQYF	31	1.1290669172466792E-4	42	TCRBV05-01*01	TCRBV05	TCRBV05-01	01				TCRBD02-01*01	TCRBD02	TCRBD02-01	01				TCRBJ02-07*01	TCRBJ02	TCRBJ02-07	01				2	3	8	1	5	6	39	53	56	63	68	31	In	VDJ
GCAGAACTGGAGGATTCTGGAGTTTATTTCTGTGCCAGCAGCCATTCTATACTCGGGACAGTCAATGAAAAACTGTTTTTTGGCAGT	CASSHSILGTVNEKLFF	17	6.19165728812695E-5	51	TCRBV14-01*01	TCRBV14	TCRBV14-01	01				TCRBD01-01*01	TCRBD01	TCRBD01-01	01				TCRBJ01-04*01	TCRBJ01	TCRBJ01-04	01				3	10	0	5	2	5	30	44	54	61	63	17	In	VDJ
CAGCGCACACAGCAGGAGGACTCCGCCGTGTATCTCTGTGCCAGCAGCTTAGATACAGGGACCTTCTATGGCTACACCTTCGGTTCG	CASSLDTGTFYGYTF	30	1.092645403787109E-4	45	TCRBV07-08*01	TCRBV07	TCRBV07-08	01				TCRBD01-01*01	TCRBD01	TCRBD01-01	01				TCRBJ01-02*01	TCRBJ01	TCRBJ01-02	01				1	2	3	3	5	4	36	52	54	60	65	30	In	VDJ
AACGCCTTGGAGCTGGAGGACTCGGCCCTGTATCTCTGTGCCAGCAGCCCCTACAGGGGCGCGAGCTATGGCTACACCTTCGGTTCG	CASSPYRGASYGYTF	16	5.827442153531248E-5	45	TCRBV05-08*01	TCRBV05	TCRBV05-08	01				TCRBD01-01*01	TCRBD01	TCRBD01-01	01				TCRBJ01-02*01	TCRBJ01	TCRBJ01-02	01				4	4	3	2	6	4	36	48	52	59	65	16	In	VDJ
GTGAACGCCTTGGAGCTGGACGACTCGGCCCTGTATCTCTGTGCCAGCACCGAACGGACAGCTAACTATGGCTACACCTTCGGTTCG	CASTERTANYGYTF	31	1.1290669172466792E-4	42	TCRBV05-04*01	TCRBV05	TCRBV05-04	01				TCRBD01-01*01	TCRBD01	TCRBD01-01	01				TCRBJ01-02*01	TCRBJ01	TCRBJ01-02	01				6	6	1	5	0	0	39	49	55	-1	61	31	In	VDJ
CTAGAGTCTGCCATCCCCAACCAGACAGCTCTTTACTTCTGTGCCACCAGTTCGGACCGCCACCCAGATGGCTACACCTTCGGTTCG	CATSSDRHPDGYTF	41	1.4932820518423823E-4	42	TCRBV24-01*01	TCRBV24	TCRBV24-01	01								TCRBD01,TCRBD02	TCRBD01-01,TCRBD02-01		TCRBJ01-02*01	TCRBJ01	TCRBJ01-02	01				6	2	1	7	10	6	39	51	53	57	67	41	In	VDJ
AAGATCCAGCCTGCAGAGCTTGGGGACTCGGCCGTGTATCTCTGTGCCAGCAGCCCACCTGCTGGAAACACCATATATTTTGGAGAG	CASSPPAGNTIYF	18	6.555872422722654E-5	39	TCRBV11-03*01	TCRBV11	TCRBV11-03	01								TCRBD01,TCRBD02	TCRBD01-01,TCRBD02-01		TCRBJ01-03*01	TCRBJ01	TCRBJ01-03	01				5	2	3	7	3	2	42	54	56	58	61	18	In	VDJ
AGATCCAGTCCACGGAGTCAGGGGACACAGCACTGTATTTCTGTGCCAGCACGACCAGTGGAAGAGGATGGCTACACCTTCGGTTCG		22	8.012732961105466E-5	40	TCRBV21-01*01	TCRBV21	TCRBV21-01	01				TCRBD02-01*02	TCRBD02	TCRBD02-01	02				TCRBJ01-02*01	TCRBJ01	TCRBJ01-02	01				7	12	11	1	0	6	41	51	63	-1	67	22	Out	VDJ
NNNNNTGTCGGCTGCTCCCTCCCAGACATCTGTGTACTTCTGTGCCACCGTCAAGGGACAGGGGAATGAAAAACTGTTTTTGGCAGT		30	1.092645403787109E-4	41	TCRBV06-05*01	TCRBV06	TCRBV06-05	01				TCRBD01-01*01	TCRBD01	TCRBD01-01	01				TCRBJ01-04*01	TCRBJ01	TCRBJ01-04	01				10	7	0	2	12	18	40	47	54	64	76	30	Out	VDJ
NNNNNNNTGTCGGCTGCTCCCTCCCAAACATCTGTGTACTTCTGTGCCAGCACGGGGACAATGGACACTGAAGCTTTCTTTGGACAA	CASTGTMDTEAFF	21	7.648517826509763E-5	39	TCRBV06	TCRBV06				TCRBV06-02/06-03,TCRBV06-02		TCRBD01-01*01	TCRBD01	TCRBD01-01	01				TCRBJ01-01*01	TCRBJ01	TCRBJ01-01	01				7	2	0	6	4	3	42	52	54	60	64	21	In	VDJ
TGCTGCCTCCTCCCAGACATCTGTATATTTCTGCGCCAGCAGTGAGTGGAGGACAGGGGGCCAGGTCAGCCCCAGCATTTTGGTGAT		36	1.3111744845445308E-4	50	TCRBV10-01	TCRBV10	TCRBV10-01				01,03	TCRBD01-01*01	TCRBD01	TCRBD01-01	01				TCRBJ01-05*01	TCRBJ01	TCRBJ01-05	01				1	3	1	0	4	6	31	47	50	61	65	36	Out	VDJ
AAGATCCGGTCCACAAAGCTGGAGGACTCAGCCATGTACTTCTGTGCCAGCAGTGGACAGGGGTTAGATACGCAGTATTTTGGCCCA	CASSGQGLDTQYF	22	8.012732961105466E-5	39	TCRBV02-01	TCRBV02	TCRBV02-01				01,03	TCRBD01-01*01	TCRBD01	TCRBD01-01	01				TCRBJ02-03*01	TCRBJ02	TCRBJ02-03	01				4	0	2	2	2	5	42	-1	55	63	65	22	In	VDJ
CCTGCAAAGCTTGAGGACTCGGCCGTGTATCTCTGTGCCAGCAACCGACTAGCGGGGGACCCACAAGAGACCCAGTACTTCGGGCCA	CASNRLAGDPQETQYF	21	7.648517826509763E-5	48	TCRBV11-02	TCRBV11	TCRBV11-02				01,03	TCRBD02-01*01	TCRBD02	TCRBD02-01	01				TCRBJ02-05*01	TCRBJ02	TCRBJ02-05	01				7	3	2	2	5	2	33	43	46	58	63	21	In	VDJ
GACCAGTGCCCATCCTGAAGACAGCAGCTTCTACATCTGCAGTGCCAGACGACACTCCCGAGGGATCAGCCCCAGCATTTTGGTGAT		39	1.4204390249232415E-4	44	TCRBV20	TCRBV20				TCRBV20-01,TCRBV20-or09_02		TCRBD02-01*02	TCRBD02	TCRBD02-01	02				TCRBJ01-05*01	TCRBJ01	TCRBJ01-05	01				2	10	11	0	0	5	37	49	59	-1	64	39	Out	VDJ
NNNNNNNTGTCGGCTGCTCCCTCCCAGACATCTGTGTACTTCTGTGCCAGTCATGAACGGGAGTTCTACGAGCAGTACTTCGGGCCG	CASHEREFYEQYF	50	1.821075672978515E-4	39	TCRBV06-05*01	TCRBV06	TCRBV06-05	01				TCRBD02-01*02	TCRBD02	TCRBD02-01	02				TCRBJ02-07*01	TCRBJ02	TCRBJ02-07	01				9	7	8	2	2	3	42	50	57	63	65	50	In	VDJ
ATGAATGTGAGCACCTTGGAGCTGGGGGACTCGGCCCTTTATCTTTGCGCCAGCTACAGGGAACCCTACGAGCAGTACTTCGGGCCG	CASYREPYEQYF	34	1.23833145762539E-4	36	TCRBV05-01*01	TCRBV05	TCRBV05-01	01				TCRBD01-01*01	TCRBD01	TCRBD01-01	01				TCRBJ02-07*01	TCRBJ02	TCRBJ02-07	01				7	1	3	3	3	2	45	54	55	61	64	34	In	VDJ
ACTCTGGAGTCCGCTACCAGCTCCCAGACATCTGTGTACTTCTGTGCCATCAGTGAGGTTAGCGCGGCGACCCAGTACTTCGGGCCA	CAISEVSAATQYF	27	9.833808634083981E-5	39	TCRBV10-03*01	TCRBV10	TCRBV10-03	01				TCRBD02-01	TCRBD02	TCRBD02-01				01,02	TCRBJ02-05*01	TCRBJ02	TCRBJ02-05	01				2	2	5	6	4	7	42	57	59	64	68	27	In	VDJ
GCTCCCTCCCAAACATCTGTGTACTTCTGTGCCAGCAGTACCCCCCGGTACCGACAACAGCGCTACTATGGCTACACCTTCGGTTCG	CASSTPRYRQQRYYGYTF	32	1.1654884307062496E-4	54	TCRBV06-02/06-03*01	TCRBV06	TCRBV06-02/06-03	01								TCRBD01,TCRBD02	TCRBD01-01,TCRBD02-01		TCRBJ01-02*01	TCRBJ01	TCRBJ01-02	01				5	13	2	6	8	3	27	39	52	56	64	32	In	VDJ
CTGACAGTGACCAGTGCCCATCCTGAAGACAGCAGCTTCTACATCTGCAGTGCGACCGGGACATACTACGAGCAGTACTTCGGGCCG	CSATGTYYEQYF	15	5.463227018935545E-5	36	TCRBV20	TCRBV20				TCRBV20-01,TCRBV20-or09_02		TCRBD01-01*01	TCRBD01	TCRBD01-01	01				TCRBJ02-07*01	TCRBJ02	TCRBJ02-07	01				6	4	0	6	2	3	45	53	57	63	65	15	In	VDJ
CTGAGCTCTCTGGAGCTGGGGGACTCAGCTTTGTATTTCTGTGCCAGCAGCGGAATCGGACAGGAATACGAGCAGTACTTCGGGCCG	CASSGIGQEYEQYF	41	1.4932820518423823E-4	42	TCRBV09-01*01	TCRBV09	TCRBV09-01	01				TCRBD01-01*01	TCRBD01	TCRBD01-01	01				TCRBJ02-07*01	TCRBJ02	TCRBJ02-07	01				3	5	1	4	2	4	39	52	57	64	66	41	In	VDJ
CAGCCTGCAAAGCTTGAGGACTCGGCCGTGTATCTCTGTGCCAGCAGCTTAGGTGGGACATGGAGCAACGAGCAGTACTTCGGGCCG	CASSLGGTWSNEQYF	22	8.012732961105466E-5	45	TCRBV11-02*01	TCRBV11	TCRBV11-02	01				TCRBD01-01*01	TCRBD01	TCRBD01-01	01				TCRBJ02-07*01	TCRBJ02	TCRBJ02-07	01				1	2	0	6	7	5	36	52	54	60	67	22	In	VDJ
AAGATCCAGCCCTCAGAACCCAGGGACTCAGCTGTGTACTTCTGTGCCAGCAGTCCAGGGGGACGGTATGGCTACACCTTCGGTTCG	CASSPGGRYGYTF	19	6.920087557318357E-5	39	TCRBV12-03/12-04*01	TCRBV12	TCRBV12-03/12-04	01				TCRBD01-01*01	TCRBD01	TCRBD01-01	01				TCRBJ01-02*01	TCRBJ01	TCRBJ01-02	01				5	1	4	1	4	5	42	54	55	62	66	19	In	VDJ
AATGTGAACGCCTTGGAGCTGGACGACTCGGCCCTGTATCTCTGTGCCAGCAGCTTAAAGGGGGCCTATGGCTACACCTTCGGTTCG	CASSLKGAYGYTF	14	5.099011884339842E-5	39	TCRBV05-04*01	TCRBV05	TCRBV05-04	01				TCRBD01-01*01	TCRBD01	TCRBD01-01	01				TCRBJ01-02*01	TCRBJ01	TCRBJ01-02	01				2	2	5	0	0	4	42	56	58	-1	65	14	In	VDJ
CACGGAGTCAGGGGACACAGCACTGTATTTCTGTGCCAGCAGCAAGTGACTAGCGGTTCTAGCACAGATACGCAGTATTTTGGCCCA		39	1.4204390249232415E-4	50	TCRBV21-01*01	TCRBV21	TCRBV21-01	01				TCRBD02-01	TCRBD02	TCRBD02-01				01,02	TCRBJ02-03*01	TCRBJ02	TCRBJ02-03	01				3	2	2	5	4	0	31	45	47	56	60	39	Out	VDJ
CATCCTGAAGACAGCAGCTTCTACATCTGCAGTGCTAGAGGGATACCCGATGCTGGGGCGATTACCGGGGAGCTGTTTTTTGGAGAA	CSARGIPDAGAITGELFF	32	1.1654884307062496E-4	54	TCRBV20	TCRBV20				TCRBV20-01,TCRBV20-or09_02		TCRBD01-01*01	TCRBD01	TCRBD01-01	01				TCRBJ02-02*01	TCRBJ02	TCRBJ02-02	01				1	14	7	0	4	5	27	40	54	59	63	32	In	VDJ
GATCCAGCCCTCAGAACCCAGGGACTCAGCTGTGTACTTCTGTGCCAGCAGTTGGGCAGATTCTCCTACGAGCAGTACTTCGGGCCG		16	5.827442153531248E-5	41	TCRBV12	TCRBV12				TCRBV12-03/12-04,TCRBV12-04		TCRBD01-01*01	TCRBD01	TCRBD01-01	01				TCRBJ02-07*01	TCRBJ02	TCRBJ02-07	01				4	0	8	0	5	0	40	-1	53	57	62	16	Out	VDJ
CAGCCCTCAGAACCCAGGGACTCAGCTGTGTACTTCTGTGCCAGCAGTTTATTTCGGGGCTCTGGAAACACCATATATTTTGGAGAG	CASSLFRGSGNTIYF	19	6.920087557318357E-5	45	TCRBV12	TCRBV12				TCRBV12-03/12-04,TCRBV12-04		TCRBD02-01*01	TCRBD02	TCRBD02-01	01				TCRBJ01-03*01	TCRBJ01	TCRBJ01-03	01				2	3	8	3	0	0	36	51	54	-1	59	19	In	VDJ
AAGATCCGGTCCACAAAGCTGGAGGACTCAGCCATGTACTTCTGTGCCAGCTCTAGCGGGGGGCGAGAGACCCAGTACTTCGGGCCA	CASSSGGRETQYF	15	5.463227018935545E-5	39	TCRBV02-01	TCRBV02	TCRBV02-01				01,03	TCRBD02-01*01	TCRBD02	TCRBD02-01	01				TCRBJ02-05*01	TCRBJ02	TCRBJ02-05	01				8	1	4	1	2	4	42	51	52	63	65	15	In	VDJ
AACGCCTTGGAGCTGGACGACTCGGCCCTGTATCTCTGTGCCAGCAGCTTTGAGAACTGGGCAACCGGGGAGCTGTTTTTTGGAGAA	CASSFENWATGELFF	45	1.6389681056806635E-4	45	TCRBV05-04*01	TCRBV05	TCRBV05-04	01				TCRBD01-01*01	TCRBD01	TCRBD01-01	01				TCRBJ02-02*01	TCRBJ02	TCRBJ02-02	01				2	8	8	0	1	5	36	50	58	62	63	45	In	VDJ
GAGCTTGGTGACTCTGCTGTGTATTTCTGTGCCAGCAGCCAAGAGAAGGTTGGGACAGGGCTCCGCTCACCCCTCCACTTTGGGAAC	CASSQEKVGTGLRSPLHF	24	8.741163230296871E-5	54	TCRBV03-01/03-02*01	TCRBV03	TCRBV03-01/03-02	01				TCRBD01-01*01	TCRBD01	TCRBD01-01	01				TCRBJ01-06*02	TCRBJ01	TCRBJ01-06	02				0	7	0	3	6	10	27	44	51	60	66	24	In	VDJ
GCAAAGCTTGAGGACTCGGCCGTGTATCTCTGTGCCAGCAGCGCCCGACAGGGAGGTTGGATGAACACTGAAGCTTTCTTTGGACAA	CASSARQGGWMNTEAFF	19	6.920087557318357E-5	51	TCRBV11-02	TCRBV11	TCRBV11-02				01,03	TCRBD01-01*01	TCRBD01	TCRBD01-01	01				TCRBJ01-01*01	TCRBJ01	TCRBJ01-01	01				5	4	2	3	8	0	30	42	46	53	61	19	In	VDJ
ACAGTGACCAGTGCCCATCCTGAAGACAGCAGCTTCTACATCTGCAGTGCAAGTACAGGGGACGCTCAGCCCCAGCATTTTGGTGAT	CSASTGDAQPQHF	18	6.555872422722654E-5	39	TCRBV20-01*04	TCRBV20	TCRBV20-01	04				TCRBD01-01*01	TCRBD01	TCRBD01-01	01				TCRBJ01-05*01	TCRBJ01	TCRBJ01-05	01				2	0	3	2	4	6	42	-1	54	61	65	18	In	VDJ
CCTGCAGAGCTTGGGGACTCGGCCGTGTATCTCTGTGCCAGCAGCTTAGGTCCAGCGGGGAACTCCTACGAGCAGTACTTCGGGCCG	CASSLGPAGNSYEQYF	13	4.734796749744139E-5	48	TCRBV11-03*01	TCRBV11	TCRBV11-03	01				TCRBD02-01*01	TCRBD02	TCRBD02-01	01				TCRBJ02-07*01	TCRBJ02	TCRBJ02-07	01				1	4	6	3	2	0	33	49	53	60	62	13	In	VDJ
TCAGAACCCAGGGACTCAGCTGTGTACTTCTGTGCCAGCAGTTTAGCCTGGATGGGACGGCTTCGTCAGCCCCAGCATTTTGGTGAT	CASSLAWMGRLRQPQHF	20	7.28430269191406E-5	51	TCRBV12	TCRBV12				TCRBV12-03/12-04,TCRBV12-04						TCRBD01,TCRBD02	TCRBD01-01,TCRBD02-01		TCRBJ01-05*01	TCRBJ01	TCRBJ01-05	01				0	6	0	7	7	6	30	47	53	58	65	20	In	VDJ
ATCCGCTCACCAGGCCTGGGGGACGCAGCCATGTACCTGTGTGCCACCAGCAGAGATGTAGGACTCTATGGCTACACCTTCGGTTCG	CATSRDVGLYGYTF	27	9.833808634083981E-5	42	TCRBV15-01*02	TCRBV15	TCRBV15-01	02				TCRBD02-01	TCRBD02	TCRBD02-01				01,02	TCRBJ01-02*01	TCRBJ01	TCRBJ01-02	01				0	4	1	10	0	4	39	56	60	-1	65	27	In	VDJ
AATGTGAACGCCTTGGAGCTGGAGGACTCGGCCCTGTATCTCTGTGCCAGCAGCAAACAGCTAAATTCACCCCTCCACTTTGGGAAC	CASSKQLNSPLHF	24	8.741163230296871E-5	39	TCRBV05-08*01	TCRBV05	TCRBV05-08	01				TCRBD01-01*01	TCRBD01	TCRBD01-01	01				TCRBJ01-06*02	TCRBJ01	TCRBJ01-06	02				4	2	3	5	3	7	42	54	56	60	63	24	In	VDJ
CTGATTCTGGAGTCCGCCAGCACCAACCAGACATCTATGTACCTCTGTGCCAGCGGGGTGGGCCGCTATGGCTACACCTTCGGTTCG	CASGVGRYGYTF	19	6.920087557318357E-5	36	TCRBV28-01*01	TCRBV28	TCRBV28-01	01								TCRBD01,TCRBD02	TCRBD01-01,TCRBD02-01		TCRBJ01-02*01	TCRBJ01	TCRBJ01-02	01				8	0	6	2	7	4	45	-1	54	58	65	19	In	VDJ
CAGGCTACGAAGCTTGAGGATTCAGCAGTGTATTTTTGTGCCAGCAGCCAATCGAATTGGGGGGAGGTCGAGCAGTACTTCGGGCCG	CASSQSNWGEVEQYF	17	6.19165728812695E-5	45	TCRBV16-01*01	TCRBV16	TCRBV16-01	01				TCRBD02-01	TCRBD02	TCRBD02-01				01,02	TCRBJ02-07*01	TCRBJ02	TCRBJ02-07	01				0	5	9	1	4	6	36	53	58	64	68	17	In	VDJ
CTGGAGTCCGCTACCAGCTCCCAGACATCTGTGTACTTCTGTGCCATCAGTGAGCCAGGGGGCAATCAGCCCCAGCATTTTGGTGAT	CAISEPGGNQPQHF	21	7.648517826509763E-5	42	TCRBV10-03*01	TCRBV10	TCRBV10-03	01				TCRBD01-01*01	TCRBD01	TCRBD01-01	01				TCRBJ01-05*01	TCRBJ01	TCRBJ01-05	01				2	1	4	2	0	2	39	54	55	-1	61	21	In	VDJ
AATGTGAACGCCTTGGAGCTGGACGACTCGGCCCTGTATCTCTGTGCCAGCAGCTTGGGCGGAACGTATGGCTACACCTTCGGTTCG	CASSLGGTYGYTF	15	5.463227018935545E-5	39	TCRBV05-04*01	TCRBV05	TCRBV05-04	01				TCRBD02-01	TCRBD02	TCRBD02-01				01,02	TCRBJ01-02*01	TCRBJ01	TCRBJ01-02	01				0	0	7	5	4	5	42	-1	58	62	66	15	In	VDJ
CTGAATGTGAACGCCTTGGAGCTGGACGACTCGGCCCTGTATCTCTGTGCCAGCAGCTACCCCTTAGGCGAGCAGTACTTCGGGCCG	CASSYPLGEQYF	35	1.2747529710849606E-4	36	TCRBV05-04*01	TCRBV05	TCRBV05-04	01								TCRBD01,TCRBD02	TCRBD01-01,TCRBD02-01		TCRBJ02-07*01	TCRBJ02	TCRBJ02-07	01				3	7	5	4	0	6	45	58	65	-1	68	35	In	VDJ
GCCTTGTTGCTGGGGGACTCGGCCCTGTATCTCTGTGCCAGCAGCTTGACGCGGACAGCAACTGGAAACACCATATATTTTGGAGAG	CASSLTRTATGNTIYF	14	5.099011884339842E-5	48	TCRBV05-05*01	TCRBV05	TCRBV05-05	01				TCRBD01-01*01	TCRBD01	TCRBD01-01	01				TCRBJ01-03*01	TCRBJ01	TCRBJ01-03	01				1	4	1	5	3	2	33	48	52	58	61	14	In	VDJ
TCGCCCAGCCCCAACCAGACCTCTCTGTACTTCTGTGCCAGCAGTCCCTCGACAGGGGGCGCTTACAATGAGCAGTTCTTCGGGCCA	CASSPSTGGAYNEQFF	25	9.105378364892575E-5	48	TCRBV27-01*01	TCRBV27	TCRBV27-01	01				TCRBD01-01*01	TCRBD01	TCRBD01-01	01				TCRBJ02-01*01	TCRBJ02	TCRBJ02-01	01				5	5	2	0	3	4	33	45	50	60	63	25	In	VDJ
CAATTCCCTGGAGCTTGGTGACTCTGCTGTGTATTTCTGTGCCAGCAGCCAAGAAAGGGGTAGTCCTACGAGCAGTACTTCGGGCCG		21	7.648517826509763E-5	44	TCRBV03-01/03-02*01	TCRBV03	TCRBV03-01/03-02	01				TCRBD01-01*01	TCRBD01	TCRBD01-01	01				TCRBJ02-07*01	TCRBJ02	TCRBJ02-07	01				0	1	5	2	3	1	37	54	55	60	63	21	Out	VDJ
AGCTCCTTGGAGCTGGGGGACTCAGCCCTGTACTTCTGTGCCAGCAGCCAGGCGCGGTCCTCCTACAATGAGCAGTTCTTCGGGCCA	CASSQARSSYNEQFF	18	6.555872422722654E-5	45	TCRBV13-01*01	TCRBV13	TCRBV13-01	01								TCRBD01,TCRBD02	TCRBD01-01,TCRBD02-01		TCRBJ02-01*01	TCRBJ02	TCRBJ02-01	01				5	0	4	4	7	0	36	-1	48	52	59	18	In	VDJ
CTGAAGATCCAGCGCACAGAGCAAGGGCGACTCGGCTGTGTATCTCTGTGTCCAAAGCGCAGGACCGGGGAGCTGTTTTTTGGAGAA		9	3.277936211361327E-5	35	TCRBV07-05*02	TCRBV07	TCRBV07-05	02								TCRBD01,TCRBD02	TCRBD01-01,TCRBD02-01		TCRBJ02-02*01	TCRBJ02	TCRBJ02-02	01				11	7	4	4	0	5	46	52	59	-1	63	9	Out	VDJ
TCCACAAAGCTGGAGGACTCAGCCATGTACTTCTGTGCCAGCAGTGAAGAAGGGAGGATGACAGGGGGCGGCTACACCTTCGGTTCG	CASSEEGRMTGGGYTF	11	4.006366480552733E-5	48	TCRBV02-01	TCRBV02	TCRBV02-01				01,03	TCRBD01-01*01	TCRBD01	TCRBD01-01	01				TCRBJ01-02*01	TCRBJ01	TCRBJ01-02	01				1	10	2	0	0	8	33	49	59	-1	69	11	In	VDJ
AGATCCAGCGCACAGAGCAGGGGGACTCAGCTGTGTATCTCTGTGCCAGCAGCTAAGGACCCCTCCTACGAGCAGTACTTCGGGCCG		16	5.827442153531248E-5	40	TCRBV07-04*01	TCRBV07	TCRBV07-04	01								TCRBD01,TCRBD02	TCRBD01-01,TCRBD02-01		TCRBJ02-07*01	TCRBJ02	TCRBJ02-07	01				4	2	1	7	2	0	41	54	56	60	62	16	Out	VDJ
GTGAACGCCTTGTTGCTGGGGGACTCGGCCCTCTATCTCTGTGCCAGCAGCTTGCAAGGGCGGGAGAACACCATATATTTTGGAGAG	CASSLQGRENTIYF	31	1.1290669172466792E-4	42	TCRBV05-06*01	TCRBV05	TCRBV05-06	01				TCRBD02-01*02	TCRBD02	TCRBD02-01	02				TCRBJ01-03*01	TCRBJ01	TCRBJ01-03	01				1	5	7	2	0	7	39	54	59	-1	66	31	In	VDJ
GTGACCAGTGCCCATCCTGAAGACAGCAGCTTCTACATCTGCAGTGCACCTCGACAGGGATGGGAGGAGACCCAGTACTTCGGGCCA	CSAPRQGWEETQYF	32	1.1654884307062496E-4	42	TCRBV20	TCRBV20				TCRBV20-01,TCRBV20-or09_02		TCRBD01-01*01	TCRBD01	TCRBD01-01	01				TCRBJ02-05*01	TCRBJ02	TCRBJ02-05	01				6	5	2	3	7	5	39	47	52	59	66	32	In	VDJ
NNNNNNNTGTCGGCTGCTCCCTCCCAGACATCTGTGTACTTCTGTGCCAGCAGTTACCAAGGGAACACTGAAGCTTTCTTTGGACAA	CASSYQGNTEAFF	13	4.734796749744139E-5	39	TCRBV06-05*01	TCRBV06	TCRBV06-05	01								TCRBD01,TCRBD02	TCRBD01-01,TCRBD02-01		TCRBJ01-01*01	TCRBJ01	TCRBJ01-01	01				2	2	5	4	0	1	42	57	59	-1	62	13	In	VDJ
GAGTCCGCTACCAGCTCCCAGACATCTGTGTACTTCTGTGCCATCAGTGAGCCCGGACTGGGAGGATATGGCTACACCTTCGGTTCG	CAISEPGLGGYGYTF	13	4.734796749744139E-5	45	TCRBV10-03*01	TCRBV10	TCRBV10-03	01				TCRBD02-01*02	TCRBD02	TCRBD02-01	02				TCRBJ01-02*01	TCRBJ01	TCRBJ01-02	01				2	8	9	1	1	5	36	51	59	65	66	13	In	VDJ
AATTCCCTGGAGCTTGGTGACTCTGCTGTGTATTTCTGTGCCAGCAGCCAAGGGGCCGGGGACCAAGAGACCCAGTACTTCGGGCCA	CASSQGAGDQETQYF	37	1.347595998004101E-4	45	TCRBV03-01/03-02*01	TCRBV03	TCRBV03-01/03-02	01				TCRBD02-01*01	TCRBD02	TCRBD02-01	01				TCRBJ02-05*01	TCRBJ02	TCRBJ02-05	01				1	4	8	3	0	0	36	52	56	-1	61	37	In	VDJ
GTCGCCCAGCCCCAACCAGACCTCTCTGTACTTCTGTGCCAGCAGTTTATAGTCGAGGGGGGAGGAACTGAAGCTTTCTTTGGACAA		29	1.0562238903275387E-4	47	TCRBV27-01*01	TCRBV27	TCRBV27-01	01								TCRBD01,TCRBD02	TCRBD01-01,TCRBD02-01		TCRBJ01-01*01	TCRBJ01	TCRBJ01-01	01				1	5	5	1	5	5	34	50	55	61	66	29	Out	VDJ
CTGGAGTCGCCCAGCCCCAACCAGACCTCTCTGTACTTCTGTGCCAGCAGTTTCGAGGGACAGGTCTACGAGCAGTACTTCGGGCCG	CASSFEGQVYEQYF	10	3.64215134595703E-5	42	TCRBV27-01*01	TCRBV27	TCRBV27-01	01				TCRBD01-01*01	TCRBD01	TCRBD01-01	01				TCRBJ02-07*01	TCRBJ02	TCRBJ02-07	01				3	3	0	4	1	3	39	53	56	64	65	10	In	VDJ
NNNNTGTCGGCTGCTCCCTCCCAGACATCTGTGTACTTCTGTGCCAGCAGTGAATCCCGGGGAGCAGATACGCAGTATTTTGGCCCA	CASSESRGADTQYF	47	1.711811132599804E-4	42	TCRBV06-01*01	TCRBV06	TCRBV06-01	01				TCRBD02-01	TCRBD02	TCRBD02-01				01,02	TCRBJ02-03*01	TCRBJ02	TCRBJ02-03	01				2	3	8	3	2	4	39	54	57	62	64	47	In	VDJ
AACCAGACCTCTCTGTACTTCTGTGCCAGCAGTTTATTCTCCCTAGCGGGGCTCAGGGGGAACACCGGGGAGCTGTTTTTTGGAGAA	CASSLFSLAGLRGNTGELFF	21	7.648517826509763E-5	60	TCRBV27-01*01	TCRBV27	TCRBV27-01	01				TCRBD02-01*01	TCRBD02	TCRBD02-01	01				TCRBJ02-02*01	TCRBJ02	TCRBJ02-02	01				1	5	4	3	8	1	21	37	42	51	59	21	In	VDJ
TCCACTCTGACAGTGACCAGTGCCCATCCTGAAGACAGCAGCTTCTACATCTGCAGTGCTAGACTAGGTGAAGCTTTCTTTGGACAA	CSARLGEAFF	25	9.105378364892575E-5	30	TCRBV20-01*01	TCRBV20	TCRBV20-01	01				TCRBD02-01	TCRBD02	TCRBD02-01				01,02	TCRBJ01-01*01	TCRBJ01	TCRBJ01-01	01				2	0	4	8	1	7	51	-1	63	67	68	25	In	VDJ
CATCCCCAACCAGACAGCTCTTTACTTCTGTGCCACCGGGGAGTGGGGACACCCTACTCTGGGGCCAACGTCCTGACTTTCGGGGCC		17	6.19165728812695E-5	53	TCRBV24-01*01	TCRBV24	TCRBV24-01	01				TCRBD01-01*01	TCRBD01	TCRBD01-01	01				TCRBJ02-06*01	TCRBJ02	TCRBJ02-06	01				9	8	0	6	5	0	28	37	45	51	56	17	Out	VDJ
NNNNTGTCGGCTGCTCCCTCCCAAACATCTGTGTACTTCTGTGCCAGCAGTTACCAGGGTAGCTACAATGAGCAGTTCTTCGGGCCA	CASSYQGSYNEQFF	40	1.456860538382812E-4	42	TCRBV06-02/06-03*01	TCRBV06	TCRBV06-02/06-03	01				TCRBD01-01*01	TCRBD01	TCRBD01-01	01				TCRBJ02-01*01	TCRBJ02	TCRBJ02-01	01				2	0	4	3	3	3	39	-1	54	59	62	40	In	VDJ
CGGTCCACAAAGCTGGAGGACTCAGCCATGTACTTCTGTGCCAGCAGTGAACCGGAAGCGGTATACACTGAAGCTTTCTTTGGACAA	CASSEPEAVYTEAFF	26	9.469593499488277E-5	45	TCRBV02-01	TCRBV02	TCRBV02-01				01,03	TCRBD02-01	TCRBD02	TCRBD02-01				01,02	TCRBJ01-01*01	TCRBJ01	TCRBJ01-01	01				2	5	6	5	3	3	36	51	56	61	64	26	In	VDJ
TCTCTTAAACCTTCACCTACACGCCCTGCAGCCAGAAGACTCAGCCCTGTATCTCTGCGCCAGCAGCCAAGAGGGCGACTAGGACAA		31	1.1290669172466792E-4	26	TCRBV04-01*01	TCRBV04	TCRBV04-01	01				TCRBD02-01	TCRBD02	TCRBD02-01				01,02	TCRBJ01-01*01	TCRBJ01	TCRBJ01-01	01				0	4	2	9	0	20	55	72	76	-1	81	31	Out	VDJ
ACATCGGCCCAAAAGAACCCGACAGCTTTCTATCTCTGTGCCAGTAGTATAGTTGGCAGGGAGAATCAGCCCCAGCATTTTGGTGAT	CASSIVGRENQPQHF	21	7.648517826509763E-5	45	TCRBV19-01*01	TCRBV19	TCRBV19-01	01								TCRBD01,TCRBD02	TCRBD01-01,TCRBD02-01		TCRBJ01-05*01	TCRBJ01	TCRBJ01-05	01				1	4	4	3	2	4	36	52	56	61	63	21	In	VDJ
CTCCTCACTCTGGAGTCCGCTACCAGCTCCCAGACATCTGTGTACTTCTGTGCCATCTGGCAGCCCTACGAGCAGTACTTCGGGCCG	CAIWQPYEQYF	24	8.741163230296871E-5	33	TCRBV10-03*01	TCRBV10	TCRBV10-03	01								TCRBD01,TCRBD02	TCRBD01-01,TCRBD02-01		TCRBJ02-07*01	TCRBJ02	TCRBJ02-07	01				8	3	4	5	1	2	48	57	60	63	64	24	In	VDJ
ATGAATGTGAGCACCTTGGAGCTGGGGGACTCGGCCCTTTATCTTTGCGCCAGCAGCTATGGAAATTCACCCCTCCACTTTGGGAAC	CASSYGNSPLHF	44	1.6025465922210933E-4	36	TCRBV05-01*01	TCRBV05	TCRBV05-01	01								TCRBD01,TCRBD02	TCRBD01-01,TCRBD02-01		TCRBJ01-06*02	TCRBJ01	TCRBJ01-06	02				3	2	1	8	0	7	45	58	60	-1	63	44	In	VDJ
ACTCTGTAGTCTGCTGCCTCCTCCCAGACATCTGTATATTTCTGCGCCAGCAGCTGACTCGACGCTAGGGAGCAGTACTTCGGGCCG	CASS*LDAREQYF	24	8.741163230296871E-5	39	TCRBV10-01*03	TCRBV10	TCRBV10-01	03				TCRBD02-01	TCRBD02	TCRBD02-01				01,02	TCRBJ02-07*01	TCRBJ02	TCRBJ02-07	01				6	2	2	10	10	7	42	53	55	59	69	24	Stop	VDJ
TCCACAAAGCTGGAGGACTCAGCCATGTACTTCTGTGCCAGCAGTGAAGACCTAGCGGGGGGGCCTGGTGAGCAGTTCTTCGGGCCA	CASSEDLAGGPGEQFF	23	8.376948095701169E-5	48	TCRBV02-01	TCRBV02	TCRBV02-01				01,03	TCRBD02-01*01	TCRBD02	TCRBD02-01	01				TCRBJ02-01*01	TCRBJ02	TCRBJ02-01	01				1	2	4	0	5	9	33	49	51	63	68	23	In	VDJ
ACTGTGACATCGGCCCAAAAGAACCCGACAGCTTTCTATCTCTGTGCCAGTAGTCAGACCACGGGCCAGCCCCAGCATTTTGGTGAT	CASSQTTGQPQHF	33	1.2019099441658198E-4	39	TCRBV19-01*01	TCRBV19	TCRBV19-01	01								TCRBD01,TCRBD02	TCRBD01-01,TCRBD02-01		TCRBJ01-05*01	TCRBJ01	TCRBJ01-05	01				5	8	8	0	0	7	42	54	62	-1	66	33	In	VDJ
TCCACTCTGACAGTGACCAGTGCCCATCCTGAAGACAGCAGCTTCTACATCTGCAGTGCCCGCGACTATGGCTACACCTTCGGTTCG	CSARDYGYTF	16	5.827442153531248E-5	30	TCRBV20-01	TCRBV20	TCRBV20-01				01,04	TCRBD02-01	TCRBD02	TCRBD02-01				01,02	TCRBJ01-02*01	TCRBJ01	TCRBJ01-02	01				6	2	7	6	0	3	51	59	61	-1	64	16	In	VDJ
ATCCAGGCTACGAAGCTTGAGGATTCAGCAGTGTATTTTTGTGCCAGCAGGCGTATTACAGGGGGATATGGCTACACCTTCGGTTCG	CASRRITGGYGYTF	8	2.913721076765624E-5	42	TCRBV16-01*01	TCRBV16	TCRBV16-01	01				TCRBD01-01*01	TCRBD01	TCRBD01-01	01				TCRBJ01-02*01	TCRBJ01	TCRBJ01-02	01				6	7	3	1	1	5	39	50	57	65	66	8	In	VDJ
GTGAACGCCTTGGAGCTGGACGACTCGGCCCTGTATCTCTGTGCCAGCAGCCCCAGGGGGTCTGGAAACACCATATATTTTGGAGAG	CASSPRGSGNTIYF	54	1.9667617268167962E-4	42	TCRBV05-04*01	TCRBV05	TCRBV05-04	01				TCRBD01-01*01	TCRBD01	TCRBD01-01	01				TCRBJ01-03*01	TCRBJ01	TCRBJ01-03	01				4	2	4	1	0	1	39	51	53	-1	60	54	In	VDJ
GTGACATCGGCCCAAAAGAACCCGACAGCTTTCTATCTCTGTGCCAGTAGTATATCGGGGGGGCGCTACGAGCAGTACTTCGGGCCG	CASSISGGRYEQYF	14	5.099011884339842E-5	42	TCRBV19-01*01	TCRBV19	TCRBV19-01	01				TCRBD02-01*01	TCRBD02	TCRBD02-01	01				TCRBJ02-07*01	TCRBJ02	TCRBJ02-07	01				2	1	8	0	2	3	39	54	55	63	65	14	In	VDJ
ATCAATTCCCTGGAGCTTGGTGACTCTGCTGTGTATTTCTGTGCCAGCAGCCATTCCTTAGGAACCGGGGAGCTGTTTTTTGGAGAA	CASSHSLGTGELFF	32	1.1654884307062496E-4	42	TCRBV03-01/03-02*01	TCRBV03	TCRBV03-01/03-02	01								TCRBD01,TCRBD02	TCRBD01-01,TCRBD02-01		TCRBJ02-02*01	TCRBJ02	TCRBJ02-02	01				3	7	1	8	0	5	39	53	60	-1	63	32	In	VDJ
ACATCGGCCCAAAAGAACCCGACAGCTTTCTATCTCTGTGCCAGTAGTATTATTTTGATGAGCAATCAGCCCCAGCATTTTGGTGAT	CASSIILMSNQPQHF	37	1.347595998004101E-4	45	TCRBV19-01*01	TCRBV19	TCRBV19-01	01								TCRBD01,TCRBD02	TCRBD01-01,TCRBD02-01		TCRBJ01-05*01	TCRBJ01	TCRBJ01-05	01				3	6	2	8	2	1	36	50	56	58	60	37	In	VDJ
CAGCCCTCAGAACCCAGGGACTCAGCTGTGTACTTCTGTGCCAGCAGTTTAGCACTGCAGGGGGTGTATGGCTACACCTTCGGTTCG	CASSLALQGVYGYTF	26	9.469593499488277E-5	45	TCRBV12	TCRBV12				TCRBV12-03/12-04,TCRBV12-04		TCRBD01-01*01	TCRBD01	TCRBD01-01	01				TCRBJ01-02*01	TCRBJ01	TCRBJ01-02	01				0	4	4	1	2	5	36	53	57	64	66	26	In	VDJ
NTGAAGATCCAGCCCTCAGAACCCAGGGACTCAGCTGTGTACTTCTGTGCCAGCAGTTGGCAGGGGTATGGCTACACCTTCGGTTCG	CASSWQGYGYTF	13	4.734796749744139E-5	36	TCRBV12-03/12-04*01	TCRBV12	TCRBV12-03/12-04	01				TCRBD01-01*01	TCRBD01	TCRBD01-01	01				TCRBJ01-02*01	TCRBJ01	TCRBJ01-02	01				4	2	4	2	0	5	45	58	60	-1	66	13	In	VDJ
AATGTGAACGCCTTGGAGCTGGACGACTCGGCCCTGTATCTCTGTGCCAGCAGCTCCGGGGCAAATTCACCCCTCCACTTTGGGAAC	CASSSGANSPLHF	18	6.555872422722654E-5	39	TCRBV05-04*01	TCRBV05	TCRBV05-04	01								TCRBD01,TCRBD02	TCRBD01-01,TCRBD02-01		TCRBJ01-06*02	TCRBJ01	TCRBJ01-06	02				3	2	7	0	1	7	42	55	57	62	63	18	In	VDJ
GAGATCCAGCGCACAGAGCAGGGGGACTCGGCCATGTATCTCTGTGCCAGCAGCTGGTCGGGACAAGAGACCCAGTACTTCGGGCCA	CASSWSGQETQYF	34	1.23833145762539E-4	39	TCRBV07-09*01	TCRBV07	TCRBV07-09	01				TCRBD02-01*02	TCRBD02	TCRBD02-01	02				TCRBJ02-05*01	TCRBJ02	TCRBJ02-05	01				4	3	8	3	0	2	42	55	58	-1	63	34	In	VDJ
ACAGAGCAGGGGGACTCGGCCATGTATCTCTGTGCCAGCAGCGGGACTAGCGGGGGGGCAGAGGCAGATACGCAGTATTTTGGCCCA	CASSGTSGGAEADTQYF	48	1.7482326460593742E-4	51	TCRBV07-09*01	TCRBV07	TCRBV07-09	01				TCRBD02-01*01	TCRBD02	TCRBD02-01	01				TCRBJ02-03*01	TCRBJ02	TCRBJ02-03	01				5	0	0	0	6	4	30	-1	42	58	64	48	In	VDJ
CCATGGAACCCAGGGACTTGGGCCTATATTTCTGTGCCAGCAGCTTCTCAATGGGACAGTCTGGATCAGCCCCAGCATTTTGGTGAT		25	9.105378364892575E-5	49	TCRBV12-01*01	TCRBV12	TCRBV12-01	01				TCRBD01-01*01	TCRBD01	TCRBD01-01	01				TCRBJ01-05*01	TCRBJ01	TCRBJ01-05	01				3	6	0	5	5	5	32	46	52	59	64	25	Out	VDJ
TTGGAGCTGGGGGACTCGGCCCTTTATCTTTGCGCCAGCAGCCCTCGGACTAGCGGGGGATCTTCCTACGAGCAGTACTTCGGGCCG	CASSPRTSGGSSYEQYF	37	1.347595998004101E-4	51	TCRBV05-01*01	TCRBV05	TCRBV05-01	01				TCRBD02-01*01	TCRBD02	TCRBD02-01	01				TCRBJ02-07*01	TCRBJ02	TCRBJ02-07	01				4	4	1	2	4	1	30	42	46	59	63	37	In	VDJ
NNNNNCTTGGAGATCCAGTCCACGGAGTCAGGGGACACAGCACTGTATTTCTGTGCCAGCAGCAAATCGGAACAGCCGAGCGGGCCG	CASSKSEQPS	12	4.3705816151484356E-5	30	TCRBV21-01*01	TCRBV21	TCRBV21-01	01				TCRBD01-01*01	TCRBD01	TCRBD01-01	01				TCRBJ02-07	TCRBJ02	TCRBJ02-07				01,02	2	5	3	5	5	18	51	66	71	75	80	12	In	VDJ
GCTGCTCCCTCCCAGACATCTGTGTACTTCTGTGCCAGCAGTTACTTTGGGGGGTACTTTAACACCGGGGAGCTGTTTTTTGGAGAA	CASSYFGGYFNTGELFF	20	7.28430269191406E-5	51	TCRBV06	TCRBV06				TCRBV06-05,TCRBV06-06		TCRBD02-01*01	TCRBD02	TCRBD02-01	01				TCRBJ02-02*01	TCRBJ02	TCRBJ02-02	01				1	2	9	1	6	2	30	46	48	54	60	20	In	VDJ
AGCTCTCTGGAGCTGGGGGACTCAGCTTTGTATTTCTGTGCCAGCAGCCCCGAACAGGGAGTGAACACTGAAGCTTTCTTTGGACAA	CASSPEQGVNTEAFF	20	7.28430269191406E-5	45	TCRBV09-01*01	TCRBV09	TCRBV09-01	01				TCRBD01-01*01	TCRBD01	TCRBD01-01	01				TCRBJ01-01*01	TCRBJ01	TCRBJ01-01	01				4	5	3	3	2	0	36	48	53	59	61	20	In	VDJ
AGCAACATGAGCCCTGAAGACAGCAGCATATATCTCTGCAGCGTTGCTCAGGGAATTTTGGGCAATCAGCCCCAGCATTTTGGTGAT	CSVAQGILGNQPQHF	25	9.105378364892575E-5	45	TCRBV29-01	TCRBV29	TCRBV29-01				01,02	TCRBD01-01*01	TCRBD01	TCRBD01-01	01				TCRBJ01-05*01	TCRBJ01	TCRBJ01-05	01				4	2	4	3	8	2	36	46	48	53	61	25	In	VDJ
TCCGCTACCAGCTCCCAGACATCTGTGTACTTCTGTGCCATCAGCCCCCGAATTGTAAGTTCGGATTCACCCCTCCACTTTGGGAAC	CAISPRIVSSDSPLHF	9	3.277936211361327E-5	48	TCRBV10-03*01	TCRBV10	TCRBV10-03	01				TCRBD02-01	TCRBD02	TCRBD02-01				01,02	TCRBJ01-06*02	TCRBJ01	TCRBJ01-06	02				6	17	8	5	0	8	33	44	61	-1	64	9	In	VDJ
GTGACATCGGCCCAAAAGAACCCGACAGCTTTCTATCTCTGTGCCAGTACCTGGGGCAGGGGAGACTCACCCCTCCACTTTGGGAAC	CASTWGRGDSPLHF	26	9.469593499488277E-5	42	TCRBV19-01*01	TCRBV19	TCRBV19-01	01				TCRBD01-01*01	TCRBD01	TCRBD01-01	01				TCRBJ01-06*02	TCRBJ01	TCRBJ01-06	02				7	7	4	2	4	10	39	49	56	62	66	26	In	VDJ
NNNNTGTCGGCTGCTCCCTCCCAGACATCTGTGTACTTCTGTGCCAGCAGCCTTTTGGACAGAGACAATGAGCAGTTCTTCGGGCCA	CASSLLDRDNEQFF	26	9.469593499488277E-5	42	TCRBV06-05*01	TCRBV06	TCRBV06-05	01				TCRBD01-01*01	TCRBD01	TCRBD01-01	01				TCRBJ02-01*01	TCRBJ02	TCRBJ02-01	01				6	6	1	5	2	5	39	50	56	62	64	26	In	VDJ
ATTCTGGAGTCCGCCAGCACCAACCAGACATCTATGTACCTCTGTGCCAGCAGTATACGGGGGGGCTATGGCTACACCTTCGGTTCG	CASSIRGGYGYTF	17	6.19165728812695E-5	39	TCRBV28-01*01	TCRBV28	TCRBV28-01	01				TCRBD02-01*01	TCRBD02	TCRBD02-01	01				TCRBJ01-02*01	TCRBJ01	TCRBJ01-02	01				5	3	8	0	0	4	42	54	57	-1	65	17	In	VDJ
GAGATCCAGCGCACAGAGCAGGGGGACTCGGCCATGTATCTCTGTGCCAGCAGGGATTCAGCTAACTATGGCTACACCTTCGGTTCG	CASRDSANYGYTF	32	1.1654884307062496E-4	39	TCRBV07-09*01	TCRBV07	TCRBV07-09	01								TCRBD01,TCRBD02	TCRBD01-01,TCRBD02-01		TCRBJ01-02*01	TCRBJ01	TCRBJ01-02	01				6	0	1	8	5	0	42	-1	53	56	61	32	In	VDJ
NCTCTCACTGTGACATCGGCCCAAAAGAACCCGACAGCTTTCTATCTCTGTGCCAGAATTACCCGGGACGGCTACACCTTCGGTTCG	CARITRDGYTF	18	6.555872422722654E-5	33	TCRBV19-01*01	TCRBV19	TCRBV19-01	01								TCRBD01,TCRBD02	TCRBD01-01,TCRBD02-01		TCRBJ01-02*01	TCRBJ01	TCRBJ01-02	01				9	8	0	7	0	8	48	56	64	-1	69	18	In	VDJ
AACGCCTTGGAGCTGGACGACTCGGCCCTGTATCTCTGTGCCAGCAGACGCATGGGACAGGGGTTCTCACCCCTCCACTTTGGGAAC	CASRRMGQGFSPLHF	23	8.376948095701169E-5	45	TCRBV05-04*01	TCRBV05	TCRBV05-04	01				TCRBD01-01*01	TCRBD01	TCRBD01-01	01				TCRBJ01-06*02	TCRBJ01	TCRBJ01-06	02				5	6	0	2	3	10	36	47	53	63	66	23	In	VDJ
ATTCTGGAGTCCGCCAGCACCAACCAGACATCTATGTACCTCTGTGCCAGCAGTGGGTCCGGGACTTTAGGGCAGTTCTTCGGGCCA	CASSGSGTLGQFF	12	4.3705816151484356E-5	39	TCRBV28-01*01	TCRBV28	TCRBV28-01	01				TCRBD02-01	TCRBD02	TCRBD02-01				01,02	TCRBJ02-01*01	TCRBJ02	TCRBJ02-01	01				5	6	0	10	5	12	42	54	60	66	71	12	In	VDJ
GAGCTTGGGGACTCGGCCGTGTATCTCTGTGCCAGCAGCCAAATCTTACAGGGACACCCCTATAATTCACCCCTCCACTTTGGGAAC	CASSQILQGHPYNSPLHF	17	6.19165728812695E-5	54	TCRBV11-03*01	TCRBV11	TCRBV11-03	01				TCRBD01-01*01	TCRBD01	TCRBD01-01	01				TCRBJ01-06*02	TCRBJ01	TCRBJ01-06	02				5	11	0	6	2	2	27	39	50	56	58	17	In	VDJ
ACAGAGCGGGGGGACTCAGCCGTGTATCTCTGTGCCAGCAGCTTAAGGCGCGTGGAGGGGAACACCGGGGAGCTGTTTTTTGGAGAA	CASSLRRVEGNTGELFF	23	8.376948095701169E-5	51	TCRBV07-03*01	TCRBV07	TCRBV07-03	01				TCRBD02-01*02	TCRBD02	TCRBD02-01	02				TCRBJ02-02*01	TCRBJ02	TCRBJ02-02	01				1	7	10	0	0	1	30	46	53	-1	59	23	In	VDJ
GAGTCTGCCAGGCCCTCACATACCTCTCAGTACCTCTGTGCCAGCAGTGACCCCGTGCGAGGAGGGACTGAAGCTTTCTTTGGACAA	CASSDPVRGGTEAFF	25	9.105378364892575E-5	45	TCRBV25-01*01	TCRBV25	TCRBV25-01	01				TCRBD02-01*02	TCRBD02	TCRBD02-01	02				TCRBJ01-01*01	TCRBJ01	TCRBJ01-01	01				3	10	10	0	0	5	36	50	60	-1	66	25	In	VDJ
CAGCGCACAGAGCGGGGGGACTCAGCCGTGTATCTCTGTGCCAGCAGCTTAAACTCTGCCGAAAACTATGGCTACACCTTCGGTTCG	CASSLNSAENYGYTF	21	7.648517826509763E-5	45	TCRBV07-03*01	TCRBV07	TCRBV07-03	01				TCRBD02-01	TCRBD02	TCRBD02-01				01,02	TCRBJ01-02*01	TCRBJ01	TCRBJ01-02	01				1	0	3	10	8	2	36	-1	52	55	63	21	In	VDJ
AGCGGGGGGACTCAGCCGTGTATCTCTGTGCCAGCAGCTCCTCGGGAGGCTGGGGGGCGCGTTTTGGACGAGCAGTACTTCGGGCCG		14	5.099011884339842E-5	55	TCRBV07-03*01	TCRBV07	TCRBV07-03	01				TCRBD02-01*02	TCRBD02	TCRBD02-01	02				TCRBJ02-07*01	TCRBJ02	TCRBJ02-07	01				4	3	8	1	18	5	26	39	42	49	67	14	Out	VDJ
GTGACCAGTGCCCATCCTGAAGACAGCAGCTTCTACATCTGCAGTGCTATTGACAGGGGCTCTGGAAACACCATATATTTTGGAGAG	CSAIDRGSGNTIYF	17	6.19165728812695E-5	42	TCRBV20-01*04	TCRBV20	TCRBV20-01	04				TCRBD01-01*01	TCRBD01	TCRBD01-01	01				TCRBJ01-03*01	TCRBJ01	TCRBJ01-03	01				0	0	4	2	0	0	39	-1	53	-1	59	17	In	VDJ
GAGCTCTCTGGAGCTGGGGGACTCAGCTTTGTATTTCTGTGCCAGCAGCGCCTAGACTTGGGCAATCAGCCCCAGCATTTTGGTGAT		20	7.28430269191406E-5	44	TCRBV09-01*01	TCRBV09	TCRBV09-01	01				TCRBD02-01	TCRBD02	TCRBD02-01				01,02	TCRBJ01-05*01	TCRBJ01	TCRBJ01-05	01				3	4	2	10	3	2	37	50	54	58	61	20	Out	VDJ
CTGACAGTGACCAGTGCCCATCCTGAAGACAGCAGCTTCTACATCTGCAGTGCTAGGCCGCGGACAGGTGGCTACACCTTCGGTTCG	CSARPRTGGYTF	13	4.734796749744139E-5	36	TCRBV20	TCRBV20				TCRBV20-01,TCRBV20-or09_02		TCRBD01-01*01	TCRBD01	TCRBD01-01	01				TCRBJ01-02*01	TCRBJ01	TCRBJ01-02	01				3	5	1	4	0	7	45	56	61	-1	68	13	In	VDJ
ACTCTGACAGTGACCAGTGCCCATCCTGAAGACAGCAGCTTCTACATCTGCAGTGCACAGCCATGGTCTGGCTACACCTTCGGTTCG	CSAQPWSGYTF	29	1.0562238903275387E-4	33	TCRBV20-01	TCRBV20	TCRBV20-01				01,04	TCRBD01-01*01	TCRBD01	TCRBD01-01	01				TCRBJ01-02*01	TCRBJ01	TCRBJ01-02	01				6	0	3	5	8	7	48	-1	56	60	68	29	In	VDJ
TCTGGAGTCCGCCAGCACCAACCAGACATCTATGTACCTCTGTGCCAGCAGTTTTGAGGGGAGTCCTACGAGCAGTACTTCGGGCCG		22	8.012732961105466E-5	41	TCRBV28-01*01	TCRBV28	TCRBV28-01	01								TCRBD01,TCRBD02	TCRBD01-01,TCRBD02-01		TCRBJ02-07*01	TCRBJ02	TCRBJ02-07	01				3	2	5	2	2	1	40	54	56	61	63	22	Out	VDJ
GTTCTAAGAAGCTCCTTCTCAGTGACTCTGGCTTCTATCTCTGTGCCTGGAGTGTACGGGGTCCATCAGCCCCAGCATTTTGGTGAT		26	9.469593499488277E-5	40	TCRBV30-01*01	TCRBV30	TCRBV30-01	01				TCRBD02-01*01	TCRBD02	TCRBD02-01	01				TCRBJ01-05*01	TCRBJ01	TCRBJ01-05	01				0	1	8	3	3	5	41	55	56	61	64	26	Out	VDJ
CCTCAGAACCCAGGGACTCAGCTGTGTACTTCTGTGCCAGCAGTTTTGAGGGGGCTAGAGATTCCCTATGGCTACACCTTCGGTTCG		15	5.463227018935545E-5	49	TCRBV12	TCRBV12				TCRBV12-03/12-04,TCRBV12-04		TCRBD01-01*01	TCRBD01	TCRBD01-01	01				TCRBJ01-02*01	TCRBJ01	TCRBJ01-02	01				3	2	5	0	10	4	32	46	48	55	65	15	Out	VDJ
CTGATCCTGGAGTCGCCCAGCCCCAACCAGACCTCTCTGTACTTCTGTGCCAGCAGTTTCATGAATTCACCCCTCCACTTTGGGAAC	CASSFMNSPLHF	28	1.0198023768679684E-4	36	TCRBV27-01*01	TCRBV27	TCRBV27-01	01				TCRBD01-01*01	TCRBD01	TCRBD01-01	01				TCRBJ01-06*02	TCRBJ01	TCRBJ01-06	02				3	0	4	6	2	7	45	-1	59	61	63	28	In	VDJ
NNNNTGTCGGCTGCTCCCTCCCAAACATCTGTGTACTTCTGTGCCAGCAGTCTTGACACGGAGGTCTATGGCTACACCTTCGGTTCG	CASSLDTEVYGYTF	28	1.0198023768679684E-4	42	TCRBV06-02/06-03*01	TCRBV06	TCRBV06-02/06-03	01				TCRBD02-01*02	TCRBD02	TCRBD02-01	02				TCRBJ01-02*01	TCRBJ01	TCRBJ01-02	01				5	8	10	1	1	4	39	51	59	64	65	28	In	VDJ
TCTGCTGTACCCTCTCAGACATCTGTGTACTTCTGTGCCAGCAGTCCATCCACGGGACAGGACGTGGATGGCTACACCTTCGGTTCG	CASSPSTGQDVDGYTF	40	1.456860538382812E-4	48	TCRBV06-04*01	TCRBV06	TCRBV06-04	01				TCRBD01-01*01	TCRBD01	TCRBD01-01	01				TCRBJ01-02*01	TCRBJ01	TCRBJ01-02	01				5	8	0	4	6	6	33	45	53	61	67	40	In	VDJ
AGTTCTAAGAAGCTCCTCCTCAGTGACTCTGGCTTCTATCTCTGTGCCGGGCGTTCTACTCTTCGGACTGAAGCTTTCTTTGGACAA	CAGRSTLRTEAFF	31	1.1290669172466792E-4	39	TCRBV30-01	TCRBV30	TCRBV30-01				02,04	TCRBD01-01*01	TCRBD01	TCRBD01-01	01				TCRBJ01-01*01	TCRBJ01	TCRBJ01-01	01				8	0	8	0	14	5	42	-1	48	52	66	31	In	VDJ
ACAGTGACCAGTGCCCATCCTGAAGACAGCAGCTTCTACATCTGCAGTGCCCTTTCTTCTGGGGCCAACGTCCTGACTTTCGGGGCC	CSALSSGANVLTF	35	1.2747529710849606E-4	39	TCRBV20	TCRBV20				TCRBV20-01,TCRBV20-or09_02		TCRBD02-01	TCRBD02	TCRBD02-01				01,02	TCRBJ02-06*01	TCRBJ02	TCRBJ02-06	01				6	1	4	10	4	1	42	50	51	53	57	35	In	VDJ
ATCCAGCCCTCAGAACCCAGGGACTCAGCTGTGTACTTCTGTGCCAGCAGTTTATATAGGGGCAATCAGCCCCAGCATTTTGGTGAT	CASSLYRGNQPQHF	15	5.463227018935545E-5	42	TCRBV12	TCRBV12				TCRBV12-03/12-04,TCRBV12-04						TCRBD01,TCRBD02	TCRBD01-01,TCRBD02-01		TCRBJ01-05*01	TCRBJ01	TCRBJ01-05	01				2	3	5	3	0	2	39	54	57	-1	61	15	In	VDJ
AAGATCCAGCGCACAGAGCGGGGGGACTCAGCCGTGTATCTCTGTGCCAGCAGCTATCCAGGGAAACAGCCCCAGCATTTTGGTGAT	CASSYPGKQPQHF	13	4.734796749744139E-5	39	TCRBV07-03*01	TCRBV07	TCRBV07-03	01				TCRBD01-01*01	TCRBD01	TCRBD01-01	01				TCRBJ01-05*01	TCRBJ01	TCRBJ01-05	01				4	3	4	3	3	7	42	55	58	63	66	13	In	VDJ
AGGCTGGAGTTGGCTGCTCCCTCCCAGACATCTGTGTACTTCTGTGCCAGCAGTCCACCCGGTTTCTATGGCTACACCTTCGGTTCG	CASSPPGFYGYTF	10	3.64215134595703E-5	39	TCRBV06-06*04	TCRBV06	TCRBV06-06	04				TCRBD02-01	TCRBD02	TCRBD02-01				01,02	TCRBJ01-02*01	TCRBJ01	TCRBJ01-02	01				4	4	8	5	3	4	42	55	59	62	65	10	In	VDJ
ACTGTGACATCGGCCCAAAAGAACCCGACAGCTTTCTATCTCTGTGCCAGTAGTATTTCAAGGGCCTATGGCTACACCTTCGGTTCG	CASSISRAYGYTF	16	5.827442153531248E-5	39	TCRBV19-01*01	TCRBV19	TCRBV19-01	01								TCRBD01,TCRBD02	TCRBD01-01,TCRBD02-01		TCRBJ01-02*01	TCRBJ01	TCRBJ01-02	01				3	4	5	3	1	4	42	56	60	64	65	16	In	VDJ
TCAGAACCCAGGGACTCAGCTGTGTATTTTTGTGCTAGTGGTTTGGCTACAGGACTCCCGATTAACTATGGCTACACCTTCGGTTCG	CASGLATGLPINYGYTF	17	6.19165728812695E-5	51	TCRBV12-05*01	TCRBV12	TCRBV12-05	01								TCRBD01,TCRBD02	TCRBD01-01,TCRBD02-01		TCRBJ01-02*01	TCRBJ01	TCRBJ01-02	01				1	2	3	4	9	1	30	46	48	53	62	17	In	VDJ
ATCGGCCCAAAAGAACCCGACAGCTTTCTATCTCTGTGCCAGCCCCAGGAGGTAAGCGGGGAGCAAGAGACCCAGTACTTCGGGCCA		19	6.920087557318357E-5	47	TCRBV19-01*01	TCRBV19	TCRBV19-01	01				TCRBD02-01*01	TCRBD02	TCRBD02-01	01				TCRBJ02-05*01	TCRBJ02	TCRBJ02-05	01				9	12	6	3	2	2	34	42	54	61	63	19	Out	VDJ
NNNNNNNNNNNNNTGTCGGCTGCTCCCTCCCAGACATCTGTGTACTTCTGTGCCAGCAGTTACGCAGATACGCAGTATTTTGGCCCA	CASSYADTQYF	29	1.0562238903275387E-4	33	TCRBV06-05*01	TCRBV06	TCRBV06-05	01											TCRBJ02-03*01	TCRBJ02	TCRBJ02-03	01				2	0	0	0	1	4	48	-1	-1	63	64	29	In	VJ
CGGTCCACAAAGCTGGAGGACTCAGCCATGTACTTCTGTGCCAGCAGTGAAGGTGCTCTAAGCACAGATACGCAGTATTTTGGCCCA	CASSEGALSTDTQYF	30	1.092645403787109E-4	45	TCRBV02-01	TCRBV02	TCRBV02-01				01,03	TCRBD02-01	TCRBD02	TCRBD02-01				01,02	TCRBJ02-03*01	TCRBJ02	TCRBJ02-03	01				1	5	4	9	0	0	36	52	57	-1	60	30	In	VDJ
NNNNTGTCGGCTGCTCCCTCCCAGACATCTGTGTACTTCTGTGCCAGCAGGACTCCAGGGGATGGCACTGAAGCTTTCTTTGGACAA	CASRTPGDGTEAFF	12	4.3705816151484356E-5	42	TCRBV06-05*01	TCRBV06	TCRBV06-05	01				TCRBD01-01*01	TCRBD01	TCRBD01-01	01				TCRBJ01-01*01	TCRBJ01	TCRBJ01-01	01				6	5	4	2	4	4	39	50	55	61	65	12	In	VDJ
CTCACTGTGACATCGGCCCAAAAGAACCCGACAGCTTTCTATCTCTGTGCCAGCGTCCATGGGGACTATGGCTACACCTTCGGTTCG	CASVHGDYGYTF	8	2.913721076765624E-5	36	TCRBV19-01*01	TCRBV19	TCRBV19-01	01								TCRBD01,TCRBD02	TCRBD01-01,TCRBD02-01		TCRBJ01-02*01	TCRBJ01	TCRBJ01-02	01				9	7	6	2	0	3	45	53	60	-1	64	8	In	VDJ
AAGATCCAGCCTGCAAAGCTTGAGGACTCGGCCGTGTATCTCTGTGCCAGCAGCTTAGTCAGGGGTTACGAGCAGTACTTCGGGCCG	CASSLVRGYEQYF	36	1.3111744845445308E-4	39	TCRBV11-02*01	TCRBV11	TCRBV11-02	01				TCRBD01-01*01	TCRBD01	TCRBD01-01	01				TCRBJ02-07*01	TCRBJ02	TCRBJ02-07	01				1	1	4	2	1	4	42	58	59	65	66	36	In	VDJ
NNNNTGTCGGCTGCTCCCTCCCAAACATCTGTGTACTTCTGTGCCAGCAGTTACTGGAGGGATGCGGACGAGCAGTACTTCGGGCCG	CASSYWRDADEQYF	23	8.376948095701169E-5	42	TCRBV06-02/06-03*01	TCRBV06	TCRBV06-02/06-03	01				TCRBD02-01*02	TCRBD02	TCRBD02-01	02				TCRBJ02-07*01	TCRBJ02	TCRBJ02-07	01				1	0	10	0	6	5	39	-1	55	61	67	23	In	VDJ
CATCCCCAACCAGACAGCTCTTTACTTCTGTGCCACCAGTGATTTTAATCCTAGGGGGCAGTGGCCGGGGAGCTGTTTTTTGGAGAA		13	4.734796749744139E-5	53	TCRBV24-01*01	TCRBV24	TCRBV24-01	01				TCRBD01-01*01	TCRBD01	TCRBD01-01	01				TCRBJ02-02*01	TCRBJ02	TCRBJ02-02	01				1	7	5	0	5	6	28	45	52	59	64	13	Out	VDJ
NNNNTGTCGGCTGCTCCCTCCCAGACATCTGTGTACTTCTGTGCCAGCAGTGTTTCACAGGGCTTTCAGCCCCAGCATTTTGGTGAT	CASSVSQGFQPQHF	32	1.1654884307062496E-4	42	TCRBV06	TCRBV06				TCRBV06-01,TCRBV06-05		TCRBD01-01*01	TCRBD01	TCRBD01-01	01				TCRBJ01-05*01	TCRBJ01	TCRBJ01-05	01				4	4	3	3	3	6	39	52	56	62	65	32	In	VDJ
GAGCTGGGGGACTCGGCCCTTTATCTTTGCGCCAGCAGCTACGGACACCGAGTCAAAGGAGGGAACTATGGCTACACCTTCGGTTCG	CASSYGHRVKGGNYGYTF	31	1.1290669172466792E-4	54	TCRBV05-01*01	TCRBV05	TCRBV05-01	01				TCRBD02-01*02	TCRBD02	TCRBD02-01	02				TCRBJ01-02*01	TCRBJ01	TCRBJ01-02	01				3	17	10	0	0	2	27	40	57	-1	63	31	In	VDJ
CCTGAAGACAGCAGCTTCTACATCTGCAGTGCTAGACCTCCCGGCAGGGACAGACCCTACTCTGGAAACACCATATATTTTGGAGAG	CSARPPGRDRPYSGNTIYF	24	8.741163230296871E-5	57	TCRBV20	TCRBV20				TCRBV20-01,TCRBV20-or09_02		TCRBD01-01*01	TCRBD01	TCRBD01-01	01				TCRBJ01-03*01	TCRBJ01	TCRBJ01-03	01				2	10	0	5	6	0	24	36	46	53	59	24	In	VDJ
CGCACAGAGCGGGGGGACTCAGCCGTGTATCTCTGTGCCAGCAGCTTAAGTGGGGGGGCAGGGATCACTGAAGCTTTCTTTGGACAA	CASSLSGGAGITEAFF	22	8.012732961105466E-5	48	TCRBV07-03*01	TCRBV07	TCRBV07-03	01				TCRBD02-01*01	TCRBD02	TCRBD02-01	01				TCRBJ01-01*01	TCRBJ01	TCRBJ01-01	01				1	2	9	0	7	4	33	49	51	58	65	22	In	VDJ
CTGAGCTCTCTGGAGCTGGGGGACTCAGCTTTGTATTTCTGTGCCAGCAGCGTACGAACGGCTGACACTGAAGCTTTCTTTGGACAA	CASSVRTADTEAFF	28	1.0198023768679684E-4	42	TCRBV09-01*01	TCRBV09	TCRBV09-01	01								TCRBD01,TCRBD02	TCRBD01-01,TCRBD02-01		TCRBJ01-01*01	TCRBJ01	TCRBJ01-01	01				1	5	9	0	2	3	39	54	59	62	64	28	In	VDJ
CACGCCCTGCAGCCAGAAGACTCAGCCCTGTATCTCTGCGCCAGCAGCCAAACCCGACAGGGGGCTCAGCCCCAGCATTTTGGTGAT	CASSQTRQGAQPQHF	16	5.827442153531248E-5	45	TCRBV04-01*01	TCRBV04	TCRBV04-01	01				TCRBD01-01*01	TCRBD01	TCRBD01-01	01				TCRBJ01-05*01	TCRBJ01	TCRBJ01-05	01				2	4	2	0	0	6	36	51	55	-1	65	16	In	VDJ
TCCAGTCCACGGAGTCAGGGGACACAGCACTGTATTTCTGTGCCAGCAGGGGGCGACAGCGGGGGAAGGGAGCAGTACTTCGGGCCG		7	2.549505942169921E-5	43	TCRBV21-01*01	TCRBV21	TCRBV21-01	01				TCRBD02-01*01	TCRBD02	TCRBD02-01	01				TCRBJ02-07*01	TCRBJ02	TCRBJ02-07	01				6	8	6	2	4	7	38	49	57	65	69	7	Out	VDJ
GTGACCAGTGCCCATCCTGAAGACAGCAGCTTCTACATCTGCAGTGCTAGCCACTCGGGGGGACAGGGGGCTAAGTACTTCGGGCCG	CSASHSGGQGAKYF	14	5.099011884339842E-5	42	TCRBV20	TCRBV20				TCRBV20-01,TCRBV20-or09_02		TCRBD01-01*01	TCRBD01	TCRBD01-01	01				TCRBJ02-07*01	TCRBJ02	TCRBJ02-07	01				3	9	0	0	2	11	39	50	59	71	73	14	In	VDJ
AGCCTGCAGAGCTTGGGGACTCGGCCGTGTATCTCTGTGCCAGCAGCTGGGACGGGCCACCCTGGAAACACCATATATTTTGGAGAG		9	3.277936211361327E-5	46	TCRBV11-03*01	TCRBV11	TCRBV11-03	01								TCRBD01,TCRBD02	TCRBD01-01,TCRBD02-01		TCRBJ01-03*01	TCRBJ01	TCRBJ01-03	01				4	0	0	7	8	2	35	-1	48	53	61	9	Out	VDJ
TCCCTGGAGCTTGGTGACTCTGCTGTGTATTTCTGTGCCAGCAGCCAAGTCTCGACAGGGAACACCGGGGAGCTGTTTTTTGGAGAA	CASSQVSTGNTGELFF	14	5.099011884339842E-5	48	TCRBV03-01/03-02*01	TCRBV03	TCRBV03-01/03-02	01				TCRBD01-01*01	TCRBD01	TCRBD01-01	01				TCRBJ02-02*01	TCRBJ02	TCRBJ02-02	01				1	4	2	4	0	1	33	49	53	-1	59	14	In	VDJ
TCCCTGATTCTGGAGTCCGCCAGCACCAACCAGACATCTATGTACCTCTGTGCCACCGCGCGGAACACTGAAGCTTTCTTTGGACAA	CATARNTEAFF	11	4.006366480552733E-5	33	TCRBV28-01*01	TCRBV28	TCRBV28-01	01				TCRBD02-01	TCRBD02	TCRBD02-01				01,02	TCRBJ01-01*01	TCRBJ01	TCRBJ01-01	01				10	2	7	6	2	1	48	55	57	60	62	11	In	VDJ
GACGATCCAGCGCACAGAGCAGCGGGACTCGGCCATGTATCGCTGTGCCAGCAGGAGTTGCCCCTGGAAAAACTGTTTTTTGGCAGT		30	1.092645403787109E-4	38	TCRBV07-06*01	TCRBV07	TCRBV07-06	01				TCRBD02-01*02	TCRBD02	TCRBD02-01	02				TCRBJ01-04*01	TCRBJ01	TCRBJ01-04	01				6	0	11	2	9	8	43	-1	54	57	66	30	Out	VDJ
GCCCTGCAGCCAGAAGACTCAGCCCTGTATCTCTGCGCCAGCAGCCAAACGGTCACCCGGGGAGTTCAGCCCCAGCATTTTGGTGAT	CASSQTVTRGVQPQHF	20	7.28430269191406E-5	48	TCRBV04-01*01	TCRBV04	TCRBV04-01	01				TCRBD02-01	TCRBD02	TCRBD02-01				01,02	TCRBJ01-05*01	TCRBJ01	TCRBJ01-05	01				2	9	8	3	3	6	33	48	57	62	65	20	In	VDJ
CAGCGCACAGAGCGGGGGGACTCAGCCGTGTATCTCTGTGCCAGCAGCTTACAAGGGGGCGTCAGCTATGGCTACACCTTCGGTTCG	CASSLQGGVSYGYTF	19	6.920087557318357E-5	45	TCRBV07-03*01	TCRBV07	TCRBV07-03	01				TCRBD01-01*01	TCRBD01	TCRBD01-01	01				TCRBJ01-02*01	TCRBJ01	TCRBJ01-02	01				2	2	5	0	5	4	36	51	53	60	65	19	In	VDJ
GCCCAGCCCCAACCAGACCTCTCTGTACTTCTGTGCCAGCGCATTATCGATCAGAGAAAAACCTACAATGAGCAGTTCTTCGGGCCA		21	7.648517826509763E-5	50	TCRBV27-01*01	TCRBV27	TCRBV27-01	01								TCRBD01,TCRBD02	TCRBD01-01,TCRBD02-01		TCRBJ02-01*01	TCRBJ02	TCRBJ02-01	01				8	11	4	5	7	2	31	40	51	54	61	21	Out	VDJ
CTGGAGCTTGGTGACTCTGCTGTGTATTTCTGTGCCAGCAGCCAAGGGTTCGGGGGTGCAACTAATGAAAAACTGTTTTTTGGCAGT	CASSQGFGGATNEKLFF	12	4.3705816151484356E-5	51	TCRBV03-01/03-02*01	TCRBV03	TCRBV03-01/03-02	01				TCRBD02-01*01	TCRBD02	TCRBD02-01	01				TCRBJ01-04*01	TCRBJ01	TCRBJ01-04	01				1	4	8	2	2	0	30	46	50	56	58	12	In	VDJ
TGAGTTCTAAGAAGCTCCTCCTCAGTGACTCTGGCTTCTATCTCTGTGCCTGGAGTGTTGTTAGCGGGGGGCCGATGCTTCGGGCCG		23	8.376948095701169E-5	37	TCRBV30-01	TCRBV30	TCRBV30-01				02,04	TCRBD02-01*01	TCRBD02	TCRBD02-01	01				TCRBJ02-07*01	TCRBJ02	TCRBJ02-07	01				0	3	5	1	6	15	44	58	61	71	77	23	Out	VDJ
TTGGCTGCTCCCTCCCAGACATCTGTGTACTTCTGTGCCAGCAGAACACAGGGCGGAACTGGGGCCAACGTCCTGACTTTCGGGGCC	CASRTQGGTGANVLTF	19	6.920087557318357E-5	48	TCRBV06-06	TCRBV06	TCRBV06-06				01,04	TCRBD01-01*01	TCRBD01	TCRBD01-01	01				TCRBJ02-06*01	TCRBJ02	TCRBJ02-06	01				6	3	3	3	5	2	33	44	47	53	58	19	In	VDJ
GCAGAACTGGAGGATTCTGGAGTTTATTTCTGTGCCAGCAGCTCCCGTCGTCTGCGGGGGAACACCGGGGAGCTGTTTTTTGGAGAA	CASSSRRLRGNTGELFF	7	2.549505942169921E-5	51	TCRBV14-01*01	TCRBV14	TCRBV14-01	01				TCRBD02-01*01	TCRBD02	TCRBD02-01	01				TCRBJ02-02*01	TCRBJ02	TCRBJ02-02	01				5	11	7	3	0	1	30	42	53	-1	59	7	In	VDJ
GAACTAAACCTGAGCTCTCTGGAGCTGGGGGACTCAGCTTTGTATTTCTGTGCCAGCAGCCCCCCCCCTGAAGCTTTCTTTGGACAA	CASSPPPEAFF	19	6.920087557318357E-5	33	TCRBV09-01*01	TCRBV09	TCRBV09-01	01											TCRBJ01-01*01	TCRBJ01	TCRBJ01-01	01				4	0	0	0	7	6	48	-1	-1	60	67	19	In	VJ
ATCCTGGAGTCGCCCAGCCCCAACCAGACCTCTCTGTACTTCTGTGCCAGCAGTTTAGCCGGCTCGGTTGGCTACACCTTCGGTTCG	CASSLAGSVGYTF	25	9.105378364892575E-5	39	TCRBV27-01*01	TCRBV27	TCRBV27-01	01								TCRBD01,TCRBD02	TCRBD01-01,TCRBD02-01		TCRBJ01-02*01	TCRBJ01	TCRBJ01-02	01				2	3	9	0	5	7	42	57	60	63	68	25	In	VDJ
AAGATCCAGCCCTCAGAACCCAGGGACTCAGCTGTGTACTTCTGTGCCAGCAGTTTTCGGAAGAGGGGTGGCTACACCTTCGGTTCG	CASSFRKRGGYTF	17	6.19165728812695E-5	39	TCRBV12-03/12-04*01	TCRBV12	TCRBV12-03/12-04	01								TCRBD01,TCRBD02	TCRBD01-01,TCRBD02-01		TCRBJ01-02*01	TCRBJ01	TCRBJ01-02	01				3	7	5	2	0	7	42	56	63	-1	68	17	In	VDJ
TCCACAAAGCTGGAGGACTCAGCCATGTACTTCTGTGCCAGCAGGAATAGGGGGATAGGGAGCTCCTACGAGCAGTACTTCGGGCCG	CASRNRGIGSSYEQYF	17	6.19165728812695E-5	48	TCRBV02-01	TCRBV02	TCRBV02-01				01,03	TCRBD01-01*01	TCRBD01	TCRBD01-01	01				TCRBJ02-07*01	TCRBJ02	TCRBJ02-07	01				6	4	5	1	8	0	33	44	48	54	62	17	In	VDJ
CTCAAGATCCAGCCTGCAAAGCTTGAGGACTCGGCCGTGTATCTCTGTGCCAGCAGCTTAGAGGGGGACGAGCAGTACTTCGGGCCG	CASSLEGDEQYF	17	6.19165728812695E-5	36	TCRBV11-02*01	TCRBV11	TCRBV11-02	01								TCRBD01,TCRBD02	TCRBD01-01,TCRBD02-01		TCRBJ02-07*01	TCRBJ02	TCRBJ02-07	01				0	0	6	1	0	5	45	-1	62	-1	67	17	In	VDJ
CTGATCCTGGAGTCGCCCAGCCCCAACCAGACCTCTCTGTACTTCTGTGCCAGCAGTTTACCGAATCAGCCCCAGCATTTTGGTGAT	CASSLPNQPQHF	24	8.741163230296871E-5	36	TCRBV27-01*01	TCRBV27	TCRBV27-01	01				TCRBD02-01	TCRBD02	TCRBD02-01				01,02	TCRBJ01-05*01	TCRBJ01	TCRBJ01-05	01				2	1	8	6	0	4	45	60	61	-1	63	24	In	VDJ
TTGGAGCTGGACGACTCGGCCCTGTATCTCTGTGCCAGCAGCTCCACCAGGCTGGACAGGGGGCGCAAAGAGCAGTACTTCGGGCCG	CASSSTRLDRGRKEQYF	51	1.8574971864380852E-4	51	TCRBV05-04*01	TCRBV05	TCRBV05-04	01				TCRBD01-01*01	TCRBD01	TCRBD01-01	01				TCRBJ02-07*01	TCRBJ02	TCRBJ02-07	01				3	10	1	0	5	7	30	43	53	64	69	51	In	VDJ
AGCTCTCTGGAGCTGGGGGACTCAGCTTTGTATTTCTGTGCCAGCAGCGTAAGGACATGGCCAGGATCACCCCTCCACTTTGGGAAC	CASSVRTWPGSPLHF	14	5.099011884339842E-5	45	TCRBV09-01*01	TCRBV09	TCRBV09-01	01				TCRBD01-01*01	TCRBD01	TCRBD01-01	01				TCRBJ01-06*02	TCRBJ01	TCRBJ01-06	02				1	1	1	6	9	10	36	51	52	57	66	14	In	VDJ
CACACCCTGCAGCCAGAAGACTCGGCCCTGTATCTCTGCGCCAGCAGCCAAGATCGGAGGGGGCAAGAGACCCAGTACTTCGGGCCA	CASSQDRRGQETQYF	12	4.3705816151484356E-5	45	TCRBV04-03*01	TCRBV04	TCRBV04-03	01								TCRBD01,TCRBD02	TCRBD01-01,TCRBD02-01		TCRBJ02-05*01	TCRBJ02	TCRBJ02-05	01				0	4	5	1	0	2	36	53	57	-1	63	12	In	VDJ
CTGAGCTCTCTGGAGCTGGGGGACTCAGCTTTGTATTTCTGTGCCAGCAGCGTCCAACAGGGGACAGATACGCAGTATTTTGGCCCA	CASSVQQGTDTQYF	25	9.105378364892575E-5	42	TCRBV09-01*01	TCRBV09	TCRBV09-01	01				TCRBD01-01*01	TCRBD01	TCRBD01-01	01				TCRBJ02-03*01	TCRBJ02	TCRBJ02-03	01				2	3	3	2	0	3	39	53	56	-1	63	25	In	VDJ
AATGTGAACGCCTTGGAGCTGGAGGACTCGGCCCTGTATCTCTGTGCCAGCAGCTTAGGGGACCCGGACAGGAACACCTTCGGTTCG	CASSLGDPDRNTF	11	4.006366480552733E-5	39	TCRBV05-08*01	TCRBV05	TCRBV05-08	01				TCRBD01-01*01	TCRBD01	TCRBD01-01	01				TCRBJ01-02*01	TCRBJ01	TCRBJ01-02	01				2	9	1	4	1	12	42	56	65	72	73	11	In	VDJ
NNNNTGTCGGCTGCTCCCTCCCAGACATCTGTGTACTTCTGTGCCAGCAGTGAACGAAGGAGGGGGGACGAGCAGTACTTCGGGCCG	CASSERRRGDEQYF	25	9.105378364892575E-5	42	TCRBV06-01*01	TCRBV06	TCRBV06-01	01								TCRBD01,TCRBD02	TCRBD01-01,TCRBD02-01		TCRBJ02-07*01	TCRBJ02	TCRBJ02-07	01				2	6	5	1	1	5	39	54	60	66	67	25	In	VDJ
AGCTCTCTGGAGCTGGGGGACTCAGCTTTGTATTTCTGTGCCAGCAGCGTAGAAGGGCAGGATTGGGAGCCCCAGCATTTTGGTGAT	CASSVEGQDWEPQHF	33	1.2019099441658198E-4	45	TCRBV09-01*01	TCRBV09	TCRBV09-01	01								TCRBD01,TCRBD02	TCRBD01-01,TCRBD02-01		TCRBJ01-05*01	TCRBJ01	TCRBJ01-05	01				0	5	4	4	6	8	36	52	57	61	67	33	In	VDJ
GTGAACGCCTTGGAGCTGGACGACTCGGCCCTGTATCTCTGTGCCAGCAGCTTGGTGCAGGCTAACTATGGCTACACCTTCGGTTCG	CASSLVQANYGYTF	19	6.920087557318357E-5	42	TCRBV05-04*01	TCRBV05	TCRBV05-04	01				TCRBD01-01*01	TCRBD01	TCRBD01-01	01				TCRBJ01-02*01	TCRBJ01	TCRBJ01-02	01				0	2	4	4	0	0	39	55	57	-1	61	19	In	VDJ
TCGCCCAGCCCCAACCAGACCTCTCTGTACTTCTGTGCCAGCAGAAGGGGACTAGCGGCCGGGGCCAACGTCCTGACTTTCGGGGCC	CASRRGLAAGANVLTF	17	6.19165728812695E-5	48	TCRBV27-01*01	TCRBV27	TCRBV27-01	01				TCRBD02-01	TCRBD02	TCRBD02-01				01,02	TCRBJ02-06*01	TCRBJ02	TCRBJ02-06	01				6	3	0	5	2	4	33	44	47	58	60	17	In	VDJ
ATCCAGCCCTCAGAACCCAGGGACTCAGCTGTGTACTTCTGTGCCAGCAGTTTGTCGGGGGGATTCACTGAAGCTTTCTTTGGACAA	CASSLSGGFTEAFF	14	5.099011884339842E-5	42	TCRBV12	TCRBV12				TCRBV12-03/12-04,TCRBV12-04		TCRBD02-01*01	TCRBD02	TCRBD02-01	01				TCRBJ01-01*01	TCRBJ01	TCRBJ01-01	01				3	2	8	1	3	4	39	53	55	62	65	14	In	VDJ
AAGATCCAGCCCTCAGAACCCAGGGACTCAGCTGTGTACTTCTGTGCCAGCAGTTTGGGACTAATCTATGGCTACACCTTCGGTTCG	CASSLGLIYGYTF	8	2.913721076765624E-5	39	TCRBV12-03/12-04*01	TCRBV12	TCRBV12-03/12-04	01				TCRBD02-01	TCRBD02	TCRBD02-01				01,02	TCRBJ01-02*01	TCRBJ01	TCRBJ01-02	01				3	0	0	9	2	4	42	-1	56	63	65	8	In	VDJ
ACCAGTGCCCATCCTGAAGACAGCAGCTTCTACATCTGCAGTGCTTATTCACCGGACAGCTGGGGCTATGGCTACACCTTCGGTTCG	CSAYSPDSWGYGYTF	8	2.913721076765624E-5	45	TCRBV20	TCRBV20				TCRBV20-01,TCRBV20-or09_02		TCRBD01-01*01	TCRBD01	TCRBD01-01	01				TCRBJ01-02*01	TCRBJ01	TCRBJ01-02	01				5	8	1	5	6	4	36	45	53	59	65	8	In	VDJ
ACTCTGACAGTGACCAGTGCCCATCCTGAAGACAGCAGCTTCTACATCTGCAGTGCTAGAGATTTGGGGGAGCAGTACTTCGGGCCG	CSARDLGEQYF	16	5.827442153531248E-5	33	TCRBV20-01*01	TCRBV20	TCRBV20-01	01								TCRBD01,TCRBD02	TCRBD01-01,TCRBD02-01		TCRBJ02-07*01	TCRBJ02	TCRBJ02-07	01				0	3	6	2	0	7	48	62	65	-1	69	16	In	VDJ
NTGTCGGCTGCTCCCTCCCAGACATCTGTGTACTTCTGTGCCAGCCCCAAAAGGGAGGGAGACACCGGGGAGCTGTTTTTTGGAGAA	CASPKREGDTGELFF	13	4.734796749744139E-5	45	TCRBV06-05*01	TCRBV06	TCRBV06-05	01				TCRBD02-01*02	TCRBD02	TCRBD02-01	02				TCRBJ02-02*01	TCRBJ02	TCRBJ02-02	01				8	7	9	0	2	3	36	45	52	59	61	13	In	VDJ
TGTCCTCAGAACCGGGAGACACGGCACTGTATCTCTGCGCCCGAGTTTCCCGGGACAGGACCGAACACTGAAGCTTTCTTTGGACAA		24	8.741163230296871E-5	46	TCRBV23-01*01	TCRBV23	TCRBV23-01	01				TCRBD01-01*01	TCRBD01	TCRBD01-01	01				TCRBJ01-01*01	TCRBJ01	TCRBJ01-01	01				11	10	0	4	3	1	35	41	51	59	62	24	Out	VDJ
CTACTCTGAAGATCCAGCGCACAGAGCGGGGGGACTCAGCCGTGTATCTCTGTGCCAGCAGCCATGGGAAAAGCTTTCTTTGGACAA		10	3.64215134595703E-5	31	TCRBV07-03*01	TCRBV07	TCRBV07-03	01								TCRBD01,TCRBD02	TCRBD01-01,TCRBD02-01		TCRBJ01-01*01	TCRBJ01	TCRBJ01-01	01				5	3	0	8	1	9	50	62	65	69	70	10	Out	VDJ
CAGCCCTCAGAACCCAGGGACTCAGCTGTGTACTTCTGTGCCAGCACCGAAGTTGCGGGGTCGAATCAGCCCCAGCATTTTGGTGAT	CASTEVAGSNQPQHF	9	3.277936211361327E-5	45	TCRBV12	TCRBV12				TCRBV12-03/12-04,TCRBV12-04		TCRBD02-01*01	TCRBD02	TCRBD02-01	01				TCRBJ01-05*01	TCRBJ01	TCRBJ01-05	01				7	8	7	3	3	4	36	46	54	60	63	9	In	VDJ
TCTAAGAAGCTCCTTCTCAGTGACTCTGGCTTCTATCTCTGTGCCTGGAGTGAGGGACTCGGCAATCAGCCCCAGCATTTTGGTGAT	CAWSEGLGNQPQHF	10	3.64215134595703E-5	42	TCRBV30-01*01	TCRBV30	TCRBV30-01	01				TCRBD02-01	TCRBD02	TCRBD02-01				01,02	TCRBJ01-05*01	TCRBJ01	TCRBJ01-05	01				1	1	0	10	2	2	39	52	53	59	61	10	In	VDJ
CCTGCAGAGCTTGGGGACTCGGCCATGTATCTCTGTGCCAGCAGCTCTTTACGGACAGGGGAGATGGATGGCTACACCTTCGGTTCG	CASSSLRTGEMDGYTF	3	1.0926454037871089E-5	48	TCRBV11-01*01	TCRBV11	TCRBV11-01	01				TCRBD01-01*01	TCRBD01	TCRBD01-01	01				TCRBJ01-02*01	TCRBJ01	TCRBJ01-02	01				4	6	1	2	6	6	33	46	52	61	67	3	In	VDJ
TCCCTGGAGCTTGGTGACTCTGCTGTGTATTTCTGTGCCAGCAGCAGGTCTAGCGGGGGGAGTTCCTACGAGCAGTACTTCGGGCCG	CASSRSSGGSSYEQYF	8	2.913721076765624E-5	48	TCRBV03-01/03-02*01	TCRBV03	TCRBV03-01/03-02	01				TCRBD02-01*01	TCRBD02	TCRBD02-01	01				TCRBJ02-07*01	TCRBJ02	TCRBJ02-07	01				5	4	4	1	3	1	33	45	49	60	63	8	In	VDJ
CAGCCCTCAGAACCCAGGGACTCAGCTGTGTACTTCTGTGCCAGCAGTTCCGGGAGCTCCTATAATTCACCCCTCCACTTTGGGAAC	CASSSGSSYNSPLHF	19	6.920087557318357E-5	45	TCRBV12	TCRBV12				TCRBV12-03/12-04,TCRBV12-04		TCRBD02-01*02	TCRBD02	TCRBD02-01	02				TCRBJ01-06*02	TCRBJ01	TCRBJ01-06	02				4	1	8	2	0	0	36	49	50	-1	56	19	In	VDJ
AGGGACTCAGCTGTGTACTTCTGTGCCAGCAGTTCCTTACCGGGACTCTCCCAGAGCTCCTATAATTCACCCCTCCACTTTGGGAAC	CASSSLPGLSQSSYNSPLHF	25	9.105378364892575E-5	60	TCRBV12	TCRBV12				TCRBV12-03/12-04,TCRBV12-04		TCRBD02-01	TCRBD02	TCRBD02-01				01,02	TCRBJ01-06*02	TCRBJ01	TCRBJ01-06	02				4	7	0	10	9	0	21	34	41	47	56	25	In	VDJ
TGGCGTCTGCTGTACCCTCTCAGACATCTGTGTACTTCTGTGCCACCGTCCCCCTTGCTCCGGGACACTGAAGCTTTCTTTGGACAA		21	7.648517826509763E-5	43	TCRBV06-04*01	TCRBV06	TCRBV06-04	01				TCRBD02-01	TCRBD02	TCRBD02-01				01,02	TCRBJ01-01*01	TCRBJ01	TCRBJ01-01	01				10	15	8	4	0	3	38	45	60	-1	64	21	Out	VDJ
CTGCTGTACCCTCTCAGACATCTGTGTACTTCTGTGCCAGCAGTGACTTTCAGGACAGGGAGATGAACTGAAGCTTTCTTTGGACAA		18	6.555872422722654E-5	49	TCRBV06-04*01	TCRBV06	TCRBV06-04	01				TCRBD01-01*01	TCRBD01	TCRBD01-01	01				TCRBJ01-01*01	TCRBJ01	TCRBJ01-01	01				1	4	1	3	6	5	32	48	52	60	66	18	Out	VDJ
CTGGAGTCGCCCAGCCCCAACCAGACCTCTCTGTACTTCTGTGCCAGCAGTTCCCGGGGATTGAGTGGAAAACTGTTTTTTGGCAGT	CASSSRGLSGKLFF	20	7.28430269191406E-5	42	TCRBV27-01*01	TCRBV27	TCRBV27-01	01				TCRBD02-01*01	TCRBD02	TCRBD02-01	01				TCRBJ01-04*01	TCRBJ01	TCRBJ01-04	01				4	2	8	3	9	10	39	52	54	59	68	20	In	VDJ
TCGCCCAGCCCCAACCAGACCTCTCTGTACTTCTGTGCCAGCAGTTTTAACAGGGATACAGCTAATGAAAAACTGTTTTTTGGCAGT	CASSFNRDTANEKLFF	22	8.012732961105466E-5	48	TCRBV27-01*01	TCRBV27	TCRBV27-01	01				TCRBD01-01*01	TCRBD01	TCRBD01-01	01				TCRBJ01-04*01	TCRBJ01	TCRBJ01-04	01				3	2	3	3	6	3	33	47	49	55	61	22	In	VDJ
AATGTGAACGCCTTGGAGCTGGAGGACTCGGCCCTGTATCTCTGTGCCAGCAGCTTGGATCGAGGGTATGGCTACACCTTCGGTTCG	CASSLDRGYGYTF	13	4.734796749744139E-5	39	TCRBV05-08*01	TCRBV05	TCRBV05-08	01				TCRBD02-01*02	TCRBD02	TCRBD02-01	02				TCRBJ01-02*01	TCRBJ01	TCRBJ01-02	01				0	3	11	0	0	5	42	58	61	-1	66	13	In	VDJ
AATGTGAACGCCTTGTTGCTGGGGGACTCGGCCCTGTATCTCTGTGCCAGCAGCTTGGGAACCGACTATGGCTACACCTTCGGTTCG	CASSLGTDYGYTF	19	6.920087557318357E-5	39	TCRBV05-05*01	TCRBV05	TCRBV05-05	01								TCRBD01,TCRBD02	TCRBD01-01,TCRBD02-01		TCRBJ01-02*01	TCRBJ01	TCRBJ01-02	01				0	0	2	8	4	3	42	-1	58	60	64	19	In	VDJ
ACCTTGGAGCTGGGGGACTCGGCCCTTTATCTTTGCGCCAGCGGGGACTAAGCTCCCAGGCATTCAGGGGGCTACACCTTCGGTTCG	CASGD*APRHSGGYTF	13	4.734796749744139E-5	48	TCRBV05-01*01	TCRBV05	TCRBV05-01	01				TCRBD02-01	TCRBD02	TCRBD02-01				01,02	TCRBJ01-02*01	TCRBJ01	TCRBJ01-02	01				7	1	0	9	19	8	33	42	43	50	69	13	Stop	VDJ
ATCCAGCCCTCAGAACCCAGGGACTCAGCTGTGTACTTCTGTGCCAGCAGTCAACAGGGGCTTCGGTACGAGCAGTACTTCGGGCCG	CASSQQGLRYEQYF	5	1.821075672978515E-5	42	TCRBV12	TCRBV12				TCRBV12-03/12-04,TCRBV12-04		TCRBD01-01*01	TCRBD01	TCRBD01-01	01				TCRBJ02-07*01	TCRBJ02	TCRBJ02-07	01				5	2	3	2	6	4	39	51	53	60	66	5	In	VDJ
CCCTCAGAACCCAGGGACTCAGCTGTGTACTTCTGTGCCAGCAGCCCCGGGACAGGGGGCGCTTCTGAAAAACTGTTTTTTGGCAGT	CASSPGTGGASEKLFF	17	6.19165728812695E-5	48	TCRBV12	TCRBV12				TCRBV12-03/12-04,TCRBV12-04		TCRBD01-01*01	TCRBD01	TCRBD01-01	01				TCRBJ01-04*01	TCRBJ01	TCRBJ01-04	01				6	4	0	0	5	7	33	44	48	60	65	17	In	VDJ
CAGCCCTCAGAACCCAGGGACTCAGCTGTGTATTTTTGTGCTAGTGGTGCTAGACAGGGCTCTGGAAACACCATATATTTTGGAGAG	CASGARQGSGNTIYF	21	7.648517826509763E-5	45	TCRBV12-05*01	TCRBV12	TCRBV12-05	01				TCRBD01-01*01	TCRBD01	TCRBD01-01	01				TCRBJ01-03*01	TCRBJ01	TCRBJ01-03	01				5	4	2	3	0	0	36	48	52	-1	59	21	In	VDJ
ATCCAGCGCACAGAGCAGCGGGACTCAGCCATGTATCGCTGTGCCAGCAGCTTAGGTTCAGGGGTGGAGACCCAGTACTTCGGGCCA	CASSLGSGVETQYF	26	9.469593499488277E-5	42	TCRBV07	TCRBV07				TCRBV07-06,TCRBV07-07		TCRBD01-01*01	TCRBD01	TCRBD01-01	01				TCRBJ02-05*01	TCRBJ02	TCRBJ02-05	01				1	3	4	2	2	5	39	55	58	64	66	26	In	VDJ
TCTAAGAAGCTCCTTCTCAGTGACTCTGGCTTCTATCTCTGTGCCTGGAGGTCTCGGACCCAGGGCCGTGGCTACACCTTCGGTTCG	CAWRSRTQGRGYTF	19	6.920087557318357E-5	42	TCRBV30-01*01	TCRBV30	TCRBV30-01	01				TCRBD01-01*01	TCRBD01	TCRBD01-01	01				TCRBJ01-02*01	TCRBJ01	TCRBJ01-02	01				3	10	4	3	3	7	39	50	60	65	68	19	In	VDJ
CACGCCCTGCAGCCAGAAGACTCAGCCCTGTATCTCTGCGCCAGCAGCCAAGCTGCCTTTGGGACTGCTGGCTACACCTTCGGTTCG	CASSQAAFGTAGYTF	22	8.012732961105466E-5	45	TCRBV04-01*01	TCRBV04	TCRBV04-01	01				TCRBD02-01	TCRBD02	TCRBD02-01				01,02	TCRBJ01-02*01	TCRBJ01	TCRBJ01-02	01				1	8	0	10	2	7	36	52	60	66	68	22	In	VDJ
GCACAGAGCAGGGGGACTCAGCTGTGTATCTCTGTGCCAGCAGCTTAGGGGGGACAGCCCCTAGGAGCACCCCTCCACTTTGGGAAC		15	5.463227018935545E-5	49	TCRBV07-04*01	TCRBV07	TCRBV07-04	01				TCRBD01-01*01	TCRBD01	TCRBD01-01	01				TCRBJ01-06*02	TCRBJ01	TCRBJ01-06	02				1	2	0	5	10	11	32	48	50	57	67	15	Out	VDJ
ACTGTGAGCAACATGAGCCCTGAAGACAGCAGCATATATCTCTGCAGCGCGGGACAGCTCCGCACCGGGGAGCTGTTTTTTGGAGAA	CSAGQLRTGELFF	18	6.555872422722654E-5	39	TCRBV29-01*03	TCRBV29	TCRBV29-01	03				TCRBD01-01*01	TCRBD01	TCRBD01-01	01				TCRBJ02-02*01	TCRBJ02	TCRBJ02-02	01				3	0	3	5	5	4	42	-1	53	57	62	18	In	VDJ
ACTCTGACAGTGACCAGTGCCCATCCTGAAGACAGCAGCTTCTACATCTGCAGTGCGTTTACGCCAAATGAAGCTTTCTTTGGACAA	CSAFTPNEAFF	26	9.469593499488277E-5	33	TCRBV20-01	TCRBV20	TCRBV20-01				01,04					TCRBD01,TCRBD02	TCRBD01-01,TCRBD02-01		TCRBJ01-01*01	TCRBJ01	TCRBJ01-01	01				6	4	3	7	6	7	48	56	60	62	68	26	In	VDJ
AATTCCCTGGAGCTTGGTGACTCTGCTGTGTATTTCTGTGCCGGGGGCGGCAGGCCGGAAAGCAATCAGCCCCAGCATTTTGGTGAT	CAGGGRPESNQPQHF	29	1.0562238903275387E-4	45	TCRBV03-01/03-02*01	TCRBV03	TCRBV03-01/03-02	01				TCRBD01-01*01	TCRBD01	TCRBD01-01	01				TCRBJ01-05*01	TCRBJ01	TCRBJ01-05	01				11	0	6	0	12	1	36	-1	42	48	60	29	In	VDJ
ACGATCCAGCGCACACAGCAGGAGGACTCGGCCGTGTATCTCTGTGCCAGCACCCAATCGGGGGCCTACGAGCAGTACTTCGGGCCG	CASTQSGAYEQYF	13	4.734796749744139E-5	39	TCRBV07-02	TCRBV07	TCRBV07-02				01,02	TCRBD02-01*01	TCRBD02	TCRBD02-01	01				TCRBJ02-07*01	TCRBJ02	TCRBJ02-07	01				7	6	8	2	0	2	42	52	58	-1	64	13	In	VDJ
CTCAGGCTGGAGTTGGCTGCTCCCTCCCAGACATCTGTGTACTTCTGTGCCAGCAGTCAGGACTTCAACGAGCAGTACTTCGGGCCG	CASSQDFNEQYF	30	1.092645403787109E-4	36	TCRBV06-06*04	TCRBV06	TCRBV06-06	04				TCRBD02-01	TCRBD02	TCRBD02-01				01,02	TCRBJ02-07*01	TCRBJ02	TCRBJ02-07	01				4	1	1	10	3	5	45	58	59	64	67	30	In	VDJ
GTGACATCGGCCCAAAAGAACCCGACAGCTTTCTATCTCTGTGCCAGTAGTATCCCGGGGGGGCAGTATGAGCAGTTCTTCGGGCCA	CASSIPGGQYEQFF	26	9.469593499488277E-5	42	TCRBV19-01*01	TCRBV19	TCRBV19-01	01				TCRBD02-01*01	TCRBD02	TCRBD02-01	01				TCRBJ02-01*01	TCRBJ02	TCRBJ02-01	01				3	2	8	0	4	8	39	53	55	63	67	26	In	VDJ
ACGGAGTCAGGGGACACAGCACTGTATTTCTGTGCCAGCAGCAAGCCGTGACAGGGAAAGTGGCAAGAGACCCAGTACTTCGGGCCA	CASSKP*QGKWQETQYF	21	7.648517826509763E-5	51	TCRBV21-01*01	TCRBV21	TCRBV21-01	01				TCRBD01-01*01	TCRBD01	TCRBD01-01	01				TCRBJ02-05*01	TCRBJ02	TCRBJ02-05	01				3	5	2	3	7	2	30	44	49	56	63	21	Stop	VDJ
CTACACGCCCTGCAGCCAGAAGACTCAGCCCTGTATCTCTGCGCCAGCAGCCAGATTGGGCGGACAGATACGCAGTATTTTGGCCCA	CASSQIGRTDTQYF	26	9.469593499488277E-5	42	TCRBV04-01*01	TCRBV04	TCRBV04-01	01								TCRBD01,TCRBD02	TCRBD01-01,TCRBD02-01		TCRBJ02-03*01	TCRBJ02	TCRBJ02-03	01				3	4	8	0	2	3	39	53	57	61	63	26	In	VDJ
GTGACATCGGCCCAAAAGAACCCGACAGCTTTCTATCTCTGTGCCAGTAGAGGGTCCTCTCTGGGCGGGGAGCTGTTTTTTGGAGAA	CASRGSSLGGELFF	14	5.099011884339842E-5	42	TCRBV19-01*01	TCRBV19	TCRBV19-01	01								TCRBD01,TCRBD02	TCRBD01-01,TCRBD02-01		TCRBJ02-02*01	TCRBJ02	TCRBJ02-02	01				6	0	5	3	11	7	39	-1	50	54	65	14	In	VDJ
GAGTCGCCCAGCCCCAACCAGACCTCTCTGTACTTCTGTGCCAGCACCCCGAGCTTCAGGGCTTCCACTGAAGCTTTCTTTGGACAA	CASTPSFRASTEAFF	8	2.913721076765624E-5	45	TCRBV27-01*01	TCRBV27	TCRBV27-01	01				TCRBD01-01*01	TCRBD01	TCRBD01-01	01				TCRBJ01-01*01	TCRBJ01	TCRBJ01-01	01				7	10	4	3	4	4	36	46	56	61	65	8	In	VDJ
CGCACACAGCAGGAGGACTCCGCCGTGTATCTCTGTGCCAGCAGCTTAGGCACAGGGGGTCTGAACACTGAAGCTTTCTTTGGACAA	CASSLGTGGLNTEAFF	10	3.64215134595703E-5	48	TCRBV07-08*01	TCRBV07	TCRBV07-08	01				TCRBD01-01*01	TCRBD01	TCRBD01-01	01				TCRBJ01-01*01	TCRBJ01	TCRBJ01-01	01				1	2	3	1	2	0	33	49	51	59	61	10	In	VDJ
CCTGACCTTGTCCACTCTGACAGTGACCAGTGCCCATCCTGAAGACAGCAGCTTCTACATCTGCCGACACCTTTTTTCTTCGGTTCG		17	6.19165728812695E-5	20	TCRBV20-01	TCRBV20	TCRBV20-01				01,04	TCRBD01-01*01	TCRBD01	TCRBD01-01	01				TCRBJ01-02*01	TCRBJ01	TCRBJ01-02	01				11	1	2	6	8	16	61	64	65	69	77	17	Out	VDJ
ACATCGGCCCAAAAGAACCCGACAGCTTTCTATCTCTGTGCCAGTACCCCCCGGACAGTCTCTGGAAACACCATATATTTTGGAGAG	CASTPRTVSGNTIYF	12	4.3705816151484356E-5	45	TCRBV19-01*01	TCRBV19	TCRBV19-01	01				TCRBD01-01*01	TCRBD01	TCRBD01-01	01				TCRBJ01-03*01	TCRBJ01	TCRBJ01-03	01				7	6	1	5	1	0	36	46	52	58	59	12	In	VDJ
CTGGGGGACTCAGCTTTGTATTTCTGTGCCAGCAGCGTAGGCGCTAGCGGGGGGGGAATAGCCAAAAACATTCAGTACTTCGGCGCC	CASSVGASGGGIAKNIQYF	8	2.913721076765624E-5	57	TCRBV09-01*01	TCRBV09	TCRBV09-01	01				TCRBD02-01*01	TCRBD02	TCRBD02-01	01				TCRBJ02-04*01	TCRBJ02	TCRBJ02-04	01				0	3	4	0	4	0	24	40	43	55	59	8	In	VDJ
AAGATCCAGCCCTCAGAACCCAGGGACTCAGCTGTGTACTTCTGTGCCAGCGGCCCGGGGTATAATTCACCCCTCCACTTTGGGAAC	CASGPGYNSPLHF	18	6.555872422722654E-5	39	TCRBV12-03/12-04*01	TCRBV12	TCRBV12-03/12-04	01				TCRBD02-01*01	TCRBD02	TCRBD02-01	01				TCRBJ01-06*02	TCRBJ01	TCRBJ01-06	02				8	4	8	3	0	4	42	51	55	-1	60	18	In	VDJ
ATCCGGTCCACAAAGCTGGAGGACTCAGCCATGTACTTCTGTGCCAGCGGGGGACACCTTAATAATTCACCCCTCCACTTTGGGAAC	CASGGHLNNSPLHF	13	4.734796749744139E-5	42	TCRBV02-01	TCRBV02	TCRBV02-01				01,03	TCRBD01-01*01	TCRBD01	TCRBD01-01	01				TCRBJ01-06*02	TCRBJ01	TCRBJ01-06	02				8	2	0	6	5	5	39	48	50	56	61	13	In	VDJ
CTCAGGCTGGAGTTGGCTGCTCCCTCCCAGACATCTGTGTACTTCTGTGCCAGCAGTTACGCGACAGGTGAAGCTTTCTTTGGACAA	CASSYATGEAFF	5	1.821075672978515E-5	36	TCRBV06-06*01	TCRBV06	TCRBV06-06	01				TCRBD01-01*01	TCRBD01	TCRBD01-01	01				TCRBJ01-01*01	TCRBJ01	TCRBJ01-01	01				2	2	2	4	0	7	45	60	62	-1	68	5	In	VDJ
AAGAAGCTCCTTCTCAGTGACTCTGGCTTCTATCTCTGTGCCTGGAGCCGGGACAGGACCACTACCTACGAGCAGTACTTCGGGCCG	CAWSRDRTTTYEQYF	15	5.463227018935545E-5	45	TCRBV30-01*01	TCRBV30	TCRBV30-01	01				TCRBD01-01*01	TCRBD01	TCRBD01-01	01				TCRBJ02-07*01	TCRBJ02	TCRBJ02-07	01				3	2	0	4	7	2	36	47	49	57	64	15	In	VDJ
CACAGAGCGGGGGGACTCAGCCGTGTATCTCTGTGCCAGCAGCTTAATAGGGTTAAAGGGGAGGGAAACACCATATATTTTGGAGAG		6	2.1852908075742178E-5	50	TCRBV07-03*01	TCRBV07	TCRBV07-03	01								TCRBD01,TCRBD02	TCRBD01-01,TCRBD02-01		TCRBJ01-03*01	TCRBJ01	TCRBJ01-03	01				1	9	5	2	2	4	31	47	56	61	63	6	Out	VDJ
ATCCAGCCTGCAAAGCTTGAGGACTCGGCCGTGTATCTCTGTGCCAGCAGCTTAGACCAGGGTACAGATACGCAGTATTTTGGCCCA	CASSLDQGTDTQYF	19	6.920087557318357E-5	42	TCRBV11-02*01	TCRBV11	TCRBV11-02	01				TCRBD01-01*01	TCRBD01	TCRBD01-01	01				TCRBJ02-03*01	TCRBJ02	TCRBJ02-03	01				0	1	4	3	1	3	39	56	57	62	63	19	In	VDJ
AATTCCCTGGAGCTTGGTGACTCTGCTGTGTATTTCTGTGCCAGCAGCCAAGCTGGGGGAGGGTATCAGCCCCAGCATTTTGGTGAT	CASSQAGGGYQPQHF	19	6.920087557318357E-5	45	TCRBV03-01/03-02*01	TCRBV03	TCRBV03-01/03-02	01				TCRBD02-01*02	TCRBD02	TCRBD02-01	02				TCRBJ01-05*01	TCRBJ01	TCRBJ01-05	01				1	4	9	0	1	5	36	52	56	63	64	19	In	VDJ
GAGTCCGCCAGCACCAACCAGACATCTATGTACCTCTGTGCCAGCAGTTTACAGGGCTATAGCAATCAGCCCCAGCATTTTGGTGAT	CASSLQGYSNQPQHF	15	5.463227018935545E-5	45	TCRBV28-01*01	TCRBV28	TCRBV28-01	01				TCRBD01-01*01	TCRBD01	TCRBD01-01	01				TCRBJ01-05*01	TCRBJ01	TCRBJ01-05	01				2	0	4	3	3	0	36	-1	51	56	59	15	In	VDJ
TCCACTCTGAAGATCCAGCCTGCAGAGCAGGGGGACTCGGCCGTGTATGTCTGTGCAAGTCTTTTGGGTGGCTACACCTTCGGTTCG	CASLLGGYTF	9	3.277936211361327E-5	30	TCRBV12-02*01	TCRBV12	TCRBV12-02	01								TCRBD01,TCRBD02	TCRBD01-01,TCRBD02-01		TCRBJ01-02*01	TCRBJ01	TCRBJ01-02	01				7	4	0	9	0	7	51	61	65	-1	68	9	In	VDJ
CGGAGTCAGGGGACACAGCACTGTATTTCTGTGCCAGCAGCCACCGGGACAGGGGGGACCTATAATTCACCCCTCCACTTTGGGAAC		12	4.3705816151484356E-5	52	TCRBV21-01*01	TCRBV21	TCRBV21-01	01				TCRBD01-01*01	TCRBD01	TCRBD01-01	01				TCRBJ01-06*02	TCRBJ01	TCRBJ01-06	02				5	4	0	1	2	2	29	41	45	56	58	12	Out	VDJ
TCTGACAGTGACCAGTGCCCATCCTGAAGACAGCAGCTTCTACATCTGCAGTATGTGGGTGGGGACACTGAAGCTTTCTTTGGACAA		18	6.555872422722654E-5	35	TCRBV20	TCRBV20				TCRBV20-01,TCRBV20-or09_02						TCRBD01,TCRBD02	TCRBD01-01,TCRBD02-01		TCRBJ01-01*01	TCRBJ01	TCRBJ01-01	01				8	8	6	2	0	3	46	52	60	-1	64	18	Out	VDJ
CAGCGCACAGAGCAGGAGGACTCGGCCGTGTATCTCTGTGCCAGCAGCTGGAGGGCATATAGCAATCAGCCCCAGCATTTTGGTGAT	CASSWRAYSNQPQHF	11	4.006366480552733E-5	45	TCRBV07-02	TCRBV07	TCRBV07-02				01,02	TCRBD02-01*02	TCRBD02	TCRBD02-01	02				TCRBJ01-05*01	TCRBJ01	TCRBJ01-05	01				4	0	10	0	4	0	36	-1	49	55	59	11	In	VDJ
CAGCAGGTAGTGCGAGGAGATTCGGCAGCTTATTTCTGTGCCAGCTCACCAACTTTCACCAGTTCCTACGAGCAGTACTTCGGGCCG	CASSPTFTSSYEQYF	13	4.734796749744139E-5	45	TCRBV18-01*01	TCRBV18	TCRBV18-01	01								TCRBD01,TCRBD02	TCRBD01-01,TCRBD02-01		TCRBJ02-07*01	TCRBJ02	TCRBJ02-07	01				2	8	4	5	1	1	36	51	59	62	63	13	In	VDJ
CAGAGCAGGGGGACTCGGCCATGTATCTCTGTGCCAGCAGCTTAGCTTTGATGACAGCGCAGCTCCTACGAGCAGTACTTCGGGCCG		12	4.3705816151484356E-5	52	TCRBV07-09*01	TCRBV07	TCRBV07-09	01				TCRBD01-01*01	TCRBD01	TCRBD01-01	01				TCRBJ02-07*01	TCRBJ02	TCRBJ02-07	01				0	6	2	5	5	0	29	46	52	57	62	12	Out	VDJ
ATCCTGGAGTCGCCCAGCCCCAACCAGACCTCTCTGTACTTCTGTGCCAGCAGTTTTAACGCCCAAGAGACCCAGTACTTCGGGCCA	CASSFNAQETQYF	19	6.920087557318357E-5	39	TCRBV27-01*01	TCRBV27	TCRBV27-01	01								TCRBD01,TCRBD02	TCRBD01-01,TCRBD02-01		TCRBJ02-05*01	TCRBJ02	TCRBJ02-05	01				3	2	3	7	2	1	42	56	58	60	62	19	In	VDJ
CAGCGCACAGAGCAGGAGGACTCGGCCGTGTATCTCTGTGCCAGCAGCTTAGCCGGGGGCCTACAAGAGACCCAGTACTTCGGGCCA	CASSLAGGLQETQYF	14	5.099011884339842E-5	45	TCRBV07-02	TCRBV07	TCRBV07-02				01,02					TCRBD01,TCRBD02	TCRBD01-01,TCRBD02-01		TCRBJ02-05*01	TCRBJ02	TCRBJ02-05	01				0	1	6	0	3	2	36	53	54	60	63	14	In	VDJ
TCCAGTCCACGGAGTCAGGGGACACAGCACTGTATTTCTGTGCCAGCAGCCCCCGGGACAGGGGGCACTGAAGCTTTCTTTGGACAA		11	4.006366480552733E-5	43	TCRBV21-01*01	TCRBV21	TCRBV21-01	01				TCRBD01-01*01	TCRBD01	TCRBD01-01	01				TCRBJ01-01*01	TCRBJ01	TCRBJ01-01	01				5	4	0	1	0	4	38	50	54	-1	65	11	Out	VDJ
CCGCTCAGGCTGGAGTTGGCTGCTCCCTCCCAGACATCTGTGTACTTCTGTGCCAGCAGAGAAGGACAGGAAGCTTTCTTTGGACAA	CASREGQEAFF	28	1.0198023768679684E-4	33	TCRBV06-06	TCRBV06	TCRBV06-06				01,04	TCRBD01-01*01	TCRBD01	TCRBD01-01	01				TCRBJ01-01*01	TCRBJ01	TCRBJ01-01	01				6	4	1	5	0	8	48	59	63	-1	69	28	In	VDJ
ACTCTGGAGTCCGCTACCAGCTCCCAGACATCTGTGTACTTCTGTGCCATCAGCCGGGGGTATAATGAAAAACTGTTTTTTGGCAGT	CAISRGYNEKLFF	10	3.64215134595703E-5	39	TCRBV10-03*01	TCRBV10	TCRBV10-03	01				TCRBD02-01*01	TCRBD02	TCRBD02-01	01				TCRBJ01-04*01	TCRBJ01	TCRBJ01-04	01				6	1	8	2	2	4	42	53	54	60	62	10	In	VDJ
TGATCCTGGAGTCGCCCAGCCCCAACCAGACCTCTCTGTACTTCTGTGCCAGCACCACAGGGTTTCTACGAGCAGTACTTCGGGCCG		10	3.64215134595703E-5	37	TCRBV27-01*01	TCRBV27	TCRBV27-01	01				TCRBD01-01*01	TCRBD01	TCRBD01-01	01				TCRBJ02-07*01	TCRBJ02	TCRBJ02-07	01				7	2	3	3	3	3	44	54	56	62	65	10	Out	VDJ
GTGAACGCCTTGGAGCTGGACGACTCGGCCCTGTATCTCTGTGCCAGCAGCCCACAGGGGAAGTCCTACGAGCAGTACTTCGGGCCG	CASSPQGKSYEQYF	12	4.3705816151484356E-5	42	TCRBV05-04*01	TCRBV05	TCRBV05-04	01				TCRBD01-01*01	TCRBD01	TCRBD01-01	01				TCRBJ02-07*01	TCRBJ02	TCRBJ02-07	01				4	2	3	2	3	1	39	51	53	60	63	12	In	VDJ
GTGACCAGTGCCCATCCTGAAGACAGCAGCTTCTACATCTGCAGCACTAACTCCGACGGGATTGGAAACACCATATATTTTGGAGAG	CSTNSDGIGNTIYF	10	3.64215134595703E-5	42	TCRBV20	TCRBV20				TCRBV20-01,TCRBV20-or09_02		TCRBD02-01*02	TCRBD02	TCRBD02-01	02				TCRBJ01-03*01	TCRBJ01	TCRBJ01-03	01				9	12	8	3	1	3	39	44	56	61	62	10	In	VDJ
ACAGTGACCAGTGCCCATCCTGAAGACAGCAGCTTCTACATCTGCAGTGCTAGAGCGGGGGTGGGTTCACCCCTCCACTTTGGGAAC	CSARAGVGSPLHF	9	3.277936211361327E-5	39	TCRBV20	TCRBV20				TCRBV20-01,TCRBV20-or09_02		TCRBD02-01*01	TCRBD02	TCRBD02-01	01				TCRBJ01-06*02	TCRBJ01	TCRBJ01-06	02				1	0	8	2	4	9	42	-1	55	61	65	9	In	VDJ
AAGATCCAGCCTGCAGAGCTTGGGGACTCGGCCATGTATCTCTGTGCCAGCAGCTTCCGACTTCAAGAGACCCAGTACTTCGGGCCA	CASSFRLQETQYF	5	1.821075672978515E-5	39	TCRBV11-01*01	TCRBV11	TCRBV11-01	01				TCRBD02-01	TCRBD02	TCRBD02-01				01,02	TCRBJ02-05*01	TCRBJ02	TCRBJ02-05	01				3	2	2	10	1	2	42	56	58	62	63	5	In	VDJ
CCCTCAGAACCCAGGGACTCAGCTGTGTACTTCTGTGCCAGCAGCTACCCCCTTATGGTGGGATGAGATACGCAGTATTTTGGCCCA	CASSYPLMVG*DTQYF	10	3.64215134595703E-5	48	TCRBV12	TCRBV12				TCRBV12-03/12-04,TCRBV12-04						TCRBD01,TCRBD02	TCRBD01-01,TCRBD02-01		TCRBJ02-03*01	TCRBJ02	TCRBJ02-03	01				6	15	0	8	2	5	33	44	59	63	65	10	Stop	VDJ
CAGCGCACAGAGCGGGGGGACTCAGCCGTGTATCTCTGTGCCAGCAGCTTATTGGGCCACTACACCGGGGAGCTGTTTTTTGGAGAA	CASSLLGHYTGELFF	14	5.099011884339842E-5	45	TCRBV07-03*01	TCRBV07	TCRBV07-03	01				TCRBD01-01*01	TCRBD01	TCRBD01-01	01				TCRBJ02-02*01	TCRBJ02	TCRBJ02-02	01				2	2	8	0	4	3	36	51	53	57	61	14	In	VDJ
GAGTCGCCCAGCCCCAACCAGACCTCTCTGTACTTCTGTGCCAGCAGTTTATGGGCAGGGGATATACACGAGCAGTACTTCGGGCCG	CASSLWAGDIHEQYF	10	3.64215134595703E-5	45	TCRBV27-01*01	TCRBV27	TCRBV27-01	01				TCRBD01-01*01	TCRBD01	TCRBD01-01	01				TCRBJ02-07*01	TCRBJ02	TCRBJ02-07	01				1	3	4	2	6	5	36	52	55	61	67	10	In	VDJ
AAGATCCAGCCTGCAAAGCTTGAGGACTCGGCCGTGTATCTCTGTGCCAGCAGCTTAGATCGGGATTCACCCCTCCACTTTGGGAAC	CASSLDRDSPLHF	10	3.64215134595703E-5	39	TCRBV11-02*01	TCRBV11	TCRBV11-02	01				TCRBD02-01	TCRBD02	TCRBD02-01				01,02	TCRBJ01-06*02	TCRBJ01	TCRBJ01-06	02				0	1	8	4	0	8	42	59	60	-1	64	10	In	VDJ
TTGGCGTCTGCTGTACCCTCTCAGACATCTGTGTACTTCTGTGCCAGCAGTCGACTAGCGGGCACAGATACGCAGTATTTTGGCCCA	CASSRLAGTDTQYF	18	6.555872422722654E-5	42	TCRBV06-04*01	TCRBV06	TCRBV06-04	01				TCRBD02-01	TCRBD02	TCRBD02-01				01,02	TCRBJ02-03*01	TCRBJ02	TCRBJ02-03	01				5	1	2	5	0	1	39	51	52	-1	61	18	In	VDJ
CACGCCCTGCAGCCAGAAGACTCAGCCCTGTATCTCTGCGCCAGCAGCCAAGTTCTGGCCTACACAGATACGCAGTATTTTGGCCCA	CASSQVLAYTDTQYF	14	5.099011884339842E-5	45	TCRBV04-01*01	TCRBV04	TCRBV04-01	01								TCRBD01,TCRBD02	TCRBD01-01,TCRBD02-01		TCRBJ02-03*01	TCRBJ02	TCRBJ02-03	01				1	4	9	0	3	2	36	52	56	59	62	14	In	VDJ
GTGACATCGGCCCAAAAGAACCCGACAGCTTTCTATCTCTGTGCCAGTAGTACGGCGGGGGCTAGCACTGAAGCTTTCTTTGGACAA	CASSTAGASTEAFF	23	8.376948095701169E-5	42	TCRBV19-01*01	TCRBV19	TCRBV19-01	01				TCRBD02-01*01	TCRBD02	TCRBD02-01	01				TCRBJ01-01*01	TCRBJ01	TCRBJ01-01	01				4	2	7	2	4	4	39	52	54	61	65	23	In	VDJ
CCTGCAGAGCTTGGGGACTCGGCCGTGTATCTCTGTGCCAGCAGCTTAAACCGAGGTTTCGGGGACACTGAAGCTTTCTTTGGACAA	CASSLNRGFGDTEAFF	13	4.734796749744139E-5	48	TCRBV11-03*01	TCRBV11	TCRBV11-03	01				TCRBD02-01*01	TCRBD02	TCRBD02-01	01				TCRBJ01-01*01	TCRBJ01	TCRBJ01-01	01				2	11	8	3	0	3	33	48	59	-1	64	13	In	VDJ
ACTCTGGAGTCAGCTACCCGCTCCCAGACATCTGTGTATTTCTGCGCCAGCAGTGTTCAAGGGAACACTGAAGCTTTCTTTGGACAA	CASSVQGNTEAFF	13	4.734796749744139E-5	39	TCRBV10-02*01	TCRBV10	TCRBV10-02	01								TCRBD01,TCRBD02	TCRBD01-01,TCRBD02-01		TCRBJ01-01*01	TCRBJ01	TCRBJ01-01	01				4	4	5	4	0	1	42	55	59	-1	62	13	In	VDJ
ACTCTGACGATCCAGCGCACAGAGCAGGAGGACTCGGCCGTGTATCTCTGTGCCATCTCTACACTGGATGGCTACACCTTCGGTTCG	CAISTLDGYTF	5	1.821075672978515E-5	33	TCRBV07-02	TCRBV07	TCRBV07-02				01,02					TCRBD01,TCRBD02	TCRBD01-01,TCRBD02-01		TCRBJ01-02*01	TCRBJ01	TCRBJ01-02	01				10	5	3	6	4	6	48	55	60	63	67	5	In	VDJ
ATCCAGCGCACAGAGCGGGGGGACTCAGCCGTGTATCTCTGTGCCAGCAGCTTAAGTGCTAGCGGCTACGAGCAGTACTTCGGGCCG	CASSLSASGYEQYF	10	3.64215134595703E-5	42	TCRBV07-03*01	TCRBV07	TCRBV07-03	01				TCRBD02-01	TCRBD02	TCRBD02-01				01,02	TCRBJ02-07*01	TCRBJ02	TCRBJ02-07	01				1	3	4	5	0	3	39	55	58	-1	65	10	In	VDJ
CAGCCCTCAGAACCCAGGGACTCAGCTGTGTACTTCTGTGCCAGCAGTTTAAGAGGGACGGGCTCCTACGAGCAGTACTTCGGGCCG	CASSLRGTGSYEQYF	9	3.277936211361327E-5	45	TCRBV12	TCRBV12				TCRBV12-03/12-04,TCRBV12-04						TCRBD01,TCRBD02	TCRBD01-01,TCRBD02-01		TCRBJ02-07*01	TCRBJ02	TCRBJ02-07	01				2	3	0	7	3	0	36	51	54	59	62	9	In	VDJ
GGAGCTGGGGGACTCAGCTTTGTATTTCTGTGCCAGCAGCTCACAGGGACTAGCGGGGGTGAATCCTACGAGCAGTACTTCGGGCCG		11	4.006366480552733E-5	53	TCRBV09-01*01	TCRBV09	TCRBV09-01	01				TCRBD02-01*01	TCRBD02	TCRBD02-01	01				TCRBJ02-07*01	TCRBJ02	TCRBJ02-07	01				4	5	0	2	4	1	28	40	45	59	63	11	Out	VDJ
GAGATCCAGCGCACAGAGCAGGGGGACTCGGCCATGTATCTCTGTGCCAGCAGCGCTAGCGGGGAAGAGACCCAGTACTTCGGGCCA	CASSASGEETQYF	56	2.0396047537359367E-4	39	TCRBV07-09*01	TCRBV07	TCRBV07-09	01				TCRBD02-01*01	TCRBD02	TCRBD02-01	01				TCRBJ02-05*01	TCRBJ02	TCRBJ02-05	01				5	1	4	3	0	3	42	54	55	-1	64	56	In	VDJ
ATCCAGCGCACAGAGCAGGGGGACTCGGCCATGTATCTCTGTGCCAGCAGCCCCCGGGGGATCACCGGGGAGCTGTTTTTTGGAGAA	CASSPRGITGELFF	40	1.456860538382812E-4	42	TCRBV07-09*01	TCRBV07	TCRBV07-09	01				TCRBD02-01*01	TCRBD02	TCRBD02-01	01				TCRBJ02-02*01	TCRBJ02	TCRBJ02-02	01				5	3	8	2	2	4	39	51	54	60	62	40	In	VDJ
CTAGAGTCTGCCATCCCCAACCAGACAGCTCTTTACTTCTGTGCCACCAGTGGGACAGGGGAGAACGGGGAGCTGTTTTTTGGAGAA	CATSGTGENGELFF	15	5.463227018935545E-5	42	TCRBV24-01*01	TCRBV24	TCRBV24-01	01				TCRBD01-01*01	TCRBD01	TCRBD01-01	01				TCRBJ02-02*01	TCRBJ02	TCRBJ02-02	01				5	0	1	2	4	7	39	-1	52	61	65	15	In	VDJ
CTGCAGCCAGAAGACTCGGCCCTGTATCTCTGCGCCAGCAGCCAAGATGAGTGGACAGGGGGCCGTCAGCCCCAGCATTTTGGTGAT	CASSQDEWTGGRQPQHF	27	9.833808634083981E-5	51	TCRBV04-03*01	TCRBV04	TCRBV04-03	01				TCRBD01-01*01	TCRBD01	TCRBD01-01	01				TCRBJ01-05*01	TCRBJ01	TCRBJ01-05	01				0	5	1	0	2	6	30	47	52	63	65	27	In	VDJ
CTGACAGTGACCAGTGCCCATCCTGAAGACAGCAGCTTCTACATCTGCCGCTGGGACTGAGTAAATCAGCCCCAGCATTTTGGTGAT	CRWD*VNQPQHF	9	3.277936211361327E-5	36	TCRBV20	TCRBV20				TCRBV20-01,TCRBV20-or09_02		TCRBD02-01	TCRBD02	TCRBD02-01				01,02	TCRBJ01-05*01	TCRBJ01	TCRBJ01-05	01				11	4	0	10	5	4	45	48	52	58	63	9	Stop	VDJ
ATCCAGCGCACAGAGCAGGGGGACTCGGCCATGTATCTCTGTGCCAGCAGCCCTGGGCCTAACGTAGGTGGCTACACCTTCGGTTCG	CASSPGPNVGGYTF	10	3.64215134595703E-5	42	TCRBV07-09*01	TCRBV07	TCRBV07-09	01				TCRBD01-01*01	TCRBD01	TCRBD01-01	01				TCRBJ01-02*01	TCRBJ01	TCRBJ01-02	01				5	3	8	0	10	7	39	51	54	58	68	10	In	VDJ
CAGCCTGCAGAACTGGAGGATTCTGGAGTTTATTTCTGTGCCAGCAGCCGATCCTTCAGCGACGGCTATGGCTACACCTTCGGTTCG	CASSRSFSDGYGYTF	3	1.0926454037871089E-5	45	TCRBV14-01*01	TCRBV14	TCRBV14-01	01				TCRBD02-01	TCRBD02	TCRBD02-01				01,02	TCRBJ01-02*01	TCRBJ01	TCRBJ01-02	01				4	8	6	6	4	4	36	49	57	61	65	3	In	VDJ
CTAAACCTGAGCTCTCTGGAGCTGGGGGACTCAGCTTTGTATTTCTGTGCCAGCAGCGTAGGGCGACTCGGCTACACCTTCGGTTCG	CASSVGRLGYTF	23	8.376948095701169E-5	36	TCRBV09-01*01	TCRBV09	TCRBV09-01	01				TCRBD02-01	TCRBD02	TCRBD02-01				01,02	TCRBJ01-02*01	TCRBJ01	TCRBJ01-02	01				0	3	2	10	1	8	45	61	64	68	69	23	In	VDJ
CAGCGCACACAGCAGGAGGACTCGGCCGTGTATCTCTGTGCCAGCAGCTCTAAGCGGGGGGTTCTGGGCGAGCAGTACTTCGGGCCG	CASSSKRGVLGEQYF	4	1.456860538382812E-5	45	TCRBV07-02	TCRBV07	TCRBV07-02				01,02	TCRBD02-01*01	TCRBD02	TCRBD02-01	01				TCRBJ02-07*01	TCRBJ02	TCRBJ02-07	01				4	3	6	1	7	6	36	49	52	61	68	4	In	VDJ
GCTGCTCCCTCCCAAACATCTGTGTACTTCTGTGCCAGCAGTCGTCTCACTAGCGGGGGCCATACCTACGAGCAGTACTTCGGGCCG	CASSRLTSGGHTYEQYF	21	7.648517826509763E-5	51	TCRBV06-02/06-03*01	TCRBV06	TCRBV06-02/06-03	01				TCRBD02-01*01	TCRBD02	TCRBD02-01	01				TCRBJ02-07*01	TCRBJ02	TCRBJ02-07	01				5	6	3	2	5	2	30	42	48	59	64	21	In	VDJ
NNNNCTTGGAGATCCAGTCCACGGAGTCAGGGGACACAGCACTGTATTTCTGTGCCAGCAGCAGGTTCACCCCTCCACTTTGGGAAC		23	8.376948095701169E-5	31	TCRBV21-01*01	TCRBV21	TCRBV21-01	01								TCRBD01,TCRBD02	TCRBD01-01,TCRBD02-01		TCRBJ01-06*02	TCRBJ01	TCRBJ01-06	02				4	0	0	10	0	9	50	-1	63	-1	65	23	Out	VDJ
TGCAGCCTGCAGAACTGGAGGATTCTGGAGTTTATTTCTGTGCCAGCAGCCAGACAGTAGAGTAACTATGGCTACACCTTCGGTTCG		3	1.0926454037871089E-5	43	TCRBV14-01*01	TCRBV14	TCRBV14-01	01				TCRBD01-01*01	TCRBD01	TCRBD01-01	01				TCRBJ01-02*01	TCRBJ01	TCRBJ01-02	01				3	0	2	5	5	1	38	-1	52	57	62	3	Out	VDJ
GAGTCCGCCAGCACCAACCAGACATCTATGTACCTCTGTGCCAGCAGTTTGGGGGGCGCTTCTGGAAACACCATATATTTTGGAGAG	CASSLGGASGNTIYF	14	5.099011884339842E-5	45	TCRBV28-01*01	TCRBV28	TCRBV28-01	01								TCRBD01,TCRBD02	TCRBD01-01,TCRBD02-01		TCRBJ01-03*01	TCRBJ01	TCRBJ01-03	01				3	1	6	0	3	1	36	50	51	57	60	14	In	VDJ
CCAGTGCCCATCCTGAAGACAGCAGCTTCTACATCTGCAGTGCTGGCCGCCCTCCGACAGGGTCAAGAGACCCAGTACTTCGGGCCA		16	5.827442153531248E-5	46	TCRBV20	TCRBV20				TCRBV20-01,TCRBV20-or09_02		TCRBD01-01*01	TCRBD01	TCRBD01-01	01				TCRBJ02-05*01	TCRBJ02	TCRBJ02-05	01				5	11	2	3	1	2	35	44	55	62	63	16	Out	VDJ
GCACCTTGGAGCTGGGGGACTCGGCCCTTTATCTTTGCGCCAGCAGCGGGGACTAGCGGGTTATTGGGGGAGCTGTTTTTTGGAGAA		8	2.913721076765624E-5	46	TCRBV05-01*01	TCRBV05	TCRBV05-01	01				TCRBD02-01	TCRBD02	TCRBD02-01				01,02	TCRBJ02-02*01	TCRBJ02	TCRBJ02-02	01				4	1	0	4	6	8	35	47	48	60	66	8	Out	VDJ
AGCACCTTGGAGCTGGGGGACTCGGCCCTTTATCTTTGCGCCAGCAGCTCATAACCCGGGCCCTCCTACGAGCAGTACTTCGGGCCG	CASSS*PGPSYEQYF	33	1.2019099441658198E-4	45	TCRBV05-01*01	TCRBV05	TCRBV05-01	01								TCRBD01,TCRBD02	TCRBD01-01,TCRBD02-01		TCRBJ02-07*01	TCRBJ02	TCRBJ02-07	01				3	8	8	0	1	0	36	49	57	61	62	33	Stop	VDJ
ACAGTGACCAGTGCCCATCCTGAAGACAGCAGCTTCTACATCTGCAGTGCTAGCCGGACTTACACAGATACGCAGTATTTTGGCCCA	CSASRTYTDTQYF	16	5.827442153531248E-5	39	TCRBV20	TCRBV20				TCRBV20-01,TCRBV20-or09_02		TCRBD02-01	TCRBD02	TCRBD02-01				01,02	TCRBJ02-03*01	TCRBJ02	TCRBJ02-03	01				3	2	1	10	2	2	42	53	55	60	62	16	In	VDJ
GAATGTGAACGCCTTGGAGCTGGACGACTCGGCCCTGTATCTCTGTGCCAGCAGCTTCCCTCCGAAAAGCCCCAGCATTTTGGTGAT		29	1.0562238903275387E-4	38	TCRBV05-04*01	TCRBV05	TCRBV05-04	01								TCRBD01,TCRBD02	TCRBD01-01,TCRBD02-01		TCRBJ01-05*01	TCRBJ01	TCRBJ01-05	01				2	6	2	8	2	8	43	57	63	65	67	29	Out	VDJ
NTGAAGATCCAGCCCTCAGAACCCAGGGACTCAGCTGTGTACTTCTGTGCCAGCAATTTAGAGGGGGGCGGCTACACCTTCGGTTCG	CASNLEGGGYTF	5	1.821075672978515E-5	36	TCRBV12-03/12-04*01	TCRBV12	TCRBV12-03/12-04	01								TCRBD01,TCRBD02	TCRBD01-01,TCRBD02-01		TCRBJ01-02*01	TCRBJ01	TCRBJ01-02	01				1	0	5	1	2	8	45	-1	61	67	69	5	In	VDJ
NNNNNNNNTGTCGGCTGCTCCCTCCCAGACATCTGTGTACTTCTGTGCCAGCGCCCCCTGGCTGGCTACGAGCAGTACTTCGGGCCG		9	3.277936211361327E-5	38	TCRBV06-05*01	TCRBV06	TCRBV06-05	01				TCRBD01-01*01	TCRBD01	TCRBD01-01	01				TCRBJ02-07*01	TCRBJ02	TCRBJ02-07	01				8	7	9	0	3	3	43	52	59	62	65	9	Out	VDJ
NTGTCGGCTGCTCCCTCCCAGACATCTGTGTACTTCTGTGCCAGCAGTTACTCCCCCCTCGGTTCCTACGAGCAGTACTTCGGGCCG	CASSYSPLGSYEQYF	29	1.0562238903275387E-4	45	TCRBV06-05*01	TCRBV06	TCRBV06-05	01				TCRBD02-01	TCRBD02	TCRBD02-01				01,02	TCRBJ02-07*01	TCRBJ02	TCRBJ02-07	01				0	6	8	5	1	1	36	53	59	62	63	29	In	VDJ
ATCCGCTCACCAGGCCTGGGGGACGCAGCCATGTACCTGTGTGCCACCAGCCCGTGACAGGGAGGAAACATTCAGTACTTCGGCGCC	CATSP*QGGNIQYF	27	9.833808634083981E-5	42	TCRBV15-01*02	TCRBV15	TCRBV15-01	02				TCRBD01-01*01	TCRBD01	TCRBD01-01	01				TCRBJ02-04*01	TCRBJ02	TCRBJ02-04	01				5	4	2	3	3	6	39	51	55	62	65	27	Stop	VDJ
CGCACAGAGCAGGGGGACTCGGCCATGTATCTCTGTGCCAGCGGACCCCCCAGGGCGTCCGACACCGGGGAGCTGTTTTTTGGAGAA	CASGPPRASDTGELFF	21	7.648517826509763E-5	48	TCRBV07-09	TCRBV07	TCRBV07-09				01,05,06	TCRBD01-01*01	TCRBD01	TCRBD01-01	01				TCRBJ02-02*01	TCRBJ02	TCRBJ02-02	01				8	8	4	3	6	3	33	42	50	55	61	21	In	VDJ
CAGCCCTCAGAACCCAGGGACTCAGCTGTGTACTTCTGTGCCAGCAATAATGGGAGGACAACCAATCAGCCCCAGCATTTTGGTGAT	CASNNGRTTNQPQHF	15	5.463227018935545E-5	45	TCRBV12	TCRBV12				TCRBV12-03/12-04,TCRBV12-04		TCRBD02-01*02	TCRBD02	TCRBD02-01	02				TCRBJ01-05*01	TCRBJ01	TCRBJ01-05	01				7	5	9	1	5	3	36	46	51	57	62	15	In	VDJ
ATCCAGCCCTCAGAACCCAGGGACTCAGCTGTGTACTTCTGTGCCAGCACCCGGGCACAATCTCAACAGCCCCAGCATTTTGGTGAT	CASTRAQSQQPQHF	21	7.648517826509763E-5	42	TCRBV12	TCRBV12				TCRBV12-03/12-04,TCRBV12-04						TCRBD01,TCRBD02	TCRBD01-01,TCRBD02-01		TCRBJ01-05*01	TCRBJ01	TCRBJ01-05	01				7	3	8	0	10	7	39	49	52	56	66	21	In	VDJ
ACTGTGACATCGGCCCAAAAGAACCCGACAGCTTTCTATCTCTGTGCCAGTAGTACGACAGGAGTCTATGGCTACACCTTCGGTTCG	CASSTTGVYGYTF	8	2.913721076765624E-5	39	TCRBV19-01*01	TCRBV19	TCRBV19-01	01				TCRBD01-01*01	TCRBD01	TCRBD01-01	01				TCRBJ01-02*01	TCRBJ01	TCRBJ01-02	01				4	1	2	4	3	4	42	55	56	62	65	8	In	VDJ
AGCTCTCTGGAGCTGGGGGACTCAGCTTTGTATTTCTGTGCCAGCAGCGTAGTTCCAGGGGGTAACTATGGCTACACCTTCGGTTCG	CASSVVPGGNYGYTF	24	8.741163230296871E-5	45	TCRBV09-01*01	TCRBV09	TCRBV09-01	01				TCRBD01-01*01	TCRBD01	TCRBD01-01	01				TCRBJ01-02*01	TCRBJ01	TCRBJ01-02	01				0	3	4	1	0	1	36	52	55	-1	62	24	In	VDJ
ACTCTGGAGTCAGCTACCCGCTCCCAGACATCTGTGTATTTCTGCGCCAGCAGTGAGTGGACTAACTATGGCTACACCTTCGGTTCG	CASSEWTNYGYTF	4	1.456860538382812E-5	39	TCRBV10-02*01	TCRBV10	TCRBV10-02	01								TCRBD01,TCRBD02	TCRBD01-01,TCRBD02-01		TCRBJ01-02*01	TCRBJ01	TCRBJ01-02	01				1	0	1	8	0	0	42	-1	58	-1	61	4	In	VDJ
TTGGAGATCCAGCGCACAGAGCAGGGGGACTCGGCCATGTATCTCTGTGCCAGCAGCAACCATGGAAACACCATATATTTTGGAGAG	CASSNHGNTIYF	41	1.4932820518423823E-4	36	TCRBV07-09*01	TCRBV07	TCRBV07-09	01								TCRBD01,TCRBD02	TCRBD01-01,TCRBD02-01		TCRBJ01-03*01	TCRBJ01	TCRBJ01-03	01				5	1	3	7	2	3	45	57	58	60	62	41	In	VDJ
TCCCTAGAGTCTGCCATCCCCAACCAGACAGCTCTTTACTTCTGTGCCACCTCTGATCCCTTGAACACTGAAGCTTTCTTTGGACAA	CATSDPLNTEAFF	11	4.006366480552733E-5	39	TCRBV24-01*01	TCRBV24	TCRBV24-01	01								TCRBD01,TCRBD02	TCRBD01-01,TCRBD02-01		TCRBJ01-01*01	TCRBJ01	TCRBJ01-01	01				9	3	2	8	5	0	42	51	54	56	61	11	In	VDJ
GAACCCAGGGACTCAGCTGTGTACTTCTGTGCCAGCAGTTTAGCGTCCCTGACAGGGAGGTCCAATCAGCCCCAGCATTTTGGTGAT	CASSLASLTGRSNQPQHF	18	6.555872422722654E-5	54	TCRBV12	TCRBV12				TCRBV12-03/12-04,TCRBV12-04		TCRBD01-01*01	TCRBD01	TCRBD01-01	01				TCRBJ01-05*01	TCRBJ01	TCRBJ01-05	01				0	6	2	3	5	3	27	44	50	57	62	18	In	VDJ
GTGAACGCCTTGGAGCTGGACGACTCGGCCCTGTATCTCTGTGCCAGCAGCTTGGCCAAGGGGAGGGGTGGCTACACCTTCGGTTCG	CASSLAKGRGGYTF	3	1.0926454037871089E-5	42	TCRBV05-04*01	TCRBV05	TCRBV05-04	01				TCRBD02-01*02	TCRBD02	TCRBD02-01	02				TCRBJ01-02*01	TCRBJ01	TCRBJ01-02	01				0	5	9	0	1	7	39	55	60	67	68	3	In	VDJ
NTGTCGGCTGCTCCCTCCCAAACATCTGTGTACTTCTGTGCCAGCACCCTACGGGCACCCACTAACTATGGCTACACCTTCGGTTCG	CASTLRAPTNYGYTF	21	7.648517826509763E-5	45	TCRBV06	TCRBV06				TCRBV06-02/06-03,TCRBV06-02						TCRBD01,TCRBD02	TCRBD01-01,TCRBD02-01		TCRBJ01-02*01	TCRBJ01	TCRBJ01-02	01				7	6	8	0	5	0	36	46	52	56	61	21	In	VDJ
GTGACATCGGCCCAAAAGAACCCGACAGCTTTCTATCTCTGTGCCAGTAGTCCGACAGGGGGGATCTACGAGCAGTACTTCGGGCCG	CASSPTGGIYEQYF	12	4.3705816151484356E-5	42	TCRBV19-01*01	TCRBV19	TCRBV19-01	01				TCRBD01-01*01	TCRBD01	TCRBD01-01	01				TCRBJ02-07*01	TCRBJ02	TCRBJ02-07	01				5	2	2	1	3	3	39	51	53	62	65	12	In	VDJ
AATGTGAACGCCTTGGAGCTGGACGACTCGGCCCTGTATCTCTGTGCCAGCAGCTTGGTCAACTCCTACGAGCAGTACTTCGGGCCG	CASSLVNSYEQYF	17	6.19165728812695E-5	39	TCRBV05-04*01	TCRBV05	TCRBV05-04	01				TCRBD01-01*01	TCRBD01	TCRBD01-01	01				TCRBJ02-07*01	TCRBJ02	TCRBJ02-07	01				0	1	4	6	1	0	42	58	59	61	62	17	In	VDJ
ATCCGCTCACCAGGCCTGGGGGACGCAGCCATGTACCTGTGTGCCACCAGCAGAGGGCAAGGGTCCAATGAGCAGTTCTTCGGGCCA	CATSRGQGSNEQFF	19	6.920087557318357E-5	42	TCRBV15-01*02	TCRBV15	TCRBV15-01	02								TCRBD01,TCRBD02	TCRBD01-01,TCRBD02-01		TCRBJ02-01*01	TCRBJ02	TCRBJ02-01	01				1	4	5	3	2	6	39	55	59	63	65	19	In	VDJ
AGAGCGGGGGGACTCAGCCGTGTATCTCTGTGCCAGCAGACCATCTGACTAGCGGGGGCTCCCTACAATGAGCAGTTCTTCGGGCCA		24	8.741163230296871E-5	53	TCRBV07-03*01	TCRBV07	TCRBV07-03	01				TCRBD02-01*01	TCRBD02	TCRBD02-01	01				TCRBJ02-01*01	TCRBJ02	TCRBJ02-01	01				6	7	2	2	3	2	28	39	46	58	61	24	Out	VDJ
CGCACAGAGCAGGGGGACTCGGCCATGTATCTCTGTGCCAGCAGCGGCCTTAGGGACAGGGAGGGCACTGAAGCTTTCTTTGGACAA	CASSGLRDREGTEAFF	30	1.092645403787109E-4	48	TCRBV07-09*01	TCRBV07	TCRBV07-09	01				TCRBD01-01*01	TCRBD01	TCRBD01-01	01				TCRBJ01-01*01	TCRBJ01	TCRBJ01-01	01				5	7	0	3	4	4	33	45	52	61	65	30	In	VDJ
ACCAGTGCCCATCCTGAAGACAGCAGCTTCTACATCTGCAGTGCTAGAGATCGAGGTCAGTGGAACACTGAAGCTTTCTTTGGACAA	CSARDRGQWNTEAFF	9	3.277936211361327E-5	45	TCRBV20	TCRBV20				TCRBV20-01,TCRBV20-or09_02		TCRBD02-01*02	TCRBD02	TCRBD02-01	02				TCRBJ01-01*01	TCRBJ01	TCRBJ01-01	01				0	2	11	1	6	1	36	50	52	56	62	9	In	VDJ
GTGGTCGCACTGCAGCAAGAAGACTCAGCTGCGTATCTCTGCACCAGCAGCCAAGACGGGACAGTCTACGAGCAGTACTTCGGGCCG	CTSSQDGTVYEQYF	10	3.64215134595703E-5	42	TCRBV01-01*01	TCRBV01	TCRBV01-01	01				TCRBD01-01*01	TCRBD01	TCRBD01-01	01				TCRBJ02-07*01	TCRBJ02	TCRBJ02-07	01				0	1	0	5	1	3	39	56	57	64	65	10	In	VDJ
GTGACATCGGCCCAAAAGAACCCGACAGCTTTCTATCTCTGTGCCAGTAGTGGCGTCACTAATAATTCACCCCTCCACTTTGGGAAC	CASSGVTNNSPLHF	15	5.463227018935545E-5	42	TCRBV19-01*01	TCRBV19	TCRBV19-01	01				TCRBD02-01	TCRBD02	TCRBD02-01				01,02	TCRBJ01-06*02	TCRBJ01	TCRBJ01-06	02				5	6	3	9	0	5	39	51	57	-1	61	15	In	VDJ
AGCACCTTGGAGCTGGGGGACTCGGCCCTTTATCTTTGCGCCAGCAGCTTGGAGGTTACAGGTGGCTCACCCCTCCACTTTGGGAAC	CASSLEVTGGSPLHF	12	4.3705816151484356E-5	45	TCRBV05-01*01	TCRBV05	TCRBV05-01	01				TCRBD01-01*01	TCRBD01	TCRBD01-01	01				TCRBJ01-06*02	TCRBJ01	TCRBJ01-06	02				0	5	3	4	4	10	36	52	57	62	66	12	In	VDJ
CTGACGATCCAGCGCACAGAGCAGCGGGACTCGGCCATGTATCGCTGTGCCAGCAGCTTAGTTCTCGCGGACCAGTACTTCGGGCCA	CASSLVLADQYF	10	3.64215134595703E-5	36	TCRBV07-06*01	TCRBV07	TCRBV07-06	01				TCRBD02-01	TCRBD02	TCRBD02-01				01,02	TCRBJ02-05*01	TCRBJ02	TCRBJ02-05	01				1	5	7	5	1	10	45	61	66	70	71	10	In	VDJ
TCCCTGTCCCTAGAGTCTGCCATCCCCAACCAGACAGCTCTTTACTTCTGTGCCACCAGTGGGGGCGGGGAGCTGTTTTTTGGAGAA	CATSGGGELFF	11	4.006366480552733E-5	33	TCRBV24-01*01	TCRBV24	TCRBV24-01	01								TCRBD01,TCRBD02	TCRBD01-01,TCRBD02-01		TCRBJ02-02*01	TCRBJ02	TCRBJ02-02	01				5	0	6	2	0	7	48	-1	61	-1	65	11	In	VDJ
CTGTCCTCAGAACCGGGAGACACGGCACTGTATCTCTGCGCCAGCATTTCGACAGGGGTAAATTTCACTGAAGCTTTCTTTGGACAA	CASISTGVNFTEAFF	19	6.920087557318357E-5	45	TCRBV23-01*01	TCRBV23	TCRBV23-01	01				TCRBD01-01*01	TCRBD01	TCRBD01-01	01				TCRBJ01-01*01	TCRBJ01	TCRBJ01-01	01				7	4	2	2	7	4	36	46	50	58	65	19	In	VDJ
AATTCCCTGGAGCTTGGTGACTCTGCTGTGTATTTCTGTGCCAGCAGCCACGACAGGGGAAGGAACACTGAAGCTTTCTTTGGACAA	CASSHDRGRNTEAFF	5	1.821075672978515E-5	45	TCRBV03-01/03-02*01	TCRBV03	TCRBV03-01/03-02	01				TCRBD01-01*01	TCRBD01	TCRBD01-01	01				TCRBJ01-01*01	TCRBJ01	TCRBJ01-01	01				3	1	2	2	3	1	36	50	51	59	62	5	In	VDJ
CTGCAGCCAGAAGACTCGGCCCTGTATCTCTGCGCCAGCAGCCAAGATCTGACGGGGACAGGGAATCAGCCCCAGCATTTTGGTGAT	CASSQDLTGTGNQPQHF	12	4.3705816151484356E-5	51	TCRBV04-03*01	TCRBV04	TCRBV04-03	01				TCRBD01-01*01	TCRBD01	TCRBD01-01	01				TCRBJ01-05*01	TCRBJ01	TCRBJ01-05	01				0	7	0	3	0	4	30	47	54	-1	63	12	In	VDJ
CGCTCACCAGGCCTGGGGGACGCAGCCATGTACCTGTGTGCCACCAGCACTAGGGACAGGGGGCACTATGGCTACACCTTCGGTTCG	CATSTRDRGHYGYTF	15	5.463227018935545E-5	45	TCRBV15-01*02	TCRBV15	TCRBV15-01	02				TCRBD01-01*01	TCRBD01	TCRBD01-01	01				TCRBJ01-02*01	TCRBJ01	TCRBJ01-02	01				4	3	0	0	0	3	36	49	52	-1	64	15	In	VDJ
TGCAGCCAGAAGACTCAGCCCTGTATCTCTGCGCCAGCAGCCAACCCCTAGAGGGGGCGAACTGGAAACACCATATATTTTGGAGAG		17	6.19165728812695E-5	52	TCRBV04-01*01	TCRBV04	TCRBV04-01	01				TCRBD01-01*01	TCRBD01	TCRBD01-01	01				TCRBJ01-03*01	TCRBJ01	TCRBJ01-03	01				2	7	5	0	3	2	29	44	51	58	61	17	Out	VDJ
CTCCTTCTCAGTGACTCTGGCTTCTATCTCTGTGCCTGGAGAGCCAGACAGGGGGCGATAGATAATTCACCCCTCCACTTTGGGAAC	CAWRARQGAIDNSPLHF	44	1.6025465922210933E-4	51	TCRBV30-01*01	TCRBV30	TCRBV30-01	01				TCRBD01-01*01	TCRBD01	TCRBD01-01	01				TCRBJ01-06*02	TCRBJ01	TCRBJ01-06	02				3	5	2	0	5	5	30	41	46	56	61	44	In	VDJ
ACTCTGACAGTGACCAGTGCCCATCCTGAAGACAGCAGCTTCTACATCTGCAGTGCTAGTTCGAATTCACCCCTCCACTTTGGGAAC	CSASSNSPLHF	15	5.463227018935545E-5	33	TCRBV20-01*04	TCRBV20	TCRBV20-01	04				TCRBD02-01	TCRBD02	TCRBD02-01				01,02	TCRBJ01-06*02	TCRBJ01	TCRBJ01-06	02				2	1	8	6	0	7	48	60	61	-1	63	15	In	VDJ
AAGATCCAGCGCACAGAGCGGGGGGACTCAGCCGTGTATCTCTGTGCCAGCAGCTTTTTGACTAGCCGAGAGCAGTTCTTCGGGCCA	CASSFLTSREQFF	6	2.1852908075742178E-5	39	TCRBV07-03*01	TCRBV07	TCRBV07-03	01				TCRBD02-01	TCRBD02	TCRBD02-01				01,02	TCRBJ02-01*01	TCRBJ02	TCRBJ02-01	01				3	3	2	7	3	10	42	56	59	66	69	6	In	VDJ
CTTCACCTACACGCCCTGCAGCCAGAAGACTCAGCCCTGTATCTCTGCGCCAGCAGCCACCAAACCGGGGAGCTGTTTTTTGGAGAA	CASSHQTGELFF	8	2.913721076765624E-5	36	TCRBV04-01*01	TCRBV04	TCRBV04-01	01				TCRBD01-01*01	TCRBD01	TCRBD01-01	01				TCRBJ02-02*01	TCRBJ02	TCRBJ02-02	01				3	1	4	6	1	5	45	59	60	62	63	8	In	VDJ
CAGCGCACAGAGCAGGGGGACTCGGCCATGTATCTCTGTGCCAGCACCCTATCGGGAATCGGCAATCAGCCCCAGCATTTTGGTGAT	CASTLSGIGNQPQHF	35	1.2747529710849606E-4	45	TCRBV07-09*05	TCRBV07	TCRBV07-09	05				TCRBD02-01*02	TCRBD02	TCRBD02-01	02				TCRBJ01-05*01	TCRBJ01	TCRBJ01-05	01				5	4	8	3	4	2	36	48	52	57	61	35	In	VDJ
GTGAACGCCTTGTTGCTGGGGGACTCGGCCCTGTATCTCTGTGCCAGCAGCGTAAAGGTTTTCTCCTACGAGCAGTACTTCGGGCCG	CASSVKVFSYEQYF	6	2.1852908075742178E-5	42	TCRBV05-05*01	TCRBV05	TCRBV05-05	01								TCRBD01,TCRBD02	TCRBD01-01,TCRBD02-01		TCRBJ02-07*01	TCRBJ02	TCRBJ02-07	01				4	4	5	4	4	0	39	51	55	58	62	6	In	VDJ
GCCCAAAAGAACCCGACAGCTTTCTATCTCTGTGCCAGTAGTATAAACCCCCGGGGAAAGGCCTCCTACGAGCAGTACTTCGGGCCG	CASSINPRGKASYEQYF	16	5.827442153531248E-5	51	TCRBV19-01*01	TCRBV19	TCRBV19-01	01				TCRBD02-01*01	TCRBD02	TCRBD02-01	01				TCRBJ02-07*01	TCRBJ02	TCRBJ02-07	01				2	6	8	3	6	0	30	45	51	56	62	16	In	VDJ
CTGGAGTCCGCTACCAGCTCCCAGACATCTGTGTACTTCTGTGCCATCAGCGAAAGGGGGGACTCCTACGAGCAGTACTTCGGGCCG	CAISERGDSYEQYF	8	2.913721076765624E-5	42	TCRBV10-03*01	TCRBV10	TCRBV10-03	01								TCRBD01,TCRBD02	TCRBD01-01,TCRBD02-01		TCRBJ02-07*01	TCRBJ02	TCRBJ02-07	01				6	4	5	1	2	0	39	50	54	60	62	8	In	VDJ
CAGCCTGCAAAGCTTGAGGACTCGGCCGTGTATCTCTGTGCCAGCAGCTTACCCTATGGGAGAAACTACGAGCAGTACTTCGGGCCG	CASSLPYGRNYEQYF	24	8.741163230296871E-5	45	TCRBV11-02*01	TCRBV11	TCRBV11-02	01				TCRBD02-01*02	TCRBD02	TCRBD02-01	02				TCRBJ02-07*01	TCRBJ02	TCRBJ02-07	01				2	6	9	2	3	3	36	51	57	62	65	24	In	VDJ
GATCCAGTCCACGGAGTCAGGGGACACAGCACTGTATTTCTGTGCCAGCAGACAGGGCAGTCAGGAAACACCATATATTTTGGAGAG		21	7.648517826509763E-5	41	TCRBV21-01*01	TCRBV21	TCRBV21-01	01				TCRBD01-01*01	TCRBD01	TCRBD01-01	01				TCRBJ01-03*01	TCRBJ01	TCRBJ01-03	01				6	0	3	3	6	4	40	-1	51	57	63	21	Out	VDJ
AATTCCCTGGAGCTTGGTGACTCTGCTGTGTATTTCTGTGCCAGCAGCCAAGAGGCAGGGAAGAATTCACCCCTCCACTTTGGGAAC	CASSQEAGKNSPLHF	7	2.549505942169921E-5	45	TCRBV03-01/03-02*01	TCRBV03	TCRBV03-01/03-02	01				TCRBD01-01*01	TCRBD01	TCRBD01-01	01				TCRBJ01-06*02	TCRBJ01	TCRBJ01-06	02				0	2	4	3	3	7	36	53	55	60	63	7	In	VDJ
NNNNNNNNNNNNNTGTCGGCTGCTCCCTCCCAGACATCTGTGTACTTCTGTGCCAGCGAGAAGTCAGATACGCAGTATTTTGGCCCA	CASEKSDTQYF	19	6.920087557318357E-5	33	TCRBV06-05*01	TCRBV06	TCRBV06-05	01				TCRBD02-01*02	TCRBD02	TCRBD02-01	02				TCRBJ02-03*01	TCRBJ02	TCRBJ02-03	01				8	0	11	2	4	4	48	-1	57	60	64	19	In	VDJ
TCCACAAAGCTGGAGGACTCAGCCATGTACTTCTGTGCCAGCAGTGGGACAGGGGGCCGTTACACCGGGGAGCTGTTTTTTGGAGAA	CASSGTGGRYTGELFF	13	4.734796749744139E-5	48	TCRBV02-01	TCRBV02	TCRBV02-01				01,03	TCRBD01-01*01	TCRBD01	TCRBD01-01	01				TCRBJ02-02*01	TCRBJ02	TCRBJ02-02	01				4	0	1	0	4	3	33	-1	46	57	61	13	In	VDJ
AGCTTGAGGACTCGGCCGTGTATCTCTGTGCCAGCAGCTCTCCCCATTAACAGGGGAAGGAACACCGGGGAGCTGTTTTTTGGAGAA		10	3.64215134595703E-5	55	TCRBV11-02	TCRBV11	TCRBV11-02				01,03	TCRBD01-01*01	TCRBD01	TCRBD01-01	01				TCRBJ02-02*01	TCRBJ02	TCRBJ02-02	01				4	10	3	2	3	1	26	39	49	56	59	10	Out	VDJ
TTGGCTGCTCCCTCCCAGACATCTGTGTACTTCTGTGCCTGCGCAAAGAGCGATATGGTCAACACCGGGGAGCTGTTTTTTGGAGAA	CACAKSDMVNTGELFF	29	1.0562238903275387E-4	48	TCRBV06-06	TCRBV06	TCRBV06-06				01,04	TCRBD02-01	TCRBD02	TCRBD02-01				01,02	TCRBJ02-02*01	TCRBJ02	TCRBJ02-02	01				11	9	6	6	8	2	33	39	48	52	60	29	In	VDJ
GGCCCAAAAGAACCCGACAGCTTTCTATCTCTGTGCCAGTAGTACCCAAGGGGGCGGGTTGGAACCGGGGAGCTGTTTTTTGGAGAA		14	5.099011884339842E-5	50	TCRBV19-01*01	TCRBV19	TCRBV19-01	01				TCRBD01-01*01	TCRBD01	TCRBD01-01	01				TCRBJ02-02*01	TCRBJ02	TCRBJ02-02	01				4	4	5	0	8	5	31	44	48	55	63	14	Out	VDJ
ATGTGAGCACCTTGGAGCTGGGGGACTCGGCCCTTTATCTTTGCGCCAGCGGGCGTCAGAAAAGTGGCTGAAGCTTTCTTTGGACAA		38	1.3840175114636713E-4	40	TCRBV05-01*01	TCRBV05	TCRBV05-01	01				TCRBD01-01*01	TCRBD01	TCRBD01-01	01				TCRBJ01-01*01	TCRBJ01	TCRBJ01-01	01				7	0	8	0	13	6	41	-1	50	54	67	38	Out	VDJ
NTGTCGGCTGCTCCCTCCCAGACATCTGTGTACTTCTGTGCCAGCAGCATCCGAGGACAGGGAGGGAGGGAGCAGTACTTCGGGCCG	CASSIRGQGGREQYF	6	2.1852908075742178E-5	45	TCRBV06-05*01	TCRBV06	TCRBV06-05	01				TCRBD01-01*01	TCRBD01	TCRBD01-01	01				TCRBJ02-07*01	TCRBJ02	TCRBJ02-07	01				6	7	1	3	7	7	36	47	54	62	69	6	In	VDJ
CGCCAGCACCAACCAGACATCTATGTACCTCTGTGCCAGCAGTTTCCGACTAGCGGGGGGGCCTGCTACGAGCAGTACTTCGGGCCG		15	5.463227018935545E-5	50	TCRBV28-01*01	TCRBV28	TCRBV28-01	01				TCRBD02-01*01	TCRBD02	TCRBD02-01	01				TCRBJ02-07*01	TCRBJ02	TCRBJ02-07	01				3	2	2	0	4	3	31	45	47	61	65	15	Out	VDJ
CAGCGCACAGAGCGGGGGGACTCAGCCGTGTATCTCTGTGCCAGCAGCCCCGCCCCGACCCACTCCTACGAGCAGTACTTCGGGCCG	CASSPAPTHSYEQYF	14	5.099011884339842E-5	45	TCRBV07-03*01	TCRBV07	TCRBV07-03	01								TCRBD01,TCRBD02	TCRBD01-01,TCRBD02-01		TCRBJ02-07*01	TCRBJ02	TCRBJ02-07	01				5	8	2	7	3	0	36	48	56	59	62	14	In	VDJ
ACCAGTGCCCATCCTGAAGACAGCAGCTTCTACATCTGCAGTGCTAGCGACAGACCCACCTCTGGAAACACCATATATTTTGGAGAG	CSASDRPTSGNTIYF	6	2.1852908075742178E-5	45	TCRBV20	TCRBV20				TCRBV20-01,TCRBV20-or09_02		TCRBD01-01*01	TCRBD01	TCRBD01-01	01				TCRBJ01-03*01	TCRBJ01	TCRBJ01-03	01				3	1	2	5	6	0	36	47	48	53	59	6	In	VDJ
NTGTCGGCTGCTCCCTCCCAAACATCTGTGTACTTCTGTGCCAGCAAAGACCAGGGGTCCTATAATTCACCCCTCCACTTTGGGAAC	CASKDQGSYNSPLHF	12	4.3705816151484356E-5	45	TCRBV06	TCRBV06				TCRBV06-02/06-03,TCRBV06-02		TCRBD01-01*01	TCRBD01	TCRBD01-01	01				TCRBJ01-06*02	TCRBJ01	TCRBJ01-06	02				7	5	4	2	0	1	36	46	51	-1	57	12	In	VDJ
ACCTTGGAGCTGGGGGACTCGGCCCTTTATCTTTGCGCCAGCAGCACTGGGGACAGGAGTAATAATTCACCCCTCCACTTTGGGAAC	CASSTGDRSNNSPLHF	17	6.19165728812695E-5	48	TCRBV05-01*01	TCRBV05	TCRBV05-01	01				TCRBD01-01*01	TCRBD01	TCRBD01-01	01				TCRBJ01-06*02	TCRBJ01	TCRBJ01-06	02				4	4	0	4	4	5	33	45	49	57	61	17	In	VDJ
CCCAGGGACTCAGCTGTGTACTTCTGTGCCAGCAGTCCCCCTTTTTCTAGCGGGGGGGAAAACACAGATACGCAGTATTTTGGCCCA	CASSPPFSSGGENTDTQYF	14	5.099011884339842E-5	57	TCRBV12	TCRBV12				TCRBV12-03/12-04,TCRBV12-04		TCRBD02-01*01	TCRBD02	TCRBD02-01	01				TCRBJ02-03*01	TCRBJ02	TCRBJ02-03	01				5	10	4	0	4	2	24	36	46	58	62	14	In	VDJ
ACTGTGAGCAACCTGAGCCCTGAAGACAGCAGCATATATCTCTGCATCATGGATGGGGGATTGGGCACTGAAGCTTTCTTTGGACAA	CIMDGGLGTEAFF	8	2.913721076765624E-5	39	TCRBV29-01	TCRBV29	TCRBV29-01				01,02,03					TCRBD01,TCRBD02	TCRBD01-01,TCRBD02-01		TCRBJ01-01*01	TCRBJ01	TCRBJ01-01	01				10	8	6	1	6	4	42	46	54	59	65	8	In	VDJ
CGCACACAGCAGGAGGACTCGGCCGTGTATCTCTGTGCCAGCAGCCATTCCTCTAGGGGCGCGGAGGAAAAACTGTTTTTTGGCAGT	CASSHSSRGAEEKLFF	9	3.277936211361327E-5	48	TCRBV07-02	TCRBV07	TCRBV07-02				01,02	TCRBD01-01*01	TCRBD01	TCRBD01-01	01				TCRBJ01-04*01	TCRBJ01	TCRBJ01-04	01				5	9	5	2	7	8	33	45	54	59	66	9	In	VDJ
AGTGCCCATCCTGAAGACAGCAGCTTCTACATCTGCAGTGCTAGAGATCGGGGGGGGCTTAGCAATCAGCCCCAGCATTTTGGTGAT	CSARDRGGLSNQPQHF	16	5.827442153531248E-5	48	TCRBV20	TCRBV20				TCRBV20-01,TCRBV20-or09_02		TCRBD02-01*01	TCRBD02	TCRBD02-01	01				TCRBJ01-05*01	TCRBJ01	TCRBJ01-05	01				0	1	8	0	3	0	33	47	48	56	59	16	In	VDJ
TCCTGGAGTCGCCCAGCCCCAACCAGACCTCTCTGTACTTCTGTGCCAGCAGTTTATCAGGACAGGGGCGGCTACACCTTCGGTTCG		11	4.006366480552733E-5	40	TCRBV27-01*01	TCRBV27	TCRBV27-01	01				TCRBD01-01*01	TCRBD01	TCRBD01-01	01				TCRBJ01-02*01	TCRBJ01	TCRBJ01-02	01				0	1	1	2	1	8	41	58	59	68	69	11	Out	VDJ
CTGAGCTCTCTGGAGCTGGGGGACTCAGCTTTGTATTTCTGTGCCAGCAGCCAAATGGGGGCGCGATCACCCCTCCACTTTGGGAAC	CASSQMGARSPLHF	22	8.012732961105466E-5	42	TCRBV09-01*01	TCRBV09	TCRBV09-01	01				TCRBD01-01*01	TCRBD01	TCRBD01-01	01				TCRBJ01-06*02	TCRBJ01	TCRBJ01-06	02				4	5	6	0	4	10	39	51	56	62	66	22	In	VDJ
ACCAGTGCCCATCCTGAAGACAGCAGCTTCTACATCTGCAGTGCTAGAGATCAAGGGACTAGCACTAATGAGCAGTTCTTCGGGCCA	CSARDQGTSTNEQFF	26	9.469593499488277E-5	45	TCRBV20	TCRBV20				TCRBV20-01,TCRBV20-or09_02		TCRBD02-01	TCRBD02	TCRBD02-01				01,02	TCRBJ02-01*01	TCRBJ02	TCRBJ02-01	01				0	4	0	7	3	7	36	50	54	63	66	26	In	VDJ
ATCAATTCCCTGGAGCTTGGTGACTCTGCTGTGTATTTCTGTGCCAGCAGCCCAGCGACAGGGTCCAATGAGCAGTTCTTCGGGCCA	CASSPATGSNEQFF	12	4.3705816151484356E-5	42	TCRBV03-01/03-02*01	TCRBV03	TCRBV03-01/03-02	01				TCRBD01-01*01	TCRBD01	TCRBD01-01	01				TCRBJ02-01*01	TCRBJ02	TCRBJ02-01	01				4	4	2	3	2	6	39	52	56	63	65	12	In	VDJ
TGCCCATCCTGAAGACAGCAGCTTCTACATCTGCAGTGCTGTCCGTCGGCTTCGGTAACTAGCACAGATACGCAGTATTTTGGCCCA		15	5.463227018935545E-5	50	TCRBV20	TCRBV20				TCRBV20-01,TCRBV20-or09_02						TCRBD01,TCRBD02	TCRBD01-01,TCRBD02-01		TCRBJ02-03*01	TCRBJ02	TCRBJ02-03	01				5	7	9	0	10	0	31	40	47	50	60	15	Out	VDJ
CTGACCCTGGAGTCTGCCAGGCCCTCACATACCTCTCAGTACCTCTGTGCCAGCAGTCCAAGGGCCGGGGAGCTGTTTTTTGGAGAA	CASSPRAGELFF	19	6.920087557318357E-5	36	TCRBV25-01*01	TCRBV25	TCRBV25-01	01								TCRBD01,TCRBD02	TCRBD01-01,TCRBD02-01		TCRBJ02-02*01	TCRBJ02	TCRBJ02-02	01				5	3	5	3	0	6	45	57	60	-1	64	19	In	VDJ
CTCACTGTGACATCGGCCCAAAAGAACCCGACAGCTTTCTATCTCTGTGCCAGTAGTCCCCTCGGCACTGAAGCTTTCTTTGGACAA	CASSPLGTEAFF	10	3.64215134595703E-5	36	TCRBV19-01*01	TCRBV19	TCRBV19-01	01				TCRBD02-01	TCRBD02	TCRBD02-01				01,02	TCRBJ01-01*01	TCRBJ01	TCRBJ01-01	01				5	5	8	5	0	4	45	57	62	-1	65	10	In	VDJ
TCGCCCAGCCCCAACCAGACCTCTCTGTACTTCTGTGCCAGCAGCCCAGTCTCGGGGGCTAGCAATCAGCCCCAGCATTTTGGTGAT	CASSPVSGASNQPQHF	22	8.012732961105466E-5	48	TCRBV27-01*01	TCRBV27	TCRBV27-01	01								TCRBD01,TCRBD02	TCRBD01-01,TCRBD02-01		TCRBJ01-05*01	TCRBJ01	TCRBJ01-05	01				6	9	6	0	0	0	33	44	53	-1	59	22	In	VDJ
AGCACCTTGGAGCTGGGGGACTCGGCCCTTTATCTTTGCGCCAGCAGTTGGTCCGGGACAGGGTCCTACGAGCAGTACTTCGGGCCG	CASSWSGTGSYEQYF	6	2.1852908075742178E-5	45	TCRBV05-01*01	TCRBV05	TCRBV05-01	01				TCRBD01-01*01	TCRBD01	TCRBD01-01	01				TCRBJ02-07*01	TCRBJ02	TCRBJ02-07	01				5	7	0	3	0	1	36	47	54	-1	63	6	In	VDJ
CAGCCTGCAGAACTGGAGGATTCTGGAGTTTATTTCTGTGCCAGCAGCCAACAGCTAGGGGGCTCCTACGAGCAGTACTTCGGGCCG	CASSQQLGGSYEQYF	14	5.099011884339842E-5	45	TCRBV14-01*01	TCRBV14	TCRBV14-01	01				TCRBD01-01*01	TCRBD01	TCRBD01-01	01				TCRBJ02-07*01	TCRBJ02	TCRBJ02-07	01				2	5	5	1	0	0	36	51	56	-1	62	14	In	VDJ
TCTGTAGTCTGCTGCCTCCTCCCAGACATCTGTATATTTCTGCGCCAGCAGTGAGGGCGGGAAAACTACGAGCAGTACTTCGGGCCG		9	3.277936211361327E-5	41	TCRBV10-01*03	TCRBV10	TCRBV10-01	03				TCRBD02-01*02	TCRBD02	TCRBD02-01	02				TCRBJ02-07*01	TCRBJ02	TCRBJ02-07	01				2	1	7	3	3	3	40	55	56	62	65	9	Out	VDJ
GACATCCGCTCACCAGGCCTGGGGGACGCAGCCATGTACCTGTGTGCCACCAGCAGTGCCCTAGTTAACGAGCAGTACTTCGGGCCG	CATSSALVNEQYF	17	6.19165728812695E-5	39	TCRBV15-01*02	TCRBV15	TCRBV15-01	02				TCRBD02-01	TCRBD02	TCRBD02-01				01,02	TCRBJ02-07*01	TCRBJ02	TCRBJ02-07	01				3	4	4	8	3	5	42	56	60	64	67	17	In	VDJ
TGGAGTCCGCCAGCACCAACCAGACATCTATGTACCTCTGTGCCAGCAGTTGGGGGGACCTCTGGAAACACCATATATTTTGGAGAG		15	5.463227018935545E-5	43	TCRBV28-01*01	TCRBV28	TCRBV28-01	01				TCRBD02-01*01	TCRBD02	TCRBD02-01	01				TCRBJ01-03*01	TCRBJ01	TCRBJ01-03	01				4	0	9	1	2	0	38	-1	51	57	59	15	Out	VDJ
CAAAAGAACCCGACAGCTTTCTATCTCTGTGCCAGTAGGCCGTTGGGGGCAGCAAGCTCCTATAATTCACCCCTCCACTTTGGGAAC	CASRPLGAASSYNSPLHF	4	1.456860538382812E-5	54	TCRBV19-01*01	TCRBV19	TCRBV19-01	01				TCRBD01-01*01	TCRBD01	TCRBD01-01	01				TCRBJ01-06*02	TCRBJ01	TCRBJ01-06	02				6	6	6	0	6	0	27	38	44	50	56	4	In	VDJ
AAGATCCAGCGCACAGAGCGGGGGGACTCAGCCGTGTATCTCTGTGCCAGCAGCTTCGGGAGCAATTCACCCCTCCACTTTGGGAAC	CASSFGSNSPLHF	17	6.19165728812695E-5	39	TCRBV07-03*01	TCRBV07	TCRBV07-03	01				TCRBD02-01*02	TCRBD02	TCRBD02-01	02				TCRBJ01-06*02	TCRBJ01	TCRBJ01-06	02				3	0	8	2	1	7	42	-1	56	62	63	17	In	VDJ
CTGGAGCTGGGGGACTCAGCTTTGTATTTCTGTGCCAGCAGCGTAGGAGAGAGCCTCGGCGGGGGAGAGACCCAGTACTTCGGGCCA	CASSVGESLGGGETQYF	15	5.463227018935545E-5	51	TCRBV09-01*01	TCRBV09	TCRBV09-01	01				TCRBD02-01*01	TCRBD02	TCRBD02-01	01				TCRBJ02-05*01	TCRBJ02	TCRBJ02-05	01				0	12	7	2	0	4	30	46	58	-1	65	15	In	VDJ
AACGCCTTGGAGCTGGAGGACTCGGCCCTGTATCTCTGTGCCAGCAGCTCGGCCCCTCGCCCCAACACTGAAGCTTTCTTTGGACAA	CASSSAPRPNTEAFF	7	2.549505942169921E-5	45	TCRBV05-08*01	TCRBV05	TCRBV05-08	01								TCRBD01,TCRBD02	TCRBD01-01,TCRBD02-01		TCRBJ01-01*01	TCRBJ01	TCRBJ01-01	01				3	1	9	0	10	2	36	49	50	53	63	7	In	VDJ
TGGCGTCTGCTGTACCCTCTCAGACATCTGTGTACTTCTGTGCCAGCAGTGGGCGGGACGCCAAACACTGAAGCTTTCTTTGGACAA		24	8.741163230296871E-5	43	TCRBV06-04*01	TCRBV06	TCRBV06-04	01				TCRBD02-01*02	TCRBD02	TCRBD02-01	02				TCRBJ01-01*01	TCRBJ01	TCRBJ01-01	01				4	1	7	3	5	2	38	51	52	58	63	24	Out	VDJ
GCCCTGCAGCCAGAAGACTCAGCCCTGTATCTCTGCGCCAGCAGCCCCCAGTTGACAGGGAAGGGCTATGGCTACACCTTCGGTTCG	CASSPQLTGKGYGYTF	10	3.64215134595703E-5	48	TCRBV04-01*01	TCRBV04	TCRBV04-01	01				TCRBD01-01*01	TCRBD01	TCRBD01-01	01				TCRBJ01-02*01	TCRBJ01	TCRBJ01-02	01				4	7	2	3	5	4	33	46	53	60	65	10	In	VDJ
ATCCAGCAGGTAGTGCGAGGAGATTCGGCAGCTTATTTCTGTGCCAGCTCACCATTGGGACCGAAGGATGGCTACACCTTCGGTTCG	CASSPLGPKDGYTF	12	4.3705816151484356E-5	42	TCRBV18-01*01	TCRBV18	TCRBV18-01	01								TCRBD01,TCRBD02	TCRBD01-01,TCRBD02-01		TCRBJ01-02*01	TCRBJ01	TCRBJ01-02	01				2	2	0	7	6	6	39	54	56	61	67	12	In	VDJ
CCTCAGAACCCAGGGACTCAGCTGTGTACTTCTGTGCCAGCAGCTTTACCGGGACTAGCGCCACCCTACGAGCAGTACTTCGGGCCG		8	2.913721076765624E-5	49	TCRBV12	TCRBV12				TCRBV12-03/12-04,TCRBV12-04		TCRBD02-01	TCRBD02	TCRBD02-01				01,02	TCRBJ02-07*01	TCRBJ02	TCRBJ02-07	01				6	7	0	6	4	2	32	43	50	60	64	8	Out	VDJ
CTACACGCCCTGCAGCCAGAAGACTCAGCCCTGTATCTCTGCGCCAGCAGCCAAGTACCCGGGGTGCACGAGCAGTACTTCGGGCCG	CASSQVPGVHEQYF	6	2.1852908075742178E-5	42	TCRBV04-01*01	TCRBV04	TCRBV04-01	01				TCRBD02-01*01	TCRBD02	TCRBD02-01	01				TCRBJ02-07*01	TCRBJ02	TCRBJ02-07	01				1	4	8	3	3	5	39	55	59	64	67	6	In	VDJ
CAGCCTGCAAAGCTTGAGGACTCGGCCGTGTATCTCTGTGCCAGCAGCTGGTCAGGGGCTGGTAATTCACCCCTCCACTTTGGGAAC	CASSWSGAGNSPLHF	10	3.64215134595703E-5	45	TCRBV11-02*01	TCRBV11	TCRBV11-02	01				TCRBD01-01*01	TCRBD01	TCRBD01-01	01				TCRBJ01-06*02	TCRBJ01	TCRBJ01-06	02				4	3	4	2	4	6	36	49	52	58	62	10	In	VDJ
ACAGAGCGGGGGGACTCAGCCGTGTATCTCTGTGCCAGCAGCTTTTTCTCGGACTAGCGGGGTCGAGAGACCCAGTACTTCGGGCCA	CASSFFSD*RGRETQYF	11	4.006366480552733E-5	51	TCRBV07-03*01	TCRBV07	TCRBV07-03	01				TCRBD02-01*01	TCRBD02	TCRBD02-01	01				TCRBJ02-05*01	TCRBJ02	TCRBJ02-05	01				3	6	1	3	3	4	30	44	50	62	65	11	Stop	VDJ
CCAGTCCACGGAGTCAGGGGACACAGCACTGTATTTCTGTGCCAGCGGGTGAGCGGGGGGTACACAGATACGCAGTATTTTGGCCCA		11	4.006366480552733E-5	44	TCRBV21-01*01	TCRBV21	TCRBV21-01	01				TCRBD02-01*01	TCRBD02	TCRBD02-01	01				TCRBJ02-03*01	TCRBJ02	TCRBJ02-03	01				8	5	6	1	2	2	37	46	51	60	62	11	Out	VDJ
GTGACATCGGCCCAAAAGAACCCGACAGCTTTCTATCTCTGTGCCAGTAGGGGACAGGGGCGTACCGGGGAGCTGTTTTTTGGAGAA	CASRGQGRTGELFF	6	2.1852908075742178E-5	42	TCRBV19-01*01	TCRBV19	TCRBV19-01	01				TCRBD01-01*01	TCRBD01	TCRBD01-01	01				TCRBJ02-02*01	TCRBJ02	TCRBJ02-02	01				6	0	0	2	3	5	39	-1	50	60	63	6	In	VDJ
AGCCTGCAGAGCTTGGGGACTCGGCCGTGTATCTCTGTGCCAGCAGCTTAGGGGAGGGCGGTATCGACTGAAGCTTTCTTTGGACAA		5	1.821075672978515E-5	46	TCRBV11-03*01	TCRBV11	TCRBV11-03	01				TCRBD02-01*02	TCRBD02	TCRBD02-01	02				TCRBJ01-01*01	TCRBJ01	TCRBJ01-01	01				1	0	9	0	8	5	35	-1	51	58	66	5	Out	VDJ
ACATCGGCCCAAAAGAACCCGACAGCTTTCTATCTCTGTGCCAGTAGTACGGGTTTGGGACCAGTGGAGCCCCAGCATTTTGGTGAT	CASSTGLGPVEPQHF	10	3.64215134595703E-5	45	TCRBV19-01*01	TCRBV19	TCRBV19-01	01								TCRBD01,TCRBD02	TCRBD01-01,TCRBD02-01		TCRBJ01-05*01	TCRBJ01	TCRBJ01-05	01				4	7	0	7	6	8	36	49	56	61	67	10	In	VDJ
AATGTGAACGCCTTGTTGCTGGGGGACTCGGCCCTGTATCTCTGTGCCAGCAGCTTCGTCTTTGGTCAGCCCCAGCATTTTGGTGAT	CASSFVFGQPQHF	8	2.913721076765624E-5	39	TCRBV05-05*01	TCRBV05	TCRBV05-05	01								TCRBD01,TCRBD02	TCRBD01-01,TCRBD02-01		TCRBJ01-05*01	TCRBJ01	TCRBJ01-05	01				2	7	0	10	0	6	42	56	63	-1	65	8	In	VDJ
GCCCTGCAGCCAGAAGACTCAGCCCTGTATCTCTGCGCCAGCAGCCAAGATGGCGGTCTTGGGAATCAGCCCCAGCATTTTGGTGAT	CASSQDGGLGNQPQHF	14	5.099011884339842E-5	48	TCRBV04-01*01	TCRBV04	TCRBV04-01	01				TCRBD02-01	TCRBD02	TCRBD02-01				01,02	TCRBJ01-05*01	TCRBJ01	TCRBJ01-05	01				0	2	7	5	7	4	33	50	52	56	63	14	In	VDJ
CTACACGCCCTGCAGCCAGAAGACTCAGCCCTGTATCTCTGCGCCAGCAGCCAAGACAGGGGGCGCGTTGGCTACACCTTCGGTTCG	CASSQDRGRVGYTF	5	1.821075672978515E-5	42	TCRBV04-01*01	TCRBV04	TCRBV04-01	01				TCRBD01-01*01	TCRBD01	TCRBD01-01	01				TCRBJ01-02*01	TCRBJ01	TCRBJ01-02	01				0	0	4	0	4	7	39	-1	56	64	68	5	In	VDJ
CTGAGCTCTCTGGAGCTGGGGGACTCAGCTTTGTATTTCTGTGCCAGCGGGACAGCTAGGAGGGTTACTGGCTACACCTTCGGTTCG	CASGTARRVTGYTF	11	4.006366480552733E-5	42	TCRBV09-01*01	TCRBV09	TCRBV09-01	01				TCRBD01-01*01	TCRBD01	TCRBD01-01	01				TCRBJ01-02*01	TCRBJ01	TCRBJ01-02	01				7	0	0	5	13	7	39	-1	48	55	68	11	In	VDJ
TCCCTGTCCCTAGAGTCTGCCATCCCCAACCAGACAGCTCTTTACTTCTGTGCCACCAGCAGGGGTTATGGCTACACCTTCGGTTCG	CATSRGYGYTF	3	1.0926454037871089E-5	33	TCRBV24-01*01	TCRBV24	TCRBV24-01	01				TCRBD01-01*01	TCRBD01	TCRBD01-01	01				TCRBJ01-02*01	TCRBJ01	TCRBJ01-02	01				7	0	4	2	1	5	48	-1	59	65	66	3	In	VDJ
ACATCGGCCCAAAAGAACCCGACAGCTTTCTATCTCTGTGCCAGTAGTTTGGGGGACAGGGCGTCTTATGGCTACACCTTCGGTTCG	CASSLGDRASYGYTF	7	2.549505942169921E-5	45	TCRBV19-01*01	TCRBV19	TCRBV19-01	01				TCRBD01-01*01	TCRBD01	TCRBD01-01	01				TCRBJ01-02*01	TCRBJ01	TCRBJ01-02	01				5	4	0	3	5	5	36	48	52	61	66	7	In	VDJ
GTGACCAGTGCCCATCCTGAAGACAGCAGCTTCTACATCTGCAGTGCTGGGGCGGACTCCGCTAACTATGGCTACACCTTCGGTTCG	CSAGADSANYGYTF	6	2.1852908075742178E-5	42	TCRBV20	TCRBV20				TCRBV20-01,TCRBV20-or09_02						TCRBD01,TCRBD02	TCRBD01-01,TCRBD02-01		TCRBJ01-02*01	TCRBJ01	TCRBJ01-02	01				5	0	7	0	8	0	39	-1	48	53	61	6	In	VDJ
CAGTGACCAGTGCCCATCCTGAAGACAGCAGCTTCTACATCTGCAGTGCCGCCCCGGGACTAGACTGGGTAGCAGTACTTCGGGCCG		11	4.006366480552733E-5	40	TCRBV20	TCRBV20				TCRBV20-01,TCRBV20-or09_02		TCRBD02-01	TCRBD02	TCRBD02-01				01,02	TCRBJ02-07*01	TCRBJ02	TCRBJ02-07	01				6	6	0	8	7	8	41	49	55	63	70	11	Out	VDJ
ATCCTGAGGATCCAGCAGGTAGTGCGAGGAGATTCGGCAGCTTATTTCTGTGCCAGCTCAGGCTCCTACGAGCAGTACTTCGGGCCG	CASSGSYEQYF	14	5.099011884339842E-5	33	TCRBV18-01*01	TCRBV18	TCRBV18-01	01								TCRBD01,TCRBD02	TCRBD01-01,TCRBD02-01		TCRBJ02-07*01	TCRBJ02	TCRBJ02-07	01				5	0	0	10	0	0	48	-1	60	-1	62	14	In	VDJ
AAGATCCAGCCCTCAGAACCCAGGGACTCAGCTGTGTACTTCTGTGCCAGCAGCCCCCGACTCACCTACGAGCAGTACTTCGGGCCG	CASSPRLTYEQYF	4	1.456860538382812E-5	39	TCRBV12-03/12-04*01	TCRBV12	TCRBV12-03/12-04	01				TCRBD02-01	TCRBD02	TCRBD02-01				01,02	TCRBJ02-07*01	TCRBJ02	TCRBJ02-07	01				6	5	2	10	2	2	42	53	58	62	64	4	In	VDJ
CAGCCAGAAGACTCAGCCCTGTATCTCTGCGCCAGCAGCCAAGATAGTTGGGGGGGCAACTATAATTCACCCCTCCACTTTGGGAAC	CASSQDSWGGNYNSPLHF	4	1.456860538382812E-5	54	TCRBV04-01*01	TCRBV04	TCRBV04-01	01				TCRBD02-01*01	TCRBD02	TCRBD02-01	01				TCRBJ01-06*02	TCRBJ01	TCRBJ01-06	02				0	5	9	0	3	3	27	44	49	56	59	4	In	VDJ
TCCCTGGAGCTTGGTGACTCTGCTGTGTATTTCTGTGCCAGCAGCCAATTCGGCAGGGCGAACACCGGGGAGCTGTTTTTTGGAGAA	CASSQFGRANTGELFF	15	5.463227018935545E-5	48	TCRBV03-01/03-02*01	TCRBV03	TCRBV03-01/03-02	01				TCRBD01-01*01	TCRBD01	TCRBD01-01	01				TCRBJ02-02*01	TCRBJ02	TCRBJ02-02	01				2	5	4	3	0	0	33	48	53	-1	58	15	In	VDJ
AGTGCCCATCCTGAAGACAGCAGCTTCTACATCTGCAGTGCTAGAGACCTTAAGACGCGGTACAGCGATGGCTACACCTTCGGTTCG	CSARDLKTRYSDGYTF	4	1.456860538382812E-5	48	TCRBV20	TCRBV20				TCRBV20-01,TCRBV20-or09_02						TCRBD01,TCRBD02	TCRBD01-01,TCRBD02-01		TCRBJ01-02*01	TCRBJ01	TCRBJ01-02	01				0	14	3	5	2	6	33	47	61	65	67	4	In	VDJ
ATTCTGGAGTCCGCCAGCACCAACCAGACATCTATGTACCTCTGTGCCAGCACCTTAAACCCAGGAAACACCATATATTTTGGAGAG	CASTLNPGNTIYF	10	3.64215134595703E-5	39	TCRBV28-01*01	TCRBV28	TCRBV28-01	01								TCRBD01,TCRBD02	TCRBD01-01,TCRBD02-01		TCRBJ01-03*01	TCRBJ01	TCRBJ01-03	01				7	6	3	7	3	4	42	52	58	60	63	10	In	VDJ
CTCTGAAGATCCAGCGCACAGAGCGGGGGGACTCAGCCGTGTATCTCTGTGCCAGCAGCTTATCATCAGCCCCAGCATTTTGGTGAT		8	2.913721076765624E-5	34	TCRBV07-03*01	TCRBV07	TCRBV07-03	01											TCRBJ01-05*01	TCRBJ01	TCRBJ01-05	01				2	0	0	0	2	5	47	-1	-1	62	64	8	Out	VJ
GCGCACAGAGCAGCGGGACTCAGCCATGTATCGCTGTGCCAGCAGCATACAACCGGGACCGCCTCCTACGAGCAGTACTTCGGGCCG		5	1.821075672978515E-5	47	TCRBV07-07*01	TCRBV07	TCRBV07-07	01								TCRBD01,TCRBD02	TCRBD01-01,TCRBD02-01		TCRBJ02-07*01	TCRBJ02	TCRBJ02-07	01				5	8	0	7	3	0	34	46	54	59	62	5	Out	VDJ
AAGATCCAGCGCACAGAGCGGGGGGACTCAGCCGTGTATCTCTGTGCCAGCAGCTTAACGGCCCAATACGAGCAGTACTTCGGGCCG	CASSLTAQYEQYF	10	3.64215134595703E-5	39	TCRBV07-03*01	TCRBV07	TCRBV07-03	01				TCRBD01-01*01	TCRBD01	TCRBD01-01	01				TCRBJ02-07*01	TCRBJ02	TCRBJ02-07	01				0	0	9	0	4	4	42	-1	59	62	66	10	In	VDJ
AAGATCCAGCCTGCAAAGCTTGAGGACTCGGCCGTGTATCTCTGTGCCAGCAGAACGACAGGGTTCCACGAGCAGTACTTCGGGCCG	CASRTTGFHEQYF	6	2.1852908075742178E-5	39	TCRBV11-02*01	TCRBV11	TCRBV11-02	01				TCRBD01-01*01	TCRBD01	TCRBD01-01	01				TCRBJ02-07*01	TCRBJ02	TCRBJ02-07	01				6	3	2	3	4	5	42	53	56	63	67	6	In	VDJ
GTGAACGCCTTGTTGCTGGGGGACTCGGCCCTGTATCTCTGTGCCAGCAGCTGGGACAGCTCTGGAAACACCATATATTTTGGAGAG	CASSWDSSGNTIYF	6	2.1852908075742178E-5	42	TCRBV05-05*01	TCRBV05	TCRBV05-05	01				TCRBD01-01*01	TCRBD01	TCRBD01-01	01				TCRBJ01-03*01	TCRBJ01	TCRBJ01-03	01				3	0	0	5	0	0	39	-1	52	-1	59	6	In	VDJ
CAGTGCCCATCCTGAAGACAGCAGCTTCTACATCTGCAGTGCTAGAGATCCGAGACTGCTTCCAATTCACCCCTCCACTTTGGGAAC		7	2.549505942169921E-5	47	TCRBV20	TCRBV20				TCRBV20-01,TCRBV20-or09_02		TCRBD02-01	TCRBD02	TCRBD02-01				01,02	TCRBJ01-06*02	TCRBJ01	TCRBJ01-06	02				0	5	2	10	6	7	34	48	53	57	63	7	Out	VDJ
ACAGTGACCAGTGCCCATCCTGAAGACAGCAGCTTCTACATCTGCAGTGCTGGAGTCAGTTCCTACAATGAGCAGTTCTTCGGGCCA	CSAGVSSYNEQFF	13	4.734796749744139E-5	39	TCRBV20	TCRBV20				TCRBV20-01,TCRBV20-or09_02		TCRBD01-01*01	TCRBD01	TCRBD01-01	01				TCRBJ02-01*01	TCRBJ02	TCRBJ02-01	01				1	1	4	5	1	1	42	55	56	59	60	13	In	VDJ
GTGAGCACCTTGGAGCTGGGGGACTCGGCCCTTTATCTTTGCGCCAGCAGCTTACGACAGGGCGGAGAGACCCAGTACTTCGGGCCA	CASSLRQGGETQYF	9	3.277936211361327E-5	42	TCRBV05-01*01	TCRBV05	TCRBV05-01	01				TCRBD01-01*01	TCRBD01	TCRBD01-01	01				TCRBJ02-05*01	TCRBJ02	TCRBJ02-05	01				2	2	2	3	3	4	39	53	55	62	65	9	In	VDJ
ACGTTGGCGTCTGCTGTACCCTCTCAGACATCTGTGTACTTCTGTGCCAGCAGTGACAGGGCCACCGGGGAGCTGTTTTTTGGAGAA	CASSDRATGELFF	31	1.1290669172466792E-4	39	TCRBV06-04*01	TCRBV06	TCRBV06-04	01								TCRBD01,TCRBD02	TCRBD01-01,TCRBD02-01		TCRBJ02-02*01	TCRBJ02	TCRBJ02-02	01				2	0	5	3	1	4	42	-1	57	61	62	31	In	VDJ
GTGCCCATCCTGAAGACAGCAGCTTCTACATCTGCAGTGCTAGGTTCCTAGCGGGGGCCCCACACCGGGGAGCTGTTTTTTGGAGAA		12	4.3705816151484356E-5	49	TCRBV20	TCRBV20				TCRBV20-01,TCRBV20-or09_02		TCRBD02-01*01	TCRBD02	TCRBD02-01	01				TCRBJ02-02*01	TCRBJ02	TCRBJ02-02	01				3	4	4	2	4	3	32	43	47	57	61	12	Out	VDJ
ACCCTGGAGTCTGCCAGGCCCTCACATACCTCTCAGTACCTCTGTGCCAGCAGGGGATCGATGAACACTGAAGCTTTCTTTGGACAA	CASRGSMNTEAFF	11	4.006366480552733E-5	39	TCRBV25-01*01	TCRBV25	TCRBV25-01	01								TCRBD01,TCRBD02	TCRBD01-01,TCRBD02-01		TCRBJ01-01*01	TCRBJ01	TCRBJ01-01	01				6	0	0	8	4	0	42	-1	53	57	61	11	In	VDJ
CCCTCACGTTGGCGTCTGCTGTACCCTCTCAGACATCTGTGTACTTCTGTGCCAGCCCTCGACAGCTATGGCTACACCTTCGGTTCG		47	1.711811132599804E-4	34	TCRBV06-04*01	TCRBV06	TCRBV06-04	01				TCRBD01-01*01	TCRBD01	TCRBD01-01	01				TCRBJ01-02*01	TCRBJ01	TCRBJ01-02	01				8	4	2	5	0	4	47	56	60	-1	65	47	Out	VDJ
GATCCAGCGCACAGAGCAGGGGGACTCGGCCATGTATCTCTGTGCCAGCAGCTTAGGGACAGGGGGTACGAGCAGTACTTCGGGCCG		39	1.4204390249232415E-4	41	TCRBV07-09*01	TCRBV07	TCRBV07-09	01				TCRBD01-01*01	TCRBD01	TCRBD01-01	01				TCRBJ02-07*01	TCRBJ02	TCRBJ02-07	01				1	0	1	1	0	4	40	-1	56	-1	66	39	Out	VDJ
AGCACCTTGGAGCTGGGGGACTCGGCCCTTTATCTTTGCGCCAGCAGCTGGGGGACAGGGAGCTCCTACGAGCAGTACTTCGGGCCG	CASSWGTGSSYEQYF	32	1.1654884307062496E-4	45	TCRBV05-01*01	TCRBV05	TCRBV05-01	01				TCRBD01-01*01	TCRBD01	TCRBD01-01	01				TCRBJ02-07*01	TCRBJ02	TCRBJ02-07	01				3	2	0	3	2	0	36	49	51	60	62	32	In	VDJ
TGTCCTCAGAACCGGGAGACACGGCACTGTATCTCTGCGCCAGCAGTCACCCCGAGGAGGAGCTCCTACGAGCAGTACTTCGGGCCG		18	6.555872422722654E-5	46	TCRBV23-01*01	TCRBV23	TCRBV23-01	01				TCRBD02-01*02	TCRBD02	TCRBD02-01	02				TCRBJ02-07*01	TCRBJ02	TCRBJ02-07	01				3	6	10	1	2	0	35	49	55	60	62	18	Out	VDJ
GATCCTGGAGTCGCCCAGCCCCAACCAGACCTCTCTGTACTTCTGTGCCTCCACCGGGACGGCACCTACGAGCAGTACTTCGGGCCG		12	4.3705816151484356E-5	38	TCRBV27-01*01	TCRBV27	TCRBV27-01	01								TCRBD01,TCRBD02	TCRBD01-01,TCRBD02-01		TCRBJ02-07*01	TCRBJ02	TCRBJ02-07	01				11	6	0	7	4	2	43	49	55	60	64	12	Out	VDJ
CAGCGCACAGAGCAGGGGGACTCGGCCATGTATCTCTGTGCCAGCAGCTTAGTATCGGGGGGAGGAAACACCATATATTTTGGAGAG	CASSLVSGGGNTIYF	37	1.347595998004101E-4	45	TCRBV07-09*01	TCRBV07	TCRBV07-09	01				TCRBD02-01*01	TCRBD02	TCRBD02-01	01				TCRBJ01-03*01	TCRBJ01	TCRBJ01-03	01				1	3	8	1	1	4	36	52	55	62	63	37	In	VDJ
CGCACACAGCAGGAGGACTCCGCCGTGTATCTCTGTGCCAGCAGCTTATTAGTCCTGACTTCCTACAATGAGCAGTTCTTCGGGCCA	CASSLLVLTSYNEQFF	22	8.012732961105466E-5	48	TCRBV07-08*01	TCRBV07	TCRBV07-08	01				TCRBD02-01	TCRBD02	TCRBD02-01				01,02	TCRBJ02-01*01	TCRBJ02	TCRBJ02-01	01				2	8	2	10	0	1	33	48	56	-1	60	22	In	VDJ
TCCGCCAGCACCAACCAGACATCTATGTACCTCTGTGCCAGCAGTTTATTGGGGGGGACTACATACAATGAGCAGTTCTTCGGGCCA	CASSLLGGTTYNEQFF	5	1.821075672978515E-5	48	TCRBV28-01*01	TCRBV28	TCRBV28-01	01				TCRBD02-01	TCRBD02	TCRBD02-01				01,02	TCRBJ02-01*01	TCRBJ02	TCRBJ02-01	01				1	5	0	9	2	4	33	49	54	61	63	5	In	VDJ
ATCCTGGAGTCGCCCAGCCCCAACCAGACCTCTCTGTACTTCTGTGCCAGCAGGGATGGGGACCAAGAGACCCAGTACTTCGGGCCA	CASRDGDQETQYF	22	8.012732961105466E-5	39	TCRBV27-01*01	TCRBV27	TCRBV27-01	01								TCRBD01,TCRBD02	TCRBD01-01,TCRBD02-01		TCRBJ02-05*01	TCRBJ02	TCRBJ02-05	01				6	4	6	2	0	0	42	53	57	-1	61	22	In	VDJ
CTTCACCTACACGCCCTGCAGCCAGAAGACTCAGCCCTGTATCTCTGCGCCAGCAGCCTGGGGGGCGGGGAGCTGTTTTTTGGAGAA	CASSLGGGELFF	26	9.469593499488277E-5	36	TCRBV04-01*01	TCRBV04	TCRBV04-01	01				TCRBD02-01*01	TCRBD02	TCRBD02-01	01				TCRBJ02-02*01	TCRBJ02	TCRBJ02-02	01				4	1	9	1	0	7	45	58	59	-1	65	26	In	VDJ
TTCTCCCTGATTCTGGAGTCCGCCAGCACCAACCAGACATCTATGTACCTCTGTGCCAGCAGTTTCCATGAAGCTTTCTTTGGACAA	CASSFHEAFF	9	3.277936211361327E-5	30	TCRBV28-01*01	TCRBV28	TCRBV28-01	01				TCRBD01-01*01	TCRBD01	TCRBD01-01	01				TCRBJ01-01*01	TCRBJ01	TCRBJ01-01	01				3	1	4	6	0	7	51	65	66	-1	68	9	In	VDJ
TGCTGCCTCCTCCCAGACATCTGTATATTTCTGCGCCAGCAGTGAGGCGGCCAGCGATCCCATCTATCGTGCTACACCTTCGGTTCG		3	1.0926454037871089E-5	50	TCRBV10-01	TCRBV10	TCRBV10-01				01,03	TCRBD02-01	TCRBD02	TCRBD02-01				01,02	TCRBJ01-02*01	TCRBJ01	TCRBJ01-02	01				2	6	6	6	14	9	31	46	52	56	70	3	Out	VDJ
ACCAGTGCCCATCCTGAAGACAGCAGCTTCTACATCTGCAGTGCTAGAGCAAATCGACAGGGTATTGGTGGCTACACCTTCGGTTCG	CSARANRQGIGGYTF	14	5.099011884339842E-5	45	TCRBV20	TCRBV20				TCRBV20-01,TCRBV20-or09_02		TCRBD01-01*01	TCRBD01	TCRBD01-01	01				TCRBJ01-02*01	TCRBJ01	TCRBJ01-02	01				1	6	2	3	6	7	36	49	55	62	68	14	In	VDJ
TTCTCCCTGATTCTGGAGTCCGCCAGCACCAACCAGACATCTATGTACCTCTGTGCCAGCAGTGGGTATGGCTACACCTTCGGTTCG	CASSGYGYTF	2	7.28430269191406E-6	30	TCRBV28-01*01	TCRBV28	TCRBV28-01	01								TCRBD01,TCRBD02	TCRBD01-01,TCRBD02-01		TCRBJ01-02*01	TCRBJ01	TCRBJ01-02	01				5	0	0	9	0	5	51	-1	63	-1	66	2	In	VDJ
CTGGAGTCCGCCAGCACCAACCAGACATCTATGTACCTCTGTGCCAGCAGTTGGGGACAGGGAAACTATGGCTACACCTTCGGTTCG	CASSWGQGNYGYTF	4	1.456860538382812E-5	42	TCRBV28-01*01	TCRBV28	TCRBV28-01	01				TCRBD01-01*01	TCRBD01	TCRBD01-01	01				TCRBJ01-02*01	TCRBJ01	TCRBJ01-02	01				4	1	0	3	1	2	39	52	53	62	63	4	In	VDJ
ATCCGGTCCACAAAGCTGGAGGACTCAGCCATGTACTTCTGTGCCAGCAGGGGGACAGGGAGTAGGTACGGCTACACCTTCGGTTCG	CASRGTGSRYGYTF	8	2.913721076765624E-5	42	TCRBV02-01	TCRBV02	TCRBV02-01				01,03	TCRBD01-01*01	TCRBD01	TCRBD01-01	01				TCRBJ01-02*01	TCRBJ01	TCRBJ01-02	01				6	1	0	3	9	8	39	50	51	60	69	8	In	VDJ
CTGGAGCTTGGTGACTCTGCTGTGTATTTCTGTGCCAGCAGCCAAGAGATCGCGGGGGCAGGGCGGGAGACCCAGTACTTCGGGCCA	CASSQEIAGAGRETQYF	28	1.0198023768679684E-4	51	TCRBV03-01/03-02*01	TCRBV03	TCRBV03-01/03-02	01				TCRBD02-01*01	TCRBD02	TCRBD02-01	01				TCRBJ02-05*01	TCRBJ02	TCRBJ02-05	01				0	4	7	2	8	5	30	47	51	58	66	28	In	VDJ
GAGATCCAGCGCACAGAGCAGGGGGACTCGGCCATGTATCTCTGTGCCAGCAGCGGTAGCGGGGAAGAGACCCAGTACTTCGGGCCA	CASSGSGEETQYF	13	4.734796749744139E-5	39	TCRBV07-09*01	TCRBV07	TCRBV07-09	01				TCRBD02-01*01	TCRBD02	TCRBD02-01	01				TCRBJ02-05*01	TCRBJ02	TCRBJ02-05	01				5	2	5	3	0	3	42	54	56	-1	64	13	In	VDJ
ATCCAGCGCACAGAGCGGGGGGACTCAGCCGTGTATCTCTGTGCCAGCAGCTTAGCGGGGGCCCAAGAGACCCAGTACTTCGGGCCA	CASSLAGAQETQYF	12	4.3705816151484356E-5	42	TCRBV07-03*01	TCRBV07	TCRBV07-03	01				TCRBD02-01*01	TCRBD02	TCRBD02-01	01				TCRBJ02-05*01	TCRBJ02	TCRBJ02-05	01				2	0	7	2	1	1	39	-1	54	61	62	12	In	VDJ
CTCACTGTGACATCGGCCCAAAAGAACCCGACAGCTTTCTATCTCTGTGCCACCCCGACAGGGGCCACTGAAGCTTTCTTTGGACAA	CATPTGATEAFF	7	2.549505942169921E-5	36	TCRBV19-01*01	TCRBV19	TCRBV19-01	01				TCRBD01-01*01	TCRBD01	TCRBD01-01	01				TCRBJ01-01*01	TCRBJ01	TCRBJ01-01	01				10	4	2	2	1	4	45	52	56	64	65	7	In	VDJ
TTAAACCTTCACCTACACGCCCTGCAGCCAGAAGACTCAGCCCTGTATCTCTGCGCCAGGCCCCCCCCGGCCCAGCATTTTGGTGAT	CARPPPAQHF	37	1.347595998004101E-4	30	TCRBV04-01*01	TCRBV04	TCRBV04-01	01				TCRBD02-01	TCRBD02	TCRBD02-01				01,02	TCRBJ01-05*01	TCRBJ01	TCRBJ01-05	01				9	8	8	5	0	11	51	59	67	-1	70	37	In	VDJ
ATCCAGCGCACAGAGCAGCGGGACTCGGCCATGTATCGCTGTGCCAGCATCCAGGTATAGGGGGCTTGTGGCTACACCTTCGGTTCG	CASIQV*GACGYTF	8	2.913721076765624E-5	42	TCRBV07-06*01	TCRBV07	TCRBV07-06	01				TCRBD01-01*01	TCRBD01	TCRBD01-01	01				TCRBJ01-02*01	TCRBJ01	TCRBJ01-02	01				7	9	5	0	3	7	39	49	58	65	68	8	Stop	VDJ
CTGATCCTGGAGTCGCCCAGCCCCAACCAGACCTCTCTGTACTTCTGTGCCAGTAGGAACAGGGACTATGGCTACACCTTCGGTTCG	CASRNRDYGYTF	4	1.456860538382812E-5	36	TCRBV27-01*01	TCRBV27	TCRBV27-01	01				TCRBD01-01*01	TCRBD01	TCRBD01-01	01				TCRBJ01-02*01	TCRBJ01	TCRBJ01-02	01				9	5	3	3	0	3	45	53	58	-1	64	4	In	VDJ
NNNNNNNNNNNTGTCGGCTGCTCCCTCCCAGACATCTGTGTACTTCTGTGCCAGCAGTTAAGGGACTATGGCTACACCTTCGGTTCG		4	1.456860538382812E-5	35	TCRBV06-05*01	TCRBV06	TCRBV06-05	01								TCRBD01,TCRBD02	TCRBD01-01,TCRBD02-01		TCRBJ01-02*01	TCRBJ01	TCRBJ01-02	01				3	0	5	3	0	3	46	-1	60	-1	64	4	Out	VDJ
GGCTGCTCCCTCCCAGACATCTGTGTACTTCTGTGCCAGCAGTATCCCCGGGACATCCCACCCGGCGATGGCTACACCTTCGGTTCG		6	2.1852908075742178E-5	50	TCRBV06	TCRBV06				TCRBV06-01,TCRBV06-05,TCRBV06-06		TCRBD01-01*01	TCRBD01	TCRBD01-01	01				TCRBJ01-02*01	TCRBJ01	TCRBJ01-02	01				5	6	0	6	12	6	31	43	49	55	67	6	Out	VDJ
CGCACAGAGCAGGAGGACTCGGCCGTGTATCTCTGTGCCAGCAGCTTAACCGGTCTTGGGGGATTTAATGGCTACACCTTCGGTTCG	CASSLTGLGGFNGYTF	3	1.0926454037871089E-5	48	TCRBV07-02	TCRBV07	TCRBV07-02				01,02					TCRBD01,TCRBD02	TCRBD01-01,TCRBD02-01		TCRBJ01-02*01	TCRBJ01	TCRBJ01-02	01				2	9	6	1	5	6	33	48	57	62	67	3	In	VDJ
GTCTGCTGCCTCCTCCCAGACATCTGTATATTTCTGCGCCAGCAGCCCAGAGGAAGAGGGGCTCGGCGAGGCTACACCTTCGGTTCG		7	2.549505942169921E-5	47	TCRBV10-01	TCRBV10	TCRBV10-01				01,03					TCRBD01,TCRBD02	TCRBD01-01,TCRBD02-01		TCRBJ01-02*01	TCRBJ01	TCRBJ01-02	01				6	11	5	2	8	8	34	45	56	61	69	7	Out	VDJ
CTGCAGCCAGAAGACTCAGCCCTGTATCTCTGCGCCAGCAGCCAAGACCGACCAGGGACAGGATCCTACGAGCAGTACTTCGGGCCG	CASSQDRPGTGSYEQYF	9	3.277936211361327E-5	51	TCRBV04-01*01	TCRBV04	TCRBV04-01	01				TCRBD01-01*01	TCRBD01	TCRBD01-01	01				TCRBJ02-07*01	TCRBJ02	TCRBJ02-07	01				0	7	0	4	1	1	30	47	54	62	63	9	In	VDJ
ACAGTGACCAGTGCCCATCCTGAAGACAGCAGCTTCTACATCTGCAGTGCTAGAGCGTCTTACGTGGACACCATATATTTTGGAGAG	CSARASYVDTIYF	4	1.456860538382812E-5	39	TCRBV20	TCRBV20				TCRBV20-01,TCRBV20-or09_02						TCRBD01,TCRBD02	TCRBD01-01,TCRBD02-01		TCRBJ01-03*01	TCRBJ01	TCRBJ01-03	01				1	10	0	10	0	8	42	55	65	-1	67	4	In	VDJ
ATCCAGCCCTCAGAACCCAGGGACTCAGCTGTGTATTTTTGTGCTAGTGGTAGGACTGTTACTGGAAACACCATATATTTTGGAGAG	CASGRTVTGNTIYF	11	4.006366480552733E-5	42	TCRBV12-05*01	TCRBV12	TCRBV12-05	01				TCRBD02-01	TCRBD02	TCRBD02-01				01,02	TCRBJ01-03*01	TCRBJ01	TCRBJ01-03	01				5	1	1	10	4	2	39	51	52	57	61	11	In	VDJ
CTTGGTGACTCTGCTGTGTATTTCTGTGCCAGCAGCCCCCCATTAGGATCCCGGCACTCTGGGGCCAACGTCCTGACTTTCGGGGCC	CASSPPLGSRHSGANVLTF	17	6.19165728812695E-5	57	TCRBV03-01/03-02*01	TCRBV03	TCRBV03-01/03-02	01								TCRBD01,TCRBD02	TCRBD01-01,TCRBD02-01		TCRBJ02-06*01	TCRBJ02	TCRBJ02-06	01				4	8	1	8	8	0	24	37	45	48	56	17	In	VDJ
GTGCAGCCTGCAGAACTGGAGGATTCTGGAGTTTATTTCTGTGCCAGCAGCCAAGATTTGGGGGGTTCACCCCTCCACTTTGGGAAC	CASSQDLGGSPLHF	15	5.463227018935545E-5	42	TCRBV14-01*01	TCRBV14	TCRBV14-01	01				TCRBD02-01*01	TCRBD02	TCRBD02-01	01				TCRBJ01-06*02	TCRBJ01	TCRBJ01-06	02				0	3	9	1	0	9	39	56	59	-1	65	15	In	VDJ
ACATCGGCCCAAAAGAACCCGACAGCTTTCTATCTCTGTGCCAGTAGTAGGGTGAAGGGTAAGGGCCAGCCCCAGCATTTTGGTGAT	CASSRVKGKGQPQHF	26	9.469593499488277E-5	45	TCRBV19-01*01	TCRBV19	TCRBV19-01	01								TCRBD01,TCRBD02	TCRBD01-01,TCRBD02-01		TCRBJ01-05*01	TCRBJ01	TCRBJ01-05	01				4	6	5	3	7	7	36	49	55	59	66	26	In	VDJ
AGCCTGCAGAGCTTGGGGACTCGGCCGTGTATCTCTGTGCCAGCAGCCCCAGGGAGGGGTGGGATCTATGGCTACACCTTCGGTTCG		7	2.549505942169921E-5	46	TCRBV11-03*01	TCRBV11	TCRBV11-03	01				TCRBD02-01*02	TCRBD02	TCRBD02-01	02				TCRBJ01-02*01	TCRBJ01	TCRBJ01-02	01				5	4	9	0	7	4	35	47	51	58	65	7	Out	VDJ
CTCAGAACCGGGAGACACGGCACTGTATCTCTGCGCCAGCAGTCAATATTAGGGCCCACCATTAACTATGGCTACACCTTCGGTTCG		15	5.463227018935545E-5	50	TCRBV23-01*01	TCRBV23	TCRBV23-01	01								TCRBD01,TCRBD02	TCRBD01-01,TCRBD02-01		TCRBJ01-02*01	TCRBJ01	TCRBJ01-02	01				1	3	5	3	8	1	31	47	50	54	62	15	Out	VDJ
AAGATCCAGCGCACAGAGCGGGGGGACTCAGCCGTGTATCTCTGTGCCAGCAGCGGTAGGGGAGGATATGGCTACACCTTCGGTTCG	CASSGRGGYGYTF	3	1.0926454037871089E-5	39	TCRBV07-03*01	TCRBV07	TCRBV07-03	01				TCRBD02-01*02	TCRBD02	TCRBD02-01	02				TCRBJ01-02*01	TCRBJ01	TCRBJ01-02	01				5	5	9	1	1	5	42	54	59	65	66	3	In	VDJ
NTGTCGGCTGCTCCCTCCCAGACATCTGTGTACTTCTGTGCCAGCAGTGAATCGTGGACATTCTCCTACGAGCAGTACTTCGGGCCG	CASSESWTFSYEQYF	20	7.28430269191406E-5	45	TCRBV06-01*01	TCRBV06	TCRBV06-01	01				TCRBD01-01*01	TCRBD01	TCRBD01-01	01				TCRBJ02-07*01	TCRBJ02	TCRBJ02-07	01				2	4	1	6	2	0	36	51	55	60	62	20	In	VDJ
GAGTCTGCCATCCCCAACCAGACAGCTCTTTACTTCTGTGCCACCAGTGATTTAGAACAGCACACAGATACGCAGTATTTTGGCCCA	CATSDLEQHTDTQYF	8	2.913721076765624E-5	45	TCRBV24-01*01	TCRBV24	TCRBV24-01	01				TCRBD01-01*01	TCRBD01	TCRBD01-01	01				TCRBJ02-03*01	TCRBJ02	TCRBJ02-03	01				1	3	3	5	2	2	36	53	56	60	62	8	In	VDJ
CAGCCTGCAGAGCTTGGGGACTCGGCCGTGTATCTCTGTGCCAGCAGCTGGGGACTAGTAGGAGGCGGGGAGCTGTTTTTTGGAGAA	CASSWGLVGGGELFF	5	1.821075672978515E-5	45	TCRBV11-03*01	TCRBV11	TCRBV11-03	01				TCRBD02-01	TCRBD02	TCRBD02-01				01,02	TCRBJ02-02*01	TCRBJ02	TCRBJ02-02	01				4	1	0	8	7	7	36	49	50	58	65	5	In	VDJ
CACCTACACGCCCTGCAGCCAGAAGACTCAGCCCTGTATCTCTGCGCCAGCAGCCTCAGGGCCAATGAAAAACTGTTTTTTGGCAGT	CASSLRANEKLFF	11	4.006366480552733E-5	39	TCRBV04-01*01	TCRBV04	TCRBV04-01	01				TCRBD01-01*01	TCRBD01	TCRBD01-01	01				TCRBJ01-04*01	TCRBJ01	TCRBJ01-04	01				4	1	4	3	2	5	42	55	56	61	63	11	In	VDJ
TCGGCCCAAAAGAACCCGACAGCTTTCTATCTCTGTGCCAGTAGTATCAGGACAGGGGAAGGCAATCAGCCCCAGCATTTTGGTGAT	CASSIRTGEGNQPQHF	23	8.376948095701169E-5	48	TCRBV19-01*01	TCRBV19	TCRBV19-01	01				TCRBD01-01*01	TCRBD01	TCRBD01-01	01				TCRBJ01-05*01	TCRBJ01	TCRBJ01-05	01				3	2	1	2	3	2	33	47	49	58	61	23	In	VDJ
ATCCAGCGCACAGAGCAGGAGGACTCGGCCGTGTATCTCTGTGCCAGCAGCTCTAGAGTGGGGGCCGGTGGCTACACCTTCGGTTCG	CASSSRVGAGGYTF	6	2.1852908075742178E-5	42	TCRBV07-02	TCRBV07	TCRBV07-02				01,02	TCRBD01-01*01	TCRBD01	TCRBD01-01	01				TCRBJ01-02*01	TCRBJ01	TCRBJ01-02	01				4	7	6	0	3	7	39	52	59	65	68	6	In	VDJ
AGCACCAACCAGACATCTATGTACCTCTGTGCCAGCAGTCCATGGATCTTGGAGGGCAGACGTAACTATGGCTACACCTTCGGTTCG	CASSPWILEGRRNYGYTF	5	1.821075672978515E-5	54	TCRBV28-01*01	TCRBV28	TCRBV28-01	01				TCRBD02-01*02	TCRBD02	TCRBD02-01	02				TCRBJ01-02*01	TCRBJ01	TCRBJ01-02	01				5	11	10	0	6	1	27	39	50	56	62	5	In	VDJ
GAGATGAATGTGAGCACCTTGGAGCTGGGGGACTCGGCCCTTTATCTTTGCGCCAGCAGCTTAACAGGGGAGCAGTACTTCGGGCCG	CASSLTGEQYF	13	4.734796749744139E-5	33	TCRBV05-01*01	TCRBV05	TCRBV05-01	01				TCRBD01-01*01	TCRBD01	TCRBD01-01	01				TCRBJ02-07*01	TCRBJ02	TCRBJ02-07	01				2	1	3	3	0	7	48	62	63	-1	69	13	In	VDJ
TCCAGCGCACAGAGCGGGGGGACTCAGCCGTGTATCTCTGTGCCAGCAGCTTAGGCGACTAAATCCTACGAGCAGTACTTCGGGCCG		8	2.913721076765624E-5	43	TCRBV07-03*01	TCRBV07	TCRBV07-03	01				TCRBD02-01	TCRBD02	TCRBD02-01				01,02	TCRBJ02-07*01	TCRBJ02	TCRBJ02-07	01				2	3	2	9	2	1	38	53	56	61	63	8	Out	VDJ
ACCTTGGAGCTGGGGGACTCGGCCCTTTATCTTTGCGCCAGCAGCGCGGACGGAGGGTTGATAAGAAACACCATATATTTTGGAGAG	CASSADGGLIRNTIYF	11	4.006366480552733E-5	48	TCRBV05-01*01	TCRBV05	TCRBV05-01	01				TCRBD02-01*02	TCRBD02	TCRBD02-01	02				TCRBJ01-03*01	TCRBJ01	TCRBJ01-03	01				4	6	10	0	7	5	33	45	51	57	64	11	In	VDJ
GTGCGAGGAGATTCGGCAGCTTATTTCTGTGCCAGCTCAACGCGGGACAGGACTCCTTCGGCCAAAAACATTCAGTACTTCGGCGCC	CASSTRDRTPSAKNIQYF	16	5.827442153531248E-5	54	TCRBV18-01*01	TCRBV18	TCRBV18-01	01				TCRBD01-01*01	TCRBD01	TCRBD01-01	01				TCRBJ02-04*01	TCRBJ02	TCRBJ02-04	01				5	4	0	4	9	1	27	39	43	51	60	16	In	VDJ
CCCTCAGAACCCAGGGACTCAGCTGTGTACTTCTGTGCCAGCAGTTTAGGGAGGGATGCCTATAATTCACCCCTCCACTTTGGGAAC	CASSLGRDAYNSPLHF	12	4.3705816151484356E-5	48	TCRBV12	TCRBV12				TCRBV12-03/12-04,TCRBV12-04		TCRBD02-01*02	TCRBD02	TCRBD02-01	02				TCRBJ01-06*02	TCRBJ01	TCRBJ01-06	02				1	0	10	0	3	2	33	-1	49	55	58	12	In	VDJ
TCGGCTGCTCCCTCCCAGACATCTGTGTACTTCTGTGCCAGCAGGGACGTAGGAGGGTTGGATAATTCACCCCTCCACTTTGGGAAC	CASRDVGGLDNSPLHF	15	5.463227018935545E-5	48	TCRBV06	TCRBV06				TCRBV06-01,TCRBV06-05		TCRBD02-01*02	TCRBD02	TCRBD02-01	02				TCRBJ01-06*02	TCRBJ01	TCRBJ01-06	02				6	7	10	0	4	5	33	44	51	57	61	15	In	VDJ
AACGCCTTGGAGCTGGACGACTCGGCCCTGTATCTCTGTGCCAGCAGCATAAATGACAGGCGGAACACTGAAGCTTTCTTTGGACAA	CASSINDRRNTEAFF	11	4.006366480552733E-5	45	TCRBV05-04*01	TCRBV05	TCRBV05-04	01				TCRBD01-01*01	TCRBD01	TCRBD01-01	01				TCRBJ01-01*01	TCRBJ01	TCRBJ01-01	01				4	6	2	4	2	1	36	48	54	60	62	11	In	VDJ
CGCACAGAGCAGGGGGACTCGGCCATGTATCTCTGTGCCAGCAGCTTAGTGAGAGCCAGGGCCAACACTGAAGCTTTCTTTGGACAA	CASSLVRARANTEAFF	15	5.463227018935545E-5	48	TCRBV07-09*01	TCRBV07	TCRBV07-09	01				TCRBD01-01*01	TCRBD01	TCRBD01-01	01				TCRBJ01-01*01	TCRBJ01	TCRBJ01-01	01				1	7	4	3	2	2	33	49	56	61	63	15	In	VDJ
TCTGGAGTCCGCTACCAGCTCCCAGACATCTGTGTACTTCTGTGCCACCGGGACAGGGAGGGAAGTCAGCCCCAGCATTTTGGTGAT		19	6.920087557318357E-5	41	TCRBV10-03*01	TCRBV10	TCRBV10-03	01				TCRBD01-01*01	TCRBD01	TCRBD01-01	01				TCRBJ01-05*01	TCRBJ01	TCRBJ01-05	01				10	2	0	3	7	6	40	47	49	58	65	19	Out	VDJ
CTGCTGCCTCCTCCCAGACATCTGTATATTTCTGCGCCAGCAGCGAGGCACCAAGGAGATAGCAATCAGCCCCAGCATTTTGGTGAT		11	4.006366480552733E-5	49	TCRBV10-01	TCRBV10	TCRBV10-01				01,03	TCRBD02-01*02	TCRBD02	TCRBD02-01	02				TCRBJ01-05*01	TCRBJ01	TCRBJ01-05	01				2	7	10	2	1	0	32	47	54	58	59	11	Out	VDJ
GTGACCAGTGCCCATCCTGAAGACAGCAGCTTCTACATCTGCAGTGCTCCGAACCCGGGACAGGGAGGTGGCTACACCTTCGGTTCG	CSAPNPGQGGGYTF	12	4.3705816151484356E-5	42	TCRBV20	TCRBV20				TCRBV20-01,TCRBV20-or09_02		TCRBD01-01*01	TCRBD01	TCRBD01-01	01				TCRBJ01-02*01	TCRBJ01	TCRBJ01-02	01				5	8	0	3	3	7	39	48	56	65	68	12	In	VDJ
CATCCTGAAGACAGCAGCTTCTACATCTGCAGTGCTAGAGTCCCAGTGCCCTCTGTAGGTTCTAACTATGGCTACACCTTCGGTTCG	CSARVPVPSVGSNYGYTF	15	5.463227018935545E-5	54	TCRBV20	TCRBV20				TCRBV20-01,TCRBV20-or09_02						TCRBD01,TCRBD02	TCRBD01-01,TCRBD02-01		TCRBJ01-02*01	TCRBJ01	TCRBJ01-02	01				1	3	4	5	15	0	27	40	43	46	61	15	In	VDJ
AGCACCTTGGAGCTGGGGGACTCGGCCCTTTATCTTTGCGCCAGCAGCCCCGGTCAGGGCGCTAACTATGGCTACACCTTCGGTTCG	CASSPGQGANYGYTF	14	5.099011884339842E-5	45	TCRBV05-01*01	TCRBV05	TCRBV05-01	01				TCRBD01-01*01	TCRBD01	TCRBD01-01	01				TCRBJ01-02*01	TCRBJ01	TCRBJ01-02	01				4	6	4	3	2	0	36	48	54	59	61	14	In	VDJ
ATCCAGCCTGCAAAGCTTGAGGACTCGGCCGTGTATCTCTGTGCCAGCAGCTGGAGCGGGGGGGCCTACGAGCAGTACTTCGGGCCG	CASSWSGGAYEQYF	5	1.821075672978515E-5	42	TCRBV11-02*01	TCRBV11	TCRBV11-02	01				TCRBD02-01*01	TCRBD02	TCRBD02-01	01				TCRBJ02-07*01	TCRBJ02	TCRBJ02-07	01				4	2	6	0	0	2	39	52	54	-1	64	5	In	VDJ
ATCCAGCCCTCAGAACCCAGGGACTCAGCTGTGTACTTCTGTGCCAGCAGTCTCCAGGGTACTGGAAACACCATATATTTTGGAGAG	CASSLQGTGNTIYF	17	6.19165728812695E-5	42	TCRBV12	TCRBV12				TCRBV12-03/12-04,TCRBV12-04		TCRBD01-01*01	TCRBD01	TCRBD01-01	01				TCRBJ01-03*01	TCRBJ01	TCRBJ01-03	01				5	3	4	3	2	2	39	51	54	59	61	17	In	VDJ
CGGTCCACAAAGCTGGAGGACTCAGCCATGTACTTCTGTGCCAGCACCCCCCGGGGGGCCGCGAACACTGAAGCTTTCTTTGGACAA	CASTPRGAANTEAFF	14	5.099011884339842E-5	45	TCRBV02-01	TCRBV02	TCRBV02-01				01,03	TCRBD02-01*01	TCRBD02	TCRBD02-01	01				TCRBJ01-01*01	TCRBJ01	TCRBJ01-01	01				7	5	8	1	4	1	36	46	51	58	62	14	In	VDJ
ATTCTGGAGTCCGCCAGCACCAACCAGACATCTATGTACCTCTGTGCCAGCAGTTTGAAGGGGTTCCGTGGCTACACCTTCGGTTCG	CASSLKGFRGYTF	8	2.913721076765624E-5	39	TCRBV28-01*01	TCRBV28	TCRBV28-01	01				TCRBD01-01*01	TCRBD01	TCRBD01-01	01				TCRBJ01-02*01	TCRBJ01	TCRBJ01-02	01				3	2	5	2	5	7	42	56	58	63	68	8	In	VDJ
CAGCCCTCAGAACCCAGGGACTCAGCTGTGTATTTTTGTGCTAGTGGCACCTGACAGGGCAGGTCCTACGAGCAGTACTTCGGGCCG	CASGT*QGRSYEQYF	11	4.006366480552733E-5	45	TCRBV12-05*01	TCRBV12	TCRBV12-05	01				TCRBD01-01*01	TCRBD01	TCRBD01-01	01				TCRBJ02-07*01	TCRBJ02	TCRBJ02-07	01				6	5	2	3	4	1	36	47	52	59	63	11	Stop	VDJ
ACTCTGGAGTCAGCTACCCGCTCCCAGACATCTGTGTATTTCTGCGCCAGCAGTGAAGGACACGGAAACACCATATATTTTGGAGAG	CASSEGHGNTIYF	3	1.0926454037871089E-5	39	TCRBV10-02*01	TCRBV10	TCRBV10-02	01				TCRBD01-01*01	TCRBD01	TCRBD01-01	01				TCRBJ01-03*01	TCRBJ01	TCRBJ01-03	01				3	1	1	6	1	4	42	56	57	62	63	3	In	VDJ
GCGCACAGAGCAGGAGGACTCGGCCGTGTATCTCTGTGCCAGCAGCACGGGACAGGGGGCTATGGTTCACCCCTCCACTTTGGGAAC		20	7.28430269191406E-5	47	TCRBV07-02	TCRBV07	TCRBV07-02				01,02	TCRBD01-01*01	TCRBD01	TCRBD01-01	01				TCRBJ01-06*02	TCRBJ01	TCRBJ01-06	02				5	2	0	0	5	9	34	46	48	60	65	20	Out	VDJ
CTGGAGTCCGCCAGCACCAACCAGACATCTATGTACCTCTGTGCCAGCAGCCCAGGGGGCGTTAGTTCACCCCTCCACTTTGGGAAC	CASSPGGVSSPLHF	7	2.549505942169921E-5	42	TCRBV28-01*01	TCRBV28	TCRBV28-01	01				TCRBD01-01*01	TCRBD01	TCRBD01-01	01				TCRBJ01-06*02	TCRBJ01	TCRBJ01-06	02				6	2	4	0	5	9	39	50	52	60	65	7	In	VDJ
TGCAGCCAGAAGACTCGGCCCTGTATCTCTGCGCCAGCAGCCAGGTCCCCCGACAGGGCCCTTAATTCACCCCTCCACTTTGGGAAC		18	6.555872422722654E-5	52	TCRBV04-03*01	TCRBV04	TCRBV04-03	01				TCRBD01-01*01	TCRBD01	TCRBD01-01	01				TCRBJ01-06*02	TCRBJ01	TCRBJ01-06	02				3	8	2	3	4	6	29	43	51	58	62	18	Out	VDJ
GAGATCCAGCGCACAGAGCAGGGGGACTCGGCCATGTATCTCTGTGCCAGCAGCTTGACGGCTAATTCACCCCTCCACTTTGGGAAC	CASSLTANSPLHF	19	6.920087557318357E-5	39	TCRBV07-09*01	TCRBV07	TCRBV07-09	01								TCRBD01,TCRBD02	TCRBD01-01,TCRBD02-01		TCRBJ01-06*02	TCRBJ01	TCRBJ01-06	02				3	0	2	7	3	6	42	-1	56	59	62	19	In	VDJ
AAGAAGCTCCTTCTCAGTGACTCTGGCTTCTATCTCTGTGCCTGGAATGCCGGAAGCTCCTATAATTCACCCCTCCACTTTGGGAAC	CAWNAGSSYNSPLHF	3	1.0926454037871089E-5	45	TCRBV30-01*01	TCRBV30	TCRBV30-01	01								TCRBD01,TCRBD02	TCRBD01-01,TCRBD02-01		TCRBJ01-06*02	TCRBJ01	TCRBJ01-06	02				4	5	1	8	2	0	36	46	51	54	56	3	In	VDJ
CAGCGCACAGAGCAGGAGGACTCGGCCGTGTATCTCTGTGCCAGCAGCTCCCGGAGGGGGAATAATTCACCCCTCCACTTTGGGAAC	CASSSRRGNNSPLHF	5	1.821075672978515E-5	45	TCRBV07-02	TCRBV07	TCRBV07-02				01,02					TCRBD01,TCRBD02	TCRBD01-01,TCRBD02-01		TCRBJ01-06*02	TCRBJ01	TCRBJ01-06	02				4	5	5	1	1	5	36	49	54	60	61	5	In	VDJ
ACAGTGACCAGTGCCCATCCTGAAGACAGCAGCTTCTACATCTGCAGTGCCCCGACTAGCGGGCGGGGTGAGCAGTTCTTCGGGCCA	CSAPTSGRGEQFF	7	2.549505942169921E-5	39	TCRBV20	TCRBV20				TCRBV20-01,TCRBV20-or09_02		TCRBD02-01	TCRBD02	TCRBD02-01				01,02	TCRBJ02-01*01	TCRBJ02	TCRBJ02-01	01				6	3	2	4	5	9	42	50	53	63	68	7	In	VDJ
ATCCAGCGCACAGAGCGGGGGGACTCAGCCGTGTATCTCTGTGCCAGCAGCCTCCGGGACTATACAGATACGCAGTATTTTGGCCCA	CASSLRDYTDTQYF	11	4.006366480552733E-5	42	TCRBV07-03*01	TCRBV07	TCRBV07-03	01				TCRBD02-01	TCRBD02	TCRBD02-01				01,02	TCRBJ02-03*01	TCRBJ02	TCRBJ02-03	01				5	4	0	9	1	3	39	51	55	62	63	11	In	VDJ
GCTGCTCCCTCCCAAACATCTGTGTACTTCTGTGCCAGCAGTTACGTGACTAGCGGGGGGGTCACCGGGGAGCTGTTTTTTGGAGAA	CASSYVTSGGVTGELFF	27	9.833808634083981E-5	51	TCRBV06-02/06-03*01	TCRBV06	TCRBV06-02/06-03	01				TCRBD02-01*01	TCRBD02	TCRBD02-01	01				TCRBJ02-02*01	TCRBJ02	TCRBJ02-02	01				2	2	2	0	1	4	30	45	47	61	62	27	In	VDJ
AAGATCCAGCCCTCAGAACCCAGGGACTCAGCTGTGTACTTCTGTGCCAGCAGTCCCAGGGGTTGGGGTGGCTACACCTTCGGTTCG	CASSPRGWGGYTF	7	2.549505942169921E-5	39	TCRBV12-03/12-04*01	TCRBV12	TCRBV12-03/12-04	01				TCRBD01-01*01	TCRBD01	TCRBD01-01	01				TCRBJ01-02*01	TCRBJ01	TCRBJ01-02	01				5	2	4	2	6	7	42	54	56	62	68	7	In	VDJ
NNNTGTCGGCTGCTCCCTCCCAGACATCTGTGTACTTCTGTGCCAGCCTCCCGAGGGGCGACTGACTATGGCTACACCTTCGGTTCG		10	3.64215134595703E-5	43	TCRBV06-05*01	TCRBV06	TCRBV06-05	01								TCRBD01,TCRBD02	TCRBD01-01,TCRBD02-01		TCRBJ01-02*01	TCRBJ01	TCRBJ01-02	01				8	6	5	2	6	3	38	47	53	58	64	10	Out	VDJ
AAGATCCAGCCTGCAGAGCTTGGGGACTCGGCCATGTATCTCTGTGCCAGCAGCCGCCTCGGGTCTAATGGCTACACCTTCGGTTCG	CASSRLGSNGYTF	5	1.821075672978515E-5	39	TCRBV11-01*01	TCRBV11	TCRBV11-01	01				TCRBD02-01	TCRBD02	TCRBD02-01				01,02	TCRBJ01-02*01	TCRBJ01	TCRBJ01-02	01				5	5	8	4	4	6	42	54	59	63	67	5	In	VDJ
ACCAGTGCCCATCCTGAAGACAGCAGCTTCTACATCTGCAGTGCTAGAGACCCGGGACAGGTTGGAAACACCATATATTTTGGAGAG	CSARDPGQVGNTIYF	6	2.1852908075742178E-5	45	TCRBV20	TCRBV20				TCRBV20-01,TCRBV20-or09_02		TCRBD01-01*01	TCRBD01	TCRBD01-01	01				TCRBJ01-03*01	TCRBJ01	TCRBJ01-03	01				0	3	0	4	1	3	36	50	53	61	62	6	In	VDJ
CCAGCGCACAGAGCGGGGGGACTCAGCCGTGTATCTCTGTGCCAGCAGCTACCGGACAGTTATAATTCACCCCTCCACTTTGGGAAC		31	1.1290669172466792E-4	44	TCRBV07-03*01	TCRBV07	TCRBV07-03	01				TCRBD01-01*01	TCRBD01	TCRBD01-01	01				TCRBJ01-06*02	TCRBJ01	TCRBJ01-06	02				4	3	1	5	1	4	37	50	53	59	60	31	Out	VDJ
AGCACCTTGGAGCTGGGGGACTCGGCCCTTTATCTTTGCGCCACCAAACAGGGGAGCTCCTATAATTCACCCCTCCACTTTGGGAAC	CATKQGSSYNSPLHF	20	7.28430269191406E-5	45	TCRBV05-01*01	TCRBV05	TCRBV05-01	01				TCRBD01-01*01	TCRBD01	TCRBD01-01	01				TCRBJ01-06*02	TCRBJ01	TCRBJ01-06	02				9	4	3	2	2	0	36	43	47	54	56	20	In	VDJ
ACGATCCAGCGCACAGAGCAGCGGGACTCGGCCATGTATCGCTGTGCCAGCAGCTTTAGGACAGGCGATGAGCAGTTCTTCGGGCCA	CASSFRTGDEQFF	9	3.277936211361327E-5	39	TCRBV07-06*01	TCRBV07	TCRBV07-06	01				TCRBD01-01*01	TCRBD01	TCRBD01-01	01				TCRBJ02-01*01	TCRBJ02	TCRBJ02-01	01				3	2	1	4	2	8	42	56	58	65	67	9	In	VDJ
CTTGACATCCGCTCACCAGGCCTGGGGGACGCAGCCATGTACCTGTGTGCCACCAGCAGAGCCAAGGAGACCCAGTACTTCGGGCCA	CATSRAKETQYF	8	2.913721076765624E-5	36	TCRBV15-01*02	TCRBV15	TCRBV15-01	02								TCRBD01,TCRBD02	TCRBD01-01,TCRBD02-01		TCRBJ02-05*01	TCRBJ02	TCRBJ02-05	01				1	1	4	6	2	5	45	61	62	64	66	8	In	VDJ
CTCTCTGGAGCTGGGGGACTCAGCTTTGTATTTCTGTGCCAGCAGCGTAGTCGGGGGGGCTGGCAAGAGACCCAGTACTTCGGGCCA		24	8.741163230296871E-5	47	TCRBV09-01*01	TCRBV09	TCRBV09-01	01				TCRBD02-01*01	TCRBD02	TCRBD02-01	01				TCRBJ02-05*01	TCRBJ02	TCRBJ02-05	01				0	1	8	0	4	2	34	50	51	59	63	24	Out	VDJ
AGCTTGAGGACTCGGCCGTGTATCTCTGTGCCAGCAGCCCGCCGGGACTAGCGCTGATCTAGCACAGATACGCAGTATTTTGGCCCA		11	4.006366480552733E-5	55	TCRBV11-02	TCRBV11	TCRBV11-02				01,03	TCRBD02-01	TCRBD02	TCRBD02-01				01,02	TCRBJ02-03*01	TCRBJ02	TCRBJ02-03	01				5	5	0	6	7	0	26	38	43	53	60	11	Out	VDJ
GCCTTGGAGCTGGGGGACTCGGCCCTGTATCTCTGTGCCAGAACCCAATAGCGGGGGGGCCATTCCGGGGAGCTGTTTTTTGGAGAA	CARTQ*RGGHSGELFF	8	2.913721076765624E-5	48	TCRBV05-03	TCRBV05	TCRBV05-03				01,02	TCRBD02-01*01	TCRBD02	TCRBD02-01	01				TCRBJ02-02*01	TCRBJ02	TCRBJ02-02	01				6	5	5	0	5	6	33	43	48	59	64	8	Stop	VDJ
NNNNNNNTGTCGGCTGCTCCCTCCCAGACATCTGTGTACTTCTGTGCCAGTGGTTCAGAGAACACCGGGGAGCTGTTTTTTGGAGAA	CASGSENTGELFF	11	4.006366480552733E-5	39	TCRBV06-05*01	TCRBV06	TCRBV06-05	01				TCRBD01-01*01	TCRBD01	TCRBD01-01	01				TCRBJ02-02*01	TCRBJ02	TCRBJ02-02	01				9	5	4	5	1	1	42	50	55	58	59	11	In	VDJ
ACAGTGACCAGTGCCCATCCTGAAGACAGCAGCTTCTACATCTGCAGTGCTAAGGACAGGGGGCCGACTGAAGCTTTCTTTGGACAA	CSAKDRGPTEAFF	14	5.099011884339842E-5	39	TCRBV20	TCRBV20				TCRBV20-01,TCRBV20-or09_02		TCRBD01-01*01	TCRBD01	TCRBD01-01	01				TCRBJ01-01*01	TCRBJ01	TCRBJ01-01	01				4	1	1	0	2	5	42	52	53	64	66	14	In	VDJ
GACATCCGCTCACCAGGCCTGGGGGACGCAGCCATGTACCTGTGTGCCACCAGCAGAGATCTTAATGGTGGCTACACCTTCGGTTCG	CATSRDLNGGYTF	4	1.456860538382812E-5	39	TCRBV15-01*02	TCRBV15	TCRBV15-01	02								TCRBD01,TCRBD02	TCRBD01-01,TCRBD02-01		TCRBJ01-02*01	TCRBJ01	TCRBJ01-02	01				0	7	0	10	0	7	42	59	66	-1	68	4	In	VDJ
NTGTCGGCTGCTCCCTCCCAGACATCTGTGTACTTCTGTGCCAGCAGTTACTCGGACAGGGGGTACTATGGCTACACCTTCGGTTCG	CASSYSDRGYYGYTF	5	1.821075672978515E-5	45	TCRBV06-05*01	TCRBV06	TCRBV06-05	01				TCRBD01-01*01	TCRBD01	TCRBD01-01	01				TCRBJ01-02*01	TCRBJ01	TCRBJ01-02	01				0	0	1	1	1	3	36	-1	53	63	64	5	In	VDJ
GAGATCCAGCGCACAGAGCAGGGGGACTCGGCCATGTATCTCTGTGCCAGCAGCTCCAGTTCCTACTATGGCTACACCTTCGGTTCG	CASSSSSYYGYTF	16	5.827442153531248E-5	39	TCRBV07-09*01	TCRBV07	TCRBV07-09	01				TCRBD01-01*01	TCRBD01	TCRBD01-01	01				TCRBJ01-02*01	TCRBJ01	TCRBJ01-02	01				4	1	4	5	5	3	42	55	56	59	64	16	In	VDJ
CCTGCAAAGCTTGAGGACTCGGCCGTGTATCTCTGTGCCAGCAGACCCCCGGGGGCAGCTGCTAACTATGGCTACACCTTCGGTTCG	CASRPPGAAANYGYTF	13	4.734796749744139E-5	48	TCRBV11-02	TCRBV11	TCRBV11-02				01,03					TCRBD01,TCRBD02	TCRBD01-01,TCRBD02-01		TCRBJ01-02*01	TCRBJ01	TCRBJ01-02	01				6	6	6	0	5	0	33	44	50	56	61	13	In	VDJ
NTGTCGGCTGCTCCCTCCCAAACATCTGTGTACTTCTGTGCCAGCAGTTACTCATGGGACAGGGACTACGAGCAGTACTTCGGGCCG	CASSYSWDRDYEQYF	15	5.463227018935545E-5	45	TCRBV06-02/06-03*01	TCRBV06	TCRBV06-02/06-03	01				TCRBD01-01*01	TCRBD01	TCRBD01-01	01				TCRBJ02-07*01	TCRBJ02	TCRBJ02-07	01				0	2	0	3	1	3	36	53	55	64	65	15	In	VDJ
ACTCTGGAGTCCGCTACCAGCTCCCAGACATCTGTGTACTTCTGTGCCATATCGAGCCAGGGGGCAGACGAGCAGTACTTCGGGCCG	CAISSQGADEQYF	10	3.64215134595703E-5	39	TCRBV10-03*01	TCRBV10	TCRBV10-03	01				TCRBD01-01*01	TCRBD01	TCRBD01-01	01				TCRBJ02-07*01	TCRBJ02	TCRBJ02-07	01				9	7	4	0	2	5	42	50	57	65	67	10	In	VDJ
ACAGAGCAGGAGGACTCGGCCGTGTATCTCTGTGCCAGCAGCTTATTATGGGGGCTCGGGGATAATTCACCCCTCCACTTTGGGAAC	CASSLLWGLGDNSPLHF	7	2.549505942169921E-5	51	TCRBV07-02	TCRBV07	TCRBV07-02				01,02	TCRBD01-01*01	TCRBD01	TCRBD01-01	01				TCRBJ01-06*02	TCRBJ01	TCRBJ01-06	02				2	4	6	0	6	5	30	45	49	55	61	7	In	VDJ
TGGAGATCCAGCGCACAGAGCAGGGGGACTCGGCCATGTATCTCTGTGCCAGCAGTTGACTAACCGGAGCTCCAGTACTTCGGGCCA		30	1.092645403787109E-4	37	TCRBV07-09*01	TCRBV07	TCRBV07-09	01				TCRBD02-01	TCRBD02	TCRBD02-01				01,02	TCRBJ02-05*01	TCRBJ02	TCRBJ02-05	01				6	2	2	9	9	10	44	55	57	62	71	30	Out	VDJ
CCTGCAAAGCTTGAGGACTCGGCCGTGTATCTCTGTGCCAGCAGCTTGGCAAAGGGGGTAGACACCGGGGAGCTGTTTTTTGGAGAA	CASSLAKGVDTGELFF	11	4.006366480552733E-5	48	TCRBV11-02	TCRBV11	TCRBV11-02				01,03	TCRBD01-01*01	TCRBD01	TCRBD01-01	01				TCRBJ02-02*01	TCRBJ02	TCRBJ02-02	01				3	5	5	1	3	3	33	47	52	58	61	11	In	VDJ
GACTCGGCCATGTATCTCTGTGCCAGCAGCTCAATCCCCCCTCGTAGGACAGGGGGCAAGAGGGGCACTGAAGCTTTCTTTGGACAA	CASSSIPPRRTGGKRGTEAFF	16	5.827442153531248E-5	63					TCRBV11,TCRBV07	TCRBV11-01,TCRBV11-03,TCRBV07-09		TCRBD01-01*01	TCRBD01	TCRBD01-01	01				TCRBJ01-01*01	TCRBJ01	TCRBJ01-01	01				4	15	1	0	8	4	18	31	46	57	65	16	In	VDJ
GTGACCAGTGCCCATCCTGAAGACAGCAGCTTCTACATCTGCAGTGCCAGGGAGGGCCCGAGGGGTCAGCCCCAGCATTTTGGTGAT	CSAREGPRGQPQHF	15	5.463227018935545E-5	42	TCRBV20	TCRBV20				TCRBV20-01,TCRBV20-or09_02		TCRBD02-01*02	TCRBD02	TCRBD02-01	02				TCRBJ01-05*01	TCRBJ01	TCRBJ01-05	01				6	2	9	0	9	6	39	47	49	56	65	15	In	VDJ
AGCACCTTGGAGCTGGGGGACTCGGCCCTTTATCTTTGCGCCAGCAGCCCTACGACAGGGTTTAATCAGCCCCAGCATTTTGGTGAT	CASSPTTGFNQPQHF	13	4.734796749744139E-5	45	TCRBV05-01*01	TCRBV05	TCRBV05-01	01				TCRBD01-01*01	TCRBD01	TCRBD01-01	01				TCRBJ01-05*01	TCRBJ01	TCRBJ01-05	01				4	5	2	3	3	4	36	48	53	60	63	13	In	VDJ
ACCAGTGCCCATCCTGAAGACAGCAGCTTCTACATCTGCAGTGCTAGAGTAGGCCGACGGTTAAACTATGGCTACACCTTCGGTTCG	CSARVGRRLNYGYTF	4	1.456860538382812E-5	45	TCRBV20	TCRBV20				TCRBV20-01,TCRBV20-or09_02						TCRBD01,TCRBD02	TCRBD01-01,TCRBD02-01		TCRBJ01-02*01	TCRBJ01	TCRBJ01-02	01				1	6	2	7	5	2	36	49	55	58	63	4	In	VDJ
NTGAAGATCCAGCCCTCAGAACCCAGGGACTCAGCTGTGTACTTCTGTGCCAGCAGTTTAAAAATGTCAGGCTACACCTTCGGTTCG	CASSLKMSGYTF	10	3.64215134595703E-5	36	TCRBV12-03/12-04*01	TCRBV12	TCRBV12-03/12-04	01				TCRBD01-01*01	TCRBD01	TCRBD01-01	01				TCRBJ01-02*01	TCRBJ01	TCRBJ01-02	01				2	7	4	6	0	8	45	60	67	-1	69	10	In	VDJ
ATTCTGGAGTCCGCCAGCACCAACCAGACATCTATGTACCTCTGTGCCAGCAGTTTATTGGTTGAAAACACCATATATTTTGGAGAG	CASSLLVENTIYF	5	1.821075672978515E-5	39	TCRBV28-01*01	TCRBV28	TCRBV28-01	01								TCRBD01,TCRBD02	TCRBD01-01,TCRBD02-01		TCRBJ01-03*01	TCRBJ01	TCRBJ01-03	01				1	1	0	10	4	6	42	58	59	61	65	5	In	VDJ
ACCCTGCAGCCAGAAGACTCGGCCCTGTATCTCTGCGCCAGCAGCCAAGTGGATGGTTCTGGGGCCAACGTCCTGACTTTCGGGGCC	CASSQVDGSGANVLTF	8	2.913721076765624E-5	48	TCRBV04-03*01	TCRBV04	TCRBV04-03	01								TCRBD01,TCRBD02	TCRBD01-01,TCRBD02-01		TCRBJ02-06*01	TCRBJ02	TCRBJ02-06	01				1	1	1	8	4	1	33	49	50	53	57	8	In	VDJ
ACCAGTGCCCATCCTGAAGACAGCAGCTTCTACATCTGCAGTGCTAGCCCCCGCAGGGCTAGTAATTCACCCCTCCACTTTGGGAAC	CSASPRRASNSPLHF	7	2.549505942169921E-5	45	TCRBV20	TCRBV20				TCRBV20-01,TCRBV20-or09_02		TCRBD01-01*01	TCRBD01	TCRBD01-01	01				TCRBJ01-06*02	TCRBJ01	TCRBJ01-06	02				3	6	4	3	4	6	36	47	53	58	62	7	In	VDJ
CTGATCCTGGAGTCGCCCAGCCCCAACCAGACCTCTCTGTACTTCTGTGCCAGCAGTTCCTGGGGATCACCCCTCCACTTTGGGAAC	CASSSWGSPLHF	9	3.277936211361327E-5	36	TCRBV27-01*01	TCRBV27	TCRBV27-01	01								TCRBD01,TCRBD02	TCRBD01-01,TCRBD02-01		TCRBJ01-06*02	TCRBJ01	TCRBJ01-06	02				4	4	0	8	0	10	45	58	62	-1	66	9	In	VDJ
CGGTCCACAAAGCTGGAGGACTCAGCCATGTACTTCTGTGCCAGCAGTGCACAACAGGGGACAGGAGAGACCCAGTACTTCGGGCCA	CASSAQQGTGETQYF	15	5.463227018935545E-5	45	TCRBV02-01	TCRBV02	TCRBV02-01				01,03	TCRBD01-01*01	TCRBD01	TCRBD01-01	01				TCRBJ02-05*01	TCRBJ02	TCRBJ02-05	01				4	8	0	4	0	4	36	49	57	-1	65	15	In	VDJ
CCTGCAGAACTGGAGGATTCTGGAGTTTATTTCTGTGCCAGCAGCCAAGAAGTGACTAGCCCCACAGATACGCAGTATTTTGGCCCA	CASSQEVTSPTDTQYF	13	4.734796749744139E-5	48	TCRBV14-01*01	TCRBV14	TCRBV14-01	01				TCRBD02-01	TCRBD02	TCRBD02-01				01,02	TCRBJ02-03*01	TCRBJ02	TCRBJ02-03	01				0	3	2	7	2	2	33	50	53	60	62	13	In	VDJ
GTGACATCGGCCCAAAAGAACCCGACAGCTTTCTATCTCTGTGCCAGTAGTGAGGACAGCTTGAACACTGAAGCTTTCTTTGGACAA	CASSEDSLNTEAFF	5	1.821075672978515E-5	42	TCRBV19-01*01	TCRBV19	TCRBV19-01	01				TCRBD01-01*01	TCRBD01	TCRBD01-01	01				TCRBJ01-01*01	TCRBJ01	TCRBJ01-01	01				5	2	1	5	2	0	39	51	53	59	61	5	In	VDJ
AGGCTGGAGTTGGCTGCTCCCTCCCAGACATCTGTGTACTTCTGTGCCAGCAGCATGACAGGGAACACTGAAGCTTTCTTTGGACAA	CASSMTGNTEAFF	8	2.913721076765624E-5	39	TCRBV06-06	TCRBV06	TCRBV06-06				01,04	TCRBD01-01*01	TCRBD01	TCRBD01-01	01				TCRBJ01-01*01	TCRBJ01	TCRBJ01-01	01				6	3	2	4	0	1	42	53	56	-1	62	8	In	VDJ
CACGCCCTGCAGCCAGAAGACTCAGCCCTGTATCTCTGCGCCAGCAGCCAAGCTGGACAGGCGGGCGAAAAACTGTTTTTTGGCAGT	CASSQAGQAGEKLFF	7	2.549505942169921E-5	45	TCRBV04-01*01	TCRBV04	TCRBV04-01	01				TCRBD01-01*01	TCRBD01	TCRBD01-01	01				TCRBJ01-04*01	TCRBJ01	TCRBJ01-04	01				1	2	1	4	5	8	36	52	54	61	66	7	In	VDJ
CGGTCCACAAAGCTGGAGGACTCAGCCATGTACTTCTGTGCCAGCAGGGCGGACAGGGGTTGGGATCAGCCCCAGCATTTTGGTGAT	CASRADRGWDQPQHF	7	2.549505942169921E-5	45	TCRBV02-01	TCRBV02	TCRBV02-01				01,03	TCRBD01-01*01	TCRBD01	TCRBD01-01	01				TCRBJ01-05*01	TCRBJ01	TCRBJ01-05	01				6	3	1	2	5	5	36	47	50	59	64	7	In	VDJ
ATCCAGCGCACAGAGCAGGGGGACTCGGCCATGTATCTCTGTGCCAGCAGCTCGACAGGTAGAAATCAGCCCCAGCATTTTGGTGAT	CASSSTGRNQPQHF	41	1.4932820518423823E-4	42	TCRBV07-09*01	TCRBV07	TCRBV07-09	01				TCRBD01-01*01	TCRBD01	TCRBD01-01	01				TCRBJ01-05*01	TCRBJ01	TCRBJ01-05	01				4	1	2	4	4	4	39	52	53	59	63	41	In	VDJ
AAGGTGCAGCCTGCAGAACTGGAGGATTCTGGAGTTTATTTCTGTGCCAGCAGCCAGTGGGAGGTTTATGGCTACACCTTCGGTTCG	CASSQWEVYGYTF	10	3.64215134595703E-5	39	TCRBV14-01*01	TCRBV14	TCRBV14-01	01				TCRBD02-01*02	TCRBD02	TCRBD02-01	02				TCRBJ01-02*01	TCRBJ01	TCRBJ01-02	01				3	2	9	1	2	5	42	56	58	64	66	10	In	VDJ
AATGTGAACGCCTTGTTGCTGGGGGACTCGGCCCTGTATCTCTGTGCCAGCAGCACCGGGGTGTGGAATGGCTACACCTTCGGTTCG	CASSTGVWNGYTF	5	1.821075672978515E-5	39	TCRBV05-05*01	TCRBV05	TCRBV05-05	01				TCRBD02-01*01	TCRBD02	TCRBD02-01	01				TCRBJ01-02*01	TCRBJ01	TCRBJ01-02	01				4	2	8	3	6	6	42	54	56	61	67	5	In	VDJ
ACTGTGAGCAACCTGAGCCCTGAAGACAGCAGCATATATCTCTGCAGCGTGGATAAGACAGGGTGGTACGAGCAGTACTTCGGGCCG	CSVDKTGWYEQYF	13	4.734796749744139E-5	39	TCRBV29-01	TCRBV29	TCRBV29-01				01,02	TCRBD01-01*01	TCRBD01	TCRBD01-01	01				TCRBJ02-07*01	TCRBJ02	TCRBJ02-07	01				6	6	2	3	3	4	42	50	56	63	66	13	In	VDJ
CTGGAGCTTGGTGACTCTGCTGTGTATTTCTGTGCCAGCAGCCAAGATTTATGGGGGGGTGACTCCTACGAGCAGTACTTCGGGCCG	CASSQDLWGGDSYEQYF	4	1.456860538382812E-5	51	TCRBV03-01/03-02*01	TCRBV03	TCRBV03-01/03-02	01				TCRBD02-01*01	TCRBD02	TCRBD02-01	01				TCRBJ02-07*01	TCRBJ02	TCRBJ02-07	01				0	5	9	0	3	0	30	47	52	59	62	4	In	VDJ
CTGAATGTGAACGCCTTGTTGCTGGGGGACTCGGCCCTCTATCTCTGTGCCAGCAGCACGACAGGGAACGAGCAGTACTTCGGGCCG	CASSTTGNEQYF	15	5.463227018935545E-5	36	TCRBV05-06*01	TCRBV05	TCRBV05-06	01				TCRBD01-01*01	TCRBD01	TCRBD01-01	01				TCRBJ02-07*01	TCRBJ02	TCRBJ02-07	01				4	2	2	3	1	5	45	57	59	66	67	15	In	VDJ
ACATCGGCCCAAAAGAACCCGACAGCTTTCTATCTCTGTGCCAGTAGTATCGGGACTCTGGCCGCCGGGGAGCTGTTTTTTGGAGAA	CASSIGTLAAGELFF	11	4.006366480552733E-5	45	TCRBV19-01*01	TCRBV19	TCRBV19-01	01				TCRBD02-01	TCRBD02	TCRBD02-01				01,02	TCRBJ02-02*01	TCRBJ02	TCRBJ02-02	01				3	1	0	10	7	6	36	50	51	57	64	11	In	VDJ
CTGACTGTGAGCAACATGAGCCCTGAAGACAGCAGCATATATCTCTGCAGCGCTTTAGGGACAGGCACTGAAGCTTTCTTTGGACAA	CSALGTGTEAFF	16	5.827442153531248E-5	36	TCRBV29-01*03	TCRBV29	TCRBV29-01	03				TCRBD01-01*01	TCRBD01	TCRBD01-01	01				TCRBJ01-01*01	TCRBJ01	TCRBJ01-01	01				6	4	0	4	0	4	45	53	57	-1	65	16	In	VDJ
CCTGCAAAGCTTGAGGACTCGGCCGTGTATCTCTGTGCCAGCAGCTTGAAGGGGACGAGCATGAACACTGAAGCTTTCTTTGGACAA	CASSLKGTSMNTEAFF	4	1.456860538382812E-5	48	TCRBV11-02	TCRBV11	TCRBV11-02				01,03					TCRBD01,TCRBD02	TCRBD01-01,TCRBD02-01		TCRBJ01-01*01	TCRBJ01	TCRBJ01-01	01				3	4	0	7	5	0	33	47	51	56	61	4	In	VDJ
CAGCTCTTTACTTCTGTGCCACTCAGGGACCTATTCGTACCGGGACAGGGTCCAAATCCACGCAATCAGCCCCAGCATTTTGGTGAT		13	4.734796749744139E-5	67	TCRBV24-01*01	TCRBV24	TCRBV24-01	01				TCRBD01-01*01	TCRBD01	TCRBD01-01	01				TCRBJ01-05*01	TCRBJ01	TCRBJ01-05	01				10	19	0	3	11	2	14	22	41	50	61	13	Out	VDJ
AGCCTGCAGAGCTTGGGGACTCGGCCATGTATCTCTGTGCCAGCAGCTTGACACCATTGAGACAATCAGCCCCAGCATTTTGGTGAT		3	1.0926454037871089E-5	46	TCRBV11-01*01	TCRBV11	TCRBV11-01	01				TCRBD01-01*01	TCRBD01	TCRBD01-01	01				TCRBJ01-05*01	TCRBJ01	TCRBJ01-05	01				3	0	2	6	9	3	35	-1	49	53	62	3	Out	VDJ
AACCTGAGCCCTGAAGACAGCAGCATATATCTCTGCAGCCACATAACCGGTTCCGGGACAGTCACCTATGGCTACACCTTCGGTTCG	CSHITGSGTVTYGYTF	4	1.456860538382812E-5	48	TCRBV29-01	TCRBV29	TCRBV29-01				01,02,03	TCRBD01-01*01	TCRBD01	TCRBD01-01	01				TCRBJ01-02*01	TCRBJ01	TCRBJ01-02	01				8	15	0	5	4	4	33	39	54	61	65	4	In	VDJ
CAGCGCACACAGCAGGAGGACTCGGCCGTGTATCTCTGTGCCAGCAGCACCGGGACAGAGGGATGGGAGGGCTACACCTTCGGTTCG	CASSTGTEGWEGYTF	5	1.821075672978515E-5	45	TCRBV07-02	TCRBV07	TCRBV07-02				01,02	TCRBD01-01*01	TCRBD01	TCRBD01-01	01				TCRBJ01-02*01	TCRBJ01	TCRBJ01-02	01				5	3	0	5	11	8	36	48	51	58	69	5	In	VDJ
TCCAGCGCACAGAGCGGGGGGACTCAGCCGTGTATCTCTGTGCCAGCAGCTCCCACAGAGCCCGAGGGCGGCTACACCTTCGGTTCG		13	4.734796749744139E-5	43	TCRBV07-03*01	TCRBV07	TCRBV07-03	01				TCRBD02-01*02	TCRBD02	TCRBD02-01	02				TCRBJ01-02*01	TCRBJ01	TCRBJ01-02	01				4	12	11	0	1	8	38	51	63	68	69	13	Out	VDJ
CACACCCTGCAGCCAGAAGACTCGGCCCTGTATCTCTGTGCCAGCAGCCTGACAACCACAACCCTTGAAGGCTACACCTTCGGTTCG	CASSLTTTTLEGYTF	14	5.099011884339842E-5	45	TCRBV04-02*01	TCRBV04	TCRBV04-02	01				TCRBD01-01*01	TCRBD01	TCRBD01-01	01				TCRBJ01-02*01	TCRBJ01	TCRBJ01-02	01				4	1	2	6	15	8	36	49	50	54	69	14	In	VDJ
ACCAGTGCCCATCCTGAAGACAGCAGCTTCTACATCTGCAGTGCTAGGGACCCGACAGGGGCTACGTGGGAGCAGTACTTCGGGCCG	CSARDPTGATWEQYF	15	5.463227018935545E-5	45	TCRBV20	TCRBV20				TCRBV20-01,TCRBV20-or09_02		TCRBD01-01*01	TCRBD01	TCRBD01-01	01				TCRBJ02-07*01	TCRBJ02	TCRBJ02-07	01				3	6	2	2	8	7	36	47	53	61	69	15	In	VDJ
GAGTCCGCTACCAGCTCCCAGACATCTGTGTACTTCTGTGCCATCAGTGACCAAGGACAGGGGGCCCACGAGCAGTACTTCGGGCCG	CAISDQGQGAHEQYF	4	1.456860538382812E-5	45	TCRBV10-03*01	TCRBV10	TCRBV10-03	01				TCRBD01-01*01	TCRBD01	TCRBD01-01	01				TCRBJ02-07*01	TCRBJ02	TCRBJ02-07	01				3	4	1	0	2	5	36	50	54	65	67	4	In	VDJ
AGATCCAGTCCACGGAGTCAGGGGACACAGCACTGTATTTCTGTGCCAGCAGCAGGTAGGGCTGGAAACACCATATATTTTGGAGAG		9	3.277936211361327E-5	40	TCRBV21-01*01	TCRBV21	TCRBV21-01	01								TCRBD01,TCRBD02	TCRBD01-01,TCRBD02-01		TCRBJ01-03*01	TCRBJ01	TCRBJ01-03	01				4	3	5	3	0	2	41	54	57	-1	61	9	Out	VDJ
CCCTGCAGCCAGAAGACTCAGCCCTGTATCTCTGCGCCAGCAGCCAAGCCGCCCGGCAGGGATAATTCACCCCTCCACTTTGGGAAC		19	6.920087557318357E-5	49	TCRBV04-01*01	TCRBV04	TCRBV04-01	01				TCRBD01-01*01	TCRBD01	TCRBD01-01	01				TCRBJ01-06*02	TCRBJ01	TCRBJ01-06	02				1	8	4	3	0	5	32	48	56	-1	61	19	Out	VDJ
CAGCGCACAGAGCAGGAGGACTCGGCCGTGTATCTCTGTGCCAGCAATTTGGGGATTAACCATAATTCACCCCTCCACTTTGGGAAC	CASNLGINHNSPLHF	8	2.913721076765624E-5	45	TCRBV07-02	TCRBV07	TCRBV07-02				01,02					TCRBD01,TCRBD02	TCRBD01-01,TCRBD02-01		TCRBJ01-06*02	TCRBJ01	TCRBJ01-06	02				7	5	0	8	6	5	36	46	51	55	61	8	In	VDJ
CTGGAGTCCGCCAGCACCAACCAGACATCTATGTACCTCTGTGCCAGCAGTCGGACTAGCGGGGGGTTTGAGCAGTTCTTCGGGCCA	CASSRTSGGFEQFF	7	2.549505942169921E-5	42	TCRBV28-01*01	TCRBV28	TCRBV28-01	01				TCRBD02-01*01	TCRBD02	TCRBD02-01	01				TCRBJ02-01*01	TCRBJ02	TCRBJ02-01	01				5	1	1	1	2	9	39	51	52	66	68	7	In	VDJ
CAGCGCACAGAGCAGGAGGACTCGGCCGTGTATCTCTGTGCCAGCAGCTTACGGACAGCTCCCACAGATACGCAGTATTTTGGCCCA	CASSLRTAPTDTQYF	9	3.277936211361327E-5	45	TCRBV07-02	TCRBV07	TCRBV07-02				01,02	TCRBD01-01*01	TCRBD01	TCRBD01-01	01				TCRBJ02-03*01	TCRBJ02	TCRBJ02-03	01				2	1	1	5	4	2	36	51	52	58	62	9	In	VDJ
AATTCCCTGGAGCTTGGTGACTCTGCTGTGTATTTCTGTGCCAGCAGCCGCGGACAGGGTAGGACCGGGGAGCTGTTTTTTGGAGAA	CASSRGQGRTGELFF	11	4.006366480552733E-5	45	TCRBV03-01/03-02*01	TCRBV03	TCRBV03-01/03-02	01				TCRBD01-01*01	TCRBD01	TCRBD01-01	01				TCRBJ02-02*01	TCRBJ02	TCRBJ02-02	01				4	2	1	3	4	5	36	49	51	59	63	11	In	VDJ
CTGGAGTCAGCTACCCGCTCCCAGACATCTGTGTATTTCTGCGCCAGCAGGATGAGCGGGGCGAACACTGAAGCTTTCTTTGGACAA	CASRMSGANTEAFF	3	1.0926454037871089E-5	42	TCRBV10-02*01	TCRBV10	TCRBV10-02	01				TCRBD02-01*01	TCRBD02	TCRBD02-01	01				TCRBJ01-01*01	TCRBJ01	TCRBJ01-01	01				6	4	6	3	1	1	39	50	54	61	62	3	In	VDJ
GTGAACGCCTTGTTGCTGGGGGACTCGGCCCTGTATCTCTGTGCCAGCAGCTTGTGGACAGGGGGAACTGAAGCTTTCTTTGGACAA	CASSLWTGGTEAFF	10	3.64215134595703E-5	42	TCRBV05-05*01	TCRBV05	TCRBV05-05	01				TCRBD01-01*01	TCRBD01	TCRBD01-01	01				TCRBJ01-01*01	TCRBJ01	TCRBJ01-01	01				1	1	1	1	1	5	39	54	55	65	66	10	In	VDJ
AATGTGAGCACCTTGGAGCTGGGGGACTCGGCCCTTTATCTTTGCGCCAGCAGCGTGGGCCCTTATCAGCCCCAGCATTTTGGTGAT	CASSVGPYQPQHF	12	4.3705816151484356E-5	39	TCRBV05-01*01	TCRBV05	TCRBV05-01	01								TCRBD01,TCRBD02	TCRBD01-01,TCRBD02-01		TCRBJ01-05*01	TCRBJ01	TCRBJ01-05	01				0	0	10	0	4	5	42	-1	58	60	64	12	In	VDJ
GGTGCAGCCTGCAGAACTGGAGGATTCTGGAGTTTATTTCTGTGCCAGCAGTCCCACCCGGGGCACTATGGCTACACCTTCGGTTCG		13	4.734796749744139E-5	41	TCRBV14-01*01	TCRBV14	TCRBV14-01	01								TCRBD01,TCRBD02	TCRBD01-01,TCRBD02-01		TCRBJ01-02*01	TCRBJ01	TCRBJ01-02	01				6	8	7	0	0	3	40	51	59	-1	64	13	Out	VDJ
ACATCGGCCCAAAAGAACCCGACAGCTTTCTATCTCTGTGCCAGTAGTGTCCCCGGGACAGGGAAAGGCGGCTACACCTTCGGTTCG	CASSVPGTGKGGYTF	5	1.821075672978515E-5	45	TCRBV19-01*01	TCRBV19	TCRBV19-01	01				TCRBD01-01*01	TCRBD01	TCRBD01-01	01				TCRBJ01-02*01	TCRBJ01	TCRBJ01-02	01				5	6	0	3	6	8	36	48	54	63	69	5	In	VDJ
NTGAAGATCCAGCCCTCAGAACCCAGGGACTCAGCTGTGTACTTCTGTGCCAGCAGTTACTACTCCTACGAGCAGTACTTCGGGCCG	CASSYYSYEQYF	5	1.821075672978515E-5	36	TCRBV12-03/12-04*01	TCRBV12	TCRBV12-03/12-04	01				TCRBD02-01	TCRBD02	TCRBD02-01				01,02	TCRBJ02-07*01	TCRBJ02	TCRBJ02-07	01				4	0	3	9	0	0	45	-1	58	-1	62	5	In	VDJ
ATCCTGGAGTCGCCCAGCCCCAACCAGACCTCTCTGTACTTCTGTGCCAGCAGTTTATCTTTTGGGAACGAGCAGTACTTCGGGCCG	CASSLSFGNEQYF	8	2.913721076765624E-5	39	TCRBV27-01*01	TCRBV27	TCRBV27-01	01								TCRBD01,TCRBD02	TCRBD01-01,TCRBD02-01		TCRBJ02-07*01	TCRBJ02	TCRBJ02-07	01				0	4	0	8	0	5	42	59	63	-1	67	8	In	VDJ
TCCAGCCCTCAGAACCCAGGGACTCAGCTGTGTACTTCTGTGCCAGCAGTTTAAAAAATCGTAGACAACGAGCAGTACTTCGGGCCG		6	2.1852908075742178E-5	43	TCRBV12	TCRBV12				TCRBV12-03/12-04,TCRBV12-04		TCRBD01-01*01	TCRBD01	TCRBD01-01	01				TCRBJ02-07*01	TCRBJ02	TCRBJ02-07	01				2	10	2	6	0	5	38	53	63	-1	67	6	Out	VDJ
NNNNNNNTGTCGGCTGCTCCCTCCCAGACATCTGTGTACTTCTGTGCCAGCAGTGAAGACAGTCCAAACGAGCAGTACTTCGGGCCG	CASSEDSPNEQYF	18	6.555872422722654E-5	39	TCRBV06-01*01	TCRBV06	TCRBV06-01	01				TCRBD01-01*01	TCRBD01	TCRBD01-01	01				TCRBJ02-07*01	TCRBJ02	TCRBJ02-07	01				1	0	3	5	5	5	42	-1	58	62	67	18	In	VDJ
TCCGCCAGCACCAACCAGACATCTATGTACCTCTGTGCCAGCAGTTTATTCTCGCTGAGCTCTGGAAACACCATATATTTTGGAGAG	CASSLFSLSSGNTIYF	3	1.0926454037871089E-5	48	TCRBV28-01*01	TCRBV28	TCRBV28-01	01				TCRBD02-01*02	TCRBD02	TCRBD02-01	02				TCRBJ01-03*01	TCRBJ01	TCRBJ01-03	01				1	7	11	2	0	0	33	49	56	-1	59	3	In	VDJ
CTGGAGTCGCCCAGCCCCAACCAGACCTCTCTGTACTTCTGTGCCAGCAGTCCTCGACAGGCTGGAAACACCATATATTTTGGAGAG	CASSPRQAGNTIYF	3	1.0926454037871089E-5	42	TCRBV27-01*01	TCRBV27	TCRBV27-01	01				TCRBD01-01*01	TCRBD01	TCRBD01-01	01				TCRBJ01-03*01	TCRBJ01	TCRBJ01-03	01				5	4	2	4	0	2	39	51	55	-1	61	3	In	VDJ
ACCTTGGAGCTGGGGGACTCGGCCCTTTATCTTTGCGCCAGCAGCAGAAGGACAGGGGGCTATAATTCACCCCTCCACTTTGGGAAC	CASSRRTGGYNSPLHF	24	8.741163230296871E-5	48	TCRBV05-01*01	TCRBV05	TCRBV05-01	01				TCRBD01-01*01	TCRBD01	TCRBD01-01	01				TCRBJ01-06*02	TCRBJ01	TCRBJ01-06	02				4	4	1	1	0	3	33	45	49	-1	59	24	In	VDJ
ACTCTGGAGTCCGCTACCAGCTCCCAGACATCTGTGTACTTCTGTGCCATCAGTGAGTACGAGGAAGATGAGCAGTTCTTCGGGCCA	CAISEYEEDEQFF	6	2.1852908075742178E-5	39	TCRBV10-03*01	TCRBV10	TCRBV10-03	01				TCRBD02-01*02	TCRBD02	TCRBD02-01	02				TCRBJ02-01*01	TCRBJ02	TCRBJ02-01	01				1	2	11	1	3	8	42	58	60	64	67	6	In	VDJ
CTGGAGTCGCCCAGCCCCAACCAGACCTCTCTGTACTTCTGTGCCAGCAGTTTATATTCCGGGTACAATGAGCAGTTCTTCGGGCCA	CASSLYSGYNEQFF	20	7.28430269191406E-5	42	TCRBV27-01*01	TCRBV27	TCRBV27-01	01				TCRBD02-01	TCRBD02	TCRBD02-01				01,02	TCRBJ02-01*01	TCRBJ02	TCRBJ02-01	01				1	4	8	4	0	4	39	55	59	-1	63	20	In	VDJ
AGCACCAACCAGACATCTATGTACCTCTGTGCCAGCAATGGCCCAGCGGGGGGACCGACAACCTACAATGAGCAGTTCTTCGGGCCA	CASNGPAGGPTTYNEQFF	15	5.463227018935545E-5	54	TCRBV28-01*01	TCRBV28	TCRBV28-01	01				TCRBD02-01*01	TCRBD02	TCRBD02-01	01				TCRBJ02-01*01	TCRBJ02	TCRBJ02-01	01				7	7	6	1	8	2	27	37	44	53	61	15	In	VDJ
GAGCTCTCTGGAGCTGGGGGACTCAGCTTTGTATTTCTGTGCCAGCAGCGTAGGTTCTAGCGGGGCCCACGACAGTACTTCGGGCCA		12	4.3705816151484356E-5	44	TCRBV09-01*01	TCRBV09	TCRBV09-01	01				TCRBD02-01*01	TCRBD02	TCRBD02-01	01				TCRBJ02-05*01	TCRBJ02	TCRBJ02-05	01				0	3	4	3	7	11	37	53	56	65	72	12	Out	VDJ
TTGGCGTCTGCTGTACCCTCTCAGACATCTGTGTACTTCTGTGCCAGCAGTGAGGGGACTAGCACAGATACGCAGTATTTTGGCCCA	CASSEGTSTDTQYF	12	4.3705816151484356E-5	42	TCRBV06-04*01	TCRBV06	TCRBV06-04	01				TCRBD02-01	TCRBD02	TCRBD02-01				01,02	TCRBJ02-03*01	TCRBJ02	TCRBJ02-03	01				3	1	0	10	0	0	39	53	54	-1	60	12	In	VDJ
CAGGTAGTGCGAGGAGATTCGGCAGCTTATTTCTGTGCCAGCTCACCACCGCAGACAGCCGCCACCCGGGAGCTGTTTTTTGGAGAA	CASSPPQTAATRELFF	17	6.19165728812695E-5	48	TCRBV18-01*01	TCRBV18	TCRBV18-01	01				TCRBD01-01*01	TCRBD01	TCRBD01-01	01				TCRBJ02-02*01	TCRBJ02	TCRBJ02-02	01				0	3	2	5	9	9	33	50	53	58	67	17	In	VDJ
CACACCCTGCAGCCAGAAGACTCGGCCCTGTATCTCTGTGCCAGCAGCCAAGAGGGGATTAGGAACACTGAAGCTTTCTTTGGACAA	CASSQEGIRNTEAFF	18	6.555872422722654E-5	45	TCRBV04-02*01	TCRBV04	TCRBV04-02	01								TCRBD01,TCRBD02	TCRBD01-01,TCRBD02-01		TCRBJ01-01*01	TCRBJ01	TCRBJ01-01	01				0	1	0	8	4	1	36	53	54	58	62	18	In	VDJ
GATGAATGTGAGCACCTTGGAGCTGGGGGACTCGGCCCTTTATCTTTGCGCCAGCAGCTTGGTTGGGGAAAAGCTTTCTTTGGACAA		19	6.920087557318357E-5	35	TCRBV05-01*01	TCRBV05	TCRBV05-01	01								TCRBD01,TCRBD02	TCRBD01-01,TCRBD02-01		TCRBJ01-01*01	TCRBJ01	TCRBJ01-01	01				0	3	0	8	1	9	46	62	65	69	70	19	Out	VDJ
ATCCAGCCCTCAGAACCCAGGGACTCAGCTGTGTACTTCTGTGCCAGCAGTTTAAAGCTTACAAGCTATGGCTACACCTTCGGTTCG	CASSLKLTSYGYTF	11	4.006366480552733E-5	42	TCRBV12	TCRBV12				TCRBV12-03/12-04,TCRBV12-04						TCRBD01,TCRBD02	TCRBD01-01,TCRBD02-01		TCRBJ01-02*01	TCRBJ01	TCRBJ01-02	01				2	6	3	6	2	4	39	54	60	63	65	11	In	VDJ
ATCCAGCCCTCAGAACCCAGGGACTCAGCTGTGTACTTCTGTGCCAGCAGTTTAGGCAGGGCCTACTATGGCTACACCTTCGGTTCG	CASSLGRAYYGYTF	3	1.0926454037871089E-5	42	TCRBV12	TCRBV12				TCRBV12-03/12-04,TCRBV12-04		TCRBD01-01*01	TCRBD01	TCRBD01-01	01				TCRBJ01-02*01	TCRBJ01	TCRBJ01-02	01				1	1	4	3	3	3	39	55	56	61	64	3	In	VDJ
AGTTCTAAGAAGCTCCTTCTCAGTGACTCTGGCTTCTATCTCTGTGCCTCCATGACTCTGGCGGGGAATGGCTACACCTTCGGTTCG	CASMTLAGNGYTF	4	1.456860538382812E-5	39	TCRBV30-01	TCRBV30	TCRBV30-01				01,05	TCRBD02-01*01	TCRBD02	TCRBD02-01	01				TCRBJ01-02*01	TCRBJ01	TCRBJ01-02	01				7	11	7	3	1	6	42	49	60	66	67	4	In	VDJ
GAGTCCGCTACCAGCTCCCAGACATCTGTGTACTTCTGTGCCAGCTTACTAGGAGGGGAATCTGGAAACACCATATATTTTGGAGAG	CASLLGGESGNTIYF	14	5.099011884339842E-5	45	TCRBV10-03*01	TCRBV10	TCRBV10-03	01				TCRBD02-01*02	TCRBD02	TCRBD02-01	02				TCRBJ01-03*01	TCRBJ01	TCRBJ01-03	01				10	8	10	0	3	1	36	43	51	57	60	14	In	VDJ
ACTGTGAGCAACCTGAGCCCTGAAGACAGCAGCATATATCTCTGCAGCGCCGGGACCTGGAGGAATTCACCCCTCCACTTTGGGAAC	CSAGTWRNSPLHF	6	2.1852908075742178E-5	39	TCRBV29-01*03	TCRBV29	TCRBV29-01	03								TCRBD01,TCRBD02	TCRBD01-01,TCRBD02-01		TCRBJ01-06*02	TCRBJ01	TCRBJ01-06	02				6	1	0	7	7	7	42	50	51	56	63	6	In	VDJ
ATCAATTCCCTGGAGCTTGGTGACTCTGCTGTGTATTTCTGTGCCAGCAGCTCTGGACGGTCCAATTCACCCCTCCACTTTGGGAAC	CASSSGRSNSPLHF	8	2.913721076765624E-5	42	TCRBV03-01/03-02*01	TCRBV03	TCRBV03-01/03-02	01								TCRBD01,TCRBD02	TCRBD01-01,TCRBD02-01		TCRBJ01-06*02	TCRBJ01	TCRBJ01-06	02				5	3	1	7	5	7	39	51	54	58	63	8	In	VDJ
GAGTTGGCTGCTCCCTCCCAGACATCTGTGTACTTCTGTGCCAGCAGTACCGGGACACCCGGGGTGAATGAGCAGTTCTTCGGGCCA	CASSTGTPGVNEQFF	12	4.3705816151484356E-5	45	TCRBV06-06	TCRBV06	TCRBV06-06				01,04	TCRBD01-01*01	TCRBD01	TCRBD01-01	01				TCRBJ02-01*01	TCRBJ02	TCRBJ02-01	01				5	3	0	6	9	7	36	48	51	57	66	12	In	VDJ
ACGTTGGCGTCTGCTGTACCCTCTCAGACATCTGTGTACTTCTGTGCCAGCAGTGACAGGGACACCGGGGAGCTGTTTTTTGGAGAA	CASSDRDTGELFF	7	2.549505942169921E-5	39	TCRBV06-04*01	TCRBV06	TCRBV06-04	01								TCRBD01,TCRBD02	TCRBD01-01,TCRBD02-01		TCRBJ02-02*01	TCRBJ02	TCRBJ02-02	01				2	0	5	3	0	3	42	-1	57	-1	61	7	In	VDJ
GCCCTGCAGCCAGAAGACTCAGCCCTGTATCTCTGCGCCAGCAGCTGGCAAACAAGCCCGAACACCGGGGAGCTGTTTTTTGGAGAA	CASSWQTSPNTGELFF	12	4.3705816151484356E-5	48	TCRBV04-01*01	TCRBV04	TCRBV04-01	01								TCRBD01,TCRBD02	TCRBD01-01,TCRBD02-01		TCRBJ02-02*01	TCRBJ02	TCRBJ02-02	01				5	6	3	6	4	0	33	45	51	54	58	12	In	VDJ
TCCACGGAGTCAGGGGACACAGCACTGTATTTCTGTGCCAGCAGCAAGAGAACTAGCAGGGGGCTTCAGCCCCAGCATTTTGGTGAT	CASSKRTSRGLQPQHF	9	3.277936211361327E-5	48	TCRBV21-01*01	TCRBV21	TCRBV21-01	01				TCRBD01-01*01	TCRBD01	TCRBD01-01	01				TCRBJ01-05*01	TCRBJ01	TCRBJ01-05	01				3	9	4	0	1	6	33	47	56	64	65	9	In	VDJ
AGCCAGAAGACTCGGCCCTGTATCTCTGTGCCAGCAGCCAAGCATAAGGACAGTGTTTATAGCAATCAGCCCCAGCATTTTGGTGAT		4	1.456860538382812E-5	55	TCRBV04-02*01	TCRBV04	TCRBV04-02	01				TCRBD01-01*01	TCRBD01	TCRBD01-01	01				TCRBJ01-05*01	TCRBJ01	TCRBJ01-05	01				1	5	1	5	6	0	26	42	47	53	59	4	Out	VDJ
CGGTCCACAAAGCTGGAGGACTCAGCCATGTACTTCTGTGCCAGCAGTGAAGCAGGGGGGGACCCTCGACCCCAGCATTTTGGTGAT	CASSEAGGDPRPQHF	7	2.549505942169921E-5	45	TCRBV02-01	TCRBV02	TCRBV02-01				01,03	TCRBD02-01*01	TCRBD02	TCRBD02-01	01				TCRBJ01-05*01	TCRBJ01	TCRBJ01-05	01				0	1	9	0	8	10	36	53	54	61	69	7	In	VDJ
GCCAGGCCCTCACATACCTCTCAGTACCTCTGTGCCAGCAGTGAATGCCCAGGAGGGGAATAGGACTATGGCTACACCTTCGGTTCG	CASSECPGGE*DYGYTF	8	2.913721076765624E-5	51	TCRBV25-01*01	TCRBV25	TCRBV25-01	01				TCRBD02-01*02	TCRBD02	TCRBD02-01	02				TCRBJ01-02*01	TCRBJ01	TCRBJ01-02	01				1	5	10	0	7	3	30	46	51	57	64	8	Stop	VDJ
ACGATCCAGCGCACAGAGCAGGAGGACTCGGCCGTGTATCTCTGTGCCAGCAGCTTCCCTACTTCTCAGGGCTACACCTTCGGTTCG	CASSFPTSQGYTF	12	4.3705816151484356E-5	39	TCRBV07-02	TCRBV07	TCRBV07-02				01,02					TCRBD01,TCRBD02	TCRBD01-01,TCRBD02-01		TCRBJ01-02*01	TCRBJ01	TCRBJ01-02	01				3	10	4	5	0	8	42	56	66	-1	69	12	In	VDJ
CTGAATGTGAACGCCTTGTTGCTGGGGGACTCGGCCCTGTATCTCTGTGCCAGCAGCCCTTCAGGGGGAGGCTACACCTTCGGTTCG	CASSPSGGGYTF	2	7.28430269191406E-6	36	TCRBV05-05*01	TCRBV05	TCRBV05-05	01				TCRBD01-01*01	TCRBD01	TCRBD01-01	01				TCRBJ01-02*01	TCRBJ01	TCRBJ01-02	01				4	4	4	1	1	8	45	57	61	68	69	2	In	VDJ
GATCCAGCGCACAGAGCGGGGGGACTCAGCCGTGTATCTCTGTGCCAGCAGCTTAACTTAGCGGTTCGTAAAGGGTACTTCGGGCCG		3	1.0926454037871089E-5	41	TCRBV07-03*01	TCRBV07	TCRBV07-03	01				TCRBD02-01	TCRBD02	TCRBD02-01				01,02	TCRBJ02-07*01	TCRBJ02	TCRBJ02-07	01				0	1	5	5	10	12	40	57	58	64	74	3	Out	VDJ
GGAGATCCAGCGCACAGAGCAGGGGGACTCGGCCATGTATCTCTGTGCCAGCAGCTTTGTTCGCGTGGCGAGCAGTACTTCGGGCCG		8	2.913721076765624E-5	38	TCRBV07-09*01	TCRBV07	TCRBV07-09	01				TCRBD02-01	TCRBD02	TCRBD02-01				01,02	TCRBJ02-07*01	TCRBJ02	TCRBJ02-07	01				3	5	7	6	3	6	43	57	62	65	68	8	Out	VDJ
CAGCCTGCAAAGCTTGAGGACTCGGCCGTGTATCTCTGTGCCAGCAGCTTTCCGGTCGGGGGCGTCTACGAGCAGTACTTCGGGCCG	CASSFPVGGVYEQYF	5	1.821075672978515E-5	45	TCRBV11-02*01	TCRBV11	TCRBV11-02	01								TCRBD01,TCRBD02	TCRBD01-01,TCRBD02-01		TCRBJ02-07*01	TCRBJ02	TCRBJ02-07	01				3	7	6	0	2	3	36	50	57	63	65	5	In	VDJ
NTGAAGATCCAGCCCTCAGAACCCAGGGACTCAGCTGTGTACTTCTGTGCCAGCGGATTGGAGGGCTACGAGCAGTACTTCGGGCCG	CASGLEGYEQYF	5	1.821075672978515E-5	36	TCRBV12-03/12-04*01	TCRBV12	TCRBV12-03/12-04	01				TCRBD02-01*02	TCRBD02	TCRBD02-01	02				TCRBJ02-07*01	TCRBJ02	TCRBJ02-07	01				8	5	10	0	0	3	45	54	59	-1	65	5	In	VDJ
CCCTCAGAACCCAGGGACTCAGCTGTGTACTTCTGTGCCAGCAGTTCCCCTAGCAGGGGAGGTTTATACGAGCAGTACTTCGGGCCG	CASSSPSRGGLYEQYF	5	1.821075672978515E-5	48	TCRBV12	TCRBV12				TCRBV12-03/12-04,TCRBV12-04						TCRBD01,TCRBD02	TCRBD01-01,TCRBD02-01		TCRBJ02-07*01	TCRBJ02	TCRBJ02-07	01				4	7	4	2	7	4	33	46	53	59	66	5	In	VDJ
TCCGCCAGCACCAACCAGACATCTATGTACCTCTGTGCCAGCAGTTTATCAACAGGGAGCTCTGGAAACACCATATATTTTGGAGAG	CASSLSTGSSGNTIYF	5	1.821075672978515E-5	48	TCRBV28-01*01	TCRBV28	TCRBV28-01	01				TCRBD01-01*01	TCRBD01	TCRBD01-01	01				TCRBJ01-03*01	TCRBJ01	TCRBJ01-03	01				1	2	3	3	2	0	33	49	51	57	59	5	In	VDJ
CTGGAGTCCGCCAGCACCAACCAGACATCTATGTACCTCTGTGCCAGCAGTTTAGCGTACTCTGGAAACACCATATATTTTGGAGAG	CASSLAYSGNTIYF	5	1.821075672978515E-5	42	TCRBV28-01*01	TCRBV28	TCRBV28-01	01				TCRBD02-01	TCRBD02	TCRBD02-01				01,02	TCRBJ01-03*01	TCRBJ01	TCRBJ01-03	01				2	0	7	6	2	0	39	-1	54	57	59	5	In	VDJ
CCAGCGCACAGAGCAGGGGGACTCAGCTGTGTATCTCTGTGCCAGCAGCTACGGACAGGGACCGGAAACACCATATATTTTGGAGAG		10	3.64215134595703E-5	44	TCRBV07-04*01	TCRBV07	TCRBV07-04	01				TCRBD01-01*01	TCRBD01	TCRBD01-01	01				TCRBJ01-03*01	TCRBJ01	TCRBJ01-03	01				4	2	1	3	3	4	37	50	52	60	63	10	Out	VDJ
TCGGCTGCTCCCTCCCAGACATCTGTGTACTTCTGTGCCAGCAGTTGGGACAGGGAGGGAGGTCATTCACCCCTCCACTTTGGGAAC	CASSWDREGGHSPLHF	13	4.734796749744139E-5	48	TCRBV06-05*01	TCRBV06	TCRBV06-05	01				TCRBD01-01*01	TCRBD01	TCRBD01-01	01				TCRBJ01-06*02	TCRBJ01	TCRBJ01-06	02				4	0	0	3	9	8	33	-1	46	55	64	13	In	VDJ
ATCCTGGAGTCGCCCAGCCCCAACCAGACCTCTCTGTACTTCTGTGCCAGCAGTCACAGGGGTCGGGAGACCCAGTACTTCGGGCCA	CASSHRGRETQYF	18	6.555872422722654E-5	39	TCRBV27-01*01	TCRBV27	TCRBV27-01	01				TCRBD01-01*01	TCRBD01	TCRBD01-01	01				TCRBJ02-05*01	TCRBJ02	TCRBJ02-05	01				5	1	3	2	4	5	42	54	55	62	66	18	In	VDJ
TCTCTGGAGCTGGGGGACTCAGCTTTGTATTTCTGTGCCAGCAGCTTGGGACTAGCGTACAGCACAGATACGCAGTATTTTGGCCCA	CASSLGLAYSTDTQYF	13	4.734796749744139E-5	48	TCRBV09-01*01	TCRBV09	TCRBV09-01	01				TCRBD02-01	TCRBD02	TCRBD02-01				01,02	TCRBJ02-03*01	TCRBJ02	TCRBJ02-03	01				4	2	0	6	3	0	33	45	47	57	60	13	In	VDJ
GTGACATCGGCCCAAAAGAACCCGACAGCTTTCTATCTCTGTGCCAGTAGTACGGGACAGCTCACCGGGGAGCTGTTTTTTGGAGAA	CASSTGQLTGELFF	8	2.913721076765624E-5	42	TCRBV19-01*01	TCRBV19	TCRBV19-01	01				TCRBD01-01*01	TCRBD01	TCRBD01-01	01				TCRBJ02-02*01	TCRBJ02	TCRBJ02-02	01				4	1	0	5	2	4	39	52	53	60	62	8	In	VDJ
GTGACATCGGCCCAAAAGAACCCGACAGCTTTCTATCTCTGTGCCAGTAGTATAGACAGGTTGGGCACTGAAGCTTTCTTTGGACAA	CASSIDRLGTEAFF	10	3.64215134595703E-5	42	TCRBV19-01*01	TCRBV19	TCRBV19-01	01				TCRBD01-01*01	TCRBD01	TCRBD01-01	01				TCRBJ01-01*01	TCRBJ01	TCRBJ01-01	01				0	0	4	4	5	4	39	-1	56	60	65	10	In	VDJ
ACAGTGACCAGTGCCCATCCTGAAGACAGCAGCTTCTACATCTGCAGTGCTTCAGGGGTGTCGGACACTGAAGCTTTCTTTGGACAA	CSASGVSDTEAFF	9	3.277936211361327E-5	39	TCRBV20	TCRBV20				TCRBV20-01,TCRBV20-or09_02		TCRBD01-01*01	TCRBD01	TCRBD01-01	01				TCRBJ01-01*01	TCRBJ01	TCRBJ01-01	01				5	1	4	2	6	3	42	51	52	58	64	9	In	VDJ
ACATCGGCCCAAAAGAACCCGACAGCTTTCTATCTCTGTGCCAGTAGTATCCAGACAGGGGGCTTTCAGCCCCAGCATTTTGGTGAT	CASSIQTGGFQPQHF	7	2.549505942169921E-5	45	TCRBV19-01*01	TCRBV19	TCRBV19-01	01				TCRBD01-01*01	TCRBD01	TCRBD01-01	01				TCRBJ01-05*01	TCRBJ01	TCRBJ01-05	01				3	3	2	0	2	6	36	50	53	63	65	7	In	VDJ
CAGCGCACAGAGCAGGAGGACTCGGCCGTGTATCTCTGTGCCAGCAGCTTCGACTGGGGGCCCGATCAGCCCCAGCATTTTGGTGAT	CASSFDWGPDQPQHF	19	6.920087557318357E-5	45	TCRBV07-02	TCRBV07	TCRBV07-02				01,02	TCRBD01-01*01	TCRBD01	TCRBD01-01	01				TCRBJ01-05*01	TCRBJ01	TCRBJ01-05	01				3	5	6	0	3	5	36	50	55	61	64	19	In	VDJ
GCCTTGGAGCTGGACGACTCGGCCCTGTATCTCTGTGCCAGCAGCTCATTCGGGGGGCTACCGGTCTATGGCTACACCTTCGGTTCG	CASSSFGGLPVYGYTF	16	5.827442153531248E-5	48	TCRBV05-04*01	TCRBV05	TCRBV05-04	01				TCRBD02-01*01	TCRBD02	TCRBD02-01	01				TCRBJ01-02*01	TCRBJ01	TCRBJ01-02	01				3	4	8	1	8	4	33	46	50	57	65	16	In	VDJ
GCTGCTCCCTCCCAGACATCTGTGTACTTCTGTGCCAGCAGTGCTTCGGCCAGAGTGCTGGTTGTATATGGCTACACCTTCGGTTCG	CASSASARVLVVYGYTF	11	4.006366480552733E-5	51	TCRBV06-01*01	TCRBV06	TCRBV06-01	01								TCRBD01,TCRBD02	TCRBD01-01,TCRBD02-01		TCRBJ01-02*01	TCRBJ01	TCRBJ01-02	01				4	7	4	5	13	5	30	43	50	53	66	11	In	VDJ
NNNNNNNTGTCGGCTGCTCCCTCCCAGACATCTGTGTACTTCTGTGCCAGCAGTGGGACTAGCGGGGGCGAGCAGTACTTCGGGCCG	CASSGTSGGEQYF	7	2.549505942169921E-5	39	TCRBV06	TCRBV06				TCRBV06-01,TCRBV06-05		TCRBD02-01*01	TCRBD02	TCRBD02-01	01				TCRBJ02-07*01	TCRBJ02	TCRBJ02-07	01				4	0	1	2	0	6	42	-1	55	-1	68	7	In	VDJ
ATCCAGTCCACGGAGTCAGGGGACACAGCACTGTATTTCTGTGCCAGCAGCTCTGGGGTCACGCCGGGCGAGCAGTACTTCGGGCCG	CASSSGVTPGEQYF	17	6.19165728812695E-5	42	TCRBV21-01*01	TCRBV21	TCRBV21-01	01								TCRBD01,TCRBD02	TCRBD01-01,TCRBD02-01		TCRBJ02-07*01	TCRBJ02	TCRBJ02-07	01				5	3	6	2	10	6	39	51	54	58	68	17	In	VDJ
CTGAAGATCCGGTCCACAAAGCTGGAGGACTCAGCCATGTACTTCTGTGCCAGCAGTGAATCAGGCTACGAGCAGTACTTCGGGCCG	CASSESGYEQYF	9	3.277936211361327E-5	36	TCRBV02-01	TCRBV02	TCRBV02-01				01,03	TCRBD01-01*01	TCRBD01	TCRBD01-01	01				TCRBJ02-07*01	TCRBJ02	TCRBJ02-07	01				2	1	4	4	0	3	45	60	61	-1	65	9	In	VDJ
GCACAGAGCAAGGGCGACTCGGCTGTGTATCTCTGTGCCAGAAGCCTACTAGAAGCTACAGGAACCTACGAGCAGTACTTCGGGCCG	CARSLLEATGTYEQYF	7	2.549505942169921E-5	48	TCRBV07-05*01	TCRBV07	TCRBV07-05	01								TCRBD01,TCRBD02	TCRBD01-01,TCRBD02-01		TCRBJ02-07*01	TCRBJ02	TCRBJ02-07	01				4	12	3	4	2	2	33	45	57	62	64	7	In	VDJ
ACAGAGCAGGAGGACTCGGCCGTGTATCTCTGTGCCAGCAGCTTAAAAACTAGCGGGGGCCCAACCTACGAGCAGTACTTCGGGCCG	CASSLKTSGGPTYEQYF	5	1.821075672978515E-5	51	TCRBV07-02	TCRBV07	TCRBV07-02				01,02	TCRBD02-01*01	TCRBD02	TCRBD02-01	01				TCRBJ02-07*01	TCRBJ02	TCRBJ02-07	01				2	3	3	2	5	2	30	45	48	59	64	5	In	VDJ
AATGTGAGCACCTTGGAGCTGGGGGACTCGGCCCTTTATCTTTGCGCCAGCAGCGCCCAGGGGTTGGACGAGCAGTACTTCGGGCCG	CASSAQGLDEQYF	3	1.0926454037871089E-5	39	TCRBV05-01*01	TCRBV05	TCRBV05-01	01				TCRBD01-01*01	TCRBD01	TCRBD01-01	01				TCRBJ02-07*01	TCRBJ02	TCRBJ02-07	01				4	3	4	2	4	5	42	54	57	63	67	3	In	VDJ
GAGCTGGGGGACTCAGCTTTGTATTTCTGTGCCAGCAGCCCGGGGTTGGGGGCAGGGACTTCTGGAAACACCATATATTTTGGAGAG	CASSPGLGAGTSGNTIYF	9	3.277936211361327E-5	54	TCRBV09-01*01	TCRBV09	TCRBV09-01	01								TCRBD01,TCRBD02	TCRBD01-01,TCRBD02-01		TCRBJ01-03*01	TCRBJ01	TCRBJ01-03	01				4	8	6	0	7	1	27	39	47	53	60	9	In	VDJ
TCGGCTGCTCCCTCCCAGACATCTGTGTACTTCTGTGCCAGCAGTGAAGGGCAGCTGGACTCTGGAAACACCATATATTTTGGAGAG	CASSEGQLDSGNTIYF	18	6.555872422722654E-5	48	TCRBV06-01*01	TCRBV06	TCRBV06-01	01								TCRBD01,TCRBD02	TCRBD01-01,TCRBD02-01		TCRBJ01-03*01	TCRBJ01	TCRBJ01-03	01				1	7	1	8	0	0	33	49	56	-1	59	18	In	VDJ
ATCCAGCCCTCAGAACCCAGGGACTCAGCTGTGTACTTCTGTGCCAGCAGTTTAGGGACAGGGAATTCACCCCTCCACTTTGGGAAC	CASSLGTGNSPLHF	4	1.456860538382812E-5	42	TCRBV12	TCRBV12				TCRBV12-03/12-04,TCRBV12-04		TCRBD01-01*01	TCRBD01	TCRBD01-01	01				TCRBJ01-06*02	TCRBJ01	TCRBJ01-06	02				1	0	1	3	0	7	39	-1	55	-1	63	4	In	VDJ
GCGTCTGCTGTACCCTCTCAGACATCTGTGTACTTCTGTGCCAGCAGTGACTCAGCGGGCTCCTACAATGAGCAGTTCTTCGGGCCA	CASSDSAGSYNEQFF	22	8.012732961105466E-5	45	TCRBV06-04*01	TCRBV06	TCRBV06-04	01				TCRBD02-01	TCRBD02	TCRBD02-01				01,02	TCRBJ02-01*01	TCRBJ02	TCRBJ02-01	01				0	0	6	4	0	0	36	-1	53	-1	59	22	In	VDJ
ATCCAGCCCTCAGAACCCAGGGACTCAGCTGTGTACTTCTGTGCCAGCAGTTTAACAGGGGCGGGGGAGACCCAGTACTTCGGGCCA	CASSLTGAGETQYF	9	3.277936211361327E-5	42	TCRBV12	TCRBV12				TCRBV12-03/12-04,TCRBV12-04		TCRBD01-01*01	TCRBD01	TCRBD01-01	01				TCRBJ02-05*01	TCRBJ02	TCRBJ02-05	01				2	0	3	2	5	5	39	-1	54	61	66	9	In	VDJ
AAGATCCGGTCCACAAAGCTGGAGGACTCAGCCATGTACTTCTGTGCCAGCAGATTAGGACAGGCAGATACGCAGTATTTTGGCCCA	CASRLGQADTQYF	16	5.827442153531248E-5	39	TCRBV02-01	TCRBV02	TCRBV02-01				01,03	TCRBD01-01*01	TCRBD01	TCRBD01-01	01				TCRBJ02-03*01	TCRBJ02	TCRBJ02-03	01				6	4	1	4	0	4	42	53	57	-1	64	16	In	VDJ
AACGCCTTGGAGCTGGACGACTCGGCCCTGTATCTCTGTGCCAGCAGCTTGGATCGGGCTCCGACAGATACGCAGTATTTTGGCCCA	CASSLDRAPTDTQYF	13	4.734796749744139E-5	45	TCRBV05-04*01	TCRBV05	TCRBV05-04	01								TCRBD01,TCRBD02	TCRBD01-01,TCRBD02-01		TCRBJ02-03*01	TCRBJ02	TCRBJ02-03	01				0	3	8	0	4	3	36	52	55	59	63	13	In	VDJ
CGTTGGCGTCTGCTGTACCCTCTCAGACATCTGTGTACTTCTGTGCCAGCAGGGACAGGGGGTTCCGGGGAGCTGTTTTTTGGAGAA		14	5.099011884339842E-5	40	TCRBV06-04*01	TCRBV06	TCRBV06-04	01				TCRBD01-01*01	TCRBD01	TCRBD01-01	01				TCRBJ02-02*01	TCRBJ02	TCRBJ02-02	01				2	0	5	1	2	6	41	-1	56	62	64	14	Out	VDJ
CTGAGTTCTAAGAAGCTCCTTCTCAGTGACTCTGGCTTCTATCTCTGTGCCTGGAGACGGCTGAACACTGAAGCTTTCTTTGGACAA	CAWRRLNTEAFF	14	5.099011884339842E-5	36	TCRBV30-01*01	TCRBV30	TCRBV30-01	01								TCRBD01,TCRBD02	TCRBD01-01,TCRBD02-01		TCRBJ01-01*01	TCRBJ01	TCRBJ01-01	01				3	2	9	0	0	0	45	56	58	-1	61	14	In	VDJ
ACCAGTGCCCATCCTGAAGACAGCAGCTTCTACATCTGCAGTGCTCCCGCCTACAGGGGTAAGAACACTGAAGCTTTCTTTGGACAA	CSAPAYRGKNTEAFF	8	2.913721076765624E-5	45	TCRBV20	TCRBV20				TCRBV20-01,TCRBV20-or09_02		TCRBD01-01*01	TCRBD01	TCRBD01-01	01				TCRBJ01-01*01	TCRBJ01	TCRBJ01-01	01				5	7	3	2	3	1	36	45	52	59	62	8	In	VDJ
AGCTCTCTGGAGCTGGGGGACTCAGCTTTGTATTTCTGTGCCAGCATGAGGGGGGACAGGGGGAATCAGCCCCAGCATTTTGGTGAT	CASMRGDRGNQPQHF	22	8.012732961105466E-5	45	TCRBV09-01*01	TCRBV09	TCRBV09-01	01				TCRBD01-01*01	TCRBD01	TCRBD01-01	01				TCRBJ01-05*01	TCRBJ01	TCRBJ01-05	01				6	6	0	1	0	4	36	46	52	-1	63	22	In	VDJ
ATCCAGCCCTCAGAACCCAGGGACTCAGCTGTGTACTTCTGTGCCAGCAGTTTATGGTCTAAAAATCAGCCCCAGCATTTTGGTGAT	CASSLWSKNQPQHF	5	1.821075672978515E-5	42	TCRBV12	TCRBV12				TCRBV12-03/12-04,TCRBV12-04		TCRBD02-01	TCRBD02	TCRBD02-01				01,02	TCRBJ01-05*01	TCRBJ01	TCRBJ01-05	01				2	4	4	9	2	4	39	54	58	61	63	5	In	VDJ
GCCCTGCAGCCAGAAGACTCAGCCCTGTATCTCTGCGCCAGCAGCCACCTTTCAGACAGGGGGTACTATGGCTACACCTTCGGTTCG	CASSHLSDRGYYGYTF	13	4.734796749744139E-5	48	TCRBV04-01*01	TCRBV04	TCRBV04-01	01				TCRBD01-01*01	TCRBD01	TCRBD01-01	01				TCRBJ01-02*01	TCRBJ01	TCRBJ01-02	01				3	7	2	1	1	3	33	47	54	63	64	13	In	VDJ
CTCAAGATCCAGCCTGCAAAGCTTGAGGACTCGGCCGTGTATCTCTGTGCCAGCAGCCACGGACAGGATGGCTACACCTTCGGTTCG	CASSHGQDGYTF	7	2.549505942169921E-5	36	TCRBV11-02*01	TCRBV11	TCRBV11-02	01				TCRBD01-01*01	TCRBD01	TCRBD01-01	01				TCRBJ01-02*01	TCRBJ01	TCRBJ01-02	01				5	3	1	4	0	6	45	57	60	-1	67	7	In	VDJ
ATCCAGCCTGCAAAGCTTGAGGACTCGGCCGTGTATCTCTGTGCCAGCAGCTTAGAGGTTTCGATGGGGGGCTACACCTTCGGTTCG	CASSLEVSMGGYTF	10	3.64215134595703E-5	42	TCRBV11-02*01	TCRBV11	TCRBV11-02	01								TCRBD01,TCRBD02	TCRBD01-01,TCRBD02-01		TCRBJ01-02*01	TCRBJ01	TCRBJ01-02	01				0	9	6	2	0	8	39	56	65	-1	69	10	In	VDJ
TCCACAAAGCTGGAGGACTCAGCCATGTACTTCTGTGCCAGCAGTTCCCCGGGTAGGGGAGGGCTCTACGAGCAGTACTTCGGGCCG	CASSSPGRGGLYEQYF	5	1.821075672978515E-5	48	TCRBV02-01	TCRBV02	TCRBV02-01				01,03	TCRBD02-01*02	TCRBD02	TCRBD02-01	02				TCRBJ02-07*01	TCRBJ02	TCRBJ02-07	01				5	11	9	0	2	3	33	45	56	63	65	5	In	VDJ
CAGCCTGCAGAGCTTGGGGACTCGGCCGTGTATCTCTGTGCCAGCAGCCGATGGGGGAGGGATGGAAACACCATATATTTTGGAGAG	CASSRWGRDGNTIYF	12	4.3705816151484356E-5	45	TCRBV11-03*01	TCRBV11	TCRBV11-03	01				TCRBD02-01*02	TCRBD02	TCRBD02-01	02				TCRBJ01-03*01	TCRBJ01	TCRBJ01-03	01				5	6	9	0	1	3	36	48	54	61	62	12	In	VDJ
GCGCACAGAGCGGGGGGACTCAGCCGTGTATCTCTGTGCCAGCAGCCCAAACTAGCGGGGGAGAGTAATGAGCAGTTCTTCGGGCCA		15	5.463227018935545E-5	47	TCRBV07-03*01	TCRBV07	TCRBV07-03	01				TCRBD02-01*01	TCRBD02	TCRBD02-01	01				TCRBJ02-01*01	TCRBJ02	TCRBJ02-01	01				5	4	3	2	5	7	34	46	50	61	66	15	Out	VDJ
AAGATCCAGCGCACAGAGCGGGGGGACTCAGCCGTGTATCTCTGTGCCAGCAGCTTAGGGACAGGGCAGGAGCAGTTCTTCGGGCCA	CASSLGTGQEQFF	16	5.827442153531248E-5	39	TCRBV07-03*01	TCRBV07	TCRBV07-03	01				TCRBD01-01*01	TCRBD01	TCRBD01-01	01				TCRBJ02-01*01	TCRBJ02	TCRBJ02-01	01				2	0	0	3	3	10	42	-1	57	66	69	16	In	VDJ
TCCCTAGAGTCTGCCATCCCCAACCAGACAGCTCTTTACTTCTGTGCCACCAGTGATTGGGGTCAAGAGACCCAGTACTTCGGGCCA	CATSDWGQETQYF	15	5.463227018935545E-5	39	TCRBV24-01*01	TCRBV24	TCRBV24-01	01								TCRBD01,TCRBD02	TCRBD01-01,TCRBD02-01		TCRBJ02-05*01	TCRBJ02	TCRBJ02-05	01				2	0	6	2	1	2	42	-1	58	62	63	15	In	VDJ
ACTCTGGAGTCCGCTACCAGCTCCCAGACATCTGTGTACTTCTGTGCCATCAGTGGACTGACCACAGATACGCAGTATTTTGGCCCA	CAISGLTTDTQYF	12	4.3705816151484356E-5	39	TCRBV10-03*01	TCRBV10	TCRBV10-03	01				TCRBD02-01	TCRBD02	TCRBD02-01				01,02	TCRBJ02-03*01	TCRBJ02	TCRBJ02-03	01				4	0	2	10	3	2	42	-1	55	59	62	12	In	VDJ
CTCTGAAGATCCAGCGCACAGAGCGGGGGGACTCAGCCGTGTATCTCTGTGCCAGCAGCGTCAACAGATACGCAGTATTTTGGCCCA		9	3.277936211361327E-5	34	TCRBV07-03*01	TCRBV07	TCRBV07-03	01				TCRBD01-01*01	TCRBD01	TCRBD01-01	01				TCRBJ02-03*01	TCRBJ02	TCRBJ02-03	01				5	2	4	6	0	3	47	59	61	-1	63	9	Out	VDJ
GAGATCCAGCGCACAGAGCAGGGGGACTCGGCCATGTATCTCTGTGCCAGCAGCTTCGGGACAGCCGGGGAGCTGTTTTTTGGAGAA	CASSFGTAGELFF	10	3.64215134595703E-5	39	TCRBV07-09*01	TCRBV07	TCRBV07-09	01				TCRBD01-01*01	TCRBD01	TCRBD01-01	01				TCRBJ02-02*01	TCRBJ02	TCRBJ02-02	01				3	1	0	5	0	6	42	56	57	-1	64	10	In	VDJ
GTCGGCTGCTCCCTCCCAAACATCTGTGTACTTCTGTGCCAGCAGTTACTCGTGCAGGGCGGGACCGGGGAGCTGTTTTTTGGAGAA		15	5.463227018935545E-5	47	TCRBV06-02/06-03*01	TCRBV06	TCRBV06-02/06-03	01								TCRBD01,TCRBD02	TCRBD01-01,TCRBD02-01		TCRBJ02-02*01	TCRBJ02	TCRBJ02-02	01				0	3	4	3	4	5	34	51	54	59	63	15	Out	VDJ
ACTCTGACAGTGACCAGTGCCCATCCTGAAGACAGCAGCTTCTACATCTGCAGTGCGAATATGAACACTGAAGCTTTCTTTGGACAA	CSANMNTEAFF	12	4.3705816151484356E-5	33	TCRBV20-01	TCRBV20	TCRBV20-01				01,04					TCRBD01,TCRBD02	TCRBD01-01,TCRBD02-01		TCRBJ01-01*01	TCRBJ01	TCRBJ01-01	01				6	0	2	8	3	0	48	-1	56	58	61	12	In	VDJ
CTACACACCCTGCAGCCAGAAGACTCGGCCCTGTATCTCTGTGCCAGCAACGCTCAGGGAGGGAACACTGAAGCTTTCTTTGGACAA	CASNAQGGNTEAFF	10	3.64215134595703E-5	42	TCRBV04-02	TCRBV04	TCRBV04-02				01,02	TCRBD02-01*02	TCRBD02	TCRBD02-01	02				TCRBJ01-01*01	TCRBJ01	TCRBJ01-01	01				7	7	9	1	0	1	39	49	56	-1	62	10	In	VDJ
CAGCCCTCAGAACCCAGGGACTCAGCTGTGTATTTTTGTGCTAGTGGTTTTTCGATCGGCAGGAACACTGAAGCTTTCTTTGGACAA	CASGFSIGRNTEAFF	8	2.913721076765624E-5	45	TCRBV12-05*01	TCRBV12	TCRBV12-05	01								TCRBD01,TCRBD02	TCRBD01-01,TCRBD02-01		TCRBJ01-01*01	TCRBJ01	TCRBJ01-01	01				3	9	4	5	0	1	36	50	59	-1	62	8	In	VDJ
CTCTGACAGTGACCAGTGCCCATCCTGAAGACAGCAGCTTCTACATCTGCAGGGAGGCGGGGCTCGGGTGGCCTGTTTTTTGGCAGT		7	2.549505942169921E-5	34	TCRBV20	TCRBV20				TCRBV20-01,TCRBV20-or09_02		TCRBD02-01*01	TCRBD02	TCRBD02-01	01				TCRBJ01-04*01	TCRBJ01	TCRBJ01-04	01				9	4	7	3	10	14	47	52	56	62	72	7	Out	VDJ
CTGGAGTCCGCCAGCACCAACCAGACATCTATGTACCTCTGTGCCAGCAGCTCTGTTGGGGGTGATCAGCCCCAGCATTTTGGTGAT	CASSSVGGDQPQHF	23	8.376948095701169E-5	42	TCRBV28-01*01	TCRBV28	TCRBV28-01	01								TCRBD01,TCRBD02	TCRBD01-01,TCRBD02-01		TCRBJ01-05*01	TCRBJ01	TCRBJ01-05	01				6	7	6	1	2	5	39	50	57	62	64	23	In	VDJ
ATCCGGTCCACAAAGCTGGAGGACTCAGCCATGTACTTCTGTGCCAGCGCGGGCCTAGCTAGCAATCAGCCCCAGCATTTTGGTGAT	CASAGLASNQPQHF	4	1.456860538382812E-5	42	TCRBV02-01	TCRBV02	TCRBV02-01				01,03	TCRBD02-01	TCRBD02	TCRBD02-01				01,02	TCRBJ01-05*01	TCRBJ01	TCRBJ01-05	01				8	6	4	7	0	0	39	48	54	-1	59	4	In	VDJ
CAGCGCACAGAGCAGGGGGACTCGGCCATGTATCTCTGTGCCAGCAGCTTAGGAGGATATAGCAATCAGCCCCAGCATTTTGGTGAT	CASSLGGYSNQPQHF	14	5.099011884339842E-5	45	TCRBV07-09*01	TCRBV07	TCRBV07-09	01				TCRBD02-01*02	TCRBD02	TCRBD02-01	02				TCRBJ01-05*01	TCRBJ01	TCRBJ01-05	01				1	0	11	1	3	0	36	-1	52	56	59	14	In	VDJ
TCTTAAACCTTCACCTACACGCCCTGCAGCCAGAAGACTCAGCCCTGTATCTCTGCGCCAGCAGCCAAAGAAGTCCCCTTCGGTTCG		6	2.1852908075742178E-5	28	TCRBV04-01*01	TCRBV04	TCRBV04-01	01								TCRBD01,TCRBD02	TCRBD01-01,TCRBD02-01		TCRBJ01-02*01	TCRBJ01	TCRBJ01-02	01				2	1	2	8	5	15	53	68	69	71	76	6	Out	VDJ
CCAGCCTGCAAAGCTTGAGGACTCGGCCGTGTATCTCTGTGCCAGCAGCGCCACCGGGGGCTGAGGGGTGGCTACACCTTCGGTTCG		2	7.28430269191406E-6	44	TCRBV11-02*01	TCRBV11	TCRBV11-02	01								TCRBD01,TCRBD02	TCRBD01-01,TCRBD02-01		TCRBJ01-02*01	TCRBJ01	TCRBJ01-02	01				5	6	6	0	7	7	37	49	55	61	68	2	Out	VDJ
NNNTGTCGGCTGCTCCCTCCCAGACATCTGTGTACTTCTGTGCCAGCAGTGATTGGGAGAACCGACTATGGCTACACCTTCGGTTCG		5	1.821075672978515E-5	43	TCRBV06-01*01	TCRBV06	TCRBV06-01	01				TCRBD02-01*02	TCRBD02	TCRBD02-01	02				TCRBJ01-02*01	TCRBJ01	TCRBJ01-02	01				3	2	9	2	5	3	38	52	54	59	64	5	Out	VDJ
AAGATCCAGCCTGCAGAGCTTGGGGACTCGGCCATGTATCTCTGTGCCAGCAGCTTATCCCCAGGGGTGGGCTACACCTTCGGTTCG	CASSLSPGVGYTF	4	1.456860538382812E-5	39	TCRBV11-01*01	TCRBV11	TCRBV11-01	01				TCRBD01-01*01	TCRBD01	TCRBD01-01	01				TCRBJ01-02*01	TCRBJ01	TCRBJ01-02	01				2	4	4	2	2	8	42	57	61	67	69	4	In	VDJ
GTCCTCAGAACCGGGAGACACGGCACTGTATCTCTGCGCCAGCAGTCAATCGGGGGACGGACCGTCTGGGGCTACACCTTCGGTTCG		7	2.549505942169921E-5	47	TCRBV23-01*01	TCRBV23	TCRBV23-01	01								TCRBD01,TCRBD02	TCRBD01-01,TCRBD02-01		TCRBJ01-02*01	TCRBJ01	TCRBJ01-02	01				0	2	0	7	11	8	34	51	53	58	69	7	Out	VDJ
GTGACATCGGCCCAAAAGAACCCGACAGCTTTCTATCTCTGTGCCAGTAGTCCGACAGGGGGGATTTACGAGCAGTACTTCGGGCCG	CASSPTGGIYEQYF	4	1.456860538382812E-5	42	TCRBV19-01*01	TCRBV19	TCRBV19-01	01				TCRBD01-01*01	TCRBD01	TCRBD01-01	01				TCRBJ02-07*01	TCRBJ02	TCRBJ02-07	01				5	2	2	1	4	4	39	51	53	62	66	4	In	VDJ
CTGACGATCCAGCGCACAGAGCAGGAGGACTCGGCCGTGTATCTCTGTGCCAGCAGCCCACAGGGTTACGAGCAGTACTTCGGGCCG	CASSPQGYEQYF	18	6.555872422722654E-5	36	TCRBV07-02	TCRBV07	TCRBV07-02				01,02	TCRBD01-01*01	TCRBD01	TCRBD01-01	01				TCRBJ02-07*01	TCRBJ02	TCRBJ02-07	01				5	2	3	3	1	4	45	57	59	65	66	18	In	VDJ
ATCCAGCGCACAGAGCAGGGGGACTCGGCCATGTATCTCTGTGCCAGCAGCCGCGCGGGGAACTTCTACGAGCAGTACTTCGGGCCG	CASSRAGNFYEQYF	11	4.006366480552733E-5	42	TCRBV07-09*01	TCRBV07	TCRBV07-09	01				TCRBD02-01*01	TCRBD02	TCRBD02-01	01				TCRBJ02-07*01	TCRBJ02	TCRBJ02-07	01				5	3	7	3	5	3	39	51	54	60	65	11	In	VDJ
CCTGCAAAGCTTGAGGACTCGGCCGTGTATCTCTGTGCCAGCAGCCTCCCCTCCCGGGGGTGACACTACGAGCAGTACTTCGGGCCG	CASSLPSRG*HYEQYF	14	5.099011884339842E-5	48	TCRBV11-02	TCRBV11	TCRBV11-02				01,03	TCRBD02-01*01	TCRBD02	TCRBD02-01	01				TCRBJ02-07*01	TCRBJ02	TCRBJ02-07	01				5	9	8	2	5	3	33	45	54	60	65	14	Stop	VDJ
ACCTACACGCCCTGCAGCCAGAAGACTCAGCCCTGTATCTCTGCGCCAGCAGCCCTTTTTATTAGTCACGAGCAGTACTTCGGGCCG		8	2.913721076765624E-5	40	TCRBV04-01*01	TCRBV04	TCRBV04-01	01				TCRBD02-01	TCRBD02	TCRBD02-01				01,02	TCRBJ02-07*01	TCRBJ02	TCRBJ02-07	01				4	8	5	8	2	5	41	54	62	65	67	8	Out	VDJ
AAGATCCAGCGCACAGAGCGGGGGGACTCAGCCGTGTATCTCTGTGCCAGCAGCTCCGGGACAGGGAACGAGCAGTACTTCGGGCCG	CASSSGTGNEQYF	6	2.1852908075742178E-5	39	TCRBV07-03*01	TCRBV07	TCRBV07-03	01				TCRBD01-01*01	TCRBD01	TCRBD01-01	01				TCRBJ02-07*01	TCRBJ02	TCRBJ02-07	01				4	2	0	3	1	5	42	55	57	66	67	6	In	VDJ
AAGATCCAGCCCTCAGAACCCAGGGACTCAGCTGTGTACTTCTGTGCCAGCAGTTTCCCAGACCTAAACACCATATATTTTGGAGAG	CASSFPDLNTIYF	12	4.3705816151484356E-5	39	TCRBV12-03/12-04*01	TCRBV12	TCRBV12-03/12-04	01								TCRBD01,TCRBD02	TCRBD01-01,TCRBD02-01		TCRBJ01-03*01	TCRBJ01	TCRBJ01-03	01				3	4	2	7	2	6	42	56	60	63	65	12	In	VDJ
AAGATCCGGTCCACAAAGCTGGAGGACTCAGCCATGTACTTCTGTGCCAGCAGCAGGGACTCTGGAAACACCATATATTTTGGAGAG	CASSRDSGNTIYF	9	3.277936211361327E-5	39	TCRBV02-01	TCRBV02	TCRBV02-01				01,03	TCRBD01-01*01	TCRBD01	TCRBD01-01	01				TCRBJ01-03*01	TCRBJ01	TCRBJ01-03	01				6	0	4	3	1	0	42	-1	53	58	59	9	In	VDJ
CAGCGCACAGAGCGGGGGGACTCAGCCGTGTATCTCTGTGCCAGCAGCTTAACAGGGACCTATGATTCACCCCTCCACTTTGGGAAC	CASSLTGTYDSPLHF	10	3.64215134595703E-5	45	TCRBV07-03*01	TCRBV07	TCRBV07-03	01								TCRBD01,TCRBD02	TCRBD01-01,TCRBD02-01		TCRBJ01-06*02	TCRBJ01	TCRBJ01-06	02				0	1	0	7	5	8	36	53	54	59	64	10	In	VDJ
ATCCAGTCCACGGAGTCAGGGGACACAGCACTGTTTCCTATTTCTTGATGGCGCTAGCGGGGGGGCCCTGAGCAGTTCTTCGGGCCA	IS*WR*RGGPEQFF	11	4.006366480552733E-5	42	TCRBV21-01*01	TCRBV21	TCRBV21-01	01				TCRBD02-01*01	TCRBD02	TCRBD02-01	01				TCRBJ02-01*01	TCRBJ02	TCRBJ02-01	01				22	19	4	0	3	9	39	34	53	65	68	11	Stop	VDJ
ACAGTGACCAGTGCCCATCCTGAAGACAGCAGCTTCTACATCTGCAGTGCTAGAGAAGACAGTAACAATGAGCAGTTCTTCGGGCCA	CSAREDSNNEQFF	13	4.734796749744139E-5	39	TCRBV20	TCRBV20				TCRBV20-01,TCRBV20-or09_02		TCRBD01-01*01	TCRBD01	TCRBD01-01	01				TCRBJ02-01*01	TCRBJ02	TCRBJ02-01	01				0	1	2	5	2	5	42	56	57	62	64	13	In	VDJ
ATCCGGTCCACAAAGCTGGAGGACTCAGCCATGTACTTCTGTGCCAGCACGTTAGCGGGGGGAGGGGAGACCCAGTACTTCGGGCCA	CASTLAGGGETQYF	25	9.105378364892575E-5	42	TCRBV02-01	TCRBV02	TCRBV02-01				01,03	TCRBD02-01*01	TCRBD02	TCRBD02-01	01				TCRBJ02-05*01	TCRBJ02	TCRBJ02-05	01				7	3	5	1	4	5	39	49	52	62	66	25	In	VDJ
CTGCAGCCAGAAGACTCAGCCCTGTATCTCTGCGCCAGCAGCCCCAAAGGGTCGGGAAAGAGGTCCGGGGAGCTGTTTTTTGGAGAA	CASSPKGSGKRSGELFF	18	6.555872422722654E-5	51	TCRBV04-01*01	TCRBV04	TCRBV04-01	01				TCRBD02-01*02	TCRBD02	TCRBD02-01	02				TCRBJ02-02*01	TCRBJ02	TCRBJ02-02	01				4	9	8	3	7	6	30	43	52	57	64	18	In	VDJ
CCTGCAGAGCTTGGGGACTCGGCCGTGTATCTCTGTGCCAGCAGCTCCCAGGGGACTAGCGGCACCGGGGAGCTGTTTTTTGGAGAA	CASSSQGTSGTGELFF	9	3.277936211361327E-5	48	TCRBV11-03*01	TCRBV11	TCRBV11-03	01				TCRBD02-01	TCRBD02	TCRBD02-01				01,02	TCRBJ02-02*01	TCRBJ02	TCRBJ02-02	01				4	5	0	5	0	4	33	46	51	-1	62	9	In	VDJ
ACATCGGCCCAAAAGAACCCGACAGCTTTCTATCTCTGTGCCAGTAGTATACCGGGACAGGACACCGGGGAGCTGTTTTTTGGAGAA	CASSIPGQDTGELFF	4	1.456860538382812E-5	45	TCRBV19-01*01	TCRBV19	TCRBV19-01	01				TCRBD01-01*01	TCRBD01	TCRBD01-01	01				TCRBJ02-02*01	TCRBJ02	TCRBJ02-02	01				2	2	0	4	0	3	36	51	53	-1	61	4	In	VDJ
NNNNTGTCGGCTGCTCCCTCCCAGACATCTGTGTACTTCTGTGCCAGCAGCCGCTCCGGGACAGGGCCTGAAGCTTTCTTTGGACAA	CASSRSGTGPEAFF	5	1.821075672978515E-5	42	TCRBV06-05*01	TCRBV06	TCRBV06-05	01				TCRBD01-01*01	TCRBD01	TCRBD01-01	01				TCRBJ01-01*01	TCRBJ01	TCRBJ01-01	01				6	7	0	3	1	6	39	50	57	66	67	5	In	VDJ
TCCCTGGAGCTTGGTGACTCTGCTGTGTATTTCTGTGCCAGCAGCCAACATCCTGTACTCATGAACACTGAAGCTTTCTTTGGACAA	CASSQHPVLMNTEAFF	9	3.277936211361327E-5	48	TCRBV03-01/03-02*01	TCRBV03	TCRBV03-01/03-02	01				TCRBD02-01	TCRBD02	TCRBD02-01				01,02	TCRBJ01-01*01	TCRBJ01	TCRBJ01-01	01				2	8	3	10	2	0	33	48	56	59	61	9	In	VDJ
GTAGTGCGAGGAGATTCGGCAGCTTATTTCTGTGCCAGCTCACCCCGACAGGGGGGGAACATGAACACTGAAGCTTTCTTTGGACAA	CASSPRQGGNMNTEAFF	16	5.827442153531248E-5	51	TCRBV18-01*01	TCRBV18	TCRBV18-01	01				TCRBD01-01*01	TCRBD01	TCRBD01-01	01				TCRBJ01-01*01	TCRBJ01	TCRBJ01-01	01				3	2	2	1	6	0	30	44	46	55	61	16	In	VDJ
ACCCTGCAGCCAGAAGACTCGGCCCTGTATCTCTGTGCCAGCAGCCAGCCCCCCGCGGGGGTCGGTGAAAAACTGTTTTTTGGCAGT	CASSQPPAGVGEKLFF	4	1.456860538382812E-5	48	TCRBV04-02*01	TCRBV04	TCRBV04-02	01				TCRBD02-01*01	TCRBD02	TCRBD02-01	01				TCRBJ01-04*01	TCRBJ01	TCRBJ01-04	01				3	7	7	2	4	7	33	47	54	61	65	4	In	VDJ
CAGCCCTCAGAACCCAGGGACTCAGCTGTGTACTTCTGTGCCAGCACTCTTAAGGGGATTGGCAATCAGCCCCAGCATTTTGGTGAT	CASTLKGIGNQPQHF	24	8.741163230296871E-5	45	TCRBV12	TCRBV12				TCRBV12-03/12-04,TCRBV12-04		TCRBD01-01*01	TCRBD01	TCRBD01-01	01				TCRBJ01-05*01	TCRBJ01	TCRBJ01-05	01				7	6	5	2	4	2	36	46	52	57	61	24	In	VDJ
ACATCGGCCCAAAAGAACCCGACAGCTTTCTATCTCTGTGCCAGTAGTATACAACAGGGTTCCAATCAGCCCCAGCATTTTGGTGAT	CASSIQQGSNQPQHF	3	1.0926454037871089E-5	45	TCRBV19-01*01	TCRBV19	TCRBV19-01	01				TCRBD01-01*01	TCRBD01	TCRBD01-01	01				TCRBJ01-05*01	TCRBJ01	TCRBJ01-05	01				2	2	3	3	3	3	36	51	53	59	62	3	In	VDJ
CTGGAGCTGGGGGACTCAGCTTTGTATTTCTGTGCCAGCAGCCCTCGTACCGTTCGGGCGGTTGGCTATGGCTACACCTTCGGTTCG	CASSPRTVRAVGYGYTF	5	1.821075672978515E-5	51	TCRBV09-01*01	TCRBV09	TCRBV09-01	01								TCRBD01,TCRBD02	TCRBD01-01,TCRBD02-01		TCRBJ01-02*01	TCRBJ01	TCRBJ01-02	01				4	13	8	0	6	4	30	42	55	59	65	5	In	VDJ
AATGTGAACGCCTTGTTGCTGGGGGACTCGGCCCTGTATCTCTGTGCCAGCAGCTTAGGGACGGACTATGGCTACACCTTCGGTTCG	CASSLGTDYGYTF	4	1.456860538382812E-5	39	TCRBV05-05*01	TCRBV05	TCRBV05-05	01								TCRBD01,TCRBD02	TCRBD01-01,TCRBD02-01		TCRBJ01-02*01	TCRBJ01	TCRBJ01-02	01				2	1	0	7	2	3	42	56	57	62	64	4	In	VDJ
CACACCCTGCAGCCAGAAGACTCGGCCCTGTATCTCTGTGCCAGCAGCCAAGCAAACTTGATGGGAGGCGAGCAGTACTTCGGGCCG	CASSQANLMGGEQYF	9	3.277936211361327E-5	45	TCRBV04-02*01	TCRBV04	TCRBV04-02	01				TCRBD02-01*02	TCRBD02	TCRBD02-01	02				TCRBJ02-07*01	TCRBJ02	TCRBJ02-07	01				1	10	9	1	0	6	36	52	62	-1	68	9	In	VDJ
AACGCCTTGGAGCTGGACGACTCGGCCCTGTATCTCTGTGCCAGCAGCCCTGGGACAGGGGTAGGAAACACCATATATTTTGGAGAG	CASSPGTGVGNTIYF	7	2.549505942169921E-5	45	TCRBV05-04*01	TCRBV05	TCRBV05-04	01				TCRBD01-01*01	TCRBD01	TCRBD01-01	01				TCRBJ01-03*01	TCRBJ01	TCRBJ01-03	01				4	3	0	2	2	4	36	48	51	61	63	7	In	VDJ
ATGTGAGCACCTTGGAGCTGGGGGACTCGGCCCTTTATCTTTGCGCCAACTCAGGGTACTGGGGCCAACGTCCTGACTTTCGGGGCC		18	6.555872422722654E-5	40	TCRBV05-01*01	TCRBV05	TCRBV05-01	01				TCRBD01-01*01	TCRBD01	TCRBD01-01	01				TCRBJ02-06*01	TCRBJ02	TCRBJ02-06	01				9	3	4	3	2	2	41	48	51	56	58	18	Out	VDJ
AAGATCCAGCCCTCAGAACCCAGGGACTCAGCTGTGTACTTCTGTGCCAGCAGTTTGGGGATCGGGGAGACCCAGTACTTCGGGCCA	CASSLGIGETQYF	11	4.006366480552733E-5	39	TCRBV12-03/12-04*01	TCRBV12	TCRBV12-03/12-04	01								TCRBD01,TCRBD02	TCRBD01-01,TCRBD02-01		TCRBJ02-05*01	TCRBJ02	TCRBJ02-05	01				3	1	0	8	5	5	42	56	57	61	66	11	In	VDJ
TCCAGCCTGCAGAGCAGGGGGACTCGGCCGTGTATGTCTGTGCAAGTCGAAGTTACACACCGCACAGATACGCAGTATTTTGGCCCA		11	4.006366480552733E-5	43	TCRBV12-02*01	TCRBV12	TCRBV12-02	01				TCRBD01-01*01	TCRBD01	TCRBD01-01	01				TCRBJ02-03*01	TCRBJ02	TCRBJ02-03	01				6	5	3	6	4	1	38	49	54	57	61	11	Out	VDJ
GAGCTGGGGGACTCAGCTTTGTATTTCTGTGCCAGCAGCCCCAGGGGTGCGGGGGGGACGAACACCGGGGAGCTGTTTTTTGGAGAA	CASSPRGAGGTNTGELFF	14	5.099011884339842E-5	54	TCRBV09-01*01	TCRBV09	TCRBV09-01	01				TCRBD02-01*01	TCRBD02	TCRBD02-01	01				TCRBJ02-02*01	TCRBJ02	TCRBJ02-02	01				4	9	7	0	1	0	27	39	48	57	58	14	In	VDJ
TGAGGACTCGGCCGTGTATCTCTGTGCCAGCAGCAACCGGGACAGGGGGGACCCGGAAATAGCAATCAGCCCCAGCATTTTGGTGAT		8	2.913721076765624E-5	59	TCRBV11-02	TCRBV11	TCRBV11-02				01,03	TCRBD01-01*01	TCRBD01	TCRBD01-01	01				TCRBJ01-05*01	TCRBJ01	TCRBJ01-05	01				5	4	0	1	10	0	22	34	38	49	59	8	Out	VDJ
ACGATCCAGCGCACAGAGCAGGAGGACTCGGCCGTGTATCTCTGTGCCAGCAGCTTAGCAAATGTTGGTGGCTACACCTTCGGTTCG	CASSLANVGGYTF	4	1.456860538382812E-5	39	TCRBV07-02	TCRBV07	TCRBV07-02				01,02					TCRBD01,TCRBD02	TCRBD01-01,TCRBD02-01		TCRBJ01-02*01	TCRBJ01	TCRBJ01-02	01				0	7	0	10	0	7	42	59	66	-1	68	4	In	VDJ
CTTCACCTACACACCCTGCAGCCAGAAGACTCGGCCCTGTATCTCTGTGCCAGCACCAGGGGGGGCTATGGCTACACCTTCGGTTCG	CASTRGGYGYTF	9	3.277936211361327E-5	36	TCRBV04-02*02	TCRBV04	TCRBV04-02	02				TCRBD02-01*01	TCRBD02	TCRBD02-01	01				TCRBJ01-02*01	TCRBJ01	TCRBJ01-02	01				5	1	9	0	0	4	45	57	58	-1	65	9	In	VDJ
GCCTTGTTGCTGGGGGACTCGGCCCTCTATCTCTGTGCCAGCAGCTTGGGGACAGGGGTAGCTAACTATGGCTACACCTTCGGTTCG	CASSLGTGVANYGYTF	8	2.913721076765624E-5	48	TCRBV05-06*01	TCRBV05	TCRBV05-06	01				TCRBD01-01*01	TCRBD01	TCRBD01-01	01				TCRBJ01-02*01	TCRBJ01	TCRBJ01-02	01				0	0	1	2	3	0	33	-1	49	58	61	8	In	VDJ
AAGATCCGGTCCACAAAGCTGGAGGACTCAGCCATGTACTTCTGTGCCAGCAGTCGGACCTTTGTCTACGAGCAGTACTTCGGGCCG	CASSRTFVYEQYF	4	1.456860538382812E-5	39	TCRBV02-01	TCRBV02	TCRBV02-01				01,03					TCRBD01,TCRBD02	TCRBD01-01,TCRBD02-01		TCRBJ02-07*01	TCRBJ02	TCRBJ02-07	01				5	1	1	7	6	3	42	54	55	59	65	4	In	VDJ
ATCAATTCCCTGGAGCTTGGTGACTCTGCTGTGTATTTCTGTGCCAGCAGCCGAGTCACCGGGGCCTACGAGCAGTACTTCGGGCCG	CASSRVTGAYEQYF	9	3.277936211361327E-5	42	TCRBV03-01/03-02*01	TCRBV03	TCRBV03-01/03-02	01				TCRBD02-01*01	TCRBD02	TCRBD02-01	01				TCRBJ02-07*01	TCRBJ02	TCRBJ02-07	01				4	7	8	3	0	2	39	52	59	-1	64	9	In	VDJ
GCAGGTAGTGCGAGGAGATTCGGCAGCTTATTTCTGTGCCAGCTCACGGCGGGTCCTTTCCCCGCCTACGAGCAGTACTTCGGGCCG		5	1.821075672978515E-5	47	TCRBV18-01*01	TCRBV18	TCRBV18-01	01				TCRBD02-01	TCRBD02	TCRBD02-01				01,02	TCRBJ02-07*01	TCRBJ02	TCRBJ02-07	01				4	1	7	4	11	2	34	47	48	53	64	5	Out	VDJ
ACCAGTGCCCATCCTGAAGACAGCAGCTTCTACATCTGCAGTGCGATCCCTCCGCGGGACAGATTATACGAGCAGTACTTCGGGCCG	CSAIPPRDRLYEQYF	4	1.456860538382812E-5	45	TCRBV20	TCRBV20				TCRBV20-01,TCRBV20-or09_02		TCRBD01-01*01	TCRBD01	TCRBD01-01	01				TCRBJ02-07*01	TCRBJ02	TCRBJ02-07	01				6	11	0	5	4	4	36	44	55	62	66	4	In	VDJ
CAGCAGGTAGTGCGAGGAGATTCGGCAGCTTATTTCTGTGCCAGCTCACCCCCGGGACAGGGGAGTCACGAGCAGTACTTCGGGCCG	CASSPPGQGSHEQYF	5	1.821075672978515E-5	45	TCRBV18-01*01	TCRBV18	TCRBV18-01	01				TCRBD01-01*01	TCRBD01	TCRBD01-01	01				TCRBJ02-07*01	TCRBJ02	TCRBJ02-07	01				3	3	0	2	4	5	36	50	53	63	67	5	In	VDJ
CAGCCCTCAGAACCCAGGGACTCAGCTGTGTACTTCTGTGCCAGCAGTTTCGTCGGGACATCAGGAAACACCATATATTTTGGAGAG	CASSFVGTSGNTIYF	8	2.913721076765624E-5	45	TCRBV12	TCRBV12				TCRBV12-03/12-04,TCRBV12-04		TCRBD01-01*01	TCRBD01	TCRBD01-01	01				TCRBJ01-03*01	TCRBJ01	TCRBJ01-03	01				3	4	0	6	3	4	36	50	54	60	63	8	In	VDJ
GAGTCCGCTACCAGCTCCCAGACATCTGTGTACTTCTGTGCCATCAGTGATGGCGGAAATAAGGGGGACATTCAGTACTTCGGCGCC	CAISDGGNKGDIQYF	3	1.0926454037871089E-5	45	TCRBV10-03*01	TCRBV10	TCRBV10-03	01				TCRBD01-01*01	TCRBD01	TCRBD01-01	01				TCRBJ02-04*01	TCRBJ02	TCRBJ02-04	01				3	11	5	1	0	8	36	50	61	-1	67	3	In	VDJ
ATCCGCTCACCAGGCCTGGGGGACGCAGCCATGTACCTGTGTGCCACCAGCAGAGTGGGCGGCACAGATACGCAGTATTTTGGCCCA	CATSRVGGTDTQYF	12	4.3705816151484356E-5	42	TCRBV15-01*02	TCRBV15	TCRBV15-01	02				TCRBD01-01*01	TCRBD01	TCRBD01-01	01				TCRBJ02-03*01	TCRBJ02	TCRBJ02-03	01				1	1	8	0	1	1	39	55	56	60	61	12	In	VDJ
ACTGTGACATCGGCCCAAAAGAACCCGACAGCTTTCTATCTCTGTGCCAGTAGTAGTCGAATAGAGACTGAAGCTTTCTTTGGACAA	CASSSRIETEAFF	17	6.19165728812695E-5	39	TCRBV19-01*01	TCRBV19	TCRBV19-01	01				TCRBD02-01	TCRBD02	TCRBD02-01				01,02	TCRBJ01-01*01	TCRBJ01	TCRBJ01-01	01				4	6	5	8	2	5	42	55	61	64	66	17	In	VDJ
GAGTCCGCCAGCACCAACCAGACATCTATGTACCTCTGTGCCAGCAGTTCTCAGACAGGGGGTAGCACTGAAGCTTTCTTTGGACAA	CASSSQTGGSTEAFF	10	3.64215134595703E-5	45	TCRBV28-01*01	TCRBV28	TCRBV28-01	01				TCRBD01-01*01	TCRBD01	TCRBD01-01	01				TCRBJ01-01*01	TCRBJ01	TCRBJ01-01	01				4	4	2	1	3	4	36	49	53	62	65	10	In	VDJ
NNNNNNNNNNNNNTGTCGGCTGCTCCCTCCCAGACATCTGTGTACTTCTGTGCCAGCTTATGGAACACTGAAGCTTTCTTTGGACAA	CASLWNTEAFF	5	1.821075672978515E-5	33	TCRBV06-05*01	TCRBV06	TCRBV06-05	01				TCRBD02-01	TCRBD02	TCRBD02-01				01,02	TCRBJ01-01*01	TCRBJ01	TCRBJ01-01	01				8	1	5	9	2	1	48	57	58	60	62	5	In	VDJ
ATCCTGGAGTCGCCCAGCCCCAACCAGACCTCTCTGTACTTCTGTGCCAGCAGTTTACGGGAGAACACTGAAGCTTTCTTTGGACAA	CASSLRENTEAFF	11	4.006366480552733E-5	39	TCRBV27-01*01	TCRBV27	TCRBV27-01	01				TCRBD02-01*02	TCRBD02	TCRBD02-01	02				TCRBJ01-01*01	TCRBJ01	TCRBJ01-01	01				2	0	8	3	0	1	42	-1	57	-1	62	11	In	VDJ
ACAGTGACCAGTGCCCATCCTGAAGACAGCAGCTTCTACATCTGCAGTGCTAGGGGGGGGCAGAACACTGAAGCTTTCTTTGGACAA	CSARGGQNTEAFF	10	3.64215134595703E-5	39	TCRBV20	TCRBV20				TCRBV20-01,TCRBV20-or09_02		TCRBD02-01*01	TCRBD02	TCRBD02-01	01				TCRBJ01-01*01	TCRBJ01	TCRBJ01-01	01				3	0	9	0	2	1	42	-1	53	60	62	10	In	VDJ
CTTGACATCCGCTCACCAGGCCTGGGGGACGCAGCCATGTACCTGTGTGCCACCAGCAGAGTTCCGCCTAAAGCTTTCTTTGGACAA	CATSRVPPKAFF	7	2.549505942169921E-5	36	TCRBV15-01*02	TCRBV15	TCRBV15-01	02				TCRBD02-01	TCRBD02	TCRBD02-01				01,02	TCRBJ01-01*01	TCRBJ01	TCRBJ01-01	01				1	6	4	9	0	9	45	61	67	-1	70	7	In	VDJ
GTGCGAGGAGATTCGGCAGCTTATTTCTGTGCCAGCTCACTCAATCACCTCGGGGGAACAACTAATGAAAAACTGTTTTTTGGCAGT	CASSLNHLGGTTNEKLFF	10	3.64215134595703E-5	54	TCRBV18-01*01	TCRBV18	TCRBV18-01	01				TCRBD02-01*01	TCRBD02	TCRBD02-01	01				TCRBJ01-04*01	TCRBJ01	TCRBJ01-04	01				4	10	8	2	2	0	27	40	50	56	58	10	In	VDJ
CAGCACCAACCAGACATCTATGTACCTCTGTGCCAGCAGATTCGACAGGGCCCGGGAGATTATAATGAAAAACTGTTTTTTGGCAGT		6	2.1852908075742178E-5	53	TCRBV28-01*01	TCRBV28	TCRBV28-01	01				TCRBD01-01*01	TCRBD01	TCRBD01-01	01				TCRBJ01-04*01	TCRBJ01	TCRBJ01-04	01				6	4	2	3	12	4	28	39	43	50	62	6	Out	VDJ
ACATCGGCCCAAAAGAACCCGACAGCTTTCTATCTCTGTGCCAGTACTCATACAGGGTGGGTAGGTCAGCCCCAGCATTTTGGTGAT	CASTHTGWVGQPQHF	10	3.64215134595703E-5	45	TCRBV19-01*01	TCRBV19	TCRBV19-01	01				TCRBD01-01*01	TCRBD01	TCRBD01-01	01				TCRBJ01-05*01	TCRBJ01	TCRBJ01-05	01				7	5	3	3	8	6	36	46	51	57	65	10	In	VDJ
CAGCCCTCAGAACCCAGGGACTCAGCTGTGTACTTCTGTGCCAGCAGTTCCAGTGGGCTCAGCAATCAGCCCCAGCATTTTGGTGAT	CASSSSGLSNQPQHF	5	1.821075672978515E-5	45	TCRBV12	TCRBV12				TCRBV12-03/12-04,TCRBV12-04		TCRBD01-01*01	TCRBD01	TCRBD01-01	01				TCRBJ01-05*01	TCRBJ01	TCRBJ01-05	01				4	5	8	0	2	1	36	49	54	58	60	5	In	VDJ
CTGACTGTGAGCAACATGAGCCCTGAAGACAGCAGCATATATCTCTGCAGCGTTGAATTAGAGGCCCCTGGCTACACCTTCGGTTCG	CSVELEAPGYTF	6	2.1852908075742178E-5	36	TCRBV29-01	TCRBV29	TCRBV29-01				01,02	TCRBD02-01*02	TCRBD02	TCRBD02-01	02				TCRBJ01-02*01	TCRBJ01	TCRBJ01-02	01				2	3	11	1	4	7	45	57	60	64	68	6	In	VDJ
GTGAGCAACCTGAGCCCTGAAGACAGCAGCATATATCTCTGCAGCGTTGAAAAGGGACAGGGTGCCTATGGCTACACCTTCGGTTCG	CSVEKGQGAYGYTF	9	3.277936211361327E-5	42	TCRBV29-01	TCRBV29	TCRBV29-01				01,02	TCRBD01-01*01	TCRBD01	TCRBD01-01	01				TCRBJ01-02*01	TCRBJ01	TCRBJ01-02	01				2	2	0	3	3	4	39	51	53	62	65	9	In	VDJ
CAACATGAGCCCTGAAGACAGCAGCATATATCTCTGCAGCGTTGTGCCCCGTATCTACAGGGGGACTATGGCTACACCTTCGGTTCG		2	7.28430269191406E-6	47	TCRBV29-01	TCRBV29	TCRBV29-01				01,02	TCRBD01-01*01	TCRBD01	TCRBD01-01	01				TCRBJ01-02*01	TCRBJ01	TCRBJ01-02	01				4	12	3	1	0	3	34	44	56	-1	64	2	Out	VDJ
CGGTCCACAAAGCTGGAGGACTCAGCCATGTACTTCTGTGCCAGCTACAAGCTTAGGGACAGTCTGGCCGAGCAGTACTTCGGGCCG	CASYKLRDSLAEQYF	21	7.648517826509763E-5	45	TCRBV02-01	TCRBV02	TCRBV02-01				01,03	TCRBD01-01*01	TCRBD01	TCRBD01-01	01				TCRBJ02-07*01	TCRBJ02	TCRBJ02-07	01				8	10	0	5	6	6	36	45	55	62	68	21	In	VDJ
CAGCGCACAGAGCAGGGGGACTCGGCCATGTATCTCTGTGCCAGCAGCCCAGCTAGGAGCGGGGGCTACGAGCAGTACTTCGGGCCG	CASSPARSGGYEQYF	26	9.469593499488277E-5	45	TCRBV07-09*01	TCRBV07	TCRBV07-09	01				TCRBD02-01*01	TCRBD02	TCRBD02-01	01				TCRBJ02-07*01	TCRBJ02	TCRBJ02-07	01				5	9	6	2	0	3	36	48	57	-1	65	26	In	VDJ
ATTCTGGAGTCCGCCAGCACCAACCAGACATCTATGTACCTCTGTGCCAGCAGTTTTCGGGACAGCTACGAGCAGTACTTCGGGCCG	CASSFRDSYEQYF	13	4.734796749744139E-5	39	TCRBV28-01*01	TCRBV28	TCRBV28-01	01				TCRBD01-01*01	TCRBD01	TCRBD01-01	01				TCRBJ02-07*01	TCRBJ02	TCRBJ02-07	01				3	2	0	5	0	3	42	56	58	-1	65	13	In	VDJ
CGGAGTCAGGGGACACAGCACTGTATTTCTGTGCCAGCAGCAAAGCGCTTTGAGGGCGGAATTTCCTACGAGCAGTACTTCGGGCCG		4	1.456860538382812E-5	52	TCRBV21-01*01	TCRBV21	TCRBV21-01	01				TCRBD02-01*02	TCRBD02	TCRBD02-01	02				TCRBJ02-07*01	TCRBJ02	TCRBJ02-07	01				0	5	11	0	7	1	29	46	51	56	63	4	Out	VDJ
AACGCCTTGTTGCTGGGGGACTCGGCCCTGTATCTCTGTGCCAGCAGCTTGCTGGGCTCCTATTCCTACGAGCAGTACTTCGGGCCG	CASSLLGSYSYEQYF	3	1.0926454037871089E-5	45	TCRBV05-05*01	TCRBV05	TCRBV05-05	01				TCRBD01-01*01	TCRBD01	TCRBD01-01	01				TCRBJ02-07*01	TCRBJ02	TCRBJ02-07	01				1	2	8	0	6	1	36	51	53	57	63	3	In	VDJ
AGTGCCCATCCTGAAGACAGCAGCTTCTACATCTGCAGTGCAAGAGGGGGCAGGGAGGGCCTCTCCTACGAGCAGTACTTCGGGCCG	CSARGGREGLSYEQYF	17	6.19165728812695E-5	48	TCRBV20	TCRBV20				TCRBV20-01,TCRBV20-or09_02		TCRBD02-01*02	TCRBD02	TCRBD02-01	02				TCRBJ02-07*01	TCRBJ02	TCRBJ02-07	01				1	6	9	0	3	0	33	46	52	59	62	17	In	VDJ
GGCTGCTCCCTCCCAGACATCTGTGTACTTCTGTGCCAGCAGGCCGGGACTAGCGGATCCACTGCCTACGAGCAGTACTTCGGGCCG		17	6.19165728812695E-5	50	TCRBV06	TCRBV06				TCRBV06-01,TCRBV06-05,TCRBV06-06		TCRBD02-01	TCRBD02	TCRBD02-01				01,02	TCRBJ02-07*01	TCRBJ02	TCRBJ02-07	01				6	3	0	5	8	2	31	42	45	56	64	17	Out	VDJ
CTCACTCTGGAGTCTGCTGCCTCCTCCCAGACATCTGTATATTTCTGCGCCAGCAGTCATGACACCTACGAGCAGTACTTCGGGCCG	CASSHDTYEQYF	3	1.0926454037871089E-5	36	TCRBV10-01*01	TCRBV10	TCRBV10-01	01				TCRBD01-01*01	TCRBD01	TCRBD01-01	01				TCRBJ02-07*01	TCRBJ02	TCRBJ02-07	01				5	3	2	6	0	2	45	57	60	-1	64	3	In	VDJ
CCAGGCCTGGGGGACGCAGCCATGTACCTGTGTGCCACCAGCAGAGCAACTTGGGGTTTGAGTTACTACGAGCAGTACTTCGGGCCG	CATSRATWGLSYYEQYF	4	1.456860538382812E-5	51	TCRBV15-01*02	TCRBV15	TCRBV15-01	02								TCRBD01,TCRBD02	TCRBD01-01,TCRBD02-01		TCRBJ02-07*01	TCRBJ02	TCRBJ02-07	01				1	6	6	2	9	3	30	46	52	56	65	4	In	VDJ
CAAAAGAACCCGACAGCTTTCTATCTCTGTGCCAGTAGTACCCGGGACAGGGGGCGCCGAGCTGACCACGAGCAGTACTTCGGGCCG	CASSTRDRGRRADHEQYF	22	8.012732961105466E-5	54	TCRBV19-01*01	TCRBV19	TCRBV19-01	01				TCRBD01-01*01	TCRBD01	TCRBD01-01	01				TCRBJ02-07*01	TCRBJ02	TCRBJ02-07	01				4	3	0	0	12	5	27	40	43	55	67	22	In	VDJ
TCCACAAAGCTGGAGGACTCAGCCATGTACTTCTGTGCCAGCAGTTATGGGGCCCGTCGCTCTGGAAACACCATATATTTTGGAGAG	CASSYGARRSGNTIYF	3	1.0926454037871089E-5	48	TCRBV02-01	TCRBV02	TCRBV02-01				01,03	TCRBD01-01*01	TCRBD01	TCRBD01-01	01				TCRBJ01-03*01	TCRBJ01	TCRBJ01-03	01				5	3	7	0	6	0	33	45	48	53	59	3	In	VDJ
AAGATCCAGCCCTCAGAACCCAGGGACTCAGCTGTGTACTTCTGTGCCAGCAGGGGGACAGTTCATTCACCCCTCCACTTTGGGAAC	CASRGTVHSPLHF	3	1.0926454037871089E-5	39	TCRBV12-03/12-04*01	TCRBV12	TCRBV12-03/12-04	01				TCRBD01-01*01	TCRBD01	TCRBD01-01	01				TCRBJ01-06*02	TCRBJ01	TCRBJ01-06	02				6	1	0	5	3	8	42	53	54	61	64	3	In	VDJ
TCCAGCCCTCAGAACCCAGGGACTCAGCTGTGTACTTCTGTGCCAGCAGTTTAGCGGCCGTAGAATTCACCCCTCCACTTTGGGAAC		3	1.0926454037871089E-5	43	TCRBV12	TCRBV12				TCRBV12-03/12-04,TCRBV12-04						TCRBD01,TCRBD02	TCRBD01-01,TCRBD02-01		TCRBJ01-06*02	TCRBJ01	TCRBJ01-06	02				0	0	9	0	5	7	38	-1	55	58	63	3	Out	VDJ
TCTGCCATCCCCAACCAGACAGCTCTTTACTTCTGTGCCACCAGTGGGTTGGGACTAGGGGAACACAATGAGCAGTTCTTCGGGCCA	CATSGLGLGEHNEQFF	21	7.648517826509763E-5	48	TCRBV24-01*01	TCRBV24	TCRBV24-01	01				TCRBD02-01	TCRBD02	TCRBD02-01				01,02	TCRBJ02-01*01	TCRBJ02	TCRBJ02-01	01				5	4	0	8	6	5	33	46	50	58	64	21	In	VDJ
AAGATCCAGCCTGCAGAGCTTGGGGACTCGGCCATGTATCTCTGTGCCAGCAGCTTAGACGGGACCGGGGAGCTGTTTTTTGGAGAA	CASSLDGTGELFF	2	7.28430269191406E-6	39	TCRBV11-01*01	TCRBV11	TCRBV11-01	01				TCRBD02-01	TCRBD02	TCRBD02-01				01,02	TCRBJ02-02*01	TCRBJ02	TCRBJ02-02	01				1	1	8	4	0	5	42	58	59	-1	63	2	In	VDJ
CTCAAGATCCAGCCTGCAAAGCTTGAGGACTCGGCCGTGTATCTCTGTGCCAGCAGCGTTCAGAACACTGAAGCTTTCTTTGGACAA	CASSVQNTEAFF	3	1.0926454037871089E-5	36	TCRBV11-02*01	TCRBV11	TCRBV11-02	01				TCRBD01-01*01	TCRBD01	TCRBD01-01	01				TCRBJ01-01*01	TCRBJ01	TCRBJ01-01	01				5	3	4	6	0	1	45	57	60	-1	62	3	In	VDJ
GTGACATCGGCCCAAAAGAACCCGACAGCTTTCTATCTCTGTGCCACCGCCAGGAAGGGTTCGGATCAGCCCCAGCATTTTGGTGAT	CATARKGSDQPQHF	9	3.277936211361327E-5	42	TCRBV19-01*01	TCRBV19	TCRBV19-01	01								TCRBD01,TCRBD02	TCRBD01-01,TCRBD02-01		TCRBJ01-05*01	TCRBJ01	TCRBJ01-05	01				10	4	4	4	10	5	39	46	50	54	64	9	In	VDJ
AGTGCCCATCCTGAAGACAGCAGCTTCTACATCTGCAGTGCTCCCGTGGAAGGACAGGGGTAGGATCAGCCCCAGCATTTTGGTGAT	CSAPVEGQG*DQPQHF	15	5.463227018935545E-5	48	TCRBV20	TCRBV20				TCRBV20-01,TCRBV20-or09_02		TCRBD01-01*01	TCRBD01	TCRBD01-01	01				TCRBJ01-05*01	TCRBJ01	TCRBJ01-05	01				5	9	1	2	4	5	33	42	51	60	64	15	Stop	VDJ
GCCTTGTTGCTGGGGGACTCGGCCCTGTATCTCTGTGCCAGCAGCTTTGGGGTTATCCGGGTTAATCAGCCCCAGCATTTTGGTGAT	CASSFGVIRVNQPQHF	12	4.3705816151484356E-5	48	TCRBV05-05*01	TCRBV05	TCRBV05-05	01								TCRBD01,TCRBD02	TCRBD01-01,TCRBD02-01		TCRBJ01-05*01	TCRBJ01	TCRBJ01-05	01				2	1	6	2	11	4	33	47	48	52	63	12	In	VDJ
ACATCGGCCCAAAAGAACCCGACAGCTTTCTATCTCTGTGCCAGTAGTATGACAGGGGGATGGGAACAGCCCCAGCATTTTGGTGAT	CASSMTGGWEQPQHF	21	7.648517826509763E-5	45	TCRBV19-01*01	TCRBV19	TCRBV19-01	01				TCRBD01-01*01	TCRBD01	TCRBD01-01	01				TCRBJ01-05*01	TCRBJ01	TCRBJ01-05	01				3	0	2	1	7	7	36	-1	50	59	66	21	In	VDJ
ATCCAGCCTGCAAAGCTTGAGGACTCGGCCGTGTATCTCTGTGCCAGCAGGTTGGCGGGGAGGTCTTATGGCTACACCTTCGGTTCG	CASRLAGRSYGYTF	16	5.827442153531248E-5	42	TCRBV11-02*01	TCRBV11	TCRBV11-02	01				TCRBD02-01	TCRBD02	TCRBD02-01				01,02	TCRBJ01-02*01	TCRBJ01	TCRBJ01-02	01				6	4	7	3	6	5	39	50	54	60	66	16	In	VDJ
ATCCGGTCCACAAAGCTGGAGGACTCAGCCATGTACTTCTGTGCCAGCACTAGTTTGTTGGGGGGAAGGGGCTACACCTTCGGTTCG	CASTSLLGGRGYTF	7	2.549505942169921E-5	42	TCRBV02-01	TCRBV02	TCRBV02-01				01,03	TCRBD02-01*01	TCRBD02	TCRBD02-01	01				TCRBJ01-02*01	TCRBJ01	TCRBJ01-02	01				7	10	9	1	4	8	39	49	59	65	69	7	In	VDJ
CAGCGCACAGAGCAGGGGGACTCGGCCATGTATCTCTGTGCCAGCAGCTCCCCCGGGACAGATAGCTACGAGCAGTACTTCGGGCCG	CASSSPGTDSYEQYF	12	4.3705816151484356E-5	45	TCRBV07-09*01	TCRBV07	TCRBV07-09	01				TCRBD01-01*01	TCRBD01	TCRBD01-01	01				TCRBJ02-07*01	TCRBJ02	TCRBJ02-07	01				4	5	0	5	4	3	36	49	54	61	65	12	In	VDJ
CAGCGCACAGAGCAGGGGGACTCGGCCATGTATCTCTGTGCCAGCAGCTTAACGAAAGAGAGTACCTACGAGCAGTACTTCGGGCCG	CASSLTKESTYEQYF	27	9.833808634083981E-5	45	TCRBV07-09*01	TCRBV07	TCRBV07-09	01				TCRBD02-01*02	TCRBD02	TCRBD02-01	02				TCRBJ02-07*01	TCRBJ02	TCRBJ02-07	01				2	6	11	2	4	2	36	51	57	60	64	27	In	VDJ
ACTGTGAGCAACATGAGCCCTGAAGACAGCAGCATATATCTCTGCAGCATCAGCAACAGGGTCGGATACGAGCAGTACTTCGGGCCG	CSISNRVGYEQYF	11	4.006366480552733E-5	39	TCRBV29-01	TCRBV29	TCRBV29-01				01,02,03	TCRBD01-01*01	TCRBD01	TCRBD01-01	01				TCRBJ02-07*01	TCRBJ02	TCRBJ02-07	01				8	7	3	3	5	4	42	48	55	61	66	11	In	VDJ
CACATCAATTCCCTGGAGCTTGGTGACTCTGCTGTGTATTTCTGTGCCAGCAGCCGCGGGGGTTTGGACGAGCAGTACTTCGGGCCG	CASSRGGLDEQYF	9	3.277936211361327E-5	39	TCRBV03-01/03-02*01	TCRBV03	TCRBV03-01/03-02	01				TCRBD02-01*01	TCRBD02	TCRBD02-01	01				TCRBJ02-07*01	TCRBJ02	TCRBJ02-07	01				4	0	7	2	5	5	42	-1	55	62	67	9	In	VDJ
CGCTCACCAGGCCTGGGGGACGCAGCCATGTACCTGTGTGCCACCAGCAGAGACAGCTCTGGGGCCAACGTCCTGACTTTCGGGGCC	CATSRDSSGANVLTF	16	5.827442153531248E-5	45	TCRBV15-01*02	TCRBV15	TCRBV15-01	02				TCRBD01-01*01	TCRBD01	TCRBD01-01	01				TCRBJ02-06*01	TCRBJ02	TCRBJ02-06	01				0	0	4	5	0	0	36	-1	53	-1	56	16	In	VDJ
GTGACATCGGCCCAAAAGAACCCGACAGCTTTCTATCTCTGTGCCAGTAGTACTGGACATGGTAATTCACCCCTCCACTTTGGGAAC	CASSTGHGNSPLHF	5	1.821075672978515E-5	42	TCRBV19-01*01	TCRBV19	TCRBV19-01	01				TCRBD01-01*01	TCRBD01	TCRBD01-01	01				TCRBJ01-06*02	TCRBJ01	TCRBJ01-06	02				4	2	1	6	3	6	39	52	54	59	62	5	In	VDJ
ATCCAGCCTGCAAAGCTTGAGGACTCGGCCGTGTATCTCTGTGCCAGCAGCTATGGACAGGTGTACAATGAGCAGTTCTTCGGGCCA	CASSYGQVYNEQFF	3	1.0926454037871089E-5	42	TCRBV11-02*01	TCRBV11	TCRBV11-02	01				TCRBD01-01*01	TCRBD01	TCRBD01-01	01				TCRBJ02-01*01	TCRBJ02	TCRBJ02-01	01				4	2	1	4	2	4	39	52	54	61	63	3	In	VDJ
CTGTACCCTCTCAGACATCTGTGTACTTCTGTGCCAGCAGTGTCACTGTTAACCGGGGGGTTTTAAGAGACCCAGTACTTCGGGCCA		15	5.463227018935545E-5	52	TCRBV06-04*01	TCRBV06	TCRBV06-04	01				TCRBD02-01*01	TCRBD02	TCRBD02-01	01				TCRBJ02-05*01	TCRBJ02	TCRBJ02-05	01				4	11	8	1	4	3	29	42	53	60	64	15	Out	VDJ
GCAGAGCTTGGGGACTCGGCCGTGTATCTCTGTGCCAGCAGCTCTGCCGGGACGGCCACTAGCACAGATACGCAGTATTTTGGCCCA	CASSSAGTATSTDTQYF	10	3.64215134595703E-5	51	TCRBV11-03*01	TCRBV11	TCRBV11-03	01								TCRBD01,TCRBD02	TCRBD01-01,TCRBD02-01		TCRBJ02-03*01	TCRBJ02	TCRBJ02-03	01				4	5	0	7	7	0	30	43	48	53	60	10	In	VDJ
CTGACAGTGACCAGTGCCCATCCTGAAGACAGCAGCTTCTACATCTGCAGTGCTAGAGAAGGGGACACTGAAGCTTTCTTTGGACAA	CSAREGDTEAFF	30	1.092645403787109E-4	36	TCRBV20	TCRBV20				TCRBV20-01,TCRBV20-or09_02		TCRBD01-01*01	TCRBD01	TCRBD01-01	01				TCRBJ01-01*01	TCRBJ01	TCRBJ01-01	01				0	0	5	2	0	3	45	-1	59	-1	64	30	In	VDJ
ATCAATTCCCTGGAGCTTGGTGACTCTGCTGTGTATTTCTGTGCCAGCAGAAAGGGACAGCAAGACACTGAAGCTTTCTTTGGACAA	CASRKGQQDTEAFF	3	1.0926454037871089E-5	42	TCRBV03-01/03-02*01	TCRBV03	TCRBV03-01/03-02	01				TCRBD01-01*01	TCRBD01	TCRBD01-01	01				TCRBJ01-01*01	TCRBJ01	TCRBJ01-01	01				6	3	0	5	4	3	39	50	53	60	64	3	In	VDJ
AAGATCCGGTCCACAAAGCTGGAGGACTCAGCCATGTACTTCTGTGCCATCTCGGACAGGGGAAATGAAAAACTGTTTTTTGGCAGT	CAISDRGNEKLFF	11	4.006366480552733E-5	39	TCRBV02-01	TCRBV02	TCRBV02-01				01,03	TCRBD01-01*01	TCRBD01	TCRBD01-01	01				TCRBJ01-04*01	TCRBJ01	TCRBJ01-04	01				10	4	1	2	1	5	42	49	53	62	63	11	In	VDJ
TCGCCCAGCCCCAACCAGACCTCTCTGTACTTCTGTGCCAGCAGTTACCAAGGCAGGGGGCTTAATCAGCCCCAGCATTTTGGTGAT	CASSYQGRGLNQPQHF	8	2.913721076765624E-5	48	TCRBV27-01*01	TCRBV27	TCRBV27-01	01				TCRBD01-01*01	TCRBD01	TCRBD01-01	01				TCRBJ01-05*01	TCRBJ01	TCRBJ01-05	01				4	7	4	0	2	4	33	46	53	61	63	8	In	VDJ
CACACCCTGCAGCCAGAAGACTCGGCCCTGTATCTCTGTGCCAGCAGCCAAGTTGTCGGAGACAATCAGCCCCAGCATTTTGGTGAT	CASSQVVGDNQPQHF	14	5.099011884339842E-5	45	TCRBV04-02*01	TCRBV04	TCRBV04-02	01				TCRBD02-01*02	TCRBD02	TCRBD02-01	02				TCRBJ01-05*01	TCRBJ01	TCRBJ01-05	01				1	5	10	2	1	3	36	52	57	61	62	14	In	VDJ
TTGTCCACTCTGACAGTGACCAGTGCCCATCCTGAAGACAGCAGCTTCTACATCTGCAGTGTCGAGGGTGGCTACACCTTCGGTTCG	CSVEGGYTF	3	1.0926454037871089E-5	27	TCRBV20-01	TCRBV20	TCRBV20-01				01,04	TCRBD02-01*02	TCRBD02	TCRBD02-01	02				TCRBJ01-02*01	TCRBJ01	TCRBJ01-02	01				7	2	11	0	0	7	54	61	63	-1	68	3	In	VDJ
AAGATCCAGCGCACAGAGCGGGGGGACTCAGCCGTGTATCTCTGTGCCAGCAGACAAACAGGGGGAGGTGGCTACACCTTCGGTTCG	CASRQTGGGGYTF	10	3.64215134595703E-5	39	TCRBV07-03*01	TCRBV07	TCRBV07-03	01				TCRBD01-01*01	TCRBD01	TCRBD01-01	01				TCRBJ01-02*01	TCRBJ01	TCRBJ01-02	01				6	4	3	1	3	7	42	53	57	65	68	10	In	VDJ
ATCCAGCCTGCAAAGCTTGAGGACTCGGCCGTGTATCTCTGTGCCAGCAGCTTCTACAGGGGTGCCTCTGGCTACACCTTCGGTTCG	CASSFYRGASGYTF	10	3.64215134595703E-5	42	TCRBV11-02*01	TCRBV11	TCRBV11-02	01				TCRBD01-01*01	TCRBD01	TCRBD01-01	01				TCRBJ01-02*01	TCRBJ01	TCRBJ01-02	01				3	2	3	2	6	7	39	53	55	62	68	10	In	VDJ
NTGTCGGCTGCTCCCTCCCAAACATCTGTGTACTTCTGTGCCAGCAGAACCGGGACAGGGGCTAACTATGGCTACACCTTCGGTTCG	CASRTGTGANYGYTF	7	2.549505942169921E-5	45	TCRBV06	TCRBV06				TCRBV06-02/06-03,TCRBV06-02		TCRBD01-01*01	TCRBD01	TCRBD01-01	01				TCRBJ01-02*01	TCRBJ01	TCRBJ01-02	01				6	4	0	2	0	0	36	47	51	-1	61	7	In	VDJ
CACGCCCTGCAGCCAGAAGACTCAGCCCTGTATCTCTGCGCCAGCAGCCAATCCGGGACAGGGGTATATGGCTACACCTTCGGTTCG	CASSQSGTGVYGYTF	9	3.277936211361327E-5	45	TCRBV04-01*01	TCRBV04	TCRBV04-01	01				TCRBD01-01*01	TCRBD01	TCRBD01-01	01				TCRBJ01-02*01	TCRBJ01	TCRBJ01-02	01				2	3	0	2	2	5	36	51	54	64	66	9	In	VDJ
NNNNTGTCGGCTGCTCCCTCCCAGACATCTGTGTACTTCTGTGCCAACCTCTCCGGGACAGGGTCGGCCGGCTACACCTTCGGTTCG	CANLSGTGSAGYTF	10	3.64215134595703E-5	42	TCRBV06-05*01	TCRBV06	TCRBV06-05	01				TCRBD01-01*01	TCRBD01	TCRBD01-01	01				TCRBJ01-02*01	TCRBJ01	TCRBJ01-02	01				10	8	0	3	6	8	39	46	54	63	69	10	In	VDJ
ACCTCCCCCTCACTCTGTAGTCTGCTGCCTCCTCCCAGACATCTGTATATTTCTGCGCCAGCAGTGAGTCTGGTCTCCTTCGGGCCG		12	4.3705816151484356E-5	28	TCRBV10-01*03	TCRBV10	TCRBV10-01	03								TCRBD01,TCRBD02	TCRBD01-01,TCRBD02-01		TCRBJ02-07*01	TCRBJ02	TCRBJ02-07	01				0	1	0	10	4	15	53	70	71	73	77	12	Out	VDJ
GTCCACGGAGTCAGGGGACACAGCACTGTATTTCTGTGCCAGCAGCAATCGGACAGGGGGCCTACCTACGAGCAGTACTTCGGGCCG		10	3.64215134595703E-5	47	TCRBV21-01*01	TCRBV21	TCRBV21-01	01				TCRBD01-01*01	TCRBD01	TCRBD01-01	01				TCRBJ02-07*01	TCRBJ02	TCRBJ02-07	01				3	2	1	0	3	2	34	48	50	61	64	10	Out	VDJ
GCCCATCCTGAAGACAGCAGCTTCTACATCTGCAGTGGAATCGGGAGTGTACAGGGCCCTTCGACCTACGAGCAGTACTTCGGGCCG	CSGIGSVQGPSTYEQYF	7	2.549505942169921E-5	51	TCRBV20	TCRBV20				TCRBV20-01,TCRBV20-or09_02						TCRBD01,TCRBD02	TCRBD01-01,TCRBD02-01		TCRBJ02-07*01	TCRBJ02	TCRBJ02-07	01				7	13	3	3	8	2	30	37	50	56	64	7	In	VDJ
NNNNTGTCGGCTGCTCCCTCCCAGACATCTGTGTACTTCTGTGCCAGCAGTGAACTCCCAGGCACCTACGAGCAGTACTTCGGGCCG	CASSELPGTYEQYF	10	3.64215134595703E-5	42	TCRBV06-01*01	TCRBV06	TCRBV06-01	01				TCRBD01-01*01	TCRBD01	TCRBD01-01	01				TCRBJ02-07*01	TCRBJ02	TCRBJ02-07	01				2	4	4	4	2	2	39	54	58	62	64	10	In	VDJ
CCTGCAAAGCTTGAGGACTCGGCCGTGTATCTCTGTGCCAGCAGGGGTATTAGATCGGTATCTGGAAACACCATATATTTTGGAGAG	CASRGIRSVSGNTIYF	6	2.1852908075742178E-5	48	TCRBV11-02	TCRBV11	TCRBV11-02				01,03					TCRBD01,TCRBD02	TCRBD01-01,TCRBD02-01		TCRBJ01-03*01	TCRBJ01	TCRBJ01-03	01				6	0	0	9	13	1	33	-1	44	47	60	6	In	VDJ
CAGAACCCAGGGACTCAGCTGTGTACTTCTGTGCCAGCAGTCGCTCCGGGACAGGCTTGAACTGGAAACACCATATATTTTGGAGAG		7	2.549505942169921E-5	52	TCRBV12	TCRBV12				TCRBV12-03/12-04,TCRBV12-04		TCRBD01-01*01	TCRBD01	TCRBD01-01	01				TCRBJ01-03*01	TCRBJ01	TCRBJ01-03	01				5	6	0	4	6	2	29	41	47	55	61	7	Out	VDJ
GAGTCTGCCATCCCCAACCAGACAGCTCTTTACTTCTGTGCCACCAGTGCCCCTTGGGGGGGCCGGAATGAGCAGTTCTTCGGGCCA	CATSAPWGGRNEQFF	7	2.549505942169921E-5	45	TCRBV24-01*01	TCRBV24	TCRBV24-01	01				TCRBD02-01*01	TCRBD02	TCRBD02-01	01				TCRBJ02-01*01	TCRBJ02	TCRBJ02-01	01				5	6	9	0	4	7	36	49	55	62	66	7	In	VDJ
ATCCTGGAGTCGCCCAGCCCCAACCAGACCTCTCTGTACTTCTGTGCCAGCAGTTAGCGGGGCTACAATGAGCAGTTCTTCGGGCCA	CASS*RGYNEQFF	12	4.3705816151484356E-5	39	TCRBV27-01*01	TCRBV27	TCRBV27-01	01				TCRBD02-01*01	TCRBD02	TCRBD02-01	01				TCRBJ02-01*01	TCRBJ02	TCRBJ02-01	01				4	0	6	3	0	3	42	-1	55	-1	62	12	Stop	VDJ
CGCACAGAGCAGGGGGACTCGGCCATGTATCTCTGTGCCAGCAGCACTGGACTAGCGGGGCCACAAGAGACCCAGTACTTCGGGCCA	CASSTGLAGPQETQYF	21	7.648517826509763E-5	48	TCRBV07-09*01	TCRBV07	TCRBV07-09	01				TCRBD02-01*01	TCRBD02	TCRBD02-01	01				TCRBJ02-05*01	TCRBJ02	TCRBJ02-05	01				5	3	1	3	3	2	33	45	48	60	63	21	In	VDJ
TCCGCCAGCACCAACCAGACATCTATGTACCTCTGTGCCAGCAGTTTATTCGGCGCCAAAGGGAAAGAGACCCAGTACTTCGGGCCA	CASSLFGAKGKETQYF	6	2.1852908075742178E-5	48	TCRBV28-01*01	TCRBV28	TCRBV28-01	01								TCRBD01,TCRBD02	TCRBD01-01,TCRBD02-01		TCRBJ02-05*01	TCRBJ02	TCRBJ02-05	01				1	11	0	8	0	3	33	49	60	-1	64	6	In	VDJ
CTGACAGTGACCAGTGCCCATCCTGAAGACAGCAGCTTCTACATCTGCAGTGCTGTCCAAGGGGCCACTGAAGCTTTCTTTGGACAA	CSAVQGATEAFF	13	4.734796749744139E-5	36	TCRBV20	TCRBV20				TCRBV20-01,TCRBV20-or09_02		TCRBD01-01*01	TCRBD01	TCRBD01-01	01				TCRBJ01-01*01	TCRBJ01	TCRBJ01-01	01				5	5	5	2	1	4	45	54	59	64	65	13	In	VDJ
ACTGTGACATCGGCCCAAAAGAACCCGACAGCTTTCTATCTCTGTGCCAGTATTGACAGTTTGAACACTGAAGCTTTCTTTGGACAA	CASIDSLNTEAFF	7	2.549505942169921E-5	39	TCRBV19-01*01	TCRBV19	TCRBV19-01	01				TCRBD01-01*01	TCRBD01	TCRBD01-01	01				TCRBJ01-01*01	TCRBJ01	TCRBJ01-01	01				7	2	2	5	2	0	42	52	54	59	61	7	In	VDJ
GAGCTGAATGTGAACGCCTTGGAGCTGGACGACTCGGCCCTGTATCTCTGTGCCAGCAGCTTGAACACTGAAGCTTTCTTTGGACAA	CASSLNTEAFF	3	1.0926454037871089E-5	33	TCRBV05-04*01	TCRBV05	TCRBV05-04	01											TCRBJ01-01*01	TCRBJ01	TCRBJ01-01	01				3	0	0	0	0	0	48	-1	-1	-1	61	3	In	VJ
NTGTCGGCTGCTCCCTCCCAGACATCTGTGTACTTCTGTGCCAGCAGTAGGACCCCTTGGGGGGACGAAAAACTGTTTTTTGGCAGT	CASSRTPWGDEKLFF	8	2.913721076765624E-5	45	TCRBV06-05*01	TCRBV06	TCRBV06-05	01				TCRBD02-01*01	TCRBD02	TCRBD02-01	01				TCRBJ01-04*01	TCRBJ01	TCRBJ01-04	01				5	10	9	1	2	8	36	48	58	64	66	8	In	VDJ
TCGGCCCAAAAGAACCCGACAGCTTTCTATCTCTGTGCCAGTTCCCCGGCGTACAGGGGAAGGAATCAGCCCCAGCATTTTGGTGAT	CASSPAYRGRNQPQHF	9	3.277936211361327E-5	48	TCRBV19-01*01	TCRBV19	TCRBV19-01	01				TCRBD01-01*01	TCRBD01	TCRBD01-01	01				TCRBJ01-05*01	TCRBJ01	TCRBJ01-05	01				8	10	3	2	4	4	33	42	52	59	63	9	In	VDJ
GTGACCAGTGCCCATCCTGAAGACAGCAGCTTCTACATCTGCAGTGCTAGAGATGGGCGTTCCAATCAGCCCCAGCATTTTGGTGAT	CSARDGRSNQPQHF	15	5.463227018935545E-5	42	TCRBV20	TCRBV20				TCRBV20-01,TCRBV20-or09_02		TCRBD01-01*01	TCRBD01	TCRBD01-01	01				TCRBJ01-05*01	TCRBJ01	TCRBJ01-05	01				0	1	8	0	4	3	39	53	54	58	62	15	In	VDJ
GCCAGCACCAACCAGACATCTATGTACCTCTGTGCCAGCAGTTTTGGTACTTCGGCTCGGGGACGCTATGGCTACACCTTCGGTTCG	CASSFGTSARGRYGYTF	6	2.1852908075742178E-5	51	TCRBV28-01*01	TCRBV28	TCRBV28-01	01								TCRBD01,TCRBD02	TCRBD01-01,TCRBD02-01		TCRBJ01-02*01	TCRBJ01	TCRBJ01-02	01				3	15	0	7	1	4	30	44	59	64	65	6	In	VDJ
AGGCTGGAGTTGGCTGCTCCCTCCCAGACATCTGTGTACTTCTGTGCCAGCGTAACCGGGCAAGACTATGGCTACACCTTCGGTTCG	CASVTGQDYGYTF	12	4.3705816151484356E-5	39	TCRBV06-06	TCRBV06	TCRBV06-06				01,04					TCRBD01,TCRBD02	TCRBD01-01,TCRBD02-01		TCRBJ01-02*01	TCRBJ01	TCRBJ01-02	01				8	6	8	0	3	3	42	51	57	61	64	12	In	VDJ
CTACACGCCCTGCAGCCAGAAGACTCAGCCCTGTATCTCTGCGCCAGCAGCCAAGATTCGAGGGCACGCAGCTACACCTTCGGTTCG	CASSQDSRARSYTF	4	1.456860538382812E-5	42	TCRBV04-01*01	TCRBV04	TCRBV04-01	01				TCRBD02-01*02	TCRBD02	TCRBD02-01	02				TCRBJ01-02*01	TCRBJ01	TCRBJ01-02	01				0	3	11	0	6	9	39	56	59	64	70	4	In	VDJ
GTCCACGGAGTCAGGGGACACAGCACTGTATTTCTGTGCCAGCAGCAAAGTGACTAGCGGGGATAGTACGAGCAGTACTTCGGGCCG		14	5.099011884339842E-5	47	TCRBV21-01*01	TCRBV21	TCRBV21-01	01				TCRBD02-01*01	TCRBD02	TCRBD02-01	01				TCRBJ02-07*01	TCRBJ02	TCRBJ02-07	01				1	1	2	3	4	4	34	50	51	62	66	14	Out	VDJ
CGGTCCACAAAGCTGGAGGACTCAGCCATGTACTTCTGTGCCAGCACTACCTGGGGGGACAGGGGCTACGAGCAGTACTTCGGGCCG	CASTTWGDRGYEQYF	10	3.64215134595703E-5	45	TCRBV02-01	TCRBV02	TCRBV02-01				01,03	TCRBD01-01*01	TCRBD01	TCRBD01-01	01				TCRBJ02-07*01	TCRBJ02	TCRBJ02-07	01				7	9	0	2	0	3	36	46	55	-1	65	10	In	VDJ
TCTCAAGATCCAGCCTGCAAAGCTTGAGGACTCGGCCGTGTATCTCTGTGCCAGCAGCACCCGTCCTACGAGCAGTACTTCGGGCCG		5	1.821075672978515E-5	35	TCRBV11-02*01	TCRBV11	TCRBV11-02	01								TCRBD01,TCRBD02	TCRBD01-01,TCRBD02-01		TCRBJ02-07*01	TCRBJ02	TCRBJ02-07	01				5	0	3	7	3	1	46	-1	58	60	63	5	Out	VDJ
GTGACATCGGCCCAAAAGAACCCGACAGCTTTCTATCTCTGTGCCAGTAGTATATGGTCCAGGCCCTACGAGCAGTACTTCGGGCCG	CASSIWSRPYEQYF	3	1.0926454037871089E-5	42	TCRBV19-01*01	TCRBV19	TCRBV19-01	01				TCRBD01-01*01	TCRBD01	TCRBD01-01	01				TCRBJ02-07*01	TCRBJ02	TCRBJ02-07	01				2	5	4	4	1	2	39	54	59	63	64	3	In	VDJ
ATCCAGCGCACACAGCAGGAGGACTCGGCCGTGTATCTCTGTGCCAGCAGCTTAGTGACAGGGGGGATAGGGCAGTTCTTCGGGCCA	CASSLVTGGIGQFF	4	1.456860538382812E-5	42	TCRBV07-02	TCRBV07	TCRBV07-02				01,02	TCRBD01-01*01	TCRBD01	TCRBD01-01	01				TCRBJ02-01*01	TCRBJ02	TCRBJ02-01	01				1	1	2	1	6	12	39	55	56	65	71	4	In	VDJ
ACCAGTGCCCATCCTGAAGACAGCAGCTTCTACATCTGCAGTGCTAGAAAGGCTAGCGGGGGGGGAAATGAGCAGTTCTTCGGGCCA	CSARKASGGGNEQFF	19	6.920087557318357E-5	45	TCRBV20	TCRBV20				TCRBV20-01,TCRBV20-or09_02		TCRBD02-01*01	TCRBD02	TCRBD02-01	01				TCRBJ02-01*01	TCRBJ02	TCRBJ02-01	01				2	4	4	0	2	7	36	48	52	64	66	19	In	VDJ
CTAAACCTGAGCTCTCTGGAGCTGGGGGACTCAGCTTTGTATTTCTGTGCCAGCAGCCTCCCTCCAAATGAGCAGTTCTTCGGGCCA	CASSLPPNEQFF	15	5.463227018935545E-5	36	TCRBV09-01*01	TCRBV09	TCRBV09-01	01								TCRBD01,TCRBD02	TCRBD01-01,TCRBD02-01		TCRBJ02-01*01	TCRBJ02	TCRBJ02-01	01				4	7	4	6	0	7	45	57	64	-1	66	15	In	VDJ
TCCCTGGAGCTTGGTGACTCTGCTGTGTATTTCTGTGCCAGCAGTCGGACAGGGAAGTCGAACACCGGGGAGCTGTTTTTTGGAGAA	CASSRTGKSNTGELFF	16	5.827442153531248E-5	48	TCRBV03-01/03-02*01	TCRBV03	TCRBV03-01/03-02	01				TCRBD01-01*01	TCRBD01	TCRBD01-01	01				TCRBJ02-02*01	TCRBJ02	TCRBJ02-02	01				6	2	1	3	4	0	33	44	46	54	58	16	In	VDJ
CCTGCAAAGCTTGAGGACTCGGCCGTGTATCTCTGTGCCAGCAGCTTAGTGGCCCCAGGGGGCTACACTGAAGCTTTCTTTGGACAA	CASSLVAPGGYTEAFF	7	2.549505942169921E-5	48	TCRBV11-02	TCRBV11	TCRBV11-02				01,03	TCRBD01-01*01	TCRBD01	TCRBD01-01	01				TCRBJ01-01*01	TCRBJ01	TCRBJ01-01	01				1	6	4	0	1	3	33	49	55	63	64	7	In	VDJ
ACTCTGACAGTGACCAGTGCCCATCCTGAAGACAGCAGCTTCTACATCTGCAGTGCTAGGGGGGACACTGAAGCTTTCTTTGGACAA	CSARGDTEAFF	6	2.1852908075742178E-5	33	TCRBV20-01	TCRBV20	TCRBV20-01				01,04					TCRBD01,TCRBD02	TCRBD01-01,TCRBD02-01		TCRBJ01-01*01	TCRBJ01	TCRBJ01-01	01				3	0	6	1	0	3	48	-1	59	-1	64	6	In	VDJ
ATTCAGCGCACAGAGCAGCGGGACTCAGCCATGTATCGCTGTGCCAGCAGCCGTTCAGGGCTGGAGGGAAAACTGTTTTTTGGCAGT	CASSRSGLEGKLFF	6	2.1852908075742178E-5	42	TCRBV07-07*01	TCRBV07	TCRBV07-07	01				TCRBD02-01*02	TCRBD02	TCRBD02-01	02				TCRBJ01-04*01	TCRBJ01	TCRBJ01-04	01				5	11	10	0	0	10	39	51	62	-1	68	6	In	VDJ
TCGGCCCAAAAGAACCCGACAGCTTTCTATCTCTGTGCCAGTAGTAGGGACGGGACAGCGTTTAATGAAAAACTGTTTTTTGGCAGT	CASSRDGTAFNEKLFF	9	3.277936211361327E-5	48	TCRBV19-01*01	TCRBV19	TCRBV19-01	01				TCRBD01-01*01	TCRBD01	TCRBD01-01	01				TCRBJ01-04*01	TCRBJ01	TCRBJ01-04	01				4	5	0	5	4	4	33	46	51	58	62	9	In	VDJ
CAGCGCACAGAGCGGGGGGACTCAGCCGTGTATCTCTGTGCCAGCAGCTTCCGGACAGGGAGGGATCAGCCCCAGCATTTTGGTGAT	CASSFRTGRDQPQHF	4	1.456860538382812E-5	45	TCRBV07-03*01	TCRBV07	TCRBV07-03	01				TCRBD01-01*01	TCRBD01	TCRBD01-01	01				TCRBJ01-05*01	TCRBJ01	TCRBJ01-05	01				3	2	1	3	4	5	36	50	52	60	64	4	In	VDJ
GCCTTGGAGCTGGAGGACTCGGCCCTGTATCTCTGTGCCAGCAGCCCGGGACAGGTCTATAGCAATCAGCCCCAGCATTTTGGTGAT	CASSPGQVYSNQPQHF	3	1.0926454037871089E-5	48	TCRBV05-08*01	TCRBV05	TCRBV05-08	01				TCRBD01-01*01	TCRBD01	TCRBD01-01	01				TCRBJ01-05*01	TCRBJ01	TCRBJ01-05	01				4	2	0	4	4	0	33	45	47	55	59	3	In	VDJ
CCCTAGAGTCTGCCATCCCCAACCAGACAGCTCTTTACTTCTGTGCCACCAGTGACCCCGGGGGAGGCCCCCCAGCATTTTGGTGAT		3	1.0926454037871089E-5	40	TCRBV24-01*01	TCRBV24	TCRBV24-01	01				TCRBD02-01	TCRBD02	TCRBD02-01				01,02	TCRBJ01-05*01	TCRBJ01	TCRBJ01-05	01				4	3	8	2	5	10	41	55	58	64	69	3	Out	VDJ
NNNNNNNTGTCGGCTGCTCCCTCCCAGACATCTGTGTACTTCTGTGCCAGCAGTGAAGTCCAGGGAGGTGGCTACACCTTCGGTTCG	CASSEVQGGGYTF	14	5.099011884339842E-5	39	TCRBV06-01*01	TCRBV06	TCRBV06-01	01				TCRBD02-01*02	TCRBD02	TCRBD02-01	02				TCRBJ01-02*01	TCRBJ01	TCRBJ01-02	01				1	4	9	1	0	7	42	58	62	-1	68	14	In	VDJ
CTGATTCTGGAGTCCGCCAGCACCAACCAGACATCTATGTACCTCTGTGCCAGCAGCCTGGTGGAGTCTGGCTACACCTTCGGTTCG	CASSLVESGYTF	5	1.821075672978515E-5	36	TCRBV28-01*01	TCRBV28	TCRBV28-01	01				TCRBD02-01*02	TCRBD02	TCRBD02-01	02				TCRBJ01-02*01	TCRBJ01	TCRBJ01-02	01				6	6	10	2	2	7	45	56	62	66	68	5	In	VDJ
ACATCGGCCCAAAAGAACCCGACAGCTTTCTATCTCTGTGCCAGTAGTATCGGGCTGGGGCGTAACTATGGCTACACCTTCGGTTCG	CASSIGLGRNYGYTF	8	2.913721076765624E-5	45	TCRBV19-01*01	TCRBV19	TCRBV19-01	01				TCRBD01-01*01	TCRBD01	TCRBD01-01	01				TCRBJ01-02*01	TCRBJ01	TCRBJ01-02	01				3	6	7	0	1	1	36	50	56	61	62	8	In	VDJ
ACATCGGCCCAAAAGAACCCGACAGCTTTCTATCTCTGTGCCAGTAGTATAGTCTCCGGGGGAAGAAATGGCTACACCTTCGGTTCG	CASSIVSGGRNGYTF	3	1.0926454037871089E-5	45	TCRBV19-01*01	TCRBV19	TCRBV19-01	01				TCRBD02-01*01	TCRBD02	TCRBD02-01	01				TCRBJ01-02*01	TCRBJ01	TCRBJ01-02	01				1	4	8	2	5	6	36	52	56	62	67	3	In	VDJ
ACCTTGGAGCTGGGGGACTCGGCCCTTTATCTTTGCGCCAGCAGCTTACGAGTTGGGGGGGCTCGCGTGGAGCAGTACTTCGGGCCG	CASSLRVGGARVEQYF	12	4.3705816151484356E-5	48	TCRBV05-01*01	TCRBV05	TCRBV05-01	01				TCRBD02-01*01	TCRBD02	TCRBD02-01	01				TCRBJ02-07*01	TCRBJ02	TCRBJ02-07	01				2	7	9	0	8	7	33	47	54	61	69	12	In	VDJ
GGAGTCGGCTGCTCCCTCCCAGACATCTGTGTACTTCTGTGCCAGCAGTTTTTTTGGACAGGGGGCTACGAGCAGTACTTCGGGCCG		3	1.0926454037871089E-5	44	TCRBV06-01*01	TCRBV06	TCRBV06-01	01				TCRBD01-01*01	TCRBD01	TCRBD01-01	01				TCRBJ02-07*01	TCRBJ02	TCRBJ02-07	01				5	6	1	1	0	3	37	49	55	-1	65	3	Out	VDJ
CTTGGTGACTCTGCTGTGTATTTCTGTGCCAGCAGCCAAGGGTTCAATCGGGGACCGGGGAGCTCCTACGAGCAGTACTTCGGGCCG	CASSQGFNRGPGSSYEQYF	18	6.555872422722654E-5	57	TCRBV03-01/03-02*01	TCRBV03	TCRBV03-01/03-02	01								TCRBD01,TCRBD02	TCRBD01-01,TCRBD02-01		TCRBJ02-07*01	TCRBJ02	TCRBJ02-07	01				1	10	0	7	7	0	24	40	50	55	62	18	In	VDJ
GTGACCAGTGCCCATCCTGAAGACAGCAGCTTCTACATCTGCAGTGCTAGGAGGGACCTCTTCCCCTACGAGCAGTACTTCGGGCCG	CSARRDLFPYEQYF	14	5.099011884339842E-5	42	TCRBV20	TCRBV20				TCRBV20-01,TCRBV20-or09_02						TCRBD01,TCRBD02	TCRBD01-01,TCRBD02-01		TCRBJ02-07*01	TCRBJ02	TCRBJ02-07	01				3	2	0	7	7	2	39	50	52	57	64	14	In	VDJ
ACGATCCAGCGCACAGAGCAGGAGGACTCGGCCGTGTATCTCTGTGCCAGCAGCTCCAAACAAAACTACGAGCAGTACTTCGGGCCG	CASSSKQNYEQYF	7	2.549505942169921E-5	39	TCRBV07-02	TCRBV07	TCRBV07-02				01,02	TCRBD01-01*01	TCRBD01	TCRBD01-01	01				TCRBJ02-07*01	TCRBJ02	TCRBJ02-07	01				4	4	3	6	3	3	42	55	59	62	65	7	In	VDJ
CCTAGAGTCTGCCATCCCCAACCAGACAGCTCTTTACTTCTGTGCCACCAGTCGCAGGAGATTGGAAACACCATATATTTTGGAGAG		7	2.549505942169921E-5	41	TCRBV24-01*01	TCRBV24	TCRBV24-01	01								TCRBD01,TCRBD02	TCRBD01-01,TCRBD02-01		TCRBJ01-03*01	TCRBJ01	TCRBJ01-03	01				6	2	4	4	4	3	40	52	54	58	62	7	Out	VDJ
ACCAGTGCCCATCCTGAAGACAGCAGCTTCTACATCTGCAGTGCTAGAGATGTGGGATCCTCTGGAAACACCATATATTTTGGAGAG	CSARDVGSSGNTIYF	7	2.549505942169921E-5	45	TCRBV20	TCRBV20				TCRBV20-01,TCRBV20-or09_02						TCRBD01,TCRBD02	TCRBD01-01,TCRBD02-01		TCRBJ01-03*01	TCRBJ01	TCRBJ01-03	01				0	3	0	8	2	0	36	50	53	57	59	7	In	VDJ
AACGCCTTGTTGCTGGGGGACTCGGCCCTGTATCTCTGTGCCAGCAGCTTGCTCGGGACAGTTAATTCACCCCTCCACTTTGGGAAC	CASSLLGTVNSPLHF	21	7.648517826509763E-5	45	TCRBV05-05*01	TCRBV05	TCRBV05-05	01				TCRBD01-01*01	TCRBD01	TCRBD01-01	01				TCRBJ01-06*02	TCRBJ01	TCRBJ01-06	02				1	3	0	5	1	6	36	51	54	61	62	21	In	VDJ
CGGTCCACAAAGCTGGAGGACTCAGCCATGTACTTCTGTGCCAGCAGGGACAGGGACTCCCTAAATTCACCCCTCCACTTTGGGAAC	CASRDRDSLNSPLHF	22	8.012732961105466E-5	45	TCRBV02-01	TCRBV02	TCRBV02-01				01,03	TCRBD01-01*01	TCRBD01	TCRBD01-01	01				TCRBJ01-06*02	TCRBJ01	TCRBJ01-06	02				6	0	1	3	8	7	36	-1	47	55	63	22	In	VDJ
CCTGGAGCTTGGTGACTCTGCTGTGTATTTCTGTGCCAGCAGCCAAGGGCCGGAACAGGGGACTACAATGAGCAGTTCTTCGGGCCA		9	3.277936211361327E-5	50	TCRBV03-01/03-02*01	TCRBV03	TCRBV03-01/03-02	01				TCRBD01-01*01	TCRBD01	TCRBD01-01	01				TCRBJ02-01*01	TCRBJ02	TCRBJ02-01	01				1	7	3	2	1	3	31	47	54	61	62	9	Out	VDJ
CCCTCAGAACCCAGGGACTCAGCTGTGTACTTCTGTGCCAGCAGTGACTCGAGGGGGCGCGTCACCGGGGAGCTGTTTTTTGGAGAA	CASSDSRGRVTGELFF	3	1.0926454037871089E-5	48	TCRBV12	TCRBV12				TCRBV12-03/12-04,TCRBV12-04		TCRBD01-01*01	TCRBD01	TCRBD01-01	01				TCRBJ02-02*01	TCRBJ02	TCRBJ02-02	01				5	6	5	0	4	4	33	45	51	58	62	3	In	VDJ
ACTCTGACAGTGACCAGTGCCCATCCTGAAGACAGCAGCTTCTACATCTGCAGTGCTCCCAGGGGAGCTGAAGCTTTCTTTGGACAA	CSAPRGAEAFF	5	1.821075672978515E-5	33	TCRBV20-01	TCRBV20	TCRBV20-01				01,04	TCRBD01-01*01	TCRBD01	TCRBD01-01	01				TCRBJ01-01*01	TCRBJ01	TCRBJ01-01	01				5	2	4	2	2	6	48	57	59	65	67	5	In	VDJ
ACATCGGCCCAAAAGAACCCGACAGCTTTCTATCTCTGTGCCAGTAGTATGTCGGGCAGGGTGAACACTGAAGCTTTCTTTGGACAA	CASSMSGRVNTEAFF	14	5.099011884339842E-5	45	TCRBV19-01*01	TCRBV19	TCRBV19-01	01				TCRBD01-01*01	TCRBD01	TCRBD01-01	01				TCRBJ01-01*01	TCRBJ01	TCRBJ01-01	01				3	6	4	3	0	0	36	50	56	-1	61	14	In	VDJ
AACGCCTTGGAGCTGGACGACTCGGCCCTGTATCTCTGTGCCAGCAGCGTTCCGGGACAGGGACATGAAAAACTGTTTTTTGGCAGT	CASSVPGQGHEKLFF	13	4.734796749744139E-5	45	TCRBV05-04*01	TCRBV05	TCRBV05-04	01				TCRBD01-01*01	TCRBD01	TCRBD01-01	01				TCRBJ01-04*01	TCRBJ01	TCRBJ01-04	01				4	5	0	3	2	6	36	48	53	62	64	13	In	VDJ
ACATCGGCCCAAAAGAACCCGACAGCTTTCTATCTCTGTGCCAGTAGTGAAATGGGGACAGGGAATGAAAAACTGTTTTTTGGCAGT	CASSEMGTGNEKLFF	11	4.006366480552733E-5	45	TCRBV19-01*01	TCRBV19	TCRBV19-01	01				TCRBD01-01*01	TCRBD01	TCRBD01-01	01				TCRBJ01-04*01	TCRBJ01	TCRBJ01-04	01				5	6	0	3	0	5	36	48	54	-1	63	11	In	VDJ
TGGAGTCGCCCAGCCCCAACCAGACCTCTCTGTACTTCTGTGCCAGCAGCCCCCAACAGGGGCCAAGGGCCCCAGCATTTTGGTGAT		3	1.0926454037871089E-5	43	TCRBV27-01*01	TCRBV27	TCRBV27-01	01				TCRBD01-01*01	TCRBD01	TCRBD01-01	01				TCRBJ01-05*01	TCRBJ01	TCRBJ01-05	01				6	6	3	2	6	9	38	49	55	62	68	3	Out	VDJ
GAGTCGCCCAGCCCCAACCAGACCTCTCTGTACTTCTGTGCCAGCAGTAGAACAGGGGGCGATTATCAGCCCCAGCATTTTGGTGAT	CASSRTGGDYQPQHF	3	1.0926454037871089E-5	45	TCRBV27-01*01	TCRBV27	TCRBV27-01	01				TCRBD01-01*01	TCRBD01	TCRBD01-01	01				TCRBJ01-05*01	TCRBJ01	TCRBJ01-05	01				5	3	3	0	4	5	36	48	51	60	64	3	In	VDJ
CTGGAGTCCGCCAGCACCAACCAGACATCTATGTACCTCTGTGCCAGCACAGATGGGGCAGGGGATCAGCCCCAGCATTTTGGTGAT	CASTDGAGDQPQHF	8	2.913721076765624E-5	42	TCRBV28-01*01	TCRBV28	TCRBV28-01	01				TCRBD01-01*01	TCRBD01	TCRBD01-01	01				TCRBJ01-05*01	TCRBJ01	TCRBJ01-05	01				7	9	4	2	0	5	39	49	58	-1	64	8	In	VDJ
CCCTCAGAACCCAGGGACTCAGCTGTGTACTTCTGTGCCAGCAGAGTCTATCTAGCAGGAGAAGATCAGCCCCAGCATTTTGGTGAT	CASRVYLAGEDQPQHF	7	2.549505942169921E-5	48	TCRBV12	TCRBV12				TCRBV12-03/12-04,TCRBV12-04		TCRBD02-01	TCRBD02	TCRBD02-01				01,02	TCRBJ01-05*01	TCRBJ01	TCRBJ01-05	01				6	7	4	7	8	5	33	44	51	56	64	7	In	VDJ
ATCAATTCCCTGGAGCTTGGTGACTCTGCTGTGTATTTCTGTGCCAGCAGCCACAGGGGGCGCAATCAGCCCCAGCATTTTGGTGAT	CASSHRGRNQPQHF	11	4.006366480552733E-5	42	TCRBV03-01/03-02*01	TCRBV03	TCRBV03-01/03-02	01				TCRBD01-01*01	TCRBD01	TCRBD01-01	01				TCRBJ01-05*01	TCRBJ01	TCRBJ01-05	01				3	0	4	0	0	2	39	-1	53	-1	61	11	In	VDJ
CCTCCTCCCAGACATCTGTATATTTCTGCGCCAGCAGTGAGTCGGTGGAGGGGGCGCGGGAGCAATCAGCCCCAGCATTTTGGTGAT		8	2.913721076765624E-5	55	TCRBV10-01	TCRBV10	TCRBV10-01				01,03	TCRBD01-01*01	TCRBD01	TCRBD01-01	01				TCRBJ01-05*01	TCRBJ01	TCRBJ01-05	01				0	5	5	0	5	1	26	43	48	55	60	8	Out	VDJ
ATTCTGGAGTCCGCCAGCACCAACCAGACATCTATGTACCTCTGTGCCAGCAGTTTAGTTCTGAGCCAGCCCCAGCATTTTGGTGAT	CASSLVLSQPQHF	3	1.0926454037871089E-5	39	TCRBV28-01*01	TCRBV28	TCRBV28-01	01				TCRBD02-01	TCRBD02	TCRBD02-01				01,02	TCRBJ01-05*01	TCRBJ01	TCRBJ01-05	01				2	6	6	7	0	7	42	57	63	-1	66	3	In	VDJ
GTGAACGCCTTGTTGCTGGGGGACTCGGCCCTCTATCTCTGTGCCAGCAGCTTCCGGGACAGTCGGTATGGCTACACCTTCGGTTCG	CASSFRDSRYGYTF	9	3.277936211361327E-5	42	TCRBV05-06*01	TCRBV05	TCRBV05-06	01				TCRBD01-01*01	TCRBD01	TCRBD01-01	01				TCRBJ01-02*01	TCRBJ01	TCRBJ01-02	01				2	2	0	5	4	5	39	53	55	62	66	9	In	VDJ
AAGATCCAGCCTGCAAAGCTTGAGGACTCGGCCGTGTATCTCTGTGCCAGCAGCGACTCCGGGCTCTATGGCTACACCTTCGGTTCG	CASSDSGLYGYTF	2	7.28430269191406E-6	39	TCRBV11-02*01	TCRBV11	TCRBV11-02	01								TCRBD01,TCRBD02	TCRBD01-01,TCRBD02-01		TCRBJ01-02*01	TCRBJ01	TCRBJ01-02	01				5	6	8	0	1	4	42	54	60	64	65	2	In	VDJ
ATCCAGCGCACACAGCAGGAGGACTCGGCCGTGTATCTCTGTGCCAGCAGCTTAGTTGGGGCGGACTATGGCTACACCTTCGGTTCG	CASSLVGADYGYTF	2	7.28430269191406E-6	42	TCRBV07-02	TCRBV07	TCRBV07-02				01,02	TCRBD01-01*01	TCRBD01	TCRBD01-01	01				TCRBJ01-02*01	TCRBJ01	TCRBJ01-02	01				1	2	7	0	2	3	39	55	57	62	64	2	In	VDJ
GAGATCCAGCGCACAGAGCAGGGGGACTCGGCCATGTATCTCTGTGCCAGCAGCAACAGGGGCGACTATGGCTACACCTTCGGTTCG	CASSNRGDYGYTF	12	4.3705816151484356E-5	39	TCRBV07-09*01	TCRBV07	TCRBV07-09	01				TCRBD01-01*01	TCRBD01	TCRBD01-01	01				TCRBJ01-02*01	TCRBJ01	TCRBJ01-02	01				5	1	3	2	2	3	42	54	55	62	64	12	In	VDJ
CACGCCCTGCAGCCAGAAGACTCAGCCCTGTATCTCTGCGCCAGCAGCTAATGGCGGCGCTCCAACTATGGCTACACCTTCGGTTCG	CASS*WRRSNYGYTF	6	2.1852908075742178E-5	45	TCRBV04-01*01	TCRBV04	TCRBV04-01	01				TCRBD02-01	TCRBD02	TCRBD02-01				01,02	TCRBJ01-02*01	TCRBJ01	TCRBJ01-02	01				5	5	7	5	6	2	36	48	53	57	63	6	Stop	VDJ
CTCAGGCTGGAGTTGGCTGCTCCCTCCCAGACATCTGTGTACTTCTGTGCCAGCTTGGGGAGGAGGAATGGCTACACCTTCGGTTCG	CASLGRRNGYTF	15	5.463227018935545E-5	36	TCRBV06-06	TCRBV06	TCRBV06-06				01,04	TCRBD02-01*02	TCRBD02	TCRBD02-01	02				TCRBJ01-02*01	TCRBJ01	TCRBJ01-02	01				8	3	9	1	4	6	45	54	57	63	67	15	In	VDJ
NNNTGAAGATCCAGCCCTCAGAACCCAGGGACTCAGCTGTGTACTTCTGTGCCAGCAGTCCCTTGATGGGAGCAGTACTTCGGGCCG		3	1.0926454037871089E-5	34	TCRBV12-03/12-04*01	TCRBV12	TCRBV12-03/12-04	01								TCRBD01,TCRBD02	TCRBD01-01,TCRBD02-01		TCRBJ02-07*01	TCRBJ02	TCRBJ02-07	01				5	8	0	10	0	7	47	59	67	-1	69	3	Out	VDJ
NNNNNNNNNNNCATCCTGAGGATCCAGCAGGTAGTGCGAGGAGATTCGGCAGCTTATTTATGATGGAGCGAGCAGTACTTCGGGCCG	*WSEQYF	15	5.463227018935545E-5	21	TCRBV18-01*01	TCRBV18	TCRBV18-01	01				TCRBD02-01*02	TCRBD02	TCRBD02-01	02				TCRBJ02-07*01	TCRBJ02	TCRBJ02-07	01				18	5	10	2	0	6	60	59	64	-1	68	15	Stop	VDJ
CTGCAGCCAGAAGACTCGGCCCTGTATCTCTGTGCCAGCAGCCAAGATCTATACGGACAGGGGAATTACGAGCAGTACTTCGGGCCG	CASSQDLYGQGNYEQYF	4	1.456860538382812E-5	51	TCRBV04-02*01	TCRBV04	TCRBV04-02	01				TCRBD01-01*01	TCRBD01	TCRBD01-01	01				TCRBJ02-07*01	TCRBJ02	TCRBJ02-07	01				0	7	1	2	3	4	30	47	54	63	66	4	In	VDJ
AGGCTGGAGTTGGCTGCTCCCTCCCAGACATCTGTGTACTTCTGTGCCAGCAGTTACCCTGAATTCTACGAGCAGTACTTCGGGCCG	CASSYPEFYEQYF	13	4.734796749744139E-5	39	TCRBV06-06*01	TCRBV06	TCRBV06-06	01								TCRBD01,TCRBD02	TCRBD01-01,TCRBD02-01		TCRBJ02-07*01	TCRBJ02	TCRBJ02-07	01				2	3	2	8	3	3	42	57	60	62	65	13	In	VDJ
AACGCCTTGGAGCTGGACGACTCGGCCCTGTATCTCTGTGCCAGCAGCTCGGGGGAAACAGGGGGCTACGAGCAGTACTTCGGGCCG	CASSSGETGGYEQYF	12	4.3705816151484356E-5	45	TCRBV05-04*01	TCRBV05	TCRBV05-04	01				TCRBD01-01*01	TCRBD01	TCRBD01-01	01				TCRBJ02-07*01	TCRBJ02	TCRBJ02-07	01				3	8	3	1	0	3	36	49	57	-1	65	12	In	VDJ
TCCGCCAGCACCAACCAGACATCTATGTACCTCTGTGCCAGCAGTTTTGCCCAGGGCGGACGGGGCTACGAGCAGTACTTCGGGCCG	CASSFAQGGRGYEQYF	4	1.456860538382812E-5	48	TCRBV28-01*01	TCRBV28	TCRBV28-01	01								TCRBD01,TCRBD02	TCRBD01-01,TCRBD02-01		TCRBJ02-07*01	TCRBJ02	TCRBJ02-07	01				3	4	4	3	9	3	33	47	51	56	65	4	In	VDJ
CACATCAATTCCCTGGAGCTTGGTGACTCTGCTGTGTATTTCTGTGCCAGCAGCCGAGGACAGGGCTACGAGCAGTACTTCGGGCCG	CASSRGQGYEQYF	20	7.28430269191406E-5	39	TCRBV03-01/03-02*01	TCRBV03	TCRBV03-01/03-02	01				TCRBD01-01*01	TCRBD01	TCRBD01-01	01				TCRBJ02-07*01	TCRBJ02	TCRBJ02-07	01				4	2	1	3	0	3	42	55	57	-1	65	20	In	VDJ
GCAAAGCTTGAGGACTCGGCCGTGTATCTCTGTGCCAGCAGCTGGGCAACGGACAGGTCTAGCTCCTACGAGCAGTACTTCGGGCCG	CASSWATDRSSSYEQYF	7	2.549505942169921E-5	51	TCRBV11-02	TCRBV11	TCRBV11-02				01,03	TCRBD01-01*01	TCRBD01	TCRBD01-01	01				TCRBJ02-07*01	TCRBJ02	TCRBJ02-07	01				4	7	1	4	5	0	30	43	50	57	62	7	In	VDJ
CTGCTCCCTCCCAGACATCTGTGTACTTGTGTGCCAGCAGTTCCCCAAAGGACTGACTCTGGGGCCAACGTCCTGACTTTCGGGGCC		10	3.64215134595703E-5	52	TCRBV06-08*01	TCRBV06	TCRBV06-08	01				TCRBD02-01	TCRBD02	TCRBD02-01				01,02	TCRBJ02-06*01	TCRBJ02	TCRBJ02-06	01				4	7	1	10	2	0	29	42	49	54	56	10	Out	VDJ
TCCGCCAGCACCAACCAGACATCTATGTACCTCTGTGCCAGCAGTTCCCAGGGGGCTACGGGTAATTCACCCCTCCACTTTGGGAAC	CASSSQGATGNSPLHF	8	2.913721076765624E-5	48	TCRBV28-01*01	TCRBV28	TCRBV28-01	01				TCRBD01-01*01	TCRBD01	TCRBD01-01	01				TCRBJ01-06*02	TCRBJ01	TCRBJ01-06	02				4	2	4	0	6	6	33	46	48	56	62	8	In	VDJ
CAGAGCAGCGGGACTCGGCCATGTATCGCTGTGCCAGCAGCTTAGCGCAAGGGGCGCGCCTATAATTCACCCCTCCACTTTGGGAAC		5	1.821075672978515E-5	52	TCRBV07-06*01	TCRBV07	TCRBV07-06	01				TCRBD01-01*01	TCRBD01	TCRBD01-01	01				TCRBJ01-06*02	TCRBJ01	TCRBJ01-06	02				0	3	5	2	4	2	29	46	49	54	58	5	Out	VDJ
CAGCCTGCAGAGCTTGGGGACTCGGCCGTGTATCTCTGTGCCAGCAGCTTAGGACTAGCGGGGGGTGTTGAGCAGTTCTTCGGGCCA	CASSLGLAGGVEQFF	4	1.456860538382812E-5	45	TCRBV11-03*01	TCRBV11	TCRBV11-03	01				TCRBD02-01*01	TCRBD02	TCRBD02-01	01				TCRBJ02-01*01	TCRBJ02	TCRBJ02-01	01				1	0	2	1	3	9	36	-1	52	65	68	4	In	VDJ
GAGCGGGGGGACTCAGCCGTGTATCTCTGTGCCAGCAGCTCCGGCTTGTTCTCGGGATCCCGGGAAGAGACCCAGTACTTCGGGCCA	CASSSGLFSGSREETQYF	4	1.456860538382812E-5	54	TCRBV07-03*01	TCRBV07	TCRBV07-03	01				TCRBD02-01*02	TCRBD02	TCRBD02-01	02				TCRBJ02-05*01	TCRBJ02	TCRBJ02-05	01				4	12	8	3	7	3	27	40	52	57	64	4	In	VDJ
GAGTCGCCCAGCCCCAACCAGACCTCTCTGTACTTCTGTGCCAGCAGCCTCAAACCGACCTCGGGGGGGACGCAGTATTTTGGCCCA	CASSLKPTSGGTQYF	4	1.456860538382812E-5	45	TCRBV27-01*01	TCRBV27	TCRBV27-01	01				TCRBD02-01*01	TCRBD02	TCRBD02-01	01				TCRBJ02-03*01	TCRBJ02	TCRBJ02-03	01				6	14	8	0	0	9	36	47	61	-1	69	4	In	VDJ
TTGGAGCTGGACGACTCGGCCCTGTATCTCTGTGCCAGCAGCTTGATCTGGGCGGGGGGCGACACCGGGGAGCTGTTTTTTGGAGAA	CASSLIWAGGDTGELFF	8	2.913721076765624E-5	51	TCRBV05-04*01	TCRBV05	TCRBV05-04	01				TCRBD02-01*01	TCRBD02	TCRBD02-01	01				TCRBJ02-02*01	TCRBJ02	TCRBJ02-02	01				1	6	7	1	2	3	30	45	51	59	61	8	In	VDJ
NNNTGAAGATCCAGCCCTCAGAACCCAGGGACTCAGCTGTGTACTTCTGTGCTTGCGCCGAACACCGGGGAGCTGTTTTTTGGAGAA		6	2.1852908075742178E-5	34	TCRBV12-03/12-04*01	TCRBV12	TCRBV12-03/12-04	01				TCRBD02-01	TCRBD02	TCRBD02-01				01,02	TCRBJ02-02*01	TCRBJ02	TCRBJ02-02	01				12	2	7	6	1	0	47	52	54	57	58	6	Out	VDJ
ATCCAGCGCACAGAGCAGGGGGACTCGGCCATGTATCTCTGTGCCGGGTACCCGGACGGTTTGAACACTGAAGCTTTCTTTGGACAA	CAGYPDGLNTEAFF	15	5.463227018935545E-5	42	TCRBV07-09	TCRBV07	TCRBV07-09				01,05,06					TCRBD01,TCRBD02	TCRBD01-01,TCRBD02-01		TCRBJ01-01*01	TCRBJ01	TCRBJ01-01	01				11	8	1	7	4	0	39	45	53	57	61	15	In	VDJ
CTGGAGTCAGCTACCCGCTCCCAGACATCTGTGTATTTCTGCGCCAGCAGGGGACAGGTCTTGAACACTGAAGCTTTCTTTGGACAA	CASRGQVLNTEAFF	4	1.456860538382812E-5	42	TCRBV10-02*01	TCRBV10	TCRBV10-02	01				TCRBD01-01*01	TCRBD01	TCRBD01-01	01				TCRBJ01-01*01	TCRBJ01	TCRBJ01-01	01				6	0	0	4	3	0	39	-1	50	58	61	4	In	VDJ
TCCGCTACCAGCTCCCAGACATCTGTGTACTTCTGTGCCATCAGCGAATACAGGGGGGGAATGAACACTGAAGCTTTCTTTGGACAA	CAISEYRGGMNTEAFF	12	4.3705816151484356E-5	48	TCRBV10-03*01	TCRBV10	TCRBV10-03	01				TCRBD01-01*01	TCRBD01	TCRBD01-01	01				TCRBJ01-01*01	TCRBJ01	TCRBJ01-01	01				6	5	3	1	4	0	33	44	49	57	61	12	In	VDJ
ATCCAGCGCACAGAGCAGGGGGACTCGGCCATGTATCTCTGTGCCAGCAGCCACCCGTTAGGGTTTGAAAAACTGTTTTTTGGCAGT	CASSHPLGFEKLFF	18	6.555872422722654E-5	42	TCRBV07-09*01	TCRBV07	TCRBV07-09	01								TCRBD01,TCRBD02	TCRBD01-01,TCRBD02-01		TCRBJ01-04*01	TCRBJ01	TCRBJ01-04	01				5	8	5	3	2	7	39	51	59	63	65	18	In	VDJ
ACGATCCAGCGCACAGAGCAGGAGGACTCGGCCGTGTATCTCTGTGCCAGCTCCCAAGGGACAGGGGAAAAACTGTTTTTTGGCAGT	CASSQGTGEKLFF	5	1.821075672978515E-5	39	TCRBV07-02	TCRBV07	TCRBV07-02				01,02	TCRBD01-01*01	TCRBD01	TCRBD01-01	01				TCRBJ01-04*01	TCRBJ01	TCRBJ01-04	01				8	6	0	3	0	8	42	51	57	-1	66	5	In	VDJ
CAGCCAGAAGACTCAGCCCTGTATCTCTGCGCCAGCAGCCAAGATAATTCAGGGGCCTCCTCCCGGGAAAAACTGTTTTTTGGCAGT	CASSQDNSGASSREKLFF	19	6.920087557318357E-5	54	TCRBV04-01*01	TCRBV04	TCRBV04-01	01				TCRBD01-01*01	TCRBD01	TCRBD01-01	01				TCRBJ01-04*01	TCRBJ01	TCRBJ01-04	01				0	5	4	2	11	8	27	44	49	55	66	19	In	VDJ
ATTCTGGAGTCCGCCAGCACCAACCAGACATCTATGTACCTCTGTGCCAGCAGGGATGGACAGAGCGAAAAACTGTTTTTTGGCAGT	CASRDGQSEKLFF	2	7.28430269191406E-6	39	TCRBV28-01*01	TCRBV28	TCRBV28-01	01				TCRBD01-01*01	TCRBD01	TCRBD01-01	01				TCRBJ01-04*01	TCRBJ01	TCRBJ01-04	01				6	4	1	5	3	8	42	53	57	63	66	2	In	VDJ
CCAGGCCTGGGGGACGCAGCCATGTACCTGTGTGCCACCGGACGGGGGACAGGGAACCGAATCAAGGAGCCCCAGCATTTTGGTGAT	CATGRGTGNRIKEPQHF	4	1.456860538382812E-5	51	TCRBV15-01*02	TCRBV15	TCRBV15-01	02				TCRBD01-01*01	TCRBD01	TCRBD01-01	01				TCRBJ01-05*01	TCRBJ01	TCRBJ01-05	01				8	6	0	3	13	8	30	39	45	54	67	4	In	VDJ
CATCCGCTCACCAGGCCTGGGGGACGCAGCCATGTACCTGTGTGCCACAACAGGGGGGTTGGCAATCAGCCCCAGCATTTTGGTGAT		24	8.741163230296871E-5	41	TCRBV15-01*02	TCRBV15	TCRBV15-01	02				TCRBD01-01*01	TCRBD01	TCRBD01-01	01				TCRBJ01-05*01	TCRBJ01	TCRBJ01-05	01				9	1	3	1	4	2	40	48	49	57	61	24	Out	VDJ
NNNTGTCGGCTGCTCCCTCCCAGACATCTGTGTACTTCTGTGCCAGCAGTTCCAAGGGTGGGCAATCAGCCCCAGCATTTTGGTGAT		9	3.277936211361327E-5	43	TCRBV06-05*01	TCRBV06	TCRBV06-05	01								TCRBD01,TCRBD02	TCRBD01-01,TCRBD02-01		TCRBJ01-05*01	TCRBJ01	TCRBJ01-05	01				4	3	5	3	3	2	38	51	54	58	61	9	Out	VDJ
AAGCTCCTTCTCAGTGACTCTGGCTTCTATCTCTGTGCCTGGAGTCCCAAAGAGGGCAGCCCCAATCAGCCCCAGCATTTTGGTGAT	CAWSPKEGSPNQPQHF	8	2.913721076765624E-5	48	TCRBV30-01*01	TCRBV30	TCRBV30-01	01				TCRBD02-01*02	TCRBD02	TCRBD02-01	02				TCRBJ01-05*01	TCRBJ01	TCRBJ01-05	01				2	6	11	0	6	3	33	45	51	56	62	8	In	VDJ
TTCATCCTGAGTTCTAAGAAGCTCCTTCTCAGTGACTCTGGCTTCTATCTCTGTGCCTGGAGAAAAGGTGGCTACACCTTCGGTTCG	CAWRKGGYTF	9	3.277936211361327E-5	30	TCRBV30-01*01	TCRBV30	TCRBV30-01	01								TCRBD01,TCRBD02	TCRBD01-01,TCRBD02-01		TCRBJ01-02*01	TCRBJ01	TCRBJ01-02	01				3	3	5	4	0	7	51	62	65	-1	68	9	In	VDJ
GACATCCGCTCACCAGGCCTGGGGGACGCAGCCATGTACCTGTGTGCCACCAGCAGAGTTGGTCCTTATGGCTACACCTTCGGTTCG	CATSRVGPYGYTF	11	4.006366480552733E-5	39	TCRBV15-01*02	TCRBV15	TCRBV15-01	02								TCRBD01,TCRBD02	TCRBD01-01,TCRBD02-01		TCRBJ01-02*01	TCRBJ01	TCRBJ01-02	01				1	2	0	10	4	5	42	58	60	62	66	11	In	VDJ
TCTCTGGAGCTGGGGGACTCAGCTTTGTATTTCTGTGCCAGCAGCGCGCTAGACAGTCCGGCAGTCTATGGCTACACCTTCGGTTCG	CASSALDSPAVYGYTF	7	2.549505942169921E-5	48	TCRBV09-01*01	TCRBV09	TCRBV09-01	01				TCRBD01-01*01	TCRBD01	TCRBD01-01	01				TCRBJ01-02*01	TCRBJ01	TCRBJ01-02	01				3	5	2	5	9	4	33	46	51	56	65	7	In	VDJ
AAGATCCAGCCCTCAGAACCCAGGGACTCAGCTGTGTACTTCTGTGCCAGCAGATCACGGGGAGGCTATGGCTACACCTTCGGTTCG	CASRSRGGYGYTF	4	1.456860538382812E-5	39	TCRBV12-03/12-04*01	TCRBV12	TCRBV12-03/12-04	01				TCRBD02-01*02	TCRBD02	TCRBD02-01	02				TCRBJ01-02*01	TCRBJ01	TCRBJ01-02	01				6	6	9	1	0	4	42	53	59	-1	65	4	In	VDJ
ACATCGGCCCAAAAGAACCCGACAGCTTTCTATCTCTGTGCCAGTAGTACTTCCCGACAGGGATCCTATGGCTACACCTTCGGTTCG	CASSTSRQGSYGYTF	39	1.4204390249232415E-4	45	TCRBV19-01*01	TCRBV19	TCRBV19-01	01				TCRBD01-01*01	TCRBD01	TCRBD01-01	01				TCRBJ01-02*01	TCRBJ01	TCRBJ01-02	01				4	6	2	3	3	4	36	49	55	62	65	39	In	VDJ
GTGAGCAACCTGAGCCCTGAAGACAGCAGCATATATCTCTGCAGCGTTTTAAGGGAGGGGGGCGACTATGGCTACACCTTCGGTTCG	CSVLREGGDYGYTF	3	1.0926454037871089E-5	42	TCRBV29-01	TCRBV29	TCRBV29-01				01,02	TCRBD02-01*02	TCRBD02	TCRBD02-01	02				TCRBJ01-02*01	TCRBJ01	TCRBJ01-02	01				5	4	9	0	5	3	39	48	52	59	64	3	In	VDJ
GAATGTGAGCACCTTGGAGCTGGGGGACTCGGCCCTTTATCTTTGCGCCAGCATAAGGGGGGGAACTATGGCTACACCTTCGGTTCG		3	1.0926454037871089E-5	38	TCRBV05-01*01	TCRBV05	TCRBV05-01	01				TCRBD02-01*01	TCRBD02	TCRBD02-01	01				TCRBJ01-02*01	TCRBJ01	TCRBJ01-02	01				6	3	9	0	0	2	43	53	56	-1	63	3	Out	VDJ
GTGAGCACCTTGGAGCTGGGGGACTCGGCCCTTTATCTTTGCGCCAGCAGCCCGGACAGGGGGCGGAATGGCTACACCTTCGGTTCG	CASSPDRGRNGYTF	4	1.456860538382812E-5	42	TCRBV05-01*01	TCRBV05	TCRBV05-01	01				TCRBD01-01*01	TCRBD01	TCRBD01-01	01				TCRBJ01-02*01	TCRBJ01	TCRBJ01-02	01				4	2	1	0	3	6	39	51	53	64	67	4	In	VDJ
ATCCTGAGTTCTAAGAAGCTCCTTCTCAGTGACTCTGGCTTCTATCTCTGTGCCTGGGTGGTCCTAAAAGGCTACACCTTCGGTTCG	CAWVVLKGYTF	9	3.277936211361327E-5	33	TCRBV30-01*05	TCRBV30	TCRBV30-01	05				TCRBD02-01	TCRBD02	TCRBD02-01				01,02	TCRBJ01-02*01	TCRBJ01	TCRBJ01-02	01				4	5	4	9	3	8	48	58	63	66	69	9	In	VDJ
CAGCCCTCAGAACCCAGGGACTCAGCTGTGTACTTCTGTGCCAGCAGTGCGCGGACCGATTGGATGATCGAGCAGTACTTCGGGCCG	CASSARTDWMIEQYF	2	7.28430269191406E-6	45	TCRBV12	TCRBV12				TCRBV12-03/12-04,TCRBV12-04						TCRBD01,TCRBD02	TCRBD01-01,TCRBD02-01		TCRBJ02-07*01	TCRBJ02	TCRBJ02-07	01				5	4	1	7	12	6	36	48	52	56	68	2	In	VDJ
NNNCTTGGAGATCCAGTCCACGGAGTCAGGGGACACAGCACTGTATTTCTGTGCCAGCAGCAAAGTGGCGAGCAGTACTTCGGGCCG		7	2.549505942169921E-5	32	TCRBV21-01*01	TCRBV21	TCRBV21-01	01								TCRBD01,TCRBD02	TCRBD01-01,TCRBD02-01		TCRBJ02-07*01	TCRBJ02	TCRBJ02-07	01				1	1	0	10	0	6	49	65	66	-1	68	7	Out	VDJ
CACATCAATTCCCTGGAGCTTGGTGACTCTGCTGTGTATTTCTGTGCCAGCAGCCGTGGACAGGGCTACGAGCAGTACTTCGGGCCG	CASSRGQGYEQYF	6	2.1852908075742178E-5	39	TCRBV03-01/03-02*01	TCRBV03	TCRBV03-01/03-02	01				TCRBD01-01*01	TCRBD01	TCRBD01-01	01				TCRBJ02-07*01	TCRBJ02	TCRBJ02-07	01				4	2	1	3	0	3	42	55	57	-1	65	6	In	VDJ
ACTAAACCTGAGCTCTCTGGAGCTGGGGGACTCAGCTTTGTATTTCTGTGTAGGTGGTTTTCCTCCTACGAGCAGTACTTCGGGCCG		3	1.0926454037871089E-5	35	TCRBV09-01*01	TCRBV09	TCRBV09-01	01								TCRBD01,TCRBD02	TCRBD01-01,TCRBD02-01		TCRBJ02-07*01	TCRBJ02	TCRBJ02-07	01				12	1	5	4	8	0	46	50	51	54	62	3	Out	VDJ
CTGGAGCTTGGTGACTCTGCTGTGTATTTCTGTGCCAGCAGCCCGGCCGGGGGCCTAACAGAATACTACGAGCAGTACTTCGGGCCG	CASSPAGGLTEYYEQYF	5	1.821075672978515E-5	51	TCRBV03-01/03-02*01	TCRBV03	TCRBV03-01/03-02	01								TCRBD01,TCRBD02	TCRBD01-01,TCRBD02-01		TCRBJ02-07*01	TCRBJ02	TCRBJ02-07	01				4	5	6	0	11	3	30	43	48	54	65	5	In	VDJ
GCCTTGTTGCTGGGGGACTCGGCCCTGTATCTCTGTGCCAGCAGCTTCGGACTTGACAGGGCTGGAAACACCATATATTTTGGAGAG	CASSFGLDRAGNTIYF	11	4.006366480552733E-5	48	TCRBV05-05*01	TCRBV05	TCRBV05-05	01				TCRBD01-01*01	TCRBD01	TCRBD01-01	01				TCRBJ01-03*01	TCRBJ01	TCRBJ01-03	01				2	7	2	3	0	2	33	47	54	-1	61	11	In	VDJ
CTGGAGTTGGCTGCTCCCTCCCAGACATCTGTGTACTTCTGTGCCAGCAGTTACACAGGGTCCGGAAACACCATATATTTTGGAGAG	CASSYTGSGNTIYF	11	4.006366480552733E-5	42	TCRBV06-06*01	TCRBV06	TCRBV06-06	01				TCRBD01-01*01	TCRBD01	TCRBD01-01	01				TCRBJ01-03*01	TCRBJ01	TCRBJ01-03	01				2	0	3	3	3	4	39	-1	54	60	63	11	In	VDJ
ACATCGGCCCAAAAGAACCCGACAGCTTTCTATCTCTGTGCCAGTAGTATAGGAGCACTGGGCGATTCACCCCTCCACTTTGGGAAC	CASSIGALGDSPLHF	4	1.456860538382812E-5	45	TCRBV19-01*01	TCRBV19	TCRBV19-01	01				TCRBD01-01*01	TCRBD01	TCRBD01-01	01				TCRBJ01-06*02	TCRBJ01	TCRBJ01-06	02				1	7	8	0	1	8	36	52	59	63	64	4	In	VDJ
TCGGCTGCTCCCTCCCAGACATCTGTGTACTTCTGTGCCAGCAGACCAACTCGGACAGGAACCAATTCACCCCTCCACTTTGGGAAC	CASRPTRTGTNSPLHF	5	1.821075672978515E-5	48	TCRBV06	TCRBV06				TCRBV06-01,TCRBV06-05		TCRBD01-01*01	TCRBD01	TCRBD01-01	01				TCRBJ01-06*02	TCRBJ01	TCRBJ01-06	02				6	8	1	4	4	7	33	44	52	59	63	5	In	VDJ
AAGCTCCTTCTCAGTGACTCTGGCTTCTATCTCTGTGCCTGGATCAGCCAAAGGGTATTCCGCTACAATGAGCAGTTCTTCGGGCCA	CAWISQRVFRYNEQFF	17	6.19165728812695E-5	48	TCRBV30-01*01	TCRBV30	TCRBV30-01	01								TCRBD01,TCRBD02	TCRBD01-01,TCRBD02-01		TCRBJ02-01*01	TCRBJ02	TCRBJ02-01	01				4	8	5	3	7	3	33	43	51	55	62	17	In	VDJ
CTGGAGTCGCCCAGCCCCAACCAGACCTCTCTGTACTTCTGTGCCAGCAGCGAGGGGGCGTCCTACAATGAGCAGTTCTTCGGGCCA	CASSEGASYNEQFF	12	4.3705816151484356E-5	42	TCRBV27-01*01	TCRBV27	TCRBV27-01	01				TCRBD01-01*01	TCRBD01	TCRBD01-01	01				TCRBJ02-01*01	TCRBJ02	TCRBJ02-01	01				6	2	5	0	1	1	39	50	52	59	60	12	In	VDJ
CGGTCCACAAAGCTGGAGGACTCAGCCATGTACTTCTGTGCCAGCAGACTTACCGGGACAGGGGATGGGACCCAGTACTTCGGGCCA	CASRLTGTGDGTQYF	7	2.549505942169921E-5	45	TCRBV02-01	TCRBV02	TCRBV02-01				01,03	TCRBD01-01*01	TCRBD01	TCRBD01-01	01				TCRBJ02-05*01	TCRBJ02	TCRBJ02-05	01				6	7	0	2	4	7	36	47	54	64	68	7	In	VDJ
ATCCAGCGCACAGAGCAGGAGGACTCGGCCGTGTATCTCTGTGCCAGCAGCCAGACAGGGGGATGGGAGACCCAGTACTTCGGGCCA	CASSQTGGWETQYF	7	2.549505942169921E-5	42	TCRBV07-02	TCRBV07	TCRBV07-02				01,02	TCRBD01-01*01	TCRBD01	TCRBD01-01	01				TCRBJ02-05*01	TCRBJ02	TCRBJ02-05	01				5	2	2	1	4	5	39	51	53	62	66	7	In	VDJ
GTGACATCGGCCCAAAAGAACCCGACAGCTTTCTATCTCTGTGCCAGTAGTACTCAACGGGTCACCGGGGAGCTGTTTTTTGGAGAA	CASSTQRVTGELFF	4	1.456860538382812E-5	42	TCRBV19-01*01	TCRBV19	TCRBV19-01	01				TCRBD02-01	TCRBD02	TCRBD02-01				01,02	TCRBJ02-02*01	TCRBJ02	TCRBJ02-02	01				4	5	8	4	1	4	39	52	57	61	62	4	In	VDJ
CAGCAGGTAGTGCGAGGAGATTCGGCAGCTTATTTCTGTGCCAGTCAGGCCGGGACAGTGAACACCGGGGAGCTGTTTTTTGGAGAA	CASQAGTVNTGELFF	10	3.64215134595703E-5	45	TCRBV18-01*01	TCRBV18	TCRBV18-01	01				TCRBD01-01*01	TCRBD01	TCRBD01-01	01				TCRBJ02-02*01	TCRBJ02	TCRBJ02-02	01				9	7	0	5	1	1	36	44	51	58	59	10	In	VDJ
ACCCTGCAGCCAGAAGACTCGGCCCTGTATCTCTGCGCCAGCAGCCAAGAAGTTGGGCAGGGGGACACTGAAGCTTTCTTTGGACAA	CASSQEVGQGDTEAFF	3	1.0926454037871089E-5	48	TCRBV04-03*01	TCRBV04	TCRBV04-03	01				TCRBD01-01*01	TCRBD01	TCRBD01-01	01				TCRBJ01-01*01	TCRBJ01	TCRBJ01-01	01				0	7	4	1	0	3	33	50	57	-1	64	3	In	VDJ
CACATCAATTCCCTGGAGCTTGGTGACTCTGCTGTGTATTTCTGTGCCAGCAGCCAAGATCTTGGGCGGCCCCAGCATTTTGGTGAT	CASSQDLGRPQHF	5	1.821075672978515E-5	39	TCRBV03-01/03-02*01	TCRBV03	TCRBV03-01/03-02	01				TCRBD01-01*01	TCRBD01	TCRBD01-01	01				TCRBJ01-05*01	TCRBJ01	TCRBJ01-05	01				0	4	8	0	1	9	42	59	63	67	68	5	In	VDJ
AGTGCCCATCCTGAAGACAGCAGCTTCTACATCTGCAGTGCTAGAGATAAATCCAGGTATCGCAATCAGCCCCAGCATTTTGGTGAT	CSARDKSRYRNQPQHF	21	7.648517826509763E-5	48	TCRBV20	TCRBV20				TCRBV20-01,TCRBV20-or09_02		TCRBD01-01*01	TCRBD01	TCRBD01-01	01				TCRBJ01-05*01	TCRBJ01	TCRBJ01-05	01				0	6	4	4	4	2	33	47	53	57	61	21	In	VDJ
AACCCGACAGCTTTCTATCTCTGTGCCAGTAGTATAGGCAGGGTCAGGGGAAGCTCCTATAGCAATCAGCCCCAGCATTTTGGTGAT	CASSIGRVRGSSYSNQPQHF	13	4.734796749744139E-5	60	TCRBV19-01*01	TCRBV19	TCRBV19-01	01				TCRBD01-01*01	TCRBD01	TCRBD01-01	01				TCRBJ01-05*01	TCRBJ01	TCRBJ01-05	01				1	7	4	2	9	0	21	37	44	50	59	13	In	VDJ
GAGATCCAGGCTACGAAGCTTGAGGATTCAGCAGTGTATTTTTGTGCCAGCAGCCAACAGGAAAATCAGCCCCAGCATTTTGGTGAT	CASSQQENQPQHF	11	4.006366480552733E-5	39	TCRBV16-01*01	TCRBV16	TCRBV16-01	01				TCRBD01-01*01	TCRBD01	TCRBD01-01	01				TCRBJ01-05*01	TCRBJ01	TCRBJ01-05	01				2	0	4	4	2	4	42	-1	57	61	63	11	In	VDJ
ATCCAGCCCTCAGAACCCAGGGACTCAGCTGTGTACTTCTGTGCCAGCAGTTCAACAGGGAGTCGGCATGGCTACACCTTCGGTTCG	CASSSTGSRHGYTF	6	2.1852908075742178E-5	42	TCRBV12	TCRBV12				TCRBV12-03/12-04,TCRBV12-04		TCRBD01-01*01	TCRBD01	TCRBD01-01	01				TCRBJ01-02*01	TCRBJ01	TCRBJ01-02	01				4	2	3	3	7	6	39	52	54	60	67	6	In	VDJ
NNNNNNNNNNTGTCGGCTGCTCCCTCCCAAACATCTGTGTACTTCTGTGCCAGCTGTTCTACTCGGGACGGCTACACCTTCGGTTCG	CASCSTRDGYTF	3	1.0926454037871089E-5	36	TCRBV06-02/06-03*01	TCRBV06	TCRBV06-02/06-03	01								TCRBD01,TCRBD02	TCRBD01-01,TCRBD02-01		TCRBJ01-02*01	TCRBJ01	TCRBJ01-02	01				4	6	0	7	0	8	45	58	64	-1	69	3	In	VDJ
ACAGTGACCAGTGCCCATCCTGAAGACAGCAGCTTCTACATCTGCAGTGCTAGAAGGACAGGGGCTAGAGGCTACACCTTCGGTTCG	CSARRTGARGYTF	9	3.277936211361327E-5	39	TCRBV20	TCRBV20				TCRBV20-01,TCRBV20-or09_02		TCRBD01-01*01	TCRBD01	TCRBD01-01	01				TCRBJ01-02*01	TCRBJ01	TCRBJ01-02	01				2	1	1	2	5	8	42	54	55	64	69	9	In	VDJ
CAGCGCACAGAGCAGCGGGACTCGGCCATGTATCGCTGTGCCAGCAGCTTAGGTTCGGGGCCCTCCTACGAGCAGTACTTCGGGCCG	CASSLGSGPSYEQYF	6	2.1852908075742178E-5	45	TCRBV07-06*01	TCRBV07	TCRBV07-06	01								TCRBD01,TCRBD02	TCRBD01-01,TCRBD02-01		TCRBJ02-07*01	TCRBJ02	TCRBJ02-07	01				1	4	7	0	1	0	36	52	56	61	62	6	In	VDJ
CAGCGCACAGAGCAGCGGGACTCGGCCATGTATCGCTGTGCCAGCAGCTTAGGATGGCGGGAAGGGGACGAGCAGTACTTCGGGCCG	CASSLGWREGDEQYF	5	1.821075672978515E-5	45	TCRBV07-06*01	TCRBV07	TCRBV07-06	01				TCRBD02-01*02	TCRBD02	TCRBD02-01	02				TCRBJ02-07*01	TCRBJ02	TCRBJ02-07	01				1	4	7	3	5	5	36	52	56	62	67	5	In	VDJ
GTCTGCCATCCCCAACCAGACAGCTCTTTACTTCTGTGCCACCAGTGATTTTCGGACAAGGTACTTCACGAGCAGTACTTCGGGCCG		4	1.456860538382812E-5	47	TCRBV24-01*01	TCRBV24	TCRBV24-01	01				TCRBD01-01*01	TCRBD01	TCRBD01-01	01				TCRBJ02-07*01	TCRBJ02	TCRBJ02-07	01				1	2	1	6	9	5	34	51	53	58	67	4	Out	VDJ
CTGACAGTGACCAGTGCCCATCCTGAAGACAGCAGCTTCTACATCTGCAGTGCTCCCGAGACCATAGAAGAGCAGTACTTCGGGCCG	CSAPETIEEQYF	4	1.456860538382812E-5	36	TCRBV20	TCRBV20				TCRBV20-01,TCRBV20-or09_02						TCRBD01,TCRBD02	TCRBD01-01,TCRBD02-01		TCRBJ02-07*01	TCRBJ02	TCRBJ02-07	01				5	5	2	7	7	7	45	54	59	62	69	4	In	VDJ
CGCACAGAGCAGCGGGACTCAGCCATGTATCGCTGTGCCAGCAGCTTCCAAGGACAGGGGGAGCATTCACCCCTCCACTTTGGGAAC	CASSFQGQGEHSPLHF	10	3.64215134595703E-5	48	TCRBV07-07*01	TCRBV07	TCRBV07-07	01				TCRBD01-01*01	TCRBD01	TCRBD01-01	01				TCRBJ01-06*02	TCRBJ01	TCRBJ01-06	02				3	4	1	1	3	8	33	47	51	61	64	10	In	VDJ
GAGTCCGCCAGCACCAACCAGACATCTATGTACCTCTGTGCCAGCAGTGCCGCCAGGGGATATAATTCACCCCTCCACTTTGGGAAC	CASSAARGYNSPLHF	11	4.006366480552733E-5	45	TCRBV28-01*01	TCRBV28	TCRBV28-01	01				TCRBD01-01*01	TCRBD01	TCRBD01-01	01				TCRBJ01-06*02	TCRBJ01	TCRBJ01-06	02				5	5	4	2	1	4	36	48	53	59	60	11	In	VDJ
ATCCAGCGCACACAGCAGGAGGACTCCGCCGTGTATCTCTGTGCCAGCAGCAACCCCGGGACTGTCAATGAGCAGTTCTTCGGGCCA	CASSNPGTVNEQFF	4	1.456860538382812E-5	42	TCRBV07-08	TCRBV07	TCRBV07-08				01,03	TCRBD02-01	TCRBD02	TCRBD02-01				01,02	TCRBJ02-01*01	TCRBJ02	TCRBJ02-01	01				5	6	0	10	2	6	39	51	57	63	65	4	In	VDJ
ATCCAGCCCTCAGAACCCAGGGACTCAGCTGTGTACTTCTGTGCCAGCAGTGGACTAGCGTTATACAATGAGCAGTTCTTCGGGCCA	CASSGLALYNEQFF	3	1.0926454037871089E-5	42	TCRBV12	TCRBV12				TCRBV12-03/12-04,TCRBV12-04		TCRBD02-01	TCRBD02	TCRBD02-01				01,02	TCRBJ02-01*01	TCRBJ02	TCRBJ02-01	01				5	0	1	6	3	4	39	-1	51	60	63	3	In	VDJ
ACCAGTGCCCATCCTGAAGACAGCAGCTTCTACATCTGCAGTGCTAGAGATCTGGGAGCGGGTAAAGAGACCCAGTACTTCGGGCCA	CSARDLGAGKETQYF	11	4.006366480552733E-5	45	TCRBV20	TCRBV20				TCRBV20-01,TCRBV20-or09_02		TCRBD02-01	TCRBD02	TCRBD02-01				01,02	TCRBJ02-05*01	TCRBJ02	TCRBJ02-05	01				0	6	6	4	2	3	36	50	56	62	64	11	In	VDJ
CGCACAGAGCGGGGGGACTCAGCCGTGTATCTCTGTGCCAGCAGTCGTGGGGCTTACCCTAGCACAGATACGCAGTATTTTGGCCCA	CASSRGAYPSTDTQYF	9	3.277936211361327E-5	48	TCRBV07-03*01	TCRBV07	TCRBV07-03	01				TCRBD01-01*01	TCRBD01	TCRBD01-01	01				TCRBJ02-03*01	TCRBJ02	TCRBJ02-03	01				6	4	7	0	7	0	33	44	48	53	60	9	In	VDJ
ACGATCCAGCGCACAGAGCAGCGGGACTCGGCCATGTATCGCTGTGCCAGCACCGTGGGAGGAGGCGGGGAGCTGTTTTTTGGAGAA	CASTVGGGGELFF	3	1.0926454037871089E-5	39	TCRBV07-06*01	TCRBV07	TCRBV07-06	01				TCRBD02-01*02	TCRBD02	TCRBD02-01	02				TCRBJ02-02*01	TCRBJ02	TCRBJ02-02	01				7	4	9	1	3	7	42	52	56	62	65	3	In	VDJ
NNNNTGTCGGCTGCTCCCTCCCAGACATCTGTGTACTTCTGTGCCAGCAGGAGGACTTACAGTACCGGGGAGCTGTTTTTTGGAGAA	CASRRTYSTGELFF	4	1.456860538382812E-5	42	TCRBV06-05*01	TCRBV06	TCRBV06-05	01				TCRBD02-01	TCRBD02	TCRBD02-01				01,02	TCRBJ02-02*01	TCRBJ02	TCRBJ02-02	01				6	2	1	10	6	5	39	50	52	57	63	4	In	VDJ
AAGATCCAGCCCTCAGAACCCAGGGACTCAGCTGTGTACTTCTGTGCCAGCAGTTTAGGGGGGACCGGGGAGCTGTTTTTTGGAGAA	CASSLGGTGELFF	6	2.1852908075742178E-5	39	TCRBV12-03/12-04*01	TCRBV12	TCRBV12-03/12-04	01								TCRBD01,TCRBD02	TCRBD01-01,TCRBD02-01		TCRBJ02-02*01	TCRBJ02	TCRBJ02-02	01				1	0	6	1	0	5	42	-1	58	-1	63	6	In	VDJ
ACTGTGACATCGGCCCAAAAGAACCCGACAGCTTTCTATCTCTGTGCCAGTAGTAGGGGACGGACCGGGGAGCTGTTTTTTGGAGAA	CASSRGRTGELFF	4	1.456860538382812E-5	39	TCRBV19-01*01	TCRBV19	TCRBV19-01	01								TCRBD01,TCRBD02	TCRBD01-01,TCRBD02-01		TCRBJ02-02*01	TCRBJ02	TCRBJ02-02	01				4	1	0	7	2	5	42	55	56	61	63	4	In	VDJ
TACCCGCTCCCAGACATCTGTGTATTTCTGCGCCAGCAGTGAGCCCCCCTACGGAGTCCAAACACCGGGGAGCTGTTTTTTGGAGAA		6	2.1852908075742178E-5	53	TCRBV10-02*01	TCRBV10	TCRBV10-02	01				TCRBD02-01*02	TCRBD02	TCRBD02-01	02				TCRBJ02-02*01	TCRBJ02	TCRBJ02-02	01				2	9	10	2	4	2	28	43	52	56	60	6	Out	VDJ
CACACCCTGCAGCCAGAAGACTCGGCCCTGTATCTCTGTGCCAGCAGCCAAGAGAAAGACCCGTACACTGAAGCTTTCTTTGGACAA	CASSQEKDPYTEAFF	12	4.3705816151484356E-5	45	TCRBV04-02*01	TCRBV04	TCRBV04-02	01								TCRBD01,TCRBD02	TCRBD01-01,TCRBD02-01		TCRBJ01-01*01	TCRBJ01	TCRBJ01-01	01				0	4	2	7	4	3	36	53	57	60	64	12	In	VDJ
ATCCTGGAGTCGCCCAGCCCCAACCAGACCTCTCTGTACTTCTGTGCCAGCAGTTTCGGGGCGGACACTGAAGCTTTCTTTGGACAA	CASSFGADTEAFF	4	1.456860538382812E-5	39	TCRBV27-01*01	TCRBV27	TCRBV27-01	01								TCRBD01,TCRBD02	TCRBD01-01,TCRBD02-01		TCRBJ01-01*01	TCRBJ01	TCRBJ01-01	01				3	1	7	0	2	3	42	56	57	62	64	4	In	VDJ
ACCAGACATCTATGTACCTCTGTGCCAGCAGCTCGTTCTCTATTGGAGCGCCTCAGTTCCCCCGCGGAAAAACTGTTTTTTGGCAGT		8	2.913721076765624E-5	61	TCRBV28-01*01	TCRBV28	TCRBV28-01	01				TCRBD02-01	TCRBD02	TCRBD02-01				01,02	TCRBJ01-04*01	TCRBJ01	TCRBJ01-04	01				6	15	6	6	16	8	20	31	46	50	66	8	Out	VDJ
CAGCGCACACAGCAGGAGGACTCGGCCGTGTATCTCTGTGCCAGCAGCTTACAGGGGATGAGCAATCAGCCCCAGCATTTTGGTGAT	CASSLQGMSNQPQHF	3	1.0926454037871089E-5	45	TCRBV07-02	TCRBV07	TCRBV07-02				01,02	TCRBD01-01*01	TCRBD01	TCRBD01-01	01				TCRBJ01-05*01	TCRBJ01	TCRBJ01-05	01				2	0	4	2	3	1	36	-1	51	57	60	3	In	VDJ
ACAGTGACCAGTGCCCATCCTGAAGACAGCAGCTTCTACATCTGCAGTGCTACCGGACAGCTCAATTATGGCTACACCTTCGGTTCG	CSATGQLNYGYTF	8	2.913721076765624E-5	39	TCRBV20	TCRBV20				TCRBV20-01,TCRBV20-or09_02		TCRBD01-01*01	TCRBD01	TCRBD01-01	01				TCRBJ01-02*01	TCRBJ01	TCRBJ01-02	01				4	2	1	5	6	5	42	52	54	60	66	8	In	VDJ
AATGTGAACGCCTTGTTGCTGGGGGACTCGGCCCTGTATCTCTGTGCCAGCAGCTTATCACAATCGTATGGCTACACCTTCGGTTCG	CASSLSQSYGYTF	2	7.28430269191406E-6	39	TCRBV05-05*01	TCRBV05	TCRBV05-05	01				TCRBD01-01*01	TCRBD01	TCRBD01-01	01				TCRBJ01-02*01	TCRBJ01	TCRBJ01-02	01				2	3	3	6	4	5	42	56	59	62	66	2	In	VDJ
CACGCCCTGCAGCCAGAAGACTCAGCCCTGTATCTCTGCGCCAGCAGCCAAGATAGCGCAGGGGCCTATGGCTACACCTTCGGTTCG	CASSQDSAGAYGYTF	6	2.1852908075742178E-5	45	TCRBV04-01*01	TCRBV04	TCRBV04-01	01				TCRBD01-01*01	TCRBD01	TCRBD01-01	01				TCRBJ01-02*01	TCRBJ01	TCRBJ01-02	01				0	5	4	2	1	4	36	53	58	64	65	6	In	VDJ
CCCAGGGACTCAGCTGTGTACTTCTGTGCCAGCAGTGACTTGGAATCCGGGACAGGCTCCCAGACCTATGGCTACACCTTCGGTTCG	CASSDLESGTGSQTYGYTF	7	2.549505942169921E-5	57	TCRBV12	TCRBV12				TCRBV12-03/12-04,TCRBV12-04		TCRBD01-01*01	TCRBD01	TCRBD01-01	01				TCRBJ01-02*01	TCRBJ01	TCRBJ01-02	01				5	12	0	4	9	4	24	36	48	56	65	7	In	VDJ
ACGCCCTGCAGCCAGAAGACTCAGCCCTGTATCTCTGCGCCAGCAGCCAAGATTTAGGAGGGGCGACATGGCTACACCTTCGGTTCG		8	2.913721076765624E-5	46	TCRBV04-01*01	TCRBV04	TCRBV04-01	01				TCRBD02-01*02	TCRBD02	TCRBD02-01	02				TCRBJ01-02*01	TCRBJ01	TCRBJ01-02	01				0	4	10	0	5	6	35	52	56	62	67	8	Out	VDJ
NNNNNNNTGTCGGCTGCTCCCTCCCAAACATCTGTGTACTTCTGTGCCAGCAGACCCGACAGACAACATGGCTACACCTTCGGTTCG	CASRPDRQHGYTF	5	1.821075672978515E-5	39	TCRBV06	TCRBV06				TCRBV06-02/06-03,TCRBV06-02		TCRBD01-01*01	TCRBD01	TCRBD01-01	01				TCRBJ01-02*01	TCRBJ01	TCRBJ01-02	01				6	4	2	5	5	6	42	53	57	62	67	5	In	VDJ
CTGGAGTCGCCCAGCCCCAACCAGACCTCTCTGTACTTCTGTGCCAGCAGTTTCACAGGGGCGTTGAATGGCTACACCTTCGGTTCG	CASSFTGALNGYTF	4	1.456860538382812E-5	42	TCRBV27-01*01	TCRBV27	TCRBV27-01	01				TCRBD01-01*01	TCRBD01	TCRBD01-01	01				TCRBJ01-02*01	TCRBJ01	TCRBJ01-02	01				3	1	3	2	6	6	39	53	54	61	67	4	In	VDJ
ACTGTGACATCGGCCCAAAAGAACCCGACAGCTTTCTATCTCTGTGCCAGTAATCAGTTCAAGGCGAATGGCTACACCTTCGGTTCG	CASNQFKANGYTF	5	1.821075672978515E-5	39	TCRBV19-01*01	TCRBV19	TCRBV19-01	01								TCRBD01,TCRBD02	TCRBD01-01,TCRBD02-01		TCRBJ01-02*01	TCRBJ01	TCRBJ01-02	01				7	2	4	5	10	6	42	52	54	57	67	5	In	VDJ
TCCAGCCCTCAGAACCCAGGGACTCAGCTGTGTACTTCTGTGCCAGCACCCAGGGGGGGCGGGGAGCTGGAGCAGTACTTCGGGCCG		2	7.28430269191406E-6	43	TCRBV12	TCRBV12				TCRBV12-03/12-04,TCRBV12-04						TCRBD01,TCRBD02	TCRBD01-01,TCRBD02-01		TCRBJ02-07*01	TCRBJ02	TCRBJ02-07	01				7	2	4	1	12	7	38	48	50	57	69	2	Out	VDJ
NNNNTGAAGATCCAGCCCTCAGAACCCAGGGACTCAGCTGTGTACTTCTGTGCCAGCAGCCGTTTTGGGGAGCAGTACTTCGGGCCG	CASSRFGEQYF	8	2.913721076765624E-5	33	TCRBV12-03/12-04*01	TCRBV12	TCRBV12-03/12-04	01								TCRBD01,TCRBD02	TCRBD01-01,TCRBD02-01		TCRBJ02-07*01	TCRBJ02	TCRBJ02-07	01				6	7	0	9	0	7	48	59	66	-1	69	8	In	VDJ
CAGAGCGGGGGGACTCAGCCGTGTATCTCTGTGCCAGCAGCTTAAAATTCGGACAGGGGCCGCCTCTACGAGCAGTACTTCGGGCCG		9	3.277936211361327E-5	52	TCRBV07-03*01	TCRBV07	TCRBV07-03	01				TCRBD01-01*01	TCRBD01	TCRBD01-01	01				TCRBJ02-07*01	TCRBJ02	TCRBJ02-07	01				1	5	1	2	6	3	29	45	50	59	65	9	Out	VDJ
NNNNNNNTGTCGGCTGCTCCCTCCCAGACATCTGTGTACTTCTGTGCCAGCAGCAGGACAGGTTCCTACGAGCAGTACTTCGGGCCG	CASSRTGSYEQYF	5	1.821075672978515E-5	39	TCRBV06-05*01	TCRBV06	TCRBV06-05	01				TCRBD01-01*01	TCRBD01	TCRBD01-01	01				TCRBJ02-07*01	TCRBJ02	TCRBJ02-07	01				6	2	1	4	1	1	42	53	55	62	63	5	In	VDJ
TCTGGAGTCTGCTGCCTCCTCCCAGACATCTGTATATTTCTGCGCCAGCGGTGACGACACCCCCCCTACGAGCAGTACTTCGGGCCG		6	2.1852908075742178E-5	41	TCRBV10-01*01	TCRBV10	TCRBV10-01	01				TCRBD01-01*01	TCRBD01	TCRBD01-01	01				TCRBJ02-07*01	TCRBJ02	TCRBJ02-07	01				3	1	2	6	5	2	40	54	55	59	64	6	Out	VDJ
ATCCAGCAGGTAGTGCGAGGAGATTCGGCAGCTTATTTCTGTGCCAGCTCACCACGGCAGGGGACCTACGAGCAGTACTTCGGGCCG	CASSPRQGTYEQYF	12	4.3705816151484356E-5	42	TCRBV18-01*01	TCRBV18	TCRBV18-01	01				TCRBD01-01*01	TCRBD01	TCRBD01-01	01				TCRBJ02-07*01	TCRBJ02	TCRBJ02-07	01				1	2	4	2	1	2	39	55	57	63	64	12	In	VDJ
TAGTCTGCTGCCTCCTCCCAGACATCTGTATATTTCTGCGCCAGCAGTGATGGACTAGCGGAGAACTACGAGCAGTACTTCGGGCCG	CASSDGLAENYEQYF	5	1.821075672978515E-5	45	TCRBV10-01*03	TCRBV10	TCRBV10-01	03				TCRBD02-01	TCRBD02	TCRBD02-01				01,02	TCRBJ02-07*01	TCRBJ02	TCRBJ02-07	01				3	1	1	5	4	3	36	50	51	61	65	5	In	VDJ
ACCAGTGCCCATCCTGAAGACAGCAGCTTCTACATCTGCAGTGCTAGAAAGCACGACAGGGGTATCAACGAGCAGTACTTCGGGCCG	CSARKHDRGINEQYF	6	2.1852908075742178E-5	45	TCRBV20	TCRBV20				TCRBV20-01,TCRBV20-or09_02		TCRBD01-01*01	TCRBD01	TCRBD01-01	01				TCRBJ02-07*01	TCRBJ02	TCRBJ02-07	01				2	6	2	2	5	5	36	48	54	62	67	6	In	VDJ
AACGCCTTGGAGCTGGACGACTCGGCCCTGTATCTCTGTGCCAGCAGCTTGGCCAACACAGGGACAAACGAGCAGTACTTCGGGCCG	CASSLANTGTNEQYF	24	8.741163230296871E-5	45	TCRBV05-04*01	TCRBV05	TCRBV05-04	01				TCRBD01-01*01	TCRBD01	TCRBD01-01	01				TCRBJ02-07*01	TCRBJ02	TCRBJ02-07	01				0	8	0	6	1	5	36	52	60	66	67	24	In	VDJ
AATTCCCTGGAGCTTGGTGACTCTGCTGTGTATTTCTGTGCCAGCAGCCCGACGGCGAGCTCTGGAAACACCATATATTTTGGAGAG	CASSPTASSGNTIYF	3	1.0926454037871089E-5	45	TCRBV03-01/03-02*01	TCRBV03	TCRBV03-01/03-02	01								TCRBD01,TCRBD02	TCRBD01-01,TCRBD02-01		TCRBJ01-03*01	TCRBJ01	TCRBJ01-03	01				4	1	2	7	6	0	36	49	50	53	59	3	In	VDJ
TCCCTGGAGCTTGGTGACTCTGCTGTGTATTTCTGTGCCAGCAGCCGCCCCGTGAGGGGCACTGGAAACACCATATATTTTGGAGAG	CASSRPVRGTGNTIYF	5	1.821075672978515E-5	48	TCRBV03-01/03-02*01	TCRBV03	TCRBV03-01/03-02	01								TCRBD01,TCRBD02	TCRBD01-01,TCRBD02-01		TCRBJ01-03*01	TCRBJ01	TCRBJ01-03	01				4	8	5	2	2	2	33	46	54	59	61	5	In	VDJ
ACCAGTGCCCATCCTGAAGACAGCAGCTTCTACATCTGCAGTGCTAGAGGGGCAGGGGGAATGAGTTCACCCCTCCACTTTGGGAAC	CSARGAGGMSSPLHF	9	3.277936211361327E-5	45	TCRBV20	TCRBV20				TCRBV20-01,TCRBV20-or09_02		TCRBD01-01*01	TCRBD01	TCRBD01-01	01				TCRBJ01-06*02	TCRBJ01	TCRBJ01-06	02				1	3	4	1	6	9	36	49	52	59	65	9	In	VDJ
TCGCCCAGCCCCAACCAGACCTCTCTGTACTTCTGTGCCAGCAGTTTCCTCCACAGGGGTGGGGATTCACCCCTCCACTTTGGGAAC	CASSFLHRGGDSPLHF	3	1.0926454037871089E-5	48	TCRBV27-01*01	TCRBV27	TCRBV27-01	01				TCRBD01-01*01	TCRBD01	TCRBD01-01	01				TCRBJ01-06*02	TCRBJ01	TCRBJ01-06	02				3	5	3	2	5	8	33	47	52	59	64	3	In	VDJ
ACAGTGACCAGTGCCCATCCTGAAGACAGCAGCTTCTACATCTGCAGTGCTAGTACAGGCGACGATTCACCCCTCCACTTTGGGAAC	CSASTGDDSPLHF	5	1.821075672978515E-5	39	TCRBV20-01*04	TCRBV20	TCRBV20-01	04				TCRBD01-01*01	TCRBD01	TCRBD01-01	01				TCRBJ01-06*02	TCRBJ01	TCRBJ01-06	02				2	0	3	4	5	8	42	-1	54	59	64	5	In	VDJ
GTGACATCGGCCCAAAAGAACCCGACAGCTTTCTATCTCTGTGCCAGTAGTATTCCAGGAAACAATTCACCCCTCCACTTTGGGAAC	CASSIPGNNSPLHF	6	2.1852908075742178E-5	42	TCRBV19-01*01	TCRBV19	TCRBV19-01	01				TCRBD01-01*01	TCRBD01	TCRBD01-01	01				TCRBJ01-06*02	TCRBJ01	TCRBJ01-06	02				3	2	4	4	4	7	39	53	55	59	63	6	In	VDJ
ACATCGGCCCAAAAGAACCCGACAGCTTTCTATCTCTGTGCCAGTAGTATATCCCGACGGATCTACAATGAGCAGTTCTTCGGGCCA	CASSISRRIYNEQFF	12	4.3705816151484356E-5	45	TCRBV19-01*01	TCRBV19	TCRBV19-01	01								TCRBD01,TCRBD02	TCRBD01-01,TCRBD02-01		TCRBJ02-01*01	TCRBJ02	TCRBJ02-01	01				2	7	1	8	1	3	36	51	58	61	62	12	In	VDJ
NTGTCGGCTGCTCCCTCCCAGACATCTGTGTACTTCTGTGCCAGCAGTGAAGCTAGCGGGGGGGCAGATACGCAGTATTTTGGCCCA	CASSEASGGADTQYF	19	6.920087557318357E-5	45	TCRBV06-01*01	TCRBV06	TCRBV06-01	01				TCRBD02-01*01	TCRBD02	TCRBD02-01	01				TCRBJ02-03*01	TCRBJ02	TCRBJ02-03	01				0	0	5	0	0	4	36	-1	53	-1	64	19	In	VDJ
TGACCAGTGCCCATCCTGAAGACAGCAGCTTCTACATCTGCAGTGCTTGAGACAGGAGAGAACACCGGGGAGCTGTTTTTTGGAGAA		9	3.277936211361327E-5	43	TCRBV20	TCRBV20				TCRBV20-01,TCRBV20-or09_02						TCRBD01,TCRBD02	TCRBD01-01,TCRBD02-01		TCRBJ02-02*01	TCRBJ02	TCRBJ02-02	01				0	0	4	4	3	1	38	-1	52	56	59	9	Out	VDJ
ATCCTGGAGTCGCCCAGCCCCAACCAGACCTCTCTGTACTTCTGTGCCAGCAGTATAGGGGGGTACACTGAAGCTTTCTTTGGACAA	CASSIGGYTEAFF	3	1.0926454037871089E-5	39	TCRBV27-01*01	TCRBV27	TCRBV27-01	01								TCRBD01,TCRBD02	TCRBD01-01,TCRBD02-01		TCRBJ01-01*01	TCRBJ01	TCRBJ01-01	01				5	2	5	1	2	3	42	54	56	62	64	3	In	VDJ
GGAGTCTGCTGCCTCCTCCCAGACATCTGTATATTTCTGCGCCAGCCGAGAATCAATACAGTACACACTGAAGCTTTCTTTGGACAA		3	1.0926454037871089E-5	44	TCRBV10-01*01	TCRBV10	TCRBV10-01	01				TCRBD01-01*01	TCRBD01	TCRBD01-01	01				TCRBJ01-01*01	TCRBJ01	TCRBJ01-01	01				8	11	3	5	3	3	37	46	57	61	64	3	Out	VDJ
CTCACTCTGGAGTCCGCTACCAGCTCCCAGACATCTGTGTACTTCTGTGCCATCAGTGAGTCATTGGAAAAACTGTTTTTTGGCAGT	CAISESLEKLFF	14	5.099011884339842E-5	36	TCRBV10-03*01	TCRBV10	TCRBV10-03	01											TCRBJ01-04*01	TCRBJ01	TCRBJ01-04	01				0	0	0	0	4	8	45	-1	-1	62	66	14	In	VJ
CGGTCCACAAAGCTGGAGGACTCAGCCATGTACTTCTGTGCCAGCAGTGGGGACAGGGGGCAGGATCAGCCCCAGCATTTTGGTGAT	CASSGDRGQDQPQHF	10	3.64215134595703E-5	45	TCRBV02-01	TCRBV02	TCRBV02-01				01,03	TCRBD01-01*01	TCRBD01	TCRBD01-01	01				TCRBJ01-05*01	TCRBJ01	TCRBJ01-05	01				4	0	0	0	3	5	36	-1	49	61	64	10	In	VDJ
NTGTCGGCTGCTCCCTCCCAGACATCTGTGTACTTCTGTGCCAGCAGTTACGGGGCAGGGGATAATCAGCCCCAGCATTTTGGTGAT	CASSYGAGDNQPQHF	3	1.0926454037871089E-5	45	TCRBV06-05*01	TCRBV06	TCRBV06-05	01				TCRBD01-01*01	TCRBD01	TCRBD01-01	01				TCRBJ01-05*01	TCRBJ01	TCRBJ01-05	01				2	4	4	2	2	4	36	51	55	61	63	3	In	VDJ
ACATCGGCCCAAAAGAACCCGACAGCTTTCTATCTCTGTGCCAGTAGTATGATCCCTAGAGGGAATCAGCCCCAGCATTTTGGTGAT	CASSMIPRGNQPQHF	4	1.456860538382812E-5	45	TCRBV19-01*01	TCRBV19	TCRBV19-01	01				TCRBD02-01*02	TCRBD02	TCRBD02-01	02				TCRBJ01-05*01	TCRBJ01	TCRBJ01-05	01				3	8	11	0	0	4	36	50	58	-1	63	4	In	VDJ
GAGTCCGCTACCAGCTCCCAGACATCTGTGTACTTCTGTGCCATCAGTGAGTCAGAACTTAGCAATCAGCCCCAGCATTTTGGTGAT	CAISESELSNQPQHF	5	1.821075672978515E-5	45	TCRBV10-03*01	TCRBV10	TCRBV10-03	01				TCRBD02-01	TCRBD02	TCRBD02-01				01,02	TCRBJ01-05*01	TCRBJ01	TCRBJ01-05	01				0	3	3	10	0	0	36	53	56	-1	59	5	In	VDJ
CCCTCAGAACCCAGGGACTCAGCTGTGTACTTCTGTGCCAGCAGTTTAGCTATCGCGGGTCGAGGGTTTGGCTACACCTTCGGTTCG	CASSLAIAGRGFGYTF	7	2.549505942169921E-5	48	TCRBV12	TCRBV12				TCRBV12-03/12-04,TCRBV12-04		TCRBD02-01	TCRBD02	TCRBD02-01				01,02	TCRBJ01-02*01	TCRBJ01	TCRBJ01-02	01				0	4	7	4	9	7	33	50	54	59	68	7	In	VDJ
ACATCGGCCCAAAAGAACCCGACAGCTTTCTATCTCTGTGCCAGTAGTAGGGGGCAGAACTATGGTCGTGGCTACACCTTCGGTTCG	CASSRGQNYGRGYTF	9	3.277936211361327E-5	45	TCRBV19-01*01	TCRBV19	TCRBV19-01	01				TCRBD01-01*01	TCRBD01	TCRBD01-01	01				TCRBJ01-02*01	TCRBJ01	TCRBJ01-02	01				4	0	6	0	13	7	36	-1	49	55	68	9	In	VDJ
CTGACAGTGACCAGTGCCCATCCTGAAGACAGCAGCTTCTACATCTGCAGTGCGCAGGACTACTTCTATGGCTACACCTTCGGTTCG	CSAQDYFYGYTF	6	2.1852908075742178E-5	36	TCRBV20	TCRBV20				TCRBV20-01,TCRBV20-or09_02		TCRBD02-01	TCRBD02	TCRBD02-01				01,02	TCRBJ01-02*01	TCRBJ01	TCRBJ01-02	01				6	3	1	9	3	4	45	53	56	62	65	6	In	VDJ
ATTCTGGAGTCCGCCAGCACCAACCAGACATCTATGTACCTCTGTGCCAGTGTGGGACAGTTCGTTCGAGGCTACACCTTCGGTTCG	CASVGQFVRGYTF	2	7.28430269191406E-6	39	TCRBV28-01*01	TCRBV28	TCRBV28-01	01				TCRBD01-01*01	TCRBD01	TCRBD01-01	01				TCRBJ01-02*01	TCRBJ01	TCRBJ01-02	01				9	3	0	5	9	8	42	50	53	60	69	2	In	VDJ
ATTCCCTGGAGCTTGGTGACTCTGCTGTGTATTTCTGTGCCAGCAGCCAAGAAAACAGGGGAATGAGGGGAGCAGTACTTCGGGCCG		15	5.463227018935545E-5	46	TCRBV03-01/03-02*01	TCRBV03	TCRBV03-01/03-02	01				TCRBD01-01*01	TCRBD01	TCRBD01-01	01				TCRBJ02-07*01	TCRBJ02	TCRBJ02-07	01				0	2	3	2	8	7	35	52	54	61	69	15	Out	VDJ
ACATCAATTCCCTGGAGCTTGGTGACTCTGCTGTGTATTTCTGTGCCAGCAGCCAAGACAGGGGGCTACGAGCAGTACTTCGGGCCG		6	2.1852908075742178E-5	40	TCRBV03-01/03-02*01	TCRBV03	TCRBV03-01/03-02	01				TCRBD01-01*01	TCRBD01	TCRBD01-01	01				TCRBJ02-07*01	TCRBJ02	TCRBJ02-07	01				0	0	4	1	0	3	41	-1	58	-1	65	6	Out	VDJ
NNNNNTGTCGGCTGCTCCCTCCCAGACATCTGTGTACTTCTGTGCCAGCAGTTAGGGATGGGGTCCTACGAGCAGTACTTCGGGCCG		8	2.913721076765624E-5	41	TCRBV06-05*01	TCRBV06	TCRBV06-05	01								TCRBD01,TCRBD02	TCRBD01-01,TCRBD02-01		TCRBJ02-07*01	TCRBJ02	TCRBJ02-07	01				3	0	0	8	5	1	40	-1	54	58	63	8	Out	VDJ
AAGATCCGGTCCACAAAGCTGGAGGACTCAGCCATGTACTTCTGTGCCAGCAATGCGGTTTTCTCCTACGAGCAGTACTTCGGGCCG	CASNAVFSYEQYF	19	6.920087557318357E-5	39	TCRBV02-01	TCRBV02	TCRBV02-01				01,03	TCRBD02-01	TCRBD02	TCRBD02-01				01,02	TCRBJ02-07*01	TCRBJ02	TCRBJ02-07	01				7	2	7	5	4	0	42	52	54	58	62	19	In	VDJ
ACATCGGCCCAAAAGAACCCGACAGCTTTCTATCTCTGTGCCAGTAGTATTGCTAGCGGGGAGGCCTACGAGCAGTACTTCGGGCCG	CASSIASGEAYEQYF	10	3.64215134595703E-5	45	TCRBV19-01*01	TCRBV19	TCRBV19-01	01				TCRBD02-01*01	TCRBD02	TCRBD02-01	01				TCRBJ02-07*01	TCRBJ02	TCRBJ02-07	01				3	2	4	3	3	2	36	50	52	61	64	10	In	VDJ
CTGGAGTCGCCCAGCCCCAACCAGACCTCTCTGTACTTCTGTGCCAGCAGTTCTTCCAGGGTAGACTACGAGCAGTACTTCGGGCCG	CASSSSRVDYEQYF	3	1.0926454037871089E-5	42	TCRBV27-01*01	TCRBV27	TCRBV27-01	01				TCRBD01-01*01	TCRBD01	TCRBD01-01	01				TCRBJ02-07*01	TCRBJ02	TCRBJ02-07	01				4	4	4	3	4	3	39	52	56	61	65	3	In	VDJ
CGCACAGAGCAGGGGGACTCAGCTGTGTATCTCTGTGCCAGCAGTTCCGGGACAGGCGCCAGGTAGGACGAGCAGTACTTCGGGCCG	CASSSGTGAR*DEQYF	2	7.28430269191406E-6	48	TCRBV07-04*01	TCRBV07	TCRBV07-04	01				TCRBD01-01*01	TCRBD01	TCRBD01-01	01				TCRBJ02-07*01	TCRBJ02	TCRBJ02-07	01				6	4	0	4	11	5	33	44	48	56	67	2	Stop	VDJ
NNNNNNNNNNTGTCGGCTGCTCCCTCCCAGACATCTGTGTACTTCTGTGCCAGCGGGGGTTATGGAAACACCATATATTTTGGAGAG	CASGGYGNTIYF	18	6.555872422722654E-5	36	TCRBV06-05*01	TCRBV06	TCRBV06-05	01								TCRBD01,TCRBD02	TCRBD01-01,TCRBD02-01		TCRBJ01-03*01	TCRBJ01	TCRBJ01-03	01				8	0	6	1	3	3	45	-1	54	59	62	18	In	VDJ
TCAGAACCCAGGGACTCAGCTGTGTATTTTTGTGCTAGTGGTTTGGTACACGATTACTCTGGGGCCAACGTCCTGACTTTCGGGGCC	CASGLVHDYSGANVLTF	5	1.821075672978515E-5	51	TCRBV12-05*01	TCRBV12	TCRBV12-05	01				TCRBD01-01*01	TCRBD01	TCRBD01-01	01				TCRBJ02-06*01	TCRBJ02	TCRBJ02-06	01				0	0	3	6	6	0	30	-1	47	50	56	5	In	VDJ
CCTTGGAGCTGGGGGACTCGGCCCTTTATCTTTGCGCCAGCGGTGTCCCAAGACAGCCTAGCCAAAAACATTCAGTACTTCGGCGCC		17	6.19165728812695E-5	49	TCRBV05-01*01	TCRBV05	TCRBV05-01	01				TCRBD01-01*01	TCRBD01	TCRBD01-01	01				TCRBJ02-04*01	TCRBJ02	TCRBJ02-04	01				7	10	2	5	3	0	32	41	51	56	59	17	Out	VDJ
GACTCGGCCATGTATCTCTGTGCCAGCAGCTTAGAGGGTTCTTTCGGACAGCGCTACAAGCTTAATTCACCCCTCCACTTTGGGAAC	CASSLEGSFGQRYKLNSPLHF	2	7.28430269191406E-6	63	TCRBV11-03*03	TCRBV11	TCRBV11-03	03				TCRBD01-01*01	TCRBD01	TCRBD01-01	01				TCRBJ01-06*02	TCRBJ01	TCRBJ01-06	02				0	10	1	5	11	6	18	35	45	51	62	2	In	VDJ
TTGGAGCTGGGGGACTCGGCCCTTTATCTTTGCGCCAGCAGCTCGACACCCCAGGGGGCTCGAAATTCACCCCTCCACTTTGGGAAC	CASSSTPQGARNSPLHF	5	1.821075672978515E-5	51	TCRBV05-01*01	TCRBV05	TCRBV05-01	01				TCRBD01-01*01	TCRBD01	TCRBD01-01	01				TCRBJ01-06*02	TCRBJ01	TCRBJ01-06	02				3	8	4	0	4	7	30	43	51	59	63	5	In	VDJ
GTGAGCACCTTGGAGCTGGGGGACTCGGCCCTTTATCTTTGCGCCAGCAGCCGGACAGGGTCTGGCAATGAGCAGTTCTTCGGGCCA	CASSRTGSGNEQFF	13	4.734796749744139E-5	42	TCRBV05-01*01	TCRBV05	TCRBV05-01	01				TCRBD01-01*01	TCRBD01	TCRBD01-01	01				TCRBJ02-01*01	TCRBJ02	TCRBJ02-01	01				4	1	1	3	5	6	39	51	52	60	65	13	In	VDJ
GGCCCAAAAGAACCCGACAGCTTTCTATCTCTGTGCCAGTAGTATAGCCCCTAGCGGGGGGTTGACAATGAGCAGTTCTTCGGGCCA		7	2.549505942169921E-5	50	TCRBV19-01*01	TCRBV19	TCRBV19-01	01				TCRBD02-01*01	TCRBD02	TCRBD02-01	01				TCRBJ02-01*01	TCRBJ02	TCRBJ02-01	01				1	3	4	1	3	5	31	47	50	61	64	7	Out	VDJ
CAGCGCACAGAGCAGGGGGACTCGGCCATGTATCTCTGTGCCAGCAGCGCCCGCTTAGCTAGCACAGATACGCAGTATTTTGGCCCA	CASSARLASTDTQYF	23	8.376948095701169E-5	45	TCRBV07-09*01	TCRBV07	TCRBV07-09	01				TCRBD02-01	TCRBD02	TCRBD02-01				01,02	TCRBJ02-03*01	TCRBJ02	TCRBJ02-03	01				5	7	5	7	1	0	36	48	55	59	60	23	In	VDJ
CTGGAGTCGCCCAGCCCCAACCAGACCTCTCTGTACTTCTGTGCCAGCAGTCTTACAGGGGGTGGGACTGAAGCTTTCTTTGGACAA	CASSLTGGGTEAFF	24	8.741163230296871E-5	42	TCRBV27-01*01	TCRBV27	TCRBV27-01	01				TCRBD01-01*01	TCRBD01	TCRBD01-01	01				TCRBJ01-01*01	TCRBJ01	TCRBJ01-01	01				5	3	3	1	4	5	39	51	54	62	66	24	In	VDJ
ACTGTGACATCGGCCCAAAAGAACCCGACAGCTTTCTATCTCTGTGCCAGTAGGCTGGACAGGGGGACTGAAGCTTTCTTTGGACAA	CASRLDRGTEAFF	6	2.1852908075742178E-5	39	TCRBV19-01*01	TCRBV19	TCRBV19-01	01				TCRBD01-01*01	TCRBD01	TCRBD01-01	01				TCRBJ01-01*01	TCRBJ01	TCRBJ01-01	01				6	3	1	1	0	5	42	53	56	-1	66	6	In	VDJ
CAGCCCTCAGAACCCAGGGACTCAGCTGTGTACTTCTGTGCCAGCAGTTTGGATTGGGGAGTGAGCACTGAAGCTTTCTTTGGACAA	CASSLDWGVSTEAFF	5	1.821075672978515E-5	45	TCRBV12	TCRBV12				TCRBV12-03/12-04,TCRBV12-04		TCRBD02-01*02	TCRBD02	TCRBD02-01	02				TCRBJ01-01*01	TCRBJ01	TCRBJ01-01	01				3	6	9	2	4	4	36	50	56	61	65	5	In	VDJ
ATCCAGCCTGCAGAGCAGGGGGACTCGGCCGTGTATGTCTGTGCAAGTCGCCTCGGGACACTGAACACTGAAGCTTTCTTTGGACAA	CASRLGTLNTEAFF	9	3.277936211361327E-5	42	TCRBV12-02*01	TCRBV12	TCRBV12-02	01				TCRBD01-01*01	TCRBD01	TCRBD01-01	01				TCRBJ01-01*01	TCRBJ01	TCRBJ01-01	01				5	3	0	6	1	0	39	51	54	60	61	9	In	VDJ
AACGCCTTGTTGCTGGGGGACTCGGCCCTGTATCTCTGTGCCAGCAGCTTGTATCCCGACATGAACACTGAAGCTTTCTTTGGACAA	CASSLYPDMNTEAFF	3	1.0926454037871089E-5	45	TCRBV05-05*01	TCRBV05	TCRBV05-05	01				TCRBD01-01*01	TCRBD01	TCRBD01-01	01				TCRBJ01-01*01	TCRBJ01	TCRBJ01-01	01				1	6	2	6	0	0	36	51	57	-1	61	3	In	VDJ
CGCACAGAGCGGGGGGACTCAGCCGTGTATCTCTGTGCCAGCAGCTTAATCGGCCAGGGCGGAAATCAGCCCCAGCATTTTGGTGAT	CASSLIGQGGNQPQHF	21	7.648517826509763E-5	48	TCRBV07-03*01	TCRBV07	TCRBV07-03	01				TCRBD01-01*01	TCRBD01	TCRBD01-01	01				TCRBJ01-05*01	TCRBJ01	TCRBJ01-05	01				1	5	4	3	4	4	33	49	54	59	63	21	In	VDJ
TGAAGATCCAGCGCACAGAGCGGGGGGACTCAGCCGTGTATCTCTGTGCCAGCAGCCCCCCTTTAACAGCCCCAGCATTTTGGTGAT		28	1.0198023768679684E-4	37	TCRBV07-03*01	TCRBV07	TCRBV07-03	01				TCRBD02-01	TCRBD02	TCRBD02-01				01,02	TCRBJ01-05*01	TCRBJ01	TCRBJ01-05	01				5	4	4	10	4	7	44	56	60	62	66	28	Out	VDJ
AAGCCTGACCTTGTCCACTCTGACAGTGACCAGTGCCCATCCTGAAGACAGCAGCTTCTACATCTGCAGTGCGGCACCTTCGGTTCG		4	1.456860538382812E-5	17	TCRBV20-01	TCRBV20	TCRBV20-01				01,04					TCRBD01,TCRBD02	TCRBD01-01,TCRBD02-01		TCRBJ01-02*01	TCRBJ01	TCRBJ01-02	01				6	0	0	10	0	13	64	-1	72	-1	74	4	Out	VDJ
CCTGAAGACAGCAGCATATATCTCTGCAGCGTTGCACTCCGTAGGGCAGGGTTACTCCACTGGGGCTATGGCTACACCTTCGGTTCG	CSVALRRAGLLHWGYGYTF	3	1.0926454037871089E-5	57	TCRBV29-01	TCRBV29	TCRBV29-01				01,02	TCRBD01-01*01	TCRBD01	TCRBD01-01	01				TCRBJ01-02*01	TCRBJ01	TCRBJ01-02	01				4	12	4	3	14	4	24	34	46	51	65	3	In	VDJ
CAGCCCTCAGAACCCAGGGACTCAGCTGTGTACTTCTGTGCCAGCAGTTTGGAAGGGGGAGCTAACTATGGCTACACCTTCGGTTCG	CASSLEGGANYGYTF	7	2.549505942169921E-5	45	TCRBV12	TCRBV12				TCRBV12-03/12-04,TCRBV12-04		TCRBD01-01*01	TCRBD01	TCRBD01-01	01				TCRBJ01-02*01	TCRBJ01	TCRBJ01-02	01				3	3	5	1	2	0	36	50	53	59	61	7	In	VDJ
CACGCCCTGCAGCCAGAAGACTCAGCCCTGTATCTCTGCGCCAGCAGGTATCCCGGGACCTCCTCGGATGGCTACACCTTCGGTTCG	CASRYPGTSSDGYTF	8	2.913721076765624E-5	45	TCRBV04-01*01	TCRBV04	TCRBV04-01	01								TCRBD01,TCRBD02	TCRBD01-01,TCRBD02-01		TCRBJ01-02*01	TCRBJ01	TCRBJ01-02	01				6	7	0	7	8	6	36	47	54	59	67	8	In	VDJ
CTGACGATCCAGCGCACAGAGCAGGAGGACTCGGCCGTGTATCTCTGTGCCAGCAGCTTCCAGGGTTCCGAGCAGTACTTCGGGCCG	CASSFQGSEQYF	6	2.1852908075742178E-5	36	TCRBV07-02	TCRBV07	TCRBV07-02				01,02	TCRBD01-01*01	TCRBD01	TCRBD01-01	01				TCRBJ02-07*01	TCRBJ02	TCRBJ02-07	01				3	1	4	3	3	6	45	59	60	65	68	6	In	VDJ
NNNNNNNTGTCGGCTGCTCCCTCCCAGACATCTGTGTACTTCTGTGCCAGCAGTTTGAACAGGGGTTACGAGCAGTACTTCGGGCCG	CASSLNRGYEQYF	12	4.3705816151484356E-5	39	TCRBV06-05*01	TCRBV06	TCRBV06-05	01				TCRBD01-01*01	TCRBD01	TCRBD01-01	01				TCRBJ02-07*01	TCRBJ02	TCRBJ02-07	01				4	3	3	2	1	4	42	55	58	65	66	12	In	VDJ
ATCAATTCCCTGGAGCTTGGTGACTCTGCTGTGTATTTCTGTGCCAGCAGCCATGTAAATACAGGCTACGAGCAGTACTTCGGGCCG	CASSHVNTGYEQYF	12	4.3705816151484356E-5	42	TCRBV03-01/03-02*01	TCRBV03	TCRBV03-01/03-02	01				TCRBD01-01*01	TCRBD01	TCRBD01-01	01				TCRBJ02-07*01	TCRBJ02	TCRBJ02-07	01				3	7	3	4	0	3	39	53	60	-1	65	12	In	VDJ
GAGTCGCCCAGCCCCAACCAGACCTCTCTGTACTTCTGTGCCAGCGTAATAAATGGGGACAGCCGCTACGAGCAGTACTTCGGGCCG	CASVINGDSRYEQYF	4	1.456860538382812E-5	45	TCRBV27-01*01	TCRBV27	TCRBV27-01	01				TCRBD01-01*01	TCRBD01	TCRBD01-01	01				TCRBJ02-07*01	TCRBJ02	TCRBJ02-07	01				8	10	0	5	3	3	36	45	55	62	65	4	In	VDJ
AGTTCTAAGAAGCTCCTTCTCAGTGACTCTGGCTTCTATCTCTGTGCCTGGAGCGGGTACACCTCCTACGAGCAGTACTTCGGGCCG	CAWSGYTSYEQYF	8	2.913721076765624E-5	39	TCRBV30-01*01	TCRBV30	TCRBV30-01	01				TCRBD02-01	TCRBD02	TCRBD02-01				01,02	TCRBJ02-07*01	TCRBJ02	TCRBJ02-07	01				3	0	8	4	5	0	42	-1	53	57	62	8	In	VDJ
CAGCCCTCAGAACCCAGGGACTCAGCTGTGTACTTCTGTGCCAGCAGTTTCCCGACGGGGGGCGCGGACGAGCAGTACTTCGGGCCG	CASSFPTGGADEQYF	5	1.821075672978515E-5	45	TCRBV12	TCRBV12				TCRBV12-03/12-04,TCRBV12-04		TCRBD02-01*01	TCRBD02	TCRBD02-01	01				TCRBJ02-07*01	TCRBJ02	TCRBJ02-07	01				3	5	8	1	5	5	36	50	55	62	67	5	In	VDJ
ACATTCTCAACTCTGACTGTGAGCAACATGAGCCCTGAAGACAGCAGCATATCCGGGACAGGGGTACACGAGCAGTACTTCGGGCCG	TGVHEQYF	10	3.64215134595703E-5	24	TCRBV29-01	TCRBV29	TCRBV29-01				01,03	TCRBD01-01*01	TCRBD01	TCRBD01-01	01				TCRBJ02-07*01	TCRBJ02	TCRBJ02-07	01				19	2	0	2	3	5	57	52	54	64	67	10	In	VDJ
ATCCTGGAGTCGCCCAGCCCCAACCAGACCTCTCTGTACTTCTGTGCCAGCAGTTCGGCGGCTGGAAACACCATATATTTTGGAGAG	CASSSAAGNTIYF	6	2.1852908075742178E-5	39	TCRBV27-01*01	TCRBV27	TCRBV27-01	01				TCRBD02-01	TCRBD02	TCRBD02-01				01,02	TCRBJ01-03*01	TCRBJ01	TCRBJ01-03	01				4	2	7	5	0	2	42	55	57	-1	61	6	In	VDJ
GTGAGCACCTTGGAGCTGGGGGACTCGGCCCTTTATCTTTGCGCCAGCAGCTTAACAGGTTGGGGAAACACCATATATTTTGGAGAG	CASSLTGWGNTIYF	3	1.0926454037871089E-5	42	TCRBV05-01*01	TCRBV05	TCRBV05-01	01				TCRBD01-01*01	TCRBD01	TCRBD01-01	01				TCRBJ01-03*01	TCRBJ01	TCRBJ01-03	01				2	1	3	4	4	4	39	53	54	59	63	3	In	VDJ
ACATCGGCCCAAAAGAACCCGACAGCTTTCTATCTCTGTGCCAGTAGTATCGTGGGGGCTTCGGGAAACACCATATATTTTGGAGAG	CASSIVGASGNTIYF	6	2.1852908075742178E-5	45	TCRBV19-01*01	TCRBV19	TCRBV19-01	01				TCRBD01-01*01	TCRBD01	TCRBD01-01	01				TCRBJ01-03*01	TCRBJ01	TCRBJ01-03	01				3	3	6	0	4	4	36	50	53	59	63	6	In	VDJ
AGTCGCCCAGCCCCAACCAGACCTCTCTGTACTTCTGTGCCAGCAGTTTATCCGAGCTCTGGGGCCAACGTCCTGACTTTCGGGGCC		14	5.099011884339842E-5	46	TCRBV27-01*01	TCRBV27	TCRBV27-01	01				TCRBD02-01*02	TCRBD02	TCRBD02-01	02				TCRBJ02-06*01	TCRBJ02	TCRBJ02-06	01				0	1	11	2	0	0	35	52	53	-1	56	14	Out	VDJ
ACGATCCAGCGCACAGAGCAGGAGGACTCGGCCGTGTATCTCTGTGCCAGCAGCTGGCAATACGATTCACCCCTCCACTTTGGGAAC	CASSWQYDSPLHF	3	1.0926454037871089E-5	39	TCRBV07-02	TCRBV07	TCRBV07-02				01,02	TCRBD01-01*01	TCRBD01	TCRBD01-01	01				TCRBJ01-06*02	TCRBJ01	TCRBJ01-06	02				4	0	9	0	6	8	42	-1	55	58	64	3	In	VDJ
CAGCCCTCAGAACCCAGGGACTCAGCTGTGTACTTCTGTGCCAGCACCGATACCCGGACCTATAATTCACCCCTCCACTTTGGGAAC	CASTDTRTYNSPLHF	4	1.456860538382812E-5	45	TCRBV12	TCRBV12				TCRBV12-03/12-04,TCRBV12-04						TCRBD01,TCRBD02	TCRBD01-01,TCRBD02-01		TCRBJ01-06*02	TCRBJ01	TCRBJ01-06	02				7	9	1	8	0	2	36	46	55	-1	58	4	In	VDJ
ACTGTGAGCAACCTGAGCCCTGAAGACAGCAGCATATATCTCTGCAGCGTTGCTGCGGGACAGAATTCACCCCTCCACTTTGGGAAC	CSVAAGQNSPLHF	4	1.456860538382812E-5	39	TCRBV29-01	TCRBV29	TCRBV29-01				01,02	TCRBD01-01*01	TCRBD01	TCRBD01-01	01				TCRBJ01-06*02	TCRBJ01	TCRBJ01-06	02				4	4	0	5	0	7	42	52	56	-1	63	4	In	VDJ
GAGTCCGCCAGCACCAACCAGACATCTATGTACCTCTGTGCCAGCAGTTTAAGGCGGTTAGCTTACAATGAGCAGTTCTTCGGGCCA	CASSLRRLAYNEQFF	8	2.913721076765624E-5	45	TCRBV28-01*01	TCRBV28	TCRBV28-01	01				TCRBD02-01	TCRBD02	TCRBD02-01				01,02	TCRBJ02-01*01	TCRBJ02	TCRBJ02-01	01				2	7	5	7	1	4	36	51	58	62	63	8	In	VDJ
GCGCACAGAGCGGGGGGACTCAGCCGTGTATCTCTGTGCCAGCATTAGTCGGCACGGGTTAACACCGGGGAGCTGTTTTTTGGAGAA		10	3.64215134595703E-5	47	TCRBV07-03*01	TCRBV07	TCRBV07-03	01				TCRBD02-01	TCRBD02	TCRBD02-01				01,02	TCRBJ02-02*01	TCRBJ02	TCRBJ02-02	01				7	10	8	4	2	2	34	44	54	58	60	10	Out	VDJ
AAGAAGCTCCTCCTCAGTGACTCTGGCTTCTATCTCTGTGCCTGGAGTGTACCGGAGAATTGCGCGGGCTGGGCTTTCTTTGGACAA	CAWSVPENCAGWAFF	17	6.19165728812695E-5	45	TCRBV30-01	TCRBV30	TCRBV30-01				02,04	TCRBD02-01	TCRBD02	TCRBD02-01				01,02	TCRBJ01-01*01	TCRBJ01	TCRBJ01-01	01				0	13	7	4	4	11	36	50	63	68	72	17	In	VDJ
ACCCTGCAGCCAGAAGACTCGGCCCTGTATCTCTGTGCCAGCAGCCAGGGAGATTGGGTGCCCGACTGGGTAGCTTTCTTTGGACAA	CASSQGDWVPDWVAFF	7	2.549505942169921E-5	48	TCRBV04-02*01	TCRBV04	TCRBV04-02	01				TCRBD02-01*02	TCRBD02	TCRBD02-01	02				TCRBJ01-01*01	TCRBJ01	TCRBJ01-01	01				3	0	9	2	19	10	33	-1	47	52	71	7	In	VDJ
GACGATCCAGCGCACAGAGCAGGAGGACTCGGCCGTGTATCTCTGTGCCAGCAGACTGACTGCTACACTGAAGCTTTCTTTGGACAA		8	2.913721076765624E-5	38	TCRBV07-02	TCRBV07	TCRBV07-02				01,02	TCRBD02-01	TCRBD02	TCRBD02-01				01,02	TCRBJ01-01*01	TCRBJ01	TCRBJ01-01	01				6	3	2	10	3	3	43	54	57	61	64	8	Out	VDJ
NTGTCGGCTGCTCCCTCCCAGACATCTGTGTACTTCTGTGCCAGCAGCAAACACGGGCGTGTGAACACTGAAGCTTTCTTTGGACAA	CASSKHGRVNTEAFF	8	2.913721076765624E-5	45	TCRBV06-05*01	TCRBV06	TCRBV06-05	01								TCRBD01,TCRBD02	TCRBD01-01,TCRBD02-01		TCRBJ01-01*01	TCRBJ01	TCRBJ01-01	01				6	7	8	0	3	0	36	47	54	58	61	8	In	VDJ
TCCCTGGAGCTTGGTGACTCTGCTGTGTATTTCTGTGCCAGCAGCCATCTCAACAGGAGGGTGAACACTGAAGCTTTCTTTGGACAA	CASSHLNRRVNTEAFF	12	4.3705816151484356E-5	48	TCRBV03-01/03-02*01	TCRBV03	TCRBV03-01/03-02	01				TCRBD02-01*02	TCRBD02	TCRBD02-01	02				TCRBJ01-01*01	TCRBJ01	TCRBJ01-01	01				3	8	10	0	0	0	33	47	55	-1	61	12	In	VDJ
CAGCGCACAGAGCAGGAGGACTCGGCCGTGTATCTCTGTGCCAGCAGCTTAGAAATAGAGATGAACACTGAAGCTTTCTTTGGACAA	CASSLEIEMNTEAFF	9	3.277936211361327E-5	45	TCRBV07-02	TCRBV07	TCRBV07-02				01,02	TCRBD02-01	TCRBD02	TCRBD02-01				01,02	TCRBJ01-01*01	TCRBJ01	TCRBJ01-01	01				1	3	5	8	3	0	36	52	55	58	61	9	In	VDJ
CTCACTGTGACATCGGCCCAAAAGAACCCGACAGCTTTCTATCTCTGTGCCAGTGGACAGAGCAACACTGAAGCTTTCTTTGGACAA	CASGQSNTEAFF	15	5.463227018935545E-5	36	TCRBV19-01*01	TCRBV19	TCRBV19-01	01				TCRBD01-01*01	TCRBD01	TCRBD01-01	01				TCRBJ01-01*01	TCRBJ01	TCRBJ01-01	01				8	0	1	5	3	2	45	-1	54	60	63	15	In	VDJ
CCACGGAGTCAGGGGACACAGCACTGTATTTCTGTGCCAGCAGCAAAGGGAGTACAGGGCGTAAACACTGAAGCTTTCTTTGGACAA		4	1.456860538382812E-5	49	TCRBV21-01*01	TCRBV21	TCRBV21-01	01				TCRBD01-01*01	TCRBD01	TCRBD01-01	01				TCRBJ01-01*01	TCRBJ01	TCRBJ01-01	01				1	5	3	3	4	2	32	48	53	59	63	4	Out	VDJ
NTGTCGGCTGCTCCCTCCCAGACATCTGTGTACTTCTGTGCCAGCAGTTACACGGGACAGGGGTTTGAAAAACTGTTTTTTGGCAGT	CASSYTGQGFEKLFF	2	7.28430269191406E-6	45	TCRBV06-05*01	TCRBV06	TCRBV06-05	01				TCRBD01-01*01	TCRBD01	TCRBD01-01	01				TCRBJ01-04*01	TCRBJ01	TCRBJ01-04	01				2	2	0	2	2	7	36	51	53	63	65	2	In	VDJ
ACAGAGCAGGGGGACTCGGCCATGTATCTCTGTGCCAGCAGCTTAGCCGTAGGGACAGGGCCTAATGAAAAACTGTTTTTTGGCAGT	CASSLAVGTGPNEKLFF	23	8.376948095701169E-5	51	TCRBV07-09*01	TCRBV07	TCRBV07-09	01				TCRBD01-01*01	TCRBD01	TCRBD01-01	01				TCRBJ01-04*01	TCRBJ01	TCRBJ01-04	01				0	4	0	3	1	3	30	47	51	60	61	23	In	VDJ
GATCCAGCGCACAGAGCAGGGGGACTCGGCCATGTATCTCTGTGCCAGCGGGGACAGGGGGCACGTCAGCCCCAGCATTTTGGTGAT		18	6.555872422722654E-5	41	TCRBV07-09	TCRBV07	TCRBV07-09				01,05,06	TCRBD01-01*01	TCRBD01	TCRBD01-01	01				TCRBJ01-05*01	TCRBJ01	TCRBJ01-05	01				8	1	0	0	3	6	40	49	50	62	65	18	Out	VDJ
GCTGCTCCCTCCCAGACATCTGTGTACTTCTGTGCCAGCAGTTACCTGCTAAACTTTGATAGCAATCAGCCCCAGCATTTTGGTGAT	CASSYLLNFDSNQPQHF	12	4.3705816151484356E-5	51	TCRBV06	TCRBV06				TCRBV06-05,TCRBV06-06		TCRBD02-01	TCRBD02	TCRBD02-01				01,02	TCRBJ01-05*01	TCRBJ01	TCRBJ01-05	01				2	7	3	10	4	0	30	45	52	55	59	12	In	VDJ
CCACTCTGACAGTGACCAGTGCCCATCCTGAAGACAGCAGCTTCTACATCTGCAGTGCTAGAGACCCAGCCCCAGCATTTTGGTGAT		3	1.0926454037871089E-5	31	TCRBV20-01*01	TCRBV20	TCRBV20-01	01											TCRBJ01-05*01	TCRBJ01	TCRBJ01-05	01				0	0	0	0	2	7	50	-1	-1	64	66	3	Out	VJ
NNNNTGTCGGCTGCTCCCTCCCAGACATCTGTGTACTTGTGTGCCAGCAGTTACTCGGGCCCATCGGGTGGCTACACCTTCGGTTCG	CASSYSGPSGGYTF	6	2.1852908075742178E-5	42	TCRBV06-08*01	TCRBV06	TCRBV06-08	01								TCRBD01,TCRBD02	TCRBD01-01,TCRBD02-01		TCRBJ01-02*01	TCRBJ01	TCRBJ01-02	01				0	0	8	0	8	7	39	-1	56	60	68	6	In	VDJ
AATTCCCTGGAGCTTGGTGACTCTGCTGTGTATTTCTGTGCCAGCAGCCAATTTGGTTTCGCACCTTATGGCTACACCTTCGGTTCG	CASSQFGFAPYGYTF	3	1.0926454037871089E-5	45	TCRBV03-01/03-02*01	TCRBV03	TCRBV03-01/03-02	01								TCRBD01,TCRBD02	TCRBD01-01,TCRBD02-01		TCRBJ01-02*01	TCRBJ01	TCRBJ01-02	01				2	3	0	10	10	5	36	51	54	56	66	3	In	VDJ
GGAGTCTGCCAGGCCCTCACATACCTCTCAGTACCTCTGTGCCAGCAGTGAATAGGAAGGGGGAGCTATGGCTACACCTTCGGTTCG		15	5.463227018935545E-5	44	TCRBV25-01*01	TCRBV25	TCRBV25-01	01				TCRBD01-01*01	TCRBD01	TCRBD01-01	01				TCRBJ01-02*01	TCRBJ01	TCRBJ01-02	01				0	3	5	1	2	4	37	54	57	63	65	15	Out	VDJ
CAGCCTGCAAAGCTTGAGGACTCGGCCGTGTATCTCTGTGCCAGCAGCACTCTGACAGGGAGGAGCTATGGCTACACCTTCGGTTCG	CASSTLTGRSYGYTF	2	7.28430269191406E-6	45	TCRBV11-02*01	TCRBV11	TCRBV11-02	01				TCRBD01-01*01	TCRBD01	TCRBD01-01	01				TCRBJ01-02*01	TCRBJ01	TCRBJ01-02	01				5	5	2	3	5	4	36	48	53	60	65	2	In	VDJ
ACTGTGACATCGGCCCAAAAGAACCCGACAGCTTTCTATCTCTGTGCCAGTACGGCTGTAGCTAACTATGGCTACACCTTCGGTTCG	CASTAVANYGYTF	3	1.0926454037871089E-5	39	TCRBV19-01*01	TCRBV19	TCRBV19-01	01								TCRBD01,TCRBD02	TCRBD01-01,TCRBD02-01		TCRBJ01-02*01	TCRBJ01	TCRBJ01-02	01				7	1	9	0	5	0	42	52	53	56	61	3	In	VDJ
GTGACATCGGCCCAAAAGAACCCGACAGCTTTCTATCTCTGTGCCAGTAGTAGAACAGGGGGCAACTATGGCTACACCTTCGGTTCG	CASSRTGGNYGYTF	3	1.0926454037871089E-5	42	TCRBV19-01*01	TCRBV19	TCRBV19-01	01				TCRBD01-01*01	TCRBD01	TCRBD01-01	01				TCRBJ01-02*01	TCRBJ01	TCRBJ01-02	01				4	2	3	0	0	2	39	52	54	-1	63	3	In	VDJ
NNNNTGTCGGCTGCTCCCTCCCAGACATCTGTGTACTTCTGTGCCAGCAGATCAGGGCTATCAAACTATGGCTACACCTTCGGTTCG	CASRSGLSNYGYTF	5	1.821075672978515E-5	42	TCRBV06-05*01	TCRBV06	TCRBV06-05	01				TCRBD01-01*01	TCRBD01	TCRBD01-01	01				TCRBJ01-02*01	TCRBJ01	TCRBJ01-02	01				6	2	4	3	6	2	39	50	52	57	63	5	In	VDJ
AACCTGAGCTCTCTGGAGCTGGGGGACTCAGCTTTGTATTTCTGTGCCAGCAGCCTCTTCAGCCGGGAGGGCTACACCTTCGGTTCG	CASSLFSREGYTF	5	1.821075672978515E-5	39	TCRBV09-01*01	TCRBV09	TCRBV09-01	01				TCRBD02-01*02	TCRBD02	TCRBD02-01	02				TCRBJ01-02*01	TCRBJ01	TCRBJ01-02	01				4	9	8	2	0	8	42	54	63	-1	69	5	In	VDJ
AAGATCCAGCCTGCAAAGCTTGAGGACTCGGCCGTGTATCTCTGTGCCAGCAGCTTAGTGGTCGGCCAGGGCTACACCTTCGGTTCG	CASSLVVGQGYTF	2	7.28430269191406E-6	39	TCRBV11-02*01	TCRBV11	TCRBV11-02	01								TCRBD01,TCRBD02	TCRBD01-01,TCRBD02-01		TCRBJ01-02*01	TCRBJ01	TCRBJ01-02	01				1	8	4	5	0	8	42	58	66	-1	69	2	In	VDJ
CTGACAGTGACCAGTGCCCATCCTGAAGACAGCAGCTTCTACATCTGCAGTGCTCCGACGAGGCGGGAAGGCTACACCTTCGGTTCG	CSAPTRREGYTF	3	1.0926454037871089E-5	36	TCRBV20	TCRBV20				TCRBV20-01,TCRBV20-or09_02		TCRBD02-01*02	TCRBD02	TCRBD02-01	02				TCRBJ01-02*01	TCRBJ01	TCRBJ01-02	01				5	8	7	3	1	8	45	54	62	68	69	3	In	VDJ
ATCCAGCAGGTAGTGCGAGGAGATTCGGCAGCTTATTTCTGTGCCAGCCCAACTACGACTGGGTCGAGCGAGCAGTACTTCGGGCCG	CASPTTTGSSEQYF	13	4.734796749744139E-5	42	TCRBV18-01*01	TCRBV18	TCRBV18-01	01				TCRBD02-01	TCRBD02	TCRBD02-01				01,02	TCRBJ02-07*01	TCRBJ02	TCRBJ02-07	01				8	8	2	10	8	6	39	48	56	60	68	13	In	VDJ
CTTGTTGCTGGGGGACTCGGCCCTGTATCTCTGTGCCAGCAGCCATCGGCACAGACACGGAGCATCTACGAGCAGTACTTCGGGCCG		4	1.456860538382812E-5	50	TCRBV05-05*01	TCRBV05	TCRBV05-05	01								TCRBD01,TCRBD02	TCRBD01-01,TCRBD02-01		TCRBJ02-07*01	TCRBJ02	TCRBJ02-07	01				4	10	2	6	8	3	31	43	53	57	65	4	Out	VDJ
NTGAAGATCCAGCCCTCAGAACCCAGGGACTCAGCTGTGTACTTCTGTGCCAGCAGTTCGGACGGCTACGAGCAGTACTTCGGGCCG	CASSSDGYEQYF	4	1.456860538382812E-5	36	TCRBV12-03/12-04*01	TCRBV12	TCRBV12-03/12-04	01								TCRBD01,TCRBD02	TCRBD01-01,TCRBD02-01		TCRBJ02-07*01	TCRBJ02	TCRBJ02-07	01				4	1	1	7	2	3	45	58	59	63	65	4	In	VDJ
AGCTCCCAGACATCTGTGTACTTCTGTGCCATCAGTGAGGGGGTTTGGGACAGGAGAATCCGTTCCTACGAGCAGTACTTCGGGCCG	CAISEGVWDRRIRSYEQYF	8	2.913721076765624E-5	57	TCRBV10-03*01	TCRBV10	TCRBV10-03	01				TCRBD01-01*01	TCRBD01	TCRBD01-01	01				TCRBJ02-07*01	TCRBJ02	TCRBJ02-07	01				2	7	0	4	9	1	24	39	46	54	63	8	In	VDJ
TCAACTCTGACTGTGAGCAACCTGAGCCCTGAAGACAGCAGCATATATCTCTGCAGCGTTCGCTCCTACGAGCAGTACTTCGGGCCG	CSVRSYEQYF	6	2.1852908075742178E-5	30	TCRBV29-01*01	TCRBV29	TCRBV29-01	01				TCRBD02-01	TCRBD02	TCRBD02-01				01,02	TCRBJ02-07*01	TCRBJ02	TCRBJ02-07	01				5	0	8	6	0	0	51	-1	60	-1	62	6	In	VDJ
AAGCTTGAGGACTCGGCCGTGTATCTCTGTGCCAGCAGCCCTCTGACCCGGGACAGGGGACAAAACTACGAGCAGTACTTCGGGCCG	CASSPLTRDRGQNYEQYF	3	1.0926454037871089E-5	54	TCRBV11-02	TCRBV11	TCRBV11-02				01,03	TCRBD01-01*01	TCRBD01	TCRBD01-01	01				TCRBJ02-07*01	TCRBJ02	TCRBJ02-07	01				5	10	0	2	6	3	27	39	49	59	65	3	In	VDJ
ATCCAGCGCACAGAGCAGGGGGACTCGGCCATGTATCTCTGTGCCAGCAGCCTGCTCTCTGGGGGTGACGAGCAGTACTTCGGGCCG	CASSLLSGGDEQYF	18	6.555872422722654E-5	42	TCRBV07-09*01	TCRBV07	TCRBV07-09	01								TCRBD01,TCRBD02	TCRBD01-01,TCRBD02-01		TCRBJ02-07*01	TCRBJ02	TCRBJ02-07	01				5	9	6	1	2	5	39	51	60	65	67	18	In	VDJ
GTGACCAGTGCCCATCCTGAAGACAGCAGCTTCTACATCTGCAGTGCACCCGACAGGGGCTCTGGAAACACCATATATTTTGGAGAG	CSAPDRGSGNTIYF	7	2.549505942169921E-5	42	TCRBV20	TCRBV20				TCRBV20-01,TCRBV20-or09_02		TCRBD01-01*01	TCRBD01	TCRBD01-01	01				TCRBJ01-03*01	TCRBJ01	TCRBJ01-03	01				6	4	2	2	0	0	39	47	51	-1	59	7	In	VDJ
ATCCGGTCCACAAAGCTGGAGGACTCAGCCATGTACTTCTGTGCCAGCAGTGAACCCCGAGCTGGAAACACCATATATTTTGGAGAG	CASSEPRAGNTIYF	6	2.1852908075742178E-5	42	TCRBV02-01	TCRBV02	TCRBV02-01				01,03	TCRBD02-01*02	TCRBD02	TCRBD02-01	02				TCRBJ01-03*01	TCRBJ01	TCRBJ01-03	01				2	4	11	2	0	2	39	54	58	-1	61	6	In	VDJ
GCCCAAAAGAACCCGACAGCTTTCTATCTCTGTGCCAGTAGTATTCGGTTCGACAGGGGATCTAATTCACCCCTCCACTTTGGGAAC	CASSIRFDRGSNSPLHF	6	2.1852908075742178E-5	51	TCRBV19-01*01	TCRBV19	TCRBV19-01	01				TCRBD01-01*01	TCRBD01	TCRBD01-01	01				TCRBJ01-06*02	TCRBJ01	TCRBJ01-06	02				3	7	2	2	3	6	30	44	51	59	62	6	In	VDJ
GAGTCCGCTACCAGCTCCCAGACATCTGTGTACTTCTGTGCCATCGCAAGCGGTAGCTCCTATAATTCACCCCTCCACTTTGGGAAC	CAIASGSSYNSPLHF	2	7.28430269191406E-6	45	TCRBV10-03*01	TCRBV10	TCRBV10-03	01				TCRBD02-01	TCRBD02	TCRBD02-01				01,02	TCRBJ01-06*02	TCRBJ01	TCRBJ01-06	02				8	3	6	5	3	0	36	45	48	53	56	2	In	VDJ
CAGAGCAGGAGGACTCGGCCGTGTATCTCTGTGCCAGCAGCTTAGAAACTAGCAGAGGGGGGGTACAATGAGCAGTTCTTCGGGCCA		10	3.64215134595703E-5	52	TCRBV07-02	TCRBV07	TCRBV07-02				01,02	TCRBD02-01*01	TCRBD02	TCRBD02-01	01				TCRBJ02-01*01	TCRBJ02	TCRBJ02-01	01				1	11	9	0	0	4	29	45	56	-1	63	10	Out	VDJ
NNTGTCGGCTGCTCCCTCCCAAACATCTGTGTACTTCTGTGCCAGCAGCCGAACGAGATCTCCTACAATGAGCAGTTCTTCGGGCCA		22	8.012732961105466E-5	44	TCRBV06-02*02	TCRBV06	TCRBV06-02	02				TCRBD02-01*02	TCRBD02	TCRBD02-01	02				TCRBJ02-01*01	TCRBJ02	TCRBJ02-01	01				2	4	11	2	2	0	37	50	54	57	59	22	Out	VDJ
CGGTCCACAAAGCTGGAGGACTCAGCCATGTACTTCTGTGCCAGCAGCGTGACAGGGAGCTCCTACAATGAGCAGTTCTTCGGGCCA	CASSVTGSSYNEQFF	12	4.3705816151484356E-5	45	TCRBV02-01	TCRBV02	TCRBV02-01				01,03	TCRBD01-01*01	TCRBD01	TCRBD01-01	01				TCRBJ02-01*01	TCRBJ02	TCRBJ02-01	01				6	3	2	3	2	0	36	47	50	57	59	12	In	VDJ
CGCCCAGCCCCAACCAGACCTCTCTGTACTTCTGTGCCAGCAGTTCCCTAACAGGGGGTATCCTACAATGAGCAGTTCTTCGGGCCA		3	1.0926454037871089E-5	49	TCRBV27-01*01	TCRBV27	TCRBV27-01	01				TCRBD01-01*01	TCRBD01	TCRBD01-01	01				TCRBJ02-01*01	TCRBJ02	TCRBJ02-01	01				4	5	3	1	2	1	32	45	50	58	60	3	Out	VDJ
ATTCTGGAGTCCGCCAGCACCAACCAGACATCTATGTACCTCTGTGCCAGCAGTTTGACGGAGACGGAGACCCAGTACTTCGGGCCA	CASSLTETETQYF	7	2.549505942169921E-5	39	TCRBV28-01*01	TCRBV28	TCRBV28-01	01				TCRBD02-01*02	TCRBD02	TCRBD02-01	02				TCRBJ02-05*01	TCRBJ02	TCRBJ02-05	01				3	3	10	2	3	5	42	56	59	63	66	7	In	VDJ
AACGCCTTGGAGCTGGACGACTCGGCCCTGTATCTCTGTGCCAGCAGCTTGGGACTAGCGACCCAAGAGACCCAGTACTTCGGGCCA	CASSLGLATQETQYF	10	3.64215134595703E-5	45	TCRBV05-04*01	TCRBV05	TCRBV05-04	01				TCRBD02-01	TCRBD02	TCRBD02-01				01,02	TCRBJ02-05*01	TCRBJ02	TCRBJ02-05	01				0	0	2	6	2	1	36	-1	52	60	62	10	In	VDJ
CCCTCAGAACCCAGGGACTCAGCTGTGTACTTCTGTGCCAGCAGTCCTCTAGCGGGGAGAAACACCGGGGAGCTGTTTTTTGGAGAA	CASSPLAGRNTGELFF	7	2.549505942169921E-5	48	TCRBV12	TCRBV12				TCRBV12-03/12-04,TCRBV12-04		TCRBD02-01*01	TCRBD02	TCRBD02-01	01				TCRBJ02-02*01	TCRBJ02	TCRBJ02-02	01				5	3	4	3	3	2	33	45	48	57	60	7	In	VDJ
CTGAGGATCCAGCAGGTAGTGCGAGGAGATTCGGCAGCTTATTTCTGTGCCAGCTCACCACGTGGGGTGAAGCTGTTTTTTGGAGAA	CASSPRGVKLFF	3	1.0926454037871089E-5	36	TCRBV18-01*01	TCRBV18	TCRBV18-01	01								TCRBD01,TCRBD02	TCRBD01-01,TCRBD02-01		TCRBJ02-02*01	TCRBJ02	TCRBJ02-02	01				1	2	6	2	3	12	45	61	63	67	70	3	In	VDJ
CTACACACCCTGCAGCCAGAAGACTCGGCCCTGTATCTCTGCGCCAGCAGCCAAGAAGAGGGGTCCCGTGAAGCTTTCTTTGGACAA	CASSQEEGSREAFF	4	1.456860538382812E-5	42	TCRBV04-03*01	TCRBV04	TCRBV04-03	01								TCRBD01,TCRBD02	TCRBD01-01,TCRBD02-01		TCRBJ01-01*01	TCRBJ01	TCRBJ01-01	01				0	2	5	2	5	7	39	56	58	63	68	4	In	VDJ
CACATCAATTCCCTGGAGCTTGGTGACTCTGCTGTGTATTTCTGTGCCAGCAGCCAAGGAGGGGGCACTGAAGCTTTCTTTGGACAA	CASSQGGGTEAFF	2	7.28430269191406E-6	39	TCRBV03-01/03-02*01	TCRBV03	TCRBV03-01/03-02	01				TCRBD01-01*01	TCRBD01	TCRBD01-01	01				TCRBJ01-01*01	TCRBJ01	TCRBJ01-01	01				1	1	5	1	0	4	42	58	59	-1	65	2	In	VDJ
ACCTTGGAGCTGGGGGACTCGGCCCTTTATCTTTGCGCCAGCAGCCCCGGGACCCATGGTAGGGACACTGAAGCTTTCTTTGGACAA	CASSPGTHGRDTEAFF	5	1.821075672978515E-5	48	TCRBV05-01*01	TCRBV05	TCRBV05-01	01								TCRBD01,TCRBD02	TCRBD01-01,TCRBD02-01		TCRBJ01-01*01	TCRBJ01	TCRBJ01-01	01				4	3	0	7	11	3	33	45	48	53	64	5	In	VDJ
CAACCTGAGCCCTGAAGACAGCAGCATATATCTCTGCAGCGTTGACCTCCGGAACAGGGGATGAACACTGAAGCTTTCTTTGGACAA		2	7.28430269191406E-6	47	TCRBV29-01	TCRBV29	TCRBV29-01				01,02	TCRBD01-01*01	TCRBD01	TCRBD01-01	01				TCRBJ01-01*01	TCRBJ01	TCRBJ01-01	01				3	8	3	2	1	0	34	45	53	60	61	2	Out	VDJ
GTGCAGCCTGCAGAACTGGAGGATTCTGGAGTTTATTTCTGTGCCAGCAGCCCCCCAGGGATGAACACTGAAGCTTTCTTTGGACAA	CASSPPGMNTEAFF	3	1.0926454037871089E-5	42	TCRBV14-01*01	TCRBV14	TCRBV14-01	01				TCRBD01-01*01	TCRBD01	TCRBD01-01	01				TCRBJ01-01*01	TCRBJ01	TCRBJ01-01	01				4	3	4	3	1	0	39	52	55	60	61	3	In	VDJ
ACTGTGAGCAACCTGAGCCCTGAAGACAGCAGCATATATCTCTGCAGCGTTGAAGTAGGGGGCGGTGAAAAACTGTTTTTTGGCAGT	CSVEVGGGEKLFF	14	5.099011884339842E-5	39	TCRBV29-01	TCRBV29	TCRBV29-01				01,02	TCRBD01-01*01	TCRBD01	TCRBD01-01	01				TCRBJ01-04*01	TCRBJ01	TCRBJ01-04	01				1	1	5	0	2	7	42	55	56	63	65	14	In	VDJ
ATCCAGCCCTCAGAACCCAGGGACTCAGCTGTGTACTTCTGTGCCAGCAGTTCCAGGTCAACTAATGAAAAACTGTTTTTTGGCAGT	CASSSRSTNEKLFF	2	7.28430269191406E-6	42	TCRBV12	TCRBV12				TCRBV12-03/12-04,TCRBV12-04		TCRBD01-01*01	TCRBD01	TCRBD01-01	01				TCRBJ01-04*01	TCRBJ01	TCRBJ01-04	01				4	1	4	4	1	0	39	52	53	57	58	2	In	VDJ
GATCCAGCGCACAGAGCAAGGGCGACTCGGCTGTGTATCTCTGTGCCAGAAGCTTAGACAGGGCGTCAGCCCCAGCATTTTGGTGAT		11	4.006366480552733E-5	40	TCRBV07-05*01	TCRBV07	TCRBV07-05	01				TCRBD01-01*01	TCRBD01	TCRBD01-01	01				TCRBJ01-05*01	TCRBJ01	TCRBJ01-05	01				0	0	3	3	2	6	41	-1	57	63	65	11	Out	VDJ
GTGACCAGTGCCCATCCTGAAGACAGCAGCTTCTACATCTGCAGTGCTCTGGGGCTTGAAGGCAATCAGCCCCAGCATTTTGGTGAT	CSALGLEGNQPQHF	13	4.734796749744139E-5	42	TCRBV20	TCRBV20				TCRBV20-01,TCRBV20-or09_02		TCRBD01-01*01	TCRBD01	TCRBD01-01	01				TCRBJ01-05*01	TCRBJ01	TCRBJ01-05	01				5	2	7	0	6	2	39	48	50	55	61	13	In	VDJ
CTCACTCTGGAGTCAGCTACCCGCTCCCAGACATCTGTGTATTTCTGCGCCAGCGGCGGGAGAAATCAGCCCCAGCATTTTGGTGAT	CASGGRNQPQHF	10	3.64215134595703E-5	36	TCRBV10-02*01	TCRBV10	TCRBV10-02	01				TCRBD02-01*02	TCRBD02	TCRBD02-01	02				TCRBJ01-05*01	TCRBJ01	TCRBJ01-05	01				8	1	7	2	1	4	45	54	55	62	63	10	In	VDJ
CTGGAGTCTGCTGCCTCCTCCCAGACATCTGTATATTTCTGCGCCAGCAGTGAGAAGGGACAGGGGGCTGGCTACACCTTCGGTTCG	CASSEKGQGAGYTF	20	7.28430269191406E-5	42	TCRBV10-01*01	TCRBV10	TCRBV10-01	01				TCRBD01-01*01	TCRBD01	TCRBD01-01	01				TCRBJ01-02*01	TCRBJ01	TCRBJ01-02	01				2	2	0	0	0	7	39	54	56	-1	68	20	In	VDJ
CTGACAGTGACCAGTGCCCATCCTGAAGACAGCAGCTTCTACATCTGCAGTGCGCAAACAGGGAATCCTGGCTACACCTTCGGTTCG	CSAQTGNPGYTF	11	4.006366480552733E-5	36	TCRBV20	TCRBV20				TCRBV20-01,TCRBV20-or09_02		TCRBD01-01*01	TCRBD01	TCRBD01-01	01				TCRBJ01-02*01	TCRBJ01	TCRBJ01-02	01				6	4	3	3	5	7	45	53	57	63	68	11	In	VDJ
ACATCGGCCCAAAAGAACCCGACAGCTTTCTATCTCTGTGCCAGTAGTATGGGAACAGGGGGCTGGGATGGCTACACCTTCGGTTCG	CASSMGTGGWDGYTF	5	1.821075672978515E-5	45	TCRBV19-01*01	TCRBV19	TCRBV19-01	01				TCRBD01-01*01	TCRBD01	TCRBD01-01	01				TCRBJ01-02*01	TCRBJ01	TCRBJ01-02	01				3	4	3	0	4	6	36	50	54	63	67	5	In	VDJ
NNNNTGTCGGCTGCTCCCTCCCAGACATCTGTGTACTTCTGTGCCAGCAGGGGAGGGACCGAGGCTGGCGGCTACACCTTCGGTTCG	CASRGGTEAGGYTF	6	2.1852908075742178E-5	42	TCRBV06-05*01	TCRBV06	TCRBV06-05	01				TCRBD02-01*02	TCRBD02	TCRBD02-01	02				TCRBJ01-02*01	TCRBJ01	TCRBJ01-02	01				6	0	9	0	12	8	39	-1	50	57	69	6	In	VDJ
NNNNTGTCGGCTGCTCCCTCCCAGACATCTGTGTACTTCTGTGCCAGCAGTTTCGGGACAGGGCTCTACGAGCAGTACTTCGGGCCG	CASSFGTGLYEQYF	5	1.821075672978515E-5	42	TCRBV06-05*01	TCRBV06	TCRBV06-05	01				TCRBD01-01*01	TCRBD01	TCRBD01-01	01				TCRBJ02-07*01	TCRBJ02	TCRBJ02-07	01				4	2	0	3	2	3	39	52	54	63	65	5	In	VDJ
TGCAGCCAGAAGACTCGGCCCTGTATCTCTGCGCCAGCAGCCAAGGGTGGCACAGGTCCTTATGCCTACGAGCAGTACTTCGGGCCG		4	1.456860538382812E-5	52	TCRBV04-03*01	TCRBV04	TCRBV04-03	01				TCRBD01-01*01	TCRBD01	TCRBD01-01	01				TCRBJ02-07*01	TCRBJ02	TCRBJ02-07	01				1	6	3	4	8	2	29	45	51	56	64	4	Out	VDJ
ATCCGCTCACCAGGCCTGGGGGACGCAGCCATGTACCTGTGTGCCACCAGCAGAGAGGGACGGACCTACGAGCAGTACTTCGGGCCG	CATSREGRTYEQYF	2	7.28430269191406E-6	42	TCRBV15-01*02	TCRBV15	TCRBV15-01	02								TCRBD01,TCRBD02	TCRBD01-01,TCRBD02-01		TCRBJ02-07*01	TCRBJ02	TCRBJ02-07	01				0	0	0	7	3	2	39	-1	56	61	64	2	In	VDJ
ATCCAGCGCACAGAGCAGGAGGACTCGGCCGTGTATCTCTGTGCCAGCAGCTTAGCGCTGGGATTATACGAGCAGTACTTCGGGCCG	CASSLALGLYEQYF	3	1.0926454037871089E-5	42	TCRBV07-02	TCRBV07	TCRBV07-02				01,02					TCRBD01,TCRBD02	TCRBD01-01,TCRBD02-01		TCRBJ02-07*01	TCRBJ02	TCRBJ02-07	01				0	3	0	8	3	4	39	56	59	63	66	3	In	VDJ
ACATCAATTCCCTGGAGCTTGGTGACTCTGCTGTGTATTTCTGTGCCAGCAGCCAAGATTTAGAGGCAGCGACAGTACTTCGGGCCG		5	1.821075672978515E-5	40	TCRBV03-01/03-02*01	TCRBV03	TCRBV03-01/03-02	01				TCRBD02-01	TCRBD02	TCRBD02-01				01,02	TCRBJ02-07*01	TCRBJ02	TCRBJ02-07	01				0	9	6	6	1	10	41	58	67	71	72	5	Out	VDJ
TCGGCTGCTCCCTCCCAGACATCTGTGTACTTCTGTGCCAGCAGGAAACAGATTAGCTCCTATAATTCACCCCTCCACTTTGGGAAC	CASRKQISSYNSPLHF	3	1.0926454037871089E-5	48	TCRBV06	TCRBV06				TCRBV06-01,TCRBV06-05		TCRBD01-01*01	TCRBD01	TCRBD01-01	01				TCRBJ01-06*02	TCRBJ01	TCRBJ01-06	02				6	3	3	5	5	0	33	44	47	51	56	3	In	VDJ
ATTCAGCGCACAGAGCAGCGGGACTCGGCCATGTATCGCTGTGCCAGCAGCTCCGGGACGGATAATTCACCCCTCCACTTTGGGAAC	CASSSGTDNSPLHF	5	1.821075672978515E-5	42	TCRBV07	TCRBV07				TCRBV07-06,TCRBV07-07						TCRBD01,TCRBD02	TCRBD01-01,TCRBD02-01		TCRBJ01-06*02	TCRBJ01	TCRBJ01-06	02				4	2	0	7	2	5	39	52	54	59	61	5	In	VDJ
AGCACCTTGGAGCTGGGGGACTCGGCCCTTTATCTTTGCGCCAGCAGCTTGTGGGACACCAATAATTCACCCCTCCACTTTGGGAAC	CASSLWDTNNSPLHF	3	1.0926454037871089E-5	45	TCRBV05-01*01	TCRBV05	TCRBV05-01	01				TCRBD01-01*01	TCRBD01	TCRBD01-01	01				TCRBJ01-06*02	TCRBJ01	TCRBJ01-06	02				1	1	0	6	3	5	36	51	52	58	61	3	In	VDJ
CAGCGCACAGAGCAGGGGGACTCGGCCATGTATCTCTGTGCCAGCAGCTCGACCGGGAGCTCCTACAATGAGCAGTTCTTCGGGCCA	CASSSTGSSYNEQFF	15	5.463227018935545E-5	45	TCRBV07-09*01	TCRBV07	TCRBV07-09	01				TCRBD02-01*02	TCRBD02	TCRBD02-01	02				TCRBJ02-01*01	TCRBJ02	TCRBJ02-01	01				4	4	8	2	0	0	36	49	53	-1	59	15	In	VDJ
AGCACCTTGGAGCTGGGGGACTCGGCCCTTTATCTTTGCGCCAGCAGCCCAACTAGCGGATACACAGATACGCAGTATTTTGGCCCA	CASSPTSGYTDTQYF	13	4.734796749744139E-5	45	TCRBV05-01*01	TCRBV05	TCRBV05-01	01				TCRBD02-01	TCRBD02	TCRBD02-01				01,02	TCRBJ02-03*01	TCRBJ02	TCRBJ02-03	01				4	3	3	5	3	2	36	48	51	59	62	13	In	VDJ
ATCAATTCCCTGGAGCTTGGTGACTCTGCTGTGTATTTCTGTGCCAGCAGCCCAGAAGGTCCCATCGTTGAGCTGTTTTTTGGAGAA	CASSPEGPIVELFF	4	1.456860538382812E-5	42	TCRBV03-01/03-02*01	TCRBV03	TCRBV03-01/03-02	01								TCRBD01,TCRBD02	TCRBD01-01,TCRBD02-01		TCRBJ02-02*01	TCRBJ02	TCRBJ02-02	01				0	0	5	4	10	11	39	-1	56	59	69	4	In	VDJ
AGCCCCAACCAGACCTCTCTGTACTTCTGTGCCAGCAGTTTCCTTGAGACAGTGGCTTTGAACACCGGGGAGCTGTTTTTTGGAGAA	CASSFLETVALNTGELFF	4	1.456860538382812E-5	54	TCRBV27-01*01	TCRBV27	TCRBV27-01	01				TCRBD01-01*01	TCRBD01	TCRBD01-01	01				TCRBJ02-02*01	TCRBJ02	TCRBJ02-02	01				3	6	2	5	7	1	27	41	47	52	59	4	In	VDJ
NNNNTGAAGATCCAGCCCTCAGAACCCAGGGACTCAGCTGTGTACTTCTGTGCCAGCAGTTTCTCCGAGGAGCTGTTTTTTGGAGAA	CASSFSEELFF	2	7.28430269191406E-6	33	TCRBV12-03/12-04*01	TCRBV12	TCRBV12-03/12-04	01								TCRBD01,TCRBD02	TCRBD01-01,TCRBD02-01		TCRBJ02-02*01	TCRBJ02	TCRBJ02-02	01				3	4	2	8	0	10	48	62	66	-1	68	2	In	VDJ
TCGGCCCAAAAGAACCCGACAGCTTTCTATCTCTGTGCCAGTAGTACAGCCGGGACAGGGGTTGTCACTGAAGCTTTCTTTGGACAA	CASSTAGTGVVTEAFF	4	1.456860538382812E-5	48	TCRBV19-01*01	TCRBV19	TCRBV19-01	01				TCRBD01-01*01	TCRBD01	TCRBD01-01	01				TCRBJ01-01*01	TCRBJ01	TCRBJ01-01	01				4	5	0	2	4	4	33	46	51	61	65	4	In	VDJ
ATCCGGTCCACAAAGCTGGAGGACTCAGCCATGTACTTCTGTGCCAGCAGTTCACTAACAGGGGGCACTGAAGCTTTCTTTGGACAA	CASSSLTGGTEAFF	6	2.1852908075742178E-5	42	TCRBV02-01	TCRBV02	TCRBV02-01				01,03	TCRBD01-01*01	TCRBD01	TCRBD01-01	01				TCRBJ01-01*01	TCRBJ01	TCRBJ01-01	01				5	6	3	1	0	4	39	51	57	-1	65	6	In	VDJ
AACCTGAGCCCTGAAGACAGCAGCATATATCTCTGCAGCGTTGATTGGGGGAAACAGGGGTTCAGCACTGAAGCTTTCTTTGGACAA	CSVDWGKQGFSTEAFF	11	4.006366480552733E-5	48	TCRBV29-01	TCRBV29	TCRBV29-01				01,02	TCRBD01-01*01	TCRBD01	TCRBD01-01	01				TCRBJ01-01*01	TCRBJ01	TCRBJ01-01	01				3	9	3	2	5	4	33	44	53	60	65	11	In	VDJ
GCACAGAGCGGGGGGACTCAGCCGTGTATCTCTGTGCCAGCAGCACTCACCCGGGGGCCGGCGAACACTGAAGCTTTCTTTGGACAA		2	7.28430269191406E-6	49	TCRBV07-03*01	TCRBV07	TCRBV07-03	01								TCRBD01,TCRBD02	TCRBD01-01,TCRBD02-01		TCRBJ01-01*01	TCRBJ01	TCRBJ01-01	01				5	8	6	0	4	1	32	44	52	58	62	2	Out	VDJ
CTCACTCTGGAGTCCGCTACCAGCTCCCAGACATCTGTGTACTTCTGTGCCATCAGTGAGTTACAAGGACAAGCTTTCTTTGGACAA	CAISELQGQAFF	29	1.0562238903275387E-4	36	TCRBV10-03*01	TCRBV10	TCRBV10-03	01								TCRBD01,TCRBD02	TCRBD01-01,TCRBD02-01		TCRBJ01-01*01	TCRBJ01	TCRBJ01-01	01				1	5	1	7	0	9	45	61	66	-1	70	29	In	VDJ
AACGCCTTGGAGCTGGACGACTCGGCCCTGTATCTCTGTGCCAGCAGCCCCGACAGGGGCGGGGCGCGGGAACTGTTTTTTGGCAGT	CASSPDRGGARELFF	19	6.920087557318357E-5	45	TCRBV05-04*01	TCRBV05	TCRBV05-04	01				TCRBD01-01*01	TCRBD01	TCRBD01-01	01				TCRBJ01-04*01	TCRBJ01	TCRBJ01-04	01				4	3	2	2	11	12	36	48	51	59	70	19	In	VDJ
TAGAGTCTGCCATCCCCAACCAGACAGCTCTTTACTTCTGTGCCACCAGCAATTTGTCAGGTGGATGAAAAACTGTTTTTTGGCAGT		6	2.1852908075742178E-5	43	TCRBV24-01*01	TCRBV24	TCRBV24-01	01				TCRBD01-01*01	TCRBD01	TCRBD01-01	01				TCRBJ01-04*01	TCRBJ01	TCRBJ01-04	01				0	1	4	4	3	6	38	56	57	61	64	6	Out	VDJ
GTGACATCGGCCCAAAAGAACCCGACAGCTTTCTATCTCTGTGCCAGTATGACGGGCGGCTCTAATGAAAAACTGTTTTTTGGCAGT	CASMTGGSNEKLFF	9	3.277936211361327E-5	42	TCRBV19-01*01	TCRBV19	TCRBV19-01	01								TCRBD01,TCRBD02	TCRBD01-01,TCRBD02-01		TCRBJ01-04*01	TCRBJ01	TCRBJ01-04	01				7	4	8	0	4	3	39	49	53	57	61	9	In	VDJ
ATCCAGCAGGTAGTGCGAGGAGATTCGGCAGCTTATTTCTGTGCCAGCTCACCCAGGGGTTTGAATGAAAAACTGTTTTTTGGCAGT	CASSPRGLNEKLFF	15	5.463227018935545E-5	42	TCRBV18-01*01	TCRBV18	TCRBV18-01	01				TCRBD01-01*01	TCRBD01	TCRBD01-01	01				TCRBJ01-04*01	TCRBJ01	TCRBJ01-04	01				3	0	4	2	4	5	39	-1	53	59	63	15	In	VDJ
GATGAATGTGAGTGCCTTGGAGCTGGGGGACTCGGCCCTGTATCTCTGTGCCAGAAGCTTGGTCGGGAAAAACTGTTTTTTGGCAGT		6	2.1852908075742178E-5	35	TCRBV05-03	TCRBV05	TCRBV05-03				01,02	TCRBD02-01	TCRBD02	TCRBD02-01				01,02	TCRBJ01-04*01	TCRBJ01	TCRBJ01-04	01				0	1	8	5	0	8	46	62	63	-1	66	6	Out	VDJ
NTGTCGGCTGCTCCCTCCCAAACATCTGTGTACTTCTGTGCCAGCAGTTAAGAAAACAGGGGGAATCAGCCCCAGCATTTTGGTGAT	CASS*ENRGNQPQHF	19	6.920087557318357E-5	45	TCRBV06-02/06-03*01	TCRBV06	TCRBV06-02/06-03	01				TCRBD01-01*01	TCRBD01	TCRBD01-01	01				TCRBJ01-05*01	TCRBJ01	TCRBJ01-05	01				3	5	3	1	0	4	36	50	55	-1	63	19	Stop	VDJ
GAGTCCGCTACCAGCTCCCAGACATCTGTGTACTTCTGTGCCATCAGTCCGGGGCCGGATAGCAATCAGCCCCAGCATTTTGGTGAT	CAISPGPDSNQPQHF	9	3.277936211361327E-5	45	TCRBV10-03*01	TCRBV10	TCRBV10-03	01								TCRBD01,TCRBD02	TCRBD01-01,TCRBD02-01		TCRBJ01-05*01	TCRBJ01	TCRBJ01-05	01				5	2	7	0	4	0	36	48	50	55	59	9	In	VDJ
CTGAGCTCTCTGGAGCTGGGGGACTCAGCTTTGTATTTCTGTGCCAGCAGCCATGGCAGGGTAAATCAGCCCCAGCATTTTGGTGAT	CASSHGRVNQPQHF	15	5.463227018935545E-5	42	TCRBV09-01*01	TCRBV09	TCRBV09-01	01				TCRBD01-01*01	TCRBD01	TCRBD01-01	01				TCRBJ01-05*01	TCRBJ01	TCRBJ01-05	01				4	5	4	3	2	4	39	51	56	61	63	15	In	VDJ
GGAGTCGCCCAGCCCCAACCAGACCTCTCTGTACTTCTGTGCCAGCACCCTGACGGAGACAGGGCCCAGCCCCAGCATTTTGGTGAT		3	1.0926454037871089E-5	44	TCRBV27-01*01	TCRBV27	TCRBV27-01	01				TCRBD01-01*01	TCRBD01	TCRBD01-01	01				TCRBJ01-05*01	TCRBJ01	TCRBJ01-05	01				7	10	2	3	2	7	37	47	57	64	66	3	Out	VDJ
ATCCGCTCACCAGGCCTGGGGGACGCAGCCATGTACCTGTGTGCCACCAGCACCAAAGGGGGCGGGGTTGGCTACACCTTCGGTTCG	CATSTKGGGVGYTF	3	1.0926454037871089E-5	42	TCRBV15-01*02	TCRBV15	TCRBV15-01	02				TCRBD01-01*01	TCRBD01	TCRBD01-01	01				TCRBJ01-02*01	TCRBJ01	TCRBJ01-02	01				4	4	5	0	5	7	39	52	56	63	68	3	In	VDJ
NNNNNNNTGTCGGCTGCTCCCTCCCAGACATCTGTGTACTTCTGTGCCAGCAGCCTACCCTCGGATGGTGGCTACACCTTCGGTTCG	CASSLPSDGGYTF	16	5.827442153531248E-5	39	TCRBV06-05*01	TCRBV06	TCRBV06-05	01								TCRBD01,TCRBD02	TCRBD01-01,TCRBD02-01		TCRBJ01-02*01	TCRBJ01	TCRBJ01-02	01				6	9	1	8	3	7	42	53	62	65	68	16	In	VDJ
GGAGATCCAGTCCACGGAGTCAGGGGACACAGCACTGTATTTCTGTGCCAGCAGCAAAGCCACGGACCTGGCTACACCTTCGGTTCG		17	6.19165728812695E-5	38	TCRBV21-01*01	TCRBV21	TCRBV21-01	01								TCRBD01,TCRBD02	TCRBD01-01,TCRBD02-01		TCRBJ01-02*01	TCRBJ01	TCRBJ01-02	01				0	3	1	7	1	7	43	60	63	67	68	17	Out	VDJ
GTGAGCACCTTGGAGCTGGGGGACTCGGCCCTTTATCTTTGCGCCAGCAGCTTGTTGGGACAGGGGACTGGCTACACCTTCGGTTCG	CASSLLGQGTGYTF	11	4.006366480552733E-5	42	TCRBV05-01*01	TCRBV05	TCRBV05-01	01				TCRBD01-01*01	TCRBD01	TCRBD01-01	01				TCRBJ01-02*01	TCRBJ01	TCRBJ01-02	01				1	2	0	2	2	7	39	54	56	66	68	11	In	VDJ
CAGCCTGCAAAGCTTGAGGACTCGGCCGTGTATCTCTGTGCCAGCAGCTCGGGACAGCCGGGGGTCTATGGCTACACCTTCGGTTCG	CASSSGQPGVYGYTF	3	1.0926454037871089E-5	45	TCRBV11-02*01	TCRBV11	TCRBV11-02	01				TCRBD01-01*01	TCRBD01	TCRBD01-01	01				TCRBJ01-02*01	TCRBJ01	TCRBJ01-02	01				4	1	0	5	8	4	36	49	50	57	65	3	In	VDJ
GTGACATCGGCCCAAAAGAACCCGACAGCTTTCTATCTCTGTGCCAGTACCGGTGACAGTCTCGTCTATGGCTACACCTTCGGTTCG	CASTGDSLVYGYTF	5	1.821075672978515E-5	42	TCRBV19-01*01	TCRBV19	TCRBV19-01	01				TCRBD01-01*01	TCRBD01	TCRBD01-01	01				TCRBJ01-02*01	TCRBJ01	TCRBJ01-02	01				7	5	2	5	6	4	39	49	54	59	65	5	In	VDJ
CCTAGAGTCTGCCATCCCCAACCAGACAGCTCTTTACTTCTGTGCCACCCCACGCAGGACAGCCTCTATGGCTACACCTTCGGTTCG		2	7.28430269191406E-6	41	TCRBV24-01*01	TCRBV24	TCRBV24-01	01				TCRBD01-01*01	TCRBD01	TCRBD01-01	01				TCRBJ01-02*01	TCRBJ01	TCRBJ01-02	01				9	7	1	5	3	4	40	49	56	62	65	2	Out	VDJ
ACGCCCTGCAGCCAGAAGACTCAGCCCTGTATCTCTGCGCCAGCAGCCCAGACTTGACAGGGTAGCTATGGCTACACCTTCGGTTCG		4	1.456860538382812E-5	46	TCRBV04-01*01	TCRBV04	TCRBV04-01	01				TCRBD01-01*01	TCRBD01	TCRBD01-01	01				TCRBJ01-02*01	TCRBJ01	TCRBJ01-02	01				0	3	2	3	3	4	35	52	55	62	65	4	Out	VDJ
TGAGCTCTCTGGAGCTGGGGGACTCAGCTTTGTATTTCTGTGCCAGCAGCGTAGTGCGAAGGCTCCTATGGCTACACCTTCGGTTCG		6	2.1852908075742178E-5	43	TCRBV09-01*01	TCRBV09	TCRBV09-01	01								TCRBD01,TCRBD02	TCRBD01-01,TCRBD02-01		TCRBJ01-02*01	TCRBJ01	TCRBJ01-02	01				0	5	5	4	3	4	38	54	59	62	65	6	Out	VDJ
ACGATCCAGCGCACACAGCAGGAGGACTCGGCCGTGTATCTCTGTGCCAGCAGCCGAGGACAGAACTATGGCTACACCTTCGGTTCG	CASSRGQNYGYTF	2	7.28430269191406E-6	39	TCRBV07-02	TCRBV07	TCRBV07-02				01,02	TCRBD01-01*01	TCRBD01	TCRBD01-01	01				TCRBJ01-02*01	TCRBJ01	TCRBJ01-02	01				5	3	1	5	0	2	42	54	57	-1	63	2	In	VDJ
AGTTCTAAGAAGCTCCTTCTCAGTGACTCTGGCTTCTATCTCTGTGCCTGGAGTTTAGGGATCAACTATGGCTACACCTTCGGTTCG	CAWSLGINYGYTF	2	7.28430269191406E-6	39	TCRBV30-01*01	TCRBV30	TCRBV30-01	01								TCRBD01,TCRBD02	TCRBD01-01,TCRBD02-01		TCRBJ01-02*01	TCRBJ01	TCRBJ01-02	01				2	3	0	8	2	2	42	54	57	61	63	2	In	VDJ
AGCACCTTGGAGCTGGGGGACTCGGCCCTTTATCTTTGCGCCAGCAGAGCCGGGACAGGGGGTTTAAATGGCTACACCTTCGGTTCG	CASRAGTGGLNGYTF	6	2.1852908075742178E-5	45	TCRBV05-01*01	TCRBV05	TCRBV05-01	01				TCRBD01-01*01	TCRBD01	TCRBD01-01	01				TCRBJ01-02*01	TCRBJ01	TCRBJ01-02	01				5	4	0	1	5	6	36	47	51	62	67	6	In	VDJ
GTGAACGCCTTGTTGCTGGGGGACTCGGCCCTGTATCTCTGTGCCAGCAGCTTATCCCCAGGGGCTACCCCCTACACCTTCGGTTCG	CASSLSPGATPYTF	3	1.0926454037871089E-5	42	TCRBV05-05*01	TCRBV05	TCRBV05-05	01				TCRBD01-01*01	TCRBD01	TCRBD01-01	01				TCRBJ01-02*01	TCRBJ01	TCRBJ01-02	01				2	5	4	2	7	10	39	53	58	64	71	3	In	VDJ
ACGATTCAGCGCACAGAGCAGCGGGACTCAGCCATGTATCGCTGTGCCAGCAGCGCCCTCTCCGGGGGCGAGCAGTACTTCGGGCCG	CASSALSGGEQYF	3	1.0926454037871089E-5	39	TCRBV07-07*01	TCRBV07	TCRBV07-07	01				TCRBD02-01*01	TCRBD02	TCRBD02-01	01				TCRBJ02-07*01	TCRBJ02	TCRBJ02-07	01				5	8	8	2	0	6	42	54	62	-1	68	3	In	VDJ
CCTGACCCTGGAGTCTGCCAGGCCCTCACATACCTCTCAGTACCTCCGATGAGGCGGGTAGGGGCCTACGAGCAGTACTTCGGGCCG		3	1.0926454037871089E-5	35	TCRBV25-01*01	TCRBV25	TCRBV25-01	01								TCRBD01,TCRBD02	TCRBD01-01,TCRBD02-01		TCRBJ02-07*01	TCRBJ02	TCRBJ02-07	01				17	13	5	2	0	2	46	46	59	-1	64	3	Out	VDJ
GAGTCGCCCAGCCCCAACCAGACCTCTCTGTACTTCTGTGCCAGCAGTTTAACTCAGGACAGGGCCTACGAGCAGTACTTCGGGCCG	CASSLTQDRAYEQYF	6	2.1852908075742178E-5	45	TCRBV27-01*01	TCRBV27	TCRBV27-01	01				TCRBD01-01*01	TCRBD01	TCRBD01-01	01				TCRBJ02-07*01	TCRBJ02	TCRBJ02-07	01				2	5	1	3	0	2	36	51	56	-1	64	6	In	VDJ
GAGATCCAGGCTACGAAGCTTGAGGATTCAGCAGTGTATTTTTGTGCCAGCAGCCTCTGGACAGGGAACGAGCAGTACTTCGGGCCG	CASSLWTGNEQYF	2	7.28430269191406E-6	39	TCRBV16-01*01	TCRBV16	TCRBV16-01	01				TCRBD01-01*01	TCRBD01	TCRBD01-01	01				TCRBJ02-07*01	TCRBJ02	TCRBJ02-07	01				4	3	1	3	1	5	42	55	58	66	67	2	In	VDJ
AAGATCCAGCGCACAGAGCGGGGGGACTCAGCCGTGTATCTCTGTGCCAGCTCTCGTAGCGGTGGAAACACCATATATTTTGGAGAG	CASSRSGGNTIYF	2	7.28430269191406E-6	39	TCRBV07-03*01	TCRBV07	TCRBV07-03	01				TCRBD02-01	TCRBD02	TCRBD02-01				01,02	TCRBJ01-03*01	TCRBJ01	TCRBJ01-03	01				8	5	5	5	0	3	42	51	56	-1	62	2	In	VDJ
GAGTCCGCCAGCACCAACCAGACATCTATGTACCTCTGTGCCAGCAGTCCCCGGGGAAGGGTTGGAAACATTCAGTACTTCGGCGCC	CASSPRGRVGNIQYF	8	2.913721076765624E-5	45	TCRBV28-01*01	TCRBV28	TCRBV28-01	01				TCRBD02-01*01	TCRBD02	TCRBD02-01	01				TCRBJ02-04*01	TCRBJ02	TCRBJ02-04	01				5	3	8	3	9	6	36	48	51	56	65	8	In	VDJ
GCCCAAAAGAACCCGACAGCTTTCTATCTCTGTGCCAGTAGTATAGATTTGACAGGGGACGAAACTTCACCCCTCCACTTTGGGAAC	CASSIDLTGDETSPLHF	11	4.006366480552733E-5	51	TCRBV19-01*01	TCRBV19	TCRBV19-01	01				TCRBD01-01*01	TCRBD01	TCRBD01-01	01				TCRBJ01-06*02	TCRBJ01	TCRBJ01-06	02				0	3	2	2	7	9	30	47	50	58	65	11	In	VDJ
CCACGGAGTCAGGGGACACAGCACTGTATTTCTGTGCCAGCAGCAACTACGGCCTGGGGCTATAATTCACCCCTCCACTTTGGGAAC		14	5.099011884339842E-5	49	TCRBV21-01*01	TCRBV21	TCRBV21-01	01								TCRBD01,TCRBD02	TCRBD01-01,TCRBD02-01		TCRBJ01-06*02	TCRBJ01	TCRBJ01-06	02				3	9	6	2	0	3	32	46	55	-1	59	14	Out	VDJ
AGATCCAGCCCTCAGAACCCAGGGACTCAGCTGTGTACTTCTGTGCCAGCAGCTTCAATACTTGGCTCACCCCTCCACTTTGGGAAC		4	1.456860538382812E-5	40	TCRBV12-03/12-04*01	TCRBV12	TCRBV12-03/12-04	01								TCRBD01,TCRBD02	TCRBD01-01,TCRBD02-01		TCRBJ01-06*02	TCRBJ01	TCRBJ01-06	02				6	11	9	0	0	10	41	52	63	-1	66	4	Out	VDJ
CTACACACCCTGCAGCCAGAAGACTCGGCCCTGTATCTCTGTGCCAGCAGCAGGTCTCAGTCCATCGATGAGCAGTTCTTCGGGCCA	CASSRSQSIDEQFF	12	4.3705816151484356E-5	42	TCRBV04-02*01	TCRBV04	TCRBV04-02	01								TCRBD01,TCRBD02	TCRBD01-01,TCRBD02-01		TCRBJ02-01*01	TCRBJ02	TCRBJ02-01	01				5	6	4	5	7	8	39	51	57	60	67	12	In	VDJ
CAGCCCTCAGAACCCAGGGACTCAGCTGTGTACTTCTGTGCCAGCAGACCAAGGCGGGGCCAGCAAGAGACCCAGTACTTCGGGCCA	CASRPRRGQQETQYF	12	4.3705816151484356E-5	45	TCRBV12	TCRBV12				TCRBV12-03/12-04,TCRBV12-04		TCRBD02-01*01	TCRBD02	TCRBD02-01	01				TCRBJ02-05*01	TCRBJ02	TCRBJ02-05	01				6	6	7	3	4	2	36	47	53	59	63	12	In	VDJ
NTGTCGGCTGCTCCCTCCCAGACATCTGTGTACTTCTGTGCCAGCAGTGGGCTAGCGGGGGGCACAGATACGCAGTATTTTGGCCCA	CASSGLAGGTDTQYF	15	5.463227018935545E-5	45	TCRBV06	TCRBV06				TCRBV06-01,TCRBV06-05		TCRBD02-01*01	TCRBD02	TCRBD02-01	01				TCRBJ02-03*01	TCRBJ02	TCRBJ02-03	01				4	2	4	2	0	1	36	49	51	-1	61	15	In	VDJ
GATCCAGTCCACGGAGTCAGGGGACACAGCACTGTATTTCTGTGCCAGCAGCACCAGGGTAATGCCGGGGAGCTGTTTTTTGGAGAA		2	7.28430269191406E-6	41	TCRBV21-01*01	TCRBV21	TCRBV21-01	01				TCRBD01-01*01	TCRBD01	TCRBD01-01	01				TCRBJ02-02*01	TCRBJ02	TCRBJ02-02	01				4	1	4	3	5	6	40	53	54	59	64	2	Out	VDJ
ATCCAGCGCACACAGCAGGAGGACTCCGCCGTGTATCTCTGTGCCAGCAGCTTGGGCTCCCCACCCGGGGAGCTGTTTTTTGGAGAA	CASSLGSPPGELFF	4	1.456860538382812E-5	42	TCRBV07-08*01	TCRBV07	TCRBV07-08	01				TCRBD01-01*01	TCRBD01	TCRBD01-01	01				TCRBJ02-02*01	TCRBJ02	TCRBJ02-02	01				3	0	8	0	7	6	39	-1	53	57	64	4	In	VDJ
ACATCGGCCCAAAAGAACCCGACAGCTTTCTATCTCTGTGCCAGTAGTATGAACAGGGTACGGACCGGGGAGCTGTTTTTTGGAGAA	CASSMNRVRTGELFF	2	7.28430269191406E-6	45	TCRBV19-01*01	TCRBV19	TCRBV19-01	01				TCRBD01-01*01	TCRBD01	TCRBD01-01	01				TCRBJ02-02*01	TCRBJ02	TCRBJ02-02	01				3	2	3	3	5	5	36	50	52	58	63	2	In	VDJ
TTGGCGTCTGCTGTACCCTCTCAGACATCTGTGTACTTCTGTGCCAGCAGTGCGGGGGGGCACACCGGGGAGCTGTTTTTTGGAGAA	CASSAGGHTGELFF	9	3.277936211361327E-5	42	TCRBV06-04*01	TCRBV06	TCRBV06-04	01				TCRBD02-01*01	TCRBD02	TCRBD02-01	01				TCRBJ02-02*01	TCRBJ02	TCRBJ02-02	01				4	0	8	0	1	3	39	-1	52	60	61	9	In	VDJ
CGAGGAGATTCGGCAGCTTATTTCTGTGCCAGCTCACGCTTGGGACAGACACAAACCGCGAACACCGGGGAGCTGTTTTTTGGAGAA	CASSRLGQTQTANTGELFF	4	1.456860538382812E-5	57	TCRBV18-01*01	TCRBV18	TCRBV18-01	01				TCRBD01-01*01	TCRBD01	TCRBD01-01	01				TCRBJ02-02*01	TCRBJ02	TCRBJ02-02	01				4	4	0	5	10	0	24	37	41	48	58	4	In	VDJ
TCCCTGGAGCTTGGTGACTCTGCTGTGTATTTCTGTGCCAGCAGCCAAGTCGGGAGCGGGGCGTTACGGGAGCTGTTTTTTGGAGAA	CASSQVGSGALRELFF	8	2.913721076765624E-5	48	TCRBV03-01/03-02*01	TCRBV03	TCRBV03-01/03-02	01				TCRBD02-01*01	TCRBD02	TCRBD02-01	01				TCRBJ02-02*01	TCRBJ02	TCRBJ02-02	01				1	5	6	3	6	9	33	49	54	61	67	8	In	VDJ
AGTGACCAGTGCCCATCCTGAAGACAGCAGCTTCTACATCTGCAGTGCTAGATGGGGTCAGGGGAAACTGAAGCTTTCTTTGGACAA		3	1.0926454037871089E-5	41	TCRBV20	TCRBV20				TCRBV20-01,TCRBV20-or09_02		TCRBD01-01*01	TCRBD01	TCRBD01-01	01				TCRBJ01-01*01	TCRBJ01	TCRBJ01-01	01				2	6	4	2	2	5	40	52	58	64	66	3	Out	VDJ
CACCTACACGCCCTGCAGCCAGAAGACTCAGCCCTGTATCTCTGCGCCAGCAGCCAAGTATATACTCAGCCCCAGCATTTTGGTGAT	CASSQVYTQPQHF	3	1.0926454037871089E-5	39	TCRBV04-01*01	TCRBV04	TCRBV04-01	01								TCRBD01,TCRBD02	TCRBD01-01,TCRBD02-01		TCRBJ01-05*01	TCRBJ01	TCRBJ01-05	01				1	5	3	7	0	6	42	58	63	-1	65	3	In	VDJ
GATCCTGGAGTCGCCCAGCCCCAACCAGACCTCTCTGTACTTCTGTGCCAGCAGTTTCTTAGTTATCAGCCCCAGCATTTTGGTGAT		6	2.1852908075742178E-5	38	TCRBV27-01*01	TCRBV27	TCRBV27-01	01				TCRBD02-01	TCRBD02	TCRBD02-01				01,02	TCRBJ01-05*01	TCRBJ01	TCRBJ01-05	01				3	2	5	8	2	5	43	57	59	62	64	6	Out	VDJ
CCCTAGAGTCTGCCATCCCCAACCAGACAGCTCTTTACTTCTGTGCCTCCGGGGATTTATAGCAATCAGCCCCAGCATTTTGGTGAT		9	3.277936211361327E-5	40	TCRBV24-01*01	TCRBV24	TCRBV24-01	01											TCRBJ01-05*01	TCRBJ01	TCRBJ01-05	01				1	0	0	0	1	0	41	-1	-1	58	59	9	Out	VJ
AACCCAGGGACTTGGGCCTATATTTCTGTGCCAGCAGTCGCTCGAGAGACGCAGGGGAAAAGCAATCAGCCCCAGCATTTTGGTGAT		3	1.0926454037871089E-5	55	TCRBV12-01*01	TCRBV12	TCRBV12-01	01				TCRBD01-01*01	TCRBD01	TCRBD01-01	01				TCRBJ01-05*01	TCRBJ01	TCRBJ01-05	01				6	14	4	2	3	1	26	37	51	57	60	3	Out	VDJ
CACACCCTGCAGCCAGAAGACTCGGCCCTGTATCTCTGCGCCAGCAGCCAAGATAGGGGACTTGAACAGCCCCAGCATTTTGGTGAT	CASSQDRGLEQPQHF	10	3.64215134595703E-5	45	TCRBV04-03*01	TCRBV04	TCRBV04-03	01				TCRBD02-01	TCRBD02	TCRBD02-01				01,02	TCRBJ01-05*01	TCRBJ01	TCRBJ01-05	01				0	3	0	10	4	7	36	53	56	62	66	10	In	VDJ
ATGCCTTCACCTACACACCCTGCAGCCAGAAGACTCGGCCCTGTATCTCTGTGCCAGCAGCCACAGGGTGGCTACACCTTCGGTTCG		4	1.456860538382812E-5	32	TCRBV04-02	TCRBV04	TCRBV04-02				01,02	TCRBD01-01*01	TCRBD01	TCRBD01-01	01				TCRBJ01-02*01	TCRBJ01	TCRBJ01-02	01				3	0	4	3	0	7	49	-1	63	-1	68	4	Out	VDJ
ATTCTGGAGTCCGCCAGCACCAACCAGACATCTATGTACCTCTGTGCCAGCACCTCGGGACGGGTTTATGGCTACACCTTCGGTTCG	CASTSGRVYGYTF	3	1.0926454037871089E-5	39	TCRBV28-01*01	TCRBV28	TCRBV28-01	01								TCRBD01,TCRBD02	TCRBD01-01,TCRBD02-01		TCRBJ01-02*01	TCRBJ01	TCRBJ01-02	01				7	4	0	7	5	5	42	52	56	61	66	3	In	VDJ
ACATCGGCCCAAAAGAACCCGACAGCTTTCTATCTCTGTGCCAGTAGGCCCCAGGACGGAGTTAACTATGGCTACACCTTCGGTTCG	CASRPQDGVNYGYTF	4	1.456860538382812E-5	45	TCRBV19-01*01	TCRBV19	TCRBV19-01	01								TCRBD01,TCRBD02	TCRBD01-01,TCRBD02-01		TCRBJ01-02*01	TCRBJ01	TCRBJ01-02	01				6	6	1	7	5	1	36	47	53	57	62	4	In	VDJ
ACTGTGACATCGGCCCAAAAGAACCCGACAGCTTTCTATCTCTGTGCCAGTAGTATAGCGATCAACTATGGCTACACCTTCGGTTCG	CASSIAINYGYTF	4	1.456860538382812E-5	39	TCRBV19-01*01	TCRBV19	TCRBV19-01	01								TCRBD01,TCRBD02	TCRBD01-01,TCRBD02-01		TCRBJ01-02*01	TCRBJ01	TCRBJ01-02	01				1	1	2	8	2	2	42	58	59	61	63	4	In	VDJ
CAGCGCACAGAGCAGGAGGACTCGGCCGTGTATCTCTGTGCCAGCAGCTTGGCTGGACAGGCCAACTATGGCTACACCTTCGGTTCG	CASSLAGQANYGYTF	7	2.549505942169921E-5	45	TCRBV07-02	TCRBV07	TCRBV07-02				01,02	TCRBD01-01*01	TCRBD01	TCRBD01-01	01				TCRBJ01-02*01	TCRBJ01	TCRBJ01-02	01				3	4	1	4	2	2	36	50	54	61	63	7	In	VDJ
TGAGCAACCTGAGCCCTGAAGACAGCAGCATATATCTCTGCAGCCCCCGTTTGGCACCATTATAAAGACGGCTACACCTTCGGTTCG		2	7.28430269191406E-6	43	TCRBV29-01	TCRBV29	TCRBV29-01				01,02,03					TCRBD01,TCRBD02	TCRBD01-01,TCRBD02-01		TCRBJ01-02*01	TCRBJ01	TCRBJ01-02	01				8	22	2	7	0	8	38	44	66	-1	69	2	Out	VDJ
ACAGTGACCAGTGCCCATCCTGAAGACAGCAGCTTCTACATCTGCAGTGCTAGAGCCGAGCAGGGGGGCGAGCAGTACTTCGGGCCG	CSARAEQGGEQYF	3	1.0926454037871089E-5	39	TCRBV20	TCRBV20				TCRBV20-01,TCRBV20-or09_02		TCRBD01-01*01	TCRBD01	TCRBD01-01	01				TCRBJ02-07*01	TCRBJ02	TCRBJ02-07	01				1	5	4	1	1	6	42	55	60	67	68	3	In	VDJ
ATCCAGCGCACAGAGCAGGGGGACTCGGCCATGTATCTCTGTGCCAGCAGCTTAAGGGGGTCCGTCTACGAGCAGTACTTCGGGCCG	CASSLRGSVYEQYF	9	3.277936211361327E-5	42	TCRBV07-09*01	TCRBV07	TCRBV07-09	01				TCRBD01-01*01	TCRBD01	TCRBD01-01	01				TCRBJ02-07*01	TCRBJ02	TCRBJ02-07	01				2	0	5	1	5	3	39	-1	54	60	65	9	In	VDJ
ATCCAGCGCACAGAGCGGGGGGACTCAGCCGTGTATCTCTGTGCCAGCAGCTTAACAGTAAGCTCCTACGAGCAGTACTTCGGGCCG	CASSLTVSSYEQYF	2	7.28430269191406E-6	42	TCRBV07-03*01	TCRBV07	TCRBV07-03	01								TCRBD01,TCRBD02	TCRBD01-01,TCRBD02-01		TCRBJ02-07*01	TCRBJ02	TCRBJ02-07	01				0	0	5	5	4	0	39	-1	56	58	62	2	In	VDJ
CTGAAGATCCGGTCCACAAAGCTGGAGGACTCAGCCATGTACTTCTGTGCCAGCAGTGAGAAGAACTACGAGCAGTACTTCGGGCCG	CASSEKNYEQYF	9	3.277936211361327E-5	36	TCRBV02-01	TCRBV02	TCRBV02-01				01,03					TCRBD01,TCRBD02	TCRBD01-01,TCRBD02-01		TCRBJ02-07*01	TCRBJ02	TCRBJ02-07	01				3	0	2	8	4	3	45	-1	59	61	65	9	In	VDJ
ACATCGGCCCAAAAGAACCCGACAGCTTTCTATCTCTGTGCCAGTAGTGTCGGGACAGTAAAGGAATACGAGCAGTACTTCGGGCCG	CASSVGTVKEYEQYF	2	7.28430269191406E-6	45	TCRBV19-01*01	TCRBV19	TCRBV19-01	01				TCRBD01-01*01	TCRBD01	TCRBD01-01	01				TCRBJ02-07*01	TCRBJ02	TCRBJ02-07	01				5	3	0	5	8	4	36	48	51	58	66	2	In	VDJ
TCCCTAGAGTCTGCCATCCCCAACCAGACAGCTCTTTACTTCTGTGCCACCAGTGATGGGGGAGGGTTAGAGCAGTACTTCGGGCCG	CATSDGGGLEQYF	4	1.456860538382812E-5	39	TCRBV24-01*01	TCRBV24	TCRBV24-01	01				TCRBD02-01*02	TCRBD02	TCRBD02-01	02				TCRBJ02-07*01	TCRBJ02	TCRBJ02-07	01				3	2	9	0	3	7	42	57	59	66	69	4	In	VDJ
AACATGAGCTCCTTGGAGCTGGGGGACTCAGCCCTGTACTTCTGTGCCAGCAGCTTATATCCCTATAACACCATATATTTTGGAGAG	CASSLYPYNTIYF	3	1.0926454037871089E-5	39	TCRBV13-01*01	TCRBV13	TCRBV13-01	01				TCRBD02-01	TCRBD02	TCRBD02-01				01,02	TCRBJ01-03*01	TCRBJ01	TCRBJ01-03	01				2	5	4	9	1	7	42	57	62	65	66	3	In	VDJ
TCCGCCAGCACCAACCAGACATCTATGTACCTCTGTGCCAGCAGTGTTAGCGGGGGACCCTCTGGAAACACCATATATTTTGGAGAG	CASSVSGGPSGNTIYF	7	2.549505942169921E-5	48	TCRBV28-01*01	TCRBV28	TCRBV28-01	01				TCRBD02-01*01	TCRBD02	TCRBD02-01	01				TCRBJ01-03*01	TCRBJ01	TCRBJ01-03	01				5	2	5	2	3	0	33	45	47	56	59	7	In	VDJ
AGCACCTTGGAGCTGGGGGACTCGGCCCTTTATCTTTGCGCCAGCAGCACCCGGACAGGGACTGGAAACACCATATATTTTGGAGAG	CASSTRTGTGNTIYF	7	2.549505942169921E-5	45	TCRBV05-01*01	TCRBV05	TCRBV05-01	01				TCRBD01-01*01	TCRBD01	TCRBD01-01	01				TCRBJ01-03*01	TCRBJ01	TCRBJ01-03	01				4	4	1	3	1	2	36	48	52	60	61	7	In	VDJ
CAGCGCACAGAGCGGGGGGACTCAGCCGTGTATCTCTGTGCCAGCAGCTTTGACAGTTCTGGGGCCAACGTCCTGACTTTCGGGGCC	CASSFDSSGANVLTF	5	1.821075672978515E-5	45	TCRBV07-03*01	TCRBV07	TCRBV07-03	01				TCRBD01-01*01	TCRBD01	TCRBD01-01	01				TCRBJ02-06*01	TCRBJ02	TCRBJ02-06	01				3	1	2	5	1	1	36	50	51	56	57	5	In	VDJ
CTGCTCCCTCCCAGACATCTGTGTACTTCTGTGCCAGCACCACAGGACATAATCCTAACTGGGGCCAACGTCCTGACTTTCGGGGCC		9	3.277936211361327E-5	52	TCRBV06	TCRBV06				TCRBV06-01,TCRBV06-05,TCRBV06-06		TCRBD01-01*01	TCRBD01	TCRBD01-01	01				TCRBJ02-06*01	TCRBJ02	TCRBJ02-06	01				7	5	1	6	9	2	29	39	44	49	58	9	Out	VDJ
TCTAAGAAGCTCCTTCTCAGTGACTCTGGCTTCTATCTCTGTGCCTGGAGTGTGGAGGGAATGAGTTCACCCCTCCACTTTGGGAAC	CAWSVEGMSSPLHF	6	2.1852908075742178E-5	42	TCRBV30-01*01	TCRBV30	TCRBV30-01	01				TCRBD02-01*02	TCRBD02	TCRBD02-01	02				TCRBJ01-06*02	TCRBJ01	TCRBJ01-06	02				0	0	10	0	6	9	39	-1	53	59	65	6	In	VDJ
ATTCTGGAGTCCGCCAGCACCAACCAGACATCTATGTACCTCTGTGCCAGCAGTACTTACAGGGATTCACCCCTCCACTTTGGGAAC	CASSTYRDSPLHF	5	1.821075672978515E-5	39	TCRBV28-01*01	TCRBV28	TCRBV28-01	01				TCRBD01-01*01	TCRBD01	TCRBD01-01	01				TCRBJ01-06*02	TCRBJ01	TCRBJ01-06	02				5	4	3	3	0	8	42	54	58	-1	64	5	In	VDJ
NNNNTGTCGGCTGCTCCCTCCCAGACATCTGTGTACTTCTGTGCCAGCAGCTGGGGACAGCATAATTCACCCCTCCACTTTGGGAAC	CASSWGQHNSPLHF	6	2.1852908075742178E-5	42	TCRBV06-05*01	TCRBV06	TCRBV06-05	01				TCRBD01-01*01	TCRBD01	TCRBD01-01	01				TCRBJ01-06*02	TCRBJ01	TCRBJ01-06	02				6	3	0	5	1	5	39	50	53	60	61	6	In	VDJ
GTGACCAGTGCCCATCCTGAAGACAGCAGCTTCTACATCTGCAGTGCTAGGGTAGGGGGGGAAAGCAATGAGCAGTTCTTCGGGCCA	CSARVGGESNEQFF	5	1.821075672978515E-5	42	TCRBV20	TCRBV20				TCRBV20-01,TCRBV20-or09_02		TCRBD02-01*01	TCRBD02	TCRBD02-01	01				TCRBJ02-01*01	TCRBJ02	TCRBJ02-01	01				3	4	9	0	4	6	39	50	54	61	65	5	In	VDJ
GCCTTGGAGCTGGAGGACTCGGCCCTGTATCTCTGTGCCAGCACCTTATCCGGAGCGGGCGGATACAATGAGCAGTTCTTCGGGCCA	CASTLSGAGGYNEQFF	13	4.734796749744139E-5	48	TCRBV05-08*01	TCRBV05	TCRBV05-08	01				TCRBD02-01	TCRBD02	TCRBD02-01				01,02	TCRBJ02-01*01	TCRBJ02	TCRBJ02-01	01				2	6	6	4	4	4	33	47	53	59	63	13	In	VDJ
CACGCCCTGCAGCCAGAAGACTCAGCCCTGTATCTCTGCGCCAGCAGCCAAGATACGGGAACAAGTGAGACCCAGTACTTCGGGCCA	CASSQDTGTSETQYF	13	4.734796749744139E-5	45	TCRBV04-01*01	TCRBV04	TCRBV04-01	01				TCRBD02-01*02	TCRBD02	TCRBD02-01	02				TCRBJ02-05*01	TCRBJ02	TCRBJ02-05	01				0	2	8	3	6	5	36	53	55	60	66	13	In	VDJ
TCCCTAGAGTCTGCCATCCCCAACCAGACAGCTCTTTACTTCTGTGCCACCAGTGACACGACAGTTGATACGCAGTATTTTGGCCCA	CATSDTTVDTQYF	7	2.549505942169921E-5	39	TCRBV24-01*01	TCRBV24	TCRBV24-01	01				TCRBD01-01*01	TCRBD01	TCRBD01-01	01				TCRBJ02-03*01	TCRBJ02	TCRBJ02-03	01				4	3	2	5	2	6	42	56	59	64	66	7	In	VDJ
ATCCAGCCCTCAGAACCCAGGGACTCAGCTGTGTACTTCTGTGCCAGCAGTACCGGGACAGCGACAGATACGCAGTATTTTGGCCCA	CASSTGTATDTQYF	8	2.913721076765624E-5	42	TCRBV12	TCRBV12				TCRBV12-03/12-04,TCRBV12-04		TCRBD01-01*01	TCRBD01	TCRBD01-01	01				TCRBJ02-03*01	TCRBJ02	TCRBJ02-03	01				5	3	0	5	2	3	39	51	54	61	63	8	In	VDJ
NTGTCGGCTGCTCCCTCCCAAACATCTGTGTACTTCTGTGCCAGCAGTTACGGGGGGGCGCACACAGATACGCAGTATTTTGGCCCA	CASSYGGAHTDTQYF	16	5.827442153531248E-5	45	TCRBV06-02/06-03*01	TCRBV06	TCRBV06-02/06-03	01				TCRBD02-01*01	TCRBD02	TCRBD02-01	01				TCRBJ02-03*01	TCRBJ02	TCRBJ02-03	01				2	0	9	0	4	2	36	-1	51	58	62	16	In	VDJ
CAATCCTGTCCTCAGAACCGGGAGACACGGCACTGTATCTCTGCGCCAGTCTCCGACAGGGTGACCGGGGAGCTGTTTTTTGGAGAA		7	2.549505942169921E-5	40	TCRBV23-01*01	TCRBV23	TCRBV23-01	01				TCRBD01-01*01	TCRBD01	TCRBD01-01	01				TCRBJ02-02*01	TCRBJ02	TCRBJ02-02	01				9	5	2	3	2	5	41	49	54	61	63	7	Out	VDJ
GCCAGCACCAACCAGACATCTATGTACCTCTGTGCCAGCAGGCCCCCCCTCAGGGCCGGTGGCACCGGGGAGCTGTTTTTTGGAGAA	CASRPPLRAGGTGELFF	2	7.28430269191406E-6	51	TCRBV28-01*01	TCRBV28	TCRBV28-01	01				TCRBD01-01*01	TCRBD01	TCRBD01-01	01				TCRBJ02-02*01	TCRBJ02	TCRBJ02-02	01				6	9	4	3	7	4	30	41	50	55	62	2	In	VDJ
TCTGCCATCCCCAACCAGACAGCTCTTTACTTCTGTGCCACCTCGACCAGTTGGACAGGGAACACCGGGGAGCTGTTTTTTGGAGAA	CATSTSWTGNTGELFF	14	5.099011884339842E-5	48	TCRBV24-01*01	TCRBV24	TCRBV24-01	01				TCRBD01-01*01	TCRBD01	TCRBD01-01	01				TCRBJ02-02*01	TCRBJ02	TCRBJ02-02	01				9	10	1	4	0	1	33	42	52	-1	59	14	In	VDJ
GTGACCAGTGCCCATCCTGAAGACAGCAGCTTCTACATCTGCAGTGCCAGCCCGGCCTCCCTGAACACTGAAGCTTTCTTTGGACAA	CSASPASLNTEAFF	11	4.006366480552733E-5	42	TCRBV20	TCRBV20				TCRBV20-01,TCRBV20-or09_02						TCRBD01,TCRBD02	TCRBD01-01,TCRBD02-01		TCRBJ01-01*01	TCRBJ01	TCRBJ01-01	01				6	0	4	5	11	0	39	-1	47	50	61	11	In	VDJ
NTGTCGGCTGCTCCCTCCCAGACATCTGTGTACTTCTGTGCCAGCAGTGAAGGCCAGAGGGGCCCTGAAAAACTGTTTTTTGGCAGT	CASSEGQRGPEKLFF	6	2.1852908075742178E-5	45	TCRBV06-01*01	TCRBV06	TCRBV06-01	01								TCRBD01,TCRBD02	TCRBD01-01,TCRBD02-01		TCRBJ01-04*01	TCRBJ01	TCRBJ01-04	01				1	5	5	2	3	7	36	52	57	62	65	6	In	VDJ
ACCAGTGCCCATCCTGAAGACAGCAGCTTCTACATCTGCAGTGCTAGAGACTCGGGACGGGGCAATCAGCCCCAGCATTTTGGTGAT	CSARDSGRGNQPQHF	7	2.549505942169921E-5	45	TCRBV20	TCRBV20				TCRBV20-01,TCRBV20-or09_02						TCRBD01,TCRBD02	TCRBD01-01,TCRBD02-01		TCRBJ01-05*01	TCRBJ01	TCRBJ01-05	01				0	3	0	7	3	2	36	50	53	58	61	7	In	VDJ
CTGGAGTCCGCTACCAGCTCCCAGACATCTGTGTACTTCTGTGCCATCAGCCGAGAAACGGGCAATCAGCCCCAGCATTTTGGTGAT	CAISRETGNQPQHF	4	1.456860538382812E-5	42	TCRBV10-03*01	TCRBV10	TCRBV10-03	01				TCRBD02-01	TCRBD02	TCRBD02-01				01,02	TCRBJ01-05*01	TCRBJ01	TCRBJ01-05	01				6	8	8	5	0	2	39	50	58	-1	61	4	In	VDJ
GCCCATGGAACCCAGGGACTTGGGCCTATATTTCTGTGCCAGCAGCTTTGTGGGTCAGATAGCAATCAGCCCCAGCATTTTGGTGAT		3	1.0926454037871089E-5	47	TCRBV12-01*01	TCRBV12	TCRBV12-01	01								TCRBD01,TCRBD02	TCRBD01-01,TCRBD02-01		TCRBJ01-05*01	TCRBJ01	TCRBJ01-05	01				1	1	0	9	5	0	34	50	51	54	59	3	Out	VDJ
GCCCATCCTGAAGACAGCAGCTTCTACATCTGCAGTGCTAATTACGGACAGGGGGCCGGGAGCAATCAGCCCCAGCATTTTGGTGAT	CSANYGQGAGSNQPQHF	6	2.1852908075742178E-5	51	TCRBV20	TCRBV20				TCRBV20-01,TCRBV20-or09_02		TCRBD01-01*01	TCRBD01	TCRBD01-01	01				TCRBJ01-05*01	TCRBJ01	TCRBJ01-05	01				4	5	1	0	4	1	30	40	45	56	60	6	In	VDJ
GATCCAGCCCTCAGAACCCAGGGACTCAGCTGTGTACTTCTGTGCCAGCAGTTAGCGGGCCGCTTCTATGGCTACACCTTCGGTTCG		7	2.549505942169921E-5	41	TCRBV12	TCRBV12				TCRBV12-03/12-04,TCRBV12-04		TCRBD02-01	TCRBD02	TCRBD02-01				01,02	TCRBJ01-02*01	TCRBJ01	TCRBJ01-02	01				4	0	6	4	6	4	40	-1	53	59	65	7	Out	VDJ
TCGGCCCAAAAGAACCCGACAGCTTTCTATCTCTGTGCCAGTAGTAGACTTGGAGGGTCCGGAACCTATGGCTACACCTTCGGTTCG	CASSRLGGSGTYGYTF	3	1.0926454037871089E-5	48	TCRBV19-01*01	TCRBV19	TCRBV19-01	01				TCRBD02-01*02	TCRBD02	TCRBD02-01	02				TCRBJ01-02*01	TCRBJ01	TCRBJ01-02	01				4	5	10	0	8	4	33	46	51	57	65	3	In	VDJ
GAGTCCGCTACCAGCTCCCAGACATCTGTGTACTTCTGTGCCCTTAGGGAACAATTGGGTTTTAACTATGGCTACACCTTCGGTTCG	CALREQLGFNYGYTF	2	7.28430269191406E-6	45	TCRBV10-03*01	TCRBV10	TCRBV10-03	01								TCRBD01,TCRBD02	TCRBD01-01,TCRBD02-01		TCRBJ01-02*01	TCRBJ01	TCRBJ01-02	01				11	4	0	8	12	1	36	42	46	50	62	2	In	VDJ
CAGCCTGCAGAACTGGAGGATTCTGGAGTTTATTTCTGTGCCAGCAGCCAGACCAGGGGGCCTAACTATGGCTACACCTTCGGTTCG	CASSQTRGPNYGYTF	15	5.463227018935545E-5	45	TCRBV14-01*01	TCRBV14	TCRBV14-01	01				TCRBD01-01*01	TCRBD01	TCRBD01-01	01				TCRBJ01-02*01	TCRBJ01	TCRBJ01-02	01				3	3	4	0	0	0	36	50	53	-1	61	15	In	VDJ
CAGCGCACAGAGCAGGGGGACTCGGCCATGTATCTCTGTGCCAGCAGCTTTACCCTCCAGGGGAACTATGGCTACACCTTCGGTTCG	CASSFTLQGNYGYTF	3	1.0926454037871089E-5	45	TCRBV07-09*01	TCRBV07	TCRBV07-09	01				TCRBD01-01*01	TCRBD01	TCRBD01-01	01				TCRBJ01-02*01	TCRBJ01	TCRBJ01-02	01				3	7	4	2	0	2	36	50	57	-1	63	3	In	VDJ
AGCACCTTGGAGCTGGGGGACTCGGCCCTTTATCTTTGCGCCAGCAGCCCCGGGGACAGGGCAAACTATGGCTACACCTTCGGTTCG	CASSPGDRANYGYTF	7	2.549505942169921E-5	45	TCRBV05-01*01	TCRBV05	TCRBV05-01	01				TCRBD01-01*01	TCRBD01	TCRBD01-01	01				TCRBJ01-02*01	TCRBJ01	TCRBJ01-02	01				4	4	0	3	2	2	36	48	52	61	63	7	In	VDJ
ATCCGCTCACCAGGCCTGGGGGACGCAGCCATGTACCTGTGTGCCACCAGCAGGAGGGGGGGCGAGGATGGCTACACCTTCGGTTCG	CATSRRGGEDGYTF	2	7.28430269191406E-6	42	TCRBV15-01*02	TCRBV15	TCRBV15-01	02				TCRBD02-01*01	TCRBD02	TCRBD02-01	01				TCRBJ01-02*01	TCRBJ01	TCRBJ01-02	01				3	2	9	0	5	6	39	53	55	62	67	2	In	VDJ
AAGATCCAGCGCACACAGCAGGAGGACTCCGCCGTGTATCTCTGTGCCAGCAGAGCCGACAGGGGGTTAGGCTACACCTTCGGTTCG	CASRADRGLGYTF	4	1.456860538382812E-5	39	TCRBV07-08	TCRBV07	TCRBV07-08				01,03	TCRBD01-01*01	TCRBD01	TCRBD01-01	01				TCRBJ01-02*01	TCRBJ01	TCRBJ01-02	01				6	4	2	1	3	8	42	53	57	66	69	4	In	VDJ
CGGTCCACAAAGCTGGAGGACTCAGCCATGTACTTCTGTGCCAGCAGTGAGTTGAGGACAGGGGCTAGGAGCTACACCTTCGGTTCG	CASSELRTGARSYTF	8	2.913721076765624E-5	45	TCRBV02-01	TCRBV02	TCRBV02-01				01,03	TCRBD01-01*01	TCRBD01	TCRBD01-01	01				TCRBJ01-02*01	TCRBJ01	TCRBJ01-02	01				3	5	1	2	6	9	36	50	55	64	70	8	In	VDJ
CCCCTGACCCTGGAGTCTGCCAGGCCCTCACATACCTCTCAGTACCTCTGTGCCAGCAGTGAGAGCTACGAGCAGTACTTCGGGCCG	CASSESYEQYF	5	1.821075672978515E-5	33	TCRBV25-01*01	TCRBV25	TCRBV25-01	01				TCRBD02-01*02	TCRBD02	TCRBD02-01	02				TCRBJ02-07*01	TCRBJ02	TCRBJ02-07	01				3	0	11	2	0	3	48	-1	62	-1	65	5	In	VDJ
CGCTCACCAGGCCTGGGGGACGCAGCCATGTACCTGTGTGCCACCAGCGAGAAACCGACCGTCTCCTACGAGCAGTACTTCGGGCCG	CATSEKPTVSYEQYF	2	7.28430269191406E-6	45	TCRBV15-01*02	TCRBV15	TCRBV15-01	02								TCRBD01,TCRBD02	TCRBD01-01,TCRBD02-01		TCRBJ02-07*01	TCRBJ02	TCRBJ02-07	01				5	8	2	7	3	0	36	48	56	59	62	2	In	VDJ
ACATCGGCCCAAAAGAACCCGACAGCTTTCTATCTCTGTGCCAGTAGTATAGGACAGGGTCAATCCTACGAGCAGTACTTCGGGCCG	CASSIGQGQSYEQYF	2	7.28430269191406E-6	45	TCRBV19-01*01	TCRBV19	TCRBV19-01	01				TCRBD01-01*01	TCRBD01	TCRBD01-01	01				TCRBJ02-07*01	TCRBJ02	TCRBJ02-07	01				1	0	2	3	4	1	36	-1	52	59	63	2	In	VDJ
GAGCTGGGGGACTCGGCCCTTTATCTTTGCGCCAGCAGCCAAGCTCAGGGGTGGCAGGATATAGCCTACGAGCAGTACTTCGGGCCG	CASSQAQGWQDIAYEQYF	6	2.1852908075742178E-5	54	TCRBV05-01*01	TCRBV05	TCRBV05-01	01				TCRBD01-01*01	TCRBD01	TCRBD01-01	01				TCRBJ02-07*01	TCRBJ02	TCRBJ02-07	01				4	6	4	2	13	2	27	39	45	51	64	6	In	VDJ
ATCCAGCCCTCAGAACCCAGGGACTCAGCTGTGTACTTCTGTGCCAGCAGTTTCTCCGGGACAGCCTACGAGCAGTACTTCGGGCCG	CASSFSGTAYEQYF	4	1.456860538382812E-5	42	TCRBV12	TCRBV12				TCRBV12-03/12-04,TCRBV12-04		TCRBD01-01*01	TCRBD01	TCRBD01-01	01				TCRBJ02-07*01	TCRBJ02	TCRBJ02-07	01				3	4	0	5	0	2	39	53	57	-1	64	4	In	VDJ
CGGTCCACAAAGCTGGAGGACTCAGCCATGTACTTCTGTGCCAGCAGTGAAATGGGGGCCACCGGGGACGAGCAGTACTTCGGGCCG	CASSEMGATGDEQYF	5	1.821075672978515E-5	45	TCRBV02-01	TCRBV02	TCRBV02-01				01,03	TCRBD01-01*01	TCRBD01	TCRBD01-01	01				TCRBJ02-07*01	TCRBJ02	TCRBJ02-07	01				2	2	6	0	8	5	36	51	53	59	67	5	In	VDJ
AGCACCTTGGAGCTGGGGGACTCGGCCCTTTATCTTTGCGCCAGCAGCTTGGACGGGGAAGCCGGAAACACCATATATTTTGGAGAG	CASSLDGEAGNTIYF	3	1.0926454037871089E-5	45	TCRBV05-01*01	TCRBV05	TCRBV05-01	01				TCRBD02-01*01	TCRBD02	TCRBD02-01	01				TCRBJ01-03*01	TCRBJ01	TCRBJ01-03	01				0	1	8	3	5	4	36	52	53	58	63	3	In	VDJ
CTCACTCTGGAGTCTGCTGCCTCCTCCCAGACATCTGTATATTTCTGCGCCAGCAGTGGAAGTAATTCACCCCTCCACTTTGGGAAC	CASSGSNSPLHF	18	6.555872422722654E-5	36	TCRBV10-01*01	TCRBV10	TCRBV10-01	01								TCRBD01,TCRBD02	TCRBD01-01,TCRBD02-01		TCRBJ01-06*02	TCRBJ01	TCRBJ01-06	02				4	0	2	8	2	6	45	-1	58	60	62	18	In	VDJ
CCAGGCCTGGGGGACGCAGCCATGTACCTGTGTGCCACCAGCCGCGATGGGTGGACTTTCGATAATTCACCCCTCCACTTTGGGAAC	CATSRDGWTFDNSPLHF	7	2.549505942169921E-5	51	TCRBV15-01*02	TCRBV15	TCRBV15-01	02				TCRBD02-01	TCRBD02	TCRBD02-01				01,02	TCRBJ01-06*02	TCRBJ01	TCRBJ01-06	02				5	10	1	10	4	5	30	42	52	57	61	7	In	VDJ
CAGCCCTCAGAACCCAGGGACTCAGCTGTGTACTTCTGTGCCAGCAGTTTCAGGGACAGAGCTTACAATGAGCAGTTCTTCGGGCCA	CASSFRDRAYNEQFF	5	1.821075672978515E-5	45	TCRBV12	TCRBV12				TCRBV12-03/12-04,TCRBV12-04		TCRBD01-01*01	TCRBD01	TCRBD01-01	01				TCRBJ02-01*01	TCRBJ02	TCRBJ02-01	01				3	2	0	5	4	4	36	50	52	59	63	5	In	VDJ
AGGATCCAGCAGGTAGTGCGAGGAGATTCGGCAGCTTATTTCTGTGCCAGCTCACCATTTACCCAAGAGACCCAGTACTTCGGGCCA	CASSPFTQETQYF	7	2.549505942169921E-5	39	TCRBV18-01*01	TCRBV18	TCRBV18-01	01								TCRBD01,TCRBD02	TCRBD01-01,TCRBD02-01		TCRBJ02-05*01	TCRBJ02	TCRBJ02-05	01				2	3	3	7	0	1	42	57	60	-1	62	7	In	VDJ
CTGGAGTCCGCCAGCACCAACCAGACATCTATGTACCTCTGTGCCAGCAGTTTCGTGGCCGGGACAGATACGCAGTATTTTGGCCCA	CASSFVAGTDTQYF	8	2.913721076765624E-5	42	TCRBV28-01*01	TCRBV28	TCRBV28-01	01				TCRBD02-01	TCRBD02	TCRBD02-01				01,02	TCRBJ02-03*01	TCRBJ02	TCRBJ02-03	01				3	6	8	4	0	3	39	53	59	-1	63	8	In	VDJ
NTGTCGGCTGCTCCCTCCCAAACATCTGTGTACTTCTGTGCCAGCAGATCTTCCGTTGGGGACACCGGGGAGCTGTTTTTTGGAGAA	CASRSSVGDTGELFF	6	2.1852908075742178E-5	45	TCRBV06	TCRBV06				TCRBV06-02/06-03,TCRBV06-02						TCRBD01,TCRBD02	TCRBD01-01,TCRBD02-01		TCRBJ02-02*01	TCRBJ02	TCRBJ02-02	01				6	10	6	2	0	3	36	47	57	-1	61	6	In	VDJ
TCGGCCCAAAAGAACCCGACAGCTTTCTATCTCTGTGCCAGTACCAAATCGCGGGGGGCGAACACCGGGGAGCTGTTTTTTGGAGAA	CASTKSRGANTGELFF	8	2.913721076765624E-5	48	TCRBV19-01*01	TCRBV19	TCRBV19-01	01				TCRBD02-01*01	TCRBD02	TCRBD02-01	01				TCRBJ02-02*01	TCRBJ02	TCRBJ02-02	01				7	7	7	1	0	0	33	43	50	-1	58	8	In	VDJ
ATCCAGCGCACAGAGCGGGGGGACTCAGCCGTGTATCTCTGTGCCAGCAGCTTAGAGGCCAGGGGCTCTGAAGCTTTCTTTGGACAA	CASSLEARGSEAFF	4	1.456860538382812E-5	42	TCRBV07-03*01	TCRBV07	TCRBV07-03	01				TCRBD01-01*01	TCRBD01	TCRBD01-01	01				TCRBJ01-01*01	TCRBJ01	TCRBJ01-01	01				2	5	4	2	2	6	39	54	59	65	67	4	In	VDJ
AGATCCAGTCCACGGAGTCAGGGGACACAGCACTGTATTTCTGTGCCAGCAGCAGGGGACGGCTACACTGAAGCTTTCTTTGGACAA		3	1.0926454037871089E-5	40	TCRBV21-01*01	TCRBV21	TCRBV21-01	01								TCRBD01,TCRBD02	TCRBD01-01,TCRBD02-01		TCRBJ01-01*01	TCRBJ01	TCRBJ01-01	01				4	1	0	7	4	3	41	54	55	60	64	3	Out	VDJ
CTGAGCTCTCTGGAGCTGGGGGACTCAGCTTTGTATTTCTGTGCCAGCAGCGTAGGCTCGATGAACACTGAAGCTTTCTTTGGACAA	CASSVGSMNTEAFF	4	1.456860538382812E-5	42	TCRBV09-01*01	TCRBV09	TCRBV09-01	01								TCRBD01,TCRBD02	TCRBD01-01,TCRBD02-01		TCRBJ01-01*01	TCRBJ01	TCRBJ01-01	01				0	4	2	8	0	0	39	55	59	-1	61	4	In	VDJ
ACGTTGGCGTCTGCTGTACCCTCTCAGACATCTGTGTACTTCTGTGCCAGCAGTGACAACATGAACACTGAAGCTTTCTTTGGACAA	CASSDNMNTEAFF	12	4.3705816151484356E-5	39	TCRBV06-04*01	TCRBV06	TCRBV06-04	01				TCRBD01-01*01	TCRBD01	TCRBD01-01	01				TCRBJ01-01*01	TCRBJ01	TCRBJ01-01	01				2	1	3	6	0	0	42	57	58	-1	61	12	In	VDJ
AAGATCCGGTCCACAAAGCTGGAGGACTCAGCCATGTACTTCTGTGCCAGCAGTGGGGACAGGAACACTGAAGCTTTCTTTGGACAA	CASSGDRNTEAFF	10	3.64215134595703E-5	39	TCRBV02-01	TCRBV02	TCRBV02-01				01,03	TCRBD01-01*01	TCRBD01	TCRBD01-01	01				TCRBJ01-01*01	TCRBJ01	TCRBJ01-01	01				4	0	0	5	0	1	42	-1	55	-1	62	10	In	VDJ
GTGACATCGGCCCAAAAGAACCCGACAGCTTTCTATCTCTGTGCCAGTAATTTGGGACGGACGAACACTGAAGCTTTCTTTGGACAA	CASNLGRTNTEAFF	4	1.456860538382812E-5	42	TCRBV19-01*01	TCRBV19	TCRBV19-01	01								TCRBD01,TCRBD02	TCRBD01-01,TCRBD02-01		TCRBJ01-01*01	TCRBJ01	TCRBJ01-01	01				7	4	0	7	4	1	39	49	53	58	62	4	In	VDJ
ATCAATTCCCTGGAGCTTGGTGACTCTGCTGTGTATTTCTGTGCCAGCAGCCGACAGGGGCAGCGTGAAAAACTGTTTTTTGGCAGT	CASSRQGQREKLFF	3	1.0926454037871089E-5	42	TCRBV03-01/03-02*01	TCRBV03	TCRBV03-01/03-02	01				TCRBD01-01*01	TCRBD01	TCRBD01-01	01				TCRBJ01-04*01	TCRBJ01	TCRBJ01-04	01				4	0	2	2	5	7	39	-1	52	60	65	3	In	VDJ
CTGACTGTGAGCAACATGAGCCCTGAAGACAGCAGCATATATCTCTGCAGCGTTGGACAGGGGGGCGAAAAACTGTTTTTTGGCAGT	CSVGQGGEKLFF	2	7.28430269191406E-6	36	TCRBV29-01	TCRBV29	TCRBV29-01				01,02	TCRBD01-01*01	TCRBD01	TCRBD01-01	01				TCRBJ01-04*01	TCRBJ01	TCRBJ01-04	01				4	0	2	1	2	8	45	-1	55	64	66	2	In	VDJ
ATCCGGTCCACAAAGCTGGAGGACTCAGCCATGTACTTCTGTGCCAGCAGGGACAATTCAGGGGGTCAGCCCCAGCATTTTGGTGAT	CASRDNSGGQPQHF	3	1.0926454037871089E-5	42	TCRBV02-01	TCRBV02	TCRBV02-01				01,03	TCRBD01-01*01	TCRBD01	TCRBD01-01	01				TCRBJ01-05*01	TCRBJ01	TCRBJ01-05	01				6	8	4	1	0	6	39	50	58	-1	65	3	In	VDJ
NNNNTGTCGGCTGCTCCCTCCCAGACATCTGTGTACTTCTGTGCCAGCTGTGGGACAGCTTTCAATCAGCCCCAGCATTTTGGTGAT	CASCGTAFNQPQHF	20	7.28430269191406E-5	42	TCRBV06	TCRBV06				TCRBV06-01,TCRBV06-05		TCRBD01-01*01	TCRBD01	TCRBD01-01	01				TCRBJ01-05*01	TCRBJ01	TCRBJ01-05	01				4	0	1	5	4	3	39	-1	52	58	62	20	In	VDJ
CCAGCCCTCAGAACCCAGGGACTCAGCTGTGTACTTCTGTGCCAGCAGTTTCTGGGGGGAGGCAATCAGCCCCAGCATTTTGGTGAT		4	1.456860538382812E-5	44	TCRBV12	TCRBV12				TCRBV12-03/12-04,TCRBV12-04		TCRBD02-01*01	TCRBD02	TCRBD02-01	01				TCRBJ01-05*01	TCRBJ01	TCRBJ01-05	01				3	2	9	1	2	2	37	51	53	59	61	4	Out	VDJ
AGTGCCCATCCTGAAGACAGCAGCTTCTACATCTGCAGTGCTAGAGATCCTGAACAGGGCAGCAATCAGCCCCAGCATTTTGGTGAT	CSARDPEQGSNQPQHF	6	2.1852908075742178E-5	48	TCRBV20	TCRBV20				TCRBV20-01,TCRBV20-or09_02		TCRBD01-01*01	TCRBD01	TCRBD01-01	01				TCRBJ01-05*01	TCRBJ01	TCRBJ01-05	01				0	6	3	3	1	1	33	47	53	59	60	6	In	VDJ
ATCCAGCCTGCAAAGCTTGAGGACTCGGCCGTGTATCTCTGTGCCCGGAGAGGGGGTCGGGACAATCAGCCCCAGCATTTTGGTGAT	CARRGGRDNQPQHF	8	2.913721076765624E-5	42	TCRBV11-02*01	TCRBV11	TCRBV11-02	01				TCRBD01-01*01	TCRBD01	TCRBD01-01	01				TCRBJ01-05*01	TCRBJ01	TCRBJ01-05	01				11	5	5	1	6	3	39	45	50	56	62	8	In	VDJ
ACGATCCAGCGCACAGAGCAGGAGGACTCGGCCGTGTATCTCTGTGCCAGCAGCCCCAAGCAGGGTATTGGCTACACCTTCGGTTCG	CASSPKQGIGYTF	2	7.28430269191406E-6	39	TCRBV07-02	TCRBV07	TCRBV07-02				01,02	TCRBD01-01*01	TCRBD01	TCRBD01-01	01				TCRBJ01-02*01	TCRBJ01	TCRBJ01-02	01				5	6	4	3	3	7	42	54	60	65	68	2	In	VDJ
AAGATCCAGCGCACAGAGCGGGGGGACTCAGCCGTGTATCTCTGTGCCAGCAGCCCGACGTCGGCCTATGGCTACACCTTCGGTTCG	CASSPTSAYGYTF	3	1.0926454037871089E-5	39	TCRBV07-03*01	TCRBV07	TCRBV07-03	01								TCRBD01,TCRBD02	TCRBD01-01,TCRBD02-01		TCRBJ01-02*01	TCRBJ01	TCRBJ01-02	01				5	2	2	7	6	4	42	54	56	59	65	3	In	VDJ
CCACAAAGCTGGAGGACTCAGCCATGTACTTCTGTGCCAGCAGTGAAGCGCTTCGGTCGGTTTAACTATGGCTACACCTTCGGTTCG		2	7.28430269191406E-6	49	TCRBV02-01	TCRBV02	TCRBV02-01				01,03	TCRBD02-01	TCRBD02	TCRBD02-01				01,02	TCRBJ01-02*01	TCRBJ01	TCRBJ01-02	01				0	4	8	5	6	1	32	49	53	56	62	2	Out	VDJ
GTGACCAGTGCCCATCCTGAAGACAGCAGCTTCTACATCTGCAGTGCTAGAGTCAGAGACAGGAACTATGGCTACACCTTCGGTTCG	CSARVRDRNYGYTF	13	4.734796749744139E-5	42	TCRBV20	TCRBV20				TCRBV20-01,TCRBV20-or09_02		TCRBD01-01*01	TCRBD01	TCRBD01-01	01				TCRBJ01-02*01	TCRBJ01	TCRBJ01-02	01				1	5	2	4	0	2	39	52	57	-1	63	13	In	VDJ
TGACTGTGAGCAACATGAGCCCTGAAGACAGCAGCATATATCTCTGCAGCCCTTGGGACCGCGAACTATGGCTACACCTTCGGTTCG		5	1.821075672978515E-5	37	TCRBV29-01	TCRBV29	TCRBV29-01				01,02,03					TCRBD01,TCRBD02	TCRBD01-01,TCRBD02-01		TCRBJ01-02*01	TCRBJ01	TCRBJ01-02	01				8	4	0	7	4	2	44	50	54	59	63	5	Out	VDJ
CTGACAGTGACCAGTGCCCATCCTGAAGACAGCAGCTTCTACATCTGCAGTGCTAGTACCAGGGAGAGCGGCTACACCTTCGGTTCG	CSASTRESGYTF	6	2.1852908075742178E-5	36	TCRBV20-01*04	TCRBV20	TCRBV20-01	04								TCRBD01,TCRBD02	TCRBD01-01,TCRBD02-01		TCRBJ01-02*01	TCRBJ01	TCRBJ01-02	01				2	2	4	3	5	8	45	57	59	64	69	6	In	VDJ
GAGTCAGCTACCCGCTCCCAGACATCTGTGTATTTCTGCGCCAGCAGGTACGGAAGGGGGTCCGTGGGGGAGCAGTACTTCGGGCCG	CASRYGRGSVGEQYF	4	1.456860538382812E-5	45	TCRBV10-02*01	TCRBV10	TCRBV10-02	01				TCRBD01-01*01	TCRBD01	TCRBD01-01	01				TCRBJ02-07*01	TCRBJ02	TCRBJ02-07	01				6	7	5	1	9	7	36	47	54	60	69	4	In	VDJ
ACGATCCAGCGCACAGAGCAGGAGGACTCGGCCGTGTATCTCTGTGCCAGCAGCGGGGACTTGGTGACCGAGCAGTACTTCGGGCCG	CASSGDLVTEQYF	2	7.28430269191406E-6	39	TCRBV07-02	TCRBV07	TCRBV07-02				01,02	TCRBD02-01	TCRBD02	TCRBD02-01				01,02	TCRBJ02-07*01	TCRBJ02	TCRBJ02-07	01				5	1	0	10	7	6	42	54	55	61	68	2	In	VDJ
CCCTAGAGTCTGCCATCCCCAACCAGACAGCTCTTTACTTCTGTGCCACGCGGGACAGGTTTTTCCTACGAGCAGTACTTCGGGCCG		8	2.913721076765624E-5	40	TCRBV24-01*01	TCRBV24	TCRBV24-01	01				TCRBD01-01*01	TCRBD01	TCRBD01-01	01				TCRBJ02-07*01	TCRBJ02	TCRBJ02-07	01				10	2	0	4	4	1	41	49	51	59	63	8	Out	VDJ
CTGGAGTCCGCCAGCACCAACCAGACATCTATGTACCTCTGTGCCAGCAGTTCTTGGACTTCTTCCTACGAGCAGTACTTCGGGCCG	CASSSWTSSYEQYF	2	7.28430269191406E-6	42	TCRBV28-01*01	TCRBV28	TCRBV28-01	01				TCRBD02-01	TCRBD02	TCRBD02-01				01,02	TCRBJ02-07*01	TCRBJ02	TCRBJ02-07	01				4	3	1	10	3	1	39	52	55	60	63	2	In	VDJ
CTGAAGATCCGGTCCACAAAGCTGGAGGACTCAGCCATGTACTTCTGTGCCAGCAGCGAAATCTCCTACGAGCAGTACTTCGGGCCG	CASSEISYEQYF	10	3.64215134595703E-5	36	TCRBV02-01	TCRBV02	TCRBV02-01				01,03								TCRBJ02-07*01	TCRBJ02	TCRBJ02-07	01				2	0	0	0	2	0	45	-1	-1	60	62	10	In	VJ
GTTGGCTGCTCCCTCCCAGACATCTGTGTACTTCTGTGCCAGCAGTTAATTTGGACAGGGGGTCCCTACGAGCAGTACTTCGGGCCG		10	3.64215134595703E-5	47	TCRBV06-06*01	TCRBV06	TCRBV06-06	01				TCRBD01-01*01	TCRBD01	TCRBD01-01	01				TCRBJ02-07*01	TCRBJ02	TCRBJ02-07	01				3	4	1	1	2	2	34	48	52	62	64	10	Out	VDJ
NNNNNAGCCTGGCAATCCTGTCCTCAGAACCGGGAGACACGGCACTGTATCTCTGCGCCAGCAGTTCACGAGCAGTACTTCGGGCCG		5	1.821075672978515E-5	28	TCRBV23-01*01	TCRBV23	TCRBV23-01	01											TCRBJ02-07*01	TCRBJ02	TCRBJ02-07	01				5	0	0	0	2	5	53	-1	-1	65	67	5	Out	VJ
TTGGAGCTGGGGGACTCGGCCCTTTATCTTTGCGCCAGCAGCCCAAATAGGAGTGGACTCAATCAGAACGAGCAGTACTTCGGGCCG	CASSPNRSGLNQNEQYF	20	7.28430269191406E-5	51	TCRBV05-01*01	TCRBV05	TCRBV05-01	01				TCRBD02-01	TCRBD02	TCRBD02-01				01,02	TCRBJ02-07*01	TCRBJ02	TCRBJ02-07	01				4	12	1	10	8	5	30	42	54	59	67	20	In	VDJ
NTGAAGATCCAGCCCTCAGAACCCAGGGACTCAGCTGTGTACTTCTGTGCCAGCAGTACGAGGGGAAACACCATATATTTTGGAGAG	CASSTRGNTIYF	3	1.0926454037871089E-5	36	TCRBV12-03/12-04*01	TCRBV12	TCRBV12-03/12-04	01				TCRBD02-01*02	TCRBD02	TCRBD02-01	02				TCRBJ01-03*01	TCRBJ01	TCRBJ01-03	01				5	2	11	1	0	4	45	57	59	-1	63	3	In	VDJ
CCAGGCCTGGGGGACGCAGCCATGTACCTGTGTGCCACCAGCCCACGGACAGTCTCTTCTGGGGCCAACGTCCTGACTTTCGGGGCC	CATSPRTVSSGANVLTF	3	1.0926454037871089E-5	51	TCRBV15-01*02	TCRBV15	TCRBV15-01	02				TCRBD01-01*01	TCRBD01	TCRBD01-01	01				TCRBJ02-06*01	TCRBJ02	TCRBJ02-06	01				5	4	1	5	5	1	30	42	46	52	57	3	In	VDJ
ATCAATTCCCTGGAGCTTGGTGACTCTGCTGTGTATTTCTGTGCCAGCAGCCAAGGGACAGTGGGGAACATTCAGTACTTCGGCGCC	CASSQGTVGNIQYF	2	7.28430269191406E-6	42	TCRBV03-01/03-02*01	TCRBV03	TCRBV03-01/03-02	01				TCRBD01-01*01	TCRBD01	TCRBD01-01	01				TCRBJ02-04*01	TCRBJ02	TCRBJ02-04	01				1	0	1	5	5	7	39	-1	55	61	66	2	In	VDJ
TCTCTGGAGCTGGGGGACTCAGCTTTGTATTTCTGTGCCAGCAGCGGAGGACGGGGGACAGGGTATTCACCCCTCCACTTTGGGAAC	CASSGGRGTGYSPLHF	4	1.456860538382812E-5	48	TCRBV09-01*01	TCRBV09	TCRBV09-01	01				TCRBD01-01*01	TCRBD01	TCRBD01-01	01				TCRBJ01-06*02	TCRBJ01	TCRBJ01-06	02				3	8	0	3	1	8	33	46	54	63	64	4	In	VDJ
GCTGCTCCCTCCCAGACATCTGTGTACTTCTGTGCCAGCAGTTCCGTCGGGGGACAGGGTAGTAATTCACCCCTCCACTTTGGGAAC	CASSSVGGQGSNSPLHF	2	7.28430269191406E-6	51	TCRBV06	TCRBV06				TCRBV06-05,TCRBV06-06		TCRBD01-01*01	TCRBD01	TCRBD01-01	01				TCRBJ01-06*02	TCRBJ01	TCRBJ01-06	02				4	7	0	3	3	6	30	43	50	59	62	2	In	VDJ
CTGTCCTCAGAACCGGGAGACACGGCACTGTATCTCTGCGCCAGCAGTCTACCAGACCTTAATAATTCACCCCTCCACTTTGGGAAC	CASSLPDLNNSPLHF	3	1.0926454037871089E-5	45	TCRBV23-01*01	TCRBV23	TCRBV23-01	01								TCRBD01,TCRBD02	TCRBD01-01,TCRBD02-01		TCRBJ01-06*02	TCRBJ01	TCRBJ01-06	02				4	5	2	7	4	5	36	49	54	57	61	3	In	VDJ
CAGCGCACAGAGCAGGAGGACTCGGCCGTGTATCTCTGTGCCAGCAGCTCGACTAGTCGGGGCCTTGTTGAGCAGTTCTTCGGGCCA	CASSSTSRGLVEQFF	7	2.549505942169921E-5	45	TCRBV07-02	TCRBV07	TCRBV07-02				01,02	TCRBD02-01	TCRBD02	TCRBD02-01				01,02	TCRBJ02-01*01	TCRBJ02	TCRBJ02-01	01				4	1	2	8	12	9	36	49	50	56	68	7	In	VDJ
AGATCCAGCCCTCAGAACCCAGGGACTCAGCTGTGTATTTTTGTGCTAAAAGTTGAGACAGGGTGGAATGAGCAGTTCTTCGGGCCA		10	3.64215134595703E-5	40	TCRBV12-05*01	TCRBV12	TCRBV12-05	01				TCRBD01-01*01	TCRBD01	TCRBD01-01	01				TCRBJ02-01*01	TCRBJ02	TCRBJ02-01	01				10	8	2	3	3	7	41	48	56	63	66	10	Out	VDJ
GGACTCGGCCGTGTATCTCTGTGCCAGCAGCTTAGTTTCCACTAGCGGACAACCCACTAAGGATGCGAGACCCAGTACTTCGGGCCA		9	3.277936211361327E-5	62					TCRBV11,TCRBV07	TCRBV11-02,TCRBV11-03,TCRBV07-02		TCRBD02-01	TCRBD02	TCRBD02-01				01,02	TCRBJ02-05*01	TCRBJ02	TCRBJ02-05	01				1	5	3	5	18	5	19	35	40	48	66	9	Out	VDJ
NTGTCGGCTGCTCCCTCCCAGACATCTGTGTACTTCTGTGCCAGCAGTGAACTAGCGGGGGGCCAAGAGACCCAGTACTTCGGGCCA	CASSELAGGQETQYF	11	4.006366480552733E-5	45	TCRBV06-01*01	TCRBV06	TCRBV06-01	01				TCRBD02-01*01	TCRBD02	TCRBD02-01	01				TCRBJ02-05*01	TCRBJ02	TCRBJ02-05	01				2	0	4	1	0	1	36	-1	51	-1	62	11	In	VDJ
GATCCAGCCCTCAGAACCCAGGGACTCAGCTGTGTACTTCTGTGCCAGCATCCCAGGCGTCCAAAAGAGACCCAGTACTTCGGGCCA		9	3.277936211361327E-5	41	TCRBV12	TCRBV12				TCRBV12-03/12-04,TCRBV12-04		TCRBD01-01*01	TCRBD01	TCRBD01-01	01				TCRBJ02-05*01	TCRBJ02	TCRBJ02-05	01				7	3	4	4	7	3	40	50	53	57	64	9	Out	VDJ
CAGCGCACAGAGCAGGGGGACTCGGCCATGTATCTCTGTGCCAGCAGCCCGTCCATCCGGGCCACAGATACGCAGTATTTTGGCCCA	CASSPSIRATDTQYF	15	5.463227018935545E-5	45	TCRBV07-09*01	TCRBV07	TCRBV07-09	01								TCRBD01,TCRBD02	TCRBD01-01,TCRBD02-01		TCRBJ02-03*01	TCRBJ02	TCRBJ02-03	01				5	10	8	0	0	2	36	48	58	-1	62	15	In	VDJ
CTGTCCCTAGAGTCTGCCATCCCCAACCAGACAGCTCTTTACTTCTGTGCCACCAGTGACTGGATCGGGGAGCTGTTTTTTGGAGAA	CATSDWIGELFF	3	1.0926454037871089E-5	36	TCRBV24-01*01	TCRBV24	TCRBV24-01	01								TCRBD01,TCRBD02	TCRBD01-01,TCRBD02-01		TCRBJ02-02*01	TCRBJ02	TCRBJ02-02	01				4	2	1	8	1	7	45	59	61	64	65	3	In	VDJ
CTGTGACATCGGCCCAAAAGAACCCGACAGCTTTCTATCTCTGTGCCAGTAGTATAAGGGAACACCGGGGAGCTGTTTTTTGGAGAA		2	7.28430269191406E-6	40	TCRBV19-01*01	TCRBV19	TCRBV19-01	01								TCRBD01,TCRBD02	TCRBD01-01,TCRBD02-01		TCRBJ02-02*01	TCRBJ02	TCRBJ02-02	01				2	0	5	4	0	1	41	-1	56	-1	59	2	Out	VDJ
AGCACCTTGGAGCTGGGGGACTCGGCCCTTTATCTTTGCGCCAGCAGCTTGGTAACCGCGAACACCGGGGAGCTGTTTTTTGGAGAA	CASSLVTANTGELFF	4	1.456860538382812E-5	45	TCRBV05-01*01	TCRBV05	TCRBV05-01	01								TCRBD01,TCRBD02	TCRBD01-01,TCRBD02-01		TCRBJ02-02*01	TCRBJ02	TCRBJ02-02	01				0	2	3	7	2	0	36	52	54	56	58	4	In	VDJ
CTCACTCTGGAGTCCGCTACCAGCTCCCAGACATCTGTGTACTTCTGTGCCATCAGTGAACTGTTCACTGAAGCTTTCTTTGGACAA	CAISELFTEAFF	7	2.549505942169921E-5	36	TCRBV10-03*01	TCRBV10	TCRBV10-03	01				TCRBD02-01	TCRBD02	TCRBD02-01				01,02	TCRBJ01-01*01	TCRBJ01	TCRBJ01-01	01				3	0	3	10	3	4	45	-1	59	62	65	7	In	VDJ
TCCCTAGAGTCTGCCATCCCCAACCAGACAGCTCTTTACTTCTGTGCCACCAGTGATTTTGGTCACACTGAAGCTTTCTTTGGACAA	CATSDFGHTEAFF	5	1.821075672978515E-5	39	TCRBV24-01*01	TCRBV24	TCRBV24-01	01								TCRBD01,TCRBD02	TCRBD01-01,TCRBD02-01		TCRBJ01-01*01	TCRBJ01	TCRBJ01-01	01				1	1	0	10	2	3	42	59	60	62	64	5	In	VDJ
GCCAGCACCAACCAGACATCTATGTACCTCTGTGCCAGCAGTTCGCCCGGGACAGCGAAAATGAACACTGAAGCTTTCTTTGGACAA	CASSSPGTAKMNTEAFF	10	3.64215134595703E-5	51	TCRBV28-01*01	TCRBV28	TCRBV28-01	01				TCRBD01-01*01	TCRBD01	TCRBD01-01	01				TCRBJ01-01*01	TCRBJ01	TCRBJ01-01	01				4	5	0	5	6	0	30	43	48	55	61	10	In	VDJ
CAGCCTGCAGAACTGGAGGATTCTGGAGTTTATTTCTGTGCCAGCAGCCCAAGGCCAGGGGTCAACACTGAAGCTTTCTTTGGACAA	CASSPRPGVNTEAFF	14	5.099011884339842E-5	45	TCRBV14-01*01	TCRBV14	TCRBV14-01	01				TCRBD01-01*01	TCRBD01	TCRBD01-01	01				TCRBJ01-01*01	TCRBJ01	TCRBJ01-01	01				4	6	4	2	2	2	36	49	55	61	63	14	In	VDJ
AGATCCAGCCTGCAAAGCTTGAGGACTCGGCCGTGTATCTCTGTGCCAGCATCCCTCGGGGGCGGGCTCCAAGCTTTCTTTGGACAA		11	4.006366480552733E-5	40	TCRBV11-02*01	TCRBV11	TCRBV11-02	01								TCRBD01,TCRBD02	TCRBD01-01,TCRBD02-01		TCRBJ01-01*01	TCRBJ01	TCRBJ01-01	01				7	6	6	0	7	9	41	51	57	63	70	11	Out	VDJ
CAGCGCACAGAGCAGGGGGACTCGGCCATGTATCTCTGTGCCAGCAGCTTAGGGGGGACAGGGAGAGAAAAACTGTTTTTTGGCAGT	CASSLGGTGREKLFF	14	5.099011884339842E-5	45	TCRBV07-09*01	TCRBV07	TCRBV07-09	01				TCRBD01-01*01	TCRBD01	TCRBD01-01	01				TCRBJ01-04*01	TCRBJ01	TCRBJ01-04	01				1	2	0	3	3	8	36	52	54	63	66	14	In	VDJ
CTTGGAGCTGGGGGACTCGGCCCTTTATCTTTGCGCCAGCAGCTTGGTTAGGGACAGGGGATTAATCAGCCCCAGCATTTTGGTGAT		16	5.827442153531248E-5	50	TCRBV05-01*01	TCRBV05	TCRBV05-01	01				TCRBD01-01*01	TCRBD01	TCRBD01-01	01				TCRBJ01-05*01	TCRBJ01	TCRBJ01-05	01				0	3	0	2	3	4	31	47	50	60	63	16	Out	VDJ
TCGGCTGCTCCCTCCCAGACATCTGTGTACTTCTGTGCCAGCAGCGCCCTCGTGGGGGATGACAATCAGCCCCAGCATTTTGGTGAT	CASSALVGDDNQPQHF	29	1.0562238903275387E-4	48	TCRBV06	TCRBV06				TCRBV06-01,TCRBV06-05						TCRBD01,TCRBD02	TCRBD01-01,TCRBD02-01		TCRBJ01-05*01	TCRBJ01	TCRBJ01-05	01				6	9	6	1	4	3	33	44	53	58	62	29	In	VDJ
CAGCGCACAGAGCAGGGGGACTCGGCCATGTATCTCTGTGCCAGCAGCTTAGTGGGGACCCGGCTTGGTGGCTACACCTTCGGTTCG	CASSLVGTRLGGYTF	6	2.1852908075742178E-5	45	TCRBV07-09*01	TCRBV07	TCRBV07-09	01								TCRBD01,TCRBD02	TCRBD01-01,TCRBD02-01		TCRBJ01-02*01	TCRBJ01	TCRBJ01-02	01				1	2	0	7	9	7	36	52	54	59	68	6	In	VDJ
ACCCTGCAGCCAGAAGACTCGGCCCTGTATCTCTGTGCCAGCAGCCAAGACCGAGCGGGAGGGGGCGGTGGCTACACCTTCGGTTCG	CASSQDRAGGGGGYTF	7	2.549505942169921E-5	48	TCRBV04-02*01	TCRBV04	TCRBV04-02	01				TCRBD02-01*02	TCRBD02	TCRBD02-01	02				TCRBJ01-02*01	TCRBJ01	TCRBJ01-02	01				0	3	6	0	5	7	33	50	53	63	68	7	In	VDJ
ATCCAGCCCTCAGAACCCAGGGACTCAGCTGTGTACTTCTGTGCCAGCAGTTTAACGGGTACTTCGTATGGCTACACCTTCGGTTCG	CASSLTGTSYGYTF	21	7.648517826509763E-5	42	TCRBV12	TCRBV12				TCRBV12-03/12-04,TCRBV12-04		TCRBD02-01	TCRBD02	TCRBD02-01				01,02	TCRBJ01-02*01	TCRBJ01	TCRBJ01-02	01				2	1	8	4	7	5	39	54	55	59	66	21	In	VDJ
GTGACATCGGCCCAAAAGAACCCGACAGCTTTCTATCTCTGTGCCAGTAGTATAGATGCCAGGGGCTATGGCTACACCTTCGGTTCG	CASSIDARGYGYTF	10	3.64215134595703E-5	42	TCRBV19-01*01	TCRBV19	TCRBV19-01	01				TCRBD01-01*01	TCRBD01	TCRBD01-01	01				TCRBJ01-02*01	TCRBJ01	TCRBJ01-02	01				0	3	4	2	0	4	39	56	59	-1	65	10	In	VDJ
NNNNNNNTGTCGGCTGCTCCCTCCCAGACATCTGTGTACTTCTGTGCCAGCAGTCAAGACAGGGGCTATGGCTACACCTTCGGTTCG	CASSQDRGYGYTF	2	7.28430269191406E-6	39	TCRBV06	TCRBV06				TCRBV06-01,TCRBV06-05		TCRBD01-01*01	TCRBD01	TCRBD01-01	01				TCRBJ01-02*01	TCRBJ01	TCRBJ01-02	01				1	0	3	2	0	4	42	-1	58	-1	65	2	In	VDJ
ACCTTGGAGATCCAGCGCACAGAGCAGGGGGACTCGGCCATGTATCTCTGTGCCAGCAGCTCAAGCTATGGCTACACCTTCGGTTCG	CASSSSYGYTF	8	2.913721076765624E-5	33	TCRBV07-09*01	TCRBV07	TCRBV07-09	01								TCRBD01,TCRBD02	TCRBD01-01,TCRBD02-01		TCRBJ01-02*01	TCRBJ01	TCRBJ01-02	01				4	0	4	6	2	4	48	-1	61	63	65	8	In	VDJ
ACTCTGGAGTCTGCTGCCTCCTCCCAGACATCTGTATATTTCTGCGCCAGCAGTGCCGGGGGTTCCTATGGCTACACCTTCGGTTCG	CASSAGGSYGYTF	11	4.006366480552733E-5	39	TCRBV10-01*01	TCRBV10	TCRBV10-01	01				TCRBD02-01*01	TCRBD02	TCRBD02-01	01				TCRBJ01-02*01	TCRBJ01	TCRBJ01-02	01				4	1	8	2	3	4	42	55	56	62	65	11	In	VDJ
CTGAGCTCTCTGGAGCTGGGGGACTCAGCTTTGTATTTCTGTGCCAGCAGCGGCCCCGGGCAGTCCTATGGCTACACCTTCGGTTCG	CASSGPGQSYGYTF	8	2.913721076765624E-5	42	TCRBV09-01*01	TCRBV09	TCRBV09-01	01								TCRBD01,TCRBD02	TCRBD01-01,TCRBD02-01		TCRBJ01-02*01	TCRBJ01	TCRBJ01-02	01				3	5	8	0	4	4	39	52	57	61	65	8	In	VDJ
CTAGAGTCTGCCATCCCCAACCAGACAGCTCTTTACTTCTGTGCCACCAGTGGGTGGACAGGGGACTATGGCTACACCTTCGGTTCG	CATSGWTGDYGYTF	14	5.099011884339842E-5	42	TCRBV24-01*01	TCRBV24	TCRBV24-01	01				TCRBD01-01*01	TCRBD01	TCRBD01-01	01				TCRBJ01-02*01	TCRBJ01	TCRBJ01-02	01				5	3	1	2	0	3	39	52	55	-1	64	14	In	VDJ
ATGAGCTCCTTGGAGCTGGGGGACTCAGCCCTGTACTTCTGTGCCAGCAGCTGGGGACGCTATAACTATGGCTACACCTTCGGTTCG	CASSWGRYNYGYTF	4	1.456860538382812E-5	42	TCRBV13-01*01	TCRBV13	TCRBV13-01	01								TCRBD01,TCRBD02	TCRBD01-01,TCRBD02-01		TCRBJ01-02*01	TCRBJ01	TCRBJ01-02	01				4	1	0	7	4	1	39	52	53	58	62	4	In	VDJ
CAGCGCACAGAGCAGGAGGACTCGGCCGTGTATCTCTGTGCCAGCAGCTTAGGGCCAGGGAGGAACTATGGCTACACCTTCGGTTCG	CASSLGPGRNYGYTF	6	2.1852908075742178E-5	45	TCRBV07-02	TCRBV07	TCRBV07-02				01,02	TCRBD02-01*02	TCRBD02	TCRBD02-01	02				TCRBJ01-02*01	TCRBJ01	TCRBJ01-02	01				1	5	9	1	0	2	36	52	57	-1	63	6	In	VDJ
CAGCAGGTAGTGCGAGGAGATTCGGCAGCTTATTTCTGTGCCAGCTCACCACGACAGAACTCGAACTATGGCTACACCTTCGGTTCG	CASSPRQNSNYGYTF	2	7.28430269191406E-6	45	TCRBV18-01*01	TCRBV18	TCRBV18-01	01				TCRBD01-01*01	TCRBD01	TCRBD01-01	01				TCRBJ01-02*01	TCRBJ01	TCRBJ01-02	01				1	0	2	5	6	2	36	-1	52	57	63	2	In	VDJ
ACATCGGCCCAAAAGAACCCGACAGCTTTCTATCTCTGTGCCAGTAGTATTCCAGGGGCCCAGAACTATGGCTACACCTTCGGTTCG	CASSIPGAQNYGYTF	3	1.0926454037871089E-5	45	TCRBV19-01*01	TCRBV19	TCRBV19-01	01				TCRBD01-01*01	TCRBD01	TCRBD01-01	01				TCRBJ01-02*01	TCRBJ01	TCRBJ01-02	01				3	2	4	2	5	2	36	50	52	58	63	3	In	VDJ
NNNNNNNTGTCGGCTGCTCCCTCCCAGACATCTGTGTACTTCTGTGCCAGCCTACTGCCAGGGAGGCGCGGCTACACCTTCGGTTCG	CASLLPGRRGYTF	7	2.549505942169921E-5	39	TCRBV06-05*01	TCRBV06	TCRBV06-05	01				TCRBD02-01*02	TCRBD02	TCRBD02-01	02				TCRBJ01-02*01	TCRBJ01	TCRBJ01-02	01				8	9	9	1	3	8	42	51	60	66	69	7	In	VDJ
CTCTGAAGATCCAGCGCACAGAGCGGGGGGACTCAGCCGTGTATCTCTGTGCCAGGATCAAGGGATTCCGGCTACACCTTCGGTTCG		2	7.28430269191406E-6	34	TCRBV07-03*01	TCRBV07	TCRBV07-03	01								TCRBD01,TCRBD02	TCRBD01-01,TCRBD02-01		TCRBJ01-02*01	TCRBJ01	TCRBJ01-02	01				9	6	0	8	4	8	47	55	61	65	69	2	Out	VDJ
ATCCAGCGCACAGAGCAGGAGGACTCGGCCGTGTATCTCTGTGCCAGCAGCTTAGCGGCCGGACAGGCCCGATACACCTTCGGTTCG	CASSLAAGQARYTF	7	2.549505942169921E-5	42	TCRBV07-02	TCRBV07	TCRBV07-02				01,02	TCRBD01-01*01	TCRBD01	TCRBD01-01	01				TCRBJ01-02*01	TCRBJ01	TCRBJ01-02	01				0	4	1	4	5	11	39	56	60	67	72	7	In	VDJ
ATCCTGAGTTCTAAGAAGCTCCTTCTCAGTGACTCTGGCTTCTATCTCTGTGCCTGGAATAGGGGGTACGAGCAGTACTTCGGGCCG	CAWNRGYEQYF	5	1.821075672978515E-5	33	TCRBV30-01*01	TCRBV30	TCRBV30-01	01				TCRBD01-01*01	TCRBD01	TCRBD01-01	01				TCRBJ02-07*01	TCRBJ02	TCRBJ02-07	01				4	2	5	1	0	4	48	58	60	-1	66	5	In	VDJ
TACACACCCTGCAGCCAGAAGACTCGGCCCTGTATCTCTGTGCCAGCAGCCCACCACTAGCGGGGCTACGAGCAGTACTTCGGGCCG		3	1.0926454037871089E-5	43	TCRBV04-02*01	TCRBV04	TCRBV04-02	01				TCRBD02-01*01	TCRBD02	TCRBD02-01	01				TCRBJ02-07*01	TCRBJ02	TCRBJ02-07	01				4	4	3	3	0	3	38	51	55	-1	65	3	Out	VDJ
CTGCAGCCAGAAGACTCAGCCCTGTATCTCTGCGCCAGCAGCCATGCAACAGGGAAATCAAACCCCTACGAGCAGTACTTCGGGCCG	CASSHATGKSNPYEQYF	5	1.821075672978515E-5	51	TCRBV04-01*01	TCRBV04	TCRBV04-01	01				TCRBD01-01*01	TCRBD01	TCRBD01-01	01				TCRBJ02-07*01	TCRBJ02	TCRBJ02-07	01				3	4	3	3	10	2	30	44	48	54	64	5	In	VDJ
CCTGGAGTCGCCCAGCCCCAACCAGACCTCTCTGTACTTCTGTGCCAGAATAGCGGGGGGGCCCGGGACGAGCAGTACTTCGGGCCG		15	5.463227018935545E-5	41	TCRBV27-01*01	TCRBV27	TCRBV27-01	01				TCRBD02-01*01	TCRBD02	TCRBD02-01	01				TCRBJ02-07*01	TCRBJ02	TCRBJ02-07	01				9	2	5	0	6	5	40	48	50	61	67	15	Out	VDJ
CTGACAGTGACCAGTGCCCATCCTGAAGACAGCAGCTTCTACATCTGCAGTGCTAGAGAAACTGGAAACACCATATATTTTGGAGAG	CSARETGNTIYF	8	2.913721076765624E-5	36	TCRBV20	TCRBV20				TCRBV20-01,TCRBV20-or09_02									TCRBJ01-03*01	TCRBJ01	TCRBJ01-03	01				0	0	0	0	2	2	45	-1	-1	59	61	8	In	VJ
AACATGAGCTCCTTGGAGCTGGGGGACTCAGCCCTGTACTTCTGTGCCAGCAGCCATCTGGCAGGAAACACCATATATTTTGGAGAG	CASSHLAGNTIYF	8	2.913721076765624E-5	39	TCRBV13-01*01	TCRBV13	TCRBV13-01	01				TCRBD01-01*01	TCRBD01	TCRBD01-01	01				TCRBJ01-03*01	TCRBJ01	TCRBJ01-03	01				5	5	9	0	1	4	42	54	59	62	63	8	In	VDJ
ACCTTGGAGCTGGGGGACTCGGCCCTTTATCTTTGCGCCAGCAGCTTGCTATCGTTCTCCTATAATTCACCCCTCCACTTTGGGAAC	CASSLLSFSYNSPLHF	4	1.456860538382812E-5	48	TCRBV05-01*01	TCRBV05	TCRBV05-01	01				TCRBD02-01	TCRBD02	TCRBD02-01				01,02	TCRBJ01-06*02	TCRBJ01	TCRBJ01-06	02				1	0	4	9	5	0	33	-1	48	51	56	4	In	VDJ
GCCCAAAAGAACCCGACAGCTTTCTATCTCTGTGCCAGTAGGAGACAGGGTACAGGATCCTATAATTCACCCCTCCACTTTGGGAAC	CASRRQGTGSYNSPLHF	12	4.3705816151484356E-5	51	TCRBV19-01*01	TCRBV19	TCRBV19-01	01				TCRBD01-01*01	TCRBD01	TCRBD01-01	01				TCRBJ01-06*02	TCRBJ01	TCRBJ01-06	02				6	2	2	3	7	1	30	41	43	50	57	12	In	VDJ
GAGTCCGCCAGCACCAACCAGACATCTATGTACCTCTGTGCCAGCAGACCTGATGACAGGGATAATTCACCCCTCCACTTTGGGAAC	CASRPDDRDNSPLHF	2	7.28430269191406E-6	45	TCRBV28-01*01	TCRBV28	TCRBV28-01	01				TCRBD01-01*01	TCRBD01	TCRBD01-01	01				TCRBJ01-06*02	TCRBJ01	TCRBJ01-06	02				6	7	2	3	0	5	36	47	54	-1	61	2	In	VDJ
GACATCGGCCCAAAAGAACCCGACAGCTTTCTATCTCTGTGCCAGTAGTACCCCCAGGGAGGGAATTCACCCCTCCACTTTGGGAAC		2	7.28430269191406E-6	44	TCRBV19-01*01	TCRBV19	TCRBV19-01	01				TCRBD02-01*02	TCRBD02	TCRBD02-01	02				TCRBJ01-06*02	TCRBJ01	TCRBJ01-06	02				4	6	9	0	0	7	37	50	56	-1	63	2	Out	VDJ
CACACCCTGCAGCCAGAAGACTCGGCCCTGTATCTCTGTGCCAGCAGCCAAGAGGCGGGGAGGAATTCACCCCTCCACTTTGGGAAC	CASSQEAGRNSPLHF	3	1.0926454037871089E-5	45	TCRBV04-02*01	TCRBV04	TCRBV04-02	01				TCRBD02-01	TCRBD02	TCRBD02-01				01,02	TCRBJ01-06*02	TCRBJ01	TCRBJ01-06	02				0	1	7	3	3	7	36	53	54	60	63	3	In	VDJ
CTGGAGTTGGCTGCTCCCTCCCAGACATCTGTGTACTTCTGTGCCAGCAGTTACTCGATAAAGGAGTCACCCCTCCACTTTGGGAAC	CASSYSIKESPLHF	7	2.549505942169921E-5	42	TCRBV06-06*01	TCRBV06	TCRBV06-06	01				TCRBD02-01*02	TCRBD02	TCRBD02-01	02				TCRBJ01-06*02	TCRBJ01	TCRBJ01-06	02				0	6	10	2	0	10	39	56	62	-1	66	7	In	VDJ
CACCTACACACCCTGCAGCCAGAAGACTCGGCCCTGTATCTCTGCGCCAGCAGCCAAGGCGTCGGGGATGAGCAGTTCTTCGGGCCA	CASSQGVGDEQFF	16	5.827442153531248E-5	39	TCRBV04-03*01	TCRBV04	TCRBV04-03	01				TCRBD02-01*01	TCRBD02	TCRBD02-01	01				TCRBJ02-01*01	TCRBJ02	TCRBJ02-01	01				1	4	8	3	0	8	42	58	62	-1	67	16	In	VDJ
GAGTTGGCTGCTCCCTCCCAGACATCTGTGTACTTCTGTGCCAGCGCCAACAGGGGGCAAGATCGGGAGACCCAGTACTTCGGGCCA	CASANRGQDRETQYF	17	6.19165728812695E-5	45	TCRBV06-06	TCRBV06	TCRBV06-06				01,04	TCRBD01-01*01	TCRBD01	TCRBD01-01	01				TCRBJ02-05*01	TCRBJ02	TCRBJ02-05	01				8	4	3	0	8	5	36	45	49	58	66	17	In	VDJ
CAATTCCCTGGAGCTTGGTGACTCTGCTGTGTATTTCTGTGCCAGCAGACATACCCGCGGAACCAAGAGACCCAGTACTTCGGGCCA		7	2.549505942169921E-5	44	TCRBV03-01/03-02*01	TCRBV03	TCRBV03-01/03-02	01				TCRBD02-01	TCRBD02	TCRBD02-01				01,02	TCRBJ02-05*01	TCRBJ02	TCRBJ02-05	01				6	8	7	5	1	0	37	48	56	60	61	7	Out	VDJ
CTGAAGATCCAGCGCACAGAGCGGGGGGACTCAGCCGTGTATCTCTGTGCCAGCAGCTGGGACGTTGATACGCAGTATTTTGGCCCA	CASSWDVDTQYF	2	7.28430269191406E-6	36	TCRBV07-03*01	TCRBV07	TCRBV07-03	01								TCRBD01,TCRBD02	TCRBD01-01,TCRBD02-01		TCRBJ02-03*01	TCRBJ02	TCRBJ02-03	01				4	0	0	7	3	6	45	-1	58	63	66	2	In	VDJ
GACAGTGACCAGTGCCCATCCTGAAGACAGCAGCTTCTACATCTGCAGTGCTCGGACCCGAACACCGGGGAGCTGTTTTTTGGAGAA		7	2.549505942169921E-5	38	TCRBV20	TCRBV20				TCRBV20-01,TCRBV20-or09_02						TCRBD01,TCRBD02	TCRBD01-01,TCRBD02-01		TCRBJ02-02*01	TCRBJ02	TCRBJ02-02	01				5	1	1	7	1	0	43	52	53	57	58	7	Out	VDJ
ATCCTGGAGTCGCCCAGCCCCAACCAGACCTCTCTGTACTTCTGTGCCAGCAGTTTACAGGGGAACACTGAAGCTTTCTTTGGACAA	CASSLQGNTEAFF	22	8.012732961105466E-5	39	TCRBV27-01*01	TCRBV27	TCRBV27-01	01				TCRBD01-01*01	TCRBD01	TCRBD01-01	01				TCRBJ01-01*01	TCRBJ01	TCRBJ01-01	01				2	0	4	3	0	1	42	-1	57	-1	62	22	In	VDJ
GTGAGCACCTTGGAGCTGGGGGACTCGGCCCTTTATCTTTGCGCCAGCAGCTCAACACCAGCGGGTGAAAAACTGTTTTTTGGCAGT	CASSSTPAGEKLFF	9	3.277936211361327E-5	42	TCRBV05-01*01	TCRBV05	TCRBV05-01	01				TCRBD02-01	TCRBD02	TCRBD02-01				01,02	TCRBJ01-04*01	TCRBJ01	TCRBJ01-04	01				3	7	6	4	0	7	39	52	59	-1	65	9	In	VDJ
GCTGGGGGACTCGGCCCTTTATCTTTGCGCCAGCAGCTTGGCCGACTGGAGTCTACTAAGGTGGATGAAAAACTGTTTTTTGGCAGT		10	3.64215134595703E-5	56	TCRBV05-01*01	TCRBV05	TCRBV05-01	01				TCRBD02-01	TCRBD02	TCRBD02-01				01,02	TCRBJ01-04*01	TCRBJ01	TCRBJ01-04	01				0	2	2	10	17	6	25	41	43	47	64	10	Out	VDJ
ACTGTGAGCAACATGAGCCCTGAAGACAGCAGCATATATCTCTGCAGCGCCCTTGGGACAGGGGATGAAAAACTGTTTTTTGGCAGT	CSALGTGDEKLFF	2	7.28430269191406E-6	39	TCRBV29-01*03	TCRBV29	TCRBV29-01	03				TCRBD01-01*01	TCRBD01	TCRBD01-01	01				TCRBJ01-04*01	TCRBJ01	TCRBJ01-04	01				6	4	0	2	0	6	42	50	54	-1	64	2	In	VDJ
GGAGGACTCGGCCGTGTATCTCTGTGCCAGCAGCTTAGAGGCATTGGAGAGGGTTCAGCAACTAATGAAAAACTGTTTTTTGGCAGT		8	2.913721076765624E-5	59					TCRBV11,TCRBV07	TCRBV11-02,TCRBV07-02		TCRBD02-01*02	TCRBD02	TCRBD02-01	02				TCRBJ01-04*01	TCRBJ01	TCRBJ01-04	01				0	9	11	0	5	0	22	39	48	53	58	8	Out	VDJ
NNNNTGTCGGCTGCTCCCTCCCAGACATCTGTGTACTTCTGTGCCAGCAGTGAAGCGCTTCGTCGGGAAAAACTGTTTTTTGGCAGT	CASSEALRREKLFF	4	1.456860538382812E-5	42	TCRBV06-01*01	TCRBV06	TCRBV06-01	01				TCRBD02-01	TCRBD02	TCRBD02-01				01,02	TCRBJ01-04*01	TCRBJ01	TCRBJ01-04	01				0	7	8	5	0	8	39	56	63	-1	66	4	In	VDJ
GAGTCCGCCAGCACCAACCAGACATCTATGTACCTCTGTGCCAGCAGTACCAACCGACAGCCTTATCAGCCCCAGCATTTTGGTGAT	CASSTNRQPYQPQHF	4	1.456860538382812E-5	45	TCRBV28-01*01	TCRBV28	TCRBV28-01	01				TCRBD01-01*01	TCRBD01	TCRBD01-01	01				TCRBJ01-05*01	TCRBJ01	TCRBJ01-05	01				5	7	2	5	4	5	36	48	55	60	64	4	In	VDJ
CACAGAGCGGGGGGACTCAGCCGTGTATCTCTGTGCCAGCAGCCCTAGGTGTGGGACAGATTTAATCAGCCCCAGCATTTTGGTGAT		3	1.0926454037871089E-5	50	TCRBV07-03*01	TCRBV07	TCRBV07-03	01				TCRBD01-01*01	TCRBD01	TCRBD01-01	01				TCRBJ01-05*01	TCRBJ01	TCRBJ01-05	01				5	9	0	5	4	4	31	43	52	59	63	3	Out	VDJ
ATCCGGTCCACAAAGCTGGAGGACTCAGCCATGTACTTCTGTGCCAGCAGGCCGGTGGAGGGCAATCAGCCCCAGCATTTTGGTGAT	CASRPVEGNQPQHF	9	3.277936211361327E-5	42	TCRBV02-01	TCRBV02	TCRBV02-01				01,03	TCRBD02-01*02	TCRBD02	TCRBD02-01	02				TCRBJ01-05*01	TCRBJ01	TCRBJ01-05	01				6	6	10	1	0	2	39	50	56	-1	61	9	In	VDJ
GCCATCCCCAACCAGACAGCTCTTTACTTCTGTGCCACCAGTGATTCCGCCGAGGGTGGTAGCAATCAGCCCCAGCATTTTGGTGAT	CATSDSAEGGSNQPQHF	7	2.549505942169921E-5	51	TCRBV24-01*01	TCRBV24	TCRBV24-01	01				TCRBD02-01*02	TCRBD02	TCRBD02-01	02				TCRBJ01-05*01	TCRBJ01	TCRBJ01-05	01				2	5	11	0	3	0	30	46	51	56	59	7	In	VDJ
AAGATCCAGCCCTCAGAACCCAGGGACTCAGCTGTGTACTTCTGTGCCAGCAGTTTACGTAGCAATCAGCCCCAGCATTTTGGTGAT	CASSLRSNQPQHF	6	2.1852908075742178E-5	39	TCRBV12-03/12-04*01	TCRBV12	TCRBV12-03/12-04	01				TCRBD02-01	TCRBD02	TCRBD02-01				01,02	TCRBJ01-05*01	TCRBJ01	TCRBJ01-05	01				2	0	8	6	0	0	42	-1	57	-1	59	6	In	VDJ
GGGGGACTCAGCTTTGTATTTCTGTGCCAGCAGCGTAGTTATTGAGACCTTAGGGGTCGGAGCAATCAGCCCCAGCATTTTGGTGAT		3	1.0926454037871089E-5	59	TCRBV09-01*01	TCRBV09	TCRBV09-01	01				TCRBD01-01*01	TCRBD01	TCRBD01-01	01				TCRBJ01-05*01	TCRBJ01	TCRBJ01-05	01				0	13	5	2	4	1	22	38	51	56	60	3	Out	VDJ
ACCCTGCAGCCAGAAGACTCGGCCCTGTATCTCTGCGCCAGCAGCCAAGGCTGGGACAGGGGAAATCAGCCCCAGCATTTTGGTGAT	CASSQGWDRGNQPQHF	5	1.821075672978515E-5	48	TCRBV04-03*01	TCRBV04	TCRBV04-03	01				TCRBD01-01*01	TCRBD01	TCRBD01-01	01				TCRBJ01-05*01	TCRBJ01	TCRBJ01-05	01				1	3	0	2	1	4	33	49	52	62	63	5	In	VDJ
CGGAGTCAGGGGACACAGCACTGTATTTCTGTGCCAGCAGCAGAGGCCGTTAGCGGCAGGGGGTGGCAGCCCCAGCATTTTGGTGAT		21	7.648517826509763E-5	52	TCRBV21-01*01	TCRBV21	TCRBV21-01	01				TCRBD01-01*01	TCRBD01	TCRBD01-01	01				TCRBJ01-05*01	TCRBJ01	TCRBJ01-05	01				4	14	4	1	3	7	29	42	56	63	66	21	Out	VDJ
ATCCAGCCCTCAGAACCCAGGGACTCAGCTGTGTACTTCTGTGCCAGCAGTATCCTAGGGGTAGGGCAGCCCCAGCATTTTGGTGAT	CASSILGVGQPQHF	5	1.821075672978515E-5	42	TCRBV12	TCRBV12				TCRBV12-03/12-04,TCRBV12-04		TCRBD01-01*01	TCRBD01	TCRBD01-01	01				TCRBJ01-05*01	TCRBJ01	TCRBJ01-05	01				5	5	5	2	5	7	39	51	56	61	66	5	In	VDJ
AGCTCTCTGGAGCTGGGGGACTCAGCTTTGTATTTCTGTGCCAGCAGCGTAGCTCCGGGGGCAGGGCAGCCCCAGCATTTTGGTGAT	CASSVAPGAGQPQHF	13	4.734796749744139E-5	45	TCRBV09-01*01	TCRBV09	TCRBV09-01	01								TCRBD01,TCRBD02	TCRBD01-01,TCRBD02-01		TCRBJ01-05*01	TCRBJ01	TCRBJ01-05	01				0	4	6	0	4	7	36	52	56	62	66	13	In	VDJ
AAGATCCAGCGCACACAGCAGGAGGACTCCGCCGTGTATCTCTGTGCCAGCAGCTTAGCCAGGGCAGGTGGCTACACCTTCGGTTCG	CASSLARAGGYTF	2	7.28430269191406E-6	39	TCRBV07-08*01	TCRBV07	TCRBV07-08	01				TCRBD01-01*01	TCRBD01	TCRBD01-01	01				TCRBJ01-02*01	TCRBJ01	TCRBJ01-02	01				0	0	4	3	4	7	42	-1	59	64	68	2	In	VDJ
CGCCCTGCAGCCAGAAGACTCAGCCCTGTATCTCTGCGCCAGCAGCCAAGAAGGCCAGGGGTGGGGTATGGCTACACCTTCGGTTCG		4	1.456860538382812E-5	47	TCRBV04-01*01	TCRBV04	TCRBV04-01	01				TCRBD01-01*01	TCRBD01	TCRBD01-01	01				TCRBJ01-02*01	TCRBJ01	TCRBJ01-02	01				0	4	4	2	5	5	34	51	55	61	66	4	Out	VDJ
CTACACACCCTGCAGCCAGAAGACTCGGCCCTGTATCTCTGCGCCAGCAGCCGTACAGGGGGCGGCTATGGCTACACCTTCGGTTCG	CASSRTGGGYGYTF	10	3.64215134595703E-5	42	TCRBV04-03*01	TCRBV04	TCRBV04-03	01				TCRBD01-01*01	TCRBD01	TCRBD01-01	01				TCRBJ01-02*01	TCRBJ01	TCRBJ01-02	01				4	2	3	0	2	4	39	52	54	63	65	10	In	VDJ
NTGTCGGCTGCTCCCTCCCAGACATCTGTGTACTTCTGTGCCAGCAGGCGTTACGTGGGGGGCGACTATGGCTACACCTTCGGTTCG	CASRRYVGGDYGYTF	3	1.0926454037871089E-5	45	TCRBV06-05*01	TCRBV06	TCRBV06-05	01								TCRBD01,TCRBD02	TCRBD01-01,TCRBD02-01		TCRBJ01-02*01	TCRBJ01	TCRBJ01-02	01				6	10	6	0	1	3	36	47	57	63	64	3	In	VDJ
NTGTCGGCTGCTCCCTCCCAGACATCTGTGTACTTCTGTGCCAGCAGTGACTTCAGGGGCGCAGACTATGGCTACACCTTCGGTTCG	CASSDFRGADYGYTF	2	7.28430269191406E-6	45	TCRBV06	TCRBV06				TCRBV06-01,TCRBV06-05		TCRBD01-01*01	TCRBD01	TCRBD01-01	01				TCRBJ01-02*01	TCRBJ01	TCRBJ01-02	01				3	3	4	2	5	3	36	50	53	59	64	2	In	VDJ
NNNNNNNNNNTGTCGGCTGCTCCCTCCCAGACATCTGTGTACTTCTGTGCCAGCAGCGACAGAAACTATGGCTACACCTTCGGTTCG	CASSDRNYGYTF	2	7.28430269191406E-6	36	TCRBV06-05*01	TCRBV06	TCRBV06-05	01				TCRBD01-01*01	TCRBD01	TCRBD01-01	01				TCRBJ01-02*01	TCRBJ01	TCRBJ01-02	01				6	1	2	5	1	2	45	56	57	62	63	2	In	VDJ
CCCTCAGAACCCAGGGACTCAGCTGTGTACTTCTGTGCCAGCAGTTTAGGGGCGCCGGGACTTGGGGGGGAGCAGTACTTCGGGCCG	CASSLGAPGLGGEQYF	5	1.821075672978515E-5	48	TCRBV12	TCRBV12				TCRBV12-03/12-04,TCRBV12-04		TCRBD02-01	TCRBD02	TCRBD02-01				01,02	TCRBJ02-07*01	TCRBJ02	TCRBJ02-07	01				1	7	0	10	7	7	33	49	56	62	69	5	In	VDJ
CTGAAGATCCAGCGCACACAGCAGGAGGACTCCGCCGTGTATCTCTGTGCCAGCAGCCCCGGAACTTACGAGCAGTACTTCGGGCCG	CASSPGTYEQYF	9	3.277936211361327E-5	36	TCRBV07-08*03	TCRBV07	TCRBV07-08	03								TCRBD01,TCRBD02	TCRBD01-01,TCRBD02-01		TCRBJ02-07*01	TCRBJ02	TCRBJ02-07	01				4	2	1	8	3	4	45	58	60	63	66	9	In	VDJ
ATCCAGTCCACGGAGTCAGGGGACACAGCACTGTATTTCTGTGCCAGCAGCAATCCTGGGGATCTGTACGAGCAGTACTTCGGGCCG	CASSNPGDLYEQYF	8	2.913721076765624E-5	42	TCRBV21-01*01	TCRBV21	TCRBV21-01	01								TCRBD01,TCRBD02	TCRBD01-01,TCRBD02-01		TCRBJ02-07*01	TCRBJ02	TCRBJ02-07	01				3	5	0	8	4	4	39	53	58	62	66	8	In	VDJ
GAGTCCGCCAGCACCAACCAGACATCTATGTACCTCTGTGCCAGCAGTTCCGCGACAGGGAGGCTGTACGAGCAGTACTTCGGGCCG	CASSSATGRLYEQYF	4	1.456860538382812E-5	45	TCRBV28-01*01	TCRBV28	TCRBV28-01	01				TCRBD01-01*01	TCRBD01	TCRBD01-01	01				TCRBJ02-07*01	TCRBJ02	TCRBJ02-07	01				4	4	2	3	6	4	36	49	53	60	66	4	In	VDJ
ATCCAGCGCACAGAGCAGGGGGACTCGGCCATGTATCTCTGTGCCAGCAGCCCCTCTGGTGGGGTCTACGAGCAGTACTTCGGGCCG	CASSPSGGVYEQYF	13	4.734796749744139E-5	42	TCRBV07-09*01	TCRBV07	TCRBV07-09	01								TCRBD01,TCRBD02	TCRBD01-01,TCRBD02-01		TCRBJ02-07*01	TCRBJ02	TCRBJ02-07	01				5	9	6	2	1	3	39	51	60	64	65	13	In	VDJ
CAGCGCACAGAGCGGGGGGACTCAGCCGTGTATCTCTGTGCCAGCAGCCCCCACGTCGGAATTTCCTACGAGCAGTACTTCGGGCCG	CASSPHVGISYEQYF	5	1.821075672978515E-5	45	TCRBV07-03*01	TCRBV07	TCRBV07-03	01								TCRBD01,TCRBD02	TCRBD01-01,TCRBD02-01		TCRBJ02-07*01	TCRBJ02	TCRBJ02-07	01				5	9	1	8	3	1	36	48	57	60	63	5	In	VDJ
GAGTCGCCCAGCCCCAACCAGACCTCTCTGTACTTCTGTGCCAGCAGTTCCCCGGGACAGGGGGCCTACGAGCAGTACTTCGGGCCG	CASSSPGQGAYEQYF	7	2.549505942169921E-5	45	TCRBV27-01*01	TCRBV27	TCRBV27-01	01				TCRBD01-01*01	TCRBD01	TCRBD01-01	01				TCRBJ02-07*01	TCRBJ02	TCRBJ02-07	01				4	4	0	1	0	2	36	49	53	-1	64	7	In	VDJ
CGCCCAGCCCCAACCAGACCTCTCTGTACTTCTGTGCCAGCAGTTTATCGGTTTGGGACAGGGTACTACGAGCAGTACTTCGGGCCG		4	1.456860538382812E-5	49	TCRBV27-01*01	TCRBV27	TCRBV27-01	01				TCRBD01-01*01	TCRBD01	TCRBD01-01	01				TCRBJ02-07*01	TCRBJ02	TCRBJ02-07	01				0	5	0	3	2	3	32	49	54	63	65	4	Out	VDJ
AGCTCTCTGGAGCTGGGGGACTCAGCTTTGTATTTCTGTGCCAGCAGCGTAGAAGGCAGGGGGCCAGACGAGCAGTACTTCGGGCCG	CASSVEGRGPDEQYF	13	4.734796749744139E-5	45	TCRBV09-01*01	TCRBV09	TCRBV09-01	01				TCRBD01-01*01	TCRBD01	TCRBD01-01	01				TCRBJ02-07*01	TCRBJ02	TCRBJ02-07	01				0	4	4	0	3	5	36	52	56	64	67	13	In	VDJ
AAGATCCAGCCCTCAGAACCCAGGGACTCAGCTGTGTACTTCTGTGCCAGCAGTCCGGGTCAGGGGGCTGAACAGTACTTCGGGCCG	CASSPGQGAEQYF	3	1.0926454037871089E-5	39	TCRBV12-03/12-04*01	TCRBV12	TCRBV12-03/12-04	01				TCRBD01-01*01	TCRBD01	TCRBD01-01	01				TCRBJ02-07*01	TCRBJ02	TCRBJ02-07	01				5	6	4	0	4	10	42	54	60	68	72	3	In	VDJ
AGCACCTTGGAGCTGGGGGACTCGGCCCTTTATCTTTGCGCCAGCAGCCAGAAAGCGGGTGGGGCCAACGTCCTGACTTTCGGGGCC	CASSQKAGGANVLTF	17	6.19165728812695E-5	45	TCRBV05-01*01	TCRBV05	TCRBV05-01	01				TCRBD02-01	TCRBD02	TCRBD02-01				01,02	TCRBJ02-06*01	TCRBJ02	TCRBJ02-06	01				4	5	6	4	0	3	36	48	53	-1	59	17	In	VDJ
CGCACAGAGCAGGGGGACTCGGCCATGTATCTCTGTGCCAGCAGCCCAACCCTCTTCTCTGGGGCCAACGTCCTGACTTTCGGGGCC	CASSPTLFSGANVLTF	17	6.19165728812695E-5	48	TCRBV07-09*01	TCRBV07	TCRBV07-09	01								TCRBD01,TCRBD02	TCRBD01-01,TCRBD02-01		TCRBJ02-06*01	TCRBJ02	TCRBJ02-06	01				5	3	3	7	6	0	33	45	48	50	56	17	In	VDJ
CTGCTGCCTCCTCCCAGACATCTGTATATTTCTGCGCCAGCAGACAGAGCTTAAGGGGCTCCCAAAAACATTCAGTACTTCGGCGCC		9	3.277936211361327E-5	49	TCRBV10-01	TCRBV10	TCRBV10-01				01,03	TCRBD01-01*01	TCRBD01	TCRBD01-01	01				TCRBJ02-04*01	TCRBJ02	TCRBJ02-04	01				6	10	5	2	3	2	32	43	53	58	61	9	Out	VDJ
ATCCTGGAGTCGCCCAGCCCCAACCAGACCTCTCTGTACTTCTGTGCCAGCAGTTTCGCAGGGACAGGGTCCCTCCACTTTGGGAAC	CASSFAGTGSLHF	13	4.734796749744139E-5	39	TCRBV27-01*01	TCRBV27	TCRBV27-01	01				TCRBD01-01*01	TCRBD01	TCRBD01-01	01				TCRBJ01-06*02	TCRBJ01	TCRBJ01-06	02				3	4	0	3	1	14	42	56	60	69	70	13	In	VDJ
AAGATCCAGCCCTCAGAACCCAGGGACTCAGCTGTGTACTTCTGTGCCAGCAGTAATCAGCAAGTTTCACCCCTCCACTTTGGGAAC	CASSNQQVSPLHF	9	3.277936211361327E-5	39	TCRBV12-03/12-04*01	TCRBV12	TCRBV12-03/12-04	01								TCRBD01,TCRBD02	TCRBD01-01,TCRBD02-01		TCRBJ01-06*02	TCRBJ01	TCRBJ01-06	02				5	3	4	5	5	9	42	54	57	60	65	9	In	VDJ
NNNNTGTCGGCTGCTCCCTCCCAGACATCTGTGTACTTCTGTGCCAGCAGTGGGCGCAGCTTTAATTCACCCCTCCACTTTGGGAAC	CASSGRSFNSPLHF	6	2.1852908075742178E-5	42	TCRBV06	TCRBV06				TCRBV06-01,TCRBV06-05						TCRBD01,TCRBD02	TCRBD01-01,TCRBD02-01		TCRBJ01-06*02	TCRBJ01	TCRBJ01-06	02				4	4	4	5	3	6	39	52	56	59	62	6	In	VDJ
CTGGAGTCCGCCAGCACCAACCAGACATCTATGTACCTCTGTGCCAGCAGGCCAGGGGGCCTTAATTCACCCCTCCACTTTGGGAAC	CASRPGGLNSPLHF	6	2.1852908075742178E-5	42	TCRBV28-01*01	TCRBV28	TCRBV28-01	01				TCRBD01-01*01	TCRBD01	TCRBD01-01	01				TCRBJ01-06*02	TCRBJ01	TCRBJ01-06	02				6	2	4	0	2	6	39	50	52	60	62	6	In	VDJ
CTACACGCCCTGCAGCCAGAAGACTCAGCCCTGTATCTCTGCGCCAGCAGCCCGGGAGGTTTAAATTCACCCCTCCACTTTGGGAAC	CASSPGGLNSPLHF	5	1.821075672978515E-5	42	TCRBV04-01*01	TCRBV04	TCRBV04-01	01				TCRBD02-01*02	TCRBD02	TCRBD02-01	02				TCRBJ01-06*02	TCRBJ01	TCRBJ01-06	02				4	0	8	1	4	7	39	-1	52	59	63	5	In	VDJ
GCTGCTCCCTCCCAGACATCTGTGTACTTCTGTGCCAGCAGTGAAGCGCTTCGGGGGGACCGAAATTCACCCCTCCACTTTGGGAAC	CASSEALRGDRNSPLHF	16	5.827442153531248E-5	51	TCRBV06-01*01	TCRBV06	TCRBV06-01	01				TCRBD02-01*01	TCRBD02	TCRBD02-01	01				TCRBJ01-06*02	TCRBJ01	TCRBJ01-06	02				0	4	8	1	5	7	30	47	51	58	63	16	In	VDJ
CAGCCCTCAGAACCCAGGGACTCAGCTGTGTACTTCTGTGCCAGCAGCCCGACAGGGGTCGAAAATTCACCCCTCCACTTTGGGAAC	CASSPTGVENSPLHF	5	1.821075672978515E-5	45	TCRBV12	TCRBV12				TCRBV12-03/12-04,TCRBV12-04		TCRBD01-01*01	TCRBD01	TCRBD01-01	01				TCRBJ01-06*02	TCRBJ01	TCRBJ01-06	02				6	3	2	2	5	7	36	47	50	58	63	5	In	VDJ
CTGATCCTGGAGTCGCCCAGCCCCAACCAGACCTCTCTGTACTTCTGTGCCAGCAGTCTCCCACGCTCACCCCTCCACTTTGGGAAC	CASSLPRSPLHF	3	1.0926454037871089E-5	36	TCRBV27-01*01	TCRBV27	TCRBV27-01	01								TCRBD01,TCRBD02	TCRBD01-01,TCRBD02-01		TCRBJ01-06*02	TCRBJ01	TCRBJ01-06	02				5	5	3	7	2	10	45	57	62	64	66	3	In	VDJ
TCAGAACCGGGAGACACGGCACTGTATCTCTGCGCCAGCAGTCAATCGAAGGGGACTAGCGGGCGGAATGAGCAGTTCTTCGGGCCA	CASSQSKGTSGRNEQFF	28	1.0198023768679684E-4	51	TCRBV23-01*01	TCRBV23	TCRBV23-01	01				TCRBD02-01	TCRBD02	TCRBD02-01				01,02	TCRBJ02-01*01	TCRBJ02	TCRBJ02-01	01				0	4	0	4	3	7	30	47	51	63	66	28	In	VDJ
AGCACCTTGGAGCTGGGGGACTCGGCCCTTTATCTTTGCGCCAGCAGCTTGGAGGGCGGCTCCTACAATGAGCAGTTCTTCGGGCCA	CASSLEGGSYNEQFF	5	1.821075672978515E-5	45	TCRBV05-01*01	TCRBV05	TCRBV05-01	01								TCRBD01,TCRBD02	TCRBD01-01,TCRBD02-01		TCRBJ02-01*01	TCRBJ02	TCRBJ02-01	01				0	0	5	3	3	0	36	-1	52	56	59	5	In	VDJ
GCCCTGCAGCCAGAAGACTCAGCCCTGTATCTCTGCGCCAGCAGCCAGAACCTAGGGAGCTCCTACAATGAGCAGTTCTTCGGGCCA	CASSQNLGSSYNEQFF	7	2.549505942169921E-5	48	TCRBV04-01*01	TCRBV04	TCRBV04-01	01				TCRBD02-01*02	TCRBD02	TCRBD02-01	02				TCRBJ02-01*01	TCRBJ02	TCRBJ02-01	01				3	7	9	2	0	0	33	47	54	-1	59	7	In	VDJ
CAGCGCACAGAGCAGGGGGACTCGGCCATGTATCTCTGTGCCAGCAGCGCTAGCGGGGGGCCTAACAATGAGCAGTTCTTCGGGCCA	CASSASGGPNNEQFF	7	2.549505942169921E-5	45	TCRBV07-09*01	TCRBV07	TCRBV07-09	01				TCRBD02-01*01	TCRBD02	TCRBD02-01	01				TCRBJ02-01*01	TCRBJ02	TCRBJ02-01	01				5	1	4	1	4	5	36	48	49	60	64	7	In	VDJ
ACTGTGAGCAACATGAGCCCTGAAGACAGCAGCATATATCTCTGCAGCGTTGAGAGTAAGAGCACGGAGACCCAGTACTTCGGGCCA	CSVESKSTETQYF	2	7.28430269191406E-6	39	TCRBV29-01	TCRBV29	TCRBV29-01				01,02	TCRBD02-01	TCRBD02	TCRBD02-01				01,02	TCRBJ02-05*01	TCRBJ02	TCRBJ02-05	01				3	7	6	7	3	5	42	53	60	63	66	2	In	VDJ
AATTCCCTGGAGCTTGGTGACTCTGCTGTGTATTTCTGTGCCAGCAGCCAAGAAGGAGTCGGGAGAGAGACCCAGTACTTCGGGCCA	CASSQEGVGRETQYF	7	2.549505942169921E-5	45	TCRBV03-01/03-02*01	TCRBV03	TCRBV03-01/03-02	01				TCRBD02-01*02	TCRBD02	TCRBD02-01	02				TCRBJ02-05*01	TCRBJ02	TCRBJ02-05	01				0	6	8	2	0	4	36	53	59	-1	65	7	In	VDJ
GAGCTGGGGGACTCGGCCCTTTATCTTTGCGCCAGCAGCACCTTGCTACGGACCCTAAGGGGCCAAGAGACCCAGTACTTCGGGCCA	CASSTLLRTLRGQETQYF	16	5.827442153531248E-5	54	TCRBV05-01*01	TCRBV05	TCRBV05-01	01				TCRBD01-01*01	TCRBD01	TCRBD01-01	01				TCRBJ02-05*01	TCRBJ02	TCRBJ02-05	01				4	18	5	2	0	1	27	39	57	-1	62	16	In	VDJ
ACAGTGACCAGTGCCCATCCTGAAGACAGCAGCTTCTACATCTGCAGTGCTAGAGGGGACAGCACAGATACGCAGTATTTTGGCCCA	CSARGDSTDTQYF	8	2.913721076765624E-5	39	TCRBV20	TCRBV20				TCRBV20-01,TCRBV20-or09_02						TCRBD01,TCRBD02	TCRBD01-01,TCRBD02-01		TCRBJ02-03*01	TCRBJ02	TCRBJ02-03	01				1	0	0	7	0	0	42	-1	55	-1	60	8	In	VDJ
[truncated: 185,110 more rows]
[truncated: 2 more columns]
