# Supplementary material for: Preoperative immune checkpoint inhibition and cryoablation in early-stage breast cancer
Source: iScience. 2024 Jan 12;27(2):108880. doi: 10.1016/j.isci.2024.108880 (PMC10850740; doi:10.1016/j.isci.2024.108880)
Supplement: Data S1. Metadata file for TCR clone abundance tables provided in the supplement [file mmc2.zip › 16-495-1C_TCRB.tsv]

nucleotide	aminoAcid	count (templates/reads)	frequencyCount (%)	cdr3Length	vMaxResolved	vFamilyName	vGeneName	vGeneAllele	vFamilyTies	vGeneNameTies	vGeneAlleleTies	dMaxResolved	dFamilyName	dGeneName	dGeneAllele	dFamilyTies	dGeneNameTies	dGeneAlleleTies	jMaxResolved	jFamilyName	jGeneName	jGeneAllele	jFamilyTies	jGeneNameTies	jGeneAlleleTies	vDeletion	n1Insertion	d5Deletion	d3Deletion	n2Insertion	jDeletion	vIndex	n1Index	dIndex	n2Index	jIndex	estimatedNumberGenomes	sequenceStatus	cloneResolved	vOrphon	dOrphon	jOrphon	vFunction	dFunction	jFunction	fractionNucleated	vAlignLength	vAlignSubstitutionCount	vAlignSubstitutionIndexes
NNNNTGTCGGCTGCTCCCTCCCAGACATCTGTGTACTTCTGTGCCACCGTCAAGGGACAGGGGAATGAAAAACTGTTTTTTGGCAGT	CATVKGQGNEKLFF	1048	0.014629515885867441	42	TCRBV06-05*01	TCRBV06	TCRBV06-05	01				TCRBD01-01*01	TCRBD01	TCRBD01-01	01				TCRBJ01-04*01	TCRBJ01	TCRBJ01-04	01				10	0	0	2	7	5	39	46	53	-1	63	1048	In	VDJ
ACAGTGACCAGTGCCCATCCTGAAGACAGCAGCTTCTACATCTGCAGTGCTAGAGGACAAATAGACTACGAGCAGTACTTCGGGCCG	CSARGQIDYEQYF	204	0.0028477301915238147	39	TCRBV20	TCRBV20				TCRBV20-01,TCRBV20-or09_02		TCRBD01-01*01	TCRBD01	TCRBD01-01	01				TCRBJ02-07*01	TCRBJ02	TCRBJ02-07	01				1	6	2	6	0	3	42	-1	55	59	65	204	In	VDJ
CTGGAGTCCGCCAGCACCAACCAGACATCTATGTACCTCTGTGCCATTTCGGACAGGGGGCTGGTTCAGCCCCAGCATTTTGGTGAT	CAISDRGLVQPQHF	178	0.00248478418672176	42	TCRBV28-01*01	TCRBV28	TCRBV28-01	01				TCRBD01-01*01	TCRBD01	TCRBD01-01	01				TCRBJ01-05*01	TCRBJ01	TCRBJ01-05	01				10	4	1	0	4	6	39	46	50	61	65	178	In	VDJ
AAGATCCAGCCTGCAGAGCTTGGGGACTCGGCCATGTATCTCTGTGCCAGCAGCTTATTGGGGGGCTATGGCTACACCTTCGGTTCG	CASSLLGGYGYTF	91	0.001270311016807192	39	TCRBV11-01*01	TCRBV11	TCRBV11-01	01				TCRBD02-01*01	TCRBD02	TCRBD02-01	01				TCRBJ01-02*01	TCRBJ01	TCRBJ01-02	01				2	0	9	1	2	4	42	57	59	-1	65	91	In	VDJ
CCTGCAGCCAGAAGACTCGGCCCTGTATCTCTGCGCCAGCAGCCAAGATTAGGCAGGTGTAGCACCGGGGAGCTGTTTTTTGGAGAA		72	0.0010050812440672288	50	TCRBV04-03*01	TCRBV04	TCRBV04-03	01				TCRBD01-01*01	TCRBD01	TCRBD01-01	01				TCRBJ02-02*01	TCRBJ02	TCRBJ02-02	01				0	5	4	4	5	4	31	48	53	57	62	72	Out	VDJ
GCCCAAAAGAACCCGACAGCTTTCTATCTCTGTGCCAGTAGTGGGCGAAGCGGGGGAGTCTTTTACAATGAGCAGTTCTTCGGGCCA	CASSGRSGGVFYNEQFF	70	9.77162320620917E-4	51	TCRBV19-01*01	TCRBV19	TCRBV19-01	01				TCRBD02-01*01	TCRBD02	TCRBD02-01	01				TCRBJ02-01*01	TCRBJ02	TCRBJ02-01	01				5	7	6	2	6	4	30	42	48	56	63	70	In	VDJ
GAGTCTGCCAGGCCCTCACATACCTCTCAGTACCTCTGTGCCAGCAGTGAATTCTAAATTAGCAATCAGCCCCAGCATTTTGGTGAT	CASSEF*ISNQPQHF	90	0.001256351555084036	45	TCRBV25-01*01	TCRBV25	TCRBV25-01	01				TCRBD02-01	TCRBD02	TCRBD02-01				01,02	TCRBJ01-05*01	TCRBJ01	TCRBJ01-05	01				1	3	4	9	1	0	36	52	53	56	59	90	Stop	VDJ
AGCTCCTTCTCAGTGACTCTGGCTTCTATCTCTGTGCCTGGAGCGTGTTCGGGCCCCGGGAGACCCTACGAGCAGTACTTCGGGCCG		79	0.0011027974761293204	49	TCRBV30-01*01	TCRBV30	TCRBV30-01	01				TCRBD02-01*02	TCRBD02	TCRBD02-01	02				TCRBJ02-07*01	TCRBJ02	TCRBJ02-07	01				3	2	8	2	13	2	32	43	56	62	64	79	Out	VDJ
TCCACAAAGCTGGAGGACTCAGCCATGTACTTCTGTGCCAGCGAGGGTAGAGCGGGGGGGCGCAGGACTGAAGCTTTCTTTGGACAA	CASEGRAGGRRTEAFF	68	9.49243397174605E-4	48	TCRBV02-01	TCRBV02	TCRBV02-01				01,03	TCRBD02-01*01	TCRBD02	TCRBD02-01	01				TCRBJ01-01*01	TCRBJ01	TCRBJ01-01	01				8	6	6	0	8	5	33	42	50	60	66	68	In	VDJ
GGCGTCTGCTGTACCCTCTCAGACATCTGTGTACTTCTGTGCCAGCAGCTTATATACAGGGTGAACACTGAAGCTTTCTTTGGACAA		90	0.001256351555084036	44	TCRBV06-04*01	TCRBV06	TCRBV06-04	01				TCRBD01-01*01	TCRBD01	TCRBD01-01	01				TCRBJ01-01*01	TCRBJ01	TCRBJ01-01	01				6	0	3	3	7	0	37	48	55	-1	61	90	Out	VDJ
ATCAATTCCCTGGAGCTTGGTGACTCTGCTGTGTATTTCTGTGCCAGCAGCCAACCGCGGTCGTGCTACGAGCAGTACTTCGGGCCG	CASSQPRSCYEQYF	66	9.213244737282931E-4	42	TCRBV03-01/03-02*01	TCRBV03	TCRBV03-01/03-02	01				TCRBD02-01	TCRBD02	TCRBD02-01				01,02	TCRBJ02-07*01	TCRBJ02	TCRBJ02-07	01				2	5	7	5	2	3	39	54	56	60	65	66	In	VDJ
CTGAAGATCCGGTCCACAAAGCTGGAGGACTCAGCCATGTACTTCTGTGCCAGCAGTCCTATCTCCTACGAGCAGTACTTCGGGCCG	CASSPISYEQYF	40	5.583784689262382E-4	36	TCRBV02-01	TCRBV02	TCRBV02-01				01,03	TCRBD02-01	TCRBD02	TCRBD02-01				01,02	TCRBJ02-07*01	TCRBJ02	TCRBJ02-07	01				5	1	4	9	1	0	45	57	58	61	62	40	In	VDJ
AGGTAGTGCGAGGAGATTCGGCAGCTTATTTCTGTGCCAGCTCACCTGTTCCATTACTCTCGGGACTATGGCTACACCTTCGGTTCG		28	3.908649282483667E-4	49	TCRBV18-01*01	TCRBV18	TCRBV18-01	01				TCRBD02-01	TCRBD02	TCRBD02-01				01,02	TCRBJ01-02*01	TCRBJ01	TCRBJ01-02	01				3	0	8	4	14	3	32	46	60	-1	64	28	Out	VDJ
CACTGTGACATCGGCCCAAAAGAACCCGACAGCTTTCTATCTCTGTGCCAGTTATAGCGGGTGGAAGAGACCCAGTACTTCGGGCCA		52	7.258920096041096E-4	38	TCRBV19-01*01	TCRBV19	TCRBV19-01	01				TCRBD02-01	TCRBD02	TCRBD02-01				01,02	TCRBJ02-05*01	TCRBJ02	TCRBJ02-05	01				8	3	5	4	2	3	43	52	54	61	64	52	Out	VDJ
GAGTCGCCCAGCCCCAACCAGACCTCTCTGTACTTCTGTGCCAGCAGATCGGGACTAGCGGGGCTTTACGAGCAGTACTTCGGGCCG	CASRSGLAGLYEQYF	36	5.025406220336144E-4	45	TCRBV27-01*01	TCRBV27	TCRBV27-01	01				TCRBD02-01*01	TCRBD02	TCRBD02-01	01				TCRBJ02-07*01	TCRBJ02	TCRBJ02-07	01				6	3	0	3	3	4	36	47	50	63	66	36	In	VDJ
ATCCAGTCCACGGAGTCAGGGGACACAGCACTGTATTTCTGTGCCAGCAGCATTGGACAGGGGAGATACGAGCAGTACTTCGGGCCG	CASSIGQGRYEQYF	26	3.629460048020548E-4	42	TCRBV21-01*01	TCRBV21	TCRBV21-01	01				TCRBD01-01*01	TCRBD01	TCRBD01-01	01				TCRBJ02-07*01	TCRBJ02	TCRBJ02-07	01				4	3	1	2	2	4	39	52	54	63	66	26	In	VDJ
TCGGCTGCTCCCTCCCAGACATCTGTGTACTTCTGTGCCAGCAGTAGACTAGCGGGGGGAAACACCGGGGAGCTGTTTTTTGGAGAA	CASSRLAGGNTGELFF	48	6.700541627114859E-4	48	TCRBV06	TCRBV06				TCRBV06-01,TCRBV06-05		TCRBD02-01*01	TCRBD02	TCRBD02-01	01				TCRBJ02-02*01	TCRBJ02	TCRBJ02-02	01				5	1	2	1	1	2	33	45	46	59	60	48	In	VDJ
GCCTTGTTGCTGGGGGACTCGGCCCTCTATCTCTGTGCCAGCAGCTTGGGGGGGAGATCCTCCTACAATGAGCAGTTCTTCGGGCCA	CASSLGGRSSYNEQFF	33	4.6066223686414654E-4	48	TCRBV05-06*01	TCRBV05	TCRBV05-06	01								TCRBD01,TCRBD02	TCRBD01-01,TCRBD02-01		TCRBJ02-01*01	TCRBJ02	TCRBJ02-01	01				0	5	6	1	0	0	33	-1	49	54	59	33	In	VDJ
GAGTCAGCTACCCGCTCCCAGACATCTGTGTATTTCTGCGCCAGCAGTGAAGTAGCAGGAGGTCCCTACGAGCAGTACTTCGGGCCG	CASSEVAGGPYEQYF	24	3.3502708135574295E-4	45	TCRBV10-02*01	TCRBV10	TCRBV10-02	01				TCRBD02-01*02	TCRBD02	TCRBD02-01	02				TCRBJ02-07*01	TCRBJ02	TCRBJ02-07	01				3	2	10	1	7	2	36	50	57	62	64	24	In	VDJ
ATCCAGCCTGCAGAGCTTGAGGACTCGGCCGTGTATCTCTGTGCCAGCAGCTTAGGCACAGGGGCCGGGGAGCTGTTTTTTGGAGAA	CASSLGTGAGELFF	20	2.791892344631191E-4	42	TCRBV11	TCRBV11				TCRBV11-02,TCRBV11-03		TCRBD01-01*01	TCRBD01	TCRBD01-01	01				TCRBJ02-02*01	TCRBJ02	TCRBJ02-02	01				1	0	3	2	2	6	39	55	57	-1	64	20	In	VDJ
ACCAGTGCCCATCCTGAAGACAGCAGCTTCTACATCTGCAGTGCCCCGAGGTCCCGACAGGGGGCCTACGAGCAGTACTTCGGGCCG	CSAPRSRQGAYEQYF	38	5.304595454799263E-4	45	TCRBV20	TCRBV20				TCRBV20-01,TCRBV20-or09_02		TCRBD01-01*01	TCRBD01	TCRBD01-01	01				TCRBJ02-07*01	TCRBJ02	TCRBJ02-07	01				6	0	2	1	11	2	36	44	55	-1	64	38	In	VDJ
ACCCTGGAGTCTGCCAGGCCCTCACATACCTCTCAGTACCTCTGTGCCAGCAGTGAGGGAACTAATTCACCCCTCCACTTTGGGAAC	CASSEGTNSPLHF	24	3.3502708135574295E-4	39	TCRBV25-01*01	TCRBV25	TCRBV25-01	01								TCRBD01,TCRBD02	TCRBD01-01,TCRBD02-01		TCRBJ01-06*02	TCRBJ01	TCRBJ01-06	02				3	2	0	8	0	6	42	-1	56	60	62	24	In	VDJ
AATGTGAGCACCTTGGAGCTGGGGGACTCGGCCCTTTATCTTTGCGCCAGCAGCTTGTATTATAATACTGAAGCTTTCTTTGGACAA	CASSLYYNTEAFF	30	4.1878385169467864E-4	39	TCRBV05-01*01	TCRBV05	TCRBV05-01	01				TCRBD02-01	TCRBD02	TCRBD02-01				01,02	TCRBJ01-01*01	TCRBJ01	TCRBJ01-01	01				1	7	5	9	0	5	42	-1	57	59	66	30	In	VDJ
GGCCTGGGGGACGCAGCCATGTACCTGTGTGCCACCAGCACGACCTACTTCGGGACAGGAAGCAATCAGCCCCAGCATTTTGGTGAT	CATSTTYFGTGSNQPQHF	11	1.5355407895471551E-4	54	TCRBV15-01*02	TCRBV15	TCRBV15-01	02				TCRBD01-01*01	TCRBD01	TCRBD01-01	01				TCRBJ01-05*01	TCRBJ01	TCRBJ01-05	01				4	1	0	4	11	1	27	40	51	59	60	11	In	VDJ
ATCCAGCCTGCAGAGCTTGGGGACTCGGCCGTGTATCTCTGTGCCAGCAGCCAAACCCAAGCGGCAGATACGCAGTATTTTGGCCCA	CASSQTQAADTQYF	17	2.3731084929365124E-4	42	TCRBV11-03*01	TCRBV11	TCRBV11-03	01				TCRBD02-01	TCRBD02	TCRBD02-01				01,02	TCRBJ02-03*01	TCRBJ02	TCRBJ02-03	01				5	0	6	5	8	4	39	51	59	-1	64	17	In	VDJ
CTGACAGTGACCAGTGCCCATCCTGAAGACAGCAGCTTCTACATCTGCAGCGTAGGCTCCTATAATTCACCCCTCCACTTTGGGAAC	CSVGSYNSPLHF	13	1.814730024010274E-4	36	TCRBV20	TCRBV20				TCRBV20-01,TCRBV20-or09_02						TCRBD01,TCRBD02	TCRBD01-01,TCRBD02-01		TCRBJ01-06*02	TCRBJ01	TCRBJ01-06	02				9	0	5	4	3	0	45	50	53	-1	56	13	In	VDJ
GTGACATCGGCCCAAAAGAACCCGACAGCTTTCTATCTCTGTGCCAGTAGGCCCCGCAGCAGGGGCGAAAAACTGTTTTTTGGCAGT	CASRPRSRGEKLFF	39	5.444190072030823E-4	42	TCRBV19-01*01	TCRBV19	TCRBV19-01	01				TCRBD01-01*01	TCRBD01	TCRBD01-01	01				TCRBJ01-04*01	TCRBJ01	TCRBJ01-04	01				6	1	4	2	9	8	39	50	59	65	66	39	In	VDJ
CAGCGCACAGAGCAGGGGGACTCGGCCATGTATCTCTGTGCCAGCAGCTTAGTTGAAGGGAGACTTGCTGAAGCTTTCTTTGGACAA	CASSLVEGRLAEAFF	20	2.791892344631191E-4	45	TCRBV07-09*01	TCRBV07	TCRBV07-09	01				TCRBD02-01*02	TCRBD02	TCRBD02-01	02				TCRBJ01-01*01	TCRBJ01	TCRBJ01-01	01				1	5	9	2	5	6	36	52	57	62	67	20	In	VDJ
AAGATCCAGCGCACAGAGCAGGGGGACTCGGCCATGTATCTCTGTGCCAGCAGCGCTAGCGGGGAAGAGACCCAGTACTTCGGGCCA	CASSASGEETQYF	23	3.2106761963258696E-4	39	TCRBV07-09*01	TCRBV07	TCRBV07-09	01				TCRBD02-01*01	TCRBD02	TCRBD02-01	01				TCRBJ02-05*01	TCRBJ02	TCRBJ02-05	01				5	0	4	3	1	3	42	54	55	-1	64	23	In	VDJ
GACCAGTGCCCATCCTGAAGACAGCAGCTTCTACATCTGCAGTGCTCCCCAAATCTCCCACCTGCTCAGCCCCAGCATTTTGGTGAT		15	2.0939192584733932E-4	44	TCRBV20	TCRBV20				TCRBV20-01,TCRBV20-or09_02						TCRBD01,TCRBD02	TCRBD01-01,TCRBD02-01		TCRBJ01-05*01	TCRBJ01	TCRBJ01-05	01				5	4	3	7	13	6	37	46	59	61	65	15	Out	VDJ
GTGAACGCCTTGGAGCTGGACGACTCGGCCCTGTATCTCTGTGCCAGCAGCTTGTCTTCCGTAAGCACTGAAGCTTTCTTTGGACAA	CASSLSSVSTEAFF	20	2.791892344631191E-4	42	TCRBV05-04*01	TCRBV05	TCRBV05-04	01								TCRBD01,TCRBD02	TCRBD01-01,TCRBD02-01		TCRBJ01-01*01	TCRBJ01	TCRBJ01-01	01				1	0	5	5	9	4	39	54	63	-1	65	20	In	VDJ
GTGAACGCCTTGGAGCTGGACGACTCGGCCCTGTATCTCTGTGCCAGCAGCCCGGGTCCTGGGACCGGGGAGCTGTTTTTTGGAGAA	CASSPGPGTGELFF	21	2.9314869618627504E-4	42	TCRBV05-04*01	TCRBV05	TCRBV05-04	01				TCRBD02-01	TCRBD02	TCRBD02-01				01,02	TCRBJ02-02*01	TCRBJ02	TCRBJ02-02	01				4	7	8	4	1	5	39	51	52	56	63	21	In	VDJ
ATTCTGGAGTCCGCCAGCACCAACCAGACATCTATGTACCTCTGTGCCAGCAGTGTCCGGGACGACTACGAGCAGTACTTCGGGCCG	CASSVRDDYEQYF	4	5.583784689262382E-5	39	TCRBV28-01*01	TCRBV28	TCRBV28-01	01								TCRBD01,TCRBD02	TCRBD01-01,TCRBD02-01		TCRBJ02-07*01	TCRBJ02	TCRBJ02-07	01				5	2	0	7	4	3	42	54	58	63	65	4	In	VDJ
AAGATCCGGTCCACAAAGCTGGAGGACTCAGCCATGTACTTCTGTGCCAGCAGTCTGGGCATCTGGGATGGCTACACCTTCGGTTCG	CASSLGIWDGYTF	17	2.3731084929365124E-4	39	TCRBV02-01	TCRBV02	TCRBV02-01				01,03	TCRBD01-01*01	TCRBD01	TCRBD01-01	01				TCRBJ01-02*01	TCRBJ01	TCRBJ01-02	01				5	7	8	0	2	6	42	54	56	60	67	17	In	VDJ
GTGAACGCCTTGGAGCTGGACGACTCGGCCCTGTATCTCTGTGCCAGCAGCTTGGTGCAGGCTAACTATGGCTACACCTTCGGTTCG	CASSLVQANYGYTF	7	9.771623206209168E-5	42	TCRBV05-04*01	TCRBV05	TCRBV05-04	01				TCRBD01-01*01	TCRBD01	TCRBD01-01	01				TCRBJ01-02*01	TCRBJ01	TCRBJ01-02	01				0	0	4	4	2	0	39	55	57	-1	61	7	In	VDJ
TTGGCGTCTGCTGTACCCTCTCAGACATCTGTGTACTTCTGTGCCAGCAGTGCGACAGGGGGGAATGAAAAACTGTTTTTTGGCAGT	CASSATGGNEKLFF	29	4.048243899715227E-4	42	TCRBV06-04*01	TCRBV06	TCRBV06-04	01				TCRBD01-01*01	TCRBD01	TCRBD01-01	01				TCRBJ01-04*01	TCRBJ01	TCRBJ01-04	01				4	1	2	1	1	5	39	52	53	62	63	29	In	VDJ
GTTCTAAGAAGCTCCTTCTCAGTGACTCTGGCTTCTATCTCTGTGCCTGGAGTGTACGGGGTCCATCAGCCCCAGCATTTTGGTGAT		4	5.583784689262382E-5	40	TCRBV30-01*01	TCRBV30	TCRBV30-01	01				TCRBD02-01*01	TCRBD02	TCRBD02-01	01				TCRBJ01-05*01	TCRBJ01	TCRBJ01-05	01				0	3	8	3	1	5	41	55	56	61	64	4	Out	VDJ
GTGCAGCCTGCAGAACTGGAGGATTCTGGAGTTTATTTCTGTGCCAGCAGCCAATTGTCCAGCAACTATGGCTACACCTTCGGTTCG	CASSQLSSNYGYTF	9	1.256351555084036E-4	42	TCRBV14-01*01	TCRBV14	TCRBV14-01	01								TCRBD01,TCRBD02	TCRBD01-01,TCRBD02-01		TCRBJ01-02*01	TCRBJ01	TCRBJ01-02	01				2	1	4	5	5	2	39	54	59	62	63	9	In	VDJ
ATCAATTCCCTGGAGCTTGGTGACTCTGCTGTGTATTTCTGTGCCAGCAGCCAAGGGGCGGGGACCTATGGCTACACCTTCGGTTCG	CASSQGAGTYGYTF	15	2.0939192584733932E-4	42	TCRBV03-01/03-02*01	TCRBV03	TCRBV03-01/03-02	01				TCRBD02-01*01	TCRBD02	TCRBD02-01	01				TCRBJ01-02*01	TCRBJ01	TCRBJ01-02	01				1	2	7	3	2	4	39	55	57	63	65	15	In	VDJ
AGCACCTTGGAGCTGGGGGACTCGGCCCTTTATCTTTGCGCCAGCAGCTGGGGGACAGGGAGCTCCTACGAGCAGTACTTCGGGCCG	CASSWGTGSSYEQYF	9	1.256351555084036E-4	45	TCRBV05-01*01	TCRBV05	TCRBV05-01	01				TCRBD01-01*01	TCRBD01	TCRBD01-01	01				TCRBJ02-07*01	TCRBJ02	TCRBJ02-07	01				3	2	0	3	2	0	36	49	51	60	62	9	In	VDJ
NNNNNNNNNNTGTCGGCTGCTCCCTCCCAAACATCTGTGTACTTCTGTGCCACTGCAGGAGCGGGGTACGAGCAGTACTTCGGGCCG	CATAGAGYEQYF	27	3.769054665252108E-4	36	TCRBV06	TCRBV06				TCRBV06-02/06-03,TCRBV06-02		TCRBD02-01*01	TCRBD02	TCRBD02-01	01				TCRBJ02-07*01	TCRBJ02	TCRBJ02-07	01				10	0	6	3	7	4	45	52	59	-1	66	27	In	VDJ
ATCCGCTCACCAGGCCTGGGGGACGCAGCCATGTACCTGTGTGCCACCAGCCCGTGACAGGGAGGAAACATTCAGTACTTCGGCGCC	CATSP*QGGNIQYF	8	1.1167569378524764E-4	42	TCRBV15-01*02	TCRBV15	TCRBV15-01	02				TCRBD01-01*01	TCRBD01	TCRBD01-01	01				TCRBJ02-04*01	TCRBJ02	TCRBJ02-04	01				5	3	2	3	4	6	39	51	55	62	65	8	Stop	VDJ
CTGGAGTCGCCCAGCCCCAACCAGACCTCTCTGTACTTCTGTGCCAGCAGTTTATCCAGCAGGGCTTGCGAGCAGTACTTCGGGCCG	CASSLSSRACEQYF	20	2.791892344631191E-4	42	TCRBV27-01*01	TCRBV27	TCRBV27-01	01				TCRBD01-01*01	TCRBD01	TCRBD01-01	01				TCRBJ02-07*01	TCRBJ02	TCRBJ02-07	01				0	4	4	3	3	6	39	56	59	64	68	20	In	VDJ
AAGAAGCTCCTTCTCAGTGACTCTGGCTTCTATCTCTGTGCCTGGAGTGGGGCTGACTTGAGCTCCTACGAGCAGTACTTCGGGCCG	CAWSGADLSSYEQYF	13	1.814730024010274E-4	45	TCRBV30-01*01	TCRBV30	TCRBV30-01	01								TCRBD01,TCRBD02	TCRBD01-01,TCRBD02-01		TCRBJ02-07*01	TCRBJ02	TCRBJ02-07	01				1	9	8	0	0	0	36	-1	49	53	62	13	In	VDJ
ACGTTGGCGTCTGCTGTACCCTCTCAGACATCTGTGTACTTCTGTGCCAGCAGTGAGGCTTCGGAGCAGCCCCAGCATTTTGGTGAT	CASSEASEQPQHF	23	3.2106761963258696E-4	39	TCRBV06-04*01	TCRBV06	TCRBV06-04	01				TCRBD02-01*02	TCRBD02	TCRBD02-01	02				TCRBJ01-05*01	TCRBJ01	TCRBJ01-05	01				3	0	10	2	6	7	42	56	62	-1	66	23	In	VDJ
AGATCCAGTCCACGGAGTCAGGGGACACAGCACTGTATTTCTGTGCCAGCACGACCAGTGGAAGAGGATGGCTACACCTTCGGTTCG		14	1.9543246412418336E-4	40	TCRBV21-01*01	TCRBV21	TCRBV21-01	01				TCRBD02-01*02	TCRBD02	TCRBD02-01	02				TCRBJ01-02*01	TCRBJ01	TCRBJ01-02	01				7	0	11	1	12	6	41	51	63	-1	67	14	Out	VDJ
CTGAAGATCCGGTCCACAAAGCTGGAGGACTCAGCCATGTACTTCTGTGCCAGCAGTGACTCGGGCTACGAGCAGTACTTCGGGCCG	CASSDSGYEQYF	14	1.9543246412418336E-4	36	TCRBV02-01	TCRBV02	TCRBV02-01				01,03	TCRBD02-01	TCRBD02	TCRBD02-01				01,02	TCRBJ02-07*01	TCRBJ02	TCRBJ02-07	01				3	0	8	4	2	3	45	59	61	-1	65	14	In	VDJ
NTGTCGGCTGCTCCCTCCCAGACATCTGTGTACTTCTGTGCCAGCAGTGCAGGGGGCTCTGGGGCCAACGTCCTGACTTTCGGGGCC	CASSAGGSGANVLTF	21	2.9314869618627504E-4	45	TCRBV06	TCRBV06				TCRBV06-01,TCRBV06-05		TCRBD01-01*01	TCRBD01	TCRBD01-01	01				TCRBJ02-06*01	TCRBJ02	TCRBJ02-06	01				4	0	4	1	0	0	36	-1	49	-1	56	21	In	VDJ
CCTCAGAACCCAGGGACTCAGCTGTGTATTTTTGTGCTAGTGGTTTGGTATAGGGGCGGGGTATACAATGAGCAGTTCTTCGGGCCA		14	1.9543246412418336E-4	49	TCRBV12-05*01	TCRBV12	TCRBV12-05	01				TCRBD02-01*01	TCRBD02	TCRBD02-01	01				TCRBJ02-01*01	TCRBJ02	TCRBJ02-01	01				0	2	7	3	6	4	32	49	55	61	63	14	Out	VDJ
ACCAGTGCCCATCCTGAAGACAGCAGCTTCTACATCTGCAGTGCTGGGGCCCCGGGACTGCGAGAATTAGGCTACACCTTCGGTTCG	CSAGAPGLRELGYTF	9	1.256351555084036E-4	45	TCRBV20	TCRBV20				TCRBV20-01,TCRBV20-or09_02		TCRBD02-01	TCRBD02	TCRBD02-01				01,02	TCRBJ01-02*01	TCRBJ01	TCRBJ01-02	01				5	10	0	10	8	8	36	45	53	59	69	9	In	VDJ
CTGAGCTCTCTGGAGCTGGGGGACTCAGCTTTGTATTTCTGTGCCAGCAGCGGAATCGGACAGGAATACGAGCAGTACTTCGGGCCG	CASSGIGQEYEQYF	13	1.814730024010274E-4	42	TCRBV09-01*01	TCRBV09	TCRBV09-01	01				TCRBD01-01*01	TCRBD01	TCRBD01-01	01				TCRBJ02-07*01	TCRBJ02	TCRBJ02-07	01				3	2	1	4	5	4	39	52	57	64	66	13	In	VDJ
AGCACCTTGGAGCTGGGGGACTCGGCCCTTTATCTTTGCGCCAGCAGCCCCGGTCAGGGCGCTAACTATGGCTACACCTTCGGTTCG	CASSPGQGANYGYTF	4	5.583784689262382E-5	45	TCRBV05-01*01	TCRBV05	TCRBV05-01	01				TCRBD01-01*01	TCRBD01	TCRBD01-01	01				TCRBJ01-02*01	TCRBJ01	TCRBJ01-02	01				4	2	4	3	6	0	36	48	54	59	61	4	In	VDJ
CTGAATGTGAACGCCTTGGAGCTGGACGACTCGGCCCTGTATCTCTGTGCCAGCAGCTCATGGGACACTGAAGCTTTCTTTGGACAA	CASSSWDTEAFF	19	2.6522977273996313E-4	36	TCRBV05-04*01	TCRBV05	TCRBV05-04	01								TCRBD01,TCRBD02	TCRBD01-01,TCRBD02-01		TCRBJ01-01*01	TCRBJ01	TCRBJ01-01	01				3	0	0	9	3	3	45	58	61	-1	64	19	In	VDJ
TGATCCTGGAGTCGCCCAGCCCCAACCAGACCTCTCTGTACTTCTGTGCCAGCACCACAGGGTTTCTACGAGCAGTACTTCGGGCCG		8	1.1167569378524764E-4	37	TCRBV27-01*01	TCRBV27	TCRBV27-01	01				TCRBD01-01*01	TCRBD01	TCRBD01-01	01				TCRBJ02-07*01	TCRBJ02	TCRBJ02-07	01				7	3	3	3	2	3	44	54	56	62	65	8	Out	VDJ
GAGCTTGGGGACTCGGCCGTGTATCTCTGTGCCAGCAGCCAAATCTTACAGGGACACCCCTATAATTCACCCCTCCACTTTGGGAAC	CASSQILQGHPYNSPLHF	2	2.791892344631191E-5	54	TCRBV11-03*01	TCRBV11	TCRBV11-03	01				TCRBD01-01*01	TCRBD01	TCRBD01-01	01				TCRBJ01-06*02	TCRBJ01	TCRBJ01-06	02				5	2	0	6	11	2	27	39	50	56	58	2	In	VDJ
NNNNTGTCGGCTGCTCCCTCCCAAACATCTGTGTACTTCTGTGCCAGCAGTTGGACAGGGAACAATCAGCCCCAGCATTTTGGTGAT	CASSWTGNNQPQHF	34	4.746216985873025E-4	42	TCRBV06-02/06-03*01	TCRBV06	TCRBV06-02/06-03	01				TCRBD01-01*01	TCRBD01	TCRBD01-01	01				TCRBJ01-05*01	TCRBJ01	TCRBJ01-05	01				4	2	1	3	0	3	39	-1	52	60	62	34	In	VDJ
GTAGTGCGAGGAGATTCGGCAGCTTATTTCTGTGCCAGCTCACCACCCACAGGGGGCGCAGGCACCGGGGAGCTGTTTTTTGGAGAA	CASSPPTGGAGTGELFF	7	9.771623206209168E-5	51	TCRBV18-01*01	TCRBV18	TCRBV18-01	01				TCRBD01-01*01	TCRBD01	TCRBD01-01	01				TCRBJ02-02*01	TCRBJ02	TCRBJ02-02	01				0	5	3	0	1	4	30	47	48	57	62	7	In	VDJ
GCCTGCAGAGCAGGGGGACTCGGCCGTGTATGTCTGTGCAAGTCGCCCCGGTCTGGGTGTTGTAGGTACGAGCAGTACTTCGGGCCG		6	8.375677033893574E-5	47	TCRBV12-02*01	TCRBV12	TCRBV12-02	01								TCRBD01,TCRBD02	TCRBD01-01,TCRBD02-01		TCRBJ02-07*01	TCRBJ02	TCRBJ02-07	01				5	9	0	9	8	4	34	46	54	57	66	6	Out	VDJ
GCAGAGCTTGGGGACTCGGCCGTGTATCTCTGTGCCAGCAGCTTCTAAACCCTAGCGGGGGGCACAGATACGCAGTATTTTGGCCCA	CASSF*TLAGGTDTQYF	6	8.375677033893574E-5	51	TCRBV11-03*01	TCRBV11	TCRBV11-03	01				TCRBD02-01*01	TCRBD02	TCRBD02-01	01				TCRBJ02-03*01	TCRBJ02	TCRBJ02-03	01				3	0	4	2	7	1	30	44	51	-1	61	6	Stop	VDJ
ACCAGTGCCCATCCTGAAGACAGCAGCTTCTACATCTGCAGTGCTAGGTCCACGGACAGTCTCTCCTACGAGCAGTACTTCGGGCCG	CSARSTDSLSYEQYF	8	1.1167569378524764E-4	45	TCRBV20	TCRBV20				TCRBV20-01,TCRBV20-or09_02		TCRBD01-01*01	TCRBD01	TCRBD01-01	01				TCRBJ02-07*01	TCRBJ02	TCRBJ02-07	01				3	3	1	5	6	0	36	47	53	59	62	8	In	VDJ
ACAGAGCAGCGGGACTCGGCCATGTATCGCTGTGCCAGCAGCTTAACGGGCCGCGGAACAAGCAATCAGCCCCAGCATTTTGGTGAT	CASSLTGRGTSNQPQHF	17	2.3731084929365124E-4	51	TCRBV07-06*01	TCRBV07	TCRBV07-06	01								TCRBD01,TCRBD02	TCRBD01-01,TCRBD02-01		TCRBJ01-05*01	TCRBJ01	TCRBJ01-05	01				2	9	8	0	2	1	30	45	47	51	60	17	In	VDJ
ATCCAGCCCTCAGAACCCAGGGACTCAGCTGTGTACTTCTGTGCCAGCAGTCTCCAGGGTACTGGAAACACCATATATTTTGGAGAG	CASSLQGTGNTIYF	8	1.1167569378524764E-4	42	TCRBV12	TCRBV12				TCRBV12-03/12-04,TCRBV12-04		TCRBD01-01*01	TCRBD01	TCRBD01-01	01				TCRBJ01-03*01	TCRBJ01	TCRBJ01-03	01				5	2	4	3	3	2	39	51	54	59	61	8	In	VDJ
ACAGTGACCAGTGCCCATCCTGAAGACAGCAGCTTCTACATCTGCAGTGCTAGTGAGGGTGCCCCCTACGAGCAGTACTTCGGGCCG	CSASEGAPYEQYF	9	1.256351555084036E-4	39	TCRBV20-01*04	TCRBV20	TCRBV20-01	04								TCRBD01,TCRBD02	TCRBD01-01,TCRBD02-01		TCRBJ02-07*01	TCRBJ02	TCRBJ02-07	01				0	5	0	9	0	2	42	-1	56	59	64	9	In	VDJ
CAGCCCTCAGAACCCAGGGACTCAGCTGTGTACTTCTGTGCCAGCAGGCCCACAAGTGCAACTAATGAAAAACTGTTTTTTGGCAGT	CASRPTSATNEKLFF	3	4.187838516946787E-5	45	TCRBV12	TCRBV12				TCRBV12-03/12-04,TCRBV12-04		TCRBD01-01*01	TCRBD01	TCRBD01-01	01				TCRBJ01-04*01	TCRBJ01	TCRBJ01-04	01				6	4	3	6	4	0	36	47	51	54	58	3	In	VDJ
CGCACAGAGCAGCGGGACTCGGCCATGTATCGCTGTGCCAGCAGCTTAGTAAACGGGCAGGGATCCTACGAGCAGTACTTCGGGCCG	CASSLVNGQGSYEQYF	25	3.489865430788989E-4	48	TCRBV07-06*01	TCRBV07	TCRBV07-06	01				TCRBD01-01*01	TCRBD01	TCRBD01-01	01				TCRBJ02-07*01	TCRBJ02	TCRBJ02-07	01				1	1	4	3	8	1	33	49	57	62	63	25	In	VDJ
NCTTGGAGATCCAGTCCACGGAGTCAGGGGACACAGCACTGTATTTCTGTGCCAGCAGCAAAGGGCACTGAAGCTTTCTTTGGACAA		3	4.187838516946787E-5	34	TCRBV21-01*01	TCRBV21	TCRBV21-01	01								TCRBD01,TCRBD02	TCRBD01-01,TCRBD02-01		TCRBJ01-01*01	TCRBJ01	TCRBJ01-01	01				1	0	0	10	0	4	47	-1	63	-1	65	3	Out	VDJ
CTGATTCTGGAGTCCGCCAGCACCAACCAGACATCTATGTACCTCTGTGCCACCCGAGTAGAGAACACTGAAGCTTTCTTTGGACAA	CATRVENTEAFF	4	5.583784689262382E-5	36	TCRBV28-01*01	TCRBV28	TCRBV28-01	01				TCRBD02-01	TCRBD02	TCRBD02-01				01,02	TCRBJ01-01*01	TCRBJ01	TCRBJ01-01	01				10	1	5	8	6	1	45	52	58	61	62	4	In	VDJ
GTGAGCACCTTGGAGCTGGGGGACTCGGCCCTTTATCTTTGCGCCAGCAGCTGGGACAGGGGACTCTATGGCTACACCTTCGGTTCG	CASSWDRGLYGYTF	5	6.979730861577978E-5	42	TCRBV05-01*01	TCRBV05	TCRBV05-01	01				TCRBD01-01*01	TCRBD01	TCRBD01-01	01				TCRBJ01-02*01	TCRBJ01	TCRBJ01-02	01				3	3	0	2	0	4	39	-1	52	62	65	5	In	VDJ
ACTCTGGAGTCCGCTACCAGCTCCCAGACATCTGTGTACTTCTGTGCCATCAGCGACAGGGTAGACGGTGAGCAGTTCTTCGGGCCA	CAISDRVDGEQFF	11	1.5355407895471551E-4	39	TCRBV10-03*01	TCRBV10	TCRBV10-03	01				TCRBD01-01*01	TCRBD01	TCRBD01-01	01				TCRBJ02-01*01	TCRBJ02	TCRBJ02-01	01				6	7	2	3	1	9	42	53	54	61	68	11	In	VDJ
CAGCGCACAGAGCGGGGGGACTCAGCCGTGTATCTCTGTGCCAGCAGCTTAGGACAGGGTCCCACAGATACGCAGTATTTTGGCCCA	CASSLGQGPTDTQYF	38	5.304595454799263E-4	45	TCRBV07-03*01	TCRBV07	TCRBV07-03	01				TCRBD01-01*01	TCRBD01	TCRBD01-01	01				TCRBJ02-03*01	TCRBJ02	TCRBJ02-03	01				2	3	1	3	0	2	36	-1	51	59	62	38	In	VDJ
CCCAGGGACTCAGCTGTGTACTTCTGTGCCAGCAGCCGCGGGACCGGGCTACGTCCTTCAATGAACACTGAAGCTTTCTTTGGACAA	CASSRGTGLRPSMNTEAFF	3	4.187838516946787E-5	57	TCRBV12	TCRBV12				TCRBV12-03/12-04,TCRBV12-04		TCRBD02-01*02	TCRBD02	TCRBD02-01	02				TCRBJ01-01*01	TCRBJ01	TCRBJ01-01	01				6	18	7	3	2	0	24	35	37	43	61	3	In	VDJ
AGCCCTCAGAACCCAGGGACTCAGCTGTGTACTTCTGTGCCAGCAGTGGATTGACAGGGGTTCAATCAGCCCCAGCATTTTGGTGAT		3	4.187838516946787E-5	46	TCRBV12	TCRBV12				TCRBV12-03/12-04,TCRBV12-04		TCRBD01-01*01	TCRBD01	TCRBD01-01	01				TCRBJ01-05*01	TCRBJ01	TCRBJ01-05	01				5	2	2	2	5	3	35	47	52	60	62	3	Out	VDJ
ACATCGGCCCAAAAGAACCCGACAGCTTTCTATCTCTGTGCCAGTAGTATATGGGGACAGGGGGACACTGAAGCTTTCTTTGGACAA	CASSIWGQGDTEAFF	6	8.375677033893574E-5	45	TCRBV19-01*01	TCRBV19	TCRBV19-01	01				TCRBD01-01*01	TCRBD01	TCRBD01-01	01				TCRBJ01-01*01	TCRBJ01	TCRBJ01-01	01				2	0	0	1	2	3	36	51	53	-1	64	6	In	VDJ
CCTCAGAACCCAGGGACTCAGCTGTGTATTTTTGTGCTAGTGGTTTGGCTAGACCCTTGGAGGTCCTACGAGCAGTACTTCGGGCCG		4	5.583784689262382E-5	49	TCRBV12-05*01	TCRBV12	TCRBV12-05	01				TCRBD02-01*02	TCRBD02	TCRBD02-01	02				TCRBJ02-07*01	TCRBJ02	TCRBJ02-07	01				1	0	10	1	10	1	32	48	58	-1	63	4	Out	VDJ
CTTCACCTACACGCCCTGCAGCCAGAAGACTCAGCCCTGTATCTCTGCGCCAGCAGCTCTGTCTCCTACGAGCAGTACTTCGGGCCG	CASSSVSYEQYF	5	6.979730861577978E-5	36	TCRBV04-01*01	TCRBV04	TCRBV04-01	01				TCRBD02-01	TCRBD02	TCRBD02-01				01,02	TCRBJ02-07*01	TCRBJ02	TCRBJ02-07	01				5	2	4	10	1	0	45	57	58	60	62	5	In	VDJ
TCGGCTGCTCCCTCCCAGACATCTGTGTACTTCTGTGCCAGCAGTTACTCGACAGGGCGAAGGGGGTCACCCCTCCACTTTGGGAAC	CASSYSTGRRGSPLHF	22	3.0710815790943103E-4	48	TCRBV06-05*01	TCRBV06	TCRBV06-05	01				TCRBD01-01*01	TCRBD01	TCRBD01-01	01				TCRBJ01-06*02	TCRBJ01	TCRBJ01-06	02				0	9	2	3	0	10	33	-1	50	57	66	22	In	VDJ
ACATCGGCCCAAAAGAACCCGACAGCTTTCTATCTCTGTGCCAGTAGTATAGGGTTAGGGAGAAACTATGGCTACACCTTCGGTTCG	CASSIGLGRNYGYTF	14	1.9543246412418336E-4	45	TCRBV19-01*01	TCRBV19	TCRBV19-01	01				TCRBD02-01*02	TCRBD02	TCRBD02-01	02				TCRBJ01-02*01	TCRBJ01	TCRBJ01-02	01				1	1	9	2	5	2	36	52	57	62	63	14	In	VDJ
AGCACCTTGGAGCTGGGGGACTCGGCCCTTTATCTTTGCGCCAGCAGCCGGGCCGGGACAGTCGTTTCACCCCTCCACTTTGGGAAC	CASSRAGTVVSPLHF	3	4.187838516946787E-5	45	TCRBV05-01*01	TCRBV05	TCRBV05-01	01				TCRBD01-01*01	TCRBD01	TCRBD01-01	01				TCRBJ01-06*02	TCRBJ01	TCRBJ01-06	02				4	4	0	5	6	9	36	48	54	61	65	3	In	VDJ
ACGCCTTGTTGCTGGGGGACTCGGCCCTCTATCTCTGTGCCAGCAGCTTTAGCTACAGGGGGCAAGCACGAGCAGTACTTCGGGCCG		5	6.979730861577978E-5	46	TCRBV05-06*01	TCRBV05	TCRBV05-06	01				TCRBD01-01*01	TCRBD01	TCRBD01-01	01				TCRBJ02-07*01	TCRBJ02	TCRBJ02-07	01				2	4	3	0	5	5	35	49	54	63	67	5	Out	VDJ
CCTTCACCTACACGCCCTGCAGCCAGAAGACTCAGCCCTGTATCTCTGCGCCGGCGGGGGTATAATTCACCCCTCCACTTTGGGAAC		9	1.256351555084036E-4	35	TCRBV04-01*01	TCRBV04	TCRBV04-01	01				TCRBD02-01*01	TCRBD02	TCRBD02-01	01				TCRBJ01-06*02	TCRBJ01	TCRBJ01-06	02				11	0	7	2	1	4	46	52	53	-1	60	9	Out	VDJ
CTGGAGTCCGCTACCAGCTCCCAGACATCTGTGTACTTCTGTGCCATCAGTGACCCACAGTCTGGGTCTGAAGCTTTCTTTGGACAA	CAISDPQSGSEAFF	6	8.375677033893574E-5	42	TCRBV10-03*01	TCRBV10	TCRBV10-03	01				TCRBD01-01*01	TCRBD01	TCRBD01-01	01				TCRBJ01-01*01	TCRBJ01	TCRBJ01-01	01				3	7	3	5	3	6	39	53	56	60	67	6	In	VDJ
AATGTGAACGCCTTGTTGCTGGGGGACTCGGCCCTCTATCTCTGTGCCAGCAGCTTGGCGGGGGGAAACACCATATATTTTGGAGAG	CASSLAGGNTIYF	5	6.979730861577978E-5	39	TCRBV05-06*01	TCRBV05	TCRBV05-06	01				TCRBD02-01*01	TCRBD02	TCRBD02-01	01				TCRBJ01-03*01	TCRBJ01	TCRBJ01-03	01				0	0	8	3	0	4	42	-1	58	-1	63	5	In	VDJ
AAGGTGCAGCCTGCAGAACTGGAGGATTCTGGAGTTTATTTCTGTGCCAGCAGGGACTGGCTCACCGGGGAGCTGTTTTTTGGAGAA	CASRDWLTGELFF	13	1.814730024010274E-4	39	TCRBV14-01*01	TCRBV14	TCRBV14-01	01				TCRBD02-01	TCRBD02	TCRBD02-01				01,02	TCRBJ02-02*01	TCRBJ02	TCRBJ02-02	01				6	4	1	10	0	4	42	-1	53	58	62	13	In	VDJ
GAATGTGAACGCCTTGGAGCTGGACGACTCGGCCCTGTATCTCTGTGCCAGCAGCTTCCCTCCGAAAAGCCCCAGCATTTTGGTGAT		7	9.771623206209168E-5	38	TCRBV05-04*01	TCRBV05	TCRBV05-04	01								TCRBD01,TCRBD02	TCRBD01-01,TCRBD02-01		TCRBJ01-05*01	TCRBJ01	TCRBJ01-05	01				2	2	2	8	6	8	43	57	63	65	67	7	Out	VDJ
ACGCCTTGTTGCTGGGGGACTCGGCCCTGTATCTCTGTGCCAGCAGCAGGACAGGGTGCAAAGTTCTATGGCTACACCTTCGGTTCG		3	4.187838516946787E-5	46	TCRBV05-05*01	TCRBV05	TCRBV05-05	01				TCRBD01-01*01	TCRBD01	TCRBD01-01	01				TCRBJ01-02*01	TCRBJ01	TCRBJ01-02	01				4	9	1	3	1	4	35	47	48	56	65	3	Out	VDJ
CAGCAGGTAGTGCGAGGAGATTCGGCAGCTTATTTCTGTGCCAGCTCACGCGTAACAGGGCCGAATCAGCCCCAGCATTTTGGTGAT	CASSRVTGPNQPQHF	5	6.979730861577978E-5	45	TCRBV18-01*01	TCRBV18	TCRBV18-01	01				TCRBD01-01*01	TCRBD01	TCRBD01-01	01				TCRBJ01-05*01	TCRBJ01	TCRBJ01-05	01				4	3	3	3	5	4	36	49	54	60	63	5	In	VDJ
ATCCGCTCACCAGGCCTGGGGGACGCAGCCATGTACCTGTGTGCCACCAGCAGAGATGTAGGACTCTATGGCTACACCTTCGGTTCG	CATSRDVGLYGYTF	8	1.1167569378524764E-4	42	TCRBV15-01*02	TCRBV15	TCRBV15-01	02				TCRBD02-01	TCRBD02	TCRBD02-01				01,02	TCRBJ01-02*01	TCRBJ01	TCRBJ01-02	01				0	0	1	10	4	4	39	56	60	-1	65	8	In	VDJ
ATCCTGGAGTCGCCCAGCCCCAACCAGACCTCTCTGTACTTCTGTGCCAGCAGGGTATCTGGGGCCAACGTCCTGACTTTCGGGGCC	CASRVSGANVLTF	3	4.187838516946787E-5	39	TCRBV27-01*01	TCRBV27	TCRBV27-01	01								TCRBD01,TCRBD02	TCRBD01-01,TCRBD02-01		TCRBJ02-06*01	TCRBJ02	TCRBJ02-06	01				6	2	0	10	0	1	42	-1	53	55	57	3	In	VDJ
TCCGCCAGCACCAACCAGACATCTATGTACCTCTGTGCCAGCAGTATACAGACAGGGTGGGGCAATCAGCCCCAGCATTTTGGTGAT	CASSIQTGWGNQPQHF	9	1.256351555084036E-4	48	TCRBV28-01*01	TCRBV28	TCRBV28-01	01				TCRBD01-01*01	TCRBD01	TCRBD01-01	01				TCRBJ01-05*01	TCRBJ01	TCRBJ01-05	01				5	4	2	3	5	2	33	45	50	57	61	9	In	VDJ
AAAAGAACCCGACAGCTTTCTATCTCTGTGCCAGTAGTATCCGAGGACTAGCGGGCGTAGGGGTACAATGAGCAGTTCTTCGGGCCA		3	4.187838516946787E-5	55	TCRBV19-01*01	TCRBV19	TCRBV19-01	01				TCRBD02-01	TCRBD02	TCRBD02-01				01,02	TCRBJ02-01*01	TCRBJ02	TCRBJ02-01	01				3	8	1	4	4	4	26	40	44	55	63	3	Out	VDJ
CAGCCTGCAGAGCTTGAGGACTCGGCCGTGTATCTCTGTGCCAGCAGCTTATTGAAGGGGCCCGTGGGAGGCTACACCTTCGGTTCG	CASSLLKGPVGGYTF	16	2.2335138757049528E-4	45	TCRBV11	TCRBV11				TCRBV11-02,TCRBV11-03		TCRBD01-01*01	TCRBD01	TCRBD01-01	01				TCRBJ01-02*01	TCRBJ01	TCRBJ01-02	01				2	9	5	2	4	8	36	51	55	60	69	16	In	VDJ
NNNNCTCTGAAGATCCGGTCCACAAAGCTGGAGGACTCAGCCATGTACTTCTGTGCCAGCGGGGACAGGTTTAGAACCTTCGGTTCG	CASGDRFRTF	7	9.771623206209168E-5	30	TCRBV02-01	TCRBV02	TCRBV02-01				01,03	TCRBD01-01*01	TCRBD01	TCRBD01-01	01				TCRBJ01-02*01	TCRBJ01	TCRBJ01-02	01				8	6	0	4	1	14	51	60	61	69	75	7	In	VDJ
GCCCTGCAGCCAGAAGACTCAGCCCTGTATCTCTGCGCCAGCAGCCAAGAAACGGGGTTTGTTGATTCACCCCTCCACTTTGGGAAC	CASSQETGFVDSPLHF	3	4.187838516946787E-5	48	TCRBV04-01*01	TCRBV04	TCRBV04-01	01				TCRBD02-01*01	TCRBD02	TCRBD02-01	01				TCRBJ01-06*02	TCRBJ01	TCRBJ01-06	02				0	7	8	3	2	8	33	50	52	57	64	3	In	VDJ
ACCAGTGCCCATCCTGAAGACAGCAGCTTCTACATCTGCAGTGCTAGAGATTTGGCAGGGAGGGACACTGAAGCTTTCTTTGGACAA	CSARDLAGRDTEAFF	8	1.1167569378524764E-4	45	TCRBV20	TCRBV20				TCRBV20-01,TCRBV20-or09_02		TCRBD02-01*02	TCRBD02	TCRBD02-01	02				TCRBJ01-01*01	TCRBJ01	TCRBJ01-01	01				0	0	9	0	7	3	36	50	57	-1	64	8	In	VDJ
ACAGTGACCAGTGCCCATCCTGAAGACAGCAGCTTCTACATCTGCAGTGCCCTTTCTTCTGGGGCCAACGTCCTGACTTTCGGGGCC	CSALSSGANVLTF	5	6.979730861577978E-5	39	TCRBV20	TCRBV20				TCRBV20-01,TCRBV20-or09_02		TCRBD02-01	TCRBD02	TCRBD02-01				01,02	TCRBJ02-06*01	TCRBJ02	TCRBJ02-06	01				6	4	4	10	1	1	42	50	51	53	57	5	In	VDJ
ACTCTGGAGTCAGCTACCCGCTCCCAGACATCTGTGTATTTCTGCGCCAGCAGTGAGTCGAGGGGCCTCGTAGCTTTCTTTGGACAA	CASSESRGLVAFF	7	9.771623206209168E-5	39	TCRBV10-02*01	TCRBV10	TCRBV10-02	01								TCRBD01,TCRBD02	TCRBD01-01,TCRBD02-01		TCRBJ01-01*01	TCRBJ01	TCRBJ01-01	01				0	6	5	2	1	10	42	59	60	65	71	7	In	VDJ
NNNNNNNCTCTCACTGTGACATCGGCCCAAAAGAACCCGACAGCTTTCTATCTCTGTGCCAGTAGTATCCGCTACACCTTCGGTTCG	CASSIRYTF	2	2.791892344631191E-5	27	TCRBV19-01*01	TCRBV19	TCRBV19-01	01											TCRBJ01-02*01	TCRBJ01	TCRBJ01-02	01				3	2	0	0	0	9	54	-1	-1	68	70	2	In	VJ
TCGGCCCAAAAGAACCCGACAGCTTTCTATCTCTGTGCCAGTAGTCCCCAGGGTGGGGTCTCCCCCTACGAGCAGTACTTCGGGCCG	CASSPQGGVSPYEQYF	8	1.1167569378524764E-4	48	TCRBV19-01*01	TCRBV19	TCRBV19-01	01				TCRBD01-01*01	TCRBD01	TCRBD01-01	01				TCRBJ02-07*01	TCRBJ02	TCRBJ02-07	01				5	11	4	3	3	2	33	45	48	53	64	8	In	VDJ
NNNNNCTTGGAGATCCAGTCCACGGAGTCAGGGGACACAGCACTGTATTTCTGTGCCAGCAGCAAATCGGAACAGCCGAGCGGGCCG	CASSKSEQPS	4	5.583784689262382E-5	30	TCRBV21-01*01	TCRBV21	TCRBV21-01	01				TCRBD01-01*01	TCRBD01	TCRBD01-01	01				TCRBJ02-07	TCRBJ02	TCRBJ02-07				01,02	2	5	3	5	5	18	51	66	71	75	80	4	In	VDJ
ACTCTGGAGTCCGCTACCAGCTCCCAGACATCTGTGTACTTCTGTGCCATCAGTGAGGTTAGCGCGGCGACCCAGTACTTCGGGCCA	CAISEVSAATQYF	11	1.5355407895471551E-4	39	TCRBV10-03*01	TCRBV10	TCRBV10-03	01				TCRBD02-01	TCRBD02	TCRBD02-01				01,02	TCRBJ02-05*01	TCRBJ02	TCRBJ02-05	01				2	4	5	6	2	7	42	57	59	64	68	11	In	VDJ
TGAACGCCTTGTTGCTGGGGGACTCGGCCCTGTATCTCTGTGCCAGCAGCTCCCGGGACAGCCCATCAGCCCCAGCATTTTGGTGAT		2	2.791892344631191E-5	43	TCRBV05-05*01	TCRBV05	TCRBV05-05	01				TCRBD01-01*01	TCRBD01	TCRBD01-01	01				TCRBJ01-05*01	TCRBJ01	TCRBJ01-05	01				3	3	0	5	3	5	38	51	54	61	64	2	Out	VDJ
GAGCTCTCTGGAGCTGGGGGACTCAGCTTTGTATTTCTGTGCCAGCAGCGTAGGTTCTAGCGGGGCCCACGACAGTACTTCGGGCCA		4	5.583784689262382E-5	44	TCRBV09-01*01	TCRBV09	TCRBV09-01	01				TCRBD02-01*01	TCRBD02	TCRBD02-01	01				TCRBJ02-05*01	TCRBJ02	TCRBJ02-05	01				0	7	4	3	3	11	37	53	56	65	72	4	Out	VDJ
ACATCGGCCCAAAAGAACCCGACAGCTTTCTATCTCTGTGCCAGTAGTGCCCGATGGGGGAGCAATCAGCCCCAGCATTTTGGTGAT	CASSARWGSNQPQHF	3	4.187838516946787E-5	45	TCRBV19-01*01	TCRBV19	TCRBV19-01	01								TCRBD01,TCRBD02	TCRBD01-01,TCRBD02-01		TCRBJ01-05*01	TCRBJ01	TCRBJ01-05	01				5	0	6	1	7	1	36	48	55	-1	60	3	In	VDJ
TCCACAAAGCTGGAGGACTCAGCCATGTACTTCTGTGCCAGCAGGAGCGCGGGAGCAGGATTTAATTCACCCCTCCACTTTGGGAAC	CASRSAGAGFNSPLHF	5	6.979730861577978E-5	48	TCRBV02-01	TCRBV02	TCRBV02-01				01,03	TCRBD02-01*02	TCRBD02	TCRBD02-01	02				TCRBJ01-06*02	TCRBJ01	TCRBJ01-06	02				6	7	7	2	4	6	33	44	48	55	62	5	In	VDJ
CACGCCCTGCAGCCAGAAGACTCAGCCCTGTATCTCTGCGCCAGCAGCCAAGATACGGGAACAAGTGAGACCCAGTACTTCGGGCCA	CASSQDTGTSETQYF	8	1.1167569378524764E-4	45	TCRBV04-01*01	TCRBV04	TCRBV04-01	01				TCRBD02-01*02	TCRBD02	TCRBD02-01	02				TCRBJ02-05*01	TCRBJ02	TCRBJ02-05	01				0	6	8	3	2	5	36	53	55	60	66	8	In	VDJ
CAGCCTGCAGAGCTTGGGGACTCGGCCGTGTATCTCTGTGCCAGCAGCGAAGGGACAGGGGATGTAGAGACCCAGTACTTCGGGCCA	CASSEGTGDVETQYF	9	1.256351555084036E-4	45	TCRBV11-03*01	TCRBV11	TCRBV11-03	01				TCRBD01-01*01	TCRBD01	TCRBD01-01	01				TCRBJ02-05*01	TCRBJ02	TCRBJ02-05	01				5	4	0	2	3	4	36	48	51	61	65	9	In	VDJ
AGTCAGCTACCCGCTCCCAGACATCTGTGTATTTCTGCGCCAGCAGTGCAGACCGGCGTGGGCACCGGGGAGCTGTTTTTTGGAGAA		4	5.583784689262382E-5	46	TCRBV10-02*01	TCRBV10	TCRBV10-02	01								TCRBD01,TCRBD02	TCRBD01-01,TCRBD02-01		TCRBJ02-02*01	TCRBJ02	TCRBJ02-02	01				4	0	0	9	11	4	35	48	59	-1	62	4	Out	VDJ
CTGCAGAACTGGAGGATTCTGGAGTTTATTTCTGTGCCAGCAGCTAGCTCTCGACTCCCGGGCAATCAGCCCCAGCATTTTGGTGAT		4	5.583784689262382E-5	49	TCRBV14-01*01	TCRBV14	TCRBV14-01	01				TCRBD02-01	TCRBD02	TCRBD02-01				01,02	TCRBJ01-05*01	TCRBJ01	TCRBJ01-05	01				5	5	2	10	8	2	32	44	52	56	61	4	Out	VDJ
GCCAGCACCAACCAGACATCTATGTACCTCTGTGCCAGCAGTTTATGGATGAAGGATTCCTTTCGTGAAGGCTACACCTTCGGTTCG	CASSLWMKDSFREGYTF	7	9.771623206209168E-5	51	TCRBV28-01*01	TCRBV28	TCRBV28-01	01								TCRBD01,TCRBD02	TCRBD01-01,TCRBD02-01		TCRBJ01-02*01	TCRBJ01	TCRBJ01-02	01				0	13	1	8	6	8	30	47	53	56	69	7	In	VDJ
CCCAGCCCCAACCAGACCTCTCTGTACTTCTGTGCCAGCAGCCGTCCCATGGGGGGGCTGGGCACCGGGGAGCTGTTTTTTGGAGAA	CASSRPMGGLGTGELFF	3	4.187838516946787E-5	51	TCRBV27-01*01	TCRBV27	TCRBV27-01	01				TCRBD02-01*01	TCRBD02	TCRBD02-01	01				TCRBJ02-02*01	TCRBJ02	TCRBJ02-02	01				6	5	9	0	9	4	30	41	50	57	62	3	In	VDJ
GCAGAACTGGAGGATTCTGGAGTTTATTTCTGTGCCAGCAGCCAAGCCCTTGGGAAGGCAGCGAACACTGAAGCTTTCTTTGGACAA	CASSQALGKAANTEAFF	2	2.791892344631191E-5	51	TCRBV14-01*01	TCRBV14	TCRBV14-01	01								TCRBD01,TCRBD02	TCRBD01-01,TCRBD02-01		TCRBJ01-01*01	TCRBJ01	TCRBJ01-01	01				1	7	0	8	5	1	30	46	51	55	62	2	In	VDJ
GTGACCAGTGCCCATCCTGAAGACAGCAGCTTCTACATCTGCAGTGCTAGAGATCATCGGGGCCCTTGGGAGCAGTACTTCGGGCCG	CSARDHRGPWEQYF	3	4.187838516946787E-5	42	TCRBV20	TCRBV20				TCRBV20-01,TCRBV20-or09_02						TCRBD01,TCRBD02	TCRBD01-01,TCRBD02-01		TCRBJ02-07*01	TCRBJ02	TCRBJ02-07	01				0	6	7	0	5	7	39	53	58	63	69	3	In	VDJ
ATCCAGCCCTCAGAACCCAGGGACTCAGCTGTGTACTTCTGTGCCAGCAGTCGGGGCTCTGGGGCCAACGTCCTGACTTTCGGGGCC	CASSRGSGANVLTF	2	2.791892344631191E-5	42	TCRBV12	TCRBV12				TCRBV12-03/12-04,TCRBV12-04		TCRBD02-01*01	TCRBD02	TCRBD02-01	01				TCRBJ02-06*01	TCRBJ02	TCRBJ02-06	01				5	0	8	3	0	0	39	-1	51	-1	56	2	In	VDJ
CGCTCACCAGGCCTGGGGGACGCAGCCATGTACCTGTGTGCCACCAGCGGGGGCGGGGCCGTAACGAATGAGCAGTTCTTCGGGCCA	CATSGGGAVTNEQFF	6	8.375677033893574E-5	45	TCRBV15-01*02	TCRBV15	TCRBV15-01	02								TCRBD01,TCRBD02	TCRBD01-01,TCRBD02-01		TCRBJ02-01*01	TCRBJ02	TCRBJ02-01	01				5	12	6	0	0	7	36	-1	48	54	66	6	In	VDJ
ACAGTGACCAGTGCCCATCCTGAAGACAGCAGCTTCTACATCTGCAGTGCTAGCCGGACTTACACAGATACGCAGTATTTTGGCCCA	CSASRTYTDTQYF	6	8.375677033893574E-5	39	TCRBV20	TCRBV20				TCRBV20-01,TCRBV20-or09_02		TCRBD02-01	TCRBD02	TCRBD02-01				01,02	TCRBJ02-03*01	TCRBJ02	TCRBJ02-03	01				3	2	1	10	2	2	42	53	55	60	62	6	In	VDJ
ATCCAGCGCACAGAGCAGGAGGACTCGGCCGTGTATCTCTGTGCCAGCAGCTTAGATGGGAGCATGACTGAAGCTTTCTTTGGACAA	CASSLDGSMTEAFF	3	4.187838516946787E-5	42	TCRBV07-02	TCRBV07	TCRBV07-02				01,02	TCRBD02-01*02	TCRBD02	TCRBD02-01	02				TCRBJ01-01*01	TCRBJ01	TCRBJ01-01	01				1	4	9	2	2	5	39	55	57	62	66	3	In	VDJ
ATTCTGGAGTCCGCCAGCACCAACCAGACATCTATGTACCTCTGTGCCAGCAGTTTTAGAGCGGTCTATGGCTACACCTTCGGTTCG	CASSFRAVYGYTF	2	2.791892344631191E-5	39	TCRBV28-01*01	TCRBV28	TCRBV28-01	01				TCRBD02-01	TCRBD02	TCRBD02-01				01,02	TCRBJ01-02*01	TCRBJ01	TCRBJ01-02	01				3	1	6	5	3	4	42	56	59	64	65	2	In	VDJ
CACGCCCTGCAGCCAGAAGACTCAGCCCTGTATCTCTGCGCCAGCAGCCAGTCCGGGACAGGGGCCTACGAGCAGTACTTCGGGCCG	CASSQSGTGAYEQYF	4	5.583784689262382E-5	45	TCRBV04-01*01	TCRBV04	TCRBV04-01	01				TCRBD01-01*01	TCRBD01	TCRBD01-01	01				TCRBJ02-07*01	TCRBJ02	TCRBJ02-07	01				3	0	0	2	4	2	36	50	54	-1	64	4	In	VDJ
CGGTCCACAAAGCTGGAGGACTCAGCCATGTACTTCTGTGCCAGCAGCGTGACAGGGAGCTCCTACAATGAGCAGTTCTTCGGGCCA	CASSVTGSSYNEQFF	4	5.583784689262382E-5	45	TCRBV02-01	TCRBV02	TCRBV02-01				01,03	TCRBD01-01*01	TCRBD01	TCRBD01-01	01				TCRBJ02-01*01	TCRBJ02	TCRBJ02-01	01				6	2	2	3	3	0	36	47	50	57	59	4	In	VDJ
GTGAGCACCTTGGAGCTGGGGGACTCGGCCCTTTATCTTTGCGCCAGCAGCTTGGGCTCTATCACCGGGGAGCTGTTTTTTGGAGAA	CASSLGSITGELFF	3	4.187838516946787E-5	42	TCRBV05-01*01	TCRBV05	TCRBV05-01	01				TCRBD02-01	TCRBD02	TCRBD02-01				01,02	TCRBJ02-02*01	TCRBJ02	TCRBJ02-02	01				0	1	4	9	3	4	39	55	58	61	62	3	In	VDJ
NNNNNNNTGTCGGCTGCTCCCTCCCAGACATCTGTGTACTTCTGTGCCAGCAATACAGGAGACACCGGGGAGCTGTTTTTTGGAGAA	CASNTGDTGELFF	13	1.814730024010274E-4	39	TCRBV06-05*01	TCRBV06	TCRBV06-05	01				TCRBD01-01*01	TCRBD01	TCRBD01-01	01				TCRBJ02-02*01	TCRBJ02	TCRBJ02-02	01				7	2	3	4	2	3	42	52	54	59	61	13	In	VDJ
CACCTACACGCCCTGCAGCCAGAAGACTCAGCCCTGTATCTCTGCGCCAGCAGCCAAACCTGGAATGAAAAACTGTTTTTTGGCAGT	CASSQTWNEKLFF	4	5.583784689262382E-5	39	TCRBV04-01*01	TCRBV04	TCRBV04-01	01								TCRBD01,TCRBD02	TCRBD01-01,TCRBD02-01		TCRBJ01-04*01	TCRBJ01	TCRBJ01-04	01				2	0	0	10	4	5	42	57	61	-1	63	4	In	VDJ
CTGGAGTCCGCCAGCACCAACCAGACATCTATGTACCTCTGTGCCAGCAGCTCTGTTGGGGGTGATCAGCCCCAGCATTTTGGTGAT	CASSSVGGDQPQHF	7	9.771623206209168E-5	42	TCRBV28-01*01	TCRBV28	TCRBV28-01	01								TCRBD01,TCRBD02	TCRBD01-01,TCRBD02-01		TCRBJ01-05*01	TCRBJ01	TCRBJ01-05	01				6	2	6	1	7	5	39	50	57	62	64	7	In	VDJ
GCCCAAAAGAACCCGACAGCTTTCTATCTCTGTGCCAGTAGTACTCGGACAGGCCTATATAGCAATCAGCCCCAGCATTTTGGTGAT	CASSTRTGLYSNQPQHF	8	1.1167569378524764E-4	51	TCRBV19-01*01	TCRBV19	TCRBV19-01	01				TCRBD01-01*01	TCRBD01	TCRBD01-01	01				TCRBJ01-05*01	TCRBJ01	TCRBJ01-05	01				4	6	1	4	3	0	30	43	46	53	59	8	In	VDJ
CCTGCAGAGCTTGGGGACTCGGCCGTGTATCTCTGTGCCAGCAGCTTAGGTCCAGCGGGGAACTCCTACGAGCAGTACTTCGGGCCG	CASSLGPAGNSYEQYF	2	2.791892344631191E-5	48	TCRBV11-03*01	TCRBV11	TCRBV11-03	01				TCRBD02-01*01	TCRBD02	TCRBD02-01	01				TCRBJ02-07*01	TCRBJ02	TCRBJ02-07	01				1	2	6	3	4	0	33	49	53	60	62	2	In	VDJ
AGCTCCTTGGAGCTGGGGGACTCAGCCCTGTACTTCTGTGCCAGCAGCCAGGCGCGGTCCTCCTACAATGAGCAGTTCTTCGGGCCA	CASSQARSSYNEQFF	4	5.583784689262382E-5	45	TCRBV13-01*01	TCRBV13	TCRBV13-01	01								TCRBD01,TCRBD02	TCRBD01-01,TCRBD02-01		TCRBJ02-01*01	TCRBJ02	TCRBJ02-01	01				5	7	4	4	0	0	36	-1	48	52	59	4	In	VDJ
CTGACAGTGACCAGTGCCCATCCTGAAGACAGCAGCTTCTACATCTGCAGTGCTGGGGACAGCCCATATGGCTACACCTTCGGTTCG	CSAGDSPYGYTF	6	8.375677033893574E-5	36	TCRBV20	TCRBV20				TCRBV20-01,TCRBV20-or09_02		TCRBD01-01*01	TCRBD01	TCRBD01-01	01				TCRBJ01-02*01	TCRBJ01	TCRBJ01-02	01				5	4	0	5	1	5	45	54	55	62	66	6	In	VDJ
TTGGAGCTGGACGACTCGGCCCTGTATCTCTGTGCCAGCAGCCGAACTACCGGACAGTTAAACTACAATGAGCAGTTCTTCGGGCCA	CASSRTTGQLNYNEQFF	2	2.791892344631191E-5	51	TCRBV05-04*01	TCRBV05	TCRBV05-04	01				TCRBD01-01*01	TCRBD01	TCRBD01-01	01				TCRBJ02-01*01	TCRBJ02	TCRBJ02-01	01				4	5	1	5	9	3	30	42	51	57	62	2	In	VDJ
GTGACCAGTGCCCATCCTGAAGACAGCAGCTTCTACATCTGCAGTGCAATTCCGACACGGATGAACACTGAAGCTTTCTTTGGACAA	CSAIPTRMNTEAFF	10	1.3959461723155956E-4	42	TCRBV20	TCRBV20				TCRBV20-01,TCRBV20-or09_02		TCRBD01-01*01	TCRBD01	TCRBD01-01	01				TCRBJ01-01*01	TCRBJ01	TCRBJ01-01	01				6	4	2	6	6	0	39	47	53	57	61	10	In	VDJ
CTGGAGTCCGCCAGCACCAACCAGACATCTATGTACCTCTGTGCCAGCAGTTTAACCAGGGGTGGCTATGGCTACACCTTCGGTTCG	CASSLTRGGYGYTF	2	2.791892344631191E-5	42	TCRBV28-01*01	TCRBV28	TCRBV28-01	01				TCRBD01-01*01	TCRBD01	TCRBD01-01	01				TCRBJ01-02*01	TCRBJ01	TCRBJ01-02	01				2	3	4	2	2	4	39	54	56	62	65	2	In	VDJ
AAGATCCAGCCTGCAGAGCTTGGGGACTCGGCCGTGTATCTCTGTGCCAGCAGCCCACCTGCTGGAAACACCATATATTTTGGAGAG	CASSPPAGNTIYF	2	2.791892344631191E-5	39	TCRBV11-03*01	TCRBV11	TCRBV11-03	01								TCRBD01,TCRBD02	TCRBD01-01,TCRBD02-01		TCRBJ01-03*01	TCRBJ01	TCRBJ01-03	01				5	3	3	7	2	2	42	54	56	58	61	2	In	VDJ
AGGATCCAGCAGGTAGTGCGAGGAGATTCGGCAGCTTATTTCTGTGCCAGCTCACCACTTAGAGATCAGCCCCAGCATTTTGGTGAT	CASSPLRDQPQHF	5	6.979730861577978E-5	39	TCRBV18-01*01	TCRBV18	TCRBV18-01	01				TCRBD02-01	TCRBD02	TCRBD02-01				01,02	TCRBJ01-05*01	TCRBJ01	TCRBJ01-05	01				1	2	5	8	1	5	42	58	59	62	64	5	In	VDJ
AATGTGAACGCCTTGGAGCTGGACGACTCGGCCCTGTATCTCTGTGCCAGCAGCTTGGTCAACTCCTACGAGCAGTACTTCGGGCCG	CASSLVNSYEQYF	6	8.375677033893574E-5	39	TCRBV05-04*01	TCRBV05	TCRBV05-04	01				TCRBD01-01*01	TCRBD01	TCRBD01-01	01				TCRBJ02-07*01	TCRBJ02	TCRBJ02-07	01				0	1	4	6	1	0	42	58	59	61	62	6	In	VDJ
AAGATCCGGTCCACAAAGCTGGAGGACTCAGCCATGTACTTCTGTGCCAGCACCGGGACGGCATCCTACGAGCAGTACTTCGGGCCG	CASTGTASYEQYF	6	8.375677033893574E-5	39	TCRBV02-01	TCRBV02	TCRBV02-01				01,03					TCRBD01,TCRBD02	TCRBD01-01,TCRBD02-01		TCRBJ02-07*01	TCRBJ02	TCRBJ02-07	01				7	4	0	7	2	1	42	52	54	59	63	6	In	VDJ
ATCCAGTCCACGGAGTCAGGGGACACAGCACTGTATTTCTGTGCCAGCAGCAAAGGGACCGGAACCTACGAGCAGTACTTCGGGCCG	CASSKGTGTYEQYF	3	4.187838516946787E-5	42	TCRBV21-01*01	TCRBV21	TCRBV21-01	01								TCRBD01,TCRBD02	TCRBD01-01,TCRBD02-01		TCRBJ02-07*01	TCRBJ02	TCRBJ02-07	01				1	5	1	7	0	2	39	-1	55	59	64	3	In	VDJ
CTGACAGTGACCAGTGCCCATCCTGAAGACAGCAGCTTCTACATCTGCAGTGAGAGACAGGATTCCCCTGAAGCTTTCTTTGGACAA	CSERQDSPEAFF	2	2.791892344631191E-5	36	TCRBV20	TCRBV20				TCRBV20-01,TCRBV20-or09_02		TCRBD01-01*01	TCRBD01	TCRBD01-01	01				TCRBJ01-01*01	TCRBJ01	TCRBJ01-01	01				7	6	2	4	3	6	45	52	55	61	67	2	In	VDJ
GTGACCAGTGCCCATCCTGAAGACAGCAGCTTCTACATCTGCAGTGCTAGTAATAGGGTGGACAATCAGCCCCAGCATTTTGGTGAT	CSASNRVDNQPQHF	6	8.375677033893574E-5	42	TCRBV20-01*04	TCRBV20	TCRBV20-01	04								TCRBD01,TCRBD02	TCRBD01-01,TCRBD02-01		TCRBJ01-05*01	TCRBJ01	TCRBJ01-05	01				2	4	5	3	3	3	39	51	54	58	62	6	In	VDJ
GCCTTGGAGCTGGACGACTCGGCCCTGTATCTCTGTGCCAGCAGCTTGTGGTCAGGGCCCATTTCCTACGAGCAGTACTTCGGGCCG	CASSLWSGPISYEQYF	2	2.791892344631191E-5	48	TCRBV05-04*01	TCRBV05	TCRBV05-04	01				TCRBD01-01*01	TCRBD01	TCRBD01-01	01				TCRBJ02-07*01	TCRBJ02	TCRBJ02-07	01				1	6	4	3	4	1	33	48	52	57	63	2	In	VDJ
CTAGAGTCTGCCATCCCCAACCAGACAGCTCTTTACTTCTGTGCCACCAGTGGGACAGGGGAGAACGGGGAGCTGTTTTTTGGAGAA	CATSGTGENGELFF	5	6.979730861577978E-5	42	TCRBV24-01*01	TCRBV24	TCRBV24-01	01				TCRBD01-01*01	TCRBD01	TCRBD01-01	01				TCRBJ02-02*01	TCRBJ02	TCRBJ02-02	01				5	4	1	2	0	7	39	-1	52	61	65	5	In	VDJ
ACCCTGCAGCCAGAAGACTCGGCCCTGTATCTCTGCGCCAGCAGCCACCTAAGTCTCGTCTCGGGAAACACCATATATTTTGGAGAG	CASSHLSLVSGNTIYF	4	5.583784689262382E-5	48	TCRBV04-03*01	TCRBV04	TCRBV04-03	01				TCRBD02-01	TCRBD02	TCRBD02-01				01,02	TCRBJ01-03*01	TCRBJ01	TCRBJ01-03	01				3	12	4	9	1	4	33	47	48	51	63	4	In	VDJ
CTGGAGTCGCCCAGCCCCAACCAGACCTCTCTGTACTTCTGTGCCAGCAGTTTAGCAGGGAGGGATCAGCCCCAGCATTTTGGTGAT	CASSLAGRDQPQHF	3	4.187838516946787E-5	42	TCRBV27-01*01	TCRBV27	TCRBV27-01	01				TCRBD02-01*02	TCRBD02	TCRBD02-01	02				TCRBJ01-05*01	TCRBJ01	TCRBJ01-05	01				2	0	9	0	3	5	39	54	57	-1	64	3	In	VDJ
AGCACCTTGGAGCTGGGGGACTCGGCCCTTTATCTTTGCGCCAGCAGCCCTACGACAGGGTTTAATCAGCCCCAGCATTTTGGTGAT	CASSPTTGFNQPQHF	3	4.187838516946787E-5	45	TCRBV05-01*01	TCRBV05	TCRBV05-01	01				TCRBD01-01*01	TCRBD01	TCRBD01-01	01				TCRBJ01-05*01	TCRBJ01	TCRBJ01-05	01				4	3	2	3	5	4	36	48	53	60	63	3	In	VDJ
CTCACTGTGACATCGGCCCAAAAGAACCCGACAGCTTTCTATCTCTGTGCCAGTAGTATTGGAAGCTATGGCTACACCTTCGGTTCG	CASSIGSYGYTF	3	4.187838516946787E-5	36	TCRBV19-01*01	TCRBV19	TCRBV19-01	01								TCRBD01,TCRBD02	TCRBD01-01,TCRBD02-01		TCRBJ01-02*01	TCRBJ01	TCRBJ01-02	01				3	2	1	8	1	4	45	59	60	63	65	3	In	VDJ
GTGACATCGGCCCAAAAGAACCCGACAGCTTTCTATCTCTGTGCCACCCAGGCGACAGGGGGTGTGTACGAGCAGTACTTCGGGCCG	CATQATGGVYEQYF	7	9.771623206209168E-5	42	TCRBV19-01*01	TCRBV19	TCRBV19-01	01				TCRBD01-01*01	TCRBD01	TCRBD01-01	01				TCRBJ02-07*01	TCRBJ02	TCRBJ02-07	01				10	4	2	1	7	4	39	46	53	62	66	7	In	VDJ
AATGTGAACGCCTTGGAGCTGGACGACTCGGCCCTGTATCTCTGTGCCAGCAGCCAACAGACAGGGGACGAGCAGTACTTCGGGCCG	CASSQQTGDEQYF	2	2.791892344631191E-5	39	TCRBV05-04*01	TCRBV05	TCRBV05-04	01				TCRBD01-01*01	TCRBD01	TCRBD01-01	01				TCRBJ02-07*01	TCRBJ02	TCRBJ02-07	01				4	0	2	2	5	5	42	54	59	-1	67	2	In	VDJ
AATGTGAACGCCTTGTTGCTGGGGGACTCGGCCCTCTATCTCTGTGCCACCCGAAGGCAGGGAGGAAACGAGCAGTACTTCGGGCCG	CATRRQGGNEQYF	5	6.979730861577978E-5	39	TCRBV05-06*01	TCRBV05	TCRBV05-06	01				TCRBD02-01*02	TCRBD02	TCRBD02-01	02				TCRBJ02-07*01	TCRBJ02	TCRBJ02-07	01				9	2	9	1	10	5	42	49	59	65	67	5	In	VDJ
GCCTTGTTGCTGGGGGACTCGGCCCTCTATCTCTGTGCCAGCAGCTTGTTGCGGGGTTCTGGGGCCAACGTCCTGACTTTCGGGGCC	CASSLLRGSGANVLTF	7	9.771623206209168E-5	48	TCRBV05-06*01	TCRBV05	TCRBV05-06	01				TCRBD02-01*01	TCRBD02	TCRBD02-01	01				TCRBJ02-06*01	TCRBJ02	TCRBJ02-06	01				1	1	7	3	2	1	33	48	50	56	57	7	In	VDJ
ATCCTGGAGTCGCCCAGCCCCAACCAGACCTCTCTGTACTTCTGTGCCAGCAGTTTAGCCGGCTCGGTTGGCTACACCTTCGGTTCG	CASSLAGSVGYTF	7	9.771623206209168E-5	39	TCRBV27-01*01	TCRBV27	TCRBV27-01	01								TCRBD01,TCRBD02	TCRBD01-01,TCRBD02-01		TCRBJ01-02*01	TCRBJ01	TCRBJ01-02	01				2	5	9	0	3	7	42	57	60	63	68	7	In	VDJ
AACGCCTTGTTGCTGGGGGACTCGGCCCTCTATCTCTGTGCCAGCAGCTTGCCCATCACTCCCTTAGACCGCTACACCTTCGGTTCG	CASSLPITPLDRYTF	2	2.791892344631191E-5	45	TCRBV05-06*01	TCRBV05	TCRBV05-06	01								TCRBD01,TCRBD02	TCRBD01-01,TCRBD02-01		TCRBJ01-02*01	TCRBJ01	TCRBJ01-02	01				1	1	2	7	15	9	36	51	66	69	70	2	In	VDJ
GAGCTTGAGGACTCGGCCGTGTATCTCTGTGCCAGCAGCTCCCATAGCGGGGCCTACGACTTCACAGATACGCAGTATTTTGGCCCA	CASSSHSGAYDFTDTQYF	16	2.2335138757049528E-4	54	TCRBV11-02	TCRBV11	TCRBV11-02				01,03	TCRBD02-01*01	TCRBD02	TCRBD02-01	01				TCRBJ02-03*01	TCRBJ02	TCRBJ02-03	01				4	10	5	3	4	2	27	40	44	52	62	16	In	VDJ
CTACACGCCCTGCAGCCAGAAGACTCAGCCCTGTATCTCTGCGCCAGCAGCCAAGATGCGGGATATCAGCCCCAGCATTTTGGTGAT	CASSQDAGYQPQHF	14	1.9543246412418336E-4	42	TCRBV04-01*01	TCRBV04	TCRBV04-01	01				TCRBD02-01*02	TCRBD02	TCRBD02-01	02				TCRBJ01-05*01	TCRBJ01	TCRBJ01-05	01				0	1	7	3	1	5	39	56	57	63	64	14	In	VDJ
AAGCTGGAGGACTCAGCCATGTACTTCTGTGCCAGCAGTGAAGCGCTTCTGGTACTAGCGGCCTCCTACGAGCAGTACTTCGGGCCG	CASSEALLVLAASYEQYF	5	6.979730861577978E-5	54	TCRBV02-01	TCRBV02	TCRBV02-01				01,03	TCRBD02-01	TCRBD02	TCRBD02-01				01,02	TCRBJ02-07*01	TCRBJ02	TCRBJ02-07	01				0	1	3	5	9	0	27	44	53	61	62	5	In	VDJ
GAGTCCGCTACCAGCTCCCAGACATCTGTGTACTTCTGTGCCAGCTTACTAGGAGGGGAATCTGGAAACACCATATATTTTGGAGAG	CASLLGGESGNTIYF	5	6.979730861577978E-5	45	TCRBV10-03*01	TCRBV10	TCRBV10-03	01				TCRBD02-01*02	TCRBD02	TCRBD02-01	02				TCRBJ01-03*01	TCRBJ01	TCRBJ01-03	01				10	3	10	0	8	1	36	43	51	57	60	5	In	VDJ
CTGACTGTGAGCAACATGAGCCCTGAAGACAGCAGCATATATCTCTGCAGCGTCAGGGTGAACAATTCACCCCTCCACTTTGGGAAC	CSVRVNNSPLHF	5	6.979730861577978E-5	36	TCRBV29-01	TCRBV29	TCRBV29-01				01,02	TCRBD01-01*01	TCRBD01	TCRBD01-01	01				TCRBJ01-06*02	TCRBJ01	TCRBJ01-06	02				6	5	4	3	0	7	45	-1	53	58	63	5	In	VDJ
ATCCAGTCCACGGAGTCAGGGGACACAGCACTGTATTTCTGTGCCAGCAGTTAGACAGGGGGATAGGATGGCTACACCTTCGGTTCG	CASS*TGG*DGYTF	5	6.979730861577978E-5	42	TCRBV21-01*01	TCRBV21	TCRBV21-01	01				TCRBD01-01*01	TCRBD01	TCRBD01-01	01				TCRBJ01-02*01	TCRBJ01	TCRBJ01-02	01				6	5	2	1	3	6	39	50	53	62	67	5	Stop	VDJ
NTGAAGATCCAGCCCTCAGAACCCAGGGACTCAGCTGTGTACTTCTGTGCCAGCAGTCGCGGGGATGGGACCATATATTTTGGAGAG	CASSRGDGTIYF	5	6.979730861577978E-5	36	TCRBV12-03/12-04*01	TCRBV12	TCRBV12-03/12-04	01				TCRBD02-01*01	TCRBD02	TCRBD02-01	01				TCRBJ01-03*01	TCRBJ01	TCRBJ01-03	01				5	5	7	3	1	10	45	57	58	64	69	5	In	VDJ
AATGTGAACGCCTTGGAGCTGGACGACTCGGCCCTGTATCTCTGTGCCAGCAGCCCCATCGGGGGCGAGACCCAGTACTTCGGGCCA	CASSPIGGETQYF	2	2.791892344631191E-5	39	TCRBV05-04*01	TCRBV05	TCRBV05-04	01								TCRBD01,TCRBD02	TCRBD01-01,TCRBD02-01		TCRBJ02-05*01	TCRBJ02	TCRBJ02-05	01				4	0	6	0	6	5	42	54	60	-1	66	2	In	VDJ
ATCCGGTCCACAAAGCTGGAGGACTCAGCCATGTACTTCTGTGCCAGCAGTGTAGATGGGAACACCGGGGAGCTGTTTTTTGGAGAA	CASSVDGNTGELFF	2	2.791892344631191E-5	42	TCRBV02-01	TCRBV02	TCRBV02-01				01,03	TCRBD02-01	TCRBD02	TCRBD02-01				01,02	TCRBJ02-02*01	TCRBJ02	TCRBJ02-02	01				4	4	5	8	0	1	39	-1	52	55	59	2	In	VDJ
ACCAGTGCCCATCCTGAAGACAGCAGCTTCTACATCTGCAGTGCCGCGGACAGGGGGCGACGCAATCAGCCCCAGCATTTTGGTGAT	CSAADRGRRNQPQHF	2	2.791892344631191E-5	45	TCRBV20	TCRBV20				TCRBV20-01,TCRBV20-or09_02		TCRBD01-01*01	TCRBD01	TCRBD01-01	01				TCRBJ01-05*01	TCRBJ01	TCRBJ01-05	01				6	3	1	0	3	2	36	44	47	58	61	2	In	VDJ
AGCCCCAACCAGACCTCTCTGTACTTCTGTGCCAGCAGTTTAACTGAACCCCGTCGGCCCCATAACTATGGCTACACCTTCGGTTCG	CASSLTEPRRPHNYGYTF	3	4.187838516946787E-5	54	TCRBV27-01*01	TCRBV27	TCRBV27-01	01								TCRBD01,TCRBD02	TCRBD01-01,TCRBD02-01		TCRBJ01-02*01	TCRBJ01	TCRBJ01-02	01				2	4	9	0	13	1	27	42	55	58	62	3	In	VDJ
CCCTCAGAACCCAGGGACTCAGCTGTGTACTTCTGTGCCAGCAGTCCCAGCATGGGACAGGGGGTCTACGAGCAGTACTTCGGGCCG	CASSPSMGQGVYEQYF	4	5.583784689262382E-5	48	TCRBV12	TCRBV12				TCRBV12-03/12-04,TCRBV12-04		TCRBD01-01*01	TCRBD01	TCRBD01-01	01				TCRBJ02-07*01	TCRBJ02	TCRBJ02-07	01				5	1	0	1	8	3	33	45	53	64	65	4	In	VDJ
TCCACAAAGCTGGAGGACTCAGCCATGTACTTCTGTGCCAGCAGTGAAGACCTAGCGGGGGGGCCTGGTGAGCAGTTCTTCGGGCCA	CASSEDLAGGPGEQFF	10	1.3959461723155956E-4	48	TCRBV02-01	TCRBV02	TCRBV02-01				01,03	TCRBD02-01*01	TCRBD02	TCRBD02-01	01				TCRBJ02-01*01	TCRBJ02	TCRBJ02-01	01				1	5	4	0	2	9	33	49	51	63	68	10	In	VDJ
ACGGAGTCAGGGGACACAGCACTGTATTTCTGTGCCAGCAGCAAGCCGTGACAGGGAAAGTGGCAAGAGACCCAGTACTTCGGGCCA	CASSKP*QGKWQETQYF	6	8.375677033893574E-5	51	TCRBV21-01*01	TCRBV21	TCRBV21-01	01				TCRBD01-01*01	TCRBD01	TCRBD01-01	01				TCRBJ02-05*01	TCRBJ02	TCRBJ02-05	01				3	7	2	3	5	2	30	44	49	56	63	6	Stop	VDJ
ACAGTGACCAGTGCCCATCCTGAAGACAGCAGCTTCTACATCTGCAGTGCTAGAGGGAAAGGACATCAGCCCCAGCATTTTGGTGAT	CSARGKGHQPQHF	6	8.375677033893574E-5	39	TCRBV20	TCRBV20				TCRBV20-01,TCRBV20-or09_02						TCRBD01,TCRBD02	TCRBD01-01,TCRBD02-01		TCRBJ01-05*01	TCRBJ01	TCRBJ01-05	01				1	0	1	7	5	5	42	55	60	-1	64	6	In	VDJ
GTGACCAGTGCCCATCCTGAAGACAGCAGCTTCTACATCTGCAGTGCTAGAGATGGGCGTTCCAATCAGCCCCAGCATTTTGGTGAT	CSARDGRSNQPQHF	4	5.583784689262382E-5	42	TCRBV20	TCRBV20				TCRBV20-01,TCRBV20-or09_02		TCRBD01-01*01	TCRBD01	TCRBD01-01	01				TCRBJ01-05*01	TCRBJ01	TCRBJ01-05	01				0	4	8	0	1	3	39	53	54	58	62	4	In	VDJ
ATGAATGTGAGCACCTTGGAGCTGGGGGACTCGGCCCTTTATCTTTGCGCCAGCAGCCTCGGGACCCATGGCTACACCTTCGGTTCG	CASSLGTHGYTF	3	4.187838516946787E-5	36	TCRBV05-01*01	TCRBV05	TCRBV05-01	01								TCRBD01,TCRBD02	TCRBD01-01,TCRBD02-01		TCRBJ01-02*01	TCRBJ01	TCRBJ01-02	01				4	2	0	7	3	6	45	57	60	65	67	3	In	VDJ
CACACCCTGCAGCCAGAAGACTCGGCCCTGTATCTCTGCGCCAGCAGCCAAGTGATAGGGGCATCCTACGAGCAGTACTTCGGGCCG	CASSQVIGASYEQYF	3	4.187838516946787E-5	45	TCRBV04-03*01	TCRBV04	TCRBV04-03	01				TCRBD01-01*01	TCRBD01	TCRBD01-01	01				TCRBJ02-07*01	TCRBJ02	TCRBJ02-07	01				1	2	5	2	4	1	36	52	56	61	63	3	In	VDJ
TGTGACATCGGCCCAAAAGAACCCGACAGCTTTCTATCTCTGTGCCAGTAGTATAGTTAGGATGCCTACGAGCAGTACTTCGGGCCG		2	2.791892344631191E-5	41	TCRBV19-01*01	TCRBV19	TCRBV19-01	01								TCRBD01,TCRBD02	TCRBD01-01,TCRBD02-01		TCRBJ02-07*01	TCRBJ02	TCRBJ02-07	01				1	2	1	8	3	2	40	56	59	62	64	2	Out	VDJ
NNGACTCTGAAGATCCAGCGCACAGAGCAGGGGGACTCGGCCATGTATCTCTGTGCCAGCAGCAACCACGAGCAGTACTTCGGGCCG	CASSNHEQYF	7	9.771623206209168E-5	30	TCRBV07-09*01	TCRBV07	TCRBV07-09	01								TCRBD01,TCRBD02	TCRBD01-01,TCRBD02-01		TCRBJ02-07*01	TCRBJ02	TCRBJ02-07	01				5	1	3	7	1	5	51	63	64	66	67	7	In	VDJ
CATCCTGAAGACAGCAGCTTCTACATCTGCAGTGCTAGAGGGATACCCGATGCTGGGGCGATTACCGGGGAGCTGTTTTTTGGAGAA	CSARGIPDAGAITGELFF	6	8.375677033893574E-5	54	TCRBV20	TCRBV20				TCRBV20-01,TCRBV20-or09_02		TCRBD01-01*01	TCRBD01	TCRBD01-01	01				TCRBJ02-02*01	TCRBJ02	TCRBJ02-02	01				1	4	7	0	14	5	27	40	54	59	63	6	In	VDJ
AACGCCTTGTTGCTGGGGGACTCGGCCCTGTATCTCTGTGCCAGCAGCTCCACAGGGGCGGGCAATCAGCCCCAGCATTTTGGTGAT	CASSSTGAGNQPQHF	8	1.1167569378524764E-4	45	TCRBV05-05*01	TCRBV05	TCRBV05-05	01				TCRBD01-01*01	TCRBD01	TCRBD01-01	01				TCRBJ01-05*01	TCRBJ01	TCRBJ01-05	01				3	3	3	2	2	2	36	49	51	58	61	8	In	VDJ
ACCAGTGCCCATCCTGAAGACAGCAGCTTCTACATCTGCAGTGCTAGAGCGGGAGAGGGGGATTGGCAGCCCCAGCATTTTGGTGAT	CSARAGEGDWQPQHF	2	2.791892344631191E-5	45	TCRBV20	TCRBV20				TCRBV20-01,TCRBV20-or09_02						TCRBD01,TCRBD02	TCRBD01-01,TCRBD02-01		TCRBJ01-05*01	TCRBJ01	TCRBJ01-05	01				1	5	5	1	6	7	36	49	55	61	66	2	In	VDJ
GAGCTGGGGGACTCGGCCCTTTATCTTTGCGCCAGCAGCTACGGACACCGAGTCAAAGGAGGGAACTATGGCTACACCTTCGGTTCG	CASSYGHRVKGGNYGYTF	9	1.256351555084036E-4	54	TCRBV05-01*01	TCRBV05	TCRBV05-01	01				TCRBD02-01*02	TCRBD02	TCRBD02-01	02				TCRBJ01-02*01	TCRBJ01	TCRBJ01-02	01				3	0	10	0	17	2	27	40	57	-1	63	9	In	VDJ
NNNNAGCTCTGAGCTGAATGTGAACGCCTTGTTGCTGGGGGACTCGGCCCTCTATCTCTGTGCCAGCAGCTGAAGTACTTCGGGCCG		2	2.791892344631191E-5	23	TCRBV05-06*01	TCRBV05	TCRBV05-06	01								TCRBD01,TCRBD02	TCRBD01-01,TCRBD02-01		TCRBJ02-07*01	TCRBJ02	TCRBJ02-07	01				3	0	2	8	0	11	58	-1	71	-1	73	2	Out	VDJ
CAGCCCTCAGAACCCAGGGACTCAGCTGTGTATTTTTGTGCTAGTGGTGCTAGACAGGGCTCTGGAAACACCATATATTTTGGAGAG	CASGARQGSGNTIYF	6	8.375677033893574E-5	45	TCRBV12-05*01	TCRBV12	TCRBV12-05	01				TCRBD01-01*01	TCRBD01	TCRBD01-01	01				TCRBJ01-03*01	TCRBJ01	TCRBJ01-03	01				5	0	2	3	4	0	36	48	52	-1	59	6	In	VDJ
CACTGTGACATCGGCCCAAAAGAACCCGACAGCTTTCTATCTCTGTGCCACCGAGATTCTCCCTATTCACCCCTCCACTTTGGGAAC		4	5.583784689262382E-5	38	TCRBV19-01*01	TCRBV19	TCRBV19-01	01				TCRBD02-01*02	TCRBD02	TCRBD02-01	02				TCRBJ01-06*02	TCRBJ01	TCRBJ01-06	02				10	9	11	2	2	8	43	50	52	55	64	4	Out	VDJ
NTGTCGGCTGCTCCCTCCCAGACATCTGTGTACTTCTGTGCCAGCAGTGGCAGACAGGGCGATAATTCACCCCTCCACTTTGGGAAC	CASSGRQGDNSPLHF	4	5.583784689262382E-5	45	TCRBV06	TCRBV06				TCRBV06-01,TCRBV06-05		TCRBD01-01*01	TCRBD01	TCRBD01-01	01				TCRBJ01-06*02	TCRBJ01	TCRBJ01-06	02				4	2	2	3	3	5	36	49	52	59	61	4	In	VDJ
CTCAGAACCCAGGGACTCAGCTGTGTACTTCTGTGCCAGCAGTTTAGACTGGCAGGACTCGGCTACAATGAGCAGTTCTTCGGGCCA		9	1.256351555084036E-4	50	TCRBV12	TCRBV12				TCRBV12-03/12-04,TCRBV12-04		TCRBD02-01	TCRBD02	TCRBD02-01				01,02	TCRBJ02-01*01	TCRBJ02	TCRBJ02-01	01				1	3	1	10	7	3	31	47	54	59	62	9	Out	VDJ
AACATGAGCCCTGAAGACAGCAGCATATATCTCTGCAGCGTTGAAGTGTTAAAACATGGGGATACAGATACGCAGTATTTTGGCCCA	CSVEVLKHGDTDTQYF	6	8.375677033893574E-5	48	TCRBV29-01	TCRBV29	TCRBV29-01				01,02					TCRBD01,TCRBD02	TCRBD01-01,TCRBD02-01		TCRBJ02-03*01	TCRBJ02	TCRBJ02-03	01				1	1	0	8	12	3	33	46	58	62	63	6	In	VDJ
AAGATCCAGCCTGCAGAGCTTGAGGACTCGGCCGTGTATCTCTGTGCCAGCAGCAGGGACAGGGACGAAAAACTGTTTTTTGGCAGT	CASSRDRDEKLFF	4	5.583784689262382E-5	39	TCRBV11	TCRBV11				TCRBV11-02,TCRBV11-03		TCRBD01-01*01	TCRBD01	TCRBD01-01	01				TCRBJ01-04*01	TCRBJ01	TCRBJ01-04	01				5	2	0	3	1	8	42	54	55	64	66	4	In	VDJ
AGTTCTAAGAAGCTCCTTCTCAGTGACTCTGGCTTCTATCTCTGTGCCTGGATCAGTACCATCTCAGGTGGCTACACCTTCGGTTCG	CAWISTISGGYTF	2	2.791892344631191E-5	39	TCRBV30-01*01	TCRBV30	TCRBV30-01	01				TCRBD01-01*01	TCRBD01	TCRBD01-01	01				TCRBJ01-02*01	TCRBJ01	TCRBJ01-02	01				4	0	4	4	12	7	42	52	64	-1	68	2	In	VDJ
AAGATCCAGCCTGCAGAGCTTGGGGACTCGGCCGTGTATCTCTGTGCCAGCAGCTTGGACCTCGACTACGAGCAGTACTTCGGGCCG	CASSLDLDYEQYF	3	4.187838516946787E-5	39	TCRBV11-03*01	TCRBV11	TCRBV11-03	01								TCRBD01,TCRBD02	TCRBD01-01,TCRBD02-01		TCRBJ02-07*01	TCRBJ02	TCRBJ02-07	01				3	5	1	7	0	3	42	-1	56	60	65	3	In	VDJ
CTTCACATCAATTCCCTGGAGCTTGGTGACTCTGCTGTGTATTTCTGTGCCAGCAGCCCCACCGGCTCTGAAGCTTTCTTTGGACAA	CASSPTGSEAFF	2	2.791892344631191E-5	36	TCRBV03-01/03-02*01	TCRBV03	TCRBV03-01/03-02	01								TCRBD01,TCRBD02	TCRBD01-01,TCRBD02-01		TCRBJ01-01*01	TCRBJ01	TCRBJ01-01	01				4	1	9	0	5	6	45	58	63	66	67	2	In	VDJ
TCAGAACCCAGGGACTCAGCTGTGTACTTCTGTGCCAGCAGCTCCTCATTCAGGACAGGGGCAAACTATGGCTACACCTTCGGTTCG	CASSSSFRTGANYGYTF	2	2.791892344631191E-5	51	TCRBV12	TCRBV12				TCRBV12-03/12-04,TCRBV12-04		TCRBD01-01*01	TCRBD01	TCRBD01-01	01				TCRBJ01-02*01	TCRBJ01	TCRBJ01-02	01				6	2	1	2	11	2	30	41	52	61	63	2	In	VDJ
GTGACCAGTGCCCATCCTGAAGACAGCAGCTTCTACATCTGCAGTGCTAGCCACTCGGGGGGACAGGGGGCTAAGTACTTCGGGCCG	CSASHSGGQGAKYF	4	5.583784689262382E-5	42	TCRBV20	TCRBV20				TCRBV20-01,TCRBV20-or09_02		TCRBD01-01*01	TCRBD01	TCRBD01-01	01				TCRBJ02-07*01	TCRBJ02	TCRBJ02-07	01				3	2	0	0	9	11	39	50	59	71	73	4	In	VDJ
GTGACCAGTGCCCATCCTGAAGACAGCAGCTTCTACATCTGCAGTGCTCCCTCGGACAGGGGTAATTCACCCCTCCACTTTGGGAAC	CSAPSDRGNSPLHF	7	9.771623206209168E-5	42	TCRBV20	TCRBV20				TCRBV20-01,TCRBV20-or09_02		TCRBD01-01*01	TCRBD01	TCRBD01-01	01				TCRBJ01-06*02	TCRBJ01	TCRBJ01-06	02				5	0	1	2	5	6	39	48	53	-1	62	7	In	VDJ
TACCCGCTCCCAGACATCTGTGTATTTCTGCGCCAGCAGTGAGCCCCCCTACGGAGTCCAAACACCGGGGAGCTGTTTTTTGGAGAA		3	4.187838516946787E-5	53	TCRBV10-02*01	TCRBV10	TCRBV10-02	01				TCRBD02-01*02	TCRBD02	TCRBD02-01	02				TCRBJ02-02*01	TCRBJ02	TCRBJ02-02	01				2	4	10	2	9	2	28	43	52	56	60	3	Out	VDJ
AACGCCTTGGAGCTGGACGACTCGGCCCTGTATCTCTGTGCCAGCAGCGTTCCGGGACAGGGACATGAAAAACTGTTTTTTGGCAGT	CASSVPGQGHEKLFF	3	4.187838516946787E-5	45	TCRBV05-04*01	TCRBV05	TCRBV05-04	01				TCRBD01-01*01	TCRBD01	TCRBD01-01	01				TCRBJ01-04*01	TCRBJ01	TCRBJ01-04	01				4	2	0	3	5	6	36	48	53	62	64	3	In	VDJ
CCAGCACCAACCAGACATCTATGTACCTCTGTGCCAGCAGTTTTTGAGGGTTTCCCAAGGCCTAATCAGCCCCAGCATTTTGGTGAT		7	9.771623206209168E-5	52	TCRBV28-01*01	TCRBV28	TCRBV28-01	01				TCRBD02-01*02	TCRBD02	TCRBD02-01	02				TCRBJ01-05*01	TCRBJ01	TCRBJ01-05	01				3	13	11	0	2	4	29	43	45	50	63	7	Out	VDJ
CTGAGCTCTCTGGAGCTGGGGGACTCAGCTTTGTATTTCTGTGCCAGCAGCCATGGCAGGGTAAATCAGCCCCAGCATTTTGGTGAT	CASSHGRVNQPQHF	2	2.791892344631191E-5	42	TCRBV09-01*01	TCRBV09	TCRBV09-01	01				TCRBD01-01*01	TCRBD01	TCRBD01-01	01				TCRBJ01-05*01	TCRBJ01	TCRBJ01-05	01				4	2	4	3	5	4	39	51	56	61	63	2	In	VDJ
CAGCGCACAGAGCAGGAGGACTCGGCCGTGTATCTCTGTGCCAGCAGCTTCCTCCCAGGGGGGTCCTACGAGCAGTACTTCGGGCCG	CASSFLPGGSYEQYF	3	4.187838516946787E-5	45	TCRBV07-02	TCRBV07	TCRBV07-02				01,02	TCRBD01-01*01	TCRBD01	TCRBD01-01	01				TCRBJ02-07*01	TCRBJ02	TCRBJ02-07	01				3	1	4	1	5	1	36	50	55	62	63	3	In	VDJ
CACCTACACGCCCTGCAGCCAGAAGACTCAGCCCTGTATCTCTGCGCCAGCAGCGTGGGCAGGGAATACGAGCAGTACTTCGGGCCG	CASSVGREYEQYF	2	2.791892344631191E-5	39	TCRBV04-01*01	TCRBV04	TCRBV04-01	01				TCRBD01-01*01	TCRBD01	TCRBD01-01	01				TCRBJ02-07*01	TCRBJ02	TCRBJ02-07	01				5	2	4	3	5	4	42	54	59	64	66	2	In	VDJ
CGGTCCACAAAGCTGGAGGACTCAGCCATGTACTTCTGTGCCAGCAGTCTTTGGACAGGGGTAGAGACTGAAGCTTTCTTTGGACAA	CASSLWTGVETEAFF	2	2.791892344631191E-5	45	TCRBV02-01	TCRBV02	TCRBV02-01				01,03	TCRBD01-01*01	TCRBD01	TCRBD01-01	01				TCRBJ01-01*01	TCRBJ01	TCRBJ01-01	01				5	5	1	2	4	5	36	48	52	61	66	2	In	VDJ
ACAGTGACCAGTGCCCATCCTGAAGACAGCAGCTTCTACATCTGCAGTGCTAGAGCAGGGTCGAACACTGAAGCTTTCTTTGGACAA	CSARAGSNTEAFF	3	4.187838516946787E-5	39	TCRBV20	TCRBV20				TCRBV20-01,TCRBV20-or09_02		TCRBD01-01*01	TCRBD01	TCRBD01-01	01				TCRBJ01-01*01	TCRBJ01	TCRBJ01-01	01				1	2	4	3	0	1	42	-1	55	60	62	3	In	VDJ
GCAGAACTGGAGGATTCTGGAGTTTATTTCTGTGCCAGCAGCCATTCTATACTCGGGACAGTCAATGAAAAACTGTTTTTTGGCAGT	CASSHSILGTVNEKLFF	2	2.791892344631191E-5	51	TCRBV14-01*01	TCRBV14	TCRBV14-01	01				TCRBD01-01*01	TCRBD01	TCRBD01-01	01				TCRBJ01-04*01	TCRBJ01	TCRBJ01-04	01				3	2	0	5	10	5	30	44	54	61	63	2	In	VDJ
NNNNTGTCGGCTGCTCCCTCCCAGACATCTGTGTACTTGTGTGCCAGCAGTTACTCGGGCCCATCGGGTGGCTACACCTTCGGTTCG	CASSYSGPSGGYTF	2	2.791892344631191E-5	42	TCRBV06-08*01	TCRBV06	TCRBV06-08	01								TCRBD01,TCRBD02	TCRBD01-01,TCRBD02-01		TCRBJ01-02*01	TCRBJ01	TCRBJ01-02	01				0	8	8	0	0	7	39	-1	56	60	68	2	In	VDJ
GTGCAGCCTGCAGAACTGGAGGATTCTGGAGTTTATTTCTGTGCCAGCAGCCCCAGGGGGCCGCGCTATGGCTACACCTTCGGTTCG	CASSPRGPRYGYTF	4	5.583784689262382E-5	42	TCRBV14-01*01	TCRBV14	TCRBV14-01	01				TCRBD01-01*01	TCRBD01	TCRBD01-01	01				TCRBJ01-02*01	TCRBJ01	TCRBJ01-02	01				4	4	4	0	1	4	39	52	53	61	65	4	In	VDJ
CAGAGCAGGGGGACTCGGCCGTGTATGTCTGTGCAAGTCGCTCAGAACCGACTAGCGGGGGGCTCCTACGAGCAGTACTTCGGGCCG		10	1.3959461723155956E-4	52	TCRBV12-02*01	TCRBV12	TCRBV12-02	01				TCRBD02-01*01	TCRBD02	TCRBD02-01	01				TCRBJ02-07*01	TCRBJ02	TCRBJ02-07	01				4	0	2	1	7	0	29	42	49	-1	62	10	Out	VDJ
CTGCAGCCAGAAGACTCAGCCCTGTATCTCTGCGCCAGCAGCCAAGACCGACCAGGGACAGGATCCTACGAGCAGTACTTCGGGCCG	CASSQDRPGTGSYEQYF	3	4.187838516946787E-5	51	TCRBV04-01*01	TCRBV04	TCRBV04-01	01				TCRBD01-01*01	TCRBD01	TCRBD01-01	01				TCRBJ02-07*01	TCRBJ02	TCRBJ02-07	01				0	1	0	4	7	1	30	47	54	62	63	3	In	VDJ
TGTCCCTAGAGTCTGCCATCCCCAACCAGACAGCTCTTTACTTCTGTGCCCAAGCCGCAGATCCAAGAGACCCAGTACTTCGGGCCA		3	4.187838516946787E-5	37	TCRBV24-01*01	TCRBV24	TCRBV24-01	01								TCRBD01,TCRBD02	TCRBD01-01,TCRBD02-01		TCRBJ02-05*01	TCRBJ02	TCRBJ02-05	01				12	2	4	5	7	1	44	50	57	60	62	3	Out	VDJ
ATCCTGGAGTCGCCCAGCCCCAACCAGACCTCTCTGTACTTCTGTGCCAGCAGTTCTACACAGGGTCAGCCCCAGCATTTTGGTGAT	CASSSTQGQPQHF	7	9.771623206209168E-5	39	TCRBV27-01*01	TCRBV27	TCRBV27-01	01				TCRBD01-01*01	TCRBD01	TCRBD01-01	01				TCRBJ01-05*01	TCRBJ01	TCRBJ01-05	01				4	0	3	3	4	6	42	55	59	-1	65	7	In	VDJ
GATCCAGTCCACGGAGTCAGGGGACACAGCACTGTATTTCTGTGCCAACCCAACAGGGTACGCAATCAGCCCCAGCATTTTGGTGAT		2	2.791892344631191E-5	41	TCRBV21-01*01	TCRBV21	TCRBV21-01	01				TCRBD01-01*01	TCRBD01	TCRBD01-01	01				TCRBJ01-05*01	TCRBJ01	TCRBJ01-05	01				10	3	3	3	5	2	40	47	52	58	61	2	Out	VDJ
NTGTCGGCTGCTCCCTCCCAGACATCTGTGTACTTCTGTGCCAGCAGTTACTCCCCCCTCGGTTCCTACGAGCAGTACTTCGGGCCG	CASSYSPLGSYEQYF	6	8.375677033893574E-5	45	TCRBV06-05*01	TCRBV06	TCRBV06-05	01				TCRBD02-01	TCRBD02	TCRBD02-01				01,02	TCRBJ02-07*01	TCRBJ02	TCRBJ02-07	01				0	1	8	5	6	1	36	53	59	62	63	6	In	VDJ
GATCCAGCCCTCAGAACCCAGGGACTCAGCTGTGTACTTCTGTGCCAGCAGTTGGGCAGATTCTCCTACGAGCAGTACTTCGGGCCG		2	2.791892344631191E-5	41	TCRBV12	TCRBV12				TCRBV12-03/12-04,TCRBV12-04		TCRBD01-01*01	TCRBD01	TCRBD01-01	01				TCRBJ02-07*01	TCRBJ02	TCRBJ02-07	01				4	5	8	0	0	0	40	-1	53	57	62	2	Out	VDJ
CTGGAGTCCGCCAGCACCAACCAGACATCTATGTACCTCTGTGCCAGCAGACCGGGACACCCCTCCTACGAGCAGTACTTCGGGCCG	CASRPGHPSYEQYF	2	2.791892344631191E-5	42	TCRBV28-01*01	TCRBV28	TCRBV28-01	01				TCRBD01-01*01	TCRBD01	TCRBD01-01	01				TCRBJ02-07*01	TCRBJ02	TCRBJ02-07	01				6	3	0	6	3	0	39	50	53	59	62	2	In	VDJ
GTGAGCACCTTGGAGCTGGGGGACTCGGCCCTTTATCTTTGCGCCAGCAGCCTCCTTCGCAGTTCTGACGAGCAGTACTTCGGGCCG	CASSLLRSSDEQYF	3	4.187838516946787E-5	42	TCRBV05-01*01	TCRBV05	TCRBV05-01	01				TCRBD01-01*01	TCRBD01	TCRBD01-01	01				TCRBJ02-07*01	TCRBJ02	TCRBJ02-07	01				4	5	4	5	8	5	39	51	59	62	67	3	In	VDJ
AGTGACCAGTGCCCATCCTGAAGACAGCAGCTTCTACATCTGCAGTGCTAGGTATGACAATGGACCGGGGAGCTGTTTTTTGGAGAA		2	2.791892344631191E-5	41	TCRBV20	TCRBV20				TCRBV20-01,TCRBV20-or09_02		TCRBD01-01*01	TCRBD01	TCRBD01-01	01				TCRBJ02-02*01	TCRBJ02	TCRBJ02-02	01				3	4	2	6	4	5	40	51	55	59	63	2	Out	VDJ
GCCCATCCTGAAGACAGCAGCTTCTACATCTGCAGTGCAACGCGGGCACCGGGACAGGGGCACACCGGGGAGCTGTTTTTTGGAGAA	CSATRAPGQGHTGELFF	5	6.979730861577978E-5	51	TCRBV20	TCRBV20				TCRBV20-01,TCRBV20-or09_02		TCRBD01-01*01	TCRBD01	TCRBD01-01	01				TCRBJ02-02*01	TCRBJ02	TCRBJ02-02	01				6	1	0	2	12	3	30	38	50	60	61	5	In	VDJ
GTGAACGCCTTGGAGCTGGACGACTCGGCCCTGTATCTCTGTGCCAGCAGCTTGATATTGAACACCGGGGAGCTGTTTTTTGGAGAA	CASSLILNTGELFF	4	5.583784689262382E-5	42	TCRBV05-04*01	TCRBV05	TCRBV05-04	01				TCRBD02-01	TCRBD02	TCRBD02-01				01,02	TCRBJ02-02*01	TCRBJ02	TCRBJ02-02	01				1	2	5	9	1	1	39	54	55	57	59	4	In	VDJ
ATCCAGCCTGCAGAGCTTGGGGACTCGGCCGTGTATCTCTGTGCCAGCAGCCCAAGACAGGTGAGCACTGAAGCTTTCTTTGGACAA	CASSPRQVSTEAFF	2	2.791892344631191E-5	42	TCRBV11-03*01	TCRBV11	TCRBV11-03	01				TCRBD01-01*01	TCRBD01	TCRBD01-01	01				TCRBJ01-01*01	TCRBJ01	TCRBJ01-01	01				5	4	2	4	4	4	39	51	55	61	65	2	In	VDJ
CTCTGACAGTGACCAGTGCCCATCCTGAAGACAGCAGCTTCTACATCTGCAGGGAGGCGGGGCTCGGGTGGCCTGTTTTTTGGCAGT		4	5.583784689262382E-5	34	TCRBV20	TCRBV20				TCRBV20-01,TCRBV20-or09_02		TCRBD02-01*01	TCRBD02	TCRBD02-01	01				TCRBJ01-04*01	TCRBJ01	TCRBJ01-04	01				9	10	7	3	4	14	47	52	56	62	72	4	Out	VDJ
AAGATCCAGCCTGCAGAGCTTGGGGACTCGGCCATGTATCTCTGTGCCAGCAGCTACCTCGGGGGGTATGGCTACACCTTCGGTTCG	CASSYLGGYGYTF	1	1.3959461723155955E-5	39	TCRBV11-01*01	TCRBV11	TCRBV11-01	01				TCRBD02-01*01	TCRBD02	TCRBD02-01	01				TCRBJ01-02*01	TCRBJ01	TCRBJ01-02	01				4	0	8	1	4	5	42	55	59	-1	66	1	In	VDJ
ACTGTGAGCAACATGAGCCCTGAAGACAGCAGCATATATCTCTGCAGCGCCCCGGGACAGGGGGCTAGCGAGCAGTACTTCGGGCCG	CSAPGQGASEQYF	2	2.791892344631191E-5	39	TCRBV29-01*03	TCRBV29	TCRBV29-01	03				TCRBD01-01*01	TCRBD01	TCRBD01-01	01				TCRBJ02-07*01	TCRBJ02	TCRBJ02-07	01				6	3	0	0	3	6	42	50	53	65	68	2	In	VDJ
CAGCAGGTAGTGCGAGGAGATTCGGCAGCTTATTTCTGTGCCAGCTCACCAAGGACGACAGGGGGCTACGAGCAGTACTTCGGGCCG	CASSPRTTGGYEQYF	3	4.187838516946787E-5	45	TCRBV18-01*01	TCRBV18	TCRBV18-01	01				TCRBD01-01*01	TCRBD01	TCRBD01-01	01				TCRBJ02-07*01	TCRBJ02	TCRBJ02-07	01				2	0	2	1	5	3	36	51	56	-1	65	3	In	VDJ
ATCCAGCCCTCAGAACCCAGGGACTCAGCTGTGTACTTCTGTGCCAGCAGCCGACTAGGAGGGTCCGGGGAGCTGTTTTTTGGAGAA	CASSRLGGSGELFF	2	2.791892344631191E-5	42	TCRBV12	TCRBV12				TCRBV12-03/12-04,TCRBV12-04		TCRBD02-01	TCRBD02	TCRBD02-01				01,02	TCRBJ02-02*01	TCRBJ02	TCRBJ02-02	01				6	6	2	8	2	6	39	50	52	58	64	2	In	VDJ
AGCACCTTGGAGCTGGGGGACTCGGCCCTTTATCTTTGCGCCAGCAGCCACAGGGACACGGGAGATACTGAAGCTTTCTTTGGACAA	CASSHRDTGDTEAFF	2	2.791892344631191E-5	45	TCRBV05-01*01	TCRBV05	TCRBV05-01	01								TCRBD01,TCRBD02	TCRBD01-01,TCRBD02-01		TCRBJ01-01*01	TCRBJ01	TCRBJ01-01	01				4	8	0	6	4	5	36	48	52	58	66	2	In	VDJ
CGGTCCACAAAGCTGGAGGACTCAGCCATGTACTTCTGTGCCAGCAGTGGGACTCTAAGTGGCAATCAGCCCCAGCATTTTGGTGAT	CASSGTLSGNQPQHF	2	2.791892344631191E-5	45	TCRBV02-01	TCRBV02	TCRBV02-01				01,03	TCRBD02-01	TCRBD02	TCRBD02-01				01,02	TCRBJ01-05*01	TCRBJ01	TCRBJ01-05	01				4	7	1	10	0	2	36	-1	49	54	61	2	In	VDJ
ACTGTGACATCGGCCCAAAAGAACCCGACAGCTTTCTATCTCTGTGCCAGTACCTCTCAGGGCAATCAGCCCCAGCATTTTGGTGAT	CASTSQGNQPQHF	7	9.771623206209168E-5	39	TCRBV19-01*01	TCRBV19	TCRBV19-01	01				TCRBD01-01*01	TCRBD01	TCRBD01-01	01				TCRBJ01-05*01	TCRBJ01	TCRBJ01-05	01				7	0	4	4	5	2	42	52	57	-1	61	7	In	VDJ
ACTCTGGAGTCCGCTACCAGCTCCCAGACATCTGTGTACTTCTGTGCCATCACGGGCGGGACGGGGTATGGCTACACCTTCGGTTCG	CAITGGTGYGYTF	3	4.187838516946787E-5	39	TCRBV10-03*01	TCRBV10	TCRBV10-03	01				TCRBD02-01*02	TCRBD02	TCRBD02-01	02				TCRBJ01-02*01	TCRBJ01	TCRBJ01-02	01				7	5	7	3	3	5	42	52	55	61	66	3	In	VDJ
CACATCAATTCCCTGGAGCTTGGTGACTCTGCTGTGTATTTCTGTGCCAGCAGCCAAACCGGGACCTATGGCTACACCTTCGGTTCG	CASSQTGTYGYTF	3	4.187838516946787E-5	39	TCRBV03-01/03-02*01	TCRBV03	TCRBV03-01/03-02	01								TCRBD01,TCRBD02	TCRBD01-01,TCRBD02-01		TCRBJ01-02*01	TCRBJ01	TCRBJ01-02	01				2	0	0	7	3	4	42	57	60	-1	65	3	In	VDJ
GTGAACGCCTTGGAGCTGGACGACTCGGCCCTGTATCTCTGTGCCAGCAGCTTGGTACAAGCTAACTATGGCTACACCTTCGGTTCG	CASSLVQANYGYTF	14	1.9543246412418336E-4	42	TCRBV05-04*01	TCRBV05	TCRBV05-04	01				TCRBD01-01*01	TCRBD01	TCRBD01-01	01				TCRBJ01-02*01	TCRBJ01	TCRBJ01-02	01				0	2	3	6	1	0	39	55	56	59	61	14	In	VDJ
AGTTCTAAGAAGCTCCTTCTCAGTGACTCTGGCTTCTATCTCTGTGCCTGGAGTGACAGCTCTGGAAACACCATATATTTTGGAGAG	CAWSDSSGNTIYF	2	2.791892344631191E-5	39	TCRBV30-01*01	TCRBV30	TCRBV30-01	01				TCRBD01-01*01	TCRBD01	TCRBD01-01	01				TCRBJ01-03*01	TCRBJ01	TCRBJ01-03	01				1	0	3	5	0	0	42	-1	55	-1	59	2	In	VDJ
TCCGCTACCAGCTCCCAGACATCTGTGTACTTCTGTGCCATCAGCCCCCGAATTGTAAGTTCGGATTCACCCCTCCACTTTGGGAAC	CAISPRIVSSDSPLHF	5	6.979730861577978E-5	48	TCRBV10-03*01	TCRBV10	TCRBV10-03	01				TCRBD02-01	TCRBD02	TCRBD02-01				01,02	TCRBJ01-06*02	TCRBJ01	TCRBJ01-06	02				6	0	8	5	17	8	33	44	61	-1	64	5	In	VDJ
CAGCCCTCAGAACCCAGGGACTCAGCTGTGTACTTCTGTGCCAGCAGGTCCCGATCGAGTTATAATTCACCCCTCCACTTTGGGAAC	CASRSRSSYNSPLHF	4	5.583784689262382E-5	45	TCRBV12	TCRBV12				TCRBV12-03/12-04,TCRBV12-04		TCRBD02-01*02	TCRBD02	TCRBD02-01	02				TCRBJ01-06*02	TCRBJ01	TCRBJ01-06	02				6	1	11	2	9	4	36	47	56	59	60	4	In	VDJ
ATCAATTCCCTGGAGCTTGGTGACTCTGCTGTGTATTTCTGTGCCAGCAGCCAGGGCGGAACCACCGGGGAGCTGTTTTTTGGAGAA	CASSQGGTTGELFF	2	2.791892344631191E-5	42	TCRBV03-01/03-02*01	TCRBV03	TCRBV03-01/03-02	01								TCRBD01,TCRBD02	TCRBD01-01,TCRBD02-01		TCRBJ02-02*01	TCRBJ02	TCRBJ02-02	01				3	5	8	0	0	4	39	-1	53	57	62	2	In	VDJ
TTGGCTGCTCCCTCCCAGACATCTGTGTACTTCTGTGCCTGCGCAAAGAGCGATATGGTCAACACCGGGGAGCTGTTTTTTGGAGAA	CACAKSDMVNTGELFF	6	8.375677033893574E-5	48	TCRBV06-06	TCRBV06	TCRBV06-06				01,04	TCRBD02-01	TCRBD02	TCRBD02-01				01,02	TCRBJ02-02*01	TCRBJ02	TCRBJ02-02	01				11	8	6	6	9	2	33	39	48	52	60	6	In	VDJ
CTGAATGTGAACGCCTTGTTGCTGGGGGACTCGGCCCTCTATCTCTGTGCCAGCAGCTTCGGCAATCAGCCCCAGCATTTTGGTGAT	CASSFGNQPQHF	2	2.791892344631191E-5	36	TCRBV05-06*01	TCRBV05	TCRBV05-06	01				TCRBD02-01	TCRBD02	TCRBD02-01				01,02	TCRBJ01-05*01	TCRBJ01	TCRBJ01-05	01				2	0	8	6	0	2	45	-1	59	-1	61	2	In	VDJ
NNNNNCTCTGAAGATCCGGTCCACAAAGCTGGAGGACTCAGCCATGTACTTCTGTGCCAGCGGCGCCCTTCGCGGGTTTCAGGTGAT		2	2.791892344631191E-5	29	TCRBV02-01	TCRBV02	TCRBV02-01				01,03	TCRBD02-01	TCRBD02	TCRBD02-01				01,02	TCRBJ01-05*01	TCRBJ01	TCRBJ01-05	01				8	5	7	4	10	22	52	61	71	76	81	2	Out	VDJ
AATTCCCTGGAGCTTGGTGACTCTGCTGTGTATTTCTGTGCCAGCAGCCAAGGCGCGGGCAGGGCTTTTGGCTACACCTTCGGTTCG	CASSQGAGRAFGYTF	2	2.791892344631191E-5	45	TCRBV03-01/03-02*01	TCRBV03	TCRBV03-01/03-02	01								TCRBD01,TCRBD02	TCRBD01-01,TCRBD02-01		TCRBJ01-02*01	TCRBJ01	TCRBJ01-02	01				1	4	4	3	7	7	36	52	59	64	68	2	In	VDJ
AATCTTCACATCAATTCCCTGGAGCTTGGTGACTCTGCTGTGTATTTCTGTGCCAGCAGCCAAGTAACTGGCTACACCTTCGGTTCG	CASSQVTGYTF	2	2.791892344631191E-5	33	TCRBV03-01/03-02*01	TCRBV03	TCRBV03-01/03-02	01								TCRBD01,TCRBD02	TCRBD01-01,TCRBD02-01		TCRBJ01-02*01	TCRBJ01	TCRBJ01-02	01				1	0	3	7	2	7	48	64	66	-1	68	2	In	VDJ
AACATGAGCCCTGAAGACAGCAGCATATATCTCTGCAGCGTTGAAGGTTATGGACAGGGAATGGCCTACGAGCAGTACTTCGGGCCG	CSVEGYGQGMAYEQYF	5	6.979730861577978E-5	48	TCRBV29-01	TCRBV29	TCRBV29-01				01,02	TCRBD01-01*01	TCRBD01	TCRBD01-01	01				TCRBJ02-07*01	TCRBJ02	TCRBJ02-07	01				1	5	1	3	5	2	33	46	51	59	64	5	In	VDJ
CTGGAGTCCGCCAGCACCAACCAGACATCTATGTACCTCTGTGCCAGCAGGGTAGCGGGGGGTGTGAGAGAGCAGTACTTCGGGCCG	CASRVAGGVREQYF	1	1.3959461723155955E-5	42	TCRBV28-01*01	TCRBV28	TCRBV28-01	01				TCRBD02-01*01	TCRBD02	TCRBD02-01	01				TCRBJ02-07*01	TCRBJ02	TCRBJ02-07	01				6	7	5	1	2	7	39	50	52	62	69	1	In	VDJ
CTGATTCTGGAGTCCGCCAGCACCAACCAGACATCTATGTACCTCTGTGCCAGCAGTTCCTCTGGAAACACCATATATTTTGGAGAG	CASSSSGNTIYF	2	2.791892344631191E-5	36	TCRBV28-01*01	TCRBV28	TCRBV28-01	01											TCRBJ01-03*01	TCRBJ01	TCRBJ01-03	01				4	1	0	0	0	0	45	-1	-1	58	59	2	In	VJ
CCCTCAGAACCCAGGGACTCAGCTGTGTACTTCTGTGCCAGCAGTCCCCGGACAGTATACTCTGGAAACACCATATATTTTGGAGAG	CASSPRTVYSGNTIYF	2	2.791892344631191E-5	48	TCRBV12	TCRBV12				TCRBV12-03/12-04,TCRBV12-04		TCRBD01-01*01	TCRBD01	TCRBD01-01	01				TCRBJ01-03*01	TCRBJ01	TCRBJ01-03	01				5	4	1	5	4	0	33	45	49	55	59	2	In	VDJ
AACCTGAGCTCTCTGGAGCTGGGGGACTCAGCTTTGTATTTCTGTGCCAGCAGCGTAGAAGCGTGGGAGACCCAGTACTTCGGGCCA	CASSVEAWETQYF	9	1.256351555084036E-4	39	TCRBV09-01*01	TCRBV09	TCRBV09-01	01				TCRBD02-01	TCRBD02	TCRBD02-01				01,02	TCRBJ02-05*01	TCRBJ02	TCRBJ02-05	01				0	3	6	6	1	5	42	58	59	63	66	9	In	VDJ
GCTGAATGTGAACGCCTTGGAGCTGGACGACTCGGCCCTGTATCTCTGTGCCAGCAGCTTGTCACGGCTGAAGCTTTCTTTGGACAA		2	2.791892344631191E-5	35	TCRBV05-04*01	TCRBV05	TCRBV05-04	01				TCRBD02-01	TCRBD02	TCRBD02-01				01,02	TCRBJ01-01*01	TCRBJ01	TCRBJ01-01	01				1	0	8	5	3	6	46	61	64	-1	67	2	Out	VDJ
ACTGTGACATCGGCCCAAAAGAACCCGACAGCTTTCTATCTCTGTGCCAGTAAAAAAGAGTTTAACACTGAAGCTTTCTTTGGACAA	CASKKEFNTEAFF	2	2.791892344631191E-5	39	TCRBV19-01*01	TCRBV19	TCRBV19-01	01				TCRBD02-01*02	TCRBD02	TCRBD02-01	02				TCRBJ01-01*01	TCRBJ01	TCRBJ01-01	01				7	3	11	2	5	2	42	52	57	60	63	2	In	VDJ
ACAGTGACCAGTGCCCATCCTGAAGACAGCAGCTTCTACATCTGCAGTGCTAGTACTCAGGGGAGGAGGCCCCAGCATTTTGGTGAT	CSASTQGRRPQHF	2	2.791892344631191E-5	39	TCRBV20-01*04	TCRBV20	TCRBV20-01	04								TCRBD01,TCRBD02	TCRBD01-01,TCRBD02-01		TCRBJ01-05*01	TCRBJ01	TCRBJ01-05	01				2	5	4	2	3	9	42	54	57	63	68	2	In	VDJ
CTGATTCTGGAGTCCGCCAGCACCAACCAGACATCTATGTACCTCTGTGCCAGCAGACCCCTTCTACAGCCCCAGCATTTTGGTGAT	CASRPLLQPQHF	2	2.791892344631191E-5	36	TCRBV28-01*01	TCRBV28	TCRBV28-01	01				TCRBD02-01	TCRBD02	TCRBD02-01				01,02	TCRBJ01-05*01	TCRBJ01	TCRBJ01-05	01				6	0	4	9	7	7	45	56	63	-1	66	2	In	VDJ
CTGAGTTCTAAGAAGCTCCTTCTCAGTGACTCTGGCTTCTATCTCTGTGCCTGGAGTCTCGGGGTAATTGGCTACACCTTCGGTTCG	CAWSLGVIGYTF	2	2.791892344631191E-5	36	TCRBV30-01*01	TCRBV30	TCRBV30-01	01				TCRBD02-01*01	TCRBD02	TCRBD02-01	01				TCRBJ01-02*01	TCRBJ01	TCRBJ01-02	01				2	4	8	3	2	7	45	57	59	64	68	2	In	VDJ
ATCCTGGAGTCGCCCAGCCCCAACCAGACCTCTCTGTACTTCTGTGCCAGCAGTTGGACCCGGCGGTATGGCTACACCTTCGGTTCG	CASSWTRRYGYTF	2	2.791892344631191E-5	39	TCRBV27-01*01	TCRBV27	TCRBV27-01	01								TCRBD01,TCRBD02	TCRBD01-01,TCRBD02-01		TCRBJ01-02*01	TCRBJ01	TCRBJ01-02	01				4	7	1	7	0	5	42	-1	55	59	66	2	In	VDJ
AGGCTGGAGTTGGCTGCTCCCTCCCAGACATCTGTGTACTTCTGTGCCAGCAGTCCACCCGGTTTCTATGGCTACACCTTCGGTTCG	CASSPPGFYGYTF	3	4.187838516946787E-5	39	TCRBV06-06*04	TCRBV06	TCRBV06-06	04				TCRBD02-01	TCRBD02	TCRBD02-01				01,02	TCRBJ01-02*01	TCRBJ01	TCRBJ01-02	01				4	3	8	5	4	4	42	55	59	62	65	3	In	VDJ
CCCTCACGTTGGCGTCTGCTGTACCCTCTCAGACATCTGTGTACTTCTGTGCCAGCCCTCGACAGCTATGGCTACACCTTCGGTTCG		8	1.1167569378524764E-4	34	TCRBV06-04*01	TCRBV06	TCRBV06-04	01				TCRBD01-01*01	TCRBD01	TCRBD01-01	01				TCRBJ01-02*01	TCRBJ01	TCRBJ01-02	01				8	0	2	5	4	4	47	56	60	-1	65	8	Out	VDJ
AAGATCCAGCCTGCAGAGCTTGGGGACTCGGCCGTGTATCTCTGTGCCAGCAGCGACGGGCTCCGGCGCGAGCAGTACTTCGGGCCG	CASSDGLRREQYF	1	1.3959461723155955E-5	39	TCRBV11-03*01	TCRBV11	TCRBV11-03	01								TCRBD01,TCRBD02	TCRBD01-01,TCRBD02-01		TCRBJ02-07*01	TCRBJ02	TCRBJ02-07	01				5	7	8	0	3	6	42	54	57	61	68	1	In	VDJ
ACAGTGACCAGTGCCCATCCTGAAGACAGCAGCTTCTACATCTGCAGTGCATTTGGGGGAACTGGAAACACCATATATTTTGGAGAG	CSAFGGTGNTIYF	5	6.979730861577978E-5	39	TCRBV20	TCRBV20				TCRBV20-01,TCRBV20-or09_02						TCRBD01,TCRBD02	TCRBD01-01,TCRBD02-01		TCRBJ01-03*01	TCRBJ01	TCRBJ01-03	01				6	2	6	1	4	2	42	50	54	59	61	5	In	VDJ
GTGAACGCCTTGTTGCTGGGGGACTCGGCCCTCTATCTCTGTGCCAGCTCCCCGGGAGGGGCAATAGACATTCAGTACTTCGGCGCC	CASSPGGAIDIQYF	2	2.791892344631191E-5	42	TCRBV05-06*01	TCRBV05	TCRBV05-06	01				TCRBD02-01*02	TCRBD02	TCRBD02-01	02				TCRBJ02-04*01	TCRBJ02	TCRBJ02-04	01				7	7	8	0	4	8	39	48	52	60	67	2	In	VDJ
ACAGTGACCAGTGCCCATCCTGAAGACAGCAGCTTCTACATCTGCAGTGCCCCGACTAGCGGGCGGGGTGAGCAGTTCTTCGGGCCA	CSAPTSGRGEQFF	5	6.979730861577978E-5	39	TCRBV20	TCRBV20				TCRBV20-01,TCRBV20-or09_02		TCRBD02-01	TCRBD02	TCRBD02-01				01,02	TCRBJ02-01*01	TCRBJ02	TCRBJ02-01	01				6	5	2	4	3	9	42	50	53	63	68	5	In	VDJ
GAGTCGCCCAGCCCCAACCAGACCTCTCTGTACTTCTGTGCCAGCAGCCTCTGGGGGGCGGGGCCACACGAGCAGTTCTTCGGGCCA	CASSLWGAGPHEQFF	6	8.375677033893574E-5	45	TCRBV27-01*01	TCRBV27	TCRBV27-01	01								TCRBD01,TCRBD02	TCRBD01-01,TCRBD02-01		TCRBJ02-01*01	TCRBJ02	TCRBJ02-01	01				6	10	6	0	6	10	36	47	53	59	69	6	In	VDJ
ATTCTGGAGTCCGCCAGCACCAACCAGACATCTATGTACCTCTGTGCCAGCAGGGACACTAACACCGGGGAGCTGTTTTTTGGAGAA	CASRDTNTGELFF	2	2.791892344631191E-5	39	TCRBV28-01*01	TCRBV28	TCRBV28-01	01				TCRBD01-01*01	TCRBD01	TCRBD01-01	01				TCRBJ02-02*01	TCRBJ02	TCRBJ02-02	01				6	2	1	6	0	2	42	-1	53	58	60	2	In	VDJ
ACGCCTTGTTGCTGGGGGACTCGGCCCTGTATCTCTGTGCCAGCAGCCACCAGGGCCCCTGGGAACACTGAAGCTTTCTTTGGACAA		2	2.791892344631191E-5	46	TCRBV05-05*01	TCRBV05	TCRBV05-05	01				TCRBD01-01*01	TCRBD01	TCRBD01-01	01				TCRBJ01-01*01	TCRBJ01	TCRBJ01-01	01				4	7	4	3	3	1	35	47	50	55	62	2	Out	VDJ
CTGAAGGTGCAGCCTGCAGAACTGGAGGATTCTGGAGTTTATTTCTGTGCCAGCAGCCCCCCATACAGGCCCGGTTCCTTTGGCAGT	CASSPPYRPGSF	2	2.791892344631191E-5	36	TCRBV14-01*01	TCRBV14	TCRBV14-01	01				TCRBD01-01*01	TCRBD01	TCRBD01-01	01				TCRBJ01-04*01	TCRBJ01	TCRBJ01-04	01				4	9	3	4	6	20	45	58	64	69	78	2	In	VDJ
GCCTTGGAGCTGGAGGACTCGGCCCTGTATCTCTGTGCCAGCAGCTCGGGACAGGGGAGAAGCAATCAGCCCCAGCATTTTGGTGAT	CASSSGQGRSNQPQHF	2	2.791892344631191E-5	48	TCRBV05-08*01	TCRBV05	TCRBV05-08	01				TCRBD01-01*01	TCRBD01	TCRBD01-01	01				TCRBJ01-05*01	TCRBJ01	TCRBJ01-05	01				3	3	0	2	1	1	33	46	47	57	60	2	In	VDJ
ATCCAGCCCTCAGAACCCAGGGACTCAGCTGTGTACTTCTGTGCCAGCAGCAAAGAAGGGGGCAGCTATGGCTACACCTTCGGTTCG	CASSKEGGSYGYTF	2	2.791892344631191E-5	42	TCRBV12	TCRBV12				TCRBV12-03/12-04,TCRBV12-04		TCRBD01-01*01	TCRBD01	TCRBD01-01	01				TCRBJ01-02*01	TCRBJ01	TCRBJ01-02	01				6	2	5	0	6	4	39	50	56	63	65	2	In	VDJ
AAGATCCAGCCCTCAGAACCCAGGGACTCAGCTGTGTACTTCTGTGCCAGCAGTTTGGTCTACTCCTACGAGCAGTACTTCGGGCCG	CASSLVYSYEQYF	4	5.583784689262382E-5	39	TCRBV12-03/12-04*01	TCRBV12	TCRBV12-03/12-04	01				TCRBD02-01	TCRBD02	TCRBD02-01				01,02	TCRBJ02-07*01	TCRBJ02	TCRBJ02-07	01				3	0	4	9	3	0	42	56	59	-1	62	4	In	VDJ
CTGAAGATCCGGTCCACAAAGCTGGAGGACTCAGCCATGTACTTCTGTGCCAGCAGTGAGGGTGGAAACACCATATATTTTGGAGAG	CASSEGGNTIYF	7	9.771623206209168E-5	36	TCRBV02-01	TCRBV02	TCRBV02-01				01,03					TCRBD01,TCRBD02	TCRBD01-01,TCRBD02-01		TCRBJ01-03*01	TCRBJ01	TCRBJ01-03	01				3	0	0	9	0	3	45	-1	59	-1	62	7	In	VDJ
CTGGAGCTGGGGGACTCAGCTTTGTATTTCTGTGCCAGCAGCGTAGTCGGCAGACCTGCTCCTGGAAACACCATATATTTTGGAGAG	CASSVVGRPAPGNTIYF	2	2.791892344631191E-5	51	TCRBV09-01*01	TCRBV09	TCRBV09-01	01								TCRBD01,TCRBD02	TCRBD01-01,TCRBD02-01		TCRBJ01-03*01	TCRBJ01	TCRBJ01-03	01				0	6	2	7	6	2	30	46	52	55	61	2	In	VDJ
TCCCTGGAGCTTGGTGACTCTGCTGTGTATTTCTGTGCCAGCAGCCAAGGGTGGACAGCCAATAATTCACCCCTCCACTTTGGGAAC	CASSQGWTANNSPLHF	2	2.791892344631191E-5	48	TCRBV03-01/03-02*01	TCRBV03	TCRBV03-01/03-02	01				TCRBD01-01*01	TCRBD01	TCRBD01-01	01				TCRBJ01-06*02	TCRBJ01	TCRBJ01-06	02				1	3	1	5	3	5	33	49	52	58	61	2	In	VDJ
GTGACCAGTGCCCATCCTGAAGACAGCAGCTTCTACATCTGCAGTGCTAGAGTAGGGCTAGTCGCCGGGGAGCTGTTTTTTGGAGAA	CSARVGLVAGELFF	2	2.791892344631191E-5	42	TCRBV20	TCRBV20				TCRBV20-01,TCRBV20-or09_02						TCRBD01,TCRBD02	TCRBD01-01,TCRBD02-01		TCRBJ02-02*01	TCRBJ02	TCRBJ02-02	01				1	7	5	3	1	6	39	52	53	57	64	2	In	VDJ
NNNNNNNNTGAAGATCCAGCCCTCAGAACCCAGGGACTCAGCTGTGTACTTCTGTGCCAGCTCGCCGGGGAGCTGTTTTTTGGAGAA		3	4.187838516946787E-5	29	TCRBV12-03/12-04*01	TCRBV12	TCRBV12-03/12-04	01				TCRBD02-01	TCRBD02	TCRBD02-01				01,02	TCRBJ02-02*01	TCRBJ02	TCRBJ02-02	01				8	0	8	6	1	6	52	61	62	-1	64	3	Out	VDJ
CCACGGAGTCAGGGGACACAGCACTGTATTTCTGTGCCAGCAGTGACTAGCGGGGGGGCGGAGACCGGGGAGCTGTTTTTTGGAGAA		2	2.791892344631191E-5	49	TCRBV21-01*01	TCRBV21	TCRBV21-01	01				TCRBD02-01*01	TCRBD02	TCRBD02-01	01				TCRBJ02-02*01	TCRBJ02	TCRBJ02-02	01				6	5	2	0	1	5	32	43	44	58	63	2	Out	VDJ
ATCCAGCGCACAGAGCAGCGGGACTCGGCCATGTATCGCTGTGCCAGCAGCCCCTGGACAGGGAACACTGAAGCTTTCTTTGGACAA	CASSPWTGNTEAFF	5	6.979730861577978E-5	42	TCRBV07-06*01	TCRBV07	TCRBV07-06	01				TCRBD01-01*01	TCRBD01	TCRBD01-01	01				TCRBJ01-01*01	TCRBJ01	TCRBJ01-01	01				5	0	1	4	4	1	39	51	55	-1	62	5	In	VDJ
CCCAGCCCCAACCAGACCTCTCTGTACTTCTGTGCCAGCAGCCCCGATCCCAGAAGGGCAACTAATGAAAAACTGTTTTTTGGCAGT	CASSPDPRRATNEKLFF	2	2.791892344631191E-5	51	TCRBV27-01*01	TCRBV27	TCRBV27-01	01								TCRBD01,TCRBD02	TCRBD01-01,TCRBD02-01		TCRBJ01-04*01	TCRBJ01	TCRBJ01-04	01				6	0	5	3	13	0	30	41	54	-1	58	2	In	VDJ
NNNNNNNTGTCGGCTGCTCCCTCCCAGACATCTGTGTACTTCTGTGCCAGCAGTTTAACCGGGGAGAGTGGCTACACCTTCGGTTCG	CASSLTGESGYTF	2	2.791892344631191E-5	39	TCRBV06-05*01	TCRBV06	TCRBV06-05	01				TCRBD02-01	TCRBD02	TCRBD02-01				01,02	TCRBJ01-02*01	TCRBJ01	TCRBJ01-02	01				4	4	8	3	4	7	42	55	59	64	68	2	In	VDJ
CCAGCCTGCAGAGCTTGGGGACTCGGCCGTGTATCTCTGTGCCAGCAGCTCCCCGACAAGGGGTACTATGGCTACACCTTCGGTTCG		1	1.3959461723155955E-5	44	TCRBV11-03*01	TCRBV11	TCRBV11-03	01				TCRBD01-01*01	TCRBD01	TCRBD01-01	01				TCRBJ01-02*01	TCRBJ01	TCRBJ01-02	01				4	1	5	2	8	3	37	50	58	63	64	1	Out	VDJ
CTGATTCTGGAGTCCGCCAGCACCAACCAGACATCTATGTACCTCTGTGCCAGCAGTCTTGCAGGCAGAGGCTACACCTTCGGTTCG	CASSLAGRGYTF	2	2.791892344631191E-5	36	TCRBV28-01*01	TCRBV28	TCRBV28-01	01				TCRBD01-01*01	TCRBD01	TCRBD01-01	01				TCRBJ01-02*01	TCRBJ01	TCRBJ01-02	01				5	4	4	4	4	8	45	57	61	65	69	2	In	VDJ
AGTCGCCCAGCCCCAACCAGACCTCTCTGTACTTCTGTGCCAGCAGTTTTGGGCTAGCGTCCCTCCTACGAGCAGTACTTCGGGCCG		2	2.791892344631191E-5	46	TCRBV27-01*01	TCRBV27	TCRBV27-01	01				TCRBD02-01	TCRBD02	TCRBD02-01				01,02	TCRBJ02-07*01	TCRBJ02	TCRBJ02-07	01				3	3	4	6	4	0	35	49	53	59	62	2	Out	VDJ
CAGCGCACAGAGCAGGGGGACTCGGCCATGTATCTCTGTGCCAGCAGCTAAGTGACAGGGAACTCCTACGAGCAGTACTTCGGGCCG	CASS*VTGNSYEQYF	2	2.791892344631191E-5	45	TCRBV07-09*01	TCRBV07	TCRBV07-09	01				TCRBD01-01*01	TCRBD01	TCRBD01-01	01				TCRBJ02-07*01	TCRBJ02	TCRBJ02-07	01				4	2	2	3	4	0	36	49	53	60	62	2	Stop	VDJ
AAGATCCAGCCCTCAGAACCCAGGGACTCAGCTGTGTACTTCTGTGCCAGCAGTTTGGGGATCGGGGAGACCCAGTACTTCGGGCCA	CASSLGIGETQYF	4	5.583784689262382E-5	39	TCRBV12-03/12-04*01	TCRBV12	TCRBV12-03/12-04	01								TCRBD01,TCRBD02	TCRBD01-01,TCRBD02-01		TCRBJ02-05*01	TCRBJ02	TCRBJ02-05	01				3	5	0	8	1	5	42	56	57	61	66	4	In	VDJ
CCTGCAGAACTGGAGGATTCTGGAGTTTATTTCTGTGCCAGCAGCCAAGAGGCAGGGCTCTTAACCGGGGAGCTGTTTTTTGGAGAA	CASSQEAGLLTGELFF	4	5.583784689262382E-5	48	TCRBV14-01*01	TCRBV14	TCRBV14-01	01				TCRBD01-01*01	TCRBD01	TCRBD01-01	01				TCRBJ02-02*01	TCRBJ02	TCRBJ02-02	01				0	6	4	3	2	5	33	50	52	57	63	4	In	VDJ
AGTTCTAAGAAGCTCCTCCTCAGTGACTCTGGCTTCTATCTCTGTGCCGGGCGTTCTACTCTTCGGACTGAAGCTTTCTTTGGACAA	CAGRSTLRTEAFF	4	5.583784689262382E-5	39	TCRBV30-01*02	TCRBV30	TCRBV30-01	02				TCRBD01-01*01	TCRBD01	TCRBD01-01	01				TCRBJ01-01*01	TCRBJ01	TCRBJ01-01	01				8	14	8	0	0	5	42	-1	48	52	66	4	In	VDJ
CCTTGGAGCTGGACGACTCGGCCCTGTATCTCTGTGCCAGCAGCTTGGTAGGACCCCTATAGCAATCAGCCCCAGCATTTTGGTGAT		2	2.791892344631191E-5	49	TCRBV05-04*01	TCRBV05	TCRBV05-04	01								TCRBD01,TCRBD02	TCRBD01-01,TCRBD02-01		TCRBJ01-05*01	TCRBJ01	TCRBJ01-05	01				0	5	1	7	2	0	32	48	50	54	59	2	Out	VDJ
NNNNTGAAGATCCAGCCCTCAGAACCCAGGGACTCAGCTGTGTACTTCTGTGCCAGCAGTTTAGGAGGAGGGATTGCCTTCGGTTCG	CASSLGGGIAF	2	2.791892344631191E-5	33	TCRBV12-03/12-04*01	TCRBV12	TCRBV12-03/12-04	01				TCRBD02-01*02	TCRBD02	TCRBD02-01	02				TCRBJ01-02*01	TCRBJ01	TCRBJ01-02	01				1	4	10	0	2	15	48	64	66	72	76	2	In	VDJ
CTACACACCCTGCAGCCAGAAGACTCGGCCCTGTATCTCTGTGCCAGCAGCCAAGGGGGCGCAGGGTATGGCTACACCTTCGGTTCG	CASSQGGAGYGYTF	2	2.791892344631191E-5	42	TCRBV04-02*01	TCRBV04	TCRBV04-02	01				TCRBD01-01*01	TCRBD01	TCRBD01-01	01				TCRBJ01-02*01	TCRBJ01	TCRBJ01-02	01				1	0	4	3	6	5	39	55	61	-1	66	2	In	VDJ
ATCAATTCCCTGGAGCTTGGTGACTCTGCTGTGTATTTCTGTGCCAGCAGCCAAGGATTGACTGGCTATGGCTACACCTTCGGTTCG	CASSQGLTGYGYTF	2	2.791892344631191E-5	42	TCRBV03-01/03-02*01	TCRBV03	TCRBV03-01/03-02	01				TCRBD02-01	TCRBD02	TCRBD02-01				01,02	TCRBJ01-02*01	TCRBJ01	TCRBJ01-02	01				1	2	2	10	4	4	39	55	59	63	65	2	In	VDJ
NNNNNNNTGTCGGCTGCTCCCTCCCAGACATCTGTGTACTTCTGTGCCAGCAGTTACTCCGGGCGCTATGGCTACACCTTCGGTTCG	CASSYSGRYGYTF	7	9.771623206209168E-5	39	TCRBV06-05*01	TCRBV06	TCRBV06-05	01								TCRBD01,TCRBD02	TCRBD01-01,TCRBD02-01		TCRBJ01-02*01	TCRBJ01	TCRBJ01-02	01				0	1	8	0	1	4	42	59	60	64	65	7	In	VDJ
AAGATCCAGCCTGCAGAGCTTGGGGACTCGGCCGTGTATCTCTGTGCCAGCACCCCGACAGGGAGCTATGGCTACACCTTCGGTTCG	CASTPTGSYGYTF	1	1.3959461723155955E-5	39	TCRBV11-03*01	TCRBV11	TCRBV11-03	01				TCRBD01-01*01	TCRBD01	TCRBD01-01	01				TCRBJ01-02*01	TCRBJ01	TCRBJ01-02	01				7	2	2	3	4	4	42	52	56	63	65	1	In	VDJ
CGTCTGCTGTACCCTCTCAGACATCTGTGTACTTCTGTGCCAGCAGTGAGGGCAGAATAAGAGAACTATGGCTACACCTTCGGTTCG		2	2.791892344631191E-5	46	TCRBV06-04*01	TCRBV06	TCRBV06-04	01				TCRBD01-01*01	TCRBD01	TCRBD01-01	01				TCRBJ01-02*01	TCRBJ01	TCRBJ01-02	01				3	10	8	0	0	2	35	-1	49	53	63	2	Out	VDJ
CCTGCAGAGCTTGAGGACTCGGCCGTGTATCTCTGTGCCAGCAGCCGTTTTACCAGGTCAAAAACAAATGGCTACACCTTCGGTTCG	CASSRFTRSKTNGYTF	1	1.3959461723155955E-5	48	TCRBV11	TCRBV11				TCRBV11-02,TCRBV11-03		TCRBD01-01*01	TCRBD01	TCRBD01-01	01				TCRBJ01-02*01	TCRBJ01	TCRBJ01-02	01				5	10	4	4	8	6	33	45	53	57	67	1	In	VDJ
AATGTGAACGCCTTGGAGCTGGACGACTCGGCCCTGTATCTCTGTGCCAGCAGCGCCAACTATGGTTACGAGCAGTACTTCGGGCCG	CASSANYGYEQYF	1	1.3959461723155955E-5	39	TCRBV05-04*01	TCRBV05	TCRBV05-04	01				TCRBD02-01	TCRBD02	TCRBD02-01				01,02	TCRBJ02-07*01	TCRBJ02	TCRBJ02-07	01				4	4	3	9	4	4	42	54	58	62	66	1	In	VDJ
NTGAAGATCCAGCCCTCAGAACCCAGGGACTCAGCTGTGTACTTCTGTGCCAGCAGGCCCGACAGCTACGAGCAGTACTTCGGGCCG	CASRPDSYEQYF	2	2.791892344631191E-5	36	TCRBV12-03/12-04*01	TCRBV12	TCRBV12-03/12-04	01				TCRBD01-01*01	TCRBD01	TCRBD01-01	01				TCRBJ02-07*01	TCRBJ02	TCRBJ02-07	01				6	0	2	5	4	3	45	56	60	-1	65	2	In	VDJ
TCTCTGGAGCTGGGGGACTCAGCTTTGTATTTCTGTGCCAGCAGCGGAGGACGGGGGACAGGGTATTCACCCCTCCACTTTGGGAAC	CASSGGRGTGYSPLHF	2	2.791892344631191E-5	48	TCRBV09-01*01	TCRBV09	TCRBV09-01	01				TCRBD01-01*01	TCRBD01	TCRBD01-01	01				TCRBJ01-06*02	TCRBJ01	TCRBJ01-06	02				3	1	0	3	8	8	33	46	54	63	64	2	In	VDJ
GTGACCAGTGCCCATCCTGAAGACAGCAGCTTCTACATCTGCAGTGCTGATTCGACAGGGAAGGGAACACCCCTCCACTTTGGGAAC	CSADSTGKGTPLHF	5	6.979730861577978E-5	42	TCRBV20	TCRBV20				TCRBV20-01,TCRBV20-or09_02		TCRBD01-01*01	TCRBD01	TCRBD01-01	01				TCRBJ01-06*02	TCRBJ01	TCRBJ01-06	02				5	7	2	3	5	11	39	48	53	60	67	5	In	VDJ
TTGGAGCTGGGGGACTCGGCCCTTTATCTTTGCGCCAGCAGCTTGGTTAAGGGACAGCCACTCCAAGAGACCCAGTACTTCGGGCCA	CASSLVKGQPLQETQYF	3	4.187838516946787E-5	51	TCRBV05-01*01	TCRBV05	TCRBV05-01	01				TCRBD01-01*01	TCRBD01	TCRBD01-01	01				TCRBJ02-05*01	TCRBJ02	TCRBJ02-05	01				0	5	0	5	4	1	30	46	50	57	62	3	In	VDJ
CCTGCAGAGCTTGAGGACTCGGCCGTGTATCTCTGTGCCAGCAGCTCCAGGAGGAGGGGTGGCACCGGGGAGCTGTTTTTTGGAGAA	CASSSRRRGGTGELFF	4	5.583784689262382E-5	48	TCRBV11	TCRBV11				TCRBV11-02,TCRBV11-03		TCRBD02-01*02	TCRBD02	TCRBD02-01	02				TCRBJ02-02*01	TCRBJ02	TCRBJ02-02	01				4	4	10	0	6	4	33	46	52	58	62	4	In	VDJ
GTGACATCGGCCCAAAAGAACCCGACAGCTTTCTATCTCTGTGCCAGTGTACAGGGGAAAGACACCGGGGAGCTGTTTTTTGGAGAA	CASVQGKDTGELFF	2	2.791892344631191E-5	42	TCRBV19-01*01	TCRBV19	TCRBV19-01	01				TCRBD01-01*01	TCRBD01	TCRBD01-01	01				TCRBJ02-02*01	TCRBJ02	TCRBJ02-02	01				8	4	3	2	2	3	39	48	50	57	61	2	In	VDJ
ACTGTGACATCGGCCCAAAAGAACCCGACAGCTTTCTATCTCTGTGCCAGTAGTATAGGCAGGAACACTGAAGCTTTCTTTGGACAA	CASSIGRNTEAFF	2	2.791892344631191E-5	39	TCRBV19-01*01	TCRBV19	TCRBV19-01	01				TCRBD01-01*01	TCRBD01	TCRBD01-01	01				TCRBJ01-01*01	TCRBJ01	TCRBJ01-01	01				1	0	4	5	1	1	42	58	59	-1	62	2	In	VDJ
CCCTCAGAACCCAGGGACTCAGCTGTGTACTTCTGTGCCAGCAGTTTTAATCTGGGGCTTCGGACTGAAAAACTGTTTTTTGGCAGT	CASSFNLGLRTEKLFF	2	2.791892344631191E-5	48	TCRBV12	TCRBV12				TCRBV12-03/12-04,TCRBV12-04		TCRBD01-01*01	TCRBD01	TCRBD01-01	01				TCRBJ01-04*01	TCRBJ01	TCRBJ01-04	01				3	7	7	0	6	7	33	47	53	58	65	2	In	VDJ
CGCCCAGCCCCAACCAGACCTCTCTGTACTTCTGTGCCAGCAGTCTATGGGGCAGGCGCAACTAATGAAAAACTGTTTTTTGGCAGT		2	2.791892344631191E-5	49	TCRBV27-01*01	TCRBV27	TCRBV27-01	01				TCRBD01-01*01	TCRBD01	TCRBD01-01	01				TCRBJ01-04*01	TCRBJ01	TCRBJ01-04	01				1	5	7	0	0	0	32	-1	48	53	58	2	Out	VDJ
TCCAGTCCACGGAGTCAGGGGACACAGCACTGTATTTCTGTGCCAGCAGCAAAGAGGAGGGGAAATCAGCCCCAGCATTTTGGTGAT		2	2.791892344631191E-5	43	TCRBV21-01*01	TCRBV21	TCRBV21-01	01				TCRBD02-01*02	TCRBD02	TCRBD02-01	02				TCRBJ01-05*01	TCRBJ01	TCRBJ01-05	01				1	2	10	0	1	4	38	54	55	61	63	2	Out	VDJ
CACATCAATTCCCTGGAGCTTGGTGACTCTGCTGTGTATTTCTGTGCCACCATGGACAGACGCTATGGTGGCTACACCTTCGGTTCG	CATMDRRYGGYTF	2	2.791892344631191E-5	39	TCRBV03-01/03-02*01	TCRBV03	TCRBV03-01/03-02	01				TCRBD01-01*01	TCRBD01	TCRBD01-01	01				TCRBJ01-02*01	TCRBJ01	TCRBJ01-02	01				10	9	1	5	4	7	42	49	53	59	68	2	In	VDJ
GTGAACGCCTTGTTGCTGGGGGACTCGGCCCTCTATCTCTGTGCCAGCAGCTTGGGGACAGGGGTAGGTGGCTACACCTTCGGTTCG	CASSLGTGVGGYTF	1	1.3959461723155955E-5	42	TCRBV05-06*01	TCRBV05	TCRBV05-06	01				TCRBD01-01*01	TCRBD01	TCRBD01-01	01				TCRBJ01-02*01	TCRBJ01	TCRBJ01-02	01				0	4	1	2	0	7	39	-1	55	64	68	1	In	VDJ
CCTGCAGAGCTTGAGGACTCGGCCGTGTATCTCTGTGCCAGCAGCCTTTGGGAAGGAGGCCTCCTCTATGGCTACACCTTCGGTTCG	CASSLWEGGLLYGYTF	11	1.5355407895471551E-4	48	TCRBV11	TCRBV11				TCRBV11-02,TCRBV11-03		TCRBD02-01*02	TCRBD02	TCRBD02-01	02				TCRBJ01-02*01	TCRBJ01	TCRBJ01-02	01				5	6	10	1	9	4	33	45	54	59	65	11	In	VDJ
ACAAAGCTGGAGGACTCAGCCATGTACTTCTGTGCCAGCAGTGAACCCTAGACTCCGAGGAGCTCCTACGAGCAGTACTTCGGGCCG	CASSEP*TPRSSYEQYF	14	1.9543246412418336E-4	51	TCRBV02-01	TCRBV02	TCRBV02-01				01,03	TCRBD02-01	TCRBD02	TCRBD02-01				01,02	TCRBJ02-07*01	TCRBJ02	TCRBJ02-07	01				2	8	2	10	5	0	30	45	50	54	62	14	Stop	VDJ
GTGAGCACCTTGGAGCTGGGGGACTCGGCCCTTTATCTTTGCGCCAGCAGCTTGGGACAGGGATCCTACGAGCAGTACTTCGGGCCG	CASSLGQGSYEQYF	2	2.791892344631191E-5	42	TCRBV05-01*01	TCRBV05	TCRBV05-01	01				TCRBD01-01*01	TCRBD01	TCRBD01-01	01				TCRBJ02-07*01	TCRBJ02	TCRBJ02-07	01				0	1	2	3	0	1	39	-1	55	62	63	2	In	VDJ
AATGTGAACGCCTTGTTGCTGGGGGACTCGGCCCTCTATCTCTGTGCCAGCAGCTTGGGTGTGACCTACGAGCAGTACTTCGGGCCG	CASSLGVTYEQYF	1	1.3959461723155955E-5	39	TCRBV05-06*01	TCRBV05	TCRBV05-06	01								TCRBD01,TCRBD02	TCRBD01-01,TCRBD02-01		TCRBJ02-07*01	TCRBJ02	TCRBJ02-07	01				0	0	2	8	4	2	42	58	62	-1	64	1	In	VDJ
AATTCCCTGGAGCTTGGTGACTCTGCTGTGTATTTCTGTGCCAGCAGCCAAGGGAGGGGCTCTGGAAACACCATATATTTTGGAGAG	CASSQGRGSGNTIYF	2	2.791892344631191E-5	45	TCRBV03-01/03-02*01	TCRBV03	TCRBV03-01/03-02	01				TCRBD02-01*02	TCRBD02	TCRBD02-01	02				TCRBJ01-03*01	TCRBJ01	TCRBJ01-03	01				1	1	10	0	0	0	36	-1	52	58	59	2	In	VDJ
CTGGAGTCCGCCAGCACCAACCAGACATCTATGTACCTCTGTGCCAGCAGGGGCGGACTGGCGGTTAAGACCCAGTACTTCGGGCCA	CASRGGLAVKTQYF	1	1.3959461723155955E-5	42	TCRBV28-01*01	TCRBV28	TCRBV28-01	01				TCRBD02-01	TCRBD02	TCRBD02-01				01,02	TCRBJ02-05*01	TCRBJ02	TCRBJ02-05	01				6	8	1	10	4	6	39	50	54	59	67	1	In	VDJ
CACACCCTGCAGCCAGAAGACTCGGCCCTGTATCTCTGTGCCAGCAGCCAGGCCGCGGGGGGGCTAAAGACCCAGTACTTCGGGCCA	CASSQAAGGLKTQYF	12	1.6751354067787147E-4	45	TCRBV04-02*01	TCRBV04	TCRBV04-02	01				TCRBD02-01*01	TCRBD02	TCRBD02-01	01				TCRBJ02-05*01	TCRBJ02	TCRBJ02-05	01				3	4	7	0	4	6	36	50	54	63	67	12	In	VDJ
CTTCACCTACACGCCCTGCAGCCAGAAGACTCAGCCCTGTATCTCTGCGCCAGCAGCCTGGGGGGCGGGGAGCTGTTTTTTGGAGAA	CASSLGGGELFF	18	2.512703110168072E-4	36	TCRBV04-01*01	TCRBV04	TCRBV04-01	01				TCRBD02-01*01	TCRBD02	TCRBD02-01	01				TCRBJ02-02*01	TCRBJ02	TCRBJ02-02	01				4	0	9	1	1	7	45	58	59	-1	65	18	In	VDJ
ATCCGGTCCACAAAGCTGGAGGACTCAGCCATGTACTTCTGTGCCAGCACCCGGACAGGGGGCCCCGGGGAGCTGTTTTTTGGAGAA	CASTRTGGPGELFF	2	2.791892344631191E-5	42	TCRBV02-01	TCRBV02	TCRBV02-01				01,03	TCRBD01-01*01	TCRBD01	TCRBD01-01	01				TCRBJ02-02*01	TCRBJ02	TCRBJ02-02	01				7	1	1	0	3	6	39	49	52	63	64	2	In	VDJ
CAGCCTGCAGAGCTTGGGGACTCGGCCGTGTATCTCTGTGCCAGCAGCCGGGACAGGGGGAACACCGGGGAGCTGTTTTTTGGAGAA	CASSRDRGNTGELFF	1	1.3959461723155955E-5	45	TCRBV11-03*01	TCRBV11	TCRBV11-03	01				TCRBD01-01*01	TCRBD01	TCRBD01-01	01				TCRBJ02-02*01	TCRBJ02	TCRBJ02-02	01				5	0	0	2	1	1	36	48	49	-1	59	1	In	VDJ
CGGTCCACAAAGCTGGAGGACTCAGCCATGTACTTCTGTGCCAGCGGTCCCTACAGGGACTTGGGCACTGAAGCTTTCTTTGGACAA	CASGPYRDLGTEAFF	2	2.791892344631191E-5	45	TCRBV02-01	TCRBV02	TCRBV02-01				01,03					TCRBD01,TCRBD02	TCRBD01-01,TCRBD02-01		TCRBJ01-01*01	TCRBJ01	TCRBJ01-01	01				8	7	3	3	7	4	36	45	52	58	65	2	In	VDJ
TCCTTGGAGCTGGGGGACTCAGCCCTGTACTTCTGTGCCAGCAGCGCGGCGGGGGACAGAGGTTACACTGAAGCTTTCTTTGGACAA	CASSAAGDRGYTEAFF	4	5.583784689262382E-5	48	TCRBV13-01*01	TCRBV13	TCRBV13-01	01								TCRBD01,TCRBD02	TCRBD01-01,TCRBD02-01		TCRBJ01-01*01	TCRBJ01	TCRBJ01-01	01				5	5	0	5	7	3	33	45	52	59	64	4	In	VDJ
CTGAGGATCCAGCAGGTAGTGCGAGGAGATTCGGCAGCTTATTTCTGTGCCAGCTCCCCCACGAACACTGAAGCTTTCTTTGGACAA	CASSPTNTEAFF	2	2.791892344631191E-5	36	TCRBV18-01*01	TCRBV18	TCRBV18-01	01								TCRBD01,TCRBD02	TCRBD01-01,TCRBD02-01		TCRBJ01-01*01	TCRBJ01	TCRBJ01-01	01				6	0	3	7	4	1	45	56	60	-1	62	2	In	VDJ
AGCTCTCTGGAGCTGGGGGACTCAGCTTTGTATTTCTGTGCCAGCAGCGTAGAAGGGCAGGATTGGGAGCCCCAGCATTTTGGTGAT	CASSVEGQDWEPQHF	9	1.256351555084036E-4	45	TCRBV09-01*01	TCRBV09	TCRBV09-01	01								TCRBD01,TCRBD02	TCRBD01-01,TCRBD02-01		TCRBJ01-05*01	TCRBJ01	TCRBJ01-05	01				0	6	4	4	5	8	36	52	57	61	67	9	In	VDJ
CAGCCAGAAGACTCGGCCCTGTATCTCTGCGCCAGCAGCCAAGATATTAATGTGGGGACAGGGATCCAGCCCCAGCATTTTGGTGAT	CASSQDINVGTGIQPQHF	2	2.791892344631191E-5	54	TCRBV04-03*01	TCRBV04	TCRBV04-03	01				TCRBD01-01*01	TCRBD01	TCRBD01-01	01				TCRBJ01-05*01	TCRBJ01	TCRBJ01-05	01				0	3	0	3	10	7	27	44	54	63	66	2	In	VDJ
AAGATCCAGCCTGCAGAGCTTGGGGACTCGGCCATGTATCTCTGTGCCAGCAGCTCAAGGGTGGGGGAACCCCAGCATTTTGGTGAT	CASSSRVGEPQHF	2	2.791892344631191E-5	39	TCRBV11-01*01	TCRBV11	TCRBV11-01	01								TCRBD01,TCRBD02	TCRBD01-01,TCRBD02-01		TCRBJ01-05*01	TCRBJ01	TCRBJ01-05	01				4	2	6	1	7	10	42	55	62	67	69	2	In	VDJ
AAGATCCAGCCCTCAGAACCCAGGGACTCAGCTGTGTACTTCTGTGCCAGCAGTCATCGGGACTCGGCAGTCTACACCTTCGGTTCG	CASSHRDSAVYTF	2	2.791892344631191E-5	39	TCRBV12-03/12-04*01	TCRBV12	TCRBV12-03/12-04	01				TCRBD02-01	TCRBD02	TCRBD02-01				01,02	TCRBJ01-02*01	TCRBJ01	TCRBJ01-02	01				5	7	0	10	4	10	42	54	58	64	71	2	In	VDJ
ATCCTGGAGTCGCCCAGCCCCAACCAGACCTCTCTGTACTTCTGTGCCAGCAGGCCGCAGGTTGGAGTTGGCTACACCTTCGGTTCG	CASRPQVGVGYTF	2	2.791892344631191E-5	39	TCRBV27-01*01	TCRBV27	TCRBV27-01	01								TCRBD01,TCRBD02	TCRBD01-01,TCRBD02-01		TCRBJ01-02*01	TCRBJ01	TCRBJ01-02	01				6	7	4	4	4	7	42	53	57	61	68	2	In	VDJ
GCAATCCTGTCCTCAGAACCGGGAGACACGGCACTGTATCTCTGCGCCAGCAGTTACGGGACAGGCTATGGCTACACCTTCGGTTCG	CASSYGTGYGYTF	2	2.791892344631191E-5	39	TCRBV23-01*01	TCRBV23	TCRBV23-01	01				TCRBD01-01*01	TCRBD01	TCRBD01-01	01				TCRBJ01-02*01	TCRBJ01	TCRBJ01-02	01				5	0	0	4	3	4	42	54	57	-1	65	2	In	VDJ
CGCTCACCAGGCCTGGGGGACGCAGCCATGTACCTGTGTGCCACCAGCGGGGGACAGGAGGTTTACTATGGCTACACCTTCGGTTCG	CATSGGQEVYYGYTF	1	1.3959461723155955E-5	45	TCRBV15-01*02	TCRBV15	TCRBV15-01	02				TCRBD01-01*01	TCRBD01	TCRBD01-01	01				TCRBJ01-02*01	TCRBJ01	TCRBJ01-02	01				5	6	0	4	2	3	36	48	50	58	64	1	In	VDJ
GTGAACGCCTTGGAGCTGGACGACTCGGCCCTGTATCTCTGTGCCAGCAGCTTGGTCGGGGTGGACTATGGCTACACCTTCGGTTCG	CASSLVGVDYGYTF	2	2.791892344631191E-5	42	TCRBV05-04*01	TCRBV05	TCRBV05-04	01				TCRBD02-01*01	TCRBD02	TCRBD02-01	01				TCRBJ01-02*01	TCRBJ01	TCRBJ01-02	01				0	3	8	3	1	3	39	55	56	61	64	2	In	VDJ
GAGCTTGGGGACTCGGCCATGTATCTCTGTGCCAGCAGCCCCTGAAGGCAGGGCACCTGGTCTAACTATGGCTACACCTTCGGTTCG	CASSP*RQGTWSNYGYTF	4	5.583784689262382E-5	54	TCRBV11	TCRBV11				TCRBV11-01,TCRBV11-03		TCRBD01-01*01	TCRBD01	TCRBD01-01	01				TCRBJ01-02*01	TCRBJ01	TCRBJ01-02	01				5	8	4	3	9	0	27	39	48	53	61	4	Stop	VDJ
GACATCCGCTCACCAGGCCTGGGGGACGCAGCCATGTACCTGTGTGCCACCAGCAGGACGGGAAACTATGGCTACACCTTCGGTTCG	CATSRTGNYGYTF	1	1.3959461723155955E-5	39	TCRBV15-01*02	TCRBV15	TCRBV15-01	02				TCRBD02-01*02	TCRBD02	TCRBD02-01	02				TCRBJ01-02*01	TCRBJ01	TCRBJ01-02	01				3	0	8	3	2	2	42	56	58	-1	63	1	In	VDJ
GAGGATCCAGCAGGTAGTGCGAGGAGATTCGGCAGCTTATTTCTGTGCCAGCTCACGGGACAAAACTATGGCTACACCTTCGGTTCG		17	2.3731084929365124E-4	38	TCRBV18-01*01	TCRBV18	TCRBV18-01	01				TCRBD01-01*01	TCRBD01	TCRBD01-01	01				TCRBJ01-02*01	TCRBJ01	TCRBJ01-02	01				4	1	0	6	0	2	43	-1	56	62	63	17	Out	VDJ
TGATCCTGGAGTCGCCCAGCCCCAACCAGACCTCTCTGTACTTCTGTGCCAGCACGAGGGAGGGAGGATGGCTACACCTTCGGTTCG		2	2.791892344631191E-5	37	TCRBV27-01*01	TCRBV27	TCRBV27-01	01				TCRBD02-01*02	TCRBD02	TCRBD02-01	02				TCRBJ01-02*01	TCRBJ01	TCRBJ01-02	01				7	3	9	0	3	6	44	54	57	64	67	2	Out	VDJ
CTGAATGTGAACGCCTTGTTGCTGGGGGACTCGGCCCTGTATCTCTGTGCCAGCAGCTACAGGGCTGGGGGCTACACCTTCGGTTCG	CASSYRAGGYTF	1	1.3959461723155955E-5	36	TCRBV05-05*01	TCRBV05	TCRBV05-05	01				TCRBD01-01*01	TCRBD01	TCRBD01-01	01				TCRBJ01-02*01	TCRBJ01	TCRBJ01-02	01				3	5	3	3	0	8	45	-1	58	64	69	1	In	VDJ
CTGGAGTCCGCCAGCACCAACCAGACATCTATGTACCTCTGTGCCAGCAGTTACCCCTCCGGGGGCGGGGAGCAGTACTTCGGGCCG	CASSYPSGGGEQYF	1	1.3959461723155955E-5	42	TCRBV28-01*01	TCRBV28	TCRBV28-01	01								TCRBD01,TCRBD02	TCRBD01-01,TCRBD02-01		TCRBJ02-07*01	TCRBJ02	TCRBJ02-07	01				4	3	6	0	8	7	39	52	60	66	69	1	In	VDJ
CTGATTCTGGAGTCCGCCAGCACCAACCAGACATCTATGTACCTCTGTGCCAGCAGTTTTCAGGGTCGCGAGCAGTACTTCGGGCCG	CASSFQGREQYF	1	1.3959461723155955E-5	36	TCRBV28-01*01	TCRBV28	TCRBV28-01	01				TCRBD01-01*01	TCRBD01	TCRBD01-01	01				TCRBJ02-07*01	TCRBJ02	TCRBJ02-07	01				3	3	4	3	1	6	45	59	60	65	68	1	In	VDJ
TCCGCCAGCACCAACCAGACATCTATGTACCTCTGTGCCAGCAGTTCCAGGGACGGCCCTAGCTCCTACGAGCAGTACTTCGGGCCG	CASSSRDGPSSYEQYF	3	4.187838516946787E-5	48	TCRBV28-01*01	TCRBV28	TCRBV28-01	01								TCRBD01,TCRBD02	TCRBD01-01,TCRBD02-01		TCRBJ02-07*01	TCRBJ02	TCRBJ02-07	01				4	8	0	7	3	0	33	46	49	54	62	3	In	VDJ
ATCAATTCCCTGGAGCTTGGTGACTCTGCTGTGTATTTCTGTGCCAGCAGCTTCGGGACAGGCACCTACGAGCAGTACTTCGGGCCG	CASSFGTGTYEQYF	4	5.583784689262382E-5	42	TCRBV03-01/03-02*01	TCRBV03	TCRBV03-01/03-02	01				TCRBD01-01*01	TCRBD01	TCRBD01-01	01				TCRBJ02-07*01	TCRBJ02	TCRBJ02-07	01				5	2	0	4	3	2	39	51	54	62	64	4	In	VDJ
TTGGAGCTGGGGGACTCGGCCCTTTATCTTTGCGCCAGCAGCCCAAATAGGAGTGGACTCAATCAGAACGAGCAGTACTTCGGGCCG	CASSPNRSGLNQNEQYF	2	2.791892344631191E-5	51	TCRBV05-01*01	TCRBV05	TCRBV05-01	01				TCRBD02-01	TCRBD02	TCRBD02-01				01,02	TCRBJ02-07*01	TCRBJ02	TCRBJ02-07	01				4	8	1	10	12	5	30	42	54	59	67	2	In	VDJ
CTACACACCCTGCAGCCAGAAGACTCGGCCCTGTATCTCTGTGCCAGCAGCCAAGAGAAACTATCTCTAAAGCAGTACTTCGGGCCG	CASSQEKLSLKQYF	3	4.187838516946787E-5	42	TCRBV04-02*01	TCRBV04	TCRBV04-02	01				TCRBD02-01	TCRBD02	TCRBD02-01				01,02	TCRBJ02-07*01	TCRBJ02	TCRBJ02-07	01				0	7	3	9	3	8	39	56	59	63	70	3	In	VDJ
NNNNTGTCGGCTGCTCCCTCCCAGACATCTGTGTACTTCTGTGCCAGCAGTTACTGGGATGGGGCCAACGTCCTGACTTTCGGGGCC	CASSYWDGANVLTF	2	2.791892344631191E-5	42	TCRBV06-05*01	TCRBV06	TCRBV06-05	01								TCRBD01,TCRBD02	TCRBD01-01,TCRBD02-01		TCRBJ02-06*01	TCRBJ02	TCRBJ02-06	01				1	0	0	8	0	3	39	-1	55	-1	59	2	In	VDJ
CAGCCTGCAGAGCTTGAGGACTCGGCCGTGTATCTCTGTGCCAGCAGCTTTCACCGGGGGCCGTACAATGAGCAGTTCTTCGGGCCA	CASSFHRGPYNEQFF	1	1.3959461723155955E-5	45	TCRBV11	TCRBV11				TCRBV11-02,TCRBV11-03						TCRBD01,TCRBD02	TCRBD01-01,TCRBD02-01		TCRBJ02-01*01	TCRBJ02	TCRBJ02-01	01				3	2	6	0	5	4	36	50	55	61	63	1	In	VDJ
NNNNNNNTGTCGGCTGCTCCCTCCCAGACATCTGTGTACTTCTGTGCCAGCAGTTATGACCCAGGGGAGACCCAGTACTTCGGGCCA	CASSYDPGETQYF	3	4.187838516946787E-5	39	TCRBV06-05*01	TCRBV06	TCRBV06-05	01				TCRBD01-01*01	TCRBD01	TCRBD01-01	01				TCRBJ02-05*01	TCRBJ02	TCRBJ02-05	01				3	0	4	3	5	5	42	56	61	-1	66	3	In	VDJ
CGGTCCACAAAGCTGGAGGACTCAGCCATGTACTTCTGTGCCAGCAGTGAAGGTGCTCTAAGCACAGATACGCAGTATTTTGGCCCA	CASSEGALSTDTQYF	8	1.1167569378524764E-4	45	TCRBV02-01	TCRBV02	TCRBV02-01				01,03	TCRBD02-01	TCRBD02	TCRBD02-01				01,02	TCRBJ02-03*01	TCRBJ02	TCRBJ02-03	01				1	0	4	9	5	0	36	52	57	-1	60	8	In	VDJ
AACCAGACCTCTCTGTACTTCTGTGCCAGCAGTTTATTCTCCCTAGCGGGGCTCAGGGGGAACACCGGGGAGCTGTTTTTTGGAGAA	CASSLFSLAGLRGNTGELFF	6	8.375677033893574E-5	60	TCRBV27-01*01	TCRBV27	TCRBV27-01	01				TCRBD02-01*01	TCRBD02	TCRBD02-01	01				TCRBJ02-02*01	TCRBJ02	TCRBJ02-02	01				1	8	4	3	5	1	21	37	42	51	59	6	In	VDJ
ATCCTGAGGATCCAGCAGGTAGTGCGAGGAGATTCGGCAGCTTATTTCTGTGCCAGCAGGGACAGGGTTGAAGCTTTCTTTGGACAA	CASRDRVEAFF	29	4.048243899715227E-4	33	TCRBV18-01*01	TCRBV18	TCRBV18-01	01				TCRBD01-01*01	TCRBD01	TCRBD01-01	01				TCRBJ01-01*01	TCRBJ01	TCRBJ01-01	01				8	1	0	3	1	7	48	57	58	67	68	29	In	VDJ
CACATCAATTCCCTGGAGCTTGGTGACTCTGCTGTGTATTTCTGTGCCAGCAGCCGAGGCCTTCTCACTGAAGCTTTCTTTGGACAA	CASSRGLLTEAFF	3	4.187838516946787E-5	39	TCRBV03-01/03-02*01	TCRBV03	TCRBV03-01/03-02	01				TCRBD02-01*02	TCRBD02	TCRBD02-01	02				TCRBJ01-01*01	TCRBJ01	TCRBJ01-01	01				4	6	11	1	0	4	42	-1	55	59	65	3	In	VDJ
CGGTCCACAAAGCTGGAGGACTCAGCCATGTACTTCTGTGCCAGCAGGTTCCCGTCGACAGGCAATCAGCCCCAGCATTTTGGTGAT	CASRFPSTGNQPQHF	2	2.791892344631191E-5	45	TCRBV02-01	TCRBV02	TCRBV02-01				01,03	TCRBD01-01*01	TCRBD01	TCRBD01-01	01				TCRBJ01-05*01	TCRBJ01	TCRBJ01-05	01				6	0	2	5	9	2	36	47	56	-1	61	2	In	VDJ
GTGAACGCCTTGGAGCTGGAGGACTCGGCCCTGTATCTCTGTGCCAGCAGCCTGGACCTAACTGTAACTGCTACCACCTTCGGTTCG	CASSLDLTVTATTF	1	1.3959461723155955E-5	42	TCRBV05-08*01	TCRBV05	TCRBV05-08	01				TCRBD02-01	TCRBD02	TCRBD02-01				01,02	TCRBJ01-02*01	TCRBJ01	TCRBJ01-02	01				0	11	3	10	5	13	39	55	60	63	74	1	In	VDJ
GTGAACGCCTTGGAGCTGGACGACTCGGCCCTGTATCTCTGTGCCAGCAGCTTGGCCGGACAACCCTATGGCTACACCTTCGGTTCG	CASSLAGQPYGYTF	2	2.791892344631191E-5	42	TCRBV05-04*01	TCRBV05	TCRBV05-04	01				TCRBD01-01*01	TCRBD01	TCRBD01-01	01				TCRBJ01-02*01	TCRBJ01	TCRBJ01-02	01				0	3	1	6	2	4	39	55	57	62	65	2	In	VDJ
ATTCTGGAGTCCGCCAGCACCAACCAGACATCTATGTACCTCTGTGCCAGCAAGCAGGGGGCTAACTATGGCTACACCTTCGGTTCG	CASKQGANYGYTF	1	1.3959461723155955E-5	39	TCRBV28-01*01	TCRBV28	TCRBV28-01	01				TCRBD01-01*01	TCRBD01	TCRBD01-01	01				TCRBJ01-02*01	TCRBJ01	TCRBJ01-02	01				7	0	4	1	2	0	42	52	54	-1	61	1	In	VDJ
ACTAAACCTGAGCTCTCTGGAGCTGGGGGACTCAGCTTTGTATTTCTGTGCCAGCAGCGAGGGACCGACCTTCGGTACTTCGGGCCG		2	2.791892344631191E-5	35	TCRBV09-01*01	TCRBV09	TCRBV09-01	01								TCRBD01,TCRBD02	TCRBD01-01,TCRBD02-01		TCRBJ02-07*01	TCRBJ02	TCRBJ02-07	01				3	9	0	7	1	12	46	59	60	65	74	2	Out	VDJ
CGCTCACCAGGCCTGGGGGACGCAGCCATGTACCTGTGTGCCACCAGCAGAGATTATACGGTTTCCTACGAGCAGTACTTCGGGCCG	CATSRDYTVSYEQYF	1	1.3959461723155955E-5	45	TCRBV15-01*02	TCRBV15	TCRBV15-01	02				TCRBD02-01	TCRBD02	TCRBD02-01				01,02	TCRBJ02-07*01	TCRBJ02	TCRBJ02-07	01				0	2	8	5	5	1	36	53	58	61	63	1	In	VDJ
TCTGGAGTCCGCCAGCACCAACCAGACATCTATGTACCTCTGTGCCAGCAGTTTTGAGGGGAGTCCTACGAGCAGTACTTCGGGCCG		7	9.771623206209168E-5	41	TCRBV28-01*01	TCRBV28	TCRBV28-01	01								TCRBD01,TCRBD02	TCRBD01-01,TCRBD02-01		TCRBJ02-07*01	TCRBJ02	TCRBJ02-07	01				3	2	5	2	2	1	40	54	56	61	63	7	Out	VDJ
GTGACATCGGCCCAAAAGAACCCGACAGCTTTCTATCTCTGTGCCAGTAGTGACCAGGGGGCGCCCTACGAGCAGTACTTCGGGCCG	CASSDQGAPYEQYF	1	1.3959461723155955E-5	42	TCRBV19-01*01	TCRBV19	TCRBV19-01	01				TCRBD01-01*01	TCRBD01	TCRBD01-01	01				TCRBJ02-07*01	TCRBJ02	TCRBJ02-07	01				5	2	4	0	3	2	39	51	54	62	64	1	In	VDJ
TCCTGGAGTCGCCCAGCCCCAACCAGACCTCTCTGTACTTCTGTGCCAGCAGTCACTGGACAGCACTACGAGCAGTACTTCGGGCCG		2	2.791892344631191E-5	40	TCRBV27-01*01	TCRBV27	TCRBV27-01	01				TCRBD01-01*01	TCRBD01	TCRBD01-01	01				TCRBJ02-07*01	TCRBJ02	TCRBJ02-07	01				5	2	1	5	4	3	41	53	57	63	65	2	Out	VDJ
AATGTGAACGCCTTGGAGCTGGACGACTCGGCCCTGTATCTCTGTGCCAGCAGCCCCGCTGACAACTACGAGCAGTACTTCGGGCCG	CASSPADNYEQYF	1	1.3959461723155955E-5	39	TCRBV05-04*01	TCRBV05	TCRBV05-04	01				TCRBD01-01*01	TCRBD01	TCRBD01-01	01				TCRBJ02-07*01	TCRBJ02	TCRBJ02-07	01				4	1	2	6	6	3	42	54	60	64	65	1	In	VDJ
AAGATCCAGCCCTCAGAACCCAGGGACTCAGCTGTGTACTTCTGTGCCAGCAGGGGGCCTTGGGCCGACGAGCAGTACTTCGGGCCG	CASRGPWADEQYF	1	1.3959461723155955E-5	39	TCRBV12-03/12-04*01	TCRBV12	TCRBV12-03/12-04	01				TCRBD01-01*01	TCRBD01	TCRBD01-01	01				TCRBJ02-07*01	TCRBJ02	TCRBJ02-07	01				6	9	7	0	0	5	42	-1	53	58	67	1	In	VDJ
ACCAGTGCCCATCCTGAAGACAGCAGCTTCTACATCTGCAGTGCTAGAGATCTAAAATCCTCTGGAAACACCATATATTTTGGAGAG	CSARDLKSSGNTIYF	2	2.791892344631191E-5	45	TCRBV20	TCRBV20				TCRBV20-01,TCRBV20-or09_02		TCRBD02-01	TCRBD02	TCRBD02-01				01,02	TCRBJ01-03*01	TCRBJ01	TCRBJ01-03	01				0	5	4	9	1	0	36	50	51	54	59	2	In	VDJ
GTCTGCCAGGCCCTCACATACCTCTCAGTACCTCTGTGCCAGCAGGGTACCCTCGCGACTCTCAAAAACATTCAGTACTTCGGCGCC		3	4.187838516946787E-5	47	TCRBV25-01*01	TCRBV25	TCRBV25-01	01				TCRBD02-01	TCRBD02	TCRBD02-01				01,02	TCRBJ02-04*01	TCRBJ02	TCRBJ02-04	01				6	2	2	10	11	3	34	45	56	60	62	3	Out	VDJ
AGACACGGCACTGTATCTCTGCGCCAGCAGTCAATGACCCTGGGACAGGGGGTGATCTCCTATAATTCACCCCTCCACTTTGGGAAC		1	1.3959461723155955E-5	62	TCRBV23-01*01	TCRBV23	TCRBV23-01	01				TCRBD01-01*01	TCRBD01	TCRBD01-01	01				TCRBJ01-06*02	TCRBJ01	TCRBJ01-06	02				1	4	0	1	6	0	19	35	41	52	56	1	Out	VDJ
AATTCCCTGGAGCTTGGTGACTCTGCTGTGTATTTCTGTGCCAGCACCCAAGGGGTCAGGGCGAATTCACCCCTCCACTTTGGGAAC	CASTQGVRANSPLHF	2	2.791892344631191E-5	45	TCRBV03-01/03-02*01	TCRBV03	TCRBV03-01/03-02	01				TCRBD01-01*01	TCRBD01	TCRBD01-01	01				TCRBJ01-06*02	TCRBJ01	TCRBJ01-06	02				1	2	4	3	4	7	36	52	56	61	63	2	In	VDJ
TCTAAGAAGCTCCTTCTCAGTGACTCTGGCTTCTATCTCTGTGCCTGGACGGGGACTCGAAGCAATTCACCCCTCCACTTTGGGAAC	CAWTGTRSNSPLHF	1	1.3959461723155955E-5	42	TCRBV30-01*01	TCRBV30	TCRBV30-01	01				TCRBD02-01	TCRBD02	TCRBD02-01				01,02	TCRBJ01-06*02	TCRBJ01	TCRBJ01-06	02				4	6	0	10	2	7	39	49	51	57	63	1	In	VDJ
ATCCAGCCCTCAGAACCCAGGGACTCAGCTGTGTACTTCTGTGCCAGCAGTTTCCGGGGAGAAGGGAGCGAGCAGTTCTTCGGGCCA	CASSFRGEGSEQFF	2	2.791892344631191E-5	42	TCRBV12	TCRBV12				TCRBV12-03/12-04,TCRBV12-04		TCRBD02-01	TCRBD02	TCRBD02-01				01,02	TCRBJ02-01*01	TCRBJ02	TCRBJ02-01	01				3	10	8	3	1	10	39	53	54	59	69	2	In	VDJ
TGTGAACGCCTTGTTGCTAGGGGACTCGGCCCTCTATCTCTGTGCCAGCAGCTTGTATGACAGGGAGAGACCCAGTACTTCGGGCCA		1	1.3959461723155955E-5	41	TCRBV05-07*01	TCRBV05	TCRBV05-07	01				TCRBD01-01*01	TCRBD01	TCRBD01-01	01				TCRBJ02-05*01	TCRBJ02	TCRBJ02-05	01				1	0	2	3	3	4	40	55	58	-1	65	1	Out	VDJ
AAGATCCAGCGCACAGAGCAGGGGGACTCGGCCATGTATCTCTGTGCCAGCAGCTGGTCGGGACAAGAGACCCAGTACTTCGGGCCA	CASSWSGQETQYF	18	2.512703110168072E-4	39	TCRBV07-09*01	TCRBV07	TCRBV07-09	01				TCRBD02-01*02	TCRBD02	TCRBD02-01	02				TCRBJ02-05*01	TCRBJ02	TCRBJ02-05	01				4	0	8	3	3	2	42	55	58	-1	63	18	In	VDJ
CTCAAGATCCAGCCTGCAGAGCTTGGGGACTCGGCCATGTATCTCTGTGCCAGCAGCGTCCCGGGACCCTCGGTGTTTTTTGGAGAA	CASSVPGPSVFF	1	1.3959461723155955E-5	36	TCRBV11-01*01	TCRBV11	TCRBV11-01	01								TCRBD01,TCRBD02	TCRBD01-01,TCRBD02-01		TCRBJ02-02*01	TCRBJ02	TCRBJ02-02	01				5	6	0	7	5	15	45	57	62	67	73	1	In	VDJ
CTAGAGTCTGCCATCCCCAACCAGACAGCTCTTTACTTCTGTGCCACCAGTCCATCCAGGGTCACCGGGGAGCTGTTTTTTGGAGAA	CATSPSRVTGELFF	11	1.5355407895471551E-4	42	TCRBV24-01*01	TCRBV24	TCRBV24-01	01				TCRBD01-01*01	TCRBD01	TCRBD01-01	01				TCRBJ02-02*01	TCRBJ02	TCRBJ02-02	01				6	1	4	3	5	4	39	51	56	61	62	11	In	VDJ
TCCCTGGAGCTTGGTGACTCTGCTGTGTATTTCTGTGCCAGCAGCCAAGCAGGGACAGGGGACACCGGGGAGCTGTTTTTTGGAGAA	CASSQAGTGDTGELFF	3	4.187838516946787E-5	48	TCRBV03-01/03-02*01	TCRBV03	TCRBV03-01/03-02	01				TCRBD01-01*01	TCRBD01	TCRBD01-01	01				TCRBJ02-02*01	TCRBJ02	TCRBJ02-02	01				1	0	0	2	2	3	33	49	51	-1	61	3	In	VDJ
CGCACAGAGCAGGAGGACTCGGCCGTGTATCTCTGTGCCAGCAGCCATGATGACAGAGCAAACACCGGGGAGCTGTTTTTTGGAGAA	CASSHDDRANTGELFF	4	5.583784689262382E-5	48	TCRBV07-02	TCRBV07	TCRBV07-02				01,02	TCRBD01-01*01	TCRBD01	TCRBD01-01	01				TCRBJ02-02*01	TCRBJ02	TCRBJ02-02	01				5	4	2	5	6	2	33	45	51	56	60	4	In	VDJ
GGAGATCCAGTCCACGGAGTCAGGGGACACAGCACTGTATTTCTGTGCCAGCAGCGAGGGACGGCCTGTGAAGCTTTCTTTGGACAA		2	2.791892344631191E-5	38	TCRBV21-01*01	TCRBV21	TCRBV21-01	01								TCRBD01,TCRBD02	TCRBD01-01,TCRBD02-01		TCRBJ01-01*01	TCRBJ01	TCRBJ01-01	01				5	6	0	7	2	7	43	55	57	62	68	2	Out	VDJ
CGGTCCACAAAGCTGGAGGACTCAGCCATGTACTTCTGTGCCAGCTCTGGGACAGGGAGTATGAACACTGAAGCTTTCTTTGGACAA	CASSGTGSMNTEAFF	2	2.791892344631191E-5	45	TCRBV02-01	TCRBV02	TCRBV02-01				01,03	TCRBD01-01*01	TCRBD01	TCRBD01-01	01				TCRBJ01-01*01	TCRBJ01	TCRBJ01-01	01				8	4	0	3	3	0	36	45	48	57	61	2	In	VDJ
CACCTACACGCCCTGCAGCCAGAAGACTCAGCCCTGTATCTCTGCGCCAGCAGCGGACAGGGCAATCAGCCCCAGCATTTTGGTGAT	CASSGQGNQPQHF	2	2.791892344631191E-5	39	TCRBV04-01*01	TCRBV04	TCRBV04-01	01				TCRBD01-01*01	TCRBD01	TCRBD01-01	01				TCRBJ01-05*01	TCRBJ01	TCRBJ01-05	01				5	0	1	4	0	2	42	-1	54	-1	61	2	In	VDJ
ACATCGGCCCAAAAGAACCCGACAGCTTTCTATCTCTGTGCCAGTAGTTCGGGGTCCTTTAGCAATCAGCCCCAGCATTTTGGTGAT	CASSSGSFSNQPQHF	2	2.791892344631191E-5	45	TCRBV19-01*01	TCRBV19	TCRBV19-01	01				TCRBD02-01*01	TCRBD02	TCRBD02-01	01				TCRBJ01-05*01	TCRBJ01	TCRBJ01-05	01				5	5	8	3	1	0	36	48	49	54	59	2	In	VDJ
CCCTCAGAACCCAGGGACTCAGCTGTGTACTTCTGTGCCAGCAGTCATCGACAGGGGAGTAGCAATCAGCCCCAGCATTTTGGTGAT	CASSHRQGSSNQPQHF	2	2.791892344631191E-5	48	TCRBV12	TCRBV12				TCRBV12-03/12-04,TCRBV12-04		TCRBD01-01*01	TCRBD01	TCRBD01-01	01				TCRBJ01-05*01	TCRBJ01	TCRBJ01-05	01				5	2	2	2	4	0	33	45	49	57	59	2	In	VDJ
CAGCCAGAAGACTCAGCCCTGTATCTCTGCGCCAGCAGCCAATCTCAGGGTATGACCTATAGCAATCAGCCCCAGCATTTTGGTGAT	CASSQSQGMTYSNQPQHF	2	2.791892344631191E-5	54	TCRBV04-01*01	TCRBV04	TCRBV04-01	01				TCRBD01-01*01	TCRBD01	TCRBD01-01	01				TCRBJ01-05*01	TCRBJ01	TCRBJ01-05	01				2	9	4	3	3	0	27	42	45	50	59	2	In	VDJ
GAGTCCGCCAGCACCAACCAGACATCTATGTACCTCTGTGCCACCATCTTGGGGGGACCGAGCAATCAGCCCCAGCATTTTGGTGAT	CATILGGPSNQPQHF	2	2.791892344631191E-5	45	TCRBV28-01*01	TCRBV28	TCRBV28-01	01				TCRBD02-01*01	TCRBD02	TCRBD02-01	01				TCRBJ01-05*01	TCRBJ01	TCRBJ01-05	01				10	4	9	1	7	1	36	43	50	56	60	2	In	VDJ
ATCCAGCGCACAGAGCAGGAGGACTCGGCCGTGTATCTCTGTGCCAGCAGCCTCAGGGGATCCAATCAGCCCCAGCATTTTGGTGAT	CASSLRGSNQPQHF	2	2.791892344631191E-5	42	TCRBV07-02	TCRBV07	TCRBV07-02				01,02	TCRBD01-01*01	TCRBD01	TCRBD01-01	01				TCRBJ01-05*01	TCRBJ01	TCRBJ01-05	01				5	3	4	2	2	3	39	51	53	59	62	2	In	VDJ
CATGAGCTCCTTGGAGCTGGGGGACTCAGCCCTGTACTTCTGTGCCAGCAGCCAAGACAGGGGAGAAAGCCCCAGCATTTTGGTGAT		2	2.791892344631191E-5	41	TCRBV13-01*01	TCRBV13	TCRBV13-01	01				TCRBD01-01*01	TCRBD01	TCRBD01-01	01				TCRBJ01-05*01	TCRBJ01	TCRBJ01-05	01				5	4	2	2	3	8	40	52	55	63	67	2	Out	VDJ
NNNNNNCACTCTCAAGATCCAGCCTGCAGAGCTTGGGGACTCGGCCGTGTATCTCTGTTCGGGGGTTAATGCTACACCTTCGGTTCG		1	1.3959461723155955E-5	26	TCRBV11-03*01	TCRBV11	TCRBV11-03	01				TCRBD02-01*01	TCRBD02	TCRBD02-01	01				TCRBJ01-02*01	TCRBJ01	TCRBJ01-02	01				14	5	8	2	1	9	55	58	59	65	70	1	Out	VDJ
CTGACAGTGACCAGTGCCCATCCTGAAGACAGCAGCTTCTACATCTGCAGTGCTAGAGACCGGCAGAGTGGCTACACCTTCGGTTCG	CSARDRQSGYTF	2	2.791892344631191E-5	36	TCRBV20	TCRBV20				TCRBV20-01,TCRBV20-or09_02						TCRBD01,TCRBD02	TCRBD01-01,TCRBD02-01		TCRBJ01-02*01	TCRBJ01	TCRBJ01-02	01				0	2	4	5	4	7	45	59	63	66	68	2	In	VDJ
CTGAATGTGAACGCCTTGTTGCTGGGGGACTCGGCCCTGTATCTCTGTGCCAGCAGCTTGTGAAGGCCTGGCTACACCTTCGGTTCG	CASSL*RPGYTF	1	1.3959461723155955E-5	36	TCRBV05-05*01	TCRBV05	TCRBV05-05	01								TCRBD01,TCRBD02	TCRBD01-01,TCRBD02-01		TCRBJ01-02*01	TCRBJ01	TCRBJ01-02	01				1	2	5	4	3	7	45	60	63	66	68	1	Stop	VDJ
GAGTCCGCCAGCACCAACCAGACATCTATGTACCTCTGTGCCAGCAGGGGTTCCGGGACAGGGATCTATGGCTACACCTTCGGTTCG	CASRGSGTGIYGYTF	1	1.3959461723155955E-5	45	TCRBV28-01*01	TCRBV28	TCRBV28-01	01				TCRBD01-01*01	TCRBD01	TCRBD01-01	01				TCRBJ01-02*01	TCRBJ01	TCRBJ01-02	01				6	2	0	3	7	4	36	47	54	63	65	1	In	VDJ
CTGACAGTGACCAGTGCCCATCCTGAAGACAGCAGCTTCTACATCTGCAGTGCTGACAGGGCTGGCTATGGCTACACCTTCGGTTCG	CSADRAGYGYTF	3	4.187838516946787E-5	36	TCRBV20	TCRBV20				TCRBV20-01,TCRBV20-or09_02		TCRBD01-01*01	TCRBD01	TCRBD01-01	01				TCRBJ01-02*01	TCRBJ01	TCRBJ01-02	01				5	4	2	3	0	4	45	-1	54	61	65	3	In	VDJ
ACCAGTGCCCATCCTGAAGACAGCAGCTTCTACATCTGCAGTGCTAGCAACACAGGGAGGGATATACATGGCTACACCTTCGGTTCG	CSASNTGRDIHGYTF	2	2.791892344631191E-5	45	TCRBV20	TCRBV20				TCRBV20-01,TCRBV20-or09_02		TCRBD02-01*02	TCRBD02	TCRBD02-01	02				TCRBJ01-02*01	TCRBJ01	TCRBJ01-02	01				3	6	9	0	7	6	36	47	54	61	67	2	In	VDJ
AATGTGAACGCCTTGGAGCTGGACGACTCGGCCCTGTATCTCTGTGCCAGCAACTTGGGGTCAGGGGGCGAGCAGTACTTCGGGCCG	CASNLGSGGEQYF	1	1.3959461723155955E-5	39	TCRBV05-04*01	TCRBV05	TCRBV05-04	01				TCRBD01-01*01	TCRBD01	TCRBD01-01	01				TCRBJ02-07*01	TCRBJ02	TCRBJ02-07	01				0	0	4	1	3	6	42	58	61	-1	68	1	In	VDJ
CACATCAATTCCCTGGAGCTTGGTGACTCTGCTGTGTATTTCTGTGCCAGCAGCCGTGGACAGGGCTACGAGCAGTACTTCGGGCCG	CASSRGQGYEQYF	1	1.3959461723155955E-5	39	TCRBV03-01/03-02*01	TCRBV03	TCRBV03-01/03-02	01				TCRBD01-01*01	TCRBD01	TCRBD01-01	01				TCRBJ02-07*01	TCRBJ02	TCRBJ02-07	01				4	0	1	3	2	3	42	55	57	-1	65	1	In	VDJ
ACTCTGACAGTGACCAGTGCCCATCCTGAAGACAGCAGCTTCTACATCTGCAGTGCTCACAGGGATTCACCCCTCCACTTTGGGAAC	CSAHRDSPLHF	2	2.791892344631191E-5	33	TCRBV20-01	TCRBV20	TCRBV20-01				01,04	TCRBD01-01*01	TCRBD01	TCRBD01-01	01				TCRBJ01-06*02	TCRBJ01	TCRBJ01-06	02				5	0	3	3	1	8	48	57	58	-1	64	2	In	VDJ
ATCCAGCCCTCAGAACCCAGGGACTCAGCTGTGTACTTCTGTGCCAGCAGCACTAACAGGAATCATTCACCCCTCCACTTTGGGAAC	CASSTNRNHSPLHF	1	1.3959461723155955E-5	42	TCRBV12	TCRBV12				TCRBV12-03/12-04,TCRBV12-04		TCRBD01-01*01	TCRBD01	TCRBD01-01	01				TCRBJ01-06*02	TCRBJ01	TCRBJ01-06	02				6	4	3	4	5	8	39	50	55	60	64	1	In	VDJ
CTGAGTTCTAAGAAGCTCCTTCTCAGTGACTCTGGCTTCTATCTCTGTGCCTGGGAAGCTTATAATTCACCCCTCCACTTTGGGAAC	CAWEAYNSPLHF	1	1.3959461723155955E-5	36	TCRBV30-01*05	TCRBV30	TCRBV30-01	05				TCRBD02-01	TCRBD02	TCRBD02-01				01,02	TCRBJ01-06*02	TCRBJ01	TCRBJ01-06	02				4	1	6	7	1	4	45	55	56	59	60	1	In	VDJ
NNCTTGGAGATCCAGTCCACGGAGTCAGGGGACACAGCACTGTATTTCTGTGCCAAGGAACGGAACAATGAGCAGTTCTTCGGGCCA	CAKERNNEQFF	2	2.791892344631191E-5	33	TCRBV21-01*01	TCRBV21	TCRBV21-01	01								TCRBD01,TCRBD02	TCRBD01-01,TCRBD02-01		TCRBJ02-01*01	TCRBJ02	TCRBJ02-01	01				10	5	1	8	1	5	48	55	56	59	64	2	In	VDJ
NTGTCGGCTGCTCCCTCCCAAACATCTGTGTACTTCTGTGCCAGCAGTTACCCTAGCGGGGACACAGATACGCAGTATTTTGGCCCA	CASSYPSGDTDTQYF	6	8.375677033893574E-5	45	TCRBV06-02/06-03*01	TCRBV06	TCRBV06-02/06-03	01				TCRBD02-01*01	TCRBD02	TCRBD02-01	01				TCRBJ02-03*01	TCRBJ02	TCRBJ02-03	01				2	1	4	3	1	2	36	51	52	61	62	6	In	VDJ
AAGATCCAGCCTGCAGAGCTTGAGGACTCGGCCGTGTATCTCTGTGCCAGCCGGGACCTTCACACCGGGGAGCTGTTTTTTGGAGAA	CASRDLHTGELFF	4	5.583784689262382E-5	39	TCRBV11	TCRBV11				TCRBV11-02,TCRBV11-03						TCRBD01,TCRBD02	TCRBD01-01,TCRBD02-01		TCRBJ02-02*01	TCRBJ02	TCRBJ02-02	01				8	4	0	7	1	3	42	51	52	57	61	4	In	VDJ
TCCAGCCCTCAGAACCCAGGGACTCAGCTGTGTACTTCTGTGCCAGCAGTTTAGCCCCCCGAGGGTACTGAAGCTTTCTTTGGACAA		2	2.791892344631191E-5	43	TCRBV12	TCRBV12				TCRBV12-03/12-04,TCRBV12-04		TCRBD02-01*02	TCRBD02	TCRBD02-01	02				TCRBJ01-01*01	TCRBJ01	TCRBJ01-01	01				0	1	11	0	5	5	38	55	60	65	66	2	Out	VDJ
NNNNCTCTGAAGATCCGGTCCACAAAGCTGGAGGACTCAGCCATGTACTTCTGTGCCAGCAGGGGGACTGAAGCTTTCTTTGGACAA	CASRGTEAFF	2	2.791892344631191E-5	30	TCRBV02-01	TCRBV02	TCRBV02-01				01,03					TCRBD01,TCRBD02	TCRBD01-01,TCRBD02-01		TCRBJ01-01*01	TCRBJ01	TCRBJ01-01	01				6	0	6	2	0	5	51	-1	62	-1	66	2	In	VDJ
GCCAGCACCAACCAGACATCTATGTACCTCTGTGCCAGCAGCCGCGCATCAGGGGGACACCGGAACACTGAAGCTTTCTTTGGACAA	CASSRASGGHRNTEAFF	1	1.3959461723155955E-5	51	TCRBV28-01*01	TCRBV28	TCRBV28-01	01				TCRBD01-01*01	TCRBD01	TCRBD01-01	01				TCRBJ01-01*01	TCRBJ01	TCRBJ01-01	01				6	6	4	1	8	1	30	41	49	56	62	1	In	VDJ
TCGCCCAGCCCCAACCAGACCTCTCTGTACTTCTGTGCCAGCAGCCTACTACGCTCAGGGGGGGGAACTGAAGCTTTCTTTGGACAA	CASSLLRSGGGTEAFF	2	2.791892344631191E-5	48	TCRBV27-01*01	TCRBV27	TCRBV27-01	01								TCRBD01,TCRBD02	TCRBD01-01,TCRBD02-01		TCRBJ01-01*01	TCRBJ01	TCRBJ01-01	01				6	4	4	1	11	5	33	44	55	62	66	2	In	VDJ
CCTCAGAACCCAGGGACTCAGCTGTGTACTTCTGTGCCAGCAGTTTAGCTAAATTCGGACAGGGGAACTGAAGCTTTCTTTGGACAA		2	2.791892344631191E-5	49	TCRBV12	TCRBV12				TCRBV12-03/12-04,TCRBV12-04		TCRBD01-01*01	TCRBD01	TCRBD01-01	01				TCRBJ01-01*01	TCRBJ01	TCRBJ01-01	01				0	1	1	2	7	5	32	49	56	65	66	2	Out	VDJ
NNNNTGAAGATCCAGCCCTCAGAACCCAGGGACTCAGCTGTGTACTTCTGTGCCAGCGGGTGGGCCGGTCAAGCTTTCTTTGGACAA	CASGWAGQAFF	4	5.583784689262382E-5	33	TCRBV12-03/12-04*01	TCRBV12	TCRBV12-03/12-04	01				TCRBD01-01*01	TCRBD01	TCRBD01-01	01				TCRBJ01-01*01	TCRBJ01	TCRBJ01-01	01				8	5	8	0	4	9	48	57	61	65	70	4	In	VDJ
CTGGAGTCCGCTACCAGCTCCCAGACATCTGTGTACTTCTGTGCCATCAGTGAAGGGACCTCGGGTCAGCCCCAGCATTTTGGTGAT	CAISEGTSGQPQHF	3	4.187838516946787E-5	42	TCRBV10-03*01	TCRBV10	TCRBV10-03	01								TCRBD01,TCRBD02	TCRBD01-01,TCRBD02-01		TCRBJ01-05*01	TCRBJ01	TCRBJ01-05	01				3	6	0	7	1	6	39	53	54	59	65	3	In	VDJ
GTGACCAGTGCCCATCCTGAAGACAGCAGCTTCTACATCTGCAGTGCTAGAGAGTATCTCTTCAATCAGCCCCAGCATTTTGGTGAT	CSAREYLFNQPQHF	11	1.5355407895471551E-4	42	TCRBV20	TCRBV20				TCRBV20-01,TCRBV20-or09_02		TCRBD02-01	TCRBD02	TCRBD02-01				01,02	TCRBJ01-05*01	TCRBJ01	TCRBJ01-05	01				0	3	4	10	4	3	39	53	57	59	62	11	In	VDJ
CTGGAGTCCGCCAGCACCAACCAGACATCTATGTACCTCTGTGCCAGCAGAGATTCAGGGATCAATCAGCCCCAGCATTTTGGTGAT	CASRDSGINQPQHF	4	5.583784689262382E-5	42	TCRBV28-01*01	TCRBV28	TCRBV28-01	01				TCRBD01-01*01	TCRBD01	TCRBD01-01	01				TCRBJ01-05*01	TCRBJ01	TCRBJ01-05	01				6	2	4	3	5	3	39	50	55	60	62	4	In	VDJ
GAGTCCGCCAGCACCAACCAGACATCTATGTACCTCTGTGCCAGCAGGGACAGGGTTAAGGGCAATCAGCCCCAGCATTTTGGTGAT	CASRDRVKGNQPQHF	2	2.791892344631191E-5	45	TCRBV28-01*01	TCRBV28	TCRBV28-01	01				TCRBD01-01*01	TCRBD01	TCRBD01-01	01				TCRBJ01-05*01	TCRBJ01	TCRBJ01-05	01				6	6	1	3	0	2	36	-1	47	55	61	2	In	VDJ
GATCCAGCCCTCAGAACCCAGGGACTCAGCTGTGTACTTCTGTGCCAGCAGTTCGGGGAAGTCGCCCAGCCCCAGCATTTTGGTGAT		2	2.791892344631191E-5	41	TCRBV12	TCRBV12				TCRBV12-03/12-04,TCRBV12-04		TCRBD02-01*01	TCRBD02	TCRBD02-01	01				TCRBJ01-05*01	TCRBJ01	TCRBJ01-05	01				4	8	8	3	0	7	40	-1	53	58	66	2	Out	VDJ
NNNNNNNTGTCGGCTGCTCCCTCCCAGACATCTGTGTACTTCTGTGCCAGCAGTTGGGCGGTAGGACAGCCCCAGCATTTTGGTGAT	CASSWAVGQPQHF	2	2.791892344631191E-5	39	TCRBV06-05*01	TCRBV06	TCRBV06-05	01								TCRBD01,TCRBD02	TCRBD01-01,TCRBD02-01		TCRBJ01-05*01	TCRBJ01	TCRBJ01-05	01				4	7	8	0	0	7	42	-1	55	59	66	2	In	VDJ
NNNNNNNTGTCGGCTGCTCCCTCCCAGACATCTGTGTACTTCTGTGCCAGCAGCCTACCCTCGGATGGTGGCTACACCTTCGGTTCG	CASSLPSDGGYTF	9	1.256351555084036E-4	39	TCRBV06-05*01	TCRBV06	TCRBV06-05	01								TCRBD01,TCRBD02	TCRBD01-01,TCRBD02-01		TCRBJ01-02*01	TCRBJ01	TCRBJ01-02	01				6	3	1	8	9	7	42	53	62	65	68	9	In	VDJ
CCAGTCCACGGAGTCAGGGGACACAGCACTGTATTTCTGTGCCAGCACCTCCGGAGGGGAGATCGGGGTGGCTACACCTTCGGTTCG		1	1.3959461723155955E-5	44	TCRBV21-01*01	TCRBV21	TCRBV21-01	01				TCRBD02-01*02	TCRBD02	TCRBD02-01	02				TCRBJ01-02*01	TCRBJ01	TCRBJ01-02	01				7	10	10	0	5	7	37	47	52	58	68	1	Out	VDJ
CTGACAGTGACCAGTGCCCATCCTGAAGACAGCAGCTTCTACATCTGCAGTGCTTCGACCGGGACGGGTGGCTACACCTTCGGTTCG	CSASTGTGGYTF	2	2.791892344631191E-5	36	TCRBV20	TCRBV20				TCRBV20-01,TCRBV20-or09_02						TCRBD01,TCRBD02	TCRBD01-01,TCRBD02-01		TCRBJ01-02*01	TCRBJ01	TCRBJ01-02	01				5	3	0	7	6	7	45	54	60	65	68	2	In	VDJ
CAGCCCTCAGAACCCAGGGACTCAGCTGTGTACTTCTGTGCCAGCAGTTTAAGAGGTGATGGGGTTCGTGGCTACACCTTCGGTTCG	CASSLRGDGVRGYTF	2	2.791892344631191E-5	45	TCRBV12	TCRBV12				TCRBV12-03/12-04,TCRBV12-04						TCRBD01,TCRBD02	TCRBD01-01,TCRBD02-01		TCRBJ01-02*01	TCRBJ01	TCRBJ01-02	01				2	4	6	2	9	7	36	51	60	64	68	2	In	VDJ
CTACACACCCTGCAGCCAGAAGACTCGGCCCTGTATCTCTGTGCCAGCAGCCACAGGACAGGGAGCTATGGCTACACCTTCGGTTCG	CASSHRTGSYGYTF	2	2.791892344631191E-5	42	TCRBV04-02*01	TCRBV04	TCRBV04-02	01				TCRBD01-01*01	TCRBD01	TCRBD01-01	01				TCRBJ01-02*01	TCRBJ01	TCRBJ01-02	01				3	2	1	3	2	4	39	53	55	63	65	2	In	VDJ
CTGGAGTCCGCCAGCACCAACCAGACATCTATGTACCTCTGTGCCAGCACCTACGGGCCTTCTAACTATGGCTACACCTTCGGTTCG	CASTYGPSNYGYTF	1	1.3959461723155955E-5	42	TCRBV28-01*01	TCRBV28	TCRBV28-01	01								TCRBD01,TCRBD02	TCRBD01-01,TCRBD02-01		TCRBJ01-02*01	TCRBJ01	TCRBJ01-02	01				7	3	8	0	5	0	39	49	54	58	61	1	In	VDJ
AATGTGAGCACCTTGGAGCTGGGGGACTCGGCCCTTTATCTTTGCGCCAGCAGCTTGGCAGGAGTCTACGAGCAGTACTTCGGGCCG	CASSLAGVYEQYF	2	2.791892344631191E-5	39	TCRBV05-01*01	TCRBV05	TCRBV05-01	01								TCRBD01,TCRBD02	TCRBD01-01,TCRBD02-01		TCRBJ02-07*01	TCRBJ02	TCRBJ02-07	01				0	3	4	4	0	3	42	-1	58	62	65	2	In	VDJ
AACGCCTTGTTGCTGGGGGACTCGGCCCTGTATCTCTGTGCCAGCAGCTTGTCCCCCGACAGGTCCTACGAGCAGTACTTCGGGCCG	CASSLSPDRSYEQYF	1	1.3959461723155955E-5	45	TCRBV05-05*01	TCRBV05	TCRBV05-05	01				TCRBD01-01*01	TCRBD01	TCRBD01-01	01				TCRBJ02-07*01	TCRBJ02	TCRBJ02-07	01				1	0	2	4	6	1	36	51	57	-1	63	1	In	VDJ
CACGGAGTCAGGGGACACAGCACTGTATTTCTGTGCCAGCAGCAAAGCGCTTCCTTCGGGGCATCCTACGAGCAGTACTTCGGGCCG		1	1.3959461723155955E-5	50	TCRBV21-01*01	TCRBV21	TCRBV21-01	01								TCRBD01,TCRBD02	TCRBD01-01,TCRBD02-01		TCRBJ02-07*01	TCRBJ02	TCRBJ02-07	01				0	1	7	0	9	1	31	48	57	62	63	1	Out	VDJ
GTGACATCGGCCCAAAAGAACCCGACAGCTTTCTATCTCTGTGCCAGTAGTCCCCGGGGACAGGACTACGAGCAGTACTTCGGGCCG	CASSPRGQDYEQYF	1	1.3959461723155955E-5	42	TCRBV19-01*01	TCRBV19	TCRBV19-01	01				TCRBD01-01*01	TCRBD01	TCRBD01-01	01				TCRBJ02-07*01	TCRBJ02	TCRBJ02-07	01				5	1	0	4	5	3	39	51	56	64	65	1	In	VDJ
ATCCTGTCCTCAGAACCGGGAGACACGGCACTGTATCTCTGCGCCAGCAGTCAACGGTGCATTGTGGACAGGGTCGAATTCGGGCCG	CASSQRCIVDRVEF	2	2.791892344631191E-5	42	TCRBV23-01*01	TCRBV23	TCRBV23-01	01				TCRBD01-01*01	TCRBD01	TCRBD01-01	01				TCRBJ02-07*01	TCRBJ02	TCRBJ02-07	01				2	5	1	3	11	16	39	54	65	73	78	2	In	VDJ
AAAAGAACCCGACAGCTTTCTATCTCTGTGCCAGTAGTATCGGTCAGGCCAGGGCTCTCTGGGGCCAACGTCCTGACTTTCGGGGCC		14	1.9543246412418336E-4	55	TCRBV19-01*01	TCRBV19	TCRBV19-01	01				TCRBD01-01*01	TCRBD01	TCRBD01-01	01				TCRBJ02-06*01	TCRBJ02	TCRBJ02-06	01				3	2	4	3	9	0	26	40	49	54	56	14	Out	VDJ
ATCCAGCGCACAGAGCAGGAGGACTCCGCCGTGTATCTCTGTGCCAGCAGCACACAGATTTCGGGTTCACCCCTCCACTTTGGGAAC	CASSTQISGSPLHF	2	2.791892344631191E-5	42	TCRBV07-08	TCRBV07	TCRBV07-08				01,03					TCRBD01,TCRBD02	TCRBD01-01,TCRBD02-01		TCRBJ01-06*02	TCRBJ01	TCRBJ01-06	02				5	8	3	5	2	9	39	51	53	57	65	2	In	VDJ
AACGCCTTGTTGCTGGGGGACTCGGCCCTGTATCTCTGTGCCAGCAGCTTGGTTAGCTCCTATAATTCACCCCTCCACTTTGGGAAC	CASSLVSSYNSPLHF	1	1.3959461723155955E-5	45	TCRBV05-05*01	TCRBV05	TCRBV05-05	01				TCRBD02-01	TCRBD02	TCRBD02-01				01,02	TCRBJ01-06*02	TCRBJ01	TCRBJ01-06	02				0	0	5	8	1	0	36	52	53	-1	56	1	In	VDJ
GAGTCCGCCAGCACCAACCAGACATCTATGTACCTCTGTGCCAGCAGTTTAAGGCGGTTAGCTTACAATGAGCAGTTCTTCGGGCCA	CASSLRRLAYNEQFF	2	2.791892344631191E-5	45	TCRBV28-01*01	TCRBV28	TCRBV28-01	01				TCRBD02-01	TCRBD02	TCRBD02-01				01,02	TCRBJ02-01*01	TCRBJ02	TCRBJ02-01	01				2	1	5	7	7	4	36	51	58	62	63	2	In	VDJ
NNNNTGTCGGCTGCTCCCTCCCAGACATCTGTGTACTTCTGTGCCAGCAGCCTTTTGGACAGAGACAATGAGCAGTTCTTCGGGCCA	CASSLLDRDNEQFF	4	5.583784689262382E-5	42	TCRBV06-05*01	TCRBV06	TCRBV06-05	01				TCRBD01-01*01	TCRBD01	TCRBD01-01	01				TCRBJ02-01*01	TCRBJ02	TCRBJ02-01	01				6	2	1	5	6	5	39	50	56	62	64	4	In	VDJ
TCCTGAGTTCTAAGAAGCTCCTTCTCAGTGACTCTGGCTTCTATCTCTGTGCCTGGAGTGACCGGGCGTACCCAGTACTTCGGGCCA		1	1.3959461723155955E-5	34	TCRBV30-01*01	TCRBV30	TCRBV30-01	01								TCRBD01,TCRBD02	TCRBD01-01,TCRBD02-01		TCRBJ02-05*01	TCRBJ02	TCRBJ02-05	01				1	2	8	0	3	8	47	60	63	67	69	1	Out	VDJ
CTGCAGCCAGAAGACTCAGCCCTGTATCTCTGCGCCAGCAGCCAAGTAGGGAAGCGGGGAACCCAAGAGACCCAGTACTTCGGGCCA	CASSQVGKRGTQETQYF	1	1.3959461723155955E-5	51	TCRBV04-01*01	TCRBV04	TCRBV04-01	01				TCRBD02-01*01	TCRBD02	TCRBD02-01	01				TCRBJ02-05*01	TCRBJ02	TCRBJ02-05	01				1	3	6	3	6	1	30	46	52	59	62	1	In	VDJ
AGCTGAATGTGAACGCCTTGGAGCTGGACGACTCGGCCCTGTATCTCTGTGCCAGCAGCTTGCAGGGAGGGAGCTTTCTTTGGACAA		3	4.187838516946787E-5	34	TCRBV05-04*01	TCRBV05	TCRBV05-04	01				TCRBD02-01*02	TCRBD02	TCRBD02-01	02				TCRBJ01-01*01	TCRBJ01	TCRBJ01-01	01				1	0	9	0	2	10	47	62	64	-1	71	3	Out	VDJ
ATTCTGGAGTCCGCCAGCACCAACCAGACATCTATGTACCTCTGTGCCAGCCGCGAGGGGTTGAACACTGAAGCTTTCTTTGGACAA	CASREGLNTEAFF	1	1.3959461723155955E-5	39	TCRBV28-01*01	TCRBV28	TCRBV28-01	01								TCRBD01,TCRBD02	TCRBD01-01,TCRBD02-01		TCRBJ01-01*01	TCRBJ01	TCRBJ01-01	01				8	1	5	2	4	0	42	51	55	60	61	1	In	VDJ
ATCCAGCCCTCAGAACCCAGGGACTCAGCTGTGTACTTCTGTGCCAGCAGCCACAGGGGTCCAAACACTGAAGCTTTCTTTGGACAA	CASSHRGPNTEAFF	2	2.791892344631191E-5	42	TCRBV12	TCRBV12				TCRBV12-03/12-04,TCRBV12-04		TCRBD01-01*01	TCRBD01	TCRBD01-01	01				TCRBJ01-01*01	TCRBJ01	TCRBJ01-01	01				6	4	3	2	2	2	39	50	52	59	63	2	In	VDJ
GTGAACGCCTTGGAGCTGGACGACTCGGCCCTGTATCTCTGTGCCAGCAGCTTGGACCTAGGCAATCAGCCCCAGCATTTTGGTGAT	CASSLDLGNQPQHF	2	2.791892344631191E-5	42	TCRBV05-04*01	TCRBV05	TCRBV05-04	01				TCRBD02-01	TCRBD02	TCRBD02-01				01,02	TCRBJ01-05*01	TCRBJ01	TCRBJ01-05	01				0	0	4	8	2	2	39	55	57	-1	61	2	In	VDJ
CAGCCCTCAGAACCCAGGGACTCAGCTGTGTACTTCTGTGCCAGCACCCCGTCGGCGTATAGCAATCAGCCCCAGCATTTTGGTGAT	CASTPSAYSNQPQHF	2	2.791892344631191E-5	45	TCRBV12	TCRBV12				TCRBV12-03/12-04,TCRBV12-04						TCRBD01,TCRBD02	TCRBD01-01,TCRBD02-01		TCRBJ01-05*01	TCRBJ01	TCRBJ01-05	01				7	3	9	0	7	0	36	46	53	56	59	2	In	VDJ
ATCCAGCGCACAGAGCAGGGGGACTCGGCCATGTATCTCTGTGCCAGCAGCTCGACAGGTAGAAATCAGCCCCAGCATTTTGGTGAT	CASSSTGRNQPQHF	7	9.771623206209168E-5	42	TCRBV07-09*01	TCRBV07	TCRBV07-09	01				TCRBD01-01*01	TCRBD01	TCRBD01-01	01				TCRBJ01-05*01	TCRBJ01	TCRBJ01-05	01				4	4	2	4	1	4	39	52	53	59	63	7	In	VDJ
CACACCCTGCAGCCAGAAGACTCGGCCCTGTATCTCTGCGCCAGCAGCCAAGGTCGGGACAGGGTTTATGGCTACACCTTCGGTTCG	CASSQGRDRVYGYTF	2	2.791892344631191E-5	45	TCRBV04-03*01	TCRBV04	TCRBV04-03	01				TCRBD01-01*01	TCRBD01	TCRBD01-01	01				TCRBJ01-02*01	TCRBJ01	TCRBJ01-02	01				1	2	0	3	3	5	36	52	55	64	66	2	In	VDJ
CTGGAGTCCGCCAGCACCAACCAGACATCTATGTACCTCTGTGCCAGCAGTTTCGACCCGGCTTTCTATGGCTACACCTTCGGTTCG	CASSFDPAFYGYTF	1	1.3959461723155955E-5	42	TCRBV28-01*01	TCRBV28	TCRBV28-01	01								TCRBD01,TCRBD02	TCRBD01-01,TCRBD02-01		TCRBJ01-02*01	TCRBJ01	TCRBJ01-02	01				3	8	2	7	1	4	39	53	54	57	65	1	In	VDJ
CACGCCCTGCAGCCAGAAGACTCAGCCCTGTATCTCTGCGCCAGCAGCCAAGATTGGGCAGGGACCTATGGCTACACCTTCGGTTCG	CASSQDWAGTYGYTF	2	2.791892344631191E-5	45	TCRBV04-01*01	TCRBV04	TCRBV04-01	01								TCRBD01,TCRBD02	TCRBD01-01,TCRBD02-01		TCRBJ01-02*01	TCRBJ01	TCRBJ01-02	01				0	0	0	7	7	4	36	53	60	-1	65	2	In	VDJ
GTGAACGCCTTGGAGCTGGACGACTCGGCCCTGTATCTCTGTGCCAGCAGCTTTTTCGACAGGTACTATGGCTACACCTTCGGTTCG	CASSFFDRYYGYTF	1	1.3959461723155955E-5	42	TCRBV05-04*01	TCRBV05	TCRBV05-04	01				TCRBD01-01*01	TCRBD01	TCRBD01-01	01				TCRBJ01-02*01	TCRBJ01	TCRBJ01-02	01				2	1	2	4	4	3	39	53	57	63	64	1	In	VDJ
CAGCCCTCAGAACCCAGGGACTCAGCTGTGTACTTCTGTGCCAGCACCCACAACGGAGGAGCTAACTATGGCTACACCTTCGGTTCG	CASTHNGGANYGYTF	1	1.3959461723155955E-5	45	TCRBV12	TCRBV12				TCRBV12-03/12-04,TCRBV12-04		TCRBD02-01*02	TCRBD02	TCRBD02-01	02				TCRBJ01-02*01	TCRBJ01	TCRBJ01-02	01				7	2	10	1	8	0	36	46	54	59	61	1	In	VDJ
ATCAATTCCCTGGAGCTTGGTGACTCTGCTGTGTATTTCTGTGCCAGCAGCCAAGAGGGACCCCTATATGGCTACACCTTCGGTTCG	CASSQEGPLYGYTF	2	2.791892344631191E-5	42	TCRBV03-01/03-02*01	TCRBV03	TCRBV03-01/03-02	01								TCRBD01,TCRBD02	TCRBD01-01,TCRBD02-01		TCRBJ01-02*01	TCRBJ01	TCRBJ01-02	01				0	5	0	7	0	5	39	-1	56	61	66	2	In	VDJ
AAGATCCAGCCCTCAGAACCCAGGGACTCAGCTGTGTACTTCTGTGCCAGCGCAGACAGGGATAGCCATGGCTACACCTTCGGTTCG	CASADRDSHGYTF	1	1.3959461723155955E-5	39	TCRBV12-03/12-04*01	TCRBV12	TCRBV12-03/12-04	01				TCRBD01-01*01	TCRBD01	TCRBD01-01	01				TCRBJ01-02*01	TCRBJ01	TCRBJ01-02	01				8	6	2	3	3	6	42	51	54	61	67	1	In	VDJ
CCTGGAGTCGCCCAGCCCCAACCAGACCTCTCTGTACTTCTGTGCCAGCAGCCCAGCGAGCGAGGGAAGGGCTACACCTTCGGTTCG		2	2.791892344631191E-5	41	TCRBV27-01*01	TCRBV27	TCRBV27-01	01				TCRBD02-01*02	TCRBD02	TCRBD02-01	02				TCRBJ01-02*01	TCRBJ01	TCRBJ01-02	01				6	3	11	0	10	8	40	51	61	66	69	2	Out	VDJ
CACTCTCAAGATCCAGCCTGCAGAGCTTGAGGACTCGGCCGTGTATCTCTGTGCCAGCAGCCCAGGGGGGGAAACACCTTCGGTTCG		1	1.3959461723155955E-5	32	TCRBV11	TCRBV11				TCRBV11-02,TCRBV11-03						TCRBD01,TCRBD02	TCRBD01-01,TCRBD02-01		TCRBJ01-02*01	TCRBJ01	TCRBJ01-02	01				5	4	4	1	1	12	49	61	62	69	73	1	Out	VDJ
AACGCCTTGTTGCTGGGGGACTCGGCCCTCTATCTCTGTGCCAGCAGCTCAAGACAGGGCGGACTTCTCGAGCAGTACTTCGGGCCG	CASSSRQGGLLEQYF	1	1.3959461723155955E-5	45	TCRBV05-06*01	TCRBV05	TCRBV05-06	01				TCRBD01-01*01	TCRBD01	TCRBD01-01	01				TCRBJ02-07*01	TCRBJ02	TCRBJ02-07	01				3	9	2	3	3	6	36	49	52	59	68	1	In	VDJ
GTGAACGCCTTGGAGCTGGACGACTCGGCCCTGTATCTCTGTGCCAGCAGCATAGGGACAGGCGGCTACGAGCAGTACTTCGGGCCG	CASSIGTGGYEQYF	1	1.3959461723155955E-5	42	TCRBV05-04*01	TCRBV05	TCRBV05-04	01				TCRBD01-01*01	TCRBD01	TCRBD01-01	01				TCRBJ02-07*01	TCRBJ02	TCRBJ02-07	01				4	3	0	4	3	3	39	51	54	62	65	1	In	VDJ
ACTCTGACAGTGACCAGTGCCCATCCTGAAGACAGCAGCTTCTACATCTGCAGTGCTAGAGAGGCCTACGAGCAGTACTTCGGGCCG	CSAREAYEQYF	1	1.3959461723155955E-5	33	TCRBV20-01*01	TCRBV20	TCRBV20-01	01								TCRBD01,TCRBD02	TCRBD01-01,TCRBD02-01		TCRBJ02-07*01	TCRBJ02	TCRBJ02-07	01				0	0	0	10	0	2	48	-1	62	-1	64	1	In	VDJ
CTGGAGTCCGCCAGCACCAACCAGACATCTATGTACCTCTGTGCCAGCAGTTTATTAGCAGGTAACTACGAGCAGTACTTCGGGCCG	CASSLLAGNYEQYF	1	1.3959461723155955E-5	42	TCRBV28-01*01	TCRBV28	TCRBV28-01	01								TCRBD01,TCRBD02	TCRBD01-01,TCRBD02-01		TCRBJ02-07*01	TCRBJ02	TCRBJ02-07	01				1	3	4	4	3	3	39	55	58	62	65	1	In	VDJ
GAACTGAACATGAGCTCCTTGGAGCTGGGGGACTCAGCCCTGTACTTCTGTGCCAGCAGCCGGAACTACGAGCAGTACTTCGGGCCG	CASSRNYEQYF	2	2.791892344631191E-5	33	TCRBV13-01*01	TCRBV13	TCRBV13-01	01								TCRBD01,TCRBD02	TCRBD01-01,TCRBD02-01		TCRBJ02-07*01	TCRBJ02	TCRBJ02-07	01				5	1	1	8	1	3	48	60	61	64	65	2	In	VDJ
GTGAGCACCTTGGAGCTGGGGGACTCGGCCCTTTATCTTTGCGCCAGCAGCTTCCACAGGGTCGGTAACGAGCAGTACTTCGGGCCG	CASSFHRVGNEQYF	3	4.187838516946787E-5	42	TCRBV05-01*01	TCRBV05	TCRBV05-01	01				TCRBD01-01*01	TCRBD01	TCRBD01-01	01				TCRBJ02-07*01	TCRBJ02	TCRBJ02-07	01				2	6	3	3	2	5	39	53	55	61	67	3	In	VDJ
GATCCAGTCCACGGAGTCAGGGGACACAGCACTGTATTTCTGTGCCAGCAGCGCCCCGCGGGGTCCAACGTCCTGACTTTCGGGGCC		2	2.791892344631191E-5	41	TCRBV21-01*01	TCRBV21	TCRBV21-01	01				TCRBD02-01*01	TCRBD02	TCRBD02-01	01				TCRBJ02-06*01	TCRBJ02	TCRBJ02-06	01				5	1	7	3	5	8	40	52	57	63	64	2	Out	VDJ
AATGTGAACGCCTTGTTGCTGGGGGACTCGGCCCTGTATCTCTGTGCCAGCAGCCATACAGGGGTTTCACCCCTCCACTTTGGGAAC	CASSHTGVSPLHF	1	1.3959461723155955E-5	39	TCRBV05-05*01	TCRBV05	TCRBV05-05	01				TCRBD01-01*01	TCRBD01	TCRBD01-01	01				TCRBJ01-06*02	TCRBJ01	TCRBJ01-06	02				4	1	3	2	3	9	42	54	57	64	65	1	In	VDJ
GAATGTGAACGCCTTGGAGCTGGACGACTCGGCCCTGTATCTCTGTGCCTTTCGAGGGACAGTAATTCACCCCTCCACTTTGGGAAC		1	1.3959461723155955E-5	38	TCRBV05-04*01	TCRBV05	TCRBV05-04	01				TCRBD01-01*01	TCRBD01	TCRBD01-01	01				TCRBJ01-06*02	TCRBJ01	TCRBJ01-06	02				10	0	0	5	6	6	43	49	55	-1	62	1	Out	VDJ
CCGCCAGCACCAACCAGACATCTATGTACCTCTGTGCCAGCACTATTATGCACTAGCTCCTATAATTCACCCCTCCACTTTGGGAAC		1	1.3959461723155955E-5	49	TCRBV28-01*01	TCRBV28	TCRBV28-01	01				TCRBD02-01	TCRBD02	TCRBD02-01				01,02	TCRBJ01-06*02	TCRBJ01	TCRBJ01-06	02				7	0	3	8	9	0	32	42	51	-1	56	1	Out	VDJ
GACATCGGCCCAAAAGAACCCGACAGCTTTCTATCTCTGTGCCAGTAGTCCCTGGGACTAGCGATGGGTGAGCAGTTCTTCGGGCCA		3	4.187838516946787E-5	44	TCRBV19-01*01	TCRBV19	TCRBV19-01	01				TCRBD02-01	TCRBD02	TCRBD02-01				01,02	TCRBJ02-01*01	TCRBJ02	TCRBJ02-01	01				5	5	0	6	4	9	37	49	53	63	68	3	Out	VDJ
ACCCTGCAGCCAGAAGACTCGGCCCTGTATCTCTGTGCCAGCAGCCCCGCGGGACGGCCCTTTGGGGATGAGCAGTTCTTCGGGCCA	CASSPAGRPFGDEQFF	4	5.583784689262382E-5	48	TCRBV04-02*01	TCRBV04	TCRBV04-02	01				TCRBD02-01*02	TCRBD02	TCRBD02-01	02				TCRBJ02-01*01	TCRBJ02	TCRBJ02-01	01				4	13	7	3	2	8	33	46	48	54	67	4	In	VDJ
ATCAATTCCCTGGAGCTTGGTGACTCTGCTGTGTATTTCTGTGCCAGCAGCCGACGGACAGGTTACAATGAGCAGTTCTTCGGGCCA	CASSRRTGYNEQFF	2	2.791892344631191E-5	42	TCRBV03-01/03-02*01	TCRBV03	TCRBV03-01/03-02	01				TCRBD01-01*01	TCRBD01	TCRBD01-01	01				TCRBJ02-01*01	TCRBJ02	TCRBJ02-01	01				4	1	1	4	3	4	39	52	55	62	63	2	In	VDJ
ATCCAGTCCACGGAGTCAGGGGACACAGCACTGTATTTCTGTGCCAGCAGGGGATACTAGCTCTATGAGACCCAGTACTTCGGGCCA	CASRGY*LYETQYF	2	2.791892344631191E-5	42	TCRBV21-01*01	TCRBV21	TCRBV21-01	01				TCRBD02-01	TCRBD02	TCRBD02-01				01,02	TCRBJ02-05*01	TCRBJ02	TCRBJ02-05	01				6	5	3	7	5	5	39	50	55	61	66	2	Stop	VDJ
CTGTGACATCGGCCCAAAAGAACCCGACAGCTTTCTATCTCTGTGCCAGCCCGATCTGGGGTTCAAGAGACCCAGTACTTCGGGCCA		1	1.3959461723155955E-5	40	TCRBV19-01*01	TCRBV19	TCRBV19-01	01								TCRBD01,TCRBD02	TCRBD01-01,TCRBD02-01		TCRBJ02-05*01	TCRBJ02	TCRBJ02-05	01				9	2	6	2	8	2	41	49	57	61	63	1	Out	VDJ
AACGCCTTGTTGCTGGGGGACTCGGCCCTGTATCTCTGTGCCAGCAGATCCGGGACCTCGTCCACCGGGGAGCTGTTTTTTGGAGAA	CASRSGTSSTGELFF	1	1.3959461723155955E-5	45	TCRBV05-05*01	TCRBV05	TCRBV05-05	01								TCRBD01,TCRBD02	TCRBD01-01,TCRBD02-01		TCRBJ02-02*01	TCRBJ02	TCRBJ02-02	01				5	6	0	7	4	4	36	47	51	56	62	1	In	VDJ
AATCTTCACATCAATTCCCTGGAGCTTGGTGACTCTGCTGTGTATTTCTGTGCCAGCGGTGAACAGGGAACGGCTTTCTTTGGACAA	CASGEQGTAFF	2	2.791892344631191E-5	33	TCRBV03-01/03-02*01	TCRBV03	TCRBV03-01/03-02	01				TCRBD01-01*01	TCRBD01	TCRBD01-01	01				TCRBJ01-01*01	TCRBJ01	TCRBJ01-01	01				8	4	3	3	5	11	48	57	62	68	72	2	In	VDJ
CTGACAGTGACCAGTGCCCATCCTGAAGACAGCAGCTTCTACATCTGCAGTGCTACCCAGGGCGGCACTGAAGCTTTCTTTGGACAA	CSATQGGTEAFF	2	2.791892344631191E-5	36	TCRBV20	TCRBV20				TCRBV20-01,TCRBV20-or09_02		TCRBD01-01*01	TCRBD01	TCRBD01-01	01				TCRBJ01-01*01	TCRBJ01	TCRBJ01-01	01				4	3	4	3	2	4	45	55	57	62	65	2	In	VDJ
AATGTGAACGCCTTGGAGCTGGACGACTCGGCCCTGTATCTCTGTGCCAGCAGCTTGGTAGGGGCAGGGGAAGCTTTCTTTGGACAA	CASSLVGAGEAFF	2	2.791892344631191E-5	39	TCRBV05-04*01	TCRBV05	TCRBV05-04	01				TCRBD01-01*01	TCRBD01	TCRBD01-01	01				TCRBJ01-01*01	TCRBJ01	TCRBJ01-01	01				0	0	4	3	6	8	42	58	64	-1	69	2	In	VDJ
GAGTCAGGGGACACAGCACTGTATTTCTGTGCCAGCAGCAACCCCTTTTAAATTCCGCACTCGAGTGAAAAACTGTTTTTTGGCAGT	CASSNPF*IPHSSEKLFF	2	2.791892344631191E-5	54	TCRBV21-01*01	TCRBV21	TCRBV21-01	01				TCRBD02-01	TCRBD02	TCRBD02-01				01,02	TCRBJ01-04*01	TCRBJ01	TCRBJ01-04	01				3	4	3	10	17	7	27	41	58	61	65	2	Stop	VDJ
TCGGCCCAAAAGAACCCGACAGCTTTCTATCTCTGTGCCAGTAAATCACAGGGGACCTATAGCAATCAGCCCCAGCATTTTGGTGAT	CASKSQGTYSNQPQHF	2	2.791892344631191E-5	48	TCRBV19-01*01	TCRBV19	TCRBV19-01	01				TCRBD01-01*01	TCRBD01	TCRBD01-01	01				TCRBJ01-05*01	TCRBJ01	TCRBJ01-05	01				7	5	3	2	4	0	33	43	47	54	59	2	In	VDJ
ACAGTGACCAGTGCCCATCCTGAAGACAGCAGCTTCTACATCTGCAGTGCTAGCAGGGCCCTAGGACAGCCCCAGCATTTTGGTGAT	CSASRALGQPQHF	5	6.979730861577978E-5	39	TCRBV20	TCRBV20				TCRBV20-01,TCRBV20-or09_02		TCRBD01-01*01	TCRBD01	TCRBD01-01	01				TCRBJ01-05*01	TCRBJ01	TCRBJ01-05	01				3	8	4	3	0	7	42	-1	53	58	66	5	In	VDJ
AACGCCTTGGAGCTGGACGACTCGGCCCTGTATCTCTGTGCCAGCAGCTCCACGGACAGAAACTCTTATGGCTACACCTTCGGTTCG	CASSSTDRNSYGYTF	1	1.3959461723155955E-5	45	TCRBV05-04*01	TCRBV05	TCRBV05-04	01				TCRBD01-01*01	TCRBD01	TCRBD01-01	01				TCRBJ01-02*01	TCRBJ01	TCRBJ01-02	01				3	7	1	5	4	5	36	49	53	59	66	1	In	VDJ
CTGCAGCCAGAAGACTCGGCCCTGTATCTCTGTGCCAGCAGCCAAGAACCAAGGCCCCACGGAGTCTATGGCTACACCTTCGGTTCG	CASSQEPRPHGVYGYTF	2	2.791892344631191E-5	51	TCRBV04-02*01	TCRBV04	TCRBV04-02	01				TCRBD02-01*02	TCRBD02	TCRBD02-01	02				TCRBJ01-02*01	TCRBJ01	TCRBJ01-02	01				0	1	10	2	13	4	30	47	60	64	65	2	In	VDJ
AAGATCCAGCCTGCAGAGCTTGAGGACTCGGCCGTGTATCTCTGTGCCAGCAACTCAGACAGGGGCTATGGCTACACCTTCGGTTCG	CASNSDRGYGYTF	1	1.3959461723155955E-5	39	TCRBV11	TCRBV11				TCRBV11-02,TCRBV11-03		TCRBD01-01*01	TCRBD01	TCRBD01-01	01				TCRBJ01-02*01	TCRBJ01	TCRBJ01-02	01				0	0	4	2	0	4	42	-1	59	-1	65	1	In	VDJ
NNNNNNNCTCTCACTGTGACATCGGCCCAAAAGAACCCGACAGCTTTCTATCTCTGTGCCAGCGGCTATGGCTACACCTTCGGTTCG	CASGYGYTF	4	5.583784689262382E-5	27	TCRBV19-01*01	TCRBV19	TCRBV19-01	01				TCRBD02-01	TCRBD02	TCRBD02-01				01,02	TCRBJ01-02*01	TCRBJ01	TCRBJ01-02	01				9	0	8	5	0	4	54	-1	62	-1	65	4	In	VDJ
AACGCCTTGGAGCTGGACGACTCGGCCCTGTATCTCTGTGCCAGCAGCCCCGGACAGGGGACTAACTATGGCTACACCTTCGGTTCG	CASSPGQGTNYGYTF	1	1.3959461723155955E-5	45	TCRBV05-04*01	TCRBV05	TCRBV05-04	01				TCRBD01-01*01	TCRBD01	TCRBD01-01	01				TCRBJ01-02*01	TCRBJ01	TCRBJ01-02	01				4	1	1	2	3	0	36	48	51	60	61	1	In	VDJ
CTCACTCTGGAGTCAGCTACCCGCTCCCAGACATCTGTGTATTTCTGCGCCAGCAGGGACCCGAACTATGGCTACACCTTCGGTTCG	CASRDPNYGYTF	2	2.791892344631191E-5	36	TCRBV10-02*01	TCRBV10	TCRBV10-02	01								TCRBD01,TCRBD02	TCRBD01-01,TCRBD02-01		TCRBJ01-02*01	TCRBJ01	TCRBJ01-02	01				6	3	1	7	0	2	45	-1	56	60	63	2	In	VDJ
CTGAAGATCCGGTCCACAAAGCTGGAGGACTCAGCCATGTACTTCTGTGCCAGCAACGCATGGGAACATGGCTACACCTTCGGTTCG	CASNAWEHGYTF	3	4.187838516946787E-5	36	TCRBV02-01	TCRBV02	TCRBV02-01				01,03					TCRBD01,TCRBD02	TCRBD01-01,TCRBD02-01		TCRBJ01-02*01	TCRBJ01	TCRBJ01-02	01				7	2	0	8	6	6	45	55	61	65	67	3	In	VDJ
CTGATTCTGGAGTCCGCCAGCACCAACCAGACATCTATGTACCTCTGTGCCAGCAGTTTACAGGGTAGGGGCTACACCTTCGGTTCG	CASSLQGRGYTF	1	1.3959461723155955E-5	36	TCRBV28-01*01	TCRBV28	TCRBV28-01	01				TCRBD01-01*01	TCRBD01	TCRBD01-01	01				TCRBJ01-02*01	TCRBJ01	TCRBJ01-02	01				2	4	4	3	0	8	45	-1	60	65	69	1	In	VDJ
ATCCAGCAGGTAGTGCGAGGAGATTCGGCAGCTTATTTCTGTGCCAGCTCACCCCCCGCCGGACAGATCGAGCAGTACTTCGGGCCG	CASSPPAGQIEQYF	10	1.3959461723155956E-4	42	TCRBV18-01*01	TCRBV18	TCRBV18-01	01				TCRBD01-01*01	TCRBD01	TCRBD01-01	01				TCRBJ02-07*01	TCRBJ02	TCRBJ02-07	01				3	2	1	5	7	6	39	53	60	66	68	10	In	VDJ
GTGAGCACCTTGGAGCTGGGGGACTCGGCCCTTTATCTTTGCGCCAGCAGCCCCGGACCGGGGGTCGGCGAGCAGTACTTCGGGCCG	CASSPGPGVGEQYF	1	1.3959461723155955E-5	42	TCRBV05-01*01	TCRBV05	TCRBV05-01	01				TCRBD02-01*01	TCRBD02	TCRBD02-01	01				TCRBJ02-07*01	TCRBJ02	TCRBJ02-07	01				4	4	8	2	7	6	39	51	58	64	68	1	In	VDJ
CAGCCCTCAGAACCCAGGGACTCAGCTGTGTACTTCTGTGCCAGCAGTTCCTCGACCGAGGCATCTTACGAGCAGTACTTCGGGCCG	CASSSSTEASYEQYF	1	1.3959461723155955E-5	45	TCRBV12	TCRBV12				TCRBV12-03/12-04,TCRBV12-04		TCRBD02-01*02	TCRBD02	TCRBD02-01	02				TCRBJ02-07*01	TCRBJ02	TCRBJ02-07	01				4	5	11	1	8	4	36	49	57	61	66	1	In	VDJ
CAGCCTGCAGAGCTTGGGGACTCGGCCATGTATCTCTGTGCCAGCAGCCCCGGGGCTTCGGGGGGGTACGAGCAGTACTTCGGGCCG	CASSPGASGGYEQYF	1	1.3959461723155955E-5	45	TCRBV11-01*01	TCRBV11	TCRBV11-01	01				TCRBD02-01*01	TCRBD02	TCRBD02-01	01				TCRBJ02-07*01	TCRBJ02	TCRBJ02-07	01				5	0	8	0	10	4	36	48	58	-1	66	1	In	VDJ
ACAGTGACCAGTGCCCATCCTGAAGACAGCAGCTTCTACATCTGCAGTGCCCGGGACAGGGGGTTCTACGAGCAGTACTTCGGGCCG	CSARDRGFYEQYF	1	1.3959461723155955E-5	39	TCRBV20	TCRBV20				TCRBV20-01,TCRBV20-or09_02		TCRBD01-01*01	TCRBD01	TCRBD01-01	01				TCRBJ02-07*01	TCRBJ02	TCRBJ02-07	01				6	2	0	1	2	3	42	50	52	63	65	1	In	VDJ
ATCCGCTCACCAGGCCTGGGGGACGCAGCCATGTACCTGTGTGCCACCAGCAGTAGACAGGGGGCCTACGAGCAGTACTTCGGGCCG	CATSSRQGAYEQYF	1	1.3959461723155955E-5	42	TCRBV15-01*02	TCRBV15	TCRBV15-01	02				TCRBD01-01*01	TCRBD01	TCRBD01-01	01				TCRBJ02-07*01	TCRBJ02	TCRBJ02-07	01				3	0	2	1	2	2	39	53	55	-1	64	1	In	VDJ
ACTCTGGAGTCCGCTACCAGCTCCCAGACATCTGTGTACTTCTGTGCCATCAGTGATGGGGCCGCCTACGAGCAGTACTTCGGGCCG	CAISDGAAYEQYF	1	1.3959461723155955E-5	39	TCRBV10-03*01	TCRBV10	TCRBV10-03	01				TCRBD01-01*01	TCRBD01	TCRBD01-01	01				TCRBJ02-07*01	TCRBJ02	TCRBJ02-07	01				3	2	7	0	1	2	42	56	57	62	64	1	In	VDJ
AGCCTGCAGAGCTTGGGGACTCGGCCGTGTATCTCTGTGCCAGCAGCTTCCGCCGCCGGTTTTACCTACGAGCAGTACTTCGGGCCG		1	1.3959461723155955E-5	46	TCRBV11-03*01	TCRBV11	TCRBV11-03	01				TCRBD02-01	TCRBD02	TCRBD02-01				01,02	TCRBJ02-07*01	TCRBJ02	TCRBJ02-07	01				3	5	8	5	7	2	35	49	56	59	64	1	Out	VDJ
GCCCTGCAGCCAGAAGACTCAGCCCTGTATCTCTGCGCCAGCAGCCAAGATTTGGGAGACAGAGGATACGAGCAGTACTTCGGGCCG	CASSQDLGDRGYEQYF	3	4.187838516946787E-5	48	TCRBV04-01*01	TCRBV04	TCRBV04-01	01								TCRBD01,TCRBD02	TCRBD01-01,TCRBD02-01		TCRBJ02-07*01	TCRBJ02	TCRBJ02-07	01				0	4	2	5	7	4	33	50	57	62	66	3	In	VDJ
CTGGAGTCCGCTACCAGCTCCCAGACATCTGTGTACTTCTGTGCCATCAGTGATGGGACAGGCTCATACGAGCAGTACTTCGGGCCG	CAISDGTGSYEQYF	1	1.3959461723155955E-5	42	TCRBV10-03*01	TCRBV10	TCRBV10-03	01				TCRBD01-01*01	TCRBD01	TCRBD01-01	01				TCRBJ02-07*01	TCRBJ02	TCRBJ02-07	01				3	4	0	4	1	4	39	53	54	62	66	1	In	VDJ
TCCCTGGAGCTTGGTGACTCTGCTGTGTATTTCTGTGCCAGCAGCCCCTCTGGGGTAGGAGGTGGAAACACCATATATTTTGGAGAG	CASSPSGVGGGNTIYF	1	1.3959461723155955E-5	48	TCRBV03-01/03-02*01	TCRBV03	TCRBV03-01/03-02	01				TCRBD02-01*02	TCRBD02	TCRBD02-01	02				TCRBJ01-03*01	TCRBJ01	TCRBJ01-03	01				4	0	10	1	11	3	33	46	57	-1	62	1	In	VDJ
ACTCTGACAGTGACCAGTGCCCATCCTGAAGACAGCAGCTTCTACATCTGCAGTGCTCGGGGCAGTGGATCCCTCCACTTTGGGAAC	CSARGSGSLHF	2	2.791892344631191E-5	33	TCRBV20-01	TCRBV20	TCRBV20-01				01,04					TCRBD01,TCRBD02	TCRBD01-01,TCRBD02-01		TCRBJ01-06*02	TCRBJ01	TCRBJ01-06	02				5	7	7	0	1	14	48	57	58	63	70	2	In	VDJ
AAGATCCAGCCTGCAGAGCTTGGGGACTCGGCCGTGTATCTCTGTGCCAGCAGCTTAAGGTTGAATTCACCCCTCCACTTTGGGAAC	CASSLRLNSPLHF	1	1.3959461723155955E-5	39	TCRBV11-03*01	TCRBV11	TCRBV11-03	01								TCRBD01,TCRBD02	TCRBD01-01,TCRBD02-01		TCRBJ01-06*02	TCRBJ01	TCRBJ01-06	02				2	3	5	4	0	7	42	-1	57	60	63	1	In	VDJ
ATGAATGTGAGCACCTTGGAGCTGGGGGACTCGGCCCTTTATCTTTGCGCCAGCAGCTATGGAAATTCACCCCTCCACTTTGGGAAC	CASSYGNSPLHF	8	1.1167569378524764E-4	36	TCRBV05-01*01	TCRBV05	TCRBV05-01	01								TCRBD01,TCRBD02	TCRBD01-01,TCRBD02-01		TCRBJ01-06*02	TCRBJ01	TCRBJ01-06	02				3	0	1	8	2	7	45	58	60	-1	63	8	In	VDJ
AGCACCAACCAGACATCTATGTACCTCTGTGCCAGCAGTTTATTGACTAGCGGGGGGGCTTTTTACAATGAGCAGTTCTTCGGGCCA	CASSLLTSGGAFYNEQFF	2	2.791892344631191E-5	54	TCRBV28-01*01	TCRBV28	TCRBV28-01	01				TCRBD02-01*01	TCRBD02	TCRBD02-01	01				TCRBJ02-01*01	TCRBJ02	TCRBJ02-01	01				1	5	2	0	1	4	27	43	44	58	63	2	In	VDJ
GCCCAGCCCCAACCAGACCTCTCTGTACTTCTGTGCCAGCGCATTATCGATCAGAGAAAAACCTACAATGAGCAGTTCTTCGGGCCA		9	1.256351555084036E-4	50	TCRBV27-01*01	TCRBV27	TCRBV27-01	01								TCRBD01,TCRBD02	TCRBD01-01,TCRBD02-01		TCRBJ02-01*01	TCRBJ02	TCRBJ02-01	01				8	7	4	5	11	2	31	40	51	54	61	9	Out	VDJ
AGTTCTAAGAAGCTCCTTCTCAGTGACTCTGGCTTCTATCTCTGTGCCCGGGGGACCAGGGGACAAGAGACCCAGTACTTCGGGCCA	CARGTRGQETQYF	1	1.3959461723155955E-5	39	TCRBV30-01*05	TCRBV30	TCRBV30-01	05				TCRBD01-01*01	TCRBD01	TCRBD01-01	01				TCRBJ02-05*01	TCRBJ02	TCRBJ02-05	01				3	1	4	2	3	2	42	53	56	62	63	1	In	VDJ
ACTCTGACTGTGAGCAACATGAGCCCTGAAGACAGCAGCATATATCTCTGCAGCGTAGGGACAGCCGGGGAGCTGTTTTTTGGAGAA	CSVGTAGELFF	2	2.791892344631191E-5	33	TCRBV29-01*01	TCRBV29	TCRBV29-01	01				TCRBD01-01*01	TCRBD01	TCRBD01-01	01				TCRBJ02-02*01	TCRBJ02	TCRBJ02-02	01				6	0	0	5	1	6	48	56	57	-1	64	2	In	VDJ
GGAGTCGCCCAGCCCCAACCAGACCTCTCTGTACTTCTGTGCCAGCAGGACGGACAGGGCAGGACCGGGGAGCTGTTTTTTGGAGAA		2	2.791892344631191E-5	44	TCRBV27-01*01	TCRBV27	TCRBV27-01	01				TCRBD01-01*01	TCRBD01	TCRBD01-01	01				TCRBJ02-02*01	TCRBJ02	TCRBJ02-02	01				6	4	1	3	3	5	37	48	51	59	63	2	Out	VDJ
GCAACATGAGCCCTGAAGACAGCAGCATATATCTCTGCAGCGTTAGAAGGACAGTTCGCGAACACCGGGGAGCTGTTTTTTGGAGAA		14	1.9543246412418336E-4	46	TCRBV29-01	TCRBV29	TCRBV29-01				01,02	TCRBD01-01*01	TCRBD01	TCRBD01-01	01				TCRBJ02-02*01	TCRBJ02	TCRBJ02-02	01				5	4	1	5	4	0	35	44	48	54	58	14	Out	VDJ
AACGCCTTGGAGCTGGACGACTCGGCCCTGTATCTCTGTGCCAGCACCCCACTACCCCGGGCACCTCAAGCGGCTTTCTTTGGACAA	CASTPLPRAPQAAFF	1	1.3959461723155955E-5	45	TCRBV05-04*01	TCRBV05	TCRBV05-04	01								TCRBD01,TCRBD02	TCRBD01-01,TCRBD02-01		TCRBJ01-01*01	TCRBJ01	TCRBJ01-01	01				6	10	8	0	12	11	36	46	58	62	72	1	In	VDJ
CTGGAGTCCGCCAGCACCAACCAGACATCTATGTACCTCTGTGCCAGCAGTCCAACAGGGAGGAGGACTGAAGCTTTCTTTGGACAA	CASSPTGRRTEAFF	1	1.3959461723155955E-5	42	TCRBV28-01*01	TCRBV28	TCRBV28-01	01								TCRBD01,TCRBD02	TCRBD01-01,TCRBD02-01		TCRBJ01-01*01	TCRBJ01	TCRBJ01-01	01				5	6	3	3	3	5	39	51	54	60	66	1	In	VDJ
CTGAGTTCTAAGAAGCTCCTTCTCAGTGACTCTGGCTTCTATCTCTGTGCCTGGGGGATCGGGGACACTGAAGCTTTCTTTGGACAA	CAWGIGDTEAFF	1	1.3959461723155955E-5	36	TCRBV30-01*05	TCRBV30	TCRBV30-01	05				TCRBD02-01*01	TCRBD02	TCRBD02-01	01				TCRBJ01-01*01	TCRBJ01	TCRBJ01-01	01				3	0	8	3	3	3	45	56	59	-1	64	1	In	VDJ
CAGCCTGCAGAGCTTGGGGACTCGGCCGTGTATCTCTGTGCCAGCAGCTTATCGGCGGGTCGGGACACTGAAGCTTTCTTTGGACAA	CASSLSAGRDTEAFF	1	1.3959461723155955E-5	45	TCRBV11-03*01	TCRBV11	TCRBV11-03	01				TCRBD02-01	TCRBD02	TCRBD02-01				01,02	TCRBJ01-01*01	TCRBJ01	TCRBJ01-01	01				2	5	7	4	3	3	36	51	54	59	64	1	In	VDJ
ATCCAGCCCTCAGAACCCAGGGACTCAGCTGTGTACTTCTGTGCCAGCAGCCCTTGGGGGGGAGACACTGAAGCTTTCTTTGGACAA	CASSPWGGDTEAFF	2	2.791892344631191E-5	42	TCRBV12	TCRBV12				TCRBV12-03/12-04,TCRBV12-04		TCRBD02-01*01	TCRBD02	TCRBD02-01	01				TCRBJ01-01*01	TCRBJ01	TCRBJ01-01	01				6	2	9	0	5	3	39	50	55	62	64	2	In	VDJ
CACATCAATTCCCTGGAGCTTGGTGACTCTGCTGTGTATTTCTGTGCCAGCAGCGGACAGGAGAACACTGAAGCTTTCTTTGGACAA	CASSGQENTEAFF	2	2.791892344631191E-5	39	TCRBV03-01/03-02*01	TCRBV03	TCRBV03-01/03-02	01				TCRBD01-01*01	TCRBD01	TCRBD01-01	01				TCRBJ01-01*01	TCRBJ01	TCRBJ01-01	01				5	1	1	4	0	1	42	-1	54	61	62	2	In	VDJ
CTGGAGTCCGCCAGCACCAACCAGACATCTATGTACCTCTGTGCCAGCAGAGACTACAGGTGGGCTCAGCCCCAGCATTTTGGTGAT	CASRDYRWAQPQHF	2	2.791892344631191E-5	42	TCRBV28-01*01	TCRBV28	TCRBV28-01	01								TCRBD01,TCRBD02	TCRBD01-01,TCRBD02-01		TCRBJ01-05*01	TCRBJ01	TCRBJ01-05	01				6	5	3	4	5	6	39	50	55	60	65	2	In	VDJ
AAGATCCAGCCCTCAGAACCCAGGGACTCAGCTGTGTACTTCTGTGCCAGCAGCGCGAGGAGTAATCAGCCCCAGCATTTTGGTGAT	CASSARSNQPQHF	2	2.791892344631191E-5	39	TCRBV12-03/12-04*01	TCRBV12	TCRBV12-03/12-04	01				TCRBD02-01*02	TCRBD02	TCRBD02-01	02				TCRBJ01-05*01	TCRBJ01	TCRBJ01-05	01				6	1	10	2	5	4	42	53	58	62	63	2	In	VDJ
ACTGTGACATCGGCCCAAAAGAACCCGACAGCTTTCTATCTCTGTGCCAGTAGAAGTCAGCCTAATCAGCCCCAGCATTTTGGTGAT	CASRSQPNQPQHF	3	4.187838516946787E-5	39	TCRBV19-01*01	TCRBV19	TCRBV19-01	01								TCRBD01,TCRBD02	TCRBD01-01,TCRBD02-01		TCRBJ01-05*01	TCRBJ01	TCRBJ01-05	01				6	3	4	5	4	4	42	53	57	60	63	3	In	VDJ
TAAATCTTCACATCAATTCCCTGGAGCTTGGTGACTCTGCTGTGTATTTCTGTGCCAGCAGCTAAAGCCCAGCGGACCTTCGGTTCG		1	1.3959461723155955E-5	31	TCRBV03-01/03-02*01	TCRBV03	TCRBV03-01/03-02	01				TCRBD02-01	TCRBD02	TCRBD02-01				01,02	TCRBJ01-02*01	TCRBJ01	TCRBJ01-02	01				5	0	6	5	8	14	50	62	70	-1	75	1	Out	VDJ
NNNNCTTGGAGATCCAGTCCACGGAGTCAGGGGACACAGCACTGTATTTCTGTGCCAGCATATCGTCTTGGCTACACCTTCGGTTCG		1	1.3959461723155955E-5	31	TCRBV21-01*01	TCRBV21	TCRBV21-01	01				TCRBD02-01	TCRBD02	TCRBD02-01				01,02	TCRBJ01-02*01	TCRBJ01	TCRBJ01-02	01				7	0	4	10	6	7	50	60	66	-1	68	1	Out	VDJ
CCAGAAGACTCGGCCCTGTATCTCTGTGCCAGCAGCCAAGATTTGGGGGGAGGGGGGATGCCCCTCGGTGGCTACACCTTCGGTTCG	CASSQDLGGGGMPLGGYTF	5	6.979730861577978E-5	57	TCRBV04-02*01	TCRBV04	TCRBV04-02	01				TCRBD02-01*02	TCRBD02	TCRBD02-01	02				TCRBJ01-02*01	TCRBJ01	TCRBJ01-02	01				0	14	9	0	6	7	24	41	47	54	68	5	In	VDJ
AACGCCTTGGAGCTGGACGACTCGGCCCTGTATCTCTGTGCCAGCAGCTCGACCCAGGGGGCGCTTTATGGCTACACCTTCGGTTCG	CASSSTQGALYGYTF	1	1.3959461723155955E-5	45	TCRBV05-04*01	TCRBV05	TCRBV05-04	01				TCRBD01-01*01	TCRBD01	TCRBD01-01	01				TCRBJ01-02*01	TCRBJ01	TCRBJ01-02	01				3	4	4	0	5	5	36	49	54	62	66	1	In	VDJ
GTGAACGCCTTGTTGCTGGGGGACTCGGCCCTCTATCTCTGTGCCAGCAGCCCCGGGACAGCGATTTATGGCTACACCTTCGGTTCG	CASSPGTAIYGYTF	1	1.3959461723155955E-5	42	TCRBV05-06*01	TCRBV05	TCRBV05-06	01				TCRBD01-01*01	TCRBD01	TCRBD01-01	01				TCRBJ01-02*01	TCRBJ01	TCRBJ01-02	01				4	5	0	5	3	5	39	51	54	61	66	1	In	VDJ
ATGAATGTGAGCACCTTGGAGCTGGGGGACTCGGCCCTTTATCTTTGCGCCAGCAGCGGGGATCTCTATGGCTACACCTTCGGTTCG	CASSGDLYGYTF	2	2.791892344631191E-5	36	TCRBV05-01*01	TCRBV05	TCRBV05-01	01								TCRBD01,TCRBD02	TCRBD01-01,TCRBD02-01		TCRBJ01-02*01	TCRBJ01	TCRBJ01-02	01				4	3	0	8	1	4	45	57	58	62	65	2	In	VDJ
GAAGATCCAGCCCTCAGAACCCAGGGACTCAGCTGTGTACTTCTGTGCCAGCAGTGGGAGGGCGGCTATGGCTACACCTTCGGTTCG		1	1.3959461723155955E-5	38	TCRBV12-03/12-04*01	TCRBV12	TCRBV12-03/12-04	01				TCRBD02-01*02	TCRBD02	TCRBD02-01	02				TCRBJ01-02*01	TCRBJ01	TCRBJ01-02	01				5	3	9	0	0	4	43	-1	55	62	65	1	Out	VDJ
TCAGAACCCAGGGACTCAGCTGTGTACTTCTGTGCCAGCAGTCCTGGCGATTGGGGAAGTCAGGCCTATGGCTACACCTTCGGTTCG	CASSPGDWGSQAYGYTF	1	1.3959461723155955E-5	51	TCRBV12	TCRBV12				TCRBV12-03/12-04,TCRBV12-04						TCRBD01,TCRBD02	TCRBD01-01,TCRBD02-01		TCRBJ01-02*01	TCRBJ01	TCRBJ01-02	01				5	8	0	8	11	4	30	42	53	57	65	1	In	VDJ
GCAGAGCTTGAGGACTCGGCCGTGTATCTCTGTGCCAGCAGCCCGCGAGGACAGGGGGCCTCAGACTATGGCTACACCTTCGGTTCG	CASSPRGQGASDYGYTF	1	1.3959461723155955E-5	51	TCRBV11	TCRBV11				TCRBV11-02,TCRBV11-03		TCRBD01-01*01	TCRBD01	TCRBD01-01	01				TCRBJ01-02*01	TCRBJ01	TCRBJ01-02	01				5	5	1	0	6	3	30	42	48	59	64	1	In	VDJ
ATTCTGGAGTCCGCCAGCACCAACCAGACATCTATGTACCTCTGTGCCAGCAGGATTGGGACAGACTATGGCTACACCTTCGGTTCG	CASRIGTDYGYTF	1	1.3959461723155955E-5	39	TCRBV28-01*01	TCRBV28	TCRBV28-01	01				TCRBD01-01*01	TCRBD01	TCRBD01-01	01				TCRBJ01-02*01	TCRBJ01	TCRBJ01-02	01				6	0	0	5	4	3	42	53	57	-1	64	1	In	VDJ
AGCACCTTGGAGCTGGGGGACTCGGCCCTTTATCTTTGCGCCAGCAGCTACGGACAGGCTTCTAACTATGGCTACACCTTCGGTTCG	CASSYGQASNYGYTF	2	2.791892344631191E-5	45	TCRBV05-01*01	TCRBV05	TCRBV05-01	01				TCRBD01-01*01	TCRBD01	TCRBD01-01	01				TCRBJ01-02*01	TCRBJ01	TCRBJ01-02	01				3	3	1	4	2	0	36	49	51	58	61	2	In	VDJ
CTGAATGTGAACGCCTTGGAGCTGGACGACTCGGCCCTGTATCTCTGTGCCAGCAGCGGGGGGAACTATGGCTACACCTTCGGTTCG	CASSGGNYGYTF	1	1.3959461723155955E-5	36	TCRBV05-04*01	TCRBV05	TCRBV05-04	01				TCRBD02-01*01	TCRBD02	TCRBD02-01	01				TCRBJ01-02*01	TCRBJ01	TCRBJ01-02	01				4	0	9	1	0	2	45	-1	57	-1	63	1	In	VDJ
CTGGAGTCCGCCAGCACCAACCAGACATCTATGTACCTCTGTGCCAGCAGTTTGACAGGGCCCAACTATGGCTACACCTTCGGTTCG	CASSLTGPNYGYTF	1	1.3959461723155955E-5	42	TCRBV28-01*01	TCRBV28	TCRBV28-01	01				TCRBD01-01*01	TCRBD01	TCRBD01-01	01				TCRBJ01-02*01	TCRBJ01	TCRBJ01-02	01				3	3	2	3	0	2	39	-1	53	60	63	1	In	VDJ
GTGACATCGGCCCAAAAGAACCCGACAGCTTTCTATCTCTGTGCCAGTAGTAGGGACAGGGTCGGATATGGCTACACCTTCGGTTCG	CASSRDRVGYGYTF	1	1.3959461723155955E-5	42	TCRBV19-01*01	TCRBV19	TCRBV19-01	01				TCRBD01-01*01	TCRBD01	TCRBD01-01	01				TCRBJ01-02*01	TCRBJ01	TCRBJ01-02	01				4	5	0	3	0	5	39	-1	52	61	66	1	In	VDJ
AATGTGAACGCCTTGGAGCTGGACGACTCGGCCCTGTATCTCTGTGCCAGCAGCCGGGACAGACGATATGGCTACACCTTCGGTTCG	CASSRDRRYGYTF	1	1.3959461723155955E-5	39	TCRBV05-04*01	TCRBV05	TCRBV05-04	01				TCRBD01-01*01	TCRBD01	TCRBD01-01	01				TCRBJ01-02*01	TCRBJ01	TCRBJ01-02	01				4	4	0	5	1	5	42	54	55	62	66	1	In	VDJ
ACAGTGACCAGTGCCCATCCTGAAGACAGCAGCTTCTACATCTGCAGTGCCACCGGTGGGACAGGGGAAGGCTACACCTTCGGTTCG	CSATGGTGEGYTF	2	2.791892344631191E-5	39	TCRBV20	TCRBV20				TCRBV20-01,TCRBV20-or09_02		TCRBD01-01*01	TCRBD01	TCRBD01-01	01				TCRBJ01-02*01	TCRBJ01	TCRBJ01-02	01				6	2	0	2	7	8	42	50	57	67	69	2	In	VDJ
CTGAGTTCTAAGAAGCTCCTTCTCAGTGACTCTGGCTTCTATCTCTGTGCCTGGAGTGTACATCTTAAAGGCTACACCTTCGGTTCG	CAWSVHLKGYTF	1	1.3959461723155955E-5	36	TCRBV30-01*01	TCRBV30	TCRBV30-01	01				TCRBD01-01*01	TCRBD01	TCRBD01-01	01				TCRBJ01-02*01	TCRBJ01	TCRBJ01-02	01				0	7	3	6	0	8	45	-1	59	62	69	1	In	VDJ
TGATCCTGGAGTCGCCCAGCCCCAACCAGACCTCTCTGTACTTCTGTGCCAGTGGCCGTGACTAGCTGCGAGCAGTACTTCGGGCCG		2	2.791892344631191E-5	37	TCRBV27-01*01	TCRBV27	TCRBV27-01	01				TCRBD02-01	TCRBD02	TCRBD02-01				01,02	TCRBJ02-07*01	TCRBJ02	TCRBJ02-07	01				9	2	2	7	7	6	44	52	59	66	68	2	Out	VDJ
NTGAAGATCCAGCCCTCAGAACCCAGGGACTCAGCTGTGTACTTCTGTGCCAGCAGTTCCCCAAGGTCCGAGCAGTACTTCGGGCCG	CASSSPRSEQYF	1	1.3959461723155955E-5	36	TCRBV12-03/12-04*01	TCRBV12	TCRBV12-03/12-04	01								TCRBD01,TCRBD02	TCRBD01-01,TCRBD02-01		TCRBJ02-07*01	TCRBJ02	TCRBJ02-07	01				4	2	5	4	5	6	45	58	63	66	68	1	In	VDJ
AACGCCTTGTTGCTGGGGGACTCGGCCCTCTATCTCTGTGCCAGCAGCGGAAATAGGGTTAGTACCTCCGAGCAGTACTTCGGGCCG	CASSGNRVSTSEQYF	1	1.3959461723155955E-5	45	TCRBV05-06*01	TCRBV05	TCRBV05-06	01								TCRBD01,TCRBD02	TCRBD01-01,TCRBD02-01		TCRBJ02-07*01	TCRBJ02	TCRBJ02-07	01				4	10	5	3	6	6	36	48	54	58	68	1	In	VDJ
CTGAACATGAGCTCCTTGGAGCTGGGGGACTCAGCCCTGTACTTCTGTGCCAGCAGGAGGGATGGCTACGAGCAGTACTTCGGGCCG	CASRRDGYEQYF	1	1.3959461723155955E-5	36	TCRBV13-01*01	TCRBV13	TCRBV13-01	01				TCRBD02-01*02	TCRBD02	TCRBD02-01	02				TCRBJ02-07*01	TCRBJ02	TCRBJ02-07	01				6	4	11	0	0	3	45	-1	56	61	65	1	In	VDJ
NNNNNNNNNNCTTGGAGATCCAGTCCACGGAGTCAGGGGACACAGCACTGTATTTCTGTGAGGGGCTACGAGCAGTACTTCGGGCCG		1	1.3959461723155955E-5	25	TCRBV21-01*01	TCRBV21	TCRBV21-01	01				TCRBD01-01*01	TCRBD01	TCRBD01-01	01				TCRBJ02-07*01	TCRBJ02	TCRBJ02-07	01				13	0	5	2	0	3	56	-1	60	-1	65	1	Out	VDJ
ACAGTGACCAGTGCCCATCCTGAAGACAGCAGCTTCTACATCTGCAGTGCTCCCGCGTCTGAGTCCTACGAGCAGTACTTCGGGCCG	CSAPASESYEQYF	1	1.3959461723155955E-5	39	TCRBV20	TCRBV20				TCRBV20-01,TCRBV20-or09_02		TCRBD02-01	TCRBD02	TCRBD02-01				01,02	TCRBJ02-07*01	TCRBJ02	TCRBJ02-07	01				5	6	7	6	3	1	42	51	54	57	63	1	In	VDJ
TCGGCCCAAAAGAACCCGACAGCTTTCTATCTCTGTGCCAGTCACGGACTAGCGGGGGGGGAACCCTACGAGCAGTACTTCGGGCCG	CASHGLAGGEPYEQYF	1	1.3959461723155955E-5	48	TCRBV19-01*01	TCRBV19	TCRBV19-01	01				TCRBD02-01*01	TCRBD02	TCRBD02-01	01				TCRBJ02-07*01	TCRBJ02	TCRBJ02-07	01				8	4	1	0	3	2	33	42	45	60	64	1	In	VDJ
CTGAGGATCCAGCAGGTAGTGCGAGGAGATTCGGCAGCTTATTTCTGTGCCAGCTCACCCGACAGATACGAGCAGTACTTCGGGCCG	CASSPDRYEQYF	2	2.791892344631191E-5	36	TCRBV18-01*01	TCRBV18	TCRBV18-01	01				TCRBD01-01*01	TCRBD01	TCRBD01-01	01				TCRBJ02-07*01	TCRBJ02	TCRBJ02-07	01				3	1	2	5	1	4	45	59	60	65	66	2	In	VDJ
GTGAACGCCTTGGAGCTGGACGACTCGGCCCTGTATCTCTGTGCCAGCAGCCCTAGCGGGGGGGCGCAAGAGCAGTACTTCGGGCCG	CASSPSGGAQEQYF	1	1.3959461723155955E-5	42	TCRBV05-04*01	TCRBV05	TCRBV05-04	01				TCRBD02-01*01	TCRBD02	TCRBD02-01	01				TCRBJ02-07*01	TCRBJ02	TCRBJ02-07	01				4	5	4	0	1	7	39	51	52	64	69	1	In	VDJ
CTGGGGGACTCGGCCCTTTATCTTTGCGCCAGCAGCCCCGGACTAGCGGGGGCTTTGGCCGGGGCCAACGTCCTGACTTTCGGGGCC	CASSPGLAGALAGANVLTF	2	2.791892344631191E-5	57	TCRBV05-01*01	TCRBV05	TCRBV05-01	01				TCRBD02-01*01	TCRBD02	TCRBD02-01	01				TCRBJ02-06*01	TCRBJ02	TCRBJ02-06	01				4	8	1	2	3	4	24	36	39	52	60	2	In	VDJ
AGCACCTTGGAGCTGGGGGACTCGGCCCTTTATCTTTGCGCCAGCAGCCTAGGACAGGGGAGGAATTCACCCCTCCACTTTGGGAAC	CASSLGQGRNSPLHF	2	2.791892344631191E-5	45	TCRBV05-01*01	TCRBV05	TCRBV05-01	01				TCRBD01-01*01	TCRBD01	TCRBD01-01	01				TCRBJ01-06*02	TCRBJ01	TCRBJ01-06	02				4	3	1	2	3	7	36	48	51	60	63	2	In	VDJ
ACATCGGCCCAAAAGAACCCGACAGCTTTCTATCTCTGTGCCAGTAGTAGCTCCGGGACAGCAAATTCACCCCTCCACTTTGGGAAC	CASSSSGTANSPLHF	3	4.187838516946787E-5	45	TCRBV19-01*01	TCRBV19	TCRBV19-01	01				TCRBD01-01*01	TCRBD01	TCRBD01-01	01				TCRBJ01-06*02	TCRBJ01	TCRBJ01-06	02				4	2	0	5	5	7	36	49	54	61	63	3	In	VDJ
TGACAGTGACCAGTGCCCATCCTGAAGACAGCAGCTTCTACATCTGCAGTGCTAGGACATTCACCCTCACCCCTCCACTTTGGGAAC		2	2.791892344631191E-5	37	TCRBV20	TCRBV20				TCRBV20-01,TCRBV20-or09_02		TCRBD01-01*01	TCRBD01	TCRBD01-01	01				TCRBJ01-06*02	TCRBJ01	TCRBJ01-06	02				3	7	2	6	0	10	44	-1	55	59	66	2	Out	VDJ
ATTCTGGAGTCCGCCAGCACCAACCAGACATCTATGTACCTCTGTGCCAGCAGTTTGATCAAATACAATGAGCAGTTCTTCGGGCCA	CASSLIKYNEQFF	1	1.3959461723155955E-5	39	TCRBV28-01*01	TCRBV28	TCRBV28-01	01								TCRBD01,TCRBD02	TCRBD01-01,TCRBD02-01		TCRBJ02-01*01	TCRBJ02	TCRBJ02-01	01				3	5	2	8	0	4	42	-1	56	58	63	1	In	VDJ
ATCCGGTCCACAAAGCTGGAGGACTCAGCCATGTACTTCTGTGCCAGCAGTGGGGACAGGGGCCCGGGCAAGCAGTTCTTCGGGCCA	CASSGDRGPGKQFF	3	4.187838516946787E-5	42	TCRBV02-01	TCRBV02	TCRBV02-01				01,03	TCRBD01-01*01	TCRBD01	TCRBD01-01	01				TCRBJ02-01*01	TCRBJ02	TCRBJ02-01	01				4	8	0	2	0	11	39	-1	52	62	70	3	In	VDJ
TCCAGCCTGCAGAGCTTGGGGACTCGGCCGTGTATCTCTGTGCCAGCAGCCCTCGGGGACTAGCAGTCGGCCCAGTACTTCGGGCCA		1	1.3959461723155955E-5	43	TCRBV11-03*01	TCRBV11	TCRBV11-03	01				TCRBD02-01	TCRBD02	TCRBD02-01				01,02	TCRBJ02-05*01	TCRBJ02	TCRBJ02-05	01				5	6	0	7	5	9	38	50	55	64	70	1	Out	VDJ
CCTGCAGAGCTTGAGGACTCGGCCGTGTATCTCTGTGCCAGCAGCTTAAGGAAGGGGACAGGGCAAGAGACCCAGTACTTCGGGCCA	CASSLRKGTGQETQYF	1	1.3959461723155955E-5	48	TCRBV11	TCRBV11				TCRBV11-02,TCRBV11-03		TCRBD01-01*01	TCRBD01	TCRBD01-01	01				TCRBJ02-05*01	TCRBJ02	TCRBJ02-05	01				2	0	0	3	6	2	33	48	54	-1	63	1	In	VDJ
GAGTCCGCCAGCACCAACCAGACATCTATGTACCTCTGTGCCACCAGGACAGGGGGCTTAAACACCGGGGAGCTGTTTTTTGGAGAA	CATRTGGLNTGELFF	1	1.3959461723155955E-5	45	TCRBV28-01*01	TCRBV28	TCRBV28-01	01				TCRBD01-01*01	TCRBD01	TCRBD01-01	01				TCRBJ02-02*01	TCRBJ02	TCRBJ02-02	01				6	3	2	0	0	2	36	-1	47	57	60	1	In	VDJ
ACTCTGACAGTGACCAGTGCCCATCCTGAAGACAGCAGCTTCTACATCTGCAGTGCTAGCTGGGGCACTGAAGCTTTCTTTGGACAA	CSASWGTEAFF	2	2.791892344631191E-5	33	TCRBV20-01	TCRBV20	TCRBV20-01				01,04					TCRBD01,TCRBD02	TCRBD01-01,TCRBD02-01		TCRBJ01-01*01	TCRBJ01	TCRBJ01-01	01				3	0	6	2	2	4	48	59	61	-1	65	2	In	VDJ
GGAGATCCAGTCCACGGAGTCAGGGGACACAGCACTGTATTTCTGTGCCAGCAGCGGCGGATGAACACTGAAGCTTTCTTTGGACAA		10	1.3959461723155956E-4	38	TCRBV21-01*01	TCRBV21	TCRBV21-01	01				TCRBD02-01	TCRBD02	TCRBD02-01				01,02	TCRBJ01-01*01	TCRBJ01	TCRBJ01-01	01				5	1	7	5	1	0	43	55	56	60	61	10	Out	VDJ
NTGTCGGCTGCTCCCTCCCAGACATCTGTGTACTTCTGTGCCAGCAGTTGGCGGATCCCCATGAACACTGAAGCTTTCTTTGGACAA	CASSWRIPMNTEAFF	2	2.791892344631191E-5	45	TCRBV06-05*01	TCRBV06	TCRBV06-05	01				TCRBD02-01	TCRBD02	TCRBD02-01				01,02	TCRBJ01-01*01	TCRBJ01	TCRBJ01-01	01				4	7	7	5	1	0	36	49	50	54	61	2	In	VDJ
TCCCTGATTCTGGAGTCCGCCAGCACCAACCAGACATCTATGTACCTCTGTGCCAGCATCTCGAACACTGAAGCTTTCTTTGGACAA	CASISNTEAFF	1	1.3959461723155955E-5	33	TCRBV28-01*01	TCRBV28	TCRBV28-01	01				TCRBD02-01	TCRBD02	TCRBD02-01				01,02	TCRBJ01-01*01	TCRBJ01	TCRBJ01-01	01				7	1	4	10	1	1	48	58	59	61	62	1	In	VDJ
AAGATCCGGTCCACAAAGCTGGAGGACTCAGCCATGTACTTCTGTGCTATCAGACAGGGTCGCAATCAGCCCCAGCATTTTGGTGAT	CAIRQGRNQPQHF	2	2.791892344631191E-5	39	TCRBV02-01	TCRBV02	TCRBV02-01				01,03	TCRBD01-01*01	TCRBD01	TCRBD01-01	01				TCRBJ01-05*01	TCRBJ01	TCRBJ01-05	01				12	2	2	3	5	2	42	47	52	59	61	2	In	VDJ
CCCATCCTGAAGACAGCAGCTTCTACATCTGCAGTGCTAGGGCAGGGGGGCCTCCCTTATAGCAATCAGCCCCAGCATTTTGGTGAT		2	2.791892344631191E-5	52	TCRBV20	TCRBV20				TCRBV20-01,TCRBV20-or09_02		TCRBD01-01*01	TCRBD01	TCRBD01-01	01				TCRBJ01-05*01	TCRBJ01	TCRBJ01-05	01				3	10	4	1	2	0	29	40	42	49	59	2	Out	VDJ
CCAGCCCATGGAACCCAGGGACTTGGGCCTATATTTCTGTGCCAGCAGCCGCCCGGACAGAGCAATCAGCCCCAGCATTTTGGTGAT		2	2.791892344631191E-5	44	TCRBV12-01*01	TCRBV12	TCRBV12-01	01				TCRBD01-01*01	TCRBD01	TCRBD01-01	01				TCRBJ01-05*01	TCRBJ01	TCRBJ01-05	01				5	0	1	5	5	1	37	49	54	-1	60	2	Out	VDJ
AGCCCTCAGAACCCAGGGACTCAGCTGTGTACTTCTGTGCCAGCAGTTCACGACAGGGTAAGCAATCAGCCCCAGCATTTTGGTGAT		4	5.583784689262382E-5	46	TCRBV12	TCRBV12				TCRBV12-03/12-04,TCRBV12-04		TCRBD01-01*01	TCRBD01	TCRBD01-01	01				TCRBJ01-05*01	TCRBJ01	TCRBJ01-05	01				4	2	2	3	3	1	35	48	51	58	60	4	Out	VDJ
CCAGTCCACGGAGTCAGGGGACACAGCACTGTATTTCTGTGCCAGCAGCAAGGTACCGGAGACAATCAGCCCCAGCATTTTGGTGAT		2	2.791892344631191E-5	44	TCRBV21-01*01	TCRBV21	TCRBV21-01	01				TCRBD02-01*02	TCRBD02	TCRBD02-01	02				TCRBJ01-05*01	TCRBJ01	TCRBJ01-05	01				3	1	10	2	6	3	37	51	57	61	62	2	Out	VDJ
AACGCCTTGGAGCTGGACGACTCGGCCCTGTATCTCTGTGCCAGCAGCTTGGCGGGGTCCAACAATCAGCCCCAGCATTTTGGTGAT	CASSLAGSNNQPQHF	2	2.791892344631191E-5	45	TCRBV05-04*01	TCRBV05	TCRBV05-04	01				TCRBD02-01*01	TCRBD02	TCRBD02-01	01				TCRBJ01-05*01	TCRBJ01	TCRBJ01-05	01				0	5	8	3	0	3	36	-1	52	57	62	2	In	VDJ
AATTCCCTGGAGCTTGGTGACTCTGCTGTGTATTTCTGTGCCAGCAGCCAAGGCGCTTTTGGGGGGTATGGCTACACCTTCGGTTCG	CASSQGAFGGYGYTF	1	1.3959461723155955E-5	45	TCRBV03-01/03-02*01	TCRBV03	TCRBV03-01/03-02	01				TCRBD02-01*01	TCRBD02	TCRBD02-01	01				TCRBJ01-02*01	TCRBJ01	TCRBJ01-02	01				1	0	9	1	8	5	36	52	60	-1	66	1	In	VDJ
GCCAGCACCAACCAGACATCTATGTACCTCTGTGCCAGCAGTCCCCCCGGGGGCCTCCTCGATGTCTATGGCTACACCTTCGGTTCG	CASSPPGGLLDVYGYTF	1	1.3959461723155955E-5	51	TCRBV28-01*01	TCRBV28	TCRBV28-01	01								TCRBD01,TCRBD02	TCRBD01-01,TCRBD02-01		TCRBJ01-02*01	TCRBJ01	TCRBJ01-02	01				5	11	6	0	6	4	30	42	48	54	65	1	In	VDJ
CTGACTGTGAGCAACATGAGCCCTGAAGACAGCAGCATATATCTCTGCAGCGTTGAAATCCAGGTCTATGGCTACACCTTCGGTTCG	CSVEIQVYGYTF	2	2.791892344631191E-5	36	TCRBV29-01	TCRBV29	TCRBV29-01				01,02	TCRBD01-01*01	TCRBD01	TCRBD01-01	01				TCRBJ01-02*01	TCRBJ01	TCRBJ01-02	01				2	1	4	4	3	4	45	57	60	64	65	2	In	VDJ
GTGAACGCCTTGTTGCTGGGGGACTCGGCCCTCTATCTCTGTGCCAGCAGCTTGGTAAACGGGGGCTATGGCTACACCTTCGGTTCG	CASSLVNGGYGYTF	1	1.3959461723155955E-5	42	TCRBV05-06*01	TCRBV05	TCRBV05-06	01				TCRBD02-01*01	TCRBD02	TCRBD02-01	01				TCRBJ01-02*01	TCRBJ01	TCRBJ01-02	01				0	0	8	2	4	4	39	55	59	-1	65	1	In	VDJ
CCTGCAGAGCTTGGGGACTCGGCCGTGTATCTCTGTGCCAGCAGCGTAGGGCCCCAGGCCTAGGGCTATGGCTACACCTTCGGTTCG	CASSVGPQA*GYGYTF	2	2.791892344631191E-5	48	TCRBV11-03*01	TCRBV11	TCRBV11-03	01								TCRBD01,TCRBD02	TCRBD01-01,TCRBD02-01		TCRBJ01-02*01	TCRBJ01	TCRBJ01-02	01				1	7	4	4	5	4	33	49	54	58	65	2	Stop	VDJ
CACGCCCTGCAGCCAGAAGACTCAGCCCTGTATCTCTGCGCCAGCAGCCGAGATAGGACAGAATACTATGGCTACACCTTCGGTTCG	CASSRDRTEYYGYTF	2	2.791892344631191E-5	45	TCRBV04-01*01	TCRBV04	TCRBV04-01	01				TCRBD01-01*01	TCRBD01	TCRBD01-01	01				TCRBJ01-02*01	TCRBJ01	TCRBJ01-02	01				0	3	1	5	2	3	36	53	55	61	64	2	In	VDJ
AGTGCCCATCCTGAAGACAGCAGCTTCTACATCTGCAGTGCTAGGGACAAGGTAACCCGAGCTAACTATGGCTACACCTTCGGTTCG	CSARDKVTRANYGYTF	2	2.791892344631191E-5	48	TCRBV20	TCRBV20				TCRBV20-01,TCRBV20-or09_02		TCRBD01-01*01	TCRBD01	TCRBD01-01	01				TCRBJ01-02*01	TCRBJ01	TCRBJ01-02	01				3	12	1	6	0	0	33	-1	44	49	61	2	In	VDJ
CTGGAGTCCGCCAGCACCAACCAGACATCTATGTACCTCTGTGCCAGCAGTTTAAGGACCCCAACGAATGGCTACACCTTCGGTTCG	CASSLRTPTNGYTF	1	1.3959461723155955E-5	42	TCRBV28-01*01	TCRBV28	TCRBV28-01	01								TCRBD01,TCRBD02	TCRBD01-01,TCRBD02-01		TCRBJ01-02*01	TCRBJ01	TCRBJ01-02	01				2	8	1	7	1	6	39	54	55	59	67	1	In	VDJ
ATCCAGCCCTCAGAACCCAGGGACTCAGCTGTGTACTTCTGTGCCAGCAGTACCATCCAGGGGGCCAATGGCTACACCTTCGGTTCG	CASSTIQGANGYTF	1	1.3959461723155955E-5	42	TCRBV12	TCRBV12				TCRBV12-03/12-04,TCRBV12-04		TCRBD01-01*01	TCRBD01	TCRBD01-01	01				TCRBJ01-02*01	TCRBJ01	TCRBJ01-02	01				5	2	4	0	6	6	39	51	57	65	67	1	In	VDJ
GTGAACGCCTTGGAGCTGGACGACTCGGCCCTGTATCTCTGTGCCAGCAGCGACCCTAGGTGGGGGGGCGGCTACACCTTCGGTTCG	CASSDPRWGGGYTF	1	1.3959461723155955E-5	42	TCRBV05-04*01	TCRBV05	TCRBV05-04	01				TCRBD02-01*01	TCRBD02	TCRBD02-01	01				TCRBJ01-02*01	TCRBJ01	TCRBJ01-02	01				4	1	9	0	10	8	39	51	61	68	69	1	In	VDJ
GTGACATCGGCCCAAAAGAACCCGACAGCTTTCTATCTCTGTGCCAGTAGTATAAGAGGGGTACGGTACGGCTACACCTTCGGTTCG	CASSIRGVRYGYTF	1	1.3959461723155955E-5	42	TCRBV19-01*01	TCRBV19	TCRBV19-01	01								TCRBD01,TCRBD02	TCRBD01-01,TCRBD02-01		TCRBJ01-02*01	TCRBJ01	TCRBJ01-02	01				2	8	5	2	2	8	39	54	56	61	69	1	In	VDJ
AAGATCCAGCCCTCAGAACCCAGGGACTCAGCTGTGTACTTCTGTGCCAGCAGTCCTTGGACAGGGTTAGGCTACACCTTCGGTTCG	CASSPWTGLGYTF	1	1.3959461723155955E-5	39	TCRBV12-03/12-04*01	TCRBV12	TCRBV12-03/12-04	01				TCRBD01-01*01	TCRBD01	TCRBD01-01	01				TCRBJ01-02*01	TCRBJ01	TCRBJ01-02	01				5	3	1	3	4	8	42	54	58	66	69	1	In	VDJ
CTGATTCTGGAGTCCGCCAGCACCAACCAGACATCTATGTACCTCTGTGCCAGCAGTTTGGTTCGGTTAAGCTACACCTTCGGTTCG	CASSLVRLSYTF	1	1.3959461723155955E-5	36	TCRBV28-01*01	TCRBV28	TCRBV28-01	01				TCRBD02-01	TCRBD02	TCRBD02-01				01,02	TCRBJ01-02*01	TCRBJ01	TCRBJ01-02	01				3	4	8	5	4	9	45	59	63	66	70	1	In	VDJ
CTGAATGTGAACGCCTTGGAGCTGGACGACTCGGCCCTGTATCTCTGTGCCAGCAGCTTGGACACGCTCGAGCAGTACTTCGGGCCG	CASSLDTLEQYF	1	1.3959461723155955E-5	36	TCRBV05-04*01	TCRBV05	TCRBV05-04	01				TCRBD01-01*01	TCRBD01	TCRBD01-01	01				TCRBJ02-07*01	TCRBJ02	TCRBJ02-07	01				0	4	3	6	0	6	45	-1	61	64	68	1	In	VDJ
CTGAATGTGAACGCCTTGTTGCTGGGGGACTCGGCCCTCTATCTCTGTGCCAGCAGCTTGCCCCGCCTCGAGCAGTACTTCGGGCCG	CASSLPRLEQYF	2	2.791892344631191E-5	36	TCRBV05-06*01	TCRBV05	TCRBV05-06	01								TCRBD01,TCRBD02	TCRBD01-01,TCRBD02-01		TCRBJ02-07*01	TCRBJ02	TCRBJ02-07	01				1	2	10	0	4	6	45	60	64	66	68	2	In	VDJ
CTGAATGTGAACGCCTTGTTGCTGGGGGACTCGGCCCTCTATCTCTGTGCCAGCAGCTTGGTTCGGGCCGAGCAGTACTTCGGGCCG	CASSLVRAEQYF	4	5.583784689262382E-5	36	TCRBV05-06*01	TCRBV05	TCRBV05-06	01								TCRBD01,TCRBD02	TCRBD01-01,TCRBD02-01		TCRBJ02-07*01	TCRBJ02	TCRBJ02-07	01				0	0	8	0	3	6	45	61	64	-1	68	4	In	VDJ
AACGCCTTGGAGCTGGACGACTCGGCCCTGTATCTCTGTGCCAGCAGCTCATCCGGGACAGGAGTCTACGAGCAGTACTTCGGGCCG	CASSSSGTGVYEQYF	1	1.3959461723155955E-5	45	TCRBV05-04*01	TCRBV05	TCRBV05-04	01				TCRBD01-01*01	TCRBD01	TCRBD01-01	01				TCRBJ02-07*01	TCRBJ02	TCRBJ02-07	01				3	3	0	4	5	3	36	49	54	62	65	1	In	VDJ
ACTCTCAAGATCCAGCCTGCAGAGCTTGAGGACTCGGCCGTGTATCTCTGTGCCAGCAGCTCTGGCTACGAGCAGTACTTCGGGCCG	CASSSGYEQYF	4	5.583784689262382E-5	33	TCRBV11	TCRBV11				TCRBV11-02,TCRBV11-03						TCRBD01,TCRBD02	TCRBD01-01,TCRBD02-01		TCRBJ02-07*01	TCRBJ02	TCRBJ02-07	01				4	0	0	10	2	3	48	61	63	-1	65	4	In	VDJ
NTGTCGGCTGCTCCCTCCCAGACATCTGTGTACTTCTGTGCCAGCAGCCCCGTCGGAGCGGGAGGCTACGAGCAGTACTTCGGGCCG	CASSPVGAGGYEQYF	2	2.791892344631191E-5	45	TCRBV06-05*01	TCRBV06	TCRBV06-05	01				TCRBD02-01*02	TCRBD02	TCRBD02-01	02				TCRBJ02-07*01	TCRBJ02	TCRBJ02-07	01				6	0	6	1	9	3	36	47	56	-1	65	2	In	VDJ
GAACGCCTTGGAGCTGGACGACTCGGCCCTGTATCTCTGTGCCAGCAGCTTGGCCGGGCTAGTTCCTACGAGCAGTACTTCGGGCCG		1	1.3959461723155955E-5	44	TCRBV05-04*01	TCRBV05	TCRBV05-04	01								TCRBD01,TCRBD02	TCRBD01-01,TCRBD02-01		TCRBJ02-07*01	TCRBJ02	TCRBJ02-07	01				0	4	8	0	2	1	37	53	55	59	63	1	Out	VDJ
GTGACATCGGCCCAAAAGAACCCGACAGCTTTCTATCTCTGTGCCAGTAGTATCCCCATCTCTGGAAACACCATATATTTTGGAGAG	CASSIPISGNTIYF	1	1.3959461723155955E-5	42	TCRBV19-01*01	TCRBV19	TCRBV19-01	01				TCRBD01-01*01	TCRBD01	TCRBD01-01	01				TCRBJ01-03*01	TCRBJ01	TCRBJ01-03	01				3	1	4	6	3	0	39	53	56	58	59	1	In	VDJ
GAGCAGGAGGACTCGGCCGTGTATCTCTGTGCCAGCAGCTTAAAGGAGGACAGACGAAGCTCTGGAAACACCATATATTTTGGAGAG	CASSLKEDRRSSGNTIYF	5	6.979730861577978E-5	54	TCRBV07-02	TCRBV07	TCRBV07-02				01,02	TCRBD01-01*01	TCRBD01	TCRBD01-01	01				TCRBJ01-03*01	TCRBJ01	TCRBJ01-03	01				2	6	1	5	5	0	27	42	47	53	59	5	In	VDJ
TGGAGTCGCCCAGCCCCAACCAGACCTCTCTGTACTTCTGTGCCAGCGGCCTGCGACCACTCTGGAAACACCATATATTTTGGAGAG		21	2.9314869618627504E-4	43	TCRBV27-01*01	TCRBV27	TCRBV27-01	01								TCRBD01,TCRBD02	TCRBD01-01,TCRBD02-01		TCRBJ01-03*01	TCRBJ01	TCRBJ01-03	01				8	2	2	7	7	0	38	47	54	57	59	21	Out	VDJ
TCCACTCTGACAGTGACCAGTGCCCATCCTGAAGACAGCAGCTTCTACATCTGCAGTGCTAGAGGAAACACCATATATTTTGGAGAG	CSARGNTIYF	1	1.3959461723155955E-5	30	TCRBV20-01*01	TCRBV20	TCRBV20-01	01											TCRBJ01-03*01	TCRBJ01	TCRBJ01-03	01				2	0	0	0	0	4	51	-1	-1	-1	63	1	In	VJ
AAGATCCAGCCCTCAGAACCCAGGGACTCAGCTGTGTACTTCTGTGCCAGCAGTAATCAGCAAGTTTCACCCCTCCACTTTGGGAAC	CASSNQQVSPLHF	2	2.791892344631191E-5	39	TCRBV12-03/12-04*01	TCRBV12	TCRBV12-03/12-04	01								TCRBD01,TCRBD02	TCRBD01-01,TCRBD02-01		TCRBJ01-06*02	TCRBJ01	TCRBJ01-06	02				5	5	4	5	3	9	42	54	57	60	65	2	In	VDJ
CTGACAGTGACCAGTGCCCATCCTGAAGACAGCAGCTTCTACATCTGCAGTGCTAGAGATGGAACTTCACCCCTCCACTTTGGGAAC	CSARDGTSPLHF	1	1.3959461723155955E-5	36	TCRBV20	TCRBV20				TCRBV20-01,TCRBV20-or09_02						TCRBD01,TCRBD02	TCRBD01-01,TCRBD02-01		TCRBJ01-06*02	TCRBJ01	TCRBJ01-06	02				0	2	1	8	1	9	45	59	60	63	65	1	In	VDJ
AGTTCTAAGAAGCTCCTTCTCAGTGACTCTGGCTTCTATCTCTGTGCAGGAGGGGACACGAGCTATTCACCCCTCCACTTTGGGAAC	CAGGDTSYSPLHF	1	1.3959461723155955E-5	39	TCRBV30-01	TCRBV30	TCRBV30-01				01,05					TCRBD01,TCRBD02	TCRBD01-01,TCRBD02-01		TCRBJ01-06*02	TCRBJ01	TCRBJ01-06	02				9	6	0	6	5	8	42	47	52	58	64	1	In	VDJ
GCCTTGTTGCTGGGGGACTCGGCCCTGTATCTCTGTGCCAGCAGCTTGAGGCGGGGACAGTATAATTCACCCCTCCACTTTGGGAAC	CASSLRRGQYNSPLHF	1	1.3959461723155955E-5	48	TCRBV05-05*01	TCRBV05	TCRBV05-05	01				TCRBD01-01*01	TCRBD01	TCRBD01-01	01				TCRBJ01-06*02	TCRBJ01	TCRBJ01-06	02				1	0	0	5	5	4	33	48	53	-1	60	1	In	VDJ
ACCCTGCAGCCAGAAGACTCGGCCCTGTATCTCTGCGCCAGCAGCCAAGTTTGGACGCCTGGGAATTCACCCCTCCACTTTGGGAAC	CASSQVWTPGNSPLHF	1	1.3959461723155955E-5	48	TCRBV04-03*01	TCRBV04	TCRBV04-03	01								TCRBD01,TCRBD02	TCRBD01-01,TCRBD02-01		TCRBJ01-06*02	TCRBJ01	TCRBJ01-06	02				1	7	1	7	3	7	33	49	52	56	63	1	In	VDJ
ACCAGTGCCCATCCTGAAGACAGCAGCTTCTACATCTGCAGTGCTAGAGAACGACTCAGGGAGGGCTCACCCCTCCACTTTGGGAAC	CSARERLREGSPLHF	1	1.3959461723155955E-5	45	TCRBV20	TCRBV20				TCRBV20-01,TCRBV20-or09_02		TCRBD02-01*02	TCRBD02	TCRBD02-01	02				TCRBJ01-06*02	TCRBJ01	TCRBJ01-06	02				0	1	9	0	8	10	36	50	58	65	66	1	In	VDJ
CACCTACACACCCTGCAGCCAGAAGACTCGGCCCTGTATCTCTGCGCCAGCAGCCAAGGCGTCGGGGATGAGCAGTTCTTCGGGCCA	CASSQGVGDEQFF	4	5.583784689262382E-5	39	TCRBV04-03*01	TCRBV04	TCRBV04-03	01				TCRBD02-01*01	TCRBD02	TCRBD02-01	01				TCRBJ02-01*01	TCRBJ02	TCRBJ02-01	01				1	0	8	3	4	8	42	58	62	-1	67	4	In	VDJ
ATCCAGCCCTCAGAACCCAGGGACTCAGCTGTGTACTTCTGTGCCAGCAGTCCCCGGACAGGGTGGAATGAGCAGTTCTTCGGGCCA	CASSPRTGWNEQFF	2	2.791892344631191E-5	42	TCRBV12	TCRBV12				TCRBV12-03/12-04,TCRBV12-04		TCRBD01-01*01	TCRBD01	TCRBD01-01	01				TCRBJ02-01*01	TCRBJ02	TCRBJ02-01	01				5	3	1	3	4	7	39	51	55	63	66	2	In	VDJ
GTGAGCACCTTGGAGCTGGGGGACTCGGCCCTTTATCTTTGCGCCAGCAGCCGGACAGGGTCTGGCAATGAGCAGTTCTTCGGGCCA	CASSRTGSGNEQFF	6	8.375677033893574E-5	42	TCRBV05-01*01	TCRBV05	TCRBV05-01	01				TCRBD01-01*01	TCRBD01	TCRBD01-01	01				TCRBJ02-01*01	TCRBJ02	TCRBJ02-01	01				4	5	1	3	1	6	39	51	52	60	65	6	In	VDJ
CCAACCAGACATCTATGTACCTCTGTGCCAGCAGTTCCGACAGGGAGGGTAGGCGGGGGCCCCTACAATGAGCAGTTCTTCGGGCCA		1	1.3959461723155955E-5	58	TCRBV28-01*01	TCRBV28	TCRBV28-01	01								TCRBD01,TCRBD02	TCRBD01-01,TCRBD02-01		TCRBJ02-01*01	TCRBJ02	TCRBJ02-01	01				4	16	2	3	2	2	23	36	38	45	61	1	Out	VDJ
ACTCTGGAGTCCGCTACCAGCTCCCAGACATCTGTGTACTTCTGTGCCATCAGTGAGTGGGCTGGGGAGACCCAGTACTTCGGGCCA	CAISEWAGETQYF	2	2.791892344631191E-5	39	TCRBV10-03*01	TCRBV10	TCRBV10-03	01				TCRBD01-01*01	TCRBD01	TCRBD01-01	01				TCRBJ02-05*01	TCRBJ02	TCRBJ02-05	01				1	4	8	0	0	5	42	-1	58	62	66	2	In	VDJ
TCTCAAGATCCAGCCTGCAGAGCTTGAGGACTCGGCCGTGTATCTCTGTGCCAGCAGCTTAGCCGAGAGACCCAGTACTTCGGGCCA		1	1.3959461723155955E-5	35	TCRBV11	TCRBV11				TCRBV11-02,TCRBV11-03		TCRBD02-01	TCRBD02	TCRBD02-01				01,02	TCRBJ02-05*01	TCRBJ02	TCRBJ02-05	01				1	0	8	6	1	4	46	62	63	-1	65	1	Out	VDJ
CTGGAGTCGCCCAGCCCCAACCAGACCTCTCTGTACTTCTGTGCCAGCAGGTTACAGGGGACTCAAGAGACCCAGTACTTCGGGCCA	CASRLQGTQETQYF	1	1.3959461723155955E-5	42	TCRBV27-01*01	TCRBV27	TCRBV27-01	01								TCRBD01,TCRBD02	TCRBD01-01,TCRBD02-01		TCRBJ02-05*01	TCRBJ02	TCRBJ02-05	01				2	3	4	2	0	2	39	-1	54	60	63	1	In	VDJ
GTGACCAGTGCCCATCCTGAAGACAGCAGCTTCTACATCTGCAGTGCCGAGAGTAGCGGGGGTACGGATACGCAGTATTTTGGCCCA	CSAESSGGTDTQYF	2	2.791892344631191E-5	42	TCRBV20	TCRBV20				TCRBV20-01,TCRBV20-or09_02		TCRBD02-01*01	TCRBD02	TCRBD02-01	01				TCRBJ02-03*01	TCRBJ02	TCRBJ02-03	01				6	4	5	2	6	6	39	47	53	62	66	2	In	VDJ
GAGCTTGGGGACTCGGCCATGTATCTCTGTGCCAGCAGCCTCATCCACTCTAGCGGGGGGTCGACAGATACGCAGTATTTTGGCCCA	CASSLIHSSGGSTDTQYF	1	1.3959461723155955E-5	54	TCRBV11	TCRBV11				TCRBV11-01,TCRBV11-03		TCRBD02-01*01	TCRBD02	TCRBD02-01	01				TCRBJ02-03*01	TCRBJ02	TCRBJ02-03	01				5	3	4	1	10	3	27	39	49	60	63	1	In	VDJ
ACTGTGACATCGGCCCAAAAGAACCCGACAGCTTTCTATCTCTGTGCCAGTAGTACGTGGAAGGCCGGGGAGCTGTTTTTTGGAGAA	CASSTWKAGELFF	2	2.791892344631191E-5	39	TCRBV19-01*01	TCRBV19	TCRBV19-01	01								TCRBD01,TCRBD02	TCRBD01-01,TCRBD02-01		TCRBJ02-02*01	TCRBJ02	TCRBJ02-02	01				4	3	1	8	3	6	42	55	58	61	64	2	In	VDJ
AGTGCCCATCCTGAAGACAGCAGCTTCTACATCTGCAGTGCTAGAGGAACAGGGAAACGAGGCGCCGGGGAGCTGTTTTTTGGAGAA	CSARGTGKRGAGELFF	2	2.791892344631191E-5	48	TCRBV20	TCRBV20				TCRBV20-01,TCRBV20-or09_02		TCRBD01-01*01	TCRBD01	TCRBD01-01	01				TCRBJ02-02*01	TCRBJ02	TCRBJ02-02	01				1	10	3	3	2	6	33	46	48	54	64	2	In	VDJ
GAGTCCGCCAGCACCAACCAGACATCTATGTACCTCTGTGCCAGCAGTTTGGCCGGGGCCTCCGATGGTGAAGCTTTCTTTGGACAA	CASSLAGASDGEAFF	2	2.791892344631191E-5	45	TCRBV28-01*01	TCRBV28	TCRBV28-01	01								TCRBD01,TCRBD02	TCRBD01-01,TCRBD02-01		TCRBJ01-01*01	TCRBJ01	TCRBJ01-01	01				3	9	7	0	4	7	36	50	54	59	68	2	In	VDJ
CCTGGAGCTTGGTGACTCTGCTGTGTATTTCTGTGCCAGCAGCCATGCCCCCCGGGACAGGGGGACCCTGAAGCTTTCTTTGGACAA		2	2.791892344631191E-5	50	TCRBV03-01/03-02*01	TCRBV03	TCRBV03-01/03-02	01				TCRBD01-01*01	TCRBD01	TCRBD01-01	01				TCRBJ01-01*01	TCRBJ01	TCRBJ01-01	01				3	3	0	1	8	6	31	45	53	64	67	2	Out	VDJ
CCTCAGAACCGGGAGACACGGCACTGTATCTCTGCGCCAGCAGTCAATCCGCCCGAGGGACAGGGCACTGAAGCTTTCTTTGGACAA		1	1.3959461723155955E-5	49	TCRBV23-01*01	TCRBV23	TCRBV23-01	01				TCRBD01-01*01	TCRBD01	TCRBD01-01	01				TCRBJ01-01*01	TCRBJ01	TCRBJ01-01	01				0	0	0	3	7	4	32	49	56	-1	65	1	Out	VDJ
ATCCAGTCCACGGAGTCAGGGGACACAGCACTGTATTTCTGTGCCAGCAGCAAAGGACATTTGAACACTGAAGCTTTCTTTGGACAA	CASSKGHLNTEAFF	1	1.3959461723155955E-5	42	TCRBV21-01*01	TCRBV21	TCRBV21-01	01				TCRBD01-01*01	TCRBD01	TCRBD01-01	01				TCRBJ01-01*01	TCRBJ01	TCRBJ01-01	01				1	2	2	6	0	0	39	-1	55	59	61	1	In	VDJ
GTGACCAGTGCCCATCCTGAAGACAGCAGCTTCTACATCTGCAGTGCTAGGCTGGGCCAAATGAACACTGAAGCTTTCTTTGGACAA	CSARLGQMNTEAFF	2	2.791892344631191E-5	42	TCRBV20	TCRBV20				TCRBV20-01,TCRBV20-or09_02		TCRBD01-01*01	TCRBD01	TCRBD01-01	01				TCRBJ01-01*01	TCRBJ01	TCRBJ01-01	01				3	4	8	0	3	0	39	50	53	57	61	2	In	VDJ
GAGCTGAATGTGAACGCCTTGGAGCTGGACGACTCGGCCCTGTATCTCTGTGCCAGCACACAAAACACTGAAGCTTTCTTTGGACAA	CASTQNTEAFF	1	1.3959461723155955E-5	33	TCRBV05-04*01	TCRBV05	TCRBV05-04	01				TCRBD01-01*01	TCRBD01	TCRBD01-01	01				TCRBJ01-01*01	TCRBJ01	TCRBJ01-01	01				6	1	3	6	1	2	48	58	59	62	63	1	In	VDJ
ACCCTGCAGCCAGAAGACTCGGCCCTGTATCTCTGTGCCAGCAGCCAAGGACAGGGGCCCACTAATGAAAAACTGTTTTTTGGCAGT	CASSQGQGPTNEKLFF	2	2.791892344631191E-5	48	TCRBV04-02*01	TCRBV04	TCRBV04-02	01				TCRBD01-01*01	TCRBD01	TCRBD01-01	01				TCRBJ01-04*01	TCRBJ01	TCRBJ01-04	01				1	3	2	2	0	2	33	-1	49	57	60	2	In	VDJ
GAGCAGCGGGACTCGGCCATGTATCGCTGTGCCAGCAGCCCCCGCGATTGGCCGCTCGCAACTAATGAAAAACTGTTTTTTGGCAGT	CASSPRDWPLATNEKLFF	5	6.979730861577978E-5	54	TCRBV07-06*01	TCRBV07	TCRBV07-06	01								TCRBD01,TCRBD02	TCRBD01-01,TCRBD02-01		TCRBJ01-04*01	TCRBJ01	TCRBJ01-04	01				5	6	9	0	10	0	27	39	49	52	58	5	In	VDJ
ATCCGGTCCACAAAGCTGGAGGACTCAGCCATGTACTTCTGTGCCAGCAGGTCACAGGGGTCAAGTCAGCCCCAGCATTTTGGTGAT	CASRSQGSSQPQHF	2	2.791892344631191E-5	42	TCRBV02-01	TCRBV02	TCRBV02-01				01,03	TCRBD01-01*01	TCRBD01	TCRBD01-01	01				TCRBJ01-05*01	TCRBJ01	TCRBJ01-05	01				6	5	3	2	3	6	39	50	53	60	65	2	In	VDJ
AACGCCTTGGAGCTGGACGACTCGGCCCTGTATCTCTGTGCCAGCAGCTTGGCGGACAGGCCAGATCAGCCCCAGCATTTTGGTGAT	CASSLADRPDQPQHF	2	2.791892344631191E-5	45	TCRBV05-04*01	TCRBV05	TCRBV05-04	01				TCRBD01-01*01	TCRBD01	TCRBD01-01	01				TCRBJ01-05*01	TCRBJ01	TCRBJ01-05	01				0	4	1	4	1	5	36	52	53	60	64	2	In	VDJ
CTGGAGTCCGCCAGCACCAACCAGACATCTATGTACCTCTGTGCCAGCAGTTTAGAAGGGGGGAATCAGCCCCAGCATTTTGGTGAT	CASSLEGGNQPQHF	2	2.791892344631191E-5	42	TCRBV28-01*01	TCRBV28	TCRBV28-01	01								TCRBD01,TCRBD02	TCRBD01-01,TCRBD02-01		TCRBJ01-05*01	TCRBJ01	TCRBJ01-05	01				2	1	5	1	2	4	39	54	56	62	63	2	In	VDJ
CTGGAGTCCGCCAGCACCAACCAGACATCTATGTACCTCTGTGCCAGCAGGGCAGCGGGGTTCAATCAGCCCCAGCATTTTGGTGAT	CASRAAGFNQPQHF	2	2.791892344631191E-5	42	TCRBV28-01*01	TCRBV28	TCRBV28-01	01				TCRBD02-01*01	TCRBD02	TCRBD02-01	01				TCRBJ01-05*01	TCRBJ01	TCRBJ01-05	01				6	2	6	3	3	3	39	50	53	60	62	2	In	VDJ
CCCAGGGACTCAGCTGTGTACTTCTGTGCCAGCAGTTTCACGGGATCCGGGATCAGCCCTAGCAATCAGCCCCAGCATTTTGGTGAT	CASSFTGSGISPSNQPQHF	2	2.791892344631191E-5	57	TCRBV12	TCRBV12				TCRBV12-03/12-04,TCRBV12-04		TCRBD02-01*02	TCRBD02	TCRBD02-01	02				TCRBJ01-05*01	TCRBJ01	TCRBJ01-05	01				3	14	8	3	2	0	24	38	40	45	59	2	In	VDJ
CTGAATGTGAACGCCTTGGAGCTGGACGACTCGGCCCTGTATCTCTGTGCCAGCAGCCCGGGACGGGGGGGAGATACCTTCGGTTCG	CASSPGRGGDTF	1	1.3959461723155955E-5	36	TCRBV05-04*01	TCRBV05	TCRBV05-04	01				TCRBD02-01*01	TCRBD02	TCRBD02-01	01				TCRBJ01-02*01	TCRBJ01	TCRBJ01-02	01				4	4	8	0	6	14	45	57	63	71	75	1	In	VDJ
GAGTCCGCCAGCACCAACCAGACATCTATGTACCTCTGTGCCAGCAGCCCCAGGGGGGCGTGGGGCTATGGCTACACCTTCGGTTCG	CASSPRGAWGYGYTF	1	1.3959461723155955E-5	45	TCRBV28-01*01	TCRBV28	TCRBV28-01	01				TCRBD01-01*01	TCRBD01	TCRBD01-01	01				TCRBJ01-02*01	TCRBJ01	TCRBJ01-02	01				6	8	4	1	3	4	36	47	50	57	65	1	In	VDJ
ATGAGCTCCTTGGAGCTGGGGGACTCAGCCCTGTACTTCTGTGCCAGCAGCTCCTCCGGGCAGGGCTATGGCTACACCTTCGGTTCG	CASSSSGQGYGYTF	2	2.791892344631191E-5	42	TCRBV13-01*01	TCRBV13	TCRBV13-01	01				TCRBD01-01*01	TCRBD01	TCRBD01-01	01				TCRBJ01-02*01	TCRBJ01	TCRBJ01-02	01				4	0	4	3	8	4	39	52	60	-1	65	2	In	VDJ
ACCCTGCAGCCAGAAGACTCGGCCCTGTATCTCTGTGCCAGCAGCCAAGATAGCCGGATCGGGCGCTATGGCTACACCTTCGGTTCG	CASSQDSRIGRYGYTF	2	2.791892344631191E-5	48	TCRBV04-02*01	TCRBV04	TCRBV04-02	01								TCRBD01,TCRBD02	TCRBD01-01,TCRBD02-01		TCRBJ01-02*01	TCRBJ01	TCRBJ01-02	01				0	1	8	0	10	4	33	50	60	64	65	2	In	VDJ
GTGAACGCCTTGTTGCTGGGGGACTCGGCCCTCTATCTCTGTGCCAGCAGCTTCCTCAGGCAGAGCTATGGCTACACCTTCGGTTCG	CASSFLRQSYGYTF	1	1.3959461723155955E-5	42	TCRBV05-06*01	TCRBV05	TCRBV05-06	01				TCRBD01-01*01	TCRBD01	TCRBD01-01	01				TCRBJ01-02*01	TCRBJ01	TCRBJ01-02	01				2	5	4	4	3	4	39	53	56	60	65	1	In	VDJ
NNCTCTGAAGATCCGGTCCACAAAGCTGGAGGACTCAGCCATGTACTTCTGTGCCAGCAGTGCCCCTATGGCTACACCTTCGGTTCG		1	1.3959461723155955E-5	32	TCRBV02-01	TCRBV02	TCRBV02-01				01,03								TCRBJ01-02*01	TCRBJ01	TCRBJ01-02	01				4	3	0	0	0	4	49	-1	-1	62	65	1	Out	VJ
ACTGTGACATCGGCCCAAAAGAACCCGACAGCTTTCTATCTCTGTGCCAGTAGTAGAGGGGAGGACTATGGCTACACCTTCGGTTCG	CASSRGEDYGYTF	1	1.3959461723155955E-5	39	TCRBV19-01*01	TCRBV19	TCRBV19-01	01				TCRBD02-01*02	TCRBD02	TCRBD02-01	02				TCRBJ01-02*01	TCRBJ01	TCRBJ01-02	01				4	0	9	1	3	3	42	55	58	-1	64	1	In	VDJ
ACAGTGACCAGTGCCCATCCTGAAGACAGCAGCTTCTACATCTGCAGTGCTCAAAAAGGAGTGAACTATGGCTACACCTTCGGTTCG	CSAQKGVNYGYTF	2	2.791892344631191E-5	39	TCRBV20	TCRBV20				TCRBV20-01,TCRBV20-or09_02		TCRBD02-01*02	TCRBD02	TCRBD02-01	02				TCRBJ01-02*01	TCRBJ01	TCRBJ01-02	01				5	2	10	2	6	2	42	51	57	61	63	2	In	VDJ
CTACACACCCTGCAGCCAGAAGACTCGGCCCTGTATCTCTGTGCCAGCAGCCCCTCGGGGGGGAACTATGGCTACACCTTCGGTTCG	CASSPSGGNYGYTF	2	2.791892344631191E-5	42	TCRBV04-02*01	TCRBV04	TCRBV04-02	01				TCRBD02-01*01	TCRBD02	TCRBD02-01	01				TCRBJ01-02*01	TCRBJ01	TCRBJ01-02	01				4	0	8	0	3	2	39	52	55	-1	63	2	In	VDJ
AAGGTGCAGCCTGCAGAACTGGAGGATTCTGGAGTTTATTTCTGTGCCAGCAGCCAAGACGGAATGAATGGCTACACCTTCGGTTCG	CASSQDGMNGYTF	1	1.3959461723155955E-5	39	TCRBV14-01*01	TCRBV14	TCRBV14-01	01								TCRBD01,TCRBD02	TCRBD01-01,TCRBD02-01		TCRBJ01-02*01	TCRBJ01	TCRBJ01-02	01				0	4	1	8	1	6	42	59	60	63	67	1	In	VDJ
AACGCCTTGGAGCTGGACGACTCGGCCCTGTATCTCTGTGCCAGCAGCTACCCGGACAGTCGTTCGAATGGCTACACCTTCGGTTCG	CASSYPDSRSNGYTF	1	1.3959461723155955E-5	45	TCRBV05-04*01	TCRBV05	TCRBV05-04	01				TCRBD01-01*01	TCRBD01	TCRBD01-01	01				TCRBJ01-02*01	TCRBJ01	TCRBJ01-02	01				3	8	1	5	4	6	36	49	53	59	67	1	In	VDJ
CTACACGCCCTGCAGCCAGAAGACTCAGCCCTGTATCTCTGCGCCAGCAGCCAAGACACAGGGGGCCGGGGCTACACCTTCGGTTCG	CASSQDTGGRGYTF	2	2.791892344631191E-5	42	TCRBV04-01*01	TCRBV04	TCRBV04-01	01				TCRBD01-01*01	TCRBD01	TCRBD01-01	01				TCRBJ01-02*01	TCRBJ01	TCRBJ01-02	01				0	3	3	0	1	8	39	56	57	66	69	2	In	VDJ
NTGAAGATCCAGCCCTCAGAACCCAGGGACTCAGCTGTGTACTTCTGTGCCAGCAGTTTAAAAATGTCAGGCTACACCTTCGGTTCG	CASSLKMSGYTF	6	8.375677033893574E-5	36	TCRBV12-03/12-04*01	TCRBV12	TCRBV12-03/12-04	01				TCRBD01-01*01	TCRBD01	TCRBD01-01	01				TCRBJ01-02*01	TCRBJ01	TCRBJ01-02	01				2	0	4	6	7	8	45	60	67	-1	69	6	In	VDJ
ACTCTGAAGATCCAGCGCACAGAGCAGGAGGACTCGGCCGTGTATCTCTGTGCCAGCAGCTTATGGGTCGGGCAGTACTTCGGGCCG	CASSLWVGQYF	2	2.791892344631191E-5	33	TCRBV07	TCRBV07				TCRBV07-02,TCRBV07-08						TCRBD01,TCRBD02	TCRBD01-01,TCRBD02-01		TCRBJ02-07*01	TCRBJ02	TCRBJ02-07	01				2	4	0	9	1	9	48	63	64	67	71	2	In	VDJ
CTGAGTTCTAAGAAGCTCCTTCTCAGTGACTCTGGCTTCTATCTCTGTGCCCGGAGCCAGGGGCTCAGCGAGCAGTACTTCGGGCCG	CARSQGLSEQYF	1	1.3959461723155955E-5	36	TCRBV30-01*01	TCRBV30	TCRBV30-01	01				TCRBD01-01*01	TCRBD01	TCRBD01-01	01				TCRBJ02-07*01	TCRBJ02	TCRBJ02-07	01				3	5	4	2	1	6	45	56	57	63	68	1	In	VDJ
AATTCCCTGGAGCTTGGTGACTCTGCTGTGTATTTCTGTGCCAGCAGCCCCTTTATTATAGCGATCTACGAGCAGTACTTCGGGCCG	CASSPFIIAIYEQYF	1	1.3959461723155955E-5	45	TCRBV03-01/03-02*01	TCRBV03	TCRBV03-01/03-02	01				TCRBD02-01	TCRBD02	TCRBD02-01				01,02	TCRBJ02-07*01	TCRBJ02	TCRBJ02-07	01				4	2	5	6	9	3	36	49	58	63	65	1	In	VDJ
ACTGTGACATCGGCCCAAAAGAACCCGACAGCTTTCTATCTCTGTGCCAGTAGTTTTCGAACAGGCTACGAGCAGTACTTCGGGCCG	CASSFRTGYEQYF	1	1.3959461723155955E-5	39	TCRBV19-01*01	TCRBV19	TCRBV19-01	01				TCRBD01-01*01	TCRBD01	TCRBD01-01	01				TCRBJ02-07*01	TCRBJ02	TCRBJ02-07	01				5	0	3	4	6	3	42	54	60	-1	65	1	In	VDJ
TCCACGGAGTCAGGGGACACAGCACTGTATTTCTGTGCCAGCAGCAAAGCGAGGGGGCGCGATTCCTACGAGCAGTACTTCGGGCCG	CASSKARGRDSYEQYF	1	1.3959461723155955E-5	48	TCRBV21-01*01	TCRBV21	TCRBV21-01	01				TCRBD01-01*01	TCRBD01	TCRBD01-01	01				TCRBJ02-07*01	TCRBJ02	TCRBJ02-07	01				0	5	5	0	1	1	33	50	51	58	63	1	In	VDJ
CAGCCCTCAGAACCCAGGGACTCAGCTGTGTACTTCTGTGCCAGCAGTTTAGAGACTCTGAGCTCCTACGAGCAGTACTTCGGGCCG	CASSLETLSSYEQYF	1	1.3959461723155955E-5	45	TCRBV12	TCRBV12				TCRBV12-03/12-04,TCRBV12-04		TCRBD02-01	TCRBD02	TCRBD02-01				01,02	TCRBJ02-07*01	TCRBJ02	TCRBJ02-07	01				1	5	2	10	1	0	36	52	53	57	62	1	In	VDJ
CGCTCACCAGGCCTGGGGGACGCAGCCATGTACCTGTGTGCCACCAGCAGAGATTTGTCGGGGCCCCACGAGCAGTACTTCGGGCCG	CATSRDLSGPHEQYF	1	1.3959461723155955E-5	45	TCRBV15-01*02	TCRBV15	TCRBV15-01	02								TCRBD01,TCRBD02	TCRBD01-01,TCRBD02-01		TCRBJ02-07*01	TCRBJ02	TCRBJ02-07	01				0	3	7	0	6	5	36	53	59	64	67	1	In	VDJ
CGGTCCACAAAGCTGGAGGACTCAGCCATGTACTTCTGTGCCAGCAGGGAACCACAGGGATACGGAAACACCATATATTTTGGAGAG	CASREPQGYGNTIYF	6	8.375677033893574E-5	45	TCRBV02-01	TCRBV02	TCRBV02-01				01,03	TCRBD01-01*01	TCRBD01	TCRBD01-01	01				TCRBJ01-03*01	TCRBJ01	TCRBJ01-03	01				2	4	3	3	2	4	36	51	53	59	63	6	In	VDJ
AAGAAGCTCCTTCTCAGTGACTCTGGCTTCTATCTCTGTGCCTGGAGTGTTGATTACTCTGGGGCCAACGTCCTGACTTTCGGGGCC	CAWSVDYSGANVLTF	1	1.3959461723155955E-5	45	TCRBV30-01*01	TCRBV30	TCRBV30-01	01								TCRBD01,TCRBD02	TCRBD01-01,TCRBD02-01		TCRBJ02-06*01	TCRBJ02	TCRBJ02-06	01				0	3	2	8	1	0	36	50	51	53	56	1	In	VDJ
AATTCCCTGGAGCTTGGTGACTCTGCTGTGTATTTCTGTGCCAGCAGCCAGGGCCTGGCTGGGGCCAACGTCCTGACTTTCGGGGCC	CASSQGLAGANVLTF	2	2.791892344631191E-5	45	TCRBV03-01/03-02*01	TCRBV03	TCRBV03-01/03-02	01				TCRBD01-01*01	TCRBD01	TCRBD01-01	01				TCRBJ02-06*01	TCRBJ02	TCRBJ02-06	01				3	4	8	0	0	2	36	-1	50	54	58	2	In	VDJ
CTCACGTTGGCGTCTGCTGTACCCTCTCAGACATCTGTGTACTTCTGTGCCAACGGACAGGGGGGTTCACCCCTCCACTTTGGGAAC	CANGQGGSPLHF	4	5.583784689262382E-5	36	TCRBV06-04*01	TCRBV06	TCRBV06-04	01				TCRBD01-01*01	TCRBD01	TCRBD01-01	01				TCRBJ01-06*02	TCRBJ01	TCRBJ01-06	02				10	1	1	1	2	9	45	52	54	64	65	4	In	VDJ
CACACCCTGCAGCCAGAAGACTCGGCCCTGTATCTCTGTGCCAGCAGCCAAGCTATGACAGGGTATTCACCCCTCCACTTTGGGAAC	CASSQAMTGYSPLHF	2	2.791892344631191E-5	45	TCRBV04-02*01	TCRBV04	TCRBV04-02	01				TCRBD01-01*01	TCRBD01	TCRBD01-01	01				TCRBJ01-06*02	TCRBJ01	TCRBJ01-06	02				1	1	2	3	4	8	36	52	56	63	64	2	In	VDJ
CGGTCCACAAAGCTGGAGGACTCAGCCATGTACTTCTGTGCCAGCAGCAGAGGGAATCTCGGTAATTCACCCCTCCACTTTGGGAAC	CASSRGNLGNSPLHF	1	1.3959461723155955E-5	45	TCRBV02-01	TCRBV02	TCRBV02-01				01,03	TCRBD02-01*02	TCRBD02	TCRBD02-01	02				TCRBJ01-06*02	TCRBJ01	TCRBJ01-06	02				6	8	11	0	2	6	36	47	49	54	62	1	In	VDJ
CGCACAGAGCAGCGGGACTCGGCCATGTATCGCTGTGCCAGCAGCTTGGGGGGGGCGTCCGGTAATTCACCCCTCCACTTTGGGAAC	CASSLGGASGNSPLHF	2	2.791892344631191E-5	48	TCRBV07-06*01	TCRBV07	TCRBV07-06	01				TCRBD02-01*01	TCRBD02	TCRBD02-01	01				TCRBJ01-06*02	TCRBJ01	TCRBJ01-06	02				3	8	9	0	0	6	33	-1	47	54	62	2	In	VDJ
AGCACCAACCAGACATCTATGTACCTCTGTGCCAGCAGCCCCCTGGGCCAGGGAACATCCTATAATTCACCCCTCCACTTTGGGAAC	CASSPLGQGTSYNSPLHF	1	1.3959461723155955E-5	54	TCRBV28-01*01	TCRBV28	TCRBV28-01	01				TCRBD01-01*01	TCRBD01	TCRBD01-01	01				TCRBJ01-06*02	TCRBJ01	TCRBJ01-06	02				6	4	4	3	10	1	27	38	48	53	57	1	In	VDJ
TCTAAGAAGCTCCTTCTCAGTGACTCTGGCTTCTATCTCTGTGCCTGGTCCATACAGGGCGGGAATTCACCCCTCCACTTTGGGAAC	CAWSIQGGNSPLHF	1	1.3959461723155955E-5	42	TCRBV30-01	TCRBV30	TCRBV30-01				01,05	TCRBD01-01*01	TCRBD01	TCRBD01-01	01				TCRBJ01-06*02	TCRBJ01	TCRBJ01-06	02				5	4	3	3	5	7	39	48	53	59	63	1	In	VDJ
TCGGCCCAAAAGAACCCGACAGCTTTCTATCTCTGTGCCAGTAGTAGCGAGGAGTACTTATCGAATTCACCCCTCCACTTTGGGAAC	CASSSEEYLSNSPLHF	1	1.3959461723155955E-5	48	TCRBV19-01*01	TCRBV19	TCRBV19-01	01				TCRBD02-01*02	TCRBD02	TCRBD02-01	02				TCRBJ01-06*02	TCRBJ01	TCRBJ01-06	02				4	9	10	2	4	7	33	46	50	54	63	1	In	VDJ
AATCTTCACATCAATTCCCTGGAGCTTGGTGACTCTGCTGTGTATTTCTGTGCCAGCAAGGGTCTGAGGGAGGAGTTCTTCGGGCCA	CASKGLREEFF	2	2.791892344631191E-5	33	TCRBV03-01/03-02*01	TCRBV03	TCRBV03-01/03-02	01				TCRBD02-01*02	TCRBD02	TCRBD02-01	02				TCRBJ02-01*01	TCRBJ02	TCRBJ02-01	01				7	0	9	1	9	14	48	58	67	-1	73	2	In	VDJ
AAGATCCAGCCTGCAGAGCTTGGGGACTCGGCCATGTATCTCTGTGCCAGCAGCTTAGATGGGGACCGGGGGCAGTTCTTCGGGCCA	CASSLDGDRGQFF	1	1.3959461723155955E-5	39	TCRBV11-01*01	TCRBV11	TCRBV11-01	01								TCRBD01,TCRBD02	TCRBD01-01,TCRBD02-01		TCRBJ02-01*01	TCRBJ02	TCRBJ02-01	01				1	5	0	7	3	12	42	58	61	66	71	1	In	VDJ
CTCAAGATCCAGCCTGCAGAGCTTGGGGACTCGGCCGTGTATCTCTGTGCCAGCAGCCAACAGGGAAGTGAGCAGTTCTTCGGGCCA	CASSQQGSEQFF	1	1.3959461723155955E-5	36	TCRBV11-03*01	TCRBV11	TCRBV11-03	01				TCRBD01-01*01	TCRBD01	TCRBD01-01	01				TCRBJ02-01*01	TCRBJ02	TCRBJ02-01	01				5	3	3	3	2	9	45	57	59	65	68	1	In	VDJ
CCTGCAGAGCTTGGGGACTCGGCCGTGTATCTCTGTGCCAGCAGCTCACTGGGGGCGGGGAGCTACAATGAGCAGTTCTTCGGGCCA	CASSSLGAGSYNEQFF	2	2.791892344631191E-5	48	TCRBV11-03*01	TCRBV11	TCRBV11-03	01								TCRBD01,TCRBD02	TCRBD01-01,TCRBD02-01		TCRBJ02-01*01	TCRBJ02	TCRBJ02-01	01				4	6	6	0	4	3	33	46	50	56	62	2	In	VDJ
GTGAACGCCTTGGAGCTGGAGGACTCGGCCCTGTATCTCTGTGCCAGCAGCCCCGGATACTGGAACAATGAGCAGTTCTTCGGGCCA	CASSPGYWNNEQFF	1	1.3959461723155955E-5	42	TCRBV05-08*01	TCRBV05	TCRBV05-08	01								TCRBD01,TCRBD02	TCRBD01-01,TCRBD02-01		TCRBJ02-01*01	TCRBJ02	TCRBJ02-01	01				4	7	1	8	3	5	39	51	54	57	64	1	In	VDJ
CCGGTCCACAAAGCTGGAGGACTCAGCCATGTACTTCTGTGCCAGCAGCTCGAAGAGAGGGGACGGGAGACCCAGTACTTCGGGCCA		1	1.3959461723155955E-5	44	TCRBV02-01	TCRBV02	TCRBV02-01				01,03					TCRBD01,TCRBD02	TCRBD01-01,TCRBD02-01		TCRBJ02-05*01	TCRBJ02	TCRBJ02-05	01				6	2	0	7	11	5	37	48	59	64	66	1	Out	VDJ
NNNNTGAAGATCCAGCCCTCAGAACCCAGGGACTCAGCTGTGTACTTCTGTGCCAGCAGCTAGACCGGGGAGCTGTTTTTTGGAGAA	CASS*TGELFF	2	2.791892344631191E-5	33	TCRBV12-03/12-04*01	TCRBV12	TCRBV12-03/12-04	01				TCRBD02-01	TCRBD02	TCRBD02-01				01,02	TCRBJ02-02*01	TCRBJ02	TCRBJ02-02	01				6	0	4	8	0	5	48	-1	59	-1	63	2	Stop	VDJ
CTGGAGCTTGGTGACTCTGCTGTGTATTTCTGTGCCAGCAGCCAAGTAGGTGTGACTAGGAACACCGGGGAGCTGTTTTTTGGAGAA	CASSQVGVTRNTGELFF	2	2.791892344631191E-5	51	TCRBV03-01/03-02*01	TCRBV03	TCRBV03-01/03-02	01				TCRBD02-01	TCRBD02	TCRBD02-01				01,02	TCRBJ02-02*01	TCRBJ02	TCRBJ02-02	01				1	0	2	8	7	1	30	46	53	-1	59	2	In	VDJ
ATCCAGCCTGCAGAGCTTGGGGACTCGGCCATGTATCTCTGTGCCAGCAGGTTTATTACGAACACCGGGGAGCTGTTTTTTGGAGAA	CASRFITNTGELFF	1	1.3959461723155955E-5	42	TCRBV11-01*01	TCRBV11	TCRBV11-01	01				TCRBD02-01	TCRBD02	TCRBD02-01				01,02	TCRBJ02-02*01	TCRBJ02	TCRBJ02-02	01				6	3	5	9	3	0	39	50	53	55	58	1	In	VDJ
CAGCCTGCAGAGCTTGGGGACTCGGCCATGTATCTCTGTGCCAGCAGCTTTCGGACCCTCAACACCGGGGAGCTGTTTTTTGGAGAA	CASSFRTLNTGELFF	1	1.3959461723155955E-5	45	TCRBV11-01*01	TCRBV11	TCRBV11-01	01								TCRBD01,TCRBD02	TCRBD01-01,TCRBD02-01		TCRBJ02-02*01	TCRBJ02	TCRBJ02-02	01				3	4	1	7	2	2	36	50	52	56	60	1	In	VDJ
GTGACATCGGCCCAAAAGAACCCGACAGCTTTCTATCTCTGTGCCAGTACCAAGGGGGGGTTTGATTCTGAAGCTTTCTTTGGACAA	CASTKGGFDSEAFF	1	1.3959461723155955E-5	42	TCRBV19-01*01	TCRBV19	TCRBV19-01	01				TCRBD02-01*01	TCRBD02	TCRBD02-01	01				TCRBJ01-01*01	TCRBJ01	TCRBJ01-01	01				7	7	9	0	4	6	39	49	53	60	67	1	In	VDJ
ATTCTGGAGTCCGCCAGCACCAACCAGACATCTATGTACCTCTGTGCCAGCAGTTCGCCGGGACTTACTGAAGCTTTCTTTGGACAA	CASSSPGLTEAFF	1	1.3959461723155955E-5	39	TCRBV28-01*01	TCRBV28	TCRBV28-01	01				TCRBD02-01	TCRBD02	TCRBD02-01				01,02	TCRBJ01-01*01	TCRBJ01	TCRBJ01-01	01				4	1	0	10	4	5	42	55	59	65	66	1	In	VDJ
AACCTGAGCTCTCTGGAGCTGGGGGACTCAGCTTTGTATTTCTGTGCCAGCAGCGCCCAGGGAGGGACTGAAGCTTTCTTTGGACAA	CASSAQGGTEAFF	2	2.791892344631191E-5	39	TCRBV09-01*01	TCRBV09	TCRBV09-01	01				TCRBD02-01*02	TCRBD02	TCRBD02-01	02				TCRBJ01-01*01	TCRBJ01	TCRBJ01-01	01				3	0	9	0	4	5	42	55	59	-1	66	2	In	VDJ
AATGTGAACGCCTTGGAGCTGGACGACTCGGCCCTGTATCTCTGTGCCAGCAGCTTAGGACTTAACACTGAAGCTTTCTTTGGACAA	CASSLGLNTEAFF	1	1.3959461723155955E-5	39	TCRBV05-04*01	TCRBV05	TCRBV05-04	01				TCRBD02-01	TCRBD02	TCRBD02-01				01,02	TCRBJ01-01*01	TCRBJ01	TCRBJ01-01	01				2	1	1	10	1	2	42	56	57	62	63	1	In	VDJ
GTGAACGCCTTGTTGCTGGGGGACTCGGCCCTGTATCTCTGTGCCAGCAGCTTGCAGGTAATGAACACTGAAGCTTTCTTTGGACAA	CASSLQVMNTEAFF	1	1.3959461723155955E-5	42	TCRBV05-05*01	TCRBV05	TCRBV05-05	01				TCRBD01-01*01	TCRBD01	TCRBD01-01	01				TCRBJ01-01*01	TCRBJ01	TCRBJ01-01	01				1	3	4	4	0	0	39	-1	54	58	61	1	In	VDJ
TCCACTCTGACAGTGACCAGTGCCCATCCTGAAGACAGCAGCTTCTACATCTGCAAGACTTCGAACACTGAAGCTTTCTTTGGACAA	CKTSNTEAFF	2	2.791892344631191E-5	30	TCRBV20-01	TCRBV20	TCRBV20-01				01,04	TCRBD02-01	TCRBD02	TCRBD02-01				01,02	TCRBJ01-01*01	TCRBJ01	TCRBJ01-01	01				10	2	2	10	1	1	51	55	56	60	62	2	In	VDJ
AATGTGAACGCCTTGGAGCTGGACGACTCGGCCCTGTATCTCTGTGCCAGCAGCTTCGGGACAGGGAGAAAACTGTTTTTTGGCAGT	CASSFGTGRKLFF	2	2.791892344631191E-5	39	TCRBV05-04*01	TCRBV05	TCRBV05-04	01				TCRBD01-01*01	TCRBD01	TCRBD01-01	01				TCRBJ01-04*01	TCRBJ01	TCRBJ01-04	01				2	2	0	3	1	10	42	56	57	66	68	2	In	VDJ
GCCTTGTTGCTGGGGGACTCGGCCCTCTATCTCTGTGCCAGCAGCCGTGAGGGGTTCAGAGGTAATGAAAAACTGTTTTTTGGCAGT	CASSREGFRGNEKLFF	1	1.3959461723155955E-5	48	TCRBV05-06*01	TCRBV05	TCRBV05-06	01								TCRBD01,TCRBD02	TCRBD01-01,TCRBD02-01		TCRBJ01-04*01	TCRBJ01	TCRBJ01-04	01				4	8	5	2	4	4	33	45	49	54	62	1	In	VDJ
NNNNNNTGTCGGCTGCTCCCTCCCAGACATCTGTGTACTTCTGTGCCAGCAGTTAAAAGGCCGGGGGAAAAACTGTTTTTTGGCAGT		3	4.187838516946787E-5	40	TCRBV06-05*01	TCRBV06	TCRBV06-05	01				TCRBD02-01*01	TCRBD02	TCRBD02-01	01				TCRBJ01-04*01	TCRBJ01	TCRBJ01-04	01				3	0	8	3	6	8	41	55	61	-1	66	3	Out	VDJ
AATGTGAACGCCTTGTTGCTGGGGGACTCGGCCCTCTATCTCTGTGCCAGCAGCTTTTCAGGGAGTCAGCCCCAGCATTTTGGTGAT	CASSFSGSQPQHF	1	1.3959461723155955E-5	39	TCRBV05-06*01	TCRBV05	TCRBV05-06	01								TCRBD01,TCRBD02	TCRBD01-01,TCRBD02-01		TCRBJ01-05*01	TCRBJ01	TCRBJ01-05	01				2	2	4	3	2	6	42	56	58	63	65	1	In	VDJ
ATTCTGGAGTCCGCCAGCACCAACCAGACATCTATGTACCTCTGTGCCAGCTGGGACAGGGTACCTCAGCCCCAGCATTTTGGTGAT	CASWDRVPQPQHF	2	2.791892344631191E-5	39	TCRBV28-01*01	TCRBV28	TCRBV28-01	01				TCRBD01-01*01	TCRBD01	TCRBD01-01	01				TCRBJ01-05*01	TCRBJ01	TCRBJ01-05	01				8	4	0	3	1	6	42	51	52	61	65	2	In	VDJ
AACGCCTTGTTGCTGGGGGACTCGGCCCTCTATCTCTGTGCCAGCAGCGCACAGGGAGTCCCCTATCAGCCCCAGCATTTTGGTGAT	CASSAQGVPYQPQHF	1	1.3959461723155955E-5	45	TCRBV05-06*01	TCRBV05	TCRBV05-06	01				TCRBD01-01*01	TCRBD01	TCRBD01-01	01				TCRBJ01-05*01	TCRBJ01	TCRBJ01-05	01				4	8	3	3	2	5	36	48	50	56	64	1	In	VDJ
GAGTCCGCCAGCACCAACCAGACATCTATGTACCTCTGTGCCAGCAGTTTGGGGGGCGATTGGGATCAGCCCCAGCATTTTGGTGAT	CASSLGGDWDQPQHF	2	2.791892344631191E-5	45	TCRBV28-01*01	TCRBV28	TCRBV28-01	01								TCRBD01,TCRBD02	TCRBD01-01,TCRBD02-01		TCRBJ01-05*01	TCRBJ01	TCRBJ01-05	01				3	7	6	0	1	5	36	50	51	57	64	2	In	VDJ
GTCCGCCAGCACCAACCAGACATCTATGTACCTCTGTGCCAGCAGAGGACAGGGGACGCCGGCGATCAGCCCCAGCATTTTGGTGAT		2	2.791892344631191E-5	47	TCRBV28-01*01	TCRBV28	TCRBV28-01	01				TCRBD01-01*01	TCRBD01	TCRBD01-01	01				TCRBJ01-05*01	TCRBJ01	TCRBJ01-05	01				6	9	1	2	1	5	34	45	46	55	64	2	Out	VDJ
ATCCGGTCCACAAAGCTGGAGGACTCAGCCATGTACTTCTGTGCCAGCAGTGAAGTCGGTGGGAATCAGCCCCAGCATTTTGGTGAT	CASSEVGGNQPQHF	2	2.791892344631191E-5	42	TCRBV02-01	TCRBV02	TCRBV02-01				01,03					TCRBD01,TCRBD02	TCRBD01-01,TCRBD02-01		TCRBJ01-05*01	TCRBJ01	TCRBJ01-05	01				1	0	0	9	5	4	39	55	60	-1	63	2	In	VDJ
CTGAGCTCTCTGGAGCTGGGGGACTCAGCTTTGTATTTCTGTGCCAGCAGCGGGGACAGGGTCAATCAGCCCCAGCATTTTGGTGAT	CASSGDRVNQPQHF	2	2.791892344631191E-5	42	TCRBV09-01*01	TCRBV09	TCRBV09-01	01				TCRBD01-01*01	TCRBD01	TCRBD01-01	01				TCRBJ01-05*01	TCRBJ01	TCRBJ01-05	01				3	1	0	3	0	3	39	-1	52	61	62	2	In	VDJ
ATGTGAACGCCTTGGAGCTGGACGACTCGGCCCTGTATCTCTGTGCCAGCAGGACAGGGGGGCAATCAGCCCCAGCATTTTGGTGAT		2	2.791892344631191E-5	40	TCRBV05-04*01	TCRBV05	TCRBV05-04	01				TCRBD01-01*01	TCRBD01	TCRBD01-01	01				TCRBJ01-05*01	TCRBJ01	TCRBJ01-05	01				5	0	2	1	0	2	41	-1	52	-1	61	2	Out	VDJ
GTCCCTAGAGTCTGCCATCCCCAACCAGACAGCTCTTTACTTCTGTGCCATCCAGACAGGGGCAATCAGCCCCAGCATTTTGGTGAT		2	2.791892344631191E-5	38	TCRBV24-01*01	TCRBV24	TCRBV24-01	01				TCRBD01-01*01	TCRBD01	TCRBD01-01	01				TCRBJ01-05*01	TCRBJ01	TCRBJ01-05	01				11	0	2	3	4	2	43	50	54	-1	61	2	Out	VDJ
ATCCAGCCTGCAGAGCTTGGGGACTCGGCCGTGTATCTCTGTGCCAGCAGCTTAGACGGTAGCAATCAGCCCCAGCATTTTGGTGAT	CASSLDGSNQPQHF	1	1.3959461723155955E-5	42	TCRBV11-03*01	TCRBV11	TCRBV11-03	01				TCRBD02-01	TCRBD02	TCRBD02-01				01,02	TCRBJ01-05*01	TCRBJ01	TCRBJ01-05	01				0	0	8	5	0	0	39	-1	56	-1	59	1	In	VDJ
ATCCAGCCCTCAGAACCCAGGGACTCAGCTGTGTACTTCTGTGCCAGCAGCCCCTTCTATAGCAATCAGCCCCAGCATTTTGGTGAT	CASSPFYSNQPQHF	2	2.791892344631191E-5	42	TCRBV12	TCRBV12				TCRBV12-03/12-04,TCRBV12-04		TCRBD02-01	TCRBD02	TCRBD02-01				01,02	TCRBJ01-05*01	TCRBJ01	TCRBJ01-05	01				6	0	4	9	6	0	39	50	56	-1	59	2	In	VDJ
TCCGCCAGCACCAACCAGACATCTATGTACCTCTGTGCCAGCAGTTTATTCGAGACAGACCTAAATCAGCCCCAGCATTTTGGTGAT	CASSLFETDLNQPQHF	2	2.791892344631191E-5	48	TCRBV28-01*01	TCRBV28	TCRBV28-01	01				TCRBD01-01*01	TCRBD01	TCRBD01-01	01				TCRBJ01-05*01	TCRBJ01	TCRBJ01-05	01				1	5	2	5	4	4	33	49	53	58	63	2	In	VDJ
AACGCCTTGTTGCTGGGGGACTCGGCCCTGTATCTCTGTGCCAGCAGCTTGGCCCCGCAGGGAAATCAGCCCCAGCATTTTGGTGAT	CASSLAPQGNQPQHF	1	1.3959461723155955E-5	45	TCRBV05-05*01	TCRBV05	TCRBV05-05	01				TCRBD01-01*01	TCRBD01	TCRBD01-01	01				TCRBJ01-05*01	TCRBJ01	TCRBJ01-05	01				0	1	4	3	5	4	36	52	57	62	63	1	In	VDJ
CTGACAGTGACCAGTGCCCATCCTGAAGACAGCAGCTTCTACATCTGCAGTGCTAGAGGGGGAGGGCAGCCCCAGCATTTTGGTGAT	CSARGGGQPQHF	2	2.791892344631191E-5	36	TCRBV20	TCRBV20				TCRBV20-01,TCRBV20-or09_02		TCRBD02-01*02	TCRBD02	TCRBD02-01	02				TCRBJ01-05*01	TCRBJ01	TCRBJ01-05	01				1	0	9	0	1	7	45	58	59	-1	66	2	In	VDJ
TCCGCCAGCACCAACCAGACATCTATGTACCTCTGTGCCAGCTCAAAGGCGGGACAGGGGGCCCACCAGCCCCAGCATTTTGGTGAT	CASSKAGQGAHQPQHF	3	4.187838516946787E-5	48	TCRBV28-01*01	TCRBV28	TCRBV28-01	01				TCRBD01-01*01	TCRBD01	TCRBD01-01	01				TCRBJ01-05*01	TCRBJ01	TCRBJ01-05	01				8	4	0	0	8	7	33	42	50	62	66	3	In	VDJ
AAGATCCAGCGCACAGAGCGGGGGGACTCAGCCGTGTATCTCTGTGCCAGCAGCCCCGGGACAGGGCTGATGAGCACCTTCGGTTCG	CASSPGTGLMSTF	12	1.6751354067787147E-4	39	TCRBV07-03*01	TCRBV07	TCRBV07-03	01				TCRBD01-01*01	TCRBD01	TCRBD01-01	01				TCRBJ01-02*01	TCRBJ01	TCRBJ01-02	01				5	8	0	3	3	13	42	54	57	66	74	12	In	VDJ
GCCTTGTTGCTGGGGGACTCGGCCCTCTATCTCTGTGCCAGCAGCTGGATAGAGACAGGACACCCAACTGGCTACACCTTCGGTTCG	CASSWIETGHPTGYTF	1	1.3959461723155955E-5	48	TCRBV05-06*01	TCRBV05	TCRBV05-06	01				TCRBD01-01*01	TCRBD01	TCRBD01-01	01				TCRBJ01-02*01	TCRBJ01	TCRBJ01-02	01				3	9	2	4	7	7	33	46	53	59	68	1	In	VDJ
GTGAACGCCTTGGAGCTGGACGACTCGGCCCTGTATCTCTGTGCCAGCAGCTCCGAGGTGGGTGCGTATGGCTACACCTTCGGTTCG	CASSSEVGAYGYTF	1	1.3959461723155955E-5	42	TCRBV05-04*01	TCRBV05	TCRBV05-04	01				TCRBD02-01*02	TCRBD02	TCRBD02-01	02				TCRBJ01-02*01	TCRBJ01	TCRBJ01-02	01				3	8	11	1	2	5	39	52	54	58	66	1	In	VDJ
GTGAACGCCTTGGAGCTGGACGACTCGGCCCTGTATCTCTGTGCCAGCAGCTCGGGACAGGCTGTCTATGGCTACACCTTCGGTTCG	CASSSGQAVYGYTF	1	1.3959461723155955E-5	42	TCRBV05-04*01	TCRBV05	TCRBV05-04	01				TCRBD01-01*01	TCRBD01	TCRBD01-01	01				TCRBJ01-02*01	TCRBJ01	TCRBJ01-02	01				3	4	0	4	1	4	39	52	53	61	65	1	In	VDJ
AATTCCCTGGAGCTTGGTGACTCTGCTGTGTATTTCTGTGCCAGCAGCCAACCCGGGACAGCTAACTATGGCTACACCTTCGGTTCG	CASSQPGTANYGYTF	1	1.3959461723155955E-5	45	TCRBV03-01/03-02*01	TCRBV03	TCRBV03-01/03-02	01				TCRBD01-01*01	TCRBD01	TCRBD01-01	01				TCRBJ01-02*01	TCRBJ01	TCRBJ01-02	01				2	0	0	5	3	0	36	51	54	-1	61	1	In	VDJ
CTGATTCTGGAGTCCGCCAGCACCAACCAGACATCTATGTACCTCTGTGCCAGCAGTTCGACTAACTATGGCTACACCTTCGGTTCG	CASSSTNYGYTF	1	1.3959461723155955E-5	36	TCRBV28-01*01	TCRBV28	TCRBV28-01	01								TCRBD01,TCRBD02	TCRBD01-01,TCRBD02-01		TCRBJ01-02*01	TCRBJ01	TCRBJ01-02	01				4	0	2	8	1	0	45	58	59	-1	61	1	In	VDJ
GTGAACGCCTTGTTGCTGGGGGACTCGGCCCTCTATCTCTGTGCCAGCAGCCCCTGGGACAGGAACTATGGCTACACCTTCGGTTCG	CASSPWDRNYGYTF	1	1.3959461723155955E-5	42	TCRBV05-06*01	TCRBV05	TCRBV05-06	01				TCRBD01-01*01	TCRBD01	TCRBD01-01	01				TCRBJ01-02*01	TCRBJ01	TCRBJ01-02	01				4	0	0	4	4	2	39	51	55	-1	63	1	In	VDJ
TGTGACATCGGCCCAAAAGAACCCGACAGCTTTCTATCTCTGTGCCAGTAGGATGGGAGGGCTCCATATGGCTACACCTTCGGTTCG		1	1.3959461723155955E-5	41	TCRBV19-01*01	TCRBV19	TCRBV19-01	01				TCRBD02-01*02	TCRBD02	TCRBD02-01	02				TCRBJ01-02*01	TCRBJ01	TCRBJ01-02	01				6	5	9	0	3	5	40	51	54	61	66	1	Out	VDJ
NNNCTCAACTCTGACTGTGAGCAACATGAGCCCTGAAGACAGCAGCATATATCTCTGCAGCCCGATTCGGGCTACACCTTCGGTTCG		2	2.791892344631191E-5	26	TCRBV29-01	TCRBV29	TCRBV29-01				01,03					TCRBD01,TCRBD02	TCRBD01-01,TCRBD02-01		TCRBJ01-02*01	TCRBJ01	TCRBJ01-02	01				8	4	2	8	2	8	55	61	63	65	69	2	Out	VDJ
CTGATTCTGGAGTCCGCCAGCACCAACCAGACATCTATGTACCTCTGTGCCAGCGGCGCTCTTCGGGGCGGCTACACCTTCGGTTCG	CASGALRGGYTF	1	1.3959461723155955E-5	36	TCRBV28-01*01	TCRBV28	TCRBV28-01	01								TCRBD01,TCRBD02	TCRBD01-01,TCRBD02-01		TCRBJ01-02*01	TCRBJ01	TCRBJ01-02	01				8	0	7	0	10	8	45	54	64	-1	69	1	In	VDJ
CCCTGATTCTGGAGTCCGCCAGCACCAACCAGACATCTATGTACCTCTGTGCCAGCAGTTTACTGGGGGAGCTACACCTTCGGTTCG		2	2.791892344631191E-5	34	TCRBV28-01*01	TCRBV28	TCRBV28-01	01								TCRBD01,TCRBD02	TCRBD01-01,TCRBD02-01		TCRBJ01-02*01	TCRBJ01	TCRBJ01-02	01				2	1	6	1	2	9	47	62	64	69	70	2	Out	VDJ
ACACACCCTGCAGCCAGAAGACTCGGCCCTGTATCTCTGCGCCAGCAGCCAAGGGAGGTGATCCCGTTCGAGCAGTACTTCGGGCCG		2	2.791892344631191E-5	44	TCRBV04-03*01	TCRBV04	TCRBV04-03	01				TCRBD02-01*02	TCRBD02	TCRBD02-01	02				TCRBJ02-07*01	TCRBJ02	TCRBJ02-07	01				1	10	10	1	0	6	37	-1	53	58	68	2	Out	VDJ
GTGACCAGTGCCCATCCTGAAGACAGCAGCTTCTACATCTGCAGTGCTCCCGTGAGCGGGGTCATGCGCGAGCAGTACTTCGGGCCG	CSAPVSGVMREQYF	1	1.3959461723155955E-5	42	TCRBV20	TCRBV20				TCRBV20-01,TCRBV20-or09_02		TCRBD02-01*01	TCRBD02	TCRBD02-01	01				TCRBJ02-07*01	TCRBJ02	TCRBJ02-07	01				5	7	6	3	6	6	39	48	54	61	68	1	In	VDJ
NCTCTCACTGTGACATCGGCCCAAAAGAACCCGACAGCTTTCTATCTCTGTGCCAGTAGTAGGGGTTACGAGCAGTACTTCGGGCCG	CASSRGYEQYF	1	1.3959461723155955E-5	33	TCRBV19-01*01	TCRBV19	TCRBV19-01	01								TCRBD01,TCRBD02	TCRBD01-01,TCRBD02-01		TCRBJ02-07*01	TCRBJ02	TCRBJ02-07	01				4	1	6	2	0	4	48	-1	61	65	66	1	In	VDJ
TCCACAAAGCTGGAGGACTCAGCCATGTACTTCTGTGCCAGCAGTTCCCCGGGTAGGGGAGGGCTCTACGAGCAGTACTTCGGGCCG	CASSSPGRGGLYEQYF	1	1.3959461723155955E-5	48	TCRBV02-01	TCRBV02	TCRBV02-01				01,03	TCRBD02-01*02	TCRBD02	TCRBD02-01	02				TCRBJ02-07*01	TCRBJ02	TCRBJ02-07	01				5	2	9	0	11	3	33	45	56	63	65	1	In	VDJ
TCCTGGAGTCGCCCAGCCCCAACCAGACCTCTCTGTACTTCTGTGCCAGCAACAGCCGACCTCCCCTACGAGCAGTACTTCGGGCCG		1	1.3959461723155955E-5	40	TCRBV27-01*01	TCRBV27	TCRBV27-01	01				TCRBD01-01*01	TCRBD01	TCRBD01-01	01				TCRBJ02-07*01	TCRBJ02	TCRBJ02-07	01				7	9	3	5	0	2	41	-1	51	55	64	1	Out	VDJ
GTGAACGCCTTGGAGCTGGACGACTCGGCCCTGTATCTCTGTGCCAGCAGCCCAACTCACGGGACCTACGAGCAGTACTTCGGGCCG	CASSPTHGTYEQYF	1	1.3959461723155955E-5	42	TCRBV05-04*01	TCRBV05	TCRBV05-04	01				TCRBD02-01*02	TCRBD02	TCRBD02-01	02				TCRBJ02-07*01	TCRBJ02	TCRBJ02-07	01				4	0	8	3	8	2	39	51	59	-1	64	1	In	VDJ
NNACCCTGAAGATCCAGCGCACAGAGCGGGGGGACTCAGCCGTGTATCTCTGTGCCAGCAGTTTACTACGAGCAGTACTTCGGGCCG		2	2.791892344631191E-5	31	TCRBV07-03*01	TCRBV07	TCRBV07-03	01											TCRBJ02-07*01	TCRBJ02	TCRBJ02-07	01				2	0	0	0	0	3	50	-1	-1	-1	65	2	Out	VJ
AGCACCTTGGAGCTGGGGGACTCGGCCCTTTATCTTTGCGCCAGCAGCTCCCCGGACAGGGGGAACTACGAGCAGTACTTCGGGCCG	CASSSPDRGNYEQYF	1	1.3959461723155955E-5	45	TCRBV05-01*01	TCRBV05	TCRBV05-01	01				TCRBD01-01*01	TCRBD01	TCRBD01-01	01				TCRBJ02-07*01	TCRBJ02	TCRBJ02-07	01				3	2	1	1	4	3	36	49	53	63	65	1	In	VDJ
AATGTGAACGCCTTGTTGCTGGGGGACTCGGCCCTCTATCTCTGTGCCAGCAGCTTGGTGATCGGGGACGAGCAGTACTTCGGGCCG	CASSLVIGDEQYF	1	1.3959461723155955E-5	39	TCRBV05-06*01	TCRBV05	TCRBV05-06	01				TCRBD02-01*01	TCRBD02	TCRBD02-01	01				TCRBJ02-07*01	TCRBJ02	TCRBJ02-07	01				0	0	8	3	4	5	42	58	62	-1	67	1	In	VDJ
AATGTGAACGCCTTGGAGCTGGACGACTCGGCCCTGTATCTCTGTGCCAGCAGCTACCGCCGACAGGACGAGCAGTACTTCGGGCCG	CASSYRRQDEQYF	1	1.3959461723155955E-5	39	TCRBV05-04*01	TCRBV05	TCRBV05-04	01				TCRBD01-01*01	TCRBD01	TCRBD01-01	01				TCRBJ02-07*01	TCRBJ02	TCRBJ02-07	01				3	0	2	4	6	5	42	55	61	-1	67	1	In	VDJ
GAAGCTCCTCCTCAGTGACTCTGGCTTCTATCTCTGTGCCTGGAGCCGGACATGGCCGTCTCTGGAAACACCATATATTTTGGAGAG		1	1.3959461723155955E-5	47	TCRBV30-01*02	TCRBV30	TCRBV30-01	02				TCRBD01-01*01	TCRBD01	TCRBD01-01	01				TCRBJ01-03*01	TCRBJ01	TCRBJ01-03	01				3	7	1	6	2	0	34	45	47	52	59	1	Out	VDJ
TCCTGGAGTCGCCCAGCCCCAACCAGACCTCTCTGTACTTCTGTGCCAGCAGGCCAGTACTCTGGAAACACCATATATTTTGGAGAG		2	2.791892344631191E-5	40	TCRBV27-01*01	TCRBV27	TCRBV27-01	01				TCRBD01-01*01	TCRBD01	TCRBD01-01	01				TCRBJ01-03*01	TCRBJ01	TCRBJ01-03	01				6	2	4	5	2	0	41	52	54	57	59	2	Out	VDJ
CAGTGACCAGTGCCCATCCTGAAGACAGCAGCTTCTACATCTGCAGTGCTAGAGATGGGGGCGGGAAACACCATATATTTTGGAGAG		6	8.375677033893574E-5	40	TCRBV20	TCRBV20				TCRBV20-01,TCRBV20-or09_02		TCRBD01-01*01	TCRBD01	TCRBD01-01	01				TCRBJ01-03*01	TCRBJ01	TCRBJ01-03	01				0	1	6	0	1	4	41	55	56	62	63	6	Out	VDJ
CTGAGGATCCAGCAGGTAGTGCGAGGAGATTCGGCAGCTTATTTCTGTGCCAGCTCTCCCGACAGGGACATTCAGTACTTCGGCGCC	CASSPDRDIQYF	1	1.3959461723155955E-5	36	TCRBV18-01*01	TCRBV18	TCRBV18-01	01				TCRBD01-01*01	TCRBD01	TCRBD01-01	01				TCRBJ02-04*01	TCRBJ02	TCRBJ02-04	01				6	0	2	3	4	8	45	56	60	-1	67	1	In	VDJ
GTGCGAGGAGATTCGGCAGCTTATTTCTGTGCCAGCTCAACGCGGGACAGGACTCCTTCGGCCAAAAACATTCAGTACTTCGGCGCC	CASSTRDRTPSAKNIQYF	4	5.583784689262382E-5	54	TCRBV18-01*01	TCRBV18	TCRBV18-01	01				TCRBD01-01*01	TCRBD01	TCRBD01-01	01				TCRBJ02-04*01	TCRBJ02	TCRBJ02-04	01				5	9	0	4	4	1	27	39	43	51	60	4	In	VDJ
GTGACATCGGCCCAAAAGAACCCGACAGCTTTCTATCTCTGTGCCAGTAGCAGGGACAGGGTAAATTCACCCCTCCACTTTGGGAAC	CASSRDRVNSPLHF	1	1.3959461723155955E-5	42	TCRBV19-01*01	TCRBV19	TCRBV19-01	01				TCRBD01-01*01	TCRBD01	TCRBD01-01	01				TCRBJ01-06*02	TCRBJ01	TCRBJ01-06	02				6	2	0	3	2	7	39	50	52	61	63	1	In	VDJ
CACCTACACGCCCTGCAGCCAGAAGACTCAGCCCTGTATCTCTGCGCCAGCAGCCACCCTGTAAACTCACCCCTCCACTTTGGGAAC	CASSHPVNSPLHF	2	2.791892344631191E-5	39	TCRBV04-01*01	TCRBV04	TCRBV04-01	01								TCRBD01,TCRBD02	TCRBD01-01,TCRBD02-01		TCRBJ01-06*02	TCRBJ01	TCRBJ01-06	02				3	0	3	7	8	10	42	56	64	-1	66	2	In	VDJ
CTGGAGGACTCAGCCATGTACTTCTGTGCCAGCAGCGGGGCCCCTAGCGGGGGGCAACCGATATACAATGAGCAGTTCTTCGGGCCA	CASSGAPSGGQPIYNEQFF	2	2.791892344631191E-5	57	TCRBV02-01	TCRBV02	TCRBV02-01				01,03	TCRBD02-01*01	TCRBD02	TCRBD02-01	01				TCRBJ02-01*01	TCRBJ02	TCRBJ02-01	01				6	9	4	1	8	4	24	35	43	54	63	2	In	VDJ
AATGTGAACGCCTTGTTGCTGGGGGACTCGGCCCTCTATCTCTGTGCCAGCAGCCCCGACAGGAGGGAGACCCAGTACTTCGGGCCA	CASSPDRRETQYF	1	1.3959461723155955E-5	39	TCRBV05-06*01	TCRBV05	TCRBV05-06	01				TCRBD01-01*01	TCRBD01	TCRBD01-01	01				TCRBJ02-05*01	TCRBJ02	TCRBJ02-05	01				4	3	2	4	3	5	42	54	57	63	66	1	In	VDJ
CGGTCCACAAAGCTGGAGGACTCAGCCATGTACTTCTGTGCCAGCAGTGCACAACAGGGGACAGGAGAGACCCAGTACTTCGGGCCA	CASSAQQGTGETQYF	5	6.979730861577978E-5	45	TCRBV02-01	TCRBV02	TCRBV02-01				01,03	TCRBD01-01*01	TCRBD01	TCRBD01-01	01				TCRBJ02-05*01	TCRBJ02	TCRBJ02-05	01				4	0	0	4	8	4	36	49	57	-1	65	5	In	VDJ
CAGCGCACAGAGCAGGGGGACTCGGCCATGTATCTCTGTGCCAGCAGACACGGAGGGGGCTTCCAAGAGACCCAGTACTTCGGGCCA	CASRHGGGFQETQYF	3	4.187838516946787E-5	45	TCRBV07-09*01	TCRBV07	TCRBV07-09	01				TCRBD01-01*01	TCRBD01	TCRBD01-01	01				TCRBJ02-05*01	TCRBJ02	TCRBJ02-05	01				6	2	5	0	6	1	36	47	53	60	62	3	In	VDJ
AAGATCCAGCCCTCAGAACCCAGGGACTCAGCTGTGTACTTCTGTGCCAGCAGCGAGAGTCGGGGAGGGGACCAGTACTTCGGGCCA	CASSESRGGDQYF	1	1.3959461723155955E-5	39	TCRBV12-03/12-04*01	TCRBV12	TCRBV12-03/12-04	01				TCRBD02-01*02	TCRBD02	TCRBD02-01	02				TCRBJ02-05*01	TCRBJ02	TCRBJ02-05	01				6	2	9	0	9	10	42	53	62	69	71	1	In	VDJ
ATTCTGGAGTCCGCCAGCACCAACCAGACATCTATGTACCTCTGTGCCAGCAGGACAGTTACGGCCGGGGAGCTGTTTTTTGGAGAA	CASRTVTAGELFF	1	1.3959461723155955E-5	39	TCRBV28-01*01	TCRBV28	TCRBV28-01	01				TCRBD01-01*01	TCRBD01	TCRBD01-01	01				TCRBJ02-02*01	TCRBJ02	TCRBJ02-02	01				6	6	2	5	0	6	42	-1	53	58	64	1	In	VDJ
CTGACAGTGACCAGTGCCCATCCTGAAGACAGCAGCTTCTACATCTGCAGTGCTAGGACTCACACCGGGGAGCTGTTTTTTGGAGAA	CSARTHTGELFF	2	2.791892344631191E-5	36	TCRBV20	TCRBV20				TCRBV20-01,TCRBV20-or09_02		TCRBD02-01	TCRBD02	TCRBD02-01				01,02	TCRBJ02-02*01	TCRBJ02	TCRBJ02-02	01				3	1	2	10	0	3	45	-1	56	60	61	2	In	VDJ
CTGGAGTCCGCCAGCACCAACCAGACATCTATGTACCTCTGTGCCAGCTGGCGGGGGGGCCACACCGGGGAGCTGTTTTTTGGAGAA	CASWRGGHTGELFF	1	1.3959461723155955E-5	42	TCRBV28-01*01	TCRBV28	TCRBV28-01	01				TCRBD02-01*01	TCRBD02	TCRBD02-01	01				TCRBJ02-02*01	TCRBJ02	TCRBJ02-02	01				8	2	7	0	2	3	39	48	50	59	61	1	In	VDJ
NNNNNNNNNGCTTCTCCCTGATTCTGGAGTCCGCCAGCACCAACCAGACATCTATGTACCTCTGTGCCAGCAGCTTTCTTTGGACAA		1	1.3959461723155955E-5	19	TCRBV28-01*01	TCRBV28	TCRBV28-01	01											TCRBJ01-01*01	TCRBJ01	TCRBJ01-01	01				8	0	0	0	0	10	62	-1	-1	-1	71	1	Out	VJ
GTGACCAGTGCCCATCCTGAAGACAGCAGCTTCTACATCTGCAGTGCTACTCCGGGACGGATGAACACTGAAGCTTTCTTTGGACAA	CSATPGRMNTEAFF	2	2.791892344631191E-5	42	TCRBV20	TCRBV20				TCRBV20-01,TCRBV20-or09_02						TCRBD01,TCRBD02	TCRBD01-01,TCRBD02-01		TCRBJ01-01*01	TCRBJ01	TCRBJ01-01	01				4	3	0	7	4	0	39	49	53	58	61	2	In	VDJ
AGCACCTTGGAGCTGGGGGACTCGGCCCTTTATCTTTGCGCCAGCAGCGGCGGGGCTGTAATGAACACTGAAGCTTTCTTTGGACAA	CASSGGAVMNTEAFF	2	2.791892344631191E-5	45	TCRBV05-01*01	TCRBV05	TCRBV05-01	01				TCRBD02-01*01	TCRBD02	TCRBD02-01	01				TCRBJ01-01*01	TCRBJ01	TCRBJ01-01	01				4	6	7	3	1	0	36	48	49	55	61	2	In	VDJ
GGCTGCTCCCTCCCAGACATCTGTGTACTTCTGTGCCAGCAGTTACCCCCTTGACAGGAATGGAACACTGAAGCTTTCTTTGGACAA		2	2.791892344631191E-5	50	TCRBV06	TCRBV06				TCRBV06-05,TCRBV06-06		TCRBD01-01*01	TCRBD01	TCRBD01-01	01				TCRBJ01-01*01	TCRBJ01	TCRBJ01-01	01				2	4	2	4	6	1	31	46	52	58	62	2	Out	VDJ
CACATCAATTCCCTGGAGCTTGGTGACTCTGCTGTGTATTTCTGTGCCAGCAGTCGTACAGCCGGGGGCCAACTGTTTTTTGGCAGT	CASSRTAGGQLFF	5	6.979730861577978E-5	39	TCRBV03-01/03-02*01	TCRBV03	TCRBV03-01/03-02	01								TCRBD01,TCRBD02	TCRBD01-01,TCRBD02-01		TCRBJ01-04*01	TCRBJ01	TCRBJ01-04	01				6	1	6	0	10	12	42	53	63	69	70	5	In	VDJ
GAGTCGCCCAGCCCCAACCAGACCTCTCTGTACTTCTGTGCCAGCAGATTACAGGGGGCGGTCAATCAGCCCCAGCATTTTGGTGAT	CASRLQGAVNQPQHF	2	2.791892344631191E-5	45	TCRBV27-01*01	TCRBV27	TCRBV27-01	01				TCRBD01-01*01	TCRBD01	TCRBD01-01	01				TCRBJ01-05*01	TCRBJ01	TCRBJ01-05	01				2	3	4	0	0	3	36	-1	51	59	62	2	In	VDJ
CTGGAGTCCGCCAGCACCAACCAGACATCTATGTACCTCTGTGCCAGCCGGGGAGGCGGAAGCAATCAGCCCCAGCATTTTGGTGAT	CASRGGGSNQPQHF	2	2.791892344631191E-5	42	TCRBV28-01*01	TCRBV28	TCRBV28-01	01				TCRBD02-01*02	TCRBD02	TCRBD02-01	02				TCRBJ01-05*01	TCRBJ01	TCRBJ01-05	01				8	4	9	1	2	1	39	48	50	56	60	2	In	VDJ
GTGACATCGGCCCAAAAGAACCCGACAGCTTTCTATCTCTGTGCCAGTAGTATTGGACAGCCCAATCAGCCCCAGCATTTTGGTGAT	CASSIGQPNQPQHF	2	2.791892344631191E-5	42	TCRBV19-01*01	TCRBV19	TCRBV19-01	01				TCRBD01-01*01	TCRBD01	TCRBD01-01	01				TCRBJ01-05*01	TCRBJ01	TCRBJ01-05	01				3	2	1	5	1	3	39	53	54	60	62	2	In	VDJ
CACCTACACGCCCTGCAGCCAGAAGACTCAGCCCTGTATCTCTGCGCCAGCAGCCAAGAAGGAAATCAGCCCCAGCATTTTGGTGAT	CASSQEGNQPQHF	2	2.791892344631191E-5	39	TCRBV04-01*01	TCRBV04	TCRBV04-01	01								TCRBD01,TCRBD02	TCRBD01-01,TCRBD02-01		TCRBJ01-05*01	TCRBJ01	TCRBJ01-05	01				0	0	1	8	1	4	42	59	60	-1	63	2	In	VDJ
ACTGTGACATCGGCCCAAAAGAACCCGACAGCTTTCTATCTCTGTGCCAGTAGTCCCCAAGGAGGGCAGCCCCAGCATTTTGGTGAT	CASSPQGGQPQHF	2	2.791892344631191E-5	39	TCRBV19-01*01	TCRBV19	TCRBV19-01	01				TCRBD02-01*02	TCRBD02	TCRBD02-01	02				TCRBJ01-05*01	TCRBJ01	TCRBJ01-05	01				5	0	10	0	6	7	42	54	60	-1	66	2	In	VDJ
ACCCTGGAGTCTGCCAGGCCCTCACATACCTCTCAGTACCTCTGTGCCAGCAGTGAACAGTCCGATTCCTGGCCGACCTTCGGTTCG	CASSEQSDSWPTF	2	2.791892344631191E-5	39	TCRBV25-01*01	TCRBV25	TCRBV25-01	01				TCRBD01-01*01	TCRBD01	TCRBD01-01	01				TCRBJ01-02*01	TCRBJ01	TCRBJ01-02	01				2	15	4	5	0	14	42	-1	57	60	75	2	In	VDJ
ACTCTGAAGATCCAGCGCACAGAGCAGGAGGACTCGGCCGTGTATCTCTGTGCCAGCAGCTTCGACAGCTTCTACACCTTCGGTTCG	CASSFDSFYTF	4	5.583784689262382E-5	33	TCRBV07	TCRBV07				TCRBV07-02,TCRBV07-08		TCRBD01-01*01	TCRBD01	TCRBD01-01	01				TCRBJ01-02*01	TCRBJ01	TCRBJ01-02	01				3	3	2	5	1	10	48	62	63	68	71	4	In	VDJ
TCCAGCCTGCAGAGCTTGGGGACTCGGCCATGTATCTCTGTGCCAGCACCCAGGGGGGGAAACCTCCTTGGCTACACCTTCGGTTCG		1	1.3959461723155955E-5	43	TCRBV11-01*01	TCRBV11	TCRBV11-01	01								TCRBD01,TCRBD02	TCRBD01-01,TCRBD02-01		TCRBJ01-02*01	TCRBJ01	TCRBJ01-02	01				7	11	4	1	2	7	38	48	50	57	68	1	Out	VDJ
CACCTACACACCCTGCAGCCAGAAGACTCGGCCCTGTATCTCTGTGCCAGCAGCCAAGAAAGCGCCTATGGCTACACCTTCGGTTCG	CASSQESAYGYTF	2	2.791892344631191E-5	39	TCRBV04-02*01	TCRBV04	TCRBV04-02	01				TCRBD02-01	TCRBD02	TCRBD02-01				01,02	TCRBJ01-02*01	TCRBJ01	TCRBJ01-02	01				0	1	6	6	1	4	42	59	60	64	65	2	In	VDJ
AACATGAGCTCCTTGGAGCTGGGGGACTCAGCCCTGTACTTCTGTGCCAGCAGCTTAGGGGGTCCCTATGGCTACACCTTCGGTTCG	CASSLGGPYGYTF	2	2.791892344631191E-5	39	TCRBV13-01*01	TCRBV13	TCRBV13-01	01								TCRBD01,TCRBD02	TCRBD01-01,TCRBD02-01		TCRBJ01-02*01	TCRBJ01	TCRBJ01-02	01				0	3	0	9	0	4	42	-1	59	62	65	2	In	VDJ
TTCTGGAGTCCGCCAGCACCAACCAGACATCTATGTACCTCTGTGCCACCATGCACAGGGAGGCCCTATGGCTACACCTTCGGTTCG		1	1.3959461723155955E-5	40	TCRBV28-01*01	TCRBV28	TCRBV28-01	01								TCRBD01,TCRBD02	TCRBD01-01,TCRBD02-01		TCRBJ01-02*01	TCRBJ01	TCRBJ01-02	01				10	5	3	3	6	4	41	48	54	60	65	1	Out	VDJ
CTACACACCCTGCAGCCAGAAGACTCGGCCCTGTATCTCTGCGCCAGCAGCCAAGATCCGGGACCCTATGGCTACACCTTCGGTTCG	CASSQDPGPYGYTF	1	1.3959461723155955E-5	42	TCRBV04-03*01	TCRBV04	TCRBV04-03	01								TCRBD01,TCRBD02	TCRBD01-01,TCRBD02-01		TCRBJ01-02*01	TCRBJ01	TCRBJ01-02	01				0	1	0	7	3	4	39	56	59	64	65	1	In	VDJ
CTGATTCTGGAGTCCGCCAGCACCAACCAGACATCTATGTACCTCTGTGCCATCCGACGGGGTACCTATGGCTACACCTTCGGTTCG	CAIRRGTYGYTF	1	1.3959461723155955E-5	36	TCRBV28-01*01	TCRBV28	TCRBV28-01	01				TCRBD02-01*01	TCRBD02	TCRBD02-01	01				TCRBJ01-02*01	TCRBJ01	TCRBJ01-02	01				10	3	8	3	5	4	45	52	57	62	65	1	In	VDJ
ACAGTGACCAGTGCCCATCCTGAAGACAGCAGCTTCTACATCTGCAGTGCTAGTCAGGGAGTCGACTATGGCTACACCTTCGGTTCG	CSASQGVDYGYTF	1	1.3959461723155955E-5	39	TCRBV20-01*04	TCRBV20	TCRBV20-01	04								TCRBD01,TCRBD02	TCRBD01-01,TCRBD02-01		TCRBJ01-02*01	TCRBJ01	TCRBJ01-02	01				2	5	4	3	0	3	42	-1	54	59	64	1	In	VDJ
ATCCAGCCCTCAGAACCCAGGGACTCAGCTGTGTACTTCTGTGCCAGCAGTTTCAGGCAGGGTAACTATGGCTACACCTTCGGTTCG	CASSFRQGNYGYTF	1	1.3959461723155955E-5	42	TCRBV12	TCRBV12				TCRBV12-03/12-04,TCRBV12-04		TCRBD01-01*01	TCRBD01	TCRBD01-01	01				TCRBJ01-02*01	TCRBJ01	TCRBJ01-02	01				3	0	4	3	4	1	39	53	57	-1	62	1	In	VDJ
AATTCCCTGGAGCTTGGTGACTCTGCTGTGTATTTCTGTGCCAGCAGCCCCATGACAGGGAATAACTATGGCTACACCTTCGGTTCG	CASSPMTGNNYGYTF	1	1.3959461723155955E-5	45	TCRBV03-01/03-02*01	TCRBV03	TCRBV03-01/03-02	01				TCRBD01-01*01	TCRBD01	TCRBD01-01	01				TCRBJ01-02*01	TCRBJ01	TCRBJ01-02	01				4	2	2	3	4	1	36	49	53	60	62	1	In	VDJ
TCCGCTACCAGCTCCCAGACATCTGTGTACTTCTGTGCCATCATTGGGCTCCCCGGGACAGTAAACTATGGCTACACCTTCGGTTCG	CAIIGLPGTVNYGYTF	1	1.3959461723155955E-5	48	TCRBV10-03*01	TCRBV10	TCRBV10-03	01				TCRBD01-01*01	TCRBD01	TCRBD01-01	01				TCRBJ01-02*01	TCRBJ01	TCRBJ01-02	01				7	2	0	5	11	2	33	43	54	61	63	1	In	VDJ
ACTGTGACATCGGCCCAAAAGAACCCGACAGCTTTCTATCTCTGTGCCAGTAGTATTGAGATAAACTATGGCTACACCTTCGGTTCG	CASSIEINYGYTF	5	6.979730861577978E-5	39	TCRBV19-01*01	TCRBV19	TCRBV19-01	01				TCRBD02-01*02	TCRBD02	TCRBD02-01	02				TCRBJ01-02*01	TCRBJ01	TCRBJ01-02	01				3	3	11	2	1	2	42	56	57	60	63	5	In	VDJ
CTGAAGATCCGGTCCACAAAGCTGGAGGACTCAGCCATGTACTTCTGTGCCAGCACAGGATCCATATATGGCTACACCTTCGGTTCG	CASTGSIYGYTF	1	1.3959461723155955E-5	36	TCRBV02-01	TCRBV02	TCRBV02-01				01,03	TCRBD01-01*01	TCRBD01	TCRBD01-01	01				TCRBJ01-02*01	TCRBJ01	TCRBJ01-02	01				7	7	4	4	0	5	45	-1	55	59	66	1	In	VDJ
GTCCACAAAGCTGGAGGACTCAGCCATGTACTTCTGTGCCAGCGGAGGACAGGGGCGGGTTCTACGTACGAGCAGTACTTCGGGCCG		1	1.3959461723155955E-5	47	TCRBV02-01	TCRBV02	TCRBV02-01				01,03	TCRBD01-01*01	TCRBD01	TCRBD01-01	01				TCRBJ02-07*01	TCRBJ02	TCRBJ02-07	01				8	11	1	2	3	4	34	43	46	55	66	1	Out	VDJ
CCTGGAGTCGCCCAGCCCCAACCAGACCTCTCTGTACTTCTGTGCCACCTCAGGTAGGGTTTCTCCTACGAGCAGTACTTCGGGCCG		1	1.3959461723155955E-5	41	TCRBV27-01*01	TCRBV27	TCRBV27-01	01								TCRBD01,TCRBD02	TCRBD01-01,TCRBD02-01		TCRBJ02-07*01	TCRBJ02	TCRBJ02-07	01				10	8	4	4	3	0	40	47	50	54	62	1	Out	VDJ
CAGCCCTCAGAACCCAGGGACTCAGCTGTGTACTTCTGTGCCAGCAGCCCCACCAGGGGGATCTCCTACGAGCAGTACTTCGGGCCG	CASSPTRGISYEQYF	3	4.187838516946787E-5	45	TCRBV12	TCRBV12				TCRBV12-03/12-04,TCRBV12-04		TCRBD01-01*01	TCRBD01	TCRBD01-01	01				TCRBJ02-07*01	TCRBJ02	TCRBJ02-07	01				6	2	4	1	6	0	36	47	53	60	62	3	In	VDJ
TGTCCTCAGAACCGGGAGACACGGCACTGTATCTCTGCGCCAGCAGTCACCCCGAGGAGGAGCTCCTACGAGCAGTACTTCGGGCCG		1	1.3959461723155955E-5	46	TCRBV23-01*01	TCRBV23	TCRBV23-01	01				TCRBD02-01*02	TCRBD02	TCRBD02-01	02				TCRBJ02-07*01	TCRBJ02	TCRBJ02-07	01				3	2	10	1	6	0	35	49	55	60	62	1	Out	VDJ
TGGAGTCCGCCAGCACCAACCAGACATCTATGTACCTCTGTGCCAGCAGTTTTCGCCAGGTCCTCCTACGAGCAGTACTTCGGGCCG		1	1.3959461723155955E-5	43	TCRBV28-01*01	TCRBV28	TCRBV28-01	01				TCRBD01-01*01	TCRBD01	TCRBD01-01	01				TCRBJ02-07*01	TCRBJ02	TCRBJ02-07	01				3	2	4	4	4	0	38	52	56	60	62	1	Out	VDJ
ATCCAGCCTGCAGAGCTTGGGGACTCGGCCATGTATCTCTGTGCCAGCAGTTCACAGGGGATTGCCTACGAGCAGTACTTCGGGCCG	CASSSQGIAYEQYF	1	1.3959461723155955E-5	42	TCRBV11-01*01	TCRBV11	TCRBV11-01	01				TCRBD01-01*01	TCRBD01	TCRBD01-01	01				TCRBJ02-07*01	TCRBJ02	TCRBJ02-07	01				6	4	3	2	3	2	39	50	53	60	64	1	In	VDJ
TCCACGGAGTCAGGGGACACAGCACTGTATTTCTGTGCCAGCAGCAAAGCGTTCGGGACGGGGACCTACGAGCAGTACTTCGGGCCG	CASSKAFGTGTYEQYF	1	1.3959461723155955E-5	48	TCRBV21-01*01	TCRBV21	TCRBV21-01	01								TCRBD01,TCRBD02	TCRBD01-01,TCRBD02-01		TCRBJ02-07*01	TCRBJ02	TCRBJ02-07	01				0	5	0	7	4	2	33	50	54	59	64	1	In	VDJ
ATTCTGGAGTCCGCCAGCACCAACCAGACATCTATGTACCTCTGTGCCAGCAGTCCGGGACCTGACTACGAGCAGTACTTCGGGCCG	CASSPGPDYEQYF	1	1.3959461723155955E-5	39	TCRBV28-01*01	TCRBV28	TCRBV28-01	01								TCRBD01,TCRBD02	TCRBD01-01,TCRBD02-01		TCRBJ02-07*01	TCRBJ02	TCRBJ02-07	01				5	4	0	7	2	3	42	54	56	61	65	1	In	VDJ
CACCTACACGCCCTGCAGCCAGAAGACTCAGCCCTGTATCTCTGCGCCAGCAGCCAAGTTAAGGGATACGAGCAGTACTTCGGGCCG	CASSQVKGYEQYF	1	1.3959461723155955E-5	39	TCRBV04-01*01	TCRBV04	TCRBV04-01	01								TCRBD01,TCRBD02	TCRBD01-01,TCRBD02-01		TCRBJ02-07*01	TCRBJ02	TCRBJ02-07	01				1	0	0	8	4	4	42	58	62	-1	66	1	In	VDJ
CTCAAGATCCAGCCTGCAGAGCTTGAGGACTCGGCCGTGTATCTCTGTGCCAGCAGCTTAGAGGGGGACGAGCAGTACTTCGGGCCG	CASSLEGDEQYF	2	2.791892344631191E-5	36	TCRBV11	TCRBV11				TCRBV11-02,TCRBV11-03						TCRBD01,TCRBD02	TCRBD01-01,TCRBD02-01		TCRBJ02-07*01	TCRBJ02	TCRBJ02-07	01				0	0	6	1	0	5	45	-1	62	-1	67	2	In	VDJ
AAGATCCAGCGCACAGAGCAGGAGGACTCGGCCGTGTATCTCTGTGCCAGCAGCTCGGACACGAGGAACACCATATATTTTGGAGAG	CASSSDTRNTIYF	2	2.791892344631191E-5	39	TCRBV07-02	TCRBV07	TCRBV07-02				01,02	TCRBD01-01*01	TCRBD01	TCRBD01-01	01				TCRBJ01-03*01	TCRBJ01	TCRBJ01-03	01				4	5	1	6	1	7	42	55	56	61	66	2	In	VDJ
CTTGGAGCTGGGGGACTCGGCCCTGTATCTCTGTGCCAGAAGCAACGACAGGGTTCGTACTCTGGAAACACCATATATTTTGGAGAG		4	5.583784689262382E-5	50	TCRBV05-03	TCRBV05	TCRBV05-03				01,02	TCRBD01-01*01	TCRBD01	TCRBD01-01	01				TCRBJ01-03*01	TCRBJ01	TCRBJ01-03	01				4	6	2	3	3	0	31	43	46	53	59	4	Out	VDJ
GCCCAAAAGAACCCGACAGCTTTCTATCTCTGTGCCAGTAGTCTATCCGGGACAGGGACTGCTGGAAACACCATATATTTTGGAGAG	CASSLSGTGTAGNTIYF	3	4.187838516946787E-5	51	TCRBV19-01*01	TCRBV19	TCRBV19-01	01				TCRBD01-01*01	TCRBD01	TCRBD01-01	01				TCRBJ01-03*01	TCRBJ01	TCRBJ01-03	01				5	4	0	3	6	2	30	42	48	57	61	3	In	VDJ
AATGTGAACGCCTTGGAGCTGGACGACTCGGCCCTGTATCTCTGTGCCAGCAGCTTGGTCGGCGATCTCGTCCTGACTTTCGGGGCC	CASSLVGDLVLTF	1	1.3959461723155955E-5	39	TCRBV05-04*01	TCRBV05	TCRBV05-04	01								TCRBD01,TCRBD02	TCRBD01-01,TCRBD02-01		TCRBJ02-06*01	TCRBJ02	TCRBJ02-06	01				0	5	9	0	2	12	42	58	60	63	68	1	In	VDJ
AACGCCTTGGAGCTGGACGACTCGGCCCTGTATCTCTGTGCCAGCAGCTTTTTGGACAGAATGGGTTCACCCCTCCACTTTGGGAAC	CASSFLDRMGSPLHF	1	1.3959461723155955E-5	45	TCRBV05-04*01	TCRBV05	TCRBV05-04	01				TCRBD01-01*01	TCRBD01	TCRBD01-01	01				TCRBJ01-06*02	TCRBJ01	TCRBJ01-06	02				2	6	1	5	3	9	36	50	53	59	65	1	In	VDJ
AACGCCTTGTTGCTGGGGGACTCGGCCCTCTATCTCTGTGCCAGCAGCTTGGTGGGCCAGCGATATTCACCCCTCCACTTTGGGAAC	CASSLVGQRYSPLHF	1	1.3959461723155955E-5	45	TCRBV05-06*01	TCRBV05	TCRBV05-06	01								TCRBD01,TCRBD02	TCRBD01-01,TCRBD02-01		TCRBJ01-06*02	TCRBJ01	TCRBJ01-06	02				0	7	8	0	1	8	36	52	53	57	64	1	In	VDJ
ACATCGGCCCAAAAGAACCCGACAGCTTTCTATCTCTGTGCCAGTAGTTCCAGGACGGGGGGAGATTCACCCCTCCACTTTGGGAAC	CASSSRTGGDSPLHF	1	1.3959461723155955E-5	45	TCRBV19-01*01	TCRBV19	TCRBV19-01	01				TCRBD02-01*01	TCRBD02	TCRBD02-01	01				TCRBJ01-06*02	TCRBJ01	TCRBJ01-06	02				5	2	8	1	7	8	36	48	55	62	64	1	In	VDJ
TGCAGCCAGAAGACTCGGCCCTGTATCTCTGCGCCAGCAGCCAGGTCCCCCGACAGGGCCCTTAATTCACCCCTCCACTTTGGGAAC		1	1.3959461723155955E-5	52	TCRBV04-03*01	TCRBV04	TCRBV04-03	01				TCRBD01-01*01	TCRBD01	TCRBD01-01	01				TCRBJ01-06*02	TCRBJ01	TCRBJ01-06	02				3	4	2	3	8	6	29	43	51	58	62	1	Out	VDJ
TTGGAGCTGGACGACTCGGCCCTGTATCTCTGTGCCAGCAGGCGACAGGGGATCAGGTCCTATAATTCACCCCTCCACTTTGGGAAC	CASRRQGIRSYNSPLHF	1	1.3959461723155955E-5	51	TCRBV05-04*01	TCRBV05	TCRBV05-04	01				TCRBD01-01*01	TCRBD01	TCRBD01-01	01				TCRBJ01-06*02	TCRBJ01	TCRBJ01-06	02				5	6	2	2	2	1	30	41	43	51	57	1	In	VDJ
ATCCAGCCCTCAGAACCCAGGGACTCAGCTGTGTACTTCTGTGCCAGCAGTTCCCGGACGGAGAATTCACCCCTCCACTTTGGGAAC	CASSSRTENSPLHF	1	1.3959461723155955E-5	42	TCRBV12	TCRBV12				TCRBV12-03/12-04,TCRBV12-04						TCRBD01,TCRBD02	TCRBD01-01,TCRBD02-01		TCRBJ01-06*02	TCRBJ01	TCRBJ01-06	02				4	4	1	7	3	7	39	52	55	59	63	1	In	VDJ
TGCAGAGCTTGGGGACTCGGCCGTGTATCTCTGTGCCAGCAGCTAGGCAGCCCTCCAGGGGCAAATTCACCCCTCCACTTTGGGAAC		1	1.3959461723155955E-5	50	TCRBV11-03*01	TCRBV11	TCRBV11-03	01				TCRBD01-01*01	TCRBD01	TCRBD01-01	01				TCRBJ01-06*02	TCRBJ01	TCRBJ01-06	02				4	2	4	2	11	7	31	44	55	61	63	1	Out	VDJ
NNNNTGAAGATCCAGCCCTCAGAACCCAGGGACTCAGCTGTGTACTTCTGTGCCAGCAGTCCCAAACTGACCCAGTACTTCGGGCCA	CASSPKLTQYF	1	1.3959461723155955E-5	33	TCRBV12-03/12-04*01	TCRBV12	TCRBV12-03/12-04	01				TCRBD02-01	TCRBD02	TCRBD02-01				01,02	TCRBJ02-05*01	TCRBJ02	TCRBJ02-05	01				5	0	3	10	5	7	48	60	65	-1	68	1	In	VDJ
AATTCCCTGGAGCTTGGTGACTCTGCTGTGTATTTCTGTGCCAGCAGCCAAGGGACAGGGTCTAGAGAGACCCAGTACTTCGGGCCA	CASSQGTGSRETQYF	1	1.3959461723155955E-5	45	TCRBV03-01/03-02*01	TCRBV03	TCRBV03-01/03-02	01				TCRBD01-01*01	TCRBD01	TCRBD01-01	01				TCRBJ02-05*01	TCRBJ02	TCRBJ02-05	01				1	5	1	3	0	4	36	-1	52	60	65	1	In	VDJ
CAGCCCTCAGAACCCAGGGACTCAGCTGTGTACTTCTGTGCCAGCAGTTTAGGTGGGGGGCTCACAGATACGCAGTATTTTGGCCCA	CASSLGGGLTDTQYF	1	1.3959461723155955E-5	45	TCRBV12	TCRBV12				TCRBV12-03/12-04,TCRBV12-04						TCRBD01,TCRBD02	TCRBD01-01,TCRBD02-01		TCRBJ02-03*01	TCRBJ02	TCRBJ02-03	01				1	1	6	0	3	2	36	52	55	61	62	1	In	VDJ
AAGATCCAGCCCTCAGAACCCAGGGACTCAGCTGTGTACTTCTGTGCCAGCAGTTTGGGGGTCAAGCATACGCAGTATTTTGGCCCA	CASSLGVKHTQYF	1	1.3959461723155955E-5	39	TCRBV12-03/12-04*01	TCRBV12	TCRBV12-03/12-04	01								TCRBD01,TCRBD02	TCRBD01-01,TCRBD02-01		TCRBJ02-03*01	TCRBJ02	TCRBJ02-03	01				3	6	6	1	0	7	42	-1	56	61	67	1	In	VDJ
AAGATCCGGTCCACAAAGCTGGAGGACTCAGCCATGTACTTCTGTGCCAGCAGAGCGACAGGGTCCGGGGAGCTGTTTTTTGGAGAA	CASRATGSGELFF	2	2.791892344631191E-5	39	TCRBV02-01	TCRBV02	TCRBV02-01				01,03	TCRBD01-01*01	TCRBD01	TCRBD01-01	01				TCRBJ02-02*01	TCRBJ02	TCRBJ02-02	01				6	1	2	3	3	6	42	53	56	63	64	2	In	VDJ
ACTCTGAAGATCCAGCGCACAGAGCAGGAGGACTCCGCCGTGTATCTCTGTGCCAGCGTTGGGACCGGGGAGCTGTTTTTTGGAGAA	CASVGTGELFF	2	2.791892344631191E-5	33	TCRBV07-08	TCRBV07	TCRBV07-08				01,03					TCRBD01,TCRBD02	TCRBD01-01,TCRBD02-01		TCRBJ02-02*01	TCRBJ02	TCRBJ02-02	01				8	0	0	9	3	5	48	57	60	-1	63	2	In	VDJ
CAGCCCTCAGAACCCAGGGACTCAGCTGTGTACTTCTGTGCCAGCAGTCCCCGGCCGGGGTTCACCGGGGAGCTGTTTTTTGGAGAA	CASSPRPGFTGELFF	1	1.3959461723155955E-5	45	TCRBV12	TCRBV12				TCRBV12-03/12-04,TCRBV12-04		TCRBD02-01*01	TCRBD02	TCRBD02-01	01				TCRBJ02-02*01	TCRBJ02	TCRBJ02-02	01				5	2	8	3	7	4	36	48	55	60	62	1	In	VDJ
AAGATCCAGCCTGCAGAGCTTGGGGACTCGGCCGTGTATCTCTGTGCCAGCGCGGCCGGGGCCACCGGGGAGCTGTTTTTTGGAGAA	CASAAGATGELFF	1	1.3959461723155955E-5	39	TCRBV11-03*01	TCRBV11	TCRBV11-03	01								TCRBD01,TCRBD02	TCRBD01-01,TCRBD02-01		TCRBJ02-02*01	TCRBJ02	TCRBJ02-02	01				8	0	7	0	6	4	42	51	57	-1	62	1	In	VDJ
TCCACAAAGCTGGAGGACTCAGCCATGTACTTCTGTGCCAGCAGTGGGACAGGGGGCCGTTACACCGGGGAGCTGTTTTTTGGAGAA	CASSGTGGRYTGELFF	5	6.979730861577978E-5	48	TCRBV02-01	TCRBV02	TCRBV02-01				01,03	TCRBD01-01*01	TCRBD01	TCRBD01-01	01				TCRBJ02-02*01	TCRBJ02	TCRBJ02-02	01				4	4	1	0	0	3	33	-1	46	57	61	5	In	VDJ
GTGAACGCCTTGGAGCTGGACGACTCGGCCCTGTATCTCTGTGCCAGCAGCTCGACTGTGAACACCGGGGAGCTGTTTTTTGGAGAA	CASSSTVNTGELFF	1	1.3959461723155955E-5	42	TCRBV05-04*01	TCRBV05	TCRBV05-04	01				TCRBD02-01	TCRBD02	TCRBD02-01				01,02	TCRBJ02-02*01	TCRBJ02	TCRBJ02-02	01				3	2	2	10	1	1	39	52	53	57	59	1	In	VDJ
GCCTGCAGAGCTTGGGGACTCGGCCGTGTATCTCTGTGCCAGCAGGAAAAGGGGGGACGAAACACCGGGGAGCTGTTTTTTGGAGAA		1	1.3959461723155955E-5	47	TCRBV11-03*01	TCRBV11	TCRBV11-03	01								TCRBD01,TCRBD02	TCRBD01-01,TCRBD02-01		TCRBJ02-02*01	TCRBJ02	TCRBJ02-02	01				6	5	5	1	4	2	34	45	49	55	60	1	Out	VDJ
ATCCGGTCCACAAAGCTGGAGGACTCAGCCATGTACTTCTGTGCCAGCAGTACGGGACGGCGGGGTACTGAAGCTTTCTTTGGACAA	CASSTGRRGTEAFF	1	1.3959461723155955E-5	42	TCRBV02-01	TCRBV02	TCRBV02-01				01,03	TCRBD02-01*01	TCRBD02	TCRBD02-01	01				TCRBJ01-01*01	TCRBJ01	TCRBJ01-01	01				5	1	7	3	8	5	39	51	59	65	66	1	In	VDJ
CGCACAGAGCAGGGGGACTCGGCCATGTATCTCTGTGCCAGCAGCGGCCTTAGGGACAGGGAGGGCACTGAAGCTTTCTTTGGACAA	CASSGLRDREGTEAFF	2	2.791892344631191E-5	48	TCRBV07-09*01	TCRBV07	TCRBV07-09	01				TCRBD01-01*01	TCRBD01	TCRBD01-01	01				TCRBJ01-01*01	TCRBJ01	TCRBJ01-01	01				5	4	0	3	7	4	33	45	52	61	65	2	In	VDJ
CGCACAGAGCAGCGGGACTCGGCCATGTATCGCTGTGCCAGCAGCCCCCGACAGGGATTAATGAACACTGAAGCTTTCTTTGGACAA	CASSPRQGLMNTEAFF	2	2.791892344631191E-5	48	TCRBV07-06*01	TCRBV07	TCRBV07-06	01				TCRBD01-01*01	TCRBD01	TCRBD01-01	01				TCRBJ01-01*01	TCRBJ01	TCRBJ01-01	01				5	5	2	3	4	0	33	45	49	56	61	2	In	VDJ
AAGATCCGGTCCACAAAGCTGGAGGACTCAGCCATGTACTTCTGTGCCAGCAGGGACAATGGGAACACTGAAGCTTTCTTTGGACAA	CASRDNGNTEAFF	1	1.3959461723155955E-5	39	TCRBV02-01	TCRBV02	TCRBV02-01				01,03	TCRBD01-01*01	TCRBD01	TCRBD01-01	01				TCRBJ01-01*01	TCRBJ01	TCRBJ01-01	01				6	4	1	6	0	1	42	-1	53	58	62	1	In	VDJ
NNNTGTCGGCTGCTCCCTCCCAGACATCTGTGTACTTCTGTGCCAGCAGTCAATCCGACAGGGAACACTGAAGCTTTCTTTGGACAA		2	2.791892344631191E-5	43	TCRBV06-05*01	TCRBV06	TCRBV06-05	01				TCRBD01-01*01	TCRBD01	TCRBD01-01	01				TCRBJ01-01*01	TCRBJ01	TCRBJ01-01	01				5	0	2	4	6	1	38	50	56	-1	62	2	Out	VDJ
AAGATCCAGCGCACAGAGCAGGAGGACTCCGCCGTGTATCTCTGTGCCAGCAGCCTGACTCCGAACACTGAAGCTTTCTTTGGACAA	CASSLTPNTEAFF	2	2.791892344631191E-5	39	TCRBV07-08*03	TCRBV07	TCRBV07-08	03				TCRBD02-01	TCRBD02	TCRBD02-01				01,02	TCRBJ01-01*01	TCRBJ01	TCRBJ01-01	01				4	2	2	10	1	1	42	55	56	60	62	2	In	VDJ
NTGTCGGCTGCTCCCTCCCAGACATCTGTGTACTTCTGTGCCAGCAGTGCCAATTCTGTACCGAACACTGAAGCTTTCTTTGGACAA	CASSANSVPNTEAFF	2	2.791892344631191E-5	45	TCRBV06	TCRBV06				TCRBV06-01,TCRBV06-05						TCRBD01,TCRBD02	TCRBD01-01,TCRBD02-01		TCRBJ01-01*01	TCRBJ01	TCRBJ01-01	01				4	1	3	7	10	1	36	49	59	61	62	2	In	VDJ
ACTCTGAAGATCCAGCGCACAGAGCAGCGGGACTCGGCCATGTATCGCTGTGCCAGCAGCTCCGGGGGGGAAGCTTTCTTTGGACAA	CASSSGGEAFF	4	5.583784689262382E-5	33	TCRBV07-06*01	TCRBV07	TCRBV07-06	01				TCRBD02-01*01	TCRBD02	TCRBD02-01	01				TCRBJ01-01*01	TCRBJ01	TCRBJ01-01	01				4	0	8	1	1	8	48	61	62	-1	69	4	In	VDJ
GGCTGCTCCCTCCCAGACATCTGTGTACTTCTGTGCCAGCAGTTACCCGGACAGGGTTCAACTAATGAAAAACTGTTTTTTGGCAGT		2	2.791892344631191E-5	50	TCRBV06	TCRBV06				TCRBV06-05,TCRBV06-06		TCRBD01-01*01	TCRBD01	TCRBD01-01	01				TCRBJ01-04*01	TCRBJ01	TCRBJ01-04	01				2	2	1	3	2	0	31	46	48	56	58	2	Out	VDJ
AACGCCTTGGAGCTGGAGGACTCGGCCCTGTATCTCTGTGCCAGCAGCTTGGACAGATCAACTAATGAAAAACTGTTTTTTGGCAGT	CASSLDRSTNEKLFF	1	1.3959461723155955E-5	45	TCRBV05-08*01	TCRBV05	TCRBV05-08	01				TCRBD01-01*01	TCRBD01	TCRBD01-01	01				TCRBJ01-04*01	TCRBJ01	TCRBJ01-04	01				0	2	3	5	0	0	36	-1	52	56	58	1	In	VDJ
CTCACTGTGACATCGGCCCAAAAGAACCCGACAGCTTTCTATCTCTGTGCCAGTAGTAAAGGAAGTCAGCCCCAGCATTTTGGTGAT	CASSKGSQPQHF	10	1.3959461723155956E-4	36	TCRBV19-01*01	TCRBV19	TCRBV19-01	01								TCRBD01,TCRBD02	TCRBD01-01,TCRBD02-01		TCRBJ01-05*01	TCRBJ01	TCRBJ01-05	01				4	2	1	8	2	6	45	58	60	63	65	10	In	VDJ
CGGTCCACAAAGCTGGAGGACTCAGCCATGTACTTCTGTGCCAGCAGACGCCCGGACGGGACGGCTCAGCCCCAGCATTTTGGTGAT	CASRRPDGTAQPQHF	2	2.791892344631191E-5	45	TCRBV02-01	TCRBV02	TCRBV02-01				01,03					TCRBD01,TCRBD02	TCRBD01-01,TCRBD02-01		TCRBJ01-05*01	TCRBJ01	TCRBJ01-05	01				6	3	0	7	10	6	36	47	57	62	65	2	In	VDJ
ACATCGGCCCAAAAGAACCCGACAGCTTTCTATCTCTGTGCCAGTAGTAAGACAGGGTCATTGGATCAGCCCCAGCATTTTGGTGAT	CASSKTGSLDQPQHF	7	9.771623206209168E-5	45	TCRBV19-01*01	TCRBV19	TCRBV19-01	01				TCRBD01-01*01	TCRBD01	TCRBD01-01	01				TCRBJ01-05*01	TCRBJ01	TCRBJ01-05	01				4	7	2	3	1	5	36	49	50	57	64	7	In	VDJ
CTCACTGTGACATCGGCCCAAAAGAACCCGACAGCTTTCTATCTCTGTGCCAGTAGTATATGGAATCAGCCCCAGCATTTTGGTGAT	CASSIWNQPQHF	2	2.791892344631191E-5	36	TCRBV19-01*01	TCRBV19	TCRBV19-01	01								TCRBD01,TCRBD02	TCRBD01-01,TCRBD02-01		TCRBJ01-05*01	TCRBJ01	TCRBJ01-05	01				2	0	0	10	1	4	45	60	61	-1	63	2	In	VDJ
AGTTCTAAGAAGCTCCTTCTCAGTGACTCTGGCTTCTATCTCTGTGCCTGGAACCCCAGGCCGAATCAGCCCCAGCATTTTGGTGAT	CAWNPRPNQPQHF	2	2.791892344631191E-5	39	TCRBV30-01*01	TCRBV30	TCRBV30-01	01				TCRBD01-01*01	TCRBD01	TCRBD01-01	01				TCRBJ01-05*01	TCRBJ01	TCRBJ01-05	01				4	3	4	4	4	4	42	52	56	60	63	2	In	VDJ
AGAGTCTGCCATCCCCAACCAGACAGCTCTTTACTTCTGTGCCACCAGCCCCTCCCAGGGGTCAATCAGCCCCAGCATTTTGGTGAT		2	2.791892344631191E-5	44	TCRBV24-01*01	TCRBV24	TCRBV24-01	01				TCRBD01-01*01	TCRBD01	TCRBD01-01	01				TCRBJ01-05*01	TCRBJ01	TCRBJ01-05	01				7	1	4	2	7	3	37	48	55	61	62	2	Out	VDJ
AGTTCTAAGAAGCTCCTTCTCAGTGACTCTGGCTTCTATCTCTGTGCCTGGAAAGGACAGGGCAATCAGCCCCAGCATTTTGGTGAT	CAWKGQGNQPQHF	2	2.791892344631191E-5	39	TCRBV30-01*01	TCRBV30	TCRBV30-01	01				TCRBD01-01*01	TCRBD01	TCRBD01-01	01				TCRBJ01-05*01	TCRBJ01	TCRBJ01-05	01				4	0	1	4	2	2	42	52	54	-1	61	2	In	VDJ
CTACACACCCTGCAGCCAGAAGACTCGGCCCTGTATCTCTGTGCCAGCAGCGGGACAGTTAGCAATCAGCCCCAGCATTTTGGTGAT	CASSGTVSNQPQHF	2	2.791892344631191E-5	42	TCRBV04-02*01	TCRBV04	TCRBV04-02	01				TCRBD01-01*01	TCRBD01	TCRBD01-01	01				TCRBJ01-05*01	TCRBJ01	TCRBJ01-05	01				5	1	0	5	0	0	39	-1	51	58	59	2	In	VDJ
CGGTCCACAAAGCTGGAGGACTCAGCCATGTACTTCTGTGCCAGCAAAAGGGCAATCGCTAGCAATCAGCCCCAGCATTTTGGTGAT	CASKRAIASNQPQHF	2	2.791892344631191E-5	45	TCRBV02-01	TCRBV02	TCRBV02-01				01,03					TCRBD01,TCRBD02	TCRBD01-01,TCRBD02-01		TCRBJ01-05*01	TCRBJ01	TCRBJ01-05	01				7	7	5	3	2	0	36	46	48	52	59	2	In	VDJ
CTGACAGTGACCAGTGCCCATCCTGAAGACAGCAGCTTCTACATCTGCAGTGGGCGTTATAGCAATCAGCCCCAGCATTTTGGTGAT	CSGRYSNQPQHF	2	2.791892344631191E-5	36	TCRBV20	TCRBV20				TCRBV20-01,TCRBV20-or09_02						TCRBD01,TCRBD02	TCRBD01-01,TCRBD02-01		TCRBJ01-05*01	TCRBJ01	TCRBJ01-05	01				7	4	9	0	0	0	45	-1	52	55	59	2	In	VDJ
GTGACCAGTGCCCATCCTGAAGACAGCAGCTTCTACATCTGCAGTGCTAGAGGACTCCGGAGCAATCAGCCCCAGCATTTTGGTGAT	CSARGLRSNQPQHF	2	2.791892344631191E-5	42	TCRBV20	TCRBV20				TCRBV20-01,TCRBV20-or09_02		TCRBD02-01	TCRBD02	TCRBD02-01				01,02	TCRBJ01-05*01	TCRBJ01	TCRBJ01-05	01				1	4	2	10	0	1	39	-1	52	56	60	2	In	VDJ
GCCTTGGAGCTGGACGACTCGGCCCTGTATCTCTGTGCCAGCAGCCCTGGGACACCATTAAGCAATCAGCCCCAGCATTTTGGTGAT	CASSPGTPLSNQPQHF	2	2.791892344631191E-5	48	TCRBV05-04*01	TCRBV05	TCRBV05-04	01				TCRBD01-01*01	TCRBD01	TCRBD01-01	01				TCRBJ01-05*01	TCRBJ01	TCRBJ01-05	01				4	6	0	6	3	1	33	45	48	54	60	2	In	VDJ
CTGGAGTCCGCCAGCACCAACCAGACATCTATGTACCTCTGTGCCGCCAAAGGGGGGCGAAGCAATCAGCCCCAGCATTTTGGTGAT	CAAKGGRSNQPQHF	4	5.583784689262382E-5	42	TCRBV28-01*01	TCRBV28	TCRBV28-01	01								TCRBD01,TCRBD02	TCRBD01-01,TCRBD02-01		TCRBJ01-05*01	TCRBJ01	TCRBJ01-05	01				11	4	5	1	5	1	39	45	50	56	60	4	In	VDJ
AACGCCTTGGAGCTGGAGGACTCGGCCCTGTATCTCTGTGCCAGCAGCTTGAGGTCAGAGGGAAATCAGCCCCAGCATTTTGGTGAT	CASSLRSEGNQPQHF	1	1.3959461723155955E-5	45	TCRBV05-08*01	TCRBV05	TCRBV05-08	01				TCRBD02-01*02	TCRBD02	TCRBD02-01	02				TCRBJ01-05*01	TCRBJ01	TCRBJ01-05	01				1	1	11	0	6	4	36	51	57	62	63	1	In	VDJ
ATCCGGTCCACAAAGCTGGAGGACTCAGCCATGTACTTCTGTGCCAGCAGGGACAGGGGGAACGGACAGCCCCAGCATTTTGGTGAT	CASRDRGNGQPQHF	2	2.791892344631191E-5	42	TCRBV02-01	TCRBV02	TCRBV02-01				01,03	TCRBD01-01*01	TCRBD01	TCRBD01-01	01				TCRBJ01-05*01	TCRBJ01	TCRBJ01-05	01				6	6	1	1	0	7	39	-1	50	60	66	2	In	VDJ
GTGACCAGTGCCCATCCTGAAGACAGCAGCTTCTACATCTGCAGTGCTAGCACCGGCCGGGACAGGGGAAGGGGCACCTTCGGTTCG	CSASTGRDRGRGTF	1	1.3959461723155955E-5	42	TCRBV20	TCRBV20				TCRBV20-01,TCRBV20-or09_02		TCRBD01-01*01	TCRBD01	TCRBD01-01	01				TCRBJ01-02*01	TCRBJ01	TCRBJ01-02	01				3	6	0	2	8	13	39	50	58	68	74	1	In	VDJ
AAGATCCAGCCCTCAGAACCCAGGGACTCAGCTGTGTACTTCTGTGCCAGCAGTCACAGGTCCTCTATTGGCTACACCTTCGGTTCG	CASSHRSSIGYTF	1	1.3959461723155955E-5	39	TCRBV12-03/12-04*01	TCRBV12	TCRBV12-03/12-04	01				TCRBD01-01*01	TCRBD01	TCRBD01-01	01				TCRBJ01-02*01	TCRBJ01	TCRBJ01-02	01				5	8	3	4	1	7	42	54	55	60	68	1	In	VDJ
AAGATCCGGTCCACAAAGCTGGAGGACTCAGCCATGTACTTCTGTGCCAGCAGTGATCCAGCCTTTGGTGGCTACACCTTCGGTTCG	CASSDPAFGGYTF	1	1.3959461723155955E-5	39	TCRBV02-01	TCRBV02	TCRBV02-01				01,03					TCRBD01,TCRBD02	TCRBD01-01,TCRBD02-01		TCRBJ01-02*01	TCRBJ01	TCRBJ01-02	01				3	7	4	5	2	7	42	56	58	61	68	1	In	VDJ
AAGATCCAGCCCTCAGAACCCAGGGACTCAGCTGTGTACTTCTGTGCCAGCAGTCCCAGGGGTTGGGGTGGCTACACCTTCGGTTCG	CASSPRGWGGYTF	3	4.187838516946787E-5	39	TCRBV12-03/12-04*01	TCRBV12	TCRBV12-03/12-04	01				TCRBD01-01*01	TCRBD01	TCRBD01-01	01				TCRBJ01-02*01	TCRBJ01	TCRBJ01-02	01				5	6	4	2	2	7	42	54	56	62	68	3	In	VDJ
CTGAAGATCCGGTCCACAAAGCTGGAGGACTCAGCCATGTACTTCTGTGCCAGCACCAGGACGGTCTATGGCTACACCTTCGGTTCG	CASTRTVYGYTF	1	1.3959461723155955E-5	36	TCRBV02-01	TCRBV02	TCRBV02-01				01,03					TCRBD01,TCRBD02	TCRBD01-01,TCRBD02-01		TCRBJ01-02*01	TCRBJ01	TCRBJ01-02	01				7	3	1	7	3	4	45	55	58	62	65	1	In	VDJ
AAGATCCAGCCTGCAGAGCTTGGGGACTCGGCCATGTATCTCTGTGCCAGCAGCTTGGAAGGCCTCTATGGCTACACCTTCGGTTCG	CASSLEGLYGYTF	1	1.3959461723155955E-5	39	TCRBV11-01*01	TCRBV11	TCRBV11-01	01								TCRBD01,TCRBD02	TCRBD01-01,TCRBD02-01		TCRBJ01-02*01	TCRBJ01	TCRBJ01-02	01				3	6	1	8	0	4	42	-1	56	59	65	1	In	VDJ
CTGATTCTGGAGTCCGCCAGCACCAACCAGACATCTATGTACCTCTGTGCCAGCCAATCATCCGGCTATGGCTACACCTTCGGTTCG	CASQSSGYGYTF	1	1.3959461723155955E-5	36	TCRBV28-01*01	TCRBV28	TCRBV28-01	01				TCRBD02-01	TCRBD02	TCRBD02-01				01,02	TCRBJ01-02*01	TCRBJ01	TCRBJ01-02	01				8	0	8	5	8	4	45	54	62	-1	65	1	In	VDJ
ACCAGTGCCCATCCTGAAGACAGCAGCTTCTACATCTGCAGTGCTAGAGATCTCCCAATCGACGGCTATGGCTACACCTTCGGTTCG	CSARDLPIDGYGYTF	3	4.187838516946787E-5	45	TCRBV20	TCRBV20				TCRBV20-01,TCRBV20-or09_02						TCRBD01,TCRBD02	TCRBD01-01,TCRBD02-01		TCRBJ01-02*01	TCRBJ01	TCRBJ01-02	01				0	2	2	7	10	4	36	50	60	63	65	3	In	VDJ
ATTCTGGAGTCCGCCAGCACCAACCAGACATCTATGTACCTCTGTGCCAGCACCTTGGGGGGGCCCTATGGCTACACCTTCGGTTCG	CASTLGGPYGYTF	1	1.3959461723155955E-5	39	TCRBV28-01*01	TCRBV28	TCRBV28-01	01				TCRBD02-01*01	TCRBD02	TCRBD02-01	01				TCRBJ01-02*01	TCRBJ01	TCRBJ01-02	01				7	2	9	0	4	4	42	52	56	63	65	1	In	VDJ
TCTAAGAAGCTCCTTCTCAGTGACTCTGGCTTCTATCTCTGTGCCTGGAGGAGTTCGGAGACACCCTATGGCTACACCTTCGGTTCG	CAWRSSETPYGYTF	1	1.3959461723155955E-5	42	TCRBV30-01*01	TCRBV30	TCRBV30-01	01								TCRBD01,TCRBD02	TCRBD01-01,TCRBD02-01		TCRBJ01-02*01	TCRBJ01	TCRBJ01-02	01				3	2	2	6	9	4	39	50	59	63	65	1	In	VDJ
ATCCGGTCCACAAAGCTGGAGGACTCAGCCATGTACTTCTGTGCCAGCAGTGGGGGGGACAGGTACTATGGCTACACCTTCGGTTCG	CASSGGDRYYGYTF	1	1.3959461723155955E-5	42	TCRBV02-01	TCRBV02	TCRBV02-01				01,03	TCRBD01-01*01	TCRBD01	TCRBD01-01	01				TCRBJ01-02*01	TCRBJ01	TCRBJ01-02	01				4	1	0	4	3	3	39	52	55	63	64	1	In	VDJ
ATCCAGCGCACAGAGCAGGAGGACTCGGCCGTGTATCTCTGTGCCAGCAGCTTCTACGGACGGGACTATGGCTACACCTTCGGTTCG	CASSFYGRDYGYTF	2	2.791892344631191E-5	42	TCRBV07-02	TCRBV07	TCRBV07-02				01,02					TCRBD01,TCRBD02	TCRBD01-01,TCRBD02-01		TCRBJ01-02*01	TCRBJ01	TCRBJ01-02	01				3	3	1	7	4	3	39	53	57	61	64	2	In	VDJ
CTGTGACATCGGCCCAAAAGAACCCGACAGCTTTCTATCTCTGTGCCAGTAGGGACGAGGGCTAACTATGGCTACACCTTCGGTTCG		5	6.979730861577978E-5	40	TCRBV19-01*01	TCRBV19	TCRBV19-01	01				TCRBD02-01*02	TCRBD02	TCRBD02-01	02				TCRBJ01-02*01	TCRBJ01	TCRBJ01-02	01				6	0	11	0	4	0	41	52	56	-1	61	5	Out	VDJ
ATTCTGGAGTCCGCCAGCACCAACCAGACATCTATGTACCTCTGTGCCAGCAGTTTAGGACCTAACTATGGCTACACCTTCGGTTCG	CASSLGPNYGYTF	1	1.3959461723155955E-5	39	TCRBV28-01*01	TCRBV28	TCRBV28-01	01								TCRBD01,TCRBD02	TCRBD01-01,TCRBD02-01		TCRBJ01-02*01	TCRBJ01	TCRBJ01-02	01				2	0	1	7	0	0	42	-1	57	-1	61	1	In	VDJ
AATTCCCTGGAGCTTGGTGACTCTGCTGTGTATTTCTGTGCCAGCAGCCGGGTGACAGAGACTAACTATGGCTACACCTTCGGTTCG	CASSRVTETNYGYTF	1	1.3959461723155955E-5	45	TCRBV03-01/03-02*01	TCRBV03	TCRBV03-01/03-02	01				TCRBD01-01*01	TCRBD01	TCRBD01-01	01				TCRBJ01-02*01	TCRBJ01	TCRBJ01-02	01				4	3	2	5	4	0	36	49	53	58	61	1	In	VDJ
CAGCGCACAGAGCAGGAGGACTCGGCCGTGTATCTCTGTGCCAGCAGCTTAGCGCGTGTAGAAAACTATGGCTACACCTTCGGTTCG	CASSLARVENYGYTF	2	2.791892344631191E-5	45	TCRBV07-02	TCRBV07	TCRBV07-02				01,02	TCRBD02-01	TCRBD02	TCRBD02-01				01,02	TCRBJ01-02*01	TCRBJ01	TCRBJ01-02	01				0	2	5	8	5	2	36	53	58	61	63	2	In	VDJ
AAGATCCAGCGCACAGAGCAGGGGGACTCGGCCATGTATCTCTGTGCCAGCAGCGGAGACAGACGATATGGCTACACCTTCGGTTCG	CASSGDRRYGYTF	2	2.791892344631191E-5	39	TCRBV07-09*01	TCRBV07	TCRBV07-09	01				TCRBD01-01*01	TCRBD01	TCRBD01-01	01				TCRBJ01-02*01	TCRBJ01	TCRBJ01-02	01				5	4	2	5	3	5	42	54	57	62	66	2	In	VDJ
AATGTGAGCACCTTGGAGCTGGGGGACTCGGCCCTTTATCTTTGCGCCAGCAGCTTGGCGACAGGGGATGGCTACACCTTCGGTTCG	CASSLATGDGYTF	1	1.3959461723155955E-5	39	TCRBV05-01*01	TCRBV05	TCRBV05-01	01				TCRBD01-01*01	TCRBD01	TCRBD01-01	01				TCRBJ01-02*01	TCRBJ01	TCRBJ01-02	01				0	0	2	2	1	6	42	58	59	-1	67	1	In	VDJ
GCCTTGTTGCTGGGGGACTCGGCCCTGTATCTCTGTGCCAGCAGCTTGGGGACAGGGAGCCTTTTTCATGGCTACACCTTCGGTTCG	CASSLGTGSLFHGYTF	6	8.375677033893574E-5	48	TCRBV05-05*01	TCRBV05	TCRBV05-05	01				TCRBD01-01*01	TCRBD01	TCRBD01-01	01				TCRBJ01-02*01	TCRBJ01	TCRBJ01-02	01				0	10	1	3	0	6	33	-1	49	57	67	6	In	VDJ
AGATCCAGTCCACGGAGTCAGGGGACACAGCACTGTATTTCTGTGCCAGCAGCAAAGCGCGAAACTCATGGCTACACCTTCGGTTCG		2	2.791892344631191E-5	40	TCRBV21-01*01	TCRBV21	TCRBV21-01	01				TCRBD02-01	TCRBD02	TCRBD02-01				01,02	TCRBJ01-02*01	TCRBJ01	TCRBJ01-02	01				0	1	3	10	5	6	41	58	63	66	67	2	Out	VDJ
CTGAATGTGAACGCCTTGTTGCTGGGGGACTCGGCCCTCTATCTCTGTGCCAGCAGCTTGAGGGCGGTGGGCTACACCTTCGGTTCG	CASSLRAVGYTF	3	4.187838516946787E-5	36	TCRBV05-06*01	TCRBV05	TCRBV05-06	01								TCRBD01,TCRBD02	TCRBD01-01,TCRBD02-01		TCRBJ01-02*01	TCRBJ01	TCRBJ01-02	01				1	5	5	3	0	8	45	-1	60	64	69	3	In	VDJ
AATTCCCTGGAGCTTGGTGACTCTGCTGTGTATTTCTGTGCCAGCAGCCGACCCTATACAGGGGAACTCCGCTACACCTTCGGTTCG	CASSRPYTGELRYTF	1	1.3959461723155955E-5	45	TCRBV03-01/03-02*01	TCRBV03	TCRBV03-01/03-02	01				TCRBD01-01*01	TCRBD01	TCRBD01-01	01				TCRBJ01-02*01	TCRBJ01	TCRBJ01-02	01				4	6	3	2	8	9	36	49	57	64	70	1	In	VDJ
AAGATCCGGTCCACAAAGCTGGAGGACTCAGCCATGTACTTCTGTGCCAGCAAGAGAAACCCGGGGTTGGAGCAGTACTTCGGGCCG	CASKRNPGLEQYF	1	1.3959461723155955E-5	39	TCRBV02-01	TCRBV02	TCRBV02-01				01,03	TCRBD02-01*01	TCRBD02	TCRBD02-01	01				TCRBJ02-07*01	TCRBJ02	TCRBJ02-07	01				7	3	8	3	9	7	42	52	61	66	69	1	In	VDJ
CTGAACATGAGCTCCTTGGAGCTGGGGGACTCAGCCCTGTACTTCTGTGCCAGCAGCTTGACAGTTTACGAGCAGTACTTCGGGCCG	CASSLTVYEQYF	1	1.3959461723155955E-5	36	TCRBV13-01*01	TCRBV13	TCRBV13-01	01				TCRBD01-01*01	TCRBD01	TCRBD01-01	01				TCRBJ02-07*01	TCRBJ02	TCRBJ02-07	01				3	2	2	5	0	4	45	-1	59	64	66	1	In	VDJ
AACGCCTTGGAGCTGGACGACTCGGCCCTGTATCTCTGTGCCAGCAGCTTGGCAACCGGGGGCAGGTACGAGCAGTACTTCGGGCCG	CASSLATGGRYEQYF	1	1.3959461723155955E-5	45	TCRBV05-04*01	TCRBV05	TCRBV05-04	01								TCRBD01,TCRBD02	TCRBD01-01,TCRBD02-01		TCRBJ02-07*01	TCRBJ02	TCRBJ02-07	01				0	3	6	0	5	4	36	52	57	63	66	1	In	VDJ
TCGCCCAGCCCCAACCAGACCTCTCTGTACTTCTGTGCCAGCAGTCAGTGGGGCCTCTCTAGCTCCTACGAGCAGTACTTCGGGCCG	CASSQWGLSSSYEQYF	4	5.583784689262382E-5	48	TCRBV27-01*01	TCRBV27	TCRBV27-01	01				TCRBD01-01*01	TCRBD01	TCRBD01-01	01				TCRBJ02-07*01	TCRBJ02	TCRBJ02-07	01				5	8	7	0	4	0	33	45	49	54	62	4	In	VDJ
AATGTGAGCACCTTGGAGCTGGGGGACTCGGCCCTTTATCTTTGCGCCAGCAGCTTAGGGTCCTCCTACGAGCAGTACTTCGGGCCG	CASSLGSSYEQYF	1	1.3959461723155955E-5	39	TCRBV05-01*01	TCRBV05	TCRBV05-01	01								TCRBD01,TCRBD02	TCRBD01-01,TCRBD02-01		TCRBJ02-07*01	TCRBJ02	TCRBJ02-07	01				2	2	5	3	0	0	42	-1	56	60	62	1	In	VDJ
NNNNNNNNNNNNNTGTCGGCTGCTCCCTCCCAAACATCTGTGTACTTCTGTGCCAGCAGTCCCTCCTACGAGCAGTACTTCGGGCCG	CASSPSYEQYF	2	2.791892344631191E-5	33	TCRBV06-02/06-03*01	TCRBV06	TCRBV06-02/06-03	01											TCRBJ02-07*01	TCRBJ02	TCRBJ02-07	01				5	2	0	0	0	0	48	-1	-1	60	62	2	In	VJ
AATGTGAGCACCTTGGAGCTGGGGGACTCGGCCCTTTATCTTTGCGCCAGCAGCCCCGGGGACTCCTACGAGCAGTACTTCGGGCCG	CASSPGDSYEQYF	1	1.3959461723155955E-5	39	TCRBV05-01*01	TCRBV05	TCRBV05-01	01				TCRBD02-01*01	TCRBD02	TCRBD02-01	01				TCRBJ02-07*01	TCRBJ02	TCRBJ02-07	01				4	1	8	3	2	0	42	54	56	61	62	1	In	VDJ
GTGAACGCCTTGTTGCTGGGGGACTCGGCCCTCTATCTCTGTGCCAGCAGATTGACAGGGCACTCCTACGAGCAGTACTTCGGGCCG	CASRLTGHSYEQYF	1	1.3959461723155955E-5	42	TCRBV05-06*01	TCRBV05	TCRBV05-06	01				TCRBD01-01*01	TCRBD01	TCRBD01-01	01				TCRBJ02-07*01	TCRBJ02	TCRBJ02-07	01				1	2	3	3	0	0	39	-1	54	60	62	1	In	VDJ
CACGCCCTGCAGCCAGAAGACTCAGCCCTGTATCTCTGCGCCAGCAGCCAAGAACCCAGTGGTGCCTACGAGCAGTACTTCGGGCCG	CASSQEPSGAYEQYF	3	4.187838516946787E-5	45	TCRBV04-01*01	TCRBV04	TCRBV04-01	01				TCRBD01-01*01	TCRBD01	TCRBD01-01	01				TCRBJ02-07*01	TCRBJ02	TCRBJ02-07	01				0	5	4	5	3	2	36	53	56	59	64	3	In	VDJ
CACACCCTGCAGCCAGAAGACTCGGCCCTGTATCTCTGCGCCAGCAGCCAAGATTACAGGGGGACCTACGAGCAGTACTTCGGGCCG	CASSQDYRGTYEQYF	1	1.3959461723155955E-5	45	TCRBV04-03*01	TCRBV04	TCRBV04-03	01				TCRBD01-01*01	TCRBD01	TCRBD01-01	01				TCRBJ02-07*01	TCRBJ02	TCRBJ02-07	01				0	1	3	1	2	2	36	53	55	63	64	1	In	VDJ
NAGCCTGGCAATCCTGTCCTCAGAACCGGGAGACACGGCACTGTATCTCTGCGCCAGCAGTCAGGGGACGAGCAGTACTTCGGGCCG		2	2.791892344631191E-5	32	TCRBV23-01*01	TCRBV23	TCRBV23-01	01								TCRBD01,TCRBD02	TCRBD01-01,TCRBD02-01		TCRBJ02-07*01	TCRBJ02	TCRBJ02-07	01				3	0	6	2	0	5	49	-1	63	-1	67	2	Out	VDJ
NTGTCGGCTGCTCCCTCCCAGACATCTGTGTACTTCTGTGCCAGCGCCTCGGAGGGACAGGGGGCTCACGAGCAGTACTTCGGGCCG	CASASEGQGAHEQYF	10	1.3959461723155956E-4	45	TCRBV06-05*01	TCRBV06	TCRBV06-05	01				TCRBD01-01*01	TCRBD01	TCRBD01-01	01				TCRBJ02-07*01	TCRBJ02	TCRBJ02-07	01				8	2	0	0	8	5	36	45	53	65	67	10	In	VDJ
CTGGAGTCCGCCAGCACCAACCAGACATCTATGTACCTCTGTGCCAGCAGTTTATCGATAGGTACCCACGAGCAGTACTTCGGGCCG	CASSLSIGTHEQYF	1	1.3959461723155955E-5	42	TCRBV28-01*01	TCRBV28	TCRBV28-01	01								TCRBD01,TCRBD02	TCRBD01-01,TCRBD02-01		TCRBJ02-07*01	TCRBJ02	TCRBJ02-07	01				1	5	5	4	4	5	39	55	59	62	67	1	In	VDJ
ATCCGCTCACCAGGCCTGGGGGACGCAGCCATGTACCTGTGTGCCACCAGCAGAGGACATCAGGTTAACGAGCAGTACTTCGGGCCG	CATSRGHQVNEQYF	1	1.3959461723155955E-5	42	TCRBV15-01*02	TCRBV15	TCRBV15-01	02				TCRBD01-01*01	TCRBD01	TCRBD01-01	01				TCRBJ02-07*01	TCRBJ02	TCRBJ02-07	01				1	8	2	6	0	5	39	-1	55	59	67	1	In	VDJ
AAGATCCGGTCCACAAAGCTGGAGGACTCAGCCATGTACTTCTGTGCCAGCAGCCCCCTCTGGGGGAACGAGCAGTACTTCGGGCCG	CASSPLWGNEQYF	1	1.3959461723155955E-5	39	TCRBV02-01	TCRBV02	TCRBV02-01				01,03					TCRBD01,TCRBD02	TCRBD01-01,TCRBD02-01		TCRBJ02-07*01	TCRBJ02	TCRBJ02-07	01				6	1	6	1	8	5	42	53	61	66	67	1	In	VDJ
ACTCTGACAGTGACCAGTGCCCATCCTGAAGACAGCAGCTTCTACATCTGCAGTGCTAGACGACCGAACGAGCAGTACTTCGGGCCG	CSARRPNEQYF	1	1.3959461723155955E-5	33	TCRBV20-01*01	TCRBV20	TCRBV20-01	01								TCRBD01,TCRBD02	TCRBD01-01,TCRBD02-01		TCRBJ02-07*01	TCRBJ02	TCRBJ02-07	01				2	3	2	7	1	5	48	60	61	64	67	1	In	VDJ
NNNNTGAAGATCCAGCCCTCAGAACCCAGGGACTCAGCTGTGTATTTTTGTGCTAGTGGTTTGGGAAACACCATATATTTTGGAGAG	CASGLGNTIYF	1	1.3959461723155955E-5	33	TCRBV12-05*01	TCRBV12	TCRBV12-05	01											TCRBJ01-03*01	TCRBJ01	TCRBJ01-03	01				2	0	0	0	0	4	48	-1	-1	-1	63	1	In	VJ
AAGATCCAGCCCTCAGAACCCAGGGACTCAGCTGTGTACTTCTGTGCCAGCAGCTGGGACCAGGCTTCACCCCTCCACTTTGGGAAC	CASSWDQASPLHF	1	1.3959461723155955E-5	39	TCRBV12-03/12-04*01	TCRBV12	TCRBV12-03/12-04	01								TCRBD01,TCRBD02	TCRBD01-01,TCRBD02-01		TCRBJ01-06*02	TCRBJ01	TCRBJ01-06	02				6	5	0	7	2	9	42	53	55	60	65	1	In	VDJ
AACGCCTTGGAGCTGGACGACTCGGCCCTGTATCTCTGTGCCAGCAGCTTGGGGGGCCACACCGATTCACCCCTCCACTTTGGGAAC	CASSLGGHTDSPLHF	2	2.791892344631191E-5	45	TCRBV05-04*01	TCRBV05	TCRBV05-04	01				TCRBD01-01*01	TCRBD01	TCRBD01-01	01				TCRBJ01-06*02	TCRBJ01	TCRBJ01-06	02				0	7	7	0	0	8	36	-1	52	57	64	2	In	VDJ
ACATCGGCCCAAAAGAACCCGACAGCTTTCTATCTCTGTGCCAGTAGTTCAGGGGACAGGGGTAATTCACCCCTCCACTTTGGGAAC	CASSSGDRGNSPLHF	1	1.3959461723155955E-5	45	TCRBV19-01*01	TCRBV19	TCRBV19-01	01				TCRBD01-01*01	TCRBD01	TCRBD01-01	01				TCRBJ01-06*02	TCRBJ01	TCRBJ01-06	02				5	0	0	2	4	6	36	48	52	-1	62	1	In	VDJ
TCACCAGGCCTGGGGGACGCAGCCATGTACCTGTGTGCCACCAGCAGAGATAGAAGGGGCAGTAATTCACCCCTCCACTTTGGGAAC	CATSRDRRGSNSPLHF	1	1.3959461723155955E-5	48	TCRBV15-01*02	TCRBV15	TCRBV15-01	02				TCRBD01-01*01	TCRBD01	TCRBD01-01	01				TCRBJ01-06*02	TCRBJ01	TCRBJ01-06	02				0	3	5	2	4	6	33	50	54	59	62	1	In	VDJ
AACGCCTTGGAGCTGGACGACTCGGCCCTGTATCTCTGTGCCAGCAGCCTTACGGGACAGTATAATTCACCCCTCCACTTTGGGAAC	CASSLTGQYNSPLHF	1	1.3959461723155955E-5	45	TCRBV05-04*01	TCRBV05	TCRBV05-04	01				TCRBD01-01*01	TCRBD01	TCRBD01-01	01				TCRBJ01-06*02	TCRBJ01	TCRBJ01-06	02				4	0	0	5	5	4	36	48	53	-1	60	1	In	VDJ
CCTGCAGAGCTTGAGGACTCGGCCGTGTATCTCTGTGCCAGCAGCTTAAATCAGGGGTCCTATAATTCACCCCTCCACTTTGGGAAC	CASSLNQGSYNSPLHF	1	1.3959461723155955E-5	48	TCRBV11	TCRBV11				TCRBV11-02,TCRBV11-03		TCRBD01-01*01	TCRBD01	TCRBD01-01	01				TCRBJ01-06*02	TCRBJ01	TCRBJ01-06	02				2	0	4	2	3	1	33	48	51	-1	57	1	In	VDJ
AGTCCACGGAGTCAGGGGACACAGCACTGTATTTCTGTGCCAGCAGCAAAGCCGGGGAACAATAATTCACCCCTCCACTTTGGGAAC		1	1.3959461723155955E-5	46	TCRBV21-01*01	TCRBV21	TCRBV21-01	01				TCRBD02-01*01	TCRBD02	TCRBD02-01	01				TCRBJ01-06*02	TCRBJ01	TCRBJ01-06	02				0	4	8	3	0	5	35	-1	52	57	61	1	Out	VDJ
GTGACCAGTGCCCATCCTGAAGACAGCAGCTTCTACATCTGCAGTGCTAGACCGGGACAGGGGAATTCACCCCTCCACTTTGGGAAC	CSARPGQGNSPLHF	1	1.3959461723155955E-5	42	TCRBV20	TCRBV20				TCRBV20-01,TCRBV20-or09_02		TCRBD01-01*01	TCRBD01	TCRBD01-01	01				TCRBJ01-06*02	TCRBJ01	TCRBJ01-06	02				2	0	0	2	2	7	39	51	53	-1	63	1	In	VDJ
ATCCAGCGCACAGAGCAGGAGGACTCGGCCGTGTATCTCTGTGCCAGCAGCTTATTGGACAGGGGATCACCCCTCCACTTTGGGAAC	CASSLLDRGSPLHF	3	4.187838516946787E-5	42	TCRBV07-02	TCRBV07	TCRBV07-02				01,02	TCRBD01-01*01	TCRBD01	TCRBD01-01	01				TCRBJ01-06*02	TCRBJ01	TCRBJ01-06	02				2	1	1	2	2	10	39	54	56	65	66	3	In	VDJ
AGCACCTTGGAGCTGGGGGACTCGGCCCTTTATCTTTGCGCCAGCAAAGGGCGCGGGGGCCTCTACAATGAGCAGTTCTTCGGGCCA	CASKGRGGLYNEQFF	2	2.791892344631191E-5	45	TCRBV05-01*01	TCRBV05	TCRBV05-01	01				TCRBD02-01*01	TCRBD02	TCRBD02-01	01				TCRBJ02-01*01	TCRBJ02	TCRBJ02-01	01				6	3	7	2	6	3	36	46	52	59	62	2	In	VDJ
CAGCCTGCAGAGCTTGGGGACTCGGCCGTGTATCTCTGTGCCAGCAGCACCCGACAGGGTGTTGGAAATGAGCAGTTCTTCGGGCCA	CASSTRQGVGNEQFF	2	2.791892344631191E-5	45	TCRBV11-03*01	TCRBV11	TCRBV11-03	01				TCRBD01-01*01	TCRBD01	TCRBD01-01	01				TCRBJ02-01*01	TCRBJ02	TCRBJ02-01	01				5	7	2	3	4	7	36	48	52	59	66	2	In	VDJ
GAAGCTCCTTCTCAGTGACTCTGGCTTCTATCTCTGTGCCTGGAGTGTACGGAAAGGGGGCGCGGTGAGACCCAGTACTTCGGGCCA		1	1.3959461723155955E-5	47	TCRBV30-01*01	TCRBV30	TCRBV30-01	01				TCRBD01-01*01	TCRBD01	TCRBD01-01	01				TCRBJ02-05*01	TCRBJ02	TCRBJ02-05	01				0	5	5	0	6	5	34	48	54	61	66	1	Out	VDJ
AAGATCCAGCCTGCAGAGCTTGGGGACTCGGCCATGTATCTCTGTGCCAGCAGCTTAGGGTCGGAAGAGACCCAGTACTTCGGGCCA	CASSLGSEETQYF	2	2.791892344631191E-5	39	TCRBV11-01*01	TCRBV11	TCRBV11-01	01				TCRBD02-01	TCRBD02	TCRBD02-01				01,02	TCRBJ02-05*01	TCRBJ02	TCRBJ02-05	01				1	0	8	5	3	3	42	58	61	-1	64	2	In	VDJ
TGTGAACGCCTTGGAGCTGGACGACTCGGCCCTGTATCTCTGTGCCAGCAGCTTACGGGGGGCGAAGAGACCCAGTACTTCGGGCCA		1	1.3959461723155955E-5	41	TCRBV05-04*01	TCRBV05	TCRBV05-04	01				TCRBD02-01*01	TCRBD02	TCRBD02-01	01				TCRBJ02-05*01	TCRBJ02	TCRBJ02-05	01				2	2	8	1	1	3	40	54	55	62	64	1	Out	VDJ
AAGATCCGGTCCACAAAGCTGGAGGACTCAGCCATGTACTTCTGTGCCAGCAGTGCTGACCGTCAAGAGACCCAGTACTTCGGGCCA	CASSADRQETQYF	1	1.3959461723155955E-5	39	TCRBV02-01	TCRBV02	TCRBV02-01				01,03					TCRBD01,TCRBD02	TCRBD01-01,TCRBD02-01		TCRBJ02-05*01	TCRBJ02	TCRBJ02-05	01				4	3	2	7	2	2	42	55	57	60	63	1	In	VDJ
AATGTGAACGCCTTGGAGCTGGACGACTCGGCCCTGTATCTCTGTGCCAGCAGCTGGGGCGTCCAAGAGACCCAGTACTTCGGGCCA	CASSWGVQETQYF	1	1.3959461723155955E-5	39	TCRBV05-04*01	TCRBV05	TCRBV05-04	01				TCRBD01-01*01	TCRBD01	TCRBD01-01	01				TCRBJ02-05*01	TCRBJ02	TCRBJ02-05	01				3	2	7	0	0	1	42	-1	55	60	62	1	In	VDJ
AGCCTGCAGAGCTTGGGGACTCGGCCGTGTATCTCTGTGCCAGCAGCTTGTTTACGGCAGGGCCAAGAGACCCAGTACTTCGGGCCA		1	1.3959461723155955E-5	46	TCRBV11-03*01	TCRBV11	TCRBV11-03	01				TCRBD01-01*01	TCRBD01	TCRBD01-01	01				TCRBJ02-05*01	TCRBJ02	TCRBJ02-05	01				3	0	4	3	8	1	35	49	57	-1	62	1	Out	VDJ
NNNNTGTCGGCTGCTCCCTCCCAGACATCTGTGTACTTCTGTGCCAGCAGTGAATCCCGGGGAGCAGATACGCAGTATTTTGGCCCA	CASSESRGADTQYF	11	1.5355407895471551E-4	42	TCRBV06-01*01	TCRBV06	TCRBV06-01	01				TCRBD02-01	TCRBD02	TCRBD02-01				01,02	TCRBJ02-03*01	TCRBJ02	TCRBJ02-03	01				2	2	8	3	3	4	39	54	57	62	64	11	In	VDJ
GTGAACGCCTTGGAGCTGGACGACTCGGCCCTGTATCTCTGTGCCAGCAGCTTGATGTTTAGCACAGATACGCAGTATTTTGGCCCA	CASSLMFSTDTQYF	2	2.791892344631191E-5	42	TCRBV05-04*01	TCRBV05	TCRBV05-04	01											TCRBJ02-03*01	TCRBJ02	TCRBJ02-03	01				1	6	0	0	0	0	39	-1	-1	54	60	2	In	VJ
GCCCTGCAGCCAGAAGACTCAGCCCTGTATCTCTGCGCCAGCAGCCTAGCGGGGGGAAGAACCACAGATACGCAGTATTTTGGCCCA	CASSLAGGRTTDTQYF	14	1.9543246412418336E-4	48	TCRBV04-01*01	TCRBV04	TCRBV04-01	01				TCRBD02-01*01	TCRBD02	TCRBD02-01	01				TCRBJ02-03*01	TCRBJ02	TCRBJ02-03	01				4	6	5	1	0	2	33	-1	46	56	62	14	In	VDJ
ATTCTGGAGTCCGCCAGCACCAACCAGACATCTATGTACCTCTGTGCCAGCTGGAGCGTAGGTTCCGGGGAGCTGTTTTTTGGAGAA	CASWSVGSGELFF	1	1.3959461723155955E-5	39	TCRBV28-01*01	TCRBV28	TCRBV28-01	01				TCRBD02-01	TCRBD02	TCRBD02-01				01,02	TCRBJ02-02*01	TCRBJ02	TCRBJ02-02	01				8	6	6	6	3	6	42	51	54	58	64	1	In	VDJ
NTGAAGATCCAGCCCTCAGAACCCAGGGACTCAGCTGTGTACTTCTGTGCCAGCAGTTTGAGCTCCGGGGAGCTGTTTTTTGGAGAA	CASSLSSGELFF	1	1.3959461723155955E-5	36	TCRBV12-03/12-04*01	TCRBV12	TCRBV12-03/12-04	01				TCRBD02-01	TCRBD02	TCRBD02-01				01,02	TCRBJ02-02*01	TCRBJ02	TCRBJ02-02	01				3	1	6	7	1	6	45	59	60	63	64	1	In	VDJ
AACGCCTTGGAGCTGGACGACTCGGCCCTGTATCTCTGTGCCAGCACCCGGGACAGGGTGGACACCGGGGAGCTGTTTTTTGGAGAA	CASTRDRVDTGELFF	1	1.3959461723155955E-5	45	TCRBV05-04*01	TCRBV05	TCRBV05-04	01				TCRBD01-01*01	TCRBD01	TCRBD01-01	01				TCRBJ02-02*01	TCRBJ02	TCRBJ02-02	01				6	3	0	3	3	3	36	46	49	58	61	1	In	VDJ
GCCTTGTTGCTGGGGGACTCGGCCCTCTATCTCTGTGCCAGCAGCCTAGATCGGGGGCCGAACACCGGGGAGCTGTTTTTTGGAGAA	CASSLDRGPNTGELFF	1	1.3959461723155955E-5	48	TCRBV05-06*01	TCRBV05	TCRBV05-06	01								TCRBD01,TCRBD02	TCRBD01-01,TCRBD02-01		TCRBJ02-02*01	TCRBJ02	TCRBJ02-02	01				4	0	6	0	7	0	33	45	52	-1	58	1	In	VDJ
CACACCCTGCAGCCAGAAGACTCGGCCCTGTATCTCTGTGCCAGCAGCCAAGACGGAGGGGGAGTCTCTGAAGCTTTCTTTGGACAA	CASSQDGGGVSEAFF	6	8.375677033893574E-5	45	TCRBV04-02*01	TCRBV04	TCRBV04-02	01								TCRBD01,TCRBD02	TCRBD01-01,TCRBD02-01		TCRBJ01-01*01	TCRBJ01	TCRBJ01-01	01				0	5	5	1	3	6	36	53	56	62	67	6	In	VDJ
CTACACACCCTGCAGCCAGAAGACTCGGCCCTGTATCTCTGTGCCAGCAGCCTCGGACAGGGGGCAGCTGAAGCTTTCTTTGGACAA	CASSLGQGAAEAFF	2	2.791892344631191E-5	42	TCRBV04-02*01	TCRBV04	TCRBV04-02	01				TCRBD01-01*01	TCRBD01	TCRBD01-01	01				TCRBJ01-01*01	TCRBJ01	TCRBJ01-01	01				4	2	1	0	2	6	39	52	54	65	67	2	In	VDJ
ACAGTGACCAGTGCCCATCCTGAAGACAGCAGCTTCTACATCTGCAGTGCTAGGTCTAGAATAGGCACTGAAGCTTTCTTTGGACAA	CSARSRIGTEAFF	1	1.3959461723155955E-5	39	TCRBV20	TCRBV20				TCRBV20-01,TCRBV20-or09_02		TCRBD02-01	TCRBD02	TCRBD02-01				01,02	TCRBJ01-01*01	TCRBJ01	TCRBJ01-01	01				3	6	4	8	2	4	42	53	55	59	65	1	In	VDJ
ACCAGTGCCCATCCTGAAGACAGCAGCTTCTACATCTGCAGTGCTAGAGATCCAAGCAGGGGGGACACTGAAGCTTTCTTTGGACAA	CSARDPSRGDTEAFF	1	1.3959461723155955E-5	45	TCRBV20	TCRBV20				TCRBV20-01,TCRBV20-or09_02		TCRBD01-01*01	TCRBD01	TCRBD01-01	01				TCRBJ01-01*01	TCRBJ01	TCRBJ01-01	01				0	1	4	1	6	3	36	50	56	63	64	1	In	VDJ
AATTCCCTGGAGCTTGGTGACTCTGCTGTGTATTTCTGTGCCAGCAGCCCTTTTCCCAGGGTCGACACTGAAGCTTTCTTTGGACAA	CASSPFPRVDTEAFF	1	1.3959461723155955E-5	45	TCRBV03-01/03-02*01	TCRBV03	TCRBV03-01/03-02	01				TCRBD01-01*01	TCRBD01	TCRBD01-01	01				TCRBJ01-01*01	TCRBJ01	TCRBJ01-01	01				4	3	4	3	7	3	36	49	56	61	64	1	In	VDJ
CAGTCCACGGAGTCAGGGGACACAGCACTGTATTTCTGTGCCACCTAAGGTCGGGGGTCCGTGAACACTGAAGCTTTCTTTGGACAA	CAT*GRGSVNTEAFF	1	1.3959461723155955E-5	45	TCRBV21-01*01	TCRBV21	TCRBV21-01	01				TCRBD02-01*01	TCRBD02	TCRBD02-01	01				TCRBJ01-01*01	TCRBJ01	TCRBJ01-01	01				10	4	8	2	8	0	36	43	51	57	61	1	Stop	VDJ
TCACCAGGCCTGGGGGACGCAGCCATGTACCTGTGTGCCACCAGCAGAGATCCAGGCAGCATGAACACTGAAGCTTTCTTTGGACAA	CATSRDPGSMNTEAFF	1	1.3959461723155955E-5	48	TCRBV15-01*02	TCRBV15	TCRBV15-01	02				TCRBD01-01*01	TCRBD01	TCRBD01-01	01				TCRBJ01-01*01	TCRBJ01	TCRBJ01-01	01				0	5	4	4	2	0	33	50	52	56	61	1	In	VDJ
AATTCCCTGGAGCTTGGTGACTCTGCTGTGTATTTCTGTGCCAGCAGCCACCCGGGGACAGGGAACACTGAAGCTTTCTTTGGACAA	CASSHPGTGNTEAFF	1	1.3959461723155955E-5	45	TCRBV03-01/03-02*01	TCRBV03	TCRBV03-01/03-02	01				TCRBD01-01*01	TCRBD01	TCRBD01-01	01				TCRBJ01-01*01	TCRBJ01	TCRBJ01-01	01				3	0	0	4	4	1	36	50	54	-1	62	1	In	VDJ
GTGAACGCCTTGGAGCTGGACGACTCGGCCCTGTATCTCTGTGCCAGCAGCTTGGGCAACAGGAACACTGAAGCTTTCTTTGGACAA	CASSLGNRNTEAFF	1	1.3959461723155955E-5	42	TCRBV05-04*01	TCRBV05	TCRBV05-04	01				TCRBD01-01*01	TCRBD01	TCRBD01-01	01				TCRBJ01-01*01	TCRBJ01	TCRBJ01-01	01				0	0	3	5	3	1	39	55	58	-1	62	1	In	VDJ
CTGACAGTGACCAGTGCCCATCCTGAAGACAGCAGCTTCTACATCTGCAGTGCTCGACAGCCGAACACTGAAGCTTTCTTTGGACAA	CSARQPNTEAFF	1	1.3959461723155955E-5	36	TCRBV20	TCRBV20				TCRBV20-01,TCRBV20-or09_02		TCRBD01-01*01	TCRBD01	TCRBD01-01	01				TCRBJ01-01*01	TCRBJ01	TCRBJ01-01	01				5	2	2	5	1	1	45	54	55	60	62	1	In	VDJ
ACTGTGACATCGGCCCAAAAGAACCCGACAGCTTTCTATCTCTGTGCCAGTAGTCCCGACACGAACACTGAAGCTTTCTTTGGACAA	CASSPDTNTEAFF	1	1.3959461723155955E-5	39	TCRBV19-01*01	TCRBV19	TCRBV19-01	01				TCRBD01-01*01	TCRBD01	TCRBD01-01	01				TCRBJ01-01*01	TCRBJ01	TCRBJ01-01	01				5	1	2	6	3	1	42	54	57	61	62	1	In	VDJ
AAGATCCAGCCCTCAGAACCCAGGGACTCAGCTGTGTACTTCTGTGCCAGCAGTTTACCGGAGAACACTGAAGCTTTCTTTGGACAA	CASSLPENTEAFF	1	1.3959461723155955E-5	39	TCRBV12-03/12-04*01	TCRBV12	TCRBV12-03/12-04	01								TCRBD01,TCRBD02	TCRBD01-01,TCRBD02-01		TCRBJ01-01*01	TCRBJ01	TCRBJ01-01	01				2	0	1	8	2	1	42	57	59	-1	62	1	In	VDJ
TTCTCCCTGATTCTGGAGTCCGCCAGCACCAACCAGACATCTATGTACCTCTGTGCCAGCAGTTTCCATGAAGCTTTCTTTGGACAA	CASSFHEAFF	3	4.187838516946787E-5	30	TCRBV28-01*01	TCRBV28	TCRBV28-01	01				TCRBD01-01*01	TCRBD01	TCRBD01-01	01				TCRBJ01-01*01	TCRBJ01	TCRBJ01-01	01				3	0	4	6	1	7	51	65	66	-1	68	3	In	VDJ
CTGAAGATCCGGTCCACAAAGCTGGAGGACTCAGCCATGTACTTCTGTGCCAGCAGCGGACAGGGGCTCGAAGCTTTCTTTGGACAA	CASSGQGLEAFF	1	1.3959461723155955E-5	36	TCRBV02-01	TCRBV02	TCRBV02-01				01,03	TCRBD01-01*01	TCRBD01	TCRBD01-01	01				TCRBJ01-01*01	TCRBJ01	TCRBJ01-01	01				6	3	1	2	1	8	45	56	57	66	69	1	In	VDJ
ATCCAGCCCTCAGAACCCAGGGACTCAGCTGTGTACTTCTGTGCCAGCAGTATCGCGGGGGCCAATGAAAAACTGTTTTTTGGCAGT	CASSIAGANEKLFF	2	2.791892344631191E-5	42	TCRBV12	TCRBV12				TCRBV12-03/12-04,TCRBV12-04		TCRBD02-01*01	TCRBD02	TCRBD02-01	01				TCRBJ01-04*01	TCRBJ01	TCRBJ01-04	01				5	2	7	2	3	5	39	51	54	61	63	2	In	VDJ
CAGCCCTCAGAACCCAGGGACTCAGCTGTGTACTTCTGTGCCAGCAGGCCCGAGACAGGGGTGGAGGAAAAACTGTTTTTTGGCAGT	CASRPETGVEEKLFF	2	2.791892344631191E-5	45	TCRBV12	TCRBV12				TCRBV12-03/12-04,TCRBV12-04		TCRBD01-01*01	TCRBD01	TCRBD01-01	01				TCRBJ01-04*01	TCRBJ01	TCRBJ01-04	01				6	5	2	2	6	8	36	47	53	61	66	2	In	VDJ
AACGCCTTGTTGCTGGGGGACTCGGCCCTCTATCTCTGTGCCAGCAGCTTTAGAGGGGGCGCGGAGGAAAAACTGTTTTTTGGCAGT	CASSFRGGAEEKLFF	3	4.187838516946787E-5	45	TCRBV05-06*01	TCRBV05	TCRBV05-06	01				TCRBD01-01*01	TCRBD01	TCRBD01-01	01				TCRBJ01-04*01	TCRBJ01	TCRBJ01-04	01				2	6	5	0	3	8	36	50	53	60	66	3	In	VDJ
AAGATCCGGTCCACAAAGCTGGAGGACTCAGCCATGTACTTCTGTGCCAGCAGTGACAGGATCCAGGAAAAACTGTTTTTTGGCAGT	CASSDRIQEKLFF	2	2.791892344631191E-5	39	TCRBV02-01	TCRBV02	TCRBV02-01				01,03	TCRBD01-01*01	TCRBD01	TCRBD01-01	01				TCRBJ01-04*01	TCRBJ01	TCRBJ01-04	01				3	6	4	4	0	8	42	-1	56	60	66	2	In	VDJ
TGCCTTCACCTACACACCCTGCAGCCAGAAGACTCGGCCCTGTATCTCTGCGCCAGCAGCCAAGGGGCCCAGCAGCATTTTGGTGAT	CASSQGAQQHF	2	2.791892344631191E-5	33	TCRBV04-03*01	TCRBV04	TCRBV04-03	01				TCRBD01-01*01	TCRBD01	TCRBD01-01	01				TCRBJ01-05*01	TCRBJ01	TCRBJ01-05	01				1	4	8	0	0	13	48	-1	64	68	72	2	In	VDJ
ACCAGTGCCCATCCTGAAGACAGCAGCTTCTACATCTGCAGTGCTCGTCTAGCAGGAAGGGGATCATCGCCCCAGCATTTTGGTGAT	CSARLAGRGSSPQHF	2	2.791892344631191E-5	45	TCRBV20	TCRBV20				TCRBV20-01,TCRBV20-or09_02						TCRBD01,TCRBD02	TCRBD01-01,TCRBD02-01		TCRBJ01-05*01	TCRBJ01	TCRBJ01-05	01				5	6	5	2	12	9	36	45	57	62	68	2	In	VDJ
GTGAGCACCTTGGAGCTGGGGGACTCGGCCCTTTATCTTTGCGCCAGCAGCTTGGATATGGTGAATCAGCCCCAGCATTTTGGTGAT	CASSLDMVNQPQHF	2	2.791892344631191E-5	42	TCRBV05-01*01	TCRBV05	TCRBV05-01	01								TCRBD01,TCRBD02	TCRBD01-01,TCRBD02-01		TCRBJ01-05*01	TCRBJ01	TCRBJ01-05	01				0	2	0	10	4	4	39	55	59	61	63	2	In	VDJ
CTACACGCCCTGCAGCCAGAAGACTCAGCCCTGTATCTCTGCGCCAGCAGCCTGGACAGGGGCAATCAGCCCCAGCATTTTGGTGAT	CASSLDRGNQPQHF	2	2.791892344631191E-5	42	TCRBV04-01*01	TCRBV04	TCRBV04-01	01				TCRBD01-01*01	TCRBD01	TCRBD01-01	01				TCRBJ01-05*01	TCRBJ01	TCRBJ01-05	01				4	0	1	3	1	2	39	52	53	-1	61	2	In	VDJ
CCGCCAGCACCAACCAGACATCTATGTACCTCTGTGCCAGCAGTTACCCGAGGAACATATAGCAATCAGCCCCAGCATTTTGGTGAT		1	1.3959461723155955E-5	49	TCRBV28-01*01	TCRBV28	TCRBV28-01	01				TCRBD02-01*02	TCRBD02	TCRBD02-01	02				TCRBJ01-05*01	TCRBJ01	TCRBJ01-05	01				4	6	11	1	4	0	32	45	49	53	59	1	Out	VDJ
AATTCCCTGGAGCTTGGTGACTCTGCTGTGTATTTCTGTGCCGGGGGCGGCAGGCCGGAAAGCAATCAGCCCCAGCATTTTGGTGAT	CAGGGRPESNQPQHF	5	6.979730861577978E-5	45	TCRBV03-01/03-02*01	TCRBV03	TCRBV03-01/03-02	01				TCRBD01-01*01	TCRBD01	TCRBD01-01	01				TCRBJ01-05*01	TCRBJ01	TCRBJ01-05	01				11	12	6	0	0	1	36	-1	42	48	60	5	In	VDJ
ACAGTGACCAGTGCCCATCCTGAAGACAGCAGCTTCTACATCTGCAGTGCTAGGTTGGGCCCTAACCAGCCCCAGCATTTTGGTGAT	CSARLGPNQPQHF	2	2.791892344631191E-5	39	TCRBV20	TCRBV20				TCRBV20-01,TCRBV20-or09_02		TCRBD01-01*01	TCRBD01	TCRBD01-01	01				TCRBJ01-05*01	TCRBJ01	TCRBJ01-05	01				3	6	8	0	3	7	42	53	56	60	66	2	In	VDJ
TCTAAGAAGCTCCTTCTCAGTGACTCTGGCTTCTATCTCTGTGCCTGGAGTTATTCAGGGGGCAAACAGCCCCAGCATTTTGGTGAT	CAWSYSGGKQPQHF	2	2.791892344631191E-5	42	TCRBV30-01*01	TCRBV30	TCRBV30-01	01				TCRBD01-01*01	TCRBD01	TCRBD01-01	01				TCRBJ01-05*01	TCRBJ01	TCRBJ01-05	01				2	3	4	0	4	7	39	51	55	63	66	2	In	VDJ
TGGCAATCCTGTCCTCAGAACCGGGAGACACGGCACTGTATCTCTGCGCCAGCAGTCAATATGAACGTGGGGTTCACCTTCGGTTCG		1	1.3959461723155955E-5	37	TCRBV23-01*01	TCRBV23	TCRBV23-01	01								TCRBD01,TCRBD02	TCRBD01-01,TCRBD02-01		TCRBJ01-02*01	TCRBJ01	TCRBJ01-02	01				1	2	6	2	8	13	44	60	68	72	74	1	Out	VDJ
CACGCCCTGCAGCCAGAAGACTCAGCCCTGTATCTCTGCGCCAGCAGCCAAGAAACGACCAGGGGGCTTGGCTACACCTTCGGTTCG	CASSQETTRGLGYTF	1	1.3959461723155955E-5	45	TCRBV04-01*01	TCRBV04	TCRBV04-01	01				TCRBD01-01*01	TCRBD01	TCRBD01-01	01				TCRBJ01-02*01	TCRBJ01	TCRBJ01-02	01				0	1	4	0	6	7	36	53	59	67	68	1	In	VDJ
AACGCCTTGGAGCTGGACGACTCGGCCCTGTATCTCTGTGCCAGCAGGCCGGACCTTCTCAATACTTATGGCTACACCTTCGGTTCG	CASRPDLLNTYGYTF	1	1.3959461723155955E-5	45	TCRBV05-04*01	TCRBV05	TCRBV05-04	01								TCRBD01,TCRBD02	TCRBD01-01,TCRBD02-01		TCRBJ01-02*01	TCRBJ01	TCRBJ01-02	01				5	12	1	7	3	5	36	47	50	54	66	1	In	VDJ
GTGAACGCCTTGGAGCTGGACGACTCGGCCCTGTATCTCTGTGCCAGCAGCTTGGCTCTCGAATATTATGGCTACACCTTCGGTTCG	CASSLALEYYGYTF	1	1.3959461723155955E-5	42	TCRBV05-04*01	TCRBV05	TCRBV05-04	01								TCRBD01,TCRBD02	TCRBD01-01,TCRBD02-01		TCRBJ01-02*01	TCRBJ01	TCRBJ01-02	01				0	4	2	8	5	5	39	55	60	62	66	1	In	VDJ
ACTGTGACATCGGCCCAAAAGAACCCGACAGCTTTCTATCTCTGTGCCAGTAGTATTGACAGGAGGTATGGCTACACCTTCGGTTCG	CASSIDRRYGYTF	1	1.3959461723155955E-5	39	TCRBV19-01*01	TCRBV19	TCRBV19-01	01				TCRBD01-01*01	TCRBD01	TCRBD01-01	01				TCRBJ01-02*01	TCRBJ01	TCRBJ01-02	01				3	3	2	4	1	5	42	56	57	63	66	1	In	VDJ
NNNNNNNTGTCGGCTGCTCCCTCCCAAACATCTGTGTACTTCTGTGCCAGCAGTTACCGGGACAGGTATGGCTACACCTTCGGTTCG	CASSYRDRYGYTF	2	2.791892344631191E-5	39	TCRBV06-02/06-03*01	TCRBV06	TCRBV06-02/06-03	01				TCRBD01-01*01	TCRBD01	TCRBD01-01	01				TCRBJ01-02*01	TCRBJ01	TCRBJ01-02	01				2	0	0	4	1	5	42	57	58	-1	66	2	In	VDJ
NTGAAGATCCAGCCCTCAGAACCCAGGGACTCAGCTGTGTACTTCTGTGCCAGCAGTTTTGGGGGCTATGGCTACACCTTCGGTTCG	CASSFGGYGYTF	1	1.3959461723155955E-5	36	TCRBV12-03/12-04*01	TCRBV12	TCRBV12-03/12-04	01								TCRBD01,TCRBD02	TCRBD01-01,TCRBD02-01		TCRBJ01-02*01	TCRBJ01	TCRBJ01-02	01				3	0	6	1	1	4	45	59	60	-1	65	1	In	VDJ
GCCTTGTTGCTGGGGGACTCGGCCCTGTATCTCTGTGCCAGCAGCTTGGACTTTGGACAGAGGGGCTATGGCTACACCTTCGGTTCG	CASSLDFGQRGYGYTF	1	1.3959461723155955E-5	48	TCRBV05-05*01	TCRBV05	TCRBV05-05	01				TCRBD01-01*01	TCRBD01	TCRBD01-01	01				TCRBJ01-02*01	TCRBJ01	TCRBJ01-02	01				0	5	1	5	5	4	33	49	54	60	65	1	In	VDJ
CACGCCCTGCAGCCAGAAGACTCAGCCCTGTATCTCTGCGCCAGCAGCCAAGATCTACGGGACAGCTATGGCTACACCTTCGGTTCG	CASSQDLRDSYGYTF	1	1.3959461723155955E-5	45	TCRBV04-01*01	TCRBV04	TCRBV04-01	01				TCRBD01-01*01	TCRBD01	TCRBD01-01	01				TCRBJ01-02*01	TCRBJ01	TCRBJ01-02	01				0	0	0	5	5	4	36	53	58	-1	65	1	In	VDJ
TCGGCCCAAAAGAACCCGACAGCTTTCTATCTCTGTGCCAGTAGTAGACTTGGAGGGTCCGGAACCTATGGCTACACCTTCGGTTCG	CASSRLGGSGTYGYTF	1	1.3959461723155955E-5	48	TCRBV19-01*01	TCRBV19	TCRBV19-01	01				TCRBD02-01*02	TCRBD02	TCRBD02-01	02				TCRBJ01-02*01	TCRBJ01	TCRBJ01-02	01				4	8	10	0	5	4	33	46	51	57	65	1	In	VDJ
GTGAGCAACATGAGCCCTGAAGACAGCAGCATATATCTCTGCAGCGTTTTAAGGGAGGGGGGCGACTATGGCTACACCTTCGGTTCG	CSVLREGGDYGYTF	1	1.3959461723155955E-5	42	TCRBV29-01	TCRBV29	TCRBV29-01				01,02	TCRBD02-01*02	TCRBD02	TCRBD02-01	02				TCRBJ01-02*01	TCRBJ01	TCRBJ01-02	01				5	5	9	0	4	3	39	48	52	59	64	1	In	VDJ
TCCCTGGAGCTTGGTGACTCTGCTGTGTATTTCTGTGCCAGCAGCCAAGAAGCCCGGGGGAGGCACTATGGCTACACCTTCGGTTCG	CASSQEARGRHYGYTF	3	4.187838516946787E-5	48	TCRBV03-01/03-02*01	TCRBV03	TCRBV03-01/03-02	01				TCRBD02-01	TCRBD02	TCRBD02-01				01,02	TCRBJ01-02*01	TCRBJ01	TCRBJ01-02	01				0	4	8	2	4	3	33	50	54	60	64	3	In	VDJ
CAGCCCTCAGAACCCAGGGACTCAGCTGTGTATTTTTGTGCTAGTGGTTTGGTCCCTCCCGGACACTATGGCTACACCTTCGGTTCG	CASGLVPPGHYGYTF	1	1.3959461723155955E-5	45	TCRBV12-05*01	TCRBV12	TCRBV12-05	01								TCRBD01,TCRBD02	TCRBD01-01,TCRBD02-01		TCRBJ01-02*01	TCRBJ01	TCRBJ01-02	01				0	0	1	7	7	3	36	53	60	-1	64	1	In	VDJ
CAGCCCTCAGAACCCAGGGACTCAGCTGTGTACTTCTGTGCCAGCAGTTTAGGGAGTCGGGGGAACTATGGCTACACCTTCGGTTCG	CASSLGSRGNYGYTF	2	2.791892344631191E-5	45	TCRBV12	TCRBV12				TCRBV12-03/12-04,TCRBV12-04		TCRBD02-01*01	TCRBD02	TCRBD02-01	01				TCRBJ01-02*01	TCRBJ01	TCRBJ01-02	01				1	0	8	2	5	2	36	52	57	-1	63	2	In	VDJ
CACGCCCTGCAGCCAGAAGACTCAGCCCTGTATCTCTGCGCCAGCAGCCAAGGGGCGACAGGGAACTATGGCTACACCTTCGGTTCG	CASSQGATGNYGYTF	1	1.3959461723155955E-5	45	TCRBV04-01*01	TCRBV04	TCRBV04-01	01				TCRBD01-01*01	TCRBD01	TCRBD01-01	01				TCRBJ01-02*01	TCRBJ01	TCRBJ01-02	01				1	0	2	3	4	2	36	52	56	-1	63	1	In	VDJ
CAGCCCTCAGAACCCAGGGACTCAGCTGTGTACTTCTGTGCCAGCAGTTTAACATACAGTCAGAACTATGGCTACACCTTCGGTTCG	CASSLTYSQNYGYTF	1	1.3959461723155955E-5	45	TCRBV12	TCRBV12				TCRBV12-03/12-04,TCRBV12-04		TCRBD01-01*01	TCRBD01	TCRBD01-01	01				TCRBJ01-02*01	TCRBJ01	TCRBJ01-02	01				2	4	3	5	4	2	36	51	55	59	63	1	In	VDJ
ATCCAGGCTACGAAGCTTGAGGATTCAGCAGTGTATTTTTGTGCCAGCAGGCGTATTACAGGGGGATATGGCTACACCTTCGGTTCG	CASRRITGGYGYTF	1	1.3959461723155955E-5	42	TCRBV16-01*01	TCRBV16	TCRBV16-01	01				TCRBD01-01*01	TCRBD01	TCRBD01-01	01				TCRBJ01-02*01	TCRBJ01	TCRBJ01-02	01				6	1	3	1	7	5	39	50	57	65	66	1	In	VDJ
TGGAGATCCAGTCCACGGAGTCAGGGGACACAGCACTGTATTTCTGTGCCAGCAGCGTAGGTAGAGGATGGCTACACCTTCGGTTCG		1	1.3959461723155955E-5	37	TCRBV21-01*01	TCRBV21	TCRBV21-01	01				TCRBD02-01*02	TCRBD02	TCRBD02-01	02				TCRBJ01-02*01	TCRBJ01	TCRBJ01-02	01				5	0	11	1	7	6	44	56	63	-1	67	1	Out	VDJ
CAGGTAGTGCGAGGAGATTCGGCAGCTTATTTCTGTGCCAGCTCACCGGGACAGGGGGACTGGGTATCGGGCTACACCTTCGGTTCG	CASSPGQGDWVSGYTF	2	2.791892344631191E-5	48	TCRBV18-01*01	TCRBV18	TCRBV18-01	01				TCRBD01-01*01	TCRBD01	TCRBD01-01	01				TCRBJ01-02*01	TCRBJ01	TCRBJ01-02	01				3	11	0	1	0	8	33	-1	47	58	69	2	In	VDJ
CTGAATGTGAACGCCTTGTTGCTGGGGGACTCGGCCCTCTATCTCTGTGCCAGCAGGGTAACGAAGGGCGGCTACACCTTCGGTTCG	CASRVTKGGYTF	1	1.3959461723155955E-5	36	TCRBV05-06*01	TCRBV05	TCRBV05-06	01								TCRBD01,TCRBD02	TCRBD01-01,TCRBD02-01		TCRBJ01-02*01	TCRBJ01	TCRBJ01-02	01				5	1	5	3	8	8	45	56	64	68	69	1	In	VDJ
CTGAATGTGAACGCCTTGGAGCTGGACGACTCGGCCCTGTATCTCTGTGCCAGCAGCGGGACAGGGGACGGCTACACCTTCGGTTCG	CASSGTGDGYTF	1	1.3959461723155955E-5	36	TCRBV05-04*01	TCRBV05	TCRBV05-04	01				TCRBD01-01*01	TCRBD01	TCRBD01-01	01				TCRBJ01-02*01	TCRBJ01	TCRBJ01-02	01				4	2	0	2	0	8	45	-1	57	67	69	1	In	VDJ
GATCCAGTCCACGGAGTCAGGGGACACAGCACTGTATTTCTGTGCCAGCAGCCAAAGACCGACAGGCTAGGCTACACCTTCGGTTCG		1	1.3959461723155955E-5	41	TCRBV21-01*01	TCRBV21	TCRBV21-01	01				TCRBD01-01*01	TCRBD01	TCRBD01-01	01				TCRBJ01-02*01	TCRBJ01	TCRBJ01-02	01				5	3	2	4	8	8	40	52	60	66	69	1	Out	VDJ
GTGACCAGTGCCCATCCTGAAGACAGCAGCTTCTACATCTGCAGTGCTAGAGAGGACAGGGGGCGCGGAGGCTACACCTTCGGTTCG	CSAREDRGRGGYTF	1	1.3959461723155955E-5	42	TCRBV20	TCRBV20				TCRBV20-01,TCRBV20-or09_02		TCRBD01-01*01	TCRBD01	TCRBD01-01	01				TCRBJ01-02*01	TCRBJ01	TCRBJ01-02	01				0	5	1	0	0	8	39	-1	53	64	69	1	In	VDJ
GTGAACGCCTTGGAGCTGGACGACTCGGCCCTGTATCTCTGTGCCAGCAGCTTAGACAGGGGGCGGCGAGGCTACACCTTCGGTTCG	CASSLDRGRRGYTF	1	1.3959461723155955E-5	42	TCRBV05-04*01	TCRBV05	TCRBV05-04	01				TCRBD01-01*01	TCRBD01	TCRBD01-01	01				TCRBJ01-02*01	TCRBJ01	TCRBJ01-02	01				2	5	2	0	1	8	39	53	54	64	69	1	In	VDJ
NTGAAGATCCAGCCCTCAGAACCCAGGGACTCAGCTGTGTACTTCTGTGCCAGCAGTTACAGGGAGCAAGGCTACACCTTCGGTTCG	CASSYREQGYTF	1	1.3959461723155955E-5	36	TCRBV12-03/12-04*01	TCRBV12	TCRBV12-03/12-04	01				TCRBD01-01*01	TCRBD01	TCRBD01-01	01				TCRBJ01-02*01	TCRBJ01	TCRBJ01-02	01				4	5	3	3	0	8	45	-1	58	64	69	1	In	VDJ
CTGAAGATCCGGTCCACAAAGCTGGAGGACTCAGCCATGTACTTCTGTGCCAGCAGCTTGGGGAACAGGGGGTTGTACTTCGGGCCG	CASSLGNRGLYF	4	5.583784689262382E-5	36	TCRBV02-01	TCRBV02	TCRBV02-01				01,03	TCRBD01-01*01	TCRBD01	TCRBD01-01	01				TCRBJ02-07*01	TCRBJ02	TCRBJ02-07	01				6	2	3	1	8	12	45	56	64	72	74	4	In	VDJ
CCAGTCCACGGAGTCAGGGGACACAGCACTGTATTTCTGTGCCAGCAGTGAACAACCCCGACTAGATGGCCCTGGTACTTCGGGCCG		1	1.3959461723155955E-5	44	TCRBV21-01*01	TCRBV21	TCRBV21-01	01				TCRBD02-01	TCRBD02	TCRBD02-01				01,02	TCRBJ02-07*01	TCRBJ02	TCRBJ02-07	01				6	9	2	8	11	12	37	48	59	65	74	1	Out	VDJ
ATCCAGCCCTCAGAACCCAGGGACTCAGCTGTGTACTTCTGTGCCAGCAGTTCCGGACAGGGGACTGGTGAGCAGTACTTCGGGCCG	CASSSGQGTGEQYF	1	1.3959461723155955E-5	42	TCRBV12	TCRBV12				TCRBV12-03/12-04,TCRBV12-04		TCRBD01-01*01	TCRBD01	TCRBD01-01	01				TCRBJ02-07*01	TCRBJ02	TCRBJ02-07	01				4	6	1	2	2	7	39	52	54	63	69	1	In	VDJ
CTGATTCTGGAGTCCGCCAGCACCAACCAGACATCTATGTACCTCTGTGCCACCTCCTGGGGTCAGGGCGAGCAGTACTTCGGGCCG	CATSWGQGEQYF	1	1.3959461723155955E-5	36	TCRBV28-01*01	TCRBV28	TCRBV28-01	01				TCRBD01-01*01	TCRBD01	TCRBD01-01	01				TCRBJ02-07*01	TCRBJ02	TCRBJ02-07	01				10	0	4	3	11	6	45	52	63	-1	68	1	In	VDJ
CCCTGGAGCTTGGTGACTCTGCTGTGTATTTCTGTGCCAGCAGCCAAGATGGGAACGGGGGGGTAAGGCGAGCAGTACTTCGGGCCG		1	1.3959461723155955E-5	49	TCRBV03-01/03-02*01	TCRBV03	TCRBV03-01/03-02	01				TCRBD02-01*01	TCRBD02	TCRBD02-01	01				TCRBJ02-07*01	TCRBJ02	TCRBJ02-07	01				0	5	8	0	6	6	32	49	55	63	68	1	Out	VDJ
ACTGTGACATCGGCCCAAAAGAACCCGACAGCTTTCTATCTCTGTGCCAGTTCCCGGACAGGGAGTAGCGAGCAGTACTTCGGGCCG	CASSRTGSSEQYF	1	1.3959461723155955E-5	39	TCRBV19-01*01	TCRBV19	TCRBV19-01	01				TCRBD01-01*01	TCRBD01	TCRBD01-01	01				TCRBJ02-07*01	TCRBJ02	TCRBJ02-07	01				8	5	1	3	4	6	42	51	55	63	68	1	In	VDJ
NNNNTGTCGGCTGCTCCCTCCCAGACATCTGTGTACTTCTGTGCCAGCACAGTTGGGACAGGGCTCTACGAGCAGTACTTCGGGCCG	CASTVGTGLYEQYF	2	2.791892344631191E-5	42	TCRBV06-05*01	TCRBV06	TCRBV06-05	01				TCRBD01-01*01	TCRBD01	TCRBD01-01	01				TCRBJ02-07*01	TCRBJ02	TCRBJ02-07	01				7	2	0	3	5	3	39	49	54	63	65	2	In	VDJ
NNNNCTCTGAAGATCCGGTCCACAAAGCTGGAGGACTCAGCCATGTACTTCTGTGCCAGTGGGGGCTACGAGCAGTACTTCGGGCCG	CASGGYEQYF	1	1.3959461723155955E-5	30	TCRBV02-01	TCRBV02	TCRBV02-01				01,03					TCRBD01,TCRBD02	TCRBD01-01,TCRBD02-01		TCRBJ02-07*01	TCRBJ02	TCRBJ02-07	01				9	0	6	1	1	3	51	59	60	-1	65	1	In	VDJ
ACCAGTGCCCATCCTGAAGACAGCAGCTTCTACATCTGCAGTGCTGGAGACGGCCGGGCCCCGAGCTACGAGCAGTACTTCGGGCCG	CSAGDGRAPSYEQYF	1	1.3959461723155955E-5	45	TCRBV20	TCRBV20				TCRBV20-01,TCRBV20-or09_02						TCRBD01,TCRBD02	TCRBD01-01,TCRBD02-01		TCRBJ02-07*01	TCRBJ02	TCRBJ02-07	01				0	6	8	0	5	3	36	50	55	59	65	1	In	VDJ
CTGATTCTGGAGTCCGCCAGCACCAACCAGACATCTATGTACCTCTGTGCCAGCGCGGGACAGTCCTACGAGCAGTACTTCGGGCCG	CASAGQSYEQYF	1	1.3959461723155955E-5	36	TCRBV28-01*01	TCRBV28	TCRBV28-01	01				TCRBD01-01*01	TCRBD01	TCRBD01-01	01				TCRBJ02-07*01	TCRBJ02	TCRBJ02-07	01				8	0	0	5	2	1	45	54	56	-1	63	1	In	VDJ
GGAGTCAGGGGACACAGCACTGTATTTCTGTGCCAGCAGCAAGGACACTGACAGGGGGTAGTAGCCTACGAGCAGTACTTCGGGCCG		1	1.3959461723155955E-5	53	TCRBV21-01*01	TCRBV21	TCRBV21-01	01				TCRBD01-01*01	TCRBD01	TCRBD01-01	01				TCRBJ02-07*01	TCRBJ02	TCRBJ02-07	01				3	6	2	1	7	2	28	42	49	58	64	1	Out	VDJ
CTGTGACATCGGCCCAAAAGAACCCGACAGCTTTCTATCTCTGTGCCAGTACCTCCCTGGAGGACCTACGAGCAGTACTTCGGGCCG		1	1.3959461723155955E-5	40	TCRBV19-01*01	TCRBV19	TCRBV19-01	01				TCRBD02-01*02	TCRBD02	TCRBD02-01	02				TCRBJ02-07*01	TCRBJ02	TCRBJ02-07	01				7	1	10	1	7	2	41	51	58	63	64	1	Out	VDJ
CTGGAGTCGCCCAGCCCCAACCAGACCTCTCTGTACTTCTGTGCCAGCAGTTTACGGGACAGATCATACGAGCAGTACTTCGGGCCG	CASSLRDRSYEQYF	1	1.3959461723155955E-5	42	TCRBV27-01*01	TCRBV27	TCRBV27-01	01				TCRBD01-01*01	TCRBD01	TCRBD01-01	01				TCRBJ02-07*01	TCRBJ02	TCRBJ02-07	01				2	4	0	5	1	4	39	54	55	62	66	1	In	VDJ
TCCAGCGCACAGAGCAGGAGGACTCGGCCGTGTATCTCTGTGCCAGCAGCTTAAGGGGGAGAAATCCACGAGCAGTACTTCGGGCCG		1	1.3959461723155955E-5	43	TCRBV07-02	TCRBV07	TCRBV07-02				01,02	TCRBD01-01*01	TCRBD01	TCRBD01-01	01				TCRBJ02-07*01	TCRBJ02	TCRBJ02-07	01				2	8	5	1	0	5	38	-1	53	59	67	1	Out	VDJ
TCCACAAAGCTGGAGGACTCAGCCATGTACTTCTGTGCCAGCAGTAAACTCGGTGGTTTCTCTGGAAACACCATATATTTTGGAGAG	CASSKLGGFSGNTIYF	3	4.187838516946787E-5	48	TCRBV02-01	TCRBV02	TCRBV02-01				01,03	TCRBD02-01	TCRBD02	TCRBD02-01				01,02	TCRBJ01-03*01	TCRBJ01	TCRBJ01-03	01				5	9	3	10	2	0	33	45	47	50	59	3	In	VDJ
AAGATCCAGCCCTCAGAACCCAGGGACTCAGCTGTGTACTTCTGTGCCAGCAGTAGGGGGGCTGGAAACACCATATATTTTGGAGAG	CASSRGAGNTIYF	1	1.3959461723155955E-5	39	TCRBV12-03/12-04*01	TCRBV12	TCRBV12-03/12-04	01								TCRBD01,TCRBD02	TCRBD01-01,TCRBD02-01		TCRBJ01-03*01	TCRBJ01	TCRBJ01-03	01				5	1	5	1	0	2	42	-1	54	60	61	1	In	VDJ
GCCTTGGAGCTGGAGGACTCGGCCCTGTATCTCTGTGCCAGCAGCTTGGCGTTTCCGGGGGCTGGAAACACCATATATTTTGGAGAG	CASSLAFPGAGNTIYF	1	1.3959461723155955E-5	48	TCRBV05-08*01	TCRBV05	TCRBV05-08	01				TCRBD02-01*01	TCRBD02	TCRBD02-01	01				TCRBJ01-03*01	TCRBJ01	TCRBJ01-03	01				0	0	8	2	6	2	33	49	55	-1	61	1	In	VDJ
ATGAATGTGAGCACCTTGGAGCTGGGGGACTCGGCCCTTTATCTTTGCGCCAGCAGAAACAGGGATTCACCCCTCCACTTTGGGAAC	CASRNRDSPLHF	1	1.3959461723155955E-5	36	TCRBV05-01*01	TCRBV05	TCRBV05-01	01				TCRBD01-01*01	TCRBD01	TCRBD01-01	01				TCRBJ01-06*02	TCRBJ01	TCRBJ01-06	02				5	0	3	3	2	8	45	56	58	-1	64	1	In	VDJ
CTGAGTTCTAAGAAGCTCCTTCTCAGTGACTCTGGCTTCTATCTCTGTGCCTTCCAGACGGTAAATTCACCCCTCCACTTTGGGAAC	CAFQTVNSPLHF	3	4.187838516946787E-5	36	TCRBV30-01	TCRBV30	TCRBV30-01				01,05					TCRBD01,TCRBD02	TCRBD01-01,TCRBD02-01		TCRBJ01-06*02	TCRBJ01	TCRBJ01-06	02				7	4	2	7	4	7	45	52	56	59	63	3	In	VDJ
GTGACATCGGCCCAAAAGAACCCGACAGCTTTCTATCTCTGTGCCAGTACCTGGGGCAGGGGAGACTCACCCCTCCACTTTGGGAAC	CASTWGRGDSPLHF	7	9.771623206209168E-5	42	TCRBV19-01*01	TCRBV19	TCRBV19-01	01				TCRBD01-01*01	TCRBD01	TCRBD01-01	01				TCRBJ01-06*02	TCRBJ01	TCRBJ01-06	02				7	4	4	2	7	10	39	49	56	62	66	7	In	VDJ
TCAGAACCGGGAGACACGGCACTGTATCTCTGCGCCAGCAGTCAATCGAAGGGGACTAGCGGGCGGAATGAGCAGTTCTTCGGGCCA	CASSQSKGTSGRNEQFF	4	5.583784689262382E-5	51	TCRBV23-01*01	TCRBV23	TCRBV23-01	01				TCRBD02-01	TCRBD02	TCRBD02-01				01,02	TCRBJ02-01*01	TCRBJ02	TCRBJ02-01	01				0	3	0	4	4	7	30	47	51	63	66	4	In	VDJ
CTGACAGTGACCAGTGCCCATCCTGAAGACAGCAGCTTCTACATCTGCAGTGCTAGAGGCCCCGCCGGGACCCAGTACTTCGGGCCA	CSARGPAGTQYF	3	4.187838516946787E-5	36	TCRBV20	TCRBV20				TCRBV20-01,TCRBV20-or09_02		TCRBD02-01	TCRBD02	TCRBD02-01				01,02	TCRBJ02-05*01	TCRBJ02	TCRBJ02-05	01				1	0	8	5	7	7	45	58	65	-1	68	3	In	VDJ
GTGAGCACCTTGGAGCTGGGGGACTCGGCCCTTTATCTTTGCGCCAGCAGCCGACAGACTAGGGTGGAGACCCAGTACTTCGGGCCA	CASSRQTRVETQYF	1	1.3959461723155955E-5	42	TCRBV05-01*01	TCRBV05	TCRBV05-01	01				TCRBD02-01	TCRBD02	TCRBD02-01				01,02	TCRBJ02-05*01	TCRBJ02	TCRBJ02-05	01				4	4	2	8	5	5	39	51	56	62	66	1	In	VDJ
AATTCCCTGGAGCTTGGTGACTCTGCTGTGTATTTCTGTGCCAGCAGCCTAGGGACAGGGGTAGGGGAGACCCAGTACTTCGGGCCA	CASSLGTGVGETQYF	1	1.3959461723155955E-5	45	TCRBV03-01/03-02*01	TCRBV03	TCRBV03-01/03-02	01				TCRBD01-01*01	TCRBD01	TCRBD01-01	01				TCRBJ02-05*01	TCRBJ02	TCRBJ02-05	01				4	5	0	2	2	5	36	49	51	61	66	1	In	VDJ
AATTCCCTGGAGCTTGGTGACTCTGCTGTGTATTTCTGTGCCAGCAGCCAGCGGGGGAGACCCCAAGAGACCCAGTACTTCGGGCCA	CASSQRGRPQETQYF	1	1.3959461723155955E-5	45	TCRBV03-01/03-02*01	TCRBV03	TCRBV03-01/03-02	01				TCRBD02-01*01	TCRBD02	TCRBD02-01	01				TCRBJ02-05*01	TCRBJ02	TCRBJ02-05	01				3	5	7	2	0	1	36	-1	50	57	62	1	In	VDJ
ATCCAGCGCACAGAGCAGGGGGACTCGGCCATGTATCTCTGTGCCAGCAGCTTAATACAGGCCACAGATACGCAGTATTTTGGCCCA	CASSLIQATDTQYF	11	1.5355407895471551E-4	42	TCRBV07-09*01	TCRBV07	TCRBV07-09	01				TCRBD01-01*01	TCRBD01	TCRBD01-01	01				TCRBJ02-03*01	TCRBJ02	TCRBJ02-03	01				2	1	3	4	2	2	39	54	56	61	62	11	In	VDJ
CTGATTCTGGAGTCCGCCAGCACCAACCAGACATCTATGTACCTCTGTGCCAGCAGGCTAGCCGGCGGGGAGCTGTTTTTTGGAGAA	CASRLAGGELFF	1	1.3959461723155955E-5	36	TCRBV28-01*01	TCRBV28	TCRBV28-01	01				TCRBD02-01	TCRBD02	TCRBD02-01				01,02	TCRBJ02-02*01	TCRBJ02	TCRBJ02-02	01				6	3	4	7	1	7	45	56	57	62	65	1	In	VDJ
ACAGTGACCAGTGCCCATCCTGAAGACAGCAGCTTCTACATCTGCAGTGCCCCGAAAAGGTACTCCGGGGAGCTGTTTTTTGGAGAA	CSAPKRYSGELFF	4	5.583784689262382E-5	39	TCRBV20	TCRBV20				TCRBV20-01,TCRBV20-or09_02						TCRBD01,TCRBD02	TCRBD01-01,TCRBD02-01		TCRBJ02-02*01	TCRBJ02	TCRBJ02-02	01				6	4	5	4	7	6	42	50	57	60	64	4	In	VDJ
AATTCCCTGGAGCTTGGTGACTCTGCTGTGTATTTCTGTGCCAGCAGTCGGGACAGGAGTTACACCGGGGAGCTGTTTTTTGGAGAA	CASSRDRSYTGELFF	1	1.3959461723155955E-5	45	TCRBV03-01/03-02*01	TCRBV03	TCRBV03-01/03-02	01				TCRBD01-01*01	TCRBD01	TCRBD01-01	01				TCRBJ02-02*01	TCRBJ02	TCRBJ02-02	01				6	4	0	4	2	3	36	47	49	57	61	1	In	VDJ
GTGAGCACCTTGGAGCTGGGGGACTCGGCCCTTTATCTTTGCGCCAGCAAAAGGGGGGACGACACCGGGGAGCTGTTTTTTGGAGAA	CASKRGDDTGELFF	2	2.791892344631191E-5	42	TCRBV05-01*01	TCRBV05	TCRBV05-01	01								TCRBD01,TCRBD02	TCRBD01-01,TCRBD02-01		TCRBJ02-02*01	TCRBJ02	TCRBJ02-02	01				6	4	5	1	2	3	39	49	51	57	61	2	In	VDJ
TTGGAGATCCAGTCCACGGAGTCAGGGGACACAGCACTGTATTTCTGTGCCAGCAGCGCCCTCTTAGGGGTAGCTTTCTTTGGACAA	CASSALLGVAFF	1	1.3959461723155955E-5	36	TCRBV21-01*01	TCRBV21	TCRBV21-01	01				TCRBD01-01*01	TCRBD01	TCRBD01-01	01				TCRBJ01-01*01	TCRBJ01	TCRBJ01-01	01				5	1	5	2	8	10	45	57	65	70	71	1	In	VDJ
TGCCTTCACCTACACACCCTGCAGCCAGAAGACTCGGCCCTGTATCTCTGCGCCAGCAGCCAAGGGGTTGAAGCTTTCTTTGGACAA	CASSQGVEAFF	1	1.3959461723155955E-5	33	TCRBV04-03*01	TCRBV04	TCRBV04-03	01								TCRBD01,TCRBD02	TCRBD01-01,TCRBD02-01		TCRBJ01-01*01	TCRBJ01	TCRBJ01-01	01				1	1	0	9	0	7	48	-1	64	67	68	1	In	VDJ
ACATCGGCCCAAAAGAACCCGACAGCTTTCTATCTCTGTGCCAGTAGTATCGCCGGGACACTGAACACTGAAGCTTTCTTTGGACAA	CASSIAGTLNTEAFF	6	8.375677033893574E-5	45	TCRBV19-01*01	TCRBV19	TCRBV19-01	01				TCRBD01-01*01	TCRBD01	TCRBD01-01	01				TCRBJ01-01*01	TCRBJ01	TCRBJ01-01	01				3	1	0	6	4	0	36	50	54	60	61	6	In	VDJ
CTGAGTTCTAAGAAGCTCCTTCTCAGTGACTCTGGCTTCTATCTCTGTGCCTGGATACTTATGAACACTGAAGCTTTCTTTGGACAA	CAWILMNTEAFF	3	4.187838516946787E-5	36	TCRBV30-01*01	TCRBV30	TCRBV30-01	01				TCRBD02-01	TCRBD02	TCRBD02-01				01,02	TCRBJ01-01*01	TCRBJ01	TCRBJ01-01	01				4	2	3	10	1	0	45	55	56	59	61	3	In	VDJ
AGAACTGGAGGATTCTGGAGTTTATTTCTGTGCCAGCAGCCATCCTTGGACAGGGGGCTGCGGAACACTGAAGCTTTCTTTGGACAA		1	1.3959461723155955E-5	53	TCRBV14-01*01	TCRBV14	TCRBV14-01	01				TCRBD01-01*01	TCRBD01	TCRBD01-01	01				TCRBJ01-01*01	TCRBJ01	TCRBJ01-01	01				3	4	1	0	5	1	28	42	47	58	62	1	Out	VDJ
CAGCCTGCAGAGCTTGGGGACTCGGCCATGTATCTCTGTGCCAGCAGCTTAATCGGGCTAAAGAACACTGAAGCTTTCTTTGGACAA	CASSLIGLKNTEAFF	1	1.3959461723155955E-5	45	TCRBV11-01*01	TCRBV11	TCRBV11-01	01								TCRBD01,TCRBD02	TCRBD01-01,TCRBD02-01		TCRBJ01-01*01	TCRBJ01	TCRBJ01-01	01				2	4	8	0	3	1	36	51	54	58	62	1	In	VDJ
CTGAAGATCCGGTCCACAAAGCTGGAGGACTCAGCCATGTACTTCTGTGCCAGCAAGGATGTCAACACTGAAGCTTTCTTTGGACAA	CASKDVNTEAFF	1	1.3959461723155955E-5	36	TCRBV02-01	TCRBV02	TCRBV02-01				01,03					TCRBD01,TCRBD02	TCRBD01-01,TCRBD02-01		TCRBJ01-01*01	TCRBJ01	TCRBJ01-01	01				7	4	1	8	1	2	45	55	56	59	63	1	In	VDJ
GCAGAGCTTGAGGACTCGGCCGTGTATCTCTGTGCCAGCAGCTTAATTGTGGAAGGTCGGACTAATGAAAAACTGTTTTTTGGCAGT	CASSLIVEGRTNEKLFF	3	4.187838516946787E-5	51	TCRBV11	TCRBV11				TCRBV11-02,TCRBV11-03						TCRBD01,TCRBD02	TCRBD01-01,TCRBD02-01		TCRBJ01-04*01	TCRBJ01	TCRBJ01-04	01				2	7	1	8	5	2	30	45	50	53	60	3	In	VDJ
TCCAGCGCACAGAGCAGGGGGACTCGGCCATGTATCTCTGTGCCAGCAGCTTTACAGGGTGGGGGTCAGCCCCAGCATTTTGGTGAT		3	4.187838516946787E-5	43	TCRBV07-09*01	TCRBV07	TCRBV07-09	01				TCRBD01-01*01	TCRBD01	TCRBD01-01	01				TCRBJ01-05*01	TCRBJ01	TCRBJ01-05	01				3	6	3	3	1	6	38	52	53	59	65	3	Out	VDJ
GAGTCCGCCAGCACCAACCAGACATCTATGTACCTCTGTGCCAGCAGACCTCCACAGGGTCGGGGTCAGCCCCAGCATTTTGGTGAT	CASRPPQGRGQPQHF	1	1.3959461723155955E-5	45	TCRBV28-01*01	TCRBV28	TCRBV28-01	01				TCRBD01-01*01	TCRBD01	TCRBD01-01	01				TCRBJ01-05*01	TCRBJ01	TCRBJ01-05	01				6	6	3	3	6	6	36	47	53	59	65	1	In	VDJ
GAGTCGCCCAGCCCCAACCAGACCTCTCTGTACTTCTGTGCCAGCAGCTCCGGGACAGGGGATGATCAGCCCCAGCATTTTGGTGAT	CASSSGTGDDQPQHF	2	2.791892344631191E-5	45	TCRBV27-01*01	TCRBV27	TCRBV27-01	01				TCRBD01-01*01	TCRBD01	TCRBD01-01	01				TCRBJ01-05*01	TCRBJ01	TCRBJ01-05	01				6	3	0	2	4	5	36	47	51	61	64	2	In	VDJ
CAGCAGGTAGTGCGAGGAGATTCGGCAGCTTATTTCTGTGCCAGCTCACGGGCAGGGGGGTTTAATCAGCCCCAGCATTTTGGTGAT	CASSRAGGFNQPQHF	3	4.187838516946787E-5	45	TCRBV18-01*01	TCRBV18	TCRBV18-01	01				TCRBD01-01*01	TCRBD01	TCRBD01-01	01				TCRBJ01-05*01	TCRBJ01	TCRBJ01-05	01				4	4	4	1	3	4	36	49	52	59	63	3	In	VDJ
TCCTTGGAGCTGGGGGACTCAGCCCTGTACTTCTGTGCCAGCAGCTTAACCCAGGGGGCTTTCAATCAGCCCCAGCATTTTGGTGAT	CASSLTQGAFNQPQHF	2	2.791892344631191E-5	48	TCRBV13-01*01	TCRBV13	TCRBV13-01	01				TCRBD01-01*01	TCRBD01	TCRBD01-01	01				TCRBJ01-05*01	TCRBJ01	TCRBJ01-05	01				2	3	4	0	3	3	33	48	51	59	62	2	In	VDJ
CCTTGGAGCTGGGGGACTCGGCCCTTTATCTTTGCGCCAGCAGACAGACACCTCCTGCGGGGCAATCAGCCCCAGCATTTTGGTGAT		2	2.791892344631191E-5	49	TCRBV05-01*01	TCRBV05	TCRBV05-01	01				TCRBD02-01	TCRBD02	TCRBD02-01				01,02	TCRBJ01-05*01	TCRBJ01	TCRBJ01-05	01				5	0	7	4	13	2	32	43	56	-1	61	2	Out	VDJ
GAGTCCGCCAGCACCAACCAGACATCTATGTACCTCTGTGCCAGCAGTTATTGGAGGCTCGGCAATCAGCCCCAGCATTTTGGTGAT	CASSYWRLGNQPQHF	3	4.187838516946787E-5	45	TCRBV28-01*01	TCRBV28	TCRBV28-01	01				TCRBD02-01*02	TCRBD02	TCRBD02-01	02				TCRBJ01-05*01	TCRBJ01	TCRBJ01-05	01				4	4	10	1	3	2	36	49	52	57	61	3	In	VDJ
ATGTGAACGCCTTGTTGCTGGGGGACTCGGCCCTCTATCTCTGTGCCAGCAGCTTGGCGCAGCAATCAGCCCCAGCATTTTGGTGAT		1	1.3959461723155955E-5	40	TCRBV05-06*01	TCRBV05	TCRBV05-06	01								TCRBD01,TCRBD02	TCRBD01-01,TCRBD02-01		TCRBJ01-05*01	TCRBJ01	TCRBJ01-05	01				0	0	10	0	1	1	41	57	58	-1	60	1	Out	VDJ
CAGCCCTCAGAACCCAGGGACTCAGCTGTGTACTTCTGTGCCAGCAGGCCCGGCGGGAAATCGCGGCAGCCCCAGCATTTTGGTGAT	CASRPGGKSRQPQHF	2	2.791892344631191E-5	45	TCRBV12	TCRBV12				TCRBV12-03/12-04,TCRBV12-04		TCRBD02-01*02	TCRBD02	TCRBD02-01	02				TCRBJ01-05*01	TCRBJ01	TCRBJ01-05	01				6	8	7	3	5	7	36	47	52	58	66	2	In	VDJ
CACACCCTGCAGCCAGAAGACTCGGCCCTGTATCTCTGCGCCAGCAGCCAAGATAGGGGACTTGAACAGCCCCAGCATTTTGGTGAT	CASSQDRGLEQPQHF	2	2.791892344631191E-5	45	TCRBV04-03*01	TCRBV04	TCRBV04-03	01				TCRBD02-01	TCRBD02	TCRBD02-01				01,02	TCRBJ01-05*01	TCRBJ01	TCRBJ01-05	01				0	4	0	10	3	7	36	53	56	62	66	2	In	VDJ
CACATCAATTCCCTGGAGCTTGGTGACTCTGCTGTGTATTTCTGTGCCAGCAGCCCTGAAGCCTCCTATGGCTACACCTTCGGTTCG	CASSPEASYGYTF	1	1.3959461723155955E-5	39	TCRBV03-01/03-02*01	TCRBV03	TCRBV03-01/03-02	01				TCRBD02-01	TCRBD02	TCRBD02-01				01,02	TCRBJ01-02*01	TCRBJ01	TCRBJ01-02	01				4	3	6	7	4	4	42	55	59	62	65	1	In	VDJ
ATGTGAACGCCTTGTTGCTGGGGGACTCGGCCCTCTATCTCTGTGCCAGCAGCTTTCCAGGGGACCTATGGCTACACCTTCGGTTCG		1	1.3959461723155955E-5	40	TCRBV05-06*01	TCRBV05	TCRBV05-06	01				TCRBD01-01*01	TCRBD01	TCRBD01-01	01				TCRBJ01-02*01	TCRBJ01	TCRBJ01-02	01				2	2	4	2	2	4	41	55	57	63	65	1	Out	VDJ
ATCCAGCGCACAGAGCAGGAGGACTCGGCCGTGTATCTCTGTGCCAGCAGCTTACGAGGGGGCGACTATGGCTACACCTTCGGTTCG	CASSLRGGDYGYTF	2	2.791892344631191E-5	42	TCRBV07-02	TCRBV07	TCRBV07-02				01,02	TCRBD01-01*01	TCRBD01	TCRBD01-01	01				TCRBJ01-02*01	TCRBJ01	TCRBJ01-02	01				2	1	5	0	2	3	39	54	56	63	64	2	In	VDJ
ATCCAGCCCTCAGAACCCAGGGACTCAGCTGTGTATTTTTGTGCTAGTGGTCGGGACAGGGGCCACTATGGCTACACCTTCGGTTCG	CASGRDRGHYGYTF	1	1.3959461723155955E-5	42	TCRBV12-05*01	TCRBV12	TCRBV12-05	01				TCRBD01-01*01	TCRBD01	TCRBD01-01	01				TCRBJ01-02*01	TCRBJ01	TCRBJ01-02	01				5	2	0	2	1	3	39	51	52	62	64	1	In	VDJ
GCACCTTGGAGCTGGGGGACTCGGCCCTTTATCTTTGCGCCAGCAGCTTATGACAGGAAACCTAACTATGGCTACACCTTCGGTTCG		1	1.3959461723155955E-5	46	TCRBV05-01*01	TCRBV05	TCRBV05-01	01				TCRBD01-01*01	TCRBD01	TCRBD01-01	01				TCRBJ01-02*01	TCRBJ01	TCRBJ01-02	01				2	4	2	4	2	0	35	49	51	57	61	1	Out	VDJ
AATGTGAACGCCTTGTTGCTGGGGGACTCGGCCCTCTATCTCTGTGCCAGCAGGGATACAGGGAACTATGGCTACACCTTCGGTTCG	CASRDTGNYGYTF	1	1.3959461723155955E-5	39	TCRBV05-06*01	TCRBV05	TCRBV05-06	01				TCRBD01-01*01	TCRBD01	TCRBD01-01	01				TCRBJ01-02*01	TCRBJ01	TCRBJ01-02	01				5	0	3	3	4	2	42	53	57	-1	63	1	In	VDJ
GTGAACGCCTTGGAGCTGGAGGACTCGGCCCTGTATCTCTGTGCCAGCAGCTCTGGGGGCAGGAACTATGGCTACACCTTCGGTTCG	CASSSGGRNYGYTF	1	1.3959461723155955E-5	42	TCRBV05-08*01	TCRBV05	TCRBV05-08	01				TCRBD01-01*01	TCRBD01	TCRBD01-01	01				TCRBJ01-02*01	TCRBJ01	TCRBJ01-02	01				3	3	6	0	2	2	39	52	54	60	63	1	In	VDJ
CTGGAGTCCGCTACCAGCTCCCAGACATCTGTGTACTTCTGTGCCATCAGTGAGATGAGGGGCAACTATGGCTACACCTTCGGTTCG	CAISEMRGNYGYTF	1	1.3959461723155955E-5	42	TCRBV10-03*01	TCRBV10	TCRBV10-03	01								TCRBD01,TCRBD02	TCRBD01-01,TCRBD02-01		TCRBJ01-02*01	TCRBJ01	TCRBJ01-02	01				2	1	5	2	3	2	39	54	57	62	63	1	In	VDJ
CTGAGCTCTCTGGAGCTGGGGGACTCAGCTTTGTATTTCTGTGCCAGCAGCGTAGGGGAGGGCAACTATGGCTACACCTTCGGTTCG	CASSVGEGNYGYTF	1	1.3959461723155955E-5	42	TCRBV09-01*01	TCRBV09	TCRBV09-01	01				TCRBD02-01*02	TCRBD02	TCRBD02-01	02				TCRBJ01-02*01	TCRBJ01	TCRBJ01-02	01				0	1	9	0	0	2	39	-1	55	62	63	1	In	VDJ
TCCCTGGAGCTTGGTGACTCTGCTGTGTATTTCTGTGCCAGCAGCCAAGAAAGGGAACAGCGCAACTATGGCTACACCTTCGGTTCG	CASSQEREQRNYGYTF	3	4.187838516946787E-5	48	TCRBV03-01/03-02*01	TCRBV03	TCRBV03-01/03-02	01								TCRBD01,TCRBD02	TCRBD01-01,TCRBD02-01		TCRBJ01-02*01	TCRBJ01	TCRBJ01-02	01				0	7	0	8	2	2	33	50	52	56	63	3	In	VDJ
AAGATCCAGCCCTCAGAACCCAGGGACTCAGCTGTGTACTTCTGTGCCAGCAGTTCACGAGGGGGATATGGCTACACCTTCGGTTCG	CASSSRGGYGYTF	1	1.3959461723155955E-5	39	TCRBV12-03/12-04*01	TCRBV12	TCRBV12-03/12-04	01				TCRBD01-01*01	TCRBD01	TCRBD01-01	01				TCRBJ01-02*01	TCRBJ01	TCRBJ01-02	01				4	1	5	1	4	5	42	55	59	65	66	1	In	VDJ
TGGAGTCCGCTACCAGCTCCCAGACATCTGTGTACTTCTGTGCCATCAGTGCCCCCTTGGGGGCGGGATGGCTACACCTTCGGTTCG		1	1.3959461723155955E-5	43	TCRBV10-03*01	TCRBV10	TCRBV10-03	01				TCRBD01-01*01	TCRBD01	TCRBD01-01	01				TCRBJ01-02*01	TCRBJ01	TCRBJ01-02	01				4	3	6	0	7	6	38	51	58	64	67	1	Out	VDJ
AATGTGAACGCCTTGTTGCTGGGGGACTCGGCCCTCTATCTCTGTGCCAGCAGCCTGGACACAGTTGGGGGCTACACCTTCGGTTCG	CASSLDTVGGYTF	1	1.3959461723155955E-5	39	TCRBV05-06*01	TCRBV05	TCRBV05-06	01				TCRBD01-01*01	TCRBD01	TCRBD01-01	01				TCRBJ01-02*01	TCRBJ01	TCRBJ01-02	01				0	5	3	5	2	8	42	58	60	64	69	1	In	VDJ
CTGAAGATCCGGTCCACAAAGCTGGAGGACTCAGCCATGTACTTCTGTGCCAGCAGTGATAGGTGGGGCGGCTACACCTTCGGTTCG	CASSDRWGGYTF	1	1.3959461723155955E-5	36	TCRBV02-01	TCRBV02	TCRBV02-01				01,03	TCRBD01-01*01	TCRBD01	TCRBD01-01	01				TCRBJ01-02*01	TCRBJ01	TCRBJ01-02	01				3	0	7	0	5	8	45	59	64	-1	69	1	In	VDJ
AAGGTGCAGCCTGCAGAACTGGAGGATTCTGGAGTTTATTTCTGTGCCAGCAGCCCAAGGGGGGAAGGAGGCTACACCTTCGGTTCG	CASSPRGEGGYTF	1	1.3959461723155955E-5	39	TCRBV14-01*01	TCRBV14	TCRBV14-01	01								TCRBD01,TCRBD02	TCRBD01-01,TCRBD02-01		TCRBJ01-02*01	TCRBJ01	TCRBJ01-02	01				4	6	5	1	2	8	42	55	57	63	69	1	In	VDJ
CACCTACACGCCCTGCAGCCAGAAGACTCAGCCCTGTATCTCTGCGCCAGCAGACGGACAGGGGGGAGAGGCTACACCTTCGGTTCG	CASRRTGGRGYTF	1	1.3959461723155955E-5	39	TCRBV04-01*01	TCRBV04	TCRBV04-01	01				TCRBD01-01*01	TCRBD01	TCRBD01-01	01				TCRBJ01-02*01	TCRBJ01	TCRBJ01-02	01				6	4	1	1	2	8	42	53	55	65	69	1	In	VDJ
TCCCTAGAGTCTGCCATCCCCAACCAGACAGCTCTTTACTTCTGTGCCACCAGCACCACAGTGGGGGAAGGCTACACCTTCGGTTCG	CATSTTVGEGYTF	1	1.3959461723155955E-5	39	TCRBV24-01*01	TCRBV24	TCRBV24-01	01								TCRBD01,TCRBD02	TCRBD01-01,TCRBD02-01		TCRBJ01-02*01	TCRBJ01	TCRBJ01-02	01				7	2	6	1	9	8	42	53	62	67	69	1	In	VDJ
CTGATCCTGGAGTCGCCCAGCCCCAACCAGACCTCTCTGTACTTCTGTGCCAGCAGGACGCGACAAATCGGATACACCTTCGGTTCG	CASRTRQIGYTF	1	1.3959461723155955E-5	36	TCRBV27-01*01	TCRBV27	TCRBV27-01	01				TCRBD01-01*01	TCRBD01	TCRBD01-01	01				TCRBJ01-02*01	TCRBJ01	TCRBJ01-02	01				6	7	2	6	5	11	45	56	61	65	72	1	In	VDJ
ATCCGGTCCACAAAGCTGGAGGACTCAGCCATGTACTTCTGTGCCAGCAGTAATCCGGGACTAGCATCGGAGCAGTACTTCGGGCCG	CASSNPGLASEQYF	1	1.3959461723155955E-5	42	TCRBV02-01	TCRBV02	TCRBV02-01				01,03	TCRBD02-01	TCRBD02	TCRBD02-01				01,02	TCRBJ02-07*01	TCRBJ02	TCRBJ02-07	01				5	4	0	7	5	7	39	51	56	65	69	1	In	VDJ
ATCCAGCCCTCAGAACCCAGGGACTCAGCTGTGTACTTCTGTGCCAGCAGTTTGACGGGGGGGCCTCAGGAGCAGTACTTCGGGCCG	CASSLTGGPQEQYF	1	1.3959461723155955E-5	42	TCRBV12	TCRBV12				TCRBV12-03/12-04,TCRBV12-04		TCRBD02-01*01	TCRBD02	TCRBD02-01	01				TCRBJ02-07*01	TCRBJ02	TCRBJ02-07	01				3	6	8	0	2	7	39	53	55	63	69	1	In	VDJ
CTACACACCCTGCAGCCAGAAGACTCGGCCCTGTATCTCTGCGCCAGCAGCCCAGCGGTTAGGGTGGGCGAGCAGTACTTCGGGCCG	CASSPAVRVGEQYF	1	1.3959461723155955E-5	42	TCRBV04-03*01	TCRBV04	TCRBV04-03	01				TCRBD02-01	TCRBD02	TCRBD02-01				01,02	TCRBJ02-07*01	TCRBJ02	TCRBJ02-07	01				4	10	6	5	1	6	39	52	53	58	68	1	In	VDJ
CTGGAGTCTGCTGCCTCCTCCCAGACATCTGTATATTTCTGCGCCAGCAGCGCCCGACGGACGGGTTACGAGCAGTACTTCGGGCCG	CASSARRTGYEQYF	2	2.791892344631191E-5	42	TCRBV10-01*01	TCRBV10	TCRBV10-01	01								TCRBD01,TCRBD02	TCRBD01-01,TCRBD02-01		TCRBJ02-07*01	TCRBJ02	TCRBJ02-07	01				6	4	1	7	8	4	39	50	58	62	66	2	In	VDJ
ATCCAGCCCTCAGAACCCAGGGACTCAGCTGTGTACTTCTGTGCCAGCAGTCAACAGGGGCTTCGGTACGAGCAGTACTTCGGGCCG	CASSQQGLRYEQYF	1	1.3959461723155955E-5	42	TCRBV12	TCRBV12				TCRBV12-03/12-04,TCRBV12-04		TCRBD01-01*01	TCRBD01	TCRBD01-01	01				TCRBJ02-07*01	TCRBJ02	TCRBJ02-07	01				5	6	3	2	2	4	39	51	53	60	66	1	In	VDJ
GAGCTTGGTGACTCTGCTGTGTATTTCTGTGCCAGCAGCCAAGAAGGTTTGGTGGGCAGGTCGGTCTACGAGCAGTACTTCGGGCCG	CASSQEGLVGRSVYEQYF	1	1.3959461723155955E-5	54	TCRBV03-01/03-02*01	TCRBV03	TCRBV03-01/03-02	01				TCRBD01-01*01	TCRBD01	TCRBD01-01	01				TCRBJ02-07*01	TCRBJ02	TCRBJ02-07	01				0	5	4	4	12	3	27	44	56	60	65	1	In	VDJ
AAGATCCAGCCTGCAGAGCTTGAGGACTCGGCCGTGTATCTCTGTGCCAGCAGCCGGGCGGGAGTCTACGAGCAGTACTTCGGGCCG	CASSRAGVYEQYF	1	1.3959461723155955E-5	39	TCRBV11	TCRBV11				TCRBV11-02,TCRBV11-03		TCRBD02-01*02	TCRBD02	TCRBD02-01	02				TCRBJ02-07*01	TCRBJ02	TCRBJ02-07	01				5	1	7	2	3	3	42	54	57	64	65	1	In	VDJ
GTGACATCGGCCCAAAAGAACCCGACAGCTTTCTATCTCTGTGCCAGTAGTCCGACAGGGGGCATCTACGAGCAGTACTTCGGGCCG	CASSPTGGIYEQYF	4	5.583784689262382E-5	42	TCRBV19-01*01	TCRBV19	TCRBV19-01	01				TCRBD01-01*01	TCRBD01	TCRBD01-01	01				TCRBJ02-07*01	TCRBJ02	TCRBJ02-07	01				5	2	2	0	2	3	39	51	53	63	65	4	In	VDJ
AACGCCTTGTTGCTGGGGGACTCGGCCCTCTATCTCTGTGCCAGCAGCTTGGGGCCGACAGGGAGCTACGAGCAGTACTTCGGGCCG	CASSLGPTGSYEQYF	1	1.3959461723155955E-5	45	TCRBV05-06*01	TCRBV05	TCRBV05-06	01				TCRBD01-01*01	TCRBD01	TCRBD01-01	01				TCRBJ02-07*01	TCRBJ02	TCRBJ02-07	01				0	2	2	3	4	3	36	52	56	63	65	1	In	VDJ
CCAGTCCACGGAGTCAGGGGACACAGCACTGTATTTCTGTGCCAGCAGCAAAGGTCCCATTCTTCCTACGAGCAGTACTTCGGGCCG		1	1.3959461723155955E-5	44	TCRBV21-01*01	TCRBV21	TCRBV21-01	01								TCRBD01,TCRBD02	TCRBD01-01,TCRBD02-01		TCRBJ02-07*01	TCRBJ02	TCRBJ02-07	01				1	4	4	6	4	1	37	53	57	59	63	1	Out	VDJ
AAGATCCAGCCTGCAGAGCTTGAGGACTCGGCCGTGTATCTCTGTGCCAGCAGCTTAGGGTTCTCCTACGAGCAGTACTTCGGGCCG	CASSLGFSYEQYF	1	1.3959461723155955E-5	39	TCRBV11	TCRBV11				TCRBV11-02,TCRBV11-03						TCRBD01,TCRBD02	TCRBD01-01,TCRBD02-01		TCRBJ02-07*01	TCRBJ02	TCRBJ02-07	01				1	2	0	10	0	0	42	-1	58	60	62	1	In	VDJ
CGCACAGAGCAGGAGGACTCGGCCGTGTATCTCTGTGCCAGCAGCTTAGCTCGCGGGGGGCTCTCCTACGAGCAGTACTTCGGGCCG	CASSLARGGLSYEQYF	1	1.3959461723155955E-5	48	TCRBV07-02	TCRBV07	TCRBV07-02				01,02	TCRBD02-01*01	TCRBD02	TCRBD02-01	01				TCRBJ02-07*01	TCRBJ02	TCRBJ02-07	01				0	2	7	1	2	0	33	50	52	60	62	1	In	VDJ
AGCCCTCAGAACCCAGGGACTCAGCTGTGTACTTCTGTGCCAGCAGTATGAAGGGACGCGAGCTCCTACGAGCAGTACTTCGGGCCG		1	1.3959461723155955E-5	46	TCRBV12	TCRBV12				TCRBV12-03/12-04,TCRBV12-04						TCRBD01,TCRBD02	TCRBD01-01,TCRBD02-01		TCRBJ02-07*01	TCRBJ02	TCRBJ02-07	01				5	5	0	7	5	0	35	47	52	57	62	1	Out	VDJ
ACAGTGACCAGTGCCCATCCTGAAGACAGCAGCTTCTACATCTGCAGTGCTAAAGGACAGTCCTCCTACGAGCAGTACTTCGGGCCG	CSAKGQSSYEQYF	1	1.3959461723155955E-5	39	TCRBV20	TCRBV20				TCRBV20-01,TCRBV20-or09_02		TCRBD01-01*01	TCRBD01	TCRBD01-01	01				TCRBJ02-07*01	TCRBJ02	TCRBJ02-07	01				4	2	1	5	2	0	42	52	54	60	62	1	In	VDJ
GTGAGCACCTTGGAGCTGGGGGACTCGGCCCTTTATCTTTGCGCCAGCACCCGGACGACAGGATCCTACGAGCAGTACTTCGGGCCG	CASTRTTGSYEQYF	1	1.3959461723155955E-5	42	TCRBV05-01*01	TCRBV05	TCRBV05-01	01				TCRBD01-01*01	TCRBD01	TCRBD01-01	01				TCRBJ02-07*01	TCRBJ02	TCRBJ02-07	01				6	1	2	4	7	1	39	49	56	62	63	1	In	VDJ
CACACCCTGCAGCCAGAAGACTCGGCCCTGTATCTCTGTGCCAGCAGCCAAGAGGGGGGAATACCCTACGAGCAGTACTTCGGGCCG	CASSQEGGIPYEQYF	1	1.3959461723155955E-5	45	TCRBV04-02*01	TCRBV04	TCRBV04-02	01				TCRBD02-01*01	TCRBD02	TCRBD02-01	01				TCRBJ02-07*01	TCRBJ02	TCRBJ02-07	01				0	5	9	1	0	2	36	-1	53	59	64	1	In	VDJ
CTACACACCCTGCAGCCAGAAGACTCGGCCCTGTATCTCTGTGCCAGCAGCCAAGGAACTCCACCCTACGAGCAGTACTTCGGGCCG	CASSQGTPPYEQYF	1	1.3959461723155955E-5	42	TCRBV04-02*01	TCRBV04	TCRBV04-02	01				TCRBD02-01	TCRBD02	TCRBD02-01				01,02	TCRBJ02-07*01	TCRBJ02	TCRBJ02-07	01				1	4	3	10	2	2	39	55	57	60	64	1	In	VDJ
CTGAGCTCTCTGGAGCTGGGGGACTCAGCTTTGTATTTCTGTGCCAGCAGCGTAGCCCAGGGTACCTACGAGCAGTACTTCGGGCCG	CASSVAQGTYEQYF	1	1.3959461723155955E-5	42	TCRBV09-01*01	TCRBV09	TCRBV09-01	01				TCRBD01-01*01	TCRBD01	TCRBD01-01	01				TCRBJ02-07*01	TCRBJ02	TCRBJ02-07	01				0	2	4	3	2	2	39	55	57	62	64	1	In	VDJ
AGTGCCTTGGAGCTGGGGGACTCGGCCCTGTATCTCTGTGCCAGAAGCTTGCTCTAGCGGGGTAACTACGAGCAGTACTTCGGGCCG	CARSLL*RGNYEQYF	1	1.3959461723155955E-5	45	TCRBV05-03	TCRBV05	TCRBV05-03				01,02	TCRBD02-01*01	TCRBD02	TCRBD02-01	01				TCRBJ02-07*01	TCRBJ02	TCRBJ02-07	01				1	3	4	3	2	3	36	51	53	62	65	1	Stop	VDJ
CTCACTGTGACATCGGCCCAAAAGAACCCGACAGCTTTCTATCTCTGTGCCAGTAGGAGCTTCGGCCACGAGCAGTACTTCGGGCCG	CASRSFGHEQYF	1	1.3959461723155955E-5	36	TCRBV19-01*01	TCRBV19	TCRBV19-01	01								TCRBD01,TCRBD02	TCRBD01-01,TCRBD02-01		TCRBJ02-07*01	TCRBJ02	TCRBJ02-07	01				6	1	9	0	7	5	45	56	63	66	67	1	In	VDJ
ACACGCCCTGCAGCCAGAAGACTCAGCCCTGTATCTCTGCGCCAGCAGCCAAGGGGGACAGGGTACAACGAGCAGTACTTCGGGCCG		1	1.3959461723155955E-5	44	TCRBV04-01*01	TCRBV04	TCRBV04-01	01				TCRBD01-01*01	TCRBD01	TCRBD01-01	01				TCRBJ02-07*01	TCRBJ02	TCRBJ02-07	01				1	4	0	3	1	5	37	53	54	63	67	1	Out	VDJ
NNNNNNNNNNNNCTTGGAGATCCAGTCCACGGAGTCAGGGGACACAGCACTGTATTTCTGTGCCAGCATCAACCTCTTTCCGGGCCG		1	1.3959461723155955E-5	23	TCRBV21-01*01	TCRBV21	TCRBV21-01	01				TCRBD02-01	TCRBD02	TCRBD02-01				01,02	TCRBJ02-07	TCRBJ02	TCRBJ02-07				01,02	3	5	4	10	1	18	58	72	73	75	80	1	Out	VDJ
TCCGCCAGCACCAACCAGACATCTATGTACCTCTGTGCCAGCGCCTGGGGAGGCGGGTACTCTGGAAACACCATATATTTTGGAGAG	CASAWGGGYSGNTIYF	7	9.771623206209168E-5	48	TCRBV28-01*01	TCRBV28	TCRBV28-01	01				TCRBD02-01*02	TCRBD02	TCRBD02-01	02				TCRBJ01-03*01	TCRBJ01	TCRBJ01-03	01				8	6	9	1	5	0	33	42	47	53	59	7	In	VDJ
CCTGAAGACAGCAGCTTCTACATCTGCAGTGCTAGACCTCCCGGCAGGGACAGACCCTACTCTGGAAACACCATATATTTTGGAGAG	CSARPPGRDRPYSGNTIYF	5	6.979730861577978E-5	57	TCRBV20	TCRBV20				TCRBV20-01,TCRBV20-or09_02		TCRBD01-01*01	TCRBD01	TCRBD01-01	01				TCRBJ01-03*01	TCRBJ01	TCRBJ01-03	01				2	6	0	5	10	0	24	36	46	53	59	5	In	VDJ
GCCTTGTTGCTGGGGGACTCGGCCCTGTATCTCTGTGCCAGCAGCTTCGGACTTGACAGGGCTGGAAACACCATATATTTTGGAGAG	CASSFGLDRAGNTIYF	1	1.3959461723155955E-5	48	TCRBV05-05*01	TCRBV05	TCRBV05-05	01				TCRBD01-01*01	TCRBD01	TCRBD01-01	01				TCRBJ01-03*01	TCRBJ01	TCRBJ01-03	01				2	0	2	3	7	2	33	47	54	-1	61	1	In	VDJ
CATCGGCCCAAAAGAACCCGACAGCTTTCTATCTCTGTGCCAGTAGTAGTGCGCAGGGCGCCTGGAAACACCATATATTTTGGAGAG		1	1.3959461723155955E-5	46	TCRBV19-01*01	TCRBV19	TCRBV19-01	01				TCRBD01-01*01	TCRBD01	TCRBD01-01	01				TCRBJ01-03*01	TCRBJ01	TCRBJ01-03	01				4	3	4	3	5	2	35	48	53	58	61	1	Out	VDJ
TCAGAACCCAGGGACTCAGCTGTGTACTTCTGTGCCAGCAGTTTGAAGGCGGGATCCTCTGGGGCCAACGTCCTGACTTTCGGGGCC	CASSLKAGSSGANVLTF	1	1.3959461723155955E-5	51	TCRBV12	TCRBV12				TCRBV12-03/12-04,TCRBV12-04		TCRBD02-01*02	TCRBD02	TCRBD02-01	02				TCRBJ02-06*01	TCRBJ02	TCRBJ02-06	01				3	2	7	3	4	0	30	44	48	54	56	1	In	VDJ
NNCTTGGAGATCCAGTCCACGGAGTCAGGGGACACAGCACTGTATTTCTGTGCCAGCAGCAAACAGGTGCCCCTCCACTTTGGGAAC	CASSKQVPLHF	1	1.3959461723155955E-5	33	TCRBV21-01*01	TCRBV21	TCRBV21-01	01				TCRBD01-01*01	TCRBD01	TCRBD01-01	01				TCRBJ01-06*02	TCRBJ01	TCRBJ01-06	02				2	2	4	4	0	13	48	-1	63	67	69	1	In	VDJ
CTGAGTTCTAAGAAGCTCCTTCTCAGTGACTCTGGCTTCTATCTCTGTGCCTCACAAATACCGGGTTCACCCCTCCACTTTGGGAAC	CASQIPGSPLHF	1	1.3959461723155955E-5	36	TCRBV30-01	TCRBV30	TCRBV30-01				01,05	TCRBD02-01	TCRBD02	TCRBD02-01				01,02	TCRBJ01-06*02	TCRBJ01	TCRBJ01-06	02				7	0	8	4	9	9	45	52	61	-1	65	1	In	VDJ
AGCACCTTGGAGCTGGGGGACTCGGCCCTTTATCTTTGCGCCAGCAGACCGACAGGAGGGGGCGATTCACCCCTCCACTTTGGGAAC	CASRPTGGGDSPLHF	1	1.3959461723155955E-5	45	TCRBV05-01*01	TCRBV05	TCRBV05-01	01				TCRBD01-01*01	TCRBD01	TCRBD01-01	01				TCRBJ01-06*02	TCRBJ01	TCRBJ01-06	02				5	1	5	0	9	8	36	47	56	63	64	1	In	VDJ
CCAGCCCCAACCAGACCTCTCTGTACTTCTGTGCCAGCCGTCCTCCTGGACAGGCGCTTGGGTAATTCACCCCTCCACTTTGGGAAC		1	1.3959461723155955E-5	52	TCRBV27-01*01	TCRBV27	TCRBV27-01	01				TCRBD01-01*01	TCRBD01	TCRBD01-01	01				TCRBJ01-06*02	TCRBJ01	TCRBJ01-06	02				8	8	1	4	9	6	29	38	47	54	62	1	Out	VDJ
AATGTGAACGCCTTGGAGCTGGACGACTCGGCCCTGTATCTCTGTGCCAGCAGCTTGGCCCATAATTCACCCCTCCACTTTGGGAAC	CASSLAHNSPLHF	1	1.3959461723155955E-5	39	TCRBV05-04*01	TCRBV05	TCRBV05-04	01											TCRBJ01-06*02	TCRBJ01	TCRBJ01-06	02				0	3	0	0	0	5	42	-1	-1	58	61	1	In	VJ
ACAGTGACCAGTGCCCATCCTGAAGACAGCAGCTTCTACATCTGCAGTGCTTGGCGGGACACAAATTCACCCCTCCACTTTGGGAAC	CSAWRDTNSPLHF	1	1.3959461723155955E-5	39	TCRBV20	TCRBV20				TCRBV20-01,TCRBV20-or09_02						TCRBD01,TCRBD02	TCRBD01-01,TCRBD02-01		TCRBJ01-06*02	TCRBJ01	TCRBJ01-06	02				5	2	0	6	4	7	42	51	55	61	63	1	In	VDJ
TCCAGCCTGCAGAGCAGGGGGACTCGGCCGTGTATGTCTGTGCAAGTCGCCTAGAGGACAGGGATGACACCCCTCCACTTTGGGAAC		1	1.3959461723155955E-5	43	TCRBV12-02*01	TCRBV12	TCRBV12-02	01				TCRBD01-01*01	TCRBD01	TCRBD01-01	01				TCRBJ01-06*02	TCRBJ01	TCRBJ01-06	02				1	4	1	3	1	11	38	54	55	63	67	1	Out	VDJ
CACCTACACACCCTGCAGCCAGAAGACTCGGCCCTGTATCTCTGTGCCAGCAGCCAAGATATTTCGACAGGGGCCCAATTTGGGAAC	CASSQDISTGAQF	2	2.791892344631191E-5	39	TCRBV04-02*01	TCRBV04	TCRBV04-02	01				TCRBD01-01*01	TCRBD01	TCRBD01-01	01				TCRBJ01-06*02	TCRBJ01	TCRBJ01-06	02				0	5	2	2	6	22	42	59	65	73	78	2	In	VDJ
AGCAACATGAGCCCTGAAGACAGCAGCATATATCTCTGCAGCGTGATCGGACTAGCGGGGCGAGACAATGAGCAGTTCTTCGGGCCA	CSVIGLAGRDNEQFF	5	6.979730861577978E-5	45	TCRBV29-01	TCRBV29	TCRBV29-01				01,02	TCRBD02-01*01	TCRBD02	TCRBD02-01	01				TCRBJ02-01*01	TCRBJ02	TCRBJ02-01	01				6	4	1	3	4	5	36	44	48	60	64	5	In	VDJ
CTACACACCCTGCAGCCAGAAGACTCGGCCCTGTATCTCTGCGCCAGCAGCCGTCTCGACGGCAACAATGAGCAGTTCTTCGGGCCA	CASSRLDGNNEQFF	3	4.187838516946787E-5	42	TCRBV04-03*01	TCRBV04	TCRBV04-03	01								TCRBD01,TCRBD02	TCRBD01-01,TCRBD02-01		TCRBJ02-01*01	TCRBJ02	TCRBJ02-01	01				4	4	2	7	5	5	39	52	57	60	64	3	In	VDJ
ACCAGTGCCCATCCTGAAGACAGCAGCTTCTACATCTGCAGTGCTAGAGATCTCGACAGGGGCACGATGGCCCAGTACTTCGGGCCA	CSARDLDRGTMAQYF	1	1.3959461723155955E-5	45	TCRBV20	TCRBV20				TCRBV20-01,TCRBV20-or09_02		TCRBD01-01*01	TCRBD01	TCRBD01-01	01				TCRBJ02-05*01	TCRBJ02	TCRBJ02-05	01				0	8	2	2	4	9	36	50	54	62	70	1	In	VDJ
TGGGGGACTCGGCCCTCTATCTCTGTGCCAGCAGCTTGTCACGACTGGCAGGGAACGCGGCCGTGGGAGACCCAGTACTTCGGGCCA		1	1.3959461723155955E-5	58	TCRBV05-06*01	TCRBV05	TCRBV05-06	01				TCRBD01-01*01	TCRBD01	TCRBD01-01	01				TCRBJ02-05*01	TCRBJ02	TCRBJ02-05	01				1	13	4	3	10	5	23	38	48	53	66	1	Out	VDJ
ATCCAGCCCTCAGAACCCAGGGACTCAGCTGTGTACTTCTGTGCCAGCAGTTCAACGACAGGTCAGGCTACGCAGTATTTTGGCCCA	CASSSTTGQATQYF	1	1.3959461723155955E-5	42	TCRBV12	TCRBV12				TCRBV12-03/12-04,TCRBV12-04		TCRBD01-01*01	TCRBD01	TCRBD01-01	01				TCRBJ02-03*01	TCRBJ02	TCRBJ02-03	01				4	6	2	4	4	8	39	52	56	62	68	1	In	VDJ
CTGGAGTCGCCCAGCCCCAACCAGACCTCTCTGTACTTCTGTGCCAGCAGTTACGGGGGAGGCACAGATACGCAGTATTTTGGCCCA	CASSYGGGTDTQYF	3	4.187838516946787E-5	42	TCRBV27-01*01	TCRBV27	TCRBV27-01	01				TCRBD02-01*01	TCRBD02	TCRBD02-01	01				TCRBJ02-03*01	TCRBJ02	TCRBJ02-03	01				4	2	8	2	1	1	39	52	53	59	61	3	In	VDJ
GTCGCCCAGCCCCAACCAGACCTCTCTGTACTTCTGTGCCAGCAGTTTACCGACTGCCCTAACACCGGGGAGCTGTTTTTTGGAGAA		2	2.791892344631191E-5	47	TCRBV27-01*01	TCRBV27	TCRBV27-01	01				TCRBD02-01	TCRBD02	TCRBD02-01				01,02	TCRBJ02-02*01	TCRBJ02	TCRBJ02-02	01				2	5	2	10	2	2	34	49	51	55	60	2	Out	VDJ
TTGGAGCTGGGGGACTCAGCCCTGTACTTCTGTGCCAGCAGCTCCACAGCCAAGACAGCGAACACCGGGGAGCTGTTTTTTGGAGAA	CASSSTAKTANTGELFF	2	2.791892344631191E-5	51	TCRBV13-01*01	TCRBV13	TCRBV13-01	01				TCRBD01-01*01	TCRBD01	TCRBD01-01	01				TCRBJ02-02*01	TCRBJ02	TCRBJ02-02	01				4	0	2	5	10	0	30	43	53	-1	58	2	In	VDJ
GTGAACGCCTTGGAGCTGGACGACTCGGCCCTGTATCTCTGTGCCAGCAGCCTTGAGGGGGACAGTCGGGAGCTGTTTTTTGGAGAA	CASSLEGDSRELFF	1	1.3959461723155955E-5	42	TCRBV05-04*01	TCRBV05	TCRBV05-04	01				TCRBD01-01*01	TCRBD01	TCRBD01-01	01				TCRBJ02-02*01	TCRBJ02	TCRBJ02-02	01				4	2	0	5	7	9	39	51	58	65	67	1	In	VDJ
ATTCTGGAGTCCGCCAGCACCAACCAGACATCTATGTACCTCTGTGCCAGCAGTTTATCTGGTGGCCCGAGGGCTTTCTTTGGACAA	CASSLSGGPRAFF	1	1.3959461723155955E-5	39	TCRBV28-01*01	TCRBV28	TCRBV28-01	01				TCRBD02-01*02	TCRBD02	TCRBD02-01	02				TCRBJ01-01*01	TCRBJ01	TCRBJ01-01	01				1	0	11	1	10	11	42	58	68	-1	72	1	In	VDJ
AGCTCTCTGGAGCTGGGGGACTCAGCTTTGTATTTCTGTGCCAGCAGCCCCCAGGTCCATACGACAGCTGAAGCTTTCTTTGGACAA	CASSPQVHTTAEAFF	2	2.791892344631191E-5	45	TCRBV09-01*01	TCRBV09	TCRBV09-01	01				TCRBD01-01*01	TCRBD01	TCRBD01-01	01				TCRBJ01-01*01	TCRBJ01	TCRBJ01-01	01				4	0	2	5	14	6	36	48	62	-1	67	2	In	VDJ
NNTGTCGGCTGCTCCCTCCCAGACATCTGTGTACTTCTGTGCCAGCAGTTACTCGTAAGGGGGGCGACTGAAGCTTTCTTTGGACAA		3	4.187838516946787E-5	44	TCRBV06-05*01	TCRBV06	TCRBV06-05	01								TCRBD01,TCRBD02	TCRBD01-01,TCRBD02-01		TCRBJ01-01*01	TCRBJ01	TCRBJ01-01	01				0	3	5	1	3	5	37	54	57	63	66	3	Out	VDJ
GTGACCAGTGCCCATCCTGAAGACAGCAGCTTCTACATCTGCAGTGCAGGGGGAGGGAGAGTGAACACTGAAGCTTTCTTTGGACAA	CSAGGGRVNTEAFF	1	1.3959461723155955E-5	42	TCRBV20	TCRBV20				TCRBV20-01,TCRBV20-or09_02		TCRBD02-01*02	TCRBD02	TCRBD02-01	02				TCRBJ01-01*01	TCRBJ01	TCRBJ01-01	01				6	4	9	0	3	0	39	47	50	57	61	1	In	VDJ
AACCTGAGCTCTCTGGAGCTGGGGGACTCAGCTTTGTATTTCTGTGCCAGCAGCGTTAGCATGAACACTGAAGCTTTCTTTGGACAA	CASSVSMNTEAFF	2	2.791892344631191E-5	39	TCRBV09-01*01	TCRBV09	TCRBV09-01	01				TCRBD02-01	TCRBD02	TCRBD02-01				01,02	TCRBJ01-01*01	TCRBJ01	TCRBJ01-01	01				2	1	5	7	0	0	42	-1	56	60	61	2	In	VDJ
ATCCAGCGCACAGAGCAGGAGGACTCGGCCGTGTATCTCTGTGCCAGCAGCCCATACGGGGGGAACACTGAAGCTTTCTTTGGACAA	CASSPYGGNTEAFF	2	2.791892344631191E-5	42	TCRBV07-02	TCRBV07	TCRBV07-02				01,02	TCRBD02-01*01	TCRBD02	TCRBD02-01	01				TCRBJ01-01*01	TCRBJ01	TCRBJ01-01	01				5	0	8	2	5	1	39	51	56	-1	62	2	In	VDJ
TCCAGCCTGCAGAGCTTGGGGACTCGGCCGTGTATCTCTGTGCCAGCAGCTTGGGGGCAGCAGAACACTGAAGCTTTCTTTGGACAA		1	1.3959461723155955E-5	43	TCRBV11-03*01	TCRBV11	TCRBV11-03	01				TCRBD01-01*01	TCRBD01	TCRBD01-01	01				TCRBJ01-01*01	TCRBJ01	TCRBJ01-01	01				3	4	6	0	0	1	38	-1	52	58	62	1	Out	VDJ
GTGACCAGTGCCCATCCTGAAGACAGCAGCTTCTACATCTGCAGTGCTAGTCGAGGGGGAGGAAACACTGAAGCTTTCTTTGGACAA	CSASRGGGNTEAFF	1	1.3959461723155955E-5	42	TCRBV20-01*04	TCRBV20	TCRBV20-01	04								TCRBD01,TCRBD02	TCRBD01-01,TCRBD02-01		TCRBJ01-01*01	TCRBJ01	TCRBJ01-01	01				2	4	5	1	2	2	39	51	53	59	63	1	In	VDJ
AATGTGAGCACCTTGGAGCTGGGGGACTCGGCCCTTTATCTTTGCGCCAGCAGCTTGGGAACAGTAACTGAAGCTTTCTTTGGACAA	CASSLGTVTEAFF	1	1.3959461723155955E-5	39	TCRBV05-01*01	TCRBV05	TCRBV05-01	01				TCRBD01-01*01	TCRBD01	TCRBD01-01	01				TCRBJ01-01*01	TCRBJ01	TCRBJ01-01	01				0	2	3	5	2	5	42	58	60	64	66	1	In	VDJ
AAGATCCAGCCCTCAGAACCCAGGGACTCAGCTGTGTACTTCTGTGCCAGCAGTTTAAAGAGCCGCGGAAAACTGTTTTTTGGCAGT	CASSLKSRGKLFF	1	1.3959461723155955E-5	39	TCRBV12-03/12-04*01	TCRBV12	TCRBV12-03/12-04	01				TCRBD02-01	TCRBD02	TCRBD02-01				01,02	TCRBJ01-04*01	TCRBJ01	TCRBJ01-04	01				2	0	7	5	7	10	42	57	64	-1	68	1	In	VDJ
GTGCAGCCTGCAGAACTGGAGGATTCTGGAGTTTATTTCTGTGCCAGTCGCGAGACAGGGGGCGCAGGAAAACTGTTTTTTGGCAGT	CASRETGGAGKLFF	1	1.3959461723155955E-5	42	TCRBV14-01*01	TCRBV14	TCRBV14-01	01				TCRBD01-01*01	TCRBD01	TCRBD01-01	01				TCRBJ01-04*01	TCRBJ01	TCRBJ01-04	01				9	5	2	0	6	10	39	47	53	63	68	1	In	VDJ
CTGCAGCCAGAAGACTCGGCCCTGTATCTCTGTGCCAGCAGCCAAGAGCCAGGGGGCAAGGTTGGTGAAAAACTGTTTTTTGGCAGT	CASSQEPGGKVGEKLFF	2	2.791892344631191E-5	51	TCRBV04-02*01	TCRBV04	TCRBV04-02	01				TCRBD01-01*01	TCRBD01	TCRBD01-01	01				TCRBJ01-04*01	TCRBJ01	TCRBJ01-04	01				0	8	4	0	2	7	30	47	49	57	65	2	In	VDJ
GAGTCCGCCAGCACCAACCAGACATCTATGTACCTCTGTGCCAGCAGTGGTCAGGGGGCGGGTAATGAAAAACTGTTTTTTGGCAGT	CASSGQGAGNEKLFF	1	1.3959461723155955E-5	45	TCRBV28-01*01	TCRBV28	TCRBV28-01	01				TCRBD01-01*01	TCRBD01	TCRBD01-01	01				TCRBJ01-04*01	TCRBJ01	TCRBJ01-04	01				5	3	4	0	3	4	36	48	51	59	62	1	In	VDJ
TGGAGTCGCCCAGCCCCAACCAGACCTCTCTGTACTTCTGTGCCGGCATTGGAAGGAGGGACTAATGAAAAACTGTTTTTTGGCAGT		2	2.791892344631191E-5	43	TCRBV27-01*01	TCRBV27	TCRBV27-01	01				TCRBD02-01*02	TCRBD02	TCRBD02-01	02				TCRBJ01-04*01	TCRBJ01	TCRBJ01-04	01				7	0	10	0	6	2	38	48	54	-1	60	2	Out	VDJ
AGGACCGGCAGTTCATCCTGAGTTCTAAGAAGCTCCTTCTCAGTGACTCTGGCTTCTATCTCTGCGACAGAAGATCAGATTGGCAGT		3	4.187838516946787E-5	19	TCRBV30-01	TCRBV30	TCRBV30-01				01,05	TCRBD01-01*01	TCRBD01	TCRBD01-01	01				TCRBJ01-04*01	TCRBJ01	TCRBJ01-04	01				12	9	2	5	1	21	62	64	65	70	79	3	Out	VDJ
AAGATCCAGCCCTCAGAACCCAGGGACTCAGCTGTGTACTTCTGTGCCAGCAGTTCCTCCGAACTGGGGGCCCAGCATTTTGGTGAT	CASSSSELGAQHF	2	2.791892344631191E-5	39	TCRBV12-03/12-04*01	TCRBV12	TCRBV12-03/12-04	01								TCRBD01,TCRBD02	TCRBD01-01,TCRBD02-01		TCRBJ01-05*01	TCRBJ01	TCRBJ01-05	01				4	0	6	1	10	11	42	55	65	-1	70	2	In	VDJ
CTGTCCCTAGAGTCTGCCATCCCCAACCAGACAGCTCTTTACTTCTGTGCCACCAGTGATTTGCTTGGTCCCCAGCATTTTGGTGAT	CATSDLLGPQHF	2	2.791892344631191E-5	36	TCRBV24-01*01	TCRBV24	TCRBV24-01	01								TCRBD01,TCRBD02	TCRBD01-01,TCRBD02-01		TCRBJ01-05*01	TCRBJ01	TCRBJ01-05	01				0	1	0	10	3	10	45	63	66	68	69	2	In	VDJ
GTGACCAGTGCCCATCCTGAAGACAGCAGCTTCTACATCTGCAGTGCTAGGGGATCGTGGGAGGCCGGGCCCCAGCATTTTGGTGAT	CSARGSWEAGPQHF	4	5.583784689262382E-5	42	TCRBV20	TCRBV20				TCRBV20-01,TCRBV20-or09_02		TCRBD02-01*02	TCRBD02	TCRBD02-01	02				TCRBJ01-05*01	TCRBJ01	TCRBJ01-05	01				3	4	9	1	8	9	39	50	58	64	68	4	In	VDJ
AACGCCTTGTTGCTGGGGGACTCGGCCCTGTATCTCTGTGCCAGCAGCCCTATTTGGAACACAGGTCCGCCCCAGCATTTTGGTGAT	CASSPIWNTGPPQHF	1	1.3959461723155955E-5	45	TCRBV05-05*01	TCRBV05	TCRBV05-05	01				TCRBD01-01*01	TCRBD01	TCRBD01-01	01				TCRBJ01-05*01	TCRBJ01	TCRBJ01-05	01				4	3	3	4	12	9	36	48	60	65	68	1	In	VDJ
AAGATCCAGCCCTCAGAACCCAGGGACTCAGCTGTGTACTTCTGTGCCAGCAGTTTAGTCTCAGCTCAGCCCCAGCATTTTGGTGAT	CASSLVSAQPQHF	2	2.791892344631191E-5	39	TCRBV12-03/12-04*01	TCRBV12	TCRBV12-03/12-04	01								TCRBD01,TCRBD02	TCRBD01-01,TCRBD02-01		TCRBJ01-05*01	TCRBJ01	TCRBJ01-05	01				1	1	4	5	3	6	42	58	61	64	65	2	In	VDJ
ACATCGGCCCAAAAGAACCCGACAGCTTTCTATCTCTGTGCCAGTAGCTATGCCGGGACAGATAATCAGCCCCAGCATTTTGGTGAT	CASSYAGTDNQPQHF	2	2.791892344631191E-5	45	TCRBV19-01*01	TCRBV19	TCRBV19-01	01				TCRBD01-01*01	TCRBD01	TCRBD01-01	01				TCRBJ01-05*01	TCRBJ01	TCRBJ01-05	01				6	2	0	5	7	4	36	47	54	61	63	2	In	VDJ
ACATCGGCCCAAAAGAACCCGACAGCTTTCTATCTCTGTGCCAGTAGGTCTGACAGGGGTCGGAATCAGCCCCAGCATTTTGGTGAT	CASRSDRGRNQPQHF	2	2.791892344631191E-5	45	TCRBV19-01*01	TCRBV19	TCRBV19-01	01				TCRBD01-01*01	TCRBD01	TCRBD01-01	01				TCRBJ01-05*01	TCRBJ01	TCRBJ01-05	01				6	4	2	2	4	4	36	47	51	59	63	2	In	VDJ
CACCTACACACCCTGCAGCCAGAAGACTCGGCCCTGTATCTCTGCGCCAGCAGCCAAGAAAGGAATCAGCCCCAGCATTTTGGTGAT	CASSQERNQPQHF	2	2.791892344631191E-5	39	TCRBV04-03*01	TCRBV04	TCRBV04-03	01								TCRBD01,TCRBD02	TCRBD01-01,TCRBD02-01		TCRBJ01-05*01	TCRBJ01	TCRBJ01-05	01				0	0	5	4	1	4	42	59	60	-1	63	2	In	VDJ
TCACCAGGCCTGGGGGACGCAGCCATGTACCTGTGTGCCACCAGCGCACAGGGGGCTGGAGGCAATCAGCCCCAGCATTTTGGTGAT	CATSAQGAGGNQPQHF	1	1.3959461723155955E-5	48	TCRBV15-01*02	TCRBV15	TCRBV15-01	02				TCRBD01-01*01	TCRBD01	TCRBD01-01	01				TCRBJ01-05*01	TCRBJ01	TCRBJ01-05	01				5	5	3	0	2	2	33	45	47	56	61	1	In	VDJ
TCACCAGGCCTGGGGGACGCAGCCATGTACCTGTGTGCCACCAGCCCAAGCGGGCTTGATAGCAATCAGCCCCAGCATTTTGGTGAT	CATSPSGLDSNQPQHF	1	1.3959461723155955E-5	48	TCRBV15-01*02	TCRBV15	TCRBV15-01	02				TCRBD02-01	TCRBD02	TCRBD02-01				01,02	TCRBJ01-05*01	TCRBJ01	TCRBJ01-05	01				5	5	6	4	3	0	33	45	48	54	59	1	In	VDJ
CAGCGCACAGAGCAGGAGGACTCGGCCGTGTATCTCTGTGCCAGCAGCTTACAGGGGATGAGCAATCAGCCCCAGCATTTTGGTGAT	CASSLQGMSNQPQHF	5	6.979730861577978E-5	45	TCRBV07-02	TCRBV07	TCRBV07-02				01,02	TCRBD01-01*01	TCRBD01	TCRBD01-01	01				TCRBJ01-05*01	TCRBJ01	TCRBJ01-05	01				2	3	4	2	0	1	36	-1	51	57	60	5	In	VDJ
CGGTCCACAAAGCTGGAGGACTCAGCCATGTACTTCTGTGCCAGCCAGAACCGGGAGGCGAGCAATCAGCCCCAGCATTTTGGTGAT	CASQNREASNQPQHF	2	2.791892344631191E-5	45	TCRBV02-01	TCRBV02	TCRBV02-01				01,03	TCRBD02-01*02	TCRBD02	TCRBD02-01	02				TCRBJ01-05*01	TCRBJ01	TCRBJ01-05	01				8	2	8	1	6	1	36	45	51	58	60	2	In	VDJ
TCCGCCAGCACCAACCAGACATCTATGTACCTCTGTGCCAGCAGTCCACCCGGACAGACACACAATCAGCCCCAGCATTTTGGTGAT	CASSPPGQTHNQPQHF	1	1.3959461723155955E-5	48	TCRBV28-01*01	TCRBV28	TCRBV28-01	01				TCRBD01-01*01	TCRBD01	TCRBD01-01	01				TCRBJ01-05*01	TCRBJ01	TCRBJ01-05	01				5	5	1	5	6	3	33	45	51	57	62	1	In	VDJ
TGAGATGAATGTGAGCACCTTGGAGCTGGGGGACTCGGCCCTTTATCTTTGCGCCAGGCTACAGGGGTTGGCTACACCTTCGGTTCG		1	1.3959461723155955E-5	32	TCRBV05-01*01	TCRBV05	TCRBV05-01	01				TCRBD01-01*01	TCRBD01	TCRBD01-01	01				TCRBJ01-02*01	TCRBJ01	TCRBJ01-02	01				8	1	3	2	3	7	49	57	60	67	68	1	Out	VDJ
CTGATTCTGGAGTCCGCCAGCACCAACCAGACATCTATGTACCTCTGTGCCAGCAGTTTGCTCTCGGGTGGCTACACCTTCGGTTCG	CASSLLSGGYTF	1	1.3959461723155955E-5	36	TCRBV28-01*01	TCRBV28	TCRBV28-01	01				TCRBD02-01	TCRBD02	TCRBD02-01				01,02	TCRBJ01-02*01	TCRBJ01	TCRBJ01-02	01				3	0	8	4	5	7	45	59	64	-1	68	1	In	VDJ
AAGATCCGGTCCACAAAGCTGGAGGACTCAGCCATGTACTTCTGTGCCAGCAGGAGGGAGGGGCTAGGTGGCTACACCTTCGGTTCG	CASRREGLGGYTF	1	1.3959461723155955E-5	39	TCRBV02-01	TCRBV02	TCRBV02-01				01,03	TCRBD02-01*02	TCRBD02	TCRBD02-01	02				TCRBJ01-02*01	TCRBJ01	TCRBJ01-02	01				6	6	9	0	2	7	42	53	55	62	68	1	In	VDJ
AGCACCTTGGAGCTGGGGGACTCGGCCCTTTATCTTTGCGCCAGCAGCGCGCGGGGGTTTTAGCGCTATGGCTACACCTTCGGTTCG	CASSARGF*RYGYTF	1	1.3959461723155955E-5	45	TCRBV05-01*01	TCRBV05	TCRBV05-01	01				TCRBD02-01*01	TCRBD02	TCRBD02-01	01				TCRBJ01-02*01	TCRBJ01	TCRBJ01-02	01				4	8	7	2	2	4	36	48	50	57	65	1	Stop	VDJ
GAGTCGCCCAGCCCCAACCAGACCTCTCTGTACTTCTGTGCCAGCAGCCCTAAGGGTTGGAAAACCTATGGCTACACCTTCGGTTCG	CASSPKGWKTYGYTF	1	1.3959461723155955E-5	45	TCRBV27-01*01	TCRBV27	TCRBV27-01	01								TCRBD01,TCRBD02	TCRBD01-01,TCRBD02-01		TCRBJ01-02*01	TCRBJ01	TCRBJ01-02	01				6	9	5	3	5	4	36	47	52	56	65	1	In	VDJ
CAGCCCTCAGAACCCAGGGACTCAGCTGTGTACTTCTGTGCCAGTTGGCCCGGGGGACAGGCCCACTATGGCTACACCTTCGGTTCG	CASWPGGQAHYGYTF	1	1.3959461723155955E-5	45	TCRBV12	TCRBV12				TCRBV12-03/12-04,TCRBV12-04		TCRBD01-01*01	TCRBD01	TCRBD01-01	01				TCRBJ01-02*01	TCRBJ01	TCRBJ01-02	01				9	3	0	4	9	3	36	44	53	61	64	1	In	VDJ
ACTGTGACATCGGCCCAAAAGAACCCGACAGCTTTCTATCTCTGTGCCAGTAGTAGTATCTCTAACTATGGCTACACCTTCGGTTCG	CASSSISNYGYTF	1	1.3959461723155955E-5	39	TCRBV19-01*01	TCRBV19	TCRBV19-01	01				TCRBD02-01	TCRBD02	TCRBD02-01				01,02	TCRBJ01-02*01	TCRBJ01	TCRBJ01-02	01				4	0	4	10	4	0	42	55	59	-1	61	1	In	VDJ
GTGAACGCCTTGGAGCTGGAGGACTCGGCCCTGTATCTCTGTGCCAGCCGCCGACAGATGACTAACTATGGCTACACCTTCGGTTCG	CASRRQMTNYGYTF	1	1.3959461723155955E-5	42	TCRBV05-08*01	TCRBV05	TCRBV05-08	01				TCRBD01-01*01	TCRBD01	TCRBD01-01	01				TCRBJ01-02*01	TCRBJ01	TCRBJ01-02	01				7	4	2	5	4	0	39	48	52	57	61	1	In	VDJ
TGGAGATCCAGTCCACGGAGTCAGGGGACACAGCACTGTATTTCTGTGCCAGCAGCTTGAGGGGAATATGGCTACACCTTCGGTTCG		1	1.3959461723155955E-5	37	TCRBV21-01*01	TCRBV21	TCRBV21-01	01								TCRBD01,TCRBD02	TCRBD01-01,TCRBD02-01		TCRBJ01-02*01	TCRBJ01	TCRBJ01-02	01				5	2	5	2	3	5	44	56	59	64	66	1	Out	VDJ
CTGACAGTGACCAGTGCCCATCCTGAAGACAGCAGCTTCTACATCTGCAGTGCTAGAAAAGGACAAGATGGCTACACCTTCGGTTCG	CSARKGQDGYTF	1	1.3959461723155955E-5	36	TCRBV20	TCRBV20				TCRBV20-01,TCRBV20-or09_02		TCRBD01-01*01	TCRBD01	TCRBD01-01	01				TCRBJ01-02*01	TCRBJ01	TCRBJ01-02	01				2	2	1	6	3	6	45	57	60	65	67	1	In	VDJ
AAGATCCAGCCCTCAGAACCCAGGGACTCAGCTGTGTATTTTTGTGCTAGTGGGTCGACTCACCGCCATGGCTACACCTTCGGTTCG	CASGSTHRHGYTF	1	1.3959461723155955E-5	39	TCRBV12-05*01	TCRBV12	TCRBV12-05	01				TCRBD02-01	TCRBD02	TCRBD02-01				01,02	TCRBJ01-02*01	TCRBJ01	TCRBJ01-02	01				6	7	2	10	3	6	42	53	56	60	67	1	In	VDJ
TCGCCCAGCCCCAACCAGACCTCTCTGTACTTCTGTGCCAGCAGTGCGACAGGGGGCGCGAGGGTGAATGGCTACACCTTCGGTTCG	CASSATGGARVNGYTF	1	1.3959461723155955E-5	48	TCRBV27-01*01	TCRBV27	TCRBV27-01	01				TCRBD01-01*01	TCRBD01	TCRBD01-01	01				TCRBJ01-02*01	TCRBJ01	TCRBJ01-02	01				5	10	2	0	2	6	33	45	47	57	67	1	In	VDJ
CTGATTCTGGAGTCCGCCAGCACCAACCAGACATCTATGTACCTCTGTGCCAGCAGTGGAGGGCTTGTGGGCTACACCTTCGGTTCG	CASSGGLVGYTF	1	1.3959461723155955E-5	36	TCRBV28-01*01	TCRBV28	TCRBV28-01	01				TCRBD02-01*02	TCRBD02	TCRBD02-01	02				TCRBJ01-02*01	TCRBJ01	TCRBJ01-02	01				5	6	10	0	0	8	45	-1	57	63	69	1	In	VDJ
ATCCAGCGCACAGAGCAGGAGGACTCGGCCGTGTATCTCTGTGCCAGCAGCACAACCGGGACGGCGGGGGGCTACACCTTCGGTTCG	CASSTTGTAGGYTF	2	2.791892344631191E-5	42	TCRBV07-02	TCRBV07	TCRBV07-02				01,02	TCRBD02-01*01	TCRBD02	TCRBD02-01	01				TCRBJ01-02*01	TCRBJ01	TCRBJ01-02	01				5	0	7	3	12	8	39	51	63	-1	69	2	In	VDJ
ATCCTGGAGTCGCCCAGCCCCAACCAGACCTCTCTGTACTTCTGTGCCAGCAGTTTAGGGGGACATGACGGCTACACCTTCGGTTCG	CASSLGGHDGYTF	1	1.3959461723155955E-5	39	TCRBV27-01*01	TCRBV27	TCRBV27-01	01				TCRBD01-01*01	TCRBD01	TCRBD01-01	01				TCRBJ01-02*01	TCRBJ01	TCRBJ01-02	01				2	4	0	6	2	8	42	57	59	65	69	1	In	VDJ
CACTCTGGAGTCCGCTACCAGCTCCCAGACATCTGTGTACTTCTGTGCCATCACCAAGTGTAAGGGAACGGCTACACCTTCGGTTCG		1	1.3959461723155955E-5	38	TCRBV10-03*01	TCRBV10	TCRBV10-03	01								TCRBD01,TCRBD02	TCRBD01-01,TCRBD02-01		TCRBJ01-02*01	TCRBJ01	TCRBJ01-02	01				7	2	0	8	10	8	43	53	63	67	69	1	Out	VDJ
GTGAACGCCTTGGAGCTGGACGACTCGGCCCTGTATCTCTGTGCCAGCAGCTTGAATGTTTGGGTGGGAGGCTACACCTTCGGTTCG	CASSLNVWVGGYTF	1	1.3959461723155955E-5	42	TCRBV05-04*01	TCRBV05	TCRBV05-04	01								TCRBD01,TCRBD02	TCRBD01-01,TCRBD02-01		TCRBJ01-02*01	TCRBJ01	TCRBJ01-02	01				1	0	0	8	11	8	39	54	65	-1	69	1	In	VDJ
NNNNNNNTGTCGGCTGCTCCCTCCCAGACATCTGTGTACTTCTGTGCCAGCAGGCGGGACAGGGGGCAAGGCTACACCTTCGGTTCG	CASRRDRGQGYTF	2	2.791892344631191E-5	39	TCRBV06-05*01	TCRBV06	TCRBV06-05	01				TCRBD01-01*01	TCRBD01	TCRBD01-01	01				TCRBJ01-02*01	TCRBJ01	TCRBJ01-02	01				6	2	0	0	2	8	42	53	55	67	69	2	In	VDJ
GTGACCAGTGCCCATCCTGAAGACAGCAGCTTCTACATCTGCAGTGCTAGCCTCAACAGGGGGCGGTGGGAGCAGTACTTCGGGCCG	CSASLNRGRWEQYF	1	1.3959461723155955E-5	42	TCRBV20	TCRBV20				TCRBV20-01,TCRBV20-or09_02		TCRBD01-01*01	TCRBD01	TCRBD01-01	01				TCRBJ02-07*01	TCRBJ02	TCRBJ02-07	01				3	5	3	0	5	7	39	50	55	64	69	1	In	VDJ
CTGAGCTCTCTGGAGCTGGGGGACTCAGCTTTGTATTTCTGTGCCAGCAGCGTGGCCCTGGGGGTAGCCGAGCAGTACTTCGGGCCG	CASSVALGVAEQYF	1	1.3959461723155955E-5	42	TCRBV09-01*01	TCRBV09	TCRBV09-01	01								TCRBD01,TCRBD02	TCRBD01-01,TCRBD02-01		TCRBJ02-07*01	TCRBJ02	TCRBJ02-07	01				2	4	6	1	6	6	39	53	59	64	68	1	In	VDJ
CTGATTCTGGAGTCCGCCAGCACCAACCAGACATCTATGTACCTCTGTGCCAGCAGTTTAAAGGTCTACGAGCAGTACTTCGGGCCG	CASSLKVYEQYF	1	1.3959461723155955E-5	36	TCRBV28-01*01	TCRBV28	TCRBV28-01	01								TCRBD01,TCRBD02	TCRBD01-01,TCRBD02-01		TCRBJ02-07*01	TCRBJ02	TCRBJ02-07	01				2	1	5	4	1	3	45	60	61	64	65	1	In	VDJ
CAGCCTGCAGAGCTTGGGGACTCGGCCATGTATCTCTGTGCCAGCAGCGCGGGACTAGCGGGGGGCTACGAGCAGTACTTCGGGCCG	CASSAGLAGGYEQYF	1	1.3959461723155955E-5	45	TCRBV11-01*01	TCRBV11	TCRBV11-01	01				TCRBD02-01*01	TCRBD02	TCRBD02-01	01				TCRBJ02-07*01	TCRBJ02	TCRBJ02-07	01				5	0	0	1	2	3	36	48	50	-1	65	1	In	VDJ
TCTAAGAAGCTCCTTCTCAGTGACTCTGGCTTCTATCTCTGTGCCTGGAGTGTAGAGGGGAACCGCTACGAGCAGTACTTCGGGCCG	CAWSVEGNRYEQYF	1	1.3959461723155955E-5	42	TCRBV30-01*01	TCRBV30	TCRBV30-01	01								TCRBD01,TCRBD02	TCRBD01-01,TCRBD02-01		TCRBJ02-07*01	TCRBJ02	TCRBJ02-07	01				0	5	5	2	2	3	39	53	55	60	65	1	In	VDJ
TCGGCCCAAAAGAACCCGACAGCTTTCTATCTCTGTGCCAGTACCCATCGGGCCGGGACAGGGTCCTACGAGCAGTACTTCGGGCCG	CASTHRAGTGSYEQYF	6	8.375677033893574E-5	48	TCRBV19-01*01	TCRBV19	TCRBV19-01	01				TCRBD01-01*01	TCRBD01	TCRBD01-01	01				TCRBJ02-07*01	TCRBJ02	TCRBJ02-07	01				7	0	0	3	11	1	33	43	54	-1	63	6	In	VDJ
AGCTCCTTGGAGCTGGGGGACTCAGCCCTGTACTTCTGTGCCAGCAGGCTGTACACCCCGAGCTCCTACGAGCAGTACTTCGGGCCG	CASRLYTPSSYEQYF	1	1.3959461723155955E-5	45	TCRBV13-01*01	TCRBV13	TCRBV13-01	01								TCRBD01,TCRBD02	TCRBD01-01,TCRBD02-01		TCRBJ02-07*01	TCRBJ02	TCRBJ02-07	01				6	7	3	6	5	0	36	47	52	55	62	1	In	VDJ
ATCCAGCCTGCAGAGCTTGAGGACTCGGCCGTGTATCTCTGTGCCAGCAGCTTAAAGGGAAGCTCCTACGAGCAGTACTTCGGGCCG	CASSLKGSSYEQYF	1	1.3959461723155955E-5	42	TCRBV11	TCRBV11				TCRBV11-02,TCRBV11-03						TCRBD01,TCRBD02	TCRBD01-01,TCRBD02-01		TCRBJ02-07*01	TCRBJ02	TCRBJ02-07	01				2	2	0	8	2	0	39	54	56	60	62	1	In	VDJ
CAGCGCACAGAGCAGGAGGACTCGGCCGTGTATCTCTGTGCCAGCAGCTTTTCCGGGACAGGATCCTACGAGCAGTACTTCGGGCCG	CASSFSGTGSYEQYF	1	1.3959461723155955E-5	45	TCRBV07-02	TCRBV07	TCRBV07-02				01,02	TCRBD01-01*01	TCRBD01	TCRBD01-01	01				TCRBJ02-07*01	TCRBJ02	TCRBJ02-07	01				3	1	0	4	4	1	36	50	54	62	63	1	In	VDJ
CAGTCCACGGAGTCAGGGGACACAGCACTGTATTTCTGTGCCAGCAATCGGGGACTTCGGGACCCCTACGAGCAGTACTTCGGGCCG	CASNRGLRDPYEQYF	1	1.3959461723155955E-5	45	TCRBV21-01*01	TCRBV21	TCRBV21-01	01				TCRBD02-01	TCRBD02	TCRBD02-01				01,02	TCRBJ02-07*01	TCRBJ02	TCRBJ02-07	01				7	8	0	10	4	2	36	46	50	56	64	1	In	VDJ
CAGCGCACAGAGCAGGAGGACTCGGCCGTGTATCTCTGTGCCAGCAGCTTACCTGGACGCGGAACCTACGAGCAGTACTTCGGGCCG	CASSLPGRGTYEQYF	1	1.3959461723155955E-5	45	TCRBV07-02	TCRBV07	TCRBV07-02				01,02					TCRBD01,TCRBD02	TCRBD01-01,TCRBD02-01		TCRBJ02-07*01	TCRBJ02	TCRBJ02-07	01				2	6	1	7	3	2	36	51	54	58	64	1	In	VDJ
CTGGAGTCGCCCAGCCCCAACCAGACCTCTCTGTACTTCTGTGCCAGCAGTTCAGGCAGACATCACTACGAGCAGTACTTCGGGCCG	CASSSGRHHYEQYF	1	1.3959461723155955E-5	42	TCRBV27-01*01	TCRBV27	TCRBV27-01	01				TCRBD01-01*01	TCRBD01	TCRBD01-01	01				TCRBJ02-07*01	TCRBJ02	TCRBJ02-07	01				4	3	2	6	6	3	39	52	58	62	65	1	In	VDJ
AATGTGAGCACCTTGGAGCTGGGGGACTCGGCCCTTTATCTTTGCGCCAGCAGCCCCTACGAACTATACGAGCAGTACTTCGGGCCG	CASSPYELYEQYF	3	4.187838516946787E-5	39	TCRBV05-01*01	TCRBV05	TCRBV05-01	01				TCRBD02-01	TCRBD02	TCRBD02-01				01,02	TCRBJ02-07*01	TCRBJ02	TCRBJ02-07	01				4	0	3	9	8	4	42	54	62	-1	66	3	In	VDJ
CTGAAGATCCGGTCCACAAAGCTGGAGGACTCAGCCATGTACTTCTGTGCCAGCAGTTTCAGTCAATACGAGCAGTACTTCGGGCCG	CASSFSQYEQYF	1	1.3959461723155955E-5	36	TCRBV02-01	TCRBV02	TCRBV02-01				01,03	TCRBD01-01*01	TCRBD01	TCRBD01-01	01				TCRBJ02-07*01	TCRBJ02	TCRBJ02-07	01				5	4	4	5	2	4	45	57	59	62	66	1	In	VDJ
GTGAACGCCTTGTTGCTGGGGGACTCGGCCCTGTATCTCTGTGCCAGCAGCTGGACAGGGGGCTTGGACGAGCAGTACTTCGGGCCG	CASSWTGGLDEQYF	1	1.3959461723155955E-5	42	TCRBV05-05*01	TCRBV05	TCRBV05-05	01				TCRBD01-01*01	TCRBD01	TCRBD01-01	01				TCRBJ02-07*01	TCRBJ02	TCRBJ02-07	01				3	4	1	0	0	5	39	-1	52	63	67	1	In	VDJ
AGTGCCCATCCTGAAGACAGCAGCTTCTACATCTGCAGTGCTAGAGATCCGAGGACAGGGATAGGCCACGAGCAGTACTTCGGGCCG	CSARDPRTGIGHEQYF	1	1.3959461723155955E-5	48	TCRBV20	TCRBV20				TCRBV20-01,TCRBV20-or09_02		TCRBD01-01*01	TCRBD01	TCRBD01-01	01				TCRBJ02-07*01	TCRBJ02	TCRBJ02-07	01				0	7	1	3	5	5	33	47	52	60	67	1	In	VDJ
CTACACGCCCTGCAGCCAGAAGACTCAGCCCTGTATCTCTGCGCCAGCACCACTTTGGGCTCTGGAAACACCATATATTTTGGAGAG	CASTTLGSGNTIYF	1	1.3959461723155955E-5	42	TCRBV04-01*01	TCRBV04	TCRBV04-01	01								TCRBD01,TCRBD02	TCRBD01-01,TCRBD02-01		TCRBJ01-03*01	TCRBJ01	TCRBJ01-03	01				7	0	0	9	7	0	39	49	56	-1	59	1	In	VDJ
CTGACAGTGACCAGTGCCCATCCTGAAGACAGCAGCTTCTACATCTGCAGTGCTTCAACCTCTGGAAACACCATATATTTTGGAGAG	CSASTSGNTIYF	1	1.3959461723155955E-5	36	TCRBV20	TCRBV20				TCRBV20-01,TCRBV20-or09_02						TCRBD01,TCRBD02	TCRBD01-01,TCRBD02-01		TCRBJ01-03*01	TCRBJ01	TCRBJ01-03	01				5	0	3	7	3	0	45	54	57	-1	59	1	In	VDJ
CTGAGTTCTAAGAAGCTCCTTCTCAGTGACTCTGGCTTCTATCTCTGTGCCTGGAGCGCCCCCTTTTCACCCCTCCACTTTGGGAAC	CAWSAPFSPLHF	2	2.791892344631191E-5	36	TCRBV30-01*01	TCRBV30	TCRBV30-01	01								TCRBD01,TCRBD02	TCRBD01-01,TCRBD02-01		TCRBJ01-06*02	TCRBJ01	TCRBJ01-06	02				3	6	10	0	1	9	45	56	57	59	65	2	In	VDJ
ACAGTGACCAGTGCCCATCCTGAAGACAGCAGCTTCTACATCTGCAGTGCTGCCGGGACAGGGGTTTCACCCCTCCACTTTGGGAAC	CSAAGTGVSPLHF	1	1.3959461723155955E-5	39	TCRBV20	TCRBV20				TCRBV20-01,TCRBV20-or09_02		TCRBD01-01*01	TCRBD01	TCRBD01-01	01				TCRBJ01-06*02	TCRBJ01	TCRBJ01-06	02				5	1	0	2	3	9	42	51	54	64	65	1	In	VDJ
ATCAATTCCCTGGAGCTTGGTGACTCTGCTGTGTATTTCTGTGCCAGCAGATCCGACAGGGCCCCTTCACCCCTCCACTTTGGGAAC	CASRSDRAPSPLHF	1	1.3959461723155955E-5	42	TCRBV03-01/03-02*01	TCRBV03	TCRBV03-01/03-02	01				TCRBD01-01*01	TCRBD01	TCRBD01-01	01				TCRBJ01-06*02	TCRBJ01	TCRBJ01-06	02				6	4	2	3	4	9	39	50	54	61	65	1	In	VDJ
AACGCCTTGGAGCTGGACGACTCGGCCCTGTATCTCTGTGCCAGCAGCTTGGGGGACAGGGGTTATTCACCCCTCCACTTTGGGAAC	CASSLGDRGYSPLHF	1	1.3959461723155955E-5	45	TCRBV05-04*01	TCRBV05	TCRBV05-04	01				TCRBD01-01*01	TCRBD01	TCRBD01-01	01				TCRBJ01-06*02	TCRBJ01	TCRBJ01-06	02				0	2	0	2	0	8	36	-1	52	62	64	1	In	VDJ
CAGCCTGCAGAGCTTGAGGACTCGGCCGTGTATCTCTGTGCCAGCAGCTGGTCAGGGGCTGGTAATTCACCCCTCCACTTTGGGAAC	CASSWSGAGNSPLHF	4	5.583784689262382E-5	45	TCRBV11	TCRBV11				TCRBV11-02,TCRBV11-03		TCRBD01-01*01	TCRBD01	TCRBD01-01	01				TCRBJ01-06*02	TCRBJ01	TCRBJ01-06	02				4	4	4	2	3	6	36	49	52	58	62	4	In	VDJ
CGGTCCACAAAGCTGGAGGACTCAGCCATGTACTTCTGTGCCAGCAGTTAGACAGGGTTGAATAATTCACCCCTCCACTTTGGGAAC	CASS*TGLNNSPLHF	1	1.3959461723155955E-5	45	TCRBV02-01	TCRBV02	TCRBV02-01				01,03	TCRBD01-01*01	TCRBD01	TCRBD01-01	01				TCRBJ01-06*02	TCRBJ01	TCRBJ01-06	02				5	4	2	3	2	5	36	48	50	57	61	1	Stop	VDJ
TGAAGATCCAGCCCTCAGAACCCAGGGACTCAGCTGTGTACTTCTGTGCCAGCGGGCCCCATTAAGTCACCCCTCCACTTTGGGAAC		1	1.3959461723155955E-5	37	TCRBV12-03/12-04*01	TCRBV12	TCRBV12-03/12-04	01				TCRBD01-01*01	TCRBD01	TCRBD01-01	01				TCRBJ01-06*02	TCRBJ01	TCRBJ01-06	02				8	9	8	0	0	10	44	-1	53	57	66	1	Out	VDJ
ACTCTGGAGTCCGCTACCAGCTCCCAGACATCTGTGTACTTCTGTGCCATCAAACAGGGGGCAAGCGATGAGCAGTTCTTCGGGCCA	CAIKQGASDEQFF	1	1.3959461723155955E-5	39	TCRBV10-03*01	TCRBV10	TCRBV10-03	01				TCRBD01-01*01	TCRBD01	TCRBD01-01	01				TCRBJ02-01*01	TCRBJ02	TCRBJ02-01	01				7	5	3	0	1	8	42	52	53	62	67	1	In	VDJ
GAGCGGGGGGACTCAGCCGTGTATCTCTGTGCCAGCAGCCCTGCCCGATCTAGCGGGGGGTTCTACAATGAGCAGTTCTTCGGGCCA	CASSPARSSGGFYNEQFF	2	2.791892344631191E-5	54	TCRBV07-03*01	TCRBV07	TCRBV07-03	01				TCRBD02-01*01	TCRBD02	TCRBD02-01	01				TCRBJ02-01*01	TCRBJ02	TCRBJ02-01	01				5	2	4	1	10	3	27	39	49	60	62	2	In	VDJ
CGCACAGAGCAGGAGGACTCGGCCGTGTATCTCTGTGCCAGCAGCCCCCAAGCGGGGGTCTCCTACAATGAGCAGTTCTTCGGGCCA	CASSPQAGVSYNEQFF	4	5.583784689262382E-5	48	TCRBV07-02	TCRBV07	TCRBV07-02				01,02	TCRBD02-01*01	TCRBD02	TCRBD02-01	01				TCRBJ02-01*01	TCRBJ02	TCRBJ02-01	01				5	1	6	2	5	0	33	45	50	58	59	4	In	VDJ
CCCTCAGAACCCAGGGACTCAGCTGTGTATTTTTGTGCTAGTGGTTTGGCCCGACAGGGACCCTACAATGAGCAGTTCTTCGGGCCA	CASGLARQGPYNEQFF	1	1.3959461723155955E-5	48	TCRBV12-05*01	TCRBV12	TCRBV12-05	01				TCRBD01-01*01	TCRBD01	TCRBD01-01	01				TCRBJ02-01*01	TCRBJ02	TCRBJ02-01	01				1	2	2	3	3	2	33	49	52	59	61	1	In	VDJ
AAGATCCGGTCCACAAAGCTGGAGGACTCAGCCATGTACTTCTGTGCCAGCAAACTAGCGGGGGGAAATGAGCAGTTCTTCGGGCCA	CASKLAGGNEQFF	5	6.979730861577978E-5	39	TCRBV02-01	TCRBV02	TCRBV02-01				01,03	TCRBD02-01*01	TCRBD02	TCRBD02-01	01				TCRBJ02-01*01	TCRBJ02	TCRBJ02-01	01				7	1	3	1	1	7	42	52	53	65	66	5	In	VDJ
NNNNNNNNNNNNNNNNTGTCGGCTGCTCCCTCCCAAACATCTGTGTACTTCTGTGCCAGCAGGGGAGGGGAGCAGTTCTTCGGGCCA	CASRGGEQFF	25	3.489865430788989E-4	30	TCRBV06	TCRBV06				TCRBV06-02/06-03,TCRBV06-02		TCRBD02-01*02	TCRBD02	TCRBD02-01	02				TCRBJ02-01*01	TCRBJ02	TCRBJ02-01	01				6	0	9	0	0	10	51	-1	62	-1	69	25	In	VDJ
AATGTGAACGCCTTGTTGCTGGGGGACTCGGCCCTCTATCTCTGTGCCAGCAGAAACAGGGTTGAGGAGACCCAGTACTTCGGGCCA	CASRNRVEETQYF	1	1.3959461723155955E-5	39	TCRBV05-06*01	TCRBV05	TCRBV05-06	01				TCRBD01-01*01	TCRBD01	TCRBD01-01	01				TCRBJ02-05*01	TCRBJ02	TCRBJ02-05	01				5	5	3	3	2	5	42	53	55	61	66	1	In	VDJ
TCCCTGGAGCTTGGTGACTCTGCTGTGTATTTCTGTGCCAGCAGCCGACCCCGGAGGTCCAAGGGAGAGACCCAGTACTTCGGGCCA	CASSRPRRSKGETQYF	9	1.256351555084036E-4	48	TCRBV03-01/03-02*01	TCRBV03	TCRBV03-01/03-02	01				TCRBD02-01*02	TCRBD02	TCRBD02-01	02				TCRBJ02-05*01	TCRBJ02	TCRBJ02-05	01				4	8	10	1	6	4	33	46	52	57	65	9	In	VDJ
AAGGTGCAGCCTGCAGAACTGGAGGATTCTGGAGTTTATTTCTGTGCCAGCAGCCAAGTCCGGACAGAGACCCAGTACTTCGGGCCA	CASSQVRTETQYF	1	1.3959461723155955E-5	39	TCRBV14-01*01	TCRBV14	TCRBV14-01	01								TCRBD01,TCRBD02	TCRBD01-01,TCRBD02-01		TCRBJ02-05*01	TCRBJ02	TCRBJ02-05	01				1	0	1	7	3	4	42	58	61	-1	65	1	In	VDJ
CACGGAGTCAGGGGACACAGCACTGTATTTCTGTGCCAGCAGCAGCCGGACTAGCGGGGGGTCCAAGAGACCCAGTACTTCGGGCCA		1	1.3959461723155955E-5	50	TCRBV21-01*01	TCRBV21	TCRBV21-01	01				TCRBD02-01*01	TCRBD02	TCRBD02-01	01				TCRBJ02-05*01	TCRBJ02	TCRBJ02-05	01				4	1	1	1	3	1	31	44	47	61	62	1	Out	VDJ
ACCAGTGCCCATCCTGAAGACAGCAGCTTCTACATCTGCAGTGCTAGACCCGGGGGGGCCTACCAAGAGACCCAGTACTTCGGGCCA	CSARPGGAYQETQYF	2	2.791892344631191E-5	45	TCRBV20	TCRBV20				TCRBV20-01,TCRBV20-or09_02		TCRBD02-01*01	TCRBD02	TCRBD02-01	01				TCRBJ02-05*01	TCRBJ02	TCRBJ02-05	01				2	3	8	0	2	0	36	48	50	58	61	2	In	VDJ
AAGATCCAGCCTGCAGAGCTTGGGGACTCGGCCATGTATCTCTGTGCCAGCAGCTTACGCCCGACAGATACGCAGTATTTTGGCCCA	CASSLRPTDTQYF	1	1.3959461723155955E-5	39	TCRBV11-01*01	TCRBV11	TCRBV11-01	01								TCRBD01,TCRBD02	TCRBD01-01,TCRBD02-01		TCRBJ02-03*01	TCRBJ02	TCRBJ02-03	01				2	3	10	0	1	3	42	57	58	60	63	1	In	VDJ
CACGGAGTCAGGGGACACAGCACTGTATTTCTGTGCCAGCAGCAACCCGCCTGGGACAGGGAGGGCGGGGAGCTGTTTTTTGGAGAA		2	2.791892344631191E-5	50	TCRBV21-01*01	TCRBV21	TCRBV21-01	01				TCRBD01-01*01	TCRBD01	TCRBD01-01	01				TCRBJ02-02*01	TCRBJ02	TCRBJ02-02	01				3	4	0	3	7	7	31	45	52	61	65	2	Out	VDJ
CACACCCTGCAGCCAGAAGACTCGGCCCTGTATCTCTGCGCCAGCAGCCAATAGGGACAGGGGCCCGGGGAGCTGTTTTTTGGAGAA	CASSQ*GQGPGELFF	1	1.3959461723155955E-5	45	TCRBV04-03*01	TCRBV04	TCRBV04-03	01				TCRBD01-01*01	TCRBD01	TCRBD01-01	01				TCRBJ02-02*01	TCRBJ02	TCRBJ02-02	01				2	1	0	2	2	6	36	51	53	63	64	1	Stop	VDJ
AGCTCTCTGGAGCTGGGGGACTCAGCTTTGTATTTCTGTGCCAGCAGCGCCCATTGGGGGAAGCCCGGGGAGCTGTTTTTTGGAGAA	CASSAHWGKPGELFF	2	2.791892344631191E-5	45	TCRBV09-01*01	TCRBV09	TCRBV09-01	01								TCRBD01,TCRBD02	TCRBD01-01,TCRBD02-01		TCRBJ02-02*01	TCRBJ02	TCRBJ02-02	01				3	4	6	1	6	6	36	49	55	60	64	2	In	VDJ
GCCCATCCTGAAGACAGCAGCTTCTACATCTGCAGTGCTAGACCTAGCGGGGGGACATTCAGCACCGGGGAGCTGTTTTTTGGAGAA	CSARPSGGTFSTGELFF	3	4.187838516946787E-5	51	TCRBV20	TCRBV20				TCRBV20-01,TCRBV20-or09_02		TCRBD02-01*01	TCRBD02	TCRBD02-01	01				TCRBJ02-02*01	TCRBJ02	TCRBJ02-02	01				2	8	4	1	1	4	30	42	43	54	62	3	In	VDJ
CGGTCCACAAAGCTGGAGGACTCAGCCATGTACTTCTGTGCCAGCAGCTTAAGTGGGGACAGCACCGGGGAGCTGTTTTTTGGAGAA	CASSLSGDSTGELFF	3	4.187838516946787E-5	45	TCRBV02-01	TCRBV02	TCRBV02-01				01,03	TCRBD01-01*01	TCRBD01	TCRBD01-01	01				TCRBJ02-02*01	TCRBJ02	TCRBJ02-02	01				6	0	0	5	8	4	36	47	55	-1	62	3	In	VDJ
GTGAACGCCTTGTTGCTGGGGGACTCGGCCCTCTATCTCTGTGCCAGCAGCTTTAGGGGCCCCACCGGGGAGCTGTTTTTTGGAGAA	CASSFRGPTGELFF	1	1.3959461723155955E-5	42	TCRBV05-06*01	TCRBV05	TCRBV05-06	01				TCRBD01-01*01	TCRBD01	TCRBD01-01	01				TCRBJ02-02*01	TCRBJ02	TCRBJ02-02	01				2	3	5	2	1	4	39	53	54	59	62	1	In	VDJ
TCCCTAGAGTCTGCCATCCCCAACCAGACAGCTCTTTACTTCTGTGCCACCAGGACAGGGGACACCGGGGAGCTGTTTTTTGGAGAA	CATRTGDTGELFF	2	2.791892344631191E-5	39	TCRBV24-01*01	TCRBV24	TCRBV24-01	01				TCRBD01-01*01	TCRBD01	TCRBD01-01	01				TCRBJ02-02*01	TCRBJ02	TCRBJ02-02	01				7	0	2	2	0	3	42	-1	53	-1	61	2	In	VDJ
GTGAGCAACATGAGCCCTGAAGACAGCAGCATATATCTCTGCAGCGTTTTCGGGACGGCGAACACCGGGGAGCTGTTTTTTGGAGAA	CSVFGTANTGELFF	2	2.791892344631191E-5	42	TCRBV29-01	TCRBV29	TCRBV29-01				01,02					TCRBD01,TCRBD02	TCRBD01-01,TCRBD02-01		TCRBJ02-02*01	TCRBJ02	TCRBJ02-02	01				5	2	0	7	3	0	39	48	51	56	58	2	In	VDJ
ATCAATTCCCTGGAGCTTGGTGACTCTGCTGTGTATTTCTGTGCCAGCTCTCGATGGCAGAACACCGGGGAGCTGTTTTTTGGAGAA	CASSRWQNTGELFF	1	1.3959461723155955E-5	42	TCRBV03-01/03-02*01	TCRBV03	TCRBV03-01/03-02	01				TCRBD01-01*01	TCRBD01	TCRBD01-01	01				TCRBJ02-02*01	TCRBJ02	TCRBJ02-02	01				8	1	9	0	7	1	39	48	55	58	59	1	In	VDJ
ACACGCCCTGCAGCCAGAAGACTCAGCCCTGTATCTCTGCGCCAGCAGCCAAGTTCGGCGGCGCCGGCTGAAGCTTTCTTTGGACAA		1	1.3959461723155955E-5	44	TCRBV04-01*01	TCRBV04	TCRBV04-01	01				TCRBD02-01	TCRBD02	TCRBD02-01				01,02	TCRBJ01-01*01	TCRBJ01	TCRBJ01-01	01				1	6	7	5	4	6	37	53	57	61	67	1	Out	VDJ
TTGGAGCTGGAGGACTCGGCCCTGTATCTCTGTGCCAGCAGCTCCGGGACAGGGATGTTGAAAGGGACTGAAGCTTTCTTTGGACAA	CASSSGTGMLKGTEAFF	1	1.3959461723155955E-5	51	TCRBV05-08*01	TCRBV05	TCRBV05-08	01				TCRBD01-01*01	TCRBD01	TCRBD01-01	01				TCRBJ01-01*01	TCRBJ01	TCRBJ01-01	01				3	12	0	3	2	5	30	43	45	54	66	1	In	VDJ
GTGAGCACCTTGGAGCTGGGGGACTCGGCCCTTTATCTTTGCGCCAGCAGCCTATCAGGGTCTGTCACTGAAGCTTTCTTTGGACAA	CASSLSGSVTEAFF	1	1.3959461723155955E-5	42	TCRBV05-01*01	TCRBV05	TCRBV05-01	01				TCRBD01-01*01	TCRBD01	TCRBD01-01	01				TCRBJ01-01*01	TCRBJ01	TCRBJ01-01	01				4	5	4	3	4	4	39	51	55	60	65	1	In	VDJ
AACGCCTTGTTGCTGGGGGACTCGGCCCTGTATCTCTGTGCCAGCAGCACTACCGCGGCCTCGGTCACTGAAGCTTTCTTTGGACAA	CASSTTAASVTEAFF	1	1.3959461723155955E-5	45	TCRBV05-05*01	TCRBV05	TCRBV05-05	01				TCRBD02-01	TCRBD02	TCRBD02-01				01,02	TCRBJ01-01*01	TCRBJ01	TCRBJ01-01	01				4	13	3	9	0	4	36	-1	48	52	65	1	In	VDJ
CACATCAATTCCCTGGAGCTTGGTGACTCTGCTGTGTATTTCTGTGCCAGCAGCCAGGGGGCTCACACTGAAGCTTTCTTTGGACAA	CASSQGAHTEAFF	1	1.3959461723155955E-5	39	TCRBV03-01/03-02*01	TCRBV03	TCRBV03-01/03-02	01				TCRBD01-01*01	TCRBD01	TCRBD01-01	01				TCRBJ01-01*01	TCRBJ01	TCRBJ01-01	01				3	2	6	0	0	3	42	-1	56	62	64	1	In	VDJ
ATCAATTCCCTGGAGCTTGGTGACTCTGCTGTGTATTTCTGTGCCAGCAACCTACAGGGGTTGAACACTGAAGCTTTCTTTGGACAA	CASNLQGLNTEAFF	1	1.3959461723155955E-5	42	TCRBV03-01/03-02*01	TCRBV03	TCRBV03-01/03-02	01				TCRBD01-01*01	TCRBD01	TCRBD01-01	01				TCRBJ01-01*01	TCRBJ01	TCRBJ01-01	01				7	1	3	2	4	0	39	49	53	60	61	1	In	VDJ
AAGGTGCAGCCTGCAGAACTGGAGGATTCTGGAGTTTATTTCTGTGCCAGCAGCCGGGGACCGAACACTGAAGCTTTCTTTGGACAA	CASSRGPNTEAFF	1	1.3959461723155955E-5	39	TCRBV14-01*01	TCRBV14	TCRBV14-01	01								TCRBD01,TCRBD02	TCRBD01-01,TCRBD02-01		TCRBJ01-01*01	TCRBJ01	TCRBJ01-01	01				4	1	0	7	1	1	42	55	56	61	62	1	In	VDJ
CGCACAGAGCAGGGGGACTCGGCCATGTATCTCTGTGCCAGCAGCCCAGGCCGGGGACCTACGAACACTGAAGCTTTCTTTGGACAA	CASSPGRGPTNTEAFF	6	8.375677033893574E-5	48	TCRBV07-09*01	TCRBV07	TCRBV07-09	01								TCRBD01,TCRBD02	TCRBD01-01,TCRBD02-01		TCRBJ01-01*01	TCRBJ01	TCRBJ01-01	01				5	4	0	7	8	1	33	45	53	58	62	6	In	VDJ
AAGATCCGGTCCACAAAGCTGGAGGACTCAGCCATGTACTTCTGTGCCAGCACTGACAGGGGGTTAACTGAAGCTTTCTTTGGACAA	CASTDRGLTEAFF	1	1.3959461723155955E-5	39	TCRBV02-01	TCRBV02	TCRBV02-01				01,03	TCRBD01-01*01	TCRBD01	TCRBD01-01	01				TCRBJ01-01*01	TCRBJ01	TCRBJ01-01	01				3	3	4	1	0	5	42	-1	56	63	66	1	In	VDJ
GTGAACGCCTTGGAGCTGGACGACTCGGCCCTGTATCTCTGTGCCAGCAGCTTTGGTACCGTAGGAACTGAAGCTTTCTTTGGACAA	CASSFGTVGTEAFF	1	1.3959461723155955E-5	42	TCRBV05-04*01	TCRBV05	TCRBV05-04	01								TCRBD01,TCRBD02	TCRBD01-01,TCRBD02-01		TCRBJ01-01*01	TCRBJ01	TCRBJ01-01	01				2	0	1	8	10	5	39	53	63	-1	66	1	In	VDJ
NCTTGGAGATCCAGTCCACGGAGTCAGGGGACACAGCACTGTATTTCTGTGCCACCGTTGTCCGATGAAAAACTGTTTTTTGGCAGT		1	1.3959461723155955E-5	34	TCRBV21-01*01	TCRBV21	TCRBV21-01	01				TCRBD02-01	TCRBD02	TCRBD02-01				01,02	TCRBJ01-04*01	TCRBJ01	TCRBJ01-04	01				10	7	8	6	1	6	47	54	55	57	64	1	Out	VDJ
AATTCCCTGGAGCTTGGTGACTCTGCTGTGTATTTCTGTGCCAGCAGCCACTCCCGAACAACTAATGAAAAACTGTTTTTTGGCAGT	CASSHSRTTNEKLFF	1	1.3959461723155955E-5	45	TCRBV03-01/03-02*01	TCRBV03	TCRBV03-01/03-02	01								TCRBD01,TCRBD02	TCRBD01-01,TCRBD02-01		TCRBJ01-04*01	TCRBJ01	TCRBJ01-04	01				3	1	2	8	5	0	36	50	55	57	58	1	In	VDJ
ATCCGGTCCACAAAGCTGGAGGACTCAGCCATGTACTTCTGTGCCAGCAGTGATGTGATTTGGTGGGAAAAACTGTTTTTTGGCAGT	CASSDVIWWEKLFF	3	4.187838516946787E-5	42	TCRBV02-01	TCRBV02	TCRBV02-01				01,03					TCRBD01,TCRBD02	TCRBD01-01,TCRBD02-01		TCRBJ01-04*01	TCRBJ01	TCRBJ01-04	01				3	3	0	10	8	8	39	53	61	63	66	3	In	VDJ
NTGTCGGCTGCTCCCTCCCAGACATCTGTGTACTTCTGTGCCAGCAGTTACTCGACAGGGTCTGGTCAGCCCCAGCATTTTGGTGAT	CASSYSTGSGQPQHF	2	2.791892344631191E-5	45	TCRBV06-05*01	TCRBV06	TCRBV06-05	01				TCRBD01-01*01	TCRBD01	TCRBD01-01	01				TCRBJ01-05*01	TCRBJ01	TCRBJ01-05	01				0	5	2	3	0	6	36	-1	53	60	65	2	In	VDJ
AACGCCTTGTTGCTGGGGGACTCGGCCCTCTATCTCTGTGCCAGCAGCAGGTACACAGGGGGCGGTCAGCCCCAGCATTTTGGTGAT	CASSRYTGGGQPQHF	1	1.3959461723155955E-5	45	TCRBV05-06*01	TCRBV05	TCRBV05-06	01				TCRBD01-01*01	TCRBD01	TCRBD01-01	01				TCRBJ01-05*01	TCRBJ01	TCRBJ01-05	01				4	2	3	0	6	6	36	48	54	63	65	1	In	VDJ
AGTTCTAAGAAGCTCCTTCTCAGTGACTCTGGCTTCTATCTCTGTGCCTGGAGTACGGACCTTAGTCAGCCCCAGCATTTTGGTGAT	CAWSTDLSQPQHF	1	1.3959461723155955E-5	39	TCRBV30-01*01	TCRBV30	TCRBV30-01	01								TCRBD01,TCRBD02	TCRBD01-01,TCRBD02-01		TCRBJ01-05*01	TCRBJ01	TCRBJ01-05	01				2	5	1	7	2	6	42	54	56	60	65	1	In	VDJ
ACAGTGACCAGTGCCCATCCTGAAGACAGCAGCTTCTACATCTGCAGTGCAAGTACAGGGGACGCTCAGCCCCAGCATTTTGGTGAT	CSASTGDAQPQHF	7	9.771623206209168E-5	39	TCRBV20-01*04	TCRBV20	TCRBV20-01	04				TCRBD01-01*01	TCRBD01	TCRBD01-01	01				TCRBJ01-05*01	TCRBJ01	TCRBJ01-05	01				2	4	3	2	0	6	42	-1	54	61	65	7	In	VDJ
ACTCAGCCCTGTATCTCTGCGCCAGCAGCCAAGTACCGTGGAGCAGGGTCAACCGCTTATAGCAATCAGCCCCAGCATTTTGGTGAT		2	2.791892344631191E-5	64	TCRBV04-01*01	TCRBV04	TCRBV04-01	01				TCRBD01-01*01	TCRBD01	TCRBD01-01	01				TCRBJ01-05*01	TCRBJ01	TCRBJ01-05	01				1	11	4	3	10	0	17	33	43	48	59	2	Out	VDJ
ACCAGTGCCCATCCTGAAGACAGCAGCTTCTACATCTGCAGTGCTTCCTGGGGCCGCTATAGCAATCAGCCCCAGCATTTTGGTGAT	CSASWGRYSNQPQHF	2	2.791892344631191E-5	45	TCRBV20	TCRBV20				TCRBV20-01,TCRBV20-or09_02		TCRBD01-01*01	TCRBD01	TCRBD01-01	01				TCRBJ01-05*01	TCRBJ01	TCRBJ01-05	01				5	5	7	0	4	0	36	45	49	54	59	2	In	VDJ
ATCCAGCCCTCAGAACCCAGGGACTCAGCTGTGTACTTCTGTGCCAGCACCCCAGGGACGAGCAATCAGCCCCAGCATTTTGGTGAT	CASTPGTSNQPQHF	2	2.791892344631191E-5	42	TCRBV12	TCRBV12				TCRBV12-03/12-04,TCRBV12-04						TCRBD01,TCRBD02	TCRBD01-01,TCRBD02-01		TCRBJ01-05*01	TCRBJ01	TCRBJ01-05	01				7	1	0	7	5	1	39	49	54	59	60	2	In	VDJ
GAGTCCGCCAGCACCAACCAGACATCTATGTACCTCTGTGCCAGCAGAGCACCGGGACAGGGAAATCAGCCCCAGCATTTTGGTGAT	CASRAPGQGNQPQHF	1	1.3959461723155955E-5	45	TCRBV28-01*01	TCRBV28	TCRBV28-01	01				TCRBD01-01*01	TCRBD01	TCRBD01-01	01				TCRBJ01-05*01	TCRBJ01	TCRBJ01-05	01				6	1	0	3	6	4	36	47	53	62	63	1	In	VDJ
CTGACAGTGACCAGTGCCCATCCTGAAGACAGCAGCTTCTACATCTGCAGTGCTAGAGATCTAGGGCAGCCCCAGCATTTTGGTGAT	CSARDLGQPQHF	7	9.771623206209168E-5	36	TCRBV20	TCRBV20				TCRBV20-01,TCRBV20-or09_02						TCRBD01,TCRBD02	TCRBD01-01,TCRBD02-01		TCRBJ01-05*01	TCRBJ01	TCRBJ01-05	01				0	0	5	3	3	7	45	59	62	-1	66	7	In	VDJ
AGATCCAGCGCACAGAGCAGCGGGACTCGGCCATGTATCGCTGTGCCAGCAGCTATACTTACCGGGAAGCCCCAGCATTTTGGTGAT		2	2.791892344631191E-5	40	TCRBV07-06*01	TCRBV07	TCRBV07-06	01				TCRBD02-01*02	TCRBD02	TCRBD02-01	02				TCRBJ01-05*01	TCRBJ01	TCRBJ01-05	01				4	0	8	3	8	8	41	54	62	-1	67	2	Out	VDJ
CTGACAGTGACCAGTGCCCATCCTGAAGACAGCAGCTTCTACATCTGCAGTGCTACGACTCTTGGAGGATCGTACACCTTCGGTTCG	CSATTLGGSYTF	1	1.3959461723155955E-5	36	TCRBV20	TCRBV20				TCRBV20-01,TCRBV20-or09_02		TCRBD02-01*02	TCRBD02	TCRBD02-01	02				TCRBJ01-02*01	TCRBJ01	TCRBJ01-02	01				4	4	10	1	8	11	45	55	63	68	72	1	In	VDJ
ATTCTGGAGTCCGCCAGCACCAACCAGACATCTATGTACCTCTGTGCCAGCCAGGACAGCCTTTCACCGCAGTACACCTTCGGTTCG	CASQDSLSPQYTF	1	1.3959461723155955E-5	39	TCRBV28-01*01	TCRBV28	TCRBV28-01	01				TCRBD01-01*01	TCRBD01	TCRBD01-01	01				TCRBJ01-02*01	TCRBJ01	TCRBJ01-02	01				8	13	1	5	2	11	42	51	53	59	72	1	In	VDJ
GCCTTGGAGCTGGACGACTCGGCCCTGTATCTCTGTGCCAGCAGCCCCGGGGTACAGGCTTCAGGTGTTGGCTACACCTTCGGTTCG	CASSPGVQASGVGYTF	1	1.3959461723155955E-5	48	TCRBV05-04*01	TCRBV05	TCRBV05-04	01								TCRBD01,TCRBD02	TCRBD01-01,TCRBD02-01		TCRBJ01-02*01	TCRBJ01	TCRBJ01-02	01				4	10	3	4	8	7	33	45	53	58	68	1	In	VDJ
ACATCGGCCCAAAAGAACCCGACAGCTTTCTATCTCTGTGCCAGTAGTACAAACCGGGACCCCTTTCGTGGCTACACCTTCGGTTCG	CASSTNRDPFRGYTF	1	1.3959461723155955E-5	45	TCRBV19-01*01	TCRBV19	TCRBV19-01	01								TCRBD01,TCRBD02	TCRBD01-01,TCRBD02-01		TCRBJ01-02*01	TCRBJ01	TCRBJ01-02	01				4	8	0	7	6	7	36	49	55	60	68	1	In	VDJ
CTCAAGATCCAGCCTGCAGAGCTTGAGGACTCGGCCGTGTATCTCTGTGCCAGCAGCTTAGTGGGGCCTGGCTACACCTTCGGTTCG	CASSLVGPGYTF	2	2.791892344631191E-5	36	TCRBV11	TCRBV11				TCRBV11-02,TCRBV11-03		TCRBD01-01*01	TCRBD01	TCRBD01-01	01				TCRBJ01-02*01	TCRBJ01	TCRBJ01-02	01				1	1	7	0	1	7	45	61	62	67	68	2	In	VDJ
NTGAAGATCCAGCCCTCAGAACCCAGGGACTCAGCTGTGTATTTTTGTGCTAGTGGTTTGCGGGTTTATGGCTACACCTTCGGTTCG	CASGLRVYGYTF	1	1.3959461723155955E-5	36	TCRBV12-05*01	TCRBV12	TCRBV12-05	01				TCRBD02-01	TCRBD02	TCRBD02-01				01,02	TCRBJ01-02*01	TCRBJ01	TCRBJ01-02	01				2	2	8	4	0	5	45	-1	60	64	66	1	In	VDJ
TGCAGAGCTTGGGGACTCGGCCGTGTATCTCTGTGCCAGCAGCTAGCTCCTCGGGGGCTTTTTCTTTATGGCTACACCTTCGGTTCG		1	1.3959461723155955E-5	50	TCRBV11-03*01	TCRBV11	TCRBV11-03	01								TCRBD01,TCRBD02	TCRBD01-01,TCRBD02-01		TCRBJ01-02*01	TCRBJ01	TCRBJ01-02	01				4	8	6	0	8	5	31	44	52	58	66	1	Out	VDJ
ACAGTGACCAGTGCCCATCCTGAAGACAGCAGCTTCTACATCTGCAGTGCTAGATCGGGGATTTTCTATGGCTACACCTTCGGTTCG	CSARSGIFYGYTF	1	1.3959461723155955E-5	39	TCRBV20	TCRBV20				TCRBV20-01,TCRBV20-or09_02		TCRBD02-01*01	TCRBD02	TCRBD02-01	01				TCRBJ01-02*01	TCRBJ01	TCRBJ01-02	01				2	5	8	3	1	4	42	54	55	60	65	1	In	VDJ
GTGAACGCCTTGGAGCTGGACGACTCGGCCCTGTATCTCTGTGCCAGCAGCTTGGACCGGAGAATCTATGGCTACACCTTCGGTTCG	CASSLDRRIYGYTF	1	1.3959461723155955E-5	42	TCRBV05-04*01	TCRBV05	TCRBV05-04	01				TCRBD02-01*02	TCRBD02	TCRBD02-01	02				TCRBJ01-02*01	TCRBJ01	TCRBJ01-02	01				0	3	10	2	3	4	39	55	58	62	65	1	In	VDJ
NNNNNTGAAGATCCAGCCCTCAGAACCCAGGGACTCAGCTGTGTACTTCTGATCATTTGTGGCGGCTATGGCTACACCTTCGGTTCG		1	1.3959461723155955E-5	32	TCRBV12-03/12-04*01	TCRBV12	TCRBV12-03/12-04	01				TCRBD02-01	TCRBD02	TCRBD02-01				01,02	TCRBJ01-02*01	TCRBJ01	TCRBJ01-02	01				15	0	7	5	10	4	49	51	61	-1	65	1	Out	VDJ
AACGCCTTGGAGCTGGACGACTCGGCCCTGTATCTCTGTGCCAGCAGCTTGGAACAGGGAGCAGGCTATGGCTACACCTTCGGTTCG	CASSLEQGAGYGYTF	1	1.3959461723155955E-5	45	TCRBV05-04*01	TCRBV05	TCRBV05-04	01				TCRBD01-01*01	TCRBD01	TCRBD01-01	01				TCRBJ01-02*01	TCRBJ01	TCRBJ01-02	01				0	6	3	3	1	4	36	52	53	59	65	1	In	VDJ
CTGGAGTCCGCCAGCACCAACCAGACATCTATGTACCTCTGTGCCAGCACCCAGGGGACGCGTTCCTATGGCTACACCTTCGGTTCG	CASTQGTRSYGYTF	1	1.3959461723155955E-5	42	TCRBV28-01*01	TCRBV28	TCRBV28-01	01				TCRBD01-01*01	TCRBD01	TCRBD01-01	01				TCRBJ01-02*01	TCRBJ01	TCRBJ01-02	01				7	8	4	2	2	4	39	49	51	57	65	1	In	VDJ
NTGTCGGCTGCTCCCTCCCAGACATCTGTGTACTTCTGTGCCAGCAGTGGCCGTTGGGGGAAGGACTATGGCTACACCTTCGGTTCG	CASSGRWGKDYGYTF	2	2.791892344631191E-5	45	TCRBV06	TCRBV06				TCRBV06-01,TCRBV06-05						TCRBD01,TCRBD02	TCRBD01-01,TCRBD02-01		TCRBJ01-02*01	TCRBJ01	TCRBJ01-02	01				4	4	6	1	6	3	36	49	55	60	64	2	In	VDJ
NNNNNNNTGTCGGCTGCTCCCTCCCAGACATCTGTGTACTTCTGTGCCAGCGGGGGACAGGGACACTATGGCTACACCTTCGGTTCG	CASGGQGHYGYTF	2	2.791892344631191E-5	39	TCRBV06-05*01	TCRBV06	TCRBV06-05	01				TCRBD01-01*01	TCRBD01	TCRBD01-01	01				TCRBJ01-02*01	TCRBJ01	TCRBJ01-02	01				8	2	0	3	2	3	42	51	53	62	64	2	In	VDJ
CTGGAGTCCGCCAGCACCAACCAGACATCTATGTACCTCTGTGCCAGCAGGTATCACGGTTCTAACTATGGCTACACCTTCGGTTCG	CASRYHGSNYGYTF	1	1.3959461723155955E-5	42	TCRBV28-01*01	TCRBV28	TCRBV28-01	01				TCRBD02-01	TCRBD02	TCRBD02-01				01,02	TCRBJ01-02*01	TCRBJ01	TCRBJ01-02	01				6	2	8	5	6	0	39	50	56	59	61	1	In	VDJ
TCCCTGATTCTGGAGTCCGCCAGCACCAACCAGACATCTATGTACCTCTGTGCCAGCAATTCTAACTATGGCTACACCTTCGGTTCG	CASNSNYGYTF	1	1.3959461723155955E-5	33	TCRBV28-01*01	TCRBV28	TCRBV28-01	01											TCRBJ01-02*01	TCRBJ01	TCRBJ01-02	01				7	3	0	0	0	0	48	-1	-1	58	61	1	In	VJ
ATCCAGCAGGTAGTGCGAGGAGATTCGGCAGCTTATTTCTGTGCCAGCTCACGGCCAGGCTCTAACTATGGCTACACCTTCGGTTCG	CASSRPGSNYGYTF	2	2.791892344631191E-5	42	TCRBV18-01*01	TCRBV18	TCRBV18-01	01				TCRBD01-01*01	TCRBD01	TCRBD01-01	01				TCRBJ01-02*01	TCRBJ01	TCRBJ01-02	01				4	2	4	4	3	0	39	52	55	59	61	2	In	VDJ
TCCAGCCCTCAGAACCCAGGGACTCAGCTGTGTACTTCTGTGCCAGCAGTCATGTCAGGGGCTAACTATGGCTACACCTTCGGTTCG		1	1.3959461723155955E-5	43	TCRBV12	TCRBV12				TCRBV12-03/12-04,TCRBV12-04		TCRBD01-01*01	TCRBD01	TCRBD01-01	01				TCRBJ01-02*01	TCRBJ01	TCRBJ01-02	01				5	0	4	2	5	0	38	50	55	-1	61	1	Out	VDJ
ACTCTGAAGGTGCAGCCTGCAGAACTGGAGGATTCTGGAGTTTATTTCTGTGCCAGCGGGGCCAACTATGGCTACACCTTCGGTTCG	CASGANYGYTF	1	1.3959461723155955E-5	33	TCRBV14-01*01	TCRBV14	TCRBV14-01	01				TCRBD01-01*01	TCRBD01	TCRBD01-01	01				TCRBJ01-02*01	TCRBJ01	TCRBJ01-02	01				8	1	7	0	0	2	48	-1	57	62	63	1	In	VDJ
CTGAAGATCCGGTCCACAAAGCTGGAGGACTCAGCCATGTACTTCTGTGCCAGCTCAAACGGTCCTGATGGCTACACCTTCGGTTCG	CASSNGPDGYTF	1	1.3959461723155955E-5	36	TCRBV02-01	TCRBV02	TCRBV02-01				01,03	TCRBD02-01	TCRBD02	TCRBD02-01				01,02	TCRBJ01-02*01	TCRBJ01	TCRBJ01-02	01				8	5	8	5	5	6	45	54	59	62	67	1	In	VDJ
GTGAGCACCTTGGAGCTGGGGGACTCGGCCCTTTATCTTTGCGCCAGCAGCTTGGCTTTTGGGCAGGATGGCTACACCTTCGGTTCG	CASSLAFGQDGYTF	1	1.3959461723155955E-5	42	TCRBV05-01*01	TCRBV05	TCRBV05-01	01				TCRBD01-01*01	TCRBD01	TCRBD01-01	01				TCRBJ01-02*01	TCRBJ01	TCRBJ01-02	01				0	0	4	4	8	6	39	55	63	-1	67	1	In	VDJ
GCCTTGGAGCTGGACGACTCGGCCCTGTATCTCTGTGCCAGCAGCTTGTGGGGTGGGGGCGAGAAAAATGGCTACACCTTCGGTTCG	CASSLWGGGEKNGYTF	1	1.3959461723155955E-5	48	TCRBV05-04*01	TCRBV05	TCRBV05-04	01				TCRBD01-01*01	TCRBD01	TCRBD01-01	01				TCRBJ01-02*01	TCRBJ01	TCRBJ01-02	01				1	7	6	0	6	6	33	48	54	60	67	1	In	VDJ
TCCAGCGCACAGAGCGGGGGGACTCAGCCGTGTATCTCTGTGCCAGCAGCTCCCACAGAGCCCGAGGGCGGCTACACCTTCGGTTCG		2	2.791892344631191E-5	43	TCRBV07-03*01	TCRBV07	TCRBV07-03	01				TCRBD02-01*02	TCRBD02	TCRBD02-01	02				TCRBJ01-02*01	TCRBJ01	TCRBJ01-02	01				4	1	11	0	12	8	38	51	63	68	69	2	Out	VDJ
AAGATCCGGTCCACAAAGCTGGAGGACTCAGCCATGTACTTCTGTGCCAGCAGTGCGGGCTGGGAACGAGGCTACACCTTCGGTTCG	CASSAGWERGYTF	1	1.3959461723155955E-5	39	TCRBV02-01	TCRBV02	TCRBV02-01				01,03					TCRBD01,TCRBD02	TCRBD01-01,TCRBD02-01		TCRBJ01-02*01	TCRBJ01	TCRBJ01-02	01				4	4	0	8	6	8	42	55	61	65	69	1	In	VDJ
TACACGCCCTGCAGCCAGAAGACTCAGCCCTGTATCTCTGCGCCAGCAACATCGGGGGACCAGTTGAAAGGCTACACCTTCGGTTCG		1	1.3959461723155955E-5	43	TCRBV04-01*01	TCRBV04	TCRBV04-01	01				TCRBD02-01*01	TCRBD02	TCRBD02-01	01				TCRBJ01-02*01	TCRBJ01	TCRBJ01-02	01				7	11	8	2	4	8	38	48	52	58	69	1	Out	VDJ
CTGAAGATCCAGCGCACAGAGCAGGAGGACTCGGCCGTGTATCTCTGTGCCAGCAGCTTAGTAACGGTGTCCTACACCTTCGGTTCG	CASSLVTVSYTF	2	2.791892344631191E-5	36	TCRBV07	TCRBV07				TCRBV07-02,TCRBV07-08		TCRBD02-01	TCRBD02	TCRBD02-01				01,02	TCRBJ01-02*01	TCRBJ01	TCRBJ01-02	01				1	4	8	5	3	10	45	61	64	67	71	2	In	VDJ
NNNNNTGAAGATCCAGCCCTCAGAACCCAGGGACTCAGCTGTGTACTTCTGTGCCAGCAGTCCCCCGCGGGGCAGTACTTCGGGCCG		1	1.3959461723155955E-5	32	TCRBV12-03/12-04*01	TCRBV12	TCRBV12-03/12-04	01				TCRBD02-01	TCRBD02	TCRBD02-01				01,02	TCRBJ02-07*01	TCRBJ02	TCRBJ02-07	01				5	0	7	4	5	9	49	61	66	-1	71	1	Out	VDJ
GTGAACGCCTTGGAGCTGGACGACTCGGCCCTGTATCTCTGTGCCAGCAGCCACCCGGGACAGGGTTGGGAGCAGTACTTCGGGCCG	CASSHPGQGWEQYF	1	1.3959461723155955E-5	42	TCRBV05-04*01	TCRBV05	TCRBV05-04	01				TCRBD01-01*01	TCRBD01	TCRBD01-01	01				TCRBJ02-07*01	TCRBJ02	TCRBJ02-07	01				4	4	0	3	5	7	39	51	56	65	69	1	In	VDJ
GAGTCCGCCAGCACCAACCAGACATCTATGTACCTCTGTGCCAGCGAAAACCCCGGGACAGGACTAGGGGAGCAGTACTTCGGGCCG	CASENPGTGLGEQYF	1	1.3959461723155955E-5	45	TCRBV28-01*01	TCRBV28	TCRBV28-01	01				TCRBD01-01*01	TCRBD01	TCRBD01-01	01				TCRBJ02-07*01	TCRBJ02	TCRBJ02-07	01				8	7	0	4	9	7	36	45	54	62	69	1	In	VDJ
GAGTCCGCCAGCACCAACCAGACATCTATGTACCTCTGTGCCAGCAGGAGACTCCTAGCGGGGGACTCCGAGCAGTACTTCGGGCCG	CASRRLLAGDSEQYF	1	1.3959461723155955E-5	45	TCRBV28-01*01	TCRBV28	TCRBV28-01	01				TCRBD02-01*01	TCRBD02	TCRBD02-01	01				TCRBJ02-07*01	TCRBJ02	TCRBJ02-07	01				6	4	4	2	7	6	36	47	54	64	68	1	In	VDJ
NNNNTGTCGGCTGCTCCCTCCCAGACATCTGTGTACTTCTGTGCCAGCAGCCCAGGACAGGGAATTTACGAGCAGTACTTCGGGCCG	CASSPGQGIYEQYF	3	4.187838516946787E-5	42	TCRBV06-05*01	TCRBV06	TCRBV06-05	01				TCRBD01-01*01	TCRBD01	TCRBD01-01	01				TCRBJ02-07*01	TCRBJ02	TCRBJ02-07	01				6	4	1	3	4	4	39	50	54	62	66	3	In	VDJ
ATCCAGCCCTCAGAACCCAGGGACTCAGCTGTGTACTTCTGTGCCAGCAGCCCCGGGACAGCCTGGTACGAGCAGTACTTCGGGCCG	CASSPGTAWYEQYF	1	1.3959461723155955E-5	42	TCRBV12	TCRBV12				TCRBV12-03/12-04,TCRBV12-04		TCRBD01-01*01	TCRBD01	TCRBD01-01	01				TCRBJ02-07*01	TCRBJ02	TCRBJ02-07	01				6	5	0	5	4	4	39	50	54	61	66	1	In	VDJ
CTACACGCCCTGCAGCCAGAAGACTCAGCCCTGTATCTCTGCGCCAGCAGCCCACAGGGGTTTTCCTACGAGCAGTACTTCGGGCCG	CASSPQGFSYEQYF	1	1.3959461723155955E-5	42	TCRBV04-01*01	TCRBV04	TCRBV04-01	01				TCRBD01-01*01	TCRBD01	TCRBD01-01	01				TCRBJ02-07*01	TCRBJ02	TCRBJ02-07	01				4	3	3	2	1	1	39	52	53	60	63	1	In	VDJ
AGCTCTCTGGAGCTGGGGGACTCAGCTTTGTATTTCTGTGCCAGCAGCCCTCCCGGGACCCGTTCCTACGAGCAGTACTTCGGGCCG	CASSPPGTRSYEQYF	2	2.791892344631191E-5	45	TCRBV09-01*01	TCRBV09	TCRBV09-01	01								TCRBD01,TCRBD02	TCRBD01-01,TCRBD02-01		TCRBJ02-07*01	TCRBJ02	TCRBJ02-07	01				4	4	0	7	6	1	36	48	54	59	63	2	In	VDJ
AATGTGAACGCCTTGTTGCTGGGGGACTCGGCCCTCTATCTCTGTGCCAGCAGCTTGGGAGTCTCCTACGAGCAGTACTTCGGGCCG	CASSLGVSYEQYF	1	1.3959461723155955E-5	39	TCRBV05-06*01	TCRBV05	TCRBV05-06	01				TCRBD02-01*02	TCRBD02	TCRBD02-01	02				TCRBJ02-07*01	TCRBJ02	TCRBJ02-07	01				0	1	11	2	0	0	42	-1	58	61	62	1	In	VDJ
CTGAGGATCCAGCAGGTAGTGCGAGGAGATTCGGCAGCTTATTTCTGTGCCAGCTCACCGAGCTCCTACGAGCAGTACTTCGGGCCG	CASSPSSYEQYF	1	1.3959461723155955E-5	36	TCRBV18-01*01	TCRBV18	TCRBV18-01	01				TCRBD02-01*02	TCRBD02	TCRBD02-01	02				TCRBJ02-07*01	TCRBJ02	TCRBJ02-07	01				3	0	11	2	0	0	45	-1	59	-1	62	1	In	VDJ
GCTGCTCCCTCCCAGACATCTGTGTACTTCTGTGCCAGCAGCTACTCCGGACCAATAACCTCCTCCTACGAGCAGTACTTCGGGCCG	CASSYSGPITSSYEQYF	1	1.3959461723155955E-5	51	TCRBV06	TCRBV06				TCRBV06-05,TCRBV06-06						TCRBD01,TCRBD02	TCRBD01-01,TCRBD02-01		TCRBJ02-07*01	TCRBJ02	TCRBJ02-07	01				0	10	1	7	1	0	30	47	48	52	62	1	In	VDJ
CTGTCCCTAGAGTCTGCCATCCCCAACCAGACAGCTCTTTACTTCTGTGCCACAGGGGACGCCTCCTACGAGCAGTACTTCGGGCCG	CATGDASYEQYF	1	1.3959461723155955E-5	36	TCRBV24-01*01	TCRBV24	TCRBV24-01	01								TCRBD01,TCRBD02	TCRBD01-01,TCRBD02-01		TCRBJ02-07*01	TCRBJ02	TCRBJ02-07	01				10	2	0	7	2	0	45	53	55	60	62	1	In	VDJ
CAGCAGGTAGTGCGAGGAGATTCGGCAGCTTATTTCTGTGCCAGCTCACTCGGACAGGGGTACTCCTACGAGCAGTACTTCGGGCCG	CASSLGQGYSYEQYF	1	1.3959461723155955E-5	45	TCRBV18-01*01	TCRBV18	TCRBV18-01	01				TCRBD01-01*01	TCRBD01	TCRBD01-01	01				TCRBJ02-07*01	TCRBJ02	TCRBJ02-07	01				4	2	1	2	2	0	36	49	51	60	62	1	In	VDJ
AGTCCACGGAGTCAGGGGACACAGCACTGTATTTCTGTGCCAGCAGCACCTCCTGGGACAGAATCCTACGAGCAGTACTTCGGGCCG		1	1.3959461723155955E-5	46	TCRBV21-01*01	TCRBV21	TCRBV21-01	01				TCRBD01-01*01	TCRBD01	TCRBD01-01	01				TCRBJ02-07*01	TCRBJ02	TCRBJ02-07	01				4	2	0	5	6	1	35	48	54	61	63	1	Out	VDJ
TGGCAATCCTGTCCTCAGAACCGGGAGACACGGCACTGTATCTCTGCGCCAGCAGTCAATCGGACCTACGAGCAGTACTTCGGGCCG		2	2.791892344631191E-5	37	TCRBV23-01*01	TCRBV23	TCRBV23-01	01								TCRBD01,TCRBD02	TCRBD01-01,TCRBD02-01		TCRBJ02-07*01	TCRBJ02	TCRBJ02-07	01				0	0	1	8	0	2	44	-1	61	-1	64	2	Out	VDJ
TCCGGTCCACAAAGCTGGAGGACTCAGCCATGTACTTCTGTGCCAGCAGTGATAGTTTCGGCCACCTACGAGCAGTACTTCGGGCCG		1	1.3959461723155955E-5	43	TCRBV02-01	TCRBV02	TCRBV02-01				01,03					TCRBD01,TCRBD02	TCRBD01-01,TCRBD02-01		TCRBJ02-07*01	TCRBJ02	TCRBJ02-07	01				3	2	9	0	7	2	38	52	59	62	64	1	Out	VDJ
AACGCCTTGGAGCTGGACGACTCGGCCCTGTATCTCTGTGCCAGCAGCTTTGGGGCAGGGGGCAACTACGAGCAGTACTTCGGGCCG	CASSFGAGGNYEQYF	1	1.3959461723155955E-5	45	TCRBV05-04*01	TCRBV05	TCRBV05-04	01				TCRBD01-01*01	TCRBD01	TCRBD01-01	01				TCRBJ02-07*01	TCRBJ02	TCRBJ02-07	01				2	2	4	0	5	3	36	50	55	63	65	1	In	VDJ
AAGATCCAGCCTGCAGAGCTTGAGGACTCGGCCGTGTATCTCTGTGCCAGCAGCTTAACTAGCGGATACGAGCAGTACTTCGGGCCG	CASSLTSGYEQYF	1	1.3959461723155955E-5	39	TCRBV11	TCRBV11				TCRBV11-02,TCRBV11-03		TCRBD02-01	TCRBD02	TCRBD02-01				01,02	TCRBJ02-07*01	TCRBJ02	TCRBJ02-07	01				2	1	3	5	0	4	42	-1	57	65	66	1	In	VDJ
GACAGTGACCAGTGCCCATCCTGAAGACAGCAGCTTCTACATCTGCAGTGCAAGGACTAGCGGGGGAACGAGCAGTACTTCGGGCCG		1	1.3959461723155955E-5	38	TCRBV20	TCRBV20				TCRBV20-01,TCRBV20-or09_02		TCRBD02-01*01	TCRBD02	TCRBD02-01	01				TCRBJ02-07*01	TCRBJ02	TCRBJ02-07	01				6	1	1	2	2	5	43	51	53	66	67	1	Out	VDJ
CTGACAGTGACCAGTGCCCATCCTGAAGACAGCAGCTTCTACATCTGCAGTGCTCATCTGAAGGGCGGAGAGCAGTACTTCGGGCCG	CSAHLKGGEQYF	1	1.3959461723155955E-5	36	TCRBV20	TCRBV20				TCRBV20-01,TCRBV20-or09_02						TCRBD01,TCRBD02	TCRBD01-01,TCRBD02-01		TCRBJ02-07*01	TCRBJ02	TCRBJ02-07	01				5	4	5	3	7	7	45	54	61	65	69	1	In	VDJ
ATTCTGGAGTCCGCCAGCACCAACCAGACATCTATGTACCTCTGTGCCAGCGGACCAGGAGGGACCGACACCATATATTTTGGAGAG	CASGPGGTDTIYF	1	1.3959461723155955E-5	39	TCRBV28-01*01	TCRBV28	TCRBV28-01	01				TCRBD02-01*02	TCRBD02	TCRBD02-01	02				TCRBJ01-03*01	TCRBJ01	TCRBJ01-03	01				8	4	10	0	6	8	42	51	57	63	67	1	In	VDJ
CCAGGCCTGGGGGACGCAGCCATGTACCTGTGTGCCACCAGCACCGGACAGGGAGTTAGGCTTGGAAACACCATATATTTTGGAGAG	CATSTGQGVRLGNTIYF	1	1.3959461723155955E-5	51	TCRBV15-01*02	TCRBV15	TCRBV15-01	02				TCRBD01-01*01	TCRBD01	TCRBD01-01	01				TCRBJ01-03*01	TCRBJ01	TCRBJ01-03	01				4	9	1	3	2	3	30	43	45	53	62	1	In	VDJ
CACACCCTGCAGCCAGAAGACTCGGCCCTGTATCTCTGCGCCAGCAGCCAAGCTCTTATCGGTGGAAACACCATATATTTTGGAGAG	CASSQALIGGNTIYF	1	1.3959461723155955E-5	45	TCRBV04-03*01	TCRBV04	TCRBV04-03	01				TCRBD02-01	TCRBD02	TCRBD02-01				01,02	TCRBJ01-03*01	TCRBJ01	TCRBJ01-03	01				1	0	8	5	7	3	36	52	59	-1	62	1	In	VDJ
CACACCCTGCAGCCAGAAGACTCGGCCCTGTATCTCTGCGCCAGCAGCCTGGGGGAGGGAGGTGGAAACACCATATATTTTGGAGAG	CASSLGEGGGNTIYF	3	4.187838516946787E-5	45	TCRBV04-03*01	TCRBV04	TCRBV04-03	01				TCRBD02-01*02	TCRBD02	TCRBD02-01	02				TCRBJ01-03*01	TCRBJ01	TCRBJ01-03	01				4	3	9	0	3	3	36	49	52	59	62	3	In	VDJ
CAGAGCAGGGGGACTCGGCCATGTATCTCTGTGCCAGCATCTTTCGAGGTGAAGTAGGATTCTGGAAACACCATATATTTTGGAGAG		2	2.791892344631191E-5	52	TCRBV07-09*01	TCRBV07	TCRBV07-09	01				TCRBD02-01*02	TCRBD02	TCRBD02-01	02				TCRBJ01-03*01	TCRBJ01	TCRBJ01-03	01				3	11	11	1	2	1	29	43	45	49	60	2	Out	VDJ
ACATCGGCCCAAAAGAACCCGACAGCTTTCTATCTCTGTGCCAGTACCCCCCGGACAGTCTCTGGAAACACCATATATTTTGGAGAG	CASTPRTVSGNTIYF	3	4.187838516946787E-5	45	TCRBV19-01*01	TCRBV19	TCRBV19-01	01				TCRBD01-01*01	TCRBD01	TCRBD01-01	01				TCRBJ01-03*01	TCRBJ01	TCRBJ01-03	01				7	1	1	5	6	0	36	46	52	58	59	3	In	VDJ
GTGCAGCCTGCAGAACTGGAGGATTCTGGAGTTTATTTCTGTGCCAGCAGCCTAGGAGGCTCTGGAAACACCATATATTTTGGAGAG	CASSLGGSGNTIYF	1	1.3959461723155955E-5	42	TCRBV14-01*01	TCRBV14	TCRBV14-01	01				TCRBD02-01*02	TCRBD02	TCRBD02-01	02				TCRBJ01-03*01	TCRBJ01	TCRBJ01-03	01				4	0	10	1	2	0	39	52	54	-1	59	1	In	VDJ
AACGCCTTGTTGCTGGGGGACTCGGCCCTGTATCTCTGTGCCAGCAGCTCGAGATGGGGATCTGGAAACACCATATATTTTGGAGAG	CASSSRWGSGNTIYF	1	1.3959461723155955E-5	45	TCRBV05-05*01	TCRBV05	TCRBV05-05	01								TCRBD01,TCRBD02	TCRBD01-01,TCRBD02-01		TCRBJ01-03*01	TCRBJ01	TCRBJ01-03	01				3	0	0	8	7	1	36	49	56	-1	60	1	In	VDJ
CTCTCAAGATCCAGCCTGCAGAGCTTGGGGACTCGGCCATGTATCTCTGTGCCAGCAACTGTGGGAAACACCATATATTTTGGAGAG		1	1.3959461723155955E-5	34	TCRBV11-01*01	TCRBV11	TCRBV11-01	01				TCRBD02-01	TCRBD02	TCRBD02-01				01,02	TCRBJ01-03*01	TCRBJ01	TCRBJ01-03	01				7	3	3	10	0	4	47	-1	57	60	63	1	Out	VDJ
GTGACCAGTGCCCATCCTGAAGACAGCAGCTTCTACATCTGCAGTGCTAGAGCTGTCTCTGGGGCCAACGTCCTGACTTTCGGGGCC	CSARAVSGANVLTF	1	1.3959461723155955E-5	42	TCRBV20	TCRBV20				TCRBV20-01,TCRBV20-or09_02		TCRBD02-01	TCRBD02	TCRBD02-01				01,02	TCRBJ02-06*01	TCRBJ02	TCRBJ02-06	01				1	2	4	10	0	0	39	-1	52	54	56	1	In	VDJ
ATCCAGCCCTCAGAACCCAGGGACTCAGCTGTGTACTTCTGTGCCAGCAGTTTGGGAACTGGGGCCAACGTCCTGACTTTCGGGGCC	CASSLGTGANVLTF	1	1.3959461723155955E-5	42	TCRBV12	TCRBV12				TCRBV12-03/12-04,TCRBV12-04						TCRBD01,TCRBD02	TCRBD01-01,TCRBD02-01		TCRBJ02-06*01	TCRBJ02	TCRBJ02-06	01				3	1	0	8	0	2	39	-1	53	57	58	1	In	VDJ
AGTCCACGGAGTCAGGGGACACAGCACTGTATTTCTGTGCCAGCAGCAAAGGGTCACGGAGCCGTGGGGCCCCTCCACTTTGGGAAC		1	1.3959461723155955E-5	46	TCRBV21-01*01	TCRBV21	TCRBV21-01	01								TCRBD01,TCRBD02	TCRBD01-01,TCRBD02-01		TCRBJ01-06*02	TCRBJ01	TCRBJ01-06	02				1	0	6	2	14	13	35	51	65	-1	69	1	Out	VDJ
ACAAAGCTGGAGGACTCAGCCATGTACTTCTGTGCCAGCAGTGAATACCAGGGCAAGTTAGTGGATTCACCCCTCCACTTTGGGAAC	CASSEYQGKLVDSPLHF	1	1.3959461723155955E-5	51	TCRBV02-01	TCRBV02	TCRBV02-01				01,03	TCRBD01-01*01	TCRBD01	TCRBD01-01	01				TCRBJ01-06*02	TCRBJ01	TCRBJ01-06	02				2	11	4	3	3	8	30	45	48	53	64	1	In	VDJ
CACAGAGCAGGAGGACTCGGCCGTGTATCTCTGTGCCAGCAGCCCCAGTCGCCCCAGGGGTCCGATTCACCCCTCCACTTTGGGAAC		1	1.3959461723155955E-5	50	TCRBV07-02	TCRBV07	TCRBV07-02				01,02	TCRBD01-01*01	TCRBD01	TCRBD01-01	01				TCRBJ01-06*02	TCRBJ01	TCRBJ01-06	02				5	4	4	2	11	8	31	43	54	60	64	1	Out	VDJ
CGCACAGAGCGGGGGGACTCAGCCGTGTATCTCTGTGCCAGCAGTTCACCGAAGGTGGGTGGTAATTCACCCCTCCACTTTGGGAAC	CASSSPKVGGNSPLHF	3	4.187838516946787E-5	48	TCRBV07-03*01	TCRBV07	TCRBV07-03	01								TCRBD01,TCRBD02	TCRBD01-01,TCRBD02-01		TCRBJ01-06*02	TCRBJ01	TCRBJ01-06	02				6	3	0	9	12	6	33	44	56	59	62	3	In	VDJ
CCCAGCCCCAACCAGACCTCTCTGTACTTCTGTGCCAGCAGTCCCTCGAGTGGGAGCTCCTATAATTCACCCCTCCACTTTGGGAAC	CASSPSSGSSYNSPLHF	1	1.3959461723155955E-5	51	TCRBV27-01*01	TCRBV27	TCRBV27-01	01				TCRBD02-01*02	TCRBD02	TCRBD02-01	02				TCRBJ01-06*02	TCRBJ01	TCRBJ01-06	02				5	0	9	2	9	0	30	42	51	-1	56	1	In	VDJ
TCACCAGGCCTGGGGGACGCAGCCATGTACCTGTGTGCCACCAGCAGGGACGGCAGCTCCTATAATTCACCCCTCCACTTTGGGAAC	CATSRDGSSYNSPLHF	1	1.3959461723155955E-5	48	TCRBV15-01*02	TCRBV15	TCRBV15-01	02								TCRBD01,TCRBD02	TCRBD01-01,TCRBD02-01		TCRBJ01-06*02	TCRBJ01	TCRBJ01-06	02				3	5	1	7	0	0	33	-1	47	51	56	1	In	VDJ
CCACGGAGTCAGGGGACACAGCACTGTATTTCTGTGCCAGCAGCGATAGAAGGTTGAACCTATAATTCACCCCTCCACTTTGGGAAC		1	1.3959461723155955E-5	49	TCRBV21-01*01	TCRBV21	TCRBV21-01	01								TCRBD01,TCRBD02	TCRBD01-01,TCRBD02-01		TCRBJ01-06*02	TCRBJ01	TCRBJ01-06	02				5	5	5	4	6	2	32	44	50	53	58	1	Out	VDJ
CCCCTGATCCTGGAGTCGCCCAGCCCCAACCAGACCTCTCTGTACTTCTGTGCCAGTCAGGGGAATTCACCCCTCCACTTTGGGAAC	CASQGNSPLHF	1	1.3959461723155955E-5	33	TCRBV27-01*01	TCRBV27	TCRBV27-01	01				TCRBD01-01*01	TCRBD01	TCRBD01-01	01				TCRBJ01-06*02	TCRBJ01	TCRBJ01-06	02				9	0	4	2	1	7	48	56	57	-1	63	1	In	VDJ
AGTGCCCATCCTGAAGACAGCAGCTTCTACATCTGCAGTGCTAGAGATCCTGCAGGGGAACGGAATTCACCCCTCCACTTTGGGAAC	CSARDPAGERNSPLHF	1	1.3959461723155955E-5	48	TCRBV20	TCRBV20				TCRBV20-01,TCRBV20-or09_02		TCRBD01-01*01	TCRBD01	TCRBD01-01	01				TCRBJ01-06*02	TCRBJ01	TCRBJ01-06	02				0	5	4	2	5	7	33	47	52	58	63	1	In	VDJ
AGTGCCCATCCTGAAGACAGCAGCTTCTACATCTGCAGTGCTAGAGATACGTTGCAGGGGGTCAATTCACCCCTCCACTTTGGGAAC	CSARDTLQGVNSPLHF	1	1.3959461723155955E-5	48	TCRBV20	TCRBV20				TCRBV20-01,TCRBV20-or09_02		TCRBD01-01*01	TCRBD01	TCRBD01-01	01				TCRBJ01-06*02	TCRBJ01	TCRBJ01-06	02				0	2	4	1	7	7	33	47	54	61	63	1	In	VDJ
GCTGCTCCCTCCCAGACATCTGTGTACTTCTGTGCCAGCAGTGAAGCGCTTCGGGGGGACCGAAATTCACCCCTCCACTTTGGGAAC	CASSEALRGDRNSPLHF	4	5.583784689262382E-5	51	TCRBV06-01*01	TCRBV06	TCRBV06-01	01				TCRBD02-01*01	TCRBD02	TCRBD02-01	01				TCRBJ01-06*02	TCRBJ01	TCRBJ01-06	02				0	5	8	1	4	7	30	47	51	58	63	4	In	VDJ
NNNNNNNNNNTGTCGGCTGCTCCCTCCCAGACATCTGTGTACTTCTGTGCCAGCAGAACCGTATCCTCACCCCTCCACTTTGGGAAC	CASRTVSSPLHF	1	1.3959461723155955E-5	36	TCRBV06-05*01	TCRBV06	TCRBV06-05	01								TCRBD01,TCRBD02	TCRBD01-01,TCRBD02-01		TCRBJ01-06*02	TCRBJ01	TCRBJ01-06	02				6	7	3	7	1	10	45	56	57	59	66	1	In	VDJ
GTGAACGCCTTGTTGCTGGGGGACTCGGCCCTCTATCTCTGTGCCAGCAGCTTGCTGGGGGGCGACTCACCCCTCCACTTTGGGAAC	CASSLLGGDSPLHF	2	2.791892344631191E-5	42	TCRBV05-06*01	TCRBV05	TCRBV05-06	01								TCRBD01,TCRBD02	TCRBD01-01,TCRBD02-01		TCRBJ01-06*02	TCRBJ01	TCRBJ01-06	02				1	3	6	0	3	10	39	54	57	63	66	2	In	VDJ
CCAGTCCACGGAGTCAGGGGACACAGCACTGTATTTCTGTGCCAGCAGCAGAGGACAGGGGGCCTGGCACCCCTCCACTTTGGGAAC		1	1.3959461723155955E-5	44	TCRBV21-01*01	TCRBV21	TCRBV21-01	01				TCRBD01-01*01	TCRBD01	TCRBD01-01	01				TCRBJ01-06*02	TCRBJ01	TCRBJ01-06	02				4	4	1	0	2	11	37	50	52	63	67	1	Out	VDJ
ATCAATTCCCTGGAGCTTGGTGACTCTGCTGTGTATTTCTGTGCCAGCAGCGGACAGGGGTTACTCGATGAGCAGTTCTTCGGGCCA	CASSGQGLLDEQFF	1	1.3959461723155955E-5	42	TCRBV03-01/03-02*01	TCRBV03	TCRBV03-01/03-02	01				TCRBD01-01*01	TCRBD01	TCRBD01-01	01				TCRBJ02-01*01	TCRBJ02	TCRBJ02-01	01				5	7	1	2	0	8	39	-1	51	60	67	1	In	VDJ
ACCTTGGAGCTGGGGGACTCGGCCCTTTATCTTTGCGCCAGCAGCAGCATGGTCGGGGTCCTGCTCAATGAGCAGTTCTTCGGGCCA	CASSSMVGVLLNEQFF	1	1.3959461723155955E-5	48	TCRBV05-01*01	TCRBV05	TCRBV05-01	01				TCRBD02-01*01	TCRBD02	TCRBD02-01	01				TCRBJ02-01*01	TCRBJ02	TCRBJ02-01	01				4	7	8	3	8	6	33	45	53	58	65	1	In	VDJ
NNNNTGTCGGCTGCTCCCTCCCAAACATCTGTGTACTTCTGTGCCAGCAGTTACCAGGGTAGCTACAATGAGCAGTTCTTCGGGCCA	CASSYQGSYNEQFF	5	6.979730861577978E-5	42	TCRBV06-02/06-03*01	TCRBV06	TCRBV06-02/06-03	01				TCRBD01-01*01	TCRBD01	TCRBD01-01	01				TCRBJ02-01*01	TCRBJ02	TCRBJ02-01	01				2	3	4	3	0	3	39	-1	54	59	62	5	In	VDJ
ACATCGGCCCAAAAGAACCCGACAGCTTTCTATCTCTGTGCCAGTAGTCGCGGGGGTCCTCCCTACAATGAGCAGTTCTTCGGGCCA	CASSRGGPPYNEQFF	1	1.3959461723155955E-5	45	TCRBV19-01*01	TCRBV19	TCRBV19-01	01				TCRBD02-01*01	TCRBD02	TCRBD02-01	01				TCRBJ02-01*01	TCRBJ02	TCRBJ02-01	01				5	5	7	2	1	2	36	48	49	56	61	1	In	VDJ
GCCCTGCAGCCAGAAGACTCAGCCCTGTATCTCTGCGCCAGCAGCCAAGATTGGACAGGGTCGAACAATGAGCAGTTCTTCGGGCCA	CASSQDWTGSNNEQFF	2	2.791892344631191E-5	48	TCRBV04-01*01	TCRBV04	TCRBV04-01	01				TCRBD01-01*01	TCRBD01	TCRBD01-01	01				TCRBJ02-01*01	TCRBJ02	TCRBJ02-01	01				0	4	1	3	2	5	33	50	52	60	64	2	In	VDJ
ATCCTGGAGTCGCCCAGCCCCAACCAGACCTCTCTGTACTTCTGTGCCAGCAGTTTATCGATGGAAGGGGAGCAGTTCTTCGGGCCA	CASSLSMEGEQFF	3	4.187838516946787E-5	39	TCRBV27-01*01	TCRBV27	TCRBV27-01	01								TCRBD01,TCRBD02	TCRBD01-01,TCRBD02-01		TCRBJ02-01*01	TCRBJ02	TCRBJ02-01	01				0	0	5	3	6	10	42	59	65	-1	69	3	In	VDJ
GTGAACGCCTTGGAGCTGGACGACTCGGCCCTGTATCTCTGTGCCAGCAGCTCCCAGTCGGGGGGGCGCGAGCAGTTCTTCGGGCCA	CASSSQSGGREQFF	1	1.3959461723155955E-5	42	TCRBV05-04*01	TCRBV05	TCRBV05-04	01				TCRBD02-01*01	TCRBD02	TCRBD02-01	01				TCRBJ02-01*01	TCRBJ02	TCRBJ02-01	01				3	3	8	0	6	10	39	52	58	66	69	1	In	VDJ
GCAGAGCAGGGGGACTCGGCCGTGTATGTCTGTGCAAGTCGCTTAGCCCCCTCGCGGGGGGGCTGGGAGACCCAGTACTTCGGGCCA	CASRLAPSRGGWETQYF	1	1.3959461723155955E-5	51	TCRBV12-02*01	TCRBV12	TCRBV12-02	01				TCRBD02-01*01	TCRBD02	TCRBD02-01	01				TCRBJ02-05*01	TCRBJ02	TCRBJ02-05	01				0	4	7	0	6	5	30	47	53	62	66	1	In	VDJ
CTGGAGTCGCCCAGCCCCAACCAGACCTCTCTGTACTTCTGTGCCAGCAGGGGGGTTGCGGGTGGGGAGACCCAGTACTTCGGGCCA	CASRGVAGGETQYF	1	1.3959461723155955E-5	42	TCRBV27-01*01	TCRBV27	TCRBV27-01	01								TCRBD01,TCRBD02	TCRBD01-01,TCRBD02-01		TCRBJ02-05*01	TCRBJ02	TCRBJ02-05	01				6	11	6	1	0	5	39	-1	50	55	66	1	In	VDJ
CCCTCAGAACCCAGGGACTCAGCTGTGTACTTCTGTGCCAGCAGTCCCGACTAGCGGGGAAGGAGGGAGACCCAGTACTTCGGGCCA	CASSPD*RGRRETQYF	1	1.3959461723155955E-5	48	TCRBV12	TCRBV12				TCRBV12-03/12-04,TCRBV12-04		TCRBD02-01*01	TCRBD02	TCRBD02-01	01				TCRBJ02-05*01	TCRBJ02	TCRBJ02-05	01				5	7	2	3	3	5	33	45	48	59	66	1	Stop	VDJ
CGCTCACCAGGCCTGGGGGACGCAGCCATGTACCTGTGTGCCACCAGCAGAGATCTCCAGTACGGAGAGACCCAGTACTTCGGGCCA	CATSRDLQYGETQYF	1	1.3959461723155955E-5	45	TCRBV15-01*02	TCRBV15	TCRBV15-01	02								TCRBD01,TCRBD02	TCRBD01-01,TCRBD02-01		TCRBJ02-05*01	TCRBJ02	TCRBJ02-05	01				0	5	4	5	4	4	36	53	57	60	65	1	In	VDJ
GAGTCTGCCATCCCCAACCAGACAGCTCTTTACTTCTGTGCCACCAGTGACCCAACGGGCTCGGCACAGACCCAGTACTTCGGGCCA	CATSDPTGSAQTQYF	1	1.3959461723155955E-5	45	TCRBV24-01*01	TCRBV24	TCRBV24-01	01								TCRBD01,TCRBD02	TCRBD01-01,TCRBD02-01		TCRBJ02-05*01	TCRBJ02	TCRBJ02-05	01				4	7	8	0	6	6	36	50	56	60	67	1	In	VDJ
AGCACCTTGGAGCTGGGGGACTCGGCCCTTTATCTTTGCGCCAGCAGCTTGGGTACTAGTAGTGCAGATACGCAGTATTTTGGCCCA	CASSLGTSSADTQYF	3	4.187838516946787E-5	45	TCRBV05-01*01	TCRBV05	TCRBV05-01	01				TCRBD02-01	TCRBD02	TCRBD02-01				01,02	TCRBJ02-03*01	TCRBJ02	TCRBJ02-03	01				0	5	3	8	2	4	36	52	54	59	64	3	In	VDJ
GCCTTGTTGCTGGGGGACTCGGCCCTCTATCTCTGTGCCAGCATTCTAAGGACTAGCGGGGCGGCAGATACGCAGTATTTTGGCCCA	CASILRTSGAADTQYF	1	1.3959461723155955E-5	48	TCRBV05-06*01	TCRBV05	TCRBV05-06	01				TCRBD02-01*01	TCRBD02	TCRBD02-01	01				TCRBJ02-03*01	TCRBJ02	TCRBJ02-03	01				6	3	1	3	6	4	33	43	49	61	64	1	In	VDJ
AACGCCTTGTTGCTGGGGGACTCGGCCCTCTATCTCTGTGCCAGCAGCGCCACTAGCGTACTTACAGATACGCAGTATTTTGGCCCA	CASSATSVLTDTQYF	1	1.3959461723155955E-5	45	TCRBV05-06*01	TCRBV05	TCRBV05-06	01				TCRBD02-01	TCRBD02	TCRBD02-01				01,02	TCRBJ02-03*01	TCRBJ02	TCRBJ02-03	01				4	5	3	6	3	3	36	48	51	58	63	1	In	VDJ
TCACATCAATTCCCTGGAGCTTGGTGACTCTGCTGTGTATTTCTGTGCCAGCAGCCCAGGGTGCCCGGGGAGCTGTTTTTTGGAGAA		3	4.187838516946787E-5	38	TCRBV03-01/03-02*01	TCRBV03	TCRBV03-01/03-02	01				TCRBD01-01*01	TCRBD01	TCRBD01-01	01				TCRBJ02-02*01	TCRBJ02	TCRBJ02-02	01				4	3	4	3	0	6	43	-1	56	61	64	3	Out	VDJ
GAGCAGGGGGACTCGGCCATGTATCTCTGTGCCAGCAGCGACGAACGCGGACTAGCGGGGTTTACCGGGGAGCTGTTTTTTGGAGAA	CASSDERGLAGFTGELFF	12	1.6751354067787147E-4	54	TCRBV07-09*01	TCRBV07	TCRBV07-09	01				TCRBD02-01*01	TCRBD02	TCRBD02-01	01				TCRBJ02-02*01	TCRBJ02	TCRBJ02-02	01				5	3	1	3	9	5	27	39	48	60	63	12	In	VDJ
ACCCTGCAGCCAGAAGACTCGGCCCTGTATCTCTGCGCCAGCAGCCAAGAAGGGTCAGCCGTTACCGGGGAGCTGTTTTTTGGAGAA	CASSQEGSAVTGELFF	1	1.3959461723155955E-5	48	TCRBV04-03*01	TCRBV04	TCRBV04-03	01								TCRBD01,TCRBD02	TCRBD01-01,TCRBD02-01		TCRBJ02-02*01	TCRBJ02	TCRBJ02-02	01				0	9	5	3	0	5	33	-1	50	54	63	1	In	VDJ
CTACACGCCCTGCAGCCAGAAGACTCAGCCCTGTATCTCTGCGCCAGCAGCCACCAGTCCCGTACCGGGGAGCTGTTTTTTGGAGAA	CASSHQSRTGELFF	2	2.791892344631191E-5	42	TCRBV04-01*01	TCRBV04	TCRBV04-01	01				TCRBD01-01*01	TCRBD01	TCRBD01-01	01				TCRBJ02-02*01	TCRBJ02	TCRBJ02-02	01				3	6	4	5	1	5	39	53	54	57	63	2	In	VDJ
GTGAACGCCTTGGAGCTGGACGACTCGGCCCTGTATCTCTGTGCCAGCAGCGCGGGGGGGCTCACCGGGGAGCTGTTTTTTGGAGAA	CASSAGGLTGELFF	1	1.3959461723155955E-5	42	TCRBV05-04*01	TCRBV05	TCRBV05-04	01				TCRBD02-01*01	TCRBD02	TCRBD02-01	01				TCRBJ02-02*01	TCRBJ02	TCRBJ02-02	01				4	2	7	0	0	4	39	-1	51	60	62	1	In	VDJ
CTCACTGTGACATCGGCCCAAAAGAACCCGACAGCTTTCTATCTCTGTGCCAGTAGTACTGACACCGGGGAGCTGTTTTTTGGAGAA	CASSTDTGELFF	1	1.3959461723155955E-5	36	TCRBV19-01*01	TCRBV19	TCRBV19-01	01				TCRBD02-01	TCRBD02	TCRBD02-01				01,02	TCRBJ02-02*01	TCRBJ02	TCRBJ02-02	01				4	1	4	10	0	3	45	-1	58	60	61	1	In	VDJ
GAGTCGCCCAGCCCCAACCAGACCTCTCTGTACTTCTGTGCCAGCAGCCCCCGGAGGGGGAACACCGGGGAGCTGTTTTTTGGAGAA	CASSPRRGNTGELFF	2	2.791892344631191E-5	45	TCRBV27-01*01	TCRBV27	TCRBV27-01	01				TCRBD02-01*02	TCRBD02	TCRBD02-01	02				TCRBJ02-02*01	TCRBJ02	TCRBJ02-02	01				6	1	10	0	5	1	36	47	52	58	59	2	In	VDJ
ACCAGTGCCCATCCTGAAGACAGCAGCTTCTACATCTGCAGTGCTAGAGAAGACAGGTCGAACACCGGGGAGCTGTTTTTTGGAGAA	CSAREDRSNTGELFF	1	1.3959461723155955E-5	45	TCRBV20	TCRBV20				TCRBV20-01,TCRBV20-or09_02		TCRBD01-01*01	TCRBD01	TCRBD01-01	01				TCRBJ02-02*01	TCRBJ02	TCRBJ02-02	01				0	1	2	4	1	0	36	50	51	57	58	1	In	VDJ
ACTCTCAAGATCCAGCCTGCAGAGCTTGGGGACTCGGCCATGTATCTCTGTGCCAGCAGAATCGACAGGGCGGCTTTCTTTGGACAA	CASRIDRAAFF	1	1.3959461723155955E-5	33	TCRBV11-01*01	TCRBV11	TCRBV11-01	01				TCRBD01-01*01	TCRBD01	TCRBD01-01	01				TCRBJ01-01*01	TCRBJ01	TCRBJ01-01	01				6	2	2	3	4	11	48	59	63	70	72	1	In	VDJ
CTGAAGGTGCAGCCTGCAGAACTGGAGGATTCTGGAGTTTATTTCTGTGCCAGCAGCCAAGGAGGGGCTGAAGCTTTCTTTGGACAA	CASSQGGAEAFF	5	6.979730861577978E-5	36	TCRBV14-01*01	TCRBV14	TCRBV14-01	01								TCRBD01,TCRBD02	TCRBD01-01,TCRBD02-01		TCRBJ01-01*01	TCRBJ01	TCRBJ01-01	01				1	0	5	2	1	6	45	61	62	-1	67	5	In	VDJ
ACTCTGACAGTGACCAGTGCCCATCCTGAAGACAGCAGCTTCTACATCTGCAGTGCTAGTAGGGGGACTGAAGCTTTCTTTGGACAA	CSASRGTEAFF	1	1.3959461723155955E-5	33	TCRBV20-01*04	TCRBV20	TCRBV20-01	04				TCRBD01-01*01	TCRBD01	TCRBD01-01	01				TCRBJ01-01*01	TCRBJ01	TCRBJ01-01	01				2	0	5	1	0	5	48	-1	60	-1	66	1	In	VDJ
ATCCAGCCCTCAGAACCCAGGGACTCAGCTGTGTACTTCTGTGCCAGCAGTTTACAGGGAGTTGGCACTGAAGCTTTCTTTGGACAA	CASSLQGVGTEAFF	1	1.3959461723155955E-5	42	TCRBV12	TCRBV12				TCRBV12-03/12-04,TCRBV12-04						TCRBD01,TCRBD02	TCRBD01-01,TCRBD02-01		TCRBJ01-01*01	TCRBJ01	TCRBJ01-01	01				2	6	4	3	0	4	39	-1	54	59	65	1	In	VDJ
GATCCAGTCCACGGAGTCAGGGGACACAGCACTGTATTTCTGTGCCAGCCCGGATCAGGGAAGGGCACTGAAGCTTTCTTTGGACAA		1	1.3959461723155955E-5	41	TCRBV21-01*01	TCRBV21	TCRBV21-01	01				TCRBD01-01*01	TCRBD01	TCRBD01-01	01				TCRBJ01-01*01	TCRBJ01	TCRBJ01-01	01				8	5	4	3	6	4	40	49	55	60	65	1	Out	VDJ
CTGGAGTCCGCTACCCGCTCCCAGACATCTGTGTATTTCTGCGCCAGCAGTGAAATCGGGCGGAGCACTGAAGCTTTCTTTGGACAA	CASSEIGRSTEAFF	1	1.3959461723155955E-5	42	TCRBV10-02*01	TCRBV10	TCRBV10-02	01								TCRBD01,TCRBD02	TCRBD01-01,TCRBD02-01		TCRBJ01-01*01	TCRBJ01	TCRBJ01-01	01				3	4	8	0	4	4	39	53	57	61	65	1	In	VDJ
ATTCCTTCACCTACACACCCTGCAGCCAGAAGACTCGGCCCTGTATCTCTGCGCCAGCAGCCGGACACTGAAGCTTTCTTTGGACAA		1	1.3959461723155955E-5	32	TCRBV04-03*01	TCRBV04	TCRBV04-03	01								TCRBD01,TCRBD02	TCRBD01-01,TCRBD02-01		TCRBJ01-01*01	TCRBJ01	TCRBJ01-01	01				4	0	0	10	0	3	49	-1	62	-1	64	1	Out	VDJ
ACATCGGCCCAAAAGAACCCGACAGCTTTCTATCTCTGTGCCAGTAGTAGAGACAGGGGGATGAACACTGAAGCTTTCTTTGGACAA	CASSRDRGMNTEAFF	1	1.3959461723155955E-5	45	TCRBV19-01*01	TCRBV19	TCRBV19-01	01				TCRBD01-01*01	TCRBD01	TCRBD01-01	01				TCRBJ01-01*01	TCRBJ01	TCRBJ01-01	01				0	1	4	1	0	0	36	-1	53	60	61	1	In	VDJ
GGCCCAAAAGAACCCGACAGCTTTCTATCTCTGTGCCAGTAGTACCCTGGACAGGTCCATTGGAACACTGAAGCTTTCTTTGGACAA		2	2.791892344631191E-5	50	TCRBV19-01*01	TCRBV19	TCRBV19-01	01				TCRBD01-01*01	TCRBD01	TCRBD01-01	01				TCRBJ01-01*01	TCRBJ01	TCRBJ01-01	01				4	7	1	4	4	1	31	44	48	55	62	2	Out	VDJ
ATCCAGCAGGTAGTGCGAGGAGATTCGGCAGCTTATTTCTGTGCCAGCTCACCAGTACAGGGGAACACTGAAGCTTTCTTTGGACAA	CASSPVQGNTEAFF	2	2.791892344631191E-5	42	TCRBV18-01*01	TCRBV18	TCRBV18-01	01				TCRBD01-01*01	TCRBD01	TCRBD01-01	01				TCRBJ01-01*01	TCRBJ01	TCRBJ01-01	01				2	0	3	3	2	1	39	54	56	-1	62	2	In	VDJ
CTGGAGTCCGCCAGCACCAACCAGACATCTATGTACCTCTGTGCCAGCGCCAGACAGGGGTCGAACACTGAAGCTTTCTTTGGACAA	CASARQGSNTEAFF	1	1.3959461723155955E-5	42	TCRBV28-01*01	TCRBV28	TCRBV28-01	01				TCRBD01-01*01	TCRBD01	TCRBD01-01	01				TCRBJ01-01*01	TCRBJ01	TCRBJ01-01	01				8	2	2	2	4	1	39	48	52	60	62	1	In	VDJ
GAGCTGAATGTGAACGCCTTGGAGCTGGACGACTCGGCCCTGTATCTCTGTGCCAGCAGCTCGAACACTGAAGCTTTCTTTGGACAA	CASSSNTEAFF	1	1.3959461723155955E-5	33	TCRBV05-04*01	TCRBV05	TCRBV05-04	01											TCRBJ01-01*01	TCRBJ01	TCRBJ01-01	01				3	1	0	0	0	1	48	-1	-1	61	62	1	In	VJ
AAGATCCGGTCCACAAAGCTGGAGGACTCAGCCATGTACTTCTGTGCCAGCAGTGAACTATCGAACACTGAAGCTTTCTTTGGACAA	CASSELSNTEAFF	1	1.3959461723155955E-5	39	TCRBV02-01	TCRBV02	TCRBV02-01				01,03	TCRBD02-01	TCRBD02	TCRBD02-01				01,02	TCRBJ01-01*01	TCRBJ01	TCRBJ01-01	01				2	2	4	9	0	1	42	-1	57	60	62	1	In	VDJ
ACATCGGCCCAAAAGAACCCGACAGCTTTCTATCTCTGTGCCAGTACCGCTAGGACAGGCCAGAACACTGAAGCTTTCTTTGGACAA	CASTARTGQNTEAFF	1	1.3959461723155955E-5	45	TCRBV19-01*01	TCRBV19	TCRBV19-01	01				TCRBD01-01*01	TCRBD01	TCRBD01-01	01				TCRBJ01-01*01	TCRBJ01	TCRBJ01-01	01				7	3	1	4	6	1	36	46	52	59	62	1	In	VDJ
AGCAACATGAGCCCTGAAGACAGCAGCATATATCTCTGCAGCGTTGAACGGACTAAGGGACTCAACACTGAAGCTTTCTTTGGACAA	CSVERTKGLNTEAFF	1	1.3959461723155955E-5	45	TCRBV29-01	TCRBV29	TCRBV29-01				01,02	TCRBD02-01	TCRBD02	TCRBD02-01				01,02	TCRBJ01-01*01	TCRBJ01	TCRBJ01-01	01				2	1	0	10	8	2	36	48	56	62	63	1	In	VDJ
CGCACAGAGCAGCGGGACTCAGCCATGTATCGCTGTGCCAGCAGCCCGGAACAGGGGTTGGTAAACACTGAAGCTTTCTTTGGACAA	CASSPEQGLVNTEAFF	6	8.375677033893574E-5	48	TCRBV07-07*01	TCRBV07	TCRBV07-07	01				TCRBD01-01*01	TCRBD01	TCRBD01-01	01				TCRBJ01-01*01	TCRBJ01	TCRBJ01-01	01				5	6	3	2	5	2	33	45	50	57	63	6	In	VDJ
ATCCAGCCCTCAGAACCCAGGGACTCAGCTGTGTACTTCTGTGCCAGCAATCCGGGACAGGGGGCAACTGAAGCTTTCTTTGGACAA	CASNPGQGATEAFF	1	1.3959461723155955E-5	42	TCRBV12	TCRBV12				TCRBV12-03/12-04,TCRBV12-04		TCRBD01-01*01	TCRBD01	TCRBD01-01	01				TCRBJ01-01*01	TCRBJ01	TCRBJ01-01	01				7	1	0	0	4	5	39	49	53	65	66	1	In	VDJ
CACATCAATTCCCTGGAGCTTGGTGACTCTGCTGTGTATTTCTGTGCCAGCAGCCAAGTTCAGGGCCATGAAGCTTTCTTTGGACAA	CASSQVQGHEAFF	1	1.3959461723155955E-5	39	TCRBV03-01/03-02*01	TCRBV03	TCRBV03-01/03-02	01				TCRBD01-01*01	TCRBD01	TCRBD01-01	01				TCRBJ01-01*01	TCRBJ01	TCRBJ01-01	01				1	3	4	3	2	7	42	58	60	65	68	1	In	VDJ
CAGCCCTCAGAACCCAGGGACTCAGCTGTGTACTTCTGTGCCAGCAGTTTACGGGGACACGTAGGAAATGAAGCTTTCTTTGGACAA	CASSLRGHVGNEAFF	1	1.3959461723155955E-5	45	TCRBV12	TCRBV12				TCRBV12-03/12-04,TCRBV12-04		TCRBD01-01*01	TCRBD01	TCRBD01-01	01				TCRBJ01-01*01	TCRBJ01	TCRBJ01-01	01				2	9	0	6	2	7	36	51	53	59	68	1	In	VDJ
GAGCTGAATGTGAACGCCTTGGAGCTGGACGACTCGGCCCTGTATCTCTGTGCCAGCAGCTTGGGTCTAGAAGCTTTCTTTGGACAA	CASSLGLEAFF	1	1.3959461723155955E-5	33	TCRBV05-04*01	TCRBV05	TCRBV05-04	01				TCRBD02-01	TCRBD02	TCRBD02-01				01,02	TCRBJ01-01*01	TCRBJ01	TCRBJ01-01	01				0	0	4	9	2	8	48	64	66	-1	69	1	In	VDJ
AATTCCCTGGAGCTTGGTGACTCTGCTGTGTATTTCTGTGCCAGCAGCCAAGGCTGGGGTATTGATGAAAAACTGTTTTTTGGCAGT	CASSQGWGIDEKLFF	1	1.3959461723155955E-5	45	TCRBV03-01/03-02*01	TCRBV03	TCRBV03-01/03-02	01								TCRBD01,TCRBD02	TCRBD01-01,TCRBD02-01		TCRBJ01-04*01	TCRBJ01	TCRBJ01-04	01				1	5	6	2	3	6	36	52	55	59	64	1	In	VDJ
AAGATCCGGTCCACAAAGCTGGAGGACTCAGCCATGTACTTCTGTGCCAGCAGTGGAACCTATAATGAAAAACTGTTTTTTGGCAGT	CASSGTYNEKLFF	3	4.187838516946787E-5	39	TCRBV02-01	TCRBV02	TCRBV02-01				01,03	TCRBD02-01	TCRBD02	TCRBD02-01				01,02	TCRBJ01-04*01	TCRBJ01	TCRBJ01-04	01				4	0	4	9	4	4	42	55	59	-1	62	3	In	VDJ
CACGCCCTGCAGCCAGAAGACTCAGCCCTGTATCTCTGCGCCAGCAGCCGGCAGGGGAGTATAGGGGAAAAACTGTTTTTTGGCAGT	CASSRQGSIGEKLFF	2	2.791892344631191E-5	45	TCRBV04-01*01	TCRBV04	TCRBV04-01	01				TCRBD01-01*01	TCRBD01	TCRBD01-01	01				TCRBJ01-04*01	TCRBJ01	TCRBJ01-04	01				4	9	4	2	2	8	36	49	51	57	66	2	In	VDJ
NNNNNNNTGTCGGCTGCTCCCTCCCAGACATCTGTGTACTTCTGTGCCAGCAGCCGGACAGGGGATCAGCCCCAGCATTTTGGTGAT	CASSRTGDQPQHF	3	4.187838516946787E-5	39	TCRBV06-05*01	TCRBV06	TCRBV06-05	01				TCRBD01-01*01	TCRBD01	TCRBD01-01	01				TCRBJ01-05*01	TCRBJ01	TCRBJ01-05	01				6	0	1	2	2	5	42	53	55	-1	64	3	In	VDJ
TCCGCCAGCACCAACCAGACATCTATGTACCTCTGTGCCAGCAGTTTGCCCAGGGTGACCTCTAATCAGCCCCAGCATTTTGGTGAT	CASSLPRVTSNQPQHF	1	1.3959461723155955E-5	48	TCRBV28-01*01	TCRBV28	TCRBV28-01	01				TCRBD01-01*01	TCRBD01	TCRBD01-01	01				TCRBJ01-05*01	TCRBJ01	TCRBJ01-05	01				3	8	4	3	3	4	33	47	50	55	63	1	In	VDJ
GAGTCCGCCAGCACCAACCAGACATCTATGTACCTCTGTGCCAGCATGGCCCTCAGGGTTGGCAATCAGCCCCAGCATTTTGGTGAT	CASMALRVGNQPQHF	1	1.3959461723155955E-5	45	TCRBV28-01*01	TCRBV28	TCRBV28-01	01				TCRBD01-01*01	TCRBD01	TCRBD01-01	01				TCRBJ01-05*01	TCRBJ01	TCRBJ01-05	01				7	3	4	3	7	2	36	46	53	58	61	1	In	VDJ
TCCTTGGAGCTGGGGGACTCAGCCCTGTACTTCTGTGCCAGCAGCTTAGGGGGGGTATCGGGCAATCAGCCCCAGCATTTTGGTGAT	CASSLGGVSGNQPQHF	2	2.791892344631191E-5	48	TCRBV13-01*01	TCRBV13	TCRBV13-01	01								TCRBD01,TCRBD02	TCRBD01-01,TCRBD02-01		TCRBJ01-05*01	TCRBJ01	TCRBJ01-05	01				0	6	6	1	0	2	33	-1	50	55	61	2	In	VDJ
TGCAGCCTGCAGAACTGGAGGATTCTGGAGTTTATTTCTGTGCCAGCAGCAGGATTGGACGGCAATCAGCCCCAGCATTTTGGTGAT		1	1.3959461723155955E-5	43	TCRBV14-01*01	TCRBV14	TCRBV14-01	01								TCRBD01,TCRBD02	TCRBD01-01,TCRBD02-01		TCRBJ01-05*01	TCRBJ01	TCRBJ01-05	01				5	1	1	7	6	2	38	50	56	60	61	1	Out	VDJ
GGGGGACTCGGCCCTGTATCTCTGTGCCAGCAGCCCCCGTGGTGCGGACGAGGGGTGGTTAGCAATCAGCCCCAGCATTTTGGTGAT		1	1.3959461723155955E-5	59	TCRBV05-05*01	TCRBV05	TCRBV05-05	01								TCRBD01,TCRBD02	TCRBD01-01,TCRBD02-01		TCRBJ01-05*01	TCRBJ01	TCRBJ01-05	01				4	4	5	2	16	0	22	34	50	55	59	1	Out	VDJ
GCCTTGTTGCTGGGGGACTCGGCCCTCTATCTCTGTGCCAGCAGCTCCCGGGACGGAGGTAGCAATCAGCCCCAGCATTTTGGTGAT	CASSSRDGGSNQPQHF	1	1.3959461723155955E-5	48	TCRBV05-06*01	TCRBV05	TCRBV05-06	01								TCRBD01,TCRBD02	TCRBD01-01,TCRBD02-01		TCRBJ01-05*01	TCRBJ01	TCRBJ01-05	01				3	5	0	7	3	0	33	46	49	54	59	1	In	VDJ
ATCCGCTCACCAGGCCTGGGGGACGCAGCCATGTACCTGTGTGCCACGGATGGACAGGGCAGCAATCAGCCCCAGCATTTTGGTGAT	CATDGQGSNQPQHF	1	1.3959461723155955E-5	42	TCRBV15-01*02	TCRBV15	TCRBV15-01	02				TCRBD01-01*01	TCRBD01	TCRBD01-01	01				TCRBJ01-05*01	TCRBJ01	TCRBJ01-05	01				9	1	1	3	4	1	39	47	51	59	60	1	In	VDJ
CTGGAGTCCGCCAGCACCAACCAGACATCTATGTACCTCTGTGCCAGCAGTTTTGGGGGAAGCAATCAGCCCCAGCATTTTGGTGAT	CASSFGGSNQPQHF	1	1.3959461723155955E-5	42	TCRBV28-01*01	TCRBV28	TCRBV28-01	01								TCRBD01,TCRBD02	TCRBD01-01,TCRBD02-01		TCRBJ01-05*01	TCRBJ01	TCRBJ01-05	01				3	1	6	1	1	1	39	53	54	59	60	1	In	VDJ
AGCCCTCAGAACCCAGGGACTCAGCTGTGTATTTTTGTGCTAGTGGTTTGAGACAGGGAGCACAATCAGCCCCAGCATTTTGGTGAT		2	2.791892344631191E-5	46	TCRBV12-05*01	TCRBV12	TCRBV12-05	01				TCRBD01-01*01	TCRBD01	TCRBD01-01	01				TCRBJ01-05*01	TCRBJ01	TCRBJ01-05	01				2	4	2	3	1	3	35	50	51	58	62	2	Out	VDJ
CACGCCCTGCAGCCAGAAGACTCAGCCCTGTATCTCTGCGCCAGCAGCCAAGATCCTTCGGGGGACCAGCCCCAGCATTTTGGTGAT	CASSQDPSGDQPQHF	2	2.791892344631191E-5	45	TCRBV04-01*01	TCRBV04	TCRBV04-01	01				TCRBD02-01*01	TCRBD02	TCRBD02-01	01				TCRBJ01-05*01	TCRBJ01	TCRBJ01-05	01				0	2	8	2	5	7	36	53	58	64	66	2	In	VDJ
AACCTGAGCTCTCTGGAGCTGGGGGACTCAGCTTTGTATTTCTGTGCCAGCAGCGTAGGAGGGGGTAAGCCCCAGCATTTTGGTGAT	CASSVGGGKPQHF	2	2.791892344631191E-5	39	TCRBV09-01*01	TCRBV09	TCRBV09-01	01				TCRBD01-01*01	TCRBD01	TCRBD01-01	01				TCRBJ01-05*01	TCRBJ01	TCRBJ01-05	01				0	2	5	1	1	8	42	58	59	65	67	2	In	VDJ
ATCCAGCCCTCAGAACCCAGGGACTCAGCTGTGTACTTCTGTGCCAGCAGCCCTTACAGGGCCCTGAAGCCCCAGCATTTTGGTGAT	CASSPYRALKPQHF	1	1.3959461723155955E-5	42	TCRBV12	TCRBV12				TCRBV12-03/12-04,TCRBV12-04		TCRBD01-01*01	TCRBD01	TCRBD01-01	01				TCRBJ01-05*01	TCRBJ01	TCRBJ01-05	01				6	6	3	3	5	8	39	50	55	61	67	1	In	VDJ
CCTGGGGGACGCAGCCATGTACCTGTGTGCCACCAGCATCCTCAAAAAGTGGACGGACGAATGGACAAGCCCCAGCATTTTGGTGAT		1	1.3959461723155955E-5	56	TCRBV15-01*02	TCRBV15	TCRBV15-01	02				TCRBD01-01*01	TCRBD01	TCRBD01-01	01				TCRBJ01-05*01	TCRBJ01	TCRBJ01-05	01				4	0	1	6	24	8	25	38	62	-1	67	1	Out	VDJ
CTGAGCTCTCTGGAGCTGGGGGACTCAGCTTTGTATTTCTGTGCCAGCAGCGTAGACACAGGGGTGGGTGGCTACACCTTCGGTTCG	CASSVDTGVGGYTF	3	4.187838516946787E-5	42	TCRBV09-01*01	TCRBV09	TCRBV09-01	01				TCRBD01-01*01	TCRBD01	TCRBD01-01	01				TCRBJ01-02*01	TCRBJ01	TCRBJ01-02	01				0	4	3	2	2	7	39	55	57	64	68	3	In	VDJ
CTGGAGTCTGCTGCCTCCTCCCAGACATCTGTATATTTCTGCGCCAGCAGTGAGAAGGGACAGGGGGCTGGCTACACCTTCGGTTCG	CASSEKGQGAGYTF	8	1.1167569378524764E-4	42	TCRBV10-01*01	TCRBV10	TCRBV10-01	01				TCRBD01-01*01	TCRBD01	TCRBD01-01	01				TCRBJ01-02*01	TCRBJ01	TCRBJ01-02	01				2	0	0	0	2	7	39	54	56	-1	68	8	In	VDJ
NNNNNNNTGTCGGCTGCTCCCTCCCAGACATCTGTGTACTTCTGTGCCAGCACGCCGGGTAGTTATTATGGCTACACCTTCGGTTCG	CASTPGSYYGYTF	2	2.791892344631191E-5	39	TCRBV06-05*01	TCRBV06	TCRBV06-05	01				TCRBD02-01	TCRBD02	TCRBD02-01				01,02	TCRBJ01-02*01	TCRBJ01	TCRBJ01-02	01				7	7	8	4	3	5	42	52	55	59	66	2	In	VDJ
CAGCCCTCAGAACCCAGGGACTCAGCTGTGTATTTTTGTGCTAGTGGTTTGGACGGACTGGGAGGGTATGGCTACACCTTCGGTTCG	CASGLDGLGGYGYTF	1	1.3959461723155955E-5	45	TCRBV12-05*01	TCRBV12	TCRBV12-05	01				TCRBD02-01*02	TCRBD02	TCRBD02-01	02				TCRBJ01-02*01	TCRBJ01	TCRBJ01-02	01				1	0	9	0	7	5	36	52	59	-1	66	1	In	VDJ
CTACACGCCCTGCAGCCAGAAGACTCAGCCCTGTATCTCTGCGCCAGCAGCCAAGACGGGGACTTCTATGGCTACACCTTCGGTTCG	CASSQDGDFYGYTF	1	1.3959461723155955E-5	42	TCRBV04-01*01	TCRBV04	TCRBV04-01	01				TCRBD02-01	TCRBD02	TCRBD02-01				01,02	TCRBJ01-02*01	TCRBJ01	TCRBJ01-02	01				0	1	0	10	2	4	39	56	58	64	65	1	In	VDJ
NNNNTGTCGGCTGCTCCCTCCCAGACATCTGTGTACTTCTGTGCCAGCACTAGGGACAGGGGCATCTATGGCTACACCTTCGGTTCG	CASTRDRGIYGYTF	2	2.791892344631191E-5	42	TCRBV06-05*01	TCRBV06	TCRBV06-05	01				TCRBD01-01*01	TCRBD01	TCRBD01-01	01				TCRBJ01-02*01	TCRBJ01	TCRBJ01-02	01				7	3	0	2	3	4	39	49	52	62	65	2	In	VDJ
AGTTCTAAGAAGCTCCTTCTCAGTGACTCTGGCTTCTATCTCTGTGCCTGGGCCCTCTCCCCGTCCTATGGCTACACCTTCGGTTCG	CAWALSPSYGYTF	1	1.3959461723155955E-5	39	TCRBV30-01*05	TCRBV30	TCRBV30-01	05				TCRBD02-01	TCRBD02	TCRBD02-01				01,02	TCRBJ01-02*01	TCRBJ01	TCRBJ01-02	01				4	9	4	10	2	4	42	52	54	56	65	1	In	VDJ
AACGCCTTGTTGCTGGGGGACTCGGCCCTCTATCTCTGTGCCAGCAGCCCCTGGGACAGGGGGGACTATGGCTACACCTTCGGTTCG	CASSPWDRGDYGYTF	1	1.3959461723155955E-5	45	TCRBV05-06*01	TCRBV05	TCRBV05-06	01				TCRBD01-01*01	TCRBD01	TCRBD01-01	01				TCRBJ01-02*01	TCRBJ01	TCRBJ01-02	01				4	1	0	1	4	3	36	48	52	63	64	1	In	VDJ
ATCAATTCCCTGGAGCTTGGTGACTCTGCTGTGTATTTCTGTGCCAGCAGCCAAAGGGTTCGGGACTATGGCTACACCTTCGGTTCG	CASSQRVRDYGYTF	1	1.3959461723155955E-5	42	TCRBV03-01/03-02*01	TCRBV03	TCRBV03-01/03-02	01								TCRBD01,TCRBD02	TCRBD01-01,TCRBD02-01		TCRBJ01-02*01	TCRBJ01	TCRBJ01-02	01				2	6	5	3	0	3	39	-1	54	58	64	1	In	VDJ
CCTGCAGAACTGGAGGATTCTGGAGTTTATTTCTGTGCCAGCAGCCTTCACCCTCCTGGGGTTAACTATGGCTACACCTTCGGTTCG	CASSLHPPGVNYGYTF	1	1.3959461723155955E-5	48	TCRBV14-01*01	TCRBV14	TCRBV14-01	01								TCRBD01,TCRBD02	TCRBD01-01,TCRBD02-01		TCRBJ01-02*01	TCRBJ01	TCRBJ01-02	01				4	1	6	2	11	1	33	46	57	61	62	1	In	VDJ
ATTCTGGAGTCCGCCAGCACCAACCAGACATCTATGTACCTCTGTGCCAGCAGTCTACAACTTAACTATGGCTACACCTTCGGTTCG	CASSLQLNYGYTF	2	2.791892344631191E-5	39	TCRBV28-01*01	TCRBV28	TCRBV28-01	01								TCRBD01,TCRBD02	TCRBD01-01,TCRBD02-01		TCRBJ01-02*01	TCRBJ01	TCRBJ01-02	01				5	3	3	6	2	1	42	54	56	59	62	2	In	VDJ
AGCTGAATGTGAACGCCTTGGAGCTGGACGACTCGGCCCTGTATCTCTGTGCCAGCAGCTTGTAACTATGGCTACACCTTCGGTTCG		1	1.3959461723155955E-5	34	TCRBV05-04*01	TCRBV05	TCRBV05-04	01											TCRBJ01-02*01	TCRBJ01	TCRBJ01-02	01				1	0	0	0	0	1	47	-1	-1	-1	62	1	Out	VJ
ACCTTGGAGCTGGGGGACTCGGCCCTTTATCTTTGCGCCAGCAGCTTGGACCCTGGCACGTCTAACTATGGCTACACCTTCGGTTCG	CASSLDPGTSNYGYTF	1	1.3959461723155955E-5	48	TCRBV05-01*01	TCRBV05	TCRBV05-01	01				TCRBD01-01*01	TCRBD01	TCRBD01-01	01				TCRBJ01-02*01	TCRBJ01	TCRBJ01-02	01				0	4	9	0	5	0	33	49	54	57	61	1	In	VDJ
GCCCTGCAGCCAGAAGACTCAGCCCTGTATCTCTGCGCCAGCAGCCGTGGACAGGGAATATCTAACTATGGCTACACCTTCGGTTCG	CASSRGQGISNYGYTF	1	1.3959461723155955E-5	48	TCRBV04-01*01	TCRBV04	TCRBV04-01	01				TCRBD01-01*01	TCRBD01	TCRBD01-01	01				TCRBJ01-02*01	TCRBJ01	TCRBJ01-02	01				4	5	1	3	2	0	33	46	48	56	61	1	In	VDJ
CACACCCTGCAGCCAGAAGACTCGGCCCTGTATCTCTGTGCCAGCAGCCCCACGACAGGGGCTAACTATGGCTACACCTTCGGTTCG	CASSPTTGANYGYTF	1	1.3959461723155955E-5	45	TCRBV04-02*01	TCRBV04	TCRBV04-02	01				TCRBD01-01*01	TCRBD01	TCRBD01-01	01				TCRBJ01-02*01	TCRBJ01	TCRBJ01-02	01				4	0	2	2	4	0	36	49	53	-1	61	1	In	VDJ
AACGCCTTGTTGCTGGGGGACTCGGCCCTCTATCTCTGTGCCAGCAGCCCCACAGGGACAGCTAACTATGGCTACACCTTCGGTTCG	CASSPTGTANYGYTF	1	1.3959461723155955E-5	45	TCRBV05-06*01	TCRBV05	TCRBV05-06	01				TCRBD01-01*01	TCRBD01	TCRBD01-01	01				TCRBJ01-02*01	TCRBJ01	TCRBJ01-02	01				4	0	0	5	6	0	36	48	54	-1	61	1	In	VDJ
ATCCAGCAGGTAGTGCGAGGAGATTCGGCAGCTTATTTCTGTGCCAGCTCAGACACAGTGGGGAACTATGGCTACACCTTCGGTTCG	CASSDTVGNYGYTF	3	4.187838516946787E-5	42	TCRBV18-01*01	TCRBV18	TCRBV18-01	01								TCRBD01,TCRBD02	TCRBD01-01,TCRBD02-01		TCRBJ01-02*01	TCRBJ01	TCRBJ01-02	01				5	8	2	6	0	2	39	-1	51	55	63	3	In	VDJ
CAGCCCTCAGAACCCAGGGACTCAGCTGTGTACTTCTGTGCCAGCAGTCTCGCCGGCGAGGGGAACTATGGCTACACCTTCGGTTCG	CASSLAGEGNYGYTF	1	1.3959461723155955E-5	45	TCRBV12	TCRBV12				TCRBV12-03/12-04,TCRBV12-04						TCRBD01,TCRBD02	TCRBD01-01,TCRBD02-01		TCRBJ01-02*01	TCRBJ01	TCRBJ01-02	01				5	0	5	2	10	2	36	48	58	-1	63	1	In	VDJ
AACATGAGCTCCTTGGAGCTGGGGGACTCAGCCCTGTACTTCTGTGCCAGCAGCTTAGAGGGGAACTATGGCTACACCTTCGGTTCG	CASSLEGNYGYTF	1	1.3959461723155955E-5	39	TCRBV13-01*01	TCRBV13	TCRBV13-01	01				TCRBD01-01*01	TCRBD01	TCRBD01-01	01				TCRBJ01-02*01	TCRBJ01	TCRBJ01-02	01				1	0	5	2	0	2	42	-1	58	-1	63	1	In	VDJ
CTGAAGATCCGGTCCACAAAGCTGGAGGACTCAGCCATGTACTTCTGTGCCAGCAGTCCAGGCAACCATGGCTACACCTTCGGTTCG	CASSPGNHGYTF	1	1.3959461723155955E-5	36	TCRBV02-01	TCRBV02	TCRBV02-01				01,03	TCRBD01-01*01	TCRBD01	TCRBD01-01	01				TCRBJ01-02*01	TCRBJ01	TCRBJ01-02	01				5	5	4	4	1	6	45	57	58	62	67	1	In	VDJ
ATGAATGTGAGCACCTTGGAGCTGGGGGACTCGGCCCTTTATCTTTGCGCCAGCAGGGGAGGGGGAAATGGCTACACCTTCGGTTCG	CASRGGGNGYTF	1	1.3959461723155955E-5	36	TCRBV05-01*01	TCRBV05	TCRBV05-01	01				TCRBD02-01*02	TCRBD02	TCRBD02-01	02				TCRBJ01-02*01	TCRBJ01	TCRBJ01-02	01				5	4	9	0	0	6	45	-1	56	63	67	1	In	VDJ
CTGAGTTCTAAGAAGCTCCTTCTCAGTGACTCTGGCTTCTATCTCTGTGCCTGGAGCCACCAGGGGGACGGCTACACCTTCGGTTCG	CAWSHQGDGYTF	1	1.3959461723155955E-5	36	TCRBV30-01*01	TCRBV30	TCRBV30-01	01				TCRBD01-01*01	TCRBD01	TCRBD01-01	01				TCRBJ01-02*01	TCRBJ01	TCRBJ01-02	01				3	2	4	1	4	8	45	56	60	67	69	1	In	VDJ
ACTCTGACAGTGACCAGTGCCCATCCTGAAGACAGCAGCTTCTACATCTGCAGTGCCAGTGACGGTCACGGCTACACCTTCGGTTCG	CSASDGHGYTF	1	1.3959461723155955E-5	33	TCRBV20-01*04	TCRBV20	TCRBV20-01	04				TCRBD02-01	TCRBD02	TCRBD02-01				01,02	TCRBJ01-02*01	TCRBJ01	TCRBJ01-02	01				0	4	8	5	0	8	48	-1	62	65	69	1	In	VDJ
CTGAATGTGAACGCCTTGGAGCTGGACGACTCGGCCCTGTATCTCTGTGCCAGCAGCTTAGAGAGGAGAGGCTACACCTTCGGTTCG	CASSLERRGYTF	1	1.3959461723155955E-5	36	TCRBV05-04*01	TCRBV05	TCRBV05-04	01				TCRBD02-01*02	TCRBD02	TCRBD02-01	02				TCRBJ01-02*01	TCRBJ01	TCRBJ01-02	01				2	1	10	2	5	8	45	59	64	68	69	1	In	VDJ
AGCTCTCTGGAGCTGGGGGACTCAGCTTTGTATTTCTGTGCCAGCAGCCCCCGGGACAGGGTGTGGGAAGGCTACACCTTCGGTTCG	CASSPRDRVWEGYTF	3	4.187838516946787E-5	45	TCRBV09-01*01	TCRBV09	TCRBV09-01	01				TCRBD01-01*01	TCRBD01	TCRBD01-01	01				TCRBJ01-02*01	TCRBJ01	TCRBJ01-02	01				4	8	0	3	4	8	36	48	52	61	69	3	In	VDJ
CCAGCCCTCAGAACCCAGGGACTCAGCTGTGTATTTTTGTGCTAGTGGTTTGTCCCGACAGCCTGTCAAGGCTACACCTTCGGTTCG		1	1.3959461723155955E-5	44	TCRBV12-05*01	TCRBV12	TCRBV12-05	01				TCRBD01-01*01	TCRBD01	TCRBD01-01	01				TCRBJ01-02*01	TCRBJ01	TCRBJ01-02	01				2	8	2	5	4	8	37	52	56	61	69	1	Out	VDJ
ACTCTGAAGATCCAGCGCACAGAGCAGCGGGACTCAGCCATGTATCGCTGTGCCAGCAGCTTAGGCCTGGAGCAGTACTTCGGGCCG	CASSLGLEQYF	1	1.3959461723155955E-5	33	TCRBV07	TCRBV07				TCRBV07-06,TCRBV07-07						TCRBD01,TCRBD02	TCRBD01-01,TCRBD02-01		TCRBJ02-07*01	TCRBJ02	TCRBJ02-07	01				1	3	10	0	0	7	48	-1	64	66	69	1	In	VDJ
AACCTGAGCTCTCTGGAGCTGGGGGACTCAGCTTTGTATTTCTGTGCCAGCAGCGTAGGAATCTCGGGGGAGCAGTACTTCGGGCCG	CASSVGISGEQYF	1	1.3959461723155955E-5	39	TCRBV09-01*01	TCRBV09	TCRBV09-01	01				TCRBD02-01*01	TCRBD02	TCRBD02-01	01				TCRBJ02-07*01	TCRBJ02	TCRBJ02-07	01				0	0	8	3	6	7	42	58	64	-1	69	1	In	VDJ
ACCAGTGCCCATCCTGAAGACAGCAGCTTCTACATCTGCAGTGCTAGGGCTCAGGGACACCTCATCGGCGAGCAGTACTTCGGGCCG	CSARAQGHLIGEQYF	1	1.3959461723155955E-5	45	TCRBV20	TCRBV20				TCRBV20-01,TCRBV20-or09_02		TCRBD01-01*01	TCRBD01	TCRBD01-01	01				TCRBJ02-07*01	TCRBJ02	TCRBJ02-07	01				3	9	0	6	6	6	36	47	53	59	68	1	In	VDJ
ACAGTGACCAGTGCCCATCCTGAAGACAGCAGCTTCTACATCTGCAGTGCTAGCCCCAAGACAGGCCGCGAGCAGTACTTCGGGCCG	CSASPKTGREQYF	1	1.3959461723155955E-5	39	TCRBV20	TCRBV20				TCRBV20-01,TCRBV20-or09_02		TCRBD01-01*01	TCRBD01	TCRBD01-01	01				TCRBJ02-07*01	TCRBJ02	TCRBJ02-07	01				3	3	2	4	6	6	42	53	59	65	68	1	In	VDJ
NNNNCTCTGAAGATCCGGTCCACAAAGCTGGAGGACTCAGCCATGTACTTCTGTGCCAGCAGGGGACCCGAGCAGTACTTCGGGCCG	CASRGPEQYF	1	1.3959461723155955E-5	30	TCRBV02-01	TCRBV02	TCRBV02-01				01,03					TCRBD01,TCRBD02	TCRBD01-01,TCRBD02-01		TCRBJ02-07*01	TCRBJ02	TCRBJ02-07	01				6	1	0	7	0	6	51	-1	62	67	68	1	In	VDJ
CTCCTCACTCTGGAGTCCGCTACCAGCTCCCAGACATCTGTGTACTTCTGTGCCATCAGTGTTGGTTACGAGCAGTACTTCGGGCCG	CAISVGYEQYF	1	1.3959461723155955E-5	33	TCRBV10-03*01	TCRBV10	TCRBV10-03	01								TCRBD01,TCRBD02	TCRBD01-01,TCRBD02-01		TCRBJ02-07*01	TCRBJ02	TCRBJ02-07	01				4	1	0	10	2	4	48	61	63	65	66	1	In	VDJ
ATCCGGTCCACAAAGCTGGAGGACTCAGCCATGTACTTCTGTGCCAGCAAACGGGACAGAACCTTCTACGAGCAGTACTTCGGGCCG	CASKRDRTFYEQYF	1	1.3959461723155955E-5	42	TCRBV02-01	TCRBV02	TCRBV02-01				01,03	TCRBD01-01*01	TCRBD01	TCRBD01-01	01				TCRBJ02-07*01	TCRBJ02	TCRBJ02-07	01				7	6	0	5	3	3	39	49	52	59	65	1	In	VDJ
CGCACAGAGCAGGAGGACTCGGCCGTGTATCTCTGTGCCAGCAGCTTATATTGGACTAGCGGCGTCTACGAGCAGTACTTCGGGCCG	CASSLYWTSGVYEQYF	1	1.3959461723155955E-5	48	TCRBV07-02	TCRBV07	TCRBV07-02				01,02	TCRBD02-01	TCRBD02	TCRBD02-01				01,02	TCRBJ02-07*01	TCRBJ02	TCRBJ02-07	01				2	3	1	5	4	3	33	48	52	62	65	1	In	VDJ
AGCACCTTGGAGCTGGGGGACTCGGCCCTTTATCTTTGCGCCAGCAGCAGGGGACATACCCCCCGCTACGAGCAGTACTTCGGGCCG	CASSRGHTPRYEQYF	1	1.3959461723155955E-5	45	TCRBV05-01*01	TCRBV05	TCRBV05-01	01				TCRBD01-01*01	TCRBD01	TCRBD01-01	01				TCRBJ02-07*01	TCRBJ02	TCRBJ02-07	01				4	9	0	6	2	3	36	48	50	56	65	1	In	VDJ
ATCCTGGAGTCGCCCAGCCCCAACCAGACCTCTCTGTACTTCTGTGCCAGCAGCCTTGACCGGTCCTACGAGCAGTACTTCGGGCCG	CASSLDRSYEQYF	1	1.3959461723155955E-5	39	TCRBV27-01*01	TCRBV27	TCRBV27-01	01								TCRBD01,TCRBD02	TCRBD01-01,TCRBD02-01		TCRBJ02-07*01	TCRBJ02	TCRBJ02-07	01				6	3	2	7	4	1	42	53	57	60	63	1	In	VDJ
GACATCCGCTCACCAGGCCTGGGGGACGCAGCCATGTACCTGTGTGCCACCTCCCCAGGGTTCTCCTACGAGCAGTACTTCGGGCCG	CATSPGFSYEQYF	1	1.3959461723155955E-5	39	TCRBV15-01*02	TCRBV15	TCRBV15-01	02				TCRBD01-01*01	TCRBD01	TCRBD01-01	01				TCRBJ02-07*01	TCRBJ02	TCRBJ02-07	01				8	2	4	3	4	0	42	51	55	60	62	1	In	VDJ
GAGCTGAATGTGAACGCCTTGTTGCTGGGGGACTCGGCCCTCTATCTCTGTGCCAGCAGCTTCTCCTACGAGCAGTACTTCGGGCCG	CASSFSYEQYF	1	1.3959461723155955E-5	33	TCRBV05-06*01	TCRBV05	TCRBV05-06	01											TCRBJ02-07*01	TCRBJ02	TCRBJ02-07	01				2	0	0	0	0	0	48	-1	-1	-1	62	1	In	VJ
CAGTCCACGGAGTCAGGGGACACAGCACTGTATTTCTGTGCCAGCAGCAAAGTTCTGGGACTCTCCTACGAGCAGTACTTCGGGCCG	CASSKVLGLSYEQYF	2	2.791892344631191E-5	45	TCRBV21-01*01	TCRBV21	TCRBV21-01	01				TCRBD02-01	TCRBD02	TCRBD02-01				01,02	TCRBJ02-07*01	TCRBJ02	TCRBJ02-07	01				1	0	0	10	4	0	36	52	56	-1	62	2	In	VDJ
AGTGACCAGTGCCCATCCTGAAGACAGCAGCTTCTACATCTGCAGTGCTGTGGTTAGGGCATCTCCTACGAGCAGTACTTCGGGCCG		1	1.3959461723155955E-5	41	TCRBV20	TCRBV20				TCRBV20-01,TCRBV20-or09_02						TCRBD01,TCRBD02	TCRBD01-01,TCRBD02-01		TCRBJ02-07*01	TCRBJ02	TCRBJ02-07	01				5	3	5	3	6	0	40	49	55	59	62	1	Out	VDJ
TCGGCCCAAAAGAACCCGACAGCTTTCTATCTCTGTGCCAGTAGTCCCAGGACTAGCGGGGGCTCCTACGAGCAGTACTTCGGGCCG	CASSPRTSGGSYEQYF	1	1.3959461723155955E-5	48	TCRBV19-01*01	TCRBV19	TCRBV19-01	01				TCRBD02-01*01	TCRBD02	TCRBD02-01	01				TCRBJ02-07*01	TCRBJ02	TCRBJ02-07	01				5	0	1	2	4	0	33	45	49	-1	62	1	In	VDJ
AATGTGAACGCCTTGGAGCTGGACGACTCGGCCCTGTATCTCTGTGCCAGCACCCCGGGGGTATCCTACGAGCAGTACTTCGGGCCG	CASTPGVSYEQYF	1	1.3959461723155955E-5	39	TCRBV05-04*01	TCRBV05	TCRBV05-04	01				TCRBD02-01*01	TCRBD02	TCRBD02-01	01				TCRBJ02-07*01	TCRBJ02	TCRBJ02-07	01				6	2	8	2	3	1	42	52	55	61	63	1	In	VDJ
CGGCCCAAAAGAACCCGACAGCTTTCTATCTCTGTGCCAGTAGTCCGATGATGGACAGGGGAATCCTACGAGCAGTACTTCGGGCCG		1	1.3959461723155955E-5	49	TCRBV19-01*01	TCRBV19	TCRBV19-01	01				TCRBD01-01*01	TCRBD01	TCRBD01-01	01				TCRBJ02-07*01	TCRBJ02	TCRBJ02-07	01				5	2	1	2	8	1	32	44	52	61	63	1	Out	VDJ
ACAGTGACCAGTGCCCATCCTGAAGACAGCAGCTTCTACATCTGCAGTGCTAGAGATCTGGAAGCCTACGAGCAGTACTTCGGGCCG	CSARDLEAYEQYF	1	1.3959461723155955E-5	39	TCRBV20	TCRBV20				TCRBV20-01,TCRBV20-or09_02						TCRBD01,TCRBD02	TCRBD01-01,TCRBD02-01		TCRBJ02-07*01	TCRBJ02	TCRBJ02-07	01				0	2	1	8	3	2	42	56	59	62	64	1	In	VDJ
NTGAAGATCCAGCCCTCAGAACCCAGGGACTCAGCTGTGTACTTCTGTGCCAGCAGTTTAGGCCCCTACGAGCAGTACTTCGGGCCG	CASSLGPYEQYF	1	1.3959461723155955E-5	36	TCRBV12-03/12-04*01	TCRBV12	TCRBV12-03/12-04	01								TCRBD01,TCRBD02	TCRBD01-01,TCRBD02-01		TCRBJ02-07*01	TCRBJ02	TCRBJ02-07	01				1	1	10	0	0	2	45	-1	61	63	64	1	In	VDJ
AGCACCTTGGAGCTGGGGGACTCGGCCCTTTATCTTTGCGCCAGCAGCTGGGGGACAGGGGCGACCTACGAGCAGTACTTCGGGCCG	CASSWGTGATYEQYF	3	4.187838516946787E-5	45	TCRBV05-01*01	TCRBV05	TCRBV05-01	01				TCRBD01-01*01	TCRBD01	TCRBD01-01	01				TCRBJ02-07*01	TCRBJ02	TCRBJ02-07	01				3	3	0	2	2	2	36	49	51	61	64	3	In	VDJ
ACTGTGAGCAACATGAGCCCTGAAGACAGCAGCATATATCTCTGCAGCGTTGAAGGGGACAGGAACTACGAGCAGTACTTCGGGCCG	CSVEGDRNYEQYF	1	1.3959461723155955E-5	39	TCRBV29-01	TCRBV29	TCRBV29-01				01,02	TCRBD01-01*01	TCRBD01	TCRBD01-01	01				TCRBJ02-07*01	TCRBJ02	TCRBJ02-07	01				1	2	0	4	0	3	42	-1	55	63	65	1	In	VDJ
CTCACTCTGGAGTCCGCTACCAGCTCCCAGACATCTGTGTACTTCTGTGCCATCAGTGAGGCGGGATACGAGCAGTACTTCGGGCCG	CAISEAGYEQYF	3	4.187838516946787E-5	36	TCRBV10-03*01	TCRBV10	TCRBV10-03	01				TCRBD02-01*02	TCRBD02	TCRBD02-01	02				TCRBJ02-07*01	TCRBJ02	TCRBJ02-07	01				2	0	7	3	0	4	45	-1	60	-1	66	3	In	VDJ
TCCCTGATTCTGGAGTCCGCCAGCACCAACCAGACATCTATGTACCTCTGTGCCAGCAGTTTCCAATACGAGCAGTACTTCGGGCCG	CASSFQYEQYF	1	1.3959461723155955E-5	33	TCRBV28-01*01	TCRBV28	TCRBV28-01	01				TCRBD01-01*01	TCRBD01	TCRBD01-01	01				TCRBJ02-07*01	TCRBJ02	TCRBJ02-07	01				3	1	4	6	1	4	48	62	63	65	66	1	In	VDJ
GCAGAACTGGAGGATTCTGGAGTTTATTTCTGTGCCAGCAGCCGTAGCTCCCCGGCAGGAGGTGTTCACGAGCAGTACTTCGGGCCG	CASSRSSPAGGVHEQYF	1	1.3959461723155955E-5	51	TCRBV14-01*01	TCRBV14	TCRBV14-01	01				TCRBD02-01*02	TCRBD02	TCRBD02-01	02				TCRBJ02-07*01	TCRBJ02	TCRBJ02-07	01				4	5	10	1	14	5	30	43	57	62	67	1	In	VDJ
ACCTACACGCCCTGCAGCCAGAAGACTCAGCCCTGTATCTCTGCGCCAGCAGCCCTTTTTATTAGTCACGAGCAGTACTTCGGGCCG		3	4.187838516946787E-5	40	TCRBV04-01*01	TCRBV04	TCRBV04-01	01				TCRBD02-01	TCRBD02	TCRBD02-01				01,02	TCRBJ02-07*01	TCRBJ02	TCRBJ02-07	01				4	2	5	8	8	5	41	54	62	65	67	3	Out	VDJ
GAGCTGAATGTGAACGCCTTGTTGCTGGGGGACTCGGCCCTGTATCTCTGTGCCAGCAGCTTTTCACACGAGCAGTACTTCGGGCCG	CASSFSHEQYF	1	1.3959461723155955E-5	33	TCRBV05-05*01	TCRBV05	TCRBV05-05	01								TCRBD01,TCRBD02	TCRBD01-01,TCRBD02-01		TCRBJ02-07*01	TCRBJ02	TCRBJ02-07	01				2	0	3	7	3	5	48	62	65	-1	67	1	In	VDJ
ACAGTGACCAGTGCCCATCCTGAAGACAGCAGCTTCTACATCTGCAGTGCTAGAGATTCCGGGACGCCAGAGCAGTACTTCGGGCCG	CSARDSGTPEQYF	1	1.3959461723155955E-5	39	TCRBV20	TCRBV20				TCRBV20-01,TCRBV20-or09_02						TCRBD01,TCRBD02	TCRBD01-01,TCRBD02-01		TCRBJ02-07*01	TCRBJ02	TCRBJ02-07	01				0	4	0	7	4	7	42	56	60	65	69	1	In	VDJ
AATGTGAACGCCTTGTTGCTGGGGGACTCGGCCCTCTATCTCTGTGCCAGCAGCTTGGGGAGGGTAAGACAGCAGTACTTCGGGCCG	CASSLGRVRQQYF	3	4.187838516946787E-5	39	TCRBV05-06*01	TCRBV05	TCRBV05-06	01				TCRBD02-01*02	TCRBD02	TCRBD02-01	02				TCRBJ02-07*01	TCRBJ02	TCRBJ02-07	01				0	6	10	0	0	8	42	-1	58	64	70	3	In	VDJ
NTGTCGGCTGCTCCCTCCCAGACATCTGTGTACTTCTGTGCCAGCAGTTACAGGGGCTCTGGGGCCAACGTCCTGACTTTCGGGGCC	CASSYRGSGANVLTF	4	5.583784689262382E-5	45	TCRBV06-05*01	TCRBV06	TCRBV06-05	01				TCRBD01-01*01	TCRBD01	TCRBD01-01	01				TCRBJ02-06*01	TCRBJ02	TCRBJ02-06	01				2	0	5	2	0	0	36	-1	51	-1	56	4	In	VDJ
CTTGGAGCTGGACGACTCGGCCCTGTATCTCTGTGCCAGCAGCTTGGACAGGAGAGCTCTGGGGCCAACGTCCTGACTTTCGGGGCC		1	1.3959461723155955E-5	50	TCRBV05-04*01	TCRBV05	TCRBV05-04	01				TCRBD01-01*01	TCRBD01	TCRBD01-01	01				TCRBJ02-06*01	TCRBJ02	TCRBJ02-06	01				0	4	3	4	0	0	31	-1	47	52	56	1	Out	VDJ
TCCACGGAGTCAGGGGACACAGCACTGTATTTCTGTGCCAGCATTGACAGGGGGGCCGCCGGGGCCAACGTCCTGACTTTCGGGGCC	CASIDRGAAGANVLTF	1	1.3959461723155955E-5	48	TCRBV21-01*01	TCRBV21	TCRBV21-01	01				TCRBD01-01*01	TCRBD01	TCRBD01-01	01				TCRBJ02-06*01	TCRBJ02	TCRBJ02-06	01				7	6	2	1	2	4	33	43	45	54	60	1	In	VDJ
CTGACAGTGACCAGTGCCCATCCTGAAGACAGCAGCTTCTACATCTGCAGTGCTAGAGATAGTGGTTCACCCCTCCACTTTGGGAAC	CSARDSGSPLHF	1	1.3959461723155955E-5	36	TCRBV20	TCRBV20				TCRBV20-01,TCRBV20-or09_02		TCRBD02-01	TCRBD02	TCRBD02-01				01,02	TCRBJ01-06*02	TCRBJ01	TCRBJ01-06	02				0	3	5	8	0	9	45	-1	59	62	65	1	In	VDJ
CAGCAGGTAGTGCGAGGAGATTCGGCAGCTTATTTCTGTGCCAGCTCACCGTCGGAAGGGGGCCCTTCACCCCTCCACTTTGGGAAC	CASSPSEGGPSPLHF	4	5.583784689262382E-5	45	TCRBV18-01*01	TCRBV18	TCRBV18-01	01				TCRBD01-01*01	TCRBD01	TCRBD01-01	01				TCRBJ01-06*02	TCRBJ01	TCRBJ01-06	02				3	2	5	0	6	9	36	50	56	63	65	4	In	VDJ
GTGAACGCCTTGGAGCTGGACGACTCGGCCCTGTATCTCTGTGCCAGCAGCCTGGGAGAGGGAGATTCACCCCTCCACTTTGGGAAC	CASSLGEGDSPLHF	1	1.3959461723155955E-5	42	TCRBV05-04*01	TCRBV05	TCRBV05-04	01				TCRBD02-01*02	TCRBD02	TCRBD02-01	02				TCRBJ01-06*02	TCRBJ01	TCRBJ01-06	02				0	0	9	2	4	8	39	55	59	-1	64	1	In	VDJ
AATTCCCTGGAGCTTGGTGACTCTGCTGTGTATTTCTGTGCCAGCAGCCAACCCAGGGTTTCTAATTCACCCCTCCACTTTGGGAAC	CASSQPRVSNSPLHF	1	1.3959461723155955E-5	45	TCRBV03-01/03-02*01	TCRBV03	TCRBV03-01/03-02	01				TCRBD01-01*01	TCRBD01	TCRBD01-01	01				TCRBJ01-06*02	TCRBJ01	TCRBJ01-06	02				2	4	4	3	2	6	36	51	53	58	62	1	In	VDJ
CCAGCGCACAGAGCGGGGGGACTCAGCCGTGTATCTCTGTGCCAGCAGCTACCGGACAGTTATAATTCACCCCTCCACTTTGGGAAC		7	9.771623206209168E-5	44	TCRBV07-03*01	TCRBV07	TCRBV07-03	01				TCRBD01-01*01	TCRBD01	TCRBD01-01	01				TCRBJ01-06*02	TCRBJ01	TCRBJ01-06	02				4	1	1	5	3	4	37	50	53	59	60	7	Out	VDJ
TCCACAAAGCTGGAGGACTCAGCCATGTACTTCTGTGCCAGCACCCTGGTAGGGGCCATCTATAATTCACCCCTCCACTTTGGGAAC	CASTLVGAIYNSPLHF	1	1.3959461723155955E-5	48	TCRBV02-01	TCRBV02	TCRBV02-01				01,03	TCRBD01-01*01	TCRBD01	TCRBD01-01	01				TCRBJ01-06*02	TCRBJ01	TCRBJ01-06	02				7	4	5	2	7	3	33	43	50	55	59	1	In	VDJ
TCGCCCAGCCCCAACCAGACCTCTCTGTACTTCTGTGCCAGCAGTATACGAGCAAGCTCCTATAATTCACCCCTCCACTTTGGGAAC	CASSIRASSYNSPLHF	1	1.3959461723155955E-5	48	TCRBV27-01*01	TCRBV27	TCRBV27-01	01				TCRBD02-01	TCRBD02	TCRBD02-01				01,02	TCRBJ01-06*02	TCRBJ01	TCRBJ01-06	02				5	3	6	7	5	0	33	45	50	53	56	1	In	VDJ
ACCCTGCAGCCAGAAGACTCGGCCCTGTATCTCTGTGCCAGCAGCGAAGGACCGGGACAGAATAATTCACCCCTCCACTTTGGGAAC	CASSEGPGQNNSPLHF	1	1.3959461723155955E-5	48	TCRBV04-02*01	TCRBV04	TCRBV04-02	01				TCRBD01-01*01	TCRBD01	TCRBD01-01	01				TCRBJ01-06*02	TCRBJ01	TCRBJ01-06	02				1	1	0	5	4	5	33	49	53	60	61	1	In	VDJ
AGTGCCTTGGAGCTGGGGGACTCGGCCCTGTATCTCTGTGCCAGAAGCTTGAACAGTGTCAATAATTCACCCCTCCACTTTGGGAAC	CARSLNSVNNSPLHF	1	1.3959461723155955E-5	45	TCRBV05-03	TCRBV05	TCRBV05-03				01,02	TCRBD01-01*01	TCRBD01	TCRBD01-01	01				TCRBJ01-06*02	TCRBJ01	TCRBJ01-06	02				1	5	3	5	1	5	36	51	52	56	61	1	In	VDJ
AATGTGAACGCCTTGGAGCTGGACGACTCGGCCCTGTATCTCTGTGCCAGCAGCTTGGCCAGGGGTTCGGATCAGTTCTTCGGGCCA	CASSLARGSDQFF	1	1.3959461723155955E-5	39	TCRBV05-04*01	TCRBV05	TCRBV05-04	01				TCRBD01-01*01	TCRBD01	TCRBD01-01	01				TCRBJ02-01*01	TCRBJ02	TCRBJ02-01	01				0	7	4	2	1	13	42	58	59	65	72	1	In	VDJ
GTGACCAGTGCCCATCCTGAAGACAGCAGCTTCTACATCTGCAGTGCTTCCGTCCCGGACAGGGCCGGTGAGCAGTTCTTCGGGCCA	CSASVPDRAGEQFF	1	1.3959461723155955E-5	42	TCRBV20	TCRBV20				TCRBV20-01,TCRBV20-or09_02		TCRBD01-01*01	TCRBD01	TCRBD01-01	01				TCRBJ02-01*01	TCRBJ02	TCRBJ02-01	01				5	4	1	3	8	9	39	48	56	64	68	1	In	VDJ
CTTCACATCAATTCCCTGGAGCTTGGTGACTCTGCTGTGTATTTCTGTGCCAGCAGTGAACAGGGCTATGAGCAGTTCTTCGGGCCA	CASSEQGYEQFF	1	1.3959461723155955E-5	36	TCRBV03-01/03-02*01	TCRBV03	TCRBV03-01/03-02	01				TCRBD01-01*01	TCRBD01	TCRBD01-01	01				TCRBJ02-01*01	TCRBJ02	TCRBJ02-01	01				6	2	3	3	3	8	45	56	59	65	67	1	In	VDJ
TCGGCTGCTCCCTCCCAGACATCTGTGTACTTCTGTGCCAGCAGTTGGTCTCTTATTCAGGGTGGGAATGAGCAGTTCTTCGGGCCA	CASSWSLIQGGNEQFF	2	2.791892344631191E-5	48	TCRBV06-05*01	TCRBV06	TCRBV06-05	01				TCRBD01-01*01	TCRBD01	TCRBD01-01	01				TCRBJ02-01*01	TCRBJ02	TCRBJ02-01	01				4	4	4	3	11	7	33	46	57	62	66	2	In	VDJ
ATCCAGCCTGCAGAGCTTGGGGACTCGGCCATGTATCTCTGTGCCAGCAGCTTTGGCGGAGGTGGGAATGAGCAGTTCTTCGGGCCA	CASSFGGGGNEQFF	1	1.3959461723155955E-5	42	TCRBV11-01*01	TCRBV11	TCRBV11-01	01				TCRBD02-01*02	TCRBD02	TCRBD02-01	02				TCRBJ02-01*01	TCRBJ02	TCRBJ02-01	01				3	4	10	1	4	7	39	53	57	62	66	1	In	VDJ
GCCTTGGAGCTGGACGACTCGGCCCTGTATCTCTGTGCCAGCAGCGGGACGGAGGAGTGGGTCTACAATGAGCAGTTCTTCGGGCCA	CASSGTEEWVYNEQFF	1	1.3959461723155955E-5	48	TCRBV05-04*01	TCRBV05	TCRBV05-04	01								TCRBD01,TCRBD02	TCRBD01-01,TCRBD02-01		TCRBJ02-01*01	TCRBJ02	TCRBJ02-01	01				4	12	0	7	0	3	33	-1	45	50	62	1	In	VDJ
GAGTCTGCCATCCCCAACCAGACAGCTCTTTACTTCTGTGCCACCAGTGTCGGGGGGGCCTCCTACAATGAGCAGTTCTTCGGGCCA	CATSVGGASYNEQFF	1	1.3959461723155955E-5	45	TCRBV24-01*01	TCRBV24	TCRBV24-01	01				TCRBD02-01*01	TCRBD02	TCRBD02-01	01				TCRBJ02-01*01	TCRBJ02	TCRBJ02-01	01				5	1	8	0	1	0	36	49	50	58	59	1	In	VDJ
GCAGCCTGCAGAACTGGAGGATTCTGGAGTTTATTTCTGTGCCAGCAGCCCCGGGACAGGGGGCGGGAGACCCAGTACTTCGGGCCA		1	1.3959461723155955E-5	44	TCRBV14-01*01	TCRBV14	TCRBV14-01	01				TCRBD01-01*01	TCRBD01	TCRBD01-01	01				TCRBJ02-05*01	TCRBJ02	TCRBJ02-05	01				4	2	0	0	2	5	37	50	52	64	66	1	Out	VDJ
GCCCTGCAGCCAGAAGACTCAGCCCTGTATCTCTGCGCCAGCAGCCAGGGCCTAGCGGGGATAACGGAGACCCAGTACTTCGGGCCA	CASSQGLAGITETQYF	1	1.3959461723155955E-5	48	TCRBV04-01*01	TCRBV04	TCRBV04-01	01				TCRBD02-01*01	TCRBD02	TCRBD02-01	01				TCRBJ02-05*01	TCRBJ02	TCRBJ02-05	01				3	6	4	3	4	5	33	47	51	60	66	1	In	VDJ
GTGAACGCCTTGTTGCTGGGGGACTCGGCCCTCTATCTCTGTGCCAGCAGCTTGGGGCCCCTCGCAGAGACCCAGTACTTCGGGCCA	CASSLGPLAETQYF	1	1.3959461723155955E-5	42	TCRBV05-06*01	TCRBV05	TCRBV05-06	01				TCRBD01-01*01	TCRBD01	TCRBD01-01	01				TCRBJ02-05*01	TCRBJ02	TCRBJ02-05	01				0	7	9	0	0	4	39	-1	55	58	65	1	In	VDJ
TCTAAGAAGCTCCTTCTCAGTGACTCTGGCTTCTATCTCTGTGCCTGGAGGGAATGGGGGTCACAGGCTACGCAGTATTTTGGCCCA	CAWREWGSQATQYF	1	1.3959461723155955E-5	42	TCRBV30-01*01	TCRBV30	TCRBV30-01	01								TCRBD01,TCRBD02	TCRBD01-01,TCRBD02-01		TCRBJ02-03*01	TCRBJ02	TCRBJ02-03	01				3	1	3	4	12	8	39	50	62	67	68	1	In	VDJ
ATCAATTCCCTGGAGCTTGGTGACTCTGCTGTGTATTTCTGTGCCAGCAGCCAAGGATGGTACGGCGGGGAGCTGTTTTTTGGAGAA	CASSQGWYGGELFF	1	1.3959461723155955E-5	42	TCRBV03-01/03-02*01	TCRBV03	TCRBV03-01/03-02	01				TCRBD02-01	TCRBD02	TCRBD02-01				01,02	TCRBJ02-02*01	TCRBJ02	TCRBJ02-02	01				1	0	8	5	7	7	39	55	62	-1	65	1	In	VDJ
AAGAAGCTCCTTCTCAGTGACTCTGGCTTCTATCTCTGTGCCTGGAGTGCCTTGATCCGGAACACCGGGGAGCTGTTTTTTGGAGAA	CAWSALIRNTGELFF	4	5.583784689262382E-5	45	TCRBV30-01*01	TCRBV30	TCRBV30-01	01								TCRBD01,TCRBD02	TCRBD01-01,TCRBD02-01		TCRBJ02-02*01	TCRBJ02	TCRBJ02-02	01				1	4	2	8	4	1	36	49	53	55	59	4	In	VDJ
ACACGGCACTGTATCTCTGCGCCAGCAGTCAATCAATATTATTCGTCGGACAGGGCTACGAACACCGGGGAGCTGTTTTTTGGAGAA		1	1.3959461723155955E-5	64	TCRBV23-01*01	TCRBV23	TCRBV23-01	01				TCRBD01-01*01	TCRBD01	TCRBD01-01	01				TCRBJ02-02*01	TCRBJ02	TCRBJ02-02	01				0	3	1	3	13	0	17	34	47	55	58	1	Out	VDJ
CTGGAGTCGCCCAGCCCCAACCAGACCTCTCTGTACTTCTGTGCCAGCAGTTTTTACAGAAACACCGGGGAGCTGTTTTTTGGAGAA	CASSFYRNTGELFF	2	2.791892344631191E-5	42	TCRBV27-01*01	TCRBV27	TCRBV27-01	01				TCRBD01-01*01	TCRBD01	TCRBD01-01	01				TCRBJ02-02*01	TCRBJ02	TCRBJ02-02	01				3	1	3	5	2	2	39	53	55	59	60	2	In	VDJ
ATCCAGCCTGCAGAGCTTGGGGACTCGGCCATGTATCTCTGTGCCAGCAGTTACTATTGGGGAACCGGGGAGCTGTTTTTTGGAGAA	CASSYYWGTGELFF	1	1.3959461723155955E-5	42	TCRBV11-01*01	TCRBV11	TCRBV11-01	01								TCRBD01,TCRBD02	TCRBD01-01,TCRBD02-01		TCRBJ02-02*01	TCRBJ02	TCRBJ02-02	01				6	0	0	8	9	5	39	50	59	-1	63	1	In	VDJ
CTGCAGCCAGAAGACTCAGCCCTGTATCTCTGCGCCAGCAGCCAAGCCAACCTCGTCGGGGGACCCAGTGAAGCTTTCTTTGGACAA	CASSQANLVGGPSEAFF	1	1.3959461723155955E-5	51	TCRBV04-01*01	TCRBV04	TCRBV04-01	01				TCRBD02-01*01	TCRBD02	TCRBD02-01	01				TCRBJ01-01*01	TCRBJ01	TCRBJ01-01	01				1	6	8	2	10	7	30	46	56	62	68	1	In	VDJ
CTCACTGTGACATCGGCCCAAAAGAACCCGACAGCTTTCTATCTCTGTGCCAGTAGCAGGGGGAATCCTGAAGCTTTCTTTGGACAA	CASSRGNPEAFF	2	2.791892344631191E-5	36	TCRBV19-01*01	TCRBV19	TCRBV19-01	01				TCRBD01-01*01	TCRBD01	TCRBD01-01	01				TCRBJ01-01*01	TCRBJ01	TCRBJ01-01	01				6	4	4	1	0	6	45	-1	56	63	67	2	In	VDJ
CTACACACCCTGCAGCCAGAAGACTCGGCCCTGTATCTCTGCGCCAGCAGCCAAGACTTGGAAGGGACTGAAGCTTTCTTTGGACAA	CASSQDLEGTEAFF	1	1.3959461723155955E-5	42	TCRBV04-03*01	TCRBV04	TCRBV04-03	01								TCRBD01,TCRBD02	TCRBD01-01,TCRBD02-01		TCRBJ01-01*01	TCRBJ01	TCRBJ01-01	01				0	0	5	3	6	5	39	56	62	-1	66	1	In	VDJ
GAGTCCGCCAGCACCAACCAGACATCTATGTACCTCTGTGCCAGCAGTTCCCGACAGGAGCTGAACACTGAAGCTTTCTTTGGACAA	CASSSRQELNTEAFF	2	2.791892344631191E-5	45	TCRBV28-01*01	TCRBV28	TCRBV28-01	01				TCRBD01-01*01	TCRBD01	TCRBD01-01	01				TCRBJ01-01*01	TCRBJ01	TCRBJ01-01	01				4	3	2	4	3	0	36	49	52	58	61	2	In	VDJ
GCCAGCACCAACCAGACATCTATGTACCTCTGTGCCAGCAGTTTTCGGGACAGGGGAACCCTGAACACTGAAGCTTTCTTTGGACAA	CASSFRDRGTLNTEAFF	1	1.3959461723155955E-5	51	TCRBV28-01*01	TCRBV28	TCRBV28-01	01				TCRBD01-01*01	TCRBD01	TCRBD01-01	01				TCRBJ01-01*01	TCRBJ01	TCRBJ01-01	01				3	5	0	2	2	0	30	44	46	56	61	1	In	VDJ
GAGTCCGCCAGCACCAACCAGACATCTATGTACCTCTGTGCCAGCAGCGGACGGTCCGACATGAACACTGAAGCTTTCTTTGGACAA	CASSGRSDMNTEAFF	1	1.3959461723155955E-5	45	TCRBV28-01*01	TCRBV28	TCRBV28-01	01								TCRBD01,TCRBD02	TCRBD01-01,TCRBD02-01		TCRBJ01-01*01	TCRBJ01	TCRBJ01-01	01				6	9	1	7	1	0	36	47	48	52	61	1	In	VDJ
AACGCCTTGTTGCTGGGGGACTCGGCCCTGTATCTCTGTGCCAGCAGCTCTGGGGGGAACCGGAACACTGAAGCTTTCTTTGGACAA	CASSSGGNRNTEAFF	1	1.3959461723155955E-5	45	TCRBV05-05*01	TCRBV05	TCRBV05-05	01				TCRBD02-01*01	TCRBD02	TCRBD02-01	01				TCRBJ01-01*01	TCRBJ01	TCRBJ01-01	01				3	5	9	1	2	1	36	49	51	57	62	1	In	VDJ
GATCCAGCCTGCAGAGCTTGGGGACTCGGCCATGTATCTCTGTGCCAGCAGCTTAGTGGGAAGAACACTGAAGCTTTCTTTGGACAA		1	1.3959461723155955E-5	41	TCRBV11-01*01	TCRBV11	TCRBV11-01	01								TCRBD01,TCRBD02	TCRBD01-01,TCRBD02-01		TCRBJ01-01*01	TCRBJ01	TCRBJ01-01	01				1	1	0	8	1	1	40	56	57	61	62	1	Out	VDJ
GTGAACGCCTTGTTGCTGGGGGACTCGGCCCTGTATCTCTGTGCCAGCAGCTTGTGGACAGGGGGAACTGAAGCTTTCTTTGGACAA	CASSLWTGGTEAFF	4	5.583784689262382E-5	42	TCRBV05-05*01	TCRBV05	TCRBV05-05	01				TCRBD01-01*01	TCRBD01	TCRBD01-01	01				TCRBJ01-01*01	TCRBJ01	TCRBJ01-01	01				1	1	1	1	1	5	39	54	55	65	66	4	In	VDJ
TCCCTGATTCTGGAGTCCGCCAGCACCAACCAGACATCTATGTACCTCTGTGCCAGCAGTGGGTGGTCCGAAGCTTTCTTTGGACAA	CASSGWSEAFF	1	1.3959461723155955E-5	33	TCRBV28-01*01	TCRBV28	TCRBV28-01	01								TCRBD01,TCRBD02	TCRBD01-01,TCRBD02-01		TCRBJ01-01*01	TCRBJ01	TCRBJ01-01	01				5	6	0	9	0	8	48	-1	60	63	69	1	In	VDJ
CGCACAGAGCAGGGGGACTCGGCCATGTATCTCTGTGCCAGCAGCTCCGGGACAGGTGGAATGGGAAGAGAAGCTTTCTTTGGACAA	CASSSGTGGMGREAFF	2	2.791892344631191E-5	48	TCRBV07-09*01	TCRBV07	TCRBV07-09	01				TCRBD01-01*01	TCRBD01	TCRBD01-01	01				TCRBJ01-01*01	TCRBJ01	TCRBJ01-01	01				4	13	0	4	2	8	33	46	48	56	69	2	In	VDJ
AGTGCCCATCCTGAAGACAGCAGCTTCTACATCTGCAGTGCTAGGGACTTCGGGGCAGGGCGATTGTCTCCAACTTTCTTTGGACAA	CSARDFGAGRLSPTFF	1	1.3959461723155955E-5	48	TCRBV20	TCRBV20				TCRBV20-01,TCRBV20-or09_02						TCRBD01,TCRBD02	TCRBD01-01,TCRBD02-01		TCRBJ01-01*01	TCRBJ01	TCRBJ01-01	01				3	13	4	3	11	12	33	44	55	60	73	1	In	VDJ
GTGAGCACCTTGGAGCTGGGGGACTCGGCCCTTTATCTTTGCGCCAGCAGCTCAGGGGGGGCAACTGAAAAACTGTTTTTTGGCAGT	CASSSGGATEKLFF	2	2.791892344631191E-5	42	TCRBV05-01*01	TCRBV05	TCRBV05-01	01								TCRBD01,TCRBD02	TCRBD01-01,TCRBD02-01		TCRBJ01-04*01	TCRBJ01	TCRBJ01-04	01				3	6	4	1	0	7	39	-1	52	59	65	2	In	VDJ
CTGGAGTCCGCCAGCACCAACCAGACATCTATGTACCTCTGTGCCAGCAGTTACAGGGGGCGAGATGAAAAACTGTTTTTTGGCAGT	CASSYRGRDEKLFF	1	1.3959461723155955E-5	42	TCRBV28-01*01	TCRBV28	TCRBV28-01	01				TCRBD01-01*01	TCRBD01	TCRBD01-01	01				TCRBJ01-04*01	TCRBJ01	TCRBJ01-04	01				4	3	3	0	0	6	39	-1	52	61	64	1	In	VDJ
ATGAGCTCCTTGGAGCTGGGGGACTCAGCCCTGTACTTCTGTGCCAGCAGCTTAGGTAGTAAAAATGAAAAACTGTTTTTTGGCAGT	CASSLGSKNEKLFF	2	2.791892344631191E-5	42	TCRBV13-01*01	TCRBV13	TCRBV13-01	01				TCRBD02-01	TCRBD02	TCRBD02-01				01,02	TCRBJ01-04*01	TCRBJ01	TCRBJ01-04	01				0	4	5	8	0	5	39	-1	56	59	63	2	In	VDJ
TTAAACCTTCACCTACACGCCCTGCAGCCAGAAGACTCAGCCCTGTATCTCTGCGCCAGGCCCCCCCCGGCCCAGCATTTTGGTGAT	CARPPPAQHF	4	5.583784689262382E-5	30	TCRBV04-01*01	TCRBV04	TCRBV04-01	01				TCRBD02-01	TCRBD02	TCRBD02-01				01,02	TCRBJ01-05*01	TCRBJ01	TCRBJ01-05	01				9	0	8	5	8	11	51	59	67	-1	70	4	In	VDJ
ACGGAGTCAGGGGACACAGCACTGTATTTCTGTGCCAGCAGCAGATCCCGGGACAGCCTTTCCGGGGAGCCCCAGCATTTTGGTGAT	CASSRSRDSLSGEPQHF	1	1.3959461723155955E-5	51	TCRBV21-01*01	TCRBV21	TCRBV21-01	01				TCRBD01-01*01	TCRBD01	TCRBD01-01	01				TCRBJ01-05*01	TCRBJ01	TCRBJ01-05	01				4	11	0	5	6	8	30	43	49	56	67	1	In	VDJ
CCTGGAGCTTGGTGACTCTGCTGTGTATTTCTGTGCCAGCAGCCAAGCGAGGACAGGGGAACGGGTCAGCCCCAGCATTTTGGTGAT		2	2.791892344631191E-5	50	TCRBV03-01/03-02*01	TCRBV03	TCRBV03-01/03-02	01				TCRBD01-01*01	TCRBD01	TCRBD01-01	01				TCRBJ01-05*01	TCRBJ01	TCRBJ01-05	01				1	6	1	2	3	6	31	47	50	59	65	2	Out	VDJ
ATCCAGCCCTCAGAACCCAGGGACTCAGCTGTGTACTTCTGTGCCAGCAGTCCGGACAGGGCCCCTCAGCCCCAGCATTTTGGTGAT	CASSPDRAPQPQHF	1	1.3959461723155955E-5	42	TCRBV12	TCRBV12				TCRBV12-03/12-04,TCRBV12-04		TCRBD01-01*01	TCRBD01	TCRBD01-01	01				TCRBJ01-05*01	TCRBJ01	TCRBJ01-05	01				5	4	1	3	2	6	39	51	53	61	65	1	In	VDJ
GAGATCCAGGCTACGAAGCTTGAGGATTCAGCAGTGTATTTTTGTGCCAGCAGCTTCGGACAGTATCAGCCCCAGCATTTTGGTGAT	CASSFGQYQPQHF	2	2.791892344631191E-5	39	TCRBV16-01*01	TCRBV16	TCRBV16-01	01				TCRBD01-01*01	TCRBD01	TCRBD01-01	01				TCRBJ01-05*01	TCRBJ01	TCRBJ01-05	01				5	1	1	5	3	5	42	54	57	63	64	2	In	VDJ
ACGCCTTGTTGCTGGGGGACTCGGCCCTCTATCTCTGTGCCAGCAGACGACAGGGGCCCACAAGATCAGCCCCAGCATTTTGGTGAT		1	1.3959461723155955E-5	46	TCRBV05-06*01	TCRBV05	TCRBV05-06	01				TCRBD01-01*01	TCRBD01	TCRBD01-01	01				TCRBJ01-05*01	TCRBJ01	TCRBJ01-05	01				5	8	2	2	2	5	35	46	48	56	64	1	Out	VDJ
CAGCGCACAGAGCAGGAGGACTCGGCCGTGTATCTCTGTGCCAGCAGCCCAGACAGGGTCCTTAATCAGCCCCAGCATTTTGGTGAT	CASSPDRVLNQPQHF	2	2.791892344631191E-5	45	TCRBV07-02	TCRBV07	TCRBV07-02				01,02	TCRBD01-01*01	TCRBD01	TCRBD01-01	01				TCRBJ01-05*01	TCRBJ01	TCRBJ01-05	01				5	5	2	3	3	4	36	48	51	58	63	2	In	VDJ
CTGGAGTCCGCCAGCACCAACCAGACATCTATGTACCTCTGTGCCAGCAGTTTAATACCGGAGAATCAGCCCCAGCATTTTGGTGAT	CASSLIPENQPQHF	1	1.3959461723155955E-5	42	TCRBV28-01*01	TCRBV28	TCRBV28-01	01				TCRBD02-01*02	TCRBD02	TCRBD02-01	02				TCRBJ01-05*01	TCRBJ01	TCRBJ01-05	01				2	0	10	2	5	4	39	54	59	-1	63	1	In	VDJ
AGATCCAGCCCTCAGAACCCAGGGACTCAGCTGTGTACTTCTGTGCCAGCCGGGACAGGACAGAATCAGCCCCAGCATTTTGGTGAT		1	1.3959461723155955E-5	40	TCRBV12-03/12-04*01	TCRBV12	TCRBV12-03/12-04	01				TCRBD01-01*01	TCRBD01	TCRBD01-01	01				TCRBJ01-05*01	TCRBJ01	TCRBJ01-05	01				8	4	0	4	1	4	41	50	51	59	63	1	Out	VDJ
AATGTGAGCACCTTGGAGCTGGGGGACTCGGCCCTTTATCTTTGCGCCAGCAGCTTAGAATTCAATCAGCCCCAGCATTTTGGTGAT	CASSLEFNQPQHF	2	2.791892344631191E-5	39	TCRBV05-01*01	TCRBV05	TCRBV05-01	01								TCRBD01,TCRBD02	TCRBD01-01,TCRBD02-01		TCRBJ01-05*01	TCRBJ01	TCRBJ01-05	01				2	3	2	8	1	3	42	56	57	59	62	2	In	VDJ
ACCAGTGCCCATCCTGAAGACAGCAGCTTCTACATCTGCAGTGCTTTTGGACAGGGAACCATCAATCAGCCCCAGCATTTTGGTGAT	CSAFGQGTINQPQHF	2	2.791892344631191E-5	45	TCRBV20	TCRBV20				TCRBV20-01,TCRBV20-or09_02		TCRBD01-01*01	TCRBD01	TCRBD01-01	01				TCRBJ01-05*01	TCRBJ01	TCRBJ01-05	01				5	6	1	3	3	3	36	45	48	56	62	2	In	VDJ
AACGCCTTGGAGCTGGACGACTCGGCCCTGTATCTCTGTGCCAGCAGCCTGGACGGGTGGGGCAATCAGCCCCAGCATTTTGGTGAT	CASSLDGWGNQPQHF	1	1.3959461723155955E-5	45	TCRBV05-04*01	TCRBV05	TCRBV05-04	01				TCRBD02-01	TCRBD02	TCRBD02-01				01,02	TCRBJ01-05*01	TCRBJ01	TCRBJ01-05	01				0	4	8	4	1	2	36	52	53	57	61	1	In	VDJ
ATCCAGCCTGCAGAGCTTGAGGACTCGGCCGTGTATCTCTGTGCCAGCAGCCGTAGTCGGGGCAATCAGCCCCAGCATTTTGGTGAT	CASSRSRGNQPQHF	1	1.3959461723155955E-5	42	TCRBV11	TCRBV11				TCRBV11-02,TCRBV11-03		TCRBD02-01	TCRBD02	TCRBD02-01				01,02	TCRBJ01-05*01	TCRBJ01	TCRBJ01-05	01				5	0	8	4	6	2	39	51	57	-1	61	1	In	VDJ
GGGGACTCAGCTTTGTATTTCTGTGCCAGCAGCCCCTTATGGGGACCCCTTTCCCCGTATAGCAATCAGCCCCAGCATTTTGGTGAT	CASSPLWGPLSPYSNQPQHF	9	1.256351555084036E-4	60	TCRBV09-01*01	TCRBV09	TCRBV09-01	01								TCRBD01,TCRBD02	TCRBD01-01,TCRBD02-01		TCRBJ01-05*01	TCRBJ01	TCRBJ01-05	01				4	13	0	7	8	0	21	33	41	46	59	9	In	VDJ
TCGGCCCAAAAGAACCCGACAGCTTTCTATCTCTGTGCCAGTAGTAGCTTCGAGGGGAATAGCAATCAGCCCCAGCATTTTGGTGAT	CASSSFEGNSNQPQHF	1	1.3959461723155955E-5	48	TCRBV19-01*01	TCRBV19	TCRBV19-01	01								TCRBD01,TCRBD02	TCRBD01-01,TCRBD02-01		TCRBJ01-05*01	TCRBJ01	TCRBJ01-05	01				4	2	5	2	6	0	33	46	52	57	59	1	In	VDJ
AGCTGGAGGACTCAGCCATGTACTTCTGTGCCAGCGATTACCGGGACAGGAGACGCTATCAGCAATCAGCCCCAGCATTTTGGTGAT		2	2.791892344631191E-5	55	TCRBV02-01	TCRBV02	TCRBV02-01				01,03	TCRBD01-01*01	TCRBD01	TCRBD01-01	01				TCRBJ01-05*01	TCRBJ01	TCRBJ01-05	01				8	10	0	4	7	1	26	35	42	50	60	2	Out	VDJ
TGAACGCCTTGTTGCTGGGGGACTCGGCCCTCTATCTCTGTGCCAGCAGCCTCCTGGACAAGCAATCAGCCCCAGCATTTTGGTGAT		1	1.3959461723155955E-5	43	TCRBV05-06*01	TCRBV05	TCRBV05-06	01				TCRBD01-01*01	TCRBD01	TCRBD01-01	01				TCRBJ01-05*01	TCRBJ01	TCRBJ01-05	01				4	0	1	6	5	1	38	50	55	-1	60	1	Out	VDJ
CCTCAGAACCCAGGGACTCAGCTGTGTACTTCTGTGCCAGCCCTTAGAACCTAAACAGGGAACAATCAGCCCCAGCATTTTGGTGAT		3	4.187838516946787E-5	49	TCRBV12	TCRBV12				TCRBV12-03/12-04,TCRBV12-04		TCRBD01-01*01	TCRBD01	TCRBD01-01	01				TCRBJ01-05*01	TCRBJ01	TCRBJ01-05	01				8	2	3	3	13	3	32	41	54	60	62	3	Out	VDJ
ACATCGGCCCAAAAGAACCCGACAGCTTTCTATCTCTGTGCCAGTAGTAGGGTGAAGGGTAAGGGCCAGCCCCAGCATTTTGGTGAT	CASSRVKGKGQPQHF	12	1.6751354067787147E-4	45	TCRBV19-01*01	TCRBV19	TCRBV19-01	01								TCRBD01,TCRBD02	TCRBD01-01,TCRBD02-01		TCRBJ01-05*01	TCRBJ01	TCRBJ01-05	01				4	7	5	3	6	7	36	49	55	59	66	12	In	VDJ
ACTGTGACATCGGCCCAAAAGAACCCGACAGCTTTCTATCTCTGTGCCAGTAGACCGGGCCCTTCATTGACCCAGCATTTTGGTGAT	CASRPGPSLTQHF	1	1.3959461723155955E-5	39	TCRBV19-01*01	TCRBV19	TCRBV19-01	01								TCRBD01,TCRBD02	TCRBD01-01,TCRBD02-01		TCRBJ01-05*01	TCRBJ01	TCRBJ01-05	01				6	10	8	0	3	11	42	53	56	60	70	1	In	VDJ
AAGATCCAGCCCTCAGAACCCAGGGACTCAGCTGTGTACTTCTGTGCCAGCAGTTTTCGGAAGAGGGGTGGCTACACCTTCGGTTCG	CASSFRKRGGYTF	2	2.791892344631191E-5	39	TCRBV12-03/12-04*01	TCRBV12	TCRBV12-03/12-04	01								TCRBD01,TCRBD02	TCRBD01-01,TCRBD02-01		TCRBJ01-02*01	TCRBJ01	TCRBJ01-02	01				3	0	5	2	7	7	42	56	63	-1	68	2	In	VDJ
GTGAGCACCTTGGAGCTGGGGGACTCGGCCCTTTATCTTTGCGCCAGCAGGGACAGGGTAACTGACGGTGGCTACACCTTCGGTTCG	CASRDRVTDGGYTF	3	4.187838516946787E-5	42	TCRBV05-01*01	TCRBV05	TCRBV05-01	01				TCRBD01-01*01	TCRBD01	TCRBD01-01	01				TCRBJ01-02*01	TCRBJ01	TCRBJ01-02	01				5	10	1	3	0	7	39	-1	50	58	68	3	In	VDJ
CTGACAGTGACCAGTGCCCATCCTGAAGACAGCAGCTTCTACATCTGCAGTGCTAGGCCGCGGACAGGTGGCTACACCTTCGGTTCG	CSARPRTGGYTF	2	2.791892344631191E-5	36	TCRBV20	TCRBV20				TCRBV20-01,TCRBV20-or09_02		TCRBD01-01*01	TCRBD01	TCRBD01-01	01				TCRBJ01-02*01	TCRBJ01	TCRBJ01-02	01				3	0	1	4	5	7	45	56	61	-1	68	2	In	VDJ
GTGACATCGGCCCAAAAGAACCCGACAGCTTTCTATCTCTGTGCCAGTAGTATCAACGGGGGCAAAGGTGGCTACACCTTCGGTTCG	CASSINGGKGGYTF	1	1.3959461723155955E-5	42	TCRBV19-01*01	TCRBV19	TCRBV19-01	01								TCRBD01,TCRBD02	TCRBD01-01,TCRBD02-01		TCRBJ01-02*01	TCRBJ01	TCRBJ01-02	01				3	5	6	0	4	7	39	53	57	63	68	1	In	VDJ
TCCCTAGAGTCTGCCATCCCCAACCAGACAGCTCTTTACTTCTGTGCCACCAGTGATTCCAAAGCCCGTGGCTACACCTTCGGTTCG	CATSDSKARGYTF	1	1.3959461723155955E-5	39	TCRBV24-01*01	TCRBV24	TCRBV24-01	01				TCRBD02-01	TCRBD02	TCRBD02-01				01,02	TCRBJ01-02*01	TCRBJ01	TCRBJ01-02	01				2	3	6	7	4	7	42	58	62	65	68	1	In	VDJ
NNNNTGAAGATCCAGCCCTCAGAACCCAGGGACTCAGCTGTGTACTTCTGTGCCAGCAGCCTGACACGTGGCTACACCTTCGGTTCG	CASSLTRGYTF	1	1.3959461723155955E-5	33	TCRBV12-03/12-04*01	TCRBV12	TCRBV12-03/12-04	01				TCRBD01-01*01	TCRBD01	TCRBD01-01	01				TCRBJ01-02*01	TCRBJ01	TCRBJ01-02	01				6	2	2	6	3	7	48	59	62	66	68	1	In	VDJ
AAGATCCAGCCTGCAGAGCTTGGGGACTCGGCCATGTATCTCTGTGCCAGCAGCCTAGACAGGGGCAGTGGCTACACCTTCGGTTCG	CASSLDRGSGYTF	1	1.3959461723155955E-5	39	TCRBV11-01*01	TCRBV11	TCRBV11-01	01				TCRBD01-01*01	TCRBD01	TCRBD01-01	01				TCRBJ01-02*01	TCRBJ01	TCRBJ01-02	01				1	3	3	2	0	7	42	-1	58	65	68	1	In	VDJ
ACAAAGCTGGAGGACTCAGCCATGTACTTCTGTGCCAGCGTAGGAAAGGACAAATATCTTGGGTTAGCTGGCTACACCTTCGGTTCG	CASVGKDKYLGLAGYTF	1	1.3959461723155955E-5	51	TCRBV02-01	TCRBV02	TCRBV02-01				01,03	TCRBD01-01*01	TCRBD01	TCRBD01-01	01				TCRBJ01-02*01	TCRBJ01	TCRBJ01-02	01				8	16	1	6	8	7	30	39	47	52	68	1	In	VDJ
GTGAGCACCTTGGAGCTGGGGGACTCGGCCCTTTATCTTTGCGCCAGCGGAGAACCGGGGATGGCTTATGGCTACACCTTCGGTTCG	CASGEPGMAYGYTF	1	1.3959461723155955E-5	42	TCRBV05-01*01	TCRBV05	TCRBV05-01	01				TCRBD02-01*01	TCRBD02	TCRBD02-01	01				TCRBJ01-02*01	TCRBJ01	TCRBJ01-02	01				7	6	8	3	7	5	39	48	55	60	66	1	In	VDJ
AATGTGAGCACCTTGGAGCTGGGGGACTCGGCCCTTTATCTTTGCGCCAGCAGGCCGGCAGAAGGGTATGGCTACACCTTCGGTTCG	CASRPAEGYGYTF	1	1.3959461723155955E-5	39	TCRBV05-01*01	TCRBV05	TCRBV05-01	01								TCRBD01,TCRBD02	TCRBD01-01,TCRBD02-01		TCRBJ01-02*01	TCRBJ01	TCRBJ01-02	01				5	0	5	3	9	5	42	53	62	-1	66	1	In	VDJ
AGGATCCAGCAGGTAGTGCGAGGAGATTCGGCAGCTTATTTCTGTGCCAGCTCACCGTCGGGTGGCTATGGCTACACCTTCGGTTCG	CASSPSGGYGYTF	1	1.3959461723155955E-5	39	TCRBV18-01*01	TCRBV18	TCRBV18-01	01				TCRBD02-01	TCRBD02	TCRBD02-01				01,02	TCRBJ01-02*01	TCRBJ01	TCRBJ01-02	01				3	3	8	4	2	4	42	56	58	62	65	1	In	VDJ
CTGAGCTCTCTGGAGCTGGGGGACTCAGCTTTGTATTTCTGTGCCAGCAGCGTAGTGCAGGTCCCCTATGGCTACACCTTCGGTTCG	CASSVVQVPYGYTF	1	1.3959461723155955E-5	42	TCRBV09-01*01	TCRBV09	TCRBV09-01	01				TCRBD01-01*01	TCRBD01	TCRBD01-01	01				TCRBJ01-02*01	TCRBJ01	TCRBJ01-02	01				0	4	4	4	2	4	39	55	57	61	65	1	In	VDJ
GTGAACGCCTTGGAGCTGGACGACTCGGCCCTGTATCTCTGTGCCAGCAGCTTACTTGACGGATACTATGGCTACACCTTCGGTTCG	CASSLLDGYYGYTF	1	1.3959461723155955E-5	42	TCRBV05-04*01	TCRBV05	TCRBV05-04	01								TCRBD01,TCRBD02	TCRBD01-01,TCRBD02-01		TCRBJ01-02*01	TCRBJ01	TCRBJ01-02	01				2	1	1	8	7	3	39	53	60	63	64	1	In	VDJ
CAGCCCTCAGAACCCAGGGACTCAGCTGTGTACTTCTGTGCCAGCAGTTTAGGCAGGGGGGCTGACTATGGCTACACCTTCGGTTCG	CASSLGRGADYGYTF	1	1.3959461723155955E-5	45	TCRBV12	TCRBV12				TCRBV12-03/12-04,TCRBV12-04		TCRBD01-01*01	TCRBD01	TCRBD01-01	01				TCRBJ01-02*01	TCRBJ01	TCRBJ01-02	01				1	4	4	1	1	3	36	52	53	60	64	1	In	VDJ
CTGAAGATCCAGCGCACAGAGCAGGGGGACTCGGCCATGTATCTCTGTGCCAGCAGCCTGACGGACTATGGCTACACCTTCGGTTCG	CASSLTDYGYTF	2	2.791892344631191E-5	36	TCRBV07-09*01	TCRBV07	TCRBV07-09	01								TCRBD01,TCRBD02	TCRBD01-01,TCRBD02-01		TCRBJ01-02*01	TCRBJ01	TCRBJ01-02	01				5	2	2	7	2	3	45	57	59	62	64	2	In	VDJ
TCCAGCCCTCAGAACCCAGGGACTCAGCTGTGTACTTCTGTGCCAGCAGTTTACACGACCGGAGACTATGGCTACACCTTCGGTTCG		1	1.3959461723155955E-5	43	TCRBV12	TCRBV12				TCRBV12-03/12-04,TCRBV12-04		TCRBD02-01*02	TCRBD02	TCRBD02-01	02				TCRBJ01-02*01	TCRBJ01	TCRBJ01-02	01				2	0	10	2	7	3	38	53	60	-1	64	1	Out	VDJ
AATGTGAGCACCTTGGAGCTGGGGGACTCGGCCCTTTATCTTTGCGCCAGCAGCGGGCAGAGTAACTATGGCTACACCTTCGGTTCG	CASSGQSNYGYTF	3	4.187838516946787E-5	39	TCRBV05-01*01	TCRBV05	TCRBV05-01	01				TCRBD01-01*01	TCRBD01	TCRBD01-01	01				TCRBJ01-02*01	TCRBJ01	TCRBJ01-02	01				4	4	8	0	0	1	42	-1	54	58	62	3	In	VDJ
CACACCCTGCAGCCAGAAGACTCGGCCCTGTATCTCTGCGCCAGCAGCCAAGACAGGGGATCTAACTATGGCTACACCTTCGGTTCG	CASSQDRGSNYGYTF	1	1.3959461723155955E-5	45	TCRBV04-03*01	TCRBV04	TCRBV04-03	01				TCRBD01-01*01	TCRBD01	TCRBD01-01	01				TCRBJ01-02*01	TCRBJ01	TCRBJ01-02	01				0	2	4	2	0	0	36	-1	53	59	61	1	In	VDJ
CCACAAAGCTGGAGGACTCAGCCATGTACTTCTGTGCCAGCAGTCGGACAGGTTCATCAATCTAACTATGGCTACACCTTCGGTTCG		1	1.3959461723155955E-5	49	TCRBV02-01	TCRBV02	TCRBV02-01				01,03	TCRBD01-01*01	TCRBD01	TCRBD01-01	01				TCRBJ01-02*01	TCRBJ01	TCRBJ01-02	01				5	9	1	4	1	0	32	44	45	52	61	1	Out	VDJ
TGCAGCCAGAAGACTCAGCCCTGTATCTCTGCGCCAGCAGCCCCCGGACAGGGACGTCGGATGAACTATGGCTACACCTTCGGTTCG		1	1.3959461723155955E-5	52	TCRBV04-01*01	TCRBV04	TCRBV04-01	01				TCRBD01-01*01	TCRBD01	TCRBD01-01	01				TCRBJ01-02*01	TCRBJ01	TCRBJ01-02	01				4	10	1	3	3	2	29	42	45	53	63	1	Out	VDJ
TCAGAACCCAGGGACTCAGCTGTGTACTTCTGTGCCAGCAGTCCAAACCCAGCCACCAGGGAGAACTATGGCTACACCTTCGGTTCG	CASSPNPATRENYGYTF	1	1.3959461723155955E-5	51	TCRBV12	TCRBV12				TCRBV12-03/12-04,TCRBV12-04						TCRBD01,TCRBD02	TCRBD01-01,TCRBD02-01		TCRBJ01-02*01	TCRBJ01	TCRBJ01-02	01				5	2	4	3	14	2	30	42	56	61	63	1	In	VDJ
ACCCTGGAGTCTGCCAGGCCCTCACATACCTCTCAGTACCTCTGTGCCAGCAGTGTAGGGCAGAACTATGGCTACACCTTCGGTTCG	CASSVGQNYGYTF	2	2.791892344631191E-5	39	TCRBV25-01*01	TCRBV25	TCRBV25-01	01								TCRBD01,TCRBD02	TCRBD01-01,TCRBD02-01		TCRBJ01-02*01	TCRBJ01	TCRBJ01-02	01				4	3	5	3	1	2	42	55	56	60	63	2	In	VDJ
GTGACCAGTGCCCATCCTGAAGACAGCAGCTTCTACATCTGCAGTGCTCTTCAGGCAGCCAGCAACTATGGCTACACCTTCGGTTCG	CSALQAASNYGYTF	1	1.3959461723155955E-5	42	TCRBV20	TCRBV20				TCRBV20-01,TCRBV20-or09_02		TCRBD01-01*01	TCRBD01	TCRBD01-01	01				TCRBJ01-02*01	TCRBJ01	TCRBJ01-02	01				5	8	4	4	3	2	39	48	51	55	63	1	In	VDJ
CACGCCCTGCAGCCAGAAGACTCAGCCCTGTATCTCTGCGCCAGCAGCTAATGGCGGCGCTCCAACTATGGCTACACCTTCGGTTCG	CASS*WRRSNYGYTF	1	1.3959461723155955E-5	45	TCRBV04-01*01	TCRBV04	TCRBV04-01	01				TCRBD02-01	TCRBD02	TCRBD02-01				01,02	TCRBJ01-02*01	TCRBJ01	TCRBJ01-02	01				5	6	7	5	5	2	36	48	53	57	63	1	Stop	VDJ
ACTCTGAAGATCCAGCGCACAGAGCAGGGGGACTCGGCCATGTATCTCTGTGCCAGCAGCTTAGGAGATGGCTACACCTTCGGTTCG	CASSLGDGYTF	2	2.791892344631191E-5	33	TCRBV07-09*01	TCRBV07	TCRBV07-09	01				TCRBD02-01*02	TCRBD02	TCRBD02-01	02				TCRBJ01-02*01	TCRBJ01	TCRBJ01-02	01				1	0	11	2	0	6	48	-1	64	-1	67	2	In	VDJ
GTGACATCGGCCCAAAAGAACCCGACAGCTTTCTATCTCTGTGCCAGTAGTAGCGACAGGGGGCCTCATGGCTACACCTTCGGTTCG	CASSSDRGPHGYTF	1	1.3959461723155955E-5	42	TCRBV19-01*01	TCRBV19	TCRBV19-01	01				TCRBD01-01*01	TCRBD01	TCRBD01-01	01				TCRBJ01-02*01	TCRBJ01	TCRBJ01-02	01				4	3	2	0	2	6	39	52	54	64	67	1	In	VDJ
GCCCTGCAGCCAGAAGACTCAGCCCTGTATCTCTGCGCCAGCAGCCACTTACTAAACAGGGGAATTAATGGCTACACCTTCGGTTCG	CASSHLLNRGINGYTF	1	1.3959461723155955E-5	48	TCRBV04-01*01	TCRBV04	TCRBV04-01	01				TCRBD01-01*01	TCRBD01	TCRBD01-01	01				TCRBJ01-02*01	TCRBJ01	TCRBJ01-02	01				3	5	3	2	8	6	33	47	55	62	67	1	In	VDJ
GTGAGCACCTTGGAGCTGGGGGACTCGGCCCTTTATCTTTGCGCCAGCAGCTTGGAACAGGGGATCAATGGCTACACCTTCGGTTCG	CASSLEQGINGYTF	1	1.3959461723155955E-5	42	TCRBV05-01*01	TCRBV05	TCRBV05-01	01				TCRBD01-01*01	TCRBD01	TCRBD01-01	01				TCRBJ01-02*01	TCRBJ01	TCRBJ01-02	01				0	4	3	2	1	6	39	55	56	63	67	1	In	VDJ
AATGTGAACGCCTTGGAGCTGGACGACTCGGCCCTGTATCTCTGTGCCAGCAGCTTGGGGGCGCGTCAGGGCTACACCTTCGGTTCG	CASSLGARQGYTF	1	1.3959461723155955E-5	39	TCRBV05-04*01	TCRBV05	TCRBV05-04	01				TCRBD01-01*01	TCRBD01	TCRBD01-01	01				TCRBJ01-02*01	TCRBJ01	TCRBJ01-02	01				0	7	8	0	0	8	42	-1	58	62	69	1	In	VDJ
AACGCCTTGTTGCTGGGGGACTCGGCCCTGTATCTCTGTGCCAGCAGCTTGGGAAAGCAGGGGGGTTACGGCTACACCTTCGGTTCG	CASSLGKQGGYGYTF	1	1.3959461723155955E-5	45	TCRBV05-05*01	TCRBV05	TCRBV05-05	01				TCRBD01-01*01	TCRBD01	TCRBD01-01	01				TCRBJ01-02*01	TCRBJ01	TCRBJ01-02	01				0	5	4	1	5	8	36	52	57	64	69	1	In	VDJ
TGAGCACCTTGGAGCTGGGGGACTCGGCCCTTTATCTTTGCGCCAGCAGCCAAAGGCAGGTGCCGTCGGAGCTACACCTTCGGTTCG		1	1.3959461723155955E-5	43	TCRBV05-01*01	TCRBV05	TCRBV05-01	01				TCRBD01-01*01	TCRBD01	TCRBD01-01	01				TCRBJ01-02*01	TCRBJ01	TCRBJ01-02	01				4	10	4	4	6	9	38	50	56	60	70	1	Out	VDJ
NNNNNNNTGTCGGCTGCTCCCTCCCAGACATCTGTGTACTTCTGTGCCAGCAGTTACGACGCCAACTATGGCCACACCTTCGGTTCG	CASSYDANYGHTF	1	1.3959461723155955E-5	39	TCRBV06-05*01	TCRBV06	TCRBV06-05	01				TCRBD02-01	TCRBD02	TCRBD02-01				01,02	TCRBJ01-02*01	TCRBJ01	TCRBJ01-02	01				2	5	3	9	7	12	42	57	64	68	73	1	In	VDJ
GTGAGCACCTTGGAGCTGGGGGACTCGGCCCTTTATCTTTGCGCCAGCAGCTTTGAAGACACCCAGTTTGGGCAGTACTTCGGGCCG	CASSFEDTQFGQYF	1	1.3959461723155955E-5	42	TCRBV05-01*01	TCRBV05	TCRBV05-01	01				TCRBD01-01*01	TCRBD01	TCRBD01-01	01				TCRBJ02-07*01	TCRBJ02	TCRBJ02-07	01				2	10	2	6	4	9	39	53	57	61	71	1	In	VDJ
ACTCTGACAGTGACCAGTGCCCATCCTGAAGACAGCAGCTTCTACATCTGCAGTGCTAGAGATTTGGGGGAGCAGTACTTCGGGCCG	CSARDLGEQYF	6	8.375677033893574E-5	33	TCRBV20-01*01	TCRBV20	TCRBV20-01	01								TCRBD01,TCRBD02	TCRBD01-01,TCRBD02-01		TCRBJ02-07*01	TCRBJ02	TCRBJ02-07	01				0	0	6	2	3	7	48	62	65	-1	69	6	In	VDJ
CGCCCAGCCCCAACCAGACCTCTCTGTACTTCTGTGCCACGTAGCGGGGGGAAGCCGGAGGGAGAGGTCGAGCAGTACTTCGGGCCG		1	1.3959461723155955E-5	49	TCRBV27-01*01	TCRBV27	TCRBV27-01	01				TCRBD02-01*01	TCRBD02	TCRBD02-01	01				TCRBJ02-07*01	TCRBJ02	TCRBJ02-07	01				10	17	5	1	2	6	32	39	41	51	68	1	Out	VDJ
ACTCTGGAGTCTGCTGCCTCCTCCCAGACATCTGTATATTTCTGCGCCAGCAGCCGGGACAGGGTTGCCGAGCAGTACTTCGGGCCG	CASSRDRVAEQYF	2	2.791892344631191E-5	39	TCRBV10-01*01	TCRBV10	TCRBV10-01	01				TCRBD01-01*01	TCRBD01	TCRBD01-01	01				TCRBJ02-07*01	TCRBJ02	TCRBJ02-07	01				6	4	0	3	2	6	42	53	55	64	68	2	In	VDJ
ACTCTGACAGTGACCAGTGCCCATCCTGAAGACAGCAGCTTCTACATCTGCAGTGCCTTACGGGCAGCCGAGCAGTACTTCGGGCCG	CSALRAAEQYF	1	1.3959461723155955E-5	33	TCRBV20-01	TCRBV20	TCRBV20-01				01,04					TCRBD01,TCRBD02	TCRBD01-01,TCRBD02-01		TCRBJ02-07*01	TCRBJ02	TCRBJ02-07	01				6	3	8	0	5	6	48	56	61	65	68	1	In	VDJ
GTGAACGCCTTGGAGCTGGACGACTCGGCCCTGTATCTCTGTGCCAGCAGCAGCCGGGACCGTATGTACGAGCAGTACTTCGGGCCG	CASSSRDRMYEQYF	1	1.3959461723155955E-5	42	TCRBV05-04*01	TCRBV05	TCRBV05-04	01								TCRBD01,TCRBD02	TCRBD01-01,TCRBD02-01		TCRBJ02-07*01	TCRBJ02	TCRBJ02-07	01				4	6	0	7	4	4	39	51	55	60	66	1	In	VDJ
AAGATCCGGTCCACAAAGCTGGAGGACTCAGCCATGTACTTCTGTGCCAGCAGAAAACAGGGTTTCTACGAGCAGTACTTCGGGCCG	CASRKQGFYEQYF	1	1.3959461723155955E-5	39	TCRBV02-01	TCRBV02	TCRBV02-01				01,03	TCRBD01-01*01	TCRBD01	TCRBD01-01	01				TCRBJ02-07*01	TCRBJ02	TCRBJ02-07	01				6	3	3	3	3	3	42	53	56	62	65	1	In	VDJ
GCCCTGCAGCCAGAAGACTCAGCCCTGTATCTCTGCGCCAGCAGCCAGGCCGAGCAGCCCCACTTCTACGAGCAGTACTTCGGGCCG	CASSQAEQPHFYEQYF	1	1.3959461723155955E-5	48	TCRBV04-01*01	TCRBV04	TCRBV04-01	01								TCRBD01,TCRBD02	TCRBD01-01,TCRBD02-01		TCRBJ02-07*01	TCRBJ02	TCRBJ02-07	01				3	8	4	5	7	3	33	47	54	57	65	1	In	VDJ
CTGATCCTGGAGTCGCCCAGCCCCAACCAGACCTCTCTGTACTTCTGTGCCAGCCGGACAGGGGTCTACGAGCAGTACTTCGGGCCG	CASRTGVYEQYF	1	1.3959461723155955E-5	36	TCRBV27-01*01	TCRBV27	TCRBV27-01	01				TCRBD01-01*01	TCRBD01	TCRBD01-01	01				TCRBJ02-07*01	TCRBJ02	TCRBJ02-07	01				8	1	1	2	1	3	45	54	55	64	65	1	In	VDJ
TCCCTGGAGCTTGGTGACTCTGCTGTGTATTTCTGTGCCAGCAGCCAATCTGGGACAGGGGTACTCTACGAGCAGTACTTCGGGCCG	CASSQSGTGVLYEQYF	1	1.3959461723155955E-5	48	TCRBV03-01/03-02*01	TCRBV03	TCRBV03-01/03-02	01				TCRBD01-01*01	TCRBD01	TCRBD01-01	01				TCRBJ02-07*01	TCRBJ02	TCRBJ02-07	01				2	4	0	2	3	3	33	48	51	61	65	1	In	VDJ
NTGAAGATCCAGCCCTCAGAACCCAGGGACTCAGCTGTGTACTTCTGTGCCAGCAGCCTTCCTTCCTACGAGCAGTACTTCGGGCCG	CASSLPSYEQYF	2	2.791892344631191E-5	36	TCRBV12-03/12-04*01	TCRBV12	TCRBV12-03/12-04	01				TCRBD02-01	TCRBD02	TCRBD02-01				01,02	TCRBJ02-07*01	TCRBJ02	TCRBJ02-07	01				6	4	4	10	1	1	45	56	57	59	63	2	In	VDJ
GCTACCAGCTCCCAGACATCTGTGTACTTCTGTGCCATCAGTGCGGGACTAGCGGGCGGAAGCTCCTACGAGCAGTACTTCGGGCCG	CAISAGLAGGSSYEQYF	1	1.3959461723155955E-5	51	TCRBV10-03*01	TCRBV10	TCRBV10-03	01				TCRBD02-01	TCRBD02	TCRBD02-01				01,02	TCRBJ02-07*01	TCRBJ02	TCRBJ02-07	01				4	6	0	4	1	0	30	43	44	56	62	1	In	VDJ
ACTGTGACATCGGCCCAAAAGAACCCGACAGCTTTCTATCTCTGTGCCAGTATCACCGACGGTCCCTACGAGCAGTACTTCGGGCCG	CASITDGPYEQYF	4	5.583784689262382E-5	39	TCRBV19-01*01	TCRBV19	TCRBV19-01	01								TCRBD01,TCRBD02	TCRBD01-01,TCRBD02-01		TCRBJ02-07*01	TCRBJ02	TCRBJ02-07	01				7	4	2	7	5	2	42	52	57	60	64	4	In	VDJ
CAGCCCTCAGAACCCAGGGACTCAGCTGTGTACTTCTGTGCCAGCAGCCCCTTCAGCGGATCTCCCTACGAGCAGTACTTCGGGCCG	CASSPFSGSPYEQYF	1	1.3959461723155955E-5	45	TCRBV12	TCRBV12				TCRBV12-03/12-04,TCRBV12-04		TCRBD02-01	TCRBD02	TCRBD02-01				01,02	TCRBJ02-07*01	TCRBJ02	TCRBJ02-07	01				6	5	6	5	7	2	36	47	54	59	64	1	In	VDJ
[truncated: 56,338 more rows]
[truncated: 2 more columns]
