# Supplementary material for: Preoperative immune checkpoint inhibition and cryoablation in early-stage breast cancer
Source: iScience. 2024 Jan 12;27(2):108880. doi: 10.1016/j.isci.2024.108880 (PMC10850740; doi:10.1016/j.isci.2024.108880)
Supplement: Data S1. Metadata file for TCR clone abundance tables provided in the supplement [file mmc2.zip › 16-495-1D_TCRB.tsv]

nucleotide	aminoAcid	count (templates/reads)	frequencyCount (%)	cdr3Length	vMaxResolved	vFamilyName	vGeneName	vGeneAllele	vFamilyTies	vGeneNameTies	vGeneAlleleTies	dMaxResolved	dFamilyName	dGeneName	dGeneAllele	dFamilyTies	dGeneNameTies	dGeneAlleleTies	jMaxResolved	jFamilyName	jGeneName	jGeneAllele	jFamilyTies	jGeneNameTies	jGeneAlleleTies	vDeletion	n1Insertion	d5Deletion	d3Deletion	n2Insertion	jDeletion	vIndex	n1Index	dIndex	n2Index	jIndex	estimatedNumberGenomes	sequenceStatus	cloneResolved	vOrphon	dOrphon	jOrphon	vFunction	dFunction	jFunction	fractionNucleated	vAlignLength	vAlignSubstitutionCount	vAlignSubstitutionIndexes
NNNNTGTCGGCTGCTCCCTCCCAGACATCTGTGTACTTCTGTGCCACCGTCAAGGGACAGGGGAATGAAAAACTGTTTTTTGGCAGT	CATVKGQGNEKLFF	1232	0.021683269386462038	42	TCRBV06-05*01	TCRBV06	TCRBV06-05	01				TCRBD01-01*01	TCRBD01	TCRBD01-01	01				TCRBJ01-04*01	TCRBJ01	TCRBJ01-04	01				10	0	0	2	7	5	39	46	53	-1	63	1232	In	VDJ
ACAGTGACCAGTGCCCATCCTGAAGACAGCAGCTTCTACATCTGCAGTGCTAGAGGACAAATAGACTACGAGCAGTACTTCGGGCCG	CSARGQIDYEQYF	219	0.0038544123341194693	39	TCRBV20	TCRBV20				TCRBV20-01,TCRBV20-or09_02		TCRBD01-01*01	TCRBD01	TCRBD01-01	01				TCRBJ02-07*01	TCRBJ02	TCRBJ02-07	01				1	6	2	6	0	3	42	-1	55	59	65	219	In	VDJ
CTGGAGTCCGCCAGCACCAACCAGACATCTATGTACCTCTGTGCCATTTCGGACAGGGGGCTGGTTCAGCCCCAGCATTTTGGTGAT	CAISDRGLVQPQHF	179	0.00315041008131226	42	TCRBV28-01*01	TCRBV28	TCRBV28-01	01				TCRBD01-01*01	TCRBD01	TCRBD01-01	01				TCRBJ01-05*01	TCRBJ01	TCRBJ01-05	01				10	4	1	0	4	6	39	46	50	61	65	179	In	VDJ
ATCAATTCCCTGGAGCTTGGTGACTCTGCTGTGTATTTCTGTGCCAGCAGCCAACCGCGGTCGTGCTACGAGCAGTACTTCGGGCCG	CASSQPRSCYEQYF	91	0.0016016051251364005	42	TCRBV03-01/03-02*01	TCRBV03	TCRBV03-01/03-02	01				TCRBD02-01	TCRBD02	TCRBD02-01				01,02	TCRBJ02-07*01	TCRBJ02	TCRBJ02-07	01				2	5	7	5	2	3	39	54	56	60	65	91	In	VDJ
AAGATCCAGCCTGCAGAGCTTGGGGACTCGGCCATGTATCTCTGTGCCAGCAGCTTATTGGGGGGCTATGGCTACACCTTCGGTTCG	CASSLLGGYGYTF	84	0.001478404730895139	39	TCRBV11-01*01	TCRBV11	TCRBV11-01	01				TCRBD02-01*01	TCRBD02	TCRBD02-01	01				TCRBJ01-02*01	TCRBJ01	TCRBJ01-02	01				2	0	9	1	2	4	42	57	59	-1	65	84	In	VDJ
CCTGCAGAGCTTGAGGACTCGGCCGTGTATCTCTGTGCCAGCAGCTTAGCTACTAGCGGGGGGGCCTTTGAGCAGTTCTTCGGGCCA	CASSLATSGGAFEQFF	57	0.0010032032102502727	48	TCRBV11	TCRBV11				TCRBV11-02,TCRBV11-03		TCRBD02-01*01	TCRBD02	TCRBD02-01	01				TCRBJ02-01*01	TCRBJ02	TCRBJ02-01	01				1	4	3	0	2	9	33	49	51	64	68	57	In	VDJ
AGCTCCTTCTCAGTGACTCTGGCTTCTATCTCTGTGCCTGGAGCGTGTTCGGGCCCCGGGAGACCCTACGAGCAGTACTTCGGGCCG		64	0.0011264036044915343	49	TCRBV30-01*01	TCRBV30	TCRBV30-01	01				TCRBD02-01*02	TCRBD02	TCRBD02-01	02				TCRBJ02-07*01	TCRBJ02	TCRBJ02-07	01				3	2	8	2	13	2	32	43	56	62	64	64	Out	VDJ
ACCAGTGCCCATCCTGAAGACAGCAGCTTCTACATCTGCAGTGCCCTGGGACAGGGACGGGCTAACTATGGCTACACCTTCGGTTCG	CSALGQGRANYGYTF	48	8.448027033686508E-4	45	TCRBV20	TCRBV20				TCRBV20-01,TCRBV20-or09_02		TCRBD01-01*01	TCRBD01	TCRBD01-01	01				TCRBJ01-02*01	TCRBJ01	TCRBJ01-02	01				6	5	0	3	3	0	36	44	47	56	61	48	In	VDJ
CCTGCAGCCAGAAGACTCGGCCCTGTATCTCTGCGCCAGCAGCCAAGATTAGGCAGGTGTAGCACCGGGGAGCTGTTTTTTGGAGAA		69	0.0012144038860924355	50	TCRBV04-03*01	TCRBV04	TCRBV04-03	01				TCRBD01-01*01	TCRBD01	TCRBD01-01	01				TCRBJ02-02*01	TCRBJ02	TCRBJ02-02	01				0	5	4	4	5	4	31	48	53	57	62	69	Out	VDJ
GGCGTCTGCTGTACCCTCTCAGACATCTGTGTACTTCTGTGCCAGCAGCTTATATACAGGGTGAACACTGAAGCTTTCTTTGGACAA		81	0.0014256045619345983	44	TCRBV06-04*01	TCRBV06	TCRBV06-04	01				TCRBD01-01*01	TCRBD01	TCRBD01-01	01				TCRBJ01-01*01	TCRBJ01	TCRBJ01-01	01				6	0	3	3	7	0	37	48	55	-1	61	81	Out	VDJ
TCTCTGGAGCTGGGGGACTCAGCTTTGTATTTCTGTGCCAGCAGCGTAGGTTCGAATCCTGGCAATCAGCCCCAGCATTTTGGTGAT	CASSVGSNPGNQPQHF	75	0.0013200042240135168	48	TCRBV09-01*01	TCRBV09	TCRBV09-01	01								TCRBD01,TCRBD02	TCRBD01-01,TCRBD02-01		TCRBJ01-05*01	TCRBJ01	TCRBJ01-05	01				0	6	2	8	4	2	33	49	53	55	61	75	In	VDJ
GCCCAAAAGAACCCGACAGCTTTCTATCTCTGTGCCAGTAGTGGGCGAAGCGGGGGAGTCTTTTACAATGAGCAGTTCTTCGGGCCA	CASSGRSGGVFYNEQFF	60	0.0010560033792108134	51	TCRBV19-01*01	TCRBV19	TCRBV19-01	01				TCRBD02-01*01	TCRBD02	TCRBD02-01	01				TCRBJ02-01*01	TCRBJ02	TCRBJ02-01	01				5	7	6	2	6	4	30	42	48	56	63	60	In	VDJ
TCGGCTGCTCCCTCCCAGACATCTGTGTACTTCTGTGCCAGCAGTAGACTAGCGGGGGGAAACACCGGGGAGCTGTTTTTTGGAGAA	CASSRLAGGNTGELFF	62	0.001091203491851174	48	TCRBV06	TCRBV06				TCRBV06-01,TCRBV06-05		TCRBD02-01*01	TCRBD02	TCRBD02-01	01				TCRBJ02-02*01	TCRBJ02	TCRBJ02-02	01				5	1	2	1	1	2	33	45	46	59	60	62	In	VDJ
CACTGTGACATCGGCCCAAAAGAACCCGACAGCTTTCTATCTCTGTGCCAGTTATAGCGGGTGGAAGAGACCCAGTACTTCGGGCCA		56	9.856031539300927E-4	38	TCRBV19-01*01	TCRBV19	TCRBV19-01	01				TCRBD02-01	TCRBD02	TCRBD02-01				01,02	TCRBJ02-05*01	TCRBJ02	TCRBJ02-05	01				8	3	5	4	2	3	43	52	54	61	64	56	Out	VDJ
TCCACAAAGCTGGAGGACTCAGCCATGTACTTCTGTGCCAGCGAGGGTAGAGCGGGGGGGCGCAGGACTGAAGCTTTCTTTGGACAA	CASEGRAGGRRTEAFF	64	0.0011264036044915343	48	TCRBV02-01	TCRBV02	TCRBV02-01				01,03	TCRBD02-01*01	TCRBD02	TCRBD02-01	01				TCRBJ01-01*01	TCRBJ01	TCRBJ01-01	01				8	6	6	0	8	5	33	42	50	60	66	64	In	VDJ
AGCTCTCTGGAGCTGGGGGACTCAGCTTTGTATTTCTGTGCCAGCAGCGTAGCTCCGGGGGCAGGGCAGCCCCAGCATTTTGGTGAT	CASSVAPGAGQPQHF	82	0.0014432046182547783	45	TCRBV09-01*01	TCRBV09	TCRBV09-01	01								TCRBD01,TCRBD02	TCRBD01-01,TCRBD02-01		TCRBJ01-05*01	TCRBJ01	TCRBJ01-05	01				0	4	6	0	4	7	36	52	56	62	66	82	In	VDJ
CTGGAGTCCGCCAGCACCAACCAGACATCTATGTACCTCTGTGCCAGCAGTTTAGATGACAGGGGGCGAGGCTACACCTTCGGTTCG	CASSLDDRGRGYTF	30	5.280016896054067E-4	42	TCRBV28-01*01	TCRBV28	TCRBV28-01	01				TCRBD01-01*01	TCRBD01	TCRBD01-01	01				TCRBJ01-02*01	TCRBJ01	TCRBJ01-02	01				2	2	2	0	3	8	39	54	57	67	69	30	In	VDJ
GAGTCTGCCAGGCCCTCACATACCTCTCAGTACCTCTGTGCCAGCAGTGAATTCTAAATTAGCAATCAGCCCCAGCATTTTGGTGAT	CASSEF*ISNQPQHF	76	0.001337604280333697	45	TCRBV25-01*01	TCRBV25	TCRBV25-01	01				TCRBD02-01	TCRBD02	TCRBD02-01				01,02	TCRBJ01-05*01	TCRBJ01	TCRBJ01-05	01				1	3	4	9	1	0	36	52	53	56	59	76	Stop	VDJ
CAGCCTGCAGAGCTTGAGGACTCGGCCGTGTATCTCTGTGCCAGCAGCGCCCTGGAGGGAGGCAATCAGCCCCAGCATTTTGGTGAT	CASSALEGGNQPQHF	46	8.096025907282904E-4	45	TCRBV11	TCRBV11				TCRBV11-02,TCRBV11-03		TCRBD02-01*02	TCRBD02	TCRBD02-01	02				TCRBJ01-05*01	TCRBJ01	TCRBJ01-05	01				5	2	10	0	5	2	36	48	53	59	61	46	In	VDJ
CAGCCTGCAGAGCTTGAGGACTCGGCCGTGTATCTCTGTGCCAGCAGCTTAGAGTCTACAGGGAGGTATGGCTACACCTTCGGTTCG	CASSLESTGRYGYTF	34	5.984019148861276E-4	45	TCRBV11	TCRBV11				TCRBV11-02,TCRBV11-03						TCRBD01,TCRBD02	TCRBD01-01,TCRBD02-01		TCRBJ01-02*01	TCRBJ01	TCRBJ01-02	01				0	3	3	3	4	5	36	53	57	63	66	34	In	VDJ
AAGATCCAGCGCACAGAGCAGGAGGACTCGGCCGTGTATCTCTGTGCCAGCAGACTCCAGGGCTATTCACCCCTCCACTTTGGGAAC	CASRLQGYSPLHF	53	9.328029849695519E-4	39	TCRBV07-02	TCRBV07	TCRBV07-02				01,02	TCRBD01-01*01	TCRBD01	TCRBD01-01	01				TCRBJ01-06*02	TCRBJ01	TCRBJ01-06	02				6	2	4	3	4	8	42	53	57	62	64	53	In	VDJ
CTGAAGATCCGGTCCACAAAGCTGGAGGACTCAGCCATGTACTTCTGTGCCAGCAGTCCTATCTCCTACGAGCAGTACTTCGGGCCG	CASSPISYEQYF	56	9.856031539300927E-4	36	TCRBV02-01	TCRBV02	TCRBV02-01				01,03	TCRBD02-01	TCRBD02	TCRBD02-01				01,02	TCRBJ02-07*01	TCRBJ02	TCRBJ02-07	01				5	1	4	9	1	0	45	57	58	61	62	56	In	VDJ
TCCCTGGAGCTTGGTGACTCTGCTGTGTATTTCTGTGCCAGCAGCCAAGCAGGGACAGGGGACACCGGGGAGCTGTTTTTTGGAGAA	CASSQAGTGDTGELFF	41	7.216023091273892E-4	48	TCRBV03-01/03-02*01	TCRBV03	TCRBV03-01/03-02	01				TCRBD01-01*01	TCRBD01	TCRBD01-01	01				TCRBJ02-02*01	TCRBJ02	TCRBJ02-02	01				1	0	0	2	2	3	33	49	51	-1	61	41	In	VDJ
CTGAATGTGAACGCCTTGGAGCTGGACGACTCGGCCCTGTATCTCTGTGCCAGCAGCTCATGGGACACTGAAGCTTTCTTTGGACAA	CASSSWDTEAFF	106	0.0018656059699391039	36	TCRBV05-04*01	TCRBV05	TCRBV05-04	01								TCRBD01,TCRBD02	TCRBD01-01,TCRBD02-01		TCRBJ01-01*01	TCRBJ01	TCRBJ01-01	01				3	0	0	9	3	3	45	58	61	-1	64	106	In	VDJ
CTGACAGTGACCAGTGCCCATCCTGAAGACAGCAGCTTCTACATCTGCAGTGCTAGAGGTCTTAATGAAAAACTGTTTTTTGGCAGT	CSARGLNEKLFF	42	7.392023654475695E-4	36	TCRBV20	TCRBV20				TCRBV20-01,TCRBV20-or09_02		TCRBD02-01	TCRBD02	TCRBD02-01				01,02	TCRBJ01-04*01	TCRBJ01	TCRBJ01-04	01				1	0	4	10	2	4	45	58	60	-1	62	42	In	VDJ
GCCTTGTTGCTGGGGGACTCGGCCCTCTATCTCTGTGCCAGCAGCTTGGGGGGGAGATCCTCCTACAATGAGCAGTTCTTCGGGCCA	CASSLGGRSSYNEQFF	26	4.576014643246858E-4	48	TCRBV05-06*01	TCRBV05	TCRBV05-06	01								TCRBD01,TCRBD02	TCRBD01-01,TCRBD02-01		TCRBJ02-01*01	TCRBJ02	TCRBJ02-01	01				0	5	6	1	0	0	33	-1	49	54	59	26	In	VDJ
CACTCTGACAGTGACCAGTGCCCATCCTGAAGACAGCAGCTTCTACATCTGCAGTGCTAGAGATCCTATGAGCAGTTCTTCGGGCCA		31	5.45601745925587E-4	32	TCRBV20-01*01	TCRBV20	TCRBV20-01	01				TCRBD02-01	TCRBD02	TCRBD02-01				01,02	TCRBJ02-01*01	TCRBJ02	TCRBJ02-01	01				0	0	4	10	2	8	49	63	65	-1	67	31	Out	VDJ
NTGTCGGCTGCTCCCTCCCAGACATCTGTGTACTTCTGTGCCAGCAGTGCAGGGGGCTCTGGGGCCAACGTCCTGACTTTCGGGGCC	CASSAGGSGANVLTF	39	6.864021964870287E-4	45	TCRBV06	TCRBV06				TCRBV06-01,TCRBV06-05		TCRBD01-01*01	TCRBD01	TCRBD01-01	01				TCRBJ02-06*01	TCRBJ02	TCRBJ02-06	01				4	0	4	1	0	0	36	-1	49	-1	56	39	In	VDJ
CTGACAGTGACCAGTGCCCATCCTGAAGACAGCAGCTTCTACATCTGCAGTGCTAGAGATCTAGGGCAGCCCCAGCATTTTGGTGAT	CSARDLGQPQHF	29	5.104016332852265E-4	36	TCRBV20	TCRBV20				TCRBV20-01,TCRBV20-or09_02						TCRBD01,TCRBD02	TCRBD01-01,TCRBD02-01		TCRBJ01-05*01	TCRBJ01	TCRBJ01-05	01				0	0	5	3	3	7	45	59	62	-1	66	29	In	VDJ
TCCAGCGCACAGAGCAGCGGGACTCAGCCATGTATCGCTGTGCCAGCAGCTTGTGGGGGCCAGGATGAAAAACTGTTTTTTGGCAGT		40	7.04002252807209E-4	43	TCRBV07-07*01	TCRBV07	TCRBV07-07	01				TCRBD01-01*01	TCRBD01	TCRBD01-01	01				TCRBJ01-04*01	TCRBJ01	TCRBJ01-04	01				3	4	6	0	2	6	38	52	54	60	64	40	Out	VDJ
ATTCTGGAGTCCGCCAGCACCAACCAGACATCTATGTACCTCTGTGCCAGCAGTTTAGACGACAGGCGCGAGCAGTACTTCGGGCCG	CASSLDDRREQYF	23	4.048012953641452E-4	39	TCRBV28-01*01	TCRBV28	TCRBV28-01	01				TCRBD01-01*01	TCRBD01	TCRBD01-01	01				TCRBJ02-07*01	TCRBJ02	TCRBJ02-07	01				2	2	2	4	3	6	42	57	60	66	68	23	In	VDJ
CAGAGCAGGGGGACTCGGCCGTGTATGTCTGTGCAAGTCGCTCAGAACCGACTAGCGGGGGGCTCCTACGAGCAGTACTTCGGGCCG		18	3.1680101376324404E-4	52	TCRBV12-02*01	TCRBV12	TCRBV12-02	01				TCRBD02-01*01	TCRBD02	TCRBD02-01	01				TCRBJ02-07*01	TCRBJ02	TCRBJ02-07	01				4	0	2	1	7	0	29	42	49	-1	62	18	Out	VDJ
GTGACATCGGCCCAAAAGAACCCGACAGCTTTCTATCTCTGTGCCAGTAGGATGGACAGTTACCTCTATGGCTACACCTTCGGTTCG	CASRMDSYLYGYTF	21	3.696011827237847E-4	42	TCRBV19-01*01	TCRBV19	TCRBV19-01	01				TCRBD01-01*01	TCRBD01	TCRBD01-01	01				TCRBJ01-02*01	TCRBJ01	TCRBJ01-02	01				6	6	1	5	3	4	39	50	53	59	65	21	In	VDJ
CTGGAGTCGCCCAGCCCCAACCAGACCTCTCTGTACTTCTGTGCCAGCAGTTTATCCAGCAGGGCTTGCGAGCAGTACTTCGGGCCG	CASSLSSRACEQYF	48	8.448027033686508E-4	42	TCRBV27-01*01	TCRBV27	TCRBV27-01	01				TCRBD01-01*01	TCRBD01	TCRBD01-01	01				TCRBJ02-07*01	TCRBJ02	TCRBJ02-07	01				0	4	4	3	3	6	39	56	59	64	68	48	In	VDJ
GAACTAAACCTGAGCTCTCTGGAGCTGGGGGACTCAGCTTTGTATTTCTGTGCCAGCAGCGCCCGCAATGAGCAGTTCTTCGGGCCA	CASSARNEQFF	24	4.224013516843254E-4	33	TCRBV09-01*01	TCRBV09	TCRBV09-01	01				TCRBD02-01	TCRBD02	TCRBD02-01				01,02	TCRBJ02-01*01	TCRBJ02	TCRBJ02-01	01				3	0	8	6	2	6	48	61	63	-1	65	24	In	VDJ
GTGAACGCCTTGGAGCTGGACGACTCGGCCCTGTATCTCTGTGCCAGCAGCTTAGGGCCCCTCGCCGGGGAGCTGTTTTTTGGAGAA	CASSLGPLAGELFF	27	4.7520152064486605E-4	42	TCRBV05-04*01	TCRBV05	TCRBV05-04	01								TCRBD01,TCRBD02	TCRBD01-01,TCRBD02-01		TCRBJ02-02*01	TCRBJ02	TCRBJ02-02	01				2	7	5	3	0	6	39	-1	53	57	64	27	In	VDJ
AAGATCCAGCCTGCAGAGCTTGGGGACTCGGCCGTGTATCTCTGTGCCAGCAGCCCACCTGCTGGAAACACCATATATTTTGGAGAG	CASSPPAGNTIYF	8	1.408004505614418E-4	39	TCRBV11-03*01	TCRBV11	TCRBV11-03	01								TCRBD01,TCRBD02	TCRBD01-01,TCRBD02-01		TCRBJ01-03*01	TCRBJ01	TCRBJ01-03	01				5	3	3	7	2	2	42	54	56	58	61	8	In	VDJ
CTGGAGCTTGGTGACTCTGCTGTGTATTTCTGTGCCAGCAGCCAAGATTGGGGTTCGTATAGCAATCAGCCCCAGCATTTTGGTGAT	CASSQDWGSYSNQPQHF	26	4.576014643246858E-4	51	TCRBV03-01/03-02*01	TCRBV03	TCRBV03-01/03-02	01								TCRBD01,TCRBD02	TCRBD01-01,TCRBD02-01		TCRBJ01-05*01	TCRBJ01	TCRBJ01-05	01				0	6	6	2	2	0	30	47	49	53	59	26	In	VDJ
CAGCCCTCAGAACCCAGGGACTCAGCTGTGTACTTCTGTGCCAGCACTCTTAAGGGGATTGGCAATCAGCCCCAGCATTTTGGTGAT	CASTLKGIGNQPQHF	11	1.9360061952198248E-4	45	TCRBV12	TCRBV12				TCRBV12-03/12-04,TCRBV12-04		TCRBD01-01*01	TCRBD01	TCRBD01-01	01				TCRBJ01-05*01	TCRBJ01	TCRBJ01-05	01				7	4	5	2	6	2	36	46	52	57	61	11	In	VDJ
ATCCAGCGCACAGAGCAGGAGGACTCGGCCGTGTATCTCTGTGCCAGCAGCTTAGCGGGCGCCAAAGAGACCCAGTACTTCGGGCCA	CASSLAGAKETQYF	21	3.696011827237847E-4	42	TCRBV07-02	TCRBV07	TCRBV07-02				01,02	TCRBD01-01*01	TCRBD01	TCRBD01-01	01				TCRBJ02-05*01	TCRBJ02	TCRBJ02-05	01				0	4	8	0	0	3	39	-1	56	60	64	21	In	VDJ
GAGTCGCCCAGCCCCAACCAGACCTCTCTGTACTTCTGTGCCAGCAGATCGGGACTAGCGGGGCTTTACGAGCAGTACTTCGGGCCG	CASRSGLAGLYEQYF	29	5.104016332852265E-4	45	TCRBV27-01*01	TCRBV27	TCRBV27-01	01				TCRBD02-01*01	TCRBD02	TCRBD02-01	01				TCRBJ02-07*01	TCRBJ02	TCRBJ02-07	01				6	3	0	3	3	4	36	47	50	63	66	29	In	VDJ
GCTCTCTGGAGCTGGGGGACTCAGCTTTGTATTTCTGTGCCAGCAGCGTAATAGGACAGGAGGAACACTGAAGCTTTCTTTGGACAA		22	3.8720123904396496E-4	46	TCRBV09-01*01	TCRBV09	TCRBV09-01	01				TCRBD01-01*01	TCRBD01	TCRBD01-01	01				TCRBJ01-01*01	TCRBJ01	TCRBJ01-01	01				1	2	1	4	3	1	35	50	53	60	62	22	Out	VDJ
GAACTAAACCTGAGCTCTCTGGAGCTGGGGGACTCAGCTTTGTATTTCTGTGCCAGCAGCGGTAGAACTGAAGCTTTCTTTGGACAA	CASSGRTEAFF	37	6.512020838466684E-4	33	TCRBV09-01*01	TCRBV09	TCRBV09-01	01				TCRBD02-01	TCRBD02	TCRBD02-01				01,02	TCRBJ01-01*01	TCRBJ01	TCRBJ01-01	01				3	1	5	8	1	5	48	61	62	65	66	37	In	VDJ
CCCTAGAGTCTGCCATCCCCAACCAGACAGCTCTTTACTTCTGTGCCACCCAACCGGGACCTGCTTTGCGGCTACACCTTCGGTTCG		16	2.816009011228836E-4	40	TCRBV24-01*01	TCRBV24	TCRBV24-01	01								TCRBD01,TCRBD02	TCRBD01-01,TCRBD02-01		TCRBJ01-02*01	TCRBJ01	TCRBJ01-02	01				9	9	0	7	5	8	41	50	55	60	69	16	Out	VDJ
GCCCATCCTGAAGACAGCAGCTTCTACATCTGCAGTGCTAGAGTCCCCTTTGACAGGGCGTATAGTTATGGCTACACCTTCGGTTCG	CSARVPFDRAYSYGYTF	9	1.5840050688162202E-4	51	TCRBV20	TCRBV20				TCRBV20-01,TCRBV20-or09_02		TCRBD01-01*01	TCRBD01	TCRBD01-01	01				TCRBJ01-02*01	TCRBJ01	TCRBJ01-02	01				1	8	2	3	8	5	30	43	51	58	66	9	In	VDJ
GTGACATCGGCCCAAAAGAACCCGACAGCTTTCTATCTCTGTGCCAGTAGTATGTGGGGTAGCAATCAGCCCCAGCATTTTGGTGAT	CASSMWGSNQPQHF	16	2.816009011228836E-4	42	TCRBV19-01*01	TCRBV19	TCRBV19-01	01								TCRBD01,TCRBD02	TCRBD01-01,TCRBD02-01		TCRBJ01-05*01	TCRBJ01	TCRBJ01-05	01				3	0	6	2	2	0	39	53	55	-1	59	16	In	VDJ
CTGAGGATCCAGCAGGTAGTGCGAGGAGATTCGGCAGCTTATTTCTGTGCCAGCTCATATATCACAGATACGCAGTATTTTGGCCCA	CASSYITDTQYF	17	2.992009574430638E-4	36	TCRBV18-01*01	TCRBV18	TCRBV18-01	01				TCRBD02-01	TCRBD02	TCRBD02-01				01,02	TCRBJ02-03*01	TCRBJ02	TCRBJ02-03	01				5	3	5	9	0	2	45	-1	57	59	62	17	In	VDJ
GTGAACGCCTTGGAGCTGGACGACTCGGCCCTGTATCTCTGTGCCAGCAGCCCGGGTCCTGGGACCGGGGAGCTGTTTTTTGGAGAA	CASSPGPGTGELFF	31	5.45601745925587E-4	42	TCRBV05-04*01	TCRBV05	TCRBV05-04	01				TCRBD02-01	TCRBD02	TCRBD02-01				01,02	TCRBJ02-02*01	TCRBJ02	TCRBJ02-02	01				4	7	8	4	1	5	39	51	52	56	63	31	In	VDJ
TGGAGTCGCCCAGCCCCAACCAGACCTCTCTGTACTTCTGTGCCAGCGGCCTGCGACCACTCTGGAAACACCATATATTTTGGAGAG		25	4.400014080045056E-4	43	TCRBV27-01*01	TCRBV27	TCRBV27-01	01								TCRBD01,TCRBD02	TCRBD01-01,TCRBD02-01		TCRBJ01-03*01	TCRBJ01	TCRBJ01-03	01				8	2	2	7	7	0	38	47	54	57	59	25	Out	VDJ
NNNNNNNTGTCGGCTGCTCCCTCCCAGACATCTGTGTACTTCTGTGCCAGCAGCGACAGGGGGCCCACTGAAGCTTTCTTTGGACAA	CASSDRGPTEAFF	45	7.920025344081101E-4	39	TCRBV06-05*01	TCRBV06	TCRBV06-05	01				TCRBD01-01*01	TCRBD01	TCRBD01-01	01				TCRBJ01-01*01	TCRBJ01	TCRBJ01-01	01				6	1	2	0	1	4	42	53	54	64	65	45	In	VDJ
GAGGATCCAGCAGGTAGTGCGAGGAGATTCGGCAGCTTATTTCTGTGCCAGCTCACGGGACAAAACTATGGCTACACCTTCGGTTCG		16	2.816009011228836E-4	38	TCRBV18-01*01	TCRBV18	TCRBV18-01	01				TCRBD01-01*01	TCRBD01	TCRBD01-01	01				TCRBJ01-02*01	TCRBJ01	TCRBJ01-02	01				4	1	0	6	0	2	43	-1	56	62	63	16	Out	VDJ
ATCCGCTCACCAGGCCTGGGGGACGCAGCCATGTACCTGTGTGCCACCAGCCCGTGACAGGGAGGAAACATTCAGTACTTCGGCGCC	CATSP*QGGNIQYF	15	2.6400084480270334E-4	42	TCRBV15-01*02	TCRBV15	TCRBV15-01	02				TCRBD01-01*01	TCRBD01	TCRBD01-01	01				TCRBJ02-04*01	TCRBJ02	TCRBJ02-04	01				5	3	2	3	4	6	39	51	55	62	65	15	Stop	VDJ
ATCCTGGAGTCGCCCAGCCCCAACCAGACCTCTCTGTACTTCTGTGCCAGCAGTTTAGGGGTCTCCTACGAGCAGTACTTCGGGCCG	CASSLGVSYEQYF	24	4.224013516843254E-4	39	TCRBV27-01*01	TCRBV27	TCRBV27-01	01								TCRBD01,TCRBD02	TCRBD01-01,TCRBD02-01		TCRBJ02-07*01	TCRBJ02	TCRBJ02-07	01				2	1	6	2	0	0	42	-1	57	61	62	24	In	VDJ
AAGATCCAGCCCTCAGAACCCAGGGACTCAGCTGTGTACTTCTGTGCCAGCAACCTCTCTGGGGCCAACGTCCTGACTTTCGGGGCC	CASNLSGANVLTF	15	2.6400084480270334E-4	39	TCRBV12-03/12-04*01	TCRBV12	TCRBV12-03/12-04	01								TCRBD01,TCRBD02	TCRBD01-01,TCRBD02-01		TCRBJ02-06*01	TCRBJ02	TCRBJ02-06	01				7	2	3	7	0	0	42	-1	52	54	56	15	In	VDJ
ACAAAGCTGGAGGACTCAGCCATGTACTTCTGTGCCAGCAGTGAACCCTAGACTCCGAGGAGCTCCTACGAGCAGTACTTCGGGCCG	CASSEP*TPRSSYEQYF	13	2.288007321623429E-4	51	TCRBV02-01	TCRBV02	TCRBV02-01				01,03	TCRBD02-01	TCRBD02	TCRBD02-01				01,02	TCRBJ02-07*01	TCRBJ02	TCRBJ02-07	01				2	8	2	10	5	0	30	45	50	54	62	13	Stop	VDJ
GTGACCAGTGCCCATCCTGAAGACAGCAGCTTCTACATCTGCAGTGCTAGAGAGTATCTCTTCAATCAGCCCCAGCATTTTGGTGAT	CSAREYLFNQPQHF	13	2.288007321623429E-4	42	TCRBV20	TCRBV20				TCRBV20-01,TCRBV20-or09_02		TCRBD02-01	TCRBD02	TCRBD02-01				01,02	TCRBJ01-05*01	TCRBJ01	TCRBJ01-05	01				0	3	4	10	4	3	39	53	57	59	62	13	In	VDJ
ACTCTGGAGTCCGCTACCAGCTCCCAGACATCTGTGTACTTCTGTGCCATCAGCGACAGGGTAGACGGTGAGCAGTTCTTCGGGCCA	CAISDRVDGEQFF	13	2.288007321623429E-4	39	TCRBV10-03*01	TCRBV10	TCRBV10-03	01				TCRBD01-01*01	TCRBD01	TCRBD01-01	01				TCRBJ02-01*01	TCRBJ02	TCRBJ02-01	01				6	7	2	3	1	9	42	53	54	61	68	13	In	VDJ
TGAGTTCTAAGAAGCTCCTCCTCAGTGACTCTGGCTTCTATCTCTGTGCCTGGAGTGTTGTTAGCGGGGGGCCGATGCTTCGGGCCG		22	3.8720123904396496E-4	37	TCRBV30-01*02	TCRBV30	TCRBV30-01	02				TCRBD02-01*01	TCRBD02	TCRBD02-01	01				TCRBJ02-07*01	TCRBJ02	TCRBJ02-07	01				0	6	5	1	3	15	44	58	61	71	77	22	Out	VDJ
ACAGTGACCAGTGCCCATCCTGAAGACAGCAGCTTCTACATCTGCAGTGCTAGTGAGGGTGCCCCCTACGAGCAGTACTTCGGGCCG	CSASEGAPYEQYF	18	3.1680101376324404E-4	39	TCRBV20-01*04	TCRBV20	TCRBV20-01	04								TCRBD01,TCRBD02	TCRBD01-01,TCRBD02-01		TCRBJ02-07*01	TCRBJ02	TCRBJ02-07	01				0	5	0	9	0	2	42	-1	56	59	64	18	In	VDJ
AGCACCTTGGAGCTGGGGGACTCGGCCCTTTATCTTTGCGCCAGCAGCTTGGTAGCGGGTACGGACTATGGCTACACCTTCGGTTCG	CASSLVAGTDYGYTF	24	4.224013516843254E-4	45	TCRBV05-01*01	TCRBV05	TCRBV05-01	01				TCRBD02-01	TCRBD02	TCRBD02-01				01,02	TCRBJ01-02*01	TCRBJ01	TCRBJ01-02	01				0	5	5	4	0	3	36	-1	52	59	64	24	In	VDJ
AGCACCTTGGAGCTGGGGGACTCGGCCCTTTATCTTTGCGCCAGCAGCTTAGGTACAGGGGGCCAAGAGACCCAGTACTTCGGGCCA	CASSLGTGGQETQYF	23	4.048012953641452E-4	45	TCRBV05-01*01	TCRBV05	TCRBV05-01	01				TCRBD01-01*01	TCRBD01	TCRBD01-01	01				TCRBJ02-05*01	TCRBJ02	TCRBJ02-05	01				2	0	3	1	4	1	36	50	54	-1	62	23	In	VDJ
AGGCTGGAGTTGGCTGCTCCCTCCCAGACATCTGTGTACTTCTGTGCCAGCAGTTACCCTGAATTCTACGAGCAGTACTTCGGGCCG	CASSYPEFYEQYF	25	4.400014080045056E-4	39	TCRBV06-06*01	TCRBV06	TCRBV06-06	01								TCRBD01,TCRBD02	TCRBD01-01,TCRBD02-01		TCRBJ02-07*01	TCRBJ02	TCRBJ02-07	01				2	3	2	8	3	3	42	57	60	62	65	25	In	VDJ
GAACTGGAGGATTCTGGAGTTTATTTCTGTGCCAGCAGCCACTATCGTGGGACAGGCGGCTCTGGAAACACCATATATTTTGGAGAG	CASSHYRGTGGSGNTIYF	27	4.7520152064486605E-4	54	TCRBV14-01*01	TCRBV14	TCRBV14-01	01				TCRBD01-01*01	TCRBD01	TCRBD01-01	01				TCRBJ01-03*01	TCRBJ01	TCRBJ01-03	01				3	3	0	4	7	0	27	41	48	56	59	27	In	VDJ
GAGTCGCCCAGCCCCAACCAGACCTCTCTGTACTTCTGTGCCAGCAGTCCGGGCCCCCTCCCGAACACTGAAGCTTTCTTTGGACAA	CASSPGPLPNTEAFF	22	3.8720123904396496E-4	45	TCRBV27-01*01	TCRBV27	TCRBV27-01	01								TCRBD01,TCRBD02	TCRBD01-01,TCRBD02-01		TCRBJ01-01*01	TCRBJ01	TCRBJ01-01	01				5	8	8	0	2	1	36	48	50	54	62	22	In	VDJ
CAGCGCACAGAGCGGGGGGACTCAGCCGTGTATCTCTGTGCCAGCAGCTTAGGACAGGGTCCCACAGATACGCAGTATTTTGGCCCA	CASSLGQGPTDTQYF	52	9.152029286493716E-4	45	TCRBV07-03*01	TCRBV07	TCRBV07-03	01				TCRBD01-01*01	TCRBD01	TCRBD01-01	01				TCRBJ02-03*01	TCRBJ02	TCRBJ02-03	01				2	3	1	3	0	2	36	-1	51	59	62	52	In	VDJ
GAACTAAACCTGAGCTCTCTGGAGCTGGGGGACTCAGCTTTGTATTTCTGTGCCAGCAGCCCCAGAACTGAAGCTTTCTTTGGACAA	CASSPRTEAFF	29	5.104016332852265E-4	33	TCRBV09-01*01	TCRBV09	TCRBV09-01	01				TCRBD01-01*01	TCRBD01	TCRBD01-01	01				TCRBJ01-01*01	TCRBJ01	TCRBJ01-01	01				4	1	4	5	2	5	48	60	62	65	66	29	In	VDJ
TCTGGAGTCCGCTACCAGCTCCCAGACATCTGTGTACTTCTGTGCCACCGGGACAGGGAGGGAAGTCAGCCCCAGCATTTTGGTGAT		23	4.048012953641452E-4	41	TCRBV10-03*01	TCRBV10	TCRBV10-03	01				TCRBD01-01*01	TCRBD01	TCRBD01-01	01				TCRBJ01-05*01	TCRBJ01	TCRBJ01-05	01				10	7	0	3	2	6	40	47	49	58	65	23	Out	VDJ
ATCCAGCGCACAGAGCAGGAGGACTCGGCCGTGTATCTCTGTGCCAGCAGCTTAGAGTGGGGCAGACGGGCCCTCCACTTTGGGAAC	CASSLEWGRRALHF	15	2.6400084480270334E-4	42	TCRBV07-02	TCRBV07	TCRBV07-02				01,02	TCRBD01-01*01	TCRBD01	TCRBD01-01	01				TCRBJ01-06*02	TCRBJ01	TCRBJ01-06	02				1	7	7	0	3	14	39	55	58	63	70	15	In	VDJ
AATGTGAGCACCTTGGAGCTGGGGGACTCGGCCCTTTATCTTTGCGCCAGCAGCTTGTATTATAATACTGAAGCTTTCTTTGGACAA	CASSLYYNTEAFF	30	5.280016896054067E-4	39	TCRBV05-01*01	TCRBV05	TCRBV05-01	01				TCRBD02-01	TCRBD02	TCRBD02-01				01,02	TCRBJ01-01*01	TCRBJ01	TCRBJ01-01	01				1	7	5	9	0	5	42	-1	57	59	66	30	In	VDJ
CAGGTAGTGCGAGGAGATTCGGCAGCTTATTTCTGTGCCAGCTCACCACCAGTAACGACGGCGAACACTGAAGCTTTCTTTGGACAA	CASSPPVTTANTEAFF	21	3.696011827237847E-4	48	TCRBV18-01*01	TCRBV18	TCRBV18-01	01								TCRBD01,TCRBD02	TCRBD01-01,TCRBD02-01		TCRBJ01-01*01	TCRBJ01	TCRBJ01-01	01				0	3	2	7	6	1	33	50	56	59	62	21	In	VDJ
ATCCAGCCCTCAGAACCCAGGGACTCAGCTGTGTACTTCTGTGCCAGCAGTTTTTCCCTGGGAGACAATGAGCAGTTCTTCGGGCCA	CASSFSLGDNEQFF	5	8.800028160090112E-5	42	TCRBV12	TCRBV12				TCRBV12-03/12-04,TCRBV12-04		TCRBD02-01*02	TCRBD02	TCRBD02-01	02				TCRBJ02-01*01	TCRBJ02	TCRBJ02-01	01				3	0	9	2	6	5	39	53	59	-1	64	5	In	VDJ
GTGCCCATCCTGAAGACAGCAGCTTCTACATCTGCAGTGCTAGCCAGGGGGCGGAAGATGGGCAATCAGCCCCAGCATTTTGGTGAT		38	6.688021401668485E-4	49	TCRBV20	TCRBV20				TCRBV20-01,TCRBV20-or09_02		TCRBD01-01*01	TCRBD01	TCRBD01-01	01				TCRBJ01-05*01	TCRBJ01	TCRBJ01-05	01				3	9	4	0	1	2	32	43	44	52	61	38	Out	VDJ
GTGAACGCCTTGTTGCTGGGGGACTCGGCCCTCTATCTCTGTGCCAGCAGCTTGGCGGCAGGGATCTATGGCTACACCTTCGGTTCG	CASSLAAGIYGYTF	9	1.5840050688162202E-4	42	TCRBV05-06*01	TCRBV05	TCRBV05-06	01				TCRBD01-01*01	TCRBD01	TCRBD01-01	01				TCRBJ01-02*01	TCRBJ01	TCRBJ01-02	01				0	2	4	3	3	4	39	55	58	63	65	9	In	VDJ
ACCCTGCAGCCAGAAGACTCGGCCCTGTATCTCTGTGCCAGCAGCCACTATAGCGGGGCGAACACCGGGGAGCTGTTTTTTGGAGAA	CASSHYSGANTGELFF	20	3.520011264036045E-4	48	TCRBV04-02*01	TCRBV04	TCRBV04-02	01				TCRBD02-01*01	TCRBD02	TCRBD02-01	01				TCRBJ02-02*01	TCRBJ02	TCRBJ02-02	01				3	0	5	3	3	0	33	47	50	-1	58	20	In	VDJ
GCCAGCACCAACCAGACATCTATGTACCTCTGTGCCAGCAAACTGGGGCAGGGAGGGGCCCATTCCCAGCCCCAGCATTTTGGTGAT	CASKLGQGGAHSQPQHF	11	1.9360061952198248E-4	51	TCRBV28-01*01	TCRBV28	TCRBV28-01	01				TCRBD02-01*02	TCRBD02	TCRBD02-01	02				TCRBJ01-05*01	TCRBJ01	TCRBJ01-05	01				7	9	9	0	10	7	30	40	50	57	66	11	In	VDJ
ATCCGGTCCACAAAGCTGGAGGACTCAGCCATGTACTTCTGTGCCAGCAGTGGACTAGGCCACACCGGGGAGCTGTTTTTTGGAGAA	CASSGLGHTGELFF	9	1.5840050688162202E-4	42	TCRBV02-01	TCRBV02	TCRBV02-01				01,03	TCRBD02-01	TCRBD02	TCRBD02-01				01,02	TCRBJ02-02*01	TCRBJ02	TCRBJ02-02	01				4	3	2	8	0	3	39	-1	52	58	61	9	In	VDJ
CTGAAGATCCAGCGCACAGAGCAGGAGGACTCGGCCGTGTATCTCTGTGCCAGCACCAGCACGGATCAGCCCCAGCATTTTGGTGAT	CASTSTDQPQHF	24	4.224013516843254E-4	36	TCRBV07	TCRBV07				TCRBV07-02,TCRBV07-08						TCRBD01,TCRBD02	TCRBD01-01,TCRBD02-01		TCRBJ01-05*01	TCRBJ01	TCRBJ01-05	01				7	5	4	5	1	5	45	55	56	59	64	24	In	VDJ
CCTGACCTTGTCCACTCTGACAGTGACCAGTGCCCATCCTGAAGACAGCAGCTTCTACATCTGCCGACACCTTTTTTCTTCGGTTCG		4	7.04002252807209E-5	20	TCRBV20-01	TCRBV20	TCRBV20-01				01,04	TCRBD01-01*01	TCRBD01	TCRBD01-01	01				TCRBJ01-02*01	TCRBJ01	TCRBJ01-02	01				11	8	2	6	1	16	61	64	65	69	77	4	Out	VDJ
CAGCGCACAGAGCAGGAGGACTCGGCCGTGTATCTCTGTGCCAGCAGCTTGAGGGTGGGGGTTTACGAAAAACTGTTTTTTGGCAGT	CASSLRVGVYEKLFF	20	3.520011264036045E-4	45	TCRBV07-02	TCRBV07	TCRBV07-02				01,02					TCRBD01,TCRBD02	TCRBD01-01,TCRBD02-01		TCRBJ01-04*01	TCRBJ01	TCRBJ01-04	01				3	5	6	1	6	8	36	50	56	61	66	20	In	VDJ
GTGACCAGTGCCCATCCTGAAGACAGCAGCTTCTACATCTGCAGTGCAATTCCGACACGGATGAACACTGAAGCTTTCTTTGGACAA	CSAIPTRMNTEAFF	9	1.5840050688162202E-4	42	TCRBV20	TCRBV20				TCRBV20-01,TCRBV20-or09_02		TCRBD01-01*01	TCRBD01	TCRBD01-01	01				TCRBJ01-01*01	TCRBJ01	TCRBJ01-01	01				6	4	2	6	6	0	39	47	53	57	61	9	In	VDJ
CAGCCTGCAGAGCTTGAGGACTCGGCCGTGTATCTCTGTGCCAGCAGCGGGAGGGATGGGGGTGGTCAGCCCCAGCATTTTGGTGAT	CASSGRDGGGQPQHF	23	4.048012953641452E-4	45	TCRBV11	TCRBV11				TCRBV11-02,TCRBV11-03		TCRBD02-01*02	TCRBD02	TCRBD02-01	02				TCRBJ01-05*01	TCRBJ01	TCRBJ01-05	01				5	10	9	0	0	6	36	-1	48	55	65	23	In	VDJ
TCCACTCTGACAGTGACCAGTGCCCATCCTGAAGACAGCAGCTTCTACATCTGCAGTGCCCGCGACTATGGCTACACCTTCGGTTCG	CSARDYGYTF	7	1.2320039424126158E-4	30	TCRBV20-01	TCRBV20	TCRBV20-01				01,04	TCRBD02-01	TCRBD02	TCRBD02-01				01,02	TCRBJ01-02*01	TCRBJ01	TCRBJ01-02	01				6	0	7	6	2	3	51	59	61	-1	64	7	In	VDJ
GAGTCAGCTACCCGCTCCCAGACATCTGTGTATTTCTGCGCCAGCAGTGAAGTAGCAGGAGGTCCCTACGAGCAGTACTTCGGGCCG	CASSEVAGGPYEQYF	17	2.992009574430638E-4	45	TCRBV10-02*01	TCRBV10	TCRBV10-02	01				TCRBD02-01*02	TCRBD02	TCRBD02-01	02				TCRBJ02-07*01	TCRBJ02	TCRBJ02-07	01				3	2	10	1	7	2	36	50	57	62	64	17	In	VDJ
TCTGCTGTACCCTCTCAGACATCTGTGTACTTCTGTGCCAGCAGCACCGCCGGGACTAGCGGGGCGAATGAGCAGTTCTTCGGGCCA	CASSTAGTSGANEQFF	16	2.816009011228836E-4	48	TCRBV06-04*01	TCRBV06	TCRBV06-04	01				TCRBD02-01*01	TCRBD02	TCRBD02-01	01				TCRBJ02-01*01	TCRBJ02	TCRBJ02-01	01				6	2	0	3	7	7	33	44	51	64	66	16	In	VDJ
ATCCAGTCCACGGAGTCAGGGGACACAGCACTGTATTTCTGTGCCAGCAGCATTGGACAGGGGAGATACGAGCAGTACTTCGGGCCG	CASSIGQGRYEQYF	18	3.1680101376324404E-4	42	TCRBV21-01*01	TCRBV21	TCRBV21-01	01				TCRBD01-01*01	TCRBD01	TCRBD01-01	01				TCRBJ02-07*01	TCRBJ02	TCRBJ02-07	01				4	3	1	2	2	4	39	52	54	63	66	18	In	VDJ
GCCCAAAAGAACCCGACAGCTTTCTATCTCTGTGCCAGTAGCGTTCCCCCGGGACTAGCGGGGAACAATGAGCAGTTCTTCGGGCCA	CASSVPPGLAGNNEQFF	17	2.992009574430638E-4	51	TCRBV19-01*01	TCRBV19	TCRBV19-01	01				TCRBD02-01*01	TCRBD02	TCRBD02-01	01				TCRBJ02-01*01	TCRBJ02	TCRBJ02-01	01				6	1	0	3	9	5	30	41	50	63	64	17	In	VDJ
CAGCCTGCAGAGCTTGAGGACTCGGCCGTGTATCTCTGTGCCAGCAGCAATAACAGGGGTCGCCAAGAGACCCAGTACTTCGGGCCA	CASSNNRGRQETQYF	11	1.9360061952198248E-4	45	TCRBV11	TCRBV11				TCRBV11-02,TCRBV11-03		TCRBD01-01*01	TCRBD01	TCRBD01-01	01				TCRBJ02-05*01	TCRBJ02	TCRBJ02-05	01				5	3	3	2	4	1	36	48	52	59	62	11	In	VDJ
ACGTTGGCGTCTGCTGTACCCTCTCAGACATCTGTGTACTTCTGTGCCAGCAGTGAGGCTTCGGAGCAGCCCCAGCATTTTGGTGAT	CASSEASEQPQHF	24	4.224013516843254E-4	39	TCRBV06-04*01	TCRBV06	TCRBV06-04	01				TCRBD02-01*02	TCRBD02	TCRBD02-01	02				TCRBJ01-05*01	TCRBJ01	TCRBJ01-05	01				3	0	10	2	6	7	42	56	62	-1	66	24	In	VDJ
ATCCAGTCCACGGAGTCAGGGGACACAGCACTGTATTTCTGTGCCAGCAGTTAGACAGGGGGATAGGATGGCTACACCTTCGGTTCG	CASS*TGG*DGYTF	4	7.04002252807209E-5	42	TCRBV21-01*01	TCRBV21	TCRBV21-01	01				TCRBD01-01*01	TCRBD01	TCRBD01-01	01				TCRBJ01-02*01	TCRBJ01	TCRBJ01-02	01				6	5	2	1	3	6	39	50	53	62	67	4	Stop	VDJ
GTGACATCGGCCCAAAAGAACCCGACAGCTTTCTATCTCTGTGCCAGTAGTAAAGAGGACAGGGGGAATGGCTACACCTTCGGTTCG	CASSKEDRGNGYTF	24	4.224013516843254E-4	42	TCRBV19-01*01	TCRBV19	TCRBV19-01	01				TCRBD01-01*01	TCRBD01	TCRBD01-01	01				TCRBJ01-02*01	TCRBJ01	TCRBJ01-02	01				0	1	1	1	0	6	39	-1	56	66	67	24	In	VDJ
NNNNNNNNTGAAGATCCAGCCCTCAGAACCCAGGGACTCAGCTGTGTACTTCTGTGCCAGCGTGATTACGAGCAGTACTTCGGGCCG		7	1.2320039424126158E-4	29	TCRBV12-03/12-04*01	TCRBV12	TCRBV12-03/12-04	01								TCRBD01,TCRBD02	TCRBD01-01,TCRBD02-01		TCRBJ02-07*01	TCRBJ02	TCRBJ02-07	01				8	1	2	8	2	4	52	61	63	65	66	7	Out	VDJ
ATCCCCAACCAGACAGCTCTTTACTTCTGTGCCACCAGTGATTTCGGGCTACGGGGGCGAGTACAAGAGACCCAGTACTTCGGGCCA	CATSDFGLRGRVQETQYF	11	1.9360061952198248E-4	54	TCRBV24-01*01	TCRBV24	TCRBV24-01	01								TCRBD01,TCRBD02	TCRBD01-01,TCRBD02-01		TCRBJ02-05*01	TCRBJ02	TCRBJ02-05	01				1	5	6	0	8	2	27	44	52	58	63	11	In	VDJ
AGATCCAGTCCACGGAGTCAGGGGACACAGCACTGTATTTCTGTGCCAGCACGACCAGTGGAAGAGGATGGCTACACCTTCGGTTCG		19	3.3440107008342427E-4	40	TCRBV21-01*01	TCRBV21	TCRBV21-01	01				TCRBD02-01*02	TCRBD02	TCRBD02-01	02				TCRBJ01-02*01	TCRBJ01	TCRBJ01-02	01				7	0	11	1	12	6	41	51	63	-1	67	19	Out	VDJ
GTGACATCGGCCCAAAAGAACCCGACAGCTTTCTATCTCTGTGCCAGTAGGCCCCGCAGCAGGGGCGAAAAACTGTTTTTTGGCAGT	CASRPRSRGEKLFF	26	4.576014643246858E-4	42	TCRBV19-01*01	TCRBV19	TCRBV19-01	01				TCRBD01-01*01	TCRBD01	TCRBD01-01	01				TCRBJ01-04*01	TCRBJ01	TCRBJ01-04	01				6	1	4	2	9	8	39	50	59	65	66	26	In	VDJ
ACATCGGCCCAAAAGAACCCGACAGCTTTCTATCTCTGTGCCACCAGACAGGGGGCGATAGGCAATCAGCCCCAGCATTTTGGTGAT	CATRQGAIGNQPQHF	8	1.408004505614418E-4	45	TCRBV19-01*01	TCRBV19	TCRBV19-01	01				TCRBD01-01*01	TCRBD01	TCRBD01-01	01				TCRBJ01-05*01	TCRBJ01	TCRBJ01-05	01				10	5	2	0	3	2	36	43	46	56	61	8	In	VDJ
CTGCAGCCAGAAGACTCAGCCCTGTATCTCTGCGCCAGCAGCCAAGATAGGACAGACAGTCAGTACAATGAGCAGTTCTTCGGGCCA	CASSQDRTDSQYNEQFF	11	1.9360061952198248E-4	51	TCRBV04-01*01	TCRBV04	TCRBV04-01	01				TCRBD01-01*01	TCRBD01	TCRBD01-01	01				TCRBJ02-01*01	TCRBJ02	TCRBJ02-01	01				0	8	1	5	2	4	30	47	49	55	63	11	In	VDJ
GAGTCTGCCATCCCCAACCAGACAGCTCTTTACTTCTGTGCCACCAGTGATTTGCACGGCGTAGGATATGAGCAGTTCTTCGGGCCA	CATSDLHGVGYEQFF	17	2.992009574430638E-4	45	TCRBV24-01*01	TCRBV24	TCRBV24-01	01								TCRBD01,TCRBD02	TCRBD01-01,TCRBD02-01		TCRBJ02-01*01	TCRBJ02	TCRBJ02-01	01				0	1	1	8	9	8	36	54	63	66	67	17	In	VDJ
CAGCGCACAGAGCAGGAGGACTCGGCCGTGTATCTCTGTGCCAGCAGCCCCGTAGGGGCGAACACCGGGGAGCTGTTTTTTGGAGAA	CASSPVGANTGELFF	11	1.9360061952198248E-4	45	TCRBV07-02	TCRBV07	TCRBV07-02				01,02	TCRBD01-01*01	TCRBD01	TCRBD01-01	01				TCRBJ02-02*01	TCRBJ02	TCRBJ02-02	01				5	0	5	2	5	0	36	48	53	-1	58	11	In	VDJ
GTGAGCAACATGAGCCCTGAAGACAGCAGCATATATCTCTGCAGCGTTGAAGATACTGACAGGAACTATGGCTACACCTTCGGTTCG	CSVEDTDRNYGYTF	19	3.3440107008342427E-4	42	TCRBV29-01	TCRBV29	TCRBV29-01				01,02	TCRBD01-01*01	TCRBD01	TCRBD01-01	01				TCRBJ01-02*01	TCRBJ01	TCRBJ01-02	01				0	0	2	4	4	2	39	53	57	-1	63	19	In	VDJ
CTGAGCTCTCTGGAGCTGGGGGACTCAGCTTTGTATTTCTGTGCCAGCAGCGGAATCGGACAGGAATACGAGCAGTACTTCGGGCCG	CASSGIGQEYEQYF	19	3.3440107008342427E-4	42	TCRBV09-01*01	TCRBV09	TCRBV09-01	01				TCRBD01-01*01	TCRBD01	TCRBD01-01	01				TCRBJ02-07*01	TCRBJ02	TCRBJ02-07	01				3	2	1	4	5	4	39	52	57	64	66	19	In	VDJ
ACAGAGCAGGAGGACTCGGCCGTGTATCTCTGTGCCAGCAGCTTAGATGTTAGAAGTAACTCTGGAAACACCATATATTTTGGAGAG	CASSLDVRSNSGNTIYF	17	2.992009574430638E-4	51	TCRBV07-02	TCRBV07	TCRBV07-02				01,02	TCRBD02-01	TCRBD02	TCRBD02-01				01,02	TCRBJ01-03*01	TCRBJ01	TCRBJ01-03	01				1	6	5	8	4	0	30	46	50	53	59	17	In	VDJ
CTGACAGTGACCAGTGCCCATCCTGAAGACAGCAGCTTCTACATCTGCAGTGCTGGACAGGGGGACACTGAAGCTTTCTTTGGACAA	CSAGQGDTEAFF	8	1.408004505614418E-4	36	TCRBV20	TCRBV20				TCRBV20-01,TCRBV20-or09_02		TCRBD01-01*01	TCRBD01	TCRBD01-01	01				TCRBJ01-01*01	TCRBJ01	TCRBJ01-01	01				5	0	1	1	0	3	45	-1	54	-1	64	8	In	VDJ
TTGGCGTCTGCTGTACCCTCTCAGACATCTGTGTACTTCTGTGCCAGCAGTGACAACTCTGGGGCCAACGTCCTGACTTTCGGGGCC	CASSDNSGANVLTF	19	3.3440107008342427E-4	42	TCRBV06-04*01	TCRBV06	TCRBV06-04	01											TCRBJ02-06*01	TCRBJ02	TCRBJ02-06	01				2	2	0	0	0	0	39	-1	-1	54	56	19	In	VJ
ATCCTGGAGTCGCCCAGCCCCAACCAGACCTCTCTGTACTTCTGTGCCAGCAGTTTTAACGCCCAAGAGACCCAGTACTTCGGGCCA	CASSFNAQETQYF	23	4.048012953641452E-4	39	TCRBV27-01*01	TCRBV27	TCRBV27-01	01								TCRBD01,TCRBD02	TCRBD01-01,TCRBD02-01		TCRBJ02-05*01	TCRBJ02	TCRBJ02-05	01				3	2	3	7	2	1	42	56	58	60	62	23	In	VDJ
CAGCCCTCAGAACCCAGGGACTCAGCTGTGTACTTCTGTGCCAGCAGTTTGGCACTGATAGCTAACTATGGCTACACCTTCGGTTCG	CASSLALIANYGYTF	22	3.8720123904396496E-4	45	TCRBV12	TCRBV12				TCRBV12-03/12-04,TCRBV12-04						TCRBD01,TCRBD02	TCRBD01-01,TCRBD02-01		TCRBJ01-02*01	TCRBJ01	TCRBJ01-02	01				3	8	9	0	0	0	36	-1	50	53	61	22	In	VDJ
AATGTGAACGCCTTGGAGCTGGACGACTCGGCCCTGTATCTCTGTGCCAGCAGCGCAGACAGGGGTGGGGAGCAGTACTTCGGGCCG	CASSADRGGEQYF	6	1.0560033792108135E-4	39	TCRBV05-04*01	TCRBV05	TCRBV05-04	01				TCRBD01-01*01	TCRBD01	TCRBD01-01	01				TCRBJ02-07*01	TCRBJ02	TCRBJ02-07	01				4	4	2	2	3	7	42	54	57	65	69	6	In	VDJ
ATCCAGCCTGCAGAGCTTGAGGACTCGGCCGTGTATCTCTGTGCCAGCAGCACAGCCGGGACGTCAGAGACCCAGTACTTCGGGCCA	CASSTAGTSETQYF	5	8.800028160090112E-5	42	TCRBV11	TCRBV11				TCRBV11-02,TCRBV11-03						TCRBD01,TCRBD02	TCRBD01-01,TCRBD02-01		TCRBJ02-05*01	TCRBJ02	TCRBJ02-05	01				5	3	0	7	6	4	39	51	57	62	65	5	In	VDJ
AGATCCAGTCCACGGAGTCAGGGGACACAGCACTGTATTTCTGTGCCAGCAGCAACGACAGGAAACTATGGCTACACCTTCGGTTCG		15	2.6400084480270334E-4	40	TCRBV21-01*01	TCRBV21	TCRBV21-01	01				TCRBD01-01*01	TCRBD01	TCRBD01-01	01				TCRBJ01-02*01	TCRBJ01	TCRBJ01-02	01				3	1	2	4	1	2	41	55	56	62	63	15	Out	VDJ
CAGCGCACAGAGCAGGGGGACTCGGCCATGTATCTCTGTGCCAGCAGCTTAGTTGAAGGGAGACTTGCTGAAGCTTTCTTTGGACAA	CASSLVEGRLAEAFF	14	2.4640078848252317E-4	45	TCRBV07-09*01	TCRBV07	TCRBV07-09	01				TCRBD02-01*02	TCRBD02	TCRBD02-01	02				TCRBJ01-01*01	TCRBJ01	TCRBJ01-01	01				1	5	9	2	5	6	36	52	57	62	67	14	In	VDJ
CTGAAGATCCGGTCCACAAAGCTGGAGGACTCAGCCATGTACTTCTGTGCCAGCAGTGACTCGGGCTACGAGCAGTACTTCGGGCCG	CASSDSGYEQYF	13	2.288007321623429E-4	36	TCRBV02-01	TCRBV02	TCRBV02-01				01,03	TCRBD02-01	TCRBD02	TCRBD02-01				01,02	TCRBJ02-07*01	TCRBJ02	TCRBJ02-07	01				3	0	8	4	2	3	45	59	61	-1	65	13	In	VDJ
AAGATCCGGTCCACAAAGCTGGAGGACTCAGCCATGTACTTCTGTGCCAGCAGTCTGGGCATCTGGGATGGCTACACCTTCGGTTCG	CASSLGIWDGYTF	20	3.520011264036045E-4	39	TCRBV02-01	TCRBV02	TCRBV02-01				01,03	TCRBD01-01*01	TCRBD01	TCRBD01-01	01				TCRBJ01-02*01	TCRBJ01	TCRBJ01-02	01				5	7	8	0	2	6	42	54	56	60	67	20	In	VDJ
AGCACCTTGGAGCTGGGGGACTCGGCCCTTTATCTTTGCGCCAGCAGCTTGGAGGTTACAGGTGGCTCACCCCTCCACTTTGGGAAC	CASSLEVTGGSPLHF	6	1.0560033792108135E-4	45	TCRBV05-01*01	TCRBV05	TCRBV05-01	01				TCRBD01-01*01	TCRBD01	TCRBD01-01	01				TCRBJ01-06*02	TCRBJ01	TCRBJ01-06	02				0	4	3	4	5	10	36	52	57	62	66	6	In	VDJ
CTGAGCTCTCTGGAGCTGGGGGACTCAGCTTTGTATTTCTGTGCCAGCAGCCCAGGACAGGGGCGAGAGACCCAGTACTTCGGGCCA	CASSPGQGRETQYF	11	1.9360061952198248E-4	42	TCRBV09-01*01	TCRBV09	TCRBV09-01	01				TCRBD01-01*01	TCRBD01	TCRBD01-01	01				TCRBJ02-05*01	TCRBJ02	TCRBJ02-05	01				4	2	1	2	3	4	39	51	54	63	65	11	In	VDJ
AAGATCCAGCGCACAGAGCGGGGGGACTCAGCCGTGTATCTCTGTGCCAGCAGCTTAACGGGAGCGGATACGCAGTATTTTGGCCCA	CASSLTGADTQYF	30	5.280016896054067E-4	39	TCRBV07-03*01	TCRBV07	TCRBV07-03	01				TCRBD02-01*02	TCRBD02	TCRBD02-01	02				TCRBJ02-03*01	TCRBJ02	TCRBJ02-03	01				0	2	9	2	0	6	42	-1	59	64	66	30	In	VDJ
CACACCCTGCAGCCAGAAGACTCGGCCCTGTATCTCTGTGCCAGCAGCCCTGGACTAGCGGGTTACGAGACCCAGTACTTCGGGCCA	CASSPGLAGYETQYF	6	1.0560033792108135E-4	45	TCRBV04-02*01	TCRBV04	TCRBV04-02	01				TCRBD02-01	TCRBD02	TCRBD02-01				01,02	TCRBJ02-05*01	TCRBJ02	TCRBJ02-05	01				4	4	1	4	2	5	36	49	51	62	66	6	In	VDJ
GAGTCCGCTACCAGCTCCCAGACATCTGTGTACTTCTGTGCCATCAGTGAGACGGAGAGCTCTGGAAACACCATATATTTTGGAGAG	CAISETESSGNTIYF	8	1.408004505614418E-4	45	TCRBV10-03*01	TCRBV10	TCRBV10-03	01				TCRBD02-01*02	TCRBD02	TCRBD02-01	02				TCRBJ01-03*01	TCRBJ01	TCRBJ01-03	01				2	2	10	2	2	0	36	51	53	57	59	8	In	VDJ
CAGCAGGTAGTGCGAGGAGATTCGGCAGCTTATTTCTGTGCCAGCTCACCACCTTGGACAGGGGGGTACGAGCAGTACTTCGGGCCG	CASSPPWTGGYEQYF	15	2.6400084480270334E-4	45	TCRBV18-01*01	TCRBV18	TCRBV18-01	01				TCRBD01-01*01	TCRBD01	TCRBD01-01	01				TCRBJ02-07*01	TCRBJ02	TCRBJ02-07	01				0	1	1	1	2	4	36	53	55	65	66	15	In	VDJ
AAGATCCGGTCCACAAAGCTGGAGGACTCAGCCATGTACTTCTGTGCCAGCAGTGAAAGAGGGAACTACGAGCAGTACTTCGGGCCG	CASSERGNYEQYF	6	1.0560033792108135E-4	39	TCRBV02-01	TCRBV02	TCRBV02-01				01,03	TCRBD02-01*02	TCRBD02	TCRBD02-01	02				TCRBJ02-07*01	TCRBJ02	TCRBJ02-07	01				2	2	11	0	1	3	42	57	58	63	65	6	In	VDJ
GTGAACGCCTTGGAGCTGGACGACTCGGCCCTGTATCTCTGTGCCAGCAGCTTGTCTTCCGTAAGCACTGAAGCTTTCTTTGGACAA	CASSLSSVSTEAFF	11	1.9360061952198248E-4	42	TCRBV05-04*01	TCRBV05	TCRBV05-04	01								TCRBD01,TCRBD02	TCRBD01-01,TCRBD02-01		TCRBJ01-01*01	TCRBJ01	TCRBJ01-01	01				1	0	5	5	9	4	39	54	63	-1	65	11	In	VDJ
ATTCCCTGGAGCTTGGTGACTCTGCTGTGTATTTCTGTGCCAGCAGCCAAGTCGGATTATAGCAATCAGCCCCAGCATTTTGGTGAT		4	7.04002252807209E-5	46	TCRBV03-01/03-02*01	TCRBV03	TCRBV03-01/03-02	01								TCRBD01,TCRBD02	TCRBD01-01,TCRBD02-01		TCRBJ01-05*01	TCRBJ01	TCRBJ01-05	01				1	3	1	8	2	0	35	51	53	56	59	4	Out	VDJ
CAGCCTGCAGAGCTTGAGGACTCGGCCGTGTATCTCTGTGCCAGCAGCTTATTGAAGGGGCCCGTGGGAGGCTACACCTTCGGTTCG	CASSLLKGPVGGYTF	14	2.4640078848252317E-4	45	TCRBV11	TCRBV11				TCRBV11-02,TCRBV11-03		TCRBD01-01*01	TCRBD01	TCRBD01-01	01				TCRBJ01-02*01	TCRBJ01	TCRBJ01-02	01				2	9	5	2	4	8	36	51	55	60	69	14	In	VDJ
AGCACCTTGGAGCTGGGGGACTCGGCCCTTTATCTTTGCGCCAGCAGCCTAGGGACAGGGGGCCAAGAGACCCAGTACTTCGGGCCA	CASSLGTGGQETQYF	11	1.9360061952198248E-4	45	TCRBV05-01*01	TCRBV05	TCRBV05-01	01				TCRBD01-01*01	TCRBD01	TCRBD01-01	01				TCRBJ02-05*01	TCRBJ02	TCRBJ02-05	01				4	0	0	1	3	1	36	48	51	-1	62	11	In	VDJ
AACGCCTTGGAGCTGGACGACTCGGCCCTGTATCTCTGTGCCAGCAGCCGAGCGGGGGGGACTGGAGGTACGCAGTATTTTGGCCCA	CASSRAGGTGGTQYF	19	3.3440107008342427E-4	45	TCRBV05-04*01	TCRBV05	TCRBV05-04	01				TCRBD02-01*01	TCRBD02	TCRBD02-01	01				TCRBJ02-03*01	TCRBJ02	TCRBJ02-03	01				4	8	6	0	2	8	36	48	50	60	68	19	In	VDJ
GCAACATGAGCCCTGAAGACAGCAGCATATATCTCTGCAGCGTTAGAAGGACAGTTCGCGAACACCGGGGAGCTGTTTTTTGGAGAA		12	2.112006758421627E-4	46	TCRBV29-01	TCRBV29	TCRBV29-01				01,02	TCRBD01-01*01	TCRBD01	TCRBD01-01	01				TCRBJ02-02*01	TCRBJ02	TCRBJ02-02	01				5	4	1	5	4	0	35	44	48	54	58	12	Out	VDJ
CTGAAGATCCAGCGCACAGAGCAGGAGGACTCCGCCGTGTATCTCTGTGCCAGCAGCCCCGGAACTTACGAGCAGTACTTCGGGCCG	CASSPGTYEQYF	12	2.112006758421627E-4	36	TCRBV07-08*03	TCRBV07	TCRBV07-08	03								TCRBD01,TCRBD02	TCRBD01-01,TCRBD02-01		TCRBJ02-07*01	TCRBJ02	TCRBJ02-07	01				4	3	1	8	2	4	45	58	60	63	66	12	In	VDJ
CTGAATGTGAACGCCTTGTTGCTGGGGGACTCGGCCCTCTATCTCTGTGCCAGCAGCTTGGTTCGGGCCGAGCAGTACTTCGGGCCG	CASSLVRAEQYF	5	8.800028160090112E-5	36	TCRBV05-06*01	TCRBV05	TCRBV05-06	01								TCRBD01,TCRBD02	TCRBD01-01,TCRBD02-01		TCRBJ02-07*01	TCRBJ02	TCRBJ02-07	01				0	0	8	0	3	6	45	61	64	-1	68	5	In	VDJ
CTTCACATCAATTCCCTGGAGCTTGGTGACTCTGCTGTGTATTTCTGTGCCAGCAGCCACCCTGATCAGCCCCAGCATTTTGGTGAT	CASSHPDQPQHF	8	1.408004505614418E-4	36	TCRBV03-01/03-02*01	TCRBV03	TCRBV03-01/03-02	01				TCRBD02-01	TCRBD02	TCRBD02-01				01,02	TCRBJ01-05*01	TCRBJ01	TCRBJ01-05	01				3	1	4	10	2	5	45	59	61	63	64	8	In	VDJ
ATCCAGCAGGTAGTGCGAGGAGATTCGGCAGCTTATTTCTGTGCCAGCTCACCCCCCGCCGGACAGATCGAGCAGTACTTCGGGCCG	CASSPPAGQIEQYF	18	3.1680101376324404E-4	42	TCRBV18-01*01	TCRBV18	TCRBV18-01	01				TCRBD01-01*01	TCRBD01	TCRBD01-01	01				TCRBJ02-07*01	TCRBJ02	TCRBJ02-07	01				3	2	1	5	7	6	39	53	60	66	68	18	In	VDJ
NNNNTGTCGGCTGCTCCCTCCCAGACATCTGTGTACTTCTGTGCCAGCAGTTCCGGGACAGAAACCTACGAGCAGTACTTCGGGCCG	CASSSGTETYEQYF	5	8.800028160090112E-5	42	TCRBV06-05*01	TCRBV06	TCRBV06-05	01				TCRBD01-01*01	TCRBD01	TCRBD01-01	01				TCRBJ02-07*01	TCRBJ02	TCRBJ02-07	01				4	3	0	5	2	2	39	52	54	61	64	5	In	VDJ
CCCCAACCAGACAGCTCTTTACTTCTGTGCCACCAGTGACGTGGACTAGCGGGGGGGCCGGGCACCGGGGAGCTGTTTTTTGGAGAA		10	1.7600056320180225E-4	56	TCRBV24-01*01	TCRBV24	TCRBV24-01	01				TCRBD02-01*01	TCRBD02	TCRBD02-01	01				TCRBJ02-02*01	TCRBJ02	TCRBJ02-02	01				4	5	1	0	3	4	25	39	42	57	62	10	Out	VDJ
AAGATCCAGCCTGCAGAGCTTGGGGACTCGGCCGTGTATCTCTGTGCCAGCAGCTTATACCGGGAGTACGAGCAGTACTTCGGGCCG	CASSLYREYEQYF	15	2.6400084480270334E-4	39	TCRBV11-03*01	TCRBV11	TCRBV11-03	01				TCRBD02-01*02	TCRBD02	TCRBD02-01	02				TCRBJ02-07*01	TCRBJ02	TCRBJ02-07	01				2	0	8	2	3	4	42	57	60	-1	66	15	In	VDJ
CAGTGCCCATCCTGAAGACAGCAGCTTCTACATCTGCAGTGCTAGAACGACAGGGCCGAGATGAACACTGAAGCTTTCTTTGGACAA		12	2.112006758421627E-4	47	TCRBV20	TCRBV20				TCRBV20-01,TCRBV20-or09_02		TCRBD01-01*01	TCRBD01	TCRBD01-01	01				TCRBJ01-01*01	TCRBJ01	TCRBJ01-01	01				2	6	2	3	2	0	34	46	48	55	61	12	Out	VDJ
CTGATTCTGGAGTCCGCCAGCACCAACCAGACATCTATGTACCTCTGTGCCAGCGGGGTGGGCCGCTATGGCTACACCTTCGGTTCG	CASGVGRYGYTF	7	1.2320039424126158E-4	36	TCRBV28-01*01	TCRBV28	TCRBV28-01	01								TCRBD01,TCRBD02	TCRBD01-01,TCRBD02-01		TCRBJ01-02*01	TCRBJ01	TCRBJ01-02	01				8	7	6	2	0	4	45	-1	54	58	65	7	In	VDJ
GCCCAAAAGAACCCGACAGCTTTCTATCTCTGTGCCAGTAGTATACGCGGGGGCAGGGGGCGCTCCGGGGAGCTGTTTTTTGGAGAA	CASSIRGGRGRSGELFF	14	2.4640078848252317E-4	51	TCRBV19-01*01	TCRBV19	TCRBV19-01	01				TCRBD01-01*01	TCRBD01	TCRBD01-01	01				TCRBJ02-02*01	TCRBJ02	TCRBJ02-02	01				2	3	4	0	8	6	30	45	53	61	64	14	In	VDJ
GCAGAGCTTGGGGACTCGGCCGTGTATCTCTGTGCCAGCAGCGAGGACAGGGGTCACGCGAACACCGGGGAGCTGTTTTTTGGAGAA	CASSEDRGHANTGELFF	7	1.2320039424126158E-4	51	TCRBV11-03*01	TCRBV11	TCRBV11-03	01				TCRBD01-01*01	TCRBD01	TCRBD01-01	01				TCRBJ02-02*01	TCRBJ02	TCRBJ02-02	01				5	5	1	2	2	0	30	42	44	53	58	7	In	VDJ
GGAGTCTGCTGCCTCCTCCCAGACATCTGTATATTTCTGCGCCAGCACCATAACGACAGGGGGCTTACTGAAGCTTTCTTTGGACAA		16	2.816009011228836E-4	44	TCRBV10-01*01	TCRBV10	TCRBV10-01	01				TCRBD01-01*01	TCRBD01	TCRBD01-01	01				TCRBJ01-01*01	TCRBJ01	TCRBJ01-01	01				7	2	2	0	7	5	37	47	54	64	66	16	Out	VDJ
CAGCGCACAGAGCAGGGGGACTCGGCCATGTATCTCTGTGCCAGCAGCCTGGGGGACAGCCCACTCACTGAAGCTTTCTTTGGACAA	CASSLGDSPLTEAFF	23	4.048012953641452E-4	45	TCRBV07-09*01	TCRBV07	TCRBV07-09	01				TCRBD01-01*01	TCRBD01	TCRBD01-01	01				TCRBJ01-01*01	TCRBJ01	TCRBJ01-01	01				5	6	0	5	4	4	36	48	52	59	65	23	In	VDJ
ATCCAGCCCTCAGAACCCAGGGACTCAGCTGTGTATTTTTGTGCTAGTGGTAGGACTGTTACTGGAAACACCATATATTTTGGAGAG	CASGRTVTGNTIYF	6	1.0560033792108135E-4	42	TCRBV12-05*01	TCRBV12	TCRBV12-05	01				TCRBD02-01	TCRBD02	TCRBD02-01				01,02	TCRBJ01-03*01	TCRBJ01	TCRBJ01-03	01				5	4	1	10	1	2	39	51	52	57	61	6	In	VDJ
CCTGCAGAACTGGAGGATTCTGGAGTTTATTTCTGTGCCAGCAGCCTGTGGGGGGGCGCTTGGAACACTGAAGCTTTCTTTGGACAA	CASSLWGGAWNTEAFF	9	1.5840050688162202E-4	48	TCRBV14-01*01	TCRBV14	TCRBV14-01	01				TCRBD02-01*01	TCRBD02	TCRBD02-01	01				TCRBJ01-01*01	TCRBJ01	TCRBJ01-01	01				4	6	9	0	3	1	33	46	49	56	62	9	In	VDJ
GTGAACGCCTTGGAGCTGGAGGACTCGGCCCTGTATCTCTGTGCCAGCATCCCTGTGGGCCTTAACTATGGCTACACCTTCGGTTCG	CASIPVGLNYGYTF	2	3.520011264036045E-5	42	TCRBV05-08*01	TCRBV05	TCRBV05-08	01				TCRBD01-01*01	TCRBD01	TCRBD01-01	01				TCRBJ01-02*01	TCRBJ01	TCRBJ01-02	01				6	2	8	0	7	1	39	49	56	60	62	2	In	VDJ
CTGGAGTCCGCCAGCACCAACCAGACATCTATGTACCTCTGTGCCAGCAGTTTAGACGACAGGGGGCAAGGCTACACCTTCGGTTCG	CASSLDDRGQGYTF	5	8.800028160090112E-5	42	TCRBV28-01*01	TCRBV28	TCRBV28-01	01				TCRBD01-01*01	TCRBD01	TCRBD01-01	01				TCRBJ01-02*01	TCRBJ01	TCRBJ01-02	01				2	2	2	0	3	8	39	54	57	67	69	5	In	VDJ
ATCAATTCCCTGGAGCTTGGTGACTCTGCTGTGTATTTCTGTGCCAGCAGCCATGTAAATACAGGCTACGAGCAGTACTTCGGGCCG	CASSHVNTGYEQYF	2	3.520011264036045E-5	42	TCRBV03-01/03-02*01	TCRBV03	TCRBV03-01/03-02	01				TCRBD01-01*01	TCRBD01	TCRBD01-01	01				TCRBJ02-07*01	TCRBJ02	TCRBJ02-07	01				3	0	3	4	7	3	39	53	60	-1	65	2	In	VDJ
AGCACCTTGGAGCTGGGGGACTCGGCCCTTTATCTTTGCGCCAGCAGCCACAGGGACACGGGAGATACTGAAGCTTTCTTTGGACAA	CASSHRDTGDTEAFF	5	8.800028160090112E-5	45	TCRBV05-01*01	TCRBV05	TCRBV05-01	01								TCRBD01,TCRBD02	TCRBD01-01,TCRBD02-01		TCRBJ01-01*01	TCRBJ01	TCRBJ01-01	01				4	8	0	6	4	5	36	48	52	58	66	5	In	VDJ
ACATCGGCCCAAAAGAACCCGACAGCTTTCTATCTCTGTGCCAGTAGTATAGTCGGCAGGATGAACACTGAAGCTTTCTTTGGACAA	CASSIVGRMNTEAFF	9	1.5840050688162202E-4	45	TCRBV19-01*01	TCRBV19	TCRBV19-01	01				TCRBD01-01*01	TCRBD01	TCRBD01-01	01				TCRBJ01-01*01	TCRBJ01	TCRBJ01-01	01				1	1	4	4	4	0	36	52	56	60	61	9	In	VDJ
CGGTCCACAAAGCTGGAGGACTCAGCCATGTACTTCTGTGCCAGCAGGAGGGGAGGTGAGGGGGGTCAGCCCCAGCATTTTGGTGAT	CASRRGGEGGQPQHF	3	5.280016896054068E-5	45	TCRBV02-01	TCRBV02	TCRBV02-01				01,03					TCRBD01,TCRBD02	TCRBD01-01,TCRBD02-01		TCRBJ01-05*01	TCRBJ01	TCRBJ01-05	01				6	1	5	1	11	6	36	47	58	64	65	3	In	VDJ
ACTGTGACATCGGCCCAAAAGAACCCGACAGCTTTCTATCTCTGTGCCAGTAGCTACTGGGGTCAAGAGACCCAGTACTTCGGGCCA	CASSYWGQETQYF	12	2.112006758421627E-4	39	TCRBV19-01*01	TCRBV19	TCRBV19-01	01								TCRBD01,TCRBD02	TCRBD01-01,TCRBD02-01		TCRBJ02-05*01	TCRBJ02	TCRBJ02-05	01				6	1	6	2	5	2	42	53	58	62	63	12	In	VDJ
NNNCTACTCTGAAGGTGCAGCCTGCAGAACTGGAGGATTCTGGAGTTTATTTCTGTGCCAGCCCCCTCGGAGCAGTACTTCGGGCCG		3	5.280016896054068E-5	28	TCRBV14-01*01	TCRBV14	TCRBV14-01	01				TCRBD02-01	TCRBD02	TCRBD02-01				01,02	TCRBJ02-07*01	TCRBJ02	TCRBJ02-07	01				8	2	4	10	3	7	53	62	65	67	69	3	Out	VDJ
AGATCCAGTCCACGGAGTCAGGGGACACAGCACTGTATTTCTGTGCCAGCAGCAAAGCGCGAAACTCATGGCTACACCTTCGGTTCG		5	8.800028160090112E-5	40	TCRBV21-01*01	TCRBV21	TCRBV21-01	01				TCRBD02-01	TCRBD02	TCRBD02-01				01,02	TCRBJ01-02*01	TCRBJ01	TCRBJ01-02	01				0	1	3	10	5	6	41	58	63	66	67	5	Out	VDJ
GAGCTTGAGGACTCGGCCGTGTATCTCTGTGCCAGCAGCTCCCATAGCGGGGCCTACGACTTCACAGATACGCAGTATTTTGGCCCA	CASSSHSGAYDFTDTQYF	20	3.520011264036045E-4	54	TCRBV11-02	TCRBV11	TCRBV11-02				01,03	TCRBD02-01*01	TCRBD02	TCRBD02-01	01				TCRBJ02-03*01	TCRBJ02	TCRBJ02-03	01				4	10	5	3	4	2	27	40	44	52	62	20	In	VDJ
CAGCCCTCAGAACCCAGGGACTCAGCTGTGTACTTCTGTGCCAGCAGTTTAATGGGACAGGGAGGCACTGAAGCTTTCTTTGGACAA	CASSLMGQGGTEAFF	2	3.520011264036045E-5	45	TCRBV12	TCRBV12				TCRBV12-03/12-04,TCRBV12-04		TCRBD01-01*01	TCRBD01	TCRBD01-01	01				TCRBJ01-01*01	TCRBJ01	TCRBJ01-01	01				2	3	0	3	2	4	36	51	53	62	65	2	In	VDJ
TCTCTTAAACCTTCACCTACACGCCCTGCAGCCAGAAGACTCAGCCCTGTATCTCTGCGCCAGCAGCCAAGAGGGCGACTAGGACAA		3	5.280016896054068E-5	26	TCRBV04-01*01	TCRBV04	TCRBV04-01	01				TCRBD02-01	TCRBD02	TCRBD02-01				01,02	TCRBJ01-01*01	TCRBJ01	TCRBJ01-01	01				0	0	2	9	4	20	55	72	76	-1	81	3	Out	VDJ
ACTGTGACATCGGCCCAAAAGAACCCGACAGCTTTCTATCTCTGTGCCAGTAGGACTGATAGCAATCAGCCCCAGCATTTTGGTGAT	CASRTDSNQPQHF	10	1.7600056320180225E-4	39	TCRBV19-01*01	TCRBV19	TCRBV19-01	01				TCRBD02-01	TCRBD02	TCRBD02-01				01,02	TCRBJ01-05*01	TCRBJ01	TCRBJ01-05	01				6	2	2	10	0	0	42	-1	53	57	59	10	In	VDJ
ACGATCCAGCGCACAGAGCAGGAGGACTCGGCCGTGTATCTCTGTGCCAGCAGCTCCAAACAAAACTACGAGCAGTACTTCGGGCCG	CASSSKQNYEQYF	3	5.280016896054068E-5	39	TCRBV07-02	TCRBV07	TCRBV07-02				01,02	TCRBD01-01*01	TCRBD01	TCRBD01-01	01				TCRBJ02-07*01	TCRBJ02	TCRBJ02-07	01				4	3	3	6	4	3	42	55	59	62	65	3	In	VDJ
AATGTGAACGCCTTGGAGCTGGACGACTCGGCCCTGTATCTCTGTGCCAGCAGCTATGAAGGGCCACATGAAGCTTTCTTTGGACAA	CASSYEGPHEAFF	4	7.04002252807209E-5	39	TCRBV05-04*01	TCRBV05	TCRBV05-04	01								TCRBD01,TCRBD02	TCRBD01-01,TCRBD02-01		TCRBJ01-01*01	TCRBJ01	TCRBJ01-01	01				3	5	5	3	4	7	42	55	59	63	68	4	In	VDJ
TCGGCCCAAAAGAACCCGACAGCTTTCTATCTCTGTGCCAGTAGATCCCCGGGACAGGGGAGCAATCAGCCCCAGCATTTTGGTGAT	CASRSPGQGSNQPQHF	21	3.696011827237847E-4	48	TCRBV19-01*01	TCRBV19	TCRBV19-01	01				TCRBD01-01*01	TCRBD01	TCRBD01-01	01				TCRBJ01-05*01	TCRBJ01	TCRBJ01-05	01				6	0	0	2	6	1	33	44	50	-1	60	21	In	VDJ
CTGGAGTCGCCCAGCCCCAACCAGACCTCTCTGTACTTCTGTGCCAGCAGTCCTAAGGGGTCTGGAAACACCATATATTTTGGAGAG	CASSPKGSGNTIYF	4	7.04002252807209E-5	42	TCRBV27-01*01	TCRBV27	TCRBV27-01	01				TCRBD01-01*01	TCRBD01	TCRBD01-01	01				TCRBJ01-03*01	TCRBJ01	TCRBJ01-03	01				5	0	5	2	4	1	39	51	55	-1	60	4	In	VDJ
CTGACAGTGACCAGTGCCCATCCTGAAGACAGCAGCTTCTACATCTGCAGCGTAGGCTCCTATAATTCACCCCTCCACTTTGGGAAC	CSVGSYNSPLHF	27	4.7520152064486605E-4	36	TCRBV20	TCRBV20				TCRBV20-01,TCRBV20-or09_02						TCRBD01,TCRBD02	TCRBD01-01,TCRBD02-01		TCRBJ01-06*02	TCRBJ01	TCRBJ01-06	02				9	0	5	4	3	0	45	50	53	-1	56	27	In	VDJ
CGCACAGAGCAGCGGGACTCGGCCATGTATCGCTGTGCCAGCAGCTTAGTAAACGGGCAGGGATCCTACGAGCAGTACTTCGGGCCG	CASSLVNGQGSYEQYF	28	4.928015769650463E-4	48	TCRBV07-06*01	TCRBV07	TCRBV07-06	01				TCRBD01-01*01	TCRBD01	TCRBD01-01	01				TCRBJ02-07*01	TCRBJ02	TCRBJ02-07	01				1	1	4	3	8	1	33	49	57	62	63	28	In	VDJ
CACATCAATTCCCTGGAGCTTGGTGACTCTGCTGTGTATTTCTGTGCCAGCAGCCTTTTGGGGCCAAACACCATATATTTTGGAGAG	CASSLLGPNTIYF	3	5.280016896054068E-5	39	TCRBV03-01/03-02*01	TCRBV03	TCRBV03-01/03-02	01				TCRBD01-01*01	TCRBD01	TCRBD01-01	01				TCRBJ01-03*01	TCRBJ01	TCRBJ01-03	01				4	1	7	0	4	6	42	55	59	64	65	3	In	VDJ
ACAGTGACCAGTGCCCATCCTGAAGACAGCAGCTTCTACATCTGCAGTGCCCTTTCTTCTGGGGCCAACGTCCTGACTTTCGGGGCC	CSALSSGANVLTF	6	1.0560033792108135E-4	39	TCRBV20	TCRBV20				TCRBV20-01,TCRBV20-or09_02		TCRBD02-01	TCRBD02	TCRBD02-01				01,02	TCRBJ02-06*01	TCRBJ02	TCRBJ02-06	01				6	4	4	10	1	1	42	50	51	53	57	6	In	VDJ
CTCTCTGGAGCTGGGGGACTCAGCTTTGTATTTCTGTGCCAGCAGCGTAGTCGGGGGGGCTGGCAAGAGACCCAGTACTTCGGGCCA		6	1.0560033792108135E-4	47	TCRBV09-01*01	TCRBV09	TCRBV09-01	01				TCRBD02-01*01	TCRBD02	TCRBD02-01	01				TCRBJ02-05*01	TCRBJ02	TCRBJ02-05	01				0	4	8	0	1	2	34	50	51	59	63	6	Out	VDJ
AGGCTGGAGTTGGCTGCTCCCTCCCAGACATCTGTGTACTTCTGTGCCAGCAGGCCCACAGGGACCTACGAGCAGTACTTCGGGCCG	CASRPTGTYEQYF	6	1.0560033792108135E-4	39	TCRBV06-06	TCRBV06	TCRBV06-06				01,04	TCRBD01-01*01	TCRBD01	TCRBD01-01	01				TCRBJ02-07*01	TCRBJ02	TCRBJ02-07	01				6	1	3	3	4	2	42	53	57	63	64	6	In	VDJ
GAGTTGGCTGCTCCCTCCCAGACATCTGTGTACTTCTGTGCCAGCAGTGCCTCCGGGACCTATAATTCACCCCTCCACTTTGGGAAC	CASSASGTYNSPLHF	20	3.520011264036045E-4	45	TCRBV06-06	TCRBV06	TCRBV06-06				01,04	TCRBD02-01*02	TCRBD02	TCRBD02-01	02				TCRBJ01-06*02	TCRBJ01	TCRBJ01-06	02				5	0	8	3	5	2	36	48	53	-1	58	20	In	VDJ
AACGCCTTGGAGCTGGACGACTCGGCCCTGTATCTCTGTGCCAGCAGCCCCGGGTAGGGGGCCCTCAATGAGCAGTTCTTCGGGCCA	CASSPG*GALNEQFF	2	3.520011264036045E-5	45	TCRBV05-04*01	TCRBV05	TCRBV05-04	01				TCRBD01-01*01	TCRBD01	TCRBD01-01	01				TCRBJ02-01*01	TCRBJ02	TCRBJ02-01	01				4	3	5	0	7	6	36	48	55	62	65	2	Stop	VDJ
GTGAGCACCTTGGAGCTGGGGGACTCGGCCCTTTATCTTTGCGCCAGCAGCTTGGTTACAGGCCCCACTGAAGCTTTCTTTGGACAA	CASSLVTGPTEAFF	10	1.7600056320180225E-4	42	TCRBV05-01*01	TCRBV05	TCRBV05-01	01				TCRBD01-01*01	TCRBD01	TCRBD01-01	01				TCRBJ01-01*01	TCRBJ01	TCRBJ01-01	01				0	3	3	4	2	4	39	55	57	62	65	10	In	VDJ
CAGGCTACGAAGCTTGAGGATTCAGCAGTGTATTTTTGTGCCAGCAGCCAATCGAATTGGGGGGAGGTCGAGCAGTACTTCGGGCCG	CASSQSNWGEVEQYF	9	1.5840050688162202E-4	45	TCRBV16-01*01	TCRBV16	TCRBV16-01	01				TCRBD02-01	TCRBD02	TCRBD02-01				01,02	TCRBJ02-07*01	TCRBJ02	TCRBJ02-07	01				0	4	9	1	5	6	36	53	58	64	68	9	In	VDJ
GAACCCAGGGACTCAGCTGTGTACTTCTGTGCCAGCAGGGCAGGGACTGCATTCTCCTCTGGGGCCAACGTCCTGACTTTCGGGGCC	CASRAGTAFSSGANVLTF	13	2.288007321623429E-4	54	TCRBV12	TCRBV12				TCRBV12-03/12-04,TCRBV12-04		TCRBD02-01	TCRBD02	TCRBD02-01				01,02	TCRBJ02-06*01	TCRBJ02	TCRBJ02-06	01				6	8	0	10	4	0	27	38	42	48	56	13	In	VDJ
TCGGCTGCTCCCTCCCAGACATCTGTGTACTTCTGTGCCAGCAGTTACTCGACAGGGCGAAGGGGGTCACCCCTCCACTTTGGGAAC	CASSYSTGRRGSPLHF	8	1.408004505614418E-4	48	TCRBV06-05*01	TCRBV06	TCRBV06-05	01				TCRBD01-01*01	TCRBD01	TCRBD01-01	01				TCRBJ01-06*02	TCRBJ01	TCRBJ01-06	02				0	9	2	3	0	10	33	-1	50	57	66	8	In	VDJ
NNNNTGTCGGCTGCTCCCTCCCAGACATCTGTGTACTTCTGTGCCAGCAGTTCGCCAGGGGTTGGGACACCCCTCCACTTTGGGAAC	CASSSPGVGTPLHF	4	7.04002252807209E-5	42	TCRBV06-05*01	TCRBV06	TCRBV06-05	01				TCRBD01-01*01	TCRBD01	TCRBD01-01	01				TCRBJ01-06*02	TCRBJ01	TCRBJ01-06	02				4	6	4	2	3	11	39	52	55	61	67	4	In	VDJ
AATGTGAGCACCTTGGAGCTGGGGGACTCGGCCCTTTATCTTTGCGCCAGCTCCTCGACGGGGGCCTACGAGCAGTACTTCGGGCCG	CASSSTGAYEQYF	5	8.800028160090112E-5	39	TCRBV05-01*01	TCRBV05	TCRBV05-01	01				TCRBD02-01*01	TCRBD02	TCRBD02-01	01				TCRBJ02-07*01	TCRBJ02	TCRBJ02-07	01				7	0	8	2	7	2	42	51	58	-1	64	5	In	VDJ
CACGCCCTGCAGCCAGAAGACTCAGCCCTGTATCTCTGCGCCAGCAGCCAGTCCGGGACAGGGGCCTACGAGCAGTACTTCGGGCCG	CASSQSGTGAYEQYF	4	7.04002252807209E-5	45	TCRBV04-01*01	TCRBV04	TCRBV04-01	01				TCRBD01-01*01	TCRBD01	TCRBD01-01	01				TCRBJ02-07*01	TCRBJ02	TCRBJ02-07	01				3	0	0	2	4	2	36	50	54	-1	64	4	In	VDJ
AGCACCTTGGAGCTGGGGGACTCGGCCCTTTATCTTTGCGCCAGCAGCCAGAAAGCGGGTGGGGCCAACGTCCTGACTTTCGGGGCC	CASSQKAGGANVLTF	5	8.800028160090112E-5	45	TCRBV05-01*01	TCRBV05	TCRBV05-01	01				TCRBD02-01	TCRBD02	TCRBD02-01				01,02	TCRBJ02-06*01	TCRBJ02	TCRBJ02-06	01				4	0	6	4	5	3	36	48	53	-1	59	5	In	VDJ
NTGAAGATCCAGCCCTCAGAACCCAGGGACTCAGCTGTGTACTTCTGTGCCAGCAGTTTGATCCAAGAGACCCAGTACTTCGGGCCA	CASSLIQETQYF	4	7.04002252807209E-5	36	TCRBV12-03/12-04*01	TCRBV12	TCRBV12-03/12-04	01								TCRBD01,TCRBD02	TCRBD01-01,TCRBD02-01		TCRBJ02-05*01	TCRBJ02	TCRBJ02-05	01				3	1	2	8	0	1	45	-1	59	61	62	4	In	VDJ
CTACACGCCCTGCAGCCAGAAGACTCAGCCCTGTATCTCTGCGCCAGCAGCCAAGATGCGGGATATCAGCCCCAGCATTTTGGTGAT	CASSQDAGYQPQHF	14	2.4640078848252317E-4	42	TCRBV04-01*01	TCRBV04	TCRBV04-01	01				TCRBD02-01*02	TCRBD02	TCRBD02-01	02				TCRBJ01-05*01	TCRBJ01	TCRBJ01-05	01				0	1	7	3	1	5	39	56	57	63	64	14	In	VDJ
GTGACCAGTGCCCATCCTGAAGACAGCAGCTTCTACATCTGCAGTGCTGGCTTAACTAGCGGGGGGGAGACCCAGTACTTCGGGCCA	CSAGLTSGGETQYF	24	4.224013516843254E-4	42	TCRBV20	TCRBV20				TCRBV20-01,TCRBV20-or09_02		TCRBD02-01*01	TCRBD02	TCRBD02-01	01				TCRBJ02-05*01	TCRBJ02	TCRBJ02-05	01				5	0	3	1	6	5	39	48	54	-1	66	24	In	VDJ
GATCCAGTCCACGGAGTCAGGGGACACAGCACTGTATTTCTGTGCCAGCAGCAAAGGGGCAGCAATCAGCCCCAGCATTTTGGTGAT		4	7.04002252807209E-5	41	TCRBV21-01*01	TCRBV21	TCRBV21-01	01				TCRBD01-01*01	TCRBD01	TCRBD01-01	01				TCRBJ01-05*01	TCRBJ01	TCRBJ01-05	01				1	0	8	0	0	1	40	-1	56	-1	60	4	Out	VDJ
GACATCCGCTCACCAGGCCTGGGGGACGCAGCCATGTACCTGTGTGCCACCAGCAGAGTTGGTCCTTATGGCTACACCTTCGGTTCG	CATSRVGPYGYTF	2	3.520011264036045E-5	39	TCRBV15-01*02	TCRBV15	TCRBV15-01	02								TCRBD01,TCRBD02	TCRBD01-01,TCRBD02-01		TCRBJ01-02*01	TCRBJ01	TCRBJ01-02	01				1	4	0	10	2	5	42	58	60	62	66	2	In	VDJ
AAGATCCAGCCCTCAGAACCCAGGGACTCAGCTGTGTACTTCTGTGCCAGCAGTTTACAAGGGGTTCTCGGCTACACCTTCGGTTCG	CASSLQGVLGYTF	7	1.2320039424126158E-4	39	TCRBV12-03/12-04*01	TCRBV12	TCRBV12-03/12-04	01				TCRBD01-01*01	TCRBD01	TCRBD01-01	01				TCRBJ01-02*01	TCRBJ01	TCRBJ01-02	01				2	5	5	2	2	8	42	57	59	64	69	7	In	VDJ
GCCTTGTTGCTGGGGGACTCGGCCCTCTATCTCTGTGCCAGCAGCTTGGGGGCAGGGGGGGCGAGTCAGCCCCAGCATTTTGGTGAT	CASSLGAGGASQPQHF	7	1.2320039424126158E-4	48	TCRBV05-06*01	TCRBV05	TCRBV05-06	01								TCRBD01,TCRBD02	TCRBD01-01,TCRBD02-01		TCRBJ01-05*01	TCRBJ01	TCRBJ01-05	01				0	6	4	1	3	6	33	49	52	59	65	7	In	VDJ
AGTGCGAGGAGATTCGGCAGCTTATTTCTGTGCCAGCTCACCATCACAGGGAGGGGGCTAGGGGATCAGCCCCAGCATTTTGGTGAT		4	7.04002252807209E-5	53	TCRBV18-01*01	TCRBV18	TCRBV18-01	01								TCRBD01,TCRBD02	TCRBD01-01,TCRBD02-01		TCRBJ01-05*01	TCRBJ01	TCRBJ01-05	01				2	6	5	0	8	5	28	43	51	58	64	4	Out	VDJ
ACAGAGCAGGGGGACTCGGCCATGTATCTCTGTGCGATAGGGGAGGGGGCAACCTGGGGTAGCAATCAGCCCCAGCATTTTGGTGAT	CAIGEGATWGSNQPQHF	27	4.7520152064486605E-4	51	TCRBV07-09	TCRBV07	TCRBV07-09				01,05,06					TCRBD01,TCRBD02	TCRBD01-01,TCRBD02-01		TCRBJ01-05*01	TCRBJ01	TCRBJ01-05	01				12	9	5	0	8	0	30	35	43	50	59	27	In	VDJ
AATTCCCTGGAGCTTGGTGACTCTGCTGTGTATTTCTGTGCCAGCAGCCAAGGCCCAAGGGGAGTACATGGCTACACCTTCGGTTCG	CASSQGPRGVHGYTF	4	7.04002252807209E-5	45	TCRBV03-01/03-02*01	TCRBV03	TCRBV03-01/03-02	01								TCRBD01,TCRBD02	TCRBD01-01,TCRBD02-01		TCRBJ01-02*01	TCRBJ01	TCRBJ01-02	01				1	5	5	2	5	6	36	52	57	62	67	4	In	VDJ
TTGGCGTCTGCTGTACCCTCTCAGACATCTGTGTACTTCTGTGCCAGCAGTGCGACAGGGGGGAATGAAAAACTGTTTTTTGGCAGT	CASSATGGNEKLFF	13	2.288007321623429E-4	42	TCRBV06-04*01	TCRBV06	TCRBV06-04	01				TCRBD01-01*01	TCRBD01	TCRBD01-01	01				TCRBJ01-04*01	TCRBJ01	TCRBJ01-04	01				4	1	2	1	1	5	39	52	53	62	63	13	In	VDJ
CTGAGCTCTCTGGAGCTGGGGGACTCAGCTTTGTATTTCTGTGCCAGCAGCTCTCTACTCTCTGGAAACACCATATATTTTGGAGAG	CASSSLLSGNTIYF	9	1.5840050688162202E-4	42	TCRBV09-01*01	TCRBV09	TCRBV09-01	01				TCRBD02-01	TCRBD02	TCRBD02-01				01,02	TCRBJ01-03*01	TCRBJ01	TCRBJ01-03	01				4	0	3	10	5	0	39	51	56	-1	59	9	In	VDJ
CCTGCAGAGCTTGGGGACTCGGCCGTGTATCTCTGTGCCAGCAGCTTAGGAGGGGGCATCTCCTACAATGAGCAGTTCTTCGGGCCA	CASSLGGGISYNEQFF	4	7.04002252807209E-5	48	TCRBV11-03*01	TCRBV11	TCRBV11-03	01				TCRBD01-01*01	TCRBD01	TCRBD01-01	01				TCRBJ02-01*01	TCRBJ02	TCRBJ02-01	01				1	2	5	0	1	0	33	49	50	57	59	4	In	VDJ
ATCCCCAACCAGACAGCTCTTTACTTCTGTGCCACCAGTGATTACGGGGACCGGGGAAGGGTCCAAGAGACCCAGTACTTCGGGCCA	CATSDYGDRGRVQETQYF	4	7.04002252807209E-5	54	TCRBV24-01*01	TCRBV24	TCRBV24-01	01								TCRBD01,TCRBD02	TCRBD01-01,TCRBD02-01		TCRBJ02-05*01	TCRBJ02	TCRBJ02-05	01				2	11	0	7	3	1	27	43	46	51	62	4	In	VDJ
AAGATCCGGTCCACAAAGCTGGAGGACTCAGCCATGTACTTCTGTGCCAGCAGATTAGGACAGGCAGATACGCAGTATTTTGGCCCA	CASRLGQADTQYF	8	1.408004505614418E-4	39	TCRBV02-01	TCRBV02	TCRBV02-01				01,03	TCRBD01-01*01	TCRBD01	TCRBD01-01	01				TCRBJ02-03*01	TCRBJ02	TCRBJ02-03	01				6	0	1	4	4	4	42	53	57	-1	64	8	In	VDJ
AACGCCTTGGAGCTGGACGACTCGGCCCTGTATCTCTGTGCCAGCAGCTCAATGGGGGGAAGCTCCACTGAAGCTTTCTTTGGACAA	CASSSMGGSSTEAFF	2	3.520011264036045E-5	45	TCRBV05-04*01	TCRBV05	TCRBV05-04	01				TCRBD02-01*01	TCRBD02	TCRBD02-01	01				TCRBJ01-01*01	TCRBJ01	TCRBJ01-01	01				3	6	9	1	4	4	36	49	53	59	65	2	In	VDJ
AGCCCTCAGAACCCAGGGACTCAGCTGTGTACTTCTGTGCCAGCAGTCCCCTAGCGGGGGGTAGTGTACGAGCAGTACTTCGGGCCG		5	8.800028160090112E-5	46	TCRBV12	TCRBV12				TCRBV12-03/12-04,TCRBV12-04		TCRBD02-01*01	TCRBD02	TCRBD02-01	01				TCRBJ02-07*01	TCRBJ02	TCRBJ02-07	01				5	5	4	1	3	4	35	47	50	61	66	5	Out	VDJ
CCCTCAGAACCCAGGGACTCAGCTGTGTATTTTTGTGCTAGTGGTTTGGAGGGGGCGTTTGCTAATGAAAAACTGTTTTTTGGCAGT	CASGLEGAFANEKLFF	8	1.408004505614418E-4	48	TCRBV12-05*01	TCRBV12	TCRBV12-05	01				TCRBD01-01*01	TCRBD01	TCRBD01-01	01				TCRBJ01-04*01	TCRBJ01	TCRBJ01-04	01				1	5	5	0	0	3	33	-1	49	56	61	8	In	VDJ
CAGCCTGCAGAACTGGAGGATTCTGGAGTTTATTTCTGTGCCAGCAGCCAAGTTGGGACAGGCTACAATGAGCAGTTCTTCGGGCCA	CASSQVGTGYNEQFF	16	2.816009011228836E-4	45	TCRBV14-01*01	TCRBV14	TCRBV14-01	01				TCRBD01-01*01	TCRBD01	TCRBD01-01	01				TCRBJ02-01*01	TCRBJ02	TCRBJ02-01	01				1	0	0	4	2	3	36	52	54	-1	62	16	In	VDJ
GAGGACTCGGCCGTGTATCTCTGTGCCAGCAGCTTAGCGCCTAGTGGCTAGCGGGGGGGCCTTGGGTAGACCCAGTACTTCGGGCCA	CASSLAPSG*RGGLG*TQYF	9	1.5840050688162202E-4	60	TCRBV07-02	TCRBV07	TCRBV07-02				01,02	TCRBD02-01*01	TCRBD02	TCRBD02-01	01				TCRBJ02-05*01	TCRBJ02	TCRBJ02-05	01				0	8	4	0	9	6	21	38	47	59	67	9	Stop	VDJ
AGTTCTAAGAAGCTCCTTCTCAGTGACTCTGGCTTCTATCTCTGTGCCTGGAGTGGTAAAGCTAACTATGGCTACACCTTCGGTTCG	CAWSGKANYGYTF	9	1.5840050688162202E-4	39	TCRBV30-01*01	TCRBV30	TCRBV30-01	01								TCRBD01,TCRBD02	TCRBD01-01,TCRBD02-01		TCRBJ01-02*01	TCRBJ01	TCRBJ01-02	01				1	0	5	5	4	0	42	55	59	-1	61	9	In	VDJ
TCGGCCCAAAAGAACCCGACAGCTTTCTATCTCTGTGCCAGTACCCATCGGGCCGGGACAGGGTCCTACGAGCAGTACTTCGGGCCG	CASTHRAGTGSYEQYF	4	7.04002252807209E-5	48	TCRBV19-01*01	TCRBV19	TCRBV19-01	01				TCRBD01-01*01	TCRBD01	TCRBD01-01	01				TCRBJ02-07*01	TCRBJ02	TCRBJ02-07	01				7	0	0	3	11	1	33	43	54	-1	63	4	In	VDJ
ATTCTGGAGTCCGCCAGCACCAACCAGACATCTATGTACCTCTGTGCCAGCACCCCCGGGGCACCCTACGAGCAGTACTTCGGGCCG	CASTPGAPYEQYF	2	3.520011264036045E-5	39	TCRBV28-01*01	TCRBV28	TCRBV28-01	01								TCRBD01,TCRBD02	TCRBD01-01,TCRBD02-01		TCRBJ02-07*01	TCRBJ02	TCRBJ02-07	01				7	2	7	0	5	2	42	52	57	62	64	2	In	VDJ
ATCCGGTCCACAAAGCTGGAGGACTCAGCCATGTACTTCTGTGCCAGCCTCCGGGACAGCCATACCTACGAGCAGTACTTCGGGCCG	CASLRDSHTYEQYF	2	3.520011264036045E-5	42	TCRBV02-01	TCRBV02	TCRBV02-01				01,03	TCRBD01-01*01	TCRBD01	TCRBD01-01	01				TCRBJ02-07*01	TCRBJ02	TCRBJ02-07	01				8	5	0	5	4	2	39	48	52	59	64	2	In	VDJ
CACCTACACACCCTGCAGCCAGAAGACTCGGCCCTGTATCTCTGCGCCAGCAGCCTTGGACTAGAAGAGACCCAGTACTTCGGGCCA	CASSLGLEETQYF	8	1.408004505614418E-4	39	TCRBV04-03*01	TCRBV04	TCRBV04-03	01				TCRBD02-01	TCRBD02	TCRBD02-01				01,02	TCRBJ02-05*01	TCRBJ02	TCRBJ02-05	01				4	0	1	8	2	3	42	55	57	-1	64	8	In	VDJ
TGAATGTGAGCACCTTGGAGCTGGGGGACTCGGCCCTTTATCTTTGCGCCAGCAGCCCCGACGGGGGCCGACCAGTACTTCGGGCCA		2	3.520011264036045E-5	37	TCRBV05-01*01	TCRBV05	TCRBV05-01	01								TCRBD01,TCRBD02	TCRBD01-01,TCRBD02-01		TCRBJ02-05*01	TCRBJ02	TCRBJ02-05	01				4	3	6	0	6	10	44	56	62	68	71	2	Out	VDJ
GTGAGCACCTTGGAGCTGGGGGACTCGGCCCTTTATCTTTGCGCCAGCAGCTTGGCCGGTAAGAACACTGAAGCTTTCTTTGGACAA	CASSLAGKNTEAFF	3	5.280016896054068E-5	42	TCRBV05-01*01	TCRBV05	TCRBV05-01	01				TCRBD02-01	TCRBD02	TCRBD02-01				01,02	TCRBJ01-01*01	TCRBJ01	TCRBJ01-01	01				0	3	8	5	1	1	39	55	56	59	62	3	In	VDJ
ATCCAGCCTGCAGAGCTTGAGGACTCGGCCGTGTATCTCTGTGCCAGCAGCTTGGGTCCAGGCGGCACTGAAGCTTTCTTTGGACAA	CASSLGPGGTEAFF	3	5.280016896054068E-5	42	TCRBV11	TCRBV11				TCRBV11-02,TCRBV11-03						TCRBD01,TCRBD02	TCRBD01-01,TCRBD02-01		TCRBJ01-01*01	TCRBJ01	TCRBJ01-01	01				3	3	4	4	5	4	39	53	58	62	65	3	In	VDJ
CCTCACGTTGGCGTCTGCTGTACCCTCTCAGACATCTGTGTACTTCTGTGCCAGCAGTGACTCCTTCAGCCCCAGCATTTTGGTGAT		3	5.280016896054068E-5	35	TCRBV06-04*01	TCRBV06	TCRBV06-04	01				TCRBD02-01	TCRBD02	TCRBD02-01				01,02	TCRBJ01-05*01	TCRBJ01	TCRBJ01-05	01				0	0	4	10	0	6	46	-1	63	-1	65	3	Out	VDJ
CCCAGCCCCAACCAGACCTCTCTGTACTTCTGTGCCACCAACCCAGGGGGGCAGGGCTTCCTATCCTATGGCTACACCTTCGGTTCG	CATNPGGQGFLSYGYTF	6	1.0560033792108135E-4	51	TCRBV27-01*01	TCRBV27	TCRBV27-01	01				TCRBD01-01*01	TCRBD01	TCRBD01-01	01				TCRBJ01-02*01	TCRBJ01	TCRBJ01-02	01				10	15	4	1	6	4	30	37	43	50	65	6	In	VDJ
NNNNNNNTGTCGGCTGCTCCCTCCCAAACATCTGTGTACTTCTGTGCCAGCACCAAAGGGACAGACTATGGCTACACCTTCGGTTCG	CASTKGTDYGYTF	8	1.408004505614418E-4	39	TCRBV06	TCRBV06				TCRBV06-02/06-03,TCRBV06-02		TCRBD01-01*01	TCRBD01	TCRBD01-01	01				TCRBJ01-02*01	TCRBJ01	TCRBJ01-02	01				7	0	0	5	5	3	42	52	57	-1	64	8	In	VDJ
NNNNNNNTGAAGATCCAGCCCTCAGAACCCAGGGACTCAGCTGTGTACTTCTGTGCCAGCAGCTATCGGGGCTACACCTTCGGTTCG	CASSYRGYTF	3	5.280016896054068E-5	30	TCRBV12-03/12-04*01	TCRBV12	TCRBV12-03/12-04	01				TCRBD02-01	TCRBD02	TCRBD02-01				01,02	TCRBJ01-02*01	TCRBJ01	TCRBJ01-02	01				6	4	4	9	0	8	51	-1	62	65	69	3	In	VDJ
AAGATCCAGCGCACAGAGCAGGGGGACTCGGCCATGTATCTCTGTGCCAGCAGCTTAGCCGGGTGGGAGACCCAGTACTTCGGGCCA	CASSLAGWETQYF	3	5.280016896054068E-5	39	TCRBV07-09*01	TCRBV07	TCRBV07-09	01				TCRBD02-01	TCRBD02	TCRBD02-01				01,02	TCRBJ02-05*01	TCRBJ02	TCRBJ02-05	01				0	3	8	4	0	5	42	-1	59	63	66	3	In	VDJ
ATCCAGCCTGCAGAGCTTGAGGACTCGGCCGTGTATCTCTGTGCCAGCAGCTACCCTAGACAGGACACTGAAGCTTTCTTTGGACAA	CASSYPRQDTEAFF	2	3.520011264036045E-5	42	TCRBV11	TCRBV11				TCRBV11-02,TCRBV11-03		TCRBD01-01*01	TCRBD01	TCRBD01-01	01				TCRBJ01-01*01	TCRBJ01	TCRBJ01-01	01				4	0	2	4	6	3	39	52	58	-1	64	2	In	VDJ
TCCGCCAGCACCAACCAGACATCTATGTACCTCTGTGCCAGCAAGACCCGAACAGGGGGCGGGAACACTGAAGCTTTCTTTGGACAA	CASKTRTGGGNTEAFF	4	7.04002252807209E-5	48	TCRBV28-01*01	TCRBV28	TCRBV28-01	01				TCRBD01-01*01	TCRBD01	TCRBD01-01	01				TCRBJ01-01*01	TCRBJ01	TCRBJ01-01	01				7	2	3	0	8	1	33	43	51	60	62	4	In	VDJ
AGCACCTTGGAGCTGGGGGACTCGGCCCTTTATCTTTGCGCCAGCAGCTTGGCTGACAGGGGGCTAGGCGAGCAGTACTTCGGGCCG	CASSLADRGLGEQYF	2	3.520011264036045E-5	45	TCRBV05-01*01	TCRBV05	TCRBV05-01	01				TCRBD01-01*01	TCRBD01	TCRBD01-01	01				TCRBJ02-07*01	TCRBJ02	TCRBJ02-07	01				0	4	2	0	2	6	36	52	54	64	68	2	In	VDJ
ATCCAGCCCTCAGAACCCAGGGACTCAGCTGTGTACTTCTGTGCCAGCACCACGACAGGGGGGTCAGAGACCCAGTACTTCGGGCCA	CASTTTGGSETQYF	7	1.2320039424126158E-4	42	TCRBV12	TCRBV12				TCRBV12-03/12-04,TCRBV12-04		TCRBD01-01*01	TCRBD01	TCRBD01-01	01				TCRBJ02-05*01	TCRBJ02	TCRBJ02-05	01				7	3	2	1	4	4	39	49	53	62	65	7	In	VDJ
CGAGGAGATTCGGCAGCTTATTTCTGTGCCAGCTCACCCACTGACAGGGGCTCTGCGGGAACTAATGAAAAACTGTTTTTTGGCAGT	CASSPTDRGSAGTNEKLFF	18	3.1680101376324404E-4	57	TCRBV18-01*01	TCRBV18	TCRBV18-01	01				TCRBD01-01*01	TCRBD01	TCRBD01-01	01				TCRBJ01-04*01	TCRBJ01	TCRBJ01-04	01				3	9	2	2	4	1	24	38	42	50	59	18	In	VDJ
ATTCTGGAGTCCGCCAGCACCAACCAGACATCTATGTACCTCTGTGCCAGCAGTTTAGACGACAGGGGTGGCTACACCTTCGGTTCG	CASSLDDRGGYTF	12	2.112006758421627E-4	39	TCRBV28-01*01	TCRBV28	TCRBV28-01	01				TCRBD01-01*01	TCRBD01	TCRBD01-01	01				TCRBJ01-02*01	TCRBJ01	TCRBJ01-02	01				2	0	2	2	3	7	42	57	60	-1	68	12	In	VDJ
ATGAATGTGAGCACCTTGGAGCTGGGGGACTCGGCCCTTTATCTTTGCGCCAGCAGCGGGACTAACTATGGCTACACCTTCGGTTCG	CASSGTNYGYTF	2	3.520011264036045E-5	36	TCRBV05-01*01	TCRBV05	TCRBV05-01	01								TCRBD01,TCRBD02	TCRBD01-01,TCRBD02-01		TCRBJ01-02*01	TCRBJ01	TCRBJ01-02	01				4	0	0	8	0	0	45	-1	57	-1	61	2	In	VDJ
NCTCTGAAGATCCGGTCCACAAAGCTGGAGGACTCAGCCATGTACTTCTGTGCCAGCAGTGGACACTACGAGCAGTACTTCGGGCCG	CASSGHYEQYF	2	3.520011264036045E-5	33	TCRBV02-01	TCRBV02	TCRBV02-01				01,03	TCRBD01-01*01	TCRBD01	TCRBD01-01	01				TCRBJ02-07*01	TCRBJ02	TCRBJ02-07	01				4	0	2	6	0	3	48	-1	61	-1	65	2	In	VDJ
AGCCTGCAGAACTGGAGGATTCTGGAGTTTATTTCTGTGCCAGCAGCACGGACTAGCGGGAGGGAAGAGACCCAGTACTTCGGGCCA		2	3.520011264036045E-5	46	TCRBV14-01*01	TCRBV14	TCRBV14-01	01				TCRBD02-01*02	TCRBD02	TCRBD02-01	02				TCRBJ02-05*01	TCRBJ02	TCRBJ02-05	01				5	0	1	0	2	3	35	47	49	-1	64	2	Out	VDJ
GTGCAGCCTGCAGAACTGGAGGATTCTGGAGTTTATTTCTGTGCCAGCAGCCGAAATGTAGCTACGAGGGAAGCTTTCTTTGGACAA	CASSRNVATREAFF	2	3.520011264036045E-5	42	TCRBV14-01*01	TCRBV14	TCRBV14-01	01				TCRBD02-01	TCRBD02	TCRBD02-01				01,02	TCRBJ01-01*01	TCRBJ01	TCRBJ01-01	01				4	7	5	7	6	8	39	52	58	62	69	2	In	VDJ
GGAGCTGGGGGACTCAGCCCTGTACTTCTGTGCCAGCAGCTTCACCCAGGGCAGTGGGCGGGCAATCAGCCCCAGCATTTTGGTGAT		2	3.520011264036045E-5	53	TCRBV13-01*01	TCRBV13	TCRBV13-01	01				TCRBD01-01*01	TCRBD01	TCRBD01-01	01				TCRBJ01-05*01	TCRBJ01	TCRBJ01-05	01				3	10	4	3	4	2	28	42	46	51	61	2	Out	VDJ
TCCCTGATTCTGGAGTCCGCCAGCACCAACCAGACATCTATGTACCTCTGTGCCAGCAGTCAGAACTATGGCTACACCTTCGGTTCG	CASSQNYGYTF	2	3.520011264036045E-5	33	TCRBV28-01*01	TCRBV28	TCRBV28-01	01				TCRBD01-01*01	TCRBD01	TCRBD01-01	01				TCRBJ01-02*01	TCRBJ01	TCRBJ01-02	01				5	0	4	5	0	2	48	-1	60	-1	63	2	In	VDJ
NNTGAAGATCCAGCCCTCAGAACCCAGGGACTCAGCTGTGTATTTTTGTGCTAGTGGTTTGGTACTAGCGAGCAGTACTTCGGGCCG		5	8.800028160090112E-5	35	TCRBV12-05*01	TCRBV12	TCRBV12-05	01				TCRBD02-01	TCRBD02	TCRBD02-01				01,02	TCRBJ02-07*01	TCRBJ02	TCRBJ02-07	01				0	0	3	8	0	6	46	-1	63	-1	68	5	Out	VDJ
TCCTGGAGTCGCCCAGCCCCAACCAGACCTCTCTGTACTTCTGTGCCAGCAGCTAGACGAGCCCCCTACGAGCAGTACTTCGGGCCG		2	3.520011264036045E-5	40	TCRBV27-01*01	TCRBV27	TCRBV27-01	01				TCRBD02-01	TCRBD02	TCRBD02-01				01,02	TCRBJ02-07*01	TCRBJ02	TCRBJ02-07	01				6	8	4	8	0	2	41	-1	52	56	64	2	Out	VDJ
CTGAAGATCCGGTCCACAAAGCTGGAGGACTCAGCCATGTACTTCTGTGCCAGCAGTGAAGCAAACTACGAGCAGTACTTCGGGCCG	CASSEANYEQYF	3	5.280016896054068E-5	36	TCRBV02-01	TCRBV02	TCRBV02-01				01,03								TCRBJ02-07*01	TCRBJ02	TCRBJ02-07	01				0	3	0	0	0	3	45	-1	-1	62	65	3	In	VJ
GTGACATCGGCCCAAAAGAACCCGACAGCTTTCTATCTCTGTGCCAGTACCTGGGGCAGGGGAGACTCACCCCTCCACTTTGGGAAC	CASTWGRGDSPLHF	10	1.7600056320180225E-4	42	TCRBV19-01*01	TCRBV19	TCRBV19-01	01				TCRBD01-01*01	TCRBD01	TCRBD01-01	01				TCRBJ01-06*02	TCRBJ01	TCRBJ01-06	02				7	4	4	2	7	10	39	49	56	62	66	10	In	VDJ
NNNNNNCTTGGAGATCCAGTCCACGGAGTCAGGGGACACAGCACTGTATTTCTGTGCCAGCAGCGCCCCCAGACTTTCTTTGGACAA		2	3.520011264036045E-5	29	TCRBV21-01*01	TCRBV21	TCRBV21-01	01				TCRBD01-01*01	TCRBD01	TCRBD01-01	01				TCRBJ01-01*01	TCRBJ01	TCRBJ01-01	01				5	1	4	5	5	12	52	64	69	72	73	2	Out	VDJ
AAGATCCAGCGCACAGAGCAGGGGGACTCGGCCATGTATCTCTGTGCCAGCAGCTTAGGATGGGGTGATGGCTACACCTTCGGTTCG	CASSLGWGDGYTF	3	5.280016896054068E-5	39	TCRBV07-09*01	TCRBV07	TCRBV07-09	01								TCRBD01,TCRBD02	TCRBD01-01,TCRBD02-01		TCRBJ01-02*01	TCRBJ01	TCRBJ01-02	01				1	2	6	2	3	6	42	58	61	65	67	3	In	VDJ
ACTCTGGAGTCCGCTACCCGCTCCCAGACATCTGTGTATTTCTGCGCCAGCAGGGCGGACAGGGGCTACGAGCAGTACTTCGGGCCG	CASRADRGYEQYF	2	3.520011264036045E-5	39	TCRBV10-02*01	TCRBV10	TCRBV10-02	01				TCRBD01-01*01	TCRBD01	TCRBD01-01	01				TCRBJ02-07*01	TCRBJ02	TCRBJ02-07	01				6	0	1	2	3	3	42	53	56	-1	65	2	In	VDJ
ATGTGAGCACCTTGGAGCTGGGGGACTCGGCCCTTTATCTTTGCGCCAACTCAGGGTACTGGGGCCAACGTCCTGACTTTCGGGGCC		8	1.408004505614418E-4	40	TCRBV05-01*01	TCRBV05	TCRBV05-01	01				TCRBD01-01*01	TCRBD01	TCRBD01-01	01				TCRBJ02-06*01	TCRBJ02	TCRBJ02-06	01				9	2	4	3	3	2	41	48	51	56	58	8	Out	VDJ
AGTCCACGGAGTCAGGGGACACAGCACTGTATTTCTGTGCCAGCAGCAAAAATAGGGGGCGAAGACACTGAAGCTTTCTTTGGACAA		2	3.520011264036045E-5	46	TCRBV21-01*01	TCRBV21	TCRBV21-01	01				TCRBD01-01*01	TCRBD01	TCRBD01-01	01				TCRBJ01-01*01	TCRBJ01	TCRBJ01-01	01				2	4	5	0	3	3	35	50	53	60	64	2	Out	VDJ
TCCACAAAGCTGGAGGACTCAGCCATGTACTTCTGTGCCAGCAGTGAAGAAGGGAGGATGACAGGGGGCGGCTACACCTTCGGTTCG	CASSEEGRMTGGGYTF	2	3.520011264036045E-5	48	TCRBV02-01	TCRBV02	TCRBV02-01				01,03	TCRBD01-01*01	TCRBD01	TCRBD01-01	01				TCRBJ01-02*01	TCRBJ01	TCRBJ01-02	01				1	0	2	0	10	8	33	49	59	-1	69	2	In	VDJ
NNNNNNNNNNNNNNNNTGTCGGCTGCTCCCTCCCAGACATCTGTGTACTTCTGTGCCAGCAGTTATGACAGAGAGTACTTCGGGCCG	CASSYDREYF	2	3.520011264036045E-5	30	TCRBV06-05*01	TCRBV06	TCRBV06-05	01				TCRBD01-01*01	TCRBD01	TCRBD01-01	01				TCRBJ02-07*01	TCRBJ02	TCRBJ02-07	01				3	2	2	5	1	11	51	65	66	71	73	2	In	VDJ
ATCCTGAGTTCTAAGAAGCTCCTTCTCAGTGACTCTGGCTTCTATCTCTGTGCCTGGAGTGTAACCTACGAGCAGTACTTCGGGCCG	CAWSVTYEQYF	2	3.520011264036045E-5	33	TCRBV30-01*01	TCRBV30	TCRBV30-01	01											TCRBJ02-07*01	TCRBJ02	TCRBJ02-07	01				0	2	0	0	0	2	48	-1	-1	62	64	2	In	VJ
TCGCCCAGCCCCAACCAGACCTCTCTGTACTTCTGTGCCAGCAGTCCCTCGACAGGGGGCGCTTACAATGAGCAGTTCTTCGGGCCA	CASSPSTGGAYNEQFF	4	7.04002252807209E-5	48	TCRBV27-01*01	TCRBV27	TCRBV27-01	01				TCRBD01-01*01	TCRBD01	TCRBD01-01	01				TCRBJ02-01*01	TCRBJ02	TCRBJ02-01	01				5	3	2	0	5	4	33	45	50	60	63	4	In	VDJ
CTCAGAACCCAGGGACTCAGCTGTGTACTTCTGTGCCAGCAGCCTATCCGGGACTAGCGGGGGGGCGAGACCCAGTACTTCGGGCCA		1	1.7600056320180223E-5	50	TCRBV12	TCRBV12				TCRBV12-03/12-04,TCRBV12-04		TCRBD02-01*01	TCRBD02	TCRBD02-01	01				TCRBJ02-05*01	TCRBJ02	TCRBJ02-05	01				6	1	0	0	7	5	31	42	49	65	66	1	Out	VDJ
CATCCCCAACCAGACAGCTCTTTACTTCTGTGCCACCAGTGATTTTAATCCTAGGGGGCAGTGGCCGGGGAGCTGTTTTTTGGAGAA		5	8.800028160090112E-5	53	TCRBV24-01*01	TCRBV24	TCRBV24-01	01				TCRBD01-01*01	TCRBD01	TCRBD01-01	01				TCRBJ02-02*01	TCRBJ02	TCRBJ02-02	01				1	5	5	0	7	6	28	45	52	59	64	5	Out	VDJ
CAGCGCACAGAGCAGGAGGACTCCGCCGTGTATCTCTGTGCCAGCAGCTTAGTAAGTCAGCAGAACACTGAAGCTTTCTTTGGACAA	CASSLVSQQNTEAFF	16	2.816009011228836E-4	45	TCRBV07-08*01	TCRBV07	TCRBV07-08	01								TCRBD01,TCRBD02	TCRBD01-01,TCRBD02-01		TCRBJ01-01*01	TCRBJ01	TCRBJ01-01	01				1	2	4	5	5	1	36	52	57	60	62	16	In	VDJ
GTGAACGCCTTGTTGCTGGGGGACTCGGCCCTGTATCTCTGTGCCAGCAACTACAGGGGGCCTATGGCGTTAAAGTACTTCGGGCCG	CASNYRGPMALKYF	2	3.520011264036045E-5	42	TCRBV05-05*01	TCRBV05	TCRBV05-05	01				TCRBD01-01*01	TCRBD01	TCRBD01-01	01				TCRBJ02-07*01	TCRBJ02	TCRBJ02-07	01				6	12	3	0	3	11	39	49	52	61	73	2	In	VDJ
GAACTAAACCTGAGCTCTCTGGAGCTGGGGGACTCAGCTTTGTATTTCTGTGCCAGCAGCGTAAATTCACCCCTCCACTTTGGGAAC	CASSVNSPLHF	20	3.520011264036045E-4	33	TCRBV09-01*01	TCRBV09	TCRBV09-01	01											TCRBJ01-06*02	TCRBJ01	TCRBJ01-06	02				1	0	0	0	0	7	48	-1	-1	-1	63	20	In	VJ
GCCTGCAGAGCAGGGGGACTCGGCCGTGTATGTCTGTGCAAGTCGCAAGCCGGGACTAGCGGGAGGGATGAGCAGTTCTTCGGGCCA		8	1.408004505614418E-4	47	TCRBV12-02*01	TCRBV12	TCRBV12-02	01				TCRBD02-01*02	TCRBD02	TCRBD02-01	02				TCRBJ02-01*01	TCRBJ02	TCRBJ02-01	01				5	0	0	0	5	8	34	46	51	-1	67	8	Out	VDJ
CCAGGCCTGGGGGACGCAGCCATGTACCTGTGTGCCACCAGGGGACTAGCGGGGGGCCGCCGGGAGGATGAGCAGTTCTTCGGGCCA	CATRGLAGGRREDEQFF	28	4.928015769650463E-4	51	TCRBV15-01*02	TCRBV15	TCRBV15-01	02				TCRBD02-01*01	TCRBD02	TCRBD02-01	01				TCRBJ02-01*01	TCRBJ02	TCRBJ02-01	01				6	11	0	1	0	8	30	-1	41	56	67	28	In	VDJ
CTACACACCCTGCAGCCAGAAGACTCGGCCCTGTATCTCTGTGCCAGCAGCAGGTCTCAGTCCATCGATGAGCAGTTCTTCGGGCCA	CASSRSQSIDEQFF	7	1.2320039424126158E-4	42	TCRBV04-02*01	TCRBV04	TCRBV04-02	01								TCRBD01,TCRBD02	TCRBD01-01,TCRBD02-01		TCRBJ02-01*01	TCRBJ02	TCRBJ02-01	01				5	7	4	5	6	8	39	51	57	60	67	7	In	VDJ
AAGGTGCAGCCTGCAGAACTGGAGGATTCTGGAGTTTATTTCTGTGCCAGCAGGGACTGGCTCACCGGGGAGCTGTTTTTTGGAGAA	CASRDWLTGELFF	4	7.04002252807209E-5	39	TCRBV14-01*01	TCRBV14	TCRBV14-01	01				TCRBD02-01	TCRBD02	TCRBD02-01				01,02	TCRBJ02-02*01	TCRBJ02	TCRBJ02-02	01				6	4	1	10	0	4	42	-1	53	58	62	4	In	VDJ
ACCAGTGCCCATCCTGAAGACAGCAGCTTCTACATCTGCAGTGCTAGTGAGAACAGGAAGAACACCGGGGAGCTGTTTTTTGGAGAA	CSASENRKNTGELFF	5	8.800028160090112E-5	45	TCRBV20-01*04	TCRBV20	TCRBV20-01	04				TCRBD01-01*01	TCRBD01	TCRBD01-01	01				TCRBJ02-02*01	TCRBJ02	TCRBJ02-02	01				0	2	3	4	2	1	36	50	52	57	59	5	In	VDJ
GTGAACGCCTTGGAGCTGGACGACTCGGCCCTGTATCTCTGTGCCAGCAGCCCCGGGACGGAGAGTGAAAAACTGTTTTTTGGCAGT	CASSPGTESEKLFF	3	5.280016896054068E-5	42	TCRBV05-04*01	TCRBV05	TCRBV05-04	01								TCRBD01,TCRBD02	TCRBD01-01,TCRBD02-01		TCRBJ01-04*01	TCRBJ01	TCRBJ01-04	01				4	6	0	7	3	7	39	51	54	59	65	3	In	VDJ
CTTGGAGATCCAGTCCACGGAGTCAGGGGACACAGCACTGTATTTCTGTGCCAGCAGCAAAGACACTATGGCTACACCTTCGGTTCG		2	3.520011264036045E-5	35	TCRBV21-01*01	TCRBV21	TCRBV21-01	01								TCRBD01,TCRBD02	TCRBD01-01,TCRBD02-01		TCRBJ01-02*01	TCRBJ01	TCRBJ01-02	01				1	0	3	7	0	3	46	-1	62	-1	64	2	Out	VDJ
CTGGAGTCCGCCAGCACCAACCAGACATCTATGTACCTCTGTGCCAGCAGTTTATGGGAACGGCAGTACGAGCAGTACTTCGGGCCG	CASSLWERQYEQYF	2	3.520011264036045E-5	42	TCRBV28-01*01	TCRBV28	TCRBV28-01	01								TCRBD01,TCRBD02	TCRBD01-01,TCRBD02-01		TCRBJ02-07*01	TCRBJ02	TCRBJ02-07	01				0	7	1	8	0	4	39	-1	56	59	66	2	In	VDJ
CTGATTCTGGAGTCCGCCAGCACCAACCAGACATCTATGTACCTCTGTGCCACGGGACGGTTTACCTACGAGCAGTACTTCGGGCCG	CATGRFTYEQYF	2	3.520011264036045E-5	36	TCRBV28-01*01	TCRBV28	TCRBV28-01	01								TCRBD01,TCRBD02	TCRBD01-01,TCRBD02-01		TCRBJ02-07*01	TCRBJ02	TCRBJ02-07	01				10	6	0	7	1	2	45	52	53	58	64	2	In	VDJ
AGCTCTCTGGAGCTGGGGGACTCAGCTTTGTATTTCTGTGCCAGCAGCGTAGGCGGGGGCTACACCGGGGAGCTGTTTTTTGGAGAA	CASSVGGGYTGELFF	9	1.5840050688162202E-4	45	TCRBV09-01*01	TCRBV09	TCRBV09-01	01				TCRBD02-01*01	TCRBD02	TCRBD02-01	01				TCRBJ02-02*01	TCRBJ02	TCRBJ02-02	01				0	2	7	2	0	3	36	-1	52	59	61	9	In	VDJ
ATCCAGCCCTCAGAACCCAGGGACTCAGCTGTGTACTTCTGTGCCAGCAGTTTATCGACAGGGCGGAGTGGCTACACCTTCGGTTCG	CASSLSTGRSGYTF	2	3.520011264036045E-5	42	TCRBV12	TCRBV12				TCRBV12-03/12-04,TCRBV12-04		TCRBD01-01*01	TCRBD01	TCRBD01-01	01				TCRBJ01-02*01	TCRBJ01	TCRBJ01-02	01				2	5	2	3	2	7	39	54	56	63	68	2	In	VDJ
ATCAATTCCCTGGAGCTTGGTGACTCTGCTGTGTATTTCTGTGCCAGCAGACTGGGAACAGCTAACTATGGCTACACCTTCGGTTCG	CASRLGTANYGYTF	2	3.520011264036045E-5	42	TCRBV03-01/03-02*01	TCRBV03	TCRBV03-01/03-02	01								TCRBD01,TCRBD02	TCRBD01-01,TCRBD02-01		TCRBJ01-02*01	TCRBJ01	TCRBJ01-02	01				6	4	0	8	3	0	39	50	53	57	61	2	In	VDJ
NTGAAGATCCAGCCCTCAGAACCCAGGGACTCAGCTGTGTACTTCTGTGCCAGCAGTTTCGGGGCCATTGAAGCTTTCTTTGGACAA	CASSFGAIEAFF	7	1.2320039424126158E-4	36	TCRBV12-03/12-04*01	TCRBV12	TCRBV12-03/12-04	01								TCRBD01,TCRBD02	TCRBD01-01,TCRBD02-01		TCRBJ01-01*01	TCRBJ01	TCRBJ01-01	01				3	3	7	0	1	7	45	59	60	65	68	7	In	VDJ
CGGTCCACAAAGCTGGAGGACTCAGCCATGTACTTCTGTGCCAGCAGTGTTAGGGGGAAGGTAAATCAGCCCCAGCATTTTGGTGAT	CASSVRGKVNQPQHF	3	5.280016896054068E-5	45	TCRBV02-01	TCRBV02	TCRBV02-01				01,03	TCRBD01-01*01	TCRBD01	TCRBD01-01	01				TCRBJ01-05*01	TCRBJ01	TCRBJ01-05	01				4	6	5	1	2	4	36	49	51	57	63	3	In	VDJ
AAGATCCAGCGCACAGAGCGGGGGGACTCAGCCGTGTATCTCTGTGCCAGCAGCCCCGGGACAGGGCTGATGAGCACCTTCGGTTCG	CASSPGTGLMSTF	12	2.112006758421627E-4	39	TCRBV07-03*01	TCRBV07	TCRBV07-03	01				TCRBD01-01*01	TCRBD01	TCRBD01-01	01				TCRBJ01-02*01	TCRBJ01	TCRBJ01-02	01				5	8	0	3	3	13	42	54	57	66	74	12	In	VDJ
ATCCAGCCTGCAGAGCTTGGGGACTCGGCCATGTATCTCTGTGCCAGCAGCCTTGTACAGGGGGCCGGTGGCTACACCTTCGGTTCG	CASSLVQGAGGYTF	2	3.520011264036045E-5	42	TCRBV11-01*01	TCRBV11	TCRBV11-01	01				TCRBD01-01*01	TCRBD01	TCRBD01-01	01				TCRBJ01-02*01	TCRBJ01	TCRBJ01-02	01				5	3	3	0	5	7	39	51	56	65	68	2	In	VDJ
CTGGAGTCCGCCAGCACCAACCAGACATCTATGTACCTCTGTGCCAGCAGCATTCGGACAGGGCCCTACGAGCAGTACTTCGGGCCG	CASSIRTGPYEQYF	2	3.520011264036045E-5	42	TCRBV28-01*01	TCRBV28	TCRBV28-01	01				TCRBD01-01*01	TCRBD01	TCRBD01-01	01				TCRBJ02-07*01	TCRBJ02	TCRBJ02-07	01				6	1	1	3	5	2	39	50	55	63	64	2	In	VDJ
AGTGCCCATCCTGAAGACAGCAGCTTCTACATCTGCAGTGCGAAGAACGACAGGGGGTGGGCCAAAAACATTCAGTACTTCGGCGCC	CSAKNDRGWAKNIQYF	7	1.2320039424126158E-4	48	TCRBV20	TCRBV20				TCRBV20-01,TCRBV20-or09_02		TCRBD01-01*01	TCRBD01	TCRBD01-01	01				TCRBJ02-04*01	TCRBJ02	TCRBJ02-04	01				6	3	2	1	7	1	33	41	48	57	60	7	In	VDJ
TCCAGCGCACAGAGCAGGAGGACTCGGCCGTGTATCTCTGTGCCAGCAGCCCCTACAGGGTTACTAGTTCCCCTCCACTTTGGGAAC		8	1.408004505614418E-4	43	TCRBV07-02	TCRBV07	TCRBV07-02				01,02	TCRBD01-01*01	TCRBD01	TCRBD01-01	01				TCRBJ01-06*02	TCRBJ01	TCRBJ01-06	02				5	9	3	3	4	13	38	50	54	60	69	8	Out	VDJ
CCTCAGAACCCAGGGACTCAGCTGTGTATTTTTGTGCTAGTGGTTTGGTATAGGGGCGGGGTATACAATGAGCAGTTCTTCGGGCCA		5	8.800028160090112E-5	49	TCRBV12-05*01	TCRBV12	TCRBV12-05	01				TCRBD02-01*01	TCRBD02	TCRBD02-01	01				TCRBJ02-01*01	TCRBJ02	TCRBJ02-01	01				0	2	7	3	6	4	32	49	55	61	63	5	Out	VDJ
GTGAACGCCTTGTTGCTGGGGGACTCGGCCCTCTATCTCTGTGCCAGCAGCCGGGACAGGGGGCAGGAGACCCAGTACTTCGGGCCA	CASSRDRGQETQYF	4	7.04002252807209E-5	42	TCRBV05-06*01	TCRBV05	TCRBV05-06	01				TCRBD01-01*01	TCRBD01	TCRBD01-01	01				TCRBJ02-05*01	TCRBJ02	TCRBJ02-05	01				4	2	0	0	1	5	39	51	52	64	66	4	In	VDJ
NNNTGAAGATCCAGCCCTCAGAACCCAGGGACTCAGCTGTGTATTTTTGTGCTAGTGGCACTGGGTGGGGAGCTGTTTTTTGGAGAA		2	3.520011264036045E-5	34	TCRBV12-05*01	TCRBV12	TCRBV12-05	01								TCRBD01,TCRBD02	TCRBD01-01,TCRBD02-01		TCRBJ02-02*01	TCRBJ02	TCRBJ02-02	01				6	1	0	9	4	8	47	58	62	65	66	2	Out	VDJ
CGGAGTCAGGGGACACAGCACTGTATTTCTGTGCCAGCAGCAAACAGGGGACAGGTGAAATCTTACACTGAAGCTTTCTTTGGACAA		2	3.520011264036045E-5	52	TCRBV21-01*01	TCRBV21	TCRBV21-01	01				TCRBD01-01*01	TCRBD01	TCRBD01-01	01				TCRBJ01-01*01	TCRBJ01	TCRBJ01-01	01				2	9	0	4	3	3	29	44	47	55	64	2	Out	VDJ
CCCTGATTCTGGAGTCCGCCAGCACCAACCAGACATCTATGTACCTCTGTGCCAGCAGCCTAGGGCTATGGCTACACCTTCGGTTCG		2	3.520011264036045E-5	34	TCRBV28-01*01	TCRBV28	TCRBV28-01	01								TCRBD01,TCRBD02	TCRBD01-01,TCRBD02-01		TCRBJ01-02*01	TCRBJ01	TCRBJ01-02	01				6	0	5	3	3	4	47	58	61	-1	65	2	Out	VDJ
GGCCTGGGGGACGCAGCCATGTACCTGTGTGCCACCAGCAGAGGGGAGGTAGGGATCGGCTCTGGAAACACCATATATTTTGGAGAG	CATSRGEVGIGSGNTIYF	2	3.520011264036045E-5	54	TCRBV15-01*02	TCRBV15	TCRBV15-01	02				TCRBD02-01*02	TCRBD02	TCRBD02-01	02				TCRBJ01-03*01	TCRBJ01	TCRBJ01-03	01				1	10	9	1	0	0	27	-1	43	49	59	2	In	VDJ
ACCCTGCAGCCAGAAGACTCGGCCCTGTATCTCTGTGCCAGCAGCCAAGATGGGGGCTCTGGGGCCAACGTCCTGACTTTCGGGGCC	CASSQDGGSGANVLTF	6	1.0560033792108135E-4	48	TCRBV04-02*01	TCRBV04	TCRBV04-02	01								TCRBD01,TCRBD02	TCRBD01-01,TCRBD02-01		TCRBJ02-06*01	TCRBJ02	TCRBJ02-06	01				0	0	6	1	1	0	33	50	51	-1	56	6	In	VDJ
CTGGAGTCCGCCAGCACCAACCAGACATCTATGTACCTCTGTGCCAGCAGTTCCTTAGAGGGGGATTCACCCCTCCACTTTGGGAAC	CASSSLEGDSPLHF	2	3.520011264036045E-5	42	TCRBV28-01*01	TCRBV28	TCRBV28-01	01				TCRBD01-01*01	TCRBD01	TCRBD01-01	01				TCRBJ01-06*02	TCRBJ01	TCRBJ01-06	02				4	0	5	1	6	8	39	52	58	-1	64	2	In	VDJ
CAGCGCACAGAGCAGGAGGACTCGGCCGTGTATCTCTGTGCCAGCAGCAAGCGGACAGGGAGGGATTCACCCCTCCACTTTGGGAAC	CASSKRTGRDSPLHF	2	3.520011264036045E-5	45	TCRBV07-02	TCRBV07	TCRBV07-02				01,02	TCRBD01-01*01	TCRBD01	TCRBD01-01	01				TCRBJ01-06*02	TCRBJ01	TCRBJ01-06	02				5	4	1	3	4	8	36	48	52	60	64	2	In	VDJ
CGCACAGAGCAGGGGGACTCGGCCATGTATCTCTGTGCCAGCAGCAATTCGCTGGACAGGAACTACAATGAGCAGTTCTTCGGGCCA	CASSNSLDRNYNEQFF	27	4.7520152064486605E-4	48	TCRBV07-09*01	TCRBV07	TCRBV07-09	01				TCRBD01-01*01	TCRBD01	TCRBD01-01	01				TCRBJ02-01*01	TCRBJ02	TCRBJ02-01	01				5	2	1	4	8	3	33	45	53	60	62	27	In	VDJ
AGTTCTAAGAAGCTCCTTCTCAGTGACTCTGGCTTCTATCTCTGTGCCGGAATACAGGGGGCGCGGGAAAAACTGTTTTTTGGCAGT	CAGIQGAREKLFF	2	3.520011264036045E-5	39	TCRBV30-01	TCRBV30	TCRBV30-01				01,05	TCRBD01-01*01	TCRBD01	TCRBD01-01	01				TCRBJ01-04*01	TCRBJ01	TCRBJ01-04	01				8	4	3	0	5	8	42	48	53	62	66	2	In	VDJ
CGGTCCACAAAGCTGGAGGACTCAGCCATGTACTTCTGTGCCAGCAGTGTCGAGGCTAGATATCCTCAGCCCCAGCATTTTGGTGAT	CASSVEARYPQPQHF	4	7.04002252807209E-5	45	TCRBV02-01	TCRBV02	TCRBV02-01				01,03	TCRBD02-01	TCRBD02	TCRBD02-01				01,02	TCRBJ01-05*01	TCRBJ01	TCRBJ01-05	01				4	6	4	8	6	6	36	49	55	59	65	4	In	VDJ
AATTCCCTGGAGCTTGGTGACTCTGCTGTGTATTTCTGTGCCAGCAGCCAAGATACCAGGCCCTCTGATGGCTACACCTTCGGTTCG	CASSQDTRPSDGYTF	2	3.520011264036045E-5	45	TCRBV03-01/03-02*01	TCRBV03	TCRBV03-01/03-02	01				TCRBD01-01*01	TCRBD01	TCRBD01-01	01				TCRBJ01-02*01	TCRBJ01	TCRBJ01-02	01				0	7	4	4	3	6	36	53	56	60	67	2	In	VDJ
CAGCAGGTAGTGCGAGGAGATTCGGCAGCTTATTTCTGTGCCAGCTCATCCATCCGGGACAAACCAATCGGGCAGTACTTCGGGCCG	CASSSIRDKPIGQYF	3	5.280016896054068E-5	45	TCRBV18-01*01	TCRBV18	TCRBV18-01	01				TCRBD01-01*01	TCRBD01	TCRBD01-01	01				TCRBJ02-07*01	TCRBJ02	TCRBJ02-07	01				5	10	0	6	7	9	36	48	55	61	71	3	In	VDJ
GTGAACGCCTTGTTGCTGGGGGACTCGGCCCTCTATCTCTGTGCCAGCAGCTTGGCCGTAACCTCCTACGAGCAGTACTTCGGGCCG	CASSLAVTSYEQYF	2	3.520011264036045E-5	42	TCRBV05-06*01	TCRBV05	TCRBV05-06	01								TCRBD01,TCRBD02	TCRBD01-01,TCRBD02-01		TCRBJ02-07*01	TCRBJ02	TCRBJ02-07	01				0	0	3	7	5	0	39	55	60	-1	62	2	In	VDJ
AAAAGAACCCGACAGCTTTCTATCTCTGTGCCAGTAGTATCGGTCAGGCCAGGGCTCTCTGGGGCCAACGTCCTGACTTTCGGGGCC		15	2.6400084480270334E-4	55	TCRBV19-01*01	TCRBV19	TCRBV19-01	01				TCRBD01-01*01	TCRBD01	TCRBD01-01	01				TCRBJ02-06*01	TCRBJ02	TCRBJ02-06	01				3	2	4	3	9	0	26	40	49	54	56	15	Out	VDJ
GTGACCAGTGCCCATCCTGAAGACAGCAGCTTCTACATCTGCAGTGCGGTTAACAGGGGGCGAAGGTCACCCCTCCACTTTGGGAAC	CSAVNRGRRSPLHF	4	7.04002252807209E-5	42	TCRBV20	TCRBV20				TCRBV20-01,TCRBV20-or09_02		TCRBD01-01*01	TCRBD01	TCRBD01-01	01				TCRBJ01-06*02	TCRBJ01	TCRBJ01-06	02				6	5	3	0	5	10	39	47	52	61	66	4	In	VDJ
GTGACCAGTGCCCATCCTGAAGACAGCAGCTTCTACATCTGCAGTGCTAGACACCAATCCGGGGCGGGTGAGCAGTTCTTCGGGCCA	CSARHQSGAGEQFF	5	8.800028160090112E-5	42	TCRBV20	TCRBV20				TCRBV20-01,TCRBV20-or09_02						TCRBD01,TCRBD02	TCRBD01-01,TCRBD02-01		TCRBJ02-01*01	TCRBJ02	TCRBJ02-01	01				2	3	7	0	9	9	39	51	60	65	68	5	In	VDJ
ATCAATTCCCTGGAGCTTGGTGACTCTGCTGTGTATTTCTGTGCCAGCAGCCACTCCTCGACCCTACGTACGCAGTATTTTGGCCCA	CASSHSSTLRTQYF	2	3.520011264036045E-5	42	TCRBV03-01/03-02*01	TCRBV03	TCRBV03-01/03-02	01								TCRBD01,TCRBD02	TCRBD01-01,TCRBD02-01		TCRBJ02-03*01	TCRBJ02	TCRBJ02-03	01				3	6	2	7	6	8	39	53	59	62	68	2	In	VDJ
CTGCAGCCAGAAGACTCAGCCCTGTATCTCTGCGCCAGCAGCCCCAAAGGGTCGGGAAAGAGGTCCGGGGAGCTGTTTTTTGGAGAA	CASSPKGSGKRSGELFF	5	8.800028160090112E-5	51	TCRBV04-01*01	TCRBV04	TCRBV04-01	01				TCRBD02-01*02	TCRBD02	TCRBD02-01	02				TCRBJ02-02*01	TCRBJ02	TCRBJ02-02	01				4	7	8	3	9	6	30	43	52	57	64	5	In	VDJ
TCTAAGAAGCTCCTTCTCAGTGACTCTGGCTTCTATCTCTGTGCCTGGGGCGGGGACAGGCCAAACACTGAAGCTTTCTTTGGACAA	CAWGGDRPNTEAFF	2	3.520011264036045E-5	42	TCRBV30-01*05	TCRBV30	TCRBV30-01	05				TCRBD01-01*01	TCRBD01	TCRBD01-01	01				TCRBJ01-01*01	TCRBJ01	TCRBJ01-01	01				3	3	0	4	2	2	39	50	52	60	63	2	In	VDJ
ATTCTGGAGTCCGCCAGCACCAACCAGACATCTATGTACCTCTGTGCCAGCAGGGAGGGTTCTCGTCAGCCCCAGCATTTTGGTGAT	CASREGSRQPQHF	2	3.520011264036045E-5	39	TCRBV28-01*01	TCRBV28	TCRBV28-01	01				TCRBD02-01*02	TCRBD02	TCRBD02-01	02				TCRBJ01-05*01	TCRBJ01	TCRBJ01-05	01				6	6	10	0	0	6	42	-1	53	59	65	2	In	VDJ
ACAGAGCAGCGGGACTCGGCCATGTATCGCTGTGCCAGCAGCTTAACGGGCCGCGGAACAAGCAATCAGCCCCAGCATTTTGGTGAT	CASSLTGRGTSNQPQHF	5	8.800028160090112E-5	51	TCRBV07-06*01	TCRBV07	TCRBV07-06	01								TCRBD01,TCRBD02	TCRBD01-01,TCRBD02-01		TCRBJ01-05*01	TCRBJ01	TCRBJ01-05	01				2	9	8	0	2	1	30	45	47	51	60	5	In	VDJ
CCAGAAGACTCGGCCCTGTATCTCTGTGCCAGCAGCCAAGATTTGGGGGGAGGGGGGATGCCCCTCGGTGGCTACACCTTCGGTTCG	CASSQDLGGGGMPLGGYTF	4	7.04002252807209E-5	57	TCRBV04-02*01	TCRBV04	TCRBV04-02	01				TCRBD02-01*02	TCRBD02	TCRBD02-01	02				TCRBJ01-02*01	TCRBJ01	TCRBJ01-02	01				0	14	9	0	6	7	24	41	47	54	68	4	In	VDJ
AAGATCCAGCGCACAGAGCAGCGGGACTCGGCCATGTATCGCTGTGCCAGCAGCCCACAGGCGAACTATGGCTACACCTTCGGTTCG	CASSPQANYGYTF	5	8.800028160090112E-5	39	TCRBV07-06*01	TCRBV07	TCRBV07-06	01				TCRBD01-01*01	TCRBD01	TCRBD01-01	01				TCRBJ01-02*01	TCRBJ01	TCRBJ01-02	01				5	2	3	4	2	2	42	54	56	61	63	5	In	VDJ
CGCTCACCAGGCCTGGGGGACGCAGCCATGTACCTGTGTGCCACCAGCAGAGGAGGGTACCCCAACTATGGCTACACCTTCGGTTCG	CATSRGGYPNYGYTF	13	2.288007321623429E-4	45	TCRBV15-01*02	TCRBV15	TCRBV15-01	02				TCRBD02-01*02	TCRBD02	TCRBD02-01	02				TCRBJ01-02*01	TCRBJ01	TCRBJ01-02	01				1	6	11	0	0	2	36	-1	52	57	63	13	In	VDJ
CAGCCTGCAGAGCTTGGGGACTCGGCCGTGTATCTCTGTGCCAGCAGCTTAGGTCCGGTCCCCTCCTACGAGCAGTACTTCGGGCCG	CASSLGPVPSYEQYF	2	3.520011264036045E-5	45	TCRBV11-03*01	TCRBV11	TCRBV11-03	01				TCRBD02-01	TCRBD02	TCRBD02-01				01,02	TCRBJ02-07*01	TCRBJ02	TCRBJ02-07	01				1	4	8	5	3	0	36	52	55	58	62	2	In	VDJ
AGCACCTTGGAGCTGGGGGACTCGGCCCTTTATCTTTGCGCCAGCAGCTTGTCAGGGGCTGGGGCCAACGTCCTGACTTTCGGGGCC	CASSLSGAGANVLTF	2	3.520011264036045E-5	45	TCRBV05-01*01	TCRBV05	TCRBV05-01	01				TCRBD01-01*01	TCRBD01	TCRBD01-01	01				TCRBJ02-06*01	TCRBJ02	TCRBJ02-06	01				1	0	4	2	1	2	36	51	52	-1	58	2	In	VDJ
NTGTCGGCTGCTCCCTCCCAAACATCTGTGTACTTCTGTGCCAGCAGTTACTCCGGCGGGGGGGCGGACATTCAGTACTTCGGCGCC	CASSYSGGGADIQYF	8	1.408004505614418E-4	45	TCRBV06-02/06-03*01	TCRBV06	TCRBV06-02/06-03	01				TCRBD02-01*01	TCRBD02	TCRBD02-01	01				TCRBJ02-04*01	TCRBJ02	TCRBJ02-04	01				0	3	7	0	2	8	36	53	55	64	67	8	In	VDJ
AATTCCCTGGAGCTTGGTGACTCTGCTGTGTATTTCTGTGCCAGCAGCCCCACTACACCCGCGGGTTCACCCCTCCACTTTGGGAAC	CASSPTTPAGSPLHF	2	3.520011264036045E-5	45	TCRBV03-01/03-02*01	TCRBV03	TCRBV03-01/03-02	01				TCRBD02-01	TCRBD02	TCRBD02-01				01,02	TCRBJ01-06*02	TCRBJ01	TCRBJ01-06	02				4	0	7	4	11	9	36	49	60	-1	65	2	In	VDJ
AGTCCACGGAGTCAGGGGACACAGCACTGTATTTCTGTGCCAGCAGCAAAGAAGAACCGTAGCACAGATACGCAGTATTTTGGCCCA		4	7.04002252807209E-5	46	TCRBV21-01*01	TCRBV21	TCRBV21-01	01								TCRBD01,TCRBD02	TCRBD01-01,TCRBD02-01		TCRBJ02-03*01	TCRBJ02	TCRBJ02-03	01				1	5	2	8	2	0	35	51	53	55	60	4	Out	VDJ
CAGGTAGTGCGAGGAGATTCGGCAGCTTATTTCTGTGCCAGCTCACCGCGACAGGGACCTAACACCGGGGAGCTGTTTTTTGGAGAA	CASSPRQGPNTGELFF	2	3.520011264036045E-5	48	TCRBV18-01*01	TCRBV18	TCRBV18-01	01				TCRBD01-01*01	TCRBD01	TCRBD01-01	01				TCRBJ02-02*01	TCRBJ02	TCRBJ02-02	01				3	4	2	3	2	2	33	47	49	56	60	2	In	VDJ
TCCCTGATTCTGGAGTCCGCCAGCACCAACCAGACATCTATGTACCTCTGTGCCAGCAGTAAGAGGGTTGCAGCTTTCTTTGGACAA	CASSKRVAAFF	2	3.520011264036045E-5	33	TCRBV28-01*01	TCRBV28	TCRBV28-01	01				TCRBD02-01*02	TCRBD02	TCRBD02-01	02				TCRBJ01-01*01	TCRBJ01	TCRBJ01-01	01				5	4	11	0	2	10	48	60	62	67	71	2	In	VDJ
CTGTCCTCAGAACCGGGAGACACGGCACTGTATCTCTGCGCCAGCATTTCGACAGGGGTAAATTTCACTGAAGCTTTCTTTGGACAA	CASISTGVNFTEAFF	5	8.800028160090112E-5	45	TCRBV23-01*01	TCRBV23	TCRBV23-01	01				TCRBD01-01*01	TCRBD01	TCRBD01-01	01				TCRBJ01-01*01	TCRBJ01	TCRBJ01-01	01				7	7	2	2	4	4	36	46	50	58	65	5	In	VDJ
CTGTGACATCGGCCCAAAAGAACCCGACAGCTTTCTATCTCTGTGCCAGTAGTCAACAGGGTGAACACTGAAGCTTTCTTTGGACAA		5	8.800028160090112E-5	40	TCRBV19-01*01	TCRBV19	TCRBV19-01	01				TCRBD01-01*01	TCRBD01	TCRBD01-01	01				TCRBJ01-01*01	TCRBJ01	TCRBJ01-01	01				5	0	3	3	2	0	41	53	55	-1	61	5	Out	VDJ
ATTCTGGAGTCCGCCAGCACCAACCAGACATCTATGTACCTCTGTGCCAGCAGGCTACAGGGCCGCCAGCCCCAGCATTTTGGTGAT	CASRLQGRQPQHF	2	3.520011264036045E-5	39	TCRBV28-01*01	TCRBV28	TCRBV28-01	01				TCRBD01-01*01	TCRBD01	TCRBD01-01	01				TCRBJ01-05*01	TCRBJ01	TCRBJ01-05	01				6	4	3	3	3	7	42	53	56	62	66	2	In	VDJ
GTGACCAGTGCCCATCCTGAAGACAGCAGCTTCTACATCTGCAGTGCCCTTCCGGGACAGGGAGGCTACGAGCAGTACTTCGGGCCG	CSALPGQGGYEQYF	2	3.520011264036045E-5	42	TCRBV20	TCRBV20				TCRBV20-01,TCRBV20-or09_02		TCRBD01-01*01	TCRBD01	TCRBD01-01	01				TCRBJ02-07*01	TCRBJ02	TCRBJ02-07	01				6	3	0	3	6	3	39	47	53	62	65	2	In	VDJ
GTGAACGCCTTGTTGCTGGGGGACTCGGCCCTGTATCTCTGTGCCAGCAGCCGGACCCTCCAGGCCTACGAGCAGTACTTCGGGCCG	CASSRTLQAYEQYF	2	3.520011264036045E-5	42	TCRBV05-05*01	TCRBV05	TCRBV05-05	01								TCRBD01,TCRBD02	TCRBD01-01,TCRBD02-01		TCRBJ02-07*01	TCRBJ02	TCRBJ02-07	01				4	8	1	7	1	2	39	51	52	56	64	2	In	VDJ
ACTGTGACATCGGCCCAAAAGAACCCGACAGCTTTCTATCTCTGTGCCAGTGCACTTACAGGGGGTTCACCCCTCCACTTTGGGAAC	CASALTGGSPLHF	16	2.816009011228836E-4	39	TCRBV19-01*01	TCRBV19	TCRBV19-01	01				TCRBD01-01*01	TCRBD01	TCRBD01-01	01				TCRBJ01-06*02	TCRBJ01	TCRBJ01-06	02				8	0	3	1	6	9	42	51	57	-1	65	16	In	VDJ
TCCAGCCTGCAGAGCTTGGGGACTCGGCCGTGTATCTCTGTGCCAGCAGCGGGAGCCACGGCCAATTCACCCCTCCACTTTGGGAAC		2	3.520011264036045E-5	43	TCRBV11-03*01	TCRBV11	TCRBV11-03	01				TCRBD02-01*02	TCRBD02	TCRBD02-01	02				TCRBJ01-06*02	TCRBJ01	TCRBJ01-06	02				5	8	9	2	0	7	38	-1	50	55	63	2	Out	VDJ
GTGACATCGGCCCAAAAGAACCCGACAGCTTTCTATCTCTGTGCCAGTAGTATCCCGGGGGGGCAGTATGAGCAGTTCTTCGGGCCA	CASSIPGGQYEQFF	3	5.280016896054068E-5	42	TCRBV19-01*01	TCRBV19	TCRBV19-01	01				TCRBD02-01*01	TCRBD02	TCRBD02-01	01				TCRBJ02-01*01	TCRBJ02	TCRBJ02-01	01				3	4	8	0	2	8	39	53	55	63	67	3	In	VDJ
TCCACTCTGACAGTGACCAGTGCCCATCCTGAAGACAGCAGCTTCTACATCTGCAGTGCCAATTTGGGGGCCCAGTACTTCGGGCCA	CSANLGAQYF	2	3.520011264036045E-5	30	TCRBV20-01	TCRBV20	TCRBV20-01				01,04					TCRBD01,TCRBD02	TCRBD01-01,TCRBD02-01		TCRBJ02-05*01	TCRBJ02	TCRBJ02-05	01				6	0	6	1	6	9	51	59	65	-1	70	2	In	VDJ
AAGATCCAGCGCACAGAGCGGGGGGACTCAGCCGTGTATCTCTGTGCCAGCAGCTTAACGGGGGCGGATACGCAGTATTTTGGCCCA	CASSLTGADTQYF	13	2.288007321623429E-4	39	TCRBV07-03*01	TCRBV07	TCRBV07-03	01				TCRBD01-01*01	TCRBD01	TCRBD01-01	01				TCRBJ02-03*01	TCRBJ02	TCRBJ02-03	01				0	1	6	0	0	6	42	-1	59	65	66	13	In	VDJ
AAGATCCAGCCTGCAGAGCTTGAGGACTCGGCCGTGTATCTCTGTGCCAGCAAGCGGTCCGGGACCGGGGAGCTGTTTTTTGGAGAA	CASKRSGTGELFF	2	3.520011264036045E-5	39	TCRBV11	TCRBV11				TCRBV11-02,TCRBV11-03		TCRBD02-01	TCRBD02	TCRBD02-01				01,02	TCRBJ02-02*01	TCRBJ02	TCRBJ02-02	01				7	6	6	5	0	5	42	-1	52	57	63	2	In	VDJ
AAGATCCAGCCCTCAGAACCCAGGGACTCAGCTGTGTACTTCTGTGCCAGCAGTTTCGGGGCTAATGAAAAACTGTTTTTTGGCAGT	CASSFGANEKLFF	2	3.520011264036045E-5	39	TCRBV12-03/12-04*01	TCRBV12	TCRBV12-03/12-04	01				TCRBD02-01*01	TCRBD02	TCRBD02-01	01				TCRBJ01-04*01	TCRBJ01	TCRBJ01-04	01				3	0	8	3	0	3	42	-1	56	-1	61	2	In	VDJ
AAGATCCGGTCCACAAAGCTGGAGGACTCAGCCATGTACTTCTGTGCCAGCAGTGACAGGGGGCCTCAGCCCCAGCATTTTGGTGAT	CASSDRGPQPQHF	2	3.520011264036045E-5	39	TCRBV02-01	TCRBV02	TCRBV02-01				01,03	TCRBD01-01*01	TCRBD01	TCRBD01-01	01				TCRBJ01-05*01	TCRBJ01	TCRBJ01-05	01				3	1	4	0	0	6	42	-1	56	64	65	2	In	VDJ
CCCTCAGAACCCAGGGACTCAGCTGTGTACTTCTGTGCCAGCAGAAGGGGACAGGGCTATAGCAATCAGCCCCAGCATTTTGGTGAT	CASRRGQGYSNQPQHF	2	3.520011264036045E-5	48	TCRBV12	TCRBV12				TCRBV12-03/12-04,TCRBV12-04		TCRBD01-01*01	TCRBD01	TCRBD01-01	01				TCRBJ01-05*01	TCRBJ01	TCRBJ01-05	01				6	3	0	3	3	0	33	44	47	56	59	2	In	VDJ
NNNNNNNNNNCTTGGAGATCCAGTCCACGGAGTCAGGGGACACAGCACTGTATTTCTGTGCCGTAACAGCCCCAGCATTTTGGTGAT		2	3.520011264036045E-5	25	TCRBV21-01*01	TCRBV21	TCRBV21-01	01				TCRBD02-01	TCRBD02	TCRBD02-01				01,02	TCRBJ01-05*01	TCRBJ01	TCRBJ01-05	01				11	1	5	9	1	7	56	62	63	65	66	2	Out	VDJ
TCCAGTCCACGGAGTCAGGGGACACAGCACTGTATTTCTGTGCCAGCAGCCCGGGGACGGCGGATCTACGAGCAGTACTTCGGGCCG		2	3.520011264036045E-5	43	TCRBV21-01*01	TCRBV21	TCRBV21-01	01								TCRBD01,TCRBD02	TCRBD01-01,TCRBD02-01		TCRBJ02-07*01	TCRBJ02	TCRBJ02-07	01				5	7	0	7	3	3	38	50	53	58	65	2	Out	VDJ
ACCAGTGCCCATCCTGAAGACAGCAGCTTCTACATCTGCAGTGCCCCGAGGTCCCGACAGGGGGCCTACGAGCAGTACTTCGGGCCG	CSAPRSRQGAYEQYF	20	3.520011264036045E-4	45	TCRBV20	TCRBV20				TCRBV20-01,TCRBV20-or09_02		TCRBD01-01*01	TCRBD01	TCRBD01-01	01				TCRBJ02-07*01	TCRBJ02	TCRBJ02-07	01				6	0	2	1	11	2	36	44	55	-1	64	20	In	VDJ
AATTCCCTGGAGCTTGGTGACTCTGCTGTGTATTTCTGTGCCAGCAGCCACCCCGGGACAGGGCCCTACGAGCAGTACTTCGGGCCG	CASSHPGTGPYEQYF	2	3.520011264036045E-5	45	TCRBV03-01/03-02*01	TCRBV03	TCRBV03-01/03-02	01				TCRBD01-01*01	TCRBD01	TCRBD01-01	01				TCRBJ02-07*01	TCRBJ02	TCRBJ02-07	01				3	1	0	3	4	2	36	50	54	63	64	2	In	VDJ
GAATGTGAGCACCTTGGAGCTGGGGGACTCGGCCCTTTATCTTTGCGCCAGCAGCCCATTTGACTCGACGAGCAGTACTTCGGGCCG		5	8.800028160090112E-5	38	TCRBV05-01*01	TCRBV05	TCRBV05-01	01				TCRBD02-01	TCRBD02	TCRBD02-01				01,02	TCRBJ02-07*01	TCRBJ02	TCRBJ02-07	01				4	2	2	10	6	5	43	55	61	65	67	5	Out	VDJ
TCCAGTCCACGGAGTCAGGGGACACAGCACTGTATTTCTGTGCCAGCAGCGCCTGACAGGGCTTCGCACGAGCAGTACTTCGGGCCG		4	7.04002252807209E-5	43	TCRBV21-01*01	TCRBV21	TCRBV21-01	01				TCRBD01-01*01	TCRBD01	TCRBD01-01	01				TCRBJ02-07*01	TCRBJ02	TCRBJ02-07	01				5	6	2	3	4	5	38	50	54	61	67	4	Out	VDJ
CAGAACTGGAGGATTCTGGAGTTTATTTCTGTGCCAGCAGGGAGGGCAGGATCCCCCTCTGGGGCCAACGTCCTGACTTTCGGGGCC		7	1.2320039424126158E-4	52	TCRBV14-01*01	TCRBV14	TCRBV14-01	01				TCRBD02-01*02	TCRBD02	TCRBD02-01	02				TCRBJ02-06*01	TCRBJ02	TCRBJ02-06	01				6	10	10	0	0	0	29	-1	40	46	56	7	Out	VDJ
ATCCAGCCCTCAGAACCCAGGGACTCAGCTGTGTACTTCTGTGCCAGCAGTCCAAGCGGGGGGGGAGAGACCCAGTACTTCGGGCCA	CASSPSGGGETQYF	3	5.280016896054068E-5	42	TCRBV12	TCRBV12				TCRBV12-03/12-04,TCRBV12-04		TCRBD02-01*01	TCRBD02	TCRBD02-01	01				TCRBJ02-05*01	TCRBJ02	TCRBJ02-05	01				5	1	6	0	3	4	39	51	54	64	65	3	In	VDJ
AAGATCCAGCGCACAGAGCAGGGGGACTCGGCCATGTATCTCTGTGCCAGCAGCTGGTCGGGACAAGAGACCCAGTACTTCGGGCCA	CASSWSGQETQYF	12	2.112006758421627E-4	39	TCRBV07-09*01	TCRBV07	TCRBV07-09	01				TCRBD02-01*02	TCRBD02	TCRBD02-01	02				TCRBJ02-05*01	TCRBJ02	TCRBJ02-05	01				4	0	8	3	3	2	42	55	58	-1	63	12	In	VDJ
ATCCTGGAGTCGCCCAGCCCCAACCAGACCTCTCTGTACTTCTGTGCCAGCAGTTCTTCTCTCGAGGCTGAAGCTTTCTTTGGACAA	CASSSSLEAEAFF	6	1.0560033792108135E-4	39	TCRBV27-01*01	TCRBV27	TCRBV27-01	01				TCRBD02-01*02	TCRBD02	TCRBD02-01	02				TCRBJ01-01*01	TCRBJ01	TCRBJ01-01	01				4	0	11	1	8	6	42	55	63	-1	67	6	In	VDJ
TCTGACAGTGACCAGTGCCCATCCTGAAGACAGCAGCTTCTACATCTGCAGTATGTGGGTGGGGACACTGAAGCTTTCTTTGGACAA		4	7.04002252807209E-5	35	TCRBV20	TCRBV20				TCRBV20-01,TCRBV20-or09_02						TCRBD01,TCRBD02	TCRBD01-01,TCRBD02-01		TCRBJ01-01*01	TCRBJ01	TCRBJ01-01	01				8	0	6	2	8	3	46	52	60	-1	64	4	Out	VDJ
AGCACCTTGGAGCTGGGGGACTCGGCCCTTTATCTTTGCGCCAGCAGCCCATTAAGACAGATGAACACTGAAGCTTTCTTTGGACAA	CASSPLRQMNTEAFF	2	3.520011264036045E-5	45	TCRBV05-01*01	TCRBV05	TCRBV05-01	01				TCRBD01-01*01	TCRBD01	TCRBD01-01	01				TCRBJ01-01*01	TCRBJ01	TCRBJ01-01	01				4	1	2	5	7	0	36	48	55	60	61	2	In	VDJ
NNNNNNNTGTCGGCTGCTCCCTCCCAGACATCTGTGTACTTCTGTGCCAGCAGTTACAGGGGAAACACTGAAGCTTTCTTTGGACAA	CASSYRGNTEAFF	3	5.280016896054068E-5	39	TCRBV06-05*01	TCRBV06	TCRBV06-05	01				TCRBD01-01*01	TCRBD01	TCRBD01-01	01				TCRBJ01-01*01	TCRBJ01	TCRBJ01-01	01				2	1	5	2	0	2	42	-1	57	62	63	3	In	VDJ
GAACTAAACCTGAGCTCTCTGGAGCTGGGGGACTCAGCTTTGTATTTCTGTGCCAGCAGCCCCCGAACTGAAGCTTTCTTTGGACAA	CASSPRTEAFF	12	2.112006758421627E-4	33	TCRBV09-01*01	TCRBV09	TCRBV09-01	01								TCRBD01,TCRBD02	TCRBD01-01,TCRBD02-01		TCRBJ01-01*01	TCRBJ01	TCRBJ01-01	01				4	0	2	8	4	5	48	60	64	-1	66	12	In	VDJ
TCAGAACCCAGGGACTCAGCTGTGTACTTCTGTGCCAGCAGGACACGGGACAGGGGTCAGGTGGACTATGGCTACACCTTCGGTTCG	CASRTRDRGQVDYGYTF	2	3.520011264036045E-5	51	TCRBV12	TCRBV12				TCRBV12-03/12-04,TCRBV12-04		TCRBD01-01*01	TCRBD01	TCRBD01-01	01				TCRBJ01-02*01	TCRBJ01	TCRBJ01-02	01				6	8	0	2	5	3	30	41	46	56	64	2	In	VDJ
ACATCGGCCCAAAAGAACCCGACAGCTTTCTATCTCTGTGCCAGTAGTATTACCGGGACAGCAAACTATGGCTACACCTTCGGTTCG	CASSITGTANYGYTF	2	3.520011264036045E-5	45	TCRBV19-01*01	TCRBV19	TCRBV19-01	01				TCRBD01-01*01	TCRBD01	TCRBD01-01	01				TCRBJ01-02*01	TCRBJ01	TCRBJ01-02	01				3	2	0	5	4	2	36	50	54	61	63	2	In	VDJ
GTGAACGCCTTGTTGCTGGGGGACTCGGCCCTGTATCTCTGTGCCAGCAGCTTCACTCGGTTCTGGGATGGCTACACCTTCGGTTCG	CASSFTRFWDGYTF	1	1.7600056320180223E-5	42	TCRBV05-05*01	TCRBV05	TCRBV05-05	01								TCRBD01,TCRBD02	TCRBD01-01,TCRBD02-01		TCRBJ01-02*01	TCRBJ01	TCRBJ01-02	01				2	0	0	9	11	6	39	53	64	-1	67	1	In	VDJ
NNNNCTCTGAAGATCCGGTCCACAAAGCTGGAGGACTCAGCCATGTACTTCTGTGCCAGCACAGGTGTAGGCTACACCTTCGGTTCG	CASTGVGYTF	2	3.520011264036045E-5	30	TCRBV02-01	TCRBV02	TCRBV02-01				01,03	TCRBD01-01*01	TCRBD01	TCRBD01-01	01				TCRBJ01-02*01	TCRBJ01	TCRBJ01-02	01				7	4	4	4	0	8	51	-1	61	65	69	2	In	VDJ
CTGATTCTGGAGTCCGCCAGCACCAACCAGACATCTATGTACCTCTGTGCCAGCAGTTTCCCGGGGGCGAGCTACACCTTCGGTTCG	CASSFPGASYTF	2	3.520011264036045E-5	36	TCRBV28-01*01	TCRBV28	TCRBV28-01	01								TCRBD01,TCRBD02	TCRBD01-01,TCRBD02-01		TCRBJ01-02*01	TCRBJ01	TCRBJ01-02	01				3	2	6	0	3	9	45	59	62	68	70	2	In	VDJ
AATCTTCACATCAATTCCCTGGAGCTTGGTGACTCTGCTGTGTATTTCTGTGCCAGCAGCCGCTCCTACGAGCAGTACTTCGGGCCG	CASSRSYEQYF	2	3.520011264036045E-5	33	TCRBV03-01/03-02*01	TCRBV03	TCRBV03-01/03-02	01											TCRBJ02-07*01	TCRBJ02	TCRBJ02-07	01				4	1	0	0	0	0	48	-1	-1	61	62	2	In	VJ
AATGTGAACGCCTTGTTGCTGGGGGACTCGGCCCTCTATCTCTGTGCCAGCAGCTTTCCTCCCTCCTACGAGCAGTACTTCGGGCCG	CASSFPPSYEQYF	2	3.520011264036045E-5	39	TCRBV05-06*01	TCRBV05	TCRBV05-06	01				TCRBD02-01	TCRBD02	TCRBD02-01				01,02	TCRBJ02-07*01	TCRBJ02	TCRBJ02-07	01				2	2	4	10	2	0	42	56	58	60	62	2	In	VDJ
CACATCAATTCCCTGGAGCTTGGTGACTCTGCTGTGTATTTCTGTGCCAGCATGAGACAGGGGGAGGACGAGCAGTACTTCGGGCCG	CASMRQGEDEQYF	2	3.520011264036045E-5	39	TCRBV03-01/03-02*01	TCRBV03	TCRBV03-01/03-02	01				TCRBD01-01*01	TCRBD01	TCRBD01-01	01				TCRBJ02-07*01	TCRBJ02	TCRBJ02-07	01				7	3	2	1	3	5	42	52	55	64	67	2	In	VDJ
ATCAATTCCCTGGAGCTTGGTGACTCTGCTGTGTATTTCTGTGCCAGCAGCCTGACAAGTCTTGGAAACACCATATATTTTGGAGAG	CASSLTSLGNTIYF	2	3.520011264036045E-5	42	TCRBV03-01/03-02*01	TCRBV03	TCRBV03-01/03-02	01				TCRBD01-01*01	TCRBD01	TCRBD01-01	01				TCRBJ01-03*01	TCRBJ01	TCRBJ01-03	01				4	5	2	6	1	3	39	52	53	57	62	2	In	VDJ
GTCCACTCTGACAGTGACCAGTGCCCATCCTGAAGACAGCAGCTTCTACCCCTATTTAGGTCTGGAAACACCATATATTTTGGAGAG		5	8.800028160090112E-5	29	TCRBV20-01	TCRBV20	TCRBV20-01				01,04					TCRBD01,TCRBD02	TCRBD01-01,TCRBD02-01		TCRBJ01-03*01	TCRBJ01	TCRBJ01-03	01				17	0	5	4	8	1	52	49	57	-1	60	5	Out	VDJ
NTGAAGATCCAGCCCTCAGAACCCAGGGACTCAGCTGTGTACTTCTGTGCCACCTCGATTGGGAGAAACACCATATATTTTGGAGAG	CATSIGRNTIYF	2	3.520011264036045E-5	36	TCRBV12-03/12-04*01	TCRBV12	TCRBV12-03/12-04	01								TCRBD01,TCRBD02	TCRBD01-01,TCRBD02-01		TCRBJ01-03*01	TCRBJ01	TCRBJ01-03	01				10	0	0	8	8	5	45	52	60	-1	64	2	In	VDJ
AAGCTCCTTCTCAGTGACTCTGGCTTCTATCTCTGTGCCTGGAGGGCGAGACAGTTAACGCTTAATTCACCCCTCCACTTTGGGAAC	CAWRARQLTLNSPLHF	2	3.520011264036045E-5	48	TCRBV30-01*01	TCRBV30	TCRBV30-01	01				TCRBD01-01*01	TCRBD01	TCRBD01-01	01				TCRBJ01-06*02	TCRBJ01	TCRBJ01-06	02				3	8	2	5	5	6	33	44	49	54	62	2	In	VDJ
CAGCGCACAGAGCAGCGGGACTCGGCCATGTATCGCTGTGCCAGCAGCTTCATACTAGCGGGGGGAAATGAGCAGTTCTTCGGGCCA	CASSFILAGGNEQFF	7	1.2320039424126158E-4	45	TCRBV07-06*01	TCRBV07	TCRBV07-06	01				TCRBD02-01*01	TCRBD02	TCRBD02-01	01				TCRBJ02-01*01	TCRBJ02	TCRBJ02-01	01				3	1	3	1	3	7	36	50	53	65	66	7	In	VDJ
AATGTGAGCACCTTGGAGCTGGGGGACTCGGCCCTTTATCTTTGCGCCAGCAGCTGGTCGGGGGACGAGACCCAGTACTTCGGGCCA	CASSWSGDETQYF	2	3.520011264036045E-5	39	TCRBV05-01*01	TCRBV05	TCRBV05-01	01				TCRBD02-01*01	TCRBD02	TCRBD02-01	01				TCRBJ02-05*01	TCRBJ02	TCRBJ02-05	01				3	2	8	2	3	5	42	55	58	64	66	2	In	VDJ
NNCTTGGAGATCCAGTCCACGGAGTCAGGGGACACAGCACTGTATTTCTGTGCCAGTAGGGAGCGAGAGACCCAGTACTTCGGGCCA	CASRERETQYF	1	1.7600056320180223E-5	33	TCRBV21-01*01	TCRBV21	TCRBV21-01	01				TCRBD02-01*02	TCRBD02	TCRBD02-01	02				TCRBJ02-05*01	TCRBJ02	TCRBJ02-05	01				9	2	9	2	2	4	48	56	58	63	65	1	In	VDJ
ACCTTGGAGCTGGGGGACTCGGCCCTTTATCTTTGCGCCAGCAGCTTGGTAGCGGGGGGGCCACAAGAGACCCAGTACTTCGGGCCA	CASSLVAGGPQETQYF	6	1.0560033792108135E-4	48	TCRBV05-01*01	TCRBV05	TCRBV05-01	01				TCRBD02-01*01	TCRBD02	TCRBD02-01	01				TCRBJ02-05*01	TCRBJ02	TCRBJ02-05	01				0	3	5	0	0	2	33	-1	49	60	63	6	In	VDJ
NNNNNCTCTCACTGTGACATCGGCCCAAAAGAACCCGACAGCTTTCTATCTCTGGGGGAAAGGGGGGCTGAAGCTTTCTTTGGACAA		2	3.520011264036045E-5	29	TCRBV19-01*01	TCRBV19	TCRBV19-01	01								TCRBD01,TCRBD02	TCRBD01-01,TCRBD02-01		TCRBJ01-01*01	TCRBJ01	TCRBJ01-01	01				15	1	5	1	6	6	52	54	60	66	67	2	Out	VDJ
GTGAACGCCTTGTTGCTGGGGGACTCGGCCCTCTATCTCTGTGCCAGCAGCCTTACAGGGTCAAATCAGCCCCAGCATTTTGGTGAT	CASSLTGSNQPQHF	2	3.520011264036045E-5	42	TCRBV05-06*01	TCRBV05	TCRBV05-06	01				TCRBD01-01*01	TCRBD01	TCRBD01-01	01				TCRBJ01-05*01	TCRBJ01	TCRBJ01-05	01				4	3	3	3	3	4	39	51	54	60	63	2	In	VDJ
CAGCCCTCAGAACCCAGGGACTCAGCTGTGTACTTCTGTGCCAGCAGCAGAGGGACAGGGTGGGTACAGCCCCAGCATTTTGGTGAT	CASSRGTGWVQPQHF	2	3.520011264036045E-5	45	TCRBV12	TCRBV12				TCRBV12-03/12-04,TCRBV12-04		TCRBD01-01*01	TCRBD01	TCRBD01-01	01				TCRBJ01-05*01	TCRBJ01	TCRBJ01-05	01				6	6	0	3	4	7	36	47	51	60	66	2	In	VDJ
AGATCCAGCGCACAGAGCGGGGGGACTCAGCCGTGTATCTCTGTGCCAGCAGCTTAACAGGGGTGGTATGGCTACACCTTCGGTTCG		19	3.3440107008342427E-4	40	TCRBV07-03*01	TCRBV07	TCRBV07-03	01				TCRBD01-01*01	TCRBD01	TCRBD01-01	01				TCRBJ01-02*01	TCRBJ01	TCRBJ01-02	01				0	3	5	2	0	5	41	-1	58	63	66	19	Out	VDJ
CAGCGCACAGAGCAGGAGGACTCGGCCGTGTATCTCTGTGCCAGCAGCTTAGGGTCGACAGAGCCCTATGGCTACACCTTCGGTTCG	CASSLGSTEPYGYTF	2	3.520011264036045E-5	45	TCRBV07-02	TCRBV07	TCRBV07-02				01,02	TCRBD01-01*01	TCRBD01	TCRBD01-01	01				TCRBJ01-02*01	TCRBJ01	TCRBJ01-02	01				1	4	2	5	4	4	36	52	56	61	65	2	In	VDJ
ATCAATTCCCTGGAGCTTGGTGACTCTGCTGTGTATTTCTGTGCCAGCAGCCCTCGAGGAGGTGACTATGGCTACACCTTCGGTTCG	CASSPRGGDYGYTF	2	3.520011264036045E-5	42	TCRBV03-01/03-02*01	TCRBV03	TCRBV03-01/03-02	01				TCRBD02-01*02	TCRBD02	TCRBD02-01	02				TCRBJ01-02*01	TCRBJ01	TCRBJ01-02	01				4	2	10	1	5	3	39	52	57	62	64	2	In	VDJ
NNNTGAAGATCCAGCCCTCAGAACCCAGGGACTCAGCTGTGTACTTCTGTGCCCCGGGGCTGGGACTATGGCTACACCTTCGGTTCG		3	5.280016896054068E-5	34	TCRBV12-03/12-04*01	TCRBV12	TCRBV12-03/12-04	01								TCRBD01,TCRBD02	TCRBD01-01,TCRBD02-01		TCRBJ01-02*01	TCRBJ01	TCRBJ01-02	01				11	4	7	0	2	3	47	53	55	60	64	3	Out	VDJ
ACTGTGACATCGGCCCAAAAGAACCCGACAGCTTTCTATCTCTGTGCCAGTAGTATGATCCCGAACTATGGCTACACCTTCGGTTCG	CASSMIPNYGYTF	2	3.520011264036045E-5	39	TCRBV19-01*01	TCRBV19	TCRBV19-01	01								TCRBD01,TCRBD02	TCRBD01-01,TCRBD02-01		TCRBJ01-02*01	TCRBJ01	TCRBJ01-02	01				3	5	2	8	0	2	42	-1	56	58	63	2	In	VDJ
CTGGAGTCGCCCAGCCCCAACCAGACCTCTCTGTACTTCTGTGCCAGCTAGGAAGGAGCCTCTCCGGACGGGCAGTACTTCGGGCCG	CAS*EGASPDGQYF	2	3.520011264036045E-5	42	TCRBV27-01*01	TCRBV27	TCRBV27-01	01								TCRBD01,TCRBD02	TCRBD01-01,TCRBD02-01		TCRBJ02-07*01	TCRBJ02	TCRBJ02-07	01				8	2	1	7	17	9	39	48	65	69	71	2	Stop	VDJ
CACATCAATTCCCTGGAGCTTGGTGACTCTGCTGTGTATTTCTGTGCCAGCAGCCGAGGACAGGGCTACGAGCAGTACTTCGGGCCG	CASSRGQGYEQYF	3	5.280016896054068E-5	39	TCRBV03-01/03-02*01	TCRBV03	TCRBV03-01/03-02	01				TCRBD01-01*01	TCRBD01	TCRBD01-01	01				TCRBJ02-07*01	TCRBJ02	TCRBJ02-07	01				4	0	1	3	2	3	42	55	57	-1	65	3	In	VDJ
GAGTCCGCCAGCACCAACCAGACATCTATGTACCTCTGTGCCAGCAGACCCGGGAGGGGAGGGTCCTACGAGCAGTACTTCGGGCCG	CASRPGRGGSYEQYF	2	3.520011264036045E-5	45	TCRBV28-01*01	TCRBV28	TCRBV28-01	01				TCRBD02-01*02	TCRBD02	TCRBD02-01	02				TCRBJ02-07*01	TCRBJ02	TCRBJ02-07	01				6	5	8	0	3	1	36	47	50	58	63	2	In	VDJ
GTGAACGCCTTGTTGCTGGGGGACTCGGCCCTGTATCTCTGTGCCAGCAGCCAGGGACAGGGCGACTACGAGCAGTACTTCGGGCCG	CASSQGQGDYEQYF	3	5.280016896054068E-5	42	TCRBV05-05*01	TCRBV05	TCRBV05-05	01				TCRBD01-01*01	TCRBD01	TCRBD01-01	01				TCRBJ02-07*01	TCRBJ02	TCRBJ02-07	01				4	3	0	3	2	3	39	51	53	62	65	3	In	VDJ
TCCAGTCCACGGAGTCAGGGGACACAGCACTGTATTTCTGTGCCAGCAGCAGTCCGACGGGGTCCATACGAGCAGTACTTCGGGCCG		3	5.280016896054068E-5	43	TCRBV21-01*01	TCRBV21	TCRBV21-01	01				TCRBD02-01*01	TCRBD02	TCRBD02-01	01				TCRBJ02-07*01	TCRBJ02	TCRBJ02-07	01				4	4	8	3	6	4	38	51	57	62	66	3	Out	VDJ
AGTGCCCATCCTGAAGACAGCAGCTTCTACATCTGCAGTGCTAGAGATGCGTCATTAAACTCTGGAAACACCATATATTTTGGAGAG	CSARDASLNSGNTIYF	4	7.04002252807209E-5	48	TCRBV20	TCRBV20				TCRBV20-01,TCRBV20-or09_02		TCRBD02-01	TCRBD02	TCRBD02-01				01,02	TCRBJ01-03*01	TCRBJ01	TCRBJ01-03	01				0	8	7	6	1	0	33	47	48	51	59	4	In	VDJ
CATCCTGAAGACAGCAGCTTCTACATCTGCAGTGCTAGAGGGATACCCGATGCTGGGGCGATTACCGGGGAGCTGTTTTTTGGAGAA	CSARGIPDAGAITGELFF	7	1.2320039424126158E-4	54	TCRBV20	TCRBV20				TCRBV20-01,TCRBV20-or09_02		TCRBD01-01*01	TCRBD01	TCRBD01-01	01				TCRBJ02-02*01	TCRBJ02	TCRBJ02-02	01				1	4	7	0	14	5	27	40	54	59	63	7	In	VDJ
AAGATCCGGTCCACAAAGCTGGAGGACTCAGCCATGTACTTCTGTGCCAGCAGGAGACAGGGAATCGCTGAAGCTTTCTTTGGACAA	CASRRQGIAEAFF	2	3.520011264036045E-5	39	TCRBV02-01	TCRBV02	TCRBV02-01				01,03	TCRBD01-01*01	TCRBD01	TCRBD01-01	01				TCRBJ01-01*01	TCRBJ01	TCRBJ01-01	01				6	5	2	3	2	6	42	53	55	62	67	2	In	VDJ
ACCAGCTCCCAGACATCTGTGTACTTCTGTGCCATCAGCAGGGAGGCGGTCGATCCGTATAGCAATCAGCCCCAGCATTTTGGTGAT	CAISREAVDPYSNQPQHF	4	7.04002252807209E-5	54	TCRBV10-03*01	TCRBV10	TCRBV10-03	01				TCRBD02-01*02	TCRBD02	TCRBD02-01	02				TCRBJ01-05*01	TCRBJ01	TCRBJ01-05	01				6	13	9	1	2	0	27	38	40	46	59	4	In	VDJ
CAGCGCACAGAGCAGGAGGACTCGGCCGTGTATCTCTGTGCCAGCAGCGAACTCCTCGACGGAAATCAGCCCCAGCATTTTGGTGAT	CASSELLDGNQPQHF	9	1.5840050688162202E-4	45	TCRBV07-02	TCRBV07	TCRBV07-02				01,02					TCRBD01,TCRBD02	TCRBD01-01,TCRBD02-01		TCRBJ01-05*01	TCRBJ01	TCRBJ01-05	01				5	0	1	8	12	4	36	48	60	-1	63	9	In	VDJ
GAGTCCGCCAGCACCAACCAGACATCTATGTACCTCTGTGCCAGCAGTGCTCGGGACAGTTTATTCCAGCCCCAGCATTTTGGTGAT	CASSARDSLFQPQHF	2	3.520011264036045E-5	45	TCRBV28-01*01	TCRBV28	TCRBV28-01	01				TCRBD01-01*01	TCRBD01	TCRBD01-01	01				TCRBJ01-05*01	TCRBJ01	TCRBJ01-05	01				5	7	0	5	4	7	36	48	52	59	66	2	In	VDJ
CTGATTCTGGAGTCCGCCAGCACCAACCAGACATCTATGTACCTCTGTGCCAGCAGTCCCGAGCGTGTTGGCTACACCTTCGGTTCG	CASSPERVGYTF	1	1.7600056320180223E-5	36	TCRBV28-01*01	TCRBV28	TCRBV28-01	01				TCRBD02-01	TCRBD02	TCRBD02-01				01,02	TCRBJ01-02*01	TCRBJ01	TCRBJ01-02	01				5	3	6	6	4	7	45	57	61	65	68	1	In	VDJ
TCACCAGGCCTGGGGGACGCAGCCATGTACCTGTGTGCCACCAGTGGTCCCCGACAGGCGTTTTCCTCTGGCTACACCTTCGGTTCG	CATSGPRQAFSSGYTF	2	3.520011264036045E-5	48	TCRBV15-01*02	TCRBV15	TCRBV15-01	02				TCRBD01-01*01	TCRBD01	TCRBD01-01	01				TCRBJ01-02*01	TCRBJ01	TCRBJ01-02	01				6	10	2	4	8	7	33	44	52	58	68	2	In	VDJ
AAGATCCAGCCCTCAGAACCCAGGGACTCAGCTGTGTACTTCTGTGCCAGCAGTCCCGCGGACGCCTCTGGCTACACCTTCGGTTCG	CASSPADASGYTF	2	3.520011264036045E-5	39	TCRBV12-03/12-04*01	TCRBV12	TCRBV12-03/12-04	01								TCRBD01,TCRBD02	TCRBD01-01,TCRBD02-01		TCRBJ01-02*01	TCRBJ01	TCRBJ01-02	01				5	5	1	7	5	7	42	54	59	63	68	2	In	VDJ
CCCTCACGTTGGCGTCTGCTGTACCCTCTCAGACATCTGTGTACTTCTGTGCCAGCCCTCGACAGCTATGGCTACACCTTCGGTTCG		12	2.112006758421627E-4	34	TCRBV06-04*01	TCRBV06	TCRBV06-04	01				TCRBD01-01*01	TCRBD01	TCRBD01-01	01				TCRBJ01-02*01	TCRBJ01	TCRBJ01-02	01				8	0	2	5	4	4	47	56	60	-1	65	12	Out	VDJ
AGCTCTCTGGAGCTGGGGGACTCAGCTTTGTATTTCTGTGCCAGCAGCGTAGTTCCAGGGGGTAACTATGGCTACACCTTCGGTTCG	CASSVVPGGNYGYTF	6	1.0560033792108135E-4	45	TCRBV09-01*01	TCRBV09	TCRBV09-01	01				TCRBD01-01*01	TCRBD01	TCRBD01-01	01				TCRBJ01-02*01	TCRBJ01	TCRBJ01-02	01				0	0	4	1	3	1	36	52	55	-1	62	6	In	VDJ
ACCTTGGAGCTGGGGGACTCGGCCCTTTATCTTTGCGCCAGCAGCTCCAAAGGACAGGGCCCCAACTATGGCTACACCTTCGGTTCG	CASSSKGQGPNYGYTF	2	3.520011264036045E-5	48	TCRBV05-01*01	TCRBV05	TCRBV05-01	01				TCRBD01-01*01	TCRBD01	TCRBD01-01	01				TCRBJ01-02*01	TCRBJ01	TCRBJ01-02	01				3	4	1	3	5	2	33	46	51	59	63	2	In	VDJ
GCCTTGGAGCTGGACGACTCGGCCCTGTATCTCTGTGCCAGCAGCTTGGATATGCGGGGACAGGGCGATGGCTACACCTTCGGTTCG	CASSLDMRGQGDGYTF	2	3.520011264036045E-5	48	TCRBV05-04*01	TCRBV05	TCRBV05-04	01				TCRBD01-01*01	TCRBD01	TCRBD01-01	01				TCRBJ01-02*01	TCRBJ01	TCRBJ01-02	01				0	2	0	3	7	6	33	49	56	65	67	2	In	VDJ
CTGAGGATCCAGCAGGTAGTGCGAGGAGATTCGGCAGCTTATTTCTGTGCCAGCTCACCCGGTCTTACTGAGCAGTACTTCGGGCCG	CASSPGLTEQYF	4	7.04002252807209E-5	36	TCRBV18-01*01	TCRBV18	TCRBV18-01	01				TCRBD02-01	TCRBD02	TCRBD02-01				01,02	TCRBJ02-07*01	TCRBJ02	TCRBJ02-07	01				3	0	3	10	7	7	45	59	66	-1	69	4	In	VDJ
ATTCTGGAGTCCGCCAGCACCAACCAGACATCTATGTACCTCTGTGCCAGCAGTTTACTAGGACCTGCGGAGCAGTACTTCGGGCCG	CASSLLGPAEQYF	2	3.520011264036045E-5	39	TCRBV28-01*01	TCRBV28	TCRBV28-01	01								TCRBD01,TCRBD02	TCRBD01-01,TCRBD02-01		TCRBJ02-07*01	TCRBJ02	TCRBJ02-07	01				2	5	1	7	3	7	42	57	60	64	69	2	In	VDJ
CTGATTCTGGAGTCCGCCAGCACCAACCAGACATCTATGTACCTCTGTGCCAGCAGTTCGCAGGGGTACGAGCAGTACTTCGGGCCG	CASSSQGYEQYF	2	3.520011264036045E-5	36	TCRBV28-01*01	TCRBV28	TCRBV28-01	01				TCRBD01-01*01	TCRBD01	TCRBD01-01	01				TCRBJ02-07*01	TCRBJ02	TCRBJ02-07	01				4	0	4	2	2	4	45	58	60	-1	66	2	In	VDJ
GAGCTGAATGTGAACGCCTTGTTGCTGGGGGACTCGGCCCTCTATCTCTGTGCCAGCAGCTTGACCTACGAGCAGTACTTCGGGCCG	CASSLTYEQYF	2	3.520011264036045E-5	33	TCRBV05-06*01	TCRBV05	TCRBV05-06	01											TCRBJ02-07*01	TCRBJ02	TCRBJ02-07	01				1	1	0	0	0	2	48	-1	-1	63	64	2	In	VJ
TCCCTGATTCTGGAGTCCGCCAGCACCAACCAGACATCTATGTACCTCTGTGCCAGCAGTTTAGGGCACGAGCAGTACTTCGGGCCG	CASSLGHEQYF	2	3.520011264036045E-5	33	TCRBV28-01*01	TCRBV28	TCRBV28-01	01				TCRBD01-01*01	TCRBD01	TCRBD01-01	01				TCRBJ02-07*01	TCRBJ02	TCRBJ02-07	01				2	0	8	0	0	5	48	-1	63	-1	67	2	In	VDJ
CGCACAGAGCAGGGGGACTCGGCCATGTATCTCTGTGCCAGCAGCGCGTCCCCGGGGATCTCCTACAATGAGCAGTTCTTCGGGCCA	CASSASPGISYNEQFF	16	2.816009011228836E-4	48	TCRBV07-09*01	TCRBV07	TCRBV07-09	01				TCRBD02-01*01	TCRBD02	TCRBD02-01	01				TCRBJ02-01*01	TCRBJ02	TCRBJ02-01	01				5	2	8	3	7	0	33	45	52	57	59	16	In	VDJ
TCGCCCAGCCCCAACCAGACCTCTCTGTACTTCTGTGCCAGCAGGCTAACAGTCGAAGGGTACCAAGAGACCCAGTACTTCGGGCCA	CASRLTVEGYQETQYF	12	2.112006758421627E-4	48	TCRBV27-01*01	TCRBV27	TCRBV27-01	01								TCRBD01,TCRBD02	TCRBD01-01,TCRBD02-01		TCRBJ02-05*01	TCRBJ02	TCRBJ02-05	01				6	9	3	5	4	0	33	44	48	52	61	12	In	VDJ
AACGCCTTGTTGCTGGGGGACTCGGCCCTCTATCTCTGTGCCAGCAGCTTGGCCATTACAAACACCGGGGAGCTGTTTTTTGGAGAA	CASSLAITNTGELFF	2	3.520011264036045E-5	45	TCRBV05-06*01	TCRBV05	TCRBV05-06	01				TCRBD01-01*01	TCRBD01	TCRBD01-01	01				TCRBJ02-02*01	TCRBJ02	TCRBJ02-02	01				0	0	3	6	5	2	36	52	57	-1	60	2	In	VDJ
NNNNNNNNNNTGTCGGCTGCTCCCTCCCAGACATCTGTGTACTTCTGTGCCAGCAGTCCGGGACAGGGGGTTGCTTTCTTTGGACAA	CASSPGQGVAFF	5	8.800028160090112E-5	36	TCRBV06-05*01	TCRBV06	TCRBV06-05	01				TCRBD01-01*01	TCRBD01	TCRBD01-01	01				TCRBJ01-01*01	TCRBJ01	TCRBJ01-01	01				5	2	0	1	2	11	45	57	59	70	72	5	In	VDJ
CGGTCCACAAAGCTGGAGGACTCAGCCATGTACTTCTGTGCCAGCAGTGATCCAGGGGTGGGGAAAACTGAAGCTTTCTTTGGACAA	CASSDPGVGKTEAFF	2	3.520011264036045E-5	45	TCRBV02-01	TCRBV02	TCRBV02-01				01,03	TCRBD01-01*01	TCRBD01	TCRBD01-01	01				TCRBJ01-01*01	TCRBJ01	TCRBJ01-01	01				3	8	4	2	2	5	36	50	52	58	66	2	In	VDJ
AATGTGAACGCCTTGGAGCTGGACGACTCGGCCCTGTATCTCTGTGCCAGCAGCTTCTTGGAGGGAGGGCCCCAGCATTTTGGTGAT	CASSFLEGGPQHF	2	3.520011264036045E-5	39	TCRBV05-04*01	TCRBV05	TCRBV05-04	01				TCRBD02-01*02	TCRBD02	TCRBD02-01	02				TCRBJ01-05*01	TCRBJ01	TCRBJ01-05	01				2	0	9	1	6	9	42	56	62	-1	68	2	In	VDJ
ATCCAGCCCTCAGAACCCAGGGACTCAGCTGTGTACTTCTGTGCCAGCAGCAACCCCCGTAGCAATCAGCCCCAGCATTTTGGTGAT	CASSNPRSNQPQHF	2	3.520011264036045E-5	42	TCRBV12	TCRBV12				TCRBV12-03/12-04,TCRBV12-04						TCRBD01,TCRBD02	TCRBD01-01,TCRBD02-01		TCRBJ01-05*01	TCRBJ01	TCRBJ01-05	01				6	5	3	7	2	0	39	50	52	54	59	2	In	VDJ
ACTGTGACATCGGCCCAAAAGAACCCGACAGCTTTCTATCTCTGTGCCAGTACCATTCAGGGGCCCCAGCCCCAGCATTTTGGTGAT	CASTIQGPQPQHF	2	3.520011264036045E-5	39	TCRBV19-01*01	TCRBV19	TCRBV19-01	01				TCRBD01-01*01	TCRBD01	TCRBD01-01	01				TCRBJ01-05*01	TCRBJ01	TCRBJ01-05	01				7	3	4	2	5	7	42	52	57	63	66	2	In	VDJ
AAGATCCAGCCCTCAGAACCCAGGGACTCAGCTGTGTACTTCTGTGCCAGCAGCTTAGGGGTGATCTATGGCTACACCTTCGGTTCG	CASSLGVIYGYTF	2	3.520011264036045E-5	39	TCRBV12-03/12-04*01	TCRBV12	TCRBV12-03/12-04	01								TCRBD01,TCRBD02	TCRBD01-01,TCRBD02-01		TCRBJ01-02*01	TCRBJ01	TCRBJ01-02	01				1	4	0	9	0	4	42	-1	58	61	65	2	In	VDJ
CTGATTCTGGAGTCCGCCAGCACCAACCAGACATCTATGTACCTCTGTGCCATAGGACAGGGGAACTATGGCTACACCTTCGGTTCG	CAIGQGNYGYTF	1	1.7600056320180223E-5	36	TCRBV28-01*01	TCRBV28	TCRBV28-01	01				TCRBD01-01*01	TCRBD01	TCRBD01-01	01				TCRBJ01-02*01	TCRBJ01	TCRBJ01-02	01				10	0	1	2	2	2	45	52	54	-1	63	1	In	VDJ
AATTCCCTGGAGCTTGGTGACTCTGCTGTGTATTTCTGTGCCAGCAGCGCTCCCGGGACAGGGAACTATGGCTACACCTTCGGTTCG	CASSAPGTGNYGYTF	2	3.520011264036045E-5	45	TCRBV03-01/03-02*01	TCRBV03	TCRBV03-01/03-02	01				TCRBD01-01*01	TCRBD01	TCRBD01-01	01				TCRBJ01-02*01	TCRBJ01	TCRBJ01-02	01				5	0	0	3	6	2	36	48	54	-1	63	2	In	VDJ
ATTCTGGAGTCCGCCAGCACCAACCAGACATCTATGTACCTCTGTGCCAGCAGGACAGGGGAACGACATGGCTACACCTTCGGTTCG	CASRTGERHGYTF	1	1.7600056320180223E-5	39	TCRBV28-01*01	TCRBV28	TCRBV28-01	01				TCRBD01-01*01	TCRBD01	TCRBD01-01	01				TCRBJ01-02*01	TCRBJ01	TCRBJ01-02	01				6	6	2	2	0	6	42	-1	53	61	67	1	In	VDJ
CTGATTCTGGAGTCCGCCAGCACCAACCAGACATCTATGTACCTCTGTGCCAGCAGTTTGGGGAGCAGAGGCTACACCTTCGGTTCG	CASSLGSRGYTF	1	1.7600056320180223E-5	36	TCRBV28-01*01	TCRBV28	TCRBV28-01	01				TCRBD02-01*02	TCRBD02	TCRBD02-01	02				TCRBJ01-02*01	TCRBJ01	TCRBJ01-02	01				3	4	9	2	1	8	45	59	60	65	69	1	In	VDJ
NNNNNNNTGTCGGCTGCTCCCTCCCAGACATCTGTGTACTTCTGTGCCAGCCGTTGGTTGCAATCCTACGAGCAGTACTTCGGGCCG	CASRWLQSYEQYF	2	3.520011264036045E-5	39	TCRBV06-05*01	TCRBV06	TCRBV06-05	01								TCRBD01,TCRBD02	TCRBD01-01,TCRBD02-01		TCRBJ02-07*01	TCRBJ02	TCRBJ02-07	01				4	6	0	10	0	1	42	-1	55	57	63	2	In	VDJ
TCCGCCAGCACCAACCAGACATCTATGTACCTCTGTGCCAGCAGTTTAGCCCCCGGGGGTGGGCCCTACGAGCAGTACTTCGGGCCG	CASSLAPGGGPYEQYF	1	1.7600056320180223E-5	48	TCRBV28-01*01	TCRBV28	TCRBV28-01	01				TCRBD02-01*01	TCRBD02	TCRBD02-01	01				TCRBJ02-07*01	TCRBJ02	TCRBJ02-07	01				2	5	8	2	5	2	33	48	53	59	64	1	In	VDJ
CAGCCTGCAGAGCTTGGGGACTCGGCCGTGTATCTCTGTGCCAGCAGCCAGGGGCGGGGAGGACGATACGAGCAGTACTTCGGGCCG	CASSQGRGGRYEQYF	3	5.280016896054068E-5	45	TCRBV11-03*01	TCRBV11	TCRBV11-03	01								TCRBD01,TCRBD02	TCRBD01-01,TCRBD02-01		TCRBJ02-07*01	TCRBJ02	TCRBJ02-07	01				5	12	4	2	0	4	36	-1	48	54	66	3	In	VDJ
NNCTTGGAGATCCAGTCCACGGAGTCAGGGGACACAGCACTGTATTTCTGTGCCAGCAGCATCATCAACGAGCAGTACTTCGGGCCG	CASSIINEQYF	2	3.520011264036045E-5	33	TCRBV21-01*01	TCRBV21	TCRBV21-01	01				TCRBD01-01*01	TCRBD01	TCRBD01-01	01				TCRBJ02-07*01	TCRBJ02	TCRBJ02-07	01				4	3	4	6	1	5	48	61	62	64	67	2	In	VDJ
CACGCCCTGCAGCCAGAAGACTCAGCCCTGTATCTCTGCGCCAGCAGCCCCTACGGGACACAAAATTCACCCCTCCACTTTGGGAAC	CASSPYGTQNSPLHF	2	3.520011264036045E-5	45	TCRBV04-01*01	TCRBV04	TCRBV04-01	01				TCRBD01-01*01	TCRBD01	TCRBD01-01	01				TCRBJ01-06*02	TCRBJ01	TCRBJ01-06	02				4	3	0	6	5	7	36	49	54	60	63	2	In	VDJ
GAGCTTGGTGACTCTGCTGTGTATTTCTGTGCCAGCAGCCAAGAGAAGGTTGGGACAGGGCTCCGCTCACCCCTCCACTTTGGGAAC	CASSQEKVGTGLRSPLHF	6	1.0560033792108135E-4	54	TCRBV03-01/03-02*01	TCRBV03	TCRBV03-01/03-02	01				TCRBD01-01*01	TCRBD01	TCRBD01-01	01				TCRBJ01-06*02	TCRBJ01	TCRBJ01-06	02				0	6	0	3	7	10	27	44	51	60	66	6	In	VDJ
GTGAACGCCTTGTTGCTGGGGGACTCGGCCCTCTATCTCTGTGCCAGCAGCTTGGAATTTATGACTGGCCGAGCTTTCTTTGGACAA	CASSLEFMTGRAFF	2	3.520011264036045E-5	42	TCRBV05-06*01	TCRBV05	TCRBV05-06	01				TCRBD02-01	TCRBD02	TCRBD02-01				01,02	TCRBJ01-01*01	TCRBJ01	TCRBJ01-01	01				0	5	2	10	7	10	39	55	62	66	71	2	In	VDJ
GAGTCGCCCAGCCCCAACCAGACCTCTCTGTACTTCTGTGCCAGCAGTTTAAGCAGGGTCATGAACACTGAAGCTTTCTTTGGACAA	CASSLSRVMNTEAFF	2	3.520011264036045E-5	45	TCRBV27-01*01	TCRBV27	TCRBV27-01	01				TCRBD01-01*01	TCRBD01	TCRBD01-01	01				TCRBJ01-01*01	TCRBJ01	TCRBJ01-01	01				2	3	4	3	2	0	36	51	53	58	61	2	In	VDJ
CCTTGGAGCTGGGGGACTCGGCCCTTTATCTTTGCGCCAGCAGCTTGGAGGCTGGCGGCCATGAACACTGAAGCTTTCTTTGGACAA		5	8.800028160090112E-5	49	TCRBV05-01*01	TCRBV05	TCRBV05-01	01				TCRBD02-01	TCRBD02	TCRBD02-01				01,02	TCRBJ01-01*01	TCRBJ01	TCRBJ01-01	01				0	3	7	5	6	0	32	48	54	58	61	5	Out	VDJ
AATGTGAACGCCTTGTTGCTGGGGGACTCGGCCCTGTATCTCTGTGCCAGCAGCTTGATAACCAACACTGAAGCTTTCTTTGGACAA	CASSLITNTEAFF	2	3.520011264036045E-5	39	TCRBV05-05*01	TCRBV05	TCRBV05-05	01								TCRBD01,TCRBD02	TCRBD01-01,TCRBD02-01		TCRBJ01-01*01	TCRBJ01	TCRBJ01-01	01				1	1	3	7	3	2	42	57	60	62	63	2	In	VDJ
CTGATTCTGGAGTCCGCCAGCACCAACCAGACATCTATGTACCTCTGTGCCAGCAGTTCACAGGATCAGCCCCAGCATTTTGGTGAT	CASSSQDQPQHF	2	3.520011264036045E-5	36	TCRBV28-01*01	TCRBV28	TCRBV28-01	01				TCRBD01-01*01	TCRBD01	TCRBD01-01	01				TCRBJ01-05*01	TCRBJ01	TCRBJ01-05	01				4	0	3	4	1	5	45	58	59	-1	64	2	In	VDJ
ACATCGGCCCAAAAGAACCCGACAGCTTTCTATCTCTGTGCCAGTAGTATAGGCGGACAGGGCAATCAGCCCCAGCATTTTGGTGAT	CASSIGGQGNQPQHF	11	1.9360061952198248E-4	45	TCRBV19-01*01	TCRBV19	TCRBV19-01	01				TCRBD01-01*01	TCRBD01	TCRBD01-01	01				TCRBJ01-05*01	TCRBJ01	TCRBJ01-05	01				1	0	1	4	2	2	36	52	54	-1	61	11	In	VDJ
ATCCAGCCCTCAGAACCCAGGGACTCAGCTGTGTACTTCTGTGCCAGCAGTTGGAAAACAGGCAATCAGCCCCAGCATTTTGGTGAT	CASSWKTGNQPQHF	2	3.520011264036045E-5	42	TCRBV12	TCRBV12				TCRBV12-03/12-04,TCRBV12-04		TCRBD01-01*01	TCRBD01	TCRBD01-01	01				TCRBJ01-05*01	TCRBJ01	TCRBJ01-05	01				4	0	3	5	5	2	39	52	57	-1	61	2	In	VDJ
CTGGAGTCCGCCAGCACCAACCAGACATCTATGTACCTCTGTGCCGCCAAAGGGGGGCGAAGCAATCAGCCCCAGCATTTTGGTGAT	CAAKGGRSNQPQHF	5	8.800028160090112E-5	42	TCRBV28-01*01	TCRBV28	TCRBV28-01	01								TCRBD01,TCRBD02	TCRBD01-01,TCRBD02-01		TCRBJ01-05*01	TCRBJ01	TCRBJ01-05	01				11	4	5	1	5	1	39	45	50	56	60	5	In	VDJ
CGGTCCACAAAGCTGGAGGACTCAGCCATGTACTTCTGTGCCAGCAGTGGCCCAGGGGGCATAGGCTATGGCTACACCTTCGGTTCG	CASSGPGGIGYGYTF	2	3.520011264036045E-5	45	TCRBV02-01	TCRBV02	TCRBV02-01				01,03	TCRBD01-01*01	TCRBD01	TCRBD01-01	01				TCRBJ01-02*01	TCRBJ01	TCRBJ01-02	01				4	5	4	0	3	4	36	49	52	60	65	2	In	VDJ
ATCCAGCCCTCAGAACCCAGGGACTCAGCTGTGTACTTCTGTGCCAGCAGAGACCGACGTAACCCCTATGGCTACACCTTCGGTTCG	CASRDRRNPYGYTF	3	5.280016896054068E-5	42	TCRBV12	TCRBV12				TCRBV12-03/12-04,TCRBV12-04						TCRBD01,TCRBD02	TCRBD01-01,TCRBD02-01		TCRBJ01-02*01	TCRBJ01	TCRBJ01-02	01				6	11	2	7	1	4	39	50	51	54	65	3	In	VDJ
CTGAGTTCTAAGAAGCTCCTTCTCAGTGACTCTGGCTTCTATCTCTGTGCCTGGAGGGCCCGTAACTATGGCTACACCTTCGGTTCG	CAWRARNYGYTF	2	3.520011264036045E-5	36	TCRBV30-01*01	TCRBV30	TCRBV30-01	01				TCRBD01-01*01	TCRBD01	TCRBD01-01	01				TCRBJ01-02*01	TCRBJ01	TCRBJ01-02	01				3	3	9	0	0	1	45	-1	56	59	62	2	In	VDJ
CTGAATGTGAACGCCTTGGAGCTGGACGACTCGGCCCTGTATCTCTGTGCCAGCAGCTTGGGTGGGTACGAGCAGTACTTCGGGCCG	CASSLGGYEQYF	2	3.520011264036045E-5	36	TCRBV05-04*01	TCRBV05	TCRBV05-04	01								TCRBD01,TCRBD02	TCRBD01-01,TCRBD02-01		TCRBJ02-07*01	TCRBJ02	TCRBJ02-07	01				0	0	0	9	2	4	45	61	63	-1	66	2	In	VDJ
TGCAGAGCTTGGGGACTCGGCCATGTATCTCTGTGCCAGCAGCCTAAGCCCCAGGGGGTGGGGATCTACGAGCAGTACTTCGGGCCG		1	1.7600056320180223E-5	50	TCRBV11-01*01	TCRBV11	TCRBV11-01	01				TCRBD01-01*01	TCRBD01	TCRBD01-01	01				TCRBJ02-07*01	TCRBJ02	TCRBJ02-07	01				5	7	4	1	8	3	31	43	51	58	65	1	Out	VDJ
NNNNNNNTGAAGATCCAGCCCTCAGAACCCAGGGACTCAGCTGTGTACTTCTGTGCCAGTGGTACCTACGAGCAGTACTTCGGGCCG	CASGTYEQYF	2	3.520011264036045E-5	30	TCRBV12-03/12-04*01	TCRBV12	TCRBV12-03/12-04	01								TCRBD01,TCRBD02	TCRBD01-01,TCRBD02-01		TCRBJ02-07*01	TCRBJ02	TCRBJ02-07	01				9	2	0	10	1	2	51	59	60	62	64	2	In	VDJ
ATCCGGTCCACAAAGCTGGAGGACTCAGCCATGTACTTCTGTGCCAGCAAGGCGGGTCGCGCAACCTACGAGCAGTACTTCGGGCCG	CASKAGRATYEQYF	2	3.520011264036045E-5	42	TCRBV02-01	TCRBV02	TCRBV02-01				01,03	TCRBD02-01	TCRBD02	TCRBD02-01				01,02	TCRBJ02-07*01	TCRBJ02	TCRBJ02-07	01				7	8	7	4	2	2	39	49	51	56	64	2	In	VDJ
GTGAGCACCTTGGAGCTGGGGGACTCGGCCCTTTATCTTTGCGCCAGCAGCTTCCACAGGGTCGGTAACGAGCAGTACTTCGGGCCG	CASSFHRVGNEQYF	8	1.408004505614418E-4	42	TCRBV05-01*01	TCRBV05	TCRBV05-01	01				TCRBD01-01*01	TCRBD01	TCRBD01-01	01				TCRBJ02-07*01	TCRBJ02	TCRBJ02-07	01				2	6	3	3	2	5	39	53	55	61	67	8	In	VDJ
CCTTGGAGCTGGGGGACTCGGCCCTTTATCTTTGCGCCAGCGGTGTCCCAAGACAGCCTAGCCAAAAACATTCAGTACTTCGGCGCC		3	5.280016896054068E-5	49	TCRBV05-01*01	TCRBV05	TCRBV05-01	01				TCRBD01-01*01	TCRBD01	TCRBD01-01	01				TCRBJ02-04*01	TCRBJ02	TCRBJ02-04	01				7	3	2	5	10	0	32	41	51	56	59	3	Out	VDJ
CAGCCCTCAGAACCCAGGGACTCAGCTGTGTACTTCTGTGCCAGCAGGCAAGACAGGGTCTCCTACAATGAGCAGTTCTTCGGGCCA	CASRQDRVSYNEQFF	3	5.280016896054068E-5	45	TCRBV12	TCRBV12				TCRBV12-03/12-04,TCRBV12-04		TCRBD01-01*01	TCRBD01	TCRBD01-01	01				TCRBJ02-01*01	TCRBJ02	TCRBJ02-01	01				6	1	2	3	4	0	36	47	51	58	59	3	In	VDJ
CTGGAGCTGGGGGACTCAGCTTTGTATTTCTGTGCCAGCAGCCCCAGGACTAGCCTCTTTAACACCGGGGAGCTGTTTTTTGGAGAA	CASSPRTSLFNTGELFF	14	2.4640078848252317E-4	51	TCRBV09-01*01	TCRBV09	TCRBV09-01	01				TCRBD02-01	TCRBD02	TCRBD02-01				01,02	TCRBJ02-02*01	TCRBJ02	TCRBJ02-02	01				4	6	1	7	4	2	30	42	46	54	60	14	In	VDJ
ATCCAGCCCTCAGAACCCAGGGACTCAGCTGTGTACTTCTGTGCCAGCAGCCCGTGGCAGGGGTTCGCTGAAGCTTTCTTTGGACAA	CASSPWQGFAEAFF	2	3.520011264036045E-5	42	TCRBV12	TCRBV12				TCRBV12-03/12-04,TCRBV12-04		TCRBD01-01*01	TCRBD01	TCRBD01-01	01				TCRBJ01-01*01	TCRBJ01	TCRBJ01-01	01				6	4	4	2	7	6	39	50	57	63	67	2	In	VDJ
AAGATCCGGTCCACAAAGCTGGAGGACTCAGCCATGTACTTCTGTGCCAGCAGGCAACAGGGATACACTGAAGCTTTCTTTGGACAA	CASRQQGYTEAFF	2	3.520011264036045E-5	39	TCRBV02-01	TCRBV02	TCRBV02-01				01,03	TCRBD01-01*01	TCRBD01	TCRBD01-01	01				TCRBJ01-01*01	TCRBJ01	TCRBJ01-01	01				6	2	3	3	3	3	42	53	56	62	64	2	In	VDJ
GTGAACGCCTTGGAGCTGGAGGACTCGGCCCTGTATCTCTGTGCCAGCAGCGGGGGCAGGGGGAACACTGAAGCTTTCTTTGGACAA	CASSGGRGNTEAFF	2	3.520011264036045E-5	42	TCRBV05-08*01	TCRBV05	TCRBV05-08	01				TCRBD01-01*01	TCRBD01	TCRBD01-01	01				TCRBJ01-01*01	TCRBJ01	TCRBJ01-01	01				4	0	4	2	5	1	39	51	56	-1	62	2	In	VDJ
AAGATCCAGCCCTCAGAACCCAGGGACTCAGCTGTGTACTTCTGTGCCAGCAGTTTGGCGGGGGGTCAGCCCCAGCATTTTGGTGAT	CASSLAGGQPQHF	2	3.520011264036045E-5	39	TCRBV12-03/12-04*01	TCRBV12	TCRBV12-03/12-04	01				TCRBD02-01*01	TCRBD02	TCRBD02-01	01				TCRBJ01-05*01	TCRBJ01	TCRBJ01-05	01				3	0	7	1	1	6	42	56	57	-1	65	2	In	VDJ
CTGGAGTCCGCCAGCACCAACCAGACATCTATGTACCTCTGTGCCAGCATCCGACAGGGGTTTCGTCAGCCCCAGCATTTTGGTGAT	CASIRQGFRQPQHF	2	3.520011264036045E-5	42	TCRBV28-01*01	TCRBV28	TCRBV28-01	01				TCRBD01-01*01	TCRBD01	TCRBD01-01	01				TCRBJ01-05*01	TCRBJ01	TCRBJ01-05	01				7	5	2	2	3	6	39	49	52	60	65	2	In	VDJ
CGGAGTCAGGGGACACAGCACTGTATTTCTGTGCCAGCAGCAGAGGCCGTTAGCGGCAGGGGGTGGCAGCCCCAGCATTTTGGTGAT		2	3.520011264036045E-5	52	TCRBV21-01*01	TCRBV21	TCRBV21-01	01				TCRBD01-01*01	TCRBD01	TCRBD01-01	01				TCRBJ01-05*01	TCRBJ01	TCRBJ01-05	01				4	3	4	1	14	7	29	42	56	63	66	2	Out	VDJ
CGGTCCACAAAGCTGGAGGACTCAGCCATGTACTTCTGTGCCAGCAGTGATGTAGGCGGTGGTGGGCAGCCCCAGCATTTTGGTGAT	CASSDVGGGGQPQHF	2	3.520011264036045E-5	45	TCRBV02-01	TCRBV02	TCRBV02-01				01,03	TCRBD02-01	TCRBD02	TCRBD02-01				01,02	TCRBJ01-05*01	TCRBJ01	TCRBJ01-05	01				3	7	7	5	5	7	36	50	55	59	66	2	In	VDJ
CTACACACCCTGCAGCCAGAAGACTCGGCCCTGTATCTCTGCGCCAGCAGCCCGCGGGCAGGGCTCTATGGCTACACCTTCGGTTCG	CASSPRAGLYGYTF	2	3.520011264036045E-5	42	TCRBV04-03*01	TCRBV04	TCRBV04-03	01								TCRBD01,TCRBD02	TCRBD01-01,TCRBD02-01		TCRBJ01-02*01	TCRBJ01	TCRBJ01-02	01				4	2	4	3	6	4	39	52	58	63	65	2	In	VDJ
ATCAATTCCCTGGAGCTTGGTGACTCTGCTGTGTATTTCTGTGCCAGCAGCCATGACAGGCACGCCTATGGCTACACCTTCGGTTCG	CASSHDRHAYGYTF	1	1.7600056320180223E-5	42	TCRBV03-01/03-02*01	TCRBV03	TCRBV03-01/03-02	01				TCRBD01-01*01	TCRBD01	TCRBD01-01	01				TCRBJ01-02*01	TCRBJ01	TCRBJ01-02	01				3	5	2	4	1	4	39	53	54	60	65	1	In	VDJ
TCAGAACCCAGGGACTCAGCTGTGTATTTTTGTGCTAGTGGTTTGGAACCGCGGACACCAAATAACTATGGCTACACCTTCGGTTCG	CASGLEPRTPNNYGYTF	2	3.520011264036045E-5	51	TCRBV12-05*01	TCRBV12	TCRBV12-05	01				TCRBD01-01*01	TCRBD01	TCRBD01-01	01				TCRBJ01-02*01	TCRBJ01	TCRBJ01-02	01				1	5	1	6	6	1	30	46	52	57	62	2	In	VDJ
AAGATCCAGCCCTCAGAACCCAGGGACTCAGCTGTGTACTTCTGTGCCAGCACCGGACAGGGGAACTATGGCTACACCTTCGGTTCG	CASTGQGNYGYTF	1	1.7600056320180223E-5	39	TCRBV12-03/12-04*01	TCRBV12	TCRBV12-03/12-04	01				TCRBD01-01*01	TCRBD01	TCRBD01-01	01				TCRBJ01-02*01	TCRBJ01	TCRBJ01-02	01				7	0	1	2	2	2	42	52	54	-1	63	1	In	VDJ
NCTCTGAAGATCCGGTCCACAAAGCTGGAGGACTCAGCCATGTACTTCTGTGCCAGCATGTGGGGATATGGCTACACCTTCGGTTCG	CASMWGYGYTF	2	3.520011264036045E-5	33	TCRBV02-01	TCRBV02	TCRBV02-01				01,03					TCRBD01,TCRBD02	TCRBD01-01,TCRBD02-01		TCRBJ01-02*01	TCRBJ01	TCRBJ01-02	01				7	0	0	8	4	5	48	58	62	-1	66	2	In	VDJ
TCCTGGAGTCGCCCAGCCCCAACCAGACCTCTCTGTACTTCTGTGCCAGCAGTTTTGGGCCCCAGAGGGGGCTACACCTTCGGTTCG		2	3.520011264036045E-5	40	TCRBV27-01*01	TCRBV27	TCRBV27-01	01				TCRBD02-01*02	TCRBD02	TCRBD02-01	02				TCRBJ01-02*01	TCRBJ01	TCRBJ01-02	01				3	0	11	0	9	8	41	55	64	-1	69	2	Out	VDJ
GTGCAGCCTGCAGAACTGGAGGATTCTGGAGTTTATTTCTGTGCCAGCAGCCAGAACAGGGGCGACGGAGGCTACACCTTCGGTTCG	CASSQNRGDGGYTF	2	3.520011264036045E-5	42	TCRBV14-01*01	TCRBV14	TCRBV14-01	01				TCRBD01-01*01	TCRBD01	TCRBD01-01	01				TCRBJ01-02*01	TCRBJ01	TCRBJ01-02	01				3	7	3	2	2	8	39	53	55	62	69	2	In	VDJ
NNNNTGTCGGCTGCTCCCTCCCAGACATCTGTGTACTTCTGTGCCAGCAGTGGACAGGGTAGAACCCCCCTACGGTACTTCGGGCCG	CASSGQGRTPLRYF	7	1.2320039424126158E-4	42	TCRBV06	TCRBV06				TCRBV06-01,TCRBV06-05		TCRBD01-01*01	TCRBD01	TCRBD01-01	01				TCRBJ02-07*01	TCRBJ02	TCRBJ02-07	01				4	15	2	3	0	12	39	-1	52	59	74	7	In	VDJ
ATCCAGCCCTCAGAACCCAGGGACTCAGCTGTGTACTTCTGTGCCAGCGGAGTTTTCCTTTCAGGGAGGGAGCAGTACTTCGGGCCG	CASGVFLSGREQYF	1	1.7600056320180223E-5	42	TCRBV12	TCRBV12				TCRBV12-03/12-04,TCRBV12-04		TCRBD02-01*02	TCRBD02	TCRBD02-01	02				TCRBJ02-07*01	TCRBJ02	TCRBJ02-07	01				8	0	9	1	15	7	39	48	63	-1	69	1	In	VDJ
CTTCACCTACACACCCTGCAGCCAGAAGACTCGGCCCTGTATCTCTGCGCCAGCAGCCAGCGACAGGGCGAGCAGTACTTCGGGCCG	CASSQRQGEQYF	2	3.520011264036045E-5	36	TCRBV04-03*01	TCRBV04	TCRBV04-03	01				TCRBD01-01*01	TCRBD01	TCRBD01-01	01				TCRBJ02-07*01	TCRBJ02	TCRBJ02-07	01				3	0	2	3	2	6	45	59	61	-1	68	2	In	VDJ
CACATCAATTCCCTGGAGCTTGGTGACTCTGCTGTGTATTTCTGTGCCAGCAGCCGTGGACAGGGCTACGAGCAGTACTTCGGGCCG	CASSRGQGYEQYF	5	8.800028160090112E-5	39	TCRBV03-01/03-02*01	TCRBV03	TCRBV03-01/03-02	01				TCRBD01-01*01	TCRBD01	TCRBD01-01	01				TCRBJ02-07*01	TCRBJ02	TCRBJ02-07	01				4	0	1	3	2	3	42	55	57	-1	65	5	In	VDJ
CTGAATGTGAACGCCTTGTTGCTGGGGGACTCGGCCCTCTATCTCTGTGCCAGCAGCTTGGTCGGCTACGAGCAGTACTTCGGGCCG	CASSLVGYEQYF	2	3.520011264036045E-5	36	TCRBV05-06*01	TCRBV05	TCRBV05-06	01				TCRBD02-01	TCRBD02	TCRBD02-01				01,02	TCRBJ02-07*01	TCRBJ02	TCRBJ02-07	01				0	0	8	5	1	3	45	61	62	-1	65	2	In	VDJ
GAACTGAACATGAGCTCCTTGGAGCTGGGGGACTCAGCCCTGTACTTCTGTGCCAGCAGCTTCTCCTACGAGCAGTACTTCGGGCCG	CASSFSYEQYF	1	1.7600056320180223E-5	33	TCRBV13-01*01	TCRBV13	TCRBV13-01	01											TCRBJ02-07*01	TCRBJ02	TCRBJ02-07	01				3	0	0	0	0	0	48	-1	-1	-1	62	1	In	VJ
AGTGCCCATCCTGAAGACAGCAGCTTCTACATCTGCAGTGCGCGGCCTCTCAGGGGGGTAGACCCCTACGAGCAGTACTTCGGGCCG	CSARPLRGVDPYEQYF	2	3.520011264036045E-5	48	TCRBV20	TCRBV20				TCRBV20-01,TCRBV20-or09_02		TCRBD01-01*01	TCRBD01	TCRBD01-01	01				TCRBJ02-07*01	TCRBJ02	TCRBJ02-07	01				6	7	4	1	9	2	33	41	50	57	64	2	In	VDJ
AATGTGAACGCCTTGTTGCTGGGGGACTCGGCCCTCTATCTCTGTGCCAGCAGCTTCCGCCTAGCATACGAGCAGTACTTCGGGCCG	CASSFRLAYEQYF	2	3.520011264036045E-5	39	TCRBV05-06*01	TCRBV05	TCRBV05-06	01				TCRBD02-01	TCRBD02	TCRBD02-01				01,02	TCRBJ02-07*01	TCRBJ02	TCRBJ02-07	01				2	1	4	7	4	4	42	56	60	65	66	2	In	VDJ
AGTTCTAAGAAGCTCCTTCTCAGTGACTCTGGCTTCTATCTCTGTGCCTGGAGTGTACTTTCCAGGGACGAGCAGTACTTCGGGCCG	CAWSVLSRDEQYF	3	5.280016896054068E-5	39	TCRBV30-01*01	TCRBV30	TCRBV30-01	01				TCRBD01-01*01	TCRBD01	TCRBD01-01	01				TCRBJ02-07*01	TCRBJ02	TCRBJ02-07	01				0	0	4	3	6	5	42	56	62	-1	67	3	In	VDJ
GAAGATCCAGCCCTCAGAACCCAGGGACTCAGCTGTGTACTTCTGTGCCAGCAGTTTTTTCGCGCGGACGAGCAGTACTTCGGGCCG		1	1.7600056320180223E-5	38	TCRBV12-03/12-04*01	TCRBV12	TCRBV12-03/12-04	01				TCRBD02-01	TCRBD02	TCRBD02-01				01,02	TCRBJ02-07*01	TCRBJ02	TCRBJ02-07	01				3	0	7	5	6	5	43	57	63	-1	67	1	Out	VDJ
CTCAAGATCCAGCCTGCAGAGCTTGAGGACTCGGCCGTGTATCTCTGTGCCAGCAGCCGAGGGAGAAACACCATATATTTTGGAGAG	CASSRGRNTIYF	2	3.520011264036045E-5	36	TCRBV11	TCRBV11				TCRBV11-02,TCRBV11-03		TCRBD02-01*02	TCRBD02	TCRBD02-01	02				TCRBJ01-03*01	TCRBJ01	TCRBJ01-03	01				5	1	11	0	1	5	45	57	58	63	64	2	In	VDJ
ATCCAGCCCTCAGAACCCAGGGACTCAGCTGTGTACTTCTGTGCCAGCAGCTTGGACAGGGCCGATTCACCCCTCCACTTTGGGAAC	CASSLDRADSPLHF	2	3.520011264036045E-5	42	TCRBV12	TCRBV12				TCRBV12-03/12-04,TCRBV12-04		TCRBD01-01*01	TCRBD01	TCRBD01-01	01				TCRBJ01-06*02	TCRBJ01	TCRBJ01-06	02				6	3	1	3	3	8	39	50	53	61	64	2	In	VDJ
GTGACCAGTGCCCATCCTGAAGACAGCAGCTTCTACATCTGCAGTGCTAGACTTGGACAGCATAATTCACCCCTCCACTTTGGGAAC	CSARLGQHNSPLHF	2	3.520011264036045E-5	42	TCRBV20	TCRBV20				TCRBV20-01,TCRBV20-or09_02		TCRBD01-01*01	TCRBD01	TCRBD01-01	01				TCRBJ01-06*02	TCRBJ01	TCRBJ01-06	02				2	1	1	5	3	5	39	51	54	60	61	2	In	VDJ
CAGCCCTCAGAACCCAGGGACTCAGCTGTGTACTTCTGTGCCAGCACCCTCCAGCGGGGGGTACGAGAGACCCAGTACTTCGGGCCA	CASTLQRGVRETQYF	1	1.7600056320180223E-5	45	TCRBV12	TCRBV12				TCRBV12-03/12-04,TCRBV12-04		TCRBD02-01*01	TCRBD02	TCRBD02-01	01				TCRBJ02-05*01	TCRBJ02	TCRBJ02-05	01				7	4	6	1	6	4	36	46	52	61	65	1	In	VDJ
CCTGATCCTGGAGTCGCCCAGCCCCAACCAGACCTCTCTGTACTTCTGTGCCAGCAGTCCCCCACAGATACGCAGTATTTTGGCCCA		3	5.280016896054068E-5	35	TCRBV27-01*01	TCRBV27	TCRBV27-01	01											TCRBJ02-03*01	TCRBJ02	TCRBJ02-03	01				5	4	0	0	0	2	46	-1	-1	58	62	3	Out	VJ
GCCCAAAAGAACCCGACAGCTTTCTATCTCTGTGCCAGTAGCTCCCTAGCGGGGGTGACGCGGACCGGGGAGCTGTTTTTTGGAGAA	CASSSLAGVTRTGELFF	2	3.520011264036045E-5	51	TCRBV19-01*01	TCRBV19	TCRBV19-01	01				TCRBD02-01*01	TCRBD02	TCRBD02-01	01				TCRBJ02-02*01	TCRBJ02	TCRBJ02-02	01				6	8	4	2	4	5	30	41	45	55	63	2	In	VDJ
AAGATCCAGCCCTCAGAACCCAGGGACTCAGCTGTGTACTTCTGTGCCAGCAGCCAGGGGTTGAACACTGAAGCTTTCTTTGGACAA	CASSQGLNTEAFF	2	3.520011264036045E-5	39	TCRBV12-03/12-04*01	TCRBV12	TCRBV12-03/12-04	01				TCRBD01-01*01	TCRBD01	TCRBD01-01	01				TCRBJ01-01*01	TCRBJ01	TCRBJ01-01	01				6	1	4	2	1	0	42	53	54	60	61	2	In	VDJ
ATCCAGCCCTCAGAACCCAGGGACTCAGCTGTGTACTTCTGTGCCAGTGGGAGGGCAGCCTTGAACACTGAAGCTTTCTTTGGACAA	CASGRAALNTEAFF	2	3.520011264036045E-5	42	TCRBV12	TCRBV12				TCRBV12-03/12-04,TCRBV12-04		TCRBD02-01*02	TCRBD02	TCRBD02-01	02				TCRBJ01-01*01	TCRBJ01	TCRBJ01-01	01				9	6	9	0	1	0	39	47	48	55	61	2	In	VDJ
ACATCGGCCCAAAAGAACCCGACAGCTTTCTATCTCTGTGCCAGTAGTATGTCGGGCAGGGTGAACACTGAAGCTTTCTTTGGACAA	CASSMSGRVNTEAFF	5	8.800028160090112E-5	45	TCRBV19-01*01	TCRBV19	TCRBV19-01	01				TCRBD01-01*01	TCRBD01	TCRBD01-01	01				TCRBJ01-01*01	TCRBJ01	TCRBJ01-01	01				3	0	4	3	6	0	36	50	56	-1	61	5	In	VDJ
ATTCTGGAGTCCGCCAGCACCAACCAGACATCTATGTACCTCTGTGCCAGCAGTTTATACCGGAACACTGAAGCTTTCTTTGGACAA	CASSLYRNTEAFF	3	5.280016896054068E-5	39	TCRBV28-01*01	TCRBV28	TCRBV28-01	01								TCRBD01,TCRBD02	TCRBD01-01,TCRBD02-01		TCRBJ01-01*01	TCRBJ01	TCRBJ01-01	01				1	2	3	7	0	1	42	-1	58	60	62	3	In	VDJ
GCTGAATGTGAACGCCTTGTTGCTGGGGGACTCGGCCCTCTATCTCTGTGCCAGCACCACGGAGGTGAAAAACTGTTTTTTGGCAGT		1	1.7600056320180223E-5	35	TCRBV05-06*01	TCRBV05	TCRBV05-06	01				TCRBD02-01*02	TCRBD02	TCRBD02-01	02				TCRBJ01-04*01	TCRBJ01	TCRBJ01-04	01				6	0	10	1	4	7	46	56	60	-1	65	1	Out	VDJ
NTGAAGATCCAGCCCTCAGAACCCAGGGACTCAGCTGTGTACTTCTGTGCCAGCAGTTGGTGGAATCAGCCCCAGCATTTTGGTGAT	CASSWWNQPQHF	2	3.520011264036045E-5	36	TCRBV12-03/12-04*01	TCRBV12	TCRBV12-03/12-04	01								TCRBD01,TCRBD02	TCRBD01-01,TCRBD02-01		TCRBJ01-05*01	TCRBJ01	TCRBJ01-05	01				4	3	0	10	0	4	45	-1	58	60	63	2	In	VDJ
AGCTCTCTGGAGCTGGGGGACTCAGCTTTGTATTTCTGTGCCAGCATGAGGGGGGACAGGGGGAATCAGCCCCAGCATTTTGGTGAT	CASMRGDRGNQPQHF	7	1.2320039424126158E-4	45	TCRBV09-01*01	TCRBV09	TCRBV09-01	01				TCRBD01-01*01	TCRBD01	TCRBD01-01	01				TCRBJ01-05*01	TCRBJ01	TCRBJ01-05	01				6	0	0	1	6	4	36	46	52	-1	63	7	In	VDJ
CCCTCAGAACCCAGGGACTCAGCTGTGTACTTCTGTGCCAGCAGTGGTCGCGGCCCTGGGGGCAATCAGCCCCAGCATTTTGGTGAT	CASSGRGPGGNQPQHF	2	3.520011264036045E-5	48	TCRBV12	TCRBV12				TCRBV12-03/12-04,TCRBV12-04						TCRBD01,TCRBD02	TCRBD01-01,TCRBD02-01		TCRBJ01-05*01	TCRBJ01	TCRBJ01-05	01				5	0	6	2	12	2	33	45	57	-1	61	2	In	VDJ
CTGATTCTGGAGTCCGCCAGCACCAACCAGACATCTATGTACCTCTGTGCCAGCAGAACAGGGCTGGCTGGCTACACCTTCGGTTCG	CASRTGLAGYTF	1	1.7600056320180223E-5	36	TCRBV28-01*01	TCRBV28	TCRBV28-01	01				TCRBD01-01*01	TCRBD01	TCRBD01-01	01				TCRBJ01-02*01	TCRBJ01	TCRBJ01-02	01				6	5	3	3	1	7	45	56	57	63	68	1	In	VDJ
ATTCTGGAGTCCGCCAGCACCAACCAGACATCTATGTACCTCTGTGCCAGCAGCGACAGGGGGGAGTATGGCTACACCTTCGGTTCG	CASSDRGEYGYTF	1	1.7600056320180223E-5	39	TCRBV28-01*01	TCRBV28	TCRBV28-01	01				TCRBD01-01*01	TCRBD01	TCRBD01-01	01				TCRBJ01-02*01	TCRBJ01	TCRBJ01-02	01				6	3	2	1	1	5	42	53	54	63	66	1	In	VDJ
CAGCCCTCAGAACCCAGGGACTCAGCTGTGTACTTCTGTGCCAGCAGTTTAACGTCAGTCCTCGGCTATGGCTACACCTTCGGTTCG	CASSLTSVLGYGYTF	4	7.04002252807209E-5	45	TCRBV12	TCRBV12				TCRBV12-03/12-04,TCRBV12-04						TCRBD01,TCRBD02	TCRBD01-01,TCRBD02-01		TCRBJ01-02*01	TCRBJ01	TCRBJ01-02	01				2	7	4	5	4	4	36	51	55	58	65	4	In	VDJ
CTCACTGTGACATCGGCCCAAAAGAACCCGACAGCTTTCTATCTCTGTGCCAGTAGTATTGGAAGCTATGGCTACACCTTCGGTTCG	CASSIGSYGYTF	2	3.520011264036045E-5	36	TCRBV19-01*01	TCRBV19	TCRBV19-01	01								TCRBD01,TCRBD02	TCRBD01-01,TCRBD02-01		TCRBJ01-02*01	TCRBJ01	TCRBJ01-02	01				3	2	1	8	1	4	45	59	60	63	65	2	In	VDJ
TCTCTGGAGCTGGGGGACTCAGCTTTGTATTTCTGTGCCAGCAGCCCCCTGGGACAGACCTCTAACTATGGCTACACCTTCGGTTCG	CASSPLGQTSNYGYTF	2	3.520011264036045E-5	48	TCRBV09-01*01	TCRBV09	TCRBV09-01	01				TCRBD01-01*01	TCRBD01	TCRBD01-01	01				TCRBJ01-02*01	TCRBJ01	TCRBJ01-02	01				4	4	0	5	5	0	33	45	50	57	61	2	In	VDJ
GAGTCCGCCAGCACCAACCAGACATCTATGTACCTCTGTGCCAGCAGTACCCGGACGGAAGCTAACTATGGCTACACCTTCGGTTCG	CASSTRTEANYGYTF	1	1.7600056320180223E-5	45	TCRBV28-01*01	TCRBV28	TCRBV28-01	01								TCRBD01,TCRBD02	TCRBD01-01,TCRBD02-01		TCRBJ01-02*01	TCRBJ01	TCRBJ01-02	01				5	5	1	7	4	0	36	48	52	56	61	1	In	VDJ
TGGAGTCGCCCAGCCCCAACCAGACCTCTCTGTGCTTCTGTGCCAGCAGACGTGGACAGCGTCAACTATGGCTACACCTTCGGTTCG		2	3.520011264036045E-5	43	TCRBV27-01*01	TCRBV27	TCRBV27-01	01				TCRBD01-01*01	TCRBD01	TCRBD01-01	01				TCRBJ01-02*01	TCRBJ01	TCRBJ01-02	01				6	4	1	5	4	2	38	49	53	59	63	2	Out	VDJ
CTTCACCTACACACCCTGCAGCCAGAAGACTCGGCCCTGTATCTCTGCGCCAGCAGCTTGGGACAGGGCGGCTACACCTTCGGTTCG	CASSLGQGGYTF	2	3.520011264036045E-5	36	TCRBV04-03*01	TCRBV04	TCRBV04-03	01				TCRBD01-01*01	TCRBD01	TCRBD01-01	01				TCRBJ01-02*01	TCRBJ01	TCRBJ01-02	01				5	1	0	3	2	8	45	57	59	68	69	2	In	VDJ
ATCCTGAGTTCTAAGAAGCTCCTTCTCAGTGACTCTGGCTTCTATCTCTGTGCCTGGGTGGTCCTAAAAGGCTACACCTTCGGTTCG	CAWVVLKGYTF	5	8.800028160090112E-5	33	TCRBV30-01*05	TCRBV30	TCRBV30-01	05				TCRBD02-01	TCRBD02	TCRBD02-01				01,02	TCRBJ01-02*01	TCRBJ01	TCRBJ01-02	01				4	3	4	9	5	8	48	58	63	66	69	5	In	VDJ
ATCCAGCAGGTAGTGCGAGGAGATTCGGCAGCTTATTTCTGTGCCAGCCCAACTACGACTGGGTCGAGCGAGCAGTACTTCGGGCCG	CASPTTTGSSEQYF	6	1.0560033792108135E-4	42	TCRBV18-01*01	TCRBV18	TCRBV18-01	01				TCRBD02-01	TCRBD02	TCRBD02-01				01,02	TCRBJ02-07*01	TCRBJ02	TCRBJ02-07	01				8	8	2	10	8	6	39	48	56	60	68	6	In	VDJ
GTGACATCGGCCCAAAAGAACCCGACAGCTTTCTATCTCTGTGCCAGTACCGAGACAGGGGGTATTTACGAGCAGTACTTCGGGCCG	CASTETGGIYEQYF	2	3.520011264036045E-5	42	TCRBV19-01*01	TCRBV19	TCRBV19-01	01				TCRBD01-01*01	TCRBD01	TCRBD01-01	01				TCRBJ02-07*01	TCRBJ02	TCRBJ02-07	01				7	4	2	1	4	4	39	49	53	62	66	2	In	VDJ
ACTCTGACAGTGACCAGTGCCCATCCTGAAGACAGCAGCTTCTACATCTGCAGTGCCCACCAGGGTTACGAGCAGTACTTCGGGCCG	CSAHQGYEQYF	2	3.520011264036045E-5	33	TCRBV20-01	TCRBV20	TCRBV20-01				01,04	TCRBD01-01*01	TCRBD01	TCRBD01-01	01				TCRBJ02-07*01	TCRBJ02	TCRBJ02-07	01				6	1	4	3	4	4	48	56	60	65	66	2	In	VDJ
TCATCCTGAGTTCTAAGAAGCTCCTCCTCAGTGACTCTGGCTTCTATCTCTGTGCCTGGAGGTGGGTACGAGCAGTACTTCGGGCCG		2	3.520011264036045E-5	31	TCRBV30-01*02	TCRBV30	TCRBV30-01	02								TCRBD01,TCRBD02	TCRBD01-01,TCRBD02-01		TCRBJ02-07*01	TCRBJ02	TCRBJ02-07	01				3	0	0	9	2	4	50	61	63	-1	66	2	Out	VDJ
CTTCACATCAATTCCCTGGAGCTTGGTGACTCTGCTGTGTATTTCTGTGCCAGCAGCCAAGAAGCGTACGAGCAGTACTTCGGGCCG	CASSQEAYEQYF	3	5.280016896054068E-5	36	TCRBV03-01/03-02*01	TCRBV03	TCRBV03-01/03-02	01				TCRBD02-01	TCRBD02	TCRBD02-01				01,02	TCRBJ02-07*01	TCRBJ02	TCRBJ02-07	01				0	0	6	6	0	4	45	-1	62	-1	66	3	In	VDJ
CCTGCAGAGCTTGAGGACTCGGCCGTGTATCTCTGTGCCAGCAGCTCCAGACAGGGGGTCTTACCCTACGAGCAGTACTTCGGGCCG	CASSSRQGVLPYEQYF	1	1.7600056320180223E-5	48	TCRBV11	TCRBV11				TCRBV11-02,TCRBV11-03		TCRBD01-01*01	TCRBD01	TCRBD01-01	01				TCRBJ02-07*01	TCRBJ02	TCRBJ02-07	01				4	6	2	1	3	2	33	46	49	58	64	1	In	VDJ
AGCTTGGTGACTCTGCTGTGTATTTCTGTGCCAGCAGCCAAGATAAAGACGGGGCCGACTGGACCCTACGAGCAGTACTTCGGGCCG		1	1.7600056320180223E-5	55	TCRBV03-01/03-02*01	TCRBV03	TCRBV03-01/03-02	01								TCRBD01,TCRBD02	TCRBD01-01,TCRBD02-01		TCRBJ02-07*01	TCRBJ02	TCRBJ02-07	01				0	9	7	0	7	2	26	43	50	55	64	1	Out	VDJ
AATTCCCTGGAGCTTGGTGACTCTGCTGTGTATTTCTGTGCCAGCAGCCAAGGTGGCCGTCCTACCCACGAGCAGTACTTCGGGCCG	CASSQGGRPTHEQYF	1	1.7600056320180223E-5	45	TCRBV03-01/03-02*01	TCRBV03	TCRBV03-01/03-02	01								TCRBD01,TCRBD02	TCRBD01-01,TCRBD02-01		TCRBJ02-07*01	TCRBJ02	TCRBJ02-07	01				1	10	9	0	2	5	36	52	54	57	67	1	In	VDJ
AATGTGAGCACCTTGGAGCTGGGGGACTCGGCCCTTTATCTTTGCGCCAGCAGCTTGGTGCTTGATAACGAGCAGTACTTCGGGCCG	CASSLVLDNEQYF	2	3.520011264036045E-5	39	TCRBV05-01*01	TCRBV05	TCRBV05-01	01								TCRBD01,TCRBD02	TCRBD01-01,TCRBD02-01		TCRBJ02-07*01	TCRBJ02	TCRBJ02-07	01				0	2	2	8	5	5	42	58	63	65	67	2	In	VDJ
TCAGAACCCAGGGACTCAGCTGTGTACTTCTGTGCCAGCAGCCGGGGGACAGGGCGAACGGGTGGAAACACCATATATTTTGGAGAG	CASSRGTGRTGGNTIYF	10	1.7600056320180225E-4	51	TCRBV12	TCRBV12				TCRBV12-03/12-04,TCRBV12-04		TCRBD01-01*01	TCRBD01	TCRBD01-01	01				TCRBJ01-03*01	TCRBJ01	TCRBJ01-03	01				6	8	0	3	4	3	30	41	45	54	62	10	In	VDJ
GTGACATCGGCCCAAAAGAACCCGACAGCTTTCTATCTCTGTGCCAGCAGAATTGCGTACTCTGGAAACACCATATATTTTGGAGAG	CASRIAYSGNTIYF	2	3.520011264036045E-5	42	TCRBV19-01*01	TCRBV19	TCRBV19-01	01								TCRBD01,TCRBD02	TCRBD01-01,TCRBD02-01		TCRBJ01-03*01	TCRBJ01	TCRBJ01-03	01				9	9	4	5	0	0	39	-1	47	50	59	2	In	VDJ
GCTGCTCCCTCCCAAACATCTGTGTACTTCTGTGCCAGCAGTCCCAGACAGGGGGCTGGTGGGGCCAACGTCCTGACTTTCGGGGCC	CASSPRQGAGGANVLTF	3	5.280016896054068E-5	51	TCRBV06-02/06-03*01	TCRBV06	TCRBV06-02/06-03	01				TCRBD01-01*01	TCRBD01	TCRBD01-01	01				TCRBJ02-06*01	TCRBJ02	TCRBJ02-06	01				5	3	2	0	4	3	30	42	46	56	59	3	In	VDJ
AATGTGAACGCCTTGTTGCTGGGGGACTCGGCCCTGTATCTCTGTGCCAGCAGCCCCCCTCCGGGTTCACCCCTCCACTTTGGGAAC	CASSPPPGSPLHF	1	1.7600056320180223E-5	39	TCRBV05-05*01	TCRBV05	TCRBV05-05	01				TCRBD02-01	TCRBD02	TCRBD02-01				01,02	TCRBJ01-06*02	TCRBJ01	TCRBJ01-06	02				4	0	8	4	7	9	42	54	61	-1	65	1	In	VDJ
TCTAAGAAGCTCCTTCTCAGTGACTCTGGCTTCTATCTCTGTGCCTGGAGCCCCCAGGGCGGCAATTCACCCCTCCACTTTGGGAAC	CAWSPQGGNSPLHF	2	3.520011264036045E-5	42	TCRBV30-01*01	TCRBV30	TCRBV30-01	01				TCRBD01-01*01	TCRBD01	TCRBD01-01	01				TCRBJ01-06*02	TCRBJ01	TCRBJ01-06	02				3	4	4	3	4	7	39	50	54	59	63	2	In	VDJ
CTGAGCTCTCTGGAGCTGGGGGACTCAGCTTTGTATTTCTGTGCCAGCAGCCAAATGGGGGCGCGATCACCCCTCCACTTTGGGAAC	CASSQMGARSPLHF	27	4.7520152064486605E-4	42	TCRBV09-01*01	TCRBV09	TCRBV09-01	01				TCRBD01-01*01	TCRBD01	TCRBD01-01	01				TCRBJ01-06*02	TCRBJ01	TCRBJ01-06	02				4	4	6	0	5	10	39	51	56	62	66	27	In	VDJ
CAGCCCTCAGAACCCAGGGACTCAGCTGTGTACTTCTGTGCCAGCAGTTTAGCGGGGGACAGTTTTAATGAGCAGTTCTTCGGGCCA	CASSLAGDSFNEQFF	1	1.7600056320180223E-5	45	TCRBV12	TCRBV12				TCRBV12-03/12-04,TCRBV12-04		TCRBD01-01*01	TCRBD01	TCRBD01-01	01				TCRBJ02-01*01	TCRBJ02	TCRBJ02-01	01				0	4	0	5	2	7	36	53	55	62	66	1	In	VDJ
CTCAGAACCCAGGGACTCAGCTGTGTACTTCTGTGCCAGCAGTTTAGACTGGCAGGACTCGGCTACAATGAGCAGTTCTTCGGGCCA		9	1.5840050688162202E-4	50	TCRBV12	TCRBV12				TCRBV12-03/12-04,TCRBV12-04		TCRBD02-01	TCRBD02	TCRBD02-01				01,02	TCRBJ02-01*01	TCRBJ02	TCRBJ02-01	01				1	3	1	10	7	3	31	47	54	59	62	9	Out	VDJ
CGCTCACCAGGCCTGGGGGACGCAGCCATGTACCTGTGTGCCACCAGCAGGAGGCCGAGCTCCTACAATGAGCAGTTCTTCGGGCCA	CATSRRPSSYNEQFF	2	3.520011264036045E-5	45	TCRBV15-01*02	TCRBV15	TCRBV15-01	02				TCRBD02-01*02	TCRBD02	TCRBD02-01	02				TCRBJ02-01*01	TCRBJ02	TCRBJ02-01	01				3	5	11	1	0	0	36	-1	50	54	59	2	In	VDJ
TCGGCTGCTCCCTCCCAGACATCTGTGTACTTCTGTGCCTGCGCAAAGAGCGATATGGTCAACACCGGGGAGCTGTTTTTTGGAGAA	CACAKSDMVNTGELFF	9	1.5840050688162202E-4	48	TCRBV06	TCRBV06				TCRBV06-01,TCRBV06-05		TCRBD02-01	TCRBD02	TCRBD02-01				01,02	TCRBJ02-02*01	TCRBJ02	TCRBJ02-02	01				11	8	6	6	9	2	33	39	48	52	60	9	In	VDJ
ATCCAGCCCTCAGAACCCAGGGACTCAGCTGTGTACTTCTGTGCCAGCAGTTAGGACTACATGAACACTGAAGCTTTCTTTGGACAA	CASS*DYMNTEAFF	2	3.520011264036045E-5	42	TCRBV12	TCRBV12				TCRBV12-03/12-04,TCRBV12-04		TCRBD02-01	TCRBD02	TCRBD02-01				01,02	TCRBJ01-01*01	TCRBJ01	TCRBJ01-01	01				4	2	1	9	1	0	39	52	53	59	61	2	Stop	VDJ
NTGAAGATCCAGCCCTCAGAACCCAGGGACTCAGCTGTGTACTTCTGTGCCAGCAGTTTTTGGAACACTGAAGCTTTCTTTGGACAA	CASSFWNTEAFF	2	3.520011264036045E-5	36	TCRBV12-03/12-04*01	TCRBV12	TCRBV12-03/12-04	01											TCRBJ01-01*01	TCRBJ01	TCRBJ01-01	01				3	3	0	0	0	1	45	-1	-1	59	62	2	In	VJ
ATTCTGGAGTCCGCCAGCACCAACCAGACATCTATGTACCTCTGTGCCAGCAGTTTATGGGGGAACACTGAAGCTTTCTTTGGACAA	CASSLWGNTEAFF	2	3.520011264036045E-5	39	TCRBV28-01*01	TCRBV28	TCRBV28-01	01								TCRBD01,TCRBD02	TCRBD01-01,TCRBD02-01		TCRBJ01-01*01	TCRBJ01	TCRBJ01-01	01				0	0	0	9	0	1	42	-1	59	-1	62	2	In	VDJ
TCCGGTCCACAAAGCTGGAGGACTCAGCCATGTACTTCTGTGCCAGCGATGGACAAGACAGGGAACACTGAAGCTTTCTTTGGACAA		2	3.520011264036045E-5	43	TCRBV02-01	TCRBV02	TCRBV02-01				01,03	TCRBD01-01*01	TCRBD01	TCRBD01-01	01				TCRBJ01-01*01	TCRBJ01	TCRBJ01-01	01				8	0	2	4	9	1	38	47	56	-1	62	2	Out	VDJ
TGTTGCTGGGGGACTCGGCCCTCTATCTCTGTGCCAGCAGCTTAGAAGGATATCCCCCCCCAGAACACTGAAGCTTTCTTTGGACAA		6	1.0560033792108135E-4	52	TCRBV05-06*01	TCRBV05	TCRBV05-06	01								TCRBD01,TCRBD02	TCRBD01-01,TCRBD02-01		TCRBJ01-01*01	TCRBJ01	TCRBJ01-01	01				2	12	1	8	4	1	29	43	47	50	62	6	Out	VDJ
GAGCTGAATGTGAACGCCTTGTTGCTGGGGGACTCGGCCCTGTATCTCTGTGCCAGCAGCTTACAAAGGACAGGGCTCTTTGGACAA	CASSLQRTGLF	2	3.520011264036045E-5	33	TCRBV05-05*01	TCRBV05	TCRBV05-05	01				TCRBD01-01*01	TCRBD01	TCRBD01-01	01				TCRBJ01-01*01	TCRBJ01	TCRBJ01-01	01				2	1	1	3	5	15	48	62	67	75	76	2	In	VDJ
CAGCCCTCAGAACCCAGGGACTCAGCTGTGTACTTCTGTGCCAGCAGTTTAACAACCCAGGGCCCTAGGTCCCAGCATTTTGGTGAT	CASSLTTQGPRSQHF	2	3.520011264036045E-5	45	TCRBV12	TCRBV12				TCRBV12-03/12-04,TCRBV12-04		TCRBD01-01*01	TCRBD01	TCRBD01-01	01				TCRBJ01-05*01	TCRBJ01	TCRBJ01-05	01				2	8	4	3	6	11	36	51	57	62	70	2	In	VDJ
GCCTTGTTGCTGGGGGACTCGGCCCTCTATCTCTGTGCCAGCAGCTTGTTCGGGACATCGGGCAATCAGCCCCAGCATTTTGGTGAT	CASSLFGTSGNQPQHF	2	3.520011264036045E-5	48	TCRBV05-06*01	TCRBV05	TCRBV05-06	01				TCRBD01-01*01	TCRBD01	TCRBD01-01	01				TCRBJ01-05*01	TCRBJ01	TCRBJ01-05	01				1	4	0	6	3	2	33	48	51	57	61	2	In	VDJ
CTGGAGTCCGCCAGCACCAACCAGACATCTATGTACCTCTGTGCCAGCAGTCAGGGGGGCGGCAATCAGCCCCAGCATTTTGGTGAT	CASSQGGGNQPQHF	2	3.520011264036045E-5	42	TCRBV28-01*01	TCRBV28	TCRBV28-01	01				TCRBD01-01*01	TCRBD01	TCRBD01-01	01				TCRBJ01-05*01	TCRBJ01	TCRBJ01-05	01				5	3	4	1	0	2	39	-1	51	58	61	2	In	VDJ
CCTGCAGAGCTTGGGGACTCGGCCGTGTATCTCTGTGCCAGCAGCTCCTCAGGGGAAGGCGGCAATCAGCCCCAGCATTTTGGTGAT	CASSSSGEGGNQPQHF	1	1.7600056320180223E-5	48	TCRBV11-03*01	TCRBV11	TCRBV11-03	01				TCRBD01-01*01	TCRBD01	TCRBD01-01	01				TCRBJ01-05*01	TCRBJ01	TCRBJ01-05	01				4	6	4	2	3	2	33	46	49	55	61	1	In	VDJ
GTGACCAGTGCCCATCCTGAAGACAGCAGCTTCTACATCTGCAGTGCCGTCGAGGGACAGGGGGCGGAACCCCAGCATTTTGGTGAT	CSAVEGQGAEPQHF	2	3.520011264036045E-5	42	TCRBV20	TCRBV20				TCRBV20-01,TCRBV20-or09_02		TCRBD01-01*01	TCRBD01	TCRBD01-01	01				TCRBJ01-05*01	TCRBJ01	TCRBJ01-05	01				6	4	0	0	6	10	39	47	53	65	69	2	In	VDJ
NTGAAGATCCAGCCCTCAGAACCCAGGGACTCAGCTGTGTACTTCTGTGCCAGCAGTAACAGGGTTGGTGGCTACACCTTCGGTTCG	CASSNRVGGYTF	1	1.7600056320180223E-5	36	TCRBV12-03/12-04*01	TCRBV12	TCRBV12-03/12-04	01				TCRBD01-01*01	TCRBD01	TCRBD01-01	01				TCRBJ01-02*01	TCRBJ01	TCRBJ01-02	01				5	4	3	3	1	7	45	57	58	64	68	1	In	VDJ
GTGACCAGTGCCCATCCTGAAGACAGCAGCTTCTACATCTGCAGTGCTAGAGATCCGGGACCCTACTATGGCTACACCTTCGGTTCG	CSARDPGPYYGYTF	4	7.04002252807209E-5	42	TCRBV20	TCRBV20				TCRBV20-01,TCRBV20-or09_02						TCRBD01,TCRBD02	TCRBD01-01,TCRBD02-01		TCRBJ01-02*01	TCRBJ01	TCRBJ01-02	01				0	3	0	7	3	3	39	53	56	61	64	4	In	VDJ
CACTCTGAGGATCCAGCCCATGGAACCCAGGGACTTGGGCCTATATTTCTGTGCCAGCAGCCCGACTATGGCTACACCTTCGGTTCG		2	3.520011264036045E-5	32	TCRBV12-01*01	TCRBV12	TCRBV12-01	01				TCRBD02-01	TCRBD02	TCRBD02-01				01,02	TCRBJ01-02*01	TCRBJ01	TCRBJ01-02	01				5	0	8	6	1	3	49	61	62	-1	64	2	Out	VDJ
GAGCTTGGGGACTCGGCCATGTATCTCTGTGCCAGCAGCCCCTGAAGGCAGGGCACCTGGTCTAACTATGGCTACACCTTCGGTTCG	CASSP*RQGTWSNYGYTF	1	1.7600056320180223E-5	54	TCRBV11	TCRBV11				TCRBV11-01,TCRBV11-03		TCRBD01-01*01	TCRBD01	TCRBD01-01	01				TCRBJ01-02*01	TCRBJ01	TCRBJ01-02	01				5	8	4	3	9	0	27	39	48	53	61	1	Stop	VDJ
GAATGTGAACGCCTTGTTGCTGGGGGACTCGGCCCTGTATCTCTGTGCCAGCAGCCTTCGACAGGGTACGGCTACACCTTCGGTTCG		1	1.7600056320180223E-5	38	TCRBV05-05*01	TCRBV05	TCRBV05-05	01				TCRBD01-01*01	TCRBD01	TCRBD01-01	01				TCRBJ01-02*01	TCRBJ01	TCRBJ01-02	01				4	3	2	3	4	8	43	55	59	66	69	1	Out	VDJ
CTACACACCCTGCAGCCAGAAGACTCGGCCCTGTATCTCTGTGCCAGCAGCCAAGGGTTGTCGGTGTACGAGCAGTACTTCGGGCCG	CASSQGLSVYEQYF	2	3.520011264036045E-5	42	TCRBV04-02*01	TCRBV04	TCRBV04-02	01				TCRBD02-01	TCRBD02	TCRBD02-01				01,02	TCRBJ02-07*01	TCRBJ02	TCRBJ02-07	01				1	2	8	5	6	4	39	55	61	64	66	2	In	VDJ
ACCCTGCAGCCAGAAGACTCGGCCCTGTATCTCTGCGCCAGCAGCCGATCGAGGGCAAACCCCATCTACGAGCAGTACTTCGGGCCG	CASSRSRANPIYEQYF	2	3.520011264036045E-5	48	TCRBV04-03*01	TCRBV04	TCRBV04-03	01				TCRBD02-01*02	TCRBD02	TCRBD02-01	02				TCRBJ02-07*01	TCRBJ02	TCRBJ02-07	01				4	10	11	0	4	3	33	46	50	55	65	2	In	VDJ
TCTGGAGTCCGCCAGCACCAACCAGACATCTATGTACCTCTGTGCCAGCAGTTTTGAGGGGAGTCCTACGAGCAGTACTTCGGGCCG		5	8.800028160090112E-5	41	TCRBV28-01*01	TCRBV28	TCRBV28-01	01								TCRBD01,TCRBD02	TCRBD01-01,TCRBD02-01		TCRBJ02-07*01	TCRBJ02	TCRBJ02-07	01				3	2	5	2	2	1	40	54	56	61	63	5	Out	VDJ
AAGATCCAGCCTGCAGAGCTTGGGGACTCGGCCATGTATCTCTGTGCCAGCAGCTTAGTTGGCTCCTACGAGCAGTACTTCGGGCCG	CASSLVGSYEQYF	3	5.280016896054068E-5	39	TCRBV11-01*01	TCRBV11	TCRBV11-01	01								TCRBD01,TCRBD02	TCRBD01-01,TCRBD02-01		TCRBJ02-07*01	TCRBJ02	TCRBJ02-07	01				1	0	0	10	2	0	42	58	60	-1	62	3	In	VDJ
NNNNCTCTGAAGATCCGGTCCACAAAGCTGGAGGACTCAGCCATGTACTTCTGTGCCAGCAGTGTGGGGACCCAGTACTTCGGGCCG	CASSVGTQYF	2	3.520011264036045E-5	30	TCRBV02-01	TCRBV02	TCRBV02-01				01,03					TCRBD01,TCRBD02	TCRBD01-01,TCRBD02-01		TCRBJ02-07*01	TCRBJ02	TCRBJ02-07	01				4	1	0	7	2	10	51	64	66	71	72	2	In	VDJ
TCCGCCAGCACCAACCAGACATCTATGTACCTCTGTGCCAGCGGCCCACCCACACAGCGCTCTGGAAACACCATATATTTTGGAGAG	CASGPPTQRSGNTIYF	2	3.520011264036045E-5	48	TCRBV28-01*01	TCRBV28	TCRBV28-01	01								TCRBD01,TCRBD02	TCRBD01-01,TCRBD02-01		TCRBJ01-03*01	TCRBJ01	TCRBJ01-03	01				8	2	3	5	11	0	33	42	53	57	59	2	In	VDJ
ATTCTGGAGTCCGCCAGCACCAACCAGACATCTATGTACCTCTGTGCCATCCGGGGGCAAGGGGCCAACGTCCTGACTTTCGGGGCC	CAIRGQGANVLTF	1	1.7600056320180223E-5	39	TCRBV28-01*01	TCRBV28	TCRBV28-01	01								TCRBD01,TCRBD02	TCRBD01-01,TCRBD02-01		TCRBJ02-06*01	TCRBJ02	TCRBJ02-06	01				10	2	6	0	3	4	42	49	52	58	60	1	In	VDJ
GAGTCCGCCAGCACCAACCAGACATCTATGTACCTCTGTGCCAGCAGTATCCCGGGACAGGGAGGTTCACCCCTCCACTTTGGGAAC	CASSIPGQGGSPLHF	1	1.7600056320180223E-5	45	TCRBV28-01*01	TCRBV28	TCRBV28-01	01				TCRBD01-01*01	TCRBD01	TCRBD01-01	01				TCRBJ01-06*02	TCRBJ01	TCRBJ01-06	02				5	3	0	3	5	9	36	48	53	62	65	1	In	VDJ
ATCCGGTCCACAAAGCTGGAGGACTCAGCCATGTACTTCTGTGCCAGCAGGGTGTTGTCAGGGGCTTCACCCCTCCACTTTGGGAAC	CASRVLSGASPLHF	2	3.520011264036045E-5	42	TCRBV02-01	TCRBV02	TCRBV02-01				01,03	TCRBD01-01*01	TCRBD01	TCRBD01-01	01				TCRBJ01-06*02	TCRBJ01	TCRBJ01-06	02				6	1	4	2	8	9	39	50	58	64	65	2	In	VDJ
TCTAAGAAGCTCCTTCTCAGTGACTCTGGCTTCTATCTCTGTGCCTGGAGTAGGATGAGGGGGGATTCACCCCTCCACTTTGGGAAC	CAWSRMRGDSPLHF	2	3.520011264036045E-5	42	TCRBV30-01*01	TCRBV30	TCRBV30-01	01								TCRBD01,TCRBD02	TCRBD01-01,TCRBD02-01		TCRBJ01-06*02	TCRBJ01	TCRBJ01-06	02				2	1	5	1	6	8	39	51	57	63	64	2	In	VDJ
AGTTCTAAGAAGCTCCTTCTCAGTGACTCTGGCTTCTATCTCTGTGCCTGGAGTAAGGGGTGGAATTCACCCCTCCACTTTGGGAAC	CAWSKGWNSPLHF	2	3.520011264036045E-5	39	TCRBV30-01*01	TCRBV30	TCRBV30-01	01				TCRBD01-01*01	TCRBD01	TCRBD01-01	01				TCRBJ01-06*02	TCRBJ01	TCRBJ01-06	02				2	3	5	2	1	7	42	54	55	60	63	2	In	VDJ
CTCAAGATCCAGCCTGCAGAGCTTGGGGACTCGGCCGTGTATCTCTGTGCCAGCAGCTTAGACAATTCACCCCTCCACTTTGGGAAC	CASSLDNSPLHF	1	1.7600056320180223E-5	36	TCRBV11-03*01	TCRBV11	TCRBV11-03	01											TCRBJ01-06*02	TCRBJ01	TCRBJ01-06	02				0	1	0	0	0	7	45	-1	-1	62	63	1	In	VJ
CAGCCCTCAGAACCCAGGGACTCAGCTGTGTACTTCTGTGCCAGCAGTGTCGGGACAGGGGTACAAGAGACCCAGTACTTCGGGCCA	CASSVGTGVQETQYF	1	1.7600056320180223E-5	45	TCRBV12	TCRBV12				TCRBV12-03/12-04,TCRBV12-04		TCRBD01-01*01	TCRBD01	TCRBD01-01	01				TCRBJ02-05*01	TCRBJ02	TCRBJ02-05	01				5	2	0	2	3	2	36	48	51	61	63	1	In	VDJ
GCCCTGCAGCCAGAAGACTCAGCCCTGTATCTCTGCGCCAGCAGCCTAGCGGGGGGAAGAACCACAGATACGCAGTATTTTGGCCCA	CASSLAGGRTTDTQYF	11	1.9360061952198248E-4	48	TCRBV04-01*01	TCRBV04	TCRBV04-01	01				TCRBD02-01*01	TCRBD02	TCRBD02-01	01				TCRBJ02-03*01	TCRBJ02	TCRBJ02-03	01				4	6	5	1	0	2	33	-1	46	56	62	11	In	VDJ
AAGATCCAGCGCACAGAGCAGCGGGACTCGGCCATGTATCGCTGTGCCAGCACCGTGGGAGGAGGCGGGGAGCTGTTTTTTGGAGAA	CASTVGGGGELFF	2	3.520011264036045E-5	39	TCRBV07-06*01	TCRBV07	TCRBV07-06	01				TCRBD02-01*02	TCRBD02	TCRBD02-01	02				TCRBJ02-02*01	TCRBJ02	TCRBJ02-02	01				7	3	9	1	4	7	42	52	56	62	65	2	In	VDJ
ACTCTGACAGTGACCAGTGCCCATCCTGAAGACAGCAGCTTCTACATCTGCAGTGCTAGCTCGGGGACTGAAGCTTTCTTTGGACAA	CSASSGTEAFF	2	3.520011264036045E-5	33	TCRBV20-01	TCRBV20	TCRBV20-01				01,04	TCRBD02-01*01	TCRBD02	TCRBD02-01	01				TCRBJ01-01*01	TCRBJ01	TCRBJ01-01	01				3	0	8	3	2	5	48	59	61	-1	66	2	In	VDJ
NNNNNNNTGTCGGCTGCTCCCTCCCAGACATCTGTGTACTTCTGTGCCAGCAGCTCAGGGAGGCACACTGAAGCTTTCTTTGGACAA	CASSSGRHTEAFF	2	3.520011264036045E-5	39	TCRBV06-05*01	TCRBV06	TCRBV06-05	01				TCRBD02-01*02	TCRBD02	TCRBD02-01	02				TCRBJ01-01*01	TCRBJ01	TCRBJ01-01	01				6	1	9	1	4	3	42	53	57	63	64	2	In	VDJ
CTGAGTTCTAAGAAGCTCCTTCTCAGTGACTCTGGCTTCTATCTCTGTGCAGGGGACGTGCTGAACACTGAAGCTTTCTTTGGACAA	CAGDVLNTEAFF	2	3.520011264036045E-5	36	TCRBV30-01	TCRBV30	TCRBV30-01				01,05					TCRBD01,TCRBD02	TCRBD01-01,TCRBD02-01		TCRBJ01-01*01	TCRBJ01	TCRBJ01-01	01				9	4	0	7	2	0	45	50	52	57	61	2	In	VDJ
CGGAGTCAGGGGACACAGCACTGTATTTCTGTGCCAGCAGCCTACACCCCGGGACAGGGGGCGAACACTGAAGCTTTCTTTGGACAA		2	3.520011264036045E-5	52	TCRBV21-01*01	TCRBV21	TCRBV21-01	01				TCRBD01-01*01	TCRBD01	TCRBD01-01	01				TCRBJ01-01*01	TCRBJ01	TCRBJ01-01	01				5	0	0	0	9	1	29	41	50	-1	62	2	Out	VDJ
AGATCCAGTCCACGGAGTCAGGGGACACAGCACTGTATTTCTGTGCCAGCAACCCCGTTGGGGGGAACTGAAGCTTTCTTTGGACAA		2	3.520011264036045E-5	40	TCRBV21-01*01	TCRBV21	TCRBV21-01	01				TCRBD02-01*01	TCRBD02	TCRBD02-01	01				TCRBJ01-01*01	TCRBJ01	TCRBJ01-01	01				7	1	9	1	8	5	41	51	59	65	66	2	Out	VDJ
ATCCGGTCCACAAAGCTGGAGGACTCAGCCATGTACTTCTGTGCCACCTGGACAGGGGGATATGGTCAGCCCCAGCATTTTGGTGAT	CATWTGGYGQPQHF	2	3.520011264036045E-5	42	TCRBV02-01	TCRBV02	TCRBV02-01				01,03	TCRBD01-01*01	TCRBD01	TCRBD01-01	01				TCRBJ01-05*01	TCRBJ01	TCRBJ01-05	01				10	6	1	1	3	6	39	46	49	59	65	2	In	VDJ
GAAGCTCCTTCTCAGTGACTCTGGCTTCTATCTCTGTGCCTGGAGTGTAGTCACGGACAGGGGGGTCAGCCCCAGCATTTTGGTGAT		2	3.520011264036045E-5	47	TCRBV30-01*01	TCRBV30	TCRBV30-01	01				TCRBD01-01*01	TCRBD01	TCRBD01-01	01				TCRBJ01-05*01	TCRBJ01	TCRBJ01-05	01				0	1	1	1	6	6	34	48	54	64	65	2	Out	VDJ
ATCCTGTCCTCAGAACCGGGAGACACGGCACTGTATCTCTGCGCCAGCAGTATCGGCAGATTCAATCAGCCCCAGCATTTTGGTGAT	CASSIGRFNQPQHF	2	3.520011264036045E-5	42	TCRBV23-01*01	TCRBV23	TCRBV23-01	01								TCRBD01,TCRBD02	TCRBD01-01,TCRBD02-01		TCRBJ01-05*01	TCRBJ01	TCRBJ01-05	01				5	3	4	5	5	3	39	51	56	59	62	2	In	VDJ
ATCCAGCCCTCAGAACCCAGGGACTCAGCTGTGTACTTCTGTGCCAGCACCAGGGGTTGGGGCAATCAGCCCCAGCATTTTGGTGAT	CASTRGWGNQPQHF	2	3.520011264036045E-5	42	TCRBV12	TCRBV12				TCRBV12-03/12-04,TCRBV12-04		TCRBD01-01*01	TCRBD01	TCRBD01-01	01				TCRBJ01-05*01	TCRBJ01	TCRBJ01-05	01				7	5	4	2	1	2	39	49	50	56	61	2	In	VDJ
CAGCGCACAGAGCAGGAGGACTCGGCCGTGTATCTCTGTGCCAGCAGCTTAGTCAGGGAGGGCAATCAGCCCCAGCATTTTGGTGAT	CASSLVREGNQPQHF	2	3.520011264036045E-5	45	TCRBV07-02	TCRBV07	TCRBV07-02				01,02	TCRBD02-01*02	TCRBD02	TCRBD02-01	02				TCRBJ01-05*01	TCRBJ01	TCRBJ01-05	01				1	0	9	1	3	2	36	52	55	-1	61	2	In	VDJ
AATGTGAGCACCTTGGAGCTGGGGGACTCGGCCCTTTATCTTTGCGCCAGCAGCTTGGACAGCAATCAGCCCCAGCATTTTGGTGAT	CASSLDSNQPQHF	2	3.520011264036045E-5	39	TCRBV05-01*01	TCRBV05	TCRBV05-01	01								TCRBD01,TCRBD02	TCRBD01-01,TCRBD02-01		TCRBJ01-05*01	TCRBJ01	TCRBJ01-05	01				0	0	3	7	0	1	42	-1	58	-1	60	2	In	VDJ
AGCAACATGAGCCCTGAAGACAGCAGCATATATCTCTGCAGCGTTGCCGCCCCACTGAAGGGTTCGGTTGGCTACACCTTCGGTTCG	CSVAAPLKGSVGYTF	2	3.520011264036045E-5	45	TCRBV29-01	TCRBV29	TCRBV29-01				01,02					TCRBD01,TCRBD02	TCRBD01-01,TCRBD02-01		TCRBJ01-02*01	TCRBJ01	TCRBJ01-02	01				4	6	5	3	12	7	36	46	58	62	68	2	In	VDJ
AATGTGAACGCCTTGTTGCTGGGGGACTCGGCCCTGTATCTCTGTGCCAGCAGCTTGGAAGGGGGACTTGGCTACACCTTCGGTTCG	CASSLEGGLGYTF	1	1.7600056320180223E-5	39	TCRBV05-05*01	TCRBV05	TCRBV05-05	01								TCRBD01,TCRBD02	TCRBD01-01,TCRBD02-01		TCRBJ01-02*01	TCRBJ01	TCRBJ01-02	01				0	3	5	1	1	7	42	58	59	65	68	1	In	VDJ
ACATCGGCCCAAAAGAACCCGACAGCTTTCTATCTCTGTGCCAGTAGTATAGGATTCGGGACCGCCCCTGGCTACACCTTCGGTTCG	CASSIGFGTAPGYTF	2	3.520011264036045E-5	45	TCRBV19-01*01	TCRBV19	TCRBV19-01	01								TCRBD01,TCRBD02	TCRBD01-01,TCRBD02-01		TCRBJ01-02*01	TCRBJ01	TCRBJ01-02	01				1	6	0	7	5	7	36	52	57	62	68	2	In	VDJ
CAGCCCTCAGAACCCAGGGACTCAGCTGTGTACTTCTGTGCCAGCAAGTGGGCACTGGGTTCTGTCTATGGCTACACCTTCGGTTCG	CASKWALGSVYGYTF	1	1.7600056320180223E-5	45	TCRBV12	TCRBV12				TCRBV12-03/12-04,TCRBV12-04		TCRBD01-01*01	TCRBD01	TCRBD01-01	01				TCRBJ01-02*01	TCRBJ01	TCRBJ01-02	01				7	12	8	0	3	4	36	46	49	53	65	1	In	VDJ
AAGATCCAGCCCTCAGAACCCAGGGACTCAGCTGTGTACTTCTGTGCCAGCAGTTCCGGGACAATCTATGGCTACACCTTCGGTTCG	CASSSGTIYGYTF	1	1.7600056320180223E-5	39	TCRBV12-03/12-04*01	TCRBV12	TCRBV12-03/12-04	01				TCRBD01-01*01	TCRBD01	TCRBD01-01	01				TCRBJ01-02*01	TCRBJ01	TCRBJ01-02	01				4	2	0	6	2	4	42	55	57	63	65	1	In	VDJ
GAGTCCGCCAGCACCAACCAGACATCTATGTACCTCTGTGCCAGCAGTTTGTACTTAACAGGGAGCTATGGCTACACCTTCGGTTCG	CASSLYLTGSYGYTF	1	1.7600056320180223E-5	45	TCRBV28-01*01	TCRBV28	TCRBV28-01	01				TCRBD01-01*01	TCRBD01	TCRBD01-01	01				TCRBJ01-02*01	TCRBJ01	TCRBJ01-02	01				3	2	3	3	7	4	36	50	57	63	65	1	In	VDJ
CACGCCCTGCAGCCAGAAGACTCAGCCCTGTATCTCTGCGCCAGCAGCCAAGGTGGCAGCCCAAGCTATGGCTACACCTTCGGTTCG	CASSQGGSPSYGYTF	2	3.520011264036045E-5	45	TCRBV04-01*01	TCRBV04	TCRBV04-01	01								TCRBD01,TCRBD02	TCRBD01-01,TCRBD02-01		TCRBJ01-02*01	TCRBJ01	TCRBJ01-02	01				1	6	4	5	4	4	36	52	56	59	65	2	In	VDJ
AACGCCTTGTTGCTGGGGGACTCGGCCCTCTATCTCTGTGCCAGCAGCTTGGAAACAGGGGCGCACTATGGCTACACCTTCGGTTCG	CASSLETGAHYGYTF	1	1.7600056320180223E-5	45	TCRBV05-06*01	TCRBV05	TCRBV05-06	01				TCRBD01-01*01	TCRBD01	TCRBD01-01	01				TCRBJ01-02*01	TCRBJ01	TCRBJ01-02	01				0	3	3	2	2	3	36	52	54	61	64	1	In	VDJ
TCAGAACCCAGGGACTCAGCTGTGTACTTCTGTGCCAGCACGTTGGCTAGGGACAGCGATTCTAACTATGGCTACACCTTCGGTTCG	CASTLARDSDSNYGYTF	1	1.7600056320180223E-5	51	TCRBV12	TCRBV12				TCRBV12-03/12-04,TCRBV12-04		TCRBD01-01*01	TCRBD01	TCRBD01-01	01				TCRBJ01-02*01	TCRBJ01	TCRBJ01-02	01				7	5	0	5	9	0	30	40	49	56	61	1	In	VDJ
GACATCCGCTCACCAGGCCTGGGGGACGCAGCCATGTACCTGTGTGCCACAAACAGGGGCGCTAACTATGGCTACACCTTCGGTTCG	CATNRGANYGYTF	2	3.520011264036045E-5	39	TCRBV15-01*02	TCRBV15	TCRBV15-01	02				TCRBD01-01*01	TCRBD01	TCRBD01-01	01				TCRBJ01-02*01	TCRBJ01	TCRBJ01-02	01				9	2	3	2	2	0	42	50	52	59	61	2	In	VDJ
CTGAATGTGAACGCCTTGGAGCTGGACGACTCGGCCCTGTATCTCTGTGCCAGCAGCTCCTTCAGGCGCGGCTACACCTTCGGTTCG	CASSSFRRGYTF	1	1.7600056320180223E-5	36	TCRBV05-04*01	TCRBV05	TCRBV05-04	01				TCRBD01-01*01	TCRBD01	TCRBD01-01	01				TCRBJ01-02*01	TCRBJ01	TCRBJ01-02	01				3	3	4	4	4	8	45	58	62	66	69	1	In	VDJ
AGATCCAGTCCACGGAGTCAGGGGACACAGCACTGTATTTCTGTGCCAGCAGCAAAGTTGAGGGAACACGGCTACACCTTCGGTTCG		1	1.7600056320180223E-5	40	TCRBV21-01*01	TCRBV21	TCRBV21-01	01				TCRBD02-01*02	TCRBD02	TCRBD02-01	02				TCRBJ01-02*01	TCRBJ01	TCRBJ01-02	01				1	5	11	0	2	8	41	57	59	64	69	1	Out	VDJ
NNNNNNNNNNNNCTTGGAGATCCAGTCCACGGAGTCAGGGGACACAGCACTGTATTTCTGGGGGGGCAAGGCTACACCTTCGGTTCG		1	1.7600056320180223E-5	23	TCRBV21-01*01	TCRBV21	TCRBV21-01	01								TCRBD01,TCRBD02	TCRBD01-01,TCRBD02-01		TCRBJ01-02*01	TCRBJ01	TCRBJ01-02	01				15	2	6	0	1	8	58	60	61	67	69	1	Out	VDJ
ATCAATTCCCTGGAGCTTGGTGACTCTGCTGTGTATTTCTGTGCCAGCAGCCAAGGGGGGTCTCCGGGGGCCTACACCTTCGGTTCG	CASSQGGSPGAYTF	1	1.7600056320180223E-5	42	TCRBV03-01/03-02*01	TCRBV03	TCRBV03-01/03-02	01								TCRBD01,TCRBD02	TCRBD01-01,TCRBD02-01		TCRBJ01-02*01	TCRBJ01	TCRBJ01-02	01				1	0	6	0	10	10	39	55	65	-1	71	1	In	VDJ
ATCCAGCCCTCAGAACCCAGGGACTCAGCTGTGTACTTCTGTGCCAGCATCGACGGGCAGGGTAGAGGCGAGCAGTACTTCGGGCCG	CASIDGQGRGEQYF	1	1.7600056320180223E-5	42	TCRBV12	TCRBV12				TCRBV12-03/12-04,TCRBV12-04		TCRBD01-01*01	TCRBD01	TCRBD01-01	01				TCRBJ02-07*01	TCRBJ02	TCRBJ02-07	01				7	6	4	3	8	6	39	49	57	62	68	1	In	VDJ
AAGCTGGAGGACTCAGCCATGTACTTCTGTGCCAGCTCCAGGGGACTAGCGGGGGGGCTGAGTTCCTACGAGCAGTACTTCGGGCCG	CASSRGLAGGLSSYEQYF	2	3.520011264036045E-5	54	TCRBV02-01	TCRBV02	TCRBV02-01				01,03	TCRBD02-01*01	TCRBD02	TCRBD02-01	01				TCRBJ02-07*01	TCRBJ02	TCRBJ02-07	01				8	6	0	0	5	1	27	36	41	57	63	2	In	VDJ
TCCCTGGAGCTTGGTGACTCTGCTGTGTATTTCTGTGCCAGCAGCCAAGATCTCGGTAGCGGCTCCTACGAGCAGTACTTCGGGCCG	CASSQDLGSGSYEQYF	4	7.04002252807209E-5	48	TCRBV03-01/03-02*01	TCRBV03	TCRBV03-01/03-02	01				TCRBD02-01	TCRBD02	TCRBD02-01				01,02	TCRBJ02-07*01	TCRBJ02	TCRBJ02-07	01				0	0	5	5	6	0	33	50	56	-1	62	4	In	VDJ
GTGAACGCCTTGGAGCTGGACGACTCGGCCCTGTATCTCTGTGCCAGCAGCTACGCGTGGGGTGTTCACGAGCAGTACTTCGGGCCG	CASSYAWGVHEQYF	1	1.7600056320180223E-5	42	TCRBV05-04*01	TCRBV05	TCRBV05-04	01								TCRBD01,TCRBD02	TCRBD01-01,TCRBD02-01		TCRBJ02-07*01	TCRBJ02	TCRBJ02-07	01				3	5	6	2	6	5	39	52	58	62	67	1	In	VDJ
GTGAACGCCTTGTTGCTGGGGGACTCGGCCCTCTATCTCTGTGCCAGCAACAGCAGGAGCTCTGGAAACACCATATATTTTGGAGAG	CASNSRSSGNTIYF	2	3.520011264036045E-5	42	TCRBV05-06*01	TCRBV05	TCRBV05-06	01								TCRBD01,TCRBD02	TCRBD01-01,TCRBD02-01		TCRBJ01-03*01	TCRBJ01	TCRBJ01-03	01				6	6	3	5	0	0	39	-1	49	53	59	2	In	VDJ
CCTGGAGTCGCCCAGCCCCAACCAGACCTCTCTGTACTTCTGTGCCAGGATGGAGGGGCTGGGGCCAACGTCCTGACTTTCGGGGCC		2	3.520011264036045E-5	41	TCRBV27-01*01	TCRBV27	TCRBV27-01	01				TCRBD02-01*02	TCRBD02	TCRBD02-01	02				TCRBJ02-06*01	TCRBJ02	TCRBJ02-06	01				9	1	10	0	3	2	40	48	51	57	58	2	Out	VDJ
CACACCCTGCAGCCAGAAGACTCGGCCCTGTATCTCTGTGCCAGCAGCCCCCGGACAGGGGGCGGTTCACCCCTCCACTTTGGGAAC	CASSPRTGGGSPLHF	2	3.520011264036045E-5	45	TCRBV04-02*01	TCRBV04	TCRBV04-02	01				TCRBD01-01*01	TCRBD01	TCRBD01-01	01				TCRBJ01-06*02	TCRBJ01	TCRBJ01-06	02				4	2	1	0	3	9	36	49	52	63	65	2	In	VDJ
TGCTCCCTCCCAGACATCTGTGTACTTGTGTGCCAGCAGTTGGGGACAGGAGGTACAGGGGACGATTCACCCCTCCACTTTGGGAAC		1	1.7600056320180223E-5	53	TCRBV06-08*01	TCRBV06	TCRBV06-08	01				TCRBD01-01*01	TCRBD01	TCRBD01-01	01				TCRBJ01-06*02	TCRBJ01	TCRBJ01-06	02				4	14	0	4	1	8	28	41	42	50	64	1	Out	VDJ
NNNNNNTGTCGGCTGCTCCCTCCCAGACATCTGTGTACTTCTGTGCCAGCAGTTCCGGGGGGTAATTCACCCCTCCACTTTGGGAAC		2	3.520011264036045E-5	40	TCRBV06-05*01	TCRBV06	TCRBV06-05	01				TCRBD02-01*01	TCRBD02	TCRBD02-01	01				TCRBJ01-06*02	TCRBJ01	TCRBJ01-06	02				4	0	8	1	1	6	41	54	55	-1	62	2	Out	VDJ
CAGCCCTCAGAACCCAGGGACTCAGCTGTGTACTTCTGTGCCAGCAGCCCGACAGGGGTCGAAAATTCACCCCTCCACTTTGGGAAC	CASSPTGVENSPLHF	2	3.520011264036045E-5	45	TCRBV12	TCRBV12				TCRBV12-03/12-04,TCRBV12-04		TCRBD01-01*01	TCRBD01	TCRBD01-01	01				TCRBJ01-06*02	TCRBJ01	TCRBJ01-06	02				6	5	2	2	3	7	36	47	50	58	63	2	In	VDJ
TCCGCCAGCACCAACCAGACATCTATGTACCTCTGTGCCAGCAGTTTATACGTTAGCCTAGGGGGTACACCCCTCCACTTTGGGAAC	CASSLYVSLGGTPLHF	4	7.04002252807209E-5	48	TCRBV28-01*01	TCRBV28	TCRBV28-01	01				TCRBD01-01*01	TCRBD01	TCRBD01-01	01				TCRBJ01-06*02	TCRBJ01	TCRBJ01-06	02				1	2	5	1	10	11	33	49	59	65	67	4	In	VDJ
CTAAACCTGAGCTCTCTGGAGCTGGGGGACTCAGCTTTGTATTTCTGTGCCAGCAGCAGGCAGGACAATGAGCAGTTCTTCGGGCCA	CASSRQDNEQFF	2	3.520011264036045E-5	36	TCRBV09-01*01	TCRBV09	TCRBV09-01	01				TCRBD01-01*01	TCRBD01	TCRBD01-01	01				TCRBJ02-01*01	TCRBJ02	TCRBJ02-01	01				4	0	4	4	3	5	45	57	60	-1	64	2	In	VDJ
CTCAAGATCCAGCCTGCAGAGCTTGGGGACTCGGCCATGTATCTCTGTGCCAGCAGCTTAGGTCAAGAGACCCAGTACTTCGGGCCA	CASSLGQETQYF	4	7.04002252807209E-5	36	TCRBV11-01*01	TCRBV11	TCRBV11-01	01											TCRBJ02-05*01	TCRBJ02	TCRBJ02-05	01				1	2	0	0	0	2	45	-1	-1	61	63	4	In	VJ
GCCCTGCAGCCAGAAGACTCAGCCCTGTATCTCTGCGCCAGCAGCCAAGATTTTACAGGTAAAAGCCCTGAAGCTTTCTTTGGACAA	CASSQDFTGKSPEAFF	2	3.520011264036045E-5	48	TCRBV04-01*01	TCRBV04	TCRBV04-01	01				TCRBD01-01*01	TCRBD01	TCRBD01-01	01				TCRBJ01-01*01	TCRBJ01	TCRBJ01-01	01				0	8	3	4	4	6	33	50	54	59	67	2	In	VDJ
NNNNNNNAGCTCTGAGCTGAATGTGAACGCCTTGTTGCTGGGGGACTCGGCCCTCTATCCGGAGACACTGAAGCTTTCTTTGGACAA		2	3.520011264036045E-5	20	TCRBV05-06*01	TCRBV05	TCRBV05-06	01				TCRBD02-01*02	TCRBD02	TCRBD02-01	02				TCRBJ01-01*01	TCRBJ01	TCRBJ01-01	01				18	0	10	2	1	3	61	59	60	-1	64	2	Out	VDJ
CTGGAGTCCGCCAGCACCAACCAGACATCTATGTACCTCTGTGCCAGCAGGGAAGCAGGGATCAACACTGAAGCTTTCTTTGGACAA	CASREAGINTEAFF	2	3.520011264036045E-5	42	TCRBV28-01*01	TCRBV28	TCRBV28-01	01				TCRBD01-01*01	TCRBD01	TCRBD01-01	01				TCRBJ01-01*01	TCRBJ01	TCRBJ01-01	01				6	3	4	3	5	2	39	50	55	60	63	2	In	VDJ
ATCCAGCGCACAGAGCAGGAGGACTCGGCCGTGTATCTCTGTGCCAGCAGTCTGGGGACAGGGTGGGAAAAACTGTTTTTTGGCAGT	CASSLGTGWEKLFF	4	7.04002252807209E-5	42	TCRBV07-02	TCRBV07	TCRBV07-02				01,02	TCRBD01-01*01	TCRBD01	TCRBD01-01	01				TCRBJ01-04*01	TCRBJ01	TCRBJ01-04	01				6	3	0	3	4	8	39	50	54	63	66	4	In	VDJ
CTCTGAAGATCCAGCCTGCAGAGCAGGGGGACTCGGCCGTGTATGTCTGTGCAAGTCGCTCTGAAACGGGACTTATTTTTTGGCAGT		1	1.7600056320180223E-5	34	TCRBV12-02*01	TCRBV12	TCRBV12-02	01				TCRBD02-01	TCRBD02	TCRBD02-01				01,02	TCRBJ01-04*01	TCRBJ01	TCRBJ01-04	01				4	2	0	10	7	17	47	60	67	73	75	1	Out	VDJ
ACATCGGCCCAAAAGAACCCGACAGCTTTCTATCTCTGTGCCAGTAGTATAGGGCGACAGCTCAATCAGCCCCAGCATTTTGGTGAT	CASSIGRQLNQPQHF	2	3.520011264036045E-5	45	TCRBV19-01*01	TCRBV19	TCRBV19-01	01				TCRBD01-01*01	TCRBD01	TCRBD01-01	01				TCRBJ01-05*01	TCRBJ01	TCRBJ01-05	01				1	2	2	5	3	3	36	52	55	60	62	2	In	VDJ
CTGGAGTCGCCCAGCCCCAACCAGACCTCTCTGTACTTCTGTGCCAGCGGAGGGGGACGGGGCAATCAGCCCCAGCATTTTGGTGAT	CASGGGRGNQPQHF	2	3.520011264036045E-5	42	TCRBV27-01*01	TCRBV27	TCRBV27-01	01								TCRBD01,TCRBD02	TCRBD01-01,TCRBD02-01		TCRBJ01-05*01	TCRBJ01	TCRBJ01-05	01				8	5	5	1	2	2	39	48	50	56	61	2	In	VDJ
NNNNTGTCGGCTGCTCCCTCCCAGACATCTGTGTACTTCTGTGCCAGCAAAAGAGGACAGGACAATCAGCCCCAGCATTTTGGTGAT	CASKRGQDNQPQHF	2	3.520011264036045E-5	42	TCRBV06-05*01	TCRBV06	TCRBV06-05	01				TCRBD01-01*01	TCRBD01	TCRBD01-01	01				TCRBJ01-05*01	TCRBJ01	TCRBJ01-05	01				7	1	1	4	5	3	39	49	54	61	62	2	In	VDJ
ATTCTGGAGTCCGCCAGCACCAACCAGACATCTATGTACCTCTGTGCCAGCAGTTTCGGAGGGTTGCAGCCCCAGCATTTTGGTGAT	CASSFGGLQPQHF	1	1.7600056320180223E-5	39	TCRBV28-01*01	TCRBV28	TCRBV28-01	01				TCRBD02-01*02	TCRBD02	TCRBD02-01	02				TCRBJ01-05*01	TCRBJ01	TCRBJ01-05	01				3	3	10	0	1	7	42	56	57	63	66	1	In	VDJ
CACATCAATTCCCTGGAGCTTGGTGACTCTGCTGTGTATTTCTGTGCCAGCAGCCAAGGAACTATCCAGCCCCAGCATTTTGGTGAT	CASSQGTIQPQHF	2	3.520011264036045E-5	39	TCRBV03-01/03-02*01	TCRBV03	TCRBV03-01/03-02	01				TCRBD02-01	TCRBD02	TCRBD02-01				01,02	TCRBJ01-05*01	TCRBJ01	TCRBJ01-05	01				1	2	3	9	2	7	42	58	60	64	66	2	In	VDJ
TCCGCCAGCACCAACCAGACATCTATGTACCTCTGTGCCAGCTCAAAGGCGGGACAGGGGGCCCACCAGCCCCAGCATTTTGGTGAT	CASSKAGQGAHQPQHF	1	1.7600056320180223E-5	48	TCRBV28-01*01	TCRBV28	TCRBV28-01	01				TCRBD01-01*01	TCRBD01	TCRBD01-01	01				TCRBJ01-05*01	TCRBJ01	TCRBJ01-05	01				8	4	0	0	8	7	33	42	50	62	66	1	In	VDJ
AAGGTGCAGCCTGCAGAACTGGAGGATTCTGGAGTTTATTTCTGTGCCAGCAGCCAAGACTACAGGATTGGCTACACCTTCGGTTCG	CASSQDYRIGYTF	2	3.520011264036045E-5	39	TCRBV14-01*01	TCRBV14	TCRBV14-01	01				TCRBD01-01*01	TCRBD01	TCRBD01-01	01				TCRBJ01-02*01	TCRBJ01	TCRBJ01-02	01				0	2	3	4	2	7	42	59	61	66	68	2	In	VDJ
GATTCTGGAGTCCGCCAGCACCAACCAGACATCTATGTACCTCTGTGCCAGCAGCCTGGACAGGTGAGTGGCTACACCTTCGGTTCG		1	1.7600056320180223E-5	38	TCRBV28-01*01	TCRBV28	TCRBV28-01	01				TCRBD01-01*01	TCRBD01	TCRBD01-01	01				TCRBJ01-02*01	TCRBJ01	TCRBJ01-02	01				6	4	1	4	3	7	43	54	57	64	68	1	Out	VDJ
ATCCGGTCCACAAAGCTGGAGGACTCAGCCATGTACTTCTGTGCCAGCAGCCGTACGGGACAGTACTATGGCTACACCTTCGGTTCG	CASSRTGQYYGYTF	2	3.520011264036045E-5	42	TCRBV02-01	TCRBV02	TCRBV02-01				01,03	TCRBD01-01*01	TCRBD01	TCRBD01-01	01				TCRBJ01-02*01	TCRBJ01	TCRBJ01-02	01				6	1	0	5	6	3	39	50	56	63	64	2	In	VDJ
CAGCCCTCAGAACCCAGGGACTCAGCTGTGTACTTCTGTGCCAGCAGTTTACGGACAGGGATTAACTATGGCTACACCTTCGGTTCG	CASSLRTGINYGYTF	1	1.7600056320180223E-5	45	TCRBV12	TCRBV12				TCRBV12-03/12-04,TCRBV12-04		TCRBD01-01*01	TCRBD01	TCRBD01-01	01				TCRBJ01-02*01	TCRBJ01	TCRBJ01-02	01				2	2	1	3	1	1	36	51	52	60	62	1	In	VDJ
CTCAGAACCGGGAGACACGGCACTGTATCTCTGCGCCAGCAGTCAATATTAGGGCCCACCATTAACTATGGCTACACCTTCGGTTCG		1	1.7600056320180223E-5	50	TCRBV23-01*01	TCRBV23	TCRBV23-01	01								TCRBD01,TCRBD02	TCRBD01-01,TCRBD02-01		TCRBJ01-02*01	TCRBJ01	TCRBJ01-02	01				1	8	5	3	3	1	31	47	50	54	62	1	Out	VDJ
CCAGCCTGCAGAGCTTGGGGACTCGGCCGTGTATCTCTGTGCCAGCAGCTTTGAGGCAGAGCTAACTATGGCTACACCTTCGGTTCG		1	1.7600056320180223E-5	44	TCRBV11-03*01	TCRBV11	TCRBV11-03	01				TCRBD02-01*02	TCRBD02	TCRBD02-01	02				TCRBJ01-02*01	TCRBJ01	TCRBJ01-02	01				3	5	11	1	1	0	37	51	52	56	61	1	Out	VDJ
NTGTCGGCTGCTCCCTCCCAAACATCTGTGTACTTCTGTGCCAGCAGTTCACTATGGACTTTAAACTATGGCTACACCTTCGGTTCG	CASSSLWTLNYGYTF	11	1.9360061952198248E-4	45	TCRBV06-02/06-03*01	TCRBV06	TCRBV06-02/06-03	01				TCRBD02-01	TCRBD02	TCRBD02-01				01,02	TCRBJ01-02*01	TCRBJ01	TCRBJ01-02	01				4	3	1	10	6	2	36	49	55	60	63	11	In	VDJ
NTGAAGATCCAGCCCTCAGAACCCAGGGACTCAGCTGTGTACTTCTGTGCCAGCAGCTTGACAGGTGATGGCTACACCTTCGGTTCG	CASSLTGDGYTF	3	5.280016896054068E-5	36	TCRBV12-03/12-04*01	TCRBV12	TCRBV12-03/12-04	01				TCRBD01-01*01	TCRBD01	TCRBD01-01	01				TCRBJ01-02*01	TCRBJ01	TCRBJ01-02	01				6	2	2	4	3	6	45	56	59	65	67	3	In	VDJ
ATCCAGCCCTCAGAACCCAGGGACTCAGCTGTGTACTTCTGTGCCAGCAGTCTCAAGGTGTCGGTGGATGGCTACACCTTCGGTTCG	CASSLKVSVDGYTF	1	1.7600056320180223E-5	42	TCRBV12	TCRBV12				TCRBV12-03/12-04,TCRBV12-04						TCRBD01,TCRBD02	TCRBD01-01,TCRBD02-01		TCRBJ01-02*01	TCRBJ01	TCRBJ01-02	01				5	9	5	4	4	6	39	51	55	58	67	1	In	VDJ
CTCACTGTGACATCGGCCCAAAAGAACCCGACAGCTTTCTATCTCTGTGCCAGCAGTATTGGGGATAATGGCTACACCTTCGGTTCG	CASSIGDNGYTF	2	3.520011264036045E-5	36	TCRBV19-01*01	TCRBV19	TCRBV19-01	01								TCRBD01,TCRBD02	TCRBD01-01,TCRBD02-01		TCRBJ01-02*01	TCRBJ01	TCRBJ01-02	01				3	2	0	8	2	6	45	59	61	65	67	2	In	VDJ
AGATCCAGTCCACGGAGTCAGGGGACACAGCACTGTATTTCTGTGCCAGCAGCCACAGGGGGCGCGGGGGGCTACACCTTCGGTTCG		1	1.7600056320180223E-5	40	TCRBV21-01*01	TCRBV21	TCRBV21-01	01				TCRBD01-01*01	TCRBD01	TCRBD01-01	01				TCRBJ01-02*01	TCRBJ01	TCRBJ01-02	01				5	6	3	0	1	8	41	53	54	63	69	1	Out	VDJ
AAGATCCAGCCCTCAGAACCCAGGGACTCAGCTGTGTACTTCTGTGCCAGCAGCCGCCACAGGGGTCACGGCTACACCTTCGGTTCG	CASSRHRGHGYTF	1	1.7600056320180223E-5	39	TCRBV12-03/12-04*01	TCRBV12	TCRBV12-03/12-04	01				TCRBD01-01*01	TCRBD01	TCRBD01-01	01				TCRBJ01-02*01	TCRBJ01	TCRBJ01-02	01				6	4	3	2	5	8	42	53	58	65	69	1	In	VDJ
AGTTCTAAGAAGCTCCTTCTCAGTGACTCTGGCTTCTATCTCTGTGCCTGGAGTACCTCAGGGGGCGGCGAGCAGTACTTCGGGCCG	CAWSTSGGGEQYF	2	3.520011264036045E-5	39	TCRBV30-01*01	TCRBV30	TCRBV30-01	01				TCRBD01-01*01	TCRBD01	TCRBD01-01	01				TCRBJ02-07*01	TCRBJ02	TCRBJ02-07	01				2	2	4	0	4	6	42	54	58	66	68	2	In	VDJ
GAGTCGCCCAGCCCCAACCAGACCTCTCTGTACTTCTGTGCCAGCAGCACCGATTGGGGTTGGGGGGCCGAGCAGTACTTCGGGCCG	CASSTDWGWGAEQYF	2	3.520011264036045E-5	45	TCRBV27-01*01	TCRBV27	TCRBV27-01	01								TCRBD01,TCRBD02	TCRBD01-01,TCRBD02-01		TCRBJ02-07*01	TCRBJ02	TCRBJ02-07	01				6	0	6	0	15	6	36	47	62	-1	68	2	In	VDJ
AAGATCCAGCCCTCAGAACCCAGGGACTCAGCTGTGTATTTTTGTGCTAGTGGATCAGGGGTCGGGTACGAGCAGTACTTCGGGCCG	CASGSGVGYEQYF	1	1.7600056320180223E-5	39	TCRBV12-05*01	TCRBV12	TCRBV12-05	01				TCRBD01-01*01	TCRBD01	TCRBD01-01	01				TCRBJ02-07*01	TCRBJ02	TCRBJ02-07	01				6	5	4	2	2	4	42	53	55	61	66	1	In	VDJ
ACTGTGACATCGGCCCAAAAGAACCCGACAGCTTTCTATCTCTGTGCCAGTAGCCGACAGGGCTCCTACGAGCAGTACTTCGGGCCG	CASSRQGSYEQYF	2	3.520011264036045E-5	39	TCRBV19-01*01	TCRBV19	TCRBV19-01	01				TCRBD01-01*01	TCRBD01	TCRBD01-01	01				TCRBJ02-07*01	TCRBJ02	TCRBJ02-07	01				6	0	2	3	2	0	42	53	55	-1	62	2	In	VDJ
ACTGTGACATCGGCCCAAAAGAACCCGACAGCTTTCTATCTCTGTGCCAGTAGTTGGAGTAGCTCCTACGAGCAGTACTTCGGGCCG	CASSWSSSYEQYF	2	3.520011264036045E-5	39	TCRBV19-01*01	TCRBV19	TCRBV19-01	01				TCRBD02-01*02	TCRBD02	TCRBD02-01	02				TCRBJ02-07*01	TCRBJ02	TCRBJ02-07	01				5	3	10	2	1	0	42	54	55	59	62	2	In	VDJ
CTCTGGAGTCCGCTACCAGCTCCCAGACATCTGTGTACTTCTGTGCCATCAGTGAAAATCAGGATGAACGAGCAGTACTTCGGGCCG		2	3.520011264036045E-5	40	TCRBV10-03*01	TCRBV10	TCRBV10-03	01				TCRBD01-01*01	TCRBD01	TCRBD01-01	01				TCRBJ02-07*01	TCRBJ02	TCRBJ02-07	01				3	4	4	4	4	5	41	55	59	63	67	2	Out	VDJ
CTGCTCCCTCCCAGACATCTGTGTACTTGTGTGCCAGCAGTTCCCCAAAGGACTGACTCTGGGGCCAACGTCCTGACTTTCGGGGCC		4	7.04002252807209E-5	52	TCRBV06-08*01	TCRBV06	TCRBV06-08	01				TCRBD02-01	TCRBD02	TCRBD02-01				01,02	TCRBJ02-06*01	TCRBJ02	TCRBJ02-06	01				4	2	1	10	7	0	29	42	49	54	56	4	Out	VDJ
CACCTACACACCCTGCAGCCAGAAGACTCGGCCCTGTATCTCTGCGCCAGCAGCCTACAAATAGGGTCACCCCTCCACTTTGGGAAC	CASSLQIGSPLHF	2	3.520011264036045E-5	39	TCRBV04-03*01	TCRBV04	TCRBV04-03	01								TCRBD01,TCRBD02	TCRBD01-01,TCRBD02-01		TCRBJ01-06*02	TCRBJ01	TCRBJ01-06	02				4	0	5	3	7	10	42	55	62	-1	66	2	In	VDJ
ACCTTGGAGCTGGGGGACTCGGCCCTTTATCTTTGCGCCAGCAGCTTGGTTTTAGCGGGGTCGGGGAATGAGCAGTTCTTCGGGCCA	CASSLVLAGSGNEQFF	3	5.280016896054068E-5	48	TCRBV05-01*01	TCRBV05	TCRBV05-01	01				TCRBD02-01*01	TCRBD02	TCRBD02-01	01				TCRBJ02-01*01	TCRBJ02	TCRBJ02-01	01				0	6	5	3	3	7	33	49	52	60	66	3	In	VDJ
CTGGAGTCAGCTACCCGCTCCCAGACATCTGTGTATTTCTGCGCCAGCAGACCGGGACTAGCTTCGAATGAGCAGTTCTTCGGGCCA	CASRPGLASNEQFF	2	3.520011264036045E-5	42	TCRBV10-02*01	TCRBV10	TCRBV10-02	01				TCRBD02-01	TCRBD02	TCRBD02-01				01,02	TCRBJ02-01*01	TCRBJ02	TCRBJ02-01	01				6	4	0	7	3	7	39	50	53	62	66	2	In	VDJ
CAGCGCACAGAGCAGGAGGACTCGGCCGTGTATCTCTGTGCCAGCAGCTCCACCGGGACGGGTTACAATGAGCAGTTCTTCGGGCCA	CASSSTGTGYNEQFF	3	5.280016896054068E-5	45	TCRBV07-02	TCRBV07	TCRBV07-02				01,02					TCRBD01,TCRBD02	TCRBD01-01,TCRBD02-01		TCRBJ02-01*01	TCRBJ02	TCRBJ02-01	01				4	4	0	7	5	4	36	49	54	59	63	3	In	VDJ
ATCCAGCGCACAGAGCGGGGGGACTCAGCCGTGTATCTCTGTGCCAGCAGCCGCGGGGGGCCCTACAATGAGCAGTTCTTCGGGCCA	CASSRGGPYNEQFF	4	7.04002252807209E-5	42	TCRBV07-03*01	TCRBV07	TCRBV07-03	01				TCRBD02-01*01	TCRBD02	TCRBD02-01	01				TCRBJ02-01*01	TCRBJ02	TCRBJ02-01	01				5	1	7	1	1	2	39	51	52	60	61	4	In	VDJ
CTGAAGATCCAGCGCACAGAGCAGGGGGACTCGGCCATGTATCTCTGTGCCAGCAGCCTCACTGATGGTAGGATGGGCTTCGGGCCA	CASSLTDGRMGF	7	1.2320039424126158E-4	36	TCRBV07-09*01	TCRBV07	TCRBV07-09	01								TCRBD01,TCRBD02	TCRBD01-01,TCRBD02-01		TCRBJ02	TCRBJ02				TCRBJ02-01,TCRBJ02-05		5	0	0	9	17	18	45	57	74	-1	77	7	In	VDJ
ATCCAGCCTGCAGAGCTTGGGGACTCGGCCATGTATCTCTGTGCCAGCAGCCTGTCAGGGGGAAGGGAGACCCAGTACTTCGGGCCA	CASSLSGGRETQYF	1	1.7600056320180223E-5	42	TCRBV11-01*01	TCRBV11	TCRBV11-01	01				TCRBD01-01*01	TCRBD01	TCRBD01-01	01				TCRBJ02-05*01	TCRBJ02	TCRBJ02-05	01				5	4	4	1	4	5	39	51	55	62	66	1	In	VDJ
ATCCGGTCCACAAAGCTGGAGGACTCAGCCATGTACTTCTGTGCCAGCAGTGAAGCGTACACCTCGGAGACCCAGTACTTCGGGCCA	CASSEAYTSETQYF	3	5.280016896054068E-5	42	TCRBV02-01	TCRBV02	TCRBV02-01				01,03	TCRBD01-01*01	TCRBD01	TCRBD01-01	01				TCRBJ02-05*01	TCRBJ02	TCRBJ02-05	01				0	5	3	6	2	5	39	56	58	61	66	3	In	VDJ
CTGGAGTCCGCTACCAGCTCCCAGACATCTGTGTACTTCTGTGCCATCAGTGAGGGAACAGTCCAAGAGACCCAGTACTTCGGGCCA	CAISEGTVQETQYF	1	1.7600056320180223E-5	42	TCRBV10-03*01	TCRBV10	TCRBV10-03	01				TCRBD01-01*01	TCRBD01	TCRBD01-01	01				TCRBJ02-05*01	TCRBJ02	TCRBJ02-05	01				2	1	3	5	3	1	39	54	57	61	62	1	In	VDJ
CAGCCCTCAGAACCCAGGGACTCAGCTGTGTACTTCTGTGCCAGCAGTTTTAGAGAGTTTCTCACCGGGGAGCTGTTTTTTGGAGAA	CASSFREFLTGELFF	7	1.2320039424126158E-4	45	TCRBV12	TCRBV12				TCRBV12-03/12-04,TCRBV12-04		TCRBD02-01	TCRBD02	TCRBD02-01				01,02	TCRBJ02-02*01	TCRBJ02	TCRBJ02-02	01				3	9	5	8	0	4	36	-1	50	53	62	7	In	VDJ
GCCTTGTTGCTGGGGGACTCGGCCCTCTATCTCTGTGCCAGCAGCTTTCTCGGACAGGCGAACACCGGGGAGCTGTTTTTTGGAGAA	CASSFLGQANTGELFF	3	5.280016896054068E-5	48	TCRBV05-06*01	TCRBV05	TCRBV05-06	01				TCRBD01-01*01	TCRBD01	TCRBD01-01	01				TCRBJ02-02*01	TCRBJ02	TCRBJ02-02	01				2	0	1	4	4	0	33	47	51	-1	58	3	In	VDJ
NNNNTGAAGATCCAGCCCTCAGAACCCAGGGACTCAGCTGTGTACTTCTGTGCCAGCAGAAGGCTGGCTGAAGCTTTCTTTGGACAA	CASRRLAEAFF	2	3.520011264036045E-5	33	TCRBV12-03/12-04*01	TCRBV12	TCRBV12-03/12-04	01								TCRBD01,TCRBD02	TCRBD01-01,TCRBD02-01		TCRBJ01-01*01	TCRBJ01	TCRBJ01-01	01				6	4	5	4	1	6	48	59	60	63	67	2	In	VDJ
NCTCTCACTGTGACATCGGCCCAAAAGAACCCGACAGCTTTCTATCTCTGTGCCGTGGGGGGGACCACTGAAGCTTTCTTTGGACAA	CAVGGTTEAFF	2	3.520011264036045E-5	33	TCRBV19-01*01	TCRBV19	TCRBV19-01	01				TCRBD02-01*01	TCRBD02	TCRBD02-01	01				TCRBJ01-01*01	TCRBJ01	TCRBJ01-01	01				11	2	9	0	2	4	48	54	56	63	65	2	In	VDJ
CAGCCCTCAGAACCCAGGGACTCAGCTGTGTACTTCTGTGCCAGCAGTTTAGTAAAGACAGAGAACACTGAAGCTTTCTTTGGACAA	CASSLVKTENTEAFF	2	3.520011264036045E-5	45	TCRBV12	TCRBV12				TCRBV12-03/12-04,TCRBV12-04		TCRBD01-01*01	TCRBD01	TCRBD01-01	01				TCRBJ01-01*01	TCRBJ01	TCRBJ01-01	01				1	1	2	5	4	1	36	52	56	61	62	2	In	VDJ
CTGAAGGTGCAGCCTGCAGAACTGGAGGATTCTGGAGTTTATTTCTGTGCCAGCAAAGGGATAAACACTGAAGCTTTCTTTGGACAA	CASKGINTEAFF	2	3.520011264036045E-5	36	TCRBV14-01*01	TCRBV14	TCRBV14-01	01								TCRBD01,TCRBD02	TCRBD01-01,TCRBD02-01		TCRBJ01-01*01	TCRBJ01	TCRBJ01-01	01				7	2	0	8	2	2	45	55	57	61	63	2	In	VDJ
AGGATCCAGCAGGTAGTGCGAGGAGATTCGGCAGCTTATTTCTGTGCCAGCTCACCACAGACAGGGCCGGAAGCTTTCTTTGGACAA	CASSPQTGPEAFF	2	3.520011264036045E-5	39	TCRBV18-01*01	TCRBV18	TCRBV18-01	01				TCRBD01-01*01	TCRBD01	TCRBD01-01	01				TCRBJ01-01*01	TCRBJ01	TCRBJ01-01	01				1	3	2	3	1	8	42	58	59	66	69	2	In	VDJ
ATCAATTCCCTGGAGCTTGGTGACTCTGCTGTGTATTTCTGTGCCAGCAGCCAAGCGGGACAGGGGGTAAAACTGTTTTTTGGCAGT	CASSQAGQGVKLFF	1	1.7600056320180223E-5	42	TCRBV03-01/03-02*01	TCRBV03	TCRBV03-01/03-02	01				TCRBD01-01*01	TCRBD01	TCRBD01-01	01				TCRBJ01-04*01	TCRBJ01	TCRBJ01-04	01				1	1	0	1	1	10	39	55	56	67	68	1	In	VDJ
ATCCAGCCCTCAGAACCCAGGGACTCAGCTGTGTACTTCTGTGCCAGCAGTTTGGGAGGAGGTGGCGAAAAACTGTTTTTTGGCAGT	CASSLGGGGEKLFF	4	7.04002252807209E-5	42	TCRBV12	TCRBV12				TCRBV12-03/12-04,TCRBV12-04		TCRBD02-01*02	TCRBD02	TCRBD02-01	02				TCRBJ01-04*01	TCRBJ01	TCRBJ01-04	01				3	7	9	1	0	8	39	-1	53	59	66	4	In	VDJ
CTCACTGTGACATCGGCCCAAAAGAACCCGACAGCTTTCTATCTCTGTGCCAGTAGCGATGACCGGCGGTCCCAGCATTTTGGTGAT	CASSDDRRSQHF	2	3.520011264036045E-5	36	TCRBV19-01*01	TCRBV19	TCRBV19-01	01				TCRBD02-01	TCRBD02	TCRBD02-01				01,02	TCRBJ01-05*01	TCRBJ01	TCRBJ01-05	01				6	1	7	5	9	11	45	56	65	69	70	2	In	VDJ
CTGGAGTCCGCCAGCACCAACCAGACATCTATGTACCTCTGTGCCAGCAGGGATCCAGGGGGAGGTCAGCCCCAGCATTTTGGTGAT	CASRDPGGGQPQHF	1	1.7600056320180223E-5	42	TCRBV28-01*01	TCRBV28	TCRBV28-01	01				TCRBD01-01*01	TCRBD01	TCRBD01-01	01				TCRBJ01-05*01	TCRBJ01	TCRBJ01-05	01				6	3	4	1	5	6	39	50	55	62	65	1	In	VDJ
ATCCCCAACCAGACAGCTCTTTACTTCTGTGCCACCAGTGACTCAACCCGACAGGGGTCATATAATCAGCCCCAGCATTTTGGTGAT	CATSDSTRQGSYNQPQHF	2	3.520011264036045E-5	54	TCRBV24-01*01	TCRBV24	TCRBV24-01	01				TCRBD01-01*01	TCRBD01	TCRBD01-01	01				TCRBJ01-05*01	TCRBJ01	TCRBJ01-05	01				4	6	2	2	8	4	27	41	49	57	63	2	In	VDJ
AAGATCCGGTCCACAAAGCTGGAGGACTCAGCCATGTACTTCTGTGCCAGCACAGGACAGGGCAATCAGCCCCAGCATTTTGGTGAT	CASTGQGNQPQHF	2	3.520011264036045E-5	39	TCRBV02-01	TCRBV02	TCRBV02-01				01,03	TCRBD01-01*01	TCRBD01	TCRBD01-01	01				TCRBJ01-05*01	TCRBJ01	TCRBJ01-05	01				7	0	1	4	2	2	42	52	54	-1	61	2	In	VDJ
CAGCCCTCAGAACCCAGGGACTCAGCTGTGTACTTCTGTGCCAGCAGTTTACGGGTTGAGAGCAATCAGCCCCAGCATTTTGGTGAT	CASSLRVESNQPQHF	1	1.7600056320180223E-5	45	TCRBV12	TCRBV12				TCRBV12-03/12-04,TCRBV12-04		TCRBD02-01	TCRBD02	TCRBD02-01				01,02	TCRBJ01-05*01	TCRBJ01	TCRBJ01-05	01				2	5	8	4	0	1	36	-1	51	55	60	1	In	VDJ
AAGATCCAGCCCTCAGAACCCAGGGACTCAGCTGTGTACTTCTGTGCCAGCCGGAGGTCCAGCAGGCAGCCCCAGCATTTTGGTGAT	CASRRSSRQPQHF	1	1.7600056320180223E-5	39	TCRBV12-03/12-04*01	TCRBV12	TCRBV12-03/12-04	01				TCRBD02-01*02	TCRBD02	TCRBD02-01	02				TCRBJ01-05*01	TCRBJ01	TCRBJ01-05	01				8	9	10	1	1	7	42	51	52	57	66	1	In	VDJ
ATTCTGGAGTCCGCCAGCACCAACCAGACATCTATGTACCTCTGTGCCAGCAGTTTAGACGACAGGGCTGGCTACACCTTCGGTTCG	CASSLDDRAGYTF	6	1.0560033792108135E-4	39	TCRBV28-01*01	TCRBV28	TCRBV28-01	01				TCRBD01-01*01	TCRBD01	TCRBD01-01	01				TCRBJ01-02*01	TCRBJ01	TCRBJ01-02	01				2	1	2	3	3	7	42	57	60	67	68	6	In	VDJ
CACATCAATTCCCTGGAGCTTGGTGACTCTGCTGTGTATTTCTGTGCCAGCAGCCAAGGGGGCAATTATGGCTACACCTTCGGTTCG	CASSQGGNYGYTF	1	1.7600056320180223E-5	39	TCRBV03-01/03-02*01	TCRBV03	TCRBV03-01/03-02	01				TCRBD01-01*01	TCRBD01	TCRBD01-01	01				TCRBJ01-02*01	TCRBJ01	TCRBJ01-02	01				1	3	7	0	0	5	42	-1	58	63	66	1	In	VDJ
AATGTGAACGCCTTGTTGCTGGGGGACTCGGCCCTGTATCTCTGTGCCAGCAGCTTACAGGGCGGGTATGGCTACACCTTCGGTTCG	CASSLQGGYGYTF	1	1.7600056320180223E-5	39	TCRBV05-05*01	TCRBV05	TCRBV05-05	01				TCRBD01-01*01	TCRBD01	TCRBD01-01	01				TCRBJ01-02*01	TCRBJ01	TCRBJ01-02	01				2	4	3	3	0	5	42	-1	56	62	66	1	In	VDJ
GTGACATCGGCCCAAAAGAACCCGACAGCTTTCTATCTCTGTGCCAGTAGTATGTCACAGGGAGGCTATGGCTACACCTTCGGTTCG	CASSMSQGGYGYTF	2	3.520011264036045E-5	42	TCRBV19-01*01	TCRBV19	TCRBV19-01	01								TCRBD01,TCRBD02	TCRBD01-01,TCRBD02-01		TCRBJ01-02*01	TCRBJ01	TCRBJ01-02	01				3	3	3	3	3	4	39	53	56	62	65	2	In	VDJ
ATCAATTCCCTGGAGCTTGGTGACTCTGCTGTGTATTTCTGTGCCAGCAGCCAAGAGGGAAGGGACTATGGCTACACCTTCGGTTCG	CASSQEGRDYGYTF	1	1.7600056320180223E-5	42	TCRBV03-01/03-02*01	TCRBV03	TCRBV03-01/03-02	01								TCRBD01,TCRBD02	TCRBD01-01,TCRBD02-01		TCRBJ01-02*01	TCRBJ01	TCRBJ01-02	01				0	4	0	8	0	3	39	-1	56	60	64	1	In	VDJ
CGGTCCACAAAGCTGGAGGACTCAGCCATGTACTTCTGTGCCAGCAGTAGACCGACAGGGGAGGACTATGGCTACACCTTCGGTTCG	CASSRPTGEDYGYTF	2	3.520011264036045E-5	45	TCRBV02-01	TCRBV02	TCRBV02-01				01,03	TCRBD01-01*01	TCRBD01	TCRBD01-01	01				TCRBJ01-02*01	TCRBJ01	TCRBJ01-02	01				5	3	2	2	5	3	36	48	53	61	64	2	In	VDJ
ATCCAGCCCTCAGAACCCAGGGACTCAGCTGTGTACTTCTGTGCCAGCAGTCAGAAGGACAGTAACTATGGCTACACCTTCGGTTCG	CASSQKDSNYGYTF	1	1.7600056320180223E-5	42	TCRBV12	TCRBV12				TCRBV12-03/12-04,TCRBV12-04		TCRBD01-01*01	TCRBD01	TCRBD01-01	01				TCRBJ01-02*01	TCRBJ01	TCRBJ01-02	01				5	0	1	5	5	1	39	51	56	-1	62	1	In	VDJ
TGGAGTCCGCCAGCACCAACCAGACATCTATGTACCTCTGTGCCAGCAGTTTCCGAGACAGCTAACTATGGCTACACCTTCGGTTCG		1	1.7600056320180223E-5	43	TCRBV28-01*01	TCRBV28	TCRBV28-01	01				TCRBD01-01*01	TCRBD01	TCRBD01-01	01				TCRBJ01-02*01	TCRBJ01	TCRBJ01-02	01				3	0	2	5	4	0	38	52	56	-1	61	1	Out	VDJ
CAGCCTGCAGAGCTTGGGGACTCGGCCATGTATCTCTGTGCCAGCGGCCCCCGGATGGGTCCGAACTATGGCTACACCTTCGGTTCG	CASGPRMGPNYGYTF	1	1.7600056320180223E-5	45	TCRBV11-01*01	TCRBV11	TCRBV11-01	01								TCRBD01,TCRBD02	TCRBD01-01,TCRBD02-01		TCRBJ01-02*01	TCRBJ01	TCRBJ01-02	01				8	4	0	9	11	2	36	45	56	59	63	1	In	VDJ
ATCAATTCCCTGGAGCTTGGTGACTCTGCTGTGTATTTCTGTGCCAGCAGCCAAAGTTCAGGGATATATGGCTACACCTTCGGTTCG	CASSQSSGIYGYTF	1	1.7600056320180223E-5	42	TCRBV03-01/03-02*01	TCRBV03	TCRBV03-01/03-02	01				TCRBD01-01*01	TCRBD01	TCRBD01-01	01				TCRBJ01-02*01	TCRBJ01	TCRBJ01-02	01				2	3	4	3	4	5	39	54	58	63	66	1	In	VDJ
ATCCAGCCCTCAGAACCCAGGGACTCAGCTGTGTACTTCTGTGCCAGCATCGGTCCGGGGTGAAAGCATGGCTACACCTTCGGTTCG	CASIGPG*KHGYTF	1	1.7600056320180223E-5	42	TCRBV12	TCRBV12				TCRBV12-03/12-04,TCRBV12-04		TCRBD02-01*01	TCRBD02	TCRBD02-01	01				TCRBJ01-02*01	TCRBJ01	TCRBJ01-02	01				7	7	8	3	6	6	39	49	55	60	67	1	Stop	VDJ
ACTGTGACATCGGCCCAAAAGAACCCGACAGCTTTCTATCTCTGTGCCAGTAGTATGCCGGGGAGCAATGGCTACACCTTCGGTTCG	CASSMPGSNGYTF	2	3.520011264036045E-5	39	TCRBV19-01*01	TCRBV19	TCRBV19-01	01				TCRBD02-01	TCRBD02	TCRBD02-01				01,02	TCRBJ01-02*01	TCRBJ01	TCRBJ01-02	01				3	4	8	3	2	6	42	56	58	63	67	2	In	VDJ
TCCAGCCTGCAGAGCTTGGGGACTCGGCCGTGTATCTCTGTGCCAGCAGCTTATGGACAAACCCCGTTGGAGCAGTACTTCGGGCCG		1	1.7600056320180223E-5	43	TCRBV11-03*01	TCRBV11	TCRBV11-03	01				TCRBD01-01*01	TCRBD01	TCRBD01-01	01				TCRBJ02-07*01	TCRBJ02	TCRBJ02-07	01				2	10	1	6	1	7	38	53	54	59	69	1	Out	VDJ
ACAGTGACCAGTGCCCATCCTGAAGACAGCAGCTTCTACATCTGCAGTGCTAGAGATTTCAGGGCGGTCGAGCAGTACTTCGGGCCG	CSARDFRAVEQYF	3	5.280016896054068E-5	39	TCRBV20	TCRBV20				TCRBV20-01,TCRBV20-or09_02		TCRBD01-01*01	TCRBD01	TCRBD01-01	01				TCRBJ02-07*01	TCRBJ02	TCRBJ02-07	01				0	4	4	3	3	6	42	56	59	64	68	3	In	VDJ
GCCCATGGAACCCAGGGACTTGGGCCTATATTTCTGTGCCAGCAGCTTTGATGGGACAGGGGGCTCTACGAGCAGTACTTCGGGCCG		2	3.520011264036045E-5	47	TCRBV12-01*01	TCRBV12	TCRBV12-01	01				TCRBD01-01*01	TCRBD01	TCRBD01-01	01				TCRBJ02-07*01	TCRBJ02	TCRBJ02-07	01				1	1	0	0	2	3	34	50	52	64	65	2	Out	VDJ
CACCTACACACCCTGCAGCCAGAAGACTCGGCCCTGTATCTCTGCGCCAGCAGTCCTGGGGTCCTCTACGAGCAGTACTTCGGGCCG	CASSPGVLYEQYF	1	1.7600056320180223E-5	39	TCRBV04-03*01	TCRBV04	TCRBV04-03	01								TCRBD01,TCRBD02	TCRBD01-01,TCRBD02-01		TCRBJ02-07*01	TCRBJ02	TCRBJ02-07	01				6	4	6	2	4	3	42	53	57	61	65	1	In	VDJ
CCTAGAGTCTGCCATCCCCAACCAGACAGCTCTTTACTTCTGTGCCACCAGTCAAATCTGCGGGGCTACGAGCAGTACTTCGGGCCG		3	5.280016896054068E-5	41	TCRBV24-01*01	TCRBV24	TCRBV24-01	01				TCRBD02-01*01	TCRBD02	TCRBD02-01	01				TCRBJ02-07*01	TCRBJ02	TCRBJ02-07	01				6	0	7	3	7	3	40	52	59	-1	65	3	Out	VDJ
NTGTCGGCTGCTCCCTCCCAGACATCTGTGTACTTCTGTGCCAGCAGTTACTCGAACCTAGGCTCCTACGAGCAGTACTTCGGGCCG	CASSYSNLGSYEQYF	2	3.520011264036045E-5	45	TCRBV06-05*01	TCRBV06	TCRBV06-05	01				TCRBD02-01	TCRBD02	TCRBD02-01				01,02	TCRBJ02-07*01	TCRBJ02	TCRBJ02-07	01				0	1	4	8	4	0	36	53	57	61	62	2	In	VDJ
ACTGTGACATCGGCCCAAAAGAACCCGACAGCTTTCTATCTCTGTGCCAGAAGGACAGGGGACTCCTACGAGCAGTACTTCGGGCCG	CARRTGDSYEQYF	2	3.520011264036045E-5	39	TCRBV19-01*01	TCRBV19	TCRBV19-01	01				TCRBD01-01*01	TCRBD01	TCRBD01-01	01				TCRBJ02-07*01	TCRBJ02	TCRBJ02-07	01				9	1	1	2	2	0	42	50	52	61	62	2	In	VDJ
TGTGAACGCCTTGTTGCTGGGGGACTCGGCCCTGTATCTCTGTGCCAGCAGCCCAACAGGGCAACCTACGAGCAGTACTTCGGGCCG		1	1.7600056320180223E-5	41	TCRBV05-05*01	TCRBV05	TCRBV05-05	01				TCRBD01-01*01	TCRBD01	TCRBD01-01	01				TCRBJ02-07*01	TCRBJ02	TCRBJ02-07	01				4	3	3	3	3	2	40	52	55	61	64	1	Out	VDJ
CAGCGCACAGAGCAGGAGGACTCGGCCGTGTATCTCTGTGCCAGCAGCTTAGGGGCAGGGTGGTACTACGAGCAGTACTTCGGGCCG	CASSLGAGWYYEQYF	2	3.520011264036045E-5	45	TCRBV07-02	TCRBV07	TCRBV07-02				01,02	TCRBD01-01*01	TCRBD01	TCRBD01-01	01				TCRBJ02-07*01	TCRBJ02	TCRBJ02-07	01				1	5	4	3	3	3	36	52	55	60	65	2	In	VDJ
ATTCTGGAGTCCGCCAGCACCAACCAGACATCTATGTACCTCTGTGCCAGCAGCTCCTATCCTTTATACGAGCAGTACTTCGGGCCG	CASSSYPLYEQYF	1	1.7600056320180223E-5	39	TCRBV28-01*01	TCRBV28	TCRBV28-01	01				TCRBD02-01	TCRBD02	TCRBD02-01				01,02	TCRBJ02-07*01	TCRBJ02	TCRBJ02-07	01				6	7	4	9	3	4	42	53	56	59	66	1	In	VDJ
TCCCTGATTCTGGAGTCCGCCAGCACCAACCAGACATCTATGTACCTCTGTGCCAGCAGTTCCTTATACGAGCAGTACTTCGGGCCG	CASSSLYEQYF	1	1.7600056320180223E-5	33	TCRBV28-01*01	TCRBV28	TCRBV28-01	01				TCRBD02-01	TCRBD02	TCRBD02-01				01,02	TCRBJ02-07*01	TCRBJ02	TCRBJ02-07	01				4	2	4	10	1	4	48	61	62	64	66	1	In	VDJ
GCCAGCACCAACCAGACATCTATGTACCTCTGTGCCAGCAGTCCTTATTCCCCTATGACTAGCGTTCACGAGCAGTACTTCGGGCCG	CASSPYSPMTSVHEQYF	1	1.7600056320180223E-5	51	TCRBV28-01*01	TCRBV28	TCRBV28-01	01				TCRBD02-01	TCRBD02	TCRBD02-01				01,02	TCRBJ02-07*01	TCRBJ02	TCRBJ02-07	01				5	3	2	6	14	5	30	42	56	64	67	1	In	VDJ
CTTCACATCAATTCCCTGGAGCTTGGTGACTCTGCTGTGTATTTCTGTGCCAGCAGCCAAGTTGGACACGAGCAGTACTTCGGGCCG	CASSQVGHEQYF	1	1.7600056320180223E-5	36	TCRBV03-01/03-02*01	TCRBV03	TCRBV03-01/03-02	01								TCRBD01,TCRBD02	TCRBD01-01,TCRBD02-01		TCRBJ02-07*01	TCRBJ02	TCRBJ02-07	01				1	0	1	7	2	5	45	61	63	-1	67	1	In	VDJ
ATCCAGCCCTCAGAACCCAGGGACTCAGCTGTGTACTTCTGTGCCAGCAGTTTAGGAGTCTCTGGAAACACCATATATTTTGGAGAG	CASSLGVSGNTIYF	2	3.520011264036045E-5	42	TCRBV12	TCRBV12				TCRBV12-03/12-04,TCRBV12-04		TCRBD02-01*02	TCRBD02	TCRBD02-01	02				TCRBJ01-03*01	TCRBJ01	TCRBJ01-03	01				1	1	11	2	0	0	39	-1	55	58	59	2	In	VDJ
GCGCACAGAGCAGGGGGACTCGGCCATGTATCTCTGTGCCAGCAGCTTAGGGACAACCTCTCTGGAAACACCATATATTTTGGAGAG		3	5.280016896054068E-5	47	TCRBV07-09*01	TCRBV07	TCRBV07-09	01				TCRBD01-01*01	TCRBD01	TCRBD01-01	01				TCRBJ01-03*01	TCRBJ01	TCRBJ01-03	01				1	4	1	6	0	0	34	-1	50	55	59	3	Out	VDJ
CGCCAGCACCAACCAGACATCTATGTACCTCTGTGCCAGCAGTCCTCGGGACATTCCCGTTGGGATTCACCCCTCCACTTTGGGAAC		1	1.7600056320180223E-5	50	TCRBV28-01*01	TCRBV28	TCRBV28-01	01				TCRBD01-01*01	TCRBD01	TCRBD01-01	01				TCRBJ01-06*02	TCRBJ01	TCRBJ01-06	02				5	11	0	6	4	8	31	43	47	53	64	1	Out	VDJ
ATCCAGCCTGCAGAGCTTGAGGACTCGGCCGTGTATCTCTGTGCCAGCAGCTTACCGGGACTTAATTCACCCCTCCACTTTGGGAAC	CASSLPGLNSPLHF	1	1.7600056320180223E-5	42	TCRBV11	TCRBV11				TCRBV11-02,TCRBV11-03		TCRBD02-01	TCRBD02	TCRBD02-01				01,02	TCRBJ01-06*02	TCRBJ01	TCRBJ01-06	02				2	0	0	10	2	6	39	54	56	-1	62	1	In	VDJ
AGCACCTTGGAGCTGGGGGACTCGGCCCTTTATCTTTGCGCCACCAAACAGGGGAGCTCCTATAATTCACCCCTCCACTTTGGGAAC	CATKQGSSYNSPLHF	6	1.0560033792108135E-4	45	TCRBV05-01*01	TCRBV05	TCRBV05-01	01				TCRBD01-01*01	TCRBD01	TCRBD01-01	01				TCRBJ01-06*02	TCRBJ01	TCRBJ01-06	02				9	2	3	2	4	0	36	43	47	54	56	6	In	VDJ
GCCTTGGAGCTGGACGACTCGGCCCTGTATCTCTGTGCCAGCAGCTTATCGGACTCTTTCAGAAATTCACCCCTCCACTTTGGGAAC	CASSLSDSFRNSPLHF	2	3.520011264036045E-5	48	TCRBV05-04*01	TCRBV05	TCRBV05-04	01				TCRBD02-01	TCRBD02	TCRBD02-01				01,02	TCRBJ01-06*02	TCRBJ01	TCRBJ01-06	02				2	8	1	10	3	7	33	47	50	55	63	2	In	VDJ
GTGACATCGGCCCAAAAGAACCCGACAGCTTTCTATCTCTGTGCCAGTAGTAACCTCCGGGCGTCGGGTGAGCAGTTCTTCGGGCCA	CASSNLRASGEQFF	3	5.280016896054068E-5	42	TCRBV19-01*01	TCRBV19	TCRBV19-01	01								TCRBD01,TCRBD02	TCRBD01-01,TCRBD02-01		TCRBJ02-01*01	TCRBJ02	TCRBJ02-01	01				4	6	8	0	6	9	39	52	58	62	68	3	In	VDJ
AGCACCTTGGAGCTGGGGGACTCGGCCCTTTATCTTTGCGCCAGCAGCTTCTCCGGGGGGGCGATGGAGACCCAGTACTTCGGGCCA	CASSFSGGAMETQYF	4	7.04002252807209E-5	45	TCRBV05-01*01	TCRBV05	TCRBV05-01	01				TCRBD02-01*01	TCRBD02	TCRBD02-01	01				TCRBJ02-05*01	TCRBJ02	TCRBJ02-05	01				2	5	8	0	3	5	36	50	53	61	66	4	In	VDJ
TCCCTGATTCTGGAGTCCGCCAGCACCAACCAGACATCTATGTACCTCTGTGCCAGCAGTTTAGGAGATACGCAGTATTTTGGCCCA	CASSLGDTQYF	1	1.7600056320180223E-5	33	TCRBV28-01*01	TCRBV28	TCRBV28-01	01								TCRBD01,TCRBD02	TCRBD01-01,TCRBD02-01		TCRBJ02-03*01	TCRBJ02	TCRBJ02-03	01				2	0	0	10	0	5	48	-1	63	-1	65	1	In	VDJ
TCGGCTGCTCCCTCCCAGACATCTGTGTACTTCTGTGCCAGCAGTTACTCGACAGGGTTTAGCACAGATACGCAGTATTTTGGCCCA	CASSYSTGFSTDTQYF	4	7.04002252807209E-5	48	TCRBV06-05*01	TCRBV06	TCRBV06-05	01				TCRBD01-01*01	TCRBD01	TCRBD01-01	01				TCRBJ02-03*01	TCRBJ02	TCRBJ02-03	01				0	3	2	3	0	0	33	-1	50	57	60	4	In	VDJ
ACCTTGGAGCTGGGGGACTCGGCCCTTTATCTTTGCGCCAGCAGCTCCCCAGGGGGGACCTCCACAGATACGCAGTATTTTGGCCCA	CASSSPGGTSTDTQYF	5	8.800028160090112E-5	48	TCRBV05-01*01	TCRBV05	TCRBV05-01	01				TCRBD01-01*01	TCRBD01	TCRBD01-01	01				TCRBJ02-03*01	TCRBJ02	TCRBJ02-03	01				3	6	4	1	3	2	33	46	49	56	62	5	In	VDJ
CACGCCCTGCAGCCAGAAGACTCAGCCCTGTATCTCTGCGCCAGCAGCCAGCGGGCCTTCAACACCGGGGAGCTGTTTTTTGGAGAA	CASSQRAFNTGELFF	2	3.520011264036045E-5	45	TCRBV04-01*01	TCRBV04	TCRBV04-01	01				TCRBD02-01	TCRBD02	TCRBD02-01				01,02	TCRBJ02-02*01	TCRBJ02	TCRBJ02-02	01				3	5	7	4	0	2	36	-1	50	55	60	2	In	VDJ
ATCCAGCCCTCAGAACCCAGGGACTCAGCTGTGTACTTCTGTGCCAGCAGTTTTCTTGGGGGGCGAAGTGAAGCTTTCTTTGGACAA	CASSFLGGRSEAFF	2	3.520011264036045E-5	42	TCRBV12	TCRBV12				TCRBV12-03/12-04,TCRBV12-04						TCRBD01,TCRBD02	TCRBD01-01,TCRBD02-01		TCRBJ01-01*01	TCRBJ01	TCRBJ01-01	01				3	4	6	0	5	7	39	53	58	64	68	2	In	VDJ
ATCCAGCGCACAGAGCAGGGGGACTCGGCCATGTATCTCTGTGCCAGCAGCTTAGTGACAGGGGGGACTGAAGCTTTCTTTGGACAA	CASSLVTGGTEAFF	7	1.2320039424126158E-4	42	TCRBV07-09*01	TCRBV07	TCRBV07-09	01				TCRBD01-01*01	TCRBD01	TCRBD01-01	01				TCRBJ01-01*01	TCRBJ01	TCRBJ01-01	01				1	1	2	1	1	5	39	55	56	65	66	7	In	VDJ
CACACCCTGCAGCCAGAAGACTCGGCCCTGTATCTCTGCGCCAGCAGCCCGTCGGGACAGGGGGACACTGAAGCTTTCTTTGGACAA	CASSPSGQGDTEAFF	2	3.520011264036045E-5	45	TCRBV04-03*01	TCRBV04	TCRBV04-03	01				TCRBD01-01*01	TCRBD01	TCRBD01-01	01				TCRBJ01-01*01	TCRBJ01	TCRBJ01-01	01				4	0	0	1	4	3	36	49	53	-1	64	2	In	VDJ
CTGATTCTGGAGTCCGCCAGCACCAACCAGACATCTATGTACCTCTGTGCCAGCCCTTTATTGAACACTGAAGCTTTCTTTGGACAA	CASPLLNTEAFF	1	1.7600056320180223E-5	36	TCRBV28-01*01	TCRBV28	TCRBV28-01	01											TCRBJ01-01*01	TCRBJ01	TCRBJ01-01	01				1	0	0	0	0	0	45	-1	-1	-1	61	1	In	VJ
GAGTCCGCCAGCACCAACCAGACATCTATGTACCTCTGTGCCAGCAGTTCTCGGACGGTGATGAACACTGAAGCTTTCTTTGGACAA	CASSSRTVMNTEAFF	1	1.7600056320180223E-5	45	TCRBV28-01*01	TCRBV28	TCRBV28-01	01								TCRBD01,TCRBD02	TCRBD01-01,TCRBD02-01		TCRBJ01-01*01	TCRBJ01	TCRBJ01-01	01				4	5	1	7	3	0	36	49	52	56	61	1	In	VDJ
CTGAGCTCTCTGGAGCTGGGGGACTCAGCTTTGTATTTCTGTGCCAGCAGCGTAGAGGGGGGGAACACTGAAGCTTTCTTTGGACAA	CASSVEGGNTEAFF	13	2.288007321623429E-4	42	TCRBV09-01*01	TCRBV09	TCRBV09-01	01								TCRBD01,TCRBD02	TCRBD01-01,TCRBD02-01		TCRBJ01-01*01	TCRBJ01	TCRBJ01-01	01				0	1	5	1	0	1	39	-1	55	61	62	13	In	VDJ
AATGTGAACGCCTTGGAGCTGGACGACTCGGCCCTGTATCTCTGTGCCAGCAGCTACGCGGGCAACACTGAAGCTTTCTTTGGACAA	CASSYAGNTEAFF	2	3.520011264036045E-5	39	TCRBV05-04*01	TCRBV05	TCRBV05-04	01				TCRBD02-01	TCRBD02	TCRBD02-01				01,02	TCRBJ01-01*01	TCRBJ01	TCRBJ01-01	01				3	1	7	4	2	2	42	55	57	62	63	2	In	VDJ
ATCAATTCCCTGGAGCTTGGTGACTCTGCTGTGTATTTCTGTGCCAGCAGCCAAGCCAGGGGGCATGAAAAACTGTTTTTTGGCAGT	CASSQARGHEKLFF	1	1.7600056320180223E-5	42	TCRBV03-01/03-02*01	TCRBV03	TCRBV03-01/03-02	01				TCRBD01-01*01	TCRBD01	TCRBD01-01	01				TCRBJ01-04*01	TCRBJ01	TCRBJ01-04	01				1	0	4	0	1	6	39	55	56	-1	64	1	In	VDJ
AACGCCTTGGAGCTGGACGACTCGGCCCTGTATCTCTGTGCCAGCAGCGGTGAGGGAGCAACTAATGAAAAACTGTTTTTTGGCAGT	CASSGEGATNEKLFF	1	1.7600056320180223E-5	45	TCRBV05-04*01	TCRBV05	TCRBV05-04	01				TCRBD02-01*02	TCRBD02	TCRBD02-01	02				TCRBJ01-04*01	TCRBJ01	TCRBJ01-04	01				4	0	9	2	5	0	36	48	53	-1	58	1	In	VDJ
CTCACTCTGGAGTCCGCTACCAGCTCCCAGACATCTGTGTACTTCTGTGCCATCAGTGAGTCATTGGAAAAACTGTTTTTTGGCAGT	CAISESLEKLFF	5	8.800028160090112E-5	36	TCRBV10-03*01	TCRBV10	TCRBV10-03	01											TCRBJ01-04*01	TCRBJ01	TCRBJ01-04	01				0	4	0	0	0	8	45	-1	-1	62	66	5	In	VJ
ACGCCTTGTTGCTGGGGGACTCGGCCCTCTATCTCTGTGCCAGCAGCGCCCGGGACAGGGGAGGGTCAGCCCCAGCATTTTGGTGAT		2	3.520011264036045E-5	46	TCRBV05-06*01	TCRBV05	TCRBV05-06	01				TCRBD01-01*01	TCRBD01	TCRBD01-01	01				TCRBJ01-05*01	TCRBJ01	TCRBJ01-05	01				4	4	0	2	4	6	35	47	51	61	65	2	Out	VDJ
ACAGTGACCAGTGCCCATCCTGAAGACAGCAGCTTCTACATCTGCAGTGCTAGCGGGCTCCGCGCTCAGCCCCAGCATTTTGGTGAT	CSASGLRAQPQHF	2	3.520011264036045E-5	39	TCRBV20	TCRBV20				TCRBV20-01,TCRBV20-or09_02						TCRBD01,TCRBD02	TCRBD01-01,TCRBD02-01		TCRBJ01-05*01	TCRBJ01	TCRBJ01-05	01				3	7	8	0	1	6	42	53	54	58	65	2	In	VDJ
GCCTTGTTGCTGGGGGACTCGGCCCTGTATCTCTGTGCCAGCAGCTTGGCTCAAGCTGCGGGAACTCAGCCCCAGCATTTTGGTGAT	CASSLAQAAGTQPQHF	1	1.7600056320180223E-5	48	TCRBV05-05*01	TCRBV05	TCRBV05-05	01				TCRBD02-01*02	TCRBD02	TCRBD02-01	02				TCRBJ01-05*01	TCRBJ01	TCRBJ01-05	01				0	2	7	3	8	6	33	49	57	63	65	1	In	VDJ
TTGGCGTCTGCTGTACCCTCTCAGACATCTGTGTACTTCTGTGCCAGCAGCCTCTGGGAGGGGAATCAGCCCCAGCATTTTGGTGAT	CASSLWEGNQPQHF	12	2.112006758421627E-4	42	TCRBV06-04*01	TCRBV06	TCRBV06-04	01				TCRBD02-01*02	TCRBD02	TCRBD02-01	02				TCRBJ01-05*01	TCRBJ01	TCRBJ01-05	01				6	1	9	0	5	4	39	50	55	62	63	12	In	VDJ
CCCTCAGAACCCAGGGACTCAGCTGTGTACTTCTGTGCCAGCAGTTTGGGGACAGTGAGGAGCAATCAGCCCCAGCATTTTGGTGAT	CASSLGTVRSNQPQHF	1	1.7600056320180223E-5	48	TCRBV12	TCRBV12				TCRBV12-03/12-04,TCRBV12-04		TCRBD01-01*01	TCRBD01	TCRBD01-01	01				TCRBJ01-05*01	TCRBJ01	TCRBJ01-05	01				3	5	0	5	1	1	33	47	48	55	60	1	In	VDJ
GTGACATCGGCCCAAAAGAACCCGACAGCTTTCTATCTCTGTGCCAGTAGTATATGGGCGAGCAATCAGCCCCAGCATTTTGGTGAT	CASSIWASNQPQHF	11	1.9360061952198248E-4	42	TCRBV19-01*01	TCRBV19	TCRBV19-01	01				TCRBD01-01*01	TCRBD01	TCRBD01-01	01				TCRBJ01-05*01	TCRBJ01	TCRBJ01-05	01				2	1	8	0	1	1	39	54	55	59	60	11	In	VDJ
NTGAAGATCCAGCCCTCAGAACCCAGGGACTCAGCTGTGTACTTCTGTGCCAGCAGGACGAGCAATCAGCCCCAGCATTTTGGTGAT	CASRTSNQPQHF	1	1.7600056320180223E-5	36	TCRBV12-03/12-04*01	TCRBV12	TCRBV12-03/12-04	01								TCRBD01,TCRBD02	TCRBD01-01,TCRBD02-01		TCRBJ01-05*01	TCRBJ01	TCRBJ01-05	01				6	1	2	7	0	1	45	-1	56	59	60	1	In	VDJ
CGCTCACCAGGCCTGGGGGACGCAGCCATGTACCTGTGTGCCACCAGCAGAAGGGCCCAAAGCAATCAGCCCCAGCATTTTGGTGAT	CATSRRAQSNQPQHF	2	3.520011264036045E-5	45	TCRBV15-01*02	TCRBV15	TCRBV15-01	02								TCRBD01,TCRBD02	TCRBD01-01,TCRBD02-01		TCRBJ01-05*01	TCRBJ01	TCRBJ01-05	01				2	5	5	3	0	1	36	-1	51	55	60	2	In	VDJ
CTCACTCTGGAGTCCGCTACCCGCTCCCAGACATCTGTGTATTTCTGCGCCAGCGGCGGGAGAAATCAGCCCCAGCATTTTGGTGAT	CASGGRNQPQHF	2	3.520011264036045E-5	36	TCRBV10-02*01	TCRBV10	TCRBV10-02	01				TCRBD02-01*02	TCRBD02	TCRBD02-01	02				TCRBJ01-05*01	TCRBJ01	TCRBJ01-05	01				8	1	7	2	1	4	45	54	55	62	63	2	In	VDJ
TGATCCTGGAGTCGCCCAGCCCCAACCAGACCTCTCTGTACTTCTGTGCCAGCAGTTTCCACGGTCCAGCCCCAGCATTTTGGTGAT		2	3.520011264036045E-5	37	TCRBV27-01*01	TCRBV27	TCRBV27-01	01				TCRBD02-01	TCRBD02	TCRBD02-01				01,02	TCRBJ01-05*01	TCRBJ01	TCRBJ01-05	01				3	2	8	5	3	7	44	58	61	64	66	2	Out	VDJ
TAGAGTCTGCCATCCCCAACCAGACAGCTCTTTACTTCTGTGCCACCAGTGTGCCGCGGGCGCCGGTATGGCTACACCTTCGGTTCG		2	3.520011264036045E-5	43	TCRBV24-01*01	TCRBV24	TCRBV24-01	01				TCRBD02-01	TCRBD02	TCRBD02-01				01,02	TCRBJ01-02*01	TCRBJ01	TCRBJ01-02	01				5	6	7	4	4	5	38	51	55	60	66	2	Out	VDJ
CTCAGGCTGGAGTTGGCTGCTCCCTCCCAGACATCTGTGTACTTCTGTGCCAGCCGGAACAAGGACTATGGCTACACCTTCGGTTCG	CASRNKDYGYTF	2	3.520011264036045E-5	36	TCRBV06-06	TCRBV06	TCRBV06-06				01,04					TCRBD01,TCRBD02	TCRBD01-01,TCRBD02-01		TCRBJ01-02*01	TCRBJ01	TCRBJ01-02	01				8	6	1	8	1	3	45	54	55	58	64	2	In	VDJ
CTGAGTTCTAAGAAGCTCCTTCTCAGTGACTCTGGCTTCTATCTCTGTGCCTGGAGTGTACTAGACTATGGCTACACCTTCGGTTCG	CAWSVLDYGYTF	2	3.520011264036045E-5	36	TCRBV30-01*01	TCRBV30	TCRBV30-01	01				TCRBD02-01	TCRBD02	TCRBD02-01				01,02	TCRBJ01-02*01	TCRBJ01	TCRBJ01-02	01				0	0	3	8	0	3	45	-1	59	-1	64	2	In	VDJ
ACATCGGCCCAAAAGAACCCGACAGCTTTCTATCTCTGTGCCAGTAAGATAAGGGACAGAGGTAACTATGGCTACACCTTCGGTTCG	CASKIRDRGNYGYTF	2	3.520011264036045E-5	45	TCRBV19-01*01	TCRBV19	TCRBV19-01	01				TCRBD01-01*01	TCRBD01	TCRBD01-01	01				TCRBJ01-02*01	TCRBJ01	TCRBJ01-02	01				7	3	0	5	6	1	36	46	52	59	62	2	In	VDJ
ACATCGGCCCAAAAGAACCCGACAGCTTTCTATCTCTGTGCCAGTAGTATTGGCGGAAACGCTAACTATGGCTACACCTTCGGTTCG	CASSIGGNANYGYTF	2	3.520011264036045E-5	45	TCRBV19-01*01	TCRBV19	TCRBV19-01	01				TCRBD02-01	TCRBD02	TCRBD02-01				01,02	TCRBJ01-02*01	TCRBJ01	TCRBJ01-02	01				3	5	7	5	2	0	36	50	52	56	61	2	In	VDJ
GAGTCGCCCAGCCCCAACCAGACCTCTCTGTACTTCTGTGCCACTAAACCCCAGGGTTTGATGAACTATGGCTACACCTTCGGTTCG	CATKPQGLMNYGYTF	2	3.520011264036045E-5	45	TCRBV27-01*01	TCRBV27	TCRBV27-01	01				TCRBD01-01*01	TCRBD01	TCRBD01-01	01				TCRBJ01-02*01	TCRBJ01	TCRBJ01-02	01				10	7	4	3	8	2	36	43	51	56	63	2	In	VDJ
AAGATCCAGCCTGCAGAGCTTGGGGACTCGGCCGTGTATCTCTGTGCCAGCAGCTTAGCCGGGGGATATGGCTACACCTTCGGTTCG	CASSLAGGYGYTF	1	1.7600056320180223E-5	39	TCRBV11-03*01	TCRBV11	TCRBV11-03	01				TCRBD02-01*01	TCRBD02	TCRBD02-01	01				TCRBJ01-02*01	TCRBJ01	TCRBJ01-02	01				1	1	8	2	1	5	42	58	59	65	66	1	In	VDJ
CTCTCACTGTGACATCGGCCCAAAAGAACCCGACAGCTTTCTATCTCTGTGCCAGTGAGACAGGGATATGGCTACACCTTCGGTTCG		2	3.520011264036045E-5	34	TCRBV19-01*01	TCRBV19	TCRBV19-01	01				TCRBD01-01*01	TCRBD01	TCRBD01-01	01				TCRBJ01-02*01	TCRBJ01	TCRBJ01-02	01				8	1	2	3	2	5	47	56	58	65	66	2	Out	VDJ
AACGCCTTGTTGCTGGGGGACTCGGCCCTCTATCTCTGTGCCAGCAGAGCTTTTGGTACCGTGAGATATGGCTACACCTTCGGTTCG	CASRAFGTVRYGYTF	1	1.7600056320180223E-5	45	TCRBV05-06*01	TCRBV05	TCRBV05-06	01				TCRBD02-01	TCRBD02	TCRBD02-01				01,02	TCRBJ01-02*01	TCRBJ01	TCRBJ01-02	01				5	16	6	7	0	5	36	-1	47	50	66	1	In	VDJ
CTAAACCTGAGCTCTCTGGAGCTGGGGGACTCAGCTTTGTATTTCTGTGCCAGCAGCGTAGGGCGACTCGGCTACACCTTCGGTTCG	CASSVGRLGYTF	9	1.5840050688162202E-4	36	TCRBV09-01*01	TCRBV09	TCRBV09-01	01				TCRBD02-01	TCRBD02	TCRBD02-01				01,02	TCRBJ01-02*01	TCRBJ01	TCRBJ01-02	01				0	1	2	10	3	8	45	61	64	68	69	9	In	VDJ
CAGCCTGCAGAGCTTGAGGACTCGGCCGTGTATCTCTGTGCCAGCAGTTCTAACATGGGGAAGGGGAGCGGCTACACCTTCGGTTCG	CASSSNMGKGSGYTF	1	1.7600056320180223E-5	45	TCRBV11	TCRBV11				TCRBV11-02,TCRBV11-03						TCRBD01,TCRBD02	TCRBD01-01,TCRBD02-01		TCRBJ01-02*01	TCRBJ01	TCRBJ01-02	01				6	3	5	2	14	8	36	47	61	66	69	1	In	VDJ
CTGAATGTGAACGCCTTGGAGCTGGACGACTCGGCCCTGTATCTCTGTGCCAGCAGCTGGGACGGACTAGGCTACACCTTCGGTTCG	CASSWDGLGYTF	1	1.7600056320180223E-5	36	TCRBV05-04*01	TCRBV05	TCRBV05-04	01				TCRBD02-01	TCRBD02	TCRBD02-01				01,02	TCRBJ01-02*01	TCRBJ01	TCRBJ01-02	01				3	0	1	9	5	8	45	58	63	-1	69	1	In	VDJ
CTCACTGTGACATCGGCCCAAAAGAACCCGACAGCTTTCTATCTCTGTGCCAGTAGTATTGTGGGGACGAGCTACACCTTCGGTTCG	CASSIVGTSYTF	2	3.520011264036045E-5	36	TCRBV19-01*01	TCRBV19	TCRBV19-01	01								TCRBD01,TCRBD02	TCRBD01-01,TCRBD02-01		TCRBJ01-02*01	TCRBJ01	TCRBJ01-02	01				3	2	0	7	4	9	45	59	63	68	70	2	In	VDJ
ATCCAGCCCTCAGAACCCAGGGACTCAGCTGTGTACTTCTGTGCCAGCAGCCACGACAGGGCGGTTTACGAGCAGTACTTCGGGCCG	CASSHDRAVYEQYF	1	1.7600056320180223E-5	42	TCRBV12	TCRBV12				TCRBV12-03/12-04,TCRBV12-04		TCRBD01-01*01	TCRBD01	TCRBD01-01	01				TCRBJ02-07*01	TCRBJ02	TCRBJ02-07	01				6	5	2	3	4	4	39	50	54	61	66	1	In	VDJ
CCCCTGATCCTGGAGTCGCCCAGCCCCAACCAGACCTCTCTGTACTTCTGTGCCAGCAGGACAAATTACGAGCAGTACTTCGGGCCG	CASRTNYEQYF	2	3.520011264036045E-5	33	TCRBV27-01*01	TCRBV27	TCRBV27-01	01				TCRBD01-01*01	TCRBD01	TCRBD01-01	01				TCRBJ02-07*01	TCRBJ02	TCRBJ02-07	01				6	3	2	6	0	4	48	-1	59	63	66	2	In	VDJ
CCAGTCCACGGAGTCAGGGGACACAGCACTGTATTTCTGTGCCAGCAGCAACTGGCGGGGCTCTCCTACGAGCAGTACTTCGGGCCG		1	1.7600056320180223E-5	44	TCRBV21-01*01	TCRBV21	TCRBV21-01	01				TCRBD02-01*01	TCRBD02	TCRBD02-01	01				TCRBJ02-07*01	TCRBJ02	TCRBJ02-07	01				3	2	7	3	3	0	37	51	54	60	62	1	Out	VDJ
ATCAATTCCCTGGAGCTTGGTGACTCTGCTGTGTATTTCTGTGCCAGCAGCCAAAAGCAGCTCTCCTACGAGCAGTACTTCGGGCCG	CASSQKQLSYEQYF	1	1.7600056320180223E-5	42	TCRBV03-01/03-02*01	TCRBV03	TCRBV03-01/03-02	01								TCRBD01,TCRBD02	TCRBD01-01,TCRBD02-01		TCRBJ02-07*01	TCRBJ02	TCRBJ02-07	01				2	2	4	5	3	0	39	54	57	60	62	1	In	VDJ
CTGGAGTCCGCCAGCACCAACCAGACATCTATGTACCTCTGTGCCAGCAGTTCTTTCCCGGGAACCTACGAGCAGTACTTCGGGCCG	CASSSFPGTYEQYF	1	1.7600056320180223E-5	42	TCRBV28-01*01	TCRBV28	TCRBV28-01	01				TCRBD02-01*02	TCRBD02	TCRBD02-01	02				TCRBJ02-07*01	TCRBJ02	TCRBJ02-07	01				4	1	8	3	6	2	39	52	58	63	64	1	In	VDJ
NNNNTGTCGGCTGCTCCCTCCCAAACATCTGTGTACTTCTGTGCCAGCACTCCCCCTAGCGGATACTACGAGCAGTACTTCGGGCCG	CASTPPSGYYEQYF	4	7.04002252807209E-5	42	TCRBV06	TCRBV06				TCRBV06-02/06-03,TCRBV06-02		TCRBD02-01	TCRBD02	TCRBD02-01				01,02	TCRBJ02-07*01	TCRBJ02	TCRBJ02-07	01				7	3	4	5	6	3	39	49	55	62	65	4	In	VDJ
CGCACAGAGCAGGAGGACTCGGCCGTGTATCTCTGTGCCAGCAGCTTAGATTCGGGACTAGCGCACTACGAGCAGTACTTCGGGCCG	CASSLDSGLAHYEQYF	3	5.280016896054068E-5	48	TCRBV07-02	TCRBV07	TCRBV07-02				01,02	TCRBD02-01	TCRBD02	TCRBD02-01				01,02	TCRBJ02-07*01	TCRBJ02	TCRBJ02-07	01				1	2	0	6	4	3	33	49	53	63	65	3	In	VDJ
AGGGACTCAGCTGTGTACTTCTGTGCCAGCAGTTTTCGAGGATGGGGGTTGGGTACACTAGCGGGGAACGAGCAGTACTTCGGGCCG	CASSFRGWGLGTLAGNEQYF	2	3.520011264036045E-5	60	TCRBV12	TCRBV12				TCRBV12-03/12-04,TCRBV12-04		TCRBD02-01*01	TCRBD02	TCRBD02-01	01				TCRBJ02-07*01	TCRBJ02	TCRBJ02-07	01				3	1	3	3	21	5	21	35	56	66	67	2	In	VDJ
AGCACCAACCAGACATCTATGTACCTCTGTGCCAGCAGAAGTCCGACAGGGGCCGTCTCTGGGGCCAACGTCCTGACTTTCGGGGCC	CASRSPTGAVSGANVLTF	2	3.520011264036045E-5	54	TCRBV28-01*01	TCRBV28	TCRBV28-01	01				TCRBD01-01*01	TCRBD01	TCRBD01-01	01				TCRBJ02-06*01	TCRBJ02	TCRBJ02-06	01				6	4	2	2	6	0	27	38	44	52	56	2	In	VDJ
CTTGGTGACTCTGCTGTGTATTTCTGTGCCAGCAGCCCCCCATTAGGATCCCGGCACTCTGGGGCCAACGTCCTGACTTTCGGGGCC	CASSPPLGSRHSGANVLTF	6	1.0560033792108135E-4	57	TCRBV03-01/03-02*01	TCRBV03	TCRBV03-01/03-02	01								TCRBD01,TCRBD02	TCRBD01-01,TCRBD02-01		TCRBJ02-06*01	TCRBJ02	TCRBJ02-06	01				4	8	1	8	8	0	24	37	45	48	56	6	In	VDJ
CTGGAGCTTGGTGACTCTGCTGTGTATTTCTGTGCCAGCAGCCAAGATCTGCGAGGGGCTGGGGCCAACGTCCTGACTTTCGGGGCC	CASSQDLRGAGANVLTF	1	1.7600056320180223E-5	51	TCRBV03-01/03-02*01	TCRBV03	TCRBV03-01/03-02	01								TCRBD01,TCRBD02	TCRBD01-01,TCRBD02-01		TCRBJ02-06*01	TCRBJ02	TCRBJ02-06	01				0	0	5	2	6	2	30	47	53	-1	58	1	In	VDJ
AAGATCCAGCCCTCAGAACCCAGGGACTCAGCTGTGTACTTCTGTGCCAGCAGTCGACTCGGACTTGGGATTCAGTACTTCGGCGCC	CASSRLGLGIQYF	1	1.7600056320180223E-5	39	TCRBV12-03/12-04*01	TCRBV12	TCRBV12-03/12-04	01				TCRBD02-01	TCRBD02	TCRBD02-01				01,02	TCRBJ02-04*01	TCRBJ02	TCRBJ02-04	01				5	4	1	10	6	10	42	54	60	65	69	1	In	VDJ
TGAACGCCTTGTTGCTGGGGGACTCGGCCCTGTATCTCTGTGCCAGCAGCTTGCCCCTCAGGCGAAGCACCCCTCCACTTTGGGAAC		1	1.7600056320180223E-5	43	TCRBV05-05*01	TCRBV05	TCRBV05-05	01				TCRBD01-01*01	TCRBD01	TCRBD01-01	01				TCRBJ01-06*02	TCRBJ01	TCRBJ01-06	02				1	5	4	4	5	11	38	53	58	62	67	1	Out	VDJ
CTGGAGCTTGGTGACTCTGCTGTGTATTTCTGTGCCAGCAGCCAAGAGATCGCGGGGGCAGGGCGGGAGACCCAGTACTTCGGGCCA	CASSQEIAGAGRETQYF	4	7.04002252807209E-5	51	TCRBV03-01/03-02*01	TCRBV03	TCRBV03-01/03-02	01				TCRBD02-01*01	TCRBD02	TCRBD02-01	01				TCRBJ02-05*01	TCRBJ02	TCRBJ02-05	01				0	8	7	2	4	5	30	47	51	58	66	4	In	VDJ
CTCACTCTGGAGTCCGCTACCAGCTCCCAGACATCTGTGTACTTCTGTGCCATCAGTGGTAATCAGGAGACCCAGTACTTCGGGCCA	CAISGNQETQYF	1	1.7600056320180223E-5	36	TCRBV10-03*01	TCRBV10	TCRBV10-03	01				TCRBD01-01*01	TCRBD01	TCRBD01-01	01				TCRBJ02-05*01	TCRBJ02	TCRBJ02-05	01				4	0	4	5	5	5	45	58	63	-1	66	1	In	VDJ
CTGATCCTGGAGTCGCCCAGCCCCAACCAGACCTCTCTGTACTTCTGTGCCAGCAGTCCTTTGTCCGGGGAGCTGTTTTTTGGAGAA	CASSPLSGELFF	2	3.520011264036045E-5	36	TCRBV27-01*01	TCRBV27	TCRBV27-01	01				TCRBD02-01	TCRBD02	TCRBD02-01				01,02	TCRBJ02-02*01	TCRBJ02	TCRBJ02-02	01				5	4	4	10	1	6	45	57	58	60	64	2	In	VDJ
GAGTCCGCCAGCACCAACCAGACATCTATGTACCTCTGTGCCAGCAGTTTATCCCCCGGGAACACCGGGGAGCTGTTTTTTGGAGAA	CASSLSPGNTGELFF	1	1.7600056320180223E-5	45	TCRBV28-01*01	TCRBV28	TCRBV28-01	01				TCRBD02-01	TCRBD02	TCRBD02-01				01,02	TCRBJ02-02*01	TCRBJ02	TCRBJ02-02	01				1	0	8	5	4	1	36	52	56	-1	59	1	In	VDJ
TCACTGTGACATCGGCCCAAAAGAACCCGACAGCTTTCTATCTCTGTGCCAGTAGTAATGGTGGGCACTGAAGCTTTCTTTGGACAA		7	1.2320039424126158E-4	37	TCRBV19-01*01	TCRBV19	TCRBV19-01	01								TCRBD01,TCRBD02	TCRBD01-01,TCRBD02-01		TCRBJ01-01*01	TCRBJ01	TCRBJ01-01	01				4	0	0	9	5	4	44	57	62	-1	65	7	Out	VDJ
AAGATCCAGCCCTCAGAACCCAGGGACTCAGCTGTGTACTTCTGTGCCAACGGACAGGGATTGAACACTGAAGCTTTCTTTGGACAA	CANGQGLNTEAFF	2	3.520011264036045E-5	39	TCRBV12-03/12-04*01	TCRBV12	TCRBV12-03/12-04	01				TCRBD01-01*01	TCRBD01	TCRBD01-01	01				TCRBJ01-01*01	TCRBJ01	TCRBJ01-01	01				10	2	1	3	2	0	42	49	51	59	61	2	In	VDJ
GTGACCAGTGCCCATCCTGAAGACAGCAGCTTCTACATCTGCAGTGCCAGCCCGGCCTCCCTGAACACTGAAGCTTTCTTTGGACAA	CSASPASLNTEAFF	3	5.280016896054068E-5	42	TCRBV20	TCRBV20				TCRBV20-01,TCRBV20-or09_02						TCRBD01,TCRBD02	TCRBD01-01,TCRBD02-01		TCRBJ01-01*01	TCRBJ01	TCRBJ01-01	01				6	11	4	5	0	0	39	-1	47	50	61	3	In	VDJ
TTCTCCCTGATTCTGGAGTCCGCCAGCACCAACCAGACATCTATGTACCTCTGTGCCAGCAGTTTCCATGAAGCTTTCTTTGGACAA	CASSFHEAFF	1	1.7600056320180223E-5	30	TCRBV28-01*01	TCRBV28	TCRBV28-01	01				TCRBD01-01*01	TCRBD01	TCRBD01-01	01				TCRBJ01-01*01	TCRBJ01	TCRBJ01-01	01				3	0	4	6	1	7	51	65	66	-1	68	1	In	VDJ
ATCCAGCGCACAGAGCAGGGGGACTCGGCCATGTATCTCTGTGCCAGCAGCCACCCGTTAGGGTTTGAAAAACTGTTTTTTGGCAGT	CASSHPLGFEKLFF	10	1.7600056320180225E-4	42	TCRBV07-09*01	TCRBV07	TCRBV07-09	01								TCRBD01,TCRBD02	TCRBD01-01,TCRBD02-01		TCRBJ01-04*01	TCRBJ01	TCRBJ01-04	01				5	2	5	3	8	7	39	51	59	63	65	10	In	VDJ
ACTGTGACATCGGCCCAAAAGAACCCGACAGCTTTCTATCTCTGTGCCAGTCGGTACATGGGGAATGAAAAACTGTTTTTTGGCAGT	CASRYMGNEKLFF	4	7.04002252807209E-5	39	TCRBV19-01*01	TCRBV19	TCRBV19-01	01								TCRBD01,TCRBD02	TCRBD01-01,TCRBD02-01		TCRBJ01-04*01	TCRBJ01	TCRBJ01-04	01				8	0	6	2	8	5	42	51	59	-1	63	4	In	VDJ
CGGTCCACAAAGCTGGAGGACTCAGCCATGTACTTCTGTGCCAGCGTTGGGGGACAGGGTTTAATGGAAAAACTGTTTTTTGGCAGT	CASVGGQGLMEKLFF	2	3.520011264036045E-5	45	TCRBV02-01	TCRBV02	TCRBV02-01				01,03	TCRBD01-01*01	TCRBD01	TCRBD01-01	01				TCRBJ01-04*01	TCRBJ01	TCRBJ01-04	01				8	7	0	3	5	8	36	45	50	59	66	2	In	VDJ
GAGTTGGCTGCTCCCTCCCAGACATCTGTGTACTTCTGTGCCAGCAGCCGACTGAGGGACAGCGATCAGCCCCAGCATTTTGGTGAT	CASSRLRDSDQPQHF	2	3.520011264036045E-5	45	TCRBV06-06*04	TCRBV06	TCRBV06-06	04				TCRBD01-01*01	TCRBD01	TCRBD01-01	01				TCRBJ01-05*01	TCRBJ01	TCRBJ01-05	01				2	2	0	5	4	5	36	51	55	62	64	2	In	VDJ
GCCAGCACCAACCAGACATCTATGTACCTCTGTGCCAGCAGTCCAATCCTCTGGGGTTATAGCAATCAGCCCCAGCATTTTGGTGAT	CASSPILWGYSNQPQHF	1	1.7600056320180223E-5	51	TCRBV28-01*01	TCRBV28	TCRBV28-01	01								TCRBD01,TCRBD02	TCRBD01-01,TCRBD02-01		TCRBJ01-05*01	TCRBJ01	TCRBJ01-05	01				5	3	6	2	10	0	30	42	52	56	59	1	In	VDJ
AACGCCTTGTTGCTGGGGGACTCGGCCCTCTATCTCTGTGCCAGCAGCTTGCGGGGAGGAAGCAATCAGCCCCAGCATTTTGGTGAT	CASSLRGGSNQPQHF	2	3.520011264036045E-5	45	TCRBV05-06*01	TCRBV05	TCRBV05-06	01				TCRBD02-01*02	TCRBD02	TCRBD02-01	02				TCRBJ01-05*01	TCRBJ01	TCRBJ01-05	01				1	1	9	1	2	1	36	51	53	59	60	2	In	VDJ
GTGACATCGGCCCAAAAGAACCCGACAGCTTTCTATCTCTGTGCCAGTACCGCGGGGACAGAAAGGCAGCCCCAGCATTTTGGTGAT	CASTAGTERQPQHF	2	3.520011264036045E-5	42	TCRBV19-01*01	TCRBV19	TCRBV19-01	01				TCRBD01-01*01	TCRBD01	TCRBD01-01	01				TCRBJ01-05*01	TCRBJ01	TCRBJ01-05	01				7	5	0	5	5	7	39	49	54	61	66	2	In	VDJ
CTGGAGTCGCCCAGCCCCAACCAGACCTCTCTGTACTTCTGTGCCACCTCCGGGACCACAGGGAACCAGCCCCAGCATTTTGGTGAT	CATSGTTGNQPQHF	2	3.520011264036045E-5	42	TCRBV27-01*01	TCRBV27	TCRBV27-01	01				TCRBD01-01*01	TCRBD01	TCRBD01-01	01				TCRBJ01-05*01	TCRBJ01	TCRBJ01-05	01				10	3	3	3	11	7	39	46	57	63	66	2	In	VDJ
AACCTGAGCTCTCTGGAGCTGGGGGACTCAGCTTTGTATTTCTGTGCCAGCAGCGTAGGATTCGCCACTGGCTACACCTTCGGTTCG	CASSVGFATGYTF	7	1.2320039424126158E-4	39	TCRBV09-01*01	TCRBV09	TCRBV09-01	01								TCRBD01,TCRBD02	TCRBD01-01,TCRBD02-01		TCRBJ01-02*01	TCRBJ01	TCRBJ01-02	01				0	8	2	8	0	7	42	-1	58	60	68	7	In	VDJ
ATTCTGGAGTCCGCCAGCACCAACCAGACATCTATGTACCTCTGTGCCACCCGAACGGGGGCGGGGTATGGCTACACCTTCGGTTCG	CATRTGAGYGYTF	1	1.7600056320180223E-5	39	TCRBV28-01*01	TCRBV28	TCRBV28-01	01								TCRBD01,TCRBD02	TCRBD01-01,TCRBD02-01		TCRBJ01-02*01	TCRBJ01	TCRBJ01-02	01				10	4	6	0	7	5	42	49	56	62	66	1	In	VDJ
ATCCGGTCCACAAAGCTGGAGGACTCAGCCATGTACTTCTGTGCCAGCAGCCCTTCGGGACGGTTCTATGGCTACACCTTCGGTTCG	CASSPSGRFYGYTF	2	3.520011264036045E-5	42	TCRBV02-01	TCRBV02	TCRBV02-01				01,03					TCRBD01,TCRBD02	TCRBD01-01,TCRBD02-01		TCRBJ01-02*01	TCRBJ01	TCRBJ01-02	01				6	4	0	7	6	4	39	50	56	61	65	2	In	VDJ
TCGGCCCAAAAGAACCCGACAGCTTTCTATCTCTGTGCCAGTAGTGATCCCCTGCGACAGGGTCACTATGGCTACACCTTCGGTTCG	CASSDPLRQGHYGYTF	2	3.520011264036045E-5	48	TCRBV19-01*01	TCRBV19	TCRBV19-01	01				TCRBD01-01*01	TCRBD01	TCRBD01-01	01				TCRBJ01-02*01	TCRBJ01	TCRBJ01-02	01				5	2	2	3	10	3	33	45	55	62	64	2	In	VDJ
AAGAAGCTCCTTCTCAGTGACTCTGGCTTCTATCTCTGTGCCTGGAGCGAAGAAAGGGGGGTTAACTATGGCTACACCTTCGGTTCG	CAWSEERGVNYGYTF	2	3.520011264036045E-5	45	TCRBV30-01*01	TCRBV30	TCRBV30-01	01								TCRBD01,TCRBD02	TCRBD01-01,TCRBD02-01		TCRBJ01-02*01	TCRBJ01	TCRBJ01-02	01				3	2	5	1	7	1	36	47	54	60	62	2	In	VDJ
CTGAGTTCTAAGAAGCTCCTTCTCAGTGACTCTGGCTTCTATCTCTGTGCCTGGAGTGGAGCTAACTATGGCTACACCTTCGGTTCG	CAWSGANYGYTF	2	3.520011264036045E-5	36	TCRBV30-01*01	TCRBV30	TCRBV30-01	01				TCRBD02-01*02	TCRBD02	TCRBD02-01	02				TCRBJ01-02*01	TCRBJ01	TCRBJ01-02	01				1	0	11	2	0	0	45	-1	58	-1	61	2	In	VDJ
NNNNNNNNNTGTCGGCTGCTCCCTCCCAGACATCTGTGTACTTCTGTGCCAGCAGTTCGGACTAACTATGGCTACACCTTCGGTTCG		4	7.04002252807209E-5	37	TCRBV06-05*01	TCRBV06	TCRBV06-05	01								TCRBD01,TCRBD02	TCRBD01-01,TCRBD02-01		TCRBJ01-02*01	TCRBJ01	TCRBJ01-02	01				4	0	1	8	1	0	44	57	58	-1	61	4	Out	VDJ
TCCGCCAGCACCAACCAGACATCTATGTACCTCTGTGCCAGCAGCAACCCCCCAGGAGGATGGAACTATGGCTACACCTTCGGTTCG	CASSNPPGGWNYGYTF	1	1.7600056320180223E-5	48	TCRBV28-01*01	TCRBV28	TCRBV28-01	01				TCRBD02-01*02	TCRBD02	TCRBD02-01	02				TCRBJ01-02*01	TCRBJ01	TCRBJ01-02	01				6	4	10	1	10	2	33	44	54	59	63	1	In	VDJ
AAGATCCAGCCCTCAGAACCCAGGGACTCAGCTGTGTACTTCTGTGCCAGCAGTTTAGGAGGGAACTATGGCTACACCTTCGGTTCG	CASSLGGNYGYTF	1	1.7600056320180223E-5	39	TCRBV12-03/12-04*01	TCRBV12	TCRBV12-03/12-04	01				TCRBD02-01*02	TCRBD02	TCRBD02-01	02				TCRBJ01-02*01	TCRBJ01	TCRBJ01-02	01				1	0	11	0	0	2	42	-1	58	-1	63	1	In	VDJ
ACGGAGTCAGGGGACACAGCACTGTATTTCTGTGCCAGCAGCAATTTCCCCTCCGCTGCACGAAACTATGGCTACACCTTCGGTTCG	CASSNFPSAARNYGYTF	1	1.7600056320180223E-5	51	TCRBV21-01*01	TCRBV21	TCRBV21-01	01								TCRBD01,TCRBD02	TCRBD01-01,TCRBD02-01		TCRBJ01-02*01	TCRBJ01	TCRBJ01-02	01				3	0	2	8	17	2	30	44	61	-1	63	1	In	VDJ
GAATGTGAACGCCTTGTTGCTGGGGGACTCGGCCCTGTATCTCTGTGCCAGCAGCTCCCTGGGAGGGATGGCTACACCTTCGGTTCG		3	5.280016896054068E-5	38	TCRBV05-05*01	TCRBV05	TCRBV05-05	01				TCRBD02-01*02	TCRBD02	TCRBD02-01	02				TCRBJ01-02*01	TCRBJ01	TCRBJ01-02	01				3	0	9	0	4	6	43	56	60	-1	67	3	Out	VDJ
CTGGAGTCGCCCAGCCCCAACCAGACCTCTCTGTACTTCTGTGCCAGCAGGTCCCCGCGGACACTCCATGGCTACACCTTCGGTTCG	CASRSPRTLHGYTF	2	3.520011264036045E-5	42	TCRBV27-01*01	TCRBV27	TCRBV27-01	01				TCRBD01-01*01	TCRBD01	TCRBD01-01	01				TCRBJ01-02*01	TCRBJ01	TCRBJ01-02	01				6	4	1	6	8	6	39	50	58	63	67	2	In	VDJ
ACTCTGAAGATCCAGCGCACAGAGCAGGGGGACTCGGCCATGTATCTCTGTGCCAGCAGCTTAGCGCGGGGCTACACCTTCGGTTCG	CASSLARGYTF	2	3.520011264036045E-5	33	TCRBV07-09*01	TCRBV07	TCRBV07-09	01				TCRBD02-01	TCRBD02	TCRBD02-01				01,02	TCRBJ01-02*01	TCRBJ01	TCRBJ01-02	01				0	0	7	5	0	8	48	-1	65	-1	69	2	In	VDJ
TCCAGTCCACGGAGTCAGGGGACACAGCACTGTATTTCTGTGCCAGCAGCAAAGGTTGCAGGGGAGGGCGAGCAGTACTTCGGGCCG		1	1.7600056320180223E-5	43	TCRBV21-01*01	TCRBV21	TCRBV21-01	01				TCRBD02-01*02	TCRBD02	TCRBD02-01	02				TCRBJ02-07*01	TCRBJ02	TCRBJ02-07	01				1	0	9	0	7	6	38	54	61	-1	68	1	Out	VDJ
ACAGTGACCAGTGCCCATCCTGAAGACAGCAGCTTCTACATCTGCAGTGCTAGAGCGGACAGAGCTTACGAGCAGTACTTCGGGCCG	CSARADRAYEQYF	2	3.520011264036045E-5	39	TCRBV20	TCRBV20				TCRBV20-01,TCRBV20-or09_02		TCRBD01-01*01	TCRBD01	TCRBD01-01	01				TCRBJ02-07*01	TCRBJ02	TCRBJ02-07	01				1	4	1	5	1	4	42	55	56	62	66	2	In	VDJ
NNNNNNNTGTCGGCTGCTCCCTCCCAGACATCTGTGTACTTCTGTGCCATCAAAGACAGGGGTGGGTACGAGCAGTACTTCGGGCCG	CAIKDRGGYEQYF	2	3.520011264036045E-5	39	TCRBV06-05*01	TCRBV06	TCRBV06-05	01				TCRBD01-01*01	TCRBD01	TCRBD01-01	01				TCRBJ02-07*01	TCRBJ02	TCRBJ02-07	01				10	4	2	2	5	4	42	49	54	62	66	2	In	VDJ
CACGCCCTGCAGCCAGAAGACTCAGCCCTGTATCTCTGCGCCAGCAGCCAAACAGGGGAGAGCGGGTACGAGCAGTACTTCGGGCCG	CASSQTGESGYEQYF	2	3.520011264036045E-5	45	TCRBV04-01*01	TCRBV04	TCRBV04-01	01				TCRBD01-01*01	TCRBD01	TCRBD01-01	01				TCRBJ02-07*01	TCRBJ02	TCRBJ02-07	01				2	8	3	2	0	4	36	-1	51	58	66	2	In	VDJ
ACAGTGACCAGTGCCCATCCTGAAGACAGCAGCTTCTACATCTGCAGTGCTCCCGGGACAGGGCGCTACGAGCAGTACTTCGGGCCG	CSAPGTGRYEQYF	2	3.520011264036045E-5	39	TCRBV20	TCRBV20				TCRBV20-01,TCRBV20-or09_02		TCRBD01-01*01	TCRBD01	TCRBD01-01	01				TCRBJ02-07*01	TCRBJ02	TCRBJ02-07	01				5	2	0	3	3	3	42	51	54	63	65	2	In	VDJ
AGCTGAATGTGAACGCCTTGGAGCTGGACGACTCGGCCCTGTATCTCTGTGCCAGCAGCTTACAGCTACGAGCAGTACTTCGGGCCG		1	1.7600056320180223E-5	34	TCRBV05-04*01	TCRBV05	TCRBV05-04	01				TCRBD01-01*01	TCRBD01	TCRBD01-01	01				TCRBJ02-07*01	TCRBJ02	TCRBJ02-07	01				2	0	3	5	0	3	47	-1	61	-1	65	1	Out	VDJ
ACATCGGCCCAAAAGAACCCGACAGCTTTCTATCTCTGTGCCAGTAGTATGGGGCCAGGGGTCTCCTACGAGCAGTACTTCGGGCCG	CASSMGPGVSYEQYF	2	3.520011264036045E-5	45	TCRBV19-01*01	TCRBV19	TCRBV19-01	01				TCRBD01-01*01	TCRBD01	TCRBD01-01	01				TCRBJ02-07*01	TCRBJ02	TCRBJ02-07	01				3	1	4	2	5	0	36	50	55	61	62	2	In	VDJ
GAGTCGCCCAGCCCCAACCAGACCTCTCTGTACTTCTGTGCCAGCAGTTTGGTTGGGGGGTCCTCCTACGAGCAGTACTTCGGGCCG	CASSLVGGSSYEQYF	2	3.520011264036045E-5	45	TCRBV27-01*01	TCRBV27	TCRBV27-01	01				TCRBD02-01*01	TCRBD02	TCRBD02-01	01				TCRBJ02-07*01	TCRBJ02	TCRBJ02-07	01				3	2	9	1	4	0	36	50	54	60	62	2	In	VDJ
NTGAAGATCCAGCCCTCAGAACCCAGGGACTCAGCTGTGTACTTCTGTGCCAGCAGCCCCCCCTCCTACGAGCAGTACTTCGGGCCG	CASSPPSYEQYF	1	1.7600056320180223E-5	36	TCRBV12-03/12-04*01	TCRBV12	TCRBV12-03/12-04	01											TCRBJ02-07*01	TCRBJ02	TCRBJ02-07	01				6	6	0	0	0	0	45	-1	-1	56	62	1	In	VJ
GAACGCCTTGTTGCTGGGGGACTCGGCCCTGTATCTCTGTGCCAGCAGCTTGGCGAACAGACCTCCTACGAGCAGTACTTCGGGCCG		1	1.7600056320180223E-5	44	TCRBV05-05*01	TCRBV05	TCRBV05-05	01				TCRBD01-01*01	TCRBD01	TCRBD01-01	01				TCRBJ02-07*01	TCRBJ02	TCRBJ02-07	01				0	2	3	5	3	0	37	53	56	60	62	1	Out	VDJ
CTGGAGTCGCCCAGCCCCAACCAGACCTCTCTGTACTTCTGTGCCAGCGGACAGGTCCCCCCTCCCTACGAGCAGTACTTCGGGCCG	CASGQVPPPYEQYF	2	3.520011264036045E-5	42	TCRBV27-01*01	TCRBV27	TCRBV27-01	01				TCRBD01-01*01	TCRBD01	TCRBD01-01	01				TCRBJ02-07*01	TCRBJ02	TCRBJ02-07	01				8	9	1	4	0	2	39	-1	48	55	64	2	In	VDJ
CCTAGAGTCTGCCATCCCCAACCAGACAGCTCTTTACTTCTGTGCCACCACCCCGACAGGGCCGTCCACGAGCAGTACTTCGGGCCG		2	3.520011264036045E-5	41	TCRBV24-01*01	TCRBV24	TCRBV24-01	01				TCRBD01-01*01	TCRBD01	TCRBD01-01	01				TCRBJ02-07*01	TCRBJ02	TCRBJ02-07	01				8	6	2	3	4	5	40	50	54	61	67	2	Out	VDJ
CTCACTCTGGAGTCCGCTACCAGCTCCCAGACATCTGTGTACTTCTGTGCCATCAGTGATATGGGACACGAGCAGTACTTCGGGCCG	CAISDMGHEQYF	2	3.520011264036045E-5	36	TCRBV10-03*01	TCRBV10	TCRBV10-03	01								TCRBD01,TCRBD02	TCRBD01-01,TCRBD02-01		TCRBJ02-07*01	TCRBJ02	TCRBJ02-07	01				3	0	0	7	3	5	45	59	62	-1	67	2	In	VDJ
GACAGTGACCAGTGCCCATCCTGAAGACAGCAGCTTCTACATCTGCAGTGCTAGCCTCCGGGACAGGGTTCCTACTGACTCGGGCCG		2	3.520011264036045E-5	38	TCRBV20	TCRBV20				TCRBV20-01,TCRBV20-or09_02		TCRBD01-01*01	TCRBD01	TCRBD01-01	01				TCRBJ02-07	TCRBJ02	TCRBJ02-07				01,02	3	11	0	3	5	17	43	54	59	68	79	2	Out	VDJ
ATCCTGAGTTCTAAGAAGCTCCTTCTCAGTGACTCTGGCTTCTATCTCTGTGCCTGGAGTGCGGGGAACACCATATATTTTGGAGAG	CAWSAGNTIYF	2	3.520011264036045E-5	33	TCRBV30-01*01	TCRBV30	TCRBV30-01	01				TCRBD02-01*01	TCRBD02	TCRBD02-01	01				TCRBJ01-03*01	TCRBJ01	TCRBJ01-03	01				1	0	8	3	0	7	48	-1	61	-1	66	2	In	VDJ
GAGTCCGCCAGCACCAACCAGACATCTATGTACCTCTGTGCCAGCAGTTTGACGGGATTGGGCCGATCACCCCTCCACTTTGGGAAC	CASSLTGLGRSPLHF	1	1.7600056320180223E-5	45	TCRBV28-01*01	TCRBV28	TCRBV28-01	01				TCRBD02-01*02	TCRBD02	TCRBD02-01	02				TCRBJ01-06*02	TCRBJ01	TCRBJ01-06	02				3	9	8	3	2	10	36	50	52	57	66	1	In	VDJ
TTCATCCTGAGTTCTAAGAAGCTCCTTCTCAGTGACTCTGGCTTCTATCTCTGTGCCTGGAACCACGATGAGCAGTTCTTCGGGCCA	CAWNHDEQFF	2	3.520011264036045E-5	30	TCRBV30-01*01	TCRBV30	TCRBV30-01	01								TCRBD01,TCRBD02	TCRBD01-01,TCRBD02-01		TCRBJ02-01*01	TCRBJ02	TCRBJ02-01	01				4	4	3	7	0	8	51	-1	61	63	67	2	In	VDJ
AACCGGGAGACACGGCACTGTATCTCTGCGCCAGCAGTCATTCTCCCCTTTGACTAGATGTCCTACAATGAGCAGTTCTTCGGGCCA		2	3.520011264036045E-5	55	TCRBV23-01*01	TCRBV23	TCRBV23-01	01				TCRBD02-01	TCRBD02	TCRBD02-01				01,02	TCRBJ02-01*01	TCRBJ02	TCRBJ02-01	01				3	3	2	8	11	1	26	40	51	57	60	2	Out	VDJ
ACTCTGAAGATCCAGCGCACAGAGCAGGAGGACTCGGCCGTGTATCTCTGTGCCAGCAGCTTAGTGGAGACCCAGTACTTCGGGCCA	CASSLVETQYF	1	1.7600056320180223E-5	33	TCRBV07	TCRBV07				TCRBV07-02,TCRBV07-08									TCRBJ02-05*01	TCRBJ02	TCRBJ02-05	01				1	2	0	0	0	5	48	-1	-1	64	66	1	In	VJ
ATCCGGTCCACAAAGCTGGAGGACTCAGCCATGTACTTCTGTGCCAGCCGTACCTCGACTGTCATGGAGACCCAGTACTTCGGGCCA	CASRTSTVMETQYF	2	3.520011264036045E-5	42	TCRBV02-01	TCRBV02	TCRBV02-01				01,03	TCRBD02-01	TCRBD02	TCRBD02-01				01,02	TCRBJ02-05*01	TCRBJ02	TCRBJ02-05	01				8	6	2	10	8	5	39	48	56	60	66	2	In	VDJ
GTGAGCACCTTGGAGCTGGGGGACTCGGCCCTTTATCTTTGCGCCAGCAGCGCAGGCGGGGTGGTAGAGACCCAGTACTTCGGGCCA	CASSAGGVVETQYF	1	1.7600056320180223E-5	42	TCRBV05-01*01	TCRBV05	TCRBV05-01	01				TCRBD02-01*01	TCRBD02	TCRBD02-01	01				TCRBJ02-05*01	TCRBJ02	TCRBJ02-05	01				4	4	7	3	4	4	39	51	55	61	65	1	In	VDJ
GTGAACGCCTTGGAGCTGGACGACTCGGCCCTGTATCTCTGTGCCAGCAGCTTGAGGCAGGGGGGAGAGACCCAGTACTTCGGGCCA	CASSLRQGGETQYF	1	1.7600056320180223E-5	42	TCRBV05-04*01	TCRBV05	TCRBV05-04	01				TCRBD01-01*01	TCRBD01	TCRBD01-01	01				TCRBJ02-05*01	TCRBJ02	TCRBJ02-05	01				1	1	4	1	3	4	39	54	57	64	65	1	In	VDJ
GTTGCTGGGGGACTCGGCCCTGTATCTCTGTGCCAGCAGCTTGGCCGCGGCATGGACAGAGCCCAAGAGACCCAGTACTTCGGGCCA		1	1.7600056320180223E-5	53	TCRBV05-05*01	TCRBV05	TCRBV05-05	01				TCRBD01-01*01	TCRBD01	TCRBD01-01	01				TCRBJ02-05*01	TCRBJ02	TCRBJ02-05	01				0	3	1	5	9	1	28	44	53	59	62	1	Out	VDJ
ACTGTGACATCGGCCCAAAAGAACCCGACAGCTTTCTATCTCTGTGCCAGTGGACAAATTAACACCGGGGAGCTGTTTTTTGGAGAA	CASGQINTGELFF	2	3.520011264036045E-5	39	TCRBV19-01*01	TCRBV19	TCRBV19-01	01				TCRBD01-01*01	TCRBD01	TCRBD01-01	01				TCRBJ02-02*01	TCRBJ02	TCRBJ02-02	01				8	4	1	6	0	2	42	-1	51	56	60	2	In	VDJ
CCCTCAGAACCCAGGGACTCAGCTGTGTATTTTTGTGCTAGTGGCGACCTTAGGGGGTCGAACACCGGGGAGCTGTTTTTTGGAGAA	CASGDLRGSNTGELFF	1	1.7600056320180223E-5	48	TCRBV12-05*01	TCRBV12	TCRBV12-05	01				TCRBD01-01*01	TCRBD01	TCRBD01-01	01				TCRBJ02-02*01	TCRBJ02	TCRBJ02-02	01				6	1	5	1	7	0	33	44	51	57	58	1	In	VDJ
CAGCCCTCAGAACCCAGGGACTCAGCTGTGTACTTCTGTGCCAGCAGTAGCGGGGGGTCCCAAACCGGGGAGCTGTTTTTTGGAGAA	CASSSGGSQTGELFF	1	1.7600056320180223E-5	45	TCRBV12	TCRBV12				TCRBV12-03/12-04,TCRBV12-04		TCRBD02-01*01	TCRBD02	TCRBD02-01	01				TCRBJ02-02*01	TCRBJ02	TCRBJ02-02	01				5	6	6	1	0	5	36	-1	48	57	63	1	In	VDJ
CTACACACCCTGCAGCCAGAAGACTCGGCCCTGTATCTCTGTGCCAGCAGCCAAGGGACAGGGAGTACTGAAGCTTTCTTTGGACAA	CASSQGTGSTEAFF	2	3.520011264036045E-5	42	TCRBV04-02*01	TCRBV04	TCRBV04-02	01				TCRBD01-01*01	TCRBD01	TCRBD01-01	01				TCRBJ01-01*01	TCRBJ01	TCRBJ01-01	01				1	3	1	3	0	5	39	-1	55	63	66	2	In	VDJ
NNNNNNNNNNNNNTGTCGGCTGCTCCCTCCCAGACATCTGTGTACTTCTGTGCCAGCACGAGGGGCACTGAAGCTTTCTTTGGACAA	CASTRGTEAFF	2	3.520011264036045E-5	33	TCRBV06-05*01	TCRBV06	TCRBV06-05	01								TCRBD01,TCRBD02	TCRBD01-01,TCRBD02-01		TCRBJ01-01*01	TCRBJ01	TCRBJ01-01	01				7	0	5	2	2	4	48	58	60	-1	65	2	In	VDJ
CAGCGCACAGAGCAGGAGGACTCGGCCGTGTATCTCTGTGCCAGCAGCACATCAGGGTTGGGGAACACTGAAGCTTTCTTTGGACAA	CASSTSGLGNTEAFF	2	3.520011264036045E-5	45	TCRBV07-02	TCRBV07	TCRBV07-02				01,02	TCRBD01-01*01	TCRBD01	TCRBD01-01	01				TCRBJ01-01*01	TCRBJ01	TCRBJ01-01	01				5	5	4	3	4	1	36	48	52	57	62	2	In	VDJ
CAGCCTGCAGAACTGGAGGATTCTGGAGTTTATTTCTGTGCCAGCAGCCCAAGGCCAGGGGTCAACACTGAAGCTTTCTTTGGACAA	CASSPRPGVNTEAFF	3	5.280016896054068E-5	45	TCRBV14-01*01	TCRBV14	TCRBV14-01	01				TCRBD01-01*01	TCRBD01	TCRBD01-01	01				TCRBJ01-01*01	TCRBJ01	TCRBJ01-01	01				4	2	4	2	6	2	36	49	55	61	63	3	In	VDJ
GAGTCCGCCAGCACCAACCAGACATCTATGTACCTCTGTGCCAGCAGTTCCTGGGGGACAGGGAATGAAAAACTGTTTTTTGGCAGT	CASSSWGTGNEKLFF	1	1.7600056320180223E-5	45	TCRBV28-01*01	TCRBV28	TCRBV28-01	01				TCRBD01-01*01	TCRBD01	TCRBD01-01	01				TCRBJ01-04*01	TCRBJ01	TCRBJ01-04	01				4	0	0	3	5	5	36	49	54	-1	63	1	In	VDJ
GATCCAGTCCACGGAGTCAGGGGACACAGCACTGTATTTCTGTGCCAGCAGCAGCACAGGGTAGTTCAGCCCCAGCATTTTGGTGAT		1	1.7600056320180223E-5	41	TCRBV21-01*01	TCRBV21	TCRBV21-01	01				TCRBD01-01*01	TCRBD01	TCRBD01-01	01				TCRBJ01-05*01	TCRBJ01	TCRBJ01-05	01				4	4	3	3	2	6	40	53	55	61	65	1	Out	VDJ
AGTTCTAAGAAGCTCCTTCTCAGTGACTCTGGCTTCTATCTCTGTGCCTGGAGCTCAGGAGCTAATCAGCCCCAGCATTTTGGTGAT	CAWSSGANQPQHF	3	5.280016896054068E-5	39	TCRBV30-01*01	TCRBV30	TCRBV30-01	01								TCRBD01,TCRBD02	TCRBD01-01,TCRBD02-01		TCRBJ01-05*01	TCRBJ01	TCRBJ01-05	01				3	4	4	4	2	4	42	53	55	59	63	3	In	VDJ
CGGTCCACAAAGCTGGAGGACTCAGCCATGTACTTCTGTGCCAGCAGTGAAGAGGCACACAATAATCAGCCCCAGCATTTTGGTGAT	CASSEEAHNNQPQHF	2	3.520011264036045E-5	45	TCRBV02-01	TCRBV02	TCRBV02-01				01,03					TCRBD01,TCRBD02	TCRBD01-01,TCRBD02-01		TCRBJ01-05*01	TCRBJ01	TCRBJ01-05	01				1	4	3	6	4	4	36	52	56	59	63	2	In	VDJ
ATTCTGGAGTCCGCCAGCACCAACCAGACATCTATGTACCTCTGTGCCAGCGTTGGGACGGGCAATCAGCCCCAGCATTTTGGTGAT	CASVGTGNQPQHF	1	1.7600056320180223E-5	39	TCRBV28-01*01	TCRBV28	TCRBV28-01	01								TCRBD01,TCRBD02	TCRBD01-01,TCRBD02-01		TCRBJ01-05*01	TCRBJ01	TCRBJ01-05	01				8	2	0	7	3	2	42	51	54	59	61	1	In	VDJ
CAGCCAGAAGACTCGGCCCTGTATCTCTGCGCCAGCAGCCAAGATTGGCAACGGACAGTTAGCAATCAGCCCCAGCATTTTGGTGAT	CASSQDWQRTVSNQPQHF	1	1.7600056320180223E-5	54	TCRBV04-03*01	TCRBV04	TCRBV04-03	01				TCRBD01-01*01	TCRBD01	TCRBD01-01	01				TCRBJ01-05*01	TCRBJ01	TCRBJ01-05	01				0	1	1	5	8	0	27	44	52	58	59	1	In	VDJ
CAGCCCTCAGAACCCAGGGACTCAGCTGTGTACTTCTGTGCCAGCAATAATGGGAGGACAACCAATCAGCCCCAGCATTTTGGTGAT	CASNNGRTTNQPQHF	3	5.280016896054068E-5	45	TCRBV12	TCRBV12				TCRBV12-03/12-04,TCRBV12-04		TCRBD02-01*02	TCRBD02	TCRBD02-01	02				TCRBJ01-05*01	TCRBJ01	TCRBJ01-05	01				7	5	9	1	5	3	36	46	51	57	62	3	In	VDJ
ACAGTGACCAGTGCCCATCCTGAAGACAGCAGCTTCTACATCTGCAGTGCTAGGTTGGGCCCTAACCAGCCCCAGCATTTTGGTGAT	CSARLGPNQPQHF	2	3.520011264036045E-5	39	TCRBV20	TCRBV20				TCRBV20-01,TCRBV20-or09_02		TCRBD01-01*01	TCRBD01	TCRBD01-01	01				TCRBJ01-05*01	TCRBJ01	TCRBJ01-05	01				3	6	8	0	3	7	42	53	56	60	66	2	In	VDJ
ACTGTGACATCGGCCCAAAAGAACCCGACAGCTTTCTATCTCTGTGCCAGTAGTGGGGACTGGGCGAAGCCCCAGCATTTTGGTGAT	CASSGDWAKPQHF	2	3.520011264036045E-5	39	TCRBV19-01*01	TCRBV19	TCRBV19-01	01				TCRBD02-01	TCRBD02	TCRBD02-01				01,02	TCRBJ01-05*01	TCRBJ01	TCRBJ01-05	01				5	6	0	10	1	8	42	54	55	61	67	2	In	VDJ
AGCTCTCTGGAGCTGGGGGACTCAGCTTTGTATTTCTGTGCCAGCAGCGTCACCGGGACAGGGAGGGTTGGCTACACCTTCGGTTCG	CASSVTGTGRVGYTF	2	3.520011264036045E-5	45	TCRBV09-01*01	TCRBV09	TCRBV09-01	01				TCRBD01-01*01	TCRBD01	TCRBD01-01	01				TCRBJ01-02*01	TCRBJ01	TCRBJ01-02	01				2	5	0	3	4	7	36	50	54	63	68	2	In	VDJ
AGCACCTTGGAGCTGGGGGACTCGGCCCTTTATCTTTGCGCCAGCAGCTTGGTCAGACAGGGAGAGAGTGGCTACACCTTCGGTTCG	CASSLVRQGESGYTF	2	3.520011264036045E-5	45	TCRBV05-01*01	TCRBV05	TCRBV05-01	01				TCRBD01-01*01	TCRBD01	TCRBD01-01	01				TCRBJ01-02*01	TCRBJ01	TCRBJ01-02	01				0	6	2	3	3	7	36	52	55	62	68	2	In	VDJ
GAGTCCGCTACCAGCTCCCAGACATCTGTGTACTTCTGTGCCATCAGTGAGTCGGGATCAGGGATGTATGGCTACACCTTCGGTTCG	CAISESGSGMYGYTF	7	1.2320039424126158E-4	45	TCRBV10-03*01	TCRBV10	TCRBV10-03	01				TCRBD01-01*01	TCRBD01	TCRBD01-01	01				TCRBJ01-02*01	TCRBJ01	TCRBJ01-02	01				0	3	4	3	5	5	36	53	58	63	66	7	In	VDJ
GTGAACGCCTTGGAGCTGGACGACTCGGCCCTGTATCTCTGTGCCAGCAGCTTCCCGGGACAGTTCTATGGCTACACCTTCGGTTCG	CASSFPGQFYGYTF	1	1.7600056320180223E-5	42	TCRBV05-04*01	TCRBV05	TCRBV05-04	01				TCRBD01-01*01	TCRBD01	TCRBD01-01	01				TCRBJ01-02*01	TCRBJ01	TCRBJ01-02	01				2	2	0	5	3	4	39	53	56	63	65	1	In	VDJ
CACGCCCTGCAGCCAGAAGACTCAGCCCTGTATCTCTGCGCCAGCAGCCAAGATAGCGCAGGGGCCTATGGCTACACCTTCGGTTCG	CASSQDSAGAYGYTF	2	3.520011264036045E-5	45	TCRBV04-01*01	TCRBV04	TCRBV04-01	01				TCRBD01-01*01	TCRBD01	TCRBD01-01	01				TCRBJ01-02*01	TCRBJ01	TCRBJ01-02	01				0	1	4	2	5	4	36	53	58	64	65	2	In	VDJ
CTACACACCCTGCAGCCAGAAGACTCGGCCCTGTATCTCTGCGCCAGCAGCCAAGTAATAGGGCCCTATGGCTACACCTTCGGTTCG	CASSQVIGPYGYTF	1	1.7600056320180223E-5	42	TCRBV04-03*01	TCRBV04	TCRBV04-03	01								TCRBD01,TCRBD02	TCRBD01-01,TCRBD02-01		TCRBJ01-02*01	TCRBJ01	TCRBJ01-02	01				1	2	5	3	4	4	39	55	59	63	65	1	In	VDJ
TCCTTGGAGCTGGGGGACTCAGCCCTGTACTTCTGTGCCAGCAGCTTAGGGGACAGGGAACTTAACTATGGCTACACCTTCGGTTCG	CASSLGDRELNYGYTF	1	1.7600056320180223E-5	48	TCRBV13-01*01	TCRBV13	TCRBV13-01	01				TCRBD01-01*01	TCRBD01	TCRBD01-01	01				TCRBJ01-02*01	TCRBJ01	TCRBJ01-02	01				0	4	1	3	0	1	33	-1	50	58	62	1	In	VDJ
CTGGAGTCGCCCAGCCCCAACCAGACCTCTCTGTACTTCTGTGCCAGCAAAGGGGGCAGGATGAACTATGGCTACACCTTCGGTTCG	CASKGGRMNYGYTF	2	3.520011264036045E-5	42	TCRBV27-01*01	TCRBV27	TCRBV27-01	01				TCRBD01-01*01	TCRBD01	TCRBD01-01	01				TCRBJ01-02*01	TCRBJ01	TCRBJ01-02	01				7	6	5	0	1	2	39	49	50	57	63	2	In	VDJ
TCCCTGGAGCTTGGTGACTCTGCTGTGTATTTCTGTGCCAGCAGCCCTGGGGCCGGGAGGGCCAACTATGGCTACACCTTCGGTTCG	CASSPGAGRANYGYTF	5	8.800028160090112E-5	48	TCRBV03-01/03-02*01	TCRBV03	TCRBV03-01/03-02	01				TCRBD02-01*02	TCRBD02	TCRBD02-01	02				TCRBJ01-02*01	TCRBJ01	TCRBJ01-02	01				4	2	8	0	7	2	33	46	53	61	63	5	In	VDJ
GTGACCAGTGCCCATCCTGAAGACAGCAGCTTCTACATCTGCAGTGCTAGAAGCGGGGAACGAATCCATGGCTACACCTTCGGTTCG	CSARSGERIHGYTF	1	1.7600056320180223E-5	42	TCRBV20	TCRBV20				TCRBV20-01,TCRBV20-or09_02		TCRBD02-01*01	TCRBD02	TCRBD02-01	01				TCRBJ01-02*01	TCRBJ01	TCRBJ01-02	01				2	9	6	3	0	6	39	-1	51	58	67	1	In	VDJ
CTACACACCCTGCAGCCAGAAGACTCGGCCCTGTATCTCTGCGCCAGCAGCCAAGATTGGGTGACCCACGGCTACACCTTCGGTTCG	CASSQDWVTHGYTF	1	1.7600056320180223E-5	42	TCRBV04-03*01	TCRBV04	TCRBV04-03	01								TCRBD01,TCRBD02	TCRBD01-01,TCRBD02-01		TCRBJ01-02*01	TCRBJ01	TCRBJ01-02	01				0	8	0	9	2	8	39	56	58	61	69	1	In	VDJ
CACACCCTGCAGCCAGAAGACTCGGCCCTGTATCTCTGTGCCAGCAGCCTGACAACCACAACCCTTGAAGGCTACACCTTCGGTTCG	CASSLTTTTLEGYTF	2	3.520011264036045E-5	45	TCRBV04-02*01	TCRBV04	TCRBV04-02	01				TCRBD01-01*01	TCRBD01	TCRBD01-01	01				TCRBJ01-02*01	TCRBJ01	TCRBJ01-02	01				4	15	2	6	1	8	36	49	50	54	69	2	In	VDJ
TGACATCGGCCCAAAAGAACCCGACAGCTTTCTATCTCTGTGCCAGTAGTATAGGGGGGGACGGTTTACGAGCAGTACTTCGGGCCG		2	3.520011264036045E-5	43	TCRBV19-01*01	TCRBV19	TCRBV19-01	01				TCRBD02-01*01	TCRBD02	TCRBD02-01	01				TCRBJ02-07*01	TCRBJ02	TCRBJ02-07	01				1	6	9	1	0	4	38	-1	54	60	66	2	Out	VDJ
NNNNTGTCGGCTGCTCCCTCCCAAACATCTGTGTACTTCTGTGCCACCCGCGGGACAGGGAGTACTTACGAGCAGTACTTCGGGCCG	CATRGTGSTYEQYF	3	5.280016896054068E-5	42	TCRBV06	TCRBV06				TCRBV06-02/06-03,TCRBV06-02		TCRBD01-01*01	TCRBD01	TCRBD01-01	01				TCRBJ02-07*01	TCRBJ02	TCRBJ02-07	01				10	6	0	3	5	4	39	46	51	60	66	3	In	VDJ
GTCCACGGAGTCAGGGGACACAGCACTGTATTTCTGTGCCAGCAGCCCTAAGTGGCAGGGGGTTTCTACGAGCAGTACTTCGGGCCG		1	1.7600056320180223E-5	47	TCRBV21-01*01	TCRBV21	TCRBV21-01	01				TCRBD01-01*01	TCRBD01	TCRBD01-01	01				TCRBJ02-07*01	TCRBJ02	TCRBJ02-07	01				5	3	4	1	9	3	34	46	55	62	65	1	Out	VDJ
CCACTCTGACAGTGACCAGTGCCCATCCTGAAGACAGCAGCTTCTACATCTGCAGTGCTAGTTTCCTACGAGCAGTACTTCGGGCCG		2	3.520011264036045E-5	31	TCRBV20-01*04	TCRBV20	TCRBV20-01	04											TCRBJ02-07*01	TCRBJ02	TCRBJ02-07	01				2	1	0	0	0	1	50	-1	-1	62	63	2	Out	VJ
GAGCACCTTGGAGCTGGGGGACTCGGCCCTTTATCTTTGCGCCAGTACCCACCGGGGGACTTCTCCTACGAGCAGTACTTCGGGCCG		2	3.520011264036045E-5	44	TCRBV05-01*01	TCRBV05	TCRBV05-01	01				TCRBD02-01	TCRBD02	TCRBD02-01				01,02	TCRBJ02-07*01	TCRBJ02	TCRBJ02-07	01				8	1	0	10	10	0	37	45	55	61	62	2	Out	VDJ
ATCCAGCCCTCAGAACCCAGGGACTCAGCTGTGTACTTCTGTGCCAGCAGTTTAGGGGGGAGCTCCTACGAGCAGTACTTCGGGCCG	CASSLGGSSYEQYF	1	1.7600056320180223E-5	42	TCRBV12	TCRBV12				TCRBV12-03/12-04,TCRBV12-04						TCRBD01,TCRBD02	TCRBD01-01,TCRBD02-01		TCRBJ02-07*01	TCRBJ02	TCRBJ02-07	01				1	2	6	1	0	0	39	-1	55	60	62	1	In	VDJ
GGAGGATTCTGGAGTTTATTTCTGTGCCAGCAGCCAAGACATCCGGGACAGTAAACTTAAATATCCTACGAGCAGTACTTCGGGCCG		1	1.7600056320180223E-5	59	TCRBV14-01*01	TCRBV14	TCRBV14-01	01				TCRBD01-01*01	TCRBD01	TCRBD01-01	01				TCRBJ02-07*01	TCRBJ02	TCRBJ02-07	01				0	12	0	5	5	1	22	39	44	51	63	1	Out	VDJ
AAGATCCAGCCTGCAGAGCTTGGGGACTCGGCCATGTATCTCTGTGCCAGCAGTGGGGAGGGATCCTACGAGCAGTACTTCGGGCCG	CASSGEGSYEQYF	1	1.7600056320180223E-5	39	TCRBV11-01*01	TCRBV11	TCRBV11-01	01				TCRBD02-01*02	TCRBD02	TCRBD02-01	02				TCRBJ02-07*01	TCRBJ02	TCRBJ02-07	01				6	1	9	0	2	1	42	53	55	62	63	1	In	VDJ
GTGAGCACCTTGGAGCTGGGGGACTCGGCCCTTTATCTTTGCGCCAGCAGCTCATCCGGGACATCCTACGAGCAGTACTTCGGGCCG	CASSSSGTSYEQYF	2	3.520011264036045E-5	42	TCRBV05-01*01	TCRBV05	TCRBV05-01	01				TCRBD01-01*01	TCRBD01	TCRBD01-01	01				TCRBJ02-07*01	TCRBJ02	TCRBJ02-07	01				3	0	0	6	5	1	39	52	57	-1	63	2	In	VDJ
ATCCAGCCTGCAGAGCTTGGGGACTCGGCCGTGTATCTCTGTGCCAGCAGCCCCGGGAGCAAGCCCTACGAGCAGTACTTCGGGCCG	CASSPGSKPYEQYF	1	1.7600056320180223E-5	42	TCRBV11-03*01	TCRBV11	TCRBV11-03	01				TCRBD02-01*02	TCRBD02	TCRBD02-01	02				TCRBJ02-07*01	TCRBJ02	TCRBJ02-07	01				5	5	8	2	2	2	39	51	53	59	64	1	In	VDJ
GCCTTGTTGCTGGGGGACTCGGCCCTCTATCTCTGTGCCAGCAGCCCACAGGGACAGGGGTCCCCCTACGAGCAGTACTTCGGGCCG	CASSPQGQGSPYEQYF	1	1.7600056320180223E-5	48	TCRBV05-06*01	TCRBV05	TCRBV05-06	01				TCRBD01-01*01	TCRBD01	TCRBD01-01	01				TCRBJ02-07*01	TCRBJ02	TCRBJ02-07	01				4	4	0	2	5	2	33	45	50	60	64	1	In	VDJ
ATCCAGCCCTCAGAACCCAGGGACTCAGCTGTGTACTTCTGTGCCAGCAGTCTGCCCGGGCTACCCTACGAGCAGTACTTCGGGCCG	CASSLPGLPYEQYF	1	1.7600056320180223E-5	42	TCRBV12	TCRBV12				TCRBV12-03/12-04,TCRBV12-04						TCRBD01,TCRBD02	TCRBD01-01,TCRBD02-01		TCRBJ02-07*01	TCRBJ02	TCRBJ02-07	01				5	3	8	0	6	2	39	51	57	61	64	1	In	VDJ
ATCCAGCCCTCAGAACCCAGGGACTCAGCTGTGTACTTCTGTGCCAGCAGTTTTCGGAACAGGGGAAACGAGCAGTACTTCGGGCCG	CASSFRNRGNEQYF	1	1.7600056320180223E-5	42	TCRBV12	TCRBV12				TCRBV12-03/12-04,TCRBV12-04		TCRBD01-01*01	TCRBD01	TCRBD01-01	01				TCRBJ02-07*01	TCRBJ02	TCRBJ02-07	01				3	2	3	2	5	5	39	53	58	65	67	1	In	VDJ
TCCCTGGAGCTTGGTGACTCTGCTGTGTATTTCTGTGCCAGCAGCCCGATCTCGGGCCGTACGTATAGAGAGCAGTACTTCGGGCCG	CASSPISGRTYREQYF	1	1.7600056320180223E-5	48	TCRBV03-01/03-02*01	TCRBV03	TCRBV03-01/03-02	01								TCRBD01,TCRBD02	TCRBD01-01,TCRBD02-01		TCRBJ02-07*01	TCRBJ02	TCRBJ02-07	01				4	12	8	0	7	7	33	46	53	57	69	1	In	VDJ
CAGCCCTCAGAACCCAGGGACTCAGCTGTGTACTTCTGTGCCAGCACTCGAACAGGGTTCGTTAGGGACATTCAGTACTTCGGCGCC	CASTRTGFVRDIQYF	1	1.7600056320180223E-5	45	TCRBV12	TCRBV12				TCRBV12-03/12-04,TCRBV12-04		TCRBD01-01*01	TCRBD01	TCRBD01-01	01				TCRBJ02-04*01	TCRBJ02	TCRBJ02-04	01				7	10	3	3	5	8	36	46	51	57	67	1	In	VDJ
TCCCTGGAGCTTGGTGACTCTGCTGTGTATTTCTGTGCCAGCAGCCAAGATGGCGGGGTAGCCAAAAACATTCAGTACTTCGGCGCC	CASSQDGGVAKNIQYF	1	1.7600056320180223E-5	48	TCRBV03-01/03-02*01	TCRBV03	TCRBV03-01/03-02	01				TCRBD02-01*01	TCRBD02	TCRBD02-01	01				TCRBJ02-04*01	TCRBJ02	TCRBJ02-04	01				0	1	7	3	2	0	33	50	52	58	59	1	In	VDJ
ATCCGGTCCACAAAGCTGGAGGACTCAGCCATGTACTTCTGTGCCAGCAGTGATGGCTGGGGAGTTTCACCCCTCCACTTTGGGAAC	CASSDGWGVSPLHF	2	3.520011264036045E-5	42	TCRBV02-01	TCRBV02	TCRBV02-01				01,03	TCRBD02-01*02	TCRBD02	TCRBD02-01	02				TCRBJ01-06*02	TCRBJ01	TCRBJ01-06	02				3	1	9	2	6	9	39	53	59	64	65	2	In	VDJ
AGTTCTAAGAAGCTCCTTCTCAGTGACTCTGGCTTCTATCTCTGTGCCTGGAGCCCGGGACAGGGTTCACCCCTCCACTTTGGGAAC	CAWSPGQGSPLHF	2	3.520011264036045E-5	39	TCRBV30-01*01	TCRBV30	TCRBV30-01	01				TCRBD01-01*01	TCRBD01	TCRBD01-01	01				TCRBJ01-06*02	TCRBJ01	TCRBJ01-06	02				3	0	0	3	3	9	42	53	56	-1	65	2	In	VDJ
ATCCTGGAGTCGCCCAGCCCCAACCAGACCTCTCTGTACTTCTGTGCCAGTAAACCGGGGGTGGCTTCACCCCTCCACTTTGGGAAC	CASKPGVASPLHF	2	3.520011264036045E-5	39	TCRBV27-01*01	TCRBV27	TCRBV27-01	01				TCRBD02-01*01	TCRBD02	TCRBD02-01	01				TCRBJ01-06*02	TCRBJ01	TCRBJ01-06	02				9	4	8	2	5	9	42	50	55	61	65	2	In	VDJ
AGTCCGCCAGCACCAACCAGACATCTATGTACCTCTGTGCCAGCAGAGTCTGTGGGGGTCGGAGATTCACCCCTCCACTTTGGGAAC		1	1.7600056320180223E-5	46	TCRBV28-01*01	TCRBV28	TCRBV28-01	01								TCRBD01,TCRBD02	TCRBD01-01,TCRBD02-01		TCRBJ01-06*02	TCRBJ01	TCRBJ01-06	02				6	6	6	1	7	8	35	46	53	58	64	1	Out	VDJ
GTGAACGCCTTGGAGCTGGACGACTCGGCCCTGTATCTCTGTGCCAGCAGCCCGGGACAGTATAATTCACCCCTCCACTTTGGGAAC	CASSPGQYNSPLHF	1	1.7600056320180223E-5	42	TCRBV05-04*01	TCRBV05	TCRBV05-04	01				TCRBD01-01*01	TCRBD01	TCRBD01-01	01				TCRBJ01-06*02	TCRBJ01	TCRBJ01-06	02				4	0	0	5	2	4	39	51	53	-1	60	1	In	VDJ
CTGCAGCCAGAAGACTCGGCCCTGTATCTCTGTGCCAGCAGCCAAAGGACAGGGGGAGCCTATAATTCACCCCTCCACTTTGGGAAC	CASSQRTGGAYNSPLHF	2	3.520011264036045E-5	51	TCRBV04-02*01	TCRBV04	TCRBV04-02	01				TCRBD01-01*01	TCRBD01	TCRBD01-01	01				TCRBJ01-06*02	TCRBJ01	TCRBJ01-06	02				2	2	1	1	1	2	30	45	46	56	58	2	In	VDJ
ATTCTGGAGTCCGCCAGCACCAACCAGACATCTATGTACCTCTGTGCCAGCAGTTTACAGGGGAATTCACCCCTCCACTTTGGGAAC	CASSLQGNSPLHF	1	1.7600056320180223E-5	39	TCRBV28-01*01	TCRBV28	TCRBV28-01	01				TCRBD01-01*01	TCRBD01	TCRBD01-01	01				TCRBJ01-06*02	TCRBJ01	TCRBJ01-06	02				2	0	4	2	0	7	42	-1	57	-1	63	1	In	VDJ
AAGATCCGGTCCACAAAGCTGGAGGACTCAGCCATGTACTTCTGTGCCAGCAAGACAGAAGGGAATTCACCCCTCCACTTTGGGAAC	CASKTEGNSPLHF	2	3.520011264036045E-5	39	TCRBV02-01	TCRBV02	TCRBV02-01				01,03	TCRBD01-01*01	TCRBD01	TCRBD01-01	01				TCRBJ01-06*02	TCRBJ01	TCRBJ01-06	02				7	5	2	5	1	7	42	52	53	58	63	2	In	VDJ
ACTGTGACATCGGCCCAAAAGAACCCGACAGCTTTCTATCTCTGTGCCAGTAGTATAGGACCCAATTCACCCCTCCACTTTGGGAAC	CASSIGPNSPLHF	2	3.520011264036045E-5	39	TCRBV19-01*01	TCRBV19	TCRBV19-01	01								TCRBD01,TCRBD02	TCRBD01-01,TCRBD02-01		TCRBJ01-06*02	TCRBJ01	TCRBJ01-06	02				1	2	2	7	0	7	42	-1	58	61	63	2	In	VDJ
CGGTCCACAAAGCTGGAGGACTCAGCCATGTACTTCTGTGCCAGCAGGGACAGGGACTCCCTAAATTCACCCCTCCACTTTGGGAAC	CASRDRDSLNSPLHF	6	1.0560033792108135E-4	45	TCRBV02-01	TCRBV02	TCRBV02-01				01,03	TCRBD01-01*01	TCRBD01	TCRBD01-01	01				TCRBJ01-06*02	TCRBJ01	TCRBJ01-06	02				6	8	1	3	0	7	36	-1	47	55	63	6	In	VDJ
GACATCCGCTCACCAGGCCTGGGGGACGCAGCCATGTACCTGTGTGCCACCAGCAGGGTCATAAATTCACCCCTCCACTTTGGGAAC	CATSRVINSPLHF	2	3.520011264036045E-5	39	TCRBV15-01*02	TCRBV15	TCRBV15-01	02								TCRBD01,TCRBD02	TCRBD01-01,TCRBD02-01		TCRBJ01-06*02	TCRBJ01	TCRBJ01-06	02				3	5	0	10	0	7	42	-1	56	58	63	2	In	VDJ
CAGCCAGAAGACTCAGCCCTGTATCTCTGCGCCAGCAGCCACCTCCTGAGCCTTACAAAGTCCCACAATGAGCAGTTCTTCGGGCCA	CASSHLLSLTKSHNEQFF	4	7.04002252807209E-5	54	TCRBV04-01*01	TCRBV04	TCRBV04-01	01								TCRBD01,TCRBD02	TCRBD01-01,TCRBD02-01		TCRBJ02-01*01	TCRBJ02	TCRBJ02-01	01				3	7	3	6	13	5	27	41	54	57	64	4	In	VDJ
ATCCAGCGCACAGAGCAGGAGGACTCGGCCGTGTATCTCTGTGCCAGCAGCTTAGCAGGCTGGATGGCCACCCAGTACTTCGGGCCA	CASSLAGWMATQYF	1	1.7600056320180223E-5	42	TCRBV07-02	TCRBV07	TCRBV07-02				01,02					TCRBD01,TCRBD02	TCRBD01-01,TCRBD02-01		TCRBJ02-05*01	TCRBJ02	TCRBJ02-05	01				0	5	1	8	5	8	39	56	61	64	69	1	In	VDJ
GTGAACGCCTTGGAGCTGGACGACTCGGCCCTGTATCTCTGTGCCAGCAGCCCCGGGACAGGGAGGGATACGCAGTATTTTGGCCCA	CASSPGTGRDTQYF	1	1.7600056320180223E-5	42	TCRBV05-04*01	TCRBV05	TCRBV05-04	01				TCRBD01-01*01	TCRBD01	TCRBD01-01	01				TCRBJ02-03*01	TCRBJ02	TCRBJ02-03	01				4	3	0	3	3	6	39	51	54	63	66	1	In	VDJ
GCGTCTGCTGTACCCTCTCAGACATCTGTGTACTTCTGTGCCAGCAGTGTAGCCAGCGGGGTGGGAGATACGCAGTATTTTGGCCCA	CASSVASGVGDTQYF	3	5.280016896054068E-5	45	TCRBV06-04*01	TCRBV06	TCRBV06-04	01				TCRBD02-01*01	TCRBD02	TCRBD02-01	01				TCRBJ02-03*01	TCRBJ02	TCRBJ02-03	01				4	4	6	3	5	5	36	49	54	61	65	3	In	VDJ
CTGATCCTGGAGTCGCCCAGCCCCAACCAGACCTCTCTGTACTTCTGTGCCAGCAGTTTACCGTCCGGGGAGCTGTTTTTTGGAGAA	CASSLPSGELFF	3	5.280016896054068E-5	36	TCRBV27-01*01	TCRBV27	TCRBV27-01	01				TCRBD02-01	TCRBD02	TCRBD02-01				01,02	TCRBJ02-02*01	TCRBJ02	TCRBJ02-02	01				2	1	8	6	1	6	45	60	61	63	64	3	In	VDJ
AAGATCCAGCCCTCAGAACCCAGGGACTCAGCTGTGTACTTCTGTGCCAGCAGTTTTGGGCGCTCCGGGGAGCTGTTTTTTGGAGAA	CASSFGRSGELFF	1	1.7600056320180223E-5	39	TCRBV12-03/12-04*01	TCRBV12	TCRBV12-03/12-04	01				TCRBD01-01*01	TCRBD01	TCRBD01-01	01				TCRBJ02-02*01	TCRBJ02	TCRBJ02-02	01				3	3	8	0	1	6	42	56	57	61	64	1	In	VDJ
CAGCGCACAGAGCAGGAGGACTCGGCCGTGTATCTCTGTGCCAGCAGCTTCCGGGGGCGGGACACCGGGGAGCTGTTTTTTGGAGAA	CASSFRGRDTGELFF	4	7.04002252807209E-5	45	TCRBV07-02	TCRBV07	TCRBV07-02				01,02					TCRBD01,TCRBD02	TCRBD01-01,TCRBD02-01		TCRBJ02-02*01	TCRBJ02	TCRBJ02-02	01				3	3	6	0	2	3	36	50	52	58	61	4	In	VDJ
NNNNNNNTGTCGGCTGCTCCCTCCCAGACATCTGTGTACTTCTGTGCCAGCAATACAGGAGACACCGGGGAGCTGTTTTTTGGAGAA	CASNTGDTGELFF	7	1.2320039424126158E-4	39	TCRBV06-05*01	TCRBV06	TCRBV06-05	01				TCRBD01-01*01	TCRBD01	TCRBD01-01	01				TCRBJ02-02*01	TCRBJ02	TCRBJ02-02	01				7	2	3	4	2	3	42	52	54	59	61	7	In	VDJ
CAGCCTGCAGAGCTTGGGGACTCGGCCATGTATCTCTGTGCCAGCAGCACCGGAACAAGGAACACCGGGGAGCTGTTTTTTGGAGAA	CASSTGTRNTGELFF	1	1.7600056320180223E-5	45	TCRBV11-01*01	TCRBV11	TCRBV11-01	01								TCRBD01,TCRBD02	TCRBD01-01,TCRBD02-01		TCRBJ02-02*01	TCRBJ02	TCRBJ02-02	01				5	5	1	8	3	1	36	48	51	54	59	1	In	VDJ
TCCAGCCCTCAGAACCCAGGGACTCAGCTGTGTATTTTTGTGCTAGTGCCGAGGGACATTCGCATCAGGGAGCTGTTTTTTGGAGAA		7	1.2320039424126158E-4	43	TCRBV12-05*01	TCRBV12	TCRBV12-05	01				TCRBD01-01*01	TCRBD01	TCRBD01-01	01				TCRBJ02-02*01	TCRBJ02	TCRBJ02-02	01				7	9	0	6	4	9	38	48	52	58	67	7	Out	VDJ
NNNNNNNNNNNNNNTGTCGGCTGCTCCCTCCCAGACATCTGTGTACTTCTGTGCCAGCAGTGAGCTTCTGAAGCTTTCTTTGGACAA		3	5.280016896054068E-5	32	TCRBV06-01*01	TCRBV06	TCRBV06-01	01								TCRBD01,TCRBD02	TCRBD01-01,TCRBD02-01		TCRBJ01-01*01	TCRBJ01	TCRBJ01-01	01				3	2	10	0	0	6	49	-1	63	65	67	3	Out	VDJ
CTCAAGATCCAGCCTGCAGAGCTTGGGGACTCGGCCATGTATCTCTGTGCCAGCAGCTCGATATACACTGAAGCTTTCTTTGGACAA	CASSSIYTEAFF	1	1.7600056320180223E-5	36	TCRBV11-01*01	TCRBV11	TCRBV11-01	01								TCRBD01,TCRBD02	TCRBD01-01,TCRBD02-01		TCRBJ01-01*01	TCRBJ01	TCRBJ01-01	01				4	3	2	8	1	3	45	58	59	61	64	1	In	VDJ
CTGACTGTGAGCAACATGAGCCCTGAAGACAGCAGCATATATCTCTGCAGCGCCTCCTTCTCGAACACTGAAGCTTTCTTTGGACAA	CSASFSNTEAFF	4	7.04002252807209E-5	36	TCRBV29-01*03	TCRBV29	TCRBV29-01	03				TCRBD02-01	TCRBD02	TCRBD02-01				01,02	TCRBJ01-01*01	TCRBJ01	TCRBJ01-01	01				6	7	4	10	0	1	45	-1	53	55	62	4	In	VDJ
ATCCTGAGGATCCAGCAGGTAGTGCGAGGAGATTCGGCAGCTTATTTCTGTGCCAGCGAGGAGAACACTGAAGCTTTCTTTGGACAA	CASEENTEAFF	2	3.520011264036045E-5	33	TCRBV18-01*01	TCRBV18	TCRBV18-01	01				TCRBD02-01*02	TCRBD02	TCRBD02-01	02				TCRBJ01-01*01	TCRBJ01	TCRBJ01-01	01				8	1	11	1	0	1	48	-1	57	61	62	2	In	VDJ
ATCAATTCCCTGGAGCTTGGTGACTCTGCTGTGTATTTCTGTGCCAGCAGGCCCGGGACAGAGAACACTGAAGCTTTCTTTGGACAA	CASRPGTENTEAFF	1	1.7600056320180223E-5	42	TCRBV03-01/03-02*01	TCRBV03	TCRBV03-01/03-02	01				TCRBD01-01*01	TCRBD01	TCRBD01-01	01				TCRBJ01-01*01	TCRBJ01	TCRBJ01-01	01				6	1	0	5	4	1	39	50	54	61	62	1	In	VDJ
ACTGTGAGCAACATGAGCCCTGAAGACAGCAGCATATATCTCTGCAGCGGGGGACAGGGTGGAAACACTGAAGCTTTCTTTGGACAA	CSGGQGGNTEAFF	6	1.0560033792108135E-4	39	TCRBV29-01*03	TCRBV29	TCRBV29-01	03				TCRBD01-01*01	TCRBD01	TCRBD01-01	01				TCRBJ01-01*01	TCRBJ01	TCRBJ01-01	01				3	4	3	3	0	2	42	-1	53	59	63	6	In	VDJ
NTGAAGATCCAGCCCTCAGAACCCAGGGACTCAGCTGTGTACTTCTGTGCCAGCAGTTTTGAAGGGGAGCCCCAGCATTTTGGTGAT	CASSFEGEPQHF	1	1.7600056320180223E-5	36	TCRBV12-03/12-04*01	TCRBV12	TCRBV12-03/12-04	01				TCRBD01-01*01	TCRBD01	TCRBD01-01	01				TCRBJ01-05*01	TCRBJ01	TCRBJ01-05	01				3	0	5	2	3	8	45	59	62	-1	67	1	In	VDJ
NNNNTGTCGGCTGCTCCCTCCCAAACATCTGTGTACTTCTGTGCCAGCAATTCGGGGGTGATGGTTCAGCCCCAGCATTTTGGTGAT	CASNSGVMVQPQHF	3	5.280016896054068E-5	42	TCRBV06	TCRBV06				TCRBV06-02/06-03,TCRBV06-02		TCRBD02-01*01	TCRBD02	TCRBD02-01	01				TCRBJ01-05*01	TCRBJ01	TCRBJ01-05	01				7	7	8	2	3	6	39	49	52	58	65	3	In	VDJ
ATCCGGTCCACAAAGCTGGAGGACTCAGCCATGTACTTCTGTGCCAGCAACGACGGTTATAGCAATCAGCCCCAGCATTTTGGTGAT	CASNDGYSNQPQHF	2	3.520011264036045E-5	42	TCRBV02-01	TCRBV02	TCRBV02-01				01,03					TCRBD01,TCRBD02	TCRBD01-01,TCRBD02-01		TCRBJ01-05*01	TCRBJ01	TCRBJ01-05	01				7	5	2	7	2	0	39	49	51	54	59	2	In	VDJ
ATCCAGCCCTCAGAACCCAGGGACTCAGCTGTGTACTTCTGTGCCAGCAGTCCACGGTATAGCAATCAGCCCCAGCATTTTGGTGAT	CASSPRYSNQPQHF	1	1.7600056320180223E-5	42	TCRBV12	TCRBV12				TCRBV12-03/12-04,TCRBV12-04		TCRBD02-01	TCRBD02	TCRBD02-01				01,02	TCRBJ01-05*01	TCRBJ01	TCRBJ01-05	01				5	2	8	5	3	0	39	51	54	57	59	1	In	VDJ
CACGCCCTGCAGCCAGAAGACTCAGCCCTGTATCTCTGCGCCAGCAGCCTGGAGGGTAATAGCAATCAGCCCCAGCATTTTGGTGAT	CASSLEGNSNQPQHF	2	3.520011264036045E-5	45	TCRBV04-01*01	TCRBV04	TCRBV04-01	01				TCRBD02-01*02	TCRBD02	TCRBD02-01	02				TCRBJ01-05*01	TCRBJ01	TCRBJ01-05	01				4	3	10	0	1	0	36	49	50	56	59	2	In	VDJ
AACCTGAGCTCTCTGGAGCTGGGGGACTCAGCTTTGTATTTCTGTGCCAGCAGCGAGGGGAGCAATCAGCCCCAGCATTTTGGTGAT	CASSEGSNQPQHF	2	3.520011264036045E-5	39	TCRBV09-01*01	TCRBV09	TCRBV09-01	01				TCRBD01-01*01	TCRBD01	TCRBD01-01	01				TCRBJ01-05*01	TCRBJ01	TCRBJ01-05	01				3	0	5	2	0	1	42	-1	55	-1	60	2	In	VDJ
CCCTCAGAACCCAGGGACTCAGCTGTGTACTTCTGTGCCAGCAGTTTGTCCCCCGGGAAGAGCAATCAGCCCCAGCATTTTGGTGAT	CASSLSPGKSNQPQHF	1	1.7600056320180223E-5	48	TCRBV12	TCRBV12				TCRBV12-03/12-04,TCRBV12-04		TCRBD02-01*02	TCRBD02	TCRBD02-01	02				TCRBJ01-05*01	TCRBJ01	TCRBJ01-05	01				3	2	8	3	6	1	33	47	53	58	60	1	In	VDJ
AAGATCCAGCCCTCAGAACCCAGGGACTCAGCTGTGTACTTCTGTGCCAGCAGTCCCACAGGGGGCAAGCCCCAGCATTTTGGTGAT	CASSPTGGKPQHF	1	1.7600056320180223E-5	39	TCRBV12-03/12-04*01	TCRBV12	TCRBV12-03/12-04	01				TCRBD01-01*01	TCRBD01	TCRBD01-01	01				TCRBJ01-05*01	TCRBJ01	TCRBJ01-05	01				5	1	3	0	3	8	42	54	57	66	67	1	In	VDJ
ATCCAGCGCACAGAGCAGGAGGACTCGGCCGTGTATCTCTGTGCCAGCAGCTCCTACGGAAGCCTGGGTGGCTACACCTTCGGTTCG	CASSSYGSLGGYTF	2	3.520011264036045E-5	42	TCRBV07-02	TCRBV07	TCRBV07-02				01,02					TCRBD01,TCRBD02	TCRBD01-01,TCRBD02-01		TCRBJ01-02*01	TCRBJ01	TCRBJ01-02	01				4	0	0	9	13	7	39	52	65	-1	68	2	In	VDJ
AGTTCTAAGAAGCTCCTTCTCAGTGACTCTGGCTTCTATCTCTGTGCCTGGAAAGTCGGGATAAGGGCTGGCTACACCTTCGGTTCG	CAWKVGIRAGYTF	2	3.520011264036045E-5	39	TCRBV30-01*01	TCRBV30	TCRBV30-01	01				TCRBD02-01*02	TCRBD02	TCRBD02-01	02				TCRBJ01-02*01	TCRBJ01	TCRBJ01-02	01				4	7	8	3	4	7	42	52	56	61	68	2	In	VDJ
AAGAAGCTCCTTCTCAGTGACTCTGGCTTCTATCTCTGTGCCTGGAGTCCCGGGCCTCAACTGGGGTATGGCTACACCTTCGGTTCG	CAWSPGPQLGYGYTF	2	3.520011264036045E-5	45	TCRBV30-01*01	TCRBV30	TCRBV30-01	01								TCRBD01,TCRBD02	TCRBD01-01,TCRBD02-01		TCRBJ01-02*01	TCRBJ01	TCRBJ01-02	01				2	0	6	2	14	5	36	48	62	-1	66	2	In	VDJ
CAGTGACCAGTGCCCATCCTGAAGACAGCAGCTTCTACATCTGCAGTGCGCGGACAGGGGGCGGGGTATGGCTACACCTTCGGTTCG		1	1.7600056320180223E-5	40	TCRBV20	TCRBV20				TCRBV20-01,TCRBV20-or09_02		TCRBD01-01*01	TCRBD01	TCRBD01-01	01				TCRBJ01-02*01	TCRBJ01	TCRBJ01-02	01				6	4	1	0	2	5	41	49	51	62	66	1	Out	VDJ
ATGAGCTCCTTGGAGCTGGGGGACTCAGCCCTGTACTTCTGTGCCAGCAGCTTAGGGACAAGTAGCTATGGCTACACCTTCGGTTCG	CASSLGTSSYGYTF	1	1.7600056320180223E-5	42	TCRBV13-01*01	TCRBV13	TCRBV13-01	01				TCRBD01-01*01	TCRBD01	TCRBD01-01	01				TCRBJ01-02*01	TCRBJ01	TCRBJ01-02	01				0	5	2	6	0	4	39	-1	56	60	65	1	In	VDJ
GTGAACGCCTTGTTGCTGGGGGACTCGGCCCTCTATCTCTGTGCCAGCAGCTGGGACAGGGTTAACTATGGCTACACCTTCGGTTCG	CASSWDRVNYGYTF	1	1.7600056320180223E-5	42	TCRBV05-06*01	TCRBV05	TCRBV05-06	01				TCRBD01-01*01	TCRBD01	TCRBD01-01	01				TCRBJ01-02*01	TCRBJ01	TCRBJ01-02	01				3	1	0	3	0	1	39	-1	52	61	62	1	In	VDJ
TCCCTGGAGCTTGGTGACTCTGCTGTGTATTTCTGTGCCAGCAGCCCCCGACAGGATCCTCTTAACTATGGCTACACCTTCGGTTCG	CASSPRQDPLNYGYTF	1	1.7600056320180223E-5	48	TCRBV03-01/03-02*01	TCRBV03	TCRBV03-01/03-02	01				TCRBD01-01*01	TCRBD01	TCRBD01-01	01				TCRBJ01-02*01	TCRBJ01	TCRBJ01-02	01				4	7	2	4	3	1	33	46	49	55	62	1	In	VDJ
TCCAGCCTGCAGAGCTTGGGGACTCGGCCGTGTATCTCTGTGCCAGCAGCTGCCATTGGGTTTCATGATGGCTACACCTTCGGTTCG		2	3.520011264036045E-5	43	TCRBV11-03*01	TCRBV11	TCRBV11-03	01								TCRBD01,TCRBD02	TCRBD01-01,TCRBD02-01		TCRBJ01-02*01	TCRBJ01	TCRBJ01-02	01				4	7	0	9	6	6	38	51	57	60	67	2	Out	VDJ
CCTGTCCTCAGAACCGGGAGACACGGCACTGTATCTCTGCGCCAGCAGTCAATAAAGACTGATTCTTAGAGCTACACCTTCGGTTCG		1	1.7600056320180223E-5	44	TCRBV23-01*01	TCRBV23	TCRBV23-01	01				TCRBD02-01	TCRBD02	TCRBD02-01				01,02	TCRBJ01-02*01	TCRBJ01	TCRBJ01-02	01				1	10	2	10	3	9	37	53	56	60	70	1	Out	VDJ
NNCACTCTCAAGATCCAGCCTGCAGAGCTTGGGGACTCGGCCATGTATCTCTGTGCCAGCAGCGCATACAGGGATGAGATCGGTTCG	CASSAYRDEI	1	1.7600056320180223E-5	30	TCRBV11-01*01	TCRBV11	TCRBV11-01	01				TCRBD01-01*01	TCRBD01	TCRBD01-01	01				TCRBJ01-02*01	TCRBJ01	TCRBJ01-02	01				5	6	3	3	4	18	51	63	67	73	79	1	In	VDJ
TGCAGCCTGCAGAACTGGAGGATTCTGGAGTTTATTTCTGTGCCAGCAGCCGAAGGGCAGATCTCCTACGAGCAGTACTTCGGGCCG		1	1.7600056320180223E-5	43	TCRBV14-01*01	TCRBV14	TCRBV14-01	01								TCRBD01,TCRBD02	TCRBD01-01,TCRBD02-01		TCRBJ02-07*01	TCRBJ02	TCRBJ02-07	01				4	5	5	3	2	0	38	51	53	57	62	1	Out	VDJ
CAGCCTGCAGAGCTTGGGGACTCGGCCGTGTATCTCTGTGCCAGCAGCTTAGATGGGGGACAGAACTACGAGCAGTACTTCGGGCCG	CASSLDGGQNYEQYF	1	1.7600056320180223E-5	45	TCRBV11-03*01	TCRBV11	TCRBV11-03	01				TCRBD01-01*01	TCRBD01	TCRBD01-01	01				TCRBJ02-07*01	TCRBJ02	TCRBJ02-07	01				0	2	0	5	3	3	36	53	56	63	65	1	In	VDJ
GTTCTAAGAAGCTCCTCCTCAGTGACTCTGGCTTCTATCTCTGTGCCTGGAAGTTTGCGAGGGTTCAACGAGCAGTACTTCGGGCCG		2	3.520011264036045E-5	40	TCRBV30-01*02	TCRBV30	TCRBV30-01	02				TCRBD02-01*02	TCRBD02	TCRBD02-01	02				TCRBJ02-07*01	TCRBJ02	TCRBJ02-07	01				4	4	11	0	7	5	41	51	58	63	67	2	Out	VDJ
CAGCCCTCAGAACCCAGGGACTCAGCTGTGTACTTCTGTGCCAGCAGTTTTGCGGGGTCTACTGGAAACACCATATATTTTGGAGAG	CASSFAGSTGNTIYF	2	3.520011264036045E-5	45	TCRBV12	TCRBV12				TCRBV12-03/12-04,TCRBV12-04		TCRBD02-01*01	TCRBD02	TCRBD02-01	01				TCRBJ01-03*01	TCRBJ01	TCRBJ01-03	01				3	4	7	3	1	2	36	50	51	57	61	2	In	VDJ
NNNNNNNTGTCGGCTGCTCCCTCCCAGACATCTGTGTACTTCTGTGCCAGCCACCCCGACAGGGTTTTACCCCTCCACTTTGGGAAC	CASHPDRVLPLHF	2	3.520011264036045E-5	39	TCRBV06-05*01	TCRBV06	TCRBV06-05	01				TCRBD01-01*01	TCRBD01	TCRBD01-01	01				TCRBJ01-06*02	TCRBJ01	TCRBJ01-06	02				8	4	2	3	6	12	42	51	57	64	68	2	In	VDJ
AGTTCTAAGAAGCTCCTTCTCAGTGACTCTGGCTTCTATCTCTGTGCAGGAGGGGACACGAGCTATTCACCCCTCCACTTTGGGAAC	CAGGDTSYSPLHF	3	5.280016896054068E-5	39	TCRBV30-01	TCRBV30	TCRBV30-01				01,05					TCRBD01,TCRBD02	TCRBD01-01,TCRBD02-01		TCRBJ01-06*02	TCRBJ01	TCRBJ01-06	02				9	6	0	6	5	8	42	47	52	58	64	3	In	VDJ
ATCCTGGAGTCGCCCAGCCCCAACCAGACCTCTCTGTACTTCTGTGCCAGCAGTCCAACGGGTCATTCACCCCTCCACTTTGGGAAC	CASSPTGHSPLHF	2	3.520011264036045E-5	39	TCRBV27-01*01	TCRBV27	TCRBV27-01	01				TCRBD02-01	TCRBD02	TCRBD02-01				01,02	TCRBJ01-06*02	TCRBJ01	TCRBJ01-06	02				5	2	8	4	4	8	42	54	58	62	64	2	In	VDJ
CAGCCCTCAGAACCCAGGGACTCAGCTGTGTACTTCTGTGCCAGCAGTTTAGCTTGGCAGAATAATTCACCCCTCCACTTTGGGAAC	CASSLAWQNNSPLHF	1	1.7600056320180223E-5	45	TCRBV12	TCRBV12				TCRBV12-03/12-04,TCRBV12-04		TCRBD01-01*01	TCRBD01	TCRBD01-01	01				TCRBJ01-06*02	TCRBJ01	TCRBJ01-06	02				0	1	4	5	4	5	36	53	57	60	61	1	In	VDJ
AGCACCTTGGAGCTGGGGGACTCGGCCCTTTATCTTTGCGCCAGCAGGGGTACACAGGGGTCGGGGTCACCCCTCCACTTTGGGAAC	CASRGTQGSGSPLHF	2	3.520011264036045E-5	45	TCRBV05-01*01	TCRBV05	TCRBV05-01	01				TCRBD01-01*01	TCRBD01	TCRBD01-01	01				TCRBJ01-06*02	TCRBJ01	TCRBJ01-06	02				5	6	3	2	6	10	36	47	53	60	66	2	In	VDJ
AGCACCTTGGAGCTGGGGGACTCGGCCCTTTATCTTTGCGCCAGCAGCTTGGGGGGGCAACGGGGCTCACCCCTCCACTTTGGGAAC	CASSLGGQRGSPLHF	2	3.520011264036045E-5	45	TCRBV05-01*01	TCRBV05	TCRBV05-01	01				TCRBD01-01*01	TCRBD01	TCRBD01-01	01				TCRBJ01-06*02	TCRBJ01	TCRBJ01-06	02				0	8	6	0	0	10	36	-1	52	58	66	2	In	VDJ
AAGATCCAGCGCACAGAGCAGGAGGACTCGGCCGTGTATCTCTGTGCCAGCAGCAGGACAGGGGTCAGCGAGCAGTTCTTCGGGCCA	CASSRTGVSEQFF	2	3.520011264036045E-5	39	TCRBV07-02	TCRBV07	TCRBV07-02				01,02	TCRBD01-01*01	TCRBD01	TCRBD01-01	01				TCRBJ02-01*01	TCRBJ02	TCRBJ02-01	01				5	5	1	2	1	10	42	54	55	64	69	2	In	VDJ
AAGATCCAGCCCTCAGAACCCAGGGACTCAGCTGTGTACTTCTGTGCCAGCAGTTTCTATGGGGAAGAGACCCAGTACTTCGGGCCA	CASSFYGEETQYF	1	1.7600056320180223E-5	39	TCRBV12-03/12-04*01	TCRBV12	TCRBV12-03/12-04	01								TCRBD01,TCRBD02	TCRBD01-01,TCRBD02-01		TCRBJ02-05*01	TCRBJ02	TCRBJ02-05	01				3	0	6	2	4	3	42	56	60	-1	64	1	In	VDJ
GATCCAGCCCTCAGAACCCAGGGACTCAGCTGTGTACTTCTGTGCCAGCAGTTTAGGGAAGGGAAAGAGACCCAGTACTTCGGGCCA		1	1.7600056320180223E-5	41	TCRBV12	TCRBV12				TCRBV12-03/12-04,TCRBV12-04						TCRBD01,TCRBD02	TCRBD01-01,TCRBD02-01		TCRBJ02-05*01	TCRBJ02	TCRBJ02-05	01				1	0	0	8	4	3	40	56	60	-1	64	1	Out	VDJ
GTGAGCACCTTGGAGCTGGGGGACTCGGCCCTTTATCTTTGCGCCAGCAGCATTGAGGGGTGGACCGGGGAGCTGTTTTTTGGAGAA	CASSIEGWTGELFF	2	3.520011264036045E-5	42	TCRBV05-01*01	TCRBV05	TCRBV05-01	01								TCRBD01,TCRBD02	TCRBD01-01,TCRBD02-01		TCRBJ02-02*01	TCRBJ02	TCRBJ02-02	01				4	3	5	2	4	5	39	51	55	60	63	2	In	VDJ
ATCAATTCCCTGGAGCTTGGTGACTCTGCTGTGTATTTCTGTGCCAGCAGCCAAACAGGGAGCACCGGGGAGCTGTTTTTTGGAGAA	CASSQTGSTGELFF	3	5.280016896054068E-5	42	TCRBV03-01/03-02*01	TCRBV03	TCRBV03-01/03-02	01				TCRBD01-01*01	TCRBD01	TCRBD01-01	01				TCRBJ02-02*01	TCRBJ02	TCRBJ02-02	01				2	2	3	3	0	4	39	-1	54	60	62	3	In	VDJ
ACCAGTGCCCATCCTGAAGACAGCAGCTTCTACATCTGCAGTGCTAGACGGGGGACTGACCCCACCGGGGAGCTGTTTTTTGGAGAA	CSARRGTDPTGELFF	2	3.520011264036045E-5	45	TCRBV20	TCRBV20				TCRBV20-01,TCRBV20-or09_02		TCRBD02-01	TCRBD02	TCRBD02-01				01,02	TCRBJ02-02*01	TCRBJ02	TCRBJ02-02	01				2	5	0	10	3	4	36	48	51	57	62	2	In	VDJ
CGGTCCACAAAGCTGGAGGACTCAGCCATGTACTTCTGTGCCAGCAGTGGGGTCCTCGGGGACACCGGGGAGCTGTTTTTTGGAGAA	CASSGVLGDTGELFF	6	1.0560033792108135E-4	45	TCRBV02-01	TCRBV02	TCRBV02-01				01,03	TCRBD02-01*01	TCRBD02	TCRBD02-01	01				TCRBJ02-02*01	TCRBJ02	TCRBJ02-02	01				4	0	8	3	7	3	36	49	56	-1	61	6	In	VDJ
ACTGTGACATCGGCCCAAAAGAACCCGACAGCTTTCTATCTCTGTGCCAGTAAGGCAGGGGGTCGACCTGAAGCTTTCTTTGGACAA	CASKAGGRPEAFF	2	3.520011264036045E-5	39	TCRBV19-01*01	TCRBV19	TCRBV19-01	01				TCRBD01-01*01	TCRBD01	TCRBD01-01	01				TCRBJ01-01*01	TCRBJ01	TCRBJ01-01	01				7	5	4	1	3	6	42	52	55	62	67	2	In	VDJ
AGTTCTAAGAAGCTCCTTCTCAGTGACTCTGGCTTCTATCTCTGTGCCTGGAGGAGACAGGGGGGGACTGAAGCTTTCTTTGGACAA	CAWRRQGGTEAFF	3	5.280016896054068E-5	39	TCRBV30-01*01	TCRBV30	TCRBV30-01	01				TCRBD01-01*01	TCRBD01	TCRBD01-01	01				TCRBJ01-01*01	TCRBJ01	TCRBJ01-01	01				3	2	2	1	2	5	42	53	55	64	66	3	In	VDJ
AATGTGAACGCCTTGGAGCTGGACGACTCGGCCCTGTATCTCTGTGCCAGCAGCTTGGTTATGGAGACTGAAGCTTTCTTTGGACAA	CASSLVMETEAFF	1	1.7600056320180223E-5	39	TCRBV05-04*01	TCRBV05	TCRBV05-04	01				TCRBD02-01*02	TCRBD02	TCRBD02-01	02				TCRBJ01-01*01	TCRBJ01	TCRBJ01-01	01				0	0	10	2	4	5	42	58	62	-1	66	1	In	VDJ
CTGGAGTCGGCTGCTCCCTCCCAGACATCTGTGTACTTCTGTGCCAGCAGTTGGGACAGGGTCCGCACTGAAGCTTTCTTTGGACAA	CASSWDRVRTEAFF	2	3.520011264036045E-5	42	TCRBV06-01*01	TCRBV06	TCRBV06-01	01				TCRBD01-01*01	TCRBD01	TCRBD01-01	01				TCRBJ01-01*01	TCRBJ01	TCRBJ01-01	01				5	4	0	3	1	4	39	51	52	61	65	2	In	VDJ
AAGATCCAGCCTGCAGAGCTTGGGGACTCGGCCGTGTATCTCTGTGCCAGCAGCTTAGCCTCTAGCACTGAAGCTTTCTTTGGACAA	CASSLASSTEAFF	1	1.7600056320180223E-5	39	TCRBV11-03*01	TCRBV11	TCRBV11-03	01				TCRBD02-01	TCRBD02	TCRBD02-01				01,02	TCRBJ01-01*01	TCRBJ01	TCRBJ01-01	01				1	0	4	8	3	4	42	58	61	-1	65	1	In	VDJ
ACCTACACACCCTGCAGCCAGAAGACTCGGCCCTGTATCTCTGTGCCAGCAGCCCCCCTTGTGAACACTGAAGCTTTCTTTGGACAA		2	3.520011264036045E-5	40	TCRBV04-02*01	TCRBV04	TCRBV04-02	01				TCRBD02-01	TCRBD02	TCRBD02-01				01,02	TCRBJ01-01*01	TCRBJ01	TCRBJ01-01	01				4	2	4	10	3	0	41	54	57	59	61	2	Out	VDJ
CTGGAGTCGCCCAGCCCCAACCAGACCTCTCTGTACTTCTGTGCCAGCTCCCTTCAGGTGATGAACACTGAAGCTTTCTTTGGACAA	CASSLQVMNTEAFF	2	3.520011264036045E-5	42	TCRBV27-01*01	TCRBV27	TCRBV27-01	01				TCRBD01-01*01	TCRBD01	TCRBD01-01	01				TCRBJ01-01*01	TCRBJ01	TCRBJ01-01	01				8	3	4	4	6	0	39	48	54	58	61	2	In	VDJ
AAGATCCAGCCTGCAGAGCTTGGGGACTCGGCCGTGTATCTCTGTGCCAGCAGCCGGACAGGGAACACTGAAGCTTTCTTTGGACAA	CASSRTGNTEAFF	1	1.7600056320180223E-5	39	TCRBV11-03*01	TCRBV11	TCRBV11-03	01				TCRBD01-01*01	TCRBD01	TCRBD01-01	01				TCRBJ01-01*01	TCRBJ01	TCRBJ01-01	01				5	0	1	4	1	1	42	54	55	-1	62	1	In	VDJ
ATCCAGCCTGCAGAGCTTGGGGACTCGGCCGTGTATCTCTGTGCCAGCAGCTTAAGAGGACCGAACACTGAAGCTTTCTTTGGACAA	CASSLRGPNTEAFF	1	1.7600056320180223E-5	42	TCRBV11-03*01	TCRBV11	TCRBV11-03	01								TCRBD01,TCRBD02	TCRBD01-01,TCRBD02-01		TCRBJ01-01*01	TCRBJ01	TCRBJ01-01	01				2	1	1	7	3	1	39	54	57	61	62	1	In	VDJ
ACAGTGACCAGTGCCCATCCTGAAGACAGCAGCTTCTACATCTGCAGTGCTAATATCGGGGTTTCTGAAAAACTGTTTTTTGGCAGT	CSANIGVSEKLFF	1	1.7600056320180223E-5	39	TCRBV20	TCRBV20				TCRBV20-01,TCRBV20-or09_02		TCRBD02-01*01	TCRBD02	TCRBD02-01	01				TCRBJ01-04*01	TCRBJ01	TCRBJ01-04	01				4	4	8	3	4	7	42	52	56	61	65	1	In	VDJ
ACTGTGACATCGGCCCAAAAGAACCCGACAGCTTTCTATCTCTGTGCCAGTTTGTCCTGGGCCGATGAAAAACTGTTTTTTGGCAGT	CASLSWADEKLFF	1	1.7600056320180223E-5	39	TCRBV19-01*01	TCRBV19	TCRBV19-01	01				TCRBD01-01*01	TCRBD01	TCRBD01-01	01				TCRBJ01-04*01	TCRBJ01	TCRBJ01-04	01				8	2	8	0	7	6	42	51	58	62	64	1	In	VDJ
CTGAATGTGAACGCCTTGTTGCTGGGGGACTCGGCCCTGTATCTCTGTGCCAGCAGCCTTCAATCGGAGCCCCAGCATTTTGGTGAT	CASSLQSEPQHF	1	1.7600056320180223E-5	36	TCRBV05-05*01	TCRBV05	TCRBV05-05	01				TCRBD02-01	TCRBD02	TCRBD02-01				01,02	TCRBJ01-05*01	TCRBJ01	TCRBJ01-05	01				4	0	8	5	7	8	45	57	64	-1	67	1	In	VDJ
ACTGTGACATCGGCCCAAAAGAACCCGACAGCTTTCTATCTCTGTGCCAGTACTAGCCCCGGGAGTCAGCCCCAGCATTTTGGTGAT	CASTSPGSQPQHF	2	3.520011264036045E-5	39	TCRBV19-01*01	TCRBV19	TCRBV19-01	01				TCRBD02-01*02	TCRBD02	TCRBD02-01	02				TCRBJ01-05*01	TCRBJ01	TCRBJ01-05	01				7	0	8	2	7	6	42	52	59	-1	65	2	In	VDJ
CAATTCCCTGGAGCTTGGTGACTCTGCTGTGTATTTCTGTGCCAGCAGCCAAAGCAGGGGGCGAGTCAGCCCCAGCATTTTGGTGAT		1	1.7600056320180223E-5	44	TCRBV03-01/03-02*01	TCRBV03	TCRBV03-01/03-02	01				TCRBD01-01*01	TCRBD01	TCRBD01-01	01				TCRBJ01-05*01	TCRBJ01	TCRBJ01-05	01				2	3	4	0	2	6	37	52	54	62	65	1	Out	VDJ
CAGTGACCAGTGCCCATCCTGAAGACAGCAGCTTCTACATCTGCAGTGCTACGCGAGTGTGGGGATCAGCCCCAGCATTTTGGTGAT		2	3.520011264036045E-5	40	TCRBV20	TCRBV20				TCRBV20-01,TCRBV20-or09_02						TCRBD01,TCRBD02	TCRBD01-01,TCRBD02-01		TCRBJ01-05*01	TCRBJ01	TCRBJ01-05	01				4	0	6	2	9	5	41	51	60	-1	64	2	Out	VDJ
CGGAGTCAGGGGACACAGCACTGTATTTCTGTGCCAGCAGATTCGTTTCAGGGCCAGCCCGAAGATCAGCCCCAGCATTTTGGTGAT		1	1.7600056320180223E-5	52	TCRBV21-01*01	TCRBV21	TCRBV21-01	01				TCRBD01-01*01	TCRBD01	TCRBD01-01	01				TCRBJ01-05*01	TCRBJ01	TCRBJ01-05	01				6	11	4	3	8	5	29	40	48	53	64	1	Out	VDJ
GAGTCCGCCAGCACCAACCAGACATCTATGTACCTCTGTGCCAGCAGTTCCCGAAAGAAAAAGCATCAGCCCCAGCATTTTGGTGAT	CASSSRKKKHQPQHF	1	1.7600056320180223E-5	45	TCRBV28-01*01	TCRBV28	TCRBV28-01	01				TCRBD02-01	TCRBD02	TCRBD02-01				01,02	TCRBJ01-05*01	TCRBJ01	TCRBJ01-05	01				4	0	6	7	12	5	36	49	61	-1	64	1	In	VDJ
TCGGCCCAAAAGAACCCGACAGCTTTCTATCTCTGTGCCAGTAGTCACAACGGACAGGGTTTGAATCAGCCCCAGCATTTTGGTGAT	CASSHNGQGLNQPQHF	2	3.520011264036045E-5	48	TCRBV19-01*01	TCRBV19	TCRBV19-01	01				TCRBD01-01*01	TCRBD01	TCRBD01-01	01				TCRBJ01-05*01	TCRBJ01	TCRBJ01-05	01				5	4	1	3	6	4	33	45	51	59	63	2	In	VDJ
TCGGCCCAAAAGAACCCGACAGCTTTCTATCTCTGTGCCAGTAGTGTGACCAGGGGAGTGGGCAATCAGCCCCAGCATTTTGGTGAT	CASSVTRGVGNQPQHF	2	3.520011264036045E-5	48	TCRBV19-01*01	TCRBV19	TCRBV19-01	01				TCRBD01-01*01	TCRBD01	TCRBD01-01	01				TCRBJ01-05*01	TCRBJ01	TCRBJ01-05	01				5	5	4	2	5	2	33	45	50	56	61	2	In	VDJ
TCTAAGAAGCTCCTTCTCAGTGACTCTGGCTTCTATCTCTGTGCCTGGAGTTGGACAGGGGGCAATCAGCCCCAGCATTTTGGTGAT	CAWSWTGGNQPQHF	2	3.520011264036045E-5	42	TCRBV30-01*01	TCRBV30	TCRBV30-01	01				TCRBD01-01*01	TCRBD01	TCRBD01-01	01				TCRBJ01-05*01	TCRBJ01	TCRBJ01-05	01				2	0	1	2	1	2	39	51	52	-1	61	2	In	VDJ
TGGAGCTGGGGGACTCAGCTTTGTATTTCTGTGCCAGCAGCGTGGGACAGGGGCTTGGGTAGCAATCAGCCCCAGCATTTTGGTGAT		2	3.520011264036045E-5	52	TCRBV09-01*01	TCRBV09	TCRBV09-01	01				TCRBD01-01*01	TCRBD01	TCRBD01-01	01				TCRBJ01-05*01	TCRBJ01	TCRBJ01-05	01				2	6	0	2	0	0	29	-1	43	53	59	2	Out	VDJ
ACATCGGCCCAAAAGAACCCGACAGCTTTCTATCTCTGTGCCAGTAGTATGGCAGTGTATAGCAATCAGCCCCAGCATTTTGGTGAT	CASSMAVYSNQPQHF	3	5.280016896054068E-5	45	TCRBV19-01*01	TCRBV19	TCRBV19-01	01				TCRBD01-01*01	TCRBD01	TCRBD01-01	01				TCRBJ01-05*01	TCRBJ01	TCRBJ01-05	01				3	4	4	5	2	0	36	50	52	55	59	3	In	VDJ
AAGATCCAGCCCTCAGAACCCAGGGACTCAGCTGTGTACTTCTGTGCCAGCAGGCAGTATAGCAATCAGCCCCAGCATTTTGGTGAT	CASRQYSNQPQHF	1	1.7600056320180223E-5	39	TCRBV12-03/12-04*01	TCRBV12	TCRBV12-03/12-04	01				TCRBD01-01*01	TCRBD01	TCRBD01-01	01				TCRBJ01-05*01	TCRBJ01	TCRBJ01-05	01				6	2	4	5	1	0	42	53	54	57	59	1	In	VDJ
CCCTCAGAACCCAGGGACTCAGCTGTGTATTTTTGTGCTAGTGGTTTGGGCGCAGGGACGAGCAATCAGCCCCAGCATTTTGGTGAT	CASGLGAGTSNQPQHF	1	1.7600056320180223E-5	48	TCRBV12-05*01	TCRBV12	TCRBV12-05	01								TCRBD01,TCRBD02	TCRBD01-01,TCRBD02-01		TCRBJ01-05*01	TCRBJ01	TCRBJ01-05	01				1	1	0	7	5	1	33	49	54	59	60	1	In	VDJ
GTGAACGCCTTGTTGCTGGGGGACTCGGCCCTGTATCTCTGTGCCAGCAGCTTGGGCAGAAGCAATCAGCCCCAGCATTTTGGTGAT	CASSLGRSNQPQHF	1	1.7600056320180223E-5	42	TCRBV05-05*01	TCRBV05	TCRBV05-05	01				TCRBD01-01*01	TCRBD01	TCRBD01-01	01				TCRBJ01-05*01	TCRBJ01	TCRBJ01-05	01				0	1	4	5	1	1	39	55	56	59	60	1	In	VDJ
TCGGCTGCTCCCTCCCAGACATCTGTGTACTTCTGTGCCAGCAGCGCCCTCGTGGGGGATGACAATCAGCCCCAGCATTTTGGTGAT	CASSALVGDDNQPQHF	3	5.280016896054068E-5	48	TCRBV06	TCRBV06				TCRBV06-01,TCRBV06-05						TCRBD01,TCRBD02	TCRBD01-01,TCRBD02-01		TCRBJ01-05*01	TCRBJ01	TCRBJ01-05	01				6	4	6	1	9	3	33	44	53	58	62	3	In	VDJ
GCCCATCCTGAAGACAGCAGCTTCTACATCTGCAGCCCGACCCAGGGGCGAGGATTAATCGGAAATCAGCCCCAGCATTTTGGTGAT	CSPTQGRGLIGNQPQHF	4	7.04002252807209E-5	51	TCRBV20	TCRBV20				TCRBV20-01,TCRBV20-or09_02		TCRBD01-01*01	TCRBD01	TCRBD01-01	01				TCRBJ01-05*01	TCRBJ01	TCRBJ01-05	01				9	15	4	2	7	4	30	35	42	48	63	4	In	VDJ
GCCAGCACCAACCAGACATCTATGTACCTCTGTGCCAGCTTCTCCCCCCATCACAGGGGCCGAAATCAGCCCCAGCATTTTGGTGAT	CASFSPHHRGRNQPQHF	1	1.7600056320180223E-5	51	TCRBV28-01*01	TCRBV28	TCRBV28-01	01				TCRBD01-01*01	TCRBD01	TCRBD01-01	01				TCRBJ01-05*01	TCRBJ01	TCRBJ01-05	01				8	4	3	2	13	4	30	39	52	59	63	1	In	VDJ
CACATCAATTCCCTGGAGCTTGGTGACTCTGCTGTGTATTTCTGTGCCAGCAGCCAGGGGGCAGGACAGCCCCAGCATTTTGGTGAT	CASSQGAGQPQHF	1	1.7600056320180223E-5	39	TCRBV03-01/03-02*01	TCRBV03	TCRBV03-01/03-02	01				TCRBD01-01*01	TCRBD01	TCRBD01-01	01				TCRBJ01-05*01	TCRBJ01	TCRBJ01-05	01				3	4	6	0	0	7	42	-1	56	62	66	1	In	VDJ
TCCCTGATTCTGGAGTCCGCCAGCACCAACCAGACATCTATGTACCTCTGTGCCAGCAGTTTGGGGGTTGGCTACACCTTCGGTTCG	CASSLGVGYTF	1	1.7600056320180223E-5	33	TCRBV28-01*01	TCRBV28	TCRBV28-01	01								TCRBD01,TCRBD02	TCRBD01-01,TCRBD02-01		TCRBJ01-02*01	TCRBJ01	TCRBJ01-02	01				3	1	6	1	0	7	48	-1	62	67	68	1	In	VDJ
ATTCTGGAGTCCGCCAGCACCAACCAGACATCTATGTACCTCTGTGCCAGCAGTTTAGTCAGGGTTTATGGCTACACCTTCGGTTCG	CASSLVRVYGYTF	1	1.7600056320180223E-5	39	TCRBV28-01*01	TCRBV28	TCRBV28-01	01				TCRBD01-01*01	TCRBD01	TCRBD01-01	01				TCRBJ01-02*01	TCRBJ01	TCRBJ01-02	01				2	2	4	3	2	5	42	57	59	64	66	1	In	VDJ
NTGAAGATCCAGCCCTCAGAACCCAGGGACTCAGCTGTGTACTTCTGTGCCAGCAGTTGGCAGGGGTATGGCTACACCTTCGGTTCG	CASSWQGYGYTF	1	1.7600056320180223E-5	36	TCRBV12-03/12-04*01	TCRBV12	TCRBV12-03/12-04	01				TCRBD01-01*01	TCRBD01	TCRBD01-01	01				TCRBJ01-02*01	TCRBJ01	TCRBJ01-02	01				4	0	4	2	2	5	45	58	60	-1	66	1	In	VDJ
ATCCGGTCCACAAAGCTGGAGGACTCAGCCATGTACTTCTGTGCCAGCAGTCAAGACAGGGCACTCTATGGCTACACCTTCGGTTCG	CASSQDRALYGYTF	2	3.520011264036045E-5	42	TCRBV02-01	TCRBV02	TCRBV02-01				01,03	TCRBD01-01*01	TCRBD01	TCRBD01-01	01				TCRBJ01-02*01	TCRBJ01	TCRBJ01-02	01				1	4	3	3	0	4	39	-1	55	61	65	2	In	VDJ
TCTCACTGTGACATCGGCCCAAAAGAACCCGACAGCTTTCTATCTCTGTGCCAGTAATCAAGTTCCTATGGCTACACCTTCGGTTCG		1	1.7600056320180223E-5	35	TCRBV19-01*01	TCRBV19	TCRBV19-01	01								TCRBD01,TCRBD02	TCRBD01-01,TCRBD02-01		TCRBJ01-02*01	TCRBJ01	TCRBJ01-02	01				7	5	4	6	2	4	46	56	58	60	65	1	Out	VDJ
AAGATCCAGCGCACAGAGCAGGGGGACTCGGCCATGTATCTCTGTGCCAGCAGCTCGCCTGAGACCTATGGCTACACCTTCGGTTCG	CASSSPETYGYTF	5	8.800028160090112E-5	39	TCRBV07-09*01	TCRBV07	TCRBV07-09	01								TCRBD01,TCRBD02	TCRBD01-01,TCRBD02-01		TCRBJ01-02*01	TCRBJ01	TCRBJ01-02	01				4	0	2	7	7	4	42	55	62	-1	65	5	In	VDJ
GTGCAGCCTGCAGAACTGGAGGATTCTGGAGTTTATTTCTGTGCCAGCAGCTCCGGGACAGGGTACTATGGCTACACCTTCGGTTCG	CASSSGTGYYGYTF	1	1.7600056320180223E-5	42	TCRBV14-01*01	TCRBV14	TCRBV14-01	01				TCRBD01-01*01	TCRBD01	TCRBD01-01	01				TCRBJ01-02*01	TCRBJ01	TCRBJ01-02	01				5	1	0	3	3	3	39	51	54	63	64	1	In	VDJ
ACATCGGCCCAAAAGAACCCGACAGCTTTCTATCTCTGTGCCAGTAGTCGAGGCCAGGGGTCCTACTATGGCTACACCTTCGGTTCG	CASSRGQGSYYGYTF	1	1.7600056320180223E-5	45	TCRBV19-01*01	TCRBV19	TCRBV19-01	01				TCRBD01-01*01	TCRBD01	TCRBD01-01	01				TCRBJ01-02*01	TCRBJ01	TCRBJ01-02	01				5	4	4	2	6	3	36	48	54	60	64	1	In	VDJ
AATGTGAACGCCTTGTTGCTGGGGGACTCGGCCCTGTATCTCTGTGCCAGCAGCTTGGGGACGGACTATGGCTACACCTTCGGTTCG	CASSLGTDYGYTF	1	1.7600056320180223E-5	39	TCRBV05-05*01	TCRBV05	TCRBV05-05	01								TCRBD01,TCRBD02	TCRBD01-01,TCRBD02-01		TCRBJ01-02*01	TCRBJ01	TCRBJ01-02	01				0	2	1	7	0	3	42	-1	58	62	64	1	In	VDJ
CTGATCCTGGAGTCGCCCAGCCCCAACCAGACCTCTCTGTACTTCTGTGCCAGCAAACACCTTAACTATGGCTACACCTTCGGTTCG	CASKHLNYGYTF	2	3.520011264036045E-5	36	TCRBV27-01*01	TCRBV27	TCRBV27-01	01				TCRBD01-01*01	TCRBD01	TCRBD01-01	01				TCRBJ01-02*01	TCRBJ01	TCRBJ01-02	01				7	3	3	6	1	1	45	55	56	59	62	2	In	VDJ
TCAGAACCCAGGGACTCAGCTGTGTATTTTTGTGCTAGTGGTTTGGATGGACAGTCTCTAGCTAACTATGGCTACACCTTCGGTTCG	CASGLDGQSLANYGYTF	1	1.7600056320180223E-5	51	TCRBV12-05*01	TCRBV12	TCRBV12-05	01				TCRBD01-01*01	TCRBD01	TCRBD01-01	01				TCRBJ01-02*01	TCRBJ01	TCRBJ01-02	01				1	7	1	5	2	0	30	46	48	54	61	1	In	VDJ
CCTCAGAACCCAGGGACTCAGCTGTGTACTTCTGTGCCAGCAGTACCCCCCCGGACAGGGGATAACTATGGCTACACCTTCGGTTCG		1	1.7600056320180223E-5	49	TCRBV12	TCRBV12				TCRBV12-03/12-04,TCRBV12-04		TCRBD01-01*01	TCRBD01	TCRBD01-01	01				TCRBJ01-02*01	TCRBJ01	TCRBJ01-02	01				5	1	1	2	8	1	32	44	52	61	62	1	Out	VDJ
AGTTCTAAGAAGCTCCTTCTCAGTGACTCTGGCTTCTATCTCTGTGCCTGGAGTTTTAGCCATAACTATGGCTACACCTTCGGTTCG	CAWSFSHNYGYTF	2	3.520011264036045E-5	39	TCRBV30-01*01	TCRBV30	TCRBV30-01	01				TCRBD02-01	TCRBD02	TCRBD02-01				01,02	TCRBJ01-02*01	TCRBJ01	TCRBJ01-02	01				2	2	5	7	2	1	42	54	56	60	62	2	In	VDJ
ATCCAGCCCTCAGAACCCAGGGACTCAGCTGTGTACTTCTGTGCCAGCAGTTTAGGGGGCACCAACTATGGCTACACCTTCGGTTCG	CASSLGGTNYGYTF	1	1.7600056320180223E-5	42	TCRBV12	TCRBV12				TCRBV12-03/12-04,TCRBV12-04		TCRBD01-01*01	TCRBD01	TCRBD01-01	01				TCRBJ01-02*01	TCRBJ01	TCRBJ01-02	01				1	3	7	0	0	2	39	-1	55	60	63	1	In	VDJ
AGCGCACAGAGCAGGAGGACTCGGCCGTGTATCTCTGTGCCAGCAGCTTAGAAGTCTAGAAGGGCTGATGGCTACACCTTCGGTTCG		2	3.520011264036045E-5	46	TCRBV07-02	TCRBV07	TCRBV07-02				01,02					TCRBD01,TCRBD02	TCRBD01-01,TCRBD02-01		TCRBJ01-02*01	TCRBJ01	TCRBJ01-02	01				1	3	5	3	9	6	35	51	60	64	67	2	Out	VDJ
AACGCCTTGTTGCTGGGGGACTCGGCCCTCTATCTCTGTGCCAGCAGCCCGGACCCCACAGGGCGAGGGGGCTACACCTTCGGTTCG	CASSPDPTGRGGYTF	1	1.7600056320180223E-5	45	TCRBV05-06*01	TCRBV05	TCRBV05-06	01				TCRBD01-01*01	TCRBD01	TCRBD01-01	01				TCRBJ01-02*01	TCRBJ01	TCRBJ01-02	01				4	6	3	3	9	8	36	48	57	63	69	1	In	VDJ
GTGAGCACCTTGGAGCTGGGGGACTCGGCCCTTTATCTTTGCGCCAGCAGCTTGTTTCAGGGGATGGGAGGCTACACCTTCGGTTCG	CASSLFQGMGGYTF	2	3.520011264036045E-5	42	TCRBV05-01*01	TCRBV05	TCRBV05-01	01				TCRBD01-01*01	TCRBD01	TCRBD01-01	01				TCRBJ01-02*01	TCRBJ01	TCRBJ01-02	01				1	6	4	2	3	8	39	54	57	63	69	2	In	VDJ
CTGACCTTGTCCACTCTGACAGTGACCAGTGCCCATCCTGAAGACAGCAGCTTCTACATCTGCAGTGAAAGCTACACCTTCGGTTCG	CSESYTF	1	1.7600056320180223E-5	21	TCRBV20-01	TCRBV20	TCRBV20-01				01,04								TCRBJ01-02*01	TCRBJ01	TCRBJ01-02	01				7	3	0	0	0	9	60	-1	-1	67	70	1	In	VJ
ATCCAGCGCACAGAGCAGGGGGACTCGGCCATGTATCTCTGTGCCAGCAGCTCGTCCCGGGGGAGATCCGAGCAGTACTTCGGGCCG	CASSSSRGRSEQYF	6	1.0560033792108135E-4	42	TCRBV07-09*01	TCRBV07	TCRBV07-09	01				TCRBD02-01*01	TCRBD02	TCRBD02-01	01				TCRBJ02-07*01	TCRBJ02	TCRBJ02-07	01				4	5	8	2	5	6	39	52	57	63	68	6	In	VDJ
CGGTCCACAAAGCTGGAGGACTCAGCCATGTACTTCTGTGCCAGCAGTGAGAGGCTGGGATCACTTTACGAGCAGTACTTCGGGCCG	CASSERLGSLYEQYF	2	3.520011264036045E-5	45	TCRBV02-01	TCRBV02	TCRBV02-01				01,03					TCRBD01,TCRBD02	TCRBD01-01,TCRBD02-01		TCRBJ02-07*01	TCRBJ02	TCRBJ02-07	01				3	6	0	8	6	4	36	50	56	60	66	2	In	VDJ
NNNNTGAAGATCCAGCCCTCAGAACCCAGGGACTCAGCTGTGTACTTCTGTGCCAGCAGCTACAAGTACGAGCAGTACTTCGGGCCG	CASSYKYEQYF	1	1.7600056320180223E-5	33	TCRBV12-03/12-04*01	TCRBV12	TCRBV12-03/12-04	01								TCRBD01,TCRBD02	TCRBD01-01,TCRBD02-01		TCRBJ02-07*01	TCRBJ02	TCRBJ02-07	01				6	2	3	6	2	4	48	59	61	64	66	1	In	VDJ
CGGTCCACAAAGCTGGAGGACTCAGCCATGTACTTCTGTGCCAGCAGGGGGGTGGGGACAGTCCTCTACGAGCAGTACTTCGGGCCG	CASRGVGTVLYEQYF	2	3.520011264036045E-5	45	TCRBV02-01	TCRBV02	TCRBV02-01				01,03	TCRBD01-01*01	TCRBD01	TCRBD01-01	01				TCRBJ02-07*01	TCRBJ02	TCRBJ02-07	01				6	4	0	5	7	3	36	47	54	61	65	2	In	VDJ
ATCCTGAGTTCTAAGAAGCTCCTTCTCAGTGACTCTGGCTTCTATCTCTGTGCCTTGGGCAGGGGCTACGAGCAGTACTTCGGGCCG	CALGRGYEQYF	5	8.800028160090112E-5	33	TCRBV30-01*05	TCRBV30	TCRBV30-01	05				TCRBD01-01*01	TCRBD01	TCRBD01-01	01				TCRBJ02-07*01	TCRBJ02	TCRBJ02-07	01				3	0	4	2	0	3	48	-1	59	-1	65	5	In	VDJ
GAACGCCTTGTTGCTGGGGGACTCGGCCCTGTATCTCTGTGCCAGCAGCTTCGATGGGACGTTTCCTACGAGCAGTACTTCGGGCCG		1	1.7600056320180223E-5	44	TCRBV05-05*01	TCRBV05	TCRBV05-05	01								TCRBD01,TCRBD02	TCRBD01-01,TCRBD02-01		TCRBJ02-07*01	TCRBJ02	TCRBJ02-07	01				2	3	0	7	4	1	37	51	55	60	63	1	Out	VDJ
CTGATCCTGGAGTCGCCCAGCCCCAACCAGACCTCTCTGTACTTCTGTGCCAGCAGGGGAAGCTCCTACGAGCAGTACTTCGGGCCG	CASRGSSYEQYF	2	3.520011264036045E-5	36	TCRBV27-01*01	TCRBV27	TCRBV27-01	01								TCRBD01,TCRBD02	TCRBD01-01,TCRBD02-01		TCRBJ02-07*01	TCRBJ02	TCRBJ02-07	01				6	2	0	8	0	0	45	-1	56	60	62	2	In	VDJ
CCTCAGAACCCAGGGACTCAGCTGTGTACTTCTGTGCCAGCAGTCCGAGCGGGAAGCGGGGGAGCCTACGAGCAGTACTTCGGGCCG		1	1.7600056320180223E-5	49	TCRBV12	TCRBV12				TCRBV12-03/12-04,TCRBV12-04		TCRBD02-01*01	TCRBD02	TCRBD02-01	01				TCRBJ02-07*01	TCRBJ02	TCRBJ02-07	01				5	2	6	2	10	2	32	44	54	62	64	1	Out	VDJ
GATCCAGCCTGCAGAGCTTGGGGACTCGGCCGTGTATCTCTGTGCCAGCAGCTATACAGGGAGACCTACGAGCAGTACTTCGGGCCG		1	1.7600056320180223E-5	41	TCRBV11-03*01	TCRBV11	TCRBV11-03	01				TCRBD01-01*01	TCRBD01	TCRBD01-01	01				TCRBJ02-07*01	TCRBJ02	TCRBJ02-07	01				4	3	3	3	2	2	40	53	55	61	64	1	Out	VDJ
ACTCTGGAGTCTGCTGCCTCCTCCCAGACATCTGTATATTTCTGCGCCAGCAGTGTTAGCGGGGTATACGAGCAGTACTTCGGGCCG	CASSVSGVYEQYF	7	1.2320039424126158E-4	39	TCRBV10-01*01	TCRBV10	TCRBV10-01	01				TCRBD02-01*01	TCRBD02	TCRBD02-01	01				TCRBJ02-07*01	TCRBJ02	TCRBJ02-07	01				4	2	5	3	1	4	42	55	56	64	66	7	In	VDJ
CACACCCTGCAGCCAGAAGACTCGGCCCTGTATCTCTGTGCCAGCAGCCAAGACTATAAGTGGATCGACGAGCAGTACTTCGGGCCG	CASSQDYKWIDEQYF	2	3.520011264036045E-5	45	TCRBV04-02*01	TCRBV04	TCRBV04-02	01								TCRBD01,TCRBD02	TCRBD01-01,TCRBD02-01		TCRBJ02-07*01	TCRBJ02	TCRBJ02-07	01				0	3	1	8	8	5	36	53	61	64	67	2	In	VDJ
AAGATCCAGCGCACAGAGCAGCGGGACTCGGCCATGTATCGCTGTGCCAGCAGCTTAGGGGGGACCGACGAGCAGTACTTCGGGCCG	CASSLGGTDEQYF	2	3.520011264036045E-5	39	TCRBV07-06*01	TCRBV07	TCRBV07-06	01								TCRBD01,TCRBD02	TCRBD01-01,TCRBD02-01		TCRBJ02-07*01	TCRBJ02	TCRBJ02-07	01				1	2	0	7	2	5	42	58	60	65	67	2	In	VDJ
CTGACAGTGACCAGTGCCCATCCTGAAGACAGCAGCTTCTACATCTGCAGTGCTACCGACAGGGTCAACGAGCAGTACTTCGGGCCG	CSATDRVNEQYF	1	1.7600056320180223E-5	36	TCRBV20	TCRBV20				TCRBV20-01,TCRBV20-or09_02		TCRBD01-01*01	TCRBD01	TCRBD01-01	01				TCRBJ02-07*01	TCRBJ02	TCRBJ02-07	01				4	3	2	3	2	5	45	55	57	64	67	1	In	VDJ
TTCTCCCTGATTCTGGAGTCCGCCAGCACCAACCAGACATCTATGTACCTCTGTGCCAGCAGTTCCAACGAGCAGTACTTCGGGCCG	CASSSNEQYF	1	1.7600056320180223E-5	30	TCRBV28-01*01	TCRBV28	TCRBV28-01	01				TCRBD01-01*01	TCRBD01	TCRBD01-01	01				TCRBJ02-07*01	TCRBJ02	TCRBJ02-07	01				4	0	4	6	1	5	51	64	65	-1	67	1	In	VDJ
GTGAGCACCTTGGAGCTGGGGGACTCGGCCCTTTATCTTTGCGCCAGCAGCTCCAACCGAAACATAAACGAGCAGTACTTCGGGCCG	CASSSNRNINEQYF	3	5.280016896054068E-5	42	TCRBV05-01*01	TCRBV05	TCRBV05-01	01				TCRBD01-01*01	TCRBD01	TCRBD01-01	01				TCRBJ02-07*01	TCRBJ02	TCRBJ02-07	01				3	3	3	6	9	5	39	52	61	64	67	3	In	VDJ
ACTGTGACATCGGCCCAAAAGAACCCGACAGCTTTCTATCTCTGTGCCAGTAGTAACCTTGACGGGCTAGAGCAGTACTTCGGGCCG	CASSNLDGLEQYF	1	1.7600056320180223E-5	39	TCRBV19-01*01	TCRBV19	TCRBV19-01	01								TCRBD01,TCRBD02	TCRBD01-01,TCRBD02-01		TCRBJ02-07*01	TCRBJ02	TCRBJ02-07	01				4	2	8	0	8	7	42	55	63	67	69	1	In	VDJ
GAGTCAGGGGACACAGCACTGTATTTCTGTGCCAGCAGCAAACCCCCTCCCCTACTAGCGGGGGGCTGCCGGTGTAACTTCGGGCCG	CASSKPPPLLAGGCRCNF	1	1.7600056320180223E-5	54	TCRBV21-01*01	TCRBV21	TCRBV21-01	01				TCRBD02-01*01	TCRBD02	TCRBD02-01	01				TCRBJ02-07*01	TCRBJ02	TCRBJ02-07	01				2	11	3	1	11	14	27	42	53	65	76	1	In	VDJ
AAGATCCAGCCTGCAGAGCTTGGGGACTCGGCCGTGTATCTCTGTGCCAGCAGCTTAGGAGGTGGGGCCACCATATATTTTGGAGAG	CASSLGGGATIYF	1	1.7600056320180223E-5	39	TCRBV11-03*01	TCRBV11	TCRBV11-03	01				TCRBD01-01*01	TCRBD01	TCRBD01-01	01				TCRBJ01-03*01	TCRBJ01	TCRBJ01-03	01				1	0	7	0	5	9	42	58	63	-1	68	1	In	VDJ
GTGAGCACCTTGGAGCTGGGGGACTCGGCCCTTTATCTTTGCGCCAGCAGTCATGGGGTTTCTGGAAACACCATATATTTTGGAGAG	CASSHGVSGNTIYF	2	3.520011264036045E-5	42	TCRBV05-01*01	TCRBV05	TCRBV05-01	01								TCRBD01,TCRBD02	TCRBD01-01,TCRBD02-01		TCRBJ01-03*01	TCRBJ01	TCRBJ01-03	01				5	2	6	2	4	1	39	50	54	58	60	2	In	VDJ
AGTGCCCATCCTGAAGACAGCAGCTTCTACATCTGCAGTGCTAGAGGTCCAGGCCCGCTGTCTGGAAACACCATATATTTTGGAGAG	CSARGPGPLSGNTIYF	2	3.520011264036045E-5	48	TCRBV20	TCRBV20				TCRBV20-01,TCRBV20-or09_02		TCRBD01-01*01	TCRBD01	TCRBD01-01	01				TCRBJ01-03*01	TCRBJ01	TCRBJ01-03	01				1	7	4	4	3	1	33	46	49	53	60	2	In	VDJ
ACCCTGCAGCCAGAAGACTCGGCCCTGTATCTCTGTGCCAGCAGCCAAGTAAGGGGAGAAGCTGGAAACACCATATATTTTGGAGAG	CASSQVRGEAGNTIYF	8	1.408004505614418E-4	48	TCRBV04-02*01	TCRBV04	TCRBV04-02	01								TCRBD01,TCRBD02	TCRBD01-01,TCRBD02-01		TCRBJ01-03*01	TCRBJ01	TCRBJ01-03	01				1	5	5	2	2	2	33	49	51	56	61	8	In	VDJ
GCCTTGTTGCTGGGGGACTCGGCCCTGTATCTCTGTGCCAGCAGCGCCAAGGGGTACAGGGATGGAAACACCATATATTTTGGAGAG	CASSAKGYRDGNTIYF	1	1.7600056320180223E-5	48	TCRBV05-05*01	TCRBV05	TCRBV05-05	01				TCRBD01-01*01	TCRBD01	TCRBD01-01	01				TCRBJ01-03*01	TCRBJ01	TCRBJ01-03	01				4	1	3	3	10	3	33	45	55	61	62	1	In	VDJ
CACATCAATTCCCTGGAGCTTGGTGACTCTGCTGTGTATTTCTGTGCCAGCAGCCGGGGCGGGGGAAACACCATATATTTTGGAGAG	CASSRGGGNTIYF	2	3.520011264036045E-5	39	TCRBV03-01/03-02*01	TCRBV03	TCRBV03-01/03-02	01								TCRBD01,TCRBD02	TCRBD01-01,TCRBD02-01		TCRBJ01-03*01	TCRBJ01	TCRBJ01-03	01				4	3	7	0	0	4	42	-1	55	60	63	2	In	VDJ
AGATCCAGCCTGCAGAGCTTGGGGACTCGGCCGTGTATCTCTGTGCCAGCAGCTTAGGGGACAGGGAACATTCAGTACTTCGGCGCC		1	1.7600056320180223E-5	40	TCRBV11-03*01	TCRBV11	TCRBV11-03	01				TCRBD01-01*01	TCRBD01	TCRBD01-01	01				TCRBJ02-04*01	TCRBJ02	TCRBJ02-04	01				1	0	0	3	0	7	41	-1	57	-1	66	1	Out	VDJ
ACCAGCTCCCAGACATCTGTGTACTTCTGTGCCATCAGTGCCGGACAGGGGGCGAGGGTAGCCAAAAACATTCAGTACTTCGGCGCC	CAISAGQGARVAKNIQYF	1	1.7600056320180223E-5	54	TCRBV10-03*01	TCRBV10	TCRBV10-03	01				TCRBD01-01*01	TCRBD01	TCRBD01-01	01				TCRBJ02-04*01	TCRBJ02	TCRBJ02-04	01				4	6	1	0	2	0	27	40	42	53	59	1	In	VDJ
ACAGTGACCAGTGCCCATCCTGAAGACAGCAGCTTCTACATCTGCAGTGCTAGAGCGGGGGTGGGTTCACCCCTCCACTTTGGGAAC	CSARAGVGSPLHF	4	7.04002252807209E-5	39	TCRBV20	TCRBV20				TCRBV20-01,TCRBV20-or09_02		TCRBD02-01*01	TCRBD02	TCRBD02-01	01				TCRBJ01-06*02	TCRBJ01	TCRBJ01-06	02				1	4	8	2	0	9	42	-1	55	61	65	4	In	VDJ
AACCTGAGCTCTCTGGAGCTGGGGGACTCAGCTTTGTATTTCTGTGCCAGCAGAGGGCAGGGAGATTCACCCCTCCACTTTGGGAAC	CASRGQGDSPLHF	2	3.520011264036045E-5	39	TCRBV09-01*01	TCRBV09	TCRBV09-01	01								TCRBD01,TCRBD02	TCRBD01-01,TCRBD02-01		TCRBJ01-06*02	TCRBJ01	TCRBJ01-06	02				5	2	4	3	4	8	42	53	57	62	64	2	In	VDJ
CAGCCTGCAGAGCTTGGGGACTCGGCCGTGTATCTCTGTGCCAGCAGCGGCAGCGGCTCCTATAATTCACCCCTCCACTTTGGGAAC	CASSGSGSYNSPLHF	2	3.520011264036045E-5	45	TCRBV11-03*01	TCRBV11	TCRBV11-03	01				TCRBD02-01	TCRBD02	TCRBD02-01				01,02	TCRBJ01-06*02	TCRBJ01	TCRBJ01-06	02				5	0	6	5	3	0	36	48	51	-1	56	2	In	VDJ
GAACCGGGAGACACGGCACTGTATCTCTGCGCCAGCAGTCCCCCGGGACCGCTGAGCTCCTATAATTCACCCCTCCACTTTGGGAAC	CASSPPGPLSSYNSPLHF	4	7.04002252807209E-5	54	TCRBV23-01*01	TCRBV23	TCRBV23-01	01								TCRBD01,TCRBD02	TCRBD01-01,TCRBD02-01		TCRBJ01-06*02	TCRBJ01	TCRBJ01-06	02				4	7	0	7	4	0	27	40	44	49	56	4	In	VDJ
NNNNNNNCTTGGAGATCCAGTCCACGGAGTCAGGGGACACAGCACTGTATTTCTGTGCCAGCCAGCAGGGGGGAGTTCTTCGGGCCA		1	1.7600056320180223E-5	28	TCRBV21-01*01	TCRBV21	TCRBV21-01	01				TCRBD01-01*01	TCRBD01	TCRBD01-01	01				TCRBJ02-01*01	TCRBJ02	TCRBJ02-01	01				8	1	4	1	3	14	53	62	65	72	73	1	Out	VDJ
AGCACCTTGGAGCTGGGGGACTCGGCCCTTTATCTTTGCGCCAGCAGCTTTCAGCGGGGGGTCTACAATGAGCAGTTCTTCGGGCCA	CASSFQRGVYNEQFF	2	3.520011264036045E-5	45	TCRBV05-01*01	TCRBV05	TCRBV05-01	01				TCRBD02-01*01	TCRBD02	TCRBD02-01	01				TCRBJ02-01*01	TCRBJ02	TCRBJ02-01	01				2	1	6	1	2	3	36	50	52	61	62	2	In	VDJ
AATCTTCACATCAATTCCCTGGAGCTTGGTGACTCTGCTGTGTATTTCTGTGCCAGCAGCCAAGTAGAGGCCCAGTACTTCGGGCCA	CASSQVEAQYF	1	1.7600056320180223E-5	33	TCRBV03-01/03-02*01	TCRBV03	TCRBV03-01/03-02	01				TCRBD02-01*02	TCRBD02	TCRBD02-01	02				TCRBJ02-05*01	TCRBJ02	TCRBJ02-05	01				1	0	11	1	2	9	48	64	66	-1	70	1	In	VDJ
ACTCTGAAGATCCAGCGCACAGAGCAGCGGGACTCAGCCATGTATCGCTGTGCCAGCAGCTTGGAAGGGCCCCAGTACTTCGGGCCA	CASSLEGPQYF	1	1.7600056320180223E-5	33	TCRBV07	TCRBV07				TCRBV07-06,TCRBV07-07						TCRBD01,TCRBD02	TCRBD01-01,TCRBD02-01		TCRBJ02-05*01	TCRBJ02	TCRBJ02-05	01				3	1	5	3	3	9	48	62	65	69	70	1	In	VDJ
CTCAAGATCCAGCCTGCAGAGCTTGGGGACTCGGCCGTGTATCTCTGTGCCAGCAGCCTATATGGGGAGACCCAGTACTTCGGGCCA	CASSLYGETQYF	1	1.7600056320180223E-5	36	TCRBV11-03*01	TCRBV11	TCRBV11-03	01								TCRBD01,TCRBD02	TCRBD01-01,TCRBD02-01		TCRBJ02-05*01	TCRBJ02	TCRBJ02-05	01				5	0	0	9	6	5	45	57	63	-1	66	1	In	VDJ
AAGATCCAGCCCTCAGAACCCAGGGACTCAGCTGTGTACTTCTGTGCCAGCAGAGGGACTCCGCCCCGGGCGCAGTATTTTGGCCCA	CASRGTPPRAQYF	1	1.7600056320180223E-5	39	TCRBV12-03/12-04*01	TCRBV12	TCRBV12-03/12-04	01				TCRBD02-01	TCRBD02	TCRBD02-01				01,02	TCRBJ02-03*01	TCRBJ02	TCRBJ02-03	01				6	10	0	10	1	10	42	53	54	60	70	1	In	VDJ
GAGTCGCCCAGCCCCAACCAGACCTCTCTGTACTTCTGTGCCAGCAGTTTTGGGGGCAGCCGGGCCGGGGAGCTGTTTTTTGGAGAA	CASSFGGSRAGELFF	2	3.520011264036045E-5	45	TCRBV27-01*01	TCRBV27	TCRBV27-01	01				TCRBD01-01*01	TCRBD01	TCRBD01-01	01				TCRBJ02-02*01	TCRBJ02	TCRBJ02-02	01				3	7	6	0	1	6	36	50	51	57	64	2	In	VDJ
AACGCCTTGGAGCTGGAGGACTCGGCCCTGTATCTCTGTGCCAGCAGCTTGAGCCAGCTGAACACCGGGGAGCTGTTTTTTGGAGAA	CASSLSQLNTGELFF	1	1.7600056320180223E-5	45	TCRBV05-08*01	TCRBV05	TCRBV05-08	01								TCRBD01,TCRBD02	TCRBD01-01,TCRBD02-01		TCRBJ02-02*01	TCRBJ02	TCRBJ02-02	01				1	2	4	5	3	1	36	51	54	57	59	1	In	VDJ
CTGGAGTCCGCCAGCACCAACCAGACATCTATGTACCTCTGTGCCAGCAGTTTGAGGGGAGGATGGACTGAAGCTTTCTTTGGACAA	CASSLRGGWTEAFF	1	1.7600056320180223E-5	42	TCRBV28-01*01	TCRBV28	TCRBV28-01	01				TCRBD02-01*02	TCRBD02	TCRBD02-01	02				TCRBJ01-01*01	TCRBJ01	TCRBJ01-01	01				3	4	9	1	3	5	39	53	56	62	66	1	In	VDJ
ATCCTGAGTTCTAAGAAGCTCCTTCTCAGTGACTCTGGCTTCTATCTCTGTGCCTGGACGAGGGGGACTGAAGCTTTCTTTGGACAA	CAWTRGTEAFF	2	3.520011264036045E-5	33	TCRBV30-01*01	TCRBV30	TCRBV30-01	01				TCRBD01-01*01	TCRBD01	TCRBD01-01	01				TCRBJ01-01*01	TCRBJ01	TCRBJ01-01	01				4	0	5	1	2	5	48	58	60	-1	66	2	In	VDJ
AAGATCCAGCCCTCAGAACCCAGGGACTCAGCTGTGTACTTCTGTGCCAGCAGTTTTTCCAAGGACACTGAAGCTTTCTTTGGACAA	CASSFSKDTEAFF	1	1.7600056320180223E-5	39	TCRBV12-03/12-04*01	TCRBV12	TCRBV12-03/12-04	01								TCRBD01,TCRBD02	TCRBD01-01,TCRBD02-01		TCRBJ01-01*01	TCRBJ01	TCRBJ01-01	01				3	0	5	4	5	3	42	56	61	-1	64	1	In	VDJ
GTCGGCTGCTCCCTCCCAGACATCTGTGTACTTCTGTGCCAGCAGTCCTCCACATGGGCGTTGAACACTGAAGCTTTCTTTGGACAA		2	3.520011264036045E-5	47	TCRBV06	TCRBV06				TCRBV06-01,TCRBV06-05		TCRBD01-01*01	TCRBD01	TCRBD01-01	01				TCRBJ01-01*01	TCRBJ01	TCRBJ01-01	01				5	2	8	0	9	0	34	46	55	59	61	2	Out	VDJ
GTGAACGCCTTGTTGCTGGGGGACTCGGCCCTCTATCTCTGTGCCAGCAGATCGACAGGGGTGAACACTGAAGCTTTCTTTGGACAA	CASRSTGVNTEAFF	9	1.5840050688162202E-4	42	TCRBV05-06*01	TCRBV05	TCRBV05-06	01				TCRBD01-01*01	TCRBD01	TCRBD01-01	01				TCRBJ01-01*01	TCRBJ01	TCRBJ01-01	01				5	0	2	2	3	0	39	50	53	-1	61	9	In	VDJ
ACAGTGACCAGTGCCCATCCTGAAGACAGCAGCTTCTACATCTGCAGTGCGCCAAGACAGACGAACACTGAAGCTTTCTTTGGACAA	CSAPRQTNTEAFF	2	3.520011264036045E-5	39	TCRBV20	TCRBV20				TCRBV20-01,TCRBV20-or09_02		TCRBD01-01*01	TCRBD01	TCRBD01-01	01				TCRBJ01-01*01	TCRBJ01	TCRBJ01-01	01				6	2	2	5	5	1	42	50	55	60	62	2	In	VDJ
GCCCTGCAGCCAGAAGACTCAGCCCTGTATCTCTGCGCCAGCAGCCAAGATAGGGGACGGAGGAATGAAAAACTGTTTTTTGGCAGT	CASSQDRGRRNEKLFF	2	3.520011264036045E-5	48	TCRBV04-01*01	TCRBV04	TCRBV04-01	01								TCRBD01,TCRBD02	TCRBD01-01,TCRBD02-01		TCRBJ01-04*01	TCRBJ01	TCRBJ01-04	01				0	5	0	7	3	5	33	50	53	58	63	2	In	VDJ
AAGATCCGGTCCACAAAGCTGGAGGACTCAGCCATGTACTTCTGTGCCATCTCGGACAGGGGAAATGAAAAACTGTTTTTTGGCAGT	CAISDRGNEKLFF	3	5.280016896054068E-5	39	TCRBV02-01	TCRBV02	TCRBV02-01				01,03	TCRBD01-01*01	TCRBD01	TCRBD01-01	01				TCRBJ01-04*01	TCRBJ01	TCRBJ01-04	01				10	1	1	2	4	5	42	49	53	62	63	3	In	VDJ
GCCTGGCAATCCTGTCCTCAGAACCGGGAGACACGGCACTGTATCTCTGCGCCAGCAGTCAAAAATGAAAAACTGTTTTTTGGCAGT		1	1.7600056320180223E-5	34	TCRBV23-01*01	TCRBV23	TCRBV23-01	01											TCRBJ01-04*01	TCRBJ01	TCRBJ01-04	01				2	1	0	0	0	5	47	-1	-1	62	63	1	Out	VJ
TGAAGATCCAGCCCTCAGAACCCAGGGACTCAGCTGTGTACTTCTGTGCCAGCAGAGCGACGGGGGGAAAAACTGTTTTTTGGCAGT		1	1.7600056320180223E-5	37	TCRBV12-03/12-04*01	TCRBV12	TCRBV12-03/12-04	01				TCRBD02-01*01	TCRBD02	TCRBD02-01	01				TCRBJ01-04*01	TCRBJ01	TCRBJ01-04	01				6	0	8	2	5	8	44	55	60	-1	66	1	Out	VDJ
CGCTCACCAGGCCTGGGGGACGCAGCCATGTACCTGTGTGCCACCAGCAGAGATGTGGTTAGCAATCAGCCCCAGCATTTTGGTGAT	CATSRDVVSNQPQHF	1	1.7600056320180223E-5	45	TCRBV15-01*02	TCRBV15	TCRBV15-01	02								TCRBD01,TCRBD02	TCRBD01-01,TCRBD02-01		TCRBJ01-05*01	TCRBJ01	TCRBJ01-05	01				0	1	0	10	3	0	36	53	56	58	59	1	In	VDJ
GTGACATCGGCCCAAAAGAACCCGACAGCTTTCTATCTCTGTGCCAGTAGTATCTACGCTAGCAATCAGCCCCAGCATTTTGGTGAT	CASSIYASNQPQHF	2	3.520011264036045E-5	42	TCRBV19-01*01	TCRBV19	TCRBV19-01	01				TCRBD02-01	TCRBD02	TCRBD02-01				01,02	TCRBJ01-05*01	TCRBJ01	TCRBJ01-05	01				3	3	4	9	0	0	39	-1	53	56	59	2	In	VDJ
NNNNTGTCGGCTGCTCCCTCCCAGACATCTGTGTACTTCTGTGCCAGCAGTGGACAGTATAGCAATCAGCCCCAGCATTTTGGTGAT	CASSGQYSNQPQHF	2	3.520011264036045E-5	42	TCRBV06	TCRBV06				TCRBV06-01,TCRBV06-05		TCRBD01-01*01	TCRBD01	TCRBD01-01	01				TCRBJ01-05*01	TCRBJ01	TCRBJ01-05	01				4	2	2	5	0	0	39	-1	52	57	59	2	In	VDJ
CTCACTGTGACATCGGCCCAAAAGAACCCGACAGCTTTCTATCTCTGTGCCAGTAGTATATCCAATCAGCCCCAGCATTTTGGTGAT	CASSISNQPQHF	2	3.520011264036045E-5	36	TCRBV19-01*01	TCRBV19	TCRBV19-01	01											TCRBJ01-05*01	TCRBJ01	TCRBJ01-05	01				2	2	0	0	0	3	45	-1	-1	60	62	2	In	VJ
CCAGTGCCCATCCTGAAGACAGCAGCTTCTACATCTGCAGTGCGTGGACAGGGGCAGATTAACAATCAGCCCCAGCATTTTGGTGAT		2	3.520011264036045E-5	46	TCRBV20	TCRBV20				TCRBV20-01,TCRBV20-or09_02		TCRBD01-01*01	TCRBD01	TCRBD01-01	01				TCRBJ01-05*01	TCRBJ01	TCRBJ01-05	01				6	8	1	2	2	3	35	43	45	54	62	2	Out	VDJ
TCTAAGAAGCTCCTTCTCAGTGACTCTGGCTTCTATCTCTGTGCCTGGAGTAAGTTTGGAGGAAATCAGCCCCAGCATTTTGGTGAT	CAWSKFGGNQPQHF	2	3.520011264036045E-5	42	TCRBV30-01*01	TCRBV30	TCRBV30-01	01				TCRBD02-01*02	TCRBD02	TCRBD02-01	02				TCRBJ01-05*01	TCRBJ01	TCRBJ01-05	01				2	1	10	1	6	4	39	51	57	62	63	2	In	VDJ
ACAGTGACCAGTGCCCATCCTGAAGACAGCAGCTTCTACATCTGCAGTGCTCAAGAGGGCGGGGCGAAAATCTACACCTTCGGTTCG	CSAQEGGAKIYTF	1	1.7600056320180223E-5	39	TCRBV20	TCRBV20				TCRBV20-01,TCRBV20-or09_02		TCRBD02-01*01	TCRBD02	TCRBD02-01	01				TCRBJ01-02*01	TCRBJ01	TCRBJ01-02	01				5	7	7	3	7	10	42	51	58	64	71	1	In	VDJ
CACCTACACGCCCTGCAGCCAGAAGACTCAGCCCTGTATCTCTGCGCCAGCAGCCAAGCCCTGATCGGTGGCTACACCTTCGGTTCG	CASSQALIGGYTF	2	3.520011264036045E-5	39	TCRBV04-01*01	TCRBV04	TCRBV04-01	01				TCRBD02-01	TCRBD02	TCRBD02-01				01,02	TCRBJ01-02*01	TCRBJ01	TCRBJ01-02	01				1	0	8	5	7	7	42	58	65	-1	68	2	In	VDJ
CTTCACATCAATTCCCTGGAGCTTGGTGACTCTGCTGTGTATTTCTGTGCCAGCAGCCAAGGGGGGAGTGGCTACACCTTCGGTTCG	CASSQGGSGYTF	1	1.7600056320180223E-5	36	TCRBV03-01/03-02*01	TCRBV03	TCRBV03-01/03-02	01								TCRBD01,TCRBD02	TCRBD01-01,TCRBD02-01		TCRBJ01-02*01	TCRBJ01	TCRBJ01-02	01				1	2	6	1	0	7	45	-1	61	66	68	1	In	VDJ
GTGACATCGGCCCAAAAGAACCCGACAGCTTTCTATCTCTGTGCCAGTAGACCGGAGGGGCAGGGTTATGGCTACACCTTCGGTTCG	CASRPEGQGYGYTF	1	1.7600056320180223E-5	42	TCRBV19-01*01	TCRBV19	TCRBV19-01	01				TCRBD02-01*02	TCRBD02	TCRBD02-01	02				TCRBJ01-02*01	TCRBJ01	TCRBJ01-02	01				6	7	10	0	3	5	39	50	53	59	66	1	In	VDJ
AATGTGAACGCCTTGTTGCTGGGGGACTCGGCCCTCTATCTCTGTGCCAGCAGCTTGGGGGGGAAGTATGGCTACACCTTCGGTTCG	CASSLGGKYGYTF	1	1.7600056320180223E-5	39	TCRBV05-06*01	TCRBV05	TCRBV05-06	01								TCRBD01,TCRBD02	TCRBD01-01,TCRBD02-01		TCRBJ01-02*01	TCRBJ01	TCRBJ01-02	01				0	3	6	1	0	5	42	-1	58	63	66	1	In	VDJ
ACTGTGACATCGGCCCAAAAGAACCCGACAGCTTTCTATCTCTGTGCCAGTAGAAGGGGGACAGCCTATGGCTACACCTTCGGTTCG	CASRRGTAYGYTF	3	5.280016896054068E-5	39	TCRBV19-01*01	TCRBV19	TCRBV19-01	01				TCRBD01-01*01	TCRBD01	TCRBD01-01	01				TCRBJ01-02*01	TCRBJ01	TCRBJ01-02	01				6	1	0	5	4	4	42	53	57	64	65	3	In	VDJ
CTGACAGTGACCAGTGCCCATCCTGAAGACAGCAGCTTCTACATCTGCAGTGCCACCCGGGCCCCCTATGGCTACACCTTCGGTTCG	CSATRAPYGYTF	1	1.7600056320180223E-5	36	TCRBV20	TCRBV20				TCRBV20-01,TCRBV20-or09_02						TCRBD01,TCRBD02	TCRBD01-01,TCRBD02-01		TCRBJ01-02*01	TCRBJ01	TCRBJ01-02	01				6	3	8	0	5	4	45	53	58	62	65	1	In	VDJ
GCCTTGGAGCTGGACGACTCGGCCCTGTATCTCTGTGCCAGCAGCTTCCAGGACAGTGCTGATGACTATGGCTACACCTTCGGTTCG	CASSFQDSADDYGYTF	1	1.7600056320180223E-5	48	TCRBV05-04*01	TCRBV05	TCRBV05-04	01				TCRBD01-01*01	TCRBD01	TCRBD01-01	01				TCRBJ01-02*01	TCRBJ01	TCRBJ01-02	01				2	8	1	5	3	3	33	47	50	56	64	1	In	VDJ
TCGGCCCAAAAGAACCCGACAGCTTTCTATCTCTGTGCCAGTAGTCGCCCAGAGGGAGTCTTGGACTATGGCTACACCTTCGGTTCG	CASSRPEGVLDYGYTF	1	1.7600056320180223E-5	48	TCRBV19-01*01	TCRBV19	TCRBV19-01	01				TCRBD02-01*02	TCRBD02	TCRBD02-01	02				TCRBJ01-02*01	TCRBJ01	TCRBJ01-02	01				5	6	9	2	8	3	33	45	53	58	64	1	In	VDJ
AACCTGAGCTCTCTGGAGCTGGGGGACTCAGCTTTGTATTTCTGTGCCAGCAGCGCCCAGGAGCACTATGGCTACACCTTCGGTTCG	CASSAQEHYGYTF	2	3.520011264036045E-5	39	TCRBV09-01*01	TCRBV09	TCRBV09-01	01								TCRBD01,TCRBD02	TCRBD01-01,TCRBD02-01		TCRBJ01-02*01	TCRBJ01	TCRBJ01-02	01				3	3	4	4	2	3	42	55	57	61	64	2	In	VDJ
TCCCTAGAGTCTGCCATCCCCAACCAGACAGCTCTTTACTTCTGTGCCACCAGTAAAGGGGGCCACTATGGCTACACCTTCGGTTCG	CATSKGGHYGYTF	2	3.520011264036045E-5	39	TCRBV24-01*01	TCRBV24	TCRBV24-01	01				TCRBD01-01*01	TCRBD01	TCRBD01-01	01				TCRBJ01-02*01	TCRBJ01	TCRBJ01-02	01				6	1	5	0	2	3	42	54	56	63	64	2	In	VDJ
AAGCTCCTTCTCAGTGACTCTGGCTTCTATCTCTGTGCCTGGAGTCACAGGGGCCGGAGAGCTAACTATGGCTACACCTTCGGTTCG	CAWSHRGRRANYGYTF	1	1.7600056320180223E-5	48	TCRBV30-01*01	TCRBV30	TCRBV30-01	01				TCRBD01-01*01	TCRBD01	TCRBD01-01	01				TCRBJ01-02*01	TCRBJ01	TCRBJ01-02	01				2	8	3	2	1	0	33	45	46	53	61	1	In	VDJ
TCCGCCAGCACCAACCAGACATCTATGTACCTCTGTGCCAGCAGTAGGAGCAGGGACGCAGCTAACTATGGCTACACCTTCGGTTCG	CASSRSRDAANYGYTF	1	1.7600056320180223E-5	48	TCRBV28-01*01	TCRBV28	TCRBV28-01	01								TCRBD01,TCRBD02	TCRBD01-01,TCRBD02-01		TCRBJ01-02*01	TCRBJ01	TCRBJ01-02	01				5	4	0	7	7	0	33	45	52	57	61	1	In	VDJ
ATCCAGCGCACAGAGCAGGAGGACTCGGCCGTGTATCTCTGTGCCAGCAGCTCCCCGCCTCATAACTATGGCTACACCTTCGGTTCG	CASSSPPHNYGYTF	2	3.520011264036045E-5	42	TCRBV07-02	TCRBV07	TCRBV07-02				01,02					TCRBD01,TCRBD02	TCRBD01-01,TCRBD02-01		TCRBJ01-02*01	TCRBJ01	TCRBJ01-02	01				4	0	4	6	8	1	39	52	60	-1	62	2	In	VDJ
NNNNTGTCGGCTGCTCCCTCCCAGACATCTGTGTACTTCTGTGCCAGCAGTTACCGACAGGGGAACTATGGCTACACCTTCGGTTCG	CASSYRQGNYGYTF	2	3.520011264036045E-5	42	TCRBV06-05*01	TCRBV06	TCRBV06-05	01				TCRBD01-01*01	TCRBD01	TCRBD01-01	01				TCRBJ01-02*01	TCRBJ01	TCRBJ01-02	01				2	0	2	2	1	2	39	54	55	-1	63	2	In	VDJ
NNNNTGTCGGCTGCTCCCTCCCAGACATCTGTGTACTTCTGTGCCAGCAGTTACTCGGGCGGCAACTATGGCTACACCTTCGGTTCG	CASSYSGGNYGYTF	2	3.520011264036045E-5	42	TCRBV06-05*01	TCRBV06	TCRBV06-05	01								TCRBD01,TCRBD02	TCRBD01-01,TCRBD02-01		TCRBJ01-02*01	TCRBJ01	TCRBJ01-02	01				0	3	8	0	0	2	39	-1	56	60	63	2	In	VDJ
GTGACCAGTGCCCATCCTGAAGACAGCAGCTTCTACATCTGCAGTGCAACCGACAGGGGGCGCAACTATGGCTACACCTTCGGTTCG	CSATDRGRNYGYTF	1	1.7600056320180223E-5	42	TCRBV20	TCRBV20				TCRBV20-01,TCRBV20-or09_02		TCRBD01-01*01	TCRBD01	TCRBD01-01	01				TCRBJ01-02*01	TCRBJ01	TCRBJ01-02	01				6	2	2	0	4	2	39	47	51	61	63	1	In	VDJ
GTGAACGCCTTGTTGCTGGGGGACTCGGCCCTCTATCTCTGTGCCAGCAGCTTCGGTTTATCCCTATATGGCTACACCTTCGGTTCG	CASSFGLSLYGYTF	1	1.7600056320180223E-5	42	TCRBV05-06*01	TCRBV05	TCRBV05-06	01				TCRBD02-01	TCRBD02	TCRBD02-01				01,02	TCRBJ01-02*01	TCRBJ01	TCRBJ01-02	01				2	0	4	9	10	5	39	53	63	-1	66	1	In	VDJ
ACTGTGACATCGGCCCAAAAGAACCCGACAGCTTTCTATCTCTGTGCCAGTAGTATACGCCTAAAGGATGGCTACACCTTCGGTTCG	CASSIRLKDGYTF	1	1.7600056320180223E-5	39	TCRBV19-01*01	TCRBV19	TCRBV19-01	01								TCRBD01,TCRBD02	TCRBD01-01,TCRBD02-01		TCRBJ01-02*01	TCRBJ01	TCRBJ01-02	01				2	0	5	4	7	6	42	57	64	-1	67	1	In	VDJ
CAGCCCTCAGAACCCAGGGACTCAGCTGTGTACTTCTGTGCCAGCATTCTAACAGGGGGCGCGGTCCATGGCTACACCTTCGGTTCG	CASILTGGAVHGYTF	1	1.7600056320180223E-5	45	TCRBV12	TCRBV12				TCRBV12-03/12-04,TCRBV12-04		TCRBD01-01*01	TCRBD01	TCRBD01-01	01				TCRBJ01-02*01	TCRBJ01	TCRBJ01-02	01				7	7	3	0	5	6	36	46	51	60	67	1	In	VDJ
TCCCTGGAGCTTGGTGACTCTGCTGTGTATTTCTGTGCCAGCAGCCAATCGTTTCAGGGGAATAGACATGGCTACACCTTCGGTTCG	CASSQSFQGNRHGYTF	1	1.7600056320180223E-5	48	TCRBV03-01/03-02*01	TCRBV03	TCRBV03-01/03-02	01				TCRBD01-01*01	TCRBD01	TCRBD01-01	01				TCRBJ01-02*01	TCRBJ01	TCRBJ01-02	01				2	7	4	2	6	6	33	48	54	60	67	1	In	VDJ
CTGAATGTGAACGCCTTGTTGCTGGGGGACTCGGCCCTCTATCTCTGTGCCAGCAGCTTGAGGGCGGTGGGCTACACCTTCGGTTCG	CASSLRAVGYTF	1	1.7600056320180223E-5	36	TCRBV05-06*01	TCRBV05	TCRBV05-06	01								TCRBD01,TCRBD02	TCRBD01-01,TCRBD02-01		TCRBJ01-02*01	TCRBJ01	TCRBJ01-02	01				1	5	5	3	0	8	45	-1	60	64	69	1	In	VDJ
CCTTGGAGCTGGACGACTCGGCCCTGTATCTCTGTGCCAGCAGCTTGCAGTTGATGGGGCCTTCCGCATCGTCACACCTTCGGTTCG		1	1.7600056320180223E-5	49	TCRBV05-04*01	TCRBV05	TCRBV05-04	01				TCRBD01-01*01	TCRBD01	TCRBD01-01	01				TCRBJ01-02*01	TCRBJ01	TCRBJ01-02	01				1	13	7	0	8	12	32	47	55	60	73	1	Out	VDJ
ACAGTGACCAGTGCCCATCCTGAAGACAGCAGCTTCTACATCTGCAGTGCCGCGGGGCAGGGGGGTAAACGCAGGTACTTCGGGCCG	CSAAGQGGKRRYF	1	1.7600056320180223E-5	39	TCRBV20	TCRBV20				TCRBV20-01,TCRBV20-or09_02		TCRBD01-01*01	TCRBD01	TCRBD01-01	01				TCRBJ02-07*01	TCRBJ02	TCRBJ02-07	01				6	10	4	1	7	12	42	50	57	64	74	1	In	VDJ
TCCCTGATTCTGGAGTCCGCCAGCACCAACCAGACATCTATGTACCTCTGTGCCAGCAGTTTTAGGCGCGAGCAGTACTTCGGGCCG	CASSFRREQYF	1	1.7600056320180223E-5	33	TCRBV28-01*01	TCRBV28	TCRBV28-01	01								TCRBD01,TCRBD02	TCRBD01-01,TCRBD02-01		TCRBJ02-07*01	TCRBJ02	TCRBJ02-07	01				3	2	5	4	1	6	48	62	63	66	68	1	In	VDJ
AACCTTCACCTACACGCCCTGCAGCCAGAAGACTCAGCCCTGTATCTCTGCGCCAGCAGCCAGGGGGCCGAGCAGTACTTCGGGCCG	CASSQGAEQYF	2	3.520011264036045E-5	33	TCRBV04-01*01	TCRBV04	TCRBV04-01	01				TCRBD01-01*01	TCRBD01	TCRBD01-01	01				TCRBJ02-07*01	TCRBJ02	TCRBJ02-07	01				3	0	6	0	0	6	48	-1	62	-1	68	2	In	VDJ
AAGATCCAGCCTGCAGAGCTTGAGGACTCGGCCGTGTATCTCTGTGCCAGCAGCTTAGTCAGGGGTTACGAGCAGTACTTCGGGCCG	CASSLVRGYEQYF	2	3.520011264036045E-5	39	TCRBV11	TCRBV11				TCRBV11-02,TCRBV11-03		TCRBD01-01*01	TCRBD01	TCRBD01-01	01				TCRBJ02-07*01	TCRBJ02	TCRBJ02-07	01				1	1	4	2	1	4	42	58	59	65	66	2	In	VDJ
CTGAGTTCTAAGAAGCTCCTTCTCAGTGACTCTGGCTTCTATCTCTGTGCCTGGAGTCGAACTCTCTACGAGCAGTACTTCGGGCCG	CAWSRTLYEQYF	1	1.7600056320180223E-5	36	TCRBV30-01*01	TCRBV30	TCRBV30-01	01				TCRBD02-01	TCRBD02	TCRBD02-01				01,02	TCRBJ02-07*01	TCRBJ02	TCRBJ02-07	01				2	2	3	10	3	3	45	57	60	63	65	1	In	VDJ
CAGCCCTCAGAACCCAGGGACTCAGCTGTGTACTTCTGTGCCAGCAGTTTAGTCGGGGATAATCGCTACGAGCAGTACTTCGGGCCG	CASSLVGDNRYEQYF	1	1.7600056320180223E-5	45	TCRBV12	TCRBV12				TCRBV12-03/12-04,TCRBV12-04		TCRBD02-01*01	TCRBD02	TCRBD02-01	01				TCRBJ02-07*01	TCRBJ02	TCRBJ02-07	01				1	7	8	3	1	3	36	52	53	58	65	1	In	VDJ
GTGAGCACCTTGGAGCTGGGGGACTCGGCCCTTTATCTTTGCGCCAGCTTCCGGGGGACAGATTCCTACGAGCAGTACTTCGGGCCG	CASFRGTDSYEQYF	2	3.520011264036045E-5	42	TCRBV05-01*01	TCRBV05	TCRBV05-01	01				TCRBD01-01*01	TCRBD01	TCRBD01-01	01				TCRBJ02-07*01	TCRBJ02	TCRBJ02-07	01				7	2	0	5	6	1	39	48	54	61	63	2	In	VDJ
CTGGAGTCGCCCAGCCCCAACCAGACCTCTCTGTACTTCTGTGCCAGCAGTTTAATGATTAGCTCCTACGAGCAGTACTTCGGGCCG	CASSLMISSYEQYF	2	3.520011264036045E-5	42	TCRBV27-01*01	TCRBV27	TCRBV27-01	01				TCRBD02-01	TCRBD02	TCRBD02-01				01,02	TCRBJ02-07*01	TCRBJ02	TCRBJ02-07	01				2	0	5	8	5	0	39	54	59	-1	62	2	In	VDJ
CAGCCTGCAGAGCTTGGGGACTCGGCCGTGTATCTCTGTGCCAGCAGCACCGGACACCCGAGCTCCTACGAGCAGTACTTCGGGCCG	CASSTGHPSSYEQYF	1	1.7600056320180223E-5	45	TCRBV11-03*01	TCRBV11	TCRBV11-03	01				TCRBD01-01*01	TCRBD01	TCRBD01-01	01				TCRBJ02-07*01	TCRBJ02	TCRBJ02-07	01				5	6	1	6	3	0	36	48	51	56	62	1	In	VDJ
CTGAGCTCTCTGGAGCTGGGGGACTCAGCTTTGTATTTCTGTGCCAGCAGCCCTCTTAACCCCTCCTACGAGCAGTACTTCGGGCCG	CASSPLNPSYEQYF	2	3.520011264036045E-5	42	TCRBV09-01*01	TCRBV09	TCRBV09-01	01								TCRBD01,TCRBD02	TCRBD01-01,TCRBD02-01		TCRBJ02-07*01	TCRBJ02	TCRBJ02-07	01				4	2	3	7	7	0	39	51	58	60	62	2	In	VDJ
ATCCAGGCTACGAAGCTTGAGGATTCAGCAGTGTATTTTTGTGCCAGCAGCCAATCGAATCAGGCCTACGAGCAGTACTTCGGGCCG	CASSQSNQAYEQYF	2	3.520011264036045E-5	42	TCRBV16-01*01	TCRBV16	TCRBV16-01	01				TCRBD01-01*01	TCRBD01	TCRBD01-01	01				TCRBJ02-07*01	TCRBJ02	TCRBJ02-07	01				0	0	4	4	4	2	39	56	60	-1	64	2	In	VDJ
ACATCGGCCCAAAAGAACCCGACAGCTTTCTATCTCTGTGCCAGTAGTTTCGGGACGGGGATGACCTACGAGCAGTACTTCGGGCCG	CASSFGTGMTYEQYF	1	1.7600056320180223E-5	45	TCRBV19-01*01	TCRBV19	TCRBV19-01	01								TCRBD01,TCRBD02	TCRBD01-01,TCRBD02-01		TCRBJ02-07*01	TCRBJ02	TCRBJ02-07	01				5	8	0	7	3	2	36	48	51	56	64	1	In	VDJ
AATGTGAACGCCTTGGAGCTGGACGACTCGGCCCTGTATCTCTGTGCCAGCAGCTTGCGGGACACCTACGAGCAGTACTTCGGGCCG	CASSLRDTYEQYF	1	1.7600056320180223E-5	39	TCRBV05-04*01	TCRBV05	TCRBV05-04	01				TCRBD01-01*01	TCRBD01	TCRBD01-01	01				TCRBJ02-07*01	TCRBJ02	TCRBJ02-07	01				1	0	0	6	1	2	42	57	58	-1	64	1	In	VDJ
CAGCCCTCAGAACCCAGGGACTCAGCTGTGTACTTCTGTGCCAGCAGCCCTACAGGGGGCGCAACCTACGAGCAGTACTTCGGGCCG	CASSPTGGATYEQYF	1	1.7600056320180223E-5	45	TCRBV12	TCRBV12				TCRBV12-03/12-04,TCRBV12-04		TCRBD01-01*01	TCRBD01	TCRBD01-01	01				TCRBJ02-07*01	TCRBJ02	TCRBJ02-07	01				6	4	3	0	4	2	36	47	51	60	64	1	In	VDJ
GCCTTGGAGCTGGACGACTCGGCCCTGTATCTCTGTGCCAGCAGCAGGACGAACAGGGGGCGCCCTGACGAGCAGTACTTCGGGCCG	CASSRTNRGRPDEQYF	1	1.7600056320180223E-5	48	TCRBV05-04*01	TCRBV05	TCRBV05-04	01				TCRBD01-01*01	TCRBD01	TCRBD01-01	01				TCRBJ02-07*01	TCRBJ02	TCRBJ02-07	01				4	6	3	0	7	5	33	45	52	61	67	1	In	VDJ
GTGAACGCCTTGTTGCTGGGGGACTCGGCCCTGTATCTCTGTGCCAGCAGCCTGCGGGCAGGGAGGGACGAGCAGTACTTCGGGCCG	CASSLRAGRDEQYF	1	1.7600056320180223E-5	42	TCRBV05-05*01	TCRBV05	TCRBV05-05	01				TCRBD02-01*02	TCRBD02	TCRBD02-01	02				TCRBJ02-07*01	TCRBJ02	TCRBJ02-07	01				4	0	9	0	9	5	39	51	60	-1	67	1	In	VDJ
GTGAACGCCTTGGAGCTGGACGACTCGGCCCTGTATCTCTGTGCCAGCAGCCCCAGGGGGTCTGGAAACACCATATATTTTGGAGAG	CASSPRGSGNTIYF	13	2.288007321623429E-4	42	TCRBV05-04*01	TCRBV05	TCRBV05-04	01				TCRBD01-01*01	TCRBD01	TCRBD01-01	01				TCRBJ01-03*01	TCRBJ01	TCRBJ01-03	01				4	0	4	1	2	1	39	51	53	-1	60	13	In	VDJ
NTGTCGGCTGCTCCCTCCCAGACATCTGTGTACTTCTGTGCCAGCAGTTACTCGACCAGCTCTGGAAACACCATATATTTTGGAGAG	CASSYSTSSGNTIYF	2	3.520011264036045E-5	45	TCRBV06-05*01	TCRBV06	TCRBV06-05	01								TCRBD01,TCRBD02	TCRBD01-01,TCRBD02-01		TCRBJ01-03*01	TCRBJ01	TCRBJ01-03	01				0	3	2	7	0	0	36	-1	53	56	59	2	In	VDJ
ATCCGGTCCACAAAGCTGGAGGACTCAGCCATGTACTTCTGTGCCAGCATGAAGGAATACTCTGGAAACACCATATATTTTGGAGAG	CASMKEYSGNTIYF	2	3.520011264036045E-5	42	TCRBV02-01	TCRBV02	TCRBV02-01				01,03					TCRBD01,TCRBD02	TCRBD01-01,TCRBD02-01		TCRBJ01-03*01	TCRBJ01	TCRBJ01-03	01				7	3	1	8	4	0	39	49	53	56	59	2	In	VDJ
GAGTCCGCCAGCACCAACCAGACATCTATGTACCTCTGTGCCAGCAGACCCGACAGGGTGGACAGAAACACCATATATTTTGGAGAG	CASRPDRVDRNTIYF	1	1.7600056320180223E-5	45	TCRBV28-01*01	TCRBV28	TCRBV28-01	01				TCRBD01-01*01	TCRBD01	TCRBD01-01	01				TCRBJ01-03*01	TCRBJ01	TCRBJ01-03	01				6	6	2	3	4	5	36	47	51	58	64	1	In	VDJ
GTGACCAGTGCCCATCCTGAAGACAGCAGCTTCTACATCTGCAGTGCTAGTGGCAGCTCTGGGGCCAACGTCCTGACTTTCGGGGCC	CSASGSSGANVLTF	1	1.7600056320180223E-5	42	TCRBV20-01*04	TCRBV20	TCRBV20-01	04				TCRBD01-01*01	TCRBD01	TCRBD01-01	01				TCRBJ02-06*01	TCRBJ02	TCRBJ02-06	01				1	0	4	5	1	0	39	52	53	-1	56	1	In	VDJ
AGATCCAGCCCTCAGAACCCAGGGACTCAGCTGTGTACTTCTGTGCCAGCACGTTAATTTTAGGATTCACCCCTCCACTTTGGGAAC		1	1.7600056320180223E-5	40	TCRBV12-03/12-04*01	TCRBV12	TCRBV12-03/12-04	01								TCRBD01,TCRBD02	TCRBD01-01,TCRBD02-01		TCRBJ01-06*02	TCRBJ01	TCRBJ01-06	02				7	0	5	4	10	8	41	51	61	-1	64	1	Out	VDJ
GTGACATCGGCCCAAAAGAACCCGACAGCTTTCTATCTCTGTGCCAGTAGTATGGAGGGCGGTAATTCACCCCTCCACTTTGGGAAC	CASSMEGGNSPLHF	2	3.520011264036045E-5	42	TCRBV19-01*01	TCRBV19	TCRBV19-01	01				TCRBD02-01*02	TCRBD02	TCRBD02-01	02				TCRBJ01-06*02	TCRBJ01	TCRBJ01-06	02				3	3	10	0	0	6	39	-1	53	59	62	2	In	VDJ
CCACGGAGTCAGGGGACACAGCACTGTATTTCTGTGCCAGCAGCAACTACGGCCTGGGGCTATAATTCACCCCTCCACTTTGGGAAC		1	1.7600056320180223E-5	49	TCRBV21-01*01	TCRBV21	TCRBV21-01	01								TCRBD01,TCRBD02	TCRBD01-01,TCRBD02-01		TCRBJ01-06*02	TCRBJ01	TCRBJ01-06	02				3	0	6	2	9	3	32	46	55	-1	59	1	Out	VDJ
AACCTGAGCTCTCTGGAGCTGGGGGACTCAGCTTTGTATTTCTGTGCCAGCAGCGAGGCAGTAAATTCACCCCTCCACTTTGGGAAC	CASSEAVNSPLHF	2	3.520011264036045E-5	39	TCRBV09-01*01	TCRBV09	TCRBV09-01	01								TCRBD01,TCRBD02	TCRBD01-01,TCRBD02-01		TCRBJ01-06*02	TCRBJ01	TCRBJ01-06	02				3	2	4	5	3	7	42	55	58	61	63	2	In	VDJ
ACAGTGACCAGTGCCCATCCTGAAGACAGCAGCTTCTACATCTGCAGTGCTCGCGGGACACGGGGGGCACCCCTCCACTTTGGGAAC	CSARGTRGAPLHF	2	3.520011264036045E-5	39	TCRBV20	TCRBV20				TCRBV20-01,TCRBV20-or09_02		TCRBD02-01*01	TCRBD02	TCRBD02-01	01				TCRBJ01-06*02	TCRBJ01	TCRBJ01-06	02				5	0	8	1	9	11	42	51	60	-1	67	2	In	VDJ
TTTCTTGACATCCGCTCACCAGGCCTGGGGGACGCAGCCATGTACCTGTGTGCCACCAGCAGAGATCGCTTGCGGTTCTTCGGGCCA	CATSRDRLRFF	1	1.7600056320180223E-5	33	TCRBV15-01*02	TCRBV15	TCRBV15-01	02				TCRBD02-01	TCRBD02	TCRBD02-01				01,02	TCRBJ02-01*01	TCRBJ02	TCRBJ02-01	01				0	0	7	6	6	15	48	65	71	-1	74	1	In	VDJ
ACCTTGGAGCTGGGGGACTCGGCCCTTTATCTTTGCGCCAGCAGCTTGATAGCGGGGGGTATCTACAATGAGCAGTTCTTCGGGCCA	CASSLIAGGIYNEQFF	3	5.280016896054068E-5	48	TCRBV05-01*01	TCRBV05	TCRBV05-01	01				TCRBD02-01*01	TCRBD02	TCRBD02-01	01				TCRBJ02-01*01	TCRBJ02	TCRBJ02-01	01				1	3	5	1	1	3	33	48	49	59	62	3	In	VDJ
GAGTCCGCTACCAGCTCCCAGACATCTGTGTACTTCTGTGCCATCAGTGAGTGGGGTAGCGGGTATGAGACCCAGTACTTCGGGCCA	CAISEWGSGYETQYF	1	1.7600056320180223E-5	45	TCRBV10-03*01	TCRBV10	TCRBV10-03	01				TCRBD02-01	TCRBD02	TCRBD02-01				01,02	TCRBJ02-05*01	TCRBJ02	TCRBJ02-05	01				1	3	5	4	4	5	36	52	56	63	66	1	In	VDJ
ACTGTGACATCGGCCCAAAAGAACCCGACAGCTTTCTATCTCTGTGCCAGTAGGGGATTAGCGGGGGAGACCCAGTACTTCGGGCCA	CASRGLAGETQYF	1	1.7600056320180223E-5	39	TCRBV19-01*01	TCRBV19	TCRBV19-01	01				TCRBD02-01*01	TCRBD02	TCRBD02-01	01				TCRBJ02-05*01	TCRBJ02	TCRBJ02-05	01				6	0	5	3	5	5	42	53	58	-1	66	1	In	VDJ
AGTTCTAAGAAGCTCCTTCTCAGTGACTCTGGCTTCTATCTCTGTGCCTGGAGTGTACAAGGGGGAGAGACCCAGTACTTCGGGCCA	CAWSVQGGETQYF	1	1.7600056320180223E-5	39	TCRBV30-01*01	TCRBV30	TCRBV30-01	01				TCRBD01-01*01	TCRBD01	TCRBD01-01	01				TCRBJ02-05*01	TCRBJ02	TCRBJ02-05	01				0	0	5	1	3	4	42	56	59	-1	65	1	In	VDJ
NNNNTGAAGATCCAGCCCTCAGAACCCAGGGACTCAGCTGTGTATTTTTGTGCTAGTGGTCGATAAGAGACCCAGTACTTCGGGCCA	CASGR*ETQYF	2	3.520011264036045E-5	33	TCRBV12-05*01	TCRBV12	TCRBV12-05	01								TCRBD01,TCRBD02	TCRBD01-01,TCRBD02-01		TCRBJ02-05*01	TCRBJ02	TCRBJ02-05	01				5	1	2	8	1	3	48	60	61	63	64	2	Stop	VDJ
GATCCAGCCCTCAGAACCCAGGGACTCAGCTGTGTACTTCTGTGCCAGCATCCCAGGCGTCCAAAAGAGACCCAGTACTTCGGGCCA		1	1.7600056320180223E-5	41	TCRBV12	TCRBV12				TCRBV12-03/12-04,TCRBV12-04		TCRBD01-01*01	TCRBD01	TCRBD01-01	01				TCRBJ02-05*01	TCRBJ02	TCRBJ02-05	01				7	7	4	4	3	3	40	50	53	57	64	1	Out	VDJ
GTGAACGCCTTGGAGCTGGACGACTCGGCCCTGTATCTCTGTGCCAGCAGCTTGCAAAGAACTAGCGGGGAAAGAAACTTCGGGCCA	CASSLQRTSGERNF	1	1.7600056320180223E-5	42	TCRBV05-04*01	TCRBV05	TCRBV05-04	01				TCRBD02-01*01	TCRBD02	TCRBD02-01	01				TCRBJ02-05*01	TCRBJ02	TCRBJ02-05	01				1	6	3	3	6	15	39	54	60	70	76	1	In	VDJ
ATCAATTCCCTGGAGCTTGGTGACTCTGCTGTGTATTTCTGTGCCAGCAGCCAACAGGGGGCTGGAGTTACGCAGTATTTTGGCCCA	CASSQQGAGVTQYF	11	1.9360061952198248E-4	42	TCRBV03-01/03-02*01	TCRBV03	TCRBV03-01/03-02	01				TCRBD01-01*01	TCRBD01	TCRBD01-01	01				TCRBJ02-03*01	TCRBJ02	TCRBJ02-03	01				2	6	4	0	0	8	39	-1	54	62	68	11	In	VDJ
CTCACTGTGACATCGGCCCAAAAGAACCCGACAGCTTTCTATCTCTGTGCCAGTAGTCCCGGGACAGATACGCAGTATTTTGGCCCA	CASSPGTDTQYF	1	1.7600056320180223E-5	36	TCRBV19-01*01	TCRBV19	TCRBV19-01	01				TCRBD02-01	TCRBD02	TCRBD02-01				01,02	TCRBJ02-03*01	TCRBJ02	TCRBJ02-03	01				5	0	8	4	2	3	45	57	59	-1	63	1	In	VDJ
GTGACATCGGCCCAAAAGAACCCGACAGCTTTCTATCTCTGTGCCAGTAGTATGGGTCAGGGGGCAAATACGCAGTATTTTGGCCCA	CASSMGQGANTQYF	1	1.7600056320180223E-5	42	TCRBV19-01*01	TCRBV19	TCRBV19-01	01				TCRBD01-01*01	TCRBD01	TCRBD01-01	01				TCRBJ02-03*01	TCRBJ02	TCRBJ02-03	01				3	2	4	0	4	7	39	53	57	65	67	1	In	VDJ
ATTCTGGAGTCCGCCAGCACCAACCAGACATCTATGTACCTCTGTGCCAGTTACGGGACGCTGGGCACGGGGCTGTTTTTTGGAGAA	CASYGTLGTGLFF	1	1.7600056320180223E-5	39	TCRBV28-01*01	TCRBV28	TCRBV28-01	01								TCRBD01,TCRBD02	TCRBD01-01,TCRBD02-01		TCRBJ02-02*01	TCRBJ02	TCRBJ02-02	01				9	12	0	7	4	13	42	50	54	59	71	1	In	VDJ
ACAGTGACCAGTGCCCATCCTGAAGACAGCAGCTTCTACATCTGCAGTGCGCGGACTAGCGACGCCGGGGAGCTGTTTTTTGGAGAA	CSARTSDAGELFF	1	1.7600056320180223E-5	39	TCRBV20	TCRBV20				TCRBV20-01,TCRBV20-or09_02		TCRBD02-01	TCRBD02	TCRBD02-01				01,02	TCRBJ02-02*01	TCRBJ02	TCRBJ02-02	01				6	3	1	6	2	6	42	50	52	61	64	1	In	VDJ
GTGACATCGGCCCAAAAGAACCCGACAGCTTTCTATCTCTGTGCCAGTACCTCATACGACAGGGTGTCTGAAGCTTTCTTTGGACAA	CASTSYDRVSEAFF	2	3.520011264036045E-5	42	TCRBV19-01*01	TCRBV19	TCRBV19-01	01				TCRBD01-01*01	TCRBD01	TCRBD01-01	01				TCRBJ01-01*01	TCRBJ01	TCRBJ01-01	01				7	3	2	3	8	6	39	49	57	64	67	2	In	VDJ
GTGAACGCCTTGGAGCTGGACGACTCGGCCCTGTATCTCTGTGCCAGCAGCTTAAGGAGGGAAGGGACTGAAGCTTTCTTTGGACAA	CASSLRREGTEAFF	1	1.7600056320180223E-5	42	TCRBV05-04*01	TCRBV05	TCRBV05-04	01				TCRBD02-01*02	TCRBD02	TCRBD02-01	02				TCRBJ01-01*01	TCRBJ01	TCRBJ01-01	01				2	5	10	0	2	5	39	53	55	61	66	1	In	VDJ
CACATCAATTCCCTGGAGCTTGGTGACTCTGCTGTGTATTTCTGTGCCAGCAGCCAAGTTGCTAGCACTGAAGCTTTCTTTGGACAA	CASSQVASTEAFF	1	1.7600056320180223E-5	39	TCRBV03-01/03-02*01	TCRBV03	TCRBV03-01/03-02	01				TCRBD02-01	TCRBD02	TCRBD02-01				01,02	TCRBJ01-01*01	TCRBJ01	TCRBJ01-01	01				1	0	4	8	3	4	42	58	61	-1	65	1	In	VDJ
AATGTGAACGCCTTGGAGCTGGAGGACTCGGCCCTGTATCTCTGTGCCAGCAGCATCGTTTCGGACACTGAAGCTTTCTTTGGACAA	CASSIVSDTEAFF	1	1.7600056320180223E-5	39	TCRBV05-08*01	TCRBV05	TCRBV05-08	01				TCRBD02-01	TCRBD02	TCRBD02-01				01,02	TCRBJ01-01*01	TCRBJ01	TCRBJ01-01	01				4	0	8	5	7	3	42	54	61	-1	64	1	In	VDJ
CAGCCCATGGAACCCAGGGACTTGGGCCTATATTTCTGTGCCAGCAGCTTTGAAGCTTAGTGGAACACTGAAGCTTTCTTTGGACAA	CASSFEA*WNTEAFF	2	3.520011264036045E-5	45	TCRBV12-01*01	TCRBV12	TCRBV12-01	01				TCRBD02-01	TCRBD02	TCRBD02-01				01,02	TCRBJ01-01*01	TCRBJ01	TCRBJ01-01	01				1	2	5	8	5	1	36	52	57	60	62	2	Stop	VDJ
CTGAGTTCTAAGAAGCTCCTTCTCAGTGACTCTGGCTTCTATCTCTGTGCCTTGACCCACTCAAATGAAAAACTGTTTTTTGGCAGT	CALTHSNEKLFF	1	1.7600056320180223E-5	36	TCRBV30-01	TCRBV30	TCRBV30-01				01,05					TCRBD01,TCRBD02	TCRBD01-01,TCRBD02-01		TCRBJ01-04*01	TCRBJ01	TCRBJ01-04	01				7	7	2	7	1	5	45	52	53	56	63	1	In	VDJ
TCCGCCAGCACCAACCAGACATCTATGTACCTCTGTGCCAGCAGTCCGCTAGGGCCCGACGTAGGGGAAAAACTGTTTTTTGGCAGT	CASSPLGPDVGEKLFF	1	1.7600056320180223E-5	48	TCRBV28-01*01	TCRBV28	TCRBV28-01	01								TCRBD01,TCRBD02	TCRBD01-01,TCRBD02-01		TCRBJ01-04*01	TCRBJ01	TCRBJ01-04	01				5	12	5	3	5	8	33	45	50	54	66	1	In	VDJ
CAGCCTGCAGAGCTTGAGGACTCGGCCGTGTATCTCTGTGCCAGCAGCCTCTCCGGGCCCGGGGGAGAAAAACTGTTTTTTGGCAGT	CASSLSGPGGEKLFF	1	1.7600056320180223E-5	45	TCRBV11	TCRBV11				TCRBV11-02,TCRBV11-03		TCRBD02-01*01	TCRBD02	TCRBD02-01	01				TCRBJ01-04*01	TCRBJ01	TCRBJ01-04	01				5	1	8	2	11	8	36	48	59	65	66	1	In	VDJ
NNNNTGTCGGCTGCTCCCTCCCAGACATCTGTGTACTTCTGTGCCAGCAGTTACCGCCAGGGCGGTCAGCCCCAGCATTTTGGTGAT	CASSYRQGGQPQHF	2	3.520011264036045E-5	42	TCRBV06-05*01	TCRBV06	TCRBV06-05	01				TCRBD01-01*01	TCRBD01	TCRBD01-01	01				TCRBJ01-05*01	TCRBJ01	TCRBJ01-05	01				2	3	4	3	3	6	39	54	57	62	65	2	In	VDJ
AGTCCACGGAGTCAGGGGACACAGCACTGTATTTCTGTGCCAGCAGCAAAAAAGGGACAGGGGTATCAGCCCCAGCATTTTGGTGAT		1	1.7600056320180223E-5	46	TCRBV21-01*01	TCRBV21	TCRBV21-01	01				TCRBD01-01*01	TCRBD01	TCRBD01-01	01				TCRBJ01-05*01	TCRBJ01	TCRBJ01-05	01				2	1	0	2	3	5	35	50	53	63	64	1	Out	VDJ
AAGATCCAGCCCTCAGAACCCAGGGACTCAGCTGTGTACTTCTGTGCCAGCAAAGAGAGGGGGGATCAGCCCCAGCATTTTGGTGAT	CASKERGDQPQHF	1	1.7600056320180223E-5	39	TCRBV12-03/12-04*01	TCRBV12	TCRBV12-03/12-04	01								TCRBD01,TCRBD02	TCRBD01-01,TCRBD02-01		TCRBJ01-05*01	TCRBJ01	TCRBJ01-05	01				7	1	5	1	5	5	42	52	57	63	64	1	In	VDJ
GAGCTGAATGTGAACGCCTTGGAGCTGGAGGACTCGGCCCTGTATCTCTGTGCCAGCAGCTGGAATCAGCCCCAGCATTTTGGTGAT	CASSWNQPQHF	1	1.7600056320180223E-5	33	TCRBV05-08*01	TCRBV05	TCRBV05-08	01								TCRBD01,TCRBD02	TCRBD01-01,TCRBD02-01		TCRBJ01-05*01	TCRBJ01	TCRBJ01-05	01				3	0	0	10	0	4	48	-1	61	-1	63	1	In	VDJ
CTGAATGTGAACGCCTTGGAGCTGGACGACTCGGCCCTGTATCTCTGTGCCAGCAGTCTTGGCAATCAGCCCCAGCATTTTGGTGAT	CASSLGNQPQHF	1	1.7600056320180223E-5	36	TCRBV05-04*01	TCRBV05	TCRBV05-04	01				TCRBD02-01	TCRBD02	TCRBD02-01				01,02	TCRBJ01-05*01	TCRBJ01	TCRBJ01-05	01				5	2	4	10	1	2	45	56	57	59	61	1	In	VDJ
GTGACCAGTGCCCATCCTGAAGACAGCAGCTTCTACATCTGCAGTGCTAAACCAGGGGCAGGCAATCAGCCCCAGCATTTTGGTGAT	CSAKPGAGNQPQHF	4	7.04002252807209E-5	42	TCRBV20	TCRBV20				TCRBV20-01,TCRBV20-or09_02		TCRBD01-01*01	TCRBD01	TCRBD01-01	01				TCRBJ01-05*01	TCRBJ01	TCRBJ01-05	01				4	3	4	2	3	2	39	49	52	58	61	4	In	VDJ
ACCAGTGCCCATCCTGAAGACAGCAGCTTCTACATCTGCAGTGCTAGAGACTCCGGGACGCCCAATCAGCCCCAGCATTTTGGTGAT	CSARDSGTPNQPQHF	4	7.04002252807209E-5	45	TCRBV20	TCRBV20				TCRBV20-01,TCRBV20-or09_02						TCRBD01,TCRBD02	TCRBD01-01,TCRBD02-01		TCRBJ01-05*01	TCRBJ01	TCRBJ01-05	01				0	3	0	7	4	3	36	50	54	59	62	4	In	VDJ
GAGTCCGCCAGCACCAACCAGACATCTATGTACCTCTGTGCCAGCAGCCTCCGACAGGCCCTCGGGCAGCCCCAGCATTTTGGTGAT	CASSLRQALGQPQHF	1	1.7600056320180223E-5	45	TCRBV28-01*01	TCRBV28	TCRBV28-01	01				TCRBD01-01*01	TCRBD01	TCRBD01-01	01				TCRBJ01-05*01	TCRBJ01	TCRBJ01-05	01				6	8	2	4	5	7	36	47	52	58	66	1	In	VDJ
GAGTCCGCCAGCACCAACCAGACATCTATGTACCTCTGTGCCAGCAGTTTGGGGACAGGGGGCCGAGTTGGCTACACCTTCGGTTCG	CASSLGTGGRVGYTF	1	1.7600056320180223E-5	45	TCRBV28-01*01	TCRBV28	TCRBV28-01	01				TCRBD01-01*01	TCRBD01	TCRBD01-01	01				TCRBJ01-02*01	TCRBJ01	TCRBJ01-02	01				3	5	0	0	1	7	36	50	51	63	68	1	In	VDJ
AGTTCTAAGAAGCTCCTTCTCAGTGACTCTGGCTTCTATCTCTGTGCCTGGAGTGTATACCAGGGGGGTGGCTACACCTTCGGTTCG	CAWSVYQGGGYTF	1	1.7600056320180223E-5	39	TCRBV30-01*01	TCRBV30	TCRBV30-01	01				TCRBD01-01*01	TCRBD01	TCRBD01-01	01				TCRBJ01-02*01	TCRBJ01	TCRBJ01-02	01				0	1	4	1	4	7	42	56	60	67	68	1	In	VDJ
CTGGAGTCTGCTGCCTCCTCCCAGACATCTGTATATTTCTGCGCCAGCAGTGAGAAGGGACAGGGGGCTGGCTACACCTTCGGTTCG	CASSEKGQGAGYTF	7	1.2320039424126158E-4	42	TCRBV10-01*01	TCRBV10	TCRBV10-01	01				TCRBD01-01*01	TCRBD01	TCRBD01-01	01				TCRBJ01-02*01	TCRBJ01	TCRBJ01-02	01				2	0	0	0	2	7	39	54	56	-1	68	7	In	VDJ
ATCCGGTCCACAAAGCTGGAGGACTCAGCCATGTACTTCTGTGCCAGCTCTCCGAGTGGACAGGGTTATGGCTACACCTTCGGTTCG	CASSPSGQGYGYTF	3	5.280016896054068E-5	42	TCRBV02-01	TCRBV02	TCRBV02-01				01,03	TCRBD01-01*01	TCRBD01	TCRBD01-01	01				TCRBJ01-02*01	TCRBJ01	TCRBJ01-02	01				8	1	1	3	9	5	39	48	57	65	66	3	In	VDJ
GTGCAGCCTGCAGAACTGGAGGATTCTGGAGTTTATTTCTGTGCCAGCAGCAGTGGACAGAACTTCTATGGCTACACCTTCGGTTCG	CASSSGQNFYGYTF	1	1.7600056320180223E-5	42	TCRBV14-01*01	TCRBV14	TCRBV14-01	01				TCRBD01-01*01	TCRBD01	TCRBD01-01	01				TCRBJ01-02*01	TCRBJ01	TCRBJ01-02	01				5	5	1	5	3	4	39	51	54	60	65	1	In	VDJ
TGAGCACCTTGGAGCTGGGGGACTCGGCCCTTTATCTTTGCGCCAGCAGCTTGGTCGGCAGGCGTCTATGGCTACACCTTCGGTTCG		2	3.520011264036045E-5	43	TCRBV05-01*01	TCRBV05	TCRBV05-01	01				TCRBD01-01*01	TCRBD01	TCRBD01-01	01				TCRBJ01-02*01	TCRBJ01	TCRBJ01-02	01				0	3	4	4	4	4	38	54	58	62	65	2	Out	VDJ
GAACGCCTTGTTGCTGGGGGACTCGGCCCTCTATCTCTGTGCCAGCAGCTTACCCGCCAGGGCCTCTATGGCTACACCTTCGGTTCG		1	1.7600056320180223E-5	44	TCRBV05-06*01	TCRBV05	TCRBV05-06	01				TCRBD01-01*01	TCRBD01	TCRBD01-01	01				TCRBJ01-02*01	TCRBJ01	TCRBJ01-02	01				2	3	4	3	6	4	37	51	57	62	65	1	Out	VDJ
CATCCTGAAGACAGCAGCTTCTACATCTGCAGTGCTAGACGCCCGGGACAGGCAAACTCTGGGGGCTATGGCTACACCTTCGGTTCG	CSARRPGQANSGGYGYTF	1	1.7600056320180223E-5	54	TCRBV20	TCRBV20				TCRBV20-01,TCRBV20-or09_02		TCRBD01-01*01	TCRBD01	TCRBD01-01	01				TCRBJ01-02*01	TCRBJ01	TCRBJ01-02	01				2	13	0	4	5	4	27	39	44	52	65	1	In	VDJ
ATCAATTCCCTGGAGCTTGGTGACTCTGCTGTGTATTTCTGTGCCAGCAGCCAAGGCATGGGGGGCTATGGCTACACCTTCGGTTCG	CASSQGMGGYGYTF	1	1.7600056320180223E-5	42	TCRBV03-01/03-02*01	TCRBV03	TCRBV03-01/03-02	01				TCRBD02-01*01	TCRBD02	TCRBD02-01	01				TCRBJ01-02*01	TCRBJ01	TCRBJ01-02	01				1	0	9	1	4	4	39	55	59	-1	65	1	In	VDJ
GTGAGCACCTTGGAGCTGGGGGACTCGGCCCTTTATCTTTGCGCCAGCAGCTCGGACAGGGAGGGCTATGGCTACACCTTCGGTTCG	CASSSDREGYGYTF	2	3.520011264036045E-5	42	TCRBV05-01*01	TCRBV05	TCRBV05-01	01				TCRBD01-01*01	TCRBD01	TCRBD01-01	01				TCRBJ01-02*01	TCRBJ01	TCRBJ01-02	01				3	4	1	3	1	4	39	52	53	61	65	2	In	VDJ
CACCTACACACCCTGCAGCCAGAAGACTCGGCCCTGTATCTCTGCGCCAGCAGCCAAGATGACGGCTATGGCTACACCTTCGGTTCG	CASSQDDGYGYTF	1	1.7600056320180223E-5	39	TCRBV04-03*01	TCRBV04	TCRBV04-03	01								TCRBD01,TCRBD02	TCRBD01-01,TCRBD02-01		TCRBJ01-02*01	TCRBJ01	TCRBJ01-02	01				0	2	2	7	1	4	42	59	60	63	65	1	In	VDJ
NNNNNNNTGTCGGCTGCTCCCTCCCAGACATCTGTGTACTTCTGTGCCAGCAGTTACTCCGGGCGCTATGGCTACACCTTCGGTTCG	CASSYSGRYGYTF	4	7.04002252807209E-5	39	TCRBV06-05*01	TCRBV06	TCRBV06-05	01								TCRBD01,TCRBD02	TCRBD01-01,TCRBD02-01		TCRBJ01-02*01	TCRBJ01	TCRBJ01-02	01				0	1	8	0	1	4	42	59	60	64	65	4	In	VDJ
ATCCGGTCCACAAAGCTGGAGGACTCAGCCATGTACTTCTGTGCCAGCAGTGATTGGGACAGGTCCTATGGCTACACCTTCGGTTCG	CASSDWDRSYGYTF	2	3.520011264036045E-5	42	TCRBV02-01	TCRBV02	TCRBV02-01				01,03	TCRBD01-01*01	TCRBD01	TCRBD01-01	01				TCRBJ01-02*01	TCRBJ01	TCRBJ01-02	01				3	2	0	4	2	4	39	53	55	63	65	2	In	VDJ
TACACGCCCTGCAGCCAGAAGACTCAGCCCTGTATCTCTGCGCCAGCAGCCAAGAGGGGGGATCCCTATGGCTACACCTTCGGTTCG		2	3.520011264036045E-5	43	TCRBV04-01*01	TCRBV04	TCRBV04-01	01				TCRBD02-01*01	TCRBD02	TCRBD02-01	01				TCRBJ01-02*01	TCRBJ01	TCRBJ01-02	01				0	4	9	1	0	4	38	-1	55	61	65	2	Out	VDJ
AGCTCTCTGGAGCTGGGGGACTCAGCTTTGTATTTCTGTGCCAGCAGCACAGACCCCCAATGGGACTATGGCTACACCTTCGGTTCG	CASSTDPQWDYGYTF	2	3.520011264036045E-5	45	TCRBV09-01*01	TCRBV09	TCRBV09-01	01				TCRBD01-01*01	TCRBD01	TCRBD01-01	01				TCRBJ01-02*01	TCRBJ01	TCRBJ01-02	01				4	12	3	5	0	3	36	-1	48	52	64	2	In	VDJ
AAGATCCAGCCCTCAGAACCCAGGGACTCAGCTGTGTACTTCTGTGCCAGCAGTTTGGCTCTTAACTATGGCTACACCTTCGGTTCG	CASSLALNYGYTF	1	1.7600056320180223E-5	39	TCRBV12-03/12-04*01	TCRBV12	TCRBV12-03/12-04	01				TCRBD01-01*01	TCRBD01	TCRBD01-01	01				TCRBJ01-02*01	TCRBJ01	TCRBJ01-02	01				3	3	9	0	0	1	42	-1	56	59	62	1	In	VDJ
GTGAACGCCTTGGAGCTGGACGACTCGGCCCTGTATCTCTGTGCCAGCAGCTTGGTACAAGCTAACTATGGCTACACCTTCGGTTCG	CASSLVQANYGYTF	8	1.408004505614418E-4	42	TCRBV05-04*01	TCRBV05	TCRBV05-04	01				TCRBD01-01*01	TCRBD01	TCRBD01-01	01				TCRBJ01-02*01	TCRBJ01	TCRBJ01-02	01				0	2	3	6	1	0	39	55	56	59	61	8	In	VDJ
GTGACCAGTGCCCATCCTGAAGACAGCAGCTTCTACATCTGCAGTGCAAAAGGGGACATTACTAACTATGGCTACACCTTCGGTTCG	CSAKGDITNYGYTF	1	1.7600056320180223E-5	42	TCRBV20	TCRBV20				TCRBV20-01,TCRBV20-or09_02		TCRBD01-01*01	TCRBD01	TCRBD01-01	01				TCRBJ01-02*01	TCRBJ01	TCRBJ01-02	01				6	3	0	6	5	0	39	47	52	58	61	1	In	VDJ
GTGACCAGTGCCCATCCTGAAGACAGCAGCTTCTACATCTGCAGTGCTAGAGTCAGAGACAGGAACTATGGCTACACCTTCGGTTCG	CSARVRDRNYGYTF	3	5.280016896054068E-5	42	TCRBV20	TCRBV20				TCRBV20-01,TCRBV20-or09_02		TCRBD01-01*01	TCRBD01	TCRBD01-01	01				TCRBJ01-02*01	TCRBJ01	TCRBJ01-02	01				1	0	2	4	5	2	39	52	57	-1	63	3	In	VDJ
GCCCTGCAGCCAGAAGACTCAGCCCTGTATCTCTGCGCCAGCAGCCAAGATCAAGGGGGCACGAACTATGGCTACACCTTCGGTTCG	CASSQDQGGTNYGYTF	2	3.520011264036045E-5	48	TCRBV04-01*01	TCRBV04	TCRBV04-01	01				TCRBD01-01*01	TCRBD01	TCRBD01-01	01				TCRBJ01-02*01	TCRBJ01	TCRBJ01-02	01				0	3	5	0	3	2	33	50	53	60	63	2	In	VDJ
ACATCGGCCCAAAAGAACCCGACAGCTTTCTATCTCTGTGCCAGTAGTATAGGGTTAGGGAGAAACTATGGCTACACCTTCGGTTCG	CASSIGLGRNYGYTF	8	1.408004505614418E-4	45	TCRBV19-01*01	TCRBV19	TCRBV19-01	01				TCRBD02-01*02	TCRBD02	TCRBD02-01	02				TCRBJ01-02*01	TCRBJ01	TCRBJ01-02	01				1	1	9	2	5	2	36	52	57	62	63	8	In	VDJ
AATGTGAACGCCTTGGAGCTGGACGACTCGGCCCTGTATCTCTGTGCCAGCAGCTTGGACAGGGTGGATGGCTACACCTTCGGTTCG	CASSLDRVDGYTF	1	1.7600056320180223E-5	39	TCRBV05-04*01	TCRBV05	TCRBV05-04	01				TCRBD01-01*01	TCRBD01	TCRBD01-01	01				TCRBJ01-02*01	TCRBJ01	TCRBJ01-02	01				0	3	3	3	0	6	42	-1	58	64	67	1	In	VDJ
CGCCTTGTTGCTAGGGGACTCGGCCCTCTATCTCTGTGCCAGCAGCTACTTCCGACAGGGGGGATGGATGGCTACACCTTCGGTTCG		1	1.7600056320180223E-5	47	TCRBV05-07*01	TCRBV05	TCRBV05-07	01				TCRBD01-01*01	TCRBD01	TCRBD01-01	01				TCRBJ01-02*01	TCRBJ01	TCRBJ01-02	01				3	5	2	1	6	6	34	47	53	62	67	1	Out	VDJ
GCAGAGCTTGAGGACTCGGCCGTGTATCTCTGTGCCAGCAGCTCCGTCCTTCAGGGAATATTTGAGGATGGCTACACCTTCGGTTCG	CASSSVLQGIFEDGYTF	1	1.7600056320180223E-5	51	TCRBV11	TCRBV11				TCRBV11-02,TCRBV11-03		TCRBD01-01*01	TCRBD01	TCRBD01-01	01				TCRBJ01-02*01	TCRBJ01	TCRBJ01-02	01				4	11	4	3	8	6	30	43	51	56	67	1	In	VDJ
CTAGAGTCTGCCATCCCCAACCAGACAGCTCTTTACTTCTGTGCCACCAGTGATTTGGATAGCAAGGATGGCTACACCTTCGGTTCG	CATSDLDSKDGYTF	1	1.7600056320180223E-5	42	TCRBV24-01*01	TCRBV24	TCRBV24-01	01				TCRBD02-01	TCRBD02	TCRBD02-01				01,02	TCRBJ01-02*01	TCRBJ01	TCRBJ01-02	01				0	4	5	7	2	6	39	57	59	63	67	1	In	VDJ
AATGTGAGCACCTTGGAGCTGGGGGACTCGGCCCTTTATCTTTGCGCCAGCAGCGTCGGGACAGCCGATGGCTACACCTTCGGTTCG	CASSVGTADGYTF	2	3.520011264036045E-5	39	TCRBV05-01*01	TCRBV05	TCRBV05-01	01				TCRBD01-01*01	TCRBD01	TCRBD01-01	01				TCRBJ01-02*01	TCRBJ01	TCRBJ01-02	01				4	3	0	5	3	6	42	54	57	64	67	2	In	VDJ
NNNNNNNTGTCGGCTGCTCCCTCCCAGACATCTGTGTACTTCTGTGCCAGCAGCCAAGGACCGTTGAATGGCTACACCTTCGGTTCG	CASSQGPLNGYTF	2	3.520011264036045E-5	39	TCRBV06-05*01	TCRBV06	TCRBV06-05	01								TCRBD01,TCRBD02	TCRBD01-01,TCRBD02-01		TCRBJ01-02*01	TCRBJ01	TCRBJ01-02	01				6	6	1	7	4	6	42	53	57	61	67	2	In	VDJ
AAGATCCAGCCTGCAGAGCTTGGGGACTCGGCCATGTATCTCTGTGCCAGCAGCTTATCCCCAGGGGTGGGCTACACCTTCGGTTCG	CASSLSPGVGYTF	4	7.04002252807209E-5	39	TCRBV11-01*01	TCRBV11	TCRBV11-01	01				TCRBD01-01*01	TCRBD01	TCRBD01-01	01				TCRBJ01-02*01	TCRBJ01	TCRBJ01-02	01				2	2	4	2	4	8	42	57	61	67	69	4	In	VDJ
CTGAAGATCCGGTCCACAAAGCTGGAGGACTCAGCCATGTACTTCTGTGCCAGCAGCAAAGACGTCGGGGGCTACACCTTCGGTTCG	CASSKDVGGYTF	2	3.520011264036045E-5	36	TCRBV02-01	TCRBV02	TCRBV02-01				01,03	TCRBD02-01	TCRBD02	TCRBD02-01				01,02	TCRBJ01-02*01	TCRBJ01	TCRBJ01-02	01				6	0	8	4	9	8	45	56	65	-1	69	2	In	VDJ
CTGAATGTGAACGCCTTGGAGCTGGACGACTCGGCCCTGTATCTCTGTGCCAGCAGTCAAGGGGTGAGGGGCTACACCTTCGGTTCG	CASSQGVRGYTF	1	1.7600056320180223E-5	36	TCRBV05-04*01	TCRBV05	TCRBV05-04	01				TCRBD01-01*01	TCRBD01	TCRBD01-01	01				TCRBJ01-02*01	TCRBJ01	TCRBJ01-02	01				5	5	5	2	3	8	45	56	59	64	69	1	In	VDJ
CACACCCTGCAGCCAGAAGACTCGGCCCTGTATCTCTGTGCCAGCAGCCAGTCCACGGACCGGGAGCCAAGAGGAACCTTCGGTTCG	CASSQSTDREPRGTF	1	1.7600056320180223E-5	45	TCRBV04-02*01	TCRBV04	TCRBV04-02	01				TCRBD02-01*02	TCRBD02	TCRBD02-01	02				TCRBJ01-02*01	TCRBJ01	TCRBJ01-02	01				3	9	8	2	10	14	36	50	60	66	75	1	In	VDJ
CACATCAATTCCCTGGAGCTTGGTGACTCTGCTGTGTATTTCTGTGCCAGCAGCCAGGCCTGGAAGGGTGAGCAGTACTTCGGGCCG	CASSQAWKGEQYF	1	1.7600056320180223E-5	39	TCRBV03-01/03-02*01	TCRBV03	TCRBV03-01/03-02	01								TCRBD01,TCRBD02	TCRBD01-01,TCRBD02-01		TCRBJ02-07*01	TCRBJ02	TCRBJ02-07	01				3	1	5	3	8	7	42	56	64	68	69	1	In	VDJ
GAGTCGCCCAGCCCCAACCAGACCTCTCTGTACTTCTGTGCCAGCAGTCTGGTGGGGGCGCGGGGTAGGGAGCAGTACTTCGGGCCG	CASSLVGARGREQYF	2	3.520011264036045E-5	45	TCRBV27-01*01	TCRBV27	TCRBV27-01	01								TCRBD01,TCRBD02	TCRBD01-01,TCRBD02-01		TCRBJ02-07*01	TCRBJ02	TCRBJ02-07	01				5	10	6	0	5	7	36	48	53	59	69	2	In	VDJ
GTGACATCGGCCCAAAAGAACCCGACAGCTTTCTATCTCTGTGCCAGTAGTATCCGGGACAGGGGACTCGAGCAGTACTTCGGGCCG	CASSIRDRGLEQYF	1	1.7600056320180223E-5	42	TCRBV19-01*01	TCRBV19	TCRBV19-01	01				TCRBD01-01*01	TCRBD01	TCRBD01-01	01				TCRBJ02-07*01	TCRBJ02	TCRBJ02-07	01				3	3	0	2	2	6	39	53	55	65	68	1	In	VDJ
AGTTCTAAGAAGCTCCTTCTCAGTGACTCTGGCTTCTATCTCTGTGCCTGGGACAACAGGGTAAAAGGCGAGCAGTACTTCGGGCCG	CAWDNRVKGEQYF	1	1.7600056320180223E-5	39	TCRBV30-01*05	TCRBV30	TCRBV30-01	05				TCRBD01-01*01	TCRBD01	TCRBD01-01	01				TCRBJ02-07*01	TCRBJ02	TCRBJ02-07	01				4	7	3	3	3	6	42	52	55	61	68	1	In	VDJ
ATTCTGGAGTCCGCCAGCACCAACCAGACATCTATGTACCTCTGTGCCAGCAGTTTTATCGCGGGGAGCGAGCAGTACTTCGGGCCG	CASSFIAGSEQYF	1	1.7600056320180223E-5	39	TCRBV28-01*01	TCRBV28	TCRBV28-01	01				TCRBD02-01*01	TCRBD02	TCRBD02-01	01				TCRBJ02-07*01	TCRBJ02	TCRBJ02-07	01				3	2	7	3	4	6	42	56	60	66	68	1	In	VDJ
ATCCAGCGCACAGAGCAGGAGGACTCCGCCGTGTATCTCTGTGCCAGCAGCTTACAGGACAGGGGCTACGAGCAGTACTTCGGGCCG	CASSLQDRGYEQYF	5	8.800028160090112E-5	42	TCRBV07-08*01	TCRBV07	TCRBV07-08	01				TCRBD01-01*01	TCRBD01	TCRBD01-01	01				TCRBJ02-07*01	TCRBJ02	TCRBJ02-07	01				2	0	1	2	2	3	39	54	56	-1	65	5	In	VDJ
NNNNNNNNNNTGTCGGCTGCTCCCTCCCAGACATCTGTGTACTTCTGTGCCAGCAGTTACGACGGCTACGAGCAGTACTTCGGGCCG	CASSYDGYEQYF	2	3.520011264036045E-5	36	TCRBV06-05*01	TCRBV06	TCRBV06-05	01								TCRBD01,TCRBD02	TCRBD01-01,TCRBD02-01		TCRBJ02-07*01	TCRBJ02	TCRBJ02-07	01				2	2	2	7	0	3	45	-1	60	63	65	2	In	VDJ
CGGAGTCAGGGGACACAGCACTGTATTTCTGTGCCAGCAGCAAAGCGCTTTGAGGGCGGAATTTCCTACGAGCAGTACTTCGGGCCG		1	1.7600056320180223E-5	52	TCRBV21-01*01	TCRBV21	TCRBV21-01	01				TCRBD02-01*02	TCRBD02	TCRBD02-01	02				TCRBJ02-07*01	TCRBJ02	TCRBJ02-07	01				0	7	11	0	5	1	29	46	51	56	63	1	Out	VDJ
CAGCAGGTAGTGCGAGGAGATTCGGCAGCTTATTTCTGTGCCAGCTCACCAGGATCGGGACACTCCTACGAGCAGTACTTCGGGCCG	CASSPGSGHSYEQYF	2	3.520011264036045E-5	45	TCRBV18-01*01	TCRBV18	TCRBV18-01	01				TCRBD01-01*01	TCRBD01	TCRBD01-01	01				TCRBJ02-07*01	TCRBJ02	TCRBJ02-07	01				2	0	0	6	5	0	36	51	56	-1	62	2	In	VDJ
CACCTACACACCCTGCAGCCAGAAGACTCGGCCCTGTATCTCTGTGCCAGCAGCCAACTTGCGGCCTACGAGCAGTACTTCGGGCCG	CASSQLAAYEQYF	1	1.7600056320180223E-5	39	TCRBV04-02*01	TCRBV04	TCRBV04-02	01				TCRBD02-01	TCRBD02	TCRBD02-01				01,02	TCRBJ02-07*01	TCRBJ02	TCRBJ02-07	01				2	0	7	5	3	2	42	57	60	-1	64	1	In	VDJ
GAGTCGCCCAGCCCCAACCAGACCTCTCTGTACTTCTGTGCCAGCAAAGACCAGGGAAAACTAGCCTACGAGCAGTACTTCGGGCCG	CASKDQGKLAYEQYF	2	3.520011264036045E-5	45	TCRBV27-01*01	TCRBV27	TCRBV27-01	01								TCRBD01,TCRBD02	TCRBD01-01,TCRBD02-01		TCRBJ02-07*01	TCRBJ02	TCRBJ02-07	01				7	8	4	3	5	2	36	46	51	56	64	2	In	VDJ
AGTCGCCCAGCCCCAACCAGACCTCTCTGTACTTCTGTGCCAGCAGTTTATCGAGAAGGGGCCCCCTACGAGCAGTACTTCGGGCCG		2	3.520011264036045E-5	46	TCRBV27-01*01	TCRBV27	TCRBV27-01	01				TCRBD01-01*01	TCRBD01	TCRBD01-01	01				TCRBJ02-07*01	TCRBJ02	TCRBJ02-07	01				0	3	5	2	4	2	35	52	56	61	64	2	Out	VDJ
GTCGGCTGCTCCCTCCCAGACATCTGTGTACTTGTGTGCCAGCAGTTATGCGTGACTAGCGGGAGGGACGAGCAGTACTTCGGGCCG		1	1.7600056320180223E-5	47	TCRBV06-08*01	TCRBV06	TCRBV06-08	01				TCRBD02-01*02	TCRBD02	TCRBD02-01	02				TCRBJ02-07*01	TCRBJ02	TCRBJ02-07	01				3	0	2	0	5	5	34	48	53	-1	67	1	Out	VDJ
CACGCCCTGCAGCCAGAAGACTCAGCCCTGTATCTCTGCGCCAGCAGCCCACCGGGACAGGGGGCTCACGAGCAGTACTTCGGGCCG	CASSPPGQGAHEQYF	2	3.520011264036045E-5	45	TCRBV04-01*01	TCRBV04	TCRBV04-01	01				TCRBD01-01*01	TCRBD01	TCRBD01-01	01				TCRBJ02-07*01	TCRBJ02	TCRBJ02-07	01				4	2	0	0	4	5	36	49	53	65	67	2	In	VDJ
TCCGGTCCACAAAGCTGGAGGACTCAGCCATGTACTTCTGTGCCAGTCCTCTTCTAGCGGACCGCCCACGAGCAGTACTTCGGGCCG		2	3.520011264036045E-5	43	TCRBV02-01	TCRBV02	TCRBV02-01				01,03	TCRBD02-01	TCRBD02	TCRBD02-01				01,02	TCRBJ02-07*01	TCRBJ02	TCRBJ02-07	01				9	7	4	5	7	5	38	46	53	60	67	2	Out	VDJ
TCCGCCAGCACCAACCAGACATCTATGTACCTCTGTGCCAGCAGCTCTAGTCCCGGGACAGGGACCCACGAGCAGTACTTCGGGCCG	CASSSSPGTGTHEQYF	5	8.800028160090112E-5	48	TCRBV28-01*01	TCRBV28	TCRBV28-01	01				TCRBD01-01*01	TCRBD01	TCRBD01-01	01				TCRBJ02-07*01	TCRBJ02	TCRBJ02-07	01				6	4	0	3	10	5	33	44	54	63	67	5	In	VDJ
CACCTACACACCCTGCAGCCAGAAGACTCGGCCCTGTATCTCTGCGCCAGCAGCCAAACGGGATTGAACGAGCAGTACTTCGGGCCG	CASSQTGLNEQYF	1	1.7600056320180223E-5	39	TCRBV04-03*01	TCRBV04	TCRBV04-03	01				TCRBD02-01*02	TCRBD02	TCRBD02-01	02				TCRBJ02-07*01	TCRBJ02	TCRBJ02-07	01				2	4	8	3	1	5	42	57	58	63	67	1	In	VDJ
AACATGAGCTCCTTGGAGCTGGGGGACTCAGCCCTGTACTTCTGTGCCAGCAGCTTATATCCCTATAACACCATATATTTTGGAGAG	CASSLYPYNTIYF	1	1.7600056320180223E-5	39	TCRBV13-01*01	TCRBV13	TCRBV13-01	01				TCRBD02-01	TCRBD02	TCRBD02-01				01,02	TCRBJ01-03*01	TCRBJ01	TCRBJ01-03	01				2	1	4	9	5	7	42	57	62	65	66	1	In	VDJ
ATTCTGGAGTCCGCCAGCACCAACCAGACATCTATGTACCTCTGTGCCACGGGAAGGTCTGGGGCCAACGTCCTGACTTTCGGGGCC	CATGRSGANVLTF	1	1.7600056320180223E-5	39	TCRBV28-01*01	TCRBV28	TCRBV28-01	01				TCRBD02-01*02	TCRBD02	TCRBD02-01	02				TCRBJ02-06*01	TCRBJ02	TCRBJ02-06	01				10	3	8	3	0	1	42	-1	49	54	57	1	In	VDJ
NNNNTGTCGGCTGCTCCCTCCCAGACATCTGTGTACTTCTGTGCCAGCAGTTACACAGGAATGACTTCACCCCTCCACTTTGGGAAC	CASSYTGMTSPLHF	2	3.520011264036045E-5	42	TCRBV06-05*01	TCRBV06	TCRBV06-05	01				TCRBD01-01*01	TCRBD01	TCRBD01-01	01				TCRBJ01-06*02	TCRBJ01	TCRBJ01-06	02				2	6	3	4	0	9	39	-1	54	59	65	2	In	VDJ
CTGGAGCTGGGGGACTCAGCTTTGTATTTCTGTGCCAGCAGCGCGGGGGCTGGGACGGCTTTTAATTCACCCCTCCACTTTGGGAAC	CASSAGAGTAFNSPLHF	2	3.520011264036045E-5	51	TCRBV09-01*01	TCRBV09	TCRBV09-01	01								TCRBD01,TCRBD02	TCRBD01-01,TCRBD02-01		TCRBJ01-06*02	TCRBJ01	TCRBJ01-06	02				3	12	6	0	1	6	30	43	44	50	62	2	In	VDJ
AAGATCCAGCCCTCAGAACCCAGGGACTCAGCTGTGTACTTCTGTGCCAGCGGCCCGGGGTATAATTCACCCCTCCACTTTGGGAAC	CASGPGYNSPLHF	1	1.7600056320180223E-5	39	TCRBV12-03/12-04*01	TCRBV12	TCRBV12-03/12-04	01				TCRBD02-01*01	TCRBD02	TCRBD02-01	01				TCRBJ01-06*02	TCRBJ01	TCRBJ01-06	02				8	0	8	3	4	4	42	51	55	-1	60	1	In	VDJ
ATCCTGGAGTCGCCCAGCCCCAACCAGACCTCTCTGTACTTCTGTGCCAGCGCCGGAACCTATAATTCACCCCTCCACTTTGGGAAC	CASAGTYNSPLHF	2	3.520011264036045E-5	39	TCRBV27-01*01	TCRBV27	TCRBV27-01	01								TCRBD01,TCRBD02	TCRBD01-01,TCRBD02-01		TCRBJ01-06*02	TCRBJ01	TCRBJ01-06	02				8	1	1	8	3	2	42	51	54	57	58	2	In	VDJ
ACCAGTGCCCATCCTGAAGACAGCAGCTTCTACATCTGCAGTGCTAGAGTGGACCCCCACTATAATTCACCCCTCCACTTTGGGAAC	CSARVDPHYNSPLHF	2	3.520011264036045E-5	45	TCRBV20	TCRBV20				TCRBV20-01,TCRBV20-or09_02						TCRBD01,TCRBD02	TCRBD01-01,TCRBD02-01		TCRBJ01-06*02	TCRBJ01	TCRBJ01-06	02				1	5	1	7	1	3	36	49	50	54	59	2	In	VDJ
CTGAGCTCTCTGGAGCTGGGGGACTCAGCTTTGTATTTCTGTGCCAGCCAAAGGGCAGGGGATAATTCACCCCTCCACTTTGGGAAC	CASQRAGDNSPLHF	2	3.520011264036045E-5	42	TCRBV09-01*01	TCRBV09	TCRBV09-01	01				TCRBD01-01*01	TCRBD01	TCRBD01-01	01				TCRBJ01-06*02	TCRBJ01	TCRBJ01-06	02				7	0	4	2	7	5	39	48	55	-1	61	2	In	VDJ
AGCACCTTGGAGCTGGGGGACTCGGCCCTTTATCTTTGCGCCAGCAGCCGACGGACAGGGCATAATTCACCCCTCCACTTTGGGAAC	CASSRRTGHNSPLHF	2	3.520011264036045E-5	45	TCRBV05-01*01	TCRBV05	TCRBV05-01	01				TCRBD01-01*01	TCRBD01	TCRBD01-01	01				TCRBJ01-06*02	TCRBJ01	TCRBJ01-06	02				4	1	1	3	4	5	36	48	52	60	61	2	In	VDJ
ATGAGCTCCTTGGAGCTGGGGGACTCAGCCCTGTACTTCTGTGCCAGCAGCTTCAGGGACTCGAATTCACCCCTCCACTTTGGGAAC	CASSFRDSNSPLHF	1	1.7600056320180223E-5	42	TCRBV13-01*01	TCRBV13	TCRBV13-01	01				TCRBD02-01	TCRBD02	TCRBD02-01				01,02	TCRBJ01-06*02	TCRBJ01	TCRBJ01-06	02				3	2	0	10	2	7	39	53	55	61	63	1	In	VDJ
CACCTACACGCCCTGCAGCCAGAAGACTCAGCCCTGTATCTCTGCGCCAGCGACAGCGGGGGGGCAGGTGAGCAGTTCTTCGGGCCA	CASDSGGAGEQFF	2	3.520011264036045E-5	39	TCRBV04-01*01	TCRBV04	TCRBV04-01	01				TCRBD02-01*01	TCRBD02	TCRBD02-01	01				TCRBJ02-01*01	TCRBJ02	TCRBJ02-01	01				8	4	6	0	3	9	42	51	54	64	68	2	In	VDJ
GTAGTGCGAGGAGATTCGGCAGCTTATTTCTGTGCCAGCTCACCTTGATGGGGGACAGGGGGCTGTAATGAGCAGTTCTTCGGGCCA	CASSP*WGTGGCNEQFF	2	3.520011264036045E-5	51	TCRBV18-01*01	TCRBV18	TCRBV18-01	01				TCRBD01-01*01	TCRBD01	TCRBD01-01	01				TCRBJ02-01*01	TCRBJ02	TCRBJ02-01	01				3	3	0	0	7	7	30	44	51	63	66	2	Stop	VDJ
CTCCCAGACATCTGTGTACTTGTGTGCCAGCAGAGCAACACGGACTAGCGGGTCCAACTAGCTGGCAATGAGCAGTTCTTCGGGCCA		1	1.7600056320180223E-5	59	TCRBV06-08*01	TCRBV06	TCRBV06-08	01				TCRBD02-01	TCRBD02	TCRBD02-01				01,02	TCRBJ02-01*01	TCRBJ02	TCRBJ02-01	01				6	13	1	4	8	6	22	33	41	52	65	1	Out	VDJ
ATCAATTCCCTGGAGCTTGGTGACTCTGCTGTGTATTTCTGTGCCAGCAGCCTCGGGGAGGCTTACAATGAGCAGTTCTTCGGGCCA	CASSLGEAYNEQFF	1	1.7600056320180223E-5	42	TCRBV03-01/03-02*01	TCRBV03	TCRBV03-01/03-02	01				TCRBD02-01*02	TCRBD02	TCRBD02-01	02				TCRBJ02-01*01	TCRBJ02	TCRBJ02-01	01				4	2	9	1	3	4	39	52	55	61	63	1	In	VDJ
GAGCAGGAGGACTCGGCCGTGTATCTCTGTGCCAGCATCCTGGGGTTCGGGGGGGGAAGGCTCTACAATGAGCAGTTCTTCGGGCCA	CASILGFGGGRLYNEQFF	9	1.5840050688162202E-4	54	TCRBV07-02	TCRBV07	TCRBV07-02				01,02	TCRBD02-01*01	TCRBD02	TCRBD02-01	01				TCRBJ02-01*01	TCRBJ02	TCRBJ02-01	01				7	7	8	0	10	3	27	37	47	55	62	9	In	VDJ
TCCACAAAGCTGGAGGACTCAGCCATGTACTTCTGTGCCAGCAGTTTGCGACTAGCGGGGGGTGACAATGAGCAGTTCTTCGGGCCA	CASSLRLAGGDNEQFF	2	3.520011264036045E-5	48	TCRBV02-01	TCRBV02	TCRBV02-01				01,03	TCRBD02-01*01	TCRBD02	TCRBD02-01	01				TCRBJ02-01*01	TCRBJ02	TCRBJ02-01	01				5	2	2	1	4	5	33	45	49	62	64	2	In	VDJ
ATTCTGGAGTCCGCCAGCACCAACCAGACATCTATGTACCTCTGTGCCAGCAGTTCCCGCAGGGCAAATGAGCAGTTCTTCGGGCCA	CASSSRRANEQFF	1	1.7600056320180223E-5	39	TCRBV28-01*01	TCRBV28	TCRBV28-01	01				TCRBD01-01*01	TCRBD01	TCRBD01-01	01				TCRBJ02-01*01	TCRBJ02	TCRBJ02-01	01				4	2	4	3	4	7	42	55	59	64	66	1	In	VDJ
CAGCCCTCAGAACCCAGGGACTCAGCTGTGTACTTCTGTGCCAGCAGTTTTAGCGGGGGCCTCGGGGCGACCCAGTACTTCGGGCCA	CASSFSGGLGATQYF	2	3.520011264036045E-5	45	TCRBV12	TCRBV12				TCRBV12-03/12-04,TCRBV12-04		TCRBD02-01*01	TCRBD02	TCRBD02-01	01				TCRBJ02-05*01	TCRBJ02	TCRBJ02-05	01				3	9	5	2	0	7	36	-1	50	59	68	2	In	VDJ
ATCAATTCCCTGGAGCTTGGTGACTCTGCTGTGTATTTCTGTGCCAGCAGCCCTCGACTGGAGAAGGAGACCCAGTACTTCGGGCCA	CASSPRLEKETQYF	1	1.7600056320180223E-5	42	TCRBV03-01/03-02*01	TCRBV03	TCRBV03-01/03-02	01				TCRBD02-01	TCRBD02	TCRBD02-01				01,02	TCRBJ02-05*01	TCRBJ02	TCRBJ02-05	01				4	7	2	10	3	5	39	52	55	59	66	1	In	VDJ
NTGAAGATCCAGCCCTCAGAACCCAGGGACTCAGCTGTGTACTTCTGTGCCAGCAGCCACAGAGGAGAGACCCAGTACTTCGGGCCA	CASSHRGETQYF	1	1.7600056320180223E-5	36	TCRBV12-03/12-04*01	TCRBV12	TCRBV12-03/12-04	01								TCRBD01,TCRBD02	TCRBD01-01,TCRBD02-01		TCRBJ02-05*01	TCRBJ02	TCRBJ02-05	01				6	3	3	5	2	4	45	56	58	62	65	1	In	VDJ
CTCAAGATCCAGCCTGCAGAGCTTGGGGACTCGGCCATGTATCTCTGTGCCAGCAGCTTAGCTGCAGATACGCAGTATTTTGGCCCA	CASSLAADTQYF	1	1.7600056320180223E-5	36	TCRBV11-01*01	TCRBV11	TCRBV11-01	01											TCRBJ02-03*01	TCRBJ02	TCRBJ02-03	01				0	2	0	0	0	4	45	-1	-1	62	64	1	In	VJ
ACAGAGCAGGGGGACTCGGCCATGTATCTCTGTGCCAGCAGCGGGACTAGCGGGGGGGCAGAGGCAGATACGCAGTATTTTGGCCCA	CASSGTSGGAEADTQYF	11	1.9360061952198248E-4	51	TCRBV07-09*01	TCRBV07	TCRBV07-09	01				TCRBD02-01*01	TCRBD02	TCRBD02-01	01				TCRBJ02-03*01	TCRBJ02	TCRBJ02-03	01				5	6	0	0	0	4	30	-1	42	58	64	11	In	VDJ
NNNNTGTCGGCTGCTCCCTCCCAGACATCTGTGTACTTCTGTGCCAGCAGTGAATCCCGGGGAGCAGATACGCAGTATTTTGGCCCA	CASSESRGADTQYF	3	5.280016896054068E-5	42	TCRBV06-01*01	TCRBV06	TCRBV06-01	01				TCRBD02-01	TCRBD02	TCRBD02-01				01,02	TCRBJ02-03*01	TCRBJ02	TCRBJ02-03	01				2	2	8	3	3	4	39	54	57	62	64	3	In	VDJ
GAGTCTGCCATCCCCAACCAGACAGCTCTTTACTTCTGTGCCACCAGTAGGCCAGGCTTTGCCACAGATACGCAGTATTTTGGCCCA	CATSRPGFATDTQYF	5	8.800028160090112E-5	45	TCRBV24-01*01	TCRBV24	TCRBV24-01	01				TCRBD01-01*01	TCRBD01	TCRBD01-01	01				TCRBJ02-03*01	TCRBJ02	TCRBJ02-03	01				6	6	4	4	4	2	36	48	52	56	62	5	In	VDJ
CCCTCAGAACCCAGGGACTCAGCTGTGTACTTCTGTGCCAGCACCCCCATCCCGGGGGTAAAGACCGGGGAGCTGTTTTTTGGAGAA	CASTPIPGVKTGELFF	1	1.7600056320180223E-5	48	TCRBV12	TCRBV12				TCRBV12-03/12-04,TCRBV12-04		TCRBD02-01*01	TCRBD02	TCRBD02-01	01				TCRBJ02-02*01	TCRBJ02	TCRBJ02-02	01				7	5	8	2	9	5	33	43	52	58	63	1	In	VDJ
TCCGCCAGCACCAACCAGACATCTATGTACCTCTGTGCCAGCACGAGACGGATTATCGGGATCACCGGGGAGCTGTTTTTTGGAGAA	CASTRRIIGITGELFF	1	1.7600056320180223E-5	48	TCRBV28-01*01	TCRBV28	TCRBV28-01	01				TCRBD02-01*02	TCRBD02	TCRBD02-01	02				TCRBJ02-02*01	TCRBJ02	TCRBJ02-02	01				7	1	8	3	13	4	33	43	56	61	62	1	In	VDJ
ACATCGGCCCAAAAGAACCCGACAGCTTTCTATCTCTGTGCCAGCCGTTGGGGCGGGGGGACCACCGGGGAGCTGTTTTTTGGAGAA	CASRWGGGTTGELFF	1	1.7600056320180223E-5	45	TCRBV19-01*01	TCRBV19	TCRBV19-01	01				TCRBD02-01*01	TCRBD02	TCRBD02-01	01				TCRBJ02-02*01	TCRBJ02	TCRBJ02-02	01				9	2	7	1	8	4	36	44	52	60	62	1	In	VDJ
CTGACAGTGACCAGTGCCCATCCTGAAGACAGCAGCTTCTACATCTGCAGTGCTGAGGCGCAGGCGGTGGGAGCTTTCTTTGGACAA	CSAEAQAVGAFF	2	3.520011264036045E-5	36	TCRBV20	TCRBV20				TCRBV20-01,TCRBV20-or09_02						TCRBD01,TCRBD02	TCRBD01-01,TCRBD02-01		TCRBJ01-01*01	TCRBJ01	TCRBJ01-01	01				5	7	4	4	6	10	45	54	60	64	71	2	In	VDJ
CTGAATGTGAACGCCTTGGAGCTGGACGACTCGGCCCTGTATCTCTGTGCCAGCAGCTCAGAGAACAGGGGAGCTTTCTTTGGACAA	CASSSENRGAFF	1	1.7600056320180223E-5	36	TCRBV05-04*01	TCRBV05	TCRBV05-04	01				TCRBD01-01*01	TCRBD01	TCRBD01-01	01				TCRBJ01-01*01	TCRBJ01	TCRBJ01-01	01				3	0	3	2	6	10	45	58	64	-1	71	1	In	VDJ
CTGACAGTGACCAGTGCCCATCCTGAAGACAGCAGCTTCTACATCTGCAGTGCTAGAGATCTCCCAGGTGAAGCTTTCTTTGGACAA	CSARDLPGEAFF	2	3.520011264036045E-5	36	TCRBV20	TCRBV20				TCRBV20-01,TCRBV20-or09_02		TCRBD01-01*01	TCRBD01	TCRBD01-01	01				TCRBJ01-01*01	TCRBJ01	TCRBJ01-01	01				0	0	4	4	5	7	45	59	64	-1	68	2	In	VDJ
CACATCAATTCCCTGGAGCTTGGTGACTCTGCTGTGTATTTCTGTGCCAGCAGGACTACAGGGGCCTCTGAAGCTTTCTTTGGACAA	CASRTTGASEAFF	4	7.04002252807209E-5	39	TCRBV03-01/03-02*01	TCRBV03	TCRBV03-01/03-02	01				TCRBD01-01*01	TCRBD01	TCRBD01-01	01				TCRBJ01-01*01	TCRBJ01	TCRBJ01-01	01				6	3	3	2	4	6	42	53	57	64	67	4	In	VDJ
CTCAAGATCCAGCCTGCAGAGCTTGGGGACTCGGCCGTGTATCTCTGTGCCAGCAGCTTAGTGGGTACTGAAGCTTTCTTTGGACAA	CASSLVGTEAFF	1	1.7600056320180223E-5	36	TCRBV11-03*01	TCRBV11	TCRBV11-03	01								TCRBD01,TCRBD02	TCRBD01-01,TCRBD02-01		TCRBJ01-01*01	TCRBJ01	TCRBJ01-01	01				1	1	0	9	1	5	45	61	62	65	66	1	In	VDJ
GAGTCGCCCAGCCCCAACCAGACCTCTCTGTACTTCTGTGCCACCCGGTCCGCCGGGCAGGGCCCTACTGAAGCTTTCTTTGGACAA	CATRSAGQGPTEAFF	2	3.520011264036045E-5	45	TCRBV27-01*01	TCRBV27	TCRBV27-01	01				TCRBD01-01*01	TCRBD01	TCRBD01-01	01				TCRBJ01-01*01	TCRBJ01	TCRBJ01-01	01				10	4	4	3	14	5	36	43	57	62	66	2	In	VDJ
TGATCCTGGAGTCGCCCAGCCCCAACCAGACCTCTCTGTACTTCTGTGCCAGCAGCCCGACGACGGACTGAAGCTTTCTTTGGACAA		2	3.520011264036045E-5	37	TCRBV27-01*01	TCRBV27	TCRBV27-01	01								TCRBD01,TCRBD02	TCRBD01-01,TCRBD02-01		TCRBJ01-01*01	TCRBJ01	TCRBJ01-01	01				6	5	2	7	3	5	44	55	58	61	66	2	Out	VDJ
ATCCAGCAGGTAGTGCGAGGAGATTCGGCAGCTTATTTCTGTGCCAGCTCACAAACAGGGGGTAGCACTGAAGCTTTCTTTGGACAA	CASSQTGGSTEAFF	2	3.520011264036045E-5	42	TCRBV18-01*01	TCRBV18	TCRBV18-01	01				TCRBD01-01*01	TCRBD01	TCRBD01-01	01				TCRBJ01-01*01	TCRBJ01	TCRBJ01-01	01				4	3	3	1	2	4	39	52	54	62	65	2	In	VDJ
ATCCGGTCCACAAAGCTGGAGGACTCAGCCATGTACTTCTGTGCCAGCAGTTCCATTATATTGAACACTGAAGCTTTCTTTGGACAA	CASSSIILNTEAFF	2	3.520011264036045E-5	42	TCRBV02-01	TCRBV02	TCRBV02-01				01,03					TCRBD01,TCRBD02	TCRBD01-01,TCRBD02-01		TCRBJ01-01*01	TCRBJ01	TCRBJ01-01	01				5	6	4	6	2	0	39	51	53	55	61	2	In	VDJ
AGCACCTTGGAGCTGGGGGACTCGGCCCTTTATCTTTGCGCCAGCAGATACCAACAGGGGCTGAACACTGAAGCTTTCTTTGGACAA	CASRYQQGLNTEAFF	2	3.520011264036045E-5	45	TCRBV05-01*01	TCRBV05	TCRBV05-01	01				TCRBD01-01*01	TCRBD01	TCRBD01-01	01				TCRBJ01-01*01	TCRBJ01	TCRBJ01-01	01				5	1	3	2	6	0	36	47	53	60	61	2	In	VDJ
AATGTGAACGCCTTGGAGCTGGACGACTCGGCCCTGTATCTCTGTGCCAGCAGTCTGCAGCTGAACACTGAAGCTTTCTTTGGACAA	CASSLQLNTEAFF	1	1.7600056320180223E-5	39	TCRBV05-04*01	TCRBV05	TCRBV05-04	01								TCRBD01,TCRBD02	TCRBD01-01,TCRBD02-01		TCRBJ01-01*01	TCRBJ01	TCRBJ01-01	01				5	1	4	5	4	0	42	53	57	60	61	1	In	VDJ
ATCCAGCCCTCAGAACCCAGGGACTCAGCTGTGTACTTCTGTGCCAGCAGCCCCGGGTCATCGAACACTGAAGCTTTCTTTGGACAA	CASSPGSSNTEAFF	1	1.7600056320180223E-5	42	TCRBV12	TCRBV12				TCRBV12-03/12-04,TCRBV12-04		TCRBD02-01	TCRBD02	TCRBD02-01				01,02	TCRBJ01-01*01	TCRBJ01	TCRBJ01-01	01				6	5	8	4	3	1	39	50	53	57	62	1	In	VDJ
TCCCTGTCCCTAGAGTCTGCCATCCCCAACCAGACAGCTCTTTACTTCTGTGCCACCTCAGCGAACACTGAAGCTTTCTTTGGACAA	CATSANTEAFF	2	3.520011264036045E-5	33	TCRBV24-01*01	TCRBV24	TCRBV24-01	01								TCRBD01,TCRBD02	TCRBD01-01,TCRBD02-01		TCRBJ01-01*01	TCRBJ01	TCRBJ01-01	01				9	1	4	5	1	1	48	57	58	61	62	2	In	VDJ
CCAGTGCCCATCCTGAAGACAGCAGCTTCTACATCTGCAGTCCTAAGGACCTCCCGGGGGTCGGGAACTGAAGCTTTCTTTGGACAA		2	3.520011264036045E-5	46	TCRBV20	TCRBV20				TCRBV20-01,TCRBV20-or09_02		TCRBD02-01*01	TCRBD02	TCRBD02-01	01				TCRBJ01-01*01	TCRBJ01	TCRBJ01-01	01				4	6	8	2	9	5	35	45	54	60	66	2	Out	VDJ
NNNNNNNNNNNNNNNTGTCGGCTGCTCCCTCCCAAACATCTGTGTACTTCTGTGCCAGCAAGAGGGGAGGAAGCTTTCTTTGGACAA		3	5.280016896054068E-5	31	TCRBV06	TCRBV06				TCRBV06-02/06-03,TCRBV06-02						TCRBD01,TCRBD02	TCRBD01-01,TCRBD02-01		TCRBJ01-01*01	TCRBJ01	TCRBJ01-01	01				7	2	5	2	2	8	50	60	62	67	69	3	Out	VDJ
CACACCCTGCAGCCAGAAGACTCGGCCCTGTATCTCTGTGCCAGCAGCCAAGATTCGGGCAGAGTCATGAAAGCTTTCTTTGGACAA	CASSQDSGRVMKAFF	2	3.520011264036045E-5	45	TCRBV04-02*01	TCRBV04	TCRBV04-02	01								TCRBD01,TCRBD02	TCRBD01-01,TCRBD02-01		TCRBJ01-01*01	TCRBJ01	TCRBJ01-01	01				0	10	8	0	3	9	36	53	56	60	70	2	In	VDJ
ACGCCTTGGAGCTGGACGACTCGGCCCTGTATCTCTGTGCCAGCAGCGGACGACGGCGCAACTAATGAAAAACTGTTTTTTGGCAGT		1	1.7600056320180223E-5	46	TCRBV05-04*01	TCRBV05	TCRBV05-04	01								TCRBD01,TCRBD02	TCRBD01-01,TCRBD02-01		TCRBJ01-04*01	TCRBJ01	TCRBJ01-04	01				4	7	1	7	0	0	35	-1	47	51	58	1	Out	VDJ
GCCTTGTTGCTGGGGGACTCGGCCCTCTATCTCTGTGCCAGCAGCTTAGGGGCAGCGCAGCTCAATGAAAAACTGTTTTTTGGCAGT	CASSLGAAQLNEKLFF	1	1.7600056320180223E-5	48	TCRBV05-06*01	TCRBV05	TCRBV05-06	01				TCRBD01-01*01	TCRBD01	TCRBD01-01	01				TCRBJ01-04*01	TCRBJ01	TCRBJ01-04	01				2	11	5	2	0	5	33	-1	47	52	63	1	In	VDJ
AATGTGAACGCCTTGTTGCTGGGGGACTCGGCCCTGTATCTCTGTGCCAGCAGCTTGGGACAGGTATTTTCCCAGCATTTTGGTGAT	CASSLGQVFSQHF	1	1.7600056320180223E-5	39	TCRBV05-05*01	TCRBV05	TCRBV05-05	01				TCRBD01-01*01	TCRBD01	TCRBD01-01	01				TCRBJ01-05*01	TCRBJ01	TCRBJ01-05	01				0	6	2	4	0	11	42	-1	58	64	70	1	In	VDJ
CTGGAGTCGCCCAGCCCCAACCAGACCTCTCTGTACTTCTGTGCCAGCAGTTTATCGGCGGTTGCTCAGCCCCAGCATTTTGGTGAT	CASSLSAVAQPQHF	2	3.520011264036045E-5	42	TCRBV27-01*01	TCRBV27	TCRBV27-01	01				TCRBD02-01	TCRBD02	TCRBD02-01				01,02	TCRBJ01-05*01	TCRBJ01	TCRBJ01-05	01				0	4	7	5	1	6	39	56	57	61	65	2	In	VDJ
GAGTCTGCCATCCCCAACCAGACAGCTCTTTACTTCTGTGCCACCAGTGACACCGGGACCGATTATCAGCCCCAGCATTTTGGTGAT	CATSDTGTDYQPQHF	2	3.520011264036045E-5	45	TCRBV24-01*01	TCRBV24	TCRBV24-01	01								TCRBD01,TCRBD02	TCRBD01-01,TCRBD02-01		TCRBJ01-05*01	TCRBJ01	TCRBJ01-05	01				4	5	0	7	4	5	36	50	54	59	64	2	In	VDJ
GCCTTGTTGCTGGGGGACTCGGCCCTGTATCTCTGTGCCAGCAGCTTGAGGCCAGGGGGCCTTAATCAGCCCCAGCATTTTGGTGAT	CASSLRPGGLNQPQHF	1	1.7600056320180223E-5	48	TCRBV05-05*01	TCRBV05	TCRBV05-05	01				TCRBD01-01*01	TCRBD01	TCRBD01-01	01				TCRBJ01-05*01	TCRBJ01	TCRBJ01-05	01				1	3	4	0	4	4	33	48	52	60	63	1	In	VDJ
AATGTGAGCACCTTGGAGCTGGGGGACTCGGCCCTTTATCTTTGCGCCAGCAGCTTGGAATTCAATCAGCCCCAGCATTTTGGTGAT	CASSLEFNQPQHF	2	3.520011264036045E-5	39	TCRBV05-01*01	TCRBV05	TCRBV05-01	01											TCRBJ01-05*01	TCRBJ01	TCRBJ01-05	01				0	4	0	0	0	3	42	-1	-1	58	62	2	In	VJ
TCTGCTGTGTATTTCTGTGCCAGCAGCCAAGTAAGAGGGTTTGAGGGACTCCCCCAAGGTTGCAATCAGCCCCAGCATTTTGGTGAT	CASSQVRGFEGLPQGCNQPQHF	1	1.7600056320180223E-5	66	TCRBV03-01/03-02*01	TCRBV03	TCRBV03-01/03-02	01				TCRBD02-01	TCRBD02	TCRBD02-01				01,02	TCRBJ01-05*01	TCRBJ01	TCRBJ01-05	01				1	11	0	10	13	2	15	31	44	50	61	1	In	VDJ
GACATCCGCTCACCAGGCCTGGGGGACGCAGCCATGTACCTGTGTGCCACCGCAGGGAGGGGCAATCAGCCCCAGCATTTTGGTGAT	CATAGRGNQPQHF	1	1.7600056320180223E-5	39	TCRBV15-01*02	TCRBV15	TCRBV15-01	02				TCRBD02-01*02	TCRBD02	TCRBD02-01	02				TCRBJ01-05*01	TCRBJ01	TCRBJ01-05	01				8	0	9	0	3	2	42	51	54	-1	61	1	In	VDJ
ACATCGGCCCAAAAGAACCCGACAGCTTTCTATCTCTGTGCCAGTACCCCCCGTCCAGTTAGCAATCAGCCCCAGCATTTTGGTGAT	CASTPRPVSNQPQHF	2	3.520011264036045E-5	45	TCRBV19-01*01	TCRBV19	TCRBV19-01	01				TCRBD01-01*01	TCRBD01	TCRBD01-01	01				TCRBJ01-05*01	TCRBJ01	TCRBJ01-05	01				7	1	4	5	9	0	36	46	55	58	59	2	In	VDJ
CCACGGAGTCAGGGGACACAGCACTGTATTTCTGTGCCAGCAGCAAAGAGGGGCAGGTATAGCAATCAGCCCCAGCATTTTGGTGAT		1	1.7600056320180223E-5	49	TCRBV21-01*01	TCRBV21	TCRBV21-01	01				TCRBD01-01*01	TCRBD01	TCRBD01-01	01				TCRBJ01-05*01	TCRBJ01	TCRBJ01-05	01				1	6	5	2	0	0	32	-1	48	53	59	1	Out	VDJ
CAGAACCGGGAGACACGGCACTGTATCTCTGCGCCAGCACAGCGACTGGACGAGAGGGATAGCAATCAGCCCCAGCATTTTGGTGAT		1	1.7600056320180223E-5	52	TCRBV23-01*01	TCRBV23	TCRBV23-01	01				TCRBD02-01*02	TCRBD02	TCRBD02-01	02				TCRBJ01-05*01	TCRBJ01	TCRBJ01-05	01				7	1	11	0	14	0	29	39	53	58	59	1	Out	VDJ
CTGCAGCCAGAAGACTCGGCCCTGTATCTCTGCGCCAGCAGCCAAGACTTAAGGACCTGGGACAATCAGCCCCAGCATTTTGGTGAT	CASSQDLRTWDNQPQHF	1	1.7600056320180223E-5	51	TCRBV04-03*01	TCRBV04	TCRBV04-03	01								TCRBD01,TCRBD02	TCRBD01-01,TCRBD02-01		TCRBJ01-05*01	TCRBJ01	TCRBJ01-05	01				0	0	0	8	11	3	30	47	58	-1	62	1	In	VDJ
TGTGAGTGCCTTGGAGCTGGGGGACTCGGCCCTGTATCTCTGTGCCAGAAGCGATGACAGGGCGAGCAGCCCCAGCATTTTGGTGAT		1	1.7600056320180223E-5	41	TCRBV05-03	TCRBV05	TCRBV05-03				01,02	TCRBD01-01*01	TCRBD01	TCRBD01-01	01				TCRBJ01-05*01	TCRBJ01	TCRBJ01-05	01				4	4	2	3	3	7	40	52	55	62	66	1	Out	VDJ
ATGAATGTGAGCACCTTGGAGCTGGGGGACTCGGCCCTTTATCTTTGCGCCAGCAGTCCGGCGGGATTCGAGAATACCTTCGGTTCG	CASSPAGFENTF	2	3.520011264036045E-5	36	TCRBV05-01*01	TCRBV05	TCRBV05-01	01				TCRBD02-01*02	TCRBD02	TCRBD02-01	02				TCRBJ01-02*01	TCRBJ01	TCRBJ01-02	01				5	9	7	3	4	14	45	56	60	66	75	2	In	VDJ
AAGATCCAGCCCTCAGAACCCAGGGACTCAGCTGTGTACTTCTGTGCCAGCAGTCCGACAGGGACTGGTGGCTACACCTTCGGTTCG	CASSPTGTGGYTF	1	1.7600056320180223E-5	39	TCRBV12-03/12-04*01	TCRBV12	TCRBV12-03/12-04	01				TCRBD01-01*01	TCRBD01	TCRBD01-01	01				TCRBJ01-02*01	TCRBJ01	TCRBJ01-02	01				5	5	2	3	2	7	42	54	56	63	68	1	In	VDJ
TCTAAGAAGCTCCTTCTCAGTGACTCTGGCTTCTATCTCTGTGCCTGGAGGTCTCGGACCCAGGGCCGTGGCTACACCTTCGGTTCG	CAWRSRTQGRGYTF	1	1.7600056320180223E-5	42	TCRBV30-01*01	TCRBV30	TCRBV30-01	01				TCRBD01-01*01	TCRBD01	TCRBD01-01	01				TCRBJ01-02*01	TCRBJ01	TCRBJ01-02	01				3	3	4	3	10	7	39	50	60	65	68	1	In	VDJ
AGGATCCAGCAGGTAGTGCGAGGAGATTCGGCAGCTTATTTCTGTGCCAGCTCACTACGGCGAATGGCTGGCTACACCTTCGGTTCG	CASSLRRMAGYTF	2	3.520011264036045E-5	39	TCRBV18-01*01	TCRBV18	TCRBV18-01	01								TCRBD01,TCRBD02	TCRBD01-01,TCRBD02-01		TCRBJ01-02*01	TCRBJ01	TCRBJ01-02	01				4	7	9	0	3	7	42	55	58	61	68	2	In	VDJ
CTACACACCCTGCAGCCAGAAGACTCGGCCCTGTATCTCTGCGCCAGCAGCCGCGGACAGACTAGGGCTGGCTACACCTTCGGTTCG	CASSRGQTRAGYTF	1	1.7600056320180223E-5	42	TCRBV04-03*01	TCRBV04	TCRBV04-03	01								TCRBD01,TCRBD02	TCRBD01-01,TCRBD02-01		TCRBJ01-02*01	TCRBJ01	TCRBJ01-02	01				4	8	1	5	2	7	39	52	54	60	68	1	In	VDJ
GATCCAGCCCTCAGAACCCAGGGACTCAGCTGTGTACTTCTGTGCCAGCAGTTTAGGACGCCGGATTATGGCTACACCTTCGGTTCG		1	1.7600056320180223E-5	41	TCRBV12	TCRBV12				TCRBV12-03/12-04,TCRBV12-04						TCRBD01,TCRBD02	TCRBD01-01,TCRBD02-01		TCRBJ01-02*01	TCRBJ01	TCRBJ01-02	01				1	1	1	8	6	5	40	56	62	65	66	1	Out	VDJ
TCGCCCAGCCCCAACCAGACCTCTCTGTACTTCTGTGCCAGCAGTCCGAGGGCGGGGGGATTCTTCTATGGCTACACCTTCGGTTCG	CASSPRAGGFFYGYTF	1	1.7600056320180223E-5	48	TCRBV27-01*01	TCRBV27	TCRBV27-01	01				TCRBD02-01*01	TCRBD02	TCRBD02-01	01				TCRBJ01-02*01	TCRBJ01	TCRBJ01-02	01				5	6	7	1	6	4	33	45	51	59	65	1	In	VDJ
ATCCGGTCCACAAAGCTGGAGGACTCAGCCATGTACTTCTGTGCCAGCAGCGTTGGACAGGATCTCTATGGCTACACCTTCGGTTCG	CASSVGQDLYGYTF	1	1.7600056320180223E-5	42	TCRBV02-01	TCRBV02	TCRBV02-01				01,03	TCRBD01-01*01	TCRBD01	TCRBD01-01	01				TCRBJ01-02*01	TCRBJ01	TCRBJ01-02	01				6	4	1	4	4	4	39	50	54	61	65	1	In	VDJ
AATGTGAACGCCTTGGAGCTGGACGACTCGGCCCTGTATCTCTGTGCCAGCAGCAAGGGACAGCTCTATGGCTACACCTTCGGTTCG	CASSKGQLYGYTF	8	1.408004505614418E-4	39	TCRBV05-04*01	TCRBV05	TCRBV05-04	01				TCRBD01-01*01	TCRBD01	TCRBD01-01	01				TCRBJ01-02*01	TCRBJ01	TCRBJ01-02	01				4	2	0	5	2	4	42	54	56	63	65	8	In	VDJ
ACCAGTGCCCATCCTGAAGACAGCAGCTTCTACATCTGCAGTGCTTATTCACCGGACAGCTGGGGCTATGGCTACACCTTCGGTTCG	CSAYSPDSWGYGYTF	1	1.7600056320180223E-5	45	TCRBV20	TCRBV20				TCRBV20-01,TCRBV20-or09_02		TCRBD01-01*01	TCRBD01	TCRBD01-01	01				TCRBJ01-02*01	TCRBJ01	TCRBJ01-02	01				5	6	1	5	8	4	36	45	53	59	65	1	In	VDJ
AGTCCACGGAGTCAGGGGACACAGCACTGTATTTCTGTGCCAGCAGCAAAATTTCGGGAGCGCGGCTATGGCTACACCTTCGGTTCG		1	1.7600056320180223E-5	46	TCRBV21-01*01	TCRBV21	TCRBV21-01	01				TCRBD02-01*02	TCRBD02	TCRBD02-01	02				TCRBJ01-02*01	TCRBJ01	TCRBJ01-02	01				2	5	8	2	4	4	35	50	54	60	65	1	Out	VDJ
AATGTGAGCACCTTGGAGCTGGGGGACTCGGCCCTTTATCTTTGCGCCAGCAGCTTCGAGGCAGGCTATGGCTACACCTTCGGTTCG	CASSFEAGYGYTF	2	3.520011264036045E-5	39	TCRBV05-01*01	TCRBV05	TCRBV05-01	01								TCRBD01,TCRBD02	TCRBD01-01,TCRBD02-01		TCRBJ01-02*01	TCRBJ01	TCRBJ01-02	01				2	0	4	4	5	4	42	56	61	-1	65	2	In	VDJ
ACTCTGAAGATCCAGCCTGCAGAGCAGGGGGACTCGGCCGTGTATGTCTGTGAGGACAGGGGTAGCTATGGCTACACCTTCGGTTCG	CEDRGSYGYTF	1	1.7600056320180223E-5	33	TCRBV12-02*01	TCRBV12	TCRBV12-02	01				TCRBD01-01*01	TCRBD01	TCRBD01-01	01				TCRBJ01-02*01	TCRBJ01	TCRBJ01-02	01				13	3	1	2	1	4	48	52	53	62	65	1	In	VDJ
ATCCTGGAGTCGCCCAGCCCCAACCAGACCTCTCTGTACTTCTGTGCCAGCAGAGAAAGACGGTCCTATGGCTACACCTTCGGTTCG	CASRERRSYGYTF	1	1.7600056320180223E-5	39	TCRBV27-01*01	TCRBV27	TCRBV27-01	01								TCRBD01,TCRBD02	TCRBD01-01,TCRBD02-01		TCRBJ01-02*01	TCRBJ01	TCRBJ01-02	01				6	4	2	7	5	4	42	53	58	61	65	1	In	VDJ
CTGGAGTCGCCCAGCCCCAACCAGACCTCTCTGTACTTCTGTGCCAGCAGTTTGGGGGAAGGGGCCTATGGCTACACCTTCGGTTCG	CASSLGEGAYGYTF	1	1.7600056320180223E-5	42	TCRBV27-01*01	TCRBV27	TCRBV27-01	01								TCRBD01,TCRBD02	TCRBD01-01,TCRBD02-01		TCRBJ01-02*01	TCRBJ01	TCRBJ01-02	01				3	1	5	2	6	4	39	53	59	64	65	1	In	VDJ
GTGACATCGGCCCAAAAGAACCCGACAGCTTTCTATCTCTGTGCCAGTAGTACTCCAGGGGGCGCCTATGGCTACACCTTCGGTTCG	CASSTPGGAYGYTF	8	1.408004505614418E-4	42	TCRBV19-01*01	TCRBV19	TCRBV19-01	01				TCRBD01-01*01	TCRBD01	TCRBD01-01	01				TCRBJ01-02*01	TCRBJ01	TCRBJ01-02	01				4	2	4	0	3	4	39	52	55	63	65	8	In	VDJ
GCCTTGGAGCTGGACGACTCGGCCCTGTATCTCTGTGCCAGCAGCCGGGCCCGGGACAGGGCGACCTATGGCTACACCTTCGGTTCG	CASSRARDRATYGYTF	1	1.7600056320180223E-5	48	TCRBV05-04*01	TCRBV05	TCRBV05-04	01				TCRBD01-01*01	TCRBD01	TCRBD01-01	01				TCRBJ01-02*01	TCRBJ01	TCRBJ01-02	01				4	4	0	3	7	4	33	45	52	61	65	1	In	VDJ
GTGACCAGTGCCCATCCTGAAGACAGCAGCTTCTACATCTGCAGTGCTAGTGCAACAGGGTCTAACTATGGCTACACCTTCGGTTCG	CSASATGSNYGYTF	1	1.7600056320180223E-5	42	TCRBV20-01*04	TCRBV20	TCRBV20-01	04				TCRBD01-01*01	TCRBD01	TCRBD01-01	01				TCRBJ01-02*01	TCRBJ01	TCRBJ01-02	01				1	1	3	3	2	0	39	52	54	60	61	1	In	VDJ
ATCCGGTCCACAAAGCTGGAGGACTCAGCCATGTACTTCTGTGCCAGCCACGCCCAGGGGACTAACTATGGCTACACCTTCGGTTCG	CASHAQGTNYGYTF	3	5.280016896054068E-5	42	TCRBV02-01	TCRBV02	TCRBV02-01				01,03	TCRBD01-01*01	TCRBD01	TCRBD01-01	01				TCRBJ01-02*01	TCRBJ01	TCRBJ01-02	01				8	1	4	2	6	0	39	48	54	60	61	3	In	VDJ
GTGAGCACCTTGGAGCTGGGGGACTCGGCCCTTTATCTTTGCGCCAGCAGCTTGGCCAACAGGAACTATGGCTACACCTTCGGTTCG	CASSLANRNYGYTF	2	3.520011264036045E-5	42	TCRBV05-01*01	TCRBV05	TCRBV05-01	01				TCRBD01-01*01	TCRBD01	TCRBD01-01	01				TCRBJ01-02*01	TCRBJ01	TCRBJ01-02	01				0	0	3	4	3	2	39	55	58	-1	63	2	In	VDJ
NNNNNNNNNNTGTCGGCTGCTCCCTCCCAGACATCTGTGTACTTCTGTGCCAGCAGGGCACGCAACTATGGCTACACCTTCGGTTCG	CASRARNYGYTF	2	3.520011264036045E-5	36	TCRBV06-05*01	TCRBV06	TCRBV06-05	01				TCRBD01-01*01	TCRBD01	TCRBD01-01	01				TCRBJ01-02*01	TCRBJ01	TCRBJ01-02	01				6	4	9	0	0	2	45	-1	56	59	63	2	In	VDJ
GCTCCCTCCCAGACATCTGTGTACTTCTGTGCCAGCAGTGCGTCGACAGGGGGTGTACTCTCCAACTATGGCTACACCTTCGGTTCG	CASSASTGGVLSNYGYTF	2	3.520011264036045E-5	54	TCRBV06-01*01	TCRBV06	TCRBV06-01	01				TCRBD01-01*01	TCRBD01	TCRBD01-01	01				TCRBJ01-02*01	TCRBJ01	TCRBJ01-02	01				4	10	2	1	4	2	27	40	44	53	63	2	In	VDJ
ACTGTGAGCAACATGAGCCCTGAAGACAGCAGCATATATCTCTGCAGCGTCTCAAACAGGGTAAACTATGGCTACACCTTCGGTTCG	CSVSNRVNYGYTF	1	1.7600056320180223E-5	39	TCRBV29-01	TCRBV29	TCRBV29-01				01,02	TCRBD01-01*01	TCRBD01	TCRBD01-01	01				TCRBJ01-02*01	TCRBJ01	TCRBJ01-02	01				6	2	3	3	5	2	42	50	55	61	63	1	In	VDJ
AGCTCTCTGGAGCTGGGGGACTCAGCTTTGTATTTCTGTGCCAGCAGCGCGGGGACAGGCGTAAACTATGGCTACACCTTCGGTTCG	CASSAGTGVNYGYTF	2	3.520011264036045E-5	45	TCRBV09-01*01	TCRBV09	TCRBV09-01	01				TCRBD01-01*01	TCRBD01	TCRBD01-01	01				TCRBJ01-02*01	TCRBJ01	TCRBJ01-02	01				3	4	0	4	2	2	36	49	51	59	63	2	In	VDJ
GTGACATCGGCCCAAAAGAACCCGACAGCTTTCTATCTCTGTGCCAGTAGTACTGGGGCCCGAAACTATGGCTACACCTTCGGTTCG	CASSTGARNYGYTF	1	1.7600056320180223E-5	42	TCRBV19-01*01	TCRBV19	TCRBV19-01	01				TCRBD01-01*01	TCRBD01	TCRBD01-01	01				TCRBJ01-02*01	TCRBJ01	TCRBJ01-02	01				4	4	7	0	2	2	39	52	54	59	63	1	In	VDJ
AAGGTGCAGCCTGCAGAACTGGAGGATTCTGGAGTTTATTTCTGTGCCAGCAGCCAGACAGGGGCTGGGGGCTACACCTTCGGTTCG	CASSQTGAGGYTF	1	1.7600056320180223E-5	39	TCRBV14-01*01	TCRBV14	TCRBV14-01	01				TCRBD01-01*01	TCRBD01	TCRBD01-01	01				TCRBJ01-02*01	TCRBJ01	TCRBJ01-02	01				3	5	2	2	0	8	42	-1	56	64	69	1	In	VDJ
AATGTGAACGCCTTGGAGCTGGACGACTCGGCCCTGTATCTCTGTGCCAGCAGCACGGCTGGTACGGAGGGCTACACCTTCGGTTCG	CASSTAGTEGYTF	1	1.7600056320180223E-5	39	TCRBV05-04*01	TCRBV05	TCRBV05-04	01				TCRBD02-01*02	TCRBD02	TCRBD02-01	02				TCRBJ01-02*01	TCRBJ01	TCRBJ01-02	01				4	0	10	2	11	8	42	54	65	-1	69	1	In	VDJ
NNNNTGTCGGCTGCTCCCTCCCAGACATCTGTGTACTTCTGTGCCAGCAAATCTTCAGGTGTTGAGCAGGGCTACACCTTCGGTTCG	CASKSSGVEQGYTF	2	3.520011264036045E-5	42	TCRBV06-05*01	TCRBV06	TCRBV06-05	01				TCRBD01-01*01	TCRBD01	TCRBD01-01	01				TCRBJ01-02*01	TCRBJ01	TCRBJ01-02	01				7	10	4	4	6	8	39	49	55	59	69	2	In	VDJ
GTGACATCGGCCCAAAAGAACCCGACAGCTTTCTATCTCTGTGCCAGTAGTATCGGAGGGAGCTTCCAAGGCTACACCTTCGGTTCG	CASSIGGSFQGYTF	1	1.7600056320180223E-5	42	TCRBV19-01*01	TCRBV19	TCRBV19-01	01				TCRBD02-01*02	TCRBD02	TCRBD02-01	02				TCRBJ01-02*01	TCRBJ01	TCRBJ01-02	01				3	9	10	0	1	8	39	53	54	60	69	1	In	VDJ
ACCAGTGCCCATCCTGAAGACAGCAGCTTCTACATCTGCAGTGCTAGGGACCCGACAGGGGCTACGTGGGAGCAGTACTTCGGGCCG	CSARDPTGATWEQYF	7	1.2320039424126158E-4	45	TCRBV20	TCRBV20				TCRBV20-01,TCRBV20-or09_02		TCRBD01-01*01	TCRBD01	TCRBD01-01	01				TCRBJ02-07*01	TCRBJ02	TCRBJ02-07	01				3	8	2	2	6	7	36	47	53	61	69	7	In	VDJ
ATCCGGTCCACAAAGCTGGAGGACTCAGCCATGTACTTCTGTGCCAGCAGTGAGGAAGGGGCATGGCGCGAGCAGTACTTCGGGCCG	CASSEEGAWREQYF	1	1.7600056320180223E-5	42	TCRBV02-01	TCRBV02	TCRBV02-01				01,03	TCRBD01-01*01	TCRBD01	TCRBD01-01	01				TCRBJ02-07*01	TCRBJ02	TCRBJ02-07	01				3	7	5	2	3	6	39	53	56	61	68	1	In	VDJ
GAGCTTGGTGACTCTGCTGTGTATTTCTGTGCCAGCAGCCAAGATAGGCGGGCGCGGAACGGTTTGGCCGAGCAGTACTTCGGGCCG	CASSQDRRARNGLAEQYF	1	1.7600056320180223E-5	54	TCRBV03-01/03-02*01	TCRBV03	TCRBV03-01/03-02	01				TCRBD02-01	TCRBD02	TCRBD02-01				01,02	TCRBJ02-07*01	TCRBJ02	TCRBJ02-07	01				0	16	7	4	3	6	27	44	47	52	68	1	In	VDJ
AAGATCCAGCGCACAGAGCAGGAGGACTCCGCCGTGTATCTCTGTGCCAGCAGCTTAATACAGGGCTACGAGCAGTACTTCGGGCCG	CASSLIQGYEQYF	2	3.520011264036045E-5	39	TCRBV07-08*01	TCRBV07	TCRBV07-08	01				TCRBD01-01*01	TCRBD01	TCRBD01-01	01				TCRBJ02-07*01	TCRBJ02	TCRBJ02-07	01				2	0	3	3	2	3	42	57	59	-1	65	2	In	VDJ
AAGAAGCTCCTTCTCAGTGACTCTGGCTTCTATCTCTGTGCCTGGAGTCAACTTTCCGGGTTCTCCTACGAGCAGTACTTCGGGCCG	CAWSQLSGFSYEQYF	1	1.7600056320180223E-5	45	TCRBV30-01*01	TCRBV30	TCRBV30-01	01				TCRBD02-01	TCRBD02	TCRBD02-01				01,02	TCRBJ02-07*01	TCRBJ02	TCRBJ02-07	01				2	2	8	4	8	0	36	48	56	60	62	1	In	VDJ
GAGTCTGCCAGGCCCTCACATACCTCTCAGTACCTCTGTGCCAGCGACGCGGACAGATTCACCTCCTACGAGCAGTACTTCGGGCCG	CASDADRFTSYEQYF	2	3.520011264036045E-5	45	TCRBV25-01*01	TCRBV25	TCRBV25-01	01				TCRBD01-01*01	TCRBD01	TCRBD01-01	01				TCRBJ02-07*01	TCRBJ02	TCRBJ02-07	01				8	6	1	5	5	0	36	45	50	56	62	2	In	VDJ
ATTCCCTGGAGCTTGGTGACTCTGCTGTGTATTTCTGTGCCAGCAGCCCAATACGGGAGGGGTCCCTACGAGCAGTACTTCGGGCCG		1	1.7600056320180223E-5	46	TCRBV03-01/03-02*01	TCRBV03	TCRBV03-01/03-02	01				TCRBD02-01*02	TCRBD02	TCRBD02-01	02				TCRBJ02-07*01	TCRBJ02	TCRBJ02-07	01				4	3	8	0	5	2	35	48	53	61	64	1	Out	VDJ
CTGATTCTGGAGTCCGCCAGCACCAACCAGACATCTATGTACCTCTGTGCCAGCAGTTTAATGCCCTACGAGCAGTACTTCGGGCCG	CASSLMPYEQYF	1	1.7600056320180223E-5	36	TCRBV28-01*01	TCRBV28	TCRBV28-01	01								TCRBD01,TCRBD02	TCRBD01-01,TCRBD02-01		TCRBJ02-07*01	TCRBJ02	TCRBJ02-07	01				2	0	10	0	2	2	45	60	62	-1	64	1	In	VDJ
GTGAGCACCTTGGAGCTGGGGGACTCGGCCCTTTATCTTTGCGCCAGCAGCTTGGTGGTAGCCCCCTACGAGCAGTACTTCGGGCCG	CASSLVVAPYEQYF	3	5.280016896054068E-5	42	TCRBV05-01*01	TCRBV05	TCRBV05-01	01				TCRBD02-01	TCRBD02	TCRBD02-01				01,02	TCRBJ02-07*01	TCRBJ02	TCRBJ02-07	01				0	2	5	7	3	2	39	55	58	62	64	3	In	VDJ
CTGAGATGAATGTGAGCACCTTGGAGCTGGGGGACTCGGCCCTTTATCTTTGCGCCAGCCGGACCCTACGAGCAGTACTTCGGGCCG		2	3.520011264036045E-5	31	TCRBV05-01*01	TCRBV05	TCRBV05-01	01								TCRBD01,TCRBD02	TCRBD01-01,TCRBD02-01		TCRBJ02-07*01	TCRBJ02	TCRBJ02-07	01				7	0	1	7	1	2	50	59	60	-1	64	2	Out	VDJ
CCCTCAGAACCCAGGGACTCAGCTGTGTATTTTTGTGCTAGTGGTTTGGAACAGGGGGCTCTTACCTACGAGCAGTACTTCGGGCCG	CASGLEQGALTYEQYF	1	1.7600056320180223E-5	48	TCRBV12-05*01	TCRBV12	TCRBV12-05	01				TCRBD01-01*01	TCRBD01	TCRBD01-01	01				TCRBJ02-07*01	TCRBJ02	TCRBJ02-07	01				1	5	3	0	1	2	33	49	50	59	64	1	In	VDJ
GTGCAGCCTGCAGAACTGGAGGATTCTGGAGTTTATTTCTGTGCCAGCAGCCAAAGGGACAGGACCTACGAGCAGTACTTCGGGCCG	CASSQRDRTYEQYF	3	5.280016896054068E-5	42	TCRBV14-01*01	TCRBV14	TCRBV14-01	01				TCRBD01-01*01	TCRBD01	TCRBD01-01	01				TCRBJ02-07*01	TCRBJ02	TCRBJ02-07	01				2	1	0	4	1	2	39	54	55	63	64	3	In	VDJ
CTGAATGTGAACGCCTTGGAGCTGGACGACTCGGCCCTGTATCTCTGTGCCAGCAGCCTGGACCGATACGAGCAGTACTTCGGGCCG	CASSLDRYEQYF	1	1.7600056320180223E-5	36	TCRBV05-04*01	TCRBV05	TCRBV05-04	01								TCRBD01,TCRBD02	TCRBD01-01,TCRBD02-01		TCRBJ02-07*01	TCRBJ02	TCRBJ02-07	01				0	0	2	8	3	4	45	61	64	-1	66	1	In	VDJ
ATCCAGCGCACAGAGCAGGAGGACTCGGCCGTGTATCTCTGTGCCAGCAGCTTAAAGGTCAGATACCACGAGCAGTACTTCGGGCCG	CASSLKVRYHEQYF	2	3.520011264036045E-5	42	TCRBV07-02	TCRBV07	TCRBV07-02				01,02					TCRBD01,TCRBD02	TCRBD01-01,TCRBD02-01		TCRBJ02-07*01	TCRBJ02	TCRBJ02-07	01				2	5	4	5	5	5	39	54	59	62	67	2	In	VDJ
CACACCCTGCAGCCAGAAGACTCGGCCCTGTATCTCTGCGCCAGCAGCCAGTTTGAGGCGGGGGGACACGAGCAGTACTTCGGGCCG	CASSQFEAGGHEQYF	1	1.7600056320180223E-5	45	TCRBV04-03*01	TCRBV04	TCRBV04-03	01				TCRBD02-01*01	TCRBD02	TCRBD02-01	01				TCRBJ02-07*01	TCRBJ02	TCRBJ02-07	01				3	2	7	1	7	5	36	50	57	65	67	1	In	VDJ
TCCACAAAGCTGGAGGACTCAGCCATGTACTTCTGTGCCAGCAGTGATGGACATCAGTTCTCTGGAAACACCATATATTTTGGAGAG	CASSDGHQFSGNTIYF	2	3.520011264036045E-5	48	TCRBV02-01	TCRBV02	TCRBV02-01				01,03	TCRBD01-01*01	TCRBD01	TCRBD01-01	01				TCRBJ01-03*01	TCRBJ01	TCRBJ01-03	01				3	6	1	6	1	0	33	47	48	53	59	2	In	VDJ
ATCCAGCGCACAGAGCAGGAGGACTCGGCCGTGTATCTCTGTGCCAGCAGCTCGACAGGGGACGGAAACACCATATATTTTGGAGAG	CASSSTGDGNTIYF	2	3.520011264036045E-5	42	TCRBV07-02	TCRBV07	TCRBV07-02				01,02	TCRBD01-01*01	TCRBD01	TCRBD01-01	01				TCRBJ01-03*01	TCRBJ01	TCRBJ01-03	01				4	2	2	2	1	4	39	52	53	61	63	2	In	VDJ
AAGATCCGGTCCACAAAGCTGGAGGACTCAGCCATGTACTTCTGTGCCAGCAGTACAAGTCAAGGAAACACCATATATTTTGGAGAG	CASSTSQGNTIYF	2	3.520011264036045E-5	39	TCRBV02-01	TCRBV02	TCRBV02-01				01,03	TCRBD01-01*01	TCRBD01	TCRBD01-01	01				TCRBJ01-03*01	TCRBJ01	TCRBJ01-03	01				5	6	3	6	0	4	42	-1	54	57	63	2	In	VDJ
AAGCTCCTTCTCAGTGACTCTGGCTTCTATCTCTGTGCCTCCCATCGGGACAGGGGGATCGGGGCCAACGTCCTGACTTTCGGGGCC	CASHRDRGIGANVLTF	2	3.520011264036045E-5	48	TCRBV30-01	TCRBV30	TCRBV30-01				01,05	TCRBD01-01*01	TCRBD01	TCRBD01-01	01				TCRBJ02-06*01	TCRBJ02	TCRBJ02-06	01				7	3	0	1	6	4	33	40	46	57	60	2	In	VDJ
CACACCCTGCAGCCAGAAGACTCGGCCCTGTATCTCTGTGCCAGCAGCCGAACCTCTAGCCCCAGTTCACCCCTCCACTTTGGGAAC	CASSRTSSPSSPLHF	3	5.280016896054068E-5	45	TCRBV04-02*01	TCRBV04	TCRBV04-02	01				TCRBD02-01	TCRBD02	TCRBD02-01				01,02	TCRBJ01-06*02	TCRBJ01	TCRBJ01-06	02				4	5	4	7	6	9	36	49	55	60	65	3	In	VDJ
TCCGCCAGCACCAACCAGACATCTATGTACCTCTGTGCCAGCAGTCCACCCGGACCTCCTTGGGATTCACCCCTCCACTTTGGGAAC	CASSPPGPPWDSPLHF	1	1.7600056320180223E-5	48	TCRBV28-01*01	TCRBV28	TCRBV28-01	01								TCRBD01,TCRBD02	TCRBD01-01,TCRBD02-01		TCRBJ01-06*02	TCRBJ01	TCRBJ01-06	02				5	9	1	7	6	8	33	45	51	55	64	1	In	VDJ
GAGTCGCCCAGCCCCAACCAGACCTCTCTGTACTTCTGTGCCAGCAGGGCGCGGGACAGGGGACATTCACCCCTCCACTTTGGGAAC	CASRARDRGHSPLHF	2	3.520011264036045E-5	45	TCRBV27-01*01	TCRBV27	TCRBV27-01	01				TCRBD01-01*01	TCRBD01	TCRBD01-01	01				TCRBJ01-06*02	TCRBJ01	TCRBJ01-06	02				6	2	0	2	5	8	36	47	52	62	64	2	In	VDJ
ACCTTGGAGCTGGGGGACTCGGCCCTTTATCTTTGCGCCAGCAGCGCCGGGACAGGGGTGGACAATTCACCCCTCCACTTTGGGAAC	CASSAGTGVDNSPLHF	2	3.520011264036045E-5	48	TCRBV05-01*01	TCRBV05	TCRBV05-01	01				TCRBD01-01*01	TCRBD01	TCRBD01-01	01				TCRBJ01-06*02	TCRBJ01	TCRBJ01-06	02				4	5	0	2	3	7	33	45	48	58	63	2	In	VDJ
CTACACGCCCTGCAGCCAGAAGACTCAGCCCTGTATCTCTGCGCCAGCAGCCAGCTCTGGGTGTACAATGAGCAGTTCTTCGGGCCA	CASSQLWVYNEQFF	2	3.520011264036045E-5	42	TCRBV04-01*01	TCRBV04	TCRBV04-01	01								TCRBD01,TCRBD02	TCRBD01-01,TCRBD02-01		TCRBJ02-01*01	TCRBJ02	TCRBJ02-01	01				3	2	0	9	5	4	39	53	58	61	63	2	In	VDJ
GGTGCAGCCTGCAGAACTGGAGGATTCTGGAGTTTATTTCTGTGCCAGCAGCCAATTTTCAAGTACAATGAGCAGTTCTTCGGGCCA		1	1.7600056320180223E-5	41	TCRBV14-01*01	TCRBV14	TCRBV14-01	01								TCRBD01,TCRBD02	TCRBD01-01,TCRBD02-01		TCRBJ02-01*01	TCRBJ02	TCRBJ02-01	01				2	2	4	6	4	4	40	55	59	61	63	1	Out	VDJ
AATTCCCTGGAGCTTGGTGACTCTGCTGTGTATTTCTGTGCCAGCAGCCATCGCCGGAGCTCCTACAATGAGCAGTTCTTCGGGCCA	CASSHRRSSYNEQFF	1	1.7600056320180223E-5	45	TCRBV03-01/03-02*01	TCRBV03	TCRBV03-01/03-02	01				TCRBD02-01*02	TCRBD02	TCRBD02-01	02				TCRBJ02-01*01	TCRBJ02	TCRBJ02-01	01				3	0	10	2	5	0	36	50	55	-1	59	1	In	VDJ
AGCACCTTGGAGCTGGGGGACTCGGCCCTTTATCTTTGCGCCAGCAGTCTACAGGGGATTTACTACAATGAGCAGTTCTTCGGGCCA	CASSLQGIYYNEQFF	2	3.520011264036045E-5	45	TCRBV05-01*01	TCRBV05	TCRBV05-01	01				TCRBD01-01*01	TCRBD01	TCRBD01-01	01				TCRBJ02-01*01	TCRBJ02	TCRBJ02-01	01				5	5	3	2	3	3	36	47	50	57	62	2	In	VDJ
ACTGTGACATCGGCCCAAAAGAACCCGACAGCTTTCTATCTCTGTGCCAGTACTGGACAGCTATGGGAGACCCAGTACTTCGGGCCA	CASTGQLWETQYF	1	1.7600056320180223E-5	39	TCRBV19-01*01	TCRBV19	TCRBV19-01	01				TCRBD01-01*01	TCRBD01	TCRBD01-01	01				TCRBJ02-05*01	TCRBJ02	TCRBJ02-05	01				7	6	1	5	2	5	42	52	54	60	66	1	In	VDJ
TCCGCTACCAGCTCCCAGACATCTGTGTACTTCTGTGCCATCAGTGAGTCCTTGGGTAGGGGAGGAGAGACCCAGTACTTCGGGCCA	CAISESLGRGGETQYF	1	1.7600056320180223E-5	48	TCRBV10-03*01	TCRBV10	TCRBV10-03	01				TCRBD02-01*02	TCRBD02	TCRBD02-01	02				TCRBJ02-05*01	TCRBJ02	TCRBJ02-05	01				0	0	9	1	9	4	33	50	59	-1	65	1	In	VDJ
ATCCAGCCTGCAGAGCTTGGGGACTCGGCCATGTATCTCTGTGCCAGTGGCCGGGACAGGGGAAGAGAGACCCAGTACTTCGGGCCA	CASGRDRGRETQYF	1	1.7600056320180223E-5	42	TCRBV11-01*01	TCRBV11	TCRBV11-01	01				TCRBD01-01*01	TCRBD01	TCRBD01-01	01				TCRBJ02-05*01	TCRBJ02	TCRBJ02-05	01				9	3	0	2	5	4	39	47	52	62	65	1	In	VDJ
TCCCTGGAGCTTGGTGACTCTGCTGTGTATTTCTGTGCCAGCAGCCTCCTAGCGGGGGCCATTCAAGAGACCCAGTACTTCGGGCCA	CASSLLAGAIQETQYF	1	1.7600056320180223E-5	48	TCRBV03-01/03-02*01	TCRBV03	TCRBV03-01/03-02	01				TCRBD02-01*01	TCRBD02	TCRBD02-01	01				TCRBJ02-05*01	TCRBJ02	TCRBJ02-05	01				4	5	4	2	2	2	33	46	48	58	63	1	In	VDJ
NTGAAGATCCAGCCCTCAGAACCCAGGGACTCAGCTGTGTACTTCTGTGCCAGCAAGAAGGGCCAAGAGACCCAGTACTTCGGGCCA	CASKKGQETQYF	1	1.7600056320180223E-5	36	TCRBV12-03/12-04*01	TCRBV12	TCRBV12-03/12-04	01								TCRBD01,TCRBD02	TCRBD01-01,TCRBD02-01		TCRBJ02-05*01	TCRBJ02	TCRBJ02-05	01				7	0	5	3	3	1	45	55	58	-1	62	1	In	VDJ
GAGTCTGCCATCCCCAACCAGACAGCTCTTTACTTCTGTGCCACCAGTGATTTGGGCCTCGCCCAAGAGACCCAGTACTTCGGGCCA	CATSDLGLAQETQYF	1	1.7600056320180223E-5	45	TCRBV24-01*01	TCRBV24	TCRBV24-01	01				TCRBD01-01*01	TCRBD01	TCRBD01-01	01				TCRBJ02-05*01	TCRBJ02	TCRBJ02-05	01				0	5	9	0	0	1	36	-1	54	57	62	1	In	VDJ
CTACACGCCCTGCAGCCAGAAGACTCAGCCCTGTATCTCTGCGCCAGCAGCCAAGTGGGCAGACAAGAGACCCAGTACTTCGGGCCA	CASSQVGRQETQYF	1	1.7600056320180223E-5	42	TCRBV04-01*01	TCRBV04	TCRBV04-01	01				TCRBD01-01*01	TCRBD01	TCRBD01-01	01				TCRBJ02-05*01	TCRBJ02	TCRBJ02-05	01				1	3	8	0	1	2	39	55	56	60	63	1	In	VDJ
GTGAACGCCTTGTTGCTGGGGGACTCGGCCCTGTATCTCTGTGCCAGCAGCTTGGGGCAGGGGAATGGGGAGCTGTTTTTTGGAGAA	CASSLGQGNGELFF	1	1.7600056320180223E-5	42	TCRBV05-05*01	TCRBV05	TCRBV05-05	01				TCRBD01-01*01	TCRBD01	TCRBD01-01	01				TCRBJ02-02*01	TCRBJ02	TCRBJ02-02	01				0	3	4	2	2	8	39	55	57	63	66	1	In	VDJ
GAGTCCGCCAGCACCAACCAGACATCTATGTACCTCTGTGCCAGCAGCACAACTGCTAGCGGGAGCGGGGAGCTGTTTTTTGGAGAA	CASSTTASGSGELFF	1	1.7600056320180223E-5	45	TCRBV28-01*01	TCRBV28	TCRBV28-01	01				TCRBD02-01*02	TCRBD02	TCRBD02-01	02				TCRBJ02-02*01	TCRBJ02	TCRBJ02-02	01				6	0	4	2	8	7	36	47	55	-1	65	1	In	VDJ
CTGAAGATCCGGTCCACAAAGCTGGAGGACTCAGCCATGTACTTCTGTGCCAGCAGTGAGGGGGCCGGGGAGCTGTTTTTTGGAGAA	CASSEGAGELFF	2	3.520011264036045E-5	36	TCRBV02-01	TCRBV02	TCRBV02-01				01,03					TCRBD01,TCRBD02	TCRBD01-01,TCRBD02-01		TCRBJ02-02*01	TCRBJ02	TCRBJ02-02	01				3	0	6	1	0	6	45	-1	59	-1	64	2	In	VDJ
ATCCGCTCACCAGGCCTGGGGGACGCAGCCATGTACCTGTGTGCCACCAGCAGAGTTTTGGCTACCGGGGAGCTGTTTTTTGGAGAA	CATSRVLATGELFF	1	1.7600056320180223E-5	42	TCRBV15-01*02	TCRBV15	TCRBV15-01	02				TCRBD01-01*01	TCRBD01	TCRBD01-01	01				TCRBJ02-02*01	TCRBJ02	TCRBJ02-02	01				1	1	9	0	4	5	39	55	59	62	63	1	In	VDJ
CTGGAGTCCGCCAGCACCAACCAGACATCTATGTACCTCTGTGCCAGCAGTTTTCAGGCGGGGACCGGGGAGCTGTTTTTTGGAGAA	CASSFQAGTGELFF	1	1.7600056320180223E-5	42	TCRBV28-01*01	TCRBV28	TCRBV28-01	01				TCRBD02-01*01	TCRBD02	TCRBD02-01	01				TCRBJ02-02*01	TCRBJ02	TCRBJ02-02	01				3	0	7	3	4	5	39	53	57	-1	63	1	In	VDJ
AAGATCCAGCCCTCAGAACCCAGGGACTCAGCTGTGTACTTCTGTGCCAGCAGTTCGGGCCTCACCGGGGAGCTGTTTTTTGGAGAA	CASSSGLTGELFF	1	1.7600056320180223E-5	39	TCRBV12-03/12-04*01	TCRBV12	TCRBV12-03/12-04	01								TCRBD01,TCRBD02	TCRBD01-01,TCRBD02-01		TCRBJ02-02*01	TCRBJ02	TCRBJ02-02	01				4	2	8	0	1	4	42	55	56	60	62	1	In	VDJ
AGCACCTTGGAGCTGGGGGACTCGGCCCTTTATCTTTGCGCCAGCAGCCTTGGGAGTACGAACACCGGGGAGCTGTTTTTTGGAGAA	CASSLGSTNTGELFF	2	3.520011264036045E-5	45	TCRBV05-01*01	TCRBV05	TCRBV05-01	01				TCRBD02-01*02	TCRBD02	TCRBD02-01	02				TCRBJ02-02*01	TCRBJ02	TCRBJ02-02	01				4	2	9	2	3	0	36	48	51	56	58	2	In	VDJ
CACATCAATTCCCTGGAGCTTGGTGACTCTGCTGTGTATTTCTGTGCCAGCAGCCAACGCAACACCGGGGAGCTGTTTTTTGGAGAA	CASSQRNTGELFF	1	1.7600056320180223E-5	39	TCRBV03-01/03-02*01	TCRBV03	TCRBV03-01/03-02	01								TCRBD01,TCRBD02	TCRBD01-01,TCRBD02-01		TCRBJ02-02*01	TCRBJ02	TCRBJ02-02	01				2	0	10	0	1	2	42	57	58	-1	60	1	In	VDJ
GAGCTTGGGGACTCGGCCGTGTATCTCTGTGCCAGCAGCTTAGGAGTCCGGGACAGGGGTCAAACCGGGGAGCTGTTTTTTGGAGAA	CASSLGVRDRGQTGELFF	1	1.7600056320180223E-5	54	TCRBV11-03*01	TCRBV11	TCRBV11-03	01				TCRBD01-01*01	TCRBD01	TCRBD01-01	01				TCRBJ02-02*01	TCRBJ02	TCRBJ02-02	01				1	4	0	2	6	5	27	43	49	59	63	1	In	VDJ
CAGCCTGCAGAACTGGAGGATTCTGGAGTTTATTTCTGTGCCAGCAGCCAAGATACAGGGAGAAACGGGGAGCTGTTTTTTGGAGAA	CASSQDTGRNGELFF	1	1.7600056320180223E-5	45	TCRBV14-01*01	TCRBV14	TCRBV14-01	01				TCRBD01-01*01	TCRBD01	TCRBD01-01	01				TCRBJ02-02*01	TCRBJ02	TCRBJ02-02	01				0	5	3	3	1	7	36	53	54	60	65	1	In	VDJ
CACACCCTGCAGCCAGAAGACTCGGCCCTGTATCTCTGCGCCAGCAGCCAAGGGTCGCGGTCTGGGGAGGAGCTGTTTTTTGGAGAA	CASSQGSRSGEELFF	1	1.7600056320180223E-5	45	TCRBV04-03*01	TCRBV04	TCRBV04-03	01								TCRBD01,TCRBD02	TCRBD01-01,TCRBD02-01		TCRBJ02-02*01	TCRBJ02	TCRBJ02-02	01				1	0	0	8	12	10	36	52	64	-1	68	1	In	VDJ
AATGTGAACGCCTTGTTGCTGGGGGACTCGGCCCTCTATCTCTGTGCCAGCAGCTTGGGGGTTCGGGGTGAAGCTTTCTTTGGACAA	CASSLGVRGEAFF	3	5.280016896054068E-5	39	TCRBV05-06*01	TCRBV05	TCRBV05-06	01				TCRBD02-01*01	TCRBD02	TCRBD02-01	01				TCRBJ01-01*01	TCRBJ01	TCRBJ01-01	01				0	0	8	3	5	7	42	58	63	-1	68	3	In	VDJ
CTCACTGTGACATCGGCCCAAAAGAACCCGACAGCTTTCTATCTCTGTGCCAGTAGTATAACTCGATCTGAAGCTTTCTTTGGACAA	CASSITRSEAFF	2	3.520011264036045E-5	36	TCRBV19-01*01	TCRBV19	TCRBV19-01	01				TCRBD02-01	TCRBD02	TCRBD02-01				01,02	TCRBJ01-01*01	TCRBJ01	TCRBJ01-01	01				2	4	3	10	0	6	45	-1	60	63	67	2	In	VDJ
GAGTCAGCTACCCGCTCCCAGACATCTGTGTATTTCTGCGCCAGCGTTTCCGGGACAGGGGGCCGGACTGAAGCTTTCTTTGGACAA	CASVSGTGGRTEAFF	4	7.04002252807209E-5	45	TCRBV10-02*01	TCRBV10	TCRBV10-02	01				TCRBD01-01*01	TCRBD01	TCRBD01-01	01				TCRBJ01-01*01	TCRBJ01	TCRBJ01-01	01				8	3	0	0	6	5	36	45	51	63	66	4	In	VDJ
ACTCTGACAGTGACCAGTGCCCATCCTGAAGACAGCAGCTTCTACATCTGCAGTGCTAGCTATAGGACTGAAGCTTTCTTTGGACAA	CSASYRTEAFF	2	3.520011264036045E-5	33	TCRBV20-01	TCRBV20	TCRBV20-01				01,04					TCRBD01,TCRBD02	TCRBD01-01,TCRBD02-01		TCRBJ01-01*01	TCRBJ01	TCRBJ01-01	01				3	0	5	4	4	5	48	59	63	-1	66	2	In	VDJ
GGAGTCGCCCAGCCCCAACCAGACCTCTCTGTACTTCTGTGCCAGCAGTTTGGACAGGATCGACGCACTGAAGCTTTCTTTGGACAA		7	1.2320039424126158E-4	44	TCRBV27-01*01	TCRBV27	TCRBV27-01	01				TCRBD01-01*01	TCRBD01	TCRBD01-01	01				TCRBJ01-01*01	TCRBJ01	TCRBJ01-01	01				3	7	1	4	0	4	37	-1	51	58	65	7	Out	VDJ
ATCTTCACATCAATTCCCTGGAGCTTGGTGACTCTGCTGTGTATTTCTGTGCCAGCAGCCTTCGACACTGAAGCTTTCTTTGGACAA		1	1.7600056320180223E-5	34	TCRBV03-01/03-02*01	TCRBV03	TCRBV03-01/03-02	01				TCRBD02-01	TCRBD02	TCRBD02-01				01,02	TCRBJ01-01*01	TCRBJ01	TCRBJ01-01	01				4	0	8	6	2	3	47	60	62	-1	64	1	Out	VDJ
NNNNNNNTGTCGGCTGCTCCCTCCCAGACATCTGTGTACTTCTGTGCCAGCACCCGACAGGCTAACACTGAAGCTTTCTTTGGACAA	CASTRQANTEAFF	2	3.520011264036045E-5	39	TCRBV06-05*01	TCRBV06	TCRBV06-05	01				TCRBD01-01*01	TCRBD01	TCRBD01-01	01				TCRBJ01-01*01	TCRBJ01	TCRBJ01-01	01				7	2	2	4	3	2	42	52	55	61	63	2	In	VDJ
CACATCAATTCCCTGGAGCTTGGTGACTCTGCTGTGTATTTCTGTGCCAGCAGCCAGGGGTTGAACACTGAAGCTTTCTTTGGACAA	CASSQGLNTEAFF	3	5.280016896054068E-5	39	TCRBV03-01/03-02*01	TCRBV03	TCRBV03-01/03-02	01								TCRBD01,TCRBD02	TCRBD01-01,TCRBD02-01		TCRBJ01-01*01	TCRBJ01	TCRBJ01-01	01				3	1	6	2	0	0	42	-1	56	60	61	3	In	VDJ
GCCTTGGAGCTGGACGACTCGGCCCTGTATCTCTGTGCCAGCAGCTTGTACAGGGGAATGATGAACACTGAAGCTTTCTTTGGACAA	CASSLYRGMMNTEAFF	1	1.7600056320180223E-5	48	TCRBV05-04*01	TCRBV05	TCRBV05-04	01				TCRBD01-01*01	TCRBD01	TCRBD01-01	01				TCRBJ01-01*01	TCRBJ01	TCRBJ01-01	01				1	5	3	2	1	0	33	48	49	56	61	1	In	VDJ
CTGACAGTGACCAGTGCCCATCCTGAAGACAGCAGCTTCTACATCTGCAGTGCTGGGCACGGGAACACTGAAGCTTTCTTTGGACAA	CSAGHGNTEAFF	2	3.520011264036045E-5	36	TCRBV20	TCRBV20				TCRBV20-01,TCRBV20-or09_02		TCRBD01-01*01	TCRBD01	TCRBD01-01	01				TCRBJ01-01*01	TCRBJ01	TCRBJ01-01	01				5	4	8	0	0	1	45	-1	54	58	62	2	In	VDJ
ACAGTGACCAGTGCCCATCCTGAAGACAGCAGCTTCTACATCTGCAGTGCTAGAGCGGGCAGGGGGCAGGAAGCTTTCTTTGGACAA	CSARAGRGQEAFF	2	3.520011264036045E-5	39	TCRBV20	TCRBV20				TCRBV20-01,TCRBV20-or09_02		TCRBD01-01*01	TCRBD01	TCRBD01-01	01				TCRBJ01-01*01	TCRBJ01	TCRBJ01-01	01				1	2	4	0	4	8	42	55	59	67	69	2	In	VDJ
CAGCCCTCAGAACCCAGGGACTCAGCTGTGTATTTTTGTGCTAGTGGTTTGGTACGCTTGGGGGGAACAGAAGCTTTCTTTGGACAA	CASGLVRLGGTEAFF	1	1.7600056320180223E-5	45	TCRBV12-05*01	TCRBV12	TCRBV12-05	01				TCRBD02-01*01	TCRBD02	TCRBD02-01	01				TCRBJ01-01*01	TCRBJ01	TCRBJ01-01	01				0	4	9	1	6	8	36	53	59	65	69	1	In	VDJ
CAGCCCTCAGAACCCAGGGACTCAGCTGTGTACTTCTGTGCCAGCAGTTTCCGGCCCGGACAGGGAATAAAGCTGTTTTTTGGCAGT	CASSFRPGQGIKLFF	1	1.7600056320180223E-5	45	TCRBV12	TCRBV12				TCRBV12-03/12-04,TCRBV12-04		TCRBD01-01*01	TCRBD01	TCRBD01-01	01				TCRBJ01-04*01	TCRBJ01	TCRBJ01-04	01				3	7	1	3	7	14	36	50	57	65	72	1	In	VDJ
GTGAACGCCTTGTTGCTGGGGGACTCGGCCCTCTATCTCTGTGCCAGCAGCCAGGGACCTAGTGATGAAAAACTGTTTTTTGGCAGT	CASSQGPSDEKLFF	1	1.7600056320180223E-5	42	TCRBV05-06*01	TCRBV05	TCRBV05-06	01								TCRBD01,TCRBD02	TCRBD01-01,TCRBD02-01		TCRBJ01-04*01	TCRBJ01	TCRBJ01-04	01				4	6	0	7	2	6	39	51	53	58	64	1	In	VDJ
GAGTCGCCCAGCCCCAACCAGACCTCTCTGTACTTCTGTGCCAGCAGTGCCCAGGGTCAAACTAATGAAAAACTGTTTTTTGGCAGT	CASSAQGQTNEKLFF	1	1.7600056320180223E-5	45	TCRBV27-01*01	TCRBV27	TCRBV27-01	01				TCRBD01-01*01	TCRBD01	TCRBD01-01	01				TCRBJ01-04*01	TCRBJ01	TCRBJ01-04	01				5	3	4	3	3	1	36	48	51	56	59	1	In	VDJ
ACATCGGCCCAAAAGAACCCGACAGCTTTCTATCTCTGTGCCAGCGGGGAGGGACAATGGGAGTCGGAGCCCCAGCATTTTGGTGAT	CASGEGQWESEPQHF	10	1.7600056320180225E-4	45	TCRBV19-01*01	TCRBV19	TCRBV19-01	01				TCRBD02-01*02	TCRBD02	TCRBD02-01	02				TCRBJ01-05*01	TCRBJ01	TCRBJ01-05	01				9	14	9	0	2	8	36	44	46	53	67	10	In	VDJ
ACAGTGACCAGTGCCCATCCTGAAGACAGCAGCTTCTACATCTGCAGTGCTAGAGACAGAAGGGTTCAGCCCCAGCATTTTGGTGAT	CSARDRRVQPQHF	1	1.7600056320180223E-5	39	TCRBV20	TCRBV20				TCRBV20-01,TCRBV20-or09_02						TCRBD01,TCRBD02	TCRBD01-01,TCRBD02-01		TCRBJ01-05*01	TCRBJ01	TCRBJ01-05	01				0	1	5	3	4	6	42	56	60	64	65	1	In	VDJ
GTGACCAGTGCCCATCCTGAAGACAGCAGCTTCTACATCTGCAGTGCTAGAGGATCGGGGTTAGGTCAGCCCCAGCATTTTGGTGAT	CSARGSGLGQPQHF	1	1.7600056320180223E-5	42	TCRBV20	TCRBV20				TCRBV20-01,TCRBV20-or09_02		TCRBD02-01*01	TCRBD02	TCRBD02-01	01				TCRBJ01-05*01	TCRBJ01	TCRBJ01-05	01				1	5	8	3	3	6	39	52	55	60	65	1	In	VDJ
ATCCAGCAGGTAGTGCGAGGAGATTCGGCAGCTTATTTCTGTGCCAGCTCACCACTAGGGGGGACTCAGCCCCAGCATTTTGGTGAT	CASSPLGGTQPQHF	2	3.520011264036045E-5	42	TCRBV18-01*01	TCRBV18	TCRBV18-01	01								TCRBD01,TCRBD02	TCRBD01-01,TCRBD02-01		TCRBJ01-05*01	TCRBJ01	TCRBJ01-05	01				1	3	5	1	1	6	39	55	56	62	65	2	In	VDJ
CCCTCAGAACCCAGGGACTCAGCTGTGTACTTCTGTGCCAGCAGAGTCTATCTAGCAGGAGAAGATCAGCCCCAGCATTTTGGTGAT	CASRVYLAGEDQPQHF	5	8.800028160090112E-5	48	TCRBV12	TCRBV12				TCRBV12-03/12-04,TCRBV12-04		TCRBD02-01	TCRBD02	TCRBD02-01				01,02	TCRBJ01-05*01	TCRBJ01	TCRBJ01-05	01				6	8	4	7	7	5	33	44	51	56	64	5	In	VDJ
GCCATCCCCAACCAGACAGCTCTTTACTTCTGTGCCACCAGTGACCCATCGACAGGGATTAGCAATCAGCCCCAGCATTTTGGTGAT	CATSDPSTGISNQPQHF	2	3.520011264036045E-5	51	TCRBV24-01*01	TCRBV24	TCRBV24-01	01				TCRBD01-01*01	TCRBD01	TCRBD01-01	01				TCRBJ01-05*01	TCRBJ01	TCRBJ01-05	01				4	2	2	3	6	0	30	44	50	57	59	2	In	VDJ
TCCGCCAGCACCAACCAGACATCTATGTACCTCTGTGCCAGCAGTACCGGGACGGTTTTGAGCAATCAGCCCCAGCATTTTGGTGAT	CASSTGTVLSNQPQHF	1	1.7600056320180223E-5	48	TCRBV28-01*01	TCRBV28	TCRBV28-01	01								TCRBD01,TCRBD02	TCRBD01-01,TCRBD02-01		TCRBJ01-05*01	TCRBJ01	TCRBJ01-05	01				5	7	0	7	3	1	33	45	48	53	60	1	In	VDJ
CTACACGCCCTGCAGCCAGAAGACTCAGCCCTGTATCTCTGCGCCAGCAGCCAAGGTGGGAGCAATCAGCCCCAGCATTTTGGTGAT	CASSQGGSNQPQHF	2	3.520011264036045E-5	42	TCRBV04-01*01	TCRBV04	TCRBV04-01	01								TCRBD01,TCRBD02	TCRBD01-01,TCRBD02-01		TCRBJ01-05*01	TCRBJ01	TCRBJ01-05	01				1	0	0	9	2	1	39	55	57	-1	60	2	In	VDJ
GAGTCGCCCAGCCCCAACCAGACCTCTCTGTACTTCTGTGCCAGCAGTTCCCTTACAGGGGACAATCAGCCCCAGCATTTTGGTGAT	CASSSLTGDNQPQHF	2	3.520011264036045E-5	45	TCRBV27-01*01	TCRBV27	TCRBV27-01	01				TCRBD01-01*01	TCRBD01	TCRBD01-01	01				TCRBJ01-05*01	TCRBJ01	TCRBJ01-05	01				4	1	3	2	5	3	36	49	54	61	62	2	In	VDJ
ACAGTGACCAGTGCCCATCCTGAAGACAGCAGCTTCTACATCTGCAGTGCTAGCAGGGCCCTAGGACAGCCCCAGCATTTTGGTGAT	CSASRALGQPQHF	8	1.408004505614418E-4	39	TCRBV20	TCRBV20				TCRBV20-01,TCRBV20-or09_02		TCRBD01-01*01	TCRBD01	TCRBD01-01	01				TCRBJ01-05*01	TCRBJ01	TCRBJ01-05	01				3	8	4	3	0	7	42	-1	53	58	66	8	In	VDJ
GAGGATCCAGCAGGTAGTGCGAGGAGATTCGGCAGCTTATTTCTGTGCCAGCTCACCCGGGCAGGACAGCCCCAGCATTTTGGTGAT		2	3.520011264036045E-5	38	TCRBV18-01*01	TCRBV18	TCRBV18-01	01								TCRBD01,TCRBD02	TCRBD01-01,TCRBD02-01		TCRBJ01-05*01	TCRBJ01	TCRBJ01-05	01				3	1	4	4	4	7	43	57	61	65	66	2	Out	VDJ
CGGTCCACAAAGCTGGAGGACTCAGCCATGTACTTCTGTGCCAGCAGTGTAGCGGGGGGCGCGAGACAGCCCCAGCATTTTGGTGAT	CASSVAGGARQPQHF	4	7.04002252807209E-5	45	TCRBV02-01	TCRBV02	TCRBV02-01				01,03					TCRBD01,TCRBD02	TCRBD01-01,TCRBD02-01		TCRBJ01-05*01	TCRBJ01	TCRBJ01-05	01				0	6	6	0	1	7	36	53	54	60	66	4	In	VDJ
CACCTACACACCCTGCAGCCAGAAGACTCGGCCCTGTATCTCTGTGCCAGCAGCCAAGGGCTTGCCGACCCCCAGCATTTTGGTGAT	CASSQGLADPQHF	2	3.520011264036045E-5	39	TCRBV04-02*01	TCRBV04	TCRBV04-02	01								TCRBD01,TCRBD02	TCRBD01-01,TCRBD02-01		TCRBJ01-05*01	TCRBJ01	TCRBJ01-05	01				1	0	2	7	8	10	42	58	66	-1	69	2	In	VDJ
AGTTCTAAGAAGCTCCTTCTCAGTGACTCTGGCTTCTATCTCTGTGCCTGTCAAACTCAGGGTCTCTCTGGCTACACCTTCGGTTCG	CACQTQGLSGYTF	1	1.7600056320180223E-5	39	TCRBV30-01	TCRBV30	TCRBV30-01				01,05	TCRBD01-01*01	TCRBD01	TCRBD01-01	01				TCRBJ01-02*01	TCRBJ01	TCRBJ01-02	01				6	6	4	3	7	7	42	50	57	62	68	1	In	VDJ
CAGCCCTCAGAACCCAGGGACTCAGCTGTGTACTTCTGTGCCAGCAGTCTAGGGCGGGGTGGTTTGTATGGCTACACCTTCGGTTCG	CASSLGRGGLYGYTF	1	1.7600056320180223E-5	45	TCRBV12	TCRBV12				TCRBV12-03/12-04,TCRBV12-04		TCRBD02-01*01	TCRBD02	TCRBD02-01	01				TCRBJ01-02*01	TCRBJ01	TCRBJ01-02	01				1	7	7	3	1	5	36	52	53	59	66	1	In	VDJ
AAGATCCGGTCCACAAAGCTGGAGGACTCAGCCATGTACTTCTGTGCCACCACCCCCCCGAGAGGCTATGGCTACACCTTCGGTTCG	CATTPPRGYGYTF	1	1.7600056320180223E-5	39	TCRBV02-01	TCRBV02	TCRBV02-01				01,03	TCRBD02-01*02	TCRBD02	TCRBD02-01	02				TCRBJ01-02*01	TCRBJ01	TCRBJ01-02	01				10	0	11	1	12	4	42	49	61	-1	65	1	In	VDJ
CAGGCTACGAAGCTTGAGGATTCAGCAGTGTATTTTTGTGCCAGCAGTCATGACAGGGAGAGAAGCTATGGCTACACCTTCGGTTCG	CASSHDRERSYGYTF	1	1.7600056320180223E-5	45	TCRBV16-01*01	TCRBV16	TCRBV16-01	01				TCRBD01-01*01	TCRBD01	TCRBD01-01	01				TCRBJ01-02*01	TCRBJ01	TCRBJ01-02	01				6	7	2	3	4	4	36	47	51	58	65	1	In	VDJ
ATCCAGCCCTCAGAACCCAGGGACTCAGCTGTGTACTTCTGTGCCAGCAGTTTAAAGGCCAGCCCCTATGGCTACACCTTCGGTTCG	CASSLKASPYGYTF	1	1.7600056320180223E-5	42	TCRBV12	TCRBV12				TCRBV12-03/12-04,TCRBV12-04						TCRBD01,TCRBD02	TCRBD01-01,TCRBD02-01		TCRBJ01-02*01	TCRBJ01	TCRBJ01-02	01				2	3	4	5	5	4	39	54	59	62	65	1	In	VDJ
GAGTCCGCCAGCACCAACCAGACATCTATGTACCTCTGTGCCAGCAGTTCCCCCGGACAGGCGACCTATGGCTACACCTTCGGTTCG	CASSSPGQATYGYTF	1	1.7600056320180223E-5	45	TCRBV28-01*01	TCRBV28	TCRBV28-01	01				TCRBD01-01*01	TCRBD01	TCRBD01-01	01				TCRBJ01-02*01	TCRBJ01	TCRBJ01-02	01				4	4	1	4	5	4	36	49	54	61	65	1	In	VDJ
AACGCCTTGTTGCTGGGGGACTCGGCCCTCTATCTCTGTGCCAGCAGCTTGGAACGACAGGGGCACTATGGCTACACCTTCGGTTCG	CASSLERQGHYGYTF	1	1.7600056320180223E-5	45	TCRBV05-06*01	TCRBV05	TCRBV05-06	01				TCRBD01-01*01	TCRBD01	TCRBD01-01	01				TCRBJ01-02*01	TCRBJ01	TCRBJ01-02	01				0	1	2	2	3	3	36	52	55	63	64	1	In	VDJ
ACAGTGACCAGTGCCCATCCTGAAGACAGCAGCTTCTACATCTGCAGTGCTAGTCCACAGACCCACTATGGCTACACCTTCGGTTCG	CSASPQTHYGYTF	1	1.7600056320180223E-5	39	TCRBV20-01*04	TCRBV20	TCRBV20-01	04				TCRBD01-01*01	TCRBD01	TCRBD01-01	01				TCRBJ01-02*01	TCRBJ01	TCRBJ01-02	01				2	4	3	5	2	3	42	54	56	60	64	1	In	VDJ
ATCCAGCCTGCAGAGCTTGAGGACTCGGCCGTGTATCTCTGTGCCAGCAGCTTAGGGGGATCTAACTATGGCTACACCTTCGGTTCG	CASSLGGSNYGYTF	1	1.7600056320180223E-5	42	TCRBV11	TCRBV11				TCRBV11-02,TCRBV11-03						TCRBD01,TCRBD02	TCRBD01-01,TCRBD02-01		TCRBJ01-02*01	TCRBJ01	TCRBJ01-02	01				1	1	0	8	1	0	39	55	56	60	61	1	In	VDJ
TCTAAGAAGCTCCTTCTCAGTGACTCTGGCTTCTATCTCTGTGCCTGGAGCAGGGGCTCAGCTAACTATGGCTACACCTTCGGTTCG	CAWSRGSANYGYTF	1	1.7600056320180223E-5	42	TCRBV30-01*01	TCRBV30	TCRBV30-01	01				TCRBD01-01*01	TCRBD01	TCRBD01-01	01				TCRBJ01-02*01	TCRBJ01	TCRBJ01-02	01				3	5	4	2	0	0	39	-1	50	56	61	1	In	VDJ
AGCCCCAACCAGACCTCTCTGTACTTCTGTGCCAGCAGTCCGGAGCTGTGGGGAGGCCGAACTAACTATGGCTACACCTTCGGTTCG	CASSPELWGGRTNYGYTF	1	1.7600056320180223E-5	54	TCRBV27-01*01	TCRBV27	TCRBV27-01	01				TCRBD02-01*02	TCRBD02	TCRBD02-01	02				TCRBJ01-02*01	TCRBJ01	TCRBJ01-02	01				5	5	9	1	11	0	27	39	50	56	61	1	In	VDJ
ACATCGGCCCAAAAGAACCCGACAGCTTTCTATCTCTGTGCCAGTAGTATGGGCACGGACAGGAACTATGGCTACACCTTCGGTTCG	CASSMGTDRNYGYTF	1	1.7600056320180223E-5	45	TCRBV19-01*01	TCRBV19	TCRBV19-01	01				TCRBD01-01*01	TCRBD01	TCRBD01-01	01				TCRBJ01-02*01	TCRBJ01	TCRBJ01-02	01				3	0	1	4	6	2	36	50	56	-1	63	1	In	VDJ
ATTCTGGAGTCCGCCAGCACCAACCAGACATCTATGTACCTCTGTGCCAGCAGTTTACCCGAGAACTATGGCTACACCTTCGGTTCG	CASSLPENYGYTF	1	1.7600056320180223E-5	39	TCRBV28-01*01	TCRBV28	TCRBV28-01	01				TCRBD02-01*02	TCRBD02	TCRBD02-01	02				TCRBJ01-02*01	TCRBJ01	TCRBJ01-02	01				2	0	11	2	3	2	42	57	60	-1	63	1	In	VDJ
CACTCTGGAGTCCGCTACCCGCTCCCAGACATCTGTGTATTTCTGCGCCAGCAGTGATCACAGAACTATGGCTACACCTTCGGTTCG		2	3.520011264036045E-5	38	TCRBV10-02*01	TCRBV10	TCRBV10-02	01				TCRBD01-01*01	TCRBD01	TCRBD01-01	01				TCRBJ01-02*01	TCRBJ01	TCRBJ01-02	01				3	0	3	5	2	2	43	57	59	-1	63	2	Out	VDJ
TCCACGGAGTCAGGGGACACAGCACTGTATTTCTGTGCCAGCAGCAAAGATGGACAGGGGAAGAAGGATGGCTACACCTTCGGTTCG	CASSKDGQGKKDGYTF	1	1.7600056320180223E-5	48	TCRBV21-01*01	TCRBV21	TCRBV21-01	01				TCRBD01-01*01	TCRBD01	TCRBD01-01	01				TCRBJ01-02*01	TCRBJ01	TCRBJ01-02	01				1	7	1	2	2	6	33	49	51	60	67	1	In	VDJ
CTGAGGATCCAGCAGGTAGTGCGAGGAGATTCGGCAGCTTATTTCTGTGCCAGCTCACCACAGGGGCATGGCTACACCTTCGGTTCG	CASSPQGHGYTF	2	3.520011264036045E-5	36	TCRBV18-01*01	TCRBV18	TCRBV18-01	01				TCRBD01-01*01	TCRBD01	TCRBD01-01	01				TCRBJ01-02*01	TCRBJ01	TCRBJ01-02	01				1	1	5	2	0	6	45	-1	61	66	67	2	In	VDJ
CAGAACCGGGAGACACGGCACTGTATCTCTGCGCCAGCAGTCAAAGAAGGGACAGGGGGCGATAGGCATGGCTACACCTTCGGTTCG		1	1.7600056320180223E-5	52	TCRBV23-01*01	TCRBV23	TCRBV23-01	01				TCRBD01-01*01	TCRBD01	TCRBD01-01	01				TCRBJ01-02*01	TCRBJ01	TCRBJ01-02	01				2	7	0	0	4	6	29	44	48	60	67	1	Out	VDJ
CACGGAGTCAGGGGACACAGCACTGTATTTCTGTGCCAGCAGCAAAGCTGCGGACAGCCGGGAGGAGGGGGCTACACCTTCGGTTCG		1	1.7600056320180223E-5	50	TCRBV21-01*01	TCRBV21	TCRBV21-01	01				TCRBD02-01*02	TCRBD02	TCRBD02-01	02				TCRBJ01-02*01	TCRBJ01	TCRBJ01-02	01				0	4	8	1	10	8	31	48	58	65	69	1	Out	VDJ
ACTGTGACATCGGCCCAAAAGAACCCGACAGCTTTCTATCTCTGTGCCAGCCTCAGTCTTTCACCTAGGGGCTACACCTTCGGTTCG	CASLSLSPRGYTF	1	1.7600056320180223E-5	39	TCRBV19-01*01	TCRBV19	TCRBV19-01	01				TCRBD02-01	TCRBD02	TCRBD02-01				01,02	TCRBJ01-02*01	TCRBJ01	TCRBJ01-02	01				9	1	4	8	14	8	42	50	64	68	69	1	In	VDJ
ACCCTGCAGCCAGAAGACTCGGCCCTGTATCTCTGTGCCAGCAGCCAAGGCCCACGACAGGGCCCAGGCGGCTACACCTTCGGTTCG	CASSQGPRQGPGGYTF	1	1.7600056320180223E-5	48	TCRBV04-02*01	TCRBV04	TCRBV04-02	01				TCRBD01-01*01	TCRBD01	TCRBD01-01	01				TCRBJ01-02*01	TCRBJ01	TCRBJ01-02	01				1	7	2	3	6	8	33	49	55	62	69	1	In	VDJ
NNNNNTGAAGATCCAGCCCTCAGAACCCAGGGACTCAGCTGTGTACTTCTGTGCCAGCAGTTTAACAGCGGCTACACCTTCGGTTCG		1	1.7600056320180223E-5	32	TCRBV12-03/12-04*01	TCRBV12	TCRBV12-03/12-04	01				TCRBD01-01*01	TCRBD01	TCRBD01-01	01				TCRBJ01-02*01	TCRBJ01	TCRBJ01-02	01				2	1	3	5	0	8	49	-1	64	68	69	1	Out	VDJ
TCCAGTCCACGGAGTCAGGGGACACAGCACTGTATTTCTGTGCCAGCATCGAAAGCGCGAGACAGGGCCGGCTACACCTTCGGTTCG		1	1.7600056320180223E-5	43	TCRBV21-01*01	TCRBV21	TCRBV21-01	01				TCRBD01-01*01	TCRBD01	TCRBD01-01	01				TCRBJ01-02*01	TCRBJ01	TCRBJ01-02	01				7	2	2	3	12	8	38	48	60	67	69	1	Out	VDJ
CTACACGCCCTGCAGCCAGAAGACTCAGCCCTGTATCTCTGCGCCAGCAGCCAAGATCGGTCGAATCGAGGCTACACCTTCGGTTCG	CASSQDRSNRGYTF	1	1.7600056320180223E-5	42	TCRBV04-01*01	TCRBV04	TCRBV04-01	01				TCRBD02-01	TCRBD02	TCRBD02-01				01,02	TCRBJ01-02*01	TCRBJ01	TCRBJ01-02	01				0	9	8	5	1	8	39	56	57	60	69	1	In	VDJ
GTGACATCGGCCCAAAAGAACCCGACAGCTTTCTATCTCTGTGCCAGTCGGGCAGAGCCAGGCGTTAGAGGCTACACCTTCGGTTCG	CASRAEPGVRGYTF	1	1.7600056320180223E-5	42	TCRBV19-01*01	TCRBV19	TCRBV19-01	01								TCRBD01,TCRBD02	TCRBD01-01,TCRBD02-01		TCRBJ01-02*01	TCRBJ01	TCRBJ01-02	01				8	7	4	4	10	8	39	48	58	62	69	1	In	VDJ
ATTCTGGAGTCCGCCAGCACCAACCAGACATCTATGTACCTCTGTGCCAGCAGTTTTTCGCTTGGGGTCGAGCAGTACTTCGGGCCG	CASSFSLGVEQYF	1	1.7600056320180223E-5	39	TCRBV28-01*01	TCRBV28	TCRBV28-01	01								TCRBD01,TCRBD02	TCRBD01-01,TCRBD02-01		TCRBJ02-07*01	TCRBJ02	TCRBJ02-07	01				3	1	6	2	7	6	42	56	63	67	68	1	In	VDJ
CCTGCAGAGCTTGGGGACTCGGCCATGTATCTCTGTGCCAGCAGCCCTGAAAGCAGGGTCCTGTCCCTCGAGCAGTACTTCGGGCCG	CASSPESRVLSLEQYF	1	1.7600056320180223E-5	48	TCRBV11-01*01	TCRBV11	TCRBV11-01	01				TCRBD01-01*01	TCRBD01	TCRBD01-01	01				TCRBJ02-07*01	TCRBJ02	TCRBJ02-07	01				5	10	4	3	8	6	33	45	53	58	68	1	In	VDJ
ACGATCCAGCGCACAGAGCAGCGGGACTCAGCCATGTATCGCTGTGCCAGCAGCGCCCTCTCCGGGGGCGAGCAGTACTTCGGGCCG	CASSALSGGEQYF	4	7.04002252807209E-5	39	TCRBV07	TCRBV07				TCRBV07-06,TCRBV07-07		TCRBD02-01*01	TCRBD02	TCRBD02-01	01				TCRBJ02-07*01	TCRBJ02	TCRBJ02-07	01				5	0	8	2	8	6	42	54	62	-1	68	4	In	VDJ
CACCTACACACCCTGCAGCCAGAAGACTCGGCCCTGTATCTCTGCGCCAGCAGCCAAAAGCTCCTTTACGAGCAGTACTTCGGGCCG	CASSQKLLYEQYF	1	1.7600056320180223E-5	39	TCRBV04-03*01	TCRBV04	TCRBV04-03	01				TCRBD02-01	TCRBD02	TCRBD02-01				01,02	TCRBJ02-07*01	TCRBJ02	TCRBJ02-07	01				2	5	6	7	1	4	42	57	58	61	66	1	In	VDJ
CTCACTCTGGAGTCAGCTACCCGCTCCCAGACATCTGTGTATTTCTGCGCCAGCAGGGACAGGGGGTACGAGCAGTACTTCGGGCCG	CASRDRGYEQYF	2	3.520011264036045E-5	36	TCRBV10-02*01	TCRBV10	TCRBV10-02	01				TCRBD01-01*01	TCRBD01	TCRBD01-01	01				TCRBJ02-07*01	TCRBJ02	TCRBJ02-07	01				6	0	1	1	0	4	45	-1	56	-1	66	2	In	VDJ
CTGGAGTCGCCCAGCCCCAACCAGACCTCTCTGTACTTCTGTGCCAGCAGGCCCTGGACAGGGGTCTACGAGCAGTACTTCGGGCCG	CASRPWTGVYEQYF	1	1.7600056320180223E-5	42	TCRBV27-01*01	TCRBV27	TCRBV27-01	01				TCRBD01-01*01	TCRBD01	TCRBD01-01	01				TCRBJ02-07*01	TCRBJ02	TCRBJ02-07	01				6	1	1	2	5	3	39	50	55	64	65	1	In	VDJ
AACGCCTTGTTGCTGGGGGACTCGGCCCTGTATCTCTGTGCCAGCAGCCGTTTCGGGGGGGCCATCTACGAGCAGTACTTCGGGCCG	CASSRFGGAIYEQYF	1	1.7600056320180223E-5	45	TCRBV05-05*01	TCRBV05	TCRBV05-05	01				TCRBD02-01*01	TCRBD02	TCRBD02-01	01				TCRBJ02-07*01	TCRBJ02	TCRBJ02-07	01				4	4	8	0	5	3	36	48	53	61	65	1	In	VDJ
ATCCAGCCTGCAGAGCTTGGGGACTCGGCCGTGTATCTCTGTGCCAGCAGCTTAATGGCCGGGAGCTACGAGCAGTACTTCGGGCCG	CASSLMAGSYEQYF	1	1.7600056320180223E-5	42	TCRBV11-03*01	TCRBV11	TCRBV11-03	01				TCRBD02-01*02	TCRBD02	TCRBD02-01	02				TCRBJ02-07*01	TCRBJ02	TCRBJ02-07	01				2	0	8	2	5	3	39	54	59	-1	65	1	In	VDJ
ACTGTGACATCGGCCCAAAAGAACCCGACAGCTTTCTATCTCTGTGCCAGTAGATCGACAGGTTCCTACGAGCAGTACTTCGGGCCG	CASRSTGSYEQYF	1	1.7600056320180223E-5	39	TCRBV19-01*01	TCRBV19	TCRBV19-01	01				TCRBD01-01*01	TCRBD01	TCRBD01-01	01				TCRBJ02-07*01	TCRBJ02	TCRBJ02-07	01				6	1	2	4	3	1	42	53	56	62	63	1	In	VDJ
AAGATCCGGTCCACAAAGCTGGAGGACTCAGCCATGTACTTCTGTGCCAGCAGTAGGGTGAGCTCCTACGAGCAGTACTTCGGGCCG	CASSRVSSYEQYF	1	1.7600056320180223E-5	39	TCRBV02-01	TCRBV02	TCRBV02-01				01,03					TCRBD01,TCRBD02	TCRBD01-01,TCRBD02-01		TCRBJ02-07*01	TCRBJ02	TCRBJ02-07	01				5	4	5	3	0	0	42	-1	54	58	62	1	In	VDJ
AGTGCCCATCCTGAAGACAGCAGCTTCTACATCTGCAGTGCTAGAGATTACGCCCTACCGAGCTCCTACGAGCAGTACTTCGGGCCG	CSARDYALPSSYEQYF	1	1.7600056320180223E-5	48	TCRBV20	TCRBV20				TCRBV20-01,TCRBV20-or09_02		TCRBD02-01	TCRBD02	TCRBD02-01				01,02	TCRBJ02-07*01	TCRBJ02	TCRBJ02-07	01				0	5	4	9	7	0	33	47	54	57	62	1	In	VDJ
CTCACTCTGGAGTCCGCTACCAGCTCCCAGACATCTGTGTACTTCTGTGCCATCAGTGAGATATCCTACGAGCAGTACTTCGGGCCG	CAISEISYEQYF	1	1.7600056320180223E-5	36	TCRBV10-03*01	TCRBV10	TCRBV10-03	01				TCRBD02-01	TCRBD02	TCRBD02-01				01,02	TCRBJ02-07*01	TCRBJ02	TCRBJ02-07	01				2	0	5	9	1	1	45	60	61	-1	63	1	In	VDJ
CTGGAGTCCGCTACCAGCTCCCAGACATCTGTGTACTTCTGTGCCATCAAGGCTTCGGGGGCGCCCTACGAGCAGTACTTCGGGCCG	CAIKASGAPYEQYF	1	1.7600056320180223E-5	42	TCRBV10-03*01	TCRBV10	TCRBV10-03	01								TCRBD01,TCRBD02	TCRBD01-01,TCRBD02-01		TCRBJ02-07*01	TCRBJ02	TCRBJ02-07	01				7	2	6	0	7	2	39	49	56	62	64	1	In	VDJ
GTGAACGCCTTGTTGCTGGGGGACTCGGCCCTCTATCTCTGTGCCAGCAGGGCCGGGACAGGACCCTACGAGCAGTACTTCGGGCCG	CASRAGTGPYEQYF	1	1.7600056320180223E-5	42	TCRBV05-06*01	TCRBV05	TCRBV05-06	01				TCRBD01-01*01	TCRBD01	TCRBD01-01	01				TCRBJ02-07*01	TCRBJ02	TCRBJ02-07	01				5	2	0	4	4	2	39	50	54	62	64	1	In	VDJ
CAGCCTGCAGAGCTTGGGGACTCGGCCATGTATCTCTGTGCCAGCAGCTTAGCGTCCGGGGAACCCTACGAGCAGTACTTCGGGCCG	CASSLASGEPYEQYF	1	1.7600056320180223E-5	45	TCRBV11-01*01	TCRBV11	TCRBV11-01	01				TCRBD02-01*01	TCRBD02	TCRBD02-01	01				TCRBJ02-07*01	TCRBJ02	TCRBJ02-07	01				0	3	8	3	3	2	36	53	56	61	64	1	In	VDJ
CTGATTCTGGAGTCCGCCAGCACCAACCAGACATCTATGTACCTCTGTGCCAGCAGTTTACAGTACTACGAGCAGTACTTCGGGCCG	CASSLQYYEQYF	1	1.7600056320180223E-5	36	TCRBV28-01*01	TCRBV28	TCRBV28-01	01				TCRBD01-01*01	TCRBD01	TCRBD01-01	01				TCRBJ02-07*01	TCRBJ02	TCRBJ02-07	01				2	2	4	5	0	3	45	-1	60	63	65	1	In	VDJ
TTGTTGCTGGGGGACTCGGCCCTCTATCTCTGTGCCAGCAGCTTCGGCGCGGCGGGACAGGGGTTATACGAGCAGTACTTCGGGCCG	CASSFGAAGQGLYEQYF	1	1.7600056320180223E-5	51	TCRBV05-06*01	TCRBV05	TCRBV05-06	01				TCRBD01-01*01	TCRBD01	TCRBD01-01	01				TCRBJ02-07*01	TCRBJ02	TCRBJ02-07	01				2	3	0	2	9	4	30	44	53	63	66	1	In	VDJ
AGATCCAGCCCTCAGAACCCAGGGACTCAGCTGTGTACTTCTGTGCCAGCAGGAGGACAGGGGTGCAACGAGCAGTACTTCGGGCCG		1	1.7600056320180223E-5	40	TCRBV12-03/12-04*01	TCRBV12	TCRBV12-03/12-04	01				TCRBD01-01*01	TCRBD01	TCRBD01-01	01				TCRBJ02-07*01	TCRBJ02	TCRBJ02-07	01				6	4	1	2	2	5	41	52	54	63	67	1	Out	VDJ
GAGCACCTTGGAGCTGGGGGACTCGGCCCTTTATCTTTGCGCCAGCAGCTTGGCGCAGGGTTCGGTAACACCATATATTTTGGAGAG		2	3.520011264036045E-5	44	TCRBV05-01*01	TCRBV05	TCRBV05-01	01				TCRBD01-01*01	TCRBD01	TCRBD01-01	01				TCRBJ01-03*01	TCRBJ01	TCRBJ01-03	01				0	6	4	3	2	7	37	53	55	60	66	2	Out	VDJ
GAGTCCGCCAGCACCAACCAGACATCTATGTACCTCTGTGCCAGCAGGCTTGGGGGGGGCTCTGGAAACACCATATATTTTGGAGAG	CASRLGGGSGNTIYF	1	1.7600056320180223E-5	45	TCRBV28-01*01	TCRBV28	TCRBV28-01	01				TCRBD02-01*01	TCRBD02	TCRBD02-01	01				TCRBJ01-03*01	TCRBJ01	TCRBJ01-03	01				6	1	9	0	4	0	36	47	51	58	59	1	In	VDJ
ATCCAGCGCACAGAGCAGGAGGACTCGGCCGTGTATCTCTGTGCCAGCAGCCTGACAGGGGCTGGAAACACCATATATTTTGGAGAG	CASSLTGAGNTIYF	2	3.520011264036045E-5	42	TCRBV07-02	TCRBV07	TCRBV07-02				01,02	TCRBD01-01*01	TCRBD01	TCRBD01-01	01				TCRBJ01-03*01	TCRBJ01	TCRBJ01-03	01				5	0	2	2	2	2	39	51	53	-1	61	2	In	VDJ
CTGGGGGACTCAGCCCTGTACTTCTGTGCCAGCAGCTCGGGGACAGGGGGCGCCCATCCTCGTTCAAACATTCAGTACTTCGGCGCC	CASSSGTGGAHPRSNIQYF	1	1.7600056320180223E-5	57	TCRBV13-01*01	TCRBV13	TCRBV13-01	01				TCRBD01-01*01	TCRBD01	TCRBD01-01	01				TCRBJ02-04*01	TCRBJ02	TCRBJ02-04	01				4	14	0	0	2	6	24	37	39	51	65	1	In	VDJ
CTTGGAGCTGGACGACTCGGCCCTGTATCTCTGTGCCAGCAGCTTGGGAGGACGGGGGCAGAAGCTGGTCCCCTCCACTTTGGGAAC		1	1.7600056320180223E-5	50	TCRBV05-04*01	TCRBV05	TCRBV05-04	01								TCRBD01,TCRBD02	TCRBD01-01,TCRBD02-01		TCRBJ01-06*02	TCRBJ01	TCRBJ01-06	02				0	10	6	0	6	13	31	47	53	59	69	1	Out	VDJ
ACCTTGGAGCTGGGGGACTCGGCCCTTTATCTTTGCGCCAGCAGCTTGGCCAAGGGGGGTAGGGGTTCACCCCTCCACTTTGGGAAC	CASSLAKGGRGSPLHF	2	3.520011264036045E-5	48	TCRBV05-01*01	TCRBV05	TCRBV05-01	01								TCRBD01,TCRBD02	TCRBD01-01,TCRBD02-01		TCRBJ01-06*02	TCRBJ01	TCRBJ01-06	02				0	7	5	1	3	9	33	49	52	58	65	2	In	VDJ
AGTGCCCATCCTGAAGACAGCAGCTTCTACATCTGCAGTGCTAGACTTGGGGACAGGGGTCGGAATTCACCCCTCCACTTTGGGAAC	CSARLGDRGRNSPLHF	1	1.7600056320180223E-5	48	TCRBV20	TCRBV20				TCRBV20-01,TCRBV20-or09_02		TCRBD01-01*01	TCRBD01	TCRBD01-01	01				TCRBJ01-06*02	TCRBJ01	TCRBJ01-06	02				2	4	0	2	4	7	33	45	49	59	63	1	In	VDJ
ATCCAGCAGGTAGTGCGAGGAGATTCGGCAGCTTATTTCTGTGCCAGCTCACCACGTCGCTGGGAGGATGAGCAGTTCTTCGGGCCA	CASSPRRWEDEQFF	2	3.520011264036045E-5	42	TCRBV18-01*01	TCRBV18	TCRBV18-01	01				TCRBD02-01*02	TCRBD02	TCRBD02-01	02				TCRBJ02-01*01	TCRBJ02	TCRBJ02-01	01				1	0	9	1	6	8	39	55	61	-1	67	2	In	VDJ
CCTGCAGAACTGGAGGATTCTGGAGTTTATTTCTGTGCCAGCAGCCCAGAACTAGCGGGGGCATACAATGAGCAGTTCTTCGGGCCA	CASSPELAGAYNEQFF	1	1.7600056320180223E-5	48	TCRBV14-01*01	TCRBV14	TCRBV14-01	01				TCRBD02-01*01	TCRBD02	TCRBD02-01	01				TCRBJ02-01*01	TCRBJ02	TCRBJ02-01	01				0	2	3	2	0	4	33	-1	50	61	63	1	In	VDJ
GAACTAAACCTGAGCTCTCTGGAGCTGGGGGACTCAGCTTTGTATTTCTGTGCCACCTCAAGGGGAAATGAGCAGTTCTTCGGGCCA	CATSRGNEQFF	10	1.7600056320180225E-4	33	TCRBV09-01*01	TCRBV09	TCRBV09-01	01				TCRBD01-01*01	TCRBD01	TCRBD01-01	01				TCRBJ02-01*01	TCRBJ02	TCRBJ02-01	01				9	1	5	2	5	7	48	55	60	65	66	10	In	VDJ
CGCACAGAGCAGGAGGACTCGGCCGTGTATCTCTGTGCCAGCAGCCCTGACATTCAGGGAGGTAGGGAGACCCAGTACTTCGGGCCA	CASSPDIQGGRETQYF	1	1.7600056320180223E-5	48	TCRBV07-02	TCRBV07	TCRBV07-02				01,02	TCRBD02-01*02	TCRBD02	TCRBD02-01	02				TCRBJ02-05*01	TCRBJ02	TCRBJ02-05	01				5	4	9	1	11	5	33	45	56	62	66	1	In	VDJ
CTTCACATCAATTCCCTGGAGCTTGGTGACTCTGCTGTGTATTTCTGTGCCAGCAGCCAAGTCCGAGAGACCCAGTACTTCGGGCCA	CASSQVRETQYF	1	1.7600056320180223E-5	36	TCRBV03-01/03-02*01	TCRBV03	TCRBV03-01/03-02	01				TCRBD02-01	TCRBD02	TCRBD02-01				01,02	TCRBJ02-05*01	TCRBJ02	TCRBJ02-05	01				1	0	8	6	2	4	45	61	63	-1	65	1	In	VDJ
ATCCAGCCCTCAGAACCCAGGGACTCAGCTGTGTACTTCTGTGCCAGCAGTCCTGGGACCTCCCAAGAGACCCAGTACTTCGGGCCA	CASSPGTSQETQYF	1	1.7600056320180223E-5	42	TCRBV12	TCRBV12				TCRBV12-03/12-04,TCRBV12-04						TCRBD01,TCRBD02	TCRBD01-01,TCRBD02-01		TCRBJ02-05*01	TCRBJ02	TCRBJ02-05	01				5	3	0	7	3	1	39	51	54	59	62	1	In	VDJ
CTGGAGTCGCCCAGCCCCAACCAGACCTCTCTGTACTTCTGTGCCAGCAGTTTAGTAGGCCCCACAGATACGCAGTATTTTGGCCCA	CASSLVGPTDTQYF	1	1.7600056320180223E-5	42	TCRBV27-01*01	TCRBV27	TCRBV27-01	01								TCRBD01,TCRBD02	TCRBD01-01,TCRBD02-01		TCRBJ02-03*01	TCRBJ02	TCRBJ02-03	01				2	3	5	4	2	2	39	54	56	59	62	1	In	VDJ
GAGTCCGCCAGCACCAACCAGACATCTATGTACCTCTGTGCCAGCAGTTTAAATCCCCCAGTAGGCGGGGAGCTGTTTTTTGGAGAA	CASSLNPPVGGELFF	1	1.7600056320180223E-5	45	TCRBV28-01*01	TCRBV28	TCRBV28-01	01								TCRBD01,TCRBD02	TCRBD01-01,TCRBD02-01		TCRBJ02-02*01	TCRBJ02	TCRBJ02-02	01				2	4	4	5	7	7	36	51	58	61	65	1	In	VDJ
CCACGGAGTCAGGGGACACAGCACTGTATTTCTGTGCCAGCAGCTCTTTCGTACACAGGCTTGACCGGGGAGCTGTTTTTTGGAGAA		1	1.7600056320180223E-5	49	TCRBV21-01*01	TCRBV21	TCRBV21-01	01				TCRBD01-01*01	TCRBD01	TCRBD01-01	01				TCRBJ02-02*01	TCRBJ02	TCRBJ02-02	01				5	4	3	4	10	5	32	44	54	59	63	1	Out	VDJ
AATGTGAACGCCTTGTTGCTGGGGGACTCGGCCCTGTATCTCTGTGCCAGCAGCTTGAGGGACACCGGGGAGCTGTTTTTTGGAGAA	CASSLRDTGELFF	1	1.7600056320180223E-5	39	TCRBV05-05*01	TCRBV05	TCRBV05-05	01								TCRBD01,TCRBD02	TCRBD01-01,TCRBD02-01		TCRBJ02-02*01	TCRBJ02	TCRBJ02-02	01				1	0	5	3	0	3	42	-1	57	-1	61	1	In	VDJ
ACCCTGCAGCCAGAAGACTCGGCCCTGTATCTCTGTGCCAGCAGCCTCTTATCGGGGGACCACACCGGGGAGCTGTTTTTTGGAGAA	CASSLLSGDHTGELFF	1	1.7600056320180223E-5	48	TCRBV04-02*01	TCRBV04	TCRBV04-02	01				TCRBD02-01*01	TCRBD02	TCRBD02-01	01				TCRBJ02-02*01	TCRBJ02	TCRBJ02-02	01				4	3	8	2	6	3	33	46	52	58	61	1	In	VDJ
ATCAATTCCCTGGAGCTTGGTGACTCTGCTGTGTATTTCTGTGCCAGCAGCCTGAGACGAAACACCGGGGAGCTGTTTTTTGGAGAA	CASSLRRNTGELFF	1	1.7600056320180223E-5	42	TCRBV03-01/03-02*01	TCRBV03	TCRBV03-01/03-02	01								TCRBD01,TCRBD02	TCRBD01-01,TCRBD02-01		TCRBJ02-02*01	TCRBJ02	TCRBJ02-02	01				4	2	2	7	3	2	39	52	55	58	60	1	In	VDJ
GAATGTGAACGCCTTGTTGCTGGGGGACTCGGCCCTCTATCTCTGTGCCAGCAGCTTGGTCGGGACGTTGAAGCTTTCTTTGGACAA		1	1.7600056320180223E-5	38	TCRBV05-06*01	TCRBV05	TCRBV05-06	01								TCRBD01,TCRBD02	TCRBD01-01,TCRBD02-01		TCRBJ01-01*01	TCRBJ01	TCRBJ01-01	01				0	2	0	7	2	7	43	59	61	66	68	1	Out	VDJ
GTGAACGCCTTGTTGCTGGGGGACTCGGCCCTCTATCTCTGTGCCAGCAGCTTATTCCGGGCTCGAGGTGAAGCTTTCTTTGGACAA	CASSLFRARGEAFF	1	1.7600056320180223E-5	42	TCRBV05-06*01	TCRBV05	TCRBV05-06	01								TCRBD01,TCRBD02	TCRBD01-01,TCRBD02-01		TCRBJ01-01*01	TCRBJ01	TCRBJ01-01	01				2	6	8	0	5	7	39	53	58	62	68	1	In	VDJ
ATCCAGCCTGCAGAGCTTGGGGACTCGGCCATGTATCTCTGTGCCAGCAGCCCTCGGACAGGGCGATCTGAAGCTTTCTTTGGACAA	CASSPRTGRSEAFF	1	1.7600056320180223E-5	42	TCRBV11-01*01	TCRBV11	TCRBV11-01	01				TCRBD01-01*01	TCRBD01	TCRBD01-01	01				TCRBJ01-01*01	TCRBJ01	TCRBJ01-01	01				5	4	1	3	4	6	39	51	55	63	67	1	In	VDJ
CTGACAGTGACCAGTGCCCATCCTGAAGACAGCAGCTTCTACATCTGCAGTGCTGACTCCAGGGTGACTGAAGCTTTCTTTGGACAA	CSADSRVTEAFF	2	3.520011264036045E-5	36	TCRBV20	TCRBV20				TCRBV20-01,TCRBV20-or09_02		TCRBD01-01*01	TCRBD01	TCRBD01-01	01				TCRBJ01-01*01	TCRBJ01	TCRBJ01-01	01				5	2	4	3	5	5	45	54	59	64	66	2	In	VDJ
ACCAGTGCCCATCCTGAAGACAGCAGCTTCTACATCTGCAGTGCTATCGGAGGGGATGGGTTGGGGACTGAAGCTTTCTTTGGACAA	CSAIGGDGLGTEAFF	2	3.520011264036045E-5	45	TCRBV20	TCRBV20				TCRBV20-01,TCRBV20-or09_02		TCRBD02-01*02	TCRBD02	TCRBD02-01	02				TCRBJ01-01*01	TCRBJ01	TCRBJ01-01	01				4	12	10	0	2	5	36	46	48	54	66	2	In	VDJ
GCCTTGTTGCTGGGGGACTCGGCCCTCTATCTCTGTGCCAGCAGCTTGGCCGGGACTCAGGGGCGGACTGAAGCTTTCTTTGGACAA	CASSLAGTQGRTEAFF	1	1.7600056320180223E-5	48	TCRBV05-06*01	TCRBV05	TCRBV05-06	01								TCRBD01,TCRBD02	TCRBD01-01,TCRBD02-01		TCRBJ01-01*01	TCRBJ01	TCRBJ01-01	01				0	3	4	2	8	5	33	49	57	63	66	1	In	VDJ
CAGCCCTCAGAACCCAGGGACTCAGCTGTGTACTTCTGTGCCAGCTCCCACGCATTTGGGGCGAACACTGAAGCTTTCTTTGGACAA	CASSHAFGANTEAFF	1	1.7600056320180223E-5	45	TCRBV12	TCRBV12				TCRBV12-03/12-04,TCRBV12-04		TCRBD01-01*01	TCRBD01	TCRBD01-01	01				TCRBJ01-01*01	TCRBJ01	TCRBJ01-01	01				8	0	7	0	12	1	36	45	57	-1	62	1	In	VDJ
NTGTCGGCTGCTCCCTCCCAGACATCTGTGTACTTCTGTGCCAGCAGTGCGACAGGGGGAACGAACACTGAAGCTTTCTTTGGACAA	CASSATGGTNTEAFF	2	3.520011264036045E-5	45	TCRBV06	TCRBV06				TCRBV06-01,TCRBV06-05		TCRBD01-01*01	TCRBD01	TCRBD01-01	01				TCRBJ01-01*01	TCRBJ01	TCRBJ01-01	01				4	3	2	1	1	1	36	49	50	59	62	2	In	VDJ
CATCAATTCCCTGGAGCTTGGTGACTCTGCTGTGTATTTCTGTGCCAGCAGCCAGGCAGCCCAAACACTGAAGCTTTCTTTGGACAA		1	1.7600056320180223E-5	41	TCRBV03-01/03-02*01	TCRBV03	TCRBV03-01/03-02	01								TCRBD01,TCRBD02	TCRBD01-01,TCRBD02-01		TCRBJ01-01*01	TCRBJ01	TCRBJ01-01	01				3	4	4	5	2	2	40	54	56	59	63	1	Out	VDJ
AGTCAGGGGACACAGCACTGTATTTCTGTGCCAGCAGCAAAGTTCGGCCGTGTGGCAGAGACTTAGAATGAAGCTTTCTTTGGACAA		1	1.7600056320180223E-5	55	TCRBV21-01*01	TCRBV21	TCRBV21-01	01				TCRBD02-01	TCRBD02	TCRBD02-01				01,02	TCRBJ01-01*01	TCRBJ01	TCRBJ01-01	01				1	5	2	10	17	7	26	42	59	63	68	1	Out	VDJ
TGAGGATCCAGCAGGTAGTGCGAGGAGATTCGGCAGCTTATTTCTGTGCCAGCTCACCTTCAGGTGGTCCAAGCTTTCTTTGGACAA		9	1.5840050688162202E-4	37	TCRBV18-01*01	TCRBV18	TCRBV18-01	01				TCRBD01-01*01	TCRBD01	TCRBD01-01	01				TCRBJ01-01*01	TCRBJ01	TCRBJ01-01	01				3	6	4	4	2	9	44	58	60	64	70	9	Out	VDJ
CACCCTGCAGCCAGAAGACTCGGCCCTGTATCTCTGCGCCAGCAGCCAAGATGGGTTACAACTAATGAAAAACTGTTTTTTGGCAGT		1	1.7600056320180223E-5	47	TCRBV04-03*01	TCRBV04	TCRBV04-03	01								TCRBD01,TCRBD02	TCRBD01-01,TCRBD02-01		TCRBJ01-04*01	TCRBJ01	TCRBJ01-04	01				0	3	0	9	1	0	34	51	52	55	58	1	Out	VDJ
CCCCCTGATCCTGGAGTCGCCCAGCCCCAACCAGACCTCTCTGTACTTCTGTGCCAGCAAAGGGGGGGTTGTGAGCATTTTGGTGAT		2	3.520011264036045E-5	32	TCRBV27-01*01	TCRBV27	TCRBV27-01	01				TCRBD02-01*01	TCRBD02	TCRBD02-01	01				TCRBJ01-05*01	TCRBJ01	TCRBJ01-05	01				7	5	9	0	2	14	49	59	61	68	73	2	Out	VDJ
CTGATCCTGGAGTCGCCCAGCCCCAACCAGACCTCTCTGTACTTCTGTGCCAGCAGTCCGACAGGGAGGCCCCAGCATTTTGGTGAT	CASSPTGRPQHF	2	3.520011264036045E-5	36	TCRBV27-01*01	TCRBV27	TCRBV27-01	01				TCRBD01-01*01	TCRBD01	TCRBD01-01	01				TCRBJ01-05*01	TCRBJ01	TCRBJ01-05	01				5	2	2	3	2	9	45	57	59	66	68	2	In	VDJ
GCCATCCCCAACCAGACAGCTCTTTACTTCTGTGCCACCAGTGATTCCGGGTCCGCAAGGCCGGGTCAGCCCCAGCATTTTGGTGAT	CATSDSGSARPGQPQHF	2	3.520011264036045E-5	51	TCRBV24-01*01	TCRBV24	TCRBV24-01	01				TCRBD02-01	TCRBD02	TCRBD02-01				01,02	TCRBJ01-05*01	TCRBJ01	TCRBJ01-05	01				2	14	8	4	1	6	30	46	47	51	65	2	In	VDJ
AGATCCAGTCCACGGAGTCAGGGGACACAGCACTGTATTTCTGTGCCAGCAGCAAACTTTAAAGGTCAGCCCCAGCATTTTGGTGAT		1	1.7600056320180223E-5	40	TCRBV21-01*01	TCRBV21	TCRBV21-01	01								TCRBD01,TCRBD02	TCRBD01-01,TCRBD02-01		TCRBJ01-05*01	TCRBJ01	TCRBJ01-05	01				2	0	5	4	6	6	41	56	62	-1	65	1	Out	VDJ
GTGACCAGTGCCCATCCTGAAGACAGCAGCTTCTACATCTGCAGTGCCTTACCACTAATCGGGGATCAGCCCCAGCATTTTGGTGAT	CSALPLIGDQPQHF	1	1.7600056320180223E-5	42	TCRBV20	TCRBV20				TCRBV20-01,TCRBV20-or09_02		TCRBD02-01*01	TCRBD02	TCRBD02-01	01				TCRBJ01-05*01	TCRBJ01	TCRBJ01-05	01				6	0	8	3	12	5	39	47	59	-1	64	1	In	VDJ
AGTGCCCATCCTGAAGACAGCAGCTTCTACATCTGCAGTGCTAGAGCCGGGGGTGCAGGGGGCAATCAGCCCCAGCATTTTGGTGAT	CSARAGGAGGNQPQHF	1	1.7600056320180223E-5	48	TCRBV20	TCRBV20				TCRBV20-01,TCRBV20-or09_02						TCRBD01,TCRBD02	TCRBD01-01,TCRBD02-01		TCRBJ01-05*01	TCRBJ01	TCRBJ01-05	01				1	0	4	2	9	2	33	46	55	-1	61	1	In	VDJ
CTGCAGCCAGAAGACTCAGCCCTGTATCTCTGCGCCAGCAGCCAAGAGATTGGAGGGAGGGGCAATCAGCCCCAGCATTTTGGTGAT	CASSQEIGGRGNQPQHF	2	3.520011264036045E-5	51	TCRBV04-01*01	TCRBV04	TCRBV04-01	01				TCRBD02-01*02	TCRBD02	TCRBD02-01	02				TCRBJ01-05*01	TCRBJ01	TCRBJ01-05	01				0	0	9	0	7	2	30	47	54	-1	61	2	In	VDJ
CCTCACGTTGGCGTCTGCTGTACCCTCTCAGACATCTGTGTCGAGGGGTCGGGGACTGAGGGCAATCAGCCCCAGCATTTTGGTGAT		2	3.520011264036045E-5	35	TCRBV06-04*01	TCRBV06	TCRBV06-04	01				TCRBD02-01	TCRBD02	TCRBD02-01				01,02	TCRBJ01-05*01	TCRBJ01	TCRBJ01-05	01				22	4	0	10	10	2	46	41	51	57	61	2	Out	VDJ
AAGATCCGGTCCACAAAGCTGGAGGACTCAGCCATGTACTTCTGTGCCAGCACAGGGGAGGCTAGGCAGCCCCAGCATTTTGGTGAT	CASTGEARQPQHF	2	3.520011264036045E-5	39	TCRBV02-01	TCRBV02	TCRBV02-01				01,03					TCRBD01,TCRBD02	TCRBD01-01,TCRBD02-01		TCRBJ01-05*01	TCRBJ01	TCRBJ01-05	01				7	8	4	2	0	7	42	-1	52	58	66	2	In	VDJ
GTGAGCACCTTGGAGCTGGGGGACTCGGCCCTTTATCTTTGCGCCAGCAGCCTAGACAGTGCAGGGAAGCCCCAGCATTTTGGTGAT	CASSLDSAGKPQHF	2	3.520011264036045E-5	42	TCRBV05-01*01	TCRBV05	TCRBV05-01	01				TCRBD01-01*01	TCRBD01	TCRBD01-01	01				TCRBJ01-05*01	TCRBJ01	TCRBJ01-05	01				4	8	2	5	3	8	39	51	54	59	67	2	In	VDJ
AAGATCCAGCGCACAGAGCAGGGGGACTCGGCCATGTATCTCTGTGCCAGCAGCTTCGGACAGGGAAGTGGCTACACCTTCGGTTCG	CASSFGQGSGYTF	2	3.520011264036045E-5	39	TCRBV07-09*01	TCRBV07	TCRBV07-09	01				TCRBD01-01*01	TCRBD01	TCRBD01-01	01				TCRBJ01-02*01	TCRBJ01	TCRBJ01-02	01				3	3	1	3	1	7	42	56	57	65	68	2	In	VDJ
TTGTCCACTCTGACAGTGACCAGTGCCCATCCTGAAGACAGCAGCTTCTACATCTGCAGTGCCATCACTGGCTACACCTTCGGTTCG	CSAITGYTF	1	1.7600056320180223E-5	27	TCRBV20-01	TCRBV20	TCRBV20-01				01,04					TCRBD01,TCRBD02	TCRBD01-01,TCRBD02-01		TCRBJ01-02*01	TCRBJ01	TCRBJ01-02	01				6	0	3	7	4	7	54	62	66	-1	68	1	In	VDJ
ACCAGTGCCCATCCTGAAGACAGCAGCTTCTACATCTGCAGTGCCGACCATCCAAGACAGGCCCTCTATGGCTACACCTTCGGTTCG	CSADHPRQALYGYTF	1	1.7600056320180223E-5	45	TCRBV20	TCRBV20				TCRBV20-01,TCRBV20-or09_02		TCRBD01-01*01	TCRBD01	TCRBD01-01	01				TCRBJ01-02*01	TCRBJ01	TCRBJ01-02	01				6	4	2	4	11	4	36	44	55	61	65	1	In	VDJ
ACATCGGCCCAAAAGAACCCGACAGCTTTCTATCTCTGTGCCAGTAGTCCCAGAGGGGAATTTAGCTATGGCTACACCTTCGGTTCG	CASSPRGEFSYGYTF	1	1.7600056320180223E-5	45	TCRBV19-01*01	TCRBV19	TCRBV19-01	01								TCRBD01,TCRBD02	TCRBD01-01,TCRBD02-01		TCRBJ01-02*01	TCRBJ01	TCRBJ01-02	01				5	7	5	2	5	4	36	48	53	58	65	1	In	VDJ
AGCCCTCAGAACCCAGGGACTCAGCTGTGTACTTCTGTGCCAGCAGTACGGGACAGGGGTATGAGCTATGGCTACACCTTCGGTTCG		1	1.7600056320180223E-5	46	TCRBV12	TCRBV12				TCRBV12-03/12-04,TCRBV12-04		TCRBD01-01*01	TCRBD01	TCRBD01-01	01				TCRBJ01-02*01	TCRBJ01	TCRBJ01-02	01				5	6	0	2	2	4	35	47	49	59	65	1	Out	VDJ
GTGAACGCCTTGTTGCTGGGGGACTCGGCCCTGTATCTCTGTGCCAGCAGCCCCGGGACAGGGACCTATGGCTACACCTTCGGTTCG	CASSPGTGTYGYTF	1	1.7600056320180223E-5	42	TCRBV05-05*01	TCRBV05	TCRBV05-05	01				TCRBD01-01*01	TCRBD01	TCRBD01-01	01				TCRBJ01-02*01	TCRBJ01	TCRBJ01-02	01				4	2	0	3	3	4	39	51	54	63	65	1	In	VDJ
CACGCCCTGCAGCCAGAAGACTCAGCCCTGTATCTCTGCGCCAGCAGCCAAGATAGGGACAGGAACTATGGCTACACCTTCGGTTCG	CASSQDRDRNYGYTF	1	1.7600056320180223E-5	45	TCRBV04-01*01	TCRBV04	TCRBV04-01	01				TCRBD01-01*01	TCRBD01	TCRBD01-01	01				TCRBJ01-02*01	TCRBJ01	TCRBJ01-02	01				0	0	0	4	2	2	36	53	55	-1	63	1	In	VDJ
CTGGAGTCCGCCAGCACCAACCAGACATCTATGTACCTCTGTGCCAGTAGACCGACAGGTTCCAACTATGGCTACACCTTCGGTTCG	CASRPTGSNYGYTF	1	1.7600056320180223E-5	42	TCRBV28-01*01	TCRBV28	TCRBV28-01	01				TCRBD01-01*01	TCRBD01	TCRBD01-01	01				TCRBJ01-02*01	TCRBJ01	TCRBJ01-02	01				9	4	2	4	6	2	39	47	53	59	63	1	In	VDJ
CTGGAGTCGCCCAGCCCCAACCAGACCTCTCTGTACTTCTGTGCCAGCGCATATAATTACGGAAACTATGGCTACACCTTCGGTTCG	CASAYNYGNYGYTF	1	1.7600056320180223E-5	42	TCRBV27-01*01	TCRBV27	TCRBV27-01	01								TCRBD01,TCRBD02	TCRBD01-01,TCRBD02-01		TCRBJ01-02*01	TCRBJ01	TCRBJ01-02	01				8	0	1	8	12	2	39	48	60	-1	63	1	In	VDJ
CCCCTGATCCTGGAGTCGCCCAGCCCCAACCAGACCTCTCTGTACTTCTGTGCCAGCAGGGACAGATATGGCTACACCTTCGGTTCG	CASRDRYGYTF	1	1.7600056320180223E-5	33	TCRBV27-01*01	TCRBV27	TCRBV27-01	01				TCRBD01-01*01	TCRBD01	TCRBD01-01	01				TCRBJ01-02*01	TCRBJ01	TCRBJ01-02	01				6	1	1	5	0	5	48	-1	59	65	66	1	In	VDJ
GTGAACGCCTTGTTGCTGGGGGACTCGGCCCTGTATCTCTGTGCCAGCACCCGGGGGGCACCTTCATATGGCTACACCTTCGGTTCG	CASTRGAPSYGYTF	1	1.7600056320180223E-5	42	TCRBV05-05*01	TCRBV05	TCRBV05-05	01				TCRBD02-01*01	TCRBD02	TCRBD02-01	01				TCRBJ01-02*01	TCRBJ01	TCRBJ01-02	01				6	8	8	1	2	5	39	49	51	58	66	1	In	VDJ
AAGATCCAGCCCTCAGAACCCAGGGACTCAGCTGTGTACTTCTGTGCCAGCAGGCGGGAGGGAATCGATGGCTACACCTTCGGTTCG	CASRREGIDGYTF	1	1.7600056320180223E-5	39	TCRBV12-03/12-04*01	TCRBV12	TCRBV12-03/12-04	01				TCRBD02-01*02	TCRBD02	TCRBD02-01	02				TCRBJ01-02*01	TCRBJ01	TCRBJ01-02	01				6	5	7	0	0	6	42	-1	53	62	67	1	In	VDJ
ACAGTGACCAGTGCCCATCCTGAAGACAGCAGCTTCTACATCTGCAGTGCCGGGGGACAGGGGGCCGATGGCTACACCTTCGGTTCG	CSAGGQGADGYTF	1	1.7600056320180223E-5	39	TCRBV20	TCRBV20				TCRBV20-01,TCRBV20-or09_02		TCRBD01-01*01	TCRBD01	TCRBD01-01	01				TCRBJ01-02*01	TCRBJ01	TCRBJ01-02	01				6	2	0	0	3	6	42	50	53	65	67	1	In	VDJ
TGTGAACGCCTTGTTGCTGGGGGACTCGGCCCTCTATCTCTGTGCCAGCAGTCCTCTAGTAACCGTTTGGGCTACACCTTCGGTTCG		1	1.7600056320180223E-5	41	TCRBV05-06*01	TCRBV05	TCRBV05-06	01				TCRBD02-01	TCRBD02	TCRBD02-01				01,02	TCRBJ01-02*01	TCRBJ01	TCRBJ01-02	01				5	10	4	8	4	8	40	51	55	59	69	1	Out	VDJ
ATCAATTCCCTGGAGCTTGGTGACTCTGCTGTGTATTTCTGTGCCAGCAGCCAAATGGCGACAGGTGGGGGCTACACCTTCGGTTCG	CASSQMATGGGYTF	1	1.7600056320180223E-5	42	TCRBV03-01/03-02*01	TCRBV03	TCRBV03-01/03-02	01				TCRBD01-01*01	TCRBD01	TCRBD01-01	01				TCRBJ01-02*01	TCRBJ01	TCRBJ01-02	01				2	4	2	4	5	8	39	54	59	65	69	1	In	VDJ
ATTCTGGAGTCCGCCAGCACCAACCAGACATCTATGTACCTCTGTGCCAGCAGTTCACAGGAGAGTCGAGGCTACACCTTCGGTTCG	CASSSQESRGYTF	1	1.7600056320180223E-5	39	TCRBV28-01*01	TCRBV28	TCRBV28-01	01				TCRBD01-01*01	TCRBD01	TCRBD01-01	01				TCRBJ01-02*01	TCRBJ01	TCRBJ01-02	01				4	8	3	4	1	8	42	55	56	61	69	1	In	VDJ
CTGAAGATCCAGCGCACAGAGCAGGGGGACTCGGCCATGTATCTCTGTGCCAGCAGCTTAGAGCCGAGAGGCTACACCTTCGGTTCG	CASSLEPRGYTF	2	3.520011264036045E-5	36	TCRBV07-09*01	TCRBV07	TCRBV07-09	01				TCRBD02-01	TCRBD02	TCRBD02-01				01,02	TCRBJ01-02*01	TCRBJ01	TCRBJ01-02	01				1	5	6	7	0	8	45	-1	61	64	69	2	In	VDJ
GAGTCGCCCAGCCCCAACCAGACCTCTCTGTACTTCTGTGCCAGCAGCGCTCGAACTACAGGGGACTGGGCCTACACCTTCGGTTCG	CASSARTTGDWAYTF	1	1.7600056320180223E-5	45	TCRBV27-01*01	TCRBV27	TCRBV27-01	01				TCRBD01-01*01	TCRBD01	TCRBD01-01	01				TCRBJ01-02*01	TCRBJ01	TCRBJ01-02	01				6	7	3	2	10	10	36	47	57	64	71	1	In	VDJ
AGCACCTTGGAGCTGGGGGACTCGGCCCTTTATCTTTGCGCCAGCAGCTCAAGGACTAGCGGCACTTACTAGCAGTACTTCGGGCCG	CASSSRTSGTY*QYF	1	1.7600056320180223E-5	45	TCRBV05-01*01	TCRBV05	TCRBV05-01	01				TCRBD02-01	TCRBD02	TCRBD02-01				01,02	TCRBJ02-07*01	TCRBJ02	TCRBJ02-07	01				3	8	1	5	3	8	36	49	52	62	70	1	Stop	VDJ
CTACACACCCTGCAGCCAGAAGACTCGGCCCTGTATCTCTGTGCCAGCAGCCGAACTGGGACGGGTAGTGAGCAGTACTTCGGGCCG	CASSRTGTGSEQYF	3	5.280016896054068E-5	42	TCRBV04-02*01	TCRBV04	TCRBV04-02	01								TCRBD01,TCRBD02	TCRBD01-01,TCRBD02-01		TCRBJ02-07*01	TCRBJ02	TCRBJ02-07	01				4	7	0	7	5	7	39	52	57	62	69	3	In	VDJ
CTGAAGATCCAGCGCACAGAGCAGCGGGACTCGGCCATGTATCGCTGTGCCAGCAGCTTAGCGGCGGGGGAGCAGTACTTCGGGCCG	CASSLAAGEQYF	2	3.520011264036045E-5	36	TCRBV07-06*01	TCRBV07	TCRBV07-06	01				TCRBD02-01*01	TCRBD02	TCRBD02-01	01				TCRBJ02-07*01	TCRBJ02	TCRBJ02-07	01				0	0	7	3	1	7	45	62	63	-1	69	2	In	VDJ
CTCCCTGATTCTGGAGTCCGCCAGCACCAACCAGACATCTATGTACCCCTAACCGGGGGCGGGGAGGTCGAGCAGTACTTCGGGCCG		1	1.7600056320180223E-5	32	TCRBV28-01*01	TCRBV28	TCRBV28-01	01								TCRBD01,TCRBD02	TCRBD01-01,TCRBD02-01		TCRBJ02-07*01	TCRBJ02	TCRBJ02-07	01				19	8	6	0	7	6	49	47	54	60	68	1	Out	VDJ
GTGCAGCCTGCAGAACTGGAGGATTCTGGAGTTTATTTCTGTGCCAGCAGCCAAGGCATGACAGGGGGCGAGCAGTACTTCGGGCCG	CASSQGMTGGEQYF	1	1.7600056320180223E-5	42	TCRBV14-01*01	TCRBV14	TCRBV14-01	01				TCRBD01-01*01	TCRBD01	TCRBD01-01	01				TCRBJ02-07*01	TCRBJ02	TCRBJ02-07	01				1	0	2	1	4	6	39	55	59	-1	68	1	In	VDJ
ACAGTGACCAGTGCCCATCCTGAAGACAGCAGCTTCTACATCTGCAGTGCCCGTCCCAGCGGGGAGGGCGAGCAGTACTTCGGGCCG	CSARPSGEGEQYF	1	1.7600056320180223E-5	39	TCRBV20	TCRBV20				TCRBV20-01,TCRBV20-or09_02		TCRBD02-01	TCRBD02	TCRBD02-01				01,02	TCRBJ02-07*01	TCRBJ02	TCRBJ02-07	01				6	4	6	3	7	6	42	50	57	64	68	1	In	VDJ
ACAGTGACCAGTGCCCATCCTGAAGACAGCAGCTTCTACATCTGCAGTGCCCCCCGGGGCAGGGGATCCGAGCAGTACTTCGGGCCG	CSAPRGRGSEQYF	1	1.7600056320180223E-5	39	TCRBV20	TCRBV20				TCRBV20-01,TCRBV20-or09_02		TCRBD01-01*01	TCRBD01	TCRBD01-01	01				TCRBJ02-07*01	TCRBJ02	TCRBJ02-07	01				6	3	4	2	9	6	42	50	59	65	68	1	In	VDJ
ATCCGCTCACCAGGCCTGGGGGACGCAGCCATGTACCTGTGTGCCACCAGCAGAGATGGCGGGGATCCCGAGCAGTACTTCGGGCCG	CATSRDGGDPEQYF	1	1.7600056320180223E-5	42	TCRBV15-01*02	TCRBV15	TCRBV15-01	02				TCRBD02-01*01	TCRBD02	TCRBD02-01	01				TCRBJ02-07*01	TCRBJ02	TCRBJ02-07	01				0	4	7	3	2	6	39	56	58	64	68	1	In	VDJ
AGTGCCCATCCTGAAGACAGCAGCTTCTACATCTGCAGTGCTGGCGCCGGGCTTACCTCTGGGCTTTACGAGCAGTACTTCGGGCCG	CSAGAGLTSGLYEQYF	1	1.7600056320180223E-5	48	TCRBV20	TCRBV20				TCRBV20-01,TCRBV20-or09_02						TCRBD01,TCRBD02	TCRBD01-01,TCRBD02-01		TCRBJ02-07*01	TCRBJ02	TCRBJ02-07	01				5	14	8	0	6	4	33	42	48	52	66	1	In	VDJ
AACGCCTTGGAGCTGGACGACTCGGCCCTGTATCTCTGTGCCAGCAGCTTGAAGGGACAGGGGGGGTACGAGCAGTACTTCGGGCCG	CASSLKGQGGYEQYF	1	1.7600056320180223E-5	45	TCRBV05-04*01	TCRBV05	TCRBV05-04	01				TCRBD01-01*01	TCRBD01	TCRBD01-01	01				TCRBJ02-07*01	TCRBJ02	TCRBJ02-07	01				1	2	0	1	2	4	36	51	53	64	66	1	In	VDJ
AATCTTCACATCAATTCCCTGGAGCTTGGTGACTCTGCTGTGTATTTCTGTGCCAGCAGCCATCTCTACGAGCAGTACTTCGGGCCG	CASSHLYEQYF	1	1.7600056320180223E-5	33	TCRBV03-01/03-02*01	TCRBV03	TCRBV03-01/03-02	01				TCRBD02-01	TCRBD02	TCRBD02-01				01,02	TCRBJ02-07*01	TCRBJ02	TCRBJ02-07	01				3	0	4	10	1	3	48	62	63	-1	65	1	In	VDJ
ACTGTGACATCGGCCCAAAAGAACCCGACAGCTTTCTATCTCTGTGCCACCTCCCTTGGGCCCCTCTACGAGCAGTACTTCGGGCCG	CATSLGPLYEQYF	1	1.7600056320180223E-5	39	TCRBV19-01*01	TCRBV19	TCRBV19-01	01				TCRBD01-01*01	TCRBD01	TCRBD01-01	01				TCRBJ02-07*01	TCRBJ02	TCRBJ02-07	01				10	4	8	0	8	3	42	49	57	61	65	1	In	VDJ
GTGAACGCCTTGTTGCTGGGGGACTCGGCCCTCTATCTCTGTGCCAGCAGCGTACAGGGCCTTTCCTACGAGCAGTACTTCGGGCCG	CASSVQGLSYEQYF	1	1.7600056320180223E-5	42	TCRBV05-06*01	TCRBV05	TCRBV05-06	01				TCRBD01-01*01	TCRBD01	TCRBD01-01	01				TCRBJ02-07*01	TCRBJ02	TCRBJ02-07	01				4	4	3	3	2	1	39	51	53	59	63	1	In	VDJ
ATCCAGCCCTCAGAACCCAGGGACTCAGCTGTGTACTTCTGTGCCAGCAGGGATGACAGGGGGTCCTACGAGCAGTACTTCGGGCCG	CASRDDRGSYEQYF	1	1.7600056320180223E-5	42	TCRBV12	TCRBV12				TCRBV12-03/12-04,TCRBV12-04		TCRBD01-01*01	TCRBD01	TCRBD01-01	01				TCRBJ02-07*01	TCRBJ02	TCRBJ02-07	01				6	0	2	1	4	1	39	50	54	-1	63	1	In	VDJ
TCCGCTACCAGCTCCCAGACATCTGTGTACTTCTGTGCCATCAGTGAGCCGGGGACCCCGAGCTCCTACGAGCAGTACTTCGGGCCG	CAISEPGTPSSYEQYF	1	1.7600056320180223E-5	48	TCRBV10-03*01	TCRBV10	TCRBV10-03	01								TCRBD01,TCRBD02	TCRBD01-01,TCRBD02-01		TCRBJ02-07*01	TCRBJ02	TCRBJ02-07	01				2	6	0	7	3	0	33	48	51	56	62	1	In	VDJ
ATGAATGTGAGCACCTTGGAGCTGGGGGACTCGGCCCTTTATCTTTGCGCCAGCAGTCAGGCATCCTACGAGCAGTACTTCGGGCCG	CASSQASYEQYF	1	1.7600056320180223E-5	36	TCRBV05-01*01	TCRBV05	TCRBV05-01	01				TCRBD01-01*01	TCRBD01	TCRBD01-01	01				TCRBJ02-07*01	TCRBJ02	TCRBJ02-07	01				5	2	4	4	1	1	45	56	57	61	63	1	In	VDJ
GCCTTGTTGCTGGGGGACTCGGCCCTGTATCTCTGTGCCAGCAGCTTCGGAACAGTTTCTCAATCCTACGAGCAGTACTTCGGGCCG	CASSFGTVSQSYEQYF	1	1.7600056320180223E-5	48	TCRBV05-05*01	TCRBV05	TCRBV05-05	01				TCRBD01-01*01	TCRBD01	TCRBD01-01	01				TCRBJ02-07*01	TCRBJ02	TCRBJ02-07	01				2	8	3	5	4	1	33	47	51	55	63	1	In	VDJ
NTGTCGGCTGCTCCCTCCCAGACATCTGTGTACTTCTGTGCCAGCAACCGGCAACTGGGACAATCCTACGAGCAGTACTTCGGGCCG	CASNRQLGQSYEQYF	1	1.7600056320180223E-5	45	TCRBV06-05*01	TCRBV06	TCRBV06-05	01				TCRBD01-01*01	TCRBD01	TCRBD01-01	01				TCRBJ02-07*01	TCRBJ02	TCRBJ02-07	01				7	1	0	6	10	1	36	46	56	62	63	1	In	VDJ
CAGCCCTCAGAACCCAGGGACTCAGCTGTGTACTTCTGTGCCAGCAGTTTGGGGACAGCTATTGCCTACGAGCAGTACTTCGGGCCG	CASSLGTAIAYEQYF	1	1.7600056320180223E-5	45	TCRBV12	TCRBV12				TCRBV12-03/12-04,TCRBV12-04		TCRBD01-01*01	TCRBD01	TCRBD01-01	01				TCRBJ02-07*01	TCRBJ02	TCRBJ02-07	01				3	6	0	5	1	2	36	50	51	58	64	1	In	VDJ
AAGATCCGGTCCACAAAGCTGGAGGACTCAGCCATGTACTTCTGTGCCAGCAGCCCTAGCGGGGCCTACGAGCAGTACTTCGGGCCG	CASSPSGAYEQYF	1	1.7600056320180223E-5	39	TCRBV02-01	TCRBV02	TCRBV02-01				01,03	TCRBD02-01*01	TCRBD02	TCRBD02-01	01				TCRBJ02-07*01	TCRBJ02	TCRBJ02-07	01				6	0	4	3	2	2	42	53	55	-1	64	1	In	VDJ
GTGAGCACCTTGGAGCTGGGGGACTCGGCCCTTTATCTTTGCGCCAGCAGCAGCCGGGACTCAGCCTACGAGCAGTACTTCGGGCCG	CASSSRDSAYEQYF	1	1.7600056320180223E-5	42	TCRBV05-01*01	TCRBV05	TCRBV05-01	01				TCRBD02-01	TCRBD02	TCRBD02-01				01,02	TCRBJ02-07*01	TCRBJ02	TCRBJ02-07	01				4	3	0	10	4	2	39	51	55	61	64	1	In	VDJ
AAGATCCGGTCCACAAAGCTGGAGGACTCAGCCATGTACTTCTGTGCCAGCAGGCCGGGACAGCCCTACGAGCAGTACTTCGGGCCG	CASRPGQPYEQYF	1	1.7600056320180223E-5	39	TCRBV02-01	TCRBV02	TCRBV02-01				01,03	TCRBD01-01*01	TCRBD01	TCRBD01-01	01				TCRBJ02-07*01	TCRBJ02	TCRBJ02-07	01				6	1	0	5	3	2	42	53	56	63	64	1	In	VDJ
CTACACACCCTGCAGCCAGAAGACTCGGCCCTGTATCTCTGCGCCAGCAGCCAAGGGGTCGGGACCTACGAGCAGTACTTCGGGCCG	CASSQGVGTYEQYF	1	1.7600056320180223E-5	42	TCRBV04-03*01	TCRBV04	TCRBV04-03	01				TCRBD02-01*02	TCRBD02	TCRBD02-01	02				TCRBJ02-07*01	TCRBJ02	TCRBJ02-07	01				1	0	8	3	4	2	39	55	59	-1	64	1	In	VDJ
CAGCGCACAGAGCAGGAGGACTCGGCCGTGTATCTCTGTGCCAGCAGCTTAGCGGGGACAGCGACCTACGAGCAGTACTTCGGGCCG	CASSLAGTATYEQYF	4	7.04002252807209E-5	45	TCRBV07-02	TCRBV07	TCRBV07-02				01,02	TCRBD01-01*01	TCRBD01	TCRBD01-01	01				TCRBJ02-07*01	TCRBJ02	TCRBJ02-07	01				0	3	0	5	1	2	36	53	54	61	64	4	In	VDJ
CTCAAGATCCAGCCTGCAGAGCTTGGGGACTCGGCCATGTATCTCTGTGCCAGCGCCGCGGACTACTACGAGCAGTACTTCGGGCCG	CASAADYYEQYF	1	1.7600056320180223E-5	36	TCRBV11-01*01	TCRBV11	TCRBV11-01	01				TCRBD02-01	TCRBD02	TCRBD02-01				01,02	TCRBJ02-07*01	TCRBJ02	TCRBJ02-07	01				8	0	1	9	5	3	45	54	59	-1	65	1	In	VDJ
CAGCGCACAGAGCAGCGGGACTCGGCCATGTATCGCTGTGCCAGCAGACGGCGACAGGGTGGGGCCGACGAGCAGTACTTCGGGCCG	CASRRRQGGADEQYF	2	3.520011264036045E-5	45	TCRBV07-06*01	TCRBV07	TCRBV07-06	01				TCRBD01-01*01	TCRBD01	TCRBD01-01	01				TCRBJ02-07*01	TCRBJ02	TCRBJ02-07	01				6	8	2	3	5	5	36	47	52	59	67	2	In	VDJ
CTGAATGTGAACGCCTTGTTGCTGGGGGACTCGGCCCTCTATCTCTGTGCCAGCAGCCGACTCCCCCACGAGCAGTACTTCGGGCCG	CASSRLPHEQYF	1	1.7600056320180223E-5	36	TCRBV05-06*01	TCRBV05	TCRBV05-06	01				TCRBD02-01	TCRBD02	TCRBD02-01				01,02	TCRBJ02-07*01	TCRBJ02	TCRBJ02-07	01				4	5	2	10	1	5	45	57	58	62	67	1	In	VDJ
GTGACCAGTGCCCATCCTGAAGACAGCAGCTTCTACATCTGCAGTGCGGAACCGGGACAGGGTACCCACGAGCAGTACTTCGGGCCG	CSAEPGQGTHEQYF	1	1.7600056320180223E-5	42	TCRBV20	TCRBV20				TCRBV20-01,TCRBV20-or09_02		TCRBD01-01*01	TCRBD01	TCRBD01-01	01				TCRBJ02-07*01	TCRBJ02	TCRBJ02-07	01				6	5	0	3	6	5	39	47	53	62	67	1	In	VDJ
ACAGAGCAGGGGGACTCGGCCATGTATCTCTGTGCCAGCAGCCGCGGTACAGGTAGGGCAGGGACCCACGAGCAGTACTTCGGGCCG	CASSRGTGRAGTHEQYF	2	3.520011264036045E-5	51	TCRBV07-09*01	TCRBV07	TCRBV07-09	01								TCRBD01,TCRBD02	TCRBD01-01,TCRBD02-01		TCRBJ02-07*01	TCRBJ02	TCRBJ02-07	01				5	2	0	7	18	5	30	42	60	65	67	2	In	VDJ
GTGACATCGGCCCAAAAGAACCCGACAGCTTTCTATCTCTGTGCCAGTAGTTCCCGGGACAGGGCAGAAGAGCAGTACTTCGGGCCG	CASSSRDRAEEQYF	1	1.7600056320180223E-5	42	TCRBV19-01*01	TCRBV19	TCRBV19-01	01				TCRBD01-01*01	TCRBD01	TCRBD01-01	01				TCRBJ02-07*01	TCRBJ02	TCRBJ02-07	01				5	5	0	3	4	7	39	51	55	64	69	1	In	VDJ
ATCCAGCCCTCAGAACCCAGGGACTCAGCTGTGTACTTCTGTGCCAGCAGTCCCCAGGGGATTGGAAACACCATATATTTTGGAGAG	CASSPQGIGNTIYF	1	1.7600056320180223E-5	42	TCRBV12	TCRBV12				TCRBV12-03/12-04,TCRBV12-04		TCRBD01-01*01	TCRBD01	TCRBD01-01	01				TCRBJ01-03*01	TCRBJ01	TCRBJ01-03	01				5	2	4	2	3	3	39	51	54	60	62	1	In	VDJ
GCCTTGTTGCTGGGGGACTCGGCCCTCTATCTCTGTGCCAGCAGCTTGGTGGCAGGGGCAGGTGGAAACACCATATATTTTGGAGAG	CASSLVAGAGGNTIYF	1	1.7600056320180223E-5	48	TCRBV05-06*01	TCRBV05	TCRBV05-06	01				TCRBD01-01*01	TCRBD01	TCRBD01-01	01				TCRBJ01-03*01	TCRBJ01	TCRBJ01-03	01				0	4	4	2	3	3	33	49	52	58	62	1	In	VDJ
CAGCCCTCAGAACCCAGGGACTCAGCTGTGTACTTCTGTGCCAGCAGTCGGGGGAAAAGCTCTGGAAACACCATATATTTTGGAGAG	CASSRGKSSGNTIYF	2	3.520011264036045E-5	45	TCRBV12	TCRBV12				TCRBV12-03/12-04,TCRBV12-04		TCRBD02-01*01	TCRBD02	TCRBD02-01	01				TCRBJ01-03*01	TCRBJ01	TCRBJ01-03	01				5	5	8	2	0	0	36	-1	48	54	59	2	In	VDJ
GTGAACGCCTTGTTGCTGGGGGACTCGGCCCTGTATCTCTGTGCCAGCAGCCCCACTTCCTCTGGAAACACCATATATTTTGGAGAG	CASSPTSSGNTIYF	1	1.7600056320180223E-5	42	TCRBV05-05*01	TCRBV05	TCRBV05-05	01				TCRBD02-01	TCRBD02	TCRBD02-01				01,02	TCRBJ01-03*01	TCRBJ01	TCRBJ01-03	01				4	2	3	10	3	0	39	51	54	57	59	1	In	VDJ
TCGGCTGCTCCCTCCCAGACATCTGTGTACTTCTGTGCCAGCAGTTACTGGGGGTTGAACTCTGGAAACACCATATATTTTGGAGAG	CASSYWGLNSGNTIYF	2	3.520011264036045E-5	48	TCRBV06-05*01	TCRBV06	TCRBV06-05	01								TCRBD01,TCRBD02	TCRBD01-01,TCRBD02-01		TCRBJ01-03*01	TCRBJ01	TCRBJ01-03	01				1	5	6	1	0	0	33	-1	49	54	59	2	In	VDJ
CACATCAATTCCCTGGAGCTTGGTGACTCTGCTGTGTATTTCTGTGCCAGCACCCGTTTCGCCGGAAACACCATATATTTTGGAGAG	CASTRFAGNTIYF	4	7.04002252807209E-5	39	TCRBV03-01/03-02*01	TCRBV03	TCRBV03-01/03-02	01								TCRBD01,TCRBD02	TCRBD01-01,TCRBD02-01		TCRBJ01-03*01	TCRBJ01	TCRBJ01-03	01				7	1	10	0	8	4	42	52	60	62	63	4	In	VDJ
AGTCAGGGGACACAGCACTGTATTTCTGTGCCAGCATCCAACAGGGGGCGGTTGACCCCTGTAGGAAACACCATATATTTTGGAGAG		1	1.7600056320180223E-5	55	TCRBV21-01*01	TCRBV21	TCRBV21-01	01				TCRBD01-01*01	TCRBD01	TCRBD01-01	01				TCRBJ01-03*01	TCRBJ01	TCRBJ01-03	01				7	14	3	0	4	4	26	36	40	49	63	1	Out	VDJ
ATTCTGGAGTCCGCCAGCACCAACCAGACATCTATGTACCTCTGTGCCAACGCACAGGGGAGAGGAAACACCATATATTTTGGAGAG	CANAQGRGNTIYF	1	1.7600056320180223E-5	39	TCRBV28-01*01	TCRBV28	TCRBV28-01	01				TCRBD01-01*01	TCRBD01	TCRBD01-01	01				TCRBJ01-03*01	TCRBJ01	TCRBJ01-03	01				10	3	3	2	4	4	42	49	53	60	63	1	In	VDJ
CGCACAGAGCAGGGGGACTCGGCCATGTATCTCTGTGCCAGCAGCCCAACCCTCTTCTCTGGGGCCAACGTCCTGACTTTCGGGGCC	CASSPTLFSGANVLTF	5	8.800028160090112E-5	48	TCRBV07-09*01	TCRBV07	TCRBV07-09	01								TCRBD01,TCRBD02	TCRBD01-01,TCRBD02-01		TCRBJ02-06*01	TCRBJ02	TCRBJ02-06	01				5	6	3	7	3	0	33	45	48	50	56	5	In	VDJ
AAGATCCAGCCTGCAGAGCTTGGGGACTCGGCCATGTATCTCTGTGCCAGCAGCTTAGAGACCTGGGGCATTCAGTACTTCGGCGCC	CASSLETWGIQYF	1	1.7600056320180223E-5	39	TCRBV11-01*01	TCRBV11	TCRBV11-01	01								TCRBD01,TCRBD02	TCRBD01-01,TCRBD02-01		TCRBJ02-04*01	TCRBJ02	TCRBJ02-04	01				1	0	6	2	6	9	42	58	64	-1	68	1	In	VDJ
CTGGAGTCGCCCAGCCCCAACCAGACCTCTCTGTACTTCTGTGCCAGCAGTTTCGCACAGGCGGCTTCACCCCTCCACTTTGGGAAC	CASSFAQAASPLHF	2	3.520011264036045E-5	42	TCRBV27-01*01	TCRBV27	TCRBV27-01	01				TCRBD01-01*01	TCRBD01	TCRBD01-01	01				TCRBJ01-06*02	TCRBJ01	TCRBJ01-06	02				3	4	3	4	3	9	39	53	56	61	65	2	In	VDJ
GTGACCAGTGCCCATCCTGAAGACAGCAGCTTCTACATCTGCAGTGCCAGGCAGACAGCTATTAATTCACCCCTCCACTTTGGGAAC	CSARQTAINSPLHF	1	1.7600056320180223E-5	42	TCRBV20	TCRBV20				TCRBV20-01,TCRBV20-or09_02		TCRBD01-01*01	TCRBD01	TCRBD01-01	01				TCRBJ01-06*02	TCRBJ01	TCRBJ01-06	02				6	4	2	5	6	6	39	47	53	58	62	1	In	VDJ
ACCCTGGAGTCTGCCAGGCCCTCACATACCTCTCAGTACCTCTGTGCCAGCAGTGAGGGAACTAATTCACCCCTCCACTTTGGGAAC	CASSEGTNSPLHF	15	2.6400084480270334E-4	39	TCRBV25-01*01	TCRBV25	TCRBV25-01	01								TCRBD01,TCRBD02	TCRBD01-01,TCRBD02-01		TCRBJ01-06*02	TCRBJ01	TCRBJ01-06	02				3	2	0	8	0	6	42	-1	56	60	62	15	In	VDJ
AGCACCAACCAGACATCTATGTACCTCTGTGCCAGCAGTTTGAGACACGGGGGCGCGTCTTATAATTCACCCCTCCACTTTGGGAAC	CASSLRHGGASYNSPLHF	1	1.7600056320180223E-5	54	TCRBV28-01*01	TCRBV28	TCRBV28-01	01								TCRBD01,TCRBD02	TCRBD01-01,TCRBD02-01		TCRBJ01-06*02	TCRBJ01	TCRBJ01-06	02				3	6	6	0	7	4	27	41	48	54	60	1	In	VDJ
CCTTCTCAGTGACTCTGGCTTCTATCTCTGTGCCTGGAGTGTAAGTGGTCTGGGACGGTCTATAATTCACCCCTCCACTTTGGGAAC		1	1.7600056320180223E-5	53	TCRBV30-01*01	TCRBV30	TCRBV30-01	01								TCRBD01,TCRBD02	TCRBD01-01,TCRBD02-01		TCRBJ01-06*02	TCRBJ01	TCRBJ01-06	02				0	3	0	7	9	3	28	42	51	56	59	1	Out	VDJ
AGTGCCCATCCTGAAGACAGCAGCTTCTACATCTGCAGTGCTGGGGGACAGGGAGGCACCTATAATTCACCCCTCCACTTTGGGAAC	CSAGGQGGTYNSPLHF	1	1.7600056320180223E-5	48	TCRBV20	TCRBV20				TCRBV20-01,TCRBV20-or09_02		TCRBD01-01*01	TCRBD01	TCRBD01-01	01				TCRBJ01-06*02	TCRBJ01	TCRBJ01-06	02				5	5	0	3	2	2	33	42	44	53	58	1	In	VDJ
GCCTTGTTGCTGGGGGACTCGGCCCTGTATCTCTGTGCCAGCAGTACCACAGGGTCTAGGGAGAATTCACCCCTCCACTTTGGGAAC	CASSTTGSRENSPLHF	1	1.7600056320180223E-5	48	TCRBV05-05*01	TCRBV05	TCRBV05-05	01				TCRBD01-01*01	TCRBD01	TCRBD01-01	01				TCRBJ01-06*02	TCRBJ01	TCRBJ01-06	02				5	9	3	3	4	7	33	44	48	54	63	1	In	VDJ
GTGACCAGTGCCCATCCTGAAGACAGCAGCTTCTACATCTGCAGTGCTAGGGACCAGGCGGGGCTCTCACCCCTCCACTTTGGGAAC	CSARDQAGLSPLHF	1	1.7600056320180223E-5	42	TCRBV20	TCRBV20				TCRBV20-01,TCRBV20-or09_02		TCRBD02-01*01	TCRBD02	TCRBD02-01	01				TCRBJ01-06*02	TCRBJ01	TCRBJ01-06	02				3	3	7	3	7	10	39	50	57	63	66	1	In	VDJ
CATCCTGAGTTCTAAGAAGCTCCTTCTCAGTGACTCTGGCTTCTATCTCTGTGCCTGGAGGGAAGGGAACCCCTCCACTTTGGGAAC		1	1.7600056320180223E-5	32	TCRBV30-01*01	TCRBV30	TCRBV30-01	01								TCRBD01,TCRBD02	TCRBD01-01,TCRBD02-01		TCRBJ01-06*02	TCRBJ01	TCRBJ01-06	02				3	0	0	8	4	12	49	60	64	-1	68	1	Out	VDJ
CTGGAGTCCGCTACCAGCTCCCAGACATCTGTGTACTTCTGTGCCATCAGTGAGTGGGAGGGCAAGGGTGAGCAGTTCTTCGGGCCA	CAISEWEGKGEQFF	1	1.7600056320180223E-5	42	TCRBV10-03*01	TCRBV10	TCRBV10-03	01				TCRBD02-01*02	TCRBD02	TCRBD02-01	02				TCRBJ02-01*01	TCRBJ02	TCRBJ02-01	01				1	6	9	0	0	9	39	-1	55	62	68	1	In	VDJ
NNNNTGTCGGCTGCTCCCTCCCAGACATCTGTGTACTTCTGTGCCAGCGGGCTGTCTGACGGGTACAATGAGCAGTTCTTCGGGCCA	CASGLSDGYNEQFF	5	8.800028160090112E-5	42	TCRBV06-05*01	TCRBV06	TCRBV06-05	01								TCRBD01,TCRBD02	TCRBD01-01,TCRBD02-01		TCRBJ02-01*01	TCRBJ02	TCRBJ02-01	01				8	11	8	0	0	4	39	-1	48	52	63	5	In	VDJ
AATGTGAACGCCTTGTTGCTGGGGGACTCGGCCCTCTATCTCTGTGCCAGCAGCCGGGACGTCTACAATGAGCAGTTCTTCGGGCCA	CASSRDVYNEQFF	3	5.280016896054068E-5	39	TCRBV05-06*01	TCRBV05	TCRBV05-06	01								TCRBD01,TCRBD02	TCRBD01-01,TCRBD02-01		TCRBJ02-01*01	TCRBJ02	TCRBJ02-01	01				4	2	0	7	1	3	42	54	55	60	62	3	In	VDJ
TGGAGTCCGCTACCAGCTCCCAGACATCTGTGTACTTCTGTGCCATCAGTGACGTGGAGCTCCTACAATGAGCAGTTCTTCGGGCCA		1	1.7600056320180223E-5	43	TCRBV10-03*01	TCRBV10	TCRBV10-03	01				TCRBD02-01*02	TCRBD02	TCRBD02-01	02				TCRBJ02-01*01	TCRBJ02	TCRBJ02-01	01				3	0	10	2	3	0	38	52	55	-1	59	1	Out	VDJ
CGCACAGAGCAGCGGGACTCGGCCATGTATCGCTGTGCCAGCAGCTTCGCCGGACAGGGGTTTGGGGAGACCCAGTACTTCGGGCCA	CASSFAGQGFGETQYF	4	7.04002252807209E-5	48	TCRBV07-06*01	TCRBV07	TCRBV07-06	01				TCRBD01-01*01	TCRBD01	TCRBD01-01	01				TCRBJ02-05*01	TCRBJ02	TCRBJ02-05	01				3	6	1	2	4	5	33	47	51	60	66	4	In	VDJ
GCCTTGGAGCTGGACGACTCGGCCCTGTATCTCTGTGCCAGCAGCACCACCCTGGGGACTAGCGGGGAGACCCAGTACTTCGGGCCA	CASSTTLGTSGETQYF	1	1.7600056320180223E-5	48	TCRBV05-04*01	TCRBV05	TCRBV05-04	01				TCRBD02-01	TCRBD02	TCRBD02-01				01,02	TCRBJ02-05*01	TCRBJ02	TCRBJ02-05	01				4	0	0	4	9	5	33	45	54	-1	66	1	In	VDJ
ACAGTGACCAGTGCCCATCCTGAAGACAGCAGCTTCTACATCTGCAGTGCTAGAGGGAGGGTAGGGGAGACCCAGTACTTCGGGCCA	CSARGRVGETQYF	2	3.520011264036045E-5	39	TCRBV20	TCRBV20				TCRBV20-01,TCRBV20-or09_02		TCRBD02-01*02	TCRBD02	TCRBD02-01	02				TCRBJ02-05*01	TCRBJ02	TCRBJ02-05	01				1	5	10	0	0	5	42	-1	55	61	66	2	In	VDJ
AAGAAGCTCCTTCTCAGTGACTCTGGCTTCTATCTCTGTGCCTGGAGTCCTACTACAGGGGCGCGGGAGACCCAGTACTTCGGGCCA	CAWSPTTGARETQYF	4	7.04002252807209E-5	45	TCRBV30-01*01	TCRBV30	TCRBV30-01	01				TCRBD01-01*01	TCRBD01	TCRBD01-01	01				TCRBJ02-05*01	TCRBJ02	TCRBJ02-05	01				2	5	3	2	6	5	36	48	54	61	66	4	In	VDJ
ATGAATGTGAGCACCTTGGAGCTGGGGGACTCGGCCCTTTATCTTTGCGCCAGCCGCCAACAGGGAGAGACCCAGTACTTCGGGCCA	CASRQQGETQYF	1	1.7600056320180223E-5	36	TCRBV05-01*01	TCRBV05	TCRBV05-01	01				TCRBD01-01*01	TCRBD01	TCRBD01-01	01				TCRBJ02-05*01	TCRBJ02	TCRBJ02-05	01				7	0	3	3	5	4	45	54	59	-1	65	1	In	VDJ
AAGATCCAGCGCACAGAGCAGGGGGACTCGGCCATGTATCTCTGTGCCAGCAGCGCTAGCGGGGAAGAGACCCAGTACTTCGGGCCA	CASSASGEETQYF	12	2.112006758421627E-4	39	TCRBV07-09*01	TCRBV07	TCRBV07-09	01				TCRBD02-01*01	TCRBD02	TCRBD02-01	01				TCRBJ02-05*01	TCRBJ02	TCRBJ02-05	01				5	0	4	3	1	3	42	54	55	-1	64	12	In	VDJ
GTGAGCACCTTGGAGCTGGGGGACTCGGCCCTTTATCTTTGCGCCAGCAGCTTGGGACAGGCAGAAGAGACCCAGTACTTCGGGCCA	CASSLGQAEETQYF	1	1.7600056320180223E-5	42	TCRBV05-01*01	TCRBV05	TCRBV05-01	01				TCRBD01-01*01	TCRBD01	TCRBD01-01	01				TCRBJ02-05*01	TCRBJ02	TCRBJ02-05	01				0	3	2	4	0	3	39	-1	55	61	64	1	In	VDJ
TCCGCCAGCACCAACCAGACATCTATGTACCTCTGTGCCAGCAGTTTATGGGGGGGACAGGGCCAAAAGACCCAGTACTTCGGGCCA	CASSLWGGQGQKTQYF	1	1.7600056320180223E-5	48	TCRBV28-01*01	TCRBV28	TCRBV28-01	01				TCRBD01-01*01	TCRBD01	TCRBD01-01	01				TCRBJ02-05*01	TCRBJ02	TCRBJ02-05	01				0	5	0	3	3	6	33	50	53	62	67	1	In	VDJ
CTGCAGCCAGAAGACTCGGCCCTGTATCTCTGCGCCAGCAGCCAAGATTCGCTAGCGGGGGGGACAGATACGCAGTATTTTGGCCCA	CASSQDSLAGGTDTQYF	1	1.7600056320180223E-5	51	TCRBV04-03*01	TCRBV04	TCRBV04-03	01				TCRBD02-01*01	TCRBD02	TCRBD02-01	01				TCRBJ02-03*01	TCRBJ02	TCRBJ02-03	01				0	0	4	0	4	3	30	47	51	-1	63	1	In	VDJ
GCAGAGCTTGGGGACTCGGCCGTGTATCTCTGTGCCAGCAGCTTCTAAACCCTAGCGGGGGGCACAGATACGCAGTATTTTGGCCCA	CASSF*TLAGGTDTQYF	3	5.280016896054068E-5	51	TCRBV11-03*01	TCRBV11	TCRBV11-03	01				TCRBD02-01*01	TCRBD02	TCRBD02-01	01				TCRBJ02-03*01	TCRBJ02	TCRBJ02-03	01				3	0	4	2	7	1	30	44	51	-1	61	3	Stop	VDJ
ATCCGGTCCACAAAGCTGGAGGACTCAGCCATGTACTTCTGTGCCAGCAGTGAACTAGCGGACACAGATACGCAGTATTTTGGCCCA	CASSELADTDTQYF	1	1.7600056320180223E-5	42	TCRBV02-01	TCRBV02	TCRBV02-01				01,03	TCRBD02-01	TCRBD02	TCRBD02-01				01,02	TCRBJ02-03*01	TCRBJ02	TCRBJ02-03	01				2	1	4	5	0	2	39	-1	54	61	62	1	In	VDJ
CAAAAGAACCCGACAGCTTTCTATCTCTGTGCCAGTAACCTATTAGGACTAGCGGACAGAAAGGCCGGGGAGCTGTTTTTTGGAGAA	CASNLLGLADRKAGELFF	1	1.7600056320180223E-5	54	TCRBV19-01*01	TCRBV19	TCRBV19-01	01				TCRBD02-01	TCRBD02	TCRBD02-01				01,02	TCRBJ02-02*01	TCRBJ02	TCRBJ02-02	01				7	9	1	5	8	6	27	37	45	55	64	1	In	VDJ
GTGAACGCCTTGTTGCTGGGGGACTCGGCCCTCTATCTCTGTGCCAGCAGCTTGGACTACACTACCGGGGAGCTGTTTTTTGGAGAA	CASSLDYTTGELFF	1	1.7600056320180223E-5	42	TCRBV05-06*01	TCRBV05	TCRBV05-06	01				TCRBD02-01	TCRBD02	TCRBD02-01				01,02	TCRBJ02-02*01	TCRBJ02	TCRBJ02-02	01				0	4	3	9	0	5	39	-1	55	59	63	1	In	VDJ
CAGCAGGTAGTGCGAGGAGATTCGGCAGCTTATTTCTGTGCCAGCTCACCTGACAGAACCTACACCGGGGAGCTGTTTTTTGGAGAA	CASSPDRTYTGELFF	2	3.520011264036045E-5	45	TCRBV18-01*01	TCRBV18	TCRBV18-01	01				TCRBD01-01*01	TCRBD01	TCRBD01-01	01				TCRBJ02-02*01	TCRBJ02	TCRBJ02-02	01				3	5	2	5	1	3	36	50	51	56	61	2	In	VDJ
ACTGTGACATCGGCCCAAAAGAACCCGACAGCTTTCTATCTCTGTGCCAGTAGTAATACGGGAAGAACAGTAGCTTTCTTTGGACAA	CASSNTGRTVAFF	2	3.520011264036045E-5	39	TCRBV19-01*01	TCRBV19	TCRBV19-01	01				TCRBD02-01*02	TCRBD02	TCRBD02-01	02				TCRBJ01-01*01	TCRBJ01	TCRBJ01-01	01				4	8	8	3	3	10	42	55	58	63	71	2	In	VDJ
CTCACTGTGACATCGGCCCAAAAGAACCCGACAGCTTTCTATCTCTGTGCCAGTAAGAGAGGGGCCAGAGGAGCTTTCTTTGGACAA	CASKRGARGAFF	2	3.520011264036045E-5	36	TCRBV19-01*01	TCRBV19	TCRBV19-01	01								TCRBD01,TCRBD02	TCRBD01-01,TCRBD02-01		TCRBJ01-01*01	TCRBJ01	TCRBJ01-01	01				7	7	5	2	4	10	45	55	59	64	71	2	In	VDJ
ACTCTGACTGTGAGCAACATGAGCCCTGAAGACAGCAGCATATATCTCTGCAGCGTTTTACTCAACATTGAAGCTTTCTTTGGACAA	CSVLLNIEAFF	3	5.280016896054068E-5	33	TCRBV29-01*01	TCRBV29	TCRBV29-01	01								TCRBD01,TCRBD02	TCRBD01-01,TCRBD02-01		TCRBJ01-01*01	TCRBJ01	TCRBJ01-01	01				5	1	3	6	7	7	48	57	64	67	68	3	In	VDJ
CTGCAGCCAGAAGACTCGGCCCTGTATCTCTGTGCCAGCAGCCAAGGTCCACGGGGGACAGGGAAGACTGAAGCTTTCTTTGGACAA	CASSQGPRGTGKTEAFF	2	3.520011264036045E-5	51	TCRBV04-02*01	TCRBV04	TCRBV04-02	01				TCRBD01-01*01	TCRBD01	TCRBD01-01	01				TCRBJ01-01*01	TCRBJ01	TCRBJ01-01	01				1	3	0	3	8	5	30	46	54	63	66	2	In	VDJ
CTCACTCTGGAGTCTGCTGCCTCCTCCCAGACATCTGTATATTTCTGCGCCAGCAGTGATGGTGTCACTGAAGCTTTCTTTGGACAA	CASSDGVTEAFF	2	3.520011264036045E-5	36	TCRBV10-01*01	TCRBV10	TCRBV10-01	01								TCRBD01,TCRBD02	TCRBD01-01,TCRBD02-01		TCRBJ01-01*01	TCRBJ01	TCRBJ01-01	01				3	3	0	10	1	4	45	59	60	62	65	2	In	VDJ
CGCCCTGCAGCCAGAAGACTCAGCCCTGTATCTCTGCGCCAGCAGCCAAGATTGGACAGGGGTCCCACTGAAGCTTTCTTTGGACAA		2	3.520011264036045E-5	47	TCRBV04-01*01	TCRBV04	TCRBV04-01	01				TCRBD01-01*01	TCRBD01	TCRBD01-01	01				TCRBJ01-01*01	TCRBJ01	TCRBJ01-01	01				0	3	1	2	2	4	34	51	53	62	65	2	Out	VDJ
ATCCAGCCTGCAGAGCTTGGGGACTCGGCCGTGTATCTCTGTGCCAGCAGTCTCAGGGGGCGTAACACTGAAGCTTTCTTTGGACAA	CASSLRGRNTEAFF	1	1.7600056320180223E-5	42	TCRBV11-03*01	TCRBV11	TCRBV11-03	01				TCRBD01-01*01	TCRBD01	TCRBD01-01	01				TCRBJ01-01*01	TCRBJ01	TCRBJ01-01	01				6	2	4	0	3	2	39	50	53	61	63	1	In	VDJ
AGCTCTCTGGAGCTGGGGGACTCAGCTTTGTATTTCTGTGCCAGCAGCCCCGAACAGGGAGTGAACACTGAAGCTTTCTTTGGACAA	CASSPEQGVNTEAFF	9	1.5840050688162202E-4	45	TCRBV09-01*01	TCRBV09	TCRBV09-01	01				TCRBD01-01*01	TCRBD01	TCRBD01-01	01				TCRBJ01-01*01	TCRBJ01	TCRBJ01-01	01				4	2	3	3	5	0	36	48	53	59	61	9	In	VDJ
GAGTCCGCCAGCACCAACCAGACATCTATGTACCTCTGTGCCAGCAGTTTAATGGGGTTCCTGAACACTGAAGCTTTCTTTGGACAA	CASSLMGFLNTEAFF	1	1.7600056320180223E-5	45	TCRBV28-01*01	TCRBV28	TCRBV28-01	01								TCRBD01,TCRBD02	TCRBD01-01,TCRBD02-01		TCRBJ01-01*01	TCRBJ01	TCRBJ01-01	01				2	4	6	2	2	0	36	51	53	57	61	1	In	VDJ
ATTCTGGAGTCCGCCAGCACCAACCAGACATCTATGTACCTCTGTGCCAGCAGACCCCCGGGTTATCCCCAAGCTTTCTTTGGACAA	CASRPPGYPQAFF	1	1.7600056320180223E-5	39	TCRBV28-01*01	TCRBV28	TCRBV28-01	01				TCRBD02-01	TCRBD02	TCRBD02-01				01,02	TCRBJ01-01*01	TCRBJ01	TCRBJ01-01	01				6	8	8	4	5	9	42	53	58	62	70	1	In	VDJ
[truncated: 42,464 more rows]
[truncated: 2 more columns]
