# Supplementary material for: Preoperative immune checkpoint inhibition and cryoablation in early-stage breast cancer
Source: iScience. 2024 Jan 12;27(2):108880. doi: 10.1016/j.isci.2024.108880 (PMC10850740; doi:10.1016/j.isci.2024.108880)
Supplement: Data S1. Metadata file for TCR clone abundance tables provided in the supplement [file mmc2.zip › 16-495-1TA_TCRB.tsv]

nucleotide	aminoAcid	count (templates/reads)	frequencyCount (%)	cdr3Length	vMaxResolved	vFamilyName	vGeneName	vGeneAllele	vFamilyTies	vGeneNameTies	vGeneAlleleTies	dMaxResolved	dFamilyName	dGeneName	dGeneAllele	dFamilyTies	dGeneNameTies	dGeneAlleleTies	jMaxResolved	jFamilyName	jGeneName	jGeneAllele	jFamilyTies	jGeneNameTies	jGeneAlleleTies	vDeletion	n1Insertion	d5Deletion	d3Deletion	n2Insertion	jDeletion	vIndex	n1Index	dIndex	n2Index	jIndex	estimatedNumberGenomes	sequenceStatus	cloneResolved	vOrphon	dOrphon	jOrphon	vFunction	dFunction	jFunction	fractionNucleated	vAlignLength	vAlignSubstitutionCount	vAlignSubstitutionIndexes
ATCCTGGAGTCGCCCAGCCCCAACCAGACCTCTCTGTACTTCTGTGCCAGCAGTTTACAGGGAAACACTGAAGCTTTCTTTGGACAA	CASSLQGNTEAFF	1074	0.08487434803224277	39	TCRBV27-01*01	TCRBV27	TCRBV27-01	01				TCRBD01-01*01	TCRBD01	TCRBD01-01	01				TCRBJ01-01*01	TCRBJ01	TCRBJ01-01	01				2	1	4	3	0	2	42	-1	57	62	63	1074	In	VDJ
GACCAGTGCCCATCCTGAAGACAGCAGCTTCTACATCTGCAGTGCTAGAGCCAAACAGATAGCAATCAGCCCCAGCATTTTGGTGAT		225	0.017780938833570414	44	TCRBV20	TCRBV20				TCRBV20-01,TCRBV20-or09_02		TCRBD01-01*01	TCRBD01	TCRBD01-01	01				TCRBJ01-05*01	TCRBJ01	TCRBJ01-05	01				1	1	3	5	4	0	37	50	54	58	59	225	Out	VDJ
ATCCTGGAGTCGCCCAGCCCCAACCAGACCTCTCTGTACTTCTGTGCCAGCAGTTTACAGGGGAACACTGAAGCTTTCTTTGGACAA	CASSLQGNTEAFF	280	0.02212739054844318	39	TCRBV27-01*01	TCRBV27	TCRBV27-01	01				TCRBD01-01*01	TCRBD01	TCRBD01-01	01				TCRBJ01-01*01	TCRBJ01	TCRBJ01-01	01				2	0	4	3	0	1	42	-1	57	-1	62	280	In	VDJ
AAGATCCAGCCTGCAGAGCTTGGGGACTCGGCCGTGTATCTCTGTGCCAGCAGCTCCGGACAGGGCGATACGCAGTATTTTGGCCCA	CASSSGQGDTQYF	67	0.005294768452663189	39	TCRBV11-03*01	TCRBV11	TCRBV11-03	01				TCRBD01-01*01	TCRBD01	TCRBD01-01	01				TCRBJ02-03*01	TCRBJ02	TCRBJ02-03	01				4	1	1	3	2	6	42	55	57	65	66	67	In	VDJ
CTGAAGGTGCAGCCTGCAGAACTGGAGGATTCTGGAGTTTATTTCTGTGCCAGCAGCCCCCCATACAGGCCCGGTTCCTTTGGCAGT	CASSPPYRPGSF	68	0.005373794847479058	36	TCRBV14-01*01	TCRBV14	TCRBV14-01	01				TCRBD01-01*01	TCRBD01	TCRBD01-01	01				TCRBJ01-04*01	TCRBJ01	TCRBJ01-04	01				4	9	3	4	6	20	45	58	64	69	78	68	In	VDJ
CTGAATGTGAACGCCTTGTTGCTGGGGGACTCGGCCCTCTATCTCTGTGCCAGCAGCTCCGGGACAGATGGCTACACCTTCGGTTCG	CASSSGTDGYTF	67	0.005294768452663189	36	TCRBV05-06*01	TCRBV05	TCRBV05-06	01				TCRBD01-01*01	TCRBD01	TCRBD01-01	01				TCRBJ01-02*01	TCRBJ01	TCRBJ01-02	01				3	0	0	5	2	6	45	58	60	-1	67	67	In	VDJ
ACCAGTGCCCATCCTGAAGACAGCAGCTTCTACATCTGCAGTGCCCCGAGGTCCCGACAGGGGGCCTACGAGCAGTACTTCGGGCCG	CSAPRSRQGAYEQYF	48	0.003793266951161688	45	TCRBV20	TCRBV20				TCRBV20-01,TCRBV20-or09_02		TCRBD01-01*01	TCRBD01	TCRBD01-01	01				TCRBJ02-07*01	TCRBJ02	TCRBJ02-07	01				6	0	2	1	11	2	36	44	55	-1	64	48	In	VDJ
AAGATCCAGCCTGCAGAGCTTGGGGACTCGGCCATGTATCTCTGTGCCAGCAGCTTATTGGGGGGCTATGGCTACACCTTCGGTTCG	CASSLLGGYGYTF	42	0.003319108582266477	39	TCRBV11-01*01	TCRBV11	TCRBV11-01	01				TCRBD02-01*01	TCRBD02	TCRBD02-01	01				TCRBJ01-02*01	TCRBJ01	TCRBJ01-02	01				2	0	9	1	2	4	42	57	59	-1	65	42	In	VDJ
ATCCTGGAGTCGCCCAGCCCCAACCAGACCTCTCTGTACTTCTGTGCCAGCAGTTTACAGGGGAACAATGAGCAGTTCTTCGGGCCA	CASSLQGNNEQFF	60	0.00474158368895211	39	TCRBV27-01*01	TCRBV27	TCRBV27-01	01				TCRBD01-01*01	TCRBD01	TCRBD01-01	01				TCRBJ02-01*01	TCRBJ02	TCRBJ02-01	01				2	1	4	2	0	5	42	-1	57	63	64	60	In	VDJ
ATCCTGGAGTCGCCCAGCCCCAACCAGACCTCTCTGTACTTCTGTGCCAGCAGTTTTCAGGGGAACACTGAAGCTTTCTTTGGACAA	CASSFQGNTEAFF	67	0.005294768452663189	39	TCRBV27-01*01	TCRBV27	TCRBV27-01	01				TCRBD01-01*01	TCRBD01	TCRBD01-01	01				TCRBJ01-01*01	TCRBJ01	TCRBJ01-01	01				3	0	4	3	1	1	42	56	57	-1	62	67	In	VDJ
AGCTCCTTCTCAGTGACTCTGGCTTCTATCTCTGTGCCTGGAGCGTGTTCGGGCCCCGGGAGACCCTACGAGCAGTACTTCGGGCCG		30	0.002370791844476055	49	TCRBV30-01*01	TCRBV30	TCRBV30-01	01				TCRBD02-01*02	TCRBD02	TCRBD02-01	02				TCRBJ02-07*01	TCRBJ02	TCRBJ02-07	01				3	2	8	2	13	2	32	43	56	62	64	30	Out	VDJ
CCTGCAGCCAGAAGACTCGGCCCTGTATCTCTGCGCCAGCAGCCAAGATTAGGCAGGTGTAGCACCGGGGAGCTGTTTTTTGGAGAA		37	0.0029239766081871343	50	TCRBV04-03*01	TCRBV04	TCRBV04-03	01				TCRBD01-01*01	TCRBD01	TCRBD01-01	01				TCRBJ02-02*01	TCRBJ02	TCRBJ02-02	01				0	5	4	4	5	4	31	48	53	57	62	37	Out	VDJ
CTGGAGTCCGCCAGCACCAACCAGACATCTATGTACCTCTGTGCCATTTCGGACAGGGGGCTGGTTCAGCCCCAGCATTTTGGTGAT	CAISDRGLVQPQHF	60	0.00474158368895211	42	TCRBV28-01*01	TCRBV28	TCRBV28-01	01				TCRBD01-01*01	TCRBD01	TCRBD01-01	01				TCRBJ01-05*01	TCRBJ01	TCRBJ01-05	01				10	4	1	0	4	6	39	46	50	61	65	60	In	VDJ
CCAACCAGACAGCTCTTTACTTCTGTGCCACCAGTGATTGCTGGGACAGGGGGAAGGTCAACTAATGAAAAACTGTTTTTTGGCAGT		45	0.0035561877667140826	58	TCRBV24-01*01	TCRBV24	TCRBV24-01	01				TCRBD01-01*01	TCRBD01	TCRBD01-01	01				TCRBJ01-04*01	TCRBJ01	TCRBJ01-04	01				2	5	0	1	3	0	23	39	42	53	58	45	Out	VDJ
GTGACATCGGCCCAAAAGAACCCGACAGCTTTCTATCTCTGTGCCAGTAGGCCCCGCAGCAGGGGCGAAAAACTGTTTTTTGGCAGT	CASRPRSRGEKLFF	34	0.002686897423739529	42	TCRBV19-01*01	TCRBV19	TCRBV19-01	01				TCRBD01-01*01	TCRBD01	TCRBD01-01	01				TCRBJ01-04*01	TCRBJ01	TCRBJ01-04	01				6	1	4	2	9	8	39	50	59	65	66	34	In	VDJ
CTTCACATCAATTCCCTGGAGCTTGGTGACTCTGCTGTGTATTTCTGTGCCAGCAGCCACAACAGGGAAAAACTGTTTTTTGGCAGT	CASSHNREKLFF	41	0.0032400821874506085	36	TCRBV03-01/03-02*01	TCRBV03	TCRBV03-01/03-02	01				TCRBD01-01*01	TCRBD01	TCRBD01-01	01				TCRBJ01-04*01	TCRBJ01	TCRBJ01-04	01				3	0	3	4	2	8	45	59	61	-1	66	41	In	VDJ
ATCCTGGAGTCGCCCAGCCCCAACCAGACCTCTCTGTACTTCTGTGCCAGCAGCTTGCAGGGGAACACTGAAGCTTTCTTTGGACAA	CASSLQGNTEAFF	64	0.005057689268215584	39	TCRBV27-01*01	TCRBV27	TCRBV27-01	01				TCRBD01-01*01	TCRBD01	TCRBD01-01	01				TCRBJ01-01*01	TCRBJ01	TCRBJ01-01	01				6	0	4	3	4	1	42	53	57	-1	62	64	In	VDJ
CTGGAGCTGGGGGACTCAGCTTTGTATTTCTGTGCCAGCAGCCCGCCCCGAGCGGGGGGGGCAAAAGAGACCCAGTACTTCGGGCCA	CASSPPRAGGAKETQYF	23	0.0018176070807649756	51	TCRBV09-01*01	TCRBV09	TCRBV09-01	01				TCRBD02-01*01	TCRBD02	TCRBD02-01	01				TCRBJ02-05*01	TCRBJ02	TCRBJ02-05	01				4	4	6	0	8	3	30	42	50	60	64	23	In	VDJ
NNNNTGTCGGCTGCTCCCTCCCAGACATCTGTGTACTTCTGTGCCAGCAGTTACGATTCGGGTACCGGGGAGCTGTTTTTTGGAGAA	CASSYDSGTGELFF	29	0.0022917654496601866	42	TCRBV06-05*01	TCRBV06	TCRBV06-05	01				TCRBD02-01	TCRBD02	TCRBD02-01				01,02	TCRBJ02-02*01	TCRBJ02	TCRBJ02-02	01				2	1	8	4	4	5	39	54	58	62	63	29	In	VDJ
ATCAATTCCCTGGAGCTTGGTGACTCTGCTGTGTATTTCTGTGCCAGCAGCCAACCGCGGTCGTGCTACGAGCAGTACTTCGGGCCG	CASSQPRSCYEQYF	28	0.002212739054844318	42	TCRBV03-01/03-02*01	TCRBV03	TCRBV03-01/03-02	01				TCRBD02-01	TCRBD02	TCRBD02-01				01,02	TCRBJ02-07*01	TCRBJ02	TCRBJ02-07	01				2	5	7	5	2	3	39	54	56	60	65	28	In	VDJ
ATTCCCTGGAGCTTGGTGACTCTGCTGTGTATTTCTGTGCCAGCAGCCAAGATGTAAGCCCGGGGGAGAAGTTACACCTTCGGTTCG		15	0.0011853959222380276	46	TCRBV03-01/03-02*01	TCRBV03	TCRBV03-01/03-02	01				TCRBD02-01*01	TCRBD02	TCRBD02-01	01				TCRBJ01-02*01	TCRBJ01	TCRBJ01-02	01				0	6	8	2	8	11	35	52	60	66	72	15	Out	VDJ
CCCTCAGAACCCAGGGACTCAGCTGTGTATTTTTGTGCTAGTGGTTTGGAGGGGGCGTTTGCTAATGAAAAACTGTTTTTTGGCAGT	CASGLEGAFANEKLFF	32	0.002528844634107792	48	TCRBV12-05*01	TCRBV12	TCRBV12-05	01				TCRBD01-01*01	TCRBD01	TCRBD01-01	01				TCRBJ01-04*01	TCRBJ01	TCRBJ01-04	01				1	5	5	0	0	3	33	-1	49	56	61	32	In	VDJ
TCGGCCCAAAAGAACCCGACAGCTTTCTATCTCTGTGCCAGTAGCAAAGGCGGAGGGGGGGTGATTTATGGCTACACCTTCGGTTCG	CASSKGGGGVIYGYTF	21	0.0016595542911332385	48	TCRBV19-01*01	TCRBV19	TCRBV19-01	01				TCRBD02-01*01	TCRBD02	TCRBD02-01	01				TCRBJ01-02*01	TCRBJ01	TCRBJ01-02	01				6	5	9	0	10	5	33	44	54	61	66	21	In	VDJ
CTCAGAACCCAGGGACTCAGCTGTGTACTTCTGTGCCAGCAGTTTAGACTGGCAGGACTCGGCTACAATGAGCAGTTCTTCGGGCCA		19	0.0015015015015015015	50	TCRBV12	TCRBV12				TCRBV12-03/12-04,TCRBV12-04		TCRBD02-01	TCRBD02	TCRBD02-01				01,02	TCRBJ02-01*01	TCRBJ02	TCRBJ02-01	01				1	3	1	10	7	3	31	47	54	59	62	19	Out	VDJ
TCCCTGTCCCTAGAGTCTGCCATCCCCAACCAGACAGCTCTTTACTTCTGTGCCACCCGGGACGGAAACACCATATATTTTGGAGAG	CATRDGNTIYF	16	0.001264422317053896	33	TCRBV24-01*01	TCRBV24	TCRBV24-01	01								TCRBD01,TCRBD02	TCRBD01-01,TCRBD02-01		TCRBJ01-03*01	TCRBJ01	TCRBJ01-03	01				9	0	0	7	1	4	48	57	58	-1	63	16	In	VDJ
ACGCCCTGCAGCCAGAAGACTCAGCCCTGTATCTCTGCGCCAGCAGCCAAGACTAGCGGGGGGACCGGGGAGCTGTTTTTTGGAGAA		21	0.0016595542911332385	46	TCRBV04-01*01	TCRBV04	TCRBV04-01	01				TCRBD02-01*01	TCRBD02	TCRBD02-01	01				TCRBJ02-02*01	TCRBJ02	TCRBJ02-02	01				0	0	4	1	0	5	35	-1	52	-1	63	21	Out	VDJ
ATCCTGGAGTCGCCCAGCCCCAACCAGACCTCTCTGTACTTCTGTGCCAGCAGCCTACAGGGGAACACTGAAGCTTTCTTTGGACAA	CASSLQGNTEAFF	28	0.002212739054844318	39	TCRBV27-01*01	TCRBV27	TCRBV27-01	01				TCRBD01-01*01	TCRBD01	TCRBD01-01	01				TCRBJ01-01*01	TCRBJ01	TCRBJ01-01	01				6	0	3	3	3	1	42	53	56	-1	62	28	In	VDJ
CTAAACCTGAGCTCTCTGGAGCTGGGGGACTCAGCTTTGTATTTCTGTGCCAGCAGCCTCCCTCCAAATGAGCAGTTCTTCGGGCCA	CASSLPPNEQFF	30	0.002370791844476055	36	TCRBV09-01*01	TCRBV09	TCRBV09-01	01								TCRBD01,TCRBD02	TCRBD01-01,TCRBD02-01		TCRBJ02-01*01	TCRBJ02	TCRBJ02-01	01				4	0	4	6	7	7	45	57	64	-1	66	30	In	VDJ
TCGGCTGCTCCCTCCCAGACATCTGTGTACTTCTGTGCCAGCAGTTACTCGACAGGGCGAAGGGGGTCACCCCTCCACTTTGGGAAC	CASSYSTGRRGSPLHF	39	0.0030820293978188716	48	TCRBV06-05*01	TCRBV06	TCRBV06-05	01				TCRBD01-01*01	TCRBD01	TCRBD01-01	01				TCRBJ01-06*02	TCRBJ01	TCRBJ01-06	02				0	9	2	3	0	10	33	-1	50	57	66	39	In	VDJ
CACACCCTGCAGCCAGAAGACTCGGCCCTGTATCTCTGTGCCAGCAGCCAGGCCGCGGGGGGGCTAAAGACCCAGTACTTCGGGCCA	CASSQAAGGLKTQYF	15	0.0011853959222380276	45	TCRBV04-02*01	TCRBV04	TCRBV04-02	01				TCRBD02-01*01	TCRBD02	TCRBD02-01	01				TCRBJ02-05*01	TCRBJ02	TCRBJ02-05	01				3	4	7	0	4	6	36	50	54	63	67	15	In	VDJ
CTGCTGTACCCTCTCAGACATCTGTGTACTTCTGTGCCAGCAGTGACTTTCAGGACAGGGAGATGAACTGAAGCTTTCTTTGGACAA		15	0.0011853959222380276	49	TCRBV06-04*01	TCRBV06	TCRBV06-04	01				TCRBD01-01*01	TCRBD01	TCRBD01-01	01				TCRBJ01-01*01	TCRBJ01	TCRBJ01-01	01				1	6	1	3	4	5	32	48	52	60	66	15	Out	VDJ
GAGTCTGCCAGGCCCTCACATACCTCTCAGTACCTCTGTGCCAGCAGTGAATTCTAAATTAGCAATCAGCCCCAGCATTTTGGTGAT	CASSEF*ISNQPQHF	21	0.0016595542911332385	45	TCRBV25-01*01	TCRBV25	TCRBV25-01	01				TCRBD02-01	TCRBD02	TCRBD02-01				01,02	TCRBJ01-05*01	TCRBJ01	TCRBJ01-05	01				1	3	4	9	1	0	36	52	53	56	59	21	Stop	VDJ
AGCCTGCAGAGCTTGGGGACTCGGCCGTGTATCTCTGTGCCAGCAGCCCCAGGGAGGGGTGGGATCTATGGCTACACCTTCGGTTCG		8	6.32211158526948E-4	46	TCRBV11-03*01	TCRBV11	TCRBV11-03	01				TCRBD02-01*02	TCRBD02	TCRBD02-01	02				TCRBJ01-02*01	TCRBJ01	TCRBJ01-02	01				5	7	9	0	4	4	35	47	51	58	65	8	Out	VDJ
ATCCAGCCCTCAGAACCCAGGGACTCAGCTGTGTACTTCTGTGCCAGCAGTTCTATGGGCATGAACACTGAAGCTTTCTTTGGACAA	CASSSMGMNTEAFF	10	7.90263948158685E-4	42	TCRBV12	TCRBV12				TCRBV12-03/12-04,TCRBV12-04		TCRBD01-01*01	TCRBD01	TCRBD01-01	01				TCRBJ01-01*01	TCRBJ01	TCRBJ01-01	01				4	1	8	0	4	0	39	52	56	60	61	10	In	VDJ
GCCCAAAAGAACCCGACAGCTTTCTATCTCTGTGCCAGTAGTGGGCGAAGCGGGGGAGTCTTTTACAATGAGCAGTTCTTCGGGCCA	CASSGRSGGVFYNEQFF	31	0.0024498182392919234	51	TCRBV19-01*01	TCRBV19	TCRBV19-01	01				TCRBD02-01*01	TCRBD02	TCRBD02-01	01				TCRBJ02-01*01	TCRBJ02	TCRBJ02-01	01				5	7	6	2	6	4	30	42	48	56	63	31	In	VDJ
TCCACAAAGCTGGAGGACTCAGCCATGTACTTCTGTGCCAGCGAGGGTAGAGCGGGGGGGCGCAGGACTGAAGCTTTCTTTGGACAA	CASEGRAGGRRTEAFF	16	0.001264422317053896	48	TCRBV02-01	TCRBV02	TCRBV02-01				01,03	TCRBD02-01*01	TCRBD02	TCRBD02-01	01				TCRBJ01-01*01	TCRBJ01	TCRBJ01-01	01				8	6	6	0	8	5	33	42	50	60	66	16	In	VDJ
CAGCGCACAGAGCGGGGGGACTCAGCCGTGTATCTCTGTGCCAGCAGCTTAGGACAGGGTCCCACAGATACGCAGTATTTTGGCCCA	CASSLGQGPTDTQYF	24	0.001896633475580844	45	TCRBV07-03*01	TCRBV07	TCRBV07-03	01				TCRBD01-01*01	TCRBD01	TCRBD01-01	01				TCRBJ02-03*01	TCRBJ02	TCRBJ02-03	01				2	3	1	3	0	2	36	-1	51	59	62	24	In	VDJ
GAGTCAGCTACCCGCTCCCAGACATCTGTGTATTTCTGCGCCAGCAGTGAAGTAGCAGGAGGTCCCTACGAGCAGTACTTCGGGCCG	CASSEVAGGPYEQYF	15	0.0011853959222380276	45	TCRBV10-02*01	TCRBV10	TCRBV10-02	01				TCRBD02-01*02	TCRBD02	TCRBD02-01	02				TCRBJ02-07*01	TCRBJ02	TCRBJ02-07	01				3	2	10	1	7	2	36	50	57	62	64	15	In	VDJ
GAGTCGCCCAGCCCCAACCAGACCTCTCTGTACTTCTGTGCCAGCAGATCGGGACTAGCGGGGCTTTACGAGCAGTACTTCGGGCCG	CASRSGLAGLYEQYF	14	0.001106369527422159	45	TCRBV27-01*01	TCRBV27	TCRBV27-01	01				TCRBD02-01*01	TCRBD02	TCRBD02-01	01				TCRBJ02-07*01	TCRBJ02	TCRBJ02-07	01				6	3	0	3	3	4	36	47	50	63	66	14	In	VDJ
GCCTTGGAGCTGGAGGACTCGGCCCTGTATCTCTGTGCCAGCAGCGCGGACAGGGAAAGGAAAAACACTGAAGCTTTCTTTGGACAA	CASSADRERKNTEAFF	7	5.531847637110795E-4	48	TCRBV05-08*01	TCRBV05	TCRBV05-08	01				TCRBD01-01*01	TCRBD01	TCRBD01-01	01				TCRBJ01-01*01	TCRBJ01	TCRBJ01-01	01				4	8	1	3	2	2	33	45	47	55	63	7	In	VDJ
AATGTGAGCACCTTGGAGCTGGGGGACTCGGCCCTTTATCTTTGCGCCAGCAGCTTGTATTATAATACTGAAGCTTTCTTTGGACAA	CASSLYYNTEAFF	12	9.48316737790422E-4	39	TCRBV05-01*01	TCRBV05	TCRBV05-01	01				TCRBD02-01	TCRBD02	TCRBD02-01				01,02	TCRBJ01-01*01	TCRBJ01	TCRBJ01-01	01				1	7	5	9	0	5	42	-1	57	59	66	12	In	VDJ
AAGAAGCTCCTTCTCAGTGACTCTGGCTTCTATCTCTGTGCCTTAATAATACCGGGACCGTCCTACAATGAGCAGTTCTTCGGGCCA	CALIIPGPSYNEQFF	26	0.002054686265212581	45	TCRBV30-01	TCRBV30	TCRBV30-01				01,05					TCRBD01,TCRBD02	TCRBD01-01,TCRBD02-01		TCRBJ02-01*01	TCRBJ02	TCRBJ02-01	01				7	2	0	7	10	1	36	43	53	58	60	26	In	VDJ
CAGCGCACAGAGCAGCGGGACTCGGCCATGTATCGCTGTGCCAGCAGCCCCGGGGGGGGAGGGAGTTCACCCCTCCACTTTGGGAAC	CASSPGGGGSSPLHF	11	8.692903429745535E-4	45	TCRBV07-06*01	TCRBV07	TCRBV07-06	01				TCRBD02-01*01	TCRBD02	TCRBD02-01	01				TCRBJ01-06*02	TCRBJ01	TCRBJ01-06	02				5	7	8	0	2	9	36	48	50	58	65	11	In	VDJ
ATCCAGCGCACAGAGCAGGAGGACTCGGCCGTGTATCTCTGTGCCAGCAGCCGGCGGGGGGACACAGATACGCAGTATTTTGGCCCA	CASSRRGDTDTQYF	7	5.531847637110795E-4	42	TCRBV07-02	TCRBV07	TCRBV07-02				01,02	TCRBD02-01*01	TCRBD02	TCRBD02-01	01				TCRBJ02-03*01	TCRBJ02	TCRBJ02-03	01				5	1	7	1	2	2	39	51	53	61	62	7	In	VDJ
AACCCGACAGCTTTCTATCTCTGTGCCAGTAGGTGCCCTCGAGTTTGACTCTCGGGACATCCCTCCTATGGCTACACCTTCGGTTCG	CASRCPRV*LSGHPSYGYTF	19	0.0015015015015015015	60	TCRBV19-01*01	TCRBV19	TCRBV19-01	01				TCRBD01-01*01	TCRBD01	TCRBD01-01	01				TCRBJ01-02*01	TCRBJ01	TCRBJ01-02	01				6	6	0	6	21	4	21	32	53	59	65	19	Stop	VDJ
CTCAAGATCCAGCCTGCAGAGCTTGAGGACTCGGCCGTGTATCTCTGTGCCAGCAGACCCCCGTCAGAGACCCAGTACTTCGGGCCA	CASRPPSETQYF	10	7.90263948158685E-4	36	TCRBV11	TCRBV11				TCRBV11-02,TCRBV11-03						TCRBD01,TCRBD02	TCRBD01-01,TCRBD02-01		TCRBJ02-05*01	TCRBJ02	TCRBJ02-05	01				6	7	3	7	0	4	45	-1	56	58	65	10	In	VDJ
AAGATCCAGCCCTCAGAACCCAGGGACTCAGCTGTGTACTTCTGTGCCAGCAGTTTAATGGCTGATTACGAGCAGTACTTCGGGCCG	CASSLMADYEQYF	5	3.951319740793425E-4	39	TCRBV12-03/12-04*01	TCRBV12	TCRBV12-03/12-04	01				TCRBD01-01*01	TCRBD01	TCRBD01-01	01				TCRBJ02-07*01	TCRBJ02	TCRBJ02-07	01				2	4	9	0	2	4	42	57	59	62	66	5	In	VDJ
CGCACAGAGCAGGGGGACTCGGCCATGTATCTCTGTGCCAGCAGCAATTCGCTGGACAGGAACTACAATGAGCAGTTCTTCGGGCCA	CASSNSLDRNYNEQFF	21	0.0016595542911332385	48	TCRBV07-09*01	TCRBV07	TCRBV07-09	01				TCRBD01-01*01	TCRBD01	TCRBD01-01	01				TCRBJ02-01*01	TCRBJ02	TCRBJ02-01	01				5	2	1	4	8	3	33	45	53	60	62	21	In	VDJ
ACAGTGACCAGTGCCCATCCTGAAGACAGCAGCTTCTACATCTGCAGTGGGGGCCAGGGGAGAACAGATACGCAGTATTTTGGCCCA	CSGGQGRTDTQYF	12	9.48316737790422E-4	39	TCRBV20	TCRBV20				TCRBV20-01,TCRBV20-or09_02		TCRBD01-01*01	TCRBD01	TCRBD01-01	01				TCRBJ02-03*01	TCRBJ02	TCRBJ02-03	01				7	3	4	2	5	3	42	49	54	60	63	12	In	VDJ
ACTCTGGAGTCTGCTGCCTCCTCCCAGACATCTGTATATTTCTGCGCCAGCAGTAGGGACCGATCCAATGAGCAGTTCTTCGGGCCA	CASSRDRSNEQFF	5	3.951319740793425E-4	39	TCRBV10-01*01	TCRBV10	TCRBV10-01	01								TCRBD01,TCRBD02	TCRBD01-01,TCRBD02-01		TCRBJ02-01*01	TCRBJ02	TCRBJ02-01	01				5	5	0	7	1	6	42	54	55	60	65	5	In	VDJ
CTGATTCTGGAGTCCGCCAGCACCAACCAGACATCTATGTACCTCTGTGCCAGCAGTTCCCGATTGGGGGAGCTGTTTTTTGGAGAA	CASSSRLGELFF	5	3.951319740793425E-4	36	TCRBV28-01*01	TCRBV28	TCRBV28-01	01								TCRBD01,TCRBD02	TCRBD01-01,TCRBD02-01		TCRBJ02-02*01	TCRBJ02	TCRBJ02-02	01				4	3	2	8	3	8	45	58	61	63	66	5	In	VDJ
CGCACAGAGCAGCGGGACTCGGCCATGTATCGCTGTGCCAGCAGCTTAGTAAACGGGCAGGGATCCTACGAGCAGTACTTCGGGCCG	CASSLVNGQGSYEQYF	18	0.001422475106685633	48	TCRBV07-06*01	TCRBV07	TCRBV07-06	01				TCRBD01-01*01	TCRBD01	TCRBD01-01	01				TCRBJ02-07*01	TCRBJ02	TCRBJ02-07	01				1	1	4	3	8	1	33	49	57	62	63	18	In	VDJ
ACCCTGCAGCCAGAAGACTCGGCCCTGTATCTCTGTGCCAGCAGCCAAGACCGAGCGGGAGGGGGCGGTGGCTACACCTTCGGTTCG	CASSQDRAGGGGGYTF	10	7.90263948158685E-4	48	TCRBV04-02*01	TCRBV04	TCRBV04-02	01				TCRBD02-01*02	TCRBD02	TCRBD02-01	02				TCRBJ01-02*01	TCRBJ01	TCRBJ01-02	01				0	5	6	0	3	7	33	50	53	63	68	10	In	VDJ
GTGAGCACCTTGGAGCTGGGGGACTCGGCCCTTTATCTTTGCGCCAGCAGAACCTCGGACAGCTTCTACGAGCAGTACTTCGGGCCG	CASRTSDSFYEQYF	7	5.531847637110795E-4	42	TCRBV05-01*01	TCRBV05	TCRBV05-01	01				TCRBD01-01*01	TCRBD01	TCRBD01-01	01				TCRBJ02-07*01	TCRBJ02	TCRBJ02-07	01				5	3	1	5	6	3	39	50	56	62	65	7	In	VDJ
GCCTTGTTGCTGGGGGACTCGGCCCTCTATCTCTGTGCCAGCAGCTTGGATGTAGCGGGGGCTTCCTACGAGCAGTACTTCGGGCCG	CASSLDVAGASYEQYF	6	4.74158368895211E-4	48	TCRBV05-06*01	TCRBV05	TCRBV05-06	01				TCRBD02-01*01	TCRBD02	TCRBD02-01	01				TCRBJ02-07*01	TCRBJ02	TCRBJ02-07	01				0	2	5	2	3	1	33	49	52	61	63	6	In	VDJ
GGCGTCTGCTGTACCCTCTCAGACATCTGTGTACTTCTGTGCCAGCAGCTTATATACAGGGTGAACACTGAAGCTTTCTTTGGACAA		12	9.48316737790422E-4	44	TCRBV06-04*01	TCRBV06	TCRBV06-04	01				TCRBD01-01*01	TCRBD01	TCRBD01-01	01				TCRBJ01-01*01	TCRBJ01	TCRBJ01-01	01				6	0	3	3	7	0	37	48	55	-1	61	12	Out	VDJ
AGCTCTCTGGAGCTGGGGGACTCAGCTTTGTATTTCTGTGCCAGCAGCGTAGTTCCAGGGGGTAACTATGGCTACACCTTCGGTTCG	CASSVVPGGNYGYTF	7	5.531847637110795E-4	45	TCRBV09-01*01	TCRBV09	TCRBV09-01	01				TCRBD01-01*01	TCRBD01	TCRBD01-01	01				TCRBJ01-02*01	TCRBJ01	TCRBJ01-02	01				0	0	4	1	3	1	36	52	55	-1	62	7	In	VDJ
GTGCAGCCTGCAGAACTGGAGGATTCTGGAGTTTATTTCTGTGCCAGCAGCCAATTGTCCAGCAACTATGGCTACACCTTCGGTTCG	CASSQLSSNYGYTF	13	0.0010273431326062905	42	TCRBV14-01*01	TCRBV14	TCRBV14-01	01								TCRBD01,TCRBD02	TCRBD01-01,TCRBD02-01		TCRBJ01-02*01	TCRBJ01	TCRBJ01-02	01				2	1	4	5	5	2	39	54	59	62	63	13	In	VDJ
ATTCTGGAGTCCGCCAGCACCAACCAGACATCTATGTACCTCTGTGCCAGCAGTTTTACAGGGAACTATGGCTACACCTTCGGTTCG	CASSFTGNYGYTF	3	2.370791844476055E-4	39	TCRBV28-01*01	TCRBV28	TCRBV28-01	01				TCRBD01-01*01	TCRBD01	TCRBD01-01	01				TCRBJ01-02*01	TCRBJ01	TCRBJ01-02	01				3	0	3	3	1	2	42	56	57	-1	63	3	In	VDJ
GCCTTGGAGCTGGACGACTCGGCCCTGTATCTCTGTGCCAGCAGCTTGGGGGTAGCGGGGTTAGGAAATGAGCAGTTCTTCGGGCCA	CASSLGVAGLGNEQFF	6	4.74158368895211E-4	48	TCRBV05-04*01	TCRBV05	TCRBV05-04	01				TCRBD02-01*01	TCRBD02	TCRBD02-01	01				TCRBJ02-01*01	TCRBJ02	TCRBJ02-01	01				0	6	5	3	3	7	33	49	52	60	66	6	In	VDJ
CTGACCCTGGAGTCTGCCAGGCCCTCACATACCTCTCAGTACCTCTGTGCCAGCAGTGACAGGGGGTATGGCTACACCTTCGGTTCG	CASSDRGYGYTF	10	7.90263948158685E-4	36	TCRBV25-01*01	TCRBV25	TCRBV25-01	01				TCRBD01-01*01	TCRBD01	TCRBD01-01	01				TCRBJ01-02*01	TCRBJ01	TCRBJ01-02	01				3	0	4	1	0	5	45	-1	59	-1	66	10	In	VDJ
CTGAGCTCTCTGGAGCTGGGGGACTCAGCTTTGTATTTCTGTGCCAGCAGCGTCCAACAGGGGACAGATACGCAGTATTTTGGCCCA	CASSVQQGTDTQYF	4	3.16105579263474E-4	42	TCRBV09-01*01	TCRBV09	TCRBV09-01	01				TCRBD01-01*01	TCRBD01	TCRBD01-01	01				TCRBJ02-03*01	TCRBJ02	TCRBJ02-03	01				2	0	3	2	3	3	39	53	56	-1	63	4	In	VDJ
CAGCCTGCAGAGCTTGGGGACTCGGCCATGTATCTCTGTGCCAGCAGCCCTCCGGGACAGGGTTTGTGGGAGCAGTACTTCGGGCCG	CASSPPGQGLWEQYF	4	3.16105579263474E-4	45	TCRBV11-01*01	TCRBV11	TCRBV11-01	01				TCRBD01-01*01	TCRBD01	TCRBD01-01	01				TCRBJ02-07*01	TCRBJ02	TCRBJ02-07	01				5	7	0	3	5	7	36	48	53	62	69	4	In	VDJ
CTGATTCTGGAGTCCGCCAGCACCAACCAGACATCTATGTACCTCTGTGCCAGCACCCCACCGCGGGGCAAGCAGTACTTCGGGCCG	CASTPPRGKQYF	6	4.74158368895211E-4	36	TCRBV28-01*01	TCRBV28	TCRBV28-01	01				TCRBD02-01*01	TCRBD02	TCRBD02-01	01				TCRBJ02-07*01	TCRBJ02	TCRBJ02-07	01				7	2	7	3	7	8	45	55	62	68	70	6	In	VDJ
ATCCAGCGCACAGAGCAGGAGGACTCGGCCGTGTATCTCTGTGCCAGCACTCGCGACAGGGGGCAGTCACCCCTCCACTTTGGGAAC	CASTRDRGQSPLHF	10	7.90263948158685E-4	42	TCRBV07-02	TCRBV07	TCRBV07-02				01,02	TCRBD01-01*01	TCRBD01	TCRBD01-01	01				TCRBJ01-06*02	TCRBJ01	TCRBJ01-06	02				7	2	2	0	5	10	39	49	54	64	66	10	In	VDJ
AATTCCCTGGAGCTTGGTGACTCTGCTGTGTATTTCTGTGCCAGCAGACAACACGCAGGGAACACCGGGGAGCTGTTTTTTGGAGAA	CASRQHAGNTGELFF	3	2.370791844476055E-4	45	TCRBV03-01/03-02*01	TCRBV03	TCRBV03-01/03-02	01				TCRBD01-01*01	TCRBD01	TCRBD01-01	01				TCRBJ02-02*01	TCRBJ02	TCRBJ02-02	01				2	0	4	4	4	1	36	51	55	-1	59	3	In	VDJ
TCGGCCCAAAAGAACCCGACAGCTTTCTATCTCTGTGCCAGTAGTATAGAGCCGGCAGGCCTCGGCACTGAAGCTTTCTTTGGACAA	CASSIEPAGLGTEAFF	6	4.74158368895211E-4	48	TCRBV19-01*01	TCRBV19	TCRBV19-01	01				TCRBD01-01*01	TCRBD01	TCRBD01-01	01				TCRBJ01-01*01	TCRBJ01	TCRBJ01-01	01				0	6	4	4	5	4	33	50	55	59	65	6	In	VDJ
CTTCACCTACACGCCCTGCAGCCAGAAGACTCAGCCCTGTATCTCTGCGCCAGCAGCCCGGACGACTATGGCTACACCTTCGGTTCG	CASSPDDYGYTF	9	7.112375533428165E-4	36	TCRBV04-01*01	TCRBV04	TCRBV04-01	01								TCRBD01,TCRBD02	TCRBD01-01,TCRBD02-01		TCRBJ01-02*01	TCRBJ01	TCRBJ01-02	01				4	1	1	7	1	3	45	58	59	63	64	9	In	VDJ
CACACCCTGCAGCCAGAAGACTCGGCCCTGTATCTCTGCGCCAGCAGCCAAGATCGGAGGGGGCAAGAGACCCAGTACTTCGGGCCA	CASSQDRRGQETQYF	6	4.74158368895211E-4	45	TCRBV04-03*01	TCRBV04	TCRBV04-03	01								TCRBD01,TCRBD02	TCRBD01-01,TCRBD02-01		TCRBJ02-05*01	TCRBJ02	TCRBJ02-05	01				0	0	5	1	4	2	36	53	57	-1	63	6	In	VDJ
CAGCCCTCAGAACCCAGGGACTCAGCTGTGTATTTTTGTGCTAGTGCCCTGGGGGTTGCAACTAATGAAAAACTGTTTTTTGGCAGT	CASALGVATNEKLFF	7	5.531847637110795E-4	45	TCRBV12-05*01	TCRBV12	TCRBV12-05	01								TCRBD01,TCRBD02	TCRBD01-01,TCRBD02-01		TCRBJ01-04*01	TCRBJ01	TCRBJ01-04	01				7	3	6	1	4	0	36	46	50	55	58	7	In	VDJ
NNNNTGTCGGCTGCTCCCTCCCAGACATCTGTGTACTTCTGTGCCACCGTCAAGGGACAGGGGAATGAAAAACTGTTTTTTGGCAGT	CATVKGQGNEKLFF	12	9.48316737790422E-4	42	TCRBV06-05*01	TCRBV06	TCRBV06-05	01				TCRBD01-01*01	TCRBD01	TCRBD01-01	01				TCRBJ01-04*01	TCRBJ01	TCRBJ01-04	01				10	0	0	2	7	5	39	46	53	-1	63	12	In	VDJ
CACCTACACGCCCTGCAGCCAGAAGACTCAGCCCTGTATCTCTGCGCCAGCAGCCAAGGAATGGATCAGCCCCAGCATTTTGGTGAT	CASSQGMDQPQHF	8	6.32211158526948E-4	39	TCRBV04-01*01	TCRBV04	TCRBV04-01	01								TCRBD01,TCRBD02	TCRBD01-01,TCRBD02-01		TCRBJ01-05*01	TCRBJ01	TCRBJ01-05	01				1	0	0	10	4	5	42	58	62	-1	64	8	In	VDJ
CCAGGCCTGGGGGACGCAGCCATGTACCTGTGTGCCACCAGGGGACTAGCGGGGGGCCGCCGGGAGGATGAGCAGTTCTTCGGGCCA	CATRGLAGGRREDEQFF	10	7.90263948158685E-4	51	TCRBV15-01*02	TCRBV15	TCRBV15-01	02				TCRBD02-01*01	TCRBD02	TCRBD02-01	01				TCRBJ02-01*01	TCRBJ02	TCRBJ02-01	01				6	11	0	1	0	8	30	-1	41	56	67	10	In	VDJ
ACCAGTGCCCATCCTGAAGACAGCAGCTTCTACATCTGCAGTGCTAGAGATCGAGGTCAGTGGAACACTGAAGCTTTCTTTGGACAA	CSARDRGQWNTEAFF	5	3.951319740793425E-4	45	TCRBV20	TCRBV20				TCRBV20-01,TCRBV20-or09_02		TCRBD02-01*02	TCRBD02	TCRBD02-01	02				TCRBJ01-01*01	TCRBJ01	TCRBJ01-01	01				0	6	11	1	2	1	36	50	52	56	62	5	In	VDJ
NNNNTGTCGGCTGCTCCCTCCCAGACATCTGTGTACTTCTGTGCCAGCAGTGAATCCCGGGGAGCAGATACGCAGTATTTTGGCCCA	CASSESRGADTQYF	6	4.74158368895211E-4	42	TCRBV06-01*01	TCRBV06	TCRBV06-01	01				TCRBD02-01	TCRBD02	TCRBD02-01				01,02	TCRBJ02-03*01	TCRBJ02	TCRBJ02-03	01				2	2	8	3	3	4	39	54	57	62	64	6	In	VDJ
ACCAGTGCCCATCCTGAAGACAGCAGCTTCTACATCTGCAGTGCTAGAGAGCGGGGGGCGAACACCGGGGAGCTGTTTTTTGGAGAA	CSARERGANTGELFF	13	0.0010273431326062905	45	TCRBV20	TCRBV20				TCRBV20-01,TCRBV20-or09_02		TCRBD02-01*01	TCRBD02	TCRBD02-01	01				TCRBJ02-02*01	TCRBJ02	TCRBJ02-02	01				0	0	7	1	0	0	36	-1	50	-1	58	13	In	VDJ
CTGGAGTCAGCTACCCGCTCCCAGACATCTGTGTATTTCTGCGCCAGCAGTGATCTGGGCGTACTCACTGAAGCTTTCTTTGGACAA	CASSDLGVLTEAFF	3	2.370791844476055E-4	42	TCRBV10-02*01	TCRBV10	TCRBV10-02	01				TCRBD01-01*01	TCRBD01	TCRBD01-01	01				TCRBJ01-01*01	TCRBJ01	TCRBJ01-01	01				3	5	8	0	3	4	39	53	56	60	65	3	In	VDJ
NNNNNNNNNNNNNNNNTGTCGGCTGCTCCCTCCCAGACATCTGTGTACTTCTGTGCCACCGCTGGCTATGGCTACACCTTCGGTTCG	CATAGYGYTF	7	5.531847637110795E-4	30	TCRBV06-05*01	TCRBV06	TCRBV06-05	01								TCRBD01,TCRBD02	TCRBD01-01,TCRBD02-01		TCRBJ01-02*01	TCRBJ01	TCRBJ01-02	01				10	0	0	10	5	4	51	58	63	-1	65	7	In	VDJ
ACCTTGGAGCTGGGGGACTCGGCCCTTTATCTTTGCGCCAGCAGCTTGGCCAGGACAGGGATCACCTACGAGCAGTACTTCGGGCCG	CASSLARTGITYEQYF	4	3.16105579263474E-4	48	TCRBV05-01*01	TCRBV05	TCRBV05-01	01				TCRBD01-01*01	TCRBD01	TCRBD01-01	01				TCRBJ02-07*01	TCRBJ02	TCRBJ02-07	01				0	4	1	3	3	2	33	49	52	60	64	4	In	VDJ
CAGTCCACGGAGTCAGGGGACACAGCACTGTATTTCTGTGCCAGCAGCAAAGTGGGACAGGGGAAACACGAGCAGTACTTCGGGCCG	CASSKVGQGKHEQYF	4	3.16105579263474E-4	45	TCRBV21-01*01	TCRBV21	TCRBV21-01	01				TCRBD01-01*01	TCRBD01	TCRBD01-01	01				TCRBJ02-07*01	TCRBJ02	TCRBJ02-07	01				1	4	0	2	1	5	36	52	53	63	67	4	In	VDJ
TGCAGAGCAGGGGGACTCGGCCGTGTATGTCTGTGCAAGTCGCTTCGGGACTAGCGGGGGGGCACAGATACGCAGTATTTTGGCCCA		4	3.16105579263474E-4	50	TCRBV12-02*01	TCRBV12	TCRBV12-02	01				TCRBD02-01*01	TCRBD02	TCRBD02-01	01				TCRBJ02-03*01	TCRBJ02	TCRBJ02-03	01				3	0	0	1	1	1	31	45	46	-1	61	4	Out	VDJ
ATCCGCTCACCAGGCCTGGGGGACGCAGCCATGTACCTGTGTGCCACCAGCCAGGCGGGGGGGCAGAATGAGCAGTTCTTCGGGCCA	CATSQAGGQNEQFF	9	7.112375533428165E-4	42	TCRBV15-01*02	TCRBV15	TCRBV15-01	02				TCRBD02-01*01	TCRBD02	TCRBD02-01	01				TCRBJ02-01*01	TCRBJ02	TCRBJ02-01	01				5	3	7	0	3	7	39	51	54	63	66	9	In	VDJ
AAGATCCAGCCCTCAGAACCCAGGGACTCAGCTGTGTACTTCTGTGCCAGCAGTTTACGGGCTGACAATGAGCAGTTCTTCGGGCCA	CASSLRADNEQFF	4	3.16105579263474E-4	39	TCRBV12-03/12-04*01	TCRBV12	TCRBV12-03/12-04	01								TCRBD01,TCRBD02	TCRBD01-01,TCRBD02-01		TCRBJ02-01*01	TCRBJ02	TCRBJ02-01	01				2	2	8	0	1	5	42	57	58	62	64	4	In	VDJ
CACCTACACGCCCTGCAGCCAGAAGACTCAGCCCTGTATCTCTGCGCCAGCAGCCAAGGAAAGGCGAACGAGCAGTACTTCGGGCCG	CASSQGKANEQYF	4	3.16105579263474E-4	39	TCRBV04-01*01	TCRBV04	TCRBV04-01	01								TCRBD01,TCRBD02	TCRBD01-01,TCRBD02-01		TCRBJ02-07*01	TCRBJ02	TCRBJ02-07	01				1	3	5	4	3	5	42	58	61	64	67	4	In	VDJ
TCCGCTACCAGCTCCCAGACATCTGTGTACTTCTGTGCCATCAGCGAAACTAGCGGGGGGAAGCAAGAGACCCAGTACTTCGGGCCA	CAISETSGGKQETQYF	3	2.370791844476055E-4	48	TCRBV10-03*01	TCRBV10	TCRBV10-03	01				TCRBD02-01*01	TCRBD02	TCRBD02-01	01				TCRBJ02-05*01	TCRBJ02	TCRBJ02-05	01				6	3	3	1	4	2	33	44	48	60	63	3	In	VDJ
CAGCAGGTAGTGCGAGGAGATTCGGCAGCTTATTTCTGTGCCAGCTCACCCGGGACAGGGGGCAACTATGGCTACACCTTCGGTTCG	CASSPGTGGNYGYTF	10	7.90263948158685E-4	45	TCRBV18-01*01	TCRBV18	TCRBV18-01	01				TCRBD01-01*01	TCRBD01	TCRBD01-01	01				TCRBJ01-02*01	TCRBJ01	TCRBJ01-02	01				3	0	0	0	1	2	36	50	51	-1	63	10	In	VDJ
CGCACAGAGCAGGGGGACTCGGCCATGTATCTCTGTGCCAGCAGCTTTTGGACTAGCGGCAGCACAGATACGCAGTATTTTGGCCCA	CASSFWTSGSTDTQYF	17	0.0013434487118697644	48	TCRBV07-09*01	TCRBV07	TCRBV07-09	01				TCRBD02-01	TCRBD02	TCRBD02-01				01,02	TCRBJ02-03*01	TCRBJ02	TCRBJ02-03	01				3	1	1	5	2	0	33	47	49	59	60	17	In	VDJ
GGAGCTTGGTGACTCTGCTGTGTATTTCTGTGCCAGCAGCCAAGAAATATTTTCAGGGTCATGAACACTGAAGCTTTCTTTGGACAA		9	7.112375533428165E-4	53	TCRBV03-01/03-02*01	TCRBV03	TCRBV03-01/03-02	01				TCRBD01-01*01	TCRBD01	TCRBD01-01	01				TCRBJ01-01*01	TCRBJ01	TCRBJ01-01	01				0	3	4	3	8	0	28	45	53	58	61	9	Out	VDJ
ATCCAGCCCTCAGAACCCAGGGACTCAGCTGTGTACTTCTGTGCCAGCAGACGGACTAGCTCCTCCTACGAGCAGTACTTCGGGCCG	CASRRTSSSYEQYF	1	7.90263948158685E-5	42	TCRBV12	TCRBV12				TCRBV12-03/12-04,TCRBV12-04		TCRBD02-01	TCRBD02	TCRBD02-01				01,02	TCRBJ02-07*01	TCRBJ02	TCRBJ02-07	01				6	2	1	7	2	0	39	50	52	60	62	1	In	VDJ
NNNNNNNNNNTGTCGGCTGCTCCCTCCCAAACATCTGTGTACTTCTGTGCCACTGCAGGAGCGGGGTACGAGCAGTACTTCGGGCCG	CATAGAGYEQYF	17	0.0013434487118697644	36	TCRBV06	TCRBV06				TCRBV06-02/06-03,TCRBV06-02		TCRBD02-01*01	TCRBD02	TCRBD02-01	01				TCRBJ02-07*01	TCRBJ02	TCRBJ02-07	01				10	0	6	3	7	4	45	52	59	-1	66	17	In	VDJ
CTGAATGTGAACGCCTTGGAGCTGGACGACTCGGCCCTGTATCTCTGTGCCAGCAGCTCATGGGACACTGAAGCTTTCTTTGGACAA	CASSSWDTEAFF	7	5.531847637110795E-4	36	TCRBV05-04*01	TCRBV05	TCRBV05-04	01								TCRBD01,TCRBD02	TCRBD01-01,TCRBD02-01		TCRBJ01-01*01	TCRBJ01	TCRBJ01-01	01				3	0	0	9	3	3	45	58	61	-1	64	7	In	VDJ
ATCAATTCCCTGGAGCTTGGTGACTCTGCTGTGTATTTCTGTGCCAGCAGCCAAGCCGGGACAAACTATGGCTACACCTTCGGTTCG	CASSQAGTNYGYTF	4	3.16105579263474E-4	42	TCRBV03-01/03-02*01	TCRBV03	TCRBV03-01/03-02	01				TCRBD01-01*01	TCRBD01	TCRBD01-01	01				TCRBJ01-02*01	TCRBJ01	TCRBJ01-02	01				1	0	0	6	2	2	39	55	57	-1	63	4	In	VDJ
CCTGCAGAGCTTGGGGACTCGGCCGTGTATCTCTGTGCCAGCAGCTCACTGGGGGCGGGGAGCTACAATGAGCAGTTCTTCGGGCCA	CASSSLGAGSYNEQFF	1	7.90263948158685E-5	48	TCRBV11-03*01	TCRBV11	TCRBV11-03	01								TCRBD01,TCRBD02	TCRBD01-01,TCRBD02-01		TCRBJ02-01*01	TCRBJ02	TCRBJ02-01	01				4	6	6	0	4	3	33	46	50	56	62	1	In	VDJ
CCCTCAGAACCCAGGGACTCAGCTGTGTACTTCTGTGCCAGCAGTTTATGGCCCCTAGCGGGGGAAGAGACCCAGTACTTCGGGCCA	CASSLWPLAGEETQYF	6	4.74158368895211E-4	48	TCRBV12	TCRBV12				TCRBV12-03/12-04,TCRBV12-04		TCRBD02-01*01	TCRBD02	TCRBD02-01	01				TCRBJ02-05*01	TCRBJ02	TCRBJ02-05	01				2	0	4	2	6	3	33	48	54	-1	64	6	In	VDJ
CTGGGGGACTCGGCCCTTTATCTTTGCGCCAGCAGCGCCTCCGGGACTAGCGGGGGGCTGTCCTACAATGAGCAGTTCTTCGGGCCA	CASSASGTSGGLSYNEQFF	2	1.58052789631737E-4	57	TCRBV05-01*01	TCRBV05	TCRBV05-01	01				TCRBD02-01*01	TCRBD02	TCRBD02-01	01				TCRBJ02-01*01	TCRBJ02	TCRBJ02-01	01				4	3	0	1	6	1	24	36	42	57	60	2	In	VDJ
CTTGGAGCTGGACGACTCGGCCCTGTATCTCTGTGCCAGCAGCTCCACCTTTCCGCGGAAGTCACAGATACGCAGTATTTTGGCCCA		2	1.58052789631737E-4	50	TCRBV05-04*01	TCRBV05	TCRBV05-04	01				TCRBD02-01	TCRBD02	TCRBD02-01				01,02	TCRBJ02-03*01	TCRBJ02	TCRBJ02-03	01				3	4	7	5	10	2	31	44	54	58	62	2	Out	VDJ
CAGCGCACAGAGCAGGGGGACTCGGCCATGTATCTCTGTGCCAGCAGCTTAGTTGAAGGGAGACTTGCTGAAGCTTTCTTTGGACAA	CASSLVEGRLAEAFF	18	0.001422475106685633	45	TCRBV07-09*01	TCRBV07	TCRBV07-09	01				TCRBD02-01*02	TCRBD02	TCRBD02-01	02				TCRBJ01-01*01	TCRBJ01	TCRBJ01-01	01				1	5	9	2	5	6	36	52	57	62	67	18	In	VDJ
TCTCTGGAGCTGGGGGACTCAGCTTTGTATTTCTGTGCCAGCAGCGTAGGGCCAGGCAATAGGAACAATGAGCAGTTCTTCGGGCCA	CASSVGPGNRNNEQFF	2	1.58052789631737E-4	48	TCRBV09-01*01	TCRBV09	TCRBV09-01	01				TCRBD01-01*01	TCRBD01	TCRBD01-01	01				TCRBJ02-01*01	TCRBJ02	TCRBJ02-01	01				0	8	4	4	3	5	33	49	52	56	64	2	In	VDJ
ATCCGCTCACCAGGCCTGGGGGACGCAGCCATGTACCTGTGTGCCACCAGCGGTGACAGGGTGGGCGGGGAGCTGTTTTTTGGAGAA	CATSGDRVGGELFF	2	1.58052789631737E-4	42	TCRBV15-01*02	TCRBV15	TCRBV15-01	02				TCRBD01-01*01	TCRBD01	TCRBD01-01	01				TCRBJ02-02*01	TCRBJ02	TCRBJ02-02	01				5	4	2	3	3	7	39	51	54	61	65	2	In	VDJ
TGGAGTCCGCCAGCACCAACCAGACATCTATGTACCTCTGTGCCAGCAGTTTATGTCTGGCTCCAGGGAGCCCAGCATTTTGGTGAT		3	2.370791844476055E-4	43	TCRBV28-01*01	TCRBV28	TCRBV28-01	01								TCRBD01,TCRBD02	TCRBD01-01,TCRBD02-01		TCRBJ01-05*01	TCRBJ01	TCRBJ01-05	01				0	2	4	3	8	11	38	55	63	68	70	3	Out	VDJ
ACGCCCTGCAGCCAGAAGACTCAGCCCTGTATCTCTGCGCCAGCAGCCAAGCAGGGGGCCGGCACAGATACGCAGTATTTTGGCCCA		4	3.16105579263474E-4	46	TCRBV04-01*01	TCRBV04	TCRBV04-01	01				TCRBD01-01*01	TCRBD01	TCRBD01-01	01				TCRBJ02-03*01	TCRBJ02	TCRBJ02-03	01				1	2	4	0	0	1	35	-1	51	59	61	4	Out	VDJ
AATGTGAACGCCTTGGAGCTGGACGACTCGGCCCTGTATCTCTGTGCCAGCAGCCCCCCATCGAGGGCTGAAGCTTTCTTTGGACAA	CASSPPSRAEAFF	1	7.90263948158685E-5	39	TCRBV05-04*01	TCRBV05	TCRBV05-04	01				TCRBD02-01*02	TCRBD02	TCRBD02-01	02				TCRBJ01-01*01	TCRBJ01	TCRBJ01-01	01				4	0	11	0	8	6	42	54	62	-1	67	1	In	VDJ
CGGTCCACAAAGCTGGAGGACTCAGCCATGTACTTCTGTGCCAGCAGGGTATCCAGGACAGGGGACGGCGGCTACACCTTCGGTTCG	CASRVSRTGDGGYTF	5	3.951319740793425E-4	45	TCRBV02-01	TCRBV02	TCRBV02-01				01,03	TCRBD01-01*01	TCRBD01	TCRBD01-01	01				TCRBJ01-02*01	TCRBJ01	TCRBJ01-02	01				6	5	1	2	8	8	36	47	55	64	69	5	In	VDJ
TCAGAACCCAGGGACTCAGCTGTGTACTTCTGTGCCAGCAGCCGGGGGACAGGGCGAACGGGTGGAAACACCATATATTTTGGAGAG	CASSRGTGRTGGNTIYF	3	2.370791844476055E-4	51	TCRBV12	TCRBV12				TCRBV12-03/12-04,TCRBV12-04		TCRBD01-01*01	TCRBD01	TCRBD01-01	01				TCRBJ01-03*01	TCRBJ01	TCRBJ01-03	01				6	8	0	3	4	3	30	41	45	54	62	3	In	VDJ
ACATCGGCCCAAAAGAACCCGACAGCTTTCTATCTCTGTGCCAGTAGTATATCCCGGACAGGGAGAACTGAAGCTTTCTTTGGACAA	CASSISRTGRTEAFF	1	7.90263948158685E-5	45	TCRBV19-01*01	TCRBV19	TCRBV19-01	01				TCRBD01-01*01	TCRBD01	TCRBD01-01	01				TCRBJ01-01*01	TCRBJ01	TCRBJ01-01	01				2	3	1	3	4	5	36	51	55	63	66	1	In	VDJ
CTGCAGCCAGAAGACTCGGCCCTGTATCTCTGCGCCAGCAGCCAAGATGAGTGGACAGGGGGCCGTCAGCCCCAGCATTTTGGTGAT	CASSQDEWTGGRQPQHF	7	5.531847637110795E-4	51	TCRBV04-03*01	TCRBV04	TCRBV04-03	01				TCRBD01-01*01	TCRBD01	TCRBD01-01	01				TCRBJ01-05*01	TCRBJ01	TCRBJ01-05	01				0	2	1	0	5	6	30	47	52	63	65	7	In	VDJ
ATCCGGTCCACAAAGCTGGAGGACTCAGCCATGTACTTCTGTGCCAGCAGTTCAGATACCTCTGGAAACACCATATATTTTGGAGAG	CASSSDTSGNTIYF	2	1.58052789631737E-4	42	TCRBV02-01	TCRBV02	TCRBV02-01				01,03	TCRBD01-01*01	TCRBD01	TCRBD01-01	01				TCRBJ01-03*01	TCRBJ01	TCRBJ01-03	01				5	4	4	5	1	0	39	51	52	55	59	2	In	VDJ
AACGCCTTGTTGCTGGGGGACTCGGCCCTGTATCTCTGTGCCAGCAGCTTGCCCGTAGGCGCCGCCACTGAAGCTTTCTTTGGACAA	CASSLPVGAATEAFF	1	7.90263948158685E-5	45	TCRBV05-05*01	TCRBV05	TCRBV05-05	01								TCRBD01,TCRBD02	TCRBD01-01,TCRBD02-01		TCRBJ01-01*01	TCRBJ01	TCRBJ01-01	01				1	6	5	4	5	4	36	51	56	59	65	1	In	VDJ
ACTGTGAGCAACATGAGCCCTGAAGACAGCAGCATATATCTCTGCAGCGTGGATAAGACAGGGTGGTACGAGCAGTACTTCGGGCCG	CSVDKTGWYEQYF	2	1.58052789631737E-4	39	TCRBV29-01	TCRBV29	TCRBV29-01				01,02	TCRBD01-01*01	TCRBD01	TCRBD01-01	01				TCRBJ02-07*01	TCRBJ02	TCRBJ02-07	01				6	3	2	3	6	4	42	50	56	63	66	2	In	VDJ
ATCCAGCCTGCAGAGCTTGAGGACTCGGCCGTGTATCTCTGTGCCAGCAGCCCGGGACCGCTGAACACTGAAGCTTTCTTTGGACAA	CASSPGPLNTEAFF	4	3.16105579263474E-4	42	TCRBV11	TCRBV11				TCRBV11-02,TCRBV11-03						TCRBD01,TCRBD02	TCRBD01-01,TCRBD02-01		TCRBJ01-01*01	TCRBJ01	TCRBJ01-01	01				5	3	0	7	2	0	39	51	53	58	61	4	In	VDJ
NNNNNNNNNNTGTCGGCTGCTCCCTCCCAGACATCTGTGTACTTCTGTGCCAGCACGTCGGGGGGCCAGCCCCAGCATTTTGGTGAT	CASTSGGQPQHF	2	1.58052789631737E-4	36	TCRBV06-05*01	TCRBV06	TCRBV06-05	01				TCRBD02-01*01	TCRBD02	TCRBD02-01	01				TCRBJ01-05*01	TCRBJ01	TCRBJ01-05	01				7	1	8	1	3	7	45	55	58	65	66	2	In	VDJ
GACATCCGCTCACCAGGCCTGGGGGACGCAGCCATGTACCTGTGTGCCACCAGCAGTGCCCTAGTTAACGAGCAGTACTTCGGGCCG	CATSSALVNEQYF	2	1.58052789631737E-4	39	TCRBV15-01*02	TCRBV15	TCRBV15-01	02				TCRBD02-01	TCRBD02	TCRBD02-01				01,02	TCRBJ02-07*01	TCRBJ02	TCRBJ02-07	01				3	3	4	8	4	5	42	56	60	64	67	2	In	VDJ
ATTCTGGAGTCCGCCAGCACCAACCAGACATCTATGTACCTCTGTGCCAGCAGTTTGACGGAGACGGAGACCCAGTACTTCGGGCCA	CASSLTETETQYF	3	2.370791844476055E-4	39	TCRBV28-01*01	TCRBV28	TCRBV28-01	01				TCRBD02-01*02	TCRBD02	TCRBD02-01	02				TCRBJ02-05*01	TCRBJ02	TCRBJ02-05	01				3	3	10	2	3	5	42	56	59	63	66	3	In	VDJ
CTGGAGCTGGGGGACTCAGCTTTGTATTTCTGTGCCAGCAGCGTCGACAGGGGGCCTAATGCGCAAGAGACCCAGTACTTCGGGCCA	CASSVDRGPNAQETQYF	4	3.16105579263474E-4	51	TCRBV09-01*01	TCRBV09	TCRBV09-01	01				TCRBD01-01*01	TCRBD01	TCRBD01-01	01				TCRBJ02-05*01	TCRBJ02	TCRBJ02-05	01				2	8	2	0	1	2	30	44	45	55	63	4	In	VDJ
CAGCCTGCAGAACTGGAGGATTCTGGAGTTTATTTCTGTGCCAGTTCTCCCTACCGGTTAAGCGGCGGGGAGCTGTTTTTTGGAGAA	CASSPYRLSGGELFF	2	1.58052789631737E-4	45	TCRBV14-01*01	TCRBV14	TCRBV14-01	01				TCRBD02-01	TCRBD02	TCRBD02-01				01,02	TCRBJ02-02*01	TCRBJ02	TCRBJ02-02	01				9	0	6	5	16	7	36	44	60	-1	65	2	In	VDJ
TGAACGCCTTGTTGCTGGGGGACTCGGCCCTCTATCTCTGTGCCAGCCCCGCTGGGGGACTTAAACTATGGCTACACCTTCGGTTCG		1	7.90263948158685E-5	43	TCRBV05-06*01	TCRBV05	TCRBV05-06	01				TCRBD02-01	TCRBD02	TCRBD02-01				01,02	TCRBJ01-02*01	TCRBJ01	TCRBJ01-02	01				7	2	0	10	8	2	38	47	55	61	63	1	Out	VDJ
CTGAAGATCCAGCGCACAGAGCAGGGGGACTCGGCCATGTATCTCTGTGCCAGCAGCTTAGACAGGATAGAAGCTTTCTTTGGACAA	CASSLDRIEAFF	14	0.001106369527422159	36	TCRBV07-09*01	TCRBV07	TCRBV07-09	01				TCRBD01-01*01	TCRBD01	TCRBD01-01	01				TCRBJ01-01*01	TCRBJ01	TCRBJ01-01	01				1	3	3	4	0	8	45	-1	61	66	69	14	In	VDJ
CAGTGCCCATCCTGAAGACAGCAGCTTCTACATCTGCAGTGCTAGAGATCCGAGACTGCTTCCAATTCACCCCTCCACTTTGGGAAC		2	1.58052789631737E-4	47	TCRBV20	TCRBV20				TCRBV20-01,TCRBV20-or09_02		TCRBD02-01	TCRBD02	TCRBD02-01				01,02	TCRBJ01-06*02	TCRBJ01	TCRBJ01-06	02				0	6	2	10	5	7	34	48	53	57	63	2	Out	VDJ
CTAGAGTCTGCCATCCCCAACCAGACAGCTCTTTACTTCTGTGCCACAGAAAACGGGGGGGCCGATGAGACCCAGTACTTCGGGCCA	CATENGGADETQYF	4	3.16105579263474E-4	42	TCRBV24-01*01	TCRBV24	TCRBV24-01	01				TCRBD02-01*01	TCRBD02	TCRBD02-01	01				TCRBJ02-05*01	TCRBJ02	TCRBJ02-05	01				10	5	8	0	6	5	39	47	53	61	66	4	In	VDJ
GAGTCTGCCATCCCCAACCAGACAGCTCTTTACTTCTGTGCCACCAGTGATGCCGCTAGAGCAAAGGAGACCCAGTACTTCGGGCCA	CATSDAARAKETQYF	1	7.90263948158685E-5	45	TCRBV24-01*01	TCRBV24	TCRBV24-01	01				TCRBD02-01	TCRBD02	TCRBD02-01				01,02	TCRBJ02-05*01	TCRBJ02	TCRBJ02-05	01				3	7	4	8	4	5	36	51	55	59	66	1	In	VDJ
CAGCCTGCAGAGCTTGAGGACTCGGCCGTGTATCTCTGTGCCAGCAGCTTTACGGGACAGGGGGAAGAGACCCAGTACTTCGGGCCA	CASSFTGQGEETQYF	1	7.90263948158685E-5	45	TCRBV11	TCRBV11				TCRBV11-02,TCRBV11-03		TCRBD01-01*01	TCRBD01	TCRBD01-01	01				TCRBJ02-05*01	TCRBJ02	TCRBJ02-05	01				3	0	0	1	3	3	36	50	53	-1	64	1	In	VDJ
GAGGATTCTGGAGTTTATTTCTGTGCCAGCAGCTTACTCCTGACTAGCGGGGGAGTGTCAAGTACAGATACGCAGTATTTTGGCCCA	CASSLLLTSGGVSSTDTQYF	1	7.90263948158685E-5	60	TCRBV14-01*01	TCRBV14	TCRBV14-01	01				TCRBD02-01*01	TCRBD02	TCRBD02-01	01				TCRBJ02-03*01	TCRBJ02	TCRBJ02-03	01				5	10	2	2	8	3	21	33	41	53	63	1	In	VDJ
GCACCTTGGAGCTGGGGGACTCGGCCCTTTATCTTTGCGCCAGCAGCTCGTACAGGGGGCTCTGGAAACACCATATATTTTGGAGAG		1	7.90263948158685E-5	46	TCRBV05-01*01	TCRBV05	TCRBV05-01	01				TCRBD01-01*01	TCRBD01	TCRBD01-01	01				TCRBJ01-03*01	TCRBJ01	TCRBJ01-03	01				3	0	3	1	3	0	35	48	51	-1	59	1	Out	VDJ
CCTTGTTGCTGGGGGACTCGGCCCTCTATCTCTGTGCCAGCAGCTTGGGAGCTAGCGGTGGGAACGAATACGCAGTATTTTGGCCCA		1	7.90263948158685E-5	49	TCRBV05-06*01	TCRBV05	TCRBV05-06	01				TCRBD02-01	TCRBD02	TCRBD02-01				01,02	TCRBJ02-03*01	TCRBJ02	TCRBJ02-03	01				0	9	4	5	3	7	32	48	51	58	67	1	Out	VDJ
AATTCCCTGGAGCTTGGTGACTCTGCTGTGTATTTCTGTGCCAGCAGGAAACAGGGAGAAGGGAACACTGAAGCTTTCTTTGGACAA	CASRKQGEGNTEAFF	6	4.74158368895211E-4	45	TCRBV03-01/03-02*01	TCRBV03	TCRBV03-01/03-02	01				TCRBD01-01*01	TCRBD01	TCRBD01-01	01				TCRBJ01-01*01	TCRBJ01	TCRBJ01-01	01				6	6	3	3	3	1	36	47	50	56	62	6	In	VDJ
AATCTTCACATCAATTCCCTGGAGCTTGGTGACTCTGCTGTGTATTTCTGTGCCAGCAGCCAAATGGATGGCTACACCTTCGGTTCG	CASSQMDGYTF	1	7.90263948158685E-5	33	TCRBV03-01/03-02*01	TCRBV03	TCRBV03-01/03-02	01								TCRBD01,TCRBD02	TCRBD01-01,TCRBD02-01		TCRBJ01-02*01	TCRBJ01	TCRBJ01-02	01				2	0	0	10	2	6	48	63	65	-1	67	1	In	VDJ
CAGCGCACAGAGCGGGGGGACTCAGCCGTGTATCTCTGTGCCAGCAGCTTCGGACAGGGAGGGTCGAATGGCTACACCTTCGGTTCG	CASSFGQGGSNGYTF	2	1.58052789631737E-4	45	TCRBV07-03*01	TCRBV07	TCRBV07-03	01				TCRBD01-01*01	TCRBD01	TCRBD01-01	01				TCRBJ01-02*01	TCRBJ01	TCRBJ01-02	01				3	8	1	3	1	6	36	50	51	59	67	2	In	VDJ
CAGCGCACAGAGCAGCGGGACTCGGCCATGTATCGCTGTGCCAGCAGCTTAGTTGCAGGAAAATCCTACGAGCAGTACTTCGGGCCG	CASSLVAGKSYEQYF	7	5.531847637110795E-4	45	TCRBV07-06*01	TCRBV07	TCRBV07-06	01				TCRBD01-01*01	TCRBD01	TCRBD01-01	01				TCRBJ02-07*01	TCRBJ02	TCRBJ02-07	01				1	4	4	4	3	1	36	52	55	59	63	7	In	VDJ
TTGGAGCTGGACGACTCGGCCCTGTATCTCTGTGCCAGCAGCTTGGTGGGTAGGAGCTCCTATAATTCACCCCTCCACTTTGGGAAC	CASSLVGRSSYNSPLHF	1	7.90263948158685E-5	51	TCRBV05-04*01	TCRBV05	TCRBV05-04	01				TCRBD02-01*02	TCRBD02	TCRBD02-01	02				TCRBJ01-06*02	TCRBJ01	TCRBJ01-06	02				0	0	10	2	6	0	30	46	52	-1	56	1	In	VDJ
CTGCAGCCAGAAGACTCAGCCCTGTATCTCTGCGCCAGCAGCCAAGCTTCGGGACTAGAAGAACAAGAGACCCAGTACTTCGGGCCA	CASSQASGLEEQETQYF	1	7.90263948158685E-5	51	TCRBV04-01*01	TCRBV04	TCRBV04-01	01				TCRBD02-01	TCRBD02	TCRBD02-01				01,02	TCRBJ02-05*01	TCRBJ02	TCRBJ02-05	01				1	5	0	8	4	2	30	46	50	58	63	1	In	VDJ
GTGACCAGTGCCCATCCTGAAGACAGCAGCTTCTACATCTGCAGTGCTAGAGATTTCAGAAGCAATCAGCCCCAGCATTTTGGTGAT	CSARDFRSNQPQHF	2	1.58052789631737E-4	42	TCRBV20	TCRBV20				TCRBV20-01,TCRBV20-or09_02		TCRBD01-01*01	TCRBD01	TCRBD01-01	01				TCRBJ01-05*01	TCRBJ01	TCRBJ01-05	01				0	1	4	5	3	1	39	53	56	59	60	2	In	VDJ
ACATCGGCCCAAAAGAACCCGACAGCTTTCTATCTCTGTGCCAGTGGGGACAGGGGGCATGCCAAAAACATTCAGTACTTCGGCGCC	CASGDRGHAKNIQYF	1	7.90263948158685E-5	45	TCRBV19-01*01	TCRBV19	TCRBV19-01	01				TCRBD01-01*01	TCRBD01	TCRBD01-01	01				TCRBJ02-04*01	TCRBJ02	TCRBJ02-04	01				8	2	0	0	1	1	36	45	46	58	60	1	In	VDJ
GTGCAGCCTGCAGAACTGGAGGATTCTGGAGTTTATTTCTGTGCCAGCAGCCAAGAAATTGGAGGCAATGAGCAGTTCTTCGGGCCA	CASSQEIGGNEQFF	2	1.58052789631737E-4	42	TCRBV14-01*01	TCRBV14	TCRBV14-01	01				TCRBD02-01*02	TCRBD02	TCRBD02-01	02				TCRBJ02-01*01	TCRBJ02	TCRBJ02-01	01				0	0	10	1	4	6	39	56	60	-1	65	2	In	VDJ
CTGACAGTGACCAGTGCCCATCCTGAAGACAGCAGCTTCTACATCTGCAGTGCTAGAGAACCGAACAATGAGCAGTTCTTCGGGCCA	CSAREPNNEQFF	2	1.58052789631737E-4	36	TCRBV20	TCRBV20				TCRBV20-01,TCRBV20-or09_02						TCRBD01,TCRBD02	TCRBD01-01,TCRBD02-01		TCRBJ02-01*01	TCRBJ02	TCRBJ02-01	01				0	0	2	8	3	5	45	59	62	-1	64	2	In	VDJ
ACACACCCTGCAGCCAGAAGACTCGGCCCTGTATCTCTGTGCCAGCAGCCACAGGGCCATAGCAATCAGCCCCAGCATTTTGGTGAT		12	9.48316737790422E-4	44	TCRBV04-02*01	TCRBV04	TCRBV04-02	01				TCRBD01-01*01	TCRBD01	TCRBD01-01	01				TCRBJ01-05*01	TCRBJ01	TCRBJ01-05	01				3	3	4	3	0	0	37	-1	51	56	59	12	Out	VDJ
CTCAGGCTGGAGTTGGCTGCTCCCTCCCAGACATCTGTGTACTTCTGTGCCATCCGGACCGATACCGGGGAGCTGTTTTTTGGAGAA	CAIRTDTGELFF	2	1.58052789631737E-4	36	TCRBV06-06	TCRBV06	TCRBV06-06				01,04					TCRBD01,TCRBD02	TCRBD01-01,TCRBD02-01		TCRBJ02-02*01	TCRBJ02	TCRBJ02-02	01				10	4	1	7	3	5	45	52	55	59	63	2	In	VDJ
GAGATGAATGTGAGCACCTTGGAGCTGGGGGACTCGGCCCTTTATCTTTGCGCCAGCAGCTTCACAGATACGCAGTATTTTGGCCCA	CASSFTDTQYF	1	7.90263948158685E-5	33	TCRBV05-01*01	TCRBV05	TCRBV05-01	01											TCRBJ02-03*01	TCRBJ02	TCRBJ02-03	01				2	0	0	0	0	2	48	-1	-1	-1	62	1	In	VJ
ACCTGAGCTCTCTGGAGCTGGGGGACTCAGCTTTGTATTTCTGTGCCAGCAGCCCCCCGGGACAATTATGGCTACACCTTCGGTTCG		1	7.90263948158685E-5	40	TCRBV09-01*01	TCRBV09	TCRBV09-01	01				TCRBD01-01*01	TCRBD01	TCRBD01-01	01				TCRBJ01-02*01	TCRBJ01	TCRBJ01-02	01				4	2	0	6	5	5	41	53	58	64	66	1	Out	VDJ
TCCAGCCTGCAGAGCTTGGGGACTCGGCCGTGTATCTCTGTGCCAGCACCAAATCGGAGTTATGACTATGGCTACACCTTCGGTTCG		2	1.58052789631737E-4	43	TCRBV11-03*01	TCRBV11	TCRBV11-03	01				TCRBD02-01*02	TCRBD02	TCRBD02-01	02				TCRBJ01-02*01	TCRBJ01	TCRBJ01-02	01				7	5	10	2	7	3	38	48	55	59	64	2	Out	VDJ
ATCCAGCCCTCAGAACCCAGGGACTCAGCTGTGTATTTTTGTGCTAGTGGTAGGACTGTTACTGGAAACACCATATATTTTGGAGAG	CASGRTVTGNTIYF	1	7.90263948158685E-5	42	TCRBV12-05*01	TCRBV12	TCRBV12-05	01				TCRBD02-01	TCRBD02	TCRBD02-01				01,02	TCRBJ01-03*01	TCRBJ01	TCRBJ01-03	01				5	4	1	10	1	2	39	51	52	57	61	1	In	VDJ
GTGACCAGTGCCCATCCTGAAGACAGCAGCTTCTACATCTGCAGTGCCGCAAGGAGCGGACCTCGGGAGACCCAGTACTTCGGGCCA	CSAARSGPRETQYF	5	3.951319740793425E-4	42	TCRBV20	TCRBV20				TCRBV20-01,TCRBV20-or09_02		TCRBD02-01	TCRBD02	TCRBD02-01				01,02	TCRBJ02-05*01	TCRBJ02	TCRBJ02-05	01				6	7	6	5	7	5	39	47	54	59	66	5	In	VDJ
ACTCTGACAGTGACCAGTGCCCATCCTGAAGACAGCAGCTTCTACATCTGCAGTGCTAGAGGGGCGTTAGGGGAGTATTTTGGCCCA	CSARGALGEYF	2	1.58052789631737E-4	33	TCRBV20-01*01	TCRBV20	TCRBV20-01	01				TCRBD01-01*01	TCRBD01	TCRBD01-01	01				TCRBJ02-03*01	TCRBJ02	TCRBJ02-03	01				1	0	5	2	7	13	48	61	68	-1	73	2	In	VDJ
ATCCGGTCCACAAAGCTGGAGGACTCAGCCATGTACTTCTGTGCCAGCAGACCGAGTACAGCGCTCTATGGCTACACCTTCGGTTCG	CASRPSTALYGYTF	1	7.90263948158685E-5	42	TCRBV02-01	TCRBV02	TCRBV02-01				01,03					TCRBD01,TCRBD02	TCRBD01-01,TCRBD02-01		TCRBJ01-02*01	TCRBJ01	TCRBJ01-02	01				6	4	3	5	7	4	39	50	57	61	65	1	In	VDJ
AGATCCAGTCCACGGAGTCAGGGGACACAGCACTGTATTTCTGTGCCAGCAGCAAAGCGCGAAACTCATGGCTACACCTTCGGTTCG		5	3.951319740793425E-4	40	TCRBV21-01*01	TCRBV21	TCRBV21-01	01				TCRBD02-01	TCRBD02	TCRBD02-01				01,02	TCRBJ01-02*01	TCRBJ01	TCRBJ01-02	01				0	1	3	10	5	6	41	58	63	66	67	5	Out	VDJ
GTGACATCGGCCCAAAAGAACCCGACAGCTTTCTATCTCTGTGCCAGTAGAACGACAGGGAGGGGTTCACCCCTCCACTTTGGGAAC	CASRTTGRGSPLHF	1	7.90263948158685E-5	42	TCRBV19-01*01	TCRBV19	TCRBV19-01	01								TCRBD01,TCRBD02	TCRBD01-01,TCRBD02-01		TCRBJ01-06*02	TCRBJ01	TCRBJ01-06	02				6	5	2	3	3	9	39	50	53	60	65	1	In	VDJ
CTGGAGCTTGGTGACTCTGCTGTGTATTTCTGTGCCAGCAGCCCCGGACTAGCGGGGGGGCCTAGAAGGGCCCAGTACTTCGGGCCA	CASSPGLAGGPRRAQYF	1	7.90263948158685E-5	51	TCRBV03-01/03-02*01	TCRBV03	TCRBV03-01/03-02	01				TCRBD02-01*01	TCRBD02	TCRBD02-01	01				TCRBJ02-05*01	TCRBJ02	TCRBJ02-05	01				4	10	1	0	2	9	30	43	45	60	70	1	In	VDJ
AGCTCTCTGGAGCTGGGGGACTCAGCTTTGTATTTCTGTGCCAGCAGCGTAAGGACTAGCGGGACAGATACGCAGTATTTTGGCCCA	CASSVRTSGTDTQYF	1	7.90263948158685E-5	45	TCRBV09-01*01	TCRBV09	TCRBV09-01	01				TCRBD02-01	TCRBD02	TCRBD02-01				01,02	TCRBJ02-03*01	TCRBJ02	TCRBJ02-03	01				1	0	1	4	1	3	36	51	52	-1	63	1	In	VDJ
CCTGCAGAGCTTGGGGACTCGGCCGTGTATCTCTGTGCCAGCAGCCCCCGGGGACTAGCGTATACCGGGGAGCTGTTTTTTGGAGAA	CASSPRGLAYTGELFF	1	7.90263948158685E-5	48	TCRBV11-03*01	TCRBV11	TCRBV11-03	01				TCRBD02-01	TCRBD02	TCRBD02-01				01,02	TCRBJ02-02*01	TCRBJ02	TCRBJ02-02	01				5	3	0	6	5	5	33	45	50	60	63	1	In	VDJ
GTGACCAGTGCCCATCCTGAAGACAGCAGCTTCTACATCTGCAGTGCTAGAGGGGGGGCGAACACCGGGGAGCTGTTTTTTGGAGAA	CSARGGANTGELFF	2	1.58052789631737E-4	42	TCRBV20	TCRBV20				TCRBV20-01,TCRBV20-or09_02		TCRBD02-01*01	TCRBD02	TCRBD02-01	01				TCRBJ02-02*01	TCRBJ02	TCRBJ02-02	01				1	0	9	1	0	0	39	-1	52	-1	58	2	In	VDJ
AAGATCCAGCGCACAGAGCAGGGGGACTCGGCCATGTATCTCTGTGCCAGCAGCAGTTACCGTGGGCAGCCCCAGCATTTTGGTGAT	CASSSYRGQPQHF	2	1.58052789631737E-4	39	TCRBV07-09*01	TCRBV07	TCRBV07-09	01								TCRBD01,TCRBD02	TCRBD01-01,TCRBD02-01		TCRBJ01-05*01	TCRBJ01	TCRBJ01-05	01				5	0	0	9	9	7	42	54	63	-1	66	2	In	VDJ
ATCCAGCAGGTAGTGCGAGGAGATTCGGCAGCTTATTTCTGTGCCAGCTCACCCCCCGCCGGACAGATCGAGCAGTACTTCGGGCCG	CASSPPAGQIEQYF	7	5.531847637110795E-4	42	TCRBV18-01*01	TCRBV18	TCRBV18-01	01				TCRBD01-01*01	TCRBD01	TCRBD01-01	01				TCRBJ02-07*01	TCRBJ02	TCRBJ02-07	01				3	2	1	5	7	6	39	53	60	66	68	7	In	VDJ
CGCTCACCAGGCCTGGGGGACGCAGCCATGTACCTGTGTGCCACCAGCAGAGAGTCCCCGGGGGACTACGAGCAGTACTTCGGGCCG	CATSRESPGDYEQYF	2	1.58052789631737E-4	45	TCRBV15-01*02	TCRBV15	TCRBV15-01	02				TCRBD02-01*01	TCRBD02	TCRBD02-01	01				TCRBJ02-07*01	TCRBJ02	TCRBJ02-07	01				0	1	8	2	5	3	36	53	58	64	65	2	In	VDJ
CTGAATGTGAACGCCTTGGAGCTGGACGACTCGGCCCTGTATCTCTGTGCCAGCAGCGACAGCTTAGAGACCCAGTACTTCGGGCCA	CASSDSLETQYF	1	7.90263948158685E-5	36	TCRBV05-04*01	TCRBV05	TCRBV05-04	01				TCRBD01-01*01	TCRBD01	TCRBD01-01	01				TCRBJ02-05*01	TCRBJ02	TCRBJ02-05	01				4	3	2	5	0	4	45	-1	57	62	65	1	In	VDJ
CAGCGCACAGAGCAGGGGGACTCGGCCATGTATCTCTGTGCCAGCAGCCTTACAGGGGGCAGGAGCGGGGAGCTGTTTTTTGGAGAA	CASSLTGGRSGELFF	3	2.370791844476055E-4	45	TCRBV07-09*01	TCRBV07	TCRBV07-09	01				TCRBD01-01*01	TCRBD01	TCRBD01-01	01				TCRBJ02-02*01	TCRBJ02	TCRBJ02-02	01				5	5	3	0	3	7	36	48	51	60	65	3	In	VDJ
ATTCTGGAGTCCGCCAGCACCAACCAGACATCTATGTACCTCTGTGCCAGCAGCAGCATCCTAAACACTGAAGCTTTCTTTGGACAA	CASSSILNTEAFF	1	7.90263948158685E-5	39	TCRBV28-01*01	TCRBV28	TCRBV28-01	01								TCRBD01,TCRBD02	TCRBD01-01,TCRBD02-01		TCRBJ01-01*01	TCRBJ01	TCRBJ01-01	01				6	7	4	5	0	2	42	-1	53	56	63	1	In	VDJ
TGCAGAGCTTGGGGACTCGGCCGTGTATCTCTGTGCCAGCAGCTTAGAGGGGTCAGAGCGGGCCATCAGCCCCAGCATTTTGGTGAT		1	7.90263948158685E-5	50	TCRBV11-03*01	TCRBV11	TCRBV11-03	01				TCRBD02-01	TCRBD02	TCRBD02-01				01,02	TCRBJ01-05*01	TCRBJ01	TCRBJ01-05	01				0	2	6	4	8	5	31	48	56	62	64	1	Out	VDJ
AAGATCCAGCGCACAGAGCAGGAGGACTCGGCCGTGTATCTCTGTGCCAGCAGCCAAGACAGAAATCAGCCCCAGCATTTTGGTGAT	CASSQDRNQPQHF	1	7.90263948158685E-5	39	TCRBV07	TCRBV07				TCRBV07-02,TCRBV07-08		TCRBD01-01*01	TCRBD01	TCRBD01-01	01				TCRBJ01-05*01	TCRBJ01	TCRBJ01-05	01				5	1	2	5	3	4	42	54	57	62	63	1	In	VDJ
CAATTCCCTGGAGCTTGGTGACTCTGCTGTGTATTTCTGTGCCAGCAGCCAAGAAACCCAACTCACTGCGAGCAGTACTTCGGGCCG		1	7.90263948158685E-5	44	TCRBV03-01/03-02*01	TCRBV03	TCRBV03-01/03-02	01				TCRBD02-01	TCRBD02	TCRBD02-01				01,02	TCRBJ02-07*01	TCRBJ02	TCRBJ02-07	01				0	5	3	10	6	6	37	54	60	63	68	1	Out	VDJ
NNNNNNNTGTCGGCTGCTCCCTCCCAGACATCTGTGTACTTCTGTGCCAGCACCCGGGACAGGAATTCACCCCTCCACTTTGGGAAC	CASTRDRNSPLHF	4	3.16105579263474E-4	39	TCRBV06-05*01	TCRBV06	TCRBV06-05	01				TCRBD01-01*01	TCRBD01	TCRBD01-01	01				TCRBJ01-06*02	TCRBJ01	TCRBJ01-06	02				7	0	0	4	3	7	42	52	55	-1	63	4	In	VDJ
TCCCTGGAGCTTGGTGACTCTGCTGTGTATTTCTGTGCCAGCAGCCGACCCCGGAGGTCCAAGGGAGAGACCCAGTACTTCGGGCCA	CASSRPRRSKGETQYF	3	2.370791844476055E-4	48	TCRBV03-01/03-02*01	TCRBV03	TCRBV03-01/03-02	01				TCRBD02-01*02	TCRBD02	TCRBD02-01	02				TCRBJ02-05*01	TCRBJ02	TCRBJ02-05	01				4	8	10	1	6	4	33	46	52	57	65	3	In	VDJ
AAGATCCAGCCTGCAGAGCTTGGGGACTCGGCCGTGTATCTCTGTGCCAGCGGTACGGGACAGGGAGATACGCAGTATTTTGGCCCA	CASGTGQGDTQYF	3	2.370791844476055E-4	39	TCRBV11-03*01	TCRBV11	TCRBV11-03	01				TCRBD01-01*01	TCRBD01	TCRBD01-01	01				TCRBJ02-03*01	TCRBJ02	TCRBJ02-03	01				8	0	0	3	5	5	42	51	56	-1	65	3	In	VDJ
AATGTGAACGCCTTGGAGCTGGACGACTCGGCCCTGTATCTCTGTGCCAGCAGCTACGCGGGCAACACTGAAGCTTTCTTTGGACAA	CASSYAGNTEAFF	6	4.74158368895211E-4	39	TCRBV05-04*01	TCRBV05	TCRBV05-04	01				TCRBD02-01	TCRBD02	TCRBD02-01				01,02	TCRBJ01-01*01	TCRBJ01	TCRBJ01-01	01				3	1	7	4	2	2	42	55	57	62	63	6	In	VDJ
GAGCTGAATGTGAACGCCTTGTTGCTGGGGGACTCGGCCCTGTATCTCTGTGCCAGCAGCTTGGAGGTGACCCAGTACTTCGGGCCA	CASSLEVTQYF	1	7.90263948158685E-5	33	TCRBV05-05*01	TCRBV05	TCRBV05-05	01								TCRBD01,TCRBD02	TCRBD01-01,TCRBD02-01		TCRBJ02-05*01	TCRBJ02	TCRBJ02-05	01				0	1	5	4	0	7	48	-1	64	67	68	1	In	VDJ
GCCTTGGAGCTGGGGGACTCGGCCCTGTATCTCTGTGCCAGAACCCAATAGCGGGGGGGCCATTCCGGGGAGCTGTTTTTTGGAGAA	CARTQ*RGGHSGELFF	4	3.16105579263474E-4	48	TCRBV05-03	TCRBV05	TCRBV05-03				01,02	TCRBD02-01*01	TCRBD02	TCRBD02-01	01				TCRBJ02-02*01	TCRBJ02	TCRBJ02-02	01				6	5	5	0	5	6	33	43	48	59	64	4	Stop	VDJ
AATGTGAACGCCTTGGAGCTGGACGACTCGGCCCTGTATCTCTGTGCCAGCAGCGCGGTTAACACCGGGGAGCTGTTTTTTGGAGAA	CASSAVNTGELFF	2	1.58052789631737E-4	39	TCRBV05-04*01	TCRBV05	TCRBV05-04	01				TCRBD02-01	TCRBD02	TCRBD02-01				01,02	TCRBJ02-02*01	TCRBJ02	TCRBJ02-02	01				4	2	7	5	0	2	42	-1	54	58	60	2	In	VDJ
CACATCAATTCCCTGGAGCTTGGTGACTCTGCTGTGTATTTCTGTGCCAGCAGCCAAGGGGGGGGAACTGAAGCTTTCTTTGGACAA	CASSQGGGTEAFF	1	7.90263948158685E-5	39	TCRBV03-01/03-02*01	TCRBV03	TCRBV03-01/03-02	01				TCRBD02-01*01	TCRBD02	TCRBD02-01	01				TCRBJ01-01*01	TCRBJ01	TCRBJ01-01	01				1	1	9	0	0	5	42	-1	58	65	66	1	In	VDJ
AATGTGAACGCCTTGGAGCTGGACGACTCGGCCCTGTATCTCTGTGCCAGCAGCCCCTCCCAGGACTATGGCTACACCTTCGGTTCG	CASSPSQDYGYTF	2	1.58052789631737E-4	39	TCRBV05-04*01	TCRBV05	TCRBV05-04	01				TCRBD01-01*01	TCRBD01	TCRBD01-01	01				TCRBJ01-02*01	TCRBJ01	TCRBJ01-02	01				4	0	4	4	6	3	42	54	60	-1	64	2	In	VDJ
GGATTCTGGAGTTTATTTCTGTGCCAGCAGCCCTCTCCGGACTAGCGGGGGGTAACGGGCTTCGGTGGGGAGCAGTACTTCGGGCCG		1	7.90263948158685E-5	62	TCRBV14-01*01	TCRBV14	TCRBV14-01	01				TCRBD02-01*01	TCRBD02	TCRBD02-01	01				TCRBJ02-07*01	TCRBJ02	TCRBJ02-07	01				4	17	1	1	6	7	19	32	38	52	69	1	Out	VDJ
TCGCCCAGCCCCAACCAGACCTCTCTGTACTTCTGTGCCAGCAGTTTTCTCCGGACTAGCGGGTACAATGAGCAGTTCTTCGGGCCA	CASSFLRTSGYNEQFF	1	7.90263948158685E-5	48	TCRBV27-01*01	TCRBV27	TCRBV27-01	01				TCRBD02-01	TCRBD02	TCRBD02-01				01,02	TCRBJ02-01*01	TCRBJ02	TCRBJ02-01	01				3	0	1	4	5	4	33	47	52	-1	63	1	In	VDJ
AGCTCTCTGGAGCTGGGGGACTCAGCTTTGTATTTCTGTGCCAGCAGCATTAGCGGGGGGGACGTGGATACGCAGTATTTTGGCCCA	CASSISGGDVDTQYF	2	1.58052789631737E-4	45	TCRBV09-01*01	TCRBV09	TCRBV09-01	01				TCRBD02-01*01	TCRBD02	TCRBD02-01	01				TCRBJ02-03*01	TCRBJ02	TCRBJ02-03	01				4	5	5	0	2	6	36	48	50	61	66	2	In	VDJ
CCCTCAGAACCCAGGGACTCAGCTGTGTACTTCTGTGCCAGCGCCCCGTCAGCGGGGGGGCAGGGAGATACGCAGTATTTTGGCCCA	CASAPSAGGQGDTQYF	5	3.951319740793425E-4	48	TCRBV12	TCRBV12				TCRBV12-03/12-04,TCRBV12-04		TCRBD02-01*01	TCRBD02	TCRBD02-01	01				TCRBJ02-03*01	TCRBJ02	TCRBJ02-03	01				8	5	6	0	8	5	33	42	50	60	65	5	In	VDJ
ACATCGGCCCAAAAGAACCCGACAGCTTTCTATCTCTGTGCCAGTAGCCCCTCGGAGGCCAGGGCCGACGAGCAGTACTTCGGGCCG	CASSPSEARADEQYF	2	1.58052789631737E-4	45	TCRBV19-01*01	TCRBV19	TCRBV19-01	01								TCRBD01,TCRBD02	TCRBD01-01,TCRBD02-01		TCRBJ02-07*01	TCRBJ02	TCRBJ02-07	01				6	3	4	3	12	5	36	47	59	64	67	2	In	VDJ
NNNNTGTCGGCTGCTCCCTCCCAGACATCTGTGTACTTCTGTGCCAGCAGTTACTCGATAAAGGAGTCACCCCTCCACTTTGGGAAC	CASSYSIKESPLHF	2	1.58052789631737E-4	42	TCRBV06-05*01	TCRBV06	TCRBV06-05	01				TCRBD02-01*02	TCRBD02	TCRBD02-01	02				TCRBJ01-06*02	TCRBJ01	TCRBJ01-06	02				0	0	10	2	6	10	39	56	62	-1	66	2	In	VDJ
CCCTCAGAACCCAGGGACTCAGCTGTGTACTTCTGTGCCAGCAGCCCTCTTCCCCTGGGGGGGATGGAGACCCAGTACTTCGGGCCA	CASSPLPLGGMETQYF	1	7.90263948158685E-5	48	TCRBV12	TCRBV12				TCRBV12-03/12-04,TCRBV12-04		TCRBD02-01*01	TCRBD02	TCRBD02-01	01				TCRBJ02-05*01	TCRBJ02	TCRBJ02-05	01				6	3	9	0	12	5	33	44	56	63	66	1	In	VDJ
ATCCAGCGCACAGAGCAGGAGGACTCGGCCGTGTATCTCTGTGCCAGCAGCTTAGCGGGACTAAGGGAGACCCAGTACTTCGGGCCA	CASSLAGLRETQYF	1	7.90263948158685E-5	42	TCRBV07-02	TCRBV07	TCRBV07-02				01,02	TCRBD02-01	TCRBD02	TCRBD02-01				01,02	TCRBJ02-05*01	TCRBJ02	TCRBJ02-05	01				0	3	0	9	0	5	39	-1	56	63	66	1	In	VDJ
ATCCAGCCCTCAGAACCCAGGGACTCAGCTGTGTACTTCTGTGCCAGCAGTTTGCCGGCCACTCAAGAGACCCAGTACTTCGGGCCA	CASSLPATQETQYF	2	1.58052789631737E-4	42	TCRBV12	TCRBV12				TCRBV12-03/12-04,TCRBV12-04						TCRBD01,TCRBD02	TCRBD01-01,TCRBD02-01		TCRBJ02-05*01	TCRBJ02	TCRBJ02-05	01				3	4	9	0	3	2	39	53	56	59	63	2	In	VDJ
AGGCTGGAGTTGGCTGCTCCCTCCCAGACATCTGTGTACTTCTGTGCCAGCCTTAGACGGGACTACGCTGAAGCTTTCTTTGGACAA	CASLRRDYAEAFF	2	1.58052789631737E-4	39	TCRBV06-06	TCRBV06	TCRBV06-06				01,04	TCRBD02-01	TCRBD02	TCRBD02-01				01,02	TCRBJ01-01*01	TCRBJ01	TCRBJ01-01	01				8	2	0	9	7	6	42	51	58	65	67	2	In	VDJ
CACACCCTGCAGCCAGAAGACTCGGCCCTGTATCTCTGTGCCAGCAGCCCCACGACAGGGGCTAACTATGGCTACACCTTCGGTTCG	CASSPTTGANYGYTF	1	7.90263948158685E-5	45	TCRBV04-02*01	TCRBV04	TCRBV04-02	01				TCRBD01-01*01	TCRBD01	TCRBD01-01	01				TCRBJ01-02*01	TCRBJ01	TCRBJ01-02	01				4	0	2	2	4	0	36	49	53	-1	61	1	In	VDJ
GTGAGCAACATGAGCCCTGAAGACAGCAGCATATATCTCTGCAGCGTTGAAGATACTGACAGGAACTATGGCTACACCTTCGGTTCG	CSVEDTDRNYGYTF	8	6.32211158526948E-4	42	TCRBV29-01	TCRBV29	TCRBV29-01				01,02	TCRBD01-01*01	TCRBD01	TCRBD01-01	01				TCRBJ01-02*01	TCRBJ01	TCRBJ01-02	01				0	0	2	4	4	2	39	53	57	-1	63	8	In	VDJ
GTGACCAGTGCCCATCCTGAAGACAGCAGCTTCTACATCTGCAGTGCTAGAGTTCCGACAGCTCAAGAGACCCAGTACTTCGGGCCA	CSARVPTAQETQYF	1	7.90263948158685E-5	42	TCRBV20	TCRBV20				TCRBV20-01,TCRBV20-or09_02		TCRBD01-01*01	TCRBD01	TCRBD01-01	01				TCRBJ02-05*01	TCRBJ02	TCRBJ02-05	01				1	2	2	5	4	2	39	52	56	61	63	1	In	VDJ
TGGAGGACTCAGCCATGTACTTCTGTGCCAGCAGTGAAGCGACTCAAAGTGACTAGCGAAGACACAGATACGCAGTATTTTGGCCCA		1	7.90263948158685E-5	58	TCRBV02-01	TCRBV02	TCRBV02-01				01,03	TCRBD02-01	TCRBD02	TCRBD02-01				01,02	TCRBJ02-03*01	TCRBJ02	TCRBJ02-03	01				0	4	2	6	10	2	23	40	50	58	62	1	Out	VDJ
CTGTACCCTCTCAGACATCTGTGTACTTCTGTGCCAGCAGTGCTTTATGCCCCTTGGCAGGGGCCCGGGGAGCTGTTTTTTGGAGAA		1	7.90263948158685E-5	52	TCRBV06-04*01	TCRBV06	TCRBV06-04	01				TCRBD01-01*01	TCRBD01	TCRBD01-01	01				TCRBJ02-02*01	TCRBJ02	TCRBJ02-02	01				4	1	4	2	15	6	29	42	57	63	64	1	Out	VDJ
GTGAACGCCTTGGAGCTGGACGACTCGGCCCTGTATCTCTGTGCCAGCAGCCCGGGTCCTGGGACCGGGGAGCTGTTTTTTGGAGAA	CASSPGPGTGELFF	5	3.951319740793425E-4	42	TCRBV05-04*01	TCRBV05	TCRBV05-04	01				TCRBD02-01	TCRBD02	TCRBD02-01				01,02	TCRBJ02-02*01	TCRBJ02	TCRBJ02-02	01				4	7	8	4	1	5	39	51	52	56	63	5	In	VDJ
ATCCAGCGCACAGAGCGGGGGGACTCAGCCGTGTATCTCTGTGCCAGCAGCTTAACCTCCGGCACAGGTAGAGCTTTCTTTGGACAA	CASSLTSGTGRAFF	6	4.74158368895211E-4	42	TCRBV07-03*01	TCRBV07	TCRBV07-03	01				TCRBD01-01*01	TCRBD01	TCRBD01-01	01				TCRBJ01-01*01	TCRBJ01	TCRBJ01-01	01				0	3	3	4	7	10	39	56	63	68	71	6	In	VDJ
ATCCAGCGCACAGAGCGGGGGGACTCAGCCGTGTATCTCTGTGCCAGCAGCCTACAGGGGACGGGCACTGAAGCTTTCTTTGGACAA	CASSLQGTGTEAFF	10	7.90263948158685E-4	42	TCRBV07-03*01	TCRBV07	TCRBV07-03	01				TCRBD01-01*01	TCRBD01	TCRBD01-01	01				TCRBJ01-01*01	TCRBJ01	TCRBJ01-01	01				5	5	3	2	2	4	39	51	53	60	65	10	In	VDJ
CAGCGCACAGAGCAGGAGGACTCCGCCGTGTATCTCTGTGCCAGCAGCTTATCCTACAGGGTGGACACTGAAGCTTTCTTTGGACAA	CASSLSYRVDTEAFF	1	7.90263948158685E-5	45	TCRBV07-08*01	TCRBV07	TCRBV07-08	01				TCRBD01-01*01	TCRBD01	TCRBD01-01	01				TCRBJ01-01*01	TCRBJ01	TCRBJ01-01	01				2	3	3	3	4	3	36	51	55	61	64	1	In	VDJ
AAGATCCGGTCCACAAAGCTGGAGGACTCAGCCATGTACTTCTGTGCCAGCAGACTGGGCCTGAACACTGAAGCTTTCTTTGGACAA	CASRLGLNTEAFF	2	1.58052789631737E-4	39	TCRBV02-01	TCRBV02	TCRBV02-01				01,03	TCRBD01-01*01	TCRBD01	TCRBD01-01	01				TCRBJ01-01*01	TCRBJ01	TCRBJ01-01	01				6	1	8	0	3	0	42	53	56	60	61	2	In	VDJ
CTTCACCTACACACCCTGCAGCCAGAAGACTCGGCCCTGTATCTCTGTGCCAGCAGCCAAGATCGGAGGGAAGCTTTCTTTGGACAA	CASSQDRREAFF	2	1.58052789631737E-4	36	TCRBV04-02*01	TCRBV04	TCRBV04-02	01				TCRBD02-01*02	TCRBD02	TCRBD02-01	02				TCRBJ01-01*01	TCRBJ01	TCRBJ01-01	01				0	0	10	1	2	8	45	62	64	-1	69	2	In	VDJ
GTGAGCACCTTGGAGCTGGGGGACTCGGCCCTTTATCTTTGCGCCAGCAGCTTGGACAGGGGGCTTGAAAAACTGTTTTTTGGCAGT	CASSLDRGLEKLFF	1	7.90263948158685E-5	42	TCRBV05-01*01	TCRBV05	TCRBV05-01	01				TCRBD01-01*01	TCRBD01	TCRBD01-01	01				TCRBJ01-04*01	TCRBJ01	TCRBJ01-04	01				0	1	3	0	0	7	39	-1	55	64	65	1	In	VDJ
CAGCGCACAGAGCAGGAGGACTCCGCCGTGTATCTCTGTGCCAGCAGCTTAGATACAGGGACCTTCTATGGCTACACCTTCGGTTCG	CASSLDTGTFYGYTF	8	6.32211158526948E-4	45	TCRBV07-08*01	TCRBV07	TCRBV07-08	01				TCRBD01-01*01	TCRBD01	TCRBD01-01	01				TCRBJ01-02*01	TCRBJ01	TCRBJ01-02	01				1	5	3	3	2	4	36	52	54	60	65	8	In	VDJ
AAGAAGCTCCTTCTCAGTGACTCTGGCTTCTATCTCTGTGCCTGGAGTGTACTCAGGGGGCGTAACTATGGCTACACCTTCGGTTCG	CAWSVLRGRNYGYTF	1	7.90263948158685E-5	45	TCRBV30-01*01	TCRBV30	TCRBV30-01	01				TCRBD01-01*01	TCRBD01	TCRBD01-01	01				TCRBJ01-02*01	TCRBJ01	TCRBJ01-02	01				0	1	4	0	3	1	36	50	53	61	62	1	In	VDJ
CTGAAGATCCGGTCCACAAAGCTGGAGGACTCAGCCATGTACTTCTGTGCCAGCAGTCCCAGCTCCTACGAGCAGTACTTCGGGCCG	CASSPSSYEQYF	1	7.90263948158685E-5	36	TCRBV02-01	TCRBV02	TCRBV02-01				01,03	TCRBD01-01*01	TCRBD01	TCRBD01-01	01				TCRBJ02-07*01	TCRBJ02	TCRBJ02-07	01				5	0	4	5	2	0	45	57	59	-1	62	1	In	VDJ
CTGGAGTCCGCCAGCACCAACCAGACATCTATGTACCTCTGTGCCAGCAGCCCAGGGGGCGTTAGTTCACCCCTCCACTTTGGGAAC	CASSPGGVSSPLHF	1	7.90263948158685E-5	42	TCRBV28-01*01	TCRBV28	TCRBV28-01	01				TCRBD01-01*01	TCRBD01	TCRBD01-01	01				TCRBJ01-06*02	TCRBJ01	TCRBJ01-06	02				6	5	4	0	2	9	39	50	52	60	65	1	In	VDJ
TCCACAAAGCTGGAGGACTCAGCCATGTACTTCTGTGCCAGCATTCCCTCCAGCGGACCCTTGCGGGAGACCCAGTACTTCGGGCCA	CASIPSSGPLRETQYF	2	1.58052789631737E-4	48	TCRBV02-01	TCRBV02	TCRBV02-01				01,03	TCRBD02-01	TCRBD02	TCRBD02-01				01,02	TCRBJ02-05*01	TCRBJ02	TCRBJ02-05	01				7	10	6	5	8	5	33	43	51	56	66	2	In	VDJ
CAGCCCTCAGAACCCAGGGACTCAGCTGTGTATTTTTGTGCTAGTGGTTTGACCACGGGGGAGGTAGAGACCCAGTACTTCGGGCCA	CASGLTTGEVETQYF	8	6.32211158526948E-4	45	TCRBV12-05*01	TCRBV12	TCRBV12-05	01				TCRBD02-01	TCRBD02	TCRBD02-01				01,02	TCRBJ02-05*01	TCRBJ02	TCRBJ02-05	01				2	4	8	2	4	4	36	51	55	61	65	8	In	VDJ
AGCTCTCTGGAGCTGGGGGACTCAGCTTTGTATTTCTGTGCCAGCACCGGGACAGGGTTGTACCAAGAGACCCAGTACTTCGGGCCA	CASTGTGLYQETQYF	4	3.16105579263474E-4	45	TCRBV09-01*01	TCRBV09	TCRBV09-01	01				TCRBD01-01*01	TCRBD01	TCRBD01-01	01				TCRBJ02-05*01	TCRBJ02	TCRBJ02-05	01				6	4	0	3	2	0	36	46	48	57	61	4	In	VDJ
CTGAATGTGAACGCCTTGTTGCTGGGGGACTCGGCCCTGTATCTCTGTGCCAGCAGCGACACGGCGATTACGCAGTATTTTGGCCCA	CASSDTAITQYF	1	7.90263948158685E-5	36	TCRBV05-05*01	TCRBV05	TCRBV05-05	01				TCRBD01-01*01	TCRBD01	TCRBD01-01	01				TCRBJ02-03*01	TCRBJ02	TCRBJ02-03	01				4	7	2	6	0	8	45	-1	57	61	68	1	In	VDJ
AGCTCCTTGGAGCTGGGGGACTCAGCCCTGTACTTCTGTGCCAGCAGCTTGACTAGCCTAGGTGCCGGGGAGCTGTTTTTTGGAGAA	CASSLTSLGAGELFF	4	3.16105579263474E-4	45	TCRBV13-01*01	TCRBV13	TCRBV13-01	01				TCRBD02-01	TCRBD02	TCRBD02-01				01,02	TCRBJ02-02*01	TCRBJ02	TCRBJ02-02	01				3	7	2	7	0	6	36	-1	50	57	64	4	In	VDJ
GAGCTTGAGGACTCGGCCGTGTATCTCTGTGCCAGCAGCTTAAGCTGGGACGGACGAAAACACACCGGGGAGCTGTTTTTTGGAGAA	CASSLSWDGRKHTGELFF	1	7.90263948158685E-5	54	TCRBV11-02	TCRBV11	TCRBV11-02				01,03					TCRBD01,TCRBD02	TCRBD01-01,TCRBD02-01		TCRBJ02-02*01	TCRBJ02	TCRBJ02-02	01				2	10	0	7	4	3	27	42	46	51	61	1	In	VDJ
CTTCACATCAATTCCCTGGAGCTTGGTGACTCTGCTGTGTATTTCTGTGCCAGCAGCCTCAAATCAGGTGGCTACACCTTCGGTTCG	CASSLKSGGYTF	1	7.90263948158685E-5	36	TCRBV03-01/03-02*01	TCRBV03	TCRBV03-01/03-02	01				TCRBD01-01*01	TCRBD01	TCRBD01-01	01				TCRBJ01-02*01	TCRBJ01	TCRBJ01-02	01				4	0	4	4	6	7	45	58	64	-1	68	1	In	VDJ
GTGAGCACCTTGGAGCTGGGGGACTCGGCCCTTTATCTTTGCGCCAGCAGCCCCGGGGGCGGGACCTATGGCTACACCTTCGGTTCG	CASSPGGGTYGYTF	1	7.90263948158685E-5	42	TCRBV05-01*01	TCRBV05	TCRBV05-01	01								TCRBD01,TCRBD02	TCRBD01-01,TCRBD02-01		TCRBJ01-02*01	TCRBJ01	TCRBJ01-02	01				4	5	6	0	3	4	39	51	54	60	65	1	In	VDJ
ACTCTGGAGTCTGCTGCCTCCTCCCAGACATCTGTATATTTCTGCGCCAGCAGTGAATCAGGGAACTATGGCTACACCTTCGGTTCG	CASSESGNYGYTF	1	7.90263948158685E-5	39	TCRBV10-01*01	TCRBV10	TCRBV10-01	01				TCRBD01-01*01	TCRBD01	TCRBD01-01	01				TCRBJ01-02*01	TCRBJ01	TCRBJ01-02	01				3	0	4	3	2	2	42	56	58	-1	63	1	In	VDJ
CTGGAGTCCGCTACCAGCTCCCAGACATCTGTGTACTTCTGTGCCATCAACGCCGGGACCGTCGCCTACGAGCAGTACTTCGGGCCG	CAINAGTVAYEQYF	1	7.90263948158685E-5	42	TCRBV10-03*01	TCRBV10	TCRBV10-03	01								TCRBD01,TCRBD02	TCRBD01-01,TCRBD02-01		TCRBJ02-07*01	TCRBJ02	TCRBJ02-07	01				7	5	0	7	5	2	39	49	54	59	64	1	In	VDJ
CTGACTGTGAGCAACATGAGCCCTGAAGACAGCAGCATATATCTCTGCAGCGTGGCCGGGGTCACCTACGAGCAGTACTTCGGGCCG	CSVAGVTYEQYF	2	1.58052789631737E-4	36	TCRBV29-01	TCRBV29	TCRBV29-01				01,02	TCRBD02-01*01	TCRBD02	TCRBD02-01	01				TCRBJ02-07*01	TCRBJ02	TCRBJ02-07	01				6	3	8	3	3	2	45	53	56	61	64	2	In	VDJ
GTGACCAGTGCCCATCCTGAAGACAGCAGCTTCTACATCTGCAGTGCCGCAACCGGGACAGGGACCCACGAGCAGTACTTCGGGCCG	CSAATGTGTHEQYF	2	1.58052789631737E-4	42	TCRBV20	TCRBV20				TCRBV20-01,TCRBV20-or09_02		TCRBD01-01*01	TCRBD01	TCRBD01-01	01				TCRBJ02-07*01	TCRBJ02	TCRBJ02-07	01				6	4	0	3	7	5	39	47	54	63	67	2	In	VDJ
AATGTGAGCACCTTGGAGCTGGGGGACTCGGCCCTTTATCTTTGCGCCAGCAGTTTAGGACACCTAAACACCATATATTTTGGAGAG	CASSLGHLNTIYF	2	1.58052789631737E-4	39	TCRBV05-01*01	TCRBV05	TCRBV05-01	01				TCRBD01-01*01	TCRBD01	TCRBD01-01	01				TCRBJ01-03*01	TCRBJ01	TCRBJ01-03	01				5	3	1	6	4	6	42	53	57	62	65	2	In	VDJ
CCTTGTTGCTGGGGGACTCGGCCCTCTATCTCTGTGCCAGCAGCTCCCTCTAGCGGGATCTCCTACAATGAGCAGTTCTTCGGGCCA		1	7.90263948158685E-5	49	TCRBV05-06*01	TCRBV05	TCRBV05-06	01				TCRBD02-01*02	TCRBD02	TCRBD02-01	02				TCRBJ02-01*01	TCRBJ02	TCRBJ02-01	01				3	1	4	3	4	0	32	45	49	58	59	1	Out	VDJ
ATCCAGCGCACAGAGCGGGGGGACTCAGCCGTGTATCTCTGTGCCAGCAGCGCGGGACAGGGGCACAATGAGCAGTTCTTCGGGCCA	CASSAGQGHNEQFF	1	7.90263948158685E-5	42	TCRBV07-03*01	TCRBV07	TCRBV07-03	01				TCRBD01-01*01	TCRBD01	TCRBD01-01	01				TCRBJ02-01*01	TCRBJ02	TCRBJ02-01	01				5	1	0	2	2	5	39	51	53	63	64	1	In	VDJ
ACCCTGCAGCCAGAAGACTCGGCCCTGTATCTCTGCGCCAGCAGCACCGGACCGGGACACAAGGCGGAGACCCAGTACTTCGGGCCA	CASSTGPGHKAETQYF	1	7.90263948158685E-5	48	TCRBV04-03*01	TCRBV04	TCRBV04-03	01				TCRBD01-01*01	TCRBD01	TCRBD01-01	01				TCRBJ02-05*01	TCRBJ02	TCRBJ02-05	01				5	7	0	6	8	5	33	45	53	59	66	1	In	VDJ
AAGATCCGGTCCACAAAGCTGGAGGACTCAGCCATGTACTTCTGTGCCAGCGCGGGCCTCTGGAAGGAGACCCAGTACTTCGGGCCA	CASAGLWKETQYF	1	7.90263948158685E-5	39	TCRBV02-01	TCRBV02	TCRBV02-01				01,03	TCRBD02-01	TCRBD02	TCRBD02-01				01,02	TCRBJ02-05*01	TCRBJ02	TCRBJ02-05	01				8	10	7	4	0	5	42	-1	51	56	66	1	In	VDJ
CTCTTTACTTCTGTGCCACCAGTGATTTGCAGACTTGAGACTTTCCGGCGACTAGCGGACAACCAAGAGACCCAGTACTTCGGGCCA		1	7.90263948158685E-5	70	TCRBV24-01*01	TCRBV24	TCRBV24-01	01				TCRBD02-01	TCRBD02	TCRBD02-01				01,02	TCRBJ02-05*01	TCRBJ02	TCRBJ02-05	01				0	3	2	5	20	0	11	29	49	58	61	1	Out	VDJ
ATCCGCTCACCAGGCCTGGGGGACGCAGCCATGTACCTGTGTGCCACCAGCGGGACCAGGGTCGCCGGGGAGCTGTTTTTTGGAGAA	CATSGTRVAGELFF	2	1.58052789631737E-4	42	TCRBV15-01*02	TCRBV15	TCRBV15-01	02								TCRBD01,TCRBD02	TCRBD01-01,TCRBD02-01		TCRBJ02-02*01	TCRBJ02	TCRBJ02-02	01				5	8	0	7	0	6	39	-1	51	56	64	2	In	VDJ
CACATCAATTCCCTGGAGCTTGGTGACTCTGCTGTGTATTTCTGTGCCAGCAGCCAAGGAACTATCCAGCCCCAGCATTTTGGTGAT	CASSQGTIQPQHF	1	7.90263948158685E-5	39	TCRBV03-01/03-02*01	TCRBV03	TCRBV03-01/03-02	01				TCRBD02-01	TCRBD02	TCRBD02-01				01,02	TCRBJ01-05*01	TCRBJ01	TCRBJ01-05	01				1	2	3	9	2	7	42	58	60	64	66	1	In	VDJ
ACTGTGACATCGGCCCAAAAGAACCCGACAGCTTTCTATCTCTGTGCCAGTAGTCCCCCGACAGGGTATGGCTACACCTTCGGTTCG	CASSPPTGYGYTF	1	7.90263948158685E-5	39	TCRBV19-01*01	TCRBV19	TCRBV19-01	01				TCRBD01-01*01	TCRBD01	TCRBD01-01	01				TCRBJ01-02*01	TCRBJ01	TCRBJ01-02	01				5	0	2	3	5	5	42	54	59	-1	66	1	In	VDJ
ACCAGTGCCCATCCTGAAGACAGCAGCTTCTACATCTGCAGTGCTAGGTCCACGGACAGTCTCTCCTACGAGCAGTACTTCGGGCCG	CSARSTDSLSYEQYF	3	2.370791844476055E-4	45	TCRBV20	TCRBV20				TCRBV20-01,TCRBV20-or09_02		TCRBD01-01*01	TCRBD01	TCRBD01-01	01				TCRBJ02-07*01	TCRBJ02	TCRBJ02-07	01				3	3	1	5	6	0	36	47	53	59	62	3	In	VDJ
GTGAACGCCTTGTTGCTGGGGGACTCGGCCCTCTATCTCTGTGCCAGCAGCTTTACGGGACATCACTACGAGCAGTACTTCGGGCCG	CASSFTGHHYEQYF	1	7.90263948158685E-5	42	TCRBV05-06*01	TCRBV05	TCRBV05-06	01				TCRBD01-01*01	TCRBD01	TCRBD01-01	01				TCRBJ02-07*01	TCRBJ02	TCRBJ02-07	01				2	3	0	6	3	3	39	53	56	62	65	1	In	VDJ
CTGGAGTCGCCCAGCCCCAACCAGACCTCTCTGTACTTCTGTGCCAGCAGTCCTCGACAGGCTGGAAACACCATATATTTTGGAGAG	CASSPRQAGNTIYF	3	2.370791844476055E-4	42	TCRBV27-01*01	TCRBV27	TCRBV27-01	01				TCRBD01-01*01	TCRBD01	TCRBD01-01	01				TCRBJ01-03*01	TCRBJ01	TCRBJ01-03	01				5	0	2	4	4	2	39	51	55	-1	61	3	In	VDJ
GTGAACGCCTTGTTGCTGGGGGACTCGGCCCTCTATCTCTGTGCCAGCAGTCTCGGGTCTGGGGCCAACGTCCTGACTTTCGGGGCC	CASSLGSGANVLTF	3	2.370791844476055E-4	42	TCRBV05-06*01	TCRBV05	TCRBV05-06	01				TCRBD02-01	TCRBD02	TCRBD02-01				01,02	TCRBJ02-06*01	TCRBJ02	TCRBJ02-06	01				5	0	8	4	3	1	39	50	53	-1	57	3	In	VDJ
ACAGTGACCAGTGCCCATCCTGAAGACAGCAGCTTCTACATCTGCAGTGCCACCCCGGGACATATAAACATTCAGTACTTCGGCGCC	CSATPGHINIQYF	1	7.90263948158685E-5	39	TCRBV20	TCRBV20				TCRBV20-01,TCRBV20-or09_02		TCRBD01-01*01	TCRBD01	TCRBD01-01	01				TCRBJ02-04*01	TCRBJ02	TCRBJ02-04	01				6	3	0	6	6	6	42	50	56	62	65	1	In	VDJ
GTGAACGCCTTGGAGCTGGACGACTCGGCCCTGTATCTCTGTGCCACTCGGACAGGGGAGGGCAAAAACATTCAGTACTTCGGCGCC	CATRTGEGKNIQYF	2	1.58052789631737E-4	42	TCRBV05-04*01	TCRBV05	TCRBV05-04	01				TCRBD01-01*01	TCRBD01	TCRBD01-01	01				TCRBJ02-04*01	TCRBJ02	TCRBJ02-04	01				9	4	1	2	3	3	39	46	49	58	62	2	In	VDJ
GCCTTGTTGCTGGGGGACTCGGCCCTCTATCTCTGTGCCAGCAGATACACAGGGGGCGTCAGTAATTCACCCCTCCACTTTGGGAAC	CASRYTGGVSNSPLHF	1	7.90263948158685E-5	48	TCRBV05-06*01	TCRBV05	TCRBV05-06	01				TCRBD01-01*01	TCRBD01	TCRBD01-01	01				TCRBJ01-06*02	TCRBJ01	TCRBJ01-06	02				5	5	3	0	4	6	33	44	48	57	62	1	In	VDJ
CTGAGGATCCAGCAGGTAGTGCGAGGAGATTCGGCAGCTTATTTCTGTGCCAGCTCACCCAGGAATTCACCCCTCCACTTTGGGAAC	CASSPRNSPLHF	2	1.58052789631737E-4	36	TCRBV18-01*01	TCRBV18	TCRBV18-01	01				TCRBD01-01*01	TCRBD01	TCRBD01-01	01				TCRBJ01-06*02	TCRBJ01	TCRBJ01-06	02				3	0	4	4	0	7	45	-1	59	-1	63	2	In	VDJ
ATCCAGCGCACAGAGCAGGGGGACTCGGCCATGTATCTCTGTGCCAGCAGCTTCTTTCTAGGACCAGATACGCAGTATTTTGGCCCA	CASSFFLGPDTQYF	9	7.112375533428165E-4	42	TCRBV07-09*01	TCRBV07	TCRBV07-09	01								TCRBD01,TCRBD02	TCRBD01-01,TCRBD02-01		TCRBJ02-03*01	TCRBJ02	TCRBJ02-03	01				3	0	1	7	7	4	39	53	60	-1	64	9	In	VDJ
ACCAGTGCCCATCCTGAAGACAGCAGCTTCTACATCTGCAGTGCTAGAGATTTCCAGATACACACAGATACGCAGTATTTTGGCCCA	CSARDFQIHTDTQYF	1	7.90263948158685E-5	45	TCRBV20	TCRBV20				TCRBV20-01,TCRBV20-or09_02		TCRBD01-01*01	TCRBD01	TCRBD01-01	01				TCRBJ02-03*01	TCRBJ02	TCRBJ02-03	01				0	0	3	6	9	2	36	50	59	-1	62	1	In	VDJ
ACTGTGACATCGGCCCAAAAGAACCCGACAGCTTTCTATCTCTGTGCCAGTAGTATAGGTGGGAACACTGAAGCTTTCTTTGGACAA	CASSIGGNTEAFF	2	1.58052789631737E-4	39	TCRBV19-01*01	TCRBV19	TCRBV19-01	01								TCRBD01,TCRBD02	TCRBD01-01,TCRBD02-01		TCRBJ01-01*01	TCRBJ01	TCRBJ01-01	01				1	0	0	10	2	1	42	58	60	-1	62	2	In	VDJ
NNNNNNNNNNTGTCGGCTGCTCCCTCCCAGACATCTGTGTACTTCTGTGCCAGCTCACCCGGGCAGCTTGGCTACACCTTCGGTTCG	CASSPGQLGYTF	2	1.58052789631737E-4	36	TCRBV06-05*01	TCRBV06	TCRBV06-05	01								TCRBD01,TCRBD02	TCRBD01-01,TCRBD02-01		TCRBJ01-02*01	TCRBJ01	TCRBJ01-02	01				8	4	8	0	6	7	45	54	60	64	68	2	In	VDJ
ACTGTGACATCGGCCCAAAAGAACCCGACAGCTTTCTATCTCTGTGCCAGTAGTATAGGGACAGCGCGGGGCTACACCTTCGGTTCG	CASSIGTARGYTF	2	1.58052789631737E-4	39	TCRBV19-01*01	TCRBV19	TCRBV19-01	01				TCRBD01-01*01	TCRBD01	TCRBD01-01	01				TCRBJ01-02*01	TCRBJ01	TCRBJ01-02	01				1	5	1	5	0	8	42	-1	58	64	69	2	In	VDJ
ATCCAGCGCACAGAGCAGCGGGACTCAGCCATGTATCGCTGTGCCAGCAGCTTAGGTTCAGGGGTGGAGACCCAGTACTTCGGGCCA	CASSLGSGVETQYF	3	2.370791844476055E-4	42	TCRBV07	TCRBV07				TCRBV07-06,TCRBV07-07		TCRBD01-01*01	TCRBD01	TCRBD01-01	01				TCRBJ02-05*01	TCRBJ02	TCRBJ02-05	01				1	2	4	2	3	5	39	55	58	64	66	3	In	VDJ
TGAACGCCTTGTTGCTAGGGGACTCGGCCCTCTATCTCTGTGCCAGCAGCTTGGAGGGCCCAGGGGGAGACCCAGTACTTCGGGCCA		3	2.370791844476055E-4	43	TCRBV05-07*01	TCRBV05	TCRBV05-07	01				TCRBD01-01*01	TCRBD01	TCRBD01-01	01				TCRBJ02-05*01	TCRBJ02	TCRBJ02-05	01				0	0	4	2	6	5	38	54	60	-1	66	3	Out	VDJ
CACGCCCTGCAGCCAGAAGACTCAGCCCTGTATCTCTGCGCCAGCAGCCAAGATTCCACAGTCCAAGAGACCCAGTACTTCGGGCCA	CASSQDSTVQETQYF	1	7.90263948158685E-5	45	TCRBV04-01*01	TCRBV04	TCRBV04-01	01				TCRBD01-01*01	TCRBD01	TCRBD01-01	01				TCRBJ02-05*01	TCRBJ02	TCRBJ02-05	01				0	1	3	5	4	1	36	53	57	61	62	1	In	VDJ
GATCCAGCCCTCAGAACCCAGGGACTCAGCTGTGTACTTCTGTGCCAGCATCCCAGGCGTCCAAAAGAGACCCAGTACTTCGGGCCA		3	2.370791844476055E-4	41	TCRBV12	TCRBV12				TCRBV12-03/12-04,TCRBV12-04		TCRBD01-01*01	TCRBD01	TCRBD01-01	01				TCRBJ02-05*01	TCRBJ02	TCRBJ02-05	01				7	7	4	4	3	3	40	50	53	57	64	3	Out	VDJ
NNNNNNNNNNNNNNNNTGTCGGCTGCTCCCTCCCAGACATCTGTGTACTTCTGTGCCAGCAGTGGGGGTACGCAGTATTTTGGCCCA	CASSGGTQYF	5	3.951319740793425E-4	30	TCRBV06	TCRBV06				TCRBV06-01,TCRBV06-05						TCRBD01,TCRBD02	TCRBD01-01,TCRBD02-01		TCRBJ02-03*01	TCRBJ02	TCRBJ02-03	01				4	0	6	2	0	8	51	-1	64	-1	68	5	In	VDJ
GAGCTGGGGGACTCGGCCCTTTATCTTTGCGCCAGCAGCCGTTCTTCTTCAGCGGGGGGGCCTGAAGATACGCAGTATTTTGGCCCA	CASSRSSSAGGPEDTQYF	1	7.90263948158685E-5	54	TCRBV05-01*01	TCRBV05	TCRBV05-01	01				TCRBD02-01*01	TCRBD02	TCRBD02-01	01				TCRBJ02-03*01	TCRBJ02	TCRBJ02-03	01				4	5	6	0	11	5	27	39	50	60	65	1	In	VDJ
ACCAGTGCCCATCCTGAAGACAGCAGCTTCTACATCTGCAGTGCTAGGGAAAGGGGGTCGAACACCGGGGAGCTGTTTTTTGGAGAA	CSARERGSNTGELFF	1	7.90263948158685E-5	45	TCRBV20	TCRBV20				TCRBV20-01,TCRBV20-or09_02		TCRBD01-01*01	TCRBD01	TCRBD01-01	01				TCRBJ02-02*01	TCRBJ02	TCRBJ02-02	01				3	1	5	1	4	0	36	47	51	57	58	1	In	VDJ
TCCGGTCCACAAAGCTGGAGGACTCAGCCATGTACTTCTGTGCCAGCTAGAACGGGGCAGAACACCGGGGAGCTGTTTTTTGGAGAA		1	7.90263948158685E-5	43	TCRBV02-01	TCRBV02	TCRBV02-01				01,03					TCRBD01,TCRBD02	TCRBD01-01,TCRBD02-01		TCRBJ02-02*01	TCRBJ02	TCRBJ02-02	01				8	1	7	0	6	1	38	47	53	58	59	1	Out	VDJ
ACCCTGGAGTCTGCCAGGCCCTCACATACCTCTCAGTACCTCTGTGCCAGCAGGACAGGGGCTTACACTGAAGCTTTCTTTGGACAA	CASRTGAYTEAFF	4	3.16105579263474E-4	39	TCRBV25-01*01	TCRBV25	TCRBV25-01	01				TCRBD01-01*01	TCRBD01	TCRBD01-01	01				TCRBJ01-01*01	TCRBJ01	TCRBJ01-01	01				6	3	2	2	0	3	42	-1	53	61	64	4	In	VDJ
GTGAGCACCTTGGAGCTGGGGGACTCGGCCCTTTATCTTTGCGCCAGCAGCTTGAATCCGGGGAACACTGAAGCTTTCTTTGGACAA	CASSLNPGNTEAFF	1	7.90263948158685E-5	42	TCRBV05-01*01	TCRBV05	TCRBV05-01	01				TCRBD02-01	TCRBD02	TCRBD02-01				01,02	TCRBJ01-01*01	TCRBJ01	TCRBJ01-01	01				1	0	8	4	4	1	39	54	58	-1	62	1	In	VDJ
CTGAGGATCCAGCAGGTAGTGCGAGGAGATTCGGCAGCTTATTTCTGTGCCAGCTCTCTACAGAACACTGAAGCTTTCTTTGGACAA	CASSLQNTEAFF	2	1.58052789631737E-4	36	TCRBV18-01*01	TCRBV18	TCRBV18-01	01								TCRBD01,TCRBD02	TCRBD01-01,TCRBD02-01		TCRBJ01-01*01	TCRBJ01	TCRBJ01-01	01				6	0	3	6	3	1	45	56	59	-1	62	2	In	VDJ
NNNNNCTTGGAGATCCAGTCCACGGAGTCAGGGGACACAGCACTGTATTTCTGTGCCAGCAGCAAGGACAATCGGGTTTTTGGCAGT	CASSKDNRVF	1	7.90263948158685E-5	30	TCRBV21-01*01	TCRBV21	TCRBV21-01	01				TCRBD01-01*01	TCRBD01	TCRBD01-01	01				TCRBJ01-04*01	TCRBJ01	TCRBJ01-04	01				3	6	1	6	0	18	51	-1	65	70	76	1	In	VDJ
AAGATCCAGCGCACAGAGCGGGGGGACTCAGCCGTGTATCTCTGTGCCAGCAGCCCCGGGACAGGGCTGATGAGCACCTTCGGTTCG	CASSPGTGLMSTF	6	4.74158368895211E-4	39	TCRBV07-03*01	TCRBV07	TCRBV07-03	01				TCRBD01-01*01	TCRBD01	TCRBD01-01	01				TCRBJ01-02*01	TCRBJ01	TCRBJ01-02	01				5	8	0	3	3	13	42	54	57	66	74	6	In	VDJ
CAGCCAGAAGACTCGGCCCTGTATCTCTGCGCCAGCAGCCAAGATTCGGGGCGGGCGACCGATAACTATGGCTACACCTTCGGTTCG	CASSQDSGRATDNYGYTF	1	7.90263948158685E-5	54	TCRBV04-03*01	TCRBV04	TCRBV04-03	01								TCRBD01,TCRBD02	TCRBD01-01,TCRBD02-01		TCRBJ01-02*01	TCRBJ01	TCRBJ01-02	01				0	10	7	0	3	1	27	44	47	52	62	1	In	VDJ
ATCCAGCGCACAGAGCAGCGGGACTCGGCCATGTATCGCTGTGCCAGCAGCTTAAACGGGAATAATTCACCCCTCCACTTTGGGAAC	CASSLNGNNSPLHF	2	1.58052789631737E-4	42	TCRBV07-06*01	TCRBV07	TCRBV07-06	01				TCRBD02-01*02	TCRBD02	TCRBD02-01	02				TCRBJ01-06*02	TCRBJ01	TCRBJ01-06	02				2	0	8	3	2	5	39	54	56	-1	61	2	In	VDJ
ATCCAGCAGGTAGTGCGAGGAGATTCGGCAGCTTATTTCTGTGCCAGCTCACCCGGGGACAGTAGGTCACCCCTCCACTTTGGGAAC	CASSPGDSRSPLHF	3	2.370791844476055E-4	42	TCRBV18-01*01	TCRBV18	TCRBV18-01	01				TCRBD01-01*01	TCRBD01	TCRBD01-01	01				TCRBJ01-06*02	TCRBJ01	TCRBJ01-06	02				3	4	0	5	2	10	39	53	55	62	66	3	In	VDJ
ATCCGGTCCACAAAGCTGGAGGACTCAGCCATGTACTTCTGTGCCAGCACCAGGACAGGGGGAGGCTCACCCCTCCACTTTGGGAAC	CASTRTGGGSPLHF	1	7.90263948158685E-5	42	TCRBV02-01	TCRBV02	TCRBV02-01				01,03	TCRBD01-01*01	TCRBD01	TCRBD01-01	01				TCRBJ01-06*02	TCRBJ01	TCRBJ01-06	02				7	4	1	1	3	10	39	49	52	62	66	1	In	VDJ
TCCCTAGAGTCTGCCATCCCCAACCAGACAGCTCTTTACTTCTGTGCCACGACCGGGACAGGGGGGAATGAGCAGTTCTTCGGGCCA	CATTGTGGNEQFF	1	7.90263948158685E-5	39	TCRBV24-01*01	TCRBV24	TCRBV24-01	01				TCRBD01-01*01	TCRBD01	TCRBD01-01	01				TCRBJ02-01*01	TCRBJ02	TCRBJ02-01	01				10	1	0	1	4	7	42	50	54	65	66	1	In	VDJ
AGCACCTTGGAGCTGGGGGACTCGGCCCTTTATCTTTGCGCCAGCAGCTTCGGACAGGGGAAGGGCAATGAGCAGTTCTTCGGGCCA	CASSFGQGKGNEQFF	1	7.90263948158685E-5	45	TCRBV05-01*01	TCRBV05	TCRBV05-01	01				TCRBD01-01*01	TCRBD01	TCRBD01-01	01				TCRBJ02-01*01	TCRBJ02	TCRBJ02-01	01				2	5	1	2	1	6	36	50	51	60	65	1	In	VDJ
GCCTTGGAGCTGGACGACTCGGCCCTGTATCTCTGTGCCAGCAGCTTGGGGACAGGGCAGGCCTACAATGAGCAGTTCTTCGGGCCA	CASSLGTGQAYNEQFF	1	7.90263948158685E-5	48	TCRBV05-04*01	TCRBV05	TCRBV05-04	01				TCRBD01-01*01	TCRBD01	TCRBD01-01	01				TCRBJ02-01*01	TCRBJ02	TCRBJ02-01	01				0	4	1	3	0	2	33	-1	49	57	61	1	In	VDJ
AATTCCCTGGAGCTTGGTGACTCTGCTGTGTATTTCTGTGCCAGCGGAGGGGCGGGCGCTTGGCAAGAGACCCAGTACTTCGGGCCA	CASGGAGAWQETQYF	2	1.58052789631737E-4	45	TCRBV03-01/03-02*01	TCRBV03	TCRBV03-01/03-02	01				TCRBD02-01*02	TCRBD02	TCRBD02-01	02				TCRBJ02-05*01	TCRBJ02	TCRBJ02-05	01				8	12	10	0	0	2	36	-1	45	51	63	2	In	VDJ
TCAGAACCCAGGGACTCAGCTGTGTACTTCTGTGCCAGCAGTTTCCTTCCCGGGGGGCTTCACACCGGGGAGCTGTTTTTTGGAGAA	CASSFLPGGLHTGELFF	1	7.90263948158685E-5	51	TCRBV12	TCRBV12				TCRBV12-03/12-04,TCRBV12-04		TCRBD02-01*01	TCRBD02	TCRBD02-01	01				TCRBJ02-02*01	TCRBJ02	TCRBJ02-02	01				3	4	8	1	6	3	30	44	50	57	61	1	In	VDJ
ATCCGCTCACCAGGCCTGGGGGACGCAGCCATGTACCTGTGTGCCACCAGCAGAAACAGGGGTAACACTGAAGCTTTCTTTGGACAA	CATSRNRGNTEAFF	1	7.90263948158685E-5	42	TCRBV15-01*02	TCRBV15	TCRBV15-01	02				TCRBD01-01*01	TCRBD01	TCRBD01-01	01				TCRBJ01-01*01	TCRBJ01	TCRBJ01-01	01				2	1	3	2	1	2	39	54	55	62	63	1	In	VDJ
TCCTGAAGACAGCAGCTTCTACATCTGCAGTGCTAGAGCCCAAACAGCCCAGCGCATAACATGAACACTGAAGCTTTCTTTGGACAA		1	7.90263948158685E-5	56	TCRBV20	TCRBV20				TCRBV20-01,TCRBV20-or09_02						TCRBD01,TCRBD02	TCRBD01-01,TCRBD02-01		TCRBJ01-01*01	TCRBJ01	TCRBJ01-01	01				1	14	3	5	5	0	25	38	43	47	61	1	Out	VDJ
AACGCCTTGGAGCTGGACGACTCGGCCCTGTATCTCTGTGCCAGCAGCCCCGACAGGGGCGGGGCGCGGGAACTGTTTTTTGGCAGT	CASSPDRGGARELFF	8	6.32211158526948E-4	45	TCRBV05-04*01	TCRBV05	TCRBV05-04	01				TCRBD01-01*01	TCRBD01	TCRBD01-01	01				TCRBJ01-04*01	TCRBJ01	TCRBJ01-04	01				4	11	2	2	3	12	36	48	51	59	70	8	In	VDJ
ACATCGGCCCAAAAGAACCCGACAGCTTTCTATCTCTGTGCCAGTAGTACTCAGGGGATGCCTAATGAAAAACTGTTTTTTGGCAGT	CASSTQGMPNEKLFF	2	1.58052789631737E-4	45	TCRBV19-01*01	TCRBV19	TCRBV19-01	01				TCRBD01-01*01	TCRBD01	TCRBD01-01	01				TCRBJ01-04*01	TCRBJ01	TCRBJ01-04	01				4	4	4	2	2	3	36	49	51	57	61	2	In	VDJ
CTACACGCCCTGCAGCCAGAAGACTCAGCCCTGTATCTCTGCGCCAGCAGCGCCCGACAGGGCGACTATGGCTACACCTTCGGTTCG	CASSARQGDYGYTF	1	7.90263948158685E-5	42	TCRBV04-01*01	TCRBV04	TCRBV04-01	01				TCRBD01-01*01	TCRBD01	TCRBD01-01	01				TCRBJ01-02*01	TCRBJ01	TCRBJ01-02	01				5	2	2	3	4	3	39	51	55	62	64	1	In	VDJ
ACTGTGACATCGGCCCAAAAGAACCCGACAGCTTTCTATCTCTGTGCCAGTAGTATTGAGATAAACTATGGCTACACCTTCGGTTCG	CASSIEINYGYTF	2	1.58052789631737E-4	39	TCRBV19-01*01	TCRBV19	TCRBV19-01	01				TCRBD02-01*02	TCRBD02	TCRBD02-01	02				TCRBJ01-02*01	TCRBJ01	TCRBJ01-02	01				3	3	11	2	1	2	42	56	57	60	63	2	In	VDJ
AGCCTGCAGAACTGGAGGATTCTGGAGTTTATTTCTGTGCCAGCAGCCTCGAAAGAAGGGGGGCGCAGGGGCTACACCTTCGGTTCG		1	7.90263948158685E-5	46	TCRBV14-01*01	TCRBV14	TCRBV14-01	01								TCRBD01,TCRBD02	TCRBD01-01,TCRBD02-01		TCRBJ01-02*01	TCRBJ01	TCRBJ01-02	01				4	7	5	1	8	8	35	48	56	62	69	1	Out	VDJ
TCCCTGATTCTGGAGTCCGCCAGCACCAACCAGACATCTATGTACCTCTGTGCCAGCAGTTTTTCGCTCGGCTACACCTTCGGTTCG	CASSFSLGYTF	1	7.90263948158685E-5	33	TCRBV28-01*01	TCRBV28	TCRBV28-01	01								TCRBD01,TCRBD02	TCRBD01-01,TCRBD02-01		TCRBJ01-02*01	TCRBJ01	TCRBJ01-02	01				3	2	10	0	3	8	48	62	65	67	69	1	In	VDJ
TCACTCTGGAGTCAGCTACCCGCTCCCAGACATCTGTGTATTTCTGCGCCAGCAGTTGCACCGACAGGGCTGGTAACCTTCGGTTCG		1	7.90263948158685E-5	37	TCRBV10-02*01	TCRBV10	TCRBV10-02	01				TCRBD01-01*01	TCRBD01	TCRBD01-01	01				TCRBJ01-02*01	TCRBJ01	TCRBJ01-02	01				5	6	2	3	6	14	44	56	62	69	75	1	Out	VDJ
CTGGAGTCGCCCAGCCCCAACCAGACCTCTCTGTACTTCTGTGCCAGCAGTCTAGCGGGGGGTTCCTACGAGCAGTACTTCGGGCCG	CASSLAGGSYEQYF	1	7.90263948158685E-5	42	TCRBV27-01*01	TCRBV27	TCRBV27-01	01				TCRBD02-01*01	TCRBD02	TCRBD02-01	01				TCRBJ02-07*01	TCRBJ02	TCRBJ02-07	01				5	1	4	1	0	1	39	-1	51	62	63	1	In	VDJ
CTGACCCTGGAGTCTGCCAGGCCCTCACATACCTCTCAGTACCTCTGTGCCGTTGGCCGTACCTCCTACGAGCAGTACTTCGGGCCG	CAVGRTSYEQYF	6	4.74158368895211E-4	36	TCRBV25-01*01	TCRBV25	TCRBV25-01	01				TCRBD01-01*01	TCRBD01	TCRBD01-01	01				TCRBJ02-07*01	TCRBJ02	TCRBJ02-07	01				11	5	9	0	3	0	45	51	54	57	62	6	In	VDJ
CTGCAGCCAGAAGACTCGGCCCTGTATCTCTGTGCCAGCAGCCAAGTAGACAGGGGATCTGGGGCCAACGTCCTGACTTTCGGGGCC	CASSQVDRGSGANVLTF	3	2.370791844476055E-4	51	TCRBV04-02*01	TCRBV04	TCRBV04-02	01				TCRBD01-01*01	TCRBD01	TCRBD01-01	01				TCRBJ02-06*01	TCRBJ02	TCRBJ02-06	01				1	1	2	2	2	1	30	46	48	56	57	3	In	VDJ
TCACCAGGCCTGGGGGACGCAGCCATGTACCTGTGTGCCACCAGCAGAAAGACAGAATCTGGGGCCAACGTCCTGACTTTCGGGGCC	CATSRKTESGANVLTF	1	7.90263948158685E-5	48	TCRBV15-01*02	TCRBV15	TCRBV15-01	02				TCRBD01-01*01	TCRBD01	TCRBD01-01	01				TCRBJ02-06*01	TCRBJ02	TCRBJ02-06	01				2	2	2	5	2	1	33	48	50	55	57	1	In	VDJ
AATGTGAACGCCTTGTTGCTGGGGGACTCGGCCCTCTATCTCTGTGCCAGCAGACCAGAGAACACAGATACGCAGTATTTTGGCCCA	CASRPENTDTQYF	2	1.58052789631737E-4	39	TCRBV05-06*01	TCRBV05	TCRBV05-06	01								TCRBD01,TCRBD02	TCRBD01-01,TCRBD02-01		TCRBJ02-03*01	TCRBJ02	TCRBJ02-03	01				5	4	4	5	2	2	42	53	55	58	62	2	In	VDJ
CAGCCCTCAGAACCCAGGGACTCAGCTGTGTATTTTTGTGCTAGTGGTTTCTCCATACCTAACACCGGGGAGCTGTTTTTTGGAGAA	CASGFSIPNTGELFF	2	1.58052789631737E-4	45	TCRBV12-05*01	TCRBV12	TCRBV12-05	01								TCRBD01,TCRBD02	TCRBD01-01,TCRBD02-01		TCRBJ02-02*01	TCRBJ02	TCRBJ02-02	01				3	2	3	7	6	2	36	50	56	58	60	2	In	VDJ
GTGAACGCCTTGTTGCTGGGGGACTCGGCCCTCTATCTCTGTGCCAGCAGCCCTGGTTTAAACACCGGGGAGCTGTTTTTTGGAGAA	CASSPGLNTGELFF	1	7.90263948158685E-5	42	TCRBV05-06*01	TCRBV05	TCRBV05-06	01								TCRBD01,TCRBD02	TCRBD01-01,TCRBD02-01		TCRBJ02-02*01	TCRBJ02	TCRBJ02-02	01				4	4	0	10	3	2	39	51	54	56	60	1	In	VDJ
CAGCGCACAGAGCAGGAGGACTCGGCCGTGTATCTCTGTGCCAGCAGCCCCACAGGGTCGGGGATTCAGCCCCAGCATTTTGGTGAT	CASSPTGSGIQPQHF	4	3.16105579263474E-4	45	TCRBV07-02	TCRBV07	TCRBV07-02				01,02	TCRBD01-01*01	TCRBD01	TCRBD01-01	01				TCRBJ01-05*01	TCRBJ01	TCRBJ01-05	01				5	8	3	3	3	6	36	48	51	57	65	4	In	VDJ
NCTCTCACTGTGACATCGGCCCAAAAGAACCCGACAGCTTTCTATCTCTGTGCCAGCCAGGGGGCCAGTGGCTACACCTTCGGTTCG	CASQGASGYTF	1	7.90263948158685E-5	33	TCRBV19-01*01	TCRBV19	TCRBV19-01	01				TCRBD01-01*01	TCRBD01	TCRBD01-01	01				TCRBJ01-02*01	TCRBJ01	TCRBJ01-02	01				9	3	4	0	1	7	48	56	57	65	68	1	In	VDJ
TCCTTGGAGCTGGGGGACTCAGCCCTGTACTTCTGTGCCAGCAGCCCAGACCCCGGGACAGGGGGCTCTGGCTACACCTTCGGTTCG	CASSPDPGTGGSGYTF	3	2.370791844476055E-4	48	TCRBV13-01*01	TCRBV13	TCRBV13-01	01				TCRBD01-01*01	TCRBD01	TCRBD01-01	01				TCRBJ01-02*01	TCRBJ01	TCRBJ01-02	01				5	2	0	0	9	7	33	45	54	66	68	3	In	VDJ
AGCACCAACCAGACATCTATGTACCTCTGTGCCAGCAGTTTATATCTCACGACAGAGCAAGCTAACTATGGCTACACCTTCGGTTCG	CASSLYLTTEQANYGYTF	3	2.370791844476055E-4	54	TCRBV28-01*01	TCRBV28	TCRBV28-01	01				TCRBD01-01*01	TCRBD01	TCRBD01-01	01				TCRBJ01-02*01	TCRBJ01	TCRBJ01-02	01				1	6	2	5	7	0	27	43	50	55	61	3	In	VDJ
GTGAGCACCTTGGAGCTGGGGGACTCGGCCCTTTATCTTTGCGCCAGCAGCTCTACAGCAACTAACTATGGCTACACCTTCGGTTCG	CASSSTATNYGYTF	1	7.90263948158685E-5	42	TCRBV05-01*01	TCRBV05	TCRBV05-01	01				TCRBD01-01*01	TCRBD01	TCRBD01-01	01				TCRBJ01-02*01	TCRBJ01	TCRBJ01-02	01				3	3	3	5	2	0	39	52	54	58	61	1	In	VDJ
NNNNNNNNNNTGTCGGCTGCTCCCTCCCAGACATCTGTGTACTTCTGTGCCAGCAGATCTACGAGGGACGGCTACACCTTCGGTTCG	CASRSTRDGYTF	1	7.90263948158685E-5	36	TCRBV06-05*01	TCRBV06	TCRBV06-05	01								TCRBD01,TCRBD02	TCRBD01-01,TCRBD02-01		TCRBJ01-02*01	TCRBJ01	TCRBJ01-02	01				6	0	0	7	8	8	45	56	64	-1	69	1	In	VDJ
ACTCTGACGATCCAGCGCACAGAGCAGGAGGACTCGGCCGTGTATCTCTGTGCCAGCAGCTTAGGCTGGGAGCAGTACTTCGGGCCG	CASSLGWEQYF	1	7.90263948158685E-5	33	TCRBV07-02	TCRBV07	TCRBV07-02				01,02					TCRBD01,TCRBD02	TCRBD01-01,TCRBD02-01		TCRBJ02-07*01	TCRBJ02	TCRBJ02-07	01				1	0	0	10	3	7	48	64	67	-1	69	1	In	VDJ
ATCCTGGAGTCGCCCAGCCCCAACCAGACCTCTCTGTACTTCTGTGCCAGCAGTTTAGGGCGTGATTCACCCCTCCACTTTGGGAAC	CASSLGRDSPLHF	2	1.58052789631737E-4	39	TCRBV27-01*01	TCRBV27	TCRBV27-01	01				TCRBD01-01*01	TCRBD01	TCRBD01-01	01				TCRBJ01-06*02	TCRBJ01	TCRBJ01-06	02				2	3	8	0	0	8	42	-1	57	61	64	2	In	VDJ
ACTCTGACAGTGACCAGTGCCCATCCTGAAGACAGCAGCTTCTACATCTGCAGTGCTAGTCGGGACCATGAGCAGTTCTTCGGGCCA	CSASRDHEQFF	2	1.58052789631737E-4	33	TCRBV20-01*04	TCRBV20	TCRBV20-01	04								TCRBD01,TCRBD02	TCRBD01-01,TCRBD02-01		TCRBJ02-01*01	TCRBJ02	TCRBJ02-01	01				2	1	0	7	1	8	48	60	61	66	67	2	In	VDJ
CTGGAGTCCGCCAGCACCAACCAGACATCTATGTACCTCTGTGCCAGCAGTTTATACGCGTCCTCCGGGACCCAGTACTTCGGGCCA	CASSLYASSGTQYF	1	7.90263948158685E-5	42	TCRBV28-01*01	TCRBV28	TCRBV28-01	01				TCRBD02-01	TCRBD02	TCRBD02-01				01,02	TCRBJ02-05*01	TCRBJ02	TCRBJ02-05	01				1	8	7	6	2	7	39	55	57	60	68	1	In	VDJ
AACGCCTTGGAGCTGGACGACTCGGCCCTGTATCTCTGTGCCAGCAGACCGGGACTAGGGTACACCGGGGAGCTGTTTTTTGGAGAA	CASRPGLGYTGELFF	1	7.90263948158685E-5	45	TCRBV05-04*01	TCRBV05	TCRBV05-04	01				TCRBD02-01	TCRBD02	TCRBD02-01				01,02	TCRBJ02-02*01	TCRBJ02	TCRBJ02-02	01				5	3	0	8	3	3	36	47	50	58	61	1	In	VDJ
ATGAATGTGAGCACCTTGGAGCTGGGGGACTCGGCCCTTTATCTTTGCGCCAGCAGCTTGGGGTCAGGTGAAGCTTTCTTTGGACAA	CASSLGSGEAFF	1	7.90263948158685E-5	36	TCRBV05-01*01	TCRBV05	TCRBV05-01	01				TCRBD01-01*01	TCRBD01	TCRBD01-01	01				TCRBJ01-01*01	TCRBJ01	TCRBJ01-01	01				0	0	4	4	3	7	45	61	64	-1	68	1	In	VDJ
AATGTGAGCACCTTGGAGCTGGGGGACTCGGCCCTTTATCTTTGCGCCAGCCAACAGGGGATGGATCAGCCCCAGCATTTTGGTGAT	CASQQGMDQPQHF	2	1.58052789631737E-4	39	TCRBV05-01*01	TCRBV05	TCRBV05-01	01				TCRBD01-01*01	TCRBD01	TCRBD01-01	01				TCRBJ01-05*01	TCRBJ01	TCRBJ01-05	01				7	4	3	2	2	5	42	51	53	60	64	2	In	VDJ
ATCCAGCGCACAGAGCAGCGGGACTCGGCCATGTATCGCTGTGCCAGCAGCGCCAACCCCGGGACAGGGGTCGGCACCTTCGGTTCG	CASSANPGTGVGTF	1	7.90263948158685E-5	42	TCRBV07-06*01	TCRBV07	TCRBV07-06	01				TCRBD01-01*01	TCRBD01	TCRBD01-01	01				TCRBJ01-02*01	TCRBJ01	TCRBJ01-02	01				5	4	0	2	9	13	39	51	60	70	74	1	In	VDJ
GCTGCTCCCTCTCAGACTTCTGTTTACTTCTGTGCCAGCAGACCCATGGACAGGTCCCCTTTGGCCTATGGCTACACCTTCGGTTCG	CASRPMDRSPLAYGYTF	9	7.112375533428165E-4	51	TCRBV06-07*01	TCRBV06	TCRBV06-07	01				TCRBD01-01*01	TCRBD01	TCRBD01-01	01				TCRBJ01-02*01	TCRBJ01	TCRBJ01-02	01				6	11	1	4	6	4	30	41	47	54	65	9	In	VDJ
ACGCCTTGGAGCTGGACGACTCGGCCCTGTATCTCTGTGCCAGCAGCCCTTGCGGCCCCTAATGACTATGGCTACACCTTCGGTTCG		1	7.90263948158685E-5	46	TCRBV05-04*01	TCRBV05	TCRBV05-04	01				TCRBD02-01	TCRBD02	TCRBD02-01				01,02	TCRBJ01-02*01	TCRBJ01	TCRBJ01-02	01				4	9	7	5	4	3	35	47	51	55	64	1	Out	VDJ
CTGACAGTGACCAGTGCCCATCCTGAAGACAGCAGCTTCTACATCTGCAGTGCTAGCTACAACTCCTACGAGCAGTACTTCGGGCCG	CSASYNSYEQYF	1	7.90263948158685E-5	36	TCRBV20	TCRBV20				TCRBV20-01,TCRBV20-or09_02						TCRBD01,TCRBD02	TCRBD01-01,TCRBD02-01		TCRBJ02-07*01	TCRBJ02	TCRBJ02-07	01				3	1	3	6	2	0	45	56	58	61	62	1	In	VDJ
CTGGAGTCCGCCAGCACCAACCAGACATCTATGTACCTCTGTGCCAGCAGTTTGGGTTATTCTGGAAACACCATATATTTTGGAGAG	CASSLGYSGNTIYF	2	1.58052789631737E-4	42	TCRBV28-01*01	TCRBV28	TCRBV28-01	01								TCRBD01,TCRBD02	TCRBD01-01,TCRBD02-01		TCRBJ01-03*01	TCRBJ01	TCRBJ01-03	01				3	4	0	9	0	1	39	-1	53	56	60	2	In	VDJ
AAGATCCAGCGCACAGAGCAGCGGGACTCGGCCATGTATCGCTGTGCCAGCAGTTTCGACAGGGGCGACGTCCTGACTTTCGGGGCC	CASSFDRGDVLTF	1	7.90263948158685E-5	39	TCRBV07-06*01	TCRBV07	TCRBV07-06	01				TCRBD01-01*01	TCRBD01	TCRBD01-01	01				TCRBJ02-06*01	TCRBJ02	TCRBJ02-06	01				6	2	2	2	4	11	42	53	57	65	67	1	In	VDJ
AATGTGAACGCCTTGTTGCTGGGGGACTCGGCCCTGTATCTCTGTGCCAGCAGCTTGGGCAGGGCTTCACCCCTCCACTTTGGGAAC	CASSLGRASPLHF	1	7.90263948158685E-5	39	TCRBV05-05*01	TCRBV05	TCRBV05-05	01				TCRBD01-01*01	TCRBD01	TCRBD01-01	01				TCRBJ01-06*02	TCRBJ01	TCRBJ01-06	02				0	1	4	3	1	9	42	58	59	64	65	1	In	VDJ
ATCCAGCCCTCAGAACCCAGGGACTCAGCTGTGTATTTTTGTGCTAGTGGTTTGATGGACAGCTGGGTGACCCAGTACTTCGGGCCA	CASGLMDSWVTQYF	1	7.90263948158685E-5	42	TCRBV12-05*01	TCRBV12	TCRBV12-05	01				TCRBD01-01*01	TCRBD01	TCRBD01-01	01				TCRBJ02-05*01	TCRBJ02	TCRBJ02-05	01				2	6	1	5	2	7	39	54	56	62	68	1	In	VDJ
CTCTGAAGATCCAGCGCACAGAGCGGGGGGACTCAGCCGTGTATCTCTGTGCCAGACGGGGTGGTCGAGACCCAGTACTTCGGGCCA		2	1.58052789631737E-4	34	TCRBV07-03*01	TCRBV07	TCRBV07-03	01				TCRBD02-01*01	TCRBD02	TCRBD02-01	01				TCRBJ02-05*01	TCRBJ02	TCRBJ02-05	01				9	5	8	3	1	5	47	55	56	61	66	2	Out	VDJ
TCTGGAGTCTGCTGCCTCCTCCCAGACATCTGTATATTTCTGCGCCAGCAGTGAGTCGGGTTCCGCGAGACCCAGTACTTCGGGCCA		1	7.90263948158685E-5	41	TCRBV10-01*01	TCRBV10	TCRBV10-01	01								TCRBD01,TCRBD02	TCRBD01-01,TCRBD02-01		TCRBJ02-05*01	TCRBJ02	TCRBJ02-05	01				0	6	0	9	0	5	40	-1	57	60	66	1	Out	VDJ
ACATCGGCCCAAAAGAACCCGACAGCTTTCTATCTCTGTGCCAGTAGTGCCCAGGCGGGCAGGGGAGAGACCCAGTACTTCGGGCCA	CASSAQAGRGETQYF	1	7.90263948158685E-5	45	TCRBV19-01*01	TCRBV19	TCRBV19-01	01				TCRBD01-01*01	TCRBD01	TCRBD01-01	01				TCRBJ02-05*01	TCRBJ02	TCRBJ02-05	01				5	0	4	2	11	4	36	48	59	-1	65	1	In	VDJ
CACACCCTGCAGCCAGAAGACTCGGCCCTGTATCTCTGCGCCAGCAGCCAAGATTGGAGGGGGCAAGAGACCCAGTACTTCGGGCCA	CASSQDWRGQETQYF	1	7.90263948158685E-5	45	TCRBV04-03*01	TCRBV04	TCRBV04-03	01								TCRBD01,TCRBD02	TCRBD01-01,TCRBD02-01		TCRBJ02-05*01	TCRBJ02	TCRBJ02-05	01				0	0	5	1	4	2	36	53	57	-1	63	1	In	VDJ
AAGATCCAGCCTGCAGAGCTTGAGGACTCGGCCGTGTATCTCTGTGCCAGCAGCTGGGACAGCACAGATACGCAGTATTTTGGCCCA	CASSWDSTDTQYF	1	7.90263948158685E-5	39	TCRBV11	TCRBV11				TCRBV11-02,TCRBV11-03						TCRBD01,TCRBD02	TCRBD01-01,TCRBD02-01		TCRBJ02-03*01	TCRBJ02	TCRBJ02-03	01				4	0	0	7	0	0	42	-1	55	-1	60	1	In	VDJ
CCTGCAGAGCTTGGGGACTCGGCCGTGTATCTCTGTGCCAGCAGCTCTGGACAGGGGCTGAACACCGGGGAGCTGTTTTTTGGAGAA	CASSSGQGLNTGELFF	1	7.90263948158685E-5	48	TCRBV11-03*01	TCRBV11	TCRBV11-03	01				TCRBD01-01*01	TCRBD01	TCRBD01-01	01				TCRBJ02-02*01	TCRBJ02	TCRBJ02-02	01				4	2	1	2	2	1	33	46	48	57	59	1	In	VDJ
AATGTGAGCACCTTGGAGCTGGGGGACTCGGCCCTTTATCTTTGCGCCAGCAGCCGGAGGAGCGACACTGAAGCTTTCTTTGGACAA	CASSRRSDTEAFF	1	7.90263948158685E-5	39	TCRBV05-01*01	TCRBV05	TCRBV05-01	01				TCRBD02-01*02	TCRBD02	TCRBD02-01	02				TCRBJ01-01*01	TCRBJ01	TCRBJ01-01	01				4	4	10	1	1	3	42	54	55	60	64	1	In	VDJ
CGGTCCACAAAGCTGGAGGACTCAGCCATGTACTTCTGTGCCAGCACCCCCCGGGGGGCCGCGAACACTGAAGCTTTCTTTGGACAA	CASTPRGAANTEAFF	1	7.90263948158685E-5	45	TCRBV02-01	TCRBV02	TCRBV02-01				01,03	TCRBD02-01*01	TCRBD02	TCRBD02-01	01				TCRBJ01-01*01	TCRBJ01	TCRBJ01-01	01				7	4	8	1	5	1	36	46	51	58	62	1	In	VDJ
ACATCGGCCCAAAAGAACCCGACAGCTTTCTATCTCTGTGCCAGTAGTAGACGGACAGGAGCGAACGAAAAACTGTTTTTTGGCAGT	CASSRRTGANEKLFF	1	7.90263948158685E-5	45	TCRBV19-01*01	TCRBV19	TCRBV19-01	01				TCRBD01-01*01	TCRBD01	TCRBD01-01	01				TCRBJ01-04*01	TCRBJ01	TCRBJ01-04	01				4	7	1	4	3	8	36	49	52	59	66	1	In	VDJ
GCCTTGTTGCTGGGGGACTCGGCCCTCTATCTCTGTGCCAGCAGCCGGGCGGCGGGACAGGGAAATCAGCCCCAGCATTTTGGTGAT	CASSRAAGQGNQPQHF	1	7.90263948158685E-5	48	TCRBV05-06*01	TCRBV05	TCRBV05-06	01				TCRBD01-01*01	TCRBD01	TCRBD01-01	01				TCRBJ01-05*01	TCRBJ01	TCRBJ01-05	01				4	1	0	3	8	4	33	45	53	62	63	1	In	VDJ
CTGATTCTGGAGTCCGCCAGCACCAACCAGACATCTATGTACCTCTGTGCCAGCAGTTTAAGTGCCTATGGCTACACCTTCGGTTCG	CASSLSAYGYTF	1	7.90263948158685E-5	36	TCRBV28-01*01	TCRBV28	TCRBV28-01	01								TCRBD01,TCRBD02	TCRBD01-01,TCRBD02-01		TCRBJ01-02*01	TCRBJ01	TCRBJ01-02	01				2	3	5	5	0	4	45	-1	60	62	65	1	In	VDJ
CTGGAGTCGCCCAGCCCCAACCAGACCTCTCTGTACTTCTGTGCCAGCAGTTTATCCAGCAGGGCTTGCGAGCAGTACTTCGGGCCG	CASSLSSRACEQYF	3	2.370791844476055E-4	42	TCRBV27-01*01	TCRBV27	TCRBV27-01	01				TCRBD01-01*01	TCRBD01	TCRBD01-01	01				TCRBJ02-07*01	TCRBJ02	TCRBJ02-07	01				0	4	4	3	3	6	39	56	59	64	68	3	In	VDJ
AGATCCAGTCCACGGAGTCAGGGGACACAGCACTGTATTTCTGTGCCAGCAGGGAACAGGGGGCCCTACGAGCAGTACTTCGGGCCG		1	7.90263948158685E-5	40	TCRBV21-01*01	TCRBV21	TCRBV21-01	01				TCRBD01-01*01	TCRBD01	TCRBD01-01	01				TCRBJ02-07*01	TCRBJ02	TCRBJ02-07	01				6	0	3	0	3	2	41	52	55	-1	64	1	Out	VDJ
AAGATCCAGCCTGCAGAGCTTGGGGACTCGGCCGTGTATCTCTGTGCCAGCAGCTTTGGAAACGGACACGAGCAGTACTTCGGGCCG	CASSFGNGHEQYF	1	7.90263948158685E-5	39	TCRBV11-03*01	TCRBV11	TCRBV11-03	01								TCRBD01,TCRBD02	TCRBD01-01,TCRBD02-01		TCRBJ02-07*01	TCRBJ02	TCRBJ02-07	01				3	0	1	7	7	5	42	56	63	-1	67	1	In	VDJ
CGCACAGAGCAGGAGGACTCGGCCGTGTATCTCTGTGCCAGCAGCCACCCGTCTCTGGGCTCGGGAAATACCATATATTTTGGAGAG	CASSHPSLGSGNTIYF	1	7.90263948158685E-5	48	TCRBV07-02	TCRBV07	TCRBV07-02				01,02	TCRBD02-01*02	TCRBD02	TCRBD02-01	02				TCRBJ01-03*01	TCRBJ01	TCRBJ01-03	01				5	3	8	3	16	10	33	45	61	66	69	1	In	VDJ
TGAACGCCTTGTTGCTGGGGGACTCGGCCCTCTATCTCTGTGCCAGCAGCTTGAGGGACACCGCTTAACGCCCTCCACTTTGGGAAC		2	1.58052789631737E-4	43	TCRBV05-06*01	TCRBV05	TCRBV05-06	01				TCRBD01-01*01	TCRBD01	TCRBD01-01	01				TCRBJ01-06*02	TCRBJ01	TCRBJ01-06	02				1	10	0	6	1	14	38	53	54	60	70	2	Out	VDJ
GTGACCAGTGCCCATCCTGAAGACAGCAGCTTCTACATCTGCAGTGCTAGAACGGGACAGGGAGTTTCACCCCTCCACTTTGGGAAC	CSARTGQGVSPLHF	1	7.90263948158685E-5	42	TCRBV20	TCRBV20				TCRBV20-01,TCRBV20-or09_02		TCRBD01-01*01	TCRBD01	TCRBD01-01	01				TCRBJ01-06*02	TCRBJ01	TCRBJ01-06	02				2	3	0	3	2	9	39	51	53	62	65	1	In	VDJ
AATGTGAACGCCTTGGAGCTGGACGACTCGGCCCTGTATCTCTGTGCCAGCAGCTCCGGGGCAAATTCACCCCTCCACTTTGGGAAC	CASSSGANSPLHF	5	3.951319740793425E-4	39	TCRBV05-04*01	TCRBV05	TCRBV05-04	01								TCRBD01,TCRBD02	TCRBD01-01,TCRBD02-01		TCRBJ01-06*02	TCRBJ01	TCRBJ01-06	02				3	1	7	0	2	7	42	55	57	62	63	5	In	VDJ
AACGCCTTGGAGCTGGACGACTCGGCCCTGTATCTCTGTGCCAGCAGCTTGGAACGACAGGGGGAGAATGAGCAGTTCTTCGGGCCA	CASSLERQGENEQFF	2	1.58052789631737E-4	45	TCRBV05-04*01	TCRBV05	TCRBV05-04	01				TCRBD01-01*01	TCRBD01	TCRBD01-01	01				TCRBJ02-01*01	TCRBJ02	TCRBJ02-01	01				0	2	2	1	3	7	36	52	55	64	66	2	In	VDJ
GTGACCAGTGCCCATCCTGAAGACAGCAGCTTCTACATCTGCAGTGTCCCGACAGGGGGCTCCTACAATGAGCAGTTCTTCGGGCCA	CSVPTGGSYNEQFF	1	7.90263948158685E-5	42	TCRBV20	TCRBV20				TCRBV20-01,TCRBV20-or09_02		TCRBD01-01*01	TCRBD01	TCRBD01-01	01				TCRBJ02-01*01	TCRBJ02	TCRBJ02-01	01				7	0	2	1	4	0	39	46	50	-1	59	1	In	VDJ
TCCACGGAGTCAGGGGACACAGCACTGTATTTCTGTGCCAGCAGCAAAGGGAGGGATAGAAGGAACAATGAGCAGTTCTTCGGGCCA	CASSKGRDRRNNEQFF	2	1.58052789631737E-4	48	TCRBV21-01*01	TCRBV21	TCRBV21-01	01				TCRBD02-01*02	TCRBD02	TCRBD02-01	02				TCRBJ02-01*01	TCRBJ02	TCRBJ02-01	01				1	9	10	0	0	5	33	-1	49	55	64	2	In	VDJ
TCGGCTGCTCCCTCCCAGACATCTGTGTACTTCTGTGCCAGCAGTTTTTCGGGCGGGGGGAGAAACAATGAGCAGTTCTTCGGGCCA	CASSFSGGGRNNEQFF	1	7.90263948158685E-5	48	TCRBV06-05*01	TCRBV06	TCRBV06-05	01				TCRBD02-01*01	TCRBD02	TCRBD02-01	01				TCRBJ02-01*01	TCRBJ02	TCRBJ02-01	01				4	4	7	1	6	5	33	46	52	60	64	1	In	VDJ
ATCCAGCGCACAGAGCAGGAGGACTCGGCCGTGTATCTCTGTGCCAGCAGGACCGGGACTCCCGCGAGGGAGCAGTTCTTCGGGCCA	CASRTGTPAREQFF	1	7.90263948158685E-5	42	TCRBV07-02	TCRBV07	TCRBV07-02				01,02	TCRBD02-01	TCRBD02	TCRBD02-01				01,02	TCRBJ02-01*01	TCRBJ02	TCRBJ02-01	01				6	9	0	10	4	10	39	50	54	60	69	1	In	VDJ
CTGAGCTCTCTGGAGCTGGGGGACTCAGCTTTGTATTTCTGTGCCAGCAGCGTAGACTTGAGGGGAGATACGCAGTATTTTGGCCCA	CASSVDLRGDTQYF	1	7.90263948158685E-5	42	TCRBV09-01*01	TCRBV09	TCRBV09-01	01								TCRBD01,TCRBD02	TCRBD01-01,TCRBD02-01		TCRBJ02-03*01	TCRBJ02	TCRBJ02-03	01				0	0	5	2	5	5	39	55	60	-1	65	1	In	VDJ
NTGAAGATCCAGCCCTCAGAACCCAGGGACTCAGCTGTGTACTTCTGTGCCAGCAGTTTAGTGGCAGATACGCAGTATTTTGGCCCA	CASSLVADTQYF	2	1.58052789631737E-4	36	TCRBV12-03/12-04*01	TCRBV12	TCRBV12-03/12-04	01								TCRBD01,TCRBD02	TCRBD01-01,TCRBD02-01		TCRBJ02-03*01	TCRBJ02	TCRBJ02-03	01				1	0	0	10	1	4	45	61	62	-1	64	2	In	VDJ
GTGAGCACCTTGGAGCTGGGGGACTCGGCCCTTTATCTTTGCGCCAGCAAAAGGGGGGACGACACCGGGGAGCTGTTTTTTGGAGAA	CASKRGDDTGELFF	1	7.90263948158685E-5	42	TCRBV05-01*01	TCRBV05	TCRBV05-01	01								TCRBD01,TCRBD02	TCRBD01-01,TCRBD02-01		TCRBJ02-02*01	TCRBJ02	TCRBJ02-02	01				6	4	5	1	2	3	39	49	51	57	61	1	In	VDJ
GAGTCCGCCAGCACCAACCAGACATCTATGTACCTCTGTGCCAGCACAGGAGGGGGCGCGGGGAACACTGAAGCTTTCTTTGGACAA	CASTGGGAGNTEAFF	1	7.90263948158685E-5	45	TCRBV28-01*01	TCRBV28	TCRBV28-01	01				TCRBD01-01*01	TCRBD01	TCRBD01-01	01				TCRBJ01-01*01	TCRBJ01	TCRBJ01-01	01				7	5	5	0	4	1	36	46	50	57	62	1	In	VDJ
AAGATCCAGCCTGCAGAGCTTGAGGACTCGGCCGTGTATCTCTGTGCCAGCAGCTTAGAACGGCAAACTGAAGCTTTCTTTGGACAA	CASSLERQTEAFF	1	7.90263948158685E-5	39	TCRBV11	TCRBV11				TCRBV11-02,TCRBV11-03						TCRBD01,TCRBD02	TCRBD01-01,TCRBD02-01		TCRBJ01-01*01	TCRBJ01	TCRBJ01-01	01				0	2	9	0	2	5	42	59	61	64	66	1	In	VDJ
AATTCCCTGGAGCTTGGTGACTCTGCTGTGTATTTCTGTGCCAGCAGCGTCCACGGGACAGGGGGAGGAAAACTGTTTTTTGGCAGT	CASSVHGTGGGKLFF	1	7.90263948158685E-5	45	TCRBV03-01/03-02*01	TCRBV03	TCRBV03-01/03-02	01				TCRBD01-01*01	TCRBD01	TCRBD01-01	01				TCRBJ01-04*01	TCRBJ01	TCRBJ01-04	01				5	3	0	1	6	10	36	48	54	65	68	1	In	VDJ
GAGTCCGCTACCAGCTCCCAGACATCTGTGTACTTCTGTGCCATCAGTGAGCCGGGACAGGGAATTGAAAAACTGTTTTTTGGCAGT	CAISEPGQGIEKLFF	1	7.90263948158685E-5	45	TCRBV10-03*01	TCRBV10	TCRBV10-03	01				TCRBD01-01*01	TCRBD01	TCRBD01-01	01				TCRBJ01-04*01	TCRBJ01	TCRBJ01-04	01				2	3	0	3	2	7	36	51	53	62	65	1	In	VDJ
CTGGAGTCCGCTACCAGCTCCCAGACATCTGTGTACTTCTGTGCCATCAGTGGTGGATATAGCAATCAGCCCCAGCATTTTGGTGAT	CAISGGYSNQPQHF	1	7.90263948158685E-5	42	TCRBV10-03*01	TCRBV10	TCRBV10-03	01								TCRBD01,TCRBD02	TCRBD01-01,TCRBD02-01		TCRBJ01-05*01	TCRBJ01	TCRBJ01-05	01				4	2	1	8	2	0	39	52	54	57	59	1	In	VDJ
GTCGGCTGCTCCCTCCCAGACATCTGTGTACTTCTGTGCCAGCATTCCCTTCCGGGCCTCGCCAATCAGCCCCAGCATTTTGGTGAT		1	7.90263948158685E-5	47	TCRBV06	TCRBV06				TCRBV06-01,TCRBV06-05						TCRBD01,TCRBD02	TCRBD01-01,TCRBD02-01		TCRBJ01-05*01	TCRBJ01	TCRBJ01-05	01				7	5	8	0	9	3	34	44	53	57	62	1	Out	VDJ
ACTGTGACATCGGCCCAAAAGAACCCGACAGCTTTCTATCTCTGTGCCAGTACCCCGACAGGGTATTATGGCTACACCTTCGGTTCG	CASTPTGYYGYTF	1	7.90263948158685E-5	39	TCRBV19-01*01	TCRBV19	TCRBV19-01	01				TCRBD01-01*01	TCRBD01	TCRBD01-01	01				TCRBJ01-02*01	TCRBJ01	TCRBJ01-02	01				7	3	2	3	4	5	42	52	56	63	66	1	In	VDJ
ACCAGTGCCCATCCTGAAGACAGCAGCTTCTACATCTGCAGTGCTAGAGACGGGCCAGGATGAACCCATGGCTACACCTTCGGTTCG	CSARDGPG*THGYTF	1	7.90263948158685E-5	45	TCRBV20	TCRBV20				TCRBV20-01,TCRBV20-or09_02						TCRBD01,TCRBD02	TCRBD01-01,TCRBD02-01		TCRBJ01-02*01	TCRBJ01	TCRBJ01-02	01				0	8	4	4	5	6	36	50	55	59	67	1	Stop	VDJ
NNNNNNNTGTCGGCTGCTCCCTCCCAGACATCTGTGTACTTCTGTGCCAGCAGTGCTACAGAGGGCTGGGAGCAGTACTTCGGGCCG	CASSATEGWEQYF	1	7.90263948158685E-5	39	TCRBV06	TCRBV06				TCRBV06-01,TCRBV06-05		TCRBD02-01*02	TCRBD02	TCRBD02-01	02				TCRBJ02-07*01	TCRBJ02	TCRBJ02-07	01				4	4	11	0	5	7	42	55	60	65	69	1	In	VDJ
CTGGAGTCGCCCAGCCCCAACCAGACCTCTCTGTACTTCTGTGCCAGCAGTTTTAGCAGGACTCGCTACGAGCAGTACTTCGGGCCG	CASSFSRTRYEQYF	1	7.90263948158685E-5	42	TCRBV27-01*01	TCRBV27	TCRBV27-01	01				TCRBD02-01	TCRBD02	TCRBD02-01				01,02	TCRBJ02-07*01	TCRBJ02	TCRBJ02-07	01				3	2	1	10	5	3	39	53	58	63	65	1	In	VDJ
TGGAGTCTGCTGCCTCCTCCCAGACATCTGTATATTTCTGCGCCAGCAGATGACCCGTGCCCAGGGACACAGCAGTACTTCGGGCCG		1	7.90263948158685E-5	43	TCRBV10-01*01	TCRBV10	TCRBV10-01	01				TCRBD01-01*01	TCRBD01	TCRBD01-01	01				TCRBJ02-07*01	TCRBJ02	TCRBJ02-07	01				6	1	0	6	14	8	38	49	63	69	70	1	Out	VDJ
ATCCAGCCCTCAGAACCCAGGGACTCAGCTGTGTACTTCTGTGCCAGCAGTTTAGGAGTCTCTGGAAACACCATATATTTTGGAGAG	CASSLGVSGNTIYF	1	7.90263948158685E-5	42	TCRBV12	TCRBV12				TCRBV12-03/12-04,TCRBV12-04		TCRBD02-01*02	TCRBD02	TCRBD02-01	02				TCRBJ01-03*01	TCRBJ01	TCRBJ01-03	01				1	1	11	2	0	0	39	-1	55	58	59	1	In	VDJ
NTGTCGGCTGCTCCCTCCCAGACATCTGTGTACTTCTGTGCCAGCAGTTACTCTGGAGACTCTGGAAACACCATATATTTTGGAGAG	CASSYSGDSGNTIYF	2	1.58052789631737E-4	45	TCRBV06-05*01	TCRBV06	TCRBV06-05	01				TCRBD02-01*02	TCRBD02	TCRBD02-01	02				TCRBJ01-03*01	TCRBJ01	TCRBJ01-03	01				0	1	10	2	1	0	36	53	54	58	59	2	In	VDJ
GAGTCTGCCATCCCCAACCAGACAGCTCTTTACTTCTGTGCCACCCAGGGGCCATACTCTGGGGCCAACGTCCTGACTTTCGGGGCC	CATQGPYSGANVLTF	2	1.58052789631737E-4	45	TCRBV24-01*01	TCRBV24	TCRBV24-01	01				TCRBD01-01*01	TCRBD01	TCRBD01-01	01				TCRBJ02-06*01	TCRBJ02	TCRBJ02-06	01				9	5	4	2	0	0	36	-1	45	51	56	2	In	VDJ
ACCTTGGAGCTGGGGGACTCGGCCCTTTATCTTTGCGCCAGCAGCTGGGACACCCACTCCTATAATTCACCCCTCCACTTTGGGAAC	CASSWDTHSYNSPLHF	2	1.58052789631737E-4	48	TCRBV05-01*01	TCRBV05	TCRBV05-01	01				TCRBD01-01*01	TCRBD01	TCRBD01-01	01				TCRBJ01-06*02	TCRBJ01	TCRBJ01-06	02				3	4	0	6	0	0	33	-1	46	52	56	2	In	VDJ
CGTCTGCTGTACCCTCTCAGACATCTGTGTACTTCTGTGCCAGCAGTGACCCTCAAGAGGGATAATTCACCCCTCCACTTTGGGAAC		1	7.90263948158685E-5	46	TCRBV06-04*01	TCRBV06	TCRBV06-04	01				TCRBD02-01*02	TCRBD02	TCRBD02-01	02				TCRBJ01-06*02	TCRBJ01	TCRBJ01-06	02				2	0	11	0	6	5	35	50	56	-1	61	1	Out	VDJ
ATCCGGTCCACAAAGCTGGAGGACTCAGCCATGTACTTCTGTGCCAGCTCCCGGACAGGGAGGAATTCACCCCTCCACTTTGGGAAC	CASSRTGRNSPLHF	2	1.58052789631737E-4	42	TCRBV02-01	TCRBV02	TCRBV02-01				01,03	TCRBD01-01*01	TCRBD01	TCRBD01-01	01				TCRBJ01-06*02	TCRBJ01	TCRBJ01-06	02				8	3	1	3	4	7	39	48	52	60	63	2	In	VDJ
AAGATCCAGCCCTCAGAACCCAGGGACTCAGCTGTGTACTTCTGTGCCAGCAGTTTGTCGGGCTACAATGAGCAGTTCTTCGGGCCA	CASSLSGYNEQFF	1	7.90263948158685E-5	39	TCRBV12-03/12-04*01	TCRBV12	TCRBV12-03/12-04	01				TCRBD02-01	TCRBD02	TCRBD02-01				01,02	TCRBJ02-01*01	TCRBJ02	TCRBJ02-01	01				3	0	8	4	2	3	42	56	58	-1	62	1	In	VDJ
NNNNTGTCGGCTGCTCCCTCCCAGACATCTGTGTACTTCTGTGCCAGCAGTTCCCAGGCAACCCACAATGAGCAGTTCTTCGGGCCA	CASSSQATHNEQFF	8	6.32211158526948E-4	42	TCRBV06-05*01	TCRBV06	TCRBV06-05	01				TCRBD01-01*01	TCRBD01	TCRBD01-01	01				TCRBJ02-01*01	TCRBJ02	TCRBJ02-01	01				4	6	4	4	2	5	39	52	54	58	64	8	In	VDJ
CACTGTATCTCTGCGCCAGCAGTCTATCCCCGCGGCTTCGGGCTAGCGGGGGGGCCGTCGCTCCGGGAGACCCAGTACTTCGGGCCA		1	7.90263948158685E-5	70	TCRBV23-01*01	TCRBV23	TCRBV23-01	01				TCRBD02-01*01	TCRBD02	TCRBD02-01	01				TCRBJ02-05*01	TCRBJ02	TCRBJ02-05	01				0	12	4	0	14	5	11	28	42	54	66	1	Out	VDJ
GTGAACGCCTTGTTGCTGGGGGACTCGGCCCTGTATCTCTGTGCCAGCAGCCGAACTACTTACCAAGAGACCCAGTACTTCGGGCCA	CASSRTTYQETQYF	1	7.90263948158685E-5	42	TCRBV05-05*01	TCRBV05	TCRBV05-05	01				TCRBD02-01	TCRBD02	TCRBD02-01				01,02	TCRBJ02-05*01	TCRBJ02	TCRBJ02-05	01				4	3	3	9	3	0	39	51	54	58	61	1	In	VDJ
GCAGAGCTTGAGGACTCGGCCGTGTATCTCTGTGCCAGCAGCTCCTGGACTAGCAGAAGGTACCAAGAGACCCAGTACTTCGGGCCA	CASSSWTSRRYQETQYF	1	7.90263948158685E-5	51	TCRBV11	TCRBV11				TCRBV11-02,TCRBV11-03		TCRBD02-01	TCRBD02	TCRBD02-01				01,02	TCRBJ02-05*01	TCRBJ02	TCRBJ02-05	01				4	7	1	7	3	0	30	43	46	54	61	1	In	VDJ
AACATGAGCTCCTTGGAGCTGGGGGACTCAGCCCTGTACTTCTGTGCCAGCAGCTCAAGAATACAAGAGACCCAGTACTTCGGGCCA	CASSSRIQETQYF	2	1.58052789631737E-4	39	TCRBV13-01*01	TCRBV13	TCRBV13-01	01								TCRBD01,TCRBD02	TCRBD01-01,TCRBD02-01		TCRBJ02-05*01	TCRBJ02	TCRBJ02-05	01				4	3	2	8	3	2	42	55	58	60	63	2	In	VDJ
GTGACCAGTGCCCATCCTGAAGACAGCAGCTTCTACATCTGCAGTGCCCACGAGACAGGGGAATTGACTGAAGCTTTCTTTGGACAA	CSAHETGELTEAFF	1	7.90263948158685E-5	42	TCRBV20	TCRBV20				TCRBV20-01,TCRBV20-or09_02		TCRBD01-01*01	TCRBD01	TCRBD01-01	01				TCRBJ01-01*01	TCRBJ01	TCRBJ01-01	01				6	5	2	2	6	5	39	47	53	61	66	1	In	VDJ
CACCTTGGAGCTGGGGGACTCGGCCCTTTATCTTTGCGCCAGCAGCTTGATCCGCAGGGGACCAGCACTGAAGCTTTCTTTGGACAA		2	1.58052789631737E-4	47	TCRBV05-01*01	TCRBV05	TCRBV05-01	01				TCRBD01-01*01	TCRBD01	TCRBD01-01	01				TCRBJ01-01*01	TCRBJ01	TCRBJ01-01	01				1	5	4	2	5	4	34	49	54	60	65	2	Out	VDJ
ACATCGGCCCAAAAGAACCCGACAGCTTTCTATCTCTGTGCCAGTAGTATAGTGAGCGGATGGAACACTGAAGCTTTCTTTGGACAA	CASSIVSGWNTEAFF	2	1.58052789631737E-4	45	TCRBV19-01*01	TCRBV19	TCRBV19-01	01				TCRBD02-01	TCRBD02	TCRBD02-01				01,02	TCRBJ01-01*01	TCRBJ01	TCRBJ01-01	01				1	3	6	5	2	1	36	52	54	59	62	2	In	VDJ
ACAGTGACCAGTGCCCATCCTGAAGACAGCAGCTTCTACATCTGCAGTGCTAGGGGGGGGCAGAACACTGAAGCTTTCTTTGGACAA	CSARGGQNTEAFF	2	1.58052789631737E-4	39	TCRBV20	TCRBV20				TCRBV20-01,TCRBV20-or09_02		TCRBD02-01*01	TCRBD02	TCRBD02-01	01				TCRBJ01-01*01	TCRBJ01	TCRBJ01-01	01				3	2	9	0	0	1	42	-1	53	60	62	2	In	VDJ
ATCCGGTCCACAAAGCTGGAGGACTCAGCCATGTACTTCTGTGCCAGCACTAACCAACTTACCGGATGGCCCCAGCATTTTGGTGAT	CASTNQLTGWPQHF	1	7.90263948158685E-5	42	TCRBV02-01	TCRBV02	TCRBV02-01				01,03					TCRBD01,TCRBD02	TCRBD01-01,TCRBD02-01		TCRBJ01-05*01	TCRBJ01	TCRBJ01-05	01				7	2	1	8	14	9	39	49	63	66	68	1	In	VDJ
CTACACGCCCTGCAGCCAGAAGACTCAGCCCTGTATCTCTGCGCCAGCAGCCAAAGTCCCATCAGACGGGAATCAGCCTTCGGTTCG	CASSQSPIRRESAF	1	7.90263948158685E-5	42	TCRBV04-01*01	TCRBV04	TCRBV04-01	01				TCRBD02-01*02	TCRBD02	TCRBD02-01	02				TCRBJ01-02*01	TCRBJ01	TCRBJ01-02	01				2	5	8	3	12	15	39	54	66	71	76	1	In	VDJ
CTGTCCCTAGAGTCTGCCATCCCCAACCAGACAGCTCTTTACTTCTGTGCCACCTCAGGGGGAGACTATGGCTACACCTTCGGTTCG	CATSGGDYGYTF	2	1.58052789631737E-4	36	TCRBV24-01*01	TCRBV24	TCRBV24-01	01				TCRBD01-01*01	TCRBD01	TCRBD01-01	01				TCRBJ01-02*01	TCRBJ01	TCRBJ01-02	01				9	2	4	1	1	3	45	54	55	62	64	2	In	VDJ
CACGCCCTGCAGCCAGAAGACTCAGCCCTGTATCTCTGCGCCAGCAGCCAAGACAACAGGAATAACTATGGCTACACCTTCGGTTCG	CASSQDNRNNYGYTF	1	7.90263948158685E-5	45	TCRBV04-01*01	TCRBV04	TCRBV04-01	01				TCRBD01-01*01	TCRBD01	TCRBD01-01	01				TCRBJ01-02*01	TCRBJ01	TCRBJ01-02	01				0	2	3	4	2	1	36	53	55	60	62	1	In	VDJ
ATCAATTCCCTGGAGCTTGGTGACTCTGCTGTGTATTTCTGTGCCAGCAGCCAACCGGACAGGGTTAATGGCTACACCTTCGGTTCG	CASSQPDRVNGYTF	1	7.90263948158685E-5	42	TCRBV03-01/03-02*01	TCRBV03	TCRBV03-01/03-02	01				TCRBD01-01*01	TCRBD01	TCRBD01-01	01				TCRBJ01-02*01	TCRBJ01	TCRBJ01-02	01				2	3	1	3	2	6	39	54	56	64	67	1	In	VDJ
AAGATCCAGCCTGCAGAGCTTGGGGACTCGGCCGTGTATCTCTGTGCCAGCAGCTCGGGACAGCCGTACGAGCAGTACTTCGGGCCG	CASSSGQPYEQYF	1	7.90263948158685E-5	39	TCRBV11-03*01	TCRBV11	TCRBV11-03	01				TCRBD01-01*01	TCRBD01	TCRBD01-01	01				TCRBJ02-07*01	TCRBJ02	TCRBJ02-07	01				4	3	0	5	1	4	42	55	56	63	66	1	In	VDJ
ATGTGAACGCCTTGTTGCTGGGGGACTCGGCCCTCTATCTCTGTGCCAGCAGCTTGTCAGGGGGTCTACGAGCAGTACTTCGGGCCG		3	2.370791844476055E-4	40	TCRBV05-06*01	TCRBV05	TCRBV05-06	01				TCRBD01-01*01	TCRBD01	TCRBD01-01	01				TCRBJ02-07*01	TCRBJ02	TCRBJ02-07	01				1	1	4	1	1	3	41	56	57	64	65	3	Out	VDJ
TCCGCCAGCACCAACCAGACATCTATGTACCTCTGTGCCAGCAGTTTAGCGGGACAGGGTGGGGACTACGAGCAGTACTTCGGGCCG	CASSLAGQGGDYEQYF	1	7.90263948158685E-5	48	TCRBV28-01*01	TCRBV28	TCRBV28-01	01				TCRBD01-01*01	TCRBD01	TCRBD01-01	01				TCRBJ02-07*01	TCRBJ02	TCRBJ02-07	01				2	6	0	3	2	3	33	48	50	59	65	1	In	VDJ
CTGACAGTGACCAGTGCCCATCCTGAAGACAGCAGCTTCTACATCTGCAGTGCTAGACACTCTGGAAACACCATATATTTTGGAGAG	CSARHSGNTIYF	1	7.90263948158685E-5	36	TCRBV20	TCRBV20				TCRBV20-01,TCRBV20-or09_02		TCRBD01-01*01	TCRBD01	TCRBD01-01	01				TCRBJ01-03*01	TCRBJ01	TCRBJ01-03	01				2	0	4	6	0	0	45	-1	57	-1	59	1	In	VDJ
TCAGAACCCAGGGACTCAGCTGTGTACTTCTGTGCCAGCAGTCAAACAGGGGGGGTCTCTGGGGCCAACGTCCTGACTTTCGGGGCC	CASSQTGGVSGANVLTF	1	7.90263948158685E-5	51	TCRBV12	TCRBV12				TCRBV12-03/12-04,TCRBV12-04		TCRBD01-01*01	TCRBD01	TCRBD01-01	01				TCRBJ02-06*01	TCRBJ02	TCRBJ02-06	01				5	3	3	1	3	0	30	42	45	53	56	1	In	VDJ
TCCACGGAGTCAGGGGACACAGCACTGTATTTCTGTGCCAGCAGCAAAGGACAGTCACTAGCCAAAAACATTCAGTACTTCGGCGCC	CASSKGQSLAKNIQYF	2	1.58052789631737E-4	48	TCRBV21-01*01	TCRBV21	TCRBV21-01	01				TCRBD01-01*01	TCRBD01	TCRBD01-01	01				TCRBJ02-04*01	TCRBJ02	TCRBJ02-04	01				1	5	2	5	0	0	33	-1	49	54	59	2	In	VDJ
TCCACAAAGCTGGAGGACTCAGCCATGTACTTCTGTGCCAGCAGTCTATGGACTAGCGGGGGGGAAGGTGAGCAGTTCTTCGGGCCA	CASSLWTSGGEGEQFF	1	7.90263948158685E-5	48	TCRBV02-01	TCRBV02	TCRBV02-01				01,03	TCRBD02-01*01	TCRBD02	TCRBD02-01	01				TCRBJ02-01*01	TCRBJ02	TCRBJ02-01	01				5	4	1	0	4	9	33	45	49	64	68	1	In	VDJ
CTAAACCTGAGCTCTCTGGAGCTGGGGGACTCAGCTTTGTATTTCTGTGCCAGCAGGGGAAACTTCAATGAGCAGTTCTTCGGGCCA	CASRGNFNEQFF	2	1.58052789631737E-4	36	TCRBV09-01*01	TCRBV09	TCRBV09-01	01								TCRBD01,TCRBD02	TCRBD01-01,TCRBD02-01		TCRBJ02-01*01	TCRBJ02	TCRBJ02-01	01				5	5	0	8	0	6	45	-1	56	60	65	2	In	VDJ
TCTAAGAAGCTCCTTCTCAGTGACTCTGGCTTCTATCTCTGTGCGAGAAACCGGGGGAGCTCCTACAATGAGCAGTTCTTCGGGCCA	CARNRGSSYNEQFF	1	7.90263948158685E-5	42	TCRBV30-01	TCRBV30	TCRBV30-01				01,05	TCRBD02-01*01	TCRBD02	TCRBD02-01	01				TCRBJ02-01*01	TCRBJ02	TCRBJ02-01	01				9	2	8	2	7	0	39	44	51	57	59	1	In	VDJ
AGCACCTTGGAGCTGGGGGACTCGGCCCTTTATCTTTGCGCCAGCAGCTTGGCGGGGGGCGCCTACAATGAGCAGTTCTTCGGGCCA	CASSLAGGAYNEQFF	2	1.58052789631737E-4	45	TCRBV05-01*01	TCRBV05	TCRBV05-01	01				TCRBD02-01*01	TCRBD02	TCRBD02-01	01				TCRBJ02-01*01	TCRBJ02	TCRBJ02-01	01				0	2	8	1	0	2	36	-1	52	59	61	2	In	VDJ
AGCACCTTGGAGCTGGGGGACTCGGCCCTTTATCTTTGCGCCAGCAGCTCCTCCACGACAGGCCACAATGAGCAGTTCTTCGGGCCA	CASSSSTTGHNEQFF	1	7.90263948158685E-5	45	TCRBV05-01*01	TCRBV05	TCRBV05-01	01				TCRBD01-01*01	TCRBD01	TCRBD01-01	01				TCRBJ02-01*01	TCRBJ02	TCRBJ02-01	01				3	2	2	4	7	5	36	49	56	62	64	1	In	VDJ
TCCGCCAGCACCAACCAGACATCTATGTACCTCTGTGCCAGCAGTTTATCCAAAGCGGGGGGTAACAATGAGCAGTTCTTCGGGCCA	CASSLSKAGGNNEQFF	3	2.370791844476055E-4	48	TCRBV28-01*01	TCRBV28	TCRBV28-01	01				TCRBD02-01*01	TCRBD02	TCRBD02-01	01				TCRBJ02-01*01	TCRBJ02	TCRBJ02-01	01				1	2	6	1	4	5	33	49	53	62	64	3	In	VDJ
CCTGATTCTGGAGTCCGCCAGCACCAACCAGACATCTATGTACCTCTGTGCCAGCAGTTCTGAGCAGATACGCAGTATTTTGGCCCA		2	1.58052789631737E-4	35	TCRBV28-01*01	TCRBV28	TCRBV28-01	01				TCRBD02-01*02	TCRBD02	TCRBD02-01	02				TCRBJ02-03*01	TCRBJ02	TCRBJ02-03	01				4	0	11	2	2	4	46	59	61	-1	64	2	Out	VDJ
CGCACAGAGCAGGGGGACTCGGCCATGTATCTCTGTGCCAGCAGCCCCCTGGTGGGCAGAGGGCCAGATACGCAGTATTTTGGCCCA	CASSPLVGRGPDTQYF	1	7.90263948158685E-5	48	TCRBV07-09*01	TCRBV07	TCRBV07-09	01				TCRBD02-01*02	TCRBD02	TCRBD02-01	02				TCRBJ02-03*01	TCRBJ02	TCRBJ02-03	01				5	1	11	0	13	4	33	45	58	63	64	1	In	VDJ
CTGGAGCTGGGGGACTCAGCTTTGTATTTCTGTGCCAGCAGCGGGACTAGCGGGGGGTTCGGCACAGATACGCAGTATTTTGGCCCA	CASSGTSGGFGTDTQYF	1	7.90263948158685E-5	51	TCRBV09-01*01	TCRBV09	TCRBV09-01	01				TCRBD02-01*01	TCRBD02	TCRBD02-01	01				TCRBJ02-03*01	TCRBJ02	TCRBJ02-03	01				3	4	1	1	0	1	30	-1	43	57	61	1	In	VDJ
GCCCAAAAGAACCCGACAGCTTTCTATCTCTGTGCCAGTAGTACCCGGAAGCGGGGGGGCAGCACAGATACGCAGTATTTTGGCCCA	CASSTRKRGGSTDTQYF	2	1.58052789631737E-4	51	TCRBV19-01*01	TCRBV19	TCRBV19-01	01				TCRBD02-01*01	TCRBD02	TCRBD02-01	01				TCRBJ02-03*01	TCRBJ02	TCRBJ02-03	01				4	1	6	0	6	0	30	43	49	59	60	2	In	VDJ
GTGACCAGTGCCCATCCTGAAGACAGCAGCTTCTACATCTGCAGTGCTAGAGATCGTCTAGCGGTCGGGGAGCTGTTTTTTGGAGAA	CSARDRLAVGELFF	1	7.90263948158685E-5	42	TCRBV20	TCRBV20				TCRBV20-01,TCRBV20-or09_02		TCRBD02-01	TCRBD02	TCRBD02-01				01,02	TCRBJ02-02*01	TCRBJ02	TCRBJ02-02	01				0	1	4	5	4	7	39	53	57	64	65	1	In	VDJ
ACCAGTGCCCATCCTGAAGACAGCAGCTTCTACATCTGCAGTGTCCTGACTACGACCTCCAACACCGGGGAGCTGTTTTTTGGAGAA	CSVLTTTSNTGELFF	1	7.90263948158685E-5	45	TCRBV20	TCRBV20				TCRBV20-01,TCRBV20-or09_02		TCRBD02-01	TCRBD02	TCRBD02-01				01,02	TCRBJ02-02*01	TCRBJ02	TCRBJ02-02	01				7	8	2	9	4	2	36	43	47	52	60	1	In	VDJ
ATCCAGCAGGTAGTGCGAGGAGATTCGGCAGCTTATTTCTGTGCCAGCTCACCACTGGACCGAGGCACTGAAGCTTTCTTTGGACAA	CASSPLDRGTEAFF	1	7.90263948158685E-5	42	TCRBV18-01*01	TCRBV18	TCRBV18-01	01								TCRBD01,TCRBD02	TCRBD01-01,TCRBD02-01		TCRBJ01-01*01	TCRBJ01	TCRBJ01-01	01				1	5	1	7	1	4	39	55	56	60	65	1	In	VDJ
TGACATCGGCCCAAAAGAACCCGACAGCTTTCTATCTCTGTGCCAGTAGTATAGGAGGGCCCGAGCACTGAAGCTTTCTTTGGACAA		1	7.90263948158685E-5	43	TCRBV19-01*01	TCRBV19	TCRBV19-01	01				TCRBD02-01*02	TCRBD02	TCRBD02-01	02				TCRBJ01-01*01	TCRBJ01	TCRBJ01-01	01				1	6	11	0	0	4	38	-1	54	59	65	1	Out	VDJ
AAGATCCGGTCCACAAAGCTGGAGGACTCAGCCATGTACTTCTGTGCCAGCAGGGGGGAAACTAATGAAAAACTGTTTTTTGGCAGT	CASRGETNEKLFF	3	2.370791844476055E-4	39	TCRBV02-01	TCRBV02	TCRBV02-01				01,03					TCRBD01,TCRBD02	TCRBD01-01,TCRBD02-01		TCRBJ01-04*01	TCRBJ01	TCRBJ01-04	01				6	1	6	1	0	1	42	-1	53	58	59	3	In	VDJ
TTCCCTGGAGCTTGGTGACTCTGCTGTGTATTTCTGTGCCAGCAGCCAAGTCTGGGGTCCCGAAGGCAGCCCCAGCATTTTGGTGAT		2	1.58052789631737E-4	47	TCRBV03-01/03-02*01	TCRBV03	TCRBV03-01/03-02	01								TCRBD01,TCRBD02	TCRBD01-01,TCRBD02-01		TCRBJ01-05*01	TCRBJ01	TCRBJ01-05	01				1	9	6	2	3	7	34	50	53	57	66	2	Out	VDJ
CTGGAGTCCGCCAGCACCAACCAGACATCTATGTACCTCTGTGCCAGCAGTTTGTCCAGGGGTGGTTATGGCTACACCTTCGGTTCG	CASSLSRGGYGYTF	1	7.90263948158685E-5	42	TCRBV28-01*01	TCRBV28	TCRBV28-01	01				TCRBD01-01*01	TCRBD01	TCRBD01-01	01				TCRBJ01-02*01	TCRBJ01	TCRBJ01-02	01				3	4	4	2	3	5	39	53	56	62	66	1	In	VDJ
CTGGAGCTTGGTGACTCTGCTGTGTATTTCTGTGCCAGCAGCCCGAGTGGGCAGGGGCTTCTTGGGTATGGCTACACCTTCGGTTCG	CASSPSGQGLLGYGYTF	1	7.90263948158685E-5	51	TCRBV03-01/03-02*01	TCRBV03	TCRBV03-01/03-02	01				TCRBD01-01*01	TCRBD01	TCRBD01-01	01				TCRBJ01-02*01	TCRBJ01	TCRBJ01-02	01				4	9	4	2	8	5	30	43	51	57	66	1	In	VDJ
GTGACCAGTGCCCATCCTGAAGACAGCAGCTTCTACATCTGCAGTGCTATCCCTCCCGGACTCATCTATGGCTACACCTTCGGTTCG	CSAIPPGLIYGYTF	2	1.58052789631737E-4	42	TCRBV20	TCRBV20				TCRBV20-01,TCRBV20-or09_02		TCRBD02-01	TCRBD02	TCRBD02-01				01,02	TCRBJ01-02*01	TCRBJ01	TCRBJ01-02	01				4	3	1	10	8	4	39	49	57	62	65	2	In	VDJ
CAGCCAGAAGACTCAGCCCTGTATCTCTGCGCCAGCAGCCAAGATAGTGGGACAGGGGGCAGAATCTATGGCTACACCTTCGGTTCG	CASSQDSGTGGRIYGYTF	1	7.90263948158685E-5	54	TCRBV04-01*01	TCRBV04	TCRBV04-01	01				TCRBD01-01*01	TCRBD01	TCRBD01-01	01				TCRBJ01-02*01	TCRBJ01	TCRBJ01-02	01				0	5	0	0	4	4	27	44	48	60	65	1	In	VDJ
CGCTCACCAGGCCTGGGGGACGCAGCCATGTACCTGTGTGCCACCAGCAGAGATCGAGTGTCGGGGAACGGCTACACCTTCGGTTCG	CATSRDRVSGNGYTF	2	1.58052789631737E-4	45	TCRBV15-01*02	TCRBV15	TCRBV15-01	02				TCRBD02-01*01	TCRBD02	TCRBD02-01	01				TCRBJ01-02*01	TCRBJ01	TCRBJ01-02	01				0	3	8	3	8	8	36	53	61	66	69	2	In	VDJ
CTGAGGATCCAGCAGGTAGTGCGAGGAGATTCGGCAGCTTATTTCTGTGCCAGCTCACCCGGTCTTACTGAGCAGTACTTCGGGCCG	CASSPGLTEQYF	3	2.370791844476055E-4	36	TCRBV18-01*01	TCRBV18	TCRBV18-01	01				TCRBD02-01	TCRBD02	TCRBD02-01				01,02	TCRBJ02-07*01	TCRBJ02	TCRBJ02-07	01				3	0	3	10	7	7	45	59	66	-1	69	3	In	VDJ
TGACAGTGACCAGTGCCCATCCTGAAGACAGCAGCTTCTACATCTGCAGTGCCAGACAGGGGCGACTACGAGCAGTACTTCGGGCCG		1	7.90263948158685E-5	37	TCRBV20	TCRBV20				TCRBV20-01,TCRBV20-or09_02		TCRBD01-01*01	TCRBD01	TCRBD01-01	01				TCRBJ02-07*01	TCRBJ02	TCRBJ02-07	01				2	3	4	2	0	3	44	-1	56	62	65	1	Out	VDJ
ACTGTGAGCAACATGAGCCCTGAAGACAGCAGCATATATCTCTGCAGCGGCGGAACCGGGACAGGCAACGAGCAGTACTTCGGGCCG	CSGGTGTGNEQYF	1	7.90263948158685E-5	39	TCRBV29-01	TCRBV29	TCRBV29-01				01,02,03	TCRBD01-01*01	TCRBD01	TCRBD01-01	01				TCRBJ02-07*01	TCRBJ02	TCRBJ02-07	01				7	2	0	4	8	5	42	49	57	65	67	1	In	VDJ
CTTCACATCAATTCCCTGGAGCTTGGTGACTCTGCTGTGTATTTCTGTGCCAGCAGCCAAGGAAACCAAGGGCTCCACTTTGGGAAC	CASSQGNQGLHF	1	7.90263948158685E-5	36	TCRBV03-01/03-02*01	TCRBV03	TCRBV03-01/03-02	01								TCRBD01,TCRBD02	TCRBD01-01,TCRBD02-01		TCRBJ01-06*02	TCRBJ01	TCRBJ01-06	02				1	0	5	3	7	16	45	61	68	-1	72	1	In	VDJ
CTGGAGTCCGCCAGCACCAACCAGACATCTATGTACCTCTGTGCCAGCACTGCCCACAGGGGCGGCAATGAGCAGTTCTTCGGGCCA	CASTAHRGGNEQFF	1	7.90263948158685E-5	42	TCRBV28-01*01	TCRBV28	TCRBV28-01	01				TCRBD01-01*01	TCRBD01	TCRBD01-01	01				TCRBJ02-01*01	TCRBJ02	TCRBJ02-01	01				7	3	3	2	6	6	39	49	55	62	65	1	In	VDJ
AACGCCTTGGAGCTGGACGACTCGGCCCTGTATCTCTGTGCCAGCAGCCCAGGCGGAGGGTCCTACAATGAGCAGTTCTTCGGGCCA	CASSPGGGSYNEQFF	1	7.90263948158685E-5	45	TCRBV05-04*01	TCRBV05	TCRBV05-04	01				TCRBD02-01*02	TCRBD02	TCRBD02-01	02				TCRBJ02-01*01	TCRBJ02	TCRBJ02-01	01				4	0	10	0	6	1	36	48	54	-1	60	1	In	VDJ
CGGTCCACAAAGCTGGAGGACTCAGCCATGTACTTCTGTGCCAGCAGTGAAGGGGGGGCGTCCTACAATGAGCAGTTCTTCGGGCCA	CASSEGGASYNEQFF	1	7.90263948158685E-5	45	TCRBV02-01	TCRBV02	TCRBV02-01				01,03					TCRBD01,TCRBD02	TCRBD01-01,TCRBD02-01		TCRBJ02-01*01	TCRBJ02	TCRBJ02-01	01				1	1	6	0	1	1	36	52	53	59	60	1	In	VDJ
GCCCTGCAGCCAGAAGACTCAGCCCTGTATCTCTGCGCCAGCAGCCAGACCGGGACAGGCCCCTACAATGAGCAGTTCTTCGGGCCA	CASSQTGTGPYNEQFF	1	7.90263948158685E-5	48	TCRBV04-01*01	TCRBV04	TCRBV04-01	01				TCRBD01-01*01	TCRBD01	TCRBD01-01	01				TCRBJ02-01*01	TCRBJ02	TCRBJ02-01	01				3	2	0	4	4	2	33	47	51	59	61	1	In	VDJ
CCAGTCCACGGAGTCAGGGGACACAGCACTGTATTTCTGTGCCAGCCCTTCGGGGACAGGGAGCGAGAGACCCAGTACTTCGGGCCA		2	1.58052789631737E-4	44	TCRBV21-01*01	TCRBV21	TCRBV21-01	01				TCRBD01-01*01	TCRBD01	TCRBD01-01	01				TCRBJ02-05*01	TCRBJ02	TCRBJ02-05	01				8	4	0	3	6	4	37	46	52	61	65	2	Out	VDJ
TTGGAGCTGGGGGACTCGGCCCTTTATCTTTGCGCCAGCAGCTTGAAAAGTCGGCAGGAGTACCAAGAGACCCAGTACTTCGGGCCA	CASSLKSRQEYQETQYF	1	7.90263948158685E-5	51	TCRBV05-01*01	TCRBV05	TCRBV05-01	01								TCRBD01,TCRBD02	TCRBD01-01,TCRBD02-01		TCRBJ02-05*01	TCRBJ02	TCRBJ02-05	01				1	3	4	4	9	0	30	45	54	58	61	1	In	VDJ
CTGAGATGAATGTGAGTGCCTTGGAGCTGGGGGACTCGGCCCTGTATCTCTGTGCCAGAAGCAAAAGAGACCCAGTACTTCGGGCCA		2	1.58052789631737E-4	31	TCRBV05-03	TCRBV05	TCRBV05-03				01,02								TCRBJ02-05*01	TCRBJ02	TCRBJ02-05	01				4	2	0	0	0	3	50	-1	-1	62	64	2	Out	VJ
CTGAAGATCCAGCGCACAGAGCAGGAGGACTCGGCCGTGTATCTCTGTGCCAGCAGCTTAGCGCGGGGTACGCAGTATTTTGGCCCA	CASSLARGTQYF	1	7.90263948158685E-5	36	TCRBV07	TCRBV07				TCRBV07-02,TCRBV07-08		TCRBD02-01*01	TCRBD02	TCRBD02-01	01				TCRBJ02-03*01	TCRBJ02	TCRBJ02-03	01				0	0	7	3	0	8	45	-1	62	-1	68	1	In	VDJ
GAGCTGAATGTGAACGCCTTGTTGCTGGGGGACTCGGCCCTCTATCTCTGTGCCAGCAGCTTGCGGGATACGCAGTATTTTGGCCCA	CASSLRDTQYF	1	7.90263948158685E-5	33	TCRBV05-06*01	TCRBV05	TCRBV05-06	01				TCRBD02-01	TCRBD02	TCRBD02-01				01,02	TCRBJ02-03*01	TCRBJ02	TCRBJ02-03	01				1	0	8	5	0	6	48	-1	63	-1	66	1	In	VDJ
AGCCAGAAGACTCGGCCCTGTATCTCTGCGCCAGCAGCCAACCATACTGGGGGCTAGCCGAGCACAGATACGCAGTATTTTGGCCCA		1	7.90263948158685E-5	55	TCRBV04-03*01	TCRBV04	TCRBV04-03	01				TCRBD01-01*01	TCRBD01	TCRBD01-01	01				TCRBJ02-03*01	TCRBJ02	TCRBJ02-03	01				2	6	6	0	7	0	26	41	48	54	60	1	Out	VDJ
CCTGTCCTCAGAACCGGGAGACACAGCACTGTATCTCTGCGCCAGCTGAACACGACGGGACACACCGGGGAGCTGTTTTTTGGAGAA		1	7.90263948158685E-5	44	TCRBV23-01*01	TCRBV23	TCRBV23-01	01								TCRBD01,TCRBD02	TCRBD01-01,TCRBD02-01		TCRBJ02-02*01	TCRBJ02	TCRBJ02-02	01				8	0	0	7	10	3	37	46	56	-1	61	1	Out	VDJ
TGAACGCCTTGGAGCTGGACGACTCGGCCCTGTATCTCTGTGCCAGCAGCGGGACAGGGAAACACCGGGGAGCTGTTTTTTGGAGAA		1	7.90263948158685E-5	43	TCRBV05-04*01	TCRBV05	TCRBV05-04	01				TCRBD01-01*01	TCRBD01	TCRBD01-01	01				TCRBJ02-02*01	TCRBJ02	TCRBJ02-02	01				4	1	0	3	0	2	38	-1	50	59	60	1	Out	VDJ
CCCTCAGAACCCAGGGACTCAGCTGTGTACTTCTGTGCCAGCAGACATTACGGGAGCCAGTGGGCCACTGAAGCTTTCTTTGGACAA	CASRHYGSQWATEAFF	1	7.90263948158685E-5	48	TCRBV12	TCRBV12				TCRBV12-03/12-04,TCRBV12-04		TCRBD02-01*02	TCRBD02	TCRBD02-01	02				TCRBJ01-01*01	TCRBJ01	TCRBJ01-01	01				6	9	8	2	6	4	33	44	50	56	65	1	In	VDJ
AAGATCCAGCCCTCAGAACCCAGGGACTCAGCTGTGTACTTCTGTGCCATCAAAGTCGAGGGGGACACTGAAGCTTTCTTTGGACAA	CAIKVEGDTEAFF	1	7.90263948158685E-5	39	TCRBV12-03/12-04*01	TCRBV12	TCRBV12-03/12-04	01				TCRBD01-01*01	TCRBD01	TCRBD01-01	01				TCRBJ01-01*01	TCRBJ01	TCRBJ01-01	01				10	0	5	1	9	3	42	49	58	-1	64	1	In	VDJ
AGCCCTCAGAACCCAGGGACTCAGCTGTGTACTTCTGTGCCAGCAGTCCCCCCCGGGACGGTGAACACTGAAGCTTTCTTTGGACAA		1	7.90263948158685E-5	46	TCRBV12	TCRBV12				TCRBV12-03/12-04,TCRBV12-04						TCRBD01,TCRBD02	TCRBD01-01,TCRBD02-01		TCRBJ01-01*01	TCRBJ01	TCRBJ01-01	01				5	2	0	7	7	0	35	47	54	59	61	1	Out	VDJ
CTTCACATCAATTCCCTGGAGCTTGGTGACTCTGCTGTGTATTTCTGTGCCAGCAGCCAAGCTCCGCCCCAAGCTTTCTTTGGACAA	CASSQAPPQAFF	1	7.90263948158685E-5	36	TCRBV03-01/03-02*01	TCRBV03	TCRBV03-01/03-02	01								TCRBD01,TCRBD02	TCRBD01-01,TCRBD02-01		TCRBJ01-01*01	TCRBJ01	TCRBJ01-01	01				1	3	10	0	4	9	45	61	65	67	70	1	In	VDJ
CTACACGCCCTGCAGCCAGAAGACTCAGCCCTGTATCTCTGCGCCAGCAGCCAAGATGCGGGATATCAGCCCCAGCATTTTGGTGAT	CASSQDAGYQPQHF	8	6.32211158526948E-4	42	TCRBV04-01*01	TCRBV04	TCRBV04-01	01				TCRBD02-01*02	TCRBD02	TCRBD02-01	02				TCRBJ01-05*01	TCRBJ01	TCRBJ01-05	01				0	1	7	3	1	5	39	56	57	63	64	8	In	VDJ
ACCAGTGCCCATCCTGAAGACAGCAGCTTCTACATCTGCAGTGCTAGAGGGACGCCCTATAGCAATCAGCCCCAGCATTTTGGTGAT	CSARGTPYSNQPQHF	1	7.90263948158685E-5	45	TCRBV20	TCRBV20				TCRBV20-01,TCRBV20-or09_02						TCRBD01,TCRBD02	TCRBD01-01,TCRBD02-01		TCRBJ01-05*01	TCRBJ01	TCRBJ01-05	01				1	6	1	7	0	0	36	-1	49	53	59	1	In	VDJ
TCCCTGGAGCTTGGTGACTCTGCTGTGTATTTCTGTGCCAGCAGCCGAACACAGGGGAATAGCAATCAGCCCCAGCATTTTGGTGAT	CASSRTQGNSNQPQHF	1	7.90263948158685E-5	48	TCRBV03-01/03-02*01	TCRBV03	TCRBV03-01/03-02	01				TCRBD01-01*01	TCRBD01	TCRBD01-01	01				TCRBJ01-05*01	TCRBJ01	TCRBJ01-05	01				4	2	3	2	4	0	33	46	50	57	59	1	In	VDJ
AAGATCCAGCCCTCAGAACCCAGGGACTCAGCTGTGTACTTCTGTGCCAGCACCCCAGACAGGGCCTATGGCTACACCTTCGGTTCG	CASTPDRAYGYTF	2	1.58052789631737E-4	39	TCRBV12-03/12-04*01	TCRBV12	TCRBV12-03/12-04	01				TCRBD01-01*01	TCRBD01	TCRBD01-01	01				TCRBJ01-02*01	TCRBJ01	TCRBJ01-02	01				7	1	2	3	5	4	42	52	57	64	65	2	In	VDJ
TCCGCTACCAGCTCCCAGACATCTGTGTACTTCTGTGCCATCAGGGTGACAGGGGGGCTTTCTAACTATGGCTACACCTTCGGTTCG	CAIRVTGGLSNYGYTF	2	1.58052789631737E-4	48	TCRBV10-03*01	TCRBV10	TCRBV10-03	01				TCRBD01-01*01	TCRBD01	TCRBD01-01	01				TCRBJ01-02*01	TCRBJ01	TCRBJ01-02	01				6	5	2	1	3	0	33	44	47	56	61	2	In	VDJ
ACTCTGGAGTCCGCTACCAGCTCCCAGACATCTGTGTACTTCTGTGCCATCAGAGACAGGGGATTGGGAGGCTACACCTTCGGTTCG	CAIRDRGLGGYTF	1	7.90263948158685E-5	39	TCRBV10-03*01	TCRBV10	TCRBV10-03	01				TCRBD01-01*01	TCRBD01	TCRBD01-01	01				TCRBJ01-02*01	TCRBJ01	TCRBJ01-02	01				6	7	2	2	1	8	42	53	54	62	69	1	In	VDJ
AATTCCCTGGAGCTTGGTGACTCTGCTGTGTATTTCTGTGCCAGCGAAAAGCGGGGGGCCCCCATCGGGGAGCAGTACTTCGGGCCG	CASEKRGAPIGEQYF	1	7.90263948158685E-5	45	TCRBV03-01/03-02*01	TCRBV03	TCRBV03-01/03-02	01				TCRBD02-01*01	TCRBD02	TCRBD02-01	01				TCRBJ02-07*01	TCRBJ02	TCRBJ02-07	01				8	11	6	1	4	7	36	45	49	58	69	1	In	VDJ
AATGTGAGCACCTTGGAGCTGGGGGACTCGGCCCTTTATCTTTGCGCCAGCAGCTGGGGTCGGTTCTACGAGCAGTACTTCGGGCCG	CASSWGRFYEQYF	1	7.90263948158685E-5	39	TCRBV05-01*01	TCRBV05	TCRBV05-01	01								TCRBD01,TCRBD02	TCRBD01-01,TCRBD02-01		TCRBJ02-07*01	TCRBJ02	TCRBJ02-07	01				3	6	6	2	0	3	42	-1	55	59	65	1	In	VDJ
ACTGTGACATCGGCCCAAAAGAACCCGACAGCTTTCTATCTCTGTGCCAGTAGTCCTAGTCTATCCTACGAGCAGTACTTCGGGCCG	CASSPSLSYEQYF	1	7.90263948158685E-5	39	TCRBV19-01*01	TCRBV19	TCRBV19-01	01				TCRBD02-01	TCRBD02	TCRBD02-01				01,02	TCRBJ02-07*01	TCRBJ02	TCRBJ02-07	01				5	4	4	8	1	1	42	54	55	59	63	1	In	VDJ
CTCACTCTGGAGTCCGCTACCAGCTCCCAGACATCTGTGTACTTCTGTGCCATCAGTGATGACGCCTACGAGCAGTACTTCGGGCCG	CAISDDAYEQYF	2	1.58052789631737E-4	36	TCRBV10-03*01	TCRBV10	TCRBV10-03	01								TCRBD01,TCRBD02	TCRBD01-01,TCRBD02-01		TCRBJ02-07*01	TCRBJ02	TCRBJ02-07	01				3	1	2	7	1	2	45	59	60	63	64	2	In	VDJ
AATGTGAACGCCTTGTTGCTGGGGGACTCGGCCCTCTATCTCTGTGCCAGCAGCTTGTCGGATACCTACGAGCAGTACTTCGGGCCG	CASSLSDTYEQYF	1	7.90263948158685E-5	39	TCRBV05-06*01	TCRBV05	TCRBV05-06	01								TCRBD01,TCRBD02	TCRBD01-01,TCRBD02-01		TCRBJ02-07*01	TCRBJ02	TCRBJ02-07	01				1	2	1	8	2	2	42	57	59	62	64	1	In	VDJ
ACAGTGACCAGTGCCCATCCTGAAGACAGCAGCTTCTACATCTGCAGTGCAACCGGGACTACCACCTACGAGCAGTACTTCGGGCCG	CSATGTTTYEQYF	2	1.58052789631737E-4	39	TCRBV20	TCRBV20				TCRBV20-01,TCRBV20-or09_02		TCRBD02-01	TCRBD02	TCRBD02-01				01,02	TCRBJ02-07*01	TCRBJ02	TCRBJ02-07	01				6	3	0	9	4	2	42	50	54	61	64	2	In	VDJ
CGCACAGAGCAGGAGGACTCCGCCGTGTATCTCTGTGCCAGCAGCTCCAGGGGGTCCTCTGGGGCCAACGTCCTGACTTTCGGGGCC	CASSSRGSSGANVLTF	1	7.90263948158685E-5	48	TCRBV07-08*01	TCRBV07	TCRBV07-08	01				TCRBD01-01*01	TCRBD01	TCRBD01-01	01				TCRBJ02-06*01	TCRBJ02	TCRBJ02-06	01				4	2	4	1	1	0	33	46	47	54	56	1	In	VDJ
CACATCAATTCCCTGGAGCTTGGTGACTCTGCTGTGTATTTCTGTGCCAGCAGCCAAGATAGAGGTTCACCCCTCCACTTTGGGAAC	CASSQDRGSPLHF	1	7.90263948158685E-5	39	TCRBV03-01/03-02*01	TCRBV03	TCRBV03-01/03-02	01				TCRBD02-01*02	TCRBD02	TCRBD02-01	02				TCRBJ01-06*02	TCRBJ01	TCRBJ01-06	02				0	0	11	1	2	9	42	59	61	-1	65	1	In	VDJ
ACAGTGACCAGTGCCCATCCTGAAGACAGCAGCTTCTACATCTGCAGTGCTAGAGCTGGGGAGTCTTCACCCCTCCACTTTGGGAAC	CSARAGESSPLHF	1	7.90263948158685E-5	39	TCRBV20	TCRBV20				TCRBV20-01,TCRBV20-or09_02		TCRBD02-01*02	TCRBD02	TCRBD02-01	02				TCRBJ01-06*02	TCRBJ01	TCRBJ01-06	02				1	2	9	2	3	9	42	55	58	63	65	1	In	VDJ
TCCCTGGAGCTTGGTGACTCTGCTGTGTATTTCTGTGCCAGCAGCCAAGATTTCCAGGGTGGTAATTCACCCCTCCACTTTGGGAAC	CASSQDFQGGNSPLHF	1	7.90263948158685E-5	48	TCRBV03-01/03-02*01	TCRBV03	TCRBV03-01/03-02	01				TCRBD01-01*01	TCRBD01	TCRBD01-01	01				TCRBJ01-06*02	TCRBJ01	TCRBJ01-06	02				0	3	4	3	4	6	33	50	54	59	62	1	In	VDJ
CTACACACCCTGCAGCCAGAAGACTCGGCCCTGTATCTCTGCGCCAGCAGCCAAATACTAGCGGGGAATGAGCAGTTCTTCGGGCCA	CASSQILAGNEQFF	1	7.90263948158685E-5	42	TCRBV04-03*01	TCRBV04	TCRBV04-03	01				TCRBD02-01*01	TCRBD02	TCRBD02-01	01				TCRBJ02-01*01	TCRBJ02	TCRBJ02-01	01				2	0	3	3	2	7	39	54	56	-1	66	1	In	VDJ
AGCACCTTGGAGCTGGGGGACTCGGCCCTTTATCTTTGCGCCAGCAGCTTGGTAGGCGACTCCCACAATGAGCAGTTCTTCGGGCCA	CASSLVGDSHNEQFF	1	7.90263948158685E-5	45	TCRBV05-01*01	TCRBV05	TCRBV05-01	01				TCRBD02-01	TCRBD02	TCRBD02-01				01,02	TCRBJ02-01*01	TCRBJ02	TCRBJ02-01	01				0	3	2	10	5	5	36	52	57	61	64	1	In	VDJ
GAGATGAATGTGAGCACCTTGGAGCTGGGGGACTCGGCCCTTTATCTTTGCGCCAGCAGCCCGGGTCAGAGGAAGTTCTTCGGGCCA	CASSPGQRKFF	2	1.58052789631737E-4	33	TCRBV05-01*01	TCRBV05	TCRBV05-01	01				TCRBD02-01	TCRBD02	TCRBD02-01				01,02	TCRBJ02-01*01	TCRBJ02	TCRBJ02-01	01				4	8	8	4	1	14	48	60	61	65	73	2	In	VDJ
CGGTCCACAAAGCTGGAGGACTCAGCCATGTACTTCTGTGCCAGCGCCGGAATCGGGGGGGCGAGGGAGACCCAGTACTTCGGGCCA	CASAGIGGARETQYF	1	7.90263948158685E-5	45	TCRBV02-01	TCRBV02	TCRBV02-01				01,03	TCRBD02-01*01	TCRBD02	TCRBD02-01	01				TCRBJ02-05*01	TCRBJ02	TCRBJ02-05	01				8	5	8	0	8	5	36	45	53	61	66	1	In	VDJ
GGCGTCTGCTGTACCCTCTCAGACATCTGTGTACTTCTGTGCCAGCAGTGTGGTTGCGAGCGAGGAGAGACCCAGTACTTCGGGCCA		1	7.90263948158685E-5	44	TCRBV06-04*01	TCRBV06	TCRBV06-04	01				TCRBD02-01	TCRBD02	TCRBD02-01				01,02	TCRBJ02-05*01	TCRBJ02	TCRBJ02-05	01				4	3	6	6	8	4	37	50	58	62	65	1	Out	VDJ
GTGACCAGTGCCCATCCTGAAGACAGCAGCTTCTACATCTGCAGTGCTAGAGATGGGGGATCGCAAGAGACCCAGTACTTCGGGCCA	CSARDGGSQETQYF	2	1.58052789631737E-4	42	TCRBV20	TCRBV20				TCRBV20-01,TCRBV20-or09_02						TCRBD01,TCRBD02	TCRBD01-01,TCRBD02-01		TCRBJ02-05*01	TCRBJ02	TCRBJ02-05	01				0	4	6	1	1	2	39	53	54	59	63	2	In	VDJ
CGCACAGAGCAGGAGGACTCGGCCGTGTATCTCTGTGCCAGCAGATCCGGGACTAGCGGGGCCCAAGAGACCCAGTACTTCGGGCCA	CASRSGTSGAQETQYF	2	1.58052789631737E-4	48	TCRBV07-02	TCRBV07	TCRBV07-02				01,02	TCRBD02-01*01	TCRBD02	TCRBD02-01	01				TCRBJ02-05*01	TCRBJ02	TCRBJ02-05	01				6	1	0	3	4	1	33	44	48	61	62	2	In	VDJ
GCCATCCCCAACCAGACAGCTCTTTACTTCTGTGCCACCAGTGAGCCTTCTAGCGGGGGGGCGGTAGATACGCAGTATTTTGGCCCA	CATSEPSSGGAVDTQYF	2	1.58052789631737E-4	51	TCRBV24-01*01	TCRBV24	TCRBV24-01	01				TCRBD02-01*01	TCRBD02	TCRBD02-01	01				TCRBJ02-03*01	TCRBJ02	TCRBJ02-03	01				4	4	4	0	5	5	30	44	49	61	65	2	In	VDJ
CCAGGCCTGGGGGACGCAGCCATGTACCTGTGTGCCACCAGCAGAGCATCCCGAGGGGGGAGCACAGATACGCAGTATTTTGGCCCA	CATSRASRGGSTDTQYF	5	3.951319740793425E-4	51	TCRBV15-01*02	TCRBV15	TCRBV15-01	02								TCRBD01,TCRBD02	TCRBD01-01,TCRBD02-01		TCRBJ02-03*01	TCRBJ02	TCRBJ02-03	01				1	1	5	1	7	0	30	46	53	59	60	5	In	VDJ
ATCCAGCGCACAGAGCAGGGGGACTCGGCCATGTATCTCTGTGCCAGCAGCCCCGGACAGGCCACAGATACGCAGTATTTTGGCCCA	CASSPGQATDTQYF	1	7.90263948158685E-5	42	TCRBV07-09*01	TCRBV07	TCRBV07-09	01				TCRBD01-01*01	TCRBD01	TCRBD01-01	01				TCRBJ02-03*01	TCRBJ02	TCRBJ02-03	01				5	1	1	4	3	2	39	51	54	61	62	1	In	VDJ
CCTGCAGAACTGGAGGATTCTGGAGTTTATTTCTGTGCCAGCAGCCAAGAAGTGACTAGCCCCACAGATACGCAGTATTTTGGCCCA	CASSQEVTSPTDTQYF	3	2.370791844476055E-4	48	TCRBV14-01*01	TCRBV14	TCRBV14-01	01				TCRBD02-01	TCRBD02	TCRBD02-01				01,02	TCRBJ02-03*01	TCRBJ02	TCRBJ02-03	01				0	2	2	7	3	2	33	50	53	60	62	3	In	VDJ
AATGTGAGCACCTTGGAGCTGGGGGACTCGGCCCTTTATCTTTGCGCCAGCAACCGGGACACCACAGATACGCAGTATTTTGGCCCA	CASNRDTTDTQYF	1	7.90263948158685E-5	39	TCRBV05-01*01	TCRBV05	TCRBV05-01	01				TCRBD01-01*01	TCRBD01	TCRBD01-01	01				TCRBJ02-03*01	TCRBJ02	TCRBJ02-03	01				6	1	0	6	3	2	42	52	55	61	62	1	In	VDJ
AATGTGAACGCCTTGTTGCTGGGGGACTCGGCCCTCTATCTCTGTGCCAGCAGCCCCAGAGTCACCGGGGAGCTGTTTTTTGGAGAA	CASSPRVTGELFF	2	1.58052789631737E-4	39	TCRBV05-06*01	TCRBV05	TCRBV05-06	01								TCRBD01,TCRBD02	TCRBD01-01,TCRBD02-01		TCRBJ02-02*01	TCRBJ02	TCRBJ02-02	01				4	3	4	5	2	4	42	54	56	59	62	2	In	VDJ
GAGTCCGCCAGCACCAACCAGACATCTATGTACCTCTGTGCCAGCAGTTTACGGCCGGGGACCACCGGGGAGCTGTTTTTTGGAGAA	CASSLRPGTTGELFF	2	1.58052789631737E-4	45	TCRBV28-01*01	TCRBV28	TCRBV28-01	01								TCRBD01,TCRBD02	TCRBD01-01,TCRBD02-01		TCRBJ02-02*01	TCRBJ02	TCRBJ02-02	01				2	0	0	7	6	4	36	51	57	-1	62	2	In	VDJ
ATGAATGTGAGCACCTTGGAGCTGGGGGACTCGGCCCTTTATCTTTGCGCCAGCAGCTTTGACAGGGGTGAAGCTTTCTTTGGACAA	CASSFDRGEAFF	1	7.90263948158685E-5	36	TCRBV05-01*01	TCRBV05	TCRBV05-01	01				TCRBD01-01*01	TCRBD01	TCRBD01-01	01				TCRBJ01-01*01	TCRBJ01	TCRBJ01-01	01				2	0	2	2	1	7	45	59	60	-1	68	1	In	VDJ
CTGACTGTGAGCAACATGAGCCCTGAAGACAGCAGCATATATCTCTGCAGCGTGAAAGGGGGCCGGACTGAAGCTTTCTTTGGACAA	CSVKGGRTEAFF	4	3.16105579263474E-4	36	TCRBV29-01	TCRBV29	TCRBV29-01				01,02	TCRBD01-01*01	TCRBD01	TCRBD01-01	01				TCRBJ01-01*01	TCRBJ01	TCRBJ01-01	01				6	3	5	0	3	5	45	53	56	63	66	4	In	VDJ
CTTCACCTACACGCCCTGCAGCCAGAAGACTCAGCCCTGTATCTCTGCGCCAGCAGCCAAGATGGGACGAAAGCTTTCTTTGGACAA	CASSQDGTKAFF	1	7.90263948158685E-5	36	TCRBV04-01*01	TCRBV04	TCRBV04-01	01								TCRBD01,TCRBD02	TCRBD01-01,TCRBD02-01		TCRBJ01-01*01	TCRBJ01	TCRBJ01-01	01				0	2	0	7	1	9	45	62	63	68	70	1	In	VDJ
GAGTCCGCCAGCACCAACCAGACATCTATGTACCTCTGTGCCAGCAGCCCTGACAGGGAATTTGGTGAAAAACTGTTTTTTGGCAGT	CASSPDREFGEKLFF	1	7.90263948158685E-5	45	TCRBV28-01*01	TCRBV28	TCRBV28-01	01				TCRBD01-01*01	TCRBD01	TCRBD01-01	01				TCRBJ01-04*01	TCRBJ01	TCRBJ01-04	01				6	7	2	3	4	7	36	47	51	58	65	1	In	VDJ
GCAGAACTGGAGGATTCTGGAGTTTATTTCTGTGCCAGCAGCCATTCTATACTCGGGACAGTCAATGAAAAACTGTTTTTTGGCAGT	CASSHSILGTVNEKLFF	2	1.58052789631737E-4	51	TCRBV14-01*01	TCRBV14	TCRBV14-01	01				TCRBD01-01*01	TCRBD01	TCRBD01-01	01				TCRBJ01-04*01	TCRBJ01	TCRBJ01-04	01				3	2	0	5	10	5	30	44	54	61	63	2	In	VDJ
CGGTCCACAAAGCTGGAGGACTCAGCCATGTACTTCTGTGCCAGCAGTGAGGGGCCGCTGGGCAATCAGCCCCAGCATTTTGGTGAT	CASSEGPLGNQPQHF	2	1.58052789631737E-4	45	TCRBV02-01	TCRBV02	TCRBV02-01				01,03	TCRBD01-01*01	TCRBD01	TCRBD01-01	01				TCRBJ01-05*01	TCRBJ01	TCRBJ01-05	01				3	6	7	0	0	2	36	-1	50	55	61	2	In	VDJ
GCCCTCAGAACCCAGGGACTCAGCTGTGTATTTTTGTGCTAGTGGTTTGGGTCGGGTGGACCCAATCAGCCCCAGCATTTTGGTGAT		1	7.90263948158685E-5	47	TCRBV12-05*01	TCRBV12	TCRBV12-05	01								TCRBD01,TCRBD02	TCRBD01-01,TCRBD02-01		TCRBJ01-05*01	TCRBJ01	TCRBJ01-05	01				1	1	1	7	7	3	34	50	57	61	62	1	Out	VDJ
AGCACCTTGGAGCTGGGGGACTCGGCCCTTTATCTTTGCGCCAGCAGCGAGGGACAGGGGGACAATCAGCCCCAGCATTTTGGTGAT	CASSEGQGDNQPQHF	2	1.58052789631737E-4	45	TCRBV05-01*01	TCRBV05	TCRBV05-01	01				TCRBD01-01*01	TCRBD01	TCRBD01-01	01				TCRBJ01-05*01	TCRBJ01	TCRBJ01-05	01				4	1	0	1	2	3	36	48	50	61	62	2	In	VDJ
ATCAATTCCCTGGAGCTTGGTGACTCTGCTGTGTATTTCTGTGCCAGCAGCCGAGGGGGGGCTCGGCAGCCCCAGCATTTTGGTGAT	CASSRGGARQPQHF	1	7.90263948158685E-5	42	TCRBV03-01/03-02*01	TCRBV03	TCRBV03-01/03-02	01				TCRBD02-01*01	TCRBD02	TCRBD02-01	01				TCRBJ01-05*01	TCRBJ01	TCRBJ01-05	01				4	5	9	0	2	7	39	52	54	61	66	1	In	VDJ
ATCCAGCCTGCAGAGCTTGAGGACTCGGCCGTGTATCTCTGTGCCAGCAGCTTAGAGTCCGGAATCTATGGCTACACCTTCGGTTCG	CASSLESGIYGYTF	1	7.90263948158685E-5	42	TCRBV11	TCRBV11				TCRBV11-02,TCRBV11-03						TCRBD01,TCRBD02	TCRBD01-01,TCRBD02-01		TCRBJ01-02*01	TCRBJ01	TCRBJ01-02	01				0	2	1	8	4	4	39	56	60	63	65	1	In	VDJ
TCTCTGGAGCTGGGGGACTCAGCTTTGTATTTCTGTGCCAGCAGCGTCCTTCCGACAGGGATTGGCTATGGCTACACCTTCGGTTCG	CASSVLPTGIGYGYTF	3	2.370791844476055E-4	48	TCRBV09-01*01	TCRBV09	TCRBV09-01	01				TCRBD01-01*01	TCRBD01	TCRBD01-01	01				TCRBJ01-02*01	TCRBJ01	TCRBJ01-02	01				2	5	2	3	6	4	33	47	53	60	65	3	In	VDJ
AATGTGAACGCCTTGTTGCTGGGGGACTCGGCCCTGTATCTCTGTGCCAGCAGCTTGGGGGTTGCCTATGGCTACACCTTCGGTTCG	CASSLGVAYGYTF	1	7.90263948158685E-5	39	TCRBV05-05*01	TCRBV05	TCRBV05-05	01								TCRBD01,TCRBD02	TCRBD01-01,TCRBD02-01		TCRBJ01-02*01	TCRBJ01	TCRBJ01-02	01				0	4	0	9	0	4	42	-1	58	61	65	1	In	VDJ
TCCCTAGAGTCTGCCATCCCCAACCAGACAGCTCTTTACTTCTGTGCCACCAGGGACAGGGCCGCCTATGGCTACACCTTCGGTTCG	CATRDRAAYGYTF	2	1.58052789631737E-4	39	TCRBV24-01*01	TCRBV24	TCRBV24-01	01				TCRBD01-01*01	TCRBD01	TCRBD01-01	01				TCRBJ01-02*01	TCRBJ01	TCRBJ01-02	01				7	4	1	3	0	4	42	-1	53	61	65	2	In	VDJ
CACACCCTGCAGCCAGAAGACTCGGCCCTGTATCTCTGTGCCAGCAGCCAATCGCACAGGGGTGACTATGGCTACACCTTCGGTTCG	CASSQSHRGDYGYTF	1	7.90263948158685E-5	45	TCRBV04-02*01	TCRBV04	TCRBV04-02	01				TCRBD01-01*01	TCRBD01	TCRBD01-01	01				TCRBJ01-02*01	TCRBJ01	TCRBJ01-02	01				2	2	3	2	4	3	36	51	55	62	64	1	In	VDJ
ACAGTGACCAGTGCCCATCCTGAAGACAGCAGCTTCTACATCTGCAGTGCTACGGGGGGACGGAACTATGGCTACACCTTCGGTTCG	CSATGGRNYGYTF	3	2.370791844476055E-4	39	TCRBV20	TCRBV20				TCRBV20-01,TCRBV20-or09_02		TCRBD02-01*01	TCRBD02	TCRBD02-01	01				TCRBJ01-02*01	TCRBJ01	TCRBJ01-02	01				4	4	8	1	0	2	42	-1	52	59	63	3	In	VDJ
CACCTACACACCCTGCAGCCAGAAGACTCGGCCCTGTATCTCTGTGCCAGCAGCCTGGACACAAACTATGGCTACACCTTCGGTTCG	CASSLDTNYGYTF	1	7.90263948158685E-5	39	TCRBV04-02*01	TCRBV04	TCRBV04-02	01				TCRBD01-01*01	TCRBD01	TCRBD01-01	01				TCRBJ01-02*01	TCRBJ01	TCRBJ01-02	01				4	2	1	6	1	2	42	55	56	61	63	1	In	VDJ
GAGTCCGCCAGCACCAACCAGACATCTATGTACCTCTGTGCCAGCAGTCCACCGGGACAGGTCCGGGATGGCTACACCTTCGGTTCG	CASSPPGQVRDGYTF	1	7.90263948158685E-5	45	TCRBV28-01*01	TCRBV28	TCRBV28-01	01				TCRBD01-01*01	TCRBD01	TCRBD01-01	01				TCRBJ01-02*01	TCRBJ01	TCRBJ01-02	01				5	6	0	4	5	6	36	48	53	61	67	1	In	VDJ
CCCTCAGAACCCAGGGACTCAGCTGTGTACTTCTGTGCCAGCAGTTTGGGGCCCGAGAGGCCTGCTGACGGCTACACCTTCGGTTCG	CASSLGPERPADGYTF	1	7.90263948158685E-5	48	TCRBV12	TCRBV12				TCRBV12-03/12-04,TCRBV12-04		TCRBD01-01*01	TCRBD01	TCRBD01-01	01				TCRBJ01-02*01	TCRBJ01	TCRBJ01-02	01				3	17	7	0	0	8	33	-1	47	52	69	1	In	VDJ
CTGACTGTGAGCAACATGAGCCCTGAAGACAGCAGCATATATCTCTGCAGCGCCACGGATTCGGACACTCGATACACCTTCGGTTCG	CSATDSDTRYTF	5	3.951319740793425E-4	36	TCRBV29-01*03	TCRBV29	TCRBV29-01	03				TCRBD01-01*01	TCRBD01	TCRBD01-01	01				TCRBJ01-02*01	TCRBJ01	TCRBJ01-02	01				6	5	1	6	9	11	45	53	62	67	72	5	In	VDJ
TCTAAGAAGCTCCTTCTCAGTGACTCTGGCTTCTATCTCTGTGCCTGGAGTGTTGGACAGGGGGCTTTCGAGCAGTACTTCGGGCCG	CAWSVGQGAFEQYF	1	7.90263948158685E-5	42	TCRBV30-01*01	TCRBV30	TCRBV30-01	01				TCRBD01-01*01	TCRBD01	TCRBD01-01	01				TCRBJ02-07*01	TCRBJ02	TCRBJ02-07	01				0	3	1	0	1	6	39	53	54	65	68	1	In	VDJ
GAGTCCGCCAGCACCAACCAGACATCTATGTACCTCTGTGCCAGCAGTTTTAATGGACAGGGGAGGTACGAGCAGTACTTCGGGCCG	CASSFNGQGRYEQYF	1	7.90263948158685E-5	45	TCRBV28-01*01	TCRBV28	TCRBV28-01	01				TCRBD01-01*01	TCRBD01	TCRBD01-01	01				TCRBJ02-07*01	TCRBJ02	TCRBJ02-07	01				3	3	1	2	4	4	36	50	54	63	66	1	In	VDJ
TCAGAACCCAGGGACTCAGCTGTGTACTTCTGTGCCAGCAGTCTAAGCGGGGGGGCCTCGTTCTCCTACGAGCAGTACTTCGGGCCG	CASSLSGGASFSYEQYF	1	7.90263948158685E-5	51	TCRBV12	TCRBV12				TCRBV12-03/12-04,TCRBV12-04		TCRBD02-01*01	TCRBD02	TCRBD02-01	01				TCRBJ02-07*01	TCRBJ02	TCRBJ02-07	01				5	7	6	0	3	0	30	42	45	55	62	1	In	VDJ
AATGTGAACGCCTTGTTGCTGGGGGACTCGGCCCTGTATCTCTGTGCCAGCAGCCACCATCCAGCCTACGAGCAGTACTTCGGGCCG	CASSHHPAYEQYF	3	2.370791844476055E-4	39	TCRBV05-05*01	TCRBV05	TCRBV05-05	01				TCRBD01-01*01	TCRBD01	TCRBD01-01	01				TCRBJ02-07*01	TCRBJ02	TCRBJ02-07	01				4	0	4	5	7	2	42	54	61	-1	64	3	In	VDJ
GTGAACGCCTTGTTGCTGGGGGACTCGGCCCTCTATCTCTGTGCCAGCAGCCTTATGGGGGGGACCTACGAGCAGTACTTCGGGCCG	CASSLMGGTYEQYF	2	1.58052789631737E-4	42	TCRBV05-06*01	TCRBV05	TCRBV05-06	01				TCRBD02-01*01	TCRBD02	TCRBD02-01	01				TCRBJ02-07*01	TCRBJ02	TCRBJ02-07	01				4	1	9	0	5	2	39	51	56	63	64	2	In	VDJ
ACAGTGACCAGTGCCCATCCTGAAGACAGCAGCTTCTACATCTGCAGTGCTAGGGGGGGACAGTACTACGAGCAGTACTTCGGGCCG	CSARGGQYYEQYF	1	7.90263948158685E-5	39	TCRBV20	TCRBV20				TCRBV20-01,TCRBV20-or09_02		TCRBD01-01*01	TCRBD01	TCRBD01-01	01				TCRBJ02-07*01	TCRBJ02	TCRBJ02-07	01				3	2	0	5	3	3	42	53	56	63	65	1	In	VDJ
TTGGAGCTGGGGGACTCGGCCCTTTATCTTTGCGCCAGCAGCCATCTCCCCCGGGACAGGGGTCCCCACGAGCAGTACTTCGGGCCG	CASSHLPRDRGPHEQYF	2	1.58052789631737E-4	51	TCRBV05-01*01	TCRBV05	TCRBV05-01	01				TCRBD01-01*01	TCRBD01	TCRBD01-01	01				TCRBJ02-07*01	TCRBJ02	TCRBJ02-07	01				4	5	0	2	10	5	30	42	52	62	67	2	In	VDJ
AGCCTGCAGAGCTTGGGGACTCGGCCATGTATCTCTGTGCCAGCACTAAAGGGGGCTCCCAGCGGAAACACCATATATTTTGGAGAG		1	7.90263948158685E-5	46	TCRBV11-01*01	TCRBV11	TCRBV11-01	01				TCRBD01-01*01	TCRBD01	TCRBD01-01	01				TCRBJ01-03*01	TCRBJ01	TCRBJ01-03	01				7	7	5	0	4	4	35	45	49	56	63	1	Out	VDJ
ATCCTGGAGTCGCCCAGCCCCAACCAGACCTCTCTGTACTTCTGTGCCAGCAGTTTCGCCGGGGCCAACGTCCTGACTTTCGGGGCC	CASSFAGANVLTF	2	1.58052789631737E-4	39	TCRBV27-01*01	TCRBV27	TCRBV27-01	01								TCRBD01,TCRBD02	TCRBD01-01,TCRBD02-01		TCRBJ02-06*01	TCRBJ02	TCRBJ02-06	01				3	1	10	0	1	4	42	56	57	59	60	2	In	VDJ
GCTCCCTCCCAGACATCTGTGTACTTCTGTGCCAGCAGTTACTCGACAGGGACAAGGACCGGGGCCAACGTCCTGACTTTCGGGGCC	CASSYSTGTRTGANVLTF	1	7.90263948158685E-5	54	TCRBV06	TCRBV06				TCRBV06-05,TCRBV06-06		TCRBD01-01*01	TCRBD01	TCRBD01-01	01				TCRBJ02-06*01	TCRBJ02	TCRBJ02-06	01				0	9	2	3	0	4	27	-1	44	51	60	1	In	VDJ
ACGCCTTGTTGCTGGGGGACTCGGCCCTCTATCTCTGTGCCAGCAGCTTCAACAATCGGCGCCAAAAACATTCAGTACTTCGGCGCC		1	7.90263948158685E-5	46	TCRBV05-06*01	TCRBV05	TCRBV05-06	01								TCRBD01,TCRBD02	TCRBD01-01,TCRBD02-01		TCRBJ02-04*01	TCRBJ02	TCRBJ02-04	01				2	6	3	6	2	1	35	49	51	54	60	1	Out	VDJ
TGGAGTCGCCCAGCCCCAACCAGACCTCTCTGTACTTCTGTGCCAGCAGTTTATCTTCCCTCGGTATCACCCCTCCACTTTGGGAAC		1	7.90263948158685E-5	43	TCRBV27-01*01	TCRBV27	TCRBV27-01	01				TCRBD02-01	TCRBD02	TCRBD02-01				01,02	TCRBJ01-06*02	TCRBJ01	TCRBJ01-06	02				0	2	8	5	6	10	38	55	61	64	66	1	Out	VDJ
GTGACCAGTGCCCATCCTGAAGACAGCAGCTTCTACATCTGCAGTGCTGATTCGACAGGGAAGGGAACACCCCTCCACTTTGGGAAC	CSADSTGKGTPLHF	1	7.90263948158685E-5	42	TCRBV20	TCRBV20				TCRBV20-01,TCRBV20-or09_02		TCRBD01-01*01	TCRBD01	TCRBD01-01	01				TCRBJ01-06*02	TCRBJ01	TCRBJ01-06	02				5	7	2	3	5	11	39	48	53	60	67	1	In	VDJ
AAGATCCAGCCTGCAGAGCTTGAGGACTCGGCCGTGTATCTCTGTGCCAGCAGCCCGCACACAGGTTCTGAGCAGTTCTTCGGGCCA	CASSPHTGSEQFF	1	7.90263948158685E-5	39	TCRBV11	TCRBV11				TCRBV11-02,TCRBV11-03		TCRBD01-01*01	TCRBD01	TCRBD01-01	01				TCRBJ02-01*01	TCRBJ02	TCRBJ02-01	01				5	3	3	4	6	9	42	54	60	65	68	1	In	VDJ
ACATCGGCCCAAAAGAACCCGACAGCTTTCTATCTCTGTGCCAGTAGTCCCAGGGGGAGCTCCTACAATGAGCAGTTCTTCGGGCCA	CASSPRGSSYNEQFF	1	7.90263948158685E-5	45	TCRBV19-01*01	TCRBV19	TCRBV19-01	01				TCRBD01-01*01	TCRBD01	TCRBD01-01	01				TCRBJ02-01*01	TCRBJ02	TCRBJ02-01	01				5	2	4	1	2	0	36	48	50	57	59	1	In	VDJ
GCCATCCCCAACCAGACAGCTCTTTACTTCTGTGCCACCAGTGATTTGTCCGGGATCCCTGAATACAATGAGCAGTTCTTCGGGCCA	CATSDLSGIPEYNEQFF	3	2.370791844476055E-4	51	TCRBV24-01*01	TCRBV24	TCRBV24-01	01				TCRBD02-01*02	TCRBD02	TCRBD02-01	02				TCRBJ02-01*01	TCRBJ02	TCRBJ02-01	01				0	8	8	3	2	4	30	48	50	55	63	3	In	VDJ
ACCTGAGCTCTCTGGAGCTGGGGGACTCAGCTTTGTATTTCTGTGCCATTCAAGCTAGCGGGGCTGGAGACCCAGTACTTCGGGCCA		1	7.90263948158685E-5	40	TCRBV09-01*01	TCRBV09	TCRBV09-01	01				TCRBD02-01*01	TCRBD02	TCRBD02-01	01				TCRBJ02-05*01	TCRBJ02	TCRBJ02-05	01				9	3	4	3	6	5	41	48	54	63	66	1	Out	VDJ
AGAGTCTGCCATCCCCAACCAGACAGCTCTTTACTTCTGTGCCACCAGCCCGGGACGCCCTGGGAAGAGACCCAGTACTTCGGGCCA		1	7.90263948158685E-5	44	TCRBV24-01*01	TCRBV24	TCRBV24-01	01								TCRBD01,TCRBD02	TCRBD01-01,TCRBD02-01		TCRBJ02-05*01	TCRBJ02	TCRBJ02-05	01				7	8	0	7	3	3	37	48	51	56	64	1	Out	VDJ
CGGTCCACAAAGCTGGAGGACTCAGCCATGTACTTCTGTGCCAGCAGTGGGGGACTAACATTTCAAGAGACCCAGTACTTCGGGCCA	CASSGGLTFQETQYF	1	7.90263948158685E-5	45	TCRBV02-01	TCRBV02	TCRBV02-01				01,03	TCRBD02-01	TCRBD02	TCRBD02-01				01,02	TCRBJ02-05*01	TCRBJ02	TCRBJ02-05	01				4	6	0	9	1	2	36	49	50	57	63	1	In	VDJ
CCTGCAGAGCTTGAGGACTCGGCCGTGTATCTCTGTGCCAGCACCCCTTAGTACGGGGATCCTCAAGAGACCCAGTACTTCGGGCCA	CASTP*YGDPQETQYF	1	7.90263948158685E-5	48	TCRBV11	TCRBV11				TCRBV11-02,TCRBV11-03		TCRBD02-01*01	TCRBD02	TCRBD02-01	01				TCRBJ02-05*01	TCRBJ02	TCRBJ02-05	01				7	5	8	3	10	2	33	43	53	58	63	1	Stop	VDJ
AAGATCCGGTCCACAAAGCTGGAGGACTCAGCCATGTACTTCTGTGCCAGCAGTAGTCAGATCACAGATACGCAGTATTTTGGCCCA	CASSSQITDTQYF	1	7.90263948158685E-5	39	TCRBV02-01	TCRBV02	TCRBV02-01				01,03	TCRBD01-01*01	TCRBD01	TCRBD01-01	01				TCRBJ02-03*01	TCRBJ02	TCRBJ02-03	01				5	2	4	5	3	2	42	54	57	60	62	1	In	VDJ
GCCTTGTTGCTGGGGGACTCGGCCCTGTATCTCTGTGCCAGCAGTCGCGGGACAGGGGCTCGCACAGATACGCAGTATTTTGGCCCA	CASSRGTGARTDTQYF	1	7.90263948158685E-5	48	TCRBV05-05*01	TCRBV05	TCRBV05-05	01				TCRBD01-01*01	TCRBD01	TCRBD01-01	01				TCRBJ02-03*01	TCRBJ02	TCRBJ02-03	01				5	3	0	2	4	1	33	44	48	58	61	1	In	VDJ
ACCCTGCAGCCAGAAGACTCGGCCCTGTATCTCTGCGCCAGCAGCCAAAGAGGGGGTTCTAGCACAGATACGCAGTATTTTGGCCCA	CASSQRGGSSTDTQYF	1	7.90263948158685E-5	48	TCRBV04-03*01	TCRBV04	TCRBV04-03	01				TCRBD01-01*01	TCRBD01	TCRBD01-01	01				TCRBJ02-03*01	TCRBJ02	TCRBJ02-03	01				2	4	5	1	2	0	33	48	50	56	60	1	In	VDJ
GACATCCGCTCACCAGGCCTGGGGGACGCAGCCATGTACCTGTGTGCCACCAGCAGAACTAGCACAGATACGCAGTATTTTGGCCCA	CATSRTSTDTQYF	1	7.90263948158685E-5	39	TCRBV15-01*02	TCRBV15	TCRBV15-01	02				TCRBD02-01	TCRBD02	TCRBD02-01				01,02	TCRBJ02-03*01	TCRBJ02	TCRBJ02-03	01				2	0	3	10	0	0	42	-1	57	-1	60	1	In	VDJ
TCTCTGGAGCTGGGGGACTCAGCTTTGTATTTCTGTGCCAGCAGCTTGGGACTAGCGTACAGCACAGATACGCAGTATTTTGGCCCA	CASSLGLAYSTDTQYF	2	1.58052789631737E-4	48	TCRBV09-01*01	TCRBV09	TCRBV09-01	01				TCRBD02-01	TCRBD02	TCRBD02-01				01,02	TCRBJ02-03*01	TCRBJ02	TCRBJ02-03	01				4	3	0	6	2	0	33	45	47	57	60	2	In	VDJ
ATGAGCTCCTTGGAGCTGGGGGACTCAGCCCTGTACTTCTGTGCCAGCAGGGGAACGGGAAGCACAGATACGCAGTATTTTGGCCCA	CASRGTGSTDTQYF	1	7.90263948158685E-5	42	TCRBV13-01*01	TCRBV13	TCRBV13-01	01				TCRBD02-01*02	TCRBD02	TCRBD02-01	02				TCRBJ02-03*01	TCRBJ02	TCRBJ02-03	01				6	0	8	3	5	0	39	50	55	-1	60	1	In	VDJ
ACATCGGCCCAAAAGAACCCGACAGCTTTCTATCTCTGTGCCAGTAGTATTTTAGCGGGGGAGACCGGGGAGCTGTTTTTTGGAGAA	CASSILAGETGELFF	1	7.90263948158685E-5	45	TCRBV19-01*01	TCRBV19	TCRBV19-01	01				TCRBD02-01*01	TCRBD02	TCRBD02-01	01				TCRBJ02-02*01	TCRBJ02	TCRBJ02-02	01				3	2	5	2	2	5	36	50	52	61	63	1	In	VDJ
NTGTCGGCTGCTCCCTCCCAAACATCTGTGTACTTCTGTGCCAGCAGTTACTTGGTCAGGGTCACCGGGGAGCTGTTTTTTGGAGAA	CASSYLVRVTGELFF	1	7.90263948158685E-5	45	TCRBV06-02/06-03*01	TCRBV06	TCRBV06-02/06-03	01				TCRBD01-01*01	TCRBD01	TCRBD01-01	01				TCRBJ02-02*01	TCRBJ02	TCRBJ02-02	01				1	1	4	3	4	4	36	52	56	61	62	1	In	VDJ
CTACACGCCCTGCAGCCAGAAGACTCAGCCCTGTATCTCTGCGCCAGCAGCTGGGGACAGAGCACCGGGGAGCTGTTTTTTGGAGAA	CASSWGQSTGELFF	11	8.692903429745535E-4	42	TCRBV04-01*01	TCRBV04	TCRBV04-01	01				TCRBD01-01*01	TCRBD01	TCRBD01-01	01				TCRBJ02-02*01	TCRBJ02	TCRBJ02-02	01				5	2	0	5	2	4	39	51	53	60	62	11	In	VDJ
ACATCGGCCCAAAAGAACCCGACAGCTTTCTATCTCTGTGCCAGTAAACTAGGTCTCCGGGACACCGGGGAGCTGTTTTTTGGAGAA	CASKLGLRDTGELFF	1	7.90263948158685E-5	45	TCRBV19-01*01	TCRBV19	TCRBV19-01	01				TCRBD02-01	TCRBD02	TCRBD02-01				01,02	TCRBJ02-02*01	TCRBJ02	TCRBJ02-02	01				7	9	3	8	1	3	36	46	47	52	61	1	In	VDJ
CTTCACCTACACACCCTGCAGCCAGAAGACTCGGCCCTGTATCTCTGCGCCAGCAGCCAAGATCTAGGGCGAGCTTTCTTTGGACAA	CASSQDLGRAFF	1	7.90263948158685E-5	36	TCRBV04-03*01	TCRBV04	TCRBV04-03	01								TCRBD01,TCRBD02	TCRBD01-01,TCRBD02-01		TCRBJ01-01*01	TCRBJ01	TCRBJ01-01	01				0	2	5	3	3	10	45	62	65	69	71	1	In	VDJ
CTGGAGTCCGCTACCAGCTCCCAGACATCTGTGTACTTCTGTGCCATCAGTCTAACAGGGGGCAACACTGAAGCTTTCTTTGGACAA	CAISLTGGNTEAFF	1	7.90263948158685E-5	42	TCRBV10-03*01	TCRBV10	TCRBV10-03	01				TCRBD01-01*01	TCRBD01	TCRBD01-01	01				TCRBJ01-01*01	TCRBJ01	TCRBJ01-01	01				5	0	3	0	3	2	39	51	54	-1	63	1	In	VDJ
NTGAAGATCCAGCCCTCAGAACCCAGGGACTCAGCTGTGTACTTCTGTGCCAGCAGTTTTGGGGGAACTGAAGCTTTCTTTGGACAA	CASSFGGTEAFF	3	2.370791844476055E-4	36	TCRBV12-03/12-04*01	TCRBV12	TCRBV12-03/12-04	01								TCRBD01,TCRBD02	TCRBD01-01,TCRBD02-01		TCRBJ01-01*01	TCRBJ01	TCRBJ01-01	01				3	1	6	1	1	5	45	59	60	65	66	3	In	VDJ
AATTCCCTGGAGCTTGGTGACTCTGCTGTGTATTTCTGTGCCAGCAGCCAACCCGGGACAGGGGATGCAAAACTGTTTTTTGGCAGT	CASSQPGTGDAKLFF	1	7.90263948158685E-5	45	TCRBV03-01/03-02*01	TCRBV03	TCRBV03-01/03-02	01				TCRBD01-01*01	TCRBD01	TCRBD01-01	01				TCRBJ01-04*01	TCRBJ01	TCRBJ01-04	01				2	4	0	2	3	10	36	51	54	64	68	1	In	VDJ
CAGCGCACAGAGCAGCGGGACTCGGCCATGTATCGCTGTGCCAGCAGCTCAACCGGGACAGGGGGTGAAAAACTGTTTTTTGGCAGT	CASSSTGTGGEKLFF	3	2.370791844476055E-4	45	TCRBV07-06*01	TCRBV07	TCRBV07-06	01				TCRBD01-01*01	TCRBD01	TCRBD01-01	01				TCRBJ01-04*01	TCRBJ01	TCRBJ01-04	01				4	0	0	1	5	7	36	49	54	-1	65	3	In	VDJ
AGAAGCTCCTCCTCAGTGACTCTGGCTTCTATCTCTGTGCCTGGAGAGCTGGGACAGGGCCGCGACGAAAAACTGTTTTTTGGCAGT		1	7.90263948158685E-5	46	TCRBV30-01*02	TCRBV30	TCRBV30-01	02				TCRBD01-01*01	TCRBD01	TCRBD01-01	01				TCRBJ01-04*01	TCRBJ01	TCRBJ01-04	01				3	7	0	3	4	8	35	46	50	59	66	1	Out	VDJ
CCTTCACCTACACGCCCTGCAGCCAGAAGACTCAGCCCTGTATCTCTGCGCCAGCAGCCAAGGTCCCGGCCCCAGCATTTTGGTGAT		2	1.58052789631737E-4	35	TCRBV04-01*01	TCRBV04	TCRBV04-01	01				TCRBD02-01	TCRBD02	TCRBD02-01				01,02	TCRBJ01-05*01	TCRBJ01	TCRBJ01-05	01				1	0	8	6	4	9	46	62	66	-1	68	2	Out	VDJ
GTTCTAAGAAGCTCCTTCTCAGTGACTCTGGCTTCTATCTCTGTGCCTGGAGTGTACGGGGTCCATCAGCCCCAGCATTTTGGTGAT		3	2.370791844476055E-4	40	TCRBV30-01*01	TCRBV30	TCRBV30-01	01				TCRBD02-01*01	TCRBD02	TCRBD02-01	01				TCRBJ01-05*01	TCRBJ01	TCRBJ01-05	01				0	3	8	3	1	5	41	55	56	61	64	3	Out	VDJ
TGCAGCCTGCAGAACTGGAGGATTCTGGAGTTTATTTCTGTGCCAGCAGCCAAGACAGGGGGCAATCAGCCCCAGCATTTTGGTGAT		1	7.90263948158685E-5	43	TCRBV14-01*01	TCRBV14	TCRBV14-01	01				TCRBD01-01*01	TCRBD01	TCRBD01-01	01				TCRBJ01-05*01	TCRBJ01	TCRBJ01-05	01				0	0	4	2	0	2	38	-1	55	-1	61	1	Out	VDJ
CAGTCCACGGAGTCAGGGGACACAGCACTGTATTTCTGTGCCAGCAGGGTTAACAGGGATAGCAATCAGCCCCAGCATTTTGGTGAT	CASRVNRDSNQPQHF	1	7.90263948158685E-5	45	TCRBV21-01*01	TCRBV21	TCRBV21-01	01				TCRBD01-01*01	TCRBD01	TCRBD01-01	01				TCRBJ01-05*01	TCRBJ01	TCRBJ01-05	01				6	1	3	3	5	0	36	47	52	58	59	1	In	VDJ
NCTCTCACTGTGACATCGGCCCAAAAGAACCCGACAGCTTTCTATCTCTGTGCCAGCGGGTACAATCAGCCCCAGCATTTTGGTGAT	CASGYNQPQHF	1	7.90263948158685E-5	33	TCRBV19-01*01	TCRBV19	TCRBV19-01	01				TCRBD02-01	TCRBD02	TCRBD02-01				01,02	TCRBJ01-05*01	TCRBJ01	TCRBJ01-05	01				9	2	8	4	0	3	48	-1	56	60	62	1	In	VDJ
NTGTCGGCTGCTCCCTCCCAGACATCTGTGTACTTCTGTGCCAGCAGTTACTCAAGTTGGTTGGGGGCTGGCTACACCTTCGGTTCG	CASSYSSWLGAGYTF	1	7.90263948158685E-5	45	TCRBV06-05*01	TCRBV06	TCRBV06-05	01				TCRBD01-01*01	TCRBD01	TCRBD01-01	01				TCRBJ01-02*01	TCRBJ01	TCRBJ01-02	01				0	0	6	0	9	7	36	53	62	-1	68	1	In	VDJ
AATGTGAGCACCTTGGAGCTGGGGGACTCGGCCCTTTATCTTTGCGCCAGCAGCCAGGGACAAACTTATGGCTACACCTTCGGTTCG	CASSQGQTYGYTF	1	7.90263948158685E-5	39	TCRBV05-01*01	TCRBV05	TCRBV05-01	01				TCRBD01-01*01	TCRBD01	TCRBD01-01	01				TCRBJ01-02*01	TCRBJ01	TCRBJ01-02	01				4	4	0	6	2	5	42	54	56	62	66	1	In	VDJ
GCCTTGTTGCTGGGGGACTCGGCCCTCTATCTCTGTGCCAGCAGCTTAACAGGGGGCCTCCCTAACTATGGCTACACCTTCGGTTCG	CASSLTGGLPNYGYTF	4	3.16105579263474E-4	48	TCRBV05-06*01	TCRBV05	TCRBV05-06	01				TCRBD01-01*01	TCRBD01	TCRBD01-01	01				TCRBJ01-02*01	TCRBJ01	TCRBJ01-02	01				2	4	3	0	1	0	33	47	48	57	61	4	In	VDJ
AAGATCCAGCCCTCAGAACCCAGGGACTCAGCTGTGTACTTCTGTGCCAGCAGTTCAAGGGAGAACTATGGCTACACCTTCGGTTCG	CASSSRENYGYTF	1	7.90263948158685E-5	39	TCRBV12-03/12-04*01	TCRBV12	TCRBV12-03/12-04	01				TCRBD02-01*02	TCRBD02	TCRBD02-01	02				TCRBJ01-02*01	TCRBJ01	TCRBJ01-02	01				4	0	9	2	3	2	42	55	58	-1	63	1	In	VDJ
NNNNNNNTGTCGGCTGCTCCCTCCCAGACATCTGTGTACTTCTGTGCCAGCAGTGCTACAGGGGGCTGGGAGCAGTACTTCGGGCCG	CASSATGGWEQYF	1	7.90263948158685E-5	39	TCRBV06	TCRBV06				TCRBV06-01,TCRBV06-05		TCRBD01-01*01	TCRBD01	TCRBD01-01	01				TCRBJ02-07*01	TCRBJ02	TCRBJ02-07	01				4	3	3	0	2	7	42	55	57	66	69	1	In	VDJ
CAGGTAGTGCGAGGAGATTCGGCAGCTTATTTCTGTGCCAGCTCACCTCGGACCGGGACTTACTCCTACGAGCAGTACTTCGGGCCG	CASSPRTGTYSYEQYF	1	7.90263948158685E-5	48	TCRBV18-01*01	TCRBV18	TCRBV18-01	01				TCRBD02-01	TCRBD02	TCRBD02-01				01,02	TCRBJ02-07*01	TCRBJ02	TCRBJ02-07	01				3	2	0	10	7	0	33	47	54	60	62	1	In	VDJ
ATCAATTCCCTGGAGCTTGGTGACTCTGCTGTGTATTTCTGTGCCAGCAGCGCTGATTACTCTGGAAACACCATATATTTTGGAGAG	CASSADYSGNTIYF	1	7.90263948158685E-5	42	TCRBV03-01/03-02*01	TCRBV03	TCRBV03-01/03-02	01								TCRBD01,TCRBD02	TCRBD01-01,TCRBD02-01		TCRBJ01-03*01	TCRBJ01	TCRBJ01-03	01				5	3	2	8	3	0	39	51	54	56	59	1	In	VDJ
CATCCTGAAGACAGCAGCTTCTACATCTGCAGTGCTAGAGGTCGACTAGCGGGGGCCATAGCCAAAAACATTCAGTACTTCGGCGCC	CSARGRLAGAIAKNIQYF	1	7.90263948158685E-5	54	TCRBV20	TCRBV20				TCRBV20-01,TCRBV20-or09_02		TCRBD02-01*01	TCRBD02	TCRBD02-01	01				TCRBJ02-04*01	TCRBJ02	TCRBJ02-04	01				1	4	2	2	3	0	27	40	43	55	59	1	In	VDJ
CCCAAAAGAACCCGACAGCTTTCTATCTCTGTGCCAGTAGAGGGGGGGACAGGGAGAGTAGGGGATTCACCCCTCCACTTTGGGAAC		3	2.370791844476055E-4	52	TCRBV19-01*01	TCRBV19	TCRBV19-01	01				TCRBD01-01*01	TCRBD01	TCRBD01-01	01				TCRBJ01-06*02	TCRBJ01	TCRBJ01-06	02				6	10	0	3	5	8	29	40	45	54	64	3	Out	VDJ
CTGAGCTCTCTGGAGCTGGGGGACTCAGCTTTGTATTTCTGTGCCAGCAGCGTAGGGAGGGAGGGTTATGAGCAGTTCTTCGGGCCA	CASSVGREGYEQFF	1	7.90263948158685E-5	42	TCRBV09-01*01	TCRBV09	TCRBV09-01	01				TCRBD02-01*02	TCRBD02	TCRBD02-01	02				TCRBJ02-01*01	TCRBJ02	TCRBJ02-01	01				0	2	9	0	3	8	39	55	58	65	67	1	In	VDJ
ACTCTGAAGATCCAGCGCACAGAGCAGGAGGACTCGGCCGTGTATCTCTGTGCCAGCAGCCCCCGGTATGAGCAGTTCTTCGGGCCA	CASSPRYEQFF	2	1.58052789631737E-4	33	TCRBV07-08*03	TCRBV07	TCRBV07-08	03				TCRBD02-01	TCRBD02	TCRBD02-01				01,02	TCRBJ02-01*01	TCRBJ02	TCRBJ02-01	01				4	1	8	5	2	8	48	61	63	66	67	2	In	VDJ
AATTCCCTGGAGCTTGGTGACTCTGCTGTGTATTTCTGTGCCAGCAGGTCAATACAGGGTAATTTGAATGAGCAGTTCTTCGGGCCA	CASRSIQGNLNEQFF	1	7.90263948158685E-5	45	TCRBV03-01/03-02*01	TCRBV03	TCRBV03-01/03-02	01				TCRBD01-01*01	TCRBD01	TCRBD01-01	01				TCRBJ02-01*01	TCRBJ02	TCRBJ02-01	01				6	7	3	3	6	7	36	47	53	59	66	1	In	VDJ
GAGTTGGCTGCTCCCTCCCAGACATCTGTGTACTTCTGTGCCAGCAGTACCGGGACACCCGGGGTGAATGAGCAGTTCTTCGGGCCA	CASSTGTPGVNEQFF	1	7.90263948158685E-5	45	TCRBV06-06	TCRBV06	TCRBV06-06				01,04	TCRBD01-01*01	TCRBD01	TCRBD01-01	01				TCRBJ02-01*01	TCRBJ02	TCRBJ02-01	01				5	9	0	6	3	7	36	48	51	57	66	1	In	VDJ
GTGAGTGCCTTGGAGCTGGGGGACTCGGCCCTGTATCTCTGTGCCAGAAGCTTGGTCCTAGCGGGCAATGAGCAGTTCTTCGGGCCA	CARSLVLAGNEQFF	1	7.90263948158685E-5	42	TCRBV05-03	TCRBV05	TCRBV05-03				01,02	TCRBD02-01	TCRBD02	TCRBD02-01				01,02	TCRBJ02-01*01	TCRBJ02	TCRBJ02-01	01				0	0	4	4	2	6	39	55	57	-1	65	1	In	VDJ
TCCACAAAGCTGGAGGACTCAGCCATGTACTTCTGTGCCAGCAGTGAATGGATAAAGGGCTCCTACAATGAGCAGTTCTTCGGGCCA	CASSEWIKGSYNEQFF	2	1.58052789631737E-4	48	TCRBV02-01	TCRBV02	TCRBV02-01				01,03					TCRBD01,TCRBD02	TCRBD01-01,TCRBD02-01		TCRBJ02-01*01	TCRBJ02	TCRBJ02-01	01				2	0	5	3	7	0	33	48	55	-1	59	2	In	VDJ
AAGATCCAGCCCTCAGAACCCAGGGACTCAGCTGTGTACTTCTGTGCCAGCAGTCTGGAGGAAGGCAGAGAGCAGTTCTTCGGGCCA	CASSLEEGREQFF	2	1.58052789631737E-4	39	TCRBV12-03/12-04*01	TCRBV12	TCRBV12-03/12-04	01				TCRBD02-01*02	TCRBD02	TCRBD02-01	02				TCRBJ02-01*01	TCRBJ02	TCRBJ02-01	01				5	8	10	1	2	10	42	54	56	61	69	2	In	VDJ
ACAGTGACCAGTGCCCATCCTGAAGACAGCAGCTTCTACATCTGCAGTGCTAGAGTAGGGGGAGGGGAGACCCAGTACTTCGGGCCA	CSARVGGGETQYF	1	7.90263948158685E-5	39	TCRBV20	TCRBV20				TCRBV20-01,TCRBV20-or09_02		TCRBD02-01*02	TCRBD02	TCRBD02-01	02				TCRBJ02-05*01	TCRBJ02	TCRBJ02-05	01				1	0	9	0	4	5	42	55	59	-1	66	1	In	VDJ
TTGGCGTCTGCTGTACCCTCTCAGACATCTGTGTACTTCTGTGCCAGCAGTCTGACAGGCAGAGGAGAGACCCAGTACTTCGGGCCA	CASSLTGRGETQYF	3	2.370791844476055E-4	42	TCRBV06-04*01	TCRBV06	TCRBV06-04	01				TCRBD01-01*01	TCRBD01	TCRBD01-01	01				TCRBJ02-05*01	TCRBJ02	TCRBJ02-05	01				5	6	2	4	2	4	39	51	53	59	65	3	In	VDJ
AGGCTGGAGTCGGCTGCTCCCTCCCAGACATCTGTGTACTTCTGTGCCAGCACCCCCGGGGGGGAAGAGACCCAGTACTTCGGGCCA	CASTPGGEETQYF	1	7.90263948158685E-5	39	TCRBV06-01*01	TCRBV06	TCRBV06-01	01				TCRBD02-01*01	TCRBD02	TCRBD02-01	01				TCRBJ02-05*01	TCRBJ02	TCRBJ02-05	01				7	0	8	0	4	3	42	52	56	-1	64	1	In	VDJ
TCTGCCAGGCCCTCACATACCTCTCAGTACCTCTGTGCCAGCAGTGATGCTGCCGACAGGGGGCAAGAGACCCAGTACTTCGGGCCA	CASSDAADRGQETQYF	1	7.90263948158685E-5	48	TCRBV25-01*01	TCRBV25	TCRBV25-01	01				TCRBD01-01*01	TCRBD01	TCRBD01-01	01				TCRBJ02-05*01	TCRBJ02	TCRBJ02-05	01				3	0	2	1	7	2	33	47	54	-1	63	1	In	VDJ
GTCCACGGAGTCAGGGGACACAGCACTGTATTTCTGTGCCAGCAGCAAAGACAGGGGGGGACACAAGAGACCCAGTACTTCGGGCCA		2	1.58052789631737E-4	47	TCRBV21-01*01	TCRBV21	TCRBV21-01	01				TCRBD01-01*01	TCRBD01	TCRBD01-01	01				TCRBJ02-05*01	TCRBJ02	TCRBJ02-05	01				1	5	3	1	0	2	34	-1	50	58	63	2	Out	VDJ
NNNNNNNNNNNNNNNCTTGGAGATCCAGTCCACGGAGTCAGGGGACACAGCACTGTATTTCTGTGCCAGCAGCTACCGGGCGGGCCA		1	7.90263948158685E-5	20	TCRBV21-01*01	TCRBV21	TCRBV21-01	01				TCRBD02-01	TCRBD02	TCRBD02-01				01,02	TCRBJ02	TCRBJ02				TCRBJ02-01,TCRBJ02-05		5	0	8	4	3	21	61	73	76	-1	80	1	Out	VDJ
CGCACAGAGCAGGGGGACTCGGCCATGTATCTCTGTGCCAGCAGCGGGGACAGGGGGCTAAGCGGCTATACGCAGTATTTTGGCCCA	CASSGDRGLSGYTQYF	2	1.58052789631737E-4	48	TCRBV07-09*01	TCRBV07	TCRBV07-09	01				TCRBD01-01*01	TCRBD01	TCRBD01-01	01				TCRBJ02-03*01	TCRBJ02	TCRBJ02-03	01				5	9	0	0	1	7	33	45	46	58	67	2	In	VDJ
CACGCCCTGCAGCCAGAAGACTCAGCCCTGTATCTCTGCGCCAGCAGCCTCGGATCACCTAGCACAGATACGCAGTATTTTGGCCCA	CASSLGSPSTDTQYF	1	7.90263948158685E-5	45	TCRBV04-01*01	TCRBV04	TCRBV04-01	01								TCRBD01,TCRBD02	TCRBD01-01,TCRBD02-01		TCRBJ02-03*01	TCRBJ02	TCRBJ02-03	01				4	6	1	8	2	0	36	49	51	54	60	1	In	VDJ
CTTCACCTACACGCCCTGCAGCCAGAAGACTCAGCCCTGTATCTCTGCGCCAGCAGCCTGGGGGGCGGGGAGCTGTTTTTTGGAGAA	CASSLGGGELFF	1	7.90263948158685E-5	36	TCRBV04-01*01	TCRBV04	TCRBV04-01	01				TCRBD02-01*01	TCRBD02	TCRBD02-01	01				TCRBJ02-02*01	TCRBJ02	TCRBJ02-02	01				4	0	9	1	1	7	45	58	59	-1	65	1	In	VDJ
NNNNTGTCGGCTGCTCCCTCCCAGACATCTGTGTACTTCTGTGCCAGCAGGGGGACAGGGTTGACCGGGGAGCTGTTTTTTGGAGAA	CASRGTGLTGELFF	1	7.90263948158685E-5	42	TCRBV06-05*01	TCRBV06	TCRBV06-05	01				TCRBD01-01*01	TCRBD01	TCRBD01-01	01				TCRBJ02-02*01	TCRBJ02	TCRBJ02-02	01				6	3	0	3	1	5	39	50	51	60	63	1	In	VDJ
TCCCTGGAGCTTGGTGACTCTGCTGTGTATTTCTGTGCCAGCAGCCAAGAGGCAGACACGAACACCGGGGAGCTGTTTTTTGGAGAA	CASSQEADTNTGELFF	1	7.90263948158685E-5	48	TCRBV03-01/03-02*01	TCRBV03	TCRBV03-01/03-02	01				TCRBD01-01*01	TCRBD01	TCRBD01-01	01				TCRBJ02-02*01	TCRBJ02	TCRBJ02-02	01				0	0	2	6	4	0	33	50	54	-1	58	1	In	VDJ
CAGCCCTCAGAACCCAGGGACTCAGCTGTGTACTTCTGTGCCAGCAGTTTTGGGACAGGGAGAGGGCCTGAAGCTTTCTTTGGACAA	CASSFGTGRGPEAFF	1	7.90263948158685E-5	45	TCRBV12	TCRBV12				TCRBV12-03/12-04,TCRBV12-04		TCRBD01-01*01	TCRBD01	TCRBD01-01	01				TCRBJ01-01*01	TCRBJ01	TCRBJ01-01	01				3	7	0	3	1	6	36	50	51	60	67	1	In	VDJ
GAGTCGCCCAGCCCCAACCAGACCTCTCTGTACTTCTGTGCCAGCAGTTATCAGGGGTCACGCCTCACTGAAGCTTTCTTTGGACAA	CASSYQGSRLTEAFF	1	7.90263948158685E-5	45	TCRBV27-01*01	TCRBV27	TCRBV27-01	01				TCRBD01-01*01	TCRBD01	TCRBD01-01	01				TCRBJ01-01*01	TCRBJ01	TCRBJ01-01	01				4	8	4	2	2	4	36	49	51	57	65	1	In	VDJ
NNNNTGTCGGCTGCTCCCTCCCAGACATCTGTGTACTTCTGTGCCAGCAGTCCCGGACAGGGCCGCACTGAAGCTTTCTTTGGACAA	CASSPGQGRTEAFF	1	7.90263948158685E-5	42	TCRBV06-05*01	TCRBV06	TCRBV06-05	01				TCRBD01-01*01	TCRBD01	TCRBD01-01	01				TCRBJ01-01*01	TCRBJ01	TCRBJ01-01	01				5	3	1	3	3	4	39	51	54	62	65	1	In	VDJ
ACCTTGGAGCTGGGGGACTCGGCCCTTTATCTTTGCGCCAGCAGCTCCTTAGTGGGAGGCATGAACACTGAAGCTTTCTTTGGACAA	CASSSLVGGMNTEAFF	1	7.90263948158685E-5	48	TCRBV05-01*01	TCRBV05	TCRBV05-01	01				TCRBD02-01*02	TCRBD02	TCRBD02-01	02				TCRBJ01-01*01	TCRBJ01	TCRBJ01-01	01				3	2	9	1	7	0	33	46	53	59	61	1	In	VDJ
ACATCGGCCCAAAAGAACCCGACAGCTTTCTATCTCTGTGCCAGTAGTATCGCGCCAACAACTAATGAAAAACTGTTTTTTGGCAGT	CASSIAPTTNEKLFF	1	7.90263948158685E-5	45	TCRBV19-01*01	TCRBV19	TCRBV19-01	01				TCRBD02-01	TCRBD02	TCRBD02-01				01,02	TCRBJ01-04*01	TCRBJ01	TCRBJ01-04	01				3	4	7	6	1	0	36	50	51	54	58	1	In	VDJ
NTGAAGATCCAGCCCTCAGAACCCAGGGACTCAGCTGTGTACTTCTGTGCCAGCAGTTCTGGGGGCCAGCCCCAGCATTTTGGTGAT	CASSSGGQPQHF	2	1.58052789631737E-4	36	TCRBV12-03/12-04*01	TCRBV12	TCRBV12-03/12-04	01				TCRBD01-01*01	TCRBD01	TCRBD01-01	01				TCRBJ01-05*01	TCRBJ01	TCRBJ01-05	01				4	0	6	0	2	7	45	58	60	-1	66	2	In	VDJ
AAGATCCAGCCTGCAGAGCTTGGGGACTCGGCCATGTATCTCTGTGCCAGCAGCTACCTCGGGGGGTATGGCTACACCTTCGGTTCG	CASSYLGGYGYTF	2	1.58052789631737E-4	39	TCRBV11-01*01	TCRBV11	TCRBV11-01	01				TCRBD02-01*01	TCRBD02	TCRBD02-01	01				TCRBJ01-02*01	TCRBJ01	TCRBJ01-02	01				4	0	8	1	4	5	42	55	59	-1	66	2	In	VDJ
AATGTGAGCACCTTGGAGCTGGGGGACTCGGCCCTTTATCTTTGCGCCAGCAGTCGGGGACAGACCTATGGCTACACCTTCGGTTCG	CASSRGQTYGYTF	1	7.90263948158685E-5	39	TCRBV05-01*01	TCRBV05	TCRBV05-01	01				TCRBD01-01*01	TCRBD01	TCRBD01-01	01				TCRBJ01-02*01	TCRBJ01	TCRBJ01-02	01				5	2	0	5	3	4	42	53	56	63	65	1	In	VDJ
NNNNNNNTGTCGGCTGCTCCCTCCCAGACATCTGTGTACTTCTGTGCCAGCAGTGTAACAGGGAACTATGGCTACACCTTCGGTTCG	CASSVTGNYGYTF	1	7.90263948158685E-5	39	TCRBV06	TCRBV06				TCRBV06-01,TCRBV06-05		TCRBD01-01*01	TCRBD01	TCRBD01-01	01				TCRBJ01-02*01	TCRBJ01	TCRBJ01-02	01				4	0	3	3	2	2	42	55	57	-1	63	1	In	VDJ
CGCTCACCAGGCTTGGGGGACGCAGCCATGTACCTGTGTGCCACCAGCAGAACACGGACAGGGTCCGATGGCTACACCTTCGGTTCG	CATSRTRTGSDGYTF	1	7.90263948158685E-5	45	TCRBV15-01*02	TCRBV15	TCRBV15-01	02				TCRBD01-01*01	TCRBD01	TCRBD01-01	01				TCRBJ01-02*01	TCRBJ01	TCRBJ01-02	01				2	4	1	3	4	6	36	51	55	63	67	1	In	VDJ
CTGACAGTGACCAGTGCCCATCCTGAAGACAGCAGCTTCTACATCTGCAGTGCTAGAGACAGGGATTGGGGCTACACCTTCGGTTCG	CSARDRDWGYTF	1	7.90263948158685E-5	36	TCRBV20	TCRBV20				TCRBV20-01,TCRBV20-or09_02		TCRBD01-01*01	TCRBD01	TCRBD01-01	01				TCRBJ01-02*01	TCRBJ01	TCRBJ01-02	01				0	5	4	3	0	8	45	-1	59	64	69	1	In	VDJ
TGAACGCCTTGTTGCTGGGGGACTCGGCCCTCTATCTCTGTGCCAGCAGCTTGGCCAAAGCAGGGGGCGGGCTACACCTTCGGTTCG		1	7.90263948158685E-5	43	TCRBV05-06*01	TCRBV05	TCRBV05-06	01				TCRBD01-01*01	TCRBD01	TCRBD01-01	01				TCRBJ01-02*01	TCRBJ01	TCRBJ01-02	01				0	1	4	0	6	8	38	54	60	68	69	1	Out	VDJ
AGATGAATGTGAGTGCCTTGGAGCTGGGGGACTCGGCCCTGTATCTCTGTGCCAGACGGCATAAGCTACGGCTACACCTTCGGTTCG		6	4.74158368895211E-4	34	TCRBV05-03	TCRBV05	TCRBV05-03				01,02					TCRBD01,TCRBD02	TCRBD01-01,TCRBD02-01		TCRBJ01-02*01	TCRBJ01	TCRBJ01-02	01				7	9	9	0	1	8	47	56	57	60	69	6	Out	VDJ
TCCTCACTCTGGAGTCCGCTACCAGCTCCCAGACATCTGTGTACTTCTGTGCCATCAGGGACAGGGGACGGCTACACCTTCGGTTCG		3	2.370791844476055E-4	34	TCRBV10-03*01	TCRBV10	TCRBV10-03	01				TCRBD01-01*01	TCRBD01	TCRBD01-01	01				TCRBJ01-02*01	TCRBJ01	TCRBJ01-02	01				6	2	1	2	0	8	47	-1	58	67	69	3	Out	VDJ
CCTGGAGCTTGGTGACTCTGCTGTGTATTTCTGTGCCAGCAGCCAAGATAGGGACAGGGTGTGGTTGGAGGCTACACCTTCGGTTCG		1	7.90263948158685E-5	50	TCRBV03-01/03-02*01	TCRBV03	TCRBV03-01/03-02	01				TCRBD01-01*01	TCRBD01	TCRBD01-01	01				TCRBJ01-02*01	TCRBJ01	TCRBJ01-02	01				0	10	0	3	2	8	31	48	50	59	69	1	Out	VDJ
CTGTCCCTAGAGTCTGCCATCCCCAACCAGACAGCTCTTTACTTCTGTGCCACCAGTGGGGGGGGAGGACGCTACACCTTCGGTTCG	CATSGGGGRYTF	1	7.90263948158685E-5	36	TCRBV24-01*01	TCRBV24	TCRBV24-01	01				TCRBD02-01*01	TCRBD02	TCRBD02-01	01				TCRBJ01-02*01	TCRBJ01	TCRBJ01-02	01				5	5	9	0	0	9	45	-1	58	65	70	1	In	VDJ
AGCGCACAGAGCGGGGGGACTCAGCCGTGTATCTCTGTGCCAGCAGCGACGACTAGCGGGGCGTTCTACGAGCAGTACTTCGGGCCG		1	7.90263948158685E-5	46	TCRBV07-03*01	TCRBV07	TCRBV07-03	01				TCRBD02-01*01	TCRBD02	TCRBD02-01	01				TCRBJ02-07*01	TCRBJ02	TCRBJ02-07	01				5	4	2	3	3	3	35	47	50	61	65	1	Out	VDJ
GAACGCCTTGTTGCTGGGGGACTCGGCCCTCTATCTCTGTGCCAGCAGTTGACTAGTGGAGCACGCTACGAGCAGTACTTCGGGCCG		2	1.58052789631737E-4	44	TCRBV05-06*01	TCRBV05	TCRBV05-06	01				TCRBD02-01	TCRBD02	TCRBD02-01				01,02	TCRBJ02-07*01	TCRBJ02	TCRBJ02-07	01				5	9	2	8	2	3	37	48	50	56	65	2	Out	VDJ
AGATCCAGCGCACAGAGCAGGGGGACTCAGCTGTGTATCTCTGTGCCAGCAGCTAAGGACCCCTCCTACGAGCAGTACTTCGGGCCG		1	7.90263948158685E-5	40	TCRBV07-04	TCRBV07	TCRBV07-04				01,02					TCRBD01,TCRBD02	TCRBD01-01,TCRBD02-01		TCRBJ02-07*01	TCRBJ02	TCRBJ02-07	01				4	2	1	7	2	0	41	54	56	60	62	1	Out	VDJ
CAGCCAGAAGACTCAGCCCTGTATCTCTGCGCCAGCAGCCAAGACGTGGACGGGGAAACCCTTCACTACGAGCAGTACTTCGGGCCG	CASSQDVDGETLHYEQYF	2	1.58052789631737E-4	54	TCRBV04-01*01	TCRBV04	TCRBV04-01	01				TCRBD02-01*01	TCRBD02	TCRBD02-01	01				TCRBJ02-07*01	TCRBJ02	TCRBJ02-07	01				0	10	8	3	6	3	27	44	50	55	65	2	In	VDJ
TCGGCTGCTCCCTCCCAGACATCTGTGTACTTCTGTGCCAGCAAACCCTCGCCGGGACAGGTTTACGACGAGCAGTACTTCGGGCCG	CASKPSPGQVYDEQYF	7	5.531847637110795E-4	48	TCRBV06	TCRBV06				TCRBV06-01,TCRBV06-05		TCRBD01-01*01	TCRBD01	TCRBD01-01	01				TCRBJ02-07*01	TCRBJ02	TCRBJ02-07	01				7	6	0	4	10	5	33	43	53	61	67	7	In	VDJ
ATCCAGCGCACAGAGCAGGGGGACTCGGCCATGTATCTCTGTGCCAGCAGCTTAGCCTCACAGGGGGGAGAGCAGTACTTCGGGCCG	CASSLASQGGEQYF	1	7.90263948158685E-5	42	TCRBV07-09*01	TCRBV07	TCRBV07-09	01				TCRBD01-01*01	TCRBD01	TCRBD01-01	01				TCRBJ02-07*01	TCRBJ02	TCRBJ02-07	01				0	2	3	1	3	7	39	56	59	67	69	1	In	VDJ
ACTCTGGAGTCCGCTACCCGCTCCCAGACATCTGTGTATTTCTGCGCCAGCAGTACATTCTCTGGAAACACCATATATTTTGGAGAG	CASSTFSGNTIYF	1	7.90263948158685E-5	39	TCRBV10-02*01	TCRBV10	TCRBV10-02	01				TCRBD01-01*01	TCRBD01	TCRBD01-01	01				TCRBJ01-03*01	TCRBJ01	TCRBJ01-03	01				5	2	3	6	0	0	42	-1	54	57	59	1	In	VDJ
TCCGCCAGCACCAACCAGACATCTATGTACCTCTGTGCCAGCAGGGGGGGGAAGGCCTACTCTGGAAACACCATATATTTTGGAGAG	CASRGGKAYSGNTIYF	1	7.90263948158685E-5	48	TCRBV28-01*01	TCRBV28	TCRBV28-01	01				TCRBD02-01*01	TCRBD02	TCRBD02-01	01				TCRBJ01-03*01	TCRBJ01	TCRBJ01-03	01				6	8	9	0	0	0	33	-1	44	51	59	1	In	VDJ
GAGTCTGCCATCCCCAACCAGACAGCTCTTTACTTCTGTGCCACCAGTCTCGGTAGCTCTGGGGCCAACGTCCTGACTTTCGGGGCC	CATSLGSSGANVLTF	1	7.90263948158685E-5	45	TCRBV24-01*01	TCRBV24	TCRBV24-01	01				TCRBD02-01	TCRBD02	TCRBD02-01				01,02	TCRBJ02-06*01	TCRBJ02	TCRBJ02-06	01				6	0	5	8	5	0	36	48	53	-1	56	1	In	VDJ
GAGCAGGGGGACTCGGCCATGTATCTCTGTGCCAGCACCCCTCCTGAAGGGTGGGCCTCTGGGGCCAACGTCCTGACTTTCGGGGCC	CASTPPEGWASGANVLTF	1	7.90263948158685E-5	54	TCRBV07-09*05	TCRBV07	TCRBV07-09	05								TCRBD01,TCRBD02	TCRBD01-01,TCRBD02-01		TCRBJ02-06*01	TCRBJ02	TCRBJ02-06	01				5	5	5	3	8	0	27	39	47	51	56	1	In	VDJ
CTGATTCTGGAGTCCGCCAGCACCAACCAGACATCTATGTACCTCTGTGCCGCTCTGGGGGGGCCAAACATTCAGTACTTCGGCGCC	CAALGGPNIQYF	1	7.90263948158685E-5	36	TCRBV28-01*01	TCRBV28	TCRBV28-01	01				TCRBD02-01*01	TCRBD02	TCRBD02-01	01				TCRBJ02-04*01	TCRBJ02	TCRBJ02-04	01				11	2	9	0	5	6	45	51	56	63	65	1	In	VDJ
TCGCCCAGCCCCAACCAGACCTCTCTGTACTTCTGTGCCAGCAGTTGGACAGGGGGCGCGGGGAAAAACATTCAGTACTTCGGCGCC	CASSWTGGAGKNIQYF	1	7.90263948158685E-5	48	TCRBV27-01*01	TCRBV27	TCRBV27-01	01				TCRBD01-01*01	TCRBD01	TCRBD01-01	01				TCRBJ02-04*01	TCRBJ02	TCRBJ02-04	01				4	6	1	0	0	4	33	-1	46	57	63	1	In	VDJ
AACGCCTTGTTGCTGGGGGACTCGGCCCTGTATCTCTGTGCCAGCAGCTTCGGGGGGATGAGAAATTCACCCTTCCACTTTGGGAAC	CASSFGGMRNSPFHF	1	7.90263948158685E-5	45	TCRBV05-05*01	TCRBV05	TCRBV05-05	01				TCRBD02-01*01	TCRBD02	TCRBD02-01	01				TCRBJ01-06*02	TCRBJ01	TCRBJ01-06	02				2	16	8	1	0	17	36	-1	50	57	73	1	In	VDJ
ACAGTGACCAGTGCCCATCCTGAAGACAGCAGCTTCTACATCTGCAGTGCTAGGGGTGTTTATAATTCACCCCTCCACTTTGGGAAC	CSARGVYNSPLHF	1	7.90263948158685E-5	39	TCRBV20	TCRBV20				TCRBV20-01,TCRBV20-or09_02						TCRBD01,TCRBD02	TCRBD01-01,TCRBD02-01		TCRBJ01-06*02	TCRBJ01	TCRBJ01-06	02				3	4	0	9	0	4	42	-1	53	56	60	1	In	VDJ
ACACAGCACTGTATTTCTGTGCCAGCAGCAAGGGAGGGACAGGGCGTTTCCTCGTGCTCCTATAATTCACCCCTCCACTTTGGGAAC		2	1.58052789631737E-4	64	TCRBV21-01*01	TCRBV21	TCRBV21-01	01				TCRBD01-01*01	TCRBD01	TCRBD01-01	01				TCRBJ01-06*02	TCRBJ01	TCRBJ01-06	02				3	12	0	3	4	0	17	31	35	44	56	2	Out	VDJ
AGCTCTCTGGAGCTGGGGGACTCAGCTTTGTATTTCTGTGCCAGCAGCGGCTTTGGGACAGGGAATTCACCCCTCCACTTTGGGAAC	CASSGFGTGNSPLHF	1	7.90263948158685E-5	45	TCRBV09-01*01	TCRBV09	TCRBV09-01	01				TCRBD01-01*01	TCRBD01	TCRBD01-01	01				TCRBJ01-06*02	TCRBJ01	TCRBJ01-06	02				3	0	0	3	5	7	36	49	54	-1	63	1	In	VDJ
CGCACAGAGCAGGGGGACTCGGCCATGTATCTCTGTGTCAGCAGCCCAAGTCAAGGGGCGATCAATTCACCCCTCCACTTTGGGAAC	CVSSPSQGAINSPLHF	1	7.90263948158685E-5	48	TCRBV07-09*01	TCRBV07	TCRBV07-09	01				TCRBD01-01*01	TCRBD01	TCRBD01-01	01				TCRBJ01-06*02	TCRBJ01	TCRBJ01-06	02				5	5	5	2	8	7	33	45	53	58	63	1	In	VDJ
CTTGACATCCGCTCACCAGGCCTGGGGGACGCAGCCATGTACCTGTGTGCCACCAGCAGAGAAAATTCACCCCTCCACTTTGGGAAC	CATSRENSPLHF	1	7.90263948158685E-5	36	TCRBV15-01*02	TCRBV15	TCRBV15-01	02											TCRBJ01-06*02	TCRBJ01	TCRBJ01-06	02				0	1	0	0	0	7	45	-1	-1	62	63	1	In	VJ
CTGAATGTGAACGCCTTGTTGCTGGGGGACTCGGCCCTGTATCTCTGTGCCAGCAGCTTGCAGGACTATGAGCAGTTCTTCGGGCCA	CASSLQDYEQFF	1	7.90263948158685E-5	36	TCRBV05-05*01	TCRBV05	TCRBV05-05	01				TCRBD02-01	TCRBD02	TCRBD02-01				01,02	TCRBJ02-01*01	TCRBJ02	TCRBJ02-01	01				1	0	1	10	2	8	45	60	62	-1	67	1	In	VDJ
TGTCGGCTGCTCCCTCCCAGACATCTGTGTACTTCTGTGCCAGCAGTACCCGGGACTAGCGGTTACAATGAGCAGTTCTTCGGGCCA		1	7.90263948158685E-5	46	TCRBV06-05*01	TCRBV06	TCRBV06-05	01				TCRBD02-01	TCRBD02	TCRBD02-01				01,02	TCRBJ02-01*01	TCRBJ02	TCRBJ02-01	01				5	1	0	5	4	4	35	47	51	62	63	1	Out	VDJ
CTGACCCTGGAGTCTGCCAGGCCCTCACATACCTCTCAGTACCTCTGTGCCAGCAGAGCCTCCGGGACAGGCCAGTTCTTCGGGCCA	CASRASGTGQFF	2	1.58052789631737E-4	36	TCRBV25-01*01	TCRBV25	TCRBV25-01	01				TCRBD01-01*01	TCRBD01	TCRBD01-01	01				TCRBJ02-01*01	TCRBJ02	TCRBJ02-01	01				6	1	0	4	7	13	45	56	63	71	72	2	In	VDJ
CGCACAGAGCAGGAGGACTCGGCCGTGTATCTCTGTGCCAGCAGCTTAGGATAGGGTTTGTTACAGGAGACCCAGTACTTCGGGCCA	CASSLG*GLLQETQYF	1	7.90263948158685E-5	48	TCRBV07-02	TCRBV07	TCRBV07-02				01,02					TCRBD01,TCRBD02	TCRBD01-01,TCRBD02-01		TCRBJ02-05*01	TCRBJ02	TCRBJ02-05	01				1	0	3	5	13	5	33	49	62	-1	66	1	Stop	VDJ
GATCCAGCGCACAGAGCAGGAGGACTCGGCCGTGTATCTCTGTGCCAGCCCGGAGAGGTAGCGGAAGAGACCCAGTACTTCGGGCCA		1	7.90263948158685E-5	41	TCRBV07-02	TCRBV07	TCRBV07-02				01,02	TCRBD02-01	TCRBD02	TCRBD02-01				01,02	TCRBJ02-05*01	TCRBJ02	TCRBJ02-05	01				8	0	5	5	9	3	40	49	58	-1	64	1	Out	VDJ
CCCAACCAGACCTCTCTGTACTTCTGTGCCAGCGCCGCACGGTCAGCGGCGGGGGGTCAAAAGCAAGAGACCCAGTACTTCGGGCCA	CASAARSAAGGQKQETQYF	1	7.90263948158685E-5	57	TCRBV27-01*01	TCRBV27	TCRBV27-01	01				TCRBD02-01*01	TCRBD02	TCRBD02-01	01				TCRBJ02-05*01	TCRBJ02	TCRBJ02-05	01				8	7	7	1	15	2	24	33	48	56	63	1	In	VDJ
ATCCAGCCCTCAGAACCCAGGGACTCAGCTGTGTACTTCTGTGCCAGCAGTCACTTGGACACCCAAGAGACCCAGTACTTCGGGCCA	CASSHLDTQETQYF	1	7.90263948158685E-5	42	TCRBV12	TCRBV12				TCRBV12-03/12-04,TCRBV12-04		TCRBD01-01*01	TCRBD01	TCRBD01-01	01				TCRBJ02-05*01	TCRBJ02	TCRBJ02-05	01				5	1	1	6	5	1	39	51	56	61	62	1	In	VDJ
ATCAATTCCCTGGAGCTTGGTGACTCTGCTGTGTATTTCTGTGCCAGCAGCCAAAGCTCCGGGAAAGAGACCCAGTACTTCGGGCCA	CASSQSSGKETQYF	1	7.90263948158685E-5	42	TCRBV03-01/03-02*01	TCRBV03	TCRBV03-01/03-02	01				TCRBD02-01*02	TCRBD02	TCRBD02-01	02				TCRBJ02-05*01	TCRBJ02	TCRBJ02-05	01				2	0	8	3	5	3	39	54	59	-1	64	1	In	VDJ
CCTGATCCTGGAGTCGCCCAGCCCCAACCAGACCTCTCTGTACTTCTGTGCCAGCAGTCCCCCACAGATACGCAGTATTTTGGCCCA		1	7.90263948158685E-5	35	TCRBV27-01*01	TCRBV27	TCRBV27-01	01											TCRBJ02-03*01	TCRBJ02	TCRBJ02-03	01				5	4	0	0	0	2	46	-1	-1	58	62	1	Out	VJ
CAGCCTGCAGAGCTTGGGGACTCGGCCATGTATCTCTGTGCCAGCAGGTCCCCCGGGGGAAGCACCGGGGAGCTGTTTTTTGGAGAA	CASRSPGGSTGELFF	1	7.90263948158685E-5	45	TCRBV11-01*01	TCRBV11	TCRBV11-01	01				TCRBD02-01*01	TCRBD02	TCRBD02-01	01				TCRBJ02-02*01	TCRBJ02	TCRBJ02-02	01				6	3	8	2	6	4	36	47	53	59	62	1	In	VDJ
ATCCAGCGCACAGAGCAGGGGGACTCGGCCATGTATCTCTGTGCCAGCAGAAACGGACAGGGTGAGAGGGAGCTGTTTTTTGGAGAA	CASRNGQGERELFF	1	7.90263948158685E-5	42	TCRBV07-09*01	TCRBV07	TCRBV07-09	01				TCRBD01-01*01	TCRBD01	TCRBD01-01	01				TCRBJ02-02*01	TCRBJ02	TCRBJ02-02	01				6	5	1	3	4	9	39	50	54	62	67	1	In	VDJ
GAGTCCGCCAGCACCAACCAGACATCTATGTACCTCTGTGCCAGCAGTCTCGGGCCGCAGGGAAAGGGATAAGCTTTCTTTGGACAA	CASSLGPQGKG*AFF	2	1.58052789631737E-4	45	TCRBV28-01*01	TCRBV28	TCRBV28-01	01				TCRBD01-01*01	TCRBD01	TCRBD01-01	01				TCRBJ01-01*01	TCRBJ01	TCRBJ01-01	01				5	8	4	3	9	9	36	48	57	62	70	2	Stop	VDJ
NNNNTGAAGATCCAGCCCTCAGAACCCAGGGACTCAGCTGTGTACTTCTGTGCCAGCAGTTTAAAATCTGAAGCTTTCTTTGGACAA	CASSLKSEAFF	2	1.58052789631737E-4	33	TCRBV12-03/12-04*01	TCRBV12	TCRBV12-03/12-04	01											TCRBJ01-01*01	TCRBJ01	TCRBJ01-01	01				2	4	0	0	0	6	48	-1	-1	63	67	2	In	VJ
CCTCAGAACCGGGAGACACGGCACTGTATCTCTGCGCCAGCAGTCAGATCCCGGGCAGCGGGGGGGACTGAAGCTTTCTTTGGACAA		1	7.90263948158685E-5	49	TCRBV23-01*01	TCRBV23	TCRBV23-01	01				TCRBD02-01*01	TCRBD02	TCRBD02-01	01				TCRBJ01-01*01	TCRBJ01	TCRBJ01-01	01				3	0	6	0	10	5	32	46	56	-1	66	1	Out	VDJ
AGCACCTTGGAGCTGGGGGACTCGGCCCTTTATCTTTGCGCCAGCAGCTTGGGAAGGGGGAAGGGGACTGAAGCTTTCTTTGGACAA	CASSLGRGKGTEAFF	1	7.90263948158685E-5	45	TCRBV05-01*01	TCRBV05	TCRBV05-01	01				TCRBD01-01*01	TCRBD01	TCRBD01-01	01				TCRBJ01-01*01	TCRBJ01	TCRBJ01-01	01				0	6	5	1	2	5	36	52	54	60	66	1	In	VDJ
AATGTGAACGCCTTGGAGCTGGACGACTCGGCCCTGTATCTCTGTGCCAGCAGCCCGCAGGGGAGCACTGAAGCTTTCTTTGGACAA	CASSPQGSTEAFF	2	1.58052789631737E-4	39	TCRBV05-04*01	TCRBV05	TCRBV05-04	01				TCRBD01-01*01	TCRBD01	TCRBD01-01	01				TCRBJ01-01*01	TCRBJ01	TCRBJ01-01	01				4	2	4	2	3	4	42	54	57	63	65	2	In	VDJ
ACTCTGACTGTGAGCAACATGAGCCCTGAAGACAGCAGCATATATCTCTGCAGCGTGGTGAGGAGCACTGAAGCTTTCTTTGGACAA	CSVVRSTEAFF	2	1.58052789631737E-4	33	TCRBV29-01*01	TCRBV29	TCRBV29-01	01				TCRBD02-01*02	TCRBD02	TCRBD02-01	02				TCRBJ01-01*01	TCRBJ01	TCRBJ01-01	01				6	0	10	2	5	4	48	56	61	-1	65	2	In	VDJ
AACGCCTTGTTGCTGGGGGACTCGGCCCTCTATCTCTGTGCCAGCAGCTGGACTCCTTCAACTAATGAAAAACTGTTTTTTGGCAGT	CASSWTPSTNEKLFF	1	7.90263948158685E-5	45	TCRBV05-06*01	TCRBV05	TCRBV05-06	01				TCRBD02-01	TCRBD02	TCRBD02-01				01,02	TCRBJ01-04*01	TCRBJ01	TCRBJ01-04	01				3	4	1	10	0	0	36	-1	49	54	58	1	In	VDJ
GCTGCTCCCTCCCAGACATCTGTGTACTTCTGTGCCAGCAGGCCGGACGTAAGGTCTGCAACTAATGAAAAACTGTTTTTTGGCAGT	CASRPDVRSATNEKLFF	1	7.90263948158685E-5	51	TCRBV06	TCRBV06				TCRBV06-01,TCRBV06-05,TCRBV06-06						TCRBD01,TCRBD02	TCRBD01-01,TCRBD02-01		TCRBJ01-04*01	TCRBJ01	TCRBJ01-04	01				6	10	1	7	3	0	30	41	44	48	58	1	In	VDJ
GTGAACGCCTTGGAGCTGGAGGACTCGGCCCTGTATCTCTGTGCCAGCAGCTTTTTACAGGGGTATCAGCCCCAGCATTTTGGTGAT	CASSFLQGYQPQHF	2	1.58052789631737E-4	42	TCRBV05-08*01	TCRBV05	TCRBV05-08	01				TCRBD01-01*01	TCRBD01	TCRBD01-01	01				TCRBJ01-05*01	TCRBJ01	TCRBJ01-05	01				2	1	3	2	3	5	39	53	56	63	64	2	In	VDJ
AGCAACATGAGCCCTGAAGACAGCAGCATATATCTCTGCAGCGTTGCTCAGGGAATTTTGGGCAATCAGCCCCAGCATTTTGGTGAT	CSVAQGILGNQPQHF	1	7.90263948158685E-5	45	TCRBV29-01	TCRBV29	TCRBV29-01				01,02	TCRBD01-01*01	TCRBD01	TCRBD01-01	01				TCRBJ01-05*01	TCRBJ01	TCRBJ01-05	01				4	8	4	3	2	2	36	46	48	53	61	1	In	VDJ
GGAGCTGGAGGACTCGGCCCTGTATCTCTGTGCCAGCAGCCGGGGACAGGGGGGGACAATAGCAATCAGCCCCAGCATTTTGGTGAT		1	7.90263948158685E-5	53	TCRBV05-08*01	TCRBV05	TCRBV05-08	01				TCRBD01-01*01	TCRBD01	TCRBD01-01	01				TCRBJ01-05*01	TCRBJ01	TCRBJ01-05	01				4	6	0	1	2	0	28	40	42	53	59	1	Out	VDJ
GTGACATCGGCCCAAAAGAACCCGACAGCTTTCTATCTCTGTGCCAGTAGTACGGCTGGGGGGGAGCGTGGCTACACCTTCGGTTCG	CASSTAGGERGYTF	1	7.90263948158685E-5	42	TCRBV19-01*01	TCRBV19	TCRBV19-01	01				TCRBD02-01*01	TCRBD02	TCRBD02-01	01				TCRBJ01-02*01	TCRBJ01	TCRBJ01-02	01				4	4	9	0	5	7	39	52	57	64	68	1	In	VDJ
NNNNNNNNNNTGTCGGCTGCTCCCTCCCAGACATCTGTGTACTTCTGTGCCAGCAGTCCGGGCCGCTATGGCTACACCTTCGGTTCG	CASSPGRYGYTF	1	7.90263948158685E-5	36	TCRBV06-05*01	TCRBV06	TCRBV06-05	01								TCRBD01,TCRBD02	TCRBD01-01,TCRBD02-01		TCRBJ01-02*01	TCRBJ01	TCRBJ01-02	01				5	2	8	0	2	4	45	57	59	63	65	1	In	VDJ
AACGCCTTGTTGCTGGGGGACTCGGCCCTGTATCTCTGTGCCAGCAGCTCCGGGACCGGACTCAGCTATGGCTACACCTTCGGTTCG	CASSSGTGLSYGYTF	1	7.90263948158685E-5	45	TCRBV05-05*01	TCRBV05	TCRBV05-05	01								TCRBD01,TCRBD02	TCRBD01-01,TCRBD02-01		TCRBJ01-02*01	TCRBJ01	TCRBJ01-02	01				3	9	0	7	2	4	36	49	51	56	65	1	In	VDJ
GTGACCAGTGCCCATCCTGAAGACAGCAGCTTCTACATCTGCAGTGCTGGGGCGGACTCCGCTAACTATGGCTACACCTTCGGTTCG	CSAGADSANYGYTF	2	1.58052789631737E-4	42	TCRBV20	TCRBV20				TCRBV20-01,TCRBV20-or09_02						TCRBD01,TCRBD02	TCRBD01-01,TCRBD02-01		TCRBJ01-02*01	TCRBJ01	TCRBJ01-02	01				5	8	7	0	0	0	39	-1	48	53	61	2	In	VDJ
CTCACTGTGACATCGGCCCAAAAGAACCCGACAGCTTTCTATCTCTGTGCCAGTAGTGGCAATAACTATGGCTACACCTTCGGTTCG	CASSGNNYGYTF	3	2.370791844476055E-4	36	TCRBV19-01*01	TCRBV19	TCRBV19-01	01				TCRBD01-01*01	TCRBD01	TCRBD01-01	01				TCRBJ01-02*01	TCRBJ01	TCRBJ01-02	01				5	2	9	0	0	1	45	-1	57	60	62	3	In	VDJ
ACATCGGCCCAAAAGAACCCGACAGCTTTCTATCTCTGTGCCAGTACCCCACATCTTCAGGGGTCGGATGGCTACACCTTCGGTTCG	CASTPHLQGSDGYTF	1	7.90263948158685E-5	45	TCRBV19-01*01	TCRBV19	TCRBV19-01	01				TCRBD01-01*01	TCRBD01	TCRBD01-01	01				TCRBJ01-02*01	TCRBJ01	TCRBJ01-02	01				7	4	4	2	11	6	36	46	57	63	67	1	In	VDJ
GTGACCAGTGCCCATCCTGAAGACAGCAGCTTCTACATCTGCAGTGCTAGGAGGGCAGGGCGGGAGAATGGCTACACCTTCGGTTCG	CSARRAGRENGYTF	1	7.90263948158685E-5	42	TCRBV20	TCRBV20				TCRBV20-01,TCRBV20-or09_02		TCRBD02-01*02	TCRBD02	TCRBD02-01	02				TCRBJ01-02*01	TCRBJ01	TCRBJ01-02	01				3	1	7	2	9	6	39	50	59	66	67	1	In	VDJ
CGCACAGAGCAGGAGGACTCCGCCGTGTATCTCTGTGCCAGCAGGACGGTCCGCCAGGGGAGGGATAACGGCTACACCTTCGGTTCG	CASRTVRQGRDNGYTF	2	1.58052789631737E-4	48	TCRBV07-08	TCRBV07	TCRBV07-08				01,03	TCRBD02-01*02	TCRBD02	TCRBD02-01	02				TCRBJ01-02*01	TCRBJ01	TCRBJ01-02	01				6	5	9	0	13	8	33	44	57	64	69	2	In	VDJ
CTGAGTTCTAAGAAGCTCCTTCTCAGTGACTCTGGCTTCTATCTCTGTGCCTGGAGCCCCCTCACCGAACGGCAGTACTTCGGGCCG	CAWSPLTERQYF	1	7.90263948158685E-5	36	TCRBV30-01*01	TCRBV30	TCRBV30-01	01								TCRBD01,TCRBD02	TCRBD01-01,TCRBD02-01		TCRBJ02-07*01	TCRBJ02	TCRBJ02-07	01				3	3	2	8	10	9	45	56	66	68	71	1	In	VDJ
GTGACATCGGCCCAAAAGAACCCGACAGCTTTCTATCTCTGTGCCAGTAGCCTTTCGGGGGCGCAGCGCGAGCAGTACTTCGGGCCG	CASSLSGAQREQYF	1	7.90263948158685E-5	42	TCRBV19-01*01	TCRBV19	TCRBV19-01	01								TCRBD01,TCRBD02	TCRBD01-01,TCRBD02-01		TCRBJ02-07*01	TCRBJ02	TCRBJ02-07	01				6	6	6	0	6	6	39	50	56	62	68	1	In	VDJ
CTGAGCTCTCTGGAGCTGGGGGACTCAGCTTTGTATTTCTGTGCCAGCAGCCCCCGGGACGCCTCCTACGAGCAGTACTTCGGGCCG	CASSPRDASYEQYF	2	1.58052789631737E-4	42	TCRBV09-01*01	TCRBV09	TCRBV09-01	01								TCRBD01,TCRBD02	TCRBD01-01,TCRBD02-01		TCRBJ02-07*01	TCRBJ02	TCRBJ02-07	01				4	2	0	7	4	0	39	51	55	60	62	2	In	VDJ
AGCACCTTGGAGCTGGGGGACTCGGCCCTTTATCTTTGCGCCAGCAGCTTGGGCGAGTCTCCTGTGGACGAGCAGTACTTCGGGCCG	CASSLGESPVDEQYF	1	7.90263948158685E-5	45	TCRBV05-01*01	TCRBV05	TCRBV05-01	01				TCRBD02-01	TCRBD02	TCRBD02-01				01,02	TCRBJ02-07*01	TCRBJ02	TCRBJ02-07	01				0	12	7	6	0	5	36	-1	52	55	67	1	In	VDJ
CCTGCAGAACTGGAGGATTCTGGAGTTTATTTCTGTGCCAGCAGCCACCGTACAGTCTCTGGGGCCAACGTCCTGACTTTCGGGGCC	CASSHRTVSGANVLTF	1	7.90263948158685E-5	48	TCRBV14-01*01	TCRBV14	TCRBV14-01	01				TCRBD01-01*01	TCRBD01	TCRBD01-01	01				TCRBJ02-06*01	TCRBJ02	TCRBJ02-06	01				3	1	3	5	4	0	33	47	51	55	56	1	In	VDJ
AAGATCCAGCGCACAGAGCAGGGGGACTCGGCCATGTATCTCTGTGCCAGCAGCCCTCAGGGGGATTCACCCCTCCACTTTGGGAAC	CASSPQGDSPLHF	1	7.90263948158685E-5	39	TCRBV07-09*01	TCRBV07	TCRBV07-09	01				TCRBD01-01*01	TCRBD01	TCRBD01-01	01				TCRBJ01-06*02	TCRBJ01	TCRBJ01-06	02				5	0	4	1	3	8	42	54	57	-1	64	1	In	VDJ
ATCAATTCCCTGGAGCTTGGTGACTCTGCTGTGTATTTCTGTGCCAGCAGCCTCCTCCCCGGTAATTCACCCCTCCACTTTGGGAAC	CASSLLPGNSPLHF	1	7.90263948158685E-5	42	TCRBV03-01/03-02*01	TCRBV03	TCRBV03-01/03-02	01				TCRBD02-01	TCRBD02	TCRBD02-01				01,02	TCRBJ01-06*02	TCRBJ01	TCRBJ01-06	02				4	0	8	5	7	6	39	52	59	-1	62	1	In	VDJ
AACTGGAGGATTCTGGAGTTTATTTCTGTGCCAGCAGTCGATTAGTGGGACTCCTCAGGCGATAATTCACCCCTCCACTTTGGGAAC		1	7.90263948158685E-5	55	TCRBV14-01*01	TCRBV14	TCRBV14-01	01				TCRBD02-01	TCRBD02	TCRBD02-01				01,02	TCRBJ01-06*02	TCRBJ01	TCRBJ01-06	02				6	9	0	10	9	5	26	37	46	52	61	1	Out	VDJ
AGCACCTTGGAGCTGGGGGACTCGGCCCTTTATCTTTGCGCCAGCAGCCTTTTTGGACAGGGGCTCAATGAGCAGTTCTTCGGGCCA	CASSLFGQGLNEQFF	2	1.58052789631737E-4	45	TCRBV05-01*01	TCRBV05	TCRBV05-01	01				TCRBD01-01*01	TCRBD01	TCRBD01-01	01				TCRBJ02-01*01	TCRBJ02	TCRBJ02-01	01				4	2	1	2	6	6	36	48	54	63	65	2	In	VDJ
CTGCAGCCAGAAGACTCGGCCCTGTATCTCTGCGCCAGCAGCGCTAGACTAGCGTCTAGCTCCTACAATGAGCAGTTCTTCGGGCCA	CASSARLASSSYNEQFF	1	7.90263948158685E-5	51	TCRBV04-03*01	TCRBV04	TCRBV04-03	01				TCRBD02-01	TCRBD02	TCRBD02-01				01,02	TCRBJ02-01*01	TCRBJ02	TCRBJ02-01	01				5	5	2	6	4	0	30	42	46	54	59	1	In	VDJ
AAGATCCAGCCTGCAGAGCTTGAGGACTCGGCCGTGTATCTCTGTGCCAGCAGGGACAGCTCCTACAATGAGCAGTTCTTCGGGCCA	CASRDSSYNEQFF	2	1.58052789631737E-4	39	TCRBV11	TCRBV11				TCRBV11-02,TCRBV11-03		TCRBD01-01*01	TCRBD01	TCRBD01-01	01				TCRBJ02-01*01	TCRBJ02	TCRBJ02-01	01				6	0	1	5	0	0	42	-1	53	-1	59	2	In	VDJ
TCTCTGGAGCTGGGGGACTCAGCTTTGTATTTCTGTGCCAGCAGCGTAGGCCTTTCGGTCCCCTACAATGAGCAGTTCTTCGGGCCA	CASSVGLSVPYNEQFF	4	3.16105579263474E-4	48	TCRBV09-01*01	TCRBV09	TCRBV09-01	01				TCRBD02-01	TCRBD02	TCRBD02-01				01,02	TCRBJ02-01*01	TCRBJ02	TCRBJ02-01	01				0	3	8	5	6	2	33	49	55	58	61	4	In	VDJ
CTGGAGCTTGGTGACTCTGCTGTGTATTTCTGTGCCAGCAGCCATCACGAGGCGGGGCTAAACTACAATGAGCAGTTCTTCGGGCCA	CASSHHEAGLNYNEQFF	1	7.90263948158685E-5	51	TCRBV03-01/03-02*01	TCRBV03	TCRBV03-01/03-02	01				TCRBD02-01*01	TCRBD02	TCRBD02-01	01				TCRBJ02-01*01	TCRBJ02	TCRBJ02-01	01				3	5	7	3	7	3	30	44	51	57	62	1	In	VDJ
CACACCCTGCAGCCAGAAGACTCGGCCCTGTATCTCTGTGCCAGCAGCCCTGGACTAGCGGGTTACGAGACCCAGTACTTCGGGCCA	CASSPGLAGYETQYF	4	3.16105579263474E-4	45	TCRBV04-02*01	TCRBV04	TCRBV04-02	01				TCRBD02-01	TCRBD02	TCRBD02-01				01,02	TCRBJ02-05*01	TCRBJ02	TCRBJ02-05	01				4	4	1	4	2	5	36	49	51	62	66	4	In	VDJ
AGGGGACACAGCACTGTATTTCTGTGCCAGCAGCGCCAAGACCGGGACTAGCGGGGGCCTAGCGCAGATACGCAGTATTTTGGCCCA		3	2.370791844476055E-4	59	TCRBV21-01*01	TCRBV21	TCRBV21-01	01				TCRBD02-01*01	TCRBD02	TCRBD02-01	01				TCRBJ02-03*01	TCRBJ02	TCRBJ02-03	01				5	7	0	2	9	4	22	34	43	57	64	3	Out	VDJ
NCCCTCACGTTGGCGTCTGCTGTACCCTCTCAGACATCTGTGTACTTCTGTGCCAGCCGCGGCCGCGGGGAGCTGTTTTTTGGAGAA	CASRGRGELFF	2	1.58052789631737E-4	33	TCRBV06-04*01	TCRBV06	TCRBV06-04	01				TCRBD02-01	TCRBD02	TCRBD02-01				01,02	TCRBJ02-02*01	TCRBJ02	TCRBJ02-02	01				8	3	7	5	1	7	48	57	58	62	65	2	In	VDJ
AAGATCCAGCCTGCAGAGCTTGGGGACTCGGCCGTGTATCTCTGTGCCAGCAGCCGAGGGGGCACCGGGGAGCTGTTTTTTGGAGAA	CASSRGGTGELFF	1	7.90263948158685E-5	39	TCRBV11-03*01	TCRBV11	TCRBV11-03	01				TCRBD01-01*01	TCRBD01	TCRBD01-01	01				TCRBJ02-02*01	TCRBJ02	TCRBJ02-02	01				5	0	5	1	2	4	42	54	56	-1	62	1	In	VDJ
ACTGTGACATCGGCCCAAAAGAACCCGACAGCTTTCTATCTCTGTGCCAGTAAGGGGGCGGGCACCGGGGAGCTGTTTTTTGGAGAA	CASKGAGTGELFF	1	7.90263948158685E-5	39	TCRBV19-01*01	TCRBV19	TCRBV19-01	01				TCRBD01-01*01	TCRBD01	TCRBD01-01	01				TCRBJ02-02*01	TCRBJ02	TCRBJ02-02	01				7	3	5	0	0	4	42	-1	52	59	62	1	In	VDJ
CTGCAGCCAGAAGACTCGGCCCTGTATCTCTGTGCCAGCAGCCAAGAGAGGGAGGGAACCCTTTGGACTGAAGCTTTCTTTGGACAA	CASSQEREGTLWTEAFF	1	7.90263948158685E-5	51	TCRBV04-02*01	TCRBV04	TCRBV04-02	01				TCRBD02-01*02	TCRBD02	TCRBD02-01	02				TCRBJ01-01*01	TCRBJ01	TCRBJ01-01	01				0	10	9	0	2	5	30	47	49	56	66	1	In	VDJ
AGCTCTCTGGAGCTGGGGGACTCAGCTTTGTATTTCTGTGCCAGCAGCCCTCAACCGAAGGGGAGGACTGAAGCTTTCTTTGGACAA	CASSPQPKGRTEAFF	1	7.90263948158685E-5	45	TCRBV09-01*01	TCRBV09	TCRBV09-01	01				TCRBD02-01*02	TCRBD02	TCRBD02-01	02				TCRBJ01-01*01	TCRBJ01	TCRBJ01-01	01				4	0	9	1	12	5	36	48	60	-1	66	1	In	VDJ
TCTCTGGAGCTGGGGGACTCAGCTTTGTATTTCTGTGCCAGCAGCGTATTAGGACAGGGTTTTGGCACTGAAGCTTTCTTTGGACAA	CASSVLGQGFGTEAFF	1	7.90263948158685E-5	48	TCRBV09-01*01	TCRBV09	TCRBV09-01	01				TCRBD01-01*01	TCRBD01	TCRBD01-01	01				TCRBJ01-01*01	TCRBJ01	TCRBJ01-01	01				1	6	1	3	3	4	33	48	51	59	65	1	In	VDJ
TGGAGATCCAGTCCACGGAGTCAGGGGACACAGCACTGTATTTCTGTGCCAGCAGGAGGGTTGGGCACTGAAGCTTTCTTTGGACAA		2	1.58052789631737E-4	37	TCRBV21-01*01	TCRBV21	TCRBV21-01	01				TCRBD02-01*02	TCRBD02	TCRBD02-01	02				TCRBJ01-01*01	TCRBJ01	TCRBJ01-01	01				6	5	11	0	0	4	44	-1	55	60	65	2	Out	VDJ
ACAGTGACCAGTGCCCATCCTGAAGACAGCAGCTTCTATATCTGCAGTGATCGCAGGGGGCGCGGCACTGAAGCTTTCTTTGGACAA	CSDRRGRGTEAFF	1	7.90263948158685E-5	39	TCRBV20	TCRBV20				TCRBV20-01,TCRBV20-or09_02		TCRBD01-01*01	TCRBD01	TCRBD01-01	01				TCRBJ01-01*01	TCRBJ01	TCRBJ01-01	01				7	4	4	0	4	4	42	49	53	61	65	1	In	VDJ
CGCCTTGTTGCTGGGGGACTCGGCCCTGTATCTCTGTGCCAGCAGCCTTGGGGGCCGGCTTCATACACTGAAGCTTTCTTTGGACAA		1	7.90263948158685E-5	47	TCRBV05-05*01	TCRBV05	TCRBV05-05	01				TCRBD01-01*01	TCRBD01	TCRBD01-01	01				TCRBJ01-01*01	TCRBJ01	TCRBJ01-01	01				4	9	6	0	3	3	34	46	49	55	64	1	Out	VDJ
CAGCAGGTAGTGCGAGGAGATTCGGCAGCTTATTTCTGTGCCAGCTCACCACTACCAGGGTCGGACACTGAAGCTTTCTTTGGACAA	CASSPLPGSDTEAFF	1	7.90263948158685E-5	45	TCRBV18-01*01	TCRBV18	TCRBV18-01	01				TCRBD01-01*01	TCRBD01	TCRBD01-01	01				TCRBJ01-01*01	TCRBJ01	TCRBJ01-01	01				1	4	4	3	3	3	36	52	55	60	64	1	In	VDJ
ACTCTGACAGTGACCAGTGCCCATCCTGAAGACAGCAGCTTCTACATCTGCAGTGCGAATATGAACACTGAAGCTTTCTTTGGACAA	CSANMNTEAFF	2	1.58052789631737E-4	33	TCRBV20-01	TCRBV20	TCRBV20-01				01,04					TCRBD01,TCRBD02	TCRBD01-01,TCRBD02-01		TCRBJ01-01*01	TCRBJ01	TCRBJ01-01	01				6	3	2	8	0	0	48	-1	56	58	61	2	In	VDJ
ATCGGCCCAAAAGAACCCGACAGCTTTCTATCTCTGTGCCAGTAGTCATGGAGGGGATTAGGGAACACTGAAGCTTTCTTTGGACAA		1	7.90263948158685E-5	47	TCRBV19-01*01	TCRBV19	TCRBV19-01	01				TCRBD02-01*02	TCRBD02	TCRBD02-01	02				TCRBJ01-01*01	TCRBJ01	TCRBJ01-01	01				5	7	10	0	3	1	34	46	49	55	62	1	Out	VDJ
CAGCGCACAGAGCGGGGGGACTCAGCCGTGTATCTCTGTGCCAGCAGCTTATATCCAGGGGGCAACACTGAAGCTTTCTTTGGACAA	CASSLYPGGNTEAFF	2	1.58052789631737E-4	45	TCRBV07-03*01	TCRBV07	TCRBV07-03	01				TCRBD01-01*01	TCRBD01	TCRBD01-01	01				TCRBJ01-01*01	TCRBJ01	TCRBJ01-01	01				2	0	4	0	4	2	36	51	55	-1	63	2	In	VDJ
CCGCTCAGGCTGGAGTTGGCTGCTCCCTCCCAGACATCTGTGTACTTCTGTGCCAGCAGAGAAGGACAGGAAGCTTTCTTTGGACAA	CASREGQEAFF	11	8.692903429745535E-4	33	TCRBV06-06	TCRBV06	TCRBV06-06				01,04	TCRBD01-01*01	TCRBD01	TCRBD01-01	01				TCRBJ01-01*01	TCRBJ01	TCRBJ01-01	01				6	0	1	5	4	8	48	59	63	-1	69	11	In	VDJ
GAGTCCGCCAGCACCAACCAGACATCTATGTACCTCTGTGCCAGCAGTCCTCTAAAGAGCGCGGGTGAAAAACTGTTTTTTGGCAGT	CASSPLKSAGEKLFF	1	7.90263948158685E-5	45	TCRBV28-01*01	TCRBV28	TCRBV28-01	01				TCRBD02-01	TCRBD02	TCRBD02-01				01,02	TCRBJ01-04*01	TCRBJ01	TCRBJ01-04	01				5	0	7	4	12	7	36	48	60	-1	65	1	In	VDJ
CGGTCCACAAAGCTGGAGGACTCAGCCATGTACTTCTGTGCCAGCAGTGAAGACTGGCGATGGGATGAAAAACTGTTTTTTGGCAGT	CASSEDWRWDEKLFF	1	7.90263948158685E-5	45	TCRBV02-01	TCRBV02	TCRBV02-01				01,03					TCRBD01,TCRBD02	TCRBD01-01,TCRBD02-01		TCRBJ01-04*01	TCRBJ01	TCRBJ01-04	01				1	0	0	9	9	6	36	52	61	-1	64	1	In	VDJ
ACCTTGGAGCTGGGGGACTCGGCCCTTTATCTTTGCGCCAGCAGCTTTTATATGGCAGCAGCTAATGAAAAACTGTTTTTTGGCAGT	CASSFYMAAANEKLFF	1	7.90263948158685E-5	48	TCRBV05-01*01	TCRBV05	TCRBV05-01	01								TCRBD01,TCRBD02	TCRBD01-01,TCRBD02-01		TCRBJ01-04*01	TCRBJ01	TCRBJ01-04	01				2	3	4	5	8	3	33	47	55	58	61	1	In	VDJ
CTGAGCTCTCTGGAGCTGGGGGACTCAGCTTTGTATTTCTGTGCCAGCAGCGTACCAGGGGTCAATCAGCCCCAGCATTTTGGTGAT	CASSVPGVNQPQHF	1	7.90263948158685E-5	42	TCRBV09-01*01	TCRBV09	TCRBV09-01	01				TCRBD01-01*01	TCRBD01	TCRBD01-01	01				TCRBJ01-05*01	TCRBJ01	TCRBJ01-05	01				1	1	4	2	1	3	39	54	55	61	62	1	In	VDJ
AGCCCCAACCAGACCTCTCTGTACTTCTGTGCCAGCAGTTCGGGGGCGGGATCGGCAGTTGGCAATCAGCCCCAGCATTTTGGTGAT	CASSSGAGSAVGNQPQHF	1	7.90263948158685E-5	54	TCRBV27-01*01	TCRBV27	TCRBV27-01	01								TCRBD01,TCRBD02	TCRBD01-01,TCRBD02-01		TCRBJ01-05*01	TCRBJ01	TCRBJ01-05	01				4	14	6	0	1	2	27	40	41	47	61	1	In	VDJ
CTGGGGGACGCAGCCATGTACCTGTGTGCCACCAGCAGAGATTTGAAGGACCGACAGTTTAGCAATCAGCCCCAGCATTTTGGTGAT	CATSRDLKDRQFSNQPQHF	1	7.90263948158685E-5	57	TCRBV15-01*02	TCRBV15	TCRBV15-01	02				TCRBD01-01*01	TCRBD01	TCRBD01-01	01				TCRBJ01-05*01	TCRBJ01	TCRBJ01-05	01				0	2	2	5	11	0	24	41	52	57	59	1	In	VDJ
CAGCCCTCAGAACCCAGGGACTCAGCTGTGTACTTCTGTGCCAGCAGCGCAGACAGGGTCAGCAATCAGCCCCAGCATTTTGGTGAT	CASSADRVSNQPQHF	1	7.90263948158685E-5	45	TCRBV12	TCRBV12				TCRBV12-03/12-04,TCRBV12-04		TCRBD01-01*01	TCRBD01	TCRBD01-01	01				TCRBJ01-05*01	TCRBJ01	TCRBJ01-05	01				6	2	2	3	4	1	36	47	51	58	60	1	In	VDJ
TCGGCCCAAAAGAACCCGACAGCTTTCTATCTCTGTGCCAGTAGTATAACCCCCGCGGCAGCCAGGGGTGGCTACACCTTCGGTTCG	CASSITPAAARGGYTF	1	7.90263948158685E-5	48	TCRBV19-01*01	TCRBV19	TCRBV19-01	01				TCRBD01-01*01	TCRBD01	TCRBD01-01	01				TCRBJ01-02*01	TCRBJ01	TCRBJ01-02	01				2	0	4	2	14	7	33	48	62	-1	68	1	In	VDJ
AATGTGAGCACCTTGGAGCTGGGGGACTCGGCCCTTTATCTTTGCGCCAGCAGCATGGGCGGGTTCTATGGCTACACCTTCGGTTCG	CASSMGGFYGYTF	1	7.90263948158685E-5	39	TCRBV05-01*01	TCRBV05	TCRBV05-01	01				TCRBD02-01	TCRBD02	TCRBD02-01				01,02	TCRBJ01-02*01	TCRBJ01	TCRBJ01-02	01				0	2	7	4	0	4	42	-1	58	63	65	1	In	VDJ
GAGCAGCGGGACTCGGCCATGTATCGCTGTGCCAGCAGCCTTACCCTCGGGGCAGCGGGCCTGGTCTATGGCTACACCTTCGGTTCG	CASSLTLGAAGLVYGYTF	1	7.90263948158685E-5	54	TCRBV07-06*01	TCRBV07	TCRBV07-06	01				TCRBD02-01	TCRBD02	TCRBD02-01				01,02	TCRBJ01-02*01	TCRBJ01	TCRBJ01-02	01				5	6	6	4	14	4	27	39	53	59	65	1	In	VDJ
AAGATCCAGCGCACAGAGCAGGAGGACTCCGCCGTGTATCTCTGTGCCAGCAGCTTGGACAGGGGCTATGGCTACACCTTCGGTTCG	CASSLDRGYGYTF	1	7.90263948158685E-5	39	TCRBV07-08*01	TCRBV07	TCRBV07-08	01				TCRBD01-01*01	TCRBD01	TCRBD01-01	01				TCRBJ01-02*01	TCRBJ01	TCRBJ01-02	01				3	0	1	2	0	4	42	-1	56	-1	65	1	In	VDJ
CTTCACATCAATTCCCTGGAGCTTGGTGACTCTGCTGTGTATTTCTGTGCCAGCAGCGGGGACGGCTATGGCTACACCTTCGGTTCG	CASSGDGYGYTF	2	1.58052789631737E-4	36	TCRBV03-01/03-02*01	TCRBV03	TCRBV03-01/03-02	01								TCRBD01,TCRBD02	TCRBD01-01,TCRBD02-01		TCRBJ01-02*01	TCRBJ01	TCRBJ01-02	01				5	2	0	7	1	4	45	57	58	63	65	2	In	VDJ
AAAAGAACCCGACAGCTTTCTATCTCTGTGCCAGTAGTATAAGGCGGACAGGGGTGGGACTAAGACTATGGCTACACCTTCGGTTCG		1	7.90263948158685E-5	55	TCRBV19-01*01	TCRBV19	TCRBV19-01	01				TCRBD01-01*01	TCRBD01	TCRBD01-01	01				TCRBJ01-02*01	TCRBJ01	TCRBJ01-02	01				2	10	1	2	4	3	26	41	45	54	64	1	Out	VDJ
CTCACTCTGGAGTCCGCTACCAGCTCCCAGACATCTGTGTACTTCTGTGCCATCAGGGGATCGCGATATGGCTACACCTTCGGTTCG	CAIRGSRYGYTF	3	2.370791844476055E-4	36	TCRBV10-03*01	TCRBV10	TCRBV10-03	01								TCRBD01,TCRBD02	TCRBD01-01,TCRBD02-01		TCRBJ01-02*01	TCRBJ01	TCRBJ01-02	01				6	6	0	8	0	5	45	-1	56	60	66	3	In	VDJ
CAGCGCACAGAGCAGCGGGACTCGGCCATGTATCGCTGTGCCAGCAGCTCGTTAGCGGGGGAGTCCTACGAGCAGTACTTCGGGCCG	CASSSLAGESYEQYF	1	7.90263948158685E-5	45	TCRBV07-06*01	TCRBV07	TCRBV07-06	01				TCRBD02-01*01	TCRBD02	TCRBD02-01	01				TCRBJ02-07*01	TCRBJ02	TCRBJ02-07	01				4	2	5	2	3	1	36	49	52	61	63	1	In	VDJ
GAGTCCGCCAGCACCAACCAGACATCTATGTACCTCTGTGCCAGCACTCGTCTGAAGGGTACGACCTACGAGCAGTACTTCGGGCCG	CASTRLKGTTYEQYF	3	2.370791844476055E-4	45	TCRBV28-01*01	TCRBV28	TCRBV28-01	01								TCRBD01,TCRBD02	TCRBD01-01,TCRBD02-01		TCRBJ02-07*01	TCRBJ02	TCRBJ02-07	01				7	5	5	3	9	2	36	46	55	59	64	3	In	VDJ
CAGCGCACAGAGCAGGAGGACTCGGCCGTGTATCTCTGTGCCAGCAGCCCGAGACAGGCGGGTGGAAACACCATATATTTTGGAGAG	CASSPRQAGGNTIYF	2	1.58052789631737E-4	45	TCRBV07-02	TCRBV07	TCRBV07-02				01,02	TCRBD01-01*01	TCRBD01	TCRBD01-01	01				TCRBJ01-03*01	TCRBJ01	TCRBJ01-03	01				5	4	2	4	4	3	36	48	52	58	62	2	In	VDJ
ATCCAGTCCACGGAGTCAGGGGACACAGCACTGTATTTCTGTGCCAGCAGCAGGACAGGGGCTGGAAACACCATATATTTTGGAGAG	CASSRTGAGNTIYF	1	7.90263948158685E-5	42	TCRBV21-01*01	TCRBV21	TCRBV21-01	01				TCRBD01-01*01	TCRBD01	TCRBD01-01	01				TCRBJ01-03*01	TCRBJ01	TCRBJ01-03	01				4	0	1	2	0	2	39	-1	52	-1	61	1	In	VDJ
AAGCTCCTTCTCAGTGACTCTGGCTTCTATCTCTGTGCCTGGAGTGTAAAGGGTCAGGGTGGGGCCAACGTCCTGACTTTCGGGGCC	CAWSVKGQGGANVLTF	1	7.90263948158685E-5	48	TCRBV30-01*01	TCRBV30	TCRBV30-01	01				TCRBD01-01*01	TCRBD01	TCRBD01-01	01				TCRBJ02-06*01	TCRBJ02	TCRBJ02-06	01				0	0	4	3	7	3	33	47	54	-1	59	1	In	VDJ
AACATGAGCTCCTTGGAGCTGGGGGACTCAGCCCTGTACTTCTGTGCCAGCAAACAGCCTGGGGCCAACGTCCTGACTTTCGGGGCC	CASKQPGANVLTF	2	1.58052789631737E-4	39	TCRBV13-01*01	TCRBV13	TCRBV13-01	01				TCRBD01-01*01	TCRBD01	TCRBD01-01	01				TCRBJ02-06*01	TCRBJ02	TCRBJ02-06	01				7	1	3	5	1	2	42	52	53	57	58	2	In	VDJ
ACCAGTGCCCATCCTGAAGACAGCAGCTTCTACATCTGCAGTGCTAGAGTTACAGTCTCCTATAATTCACCCCTCCACTTTGGGAAC	CSARVTVSYNSPLHF	2	1.58052789631737E-4	45	TCRBV20	TCRBV20				TCRBV20-01,TCRBV20-or09_02		TCRBD01-01*01	TCRBD01	TCRBD01-01	01				TCRBJ01-06*02	TCRBJ01	TCRBJ01-06	02				1	1	3	5	2	0	36	49	51	55	56	2	In	VDJ
GAGCAGGGGGACTCGGCCATGTATCTCTGTGCCAGCAGCCAGGACAGGGTCCAGAGCTCCTATAATTCACCCCTCCACTTTGGGAAC	CASSQDRVQSSYNSPLHF	2	1.58052789631737E-4	54	TCRBV07-09*01	TCRBV07	TCRBV07-09	01				TCRBD01-01*01	TCRBD01	TCRBD01-01	01				TCRBJ01-06*02	TCRBJ01	TCRBJ01-06	02				5	7	1	3	2	0	27	39	41	49	56	2	In	VDJ
TCGCCCAGCCCCAACCAGACCTCTCTGTACTTCTGTGCCAGCAGTTTTTTATTGAACAGGGGCAATTCACCCCTCCACTTTGGGAAC	CASSFLLNRGNSPLHF	2	1.58052789631737E-4	48	TCRBV27-01*01	TCRBV27	TCRBV27-01	01				TCRBD01-01*01	TCRBD01	TCRBD01-01	01				TCRBJ01-06*02	TCRBJ01	TCRBJ01-06	02				3	1	3	2	8	7	33	47	55	62	63	2	In	VDJ
CTTCACATCAATTCCCTGGAGCTTGGTGACTCTGCTGTGTATTTCTGTGCCAGCAGCCAAGTTCGAAGCCAGGAGTTCTTCGGGCCA	CASSQVRSQEFF	2	1.58052789631737E-4	36	TCRBV03-01/03-02*01	TCRBV03	TCRBV03-01/03-02	01				TCRBD01-01*01	TCRBD01	TCRBD01-01	01				TCRBJ02-01*01	TCRBJ02	TCRBJ02-01	01				1	0	4	4	8	14	45	61	69	-1	73	2	In	VDJ
ATCCGCTCACCAGGCCTGGGGGACGCAGCCATGTACCTGTGTGTCACCAGCCAGGCGGGGGGGCAGAATGAGCAGTTCTTCGGGCCA	CVTSQAGGQNEQFF	1	7.90263948158685E-5	42	TCRBV15-01*02	TCRBV15	TCRBV15-01	02				TCRBD02-01*01	TCRBD02	TCRBD02-01	01				TCRBJ02-01*01	TCRBJ02	TCRBJ02-01	01				5	3	7	0	3	7	39	51	54	63	66	1	In	VDJ
CGGTCCACAAAGCTGGAGGACTCAGCCATGTACTTCTGTGCCAGCAGTTGGGACAGGGCGGCCTACAATGAGCAGTTCTTCGGGCCA	CASSWDRAAYNEQFF	2	1.58052789631737E-4	45	TCRBV02-01	TCRBV02	TCRBV02-01				01,03	TCRBD01-01*01	TCRBD01	TCRBD01-01	01				TCRBJ02-01*01	TCRBJ02	TCRBJ02-01	01				5	3	0	3	1	2	36	48	49	58	61	2	In	VDJ
GTGAACGCCTTGTTGCTGGGGGACTCGGCCCTGTATCTCTGTGCCAGCAGCCGGCCGCCATCTTGGGAGTCCCAGTACTTCGGGCCA	CASSRPPSWESQYF	4	3.16105579263474E-4	42	TCRBV05-05*01	TCRBV05	TCRBV05-05	01				TCRBD02-01*02	TCRBD02	TCRBD02-01	02				TCRBJ02-05*01	TCRBJ02	TCRBJ02-05	01				4	1	9	2	13	9	39	51	64	69	70	4	In	VDJ
CGTCTGCTGTACCCTCTCAGACATCTGTGTACTTCTGTGCCAGCAGTGATTCGACTGGCCGGTCGAAGGACCCAGTACTTCGGGCCA		1	7.90263948158685E-5	46	TCRBV06-04*01	TCRBV06	TCRBV06-04	01				TCRBD02-01	TCRBD02	TCRBD02-01				01,02	TCRBJ02-05*01	TCRBJ02	TCRBJ02-05	01				3	12	2	10	3	7	35	49	52	56	68	1	Out	VDJ
GTGACCAGTGCCCATCCTGAAGACAGCAGCTTCTACATCTGCAGTGCTAAAGACGGGGGGGCCCGTGAGACCCAGTACTTCGGGCCA	CSAKDGGARETQYF	1	7.90263948158685E-5	42	TCRBV20	TCRBV20				TCRBV20-01,TCRBV20-or09_02		TCRBD02-01*01	TCRBD02	TCRBD02-01	01				TCRBJ02-05*01	TCRBJ02	TCRBJ02-05	01				0	5	8	0	0	5	39	-1	53	61	66	1	In	VDJ
CTGAAGATCCAGCGCACAGAGCAGCGGGACTCGGCCATGTATCGCTGTGCCAGCAGCAGAACAGGGGAGACCCAGTACTTCGGGCCA	CASSRTGETQYF	1	7.90263948158685E-5	36	TCRBV07-06*01	TCRBV07	TCRBV07-06	01				TCRBD01-01*01	TCRBD01	TCRBD01-01	01				TCRBJ02-05*01	TCRBJ02	TCRBJ02-05	01				5	0	3	3	3	5	45	57	60	-1	66	1	In	VDJ
NTGTCGGCTGCTCCCTCCCAGACATCTGTGTACTTCTGTGCCAGCAGCCTATCCGACAGGGGGCGCGAGACCCAGTACTTCGGGCCA	CASSLSDRGRETQYF	1	7.90263948158685E-5	45	TCRBV06-05*01	TCRBV06	TCRBV06-05	01				TCRBD01-01*01	TCRBD01	TCRBD01-01	01				TCRBJ02-05*01	TCRBJ02	TCRBJ02-05	01				6	2	2	0	7	5	36	47	54	64	66	1	In	VDJ
CACAGAGCAGGAGGACTCGGCCGTGTATCTCTGTGCCAGCAGCACGGGTTTCTGGAGGCGAAGGTAGAGACCCAGTACTTCGGGCCA		1	7.90263948158685E-5	50	TCRBV07-02	TCRBV07	TCRBV07-02				01,02	TCRBD02-01*02	TCRBD02	TCRBD02-01	02				TCRBJ02-05*01	TCRBJ02	TCRBJ02-05	01				5	7	10	1	10	4	31	43	53	58	65	1	Out	VDJ
ATTCTGGAGTCCGCCAGCACCAACCAGACATCTATGTACCTCTGTGCCGCAGAGCCCGGGACCACCCGAACCCAGTACTTCGGGCCA	CAAEPGTTRTQYF	1	7.90263948158685E-5	39	TCRBV28-01*01	TCRBV28	TCRBV28-01	01								TCRBD01,TCRBD02	TCRBD01-01,TCRBD02-01		TCRBJ02-05*01	TCRBJ02	TCRBJ02-05	01				11	7	0	7	9	8	42	48	57	62	69	1	In	VDJ
CAGCCTGCAGAGCTTGGGGACTCGGCCGTGTATCTCTGTGCCAGCAGCCCGGGACAGGGGGCTACAGATACGCAGTATTTTGGCCCA	CASSPGQGATDTQYF	1	7.90263948158685E-5	45	TCRBV11-03*01	TCRBV11	TCRBV11-03	01				TCRBD01-01*01	TCRBD01	TCRBD01-01	01				TCRBJ02-03*01	TCRBJ02	TCRBJ02-03	01				5	1	0	0	2	3	36	48	50	62	63	1	In	VDJ
CAGCCTGCAGAGCTTGGGGACTCGGCCATGTATCTCTGTGCCAGCAGCGCCGGGACAGGGGAGACAGATACGCAGTATTTTGGCCCA	CASSAGTGETDTQYF	1	7.90263948158685E-5	45	TCRBV11-01*01	TCRBV11	TCRBV11-01	01				TCRBD01-01*01	TCRBD01	TCRBD01-01	01				TCRBJ02-03*01	TCRBJ02	TCRBJ02-03	01				5	2	0	2	3	3	36	48	51	61	63	1	In	VDJ
TCCGCCAGCACCAACCAGACATCTATGTACCTCTGTGCCAGCATCTTCGGGACGGCAGGGGGCACAGATACGCAGTATTTTGGCCCA	CASIFGTAGGTDTQYF	1	7.90263948158685E-5	48	TCRBV28-01*01	TCRBV28	TCRBV28-01	01				TCRBD01-01*01	TCRBD01	TCRBD01-01	01				TCRBJ02-03*01	TCRBJ02	TCRBJ02-03	01				7	0	4	2	12	1	33	43	55	-1	61	1	In	VDJ
AACGCCTTGTTGCTGGGGGACTCGGCCCTGTATCTCTGTGCCAGCAGCTTCCGGAGCGCTAGCACAGATACGCAGTATTTTGGCCCA	CASSFRSASTDTQYF	2	1.58052789631737E-4	45	TCRBV05-05*01	TCRBV05	TCRBV05-05	01				TCRBD02-01	TCRBD02	TCRBD02-01				01,02	TCRBJ02-03*01	TCRBJ02	TCRBJ02-03	01				2	2	6	6	4	0	36	50	54	58	60	2	In	VDJ
CTGGAGCTTGGTGACTCTGCTGTGTATTTCTGTGCCAGCAGCCAAGATCGTGGGACAGGAAACACCGGGGAGCTGTTTTTTGGAGAA	CASSQDRGTGNTGELFF	1	7.90263948158685E-5	51	TCRBV03-01/03-02*01	TCRBV03	TCRBV03-01/03-02	01				TCRBD01-01*01	TCRBD01	TCRBD01-01	01				TCRBJ02-02*01	TCRBJ02	TCRBJ02-02	01				0	1	0	4	4	2	30	47	51	59	60	1	In	VDJ
AACGCCTTGTTGCTGGGGGACTCGGCCCTGTATCTCTGTGCCAGCAGCAGGTCGGACTCCCGGGTGAGTGAAGCTTTCTTTGGACAA	CASSRSDSRVSEAFF	1	7.90263948158685E-5	45	TCRBV05-05*01	TCRBV05	TCRBV05-05	01				TCRBD02-01	TCRBD02	TCRBD02-01				01,02	TCRBJ01-01*01	TCRBJ01	TCRBJ01-01	01				4	10	1	10	5	7	36	48	53	58	68	1	In	VDJ
CACATCAATTCCCTGGAGCTTGGTGACTCTGCTGTGTATTTCTGTGCCAGCAGCCGCTACACGGACACTGAAGCTTTCTTTGGACAA	CASSRYTDTEAFF	2	1.58052789631737E-4	39	TCRBV03-01/03-02*01	TCRBV03	TCRBV03-01/03-02	01								TCRBD01,TCRBD02	TCRBD01-01,TCRBD02-01		TCRBJ01-01*01	TCRBJ01	TCRBJ01-01	01				4	3	3	6	3	3	42	55	58	61	64	2	In	VDJ
AGTTCTAAGAAGCTCCTTCTCAGTGACTCTGGCTTCTATCTCTGTGCCTGGAGAATCTCATGGTCGGGAGAAGCTTTCTTTGGACAA	CAWRISWSGEAFF	1	7.90263948158685E-5	39	TCRBV30-01*01	TCRBV30	TCRBV30-01	01				TCRBD02-01*02	TCRBD02	TCRBD02-01	02				TCRBJ01-01*01	TCRBJ01	TCRBJ01-01	01				3	0	8	3	11	8	42	53	64	-1	69	1	In	VDJ
ACTCTGACAGTGACCAGTGCCCATCCTGAAGACAGCAGCTTCTACATCTGCAGTGTCAGGGTGGGTGAAAAACTGTTTTTTGGCAGT	CSVRVGEKLFF	1	7.90263948158685E-5	33	TCRBV20-01	TCRBV20	TCRBV20-01				01,04	TCRBD01-01*01	TCRBD01	TCRBD01-01	01				TCRBJ01-04*01	TCRBJ01	TCRBJ01-04	01				7	4	4	3	1	7	48	55	56	61	65	1	In	VDJ
GGAGCTGGGGGACTCAGCCCTGTACTTCTGTGCCAGCAGCCCCCTGCAGGGAATCTATCAACTAATGAAAAACTGTTTTTTGGCAGT		1	7.90263948158685E-5	53	TCRBV13-01*01	TCRBV13	TCRBV13-01	01				TCRBD01-01*01	TCRBD01	TCRBD01-01	01				TCRBJ01-04*01	TCRBJ01	TCRBJ01-04	01				5	7	4	3	6	0	28	40	46	51	58	1	Out	VDJ
NNNNTGTCGGCTGCTCCCTCCCAGACATCTGTGTACTTCTGTGCCAGCAAAGACGGGGGGTGGAATGAAAAACTGTTTTTTGGCAGT	CASKDGGWNEKLFF	1	7.90263948158685E-5	42	TCRBV06-05*01	TCRBV06	TCRBV06-05	01				TCRBD02-01*01	TCRBD02	TCRBD02-01	01				TCRBJ01-04*01	TCRBJ01	TCRBJ01-04	01				7	3	8	1	4	5	39	49	53	60	63	1	In	VDJ
AATGTGAGCACCTTGGAGCTGGGAGACTCGGCCCTTTATCTTTGCGCCAGCAGCCCTGGACCGAATCAGCCCCAGCATTTTGGTGAT	CASSPGPNQPQHF	1	7.90263948158685E-5	39	TCRBV05-01*01	TCRBV05	TCRBV05-01	01								TCRBD01,TCRBD02	TCRBD01-01,TCRBD02-01		TCRBJ01-05*01	TCRBJ01	TCRBJ01-05	01				4	2	1	7	3	4	42	54	57	61	63	1	In	VDJ
AACGCCTTGTTGCTGGGGGACTCGGCCCTGTATCTCTGTGCCAGCAGCTCCACAGGGGCGGGCAATCAGCCCCAGCATTTTGGTGAT	CASSSTGAGNQPQHF	1	7.90263948158685E-5	45	TCRBV05-05*01	TCRBV05	TCRBV05-05	01				TCRBD01-01*01	TCRBD01	TCRBD01-01	01				TCRBJ01-05*01	TCRBJ01	TCRBJ01-05	01				3	3	3	2	2	2	36	49	51	58	61	1	In	VDJ
ATCCAGCAGGTAGTGCGAGGAGATTCGGCAGCTTATTTCTGTGCCAGCTCGTCGACAGGGGATAGCTATGGCTACACCTTCGGTTCG	CASSSTGDSYGYTF	1	7.90263948158685E-5	42	TCRBV18-01*01	TCRBV18	TCRBV18-01	01				TCRBD01-01*01	TCRBD01	TCRBD01-01	01				TCRBJ01-02*01	TCRBJ01	TCRBJ01-02	01				6	4	2	2	3	4	39	50	53	61	65	1	In	VDJ
AGGATCCAGCAGGTAGTGCGAGGAGATTCGGCAGCTTATTTCTGTGCCAGCTCACCCACAGGGGACTATGGCTACACCTTCGGTTCG	CASSPTGDYGYTF	1	7.90263948158685E-5	39	TCRBV18-01*01	TCRBV18	TCRBV18-01	01				TCRBD01-01*01	TCRBD01	TCRBD01-01	01				TCRBJ01-02*01	TCRBJ01	TCRBJ01-02	01				3	0	3	2	1	3	42	56	57	-1	64	1	In	VDJ
ATCCAGCGCACAGAGCAGGAGGACTCGGCCGTGTATCTCTGTGCCAGCAGCTTAGCGCTACAGGGCCACGGCTACACCTTCGGTTCG	CASSLALQGHGYTF	1	7.90263948158685E-5	42	TCRBV07-02	TCRBV07	TCRBV07-02				01,02	TCRBD01-01*01	TCRBD01	TCRBD01-01	01				TCRBJ01-02*01	TCRBJ01	TCRBJ01-02	01				0	4	3	3	3	8	39	56	59	65	69	1	In	VDJ
TCCCTAGAGTCTGCCATCCCCAACCAGACAGCTCTTTACTTCTGTGCCACCAGTGATCCGGGACAGAGGAGCTACACCTTCGGTTCG	CATSDPGQRSYTF	2	1.58052789631737E-4	39	TCRBV24-01*01	TCRBV24	TCRBV24-01	01				TCRBD01-01*01	TCRBD01	TCRBD01-01	01				TCRBJ01-02*01	TCRBJ01	TCRBJ01-02	01				3	4	0	5	2	9	42	57	59	66	70	2	In	VDJ
ATCCAGCCCTCAGAACCCAGGGACTCAGCTGTGTACTTCTGTGCCAGCAGTTTTGAACAGGGGGCTAGATCCTACACCTTCGGTTCG	CASSFEQGARSYTF	1	7.90263948158685E-5	42	TCRBV12	TCRBV12				TCRBV12-03/12-04,TCRBV12-04		TCRBD01-01*01	TCRBD01	TCRBD01-01	01				TCRBJ01-02*01	TCRBJ01	TCRBJ01-02	01				3	6	3	0	3	10	39	53	56	65	71	1	In	VDJ
CTTCACCTACACGCCCTGCAGCCAGAAGACTCAGCCCTGTATCTCTGCGCCAGCAGCCAAGTGAATGGCGAGCAGTACTTCGGGCCG	CASSQVNGEQYF	3	2.370791844476055E-4	36	TCRBV04-01*01	TCRBV04	TCRBV04-01	01								TCRBD01,TCRBD02	TCRBD01-01,TCRBD02-01		TCRBJ02-07*01	TCRBJ02	TCRBJ02-07	01				1	0	0	10	5	6	45	61	66	-1	68	3	In	VDJ
ATCCAGCAGGTAGTGCGAGGAGATTCGGCAGCTTATTTCTGTGCCAGCTCCTCGATGGGACAGGGTTACGAGCAGTACTTCGGGCCG	CASSSMGQGYEQYF	2	1.58052789631737E-4	42	TCRBV18-01*01	TCRBV18	TCRBV18-01	01				TCRBD01-01*01	TCRBD01	TCRBD01-01	01				TCRBJ02-07*01	TCRBJ02	TCRBJ02-07	01				6	1	0	3	6	4	39	50	56	65	66	2	In	VDJ
CTGAAGATCCGGTCCACAAAGCTGGAGGACTCAGCCATGTACTTCTGTGCCAGCAGTGACTCGGGCTACGAGCAGTACTTCGGGCCG	CASSDSGYEQYF	2	1.58052789631737E-4	36	TCRBV02-01	TCRBV02	TCRBV02-01				01,03	TCRBD02-01	TCRBD02	TCRBD02-01				01,02	TCRBJ02-07*01	TCRBJ02	TCRBJ02-07	01				3	0	8	4	2	3	45	59	61	-1	65	2	In	VDJ
TCCCTGGAGCTTGGTGACTCTGCTGTGTATTTCTGTGCCAGCAGCCCCATCGCGGGGACAGTGTCCTACGAGCAGTACTTCGGGCCG	CASSPIAGTVSYEQYF	2	1.58052789631737E-4	48	TCRBV03-01/03-02*01	TCRBV03	TCRBV03-01/03-02	01				TCRBD01-01*01	TCRBD01	TCRBD01-01	01				TCRBJ02-07*01	TCRBJ02	TCRBJ02-07	01				4	2	0	5	8	1	33	46	54	61	63	2	In	VDJ
CGCACAGAGCAGGAGGACTCGGCCGTGTATCTCTGTGCCAGCAGCTTAAGAGGAGCGGGGGCCTCCTACGAGCAGTACTTCGGGCCG	CASSLRGAGASYEQYF	2	1.58052789631737E-4	48	TCRBV07-02	TCRBV07	TCRBV07-02				01,02	TCRBD02-01*01	TCRBD02	TCRBD02-01	01				TCRBJ02-07*01	TCRBJ02	TCRBJ02-07	01				2	1	6	2	5	0	33	48	53	61	62	2	In	VDJ
CTGGAGTCAGCTACCCGCTCCCAGACATCTGTGTATTTCTGCGCCAGCAGCGCCCGACGGAGAGCCTACGAGCAGTACTTCGGGCCG	CASSARRRAYEQYF	2	1.58052789631737E-4	42	TCRBV10-02*01	TCRBV10	TCRBV10-02	01				TCRBD02-01*02	TCRBD02	TCRBD02-01	02				TCRBJ02-07*01	TCRBJ02	TCRBJ02-07	01				6	2	10	2	8	2	39	50	58	62	64	2	In	VDJ
ATCCGGTCCACAAAGCTGGAGGACTCAGCCATGTACTTCTGTGCCAGCAGCGATCCTGGACGTCCCTACGAGCAGTACTTCGGGCCG	CASSDPGRPYEQYF	1	7.90263948158685E-5	42	TCRBV02-01	TCRBV02	TCRBV02-01				01,03					TCRBD01,TCRBD02	TCRBD01-01,TCRBD02-01		TCRBJ02-07*01	TCRBJ02	TCRBJ02-07	01				6	3	1	7	7	2	39	50	57	61	64	1	In	VDJ
AGAAGCTCCTTCTCAGTGACTCTGGCTTCTATCTCTGTGCCTGGAGCATACAGGGGAGCGGGGGGTCACGAGCAGTACTTCGGGCCG		1	7.90263948158685E-5	46	TCRBV30-01*01	TCRBV30	TCRBV30-01	01				TCRBD02-01*01	TCRBD02	TCRBD02-01	01				TCRBJ02-07*01	TCRBJ02	TCRBJ02-07	01				3	2	6	1	10	5	35	46	56	65	67	1	Out	VDJ
AGCACCTTGGAGCTGGGGGACTCGGCCCTTTATCTTTGCGCCAGCAGCTTGCGCCAGGGGAGTGGAAACACCATATATTTTGGAGAG	CASSLRQGSGNTIYF	1	7.90263948158685E-5	45	TCRBV05-01*01	TCRBV05	TCRBV05-01	01				TCRBD01-01*01	TCRBD01	TCRBD01-01	01				TCRBJ01-03*01	TCRBJ01	TCRBJ01-03	01				1	2	4	2	3	3	36	51	54	60	62	1	In	VDJ
GAGTCCGCCAGCACCAACCAGACATCTATGTACCTCTGTGCCAGCAGTTTAGTACGGGCCTCTGGAAACACCATATATTTTGGAGAG	CASSLVRASGNTIYF	1	7.90263948158685E-5	45	TCRBV28-01*01	TCRBV28	TCRBV28-01	01								TCRBD01,TCRBD02	TCRBD01-01,TCRBD02-01		TCRBJ01-03*01	TCRBJ01	TCRBJ01-03	01				2	0	8	0	4	0	36	51	55	-1	59	1	In	VDJ
TCTCTGGAGCTGGGGGACTCAGCTTTGTATTTCTGTGCCAGCAGCGTAACTGACTCAGACTCTGGAAACACCATATATTTTGGAGAG	CASSVTDSDSGNTIYF	1	7.90263948158685E-5	48	TCRBV09-01*01	TCRBV09	TCRBV09-01	01				TCRBD02-01	TCRBD02	TCRBD02-01				01,02	TCRBJ01-03*01	TCRBJ01	TCRBJ01-03	01				1	4	2	10	3	0	33	48	51	55	59	1	In	VDJ
TCGGCCCAAAAGAACCCGACAGCTTTCTATCTCTGTGCCAGTAGTCATAGGGGAGGCGGAGGGGCCAACGTCCTGACTTTCGGGGCC	CASSHRGGGGANVLTF	1	7.90263948158685E-5	48	TCRBV19-01*01	TCRBV19	TCRBV19-01	01				TCRBD02-01*02	TCRBD02	TCRBD02-01	02				TCRBJ02-06*01	TCRBJ02	TCRBJ02-06	01				5	4	9	1	5	4	33	45	50	56	60	1	In	VDJ
GCCCATCCTGAAGACAGCAGCTTCTACATCTGCAGTGCAAAGGGGTGGACTAGTCTTTCGGCCAAAAACATTCAGTACTTCGGCGCC	CSAKGWTSLSAKNIQYF	1	7.90263948158685E-5	51	TCRBV20	TCRBV20				TCRBV20-01,TCRBV20-or09_02		TCRBD02-01	TCRBD02	TCRBD02-01				01,02	TCRBJ02-04*01	TCRBJ02	TCRBJ02-04	01				6	7	1	8	8	1	30	38	46	53	60	1	In	VDJ
CACACCCTGCAGCCAGAAGACTCGGCCCTGTATCTCTGTGCCAGCAGCCAAGATCTGGGAGGTCGTTCACCCCTCCACTTTGGGAAC	CASSQDLGGRSPLHF	1	7.90263948158685E-5	45	TCRBV04-02*01	TCRBV04	TCRBV04-02	01				TCRBD02-01*02	TCRBD02	TCRBD02-01	02				TCRBJ01-06*02	TCRBJ01	TCRBJ01-06	02				0	3	9	1	3	9	36	53	56	62	65	1	In	VDJ
ACTCTGGAGTCTGCTGCCTCCTCCCAGACATCTGTATATTTCTGCGCCAGCAGTGTAAAGGGGAATTCACCCCTCCACTTTGGGAAC	CASSVKGNSPLHF	1	7.90263948158685E-5	39	TCRBV10-01*01	TCRBV10	TCRBV10-01	01				TCRBD01-01*01	TCRBD01	TCRBD01-01	01				TCRBJ01-06*02	TCRBJ01	TCRBJ01-06	02				4	0	5	2	3	7	42	55	58	-1	63	1	In	VDJ
GTGAGCACCTTGGAGCTGGGGGACTCGGCCCTTTATCTTTGCGCCAGCAGTGATGGGGGGGAGAATTCACCCCTCCACTTTGGGAAC	CASSDGGENSPLHF	1	7.90263948158685E-5	42	TCRBV05-01*01	TCRBV05	TCRBV05-01	01				TCRBD02-01*01	TCRBD02	TCRBD02-01	01				TCRBJ01-06*02	TCRBJ01	TCRBJ01-06	02				5	2	9	0	4	7	39	50	54	61	63	1	In	VDJ
GTGAGCACCTTGGAGCTGGGGGACTCGGCCCTTTATCTTTGCGCCAGCAGCGCAGGGGGGGAAAATTCACCCCTCCACTTTGGGAAC	CASSAGGENSPLHF	1	7.90263948158685E-5	42	TCRBV05-01*01	TCRBV05	TCRBV05-01	01								TCRBD01,TCRBD02	TCRBD01-01,TCRBD02-01		TCRBJ01-06*02	TCRBJ01	TCRBJ01-06	02				4	4	4	1	1	7	39	51	52	59	63	1	In	VDJ
GAGCTCTCTGGAGCTGGGGGACTCAGCTTTGTATTTCTGTGCCAGCAGCACCGCTGGGGGGAAAGGTCACCCCTCCACTTTGGGAAC		1	7.90263948158685E-5	44	TCRBV09-01*01	TCRBV09	TCRBV09-01	01				TCRBD02-01*01	TCRBD02	TCRBD02-01	01				TCRBJ01-06*02	TCRBJ01	TCRBJ01-06	02				4	5	9	1	6	10	37	49	55	61	66	1	Out	VDJ
CTGCAGCCAGAAGACTCGGCCCTGTATCTCTGTGCCAGCAGCCAAGACCGCAGTGGGACAGGGTGATCACCCCTCCACTTTGGGAAC	CASSQDRSGTG*SPLHF	1	7.90263948158685E-5	51	TCRBV04-02*01	TCRBV04	TCRBV04-02	01				TCRBD01-01*01	TCRBD01	TCRBD01-01	01				TCRBJ01-06*02	TCRBJ01	TCRBJ01-06	02				0	3	0	3	7	10	30	47	54	63	66	1	Stop	VDJ
GAGTCTGCTGCCTCCTCCCAGACATCTGTATATTTCTGCGCCAGCAGTGGGTCGAGACAGGGAGTGGGTGAGCAGTTCTTCGGGCCA	CASSGSRQGVGEQFF	1	7.90263948158685E-5	45	TCRBV10-01*01	TCRBV10	TCRBV10-01	01				TCRBD01-01*01	TCRBD01	TCRBD01-01	01				TCRBJ02-01*01	TCRBJ02	TCRBJ02-01	01				0	6	2	3	2	9	36	53	55	62	68	1	In	VDJ
AGCACCTTGGAGCTGGGGGACTCGGCCCTTTATCTTTGCGCCAGCAGCCTAGGGACAGGGCGTTACAATGAGCAGTTCTTCGGGCCA	CASSLGTGRYNEQFF	2	1.58052789631737E-4	45	TCRBV05-01*01	TCRBV05	TCRBV05-01	01				TCRBD01-01*01	TCRBD01	TCRBD01-01	01				TCRBJ02-01*01	TCRBJ02	TCRBJ02-01	01				4	3	0	3	3	4	36	48	51	60	63	2	In	VDJ
NTGTCGGCTGCTCCCTCCCAAACATCTGTGTACTTCTGTGCCAGCAGTTACCGGACAGGAGTCTACAATGAGCAGTTCTTCGGGCCA	CASSYRTGVYNEQFF	3	2.370791844476055E-4	45	TCRBV06-02/06-03*01	TCRBV06	TCRBV06-02/06-03	01				TCRBD01-01*01	TCRBD01	TCRBD01-01	01				TCRBJ02-01*01	TCRBJ02	TCRBJ02-01	01				2	3	1	4	1	3	36	51	52	59	62	3	In	VDJ
CTGACTGTGAGCAACATGAGCCCTGAAGACAGCAGCATATATCTCTGCAGCGGGCAAACAGTCTACAATGAGCAGTTCTTCGGGCCA	CSGQTVYNEQFF	1	7.90263948158685E-5	36	TCRBV29-01	TCRBV29	TCRBV29-01				01,02,03	TCRBD01-01*01	TCRBD01	TCRBD01-01	01				TCRBJ02-01*01	TCRBJ02	TCRBJ02-01	01				7	1	3	5	5	3	45	52	57	61	62	1	In	VDJ
CTGGGGGACTCGGCCCTTTATCTTTGCGCCAGCAGCTCCCCGAGGGACAGCCTTACTAGCTCCTACAATGAGCAGTTCTTCGGGCCA	CASSSPRDSLTSSYNEQFF	1	7.90263948158685E-5	57	TCRBV05-01*01	TCRBV05	TCRBV05-01	01				TCRBD01-01*01	TCRBD01	TCRBD01-01	01				TCRBJ02-01*01	TCRBJ02	TCRBJ02-01	01				3	9	0	5	6	0	24	37	43	50	59	1	In	VDJ
AAGATCCAGCGCACAGAGCGGGGGGACTCAGCCGTGTATCTCTGTGCCAGCAGCTTAGGGACAGGGCAGGAGCAGTTCTTCGGGCCA	CASSLGTGQEQFF	4	3.16105579263474E-4	39	TCRBV07-03*01	TCRBV07	TCRBV07-03	01				TCRBD01-01*01	TCRBD01	TCRBD01-01	01				TCRBJ02-01*01	TCRBJ02	TCRBJ02-01	01				2	3	0	3	0	10	42	-1	57	66	69	4	In	VDJ
GTGAACGCCTTGTTGCTGGGGGACTCGGCCCTGTATCTCTGTGCCAGCAGCTCAGGGGGGACTCCCCGAGAGCAGTTCTTCGGGCCA	CASSSGGTPREQFF	1	7.90263948158685E-5	42	TCRBV05-05*01	TCRBV05	TCRBV05-05	01				TCRBD01-01*01	TCRBD01	TCRBD01-01	01				TCRBJ02-01*01	TCRBJ02	TCRBJ02-01	01				3	10	4	1	0	10	39	-1	52	59	69	1	In	VDJ
CTCAAGATCCAGCCTGCAGAGCTTGGGGACTCGGCCATGTATCTCTGTGCCAGCAGCCCACAGGCCCGGACCCAGTACTTCGGGCCA	CASSPQARTQYF	2	1.58052789631737E-4	36	TCRBV11-01*01	TCRBV11	TCRBV11-01	01				TCRBD01-01*01	TCRBD01	TCRBD01-01	01				TCRBJ02-05*01	TCRBJ02	TCRBJ02-05	01				5	4	3	4	2	7	45	57	59	64	68	2	In	VDJ
CTTCACATCAATTCCCTGGAGCTTGGTGACTCTGCTGTGTATTTCTGTGCCAGCAGCCTAAAGTGGGAGACCCAGTACTTCGGGCCA	CASSLKWETQYF	3	2.370791844476055E-4	36	TCRBV03-01/03-02*01	TCRBV03	TCRBV03-01/03-02	01								TCRBD01,TCRBD02	TCRBD01-01,TCRBD02-01		TCRBJ02-05*01	TCRBJ02	TCRBJ02-05	01				4	0	0	10	6	5	45	58	64	-1	66	3	In	VDJ
GTGACCAGTGCCCATCCTGAAGACAGCAGCTTCTACATCTGCAGCACTACTAGCGGGGCATCCCAAGAGACCCAGTACTTCGGGCCA	CSTTSGASQETQYF	1	7.90263948158685E-5	42	TCRBV20	TCRBV20				TCRBV20-01,TCRBV20-or09_02		TCRBD02-01*01	TCRBD02	TCRBD02-01	01				TCRBJ02-05*01	TCRBJ02	TCRBJ02-05	01				9	4	3	3	4	1	39	44	48	58	62	1	In	VDJ
CTAGAGTCTGCCATCCCCAACCAGACAGCTCTTTACTTCTGTGCCACCAGTGGCAAGGGCGGGGGAGATACGCAGTATTTTGGCCCA	CATSGKGGGDTQYF	1	7.90263948158685E-5	42	TCRBV24-01*01	TCRBV24	TCRBV24-01	01				TCRBD02-01*01	TCRBD02	TCRBD02-01	01				TCRBJ02-03*01	TCRBJ02	TCRBJ02-03	01				5	0	7	2	6	5	39	52	58	-1	65	1	In	VDJ
CAGCGCACAGAGCAGGGGGACTCGGCCATGTATCTCTGTGCCAGCAGCTTACTTAGTGGGGGATCAGATACGCAGTATTTTGGCCCA	CASSLLSGGSDTQYF	1	7.90263948158685E-5	45	TCRBV07-09*01	TCRBV07	TCRBV07-09	01								TCRBD01,TCRBD02	TCRBD01-01,TCRBD02-01		TCRBJ02-03*01	TCRBJ02	TCRBJ02-03	01				2	2	6	1	6	4	36	51	57	62	64	1	In	VDJ
CTGCAGCAAGAAGACTCAGCTGCGTATCTCTGCACCAGCAGCCAAGACGGGGGAGGCAGCGGCGCAGATACGCAGTATTTTGGCCCA	CTSSQDGGGSGADTQYF	2	1.58052789631737E-4	51	TCRBV01-01*01	TCRBV01	TCRBV01-01	01				TCRBD02-01	TCRBD02	TCRBD02-01				01,02	TCRBJ02-03*01	TCRBJ02	TCRBJ02-03	01				0	11	8	2	0	4	30	-1	47	53	64	2	In	VDJ
TCCCTGGAGCTTGGTGACTCTGCTGTGTATTTCTGTGCCAGCAGCCCCCGGACAGTGATTAGCACAGATACGCAGTATTTTGGCCCA	CASSPRTVISTDTQYF	1	7.90263948158685E-5	48	TCRBV03-01/03-02*01	TCRBV03	TCRBV03-01/03-02	01				TCRBD01-01*01	TCRBD01	TCRBD01-01	01				TCRBJ02-03*01	TCRBJ02	TCRBJ02-03	01				4	5	1	5	3	0	33	46	49	55	60	1	In	VDJ
ACGCCCTGCAGCCAGAAGACTCAGCCCTGTATCTCTGCGCCAGCAGCCAAGCCAGCTGACGAGTCCGGGGAGCTGTTTTTTGGAGAA		1	7.90263948158685E-5	46	TCRBV04-01*01	TCRBV04	TCRBV04-01	01								TCRBD01,TCRBD02	TCRBD01-01,TCRBD02-01		TCRBJ02-02*01	TCRBJ02	TCRBJ02-02	01				1	4	2	7	6	6	35	51	57	60	64	1	Out	VDJ
ACCAGTGCCCATCCTGAAGACAGCAGCTTCTACATCTGCAGTGCCCTGACTACGACCTCCAACACCGGGGAGCTGTTTTTTGGAGAA	CSALTTTSNTGELFF	1	7.90263948158685E-5	45	TCRBV20	TCRBV20				TCRBV20-01,TCRBV20-or09_02		TCRBD02-01	TCRBD02	TCRBD02-01				01,02	TCRBJ02-02*01	TCRBJ02	TCRBJ02-02	01				6	8	2	9	3	2	36	44	47	52	60	1	In	VDJ
ATCCTGAGGATCCAGCAGGTAGTGCGAGGAGATTCGGCAGCTTATTTCTGTGCCAGCTCACCTCAGGGGGGAGTTTTCTTTGGACAA	CASSPQGGVFF	1	7.90263948158685E-5	33	TCRBV18-01*01	TCRBV18	TCRBV18-01	01				TCRBD01-01*01	TCRBD01	TCRBD01-01	01				TCRBJ01-01*01	TCRBJ01	TCRBJ01-01	01				3	4	4	1	1	13	48	62	63	70	74	1	In	VDJ
ACTCTGACAGTGACCAGTGCCCATCCTGAAGACAGCAGCTTCTACATCTGCAGTGCTTGGCCCCAGGGAGGTTCTTTCTTTGGACAA	CSAWPQGGSFF	1	7.90263948158685E-5	33	TCRBV20-01	TCRBV20	TCRBV20-01				01,04	TCRBD02-01*02	TCRBD02	TCRBD02-01	02				TCRBJ01-01*01	TCRBJ01	TCRBJ01-01	01				5	2	9	1	8	12	48	57	65	71	73	1	In	VDJ
ATGTGAGCACCTTGGAGCTGGGGGACTCGGCCCTTTATCTTTGCGCCAGCGGGCGTCAGAAAAGTGGCTGAAGCTTTCTTTGGACAA		2	1.58052789631737E-4	40	TCRBV05-01*01	TCRBV05	TCRBV05-01	01				TCRBD01-01*01	TCRBD01	TCRBD01-01	01				TCRBJ01-01*01	TCRBJ01	TCRBJ01-01	01				7	13	8	0	0	6	41	-1	50	54	67	2	Out	VDJ
GCAGAACTGGAGGATTCTGGAGTTTATTTCTGTGCCAGCAGCCAAGTCGGTGCGGGGACAGGGAACACTGAAGCTTTCTTTGGACAA	CASSQVGAGTGNTEAFF	1	7.90263948158685E-5	51	TCRBV14-01*01	TCRBV14	TCRBV14-01	01				TCRBD01-01*01	TCRBD01	TCRBD01-01	01				TCRBJ01-01*01	TCRBJ01	TCRBJ01-01	01				1	0	0	4	8	1	30	46	54	-1	62	1	In	VDJ
AACGCCTTGTTGCTGGGGGACTCGGCCCTCTATCTCTGTGCCAGCAGCTTGGCCCCAGGGCGGAACACTGAAGCTTTCTTTGGACAA	CASSLAPGRNTEAFF	1	7.90263948158685E-5	45	TCRBV05-06*01	TCRBV05	TCRBV05-06	01				TCRBD01-01*01	TCRBD01	TCRBD01-01	01				TCRBJ01-01*01	TCRBJ01	TCRBJ01-01	01				0	2	4	3	3	1	36	52	55	60	62	1	In	VDJ
ACCAGCTCCCAGACATCTGTGTACTTCTGTGCCATCAGTGAGTGGGCCACCACTCCTATGAGGAACACTGAAGCTTTCTTTGGACAA	CAISEWATTPMRNTEAFF	1	7.90263948158685E-5	54	TCRBV10-03*01	TCRBV10	TCRBV10-03	01				TCRBD01-01*01	TCRBD01	TCRBD01-01	01				TCRBJ01-01*01	TCRBJ01	TCRBJ01-01	01				1	15	8	0	0	1	27	-1	43	47	62	1	In	VDJ
TAGTGCGAGGAGATTCGGCAGCTTATTTCTGTGCCAGCTCACCAACCGGGACAGGGAAGGGCCAACACTGAAGCTTTCTTTGGACAA		1	7.90263948158685E-5	52	TCRBV18-01*01	TCRBV18	TCRBV18-01	01				TCRBD01-01*01	TCRBD01	TCRBD01-01	01				TCRBJ01-01*01	TCRBJ01	TCRBJ01-01	01				2	7	0	3	3	2	29	44	47	56	63	1	Out	VDJ
ACATCGGCCCAAAAGAACCCGACAGCTTTCTATCTCTGTGCCAGTAGTACTCGGACAGGCGCAAACACTGAAGCTTTCTTTGGACAA	CASSTRTGANTEAFF	2	1.58052789631737E-4	45	TCRBV19-01*01	TCRBV19	TCRBV19-01	01				TCRBD01-01*01	TCRBD01	TCRBD01-01	01				TCRBJ01-01*01	TCRBJ01	TCRBJ01-01	01				4	4	1	4	3	2	36	49	52	59	63	2	In	VDJ
CACGCCCTGCAGCCAGAAGACTCAGCCCTGTATCTCTGCGCCAGCAGCCAAACAGGTGCAACTAATGAAAAACTGTTTTTTGGCAGT	CASSQTGATNEKLFF	1	7.90263948158685E-5	45	TCRBV04-01*01	TCRBV04	TCRBV04-01	01				TCRBD01-01*01	TCRBD01	TCRBD01-01	01				TCRBJ01-04*01	TCRBJ01	TCRBJ01-04	01				2	2	3	4	0	0	36	-1	51	56	58	1	In	VDJ
TCTGGAGTCTGCTGCCTCCTCCCAGACATCTGTATATTTCTGCGCCAGCTCCTGGCGGCTGGGGATCAGCCCCAGCATTTTGGTGAT		2	1.58052789631737E-4	41	TCRBV10-01*01	TCRBV10	TCRBV10-01	01								TCRBD01,TCRBD02	TCRBD01-01,TCRBD02-01		TCRBJ01-05*01	TCRBJ01	TCRBJ01-05	01				8	0	6	2	11	5	40	49	60	-1	64	2	Out	VDJ
CAGCGCACAGAGCAGGAGGACTCGGCCGTGTATCTCTGTGCCAGCAGCTTAGCGTCAACAGGGGGCTCTGGCTACACCTTCGGTTCG	CASSLASTGGSGYTF	1	7.90263948158685E-5	45	TCRBV07-02	TCRBV07	TCRBV07-02				01,02	TCRBD01-01*01	TCRBD01	TCRBD01-01	01				TCRBJ01-02*01	TCRBJ01	TCRBJ01-02	01				0	2	3	0	4	7	36	53	57	66	68	1	In	VDJ
TGACTGTGAGCAACATGAGCCCTGAAGACAGCAGCATATATCTCTGCAGCGCTGGGGGGACAGTTCTATGGCTACACCTTCGGTTCG		1	7.90263948158685E-5	37	TCRBV29-01*03	TCRBV29	TCRBV29-01	03				TCRBD01-01*01	TCRBD01	TCRBD01-01	01				TCRBJ01-02*01	TCRBJ01	TCRBJ01-02	01				6	2	0	5	4	4	44	52	56	63	65	1	Out	VDJ
CTTCACCTACACGCCCTGCAGCCAGAAGACTCAGCCCTGTATCTCTGCGCCAGCAGCCCAGATGACTATGGCTACACCTTCGGTTCG	CASSPDDYGYTF	4	3.16105579263474E-4	36	TCRBV04-01*01	TCRBV04	TCRBV04-01	01											TCRBJ01-02*01	TCRBJ01	TCRBJ01-02	01				0	2	0	0	0	3	45	-1	-1	62	64	4	In	VJ
AGTGCCCATCCTGAAGACAGCAGCTTCTACATCTGCAGTAGACGCCATACTAGGGGTTCAGCTAACTATGGCTACACCTTCGGTTCG	CSRRHTRGSANYGYTF	1	7.90263948158685E-5	48	TCRBV20	TCRBV20				TCRBV20-01,TCRBV20-or09_02						TCRBD01,TCRBD02	TCRBD01-01,TCRBD02-01		TCRBJ01-02*01	TCRBJ01	TCRBJ01-02	01				8	5	5	2	12	0	33	39	51	56	61	1	In	VDJ
GGCCTGGGGGACGCAGCCATGTACCTGTGTGCCACCAGCAGAGATAGGCGGGGACGAGAAGCTAACTATGGCTACACCTTCGGTTCG	CATSRDRRGREANYGYTF	2	1.58052789631737E-4	54	TCRBV15-01*02	TCRBV15	TCRBV15-01	02				TCRBD02-01*01	TCRBD02	TCRBD02-01	01				TCRBJ01-02*01	TCRBJ01	TCRBJ01-02	01				0	8	7	3	3	0	27	44	47	53	61	2	In	VDJ
ACTCTGAAGATCCAGCGCACAGAGCAGCGGGACTCGGCCATGTATCGCTGTGCCAGCAGTCAGAACTATGGCTACACCTTCGGTTCG	CASSQNYGYTF	2	1.58052789631737E-4	33	TCRBV07-06*01	TCRBV07	TCRBV07-06	01				TCRBD01-01*01	TCRBD01	TCRBD01-01	01				TCRBJ01-02*01	TCRBJ01	TCRBJ01-02	01				6	0	4	5	1	2	48	59	60	-1	63	2	In	VDJ
TGACCAGTGCCCATCCTGAAGACAGCAGCTTCTACATCTGCAGTGCTAACACCGACAGGGGCTTAGGAGGAGCAGTACTTCGGGCCG		1	7.90263948158685E-5	43	TCRBV20	TCRBV20				TCRBV20-01,TCRBV20-or09_02		TCRBD01-01*01	TCRBD01	TCRBD01-01	01				TCRBJ02-07*01	TCRBJ02	TCRBJ02-07	01				4	8	2	2	5	7	38	48	53	61	69	1	Out	VDJ
ATCCGGTCCACAAAGCTGGAGGACTCAGCCATGTACTTCTGTGCCAGCAGCCCCCATGGGACAGTCTACGAGCAGTACTTCGGGCCG	CASSPHGTVYEQYF	1	7.90263948158685E-5	42	TCRBV02-01	TCRBV02	TCRBV02-01				01,03	TCRBD01-01*01	TCRBD01	TCRBD01-01	01				TCRBJ02-07*01	TCRBJ02	TCRBJ02-07	01				6	1	0	5	7	3	39	50	57	64	65	1	In	VDJ
CTGCAGCCAGAAGACTCAGCCCTGTATCTCTGCGCCAGCAGCCAAAGGCCGCCGACGCACAGCTCCTACGAGCAGTACTTCGGGCCG	CASSQRPPTHSSYEQYF	2	1.58052789631737E-4	51	TCRBV04-01*01	TCRBV04	TCRBV04-01	01				TCRBD01-01*01	TCRBD01	TCRBD01-01	01				TCRBJ02-07*01	TCRBJ02	TCRBJ02-07	01				2	0	3	5	13	0	30	45	58	-1	62	2	In	VDJ
ACTAAACCTGAGCTCTCTGGAGCTGGGGGACTCAGCTTTGTATTTCTGTGCCAGCGGGGCCTCCCCTACGAGCAGTACTTCGGGCCG		1	7.90263948158685E-5	35	TCRBV09-01*01	TCRBV09	TCRBV09-01	01				TCRBD01-01*01	TCRBD01	TCRBD01-01	01				TCRBJ02-07*01	TCRBJ02	TCRBJ02-07	01				7	4	7	0	0	2	46	-1	55	60	64	1	Out	VDJ
CTGAATGTGAACGCCTTGTTGCTGGGGGACTCGGCCCTCTATCTCTGTGCCAGCAGCTTGGTTGGCAACGAGCAGTACTTCGGGCCG	CASSLVGNEQYF	1	7.90263948158685E-5	36	TCRBV05-06*01	TCRBV05	TCRBV05-06	01				TCRBD01-01*01	TCRBD01	TCRBD01-01	01				TCRBJ02-07*01	TCRBJ02	TCRBJ02-07	01				0	1	9	0	2	5	45	61	63	66	67	1	In	VDJ
TCGGCCCAAAAGAACCCGACAGCTTTCTATCTCTGTGCCAGTAGTATAACACAGAGCAACTCTGGAAACACCATATATTTTGGAGAG	CASSITQSNSGNTIYF	1	7.90263948158685E-5	48	TCRBV19-01*01	TCRBV19	TCRBV19-01	01				TCRBD01-01*01	TCRBD01	TCRBD01-01	01				TCRBJ01-03*01	TCRBJ01	TCRBJ01-03	01				2	5	3	5	2	0	33	48	50	54	59	1	In	VDJ
NTGTCGGCTGCTCCCTCCCAGACATCTGTGTACTTCTGTGCCAGCAGGGGGGGAAACTCTGGGGCCAACGTCCTGACTTTCGGGGCC	CASRGGNSGANVLTF	5	3.951319740793425E-4	45	TCRBV06-05*01	TCRBV06	TCRBV06-05	01				TCRBD02-01*01	TCRBD02	TCRBD02-01	01				TCRBJ02-06*01	TCRBJ02	TCRBJ02-06	01				6	3	9	1	0	0	36	-1	47	53	56	5	In	VDJ
AGTCTGCTGCCTCCTCCCAGACATCTGTATATTTCTGCGCCAGCAAAGGGAGGGGAGACTGGGGCCAACGTCCTGACTTTCGGGGCC		2	1.58052789631737E-4	46	TCRBV10-01	TCRBV10	TCRBV10-01				01,03	TCRBD02-01*02	TCRBD02	TCRBD02-01	02				TCRBJ02-06*01	TCRBJ02	TCRBJ02-06	01				7	4	9	0	2	2	35	45	47	54	58	2	Out	VDJ
NTGTCGGCTGCTCCCTCCCAAACATCTGTGTACTTCTGTGCCAGCAAAGACCAGGGGTCCTATAATTCACCCCTCCACTTTGGGAAC	CASKDQGSYNSPLHF	7	5.531847637110795E-4	45	TCRBV06	TCRBV06				TCRBV06-02/06-03,TCRBV06-02		TCRBD01-01*01	TCRBD01	TCRBD01-01	01				TCRBJ01-06*02	TCRBJ01	TCRBJ01-06	02				7	0	4	2	5	1	36	46	51	-1	57	7	In	VDJ
TCCGCCAGCACCAACCAGACATCTATGTACCTCTGTGCCAGCACCGGTGGTGTAGAGTCCTATAATTCACCCCTCCACTTTGGGAAC	CASTGGVESYNSPLHF	1	7.90263948158685E-5	48	TCRBV28-01*01	TCRBV28	TCRBV28-01	01				TCRBD02-01	TCRBD02	TCRBD02-01				01,02	TCRBJ01-06*02	TCRBJ01	TCRBJ01-06	02				7	2	5	8	9	1	33	43	52	55	57	1	In	VDJ
ATGAATGTGAGCACCTTGGAGCTGGGGGACTCGGCCCTTTATCTTTGCGCCAGCAGCATCCTGGGACAGGGAAGTTTCTTCGGGCCA	CASSILGQGSFF	1	7.90263948158685E-5	36	TCRBV05-01*01	TCRBV05	TCRBV05-01	01				TCRBD01-01*01	TCRBD01	TCRBD01-01	01				TCRBJ02-01*01	TCRBJ02	TCRBJ02-01	01				4	4	0	3	5	16	45	57	62	71	75	1	In	VDJ
AAGATCCAGCCCTCAGAACCCAGGGACTCAGCTGTGTACTTCTGTGCCAGCAGCCCAGAGGGGGGCCAGGTGCAGTTCTTCGGGCCA	CASSPEGGQVQFF	2	1.58052789631737E-4	39	TCRBV12-03/12-04*01	TCRBV12	TCRBV12-03/12-04	01								TCRBD01,TCRBD02	TCRBD01-01,TCRBD02-01		TCRBJ02-01*01	TCRBJ02	TCRBJ02-01	01				6	7	5	1	5	12	42	53	58	64	71	2	In	VDJ
AAGATCCAGCGCACAGAGCAGGAGGACTCCGCCGTGTATCTCTGTGCCAGCAGCCTCCCCCACCACGTTGAGCAGTTCTTCGGGCCA	CASSLPHHVEQFF	1	7.90263948158685E-5	39	TCRBV07-08*03	TCRBV07	TCRBV07-08	03								TCRBD01,TCRBD02	TCRBD01-01,TCRBD02-01		TCRBJ02-01*01	TCRBJ02	TCRBJ02-01	01				4	5	3	7	6	9	42	55	61	63	68	1	In	VDJ
CAGCCCTCAGAACCCAGGGACTCAGCTGTGTACTTCTGTGCCAGCAGTTCAGGGGGCGGGGGTCTTAATGAGCAGTTCTTCGGGCCA	CASSSGGGGLNEQFF	1	7.90263948158685E-5	45	TCRBV12	TCRBV12				TCRBV12-03/12-04,TCRBV12-04		TCRBD01-01*01	TCRBD01	TCRBD01-01	01				TCRBJ02-01*01	TCRBJ02	TCRBJ02-01	01				4	9	4	0	0	7	36	-1	49	57	66	1	In	VDJ
CTACACGCCCTGCAGCCAGAAGACTCAGCCCTGTATCTCTGCGCCAGCAGCCCGGGACGGTTCTACAATGAGCAGTTCTTCGGGCCA	CASSPGRFYNEQFF	1	7.90263948158685E-5	42	TCRBV04-01*01	TCRBV04	TCRBV04-01	01								TCRBD01,TCRBD02	TCRBD01-01,TCRBD02-01		TCRBJ02-01*01	TCRBJ02	TCRBJ02-01	01				4	4	0	7	1	3	39	52	53	58	62	1	In	VDJ
CTGCAGCCAGAAGACTCGGCCCTGTATCTCTGCGCCAGCAGTCCCTGGGTAGCGGGGATTCTCTACAATGAGCAGTTCTTCGGGCCA	CASSPWVAGILYNEQFF	1	7.90263948158685E-5	51	TCRBV04-03*01	TCRBV04	TCRBV04-03	01				TCRBD02-01*01	TCRBD02	TCRBD02-01	01				TCRBJ02-01*01	TCRBJ02	TCRBJ02-01	01				6	5	5	3	8	3	30	41	49	57	62	1	In	VDJ
CAGCCTGCAGAGCTTGGGGACTCGGCCGTGTATCTCTGTGCCAGCAGTTCCGGGACAGGGTCCTACAATGAGCAGTTCTTCGGGCCA	CASSSGTGSYNEQFF	2	1.58052789631737E-4	45	TCRBV11-03*01	TCRBV11	TCRBV11-03	01				TCRBD01-01*01	TCRBD01	TCRBD01-01	01				TCRBJ02-01*01	TCRBJ02	TCRBJ02-01	01				6	0	0	3	4	1	36	47	51	-1	60	2	In	VDJ
TCTAAGAAGCTCCTTCTCAGTGACTCTGGCTTCTATCTCTGTGCCTGGAGGGTAGGGACAGGCCTAAATGAGCAGTTCTTCGGGCCA	CAWRVGTGLNEQFF	2	1.58052789631737E-4	42	TCRBV30-01*01	TCRBV30	TCRBV30-01	01				TCRBD01-01*01	TCRBD01	TCRBD01-01	01				TCRBJ02-01*01	TCRBJ02	TCRBJ02-01	01				3	4	0	4	4	7	39	50	54	62	66	2	In	VDJ
AACCGGGAGACACGGCACTGTATCTCTGCGCCAGCAGTCACTCCCGGGACTAGCGGGGGGGCCTCAAATGAGCAGTTCTTCGGGCCA		3	2.370791844476055E-4	55	TCRBV23-01*01	TCRBV23	TCRBV23-01	01				TCRBD02-01*01	TCRBD02	TCRBD02-01	01				TCRBJ02-01*01	TCRBJ02	TCRBJ02-01	01				3	5	0	0	5	7	26	40	45	61	66	3	Out	VDJ
TCCACGGAGTCAGGGGACACAGCACTGTATTTCTGTGCCAGCAGCAAAAACCACTAGCGGGATACGGAGACCCAGTACTTCGGGCCA	CASSKNH*RDTETQYF	1	7.90263948158685E-5	48	TCRBV21-01*01	TCRBV21	TCRBV21-01	01				TCRBD02-01*02	TCRBD02	TCRBD02-01	02				TCRBJ02-05*01	TCRBJ02	TCRBJ02-05	01				2	4	3	3	4	5	33	48	52	62	66	1	Stop	VDJ
CTGGAGTCGCCCAGCCCCAACCAGACCTCTCTGTACTTCTGTGCCAGCAGTCCACTAGGACAGGGAGAGACCCAGTACTTCGGGCCA	CASSPLGQGETQYF	1	7.90263948158685E-5	42	TCRBV27-01*01	TCRBV27	TCRBV27-01	01				TCRBD01-01*01	TCRBD01	TCRBD01-01	01				TCRBJ02-05*01	TCRBJ02	TCRBJ02-05	01				5	0	1	3	6	4	39	51	57	-1	65	1	In	VDJ
ATCCAGCCCTCAGAACCCAGGGACTCAGCTGTGTACTTCTGTGCCAGCAGTCGAGGGGGGGCCAGAGAGACCCAGTACTTCGGGCCA	CASSRGGARETQYF	1	7.90263948158685E-5	42	TCRBV12	TCRBV12				TCRBV12-03/12-04,TCRBV12-04		TCRBD02-01*01	TCRBD02	TCRBD02-01	01				TCRBJ02-05*01	TCRBJ02	TCRBJ02-05	01				5	4	9	0	3	4	39	51	54	61	65	1	In	VDJ
TCGCCCAGCCCCAACCAGACCTCTCTGTACTTCTGTGCCAGCAGTTTCCAGCGCATGCTCAATTCAGATACGCAGTATTTTGGCCCA	CASSFQRMLNSDTQYF	1	7.90263948158685E-5	48	TCRBV27-01*01	TCRBV27	TCRBV27-01	01				TCRBD02-01	TCRBD02	TCRBD02-01				01,02	TCRBJ02-03*01	TCRBJ02	TCRBJ02-03	01				3	11	6	6	2	4	33	47	49	53	64	1	In	VDJ
TCTCTGGAGCTGGGGGACTCAGCTTTGTATTTCTGTGCCAGCAGCGTCCTTAGCGGGGGATTTGCAGATACGCAGTATTTTGGCCCA	CASSVLSGGFADTQYF	2	1.58052789631737E-4	48	TCRBV09-01*01	TCRBV09	TCRBV09-01	01				TCRBD02-01*01	TCRBD02	TCRBD02-01	01				TCRBJ02-03*01	TCRBJ02	TCRBJ02-03	01				2	5	5	2	3	4	33	47	50	59	64	2	In	VDJ
CACCTACACGCCCTGCAGCCAGAAGACTCAGCCCTGTATCTCTGCGCCAGCAGTCACCCCCAGACAGATACGCAGTATTTTGGCCCA	CASSHPQTDTQYF	1	7.90263948158685E-5	39	TCRBV04-01*01	TCRBV04	TCRBV04-01	01				TCRBD01-01*01	TCRBD01	TCRBD01-01	01				TCRBJ02-03*01	TCRBJ02	TCRBJ02-03	01				6	0	4	5	7	3	42	53	60	-1	63	1	In	VDJ
CAGCCTGCAGAGCTTGAGGACTCGGCCGTGTATCTCTGTGCCAGCAGCTTAGAACCCCAGGGAACAGATACGCAGTATTTTGGCCCA	CASSLEPQGTDTQYF	1	7.90263948158685E-5	45	TCRBV11	TCRBV11				TCRBV11-02,TCRBV11-03		TCRBD01-01*01	TCRBD01	TCRBD01-01	01				TCRBJ02-03*01	TCRBJ02	TCRBJ02-03	01				0	1	4	3	4	3	36	53	57	62	63	1	In	VDJ
TCGCCCAGCCCCAACCAGACCTCTCTGTACTTCTGTGCCAGCAGTTTAAGGAGGGTGGACAGGGGGAATACGCAGTATTTTGGCCCA	CASSLRRVDRGNTQYF	1	7.90263948158685E-5	48	TCRBV27-01*01	TCRBV27	TCRBV27-01	01				TCRBD01-01*01	TCRBD01	TCRBD01-01	01				TCRBJ02-03*01	TCRBJ02	TCRBJ02-03	01				2	1	1	1	8	7	33	48	56	66	67	1	In	VDJ
CACATCAATTCCCTGGAGCTTGGTGACTCTGCTGTGTATTTCTGTGCCAGCAGCCAAGCGGCGTCCGGGGAGCTGTTTTTTGGAGAA	CASSQAASGELFF	1	7.90263948158685E-5	39	TCRBV03-01/03-02*01	TCRBV03	TCRBV03-01/03-02	01								TCRBD01,TCRBD02	TCRBD01-01,TCRBD02-01		TCRBJ02-02*01	TCRBJ02	TCRBJ02-02	01				1	2	9	0	1	6	42	58	59	62	64	1	In	VDJ
CAGCCCCAACCAGACCTCTCTGTACTTCTGTGCCAGCATCAGGGACTAGCGGGGGGGCGGGTCCCCGGGGAGCTGTTTTTTGGAGAA		1	7.90263948158685E-5	53	TCRBV27-01*01	TCRBV27	TCRBV27-01	01				TCRBD02-01*01	TCRBD02	TCRBD02-01	01				TCRBJ02-02*01	TCRBJ02	TCRBJ02-02	01				7	7	0	0	3	6	28	38	41	57	64	1	Out	VDJ
AGTCTGCCATCCCCAACCAGACAGCTCTTTACTTCTGTGCCACCAGTGATTTATTGACCGCAGACCGGGGAGCTGTTTTTTGGAGAA		2	1.58052789631737E-4	46	TCRBV24-01*01	TCRBV24	TCRBV24-01	01								TCRBD01,TCRBD02	TCRBD01-01,TCRBD02-01		TCRBJ02-02*01	TCRBJ02	TCRBJ02-02	01				1	5	2	7	3	5	35	52	55	58	63	2	Out	VDJ
CGGCCCAAAAGAACCCGACAGCTTTCTATCTCTGTGCCAGTAGTATAGAGGCAGAACGCGAACACCGGGGAGCTGTTTTTTGGAGAA		1	7.90263948158685E-5	49	TCRBV19-01*01	TCRBV19	TCRBV19-01	01				TCRBD01-01*01	TCRBD01	TCRBD01-01	01				TCRBJ02-02*01	TCRBJ02	TCRBJ02-02	01				0	4	4	5	2	0	32	49	51	54	58	1	Out	VDJ
AACATGAGCCCTGAAGACAGCAGCATATATCTCTGCAGCGTTACGACGGGACTAGCGGGCGGAACCGGGGAGCTGTTTTTTGGAGAA	CSVTTGLAGGTGELFF	2	1.58052789631737E-4	48	TCRBV29-01	TCRBV29	TCRBV29-01				01,02	TCRBD02-01	TCRBD02	TCRBD02-01				01,02	TCRBJ02-02*01	TCRBJ02	TCRBJ02-02	01				5	4	0	4	5	5	33	42	47	59	63	2	In	VDJ
CTGACGATCCAGCGCACAGAGCAGGAGGACTCGGCCGTGTATCTCTGTGCCAGCAGCTTAGGGTTTACTGAAGCTTTCTTTGGACAA	CASSLGFTEAFF	1	7.90263948158685E-5	36	TCRBV07-02	TCRBV07	TCRBV07-02				01,02					TCRBD01,TCRBD02	TCRBD01-01,TCRBD02-01		TCRBJ01-01*01	TCRBJ01	TCRBJ01-01	01				1	3	0	10	0	5	45	-1	61	63	66	1	In	VDJ
CTGGAGTCCGCTACCAGCTCCCAGACATCTGTGTACTTCTGTGCCATCAGCGGACAGGGGGCAAGTACTGAAGCTTTCTTTGGACAA	CAISGQGASTEAFF	1	7.90263948158685E-5	42	TCRBV10-03*01	TCRBV10	TCRBV10-03	01				TCRBD01-01*01	TCRBD01	TCRBD01-01	01				TCRBJ01-01*01	TCRBJ01	TCRBJ01-01	01				6	4	1	0	1	5	39	50	51	62	66	1	In	VDJ
GCTGCTCCCTCCCAGACATCTGTGTACTTCTGTGCCAGCAGTCCACGACAGGGGGCGGGGATGAACACTGAAGCTTTCTTTGGACAA	CASSPRQGAGMNTEAFF	1	7.90263948158685E-5	51	TCRBV06-06*04	TCRBV06	TCRBV06-06	04				TCRBD01-01*01	TCRBD01	TCRBD01-01	01				TCRBJ01-01*01	TCRBJ01	TCRBJ01-01	01				4	5	2	0	3	0	30	43	46	56	61	1	In	VDJ
CTGGAGTCGCCCAGCCCCAACCAGACCTCTCTGTACTTCTGTGCCAGCAGTTTGGGGTCCGGGAACACTGAAGCTTTCTTTGGACAA	CASSLGSGNTEAFF	2	1.58052789631737E-4	42	TCRBV27-01*01	TCRBV27	TCRBV27-01	01								TCRBD01,TCRBD02	TCRBD01-01,TCRBD02-01		TCRBJ01-01*01	TCRBJ01	TCRBJ01-01	01				3	5	6	2	0	1	39	-1	53	57	62	2	In	VDJ
CTGTGAGCAACATGAGCCCTGAAGACAGCAGCATATATCTCTGCAGCGTTATACAGGGGCCCGAACACTGAAGCTTTCTTTGGACAA		1	7.90263948158685E-5	40	TCRBV29-01	TCRBV29	TCRBV29-01				01,02	TCRBD01-01*01	TCRBD01	TCRBD01-01	01				TCRBJ01-01*01	TCRBJ01	TCRBJ01-01	01				5	3	3	2	2	1	41	50	52	59	62	1	Out	VDJ
ACTGTGACATCGGCCCAAAAGAACCCGACAGCTTTCTATCTCTGTGCCAGTAGTATCCAACAGGGAACTGAAGCTTTCTTTGGACAA	CASSIQQGTEAFF	1	7.90263948158685E-5	39	TCRBV19-01*01	TCRBV19	TCRBV19-01	01				TCRBD01-01*01	TCRBD01	TCRBD01-01	01				TCRBJ01-01*01	TCRBJ01	TCRBJ01-01	01				3	1	3	3	3	5	42	56	59	65	66	1	In	VDJ
GTGACCAGTGCCCATCCTGAAGACAGCAGCTTCTACATCTGCAGTGCTAGTGACCGGACACCTAATGAAAAACTGTTTTTTGGCAGT	CSASDRTPNEKLFF	2	1.58052789631737E-4	42	TCRBV20-01*04	TCRBV20	TCRBV20-01	04				TCRBD01-01*01	TCRBD01	TCRBD01-01	01				TCRBJ01-04*01	TCRBJ01	TCRBJ01-04	01				0	1	1	6	2	3	39	53	55	60	61	2	In	VDJ
TGCTGCCTCCTCCCAGACATCTGTATATTTCTGCGCCAGCAGTGAGTGGAGGACAGGGGGCCAGGTCAGCCCCAGCATTTTGGTGAT		3	2.370791844476055E-4	50	TCRBV10-01	TCRBV10	TCRBV10-01				01,03	TCRBD01-01*01	TCRBD01	TCRBD01-01	01				TCRBJ01-05*01	TCRBJ01	TCRBJ01-05	01				1	4	1	0	3	6	31	47	50	61	65	3	Out	VDJ
GAGCTCTCTGGAGCTGGGGGACTCAGCTTTGTATTTCTGTGCCAGCAGCGCCTAGACTTGGGCAATCAGCCCCAGCATTTTGGTGAT		2	1.58052789631737E-4	44	TCRBV09-01*01	TCRBV09	TCRBV09-01	01				TCRBD02-01	TCRBD02	TCRBD02-01				01,02	TCRBJ01-05*01	TCRBJ01	TCRBJ01-05	01				3	3	2	10	4	2	37	50	54	58	61	2	Out	VDJ
TCGGCTGCTCCCTCCCAGACATCTGTGTACTTCTGTGCCAGCACCGACGGAACATTTTATAGCAATCAGCCCCAGCATTTTGGTGAT	CASTDGTFYSNQPQHF	1	7.90263948158685E-5	48	TCRBV06	TCRBV06				TCRBV06-01,TCRBV06-05						TCRBD01,TCRBD02	TCRBD01-01,TCRBD02-01		TCRBJ01-05*01	TCRBJ01	TCRBJ01-05	01				7	8	1	8	5	0	33	43	48	51	59	1	In	VDJ
GTGACATCGGCCCAAAAGAACCCGACAGCTTTCTATCTCTGTGCCAGTACCATTCTTTATAGCAATCAGCCCCAGCATTTTGGTGAT	CASTILYSNQPQHF	1	7.90263948158685E-5	42	TCRBV19-01*01	TCRBV19	TCRBV19-01	01								TCRBD01,TCRBD02	TCRBD01-01,TCRBD02-01		TCRBJ01-05*01	TCRBJ01	TCRBJ01-05	01				7	7	4	6	1	0	39	49	50	52	59	1	In	VDJ
CTGTGACATCGGCCCAAAAGAACCCGACAGCTTTCTATCTCTGTGCCAGTACTTCCCCAGTAGGGCAGTGGCTACACCTTCGGTTCG		1	7.90263948158685E-5	40	TCRBV19-01*01	TCRBV19	TCRBV19-01	01								TCRBD01,TCRBD02	TCRBD01-01,TCRBD02-01		TCRBJ01-02*01	TCRBJ01	TCRBJ01-02	01				7	3	5	3	10	7	41	51	61	65	68	1	Out	VDJ
ACTGTGACATCGGCCCAAAAGAACCCGACAGCTTTCTATCTCTGTGCCAGTAGTATGGCCAGGGGCTATGGCTACACCTTCGGTTCG	CASSMARGYGYTF	1	7.90263948158685E-5	39	TCRBV19-01*01	TCRBV19	TCRBV19-01	01				TCRBD01-01*01	TCRBD01	TCRBD01-01	01				TCRBJ01-02*01	TCRBJ01	TCRBJ01-02	01				3	0	4	2	3	4	42	56	59	-1	65	1	In	VDJ
ATTCTGGAGTCCGCCAGCACCAACCAGACATCTATGTACCTCTGTGCCAGCAGGAGGGACGGAGGCTATGGCTACACCTTCGGTTCG	CASRRDGGYGYTF	1	7.90263948158685E-5	39	TCRBV28-01*01	TCRBV28	TCRBV28-01	01								TCRBD01,TCRBD02	TCRBD01-01,TCRBD02-01		TCRBJ01-02*01	TCRBJ01	TCRBJ01-02	01				6	5	0	7	2	4	42	53	55	60	65	1	In	VDJ
CTCAGAACCGGGAGACACGGCACTGTATCTCTGCGCCAGCAGTCAATATTAGGGCCCACCATTAACTATGGCTACACCTTCGGTTCG		2	1.58052789631737E-4	50	TCRBV23-01*01	TCRBV23	TCRBV23-01	01								TCRBD01,TCRBD02	TCRBD01-01,TCRBD02-01		TCRBJ01-02*01	TCRBJ01	TCRBJ01-02	01				1	8	5	3	3	1	31	47	50	54	62	2	Out	VDJ
CTGGAGTCCGCCAGCACCAACCAGACATCTATGTACCTCTGTGCCAGCAGGTTCGGGACAATTAACTATGGCTACACCTTCGGTTCG	CASRFGTINYGYTF	2	1.58052789631737E-4	42	TCRBV28-01*01	TCRBV28	TCRBV28-01	01				TCRBD01-01*01	TCRBD01	TCRBD01-01	01				TCRBJ01-02*01	TCRBJ01	TCRBJ01-02	01				6	2	0	6	4	1	39	50	54	60	62	2	In	VDJ
ACATCGGCCCAAAAGAACCCGACAGCTTTCTATCTCTGTGCCAGTAGTATAGATCGAGGCGGTAACTATGGCTACACCTTCGGTTCG	CASSIDRGGNYGYTF	2	1.58052789631737E-4	45	TCRBV19-01*01	TCRBV19	TCRBV19-01	01				TCRBD02-01	TCRBD02	TCRBD02-01				01,02	TCRBJ01-02*01	TCRBJ01	TCRBJ01-02	01				0	0	7	5	5	1	36	53	58	-1	62	2	In	VDJ
GTGACCAGTGCCCATCCTGAAGACAGCAGCTTCTACATCTGCAGTGGAGATGACAGGCTGGCTAACTATGGCTACACCTTCGGTTCG	CSGDDRLANYGYTF	1	7.90263948158685E-5	42	TCRBV20	TCRBV20				TCRBV20-01,TCRBV20-or09_02		TCRBD01-01*01	TCRBD01	TCRBD01-01	01				TCRBJ01-02*01	TCRBJ01	TCRBJ01-02	01				7	4	2	4	5	0	39	46	51	57	61	1	In	VDJ
GCACCTTGGAGCTGGGGGACTCGGCCCTTTATCTTTGCGCCAGCAGCTTTGGCCAGGGAGCATAACTATGGCTACACCTTCGGTTCG		2	1.58052789631737E-4	46	TCRBV05-01*01	TCRBV05	TCRBV05-01	01								TCRBD01,TCRBD02	TCRBD01-01,TCRBD02-01		TCRBJ01-02*01	TCRBJ01	TCRBJ01-02	01				2	4	4	3	4	1	35	49	53	58	62	2	Out	VDJ
TGATCCTGGAGTCGCCCAGCCCCAACCAGACCTCTCTGTACTTCTGTGCCAGCAGTCCGCCCAAACTATGGCTACACCTTCGGTTCG		1	7.90263948158685E-5	37	TCRBV27-01*01	TCRBV27	TCRBV27-01	01								TCRBD01,TCRBD02	TCRBD01-01,TCRBD02-01		TCRBJ01-02*01	TCRBJ01	TCRBJ01-02	01				5	0	4	6	5	2	44	56	61	-1	63	1	Out	VDJ
CTGAGTTCTAAGAAGCTCCTTCTCAGTGACTCTGGCTTCTATCTCTGTGCCTGGAGTGAGGACAGGGGCGAGCAGTACTTCGGGCCG	CAWSEDRGEQYF	4	3.16105579263474E-4	36	TCRBV30-01*01	TCRBV30	TCRBV30-01	01				TCRBD01-01*01	TCRBD01	TCRBD01-01	01				TCRBJ02-07*01	TCRBJ02	TCRBJ02-07	01				1	0	1	2	1	6	45	58	59	-1	68	4	In	VDJ
ACTCTCAAGATCCAGCCTGCAGAGCTTGAGGACTCGGCCGTGTATCTCTGTGCCAGCAGCTCTGGCTACGAGCAGTACTTCGGGCCG	CASSSGYEQYF	4	3.16105579263474E-4	33	TCRBV11	TCRBV11				TCRBV11-02,TCRBV11-03						TCRBD01,TCRBD02	TCRBD01-01,TCRBD02-01		TCRBJ02-07*01	TCRBJ02	TCRBJ02-07	01				4	0	0	10	2	3	48	61	63	-1	65	4	In	VDJ
GTGACATCGGCCCAAAAGAACCCGACAGCTTTCTATCTCTGTGCCAGTAGTATTGGGACAGGCCCCTACGAGCAGTACTTCGGGCCG	CASSIGTGPYEQYF	1	7.90263948158685E-5	42	TCRBV19-01*01	TCRBV19	TCRBV19-01	01				TCRBD01-01*01	TCRBD01	TCRBD01-01	01				TCRBJ02-07*01	TCRBJ02	TCRBJ02-07	01				3	2	0	4	1	2	39	53	54	62	64	1	In	VDJ
TTGCTAGGGGACTCGGCCCTCTATCTCTGTGCCAGCAGACCGACCCCTGGGGTACCGGGGGGGAGGGACGAGCAGTACTTCGGGCCG	CASRPTPGVPGGRDEQYF	3	2.370791844476055E-4	54	TCRBV05-07*01	TCRBV05	TCRBV05-07	01				TCRBD02-01*01	TCRBD02	TCRBD02-01	01				TCRBJ02-07*01	TCRBJ02	TCRBJ02-07	01				5	4	8	0	17	5	27	38	55	63	67	3	In	VDJ
GTGAACGCCTTGTTGCTGGGGGACTCGGCCCTGTATCTCTGTGCCAGCAGCTTAGCGGGACTTGGAAACACCATATATTTTGGAGAG	CASSLAGLGNTIYF	4	3.16105579263474E-4	42	TCRBV05-05*01	TCRBV05	TCRBV05-05	01				TCRBD02-01*02	TCRBD02	TCRBD02-01	02				TCRBJ01-03*01	TCRBJ01	TCRBJ01-03	01				2	2	6	3	0	3	39	-1	53	60	62	4	In	VDJ
ACAGTGACCAGTGCCCATCCTGAAGACAGCAGCTTCTACATCTGCAGTGCTGAGGCAGGGTCTGGAAACACCATATATTTTGGAGAG	CSAEAGSGNTIYF	2	1.58052789631737E-4	39	TCRBV20	TCRBV20				TCRBV20-01,TCRBV20-or09_02		TCRBD01-01*01	TCRBD01	TCRBD01-01	01				TCRBJ01-03*01	TCRBJ01	TCRBJ01-03	01				5	0	4	3	4	1	42	51	55	-1	60	2	In	VDJ
GCTTGAGGACTCGGCCGTGTATCTCTGTGCCAGCAGCCTGGGGTAACCTCCTGCCACCTCTCTGGAAACACCATATATTTTGGAGAG		1	7.90263948158685E-5	56	TCRBV11-02	TCRBV11	TCRBV11-02				01,03					TCRBD01,TCRBD02	TCRBD01-01,TCRBD02-01		TCRBJ01-03*01	TCRBJ01	TCRBJ01-03	01				5	16	6	2	2	0	25	37	39	43	59	1	Out	VDJ
CGCACAGAGCAGGAGGACTCGGCCGTGTATCTCTGTGCCAGCAGTCGGCCGGGACAGGGTATAGGAAACACCATATATTTTGGAGAG	CASSRPGQGIGNTIYF	1	7.90263948158685E-5	48	TCRBV07-02	TCRBV07	TCRBV07-02				01,02	TCRBD01-01*01	TCRBD01	TCRBD01-01	01				TCRBJ01-03*01	TCRBJ01	TCRBJ01-03	01				6	4	0	3	6	4	33	44	50	59	63	1	In	VDJ
ACCTTGGAGCTGGGGGACTCGGCCCTTTATCTTTGCGCCAGCAGCTTGGTGATGGGGTCTGGGGCCAACGTCCTGACTTTCGGGGCC	CASSLVMGSGANVLTF	2	1.58052789631737E-4	48	TCRBV05-01*01	TCRBV05	TCRBV05-01	01								TCRBD01,TCRBD02	TCRBD01-01,TCRBD02-01		TCRBJ02-06*01	TCRBJ02	TCRBJ02-06	01				0	0	6	2	4	1	33	49	53	-1	57	2	In	VDJ
NTGTCGGCTGCTCCCTCCCAGACATCTGTGTACTTCTGTGCCAGCAGTGTGGGGGGCTCTGGGGCCAACGTCCTGACTTTCGGGGCC	CASSVGGSGANVLTF	2	1.58052789631737E-4	45	TCRBV06	TCRBV06				TCRBV06-01,TCRBV06-05		TCRBD02-01*01	TCRBD02	TCRBD02-01	01				TCRBJ02-06*01	TCRBJ02	TCRBJ02-06	01				4	0	9	1	1	0	36	49	50	-1	56	2	In	VDJ
CAGCCTGCAGAGCTTGAGGACTCGGCCGTGTATCTCTGTGCCAGCAGCACAGGGTCGGCTGGGGCCAACGTCCTGACTTTCGGGGCC	CASSTGSAGANVLTF	1	7.90263948158685E-5	45	TCRBV11	TCRBV11				TCRBV11-02,TCRBV11-03		TCRBD01-01*01	TCRBD01	TCRBD01-01	01				TCRBJ02-06*01	TCRBJ02	TCRBJ02-06	01				5	4	3	3	0	2	36	-1	48	54	58	1	In	VDJ
ACAGTGACCAGTGCCCATCCTGAAGACAGCAGCTTCTACATCTGCAGTGCTAGTATGGCGGGGAAAAACATTCAGTACTTCGGCGCC	CSASMAGKNIQYF	3	2.370791844476055E-4	39	TCRBV20-01*04	TCRBV20	TCRBV20-01	04				TCRBD02-01*01	TCRBD02	TCRBD02-01	01				TCRBJ02-04*01	TCRBJ02	TCRBJ02-04	01				2	0	7	3	3	4	42	54	57	-1	63	3	In	VDJ
AGTGCCCATCCTGAAGACAGCAGCTTCTACATCTGCAGTGCTAGACGGGGCGGGACGGGAGCAAAAAACATTCAGTACTTCGGCGCC	CSARRGGTGAKNIQYF	1	7.90263948158685E-5	48	TCRBV20	TCRBV20				TCRBV20-01,TCRBV20-or09_02		TCRBD02-01*02	TCRBD02	TCRBD02-01	02				TCRBJ02-04*01	TCRBJ02	TCRBJ02-04	01				2	8	7	3	4	4	33	45	49	55	63	1	In	VDJ
ACCCTGCAGCCAGAAGACTCGGCCCTGTATCTCTGCGCCAGCAGCCAAGTTTGGACGCCTGGGAATTCACCCCTCCACTTTGGGAAC	CASSQVWTPGNSPLHF	1	7.90263948158685E-5	48	TCRBV04-03*01	TCRBV04	TCRBV04-03	01								TCRBD01,TCRBD02	TCRBD01-01,TCRBD02-01		TCRBJ01-06*02	TCRBJ01	TCRBJ01-06	02				1	7	1	7	3	7	33	49	52	56	63	1	In	VDJ
TCGGCCCAAAAGAACCCGACAGCTTTCTATCTCTGTGCCACTCGCGGTCCGTTGGCAGGGATAAATTCACCCCTCCACTTTGGGAAC	CATRGPLAGINSPLHF	2	1.58052789631737E-4	48	TCRBV19-01*01	TCRBV19	TCRBV19-01	01				TCRBD01-01*01	TCRBD01	TCRBD01-01	01				TCRBJ01-06*02	TCRBJ01	TCRBJ01-06	02				10	3	4	3	15	7	33	40	55	60	63	2	In	VDJ
CAGCGCACAGAGCAGGAGGACTCGGCCGTGTATCTCTGTGCCAGCAGCTTAGTCGGAGGGGGAAATTCACCCCTCCACTTTGGGAAC	CASSLVGGGNSPLHF	1	7.90263948158685E-5	45	TCRBV07-02	TCRBV07	TCRBV07-02				01,02					TCRBD01,TCRBD02	TCRBD01-01,TCRBD02-01		TCRBJ01-06*02	TCRBJ01	TCRBJ01-06	02				1	1	5	1	4	7	36	52	56	62	63	1	In	VDJ
CTGGAGTCCGCCAGCACCAACCAGACATCTATGTACCTCTGTGCCAGCAGTCGGACTAGCGGGGGGTTTGAGCAGTTCTTCGGGCCA	CASSRTSGGFEQFF	2	1.58052789631737E-4	42	TCRBV28-01*01	TCRBV28	TCRBV28-01	01				TCRBD02-01*01	TCRBD02	TCRBD02-01	01				TCRBJ02-01*01	TCRBJ02	TCRBJ02-01	01				5	2	1	1	1	9	39	51	52	66	68	2	In	VDJ
ACAGTGACCAGTGCCCATCCTGAAGACAGCAGCTTCTACATCTGCAGTGCTCCCCTGAGCTCCTACAATGAGCAGTTCTTCGGGCCA	CSAPLSSYNEQFF	2	1.58052789631737E-4	39	TCRBV20	TCRBV20				TCRBV20-01,TCRBV20-or09_02		TCRBD02-01*02	TCRBD02	TCRBD02-01	02				TCRBJ02-01*01	TCRBJ02	TCRBJ02-01	01				5	0	11	2	5	0	42	51	56	-1	59	2	In	VDJ
AGCTCCTTGGAGCTGGGGGACTCAGCCCTGTACTTCTGTGCCAGCAGCCAGGCGCGGTCCTCCTACAATGAGCAGTTCTTCGGGCCA	CASSQARSSYNEQFF	1	7.90263948158685E-5	45	TCRBV13-01*01	TCRBV13	TCRBV13-01	01								TCRBD01,TCRBD02	TCRBD01-01,TCRBD02-01		TCRBJ02-01*01	TCRBJ02	TCRBJ02-01	01				5	7	4	4	0	0	36	-1	48	52	59	1	In	VDJ
CAGTCCACGGAGTCAGGGGACACAGCACTGTATTTCTGTGCCAGCAGCATCCTGCTAGACCCATACAATGAGCAGTTCTTCGGGCCA	CASSILLDPYNEQFF	1	7.90263948158685E-5	45	TCRBV21-01*01	TCRBV21	TCRBV21-01	01				TCRBD02-01	TCRBD02	TCRBD02-01				01,02	TCRBJ02-01*01	TCRBJ02	TCRBJ02-01	01				4	5	4	8	5	4	36	49	54	58	63	1	In	VDJ
GCCATCCCCAACCAGACAGCTCTTTACTTCTGTGCCACCAGTGATTTTTAGGGACAGGGAAGGGGCGAGACCCAGTACTTCGGGCCA	CATSDF*GQGRGETQYF	1	7.90263948158685E-5	51	TCRBV24-01*01	TCRBV24	TCRBV24-01	01				TCRBD01-01*01	TCRBD01	TCRBD01-01	01				TCRBJ02-05*01	TCRBJ02	TCRBJ02-05	01				1	7	0	3	3	5	30	47	50	59	66	1	Stop	VDJ
ACCCTGCAGCCAGAAGACTCGGCCCTGTATCTCTGCGCCAGCAGCCAAGATCGCGGATCCCGCCCCGAGACCCAGTACTTCGGGCCA	CASSQDRGSRPETQYF	2	1.58052789631737E-4	48	TCRBV04-03*01	TCRBV04	TCRBV04-03	01				TCRBD02-01	TCRBD02	TCRBD02-01				01,02	TCRBJ02-05*01	TCRBJ02	TCRBJ02-05	01				0	10	7	5	2	5	33	50	52	56	66	2	In	VDJ
CTGAAGATCCAGCGCACAGAGCAGCGGGACTCGGCCATGTATCGCTGTGCCAGCAGCTTAGTTCTCGCGGACCAGTACTTCGGGCCA	CASSLVLADQYF	1	7.90263948158685E-5	36	TCRBV07-06*01	TCRBV07	TCRBV07-06	01				TCRBD02-01	TCRBD02	TCRBD02-01				01,02	TCRBJ02-05*01	TCRBJ02	TCRBJ02-05	01				1	1	7	5	5	10	45	61	66	70	71	1	In	VDJ
CTGAAGATCCGGTCCACAAAGCTGGAGGACTCAGCCATGTACTTCTGTGCCAGCAGTGAAGCGCTCGATACGCAGTATTTTGGCCCA	CASSEALDTQYF	1	7.90263948158685E-5	36	TCRBV02-01	TCRBV02	TCRBV02-01				01,03					TCRBD01,TCRBD02	TCRBD01-01,TCRBD02-01		TCRBJ02-03*01	TCRBJ02	TCRBJ02-03	01				0	2	10	0	0	6	45	-1	62	64	66	1	In	VDJ
GTGAACGCCTTGTTGCTGGGGGACTCGGCCCTGTATCTCTGTGCCAGCAGCAGACGGGACTACCTCGATACGCAGTATTTTGGCCCA	CASSRRDYLDTQYF	2	1.58052789631737E-4	42	TCRBV05-05*01	TCRBV05	TCRBV05-05	01				TCRBD02-01	TCRBD02	TCRBD02-01				01,02	TCRBJ02-03*01	TCRBJ02	TCRBJ02-03	01				4	4	0	9	4	6	39	51	55	62	66	2	In	VDJ
ACGATCCAGCGCACAGAGCAGCGGGACTCGGCCATGTATCGCTGTGCCAGCCGTTCTCCGGGGTTAGATACGCAGTATTTTGGCCCA	CASRSPGLDTQYF	1	7.90263948158685E-5	39	TCRBV07-06*01	TCRBV07	TCRBV07-06	01				TCRBD02-01*01	TCRBD02	TCRBD02-01	01				TCRBJ02-03*01	TCRBJ02	TCRBJ02-03	01				8	2	8	3	7	5	42	51	58	63	65	1	In	VDJ
CAGCAGGTAGTGCGAGGAGATTCGGCAGCTTATTTCTGTGCCAGCTCACCGTGGGACAGGGGCACAGATACGCAGTATTTTGGCCCA	CASSPWDRGTDTQYF	1	7.90263948158685E-5	45	TCRBV18-01*01	TCRBV18	TCRBV18-01	01				TCRBD01-01*01	TCRBD01	TCRBD01-01	01				TCRBJ02-03*01	TCRBJ02	TCRBJ02-03	01				3	0	0	3	2	1	36	50	52	-1	61	1	In	VDJ
GAGCAGGAGGACTCGGCCGTGTATCTCTGTGCCAGCAGCTTTAGTTTTTCGGCGGGGGGGAGCACAGATACGCAGTATTTTGGCCCA	CASSFSFSAGGSTDTQYF	1	7.90263948158685E-5	54	TCRBV07-02	TCRBV07	TCRBV07-02				01,02	TCRBD02-01*01	TCRBD02	TCRBD02-01	01				TCRBJ02-03*01	TCRBJ02	TCRBJ02-03	01				3	0	7	0	10	0	27	41	51	-1	60	1	In	VDJ
ATCCAGCGCACAGAGCAGGAGGACTCGGCCGTGTATCTCTGTGCCAGCAGCCGAGGACAGAGCACAGATACGCAGTATTTTGGCCCA	CASSRGQSTDTQYF	1	7.90263948158685E-5	42	TCRBV07-08*03	TCRBV07	TCRBV07-08	03				TCRBD01-01*01	TCRBD01	TCRBD01-01	01				TCRBJ02-03*01	TCRBJ02	TCRBJ02-03	01				1	0	2	5	0	0	39	-1	55	-1	60	1	In	VDJ
ACTGTGACATCGGCCCAAAAGAACCCGACAGCTTTCTATCTCTGTGCCAGTAGACCGGAGGACAAAGATACGCAGTATTTTGGCCCA	CASRPEDKDTQYF	1	7.90263948158685E-5	39	TCRBV19-01*01	TCRBV19	TCRBV19-01	01								TCRBD01,TCRBD02	TCRBD01-01,TCRBD02-01		TCRBJ02-03*01	TCRBJ02	TCRBJ02-03	01				6	1	1	6	6	5	42	53	59	64	65	1	In	VDJ
CGGTCCACAAAGCTGGAGGACTCAGCCATGTACTTCTGTGCCAGCAGTGAATTCGGGGGGGCCTCCGGGGAGCTGTTTTTTGGAGAA	CASSEFGGASGELFF	1	7.90263948158685E-5	45	TCRBV02-01	TCRBV02	TCRBV02-01				01,03	TCRBD02-01*01	TCRBD02	TCRBD02-01	01				TCRBJ02-02*01	TCRBJ02	TCRBJ02-02	01				2	3	8	0	2	6	36	51	53	61	64	1	In	VDJ
TCAGAACCCAGGGACTCAGCTGTGTACTTCTGTGCCAGCAGTTCCCGTCTAGCGGGGGGCAGCACCGGGGAGCTGTTTTTTGGAGAA	CASSSRLAGGSTGELFF	1	7.90263948158685E-5	51	TCRBV12	TCRBV12				TCRBV12-03/12-04,TCRBV12-04		TCRBD02-01*01	TCRBD02	TCRBD02-01	01				TCRBJ02-02*01	TCRBJ02	TCRBJ02-02	01				4	3	4	1	5	4	30	43	48	59	62	1	In	VDJ
AAGATCCAGCCTGCAGAGCTTGAGGACTCGGCCGTGTATCTCTGTGCCAGCAGCTTAGAGCCAGGCCTGGGGGCTTTCTTTGGACAA	CASSLEPGLGAFF	1	7.90263948158685E-5	39	TCRBV11	TCRBV11				TCRBV11-02,TCRBV11-03						TCRBD01,TCRBD02	TCRBD01-01,TCRBD02-01		TCRBJ01-01*01	TCRBJ01	TCRBJ01-01	01				0	7	4	4	2	11	42	59	61	65	72	1	In	VDJ
ACAGTGACCAGTGCCCATCCTGAAGACAGCAGCTTCTACATCTGCAGTGCTAGAGGCGGGCAGGGGGTTGAAGCTTTCTTTGGACAA	CSARGGQGVEAFF	1	7.90263948158685E-5	39	TCRBV20	TCRBV20				TCRBV20-01,TCRBV20-or09_02		TCRBD01-01*01	TCRBD01	TCRBD01-01	01				TCRBJ01-01*01	TCRBJ01	TCRBJ01-01	01				1	1	4	1	5	7	42	55	60	67	68	1	In	VDJ
GCCAGCACCAACCAGACATCTATGTACCTCTGTGCCAGCAGCCGGGACAGGGTACAGTTGTTTGGGACTGAAGCTTTCTTTGGACAA	CASSRDRVQLFGTEAFF	1	7.90263948158685E-5	51	TCRBV28-01*01	TCRBV28	TCRBV28-01	01				TCRBD01-01*01	TCRBD01	TCRBD01-01	01				TCRBJ01-01*01	TCRBJ01	TCRBJ01-01	01				6	14	0	3	2	5	30	41	43	52	66	1	In	VDJ
CCTCAGAACCGGGAGACACGGCACTGTATCTCTGCGCCAGCAGTCAACCCCTTTACGGGGGCGTACACTGAAGCTTTCTTTGGACAA		2	1.58052789631737E-4	49	TCRBV23-01*01	TCRBV23	TCRBV23-01	01								TCRBD01,TCRBD02	TCRBD01-01,TCRBD02-01		TCRBJ01-01*01	TCRBJ01	TCRBJ01-01	01				2	2	6	0	9	3	32	47	56	62	64	2	Out	VDJ
GAGTCTGCCAGGCCCTCACATACCTCTCAGTACCTCTGTGCCAGCAGTGAGGACGGCCCGACCTACACTGAAGCTTTCTTTGGACAA	CASSEDGPTYTEAFF	4	3.16105579263474E-4	45	TCRBV25-01*01	TCRBV25	TCRBV25-01	01								TCRBD01,TCRBD02	TCRBD01-01,TCRBD02-01		TCRBJ01-01*01	TCRBJ01	TCRBJ01-01	01				3	10	1	7	0	3	36	-1	50	54	64	4	In	VDJ
AACGCCTTGTTGCTGGGGGACTCGGCCCTGTATCTCTGTGCCAGCAGCTGGGACAGGGCTTCGGACACTGAAGCTTTCTTTGGACAA	CASSWDRASDTEAFF	1	7.90263948158685E-5	45	TCRBV05-05*01	TCRBV05	TCRBV05-05	01				TCRBD01-01*01	TCRBD01	TCRBD01-01	01				TCRBJ01-01*01	TCRBJ01	TCRBJ01-01	01				3	6	0	3	0	3	36	-1	49	58	64	1	In	VDJ
CTGGAGTCCGCCAGCACCAACCAGACATCTATGTACCTCTGTGCCAGCATTGGGCCTTCGTTGAACACTGAAGCTTTCTTTGGACAA	CASIGPSLNTEAFF	1	7.90263948158685E-5	42	TCRBV28-01*01	TCRBV28	TCRBV28-01	01				TCRBD01-01*01	TCRBD01	TCRBD01-01	01				TCRBJ01-01*01	TCRBJ01	TCRBJ01-01	01				7	6	8	0	2	0	39	49	51	55	61	1	In	VDJ
CCTGCAGAACTGGAGGATTCTGGAGTTTATTTCTGTGCCAGCAGCCAAGATTCGGGCAGGTCTAATGAAAAACTGTTTTTTGGCAGT	CASSQDSGRSNEKLFF	2	1.58052789631737E-4	48	TCRBV14-01*01	TCRBV14	TCRBV14-01	01								TCRBD01,TCRBD02	TCRBD01-01,TCRBD02-01		TCRBJ01-04*01	TCRBJ01	TCRBJ01-04	01				0	1	4	4	6	3	33	50	56	60	61	2	In	VDJ
TCCGCCAGCACCAACCAGACATCTATGTACCTCTGTGCCAGCAGTTCTTTTCTCGGGGCGGGTAATTAGCCCCAGCATTTTGGTGAT	CASSSFLGAGN*PQHF	1	7.90263948158685E-5	48	TCRBV28-01*01	TCRBV28	TCRBV28-01	01								TCRBD01,TCRBD02	TCRBD01-01,TCRBD02-01		TCRBJ01-05*01	TCRBJ01	TCRBJ01-05	01				4	8	7	0	8	8	33	46	54	59	67	1	Stop	VDJ
CTGCAGCCAGAAGACTCGGCCCTGTATCTCTGCGCCAGCAGCCCCGGGACAGGGAATTTCGGCAATCAGCCCCAGCATTTTGGTGAT	CASSPGTGNFGNQPQHF	2	1.58052789631737E-4	51	TCRBV04-03*01	TCRBV04	TCRBV04-03	01				TCRBD01-01*01	TCRBD01	TCRBD01-01	01				TCRBJ01-05*01	TCRBJ01	TCRBJ01-05	01				4	7	0	3	2	2	30	43	45	54	61	2	In	VDJ
GTGACCAGTGCCCATCCTGAAGACAGCAGCTTCTACATCTGCAGTGCTCGACCTGGGGTTAGCAATCAGCCCCAGCATTTTGGTGAT	CSARPGVSNQPQHF	1	7.90263948158685E-5	42	TCRBV20	TCRBV20				TCRBV20-01,TCRBV20-or09_02						TCRBD01,TCRBD02	TCRBD01-01,TCRBD02-01		TCRBJ01-05*01	TCRBJ01	TCRBJ01-05	01				5	1	6	2	6	0	39	48	54	58	59	1	In	VDJ
CCCTCCCAGACATCTGTGTACTTCTGTGCCAGCAGTTAGATCTCAGGGGGACAAGATGCTAGCAATCAGCCCCAGCATTTTGGTGAT	CASS*ISGGQDASNQPQHF	1	7.90263948158685E-5	57	TCRBV06	TCRBV06				TCRBV06-05,TCRBV06-06		TCRBD01-01*01	TCRBD01	TCRBD01-01	01				TCRBJ01-05*01	TCRBJ01	TCRBJ01-05	01				3	9	4	1	5	0	24	38	43	50	59	1	Stop	VDJ
CTCTGAAGATCCAGCGCACAGAGCAGCGGGACTCGGCCATGTATCGCTGTGCCAGCATCGTTGGAGCAGCCCCAGCATTTTGGTGAT		2	1.58052789631737E-4	34	TCRBV07-06*01	TCRBV07	TCRBV07-06	01				TCRBD02-01*02	TCRBD02	TCRBD02-01	02				TCRBJ01-05*01	TCRBJ01	TCRBJ01-05	01				7	0	10	2	5	7	47	57	62	-1	66	2	Out	VDJ
ACAGTGACCAGTGCCCATCCTGAAGACAGCAGCTTCTACATCTGCAGTGCCCGGACAGGATTCTCCCTTGGCTACACCTTCGGTTCG	CSARTGFSLGYTF	2	1.58052789631737E-4	39	TCRBV20	TCRBV20				TCRBV20-01,TCRBV20-or09_02		TCRBD01-01*01	TCRBD01	TCRBD01-01	01				TCRBJ01-02*01	TCRBJ01	TCRBJ01-02	01				6	9	1	4	2	7	42	50	52	59	68	2	In	VDJ
AAGATCCAGCGCACAGAGCAGCGGGACTCGGCCATGTATCGCTGTGCCAGCAGCTCTCGACAGGGCGGTGGCTACACCTTCGGTTCG	CASSSRQGGGYTF	1	7.90263948158685E-5	39	TCRBV07-06*01	TCRBV07	TCRBV07-06	01				TCRBD01-01*01	TCRBD01	TCRBD01-01	01				TCRBJ01-02*01	TCRBJ01	TCRBJ01-02	01				4	3	2	3	3	7	42	55	58	65	68	1	In	VDJ
AAGATCCAGCCCTCAGAACCCAGGGACTCAGCTGTGTACTTCTGTGCCAGCAGTTCGTCAGAGCTCTATGGCTACACCTTCGGTTCG	CASSSSELYGYTF	1	7.90263948158685E-5	39	TCRBV12-03/12-04*01	TCRBV12	TCRBV12-03/12-04	01								TCRBD01,TCRBD02	TCRBD01-01,TCRBD02-01		TCRBJ01-02*01	TCRBJ01	TCRBJ01-02	01				4	4	4	5	3	4	42	55	58	61	65	1	In	VDJ
ATCCAGCGCACAGAGCAGGAGGACTCGGCCGTGTATCTCTGTGCCAGCAGCTTACGGGACAGGGGCTATGGCTACACCTTCGGTTCG	CASSLRDRGYGYTF	1	7.90263948158685E-5	42	TCRBV07-02	TCRBV07	TCRBV07-02				01,02	TCRBD01-01*01	TCRBD01	TCRBD01-01	01				TCRBJ01-02*01	TCRBJ01	TCRBJ01-02	01				2	0	0	2	1	4	39	54	55	-1	65	1	In	VDJ
CTCACTGTGACATCGGCCCAAAAGAACCCGACAGCTTTCTATCTCTGTGCCAGCGTCCATGGGGACTATGGCTACACCTTCGGTTCG	CASVHGDYGYTF	4	3.16105579263474E-4	36	TCRBV19-01*01	TCRBV19	TCRBV19-01	01								TCRBD01,TCRBD02	TCRBD01-01,TCRBD02-01		TCRBJ01-02*01	TCRBJ01	TCRBJ01-02	01				9	0	6	2	7	3	45	53	60	-1	64	4	In	VDJ
CACATCAATTCCCTGGAGCTTGGTGACTCTGCTGTGTATTTCTGTGCCAGTGGGAGCCGGGTTAACTATGGCTACACCTTCGGTTCG	CASGSRVNYGYTF	1	7.90263948158685E-5	39	TCRBV03-01/03-02*01	TCRBV03	TCRBV03-01/03-02	01				TCRBD02-01*02	TCRBD02	TCRBD02-01	02				TCRBJ01-02*01	TCRBJ01	TCRBJ01-02	01				9	6	9	2	1	1	42	50	51	56	62	1	In	VDJ
ACCCTGCAGCCAGAAGACTCGGCCCTGTATCTCTGCGCCAGCAGTCGAGCTCCGGGACAGGGGGCAGATCGCTACACCTTCGGTTCG	CASSRAPGQGADRYTF	1	7.90263948158685E-5	48	TCRBV04-03*01	TCRBV04	TCRBV04-03	01				TCRBD01-01*01	TCRBD01	TCRBD01-01	01				TCRBJ01-02*01	TCRBJ01	TCRBJ01-02	01				6	5	0	0	9	9	33	44	53	65	70	1	In	VDJ
CTGAATGTGAACGCCTTGGAGCTGGAGGACTCGGCCCTGTATCTCTGTGCCAGCAGCTTGTCCCTCCGCGAGCAGTACTTCGGGCCG	CASSLSLREQYF	1	7.90263948158685E-5	36	TCRBV05-08*01	TCRBV05	TCRBV05-08	01				TCRBD02-01	TCRBD02	TCRBD02-01				01,02	TCRBJ02-07*01	TCRBJ02	TCRBJ02-07	01				1	3	4	10	3	6	45	60	63	65	68	1	In	VDJ
AGCCTGCAGAACTGGAGGATTCTGGAGTTTATTTCTGTGCCAGCAGCCAAGAAGGGGTGGGGGCTCTACGAGCAGTACTTCGGGCCG		1	7.90263948158685E-5	46	TCRBV14-01*01	TCRBV14	TCRBV14-01	01				TCRBD01-01*01	TCRBD01	TCRBD01-01	01				TCRBJ02-07*01	TCRBJ02	TCRBJ02-07	01				0	1	6	0	6	3	35	52	58	64	65	1	Out	VDJ
CTGAATGTGAACGCCTTGGAGCTGGACGACTCGGCCCTGTATCTCTGTGCCAGCAGCTTGGGGGGCTACGAGCAGTACTTCGGGCCG	CASSLGGYEQYF	1	7.90263948158685E-5	36	TCRBV05-04*01	TCRBV05	TCRBV05-04	01								TCRBD01,TCRBD02	TCRBD01-01,TCRBD02-01		TCRBJ02-07*01	TCRBJ02	TCRBJ02-07	01				0	0	6	2	0	3	45	-1	61	-1	65	1	In	VDJ
CACATCAATTCCCTGGAGCTTGGTGACTTTGCTGTGTATTTCTGTGCCAGCAGCCGAGGACAGGGCTACGAGCAGTACTTCGGGCCG	CASSRGQGYEQYF	1	7.90263948158685E-5	39	TCRBV03-01/03-02*01	TCRBV03	TCRBV03-01/03-02	01				TCRBD01-01*01	TCRBD01	TCRBD01-01	01				TCRBJ02-07*01	TCRBJ02	TCRBJ02-07	01				4	0	1	3	2	3	42	55	57	-1	65	1	In	VDJ
CAGCCTGCAGAGCTTGGGGACTCGGCCATGTATCTCTGTGCCAGCAGCTTAGCGACAGGGGAAGCCTACGAGCAGTACTTCGGGCCG	CASSLATGEAYEQYF	1	7.90263948158685E-5	45	TCRBV11-01*01	TCRBV11	TCRBV11-01	01				TCRBD01-01*01	TCRBD01	TCRBD01-01	01				TCRBJ02-07*01	TCRBJ02	TCRBJ02-07	01				0	3	2	2	0	2	36	-1	53	61	64	1	In	VDJ
CAGCCAGAAGACTCAGCCCTGTATCTCTGCGCCAGCAGCCAAGAGTCTTTGGGGACAGGGAAAGCCTACGAGCAGTACTTCGGGCCG	CASSQESLGTGKAYEQYF	1	7.90263948158685E-5	54	TCRBV04-01*01	TCRBV04	TCRBV04-01	01				TCRBD01-01*01	TCRBD01	TCRBD01-01	01				TCRBJ02-07*01	TCRBJ02	TCRBJ02-07	01				0	4	0	3	7	2	27	44	51	60	64	1	In	VDJ
ATCCAGCGCACAGAGCAGCGGGACTCGGCCATGTATCGCTGTGCCAGCAGCTTAAACCTCCGGGGCGACGAGCAGTACTTCGGGCCG	CASSLNLRGDEQYF	2	1.58052789631737E-4	42	TCRBV07-06*01	TCRBV07	TCRBV07-06	01								TCRBD01,TCRBD02	TCRBD01-01,TCRBD02-01		TCRBJ02-07*01	TCRBJ02	TCRBJ02-07	01				2	1	7	0	7	5	39	54	61	66	67	2	In	VDJ
CAATCCTGTCCTCAGAACCGGGAGACACGGCACTGTATCTCTGCGCCAGCAGTCAATCCGGTCCTAGTAGAGCAGTACTTCGGGCCG		1	7.90263948158685E-5	40	TCRBV23-01*01	TCRBV23	TCRBV23-01	01				TCRBD02-01	TCRBD02	TCRBD02-01				01,02	TCRBJ02-07*01	TCRBJ02	TCRBJ02-07	01				0	2	4	8	5	7	41	58	63	67	69	1	Out	VDJ
AGCACCTTGGAGCTGGGGGACTCGGCCCTTTATCTTTGCGCCAGCAGCCCCATGGGAGGGGATAACCGGTTCATATATTTTGGAGAG	CASSPMGGDNRFIYF	1	7.90263948158685E-5	45	TCRBV05-01*01	TCRBV05	TCRBV05-01	01				TCRBD02-01*02	TCRBD02	TCRBD02-01	02				TCRBJ01-03*01	TCRBJ01	TCRBJ01-03	01				4	11	9	0	5	12	36	48	53	60	71	1	In	VDJ
TCGGCCCAAAAGAACCCGACAGCTTTCTATCTCTGTGCCAGTAGTAGACCCCGGGACTACTCTGGAAACACCATATATTTTGGAGAG	CASSRPRDYSGNTIYF	1	7.90263948158685E-5	48	TCRBV19-01*01	TCRBV19	TCRBV19-01	01				TCRBD02-01	TCRBD02	TCRBD02-01				01,02	TCRBJ01-03*01	TCRBJ01	TCRBJ01-03	01				4	0	0	9	6	0	33	46	52	-1	59	1	In	VDJ
NTGTCGGCTGCTCCCTCCCAGACATCTGTGTACTTCTGTGCCAGCTGGGATGGGACCTCTGGGGCCAACGTCCTGACTTTCGGGGCC	CASWDGTSGANVLTF	1	7.90263948158685E-5	45	TCRBV06-05*01	TCRBV06	TCRBV06-05	01								TCRBD01,TCRBD02	TCRBD01-01,TCRBD02-01		TCRBJ02-06*01	TCRBJ02	TCRBJ02-06	01				8	0	0	7	6	0	36	45	51	-1	56	1	In	VDJ
ACAGAGCGGGGGGACTCAGCCGTGTATCTCTGTGCCAGCAGCTTAACAGGACAAGGCTCTGGAGCCAACGTCCTGACTTTCGGGGCC	CASSLTGQGSGANVLTF	1	7.90263948158685E-5	51	TCRBV07-03*01	TCRBV07	TCRBV07-03	01				TCRBD01-01*01	TCRBD01	TCRBD01-01	01				TCRBJ02-06*01	TCRBJ02	TCRBJ02-06	01				0	10	1	6	1	7	30	47	48	53	63	1	In	VDJ
CACACCCTGCAGCCAGAAGACTCGGCCCTGTATCTCTGTGCCAGCAGCCCCGGGACAGGGGTTCAAAACATTCAGTACTTCGGCGCC	CASSPGTGVQNIQYF	2	1.58052789631737E-4	45	TCRBV04-02*01	TCRBV04	TCRBV04-02	01				TCRBD01-01*01	TCRBD01	TCRBD01-01	01				TCRBJ02-04*01	TCRBJ02	TCRBJ02-04	01				4	3	0	2	2	5	36	49	51	61	64	2	In	VDJ
CGGAGTCAGGGGACACAGCACTGTATTTCTGTGCCAGCAGCAGGCCTTCCAGGGAGCTCCTATAATTCACCCCTCCACTTTGGGAAC		2	1.58052789631737E-4	52	TCRBV21-01*01	TCRBV21	TCRBV21-01	01								TCRBD01,TCRBD02	TCRBD01-01,TCRBD02-01		TCRBJ01-06*02	TCRBJ01	TCRBJ01-06	02				4	2	4	3	7	0	29	42	49	54	56	2	Out	VDJ
ATCCAGCGCACAGAGCGGGGGGACTCAGCCGTGTATCTCTGTGCCAGCAGCTTCGACAGGGATAATTCACCCCTCCACTTTGGGAAC	CASSFDRDNSPLHF	1	7.90263948158685E-5	42	TCRBV07-03*01	TCRBV07	TCRBV07-03	01				TCRBD01-01*01	TCRBD01	TCRBD01-01	01				TCRBJ01-06*02	TCRBJ01	TCRBJ01-06	02				3	0	2	3	1	5	39	53	54	-1	61	1	In	VDJ
AATGTGAACGCCTTGGAGCTGGAGGACTCGGCCCTGTATCTCTGTGCCAGCACCCCCCCCCAGAATTCACCCCTCCACTTTGGGAAC	CASTPPQNSPLHF	2	1.58052789631737E-4	39	TCRBV05-08*01	TCRBV05	TCRBV05-08	01				TCRBD01-01*01	TCRBD01	TCRBD01-01	01				TCRBJ01-06*02	TCRBJ01	TCRBJ01-06	02				6	0	4	5	8	7	42	52	60	-1	63	2	In	VDJ
GCTGAATGTGAACGCCTTGGAGCTGGACGACTCGGCCCTGTATCTCTGTGCCAGCAGCTTGTGGGAACAGCTTAGTTCTTCGGGCCA		1	7.90263948158685E-5	35	TCRBV05-04*01	TCRBV05	TCRBV05-04	01								TCRBD01,TCRBD02	TCRBD01-01,TCRBD02-01		TCRBJ02-01*01	TCRBJ02	TCRBJ02-01	01				1	7	0	8	1	14	46	61	62	66	73	1	Out	VDJ
GTCTGCCATCCCCAACCAGACAGCTCTTTACTTCTGTGCCACCTGTCCCATCGGGCAGCTCTTTACAATGAGCAGTTCTTCGGGCCA		2	1.58052789631737E-4	47	TCRBV24-01*01	TCRBV24	TCRBV24-01	01								TCRBD01,TCRBD02	TCRBD01-01,TCRBD02-01		TCRBJ02-01*01	TCRBJ02	TCRBJ02-01	01				9	7	8	0	9	4	34	43	52	56	63	2	Out	VDJ
TCCGCCAGCACCAACCAGACATCTATGTACCTCTGTGCCAGCAGTTTAGTGACTAGCGGGTCCTACAATGAGCAGTTCTTCGGGCCA	CASSLVTSGSYNEQFF	1	7.90263948158685E-5	48	TCRBV28-01*01	TCRBV28	TCRBV28-01	01				TCRBD02-01	TCRBD02	TCRBD02-01				01,02	TCRBJ02-01*01	TCRBJ02	TCRBJ02-01	01				2	0	2	4	2	1	33	48	50	-1	60	1	In	VDJ
CGCACAGAGCAGGAGGACTCGGCCGTGTATCTCTGTGCCAGCAGCTTAAGTGGGCAGAGCTCCTACAATGAGCAGTTCTTCGGGCCA	CASSLSGQSSYNEQFF	4	3.16105579263474E-4	48	TCRBV07-02	TCRBV07	TCRBV07-02				01,02	TCRBD01-01*01	TCRBD01	TCRBD01-01	01				TCRBJ02-01*01	TCRBJ02	TCRBJ02-01	01				2	4	8	0	3	0	33	48	51	55	59	4	In	VDJ
TCGCCCAGCCCCAACCAGACCTCTCTGTACTTCTGTGCCAGCAGTTTAGACGGGCAGAGCTCCTACAATGAGCAGTTCTTCGGGCCA	CASSLDGQSSYNEQFF	1	7.90263948158685E-5	48	TCRBV27-01*01	TCRBV27	TCRBV27-01	01								TCRBD01,TCRBD02	TCRBD01-01,TCRBD02-01		TCRBJ02-01*01	TCRBJ02	TCRBJ02-01	01				2	4	8	0	3	0	33	48	51	55	59	1	In	VDJ
GAACCCAGGGACTCAGCTGTGTACTTCTGTGCCAGCCTTAAGAGGGCTAGCGGGGGGCCACACTACAATGAGCAGTTCTTCGGGCCA	CASLKRASGGPHYNEQFF	1	7.90263948158685E-5	54	TCRBV12	TCRBV12				TCRBV12-03/12-04,TCRBV12-04		TCRBD02-01*01	TCRBD02	TCRBD02-01	01				TCRBJ02-01*01	TCRBJ02	TCRBJ02-01	01				8	5	4	1	10	3	27	36	46	57	62	1	In	VDJ
GACTCGGCCGTGTATCTCTGTGCCAGCAGCTTAGCGCCGGGACTAGCGGGGTTTATGCCGTTCCAAGAGACCCAGTACTTCGGGCCA	CASSLAPGLAGFMPFQETQYF	1	7.90263948158685E-5	63	TCRBV07-02	TCRBV07	TCRBV07-02				01,02	TCRBD02-01*01	TCRBD02	TCRBD02-01	01				TCRBJ02-05*01	TCRBJ02	TCRBJ02-05	01				0	11	0	3	3	1	18	35	38	51	62	1	In	VDJ
GTGAGCACCTTGGAGCTGGGGGACTCGGCCCTTTATCTTTGCGCCAGCAGCTTTAGCGGGCCCCAAGAGACCCAGTACTTCGGGCCA	CASSFSGPQETQYF	2	1.58052789631737E-4	42	TCRBV05-01*01	TCRBV05	TCRBV05-01	01				TCRBD02-01	TCRBD02	TCRBD02-01				01,02	TCRBJ02-05*01	TCRBJ02	TCRBJ02-05	01				2	2	5	4	0	1	39	-1	53	60	62	2	In	VDJ
AGCTGAATGTGAACGCCTTGTTGCTGGGGGACTCGGCCCTCTATCTCTGTGCCAGCAGCTTACCAAGAGACCCAGTACTTCGGGCCA		2	1.58052789631737E-4	34	TCRBV05-06*01	TCRBV05	TCRBV05-06	01											TCRBJ02-05*01	TCRBJ02	TCRBJ02-05	01				2	0	0	0	0	0	47	-1	-1	-1	61	2	Out	VJ
NCTCTGAAGATCCGGTCCACAAAGCTGGAGGACTCAGCCATGTACTTCTGTGCCAGCAGTGTAGCAGATACGCAGTATTTTGGCCCA	CASSVADTQYF	1	7.90263948158685E-5	33	TCRBV02-01	TCRBV02	TCRBV02-01				01,03	TCRBD02-01	TCRBD02	TCRBD02-01				01,02	TCRBJ02-03*01	TCRBJ02	TCRBJ02-03	01				4	0	5	8	0	4	48	-1	61	-1	64	1	In	VDJ
CTACACGCCCTGCAGCCAGAAGACTCAGCCCTGTATCTCTGCGCCAGCAGCCAAGAATGGCTAGCAGATACGCAGTATTTTGGCCCA	CASSQEWLADTQYF	1	7.90263948158685E-5	42	TCRBV04-01*01	TCRBV04	TCRBV04-01	01				TCRBD02-01	TCRBD02	TCRBD02-01				01,02	TCRBJ02-03*01	TCRBJ02	TCRBJ02-03	01				0	0	4	8	4	4	39	56	60	-1	64	1	In	VDJ
ACTGTGACATCGGCCCAAAAGAACCCGACAGCTTTCTATCTCTGTGCCAGTAGTATCGGACTAGCAGATACGCAGTATTTTGGCCCA	CASSIGLADTQYF	2	1.58052789631737E-4	39	TCRBV19-01*01	TCRBV19	TCRBV19-01	01				TCRBD02-01	TCRBD02	TCRBD02-01				01,02	TCRBJ02-03*01	TCRBJ02	TCRBJ02-03	01				3	0	1	8	1	4	42	56	57	-1	64	2	In	VDJ
ACAGTGACCAGTGCCCATCCTGAAGACAGCAGCTTCTACATCTGCAGTGCTCCCCGGTGCTGAGCAGATACGCAGTATTTTGGCCCA	CSAPRC*ADTQYF	1	7.90263948158685E-5	39	TCRBV20	TCRBV20				TCRBV20-01,TCRBV20-or09_02		TCRBD02-01	TCRBD02	TCRBD02-01				01,02	TCRBJ02-03*01	TCRBJ02	TCRBJ02-03	01				5	7	8	5	3	4	42	51	54	57	64	1	Stop	VDJ
CTACACGCCCTGCAGCCAGAAGACTCAGCCCTGTATCTCTGCGCCAGCAGCCAGATTGGGCGGACAGATACGCAGTATTTTGGCCCA	CASSQIGRTDTQYF	3	2.370791844476055E-4	42	TCRBV04-01*01	TCRBV04	TCRBV04-01	01								TCRBD01,TCRBD02	TCRBD01-01,TCRBD02-01		TCRBJ02-03*01	TCRBJ02	TCRBJ02-03	01				3	2	8	0	4	3	39	53	57	61	63	3	In	VDJ
GAGTCTGCCAGGCCCTCACATACCTCTCAGTACCTCTGTGCCAGCAGTAGGGGCACTGTTAGCACAGATACGCAGTATTTTGGCCCA	CASSRGTVSTDTQYF	1	7.90263948158685E-5	45	TCRBV25-01*01	TCRBV25	TCRBV25-01	01				TCRBD01-01*01	TCRBD01	TCRBD01-01	01				TCRBJ02-03*01	TCRBJ02	TCRBJ02-03	01				5	7	5	2	0	0	36	-1	48	53	60	1	In	VDJ
CGGAGTCAGGGGACACAGCACTGTATTTCTGTGCCAGCAGCAAAGTTCGAACAGCGGGAACCGGTCGGGGAGCTGTTTTTTGGAGAA		1	7.90263948158685E-5	52	TCRBV21-01*01	TCRBV21	TCRBV21-01	01				TCRBD02-01*02	TCRBD02	TCRBD02-01	02				TCRBJ02-02*01	TCRBJ02	TCRBJ02-02	01				1	6	6	3	7	7	29	45	52	59	65	1	Out	VDJ
TCGGCCCAAAAGAACCCGACAGCTTTCTATCTCTGTGCCAGTAGGAGCCTCTACGGCAGGGGCGCCGGGGAGCTGTTTTTTGGAGAA	CASRSLYGRGAGELFF	1	7.90263948158685E-5	48	TCRBV19-01*01	TCRBV19	TCRBV19-01	01				TCRBD01-01*01	TCRBD01	TCRBD01-01	01				TCRBJ02-02*01	TCRBJ02	TCRBJ02-02	01				6	2	4	2	12	6	33	44	56	62	64	1	In	VDJ
GCGCACAGAGCAAGGGCGACTCGGCTGTGTATCTCTGTGTCAGAAGCTTGGGAGGGAAAAGGGACCGGGGAGCTGTTTTTTGGAGAA		1	7.90263948158685E-5	46	TCRBV07-05*02	TCRBV07	TCRBV07-05	02				TCRBD02-01*02	TCRBD02	TCRBD02-01	02				TCRBJ02-02*01	TCRBJ02	TCRBJ02-02	01				3	7	9	0	0	5	35	-1	49	56	63	1	Out	VDJ
AGGATCCAGCAGGTAGTGCGAGGAGATTCGGCAGCTTATTTCTGTGCCAGCTCAACGACAGTCACCGGGGAGCTGTTTTTTGGAGAA	CASSTTVTGELFF	1	7.90263948158685E-5	39	TCRBV18-01*01	TCRBV18	TCRBV18-01	01				TCRBD01-01*01	TCRBD01	TCRBD01-01	01				TCRBJ02-02*01	TCRBJ02	TCRBJ02-02	01				5	1	2	5	2	4	42	54	56	61	62	1	In	VDJ
CACGCCCTGCAGCCAGAAGACTCAGCCCTGTATCTCTGCGCCAGCAGCCCCCAGGGGGGGAGCACCGGGGAGCTGTTTTTTGGAGAA	CASSPQGGSTGELFF	1	7.90263948158685E-5	45	TCRBV04-01*01	TCRBV04	TCRBV04-01	01								TCRBD01,TCRBD02	TCRBD01-01,TCRBD02-01		TCRBJ02-02*01	TCRBJ02	TCRBJ02-02	01				4	4	4	1	2	4	36	49	51	58	62	1	In	VDJ
AGTTCTAAGAAGCTCCTTCTCAGTGACTCTGGCTTCTATCTCTGTGCCTGGAGTTGGTCCTGGGGGACTGAAGCTTTCTTTGGACAA	CAWSWSWGTEAFF	5	3.951319740793425E-4	39	TCRBV30-01*01	TCRBV30	TCRBV30-01	01								TCRBD01,TCRBD02	TCRBD01-01,TCRBD02-01		TCRBJ01-01*01	TCRBJ01	TCRBJ01-01	01				2	0	6	1	7	5	42	54	61	-1	66	5	In	VDJ
AATGTGAACGCCTTGTTGCTGGGGGACTCGGCCCTCTATCTCTGTGCCAGCAGCTCTGTGGTGTTCACTGAAGCTTTCTTTGGACAA	CASSSVVFTEAFF	2	1.58052789631737E-4	39	TCRBV05-06*01	TCRBV05	TCRBV05-06	01								TCRBD01,TCRBD02	TCRBD01-01,TCRBD02-01		TCRBJ01-01*01	TCRBJ01	TCRBJ01-01	01				3	4	0	10	4	4	42	55	59	61	65	2	In	VDJ
CAGCGCACAGAGCAGGAGGACTCGGCCGTGTATCTCTGTGCCAGCAGCCACGTTACAGGGGGAGGCACTGAAGCTTTCTTTGGACAA	CASSHVTGGGTEAFF	1	7.90263948158685E-5	45	TCRBV07-02	TCRBV07	TCRBV07-02				01,02	TCRBD01-01*01	TCRBD01	TCRBD01-01	01				TCRBJ01-01*01	TCRBJ01	TCRBJ01-01	01				5	3	3	1	6	4	36	48	54	62	65	1	In	VDJ
AGGATCCAGCAGGTAGTGCGAGGAGATTCGGCAGCTTATTTCTGTGCCAGCTCGGAGGGATCAACCACTGAAGCTTTCTTTGGACAA	CASSEGSTTEAFF	1	7.90263948158685E-5	39	TCRBV18-01*01	TCRBV18	TCRBV18-01	01				TCRBD02-01*02	TCRBD02	TCRBD02-01	02				TCRBJ01-01*01	TCRBJ01	TCRBJ01-01	01				6	6	10	0	0	4	42	-1	53	59	65	1	In	VDJ
ACATCGGCCCAAAAGAACCCGACAGCTTTCTATCTCTGTGCCAGTAGTACCCGGGACAGGGGTGACACTGAAGCTTTCTTTGGACAA	CASSTRDRGDTEAFF	2	1.58052789631737E-4	45	TCRBV19-01*01	TCRBV19	TCRBV19-01	01				TCRBD01-01*01	TCRBD01	TCRBD01-01	01				TCRBJ01-01*01	TCRBJ01	TCRBJ01-01	01				4	2	0	2	3	3	36	49	52	62	64	2	In	VDJ
CCAGTGCCCATCCTGAAGACAGCAGCTTCTACATCTGCAGTGCTAGAGGGACAGGGGCTTATGAACACTGAAGCTTTCTTTGGACAA		1	7.90263948158685E-5	46	TCRBV20	TCRBV20				TCRBV20-01,TCRBV20-or09_02		TCRBD01-01*01	TCRBD01	TCRBD01-01	01				TCRBJ01-01*01	TCRBJ01	TCRBJ01-01	01				1	4	1	2	0	0	35	-1	48	57	61	1	Out	VDJ
CTCAAGATCCAGCCTGCAGAGCTTGAGGACTCGGCCGTGTATCTCTGTGCAATAAGGGCAGGGAACACTGAAGCTTTCTTTGGACAA	CAIRAGNTEAFF	1	7.90263948158685E-5	36	TCRBV11	TCRBV11				TCRBV11-02,TCRBV11-03						TCRBD01,TCRBD02	TCRBD01-01,TCRBD02-01		TCRBJ01-01*01	TCRBJ01	TCRBJ01-01	01				12	0	4	4	8	1	45	50	58	-1	62	1	In	VDJ
ATCCTGGAGTCGCCCAGCCCCAACCAGACCTCTCTGTACTTCTGTGCCAGCAGTTTAAAAGGGAACACTGAAGCTTTCTTTGGACAA	CASSLKGNTEAFF	2	1.58052789631737E-4	39	TCRBV27-01*01	TCRBV27	TCRBV27-01	01								TCRBD01,TCRBD02	TCRBD01-01,TCRBD02-01		TCRBJ01-01*01	TCRBJ01	TCRBJ01-01	01				2	0	5	4	2	1	42	57	59	-1	62	2	In	VDJ
NTGTCGGCTGCTCCCTCCCAGACATCTGTGTACTTCTGTGCCAGCAGTTACTCGACAGGGGCGAACACTGAAGCTTTCTTTGGACAA	CASSYSTGANTEAFF	1	7.90263948158685E-5	45	TCRBV06-05*01	TCRBV06	TCRBV06-05	01				TCRBD01-01*01	TCRBD01	TCRBD01-01	01				TCRBJ01-01*01	TCRBJ01	TCRBJ01-01	01				0	1	2	2	0	1	36	-1	53	61	62	1	In	VDJ
CTGACAGTGACCAGTGCCCATCCTGAAGACAGCAGCTTCTACATCTGCAGTGGTCTACACAGGGGAACTGAAGCTTTCTTTGGACAA	CSGLHRGTEAFF	1	7.90263948158685E-5	36	TCRBV20	TCRBV20				TCRBV20-01,TCRBV20-or09_02		TCRBD01-01*01	TCRBD01	TCRBD01-01	01				TCRBJ01-01*01	TCRBJ01	TCRBJ01-01	01				7	1	3	2	6	5	45	52	58	65	66	1	In	VDJ
ACTCAGCCCTGTATCTCTGCGCCAGCAGCCAAGAGGCACCCTCGGGACAGGGCAAGATCAACTAATGAAAAACTGTTTTTTGGCAGT		9	7.112375533428165E-4	64	TCRBV04-01*01	TCRBV04	TCRBV04-01	01				TCRBD01-01*01	TCRBD01	TCRBD01-01	01				TCRBJ01-04*01	TCRBJ01	TCRBJ01-04	01				0	6	0	3	9	0	17	34	43	52	58	9	Out	VDJ
AAGATCCAGCCTGCAGAGCTTGAGGACTCGGCCGTGTATCTCTGTGCCAGCAGCCGCCGTGGGACAGCTGTCCAGCATTTTGGTGAT	CASSRRGTAVQHF	1	7.90263948158685E-5	39	TCRBV11	TCRBV11				TCRBV11-02,TCRBV11-03		TCRBD01-01*01	TCRBD01	TCRBD01-01	01				TCRBJ01-05*01	TCRBJ01	TCRBJ01-05	01				5	4	0	5	6	12	42	54	60	67	71	1	In	VDJ
CAGCGCACAGAGCAGGAGGACTCGGCCGTGTATCTCTGTGCCAGCAGCTCCCAGGGGGGGCTCAATCAGCCCCAGCATTTTGGTGAT	CASSSQGGLNQPQHF	1	7.90263948158685E-5	45	TCRBV07-02	TCRBV07	TCRBV07-02				01,02					TCRBD01,TCRBD02	TCRBD01-01,TCRBD02-01		TCRBJ01-05*01	TCRBJ01	TCRBJ01-05	01				4	4	4	1	2	3	36	49	51	58	62	1	In	VDJ
AGCTTGGGGACTCGGCCGTGTATCTCTGTGCCAGAAACTTAATCGGACAGGGAGGAGTTTAGCAATCAGCCCCAGCATTTTGGTGAT		1	7.90263948158685E-5	55	TCRBV11-03*01	TCRBV11	TCRBV11-03	01				TCRBD01-01*01	TCRBD01	TCRBD01-01	01				TCRBJ01-05*01	TCRBJ01	TCRBJ01-05	01				2	7	1	3	3	0	26	41	44	52	59	1	Out	VDJ
ACAAAGCTGGAGGACTCAGCCATGTACTTCTGTGCCAGCAGTGGGGGGACAGGGACCTATAGCAATCAGCCCCAGCATTTTGGTGAT	CASSGGTGTYSNQPQHF	1	7.90263948158685E-5	51	TCRBV02-01	TCRBV02	TCRBV02-01				01,03	TCRBD01-01*01	TCRBD01	TCRBD01-01	01				TCRBJ01-05*01	TCRBJ01	TCRBJ01-05	01				4	5	0	3	2	0	30	43	45	54	59	1	In	VDJ
CTGCAGAGCTTGAGGACTCGGCCGTGTATCTCTGTGCCAGCAGCCGTTGCAGGCGGTAGGAGCAATCAGCCCCAGCATTTTGGTGAT		2	1.58052789631737E-4	49	TCRBV11	TCRBV11				TCRBV11-02,TCRBV11-03						TCRBD01,TCRBD02	TCRBD01-01,TCRBD02-01		TCRBJ01-05*01	TCRBJ01	TCRBJ01-05	01				5	7	4	4	5	1	32	44	49	53	60	2	Out	VDJ
CTCACTGTGACATCGGCCCAAAAGAACCCGACAGCTTTCTATCTCTGTGCCAGTAGTGCGGAGTTTAGTGGCTACACCTTCGGTTCG	CASSAEFSGYTF	1	7.90263948158685E-5	36	TCRBV19-01*01	TCRBV19	TCRBV19-01	01				TCRBD02-01	TCRBD02	TCRBD02-01				01,02	TCRBJ01-02*01	TCRBJ01	TCRBJ01-02	01				5	7	7	5	0	7	45	-1	57	61	68	1	In	VDJ
TCAACTCTGACTGTGAGCAACATGAGCCCTGAAGACAGCAGCATATATCTCTGCAGCGCATATCTTTCTGGCTACACCTTCGGTTCG	CSAYLSGYTF	2	1.58052789631737E-4	30	TCRBV29-01*03	TCRBV29	TCRBV29-01	03				TCRBD02-01	TCRBD02	TCRBD02-01				01,02	TCRBJ01-02*01	TCRBJ01	TCRBJ01-02	01				6	3	4	10	4	7	51	59	63	65	68	2	In	VDJ
NNNNTGTCGGCTGCTCCCTCCCAAACATCTGTGTACTTCTGTGCCAGCAGTTACTCGAGCAGGGCTTATGGCTACACCTTCGGTTCG	CASSYSSRAYGYTF	6	4.74158368895211E-4	42	TCRBV06-02/06-03*01	TCRBV06	TCRBV06-02/06-03	01				TCRBD01-01*01	TCRBD01	TCRBD01-01	01				TCRBJ01-02*01	TCRBJ01	TCRBJ01-02	01				0	2	4	3	3	5	39	56	59	64	66	6	In	VDJ
NTGTCGGCTGCTCCCTCCCAGACATCTGTGTACTTCTGTGCCAGCAGTTACTCGGCAGGGGGAGGGTATGGCTACACCTTCGGTTCG	CASSYSAGGGYGYTF	1	7.90263948158685E-5	45	TCRBV06-05*01	TCRBV06	TCRBV06-05	01								TCRBD01,TCRBD02	TCRBD01-01,TCRBD02-01		TCRBJ01-02*01	TCRBJ01	TCRBJ01-02	01				0	4	4	1	2	5	36	53	55	62	66	1	In	VDJ
CTGGAGTCCGCTACCAGCTCCCAGACATCTGTGTACTTCTGTGCCATCAGCGGGGGACAGGGATCCTATGGCTACACCTTCGGTTCG	CAISGGQGSYGYTF	1	7.90263948158685E-5	42	TCRBV10-03*01	TCRBV10	TCRBV10-03	01				TCRBD01-01*01	TCRBD01	TCRBD01-01	01				TCRBJ01-02*01	TCRBJ01	TCRBJ01-02	01				6	3	0	3	3	4	39	50	53	62	65	1	In	VDJ
AAGATCCAGCGCACAGAGCAGGGGGACTCGGCCATGTATCTCTGTGCCAGCTACAGACAGGGGGCCTATGGCTACACCTTCGGTTCG	CASYRQGAYGYTF	2	1.58052789631737E-4	39	TCRBV07-09	TCRBV07	TCRBV07-09				01,05,06	TCRBD01-01*01	TCRBD01	TCRBD01-01	01				TCRBJ01-02*01	TCRBJ01	TCRBJ01-02	01				8	0	2	0	4	4	42	51	55	-1	65	2	In	VDJ
AATGTGAGCACCTTGGAGCTGGGGGACTCGGCCCTTTATCTTTGCGCCAGCAGCTTGGAGGGGGACTATGGCTACACCTTCGGTTCG	CASSLEGDYGYTF	2	1.58052789631737E-4	39	TCRBV05-01*01	TCRBV05	TCRBV05-01	01				TCRBD01-01*01	TCRBD01	TCRBD01-01	01				TCRBJ01-02*01	TCRBJ01	TCRBJ01-02	01				0	0	5	1	0	3	42	-1	58	-1	64	2	In	VDJ
TCTAAGAAGCTCCTTCTCAGTGACTCTGGCTTCTATCTCTGTGCTTGGAGTGTGGGGGGCAGGGACTATGGCTACACCTTCGGTTCG	CAWSVGGRDYGYTF	1	7.90263948158685E-5	42	TCRBV30-01*01	TCRBV30	TCRBV30-01	01								TCRBD01,TCRBD02	TCRBD01-01,TCRBD02-01		TCRBJ01-02*01	TCRBJ01	TCRBJ01-02	01				0	4	6	0	1	3	39	53	54	60	64	1	In	VDJ
AGCTCTCTGGAGCTGGGGGACTCAGCTTTGTATTTCTGTGCCAGCAGCGTCGGGGGCTTAGCTAACTATGGCTACACCTTCGGTTCG	CASSVGGLANYGYTF	1	7.90263948158685E-5	45	TCRBV09-01*01	TCRBV09	TCRBV09-01	01								TCRBD01,TCRBD02	TCRBD01-01,TCRBD02-01		TCRBJ01-02*01	TCRBJ01	TCRBJ01-02	01				2	4	6	0	1	0	36	50	51	57	61	1	In	VDJ
GTGAGCACCTTGGAGCTGGGGGACTCGGCCCTTTATCTTTGCGCCAGCAGCTTGGTTGTGACAACAGACGGCTACACCTTCGGTTCG	CASSLVVTTDGYTF	4	3.16105579263474E-4	42	TCRBV05-01*01	TCRBV05	TCRBV05-01	01				TCRBD01-01*01	TCRBD01	TCRBD01-01	01				TCRBJ01-02*01	TCRBJ01	TCRBJ01-02	01				0	6	2	6	4	8	39	55	59	63	69	4	In	VDJ
ATCAATTCCCTGGAGCTTGGTGACTCTGCTGTGTATTTCTGTGCCAGCAGCCAAAAGCAGCTCTCCTACGAGCAGTACTTCGGGCCG	CASSQKQLSYEQYF	1	7.90263948158685E-5	42	TCRBV03-01/03-02*01	TCRBV03	TCRBV03-01/03-02	01								TCRBD01,TCRBD02	TCRBD01-01,TCRBD02-01		TCRBJ02-07*01	TCRBJ02	TCRBJ02-07	01				2	2	4	5	3	0	39	54	57	60	62	1	In	VDJ
GTGAACGCCTTGTTGCTGGGGGACTCGGCCCTCTATCTCTGTGCCAGCAGCTTGCAAGGGCGGGAGAACACCATATATTTTGGAGAG	CASSLQGRENTIYF	2	1.58052789631737E-4	42	TCRBV05-06*01	TCRBV05	TCRBV05-06	01				TCRBD02-01*02	TCRBD02	TCRBD02-01	02				TCRBJ01-03*01	TCRBJ01	TCRBJ01-03	01				1	0	7	2	5	7	39	54	59	-1	66	2	In	VDJ
TCGGCCCAAAAGAACCCGACAGCTTTCTATCTCTGTGCCAGTAGTATAGCGGGACTCAGCTCTGGAAACACCATATATTTTGGAGAG	CASSIAGLSSGNTIYF	2	1.58052789631737E-4	48	TCRBV19-01*01	TCRBV19	TCRBV19-01	01				TCRBD02-01	TCRBD02	TCRBD02-01				01,02	TCRBJ01-03*01	TCRBJ01	TCRBJ01-03	01				1	3	0	10	1	0	33	49	50	56	59	2	In	VDJ
CCCTCAGAACCCAGGGACTCAGCTGTGTATTTTTGTGCTAGTGCCCGTCAGACACCTTCCTCTGGAAACACCATATATTTTGGAGAG	CASARQTPSSGNTIYF	2	1.58052789631737E-4	48	TCRBV12-05*01	TCRBV12	TCRBV12-05	01				TCRBD01-01*01	TCRBD01	TCRBD01-01	01				TCRBJ01-03*01	TCRBJ01	TCRBJ01-03	01				7	5	2	6	7	0	33	43	50	54	59	2	In	VDJ
GAGTCTGCTGCCTCCTCCCAGACATCTGTATATTTCTGCGCCAGCAGTGAGTCGTGGGGATCTGGAAACACCATATATTTTGGAGAG	CASSESWGSGNTIYF	1	7.90263948158685E-5	45	TCRBV10-01*01	TCRBV10	TCRBV10-01	01								TCRBD01,TCRBD02	TCRBD01-01,TCRBD02-01		TCRBJ01-03*01	TCRBJ01	TCRBJ01-03	01				0	0	0	8	3	1	36	53	56	-1	60	1	In	VDJ
AGCTCTCTGGAGCTGGGGGACTCAGCTTTGTATTTCTGTGCCAGCAGCGTACGGCCGTCTGGGGCCAACGTCCTGACTTTCGGGGCC	CASSVRPSGANVLTF	2	1.58052789631737E-4	45	TCRBV09-01*01	TCRBV09	TCRBV09-01	01								TCRBD01,TCRBD02	TCRBD01-01,TCRBD02-01		TCRBJ02-06*01	TCRBJ02	TCRBJ02-06	01				1	2	9	0	1	1	36	51	52	55	57	2	In	VDJ
GCTGCTCCCTCCCAGACATCTGTGTACTTCTGTGCCAGCAGTGAAACGGCAGGGGGCTACGCCAAAAACATTCAGTACTTCGGCGCC	CASSETAGGYAKNIQYF	1	7.90263948158685E-5	51	TCRBV06-01*01	TCRBV06	TCRBV06-01	01				TCRBD01-01*01	TCRBD01	TCRBD01-01	01				TCRBJ02-04*01	TCRBJ02	TCRBJ02-04	01				2	3	4	0	4	1	30	45	49	57	60	1	In	VDJ
CAGGAGGACTCGGCCGTGTATCTCTGTGCCAGCAGCTTTCCGAGCCGGGAGGTCAGGGATTTGAGTTCACCCCTCCACTTTGGGAAC	CASSFPSREVRDLSSPLHF	1	7.90263948158685E-5	57	TCRBV07-02	TCRBV07	TCRBV07-02				01,02	TCRBD02-01*02	TCRBD02	TCRBD02-01	02				TCRBJ01-06*02	TCRBJ01	TCRBJ01-06	02				3	13	8	1	7	9	24	38	45	52	65	1	In	VDJ
CCTTGGAGCTGGGGGACTCGGCCCTTTATCTTTGCGCCAGCAGTCAATGCGTCCCCTATCTATGATTCACCCCTCCACTTTGGGAAC		1	7.90263948158685E-5	49	TCRBV05-01*01	TCRBV05	TCRBV05-01	01				TCRBD02-01	TCRBD02	TCRBD02-01				01,02	TCRBJ01-06*02	TCRBJ01	TCRBJ01-06	02				5	6	4	9	12	8	32	43	55	58	64	1	Out	VDJ
CAACATGAGCCCTGAAGACAGCAGCATATATCTCTGCAGCGTTGCCGTTGGGAGATCCTTTCAAATTCACCCCTCCACTTTGGGAAC		1	7.90263948158685E-5	47	TCRBV29-01	TCRBV29	TCRBV29-01				01,02	TCRBD02-01*02	TCRBD02	TCRBD02-01	02				TCRBJ01-06*02	TCRBJ01	TCRBJ01-06	02				4	9	9	2	5	7	34	44	49	54	63	1	Out	VDJ
ATCCTGAGTTCTAAGAAGCTCCTTCTCAGTGACTCTGGCTTCTATCTCTGTGCCTGGATAAAGGGCTATGAGCAGTTCTTCGGGCCA	CAWIKGYEQFF	2	1.58052789631737E-4	33	TCRBV30-01*01	TCRBV30	TCRBV30-01	01								TCRBD01,TCRBD02	TCRBD01-01,TCRBD02-01		TCRBJ02-01*01	TCRBJ02	TCRBJ02-01	01				4	2	5	3	3	8	48	58	61	65	67	2	In	VDJ
GAGTCGCCCAGCCCCAACCAGACCTCTCTGTACTTCTGTGCCAGCAGTTCGACCCCTAGCGGGGGTAATGAGCAGTTCTTCGGGCCA	CASSSTPSGGNEQFF	1	7.90263948158685E-5	45	TCRBV27-01*01	TCRBV27	TCRBV27-01	01				TCRBD02-01*01	TCRBD02	TCRBD02-01	01				TCRBJ02-01*01	TCRBJ02	TCRBJ02-01	01				4	1	4	2	6	7	36	49	55	65	66	1	In	VDJ
CTGATCCTGGAGTCGCCCAGCCCCAACCAGACCTCTCTGTACTTCTGTGCCAGCAGAGGGGGATACAATGAGCAGTTCTTCGGGCCA	CASRGGYNEQFF	2	1.58052789631737E-4	36	TCRBV27-01*01	TCRBV27	TCRBV27-01	01				TCRBD01-01*01	TCRBD01	TCRBD01-01	01				TCRBJ02-01*01	TCRBJ02	TCRBJ02-01	01				6	1	5	1	0	4	45	-1	56	62	63	2	In	VDJ
CAGCGCACAGAGCAGGAGGACTCGGCCGTGTATCTCTGTGCCAGCAGCTTCGCGGGGGGGCTGAACAATGAGCAGTTCTTCGGGCCA	CASSFAGGLNNEQFF	1	7.90263948158685E-5	45	TCRBV07-02	TCRBV07	TCRBV07-02				01,02	TCRBD02-01*01	TCRBD02	TCRBD02-01	01				TCRBJ02-01*01	TCRBJ02	TCRBJ02-01	01				3	4	7	0	1	5	36	50	51	60	64	1	In	VDJ
AAGATCCAGCGCACAGAGCGGGGGGACTCAGCCGTGTATCTCTGTGCCAGCAGCTTTTTGACTAGCCGAGAGCAGTTCTTCGGGCCA	CASSFLTSREQFF	1	7.90263948158685E-5	39	TCRBV07-03*01	TCRBV07	TCRBV07-03	01				TCRBD02-01	TCRBD02	TCRBD02-01				01,02	TCRBJ02-01*01	TCRBJ02	TCRBJ02-01	01				3	3	2	7	3	10	42	56	59	66	69	1	In	VDJ
AATGTGAACGCCTTGGAGCTGGACGACTCGGCCCTGTATCTCTGTGCCAGCAGCCACCCAGGGGAAGAGACCCAGTACTTCGGGCCA	CASSHPGEETQYF	1	7.90263948158685E-5	39	TCRBV05-04*01	TCRBV05	TCRBV05-04	01				TCRBD01-01*01	TCRBD01	TCRBD01-01	01				TCRBJ02-05*01	TCRBJ02	TCRBJ02-05	01				4	0	4	2	4	3	42	54	58	-1	64	1	In	VDJ
AGTCCACGGAGTCAGGGGACACAGCACTGTATTTCTGTGCCAGCGTGCCCCGGGTGGTGAGTCCAAGAGACCCAGTACTTCGGGCCA		3	2.370791844476055E-4	46	TCRBV21-01*01	TCRBV21	TCRBV21-01	01				TCRBD02-01	TCRBD02	TCRBD02-01				01,02	TCRBJ02-05*01	TCRBJ02	TCRBJ02-05	01				8	8	8	4	6	1	35	44	50	54	62	3	Out	VDJ
ACATCGGCCCAAAAGAACCCGACAGCTTTCTATCTCTGTGCCAGTAGAAAGGGACAGAACCTCCAAGAGACCCAGTACTTCGGGCCA	CASRKGQNLQETQYF	1	7.90263948158685E-5	45	TCRBV19-01*01	TCRBV19	TCRBV19-01	01				TCRBD01-01*01	TCRBD01	TCRBD01-01	01				TCRBJ02-05*01	TCRBJ02	TCRBJ02-05	01				6	5	0	5	3	1	36	47	50	57	62	1	In	VDJ
GTGACCAGTGCCCATCCTGAAGACAGCAGCTTCTACATCTGCAGTGTTTACCGGGACAGGGGCGCAGATACGCAGTATTTTGGCCCA	CSVYRDRGADTQYF	1	7.90263948158685E-5	42	TCRBV20	TCRBV20				TCRBV20-01,TCRBV20-or09_02		TCRBD01-01*01	TCRBD01	TCRBD01-01	01				TCRBJ02-03*01	TCRBJ02	TCRBJ02-03	01				7	2	0	2	6	4	39	46	52	62	64	1	In	VDJ
ACAGAGCAGGGGGACTCGGCCATGTATCTCTGTGCCAGCAGCTTCGGACTAGCGGGGATGTCGACAGATACGCAGTATTTTGGCCCA	CASSFGLAGMSTDTQYF	1	7.90263948158685E-5	51	TCRBV07-09*01	TCRBV07	TCRBV07-09	01				TCRBD02-01*01	TCRBD02	TCRBD02-01	01				TCRBJ02-03*01	TCRBJ02	TCRBJ02-03	01				3	6	1	3	1	3	30	44	45	57	63	1	In	VDJ
ACTCTGACTGTGAGCAACATGAGCCCTGAAGACAGCAGCATATATCTCTGCAGCGTAGGGACAGCCGGGGAGCTGTTTTTTGGAGAA	CSVGTAGELFF	1	7.90263948158685E-5	33	TCRBV29-01*01	TCRBV29	TCRBV29-01	01				TCRBD01-01*01	TCRBD01	TCRBD01-01	01				TCRBJ02-02*01	TCRBJ02	TCRBJ02-02	01				6	0	0	5	1	6	48	56	57	-1	64	1	In	VDJ
CAGTGACCAGTGCCCATCCTGAAGACAGCAGCTTCTACATCTGCAGTCATGGCGGGACAAGACACCGGGGAGCTGTTTTTTGGAGAA		1	7.90263948158685E-5	40	TCRBV20	TCRBV20				TCRBV20-01,TCRBV20-or09_02						TCRBD01,TCRBD02	TCRBD01-01,TCRBD02-01		TCRBJ02-02*01	TCRBJ02	TCRBJ02-02	01				8	2	0	6	6	3	41	47	53	59	61	1	Out	VDJ
ACATCGGCCCAAAAGAACCCGACAGCTTTCTATCTCTGTGCCAGTAGTATAAACAGGGCGAACACCGGGGAGCTGTTTTTTGGAGAA	CASSINRANTGELFF	1	7.90263948158685E-5	45	TCRBV19-01*01	TCRBV19	TCRBV19-01	01				TCRBD01-01*01	TCRBD01	TCRBD01-01	01				TCRBJ02-02*01	TCRBJ02	TCRBJ02-02	01				2	0	3	3	1	0	36	51	52	-1	58	1	In	VDJ
ATCCAGCCCTCAGAACCCAGGGACTCAGCTGTGTACTTTTGTGCCAGCAGTTTAGCGGGGACAGGGTTGTTCGCTTTCTTTGGACAA	CASSLAGTGLFAFF	1	7.90263948158685E-5	42	TCRBV12	TCRBV12				TCRBV12-03/12-04,TCRBV12-04		TCRBD01-01*01	TCRBD01	TCRBD01-01	01				TCRBJ01-01*01	TCRBJ01	TCRBJ01-01	01				0	6	0	3	1	11	39	56	57	66	72	1	In	VDJ
CACAAAGCTGGAGGACTCAGCCATGTACTTCTGTGCCAGCAGTGAAGAGGGCGGCAAGAACATTGGACTGAAGCTTTCTTTGGACAA		1	7.90263948158685E-5	50	TCRBV02-01	TCRBV02	TCRBV02-01				01,03					TCRBD01,TCRBD02	TCRBD01-01,TCRBD02-01		TCRBJ01-01*01	TCRBJ01	TCRBJ01-01	01				1	15	5	3	0	5	31	-1	47	51	66	1	Out	VDJ
TGTGAGTGCCTTGGAGCTGGGGGACTCGGCCCTGTATCTCTGTGCCAGAATAGTATCGGGAGGTAGACTGAAGCTTTCTTTGGACAA		1	7.90263948158685E-5	41	TCRBV05-03	TCRBV05	TCRBV05-03				01,02	TCRBD02-01*02	TCRBD02	TCRBD02-01	02				TCRBJ01-01*01	TCRBJ01	TCRBJ01-01	01				6	3	8	1	6	5	40	50	56	63	66	1	Out	VDJ
TTGCTGGAGTTGGCTGCTCCCTCCCAGACATCTGTGTACTTCTGTGCCAGTCGTTCCGACTTGGGCACTGAAGCTTTCTTTGGACAA	CASRSDLGTEAFF	1	7.90263948158685E-5	39	TCRBV06-06	TCRBV06	TCRBV06-06				01,04	TCRBD02-01	TCRBD02	TCRBD02-01				01,02	TCRBJ01-01*01	TCRBJ01	TCRBJ01-01	01				9	4	2	10	7	4	42	50	57	61	65	1	In	VDJ
ATCCAGCGCACAGAGCGGGGGGACTCAGCCGTGTATCTCTGTGCCAGCAGCCTACAGGGGTGGAACACTGAAGCTTTCTTTGGACAA	CASSLQGWNTEAFF	1	7.90263948158685E-5	42	TCRBV07-03*01	TCRBV07	TCRBV07-03	01				TCRBD01-01*01	TCRBD01	TCRBD01-01	01				TCRBJ01-01*01	TCRBJ01	TCRBJ01-01	01				5	2	3	2	2	1	39	51	53	60	62	1	In	VDJ
ATGAATGTGAGCACCTTGGAGCTGGGGGACTCGGCCCTTTATCTTTGCGCCAGCAGCCTAGCAAACACTGAAGCTTTCTTTGGACAA	CASSLANTEAFF	1	7.90263948158685E-5	36	TCRBV05-01*01	TCRBV05	TCRBV05-01	01				TCRBD02-01	TCRBD02	TCRBD02-01				01,02	TCRBJ01-01*01	TCRBJ01	TCRBJ01-01	01				4	1	4	7	0	2	45	-1	57	62	63	1	In	VDJ
CTGGAGTCCGCTACCAGCTCCCAGACATCTGTGTACTTCTGTGCCATCAGTGAGTCGACAGGGGGTCAGCCCCAGCATTTTGGTGAT	CAISESTGGQPQHF	2	1.58052789631737E-4	42	TCRBV10-03*01	TCRBV10	TCRBV10-03	01				TCRBD01-01*01	TCRBD01	TCRBD01-01	01				TCRBJ01-05*01	TCRBJ01	TCRBJ01-05	01				0	0	2	1	0	6	39	-1	56	-1	65	2	In	VDJ
TCGGCCCAAAAGAACCCGACAGCTTTCTATCTCTGTGCCAGTAGTAAAGTCAGAGTAGCCGGTAATCAGCCCCAGCATTTTGGTGAT	CASSKVRVAGNQPQHF	1	7.90263948158685E-5	48	TCRBV19-01*01	TCRBV19	TCRBV19-01	01				TCRBD02-01	TCRBD02	TCRBD02-01				01,02	TCRBJ01-05*01	TCRBJ01	TCRBJ01-05	01				4	4	5	7	9	4	33	46	55	59	63	1	In	VDJ
AACGCCTTGTTGCTGGGGGACTCGGCCCTGTATCTCTGTGCCAGCAGCTTTTCGATCGAGAGGAATCAGCCCCAGCATTTTGGTGAT	CASSFSIERNQPQHF	1	7.90263948158685E-5	45	TCRBV05-05*01	TCRBV05	TCRBV05-05	01				TCRBD02-01*02	TCRBD02	TCRBD02-01	02				TCRBJ01-05*01	TCRBJ01	TCRBJ01-05	01				2	0	11	1	9	4	36	50	59	-1	63	1	In	VDJ
ACCAGTGCCCATCCTGAAGACAGCAGCTTCTACATCTGCAGTGCTAGCTCGACAGGGCGCGGCAATCAGCCCCAGCATTTTGGTGAT	CSASSTGRGNQPQHF	2	1.58052789631737E-4	45	TCRBV20	TCRBV20				TCRBV20-01,TCRBV20-or09_02		TCRBD01-01*01	TCRBD01	TCRBD01-01	01				TCRBJ01-05*01	TCRBJ01	TCRBJ01-05	01				3	4	2	3	3	2	36	47	50	57	61	2	In	VDJ
ATCCAGCCCTCAGAACCCAGGGACTCAGCTGTGTACTTCTGTGCCAGCAGTTTAGGGGGAGGCAATCAGCCCCAGCATTTTGGTGAT	CASSLGGGNQPQHF	1	7.90263948158685E-5	42	TCRBV12	TCRBV12				TCRBV12-03/12-04,TCRBV12-04		TCRBD02-01*02	TCRBD02	TCRBD02-01	02				TCRBJ01-05*01	TCRBJ01	TCRBJ01-05	01				1	0	9	2	1	2	39	55	56	-1	61	1	In	VDJ
CACACCCTGCAGCCAGAAGACTCGGCCCTGTATCTCTGTGCCAGCAGACCCGACAGGTATAGCAATCAGCCCCAGCATTTTGGTGAT	CASRPDRYSNQPQHF	1	7.90263948158685E-5	45	TCRBV04-02*01	TCRBV04	TCRBV04-02	01				TCRBD01-01*01	TCRBD01	TCRBD01-01	01				TCRBJ01-05*01	TCRBJ01	TCRBJ01-05	01				6	2	2	4	4	0	36	47	51	57	59	1	In	VDJ
CAGACAGCTCTTTACTTCTGTGCCACCAGTGATTTGTTTCAGGACAGGGGTGTCCGATATAGCAATCAGCCCCAGCATTTTGGTGAT	CATSDLFQDRGVRYSNQPQHF	1	7.90263948158685E-5	63	TCRBV24-01*01	TCRBV24	TCRBV24-01	01				TCRBD01-01*01	TCRBD01	TCRBD01-01	01				TCRBJ01-05*01	TCRBJ01	TCRBJ01-05	01				0	9	1	2	5	0	18	36	41	50	59	1	In	VDJ
CAGCGCACAGAGCAGCGGGACTCGGCCATGTATCGCTGTGCCAGCAGCTTAGTGGTAGGGAGCAATCAGCCCCAGCATTTTGGTGAT	CASSLVVGSNQPQHF	1	7.90263948158685E-5	45	TCRBV07-06*01	TCRBV07	TCRBV07-06	01								TCRBD01,TCRBD02	TCRBD01-01,TCRBD02-01		TCRBJ01-05*01	TCRBJ01	TCRBJ01-05	01				1	0	5	3	4	1	36	52	56	-1	60	1	In	VDJ
ACAGTGACCAGTGCCCATCCTGAAGACAGCAGCTTCTACATCTGCAGTGCTAGTGGTGGGGTGAACCAGCCCCAGCATTTTGGTGAT	CSASGGVNQPQHF	1	7.90263948158685E-5	39	TCRBV20-01*04	TCRBV20	TCRBV20-01	04								TCRBD01,TCRBD02	TCRBD01-01,TCRBD02-01		TCRBJ01-05*01	TCRBJ01	TCRBJ01-05	01				1	5	6	2	2	7	42	55	57	61	66	1	In	VDJ
ACTCTGAAGATCCAGCGCACAGAGCAGGGGGACTCGGCCATGTATCTCTGTGCCAGCACCCTGGGGCGTGGCTACACCTTCGGTTCG	CASTLGRGYTF	2	1.58052789631737E-4	33	TCRBV07-09*05	TCRBV07	TCRBV07-09	05				TCRBD01-01*01	TCRBD01	TCRBD01-01	01				TCRBJ01-02*01	TCRBJ01	TCRBJ01-02	01				5	1	7	0	2	7	48	60	62	67	68	2	In	VDJ
ACCCTGCAGCCAGAAGACTCGGCCCTGTATCTCTGCGCCAGCAGCCAAGCTCGGGGGCAGTTCCTTTATGGCTACACCTTCGGTTCG	CASSQARGQFLYGYTF	2	1.58052789631737E-4	48	TCRBV04-03*01	TCRBV04	TCRBV04-03	01								TCRBD01,TCRBD02	TCRBD01-01,TCRBD02-01		TCRBJ01-02*01	TCRBJ01	TCRBJ01-02	01				1	8	6	0	3	5	33	49	52	58	66	2	In	VDJ
TCACATCAATTCCCTGGAGCTTGGTGACTCTGCTGTGTATTTCTGTGCCAGCAGCCCAGAGGGGGCTATGGCTACACCTTCGGTTCG		1	7.90263948158685E-5	38	TCRBV03-01/03-02*01	TCRBV03	TCRBV03-01/03-02	01								TCRBD01,TCRBD02	TCRBD01-01,TCRBD02-01		TCRBJ01-02*01	TCRBJ01	TCRBJ01-02	01				0	0	6	1	0	4	43	-1	60	-1	65	1	Out	VDJ
AGCACCTTGGAGCTGGGGGACTCGGCCCTTTATCTTTGCGCCAGCAGCCCTCGACAGGGAAGGAGCTATGGCTACACCTTCGGTTCG	CASSPRQGRSYGYTF	2	1.58052789631737E-4	45	TCRBV05-01*01	TCRBV05	TCRBV05-01	01				TCRBD01-01*01	TCRBD01	TCRBD01-01	01				TCRBJ01-02*01	TCRBJ01	TCRBJ01-02	01				4	6	2	3	4	4	36	48	52	59	65	2	In	VDJ
CAGCGCACAGAGCAGCGGGACTCGGCCATGTATCGCTGTGCCAGCAGCCCGCGGGCGCTCGAACCCTATGGCTACACCTTCGGTTCG	CASSPRALEPYGYTF	1	7.90263948158685E-5	45	TCRBV07-06*01	TCRBV07	TCRBV07-06	01				TCRBD02-01	TCRBD02	TCRBD02-01				01,02	TCRBJ01-02*01	TCRBJ01	TCRBJ01-02	01				5	10	7	4	2	4	36	48	50	55	65	1	In	VDJ
TGATCCTGGAGTCGCCCAGCCCCAACCAGACCTCTCTGTACTTCTGTGCCTGATTGGGACAGGGTGTAGGGCTACACCTTCGGTTCG		1	7.90263948158685E-5	37	TCRBV27-01*01	TCRBV27	TCRBV27-01	01				TCRBD01-01*01	TCRBD01	TCRBD01-01	01				TCRBJ01-02*01	TCRBJ01	TCRBJ01-02	01				11	5	0	3	5	8	44	50	55	64	69	1	Out	VDJ
GAGTCTGCTGCCTCCTCCCAGACATCTGTATATTTCTGCGCCAGCAGCGAGGGACAGGGGTCCTTTTACGAGCAGTACTTCGGGCCG	CASSEGQGSFYEQYF	1	7.90263948158685E-5	45	TCRBV10-01*01	TCRBV10	TCRBV10-01	01				TCRBD01-01*01	TCRBD01	TCRBD01-01	01				TCRBJ02-07*01	TCRBJ02	TCRBJ02-07	01				2	6	1	2	0	4	36	-1	51	60	66	1	In	VDJ
ATCCTGGAGTCGCCCAGCCCCAACCAGACCTCTCTGTACTTCTGTGCCAGCACTGGGACGGGATTCTACGAGCAGTACTTCGGGCCG	CASTGTGFYEQYF	2	1.58052789631737E-4	39	TCRBV27-01*01	TCRBV27	TCRBV27-01	01								TCRBD01,TCRBD02	TCRBD01-01,TCRBD02-01		TCRBJ02-07*01	TCRBJ02	TCRBJ02-07	01				7	6	0	7	2	3	42	52	54	59	65	2	In	VDJ
CACGCCCTGCAGCCAGAAGACTCAGCCCTGTATCTCTGCGCCAGCAGCCAAGAGGCGGGGGACTCCTACGAGCAGTACTTCGGGCCG	CASSQEAGDSYEQYF	1	7.90263948158685E-5	45	TCRBV04-01*01	TCRBV04	TCRBV04-01	01				TCRBD02-01*01	TCRBD02	TCRBD02-01	01				TCRBJ02-07*01	TCRBJ02	TCRBJ02-07	01				0	1	7	2	1	0	36	53	54	61	62	1	In	VDJ
NTGTCGGCTGCTCCCTCCCAGACATCTGTGTACTTCTGTGCCAGCACCCCCCTCCCCGGACCGAACTACGAGCAGTACTTCGGGCCG	CASTPLPGPNYEQYF	1	7.90263948158685E-5	45	TCRBV06-05*01	TCRBV06	TCRBV06-05	01								TCRBD01,TCRBD02	TCRBD01-01,TCRBD02-01		TCRBJ02-07*01	TCRBJ02	TCRBJ02-07	01				7	4	1	7	11	3	36	46	57	61	65	1	In	VDJ
TGTCGGCTGCTCCCTCCCAGACATCTGTGTACTTCTGTGCCAGTACCTCTACAGGGAAGCTCTGGAAACACCATATATTTTGGAGAG		3	2.370791844476055E-4	46	TCRBV06-05*01	TCRBV06	TCRBV06-05	01				TCRBD01-01*01	TCRBD01	TCRBD01-01	01				TCRBJ01-03*01	TCRBJ01	TCRBJ01-03	01				9	3	3	3	7	0	35	43	50	56	59	3	Out	VDJ
ACTGTGACATCGGCCCAAAAGAACCCGACAGCTTTCTATCTCTGTGCCAGTAGTTCCGACACTGGAAACACCATATATTTTGGAGAG	CASSSDTGNTIYF	1	7.90263948158685E-5	39	TCRBV19-01*01	TCRBV19	TCRBV19-01	01				TCRBD01-01*01	TCRBD01	TCRBD01-01	01				TCRBJ01-03*01	TCRBJ01	TCRBJ01-03	01				5	0	2	6	3	2	42	54	57	-1	61	1	In	VDJ
GAGTGCCTTGGAGCTGGGGGACTCGGCCCTGTATCTCTGTGCCAGAAGCTTGGAGGGGGCGCCGGAAACACCATATATTTTGGAGAG		1	7.90263948158685E-5	44	TCRBV05-03	TCRBV05	TCRBV05-03				01,02	TCRBD01-01*01	TCRBD01	TCRBD01-01	01				TCRBJ01-03*01	TCRBJ01	TCRBJ01-03	01				0	3	5	0	0	4	37	-1	53	60	63	1	Out	VDJ
AATGTGAACGCCTTGTTGCTGGGGGACTCGGCCCTCTATCTCTGTGCCAGCAGCTTCTCTGGGGCCAACGTCCTGACTTTCGGGGCC	CASSFSGANVLTF	3	2.370791844476055E-4	39	TCRBV05-06*01	TCRBV05	TCRBV05-06	01											TCRBJ02-06*01	TCRBJ02	TCRBJ02-06	01				2	0	0	0	0	0	42	-1	-1	-1	56	3	In	VJ
ATCCTGAAGACAGCAGCTTCTACATCTGCAGTGCTCGCCAGGGCCCTAATCCCGAGCGCCTATAATTCACCCCTCCACTTTGGGAAC		1	7.90263948158685E-5	55	TCRBV20	TCRBV20				TCRBV20-01,TCRBV20-or09_02		TCRBD01-01*01	TCRBD01	TCRBD01-01	01				TCRBJ01-06*02	TCRBJ01	TCRBJ01-06	02				5	15	4	3	3	2	26	35	38	43	58	1	Out	VDJ
TTCTCAGTGACTCTGGCTTCTATCTCTGTGCCTGCTTCCAGGGGACTTCCCCGCAAAAAGGATAATTCACCCCTCCACTTTGGGAAC		2	1.58052789631737E-4	55	TCRBV30-01	TCRBV30	TCRBV30-01				01,05					TCRBD01,TCRBD02	TCRBD01-01,TCRBD02-01		TCRBJ01-06*02	TCRBJ01	TCRBJ01-06	02				6	17	4	2	4	5	26	34	38	44	61	2	Out	VDJ
ACTCTGGAGTCCGCTACCAGCTCCCAGACATCTGTGTACTTCTGTGCCATCAGCCGGGACGGGAATTCACCCCTCCACTTTGGGAAC	CAISRDGNSPLHF	1	7.90263948158685E-5	39	TCRBV10-03*01	TCRBV10	TCRBV10-03	01								TCRBD01,TCRBD02	TCRBD01-01,TCRBD02-01		TCRBJ01-06*02	TCRBJ01	TCRBJ01-06	02				6	3	0	7	2	7	42	53	55	60	63	1	In	VDJ
NNNNNNNTGTCGGCTGCTCCCTCCCAAACATCTGTGTACTTCTGTGCCAGCAGGGGGTTCTTAAATTCACCCCTCCACTTTGGGAAC	CASRGFLNSPLHF	1	7.90263948158685E-5	39	TCRBV06	TCRBV06				TCRBV06-02/06-03,TCRBV06-02						TCRBD01,TCRBD02	TCRBD01-01,TCRBD02-01		TCRBJ01-06*02	TCRBJ01	TCRBJ01-06	02				6	6	6	2	0	7	42	-1	53	57	63	1	In	VDJ
ACCTTGGAGCTGGGGGACTCGGCCCTTTATCTTTGCGCCAGCTTCCCGTCCCCACGGGGGGGCGGGGATGAGCAGTTCTTCGGGCCA	CASFPSPRGGGDEQFF	1	7.90263948158685E-5	48	TCRBV05-01*01	TCRBV05	TCRBV05-01	01				TCRBD02-01*01	TCRBD02	TCRBD02-01	01				TCRBJ02-01*01	TCRBJ02	TCRBJ02-01	01				7	5	8	0	12	8	33	42	54	62	67	1	In	VDJ
TCCACAAAGCTGGAGGACTCAGCCATGTACTTCTGTGCCAGCAGCCGATACGGGACAGGGGCTTACAATGAGCAGTTCTTCGGGCCA	CASSRYGTGAYNEQFF	1	7.90263948158685E-5	48	TCRBV02-01	TCRBV02	TCRBV02-01				01,03	TCRBD01-01*01	TCRBD01	TCRBD01-01	01				TCRBJ02-01*01	TCRBJ02	TCRBJ02-01	01				6	2	0	2	7	4	33	44	51	61	63	1	In	VDJ
ACAGAGCAGGGGGACTCGGCCATGTATCTCTGTGCCAGCAGTTGGGCCGGGGGCTCTTATATCTACAATGAGCAGTTCTTCGGGCCA	CASSWAGGSYIYNEQFF	2	1.58052789631737E-4	51	TCRBV07-09*01	TCRBV07	TCRBV07-09	01								TCRBD01,TCRBD02	TCRBD01-01,TCRBD02-01		TCRBJ02-01*01	TCRBJ02	TCRBJ02-01	01				6	8	6	0	7	3	30	41	48	54	62	2	In	VDJ
GAGTCGCCCAGCCCCAACCAGACCTCTCTGTACTTCTGTGCCAGCAGTTTATGGGGTAGCTCCTACAATGAGCAGTTCTTCGGGCCA	CASSLWGSSYNEQFF	1	7.90263948158685E-5	45	TCRBV27-01*01	TCRBV27	TCRBV27-01	01								TCRBD01,TCRBD02	TCRBD01-01,TCRBD02-01		TCRBJ02-01*01	TCRBJ02	TCRBJ02-01	01				1	3	6	2	0	0	36	-1	52	56	59	1	In	VDJ
GCCTTGGAGCTGGACGACTCGGCCCTGTATCTCTGTGCCAGCAGTTCCTTAGCGGGGAGCTCCTACAATGAGCAGTTCTTCGGGCCA	CASSSLAGSSYNEQFF	2	1.58052789631737E-4	48	TCRBV05-04*01	TCRBV05	TCRBV05-04	01				TCRBD02-01*01	TCRBD02	TCRBD02-01	01				TCRBJ02-01*01	TCRBJ02	TCRBJ02-01	01				5	2	5	3	5	0	33	44	49	57	59	2	In	VDJ
CAGAGCAGGAGGACTCGGCCGTGTATCTCTGTGCCAGCAGCATTAGGGGGCCCTCAAAGCTCCTACAATGAGCAGTTCTTCGGGCCA		2	1.58052789631737E-4	52	TCRBV07-02	TCRBV07	TCRBV07-02				01,02	TCRBD01-01*01	TCRBD01	TCRBD01-01	01				TCRBJ02-01*01	TCRBJ02	TCRBJ02-01	01				5	8	5	0	3	0	29	41	44	51	59	2	Out	VDJ
CTGAATGTGAACGCCTTGGAGCTGGACGACTCGGCCCTGTATCTCTGTGCCAGCAGCTCCTGGGACAGGGAGCAGTTCTTCGGGCCA	CASSSWDREQFF	1	7.90263948158685E-5	36	TCRBV05-04*01	TCRBV05	TCRBV05-04	01				TCRBD01-01*01	TCRBD01	TCRBD01-01	01				TCRBJ02-01*01	TCRBJ02	TCRBJ02-01	01				3	0	0	4	3	10	45	58	61	-1	69	1	In	VDJ
ATCCAGCAGGTAGTGCGAGGAGATTCGGCAGCTTATTTCTGTGCCAGCTCACCGACAGGGGGTCTAGAGACCCAGTACTTCGGGCCA	CASSPTGGLETQYF	2	1.58052789631737E-4	42	TCRBV18-01*01	TCRBV18	TCRBV18-01	01				TCRBD01-01*01	TCRBD01	TCRBD01-01	01				TCRBJ02-05*01	TCRBJ02	TCRBJ02-05	01				3	3	2	1	0	4	39	-1	53	62	65	2	In	VDJ
AATGTGAGCACCTTGGAGCTGGGGGACTCGGCCCTTTATCTTTGCGCCAGCAGCTTGTATACACTAGAGACCCAGTACTTCGGGCCA	CASSLYTLETQYF	1	7.90263948158685E-5	39	TCRBV05-01*01	TCRBV05	TCRBV05-01	01								TCRBD01,TCRBD02	TCRBD01-01,TCRBD02-01		TCRBJ02-05*01	TCRBJ02	TCRBJ02-05	01				1	2	3	6	3	4	42	57	60	63	65	1	In	VDJ
AGCGCACAGAGCGGGGGGACTCAGCCGTGTATCTCTGTGCCAGCAGCGTATAGGAAAGGGAAAGGAGAGACCCAGTACTTCGGGCCA		1	7.90263948158685E-5	46	TCRBV07-03*01	TCRBV07	TCRBV07-03	01								TCRBD01,TCRBD02	TCRBD01-01,TCRBD02-01		TCRBJ02-05*01	TCRBJ02	TCRBJ02-05	01				5	4	0	8	10	4	35	47	57	61	65	1	Out	VDJ
GCCCAAAAGAACCCGACAGCTTTCTATCTCTGTGCCAGTAGTATCTGGGCAGGGGCGAACGGACAAGAGACCCAGTACTTCGGGCCA	CASSIWAGANGQETQYF	1	7.90263948158685E-5	51	TCRBV19-01*01	TCRBV19	TCRBV19-01	01				TCRBD01-01*01	TCRBD01	TCRBD01-01	01				TCRBJ02-05*01	TCRBJ02	TCRBJ02-05	01				3	8	4	2	5	2	30	44	49	55	63	1	In	VDJ
ACTCTGAAGATCCAGCGCACAGAGCAGGAGGACTCGGCCGTGTATCTCTGTGCCAGCAGCTTAGGGGGAACCCAGTACTTCGGGCCA	CASSLGGTQYF	1	7.90263948158685E-5	33	TCRBV07	TCRBV07				TCRBV07-02,TCRBV07-08						TCRBD01,TCRBD02	TCRBD01-01,TCRBD02-01		TCRBJ02-05*01	TCRBJ02	TCRBJ02-05	01				1	0	0	8	1	8	48	64	65	-1	69	1	In	VDJ
ATCCTGGAGTCGCCCAGCCCCAACCAGACCTCTCTGTACTTCTGTGCCAGCAGTCCTTTGGGCCGAGTTACGCAGTATTTTGGCCCA	CASSPLGRVTQYF	4	3.16105579263474E-4	39	TCRBV27-01*01	TCRBV27	TCRBV27-01	01				TCRBD01-01*01	TCRBD01	TCRBD01-01	01				TCRBJ02-03*01	TCRBJ02	TCRBJ02-03	01				5	5	8	0	5	8	42	54	59	63	68	4	In	VDJ
CGCACAGAGCAGGAGGACTCGGCCGTGTATCTCTGTGCCAGCAGCTTAGAGGAGGGGAAGGACGTGGATACGCAGTATTTTGGCCCA	CASSLEEGKDVDTQYF	1	7.90263948158685E-5	48	TCRBV07-02	TCRBV07	TCRBV07-02				01,02	TCRBD02-01*02	TCRBD02	TCRBD02-01	02				TCRBJ02-03*01	TCRBJ02	TCRBJ02-03	01				1	10	10	0	1	6	33	49	50	56	66	1	In	VDJ
ACCAGTGCCCATCCTGAAGACAGCAGCTTCTACATCTGCAGTGCCCGTAGGGTGGGTATAGGCGCAGATACGCAGTATTTTGGCCCA	CSARRVGIGADTQYF	1	7.90263948158685E-5	45	TCRBV20	TCRBV20				TCRBV20-01,TCRBV20-or09_02						TCRBD01,TCRBD02	TCRBD01-01,TCRBD02-01		TCRBJ02-03*01	TCRBJ02	TCRBJ02-03	01				6	12	5	3	4	4	36	44	48	52	64	1	In	VDJ
ACATCGGCCCAAAAGAACCCGACAGCTTTCTATCTCTGTGCCAGTAGTCTTCACAGGGGTAACACAGATACGCAGTATTTTGGCCCA	CASSLHRGNTDTQYF	1	7.90263948158685E-5	45	TCRBV19-01*01	TCRBV19	TCRBV19-01	01				TCRBD01-01*01	TCRBD01	TCRBD01-01	01				TCRBJ02-03*01	TCRBJ02	TCRBJ02-03	01				5	3	3	2	4	2	36	48	52	59	62	1	In	VDJ
CACACCCTGCAGCCAGAAGACTCGGCCCTGTATCTCTGTGCCAGCAGCCCCGGGGACAGGGAGGCCGGGGAGCTGTTTTTTGGAGAA	CASSPGDREAGELFF	2	1.58052789631737E-4	45	TCRBV04-02*01	TCRBV04	TCRBV04-02	01				TCRBD01-01*01	TCRBD01	TCRBD01-01	01				TCRBJ02-02*01	TCRBJ02	TCRBJ02-02	01				4	3	0	3	3	6	36	49	52	61	64	2	In	VDJ
AAGATCCAGCCTGCAGAGCTTGAGGACTCGGCCGTGTATCTCTGTGCCAGCAGCCCAGGACCCACCGGGGAGCTGTTTTTTGGAGAA	CASSPGPTGELFF	1	7.90263948158685E-5	39	TCRBV11	TCRBV11				TCRBV11-02,TCRBV11-03						TCRBD01,TCRBD02	TCRBD01-01,TCRBD02-01		TCRBJ02-02*01	TCRBJ02	TCRBJ02-02	01				5	1	1	7	3	4	42	54	57	61	62	1	In	VDJ
CTGTACCCTCTCAGACATCTGTGTACTTCTGTGCCAGCAGTGACTCGAGGACAGGGGGCATACACCGGGGAGCTGTTTTTTGGAGAA		2	1.58052789631737E-4	52	TCRBV06-04*01	TCRBV06	TCRBV06-04	01				TCRBD01-01*01	TCRBD01	TCRBD01-01	01				TCRBJ02-02*01	TCRBJ02	TCRBJ02-02	01				0	2	1	0	2	3	29	46	48	59	61	2	Out	VDJ
AGAGCTTGAGGACTCGGCCGTGTATCTCTGTGCCAGCAGCTTTGCAGGTGGGCGGGGGCGAACACCGGGGAGCTGTTTTTTGGAGAA		1	7.90263948158685E-5	53	TCRBV11-02	TCRBV11	TCRBV11-02				01,03	TCRBD02-01*01	TCRBD02	TCRBD02-01	01				TCRBJ02-02*01	TCRBJ02	TCRBJ02-02	01				3	0	7	2	9	0	28	42	51	-1	58	1	Out	VDJ
AGAACCCGACAGCTTTCTATCTCTGGCTACTTCCTTCGAGGCAGGGACACTCAAACGGCGAACACCGGGGAGCTGTTTTTTGGAGAA		1	7.90263948158685E-5	58	TCRBV19-01*01	TCRBV19	TCRBV19-01	01				TCRBD01-01*01	TCRBD01	TCRBD01-01	01				TCRBJ02-02*01	TCRBJ02	TCRBJ02-02	01				15	9	0	6	18	0	23	25	43	49	58	1	Out	VDJ
AAGATCCAGCGCACAGAGCAGGGGGACTCGGCCATGTATCTCTGTGCCAGCCGTGGGAGCAACACCGGGGAGCTGTTTTTTGGAGAA	CASRGSNTGELFF	1	7.90263948158685E-5	39	TCRBV07-09	TCRBV07	TCRBV07-09				01,05,06	TCRBD02-01*02	TCRBD02	TCRBD02-01	02				TCRBJ02-02*01	TCRBJ02	TCRBJ02-02	01				8	1	9	2	3	2	42	51	54	59	60	1	In	VDJ
CAGCGCACAGAGCAGGAGGACTCGGCCGTGTATCTCTGTGCCAGCAGCTTAGTAGGGGACAGGGGCACTGAAGCTTTCTTTGGACAA	CASSLVGDRGTEAFF	2	1.58052789631737E-4	45	TCRBV07-02	TCRBV07	TCRBV07-02				01,02	TCRBD01-01*01	TCRBD01	TCRBD01-01	01				TCRBJ01-01*01	TCRBJ01	TCRBJ01-01	01				1	0	0	2	3	4	36	52	55	-1	65	2	In	VDJ
AGATCCAGCGCACAGAGCAGGAGGACTCGGCCGTGTATCTCTGTGCCAGCAGTCAGGGACAGGGCCACTGAAGCTTTCTTTGGACAA		1	7.90263948158685E-5	40	TCRBV07-02	TCRBV07	TCRBV07-02				01,02	TCRBD01-01*01	TCRBD01	TCRBD01-01	01				TCRBJ01-01*01	TCRBJ01	TCRBJ01-01	01				6	1	0	3	3	4	41	52	55	64	65	1	Out	VDJ
CACCTACACGCCCTGCAGCCAGAAGACTCAGCCCTGTATCTCTGCGCCAGCAAGACAGGGATGGACACTGAAGCTTTCTTTGGACAA	CASKTGMDTEAFF	3	2.370791844476055E-4	39	TCRBV04-01*01	TCRBV04	TCRBV04-01	01				TCRBD01-01*01	TCRBD01	TCRBD01-01	01				TCRBJ01-01*01	TCRBJ01	TCRBJ01-01	01				7	4	2	3	1	3	42	52	53	60	64	3	In	VDJ
ACTGTGACATCGGCCCAAAAGAACCCGACAGCTTTCTATCTCTGTGCCAGTAGTTGGACAGAGGACACTGAAGCTTTCTTTGGACAA	CASSWTEDTEAFF	3	2.370791844476055E-4	39	TCRBV19-01*01	TCRBV19	TCRBV19-01	01				TCRBD01-01*01	TCRBD01	TCRBD01-01	01				TCRBJ01-01*01	TCRBJ01	TCRBJ01-01	01				5	3	1	5	1	3	42	54	55	61	64	3	In	VDJ
TCAGAACCGGGAGACACGGCACTGTATCTCTGCGCCAGCAGTCAAAAACGCAAGGGACAGCAGAACACTGAAGCTTTCTTTGGACAA	CASSQKRKGQQNTEAFF	2	1.58052789631737E-4	51	TCRBV23-01*01	TCRBV23	TCRBV23-01	01				TCRBD01-01*01	TCRBD01	TCRBD01-01	01				TCRBJ01-01*01	TCRBJ01	TCRBJ01-01	01				2	2	0	5	8	1	30	45	53	60	62	2	In	VDJ
CCCTCTCAGACATCTGTGTACTTCTGTGCCAGCAGTGCGCCCCATCAGGACAGGGGGGAAGGAAACACTGAAGCTTTCTTTGGACAA	CASSAPHQDRGEGNTEAFF	1	7.90263948158685E-5	57	TCRBV06-04*01	TCRBV06	TCRBV06-04	01				TCRBD01-01*01	TCRBD01	TCRBD01-01	01				TCRBJ01-01*01	TCRBJ01	TCRBJ01-01	01				4	6	1	1	10	2	24	37	47	57	63	1	In	VDJ
CTACACGCCCTGCAGCCAGAAGACTCAGCCCTGTATCTCTGCGCCAGCAGCCAAGTGGCTCCAAACACTGAAGCTTTCTTTGGACAA	CASSQVAPNTEAFF	1	7.90263948158685E-5	42	TCRBV04-01*01	TCRBV04	TCRBV04-01	01				TCRBD01-01*01	TCRBD01	TCRBD01-01	01				TCRBJ01-01*01	TCRBJ01	TCRBJ01-01	01				1	4	9	0	1	2	39	55	56	59	63	1	In	VDJ
ACTGTGACATCGGCCCAAAAGAACCCGACAGCTTTCTATCTCTGTGCCAGTAGTATCATAGGGGGGGATGAAGCTTTCTTTGGACAA	CASSIIGGDEAFF	1	7.90263948158685E-5	39	TCRBV19-01*01	TCRBV19	TCRBV19-01	01				TCRBD02-01*01	TCRBD02	TCRBD02-01	01				TCRBJ01-01*01	TCRBJ01	TCRBJ01-01	01				3	1	9	0	4	7	42	56	60	67	68	1	In	VDJ
GCCAGCACCAACCAGACATCTATGTACCTCTGTGCCAGCAGTTTTTGGGGGACGCCTCTGGTTGATGAAAAACTGTTTTTTGGCAGT	CASSFWGTPLVDEKLFF	2	1.58052789631737E-4	51	TCRBV28-01*01	TCRBV28	TCRBV28-01	01								TCRBD01,TCRBD02	TCRBD01-01,TCRBD02-01		TCRBJ01-04*01	TCRBJ01	TCRBJ01-04	01				3	11	0	7	4	6	30	44	48	53	64	2	In	VDJ
GAAGATCCAGCGCACAGAGCAGGGGGACTCGGCCATGTATCTCTGTGCCAGCAGCTTAGGACAGGGGAAAAACTGTTTTTTGGCAGT		3	2.370791844476055E-4	38	TCRBV07-09*01	TCRBV07	TCRBV07-09	01				TCRBD01-01*01	TCRBD01	TCRBD01-01	01				TCRBJ01-04*01	TCRBJ01	TCRBJ01-04	01				1	0	2	3	0	8	43	-1	59	-1	66	3	Out	VDJ
GGCTGCTCCCTCCCAGACATCTGTGTACTTCTGTGCCAGCAGTTACTCCCGCTGGGACTCCTGGATCAGCCCCAGCATTTTGGTGAT		1	7.90263948158685E-5	50	TCRBV06	TCRBV06				TCRBV06-05,TCRBV06-06		TCRBD02-01	TCRBD02	TCRBD02-01				01,02	TCRBJ01-05*01	TCRBJ01	TCRBJ01-05	01				0	5	0	10	5	5	31	48	53	59	64	1	Out	VDJ
GAGTTGGCTGCTCCCTCCCAGACATCTGTGTACTTCTGTGCCAGCAATCAAGGGTGGGACAGGGATCAGCCCCAGCATTTTGGTGAT	CASNQGWDRDQPQHF	1	7.90263948158685E-5	45	TCRBV06-06	TCRBV06	TCRBV06-06				01,04	TCRBD01-01*01	TCRBD01	TCRBD01-01	01				TCRBJ01-05*01	TCRBJ01	TCRBJ01-05	01				7	0	0	3	9	5	36	46	55	-1	64	1	In	VDJ
GCCCAAAAGAACCCGACAGCTTTCTATCTCTGTGCCAGTAGTAAAGCGGGGACAGGGGTCAAGGATCAGCCCCAGCATTTTGGTGAT	CASSKAGTGVKDQPQHF	1	7.90263948158685E-5	51	TCRBV19-01*01	TCRBV19	TCRBV19-01	01				TCRBD01-01*01	TCRBD01	TCRBD01-01	01				TCRBJ01-05*01	TCRBJ01	TCRBJ01-05	01				4	6	0	2	5	5	30	43	48	58	64	1	In	VDJ
CTACACACCCTGCAGCCAGAAGACTCGGCCCTGTATCTCTGCGCCAGCAGCTCCCGGACTGGCAATCAGCCCCAGCATTTTGGTGAT	CASSSRTGNQPQHF	1	7.90263948158685E-5	42	TCRBV04-03*01	TCRBV04	TCRBV04-03	01				TCRBD02-01	TCRBD02	TCRBD02-01				01,02	TCRBJ01-05*01	TCRBJ01	TCRBJ01-05	01				5	1	1	10	4	2	39	51	55	60	61	1	In	VDJ
CGCCCAGCCCCAACCAGACCTCTCTGTACTTCTGTGCCAGCATTGCCGCAGGGGCTATATAGCAATCAGCCCCAGCATTTTGGTGAT		5	3.951319740793425E-4	49	TCRBV27-01*01	TCRBV27	TCRBV27-01	01				TCRBD01-01*01	TCRBD01	TCRBD01-01	01				TCRBJ01-05*01	TCRBJ01	TCRBJ01-05	01				7	5	4	2	6	0	32	42	48	54	59	5	Out	VDJ
CTGGAGTTGGCTGCTCCCTCCCAGACATCTGTGTACTTCTGTGCCAGCACCCCGGGACAGAAGGTTTATGGCTACACCTTCGGTTCG	CASTPGQKVYGYTF	1	7.90263948158685E-5	42	TCRBV06-06	TCRBV06	TCRBV06-06				01,04	TCRBD01-01*01	TCRBD01	TCRBD01-01	01				TCRBJ01-02*01	TCRBJ01	TCRBJ01-02	01				7	6	0	5	4	5	39	49	53	60	66	1	In	VDJ
NNNNNNNNNNNNNTGTCGGCTGCTCCCTCCCAGACATCTGTGTACTTCTGTGCCAGCAGCCTAGGGTATGGCTACACCTTCGGTTCG	CASSLGYGYTF	4	3.16105579263474E-4	33	TCRBV06-05*01	TCRBV06	TCRBV06-05	01								TCRBD01,TCRBD02	TCRBD01-01,TCRBD02-01		TCRBJ01-02*01	TCRBJ01	TCRBJ01-02	01				6	0	5	3	3	5	48	59	62	-1	66	4	In	VDJ
CCCTGCAGCCAGAAGACTCGGCCCTGTATCTCTGTGCCAGCAGCTATCCGGCAAAGGTTGAAAGCCTATGGCTACACCTTCGGTTCG		1	7.90263948158685E-5	49	TCRBV04-02*01	TCRBV04	TCRBV04-02	01								TCRBD01,TCRBD02	TCRBD01-01,TCRBD02-01		TCRBJ01-02*01	TCRBJ01	TCRBJ01-02	01				5	8	5	4	10	4	32	44	54	57	65	1	Out	VDJ
GTGAGCACCTTGGAGCTGGGGGACTCGGCCCTTTATCTTTGCGCCAGCAGCTTGGGGGCAGGGACCTATGGCTACACCTTCGGTTCG	CASSLGAGTYGYTF	1	7.90263948158685E-5	42	TCRBV05-01*01	TCRBV05	TCRBV05-01	01								TCRBD01,TCRBD02	TCRBD01-01,TCRBD02-01		TCRBJ01-02*01	TCRBJ01	TCRBJ01-02	01				0	0	0	7	5	4	39	55	60	-1	65	1	In	VDJ
GAGTCCGCCAGCACCAACCAGACATCTATGTACCTCTGTGCCAGCAGTACTGGCCACGGAGCTAACTATGGCTACACCTTCGGTTCG	CASSTGHGANYGYTF	2	1.58052789631737E-4	45	TCRBV28-01*01	TCRBV28	TCRBV28-01	01				TCRBD02-01*02	TCRBD02	TCRBD02-01	02				TCRBJ01-02*01	TCRBJ01	TCRBJ01-02	01				5	0	10	2	9	0	36	48	57	-1	61	2	In	VDJ
NNNNNNNTGTCGGCTGCTCCCTCCCAGACATCTGTGTACTTCTGTGCCAGCAGAAAGGGTATCAACTATGGCTACACCTTCGGTTCG	CASRKGINYGYTF	2	1.58052789631737E-4	39	TCRBV06-05*01	TCRBV06	TCRBV06-05	01								TCRBD01,TCRBD02	TCRBD01-01,TCRBD02-01		TCRBJ01-02*01	TCRBJ01	TCRBJ01-02	01				6	4	5	3	2	2	42	53	55	59	63	2	In	VDJ
CGCACAGAGCAGGAGGACTCGGCCGTGTATCTCTGTGCCAGCAGCCCAGAGATTGCGTTCAGGGGGCGCGGCTACACCTTCGGTTCG	CASSPEIAFRGRGYTF	2	1.58052789631737E-4	48	TCRBV07-02	TCRBV07	TCRBV07-02				01,02	TCRBD01-01*01	TCRBD01	TCRBD01-01	01				TCRBJ01-02*01	TCRBJ01	TCRBJ01-02	01				5	2	4	0	14	8	33	45	59	67	69	2	In	VDJ
AATGTGAACGCCTTGGAGCTGGACGACTCGGCCCTGTATCTCTGTGCCAGCAGATCGTACTCCTCAGGCGAGCAGTACTTCGGGCCG	CASRSYSSGEQYF	1	7.90263948158685E-5	39	TCRBV05-04*01	TCRBV05	TCRBV05-04	01				TCRBD01-01*01	TCRBD01	TCRBD01-01	01				TCRBJ02-07*01	TCRBJ02	TCRBJ02-07	01				5	0	4	4	11	6	42	53	64	-1	68	1	In	VDJ
ATCCTGGAGTCGCCCAGCCCCAACCAGACCTCTCTGTACTTCTGTGCCAGCAGTTTAGGGGTCTCCTACGAGCAGTACTTCGGGCCG	CASSLGVSYEQYF	3	2.370791844476055E-4	39	TCRBV27-01*01	TCRBV27	TCRBV27-01	01								TCRBD01,TCRBD02	TCRBD01-01,TCRBD02-01		TCRBJ02-07*01	TCRBJ02	TCRBJ02-07	01				2	1	6	2	0	0	42	-1	57	61	62	3	In	VDJ
CACGCCCTGCAGCCAGAAGACTCAGCCCTGTATCTCTGCGCCAGCAGCCAGTCCGGGACAGGGGCCTACGAGCAGTACTTCGGGCCG	CASSQSGTGAYEQYF	2	1.58052789631737E-4	45	TCRBV04-01*01	TCRBV04	TCRBV04-01	01				TCRBD01-01*01	TCRBD01	TCRBD01-01	01				TCRBJ02-07*01	TCRBJ02	TCRBJ02-07	01				3	0	0	2	4	2	36	50	54	-1	64	2	In	VDJ
AGCCCCAACCAGACCTCTCTGTACTTCTGTGCCAGCAGTTTTTACACACCGGGGCTTCTAACCCACTACGAGCAGTACTTCGGGCCG	CASSFYTPGLLTHYEQYF	1	7.90263948158685E-5	54	TCRBV27-01*01	TCRBV27	TCRBV27-01	01								TCRBD01,TCRBD02	TCRBD01-01,TCRBD02-01		TCRBJ02-07*01	TCRBJ02	TCRBJ02-07	01				3	10	7	0	9	3	27	41	50	55	65	1	In	VDJ
TGTGAGCACCTTGGAGCTGGGGGACTCGGCCCTTTATCTTTGCGCCAGGGTCCAGGGAAGCGTGGAAACACCATATATTTTGGAGAG		1	7.90263948158685E-5	41	TCRBV05-01*01	TCRBV05	TCRBV05-01	01				TCRBD01-01*01	TCRBD01	TCRBD01-01	01				TCRBJ01-03*01	TCRBJ01	TCRBJ01-03	01				8	5	4	3	4	3	40	48	52	57	62	1	Out	VDJ
TTGGAGCTGGGGGACTCGGCCCTTTATCTTTGCGCCAGCAGCTTTGCAGGGGCTTTTTTCTCTGGAAACACCATATATTTTGGAGAG	CASSFAGAFFSGNTIYF	1	7.90263948158685E-5	51	TCRBV05-01*01	TCRBV05	TCRBV05-01	01				TCRBD01-01*01	TCRBD01	TCRBD01-01	01				TCRBJ01-03*01	TCRBJ01	TCRBJ01-03	01				2	7	4	2	2	0	30	44	46	52	59	1	In	VDJ
CAGCGGGACTCGGCCATGTATCGCTGTGCCAGCAGCTTAGCTGGGACGGTAACGAAAGGCTCTGGAAACACCATATATTTTGGAGAG	CASSLAGTVTKGSGNTIYF	1	7.90263948158685E-5	57	TCRBV07-06*01	TCRBV07	TCRBV07-06	01								TCRBD01,TCRBD02	TCRBD01-01,TCRBD02-01		TCRBJ01-03*01	TCRBJ01	TCRBJ01-03	01				0	12	0	7	1	0	24	41	42	47	59	1	In	VDJ
NTGAAGATCCAGCCCTCAGAACCCAGGGACTCAGCTGTGTACTTCTGTGCCAGCAGTATGGGCGGAAACACCATATATTTTGGAGAG	CASSMGGNTIYF	1	7.90263948158685E-5	36	TCRBV12-03/12-04*01	TCRBV12	TCRBV12-03/12-04	01				TCRBD01-01*01	TCRBD01	TCRBD01-01	01				TCRBJ01-03*01	TCRBJ01	TCRBJ01-03	01				5	0	8	0	2	4	45	57	59	-1	63	1	In	VDJ
CTGGAGTCCGCCAGCACCAACCAGACATCTATGTACCTCTGTGCCAGCAGGACGGGAGGGACCGGAAACACCATATATTTTGGAGAG	CASRTGGTGNTIYF	2	1.58052789631737E-4	42	TCRBV28-01*01	TCRBV28	TCRBV28-01	01				TCRBD02-01*02	TCRBD02	TCRBD02-01	02				TCRBJ01-03*01	TCRBJ01	TCRBJ01-03	01				6	3	8	0	2	4	39	50	52	60	63	2	In	VDJ
CGCACAGAGCAGGGGGACTCGGCCATGTATCTCTGTGCCAGCAGCTTATACCGAACGTTTGGGGCCAACGTCCTGACTTTCGGGGCC	CASSLYRTFGANVLTF	1	7.90263948158685E-5	48	TCRBV07-09*01	TCRBV07	TCRBV07-09	01								TCRBD01,TCRBD02	TCRBD01-01,TCRBD02-01		TCRBJ02-06*01	TCRBJ02	TCRBJ02-06	01				2	5	2	8	4	3	33	48	52	54	59	1	In	VDJ
GAGTCGCCCAGCCCCAACCAGACCTCTCTGTACTTCTGTGCCAGCAGTTTCTGGGGCACTGGGGCCAACGTCCTGACTTTCGGGGCC	CASSFWGTGANVLTF	1	7.90263948158685E-5	45	TCRBV27-01*01	TCRBV27	TCRBV27-01	01				TCRBD01-01*01	TCRBD01	TCRBD01-01	01				TCRBJ02-06*01	TCRBJ02	TCRBJ02-06	01				3	1	7	0	2	2	36	50	52	57	58	1	In	VDJ
AGGATCCAGCAGGTAGTGCGAGGAGATTCGGCAGCTTATTTCTGTGCCAGCTCACCAGATCAGGGGAACATTCAGTACTTCGGCGCC	CASSPDQGNIQYF	1	7.90263948158685E-5	39	TCRBV18-01*01	TCRBV18	TCRBV18-01	01				TCRBD01-01*01	TCRBD01	TCRBD01-01	01				TCRBJ02-04*01	TCRBJ02	TCRBJ02-04	01				2	0	4	2	3	7	42	57	60	-1	66	1	In	VDJ
TCGGCTGCTCCCTCCCAGACATCTGTGTACTTCTGTGCCAGCAGTTACTCGACAGGGCGAAGGGGGTCACCCCTCCATTTTGGGAAC	CASSYSTGRRGSPLHF	1	7.90263948158685E-5	48	TCRBV06-05*01	TCRBV06	TCRBV06-05	01				TCRBD01-01*01	TCRBD01	TCRBD01-01	01				TCRBJ01-06*02	TCRBJ01	TCRBJ01-06	02				0	21	2	3	0	22	33	-1	50	57	78	1	In	VDJ
TCGGCCCAAAAGAACCCGACAGCTTTCTATCTCTGTGCCAGTACCTCCGGGACAGGGGGCTTTGGTTCACCCCTCCACTTTGGGAAC	CASTSGTGGFGSPLHF	4	3.16105579263474E-4	48	TCRBV19-01*01	TCRBV19	TCRBV19-01	01				TCRBD01-01*01	TCRBD01	TCRBD01-01	01				TCRBJ01-06*02	TCRBJ01	TCRBJ01-06	02				7	5	0	0	5	9	33	43	48	60	65	4	In	VDJ
ACCTTGGAGCTGGGGGACTCGGCCCTTTATCTTTGCGCCAGCAGCTTGGCTCCGGACAGGGGAGATTCACCCCTCCACTTTGGGAAC	CASSLAPDRGDSPLHF	2	1.58052789631737E-4	48	TCRBV05-01*01	TCRBV05	TCRBV05-01	01				TCRBD01-01*01	TCRBD01	TCRBD01-01	01				TCRBJ01-06*02	TCRBJ01	TCRBJ01-06	02				0	2	1	2	4	8	33	49	53	62	64	2	In	VDJ
CAGCAGGTAGTGCGAGGAGATTCGGCAGCTTATTTCTGTGCCAGCTCGCCTCTCCGGGACAGGGACTCACCCCTCCACTTTGGGAAC	CASSPLRDRDSPLHF	1	7.90263948158685E-5	45	TCRBV18-01*01	TCRBV18	TCRBV18-01	01				TCRBD01-01*01	TCRBD01	TCRBD01-01	01				TCRBJ01-06*02	TCRBJ01	TCRBJ01-06	02				6	2	0	3	8	10	36	47	55	64	66	1	In	VDJ
GATCCAGCCTGCAGAGCAGGGGGACTCGGCCGTGTATGTCTGTGCAAGTCCCCCCCTGGCCAGGGTCGTGAGCAGTTCTTCGGGCCA		1	7.90263948158685E-5	41	TCRBV12-02*01	TCRBV12	TCRBV12-02	01				TCRBD01-01*01	TCRBD01	TCRBD01-01	01				TCRBJ02-01*01	TCRBJ02	TCRBJ02-01	01				7	3	4	3	10	9	40	50	60	65	68	1	Out	VDJ
CACGCCCTGCAGCCAGAAGACTCAGCCCTGTATCTCTGCGCCAGCAGCCAAGAGCGGGGGGGGCCTTATGAGCAGTTCTTCGGGCCA	CASSQERGGPYEQFF	1	7.90263948158685E-5	45	TCRBV04-01*01	TCRBV04	TCRBV04-01	01				TCRBD02-01*01	TCRBD02	TCRBD02-01	01				TCRBJ02-01*01	TCRBJ02	TCRBJ02-01	01				0	5	7	0	0	8	36	-1	53	62	67	1	In	VDJ
AACGCCTTGTTGCTGGGGGACTCGGCCCTCTATCTCTGTGCCAGCAGCTTGTAGGACAGGGCCTACAATGAGCAGTTCTTCGGGCCA	CASSL*DRAYNEQFF	1	7.90263948158685E-5	45	TCRBV05-06*01	TCRBV05	TCRBV05-06	01				TCRBD01-01*01	TCRBD01	TCRBD01-01	01				TCRBJ02-01*01	TCRBJ02	TCRBJ02-01	01				1	0	1	3	2	2	36	51	53	-1	61	1	Stop	VDJ
AACGCCTTGTTGCTGGGGGACTCGGCCCTCTATCTCTGTGCCAGCAGCTGGGAATTGTCCCCCTACAATGAGCAGTTCTTCGGGCCA	CASSWELSPYNEQFF	3	2.370791844476055E-4	45	TCRBV05-06*01	TCRBV05	TCRBV05-06	01								TCRBD01,TCRBD02	TCRBD01-01,TCRBD02-01		TCRBJ02-01*01	TCRBJ02	TCRBJ02-01	01				3	8	0	8	0	2	36	-1	49	53	61	3	In	VDJ
ACAGAGCGGGTGGACTCAGCCGTGTATCTCTGTGCCAGCAGCTTAAAAGGAGCGTACGCTACCTACAATGAGCAGTTCTTCGGGCCA	CASSLKGAYATYNEQFF	1	7.90263948158685E-5	51	TCRBV07-03*01	TCRBV07	TCRBV07-03	01				TCRBD02-01	TCRBD02	TCRBD02-01				01,02	TCRBJ02-01*01	TCRBJ02	TCRBJ02-01	01				1	7	6	6	4	2	30	46	50	54	61	1	In	VDJ
CCTGGAGCTTGGTGACTCTGCTGTGTATTTCTGTGCCAGCAGCCAAGGGCCGGAACAGGGGACTACAATGAGCAGTTCTTCGGGCCA		1	7.90263948158685E-5	50	TCRBV03-01/03-02*01	TCRBV03	TCRBV03-01/03-02	01				TCRBD01-01*01	TCRBD01	TCRBD01-01	01				TCRBJ02-01*01	TCRBJ02	TCRBJ02-01	01				1	1	3	2	7	3	31	47	54	61	62	1	Out	VDJ
GCCTTGGAGCTGGAGGACTCGGCCCTGTATCTCTGTGCCAGCACCTTATCCGGAGCGGGCGGATACAATGAGCAGTTCTTCGGGCCA	CASTLSGAGGYNEQFF	3	2.370791844476055E-4	48	TCRBV05-08*01	TCRBV05	TCRBV05-08	01				TCRBD02-01	TCRBD02	TCRBD02-01				01,02	TCRBJ02-01*01	TCRBJ02	TCRBJ02-01	01				2	4	6	4	6	4	33	47	53	59	63	3	In	VDJ
CCTTGGAGCTGGGGGACTCGGCCCTTTATCTTTGCGCCAGCAGCCAGGATCTCCGGGACTAGCTGAAATGAGCAGTTCTTCGGGCCA		1	7.90263948158685E-5	49	TCRBV05-01*01	TCRBV05	TCRBV05-01	01				TCRBD02-01	TCRBD02	TCRBD02-01				01,02	TCRBJ02-01*01	TCRBJ02	TCRBJ02-01	01				4	3	0	7	10	7	32	44	54	63	66	1	Out	VDJ
TCCACGGAGTCAGGGGACACAGCACTGTATTTCTGTGCCAGCAGTGCTAATCTATACACTTTCTCTGAGACCCAGTACTTCGGGCCA	CASSANLYTFSETQYF	1	7.90263948158685E-5	48	TCRBV21-01*01	TCRBV21	TCRBV21-01	01								TCRBD01,TCRBD02	TCRBD01-01,TCRBD02-01		TCRBJ02-05*01	TCRBJ02	TCRBJ02-05	01				6	8	3	6	11	5	33	44	55	58	66	1	In	VDJ
CACCTACACGCCCTGCAGCCAGAAGACTCAGCCCTGTATCTCTGCGCCAGCAGCCCAGGGACCCTGGAGACCCAGTACTTCGGGCCA	CASSPGTLETQYF	1	7.90263948158685E-5	39	TCRBV04-01*01	TCRBV04	TCRBV04-01	01								TCRBD01,TCRBD02	TCRBD01-01,TCRBD02-01		TCRBJ02-05*01	TCRBJ02	TCRBJ02-05	01				4	4	0	7	2	5	42	55	57	62	66	1	In	VDJ
AGAACCCGACAGCTTTCTATCTCTGTGCCAGTAAAGGGTTTAGAAACCCAGAACCCCTATCCTGACGAGACCCAGTACTTCGGGCCA		1	7.90263948158685E-5	58	TCRBV19-01*01	TCRBV19	TCRBV19-01	01								TCRBD01,TCRBD02	TCRBD01-01,TCRBD02-01		TCRBJ02-05*01	TCRBJ02	TCRBJ02-05	01				7	28	5	3	1	5	23	33	34	38	66	1	Out	VDJ
CGCTCACCAGGCCTGGGGGACGCAGCCATGTACCTGTGTGCCACCAGCAGGACCAGGACAGGGGAAGAGACCCAGTACTTCGGGCCA	CATSRTRTGEETQYF	2	1.58052789631737E-4	45	TCRBV15-01*02	TCRBV15	TCRBV15-01	02				TCRBD01-01*01	TCRBD01	TCRBD01-01	01				TCRBJ02-05*01	TCRBJ02	TCRBJ02-05	01				3	0	1	2	5	3	36	50	55	-1	64	2	In	VDJ
AAGATCCGGTCCACAAAGCTGGAGGACTCAGCCATGTACTTCTGTGCCAGCAGTGAACAGGGGCAAGAGACCCAGTACTTCGGGCCA	CASSEQGQETQYF	1	7.90263948158685E-5	39	TCRBV02-01	TCRBV02	TCRBV02-01				01,03	TCRBD01-01*01	TCRBD01	TCRBD01-01	01				TCRBJ02-05*01	TCRBJ02	TCRBJ02-05	01				2	0	4	2	0	2	42	-1	57	-1	63	1	In	VDJ
CTGACAGTGACCAGTGCCCATCCTGAAGACAGCAGCTTCTACATCTGCAGTGCTGCTTCGATAGATTATACGCAGTATTTTGGCCCA	CSAASIDYTQYF	1	7.90263948158685E-5	36	TCRBV20	TCRBV20				TCRBV20-01,TCRBV20-or09_02		TCRBD02-01	TCRBD02	TCRBD02-01				01,02	TCRBJ02-03*01	TCRBJ02	TCRBJ02-03	01				5	3	5	8	7	7	45	54	61	64	67	1	In	VDJ
TTGGAGCTGGGGGACTCAGCCCTGTACTTCTGTGCCAGCAGCTCCCCGGGGGTGACTGCTGGGGGAGATACGCAGTATTTTGGCCCA	CASSSPGVTAGGDTQYF	1	7.90263948158685E-5	51	TCRBV13-01*01	TCRBV13	TCRBV13-01	01				TCRBD02-01*01	TCRBD02	TCRBD02-01	01				TCRBJ02-03*01	TCRBJ02	TCRBJ02-03	01				4	13	8	2	3	5	30	43	46	52	65	1	In	VDJ
ACATCGGCCCAAAAGAACCCGACAGCTTTCTATCTCTGTGCCAGTAGTATCCTTGGGGGCTCGGGAGATACGCAGTATTTTGGCCCA	CASSILGGSGDTQYF	2	1.58052789631737E-4	45	TCRBV19-01*01	TCRBV19	TCRBV19-01	01				TCRBD01-01*01	TCRBD01	TCRBD01-01	01				TCRBJ02-03*01	TCRBJ02	TCRBJ02-03	01				3	5	6	0	4	5	36	50	54	60	65	2	In	VDJ
GCCATCCCCAACCAGACAGCTCTTTACTTCTGTGCCACCAGTGATTCCCGACTAGCGAAGAGCACAGATACGCAGTATTTTGGCCCA	CATSDSRLAKSTDTQYF	1	7.90263948158685E-5	51	TCRBV24-01*01	TCRBV24	TCRBV24-01	01				TCRBD02-01	TCRBD02	TCRBD02-01				01,02	TCRBJ02-03*01	TCRBJ02	TCRBJ02-03	01				2	3	2	6	3	0	30	46	49	57	60	1	In	VDJ
ACATCGGCCCAAAAGAACCCGACAGCTTTCTATCTCTGTGCCAGTAGTACCCCGACAGGAAGCACAGATACGCAGTATTTTGGCCCA	CASSTPTGSTDTQYF	3	2.370791844476055E-4	45	TCRBV19-01*01	TCRBV19	TCRBV19-01	01				TCRBD01-01*01	TCRBD01	TCRBD01-01	01				TCRBJ02-03*01	TCRBJ02	TCRBJ02-03	01				4	1	2	4	4	0	36	49	53	59	60	3	In	VDJ
GGAGCTGGGGGACTCAGCTTTGTATTTCTGTGCCAGCAGCCCGAATGGAAGACAAGACGGACCACAGATACGCAGTATTTTGGCCCA		1	7.90263948158685E-5	53	TCRBV09-01*01	TCRBV09	TCRBV09-01	01								TCRBD01,TCRBD02	TCRBD01-01,TCRBD02-01		TCRBJ02-03*01	TCRBJ02	TCRBJ02-03	01				4	0	1	7	18	2	28	40	58	-1	62	1	Out	VDJ
TTGGCGTCTGCTGTACCCTCTCAGACATCTGTGTACTTCTGTGCCAGCAGTGACGGCGGGGGGCAAGATACGCAGTATTTTGGCCCA	CASSDGGGQDTQYF	2	1.58052789631737E-4	42	TCRBV06-04*01	TCRBV06	TCRBV06-04	01				TCRBD02-01*01	TCRBD02	TCRBD02-01	01				TCRBJ02-03*01	TCRBJ02	TCRBJ02-03	01				2	2	7	1	1	5	39	54	55	63	65	2	In	VDJ
TGCAGAGCAGGGGGACTCGGCCGTGTATGTCTGTGCAAGTCGCTTCGGGACTAGCGGGGGGGCACAGATACACAGTATTTTGGCCCA		1	7.90263948158685E-5	50	TCRBV12-02*01	TCRBV12	TCRBV12-02	01				TCRBD02-01*01	TCRBD02	TCRBD02-01	01				TCRBJ02-03*01	TCRBJ02	TCRBJ02-03	01				3	10	0	0	1	12	31	45	46	62	72	1	Out	VDJ
ATCCAGCCCTCAGAACCCAGGGACTCAGCTGTGTACTTCTGTGCCAGCGGAGTCAGGGGCGTTTCCGGGGAGCTGTTTTTTGGAGAA	CASGVRGVSGELFF	1	7.90263948158685E-5	42	TCRBV12	TCRBV12				TCRBV12-03/12-04,TCRBV12-04		TCRBD01-01*01	TCRBD01	TCRBD01-01	01				TCRBJ02-02*01	TCRBJ02	TCRBJ02-02	01				8	5	4	2	5	6	39	48	53	59	64	1	In	VDJ
TCGGCTGCTCCCTCCCAAACATCTGTGTACTTCTGTGCCAGCAGTTACTCGGGGAAGGGAGACACCGGGGAGCTGTTTTTTGGAGAA	CASSYSGKGDTGELFF	1	7.90263948158685E-5	48	TCRBV06-02/06-03*01	TCRBV06	TCRBV06-02/06-03	01				TCRBD02-01*02	TCRBD02	TCRBD02-01	02				TCRBJ02-02*01	TCRBJ02	TCRBJ02-02	01				0	0	9	2	6	3	33	50	56	-1	61	1	In	VDJ
ATCCAGCGCACAGAGCGGGGGGACTCAGCCGTGTATCTCTGTGCCAGCAGCTGGGGACCTAACACCGGGGAGCTGTTTTTTGGAGAA	CASSWGPNTGELFF	2	1.58052789631737E-4	42	TCRBV07-03*01	TCRBV07	TCRBV07-03	01								TCRBD01,TCRBD02	TCRBD01-01,TCRBD02-01		TCRBJ02-02*01	TCRBJ02	TCRBJ02-02	01				4	2	0	7	1	2	39	52	53	58	60	2	In	VDJ
CAGCGCACAGAGCAGGAGGACTCGGCCGTGTATCTCTGTGCCAGCAGCCGGGACACCCTGAACACCGGGGAGCTGTTTTTTGGAGAA	CASSRDTLNTGELFF	1	7.90263948158685E-5	45	TCRBV07-02	TCRBV07	TCRBV07-02				01,02	TCRBD01-01*01	TCRBD01	TCRBD01-01	01				TCRBJ02-02*01	TCRBJ02	TCRBJ02-02	01				5	4	0	6	1	1	36	48	49	55	59	1	In	VDJ
TCCACAAAGCTGGAGGACTCAGCCATGTACTTCTGTGCCAGCAGTGAATTTTTCAGACTGAACACCGGGGAGCTGTTTTTTGGAGAA	CASSEFFRLNTGELFF	2	1.58052789631737E-4	48	TCRBV02-01	TCRBV02	TCRBV02-01				01,03	TCRBD02-01	TCRBD02	TCRBD02-01				01,02	TCRBJ02-02*01	TCRBJ02	TCRBJ02-02	01				2	0	2	10	7	1	33	48	55	-1	59	2	In	VDJ
GCCCCAACCAGACCTCTCTGTACTTCTGTGCCAGCAGATTCTCGGGACTAGCGGGTCCCGAACACCGGGGAGCTGTTTTTTGGAGAA		3	2.370791844476055E-4	55	TCRBV27-01*01	TCRBV27	TCRBV27-01	01				TCRBD02-01	TCRBD02	TCRBD02-01				01,02	TCRBJ02-02*01	TCRBJ02	TCRBJ02-02	01				6	3	0	4	6	0	26	37	43	55	58	3	Out	VDJ
AAGATCCAGCCCTCAGAACCCAGGGACTCAGCTGTGTACTTCTGTGCCAGCAGTTTAAGGGTGGAGAGTGAAGCTTTCTTTGGACAA	CASSLRVESEAFF	2	1.58052789631737E-4	39	TCRBV12-03/12-04*01	TCRBV12	TCRBV12-03/12-04	01								TCRBD01,TCRBD02	TCRBD01-01,TCRBD02-01		TCRBJ01-01*01	TCRBJ01	TCRBJ01-01	01				2	7	5	3	0	7	42	-1	57	61	68	2	In	VDJ
ATCCGGTCCACAAAGCTGGAGGACTCAGCCATGTACTTCTGTGCCAGCAGTGGCCGGGGGCGGGGTACTGAAGCTTTCTTTGGACAA	CASSGRGRGTEAFF	2	1.58052789631737E-4	42	TCRBV02-01	TCRBV02	TCRBV02-01				01,03					TCRBD01,TCRBD02	TCRBD01-01,TCRBD02-01		TCRBJ01-01*01	TCRBJ01	TCRBJ01-01	01				4	5	6	0	3	5	39	52	55	61	66	2	In	VDJ
GTGACCAGTGCCCATCCTGAAGACAGCAGCTTCTACATCTGCAGTGCTAGGGGGTTTACAGCGAACACTGAAGCTTTCTTTGGACAA	CSARGFTANTEAFF	1	7.90263948158685E-5	42	TCRBV20	TCRBV20				TCRBV20-01,TCRBV20-or09_02						TCRBD01,TCRBD02	TCRBD01-01,TCRBD02-01		TCRBJ01-01*01	TCRBJ01	TCRBJ01-01	01				3	1	3	5	7	1	39	50	57	61	62	1	In	VDJ
GAGTCAGGGGACACAGCACTGTATTTCTGTGCCAGCAGCAAAGATAGAGTCGCCCGACTTCAGAACACTGAAGCTTTCTTTGGACAA	CASSKDRVARLQNTEAFF	1	7.90263948158685E-5	54	TCRBV21-01*01	TCRBV21	TCRBV21-01	01				TCRBD02-01	TCRBD02	TCRBD02-01				01,02	TCRBJ01-01*01	TCRBJ01	TCRBJ01-01	01				1	3	2	10	12	1	27	43	55	59	62	1	In	VDJ
CTGATCCTGGAGTCGCCCAGCCCCAACCAGACCTCTCTGTACTTCTGTGCCAGCAGCGGGGGGGTAACTGAAGCTTTCTTTGGACAA	CASSGGVTEAFF	1	7.90263948158685E-5	36	TCRBV27-01*01	TCRBV27	TCRBV27-01	01				TCRBD02-01*01	TCRBD02	TCRBD02-01	01				TCRBJ01-01*01	TCRBJ01	TCRBJ01-01	01				6	2	8	0	0	5	45	-1	56	64	66	1	In	VDJ
GTGAGCACCTTGGAGCTGGGGGACTCGGCCCTTTATCTTTGCGCCAGCAGCGGAGGGCCAGGGGGGAAGGAACTGTTTTTTGGCAGT	CASSGGPGGKELFF	1	7.90263948158685E-5	42	TCRBV05-01*01	TCRBV05	TCRBV05-01	01				TCRBD01-01*01	TCRBD01	TCRBD01-01	01				TCRBJ01-04*01	TCRBJ01	TCRBJ01-04	01				4	5	4	1	7	12	39	51	58	65	70	1	In	VDJ
CTGACAGTGACCAGTGCCCATCCTGAAGACAGCAGCTTCTACATCTGCAGTGCTAGCCAACTGGGAGCAAAACTGTTTTTTGGCAGT	CSASQLGAKLFF	1	7.90263948158685E-5	36	TCRBV20	TCRBV20				TCRBV20-01,TCRBV20-or09_02		TCRBD02-01*02	TCRBD02	TCRBD02-01	02				TCRBJ01-04*01	TCRBJ01	TCRBJ01-04	01				3	1	9	2	6	10	45	56	62	67	68	1	In	VDJ
CAGCCCTCAGAACCCAGGGACTCAGCTGTGTACTTCTGTGCCAGCAGGCCCACAAGTGCAACTAATGAAAAACTGTTTTTTGGCAGT	CASRPTSATNEKLFF	2	1.58052789631737E-4	45	TCRBV12	TCRBV12				TCRBV12-03/12-04,TCRBV12-04		TCRBD01-01*01	TCRBD01	TCRBD01-01	01				TCRBJ01-04*01	TCRBJ01	TCRBJ01-04	01				6	4	3	6	4	0	36	47	51	54	58	2	In	VDJ
GATCCGGTCCACAAAGCTGGAGGACTCAGCCATGTACTTCTGTGCCATCTTTACGGGACAGGGGATCAGCCCCAGCATTTTGGTGAT		1	7.90263948158685E-5	41	TCRBV02-01	TCRBV02	TCRBV02-01				01,03	TCRBD01-01*01	TCRBD01	TCRBD01-01	01				TCRBJ01-05*01	TCRBJ01	TCRBJ01-05	01				10	0	0	2	7	5	40	47	54	-1	64	1	Out	VDJ
CACCTACACGCCCTGCAGCCAGAAGATTCAGCCCTGTATCTCTGCGCCAGCAGCCAGGGGGCGAATCAGCCCCAGCATTTTGGTGAT	CASSQGANQPQHF	1	7.90263948158685E-5	39	TCRBV04-01*01	TCRBV04	TCRBV04-01	01				TCRBD01-01*01	TCRBD01	TCRBD01-01	01				TCRBJ01-05*01	TCRBJ01	TCRBJ01-05	01				3	1	6	0	0	4	42	-1	56	62	63	1	In	VDJ
GCGCACAGAGCAGCGGGACTCGGCCATGTATCGCTGTGCCAGCAGCTTATTTGGGACGGCGGCAATCAGCCCCAGCATTTTGGTGAT		1	7.90263948158685E-5	47	TCRBV07-06*01	TCRBV07	TCRBV07-06	01								TCRBD01,TCRBD02	TCRBD01-01,TCRBD02-01		TCRBJ01-05*01	TCRBJ01	TCRBJ01-05	01				2	4	0	7	3	2	34	49	52	57	61	1	Out	VDJ
AAGATCCAGCGCACAGAGCAGGAGGACTCGGCCGTGTATCTCTGTGCCAGCAGCCCTTATAGCAATCAGCCCCAGCATTTTGGTGAT	CASSPYSNQPQHF	2	1.58052789631737E-4	39	TCRBV07	TCRBV07				TCRBV07-02,TCRBV07-08		TCRBD02-01	TCRBD02	TCRBD02-01				01,02	TCRBJ01-05*01	TCRBJ01	TCRBJ01-05	01				5	2	4	10	1	0	42	54	55	57	59	2	In	VDJ
GTGACCAGTGCCCATCCTGAAGACAGCAGCTTCTACATCTGCAGTGCTAGAGCGATGGGGCGGGGACAGCCCCAGCATTTTGGTGAT	CSARAMGRGQPQHF	1	7.90263948158685E-5	42	TCRBV20	TCRBV20				TCRBV20-01,TCRBV20-or09_02		TCRBD02-01*01	TCRBD02	TCRBD02-01	01				TCRBJ01-05*01	TCRBJ01	TCRBJ01-05	01				1	1	7	3	7	7	39	52	59	65	66	1	In	VDJ
CAGCGCACAGAGCAGGAGGACTCGGCCGTGTATCTCTGTGCCAGCAGCTCTTATAACGTGAATTCGGGTGGCTACACCTTCGGTTCG	CASSSYNVNSGGYTF	2	1.58052789631737E-4	45	TCRBV07-02	TCRBV07	TCRBV07-02				01,02	TCRBD02-01	TCRBD02	TCRBD02-01				01,02	TCRBJ01-02*01	TCRBJ01	TCRBJ01-02	01				4	0	8	4	15	7	36	49	64	-1	68	2	In	VDJ
CTGTGACATCGGCCCAAAAAAACCCGACAGCTTTCTATCTCTGTGCCAGTAGTGCCCCGGATAGGGGCTGGCTACACCTTCGGTTCG		1	7.90263948158685E-5	40	TCRBV19-01*01	TCRBV19	TCRBV19-01	01				TCRBD01-01*01	TCRBD01	TCRBD01-01	01				TCRBJ01-02*01	TCRBJ01	TCRBJ01-02	01				5	1	5	2	9	7	41	53	62	67	68	1	Out	VDJ
CTGAGCTCTCTGGAGCTGGGGGACTCAGCTTTGTATTTCTGTGCCAGCAGCGGAGGCCCTTTAGGGGGGGAGCAGTACTTCGGGCCG	CASSGGPLGGEQYF	1	7.90263948158685E-5	42	TCRBV09-01*01	TCRBV09	TCRBV09-01	01								TCRBD01,TCRBD02	TCRBD01-01,TCRBD02-01		TCRBJ02-07*01	TCRBJ02	TCRBJ02-07	01				3	1	5	1	10	7	39	52	62	68	69	1	In	VDJ
AAGATCCAGCGCACAGAGCAGGAGGACTCGGCCGTGTATCTCTGTGCCAGCAGCTTAGCACAGACGGGGGAGCAGTACTTCGGGCCG	CASSLAQTGEQYF	2	1.58052789631737E-4	39	TCRBV07-02	TCRBV07	TCRBV07-02				01,02	TCRBD02-01*01	TCRBD02	TCRBD02-01	01				TCRBJ02-07*01	TCRBJ02	TCRBJ02-07	01				0	0	8	3	5	7	42	59	64	-1	69	2	In	VDJ
CTGGGGGACTCGGCCCTGTATCTCTGTGCCAGCAGCTTACGCGACTTTCCGGGACAGGGGATTATGTACGAGCAGTACTTCGGGCCG	CASSLRDFPGQGIMYEQYF	3	2.370791844476055E-4	57	TCRBV05-05*01	TCRBV05	TCRBV05-05	01				TCRBD01-01*01	TCRBD01	TCRBD01-01	01				TCRBJ02-07*01	TCRBJ02	TCRBJ02-07	01				2	6	0	2	12	4	24	38	50	60	66	3	In	VDJ
ATCCTGGAGTCGCCCAGCCCCAACCAGACCTCTCTGTACTTCTGTGCCAGCAGCGGGACGGGGCTCTACGAGCAGTACTTCGGGCCG	CASSGTGLYEQYF	4	3.16105579263474E-4	39	TCRBV27-01*01	TCRBV27	TCRBV27-01	01								TCRBD01,TCRBD02	TCRBD01-01,TCRBD02-01		TCRBJ02-07*01	TCRBJ02	TCRBJ02-07	01				6	6	0	7	1	3	42	53	54	59	65	4	In	VDJ
TGTACCCTCTCAGACATCTGTGTACTTCTGTGCCAGCCGATACAAACTAGCGGGGGGAGTAAACTCTACGAGCAGTACTTCGGGCCG		1	7.90263948158685E-5	53	TCRBV06-04*01	TCRBV06	TCRBV06-04	01				TCRBD02-01*01	TCRBD02	TCRBD02-01	01				TCRBJ02-07*01	TCRBJ02	TCRBJ02-07	01				8	8	3	1	8	3	28	37	45	57	65	1	Out	VDJ
TCCGCCAGCACCAACCAGACATCTATGTACCTCTGTGCCAGCAGTTTAAAGCGCCCGGGACAGGGCTACGAGCAGTACTTCGGGCCG	CASSLKRPGQGYEQYF	1	7.90263948158685E-5	48	TCRBV28-01*01	TCRBV28	TCRBV28-01	01				TCRBD01-01*01	TCRBD01	TCRBD01-01	01				TCRBJ02-07*01	TCRBJ02	TCRBJ02-07	01				2	0	0	3	8	3	33	48	56	-1	65	1	In	VDJ
CATCCTGAAGACAGCAGCTTCTACATCTGCAGTGCTAGGGACTTAACCGGGACTAAGAAAAGCTCCTACGAGCAGTACTTCGGGCCG	CSARDLTGTKKSSYEQYF	2	1.58052789631737E-4	54	TCRBV20	TCRBV20				TCRBV20-01,TCRBV20-or09_02		TCRBD02-01	TCRBD02	TCRBD02-01				01,02	TCRBJ02-07*01	TCRBJ02	TCRBJ02-07	01				3	7	0	9	10	0	27	38	48	55	62	2	In	VDJ
CTGAATGTGAACGCCTTGTTGCTGGGGGACTCGGCCCTCTATCTCTGTGCCAGTAACAGACGCCCCTACGAGCAGTACTTCGGGCCG	CASNRRPYEQYF	1	7.90263948158685E-5	36	TCRBV05-06*01	TCRBV05	TCRBV05-06	01				TCRBD01-01*01	TCRBD01	TCRBD01-01	01				TCRBJ02-07*01	TCRBJ02	TCRBJ02-07	01				8	5	3	5	2	2	45	53	55	59	64	1	In	VDJ
GTAGTGCGAGGAGATTCGGCAGCTTATTTCTGTGCCAGCTCACCCACCCTGGGACAGAACTCTGGAAACACCATATATTTTGGAGAG	CASSPTLGQNSGNTIYF	1	7.90263948158685E-5	51	TCRBV18-01*01	TCRBV18	TCRBV18-01	01				TCRBD01-01*01	TCRBD01	TCRBD01-01	01				TCRBJ01-03*01	TCRBJ01	TCRBJ01-03	01				3	2	0	5	6	0	30	44	50	57	59	1	In	VDJ
ACAGTGACCAGTGCCCATCCTGAAGACAGCAGCTTCTACATCTGCAGTGCATTTGGGGGAACTGGAAACACCATATATTTTGGAGAG	CSAFGGTGNTIYF	1	7.90263948158685E-5	39	TCRBV20	TCRBV20				TCRBV20-01,TCRBV20-or09_02						TCRBD01,TCRBD02	TCRBD01-01,TCRBD02-01		TCRBJ01-03*01	TCRBJ01	TCRBJ01-03	01				6	2	6	1	4	2	42	50	54	59	61	1	In	VDJ
AAAAGAACCCGACAGCTTTCTATCTCTGTGCCAGTAGTATCGGTCAGGCCAGGGCTCTCTGGGGCCAACGTCCTGACTTTCGGGGCC		5	3.951319740793425E-4	55	TCRBV19-01*01	TCRBV19	TCRBV19-01	01				TCRBD01-01*01	TCRBD01	TCRBD01-01	01				TCRBJ02-06*01	TCRBJ02	TCRBJ02-06	01				3	2	4	3	9	0	26	40	49	54	56	5	Out	VDJ
ATCCTGGAGTCGCCCAGCCCCAACCAGACCTCTCTGTACTTCTGTGCCAGCAGGACAACGGGGGCCAACGTCCTGACTTTCGGGGCC	CASRTTGANVLTF	1	7.90263948158685E-5	39	TCRBV27-01*01	TCRBV27	TCRBV27-01	01				TCRBD01-01*01	TCRBD01	TCRBD01-01	01				TCRBJ02-06*01	TCRBJ02	TCRBJ02-06	01				6	3	2	6	0	4	42	-1	53	57	60	1	In	VDJ
CTGAAGATCCAGCGCACAGAGCAGGAGGACTCGGCCGTGTATCTCTGTGCCAGCAGCCCGACAGAAAACATTCAGTACTTCGGCGCC	CASSPTENIQYF	1	7.90263948158685E-5	36	TCRBV07-08*03	TCRBV07	TCRBV07-08	03				TCRBD01-01*01	TCRBD01	TCRBD01-01	01				TCRBJ02-04*01	TCRBJ02	TCRBJ02-04	01				4	0	2	5	1	5	45	58	59	-1	64	1	In	VDJ
ATCCAGCGCACAGAGCAGCGGGACTCGGCCATGTATCGCTGTGCCAGCAGCTTAGGTCAGAGCGATTCACCCCTCCACTTTGGGAAC	CASSLGQSDSPLHF	1	7.90263948158685E-5	42	TCRBV07-06*01	TCRBV07	TCRBV07-06	01				TCRBD02-01	TCRBD02	TCRBD02-01				01,02	TCRBJ01-06*02	TCRBJ01	TCRBJ01-06	02				1	0	6	6	5	8	39	55	60	-1	64	1	In	VDJ
NCTCTCACTGTGACATCGGCCCAAAAGAACCCGACAGCTTTCTATCTCTGTGCCAGTAGTATGTCGGGGGCTAGGTTCTTCGGGCCA	CASSMSGARFF	2	1.58052789631737E-4	33	TCRBV19-01*01	TCRBV19	TCRBV19-01	01								TCRBD01,TCRBD02	TCRBD01-01,TCRBD02-01		TCRBJ02-01*01	TCRBJ02	TCRBJ02-01	01				3	3	6	0	3	15	48	62	65	71	74	2	In	VDJ
ACCAGTGCCCATCCTGAAGACAGCAGCTTCTACATCTGCAGTGTCACCCCCGGGACTAGCGGGGCCAGTGAGCAGTTCTTCGGGCCA	CSVTPGTSGASEQFF	1	7.90263948158685E-5	45	TCRBV20	TCRBV20				TCRBV20-01,TCRBV20-or09_02		TCRBD02-01*01	TCRBD02	TCRBD02-01	01				TCRBJ02-01*01	TCRBJ02	TCRBJ02-01	01				7	4	0	3	8	9	36	43	51	64	68	1	In	VDJ
CACATCAATTCCCTGGAGCTTGGTGACTCTGCTGTGTATTTCTGTGCCAGCAGCCAAGGACTCCCCGATGAGCAGTTCTTCGGGCCA	CASSQGLPDEQFF	1	7.90263948158685E-5	39	TCRBV03-01/03-02*01	TCRBV03	TCRBV03-01/03-02	01				TCRBD02-01	TCRBD02	TCRBD02-01				01,02	TCRBJ02-01*01	TCRBJ02	TCRBJ02-01	01				1	5	2	10	0	8	42	-1	58	62	67	1	In	VDJ
ATCCGGTCCACAAAGCTGGAGGACTCAGCCATGTACTTCTGTGCCAGCAGAAATCGGACTAGAATTAAGGAGCAGTTCTTCGGGCCA	CASRNRTRIKEQFF	1	7.90263948158685E-5	42	TCRBV02-01	TCRBV02	TCRBV02-01				01,03	TCRBD02-01	TCRBD02	TCRBD02-01				01,02	TCRBJ02-01*01	TCRBJ02	TCRBJ02-01	01				6	7	1	8	5	10	39	50	55	62	69	1	In	VDJ
NTGAAGATCCAGCCCTCAGAACCCAGGGACTCAGCTGTGTACTTCTGTGCCAGCAGTTTGCGGTTAGCGGGGGAATTCTTCGGGCCA	CASSLRLAGEFF	1	7.90263948158685E-5	36	TCRBV12-03/12-04*01	TCRBV12	TCRBV12-03/12-04	01				TCRBD02-01*01	TCRBD02	TCRBD02-01	01				TCRBJ02-01*01	TCRBJ02	TCRBJ02-01	01				3	2	5	2	5	16	45	59	64	73	75	1	In	VDJ
AAGAAGCTCCTTCTCAGTGACTCTGGCTTCTATCTCTGTGCCTGGAGTCCTACTACAGGGGCGCGGGAGACCCAGTACTTCGGGCCA	CAWSPTTGARETQYF	2	1.58052789631737E-4	45	TCRBV30-01*01	TCRBV30	TCRBV30-01	01				TCRBD01-01*01	TCRBD01	TCRBD01-01	01				TCRBJ02-05*01	TCRBJ02	TCRBJ02-05	01				2	5	3	2	6	5	36	48	54	61	66	2	In	VDJ
GAGTCTGCCATCCCCAACCAGACAGCTCTTTACTTCTGTGCCACCAGTGAAAGAAGGGGCCGCTCGGAGACCCAGTACTTCGGGCCA	CATSERRGRSETQYF	1	7.90263948158685E-5	45	TCRBV24-01*01	TCRBV24	TCRBV24-01	01				TCRBD01-01*01	TCRBD01	TCRBD01-01	01				TCRBJ02-05*01	TCRBJ02	TCRBJ02-05	01				4	7	5	2	4	5	36	50	54	59	66	1	In	VDJ
AAGATCCAGCGCACAGAGCAGGAGGACTCGGCCGTGTATCTCTGTGCCAGCAGCCGACAGGGGATCGAGACCCAGTACTTCGGGCCA	CASSRQGIETQYF	1	7.90263948158685E-5	39	TCRBV07-08*03	TCRBV07	TCRBV07-08	03				TCRBD01-01*01	TCRBD01	TCRBD01-01	01				TCRBJ02-05*01	TCRBJ02	TCRBJ02-05	01				2	3	4	2	0	5	42	-1	57	63	66	1	In	VDJ
ATCCAGCGCACAGAGCAGCGGGACTCGGCCATGTATCGCTGTGCCAGCAGCTTAGTGGGGACAGGAGAGACCCAGTACTTCGGGCCA	CASSLVGTGETQYF	1	7.90263948158685E-5	42	TCRBV07-06*01	TCRBV07	TCRBV07-06	01				TCRBD01-01*01	TCRBD01	TCRBD01-01	01				TCRBJ02-05*01	TCRBJ02	TCRBJ02-05	01				1	0	0	4	2	4	39	55	57	-1	65	1	In	VDJ
CTGGGGGACTCGGCCCTGTATCTCTGTGCCAGCAGCTTGAGCTTCGGCAGGGGGCGAGAATTTCAAGAGACCCAGTACTTCGGGCCA	CASSLSFGRGREFQETQYF	1	7.90263948158685E-5	57	TCRBV05-05*01	TCRBV05	TCRBV05-05	01				TCRBD01-01*01	TCRBD01	TCRBD01-01	01				TCRBJ02-05*01	TCRBJ02	TCRBJ02-05	01				1	8	4	0	8	2	24	39	47	55	63	1	In	VDJ
GCAGAACTGGAGGATTCTGGAGTTTATTTCTGTGCCAGCAGCCGAGTAGGGCAGGGCGACCTTCAAGAGACCCAGTACTTCGGGCCA	CASSRVGQGDLQETQYF	5	3.951319740793425E-4	51	TCRBV14-01*01	TCRBV14	TCRBV14-01	01				TCRBD01-01*01	TCRBD01	TCRBD01-01	01				TCRBJ02-05*01	TCRBJ02	TCRBJ02-05	01				4	7	4	3	8	2	30	43	51	56	63	5	In	VDJ
CTGGAGTTGGCTGCTCCCTCCCAGACATCTGTGTACTTCTGTGCCAGCAGTGCCTCAGGGTCCCCAGATACGCAGTATTTTGGCCCA	CASSASGSPDTQYF	1	7.90263948158685E-5	42	TCRBV06-06	TCRBV06	TCRBV06-06				01,04	TCRBD01-01*01	TCRBD01	TCRBD01-01	01				TCRBJ02-03*01	TCRBJ02	TCRBJ02-03	01				5	4	4	3	4	4	39	51	55	60	64	1	In	VDJ
CTAGAGTCTGCCATCCCCAACCAGACAGCTCTTTACTTCTGTGCCACCAGTGTCATGGGGAACACAGATACGCAGTATTTTGGCCCA	CATSVMGNTDTQYF	1	7.90263948158685E-5	42	TCRBV24-01*01	TCRBV24	TCRBV24-01	01								TCRBD01,TCRBD02	TCRBD01-01,TCRBD02-01		TCRBJ02-03*01	TCRBJ02	TCRBJ02-03	01				5	1	0	8	5	2	39	52	57	61	62	1	In	VDJ
CTACACGCCCTGCAGCCAGAAGACTCAGCCCTGTATCTCTGCGCCAGCAGCCTCGCGTCCGCGTCCGGGGAGCTGTTTTTTGGAGAA	CASSLASASGELFF	1	7.90263948158685E-5	42	TCRBV04-01*01	TCRBV04	TCRBV04-01	01				TCRBD02-01	TCRBD02	TCRBD02-01				01,02	TCRBJ02-02*01	TCRBJ02	TCRBJ02-02	01				4	7	7	6	2	6	39	52	54	57	64	1	In	VDJ
CGCACAGAGCAGGGGGACTCGGCCATGTATCTCTGTGCCAGCAGCTCGGGACAGGGATTTTGGACCGGGGAGCTGTTTTTTGGAGAA	CASSSGQGFWTGELFF	2	1.58052789631737E-4	48	TCRBV07-09*01	TCRBV07	TCRBV07-09	01				TCRBD01-01*01	TCRBD01	TCRBD01-01	01				TCRBJ02-02*01	TCRBJ02	TCRBJ02-02	01				4	7	0	3	1	5	33	46	47	56	63	2	In	VDJ
CACAGAGCAGGAGGACTCGGCCGTGTATCTCTGTGCCAGCAGCTTCCGTTGTACTAGTCCCTCACCGGGGAGCTGTTTTTTGGAGAA		1	7.90263948158685E-5	50	TCRBV07-02	TCRBV07	TCRBV07-02				01,02	TCRBD02-01	TCRBD02	TCRBD02-01				01,02	TCRBJ02-02*01	TCRBJ02	TCRBJ02-02	01				3	5	3	8	7	4	31	45	52	57	62	1	Out	VDJ
CAGCCTGCAGAACTGGAGGATTCTGGAGTTTATTTCTGTGCCAGCAGCCAAGATAGACTTTACACCGGGGAGCTGTTTTTTGGAGAA	CASSQDRLYTGELFF	2	1.58052789631737E-4	45	TCRBV14-01*01	TCRBV14	TCRBV14-01	01				TCRBD02-01	TCRBD02	TCRBD02-01				01,02	TCRBJ02-02*01	TCRBJ02	TCRBJ02-02	01				0	2	2	10	2	3	36	53	55	59	61	2	In	VDJ
ACCTTGGAGCTGGGGGACTCGGCCCTTTATCTTTGCGCCAGCAGGGCGGCGGGGGTGCGGAACACCGGGGAGCTGTTTTTTGGAGAA	CASRAAGVRNTGELFF	1	7.90263948158685E-5	48	TCRBV05-01*01	TCRBV05	TCRBV05-01	01				TCRBD02-01*01	TCRBD02	TCRBD02-01	01				TCRBJ02-02*01	TCRBJ02	TCRBJ02-02	01				5	4	7	2	4	1	33	44	48	55	59	1	In	VDJ
NNTGTCGGCTGCTCCCTCCCAAACATCTGTGTACTTCTGTGCCAGCAGTTACCCGTGGGGGGAATGGGTGAAGCTTTCTTTGGACAA		5	3.951319740793425E-4	44	TCRBV06-02/06-03*01	TCRBV06	TCRBV06-02/06-03	01				TCRBD02-01*01	TCRBD02	TCRBD02-01	01				TCRBJ01-01*01	TCRBJ01	TCRBJ01-01	01				2	6	9	1	4	7	37	52	56	62	68	5	Out	VDJ
ACTGTGAGCAACATGAGCCCTGAAGACAGCAGCATATATCTCTGCAGCGTTGAAGTTAGGGAGGGGACTGAAGCTTTCTTTGGACAA	CSVEVREGTEAFF	1	7.90263948158685E-5	39	TCRBV29-01	TCRBV29	TCRBV29-01				01,02	TCRBD02-01*02	TCRBD02	TCRBD02-01	02				TCRBJ01-01*01	TCRBJ01	TCRBJ01-01	01				1	1	9	0	3	5	42	55	58	65	66	1	In	VDJ
AAGATCCAGCCCTCAGAACCCAGGGACTCAGCTGTGTACTTCTGTGCCAGCAGTCCCCCCCTGAGGACTGAAGCTTTCTTTGGACAA	CASSPPLRTEAFF	1	7.90263948158685E-5	39	TCRBV12-03/12-04*01	TCRBV12	TCRBV12-03/12-04	01				TCRBD02-01*02	TCRBD02	TCRBD02-01	02				TCRBJ01-01*01	TCRBJ01	TCRBJ01-01	01				5	0	11	1	8	5	42	54	62	-1	66	1	In	VDJ
AGCACCTTGGAGCTGGGGGACTCGGCCCTTTATCTTTGCGCCAGCAGCCAGGATTGGAGAACGGGCACTGAAGCTTTCTTTGGACAA	CASSQDWRTGTEAFF	1	7.90263948158685E-5	45	TCRBV05-01*01	TCRBV05	TCRBV05-01	01								TCRBD01,TCRBD02	TCRBD01-01,TCRBD02-01		TCRBJ01-01*01	TCRBJ01	TCRBJ01-01	01				4	13	4	4	0	4	36	-1	48	52	65	1	In	VDJ
AACCTGAGCTCTCTGGAGCTGGGGGACTCAGCTTTGTATTTCTGTGCCAGCAGCGTAGGAATGAACACTGAAGCTTTCTTTGGACAA	CASSVGMNTEAFF	2	1.58052789631737E-4	39	TCRBV09-01*01	TCRBV09	TCRBV09-01	01								TCRBD01,TCRBD02	TCRBD01-01,TCRBD02-01		TCRBJ01-01*01	TCRBJ01	TCRBJ01-01	01				0	1	2	8	0	0	42	-1	58	60	61	2	In	VDJ
GTGACCAGTGCCCATCCTGAAGACAGCAGCTTCTACATCTGCAGTGCTAGAATACAGGGCCGGAACACTGAAGCTTTCTTTGGACAA	CSARIQGRNTEAFF	2	1.58052789631737E-4	42	TCRBV20	TCRBV20				TCRBV20-01,TCRBV20-or09_02		TCRBD01-01*01	TCRBD01	TCRBD01-01	01				TCRBJ01-01*01	TCRBJ01	TCRBJ01-01	01				2	3	3	3	2	1	39	51	53	59	62	2	In	VDJ
GGTGCAGCCTGCAGAACTGGAGGATTCTGGAGTTTATTTCTGTGCCAGCAGACTAACATGGGCAATCAGCCCCAGCATTTTGGTGAT		1	7.90263948158685E-5	41	TCRBV14-01*01	TCRBV14	TCRBV14-01	01				TCRBD02-01	TCRBD02	TCRBD02-01				01,02	TCRBJ01-05*01	TCRBJ01	TCRBJ01-05	01				6	6	3	9	0	2	40	-1	51	55	61	1	Out	VDJ
NNNNTGTCGGCTGCTCCCTCCCAGACATCTGTGTACTTCTGTGCCAGCAGCAGGGGTTATAGCAATCAGCCCCAGCATTTTGGTGAT	CASSRGYSNQPQHF	1	7.90263948158685E-5	42	TCRBV06-05*01	TCRBV06	TCRBV06-05	01				TCRBD01-01*01	TCRBD01	TCRBD01-01	01				TCRBJ01-05*01	TCRBJ01	TCRBJ01-05	01				6	3	4	2	0	0	39	-1	50	56	59	1	In	VDJ
ACAGAGCAGCGGGACTCGGCCATGTATCGCTGTGCCAGCAGCTTATCTCTCCGGACAGGACCCAATCAGCCCCAGCATTTTGGTGAT	CASSLSLRTGPNQPQHF	1	7.90263948158685E-5	51	TCRBV07-06*01	TCRBV07	TCRBV07-06	01				TCRBD01-01*01	TCRBD01	TCRBD01-01	01				TCRBJ01-05*01	TCRBJ01	TCRBJ01-05	01				2	3	1	4	7	3	30	45	52	59	62	1	In	VDJ
ACAGTGACCAGTGCCCATCCTGAAGACAGCAGCTTCTACATCTGCAGTGCTAGCAGGGCCCTAGGACAGCCCCAGCATTTTGGTGAT	CSASRALGQPQHF	1	7.90263948158685E-5	39	TCRBV20	TCRBV20				TCRBV20-01,TCRBV20-or09_02		TCRBD01-01*01	TCRBD01	TCRBD01-01	01				TCRBJ01-05*01	TCRBJ01	TCRBJ01-05	01				3	8	4	3	0	7	42	-1	53	58	66	1	In	VDJ
CTTCACATCAATTCCCTGGAGCTTGGTGACTCTGCTGTGTATTTCTGTGCCAGCAGCCAAGCAGGGGCTGGCTACACCTTCGGTTCG	CASSQAGAGYTF	1	7.90263948158685E-5	36	TCRBV03-01/03-02*01	TCRBV03	TCRBV03-01/03-02	01				TCRBD01-01*01	TCRBD01	TCRBD01-01	01				TCRBJ01-02*01	TCRBJ01	TCRBJ01-02	01				1	1	4	2	0	7	45	-1	61	67	68	1	In	VDJ
ATCCAGCCTGCAGAGCTTGAGGACTCGGCCGTGTATCTCTGTGCCAGCAGCTTATTGGGGACAGGGGCTGGCTACACCTTCGGTTCG	CASSLLGTGAGYTF	1	7.90263948158685E-5	42	TCRBV11	TCRBV11				TCRBV11-02,TCRBV11-03		TCRBD01-01*01	TCRBD01	TCRBD01-01	01				TCRBJ01-02*01	TCRBJ01	TCRBJ01-02	01				2	1	0	2	3	7	39	54	57	67	68	1	In	VDJ
CACACCCTGCAGCCAGAAGACTCGGCCCTGTATCTCTGCGCCAGCAGCCAAGAGGGGACAGGGGGCTATGGCTACACCTTCGGTTCG	CASSQEGTGGYGYTF	2	1.58052789631737E-4	45	TCRBV04-03*01	TCRBV04	TCRBV04-03	01				TCRBD01-01*01	TCRBD01	TCRBD01-01	01				TCRBJ01-02*01	TCRBJ01	TCRBJ01-02	01				0	0	0	1	1	4	36	53	54	-1	65	2	In	VDJ
CAGCGCACAGAGCAGGGGGACTCGGCCATGTATCTCTGTGCCAGCAGCTCCCTGGGGGGGAGAGGCTATGGCTACACCTTCGGTTCG	CASSSLGGRGYGYTF	2	1.58052789631737E-4	45	TCRBV07-09*01	TCRBV07	TCRBV07-09	01				TCRBD02-01*01	TCRBD02	TCRBD02-01	01				TCRBJ01-02*01	TCRBJ01	TCRBJ01-02	01				4	5	9	0	4	4	36	49	53	60	65	2	In	VDJ
TACACGCCCTGCAGCCAGAAGACTCAGCCCTGTATCTCTGCGCCAGCAGCCAAGATGCGGGTTAACTATGGCTACACCTTCGGTTCG		2	1.58052789631737E-4	43	TCRBV04-01*01	TCRBV04	TCRBV04-01	01				TCRBD02-01	TCRBD02	TCRBD02-01				01,02	TCRBJ01-02*01	TCRBJ01	TCRBJ01-02	01				0	1	7	4	1	1	38	55	56	61	62	2	Out	VDJ
TTGGAGCTGGGGGACTCAGCCCTGTACTTCTGTGCCAGCAGCTTAGAGGGACAGGGGAGGCCTAACTATGGCTACACCTTCGGTTCG	CASSLEGQGRPNYGYTF	1	7.90263948158685E-5	51	TCRBV13-01*01	TCRBV13	TCRBV13-01	01				TCRBD01-01*01	TCRBD01	TCRBD01-01	01				TCRBJ01-02*01	TCRBJ01	TCRBJ01-02	01				1	4	0	2	1	0	30	46	47	57	61	1	In	VDJ
CACCTTGGAGCTGGGGGACTCGGCCCTTTATCTTTGCGCCAGCAGCGGGGGCCGAAGGTTCTGAACTATGGCTACACCTTCGGTTCG		2	1.58052789631737E-4	47	TCRBV05-01*01	TCRBV05	TCRBV05-01	01				TCRBD01-01*01	TCRBD01	TCRBD01-01	01				TCRBJ01-02*01	TCRBJ01	TCRBJ01-02	01				4	11	6	0	0	2	34	-1	46	52	63	2	Out	VDJ
AGTTCATCCTGAGTTCTAAGAAGCTCCTCCTCAGTGACTCTGGCTTCTATCTCTGTGCCTGGAGCATATGGCTACACCTTCGGTTCG		3	2.370791844476055E-4	28	TCRBV30-01*02	TCRBV30	TCRBV30-01	02				TCRBD01-01*01	TCRBD01	TCRBD01-01	01				TCRBJ01-02*01	TCRBJ01	TCRBJ01-02	01				3	0	4	6	0	5	53	-1	64	-1	66	3	Out	VDJ
CAGGTAGTGCGAGGAGATTCGGCAGCTTATTTCTGTGCCAGCTCCCACAAATCTGGGACGGAGGGAGATGGCTACACCTTCGGTTCG	CASSHKSGTEGDGYTF	2	1.58052789631737E-4	48	TCRBV18-01*01	TCRBV18	TCRBV18-01	01				TCRBD02-01*02	TCRBD02	TCRBD02-01	02				TCRBJ01-02*01	TCRBJ01	TCRBJ01-02	01				6	2	10	0	15	6	33	44	59	65	67	2	In	VDJ
TTGTCCACTCTGACAGTGACCAGTGCCCATCCTGAAGACAGCAGCTTCTACATCTGCAGTGCCGAGGGGGGCTACACCTTCGGTTCG	CSAEGGYTF	1	7.90263948158685E-5	27	TCRBV20-01	TCRBV20	TCRBV20-01				01,04					TCRBD01,TCRBD02	TCRBD01-01,TCRBD02-01		TCRBJ01-02*01	TCRBJ01	TCRBJ01-02	01				6	0	5	2	2	8	54	62	64	-1	69	1	In	VDJ
AAGGTGCAGCCTGCAGAACTGGAGGATTCTGGAGTTTATTTCTGTGCCAGCAGCCAAGTATCAGACTTGAGCTACACCTTCGGTTCG	CASSQVSDLSYTF	1	7.90263948158685E-5	39	TCRBV14-01*01	TCRBV14	TCRBV14-01	01				TCRBD02-01	TCRBD02	TCRBD02-01				01,02	TCRBJ01-02*01	TCRBJ01	TCRBJ01-02	01				1	3	2	10	5	9	42	58	63	67	70	1	In	VDJ
GAGCTGGGGGACTCGGCCCTTTATCTTTGCGCCAGCCATTCTCCGGGGACAGTATTATTAAGTCCCTACAGCTACACCTTCGGTTCG	CASHSPGTVLLSPYSYTF	1	7.90263948158685E-5	54	TCRBV05-01*01	TCRBV05	TCRBV05-01	01				TCRBD01-01*01	TCRBD01	TCRBD01-01	01				TCRBJ01-02*01	TCRBJ01	TCRBJ01-02	01				7	18	0	5	9	9	27	36	45	52	70	1	In	VDJ
NTGTCGGCTGCTCCCTCCCAGACATCTGTGTACTTCTGTGCCAGCAGTGTACTCGGGACAGGTGGCCGGGAGCAGTACTTCGGGCCG	CASSVLGTGGREQYF	1	7.90263948158685E-5	45	TCRBV06	TCRBV06				TCRBV06-01,TCRBV06-05		TCRBD01-01*01	TCRBD01	TCRBD01-01	01				TCRBJ02-07*01	TCRBJ02	TCRBJ02-07	01				4	7	0	4	5	7	36	49	54	62	69	1	In	VDJ
GTCCACGGAGTCAGGGGACACAGCACTGTATTTCTGTGCCAGCAGCCTCAAACTTAGCGACTCTACTACGAGCAGTACTTCGGGCCG		2	1.58052789631737E-4	47	TCRBV21-01*01	TCRBV21	TCRBV21-01	01				TCRBD02-01	TCRBD02	TCRBD02-01				01,02	TCRBJ02-07*01	TCRBJ02	TCRBJ02-07	01				5	6	5	6	8	3	34	46	54	59	65	2	Out	VDJ
ATCCAGCGCACAGAGCGGGGGGACTCAGCCGTGTATCTCTGTGCCAGCAGCTTAAAGGGGGGCCACTACGAGCAGTACTTCGGGCCG	CASSLKGGHYEQYF	1	7.90263948158685E-5	42	TCRBV07-03*01	TCRBV07	TCRBV07-03	01								TCRBD01,TCRBD02	TCRBD01-01,TCRBD02-01		TCRBJ02-07*01	TCRBJ02	TCRBJ02-07	01				1	4	5	1	0	3	39	-1	55	61	65	1	In	VDJ
CTGAGCTCTCTGGAGCTGGGGGACTCAGCTTTGTATTTCTGTGCCAGCAGCTTAGGGGGCGTTGGAAACACCATATATTTTGGAGAG	CASSLGGVGNTIYF	1	7.90263948158685E-5	42	TCRBV09-01*01	TCRBV09	TCRBV09-01	01				TCRBD01-01*01	TCRBD01	TCRBD01-01	01				TCRBJ01-03*01	TCRBJ01	TCRBJ01-03	01				0	2	7	0	0	3	39	-1	55	60	62	1	In	VDJ
TTGGAGCTGGAGGACTCGGCCCTGTATCTCTGTGCCAGCAGCCCCCCCAACGGGTATCAACCGGGAAACACCATATATTTTGGAGAG	CASSPPNGYQPGNTIYF	2	1.58052789631737E-4	51	TCRBV05-08*01	TCRBV05	TCRBV05-08	01				TCRBD02-01	TCRBD02	TCRBD02-01				01,02	TCRBJ01-03*01	TCRBJ01	TCRBJ01-03	01				4	9	8	4	8	4	30	42	50	54	63	2	In	VDJ
ACAGAGCAGGGGGACTCGGCCATGTATCTCTGTGCCAGCAGCTCTCCGAGCGGGGCCGCTGGGGCCAACGTCCTGACTTTCGGGGCC	CASSSPSGAAGANVLTF	1	7.90263948158685E-5	51	TCRBV07-09*01	TCRBV07	TCRBV07-09	01				TCRBD02-01*01	TCRBD02	TCRBD02-01	01				TCRBJ02-06*01	TCRBJ02	TCRBJ02-06	01				4	3	6	3	5	2	30	43	48	55	58	1	In	VDJ
TCCCTGGAGCTTGGTGACTCTGCTGTGTATTTCTGTGCCAGCAGCCAAGAGGGGACAGGGGTGATTTCACCCCTCCACTTTGGGAAC	CASSQEGTGVISPLHF	1	7.90263948158685E-5	48	TCRBV03-01/03-02*01	TCRBV03	TCRBV03-01/03-02	01				TCRBD01-01*01	TCRBD01	TCRBD01-01	01				TCRBJ01-06*02	TCRBJ01	TCRBJ01-06	02				0	4	0	2	1	9	33	50	51	61	65	1	In	VDJ
AAGGTGCAGCCTGCAGAACTGGAGGATTCTGGAGTTTATTTCTGTGCCAGCAGCCAAGTGCTCAGTTCACCCCTCCACTTTGGGAAC	CASSQVLSSPLHF	1	7.90263948158685E-5	39	TCRBV14-01*01	TCRBV14	TCRBV14-01	01				TCRBD01-01*01	TCRBD01	TCRBD01-01	01				TCRBJ01-06*02	TCRBJ01	TCRBJ01-06	02				1	0	4	5	4	9	42	58	62	-1	65	1	In	VDJ
CATCCTGAAGACAGCAGCTTCTACATCTGCAGTGCTAGAGATGATGGCCGGGGGGGAATCGCTAATTCACCCCTCCACTTTGGGAAC	CSARDDGRGGIANSPLHF	1	7.90263948158685E-5	54	TCRBV20	TCRBV20				TCRBV20-01,TCRBV20-or09_02		TCRBD02-01*01	TCRBD02	TCRBD02-01	01				TCRBJ01-06*02	TCRBJ01	TCRBJ01-06	02				0	6	8	0	7	6	27	41	48	56	62	1	In	VDJ
AAGATCCAGCGCACAGAGCAGGGGGACTCGGCCATGTATCTCTGTGCCAGCAGCTTAAGTGGGGCGGGTGAGCAGTTCTTCGGGCCA	CASSLSGAGEQFF	1	7.90263948158685E-5	39	TCRBV07-09*01	TCRBV07	TCRBV07-09	01								TCRBD01,TCRBD02	TCRBD01-01,TCRBD02-01		TCRBJ02-01*01	TCRBJ02	TCRBJ02-01	01				2	3	7	0	3	9	42	57	60	65	68	1	In	VDJ
GTGAGCACCTTGGAGCTGGGGGACTCGGCCCTTTATCTTTGCGCCAGCAGCTTTGGACAGATCTACAATGAGCAGTTCTTCGGGCCA	CASSFGQIYNEQFF	1	7.90263948158685E-5	42	TCRBV05-01*01	TCRBV05	TCRBV05-01	01				TCRBD01-01*01	TCRBD01	TCRBD01-01	01				TCRBJ02-01*01	TCRBJ02	TCRBJ02-01	01				2	2	1	5	1	3	39	53	54	60	62	1	In	VDJ
AAGAAGCTCCTTCTCAGTGACTCTGGCTTCTATCTCTGTGCCTGGAGTGTGTTGGAGCGAAGGTCAAATGAGCAGTTCTTCGGGCCA	CAWSVLERRSNEQFF	1	7.90263948158685E-5	45	TCRBV30-01*01	TCRBV30	TCRBV30-01	01				TCRBD02-01	TCRBD02	TCRBD02-01				01,02	TCRBJ02-01*01	TCRBJ02	TCRBJ02-01	01				0	7	6	6	5	7	36	50	55	59	66	1	In	VDJ
GAGCGGGGGGACTCAGCCGTGTATCTCTGTGCCAGCTCCCCCGGGGGACTAGCGGGGGGAGTGGGTGAGACCCAGTACTTCGGGCCA	CASSPGGLAGGVGETQYF	1	7.90263948158685E-5	54	TCRBV07-03*01	TCRBV07	TCRBV07-03	01				TCRBD02-01*01	TCRBD02	TCRBD02-01	01				TCRBJ02-05*01	TCRBJ02	TCRBJ02-05	01				8	7	0	1	8	5	27	36	44	59	66	1	In	VDJ
NTGTCGGCTGCTCCCTCCCAAACATCTGTGTACTTCTGTGCCAGCAGTACTCGGGGGAGAGGGGGTGAGACCCAGTACTTCGGGCCA	CASSTRGRGGETQYF	6	4.74158368895211E-4	45	TCRBV06-02/06-03*01	TCRBV06	TCRBV06-02/06-03	01								TCRBD01,TCRBD02	TCRBD01-01,TCRBD02-01		TCRBJ02-05*01	TCRBJ02	TCRBJ02-05	01				5	1	5	1	11	5	36	48	59	65	66	6	In	VDJ
TCTGCTGCCTCCTCCCAGACATCTGTATATTTCTGCGCCAGCAGTGAGCTGCGACAGCCCTTCGGGGATACGCAGTATTTTGGCCCA	CASSELRQPFGDTQYF	2	1.58052789631737E-4	48	TCRBV10-01	TCRBV10	TCRBV10-01				01,03	TCRBD01-01*01	TCRBD01	TCRBD01-01	01				TCRBJ02-03*01	TCRBJ02	TCRBJ02-03	01				2	9	2	5	4	6	33	48	52	57	66	2	In	VDJ
CAGAGCTTGAGGACTCGGCCGTGTATCTCTGTGCCAGCAGCTTAGATCTCTGGACTAAACTTGGTAGATACGCAGTATTTTGGCCCA		1	7.90263948158685E-5	52	TCRBV11	TCRBV11				TCRBV11-02,TCRBV11-03		TCRBD02-01	TCRBD02	TCRBD02-01				01,02	TCRBJ02-03*01	TCRBJ02	TCRBJ02-03	01				0	8	1	9	5	5	29	46	51	57	65	1	Out	VDJ
AAGATCCGGTCCACAAAGCTGGAGGACTCAGCCATGTACTTCTGTGCCAGCCGGGAGGACTTCACAGATACGCAGTATTTTGGCCCA	CASREDFTDTQYF	1	7.90263948158685E-5	39	TCRBV02-01	TCRBV02	TCRBV02-01				01,03	TCRBD02-01*02	TCRBD02	TCRBD02-01	02				TCRBJ02-03*01	TCRBJ02	TCRBJ02-03	01				8	4	8	1	0	2	42	-1	51	58	62	1	In	VDJ
GAGTCCGCTACCAGCTCCCAGACATCTGTGTACTTCTGTGCCACCCGTGACAGGGGACGTGGCACAGATACGCAGTATTTTGGCCCA	CATRDRGRGTDTQYF	1	7.90263948158685E-5	45	TCRBV10-03*01	TCRBV10	TCRBV10-03	01				TCRBD01-01*01	TCRBD01	TCRBD01-01	01				TCRBJ02-03*01	TCRBJ02	TCRBJ02-03	01				3	5	4	2	0	1	36	-1	50	56	61	1	In	VDJ
CCGTGTATCTCTGTGCCAGCAGCTTAGCGCGATTCCGGGACAGGGGATACCGCCCCCCTGGGCACAGATACGCAGTATTTTGGCCCA		1	7.90263948158685E-5	70	TCRBV07	TCRBV07				TCRBV07-02,TCRBV07-08		TCRBD01-01*01	TCRBD01	TCRBD01-01	01				TCRBJ02-03*01	TCRBJ02	TCRBJ02-03	01				0	15	0	2	8	1	11	28	36	46	61	1	Out	VDJ
CCAGTGCCCATCCTGAAGACAGCAGCTTCTACATCTGCAGTGCTAGAGCGTGTTGTAGGGGGCACAGATACGCAGTATTTTGGCCCA		2	1.58052789631737E-4	46	TCRBV20	TCRBV20				TCRBV20-01,TCRBV20-or09_02		TCRBD01-01*01	TCRBD01	TCRBD01-01	01				TCRBJ02-03*01	TCRBJ02	TCRBJ02-03	01				1	0	5	2	8	1	35	48	56	-1	61	2	Out	VDJ
GTCGCCCAGCCCCAACCAGACCTCTCTGTACTTCTGTGCCAGCAGTGGAGAACGGGACAGGGCACAGATACGCAGTATTTTGGCCCA		2	1.58052789631737E-4	47	TCRBV27-01*01	TCRBV27	TCRBV27-01	01				TCRBD01-01*01	TCRBD01	TCRBD01-01	01				TCRBJ02-03*01	TCRBJ02	TCRBJ02-03	01				5	0	0	4	7	1	34	46	53	-1	61	2	Out	VDJ
ACCAGTGCCCATCCTGAAGACAGCAGCTTCTACATCTGCAGTGCTAGTTTTCGTCAGGGTAGCACAGATACGCAGTATTTTGGCCCA	CSASFRQGSTDTQYF	2	1.58052789631737E-4	45	TCRBV20-01*04	TCRBV20	TCRBV20-01	04				TCRBD01-01*01	TCRBD01	TCRBD01-01	01				TCRBJ02-03*01	TCRBJ02	TCRBJ02-03	01				2	1	4	3	6	0	36	48	54	59	60	2	In	VDJ
CTCCCTGATTCTGGAGTCCGCCAGCACCAACCAGACATCTATGTACCTCTGTGCCAGCATTCCACAGATACGCAGTATTTTGGCCCA		1	7.90263948158685E-5	32	TCRBV28-01*01	TCRBV28	TCRBV28-01	01											TCRBJ02-03*01	TCRBJ02	TCRBJ02-03	01				7	3	0	0	0	2	49	-1	-1	59	62	1	Out	VJ
ATCCAGCGCACAGAGCAGCGGGACTCGGCCATGTATCGCTGTGCCAGCAGCCCGGGGACAGCCACAGATACGCAGTATTTTGGCCCA	CASSPGTATDTQYF	2	1.58052789631737E-4	42	TCRBV07-06*01	TCRBV07	TCRBV07-06	01				TCRBD01-01*01	TCRBD01	TCRBD01-01	01				TCRBJ02-03*01	TCRBJ02	TCRBJ02-03	01				5	1	0	5	3	2	39	51	54	61	62	2	In	VDJ
CGGAGTCAGGGGACACAGCACTGTATTTCTGTACCAGCAGCAAAGTTCGAACAGCGGGAACCGGTCGGGGAGCTGTTTTTTGGAGAA		1	7.90263948158685E-5	52	TCRBV21-01*01	TCRBV21	TCRBV21-01	01				TCRBD02-01*02	TCRBD02	TCRBD02-01	02				TCRBJ02-02*01	TCRBJ02	TCRBJ02-02	01				1	6	6	3	7	7	29	45	52	59	65	1	Out	VDJ
CCTGTCCTCAGAACCGGGAGACACGGCACTGTATCTCTGCGCCAGCAGTCAATCAGGGATTACACCGGGGAGCTGTTTTTTGGAGAA		1	7.90263948158685E-5	44	TCRBV23-01*01	TCRBV23	TCRBV23-01	01								TCRBD01,TCRBD02	TCRBD01-01,TCRBD02-01		TCRBJ02-02*01	TCRBJ02	TCRBJ02-02	01				0	2	0	8	1	3	37	54	55	59	61	1	Out	VDJ
AGATGAATGTGAGCACCTTGGAGCTGGGGGACTCGGCCCTTTATCTTTGCGCCAGCAGCGCCAGGGTTTGAAGCTTTCTTTGGACAA		1	7.90263948158685E-5	34	TCRBV05-01*01	TCRBV05	TCRBV05-01	01				TCRBD01-01*01	TCRBD01	TCRBD01-01	01				TCRBJ01-01*01	TCRBJ01	TCRBJ01-01	01				4	2	4	3	2	7	47	59	61	66	68	1	Out	VDJ
ACAGTGACCAGTGCCCATCCTGAAGACAGCAGCTTCTACATCTGCAGTGCTAGGAGGCAGGGTGGGCTTGAAGCTTTCTTTGGACAA	CSARRQGGLEAFF	1	7.90263948158685E-5	39	TCRBV20	TCRBV20				TCRBV20-01,TCRBV20-or09_02		TCRBD01-01*01	TCRBD01	TCRBD01-01	01				TCRBJ01-01*01	TCRBJ01	TCRBJ01-01	01				3	6	4	3	4	7	42	53	57	62	68	1	In	VDJ
GCATCCTGAGGATCCAGCAGGTAGTGCGAGGAGATTCGGCAGCTTATTTCTGTGCCAGCTCACACAATTGAAGCTTTCTTTGGACAA		1	7.90263948158685E-5	31	TCRBV18-01*01	TCRBV18	TCRBV18-01	01				TCRBD01-01*01	TCRBD01	TCRBD01-01	01				TCRBJ01-01*01	TCRBJ01	TCRBJ01-01	01				4	2	3	6	0	7	50	-1	63	66	68	1	Out	VDJ
NCTCTCACTGTGACATCGGCCCAAAAGAACCCGACAGCTTTCTATCTCTGTGTCGTGCGGGACAGGGCTGAAGCTTTCTTTGGACAA	CVVRDRAEAFF	2	1.58052789631737E-4	33	TCRBV19-01*01	TCRBV19	TCRBV19-01	01				TCRBD01-01*01	TCRBD01	TCRBD01-01	01				TCRBJ01-01*01	TCRBJ01	TCRBJ01-01	01				13	0	0	3	6	6	48	52	58	-1	67	2	In	VDJ
AAGATCCGGTCCACAAAGCTGGAGGACTCAGCCATGTACTTCTGTGCCAGCAGAAAGACGGGGAACACTGAAGCTTTCTTTGGACAA	CASRKTGNTEAFF	1	7.90263948158685E-5	39	TCRBV02-01	TCRBV02	TCRBV02-01				01,03	TCRBD02-01	TCRBD02	TCRBD02-01				01,02	TCRBJ01-01*01	TCRBJ01	TCRBJ01-01	01				6	0	8	4	5	1	42	53	58	-1	62	1	In	VDJ
ACTCTGACTGTGAGCAACATGAGCCCTGAAGACAGCAGCATATATCTCTGCACCCACGCGTCGAACACTGAAGCTTTCTTTGGACAA	CTHASNTEAFF	1	7.90263948158685E-5	33	TCRBV29-01	TCRBV29	TCRBV29-01				01,03	TCRBD02-01	TCRBD02	TCRBD02-01				01,02	TCRBJ01-01*01	TCRBJ01	TCRBJ01-01	01				10	2	7	6	5	1	48	52	57	60	62	1	In	VDJ
AAGAAGCTCCTTCTCAGTGACTCTGGCTTCTATCTCTGTGCCTGGAACCCTTTGGCCACATCGAACACTGAAGCTTTCTTTGGACAA	CAWNPLATSNTEAFF	2	1.58052789631737E-4	45	TCRBV30-01*01	TCRBV30	TCRBV30-01	01				TCRBD01-01*01	TCRBD01	TCRBD01-01	01				TCRBJ01-01*01	TCRBJ01	TCRBJ01-01	01				4	2	3	6	11	1	36	46	57	60	62	2	In	VDJ
CAGCCTGCAGAACTGGAGGATTCTGGAGTTTATTTCTGTGCCAGCAGCCCGTTCCCCGACAGCAACACTGAAGCTTTCTTTGGACAA	CASSPFPDSNTEAFF	1	7.90263948158685E-5	45	TCRBV14-01*01	TCRBV14	TCRBV14-01	01				TCRBD01-01*01	TCRBD01	TCRBD01-01	01				TCRBJ01-01*01	TCRBJ01	TCRBJ01-01	01				4	1	2	5	8	2	36	49	57	62	63	1	In	VDJ
ACCCTGCAGCCAGAAGACTCGGCCCTGTATCTCTGTGCCAGCAGCCAGCCCCCCGCGGGGGTCGGTGAAAAACTGTTTTTTGGCAGT	CASSQPPAGVGEKLFF	1	7.90263948158685E-5	48	TCRBV04-02*01	TCRBV04	TCRBV04-02	01				TCRBD02-01*01	TCRBD02	TCRBD02-01	01				TCRBJ01-04*01	TCRBJ01	TCRBJ01-04	01				3	4	7	2	7	7	33	47	54	61	65	1	In	VDJ
AAGATCCAGCCTGCAGAGCTTGAGGACTCGGCCGTGTATCTCTGTGCCAGCAGCTTAGGCTGGGGGGAAAAACTGTTTTTTGGCAGT	CASSLGWGEKLFF	4	3.16105579263474E-4	39	TCRBV11	TCRBV11				TCRBV11-02,TCRBV11-03						TCRBD01,TCRBD02	TCRBD01-01,TCRBD02-01		TCRBJ01-04*01	TCRBJ01	TCRBJ01-04	01				1	0	6	1	3	8	42	58	61	-1	66	4	In	VDJ
CAGCGCACAGAGCAGGGGGACTCGGCCATGTATCTCTGTGCCAGCAGCTTAGGGGGGACAGGGAGAGAAAAACTGTTTTTTGGCAGT	CASSLGGTGREKLFF	1	7.90263948158685E-5	45	TCRBV07-09*01	TCRBV07	TCRBV07-09	01				TCRBD01-01*01	TCRBD01	TCRBD01-01	01				TCRBJ01-04*01	TCRBJ01	TCRBJ01-04	01				1	3	0	3	2	8	36	52	54	63	66	1	In	VDJ
ATCCAGCCCTCAGAACCCAGGGACTCAGCTGTGTACTTCTGTGCCAGCAGTTTAAACGTGGAGGGTCGGCCCCAGCATTTTGGTGAT	CASSLNVEGRPQHF	2	1.58052789631737E-4	42	TCRBV12	TCRBV12				TCRBV12-03/12-04,TCRBV12-04		TCRBD02-01*02	TCRBD02	TCRBD02-01	02				TCRBJ01-05*01	TCRBJ01	TCRBJ01-05	01				2	3	10	0	5	9	39	54	59	65	68	2	In	VDJ
CTGACAGTGACCAGTGCCCATCCTGAAGACAGCAGCTTCTACATCTGCAGTGTGATGAGGGGATCTCAGCCCCAGCATTTTGGTGAT	CSVMRGSQPQHF	1	7.90263948158685E-5	36	TCRBV20	TCRBV20				TCRBV20-01,TCRBV20-or09_02						TCRBD01,TCRBD02	TCRBD01-01,TCRBD02-01		TCRBJ01-05*01	TCRBJ01	TCRBJ01-05	01				7	3	5	2	5	6	45	52	57	62	65	1	In	VDJ
CCCTCAGAACCCAGGGACTCAGCTGTGTACTTCTGTGCCAGCAGAGTCTATCTAGCAGGAGAAGATCAGCCCCAGCATTTTGGTGAT	CASRVYLAGEDQPQHF	1	7.90263948158685E-5	48	TCRBV12	TCRBV12				TCRBV12-03/12-04,TCRBV12-04		TCRBD02-01	TCRBD02	TCRBD02-01				01,02	TCRBJ01-05*01	TCRBJ01	TCRBJ01-05	01				6	8	4	7	7	5	33	44	51	56	64	1	In	VDJ
NNNNNNNNNNNNNTGTCGGCTGCTCCCTCCCAGACATCTGTGTACTTCTGTGCCAGCACGGCAGGGGCTGGCTACACCTTCGGTTCG	CASTAGAGYTF	1	7.90263948158685E-5	33	TCRBV06-05*01	TCRBV06	TCRBV06-05	01				TCRBD01-01*01	TCRBD01	TCRBD01-01	01				TCRBJ01-02*01	TCRBJ01	TCRBJ01-02	01				7	1	4	2	3	7	48	58	61	67	68	1	In	VDJ
CTGAGTTCTAAGAAGCTCCTTCTCAGTGACTCTGGCTTCTATCTCTGTGCCTGGAGTGGACTGCTCTATGGCTACACCTTCGGTTCG	CAWSGLLYGYTF	1	7.90263948158685E-5	36	TCRBV30-01*01	TCRBV30	TCRBV30-01	01				TCRBD02-01	TCRBD02	TCRBD02-01				01,02	TCRBJ01-02*01	TCRBJ01	TCRBJ01-02	01				1	3	2	10	0	4	45	-1	58	62	65	1	In	VDJ
ATCCAGCCCTCAGAACCCAGGGACTCAGCTGTGTACTTCTGTGCCAGCAGTTTACAGGGGACTAACTATGGCTACACCTTCGGTTCG	CASSLQGTNYGYTF	1	7.90263948158685E-5	42	TCRBV12	TCRBV12				TCRBV12-03/12-04,TCRBV12-04		TCRBD01-01*01	TCRBD01	TCRBD01-01	01				TCRBJ01-02*01	TCRBJ01	TCRBJ01-02	01				2	1	4	2	0	0	39	-1	54	60	61	1	In	VDJ
GACATCCGCTCACCAGGCCTGGGGGACGCAGCCATGTACCTGTGTGCCACCAGCAGAGACAATGCCCATGGCTACACCTTCGGTTCG	CATSRDNAHGYTF	1	7.90263948158685E-5	39	TCRBV15-01*02	TCRBV15	TCRBV15-01	02								TCRBD01,TCRBD02	TCRBD01-01,TCRBD02-01		TCRBJ01-02*01	TCRBJ01	TCRBJ01-02	01				0	6	4	6	0	6	42	-1	59	61	67	1	In	VDJ
ACCTTGGAGCTGGGGGACTCGGCCCTTTATCTTTGCGCCAGCGGGGACTAAGCTCCCAGGCATTCAGGGGGCTACACCTTCGGTTCG	CASGD*APRHSGGYTF	1	7.90263948158685E-5	48	TCRBV05-01*01	TCRBV05	TCRBV05-01	01				TCRBD02-01	TCRBD02	TCRBD02-01				01,02	TCRBJ01-02*01	TCRBJ01	TCRBJ01-02	01				7	19	0	9	1	8	33	42	43	50	69	1	Stop	VDJ
AAGATCCAGCGCACAGAGCAGGGGGACTCGGCCATGTATCTCTGTGCCAGCAGCTCTCCAGGGGACAGGGAGCAGTACTTCGGGCCG	CASSSPGDREQYF	1	7.90263948158685E-5	39	TCRBV07-09*01	TCRBV07	TCRBV07-09	01				TCRBD01-01*01	TCRBD01	TCRBD01-01	01				TCRBJ02-07*01	TCRBJ02	TCRBJ02-07	01				4	0	0	4	6	7	42	55	61	-1	69	1	In	VDJ
ACTCTGGAGTCAGCTACCAGCTCCCAGACATCTGTGTACTTCTGTGCCATCAGTGAGGGGGGGGCAGGCGAGCAGTACTTCGGGCCG	CAISEGGAGEQYF	1	7.90263948158685E-5	39	TCRBV10-03*01	TCRBV10	TCRBV10-03	01				TCRBD02-01*01	TCRBD02	TCRBD02-01	01				TCRBJ02-07*01	TCRBJ02	TCRBJ02-07	01				2	4	9	0	0	6	42	-1	57	64	68	1	In	VDJ
GCCTTGTTGCTGGGGGACTCGGCCCTCTATCTCTGTGCCAGCAGCTCCTTAGGGACAGGAGCCTTTTACGAGCAGTACTTCGGGCCG	CASSSLGTGAFYEQYF	1	7.90263948158685E-5	48	TCRBV05-06*01	TCRBV05	TCRBV05-06	01				TCRBD01-01*01	TCRBD01	TCRBD01-01	01				TCRBJ02-07*01	TCRBJ02	TCRBJ02-07	01				3	7	0	4	5	4	33	46	51	59	66	1	In	VDJ
TCCAGCGCACAGAGCAGGAGGACTCGGCCGTGTATCTCTGTGCCAGCAGCCCTTTTGGGACATAATTACGAGCAGTACTTCGGGCCG		1	7.90263948158685E-5	43	TCRBV07-02	TCRBV07	TCRBV07-02				01,02	TCRBD01-01*01	TCRBD01	TCRBD01-01	01				TCRBJ02-07*01	TCRBJ02	TCRBJ02-07	01				5	4	0	6	6	4	38	50	56	62	66	1	Out	VDJ
GTGACCAGTGCCCATCCTGAAGACAGCAGCTTCTACATCTGCAGTGCTAGAGTCACTAGCGGGAGGTACGAGCAGTACTTCGGGCCG	CSARVTSGRYEQYF	1	7.90263948158685E-5	42	TCRBV20	TCRBV20				TCRBV20-01,TCRBV20-or09_02		TCRBD02-01*02	TCRBD02	TCRBD02-01	02				TCRBJ02-07*01	TCRBJ02	TCRBJ02-07	01				1	0	3	1	2	4	39	52	54	-1	66	1	In	VDJ
GTGAACGCCTTGGAGCTGGACGACTCGGCCTTGTATCTCTGTGCCAGCGGGGACAATTGGAACCCGTACGAGCAGTACTTCGGGCCG	CASGDNWNPYEQYF	1	7.90263948158685E-5	42	TCRBV05-04*01	TCRBV05	TCRBV05-04	01				TCRBD01-01*01	TCRBD01	TCRBD01-01	01				TCRBJ02-07*01	TCRBJ02	TCRBJ02-07	01				7	11	0	6	1	4	39	48	49	55	66	1	In	VDJ
NNNNNNNTGTCGGCTGCTCCCTCCCAGACATCTGTGTACTTCTGTGCCAGCACAGGGGGCTCGCTCTACGAGCAGTACTTCGGGCCG	CASTGGSLYEQYF	2	1.58052789631737E-4	39	TCRBV06-05*01	TCRBV06	TCRBV06-05	01				TCRBD01-01*01	TCRBD01	TCRBD01-01	01				TCRBJ02-07*01	TCRBJ02	TCRBJ02-07	01				7	5	4	0	0	3	42	-1	52	60	65	2	In	VDJ
CTAGAGTCTGCCATCCCCAACCAGACAGCTCTTTACTTCTGTGCCACCAGTGGGTCGACAGCGAACTACGAGCAGTACTTCGGGCCG	CATSGSTANYEQYF	2	1.58052789631737E-4	42	TCRBV24-01*01	TCRBV24	TCRBV24-01	01				TCRBD01-01*01	TCRBD01	TCRBD01-01	01				TCRBJ02-07*01	TCRBJ02	TCRBJ02-07	01				5	4	2	5	4	3	39	52	56	61	65	2	In	VDJ
GAGTGCCTTGGAGCTGGGGGACTCGGCCCTGTATCTCTGTGCCAGAAGCCTACTCGGGACAGTAGATACGAGCAGTACTTCGGGCCG		3	2.370791844476055E-4	44	TCRBV05-03	TCRBV05	TCRBV05-03				01,02	TCRBD01-01*01	TCRBD01	TCRBD01-01	01				TCRBJ02-07*01	TCRBJ02	TCRBJ02-07	01				4	4	0	5	6	4	37	49	55	62	66	3	Out	VDJ
ACAGCACTGTATTTCTGTGCCAGCAGCAAAGGTCGCGCTGACAGGGCTCTCTCTGGTCTCGGTGGAAACACCATATATTTTGGAGAG	CASSKGRADRALSGLGGNTIYF	1	7.90263948158685E-5	66	TCRBV21-01*01	TCRBV21	TCRBV21-01	01				TCRBD01-01*01	TCRBD01	TCRBD01-01	01				TCRBJ01-03*01	TCRBJ01	TCRBJ01-03	01				1	16	2	3	8	3	15	31	39	46	62	1	In	VDJ
CAGCGCACAGAGCAGGAGGACTCCGCCGTGTATCTCTGTGCCAGCAGCCCGGGTTGGGGCTCTGGAAACACCATATATTTTGGAGAG	CASSPGWGSGNTIYF	1	7.90263948158685E-5	45	TCRBV07-08*03	TCRBV07	TCRBV07-08	03								TCRBD01,TCRBD02	TCRBD01-01,TCRBD02-01		TCRBJ01-03*01	TCRBJ01	TCRBJ01-03	01				4	0	6	2	6	0	36	49	55	-1	59	1	In	VDJ
AGCCCCAACCAGACCTCTCTGTACTTCTGTGCCAGCAGTTTATATGGCCCAAACAGGGGGACTGGAAACACCATATATTTTGGAGAG	CASSLYGPNRGTGNTIYF	1	7.90263948158685E-5	54	TCRBV27-01*01	TCRBV27	TCRBV27-01	01				TCRBD01-01*01	TCRBD01	TCRBD01-01	01				TCRBJ01-03*01	TCRBJ01	TCRBJ01-03	01				1	1	3	1	9	2	27	43	52	60	61	1	In	VDJ
TCCTGGAGTCGCCCAGCCCCAACCAGACCTCTCTGTACTTCTGTGCCAGCAGGTACTTTCCACGATGCACCATATATTTTCGGAGAG		3	2.370791844476055E-4	40	TCRBV27-01*01	TCRBV27	TCRBV27-01	01				TCRBD02-01	TCRBD02	TCRBD02-01				01,02	TCRBJ01-03*01	TCRBJ01	TCRBJ01-03	01				6	24	3	10	2	22	41	52	54	57	81	3	Out	VDJ
CTGGGGGACTCAGCTTTGTATTTCTGTGCCAGCAGCGTAGGGGGACAGGGCCTACCACCTTATAATTCACCCCTCCACTTTGGGAAC	CASSVGGQGLPPYNSPLHF	1	7.90263948158685E-5	57	TCRBV09-01*01	TCRBV09	TCRBV09-01	01				TCRBD01-01*01	TCRBD01	TCRBD01-01	01				TCRBJ01-06*02	TCRBJ01	TCRBJ01-06	02				0	10	0	3	1	4	24	40	41	50	60	1	In	VDJ
TTGGCTGCTCCCTCCCAGACATCTGTGTACTTCTGTGCCAGCAGTGACCGGGCGGAGTCCTATAATTCACCCCTCCACTTTGGGAAC	CASSDRAESYNSPLHF	1	7.90263948158685E-5	48	TCRBV06	TCRBV06				TCRBV06-01,TCRBV06-06						TCRBD01,TCRBD02	TCRBD01-01,TCRBD02-01		TCRBJ01-06*02	TCRBJ01	TCRBJ01-06	02				3	4	8	0	2	1	33	47	49	53	57	1	In	VDJ
ATCCAGCGCACAGAGCAGGAGGACTCGGCCGTGTATCTCTATGCCAGCACTCGCGACAGGGGGCAGTCACCCCTCCACTTTGGGAAC	YASTRDRGQSPLHF	1	7.90263948158685E-5	42	TCRBV07-02	TCRBV07	TCRBV07-02				01,02	TCRBD01-01*01	TCRBD01	TCRBD01-01	01				TCRBJ01-06*02	TCRBJ01	TCRBJ01-06	02				7	2	2	0	5	10	39	49	54	64	66	1	In	VDJ
GTCCACGGAGTCAGGGGACACAGCACTGTATTTCTGTGCCAGCAGCACCCGGGGACCTCACCTCGGGATGAGCAGTTCTTCGGGCCA		1	7.90263948158685E-5	47	TCRBV21-01*01	TCRBV21	TCRBV21-01	01								TCRBD01,TCRBD02	TCRBD01-01,TCRBD02-01		TCRBJ02-01*01	TCRBJ02	TCRBJ02-01	01				4	11	0	7	4	8	34	47	51	56	67	1	Out	VDJ
ATCCAGCCCATGGAACCCAGGGACTTGGGCCTATATTTCTGTGCCAGCATCAGAGTGGCGGGTCCTAATGAGCAGTTCTTCGGGCCA	CASIRVAGPNEQFF	1	7.90263948158685E-5	42	TCRBV12-01*01	TCRBV12	TCRBV12-01	01				TCRBD02-01	TCRBD02	TCRBD02-01				01,02	TCRBJ02-01*01	TCRBJ02	TCRBJ02-01	01				7	4	7	4	8	7	39	49	57	62	66	1	In	VDJ
AAGATCCAGCGCACAGAGCGGGGGGACTCAGCCGTGTATCTCTGTGCCAGCAGCTCAGGGACGGGCAATGAGCAGTTCTTCGGGCCA	CASSSGTGNEQFF	1	7.90263948158685E-5	39	TCRBV07-03*01	TCRBV07	TCRBV07-03	01								TCRBD01,TCRBD02	TCRBD01-01,TCRBD02-01		TCRBJ02-01*01	TCRBJ02	TCRBJ02-01	01				4	3	0	7	2	6	42	55	57	62	65	1	In	VDJ
ATCCGCTCACCAGGCCTGGGGGACGCAGCCATGTACCTGTGTGCCACCGGGCGGGGTAGCTCCTACAATGAGCAGTTCTTCGGGCCA	CATGRGSSYNEQFF	1	7.90263948158685E-5	42	TCRBV15-01*02	TCRBV15	TCRBV15-01	02				TCRBD02-01*01	TCRBD02	TCRBD02-01	01				TCRBJ02-01*01	TCRBJ02	TCRBJ02-01	01				8	3	7	3	2	0	39	48	50	56	59	1	In	VDJ
ATGAATGTGAGCACCTTGGAGCTGGGGGACTCGGCCCTTTATCTTTGCGCCAGCAGCTTGGCCGGGGAGACCCAGTACTTCGGGCCA	CASSLAGETQYF	1	7.90263948158685E-5	36	TCRBV05-01*01	TCRBV05	TCRBV05-01	01				TCRBD02-01	TCRBD02	TCRBD02-01				01,02	TCRBJ02-05*01	TCRBJ02	TCRBJ02-05	01				0	0	8	4	1	5	45	61	62	-1	66	1	In	VDJ
CAGCGCACAGAGCAGGGGGACTCGGCCATGTATCTCTGTGCCAGCAGCTTAGGCCATACAGGGGGAGAGACCCAGTACTTCGGGCCA	CASSLGHTGGETQYF	3	2.370791844476055E-4	45	TCRBV07-09*01	TCRBV07	TCRBV07-09	01				TCRBD01-01*01	TCRBD01	TCRBD01-01	01				TCRBJ02-05*01	TCRBJ02	TCRBJ02-05	01				1	0	3	1	5	4	36	52	57	-1	65	3	In	VDJ
TGGAGCTGGGGGACTCAGCCCTGTACTTCTGTGCCAGCAGCCGCCTCCCCCGGGGGGACTAACCGAGAGACCCAGTACTTCGGGCCA		1	7.90263948158685E-5	52	TCRBV13-01*01	TCRBV13	TCRBV13-01	01				TCRBD02-01	TCRBD02	TCRBD02-01				01,02	TCRBJ02-05*01	TCRBJ02	TCRBJ02-05	01				5	4	0	9	13	4	29	41	54	61	65	1	Out	VDJ
TGTCCCTAGAGTCTGCCATCCCCAACCAGACAGCTCTTTACTTCTGTGCCACGGGGGGTGACCCAAGAGACCCAGTACTTCGGGCCA		1	7.90263948158685E-5	37	TCRBV24-01*01	TCRBV24	TCRBV24-01	01				TCRBD02-01*01	TCRBD02	TCRBD02-01	01				TCRBJ02-05*01	TCRBJ02	TCRBJ02-05	01				10	4	9	1	0	1	44	-1	52	58	62	1	Out	VDJ
CCAGAAGACTCGGCCCTGTATCTCTGCGCCAGCAGCCAGTACCATTCCTCCGGGACAGGGACAAGGGATACGCAGTATTTTGGCCCA	CASSQYHSSGTGTRDTQYF	1	7.90263948158685E-5	57	TCRBV04-03*01	TCRBV04	TCRBV04-03	01				TCRBD01-01*01	TCRBD01	TCRBD01-01	01				TCRBJ02-03*01	TCRBJ02	TCRBJ02-03	01				3	6	0	3	13	6	24	38	51	60	66	1	In	VDJ
AAGATCCGGTCCACAAAGCTGGAGGACTCAGCCATGTACTTCTGTGCCAGCTACAGGGGGATCACAGATACGCAGTATTTTGGCCCA	CASYRGITDTQYF	2	1.58052789631737E-4	39	TCRBV02-01	TCRBV02	TCRBV02-01				01,03	TCRBD01-01*01	TCRBD01	TCRBD01-01	01				TCRBJ02-03*01	TCRBJ02	TCRBJ02-03	01				8	2	3	1	1	2	42	51	52	60	62	2	In	VDJ
CTGAGCTCTCTGGAGCTGGGGGACTCAGCTTTGTATTTCTGTGCCAGCAGCGCCGGGATAAGCACAGATACGCAGTATTTTGGCCCA	CASSAGISTDTQYF	1	7.90263948158685E-5	42	TCRBV09-01*01	TCRBV09	TCRBV09-01	01				TCRBD02-01*02	TCRBD02	TCRBD02-01	02				TCRBJ02-03*01	TCRBJ02	TCRBJ02-03	01				3	2	8	3	1	0	39	52	53	58	60	1	In	VDJ
TCGGCCCAAAAGAACCCGACAGCTTTCTATCTCTGTGCCAGTAGTCCCCAACGGGGACAGGGGACGTTCGCAGCTTTCTTTGGACAA	CASSPQRGQGTFAAFF	3	2.370791844476055E-4	48	TCRBV19-01*01	TCRBV19	TCRBV19-01	01				TCRBD01-01*01	TCRBD01	TCRBD01-01	01				TCRBJ01-01*01	TCRBJ01	TCRBJ01-01	01				5	8	0	2	8	10	33	45	53	63	71	3	In	VDJ
ACGATCCAGCGCACAGAGCAGGAGGACTCGGCCGTGTATCTCTGTGCCAGCAGCTCCTACAGGGCTACTGAAGCTTTCTTTGGACAA	CASSSYRATEAFF	1	7.90263948158685E-5	39	TCRBV07-02	TCRBV07	TCRBV07-02				01,02	TCRBD01-01*01	TCRBD01	TCRBD01-01	01				TCRBJ01-01*01	TCRBJ01	TCRBJ01-01	01				4	2	3	3	3	5	42	55	58	64	66	1	In	VDJ
GAGTCTGCCAGGCCCTCACATACCTCTCAGTACCTCTGTGCCAGCAGTGACCCCGTGCGAGGAGGGACTGAAGCTTTCTTTGGACAA	CASSDPVRGGTEAFF	5	3.951319740793425E-4	45	TCRBV25-01*01	TCRBV25	TCRBV25-01	01				TCRBD02-01*02	TCRBD02	TCRBD02-01	02				TCRBJ01-01*01	TCRBJ01	TCRBJ01-01	01				3	0	10	0	10	5	36	50	60	-1	66	5	In	VDJ
CAGCCTGCAGAGCTTGAGGACTCGGCCGTGTATCTCTGTGCCAGCAGCCCCGAGCCGAAGACAGGGACTGAAGCTTTCTTTGGACAA	CASSPEPKTGTEAFF	1	7.90263948158685E-5	45	TCRBV11	TCRBV11				TCRBV11-02,TCRBV11-03		TCRBD01-01*01	TCRBD01	TCRBD01-01	01				TCRBJ01-01*01	TCRBJ01	TCRBJ01-01	01				5	0	2	3	11	5	36	48	59	-1	66	1	In	VDJ
ACTGTGAGCAACATGAGCCCTGAAGACAGCAGCATATATCTCTGCAGCGTTGCCCCCCCGGGGCTCACTGAAGCTTTCTTTGGACAA	CSVAPPGLTEAFF	3	2.370791844476055E-4	39	TCRBV29-01	TCRBV29	TCRBV29-01				01,02					TCRBD01,TCRBD02	TCRBD01-01,TCRBD02-01		TCRBJ01-01*01	TCRBJ01	TCRBJ01-01	01				4	1	7	0	7	4	42	52	59	64	65	3	In	VDJ
ACATCGGCCCAAAAGAACCCGACAGCTTTCTATCTCTGTGCCAGTAGTATACGGGTCCCGATGAACACTGAAGCTTTCTTTGGACAA	CASSIRVPMNTEAFF	2	1.58052789631737E-4	45	TCRBV19-01*01	TCRBV19	TCRBV19-01	01				TCRBD02-01	TCRBD02	TCRBD02-01				01,02	TCRBJ01-01*01	TCRBJ01	TCRBJ01-01	01				2	6	8	4	0	0	36	-1	51	55	61	2	In	VDJ
ACTGTGACATCGGCCCAAAAGAACCCGACAGCTTTCTATCTCTGTGCCAGTAGTAATCCAGGGGGTCTGGAAGCTTTCTTTGGACAA	CASSNPGGLEAFF	1	7.90263948158685E-5	39	TCRBV19-01*01	TCRBV19	TCRBV19-01	01				TCRBD01-01*01	TCRBD01	TCRBD01-01	01				TCRBJ01-01*01	TCRBJ01	TCRBJ01-01	01				4	4	4	1	3	8	42	55	58	65	69	1	In	VDJ
CCCTCAGAACCCAGGGACTCAGCTGTGTACTTCTGTGCCAGCAGTATGTCACCGGGACAGGGGTCTATCGAAGCTTTCTTTGGACAA	CASSMSPGQGSIEAFF	2	1.58052789631737E-4	48	TCRBV12	TCRBV12				TCRBV12-03/12-04,TCRBV12-04		TCRBD01-01*01	TCRBD01	TCRBD01-01	01				TCRBJ01-01*01	TCRBJ01	TCRBJ01-01	01				5	6	0	2	8	8	33	45	53	63	69	2	In	VDJ
AATTCCCTGGAGCTTGGTGACTCTGCTGTGTATTTCTGTGCCAGCAGCCGCCCAGGGGCGCAAAGTGAAAAACTGTTTTTTGGCAGT	CASSRPGAQSEKLFF	1	7.90263948158685E-5	45	TCRBV03-01/03-02*01	TCRBV03	TCRBV03-01/03-02	01				TCRBD01-01*01	TCRBD01	TCRBD01-01	01				TCRBJ01-04*01	TCRBJ01	TCRBJ01-04	01				4	7	4	2	3	7	36	49	52	58	65	1	In	VDJ
TGAGGATCCAGCAGGTAGTGCGAGGAGATTCGGCAGCTTATTTCTGTGCCAGCCGCCGCCGGTCCTGAAAAACTGTTTTTTGGCAGT		1	7.90263948158685E-5	37	TCRBV18-01*01	TCRBV18	TCRBV18-01	01				TCRBD02-01	TCRBD02	TCRBD02-01				01,02	TCRBJ01-04*01	TCRBJ01	TCRBJ01-04	01				8	3	8	5	6	7	44	53	59	62	65	1	Out	VDJ
GTGAACGCCTTGTTGCTGGGGGACTCGACCCTCTATCTCTGTGCCAGCAGCTACAGCCAGCTAAATGAAAAACTGTTTTTTGGCAGT	CASSYSQLNEKLFF	1	7.90263948158685E-5	42	TCRBV05-06*01	TCRBV05	TCRBV05-06	01				TCRBD01-01*01	TCRBD01	TCRBD01-01	01				TCRBJ01-04*01	TCRBJ01	TCRBJ01-04	01				3	7	3	5	0	5	39	-1	52	56	63	1	In	VDJ
CTGACAGTGACCAGTGCCCATCCTGAAGACAGCAGCTTCTACATCTGCAGTGCTAGAGAGGGCGGTCAGCCCCAGCATTTTGGTGAT	CSAREGGQPQHF	1	7.90263948158685E-5	36	TCRBV20	TCRBV20				TCRBV20-01,TCRBV20-or09_02						TCRBD01,TCRBD02	TCRBD01-01,TCRBD02-01		TCRBJ01-05*01	TCRBJ01	TCRBJ01-05	01				0	2	8	0	0	6	45	-1	59	63	65	1	In	VDJ
CAGCGCACAGAGCAGGAGGACTCGGCCGTGTATCTCTGTGCCAGCAGCTTCGACTGGGGGCCCGATCAGCCCCAGCATTTTGGTGAT	CASSFDWGPDQPQHF	2	1.58052789631737E-4	45	TCRBV07-02	TCRBV07	TCRBV07-02				01,02	TCRBD01-01*01	TCRBD01	TCRBD01-01	01				TCRBJ01-05*01	TCRBJ01	TCRBJ01-05	01				3	3	6	0	5	5	36	50	55	61	64	2	In	VDJ
AGCCCTCAGAACCCAGGGACTCAGCTGTGTACTTCTGTGCCAGCAGTGGATTGACAGGGGTTCAATCAGCCCCAGCATTTTGGTGAT		1	7.90263948158685E-5	46	TCRBV12	TCRBV12				TCRBV12-03/12-04,TCRBV12-04		TCRBD01-01*01	TCRBD01	TCRBD01-01	01				TCRBJ01-05*01	TCRBJ01	TCRBJ01-05	01				5	2	2	2	5	3	35	47	52	60	62	1	Out	VDJ
ATCCAGCGCACAGAGCAGGGGGACTCGGCCATGTATCTCTGTGCCAGCAGCTCATCTATTAGCAATCAGCCCCAGCATTTTGGTGAT	CASSSSISNQPQHF	1	7.90263948158685E-5	42	TCRBV07-09*01	TCRBV07	TCRBV07-09	01				TCRBD02-01	TCRBD02	TCRBD02-01				01,02	TCRBJ01-05*01	TCRBJ01	TCRBJ01-05	01				4	1	4	9	3	0	39	52	55	58	59	1	In	VDJ
GAGTCGCCCAGCCCCAACCAGACCTCTCTGTACTTCTGTGCCAGCCTCCCGGGGGTAGGGAGCAATCAGCCCCAGCATTTTGGTGAT	CASLPGVGSNQPQHF	1	7.90263948158685E-5	45	TCRBV27-01*01	TCRBV27	TCRBV27-01	01				TCRBD02-01*01	TCRBD02	TCRBD02-01	01				TCRBJ01-05*01	TCRBJ01	TCRBJ01-05	01				8	5	8	2	4	1	36	45	49	55	60	1	In	VDJ
CGCACAGAGCAGCGGGACTCGGCCATGTATCGCTGTGCCAGCAGCTTAGGAGGGGCGAGGAGCAATCAGCCCCAGCATTTTGGTGAT	CASSLGGARSNQPQHF	1	7.90263948158685E-5	48	TCRBV07-06*01	TCRBV07	TCRBV07-06	01								TCRBD01,TCRBD02	TCRBD01-01,TCRBD02-01		TCRBJ01-05*01	TCRBJ01	TCRBJ01-05	01				1	5	5	2	1	1	33	49	50	55	60	1	In	VDJ
GTTGGCGTCTGCTGTACCCTCTCAGACATCTGTGTACTTCTGTGCCAGCAGTGACGCGGTCCCAATCAGCCCCAGCATTTTGGTGAT		1	7.90263948158685E-5	41	TCRBV06-04*01	TCRBV06	TCRBV06-04	01				TCRBD02-01	TCRBD02	TCRBD02-01				01,02	TCRBJ01-05*01	TCRBJ01	TCRBJ01-05	01				2	3	7	5	0	3	40	-1	55	59	62	1	Out	VDJ
ACCAGTGCCCATCCTGAAGACAGCAGCTTCTACATCTGCAGTGCTAGAGTGGCAGGGAGGGACAATCAGCCCCAGCATTTTGGTGAT	CSARVAGRDNQPQHF	1	7.90263948158685E-5	45	TCRBV20	TCRBV20				TCRBV20-01,TCRBV20-or09_02		TCRBD02-01*02	TCRBD02	TCRBD02-01	02				TCRBJ01-05*01	TCRBJ01	TCRBJ01-05	01				1	1	9	0	5	3	36	49	54	61	62	1	In	VDJ
TGTGAGTGCCTTGGAGCTGGGGGACTCGGCCCTGTATCTCTGTGCCAGAAGCTTGACAGGGACAATCAGCCCCAGCATTTTGGTGAT		1	7.90263948158685E-5	41	TCRBV05-03	TCRBV05	TCRBV05-03				01,02	TCRBD01-01*01	TCRBD01	TCRBD01-01	01				TCRBJ01-05*01	TCRBJ01	TCRBJ01-05	01				1	1	3	3	0	3	40	-1	55	61	62	1	Out	VDJ
NNNNNNNTGTCGGCTGCTCCCTCCCAGACATCTGTGTACTTCTGTGCCAGCACCCTAGGGGCAGGATCTGGCTACACCTTCGGTTCG	CASTLGAGSGYTF	3	2.370791844476055E-4	39	TCRBV06-05*01	TCRBV06	TCRBV06-05	01				TCRBD01-01*01	TCRBD01	TCRBD01-01	01				TCRBJ01-02*01	TCRBJ01	TCRBJ01-02	01				7	7	5	2	4	7	42	52	56	61	68	3	In	VDJ
CAAGATCCAGCCTGCAGAGCTTGAGGACTCGGCCGTGTATCTCTGTGCCAGCAGCTTATCTGGGGGTATGGCTACACCTTCGGTTCG		1	7.90263948158685E-5	38	TCRBV11	TCRBV11				TCRBV11-02,TCRBV11-03						TCRBD01,TCRBD02	TCRBD01-01,TCRBD02-01		TCRBJ01-02*01	TCRBJ01	TCRBJ01-02	01				2	0	6	1	3	5	43	58	61	-1	66	1	Out	VDJ
CTGGAGTTGGCTGCTCCCTCCCAGACATCTGTGTACTTCTGTGCCAGCAGTCCTACGGGACAGGCCTATGGCTACACCTTCGGTTCG	CASSPTGQAYGYTF	1	7.90263948158685E-5	42	TCRBV06-06*04	TCRBV06	TCRBV06-06	04				TCRBD01-01*01	TCRBD01	TCRBD01-01	01				TCRBJ01-02*01	TCRBJ01	TCRBJ01-02	01				4	1	0	4	4	4	39	52	56	64	65	1	In	VDJ
NNNNTGTCGGCTGCTCCCTCCCAGACATCTGTGTACTTCTGTGCCAGCCGGGAGACAGGGAACCCCTATGGCTACACCTTCGGTTCG	CASRETGNPYGYTF	1	7.90263948158685E-5	42	TCRBV06-05*01	TCRBV06	TCRBV06-05	01				TCRBD01-01*01	TCRBD01	TCRBD01-01	01				TCRBJ01-02*01	TCRBJ01	TCRBJ01-02	01				8	5	2	3	5	4	39	48	53	60	65	1	In	VDJ
GAGTCGCCCAGCCCCAACCAGACCTCTCTGTACTTCTGTGCCAGCAGTCCAAGGACAGGGTTGGACTATGGCTACACCTTCGGTTCG	CASSPRTGLDYGYTF	1	7.90263948158685E-5	45	TCRBV27-01*01	TCRBV27	TCRBV27-01	01				TCRBD01-01*01	TCRBD01	TCRBD01-01	01				TCRBJ01-02*01	TCRBJ01	TCRBJ01-02	01				5	4	1	3	4	3	36	48	52	60	64	1	In	VDJ
AATTCCCTGGAGCTTGGTGACTCTGCTGTGTATTTCTGTGCCAGCAGCCAGGGGGTCGCAGGGCACTATGGCTACACCTTCGGTTCG	CASSQGVAGHYGYTF	6	4.74158368895211E-4	45	TCRBV03-01/03-02*01	TCRBV03	TCRBV03-01/03-02	01								TCRBD01,TCRBD02	TCRBD01-01,TCRBD02-01		TCRBJ01-02*01	TCRBJ01	TCRBJ01-02	01				3	1	4	3	8	3	36	50	58	63	64	6	In	VDJ
AACGCCTTGTTGCTGGGGGACTCGGCCCTCTATCTCTGTGCCAGCAGTCAGAGGCAGCTACTTAACTATGGCTACACCTTCGGTTCG	CASSQRQLLNYGYTF	4	3.16105579263474E-4	45	TCRBV05-06*01	TCRBV05	TCRBV05-06	01				TCRBD02-01*02	TCRBD02	TCRBD02-01	02				TCRBJ01-02*01	TCRBJ01	TCRBJ01-02	01				5	8	11	1	3	1	36	47	50	54	62	4	In	VDJ
CACACCCTGCAGCCAGAAGACTCGGCCCTGTATCTCTGCGCCAGCAGCCAAGGGGCCAGCTCTAACTATGGCTACACCTTCGGTTCG	CASSQGASSNYGYTF	2	1.58052789631737E-4	45	TCRBV04-03*01	TCRBV04	TCRBV04-03	01				TCRBD01-01*01	TCRBD01	TCRBD01-01	01				TCRBJ01-02*01	TCRBJ01	TCRBJ01-02	01				1	5	8	0	0	0	36	-1	52	56	61	2	In	VDJ
TGGAGTCAGCTGCTCCCTCTCAGACTTCTGTTTACTTCTGTGCCAGCAGTTCCGGCCGGGCCAACGGGAGGCTACACCTTCGGTTCG		1	7.90263948158685E-5	43	TCRBV06-07*01	TCRBV06	TCRBV06-07	01				TCRBD02-01*02	TCRBD02	TCRBD02-01	02				TCRBJ01-02*01	TCRBJ01	TCRBJ01-02	01				4	0	8	3	13	8	38	51	64	-1	69	1	Out	VDJ
CGCACAGAGCAGCGGGACTCGGCCATGTATCGCTGTGCCAGCAGCTTAGTAAACGGGCAGGGATCCTACGAGTAGTACTTCGGGCCG	CASSLVNGQGSYE*YF	1	7.90263948158685E-5	48	TCRBV07-06*01	TCRBV07	TCRBV07-06	01				TCRBD01-01*01	TCRBD01	TCRBD01-01	01				TCRBJ02-07*01	TCRBJ02	TCRBJ02-07	01				1	11	4	3	8	11	33	49	57	62	73	1	Stop	VDJ
ATTCCCTGGAGCTTGGTGACTCTGCTGTGTATTTCTGTGCCAGCAGCCAAGAAAACAGGGGAATGAGGGGAGCAGTACTTCGGGCCG		1	7.90263948158685E-5	46	TCRBV03-01/03-02*01	TCRBV03	TCRBV03-01/03-02	01				TCRBD01-01*01	TCRBD01	TCRBD01-01	01				TCRBJ02-07*01	TCRBJ02	TCRBJ02-07	01				0	8	3	2	2	7	35	52	54	61	69	1	Out	VDJ
ATCCAGTCCACGGAGTCAGGGGACACAGCACTGTATTTCTGTGCCAGCAGCTCTGGGGTCACGCCGGGCGAGCAGTACTTCGGGCCG	CASSSGVTPGEQYF	4	3.16105579263474E-4	42	TCRBV21-01*01	TCRBV21	TCRBV21-01	01								TCRBD01,TCRBD02	TCRBD01-01,TCRBD02-01		TCRBJ02-07*01	TCRBJ02	TCRBJ02-07	01				5	10	6	2	3	6	39	51	54	58	68	4	In	VDJ
TCGGCTGCTCCCTCCCAGACATCTGTGTACTTGTGTGCCAGCAGTCTCACGCGAGACAGGGATGGTTACGAGCAGTACTTCGGGCCG	CASSLTRDRDGYEQYF	1	7.90263948158685E-5	48	TCRBV06-08*01	TCRBV06	TCRBV06-08	01				TCRBD01-01*01	TCRBD01	TCRBD01-01	01				TCRBJ02-07*01	TCRBJ02	TCRBJ02-07	01				5	5	2	3	9	4	33	45	54	61	66	1	In	VDJ
CGCCAGCACCAACCAGACATCTATGTACCTCTGTGCCAGCAGTTTCCGACTAGCGGGGGGGCCTGCTACGAGCAGTACTTCGGGCCG		1	7.90263948158685E-5	50	TCRBV28-01*01	TCRBV28	TCRBV28-01	01				TCRBD02-01*01	TCRBD02	TCRBD02-01	01				TCRBJ02-07*01	TCRBJ02	TCRBJ02-07	01				3	4	2	0	2	3	31	45	47	61	65	1	Out	VDJ
ACTGTGAGCAACATGAGCCCTGAAGACAGCAGCATATATCTCTGCAGCGTTGAACCGGAGACTGGCTACGAGCAGTACTTCGGGCCG	CSVEPETGYEQYF	1	7.90263948158685E-5	39	TCRBV29-01	TCRBV29	TCRBV29-01				01,02	TCRBD02-01	TCRBD02	TCRBD02-01				01,02	TCRBJ02-07*01	TCRBJ02	TCRBJ02-07	01				2	2	2	10	5	3	42	54	59	63	65	1	In	VDJ
GAGTCGCCCAGCCCCAACCAGACCTCTCTGTACTTCTGTGCCAGCAGTTTACTGCGGGGGGCCCGCTACGAGCAGTACTTCGGGCCG	CASSLLRGARYEQYF	2	1.58052789631737E-4	45	TCRBV27-01*01	TCRBV27	TCRBV27-01	01				TCRBD02-01*01	TCRBD02	TCRBD02-01	01				TCRBJ02-07*01	TCRBJ02	TCRBJ02-07	01				2	4	7	1	2	3	36	51	53	61	65	2	In	VDJ
GCGAGGAGATTCGGCAGCTTATTTCTGTGCCAGCTCACCTGACGGTCATCGCACGGGACAGCGTCCTACGAGCAGTACTTCGGGCCG		1	7.90263948158685E-5	56	TCRBV18-01*01	TCRBV18	TCRBV18-01	01				TCRBD01-01*01	TCRBD01	TCRBD01-01	01				TCRBJ02-07*01	TCRBJ02	TCRBJ02-07	01				3	2	0	5	15	1	25	39	54	61	63	1	Out	VDJ
ATCCGCTCACCAGGCCTGGGGGACGCAGCCATGTACCTGTGTGCCACCAGCAGGGGACAGGGCAACTACGAGCAGTACTTCGGGCCG	CATSRGQGNYEQYF	2	1.58052789631737E-4	42	TCRBV15-01*02	TCRBV15	TCRBV15-01	02				TCRBD01-01*01	TCRBD01	TCRBD01-01	01				TCRBJ02-07*01	TCRBJ02	TCRBJ02-07	01				3	3	0	3	0	3	39	-1	53	62	65	2	In	VDJ
ACCTTGGAGCTGGGGGACTCGGCCCTTTATCTTTGCGCCAGCAGCTTGGCGTCTCCTTCCCAAAACTACGAGCAGTACTTCGGGCCG	CASSLASPSQNYEQYF	1	7.90263948158685E-5	48	TCRBV05-01*01	TCRBV05	TCRBV05-01	01								TCRBD01,TCRBD02	TCRBD01-01,TCRBD02-01		TCRBJ02-07*01	TCRBJ02	TCRBJ02-07	01				0	3	4	6	11	3	33	49	60	62	65	1	In	VDJ
CTGAGGATCCAGCAGGTAGTGCGAGGAGATTCGGCAGCTTATTTCTGTGCCAGCTCACCGGCCGGGAACGAGCAGTACTTCGGGCCG	CASSPAGNEQYF	1	7.90263948158685E-5	36	TCRBV18-01*01	TCRBV18	TCRBV18-01	01				TCRBD02-01*02	TCRBD02	TCRBD02-01	02				TCRBJ02-07*01	TCRBJ02	TCRBJ02-07	01				3	0	8	3	3	5	45	59	62	-1	67	1	In	VDJ
CAGCCCTCAGAACCCAGGGACTCAGCTGTGTACTTCTGTGCCAGCAGTTTATTGGGACTAGCGGATGCTAAGCAGTACTTCGGGCCG	CASSLLGLADAKQYF	1	7.90263948158685E-5	45	TCRBV12	TCRBV12				TCRBV12-03/12-04,TCRBV12-04		TCRBD02-01	TCRBD02	TCRBD02-01				01,02	TCRBJ02-07*01	TCRBJ02	TCRBJ02-07	01				2	6	0	5	2	8	36	51	53	64	70	1	In	VDJ
GAGTCGGCTGCTCCCTCCCAGACATCTGTGTACTTCTGTGCCAGCAGTTAACAGACAGACCCTGGAAACACCATATATTTTGGAGAG	CASS*QTDPGNTIYF	1	7.90263948158685E-5	45	TCRBV06	TCRBV06				TCRBV06-01,TCRBV06-05		TCRBD01-01*01	TCRBD01	TCRBD01-01	01				TCRBJ01-03*01	TCRBJ01	TCRBJ01-03	01				5	3	2	5	5	2	36	48	53	58	61	1	Stop	VDJ
ATCCAGCGCACAGAGCAGGAGGACTCCGCCGTGTATCTCTGTGCCAGCAGCCCACTACCTGGGGCCAACGTCCTGACTTTCGGGGCC	CASSPLPGANVLTF	1	7.90263948158685E-5	42	TCRBV07-08*03	TCRBV07	TCRBV07-08	03				TCRBD02-01	TCRBD02	TCRBD02-01				01,02	TCRBJ02-06*01	TCRBJ02	TCRBJ02-06	01				4	1	3	9	1	2	39	52	53	57	58	1	In	VDJ
NNNNTGTCGGCTGCTCCCTCCCAGACATCTGTGTACTTCTGTGCCAGCAGTTACGCAGGGTTGGGACTGATTCAGTACTTCGGCGCC	CASSYAGLGLIQYF	2	1.58052789631737E-4	42	TCRBV06-05*01	TCRBV06	TCRBV06-05	01				TCRBD02-01	TCRBD02	TCRBD02-01				01,02	TCRBJ02-04*01	TCRBJ02	TCRBJ02-04	01				2	1	0	10	8	10	39	54	62	68	69	2	In	VDJ
GTGAACGCCTTGGAGCTGGACGACTCGGCCCTGTATCTCTGTGCCAGCAGCTGGGACAGCAGTAATTCACCCCTCCACTTTGGGAAC	CASSWDSSNSPLHF	2	1.58052789631737E-4	42	TCRBV05-04*01	TCRBV05	TCRBV05-04	01				TCRBD01-01*01	TCRBD01	TCRBD01-01	01				TCRBJ01-06*02	TCRBJ01	TCRBJ01-06	02				3	3	0	5	0	6	39	-1	52	59	62	2	In	VDJ
ACAAAGCTGGAGGACTCAGCCATGTACTTCTGTGCCAGCACAGCCTCACAGGGGTTGTCCTATAATTCACCCCTCCACTTTGGGAAC	CASTASQGLSYNSPLHF	1	7.90263948158685E-5	51	TCRBV02-01	TCRBV02	TCRBV02-01				01,03	TCRBD01-01*01	TCRBD01	TCRBD01-01	01				TCRBJ01-06*02	TCRBJ01	TCRBJ01-06	02				7	3	3	2	7	1	30	40	47	54	57	1	In	VDJ
CTACACGCCCTGCAGCCAGAAGACTCAGCCCTGTATCTCTGCGCCAGCAGCCTAGGGGCAGGCTGGTCACCCCTCCACTTTGGGAAC	CASSLGAGWSPLHF	4	3.16105579263474E-4	42	TCRBV04-01*01	TCRBV04	TCRBV04-01	01				TCRBD01-01*01	TCRBD01	TCRBD01-01	01				TCRBJ01-06*02	TCRBJ01	TCRBJ01-06	02				4	8	5	2	1	10	39	52	53	58	66	4	In	VDJ
GATCCAGCAGGTAGTGCGAGGAGATTCGGCAGCTTATTTCTGTGCCAGCTCACCCTCAGCGGGGGGGCTGAGCAGTTCTTCGGGCCA		3	2.370791844476055E-4	41	TCRBV18-01*01	TCRBV18	TCRBV18-01	01				TCRBD02-01*01	TCRBD02	TCRBD02-01	01				TCRBJ02-01*01	TCRBJ02	TCRBJ02-01	01				3	1	6	0	3	9	40	54	57	67	68	3	Out	VDJ
TCCCTAGAGTCTGCCATCCCCAACCAGACAGCTCTTTACTTCTGTGCCACCAGTGACGGGGGACTTAATGAGCAGTTCTTCGGGCCA	CATSDGGLNEQFF	1	7.90263948158685E-5	39	TCRBV24-01*01	TCRBV24	TCRBV24-01	01				TCRBD02-01	TCRBD02	TCRBD02-01				01,02	TCRBJ02-01*01	TCRBJ02	TCRBJ02-01	01				4	1	0	10	3	7	42	56	59	65	66	1	In	VDJ
GTGAACGCCTTGTTGCTGGGGGACTCGGCCCTCTATCTCTGTGCCAGCAGCTTCCCCCCGGGGTCCAATGAGCAGTTCTTCGGGCCA	CASSFPPGSNEQFF	2	1.58052789631737E-4	42	TCRBV05-06*01	TCRBV05	TCRBV05-06	01				TCRBD02-01*01	TCRBD02	TCRBD02-01	01				TCRBJ02-01*01	TCRBJ02	TCRBJ02-01	01				2	2	8	3	5	6	39	53	58	63	65	2	In	VDJ
CATCCTGAAGACAGCAGCTTCTACATCTGCAGTGTTGAGACTAGCGGGGGGGCCATAGGCTCCTACAATGAGCAGTTCTTCGGGCCA	CSVETSGGAIGSYNEQFF	1	7.90263948158685E-5	54	TCRBV20	TCRBV20				TCRBV20-01,TCRBV20-or09_02		TCRBD02-01*01	TCRBD02	TCRBD02-01	01				TCRBJ02-01*01	TCRBJ02	TCRBJ02-01	01				7	7	2	0	4	0	27	34	38	52	59	1	In	VDJ
GGAGCTGGGGGACTCGGCCCTGTATCTCTGTGCCAGAATTGGAAAGGGGGCGACTTATTTGCCTACAATGAGCAGTTCTTCGGGCCA		1	7.90263948158685E-5	53	TCRBV05-03	TCRBV05	TCRBV05-03				01,02	TCRBD01-01*01	TCRBD01	TCRBD01-01	01				TCRBJ02-01*01	TCRBJ02	TCRBJ02-01	01				6	10	5	0	6	2	28	38	44	51	61	1	Out	VDJ
TCCCTAGAGTCTGCCATCCCCAACCAGACAGCTCTTTACTTCTGTGCCACCAGTGAAGGAGGGAGAAATGAGCAGTTCTTCGGGCCA	CATSEGGRNEQFF	2	1.58052789631737E-4	39	TCRBV24-01*01	TCRBV24	TCRBV24-01	01				TCRBD02-01*02	TCRBD02	TCRBD02-01	02				TCRBJ02-01*01	TCRBJ02	TCRBJ02-01	01				4	3	10	0	1	7	42	56	57	63	66	2	In	VDJ
GACATCCGCTCACCAGGCCTGGGGGACGCAGCCATGTACCTGTGTGCCACCAGCAGAGATCTGGCCGAGACCCAGTACTTCGGGCCA	CATSRDLAETQYF	1	7.90263948158685E-5	39	TCRBV15-01*02	TCRBV15	TCRBV15-01	02				TCRBD01-01*01	TCRBD01	TCRBD01-01	01				TCRBJ02-05*01	TCRBJ02	TCRBJ02-05	01				0	1	9	0	3	5	42	59	62	65	66	1	In	VDJ
GTGACCAGTGCCCATCCTGAAGACAGCAGCTTCTACATCTGCAGTGCTAGAATTAGCGGGGGAATAGAGACCCAGTACTTCGGGCCA	CSARISGGIETQYF	1	7.90263948158685E-5	42	TCRBV20	TCRBV20				TCRBV20-01,TCRBV20-or09_02		TCRBD02-01*01	TCRBD02	TCRBD02-01	01				TCRBJ02-05*01	TCRBJ02	TCRBJ02-05	01				2	3	5	2	2	4	39	51	53	62	65	1	In	VDJ
ACAGAGCAGGGGGACTCGGCCATGTATCTCTGTGCCAGCAGCTTGAAGGGGGACAGGGGGAGTCTAGATACGCAGTATTTTGGCCCA	CASSLKGDRGSLDTQYF	1	7.90263948158685E-5	51	TCRBV07-09*01	TCRBV07	TCRBV07-09	01				TCRBD01-01*01	TCRBD01	TCRBD01-01	01				TCRBJ02-03*01	TCRBJ02	TCRBJ02-03	01				3	5	0	1	5	5	30	44	49	60	65	1	In	VDJ
AAGATCCAGCGCACAGAGCAGGGGGACTCGGCCATGTATCTCTGTGCCAGCAGCTTAGACAATCCAGATACGCAGTATTTTGGCCCA	CASSLDNPDTQYF	1	7.90263948158685E-5	39	TCRBV07-09*01	TCRBV07	TCRBV07-09	01				TCRBD01-01*01	TCRBD01	TCRBD01-01	01				TCRBJ02-03*01	TCRBJ02	TCRBJ02-03	01				1	3	3	6	0	4	42	-1	58	61	64	1	In	VDJ
AGTGCCCATCCTGAAGACAGCAGCTTCTACATCTGCAGTGCTAGAGATTACCGGGGGAGTCCCACCGGGGAGCTGTTTTTTGGAGAA	CSARDYRGSPTGELFF	3	2.370791844476055E-4	48	TCRBV20	TCRBV20				TCRBV20-01,TCRBV20-or09_02		TCRBD02-01*01	TCRBD02	TCRBD02-01	01				TCRBJ02-02*01	TCRBJ02	TCRBJ02-02	01				0	5	8	2	4	4	33	47	51	57	62	3	In	VDJ
TGTCCTCAGAACCGGGAGACACGGCACTGTATCTCTGCGCCAGCAGTCAACCGGGACACCGACACCGGGGAGCTGTTTTTTGGAGAA		1	7.90263948158685E-5	46	TCRBV23-01*01	TCRBV23	TCRBV23-01	01				TCRBD01-01*01	TCRBD01	TCRBD01-01	01				TCRBJ02-02*01	TCRBJ02	TCRBJ02-02	01				2	3	0	6	2	3	35	50	52	58	61	1	Out	VDJ
CAGCGCACAGAGCGGGGGGACTCAGCCGTGTATCTCTGTGCCAGCAGCTTTGTAGGGTGGAACACCGGGGAGCTGTTTTTTGGAGAA	CASSFVGWNTGELFF	1	7.90263948158685E-5	45	TCRBV07-03*01	TCRBV07	TCRBV07-03	01								TCRBD01,TCRBD02	TCRBD01-01,TCRBD02-01		TCRBJ02-02*01	TCRBJ02	TCRBJ02-02	01				3	2	5	3	3	1	36	50	53	57	59	1	In	VDJ
GCTCCCTCCCAGACATCTGTGTACTTCTGTGCCAGCAGTGAAAAGTACCCTAGCGGAACGAACACCGGGGAGCTGTTTTTTGGAGAA	CASSEKYPSGTNTGELFF	1	7.90263948158685E-5	54	TCRBV06-01*01	TCRBV06	TCRBV06-01	01				TCRBD02-01	TCRBD02	TCRBD02-01				01,02	TCRBJ02-02*01	TCRBJ02	TCRBJ02-02	01				2	2	4	5	7	0	27	42	49	56	58	1	In	VDJ
GAGTCTGCCAGGCCCTCACATACCTCTCAGTACCTCTGTGCCAGCAGCGGAAGGGGGGGAGGAAATACTGAAGCTTTCTTTGGACAA	CASSGRGGGNTEAFF	1	7.90263948158685E-5	45	TCRBV25-01*01	TCRBV25	TCRBV25-01	01				TCRBD02-01*01	TCRBD02	TCRBD02-01	01				TCRBJ01-01*01	TCRBJ01	TCRBJ01-01	01				6	7	9	0	5	5	36	47	52	59	66	1	In	VDJ
CAGCAGGTAGTGCGAGGAGATTCGGCAGCTTATTTCTGTGCCAGCTCACCAGGGCAGGGGAGGGTCACTGAAGCTTTCTTTGGACAA	CASSPGQGRVTEAFF	3	2.370791844476055E-4	45	TCRBV18-01*01	TCRBV18	TCRBV18-01	01				TCRBD02-01*02	TCRBD02	TCRBD02-01	02				TCRBJ01-01*01	TCRBJ01	TCRBJ01-01	01				2	1	9	0	6	4	36	51	57	64	65	3	In	VDJ
AGCACCTTGGAGCTGGGGGACTCGGCCCTTTATCTTTGCGCCAGCAGCTTGGCCTCAGCGGTGAACACTGAAGCTTTCTTTGGACAA	CASSLASAVNTEAFF	2	1.58052789631737E-4	45	TCRBV05-01*01	TCRBV05	TCRBV05-01	01				TCRBD02-01	TCRBD02	TCRBD02-01				01,02	TCRBJ01-01*01	TCRBJ01	TCRBJ01-01	01				0	0	6	5	4	0	36	52	56	-1	61	2	In	VDJ
TTGTTGCTGGGGGACTCGGCCCTGTATCTCTGTGCCAGCAGCCCGGGACACTCCTGGGGGCGGAACACTGAAGCTTTCTTTGGACAA	CASSPGHSWGRNTEAFF	2	1.58052789631737E-4	51	TCRBV05-05*01	TCRBV05	TCRBV05-05	01				TCRBD01-01*01	TCRBD01	TCRBD01-01	01				TCRBJ01-01*01	TCRBJ01	TCRBJ01-01	01				4	12	0	6	2	1	30	42	44	50	62	2	In	VDJ
GTGACCAGTGCCCATCCTGAAGACAGCAGCTTCTACATCTGCAGTGCTAGGAATCAGGGAGAGAACACTGAAGCTTTCTTTGGACAA	CSARNQGENTEAFF	1	7.90263948158685E-5	42	TCRBV20	TCRBV20				TCRBV20-01,TCRBV20-or09_02						TCRBD01,TCRBD02	TCRBD01-01,TCRBD02-01		TCRBJ01-01*01	TCRBJ01	TCRBJ01-01	01				3	3	4	3	4	1	39	50	54	59	62	1	In	VDJ
GTGAGCACCTTGGAGCTGGGGGACTCGGCCCTTTATCTTTGCGCCAGCAGCCCCGGGACAGCAAACACTGAAGCTTTCTTTGGACAA	CASSPGTANTEAFF	1	7.90263948158685E-5	42	TCRBV05-01*01	TCRBV05	TCRBV05-01	01				TCRBD01-01*01	TCRBD01	TCRBD01-01	01				TCRBJ01-01*01	TCRBJ01	TCRBJ01-01	01				4	2	0	5	3	2	39	51	54	61	63	1	In	VDJ
CTGAGGATCCAGCAGGTAGTGCGAGGAGATTCGGCAGCTTATTTCTGTGCCAGCTCACTACAAAACACTGAAGCTTTCTTTGGACAA	CASSLQNTEAFF	1	7.90263948158685E-5	36	TCRBV18-01*01	TCRBV18	TCRBV18-01	01				TCRBD01-01*01	TCRBD01	TCRBD01-01	01				TCRBJ01-01*01	TCRBJ01	TCRBJ01-01	01				4	1	3	6	1	2	45	58	59	62	63	1	In	VDJ
CTGAATGTGAACGCCTTGTTGCTGGGGGACTCGGCCCTCTATCTCTGTGCCAGCAGCGTGGGGAATCAGCCCCAGCATTTTGGTGAT	CASSVGNQPQHF	3	2.370791844476055E-4	36	TCRBV05-06*01	TCRBV05	TCRBV05-06	01								TCRBD01,TCRBD02	TCRBD01-01,TCRBD02-01		TCRBJ01-05*01	TCRBJ01	TCRBJ01-05	01				0	0	0	10	0	4	45	-1	61	-1	63	3	In	VDJ
AGCTCTCTGGAGCTGGGGGACTCAGCTTTGTATTTCTGTGCCAGCATGAGGGGGGACAGGGGGAATCAGCCCCAGCATTTTGGTGAT	CASMRGDRGNQPQHF	3	2.370791844476055E-4	45	TCRBV09-01*01	TCRBV09	TCRBV09-01	01				TCRBD01-01*01	TCRBD01	TCRBD01-01	01				TCRBJ01-05*01	TCRBJ01	TCRBJ01-05	01				6	0	0	1	6	4	36	46	52	-1	63	3	In	VDJ
CGGCCCAAAAGAACCCGACAGCTTTCTATCTCTGTGCCAGTCCCCCGGGGGGGGACCGCCTAGAATCAGCCCCAGCATTTTGGTGAT		1	7.90263948158685E-5	49	TCRBV19-01*01	TCRBV19	TCRBV19-01	01				TCRBD02-01*01	TCRBD02	TCRBD02-01	01				TCRBJ01-05*01	TCRBJ01	TCRBJ01-05	01				8	10	8	0	4	4	32	41	45	53	63	1	Out	VDJ
ATCCAGCGCACAGAGCAGGGGGACTCGGCCATGTATCTCTGTGCCAGCAGCGATGGCGGGGGCAATCAGCCCCAGCATTTTGGTGAT	CASSDGGGNQPQHF	1	7.90263948158685E-5	42	TCRBV07-09*01	TCRBV07	TCRBV07-09	01				TCRBD02-01*01	TCRBD02	TCRBD02-01	01				TCRBJ01-05*01	TCRBJ01	TCRBJ01-05	01				5	0	7	3	4	2	39	51	55	-1	61	1	In	VDJ
CTGACTGTGAGCAACATGAGCCTTGAAGACAGCAGCATATATCTCTGCAGCGTCGGGACTAGCAATCAGCCCCAGCATTTTGGTGAT	CSVGTSNQPQHF	1	7.90263948158685E-5	36	TCRBV29-01	TCRBV29	TCRBV29-01				01,02					TCRBD01,TCRBD02	TCRBD01-01,TCRBD02-01		TCRBJ01-05*01	TCRBJ01	TCRBJ01-05	01				6	0	0	7	1	0	45	53	54	-1	59	1	In	VDJ
AAGCTCCTTCTCAGTGACTCTGGCTTCTATCTCTGTGCCTGGAGTCCCAAAGAGGGCAGCCCCAATCAGCCCCAGCATTTTGGTGAT	CAWSPKEGSPNQPQHF	1	7.90263948158685E-5	48	TCRBV30-01*01	TCRBV30	TCRBV30-01	01				TCRBD02-01*02	TCRBD02	TCRBD02-01	02				TCRBJ01-05*01	TCRBJ01	TCRBJ01-05	01				2	6	11	0	6	3	33	45	51	56	62	1	In	VDJ
TGCTCCCTCCCAAACATCTGTGTACTTCTGTGCCAGCAGTTATCCCGGTCGCATGGGTTTGCTAACTATGGCTACACCTTCGGTTCG		1	7.90263948158685E-5	53	TCRBV06-02/06-03*01	TCRBV06	TCRBV06-02/06-03	01								TCRBD01,TCRBD02	TCRBD01-01,TCRBD02-01		TCRBJ01-02*01	TCRBJ01	TCRBJ01-02	01				3	4	0	9	12	0	28	42	54	57	61	1	Out	VDJ
NNNNTGTCGGCTGCTCCCTCCCAGACATCTGTGTACTTCTGTGCCAGCAGTTACGGCCATACTAACTATGGCTACACCTTCGGTTCG	CASSYGHTNYGYTF	1	7.90263948158685E-5	42	TCRBV06-05*01	TCRBV06	TCRBV06-05	01				TCRBD01-01*01	TCRBD01	TCRBD01-01	01				TCRBJ01-02*01	TCRBJ01	TCRBJ01-02	01				2	4	9	0	0	0	39	-1	54	57	61	1	In	VDJ
ATCCAGCGCACAGAGCAGGAGGACTCCGCCGTGTATCTCTGTGCCAGCAGCTTAGGCTCCCGGAACTATGGCTACACCTTCGGTTCG	CASSLGSRNYGYTF	1	7.90263948158685E-5	42	TCRBV07-08*01	TCRBV07	TCRBV07-08	01				TCRBD02-01	TCRBD02	TCRBD02-01				01,02	TCRBJ01-02*01	TCRBJ01	TCRBJ01-02	01				1	0	8	5	5	2	39	55	60	-1	63	1	In	VDJ
CTCAAGATCCAGCCTGCAGAGCTTGAGGACTCGGCCGTGTATCTCTGTGCCAGCAGCAGGAAGGGATATGGCTACACCTTCGGTTCG	CASSRKGYGYTF	1	7.90263948158685E-5	36	TCRBV11	TCRBV11				TCRBV11-02,TCRBV11-03						TCRBD01,TCRBD02	TCRBD01-01,TCRBD02-01		TCRBJ01-02*01	TCRBJ01	TCRBJ01-02	01				5	0	0	8	5	5	45	57	62	-1	66	1	In	VDJ
AGGATCCAGCAGGTAGTGCGAGGAGATTCGGCAGCTTATTTCTGTGCCAGCTCACTGGAGGGGGCGAATGGCTACACCTTCGGTTCG	CASSLEGANGYTF	1	7.90263948158685E-5	39	TCRBV18-01*01	TCRBV18	TCRBV18-01	01				TCRBD01-01*01	TCRBD01	TCRBD01-01	01				TCRBJ01-02*01	TCRBJ01	TCRBJ01-02	01				4	2	5	0	3	6	42	55	58	65	67	1	In	VDJ
CCCTCCCAGACATCTGTGTACTTCTGTGCCAGCAGTTACTCAAGTTCAAGTGTCAGGGGCGGGAGGTAGGGCTACACCTTCGGTTCG	CASSYSSSSVRGGR*GYTF	1	7.90263948158685E-5	57	TCRBV06	TCRBV06				TCRBV06-05,TCRBV06-06		TCRBD02-01*02	TCRBD02	TCRBD02-01	02				TCRBJ01-02*01	TCRBJ01	TCRBJ01-02	01				0	3	7	1	17	8	24	41	58	66	69	1	Stop	VDJ
ACGATCCAGCGCACAGAGCAGGAGGACTCGGCCGTGTATCTCTGTGCCAGCAGCTCTCGACGGGGAGACGGCTACACCTTCGGTTCG	CASSSRRGDGYTF	1	7.90263948158685E-5	39	TCRBV07-02	TCRBV07	TCRBV07-02				01,02	TCRBD02-01	TCRBD02	TCRBD02-01				01,02	TCRBJ01-02*01	TCRBJ01	TCRBJ01-02	01				4	4	8	3	5	8	42	55	60	65	69	1	In	VDJ
AGCACCTTGGAGCTGGGGGACTCGGCCCTTTATCTTTGCGCCAGCAGCACTAGGACAGGAAGCTCCTACGAGCAGTACTTCGGGCCG	CASSTRTGSSYEQYF	1	7.90263948158685E-5	45	TCRBV05-01*01	TCRBV05	TCRBV05-01	01				TCRBD01-01*01	TCRBD01	TCRBD01-01	01				TCRBJ02-07*01	TCRBJ02	TCRBJ02-07	01				4	3	1	4	4	0	36	48	52	59	62	1	In	VDJ
ACCAGTGCCCATCCTGAAGACAGCAGCTTCTACATCTGCAGTGCCAATGGCCGCGGGACACCCTCCTACGAGCAGTACTTCGGGCCG	CSANGRGTPSYEQYF	1	7.90263948158685E-5	45	TCRBV20	TCRBV20				TCRBV20-01,TCRBV20-or09_02						TCRBD01,TCRBD02	TCRBD01-01,TCRBD02-01		TCRBJ02-07*01	TCRBJ02	TCRBJ02-07	01				6	2	0	6	10	0	36	44	54	60	62	1	In	VDJ
GTGACCAGTGCCCATCCTGAAGACAGCAGCTTCTACATCTGCAGTGCTAGTTGGCGGGGGGACTCCTACGAGCAGTACTTCGGGCCG	CSASWRGDSYEQYF	1	7.90263948158685E-5	42	TCRBV20-01*04	TCRBV20	TCRBV20-01	04				TCRBD02-01*01	TCRBD02	TCRBD02-01	01				TCRBJ02-07*01	TCRBJ02	TCRBJ02-07	01				2	1	7	1	2	0	39	51	53	61	62	1	In	VDJ
ACTGTGAGCAACATGAGCCCTGAAGACAGCAGCATATATCTCTGCAGCGTTGAAGATCGACACGCCTACGAGCAGTACTTCGGGCCG	CSVEDRHAYEQYF	2	1.58052789631737E-4	39	TCRBV29-01	TCRBV29	TCRBV29-01				01,02	TCRBD01-01*01	TCRBD01	TCRBD01-01	01				TCRBJ02-07*01	TCRBJ02	TCRBJ02-07	01				0	2	2	6	2	2	42	56	58	62	64	2	In	VDJ
ATTCTGGAGTCCGCCAGCACCAACCAGACATCTATGTACCTCTGTGCCAGCACCCCCCCGTCACCCTACGAGCAGTACTTCGGGCCG	CASTPPSPYEQYF	1	7.90263948158685E-5	39	TCRBV28-01*01	TCRBV28	TCRBV28-01	01								TCRBD01,TCRBD02	TCRBD01-01,TCRBD02-01		TCRBJ02-07*01	TCRBJ02	TCRBJ02-07	01				7	0	3	7	10	2	42	52	62	-1	64	1	In	VDJ
GTGACATCGGCCCAAAAGAACCCGACAGCTTTCTATCTCTGTGCCAGTAGTGTCACAGGAGGAACCTACGAGCAGTACTTCGGGCCG	CASSVTGGTYEQYF	2	1.58052789631737E-4	42	TCRBV19-01*01	TCRBV19	TCRBV19-01	01								TCRBD01,TCRBD02	TCRBD01-01,TCRBD02-01		TCRBJ02-07*01	TCRBJ02	TCRBJ02-07	01				5	5	3	4	3	2	39	51	54	59	64	2	In	VDJ
AGGATCCAGCAGGTAGTGCGAGGAGATTCGGCAGCTTATTTCTGTGCCAGCTCACCAACAGCAACCTACGAGCAGTACTTCGGGCCG	CASSPTATYEQYF	2	1.58052789631737E-4	39	TCRBV18-01*01	TCRBV18	TCRBV18-01	01				TCRBD01-01*01	TCRBD01	TCRBD01-01	01				TCRBJ02-07*01	TCRBJ02	TCRBJ02-07	01				2	3	3	5	0	2	42	-1	57	61	64	2	In	VDJ
CTCACTCTGGAGTCCGCTACCAGCTCCCAGACATCTGTGTACTTCTGTGCCGCGTGGGACGGACACTACGAGCAGTACTTCGGGCCG	CAAWDGHYEQYF	1	7.90263948158685E-5	36	TCRBV10-03*01	TCRBV10	TCRBV10-03	01								TCRBD01,TCRBD02	TCRBD01-01,TCRBD02-01		TCRBJ02-07*01	TCRBJ02	TCRBJ02-07	01				11	5	0	7	4	3	45	51	55	60	65	1	In	VDJ
TCTGAAGATCCAGCGCACAGAGCAGCGGGACTCAGCCATGTATCGCTGTGCCAGCGGTGGGGACTATACGAGCAGTACTTCGGGCCG		1	7.90263948158685E-5	35	TCRBV07	TCRBV07				TCRBV07-06,TCRBV07-07		TCRBD02-01	TCRBD02	TCRBD02-01				01,02	TCRBJ02-07*01	TCRBJ02	TCRBJ02-07	01				8	0	0	9	4	4	46	55	59	-1	66	1	Out	VDJ
TGTCCCTAGAGTCTGCCATCCCCAACCAGACAGCTCTTTACTTCTGTGCCACCAGTGATTAGACACCACGAGCAGTACTTCGGGCCG		2	1.58052789631737E-4	37	TCRBV24-01*01	TCRBV24	TCRBV24-01	01				TCRBD01-01*01	TCRBD01	TCRBD01-01	01				TCRBJ02-07*01	TCRBJ02	TCRBJ02-07	01				2	2	2	6	1	5	44	60	61	65	67	2	Out	VDJ
GAGTCCGCTACCAGCTCCCAGACATCTGTGTACTTCTGTGCCATCAGGGGGGATGGACAGCACTTTACGAAGCAGTACTTCGGGCCG	CAIRGDGQHFTKQYF	2	1.58052789631737E-4	45	TCRBV10-03*01	TCRBV10	TCRBV10-03	01				TCRBD01-01*01	TCRBD01	TCRBD01-01	01				TCRBJ02-07*01	TCRBJ02	TCRBJ02-07	01				6	10	1	5	7	8	36	47	54	60	70	2	In	VDJ
GCCAGAAGACTCGGCCCTGTATCTCTGCGCCAGCAGCCATCCCCAGACAGTGGCTGCTCTGGGGCCAACGTCCTGACTTTCGGGGCC		1	7.90263948158685E-5	56	TCRBV04-03*01	TCRBV04	TCRBV04-03	01				TCRBD01-01*01	TCRBD01	TCRBD01-01	01				TCRBJ02-06*01	TCRBJ02	TCRBJ02-06	01				3	6	2	5	6	0	25	39	45	50	56	1	Out	VDJ
CTGACTGTGAGCAACATGAGCCCTGAAGACAGCAGCATATATCTCTGCAGCGTTATAACAGGTTTAGACATTCAGTACTTCGGCGCC	CSVITGLDIQYF	1	7.90263948158685E-5	36	TCRBV29-01	TCRBV29	TCRBV29-01				01,02	TCRBD01-01*01	TCRBD01	TCRBD01-01	01				TCRBJ02-04*01	TCRBJ02	TCRBJ02-04	01				5	5	3	4	3	8	45	54	57	62	67	1	In	VDJ
CTGCTGCCTCCTCCCAGACATCTGTATATTTCTGCGCCAGCAGACAGAGCTTAAGGGGCTCCCAAAAACATTCAGTACTTCGGCGCC		6	4.74158368895211E-4	49	TCRBV10-01	TCRBV10	TCRBV10-01				01,03	TCRBD01-01*01	TCRBD01	TCRBD01-01	01				TCRBJ02-04*01	TCRBJ02	TCRBJ02-04	01				6	3	5	2	10	2	32	43	53	58	61	6	Out	VDJ
ATCCGCTCACCAGGCCTGGGGGACGCAGCCATGTACCTGTGTGCCACCAGCAGAGATTTGGGGACTTCACCCCTCCACTTTGGGAAC	CATSRDLGTSPLHF	3	2.370791844476055E-4	42	TCRBV15-01*02	TCRBV15	TCRBV15-01	02								TCRBD01,TCRBD02	TCRBD01-01,TCRBD02-01		TCRBJ01-06*02	TCRBJ01	TCRBJ01-06	02				0	0	0	7	4	9	39	56	60	-1	65	3	In	VDJ
ACCAGTGCCCATCCTGAAGACAGCAGCTTCTACATCTGCAGTGCCCGAGGGACTAGCGGGGGGGAGGTTGAGCAGTTCTTCGGGCCA	CSARGTSGGEVEQFF	1	7.90263948158685E-5	45	TCRBV20	TCRBV20				TCRBV20-01,TCRBV20-or09_02		TCRBD02-01*01	TCRBD02	TCRBD02-01	01				TCRBJ02-01*01	TCRBJ02	TCRBJ02-01	01				6	4	0	0	4	9	36	44	48	64	68	1	In	VDJ
CCCTCACGTTGGCGTCTGCTGTACCCTCTCAGACATCTGTGTACTTCTGTGCCAGCAGTGAACTTAATTGAGCAGTTCTTCGGGCCA		1	7.90263948158685E-5	34	TCRBV06-04*01	TCRBV06	TCRBV06-04	01				TCRBD02-01	TCRBD02	TCRBD02-01				01,02	TCRBJ02-01*01	TCRBJ02	TCRBJ02-01	01				3	4	3	10	0	9	47	-1	61	64	68	1	Out	VDJ
AGCTCCTTGGAGCTGGGGGACTCAGCCCTGTACTTCTGTGCCAGCAGCTTGCGGACTAGCGGGGGAAGTGAGCAGTTCTTCGGGCCA	CASSLRTSGGSEQFF	2	1.58052789631737E-4	45	TCRBV13-01*01	TCRBV13	TCRBV13-01	01				TCRBD02-01*01	TCRBD02	TCRBD02-01	01				TCRBJ02-01*01	TCRBJ02	TCRBJ02-01	01				3	3	1	2	2	9	36	50	52	65	68	2	In	VDJ
TCCCTAGAGTCTGCCATCCCCAACCAGACAGCTCTTTACTTCTGTGCCACCAGTGACGCTAGCCGCAATGAGCAGTTCTTCGGGCCA	CATSDASRNEQFF	2	1.58052789631737E-4	39	TCRBV24-01*01	TCRBV24	TCRBV24-01	01				TCRBD02-01	TCRBD02	TCRBD02-01				01,02	TCRBJ02-01*01	TCRBJ02	TCRBJ02-01	01				4	2	4	7	2	6	42	56	58	63	65	2	In	VDJ
ACCCGCTCCCAGACATCTGTGTATTTCTGCGCCAGCAGTGGAGGACTAGCGGGGGGGCGGCTCTACAATGAGCAGTTCTTCGGGCCA	CASSGGLAGGRLYNEQFF	2	1.58052789631737E-4	54	TCRBV10-02*01	TCRBV10	TCRBV10-02	01				TCRBD02-01*01	TCRBD02	TCRBD02-01	01				TCRBJ02-01*01	TCRBJ02	TCRBJ02-01	01				4	5	1	0	2	3	27	40	42	57	62	2	In	VDJ
GAGCAACATGAGCCCTGAAGACAGCAGCATATATCTCTGCAGCGCCTAGCGGGGGTGATCTCCTACAATGAGCAGTTCTTCGGGCCA		2	1.58052789631737E-4	44	TCRBV29-01*03	TCRBV29	TCRBV29-01	03				TCRBD02-01*01	TCRBD02	TCRBD02-01	01				TCRBJ02-01*01	TCRBJ02	TCRBJ02-01	01				6	4	4	2	0	0	37	-1	45	55	59	2	Out	VDJ
GTGACCAGTGCCCATCCTGAAGACAGCAGCTTCTACATCTGCAGTGCGTACAGGGTTGGCTCCTACAATGAGCAGTTCTTCGGGCCA	CSAYRVGSYNEQFF	2	1.58052789631737E-4	42	TCRBV20	TCRBV20				TCRBV20-01,TCRBV20-or09_02		TCRBD01-01*01	TCRBD01	TCRBD01-01	01				TCRBJ02-01*01	TCRBJ02	TCRBJ02-01	01				6	4	3	3	2	0	39	47	49	55	59	2	In	VDJ
ACTCTGGAGTCAGCTACCCGCTCCCAGACATCTGTGTATTTCTGCGCCAGCAGTGGGGGGAACTACAATGAGCAGTTCTTCGGGCCA	CASSGGNYNEQFF	2	1.58052789631737E-4	39	TCRBV10-02*01	TCRBV10	TCRBV10-02	01								TCRBD01,TCRBD02	TCRBD01-01,TCRBD02-01		TCRBJ02-01*01	TCRBJ02	TCRBJ02-01	01				4	2	6	1	0	3	42	-1	55	60	62	2	In	VDJ
NTGTCGGCTGCTCCCTCCCAGACATCTGTGTACTTCTGTGCCAGCAGGGCCGTGGGGACACCATACAATGAGCAGTTCTTCGGGCCA	CASRAVGTPYNEQFF	1	7.90263948158685E-5	45	TCRBV06-05*01	TCRBV06	TCRBV06-05	01				TCRBD01-01*01	TCRBD01	TCRBD01-01	01				TCRBJ02-01*01	TCRBJ02	TCRBJ02-01	01				6	3	0	6	7	4	36	47	54	60	63	1	In	VDJ
GTGACCAGTGCCCATCCTGAAGACAGCAGCTTCTACATCTGCAGTGCCATAAGACAGCCCATGGACAATGAGCAGTTCTTCGGGCCA	CSAIRQPMDNEQFF	2	1.58052789631737E-4	42	TCRBV20	TCRBV20				TCRBV20-01,TCRBV20-or09_02		TCRBD01-01*01	TCRBD01	TCRBD01-01	01				TCRBJ02-01*01	TCRBJ02	TCRBJ02-01	01				6	7	2	5	5	5	39	47	52	57	64	2	In	VDJ
ATCCTGGAGTCGCCCAGCCCCAACCAGACCTCTCTGTACTTCTGTGCCAGCAGTTTAGGACGAACCTACGAGCAGTTCTTCGGGCCA	CASSLGRTYEQFF	7	5.531847637110795E-4	39	TCRBV27-01*01	TCRBV27	TCRBV27-01	01								TCRBD01,TCRBD02	TCRBD01-01,TCRBD02-01		TCRBJ02-01*01	TCRBJ02	TCRBJ02-01	01				2	8	1	7	0	10	42	-1	57	61	69	7	In	VDJ
CAGCGCACAGAGCAGGAGGACTCGGCCGTGTATCTCTGTGCCAGCAGCCCCTACGGACAGGTCGGGGAGACCCAGTACTTCGGGCCA	CASSPYGQVGETQYF	1	7.90263948158685E-5	45	TCRBV07-02	TCRBV07	TCRBV07-02				01,02	TCRBD01-01*01	TCRBD01	TCRBD01-01	01				TCRBJ02-05*01	TCRBJ02	TCRBJ02-05	01				5	5	1	4	6	5	36	48	54	61	66	1	In	VDJ
ATCCAGCGCACAGAGCAGGGGGACTCGGCCATGTATCTCTGTGCCAGCAGCTTGGGCCAGGGGGGAGAGACCCAGTACTTCGGGCCA	CASSLGQGGETQYF	1	7.90263948158685E-5	42	TCRBV07-09*01	TCRBV07	TCRBV07-09	01				TCRBD01-01*01	TCRBD01	TCRBD01-01	01				TCRBJ02-05*01	TCRBJ02	TCRBJ02-05	01				3	1	4	1	4	4	39	53	57	64	65	1	In	VDJ
GACATCCGCTCACCAGGCCTGGGGGACGCAGCCATGTACCTGTGTGCCACCAGCAGAGAGGTTCGAGAGACCCAGTACTTCGGGCCA	CATSREVRETQYF	2	1.58052789631737E-4	39	TCRBV15-01*02	TCRBV15	TCRBV15-01	02								TCRBD01,TCRBD02	TCRBD01-01,TCRBD02-01		TCRBJ02-05*01	TCRBJ02	TCRBJ02-05	01				0	4	0	10	0	4	42	-1	59	61	65	2	In	VDJ
CTGCAGCCAGAAGACTCAGCCCTGTATCTCTGCGCCAGCAGCCAAGACGGTCTAGCTACGTACCAAGAGACCCAGTACTTCGGGCCA	CASSQDGLATYQETQYF	1	7.90263948158685E-5	51	TCRBV04-01*01	TCRBV04	TCRBV04-01	01				TCRBD02-01	TCRBD02	TCRBD02-01				01,02	TCRBJ02-05*01	TCRBJ02	TCRBJ02-05	01				0	5	4	7	4	0	30	47	51	56	61	1	In	VDJ
NNNNTGTCGGCTGCTCCCTCCCAAACATCTGTGTACTTCTGTGCCAGCAACCCTCCCACGAGTCGGGATACGCAGTATTTTGGCCCA	CASNPPTSRDTQYF	1	7.90263948158685E-5	42	TCRBV06-02*02	TCRBV06	TCRBV06-02	02				TCRBD02-01	TCRBD02	TCRBD02-01				01,02	TCRBJ02-03*01	TCRBJ02	TCRBJ02-03	01				0	0	8	5	9	6	39	54	63	-1	66	1	In	VDJ
AAGATCCAGCGCACAGAGCGGGGGGACTCAGCCGTGTATCTCTGTGCCAGCAGCTTAACGGGAGCGGATACGCAGTATTTTGGCCCA	CASSLTGADTQYF	1	7.90263948158685E-5	39	TCRBV07-03*01	TCRBV07	TCRBV07-03	01				TCRBD02-01*02	TCRBD02	TCRBD02-01	02				TCRBJ02-03*01	TCRBJ02	TCRBJ02-03	01				0	2	9	2	0	6	42	-1	59	64	66	1	In	VDJ
GAAGACTCAGCCCTGTATCTCTGCGCCAGCAGCCAAGATACCGTAGGGCGACTAGAGGAGCGCGCAGATACGCAGTATTTTGGCCCA	CASSQDTVGRLEERADTQYF	3	2.370791844476055E-4	60	TCRBV04-01*01	TCRBV04	TCRBV04-01	01				TCRBD02-01	TCRBD02	TCRBD02-01				01,02	TCRBJ02-03*01	TCRBJ02	TCRBJ02-03	01				0	9	2	8	11	4	21	38	49	55	64	3	In	VDJ
CGCACAGAGCAGCGGGACTCGGCCATGTATCGCTGTGCCAGCAGCTTAGTCGGGGGCGTCGGCACAGATACGCAGTATTTTGGCCCA	CASSLVGGVGTDTQYF	2	1.58052789631737E-4	48	TCRBV07-06*01	TCRBV07	TCRBV07-06	01								TCRBD01,TCRBD02	TCRBD01-01,TCRBD02-01		TCRBJ02-03*01	TCRBJ02	TCRBJ02-03	01				1	4	6	0	2	1	33	49	51	57	61	2	In	VDJ
CCCTCAGAACCCAGGGACTCAGCTGTGTACTTCTGTGCCAGCAGGCAACCAGGGGTGGGGTTTGCCGGGGAGCTGTTTTTTGGAGAA	CASRQPGVGFAGELFF	1	7.90263948158685E-5	48	TCRBV12	TCRBV12				TCRBV12-03/12-04,TCRBV12-04		TCRBD01-01*01	TCRBD01	TCRBD01-01	01				TCRBJ02-02*01	TCRBJ02	TCRBJ02-02	01				6	9	4	2	5	6	33	44	49	55	64	1	In	VDJ
GAGTCTGCCATCCCCAACCAGACAGCTCTTTACTTCTGTGCCACCAGTGATTGGGGTTCACCTACCGGGGAGCTGTTTTTTGGAGAA	CATSDWGSPTGELFF	1	7.90263948158685E-5	45	TCRBV24-01*01	TCRBV24	TCRBV24-01	01								TCRBD01,TCRBD02	TCRBD01-01,TCRBD02-01		TCRBJ02-02*01	TCRBJ02	TCRBJ02-02	01				2	7	6	2	0	5	36	-1	52	56	63	1	In	VDJ
AAGAAGCTCCTTCTCAGTGACTCTGGCTTCTATCTCTGTGCCTGGAGTGCCTTGATCCGGAACACCGGGGAGCTGTTTTTTGGAGAA	CAWSALIRNTGELFF	2	1.58052789631737E-4	45	TCRBV30-01*01	TCRBV30	TCRBV30-01	01								TCRBD01,TCRBD02	TCRBD01-01,TCRBD02-01		TCRBJ02-02*01	TCRBJ02	TCRBJ02-02	01				1	4	2	8	4	1	36	49	53	55	59	2	In	VDJ
NNNNNNNNNNTGTCGGCTGCTCCCTCCCAAACATCTGTGTACTTCTGTGCCAGCAGTCAGCCGGGCAATAGGGCTTTCTTTGGACAA	CASSQPGNRAFF	1	7.90263948158685E-5	36	TCRBV06-02/06-03*01	TCRBV06	TCRBV06-02/06-03	01								TCRBD01,TCRBD02	TCRBD01-01,TCRBD02-01		TCRBJ01-01*01	TCRBJ01	TCRBJ01-01	01				5	6	8	0	5	11	45	57	62	66	72	1	In	VDJ
CTGACAGTGACCAGTGCCCATCCTGAAGACAGCAGCTTCTACATCTGCAGTGCTAGAGTGGACAGTCTTGAAGCTTTCTTTGGACAA	CSARVDSLEAFF	1	7.90263948158685E-5	36	TCRBV20	TCRBV20				TCRBV20-01,TCRBV20-or09_02		TCRBD01-01*01	TCRBD01	TCRBD01-01	01				TCRBJ01-01*01	TCRBJ01	TCRBJ01-01	01				1	3	1	5	1	7	45	58	59	65	68	1	In	VDJ
ACTCTGAAGATCCAGCGCACAGAGCAGGGGGACTCGGCCATGTATCTCTGTGCCAGCAGGGGAGGCACTGAAGCTTTCTTTGGACAA	CASRGGTEAFF	1	7.90263948158685E-5	33	TCRBV07-09*01	TCRBV07	TCRBV07-09	01				TCRBD02-01*02	TCRBD02	TCRBD02-01	02				TCRBJ01-01*01	TCRBJ01	TCRBJ01-01	01				6	0	9	1	0	4	48	-1	59	-1	65	1	In	VDJ
GTCGCCCAGCCCCAACCAGACCTCTCTGTACTTCTGTGCCAGCAGTCTCCCGGGGCCTATTTGAACACTGAAGCTTTCTTTGGACAA		1	7.90263948158685E-5	47	TCRBV27-01*01	TCRBV27	TCRBV27-01	01								TCRBD01,TCRBD02	TCRBD01-01,TCRBD02-01		TCRBJ01-01*01	TCRBJ01	TCRBJ01-01	01				5	5	7	0	5	0	34	46	51	56	61	1	Out	VDJ
GTGAACGCCTTGTTGCTGGGGGACTCGGCCCTGTATCTCTGTGCCAGCAGCCTCACAGTTATGAACACTGAAGCTTTCTTTGGACAA	CASSLTVMNTEAFF	1	7.90263948158685E-5	42	TCRBV05-05*01	TCRBV05	TCRBV05-05	01				TCRBD01-01*01	TCRBD01	TCRBD01-01	01				TCRBJ01-01*01	TCRBJ01	TCRBJ01-01	01				4	3	3	5	3	0	39	51	54	58	61	1	In	VDJ
CTGAGGATCCAGCAGGTAGTGCGAGGAGATTCGGCAGCTTATTTCTGTGCCACCCACCGGACAGGGCATGAAGCTTTCTTTGGACAA	CATHRTGHEAFF	1	7.90263948158685E-5	36	TCRBV18-01*01	TCRBV18	TCRBV18-01	01				TCRBD01-01*01	TCRBD01	TCRBD01-01	01				TCRBJ01-01*01	TCRBJ01	TCRBJ01-01	01				10	2	1	3	6	7	45	52	58	66	68	1	In	VDJ
ACAGTGACCAGTGCCCATCCTGAAGACAGCAGCTTCTACATCTGCAGTGCCCTTCGGGCAACTAATGAAAAACTGTTTTTTGGCAGT	CSALRATNEKLFF	2	1.58052789631737E-4	39	TCRBV20	TCRBV20				TCRBV20-01,TCRBV20-or09_02		TCRBD02-01	TCRBD02	TCRBD02-01				01,02	TCRBJ01-04*01	TCRBJ01	TCRBJ01-04	01				6	0	8	4	4	0	42	50	54	-1	58	2	In	VDJ
ACCTTGGAGCTGGGGGACTCGGCCCTTTATCTTTGCGCCAGCAGCTTCGGGGGGAGGCCAACTAATGAAAAACTGTTTTTTGGCAGT	CASSFGGRPTNEKLFF	1	7.90263948158685E-5	48	TCRBV05-01*01	TCRBV05	TCRBV05-01	01				TCRBD02-01*01	TCRBD02	TCRBD02-01	01				TCRBJ01-04*01	TCRBJ01	TCRBJ01-04	01				2	4	8	1	0	0	33	-1	47	54	58	1	In	VDJ
CAGCGCACAGAGCAGGGGGACTCGGCCATGTATCTCTGTGCCAGCAGCTTAGCGGGGGGAGATAATCAGCCCCAGCATTTTGGTGAT	CASSLAGGDNQPQHF	1	7.90263948158685E-5	45	TCRBV07-09*01	TCRBV07	TCRBV07-09	01				TCRBD02-01*01	TCRBD02	TCRBD02-01	01				TCRBJ01-05*01	TCRBJ01	TCRBJ01-05	01				0	4	9	1	0	4	36	-1	53	59	63	1	In	VDJ
GTCGCCCAGCCCCAACCAGACCTCTCTGTACTTCTGTGCCAGCAGTTTCTTGGGGGGGGCGGCAATCAGCCCCAGCATTTTGGTGAT		1	7.90263948158685E-5	47	TCRBV27-01*01	TCRBV27	TCRBV27-01	01				TCRBD02-01*01	TCRBD02	TCRBD02-01	01				TCRBJ01-05*01	TCRBJ01	TCRBJ01-05	01				3	3	9	0	3	2	34	48	51	58	61	1	Out	VDJ
GTGAGCACCTTGGAGCTGGGGGACTCGGCCCTTTATCTTTGCGCCAGCAGCCCCGCTGGGGGCCCCCAGCCCCAGCATTTTGGTGAT	CASSPAGGPQPQHF	1	7.90263948158685E-5	42	TCRBV05-01*01	TCRBV05	TCRBV05-01	01				TCRBD01-01*01	TCRBD01	TCRBD01-01	01				TCRBJ01-05*01	TCRBJ01	TCRBJ01-05	01				4	3	6	0	6	7	39	51	57	63	66	1	In	VDJ
GTGAACGCCTTGTTGCTGGGGGACTCGGCCCTCTATCTCTGTGCCAGCAGCTTGGGTCAGGTTCCACAGCCCCAGCATTTTGGTGAT	CASSLGQVPQPQHF	2	1.58052789631737E-4	42	TCRBV05-06*01	TCRBV05	TCRBV05-06	01				TCRBD01-01*01	TCRBD01	TCRBD01-01	01				TCRBJ01-05*01	TCRBJ01	TCRBJ01-05	01				0	5	4	4	2	7	39	55	57	61	66	2	In	VDJ
ACTCTGACAGTGACCAGTGCCCATCCTGAAGACAGCAGCTTCTACATCTGCAGTGCTAGCTGGCTCTATGGCTACACCTTCGGTTCG	CSASWLYGYTF	1	7.90263948158685E-5	33	TCRBV20-01	TCRBV20	TCRBV20-01				01,04	TCRBD01-01*01	TCRBD01	TCRBD01-01	01				TCRBJ01-02*01	TCRBJ01	TCRBJ01-02	01				3	1	9	0	2	4	48	59	61	64	65	1	In	VDJ
GTGACCAGTGCCCATCCTGAAGACAGCAGCTTCTACATCTGCAGTGCTGATCCCGACAGGGGGCTCTATGGCTACACCTTCGGTTCG	CSADPDRGLYGYTF	2	1.58052789631737E-4	42	TCRBV20	TCRBV20				TCRBV20-01,TCRBV20-or09_02		TCRBD01-01*01	TCRBD01	TCRBD01-01	01				TCRBJ01-02*01	TCRBJ01	TCRBJ01-02	01				5	1	2	0	6	4	39	48	54	64	65	2	In	VDJ
AAGATCCAGCCTGCAGAGCTTGGGGACTCGGCCATGTATCTCTGTGCCAGCAGCTCCGGGATGTCCTATGGCTACACCTTCGGTTCG	CASSSGMSYGYTF	1	7.90263948158685E-5	39	TCRBV11-01*01	TCRBV11	TCRBV11-01	01				TCRBD02-01*02	TCRBD02	TCRBD02-01	02				TCRBJ01-02*01	TCRBJ01	TCRBJ01-02	01				4	4	8	3	1	4	42	55	56	61	65	1	In	VDJ
GCCAGCACCAACCAGACATCTATGTACCTCTGTGCCAGCAGCTTTTTGGGGACTCGGACAGGGGACTATGGCTACACCTTCGGTTCG	CASSFLGTRTGDYGYTF	9	7.112375533428165E-4	51	TCRBV28-01*01	TCRBV28	TCRBV28-01	01				TCRBD01-01*01	TCRBD01	TCRBD01-01	01				TCRBJ01-02*01	TCRBJ01	TCRBJ01-02	01				6	0	1	2	14	3	30	41	55	-1	64	9	In	VDJ
CCTGAAGACAGCAGCTTCTACATCTGCAGTGCTGCCGGGGCCGTTGGGACAGGGGGCTTTTCTAACTATGGCTACACCTTCGGTTCG	CSAAGAVGTGGFSNYGYTF	3	2.370791844476055E-4	57	TCRBV20	TCRBV20				TCRBV20-01,TCRBV20-or09_02		TCRBD01-01*01	TCRBD01	TCRBD01-01	01				TCRBJ01-02*01	TCRBJ01	TCRBJ01-02	01				5	4	0	0	12	0	24	33	45	57	61	3	In	VDJ
ATCCGGTCCACAAAGCTGGAGGACTCAGCCATGTACTTCTGTGCCAGCCACGCCCAGGGGACTAACTATGGCTACACCTTCGGTTCG	CASHAQGTNYGYTF	2	1.58052789631737E-4	42	TCRBV02-01	TCRBV02	TCRBV02-01				01,03	TCRBD01-01*01	TCRBD01	TCRBD01-01	01				TCRBJ01-02*01	TCRBJ01	TCRBJ01-02	01				8	1	4	2	6	0	39	48	54	60	61	2	In	VDJ
AACCTGAGCTCTCTGGAGCTGGGGGACTCAGCTTTGTATTTCTGTGCCAGCAGCCCTGGACAGAACTATGGCTACACCTTCGGTTCG	CASSPGQNYGYTF	1	7.90263948158685E-5	39	TCRBV09-01*01	TCRBV09	TCRBV09-01	01				TCRBD01-01*01	TCRBD01	TCRBD01-01	01				TCRBJ01-02*01	TCRBJ01	TCRBJ01-02	01				4	0	1	5	3	2	42	54	57	-1	63	1	In	VDJ
ACCAGTGCCCATCCTGAAGACAGCAGCTTCTACATCTGCAGTGCCCCGAACCTGAGGGTCGGGAAAAATGGCTACACCTTCGGTTCG	CSAPNLRVGKNGYTF	1	7.90263948158685E-5	45	TCRBV20	TCRBV20				TCRBV20-01,TCRBV20-or09_02		TCRBD02-01*02	TCRBD02	TCRBD02-01	02				TCRBJ01-02*01	TCRBJ01	TCRBJ01-02	01				6	3	8	3	15	6	36	44	59	64	67	1	In	VDJ
ATCCAGCCTGCAGAGCTTGAGGACTCGGCCGTGTATCTCTGTGCCAGCAGCTCGGGACTAGGGTTTTTGGAGCAGTACTTCGGGCCG	CASSSGLGFLEQYF	2	1.58052789631737E-4	42	TCRBV11	TCRBV11				TCRBV11-02,TCRBV11-03		TCRBD02-01	TCRBD02	TCRBD02-01				01,02	TCRBJ02-07*01	TCRBJ02	TCRBJ02-07	01				4	8	0	8	1	7	39	52	53	61	69	2	In	VDJ
CTGAAGATCCAGCGCACAGAGCAGGGGGACTCGGCCATGTATCTCTGTGCCAGCAGCTTAGCCGGGAGGGAGCAGTACTTCGGGCCG	CASSLAGREQYF	1	7.90263948158685E-5	36	TCRBV07-09*01	TCRBV07	TCRBV07-09	01				TCRBD02-01*02	TCRBD02	TCRBD02-01	02				TCRBJ02-07*01	TCRBJ02	TCRBJ02-07	01				0	0	8	1	0	7	45	-1	62	-1	69	1	In	VDJ
ACCTTGGAGCTGGGGGACTCGGCCCTTTATCTTTGCGCCAGCAGCCCCCGACACTCCCTCGGGCACGTCGAGCAGTACTTCGGGCCG	CASSPRHSLGHVEQYF	1	7.90263948158685E-5	48	TCRBV05-01*01	TCRBV05	TCRBV05-01	01								TCRBD01,TCRBD02	TCRBD01-01,TCRBD02-01		TCRBJ02-07*01	TCRBJ02	TCRBJ02-07	01				4	15	2	6	4	6	33	45	49	53	68	1	In	VDJ
NNNNNNNTGTCGGCTGCTCCCTCCCAGACATCTGTGTACTTCTGTGCCAGCAGTTTGAACAGGGGTTACGAGCAGTACTTCGGGCCG	CASSLNRGYEQYF	2	1.58052789631737E-4	39	TCRBV06-05*01	TCRBV06	TCRBV06-05	01				TCRBD01-01*01	TCRBD01	TCRBD01-01	01				TCRBJ02-07*01	TCRBJ02	TCRBJ02-07	01				4	1	3	2	3	4	42	55	58	65	66	2	In	VDJ
TCCCTGATTCTGGAGTCCGCCAGCACCAACCAGACATCTATGTACCTCTGTGCCAGCAATGGCCTCTACGAGCAGTACTTCGGGCCG	CASNGLYEQYF	1	7.90263948158685E-5	33	TCRBV28-01*01	TCRBV28	TCRBV28-01	01				TCRBD01-01*01	TCRBD01	TCRBD01-01	01				TCRBJ02-07*01	TCRBJ02	TCRBJ02-07	01				7	2	9	0	2	3	48	58	60	63	65	1	In	VDJ
CAGTGACCAGTGCCCATCCTGAAGACAGCAGCTTCTACATCTGCAGTGCTAACCGACAGGGACGGCTACGAGCAGTACTTCGGGCCG		1	7.90263948158685E-5	40	TCRBV20	TCRBV20				TCRBV20-01,TCRBV20-or09_02		TCRBD01-01*01	TCRBD01	TCRBD01-01	01				TCRBJ02-07*01	TCRBJ02	TCRBJ02-07	01				4	4	2	3	3	3	41	51	54	61	65	1	Out	VDJ
CTGCCTCCTCCCAGACATCTGTATATTTCTGCGCCAGCAGTGAGTCGGACGGGACAGGGGATTTCCTACGAGCAGTACTTCGGGCCG		1	7.90263948158685E-5	52	TCRBV10-01	TCRBV10	TCRBV10-01				01,03	TCRBD01-01*01	TCRBD01	TCRBD01-01	01				TCRBJ02-07*01	TCRBJ02	TCRBJ02-07	01				0	3	0	2	4	1	29	46	50	60	63	1	Out	VDJ
ACTCTGGAGTCCGCTACCAGCTCCCAGACATCTGTGTACTTCTGTGCCATCCGGGGCCGGGAGTCCTACGAGCAGTACTTCGGGCCG	CAIRGRESYEQYF	1	7.90263948158685E-5	39	TCRBV10-03*01	TCRBV10	TCRBV10-03	01				TCRBD02-01*02	TCRBD02	TCRBD02-01	02				TCRBJ02-07*01	TCRBJ02	TCRBJ02-07	01				8	0	8	2	6	1	42	51	57	-1	63	1	In	VDJ
AATGTGAACGCCTTGGAGCTGGACGACTCGGCCCTGTATCTCTGTGCCAGCAGCTTGGTCAACTCCTACGAGCAGTACTTCGGGCCG	CASSLVNSYEQYF	4	3.16105579263474E-4	39	TCRBV05-04*01	TCRBV05	TCRBV05-04	01				TCRBD01-01*01	TCRBD01	TCRBD01-01	01				TCRBJ02-07*01	TCRBJ02	TCRBJ02-07	01				0	1	4	6	1	0	42	58	59	61	62	4	In	VDJ
CACGCCCTGCAGCCAGAAGACTCAGCCCTGTATCTCTGCGCCAGCAGCTGGGGACAGCACGTTCCCTACGAGCAGTACTTCGGGCCG	CASSWGQHVPYEQYF	1	7.90263948158685E-5	45	TCRBV04-01*01	TCRBV04	TCRBV04-01	01				TCRBD01-01*01	TCRBD01	TCRBD01-01	01				TCRBJ02-07*01	TCRBJ02	TCRBJ02-07	01				5	7	0	5	2	2	36	48	50	57	64	1	In	VDJ
AGCAACATGAGCCCTGAAGACAGCAGCATATATCTCTGCAGCGTTGGGCCGGACAGGGGCCCTACCTACGAGCAGTACTTCGGGCCG	CSVGPDRGPTYEQYF	1	7.90263948158685E-5	45	TCRBV29-01	TCRBV29	TCRBV29-01				01,02	TCRBD01-01*01	TCRBD01	TCRBD01-01	01				TCRBJ02-07*01	TCRBJ02	TCRBJ02-07	01				4	5	1	2	4	2	36	46	50	59	64	1	In	VDJ
ATCCAGCGCACAGAGCAGGGGGACTCGGCCATGTATCTCTGTGCCAGCAGCCTATCCGGGGGCAGCGACGAGCAGTACTTCGGGCCG	CASSLSGGSDEQYF	3	2.370791844476055E-4	42	TCRBV07-09*01	TCRBV07	TCRBV07-09	01								TCRBD01,TCRBD02	TCRBD01-01,TCRBD02-01		TCRBJ02-07*01	TCRBJ02	TCRBJ02-07	01				5	4	6	0	6	5	39	51	57	63	67	3	In	VDJ
ATCCAGCCTGCAGAGCTTGAGGACTCGGCCGTGTATCTCTGTGCCAGCAGCCTGGACAGGGCTGGAAACACCATATATTTTGGAGAG	CASSLDRAGNTIYF	2	1.58052789631737E-4	42	TCRBV11	TCRBV11				TCRBV11-02,TCRBV11-03		TCRBD01-01*01	TCRBD01	TCRBD01-01	01				TCRBJ01-03*01	TCRBJ01	TCRBJ01-03	01				5	0	1	3	2	2	39	51	53	-1	61	2	In	VDJ
AAGATCCAGCCCTCAGAACCCAGGGACTCAGCTGTGTACTTCTGTGCCAGCAGTTTTGGGGGTCGAAACACCATATATTTTGGAGAG	CASSFGGRNTIYF	3	2.370791844476055E-4	39	TCRBV12-03/12-04*01	TCRBV12	TCRBV12-03/12-04	01								TCRBD01,TCRBD02	TCRBD01-01,TCRBD02-01		TCRBJ01-03*01	TCRBJ01	TCRBJ01-03	01				3	2	6	1	1	5	42	56	57	62	64	3	In	VDJ
CAGGTAGTGCGAGGAGATTCGGCAGCTTATTTCTGTGCCAGCTCACCTGCCTGGACCGTAGCCAAAAACATTCAGTACTTCGGCGCC	CASSPAWTVAKNIQYF	1	7.90263948158685E-5	48	TCRBV18-01*01	TCRBV18	TCRBV18-01	01								TCRBD01,TCRBD02	TCRBD01-01,TCRBD02-01		TCRBJ02-04*01	TCRBJ02	TCRBJ02-04	01				3	3	1	7	5	0	33	47	52	56	59	1	In	VDJ
ACCCTGCAGCCAGAAGACTCGGCCCTGTATCTCTGTGCCAGCAGCCAAGGGGGGACAGGGGGTACTTCACCCCTCCACTTTGGGAAC	CASSQGGTGGTSPLHF	1	7.90263948158685E-5	48	TCRBV04-02*01	TCRBV04	TCRBV04-02	01				TCRBD01-01*01	TCRBD01	TCRBD01-01	01				TCRBJ01-06*02	TCRBJ01	TCRBJ01-06	02				1	3	0	1	2	9	33	49	51	62	65	1	In	VDJ
AGAAGACTCAGCTGCGTATCTCTGCACCAGCAGCCACACGGAGACAGTGTTTGGAGCTCCTATAATTCACCCCTCCACTTTGGGAAC		1	7.90263948158685E-5	59	TCRBV01-01*01	TCRBV01	TCRBV01-01	01				TCRBD01-01*01	TCRBD01	TCRBD01-01	01				TCRBJ01-06*02	TCRBJ01	TCRBJ01-06	02				3	9	2	5	6	0	22	36	42	47	56	1	Out	VDJ
GAGCTTGGTGACTCTGCTGTGTATTTCTGTGCCAGCAGCCAAGAGAAGGTTGGGACAGGGCTCCGCTCACCCCTCCACTTTGGGAAC	CASSQEKVGTGLRSPLHF	2	1.58052789631737E-4	54	TCRBV03-01/03-02*01	TCRBV03	TCRBV03-01/03-02	01				TCRBD01-01*01	TCRBD01	TCRBD01-01	01				TCRBJ01-06*02	TCRBJ01	TCRBJ01-06	02				0	6	0	3	7	10	27	44	51	60	66	2	In	VDJ
GTGACCAGTGCCCATCCTGAAGACAGCAGCTTCTACATCTGCAGTGCTGGGGCCGGCGGGGAGTACAATGATCAGTTCTTCGGGCCA	CSAGAGGEYNDQFF	1	7.90263948158685E-5	42	TCRBV20	TCRBV20				TCRBV20-01,TCRBV20-or09_02		TCRBD02-01*01	TCRBD02	TCRBD02-01	01				TCRBJ02-01*01	TCRBJ02	TCRBJ02-01	01				5	11	7	3	7	13	39	48	55	61	72	1	In	VDJ
GCGCACAGAGCGGGGGGACTCAGCCGTGTATCTCTGTGCCAGCAGCTTAATTTTAGCGGGGGCTACAATGAGCAGTTCTTCGGGCCA		1	7.90263948158685E-5	47	TCRBV07-03*01	TCRBV07	TCRBV07-03	01				TCRBD02-01*01	TCRBD02	TCRBD02-01	01				TCRBJ02-01*01	TCRBJ02	TCRBJ02-01	01				1	0	5	2	3	3	34	50	53	-1	62	1	Out	VDJ
AAGATCCAGCGCACAGAGCGGGGGGACTCAGCCGTGTATCTCTGTGCCAGCAGCCCCGGGACAGGCGAGACCCAGTACTTCGGGCCA	CASSPGTGETQYF	1	7.90263948158685E-5	39	TCRBV07-03*01	TCRBV07	TCRBV07-03	01				TCRBD01-01*01	TCRBD01	TCRBD01-01	01				TCRBJ02-05*01	TCRBJ02	TCRBJ02-05	01				5	1	0	4	3	5	42	54	57	65	66	1	In	VDJ
CAGCCCTCAGAACCCAGGGACTCAGCTGTGTACTTCTGTGCCAGCACCCTTGTAAGGGAGGCACAAAAGACCCAGTACTTCGGGCCA	CASTLVREAQKTQYF	1	7.90263948158685E-5	45	TCRBV12	TCRBV12				TCRBV12-03/12-04,TCRBV12-04		TCRBD02-01*02	TCRBD02	TCRBD02-01	02				TCRBJ02-05*01	TCRBJ02	TCRBJ02-05	01				7	6	9	1	9	6	36	46	55	61	67	1	In	VDJ
TCGGCCCAAAAGAACCCGACAGCTTTCTATCTCTGTGCCAGTAGTACCCCGGGGGGGTCTAGCACAGATACGCAGTATTTTGGCCCA	CASSTPGGSSTDTQYF	1	7.90263948158685E-5	48	TCRBV19-01*01	TCRBV19	TCRBV19-01	01				TCRBD02-01*01	TCRBD02	TCRBD02-01	01				TCRBJ02-03*01	TCRBJ02	TCRBJ02-03	01				4	3	8	0	3	0	33	46	49	57	60	1	In	VDJ
CTGAAGATCCAGCGCACAGAGCGGGGGGACTCAGCCGTGTATCTCTGTGCCAGCAGCTCTAGCACAGATACGCAGTATTTTGGCCCA	CASSSSTDTQYF	3	2.370791844476055E-4	36	TCRBV07-03*01	TCRBV07	TCRBV07-03	01				TCRBD02-01	TCRBD02	TCRBD02-01				01,02	TCRBJ02-03*01	TCRBJ02	TCRBJ02-03	01				4	0	4	10	0	0	45	-1	58	-1	60	3	In	VDJ
ATCCAGCGCACAGAGCAGGAGGACTCGGCCGTGTATCTCTGTGCCAGCAGCAAAGGATCGAGCACAGATACGCAGTATTTTGGCCCA	CASSKGSSTDTQYF	2	1.58052789631737E-4	42	TCRBV07-02	TCRBV07	TCRBV07-02				01,02					TCRBD01,TCRBD02	TCRBD01-01,TCRBD02-01		TCRBJ02-03*01	TCRBJ02	TCRBJ02-03	01				5	3	1	8	3	0	39	51	54	57	60	2	In	VDJ
CAGGGACTCAGCTGTGTACTTCTGTGCCAGCAGTTTAACGGGCTAGCGGGGGCCTATATCAGCACAGATACGCAGTATTTTGGCCCA		1	7.90263948158685E-5	59	TCRBV12	TCRBV12				TCRBV12-03/12-04,TCRBV12-04		TCRBD02-01*01	TCRBD02	TCRBD02-01	01				TCRBJ02-03*01	TCRBJ02	TCRBJ02-03	01				2	8	4	2	5	0	22	37	42	52	60	1	Out	VDJ
GAGCGGGGGGACTCAGCCGTGTATCTCTGTGCCAGCAGCTTAACGTCGACTAGCGGGGGCCTCACCGGGGAGCTGTTTTTTGGAGAA	CASSLTSTSGGLTGELFF	1	7.90263948158685E-5	54	TCRBV07-03*01	TCRBV07	TCRBV07-03	01				TCRBD02-01*01	TCRBD02	TCRBD02-01	01				TCRBJ02-02*01	TCRBJ02	TCRBJ02-02	01				0	3	2	2	3	4	27	44	47	59	62	1	In	VDJ
ATCCAGCCCTCAGAACCCAGGGACTCAGCTGTGTACTTCTGTGCCAGCAGTCTGGACTCGAACACCGGGGAGCTGTTTTTTGGAGAA	CASSLDSNTGELFF	1	7.90263948158685E-5	42	TCRBV12	TCRBV12				TCRBV12-03/12-04,TCRBV12-04		TCRBD02-01	TCRBD02	TCRBD02-01				01,02	TCRBJ02-02*01	TCRBJ02	TCRBJ02-02	01				5	0	1	10	2	0	39	51	53	-1	58	1	In	VDJ
GCTGCTCCCTCCCAAACATCTGTGTACTTCTGTGCCAGCAGTTACACTAGCGGGGCTCCGAACACCGGGGAGCTGTTTTTTGGAGAA	CASSYTSGAPNTGELFF	2	1.58052789631737E-4	51	TCRBV06-02/06-03*01	TCRBV06	TCRBV06-02/06-03	01				TCRBD02-01*01	TCRBD02	TCRBD02-01	01				TCRBJ02-02*01	TCRBJ02	TCRBJ02-02	01				2	3	3	3	0	0	30	-1	45	55	58	2	In	VDJ
GCTGCTCCCTCCCAGACATCTGTGTACTTCTGTGCCAGCAGTTACCCGAAAGCGGGGGGGGTAACCGGGGAGCTGTTTTTTGGAGAA	CASSYPKAGGVTGELFF	1	7.90263948158685E-5	51	TCRBV06	TCRBV06				TCRBV06-05,TCRBV06-06		TCRBD02-01*01	TCRBD02	TCRBD02-01	01				TCRBJ02-02*01	TCRBJ02	TCRBJ02-02	01				2	3	6	0	5	5	30	45	50	60	63	1	In	VDJ
ACTCTGACTGTGAGCAACATGAGCCCTGAAGACAGCAGCATATATCTCTGCAGCGTTTTACTCAACATTGAAGCTTTCTTTGGACAA	CSVLLNIEAFF	3	2.370791844476055E-4	33	TCRBV29-01*01	TCRBV29	TCRBV29-01	01								TCRBD01,TCRBD02	TCRBD01-01,TCRBD02-01		TCRBJ01-01*01	TCRBJ01	TCRBJ01-01	01				5	1	3	6	7	7	48	57	64	67	68	3	In	VDJ
AGTTCTAAGAAGCTCCTTCTCAGTGACTCTGGCTTCTATCTCTGTGCCTGGAGTTTGACCCTGGACGGTGAAGCTTTCTTTGGACAA	CAWSLTLDGEAFF	1	7.90263948158685E-5	39	TCRBV30-01*01	TCRBV30	TCRBV30-01	01								TCRBD01,TCRBD02	TCRBD01-01,TCRBD02-01		TCRBJ01-01*01	TCRBJ01	TCRBJ01-01	01				2	2	1	7	8	7	42	54	62	66	68	1	In	VDJ
GAACTAAACCTGAGCTCTCTGGAGCTGGGGGACTCAGCTTTGTATTTCTGTGCCAGCAGCCCCCCCCCTGAAGCTTTCTTTGGACAA	CASSPPPEAFF	4	3.16105579263474E-4	33	TCRBV09-01*01	TCRBV09	TCRBV09-01	01											TCRBJ01-01*01	TCRBJ01	TCRBJ01-01	01				4	7	0	0	0	6	48	-1	-1	60	67	4	In	VJ
AGCTCTCTGGAGCTGGGGGACTCAGCTTTGTATTTCTGTGCCAGCAGCACCTCTGGGGGGTCTCGGACTGAAGCTTTCTTTGGACAA	CASSTSGGSRTEAFF	1	7.90263948158685E-5	45	TCRBV09-01*01	TCRBV09	TCRBV09-01	01				TCRBD02-01*01	TCRBD02	TCRBD02-01	01				TCRBJ01-01*01	TCRBJ01	TCRBJ01-01	01				4	6	9	1	6	5	36	48	54	60	66	1	In	VDJ
TCTGCCATCCCCAACCAGACAGCTCTTTACTTCTGTGCCACCAGTGATTTGCCAGGGTCGGAATAGACTGAAGCTTTCTTTGGACAA	CATSDLPGSE*TEAFF	2	1.58052789631737E-4	48	TCRBV24-01*01	TCRBV24	TCRBV24-01	01				TCRBD01-01*01	TCRBD01	TCRBD01-01	01				TCRBJ01-01*01	TCRBJ01	TCRBJ01-01	01				0	9	4	3	1	5	33	51	52	57	66	2	Stop	VDJ
CTGAGGATCCAGCAGGTAGTGCGAGGAGATTCGGCAGCTTATTTCTGTGCCAGCTCAGGGCGGTACACTGAAGCTTTCTTTGGACAA	CASSGRYTEAFF	1	7.90263948158685E-5	36	TCRBV18-01*01	TCRBV18	TCRBV18-01	01								TCRBD01,TCRBD02	TCRBD01-01,TCRBD02-01		TCRBJ01-01*01	TCRBJ01	TCRBJ01-01	01				5	3	8	0	0	3	45	-1	57	61	64	1	In	VDJ
CAGCCCTCAGAACCCAGGGACTCAGCTGTGTACTTCTGTGCCAGCAGTCCAACAGGGAGGGCGAACACTGAAGCTTTCTTTGGACAA	CASSPTGRANTEAFF	2	1.58052789631737E-4	45	TCRBV12	TCRBV12				TCRBV12-03/12-04,TCRBV12-04		TCRBD02-01*02	TCRBD02	TCRBD02-01	02				TCRBJ01-01*01	TCRBJ01	TCRBJ01-01	01				5	1	9	0	6	1	36	48	54	61	62	2	In	VDJ
GCCCTGCAGCCAGAAGACTCAGCCCTGTATCTCTGCGCCAGCAGCTGGAACAGGGGAGGGAAGAACACTGAAGCTTTCTTTGGACAA	CASSWNRGGKNTEAFF	2	1.58052789631737E-4	48	TCRBV04-01*01	TCRBV04	TCRBV04-01	01								TCRBD01,TCRBD02	TCRBD01-01,TCRBD02-01		TCRBJ01-01*01	TCRBJ01	TCRBJ01-01	01				5	6	3	2	4	1	33	45	49	56	62	2	In	VDJ
CGCTCACCAGGCCTGGGGGACGCAGCCATGTACCTGTGTGCCACCAGCAGAGTTGAGACAGACCCCGGGAAACTGTTTTTTGGCAGT	CATSRVETDPGKLFF	1	7.90263948158685E-5	45	TCRBV15-01*02	TCRBV15	TCRBV15-01	02				TCRBD01-01*01	TCRBD01	TCRBD01-01	01				TCRBJ01-04*01	TCRBJ01	TCRBJ01-04	01				1	8	2	5	4	11	36	52	56	61	69	1	In	VDJ
AAGATCCAGCGCACAGAGCAGGGGGACTCGGCCATGTATCTCTGTGCCAGCAGCTTAACAGGGGATGAAAAACTGTTTTTTGGCAGT	CASSLTGDEKLFF	2	1.58052789631737E-4	39	TCRBV07-09*01	TCRBV07	TCRBV07-09	01				TCRBD01-01*01	TCRBD01	TCRBD01-01	01				TCRBJ01-04*01	TCRBJ01	TCRBJ01-04	01				2	0	3	2	0	6	42	-1	57	-1	64	2	In	VDJ
TCCCTGGAGCTTGGTGACTCTGCTGTGTATTTCTGTGCCAGCAGCCAAGCGGAGGCAGCAACTAATGAAAAACTGTTTTTTGGCAGT	CASSQAEAATNEKLFF	1	7.90263948158685E-5	48	TCRBV03-01/03-02*01	TCRBV03	TCRBV03-01/03-02	01				TCRBD02-01*02	TCRBD02	TCRBD02-01	02				TCRBJ01-04*01	TCRBJ01	TCRBJ01-04	01				1	3	10	1	1	0	33	49	50	55	58	1	In	VDJ
AATTCCCTGGAGCTTGGTGACTCTGCTGTGTATTTCTGTGCCAGCAGCCAAGCCCCGACAGGGGTAAGGTCCCAGCATTTTGGTGAT	CASSQAPTGVRSQHF	1	7.90263948158685E-5	45	TCRBV03-01/03-02*01	TCRBV03	TCRBV03-01/03-02	01				TCRBD01-01*01	TCRBD01	TCRBD01-01	01				TCRBJ01-05*01	TCRBJ01	TCRBJ01-05	01				1	6	2	2	4	11	36	52	56	64	70	1	In	VDJ
ACTGTGACATCGGCCCAAAAGAACCCGACAGCTTTCTATCTCTGTGCCAGTAGTATAGATCGCGAATGGCCCCAGCATTTTGGTGAT	CASSIDREWPQHF	1	7.90263948158685E-5	39	TCRBV19-01*01	TCRBV19	TCRBV19-01	01				TCRBD02-01	TCRBD02	TCRBD02-01				01,02	TCRBJ01-05*01	TCRBJ01	TCRBJ01-05	01				0	4	7	6	2	9	42	59	61	64	68	1	In	VDJ
GTGACCAGTGCCCATCCTGAAGACAGCAGCTTCTACATCTGCAGTGCCGAGCGGGGGGCGCCCGGTCAGCCCCAGCATTTTGGTGAT	CSAERGAPGQPQHF	1	7.90263948158685E-5	42	TCRBV20	TCRBV20				TCRBV20-01,TCRBV20-or09_02		TCRBD02-01*01	TCRBD02	TCRBD02-01	01				TCRBJ01-05*01	TCRBJ01	TCRBJ01-05	01				6	7	6	1	2	6	39	47	49	58	65	1	In	VDJ
CCCTCAGAACCCAGGGACTCAGCTGTGTACTTCTGTGCCAGCAGTTTAAGTGGGTCGGGGAGGAATCAGCCCCAGCATTTTGGTGAT	CASSLSGSGRNQPQHF	1	7.90263948158685E-5	48	TCRBV12	TCRBV12				TCRBV12-03/12-04,TCRBV12-04		TCRBD02-01*02	TCRBD02	TCRBD02-01	02				TCRBJ01-05*01	TCRBJ01	TCRBJ01-05	01				2	0	9	1	9	4	33	48	57	-1	63	1	In	VDJ
CTGGAGTTGGCTGCTCCCTCCCAGACATCTGTGTACTTCTGTGCCAGCAGTTACTCGGACAGCCTCCAGCCCCAGCATTTTGGTGAT	CASSYSDSLQPQHF	1	7.90263948158685E-5	42	TCRBV06-06*01	TCRBV06	TCRBV06-06	01				TCRBD01-01*01	TCRBD01	TCRBD01-01	01				TCRBJ01-05*01	TCRBJ01	TCRBJ01-05	01				0	4	1	5	0	7	39	-1	56	62	66	1	In	VDJ
ATCCAGCGCACAGAGCAGCGGGACTCGGCCATGTATCGCTGTGCCAGCATCCAGGTATAGGGGGCTTGTGGCTACACCTTCGGTTCG	CASIQV*GACGYTF	7	5.531847637110795E-4	42	TCRBV07-06*01	TCRBV07	TCRBV07-06	01				TCRBD01-01*01	TCRBD01	TCRBD01-01	01				TCRBJ01-02*01	TCRBJ01	TCRBJ01-02	01				7	3	5	0	9	7	39	49	58	65	68	7	Stop	VDJ
AAGATCCAGCCCTCAGAACCCAGGGACTCAGCTGTGTACTTCTGTGCCAGCAGTTTAGGAGTGGGCCGTGGCTACACCTTCGGTTCG	CASSLGVGRGYTF	1	7.90263948158685E-5	39	TCRBV12-03/12-04*01	TCRBV12	TCRBV12-03/12-04	01				TCRBD01-01*01	TCRBD01	TCRBD01-01	01				TCRBJ01-02*01	TCRBJ01	TCRBJ01-02	01				1	2	8	0	4	7	42	58	62	66	68	1	In	VDJ
ATCCAGCCCTCAGAACCCAGGGACTCAGCTGTGTACTTCTGTGCCAGCAGTCCCACCCAGCCGGGCTCTGGCTACACCTTCGGTTCG	CASSPTQPGSGYTF	1	7.90263948158685E-5	42	TCRBV12	TCRBV12				TCRBV12-03/12-04,TCRBV12-04						TCRBD01,TCRBD02	TCRBD01-01,TCRBD02-01		TCRBJ01-02*01	TCRBJ01	TCRBJ01-02	01				5	2	8	0	11	7	39	51	62	66	68	1	In	VDJ
GCCCTGCAGCCAGAAGACTCAGCCCTGTATCTCTGCGCCAGCAGCCCCCAGTTGACAGGGAAGGGCTATGGCTACACCTTCGGTTCG	CASSPQLTGKGYGYTF	3	2.370791844476055E-4	48	TCRBV04-01*01	TCRBV04	TCRBV04-01	01				TCRBD01-01*01	TCRBD01	TCRBD01-01	01				TCRBJ01-02*01	TCRBJ01	TCRBJ01-02	01				4	5	2	3	7	4	33	46	53	60	65	3	In	VDJ
ATCAATTCCCTGGAGCTTGGTGACTCTGCTGTGTATTTCTGTGCCAGCAGCCAGCGAGGGGGTCTATATGGCTACACCTTCGGTTCG	CASSQRGGLYGYTF	1	7.90263948158685E-5	42	TCRBV03-01/03-02*01	TCRBV03	TCRBV03-01/03-02	01				TCRBD01-01*01	TCRBD01	TCRBD01-01	01				TCRBJ01-02*01	TCRBJ01	TCRBJ01-02	01				3	4	5	1	3	5	39	53	56	62	66	1	In	VDJ
AAGATCCAGCGCACAGAGCAGGGGGACTCGGCCATGTATCTCTGTGCCAGCAGCTTAAACTCGGTAGATGGCTACACCTTCGGTTCG	CASSLNSVDGYTF	1	7.90263948158685E-5	39	TCRBV07-09*01	TCRBV07	TCRBV07-09	01				TCRBD02-01	TCRBD02	TCRBD02-01				01,02	TCRBJ01-02*01	TCRBJ01	TCRBJ01-02	01				2	6	3	10	1	6	42	57	58	61	67	1	In	VDJ
AGTCCACGGAGTCAGGGGACACAGCACTGTATTTCTGTGCCAGCAGCAAAGCCGCCCGACAGGGGGCATGGCTACACCTTCGGTTCG		1	7.90263948158685E-5	46	TCRBV21-01*01	TCRBV21	TCRBV21-01	01				TCRBD01-01*01	TCRBD01	TCRBD01-01	01				TCRBJ01-02*01	TCRBJ01	TCRBJ01-02	01				0	0	2	0	5	6	35	52	57	-1	67	1	Out	VDJ
GTGAGCAACATGAGCCCTGAAGACAGCAGCATATATCTCTGCAGCGTTGAAGATCCAAGGGGGGGAGAGGGCTACACCTTCGGTTCG	CSVEDPRGGEGYTF	1	7.90263948158685E-5	42	TCRBV29-01	TCRBV29	TCRBV29-01				01,02	TCRBD02-01*01	TCRBD02	TCRBD02-01	01				TCRBJ01-02*01	TCRBJ01	TCRBJ01-02	01				0	4	9	0	5	8	39	53	58	65	69	1	In	VDJ
CTGGAGTCCGCTACCAGCTCCCAGACATCTGTGTACTTCTGTGCCATCAGAAGAGAGGGGACAACTTACGAGCAGTACTTCGGGCCG	CAIRREGTTYEQYF	2	1.58052789631737E-4	42	TCRBV10-03*01	TCRBV10	TCRBV10-03	01				TCRBD01-01*01	TCRBD01	TCRBD01-01	01				TCRBJ02-07*01	TCRBJ02	TCRBJ02-07	01				6	3	0	6	7	4	39	50	57	63	66	2	In	VDJ
GCCCTGCAGCCAGAAGACTCAGCCCTGTATCTCTGCGCCAGCAGCCAAGATTATGGGGACGGTTCCTACGAGCAGTACTTCGGGCCG	CASSQDYGDGSYEQYF	3	2.370791844476055E-4	48	TCRBV04-01*01	TCRBV04	TCRBV04-01	01								TCRBD01,TCRBD02	TCRBD01-01,TCRBD02-01		TCRBJ02-07*01	TCRBJ02	TCRBJ02-07	01				0	3	0	7	5	1	33	50	55	60	63	3	In	VDJ
GTGACATCGGCCCAAAAGAACCCGACAGCTTTCTATCTCTGTGCCAGTAGTATGACAGGGGGATCCTACGAGCAGTACTTCGGGCCG	CASSMTGGSYEQYF	1	7.90263948158685E-5	42	TCRBV19-01*01	TCRBV19	TCRBV19-01	01				TCRBD01-01*01	TCRBD01	TCRBD01-01	01				TCRBJ02-07*01	TCRBJ02	TCRBJ02-07	01				3	1	2	1	0	1	39	-1	53	62	63	1	In	VDJ
NNNNNNNNNNNTGTCGGCTGCTCCCTCCCAGACATCTGTGTACTTCTGTGCCAGCAGGCAGGGACCTACGAGCAGTACTTCGGGCCG		2	1.58052789631737E-4	35	TCRBV06-05*01	TCRBV06	TCRBV06-05	01				TCRBD01-01*01	TCRBD01	TCRBD01-01	01				TCRBJ02-07*01	TCRBJ02	TCRBJ02-07	01				6	1	4	3	1	2	46	57	58	63	64	2	Out	VDJ
ACTCTGAAGGTGCAGCCTGCAGAACTGGAGGATTCTGGAGTTTATTTCTGTGCCAGCAGCCACACCTACGAGCAGTACTTCGGGCCG	CASSHTYEQYF	1	7.90263948158685E-5	33	TCRBV14-01*01	TCRBV14	TCRBV14-01	01				TCRBD01-01*01	TCRBD01	TCRBD01-01	01				TCRBJ02-07*01	TCRBJ02	TCRBJ02-07	01				3	0	4	6	0	2	48	-1	62	-1	64	1	In	VDJ
GTGAACGCCTTGGAGCTGGACGACTCGGCCCTGTATCTCTGTGCCAGCAGCATCGGGACAGTCGAATACGAGCAGTACTTCGGGCCG	CASSIGTVEYEQYF	1	7.90263948158685E-5	42	TCRBV05-04*01	TCRBV05	TCRBV05-04	01				TCRBD01-01*01	TCRBD01	TCRBD01-01	01				TCRBJ02-07*01	TCRBJ02	TCRBJ02-07	01				4	5	0	5	3	4	39	51	54	61	66	1	In	VDJ
CTCAAGATCCAGCCTGCAGAGCTTGAGGACTCGGCCGTGTATCTCTGTGCCAGCAGCGGAGGGGGCCACGAGCAGTACTTCGGGCCG	CASSGGGHEQYF	1	7.90263948158685E-5	36	TCRBV11	TCRBV11				TCRBV11-02,TCRBV11-03		TCRBD01-01*01	TCRBD01	TCRBD01-01	01				TCRBJ02-07*01	TCRBJ02	TCRBJ02-07	01				5	1	5	0	2	5	45	57	59	66	67	1	In	VDJ
CACGCCCTGCAGCCAGAAGACTCAGCCCTGTATCTCTGCGCCAGCAGCCAAGAGGAAAAAGCTGGAAACACCATATATTTTGGAGAG	CASSQEEKAGNTIYF	1	7.90263948158685E-5	45	TCRBV04-01*01	TCRBV04	TCRBV04-01	01								TCRBD01,TCRBD02	TCRBD01-01,TCRBD02-01		TCRBJ01-03*01	TCRBJ01	TCRBJ01-03	01				0	5	1	8	0	2	36	-1	53	56	61	1	In	VDJ
CCAGCCTGCAGAGCAGGGGGACTCGGCCGTGTATGTCTGTGCAAGTCGCTTAGCGCGACAGGGGGAAACACCATATATTTTGGAGAG		1	7.90263948158685E-5	44	TCRBV12-02*01	TCRBV12	TCRBV12-02	01				TCRBD01-01*01	TCRBD01	TCRBD01-01	01				TCRBJ01-03*01	TCRBJ01	TCRBJ01-03	01				0	0	2	3	2	4	37	54	56	-1	63	1	Out	VDJ
GCGCACAGAGCAGGAGGACTCGGCCGTGTATCTCTGTGCCAGCAGCACGGGACAGGGGGCTATGGTTCACCCCTCCACTTTGGGAAC		2	1.58052789631737E-4	47	TCRBV07-02	TCRBV07	TCRBV07-02				01,02	TCRBD01-01*01	TCRBD01	TCRBD01-01	01				TCRBJ01-06*02	TCRBJ01	TCRBJ01-06	02				5	5	0	0	2	9	34	46	48	60	65	2	Out	VDJ
AGCACCTTGGAGCTGGGGGACTCGGCCCTTTATCTTTGCGCCAGCAGCTTGGATGGAGGGGATAATTCACCCCTCCACTTTGGGAAC	CASSLDGGDNSPLHF	1	7.90263948158685E-5	45	TCRBV05-01*01	TCRBV05	TCRBV05-01	01				TCRBD02-01*02	TCRBD02	TCRBD02-01	02				TCRBJ01-06*02	TCRBJ01	TCRBJ01-06	02				0	1	10	0	2	5	36	52	54	60	61	1	In	VDJ
ATCCAGCGCACAGAGCAGGGGGACTCGGCCATGTATCTCTGTGCCAGCATAGAGGGACACATAGGGATTGAGCAGTTCTTCGGGCCA	CASIEGHIGIEQFF	1	7.90263948158685E-5	42	TCRBV07-09	TCRBV07	TCRBV07-09				01,05,06	TCRBD01-01*01	TCRBD01	TCRBD01-01	01				TCRBJ02-01*01	TCRBJ02	TCRBJ02-01	01				7	9	0	6	4	9	39	49	53	59	68	1	In	VDJ
GAGTCTGCCATCCCCAACCAGACAGCTCTTTACTTCTGTGCCACCAGTGCCCCTTGGGGGGGCCGGAATGAGCAGTTCTTCGGGCCA	CATSAPWGGRNEQFF	2	1.58052789631737E-4	45	TCRBV24-01*01	TCRBV24	TCRBV24-01	01				TCRBD02-01*01	TCRBD02	TCRBD02-01	01				TCRBJ02-01*01	TCRBJ02	TCRBJ02-01	01				5	4	9	0	6	7	36	49	55	62	66	2	In	VDJ
TCGGCCCAAAAGAACCCGACAGCTTTCTATCTCTGTGCCAGTAGGGACTCTAGCGGGGGGATTTACAATGAGCAGTTCTTCGGGCCA	CASRDSSGGIYNEQFF	2	1.58052789631737E-4	48	TCRBV19-01*01	TCRBV19	TCRBV19-01	01				TCRBD02-01*01	TCRBD02	TCRBD02-01	01				TCRBJ02-01*01	TCRBJ02	TCRBJ02-01	01				6	3	4	1	5	4	33	44	49	60	63	2	In	VDJ
TCCCTAGAGTCTGCCATCCCCAACCAGACAGCTCTTTACTTCTGTGCCGCGGGGGGGGGCAACATAAATGAGCAGTTCTTCGGGCCA	CAAGGGNINEQFF	2	1.58052789631737E-4	39	TCRBV24-01*01	TCRBV24	TCRBV24-01	01				TCRBD02-01*01	TCRBD02	TCRBD02-01	01				TCRBJ02-01*01	TCRBJ02	TCRBJ02-01	01				12	9	7	0	0	7	42	-1	48	57	66	2	In	VDJ
ACAGAGCAGGAGGACTCGGCCGTGTATCTCTGTGCCAGCAGCTCAGCCGTGGTGGGGGGGGGAGGTGAGACCCAGTACTTCGGGCCA	CASSSAVVGGGGETQYF	2	1.58052789631737E-4	51	TCRBV07-02	TCRBV07	TCRBV07-02				01,02	TCRBD02-01*01	TCRBD02	TCRBD02-01	01				TCRBJ02-05*01	TCRBJ02	TCRBJ02-05	01				0	6	9	0	6	5	30	47	53	60	66	2	In	VDJ
NNNNNNNNNNTGTCGGCTGCTCCCTCCCAGACATCTGTGTACTTCTGTGCCAGCAGGGACAGGGGAGAGACCCAGTACTTCGGGCCA	CASRDRGETQYF	2	1.58052789631737E-4	36	TCRBV06-05*01	TCRBV06	TCRBV06-05	01				TCRBD01-01*01	TCRBD01	TCRBD01-01	01				TCRBJ02-05*01	TCRBJ02	TCRBJ02-05	01				6	0	1	2	0	4	45	-1	56	-1	65	2	In	VDJ
CTGATTCTGGAGTCCGCCAGCACCAACCAGACATCTATGTACCTCTGTGCCAGCAGTGGGTTAAAAGAGACCCAGTACTTCGGGCCA	CASSGLKETQYF	2	1.58052789631737E-4	36	TCRBV28-01*01	TCRBV28	TCRBV28-01	01								TCRBD01,TCRBD02	TCRBD01-01,TCRBD02-01		TCRBJ02-05*01	TCRBJ02	TCRBJ02-05	01				5	4	0	9	0	3	45	-1	57	60	64	2	In	VDJ
AAGATCCGGTCCACAAAGCTGGAGGACTCAGCCATGTACTTCTGTGCCAGCCTTGGACAGGGGGCAGATACGCAGTATTTTGGCCCA	CASLGQGADTQYF	1	7.90263948158685E-5	39	TCRBV02-01	TCRBV02	TCRBV02-01				01,03	TCRBD01-01*01	TCRBD01	TCRBD01-01	01				TCRBJ02-03*01	TCRBJ02	TCRBJ02-03	01				8	0	1	1	3	4	42	51	54	-1	64	1	In	VDJ
ACCTACACACCCTGCAGCCAGAAGACTCGGCCCTGTATCTCTGCGCCAGCAGCCCAGGGTTTCGCAGATACGCAGTATTTTGGCCCA		1	7.90263948158685E-5	40	TCRBV04-03*01	TCRBV04	TCRBV04-03	01				TCRBD01-01*01	TCRBD01	TCRBD01-01	01				TCRBJ02-03*01	TCRBJ02	TCRBJ02-03	01				4	5	4	3	0	4	41	-1	54	59	64	1	Out	VDJ
CATCCTGAAGACAGCAGCTTCTACATCTGCAGTGCTAGACCATTAACCGGGACTCGCTCTAGCACAGATACGCAGTATTTTGGCCCA	CSARPLTGTRSSTDTQYF	1	7.90263948158685E-5	54	TCRBV20	TCRBV20				TCRBV20-01,TCRBV20-or09_02		TCRBD02-01	TCRBD02	TCRBD02-01				01,02	TCRBJ02-03*01	TCRBJ02	TCRBJ02-03	01				2	6	0	10	9	0	27	39	48	54	60	1	In	VDJ
CACGGAGTCAGGGGACACAGCACTGTATTTCTGTGCCAGCAGCAAAAGGACAGGGGAGCCGACACAGATACGCAGTATTTTGGCCCA		1	7.90263948158685E-5	50	TCRBV21-01*01	TCRBV21	TCRBV21-01	01				TCRBD01-01*01	TCRBD01	TCRBD01-01	01				TCRBJ02-03*01	TCRBJ02	TCRBJ02-03	01				2	6	1	2	1	2	31	46	47	56	62	1	Out	VDJ
CTGAGCTCTCTGGAGCTGGGGGACTCAGCTTTGTATTTCTGTGCCAGCAGCGCCCCCAATGGCGCCGGGGAGCTGTTTTTTGGAGAA	CASSAPNGAGELFF	3	2.370791844476055E-4	42	TCRBV09-01*01	TCRBV09	TCRBV09-01	01								TCRBD01,TCRBD02	TCRBD01-01,TCRBD02-01		TCRBJ02-02*01	TCRBJ02	TCRBJ02-02	01				3	1	9	0	8	6	39	52	60	63	64	3	In	VDJ
TCTCTGGAGCTGGGGGACTCAGCTTTGTATTTCTGTGCCAGCAGCGCCGGAGGACAGGGTAACACCGGGGAGCTGTTTTTTGGAGAA	CASSAGGQGNTGELFF	3	2.370791844476055E-4	48	TCRBV09-01*01	TCRBV09	TCRBV09-01	01				TCRBD01-01*01	TCRBD01	TCRBD01-01	01				TCRBJ02-02*01	TCRBJ02	TCRBJ02-02	01				3	1	1	3	5	2	33	46	51	59	60	3	In	VDJ
CTGGAGCTGGGGGACTCAGCTTTGTATTTCTGTGCCAGCAGCGTAGTAAAGGGGGCAGCGAACACCGGGGAGCTGTTTTTTGGAGAA	CASSVVKGAANTGELFF	1	7.90263948158685E-5	51	TCRBV09-01*01	TCRBV09	TCRBV09-01	01				TCRBD01-01*01	TCRBD01	TCRBD01-01	01				TCRBJ02-02*01	TCRBJ02	TCRBJ02-02	01				0	2	5	0	3	0	30	46	49	56	58	1	In	VDJ
CAGCAGGTAGTGCGAGGAGATTTGGCAGCTTATTTCTGTGCCAGCTCACCGCCGGGACAGGGGGCGTCGGGAGCTTTCTTTGGACAA	CASSPPGQGASGAFF	1	7.90263948158685E-5	45	TCRBV18-01*01	TCRBV18	TCRBV18-01	01				TCRBD01-01*01	TCRBD01	TCRBD01-01	01				TCRBJ01-01*01	TCRBJ01	TCRBJ01-01	01				3	6	0	0	3	10	36	50	53	65	71	1	In	VDJ
CTGGAGTCTGCCAGGCCCTCACATACCTCTCAGTACCTCTGTGCCAGCAGTGAATATCCACAGGGTACTAGAGCTTTCTTTGGACAA	CASSEYPQGTRAFF	1	7.90263948158685E-5	42	TCRBV25-01*01	TCRBV25	TCRBV25-01	01				TCRBD01-01*01	TCRBD01	TCRBD01-01	01				TCRBJ01-01*01	TCRBJ01	TCRBJ01-01	01				0	6	3	3	3	10	39	56	59	65	71	1	In	VDJ
GCCCAAAAGAACCCGACAGCTTTCTATCTCTGTGCCAGTAGTCTCTACTCTCCGATTACAGGGTATACTGAAGCTTTCTTTGGACAA	CASSLYSPITGYTEAFF	1	7.90263948158685E-5	51	TCRBV19-01*01	TCRBV19	TCRBV19-01	01				TCRBD01-01*01	TCRBD01	TCRBD01-01	01				TCRBJ01-01*01	TCRBJ01	TCRBJ01-01	01				5	3	3	3	15	5	30	42	57	63	66	1	In	VDJ
AAGATCCAGCGCACAGAGCAGGAGGACTCCGCCGTGTATCTCTGTGCCAGCAGCCCTAGGACAGGGACTGAAGCTTTCTTTGGACAA	CASSPRTGTEAFF	1	7.90263948158685E-5	39	TCRBV07-08*03	TCRBV07	TCRBV07-08	03				TCRBD01-01*01	TCRBD01	TCRBD01-01	01				TCRBJ01-01*01	TCRBJ01	TCRBJ01-01	01				4	0	1	3	3	5	42	55	58	-1	66	1	In	VDJ
CGGGGGGACTCAGCCGTGTATCTCTGTGCCAGCAGCTTAGGTTTTAACAGGGTGCGTTCGTTGGGCACTGAAGCTTTCTTTGGACAA	CASSLGFNRVRSLGTEAFF	2	1.58052789631737E-4	57	TCRBV07-03*01	TCRBV07	TCRBV07-03	01				TCRBD01-01*01	TCRBD01	TCRBD01-01	01				TCRBJ01-01*01	TCRBJ01	TCRBJ01-01	01				2	13	3	3	7	4	24	39	46	52	65	2	In	VDJ
GAGTCCGCCAGCACCAACCAGACATCTATGTACCTCTGTGCCAGCAGTGACGGGACAGGGGTGACCACTGAAGCTTTCTTTGGACAA	CASSDGTGVTTEAFF	1	7.90263948158685E-5	45	TCRBV28-01*01	TCRBV28	TCRBV28-01	01				TCRBD01-01*01	TCRBD01	TCRBD01-01	01				TCRBJ01-01*01	TCRBJ01	TCRBJ01-01	01				5	4	0	2	3	4	36	48	51	61	65	1	In	VDJ
ACGTTGGCGTCTGCTGTACCCTCTCAGACATCTGTGTACTTCTGTGCCAGCAGTGATGGAGTGAACACTGAAGCTTTCTTTGGACAA	CASSDGVNTEAFF	2	1.58052789631737E-4	39	TCRBV06-04*01	TCRBV06	TCRBV06-04	01				TCRBD02-01*02	TCRBD02	TCRBD02-01	02				TCRBJ01-01*01	TCRBJ01	TCRBJ01-01	01				3	0	10	2	1	0	42	56	57	-1	61	2	In	VDJ
ACGATCCAGCGCACAGAGCAGGAGGACTCGGCCGTGTATCTCTGTGCCAGCAGAAAGGGGTGGAACACTGAAGCTTTCTTTGGACAA	CASRKGWNTEAFF	1	7.90263948158685E-5	39	TCRBV07-02	TCRBV07	TCRBV07-02				01,02	TCRBD01-01*01	TCRBD01	TCRBD01-01	01				TCRBJ01-01*01	TCRBJ01	TCRBJ01-01	01				6	2	5	2	2	1	42	53	55	60	62	1	In	VDJ
CGCACAGAGCAGGGGGACTCGGCCATGTATCTCTGTGCCAGCAGCTTAGTGAGAGCCAGGGCCAACACTGAAGCTTTCTTTGGACAA	CASSLVRARANTEAFF	2	1.58052789631737E-4	48	TCRBV07-09*01	TCRBV07	TCRBV07-09	01				TCRBD01-01*01	TCRBD01	TCRBD01-01	01				TCRBJ01-01*01	TCRBJ01	TCRBJ01-01	01				1	2	4	3	7	2	33	49	56	61	63	2	In	VDJ
ACTCTGACAGTGACCAGTGCCCATCCTGAAGACAGCAGCTTCTACATCTGCAGTGCGTTTACGCCAAATGAAGCTTTCTTTGGACAA	CSAFTPNEAFF	1	7.90263948158685E-5	33	TCRBV20-01	TCRBV20	TCRBV20-01				01,04					TCRBD01,TCRBD02	TCRBD01-01,TCRBD02-01		TCRBJ01-01*01	TCRBJ01	TCRBJ01-01	01				6	6	3	7	4	7	48	56	60	62	68	1	In	VDJ
CTGAAGATCCAGCGCACAGAGCAGGGGGACTCGGCCATGTATCTCTGTGCCAGCAGCTGGACAGGAGGGGAAACTTTCTTTGGACAA	CASSWTGGETFF	1	7.90263948158685E-5	36	TCRBV07-09*01	TCRBV07	TCRBV07-09	01				TCRBD01-01*01	TCRBD01	TCRBD01-01	01				TCRBJ01-01*01	TCRBJ01	TCRBJ01-01	01				4	8	1	4	0	12	45	-1	58	65	73	1	In	VDJ
CAGGTAGTGCGAGGAGATTCGGCAGCTTATTTCTGTGCCAGCTCACCACTGGGGATTATGGCTAATGAAAAACTGTTTTTTGGCAGT	CASSPLGIMANEKLFF	1	7.90263948158685E-5	48	TCRBV18-01*01	TCRBV18	TCRBV18-01	01								TCRBD01,TCRBD02	TCRBD01-01,TCRBD02-01		TCRBJ01-04*01	TCRBJ01	TCRBJ01-04	01				1	6	0	8	2	3	33	49	51	55	61	1	In	VDJ
NTGTCGGCTGCTCCCTCCCAGACATCTGTGTACTTCTGTGCCAGCAGTGAAGGCAGTGCAACTAATGAAAAACTGTTTTTTGGCAGT	CASSEGSATNEKLFF	2	1.58052789631737E-4	45	TCRBV06-01*01	TCRBV06	TCRBV06-01	01				TCRBD01-01*01	TCRBD01	TCRBD01-01	01				TCRBJ01-04*01	TCRBJ01	TCRBJ01-04	01				1	2	4	5	1	0	36	52	53	56	58	2	In	VDJ
ACAAAGCTGGAGGACTCAGCCATGTACTTCTGTGCCAGCAGTGGGGATTCCACAGGGATCTATAATGAAAAACTGTTTTTTGGCAGT	CASSGDSTGIYNEKLFF	2	1.58052789631737E-4	51	TCRBV02-01	TCRBV02	TCRBV02-01				01,03	TCRBD01-01*01	TCRBD01	TCRBD01-01	01				TCRBJ01-04*01	TCRBJ01	TCRBJ01-04	01				4	5	3	3	8	4	30	43	51	57	62	2	In	VDJ
TGGAGATCCAGTCCACGGAGTCAGGGGACACAGCACTGTATTTCTGTGCCAGCAGCAATGGGGAATGAAAAACTGTTTTTTGGCAGT		1	7.90263948158685E-5	37	TCRBV21-01*01	TCRBV21	TCRBV21-01	01								TCRBD01,TCRBD02	TCRBD01-01,TCRBD02-01		TCRBJ01-04*01	TCRBJ01	TCRBJ01-04	01				3	0	6	2	1	5	44	58	59	-1	63	1	Out	VDJ
CCTGCAGAACTGGAGGATTCTGGAGTTTATTTCTGTGCCAGCAGCCAGGAACGGATAGGGCGCTTCGAAAAACTGTTTTTTGGCAGT	CASSQERIGRFEKLFF	1	7.90263948158685E-5	48	TCRBV14-01*01	TCRBV14	TCRBV14-01	01								TCRBD01,TCRBD02	TCRBD01-01,TCRBD02-01		TCRBJ01-04*01	TCRBJ01	TCRBJ01-04	01				3	6	5	3	9	8	33	47	56	60	66	1	In	VDJ
ATCCAGTCCACGGAGTCAGGGGACACAGCACTGTATTTCTGTGCCATCCCCGGGACAGGGTTCGATCAGCCCCAGCATTTTGGTGAT	CAIPGTGFDQPQHF	1	7.90263948158685E-5	42	TCRBV21-01*01	TCRBV21	TCRBV21-01	01				TCRBD01-01*01	TCRBD01	TCRBD01-01	01				TCRBJ01-05*01	TCRBJ01	TCRBJ01-05	01				10	4	0	3	5	5	39	46	51	60	64	1	In	VDJ
CGCACAGAGCAGGGGGACTCGGCCATGTATCTCTGTGCCAGCAGCTTAGAAGGGGGGCTAGGGAATCAGCCCCAGCATTTTGGTGAT	CASSLEGGLGNQPQHF	2	1.58052789631737E-4	48	TCRBV07-09*01	TCRBV07	TCRBV07-09	01								TCRBD01,TCRBD02	TCRBD01-01,TCRBD02-01		TCRBJ01-05*01	TCRBJ01	TCRBJ01-05	01				1	7	5	1	1	4	33	49	50	56	63	2	In	VDJ
ATCCGGTCCACAAAGCTGGAGGACTCAGCCATGTACTTCTGTGCCAGCAACGACGGTTATAGCAATCAGCCCCAGCATTTTGGTGAT	CASNDGYSNQPQHF	2	1.58052789631737E-4	42	TCRBV02-01	TCRBV02	TCRBV02-01				01,03					TCRBD01,TCRBD02	TCRBD01-01,TCRBD02-01		TCRBJ01-05*01	TCRBJ01	TCRBJ01-05	01				7	5	2	7	2	0	39	49	51	54	59	2	In	VDJ
GCTGCTCCCTCCCAGACATCTGTGTACTTCTGTGCCAGCACAAGGCGGACAGGGGGTGACAGCAATCAGCCCCAGCATTTTGGTGAT	CASTRRTGGDSNQPQHF	1	7.90263948158685E-5	51	TCRBV06	TCRBV06				TCRBV06-01,TCRBV06-05,TCRBV06-06		TCRBD01-01*01	TCRBD01	TCRBD01-01	01				TCRBJ01-05*01	TCRBJ01	TCRBJ01-05	01				7	4	1	1	6	1	30	40	46	56	60	1	In	VDJ
CAGCGCACAGAGCAGGGGGACTCGGCCATGTATCTCTGTGCCAGCAGCCATGATTGGGGGTCTGTGCAGCCCCAGCATTTTGGTGAT	CASSHDWGSVQPQHF	3	2.370791844476055E-4	45	TCRBV07-09*01	TCRBV07	TCRBV07-09	01								TCRBD01,TCRBD02	TCRBD01-01,TCRBD02-01		TCRBJ01-05*01	TCRBJ01	TCRBJ01-05	01				5	6	6	1	7	7	36	48	55	60	66	3	In	VDJ
GTGACCAGTGCCCATCCTGAAGACAGCAGCTTCTACATCTGCAGTGCTAGAGGACAGGGAAGGAGACAGCCCCAGCATTTTGGTGAT	CSARGQGRRQPQHF	1	7.90263948158685E-5	42	TCRBV20	TCRBV20				TCRBV20-01,TCRBV20-or09_02		TCRBD01-01*01	TCRBD01	TCRBD01-01	01				TCRBJ01-05*01	TCRBJ01	TCRBJ01-05	01				1	7	2	3	0	7	39	-1	52	59	66	1	In	VDJ
CTGACCCTGGAGTCTGCCAGGCCCTCACATACCTCTCAGTACCTCTGTGCCAGCAGTGACAGGGGGTATGGCTACATCTTCGGTTCG	CASSDRGYGYIF	1	7.90263948158685E-5	36	TCRBV25-01*01	TCRBV25	TCRBV25-01	01				TCRBD01-01*01	TCRBD01	TCRBD01-01	01				TCRBJ01-02*01	TCRBJ01	TCRBJ01-02	01				3	11	4	1	0	16	45	-1	59	66	77	1	In	VDJ
AAGATCCAGCGCACAGAGCGGGGGGACTCAGCCGTGTATCTCTGTGCCAGCAGCCCCCGGCAGGGGTATGGCTACACCTTCGGTTCG	CASSPRQGYGYTF	1	7.90263948158685E-5	39	TCRBV07-03*01	TCRBV07	TCRBV07-03	01				TCRBD01-01*01	TCRBD01	TCRBD01-01	01				TCRBJ01-02*01	TCRBJ01	TCRBJ01-02	01				5	0	4	2	6	5	42	54	60	-1	66	1	In	VDJ
NNNNTGTCGGCTGCTCCCTCCCAGACATCTGTGTACTTCTGTGCCAGCAGTGGGGACAGGGGGGGCTATGGCTACACCTTCGGTTCG	CASSGDRGGYGYTF	1	7.90263948158685E-5	42	TCRBV06	TCRBV06				TCRBV06-01,TCRBV06-05		TCRBD01-01*01	TCRBD01	TCRBD01-01	01				TCRBJ01-02*01	TCRBJ01	TCRBJ01-02	01				4	2	0	1	0	4	39	-1	52	63	65	1	In	VDJ
AAGATCCAGCGCACAGAGCAGGAGGACTCGGCCGTGTATCTCTGTGCCAGCAGCCACCAGACTAACTATGGCTACACCTTCGGTTCG	CASSHQTNYGYTF	1	7.90263948158685E-5	39	TCRBV07	TCRBV07				TCRBV07-02,TCRBV07-08		TCRBD01-01*01	TCRBD01	TCRBD01-01	01				TCRBJ01-02*01	TCRBJ01	TCRBJ01-02	01				5	1	4	5	3	0	42	54	57	60	61	1	In	VDJ
NNNNNNNNTGTCGGCTGCTCCCTCCCAAACATCTGTGTACTTCTGTGCCAGCAGTTACGACATAACTATGGCTACACCTTCGGTTCG		1	7.90263948158685E-5	38	TCRBV06-02/06-03*01	TCRBV06	TCRBV06-02/06-03	01				TCRBD01-01*01	TCRBD01	TCRBD01-01	01				TCRBJ01-02*01	TCRBJ01	TCRBJ01-02	01				2	0	2	6	0	1	43	-1	58	-1	62	1	Out	VDJ
CAGCCCTCAGAACCCAGGGACTCAGCTGTGTACTTCTGTGCCAGCAGTTTTATGGGGGGAATAGGGGATGGCTACACCTTCGGTTCG	CASSFMGGIGDGYTF	1	7.90263948158685E-5	45	TCRBV12	TCRBV12				TCRBV12-03/12-04,TCRBV12-04		TCRBD02-01*01	TCRBD02	TCRBD02-01	01				TCRBJ01-02*01	TCRBJ01	TCRBJ01-02	01				3	8	9	1	3	6	36	50	53	59	67	1	In	VDJ
CAAGATCCAGCCTGCAGAGCTTGAGGACTCGGCCGTGTATCTCTGTGCCAGCAGCGGGGGGTGTAAGATGGCTACACCTTCGGTTCG		1	7.90263948158685E-5	38	TCRBV11	TCRBV11				TCRBV11-02,TCRBV11-03		TCRBD02-01*01	TCRBD02	TCRBD02-01	01				TCRBJ01-02*01	TCRBJ01	TCRBJ01-02	01				5	6	9	1	0	6	43	-1	55	61	67	1	Out	VDJ
NTGTCGGCTGCTCCCTCCCAGACATCTGTGTACTTCTGTGCCAGCAGCTCGTGGGTGACAGGGGTGGGTGAGCAGTACTTCGGGCCG	CASSSWVTGVGEQYF	4	3.16105579263474E-4	45	TCRBV06-05*01	TCRBV06	TCRBV06-05	01				TCRBD01-01*01	TCRBD01	TCRBD01-01	01				TCRBJ02-07*01	TCRBJ02	TCRBJ02-07	01				6	5	2	2	9	7	36	47	56	64	69	4	In	VDJ
AACCCGACAGCTTTCTATCTCTGTGCCAGTAGTTAACTAGGGAAGCGGGGGGGCAGAAAATCGCTCGGTGAGCAGTACTTCGGGCCG	CASS*LGKRGGRKSLGEQYF	1	7.90263948158685E-5	60	TCRBV19-01*01	TCRBV19	TCRBV19-01	01				TCRBD02-01*01	TCRBD02	TCRBD02-01	01				TCRBJ02-07*01	TCRBJ02	TCRBJ02-07	01				5	16	6	0	10	7	21	33	43	53	69	1	Stop	VDJ
[truncated: 6,068 more rows]
[truncated: 2 more columns]
