# Supplementary material for: Preoperative immune checkpoint inhibition and cryoablation in early-stage breast cancer
Source: iScience. 2024 Jan 12;27(2):108880. doi: 10.1016/j.isci.2024.108880 (PMC10850740; doi:10.1016/j.isci.2024.108880)
Supplement: Data S1. Metadata file for TCR clone abundance tables provided in the supplement [file mmc2.zip › 16-495-1TB_TCRB.tsv]

nucleotide	aminoAcid	count (templates/reads)	frequencyCount (%)	cdr3Length	vMaxResolved	vFamilyName	vGeneName	vGeneAllele	vFamilyTies	vGeneNameTies	vGeneAlleleTies	dMaxResolved	dFamilyName	dGeneName	dGeneAllele	dFamilyTies	dGeneNameTies	dGeneAlleleTies	jMaxResolved	jFamilyName	jGeneName	jGeneAllele	jFamilyTies	jGeneNameTies	jGeneAlleleTies	vDeletion	n1Insertion	d5Deletion	d3Deletion	n2Insertion	jDeletion	vIndex	n1Index	dIndex	n2Index	jIndex	estimatedNumberGenomes	sequenceStatus	cloneResolved	vOrphon	dOrphon	jOrphon	vFunction	dFunction	jFunction	fractionNucleated	vAlignLength	vAlignSubstitutionCount	vAlignSubstitutionIndexes
ATCCTGGAGTCGCCCAGCCCCAACCAGACCTCTCTGTACTTCTGTGCCAGCAGTTTACAGGGAAACACTGAAGCTTTCTTTGGACAA	CASSLQGNTEAFF	13	0.020933977455716585	39	TCRBV27-01*01	TCRBV27	TCRBV27-01	01				TCRBD01-01*01	TCRBD01	TCRBD01-01	01				TCRBJ01-01*01	TCRBJ01	TCRBJ01-01	01				2	1	4	3	0	2	42	-1	57	62	63	13	In	VDJ
NNNNTGTCGGCTGCTCCCTCCCAGACATCTGTGTACTTCTGTGCCACCGTCAAGGGACAGGGGAATGAAAAACTGTTTTTTGGCAGT	CATVKGQGNEKLFF	7	0.011272141706924315	42	TCRBV06-05*01	TCRBV06	TCRBV06-05	01				TCRBD01-01*01	TCRBD01	TCRBD01-01	01				TCRBJ01-04*01	TCRBJ01	TCRBJ01-04	01				10	0	0	2	7	5	39	46	53	-1	63	7	In	VDJ
TCTGCTGCCTCCTCCCAGACATCTGTATATTTCTGCGCCAGCAACAATAGAAAACAGGGCATCACCACTGAAGCTTTCTTTGGACAA	CASNNRKQGITTEAFF	2	0.00322061191626409	48	TCRBV10-01	TCRBV10	TCRBV10-01				01,03	TCRBD01-01*01	TCRBD01	TCRBD01-01	01				TCRBJ01-01*01	TCRBJ01	TCRBJ01-01	01				7	6	3	3	10	4	33	43	53	59	65	2	In	VDJ
CACCTACACACCCTGCAGCCAGAAGACTCGGCCCTGTATCTCTGTGCCAGCAGCCAAGGGCAAGGGAACATTCAGTACTTCGGCGCC	CASSQGQGNIQYF	1	0.001610305958132045	39	TCRBV04-02*01	TCRBV04	TCRBV04-02	01								TCRBD01,TCRBD02	TCRBD01-01,TCRBD02-01		TCRBJ02-04*01	TCRBJ02	TCRBJ02-04	01				1	0	5	3	4	7	42	58	62	-1	66	1	In	VDJ
CTGGAGTCCGCCAGCACCAACCAGACATCTATGTACCTCTGTGCCAGCAGTTTGAGACAGCGCAATCAGCCCCAGCATTTTGGTGAT	CASSLRQRNQPQHF	1	0.001610305958132045	42	TCRBV28-01*01	TCRBV28	TCRBV28-01	01				TCRBD01-01*01	TCRBD01	TCRBD01-01	01				TCRBJ01-05*01	TCRBJ01	TCRBJ01-05	01				3	1	2	5	2	2	39	53	55	60	61	1	In	VDJ
CTGACAGTGACCAGTGCCCATCCTGAAGACAGCAGCTTCTACATCTGCAGTGCGCAGGACTACTTCTATGGCTACACCTTCGGTTCG	CSAQDYFYGYTF	1	0.001610305958132045	36	TCRBV20	TCRBV20				TCRBV20-01,TCRBV20-or09_02		TCRBD02-01	TCRBD02	TCRBD02-01				01,02	TCRBJ01-02*01	TCRBJ01	TCRBJ01-02	01				6	3	1	9	3	4	45	53	56	62	65	1	In	VDJ
CCCTCAGAACCCAGGGACTCAGCTGTGTACTTCTGTGCCAGCAGTTTAGCGGGGACAGGGTCTGGAAACACCATATATTTTGGAGAG	CASSLAGTGSGNTIYF	1	0.001610305958132045	48	TCRBV12	TCRBV12				TCRBV12-03/12-04,TCRBV12-04		TCRBD01-01*01	TCRBD01	TCRBD01-01	01				TCRBJ01-03*01	TCRBJ01	TCRBJ01-03	01				0	0	0	3	1	1	33	50	51	-1	60	1	In	VDJ
AAGATCCAGCCTGCAGAGCTTGGGGACTCGGCCATGTATCTCTGTGCCAGCAGCTTATTGGGGGGCTATGGCTACACCTTCGGTTCG	CASSLLGGYGYTF	1	0.001610305958132045	39	TCRBV11-01*01	TCRBV11	TCRBV11-01	01				TCRBD02-01*01	TCRBD02	TCRBD02-01	01				TCRBJ01-02*01	TCRBJ01	TCRBJ01-02	01				2	0	9	1	2	4	42	57	59	-1	65	1	In	VDJ
ATCCTGGAGTCGCCCAGCCCCAACCAGACCTCTCTGTACTTCTGTGCCAGCGCCACAGGGGGGGACACTGAAGCTTTCTTTGGACAA	CASATGGDTEAFF	1	0.001610305958132045	39	TCRBV27-01*01	TCRBV27	TCRBV27-01	01				TCRBD01-01*01	TCRBD01	TCRBD01-01	01				TCRBJ01-01*01	TCRBJ01	TCRBJ01-01	01				8	2	3	1	3	3	42	51	54	62	64	1	In	VDJ
AAGATCCAGCCCTCAGAACCCAGGGACTCAGCTGTGTACTTCTGTGCCAGCAGCTTGGACAGGGACTATGGCTACACCTTCGGTTCG	CASSLDRDYGYTF	1	0.001610305958132045	39	TCRBV12-03/12-04*01	TCRBV12	TCRBV12-03/12-04	01				TCRBD01-01*01	TCRBD01	TCRBD01-01	01				TCRBJ01-02*01	TCRBJ01	TCRBJ01-02	01				6	0	1	3	3	3	42	53	56	-1	64	1	In	VDJ
CAGCGCACAGAGCAGGAGGACTCGGCCGTGTATCTCTGTGCCAGCAGCTTAGCAGGGGCTCTGGGAAACACCATATATTTTGGAGAG	CASSLAGALGNTIYF	2	0.00322061191626409	45	TCRBV07-02	TCRBV07	TCRBV07-02				01,02	TCRBD01-01*01	TCRBD01	TCRBD01-01	01				TCRBJ01-03*01	TCRBJ01	TCRBJ01-03	01				0	5	5	2	0	4	36	-1	53	58	63	2	In	VDJ
GAGTCGCCCAGCCCCAACCAGACCTCTCTGTACTTCTGTGCCAGCAGTTTATACGGGTCGCAGGGAAACACCATATATTTTGGAGAG	CASSLYGSQGNTIYF	1	0.001610305958132045	45	TCRBV27-01*01	TCRBV27	TCRBV27-01	01				TCRBD02-01	TCRBD02	TCRBD02-01				01,02	TCRBJ01-03*01	TCRBJ01	TCRBJ01-03	01				1	6	8	4	1	4	36	52	53	57	63	1	In	VDJ
NNNNNCTCTCACTGTGACATCGGCCCAAAAGAACCCGACAGCTTTCTATCTCTGTGCCAGTACGAGTAAGAAGCTTTCTTTGGACAA		1	0.001610305958132045	29	TCRBV19-01*01	TCRBV19	TCRBV19-01	01				TCRBD02-01*02	TCRBD02	TCRBD02-01	02				TCRBJ01-01*01	TCRBJ01	TCRBJ01-01	01				7	3	11	2	1	8	52	62	63	66	69	1	Out	VDJ
CCCCCTGATCCTGGAGTCGCCCAGCCCCAACCAGACCTCTCTGTACTTCTGTGCCAGCAGTCCTATCAGCCCCAGCATTTTGGTGAT		1	0.001610305958132045	32	TCRBV27-01*01	TCRBV27	TCRBV27-01	01				TCRBD02-01	TCRBD02	TCRBD02-01				01,02	TCRBJ01-05*01	TCRBJ01	TCRBJ01-05	01				5	0	4	10	1	5	49	61	62	-1	64	1	Out	VDJ
TTGTTGCTGGGGGACTCGGCCCTCTATCTCTGTGCCAGCAGCTTGGTAGGCGCAGGAGGCCTTAACTATGGCTACACCTTCGGTTCG	CASSLVGAGGLNYGYTF	1	0.001610305958132045	51	TCRBV05-06*01	TCRBV05	TCRBV05-06	01				TCRBD02-01*02	TCRBD02	TCRBD02-01	02				TCRBJ01-02*01	TCRBJ01	TCRBJ01-02	01				0	3	10	1	8	1	30	46	54	59	62	1	In	VDJ
AAGATCCAGCGCACAGAGCAGGAGGACTCGGCCGTGTATCTCTGTGCCAGCAGCAGGGACAGGGGAGAGACCCAGTACTTCGGGCCA	CASSRDRGETQYF	1	0.001610305958132045	39	TCRBV07-02	TCRBV07	TCRBV07-02				01,02	TCRBD01-01*01	TCRBD01	TCRBD01-01	01				TCRBJ02-05*01	TCRBJ02	TCRBJ02-05	01				5	0	0	2	1	4	42	54	55	-1	65	1	In	VDJ
NNNNNNNTGTCGGCTGCTCCCTCCCAAACATCTGTGTACTTCTGTGCCAGCAGACGACAGGGGACGGGTGGCTACACCTTCGGTTCG	CASRRQGTGGYTF	1	0.001610305958132045	39	TCRBV06	TCRBV06				TCRBV06-02/06-03,TCRBV06-02		TCRBD01-01*01	TCRBD01	TCRBD01-01	01				TCRBJ01-02*01	TCRBJ01	TCRBJ01-02	01				6	5	2	2	2	7	42	53	55	63	68	1	In	VDJ
CTCTCTGGAGCTGGGGGACTCAGCTTTGTATTTCTGTGCCAGCAGCGTAGGGGGAGACAGGGACCCTACGAGCAGTACTTCGGGCCG		1	0.001610305958132045	47	TCRBV09-01*01	TCRBV09	TCRBV09-01	01				TCRBD01-01*01	TCRBD01	TCRBD01-01	01				TCRBJ02-07*01	TCRBJ02	TCRBJ02-07	01				0	2	2	3	5	2	34	50	55	62	64	1	Out	VDJ
CAGCCCTCAGAACCCAGGGACTCAGCTGTGTACTTCTGTGCCAGCAGTATAGCGGGGACGGGCACAGATACGCAGTATTTTGGCCCA	CASSIAGTGTDTQYF	1	0.001610305958132045	45	TCRBV12	TCRBV12				TCRBV12-03/12-04,TCRBV12-04						TCRBD01,TCRBD02	TCRBD01-01,TCRBD02-01		TCRBJ02-03*01	TCRBJ02	TCRBJ02-03	01				0	2	0	7	1	1	36	53	54	59	61	1	In	VDJ
CCTGCAGCCAGAAGACTCGGCCCTGTATCTCTGCGCCAGCAGCCAAGATTAGGCAGGTGTAGCACCGGGGAGCTGTTTTTTGGAGAA		2	0.00322061191626409	50	TCRBV04-03*01	TCRBV04	TCRBV04-03	01				TCRBD01-01*01	TCRBD01	TCRBD01-01	01				TCRBJ02-02*01	TCRBJ02	TCRBJ02-02	01				0	5	4	4	5	4	31	48	53	57	62	2	Out	VDJ
ATCCGGTCCACAAAGCTGGAGGACTCAGCCATGTACTTCTGTGCCAGCAAGAGGGACAGGTCAAACACTGAAGCTTTCTTTGGACAA	CASKRDRSNTEAFF	1	0.001610305958132045	42	TCRBV02-01	TCRBV02	TCRBV02-01				01,03	TCRBD01-01*01	TCRBD01	TCRBD01-01	01				TCRBJ01-01*01	TCRBJ01	TCRBJ01-01	01				7	3	0	4	3	2	39	49	52	60	63	1	In	VDJ
CTGAATGTGAACGCCTTGTTGCTGGGGGACTCGGCCCTCTATCTCTGTGCCAGCAGCCAACGACCGCGGGGCTACACCTTCGGTTCG	CASSQRPRGYTF	1	0.001610305958132045	36	TCRBV05-06*01	TCRBV05	TCRBV05-06	01				TCRBD02-01	TCRBD02	TCRBD02-01				01,02	TCRBJ01-02*01	TCRBJ01	TCRBJ01-02	01				4	0	7	5	8	8	45	57	65	-1	69	1	In	VDJ
CCCAGGGACTCAGCTGTGTACTTCTGTGCCAGCAGCTCCTCGACCAGGACGGACTCAAGTAGGTACTACGAGCAGTACTTCGGGCCG	CASSSSTRTDSSRYYEQYF	1	0.001610305958132045	57	TCRBV12	TCRBV12				TCRBV12-03/12-04,TCRBV12-04		TCRBD02-01	TCRBD02	TCRBD02-01				01,02	TCRBJ02-07*01	TCRBJ02	TCRBJ02-07	01				6	10	1	10	15	3	24	35	50	55	65	1	In	VDJ
ACTCTGACAGTGACCAGTGCCCATCCTGAAGACAGCAGCTTCTACATCTGCAGTGCTAGCCCCACCTCTGGCTACACCTTCGGTTCG	CSASPTSGYTF	1	0.001610305958132045	33	TCRBV20-01	TCRBV20	TCRBV20-01				01,04					TCRBD01,TCRBD02	TCRBD01-01,TCRBD02-01		TCRBJ01-02*01	TCRBJ01	TCRBJ01-02	01				3	3	3	7	4	7	48	59	63	65	68	1	In	VDJ
AAGATCCGGTCCACAAAGCTGGAGGACTCAGCCATGTACTTCTGTGCCAGCGCGGGCCTCTGGAAGGAGACCCAGTACTTCGGGCCA	CASAGLWKETQYF	1	0.001610305958132045	39	TCRBV02-01	TCRBV02	TCRBV02-01				01,03	TCRBD02-01	TCRBD02	TCRBD02-01				01,02	TCRBJ02-05*01	TCRBJ02	TCRBJ02-05	01				8	10	7	4	0	5	42	-1	51	56	66	1	In	VDJ
ATCCAGCGCACAGAGCAGGGGGACTCGGCCATGTATCTCTGTGCCAGCAGCCCGACAGGGGGCGGAGAAAAACTGTTTTTTGGCAGT	CASSPTGGGEKLFF	1	0.001610305958132045	42	TCRBV07-09*01	TCRBV07	TCRBV07-09	01				TCRBD01-01*01	TCRBD01	TCRBD01-01	01				TCRBJ01-04*01	TCRBJ01	TCRBJ01-04	01				5	3	2	0	2	8	39	51	53	63	66	1	In	VDJ
TCCCTGGAGCTTGGTGACTCTGCTGTGTATTTCTGTGCCAGCAGCCAAGATTGGGCCCAGGGAGAATGTGGCTACACCTTCGGTTCG	CASSQDWAQGECGYTF	1	0.001610305958132045	48	TCRBV03-01/03-02*01	TCRBV03	TCRBV03-01/03-02	01								TCRBD01,TCRBD02	TCRBD01-01,TCRBD02-01		TCRBJ01-02*01	TCRBJ01	TCRBJ01-02	01				0	6	4	3	7	7	33	50	57	62	68	1	In	VDJ
ATCCAGCGCACAGAGCAGGGGGACTCGGCCATGTATCTCTGTGCCAGCAGCTTAGGACAGACCCCCTATGGCTACACCTTCGGTTCG	CASSLGQTPYGYTF	1	0.001610305958132045	42	TCRBV07-09*01	TCRBV07	TCRBV07-09	01				TCRBD01-01*01	TCRBD01	TCRBD01-01	01				TCRBJ01-02*01	TCRBJ01	TCRBJ01-02	01				1	5	2	5	0	4	39	-1	55	60	65	1	In	VDJ
GTGAACGCCTTGTTGCTGGGGGACTCGGCCCTCTATCTCTGTGCCAGCAGCTTTCGGACACTGATCGGACCCCTCCACTTTGGGAAC	CASSFRTLIGPLHF	1	0.001610305958132045	42	TCRBV05-06*01	TCRBV05	TCRBV05-06	01				TCRBD01-01*01	TCRBD01	TCRBD01-01	01				TCRBJ01-06*02	TCRBJ01	TCRBJ01-06	02				2	8	1	6	2	12	39	53	55	60	68	1	In	VDJ
ATCCAGCCCTCAGAACCCAGGGACTCAGCTGTGTACTTCTGTGCCAGCAGTTTCGGGACAGGCCTCCAGCCCCAGCATTTTGGTGAT	CASSFGTGLQPQHF	1	0.001610305958132045	42	TCRBV12	TCRBV12				TCRBV12-03/12-04,TCRBV12-04		TCRBD01-01*01	TCRBD01	TCRBD01-01	01				TCRBJ01-05*01	TCRBJ01	TCRBJ01-05	01				3	4	0	4	1	7	39	53	54	62	66	1	In	VDJ
CGGTCCACAAAGCTGGAGGACTCAGCCATGTACTTCTGTGCCAGCAGCTCGGTTTACAGGTCCAACTATGGCTACACCTTCGGTTCG	CASSSVYRSNYGYTF	1	0.001610305958132045	45	TCRBV02-01	TCRBV02	TCRBV02-01				01,03	TCRBD01-01*01	TCRBD01	TCRBD01-01	01				TCRBJ01-02*01	TCRBJ01	TCRBJ01-02	01				6	3	3	4	8	2	36	47	55	60	63	1	In	VDJ
AACCCGACAGCTTTCTATCTCTGTGCCAGTAGGTGCCCTCGAGTTTGACTCTCGGGACATCCCTCCTATGGCTACACCTTCGGTTCG	CASRCPRV*LSGHPSYGYTF	1	0.001610305958132045	60	TCRBV19-01*01	TCRBV19	TCRBV19-01	01				TCRBD01-01*01	TCRBD01	TCRBD01-01	01				TCRBJ01-02*01	TCRBJ01	TCRBJ01-02	01				6	6	0	6	21	4	21	32	53	59	65	1	Stop	VDJ
ACTCTGACAGTGACCAGTGCCCATCCTGAAGACAGCAGCTTCTACATCTGCAGTGCTAGAGCCCATTACGAGCAGTACTTCGGGCCG	CSARAHYEQYF	1	0.001610305958132045	33	TCRBV20-01*01	TCRBV20	TCRBV20-01	01				TCRBD01-01*01	TCRBD01	TCRBD01-01	01				TCRBJ02-07*01	TCRBJ02	TCRBJ02-07	01				1	1	4	6	2	4	48	61	63	65	66	1	In	VDJ
NNNNNNNNNNTGTCGGCTGCTCCCTCCCAAACATCTGTGTACTTCTGTGCCAGCAGTTTACCGAATCAGCCCCAGCATTTTGGTGAT	CASSLPNQPQHF	1	0.001610305958132045	36	TCRBV06-02/06-03*01	TCRBV06	TCRBV06-02/06-03	01								TCRBD01,TCRBD02	TCRBD01-01,TCRBD02-01		TCRBJ01-05*01	TCRBJ01	TCRBJ01-05	01				4	2	3	7	1	4	45	58	59	61	63	1	In	VDJ
GCCTTGGAGCTGGACGACTCGGCCCTGTATCTCTGTGCCAGCAGCTTGGAGGTCTACAGGCACGTCGATGGCTACACCTTCGGTTCG	CASSLEVYRHVDGYTF	1	0.001610305958132045	48	TCRBV05-04*01	TCRBV05	TCRBV05-04	01				TCRBD01-01*01	TCRBD01	TCRBD01-01	01				TCRBJ01-02*01	TCRBJ01	TCRBJ01-02	01				0	7	3	4	6	6	33	49	55	60	67	1	In	VDJ
CAGCAGGTAGTGCGAGGAGATTCGGCAGCTTATTTCTGTGCCAGCTCGGGACTCGGGGCTGGGGCCAACGTCCTGACTTTCGGGGCC	CASSGLGAGANVLTF	1	0.001610305958132045	45	TCRBV18-01*01	TCRBV18	TCRBV18-01	01				TCRBD02-01	TCRBD02	TCRBD02-01				01,02	TCRBJ02-06*01	TCRBJ02	TCRBJ02-06	01				6	5	0	10	0	2	36	-1	47	53	58	1	In	VDJ
AGCAACATGAGCCCTGAAGACAGCAGCATATATCTCTGCAGCGGTGGGGACCGGGGCTCCCGAGGGGATACGCAGTATTTTGGCCCA	CSGGDRGSRGDTQYF	1	0.001610305958132045	45	TCRBV29-01	TCRBV29	TCRBV29-01				01,02,03					TCRBD01,TCRBD02	TCRBD01-01,TCRBD02-01		TCRBJ02-03*01	TCRBJ02	TCRBJ02-03	01				7	15	0	7	3	6	36	43	46	51	66	1	In	VDJ
TCCCTGGAGCTTGGTGACTCTGCTGTGTATTTCTGTGCCAGCAGCCAAGTCCGGACAGGGGAAAACTATGGCTACACCTTCGGTTCG	CASSQVRTGENYGYTF	1	0.001610305958132045	48	TCRBV03-01/03-02*01	TCRBV03	TCRBV03-01/03-02	01				TCRBD01-01*01	TCRBD01	TCRBD01-01	01				TCRBJ01-02*01	TCRBJ01	TCRBJ01-02	01				1	2	1	2	3	2	33	49	52	61	63	1	In	VDJ
CTGGAGTCCGCCAGCACCAACCAGACATCTATGTACCTCTGTGCCAGCAGTTTCGTGGCCGGGACAGATACGCAGTATTTTGGCCCA	CASSFVAGTDTQYF	1	0.001610305958132045	42	TCRBV28-01*01	TCRBV28	TCRBV28-01	01				TCRBD02-01	TCRBD02	TCRBD02-01				01,02	TCRBJ02-03*01	TCRBJ02	TCRBJ02-03	01				3	0	8	4	6	3	39	53	59	-1	63	1	In	VDJ
ATCCTGGAGTCGCCCAGCCCCAACCAGACCTCTCTGTACTTCTGTGCCAGCAGTTTACAGGGGAACACTGAAGCTTTCTTTGGACAA	CASSLQGNTEAFF	3	0.004830917874396135	39	TCRBV27-01*01	TCRBV27	TCRBV27-01	01				TCRBD01-01*01	TCRBD01	TCRBD01-01	01				TCRBJ01-01*01	TCRBJ01	TCRBJ01-01	01				2	0	4	3	0	1	42	-1	57	-1	62	3	In	VDJ
NTGTCGGCTGCTCCCTCCCAGACATCTGTGTACTTCTGTGCCAGCAGTTACTCCCCCCTCGGTTCCTACGAGCAGTACTTCGGGCCG	CASSYSPLGSYEQYF	1	0.001610305958132045	45	TCRBV06-05*01	TCRBV06	TCRBV06-05	01				TCRBD02-01	TCRBD02	TCRBD02-01				01,02	TCRBJ02-07*01	TCRBJ02	TCRBJ02-07	01				0	1	8	5	6	1	36	53	59	62	63	1	In	VDJ
GAGCTGGGGGACTCGGCCCTTTATCTTTGCGCCAGCAGCTACTATTCCGGGACAGGAGTCTCTGGAAACACCATATATTTTGGAGAG	CASSYYSGTGVSGNTIYF	1	0.001610305958132045	54	TCRBV05-01*01	TCRBV05	TCRBV05-01	01				TCRBD01-01*01	TCRBD01	TCRBD01-01	01				TCRBJ01-03*01	TCRBJ01	TCRBJ01-03	01				3	3	0	4	8	0	27	40	48	56	59	1	In	VDJ
GAGCACCTTGGAGCTGGGGGACTCGGCCCTTTATCTTTGCGCCAGCAGCTCTGACAGGGTTGTCAAGAGACCCAGTACTTCGGGCCA		1	0.001610305958132045	44	TCRBV05-01*01	TCRBV05	TCRBV05-01	01				TCRBD01-01*01	TCRBD01	TCRBD01-01	01				TCRBJ02-05*01	TCRBJ02	TCRBJ02-05	01				3	4	2	3	2	2	37	50	52	59	63	1	Out	VDJ
GTGACCAGTGCCCATCCTGAAGACAGCAGCTTCTACATCTGCAGTGCTAGACAGGGATCGGTGAACACTGAAGCTTTCTTTGGACAA	CSARQGSVNTEAFF	1	0.001610305958132045	42	TCRBV20	TCRBV20				TCRBV20-01,TCRBV20-or09_02		TCRBD01-01*01	TCRBD01	TCRBD01-01	01				TCRBJ01-01*01	TCRBJ01	TCRBJ01-01	01				2	5	4	3	0	0	39	-1	51	56	61	1	In	VDJ
AATTCCCTGGAGCTTGGTGACTCTGCTGTGTATTTCTGTGCCGGGGGCGGCAGGCCGGAAAGCAATCAGCCCCAGCATTTTGGTGAT	CAGGGRPESNQPQHF	1	0.001610305958132045	45	TCRBV03-01/03-02*01	TCRBV03	TCRBV03-01/03-02	01				TCRBD01-01*01	TCRBD01	TCRBD01-01	01				TCRBJ01-05*01	TCRBJ01	TCRBJ01-05	01				11	12	6	0	0	1	36	-1	42	48	60	1	In	VDJ
CTGAGGATCCAGCAGGTAGTGCGAGGAGATTCGGCAGCTTATTTCTGTGCCAGCTCACCCTCAGGGCAGCCCCAGCATTTTGGTGAT	CASSPSGQPQHF	1	0.001610305958132045	36	TCRBV18-01*01	TCRBV18	TCRBV18-01	01				TCRBD01-01*01	TCRBD01	TCRBD01-01	01				TCRBJ01-05*01	TCRBJ01	TCRBJ01-05	01				3	0	4	3	2	7	45	59	61	-1	66	1	In	VDJ
TCTGCCATCCCCAACCAGACAGCTCTTTACTTCTGTGCCACCTCGACCAGTTGGACAGGGAACACCGGGGAGCTGTTTTTTGGAGAA	CATSTSWTGNTGELFF	1	0.001610305958132045	48	TCRBV24-01*01	TCRBV24	TCRBV24-01	01				TCRBD01-01*01	TCRBD01	TCRBD01-01	01				TCRBJ02-02*01	TCRBJ02	TCRBJ02-02	01				9	0	1	4	10	1	33	42	52	-1	59	1	In	VDJ
TGTGAGCAACATGAGCCCTGAAGACAGCAGCATATATCTCTGCAGCCAAAGGGACAGACCAACACCGGGGAGCTGTTTTTTGGAGAA		1	0.001610305958132045	41	TCRBV29-01	TCRBV29	TCRBV29-01				01,02,03	TCRBD01-01*01	TCRBD01	TCRBD01-01	01				TCRBJ02-02*01	TCRBJ02	TCRBJ02-02	01				8	3	0	5	4	2	40	46	50	57	60	1	Out	VDJ
AATGTGAACGCCTTGGAGCTGGACGACTCGGCCCTGTATCTCTGTGCCAGCAGCTTTAGGGCAGACGATGGCTACACCTTCGGTTCG	CASSFRADDGYTF	1	0.001610305958132045	39	TCRBV05-04*01	TCRBV05	TCRBV05-04	01								TCRBD01,TCRBD02	TCRBD01-01,TCRBD02-01		TCRBJ01-02*01	TCRBJ01	TCRBJ01-02	01				2	6	5	3	1	6	42	56	57	61	67	1	In	VDJ
ATCCAGCGCACAGAGCAGGAGGACTCGGCCGTGTATCTCTGTGCCAGCACCTCAGGGACAGGGAGTTCGGGCTACACCTTCGGTTCG	CASTSGTGSSGYTF	1	0.001610305958132045	42	TCRBV07-02	TCRBV07	TCRBV07-02				01,02	TCRBD01-01*01	TCRBD01	TCRBD01-01	01				TCRBJ01-02*01	TCRBJ01	TCRBJ01-02	01				7	6	0	3	5	8	39	49	54	63	69	1	In	VDJ
CTGAATGTGAACGCCTTGTTGCTGGGGGACTCGGCCCTCTATCTCTGTGCCAGCAGCCTCGACAGGGACGAGCAGTACTTCGGGCCG	CASSLDRDEQYF	1	0.001610305958132045	36	TCRBV05-06*01	TCRBV05	TCRBV05-06	01				TCRBD01-01*01	TCRBD01	TCRBD01-01	01				TCRBJ02-07*01	TCRBJ02	TCRBJ02-07	01				4	0	2	3	3	5	45	57	60	-1	67	1	In	VDJ
GATCCAGCCCTCAGAACCCAGGGACTCAGCTGTGTACTTCTGTGCCAGCAGTAAGTCCCTGGGGCCAACGTCCTGACTTTCGGGGCC		1	0.001610305958132045	41	TCRBV12	TCRBV12				TCRBV12-03/12-04,TCRBV12-04						TCRBD01,TCRBD02	TCRBD01-01,TCRBD02-01		TCRBJ02-06*01	TCRBJ02	TCRBJ02-06	01				5	3	5	5	1	2	40	52	53	55	58	1	Out	VDJ
CAGCCAGAAGACTCGGCCCTGTATCTCTGCGCCAGCAGCTCCACCCCAGCGTCACAAAGTCGGGCCAACGTCCTGACTTTCGGGGCC	CASSSTPASQSRANVLTF	1	0.001610305958132045	54	TCRBV04-03*01	TCRBV04	TCRBV04-03	01				TCRBD02-01	TCRBD02	TCRBD02-01				01,02	TCRBJ02-06*01	TCRBJ02	TCRBJ02-06	01				5	10	6	6	8	5	27	39	47	51	61	1	In	VDJ
CAGCGCACAGAGCAGGAGGACTCGGCCGTGTATCTCTGTGCCAGCAGCCTGAAGCCGGGACGGCGCGGGACCCAGTACTTCGGGCCA	CASSLKPGRRGTQYF	1	0.001610305958132045	45	TCRBV07-02	TCRBV07	TCRBV07-02				01,02					TCRBD01,TCRBD02	TCRBD01-01,TCRBD02-01		TCRBJ02-05*01	TCRBJ02	TCRBJ02-05	01				5	7	0	7	8	7	36	48	56	61	68	1	In	VDJ
ACAGTGACCAGTGCCCATCCTGAAGACAGCAGCTTCTACATCTGCAGTGCTCTAACAGGGGTAGACACTGAAGCTTTCTTTGGACAA	CSALTGVDTEAFF	1	0.001610305958132045	39	TCRBV20	TCRBV20				TCRBV20-01,TCRBV20-or09_02		TCRBD01-01*01	TCRBD01	TCRBD01-01	01				TCRBJ01-01*01	TCRBJ01	TCRBJ01-01	01				5	3	3	2	3	3	42	51	54	61	64	1	In	VDJ
GTGCAGCCTGCAGAACTGGAGGATTCTGGAGTTTATTTCTGTGCCAGCAGCCAATTGTCCAGCAACTATGGCTACACCTTCGGTTCG	CASSQLSSNYGYTF	1	0.001610305958132045	42	TCRBV14-01*01	TCRBV14	TCRBV14-01	01								TCRBD01,TCRBD02	TCRBD01-01,TCRBD02-01		TCRBJ01-02*01	TCRBJ01	TCRBJ01-02	01				2	1	4	5	5	2	39	54	59	62	63	1	In	VDJ
AGCTGGAGGACTCAGCCATGTACTTCTGTGCCAGCAGTGAAGCCCTCCGGGGCAGGGGGACTCCACAGGGAGCAGTTCTTCGGGCCA		1	0.001610305958132045	55	TCRBV02-01	TCRBV02	TCRBV02-01				01,03	TCRBD01-01*01	TCRBD01	TCRBD01-01	01				TCRBJ02-01*01	TCRBJ02	TCRBJ02-01	01				0	10	4	1	9	10	26	43	52	59	69	1	Out	VDJ
ATCCAGCGCACAGAGCAGGAGGACTCGGCCGTGTATCTCTGTGCCAGCAGGCAAGGGGACTCTCTGGGGACCCAGTACTTCGGGCCA	CASRQGDSLGTQYF	1	0.001610305958132045	42	TCRBV07-02	TCRBV07	TCRBV07-02				01,02	TCRBD02-01	TCRBD02	TCRBD02-01				01,02	TCRBJ02-05*01	TCRBJ02	TCRBJ02-05	01				6	7	0	10	5	7	39	50	55	61	68	1	In	VDJ
AGGATCCAGCAGGTAGTGCGAGGAGATTCGGCAGCTTATTTCTGTGCCAGCTCACCACAGGTAACAGATACGCAGTATTTTGGCCCA	CASSPQVTDTQYF	1	0.001610305958132045	39	TCRBV18-01*01	TCRBV18	TCRBV18-01	01								TCRBD01,TCRBD02	TCRBD01-01,TCRBD02-01		TCRBJ02-03*01	TCRBJ02	TCRBJ02-03	01				1	2	5	4	0	3	42	-1	58	61	63	1	In	VDJ
GCAGAGCTTGAGGACTCGGCCGTGTATCTCTGTGCCAGCAGCTTAAAGCTCGCTCCACAGTTGAACACTGAAGCTTTCTTTGGACAA	CASSLKLAPQLNTEAFF	1	0.001610305958132045	51	TCRBV11	TCRBV11				TCRBV11-02,TCRBV11-03		TCRBD01-01*01	TCRBD01	TCRBD01-01	01				TCRBJ01-01*01	TCRBJ01	TCRBJ01-01	01				2	1	3	5	11	0	30	45	56	60	61	1	In	VDJ
GAGTCGCCCAGCCCCAACCAGACCTCTCTGTACTTCTGTGCCAGCAGTTTACTGCGGGGGGCCCGCTACGAGCAGTACTTCGGGCCG	CASSLLRGARYEQYF	1	0.001610305958132045	45	TCRBV27-01*01	TCRBV27	TCRBV27-01	01				TCRBD02-01*01	TCRBD02	TCRBD02-01	01				TCRBJ02-07*01	TCRBJ02	TCRBJ02-07	01				2	4	7	1	2	3	36	51	53	61	65	1	In	VDJ
GAATGTGAGCACCTTGGAGCTGGGGGACTCGGCCCTTTATCTTTGCGCCAGCAGCCCATTTGACTCGACGAGCAGTACTTCGGGCCG		3	0.004830917874396135	38	TCRBV05-01*01	TCRBV05	TCRBV05-01	01				TCRBD02-01	TCRBD02	TCRBD02-01				01,02	TCRBJ02-07*01	TCRBJ02	TCRBJ02-07	01				4	2	2	10	6	5	43	55	61	65	67	3	Out	VDJ
GTGAGCACCTTGGAGCTGGGGGACTCGGCCCTTTATCTTTGCGCCAGCAGGAAAACCAGCTCCTACAATGAGCAGTTCTTCGGGCCA	CASRKTSSYNEQFF	1	0.001610305958132045	42	TCRBV05-01*01	TCRBV05	TCRBV05-01	01				TCRBD01-01*01	TCRBD01	TCRBD01-01	01				TCRBJ02-01*01	TCRBJ02	TCRBJ02-01	01				5	0	4	5	6	0	39	50	56	-1	59	1	In	VDJ
CACGTTGGCGTCTGCTGTACCCTCTCAGACATCTGTGTACTTCTGTGCCAGCAGAGGCATTACACCGGGGAGCTGTTTTTTGGAGAA		1	0.001610305958132045	38	TCRBV06-04*01	TCRBV06	TCRBV06-04	01								TCRBD01,TCRBD02	TCRBD01-01,TCRBD02-01		TCRBJ02-02*01	TCRBJ02	TCRBJ02-02	01				6	4	5	4	0	3	43	-1	54	57	61	1	Out	VDJ
NNNNNNNNNNTGTCGGCTGCTCCCTCCCAAACATCTGTGTACTTCTGTGCCACTGCAGGAGCGGGGTACGAGCAGTACTTCGGGCCG	CATAGAGYEQYF	1	0.001610305958132045	36	TCRBV06	TCRBV06				TCRBV06-02/06-03,TCRBV06-02		TCRBD02-01*01	TCRBD02	TCRBD02-01	01				TCRBJ02-07*01	TCRBJ02	TCRBJ02-07	01				10	0	6	3	7	4	45	52	59	-1	66	1	In	VDJ
AGCTCTCTGGAGCTGGGGGACTCAGCTTTGTATTTCTGTGCCAGCAGCGCAGGGGGACTATTGGCCTACGAGCAGTACTTCGGGCCG	CASSAGGLLAYEQYF	1	0.001610305958132045	45	TCRBV09-01*01	TCRBV09	TCRBV09-01	01								TCRBD01,TCRBD02	TCRBD01-01,TCRBD02-01		TCRBJ02-07*01	TCRBJ02	TCRBJ02-07	01				3	8	4	1	0	2	36	-1	49	56	64	1	In	VDJ
ACCTTGGAGCTGGGGGACTCGGCCCTTTATCTTTGCGCCAGCAGCTCGACCGCAGGGGGCGGGAATTCACCCCTCCACTTTGGGAAC	CASSSTAGGGNSPLHF	1	0.001610305958132045	48	TCRBV05-01*01	TCRBV05	TCRBV05-01	01				TCRBD01-01*01	TCRBD01	TCRBD01-01	01				TCRBJ01-06*02	TCRBJ01	TCRBJ01-06	02				3	3	4	0	6	7	33	46	52	60	63	1	In	VDJ
CCCTCCCAGACATCTGTGTACTTCTGTGCCAGCAGTGATCCCCCGCGGTAGCGGGGGGCCTAACAAGAGACCCAGTACTTCGGGCCA	CASSDPPR*RGA*QETQYF	1	0.001610305958132045	57	TCRBV06-01*01	TCRBV06	TCRBV06-01	01				TCRBD02-01*01	TCRBD02	TCRBD02-01	01				TCRBJ02-05*01	TCRBJ02	TCRBJ02-05	01				3	5	5	1	10	2	24	38	48	58	63	1	Stop	VDJ
CAGTGACCAGTGCCCATCCTGAAGACAGCAGCTTCTACATCTGCAGTGCCGAAGGACAGGGGGGGGTCTGAAGCTTTCTTTGGACAA		2	0.00322061191626409	40	TCRBV20	TCRBV20				TCRBV20-01,TCRBV20-or09_02		TCRBD01-01*01	TCRBD01	TCRBD01-01	01				TCRBJ01-01*01	TCRBJ01	TCRBJ01-01	01				6	4	1	1	4	6	41	49	53	63	67	2	Out	VDJ
CCAACCAGACAGCTCTTTACTTCTGTGCCACCAGTGATTGCTGGGACAGGGGGAAGGTCAACTAATGAAAAACTGTTTTTTGGCAGT		1	0.001610305958132045	58	TCRBV24-01*01	TCRBV24	TCRBV24-01	01				TCRBD01-01*01	TCRBD01	TCRBD01-01	01				TCRBJ01-04*01	TCRBJ01	TCRBJ01-04	01				2	5	0	1	3	0	23	39	42	53	58	1	Out	VDJ
TCCACAAAGCTGGAGGACTCAGCCATGTACTTCTGTGCCAGCAGTGGGACAGGGGGCCGTTACACCGGGGAGCTGTTTTTTGGAGAA	CASSGTGGRYTGELFF	1	0.001610305958132045	48	TCRBV02-01	TCRBV02	TCRBV02-01				01,03	TCRBD01-01*01	TCRBD01	TCRBD01-01	01				TCRBJ02-02*01	TCRBJ02	TCRBJ02-02	01				4	4	1	0	0	3	33	-1	46	57	61	1	In	VDJ
ATCTTCACATCAATTCCCTGGAGCTTGGTGACTCTGCTGTGTATTTCTGTGCCAGCAGATGCAGGGACTGAAGCTTTCTTTGGACAA		1	0.001610305958132045	34	TCRBV03-01/03-02*01	TCRBV03	TCRBV03-01/03-02	01				TCRBD01-01*01	TCRBD01	TCRBD01-01	01				TCRBJ01-01*01	TCRBJ01	TCRBJ01-01	01				6	0	4	3	3	5	47	58	61	-1	66	1	Out	VDJ
CAGCGCACAGAGCAGGGGGACTCGGCCATGTATCTCTGTGCCAGCAGCTTAGTATCGGGGGGAGGAAACACCATATATTTTGGAGAG	CASSLVSGGGNTIYF	1	0.001610305958132045	45	TCRBV07-09*01	TCRBV07	TCRBV07-09	01				TCRBD02-01*01	TCRBD02	TCRBD02-01	01				TCRBJ01-03*01	TCRBJ01	TCRBJ01-03	01				1	1	8	1	3	4	36	52	55	62	63	1	In	VDJ
GATCCAGCCCTCAGAACCCAGGGACTCAGCTGTGTACTTCTGTGCCAGCATCCCAGGCGTCCAAAAGAGACCCAGTACTTCGGGCCA		1	0.001610305958132045	41	TCRBV12	TCRBV12				TCRBV12-03/12-04,TCRBV12-04		TCRBD01-01*01	TCRBD01	TCRBD01-01	01				TCRBJ02-05*01	TCRBJ02	TCRBJ02-05	01				7	7	4	4	3	3	40	50	53	57	64	1	Out	VDJ
GCTACCCGCTCCCAGACATCTGTGTATTTCTGCGCCAGCAGTGGAGCGGACAGGGGGTTTGGAGGCACTGAAGCTTTCTTTGGACAA	CASSGADRGFGGTEAFF	1	0.001610305958132045	51	TCRBV10-02*01	TCRBV10	TCRBV10-02	01				TCRBD01-01*01	TCRBD01	TCRBD01-01	01				TCRBJ01-01*01	TCRBJ01	TCRBJ01-01	01				4	8	1	1	4	4	30	43	47	57	65	1	In	VDJ
AACGCCTTGGAGCTGGACGACTCGGCCCTGTATCTCTGTGCCAGCAGCCAAAGCCTGGACAGGACTTATGGCTACACCTTCGGTTCG	CASSQSLDRTYGYTF	1	0.001610305958132045	45	TCRBV05-04*01	TCRBV05	TCRBV05-04	01				TCRBD01-01*01	TCRBD01	TCRBD01-01	01				TCRBJ01-02*01	TCRBJ01	TCRBJ01-02	01				4	3	1	4	8	5	36	48	56	63	66	1	In	VDJ
CCCTCAGAACCCAGGGACTCAGCTGTGTACTTCTGTGCCAGCAGTTTGAACTTCGGGACAGGCCTCTATGGCTACACCTTCGGTTCG	CASSLNFGTGLYGYTF	1	0.001610305958132045	48	TCRBV12	TCRBV12				TCRBV12-03/12-04,TCRBV12-04		TCRBD01-01*01	TCRBD01	TCRBD01-01	01				TCRBJ01-02*01	TCRBJ01	TCRBJ01-02	01				3	3	0	4	7	4	33	47	54	62	65	1	In	VDJ
ACTGTGACATCGGCCCAAAAGAACCCGACAGCTTTCTATCTCTGTGCCAGCGGGGACAGGGGAGGCGATACGCAGTATTTTGGCCCA	CASGDRGGDTQYF	1	0.001610305958132045	39	TCRBV19-01*01	TCRBV19	TCRBV19-01	01				TCRBD01-01*01	TCRBD01	TCRBD01-01	01				TCRBJ02-03*01	TCRBJ02	TCRBJ02-03	01				9	4	0	2	2	6	42	50	52	62	66	1	In	VDJ
NNTGAAGATCCAGCCCTCAGAACCCAGGGACTCAGCTGTGTATTTTTGTGCTAGTGGTTCATGAACACTGAAGCTTTCTTTGGACAA		1	0.001610305958132045	35	TCRBV12-05*01	TCRBV12	TCRBV12-05	01				TCRBD01-01*01	TCRBD01	TCRBD01-01	01				TCRBJ01-01*01	TCRBJ01	TCRBJ01-01	01				4	0	4	6	0	0	46	-1	59	-1	61	1	Out	VDJ
CTGGAGTCCGCTACCCGCTCCCAGACATCTGTGTATTTCTGCGCCAGCAAATCCTCCGGGGTTTCCGACGAGCAGTACTTCGGGCCG	CASKSSGVSDEQYF	1	0.001610305958132045	42	TCRBV10-02*01	TCRBV10	TCRBV10-02	01				TCRBD02-01*01	TCRBD02	TCRBD02-01	01				TCRBJ02-07*01	TCRBJ02	TCRBJ02-07	01				7	6	8	3	7	5	39	49	56	61	67	1	In	VDJ
TCGCCCAGCCCCAACCAGACCTCTCTGTACTTCTGTGCCAGCAGTTCGCGGACAGGGGGCTCCTACAATGAGCAGTTCTTCGGGCCA	CASSSRTGGSYNEQFF	1	0.001610305958132045	48	TCRBV27-01*01	TCRBV27	TCRBV27-01	01				TCRBD01-01*01	TCRBD01	TCRBD01-01	01				TCRBJ02-01*01	TCRBJ02	TCRBJ02-01	01				4	0	1	1	3	0	33	46	49	-1	59	1	In	VDJ
ACTGTGAGCAACATGAGCCCTGAAGACAGCAGCATATATCTCTGCAGCGTTCCCAGGACAGGAGCAGATACGCAGTATTTTGGCCCA	CSVPRTGADTQYF	1	0.001610305958132045	39	TCRBV29-01	TCRBV29	TCRBV29-01				01,02	TCRBD01-01*01	TCRBD01	TCRBD01-01	01				TCRBJ02-03*01	TCRBJ02	TCRBJ02-03	01				5	2	1	4	4	4	42	51	55	62	64	1	In	VDJ
AATGTGAACGCCTTGTTGCTGGGGGACTCGGCCCTCTATCTCTGTGCCAGCAGGTTGAGGGGGCTTGAAAAACTGTTTTTTGGCAGT	CASRLRGLEKLFF	1	0.001610305958132045	39	TCRBV05-06*01	TCRBV05	TCRBV05-06	01				TCRBD01-01*01	TCRBD01	TCRBD01-01	01				TCRBJ01-04*01	TCRBJ01	TCRBJ01-04	01				1	1	5	0	0	7	42	-1	57	64	65	1	In	VDJ
NNNNTGTCGGCTGCTCCCTCCCAAACATCTGTGTACTTCTGTGCCAGCACCACTGCCCTATCTCCCGAAAAACTGTTTTTTGGCAGT	CASTTALSPEKLFF	1	0.001610305958132045	42	TCRBV06	TCRBV06				TCRBV06-02/06-03,TCRBV06-02		TCRBD02-01	TCRBD02	TCRBD02-01				01,02	TCRBJ01-04*01	TCRBJ01	TCRBJ01-04	01				7	12	3	10	2	8	39	49	51	54	66	1	In	VDJ
AGTCAGCTACCCGCTCCCAGACATCTGTGTATTTCTGCGCCAGCAGTGATAGATCGTGGGCGGAACTATGGCTACACCTTCGGTTCG		1	0.001610305958132045	46	TCRBV10-02*01	TCRBV10	TCRBV10-02	01								TCRBD01,TCRBD02	TCRBD01-01,TCRBD02-01		TCRBJ01-02*01	TCRBJ01	TCRBJ01-02	01				3	2	8	0	8	2	35	49	57	61	63	1	Out	VDJ
GAAGATCCAGCGCACAGAGCAAGGGCGACTCGGCTGTGTATCTCTGTGTCAGGTCGGGCGGGGGGGGAGACCCAGTACTTCGGGCCA		1	0.001610305958132045	37	TCRBV07-05*02	TCRBV07	TCRBV07-05	02				TCRBD02-01*01	TCRBD02	TCRBD02-01	01				TCRBJ02-05*01	TCRBJ02	TCRBJ02-05	01				9	0	7	0	5	5	44	52	57	-1	66	1	Out	VDJ
ACTGTGAGCAACATGAGCCCTGAAGACAGCAGCATATATCTCTGCAGCGTCTCCCTGACTGGCACAGATACGCAGTATTTTGGCCCA	CSVSLTGTDTQYF	1	0.001610305958132045	39	TCRBV29-01	TCRBV29	TCRBV29-01				01,02	TCRBD02-01	TCRBD02	TCRBD02-01				01,02	TCRBJ02-03*01	TCRBJ02	TCRBJ02-03	01				6	1	2	10	6	1	42	50	56	60	61	1	In	VDJ
CAGCGCACAGAGCAGGAGGACTCGGCCGTGTATCTCTGTGCCAGCAGCTTAGCTAGCGGGGAAACAGATACGCAGTATTTTGGCCCA	CASSLASGETDTQYF	1	0.001610305958132045	45	TCRBV07-02	TCRBV07	TCRBV07-02				01,02	TCRBD02-01*01	TCRBD02	TCRBD02-01	01				TCRBJ02-03*01	TCRBJ02	TCRBJ02-03	01				0	2	5	3	0	3	36	-1	53	61	63	1	In	VDJ
ACCAGTGCCCATCCTGAAGACAGCAGCTTCTACATCTGCAGTGCCCCCCCGGCCCACCCCTCTAACTATGGCTACACCTTCGGTTCG	CSAPPAHPSNYGYTF	1	0.001610305958132045	45	TCRBV20	TCRBV20				TCRBV20-01,TCRBV20-or09_02						TCRBD01,TCRBD02	TCRBD01-01,TCRBD02-01		TCRBJ01-02*01	TCRBJ01	TCRBJ01-02	01				6	8	9	0	6	0	36	44	50	53	61	1	In	VDJ
CCTGGGGGACGCAGCCATGTACCTGTGTGCCACCAGCCCAAGTTGGAGGCCCTGGGGCCCCTTATTCATGGCTACACCTTCGGTTCG		1	0.001610305958132045	56	TCRBV15-01*02	TCRBV15	TCRBV15-01	02								TCRBD01,TCRBD02	TCRBD01-01,TCRBD02-01		TCRBJ01-02*01	TCRBJ01	TCRBJ01-02	01				5	9	7	0	16	6	25	37	53	58	67	1	Out	VDJ
CAGGGGACACAGCACTGTATTTCTGTGCCAGCAGCAAAGCGCTTAACGGTAAGTTTACAGGGGAAGGAGACCCAGTACTTCGGGCCA		1	0.001610305958132045	58	TCRBV21-01*01	TCRBV21	TCRBV21-01	01				TCRBD01-01*01	TCRBD01	TCRBD01-01	01				TCRBJ02-05*01	TCRBJ02	TCRBJ02-05	01				0	3	3	2	16	5	23	40	56	63	66	1	Out	VDJ
CGTCTGCTGTACCCTCTCAGACATCTGTGTACTTCTGTGCCAGCAGGGAGGGACAGGGTGGGAGCAGATACGCAGTATTTTGGCCCA		1	0.001610305958132045	46	TCRBV06-04*01	TCRBV06	TCRBV06-04	01				TCRBD01-01*01	TCRBD01	TCRBD01-01	01				TCRBJ02-03*01	TCRBJ02	TCRBJ02-03	01				6	6	0	3	3	4	35	46	49	58	64	1	Out	VDJ
NNNNNNNNACTCTGAAGATCCAGCGCACAGAGCAGCGGGACTCGGCCATGTATCGCTGTGCCAGCAGCTCCGGGCCTTCTTGGCCCA		1	0.001610305958132045	25	TCRBV07-06*01	TCRBV07	TCRBV07-06	01								TCRBD01,TCRBD02	TCRBD01-01,TCRBD02-01		TCRBJ02-03*01	TCRBJ02	TCRBJ02-03	01				4	4	8	0	2	19	56	69	71	75	79	1	Out	VDJ
NNNNTGTCGGCTGCTCCCTCCCAGACATCTGTGTACTTCTGTGCCAGCAGTTACGATTCGGGTACCGGGGAGCTGTTTTTTGGAGAA	CASSYDSGTGELFF	2	0.00322061191626409	42	TCRBV06-05*01	TCRBV06	TCRBV06-05	01				TCRBD02-01	TCRBD02	TCRBD02-01				01,02	TCRBJ02-02*01	TCRBJ02	TCRBJ02-02	01				2	1	8	4	4	5	39	54	58	62	63	2	In	VDJ
CCTCCTCCCAGACATCTGTATATTTCTGCGCCAGCAGTGAGTCTACCTACGGGGGACAGGGGAGTGAAGCCCCAGCATTTTGGTGAT		1	0.001610305958132045	55	TCRBV10-01	TCRBV10	TCRBV10-01				01,03	TCRBD01-01*01	TCRBD01	TCRBD01-01	01				TCRBJ01-05*01	TCRBJ01	TCRBJ01-05	01				0	5	0	2	9	8	26	43	52	62	67	1	Out	VDJ
TCCAGTCCACGGAGTCAGGGGACACAGCACTGTATTTCTGTGCCAGCCTAAAGGGCGGGGGTTACCCACGAGCAGTACTTCGGGCCG		1	0.001610305958132045	43	TCRBV21-01*01	TCRBV21	TCRBV21-01	01				TCRBD02-01*01	TCRBD02	TCRBD02-01	01				TCRBJ02-07*01	TCRBJ02	TCRBJ02-07	01				8	6	7	2	7	5	38	47	54	61	67	1	Out	VDJ
CCCAACCAGACCTCTCTGTACTTCTGTGCCAGCAGTTTCCTGGAGAAAACCGGGACTAAGGGGTTAGAGACCCAGTACTTCGGGCCA	CASSFLEKTGTKGLETQYF	1	0.001610305958132045	57	TCRBV27-01*01	TCRBV27	TCRBV27-01	01				TCRBD02-01	TCRBD02	TCRBD02-01				01,02	TCRBJ02-05*01	TCRBJ02	TCRBJ02-05	01				3	7	0	9	13	4	24	38	51	58	65	1	In	VDJ
NNNNNNNTGTCGGCTGCTCCCTCCCAGACATCTGTGTACTTCTGTGCCAGCAGTGAGGGTATGAACACTGAAGCTTTCTTTGGACAA	CASSEGMNTEAFF	1	0.001610305958132045	39	TCRBV06-01*01	TCRBV06	TCRBV06-01	01								TCRBD01,TCRBD02	TCRBD01-01,TCRBD02-01		TCRBJ01-01*01	TCRBJ01	TCRBJ01-01	01				3	2	0	9	0	0	42	-1	56	59	61	1	In	VDJ
CAGCAGGTAGTGCGAGGAGATTCGGCAGCTTATTTCTGTGCCAGCTCGCCCGTTGCGGACAGGGGGTCAGCGCAGTATTTTGGCCCA	CASSPVADRGSAQYF	1	0.001610305958132045	45	TCRBV18-01*01	TCRBV18	TCRBV18-01	01				TCRBD01-01*01	TCRBD01	TCRBD01-01	01				TCRBJ02-03*01	TCRBJ02	TCRBJ02-03	01				6	4	1	1	9	10	36	47	56	66	70	1	In	VDJ
CGGGGGGACTCAGCCGTGTATCTCTGTGCCAGCAGCTTAAGACCCTTCGGGCAGGGGGCAAGCACAGATACGCAGTATTTTGGCCCA	CASSLRPFGQGASTDTQYF	1	0.001610305958132045	57	TCRBV07-03*01	TCRBV07	TCRBV07-03	01				TCRBD01-01*01	TCRBD01	TCRBD01-01	01				TCRBJ02-03*01	TCRBJ02	TCRBJ02-03	01				1	1	4	0	11	0	24	40	51	59	60	1	In	VDJ
CGGTCCACAAAGCTGGAGGACTCAGCCATGTACTTCTGTGCCAGCAGCTTTTCACCGGGACAGAATCAGCCCCAGCATTTTGGTGAT	CASSFSPGQNQPQHF	1	0.001610305958132045	45	TCRBV02-01	TCRBV02	TCRBV02-01				01,03	TCRBD01-01*01	TCRBD01	TCRBD01-01	01				TCRBJ01-05*01	TCRBJ01	TCRBJ01-05	01				6	0	0	5	9	4	36	47	56	-1	63	1	In	VDJ
GACCAGTGCCCATCCTGAAGACAGCAGCTTCTACATCTGCAGTGCTAGAGCCAAACAGATAGCAATCAGCCCCAGCATTTTGGTGAT		3	0.004830917874396135	44	TCRBV20	TCRBV20				TCRBV20-01,TCRBV20-or09_02		TCRBD01-01*01	TCRBD01	TCRBD01-01	01				TCRBJ01-05*01	TCRBJ01	TCRBJ01-05	01				1	1	3	5	4	0	37	50	54	58	59	3	Out	VDJ
GACCCTGGAGTCTGCCAGGCCCTCACATACCTCTCAGTACCTCTGTGCCAGCAGTGAACAGGGCCACCCGGGCAGTACTTCGGGCCG		1	0.001610305958132045	38	TCRBV25-01*01	TCRBV25	TCRBV25-01	01				TCRBD01-01*01	TCRBD01	TCRBD01-01	01				TCRBJ02-07*01	TCRBJ02	TCRBJ02-07	01				2	8	4	3	0	9	43	-1	58	63	71	1	Out	VDJ
CGCACAGAGCAGGAGGACTCGGCCGTGTATCTCTGTGCCAGCCGACGGGGCGGAAGCTCCTATAATTCACCCCTCCACTTTGGGAAC	CASRRGGSSYNSPLHF	1	0.001610305958132045	48	TCRBV07-02	TCRBV07	TCRBV07-02				01,02					TCRBD01,TCRBD02	TCRBD01-01,TCRBD02-01		TCRBJ01-06*02	TCRBJ01	TCRBJ01-06	02				8	5	7	0	4	0	33	42	46	51	56	1	In	VDJ
CGCACAGAGCAGGAGGACTCCGCCGTGTATCTCTGTGCCAGCAGCTTAGGTATTCAGGGGGGGAACACTGAAGCTTTCTTTGGACAA	CASSLGIQGGNTEAFF	1	0.001610305958132045	48	TCRBV07-08*01	TCRBV07	TCRBV07-08	01				TCRBD01-01*01	TCRBD01	TCRBD01-01	01				TCRBJ01-01*01	TCRBJ01	TCRBJ01-01	01				1	1	4	1	5	1	33	49	54	61	62	1	In	VDJ
AAGATCCAGCGCACAGAGCGGGGGGACTCAGCCGTGTATCTCTGTGCCAGCAGCTCCGGGACAGGGAACGAGCAGTACTTCGGGCCG	CASSSGTGNEQYF	1	0.001610305958132045	39	TCRBV07-03*01	TCRBV07	TCRBV07-03	01				TCRBD01-01*01	TCRBD01	TCRBD01-01	01				TCRBJ02-07*01	TCRBJ02	TCRBJ02-07	01				4	1	0	3	2	5	42	55	57	66	67	1	In	VDJ
GTGAGCACCTTGGAGCTGGGGGACTCGGCCCTTTATCTTTGCGCCAGCAGGACAGGCTCTAGCACAGATACGCAGTATTTTGGCCCA	CASRTGSSTDTQYF	2	0.00322061191626409	42	TCRBV05-01*01	TCRBV05	TCRBV05-01	01				TCRBD01-01*01	TCRBD01	TCRBD01-01	01				TCRBJ02-03*01	TCRBJ02	TCRBJ02-03	01				5	4	2	4	0	0	39	-1	50	56	60	2	In	VDJ
CAGCGCACAGAGCGGGGGGACTCAGCCGTGTATCTCTGTGCCAGCAGCTTAATAGGCAGGGGGCGCGATGGCTACACCTTCGGTTCG	CASSLIGRGRDGYTF	1	0.001610305958132045	45	TCRBV07-03*01	TCRBV07	TCRBV07-03	01				TCRBD01-01*01	TCRBD01	TCRBD01-01	01				TCRBJ01-02*01	TCRBJ01	TCRBJ01-02	01				1	3	4	0	4	6	36	52	56	64	67	1	In	VDJ
ACAGAGCAGGAGGACTCGGCCGTGTATCTCTGTGCCAGCAGTTCTACACGGGGGGGCGGCTTCGGAGATACGCAGTATTTTGGCCCA	CASSSTRGGGFGDTQYF	1	0.001610305958132045	51	TCRBV07-02	TCRBV07	TCRBV07-02				01,02	TCRBD02-01*01	TCRBD02	TCRBD02-01	01				TCRBJ02-03*01	TCRBJ02	TCRBJ02-03	01				6	9	8	0	7	5	30	41	48	56	65	1	In	VDJ
CTGAAGATCCAGCGCACAGAGCAGGGGGACTCGGCCATGTATCTCTGTGCCAGCAGCTTAGACAGGATAGAAGCTTTCTTTGGACAA	CASSLDRIEAFF	1	0.001610305958132045	36	TCRBV07-09*01	TCRBV07	TCRBV07-09	01				TCRBD01-01*01	TCRBD01	TCRBD01-01	01				TCRBJ01-01*01	TCRBJ01	TCRBJ01-01	01				1	3	3	4	0	8	45	-1	61	66	69	1	In	VDJ
GACCAGTGCCCATCCTGAAGACAGCAGCTTCTACATCTGCAGTGCTCCCCAAATCTCCCACCTGCTCAGCCCCAGCATTTTGGTGAT		1	0.001610305958132045	44	TCRBV20	TCRBV20				TCRBV20-01,TCRBV20-or09_02						TCRBD01,TCRBD02	TCRBD01-01,TCRBD02-01		TCRBJ01-05*01	TCRBJ01	TCRBJ01-05	01				5	4	3	7	13	6	37	46	59	61	65	1	Out	VDJ
CTGGAGTCCGCTACCAGCTCCCAGACATCTGTGTACTTCTGTGCCATCAGTGATCAGACAGCTAATCAGCCCCAGCATTTTGGTGAT	CAISDQTANQPQHF	2	0.00322061191626409	42	TCRBV10-03*01	TCRBV10	TCRBV10-03	01				TCRBD01-01*01	TCRBD01	TCRBD01-01	01				TCRBJ01-05*01	TCRBJ01	TCRBJ01-05	01				3	2	2	5	3	4	39	53	56	61	63	2	In	VDJ
AGATCCAGCGCACAGAGCAGGGGGACTCAGCTGTGTATCTCTGTGCCAGCAGCTAAGGACCCCTCCTACGAGCAGTACTTCGGGCCG		1	0.001610305958132045	40	TCRBV07-04	TCRBV07	TCRBV07-04				01,02					TCRBD01,TCRBD02	TCRBD01-01,TCRBD02-01		TCRBJ02-07*01	TCRBJ02	TCRBJ02-07	01				4	2	1	7	2	0	41	54	56	60	62	1	Out	VDJ
CAGAGCAGGAGGACTCGGCCGTGTATCTCTGTGCCAGCAGCTTAGAAACTAGCAGAGGGGGGGTACAATGAGCAGTTCTTCGGGCCA		1	0.001610305958132045	52	TCRBV07-02	TCRBV07	TCRBV07-02				01,02	TCRBD02-01*01	TCRBD02	TCRBD02-01	01				TCRBJ02-01*01	TCRBJ02	TCRBJ02-01	01				1	0	9	0	11	4	29	45	56	-1	63	1	Out	VDJ
TCTCTGGAGCTGGGGGACTCAGCTTTGTATTTCTGTGCCAGCAGCGCCAAACGACAGGGGGACTGGGATGGCTACACCTTCGGTTCG	CASSAKRQGDWDGYTF	2	0.00322061191626409	48	TCRBV09-01*01	TCRBV09	TCRBV09-01	01				TCRBD01-01*01	TCRBD01	TCRBD01-01	01				TCRBJ01-02*01	TCRBJ01	TCRBJ01-02	01				3	6	2	1	6	6	33	46	52	61	67	2	In	VDJ
ATCCAGCCCTCAGAACCCAGGGACTCAGCTGTGTACTTCTGTGCCAGCAATCGGGACAGAAGACCCTACGAGCAGTACTTCGGGCCG	CASNRDRRPYEQYF	1	0.001610305958132045	42	TCRBV12	TCRBV12				TCRBV12-03/12-04,TCRBV12-04		TCRBD01-01*01	TCRBD01	TCRBD01-01	01				TCRBJ02-07*01	TCRBJ02	TCRBJ02-07	01				7	5	0	5	3	2	39	49	52	59	64	1	In	VDJ
NNNNTGTCGGCTGCTCCCTCCCAGACATCTGTGTACTTCTGTGCCAGCAGTGACAGGGTTTACAATTCACCCCTCCACTTTGGGAAC	CASSDRVYNSPLHF	1	0.001610305958132045	42	TCRBV06-01*01	TCRBV06	TCRBV06-01	01				TCRBD01-01*01	TCRBD01	TCRBD01-01	01				TCRBJ01-06*02	TCRBJ01	TCRBJ01-06	02				3	5	4	3	0	7	39	-1	53	58	63	1	In	VDJ
ATCCAGCGCACAGAGCAGCGGGACTCGGCCATGTATCGCTGTGCCAGCAGCCCCGGGACAGGGAGTACTGAAGCTTTCTTTGGACAA	CASSPGTGSTEAFF	1	0.001610305958132045	42	TCRBV07-06*01	TCRBV07	TCRBV07-06	01				TCRBD01-01*01	TCRBD01	TCRBD01-01	01				TCRBJ01-01*01	TCRBJ01	TCRBJ01-01	01				5	3	0	3	3	5	39	51	54	63	66	1	In	VDJ
CCTCACTCTGGAGTCCGCTACCAGCTCCCAGACATCTGTGTACTTCTGTGCCACGTGGTGGGGGGAGAGACCCAGTACTTCGGGCCA		1	0.001610305958132045	35	TCRBV10-03*01	TCRBV10	TCRBV10-03	01				TCRBD02-01*01	TCRBD02	TCRBD02-01	01				TCRBJ02-05*01	TCRBJ02	TCRBJ02-05	01				10	0	9	1	6	4	46	53	59	-1	65	1	Out	VDJ
GAGCTTGAGGACTCGGCCGTGTATCTCTGTGCCAGCAGCTCCCATAGCGGGGCCTACGACTTCACAGATACGCAGTATTTTGGCCCA	CASSSHSGAYDFTDTQYF	1	0.001610305958132045	54	TCRBV11-02	TCRBV11	TCRBV11-02				01,03	TCRBD02-01*01	TCRBD02	TCRBD02-01	01				TCRBJ02-03*01	TCRBJ02	TCRBJ02-03	01				4	10	5	3	4	2	27	40	44	52	62	1	In	VDJ
CTTCACATCAATTCCCTGGAGCTTGGTGACTCTGCTGTGTATTTCTGTGCCAGCAGCCTGGGACAGTACGAGCAGTACTTCGGGCCG	CASSLGQYEQYF	1	0.001610305958132045	36	TCRBV03-01/03-02*01	TCRBV03	TCRBV03-01/03-02	01				TCRBD01-01*01	TCRBD01	TCRBD01-01	01				TCRBJ02-07*01	TCRBJ02	TCRBJ02-07	01				4	0	0	5	1	4	45	58	59	-1	66	1	In	VDJ
ATCCAGCGCACAGAGCAGGGGGACTCGGCCATGTATCTCTGTGCCAGCAGCTTAACGCAGTTCCCCTACGAGCAGTACTTCGGGCCG	CASSLTQFPYEQYF	1	0.001610305958132045	42	TCRBV07-09*01	TCRBV07	TCRBV07-09	01				TCRBD01-01*01	TCRBD01	TCRBD01-01	01				TCRBJ02-07*01	TCRBJ02	TCRBJ02-07	01				2	4	4	5	3	2	39	54	57	60	64	1	In	VDJ
AGAGCGGGGGGACTCAGCCGTGTATCTCTGTGCCAGCAGCCTTGGCCAGGGGAAGAATGTGTTTTTGGTGAGCAGTTCTTCGGGCCA		1	0.001610305958132045	53	TCRBV07-03*01	TCRBV07	TCRBV07-03	01				TCRBD01-01*01	TCRBD01	TCRBD01-01	01				TCRBJ02-01*01	TCRBJ02	TCRBJ02-01	01				5	16	4	2	6	9	28	40	46	52	68	1	Out	VDJ
NTGTCGGCTGCTCCCTCCCAGACATCTGTGTACTTCTGTGCCAGCAGTTACTCGCAGGGGGCTTTAGATACGCAGTATTTTGGCCCA	CASSYSQGALDTQYF	1	0.001610305958132045	45	TCRBV06-05*01	TCRBV06	TCRBV06-05	01				TCRBD01-01*01	TCRBD01	TCRBD01-01	01				TCRBJ02-03*01	TCRBJ02	TCRBJ02-03	01				0	3	4	0	1	5	36	53	54	62	65	1	In	VDJ
AACTGGAGGATTCTGGAGTTTATTTCTGTGCCAGCAGCGAGCGGGAGTAATCTGCAAAGTCGGGCCAACGTCCTGACTTTCGGGGCC		1	0.001610305958132045	55	TCRBV14-01*01	TCRBV14	TCRBV14-01	01				TCRBD02-01*02	TCRBD02	TCRBD02-01	02				TCRBJ02-06*01	TCRBJ02	TCRBJ02-06	01				5	14	6	2	1	5	26	38	39	47	61	1	Out	VDJ
CAGCCCTCAGAACCCAGGGACTCAGCTGTGTACTTCTGTGCCAGCAGTTTAGCGAGGGGACTCCAAGAGACCCAGTACTTCGGGCCA	CASSLARGLQETQYF	1	0.001610305958132045	45	TCRBV12	TCRBV12				TCRBV12-03/12-04,TCRBV12-04		TCRBD02-01	TCRBD02	TCRBD02-01				01,02	TCRBJ02-05*01	TCRBJ02	TCRBJ02-05	01				0	0	0	10	3	1	36	53	56	-1	62	1	In	VDJ
ATCAATTCCCTGGAGCTTGGTGACTCTGCTGTGTATTTCTGTGCCAGCAGCCAAAACAGAATCAATCAGCCCCAGCATTTTGGTGAT	CASSQNRINQPQHF	1	0.001610305958132045	42	TCRBV03-01/03-02*01	TCRBV03	TCRBV03-01/03-02	01				TCRBD01-01*01	TCRBD01	TCRBD01-01	01				TCRBJ01-05*01	TCRBJ01	TCRBJ01-05	01				2	3	3	5	1	3	39	54	55	59	62	1	In	VDJ
CTGAAGATCCAGCGCACAGAGCAGGGGGACTCGGCCATGTATCTCTGTGCCAGCAGCTTAGCGGGCTACGAGCAGTACTTCGGGCCG	CASSLAGYEQYF	1	0.001610305958132045	36	TCRBV07-09*01	TCRBV07	TCRBV07-09	01								TCRBD01,TCRBD02	TCRBD01-01,TCRBD02-01		TCRBJ02-07*01	TCRBJ02	TCRBJ02-07	01				0	0	0	9	0	3	45	-1	62	-1	65	1	In	VDJ
AAGATCCAGCCTGCAGAGCTTGGGGACTCGGCCGTGTATCTCTGTGCCAGCAGCTCCGGACAGGGCGATACGCAGTATTTTGGCCCA	CASSSGQGDTQYF	3	0.004830917874396135	39	TCRBV11-03*01	TCRBV11	TCRBV11-03	01				TCRBD01-01*01	TCRBD01	TCRBD01-01	01				TCRBJ02-03*01	TCRBJ02	TCRBJ02-03	01				4	1	1	3	2	6	42	55	57	65	66	3	In	VDJ
NNNNNNNNNNTGTCGGCTGCTCCCTCCCAAACATCTGTGTACTTCTGTGCCAGCAGTTCCAGTTATGAAAAACTGTTTTTTGGCAGT	CASSSSYEKLFF	1	0.001610305958132045	36	TCRBV06-02/06-03*01	TCRBV06	TCRBV06-02/06-03	01				TCRBD01-01*01	TCRBD01	TCRBD01-01	01				TCRBJ01-04*01	TCRBJ01	TCRBJ01-04	01				4	2	4	5	1	6	45	58	59	62	64	1	In	VDJ
ACACGGAGCTAGGGGACTCAGCCCTGTATCTCTGTGCCAGCAACTAGTTACGAGAGTACGAGAGACCTTGGCTACACCTTCGGTTCG		1	0.001610305958132045	49	TCRBV05-02*01	TCRBV05	TCRBV05-02	01								TCRBD01,TCRBD02	TCRBD01-01,TCRBD02-01		TCRBJ01-02*01	TCRBJ01	TCRBJ01-02	01				3	2	2	7	18	7	32	45	63	66	68	1	Out	VDJ
CACCTTGGAGCTGGGGGACTCGGCCCTTTATCTTTGCGCCAGCAGCTTTTGTTGGTAGCGGGGGGCTACGAGCAGTACTTCGGGCCG		1	0.001610305958132045	47	TCRBV05-01*01	TCRBV05	TCRBV05-01	01				TCRBD02-01*01	TCRBD02	TCRBD02-01	01				TCRBJ02-07*01	TCRBJ02	TCRBJ02-07	01				2	0	5	1	7	3	34	48	55	-1	65	1	Out	VDJ
NNNNTGTCGGCTGCTCCCTCCCAAACATCTGTGTACTTCTGTGCCAGCAGTCTGACAGGTCTCAGCACTGAAGCTTTCTTTGGACAA	CASSLTGLSTEAFF	1	0.001610305958132045	42	TCRBV06-02/06-03*01	TCRBV06	TCRBV06-02/06-03	01				TCRBD01-01*01	TCRBD01	TCRBD01-01	01				TCRBJ01-01*01	TCRBJ01	TCRBJ01-01	01				5	6	2	4	2	4	39	51	53	59	65	1	In	VDJ
NNNNNNNTGTCGGCTGCTCCCTCCCAGACATCTGTGTACTTCTGTGCCAGCAGTCCAAGCAGAGGCTACGAGCAGTACTTCGGGCCG	CASSPSRGYEQYF	1	0.001610305958132045	39	TCRBV06-05*01	TCRBV06	TCRBV06-05	01				TCRBD02-01*02	TCRBD02	TCRBD02-01	02				TCRBJ02-07*01	TCRBJ02	TCRBJ02-07	01				5	0	11	1	7	3	42	54	61	-1	65	1	In	VDJ
TGGAGCTGGGGGACTCAGCTTTGTATTTCTGTGCCAGCAGCGTACATTCTAGCATGAGGGGTCACAGATACGCAGTATTTTGGCCCA		1	0.001610305958132045	52	TCRBV09-01*01	TCRBV09	TCRBV09-01	01								TCRBD01,TCRBD02	TCRBD01-01,TCRBD02-01		TCRBJ02-03*01	TCRBJ02	TCRBJ02-03	01				1	1	5	2	12	2	29	44	56	61	62	1	Out	VDJ
TCCCTGGAGCTTGGTGACTCTGCTGTGTATTTCTGTGCCAGCAGCTGGACTGGTCTTTGGCATCATCAGCCCCAGCATTTTGGTGAT	CASSWTGLWHHQPQHF	2	0.00322061191626409	48	TCRBV03-01/03-02*01	TCRBV03	TCRBV03-01/03-02	01				TCRBD02-01	TCRBD02	TCRBD02-01				01,02	TCRBJ01-05*01	TCRBJ01	TCRBJ01-05	01				5	13	1	10	1	5	33	45	46	51	64	2	In	VDJ
AACGCCTTGTTGCTGGGGGACTCGGCCCTGTATCTCTGTGCCAGCAGCGTCTACAGGGTAGGCAACTATGGCTACACCTTCGGTTCG	CASSVYRVGNYGYTF	1	0.001610305958132045	45	TCRBV05-05*01	TCRBV05	TCRBV05-05	01				TCRBD01-01*01	TCRBD01	TCRBD01-01	01				TCRBJ01-02*01	TCRBJ01	TCRBJ01-02	01				4	5	3	3	4	2	36	48	52	58	63	1	In	VDJ
CTGGAGCTTGGTGACTCTGCTGTGTATTTCTGTGCCAGCAGCCAAGTAGATCCCATTGTCATGCAAAATACGCAGTATTTTGGCCCA	CASSQVDPIVMQNTQYF	1	0.001610305958132045	51	TCRBV03-01/03-02*01	TCRBV03	TCRBV03-01/03-02	01				TCRBD02-01	TCRBD02	TCRBD02-01				01,02	TCRBJ02-03*01	TCRBJ02	TCRBJ02-03	01				1	18	5	8	0	7	30	-1	46	49	67	1	In	VDJ
NTGTCGGCTGCTCCCTCCCAGACATCTGTGTACTTCTGTGCCAGCAGCCCAGGTTCATACTCTGGAAACACCATATATTTTGGAGAG	CASSPGSYSGNTIYF	1	0.001610305958132045	45	TCRBV06-05*01	TCRBV06	TCRBV06-05	01				TCRBD01-01*01	TCRBD01	TCRBD01-01	01				TCRBJ01-03*01	TCRBJ01	TCRBJ01-03	01				6	6	4	4	2	0	36	47	49	53	59	1	In	VDJ
CTGGAGCTGGGGGACTCAGCTTTGTATTTCTGTGCCAGCAACGCGGGGGCCGTACCCAACCTACAAGAGACCCAGTACTTCGGGCCA	CASNAGAVPNLQETQYF	1	0.001610305958132045	51	TCRBV09-01*01	TCRBV09	TCRBV09-01	01				TCRBD02-01*01	TCRBD02	TCRBD02-01	01				TCRBJ02-05*01	TCRBJ02	TCRBJ02-05	01				6	14	7	2	2	2	30	40	42	49	63	1	In	VDJ
CTTCACATCAATTCCCTGGAGCTTGGTGACTCTGCTGTGTATTTCTGTGCCAGCAGCCACAACAGGGAAAAACTGTTTTTTGGCAGT	CASSHNREKLFF	1	0.001610305958132045	36	TCRBV03-01/03-02*01	TCRBV03	TCRBV03-01/03-02	01				TCRBD01-01*01	TCRBD01	TCRBD01-01	01				TCRBJ01-04*01	TCRBJ01	TCRBJ01-04	01				3	0	3	4	2	8	45	59	61	-1	66	1	In	VDJ
CTGGAGTCCGCCAGCACCAACCAGACATCTATGTACCTCTGTGCCAGCAGTCTCATGGGGACAGGGGACGAGCAGTACTTCGGGCCG	CASSLMGTGDEQYF	1	0.001610305958132045	42	TCRBV28-01*01	TCRBV28	TCRBV28-01	01				TCRBD01-01*01	TCRBD01	TCRBD01-01	01				TCRBJ02-07*01	TCRBJ02	TCRBJ02-07	01				5	0	0	2	6	5	39	51	57	-1	67	1	In	VDJ
CAGCCTGCAGAGCTTGGGGACTCGGCCGTGTATCTCTGTGCCAGCAGCTTAGAGCGTCCGGAGTATCAGCCCCAGCATTTTGGTGAT	CASSLERPEYQPQHF	1	0.001610305958132045	45	TCRBV11-03*01	TCRBV11	TCRBV11-03	01				TCRBD02-01*02	TCRBD02	TCRBD02-01	02				TCRBJ01-05*01	TCRBJ01	TCRBJ01-05	01				0	1	10	2	6	5	36	53	59	63	64	1	In	VDJ
AATGTGAACGCCTTGGAGCTGGACGACTCGGCCCTGTATCTCTGTGCCAGCAGCCCCGGACTTACCTACGAGCAGTACTTCGGGCCG	CASSPGLTYEQYF	1	0.001610305958132045	39	TCRBV05-04*01	TCRBV05	TCRBV05-04	01				TCRBD02-01	TCRBD02	TCRBD02-01				01,02	TCRBJ02-07*01	TCRBJ02	TCRBJ02-07	01				4	2	1	10	3	2	42	54	57	62	64	1	In	VDJ
CTGGAGCTTGGTGACTCTGCTGTGTATTTCTGTGCCAGCAGCAATACGGATCCCATTTGCAAAGAAAACATTCAGTACTTCGGCGCC	CASSNTDPICKENIQYF	1	0.001610305958132045	51	TCRBV03-01/03-02*01	TCRBV03	TCRBV03-01/03-02	01								TCRBD01,TCRBD02	TCRBD01-01,TCRBD02-01		TCRBJ02-04*01	TCRBJ02	TCRBJ02-04	01				5	14	1	8	5	5	30	42	47	50	64	1	In	VDJ
AAGATCCGGTCCACAAAGCTGGAGGACTCAGCCATGTACTTCTGTGCCACTCTGGACACTTACACCGGGGAGCTGTTTTTTGGAGAA	CATLDTYTGELFF	2	0.00322061191626409	39	TCRBV02-01	TCRBV02	TCRBV02-01				01,03	TCRBD01-01*01	TCRBD01	TCRBD01-01	01				TCRBJ02-02*01	TCRBJ02	TCRBJ02-02	01				10	3	1	6	4	3	42	49	53	58	61	2	In	VDJ
TCGGCCCAAAAGAACCCGACAGCTTTCTATCTCTGTGCCAGTACCATCATAGGCGGGGTGCGTACCGGGGAGCTGTTTTTTGGAGAA	CASTIIGGVRTGELFF	1	0.001610305958132045	48	TCRBV19-01*01	TCRBV19	TCRBV19-01	01				TCRBD02-01*01	TCRBD02	TCRBD02-01	01				TCRBJ02-02*01	TCRBJ02	TCRBJ02-02	01				7	5	7	3	9	5	33	43	52	58	63	1	In	VDJ
AAGCTCCTTCTCAGTGACTCTGGCTTCTATCTCTGTGCCTGGAGTGTGGGGGACAGGGCCCACAATCAGCCCCAGCATTTTGGTGAT	CAWSVGDRAHNQPQHF	1	0.001610305958132045	48	TCRBV30-01*01	TCRBV30	TCRBV30-01	01				TCRBD01-01*01	TCRBD01	TCRBD01-01	01				TCRBJ01-05*01	TCRBJ01	TCRBJ01-05	01				0	4	0	3	2	3	33	47	49	58	62	1	In	VDJ
CGCACAGAGCAGGAGGACTCGGCCGTGTATCTCTGTGCCAGCAGCTTAGAGGGGACAGGGGTTAACTATGGCTACACCTTCGGTTCG	CASSLEGTGVNYGYTF	2	0.00322061191626409	48	TCRBV07-02	TCRBV07	TCRBV07-02				01,02	TCRBD01-01*01	TCRBD01	TCRBD01-01	01				TCRBJ01-02*01	TCRBJ01	TCRBJ01-02	01				1	1	0	2	2	1	33	49	51	61	62	2	In	VDJ
CAGCCCTCAGAACCCAGGGACTCAGCTGTGTACTTCTGTGCCAGCAGTTTGCAGGGTTTCATGAACACTGAAGCTTTCTTTGGACAA	CASSLQGFMNTEAFF	1	0.001610305958132045	45	TCRBV12	TCRBV12				TCRBV12-03/12-04,TCRBV12-04		TCRBD01-01*01	TCRBD01	TCRBD01-01	01				TCRBJ01-01*01	TCRBJ01	TCRBJ01-01	01				3	5	4	3	1	0	36	50	51	56	61	1	In	VDJ
GTGACATCGGCCCAAAAGAACCCGACAGCTTTCTATCTCTGTGCCAGTACTCCTGACGACAGGGATAGGCCCCAGCATTTTGGTGAT	CASTPDDRDRPQHF	1	0.001610305958132045	42	TCRBV19-01*01	TCRBV19	TCRBV19-01	01				TCRBD01-01*01	TCRBD01	TCRBD01-01	01				TCRBJ01-05*01	TCRBJ01	TCRBJ01-05	01				7	4	2	3	8	9	39	49	57	64	68	1	In	VDJ
NTGTCGGCTGCTCCCTCCCAGACATCTGTGTACTTCTGTGCCAGCAGCGGGGACAGGGATTGGGGTCAGCCCCAGCATTTTGGTGAT	CASSGDRDWGQPQHF	1	0.001610305958132045	45	TCRBV06-05*01	TCRBV06	TCRBV06-05	01				TCRBD01-01*01	TCRBD01	TCRBD01-01	01				TCRBJ01-05*01	TCRBJ01	TCRBJ01-05	01				6	7	0	3	2	6	36	47	49	58	65	1	In	VDJ
TCCGCCAGCACCAACCAGACATCTATGTACCTCTGTGCCAGCTATCCCTCTGGGACAGGGGGAAAGGAAAGCTACACCTTCGGTTCG	CASYPSGTGGKESYTF	1	0.001610305958132045	48	TCRBV28-01*01	TCRBV28	TCRBV28-01	01				TCRBD01-01*01	TCRBD01	TCRBD01-01	01				TCRBJ01-02*01	TCRBJ01	TCRBJ01-02	01				8	8	0	1	9	9	33	42	51	62	70	1	In	VDJ
ATCCAGCGCACAGAGCAGCGGGACTCGGCCATGTATCGCTGTGCCAGCAGCTTAGCGAGCGTGGCCGGGGAGCTGTTTTTTGGAGAA	CASSLASVAGELFF	2	0.00322061191626409	42	TCRBV07-06*01	TCRBV07	TCRBV07-06	01				TCRBD02-01	TCRBD02	TCRBD02-01				01,02	TCRBJ02-02*01	TCRBJ02	TCRBJ02-02	01				0	3	6	6	1	6	39	56	57	61	64	2	In	VDJ
CTAAACCTGAGCTCTCTGGAGCTGGGGGACTCAGCTTTGTATTTCTGTGCCAGCAGCGTAGGTCCGCAGCCCCAGCATTTTGGTGAT	CASSVGPQPQHF	1	0.001610305958132045	36	TCRBV09-01*01	TCRBV09	TCRBV09-01	01				TCRBD02-01	TCRBD02	TCRBD02-01				01,02	TCRBJ01-05*01	TCRBJ01	TCRBJ01-05	01				0	0	8	6	3	7	45	61	64	-1	66	1	In	VDJ
CTGAGCTCTCTGGAGCTGGGGGACTCAGCTTTGTATTTCTGTGCCAGCAGCCCATGACTGTCTAACTATGGCTACACCTTCGGTTCG	CASSP*LSNYGYTF	1	0.001610305958132045	42	TCRBV09-01*01	TCRBV09	TCRBV09-01	01				TCRBD02-01	TCRBD02	TCRBD02-01				01,02	TCRBJ01-02*01	TCRBJ01	TCRBJ01-02	01				4	2	2	10	4	0	39	51	55	59	61	1	Stop	VDJ
AAGATCCAGCCCTCAGAACCCAGGGACTCAGCTGTGTACTTCTGTGCCAGCAGTTTCGGGCCTAACTATGGCTACACCTTCGGTTCG	CASSFGPNYGYTF	1	0.001610305958132045	39	TCRBV12-03/12-04*01	TCRBV12	TCRBV12-03/12-04	01								TCRBD01,TCRBD02	TCRBD01-01,TCRBD02-01		TCRBJ01-02*01	TCRBJ01	TCRBJ01-02	01				3	0	8	0	1	0	42	56	57	-1	61	1	In	VDJ
CAGCGCACAGAGCAGGGGGACTCGGCCATGTATCTCTGTGCCAGCAGCCTTCCAGGGGCCCGGGGGGATACGCAGTATTTTGGCCCA	CASSLPGARGDTQYF	1	0.001610305958132045	45	TCRBV07-09*01	TCRBV07	TCRBV07-09	01								TCRBD01,TCRBD02	TCRBD01-01,TCRBD02-01		TCRBJ02-03*01	TCRBJ02	TCRBJ02-03	01				5	8	4	2	4	6	36	48	52	58	66	1	In	VDJ
CTGATCCTGGAGTCGCCCAGCCCCAACCAGACCTCTCTGTACTTCTGTGCCAGCAGTTTACCGTCCGGGGAGCTGTTTTTTGGAGAA	CASSLPSGELFF	2	0.00322061191626409	36	TCRBV27-01*01	TCRBV27	TCRBV27-01	01				TCRBD02-01	TCRBD02	TCRBD02-01				01,02	TCRBJ02-02*01	TCRBJ02	TCRBJ02-02	01				2	1	8	6	1	6	45	60	61	63	64	2	In	VDJ
ATCAATTCCCTGGAGCTTGGTGACTCTGCTGTGTATTTCTGTGCCAGCAGCCAACGGCGGGGGATAGAGACCCAGTACTTCGGGCCA	CASSQRRGIETQYF	1	0.001610305958132045	42	TCRBV03-01/03-02*01	TCRBV03	TCRBV03-01/03-02	01				TCRBD02-01*01	TCRBD02	TCRBD02-01	01				TCRBJ02-05*01	TCRBJ02	TCRBJ02-05	01				2	2	7	2	2	4	39	54	56	63	65	1	In	VDJ
ACCAGTGCCCATCCTGAAGACAGCAGCTTCTACATCTGCAGTGCAACGGACACGAAGCGCCCTCCCTACAAGCAGTACTTCGGGCCG	CSATDTKRPPYKQYF	1	0.001610305958132045	45	TCRBV20	TCRBV20				TCRBV20-01,TCRBV20-or09_02		TCRBD01-01*01	TCRBD01	TCRBD01-01	01				TCRBJ02-07*01	TCRBJ02	TCRBJ02-07	01				6	18	1	6	3	8	36	44	47	52	70	1	In	VDJ
NNNNNNNTGTCGGCTGCTCCCTCCCAAACATCTGTGTACTTCTGTGCCAGCGGGGACACCCCGTGGGATGAGCAGTTCTTCGGGCCA	CASGDTPWDEQFF	1	0.001610305958132045	39	TCRBV06	TCRBV06				TCRBV06-02/06-03,TCRBV06-02		TCRBD01-01*01	TCRBD01	TCRBD01-01	01				TCRBJ02-01*01	TCRBJ02	TCRBJ02-01	01				8	9	0	6	1	8	42	51	52	58	67	1	In	VDJ
CTGACTGTGAGCAACATGAGCCCTGAAGACAGCAGCATATATCTCTGCAGCGTGGCCGGGGTCACCTACGAGCAGTACTTCGGGCCG	CSVAGVTYEQYF	1	0.001610305958132045	36	TCRBV29-01	TCRBV29	TCRBV29-01				01,02	TCRBD02-01*01	TCRBD02	TCRBD02-01	01				TCRBJ02-07*01	TCRBJ02	TCRBJ02-07	01				6	3	8	3	3	2	45	53	56	61	64	1	In	VDJ
CCTGCAGAGCTTGGGGACTCGGCCGTGTATCTCTGTGCCAGCAGCTTCCACATTAGCGGGGGGGCGGGTGAGCAGTTCTTCGGGCCA	CASSFHISGGAGEQFF	1	0.001610305958132045	48	TCRBV11-03*01	TCRBV11	TCRBV11-03	01				TCRBD02-01*01	TCRBD02	TCRBD02-01	01				TCRBJ02-01*01	TCRBJ02	TCRBJ02-01	01				3	4	5	0	6	9	33	47	53	64	68	1	In	VDJ
TCCTTGGAGCTGGGGGACTCAGCCCTGTACTTCTGTGCCAGCAGCCCTCTGGGGCGGGGGGATGACAATGAGCAGTTCTTCGGGCCA	CASSPLGRGDDNEQFF	2	0.00322061191626409	48	TCRBV13-01*01	TCRBV13	TCRBV13-01	01				TCRBD02-01*01	TCRBD02	TCRBD02-01	01				TCRBJ02-01*01	TCRBJ02	TCRBJ02-01	01				5	3	7	1	8	5	33	45	53	61	64	2	In	VDJ
GCAGAGCTTGAGGACTCGGCCGTGTATCTCTGTGCCAGCAGCTTAGGTCGGCGGGGGGGAAGCACAGATACGCAGTATTTTGGCCCA	CASSLGRRGGSTDTQYF	1	0.001610305958132045	51	TCRBV11	TCRBV11				TCRBV11-02,TCRBV11-03		TCRBD02-01*01	TCRBD02	TCRBD02-01	01				TCRBJ02-03*01	TCRBJ02	TCRBJ02-03	01				1	1	7	0	4	0	30	46	50	59	60	1	In	VDJ
GAGTCTGCCATCCCCAACCAGACAGCTCTTTACTTCTGTGCCACCAGTGATTTAACAGTTAACACCGGGGAGCTGTTTTTTGGAGAA	CATSDLTVNTGELFF	1	0.001610305958132045	45	TCRBV24-01*01	TCRBV24	TCRBV24-01	01				TCRBD01-01*01	TCRBD01	TCRBD01-01	01				TCRBJ02-02*01	TCRBJ02	TCRBJ02-02	01				1	2	3	5	1	2	36	53	54	58	60	1	In	VDJ
GAGCTTGGTGACTCTGCTGTGTATTTCTGTGCCAGCAGGTCAAGAGGGACAGGGAGAAGGGACAATCAGCCCCAGCATTTTGGTGAT	CASRSRGTGRRDNQPQHF	1	0.001610305958132045	54	TCRBV03-01/03-02*01	TCRBV03	TCRBV03-01/03-02	01				TCRBD01-01*01	TCRBD01	TCRBD01-01	01				TCRBJ01-05*01	TCRBJ01	TCRBJ01-05	01				6	8	0	3	7	3	27	38	45	54	62	1	In	VDJ
NTGTCGGCTGCTCCCTCCCAGACATCTGTGTACTTCTGTGCCAGCAGTTACCGGCCAGGGGGCGACCAACCCCAGCATTTTGGTGAT	CASSYRPGGDQPQHF	1	0.001610305958132045	45	TCRBV06-05*01	TCRBV06	TCRBV06-05	01				TCRBD01-01*01	TCRBD01	TCRBD01-01	01				TCRBJ01-05*01	TCRBJ01	TCRBJ01-05	01				2	6	4	0	4	10	36	51	55	63	69	1	In	VDJ
CTGAGCTCTCTGGAGCTGGGGGACTCAGCTTTGTATTTCTGTGCCAGCAGCGTCCAACAGGGGACAGATACGCAGTATTTTGGCCCA	CASSVQQGTDTQYF	1	0.001610305958132045	42	TCRBV09-01*01	TCRBV09	TCRBV09-01	01				TCRBD01-01*01	TCRBD01	TCRBD01-01	01				TCRBJ02-03*01	TCRBJ02	TCRBJ02-03	01				2	0	3	2	3	3	39	53	56	-1	63	1	In	VDJ
CACGCCCTGCAGCCAGAAGACTCAGCCCTGTATCTCTGCGCCAGCAGCGAGAGACTAGCGGAGCTCAATGAGCAGTTCTTCGGGCCA	CASSERLAELNEQFF	2	0.00322061191626409	45	TCRBV04-01*01	TCRBV04	TCRBV04-01	01				TCRBD02-01	TCRBD02	TCRBD02-01				01,02	TCRBJ02-01*01	TCRBJ02	TCRBJ02-01	01				5	4	2	5	4	6	36	48	52	61	65	2	In	VDJ
ACAGTGACCAGTGCCCATCCTGAAGACAGCAGCTTCTACATCTGCAGTGCTCTGACAGGGGCAAGCACTGAAGCTTTCTTTGGACAA	CSALTGASTEAFF	1	0.001610305958132045	39	TCRBV20	TCRBV20				TCRBV20-01,TCRBV20-or09_02		TCRBD01-01*01	TCRBD01	TCRBD01-01	01				TCRBJ01-01*01	TCRBJ01	TCRBJ01-01	01				5	4	2	2	2	4	42	51	53	61	65	1	In	VDJ
ATCAATTCCCTGGAGCTTGGTGACTCTGCTGTGTATTTCTGTGCCAGCAGCCAAACCACAGGAAACTGATAGCAGTACTTCGGGCCG	CASSQTTGN**QYF	1	0.001610305958132045	42	TCRBV03-01/03-02*01	TCRBV03	TCRBV03-01/03-02	01				TCRBD01-01*01	TCRBD01	TCRBD01-01	01				TCRBJ02-07*01	TCRBJ02	TCRBJ02-07	01				2	8	3	4	3	8	39	54	57	62	70	1	Stop	VDJ
CTGAGCTCTCTGGAGCTGGGGGACTCAGCTTTGTATTTCTGTGCCAGCAGCGTTATGGGGGATAATTCACCCCTCCACTTTGGGAAC	CASSVMGDNSPLHF	1	0.001610305958132045	42	TCRBV09-01*01	TCRBV09	TCRBV09-01	01								TCRBD01,TCRBD02	TCRBD01-01,TCRBD02-01		TCRBJ01-06*02	TCRBJ01	TCRBJ01-06	02				2	0	6	1	3	5	39	53	56	-1	61	1	In	VDJ
AATGTGAGCACCTTGGAGCTGGGGGACTCGGCCCTTTATCTTTGCGCCAGCAGCTCCAGCGGGGTTAATGAGCAGTTCTTCGGGCCA	CASSSSGVNEQFF	1	0.001610305958132045	39	TCRBV05-01*01	TCRBV05	TCRBV05-01	01				TCRBD02-01*01	TCRBD02	TCRBD02-01	01				TCRBJ02-01*01	TCRBJ02	TCRBJ02-01	01				3	2	6	3	2	7	42	55	57	64	66	1	In	VDJ
GCCCATCCTGAAGACAGCAGCTTCTACATCTGCAGTGCAACGCGGGCACCGGGACAGGGGCACACCGGGGAGCTGTTTTTTGGAGAA	CSATRAPGQGHTGELFF	1	0.001610305958132045	51	TCRBV20	TCRBV20				TCRBV20-01,TCRBV20-or09_02		TCRBD01-01*01	TCRBD01	TCRBD01-01	01				TCRBJ02-02*01	TCRBJ02	TCRBJ02-02	01				6	1	0	2	12	3	30	38	50	60	61	1	In	VDJ
CTGACAGTGACCAGTGCCCATCCTGAAGACAGCAGCTTCTACATCTGCAGTTCCGGGACAGGGGTTAACGAGCAGTACTTCGGGCCG	CSSGTGVNEQYF	1	0.001610305958132045	36	TCRBV20	TCRBV20				TCRBV20-01,TCRBV20-or09_02		TCRBD01-01*01	TCRBD01	TCRBD01-01	01				TCRBJ02-07*01	TCRBJ02	TCRBJ02-07	01				8	3	0	2	3	5	45	51	54	64	67	1	In	VDJ
TCCGCCAGCACCAACCAGACATCTATGTACCTCTGTGCCAGCAGTTTAAACGGGCAGGGGCGTTACAATGAGCAGTTCTTCGGGCCA	CASSLNGQGRYNEQFF	1	0.001610305958132045	48	TCRBV28-01*01	TCRBV28	TCRBV28-01	01				TCRBD01-01*01	TCRBD01	TCRBD01-01	01				TCRBJ02-01*01	TCRBJ02	TCRBJ02-01	01				2	3	4	2	6	4	33	48	54	60	63	1	In	VDJ
CAGCGCACAGAGCAGGGGGACTCGGCCATGTATCTCTGTGCCAGCAGCTGGAGGACAGGGGAAAACCATGGCTACACCTTCGGTTCG	CASSWRTGENHGYTF	1	0.001610305958132045	45	TCRBV07-09*01	TCRBV07	TCRBV07-09	01				TCRBD01-01*01	TCRBD01	TCRBD01-01	01				TCRBJ01-02*01	TCRBJ01	TCRBJ01-02	01				4	6	1	2	3	6	36	49	52	61	67	1	In	VDJ
CCCAAAAGAACCCGACAGCTTTCTATCTCTGTGCCAGTAGTTAACCCACTCTCGGGCCTTCCAGAGAGCGGCTACACCTTCGGTTCG		1	0.001610305958132045	52	TCRBV19-01*01	TCRBV19	TCRBV19-01	01								TCRBD01,TCRBD02	TCRBD01-01,TCRBD02-01		TCRBJ01-02*01	TCRBJ01	TCRBJ01-02	01				5	12	8	0	12	8	29	41	53	57	69	1	Out	VDJ
CTGAGGATCCAGCAGGTAGTGCGAGGAGATTCGGCAGCTTATTTCTGTGCCAGCTCACCCAGGAATTCACCCCTCCACTTTGGGAAC	CASSPRNSPLHF	1	0.001610305958132045	36	TCRBV18-01*01	TCRBV18	TCRBV18-01	01				TCRBD01-01*01	TCRBD01	TCRBD01-01	01				TCRBJ01-06*02	TCRBJ01	TCRBJ01-06	02				3	0	4	4	0	7	45	-1	59	-1	63	1	In	VDJ
CTGGAGTCGCCCAGCCCCAACCAGACCTCTCTGTACTTCTGTGCCAGCAGTTTAAAGGTCGGGGGCTTAGGCTACACCTTCGGTTCG	CASSLKVGGLGYTF	2	0.00322061191626409	42	TCRBV27-01*01	TCRBV27	TCRBV27-01	01								TCRBD01,TCRBD02	TCRBD01-01,TCRBD02-01		TCRBJ01-02*01	TCRBJ01	TCRBJ01-02	01				2	3	6	0	6	8	39	54	60	66	69	2	In	VDJ
ACTGTGAGCAACATGAGCCCTGAAGACAGCAGCATATATCTCTGCAGCGTTCGTAAGGACAGTACCTACGAGCAGTACTTCGGGCCG	CSVRKDSTYEQYF	1	0.001610305958132045	39	TCRBV29-01	TCRBV29	TCRBV29-01				01,02	TCRBD01-01*01	TCRBD01	TCRBD01-01	01				TCRBJ02-07*01	TCRBJ02	TCRBJ02-07	01				5	2	1	5	5	2	42	51	56	62	64	1	In	VDJ
TCTGCCATCCCCAACCAGACAGCTCTTTACTTCTGTGCCACCAGTGGGTTGGGACTAGGGGAACACAATGAGCAGTTCTTCGGGCCA	CATSGLGLGEHNEQFF	1	0.001610305958132045	48	TCRBV24-01*01	TCRBV24	TCRBV24-01	01				TCRBD02-01	TCRBD02	TCRBD02-01				01,02	TCRBJ02-01*01	TCRBJ02	TCRBJ02-01	01				5	6	0	8	4	5	33	46	50	58	64	1	In	VDJ
CCCAGCCCCAACCAGACCTCTCTGTACTTCTGTGCCAGCAGACTATCTGGGACAGGCCGGTTAGGAAACACCATATATTTTGGAGAG	CASRLSGTGRLGNTIYF	1	0.001610305958132045	51	TCRBV27-01*01	TCRBV27	TCRBV27-01	01				TCRBD01-01*01	TCRBD01	TCRBD01-01	01				TCRBJ01-03*01	TCRBJ01	TCRBJ01-03	01				6	7	0	4	7	4	30	41	48	56	63	1	In	VDJ
TCAGAACCCAGGGACTCAGCTGTGTACTTCTGTGCCAGCAGCTTACCCTGGACTAGCGGGAAGAATTCACCCCTCCACTTTGGGAAC	CASSLPWTSGKNSPLHF	1	0.001610305958132045	51	TCRBV12	TCRBV12				TCRBV12-03/12-04,TCRBV12-04		TCRBD02-01*02	TCRBD02	TCRBD02-01	02				TCRBJ01-06*02	TCRBJ01	TCRBJ01-06	02				2	2	1	3	4	7	30	45	49	61	63	1	In	VDJ
CTGAGCTCTCTGGAGCTGGGGGACTCAGCTTTGTATTTCTGTGCCAGCAGCTTTCGGACCGAGAACACTGAAGCTTTCTTTGGACAA	CASSFRTENTEAFF	2	0.00322061191626409	42	TCRBV09-01*01	TCRBV09	TCRBV09-01	01								TCRBD01,TCRBD02	TCRBD01-01,TCRBD02-01		TCRBJ01-01*01	TCRBJ01	TCRBJ01-01	01				4	3	1	7	4	1	39	51	55	59	62	2	In	VDJ
CGCACAGAGCAGGAGGACTCGGCCGTGTATCTCTGTGCCAGCAGCTTAGATTCGGGACTAGCGCACTACGAGCAGTACTTCGGGCCG	CASSLDSGLAHYEQYF	1	0.001610305958132045	48	TCRBV07-02	TCRBV07	TCRBV07-02				01,02	TCRBD02-01	TCRBD02	TCRBD02-01				01,02	TCRBJ02-07*01	TCRBJ02	TCRBJ02-07	01				1	2	0	6	4	3	33	49	53	63	65	1	In	VDJ
AGCACCTTGGAGCTGGGGGACTCGGCCCTTTATCTTTGCGCCAGCAGCGGGGACAGGGGGCGGATGGGGACCCAGTACTTCGGGCCA	CASSGDRGRMGTQYF	1	0.001610305958132045	45	TCRBV05-01*01	TCRBV05	TCRBV05-01	01				TCRBD01-01*01	TCRBD01	TCRBD01-01	01				TCRBJ02-05*01	TCRBJ02	TCRBJ02-05	01				4	7	0	0	1	7	36	48	49	61	68	1	In	VDJ
ATCCAGCGCACAGAGCGGGGGGACTCAGCCGTGTATCTCTGTGCCAGCAGCCTGACAGGGTTTAACACTGAAGCTTTCTTTGGACAA	CASSLTGFNTEAFF	1	0.001610305958132045	42	TCRBV07-03*01	TCRBV07	TCRBV07-03	01				TCRBD01-01*01	TCRBD01	TCRBD01-01	01				TCRBJ01-01*01	TCRBJ01	TCRBJ01-01	01				5	3	2	3	2	2	39	51	53	60	63	1	In	VDJ
CAGCGCACAGAGCAGGAGGACTCGGCCGTGTATCTCTGTGCCAGCAGCCTCCAAGGGGGTCTGAACACTGAAGCTTTCTTTGGACAA	CASSLQGGLNTEAFF	1	0.001610305958132045	45	TCRBV07-02	TCRBV07	TCRBV07-02				01,02	TCRBD01-01*01	TCRBD01	TCRBD01-01	01				TCRBJ01-01*01	TCRBJ01	TCRBJ01-01	01				5	2	5	1	5	0	36	48	53	59	61	1	In	VDJ
TTGGAGCTGGGGGACTCGGCCCTTTATCTTTGCGCCAGCAGCTTGCCTCGTATAGCGGGGGGGCAGGATACGCAGTATTTTGGCCCA	CASSLPRIAGGQDTQYF	1	0.001610305958132045	51	TCRBV05-01*01	TCRBV05	TCRBV05-01	01				TCRBD02-01*01	TCRBD02	TCRBD02-01	01				TCRBJ02-03*01	TCRBJ02	TCRBJ02-03	01				1	3	5	0	7	6	30	45	52	63	66	1	In	VDJ
TCGGCCCAAAAGAACCCGACAGCTTTCTATCTCTGTGCCAGTCGGGGGAAGGTAGCGGGAGACACAGATACGCAGTATTTTGGCCCA	CASRGKVAGDTDTQYF	2	0.00322061191626409	48	TCRBV19-01*01	TCRBV19	TCRBV19-01	01				TCRBD02-01*02	TCRBD02	TCRBD02-01	02				TCRBJ02-03*01	TCRBJ02	TCRBJ02-03	01				8	1	5	2	10	2	33	42	52	61	62	2	In	VDJ
TCCGCCAGCACCAACCAGACATCTATGTACCTCTGTGCCAGCAGACCCGGGACACCAGGGAATTATCAGCCCCAGCATTTTGGTGAT	CASRPGTPGNYQPQHF	1	0.001610305958132045	48	TCRBV28-01*01	TCRBV28	TCRBV28-01	01				TCRBD01-01*01	TCRBD01	TCRBD01-01	01				TCRBJ01-05*01	TCRBJ01	TCRBJ01-05	01				6	10	0	6	4	5	33	44	48	54	64	1	In	VDJ
NNNNNNNTGTCGGCTGCTCCCTCCCAGACATCTGTGTACTTCTGTGCCAGCAGCTACAGGGCTAACTATGGCTACACCTTCGGTTCG	CASSYRANYGYTF	1	0.001610305958132045	39	TCRBV06-05*01	TCRBV06	TCRBV06-05	01								TCRBD01,TCRBD02	TCRBD01-01,TCRBD02-01		TCRBJ01-02*01	TCRBJ01	TCRBJ01-02	01				2	0	5	3	0	0	42	-1	57	-1	61	1	In	VDJ
CTAGAGTCTGCCATCCCCAACCAGACAGCTCTTTACTTCTGTGCCACAAAGACTAGCGGGGGGGCCAATGAGCAGTTCTTCGGGCCA	CATKTSGGANEQFF	1	0.001610305958132045	42	TCRBV24-01*01	TCRBV24	TCRBV24-01	01				TCRBD02-01*01	TCRBD02	TCRBD02-01	01				TCRBJ02-01*01	TCRBJ02	TCRBJ02-01	01				10	1	2	0	3	6	39	47	50	64	65	1	In	VDJ
CTAAACCTGAGCTCTCTGGAGCTGGGGGACTCAGCTTTGTATTTCTGTGCCAGCAGCGTATTCGGGGAGACCCAGTACTTCGGGCCA	CASSVFGETQYF	1	0.001610305958132045	36	TCRBV09-01*01	TCRBV09	TCRBV09-01	01				TCRBD02-01	TCRBD02	TCRBD02-01				01,02	TCRBJ02-05*01	TCRBJ02	TCRBJ02-05	01				1	0	8	4	2	5	45	60	62	-1	66	1	In	VDJ
GATCCAGCGCACAGAGCAGGAGGACTCGGCCGTGTATCTCTGTGCCAGCAGCCCTGGGACAGCCAAGAGACCCAGTACTTCGGGCCA		1	0.001610305958132045	41	TCRBV07-02	TCRBV07	TCRBV07-02				01,02	TCRBD01-01*01	TCRBD01	TCRBD01-01	01				TCRBJ02-05*01	TCRBJ02	TCRBJ02-05	01				5	0	0	5	3	1	40	52	55	-1	62	1	Out	VDJ
GTGAGCACCTTGGAGCTGGGGGACTCGGCCCTTTATCTTTGCGCCAGCAGCCCGAATACGGGGGCAGATACGCAGTATTTTGGCCCA	CASSPNTGADTQYF	1	0.001610305958132045	42	TCRBV05-01*01	TCRBV05	TCRBV05-01	01				TCRBD02-01*01	TCRBD02	TCRBD02-01	01				TCRBJ02-03*01	TCRBJ02	TCRBJ02-03	01				4	0	8	2	7	4	39	51	58	-1	64	1	In	VDJ
CGCACAGAGCAGGGGGACTCGGCCATGTATCTCTGTGCCAGCAGCTTAGGACAGCCGATGGTCACCGGGGAGCTGTTTTTTGGAGAA	CASSLGQPMVTGELFF	1	0.001610305958132045	48	TCRBV07-09*01	TCRBV07	TCRBV07-09	01				TCRBD01-01*01	TCRBD01	TCRBD01-01	01				TCRBJ02-02*01	TCRBJ02	TCRBJ02-02	01				1	8	2	5	0	4	33	-1	49	54	62	1	In	VDJ
CTGACGATCCAGCGCACAGAGCAGCGGGACTCGGCCATGTATCGCTGTGCCAGCAGCTACCAGGGGGGGTCTTTAACCTTCGGTTCG	CASSYQGGSLTF	1	0.001610305958132045	36	TCRBV07-06*01	TCRBV07	TCRBV07-06	01								TCRBD01,TCRBD02	TCRBD01-01,TCRBD02-01		TCRBJ01-02*01	TCRBJ01	TCRBJ01-02	01				4	8	4	1	2	14	45	58	60	67	75	1	In	VDJ
GGCTGCTCCCTCCCAGACATCTGTGTACTTCTGTGCCAGCAGTCACCCTAGGTGGGGACAAGTAATTCACCCCTCCACTTTGGGAAC		1	0.001610305958132045	50	TCRBV06-06*04	TCRBV06	TCRBV06-06	04				TCRBD01-01*01	TCRBD01	TCRBD01-01	01				TCRBJ01-06*02	TCRBJ01	TCRBJ01-06	02				4	2	0	6	10	6	31	44	54	60	62	1	Out	VDJ
NTGTCGGCTGCTCCCTCCCAGACATCTGTGTACTTCTGTGCCAGCACCTCGGGGACGGACAAAAATTCGGGGCAGTTCTTCGGGCCA	CASTSGTDKNSGQFF	1	0.001610305958132045	45	TCRBV06-05*01	TCRBV06	TCRBV06-05	01								TCRBD01,TCRBD02	TCRBD01-01,TCRBD02-01		TCRBJ02-01*01	TCRBJ02	TCRBJ02-01	01				7	15	0	7	5	12	36	46	51	56	71	1	In	VDJ
CTGACCCTGGAGTCTGCCAGGCCCTCACATACCTCTCAGTACCTCTGTGCCAGCAGTGACAGGGGGTATGGCTACACCTTCGGTTCG	CASSDRGYGYTF	1	0.001610305958132045	36	TCRBV25-01*01	TCRBV25	TCRBV25-01	01				TCRBD01-01*01	TCRBD01	TCRBD01-01	01				TCRBJ01-02*01	TCRBJ01	TCRBJ01-02	01				3	0	4	1	0	5	45	-1	59	-1	66	1	In	VDJ
TTGGAGCTGGGGGACTCGGCCCTTTATCTTTGCGCCAGCACTGGCCCGTCGGGCGCAAGCTCTGGAAACACCATATATTTTGGAGAG	CASTGPSGASSGNTIYF	1	0.001610305958132045	51	TCRBV05-01*01	TCRBV05	TCRBV05-01	01								TCRBD01,TCRBD02	TCRBD01-01,TCRBD02-01		TCRBJ01-03*01	TCRBJ01	TCRBJ01-03	01				6	5	8	0	10	0	30	40	50	54	59	1	In	VDJ
CAGGTAGTGCGAGGAGATTCGGCAGCTTATTTCTGTGCCAGCTCACGTAGCGGGGCCTCCTCCTACAATGAGCAGTTCTTCGGGCCA	CASSRSGASSYNEQFF	1	0.001610305958132045	48	TCRBV18-01*01	TCRBV18	TCRBV18-01	01				TCRBD02-01*01	TCRBD02	TCRBD02-01	01				TCRBJ02-01*01	TCRBJ02	TCRBJ02-01	01				4	4	5	3	1	0	33	46	47	55	59	1	In	VDJ
NNNNNNNNNNNNNTGTCGGCTGCTCCCTCCCAGACATCTGTGTACTTCTGTGCCAGCCAGGGAGGCGAGACCCAGTACTTCGGGCCA	CASQGGETQYF	1	0.001610305958132045	33	TCRBV06-05*01	TCRBV06	TCRBV06-05	01				TCRBD02-01*02	TCRBD02	TCRBD02-01	02				TCRBJ02-05*01	TCRBJ02	TCRBJ02-05	01				8	1	9	1	2	5	48	57	59	65	66	1	In	VDJ
GAGTCGCCCAGCCCCAACCAGACCTCTCTGTACTTCTGTGCCAGCAGTTTATCGAGACCCGATGGCGGGGAGCTGTTTTTTGGAGAA	CASSLSRPDGGELFF	1	0.001610305958132045	45	TCRBV27-01*01	TCRBV27	TCRBV27-01	01								TCRBD01,TCRBD02	TCRBD01-01,TCRBD02-01		TCRBJ02-02*01	TCRBJ02	TCRBJ02-02	01				0	7	2	7	2	7	36	53	55	58	65	1	In	VDJ
CAGCGCACAGAGCGGGGGGACTCAGCCGTGTATCTCTGTGCCAGCAGCTTAACTAGAGACGGGCCCGGGGAGCTGTTTTTTGGAGAA	CASSLTRDGPGELFF	1	0.001610305958132045	45	TCRBV07-03*01	TCRBV07	TCRBV07-03	01								TCRBD01,TCRBD02	TCRBD01-01,TCRBD02-01		TCRBJ02-02*01	TCRBJ02	TCRBJ02-02	01				0	0	8	0	7	6	36	53	60	-1	64	1	In	VDJ
ATCCGGTCCACAAAGCTGGAGGACTCAGCCATGTACTTCCGTGCCAGCAGACACACTGGACAGGTACACGAGCAGTACTTCGGGCCG	RASRHTGQVHEQYF	1	0.001610305958132045	42	TCRBV02-01	TCRBV02	TCRBV02-01				01,03	TCRBD01-01*01	TCRBD01	TCRBD01-01	01				TCRBJ02-07*01	TCRBJ02	TCRBJ02-07	01				6	3	1	4	7	5	39	50	57	64	67	1	In	VDJ
AATGTGAGCACCTTGGAGCTGGGGGACTCGGCCCTTTATCTTTGCGCCAGCAGCCACTCGGACAAGGTTGAAGCTTTCTTTGGACAA	CASSHSDKVEAFF	1	0.001610305958132045	39	TCRBV05-01*01	TCRBV05	TCRBV05-01	01				TCRBD01-01*01	TCRBD01	TCRBD01-01	01				TCRBJ01-01*01	TCRBJ01	TCRBJ01-01	01				4	4	1	6	5	7	42	54	59	64	68	1	In	VDJ
CTCCTTGGAGCTGGGGGACTCAGCCCTGTACTTCTGTGCCAGCAGCTTAGTCGAGACGGGACCCTCTATGGCTACACCTTCGGTTCG		1	0.001610305958132045	47	TCRBV13-01*01	TCRBV13	TCRBV13-01	01								TCRBD01,TCRBD02	TCRBD01-01,TCRBD02-01		TCRBJ01-02*01	TCRBJ01	TCRBJ01-02	01				1	3	0	7	7	4	34	50	57	62	65	1	Out	VDJ
ATCCTGAGGATCCAGCAGGTAGTGCGAGGAGATTCGGCAGCTTATTTCTGTGCCAGCTCAACGCTGGGACAGCAGTACTTCGGGCCG	CASSTLGQQYF	1	0.001610305958132045	33	TCRBV18-01*01	TCRBV18	TCRBV18-01	01								TCRBD01,TCRBD02	TCRBD01-01,TCRBD02-01		TCRBJ02-07*01	TCRBJ02	TCRBJ02-07	01				5	0	0	7	5	8	48	60	65	-1	70	1	In	VDJ
CTGGAGTCTGCCAGGCCCTCACATACCTCTCAGTACCTCTGTGCCAGCAGTGCCCCAGGGACCTGGAATGAGCAGTTCTTCGGGCCA	CASSAPGTWNEQFF	1	0.001610305958132045	42	TCRBV25-01*01	TCRBV25	TCRBV25-01	01								TCRBD01,TCRBD02	TCRBD01-01,TCRBD02-01		TCRBJ02-01*01	TCRBJ02	TCRBJ02-01	01				4	4	0	7	5	7	39	52	57	62	66	1	In	VDJ
TCCAGCGCACAGAGCAGCGGGACTCAGCCATGTATCGCTGTGCCAGCAGCTTAAAGTTTCGGCCAATACGAAGCTTTCTTTGGACAA		1	0.001610305958132045	43	TCRBV07-07*01	TCRBV07	TCRBV07-07	01								TCRBD01,TCRBD02	TCRBD01-01,TCRBD02-01		TCRBJ01-01*01	TCRBJ01	TCRBJ01-01	01				2	6	9	0	7	8	38	53	60	63	69	1	Out	VDJ
CTGGAGTCCGCCAGCACCAACCAGACATCTATGTACCTCTGTGCCAGCACAGTTTTTTTCCAAGCGGAGCCCCAGCATTTTGGTGAT	CASTVFFQAEPQHF	1	0.001610305958132045	42	TCRBV28-01*01	TCRBV28	TCRBV28-01	01				TCRBD02-01	TCRBD02	TCRBD02-01				01,02	TCRBJ01-05*01	TCRBJ01	TCRBJ01-05	01				7	0	6	5	13	8	39	49	62	-1	67	1	In	VDJ
AGCACCTTGGAGCTGGGGGACTCGGCCCTTTATCTTTGCGCCAGCAGTCCGGAACCTGGGAACTGGAACGAGCAGTACTTCGGGCCG	CASSPEPGNWNEQYF	1	0.001610305958132045	45	TCRBV05-01*01	TCRBV05	TCRBV05-01	01								TCRBD01,TCRBD02	TCRBD01-01,TCRBD02-01		TCRBJ02-07*01	TCRBJ02	TCRBJ02-07	01				5	6	0	8	10	5	36	47	57	61	67	1	In	VDJ
NTGTCGGCTGCTCCCTCCCAGACATCTGTGTACTTCTGTGCCAGCAGTGAAACGAGACAGGGGATAGATACGCAGTATTTTGGCCCA	CASSETRQGIDTQYF	1	0.001610305958132045	45	TCRBV06-01*01	TCRBV06	TCRBV06-01	01				TCRBD01-01*01	TCRBD01	TCRBD01-01	01				TCRBJ02-03*01	TCRBJ02	TCRBJ02-03	01				2	2	2	2	4	5	36	51	55	63	65	1	In	VDJ
ACAGAGCAGGGGGACTCGGCCATGTATCTCTGTGCCAGCAGCCCTGGACTGAGGACAGGGGAGGGTTATGGCTACACCTTCGGTTCG	CASSPGLRTGEGYGYTF	1	0.001610305958132045	51	TCRBV07-09*01	TCRBV07	TCRBV07-09	01				TCRBD01-01*01	TCRBD01	TCRBD01-01	01				TCRBJ01-02*01	TCRBJ01	TCRBJ01-02	01				5	5	1	2	10	5	30	42	52	61	66	1	In	VDJ
GACATCCGCTCACCAGGCCTGGGGGACGCAGCCATGTACCTGTGTGCCACCAGCAGACTGGCATTCTACGAGCAGTACTTCGGGCCG	CATSRLAFYEQYF	1	0.001610305958132045	39	TCRBV15-01*02	TCRBV15	TCRBV15-01	02				TCRBD01-01*01	TCRBD01	TCRBD01-01	01				TCRBJ02-07*01	TCRBJ02	TCRBJ02-07	01				2	3	9	0	2	3	42	57	59	62	65	1	In	VDJ
AGCACCTTGGAGCTGGGGGACTCGGCCCTTTATCTTTGCGCCAGCAGCTTGGGCCTAGCGGAAGCCTACGAGCAGTACTTCGGGCCG	CASSLGLAEAYEQYF	1	0.001610305958132045	45	TCRBV05-01*01	TCRBV05	TCRBV05-01	01				TCRBD02-01	TCRBD02	TCRBD02-01				01,02	TCRBJ02-07*01	TCRBJ02	TCRBJ02-07	01				0	3	4	5	2	2	36	52	54	61	64	1	In	VDJ
CACAGAGCAGGAGGACTCCGCCGTGTATCTCTGTGCCAGCAGCTTAGAGGAGTTGTAGCGGGTCCCTACGAGCAGTACTTCGGGCCG		1	0.001610305958132045	50	TCRBV07-08*01	TCRBV07	TCRBV07-08	01				TCRBD02-01	TCRBD02	TCRBD02-01				01,02	TCRBJ02-07*01	TCRBJ02	TCRBJ02-07	01				1	2	5	4	8	2	31	47	55	62	64	1	Out	VDJ
CGCCCAGCCCCAACCAGACCTCTCTGTACTTCTGTGCCAGCAGTTTCGGAGCTTTTGAGCCACACAGATACGCAGTATTTTGGCCCA		2	0.00322061191626409	49	TCRBV27-01*01	TCRBV27	TCRBV27-01	01				TCRBD02-01*02	TCRBD02	TCRBD02-01	02				TCRBJ02-03*01	TCRBJ02	TCRBJ02-03	01				3	11	10	2	1	2	32	46	47	51	62	2	Out	VDJ
GCACCTTGGAGCTGGGGGACTCGGCCCTTTATCTTTGCGCCAGCACCCTGGACAGGCATGATGAACACTGAAGCTTTCTTTGGACAA		1	0.001610305958132045	46	TCRBV05-01*01	TCRBV05	TCRBV05-01	01				TCRBD01-01*01	TCRBD01	TCRBD01-01	01				TCRBJ01-01*01	TCRBJ01	TCRBJ01-01	01				6	5	1	4	4	0	35	45	49	56	61	1	Out	VDJ
GTGACATCGGCCCAAAAGAACCCGACAGCTTTCTATCTCTGTGCCAGTAGTCCTCGGGACCGCATGTGGGGCTACACCTTCGGTTCG	CASSPRDRMWGYTF	1	0.001610305958132045	42	TCRBV19-01*01	TCRBV19	TCRBV19-01	01								TCRBD01,TCRBD02	TCRBD01-01,TCRBD02-01		TCRBJ01-02*01	TCRBJ01	TCRBJ01-02	01				5	9	0	7	4	8	39	51	55	60	69	1	In	VDJ
CTGATTCTGGAGTCCGCCAGCACCAACCAGACATCTATGTACCTCTGTGCCAGCAGCTCTCGTATGGAAGGCTACACCTTCGGTTCG	CASSSRMEGYTF	1	0.001610305958132045	36	TCRBV28-01*01	TCRBV28	TCRBV28-01	01								TCRBD01,TCRBD02	TCRBD01-01,TCRBD02-01		TCRBJ01-02*01	TCRBJ01	TCRBJ01-02	01				6	1	1	8	9	8	45	56	65	68	69	1	In	VDJ
NCTCTCACTGTGACATCGGCCCAAAAGAACCCGACAGCTTTCTATCTCTGTGCCAGTAGTACCCGCTACGAGCAGTACTTCGGGCCG	CASSTRYEQYF	1	0.001610305958132045	33	TCRBV19-01*01	TCRBV19	TCRBV19-01	01				TCRBD02-01	TCRBD02	TCRBD02-01				01,02	TCRBJ02-07*01	TCRBJ02	TCRBJ02-07	01				4	0	8	6	2	3	48	61	63	-1	65	1	In	VDJ
TCGCCCAGCCCCAACCAGACCTCTCTGTACTTCTGTGCCAGCAGTTGGACAGGGGGCGCGAGGAAAAACATTCAGTACTTCGGCGCC	CASSWTGGARKNIQYF	1	0.001610305958132045	48	TCRBV27-01*01	TCRBV27	TCRBV27-01	01				TCRBD01-01*01	TCRBD01	TCRBD01-01	01				TCRBJ02-04*01	TCRBJ02	TCRBJ02-04	01				4	6	1	0	0	4	33	-1	46	57	63	1	In	VDJ
ATCAATTCCCTGGAGCTTGGTGACTCTGCTGTGTATTTCTGTGCCAGCAGCCGACGGACAGGTTACAATGAGCAGTTCTTCGGGCCA	CASSRRTGYNEQFF	1	0.001610305958132045	42	TCRBV03-01/03-02*01	TCRBV03	TCRBV03-01/03-02	01				TCRBD01-01*01	TCRBD01	TCRBD01-01	01				TCRBJ02-01*01	TCRBJ02	TCRBJ02-01	01				4	1	1	4	3	4	39	52	55	62	63	1	In	VDJ
GAGCACCTTGGAGCTGGGGGACTCGGCCCTTTATCTTTGCGCCAGCCCAATAGCGGGAGCTCCTACAATGAGCAGTTCTTCGGGCCA		1	0.001610305958132045	44	TCRBV05-01*01	TCRBV05	TCRBV05-01	01				TCRBD02-01*02	TCRBD02	TCRBD02-01	02				TCRBJ02-01*01	TCRBJ02	TCRBJ02-01	01				7	0	5	2	4	0	37	46	50	-1	59	1	Out	VDJ
NCTCTGAAGATCCGGTCCACAAAGCTGGAGGACTCAGCCATGTACTTCTGTGCCAGCAGCCTTTTCGGAACGCAGTATTTTGGCCCA	CASSLFGTQYF	1	0.001610305958132045	33	TCRBV02-01	TCRBV02	TCRBV02-01				01,03					TCRBD01,TCRBD02	TCRBD01-01,TCRBD02-01		TCRBJ02-03*01	TCRBJ02	TCRBJ02-03	01				6	0	1	8	7	9	48	59	66	-1	69	1	In	VDJ
AAGATCCAGCCTGCAGAGCTTGGGGACTCGGCCATGTATCTCTGTGCCAGCAGCTGGACAGGGGGATACGAGCAGTACTTCGGGCCG	CASSWTGGYEQYF	1	0.001610305958132045	39	TCRBV11-01*01	TCRBV11	TCRBV11-01	01				TCRBD01-01*01	TCRBD01	TCRBD01-01	01				TCRBJ02-07*01	TCRBJ02	TCRBJ02-07	01				4	1	1	1	0	4	42	-1	55	65	66	1	In	VDJ
CTGGGGGACTCGGCCCTTTATCTTTGCGCCAGCAGCGCCTCCGGGACTAGCGGGGGGCTGTCCTACAATGAGCAGTTCTTCGGGCCA	CASSASGTSGGLSYNEQFF	1	0.001610305958132045	57	TCRBV05-01*01	TCRBV05	TCRBV05-01	01				TCRBD02-01*01	TCRBD02	TCRBD02-01	01				TCRBJ02-01*01	TCRBJ02	TCRBJ02-01	01				4	3	0	1	6	1	24	36	42	57	60	1	In	VDJ
ATCCTGGAGTCGCCCAGCCCCAACCAGACCTCTCTGTACTTCTGTGCCAGCAGTTTACAGGGGAACAATGAGCAGTTCTTCGGGCCA	CASSLQGNNEQFF	2	0.00322061191626409	39	TCRBV27-01*01	TCRBV27	TCRBV27-01	01				TCRBD01-01*01	TCRBD01	TCRBD01-01	01				TCRBJ02-01*01	TCRBJ02	TCRBJ02-01	01				2	1	4	2	0	5	42	-1	57	63	64	2	In	VDJ
CCTGAAGACAGCAGCTTCTACATCTGCAGTGCTAGTTCCGGGACTAGCGGGGGGGCGACTAGCACAGATACGCAGTATTTTGGCCCA	CSASSGTSGGATSTDTQYF	1	0.001610305958132045	57	TCRBV20-01*04	TCRBV20	TCRBV20-01	04				TCRBD02-01*01	TCRBD02	TCRBD02-01	01				TCRBJ02-03*01	TCRBJ02	TCRBJ02-03	01				2	5	0	0	3	0	24	36	39	55	60	1	In	VDJ
GCCCATCCTGAAGACAGCAGCTTCTACATCTGCAGTGTTATTCGGGTAAAAACCGAGGGAAGGGGTCAGCCCCAGCATTTTGGTGAT	CSVIRVKTEGRGQPQHF	1	0.001610305958132045	51	TCRBV20	TCRBV20				TCRBV20-01,TCRBV20-or09_02						TCRBD01,TCRBD02	TCRBD01-01,TCRBD02-01		TCRBJ01-05*01	TCRBJ01	TCRBJ01-05	01				7	0	5	2	23	6	30	37	60	-1	65	1	In	VDJ
GTGACATCGGCCCAAAAGAACCCGACAGCTTTCTATCTCTGTGCCAGTAGTTGGGCAGGGGGCGGGCAGCCCCAGCATTTTGGTGAT	CASSWAGGGQPQHF	1	0.001610305958132045	42	TCRBV19-01*01	TCRBV19	TCRBV19-01	01				TCRBD01-01*01	TCRBD01	TCRBD01-01	01				TCRBJ01-05*01	TCRBJ01	TCRBJ01-05	01				5	3	4	0	4	7	39	51	55	63	66	1	In	VDJ
CTGGAGTCAGCTACCCGCTCCCAGACATCTGTGTATTTCTGCGCCAGCAGCGCCCGACGGAGAGCCTACGAGCAGTACTTCGGGCCG	CASSARRRAYEQYF	1	0.001610305958132045	42	TCRBV10-02*01	TCRBV10	TCRBV10-02	01				TCRBD02-01*02	TCRBD02	TCRBD02-01	02				TCRBJ02-07*01	TCRBJ02	TCRBJ02-07	01				6	2	10	2	8	2	39	50	58	62	64	1	In	VDJ
GCAGAACTGGAGGATTCTGGAGTTTATTTCTGTGCCAGCAGCCAAGTCGGGAGACACCCCTCTGGAAACACCATATATTTTGGAGAG	CASSQVGRHPSGNTIYF	1	0.001610305958132045	51	TCRBV14-01*01	TCRBV14	TCRBV14-01	01				TCRBD02-01*02	TCRBD02	TCRBD02-01	02				TCRBJ01-03*01	TCRBJ01	TCRBJ01-03	01				1	6	8	2	1	0	30	46	47	53	59	1	In	VDJ
TTCCCTGGAGCTTGGTGACTCTGCTGTGTATTTCTGTGCCAGCAGCGAAGTACCTCCCATCATAATTCACCCCTCCACTTTGGGAAC		1	0.001610305958132045	47	TCRBV03-01/03-02*01	TCRBV03	TCRBV03-01/03-02	01								TCRBD01,TCRBD02	TCRBD01-01,TCRBD02-01		TCRBJ01-06*02	TCRBJ01	TCRBJ01-06	02				1	8	3	7	1	5	34	50	51	53	61	1	Out	VDJ
CTACACACCCTGCAGCCAGAAGACTCGGCCCTGTATCTCTGTGCCAGCAGCCAAGATGAGGGAAACTCACCCCTCCACTTTGGGAAC	CASSQDEGNSPLHF	1	0.001610305958132045	42	TCRBV04-02*01	TCRBV04	TCRBV04-02	01				TCRBD02-01*02	TCRBD02	TCRBD02-01	02				TCRBJ01-06*02	TCRBJ01	TCRBJ01-06	02				0	4	11	0	1	10	39	56	57	62	66	1	In	VDJ
CAGCGCACAGAGCGGGGGGACTCAGCCGTGTATCTCTGTGCCAGCAGCTTAACGTTTGGCATGAACACTGAAGCTTTCTTTGGACAA	CASSLTFGMNTEAFF	1	0.001610305958132045	45	TCRBV07-03*01	TCRBV07	TCRBV07-03	01				TCRBD01-01*01	TCRBD01	TCRBD01-01	01				TCRBJ01-01*01	TCRBJ01	TCRBJ01-01	01				0	1	9	0	4	0	36	53	57	60	61	1	In	VDJ
AACGCCTTGGAGCTGGACGACTCGGCCCTGTATCTCTGTGCCAGCAGCCCGAGGATTGAAGCATCCTACGAGCAGTACTTCGGGCCG	CASSPRIEASYEQYF	1	0.001610305958132045	45	TCRBV05-04*01	TCRBV05	TCRBV05-04	01				TCRBD02-01*02	TCRBD02	TCRBD02-01	02				TCRBJ02-07*01	TCRBJ02	TCRBJ02-07	01				4	9	11	1	2	1	36	48	50	54	63	1	In	VDJ
CGGGGGGACTCAGCCGTGTATCTCTGTGCCAGCAGCCACATAGTAAACGCTTACAAAAGTCGGGCCAACGTCCTGACTTTCGGGGCC	CASSHIVNAYKSRANVLTF	1	0.001610305958132045	57	TCRBV07-03*01	TCRBV07	TCRBV07-03	01								TCRBD01,TCRBD02	TCRBD01-01,TCRBD02-01		TCRBJ02-06*01	TCRBJ02	TCRBJ02-06	01				5	21	3	6	1	5	24	36	37	40	61	1	In	VDJ
TTGGCGTCTGCTGTACCCTCTCAGACATCTGTGTACTTCTGTGCCAGCAGTGACTCGGGGGCAACAGATACGCAGTATTTTGGCCCA	CASSDSGATDTQYF	1	0.001610305958132045	42	TCRBV06-04*01	TCRBV06	TCRBV06-04	01				TCRBD01-01*01	TCRBD01	TCRBD01-01	01				TCRBJ02-03*01	TCRBJ02	TCRBJ02-03	01				0	1	6	0	0	3	39	-1	56	62	63	1	In	VDJ
CTACACACCCTGCAGCCAGAAGACTCGGCCCTGTATCTCTGCGCCAGCAGCCAGGGGGATAAGACGACTGAAGCTTTCTTTGGACAA	CASSQGDKTTEAFF	1	0.001610305958132045	42	TCRBV04-03*01	TCRBV04	TCRBV04-03	01								TCRBD01,TCRBD02	TCRBD01-01,TCRBD02-01		TCRBJ01-01*01	TCRBJ01	TCRBJ01-01	01				3	8	6	1	0	5	39	-1	53	58	66	1	In	VDJ
CTGAAGGTGCAGCCTGCAGAACTGGAGGATTCTGGAGTTTATTTCTGTGCCAGCAGCCCCCCATACAGGCCCGGTTCCTTTGGCAGT	CASSPPYRPGSF	1	0.001610305958132045	36	TCRBV14-01*01	TCRBV14	TCRBV14-01	01				TCRBD01-01*01	TCRBD01	TCRBD01-01	01				TCRBJ01-04*01	TCRBJ01	TCRBJ01-04	01				4	9	3	4	6	20	45	58	64	69	78	1	In	VDJ
NTGTCGGCTGCTCCCTCCCAGACATCTGTGTACTTCTGTGCCAGCAGTGAACTAGCGGGGGGGCCGTTCGAGCAGTACTTCGGGCCG	CASSELAGGPFEQYF	1	0.001610305958132045	45	TCRBV06-01*01	TCRBV06	TCRBV06-01	01				TCRBD02-01*01	TCRBD02	TCRBD02-01	01				TCRBJ02-07*01	TCRBJ02	TCRBJ02-07	01				2	5	4	0	0	6	36	-1	51	63	68	1	In	VDJ
ATCCAGCGCACAGAGCAGGAGGACTCGGCCGTGTATCTCTGTGCCAGCAGCCCCGGACAGGCCCAGGGTGAGCAGTTCTTCGGGCCA	CASSPGQAQGEQFF	1	0.001610305958132045	42	TCRBV07-02	TCRBV07	TCRBV07-02				01,02	TCRBD01-01*01	TCRBD01	TCRBD01-01	01				TCRBJ02-01*01	TCRBJ02	TCRBJ02-01	01				5	7	1	4	3	9	39	51	54	61	68	1	In	VDJ
AGCACCTTGGAGCTGGGGGACTCGGCCCTTTATCTTTGCGCCAGCAGCTCCAACAGGGGCCCCAGGGAAAAACTGTTTTTTGGCAGT	CASSSNRGPREKLFF	1	0.001610305958132045	45	TCRBV05-01*01	TCRBV05	TCRBV05-01	01				TCRBD01-01*01	TCRBD01	TCRBD01-01	01				TCRBJ01-04*01	TCRBJ01	TCRBJ01-04	01				3	7	3	2	3	8	36	49	52	59	66	1	In	VDJ
CACAGAGCAGGAGGACTCGGCCGTGTATCTCTGTGCCAGCAGCTTTGGGCCGACAGGAGCGGAGCCCTGGCCCAGCATTTTGGTGAT		1	0.001610305958132045	50	TCRBV07-02	TCRBV07	TCRBV07-02				01,02	TCRBD01-01*01	TCRBD01	TCRBD01-01	01				TCRBJ01-05*01	TCRBJ01	TCRBJ01-05	01				3	13	2	4	6	11	31	45	51	57	70	1	Out	VDJ
AATGTGAACGCCTTGTTGCTGGGGGACTCGGCCCTCTATCTCTGTGCCAGCAGCGAGGGGAGTAATCAGCCCCAGCATTTTGGTGAT	CASSEGSNQPQHF	1	0.001610305958132045	39	TCRBV05-06*01	TCRBV05	TCRBV05-06	01								TCRBD01,TCRBD02	TCRBD01-01,TCRBD02-01		TCRBJ01-05*01	TCRBJ01	TCRBJ01-05	01				4	3	5	2	1	4	42	54	55	60	63	1	In	VDJ
CAGCGCACAGAGCAGGAGGACTCGGCCGTGTATCTCTGTGCCAGCAGCCCAAAAGCGGGGAACTACAATGAGCAGTTCTTCGGGCCA	CASSPKAGNYNEQFF	1	0.001610305958132045	45	TCRBV07-02	TCRBV07	TCRBV07-02				01,02	TCRBD02-01*01	TCRBD02	TCRBD02-01	01				TCRBJ02-01*01	TCRBJ02	TCRBJ02-01	01				5	2	6	3	5	3	36	48	53	60	62	1	In	VDJ
AGCTTGGTGACTCTGCTGTGTATTTCTGTGCCAGCAGCTTAAGAGGTCCCATTTCATAATCATAATTCACCCCTCCACTTTGGGAAC		1	0.001610305958132045	55	TCRBV03-01/03-02*01	TCRBV03	TCRBV03-01/03-02	01				TCRBD02-01*02	TCRBD02	TCRBD02-01	02				TCRBJ01-06*02	TCRBJ01	TCRBJ01-06	02				5	15	11	1	4	5	26	38	42	46	61	1	Out	VDJ
CCTTGGAGCTGGGGGACTCGGCCCTTTATCTTTGCGCCAGCAGCTTGGAATTACTCCTAGATGGGGGATACGCAGTATTTTGGCCCA		1	0.001610305958132045	49	TCRBV05-01*01	TCRBV05	TCRBV05-01	01								TCRBD01,TCRBD02	TCRBD01-01,TCRBD02-01		TCRBJ02-03*01	TCRBJ02	TCRBJ02-03	01				0	0	6	2	14	6	32	48	62	-1	66	1	Out	VDJ
GACTCAGCCATGTACTTCTGTGCCAGCAGTGCGGTACGAACGTTAGGTCGTCCAAGTTCTACTTCACGAGGCTACACCTTCGGTTCG	CASSAVRTLGRPSSTSRGYTF	1	0.001610305958132045	63	TCRBV02-01	TCRBV02	TCRBV02-01				01,03					TCRBD01,TCRBD02	TCRBD01-01,TCRBD02-01		TCRBJ01-02*01	TCRBJ01	TCRBJ01-02	01				4	22	5	4	13	8	18	31	44	47	69	1	In	VDJ
ACTGTGAGCAACATGAGCCCTGAAGACAGCAGCATATATCTCTGCAGCGTAACCGGACGGCTCTCCTACGAGCAGTACTTCGGGCCG	CSVTGRLSYEQYF	1	0.001610305958132045	39	TCRBV29-01	TCRBV29	TCRBV29-01				01,02					TCRBD01,TCRBD02	TCRBD01-01,TCRBD02-01		TCRBJ02-07*01	TCRBJ02	TCRBJ02-07	01				6	4	1	7	4	0	42	50	54	58	62	1	In	VDJ
CTCAGGCTGGAGTTGGCTGCTCCCTCCCAGACATCTGTGTACTTCTGTGCCAGCAGTGCTTATCTGTATGAGCAGTTCTTCGGGCCA	CASSAYLYEQFF	1	0.001610305958132045	36	TCRBV06-06	TCRBV06	TCRBV06-06				01,04					TCRBD01,TCRBD02	TCRBD01-01,TCRBD02-01		TCRBJ02-01*01	TCRBJ02	TCRBJ02-01	01				5	8	10	0	0	8	45	-1	57	59	67	1	In	VDJ
GCCCATCCTGAAGACAGCAGCTTCTACATCTGCAGTGCTAGAGACCTAATAGCGGGGGCCTCGTACAATGAGCAGTTCTTCGGGCCA	CSARDLIAGASYNEQFF	1	0.001610305958132045	51	TCRBV20	TCRBV20				TCRBV20-01,TCRBV20-or09_02		TCRBD02-01*01	TCRBD02	TCRBD02-01	01				TCRBJ02-01*01	TCRBJ02	TCRBJ02-01	01				0	5	5	2	5	4	30	44	49	58	63	1	In	VDJ
CAGCGCACAGAGCAGCGGGACTCAACCATGTATCGCTGTGCCAGCAGCCCGGAGACAGGGGCAGGAGAGACCCAGTACTTCGGGCCA	CASSPETGAGETQYF	1	0.001610305958132045	45	TCRBV07-07*01	TCRBV07	TCRBV07-07	01				TCRBD01-01*01	TCRBD01	TCRBD01-01	01				TCRBJ02-05*01	TCRBJ02	TCRBJ02-05	01				5	4	2	2	5	4	36	48	53	61	65	1	In	VDJ
ACCTTGGAGCTGGGGGACTCGGCCCTTTATCTTTGCGCCAGCAGCTTGGGGGCCCCAGGGTCGAACACTGAAGCTTTCTTTGGACAA	CASSLGAPGSNTEAFF	1	0.001610305958132045	48	TCRBV05-01*01	TCRBV05	TCRBV05-01	01				TCRBD01-01*01	TCRBD01	TCRBD01-01	01				TCRBJ01-01*01	TCRBJ01	TCRBJ01-01	01				0	2	4	3	6	1	33	49	55	60	62	1	In	VDJ
TCCCTCCCAGACATCTGTGTACTTCTGTGCCAGCAGTGAAGCGCATGACAGGGACTCTTAACTAATGAAAAACTGTTTTTTGGCAGT		1	0.001610305958132045	56	TCRBV06-01*01	TCRBV06	TCRBV06-01	01				TCRBD01-01*01	TCRBD01	TCRBD01-01	01				TCRBJ01-04*01	TCRBJ01	TCRBJ01-04	01				0	6	2	3	4	1	25	42	46	53	59	1	Out	VDJ
CTCTGAAGATCCAGCGCACAGAGCGGGGGGACTCAGCCGTGTATCTCTGTGCCAGCAGCGTCAACAGATACGCAGTATTTTGGCCCA		1	0.001610305958132045	34	TCRBV07-03*01	TCRBV07	TCRBV07-03	01				TCRBD01-01*01	TCRBD01	TCRBD01-01	01				TCRBJ02-03*01	TCRBJ02	TCRBJ02-03	01				5	0	4	6	2	3	47	59	61	-1	63	1	Out	VDJ
NTGTCGGCTGCTCCCTCCCAGACATCTGTGTACTTCTGTGCCAGCAGGGGGGGAAACTCTGGGGCCAACGTCCTGACTTTCGGGGCC	CASRGGNSGANVLTF	1	0.001610305958132045	45	TCRBV06-05*01	TCRBV06	TCRBV06-05	01				TCRBD02-01*01	TCRBD02	TCRBD02-01	01				TCRBJ02-06*01	TCRBJ02	TCRBJ02-06	01				6	3	9	1	0	0	36	-1	47	53	56	1	In	VDJ
NNNNTGTCGGCTGCTCCCTCCCAGACATCTGTGTACTTCTGTGCCAGCAGTTACGAGACATTCTACAATGAGCAGTTCTTCGGGCCA	CASSYETFYNEQFF	1	0.001610305958132045	42	TCRBV06-05*01	TCRBV06	TCRBV06-05	01				TCRBD01-01*01	TCRBD01	TCRBD01-01	01				TCRBJ02-01*01	TCRBJ02	TCRBJ02-01	01				2	2	2	6	2	3	39	54	56	60	62	1	In	VDJ
CAGCCTGCAGAACTGGAGGATTCTGGAGTTTATTTCTGTGCCAGCAGCCACCTGGAGGAGGGAAGAAATGAGCAGTTCTTCGGGCCA	CASSHLEEGRNEQFF	1	0.001610305958132045	45	TCRBV14-01*01	TCRBV14	TCRBV14-01	01				TCRBD02-01*02	TCRBD02	TCRBD02-01	02				TCRBJ02-01*01	TCRBJ02	TCRBJ02-01	01				3	4	10	0	6	7	36	50	56	62	66	1	In	VDJ
AAGATCCAGCCCTCAGAACCCAGGGACTCAGCTGTGTACTTCTGTGCCAGCAGCAAAGACACGAACACTGAAGCTTTCTTTGGACAA	CASSKDTNTEAFF	1	0.001610305958132045	39	TCRBV12-03/12-04*01	TCRBV12	TCRBV12-03/12-04	01				TCRBD01-01*01	TCRBD01	TCRBD01-01	01				TCRBJ01-01*01	TCRBJ01	TCRBJ01-01	01				6	1	2	6	4	1	42	53	57	61	62	1	In	VDJ
CCCTCAGAACCCAGGGACTCAGCTGTGTATTTTTGTGCTAGTGGTTTGGAGGGGGCGTTTGCTAATGAAAAACTGTTTTTTGGCAGT	CASGLEGAFANEKLFF	1	0.001610305958132045	48	TCRBV12-05*01	TCRBV12	TCRBV12-05	01				TCRBD01-01*01	TCRBD01	TCRBD01-01	01				TCRBJ01-04*01	TCRBJ01	TCRBJ01-04	01				1	5	5	0	0	3	33	-1	49	56	61	1	In	VDJ
GAGCTGGAGGACTCGGCCCTGTATCTCTGTGCCAGCGCTTTTATTCATCCACACAAAGGTCGGGCCAACGTCCTGACTTTCGGGGCC	CASAFIHPHKGRANVLTF	1	0.001610305958132045	54	TCRBV05-08*01	TCRBV05	TCRBV05-08	01								TCRBD01,TCRBD02	TCRBD01-01,TCRBD02-01		TCRBJ02-06*01	TCRBJ02	TCRBJ02-06	01				7	8	3	6	14	5	27	36	50	53	61	1	In	VDJ
CAGGAGGACTCCGCCGTGTATCTCTGTGCCAGCAGCTTAAAACTAGCGGGGTCTTTTTCTAGCACAGATACGCAGTATTTTGGCCCA	CASSLKLAGSFSSTDTQYF	1	0.001610305958132045	57	TCRBV07-08*01	TCRBV07	TCRBV07-08	01				TCRBD02-01*01	TCRBD02	TCRBD02-01	01				TCRBJ02-03*01	TCRBJ02	TCRBJ02-03	01				2	9	3	3	2	0	24	39	41	51	60	1	In	VDJ
AAGATCCAGCCCTCAGAACCCAGGGACTCAGCTGTGTACTTCTGTGCCAGCAGTTTAGAGGACGGCTATGGCTACACCTTCGGTTCG	CASSLEDGYGYTF	1	0.001610305958132045	39	TCRBV12-03/12-04*01	TCRBV12	TCRBV12-03/12-04	01								TCRBD01,TCRBD02	TCRBD01-01,TCRBD02-01		TCRBJ01-02*01	TCRBJ01	TCRBJ01-02	01				1	2	1	7	1	4	42	58	59	63	65	1	In	VDJ
ATCCAGCCCTCAGAACCCAGGGACTCAGCTGTGTACTTCTGTGCCAGCAGTTTAACGGGTACTTCGTATGGCTACACCTTCGGTTCG	CASSLTGTSYGYTF	1	0.001610305958132045	42	TCRBV12	TCRBV12				TCRBV12-03/12-04,TCRBV12-04		TCRBD02-01	TCRBD02	TCRBD02-01				01,02	TCRBJ01-02*01	TCRBJ01	TCRBJ01-02	01				2	7	8	4	1	5	39	54	55	59	66	1	In	VDJ
NNNNNNNTGTCGGCTGCTCCCTCCCAGACATCTGTGTACTTCTGTGCCAGCAGGCCTGAAGGTCAGACGTATCAGTACTTCGGGCCG	CASRPEGQTYQYF	1	0.001610305958132045	39	TCRBV06-05*01	TCRBV06	TCRBV06-05	01								TCRBD01,TCRBD02	TCRBD01-01,TCRBD02-01		TCRBJ02-07*01	TCRBJ02	TCRBJ02-07	01				6	4	2	7	12	10	42	53	65	68	72	1	In	VDJ
NTGTCGGCTGCTCCCTCCCAGACATCTGTGTACTTCTGTGCCAGCACACCACAGAGCTCCTATAATTCACCCCTCCACTTTGGGAAC	CASTPQSSYNSPLHF	1	0.001610305958132045	45	TCRBV06-05*01	TCRBV06	TCRBV06-05	01				TCRBD01-01*01	TCRBD01	TCRBD01-01	01				TCRBJ01-06*02	TCRBJ01	TCRBJ01-06	02				7	2	3	5	4	0	36	46	50	54	56	1	In	VDJ
NNNNNNNNNNTGTCGGCTGCTCCCTCCCAGACATCTGTGTACTTCTGTGCCAGCAGTACTAGCACAGATACGCAGTATTTTGGCCCA	CASSTSTDTQYF	1	0.001610305958132045	36	TCRBV06-05*01	TCRBV06	TCRBV06-05	01				TCRBD02-01	TCRBD02	TCRBD02-01				01,02	TCRBJ02-03*01	TCRBJ02	TCRBJ02-03	01				5	0	3	10	0	0	45	-1	57	-1	60	1	In	VDJ
TCAGAACCCAGGGACTCAGCTGTGTACTTCTGTGCCAGCGGCGAACCCGATGTGACAGGAGCCACAGATACGCAGTATTTTGGCCCA	CASGEPDVTGATDTQYF	1	0.001610305958132045	51	TCRBV12	TCRBV12				TCRBV12-03/12-04,TCRBV12-04		TCRBD01-01*01	TCRBD01	TCRBD01-01	01				TCRBJ02-03*01	TCRBJ02	TCRBJ02-03	01				8	3	2	4	14	2	30	39	53	59	62	1	In	VDJ
GCTGCTCCCTCCCAGACATCTGTGTACTTCTGTGCCAGCAGTTACTCGTTCCAGGTCGGGACTAATGAAAAACTGTTTTTTGGCAGT	CASSYSFQVGTNEKLFF	1	0.001610305958132045	51	TCRBV06	TCRBV06				TCRBV06-05,TCRBV06-06						TCRBD01,TCRBD02	TCRBD01-01,TCRBD02-01		TCRBJ01-04*01	TCRBJ01	TCRBJ01-04	01				0	5	4	4	4	2	30	47	51	55	60	1	In	VDJ
GTGACCAGTGCCCATCCTGAAGACAGCAGCTTCTACATCTGCAGTGCTATCCCTCCCGGACTCATCTATGGCTACACCTTCGGTTCG	CSAIPPGLIYGYTF	1	0.001610305958132045	42	TCRBV20	TCRBV20				TCRBV20-01,TCRBV20-or09_02		TCRBD02-01	TCRBD02	TCRBD02-01				01,02	TCRBJ01-02*01	TCRBJ01	TCRBJ01-02	01				4	3	1	10	8	4	39	49	57	62	65	1	In	VDJ
TGCCAGGCCCTCACATACCTCTCAGTACCTCTGTGCCAGCAGTAATCCGCCAGACTGGGAAAGGCCTATGGCTACACCTTCGGTTCG		1	0.001610305958132045	50	TCRBV25-01*01	TCRBV25	TCRBV25-01	01								TCRBD01,TCRBD02	TCRBD01-01,TCRBD02-01		TCRBJ01-02*01	TCRBJ01	TCRBJ01-02	01				5	5	0	8	13	4	31	43	56	60	65	1	Out	VDJ
CTGGAGCTGGGGGACTCAGCTTTGTATTTCTGTGCCAGCAGCGCGAGACTAGCGGGGGGCCCACGAGATACGCAGTATTTTGGCCCA	CASSARLAGGPRDTQYF	1	0.001610305958132045	51	TCRBV09-01*01	TCRBV09	TCRBV09-01	01				TCRBD02-01*01	TCRBD02	TCRBD02-01	01				TCRBJ02-03*01	TCRBJ02	TCRBJ02-03	01				3	6	2	1	3	5	30	43	46	59	65	1	In	VDJ
NNNNNNNTGTCGGCTGCTCCCTCCCAGACATCTGTGTACTTCTGTGCCAGCAGTCCTCAGAGTCGGAAAAAACTGTTTTTTGGCAGT	CASSPQSRKKLFF	1	0.001610305958132045	39	TCRBV06-05*01	TCRBV06	TCRBV06-05	01								TCRBD01,TCRBD02	TCRBD01-01,TCRBD02-01		TCRBJ01-04*01	TCRBJ01	TCRBJ01-04	01				5	0	1	8	10	9	42	54	64	-1	67	1	In	VDJ
AATGTGAACGCCTTGTTGCTGGGGGACCCGGCCCTCTATCTCTGTGCCAGCAGCGAGGGGAGTAATCAGCCCCAGCATTTTGGTGAT	CASSEGSNQPQHF	1	0.001610305958132045	39	TCRBV05-06*01	TCRBV05	TCRBV05-06	01								TCRBD01,TCRBD02	TCRBD01-01,TCRBD02-01		TCRBJ01-05*01	TCRBJ01	TCRBJ01-05	01				4	3	5	2	1	4	42	54	55	60	63	1	In	VDJ
GAGTCGCCCAGCCCCAACCAGACCTCTCTGTACTTCTGTGCCAGCAGAGCCCCCGGGACAGGCTCCTACGAGCAGTACTTCGGGCCG	CASRAPGTGSYEQYF	1	0.001610305958132045	45	TCRBV27-01*01	TCRBV27	TCRBV27-01	01				TCRBD01-01*01	TCRBD01	TCRBD01-01	01				TCRBJ02-07*01	TCRBJ02	TCRBJ02-07	01				6	0	0	4	7	0	36	47	54	-1	62	1	In	VDJ
CACTCTGGAGTCTGCTGCCTCCTCCCAGACATCTGTATATTTCTGCGCCAGCCACAAAGTCGGGCCAACGTCCTGACTTTCGGGGCC		1	0.001610305958132045	38	TCRBV10-01*01	TCRBV10	TCRBV10-01	01				TCRBD01-01*01	TCRBD01	TCRBD01-01	01				TCRBJ02-06*01	TCRBJ02	TCRBJ02-06	01				8	5	3	6	1	5	43	52	53	56	61	1	Out	VDJ
CTGAGCTCTCTGGAGCTGGGGGACTCAGCTTTGTATTTCTGTGCCGGCAGCGTTATGGGGGATAATTCACCCCTCCACTTTGGGAAC	CAGSVMGDNSPLHF	1	0.001610305958132045	42	TCRBV09-01*01	TCRBV09	TCRBV09-01	01								TCRBD01,TCRBD02	TCRBD01-01,TCRBD02-01		TCRBJ01-06*02	TCRBJ01	TCRBJ01-06	02				2	0	6	1	3	5	39	53	56	-1	61	1	In	VDJ
AATTCCCTGGAGCTTGGTGACTCTGCTGTGTATTTCTGTGCCAGCAGCCCCGGACAGGGGGCTACAGATACGCAGTATTTTGGCCCA	CASSPGQGATDTQYF	1	0.001610305958132045	45	TCRBV03-01/03-02*01	TCRBV03	TCRBV03-01/03-02	01				TCRBD01-01*01	TCRBD01	TCRBD01-01	01				TCRBJ02-03*01	TCRBJ02	TCRBJ02-03	01				4	1	1	0	2	3	36	49	51	62	63	1	In	VDJ
ATCCCCAACCAGACAGCTCTTTACTTCTGTGCCACCAGTGATCCCCGGGACAGGCAGCAGAACACCGGGGAGCTGTTTTTTGGAGAA	CATSDPRDRQQNTGELFF	1	0.001610305958132045	54	TCRBV24-01*01	TCRBV24	TCRBV24-01	01				TCRBD01-01*01	TCRBD01	TCRBD01-01	01				TCRBJ02-02*01	TCRBJ02	TCRBJ02-02	01				3	5	0	4	4	1	27	42	46	54	59	1	In	VDJ
TCCAGCGCACAGAGCAGCGGGACTCAGCCATGCATCGCTGTGCCAGCAGCTTAAAGTTTCGGCCAATACGAAGCTTTCTTTGGACAA		1	0.001610305958132045	43	TCRBV07-07*01	TCRBV07	TCRBV07-07	01								TCRBD01,TCRBD02	TCRBD01-01,TCRBD02-01		TCRBJ01-01*01	TCRBJ01	TCRBJ01-01	01				2	6	9	0	7	8	38	53	60	63	69	1	Out	VDJ
GCCCATCCTGAAGACAGCAGCTTCTACATCTGCAGTGCTAGAGATCTCGTGGGCTCCTCCTATAATTCACCCCTCCACTTTGGGAAC	CSARDLVGSSYNSPLHF	1	0.001610305958132045	51	TCRBV20	TCRBV20				TCRBV20-01,TCRBV20-or09_02		TCRBD01-01*01	TCRBD01	TCRBD01-01	01				TCRBJ01-06*02	TCRBJ01	TCRBJ01-06	02				0	2	8	0	6	0	30	44	50	54	56	1	In	VDJ
AGCACCTTGGAGCTGGGGGACTCGGCCCTTTATCTTTGCGCCAGCAGCACAGCCCAACCTTATAATGAAAAACTGTTTTTTGGCAGT	CASSTAQPYNEKLFF	1	0.001610305958132045	45	TCRBV05-01*01	TCRBV05	TCRBV05-01	01				TCRBD01-01*01	TCRBD01	TCRBD01-01	01				TCRBJ01-04*01	TCRBJ01	TCRBJ01-04	01				4	10	3	5	0	4	36	-1	48	52	62	1	In	VDJ
AACACGGAGCTAGGGGACTCAGCCCTGTATCTCTGTGCCAGCAAAAATTGTGAGAGTACGAAGACCTATGGCTACACCTTCGGTTCG	CASKNCESTKTYGYTF	1	0.001610305958132045	48	TCRBV05-02*01	TCRBV05	TCRBV05-02	01								TCRBD01,TCRBD02	TCRBD01-01,TCRBD02-01		TCRBJ01-02*01	TCRBJ01	TCRBJ01-02	01				5	0	2	7	18	4	33	44	62	-1	65	1	In	VDJ
CCTGAGCTCTCTGGAGCTGGGGGACTCAGCTTTGTATTTCTGTGCAGCAGCCCATGACTGTCTAACTATGGCTACACCTTCGGTTCG		1	0.001610305958132045	41	TCRBV09-01*01	TCRBV09	TCRBV09-01	01				TCRBD02-01	TCRBD02	TCRBD02-01				01,02	TCRBJ01-02*01	TCRBJ01	TCRBJ01-02	01				11	2	2	10	10	0	40	45	55	59	61	1	Out	VDJ
GTGAGCACCTTGGAGCTGGGGGACTCGGCCCTTTATCTTTGCGCCAGCAGCATCGGGACAGGAAACTATGAGCAGTTCTTCGGGCCA	CASSIGTGNYEQFF	1	0.001610305958132045	42	TCRBV05-01*01	TCRBV05	TCRBV05-01	01				TCRBD01-01*01	TCRBD01	TCRBD01-01	01				TCRBJ02-01*01	TCRBJ02	TCRBJ02-01	01				4	5	0	4	3	8	39	51	54	62	67	1	In	VDJ
AATTCCCTGGAGCTTGGTGACTCTGCTGTGTATTTCTGTGCCAGCAGCCATCCGTCACAGGGAAGGGAGACCCAGTACTTCGGGCCA	CASSHPSQGRETQYF	1	0.001610305958132045	45	TCRBV03-01/03-02*01	TCRBV03	TCRBV03-01/03-02	01				TCRBD01-01*01	TCRBD01	TCRBD01-01	01				TCRBJ02-05*01	TCRBJ02	TCRBJ02-05	01				3	4	3	3	6	5	36	50	56	62	66	1	In	VDJ
TTTTGTTTTTTGGGTTGTTCCTCCCAAACATCTGTGTACTTCTGTGCCTCCGGACGGGGGGGCACAGATACGCAGTATTTTGGCCCA	CASGRGGTDTQYF	1	0.001610305958132045	39	TCRBV06	TCRBV06				TCRBV06-02/06-03,TCRBV06-02		TCRBD02-01*01	TCRBD02	TCRBD02-01	01				TCRBJ02-03*01	TCRBJ02	TCRBJ02-03	01				11	0	8	1	6	1	42	48	54	-1	61	1	In	VDJ
TGCAAAGCTTGAGGACTCGGCCGTGTATCTCTGTGCCAGCAGCTTAGGTCGGCGGGGGGAAGCACAGATACGCAGTATTTTGGCCCA		1	0.001610305958132045	50	TCRBV11-02	TCRBV11	TCRBV11-02				01,03	TCRBD02-01*01	TCRBD02	TCRBD02-01	01				TCRBJ02-03*01	TCRBJ02	TCRBJ02-03	01				1	1	7	1	4	0	31	47	51	59	60	1	Out	VDJ
AATGTGAGCACCTTGGAGCTGGGGGACTCGGCCCTTTATCTTTGCGCCAGCAGTTTAGGACACCTAAACACCATATATTTTGGAGAG	CASSLGHLNTIYF	1	0.001610305958132045	39	TCRBV05-01*01	TCRBV05	TCRBV05-01	01				TCRBD01-01*01	TCRBD01	TCRBD01-01	01				TCRBJ01-03*01	TCRBJ01	TCRBJ01-03	01				5	3	1	6	4	6	42	53	57	62	65	1	In	VDJ
AACGCCTTGTTGCTGGGGGACTCGGCCCTCTATCTCTGTGCCAGCAGCTTCAGGGGTTTGGGCAATCAGCCCCAGCATTTTGGTGAT	CASSFRGLGNQPQHF	1	0.001610305958132045	45	TCRBV05-06*01	TCRBV05	TCRBV05-06	01				TCRBD01-01*01	TCRBD01	TCRBD01-01	01				TCRBJ01-05*01	TCRBJ01	TCRBJ01-05	01				2	5	4	2	0	2	36	-1	50	56	61	1	In	VDJ
AAGATCCGGTCCACAAAGCTGGAGGACTCAGCCATGTACTTCTGTGCCAGCCACCGGGACAGGGCCTACGAGCAGTACTTCGGGCCG	CASHRDRAYEQYF	1	0.001610305958132045	39	TCRBV02-01	TCRBV02	TCRBV02-01				01,03	TCRBD01-01*01	TCRBD01	TCRBD01-01	01				TCRBJ02-07*01	TCRBJ02	TCRBJ02-07	01				8	0	0	3	4	2	42	51	55	-1	64	1	In	VDJ
AATGTGAACGCCTTGTTGCTGGGGGACTCGGCCCTGTATCTCTGTGCCAGCAGCTTGGGAACCGACTATGGCTACACCTTCGGTTCG	CASSLGTDYGYTF	1	0.001610305958132045	39	TCRBV05-05*01	TCRBV05	TCRBV05-05	01								TCRBD01,TCRBD02	TCRBD01-01,TCRBD02-01		TCRBJ01-02*01	TCRBJ01	TCRBJ01-02	01				0	4	2	8	0	3	42	-1	58	60	64	1	In	VDJ
NCTCTGAAGATCCGGTCCACAAAGCTGGAGGACTCAGCCATGTACTTCTGTGCCAGCATTCAGGGACTTGAGCAGTACTTCGGGCCG	CASIQGLEQYF	1	0.001610305958132045	33	TCRBV02-01	TCRBV02	TCRBV02-01				01,03	TCRBD02-01	TCRBD02	TCRBD02-01				01,02	TCRBJ02-07*01	TCRBJ02	TCRBJ02-07	01				7	1	0	10	4	7	48	58	62	68	69	1	In	VDJ
AGCACCTTGGAGCTGGGGGACTCGGCCCTTTATCTTTGCGCCAGCAGCCCACCGGGACCTAGGAACACTGAAGCTTTCTTTGGACAA	CASSPPGPRNTEAFF	1	0.001610305958132045	45	TCRBV05-01*01	TCRBV05	TCRBV05-01	01								TCRBD01,TCRBD02	TCRBD01-01,TCRBD02-01		TCRBJ01-01*01	TCRBJ01	TCRBJ01-01	01				4	4	0	7	5	1	36	48	53	58	62	1	In	VDJ
TGAAGATCCAGCGCACAGAGCAGGAGGACTCGGCCGTGTATCTCTGTGCCAGCAGCTTAGGGGGACACTGAAGCTTTCTTTGGACAA		1	0.001610305958132045	37	TCRBV07	TCRBV07				TCRBV07-02,TCRBV07-08						TCRBD01,TCRBD02	TCRBD01-01,TCRBD02-01		TCRBJ01-01*01	TCRBJ01	TCRBJ01-01	01				1	0	6	2	0	3	44	-1	60	-1	64	1	Out	VDJ
CACCTACACACCCTGCAGCCAGAAGACTCGGCCCTGTATCTCTGCGCCAGCAGTCCCGAGGGAAGGTCACCCCTCCACTTTGGGAAC	CASSPEGRSPLHF	1	0.001610305958132045	39	TCRBV04-03*01	TCRBV04	TCRBV04-03	01				TCRBD02-01*02	TCRBD02	TCRBD02-01	02				TCRBJ01-06*02	TCRBJ01	TCRBJ01-06	02				6	4	11	0	4	10	42	53	57	62	66	1	In	VDJ
CAGCCCTCAGAACCCAGGGACTCAGCTGTGTATTTTTGTGCTAGTGGTTTGGTACAGGGTCGGTCCGGGGAGCTGTTTTTTGGAGAA	CASGLVQGRSGELFF	1	0.001610305958132045	45	TCRBV12-05*01	TCRBV12	TCRBV12-05	01				TCRBD01-01*01	TCRBD01	TCRBD01-01	01				TCRBJ02-02*01	TCRBJ02	TCRBJ02-02	01				0	5	3	3	0	6	36	-1	53	59	64	1	In	VDJ
CTGAAGGTGCAGCCTGCAGAACTGGAGGATTCTGGAGTTTATTTCTGTGCCAGCAGCCAGCAGGGGTATGGCTACACCTTCGGTTCG	CASSQQGYGYTF	1	0.001610305958132045	36	TCRBV14-01*01	TCRBV14	TCRBV14-01	01				TCRBD01-01*01	TCRBD01	TCRBD01-01	01				TCRBJ01-02*01	TCRBJ01	TCRBJ01-02	01				3	0	4	2	1	5	45	59	60	-1	66	1	In	VDJ
TTCACCTACACACCCTGCAGCCAGAAGACTCGGCCCTGTATCTCTGCGCCAGCAGCCAATAGGGAAGATACGCAGTATTTTGGCCCA		1	0.001610305958132045	37	TCRBV04-03*01	TCRBV04	TCRBV04-03	01								TCRBD01,TCRBD02	TCRBD01-01,TCRBD02-01		TCRBJ02-03*01	TCRBJ02	TCRBJ02-03	01				2	0	0	8	2	5	44	59	61	-1	65	1	Out	VDJ
CCAGTCCACGGAGTCAAGGGACACAGCACTGTATTTCTGTGCCAGCAGACTGTCAAGGTGCATAATGAAAAACTGTTTTTTGGCAGT		1	0.001610305958132045	44	TCRBV21-01*01	TCRBV21	TCRBV21-01	01								TCRBD01,TCRBD02	TCRBD01-01,TCRBD02-01		TCRBJ01-04*01	TCRBJ01	TCRBJ01-04	01				6	4	5	4	7	4	37	48	55	58	62	1	Out	VDJ
TTCATCCTGAGTTCTAAGAAGCTCCTTCTCAGTGACTCTGGCTTCTATCTCTGTGCCTGGAGAAAAGGTGGCTACACCTTCGGTTCG	CAWRKGGYTF	1	0.001610305958132045	30	TCRBV30-01*01	TCRBV30	TCRBV30-01	01								TCRBD01,TCRBD02	TCRBD01-01,TCRBD02-01		TCRBJ01-02*01	TCRBJ01	TCRBJ01-02	01				3	0	5	4	3	7	51	62	65	-1	68	1	In	VDJ
AAGCTCCTCCTCAGTGACTCTGGCTTCTATCTCTGTGCCTGGAGTGTACCCCACCCCGACGATCCGAATGGCTACACCTTCGGTTCG	CAWSVPHPDDPNGYTF	1	0.001610305958132045	48	TCRBV30-01*02	TCRBV30	TCRBV30-01	02								TCRBD01,TCRBD02	TCRBD01-01,TCRBD02-01		TCRBJ01-02*01	TCRBJ01	TCRBJ01-02	01				0	7	2	7	10	6	33	47	57	60	67	1	In	VDJ
CTGCAGCCAGAAGACTCAGCCCTGTATCTCTGCGCCAGCAGCCCACCGGGACAGGGGCTGGAGAACACTGAAGCTTTCTTTGGACAA	CASSPPGQGLENTEAFF	1	0.001610305958132045	51	TCRBV04-01*01	TCRBV04	TCRBV04-01	01				TCRBD01-01*01	TCRBD01	TCRBD01-01	01				TCRBJ01-01*01	TCRBJ01	TCRBJ01-01	01				4	5	0	2	4	1	30	43	47	57	62	1	In	VDJ
GTGAACGCCTTGTTGCTGGGGGACTCGGCCCTGTATCTCTGTGCCAGCAGCTTCGACAGGGTGGGGTCACCCCTCCACTTTGGGAAC	CASSFDRVGSPLHF	1	0.001610305958132045	42	TCRBV05-05*01	TCRBV05	TCRBV05-05	01				TCRBD01-01*01	TCRBD01	TCRBD01-01	01				TCRBJ01-06*02	TCRBJ01	TCRBJ01-06	02				2	5	2	3	1	10	39	53	54	61	66	1	In	VDJ
GAGTCGCCCAGCCCCAACCAGACCTCTCTGTACTTCTGTGCCAGCAGATCGGGACTAGCGGGGCTTTACGAGCAGTACTTCGGGCCG	CASRSGLAGLYEQYF	1	0.001610305958132045	45	TCRBV27-01*01	TCRBV27	TCRBV27-01	01				TCRBD02-01*01	TCRBD02	TCRBD02-01	01				TCRBJ02-07*01	TCRBJ02	TCRBJ02-07	01				6	3	0	3	3	4	36	47	50	63	66	1	In	VDJ
GTGACATCGGCCCAAAAGAACCCGACAGCTTTCTATCTCTGTGCCAGTAGTACTCGAGGACAGGGGTATGGCTACACCTTCGGTTCG	CASSTRGQGYGYTF	1	0.001610305958132045	42	TCRBV19-01*01	TCRBV19	TCRBV19-01	01				TCRBD01-01*01	TCRBD01	TCRBD01-01	01				TCRBJ01-02*01	TCRBJ01	TCRBJ01-02	01				4	0	1	2	5	5	39	52	57	-1	66	1	In	VDJ
TGAGCTCTCTGGAGCTGGGGGACTCAGCTTTGTATTTCTGTGCCAGCAGCGCCCCGTTTTGGAATCGGAGGCTACACCTTCGGTTCG		1	0.001610305958132045	43	TCRBV09-01*01	TCRBV09	TCRBV09-01	01								TCRBD01,TCRBD02	TCRBD01-01,TCRBD02-01		TCRBJ01-02*01	TCRBJ01	TCRBJ01-02	01				3	6	1	8	9	8	38	51	60	63	69	1	Out	VDJ
CTGAGCTCTCTGGAGCTGGGGGACTCAGCTTTGTATTTCTGTGCCAGCAGCGGTATCGGGAGGGGCAATGAGCAGTTCTTCGGGCCA	CASSGIGRGNEQFF	1	0.001610305958132045	42	TCRBV09-01*01	TCRBV09	TCRBV09-01	01				TCRBD02-01*02	TCRBD02	TCRBD02-01	02				TCRBJ02-01*01	TCRBJ02	TCRBJ02-01	01				3	1	8	0	4	6	39	52	56	64	65	1	In	VDJ
GTGAACGCCTTGGAGCTGGACGACTCGGCCCTGTATCTCTGTGCCAGCAGCCCGGGTCCTGGGACCGGGGAGCTGTTTTTTGGAGAA	CASSPGPGTGELFF	1	0.001610305958132045	42	TCRBV05-04*01	TCRBV05	TCRBV05-04	01				TCRBD02-01	TCRBD02	TCRBD02-01				01,02	TCRBJ02-02*01	TCRBJ02	TCRBJ02-02	01				4	7	8	4	1	5	39	51	52	56	63	1	In	VDJ
CAGCGCACAGAGCAGGAGGACTCGGCCGTGTATCTCTGTGCCAGCAGCCCCTGGACAGCTAGCAATCAGCCCCAGCATTTTGGTGAT	CASSPWTASNQPQHF	1	0.001610305958132045	45	TCRBV07-02	TCRBV07	TCRBV07-02				01,02	TCRBD01-01*01	TCRBD01	TCRBD01-01	01				TCRBJ01-05*01	TCRBJ01	TCRBJ01-05	01				5	1	1	5	4	0	36	48	52	58	59	1	In	VDJ
GAGCAGCGGGACTCAGCCATGTATCGCTGTGCCAGCAGCGAAATGCTTAAGTGCCAAAGTCGGGCCAACGTCCTGACTTTCGGGGCC	CASSEMLKCQSRANVLTF	1	0.001610305958132045	54	TCRBV07-07*01	TCRBV07	TCRBV07-07	01								TCRBD01,TCRBD02	TCRBD01-01,TCRBD02-01		TCRBJ02-06*01	TCRBJ02	TCRBJ02-06	01				5	20	2	8	0	5	27	-1	39	41	61	1	In	VDJ
CTTGAGGACTCGGCCGTGTATCTCTGTGCCAGCAGCTCGACAACTAAGGGGGGGACAGGGGTTTCCCACGAGCAGTACTTCGGGCCG	CASSSTTKGGTGVSHEQYF	1	0.001610305958132045	57	TCRBV11-02	TCRBV11	TCRBV11-02				01,03	TCRBD01-01*01	TCRBD01	TCRBD01-01	01				TCRBJ02-07*01	TCRBJ02	TCRBJ02-07	01				4	6	0	2	14	5	24	37	51	61	67	1	In	VDJ
ACTCTGGAGTCCGCTACCAGCTCCCAGACATCTGTGTACTTCTGTGCCATCAGCGACAGGGTAGACGGTGAGCAGTTCTTCGGGCCA	CAISDRVDGEQFF	1	0.001610305958132045	39	TCRBV10-03*01	TCRBV10	TCRBV10-03	01				TCRBD01-01*01	TCRBD01	TCRBD01-01	01				TCRBJ02-01*01	TCRBJ02	TCRBJ02-01	01				6	7	2	3	1	9	42	53	54	61	68	1	In	VDJ
ATCCGCTCACCAGGCCTGGGGGACGCAGCCATGTACCTGTGTGCCACCAGCAGGAGGGACAGGGATCAGCCCCAGCATTTTGGTGAT	CATSRRDRDQPQHF	1	0.001610305958132045	42	TCRBV15-01*02	TCRBV15	TCRBV15-01	02				TCRBD01-01*01	TCRBD01	TCRBD01-01	01				TCRBJ01-05*01	TCRBJ01	TCRBJ01-05	01				3	0	0	3	2	5	39	53	55	-1	64	1	In	VDJ
ACATCGGCCCAAAAGAACCCGACAGCTTTCTATCTCTGTGCCAGTAGTATAGCCGTGACAGACCCGAGGGGCTACACCTTCGGTTCG	CASSIAVTDPRGYTF	2	0.00322061191626409	45	TCRBV19-01*01	TCRBV19	TCRBV19-01	01				TCRBD01-01*01	TCRBD01	TCRBD01-01	01				TCRBJ01-02*01	TCRBJ01	TCRBJ01-02	01				1	8	2	5	4	8	36	52	56	61	69	2	In	VDJ
CCCCTGATCCTGGAGTCGCCCAGCCCCAACCAGACCTCTCTGTACTTCTGTGCCAGCAGTTAGGTCTACGAGCAGTACTTCGGGCCG	CASS*VYEQYF	1	0.001610305958132045	33	TCRBV27-01*01	TCRBV27	TCRBV27-01	01								TCRBD01,TCRBD02	TCRBD01-01,TCRBD02-01		TCRBJ02-07*01	TCRBJ02	TCRBJ02-07	01				4	1	5	4	0	3	48	-1	61	64	65	1	Stop	VDJ
ACTCTGAAGATCCAGCGCACAGAGCAGGAGGACTCGGCCGTGTATCTCTGTGCCAGCAGCTTAGGGTGGGAGCTGTTTTTTGGAGAA	CASSLGWELFF	1	0.001610305958132045	33	TCRBV07	TCRBV07				TCRBV07-02,TCRBV07-08						TCRBD01,TCRBD02	TCRBD01-01,TCRBD02-01		TCRBJ02-02*01	TCRBJ02	TCRBJ02-02	01				1	1	0	10	0	9	48	-1	64	66	67	1	In	VDJ
AAGATCCAGCCTGCAGAGCTTGAGGACTCGGCCGTGTATCTCTGTGCCAGCAGCTTACGTTCATGGGGCGAGGCTTTCTTTGGACAA	CASSLRSWGEAFF	1	0.001610305958132045	39	TCRBV11	TCRBV11				TCRBV11-02,TCRBV11-03		TCRBD01-01*01	TCRBD01	TCRBD01-01	01				TCRBJ01-01*01	TCRBJ01	TCRBJ01-01	01				2	3	7	0	7	11	42	57	64	69	72	1	In	VDJ
AGCTCCTTCTCAGTGACTCTGGCTTCTATCTCTGTGCCTGGAGCGTGTTCGGGCCCCGGGAGACCCTACGAGCAGTACTTCGGGCCG		1	0.001610305958132045	49	TCRBV30-01*01	TCRBV30	TCRBV30-01	01				TCRBD02-01*02	TCRBD02	TCRBD02-01	02				TCRBJ02-07*01	TCRBJ02	TCRBJ02-07	01				3	2	8	2	13	2	32	43	56	62	64	1	Out	VDJ
GCCCAAAAGAACCCGACAGCTTTCTATCTCTGTGCCAGTAGTATAGAGGCAGGAAGCTCCTATAATTCACCCCTCCACTTTGGGAAC	CASSIEAGSSYNSPLHF	1	0.001610305958132045	51	TCRBV19-01*01	TCRBV19	TCRBV19-01	01				TCRBD01-01*01	TCRBD01	TCRBD01-01	01				TCRBJ01-06*02	TCRBJ01	TCRBJ01-06	02				0	3	4	4	2	0	30	47	49	53	56	1	In	VDJ
GCCCAAAAGAACCCGACAACTTTCTATCTCTGTGCCAGTAGTGGGCGAAGCGGGGGAGTCTTTTACAATGAGCAGTTCTTCGGGCCA	CASSGRSGGVFYNEQFF	1	0.001610305958132045	51	TCRBV19-01*01	TCRBV19	TCRBV19-01	01				TCRBD02-01*01	TCRBD02	TCRBD02-01	01				TCRBJ02-01*01	TCRBJ02	TCRBJ02-01	01				5	7	6	2	6	4	30	42	48	56	63	1	In	VDJ
CAGCCCTCAGAACCCAGGGACTCAGCTGTGTACTTCTGTGCCAGCAGTTATGGTGGAGGGAACACCGGGGAGCTGTTTTTTGGAGAA	CASSYGGGNTGELFF	1	0.001610305958132045	45	TCRBV12	TCRBV12				TCRBV12-03/12-04,TCRBV12-04		TCRBD02-01*02	TCRBD02	TCRBD02-01	02				TCRBJ02-02*01	TCRBJ02	TCRBJ02-02	01				4	0	10	1	5	1	36	49	54	-1	59	1	In	VDJ
AAGATCCGGTCCACAAAGCTGGAGGACTCAGCCATGTACTTCTGTGCCAGCACCCCGGACAGGGTAACTGAAGCTTTCTTTGGACAA	CASTPDRVTEAFF	1	0.001610305958132045	39	TCRBV02-01	TCRBV02	TCRBV02-01				01,03	TCRBD01-01*01	TCRBD01	TCRBD01-01	01				TCRBJ01-01*01	TCRBJ01	TCRBJ01-01	01				7	2	1	3	4	5	42	52	56	64	66	1	In	VDJ
TCGGCCCAAAAGAACCCGACAGCTTTCTATCTCTGTGCCAGTAGTCCCAGGGAGGCAGCCGTTAATGAAAAACTGTTTTTTGGCAGT	CASSPREAAVNEKLFF	1	0.001610305958132045	48	TCRBV19-01*01	TCRBV19	TCRBV19-01	01				TCRBD02-01*02	TCRBD02	TCRBD02-01	02				TCRBJ01-04*01	TCRBJ01	TCRBJ01-04	01				5	7	9	1	4	4	33	45	49	55	62	1	In	VDJ
GTGAGCACCTTGGAGCTGGGGGACTCGGCCCTTTATCTTTGCGCCAGCAGCTTAGAGGGGGCGCGGTATGGCTACACCTTCGGTTCG	CASSLEGARYGYTF	1	0.001610305958132045	42	TCRBV05-01*01	TCRBV05	TCRBV05-01	01				TCRBD01-01*01	TCRBD01	TCRBD01-01	01				TCRBJ01-02*01	TCRBJ01	TCRBJ01-02	01				2	4	5	0	2	5	39	53	55	62	66	1	In	VDJ
TCAGGGGACACAGCACTGTATTTCTGTGCCAGCAGCAAAGTTAGCAGGGGCGTGGCAGGGTGAGGAAACACCATATATTTTGGAGAG	CASSKVSRGVAG*GNTIYF	1	0.001610305958132045	57	TCRBV21-01*01	TCRBV21	TCRBV21-01	01				TCRBD01-01*01	TCRBD01	TCRBD01-01	01				TCRBJ01-03*01	TCRBJ01	TCRBJ01-03	01				1	13	4	2	4	4	24	40	44	50	63	1	Stop	VDJ
CTTCACCTACACGCCCTGCAGCCAGAAGACTCAGCCCTGTATCTCTGCGCCAGCAGCCTGGGGGGCGGGGAGCTGTTTTTTGGAGAA	CASSLGGGELFF	1	0.001610305958132045	36	TCRBV04-01*01	TCRBV04	TCRBV04-01	01				TCRBD02-01*01	TCRBD02	TCRBD02-01	01				TCRBJ02-02*01	TCRBJ02	TCRBJ02-02	01				4	0	9	1	1	7	45	58	59	-1	65	1	In	VDJ
AAGATCCAGCCCTCAGAACCCAGGGACTCAGCTGTGTATTTTTGTGCTAGTGGCAGGGGGAGCACAGATACGCAGTATTTTGGCCCA	CASGRGSTDTQYF	1	0.001610305958132045	39	TCRBV12-05*01	TCRBV12	TCRBV12-05	01				TCRBD01-01*01	TCRBD01	TCRBD01-01	01				TCRBJ02-03*01	TCRBJ02	TCRBJ02-03	01				6	0	4	1	0	0	42	-1	53	-1	60	1	In	VDJ
CATCCTGAAGACAGCAGCTTCTACATCTGCAGTGCTCGAGGGGTGGGACAGGGGGCGAGGAACACCGGGGAGCTGTTTTTTGGAGAA	CSARGVGQGARNTGELFF	1	0.001610305958132045	54	TCRBV20	TCRBV20				TCRBV20-01,TCRBV20-or09_02		TCRBD01-01*01	TCRBD01	TCRBD01-01	01				TCRBJ02-02*01	TCRBJ02	TCRBJ02-02	01				1	3	0	0	4	1	27	40	44	56	59	1	In	VDJ
CTGGAGCTTGGTGACTCTGCTGTGTATTTCTGTGCCAGCAGCCGGGGGACAGGAAGGGGGAGCAATCAGCCCCAGCATTTTGGTGAT	CASSRGTGRGSNQPQHF	2	0.00322061191626409	51	TCRBV03-01/03-02*01	TCRBV03	TCRBV03-01/03-02	01				TCRBD01-01*01	TCRBD01	TCRBD01-01	01				TCRBJ01-05*01	TCRBJ01	TCRBJ01-05	01				4	7	0	4	2	1	30	43	45	53	60	2	In	VDJ
GAGCTGGGGGACTCAGCTTTGTATTTCTGTGCCAGCAGCGTAGGAGGGGGACTGCAGGCGTGGCAAGAGACCCAGTACTTCGGGCCA	CASSVGGGLQAWQETQYF	1	0.001610305958132045	54	TCRBV09-01*01	TCRBV09	TCRBV09-01	01								TCRBD01,TCRBD02	TCRBD01-01,TCRBD02-01		TCRBJ02-05*01	TCRBJ02	TCRBJ02-05	01				0	13	5	1	1	2	27	43	44	50	63	1	In	VDJ
ATCCGCTCACCAGGCCTGGGGGACGCAGCCATGTACCTGTGTGCCACCAGCAGAGGGACAGGGACCTACGAGCAGTACTTCGGGCCG	CATSRGTGTYEQYF	1	0.001610305958132045	42	TCRBV15-01*02	TCRBV15	TCRBV15-01	02				TCRBD01-01*01	TCRBD01	TCRBD01-01	01				TCRBJ02-07*01	TCRBJ02	TCRBJ02-07	01				1	1	1	3	0	2	39	-1	55	63	64	1	In	VDJ
CGCTCACCAGGCCTGGGGGACGCAGCCATGTACCTGTGTGCCACCAGCAGAGAGTCCCCGGGGGACTACGAGCAGTACTTCGGGCCG	CATSRESPGDYEQYF	1	0.001610305958132045	45	TCRBV15-01*02	TCRBV15	TCRBV15-01	02				TCRBD02-01*01	TCRBD02	TCRBD02-01	01				TCRBJ02-07*01	TCRBJ02	TCRBJ02-07	01				0	1	8	2	5	3	36	53	58	64	65	1	In	VDJ
AAGATCCAGCGCACAGAGCAGCGGGACTCGGCCATGTATCGCTGTGCCAGCAGCTTGGCAGATGGAAACACCATATATTTTGGAGAG	CASSLADGNTIYF	1	0.001610305958132045	39	TCRBV07-06*01	TCRBV07	TCRBV07-06	01				TCRBD01-01*01	TCRBD01	TCRBD01-01	01				TCRBJ01-03*01	TCRBJ01	TCRBJ01-03	01				3	1	4	5	2	3	42	56	58	61	62	1	In	VDJ
CGCACAGAGCAGGGGGACTCGGCCATGTATCTCTGTGCCAGCAGCTTTTGGCAGGGACAAGGCAATCAGCCCCAGCATTTTGGTGAT	CASSFWQGQGNQPQHF	1	0.001610305958132045	48	TCRBV07-09*01	TCRBV07	TCRBV07-09	01				TCRBD01-01*01	TCRBD01	TCRBD01-01	01				TCRBJ01-05*01	TCRBJ01	TCRBJ01-05	01				3	2	0	6	6	2	33	47	53	59	61	1	In	VDJ
TCGGCTGCTCCCTCCCAGACATCTGTGTACTTCTGTGCCAGCAGCGCCCTCGTGGGGGATGACAATCAGCCCCAGCATTTTGGTGAT	CASSALVGDDNQPQHF	1	0.001610305958132045	48	TCRBV06	TCRBV06				TCRBV06-01,TCRBV06-05						TCRBD01,TCRBD02	TCRBD01-01,TCRBD02-01		TCRBJ01-05*01	TCRBJ01	TCRBJ01-05	01				6	4	6	1	9	3	33	44	53	58	62	1	In	VDJ
ACTCTGAAGATCCAGCGCACAGAGCAGGAGGACTCGGCCGTGTATCTCTGTGCCAGCAGCTTAGCGGATACGCAGTATTTTGGCCCA	CASSLADTQYF	1	0.001610305958132045	33	TCRBV07	TCRBV07				TCRBV07-02,TCRBV07-08									TCRBJ02-03*01	TCRBJ02	TCRBJ02-03	01				0	1	0	0	0	6	48	-1	-1	65	66	1	In	VJ
ACTGTGACATCGGCCCAAAAGAACCCGACAGCTTTCTATCTCTGTGCCAGTAGTATAGGGAACAGGGGTGAAGCTTTCTTTGGACAA	CASSIGNRGEAFF	1	0.001610305958132045	39	TCRBV19-01*01	TCRBV19	TCRBV19-01	01				TCRBD01-01*01	TCRBD01	TCRBD01-01	01				TCRBJ01-01*01	TCRBJ01	TCRBJ01-01	01				1	0	3	2	3	7	42	58	61	-1	68	1	In	VDJ
ACAGTGACCAGTGCCCATCCTGAAGACAGCAGCTTCTACATCTGCAGTGCCTCCGGGACAGGGCTCGGGGGCTACACCTTCGGTTCG	CSASGTGLGGYTF	1	0.001610305958132045	39	TCRBV20	TCRBV20				TCRBV20-01,TCRBV20-or09_02		TCRBD01-01*01	TCRBD01	TCRBD01-01	01				TCRBJ01-02*01	TCRBJ01	TCRBJ01-02	01				6	6	0	3	4	8	42	50	54	63	69	1	In	VDJ
GTGACATCGGCCCAAAAGAACCCGACAGCTTTCTATCTCTGTGCCAGTAGTAAGGGACAGGGCGTAACTGAAGCTTTCTTTGGACAA	CASSKGQGVTEAFF	1	0.001610305958132045	42	TCRBV19-01*01	TCRBV19	TCRBV19-01	01				TCRBD01-01*01	TCRBD01	TCRBD01-01	01				TCRBJ01-01*01	TCRBJ01	TCRBJ01-01	01				4	4	0	3	1	5	39	52	53	62	66	1	In	VDJ
NAGTCGGCTGCTCCCTCCCAGACATCTGTGTACTTCTGTGCCAGCAGTTACTCAATGGGGGGCCGTGGCGAGCAGTACTTCGGGCCG	CASSYSMGGRGEQYF	1	0.001610305958132045	45	TCRBV06-05*01	TCRBV06	TCRBV06-05	01								TCRBD01,TCRBD02	TCRBD01-01,TCRBD02-01		TCRBJ02-07*01	TCRBJ02	TCRBJ02-07	01				0	5	6	0	4	6	36	53	57	63	68	1	In	VDJ
AAGATCCAGCCTGCAGAGCTTGAGGACTCGGCCGTGTATCTCTGTGCCAGCAGCTTAACTCGCAATCAGCCCCAGCATTTTGGTGAT	CASSLTRNQPQHF	1	0.001610305958132045	39	TCRBV11	TCRBV11				TCRBV11-02,TCRBV11-03		TCRBD02-01	TCRBD02	TCRBD02-01				01,02	TCRBJ01-05*01	TCRBJ01	TCRBJ01-05	01				2	1	3	10	0	2	42	-1	57	60	61	1	In	VDJ
TGAAGATCCAGCGCACAGAGCGGGGGGACTCAGCCGTGTATCTCTGTGCCAGCAGCCCCCCTTTAACAGCCCCAGCATTTTGGTGAT		1	0.001610305958132045	37	TCRBV07-03*01	TCRBV07	TCRBV07-03	01				TCRBD02-01	TCRBD02	TCRBD02-01				01,02	TCRBJ01-05*01	TCRBJ01	TCRBJ01-05	01				5	4	4	10	4	7	44	56	60	62	66	1	Out	VDJ
GGAACCCAGGGACTTGGGCCTATATTTCTGTGCCAGCAGCAATTAGAATTAGGACAAAGTCGGGCCAACGTCCTGACTTTCGGGGCC		1	0.001610305958132045	53	TCRBV12-01*01	TCRBV12	TCRBV12-01	01				TCRBD01-01*01	TCRBD01	TCRBD01-01	01				TCRBJ02-06*01	TCRBJ02	TCRBJ02-06	01				5	5	1	6	11	5	28	40	51	56	61	1	Out	VDJ
AATTCCCTGGAGCTTGGTGACTCTGCTGTGTATTTCTGTGCCAGCAGGACTAGCGGGGGAACCCAAGAGACCCAGTACTTCGGGCCA	CASRTSGGTQETQYF	1	0.001610305958132045	45	TCRBV03-01/03-02*01	TCRBV03	TCRBV03-01/03-02	01				TCRBD02-01*01	TCRBD02	TCRBD02-01	01				TCRBJ02-05*01	TCRBJ02	TCRBJ02-05	01				6	3	2	2	0	1	36	-1	47	59	62	1	In	VDJ
CGCCAGCACCAACCAGACATCTATGTACCTCTGTGCCAGCAGTTTCCGACTAGCGGGGGGGCCTGCTACGAGCAGTACTTCGGGCCG		1	0.001610305958132045	50	TCRBV28-01*01	TCRBV28	TCRBV28-01	01				TCRBD02-01*01	TCRBD02	TCRBD02-01	01				TCRBJ02-07*01	TCRBJ02	TCRBJ02-07	01				3	4	2	0	2	3	31	45	47	61	65	1	Out	VDJ
TCCACAAAGCTGGAGGACTCAGCCATGTACTTCTGTGCCAGCAGTGAACGGGGCTGGGACAAGACCTACGAGCAGTACTTCGGGCCG	CASSERGWDKTYEQYF	1	0.001610305958132045	48	TCRBV02-01	TCRBV02	TCRBV02-01				01,03	TCRBD01-01*01	TCRBD01	TCRBD01-01	01				TCRBJ02-07*01	TCRBJ02	TCRBJ02-07	01				2	3	0	6	7	2	33	48	55	61	64	1	In	VDJ
CAGCGCACAGAGCAGGGGGACTCGGCCATGTATCTCTGTGCCAGCAGAGATTCGGGGGGTCGCGTTGAGACCCAGTACTTCGGGCCA	CASRDSGGRVETQYF	1	0.001610305958132045	45	TCRBV07-09*01	TCRBV07	TCRBV07-09	01				TCRBD02-01*01	TCRBD02	TCRBD02-01	01				TCRBJ02-05*01	TCRBJ02	TCRBJ02-05	01				6	7	8	1	5	5	36	47	52	59	66	1	In	VDJ
TCTCTGGAGCTGGGGGACTCAGCTTTGTATTTCTGTGCCAGCAGCCCGACAGGTATTAGGGCCACAGATACGCAGTATTTTGGCCCA	CASSPTGIRATDTQYF	1	0.001610305958132045	48	TCRBV09-01*01	TCRBV09	TCRBV09-01	01				TCRBD01-01*01	TCRBD01	TCRBD01-01	01				TCRBJ02-03*01	TCRBJ02	TCRBJ02-03	01				4	9	2	4	2	2	33	45	47	53	62	1	In	VDJ
CTGGAGTCTGCCAGGCCCTCACATACCTCTCAGTACCTCTGTGCCAGCAGTGATTTTCCCAGGGGTCGAAAAGCTTTCTTTGGACAA	CASSDFPRGRKAFF	1	0.001610305958132045	42	TCRBV25-01*01	TCRBV25	TCRBV25-01	01				TCRBD01-01*01	TCRBD01	TCRBD01-01	01				TCRBJ01-01*01	TCRBJ01	TCRBJ01-01	01				3	5	4	2	6	9	39	53	59	65	70	1	In	VDJ
CTGGAGTTGGCTGCTCCCTCCCAGACATCTGTGTACTTCTGTGCCAGCAGTTACGAGACATTCTACAATGAGCAGTTCTTCGGGCCA	CASSYETFYNEQFF	1	0.001610305958132045	42	TCRBV06-06*01	TCRBV06	TCRBV06-06	01				TCRBD01-01*01	TCRBD01	TCRBD01-01	01				TCRBJ02-01*01	TCRBJ02	TCRBJ02-01	01				2	2	2	6	2	3	39	54	56	60	62	1	In	VDJ
AGCACCTTGGAGCTGGGGGACTCGGCCCTTTATCTTTGCGCCAGCAGGCCTACAGGGGGATACACAGATACGCAGTATTTTGGCCCA	CASRPTGGYTDTQYF	1	0.001610305958132045	45	TCRBV05-01*01	TCRBV05	TCRBV05-01	01				TCRBD01-01*01	TCRBD01	TCRBD01-01	01				TCRBJ02-03*01	TCRBJ02	TCRBJ02-03	01				5	3	3	1	4	2	36	47	51	59	62	1	In	VDJ
GCAGCCTGCAGAACTGGAGGATTCTGGAGTTTATTTCTGTGCCAGCAGCCAAGGGAGGGTCTAACAGATACGCAGTATTTTGGCCCA		1	0.001610305958132045	44	TCRBV14-01*01	TCRBV14	TCRBV14-01	01				TCRBD02-01*02	TCRBD02	TCRBD02-01	02				TCRBJ02-03*01	TCRBJ02	TCRBJ02-03	01				1	4	10	0	0	3	37	-1	53	59	63	1	Out	VDJ
GTGACCAGTGCCCATCCTGAAGACAGCAGCTTCTACATCTGCAGTGCTAGAGCCCAGGGGGGAAACACTGAAGCTTTCTTTGGACAA	CSARAQGGNTEAFF	1	0.001610305958132045	42	TCRBV20	TCRBV20				TCRBV20-01,TCRBV20-or09_02		TCRBD01-01*01	TCRBD01	TCRBD01-01	01				TCRBJ01-01*01	TCRBJ01	TCRBJ01-01	01				1	2	4	1	2	2	39	52	54	61	63	1	In	VDJ
CTGGAGTCCGCCAGCACCAACCAGACATCTATGTACCTCTGTGCCAGCAGTTTATACACGGGACACAAAAAACTGTTTTTTGGCAGT	CASSLYTGHKKLFF	1	0.001610305958132045	42	TCRBV28-01*01	TCRBV28	TCRBV28-01	01				TCRBD01-01*01	TCRBD01	TCRBD01-01	01				TCRBJ01-04*01	TCRBJ01	TCRBJ01-04	01				1	2	0	6	4	9	39	55	59	65	67	1	In	VDJ
CCCTAGAGTCTGCCATCCCCAACCAGACAGCTCTTTACTTCTGTGCCACCAGCAACGTTCGTGGAGTATGGCTACACCTTCGGTTCG		1	0.001610305958132045	40	TCRBV24-01*01	TCRBV24	TCRBV24-01	01				TCRBD02-01*02	TCRBD02	TCRBD02-01	02				TCRBJ01-02*01	TCRBJ01	TCRBJ01-02	01				7	0	10	2	10	5	41	52	62	-1	66	1	Out	VDJ
NTGTCGGCTGCTCCCTCCCAAACATCTGTGTACTTCTGTGCCAGCAGTTACTGGGACAGGGGGCTAAGGGAGCTGTTTTTTGGAGAA	CASSYWDRGLRELFF	1	0.001610305958132045	45	TCRBV06-02/06-03*01	TCRBV06	TCRBV06-02/06-03	01				TCRBD01-01*01	TCRBD01	TCRBD01-01	01				TCRBJ02-02*01	TCRBJ02	TCRBJ02-02	01				1	3	0	0	0	9	36	-1	52	64	67	1	In	VDJ
CTCACTCTGGAGTCCGCTACCAGCTCCCAGACATCTGTGTACTTCTGTGCCATCAGTGACATTAACACTGAAGCTTTCTTTGGACAA	CAISDINTEAFF	1	0.001610305958132045	36	TCRBV10-03*01	TCRBV10	TCRBV10-03	01				TCRBD01-01*01	TCRBD01	TCRBD01-01	01				TCRBJ01-01*01	TCRBJ01	TCRBJ01-01	01				3	2	4	6	0	2	45	-1	59	61	63	1	In	VDJ
NNNCTTGGAGATCCAGTCCACGGAGTCAGGGGACACAGCACTGTATTTCGCCTGCGGGGACACAACTATGGCTACACCTTCGGTTCG		1	0.001610305958132045	32	TCRBV21-01*01	TCRBV21	TCRBV21-01	01								TCRBD01,TCRBD02	TCRBD01-01,TCRBD02-01		TCRBJ01-02*01	TCRBJ01	TCRBJ01-02	01				17	1	0	6	7	2	49	49	56	62	63	1	Out	VDJ
GGCCTGGGGGACACAGCCATGTACCTGTGTGCCACCAGCGACAGCCTAAGGTGTGACAAAGTCGGGCACGTCCTGACTTTCGGGGCC	CATSDSLRCDKVGHVLTF	1	0.001610305958132045	54	TCRBV15-01*01	TCRBV15	TCRBV15-01	01				TCRBD01-01*01	TCRBD01	TCRBD01-01	01				TCRBJ02-06*01	TCRBJ02	TCRBJ02-06	01				5	23	2	5	0	11	27	-1	39	44	67	1	In	VDJ
ACGGAGTCAGGGGACACAGCACTGTATTTCTGTGCCAGCAGCGGTCAGTAGCACAAGGTGCATAATGAAAAACTGTTTTTTGGCAGT	CASSGQ*HKVHNEKLFF	1	0.001610305958132045	51	TCRBV21-01*01	TCRBV21	TCRBV21-01	01				TCRBD02-01	TCRBD02	TCRBD02-01				01,02	TCRBJ01-04*01	TCRBJ01	TCRBJ01-04	01				5	10	5	7	6	4	30	42	48	52	62	1	Stop	VDJ
AGTGCCCATCCTGAAGACAGCAGCTTCTACATCTGCAGTGCTAGAGGGTCTGGGGGGGATGTTGCAGATACGCAGTATTTTGGCCCA	CSARGSGGDVADTQYF	1	0.001610305958132045	48	TCRBV20	TCRBV20				TCRBV20-01,TCRBV20-or09_02		TCRBD02-01*01	TCRBD02	TCRBD02-01	01				TCRBJ02-03*01	TCRBJ02	TCRBJ02-03	01				1	6	9	0	5	4	33	46	51	58	64	1	In	VDJ
TCTAAGAAGCTCCTTCTCAGTGACTCTGGCTTCTATCTCTGTGCCTGGAGTAGGACTAGCGGAGCCTACGAGCAGTACTTCGGGCCG	CAWSRTSGAYEQYF	1	0.001610305958132045	42	TCRBV30-01*01	TCRBV30	TCRBV30-01	01				TCRBD02-01	TCRBD02	TCRBD02-01				01,02	TCRBJ02-07*01	TCRBJ02	TCRBJ02-07	01				2	2	1	5	1	2	39	51	52	62	64	1	In	VDJ
GCCCAAAAGAACCCGACAGCTTTCTATCTCTGTGCCAGTAGTCTATCCGGGACAGGGACTGCTGGAAACACCATATATTTTGGAGAG	CASSLSGTGTAGNTIYF	1	0.001610305958132045	51	TCRBV19-01*01	TCRBV19	TCRBV19-01	01				TCRBD01-01*01	TCRBD01	TCRBD01-01	01				TCRBJ01-03*01	TCRBJ01	TCRBJ01-03	01				5	4	0	3	6	2	30	42	48	57	61	1	In	VDJ
CGCACAGAGCGGGGGGACTCAGCCGTGTATCTCTGTGCCAGCAGCGCCCCACAGGGAAGGAAGGTAGATACGCAGTATTTTGGCCCA	CASSAPQGRKVDTQYF	1	0.001610305958132045	48	TCRBV07-03*01	TCRBV07	TCRBV07-03	01				TCRBD01-01*01	TCRBD01	TCRBD01-01	01				TCRBJ02-03*01	TCRBJ02	TCRBJ02-03	01				5	9	3	3	5	5	33	45	50	56	65	1	In	VDJ
NTGTCGGCTGCTCCCTCCCAGACATCTGTGTACTTCTGTGCCAGCAGTTACGAACCCCAGGGGGTCTATGGCTACACCTTCGGTTCG	CASSYEPQGVYGYTF	1	0.001610305958132045	45	TCRBV06-05*01	TCRBV06	TCRBV06-05	01				TCRBD01-01*01	TCRBD01	TCRBD01-01	01				TCRBJ01-02*01	TCRBJ01	TCRBJ01-02	01				2	1	4	1	6	4	36	51	57	64	65	1	In	VDJ
CTGGAGTCCGCCAGCACCAACCAGACATCTATGTACCTCTGTGCCAGCAGGAGGGCAGGGGGTAGTGATGGCTACACCTTCGGTTCG	CASRRAGGSDGYTF	1	0.001610305958132045	42	TCRBV28-01*01	TCRBV28	TCRBV28-01	01				TCRBD01-01*01	TCRBD01	TCRBD01-01	01				TCRBJ01-02*01	TCRBJ01	TCRBJ01-02	01				6	5	4	1	5	6	39	50	55	62	67	1	In	VDJ
NTGAAGATCCAGCCCTCAGAACCCAGGGACTCAGCTGTGTATTTCTGTGCCAGCTCGTTCAGGCAGGGCGAGCAGTACTTCGGGCCG	CASSFRQGEQYF	1	0.001610305958132045	36	TCRBV12-03/12-04*01	TCRBV12	TCRBV12-03/12-04	01				TCRBD01-01*01	TCRBD01	TCRBD01-01	01				TCRBJ02-07*01	TCRBJ02	TCRBJ02-07	01				8	0	4	3	9	6	45	54	63	-1	68	1	In	VDJ
GTGAGCACCTTGGAGCTGGGGGACTCGGCCCTTTATCTTTGCGCCAGCAGCTTCGGACGGATCCAAGAGACCCAGTACTTCGGGCCA	CASSFGRIQETQYF	1	0.001610305958132045	42	TCRBV05-01*01	TCRBV05	TCRBV05-01	01								TCRBD01,TCRBD02	TCRBD01-01,TCRBD02-01		TCRBJ02-05*01	TCRBJ02	TCRBJ02-05	01				2	4	1	7	1	1	39	53	54	58	62	1	In	VDJ
GAGTCTGCCAGGCCCTCACATACCTCTCAGTACCTCTGTGCCAGCAGTGAATTCTAAATTAGCAATCAGCCCCAGCATTTTGGTGAT	CASSEF*ISNQPQHF	1	0.001610305958132045	45	TCRBV25-01*01	TCRBV25	TCRBV25-01	01				TCRBD02-01	TCRBD02	TCRBD02-01				01,02	TCRBJ01-05*01	TCRBJ01	TCRBJ01-05	01				1	3	4	9	1	0	36	52	53	56	59	1	Stop	VDJ
ACAGTGACCAGTGCCCATCCTGAAGACAGCAGCTTCTACATCTGCAGTGCTAGAGGACAAATAGACTACGAGCAGTACTTCGGGCCG	CSARGQIDYEQYF	2	0.00322061191626409	39	TCRBV20	TCRBV20				TCRBV20-01,TCRBV20-or09_02		TCRBD01-01*01	TCRBD01	TCRBD01-01	01				TCRBJ02-07*01	TCRBJ02	TCRBJ02-07	01				1	6	2	6	0	3	42	-1	55	59	65	2	In	VDJ
GTGAACGCCTTGGAGCTGGAGGACTCGGCCCTGTATCTCTGTGCCAGCAGATTAGCCGGGACACGGAATGAGCAGTTCTTCGGGCCA	CASRLAGTRNEQFF	1	0.001610305958132045	42	TCRBV05-08*01	TCRBV05	TCRBV05-08	01				TCRBD01-01*01	TCRBD01	TCRBD01-01	01				TCRBJ02-01*01	TCRBJ02	TCRBJ02-01	01				5	3	0	6	7	7	39	50	57	63	66	1	In	VDJ
AGATCCAGCCTGCAGAGCTTGAGGACTCGGCCGTGTATCTCTGTGCCAGCAGCTTATGGTGCAGGGGCTGAAGCTTTCTTTGGACAA		1	0.001610305958132045	40	TCRBV11	TCRBV11				TCRBV11-02,TCRBV11-03		TCRBD01-01*01	TCRBD01	TCRBD01-01	01				TCRBJ01-01*01	TCRBJ01	TCRBJ01-01	01				2	0	4	2	5	6	41	56	61	-1	67	1	Out	VDJ
CACATCAATTCCCTGGAGCTTGGTGACTCTGCTGTGTATTTCTGTGCCAGCAGCCAAGGTAGGAACACTGAAGCTTTCTTTGGACAA	CASSQGRNTEAFF	1	0.001610305958132045	39	TCRBV03-01/03-02*01	TCRBV03	TCRBV03-01/03-02	01				TCRBD02-01	TCRBD02	TCRBD02-01				01,02	TCRBJ01-01*01	TCRBJ01	TCRBJ01-01	01				1	0	5	8	1	1	42	58	59	-1	62	1	In	VDJ
NTGTCGGCTGCTCCCTCCCAAACATCTGTGTACTTCTGTGCCAGCAGTTACAAGGAAAGAAGCAATCAGCCCCAGCATTTTGGTGAT	CASSYKERSNQPQHF	1	0.001610305958132045	45	TCRBV06-02/06-03*01	TCRBV06	TCRBV06-02/06-03	01								TCRBD01,TCRBD02	TCRBD01-01,TCRBD02-01		TCRBJ01-05*01	TCRBJ01	TCRBJ01-05	01				2	4	1	8	2	1	36	51	53	56	60	1	In	VDJ
GGCCCTCACATACCTCTCAGTACCTCTGTGCCAGCAGTGAATTATGGGGGTGGCAGTTCCTATAATTCACCCCTCCACTTTGGGAAC		1	0.001610305958132045	55	TCRBV25-01*01	TCRBV25	TCRBV25-01	01								TCRBD01,TCRBD02	TCRBD01-01,TCRBD02-01		TCRBJ01-06*02	TCRBJ01	TCRBJ01-06	02				1	7	6	1	3	1	26	42	45	50	57	1	Out	VDJ
GTGACATCGGCCCAAAAGAACCCGACAGCTTTCTATCTCTGTGCCAGTAGCACCGGAGGGGACTACAATGAGCAGTTCTTCGGGCCA	CASSTGGDYNEQFF	1	0.001610305958132045	42	TCRBV19-01*01	TCRBV19	TCRBV19-01	01				TCRBD02-01*02	TCRBD02	TCRBD02-01	02				TCRBJ02-01*01	TCRBJ02	TCRBJ02-01	01				6	2	10	0	4	3	39	50	54	60	62	1	In	VDJ
CTTGGGGACTCGGCCGTGTATCTCTGTGCCAGCAGCTTAGATTCAGGGACAGGGGCGGGAAACGCCGGGGAGCTGTTTTTTGGAGAA	CASSLDSGTGAGNAGELFF	1	0.001610305958132045	57	TCRBV11-03*01	TCRBV11	TCRBV11-03	01				TCRBD01-01*01	TCRBD01	TCRBD01-01	01				TCRBJ02-02*01	TCRBJ02	TCRBJ02-02	01				0	9	0	2	4	6	24	41	45	55	64	1	In	VDJ
GTACCCTCTCAGACATCTGTGTACTTCTGTGCCAGCAGGGTTGGGGGGGTAGCGGGGGACCCCATCTACGAGCAGTACTTCGGGCCG	CASRVGGVAGDPIYEQYF	1	0.001610305958132045	54	TCRBV06-04*01	TCRBV06	TCRBV06-04	01				TCRBD02-01*01	TCRBD02	TCRBD02-01	01				TCRBJ02-07*01	TCRBJ02	TCRBJ02-07	01				6	7	5	2	11	3	27	38	49	58	65	1	In	VDJ
CGCACAGAGCAGGGGGACTCGGCCATGTATCTCTGTGCCAGCGAACCGGGACAGGGGGCCGGGACCTACGAGCAGTACTTCGGGCCG	CASEPGQGAGTYEQYF	1	0.001610305958132045	48	TCRBV07-09	TCRBV07	TCRBV07-09				01,05,06	TCRBD01-01*01	TCRBD01	TCRBD01-01	01				TCRBJ02-07*01	TCRBJ02	TCRBJ02-07	01				8	5	0	0	5	2	33	42	47	59	64	1	In	VDJ
CAGGTAGTGCGAGGAGATTCGGCAGCTTATTTCTGTGCCAGCTCACCAAAACAGACAGGGGGGAACTATGGCTACACCTTCGGTTCG	CASSPKQTGGNYGYTF	1	0.001610305958132045	48	TCRBV18-01*01	TCRBV18	TCRBV18-01	01				TCRBD01-01*01	TCRBD01	TCRBD01-01	01				TCRBJ01-02*01	TCRBJ01	TCRBJ01-02	01				2	1	2	1	5	2	33	48	53	62	63	1	In	VDJ
ATCCAGCCTGCAGAGCTTGAGGACTCGGCCGTGTATCTCTGTGCCAGCAGCTTAGATCCCGACACTACTGAAGCTTTCTTTGGACAA	CASSLDPDTTEAFF	1	0.001610305958132045	42	TCRBV11	TCRBV11				TCRBV11-02,TCRBV11-03		TCRBD01-01*01	TCRBD01	TCRBD01-01	01				TCRBJ01-01*01	TCRBJ01	TCRBJ01-01	01				0	2	2	6	4	5	39	56	60	64	66	1	In	VDJ
CTGCTGTACCCTCTCAGACATCTGTGTACTTCTGTGCCAGCAGTGACTTTCAGGACAGGGAGATGAACTGAAGCTTTCTTTGGACAA		1	0.001610305958132045	49	TCRBV06-04*01	TCRBV06	TCRBV06-04	01				TCRBD01-01*01	TCRBD01	TCRBD01-01	01				TCRBJ01-01*01	TCRBJ01	TCRBJ01-01	01				1	6	1	3	4	5	32	48	52	60	66	1	Out	VDJ
GTCCACGGAGTCAGGGGACACAGCACTGTATTTCTGTGCCAGCAGCCTCAAACTTAGCGACTCTACTACGAGCAGTACTTCGGGCCG		1	0.001610305958132045	47	TCRBV21-01*01	TCRBV21	TCRBV21-01	01				TCRBD02-01	TCRBD02	TCRBD02-01				01,02	TCRBJ02-07*01	TCRBJ02	TCRBJ02-07	01				5	6	5	6	8	3	34	46	54	59	65	1	Out	VDJ
AGTGCCCATCCTGAAGACAGCAGCTTCTACATCTGCAGTGCTAGAGGAACCCTCCGCAGGGGGGAAAACACCATATATTTTGGAGAG	CSARGTLRRGENTIYF	1	0.001610305958132045	48	TCRBV20	TCRBV20				TCRBV20-01,TCRBV20-or09_02		TCRBD01-01*01	TCRBD01	TCRBD01-01	01				TCRBJ01-03*01	TCRBJ01	TCRBJ01-03	01				1	2	4	1	10	6	33	46	56	63	65	1	In	VDJ
CTGAAGATCCAGCGCACAGAGCAGGGGGACTCGGCCATGTATCTCTGTGCCAGCAGCTTATACAACAATGAGCAGTTCTTCGGGCCA	CASSLYNNEQFF	1	0.001610305958132045	36	TCRBV07-09*01	TCRBV07	TCRBV07-09	01				TCRBD01-01*01	TCRBD01	TCRBD01-01	01				TCRBJ02-01*01	TCRBJ02	TCRBJ02-01	01				2	0	3	6	1	5	45	60	61	-1	64	1	In	VDJ
CAGCGCACAGAGCAGGGGGACTCGGCCATGTATCTCTGTGCCAGCAGCTTATTACGGGGACCGCCAAGGCCCCAGTACTTCGGGCCA	CASSLLRGPPRPQYF	1	0.001610305958132045	45	TCRBV07-09*01	TCRBV07	TCRBV07-09	01								TCRBD01,TCRBD02	TCRBD01-01,TCRBD02-01		TCRBJ02-05*01	TCRBJ02	TCRBJ02-05	01				2	9	0	7	5	9	36	51	56	61	70	1	In	VDJ
TTGGAGCTGGGGGACTCGGCCCTTTATCTTTGCGCCAGCAGCTCAGGGAGGACAGGGGGTAACACCGGGGAGCTGTTTTTTGGAGAA	CASSSGRTGGNTGELFF	1	0.001610305958132045	51	TCRBV05-01*01	TCRBV05	TCRBV05-01	01				TCRBD01-01*01	TCRBD01	TCRBD01-01	01				TCRBJ02-02*01	TCRBJ02	TCRBJ02-02	01				3	1	1	1	6	2	30	43	49	59	60	1	In	VDJ
GAGTCCGCCAGCACCAACCAGACATCTATGTACCTCTGTGCCAGCACTCAACGGGCAGGCGGGAACACTGAAGCTTTCTTTGGACAA	CASTQRAGGNTEAFF	1	0.001610305958132045	45	TCRBV28-01*01	TCRBV28	TCRBV28-01	01								TCRBD01,TCRBD02	TCRBD01-01,TCRBD02-01		TCRBJ01-01*01	TCRBJ01	TCRBJ01-01	01				7	3	4	4	9	1	36	46	55	59	62	1	In	VDJ
NTGTCGGCTGCTCCCTCCCAGACATCTGTGTACTTCTGTGCCAGCAGTTACAACAGGTTAAGCACAGATACGCAGTATTTTGGCCCA	CASSYNRLSTDTQYF	1	0.001610305958132045	45	TCRBV06-05*01	TCRBV06	TCRBV06-05	01				TCRBD01-01*01	TCRBD01	TCRBD01-01	01				TCRBJ02-03*01	TCRBJ02	TCRBJ02-03	01				2	3	3	4	1	0	36	51	52	57	60	1	In	VDJ
CTCCCAGACATCTGTATATTTCTGCGCCAGCAGTGAGGACCCCGAGGGGACGGCCTCTCAACTAATGAAAAACTGTTTTTTGGCAGT		1	0.001610305958132045	59	TCRBV10-01	TCRBV10	TCRBV10-01				01,03					TCRBD01,TCRBD02	TCRBD01-01,TCRBD02-01		TCRBJ01-04*01	TCRBJ01	TCRBJ01-04	01				2	7	0	7	9	0	22	37	46	51	58	1	Out	VDJ
NTGTCGGCTGCTCCCTCCCAGACATCTGTGTACTTCTGTGCCAGCAGTTACTCCACTAGCAGGGGGAATGAGCAGTTCTTCGGGCCA	CASSYSTSRGNEQFF	1	0.001610305958132045	45	TCRBV06-05*01	TCRBV06	TCRBV06-05	01				TCRBD01-01*01	TCRBD01	TCRBD01-01	01				TCRBJ02-01*01	TCRBJ02	TCRBJ02-01	01				0	0	4	1	6	7	36	53	59	-1	66	1	In	VDJ
GCAGAACTGGAGGATTCTGGAGTTTATTTCTGTGCCAGCAGCCAACCCGGGGCGGGGCATAGCACAGATACGCAGTATTTTGGCCCA	CASSQPGAGHSTDTQYF	1	0.001610305958132045	51	TCRBV14-01*01	TCRBV14	TCRBV14-01	01				TCRBD02-01*01	TCRBD02	TCRBD02-01	01				TCRBJ02-03*01	TCRBJ02	TCRBJ02-03	01				2	3	7	3	6	0	30	45	51	57	60	1	In	VDJ
TCGGCCCAAAAGAACCCGACAGCTTTCTATCTCTGTGCCAGTAGTAAGGGACAGGGATCTGGGGCCAACGTCCTGACTTTCGGGGCC	CASSKGQGSGANVLTF	1	0.001610305958132045	48	TCRBV19-01*01	TCRBV19	TCRBV19-01	01				TCRBD01-01*01	TCRBD01	TCRBD01-01	01				TCRBJ02-06*01	TCRBJ02	TCRBJ02-06	01				4	1	0	3	1	1	33	46	47	56	57	1	In	VDJ
TCCTTGGAGCTGGGGGACTCAGCCCTGTACTTCTGTGCCAGCACCTCAAGGAAACAGACCATTAGGGATACGCAGTATTTTGGCCCA	CASTSRKQTIRDTQYF	1	0.001610305958132045	48	TCRBV13-01*01	TCRBV13	TCRBV13-01	01				TCRBD01-01*01	TCRBD01	TCRBD01-01	01				TCRBJ02-03*01	TCRBJ02	TCRBJ02-03	01				7	9	3	5	10	6	33	43	53	57	66	1	In	VDJ
GCTCCCTCCCAAACATCTGTGTACTTCTGTGCCAGCAGTTACTCGAAGACTAGCGGATCATCTGGGGAGACCCAGTACTTCGGGCCA	CASSYSKTSGSSGETQYF	1	0.001610305958132045	54	TCRBV06-02/06-03*01	TCRBV06	TCRBV06-02/06-03	01				TCRBD02-01	TCRBD02	TCRBD02-01				01,02	TCRBJ02-05*01	TCRBJ02	TCRBJ02-05	01				0	10	2	5	3	5	27	44	47	56	66	1	In	VDJ
NNNNTGTCGGCTGCTCCCTCCCAGACATCTGTGTACTTCTGTGCCAGCAGTTTGCGGGGGAGCACAGATACGCAGTATTTTGGCCCA	CASSLRGSTDTQYF	1	0.001610305958132045	42	TCRBV06-05*01	TCRBV06	TCRBV06-05	01				TCRBD02-01*01	TCRBD02	TCRBD02-01	01				TCRBJ02-03*01	TCRBJ02	TCRBJ02-03	01				4	0	7	2	1	0	39	52	53	-1	60	1	In	VDJ
ACTCTGGAGTCCGCTACCCGCTCCCAGACATCTGTGTATTTCTGCGCCAGCAGTGAGACCGGGGCTTACGAGCAGTACTTCGGGCCG	CASSETGAYEQYF	1	0.001610305958132045	39	TCRBV10-02*01	TCRBV10	TCRBV10-02	01								TCRBD01,TCRBD02	TCRBD01-01,TCRBD02-01		TCRBJ02-07*01	TCRBJ02	TCRBJ02-07	01				2	1	7	0	3	4	42	57	60	65	66	1	In	VDJ
GCAGAGCTTGAGGACTCGGCCGTGTATCTCTGTGCCAGCAGCTTTAGGGGACAGGGGACTGGGGCCAACGTCCTGACTTTCGGGGCC	CASSFRGQGTGANVLTF	1	0.001610305958132045	51	TCRBV11	TCRBV11				TCRBV11-02,TCRBV11-03		TCRBD01-01*01	TCRBD01	TCRBD01-01	01				TCRBJ02-06*01	TCRBJ02	TCRBJ02-06	01				3	1	0	2	3	2	30	44	47	57	58	1	In	VDJ
AAGATCCAGCGCACAGAGCGGGGGGACTCAGCCGTGTATCTCTGTGCCAGCAGCTTAAATCCGAACACTGAAGCTTTCTTTGGACAA	CASSLNPNTEAFF	1	0.001610305958132045	39	TCRBV07-03*01	TCRBV07	TCRBV07-03	01											TCRBJ01-01*01	TCRBJ01	TCRBJ01-01	01				1	4	0	0	0	1	42	-1	-1	58	62	1	In	VJ
ACCTTGGAGCTGGGGGACTCGGCCCTTTATCTTTGCGCCAGCAGCTTGGCCAGGGCGATCAAGAACACTGAAGCTTTCTTTGGACAA	CASSLARAIKNTEAFF	1	0.001610305958132045	48	TCRBV05-01*01	TCRBV05	TCRBV05-01	01				TCRBD01-01*01	TCRBD01	TCRBD01-01	01				TCRBJ01-01*01	TCRBJ01	TCRBJ01-01	01				0	7	4	3	1	1	33	49	50	55	62	1	In	VDJ
CTTCACATCAATTCCCTGGAGCTTGGTGACTCTGCTGTGTATTTCTGTGCCAGCTCCCAGAATATAGGCGAGCAGTACTTCGGGCCG	CASSQNIGEQYF	1	0.001610305958132045	36	TCRBV03-01/03-02*01	TCRBV03	TCRBV03-01/03-02	01								TCRBD01,TCRBD02	TCRBD01-01,TCRBD02-01		TCRBJ02-07*01	TCRBJ02	TCRBJ02-07	01				8	8	4	5	3	6	45	54	57	60	68	1	In	VDJ
CATCCTGAAGACAGCAGCTTCTACATCTGCAGTGCTAGAGCACGGACAGGGAAACTCAATAGCAATCAGCCCCAGCATTTTGGTGAT	CSARARTGKLNSNQPQHF	1	0.001610305958132045	54	TCRBV20	TCRBV20				TCRBV20-01,TCRBV20-or09_02		TCRBD01-01*01	TCRBD01	TCRBD01-01	01				TCRBJ01-05*01	TCRBJ01	TCRBJ01-05	01				1	8	1	3	3	0	27	40	43	51	59	1	In	VDJ
TGCAGAGCTTGGGGACTCGGCCGTGTATCTCTGTGCCAGCAGCACTAGAGTCGACTCGGAAAGACCTATGGCTACACCTTCGGTTCG		1	0.001610305958132045	50	TCRBV11-03*01	TCRBV11	TCRBV11-03	01				TCRBD02-01	TCRBD02	TCRBD02-01				01,02	TCRBJ01-02*01	TCRBJ01	TCRBJ01-02	01				5	17	3	8	0	4	31	-1	43	48	65	1	Out	VDJ
TGGAGTCGCCCAGCCCCAACCAGACCTCTCTGTACTTCTGTGCCAGCGGCCTGCGACCACTCTGGAAACACCATATATTTTGGAGAG		1	0.001610305958132045	43	TCRBV27-01*01	TCRBV27	TCRBV27-01	01								TCRBD01,TCRBD02	TCRBD01-01,TCRBD02-01		TCRBJ01-03*01	TCRBJ01	TCRBJ01-03	01				8	2	2	7	7	0	38	47	54	57	59	1	Out	VDJ
TCCTTCTCAGTGACTCTGGCTTCTATCTCTGTGCCTGGTTGCCCTCGCGTTATAACAAAGTCGGCCAACGTCCTGACTTTCGGGGCC		1	0.001610305958132045	52	TCRBV30-01	TCRBV30	TCRBV30-01				01,05					TCRBD01,TCRBD02	TCRBD01-01,TCRBD02-01		TCRBJ02-06*01	TCRBJ02	TCRBJ02-06	01				5	5	3	6	16	6	29	38	54	57	62	1	Out	VDJ
AACGCCTTGTTGCTGGGGGACTCGGCCCTCTATCTCTGTGCCAGCAGCTTCAGGGGTTTGGGCAGTCAGCCCCAGCATTTTGGTGAT	CASSFRGLGSQPQHF	1	0.001610305958132045	45	TCRBV05-06*01	TCRBV05	TCRBV05-06	01				TCRBD01-01*01	TCRBD01	TCRBD01-01	01				TCRBJ01-05*01	TCRBJ01	TCRBJ01-05	01				2	9	4	2	0	6	36	-1	50	56	65	1	In	VDJ
GAGTCGCCCAGCCCCAACCAGACCTCTCTGTACTTCTGTGCCAGCAGTTATGCGGGACTAGCGGCCTACGAGCAGTACTTCGGGCCG	CASSYAGLAAYEQYF	1	0.001610305958132045	45	TCRBV27-01*01	TCRBV27	TCRBV27-01	01				TCRBD02-01	TCRBD02	TCRBD02-01				01,02	TCRBJ02-07*01	TCRBJ02	TCRBJ02-07	01				4	0	0	5	4	2	36	49	53	-1	64	1	In	VDJ
TCTCTGGAGCTGGGGGACTCAGCTTTGTATTTCTGTGCCAGCAGCCGGGACAGGGGACAACTTGGAGAGACCCAGTACTTCGGGCCA	CASSRDRGQLGETQYF	1	0.001610305958132045	48	TCRBV09-01*01	TCRBV09	TCRBV09-01	01				TCRBD01-01*01	TCRBD01	TCRBD01-01	01				TCRBJ02-05*01	TCRBJ02	TCRBJ02-05	01				4	9	0	2	1	4	33	45	46	56	65	1	In	VDJ
CTGCAGAACTGGAGGATTCTGGAGTTTATTTCTGTGCCAGCAGCCAACGCCAATGAATGGAGCCAAGAGACCCAGTACTTCGGGCCA		1	0.001610305958132045	49	TCRBV14-01*01	TCRBV14	TCRBV14-01	01				TCRBD02-01*02	TCRBD02	TCRBD02-01	02				TCRBJ02-05*01	TCRBJ02	TCRBJ02-05	01				2	0	10	2	11	1	32	47	58	-1	62	1	Out	VDJ
TCCAGCGCACAGAGCAGCGGGACTCAGCCATGTATCGCTGTGCCAGCAGCTCACAGGGGGCCGAAAGAGACCCAGTACTTCGGGCCA		1	0.001610305958132045	43	TCRBV07-07*01	TCRBV07	TCRBV07-07	01				TCRBD01-01*01	TCRBD01	TCRBD01-01	01				TCRBJ02-05*01	TCRBJ02	TCRBJ02-05	01				4	3	3	0	1	3	38	51	52	61	64	1	Out	VDJ
NTGAAGATCCAGCCCTCAGAACCCAGGGACTCAGCTGTGTATTCCTGTGCCAGCTCGTTCAGGCAGGGCGAGCAGTACTTCGGGCCG	CASSFRQGEQYF	1	0.001610305958132045	36	TCRBV12-03/12-04*01	TCRBV12	TCRBV12-03/12-04	01				TCRBD01-01*01	TCRBD01	TCRBD01-01	01				TCRBJ02-07*01	TCRBJ02	TCRBJ02-07	01				8	0	4	3	9	6	45	54	63	-1	68	1	In	VDJ
TACCCTCTCAGACATCTGTGTACTTCTGTGCCAGCAGTAGCAGATCCTCACAGACAAAGTCGGGCCAACGTCCTGACTTTCGGGGCC		1	0.001610305958132045	55	TCRBV06-04*01	TCRBV06	TCRBV06-04	01				TCRBD01-01*01	TCRBD01	TCRBD01-01	01				TCRBJ02-06*01	TCRBJ02	TCRBJ02-06	01				5	5	2	6	14	5	26	38	52	56	61	1	Out	VDJ
TTCACCTACACACCCTGCAGCCAGAAGACTCGGCCCTGTATCTCTGCGCCAACAGCCAATAGGGAAGATACGCAGTATTTTGGCCCA		1	0.001610305958132045	37	TCRBV04-03*01	TCRBV04	TCRBV04-03	01								TCRBD01,TCRBD02	TCRBD01-01,TCRBD02-01		TCRBJ02-03*01	TCRBJ02	TCRBJ02-03	01				2	0	0	8	2	5	44	59	61	-1	65	1	Out	VDJ
CCCTCAGAACCCAGGGACTCAGCTGTGTACTTCTGTGCCAGCAGTTTACGGGGTCAGGCTAGAGCGGAAAAACTGTTTTTTGGCAGT	CASSLRGQARAEKLFF	1	0.001610305958132045	48	TCRBV12	TCRBV12				TCRBV12-03/12-04,TCRBV12-04		TCRBD02-01*01	TCRBD02	TCRBD02-01	01				TCRBJ01-04*01	TCRBJ01	TCRBJ01-04	01				2	13	8	3	0	8	33	-1	48	53	66	1	In	VDJ
CCCCTGACCCTGGAGTCTGCCAGGCCCTCACATACCTCTCAGTACCTCTGTGCCAGCGCGGGGAAAGAGACCCAGTACTTCGGGCCA	CASAGKETQYF	1	0.001610305958132045	33	TCRBV25-01*01	TCRBV25	TCRBV25-01	01				TCRBD02-01*01	TCRBD02	TCRBD02-01	01				TCRBJ02-05*01	TCRBJ02	TCRBJ02-05	01				8	1	7	3	0	3	48	-1	57	63	64	1	In	VDJ
CGCACAGAGCAGCGGGACTCAGCCATGTATCGCTGTGCCAGCAGCTTAGGACTAGCGGGGGGGCAGGATACGCAGTATTTTGGCCCA	CASSLGLAGGQDTQYF	1	0.001610305958132045	48	TCRBV07-07*01	TCRBV07	TCRBV07-07	01				TCRBD02-01*01	TCRBD02	TCRBD02-01	01				TCRBJ02-03*01	TCRBJ02	TCRBJ02-03	01				1	3	2	0	0	6	33	-1	49	63	66	1	In	VDJ
GAGTCCGCTACCAGCTCCCAGACATCTGTGTACTTCTGTGCCATCAGTGAGTCGGACTTGGGAAAGGAGACCCAGTACTTCGGGCCA	CAISESDLGKETQYF	1	0.001610305958132045	45	TCRBV10-03*01	TCRBV10	TCRBV10-03	01				TCRBD02-01	TCRBD02	TCRBD02-01				01,02	TCRBJ02-05*01	TCRBJ02	TCRBJ02-05	01				0	8	1	10	0	5	36	-1	53	58	66	1	In	VDJ
TCGGCTGCTCCCTCCCAGACATCTGTGTACTTCTGTGCCAGCAGTTACTCGACCGTTGGGCTGAACACTGAAGCTTTCTTTGGACAA	CASSYSTVGLNTEAFF	1	0.001610305958132045	48	TCRBV06-05*01	TCRBV06	TCRBV06-05	01				TCRBD01-01*01	TCRBD01	TCRBD01-01	01				TCRBJ01-01*01	TCRBJ01	TCRBJ01-01	01				0	0	8	0	7	0	33	50	57	-1	61	1	In	VDJ
AGGTCCAGCCTGCAGAGCTTGAGGACTCGGCCGTGTATCTCTGTGCCAGCAGCTTATGGTGCAGGGGCTGAAACTTTCTTTGGACAA		1	0.001610305958132045	40	TCRBV11	TCRBV11				TCRBV11-02,TCRBV11-03		TCRBD01-01*01	TCRBD01	TCRBD01-01	01				TCRBJ01-01*01	TCRBJ01	TCRBJ01-01	01				2	6	4	2	5	12	41	56	61	67	73	1	Out	VDJ
ACATCAATTCCCTGGAGCTTGGTGACTCTGCTGTGTATTTCTGTGCCAGCAGCCAAAGAGAACAATTCACCCCTCCACTTTGGGAAC		1	0.001610305958132045	40	TCRBV03-01/03-02*01	TCRBV03	TCRBV03-01/03-02	01				TCRBD02-01*02	TCRBD02	TCRBD02-01	02				TCRBJ01-06*02	TCRBJ01	TCRBJ01-06	02				2	3	11	2	1	7	41	56	57	60	63	1	Out	VDJ
NNNNNTGTCGGCTGCTCCCTCCCAGACATCTGTGTACTTCTGTGCCAGCAGTTACCAAGGACAGATTACGAGCAGTACTTCGGGCCG		1	0.001610305958132045	41	TCRBV06-05*01	TCRBV06	TCRBV06-05	01				TCRBD01-01*01	TCRBD01	TCRBD01-01	01				TCRBJ02-07*01	TCRBJ02	TCRBJ02-07	01				2	2	1	5	3	4	40	55	58	64	66	1	Out	VDJ
GAGTCTGCTGCCTCCTCCCAGACATCTGTATATTTCTGCGCCAGCACCGACAGGGGGCGCCCCAAAAACATTCAGTACTTCGGCGCC	CASTDRGRPKNIQYF	1	0.001610305958132045	45	TCRBV10-01*01	TCRBV10	TCRBV10-01	01				TCRBD01-01*01	TCRBD01	TCRBD01-01	01				TCRBJ02-04*01	TCRBJ02	TCRBJ02-04	01				7	3	2	0	2	2	36	46	48	58	61	1	In	VDJ
ATTCCCTGGAGCTTGGTGACTCTGCTGTGTATTTCTGTGCCAGCAGCCAAGATGTAAGCCCGGGGGAGAAGTTACACCTTCGGTTCG		1	0.001610305958132045	46	TCRBV03-01/03-02*01	TCRBV03	TCRBV03-01/03-02	01				TCRBD02-01*01	TCRBD02	TCRBD02-01	01				TCRBJ01-02*01	TCRBJ01	TCRBJ01-02	01				0	6	8	2	8	11	35	52	60	66	72	1	Out	VDJ
TACACACCCTGCAGCCAGAAGACTCGGCCCTGTATCTCTGCGCCAGCAGCGCCCGGGACAGGGAATCAGCCCCAGCATTTTGGTGAT		1	0.001610305958132045	43	TCRBV04-03*01	TCRBV04	TCRBV04-03	01				TCRBD01-01*01	TCRBD01	TCRBD01-01	01				TCRBJ01-05*01	TCRBJ01	TCRBJ01-05	01				5	0	0	3	4	4	38	50	54	-1	63	1	Out	VDJ
ACAGTGACCAGTGCCCATCCTGAAGACAGCAGCTTCTACATCTGCAGTGCTCCTTGGACTAGCGGTTACGAGCAGTACTTCGGGCCG	CSAPWTSGYEQYF	1	0.001610305958132045	39	TCRBV20	TCRBV20				TCRBV20-01,TCRBV20-or09_02		TCRBD02-01	TCRBD02	TCRBD02-01				01,02	TCRBJ02-07*01	TCRBJ02	TCRBJ02-07	01				5	1	1	5	4	4	42	51	55	65	66	1	In	VDJ
NTGAAGATCCAGCCCTCAGAACCCAGGGACTCAGCTGTGTACTTCTGTGCCAGCAGTTTGTCGGGAGATACGCAGTATTTTGGCCCA	CASSLSGDTQYF	1	0.001610305958132045	36	TCRBV12-03/12-04*01	TCRBV12	TCRBV12-03/12-04	01				TCRBD02-01	TCRBD02	TCRBD02-01				01,02	TCRBJ02-03*01	TCRBJ02	TCRBJ02-03	01				3	0	8	4	2	5	45	59	61	-1	65	1	In	VDJ
CTGAAGATCCAGCGCACAGAGCAGGAGGACTCGGCCGTGTATCTCTGTGCCAGCAGCTTAGTGACCTCAAGCCAGTTCTTCGGGCCA	CASSLVTSSQFF	1	0.001610305958132045	36	TCRBV07	TCRBV07				TCRBV07-02,TCRBV07-08						TCRBD01,TCRBD02	TCRBD01-01,TCRBD02-01		TCRBJ02-01*01	TCRBJ02	TCRBJ02-01	01				1	7	2	7	1	13	45	61	62	65	72	1	In	VDJ
TCCACAAAGCTGGAGGACTCAGCCATGTACTTCTGTGCCAGCAGTGAATCTAGCGGGGGGCTCATCTACGAGCAGTACTTCGGGCCG	CASSESSGGLIYEQYF	1	0.001610305958132045	48	TCRBV02-01	TCRBV02	TCRBV02-01				01,03	TCRBD02-01*01	TCRBD02	TCRBD02-01	01				TCRBJ02-07*01	TCRBJ02	TCRBJ02-07	01				2	5	4	1	1	3	33	48	49	60	65	1	In	VDJ
TCTGGAGTCCGCCAGCACCAACCAGACATCTATGTACCTCTGTGCCAGCACCAGCAGGCGGCGGGGCCTGAAGCTTTCTTTGGACAA		1	0.001610305958132045	41	TCRBV28-01*01	TCRBV28	TCRBV28-01	01				TCRBD02-01*01	TCRBD02	TCRBD02-01	01				TCRBJ01-01*01	TCRBJ01	TCRBJ01-01	01				7	1	7	3	10	6	40	50	60	66	67	1	Out	VDJ
CTGACAGTGACCAGTGCCCATCCTGAAGACAGCAGCTTCTACATCTGCAGTGCTTCTAAGGCGAGCGGCGAGCAGTACTTCGGGCCG	CSASKASGEQYF	1	0.001610305958132045	36	TCRBV20	TCRBV20				TCRBV20-01,TCRBV20-or09_02		TCRBD02-01	TCRBD02	TCRBD02-01				01,02	TCRBJ02-07*01	TCRBJ02	TCRBJ02-07	01				5	0	6	5	9	6	45	54	63	-1	68	1	In	VDJ
CCGCCAGCACCAACCAGACATCTATGTACCTCTGTGCCAGCAGTTGCATCGGACAGGGGAGAGACCGGGGAGCTGTTTTTTGGAGAA		1	0.001610305958132045	49	TCRBV28-01*01	TCRBV28	TCRBV28-01	01				TCRBD01-01*01	TCRBD01	TCRBD01-01	01				TCRBJ02-02*01	TCRBJ02	TCRBJ02-02	01				4	4	1	2	5	5	32	45	50	59	63	1	Out	VDJ
CAGTGACCAGTGCCCATCCTGAAGACAGCAGCTTCTACATCTGCAGTGCTCCTCTGACAGCAACTGAGTCCCCAGCATTTTGGTGAT		1	0.001610305958132045	40	TCRBV20	TCRBV20				TCRBV20-01,TCRBV20-or09_02		TCRBD01-01*01	TCRBD01	TCRBD01-01	01				TCRBJ01-05*01	TCRBJ01	TCRBJ01-05	01				5	9	2	5	5	10	41	50	55	60	69	1	Out	VDJ
ATCCAGCCCTCAGAACCCAGGGACTCAGCTGTGTACTTCTGTGCCAGCAGGGCACAGGGGTGGAATCAGCCCCAGCATTTTGGTGAT	CASRAQGWNQPQHF	1	0.001610305958132045	42	TCRBV12	TCRBV12				TCRBV12-03/12-04,TCRBV12-04		TCRBD01-01*01	TCRBD01	TCRBD01-01	01				TCRBJ01-05*01	TCRBJ01	TCRBJ01-05	01				6	3	3	2	3	4	39	50	53	60	63	1	In	VDJ
GATTCTGGAGTCCGCCAGCACCAACCAGACATCTATGTACCTCTGTGCCAGCAGTCGCAGGGTTCACGAGAGCAGTACTTCGGGCCG		1	0.001610305958132045	38	TCRBV28-01*01	TCRBV28	TCRBV28-01	01				TCRBD01-01*01	TCRBD01	TCRBD01-01	01				TCRBJ02-07*01	TCRBJ02	TCRBJ02-07	01				5	7	4	3	2	7	43	55	57	62	69	1	Out	VDJ
AACCTGAGCTCTCTGGAGCTGGGGGACTCAGCTTTGTATTTCTGTGCCAGCAGCGCCGGACTGGCAGAGACCCAGTACTTCGGGCCA	CASSAGLAETQYF	1	0.001610305958132045	39	TCRBV09-01*01	TCRBV09	TCRBV09-01	01				TCRBD02-01	TCRBD02	TCRBD02-01				01,02	TCRBJ02-05*01	TCRBJ02	TCRBJ02-05	01				3	3	1	10	2	4	42	55	57	62	65	1	In	VDJ
TCCCTGGAGCTTGGTGACTCTGCTGTGTATTTCTGTGCCAGCAGCCGTCGACTAGCGGGGGCCGGAGATACGCAGTATTTTGGCCCA	CASSRRLAGAGDTQYF	1	0.001610305958132045	48	TCRBV03-01/03-02*01	TCRBV03	TCRBV03-01/03-02	01				TCRBD02-01*01	TCRBD02	TCRBD02-01	01				TCRBJ02-03*01	TCRBJ02	TCRBJ02-03	01				4	4	2	2	3	5	33	46	49	61	65	1	In	VDJ
ACCAGTGCCCATCCTGAAGACAGCAGCTTCTACATCTGCAGTGCTAGAGATCGAGGTCAGTGGAACACTGAAGCTTTCTTTGGACAA	CSARDRGQWNTEAFF	1	0.001610305958132045	45	TCRBV20	TCRBV20				TCRBV20-01,TCRBV20-or09_02		TCRBD02-01*02	TCRBD02	TCRBD02-01	02				TCRBJ01-01*01	TCRBJ01	TCRBJ01-01	01				0	6	11	1	2	1	36	50	52	56	62	1	In	VDJ
AAGCTGGAGGACTCAGCCATGTACTTCTGTGCCAGCAGTGAAGGAGGTGACAGGGGGTATCTGAACACTGAAGCTTTCTTTGGACAA	CASSEGGDRGYLNTEAFF	1	0.001610305958132045	54	TCRBV02-01	TCRBV02	TCRBV02-01				01,03	TCRBD01-01*01	TCRBD01	TCRBD01-01	01				TCRBJ01-01*01	TCRBJ01	TCRBJ01-01	01				1	4	2	1	5	0	27	43	48	57	61	1	In	VDJ
CTGGAGTCCGCCAGCACCAACCAGACATCTATGTACCTCTGTGCCAGCCTTGCCGGGACAGTAGGCTATGGCTACACCTTCGGTTCG	CASLAGTVGYGYTF	1	0.001610305958132045	42	TCRBV28-01*01	TCRBV28	TCRBV28-01	01				TCRBD01-01*01	TCRBD01	TCRBD01-01	01				TCRBJ01-02*01	TCRBJ01	TCRBJ01-02	01				8	4	0	5	6	4	39	48	54	61	65	1	In	VDJ
TAAGAAGCTCCTTCTCAGTGACTCTGGCTTCTATCTCTGTGCCTGGAGTGTACTGGGACAGGGGGCCCACCCCTCCACTTTGGGAAC		1	0.001610305958132045	44	TCRBV30-01*01	TCRBV30	TCRBV30-01	01				TCRBD01-01*01	TCRBD01	TCRBD01-01	01				TCRBJ01-06*02	TCRBJ01	TCRBJ01-06	02				0	1	0	0	3	11	37	51	54	66	67	1	Out	VDJ
ATCAATTCCCTGGAGCTTGGTGACTCTGCTGTGTATTTCTGTGCCAGCAGCCAACCGCGGTCGTGCTACGAGCAGTACTTCGGGCCG	CASSQPRSCYEQYF	1	0.001610305958132045	42	TCRBV03-01/03-02*01	TCRBV03	TCRBV03-01/03-02	01				TCRBD02-01	TCRBD02	TCRBD02-01				01,02	TCRBJ02-07*01	TCRBJ02	TCRBJ02-07	01				2	5	7	5	2	3	39	54	56	60	65	1	In	VDJ
CCCTCAGAACCCAGGGACTCAGCTGTGTACTTCTGTGCCAGCAAAAACTGGGGTAGCTCCTATAATTCACCCCTCCACTTTGGGAAC	CASKNWGSSYNSPLHF	1	0.001610305958132045	48	TCRBV12	TCRBV12				TCRBV12-03/12-04,TCRBV12-04						TCRBD01,TCRBD02	TCRBD01-01,TCRBD02-01		TCRBJ01-06*02	TCRBJ01	TCRBJ01-06	02				7	3	6	2	6	0	33	43	49	53	56	1	In	VDJ
CTACACGCCCTGCAGCCAGAAGACTCAGCCCTGTATCTCTGCGCCAGCAGCCAGCTCTGGGTGTATAATGAGCAGTTCTTCGGGCCA	CASSQLWVYNEQFF	1	0.001610305958132045	42	TCRBV04-01*01	TCRBV04	TCRBV04-01	01								TCRBD01,TCRBD02	TCRBD01-01,TCRBD02-01		TCRBJ02-01*01	TCRBJ02	TCRBJ02-01	01				3	5	0	9	5	7	39	53	58	61	66	1	In	VDJ
ACCAGTGCCCATCCTGAAGACAGCAGCTTCTACATCTGCAGTGCCCAACGAGGAGGGCCTGGAGGGGAAAAACTGTTTTTTGGCAGT	CSAQRGGPGGEKLFF	1	0.001610305958132045	45	TCRBV20	TCRBV20				TCRBV20-01,TCRBV20-or09_02		TCRBD02-01*02	TCRBD02	TCRBD02-01	02				TCRBJ01-04*01	TCRBJ01	TCRBJ01-04	01				6	9	10	0	7	8	36	44	51	57	66	1	In	VDJ
AATGTGAGCACCTTGGAGCTGGGGGACTCGGCCCTTTATCTTTGCGCCAGCAATCGGGGGATACAATACGAGCAGTACTTCGGGCCG	CASNRGIQYEQYF	1	0.001610305958132045	39	TCRBV05-01*01	TCRBV05	TCRBV05-01	01				TCRBD02-01*01	TCRBD02	TCRBD02-01	01				TCRBJ02-07*01	TCRBJ02	TCRBJ02-07	01				6	6	8	2	2	4	42	52	54	60	66	1	In	VDJ
NTGAAGATCCAGCCCTCAGAACCCAGGGACTCAGCTGTGTACTTCTGTGCCAGCAGTCGCGGGGATGGGACCATATATTTTGGAGAG	CASSRGDGTIYF	1	0.001610305958132045	36	TCRBV12-03/12-04*01	TCRBV12	TCRBV12-03/12-04	01				TCRBD02-01*01	TCRBD02	TCRBD02-01	01				TCRBJ01-03*01	TCRBJ01	TCRBJ01-03	01				5	5	7	3	1	10	45	57	58	64	69	1	In	VDJ
CAGCCCTCAGAACCCAGGGACTCAGCTGTGTACTTCTGTGCCAGCAGTTTAAGAGTGATTGCTGGAAACACCATATATTTTGGAGAG	CASSLRVIAGNTIYF	1	0.001610305958132045	45	TCRBV12	TCRBV12				TCRBV12-03/12-04,TCRBV12-04		TCRBD02-01*02	TCRBD02	TCRBD02-01	02				TCRBJ01-03*01	TCRBJ01	TCRBJ01-03	01				2	6	11	2	1	2	36	51	52	55	61	1	In	VDJ
AACATGAGCCCTGAAGACAGCAGCATATATCTCTGCAGCGTTGAAGATCGCGGGTTTTCAACACGGCCGACCCAGTACTTCGGGCCA	CSVEDRGFSTRPTQYF	1	0.001610305958132045	48	TCRBV29-01	TCRBV29	TCRBV29-01				01,02	TCRBD02-01	TCRBD02	TCRBD02-01				01,02	TCRBJ02-05*01	TCRBJ02	TCRBJ02-05	01				0	14	7	4	2	7	33	47	49	54	68	1	In	VDJ
TGAACGCCTTGGAGCTGGACGACTCGGCCCTGTATCTCTGTGCCAGCACACGCCCCGTACCAGGCCTATGGCTACACCTTCGGTTCG		1	0.001610305958132045	43	TCRBV05-04*01	TCRBV05	TCRBV05-04	01				TCRBD01-01*01	TCRBD01	TCRBD01-01	01				TCRBJ01-02*01	TCRBJ01	TCRBJ01-02	01				6	1	4	4	12	4	38	48	60	64	65	1	Out	VDJ
GAGTCCGCCAGCACCAACCAGACATCTATGTACCTCTGTGCCAGCAGTTTACGCAGGGGGCTCGGAAACACCATATATTTTGGAGAG	CASSLRRGLGNTIYF	1	0.001610305958132045	45	TCRBV28-01*01	TCRBV28	TCRBV28-01	01				TCRBD01-01*01	TCRBD01	TCRBD01-01	01				TCRBJ01-03*01	TCRBJ01	TCRBJ01-03	01				2	2	4	0	2	4	36	51	53	61	63	1	In	VDJ
ACATCGGCCCAAAAGAACCCGACAGCTTTCTATCTCTGTGCCAGTAGTATTTTTGGGGCTCTGAACACTGAAGCTTTCTTTGGACAA	CASSIFGALNTEAFF	1	0.001610305958132045	45	TCRBV19-01*01	TCRBV19	TCRBV19-01	01				TCRBD01-01*01	TCRBD01	TCRBD01-01	01				TCRBJ01-01*01	TCRBJ01	TCRBJ01-01	01				3	2	7	0	4	0	36	50	54	59	61	1	In	VDJ
CGCTCACCAGGCCTGGGGGACGCAGCCATGTACCTGTGTGCCACCAGCCCCAGCGGAACAGGGCGGGTTGGCTACACCTTCGGTTCG	CATSPSGTGRVGYTF	1	0.001610305958132045	45	TCRBV15-01*02	TCRBV15	TCRBV15-01	02				TCRBD01-01*01	TCRBD01	TCRBD01-01	01				TCRBJ01-02*01	TCRBJ01	TCRBJ01-02	01				5	5	3	3	9	7	36	48	57	63	68	1	In	VDJ
GAGCTGGGGGACTCAGCTTTGTATTTCTGTGCCAGCAGCCCCCGGAGGCTAGCGGGGGGGCAGAAAGATACGCAGTATTTTGGCCCA	CASSPRRLAGGQKDTQYF	1	0.001610305958132045	54	TCRBV09-01*01	TCRBV09	TCRBV09-01	01				TCRBD02-01*01	TCRBD02	TCRBD02-01	01				TCRBJ02-03*01	TCRBJ02	TCRBJ02-03	01				4	5	4	0	9	5	27	39	48	60	65	1	In	VDJ
AGCACCTTGGAGCTGGGGGACTCGGCCCTTTATCTTTGCGCCAGCAGCTTACAGGGGTCGAACACCGGGGAGCTGTTTTTTGGAGAA	CASSLQGSNTGELFF	1	0.001610305958132045	45	TCRBV05-01*01	TCRBV05	TCRBV05-01	01				TCRBD01-01*01	TCRBD01	TCRBD01-01	01				TCRBJ02-02*01	TCRBJ02	TCRBJ02-02	01				2	1	3	2	0	0	36	-1	50	57	58	1	In	VDJ
AGCTCTCTGGAGCTGGGGGACTCAGCTTTGTATTTCTGTGCCAGCAGCGGCGGGCAGACGAGCAATCAGCCCCAGCATTTTGGTGAT	CASSGGQTSNQPQHF	1	0.001610305958132045	45	TCRBV09-01*01	TCRBV09	TCRBV09-01	01				TCRBD02-01	TCRBD02	TCRBD02-01				01,02	TCRBJ01-05*01	TCRBJ01	TCRBJ01-05	01				3	6	7	4	0	1	36	-1	49	54	60	1	In	VDJ
AATGTGAACGCCTTGGAGCTGGACGACTCGGCCCTGTATCTCTGTGCCAGCAACTTGGGGTCAGGGGGCGAGCAGTACTTCGGGCCG	CASNLGSGGEQYF	1	0.001610305958132045	39	TCRBV05-04*01	TCRBV05	TCRBV05-04	01				TCRBD01-01*01	TCRBD01	TCRBD01-01	01				TCRBJ02-07*01	TCRBJ02	TCRBJ02-07	01				0	0	4	1	3	6	42	58	61	-1	68	1	In	VDJ
CTGAGCTCTCTGGAGCTGGGGGACTCAGCTTTGTATTTCTGTGCCAGCAGCGGAATCGGACAGGAATACGAGCAGTACTTCGGGCCG	CASSGIGQEYEQYF	1	0.001610305958132045	42	TCRBV09-01*01	TCRBV09	TCRBV09-01	01				TCRBD01-01*01	TCRBD01	TCRBD01-01	01				TCRBJ02-07*01	TCRBJ02	TCRBJ02-07	01				3	2	1	4	5	4	39	52	57	64	66	1	In	VDJ
CCCTCCCAGACATCTGTGTACTTCTGTGCCAGCAGTTTCCTCGGGACTAGCGGGGGCTTAGTGAGGGATGAGCAGTTCTTCGGGCCA	CASSFLGTSGGLVRDEQFF	1	0.001610305958132045	57	TCRBV06	TCRBV06				TCRBV06-05,TCRBV06-06		TCRBD02-01*01	TCRBD02	TCRBD02-01	01				TCRBJ02-01*01	TCRBJ02	TCRBJ02-01	01				4	11	0	2	5	8	24	37	42	56	67	1	In	VDJ
CGGGACTCGGCCATGTATCGCTGTGCCAGCAGCCCTGACTAGCGGGGGGCCGTCCCGGGCTCCTACAATGAGCAGTTCTTCGGGCCA	CASSPD*RGAVPGSYNEQFF	1	0.001610305958132045	60	TCRBV07-06*01	TCRBV07	TCRBV07-06	01				TCRBD02-01*01	TCRBD02	TCRBD02-01	01				TCRBJ02-01*01	TCRBJ02	TCRBJ02-01	01				5	10	2	1	3	0	21	33	36	49	59	1	Stop	VDJ
CAGCGCACAGAGCAGGGGGACTCGGCCATGTATCTCTGTGCCAGCAGCTTATTTAGGGGGCGCAACTATGGCTACACCTTCGGTTCG	CASSLFRGRNYGYTF	1	0.001610305958132045	45	TCRBV07-09*01	TCRBV07	TCRBV07-09	01				TCRBD01-01*01	TCRBD01	TCRBD01-01	01				TCRBJ01-02*01	TCRBJ01	TCRBJ01-02	01				2	2	5	0	3	2	36	51	54	61	63	1	In	VDJ
NNNNNNNTGTCGGCTGCTCCCTCCCAGACATCTGTGTACTTCTGTGCCAGCAGTTACGACGCCAACTATGGCCACACCTTCGGTTCG	CASSYDANYGHTF	1	0.001610305958132045	39	TCRBV06-05*01	TCRBV06	TCRBV06-05	01				TCRBD02-01	TCRBD02	TCRBD02-01				01,02	TCRBJ01-02*01	TCRBJ01	TCRBJ01-02	01				2	5	3	9	7	12	42	57	64	68	73	1	In	VDJ
AGCGCACAGAGCGGGGGGACTCAGCCGTGTATCTCTGTGCCAGCAGCTTAAAGGGGCTAGTACCAAGAGACCCAGTACTTCGGGCCA		1	0.001610305958132045	46	TCRBV07-03*01	TCRBV07	TCRBV07-03	01				TCRBD01-01*01	TCRBD01	TCRBD01-01	01				TCRBJ02-05*01	TCRBJ02	TCRBJ02-05	01				1	5	5	2	0	0	35	-1	51	56	61	1	Out	VDJ
GTGAGCACCTTGGAGCTGGGGGACTCGGCCCTTTATCTTTGCGCCAGCAGCTTTGACACAAACACCGGGGAGCTGTTTTTTGGAGAA	CASSFDTNTGELFF	1	0.001610305958132045	42	TCRBV05-01*01	TCRBV05	TCRBV05-01	01				TCRBD01-01*01	TCRBD01	TCRBD01-01	01				TCRBJ02-02*01	TCRBJ02	TCRBJ02-02	01				2	2	2	6	1	2	39	53	54	58	60	1	In	VDJ
CACACCCTGCAGCCAGAAGACTCGGCCCTGTATCTCTGCGCCAGCAGCCAAGTGGGACAGTATAATTCACCCCTCCACTTTGGGAAC	CASSQVGQYNSPLHF	1	0.001610305958132045	45	TCRBV04-03*01	TCRBV04	TCRBV04-03	01				TCRBD01-01*01	TCRBD01	TCRBD01-01	01				TCRBJ01-06*02	TCRBJ01	TCRBJ01-06	02				1	0	0	5	1	4	36	52	53	-1	60	1	In	VDJ
TCTGCTGTACCCTCTCAGACATCTGTGTACTTCTGTGCCAGCAGTGACGTAGGAGGATCCCGAGGGGATGAGCAGTTCTTCGGGCCA	CASSDVGGSRGDEQFF	1	0.001610305958132045	48	TCRBV06-04*01	TCRBV06	TCRBV06-04	01								TCRBD01,TCRBD02	TCRBD01-01,TCRBD02-01		TCRBJ02-01*01	TCRBJ02	TCRBJ02-01	01				2	0	5	2	14	8	33	48	62	-1	67	1	In	VDJ
TCGCCCAGCCCCAACCAGACCTCTCTGTACTTCTGTGCCAGCAGTCCCTCGACAGGGGGCGCTTACAATGAGCAGTTCTTCGGGCCA	CASSPSTGGAYNEQFF	1	0.001610305958132045	48	TCRBV27-01*01	TCRBV27	TCRBV27-01	01				TCRBD01-01*01	TCRBD01	TCRBD01-01	01				TCRBJ02-01*01	TCRBJ02	TCRBJ02-01	01				5	3	2	0	5	4	33	45	50	60	63	1	In	VDJ
CCAGGCCTGGGGGACGCAGTCATGTACCTGTGTGCCACCAGCAGAGCATCCCGAGGGGGGAGCACAGATACGCAGTATTTTGGCCCA	CATSRASRGGSTDTQYF	1	0.001610305958132045	51	TCRBV15-01*02	TCRBV15	TCRBV15-01	02								TCRBD01,TCRBD02	TCRBD01-01,TCRBD02-01		TCRBJ02-03*01	TCRBJ02	TCRBJ02-03	01				1	1	5	1	7	0	30	46	53	59	60	1	In	VDJ
ACAGTGACCAGTGCCCATCCTGAAGACAGCAGCTTCTACATCTGCAGTGCTAGACCCCCGGGAACCGGGGAGCTGTTTTTTGGAGAA	CSARPPGTGELFF	1	0.001610305958132045	39	TCRBV20	TCRBV20				TCRBV20-01,TCRBV20-or09_02		TCRBD02-01*02	TCRBD02	TCRBD02-01	02				TCRBJ02-02*01	TCRBJ02	TCRBJ02-02	01				2	0	8	3	4	5	42	54	58	-1	63	1	In	VDJ
ACTGTGAGCAACATGAGCCCTGAAGACAGCAGCATATATCTCTGCAGCGTCGGGGATTCTGGGGCCAACGTCCTGACTTTCGGGGCC	CSVGDSGANVLTF	1	0.001610305958132045	39	TCRBV29-01	TCRBV29	TCRBV29-01				01,02	TCRBD02-01*01	TCRBD02	TCRBD02-01	01				TCRBJ02-06*01	TCRBJ02	TCRBJ02-06	01				6	2	8	3	0	1	42	-1	50	55	57	1	In	VDJ
GAAGACTCAGCCCTGTATCTCTGCGCCAGCAGCCAAGATACCGTAGGGCGACTAGAGGAGCGCGCAGATACGCAGTATTTTGGCCCA	CASSQDTVGRLEERADTQYF	1	0.001610305958132045	60	TCRBV04-01*01	TCRBV04	TCRBV04-01	01				TCRBD02-01	TCRBD02	TCRBD02-01				01,02	TCRBJ02-03*01	TCRBJ02	TCRBJ02-03	01				0	9	2	8	11	4	21	38	49	55	64	1	In	VDJ
AAGATCCAGCGCACAGAGCAGGGGGACTCGGCCATGTATCTCTGTGCCAGCAGCTTAGCGGACTATTGGCCCCAGCATTTTGGTGAT	CASSLADYWPQHF	1	0.001610305958132045	39	TCRBV07-09*01	TCRBV07	TCRBV07-09	01				TCRBD02-01	TCRBD02	TCRBD02-01				01,02	TCRBJ01-05*01	TCRBJ01	TCRBJ01-05	01				0	3	1	9	0	9	42	-1	59	65	68	1	In	VDJ
AGTGCCCATCCTGAAGACAGCAGCTTCTACATCTGCAGTGCTAGACAGCCGGGTGAGGGAACATCCTATGGCTACACCTTCGGTTCG	CSARQPGEGTSYGYTF	1	0.001610305958132045	48	TCRBV20	TCRBV20				TCRBV20-01,TCRBV20-or09_02		TCRBD02-01*02	TCRBD02	TCRBD02-01	02				TCRBJ01-02*01	TCRBJ01	TCRBJ01-02	01				2	6	11	0	9	4	33	45	54	59	65	1	In	VDJ
ACCTTGGAGCTGGGGGACTCGGCCCTTTATCTTTGCGCCAGCAGCTCCAAACCGGGACAGTCTTTCTACGAGCAGTACTTCGGGCCG	CASSSKPGQSFYEQYF	1	0.001610305958132045	48	TCRBV05-01*01	TCRBV05	TCRBV05-01	01				TCRBD01-01*01	TCRBD01	TCRBD01-01	01				TCRBJ02-07*01	TCRBJ02	TCRBJ02-07	01				3	5	0	5	7	3	33	46	53	60	65	1	In	VDJ
GCCTGCAGAGCTTGGGGACTCGGCCGTGTATCTCTGTGCCAGCAACTCCGCGGCGCCCCTAGCACAGATACGCAGTATTTTGGCCCA		1	0.001610305958132045	47	TCRBV11-03*01	TCRBV11	TCRBV11-03	01				TCRBD02-01	TCRBD02	TCRBD02-01				01,02	TCRBJ02-03*01	TCRBJ02	TCRBJ02-03	01				7	7	7	5	5	0	34	44	49	53	60	1	Out	VDJ
ATCCAGCCCTCAGAACCCAGGGACTCAGCTGTGTACTTTTGTGCCAGCCGTACGGCCCCTACGTGGGCTGAAGCTTTCTTTGGACAA	CASRTAPTWAEAFF	1	0.001610305958132045	42	TCRBV12	TCRBV12				TCRBV12-03/12-04,TCRBV12-04						TCRBD01,TCRBD02	TCRBD01-01,TCRBD02-01		TCRBJ01-01*01	TCRBJ01	TCRBJ01-01	01				8	0	0	9	16	6	39	48	64	-1	67	1	In	VDJ
ACGCCCTGCAGCCAGAAGACTCAGCCCTGTATCTTTGCGCCAGCAGCCAAGACTAGCGGGGGGACCGGGGAGCTGTTTTTTGGAGAA		1	0.001610305958132045	46	TCRBV04-01*01	TCRBV04	TCRBV04-01	01				TCRBD02-01*01	TCRBD02	TCRBD02-01	01				TCRBJ02-02*01	TCRBJ02	TCRBJ02-02	01				0	0	4	1	0	5	35	-1	52	-1	63	1	Out	VDJ
GCACAGAGCAGGAGGACTCGGCCGTGTATCTCTGTGCCAGCAGCCTCGGACAGGGGGCGCAACACCGGGGAGCTGTTTTTTGGAGAA		1	0.001610305958132045	49	TCRBV07-02	TCRBV07	TCRBV07-02				01,02	TCRBD01-01*01	TCRBD01	TCRBD01-01	01				TCRBJ02-02*01	TCRBJ02	TCRBJ02-02	01				5	2	1	0	3	2	32	44	47	58	60	1	Out	VDJ
GTGACCAGTGCCCATCCTGAAGACAGCAGCTTCTACATCTGCAGTGCTAGAGTATCGGATAGGGATCAGCCCCAGCATTTTGGTGAT	CSARVSDRDQPQHF	1	0.001610305958132045	42	TCRBV20	TCRBV20				TCRBV20-01,TCRBV20-or09_02						TCRBD01,TCRBD02	TCRBD01-01,TCRBD02-01		TCRBJ01-05*01	TCRBJ01	TCRBJ01-05	01				1	0	5	3	8	5	39	52	60	-1	64	1	In	VDJ
ACCAGTGCCCATCCTGAAGACAGCAGCTTCTACATCTGCAGTGCTAGGAGGGCAGACAGGGGAGGGAATGAGCAGTTCTTCGGGCCA	CSARRADRGGNEQFF	1	0.001610305958132045	45	TCRBV20	TCRBV20				TCRBV20-01,TCRBV20-or09_02		TCRBD01-01*01	TCRBD01	TCRBD01-01	01				TCRBJ02-01*01	TCRBJ02	TCRBJ02-01	01				3	4	2	2	7	7	36	47	54	62	66	1	In	VDJ
TCCTCAGAACCGGGAGACACGGCACTGTATCTCTGCGCCAGCAGTTTCATAGTGTGGGGCCCGAATGAAAAACTGTTTTTTGGCAGT	CASSFIVWGPNEKLFF	1	0.001610305958132045	48	TCRBV23-01*01	TCRBV23	TCRBV23-01	01				TCRBD01-01*01	TCRBD01	TCRBD01-01	01				TCRBJ01-04*01	TCRBJ01	TCRBJ01-04	01				5	3	7	0	10	5	33	45	55	60	63	1	In	VDJ
TCAGCTACCCGCTCCCAGACATCTGTGTATTTCTGCGCCAGCGCCGGGGGGCTAATTCTGAGCAATCAGCCCCAGCATTTTGGTGAT	CASAGGLILSNQPQHF	1	0.001610305958132045	48	TCRBV10-02*01	TCRBV10	TCRBV10-02	01				TCRBD02-01*01	TCRBD02	TCRBD02-01	01				TCRBJ01-05*01	TCRBJ01	TCRBJ01-05	01				8	9	8	1	2	1	33	42	44	51	60	1	In	VDJ
TGGGGGACTCGGCCCTTTATCTTTGCGCCAGCAATTCGGCCCGGGGACAGGGGAGGAGGGAGCAATCAGCCCCAGCATTTTGGTGAT		1	0.001610305958132045	58	TCRBV05-01*01	TCRBV05	TCRBV05-01	01				TCRBD01-01*01	TCRBD01	TCRBD01-01	01				TCRBJ01-05*01	TCRBJ01	TCRBJ01-05	01				6	7	0	2	10	1	23	33	43	53	60	1	Out	VDJ
ATCCAGCCCTCAGAACCCAGGGACTCAGCTGTGTACTTCTGTGCCAGCACCCTCGGGACAGGGGGACAGCCCCAGCATTTTGGTGAT	CASTLGTGGQPQHF	1	0.001610305958132045	42	TCRBV12	TCRBV12				TCRBV12-03/12-04,TCRBV12-04		TCRBD01-01*01	TCRBD01	TCRBD01-01	01				TCRBJ01-05*01	TCRBJ01	TCRBJ01-05	01				7	1	0	1	5	7	39	49	54	65	66	1	In	VDJ
CCCAGGGACTCAGCTGTGTACTTCTGTGTCAGCAGCTCCTCGACCAGGACGGACTCAAGTAGGTACTACGAGCAGTACTTCGGGCCG	CVSSSSTRTDSSRYYEQYF	1	0.001610305958132045	57	TCRBV12	TCRBV12				TCRBV12-03/12-04,TCRBV12-04		TCRBD02-01	TCRBD02	TCRBD02-01				01,02	TCRBJ02-07*01	TCRBJ02	TCRBJ02-07	01				6	10	1	10	15	3	24	35	50	55	65	1	In	VDJ
GTGCAGCCTGCAGAACTGGAGGATTCTGGAGTTTATTTCTGTGCCAGCGGGGGGGGAAGCTCCTACAATGAGCAGTTCTTCGGGCCA	CASGGGSSYNEQFF	1	0.001610305958132045	42	TCRBV14-01*01	TCRBV14	TCRBV14-01	01				TCRBD02-01*01	TCRBD02	TCRBD02-01	01				TCRBJ02-01*01	TCRBJ02	TCRBJ02-01	01				8	4	9	0	0	0	39	-1	48	55	59	1	In	VDJ
ATCCAGCCCTCAGAACCCAGGGACTCAGCTGTGTACTTCTGTGCCAGCTCCACGGACGGCACTAACTATGGCTACACCTTCGGTTCG	CASSTDGTNYGYTF	1	0.001610305958132045	42	TCRBV12	TCRBV12				TCRBV12-03/12-04,TCRBV12-04						TCRBD01,TCRBD02	TCRBD01-01,TCRBD02-01		TCRBJ01-02*01	TCRBJ01	TCRBJ01-02	01				8	4	1	7	5	0	39	48	53	57	61	1	In	VDJ
CTGGAGTTGGCTGCTCCCTCCCAGACATCTGTGTACTTCTGTGCCAGCAGTTACAAGGGCGTCTCCTACGAGCAGTACTTCGGGCCG	CASSYKGVSYEQYF	1	0.001610305958132045	42	TCRBV06-06*01	TCRBV06	TCRBV06-06	01								TCRBD01,TCRBD02	TCRBD01-01,TCRBD02-01		TCRBJ02-07*01	TCRBJ02	TCRBJ02-07	01				2	3	5	3	1	0	39	54	55	59	62	1	In	VDJ
AGCTCTCTGGAGCTGGGGGACTCAGCTTTGTATTTCTGTGCCAGCAGCCCCGGCAGGGCGAGCAATCAGCCCCAGCATTTTGGTGAT	CASSPGRASNQPQHF	1	0.001610305958132045	45	TCRBV09-01*01	TCRBV09	TCRBV09-01	01				TCRBD01-01*01	TCRBD01	TCRBD01-01	01				TCRBJ01-05*01	TCRBJ01	TCRBJ01-05	01				4	2	4	3	5	1	36	48	53	58	60	1	In	VDJ
AATGTGAACGCCTTGTTGCTGGGGGACTCGGCCCTCTATCTCTGTGCCAGCAGCCTAGATCCGGGGCAGCCCCAGCATTTTGGTGAT	CASSLDPGQPQHF	1	0.001610305958132045	39	TCRBV05-06*01	TCRBV05	TCRBV05-06	01				TCRBD02-01*01	TCRBD02	TCRBD02-01	01				TCRBJ01-05*01	TCRBJ01	TCRBJ01-05	01				4	0	8	3	7	7	42	54	61	-1	66	1	In	VDJ
GTGAACGCCTTGTTGCTGGGGGACTCGGCCCTCTATCTCTGTGCCAGCAGCTTGGAGTATGGAAACTATGGCTACACCTTCGGTTCG	CASSLEYGNYGYTF	1	0.001610305958132045	42	TCRBV05-06*01	TCRBV05	TCRBV05-06	01								TCRBD01,TCRBD02	TCRBD01-01,TCRBD02-01		TCRBJ01-02*01	TCRBJ01	TCRBJ01-02	01				0	0	1	8	5	2	39	55	60	-1	63	1	In	VDJ
NNNTGTCGGCTGCTCCCTCCCAAACATCTGTGTACTTCTGTGCCAGCAGTTACGGGACAGGGGGCCGGAGAGCAGTACTTCGGGCCG		1	0.001610305958132045	43	TCRBV06-02/06-03*01	TCRBV06	TCRBV06-02/06-03	01				TCRBD01-01*01	TCRBD01	TCRBD01-01	01				TCRBJ02-07*01	TCRBJ02	TCRBJ02-07	01				2	4	0	0	0	7	38	-1	53	65	69	1	Out	VDJ
AGCCTGCAGAGCTTGAGGACTCGGCCGTGTATCTCTGTGCCAGCAGCCCGCGACCCCTACACCAAAAACATTCAGTACTTCGGCGCC		1	0.001610305958132045	46	TCRBV11	TCRBV11				TCRBV11-02,TCRBV11-03						TCRBD01,TCRBD02	TCRBD01-01,TCRBD02-01		TCRBJ02-04*01	TCRBJ02	TCRBJ02-04	01				5	7	2	7	4	2	35	47	51	54	61	1	Out	VDJ
CTAAACCTGAGCTCTCTGGAGCTGGGGGACTCAGCTTTGTATTTCTGTGCCAGCAGCCTCCCTCCAAATGAGCAGTTCTTCGGGCCA	CASSLPPNEQFF	1	0.001610305958132045	36	TCRBV09-01*01	TCRBV09	TCRBV09-01	01								TCRBD01,TCRBD02	TCRBD01-01,TCRBD02-01		TCRBJ02-01*01	TCRBJ02	TCRBJ02-01	01				4	0	4	6	7	7	45	57	64	-1	66	1	In	VDJ
TCGGCCCAAAAGAACCCGACAGCTTTCTATCTCTGTGCCAGTAGTATGGGAAGGAGTCCAACTAATGAAAAACTGTTTTTTGGCAGT	CASSMGRSPTNEKLFF	1	0.001610305958132045	48	TCRBV19-01*01	TCRBV19	TCRBV19-01	01								TCRBD01,TCRBD02	TCRBD01-01,TCRBD02-01		TCRBJ01-04*01	TCRBJ01	TCRBJ01-04	01				3	7	0	8	0	0	33	-1	47	51	58	1	In	VDJ
ATCAATTCCCTGGAGCTTGGTGACTCTGCTGTGTATTTCTGTGCCAGCAGCCAACCGCGGTCGTGCTACGAGCAGTACCTCGGGCCG	CASSQPRSCYEQYL	1	0.001610305958132045	42	TCRBV03-01/03-02*01	TCRBV03	TCRBV03-01/03-02	01				TCRBD02-01	TCRBD02	TCRBD02-01				01,02	TCRBJ02-07	TCRBJ02	TCRBJ02-07				01,02	2	19	7	5	2	17	39	54	56	60	79	1	In	VDJ
AAGATCCAGCGCACAGAGCAGCGGGACTCGGCCATGTATCGCTGTGCCAGCAGCTTAGGGCAGAACTATGGCTACACCTTCGGTTCG	CASSLGQNYGYTF	1	0.001610305958132045	39	TCRBV07-06*01	TCRBV07	TCRBV07-06	01				TCRBD01-01*01	TCRBD01	TCRBD01-01	01				TCRBJ01-02*01	TCRBJ01	TCRBJ01-02	01				1	0	4	5	2	2	42	58	60	-1	63	1	In	VDJ
TCAATTCCCTGGAGCTTGGTGACTCTGCTGTGTATTTCTGTGCCAGCAGCCAAGCCCCGCATCTCCTACGAGCAGTACTTCGGGCCG		1	0.001610305958132045	43	TCRBV03-01/03-02*01	TCRBV03	TCRBV03-01/03-02	01								TCRBD01,TCRBD02	TCRBD01-01,TCRBD02-01		TCRBJ02-07*01	TCRBJ02	TCRBJ02-07	01				1	1	4	6	5	0	38	54	59	61	62	1	Out	VDJ
GTGACCAGTGCCCATCCTGAAGACAGCAGCTTCTACATCTGCAGTGCTAGGCCAGGGACAGGGGGCAACACCATATATTTTGGAGAG	CSARPGTGGNTIYF	1	0.001610305958132045	42	TCRBV20	TCRBV20				TCRBV20-01,TCRBV20-or09_02		TCRBD01-01*01	TCRBD01	TCRBD01-01	01				TCRBJ01-03*01	TCRBJ01	TCRBJ01-03	01				3	0	0	0	4	7	39	50	54	-1	66	1	In	VDJ
AGCACCTTGGAGCTGGGGGACTCGGCCCTTTATCTTTGCGCCAGCAGGTCCGGGACAGGGAACACCGGGGAGCTGTTTTTTGGAGAA	CASRSGTGNTGELFF	1	0.001610305958132045	45	TCRBV05-01*01	TCRBV05	TCRBV05-01	01				TCRBD01-01*01	TCRBD01	TCRBD01-01	01				TCRBJ02-02*01	TCRBJ02	TCRBJ02-02	01				5	0	0	4	4	1	36	47	51	-1	59	1	In	VDJ
CTGATTCTGGAGTCCGCCAGCACCAACCAGACATCTATGTACCTCTGTGCCAGCAAAACAGTCCTCGCTGAAGCTTTCTTTGGACAA	CASKTVLAEAFF	1	0.001610305958132045	36	TCRBV28-01*01	TCRBV28	TCRBV28-01	01				TCRBD01-01*01	TCRBD01	TCRBD01-01	01				TCRBJ01-01*01	TCRBJ01	TCRBJ01-01	01				7	6	3	5	2	6	45	55	57	61	67	1	In	VDJ
CCGCTCAGGCTGGAGTCGGCTGCTCCCTCCCAGACATCTGTGTACTTCTGTGCCAGCAGAGAAGGACAGGAAGCTTTCTTTGGACAA	CASREGQEAFF	1	0.001610305958132045	33	TCRBV06-01*01	TCRBV06	TCRBV06-01	01				TCRBD01-01*01	TCRBD01	TCRBD01-01	01				TCRBJ01-01*01	TCRBJ01	TCRBJ01-01	01				1	0	2	5	0	8	48	-1	64	-1	69	1	In	VDJ
ACAAAGCTGGAGGACTCAGCCATGTACTTCTGTGCCAGCAGTGAAGCGACAGGTCTCTTAGGGACAGATACGCAGTATTTTGGCCCA	CASSEATGLLGTDTQYF	1	0.001610305958132045	51	TCRBV02-01	TCRBV02	TCRBV02-01				01,03	TCRBD01-01*01	TCRBD01	TCRBD01-01	01				TCRBJ02-03*01	TCRBJ02	TCRBJ02-03	01				0	10	2	4	0	3	30	-1	47	53	63	1	In	VDJ
NNNNTGTCGGCTGCTCCCTCCCAGACATCTGTGTACTTCTGTGCCAGCAGGACGGGGCGAACGAACACTGAAGCTTTCTTTGGACAA	CASRTGRTNTEAFF	1	0.001610305958132045	42	TCRBV06-05*01	TCRBV06	TCRBV06-05	01								TCRBD01,TCRBD02	TCRBD01-01,TCRBD02-01		TCRBJ01-01*01	TCRBJ01	TCRBJ01-01	01				6	4	7	0	3	1	39	50	53	58	62	1	In	VDJ
GACTCAGCCGTGTATCTCTGTGCCAGCAGCTTATTCTCGTCTATAGCGACAGGGTCGTCCTATTACTATGGCTACACCTTCGGTTCG	CASSLFSSIATGSSYYYGYTF	1	0.001610305958132045	63	TCRBV07-03*01	TCRBV07	TCRBV07-03	01				TCRBD01-01*01	TCRBD01	TCRBD01-01	01				TCRBJ01-02*01	TCRBJ01	TCRBJ01-02	01				2	10	2	3	14	3	18	33	47	54	64	1	In	VDJ
ATCCGGTCCACAAAGCTGGAGGACTCAGCCATGTACTTCTGTGCCAGCAGGTTGACGGGGGCCCCCCTAGGGGCTTTCTTTGGACAA	CASRLTGAPLGAFF	1	0.001610305958132045	42	TCRBV02-01	TCRBV02	TCRBV02-01				01,03					TCRBD01,TCRBD02	TCRBD01-01,TCRBD02-01		TCRBJ01-01*01	TCRBJ01	TCRBJ01-01	01				6	10	6	0	6	11	39	50	56	62	72	1	In	VDJ
ACAAAGCTGGAGGACTCAGCCATGTACTTCTGTGCCAGCAGGGCTCTCCGGTCGATTTATAGCAATCAGCCCCAGCATTTTGGTGAT	CASRALRSIYSNQPQHF	1	0.001610305958132045	51	TCRBV02-01	TCRBV02	TCRBV02-01				01,03					TCRBD01,TCRBD02	TCRBD01-01,TCRBD02-01		TCRBJ01-05*01	TCRBJ01	TCRBJ01-05	01				6	15	9	0	0	0	30	-1	41	44	59	1	In	VDJ
ATCCGCTCACCAGGCCTGGGGGACGCAGCCATGTACCTGTGTGCCACCAGCAGAGGAACAGGGGGTAATGAGCAGTTCTTCGGGCCA	CATSRGTGGNEQFF	1	0.001610305958132045	42	TCRBV15-01*02	TCRBV15	TCRBV15-01	02				TCRBD01-01*01	TCRBD01	TCRBD01-01	01				TCRBJ02-01*01	TCRBJ02	TCRBJ02-01	01				1	1	3	1	2	7	39	55	57	65	66	1	In	VDJ
GAGCAGGGGGACTCGGCCATGTATCTCTGTGCCAGCAGCGACGAACGCGGACTAGCGGGGTTTACCGGGGAGCTGTTTTTTGGAGAA	CASSDERGLAGFTGELFF	1	0.001610305958132045	54	TCRBV07-09*01	TCRBV07	TCRBV07-09	01				TCRBD02-01*01	TCRBD02	TCRBD02-01	01				TCRBJ02-02*01	TCRBJ02	TCRBJ02-02	01				5	3	1	3	9	5	27	39	48	60	63	1	In	VDJ
NTGTCGGCTGCTCCCTCCCAGACATCTGTGTACTTCTGTGCCAGCAGAGGACGGGACAGGGTGGGTCAGCCCCAGCATTTTGGTGAT	CASRGRDRVGQPQHF	1	0.001610305958132045	45	TCRBV06-05*01	TCRBV06	TCRBV06-05	01				TCRBD01-01*01	TCRBD01	TCRBD01-01	01				TCRBJ01-05*01	TCRBJ01	TCRBJ01-05	01				6	4	0	3	5	6	36	47	52	61	65	1	In	VDJ
AATGTGAGCACCTTGGAGCTGGGGGACTCGGCCCTTTATCTTTGCGCCAGCAGATCCGGGACAGGGAGTGAGCAGTTCTTCGGGCCA	CASRSGTGSEQFF	1	0.001610305958132045	39	TCRBV05-01*01	TCRBV05	TCRBV05-01	01				TCRBD01-01*01	TCRBD01	TCRBD01-01	01				TCRBJ02-01*01	TCRBJ02	TCRBJ02-01	01				5	2	0	3	4	9	42	53	57	66	68	1	In	VDJ
TCTGCTGTACCCTCTCAGACATCTGTGTACTTCTGTGCCAGCAGCACCGCCGGGACTAGCGGGGCGAATGAGCAGTTCTTCGGGCCA	CASSTAGTSGANEQFF	1	0.001610305958132045	48	TCRBV06-04*01	TCRBV06	TCRBV06-04	01				TCRBD02-01*01	TCRBD02	TCRBD02-01	01				TCRBJ02-01*01	TCRBJ02	TCRBJ02-01	01				6	2	0	3	7	7	33	44	51	64	66	1	In	VDJ
GTAGTGCGAGGAGATTCGGCAGCTTATTTCTGTGCCAGCTCACCGGTCAAGGGGACTAGCGGGACAGATACGCAGTATTTTGGCCCA	CASSPVKGTSGTDTQYF	1	0.001610305958132045	51	TCRBV18-01*01	TCRBV18	TCRBV18-01	01				TCRBD02-01	TCRBD02	TCRBD02-01				01,02	TCRBJ02-03*01	TCRBJ02	TCRBJ02-03	01				3	0	0	4	7	3	30	44	51	-1	63	1	In	VDJ
CAGCGCACAGAGCGGGGGGACTCAGCCGTGTATCTCTGTGCCAGCAGCTTAGGACAGGGTCCCACAGATACGCAGTATTTTGGCCCA	CASSLGQGPTDTQYF	1	0.001610305958132045	45	TCRBV07-03*01	TCRBV07	TCRBV07-03	01				TCRBD01-01*01	TCRBD01	TCRBD01-01	01				TCRBJ02-03*01	TCRBJ02	TCRBJ02-03	01				2	3	1	3	0	2	36	-1	51	59	62	1	In	VDJ
GTGAGCACCTTGGAGCTGGGGGACTCGGCCCTTTATCTTTGCGCCAGCAGCCGAGGGGGTTCGAACACTGAAGCTTTCTTTGGACAA	CASSRGGSNTEAFF	1	0.001610305958132045	42	TCRBV05-01*01	TCRBV05	TCRBV05-01	01				TCRBD01-01*01	TCRBD01	TCRBD01-01	01				TCRBJ01-01*01	TCRBJ01	TCRBJ01-01	01				4	3	5	1	2	1	39	51	53	59	62	1	In	VDJ
GTGACATCGGCCCAAAAGAACCCGACAGCTTTCTATCTCTGTGCCAGTAGGCCCCGCAGCAGGGGCGAAAAACTGTTTTTTGGCAGT	CASRPRSRGEKLFF	1	0.001610305958132045	42	TCRBV19-01*01	TCRBV19	TCRBV19-01	01				TCRBD01-01*01	TCRBD01	TCRBD01-01	01				TCRBJ01-04*01	TCRBJ01	TCRBJ01-04	01				6	1	4	2	9	8	39	50	59	65	66	1	In	VDJ
TCTGACAGTGACCAGTGCCCATCCTGAAGACAGCAGCTTCTACATCTGCAGTGTGCCCGGGCGGACTATGGCTACACCTTCGGTTCG		1	0.001610305958132045	35	TCRBV20	TCRBV20				TCRBV20-01,TCRBV20-or09_02						TCRBD01,TCRBD02	TCRBD01-01,TCRBD02-01		TCRBJ01-02*01	TCRBJ01	TCRBJ01-02	01				7	2	8	0	5	3	46	53	58	62	64	1	Out	VDJ
GTGACATCGGCCCAAAAGAACCCGACAGCTTTCTATCTCTGTGCCAGTAGTATGCGACAGCTTAACTATGGCTACACCTTCGGTTCG	CASSMRQLNYGYTF	1	0.001610305958132045	42	TCRBV19-01*01	TCRBV19	TCRBV19-01	01				TCRBD01-01*01	TCRBD01	TCRBD01-01	01				TCRBJ01-02*01	TCRBJ01	TCRBJ01-02	01				3	2	2	5	2	1	39	53	55	60	62	1	In	VDJ
NNNNNNNTGTCGGCTGCTCCCTCCCAGACATCTGTGTACTTCTGTGCCAGCGGAATACGGCGCGACAGTAACTACACCTTCGGTTCG	CASGIRRDSNYTF	1	0.001610305958132045	39	TCRBV06-05*01	TCRBV06	TCRBV06-05	01				TCRBD01-01*01	TCRBD01	TCRBD01-01	01				TCRBJ01-02*01	TCRBJ01	TCRBJ01-02	01				8	3	2	5	12	10	42	51	63	68	71	1	In	VDJ
AGCGCACAGAGCAGCGGGACTCAGCCATGTATCGCTGTGCCAGCAGACCCGGACTCTCAAGGATACAATGAGCAGTTCTTCGGGCCA		1	0.001610305958132045	46	TCRBV07-07*01	TCRBV07	TCRBV07-07	01				TCRBD02-01	TCRBD02	TCRBD02-01				01,02	TCRBJ02-01*01	TCRBJ02	TCRBJ02-01	01				6	8	1	10	4	4	35	46	50	55	63	1	Out	VDJ
GCTGCTCCCTCCCAGACATCTGTGTACTTCTGTGCCAGCAGGGGTACGGGACAGCCTTCTAGCAATCAGCCCCAGCATTTTGGTGAT	CASRGTGQPSSNQPQHF	1	0.001610305958132045	51	TCRBV06	TCRBV06				TCRBV06-01,TCRBV06-05,TCRBV06-06		TCRBD01-01*01	TCRBD01	TCRBD01-01	01				TCRBJ01-05*01	TCRBJ01	TCRBJ01-05	01				6	5	0	5	6	0	30	41	47	54	59	1	In	VDJ
AAGATCCAGCGCACAGAGCAGGGGGACTCGGCCATGTATCTCTGTGCCAGCTACAGACAGGGGGCCTATGGCTACACCTTCGGTTCG	CASYRQGAYGYTF	1	0.001610305958132045	39	TCRBV07-09	TCRBV07	TCRBV07-09				01,05,06	TCRBD01-01*01	TCRBD01	TCRBD01-01	01				TCRBJ01-02*01	TCRBJ01	TCRBJ01-02	01				8	0	2	0	4	4	42	51	55	-1	65	1	In	VDJ
CTGAGCTCTCTGGAGCTGGGGGACTCAGCTTTGTATTTCTGTGCCAGCAGCGTAGGAGGAACCTCAGATACGCAGTATTTTGGCCCA	CASSVGGTSDTQYF	1	0.001610305958132045	42	TCRBV09-01*01	TCRBV09	TCRBV09-01	01				TCRBD02-01*02	TCRBD02	TCRBD02-01	02				TCRBJ02-03*01	TCRBJ02	TCRBJ02-03	01				0	5	11	1	0	4	39	-1	55	59	64	1	In	VDJ
CAGCCCTCAGAACCCAGGGACTCAGCTGTGTACTTCTGTGCCAGCAGTTTAGCGAGGGGACTCTAAGAGACCCAGTACTTCGGGCCA	CASSLARGL*ETQYF	1	0.001610305958132045	45	TCRBV12	TCRBV12				TCRBV12-03/12-04,TCRBV12-04		TCRBD02-01	TCRBD02	TCRBD02-01				01,02	TCRBJ02-05*01	TCRBJ02	TCRBJ02-05	01				0	2	0	10	3	3	36	53	56	62	64	1	Stop	VDJ
ATTCCCTGGAGCTTGGTGACTCTGCTGTGTATTTCTGTGCCAGCAGCCAAAGGGGGACAGGGCGGAGAGACCCAGTACTTCGGGCCA		1	0.001610305958132045	46	TCRBV03-01/03-02*01	TCRBV03	TCRBV03-01/03-02	01				TCRBD01-01*01	TCRBD01	TCRBD01-01	01				TCRBJ02-05*01	TCRBJ02	TCRBJ02-05	01				2	3	0	3	3	4	35	50	53	62	65	1	Out	VDJ
CCAGCGCACAGAGCAGGAGGACTCGGCCGTGTATCTCTGTGCCAGCAGCCCCCGGGACTAATCACCGGGGAGCTGTTTTTTGGAGAA		1	0.001610305958132045	44	TCRBV07-02	TCRBV07	TCRBV07-02				01,02	TCRBD02-01	TCRBD02	TCRBD02-01				01,02	TCRBJ02-02*01	TCRBJ02	TCRBJ02-02	01				5	2	0	9	4	4	37	49	53	60	62	1	Out	VDJ
CAGCGCACAGAGCAGGGGGACTCGGCCATGTATCTCTGTGCCAGCAGCTTAGGCGGACAGGGTAGCGACGAGCAGTACTTCGGGCCG	CASSLGGQGSDEQYF	1	0.001610305958132045	45	TCRBV07-09*01	TCRBV07	TCRBV07-09	01				TCRBD01-01*01	TCRBD01	TCRBD01-01	01				TCRBJ02-07*01	TCRBJ02	TCRBJ02-07	01				1	5	1	3	2	5	36	52	54	62	67	1	In	VDJ
CAGGTAGTGCGAGGAGATTCGGCAGCTTATTTCTGTGCCAGCTCACCAAACTGGAGAAGCGGGGGGCTTGAGCAGTTCTTCGGGCCA	CASSPNWRSGGLEQFF	1	0.001610305958132045	48	TCRBV18-01*01	TCRBV18	TCRBV18-01	01				TCRBD02-01*01	TCRBD02	TCRBD02-01	01				TCRBJ02-01*01	TCRBJ02	TCRBJ02-01	01				2	2	6	1	9	9	33	48	57	66	68	1	In	VDJ
GAGCTGGGGGACTCAGCTTTGTATTTCTGTGCCAGCAGCGGACGTCAGGAGGGACTAGCTAGTCCAGATACGCAGTATTTTGGCCCA	CASSGRQEGLASPDTQYF	1	0.001610305958132045	54	TCRBV09-01*01	TCRBV09	TCRBV09-01	01				TCRBD02-01	TCRBD02	TCRBD02-01				01,02	TCRBJ02-03*01	TCRBJ02	TCRBJ02-03	01				3	5	0	7	10	4	27	40	50	59	64	1	In	VDJ
NNNNTGTCGGCTGCTCCCTCCCAGACATCTGTGTACTTCTGTGCCAGCAAGGGGAGCGGGTCCACAGATACGCAGTATTTTGGCCCA	CASKGSGSTDTQYF	1	0.001610305958132045	42	TCRBV06-05*01	TCRBV06	TCRBV06-05	01				TCRBD02-01	TCRBD02	TCRBD02-01				01,02	TCRBJ02-03*01	TCRBJ02	TCRBJ02-03	01				7	2	6	4	5	2	39	49	54	60	62	1	In	VDJ
ACCCTGAAGATCCAGCGCACAGAGCAGGGGGACTCGGCCATGTATCTCTGTGCCAGCAGCTGGCCCGGGGAGCTGTTTTTTGGAGAA	CASSWPGELFF	1	0.001610305958132045	33	TCRBV07-09*01	TCRBV07	TCRBV07-09	01				TCRBD01-01*01	TCRBD01	TCRBD01-01	01				TCRBJ02-02*01	TCRBJ02	TCRBJ02-02	01				4	0	9	0	0	6	48	-1	61	-1	64	1	In	VDJ
AGGCCCTCACATACCTCTCAGTACCTCTGTGCCAGCAGTGAATTAAACGGTTACGACAGGGGAAAAAATGAGCAGTTCTTCGGGCCA	CASSELNGYDRGKNEQFF	1	0.001610305958132045	54	TCRBV25-01*01	TCRBV25	TCRBV25-01	01				TCRBD01-01*01	TCRBD01	TCRBD01-01	01				TCRBJ02-01*01	TCRBJ02	TCRBJ02-01	01				1	4	2	2	11	7	27	43	54	62	66	1	In	VDJ
CTGAGGATCCAGCAGGTAGTGCGAGGAGATTCGGCAGCTTATTTCTGTGCCAGCTCACCACCAGGGGATACGCAGTATTTTGGCCCA	CASSPPGDTQYF	1	0.001610305958132045	36	TCRBV18-01*01	TCRBV18	TCRBV18-01	01								TCRBD01,TCRBD02	TCRBD01-01,TCRBD02-01		TCRBJ02-03*01	TCRBJ02	TCRBJ02-03	01				0	0	5	3	0	6	45	-1	62	-1	66	1	In	VDJ
TCTGGAGTCCGCTACCAGCTCCCAGACATCTGTGTACTTCTGTGCCACCGGGACAGGGAGGGAAGTCAGCCCCAGCATTTTGGTGAT		1	0.001610305958132045	41	TCRBV10-03*01	TCRBV10	TCRBV10-03	01				TCRBD01-01*01	TCRBD01	TCRBD01-01	01				TCRBJ01-05*01	TCRBJ01	TCRBJ01-05	01				10	7	0	3	2	6	40	47	49	58	65	1	Out	VDJ
CAGCGCACAGAGCAGGGGGACTCGGCCATGTATCTCTGTGCCAGCAGCCCGGGGGACAGGGTCGACGACGAGCAGTACTTCGGGCCG	CASSPGDRVDDEQYF	1	0.001610305958132045	45	TCRBV07-09*01	TCRBV07	TCRBV07-09	01				TCRBD01-01*01	TCRBD01	TCRBD01-01	01				TCRBJ02-07*01	TCRBJ02	TCRBJ02-07	01				5	6	0	3	4	5	36	48	52	61	67	1	In	VDJ
CGCACAGAGCAGGGGGACTCGGCCATGTATCTCTGTGCCAGCAGCACTGGACTAGCGGGGCCACAAGAGACCCAGTACTTCGGGCCA	CASSTGLAGPQETQYF	1	0.001610305958132045	48	TCRBV07-09*01	TCRBV07	TCRBV07-09	01				TCRBD02-01*01	TCRBD02	TCRBD02-01	01				TCRBJ02-05*01	TCRBJ02	TCRBJ02-05	01				5	3	1	3	3	2	33	45	48	60	63	1	In	VDJ
NNNNNNNNNNNNNNTGTCGGCTGCTCCCTCCCAGACATCTGTGTACTTCTGTGCCAGCAGGGACAGGGCGAGCAGTACTTCGGGCCG		1	0.001610305958132045	32	TCRBV06-05*01	TCRBV06	TCRBV06-05	01				TCRBD01-01*01	TCRBD01	TCRBD01-01	01				TCRBJ02-07*01	TCRBJ02	TCRBJ02-07	01				6	0	1	3	0	6	49	-1	60	-1	68	1	Out	VDJ
ACTGTGACATCGGCCCAAAAGAACCCGACAGCTTTCTATCTCTGTGCCAGTAGTATAGGCCCCTGGGGTGAGCAGTTCTTCGGGCCA	CASSIGPWGEQFF	1	0.001610305958132045	39	TCRBV19-01*01	TCRBV19	TCRBV19-01	01								TCRBD01,TCRBD02	TCRBD01-01,TCRBD02-01		TCRBJ02-01*01	TCRBJ02	TCRBJ02-01	01				1	0	6	2	6	9	42	58	64	-1	68	1	In	VDJ
ATCCGCTCACCAGGCCTGGGGGACGCAGCCATGTACCTGTGTGCCACCAGCAGAGATCGACGTAATGAAAAACTGTTTTTTGGCAGT	CATSRDRRNEKLFF	1	0.001610305958132045	42	TCRBV15-01*02	TCRBV15	TCRBV15-01	02								TCRBD01,TCRBD02	TCRBD01-01,TCRBD02-01		TCRBJ01-04*01	TCRBJ01	TCRBJ01-04	01				0	1	2	7	2	4	39	56	58	61	62	1	In	VDJ
TCGGCTGCTCCCTCCCAGACATCTGTGTACTTCTGTGCCAGCAGTAGACTAGCGGGGGGAAACACCGGGGAGCTGTTTTTTGGAGAA	CASSRLAGGNTGELFF	1	0.001610305958132045	48	TCRBV06	TCRBV06				TCRBV06-01,TCRBV06-05		TCRBD02-01*01	TCRBD02	TCRBD02-01	01				TCRBJ02-02*01	TCRBJ02	TCRBJ02-02	01				5	1	2	1	1	2	33	45	46	59	60	1	In	VDJ
CAGCAGGTAGTGCGAGGAGATTCGGCAGCTTATTTCTGTGCCAGCTCACCACCTCAGGGGGCTGGAAACACCATATATTTTGGAGAG	CASSPPQGAGNTIYF	1	0.001610305958132045	45	TCRBV18-01*01	TCRBV18	TCRBV18-01	01				TCRBD01-01*01	TCRBD01	TCRBD01-01	01				TCRBJ01-03*01	TCRBJ01	TCRBJ01-03	01				0	0	4	1	1	2	36	53	54	-1	61	1	In	VDJ
CAGCCCTCAGAACCCAGGGACTCAGCTGTGTATTTTTGTGCTAGTGGTTTGACCACGGGGGAGGTAGAGACCCAGTACTTCGGGCCA	CASGLTTGEVETQYF	1	0.001610305958132045	45	TCRBV12-05*01	TCRBV12	TCRBV12-05	01				TCRBD02-01	TCRBD02	TCRBD02-01				01,02	TCRBJ02-05*01	TCRBJ02	TCRBJ02-05	01				2	4	8	2	4	4	36	51	55	61	65	1	In	VDJ
CCAGCGCACAGAGCAGGGGGACTCGGCCATGTATCTCTGTGCCAGCAGCTTATAGGTTTTCCAGATTACGAGCAGTACTTCGGGCCG		1	0.001610305958132045	44	TCRBV07-09*01	TCRBV07	TCRBV07-09	01								TCRBD01,TCRBD02	TCRBD01-01,TCRBD02-01		TCRBJ02-07*01	TCRBJ02	TCRBJ02-07	01				2	2	4	5	9	4	37	52	61	64	66	1	Out	VDJ
CAGCGCACAGAGCAGCGGGACTCGGCCATGTATCGCTGTGCCAGCACCCCCCGGGGGTTTGAGACAGATACGCAGTATTTTGGCCCA	CASTPRGFETDTQYF	1	0.001610305958132045	45	TCRBV07-06*01	TCRBV07	TCRBV07-06	01				TCRBD02-01*01	TCRBD02	TCRBD02-01	01				TCRBJ02-03*01	TCRBJ02	TCRBJ02-03	01				7	6	8	2	5	3	36	46	51	57	63	1	In	VDJ
AAGATCCGGTCCACAAAGCTGGAGGACTCAGCCATGTACTTCTGTGCCAGCGGGACGGGGCTGAACACTGAAGCTTTCTTTGGACAA	CASGTGLNTEAFF	1	0.001610305958132045	39	TCRBV02-01	TCRBV02	TCRBV02-01				01,03					TCRBD01,TCRBD02	TCRBD01-01,TCRBD02-01		TCRBJ01-01*01	TCRBJ01	TCRBJ01-01	01				8	5	0	7	0	0	42	-1	51	56	61	1	In	VDJ
CTTCACATCAATTCCCTGGAGCTTGGTGACTCTGCTGTGTATTTCTGTGCCAGCAGCTTCCTTGGAGGTGAAGATTTCTTTGGACAA	CASSFLGGEDFF	1	0.001610305958132045	36	TCRBV03-01/03-02*01	TCRBV03	TCRBV03-01/03-02	01				TCRBD02-01*02	TCRBD02	TCRBD02-01	02				TCRBJ01-01*01	TCRBJ01	TCRBJ01-01	01				5	6	10	1	6	13	45	57	63	68	74	1	In	VDJ
NTGTCGGCTGCTCCCTCCCAGACATCTGTGTACTTCTGTGCCAGCAGTGAATCGTGGACATTCTCCTACGAGCAGTACTTCGGGCCG	CASSESWTFSYEQYF	1	0.001610305958132045	45	TCRBV06-01*01	TCRBV06	TCRBV06-01	01				TCRBD01-01*01	TCRBD01	TCRBD01-01	01				TCRBJ02-07*01	TCRBJ02	TCRBJ02-07	01				2	2	1	6	4	0	36	51	55	60	62	1	In	VDJ
GTGACATCGGCCCAAAAGAACCCGACAGCTTTCTATCTCTGTGCCAGTAGTACCTCGGACAGTCGAGATACGCAGTATTTTGGCCCA	CASSTSDSRDTQYF	1	0.001610305958132045	42	TCRBV19-01*01	TCRBV19	TCRBV19-01	01				TCRBD01-01*01	TCRBD01	TCRBD01-01	01				TCRBJ02-03*01	TCRBJ02	TCRBJ02-03	01				4	3	1	5	4	5	39	52	56	62	65	1	In	VDJ
AAGATCCAGCCCTCAGAACCCAGGGACTCAGCTGTGTACTTCTGTGCCAGCATGCGGTCTGGGGCCAACGTCCTGACTTTCGGGGCC	CASMRSGANVLTF	1	0.001610305958132045	39	TCRBV12-03/12-04*01	TCRBV12	TCRBV12-03/12-04	01				TCRBD02-01	TCRBD02	TCRBD02-01				01,02	TCRBJ02-06*01	TCRBJ02	TCRBJ02-06	01				7	0	7	5	1	1	42	52	53	-1	57	1	In	VDJ
GTGACCAGTGCCCATCCTGAAGACAGCAGCTTCTACATCTGCAGTGGGAGAGTCAGCTCCTATAATTCACCCCTCCACTTTGGGAAC	CSGRVSSYNSPLHF	1	0.001610305958132045	42	TCRBV20	TCRBV20				TCRBV20-01,TCRBV20-or09_02		TCRBD02-01*02	TCRBD02	TCRBD02-01	02				TCRBJ01-06*02	TCRBJ01	TCRBJ01-06	02				7	6	10	2	0	0	39	-1	46	50	56	1	In	VDJ
AAGATCCAGCGCACAGAGCAGCGGGACTCAGCCATGTATCGCTGTGCCAGCAGCTCTTCCCCAGCAGATACGCAGTATTTTGGCCCA	CASSSSPADTQYF	1	0.001610305958132045	39	TCRBV07	TCRBV07				TCRBV07-06,TCRBV07-07		TCRBD01-01*01	TCRBD01	TCRBD01-01	01				TCRBJ02-03*01	TCRBJ02	TCRBJ02-03	01				4	0	4	5	6	4	42	55	61	-1	64	1	In	VDJ
CTGCTCCCTCCCAGACATCTGTGTACTTCTGTGCCAGCAGTGAAGCCCCTCCGGAGGGTTGGATACACTGAAGCTTTCTTTGGACAA		1	0.001610305958132045	52	TCRBV06-01*01	TCRBV06	TCRBV06-01	01				TCRBD02-01*02	TCRBD02	TCRBD02-01	02				TCRBJ01-01*01	TCRBJ01	TCRBJ01-01	01				0	6	10	0	6	3	29	46	52	58	64	1	Out	VDJ
CACCTACACGCCCTGCAGCCAGAAGACTCAGCCCTGTATCTCTGCGCCAGCAGCCCGGGGATGGACAATGAGCAGTTCTTCGGGCCA	CASSPGMDNEQFF	1	0.001610305958132045	39	TCRBV04-01*01	TCRBV04	TCRBV04-01	01				TCRBD02-01*01	TCRBD02	TCRBD02-01	01				TCRBJ02-01*01	TCRBJ02	TCRBJ02-01	01				4	4	8	3	0	5	42	-1	55	60	64	1	In	VDJ
GTGACCAGTGCCCATCCTGAAGACAGCAGCTTCTACATCTGCAGTGCTAGATATAGAGCGGAGGTAAATACGCAGTATTTTGGCCCA	CSARYRAEVNTQYF	1	0.001610305958132045	42	TCRBV20	TCRBV20				TCRBV20-01,TCRBV20-or09_02		TCRBD02-01	TCRBD02	TCRBD02-01				01,02	TCRBJ02-03*01	TCRBJ02	TCRBJ02-03	01				2	6	6	5	5	7	39	51	56	61	67	1	In	VDJ
CAGCCCTCAGAACCCAGGGACTCAGCTGTGTACTTCTGTGCCAGCAGTTTAACCGGAGACCTCTCCTACGAGCAGTACTTCGGGCCG	CASSLTGDLSYEQYF	1	0.001610305958132045	45	TCRBV12	TCRBV12				TCRBV12-03/12-04,TCRBV12-04		TCRBD02-01*02	TCRBD02	TCRBD02-01	02				TCRBJ02-07*01	TCRBJ02	TCRBJ02-07	01				2	4	10	2	3	0	36	51	54	58	62	1	In	VDJ
TTGGAGATCCAGCGCACAGAGCAGGGGGACTCGGCCATGTATCTCTGTGCCAGCACGAGCGGAAACACTGAAGCTTTCTTTGGACAA	CASTSGNTEAFF	1	0.001610305958132045	36	TCRBV07-09*06	TCRBV07	TCRBV07-09	06				TCRBD02-01	TCRBD02	TCRBD02-01				01,02	TCRBJ01-01*01	TCRBJ01	TCRBJ01-01	01				5	1	6	5	0	2	45	-1	57	62	63	1	In	VDJ
GCCCAAAAGAACCCGACAGCTTTCTATCTCTGTGCCAGTAGTGCCCGACAGGGCAGCTCCTATAATTCACCCCTCCACTTTGGGAAC	CASSARQGSSYNSPLHF	1	0.001610305958132045	51	TCRBV19-01*01	TCRBV19	TCRBV19-01	01				TCRBD01-01*01	TCRBD01	TCRBD01-01	01				TCRBJ01-06*02	TCRBJ01	TCRBJ01-06	02				5	3	2	3	4	0	30	42	46	53	56	1	In	VDJ
ACGATTCAGCGCACAGAGCAGGGGGACTCGGCCATGTATCTCTGTGCCAGCAGCTTAGCGACCGCATCACCCCTCCACTTTGGGAAC	CASSLATASPLHF	1	0.001610305958132045	39	TCRBV07-09*01	TCRBV07	TCRBV07-09	01								TCRBD01,TCRBD02	TCRBD01-01,TCRBD02-01		TCRBJ01-06*02	TCRBJ01	TCRBJ01-06	02				0	4	2	7	0	10	42	-1	59	62	66	1	In	VDJ
GTCTGGAGTCTGCTGCTCCCTCTCAGACTTCTGTTTACTTCTGTGCCAGCAGTCAACAGGCTCGAAGAGACCCAGTACTTCGGGCCA		1	0.001610305958132045	40	TCRBV06-07*01	TCRBV06	TCRBV06-07	01				TCRBD01-01*01	TCRBD01	TCRBD01-01	01				TCRBJ02-05*01	TCRBJ02	TCRBJ02-05	01				5	4	3	4	2	3	41	53	55	60	64	1	Out	VDJ
CAGGCCTGGGGGACGCAGTCATGTACCTGTGTGCCACCAGCAGAGCATCCCGAGGGGGGGAGCACAGATACGCAGTATTTTGGCCCA		1	0.001610305958132045	52	TCRBV15-01*02	TCRBV15	TCRBV15-01	02				TCRBD02-01*01	TCRBD02	TCRBD02-01	01				TCRBJ02-03*01	TCRBJ02	TCRBJ02-03	01				1	0	9	0	8	0	29	45	53	-1	60	1	Out	VDJ
AAGATCCAGCCTGCAGAGCTTGAGGACTCGGCCGTGTATCTCTGTGCCAGCAGCTTAGCAGGGTTTAATACGCAGTATTTTGGCCCA	CASSLAGFNTQYF	1	0.001610305958132045	39	TCRBV11	TCRBV11				TCRBV11-02,TCRBV11-03		TCRBD01-01*01	TCRBD01	TCRBD01-01	01				TCRBJ02-03*01	TCRBJ02	TCRBJ02-03	01				1	4	4	3	0	7	42	-1	58	63	67	1	In	VDJ
NNNNTGTCGGCTGCTCCCTCCCAGACATCTGTGTACTTCTGTGCCAGCAGTGTTCATAGAAACACCGGGGAGCTGTTTTTTGGAGAA	CASSVHRNTGELFF	1	0.001610305958132045	42	TCRBV06	TCRBV06				TCRBV06-01,TCRBV06-05		TCRBD02-01	TCRBD02	TCRBD02-01				01,02	TCRBJ02-02*01	TCRBJ02	TCRBJ02-02	01				4	1	5	8	4	2	39	52	56	59	60	1	In	VDJ
AGTGACCAGTGCCCATCCTGAAGACAGCAGCTTCTACATCTGCAGTGCCGAAGGACAGGGGGGGGGTCTGAAGCTTTCTTTGGACAA		1	0.001610305958132045	41	TCRBV20	TCRBV20				TCRBV20-01,TCRBV20-or09_02		TCRBD01-01*01	TCRBD01	TCRBD01-01	01				TCRBJ01-01*01	TCRBJ01	TCRBJ01-01	01				6	5	1	1	4	6	40	48	52	62	67	1	Out	VDJ
ACAGTGACCAGTGCCCATCCTGAAGACAGCAGCTTCTACATCTGCAGTGCCGAAGGACAGGGGGGGTCTGAAGCTTTCTTTGGACAA	CSAEGQGGSEAFF	1	0.001610305958132045	39	TCRBV20	TCRBV20				TCRBV20-01,TCRBV20-or09_02		TCRBD01-01*01	TCRBD01	TCRBD01-01	01				TCRBJ01-01*01	TCRBJ01	TCRBJ01-01	01				6	3	1	1	4	6	42	50	54	64	67	1	In	VDJ
[truncated: 2 more columns]
