# Supplementary material for: Preoperative immune checkpoint inhibition and cryoablation in early-stage breast cancer
Source: iScience. 2024 Jan 12;27(2):108880. doi: 10.1016/j.isci.2024.108880 (PMC10850740; doi:10.1016/j.isci.2024.108880)
Supplement: Data S1. Metadata file for TCR clone abundance tables provided in the supplement [file mmc2.zip › 16-495-1TC_TCRB.tsv]

nucleotide	aminoAcid	count (templates/reads)	frequencyCount (%)	cdr3Length	vMaxResolved	vFamilyName	vGeneName	vGeneAllele	vFamilyTies	vGeneNameTies	vGeneAlleleTies	dMaxResolved	dFamilyName	dGeneName	dGeneAllele	dFamilyTies	dGeneNameTies	dGeneAlleleTies	jMaxResolved	jFamilyName	jGeneName	jGeneAllele	jFamilyTies	jGeneNameTies	jGeneAlleleTies	vDeletion	n1Insertion	d5Deletion	d3Deletion	n2Insertion	jDeletion	vIndex	n1Index	dIndex	n2Index	jIndex	estimatedNumberGenomes	sequenceStatus	cloneResolved	vOrphon	dOrphon	jOrphon	vFunction	dFunction	jFunction	fractionNucleated	vAlignLength	vAlignSubstitutionCount	vAlignSubstitutionIndexes
ATCCTGGAGTCGCCCAGCCCCAACCAGACCTCTCTGTACTTCTGTGCCAGCAGTTTACAGGGAAACACTGAAGCTTTCTTTGGACAA	CASSLQGNTEAFF	136	0.020118343195266272	39	TCRBV27-01*01	TCRBV27	TCRBV27-01	01				TCRBD01-01*01	TCRBD01	TCRBD01-01	01				TCRBJ01-01*01	TCRBJ01	TCRBJ01-01	01				2	1	4	3	0	2	42	-1	57	62	63	136	In	VDJ
ATCCTGGAGTCGCCCAGCCCCAACCAGACCTCTCTGTACTTCTGTGCCAGCAGTTTACAGGGGAACACTGAAGCTTTCTTTGGACAA	CASSLQGNTEAFF	48	0.007100591715976331	39	TCRBV27-01*01	TCRBV27	TCRBV27-01	01				TCRBD01-01*01	TCRBD01	TCRBD01-01	01				TCRBJ01-01*01	TCRBJ01	TCRBJ01-01	01				2	0	4	3	0	1	42	-1	57	-1	62	48	In	VDJ
NNNNTGTCGGCTGCTCCCTCCCAGACATCTGTGTACTTCTGTGCCACCGTCAAGGGACAGGGGAATGAAAAACTGTTTTTTGGCAGT	CATVKGQGNEKLFF	57	0.008431952662721894	42	TCRBV06-05*01	TCRBV06	TCRBV06-05	01				TCRBD01-01*01	TCRBD01	TCRBD01-01	01				TCRBJ01-04*01	TCRBJ01	TCRBJ01-04	01				10	0	0	2	7	5	39	46	53	-1	63	57	In	VDJ
ACTGTGACATCGGCCCAAAAGAACCCGACAGCTTTCTATCTCTGTGCCAGTAGTTCCGACACTGGAAACACCATATATTTTGGAGAG	CASSSDTGNTIYF	20	0.0029585798816568047	39	TCRBV19-01*01	TCRBV19	TCRBV19-01	01				TCRBD01-01*01	TCRBD01	TCRBD01-01	01				TCRBJ01-03*01	TCRBJ01	TCRBJ01-03	01				5	0	2	6	3	2	42	54	57	-1	61	20	In	VDJ
GAAGATCCGGTCCACAAAGCTGGAGGACTCAGCCATGTACTTCTGTGCCAGCAGTGAAGGGGAACGTACGAGCAGTACTTCGGGCCG		17	0.002514792899408284	38	TCRBV02-01	TCRBV02	TCRBV02-01				01,03					TCRBD01,TCRBD02	TCRBD01-01,TCRBD02-01		TCRBJ02-07*01	TCRBJ02	TCRBJ02-07	01				1	3	0	8	0	4	43	-1	59	63	66	17	Out	VDJ
GACCAGTGCCCATCCTGAAGACAGCAGCTTCTACATCTGCAGTGCTAGAGCCAAACAGATAGCAATCAGCCCCAGCATTTTGGTGAT		33	0.004881656804733727	44	TCRBV20	TCRBV20				TCRBV20-01,TCRBV20-or09_02		TCRBD01-01*01	TCRBD01	TCRBD01-01	01				TCRBJ01-05*01	TCRBJ01	TCRBJ01-05	01				1	1	3	5	4	0	37	50	54	58	59	33	Out	VDJ
AAGATCCAGCCTGCAGAGCTTGGGGACTCGGCCATGTATCTCTGTGCCAGCAGCTTATTGGGGGGCTATGGCTACACCTTCGGTTCG	CASSLLGGYGYTF	9	0.0013313609467455621	39	TCRBV11-01*01	TCRBV11	TCRBV11-01	01				TCRBD02-01*01	TCRBD02	TCRBD02-01	01				TCRBJ01-02*01	TCRBJ01	TCRBJ01-02	01				2	0	9	1	2	4	42	57	59	-1	65	9	In	VDJ
AAGATCCAGCCTGCAGAGCTTGGGGACTCGGCCGTGTATCTCTGTGCCAGCAGCTCCGGACAGGGCGATACGCAGTATTTTGGCCCA	CASSSGQGDTQYF	16	0.002366863905325444	39	TCRBV11-03*01	TCRBV11	TCRBV11-03	01				TCRBD01-01*01	TCRBD01	TCRBD01-01	01				TCRBJ02-03*01	TCRBJ02	TCRBJ02-03	01				4	1	1	3	2	6	42	55	57	65	66	16	In	VDJ
ACAGTGACCAGTGCCCATCCTGAAGACAGCAGCTTCTACATCTGCAGTGCTAGAGCGGGGGGGCCAGATACGCAGTATTTTGGCCCA	CSARAGGPDTQYF	12	0.0017751479289940828	39	TCRBV20	TCRBV20				TCRBV20-01,TCRBV20-or09_02		TCRBD02-01*01	TCRBD02	TCRBD02-01	01				TCRBJ02-03*01	TCRBJ02	TCRBJ02-03	01				1	1	8	0	0	4	42	-1	55	63	64	12	In	VDJ
GTGACATCGGCCCAAAAGAACCCGACAGCTTTCTATCTCTGTGCCAGTAGGCCCCGCAGCAGGGGCGAAAAACTGTTTTTTGGCAGT	CASRPRSRGEKLFF	10	0.0014792899408284023	42	TCRBV19-01*01	TCRBV19	TCRBV19-01	01				TCRBD01-01*01	TCRBD01	TCRBD01-01	01				TCRBJ01-04*01	TCRBJ01	TCRBJ01-04	01				6	1	4	2	9	8	39	50	59	65	66	10	In	VDJ
ATCCAGTCCACGGAGTCAGGGGACACAGCACTGTATTTCTGTGCCAGCAGCCCTAACACGAGCTCCTACGAGCAGTACTTCGGGCCG	CASSPNTSSYEQYF	12	0.0017751479289940828	42	TCRBV21-01*01	TCRBV21	TCRBV21-01	01								TCRBD01,TCRBD02	TCRBD01-01,TCRBD02-01		TCRBJ02-07*01	TCRBJ02	TCRBJ02-07	01				5	4	3	6	4	0	39	51	55	58	62	12	In	VDJ
CTGGAGTCCGCCAGCACCAACCAGACATCTATGTACCTCTGTGCCATTTCGGACAGGGGGCTGGTTCAGCCCCAGCATTTTGGTGAT	CAISDRGLVQPQHF	11	0.0016272189349112425	42	TCRBV28-01*01	TCRBV28	TCRBV28-01	01				TCRBD01-01*01	TCRBD01	TCRBD01-01	01				TCRBJ01-05*01	TCRBJ01	TCRBJ01-05	01				10	4	1	0	4	6	39	46	50	61	65	11	In	VDJ
CCTGCAGCCAGAAGACTCGGCCCTGTATCTCTGCGCCAGCAGCCAAGATTAGGCAGGTGTAGCACCGGGGAGCTGTTTTTTGGAGAA		7	0.0010355029585798817	50	TCRBV04-03*01	TCRBV04	TCRBV04-03	01				TCRBD01-01*01	TCRBD01	TCRBD01-01	01				TCRBJ02-02*01	TCRBJ02	TCRBJ02-02	01				0	5	4	4	5	4	31	48	53	57	62	7	Out	VDJ
ATCCGGTCCACAAAGCTGGAGGACTCAGCCATGTACTTCTGTGCCAGCCACAGGACAGGGGGCTCCTACGAGCAGTACTTCGGGCCG	CASHRTGGSYEQYF	2	2.958579881656805E-4	42	TCRBV02-01	TCRBV02	TCRBV02-01				01,03	TCRBD01-01*01	TCRBD01	TCRBD01-01	01				TCRBJ02-07*01	TCRBJ02	TCRBJ02-07	01				8	0	1	1	4	0	39	48	52	-1	62	2	In	VDJ
GAGTCGCCCAGCCCCAACCAGACCTCTCTGTACTTCTGTGCCAGCAGATCGGGACTAGCGGGGCTTTACGAGCAGTACTTCGGGCCG	CASRSGLAGLYEQYF	5	7.396449704142012E-4	45	TCRBV27-01*01	TCRBV27	TCRBV27-01	01				TCRBD02-01*01	TCRBD02	TCRBD02-01	01				TCRBJ02-07*01	TCRBJ02	TCRBJ02-07	01				6	3	0	3	3	4	36	47	50	63	66	5	In	VDJ
ATCCTGGAGTCGCCCAGCCCCAACCAGACCTCTCTGTACTTCTGTGCCAGCAGCTTGCAGGGGAACACTGAAGCTTTCTTTGGACAA	CASSLQGNTEAFF	7	0.0010355029585798817	39	TCRBV27-01*01	TCRBV27	TCRBV27-01	01				TCRBD01-01*01	TCRBD01	TCRBD01-01	01				TCRBJ01-01*01	TCRBJ01	TCRBJ01-01	01				6	0	4	3	4	1	42	53	57	-1	62	7	In	VDJ
GTTCTAAGAAGCTCCTTCTCAGTGACTCTGGCTTCTATCTCTGTGCCTGGAGTGTACGGGGTCCATCAGCCCCAGCATTTTGGTGAT		11	0.0016272189349112425	40	TCRBV30-01*01	TCRBV30	TCRBV30-01	01				TCRBD02-01*01	TCRBD02	TCRBD02-01	01				TCRBJ01-05*01	TCRBJ01	TCRBJ01-05	01				0	3	8	3	1	5	41	55	56	61	64	11	Out	VDJ
CTGAAGGTGCAGCCTGCAGAACTGGAGGATTCTGGAGTTTATTTCTGTGCCAGCAGCCCCCCATACAGGCCCGGTTCCTTTGGCAGT	CASSPPYRPGSF	13	0.0019230769230769232	36	TCRBV14-01*01	TCRBV14	TCRBV14-01	01				TCRBD01-01*01	TCRBD01	TCRBD01-01	01				TCRBJ01-04*01	TCRBJ01	TCRBJ01-04	01				4	9	3	4	6	20	45	58	64	69	78	13	In	VDJ
ATCCTGGAGTCGCCCAGCCCCAACCAGACCTCTCTGTACTTCTGTGCCAGCAGTTTAGGGCCTCATCAGCCCCAGCATTTTGGTGAT	CASSLGPHQPQHF	3	4.437869822485207E-4	39	TCRBV27-01*01	TCRBV27	TCRBV27-01	01				TCRBD01-01*01	TCRBD01	TCRBD01-01	01				TCRBJ01-05*01	TCRBJ01	TCRBJ01-05	01				2	3	8	0	0	5	42	-1	57	61	64	3	In	VDJ
ACCAGTGCCCATCCTGAAGACAGCAGCTTCTACATCTGCAGTGCCCCGAGGTCCCGACAGGGGGCCTACGAGCAGTACTTCGGGCCG	CSAPRSRQGAYEQYF	6	8.875739644970414E-4	45	TCRBV20	TCRBV20				TCRBV20-01,TCRBV20-or09_02		TCRBD01-01*01	TCRBD01	TCRBD01-01	01				TCRBJ02-07*01	TCRBJ02	TCRBJ02-07	01				6	0	2	1	11	2	36	44	55	-1	64	6	In	VDJ
AGCTCCTTCTCAGTGACTCTGGCTTCTATCTCTGTGCCTGGAGCGTGTTCGGGCCCCGGGAGACCCTACGAGCAGTACTTCGGGCCG		7	0.0010355029585798817	49	TCRBV30-01*01	TCRBV30	TCRBV30-01	01				TCRBD02-01*02	TCRBD02	TCRBD02-01	02				TCRBJ02-07*01	TCRBJ02	TCRBJ02-07	01				3	2	8	2	13	2	32	43	56	62	64	7	Out	VDJ
CGCACAGAGCAGCGGGACTCGGCCATGTATCGCTGTGCCAGCAGCTTAGTAAACGGGCAGGGATCCTACGAGCAGTACTTCGGGCCG	CASSLVNGQGSYEQYF	11	0.0016272189349112425	48	TCRBV07-06*01	TCRBV07	TCRBV07-06	01				TCRBD01-01*01	TCRBD01	TCRBD01-01	01				TCRBJ02-07*01	TCRBJ02	TCRBJ02-07	01				1	1	4	3	8	1	33	49	57	62	63	11	In	VDJ
GCCCAAAAGAACCCGACAGCTTTCTATCTCTGTGCCAGTAGTGGGCGAAGCGGGGGAGTCTTTTACAATGAGCAGTTCTTCGGGCCA	CASSGRSGGVFYNEQFF	6	8.875739644970414E-4	51	TCRBV19-01*01	TCRBV19	TCRBV19-01	01				TCRBD02-01*01	TCRBD02	TCRBD02-01	01				TCRBJ02-01*01	TCRBJ02	TCRBJ02-01	01				5	7	6	2	6	4	30	42	48	56	63	6	In	VDJ
GTGAACGCCTTGGAGCTGGACGACTCGGCCCTGTATCTCTGTGCCAGCAGCTTGGGACAGCCCAAGAGGACCCAGTACTTCGGGCCA	CASSLGQPKRTQYF	2	2.958579881656805E-4	42	TCRBV05-04*01	TCRBV05	TCRBV05-04	01				TCRBD01-01*01	TCRBD01	TCRBD01-01	01				TCRBJ02-05*01	TCRBJ02	TCRBJ02-05	01				0	8	2	5	0	7	39	-1	55	60	68	2	In	VDJ
ACATCGGCCCAAAAGAACCCGACAGCTTTCTATCTCTGTGCCAGTAGTATTAATCCGGGCTCCACAGATACGCAGTATTTTGGCCCA	CASSINPGSTDTQYF	3	4.437869822485207E-4	45	TCRBV19-01*01	TCRBV19	TCRBV19-01	01								TCRBD01,TCRBD02	TCRBD01-01,TCRBD02-01		TCRBJ02-03*01	TCRBJ02	TCRBJ02-03	01				3	2	8	0	6	2	36	50	56	60	62	3	In	VDJ
AATGTGAACGCCTTGTTGCTGGGGGACTCGGCCCTGTATCTCTGTGCCAGCAGCTTGGGAACCGACTATGGCTACACCTTCGGTTCG	CASSLGTDYGYTF	9	0.0013313609467455621	39	TCRBV05-05*01	TCRBV05	TCRBV05-05	01								TCRBD01,TCRBD02	TCRBD01-01,TCRBD02-01		TCRBJ01-02*01	TCRBJ01	TCRBJ01-02	01				0	4	2	8	0	3	42	-1	58	60	64	9	In	VDJ
TCGGCCCAAAAGAACCCGACAGCTTTCTATCTCTGTGCCAGTAGCAAAGGCGGAGGGGGGGTGATTTATGGCTACACCTTCGGTTCG	CASSKGGGGVIYGYTF	2	2.958579881656805E-4	48	TCRBV19-01*01	TCRBV19	TCRBV19-01	01				TCRBD02-01*01	TCRBD02	TCRBD02-01	01				TCRBJ01-02*01	TCRBJ01	TCRBJ01-02	01				6	5	9	0	10	5	33	44	54	61	66	2	In	VDJ
CTGCTGCCTCCTCCCAGACATCTGTATATTTCTGCGCCAGCAGACAGAGCTTAAGGGGCTCCCAAAAACATTCAGTACTTCGGCGCC		2	2.958579881656805E-4	49	TCRBV10-01	TCRBV10	TCRBV10-01				01,03	TCRBD01-01*01	TCRBD01	TCRBD01-01	01				TCRBJ02-04*01	TCRBJ02	TCRBJ02-04	01				6	3	5	2	10	2	32	43	53	58	61	2	Out	VDJ
GTGAACGCCTTGTTGCTGGGGGACTCGGCCCTGTATCTCTGTGCCAGCAGCTTTTGGCTAAACACCGGGGAGCTGTTTTTTGGAGAA	CASSFWLNTGELFF	2	2.958579881656805E-4	42	TCRBV05-05*01	TCRBV05	TCRBV05-05	01								TCRBD01,TCRBD02	TCRBD01-01,TCRBD02-01		TCRBJ02-02*01	TCRBJ02	TCRBJ02-02	01				2	2	9	0	2	2	39	53	55	58	60	2	In	VDJ
GAGTCTGCCAGGCCCTCACATACCTCTCAGTACCTCTGTGCCAGCAGCCGGACTAGCGGGGACACAGATACGCAGTATTTTGGCCCA	CASSRTSGDTDTQYF	9	0.0013313609467455621	45	TCRBV25-01*01	TCRBV25	TCRBV25-01	01				TCRBD02-01*01	TCRBD02	TCRBD02-01	01				TCRBJ02-03*01	TCRBJ02	TCRBJ02-03	01				6	1	1	3	2	2	36	47	49	61	62	9	In	VDJ
ACCAGTGCCCATCCTGAAGACAGCAGCTTCTACATCTGCAGTGCTAGAGATCGAGGTCAGTGGAACACTGAAGCTTTCTTTGGACAA	CSARDRGQWNTEAFF	3	4.437869822485207E-4	45	TCRBV20	TCRBV20				TCRBV20-01,TCRBV20-or09_02		TCRBD02-01*02	TCRBD02	TCRBD02-01	02				TCRBJ01-01*01	TCRBJ01	TCRBJ01-01	01				0	6	11	1	2	1	36	50	52	56	62	3	In	VDJ
CCATGGAACCCAGGGACTTGGGCCTATATTTCTGTGCCAGCAGCTTCTCAATGGGACAGTCTGGATCAGCCCCAGCATTTTGGTGAT		5	7.396449704142012E-4	49	TCRBV12-01*01	TCRBV12	TCRBV12-01	01				TCRBD01-01*01	TCRBD01	TCRBD01-01	01				TCRBJ01-05*01	TCRBJ01	TCRBJ01-05	01				3	5	0	5	6	5	32	46	52	59	64	5	Out	VDJ
ACTGTGACATCGGCCCAAAAGAACCCGACAGCTTTCTATCTCTGTGCCAGTAGCTTAGACCGTTATTATGGCTACACCTTCGGTTCG	CASSLDRYYGYTF	2	2.958579881656805E-4	39	TCRBV19-01*01	TCRBV19	TCRBV19-01	01								TCRBD01,TCRBD02	TCRBD01-01,TCRBD02-01		TCRBJ01-02*01	TCRBJ01	TCRBJ01-02	01				6	6	2	7	4	5	42	53	57	60	66	2	In	VDJ
CAGCCCTCAGAACCCAGGGACTCAGCTGTGTATTTTTGTGCTAGTGGTTTGACCACGGGGGAGGTAGAGACCCAGTACTTCGGGCCA	CASGLTTGEVETQYF	8	0.001183431952662722	45	TCRBV12-05*01	TCRBV12	TCRBV12-05	01				TCRBD02-01	TCRBD02	TCRBD02-01				01,02	TCRBJ02-05*01	TCRBJ02	TCRBJ02-05	01				2	4	8	2	4	4	36	51	55	61	65	8	In	VDJ
AGATCCAGTCCACGGAGTCAGGGGACACAGCACTGTATTTCTGTGCCAGCAGCCGAAAGGAGGGGCACTGAAGCTTTCTTTGGACAA		2	2.958579881656805E-4	40	TCRBV21-01*01	TCRBV21	TCRBV21-01	01				TCRBD02-01*02	TCRBD02	TCRBD02-01	02				TCRBJ01-01*01	TCRBJ01	TCRBJ01-01	01				5	1	10	0	5	4	41	53	58	64	65	2	Out	VDJ
CCCTCACTCTGGAGTCCGCTACCAGCTCCCAGACATCTGTGTACTTCTGTGCCATCAGGGACAGGGGACGGCTACACCTTCGGTTCG		1	1.4792899408284024E-4	34	TCRBV10-03*01	TCRBV10	TCRBV10-03	01				TCRBD01-01*01	TCRBD01	TCRBD01-01	01				TCRBJ01-02*01	TCRBJ01	TCRBJ01-02	01				6	2	1	2	0	8	47	-1	58	67	69	1	Out	VDJ
CTGGAGCTTGGTGACTCTGCTGTGTATTTCTGTGCCAGCAGCAATCGGGATTTCATACATCATAATTCACCCCTCCACTTTGGGAAC	CASSNRDFIHHNSPLHF	2	2.958579881656805E-4	51	TCRBV03-01/03-02*01	TCRBV03	TCRBV03-01/03-02	01				TCRBD02-01*02	TCRBD02	TCRBD02-01	02				TCRBJ01-06*02	TCRBJ01	TCRBJ01-06	02				5	11	8	3	3	5	30	42	45	50	61	2	In	VDJ
CAGCCTGCAGAACTGGAGGATTCTGGAGTTTATTTCTGTGCCAGCAGCCAAGCGGGCAGGACGGTTGGGACCCAGTACTTCGGGCCA	CASSQAGRTVGTQYF	1	1.4792899408284024E-4	45	TCRBV14-01*01	TCRBV14	TCRBV14-01	01								TCRBD01,TCRBD02	TCRBD01-01,TCRBD02-01		TCRBJ02-05*01	TCRBJ02	TCRBJ02-05	01				1	6	1	7	6	7	36	52	58	62	68	1	In	VDJ
CACTGTGACATCGGCCCAAAAGAACCCGACAGCTTTCTATCTCTGTGCCAGTTATAGCGGGTGGAAGAGACCCAGTACTTCGGGCCA		6	8.875739644970414E-4	38	TCRBV19-01*01	TCRBV19	TCRBV19-01	01				TCRBD02-01	TCRBD02	TCRBD02-01				01,02	TCRBJ02-05*01	TCRBJ02	TCRBJ02-05	01				8	3	5	4	2	3	43	52	54	61	64	6	Out	VDJ
ACTGTGACATCGGCCCAAAAGAACCCGACAGCTTTCTATCTCTGTGCCAGTAGTACAGGACGGTTGTACGAGCAGTACTTCGGGCCG	CASSTGRLYEQYF	1	1.4792899408284024E-4	39	TCRBV19-01*01	TCRBV19	TCRBV19-01	01								TCRBD01,TCRBD02	TCRBD01-01,TCRBD02-01		TCRBJ02-07*01	TCRBJ02	TCRBJ02-07	01				4	5	1	7	2	4	42	55	57	61	66	1	In	VDJ
ATCCTGGAGTCGCCCAGCCCCAACCAGACCTCTCTGTACTTCTGTGCCAGCAGTTTTCAGGGGAACACTGAAGCTTTCTTTGGACAA	CASSFQGNTEAFF	10	0.0014792899408284023	39	TCRBV27-01*01	TCRBV27	TCRBV27-01	01				TCRBD01-01*01	TCRBD01	TCRBD01-01	01				TCRBJ01-01*01	TCRBJ01	TCRBJ01-01	01				3	0	4	3	1	1	42	56	57	-1	62	10	In	VDJ
ATCCAGCCTGCAGAGCTTGGGGACTCGGCCATGTATCTCTGTGCCAGCAGCCCCCCCCGAGGGGCCAACGTCCTGACTTTCGGGGCC	CASSPPRGANVLTF	1	1.4792899408284024E-4	42	TCRBV11-01*01	TCRBV11	TCRBV11-01	01								TCRBD01,TCRBD02	TCRBD01-01,TCRBD02-01		TCRBJ02-06*01	TCRBJ02	TCRBJ02-06	01				5	0	2	8	7	4	39	51	58	-1	60	1	In	VDJ
TCGGCTGCTCCCTCCCAGACATCTGTGTACTTCTGTGCCAGCAGTTACTCGACAGGGCGAAGGGGGTCACCCCTCCACTTTGGGAAC	CASSYSTGRRGSPLHF	5	7.396449704142012E-4	48	TCRBV06-05*01	TCRBV06	TCRBV06-05	01				TCRBD01-01*01	TCRBD01	TCRBD01-01	01				TCRBJ01-06*02	TCRBJ01	TCRBJ01-06	02				0	9	2	3	0	10	33	-1	50	57	66	5	In	VDJ
ATCCTGGAGTCGCCCAGCCCCAACCAGACCTCTCTGTACTTCTGTGCCAGCAGTTTACAGGGGAACAATGAGCAGTTCTTCGGGCCA	CASSLQGNNEQFF	6	8.875739644970414E-4	39	TCRBV27-01*01	TCRBV27	TCRBV27-01	01				TCRBD01-01*01	TCRBD01	TCRBD01-01	01				TCRBJ02-01*01	TCRBJ02	TCRBJ02-01	01				2	1	4	2	0	5	42	-1	57	63	64	6	In	VDJ
AAGAAGCTCCTTCTCAGTGACTCTGGCTTCTATCTCTGTGCCTGGAGTGTCCGGGGAACCGGGGCCAACGTCCTGACTTTCGGGGCC	CAWSVRGTGANVLTF	1	1.4792899408284024E-4	45	TCRBV30-01*01	TCRBV30	TCRBV30-01	01				TCRBD02-01*01	TCRBD02	TCRBD02-01	01				TCRBJ02-06*01	TCRBJ02	TCRBJ02-06	01				0	4	8	3	1	4	36	50	51	56	60	1	In	VDJ
AATGTGAACGCCTTGGAGCTGGAGGACTCGGCCCTGTATCTCTGTGCGGGCGGTGGGGGGCCGGCGGAGACCCAGTACTTCGGGCCA	CAGGGGPAETQYF	2	2.958579881656805E-4	39	TCRBV05-08*01	TCRBV05	TCRBV05-08	01								TCRBD01,TCRBD02	TCRBD01-01,TCRBD02-01		TCRBJ02-05*01	TCRBJ02	TCRBJ02-05	01				11	5	6	0	8	5	42	47	55	61	66	2	In	VDJ
CCACGGAGTCAGGGGACACAGCACTGTATTTCTGTGCCAGCAGTTATAAGCTAGCTACAGTCATGAGATACGCAGTATTTTGGCCCA		1	1.4792899408284024E-4	49	TCRBV21-01*01	TCRBV21	TCRBV21-01	01				TCRBD02-01	TCRBD02	TCRBD02-01				01,02	TCRBJ02-03*01	TCRBJ02	TCRBJ02-03	01				6	10	4	7	7	5	32	43	50	55	65	1	Out	VDJ
TCGGCTGCTCCCTCCCAGACATCTGTGTACTTCTGTGCCAGCAGTTACTCGACCGTTGGGCTGAACACTGAAGCTTTCTTTGGACAA	CASSYSTVGLNTEAFF	7	0.0010355029585798817	48	TCRBV06-05*01	TCRBV06	TCRBV06-05	01				TCRBD01-01*01	TCRBD01	TCRBD01-01	01				TCRBJ01-01*01	TCRBJ01	TCRBJ01-01	01				0	0	8	0	7	0	33	50	57	-1	61	7	In	VDJ
ATCCTGAGGATCCAGCAGGTAGTGCGAGGAGATTCGGCAGCTTATTTCTGTGCCAGCAGGGACAGGGTTGAAGCTTTCTTTGGACAA	CASRDRVEAFF	2	2.958579881656805E-4	33	TCRBV18-01*01	TCRBV18	TCRBV18-01	01				TCRBD01-01*01	TCRBD01	TCRBD01-01	01				TCRBJ01-01*01	TCRBJ01	TCRBJ01-01	01				8	1	0	3	1	7	48	57	58	67	68	2	In	VDJ
GTGAGCACCTTGGAGCTGGGGGACTCGGCCCTTTATCTTTGCGCCAGCGCCGACAGATCTCTGAACACTGAAGCTTTCTTTGGACAA	CASADRSLNTEAFF	1	1.4792899408284024E-4	42	TCRBV05-01*01	TCRBV05	TCRBV05-01	01				TCRBD01-01*01	TCRBD01	TCRBD01-01	01				TCRBJ01-01*01	TCRBJ01	TCRBJ01-01	01				7	5	2	5	3	0	39	48	51	56	61	1	In	VDJ
CACAGAGCAGGAGGACTCGGCCGTGTATCTCTGTGCCAGCAGCCCCGTTTGCCAGGGGTACCCTATCAGCCCCAGCATTTTGGTGAT		3	4.437869822485207E-4	50	TCRBV07-02	TCRBV07	TCRBV07-02				01,02	TCRBD01-01*01	TCRBD01	TCRBD01-01	01				TCRBJ01-05*01	TCRBJ01	TCRBJ01-05	01				5	6	4	2	9	5	31	43	52	58	64	3	Out	VDJ
GCCTTGTTGCTGGGGGACTCGGCCCTCTATCTCTGTGCCAGCAGCTTAACAGGGGGCCTCCCTAACTATGGCTACACCTTCGGTTCG	CASSLTGGLPNYGYTF	1	1.4792899408284024E-4	48	TCRBV05-06*01	TCRBV05	TCRBV05-06	01				TCRBD01-01*01	TCRBD01	TCRBD01-01	01				TCRBJ01-02*01	TCRBJ01	TCRBJ01-02	01				2	4	3	0	1	0	33	47	48	57	61	1	In	VDJ
CTTCACCTACACGCCCTGCAGCCAGAAGACTCAGCCCTGTATCTCTGCGCCGCGGGAGGGGGTCTTCAGCCCCAGCATTTTGGTGAT	CAAGGGLQPQHF	2	2.958579881656805E-4	36	TCRBV04-01*01	TCRBV04	TCRBV04-01	01				TCRBD02-01*02	TCRBD02	TCRBD02-01	02				TCRBJ01-05*01	TCRBJ01	TCRBJ01-05	01				11	5	7	0	0	6	45	-1	51	60	65	2	In	VDJ
ACAGTGACCAGTGCCCATCCTGAAGACAGCAGCTTCTACATCTGCAGTGCTAGAGGACAAATAGACTACGAGCAGTACTTCGGGCCG	CSARGQIDYEQYF	4	5.91715976331361E-4	39	TCRBV20	TCRBV20				TCRBV20-01,TCRBV20-or09_02		TCRBD01-01*01	TCRBD01	TCRBD01-01	01				TCRBJ02-07*01	TCRBJ02	TCRBJ02-07	01				1	6	2	6	0	3	42	-1	55	59	65	4	In	VDJ
TCTGAAGATCCAGCGCACAGAGCAGGAGGACTCGGCCGTGTATCTCTGTAGGGGCAGGGCCCCAACCCTGAAGCTTTCTTTGGACAA		1	1.4792899408284024E-4	35	TCRBV07-02*03	TCRBV07	TCRBV07-02	03				TCRBD01-01*01	TCRBD01	TCRBD01-01	01				TCRBJ01-01*01	TCRBJ01	TCRBJ01-01	01				13	8	4	3	4	6	46	50	54	59	67	1	Out	VDJ
GAGTCCGCCAGCACCAACCAGACATCTATGTACCTCTGTGCCAGCACTTTCGGGGCCCCCAAGGTCGGTACGCAGTATTTTGGCCCA	CASTFGAPKVGTQYF	2	2.958579881656805E-4	45	TCRBV28-01*01	TCRBV28	TCRBV28-01	01								TCRBD01,TCRBD02	TCRBD01-01,TCRBD02-01		TCRBJ02-03*01	TCRBJ02	TCRBJ02-03	01				3	12	7	0	1	8	36	50	51	56	68	2	In	VDJ
AGCACCTTGGAGCTGGGGGACTCGGCCCTTTATCTTTGCGCCAGCAGCTGGGGGACAGGGAGCTCCTACGAGCAGTACTTCGGGCCG	CASSWGTGSSYEQYF	1	1.4792899408284024E-4	45	TCRBV05-01*01	TCRBV05	TCRBV05-01	01				TCRBD01-01*01	TCRBD01	TCRBD01-01	01				TCRBJ02-07*01	TCRBJ02	TCRBJ02-07	01				3	2	0	3	2	0	36	49	51	60	62	1	In	VDJ
ATCCAGCCCTCAGAACCCAGGGACTCAGCTGTGTACTTCTGTGCCAGCAATTTAGCGGGGGGAAAAGAGACCCAGTACTTCGGGCCA	CASNLAGGKETQYF	1	1.4792899408284024E-4	42	TCRBV12	TCRBV12				TCRBV12-03/12-04,TCRBV12-04		TCRBD02-01*01	TCRBD02	TCRBD02-01	01				TCRBJ02-05*01	TCRBJ02	TCRBJ02-05	01				0	2	9	1	0	3	39	-1	56	62	64	1	In	VDJ
TCGGCCCAAAAGAACCCGACAGCTTTCTATCTCTGTGCCAGTACCAAATCGCGGGGGGCGAACACCGGGGAGCTGTTTTTTGGAGAA	CASTKSRGANTGELFF	1	1.4792899408284024E-4	48	TCRBV19-01*01	TCRBV19	TCRBV19-01	01				TCRBD02-01*01	TCRBD02	TCRBD02-01	01				TCRBJ02-02*01	TCRBJ02	TCRBJ02-02	01				7	0	7	1	7	0	33	43	50	-1	58	1	In	VDJ
CAGCCTGCAGAACTGGAGGATTCTGGAGTTTATTTCTGTGCCAGCAGCCCGTTCCCCGACAGCAACACTGAAGCTTTCTTTGGACAA	CASSPFPDSNTEAFF	1	1.4792899408284024E-4	45	TCRBV14-01*01	TCRBV14	TCRBV14-01	01				TCRBD01-01*01	TCRBD01	TCRBD01-01	01				TCRBJ01-01*01	TCRBJ01	TCRBJ01-01	01				4	1	2	5	8	2	36	49	57	62	63	1	In	VDJ
ACGCCCTGCAGCCAGAAGACTCAGCCCTGTATCTCTGCGCCAGCAGCCAAGCAGGGGGCCGGCACAGATACGCAGTATTTTGGCCCA		1	1.4792899408284024E-4	46	TCRBV04-01*01	TCRBV04	TCRBV04-01	01				TCRBD01-01*01	TCRBD01	TCRBD01-01	01				TCRBJ02-03*01	TCRBJ02	TCRBJ02-03	01				1	2	4	0	0	1	35	-1	51	59	61	1	Out	VDJ
ATCCAGCGCACAGAGCGGGGGGACTCAGCCGTGTATCTCTGTGCCAGCAGCTTAACCTCCGGCACAGGTAGAGCTTTCTTTGGACAA	CASSLTSGTGRAFF	6	8.875739644970414E-4	42	TCRBV07-03*01	TCRBV07	TCRBV07-03	01				TCRBD01-01*01	TCRBD01	TCRBD01-01	01				TCRBJ01-01*01	TCRBJ01	TCRBJ01-01	01				0	3	3	4	7	10	39	56	63	68	71	6	In	VDJ
AGTGCCCATCCTGAAGACAGCAGCTTCTACATCTGCAGTGCTAGAGTCCTAGCGGGGGGGCCCGACAATGAGCAGTTCTTCGGGCCA	CSARVLAGGPDNEQFF	3	4.437869822485207E-4	48	TCRBV20	TCRBV20				TCRBV20-01,TCRBV20-or09_02		TCRBD02-01*01	TCRBD02	TCRBD02-01	01				TCRBJ02-01*01	TCRBJ02	TCRBJ02-01	01				1	4	4	0	2	5	33	46	48	60	64	3	In	VDJ
GCCTTGGAGCTGGACGACTCGGCCCTGTATCTCTGTGCCAGCAGTCGGAAGGGTCTAGCGGGGTTAGATACGCAGTATTTTGGCCCA	CASSRKGLAGLDTQYF	2	2.958579881656805E-4	48	TCRBV05-04*01	TCRBV05	TCRBV05-04	01				TCRBD02-01*01	TCRBD02	TCRBD02-01	01				TCRBJ02-03*01	TCRBJ02	TCRBJ02-03	01				5	2	4	3	10	5	33	44	54	63	65	2	In	VDJ
CAGCGCACAGAGCAGGAGGACTCGGCCGTGTATCTCTGTGCCAGCAGCCGACAGGGGGCTTACACCGGGGAGCTGTTTTTTGGAGAA	CASSRQGAYTGELFF	1	1.4792899408284024E-4	45	TCRBV07	TCRBV07				TCRBV07-02,TCRBV07-08		TCRBD01-01*01	TCRBD01	TCRBD01-01	01				TCRBJ02-02*01	TCRBJ02	TCRBJ02-02	01				5	2	2	0	1	3	36	48	49	59	61	1	In	VDJ
AACGCCTTGGAGCTGGACGACTCGGCCCTGTATCTCTGTGCCAGCAGCTTGGAAGGGACAGGGTCGGACGAGCAGTACTTCGGGCCG	CASSLEGTGSDEQYF	2	2.958579881656805E-4	45	TCRBV05-04*01	TCRBV05	TCRBV05-04	01				TCRBD01-01*01	TCRBD01	TCRBD01-01	01				TCRBJ02-07*01	TCRBJ02	TCRBJ02-07	01				0	4	0	3	2	5	36	52	54	63	67	2	In	VDJ
GCCTTGTTGCTGGGGGACTCGGCCCTCTATCTCTGTGCCAGCAGCTTGTATGGGGGCCCCTATAATTCACCCCTCCACTTTGGGAAC	CASSLYGGPYNSPLHF	1	1.4792899408284024E-4	48	TCRBV05-06*01	TCRBV05	TCRBV05-06	01				TCRBD01-01*01	TCRBD01	TCRBD01-01	01				TCRBJ01-06*02	TCRBJ01	TCRBJ01-06	02				1	1	6	0	3	2	33	48	51	57	58	1	In	VDJ
ATCCGGTCCACAAAGCTGGAGGACTCAGCCATGTACTTCTGTGCCAGCAGTGGTAGGGGAAGCAATCAGCCCCAGCATTTTGGTGAT	CASSGRGSNQPQHF	1	1.4792899408284024E-4	42	TCRBV02-01	TCRBV02	TCRBV02-01				01,03	TCRBD01-01*01	TCRBD01	TCRBD01-01	01				TCRBJ01-05*01	TCRBJ01	TCRBJ01-05	01				4	1	5	2	2	1	39	52	54	59	60	1	In	VDJ
ACGATCCAGCGCACAGAGCAGGAGGACTCGGCCGTGTATCTCTGTGCCAGCAGCCTAAGGCAGTTCGGGGAGCTGTTTTTTGGAGAA	CASSLRQFGELFF	1	1.4792899408284024E-4	39	TCRBV07-02	TCRBV07	TCRBV07-02				01,02					TCRBD01,TCRBD02	TCRBD01-01,TCRBD02-01		TCRBJ02-02*01	TCRBJ02	TCRBJ02-02	01				5	2	4	5	6	7	42	54	60	63	65	1	In	VDJ
CTTGAGGACTCGGCCGTGTATCTCTGTGCCAGCAGCTTATTTATAGGGTCCCGGGCAGGGCGGAACACTGAAGCTTTCTTTGGACAA	CASSLFIGSRAGRNTEAFF	4	5.91715976331361E-4	57	TCRBV11-02	TCRBV11	TCRBV11-02				01,03	TCRBD01-01*01	TCRBD01	TCRBD01-01	01				TCRBJ01-01*01	TCRBJ01	TCRBJ01-01	01				2	2	4	3	16	1	24	39	55	60	62	4	In	VDJ
ACTGTGACATCGGCCCAAAAGAACCCGACAGCTTTCTATCTCTGTGCCAGTAGTATAGTCGGGGGGCGCGGCTACACCTTCGGTTCG	CASSIVGGRGYTF	1	1.4792899408284024E-4	39	TCRBV19-01*01	TCRBV19	TCRBV19-01	01				TCRBD02-01*01	TCRBD02	TCRBD02-01	01				TCRBJ01-02*01	TCRBJ01	TCRBJ01-02	01				1	3	8	1	1	8	42	58	59	66	69	1	In	VDJ
GTCCACGGAGTCAGGGGACACAGCACTGTATTTCTGTGCCAGCAGCACTCCGGGACAGGGGCGGAAAACACCATATATTTTGGAGAG		1	1.4792899408284024E-4	47	TCRBV21-01*01	TCRBV21	TCRBV21-01	01				TCRBD01-01*01	TCRBD01	TCRBD01-01	01				TCRBJ01-03*01	TCRBJ01	TCRBJ01-03	01				4	4	0	2	4	6	34	47	51	61	65	1	Out	VDJ
CTGGAGCTGGGGGACTCAGCTTTGTATTTCTGTGCCAGCAGCCCGCCCCGAGCGGGGGGGGCAAAAGAGACCCAGTACTTCGGGCCA	CASSPPRAGGAKETQYF	4	5.91715976331361E-4	51	TCRBV09-01*01	TCRBV09	TCRBV09-01	01				TCRBD02-01*01	TCRBD02	TCRBD02-01	01				TCRBJ02-05*01	TCRBJ02	TCRBJ02-05	01				4	4	6	0	8	3	30	42	50	60	64	4	In	VDJ
AGATCCAGCGCACAGAGCAGGAGGACTCGGCCGTGTATCTCTGTGCCAGCAGCTGAGGGCAGCACAGATACGCAGTATTTTGGCCCA		5	7.396449704142012E-4	40	TCRBV07-02	TCRBV07	TCRBV07-02				01,02	TCRBD02-01*02	TCRBD02	TCRBD02-01	02				TCRBJ02-03*01	TCRBJ02	TCRBJ02-03	01				4	1	11	0	0	0	41	-1	54	59	60	5	Out	VDJ
CAGCGCACAGAGCAGCGGGACTCGGCCATGTATCGCTGTGCCAGCAGCCCCGGGGGGGGAGGGAGTTCACCCCTCCACTTTGGGAAC	CASSPGGGGSSPLHF	2	2.958579881656805E-4	45	TCRBV07-06*01	TCRBV07	TCRBV07-06	01				TCRBD02-01*01	TCRBD02	TCRBD02-01	01				TCRBJ01-06*02	TCRBJ01	TCRBJ01-06	02				5	7	8	0	2	9	36	48	50	58	65	2	In	VDJ
GAGTCTGCCAGGCCCTCACATACCTCTCAGTACCTCTGTGCCAGCAGTGAATTCTAAATTAGCAATCAGCCCCAGCATTTTGGTGAT	CASSEF*ISNQPQHF	5	7.396449704142012E-4	45	TCRBV25-01*01	TCRBV25	TCRBV25-01	01				TCRBD02-01	TCRBD02	TCRBD02-01				01,02	TCRBJ01-05*01	TCRBJ01	TCRBJ01-05	01				1	3	4	9	1	0	36	52	53	56	59	5	Stop	VDJ
AGTGCCCATCCTGAAGACAGCAGCTTCTACATCTGCAGTGCTAGAGATCCTAAATACGCGGATAACTATGGCTACACCTTCGGTTCG	CSARDPKYADNYGYTF	1	1.4792899408284024E-4	48	TCRBV20	TCRBV20				TCRBV20-01,TCRBV20-or09_02		TCRBD02-01	TCRBD02	TCRBD02-01				01,02	TCRBJ01-02*01	TCRBJ01	TCRBJ01-02	01				0	1	7	5	10	1	33	47	57	61	62	1	In	VDJ
AACATGAGCTCCTTGGAGCTGGGGGACTCAGCCCTGTACTTCTGTGCCAGCAGCTTAGAAGCTCAAGAGACCCAGTACTTCGGGCCA	CASSLEAQETQYF	1	1.4792899408284024E-4	39	TCRBV13-01*01	TCRBV13	TCRBV13-01	01				TCRBD02-01	TCRBD02	TCRBD02-01				01,02	TCRBJ02-05*01	TCRBJ02	TCRBJ02-05	01				1	1	6	7	1	2	42	58	59	62	63	1	In	VDJ
CAGCCCTCAGAACCCAGGGACTCAGCTGTGTACTTCTGTGCCAGCAGTTCAATAGGGAGGACAGGGCACGGCTACACCTTCGGTTCG	CASSSIGRTGHGYTF	1	1.4792899408284024E-4	45	TCRBV12	TCRBV12				TCRBV12-03/12-04,TCRBV12-04		TCRBD01-01*01	TCRBD01	TCRBD01-01	01				TCRBJ01-02*01	TCRBJ01	TCRBJ01-02	01				4	3	1	3	9	8	36	49	58	66	69	1	In	VDJ
ACTCTGAAGATCCAGCGCACAGAGCAGCGGGACTCGGCCATGTATCGCTGTGCCAGCAGCTTCCCCCCCGAGCAGTACTTCGGGCCG	CASSFPPEQYF	1	1.4792899408284024E-4	33	TCRBV07-06*01	TCRBV07	TCRBV07-06	01											TCRBJ02-07*01	TCRBJ02	TCRBJ02-07	01				3	6	0	0	0	6	48	-1	-1	62	68	1	In	VJ
ATCCGGTCCACAAAGCTGGAGGACTCAGCCATGTACTTCTGTGCCAGCAGTAATAAGGGACAGGGAGACGAGCAGTACTTCGGGCCG	CASSNKGQGDEQYF	6	8.875739644970414E-4	42	TCRBV02-01	TCRBV02	TCRBV02-01				01,03	TCRBD01-01*01	TCRBD01	TCRBD01-01	01				TCRBJ02-07*01	TCRBJ02	TCRBJ02-07	01				5	2	0	3	5	5	39	51	56	65	67	6	In	VDJ
CAGCCTGCAGAGCTTGGGGACTCGGCCATGTATCTCTGTGCCAGCAGCTTAACATCCCGGGACAGTTTGGGCTACACCTTCGGTTCG	CASSLTSRDSLGYTF	1	1.4792899408284024E-4	45	TCRBV11-01*01	TCRBV11	TCRBV11-01	01				TCRBD01-01*01	TCRBD01	TCRBD01-01	01				TCRBJ01-02*01	TCRBJ01	TCRBJ01-02	01				2	4	0	5	7	8	36	51	58	65	69	1	In	VDJ
ATCCGGTCCACAAAGCTGGAGGACTCAGCCATGTACTTCTGTGCCAGCACCAGACAGGGAAAGACAGATACGCAGTATTTTGGCCCA	CASTRQGKTDTQYF	1	1.4792899408284024E-4	42	TCRBV02-01	TCRBV02	TCRBV02-01				01,03	TCRBD01-01*01	TCRBD01	TCRBD01-01	01				TCRBJ02-03*01	TCRBJ02	TCRBJ02-03	01				7	4	2	3	3	3	39	49	52	59	63	1	In	VDJ
CAGCCCTCAGAACCCAGGGACTCAGCTGTGTATTTTTGTGCTAGTGGTTCCCTGCGTGGGTTGAACACTGAAGCTTTCTTTGGACAA	CASGSLRGLNTEAFF	2	2.958579881656805E-4	45	TCRBV12-05*01	TCRBV12	TCRBV12-05	01								TCRBD01,TCRBD02	TCRBD01-01,TCRBD02-01		TCRBJ01-01*01	TCRBJ01	TCRBJ01-01	01				4	1	0	9	8	0	36	49	57	60	61	2	In	VDJ
CCTTGGAGCTGGGGGACTCGGCCCTTTATCTTTGCGCCAGCAGCCAAGAGGGGGGAATCAGCTAACTATGGCTACACCTTCGGTTCG		1	1.4792899408284024E-4	49	TCRBV05-01*01	TCRBV05	TCRBV05-01	01								TCRBD01,TCRBD02	TCRBD01-01,TCRBD02-01		TCRBJ01-02*01	TCRBJ01	TCRBJ01-02	01				4	7	5	1	4	0	32	44	48	54	61	1	Out	VDJ
CACACCCTGCAGCCAGAAGACTCGGCCCTGTATCTCTGTGCCAGCAGGGGGGACGAGAGTGGGGCCAACGTCCTGACTTTCGGGGCC	CASRGDESGANVLTF	1	1.4792899408284024E-4	45	TCRBV04-02*01	TCRBV04	TCRBV04-02	01								TCRBD01,TCRBD02	TCRBD01-01,TCRBD02-01		TCRBJ02-06*01	TCRBJ02	TCRBJ02-06	01				6	5	0	7	2	3	36	47	49	54	59	1	In	VDJ
GAGCTGAATGTGAACGCCTTGGAGCTGGACGACTCGGCCCTGTATCTCTGTGCCAGCAGCGTTTTGGGTACCCAGTACTTCGGGCCA	CASSVLGTQYF	1	1.4792899408284024E-4	33	TCRBV05-04*01	TCRBV05	TCRBV05-04	01								TCRBD01,TCRBD02	TCRBD01-01,TCRBD02-01		TCRBJ02-05*01	TCRBJ02	TCRBJ02-05	01				4	1	0	9	5	8	48	60	65	68	69	1	In	VDJ
TCTGCCATCCCCAACCAGACAGCTCTTTACTTCTGTGCCACCAGTTGTAACCAACAAAGTCGGGCCAACGTCCTGACTTTCGGGGCC	CATSCNQQSRANVLTF	1	1.4792899408284024E-4	48	TCRBV24-01*01	TCRBV24	TCRBV24-01	01				TCRBD01-01*01	TCRBD01	TCRBD01-01	01				TCRBJ02-06*01	TCRBJ02	TCRBJ02-06	01				6	5	3	6	8	5	33	45	53	56	61	1	In	VDJ
CAGGTAGTGCGAGGAGATTCGGCAGCTTATTTCTGTGCCAGCTCACCTTCGACCGGGACTTCTCGGGAGACCCAGTACTTCGGGCCA	CASSPSTGTSRETQYF	4	5.91715976331361E-4	48	TCRBV18-01*01	TCRBV18	TCRBV18-01	01				TCRBD02-01	TCRBD02	TCRBD02-01				01,02	TCRBJ02-05*01	TCRBJ02	TCRBJ02-05	01				3	6	0	10	7	5	33	47	54	60	66	4	In	VDJ
GTGAACGCCTTGTTGCTGGGGGACTCGGCCCTCTATCTCTGTGCCAGCAGCCCCTCTGCGAACACCGGGGAGCTGTTTTTTGGAGAA	CASSPSANTGELFF	1	1.4792899408284024E-4	42	TCRBV05-06*01	TCRBV05	TCRBV05-06	01				TCRBD02-01	TCRBD02	TCRBD02-01				01,02	TCRBJ02-02*01	TCRBJ02	TCRBJ02-02	01				4	3	4	10	2	0	39	51	53	55	58	1	In	VDJ
GAGTCTGCCATCCCCAACCAGACAGCTCTTTACTTCTGTGCCACCAGTGAATCGGGACAGCGTCATGAAAAACTGTTTTTTGGCAGT	CATSESGQRHEKLFF	3	4.437869822485207E-4	45	TCRBV24-01*01	TCRBV24	TCRBV24-01	01				TCRBD01-01*01	TCRBD01	TCRBD01-01	01				TCRBJ01-04*01	TCRBJ01	TCRBJ01-04	01				4	4	0	5	3	6	36	50	53	60	64	3	In	VDJ
TCGCCCAGCCCCAACCAGACCTCTCTGTACTTCTGTGCCAGCAGCACCCTCTCTGGGACCCCCATCGGAGGCTACACCTTCGGTTCG	CASSTLSGTPIGGYTF	1	1.4792899408284024E-4	48	TCRBV27-01*01	TCRBV27	TCRBV27-01	01								TCRBD01,TCRBD02	TCRBD01-01,TCRBD02-01		TCRBJ01-02*01	TCRBJ01	TCRBJ01-02	01				6	10	0	7	10	8	33	44	54	59	69	1	In	VDJ
CTGAGCTCTCTGGAGCTGGGGGACTCAGCTTTGTATTTCTGTGCCAGTAATTTGGGACAGCCAAACAATGAGCAGTTCTTCGGGCCA	CASNLGQPNNEQFF	2	2.958579881656805E-4	42	TCRBV09-01*01	TCRBV09	TCRBV09-01	01				TCRBD01-01*01	TCRBD01	TCRBD01-01	01				TCRBJ02-01*01	TCRBJ02	TCRBJ02-01	01				8	4	0	5	6	5	39	47	53	60	64	2	In	VDJ
CGCACAGAGCAGGAGGACTCGGCCGTGTATCTCTGTGCCAGCAGCCATGATGACAGAGCAAACACCGGGGAGCTGTTTTTTGGAGAA	CASSHDDRANTGELFF	4	5.91715976331361E-4	48	TCRBV07-02	TCRBV07	TCRBV07-02				01,02	TCRBD01-01*01	TCRBD01	TCRBD01-01	01				TCRBJ02-02*01	TCRBJ02	TCRBJ02-02	01				5	4	2	5	6	2	33	45	51	56	60	4	In	VDJ
AAGATCCGGTCCACAAAGCTGGAGGACTCAGCCATGTACTTCTGTGCCAGCAGTGATGAGCCTAGTAGGGAGCTGTTTTTTGGAGAA	CASSDEPSRELFF	1	1.4792899408284024E-4	39	TCRBV02-01	TCRBV02	TCRBV02-01				01,03	TCRBD02-01	TCRBD02	TCRBD02-01				01,02	TCRBJ02-02*01	TCRBJ02	TCRBJ02-02	01				3	2	4	8	5	9	42	56	61	65	67	1	In	VDJ
CAGCGCACAGAGCAGGGGGACTCGGCCATGTATCTCTGTGCCAGCAGCTTAGTTGAAGGGAGACTTGCTGAAGCTTTCTTTGGACAA	CASSLVEGRLAEAFF	7	0.0010355029585798817	45	TCRBV07-09*01	TCRBV07	TCRBV07-09	01				TCRBD02-01*02	TCRBD02	TCRBD02-01	02				TCRBJ01-01*01	TCRBJ01	TCRBJ01-01	01				1	5	9	2	5	6	36	52	57	62	67	7	In	VDJ
CCAGCCCTCAGAACCCAGGGACTCAGCTGTGTACTTCTGTGCCAGCAGTCCCCGACAGGGGGAGGTACTGAAGCTTTCTTTGGACAA		2	2.958579881656805E-4	44	TCRBV12	TCRBV12				TCRBV12-03/12-04,TCRBV12-04		TCRBD01-01*01	TCRBD01	TCRBD01-01	01				TCRBJ01-01*01	TCRBJ01	TCRBJ01-01	01				5	4	2	1	4	5	37	49	53	62	66	2	Out	VDJ
GGCGTCTGCTGTACCCTCTCAGACATCTGTGTACTTCTGTGCCAGCAGCTTATATACAGGGTGAACACTGAAGCTTTCTTTGGACAA		9	0.0013313609467455621	44	TCRBV06-04*01	TCRBV06	TCRBV06-04	01				TCRBD01-01*01	TCRBD01	TCRBD01-01	01				TCRBJ01-01*01	TCRBJ01	TCRBJ01-01	01				6	0	3	3	7	0	37	48	55	-1	61	9	Out	VDJ
CCCTCAGAACCCAGGGACTCAGCTGTGTACTTCTGTGCCAGCAGCCCCCACCGGGGACAGGGCTCGGGCGAGCAGTACTTCGGGCCG	CASSPHRGQGSGEQYF	2	2.958579881656805E-4	48	TCRBV12	TCRBV12				TCRBV12-03/12-04,TCRBV12-04		TCRBD01-01*01	TCRBD01	TCRBD01-01	01				TCRBJ02-07*01	TCRBJ02	TCRBJ02-07	01				6	6	0	3	9	6	33	44	53	62	68	2	In	VDJ
ATCAATTCCCTGGAGCTTGGTGACTCTGCTGTGTATTTCTGTGCCAGCAGCCAACCGCGGTCGTGCTACGAGCAGTACTTCGGGCCG	CASSQPRSCYEQYF	6	8.875739644970414E-4	42	TCRBV03-01/03-02*01	TCRBV03	TCRBV03-01/03-02	01				TCRBD02-01	TCRBD02	TCRBD02-01				01,02	TCRBJ02-07*01	TCRBJ02	TCRBJ02-07	01				2	5	7	5	2	3	39	54	56	60	65	6	In	VDJ
AAGAAGCTCCTTCTCAGTGACTCTGGCTTCTATCTCTGTGCCTGGGGCCGGACAGGGAGGTTGAACACTGAAGCTTTCTTTGGACAA	CAWGRTGRLNTEAFF	1	1.4792899408284024E-4	45	TCRBV30-01*05	TCRBV30	TCRBV30-01	05				TCRBD01-01*01	TCRBD01	TCRBD01-01	01				TCRBJ01-01*01	TCRBJ01	TCRBJ01-01	01				3	4	1	3	2	0	36	47	49	57	61	1	In	VDJ
CTGCAGAACTGGAGGATTCTGGAGTTTATTTCTGTGCCAGCAGCCAAGTGGGACAGGGGGAACTATCAGCCCCAGCATTTTGGTGAT		1	1.4792899408284024E-4	49	TCRBV14-01*01	TCRBV14	TCRBV14-01	01				TCRBD01-01*01	TCRBD01	TCRBD01-01	01				TCRBJ01-05*01	TCRBJ01	TCRBJ01-05	01				1	4	0	1	1	5	32	48	49	60	64	1	Out	VDJ
CTCACTGTGACATCGGCCCAAAAGAACCCGACAGCTTTCTATCTCTGTGCCAGTAGTATGGGACAGGTTGGCTACACCTTCGGTTCG	CASSMGQVGYTF	1	1.4792899408284024E-4	36	TCRBV19-01*01	TCRBV19	TCRBV19-01	01				TCRBD01-01*01	TCRBD01	TCRBD01-01	01				TCRBJ01-02*01	TCRBJ01	TCRBJ01-02	01				3	1	0	4	0	7	45	-1	59	67	68	1	In	VDJ
GTGAACGCCTTGTTGCTGGGGGACTCGGCCCTCTATCTCTGTGCCAGCAGCTTGGGTCAGGTTCCACAGCCCCAGCATTTTGGTGAT	CASSLGQVPQPQHF	1	1.4792899408284024E-4	42	TCRBV05-06*01	TCRBV05	TCRBV05-06	01				TCRBD01-01*01	TCRBD01	TCRBD01-01	01				TCRBJ01-05*01	TCRBJ01	TCRBJ01-05	01				0	5	4	4	2	7	39	55	57	61	66	1	In	VDJ
CTGAATGTGAACGCCTTGTTGCTGGGGGACTCGGCCCTCTATCTCTGTGCCAGCAGCTCCGGGACAGATGGCTACACCTTCGGTTCG	CASSSGTDGYTF	14	0.0020710059171597634	36	TCRBV05-06*01	TCRBV05	TCRBV05-06	01				TCRBD01-01*01	TCRBD01	TCRBD01-01	01				TCRBJ01-02*01	TCRBJ01	TCRBJ01-02	01				3	0	0	5	2	6	45	58	60	-1	67	14	In	VDJ
AGCCTGCAGAGCTTGAGGACTCGGCCGTGTATCTCTGTGCCAGCAGCTTAGCAGGGAACGCGGGCGGAGACCCAGTACTTCGGGCCA		1	1.4792899408284024E-4	46	TCRBV11	TCRBV11				TCRBV11-02,TCRBV11-03						TCRBD01,TCRBD02	TCRBD01-01,TCRBD02-01		TCRBJ02-05*01	TCRBJ02	TCRBJ02-05	01				1	10	4	3	0	5	35	-1	51	56	66	1	Out	VDJ
CTGATCCTGGAGTCGCCCAGCCCCAACCAGACCTCTCTGTACTTCTGTGCCAGCAGTTTCCCCACCGGGGAGCTGTTTTTTGGAGAA	CASSFPTGELFF	1	1.4792899408284024E-4	36	TCRBV27-01*01	TCRBV27	TCRBV27-01	01											TCRBJ02-02*01	TCRBJ02	TCRBJ02-02	01				3	3	0	0	0	4	45	-1	-1	59	62	1	In	VJ
AATCTTCACATCAATTCCCTGGAGCTTGGTGACTCTGCTGTGTATTTCTGTGCCAGCAGCTATGGTACTGAAGCTTTCTTTGGACAA	CASSYGTEAFF	2	2.958579881656805E-4	33	TCRBV03-01/03-02*01	TCRBV03	TCRBV03-01/03-02	01								TCRBD01,TCRBD02	TCRBD01-01,TCRBD02-01		TCRBJ01-01*01	TCRBJ01	TCRBJ01-01	01				5	1	0	10	3	5	48	60	63	65	66	2	In	VDJ
GACCAGTGCCCATCCTGAAGACAGCAGCTTCTACATCTGCAGTGCTAGAGATGGGCGGACGCAAATTCGCCCCAGCATTTTGGTGAT		1	1.4792899408284024E-4	44	TCRBV20	TCRBV20				TCRBV20-01,TCRBV20-or09_02						TCRBD01,TCRBD02	TCRBD01-01,TCRBD02-01		TCRBJ01-05*01	TCRBJ01	TCRBJ01-05	01				0	8	1	7	5	9	37	51	56	60	68	1	Out	VDJ
CAGCCCATGGAACCCAGGGACTTGGGCCTATATTTCTGTGCCAGCAGCTTTCAAGTAACCGGGGCCAACGTCCTGACTTTCGGGGCC	CASSFQVTGANVLTF	1	1.4792899408284024E-4	45	TCRBV12-01*01	TCRBV12	TCRBV12-01	01								TCRBD01,TCRBD02	TCRBD01-01,TCRBD02-01		TCRBJ02-06*01	TCRBJ02	TCRBJ02-06	01				2	1	3	7	6	4	36	51	57	59	60	1	In	VDJ
CTGAATGTGAACGCCTTGTTGCTGGGGGACTCGGCCCTCTATCTCTGTGCCAGCACCTGGTATAATTCACCCCTCCACTTTGGGAAC	CASTWYNSPLHF	1	1.4792899408284024E-4	36	TCRBV05-06*01	TCRBV05	TCRBV05-06	01								TCRBD01,TCRBD02	TCRBD01-01,TCRBD02-01		TCRBJ01-06*02	TCRBJ01	TCRBJ01-06	02				6	0	0	10	3	4	45	55	58	-1	60	1	In	VDJ
ATCCGGTCCACAAAGCTGGAGGACTCAGCCATGTACTTCTGTGCCAGCAGAAATCGGACTAGAATTAAGGAGCAGTTCTTCGGGCCA	CASRNRTRIKEQFF	1	1.4792899408284024E-4	42	TCRBV02-01	TCRBV02	TCRBV02-01				01,03	TCRBD02-01	TCRBD02	TCRBD02-01				01,02	TCRBJ02-01*01	TCRBJ02	TCRBJ02-01	01				6	7	1	8	5	10	39	50	55	62	69	1	In	VDJ
ACTGTGACATCGGCCCAAAAGAACCCGACAGCTTTCTATCTCTGTGCCAGTAGTAGCCAGCCTCAAGAGACCCAGTACTTCGGGCCA	CASSSQPQETQYF	1	1.4792899408284024E-4	39	TCRBV19-01*01	TCRBV19	TCRBV19-01	01								TCRBD01,TCRBD02	TCRBD01-01,TCRBD02-01		TCRBJ02-05*01	TCRBJ02	TCRBJ02-05	01				4	3	4	5	2	2	42	55	57	60	63	1	In	VDJ
AATGTGAACGCCTTGGAGCTGGACGACTCGGCCCTGTATCTCTGTGCCAGCAGCCCGCAGGGGAGCACTGAAGCTTTCTTTGGACAA	CASSPQGSTEAFF	2	2.958579881656805E-4	39	TCRBV05-04*01	TCRBV05	TCRBV05-04	01				TCRBD01-01*01	TCRBD01	TCRBD01-01	01				TCRBJ01-01*01	TCRBJ01	TCRBJ01-01	01				4	2	4	2	3	4	42	54	57	63	65	2	In	VDJ
CTGCTGTACCCTCTCAGACATCTGTGTACTTCTGTGCCAGCAGTGACTTTCAGGACAGGGAGATGAACTGAAGCTTTCTTTGGACAA		8	0.001183431952662722	49	TCRBV06-04*01	TCRBV06	TCRBV06-04	01				TCRBD01-01*01	TCRBD01	TCRBD01-01	01				TCRBJ01-01*01	TCRBJ01	TCRBJ01-01	01				1	6	1	3	4	5	32	48	52	60	66	8	Out	VDJ
CGGTCCACAAAGCTGGAGGACTCAGCCATGTACTTCTGTGCCAGCAGTGAGTTGGACAGGATTTTGAGGGCCCAGCATTTTGGTGAT	CASSELDRILRAQHF	1	1.4792899408284024E-4	45	TCRBV02-01	TCRBV02	TCRBV02-01				01,03	TCRBD01-01*01	TCRBD01	TCRBD01-01	01				TCRBJ01-05*01	TCRBJ01	TCRBJ01-05	01				3	10	1	4	3	11	36	50	53	60	70	1	In	VDJ
GCAGCCTGCAGAACTGGAGGATTCTGGAGTTTATTTCTGTGCCAGCAGCCAAGCAAGACAGGGGGTCAGCCCCAGCATTTTGGTGAT		1	1.4792899408284024E-4	44	TCRBV14-01*01	TCRBV14	TCRBV14-01	01				TCRBD01-01*01	TCRBD01	TCRBD01-01	01				TCRBJ01-05*01	TCRBJ01	TCRBJ01-05	01				1	0	2	1	3	6	37	53	56	-1	65	1	Out	VDJ
AATTCCCTGGAGCTTGGTGACTCTGCTGTGTATTTCTGTGCCAGCAGCAACACCGTTCGGCATCATCAGCCCCAGCATTTTGGTGAT	CASSNTVRHHQPQHF	1	1.4792899408284024E-4	45	TCRBV03-01/03-02*01	TCRBV03	TCRBV03-01/03-02	01								TCRBD01,TCRBD02	TCRBD01-01,TCRBD02-01		TCRBJ01-05*01	TCRBJ01	TCRBJ01-05	01				5	12	3	6	1	5	36	48	49	52	64	1	In	VDJ
ATCAATTCCCTGGAGCTTGGTGACTCTGCTGTGTATTTCTGTGCCAGCAGCCACGGACAGGGAAGAGGTGGCTACACCTTCGGTTCG	CASSHGQGRGGYTF	2	2.958579881656805E-4	42	TCRBV03-01/03-02*01	TCRBV03	TCRBV03-01/03-02	01				TCRBD01-01*01	TCRBD01	TCRBD01-01	01				TCRBJ01-02*01	TCRBJ01	TCRBJ01-02	01				3	6	1	3	1	7	39	53	54	62	68	2	In	VDJ
GCCCTGCAGCCAGAAGACTCAGCCCTGTATCTCTGCGCCAGCAGCCAAGGCGCTAGCGGGGTCTCCTACGAGCAGTACTTCGGGCCG	CASSQGASGVSYEQYF	1	1.4792899408284024E-4	48	TCRBV04-01*01	TCRBV04	TCRBV04-01	01				TCRBD02-01*01	TCRBD02	TCRBD02-01	01				TCRBJ02-07*01	TCRBJ02	TCRBJ02-07	01				1	1	4	3	3	0	33	49	52	61	62	1	In	VDJ
ACAGTGACCAGTGCCCATCCTGAAGACAGCAGCTTCTACATCTGCAGTGCTAGTCCCGGGAGCTCCTACGAGCAGTACTTCGGGCCG	CSASPGSSYEQYF	1	1.4792899408284024E-4	39	TCRBV20-01*04	TCRBV20	TCRBV20-01	04				TCRBD02-01*02	TCRBD02	TCRBD02-01	02				TCRBJ02-07*01	TCRBJ02	TCRBJ02-07	01				2	0	8	2	2	0	42	54	56	-1	62	1	In	VDJ
CACGCCCTGCAGCCAGAAGACTCAGCCCTGTATCTCTGCGCCAGCAGCCAAGATCGCGGGTCCACCTACGAGCAGTACTTCGGGCCG	CASSQDRGSTYEQYF	1	1.4792899408284024E-4	45	TCRBV04-01*01	TCRBV04	TCRBV04-01	01				TCRBD02-01	TCRBD02	TCRBD02-01				01,02	TCRBJ02-07*01	TCRBJ02	TCRBJ02-07	01				0	4	7	4	2	2	36	53	55	60	64	1	In	VDJ
GTGAGCACCTTGGAGCTGGGGGACTCGGCCCTTTATCTTTGCGCCAGCAGCTTGAAATCAGGGTTGAACGAGCAGTACTTCGGGCCG	CASSLKSGLNEQYF	3	4.437869822485207E-4	42	TCRBV05-01*01	TCRBV05	TCRBV05-01	01				TCRBD01-01*01	TCRBD01	TCRBD01-01	01				TCRBJ02-07*01	TCRBJ02	TCRBJ02-07	01				1	4	4	3	4	5	39	54	58	63	67	3	In	VDJ
GTGACCAGTGCCCATCCTGAAGACAGCAGCTTCTACATCTGCAGTGCTTTCCTGAGGTAGTTAGGAACAGAGCAGTACTTCGGGCCG	CSAFLR*LGTEQYF	4	5.91715976331361E-4	42	TCRBV20	TCRBV20				TCRBV20-01,TCRBV20-or09_02		TCRBD02-01*02	TCRBD02	TCRBD02-01	02				TCRBJ02-07*01	TCRBJ02	TCRBJ02-07	01				5	12	11	1	5	7	39	48	53	57	69	4	Stop	VDJ
TCGGCCCAAAAGAACCCGACAGCTTTCTATCTCTGTGCCAGTAGTACCGACGGCCTCTCTGGGGCCAACGTCCTGACTTTCGGGGCC	CASSTDGLSGANVLTF	2	2.958579881656805E-4	48	TCRBV19-01*01	TCRBV19	TCRBV19-01	01								TCRBD01,TCRBD02	TCRBD01-01,TCRBD02-01		TCRBJ02-06*01	TCRBJ02	TCRBJ02-06	01				4	5	2	7	2	0	33	46	48	51	56	2	In	VDJ
AACGCCTTGTTGCTGGGGGACTCGGCCTTGTATCTCTGTGCCAGCAGCTATTCTAGCGGGGGGCAGAATGAGCAGTTCTTCGGGCCA	CASSYSSGGQNEQFF	1	1.4792899408284024E-4	45	TCRBV05-05*01	TCRBV05	TCRBV05-05	01				TCRBD02-01*01	TCRBD02	TCRBD02-01	01				TCRBJ02-01*01	TCRBJ02	TCRBJ02-01	01				3	3	4	1	3	7	36	49	52	63	66	1	In	VDJ
AATGTGAACGCCTTGGAGCTGGACGACTCGGCCCTGTATCTCTGTGCCAGCAGCTTCCAGGGTGGAGATACGCAGTATTTTGGCCCA	CASSFQGGDTQYF	1	1.4792899408284024E-4	39	TCRBV05-04*01	TCRBV05	TCRBV05-04	01				TCRBD01-01*01	TCRBD01	TCRBD01-01	01				TCRBJ02-03*01	TCRBJ02	TCRBJ02-03	01				2	3	4	3	1	5	42	56	57	62	65	1	In	VDJ
GCCCAAAAGAACCCGACAGCTTTCTATCTCTGTGCCAGTAGTACCCGGAAGCGGGGGGGCAGCACAGATACGCAGTATTTTGGCCCA	CASSTRKRGGSTDTQYF	2	2.958579881656805E-4	51	TCRBV19-01*01	TCRBV19	TCRBV19-01	01				TCRBD02-01*01	TCRBD02	TCRBD02-01	01				TCRBJ02-03*01	TCRBJ02	TCRBJ02-03	01				4	1	6	0	6	0	30	43	49	59	60	2	In	VDJ
CTGCAGCCAGAAGACTCGGCCCTGTATCTCTGTGCCAGCAGCCAAGCCCCGTTAGAGGTTAAGTTTCAGCCCCAGCATTTTGGTGAT	CASSQAPLEVKFQPQHF	1	1.4792899408284024E-4	51	TCRBV04-02*01	TCRBV04	TCRBV04-02	01				TCRBD02-01*02	TCRBD02	TCRBD02-01	02				TCRBJ01-05*01	TCRBJ01	TCRBJ01-05	01				1	7	11	1	8	6	30	46	54	58	65	1	In	VDJ
AAGATCCAGCGCACAGAGCGGGGGGACTCAGCCGTGTATCTCTGTGCCAGCAGCCCCGGGACAGGGCTGATGAGCACCTTCGGTTCG	CASSPGTGLMSTF	1	1.4792899408284024E-4	39	TCRBV07-03*01	TCRBV07	TCRBV07-03	01				TCRBD01-01*01	TCRBD01	TCRBD01-01	01				TCRBJ01-02*01	TCRBJ01	TCRBJ01-02	01				5	8	0	3	3	13	42	54	57	66	74	1	In	VDJ
GTGAACGCCTTGTTGCTGGGGGACTCGGCCCTCTATCTCTGTGCCAGCAGCTTGGGGCAGGGGGTCCATGGCTACACCTTCGGTTCG	CASSLGQGVHGYTF	2	2.958579881656805E-4	42	TCRBV05-06*01	TCRBV05	TCRBV05-06	01				TCRBD01-01*01	TCRBD01	TCRBD01-01	01				TCRBJ01-02*01	TCRBJ01	TCRBJ01-02	01				0	3	4	1	2	6	39	55	57	64	67	2	In	VDJ
ATCCGGTCCACAAAGCTGGAGGACTCAGCCATGTACTTCTGTGCCAGCAAAGGACAGGGGGCAGGATCACCCCTCCACTTTGGGAAC	CASKGQGAGSPLHF	1	1.4792899408284024E-4	42	TCRBV02-01	TCRBV02	TCRBV02-01				01,03	TCRBD01-01*01	TCRBD01	TCRBD01-01	01				TCRBJ01-06*02	TCRBJ01	TCRBJ01-06	02				7	4	1	0	2	10	39	49	51	62	66	1	In	VDJ
AGTTCTAAGAAGCTCCTTCTCAGTGACTCTGGCTTCTATCTCTGTGCCTGGAGCGACGGACTAGCGAGTGAGCAGTTCTTCGGGCCA	CAWSDGLASEQFF	1	1.4792899408284024E-4	39	TCRBV30-01*01	TCRBV30	TCRBV30-01	01				TCRBD02-01	TCRBD02	TCRBD02-01				01,02	TCRBJ02-01*01	TCRBJ02	TCRBJ02-01	01				3	2	1	6	4	9	42	53	57	66	68	1	In	VDJ
GAGTCCGCCAGCACCAACCAGACATCTATGTACCTCTGTGCCAGCAGGGCCCTCGGAAGGGGGGGCAATGAGCAGTTCTTCGGGCCA	CASRALGRGGNEQFF	3	4.437869822485207E-4	45	TCRBV28-01*01	TCRBV28	TCRBV28-01	01				TCRBD02-01*01	TCRBD02	TCRBD02-01	01				TCRBJ02-01*01	TCRBJ02	TCRBJ02-01	01				6	0	9	0	11	6	36	47	58	-1	65	3	In	VDJ
ACCAGTGCCCATCCTGAAGACAGCAGCTTCTACATCTGCAGTGCTAGAGATCCGGCAGGGATGAACACTGAAGCTTTCTTTGGACAA	CSARDPAGMNTEAFF	1	1.4792899408284024E-4	45	TCRBV20	TCRBV20				TCRBV20-01,TCRBV20-or09_02		TCRBD01-01*01	TCRBD01	TCRBD01-01	01				TCRBJ01-01*01	TCRBJ01	TCRBJ01-01	01				0	1	4	3	5	0	36	50	55	60	61	1	In	VDJ
GGAGATCCAGTCCACGGAGTCAGGGGACACAGCACTGTATTTCTGTGCCAGCAGCAAAGCCACGGACCTGGCTACACCTTCGGTTCG		1	1.4792899408284024E-4	38	TCRBV21-01*01	TCRBV21	TCRBV21-01	01								TCRBD01,TCRBD02	TCRBD01-01,TCRBD02-01		TCRBJ01-02*01	TCRBJ01	TCRBJ01-02	01				0	1	1	7	3	7	43	60	63	67	68	1	Out	VDJ
ACTGTGACATCGGCCCAAAAGAACCCGACAGCTTTCTATCTCTGTGCCAGTAGTATGGGACTTGACTATGGCTACACCTTCGGTTCG	CASSMGLDYGYTF	1	1.4792899408284024E-4	39	TCRBV19-01*01	TCRBV19	TCRBV19-01	01				TCRBD02-01	TCRBD02	TCRBD02-01				01,02	TCRBJ01-02*01	TCRBJ01	TCRBJ01-02	01				3	2	0	10	0	3	42	-1	56	62	64	1	In	VDJ
GTGACATCGGCCCAAAAGAACCCGACAGCTTTCTATCTCTGTGCCAGTAGTATGACAGCGGGCATCTACGAGCAGTACTTCGGGCCG	CASSMTAGIYEQYF	1	1.4792899408284024E-4	42	TCRBV19-01*01	TCRBV19	TCRBV19-01	01				TCRBD02-01	TCRBD02	TCRBD02-01				01,02	TCRBJ02-07*01	TCRBJ02	TCRBJ02-07	01				3	3	6	4	3	3	39	53	56	62	65	1	In	VDJ
TCGCCCAGCCCCAACCAGACCTCTCTGTACTTCTGTGCCAGCAGTTTCTACAGGGGATCTGGGGCCAACGTCCTGACTTTCGGGGCC	CASSFYRGSGANVLTF	1	1.4792899408284024E-4	48	TCRBV27-01*01	TCRBV27	TCRBV27-01	01				TCRBD01-01*01	TCRBD01	TCRBD01-01	01				TCRBJ02-06*01	TCRBJ02	TCRBJ02-06	01				3	1	3	2	2	1	33	47	49	56	57	1	In	VDJ
TGGAGTCTGCTGCCTCCTCCCAGACATCTGTATATTTCTGCGCCAGCAGCCCGCTTGGGAGCCAATTCACCCCTCCACTTTGGGAAC		1	1.4792899408284024E-4	43	TCRBV10-01*01	TCRBV10	TCRBV10-01	01				TCRBD02-01*02	TCRBD02	TCRBD02-01	02				TCRBJ01-06*02	TCRBJ01	TCRBJ01-06	02				6	2	9	2	7	7	38	49	56	61	63	1	Out	VDJ
CTGAGCTCTCTGGAGCTGGGGGACTCAGCTTTGTATTTCTGTGCCAGCAGCGCTGGACAGGGCTTCAATGAGCAGTTCTTCGGGCCA	CASSAGQGFNEQFF	1	1.4792899408284024E-4	42	TCRBV09-01*01	TCRBV09	TCRBV09-01	01				TCRBD01-01*01	TCRBD01	TCRBD01-01	01				TCRBJ02-01*01	TCRBJ02	TCRBJ02-01	01				3	3	1	3	2	6	39	52	54	62	65	1	In	VDJ
ATCCAGCCTGCAGAGCTTGGGGACTCGGCCGTGTATCTCTGTGCCAGCAGGCCGTTGGACAACCAAGAGACCCAGTACTTCGGGCCA	CASRPLDNQETQYF	1	1.4792899408284024E-4	42	TCRBV11-03*01	TCRBV11	TCRBV11-03	01				TCRBD01-01*01	TCRBD01	TCRBD01-01	01				TCRBJ02-05*01	TCRBJ02	TCRBJ02-05	01				6	0	1	6	6	0	39	50	56	-1	61	1	In	VDJ
GCAGAGCTTGGGGACTCGGCCGTGTATCTCTGTGCCAGCAGCTTCTAAACCCTAGCGGGGGGCACAGATACGCAGTATTTTGGCCCA	CASSF*TLAGGTDTQYF	1	1.4792899408284024E-4	51	TCRBV11-03*01	TCRBV11	TCRBV11-03	01				TCRBD02-01*01	TCRBD02	TCRBD02-01	01				TCRBJ02-03*01	TCRBJ02	TCRBJ02-03	01				3	0	4	2	7	1	30	44	51	-1	61	1	Stop	VDJ
AATGTGAACGCCTTGTTGCTGGGGGACTCGGCCCTCTATCTCTGTGCCAGCAGCCCCAGAGTCACCGGGGAGCTGTTTTTTGGAGAA	CASSPRVTGELFF	2	2.958579881656805E-4	39	TCRBV05-06*01	TCRBV05	TCRBV05-06	01								TCRBD01,TCRBD02	TCRBD01-01,TCRBD02-01		TCRBJ02-02*01	TCRBJ02	TCRBJ02-02	01				4	3	4	5	2	4	42	54	56	59	62	2	In	VDJ
GAGTCCGCCAGCACCAACCAGACATCTATGTACCTCTGTGCCAGCAGCCCGGGAGGGGGCGGCAATCAGCCCCAGCATTTTGGTGAT	CASSPGGGGNQPQHF	2	2.958579881656805E-4	45	TCRBV28-01*01	TCRBV28	TCRBV28-01	01				TCRBD02-01*02	TCRBD02	TCRBD02-01	02				TCRBJ01-05*01	TCRBJ01	TCRBJ01-05	01				6	4	8	0	2	2	36	47	49	57	61	2	In	VDJ
GTGACATCGGCCCAAAAGAACCCGACAGCTTTCTATCTCTGTGCCAGCCTCCCCAGGGGAATCGGCTATGGCTACACCTTCGGTTCG	CASLPRGIGYGYTF	1	1.4792899408284024E-4	42	TCRBV19-01*01	TCRBV19	TCRBV19-01	01				TCRBD01-01*01	TCRBD01	TCRBD01-01	01				TCRBJ01-02*01	TCRBJ01	TCRBJ01-02	01				9	6	4	2	6	4	39	47	53	59	65	1	In	VDJ
CTGATTCTGGAGTCCGCCAGCACCAACCAGACATCTATGTACCTCTGTGCCAGCAGTTTAGGGTACTATGGCTACACCTTCGGTTCG	CASSLGYYGYTF	1	1.4792899408284024E-4	36	TCRBV28-01*01	TCRBV28	TCRBV28-01	01								TCRBD01,TCRBD02	TCRBD01-01,TCRBD02-01		TCRBJ01-02*01	TCRBJ01	TCRBJ01-02	01				2	1	0	9	0	3	45	-1	60	63	64	1	In	VDJ
NTGAAGATCCAGCCCTCAGAACCCAGGGACTCAGCTGTGTACTTCTGTGCCAGGCCTCGGATGAACTATGGCTACACCTTCGGTTCG	CARPRMNYGYTF	1	1.4792899408284024E-4	36	TCRBV12-03/12-04*01	TCRBV12	TCRBV12-03/12-04	01								TCRBD01,TCRBD02	TCRBD01-01,TCRBD02-01		TCRBJ01-02*01	TCRBJ01	TCRBJ01-02	01				9	2	1	8	5	2	45	53	58	61	63	1	In	VDJ
AGCTCCTTGGAGCTGGGGGACTCAGCCCTGTACTTCTGTGCCAGCAGCCTGTCCGGGGGGGTGACTAGAGGCTACACCTTCGGTTCG	CASSLSGGVTRGYTF	2	2.958579881656805E-4	45	TCRBV13-01*01	TCRBV13	TCRBV13-01	01				TCRBD02-01*01	TCRBD02	TCRBD02-01	01				TCRBJ01-02*01	TCRBJ01	TCRBJ01-02	01				5	8	8	0	5	8	36	48	53	61	69	2	In	VDJ
GTCCACGGAGTCAGGGGACACAGCACTGTATTTCTGTGCCAGCAGCAAAGTGACTAGCGGGGATAGTACGAGCAGTACTTCGGGCCG		1	1.4792899408284024E-4	47	TCRBV21-01*01	TCRBV21	TCRBV21-01	01				TCRBD02-01*01	TCRBD02	TCRBD02-01	01				TCRBJ02-07*01	TCRBJ02	TCRBJ02-07	01				1	4	2	3	1	4	34	50	51	62	66	1	Out	VDJ
ATTCTGGAGTCCGCCAGCACCAACCAGACATCTATGTACCTCTGTGCCAGCAGTCCCGCGGGGGACTACGAGCAGTACTTCGGGCCG	CASSPAGDYEQYF	1	1.4792899408284024E-4	39	TCRBV28-01*01	TCRBV28	TCRBV28-01	01				TCRBD02-01*01	TCRBD02	TCRBD02-01	01				TCRBJ02-07*01	TCRBJ02	TCRBJ02-07	01				5	1	7	2	3	3	42	54	57	64	65	1	In	VDJ
ACCAGTGCCCATCCTGAAGACAGCAGCTTCTACATCTGCAGTGCCCGCCGGGCTACCATCGGGGCCAACGTCCTGACTTTCGGGGCC	CSARRATIGANVLTF	1	1.4792899408284024E-4	45	TCRBV20	TCRBV20				TCRBV20-01,TCRBV20-or09_02						TCRBD01,TCRBD02	TCRBD01-01,TCRBD02-01		TCRBJ02-06*01	TCRBJ02	TCRBJ02-06	01				6	7	8	0	5	4	36	44	49	53	60	1	In	VDJ
GAGATGAATGTGAGCACCTTGGAGCTGGGGGACTCGGCCCTTTATCTTTGCGCCAGCAGCTTGGACAGCATTCAGTACTTCGGCGCC	CASSLDSIQYF	1	1.4792899408284024E-4	33	TCRBV05-01*01	TCRBV05	TCRBV05-01	01				TCRBD01-01*01	TCRBD01	TCRBD01-01	01				TCRBJ02-04*01	TCRBJ02	TCRBJ02-04	01				0	0	3	5	0	9	48	-1	64	-1	68	1	In	VDJ
GTGACATCGGCCCAAAAGAACCCGACAGCTTTCTATCTCTGTGCCAGTAGAACGACAGGGAGGGGTTCACCCCTCCACTTTGGGAAC	CASRTTGRGSPLHF	1	1.4792899408284024E-4	42	TCRBV19-01*01	TCRBV19	TCRBV19-01	01								TCRBD01,TCRBD02	TCRBD01-01,TCRBD02-01		TCRBJ01-06*02	TCRBJ01	TCRBJ01-06	02				6	5	2	3	3	9	39	50	53	60	65	1	In	VDJ
CTGAGCTCTCTGGAGCTGGGGGACTCAGCTTTGTATTTCTGTGCCAGCAGCGTCAGCGGGGGCGCAGATACGCAGTATTTTGGCCCA	CASSVSGGADTQYF	1	1.4792899408284024E-4	42	TCRBV09-01*01	TCRBV09	TCRBV09-01	01				TCRBD02-01*01	TCRBD02	TCRBD02-01	01				TCRBJ02-03*01	TCRBJ02	TCRBJ02-03	01				2	2	6	2	1	4	39	53	54	62	64	1	In	VDJ
ACATCGGCCCAAAAGAACCCGACAGCTTTCTATCTCTGTGCCAGTAGTACCCCGACAGGAAGCACAGATACGCAGTATTTTGGCCCA	CASSTPTGSTDTQYF	4	5.91715976331361E-4	45	TCRBV19-01*01	TCRBV19	TCRBV19-01	01				TCRBD01-01*01	TCRBD01	TCRBD01-01	01				TCRBJ02-03*01	TCRBJ02	TCRBJ02-03	01				4	1	2	4	4	0	36	49	53	59	60	4	In	VDJ
CTGATCCTGGAGTCGCCCAGCCCCAACCAGACCTCTCTGTACTTCTGTGCCAGCAGTCCTTTGTCCGGGGAGCTGTTTTTTGGAGAA	CASSPLSGELFF	1	1.4792899408284024E-4	36	TCRBV27-01*01	TCRBV27	TCRBV27-01	01				TCRBD02-01	TCRBD02	TCRBD02-01				01,02	TCRBJ02-02*01	TCRBJ02	TCRBJ02-02	01				5	4	4	10	1	6	45	57	58	60	64	1	In	VDJ
TCGGCCCAAAAGAACCCGACAGCTTTCTATCTCTGTGCCAGTAGTTCCCCCGGACAGGGGTCCCCCGGGGAGCTGTTTTTTGGAGAA	CASSSPGQGSPGELFF	2	2.958579881656805E-4	48	TCRBV19-01*01	TCRBV19	TCRBV19-01	01				TCRBD01-01*01	TCRBD01	TCRBD01-01	01				TCRBJ02-02*01	TCRBJ02	TCRBJ02-02	01				5	4	1	2	6	6	33	45	51	60	64	2	In	VDJ
ATCCGCTCACCAGGCCTGGGGGACGCAGCCATGTACCTGTGTGCCACCAGCAAGAAGGACAGGGTAGGTGGCTACACCTTCGGTTCG	CATSKKDRVGGYTF	2	2.958579881656805E-4	42	TCRBV15-01*02	TCRBV15	TCRBV15-01	02				TCRBD01-01*01	TCRBD01	TCRBD01-01	01				TCRBJ01-02*01	TCRBJ01	TCRBJ01-02	01				4	4	1	3	4	7	39	52	56	64	68	2	In	VDJ
AACGCCTTGGAGCTGGACGACTCGGCCCTGTATCTCTGTGCCAGCAACACCGGACCCGATAGGGACTATGGCTACACCTTCGGTTCG	CASNTGPDRDYGYTF	1	1.4792899408284024E-4	45	TCRBV05-04*01	TCRBV05	TCRBV05-04	01								TCRBD01,TCRBD02	TCRBD01-01,TCRBD02-01		TCRBJ01-02*01	TCRBJ01	TCRBJ01-02	01				6	9	1	7	5	3	36	46	51	55	64	1	In	VDJ
GTGACCAGTGCCCATCCTGAAGACAGCAGCTTCTACATCTGCAGTGCTAGACGGGCAGGCAAAAACTATGGCTACACCTTCGGTTCG	CSARRAGKNYGYTF	1	1.4792899408284024E-4	42	TCRBV20	TCRBV20				TCRBV20-01,TCRBV20-or09_02						TCRBD01,TCRBD02	TCRBD01-01,TCRBD02-01		TCRBJ01-02*01	TCRBJ01	TCRBJ01-02	01				2	4	4	4	4	2	39	51	55	59	63	1	In	VDJ
CTGGAGTCCGCCAGCACCAACCAGACATCTATGTACCTCTGTGCCAGCAGTTTAGATGACAGGGGGCGAGGCTACACCTTCGGTTCG	CASSLDDRGRGYTF	1	1.4792899408284024E-4	42	TCRBV28-01*01	TCRBV28	TCRBV28-01	01				TCRBD01-01*01	TCRBD01	TCRBD01-01	01				TCRBJ01-02*01	TCRBJ01	TCRBJ01-02	01				2	2	2	0	3	8	39	54	57	67	69	1	In	VDJ
GTGCAGCCTGCAGAACTGGAGGATTCTGGAGTTTATTTCTGTGCCAGCAGTAAGGACAGGGGGATGTACGAGCAGTACTTCGGGCCG	CASSKDRGMYEQYF	1	1.4792899408284024E-4	42	TCRBV14-01*01	TCRBV14	TCRBV14-01	01				TCRBD01-01*01	TCRBD01	TCRBD01-01	01				TCRBJ02-07*01	TCRBJ02	TCRBJ02-07	01				6	3	1	1	3	4	39	50	53	63	66	1	In	VDJ
CAGCCCTCAGAACCCAGGGACTCAGCTGTGTACTTCTGTGCCAGCAGTTTCGGACAGGGGGCCTTCTACGAGCAGTACTTCGGGCCG	CASSFGQGAFYEQYF	1	1.4792899408284024E-4	45	TCRBV12	TCRBV12				TCRBV12-03/12-04,TCRBV12-04		TCRBD01-01*01	TCRBD01	TCRBD01-01	01				TCRBJ02-07*01	TCRBJ02	TCRBJ02-07	01				3	3	1	0	1	3	36	50	51	62	65	1	In	VDJ
ACTGTGACATCGGCCCAAAAGAACCCGACAGCTTTCTATCTCTGTGCCAGTTCCGCCGACAGGGCATTAGAGCAGTACTTCGGGCCG	CASSADRALEQYF	1	1.4792899408284024E-4	39	TCRBV19-01*01	TCRBV19	TCRBV19-01	01				TCRBD01-01*01	TCRBD01	TCRBD01-01	01				TCRBJ02-07*01	TCRBJ02	TCRBJ02-07	01				8	5	2	3	6	7	42	51	57	64	69	1	In	VDJ
GAGATGAATGTGAGCACCTTGGAGCTGGGGGACTCGGCCCTTTATCTTTGCGCCAGCAGCTTCAATAATGAGCAGTTCTTCGGGCCA	CASSFNNEQFF	2	2.958579881656805E-4	33	TCRBV05-01*01	TCRBV05	TCRBV05-01	01				TCRBD01-01*01	TCRBD01	TCRBD01-01	01				TCRBJ02-01*01	TCRBJ02	TCRBJ02-01	01				2	2	4	6	0	7	48	-1	62	64	66	2	In	VDJ
GTGAACGCCTTGGAGCTGGACGACTCGGCCCTGTATCTCTGTGCCAGCAGCTTGGGAGGGGGAAACAATGAGCAGTTCTTCGGGCCA	CASSLGGGNNEQFF	1	1.4792899408284024E-4	42	TCRBV05-04*01	TCRBV05	TCRBV05-04	01				TCRBD01-01*01	TCRBD01	TCRBD01-01	01				TCRBJ02-01*01	TCRBJ02	TCRBJ02-01	01				0	2	5	1	1	5	39	55	56	62	64	1	In	VDJ
CTGATTCTGGAGTCCGCCAGCACCAACCAGACATCTATGTACCTCTGTGCCAGCAGTTCCACCCCCCCGACCCAGTACTTCGGGCCA	CASSSTPPTQYF	1	1.4792899408284024E-4	36	TCRBV28-01*01	TCRBV28	TCRBV28-01	01								TCRBD01,TCRBD02	TCRBD01-01,TCRBD02-01		TCRBJ02-05*01	TCRBJ02	TCRBJ02-05	01				4	6	3	7	2	7	45	58	60	62	68	1	In	VDJ
CTGAAGATCCGGTCCACAAAGCTGGAGGACTCAGCCATGTACTTCTGTGCCAGCAGCCCCCGAGGGGATACGCAGTATTTTGGCCCA	CASSPRGDTQYF	1	1.4792899408284024E-4	36	TCRBV02-01	TCRBV02	TCRBV02-01				01,03	TCRBD02-01*02	TCRBD02	TCRBD02-01	02				TCRBJ02-03*01	TCRBJ02	TCRBJ02-03	01				6	0	11	0	5	6	45	56	61	-1	66	1	In	VDJ
ACAGTGACCAGTGCCCATCCTGAAGACAGCAGCTTCTACATCTGCAGTGCTAGACCCGCGTGGGCAGATACGCAGTATTTTGGCCCA	CSARPAWADTQYF	1	1.4792899408284024E-4	39	TCRBV20	TCRBV20				TCRBV20-01,TCRBV20-or09_02						TCRBD01,TCRBD02	TCRBD01-01,TCRBD02-01		TCRBJ02-03*01	TCRBJ02	TCRBJ02-03	01				2	0	0	9	7	4	42	54	61	-1	64	1	In	VDJ
ACGATCCAGCGCACAGAGCAGCGGGACTCGGCCATGTATCGCTGTGCCAGCACCGTGGGAGGAGGCGGGGAGCTGTTTTTTGGAGAA	CASTVGGGGELFF	1	1.4792899408284024E-4	39	TCRBV07-06*01	TCRBV07	TCRBV07-06	01				TCRBD02-01*02	TCRBD02	TCRBD02-01	02				TCRBJ02-02*01	TCRBJ02	TCRBJ02-02	01				7	3	9	1	4	7	42	52	56	62	65	1	In	VDJ
AGTCAGGGGACACAGCACTGTATTTCTGTGCCAGCAGCAAAGAATAGCGGGGGGCCCGTGAACACCGGGGAGCTGTTTTTTGGAGAA		1	1.4792899408284024E-4	55	TCRBV21-01*01	TCRBV21	TCRBV21-01	01				TCRBD02-01*01	TCRBD02	TCRBD02-01	01				TCRBJ02-02*01	TCRBJ02	TCRBJ02-02	01				1	5	5	1	2	1	26	42	44	54	59	1	Out	VDJ
GTGAGCACCTTGGAGCTGGGGGACTCGGCCCTTTATCTTTGCGCCAGCAGCTTGTTCCAGGGGGGCACTGAAGCTTTCTTTGGACAA	CASSLFQGGTEAFF	2	2.958579881656805E-4	42	TCRBV05-01*01	TCRBV05	TCRBV05-01	01				TCRBD01-01*01	TCRBD01	TCRBD01-01	01				TCRBJ01-01*01	TCRBJ01	TCRBJ01-01	01				1	1	4	1	3	4	39	54	57	64	65	2	In	VDJ
CCACGGAGTCAGGGGACACAGCACTGTATTTCTGTGCCAGCAGCAAAGGGAGTACAGGGCGTAAACACTGAAGCTTTCTTTGGACAA		2	2.958579881656805E-4	49	TCRBV21-01*01	TCRBV21	TCRBV21-01	01				TCRBD01-01*01	TCRBD01	TCRBD01-01	01				TCRBJ01-01*01	TCRBJ01	TCRBJ01-01	01				1	4	3	3	5	2	32	48	53	59	63	2	Out	VDJ
TCCGCTACCAGCTCCCAGACATCTGTGTACTTCTGTGCCATCAGTGAGTCGAGAGACAGGGGGCTTCAGCCCCAGCATTTTGGTGAT	CAISESRDRGLQPQHF	3	4.437869822485207E-4	48	TCRBV10-03*01	TCRBV10	TCRBV10-03	01				TCRBD01-01*01	TCRBD01	TCRBD01-01	01				TCRBJ01-05*01	TCRBJ01	TCRBJ01-05	01				0	1	2	0	4	6	33	50	54	64	65	3	In	VDJ
CAGTCCACGGAGTCAGGGGACACAGCACTGTATTTCTGTGCCAGCAACGGACCCTGAGCACAAAATCAGCCCCAGCATTTTGGTGAT	CASNGP*AQNQPQHF	1	1.4792899408284024E-4	45	TCRBV21-01*01	TCRBV21	TCRBV21-01	01								TCRBD01,TCRBD02	TCRBD01-01,TCRBD02-01		TCRBJ01-05*01	TCRBJ01	TCRBJ01-05	01				7	11	1	7	2	4	36	46	48	52	63	1	Stop	VDJ
GTGACATCGGCCCAAAAGAACCCGACAGCTTTCTATCTCTGTGCCAGTAGTCCAACCCGGGACACCGGATTCAGCACCTTCGGTTCG	CASSPTRDTGFSTF	1	1.4792899408284024E-4	42	TCRBV19-01*01	TCRBV19	TCRBV19-01	01				TCRBD01-01*01	TCRBD01	TCRBD01-01	01				TCRBJ01-02*01	TCRBJ01	TCRBJ01-02	01				5	10	0	6	7	13	39	51	58	64	74	1	In	VDJ
ATTCCCTGGAGCTTGGTGACTCTGCTGTGTATTTCTGTGCCAGCAGCCAAGATGTAAGCCCGGGGGAGAAGTTACACCTTCGGTTCG		2	2.958579881656805E-4	46	TCRBV03-01/03-02*01	TCRBV03	TCRBV03-01/03-02	01				TCRBD02-01*01	TCRBD02	TCRBD02-01	01				TCRBJ01-02*01	TCRBJ01	TCRBJ01-02	01				0	6	8	2	8	11	35	52	60	66	72	2	Out	VDJ
CAGCCTGCAGAGCTTGAGGACTCGGCCGTGTATCTCTGTGCCAGCAGCTTAGGCGGGGGCACGGATGGTGGCTACACCTTCGGTTCG	CASSLGGGTDGGYTF	1	1.4792899408284024E-4	45	TCRBV11	TCRBV11				TCRBV11-02,TCRBV11-03		TCRBD02-01*01	TCRBD02	TCRBD02-01	01				TCRBJ01-02*01	TCRBJ01	TCRBJ01-02	01				1	9	7	2	0	7	36	-1	52	59	68	1	In	VDJ
ATCCAGCCTGCAGAGCTTGAGGACTCGGCCGTGTATCTCTGTGCCAGCAGCTTAGAAAGGGGGGGATATGGCTACACCTTCGGTTCG	CASSLERGGYGYTF	2	2.958579881656805E-4	42	TCRBV11	TCRBV11				TCRBV11-02,TCRBV11-03		TCRBD02-01*01	TCRBD02	TCRBD02-01	01				TCRBJ01-02*01	TCRBJ01	TCRBJ01-02	01				0	1	9	0	2	5	39	56	58	65	66	2	In	VDJ
AAGATCCAGCCTGCAGAGCTTGGGGACTCGGCCATGTATCTCTGTGCCAGCAGCCCACAGGGGGCAAATGGCTACACCTTCGGTTCG	CASSPQGANGYTF	1	1.4792899408284024E-4	39	TCRBV11-01*01	TCRBV11	TCRBV11-01	01				TCRBD01-01*01	TCRBD01	TCRBD01-01	01				TCRBJ01-02*01	TCRBJ01	TCRBJ01-02	01				5	2	3	0	2	6	42	54	56	65	67	1	In	VDJ
ATCCAGCAGGTAGTGCGAGGAGATTCGGCAGCTTATTTCTGTGCCAGCTCACCGCGCCAGGGGGGTCGGGAGCAGTACTTCGGGCCG	CASSPRQGGREQYF	1	1.4792899408284024E-4	42	TCRBV18-01*01	TCRBV18	TCRBV18-01	01				TCRBD01-01*01	TCRBD01	TCRBD01-01	01				TCRBJ02-07*01	TCRBJ02	TCRBJ02-07	01				3	5	4	1	4	7	39	53	57	64	69	1	In	VDJ
ACTCTGACAGTGACCAGTGCCCATCCTGAAGACAGCAGCTTCTACATCTGCAGTGCTAGAGATCGGAACACCATATATTTTGGAGAG	CSARDRNTIYF	2	2.958579881656805E-4	33	TCRBV20-01*01	TCRBV20	TCRBV20-01	01				TCRBD02-01	TCRBD02	TCRBD02-01				01,02	TCRBJ01-03*01	TCRBJ01	TCRBJ01-03	01				0	0	8	5	1	7	48	62	63	-1	66	2	In	VDJ
AATGTGAGCACCTTGGAGCTGGGGGACTCGGCCCTTTATCTTTGCGCCAGCAGCCCAGCGACTAATTCACCCCTCCACTTTGGGAAC	CASSPATNSPLHF	1	1.4792899408284024E-4	39	TCRBV05-01*01	TCRBV05	TCRBV05-01	01				TCRBD02-01	TCRBD02	TCRBD02-01				01,02	TCRBJ01-06*02	TCRBJ01	TCRBJ01-06	02				4	2	6	6	2	6	42	54	56	60	62	1	In	VDJ
CTCTGCTGTGTATTTCTGTGCCAGCAGCCAAGCGGGAGACACCTAAGGGGTAAAGCCGACGTGAACAATGAGCAGTTCTTCGGGCCA		1	1.4792899408284024E-4	65	TCRBV03-01/03-02*01	TCRBV03	TCRBV03-01/03-02	01				TCRBD02-01*02	TCRBD02	TCRBD02-01	02				TCRBJ02-01*01	TCRBJ02	TCRBJ02-01	01				1	26	8	2	0	5	16	-1	32	38	64	1	Out	VDJ
CGGTCCACAAAGCTGGAGGACTCAGCCATGTACTTCTGTGCCAGCAGGGAAGACAGGGCAATGAACACTGAAGCTTTCTTTGGACAA	CASREDRAMNTEAFF	1	1.4792899408284024E-4	45	TCRBV02-01	TCRBV02	TCRBV02-01				01,03	TCRBD01-01*01	TCRBD01	TCRBD01-01	01				TCRBJ01-01*01	TCRBJ01	TCRBJ01-01	01				1	3	3	3	0	0	36	-1	52	58	61	1	In	VDJ
ATCCAGCGCACAGAGCAGGAGGACTCGGCCGTGTATCTCTGTGCCAGCAGCAAACTGCCCCCGGAGACATACGCATTCTTTGGACAA	CASSKLPPETYAFF	1	1.4792899408284024E-4	42	TCRBV07-02	TCRBV07	TCRBV07-02				01,02					TCRBD01,TCRBD02	TCRBD01-01,TCRBD02-01		TCRBJ01-01*01	TCRBJ01	TCRBJ01-01	01				5	6	2	6	14	14	39	51	65	69	75	1	In	VDJ
ACAGTGACCAGTGCCCATCCTGAAGACAGCAGCTTCTACATCTGCAGTGCTAGAGGTGGGAGTGAAGTAAAACTGTTTTTTGGCAGT	CSARGGSEVKLFF	2	2.958579881656805E-4	39	TCRBV20	TCRBV20				TCRBV20-01,TCRBV20-or09_02		TCRBD02-01*02	TCRBD02	TCRBD02-01	02				TCRBJ01-04*01	TCRBJ01	TCRBJ01-04	01				1	6	9	2	2	10	42	55	57	62	68	2	In	VDJ
GTGACCAGTGCCCATCCTGAAGACAGCAGCTTCTACATCTGCAGTGCAACCACAGGGGGCACCTTCTATGGCTACACCTTCGGTTCG	CSATTGGTFYGYTF	1	1.4792899408284024E-4	42	TCRBV20	TCRBV20				TCRBV20-01,TCRBV20-or09_02		TCRBD01-01*01	TCRBD01	TCRBD01-01	01				TCRBJ01-02*01	TCRBJ01	TCRBJ01-02	01				6	5	3	0	4	4	39	47	51	60	65	1	In	VDJ
ACTCTGACAGTGACCAGTGCCCATCCTGAAGACAGCAGCTTCTACATCTGCAGTGCTAGGTCGGACTATGGCTACACCTTCGGTTCG	CSARSDYGYTF	1	1.4792899408284024E-4	33	TCRBV20-01	TCRBV20	TCRBV20-01				01,04	TCRBD02-01	TCRBD02	TCRBD02-01				01,02	TCRBJ01-02*01	TCRBJ01	TCRBJ01-02	01				3	0	8	5	2	3	48	59	61	-1	64	1	In	VDJ
AACCTGAGCTCTCTGGAGCTGGGGGACTCAGCTTTGTATTTCTGTGCCAGCAGCAGGGGACACGGGTTGGGCTACACCTTCGGTTCG	CASSRGHGLGYTF	1	1.4792899408284024E-4	39	TCRBV09-01*01	TCRBV09	TCRBV09-01	01				TCRBD01-01*01	TCRBD01	TCRBD01-01	01				TCRBJ01-02*01	TCRBJ01	TCRBJ01-02	01				4	7	0	6	2	8	42	54	56	62	69	1	In	VDJ
GAGTCCGCTACCAGTTCCCAGACATCTGTGTACTTCTGTGCCATCAGTGAGTATATCACAGACTCCTACGAGCAGTACTTCGGGCCG	CAISEYITDSYEQYF	1	1.4792899408284024E-4	45	TCRBV10-03*01	TCRBV10	TCRBV10-03	01				TCRBD01-01*01	TCRBD01	TCRBD01-01	01				TCRBJ02-07*01	TCRBJ02	TCRBJ02-07	01				1	1	3	5	5	0	36	52	57	61	62	1	In	VDJ
CAGCCCTCAGAACCCAGGGACTCAGCTGTGTATTTTTGTGCTAGTGGTCAAAAGACAGGCCCTGGAAACACCATATATTTTGGAGAG	CASGQKTGPGNTIYF	2	2.958579881656805E-4	45	TCRBV12-05*01	TCRBV12	TCRBV12-05	01				TCRBD01-01*01	TCRBD01	TCRBD01-01	01				TCRBJ01-03*01	TCRBJ01	TCRBJ01-03	01				5	2	2	4	5	2	36	48	53	59	61	2	In	VDJ
TTGTTGCTGGGGGACTCGGCCCTCTATCTCTGTGCCAGCAGCTCTGACGCGGGGCTTCTAGCCGGAAACACCATATATTTTGGAGAG	CASSSDAGLLAGNTIYF	2	2.958579881656805E-4	51	TCRBV05-06*01	TCRBV05	TCRBV05-06	01				TCRBD02-01*01	TCRBD02	TCRBD02-01	01				TCRBJ01-03*01	TCRBJ01	TCRBJ01-03	01				3	9	7	3	5	4	30	43	48	54	63	2	In	VDJ
GTCCACGGAGTCAGGGGACACAGCACTGTATTTCTGTGCCAGCAGCAAGCACCAGGGGCAAAGGTTTCACCCCTCCACTTTGGGAAC		1	1.4792899408284024E-4	47	TCRBV21-01*01	TCRBV21	TCRBV21-01	01				TCRBD01-01*01	TCRBD01	TCRBD01-01	01				TCRBJ01-06*02	TCRBJ01	TCRBJ01-06	02				3	7	4	2	4	9	34	48	52	58	65	1	Out	VDJ
CCCCAACCAGACCTCTCTGTACTTCTGTGCCAGCAGTATAACCTGAAGGCCGGGACAGCCTTTAGGAATGAGCAGTTCTTCGGGCCA		1	1.4792899408284024E-4	56	TCRBV27-01*01	TCRBV27	TCRBV27-01	01				TCRBD01-01*01	TCRBD01	TCRBD01-01	01				TCRBJ02-01*01	TCRBJ02	TCRBJ02-01	01				5	8	0	5	14	7	25	37	51	58	66	1	Out	VDJ
CGCACAGAGCAGGGGGACTCGGCCATGTATCTCTGTGCCAGCAGCTTAGTGGGCGGGACTGGGACCAATGAGCAGTTCTTCGGGCCA	CASSLVGGTGTNEQFF	1	1.4792899408284024E-4	48	TCRBV07-09*01	TCRBV07	TCRBV07-09	01				TCRBD02-01	TCRBD02	TCRBD02-01				01,02	TCRBJ02-01*01	TCRBJ02	TCRBJ02-01	01				1	5	0	10	5	6	33	49	54	60	65	1	In	VDJ
GTGAACGCCTTGGAGCTGGACGACTCGGCCCTGTATCTCTGTGCCAGCAGCTTGTCTCCAGGGTGGGAGACCCAGTACTTCGGGCCA	CASSLSPGWETQYF	2	2.958579881656805E-4	42	TCRBV05-04*01	TCRBV05	TCRBV05-04	01				TCRBD01-01*01	TCRBD01	TCRBD01-01	01				TCRBJ02-05*01	TCRBJ02	TCRBJ02-05	01				1	3	4	3	4	5	39	54	58	63	66	2	In	VDJ
AGGATCCAGCAGGTAGTGCGAGGAGATTCGGCAGCTTATTTCTGTGCCAGCTCACCATTTACCCAAGAGACCCAGTACTTCGGGCCA	CASSPFTQETQYF	1	1.4792899408284024E-4	39	TCRBV18-01*01	TCRBV18	TCRBV18-01	01								TCRBD01,TCRBD02	TCRBD01-01,TCRBD02-01		TCRBJ02-05*01	TCRBJ02	TCRBJ02-05	01				2	0	3	7	3	1	42	57	60	-1	62	1	In	VDJ
TCCGCCAGCACCAACCAGACATCTATGTACCTCTGTGCCAGCAGTAACGCCCGGGACAGGGGAAGAGATACGCAGTATTTTGGCCCA	CASSNARDRGRDTQYF	1	1.4792899408284024E-4	48	TCRBV28-01*01	TCRBV28	TCRBV28-01	01				TCRBD01-01*01	TCRBD01	TCRBD01-01	01				TCRBJ02-03*01	TCRBJ02	TCRBJ02-03	01				5	3	0	2	7	5	33	45	52	62	65	1	In	VDJ
TCGGCTGCTCCCTCCCAGACATCTGTGTACTTCTGTGCCAGCAGTTACACCCCGGGACAGGGGACAGATACGCAGTATTTTGGCCCA	CASSYTPGQGTDTQYF	1	1.4792899408284024E-4	48	TCRBV06-05*01	TCRBV06	TCRBV06-05	01				TCRBD01-01*01	TCRBD01	TCRBD01-01	01				TCRBJ02-03*01	TCRBJ02	TCRBJ02-03	01				2	0	0	2	5	3	33	48	53	-1	63	1	In	VDJ
GCACTGCAGCAAGAAGACTCAGCTGCGTATCTCTGCACCAGCAGCCAACCCCTGACAGGACCGCTCGGGGAGCTGTTTTTTGGAGAA	CTSSQPLTGPLGELFF	1	1.4792899408284024E-4	48	TCRBV01-01*01	TCRBV01	TCRBV01-01	01				TCRBD01-01*01	TCRBD01	TCRBD01-01	01				TCRBJ02-02*01	TCRBJ02	TCRBJ02-02	01				2	6	2	4	5	7	33	48	53	59	65	1	In	VDJ
CCCTCAGAACCCAGGGACTCAGCTGTGTACTTCTGTGCCAGCAGCCGTAGCCCCTCTACAGGGGCTGGTGAAGCTTTCTTTGGACAA	CASSRSPSTGAGEAFF	1	1.4792899408284024E-4	48	TCRBV12	TCRBV12				TCRBV12-03/12-04,TCRBV12-04		TCRBD01-01*01	TCRBD01	TCRBD01-01	01				TCRBJ01-01*01	TCRBJ01	TCRBJ01-01	01				6	4	3	2	13	7	33	44	57	64	68	1	In	VDJ
AATGTGAACGCCTTGGAGCTGGACGACTCGGCCCTGTATCTCTGTGCCAGCAGTTTCGACAGGGGTACTGAAGCTTTCTTTGGACAA	CASSFDRGTEAFF	1	1.4792899408284024E-4	39	TCRBV05-04*01	TCRBV05	TCRBV05-04	01				TCRBD01-01*01	TCRBD01	TCRBD01-01	01				TCRBJ01-01*01	TCRBJ01	TCRBJ01-01	01				5	1	2	2	4	5	42	53	57	65	66	1	In	VDJ
TTGTTGCTGGGGGACTCGGCCCTGTATCTCTGTGCCAGCAGCGAGACCCCGGACAGGGTCTTGAACACTGAAGCTTTCTTTGGACAA	CASSETPDRVLNTEAFF	1	1.4792899408284024E-4	51	TCRBV05-05*01	TCRBV05	TCRBV05-05	01				TCRBD01-01*01	TCRBD01	TCRBD01-01	01				TCRBJ01-01*01	TCRBJ01	TCRBJ01-01	01				4	3	1	3	8	0	30	42	50	58	61	1	In	VDJ
TCCACTCTGACAGTAACCAGTGCCCATCCTGAAGACAGCAGCTTCTACATCTGCAGTGCTTTACACCCCGAAGCTTTCTTTGGACAA	CSALHPEAFF	1	1.4792899408284024E-4	30	TCRBV20-01	TCRBV20	TCRBV20-01				01,04	TCRBD01-01*01	TCRBD01	TCRBD01-01	01				TCRBJ01-01*01	TCRBJ01	TCRBJ01-01	01				5	4	3	6	2	8	51	60	62	65	69	1	In	VDJ
AAGATCCAGCCCTCAGAACCCAGGGACTCAGCTGTGTACTTCTGTGCCAGCAGTTTAGGGCAGTACTATGGCTACACCTTCGGTTCG	CASSLGQYYGYTF	2	2.958579881656805E-4	39	TCRBV12-03/12-04*01	TCRBV12	TCRBV12-03/12-04	01				TCRBD01-01*01	TCRBD01	TCRBD01-01	01				TCRBJ01-02*01	TCRBJ01	TCRBJ01-02	01				1	1	4	5	2	3	42	58	60	63	64	2	In	VDJ
ATCCAGCGCACAGAGCAGGAGGACTCGGCCGTGTATCTCTGTGCCAGCAGCTTATACGCAGGGAACTATGGCTACACCTTCGGTTCG	CASSLYAGNYGYTF	2	2.958579881656805E-4	42	TCRBV07-02	TCRBV07	TCRBV07-02				01,02	TCRBD01-01*01	TCRBD01	TCRBD01-01	01				TCRBJ01-02*01	TCRBJ01	TCRBJ01-02	01				2	0	4	3	4	2	39	54	58	-1	63	2	In	VDJ
CTGACCCTGGAGTCTGCCAGGCCCTCACATACCTCTCAGTACCTCTGTGCCGTTGGCCGTACCTCCTACGAGCAGTACTTCGGGCCG	CAVGRTSYEQYF	1	1.4792899408284024E-4	36	TCRBV25-01*01	TCRBV25	TCRBV25-01	01				TCRBD01-01*01	TCRBD01	TCRBD01-01	01				TCRBJ02-07*01	TCRBJ02	TCRBJ02-07	01				11	5	9	0	3	0	45	51	54	57	62	1	In	VDJ
AATGTGAACGCCTTGTTGCTGGGGGACTCGGCCCTCTATCTCTGTGCCAGCAGCCCCCGCAGGGCCTACGAGCAGTACTTCGGGCCG	CASSPRRAYEQYF	1	1.4792899408284024E-4	39	TCRBV05-06*01	TCRBV05	TCRBV05-06	01				TCRBD01-01*01	TCRBD01	TCRBD01-01	01				TCRBJ02-07*01	TCRBJ02	TCRBJ02-07	01				4	0	4	3	5	2	42	54	59	-1	64	1	In	VDJ
CTGAAGATCCAGCGCACAGAGCAGGGGGACTCGGCCATGTATCTCTGTGCCAGCAGCAACCATGGAAACACCATATATTTTGGAGAG	CASSNHGNTIYF	3	4.437869822485207E-4	36	TCRBV07-09*01	TCRBV07	TCRBV07-09	01								TCRBD01,TCRBD02	TCRBD01-01,TCRBD02-01		TCRBJ01-03*01	TCRBJ01	TCRBJ01-03	01				5	2	3	7	1	3	45	57	58	60	62	3	In	VDJ
GTGCAGCCTGCAGAACTGGAGGATTCTGGAGTTTATTTCTGTGCCAGCAGCCAAGATTTGGGGGGTTCACCCCTCCACTTTGGGAAC	CASSQDLGGSPLHF	1	1.4792899408284024E-4	42	TCRBV14-01*01	TCRBV14	TCRBV14-01	01				TCRBD02-01*01	TCRBD02	TCRBD02-01	01				TCRBJ01-06*02	TCRBJ01	TCRBJ01-06	02				0	0	9	1	3	9	39	56	59	-1	65	1	In	VDJ
TTGGAGCTGGGGGACTCGGCCCTTTATCTTTGCGCCAGCAGCTTGGATCGTCCCGGGACTAGGTACAATGAGCAGTTCTTCGGGCCA	CASSLDRPGTRYNEQFF	1	1.4792899408284024E-4	51	TCRBV05-01*01	TCRBV05	TCRBV05-01	01				TCRBD02-01	TCRBD02	TCRBD02-01				01,02	TCRBJ02-01*01	TCRBJ02	TCRBJ02-01	01				0	1	0	8	8	4	30	46	54	62	63	1	In	VDJ
AGCACCTTGGAGCTGGGGGACTCGGCCCTTTATCTTTGCGCCAGCAGCTCAAGCGGGAGCTCCTACAATGAGCAGTTCTTCGGGCCA	CASSSSGSSYNEQFF	2	2.958579881656805E-4	45	TCRBV05-01*01	TCRBV05	TCRBV05-01	01				TCRBD02-01*02	TCRBD02	TCRBD02-01	02				TCRBJ02-01*01	TCRBJ02	TCRBJ02-01	01				3	0	6	2	2	0	36	49	51	-1	59	2	In	VDJ
CACACCCTGCAGCCAGAAGACTCGGCCCTGTATCTCTGCGCCAGCAGCCTGAACAGGGAGAACTACAATGAGCAGTTCTTCGGGCCA	CASSLNRENYNEQFF	2	2.958579881656805E-4	45	TCRBV04-03*01	TCRBV04	TCRBV04-03	01				TCRBD01-01*01	TCRBD01	TCRBD01-01	01				TCRBJ02-01*01	TCRBJ02	TCRBJ02-01	01				4	4	3	3	3	3	36	49	52	58	62	2	In	VDJ
CTGGAGTCGCCCAGCCCCAACCAGACCTCTCTGTACTTCTGTGCCACCCAAAGGGACAGGGGTCAGCGAGCATGGCTCTTCGGGCCA	CATQRDRGQRAWLF	1	1.4792899408284024E-4	42	TCRBV27-01*01	TCRBV27	TCRBV27-01	01				TCRBD01-01*01	TCRBD01	TCRBD01-01	01				TCRBJ02-01*01	TCRBJ02	TCRBJ02-01	01				10	14	0	2	6	17	39	46	52	62	76	1	In	VDJ
GAGATGAATGTGAGCACCTTGGAGCTGGGGGACTCGGCCCTTTATCTTTGCGCCAGCAGCTTGGCAGAGACCCAGTACTTCGGGCCA	CASSLAETQYF	1	1.4792899408284024E-4	33	TCRBV05-01*01	TCRBV05	TCRBV05-01	01											TCRBJ02-05*01	TCRBJ02	TCRBJ02-05	01				0	1	0	0	0	4	48	-1	-1	64	65	1	In	VJ
CCAGTCCACGGAGTCAGGGGACACAGCACTGTATTTCTGTGCCAGCAGCAAACGGTGAAGGGACAAGAGACCCAGTACTTCGGGCCA		2	2.958579881656805E-4	44	TCRBV21-01*01	TCRBV21	TCRBV21-01	01								TCRBD01,TCRBD02	TCRBD01-01,TCRBD02-01		TCRBJ02-05*01	TCRBJ02	TCRBJ02-05	01				2	0	0	8	7	2	37	52	59	-1	63	2	Out	VDJ
GCCTTGTTGCTGGGGGACTCGGCCCTCTATCTCTGTGCCAGCAGCTTGCTCACGGGGGCGGGGACAGATACGCAGTATTTTGGCCCA	CASSLLTGAGTDTQYF	1	1.4792899408284024E-4	48	TCRBV05-06*01	TCRBV05	TCRBV05-06	01								TCRBD01,TCRBD02	TCRBD01-01,TCRBD02-01		TCRBJ02-03*01	TCRBJ02	TCRBJ02-03	01				1	4	6	0	5	3	33	48	53	59	63	1	In	VDJ
CTGGAGCTTGGTGACTCTGCTGTATATTTCTGTGCCAGCAGCCAAGTGGGAACGGGGGGACCCACAGATACGCAGTATTTTGGCCCA	CASSQVGTGGPTDTQYF	1	1.4792899408284024E-4	51	TCRBV03-01/03-02*01	TCRBV03	TCRBV03-01/03-02	01				TCRBD02-01*01	TCRBD02	TCRBD02-01	01				TCRBJ02-03*01	TCRBJ02	TCRBJ02-03	01				1	3	8	1	6	2	30	46	52	59	62	1	In	VDJ
AGCTCCTTGGAGCTGGGGGACTCAGCCCTGTACTTCTGTGCCAGCAGCTTACGCACAGGACAGACCGGGGAGCTGTTTTTTGGAGAA	CASSLRTGQTGELFF	2	2.958579881656805E-4	45	TCRBV13-01*01	TCRBV13	TCRBV13-01	01				TCRBD01-01*01	TCRBD01	TCRBD01-01	01				TCRBJ02-02*01	TCRBJ02	TCRBJ02-02	01				2	0	1	5	6	5	36	51	57	-1	63	2	In	VDJ
TGACCAGTGCCCATCCTGAAGACAGCAGCTTCTACATCTGCAGTGCTAGTTGGGACTGATAACACCGGGGAGCTGTTTTTTGGAGAA		2	2.958579881656805E-4	43	TCRBV20-01*04	TCRBV20	TCRBV20-01	04				TCRBD02-01	TCRBD02	TCRBD02-01				01,02	TCRBJ02-02*01	TCRBJ02	TCRBJ02-02	01				2	3	0	10	1	2	38	50	51	57	60	2	Out	VDJ
CCTGCAGAGCTTGGGGACTCGGCCATGTATCTCTGTGCCAGCAGCTTACGCAGTCCCTTCAAGCACACTGAAGCTTTCTTTGGACAA	CASSLRSPFKHTEAFF	1	1.4792899408284024E-4	48	TCRBV11-01*01	TCRBV11	TCRBV11-01	01								TCRBD01,TCRBD02	TCRBD01-01,TCRBD02-01		TCRBJ01-01*01	TCRBJ01	TCRBJ01-01	01				2	11	4	5	2	3	33	48	50	53	64	1	In	VDJ
TCCCTAGAGTCTGCCATCCCCAACCAGACAGCTCTTTACTTCTGTGCCACCAGGACCAGCCTGAACACTGAAGCTTTCTTTGGACAA	CATRTSLNTEAFF	1	1.4792899408284024E-4	39	TCRBV24-01*01	TCRBV24	TCRBV24-01	01								TCRBD01,TCRBD02	TCRBD01-01,TCRBD02-01		TCRBJ01-01*01	TCRBJ01	TCRBJ01-01	01				7	5	2	7	0	0	42	-1	53	56	61	1	In	VDJ
AGCACCTTGGAGCTGGGGGACTCGGCCCTTTATCTTTGCGCCAGCAGACACGATCTGGCTAGAAACACTGAAGCTTTCTTTGGACAA	CASRHDLARNTEAFF	1	1.4792899408284024E-4	45	TCRBV05-01*01	TCRBV05	TCRBV05-01	01				TCRBD02-01	TCRBD02	TCRBD02-01				01,02	TCRBJ01-01*01	TCRBJ01	TCRBJ01-01	01				5	1	4	8	11	2	36	47	58	62	63	1	In	VDJ
ATCCAGCCCTCAGAACCCAGGGACTCAGCTGTGTACTTCTGTGCCAGCAGTTTCGGGCCAAGCAATCAGCCCCAGCATTTTGGTGAT	CASSFGPSNQPQHF	1	1.4792899408284024E-4	42	TCRBV12	TCRBV12				TCRBV12-03/12-04,TCRBV12-04						TCRBD01,TCRBD02	TCRBD01-01,TCRBD02-01		TCRBJ01-05*01	TCRBJ01	TCRBJ01-05	01				3	2	8	0	1	1	39	53	54	58	60	1	In	VDJ
ACTGTGACATCGGCCCAAAAGAACCCGACAGCTTTCTATCTCTGTGCCACCGCGGACGGACCATTCTATGGCTACACCTTCGGTTCG	CATADGPFYGYTF	1	1.4792899408284024E-4	39	TCRBV19-01*01	TCRBV19	TCRBV19-01	01								TCRBD01,TCRBD02	TCRBD01-01,TCRBD02-01		TCRBJ01-02*01	TCRBJ01	TCRBJ01-02	01				10	8	1	7	4	4	42	49	53	57	65	1	In	VDJ
CTTCACCTACACGCCCTGCAGCCAGAAGACTCAGCCCTGTATCTCTGCGCCAGCAGCCCAGATGACTATGGCTACACCTTCGGTTCG	CASSPDDYGYTF	1	1.4792899408284024E-4	36	TCRBV04-01*01	TCRBV04	TCRBV04-01	01											TCRBJ01-02*01	TCRBJ01	TCRBJ01-02	01				0	2	0	0	0	3	45	-1	-1	62	64	1	In	VJ
NNNTGTCGGCTGCTCCCTCCCAGACATCTGTGTACTTGTGTGCCAGCAGTTCACCCTTCGAACCTTACGAGGCAGTACTTCGGGCCG		1	1.4792899408284024E-4	43	TCRBV06-08*01	TCRBV06	TCRBV06-08	01				TCRBD02-01*02	TCRBD02	TCRBD02-01	02				TCRBJ02-07*01	TCRBJ02	TCRBJ02-07	01				4	0	11	2	17	9	38	51	68	-1	71	1	Out	VDJ
CTGGAGTCCGCCAGCACCAACCAGACATCTATGTACCTCTGTGCCAGCAGTTACCCCTCCGGGGGCGGGGAGCAGTACTTCGGGCCG	CASSYPSGGGEQYF	1	1.4792899408284024E-4	42	TCRBV28-01*01	TCRBV28	TCRBV28-01	01								TCRBD01,TCRBD02	TCRBD01-01,TCRBD02-01		TCRBJ02-07*01	TCRBJ02	TCRBJ02-07	01				4	3	6	0	8	7	39	52	60	66	69	1	In	VDJ
AAGATCCGGTCCACAAAGCTGGAGGACTCAGCCATGTACTTCTGTGCCAGCAGTGTGGTAGGTTTTTACGAGCAGTACTTCGGGCCG	CASSVVGFYEQYF	1	1.4792899408284024E-4	39	TCRBV02-01	TCRBV02	TCRBV02-01				01,03					TCRBD01,TCRBD02	TCRBD01-01,TCRBD02-01		TCRBJ02-07*01	TCRBJ02	TCRBJ02-07	01				4	4	5	4	4	4	42	55	59	62	66	1	In	VDJ
AGCTCTCTGGAGCTGGGGGACTCAGCTTTGTATTTCTGTGCCAGCAGTGCCGAGCCGGGGGGGATCTACGAGCAGTACTTCGGGCCG	CASSAEPGGIYEQYF	1	1.4792899408284024E-4	45	TCRBV09-01*01	TCRBV09	TCRBV09-01	01				TCRBD02-01*01	TCRBD02	TCRBD02-01	01				TCRBJ02-07*01	TCRBJ02	TCRBJ02-07	01				5	2	8	0	8	3	36	47	55	63	65	1	In	VDJ
TGTGAGCACCTTGGAGCTGGGGGACTCGGCCCTTTATCTTTGCGCCAGCAGCTTGGAGCCCCTCCCTACGAGCAGTACTTCGGGCCG		1	1.4792899408284024E-4	41	TCRBV05-01*01	TCRBV05	TCRBV05-01	01				TCRBD02-01	TCRBD02	TCRBD02-01				01,02	TCRBJ02-07*01	TCRBJ02	TCRBJ02-07	01				0	5	6	7	0	2	40	-1	56	59	64	1	Out	VDJ
NAGTTGGCTGCTCCCTCCCAGACATCTGTGTACTTCTGTGCCAGCAGTGAAGGGGGCAGGATCTACAATGAGCAGTTCTTCGGGCCA	CASSEGGRIYNEQFF	1	1.4792899408284024E-4	45	TCRBV06-01*01	TCRBV06	TCRBV06-01	01				TCRBD01-01*01	TCRBD01	TCRBD01-01	01				TCRBJ02-01*01	TCRBJ02	TCRBJ02-01	01				1	5	7	0	0	3	36	-1	52	57	62	1	In	VDJ
TCTCTGGAGCTGGGGGACTCAGCTTTGTATTTCTGTGCCAGCAGCGTAGGTGGGGGGCGAGGGTCGTTCGAGCAGTTCTTCGGGCCA	CASSVGGGRGSFEQFF	1	1.4792899408284024E-4	48	TCRBV09-01*01	TCRBV09	TCRBV09-01	01								TCRBD01,TCRBD02	TCRBD01-01,TCRBD02-01		TCRBJ02-01*01	TCRBJ02	TCRBJ02-01	01				0	11	6	0	3	10	33	49	52	58	69	1	In	VDJ
ATCAATTCCCTGGAGCTTGGTGACTCTGCTGTGTATTTCTGTGCCAGTAGCCCCAGGACAGGGCTGAGGGGTCAGTACTTCGGGCCA	CASSPRTGLRGQYF	1	1.4792899408284024E-4	42	TCRBV03-01/03-02*01	TCRBV03	TCRBV03-01/03-02	01				TCRBD01-01*01	TCRBD01	TCRBD01-01	01				TCRBJ02-05*01	TCRBJ02	TCRBJ02-05	01				4	9	1	3	3	11	39	52	55	63	72	1	In	VDJ
GTGAGCACCTTGGAGCTGGGGGACTCGGCCCTTTATCTTTGCGCCAGCGCCCCTGGTGGGGTCCAAGAGACCCAGTACTTCGGGCCA	CASAPGGVQETQYF	1	1.4792899408284024E-4	42	TCRBV05-01*01	TCRBV05	TCRBV05-01	01								TCRBD01,TCRBD02	TCRBD01-01,TCRBD02-01		TCRBJ02-05*01	TCRBJ02	TCRBJ02-05	01				7	1	6	2	9	1	39	48	57	61	62	1	In	VDJ
CCCAACCAGACCTCTCTGTACTTCTATGCCAGCAGAACCCATAAATTTAATTTACTTGCCAGACCCGGGGAGCTGTTTTTTGGAGAA	YASRTHKFNLLARPGELFF	1	1.4792899408284024E-4	57	TCRBV27-01*01	TCRBV27	TCRBV27-01	01								TCRBD01,TCRBD02	TCRBD01-01,TCRBD02-01		TCRBJ02-02*01	TCRBJ02	TCRBJ02-02	01				6	0	2	7	26	6	24	35	61	-1	64	1	In	VDJ
NNNNTGTCGGCTGCTCCCTCCCAGACATCTGTGTACTTCTGTGCCAGCAGTCCCTTTATGACGGGTGGGTCAGCTTTCTTTGGACAA	CASSPFMTGGSAFF	1	1.4792899408284024E-4	42	TCRBV06-05*01	TCRBV06	TCRBV06-05	01				TCRBD02-01	TCRBD02	TCRBD02-01				01,02	TCRBJ01-01*01	TCRBJ01	TCRBJ01-01	01				5	6	8	4	10	10	39	51	61	65	71	1	In	VDJ
CTGAATGTGAACGCCTTGGAGCTGGACGACTCGGCCCTGTATCTCTGTGCCAGCAGCTCATGAGACACTGAAGCTTTCTTTGGACAA	CASSS*DTEAFF	1	1.4792899408284024E-4	36	TCRBV05-04*01	TCRBV05	TCRBV05-04	01				TCRBD02-01*02	TCRBD02	TCRBD02-01	02				TCRBJ01-01*01	TCRBJ01	TCRBJ01-01	01				3	0	11	2	3	3	45	58	61	-1	64	1	Stop	VDJ
CTACACACCCTGCAGCCAGAAGACTCGGCCCTGTATCTCTGTGCCAGCAGCCAAGATAGAGGGAGGGGCGAAGCTTTCTTTGGACAA	CASSQDRGRGEAFF	1	1.4792899408284024E-4	42	TCRBV04-02*01	TCRBV04	TCRBV04-02	01				TCRBD02-01*02	TCRBD02	TCRBD02-01	02				TCRBJ01-01*01	TCRBJ01	TCRBJ01-01	01				0	2	9	0	4	8	39	56	60	67	69	1	In	VDJ
ACATCGGCCCAAAAGAACCCGACAGCTTTCTATCTCTGTGCCAGTAGTATAGGGGGACCCAGTAATGAAAAACTGTTTTTTGGCAGT	CASSIGGPSNEKLFF	1	1.4792899408284024E-4	45	TCRBV19-01*01	TCRBV19	TCRBV19-01	01								TCRBD01,TCRBD02	TCRBD01-01,TCRBD02-01		TCRBJ01-04*01	TCRBJ01	TCRBJ01-04	01				1	4	0	7	1	4	36	52	53	58	62	1	In	VDJ
CAGCGCACAGAGCAGGAGGACTCGGCCGTGTATCTCTGTGCCAGCAGCCCCACAGGGTCGGGGATTCAGCCCCAGCATTTTGGTGAT	CASSPTGSGIQPQHF	1	1.4792899408284024E-4	45	TCRBV07-02	TCRBV07	TCRBV07-02				01,02	TCRBD01-01*01	TCRBD01	TCRBD01-01	01				TCRBJ01-05*01	TCRBJ01	TCRBJ01-05	01				5	8	3	3	3	6	36	48	51	57	65	1	In	VDJ
GAGTCGCCCAGCCCCAACCAGACCTCTCTGTACTTCTGTGCCAGCACCCCCCTAGGGAATAGCAATCAGCCCCAGCATTTTGGTGAT	CASTPLGNSNQPQHF	1	1.4792899408284024E-4	45	TCRBV27-01*01	TCRBV27	TCRBV27-01	01								TCRBD01,TCRBD02	TCRBD01-01,TCRBD02-01		TCRBJ01-05*01	TCRBJ01	TCRBJ01-05	01				7	1	0	8	8	0	36	46	54	58	59	1	In	VDJ
CTGATTCTGGAGTCCGCCAGCACCAACCAGACATCTATGTACCTCTGTGCCAGCAGGGCCCCTCCCCAGCCCCAGCATTTTGGTGAT	CASRAPPQPQHF	1	1.4792899408284024E-4	36	TCRBV28-01*01	TCRBV28	TCRBV28-01	01				TCRBD01-01*01	TCRBD01	TCRBD01-01	01				TCRBJ01-05*01	TCRBJ01	TCRBJ01-05	01				6	7	9	0	0	7	45	-1	56	59	66	1	In	VDJ
AAGATCCAGCGCACAGAGCAGGGGGACTCGGCCATGTATCTCTGTGCCAGCAGCTTACCCGACTTCTATGGCTACACCTTCGGTTCG	CASSLPDFYGYTF	2	2.958579881656805E-4	39	TCRBV07-09*01	TCRBV07	TCRBV07-09	01				TCRBD02-01	TCRBD02	TCRBD02-01				01,02	TCRBJ01-02*01	TCRBJ01	TCRBJ01-02	01				2	1	2	10	3	4	42	57	60	64	65	2	In	VDJ
GAGTCCGCTACCAGCTCCCAGACATCTGTGTACTTCTGTGCCATCAGTGAGGTTGGGGGATCCTTGAATCCCTACACCTTCGGTTCG	CAISEVGGSLNPYTF	1	1.4792899408284024E-4	45	TCRBV10-03*01	TCRBV10	TCRBV10-03	01								TCRBD01,TCRBD02	TCRBD01-01,TCRBD02-01		TCRBJ01-02*01	TCRBJ01	TCRBJ01-02	01				2	12	6	1	3	10	36	51	54	59	71	1	In	VDJ
AAGCTGGAGGACTCAGCCATGTACTTCTGTGCCAGCAGTGAACGGGGTACCGGGGCGAGTTTGGCCTACGAGCAGTACTTCGGGCCG	CASSERGTGASLAYEQYF	1	1.4792899408284024E-4	54	TCRBV02-01	TCRBV02	TCRBV02-01				01,03					TCRBD01,TCRBD02	TCRBD01-01,TCRBD02-01		TCRBJ02-07*01	TCRBJ02	TCRBJ02-07	01				2	8	7	0	9	2	27	42	51	56	64	1	In	VDJ
ATTCTGGAGTCCGCCAGCACCAACCAGACATCTATGTACCTCTGTGCCAGCAGTGTCAGGGCCGGAAACACCATATATTTTGGAGAG	CASSVRAGNTIYF	2	2.958579881656805E-4	39	TCRBV28-01*01	TCRBV28	TCRBV28-01	01				TCRBD01-01*01	TCRBD01	TCRBD01-01	01				TCRBJ01-03*01	TCRBJ01	TCRBJ01-03	01				5	2	4	3	2	4	42	54	56	61	63	2	In	VDJ
CAGCCCTCAGAACCCAGGGACTCAGCTGTGTACTTCTGTGCCAGCAGTAAGGGACTCTCCGGGGCCAACGTCCTGACTTTCGGGGCC	CASSKGLSGANVLTF	2	2.958579881656805E-4	45	TCRBV12	TCRBV12				TCRBV12-03/12-04,TCRBV12-04		TCRBD02-01	TCRBD02	TCRBD02-01				01,02	TCRBJ02-06*01	TCRBJ02	TCRBJ02-06	01				5	4	0	10	2	4	36	48	50	56	60	2	In	VDJ
CAGCGCACAGAGCAGGGGGACTCGGCCATGTATCTCTGTGCCAGCAGTCTCCGAGGTGGTACGAATTCACCCCTCCACTTTGGGAAC	CASSLRGGTNSPLHF	1	1.4792899408284024E-4	45	TCRBV07-09*01	TCRBV07	TCRBV07-09	01				TCRBD02-01*02	TCRBD02	TCRBD02-01	02				TCRBJ01-06*02	TCRBJ01	TCRBJ01-06	02				6	7	11	1	5	7	36	47	52	56	63	1	In	VDJ
GTGCAGCCTGCAGAACTGGAGGATTCTGGAGTTTATTTCTGTGCCAGCAGCCAAGAAATTGGAGGCAATGAGCAGTTCTTCGGGCCA	CASSQEIGGNEQFF	1	1.4792899408284024E-4	42	TCRBV14-01*01	TCRBV14	TCRBV14-01	01				TCRBD02-01*02	TCRBD02	TCRBD02-01	02				TCRBJ02-01*01	TCRBJ02	TCRBJ02-01	01				0	0	10	1	4	6	39	56	60	-1	65	1	In	VDJ
CTGGAGTCGCCCAGCCCCAACCAGACCTCTCTGTACTTCTGTGCCAGCAGTCTCTTGCGGGGGGCCGGGACCCAGTACTTCGGGCCA	CASSLLRGAGTQYF	2	2.958579881656805E-4	42	TCRBV27-01*01	TCRBV27	TCRBV27-01	01				TCRBD02-01*01	TCRBD02	TCRBD02-01	01				TCRBJ02-05*01	TCRBJ02	TCRBJ02-05	01				5	4	7	1	5	7	39	51	56	64	68	2	In	VDJ
GAGTCGCCCAGCCCCAACCAGACCTCTCTGTACTTCTGTGCCAGCAGTTCACCGGGACGTGGTGCGGAGACCCAGTACTTCGGGCCA	CASSSPGRGAETQYF	2	2.958579881656805E-4	45	TCRBV27-01*01	TCRBV27	TCRBV27-01	01								TCRBD01,TCRBD02	TCRBD01-01,TCRBD02-01		TCRBJ02-05*01	TCRBJ02	TCRBJ02-05	01				4	8	0	7	4	5	36	49	53	58	66	2	In	VDJ
CGGCTGCTCCCTCCCAAACATCTGTGTACTTCTGTGCCAGCCCGACTCAGTCTAGCGGGGAGGGGAGAGACCCAGTACTTCGGGCCA		3	4.437869822485207E-4	49	TCRBV06	TCRBV06				TCRBV06-02/06-03,TCRBV06-02		TCRBD02-01*01	TCRBD02	TCRBD02-01	01				TCRBJ02-05*01	TCRBJ02	TCRBJ02-05	01				8	5	4	3	10	4	32	41	51	60	65	3	Out	VDJ
ACAGTGACCAGTGCCCATCCTGAAGACAGCAGCTTCTACATCTGCAGTGCTAGGAAGAGCACGCAAGAGACCCAGTACTTCGGGCCA	CSARKSTQETQYF	2	2.958579881656805E-4	39	TCRBV20	TCRBV20				TCRBV20-01,TCRBV20-or09_02		TCRBD02-01	TCRBD02	TCRBD02-01				01,02	TCRBJ02-05*01	TCRBJ02	TCRBJ02-05	01				3	3	6	7	4	2	42	53	57	60	63	2	In	VDJ
GTGACATCGGCCCAAAAGAACCCGACAGCTTTCTATCTCTGTGCCAGTACCCCGGCCTTCAACCAAGAGACCCAGTACTTCGGGCCA	CASTPAFNQETQYF	1	1.4792899408284024E-4	42	TCRBV19-01*01	TCRBV19	TCRBV19-01	01								TCRBD01,TCRBD02	TCRBD01-01,TCRBD02-01		TCRBJ02-05*01	TCRBJ02	TCRBJ02-05	01				7	5	9	0	4	0	39	49	53	56	61	1	In	VDJ
CAGCCTGCAGAGCTTGAGGACTCGGCCGTGTATCTCTGTGCCAGCAGCGCGACTAGTAGTGGGGGAGATACGCAGTATTTTGGCCCA	CASSATSSGGDTQYF	1	1.4792899408284024E-4	45	TCRBV11	TCRBV11				TCRBV11-02,TCRBV11-03		TCRBD02-01	TCRBD02	TCRBD02-01				01,02	TCRBJ02-03*01	TCRBJ02	TCRBJ02-03	01				5	9	2	8	2	5	36	48	50	56	65	1	In	VDJ
CTGGAGTCGGCTGCTCCCTCCCAGACATCTGTGTACTTCTGTGCCAGCATTCGACAGGGGTCTACAGATACGCAGTATTTTGGCCCA	CASIRQGSTDTQYF	2	2.958579881656805E-4	42	TCRBV06-01*01	TCRBV06	TCRBV06-01	01				TCRBD01-01*01	TCRBD01	TCRBD01-01	01				TCRBJ02-03*01	TCRBJ02	TCRBJ02-03	01				7	3	2	2	3	3	39	49	52	60	63	2	In	VDJ
AATGTGAGCACCTTGGAGTTGGGGGACTCGGCCCTTTATCTTTGCGCCAGCAGCTTGGCTCTGGGCGGGGAGCTGTTTTTTGGAGAA	CASSLALGGELFF	1	1.4792899408284024E-4	39	TCRBV05-01*01	TCRBV05	TCRBV05-01	01								TCRBD01,TCRBD02	TCRBD01-01,TCRBD02-01		TCRBJ02-02*01	TCRBJ02	TCRBJ02-02	01				0	0	0	9	4	7	42	58	62	-1	65	1	In	VDJ
ACCAGTGCCCATCCTGAAGACAGCAGCTTCTACATCTGCAGTGCTAGAGTGGCGGCGAAGGACACCGGGGAGCTGTTTTTTGGAGAA	CSARVAAKDTGELFF	2	2.958579881656805E-4	45	TCRBV20	TCRBV20				TCRBV20-01,TCRBV20-or09_02		TCRBD02-01	TCRBD02	TCRBD02-01				01,02	TCRBJ02-02*01	TCRBJ02	TCRBJ02-02	01				1	6	7	5	2	3	36	49	51	55	61	2	In	VDJ
GGAGTCAGGGGACACAGCACTGTATTTCTGTGCCAGCAGCAAATCTGCGAGGGATCAGGGGGCAAGACTGAAGCTTTCTTTGGACAA		3	4.437869822485207E-4	53	TCRBV21-01*01	TCRBV21	TCRBV21-01	01				TCRBD01-01*01	TCRBD01	TCRBD01-01	01				TCRBJ01-01*01	TCRBJ01	TCRBJ01-01	01				2	3	4	0	12	5	28	43	55	63	66	3	Out	VDJ
TCACCAGGCCTGGGGGACGCAGCCATGTACCTGTGTGCCACCAGCAGAGATAGTGACACCCTGAACACTGAAGCTTTCTTTGGACAA	CATSRDSDTLNTEAFF	2	2.958579881656805E-4	48	TCRBV15-01*02	TCRBV15	TCRBV15-01	02				TCRBD01-01*01	TCRBD01	TCRBD01-01	01				TCRBJ01-01*01	TCRBJ01	TCRBJ01-01	01				0	3	2	6	4	0	33	50	54	58	61	2	In	VDJ
ACGTTGGCGTCTGCTGTACCCTCTCAGACATCTGTGTACTTCTGTGCCAGCAGTGAAGGGCGGAACACTGAAGCTTTCTTTGGACAA	CASSEGRNTEAFF	2	2.958579881656805E-4	39	TCRBV06-04*01	TCRBV06	TCRBV06-04	01								TCRBD01,TCRBD02	TCRBD01-01,TCRBD02-01		TCRBJ01-01*01	TCRBJ01	TCRBJ01-01	01				3	2	5	3	0	1	42	-1	56	60	62	2	In	VDJ
ACAGTGACCAGTGCCCATCCTGAAGACAGCAGCTTCTACATCTGCAGTGCTCAGTCCCAGGAGAACACTGAAGCTTTCTTTGGACAA	CSAQSQENTEAFF	2	2.958579881656805E-4	39	TCRBV20	TCRBV20				TCRBV20-01,TCRBV20-or09_02		TCRBD01-01*01	TCRBD01	TCRBD01-01	01				TCRBJ01-01*01	TCRBJ01	TCRBJ01-01	01				5	1	4	4	6	1	42	51	57	61	62	2	In	VDJ
ATCCAGCCCTCAGAACCCAGGGACTCAGCTGTGTACTTCTGTGCCAGCAGTCCCGGACCGAGAAACACTGAAGCTTTCTTTGGACAA	CASSPGPRNTEAFF	1	1.4792899408284024E-4	42	TCRBV12	TCRBV12				TCRBV12-03/12-04,TCRBV12-04						TCRBD01,TCRBD02	TCRBD01-01,TCRBD02-01		TCRBJ01-01*01	TCRBJ01	TCRBJ01-01	01				5	5	1	7	3	2	39	51	54	58	63	1	In	VDJ
CCAACCAGACAGCTCTTTACTTCTGTGCCACCAGTGATTGCTGGGACAGGGGGAAGGTCAACTAATGAAAAACTGTTTTTTGGCAGT		7	0.0010355029585798817	58	TCRBV24-01*01	TCRBV24	TCRBV24-01	01				TCRBD01-01*01	TCRBD01	TCRBD01-01	01				TCRBJ01-04*01	TCRBJ01	TCRBJ01-04	01				2	5	0	1	3	0	23	39	42	53	58	7	Out	VDJ
AATGTGAACGCCTTGTTGCTGGGGGACTCGGCCCTGTATCTCTGTGCCAGCAGCTTCGAATACGATCAGCCCCAGCATTTTGGTGAT	CASSFEYDQPQHF	1	1.4792899408284024E-4	39	TCRBV05-05*01	TCRBV05	TCRBV05-05	01								TCRBD01,TCRBD02	TCRBD01-01,TCRBD02-01		TCRBJ01-05*01	TCRBJ01	TCRBJ01-05	01				2	5	2	8	1	5	42	56	57	59	64	1	In	VDJ
CTGGAGTCCGCCAGCACCAACCAGACATCTATGTACCTCTGTACCAGCAGTTTGCTTCAGCACAATCAGCCCCAGCATTTTGGTGAT	CTSSLLQHNQPQHF	1	1.4792899408284024E-4	42	TCRBV28-01*01	TCRBV28	TCRBV28-01	01								TCRBD01,TCRBD02	TCRBD01-01,TCRBD02-01		TCRBJ01-05*01	TCRBJ01	TCRBJ01-05	01				3	2	4	5	4	3	39	53	57	60	62	1	In	VDJ
ATCAATTCCCTGGAGCTTGGTGACTCTGCTGTGTATTTCTGTGCCAGCAGCCCCTCCGCAGCTAACTATGGCTACACCTTCGGTTCG	CASSPSAANYGYTF	1	1.4792899408284024E-4	42	TCRBV03-01/03-02*01	TCRBV03	TCRBV03-01/03-02	01				TCRBD01-01*01	TCRBD01	TCRBD01-01	01				TCRBJ01-02*01	TCRBJ01	TCRBJ01-02	01				4	0	4	5	6	0	39	52	58	-1	61	1	In	VDJ
CTCACTCTGGAGTCCGCTACCAGCTCCCAGACATCTGTGTACTTCTGTGCCATCAGGGGATCGCGATATGGCTACACCTTCGGTTCG	CAIRGSRYGYTF	2	2.958579881656805E-4	36	TCRBV10-03*01	TCRBV10	TCRBV10-03	01								TCRBD01,TCRBD02	TCRBD01-01,TCRBD02-01		TCRBJ01-02*01	TCRBJ01	TCRBJ01-02	01				6	6	0	8	0	5	45	-1	56	60	66	2	In	VDJ
GAGTCTGCTGCCTCCTCCCAGACATCTGTATATTTCTGCGCCAGCAGTGAGTCCCGAGGGGGCCTCTACGAGCAGTACTTCGGGCCG	CASSESRGGLYEQYF	1	1.4792899408284024E-4	45	TCRBV10-01*01	TCRBV10	TCRBV10-01	01				TCRBD01-01*01	TCRBD01	TCRBD01-01	01				TCRBJ02-07*01	TCRBJ02	TCRBJ02-07	01				0	2	5	0	3	3	36	53	56	63	65	1	In	VDJ
AAGATCCAGCGCACAGAGCAGGAGGACTCGGCCGTGTATCTCTGTGCCAGCGGACGGGACGGCTCCTACGAGCAGTACTTCGGGCCG	CASGRDGSYEQYF	1	1.4792899408284024E-4	39	TCRBV07-02	TCRBV07	TCRBV07-02				01,02					TCRBD01,TCRBD02	TCRBD01-01,TCRBD02-01		TCRBJ02-07*01	TCRBJ02	TCRBJ02-07	01				8	2	0	7	4	0	42	51	55	60	62	1	In	VDJ
AAGATCCGGTCCACAAAGCTGGAGGACTCAGCCATGTACTTCTGTGCCAGCAGCCCGGACGGATCCTACGAGCAGTACTTCGGGCCG	CASSPDGSYEQYF	1	1.4792899408284024E-4	39	TCRBV02-01	TCRBV02	TCRBV02-01				01,03					TCRBD01,TCRBD02	TCRBD01-01,TCRBD02-01		TCRBJ02-07*01	TCRBJ02	TCRBJ02-07	01				6	3	1	7	3	1	42	53	56	60	63	1	In	VDJ
TTGTTGCTGGGGGACTCGGCCCTCTATCTCTGTGCCAGCAGCTTGGTCTCAGGGGGAAACTCTGGAAACACCATATATTTTGGAGAG	CASSLVSGGNSGNTIYF	1	1.4792899408284024E-4	51	TCRBV05-06*01	TCRBV05	TCRBV05-06	01				TCRBD01-01*01	TCRBD01	TCRBD01-01	01				TCRBJ01-03*01	TCRBJ01	TCRBJ01-03	01				0	3	4	1	3	0	30	46	49	56	59	1	In	VDJ
GGGGACTCGGCCATGTATCTCTGTGCCAGCAGCCGAAGGGGGGGAGGCCCAAACTGGGCTGGGGCCAACGTCCTGACTTTCGGGGCC	CASSRRGGGPNWAGANVLTF	1	1.4792899408284024E-4	60					TCRBV11,TCRBV07	TCRBV11-01,TCRBV11-03,TCRBV07-09		TCRBD02-01*01	TCRBD02	TCRBD02-01	01				TCRBJ02-06*01	TCRBJ02	TCRBJ02-06	01				5	14	9	0	4	2	21	33	37	44	58	1	In	VDJ
NTGTCGGCTGCTCCCTCCCAGACATCTGTGTACTTCTGTGCCAGCAACCTCGGACAAGGGGCCAAAAACATTCAGTACTTCGGCGCC	CASNLGQGAKNIQYF	3	4.437869822485207E-4	45	TCRBV06-05*01	TCRBV06	TCRBV06-05	01				TCRBD01-01*01	TCRBD01	TCRBD01-01	01				TCRBJ02-04*01	TCRBJ02	TCRBJ02-04	01				7	4	1	6	5	1	36	46	51	56	60	3	In	VDJ
CAGCGCACAGAGCGGGGGGACTCAGCCGTGTATCTCTGTGCCAGCAGCTTAATGTCCGGGGGCAATTCACCCCTCCACTTTGGGAAC	CASSLMSGGNSPLHF	1	1.4792899408284024E-4	45	TCRBV07-03*01	TCRBV07	TCRBV07-03	01								TCRBD01,TCRBD02	TCRBD01-01,TCRBD02-01		TCRBJ01-06*02	TCRBJ01	TCRBJ01-06	02				1	0	6	0	5	7	36	52	57	-1	63	1	In	VDJ
TCCCTAGAGTCTGCCATCCCCAACCAGACAGCTCTTTACTTCTGTGCCACCAGTGACGCTAGCCGCAATGAGCAGTTCTTCGGGCCA	CATSDASRNEQFF	1	1.4792899408284024E-4	39	TCRBV24-01*01	TCRBV24	TCRBV24-01	01				TCRBD02-01	TCRBD02	TCRBD02-01				01,02	TCRBJ02-01*01	TCRBJ02	TCRBJ02-01	01				4	2	4	7	2	6	42	56	58	63	65	1	In	VDJ
NNNNNNNNNNNNNNNNNNCATCCTGAGGATCCAGCAGGTAGTGCGAGGAGATTCGGCAGCTTGTCCCGGGAGCAGTTCTTCGGGCCA		1	1.4792899408284024E-4	14	TCRBV18-01*01	TCRBV18	TCRBV18-01	01				TCRBD02-01	TCRBD02	TCRBD02-01				01,02	TCRBJ02-01*01	TCRBJ02	TCRBJ02-01	01				22	0	8	5	4	10	67	62	66	-1	69	1	Out	VDJ
ACCCTGCAGCCAGAAGACTCGGCCCTGTATCTCTGTGCCAGCAGCCAAGATGGGCTAGAAGGTCCAGAGACCCAGTACTTCGGGCCA	CASSQDGLEGPETQYF	1	1.4792899408284024E-4	48	TCRBV04-02*01	TCRBV04	TCRBV04-02	01								TCRBD01,TCRBD02	TCRBD01-01,TCRBD02-01		TCRBJ02-05*01	TCRBJ02	TCRBJ02-05	01				0	10	8	0	1	4	33	50	51	55	65	1	In	VDJ
CTGAAGATCCAGCGCACAGAGCAGCGGGACTCGGCCATGTATCGCTGTGCCAGCAGCTTAGTTCTCGCGGACCAGTACTTCGGGCCA	CASSLVLADQYF	1	1.4792899408284024E-4	36	TCRBV07-06*01	TCRBV07	TCRBV07-06	01				TCRBD02-01	TCRBD02	TCRBD02-01				01,02	TCRBJ02-05*01	TCRBJ02	TCRBJ02-05	01				1	1	7	5	5	10	45	61	66	70	71	1	In	VDJ
GATCCAGCGCACAGAGCGGGGGGACTCAGCCGTGTATCTCTGTGCCAGCAGCCCACCCCAATGGCTGATACGCAGTATTTTGGCCCA		1	1.4792899408284024E-4	41	TCRBV07-03*01	TCRBV07	TCRBV07-03	01				TCRBD01-01*01	TCRBD01	TCRBD01-01	01				TCRBJ02-03*01	TCRBJ02	TCRBJ02-03	01				5	1	9	0	10	6	40	52	62	65	66	1	Out	VDJ
ATCCAGCCTGCAGAGCTTGAGGACTCGGCCGTGTATCTCTGTGCCAGCAGCTTAGCACCCAGGAAAGATACGCAGTATTTTGGCCCA	CASSLAPRKDTQYF	1	1.4792899408284024E-4	42	TCRBV11	TCRBV11				TCRBV11-02,TCRBV11-03		TCRBD01-01*01	TCRBD01	TCRBD01-01	01				TCRBJ02-03*01	TCRBJ02	TCRBJ02-03	01				1	2	4	4	4	5	39	55	59	63	65	1	In	VDJ
AAGATCCAGCCTGCAGAGCTTGAGGACTCGGCCGTGTATCTCTGTGCCAGCAGCTTCCAGAACACCGGGGAGCTGTTTTTTGGAGAA	CASSFQNTGELFF	1	1.4792899408284024E-4	39	TCRBV11	TCRBV11				TCRBV11-02,TCRBV11-03		TCRBD01-01*01	TCRBD01	TCRBD01-01	01				TCRBJ02-02*01	TCRBJ02	TCRBJ02-02	01				3	0	4	6	1	1	42	56	57	-1	59	1	In	VDJ
ACATCGGCCCAAAAGAACCCGACAGCTTTCTATCTCTGTGCCAGTACCTACGACACTTACAACACCGGGGAGCTGTTTTTTGGAGAA	CASTYDTYNTGELFF	3	4.437869822485207E-4	45	TCRBV19-01*01	TCRBV19	TCRBV19-01	01				TCRBD01-01*01	TCRBD01	TCRBD01-01	01				TCRBJ02-02*01	TCRBJ02	TCRBJ02-02	01				7	5	2	6	5	2	36	46	51	55	60	3	In	VDJ
ATCCGGTCCACAAAGCTGGAGGACTCAGCCATGTACTTCTGTGCCAGCAGCAGGACAGGACGGGTCACTGAAGCTTTCTTTGGACAA	CASSRTGRVTEAFF	1	1.4792899408284024E-4	42	TCRBV02-01	TCRBV02	TCRBV02-01				01,03	TCRBD01-01*01	TCRBD01	TCRBD01-01	01				TCRBJ01-01*01	TCRBJ01	TCRBJ01-01	01				6	6	1	4	2	4	39	50	52	59	65	1	In	VDJ
GAACTGGAGGATTCTGGAGTTTATTTCTGTGCCAGCAGCCAAGACTCTGTTACAGGGTTTTTGAACACTGAAGCTTTCTTTGGACAA	CASSQDSVTGFLNTEAFF	2	2.958579881656805E-4	54	TCRBV14-01*01	TCRBV14	TCRBV14-01	01				TCRBD01-01*01	TCRBD01	TCRBD01-01	01				TCRBJ01-01*01	TCRBJ01	TCRBJ01-01	01				0	4	3	3	7	0	27	44	51	57	61	2	In	VDJ
ACTGTGACATCGGCCCAAAAGAACCCGACAGCTTTCTATCTCTGTGCCAGTATTGACAGTTTGAACACTGAAGCTTTCTTTGGACAA	CASIDSLNTEAFF	3	4.437869822485207E-4	39	TCRBV19-01*01	TCRBV19	TCRBV19-01	01				TCRBD01-01*01	TCRBD01	TCRBD01-01	01				TCRBJ01-01*01	TCRBJ01	TCRBJ01-01	01				7	2	2	5	2	0	42	52	54	59	61	3	In	VDJ
GAGTCCGCCAGCACCAACCAGACATCTATGTACCTCTGTGCCAGCACCCGACCAAGGGAGAGCAATCAGCCCCAGCATTTTGGTGAT	CASTRPRESNQPQHF	2	2.958579881656805E-4	45	TCRBV28-01*01	TCRBV28	TCRBV28-01	01				TCRBD02-01*02	TCRBD02	TCRBD02-01	02				TCRBJ01-05*01	TCRBJ01	TCRBJ01-05	01				7	0	9	2	9	1	36	46	55	-1	60	2	In	VDJ
ACCAGTGCCCATCCTGAAGACAGCAGCTTCTACATCTGCAGTGCTAGAGATTTCGGCAGCTACAGCTATGGCTACACCTTCGGTTCG	CSARDFGSYSYGYTF	1	1.4792899408284024E-4	45	TCRBV20	TCRBV20				TCRBV20-01,TCRBV20-or09_02		TCRBD01-01*01	TCRBD01	TCRBD01-01	01				TCRBJ01-02*01	TCRBJ01	TCRBJ01-02	01				0	0	3	5	11	4	36	50	61	-1	65	1	In	VDJ
GTGACCAGTGCCCATCCTGAAGACAGCAGCTTCTACATCTGCAGTGCTAGAGATCCGACAGGGGCCTATGGCTACACCTTCGGTTCG	CSARDPTGAYGYTF	1	1.4792899408284024E-4	42	TCRBV20	TCRBV20				TCRBV20-01,TCRBV20-or09_02		TCRBD01-01*01	TCRBD01	TCRBD01-01	01				TCRBJ01-02*01	TCRBJ01	TCRBJ01-02	01				0	1	2	2	3	4	39	53	56	64	65	1	In	VDJ
GTGACCAGTGCCCATCCTGAAGACAGCAGCTTCTACATCTGCAGTGCTCTGCTCCGGGCGGCTAACTATGGCTACACCTTCGGTTCG	CSALLRAANYGYTF	2	2.958579881656805E-4	42	TCRBV20	TCRBV20				TCRBV20-01,TCRBV20-or09_02						TCRBD01,TCRBD02	TCRBD01-01,TCRBD02-01		TCRBJ01-02*01	TCRBJ01	TCRBJ01-02	01				5	2	8	0	7	0	39	48	55	59	61	2	In	VDJ
CTTGGAGATCCAGTCCACGGAGTCAGGGGACACAGCACTGTATTTCTGTGCCAGCAGCGGACAGTTAATGGCTACACCTTCGGTTCG		1	1.4792899408284024E-4	35	TCRBV21-01*01	TCRBV21	TCRBV21-01	01				TCRBD01-01*01	TCRBD01	TCRBD01-01	01				TCRBJ01-02*01	TCRBJ01	TCRBJ01-02	01				5	3	1	5	0	6	46	-1	58	64	67	1	Out	VDJ
AAGATCCAGCGCACAGAGCAGGGGGACTCGGCCATGTATCTCTGTGCCAGCAGCTTAGACAGGGGGCGAGGCTACACCTTCGGTTCG	CASSLDRGRGYTF	1	1.4792899408284024E-4	39	TCRBV07-09*01	TCRBV07	TCRBV07-09	01				TCRBD01-01*01	TCRBD01	TCRBD01-01	01				TCRBJ01-02*01	TCRBJ01	TCRBJ01-02	01				1	2	3	0	0	8	42	-1	58	67	69	1	In	VDJ
NCTCTCACTGTGACATCGGCCCAAAAGAACCCGACAGCTTTCTATCTCTGTGCCAGTAGTATCAGGGGTTTGGGGTACTTCGGGCCG	CASSIRGLGYF	1	1.4792899408284024E-4	33	TCRBV19-01*01	TCRBV19	TCRBV19-01	01				TCRBD01-01*01	TCRBD01	TCRBD01-01	01				TCRBJ02-07*01	TCRBJ02	TCRBJ02-07	01				3	6	4	2	0	12	48	-1	62	68	74	1	In	VDJ
ACTCTCAAGATCCAGCCTGCAGAGCTTGAGGACTCGGCCGTGTATCTCTGTGCCAGCAGTTCATTCCACGAGCAGTACTTCGGGCCG	CASSSFHEQYF	1	1.4792899408284024E-4	33	TCRBV11	TCRBV11				TCRBV11-02,TCRBV11-03		TCRBD01-01*01	TCRBD01	TCRBD01-01	01				TCRBJ02-07*01	TCRBJ02	TCRBJ02-07	01				6	4	4	6	2	5	48	59	61	63	67	1	In	VDJ
GTGAACGCCTTGGAGCTGGACGACTCGGCCCTGTATCTCTGTGCCAGCAGCCCCAGGGGGTCTGGAAACACCATATATTTTGGAGAG	CASSPRGSGNTIYF	2	2.958579881656805E-4	42	TCRBV05-04*01	TCRBV05	TCRBV05-04	01				TCRBD01-01*01	TCRBD01	TCRBD01-01	01				TCRBJ01-03*01	TCRBJ01	TCRBJ01-03	01				4	0	4	1	2	1	39	51	53	-1	60	2	In	VDJ
CAGGGGGACTCGGCCATGTATCTCTGTGCCAGCAGCCCGGATTCCCGGGACGGCATACGCTTATCAAACACCATATATTTTGGAGAG	CASSPDSRDGIRLSNTIYF	2	2.958579881656805E-4	57	TCRBV07-09*01	TCRBV07	TCRBV07-09	01								TCRBD01,TCRBD02	TCRBD01-01,TCRBD02-01		TCRBJ01-03*01	TCRBJ01	TCRBJ01-03	01				5	14	0	7	10	6	24	36	46	51	65	2	In	VDJ
AGCACCTTGGAGCTGGGGGACTCGGCCCTTTATCTTTGCGCCAGCAGCACCGGGACAGGGGTTTACAATGAGCAGTTCTTCGGGCCA	CASSTGTGVYNEQFF	1	1.4792899408284024E-4	45	TCRBV05-01*01	TCRBV05	TCRBV05-01	01				TCRBD01-01*01	TCRBD01	TCRBD01-01	01				TCRBJ02-01*01	TCRBJ02	TCRBJ02-01	01				4	2	0	2	3	4	36	48	51	61	63	1	In	VDJ
ATCCAGCCCTCAGAACCCAGGGACTCAGCTGTGTACTTCTGTGCCAGCAGTTTAGACGACAGGTACAATGAGCAGTTCTTCGGGCCA	CASSLDDRYNEQFF	1	1.4792899408284024E-4	42	TCRBV12	TCRBV12				TCRBV12-03/12-04,TCRBV12-04		TCRBD01-01*01	TCRBD01	TCRBD01-01	01				TCRBJ02-01*01	TCRBJ02	TCRBJ02-01	01				1	0	2	4	2	4	39	55	57	-1	63	1	In	VDJ
GCCCTGCAGCCAGAAGACTCAGCCCTGTATCTCTGCGCCAGCAGCCACCGTCGGTGAACTTTCTACAATGAGCAGTTCTTCGGGCCA	CASSHRR*TFYNEQFF	1	1.4792899408284024E-4	48	TCRBV04-01*01	TCRBV04	TCRBV04-01	01				TCRBD02-01	TCRBD02	TCRBD02-01				01,02	TCRBJ02-01*01	TCRBJ02	TCRBJ02-01	01				3	2	3	10	10	3	33	47	57	60	62	1	Stop	VDJ
AAGATCCAGCCCTCAGAACCCAGGGACTCAGCTGTGTACTTCTGTGCCAGCGAGCGGGGCTCCTACAATGAGCAGTTCTTCGGGCCA	CASERGSYNEQFF	1	1.4792899408284024E-4	39	TCRBV12-03/12-04*01	TCRBV12	TCRBV12-03/12-04	01				TCRBD02-01*01	TCRBD02	TCRBD02-01	01				TCRBJ02-01*01	TCRBJ02	TCRBJ02-01	01				8	0	6	3	1	0	42	51	52	-1	59	1	In	VDJ
TCTCTGGAGCTGGGGGACTCAGCTTTGTATTTCTGTGCCAGCAGCGTCCTTAGCGGGGGATTTGCAGATACGCAGTATTTTGGCCCA	CASSVLSGGFADTQYF	1	1.4792899408284024E-4	48	TCRBV09-01*01	TCRBV09	TCRBV09-01	01				TCRBD02-01*01	TCRBD02	TCRBD02-01	01				TCRBJ02-03*01	TCRBJ02	TCRBJ02-03	01				2	5	5	2	3	4	33	47	50	59	64	1	In	VDJ
ATGAATGTGAGCACCTTGGAGCTGGGGGACTCGGCCCTTTATCTTTGCGCCAGCGCCGTCGGGGCAGATACGCAGTATTTTGGCCCA	CASAVGADTQYF	2	2.958579881656805E-4	36	TCRBV05-01*01	TCRBV05	TCRBV05-01	01				TCRBD02-01*01	TCRBD02	TCRBD02-01	01				TCRBJ02-03*01	TCRBJ02	TCRBJ02-03	01				7	0	8	3	5	4	45	54	59	-1	64	2	In	VDJ
TGGCAATCCTGTCCTCAGAACCGGGAGACACGGCACTGTATCTCTGCGCCAGCAGGGACAGGGACCGGGGAGCTGTTTTTTGGAGAA		1	1.4792899408284024E-4	37	TCRBV23-01*01	TCRBV23	TCRBV23-01	01				TCRBD01-01*01	TCRBD01	TCRBD01-01	01				TCRBJ02-02*01	TCRBJ02	TCRBJ02-02	01				6	0	1	3	0	5	44	-1	55	-1	63	1	Out	VDJ
GCCCAAAAGAACCCGACAGCTTTCTATCTCTGTGCCAGTAGTACTCAGACATACAGGGGTAGCACCGGGGAGCTGTTTTTTGGAGAA	CASSTQTYRGSTGELFF	1	1.4792899408284024E-4	51	TCRBV19-01*01	TCRBV19	TCRBV19-01	01				TCRBD01-01*01	TCRBD01	TCRBD01-01	01				TCRBJ02-02*01	TCRBJ02	TCRBJ02-02	01				4	3	3	2	9	4	30	43	52	59	62	1	In	VDJ
ATCCAGCCCTCAGAACCCAGGGACTCAGCTGTGTACTTCTGTGCCAGCAGCCTGGGGGGGGTCGTCACTGAAGCTTTCTTTGGACAA	CASSLGGVVTEAFF	2	2.958579881656805E-4	42	TCRBV12	TCRBV12				TCRBV12-03/12-04,TCRBV12-04		TCRBD02-01*01	TCRBD02	TCRBD02-01	01				TCRBJ01-01*01	TCRBJ01	TCRBJ01-01	01				6	5	9	0	3	4	39	50	53	60	65	2	In	VDJ
AATGTGAACGCCTTGGAGCTGGACGACTCGGCCCTGTATCTCTGTGCCAGCCAGCAAGCTAGGGGCACTGAAGCTTTCTTTGGACAA	CASQQARGTEAFF	1	1.4792899408284024E-4	39	TCRBV05-04*01	TCRBV05	TCRBV05-04	01				TCRBD01-01*01	TCRBD01	TCRBD01-01	01				TCRBJ01-01*01	TCRBJ01	TCRBJ01-01	01				7	0	5	2	9	4	42	51	60	-1	65	1	In	VDJ
GTGAACGCCTTGTTGCTGGGGGACTCGGCCCTCTATCTCTGTGCCAGCAGCTTATGGGGAGGAAGGCGGCCCCAGCATTTTGGTGAT	CASSLWGGRRPQHF	2	2.958579881656805E-4	42	TCRBV05-06*01	TCRBV05	TCRBV05-06	01				TCRBD02-01*02	TCRBD02	TCRBD02-01	02				TCRBJ01-05*01	TCRBJ01	TCRBJ01-05	01				2	6	9	1	3	9	39	53	56	62	68	2	In	VDJ
NTGTCGGCTGCTCCCTCCCAAACATCTGTGTACTTCTGTGCCAGCAGTTACACCTCAGGGTTTTCTCAGCCCCAGCATTTTGGTGAT	CASSYTSGFSQPQHF	4	5.91715976331361E-4	45	TCRBV06-02/06-03*01	TCRBV06	TCRBV06-02/06-03	01				TCRBD01-01*01	TCRBD01	TCRBD01-01	01				TCRBJ01-05*01	TCRBJ01	TCRBJ01-05	01				2	5	4	3	4	6	36	51	55	60	65	4	In	VDJ
ACCAGTGCCCATCCTGAAGACAGCAGCTTCTACATCTGCAGTGCTACCCGATCTAGACAGAGTAATCAGCCCCAGCATTTTGGTGAT	CSATRSRQSNQPQHF	2	2.958579881656805E-4	45	TCRBV20	TCRBV20				TCRBV20-01,TCRBV20-or09_02		TCRBD01-01*01	TCRBD01	TCRBD01-01	01				TCRBJ01-05*01	TCRBJ01	TCRBJ01-05	01				4	3	2	5	9	4	36	46	55	60	63	2	In	VDJ
AATGTGAGCACCTTGGAGCTGGGGGACTCGGCCCTTTATCTTTGCGCCAGCAGCTTGACAAGAAGTTATGGCTACACCTTCGGTTCG	CASSLTRSYGYTF	1	1.4792899408284024E-4	39	TCRBV05-01*01	TCRBV05	TCRBV05-01	01				TCRBD01-01*01	TCRBD01	TCRBD01-01	01				TCRBJ01-02*01	TCRBJ01	TCRBJ01-02	01				1	6	3	6	0	5	42	-1	57	60	66	1	In	VDJ
CTAGAGTCTGCCATCCCCAACCAGACAGCTCTTTACTTCTGTGCCACCAGTTCGGACCGCCACCCAGATGGCTACACCTTCGGTTCG	CATSSDRHPDGYTF	2	2.958579881656805E-4	42	TCRBV24-01*01	TCRBV24	TCRBV24-01	01								TCRBD01,TCRBD02	TCRBD01-01,TCRBD02-01		TCRBJ01-02*01	TCRBJ01	TCRBJ01-02	01				6	10	1	7	2	6	39	51	53	57	67	2	In	VDJ
CCTGAAGACAGCAGCTTCTACATCTGCAGTGCTAGTAATAAGGTAGGGCCCCGCTCGATCGGCGATCGGGGCTACACCTTCGGTTCG	CSASNKVGPRSIGDRGYTF	1	1.4792899408284024E-4	57	TCRBV20-01*04	TCRBV20	TCRBV20-01	04								TCRBD01,TCRBD02	TCRBD01-01,TCRBD02-01		TCRBJ01-02*01	TCRBJ01	TCRBJ01-02	01				2	21	5	3	8	8	24	36	44	48	69	1	In	VDJ
GCCAGCACCAACCAGACATCTATGTACCTCTGTGCCAGCAGTTTGGCCTCACAGGGGGTAAAGTCGCGGGAGCAGTACTTCGGGCCG	CASSLASQGVKSREQYF	1	1.4792899408284024E-4	51	TCRBV28-01*01	TCRBV28	TCRBV28-01	01				TCRBD01-01*01	TCRBD01	TCRBD01-01	01				TCRBJ02-07*01	TCRBJ02	TCRBJ02-07	01				3	11	3	1	6	7	30	44	50	58	69	1	In	VDJ
ATCCTGGAGTCGCCCAGCCCCAACCAGACCTCTCTGTACTTCTGTGCATCCTCCGGGACAGGGCTCTACGAGCAGTACTTCGGGCCG	CASSGTGLYEQYF	2	2.958579881656805E-4	39	TCRBV27-01*01	TCRBV27	TCRBV27-01	01				TCRBD01-01*01	TCRBD01	TCRBD01-01	01				TCRBJ02-07*01	TCRBJ02	TCRBJ02-07	01				12	2	0	3	7	3	42	47	54	63	65	2	In	VDJ
NNNNTGTCGGCTGCTCCCTCCCAGACATCTGTGTACTTCTGTGCCAGCAGTTATCAGGGGGCAGGAAACGAGCAGTACTTCGGGCCG	CASSYQGAGNEQYF	1	1.4792899408284024E-4	42	TCRBV06-05*01	TCRBV06	TCRBV06-05	01				TCRBD01-01*01	TCRBD01	TCRBD01-01	01				TCRBJ02-07*01	TCRBJ02	TCRBJ02-07	01				3	5	4	0	1	5	39	53	54	62	67	1	In	VDJ
AGATCCAGTCCACGGAGTCAGGGGACACAGCACTGTATTTCTGTGCCAGCAGCAGGTAGGGCTGGAAACACCATATATTTTGGAGAG		2	2.958579881656805E-4	40	TCRBV21-01*01	TCRBV21	TCRBV21-01	01								TCRBD01,TCRBD02	TCRBD01-01,TCRBD02-01		TCRBJ01-03*01	TCRBJ01	TCRBJ01-03	01				4	0	5	3	3	2	41	54	57	-1	61	2	Out	VDJ
TTGGCGTCTGCTGTACCCTCTCAGACATCTGTGTACTTCTGTGCCAGCAGTGACAACTCTGGGGCCAACGTCCTGACTTTCGGGGCC	CASSDNSGANVLTF	1	1.4792899408284024E-4	42	TCRBV06-04*01	TCRBV06	TCRBV06-04	01											TCRBJ02-06*01	TCRBJ02	TCRBJ02-06	01				2	2	0	0	0	0	39	-1	-1	54	56	1	In	VJ
AGGATCCAGCAGGTAGTGCGAGGAGATTCGGCAGCTTATTTCTGTGCCAGCTTCGCCGACAGGGATCGACCCCTCCACTTTGGGAAC	CASFADRDRPLHF	1	1.4792899408284024E-4	39	TCRBV18-01*01	TCRBV18	TCRBV18-01	01				TCRBD01-01*01	TCRBD01	TCRBD01-01	01				TCRBJ01-06*02	TCRBJ01	TCRBJ01-06	02				7	4	2	3	5	12	42	52	57	64	68	1	In	VDJ
TCCCTGGAGCTTGGTGACTCTGCTGTGTATTTCTGTGCCAGCAGCGTCTCTCCCCAGGGGGGCAATTCACCCCTCCACTTTGGGAAC	CASSVSPQGGNSPLHF	1	1.4792899408284024E-4	48	TCRBV03-01/03-02*01	TCRBV03	TCRBV03-01/03-02	01				TCRBD01-01*01	TCRBD01	TCRBD01-01	01				TCRBJ01-06*02	TCRBJ01	TCRBJ01-06	02				5	2	4	1	9	7	33	45	54	61	63	1	In	VDJ
CACCTACACGCCCTGCAGCCAGAAGACTCAGCCCTGTATCTCTGCGCCAGCAGCCAAGTTGGGGGGAATGAGCAGTTCTTCGGGCCA	CASSQVGGNEQFF	2	2.958579881656805E-4	39	TCRBV04-01*01	TCRBV04	TCRBV04-01	01				TCRBD02-01*01	TCRBD02	TCRBD02-01	01				TCRBJ02-01*01	TCRBJ02	TCRBJ02-01	01				1	0	9	1	2	7	42	58	60	-1	66	2	In	VDJ
GTGAGCACCTTGGAGCTGGGGGACTCGGCCCTTTATCTTTGCGCCAGCCGTCGCGAGGGCCGCCCCAATGAGCAGTTCTTCGGGCCA	CASRREGRPNEQFF	1	1.4792899408284024E-4	42	TCRBV05-01*01	TCRBV05	TCRBV05-01	01				TCRBD02-01*02	TCRBD02	TCRBD02-01	02				TCRBJ02-01*01	TCRBJ02	TCRBJ02-01	01				7	6	11	0	6	6	39	48	54	59	65	1	In	VDJ
TCCGCCAGCACCAACCAGACATCTATGTACCTCTGTGCCAGCAGTTTATCCAAAGCGGGGGGTAACAATGAGCAGTTCTTCGGGCCA	CASSLSKAGGNNEQFF	2	2.958579881656805E-4	48	TCRBV28-01*01	TCRBV28	TCRBV28-01	01				TCRBD02-01*01	TCRBD02	TCRBD02-01	01				TCRBJ02-01*01	TCRBJ02	TCRBJ02-01	01				1	2	6	1	4	5	33	49	53	62	64	2	In	VDJ
TCCACTCTGACAGTGACCAGTGCCCATCCTGAAGACAGCAGCTTCTACATCTGCAGTGCTTCAACCCCCCGGGAGTACTTCGGGCCA	CSASTPREYF	2	2.958579881656805E-4	30	TCRBV20-01	TCRBV20	TCRBV20-01				01,04	TCRBD02-01	TCRBD02	TCRBD02-01				01,02	TCRBJ02-05*01	TCRBJ02	TCRBJ02-05	01				5	0	8	4	9	12	51	60	69	-1	73	2	In	VDJ
AAGATCCAGCGCACAGAGCAGCGGGACTCAGCCATGTATCGCTGTGCCAGCAGCATAGGACTACGAGAGACCCAGTACTTCGGGCCA	CASSIGLRETQYF	1	1.4792899408284024E-4	39	TCRBV07	TCRBV07				TCRBV07-06,TCRBV07-07		TCRBD02-01	TCRBD02	TCRBD02-01				01,02	TCRBJ02-05*01	TCRBJ02	TCRBJ02-05	01				1	2	2	9	0	4	42	-1	58	63	65	1	In	VDJ
CAGCAGGTAGTGCGAGGAGATTCGGCAGCTTATTTCTGTGCCAGCTCACGGGGACGGGACAGGCAAGAGACCCAGTACTTCGGGCCA	CASSRGRDRQETQYF	1	1.4792899408284024E-4	45	TCRBV18-01*01	TCRBV18	TCRBV18-01	01				TCRBD01-01*01	TCRBD01	TCRBD01-01	01				TCRBJ02-05*01	TCRBJ02	TCRBJ02-05	01				4	0	0	4	6	2	36	49	55	-1	63	1	In	VDJ
TTGCTGGGGGACTCGGCCCTGTATCTCTGTGCCAGCAGCTTGGGGCCCCCCGGGCCCAGAGAGGCAGATACGCAGTATTTTGGCCCA	CASSLGPPGPREADTQYF	1	1.4792899408284024E-4	54	TCRBV05-05*01	TCRBV05	TCRBV05-05	01								TCRBD01,TCRBD02	TCRBD01-01,TCRBD02-01		TCRBJ02-03*01	TCRBJ02	TCRBJ02-03	01				0	9	8	0	8	4	27	43	51	55	64	1	In	VDJ
AGCACCAACCAGACATCTATGTACCTCTGTGCCAGCAGTTCCCCGAGGGGCGGGGGGGCTGGCACCGGGGAGCTGTTTTTTGGAGAA	CASSSPRGGGAGTGELFF	1	1.4792899408284024E-4	54	TCRBV28-01*01	TCRBV28	TCRBV28-01	01				TCRBD02-01*01	TCRBD02	TCRBD02-01	01				TCRBJ02-02*01	TCRBJ02	TCRBJ02-02	01				4	4	7	0	9	4	27	40	49	58	62	1	In	VDJ
CCAGGCCTGGGGGACGCAGCCATGTACCTGTGTGCCACCAGCAGAGATGTGGGACAGGGGCGCACCGGGGAGCTGTTTTTTGGAGAA	CATSRDVGQGRTGELFF	1	1.4792899408284024E-4	51	TCRBV15-01*02	TCRBV15	TCRBV15-01	02				TCRBD01-01*01	TCRBD01	TCRBD01-01	01				TCRBJ02-02*01	TCRBJ02	TCRBJ02-02	01				0	2	0	2	3	4	30	47	50	60	62	1	In	VDJ
AAGATCCAGCGCACAGAGCAGGAGGACTCGGCCGTGTATCTCTGTGCCAGCGCCAATAACCGGGCCCAGGGAGCTTTCTTTGGACAA	CASANNRAQGAFF	1	1.4792899408284024E-4	39	TCRBV07	TCRBV07				TCRBV07-02,TCRBV07-09		TCRBD01-01*01	TCRBD01	TCRBD01-01	01				TCRBJ01-01*01	TCRBJ01	TCRBJ01-01	01				8	0	4	3	15	10	42	51	66	-1	71	1	In	VDJ
TCCGCCAGCACCAACCAGACATCTATGTACCTCTGTGCCAGCAGTTTAGGGACAGCCGCGGTGAACACTGAAGCTTTCTTTGGACAA	CASSLGTAAVNTEAFF	1	1.4792899408284024E-4	48	TCRBV28-01*01	TCRBV28	TCRBV28-01	01				TCRBD01-01*01	TCRBD01	TCRBD01-01	01				TCRBJ01-01*01	TCRBJ01	TCRBJ01-01	01				2	6	0	5	0	0	33	-1	48	55	61	1	In	VDJ
ACTCTGGAGTCTGCTGCCTCCTCCCAGACATCTGTATATTTCTGCGCCAGCAGCTATGGGATGAACACTGAAGCTTTCTTTGGACAA	CASSYGMNTEAFF	1	1.4792899408284024E-4	39	TCRBV10-01*01	TCRBV10	TCRBV10-01	01								TCRBD01,TCRBD02	TCRBD01-01,TCRBD02-01		TCRBJ01-01*01	TCRBJ01	TCRBJ01-01	01				6	0	0	8	4	0	42	53	57	-1	61	1	In	VDJ
CCCCTCACTCTGGAGTCCGCTACCAGCTCCCAGACATCTGTGTACTTCTGTGCCATCAAGGCGAACACTGAAGCTTTCTTTGGACAA	CAIKANTEAFF	1	1.4792899408284024E-4	33	TCRBV10-03*01	TCRBV10	TCRBV10-03	01								TCRBD01,TCRBD02	TCRBD01-01,TCRBD02-01		TCRBJ01-01*01	TCRBJ01	TCRBJ01-01	01				7	1	5	4	0	1	48	-1	58	61	62	1	In	VDJ
NCTCTCACTGTGACATCGGCCCAAAAGAACCCGACAGCTTTCTATCTCTGTGCCAGTAGTCGAGCTGAAAAACTGTTTTTTGGCAGT	CASSRAEKLFF	1	1.4792899408284024E-4	33	TCRBV19-01*01	TCRBV19	TCRBV19-01	01				TCRBD02-01	TCRBD02	TCRBD02-01				01,02	TCRBJ01-04*01	TCRBJ01	TCRBJ01-04	01				5	0	6	7	2	7	48	60	62	-1	65	1	In	VDJ
CGCTCACCAGGCCTGGGGGACGCAGCCATGTACCTGTGTGCCACCAGCGGTCGGCAGAACCCAAATGAAAAACTGTTTTTTGGCAGT	CATSGRQNPNEKLFF	1	1.4792899408284024E-4	45	TCRBV15-01*02	TCRBV15	TCRBV15-01	02								TCRBD01,TCRBD02	TCRBD01-01,TCRBD02-01		TCRBJ01-04*01	TCRBJ01	TCRBJ01-04	01				5	6	4	5	6	5	36	48	54	57	63	1	In	VDJ
GAGCTCTCTGGAGCTGGGGGACTCAGCTTTGTATTTCTGTGCCAGCAGCGCCTAGACTTGGGCAATCAGCCCCAGCATTTTGGTGAT		1	1.4792899408284024E-4	44	TCRBV09-01*01	TCRBV09	TCRBV09-01	01				TCRBD02-01	TCRBD02	TCRBD02-01				01,02	TCRBJ01-05*01	TCRBJ01	TCRBJ01-05	01				3	3	2	10	4	2	37	50	54	58	61	1	Out	VDJ
CAGAGCTTGAGGACTCGGCCGTGTATCTCTGTGCCAGCAGCTTTAGTGCCAGGGGGCGGTGTTAACTATGGCTACACCTTCGGTTCG		1	1.4792899408284024E-4	52	TCRBV11	TCRBV11				TCRBV11-02,TCRBV11-03		TCRBD01-01*01	TCRBD01	TCRBD01-01	01				TCRBJ01-02*01	TCRBJ01	TCRBJ01-02	01				3	5	4	0	6	1	29	43	49	57	62	1	Out	VDJ
GTGACCAGTGCCCATCCTGAAGACAGCAGCTTCTACATCTGCAGTGCTGGAATGGACAGTGCTAACTATGGCTACACCTTCGGTTCG	CSAGMDSANYGYTF	1	1.4792899408284024E-4	42	TCRBV20	TCRBV20				TCRBV20-01,TCRBV20-or09_02		TCRBD01-01*01	TCRBD01	TCRBD01-01	01				TCRBJ01-02*01	TCRBJ01	TCRBJ01-02	01				5	2	1	5	5	0	39	48	53	59	61	1	In	VDJ
NNNNNNNNNNTGTCGGCTGCTCCCTCCCAGACATCTGTGTACTTCTGTGCCAGCAGGAGCACAGGATACGGCTACACCTTCGGTTCG	CASRSTGYGYTF	1	1.4792899408284024E-4	36	TCRBV06-05*01	TCRBV06	TCRBV06-05	01				TCRBD01-01*01	TCRBD01	TCRBD01-01	01				TCRBJ01-02*01	TCRBJ01	TCRBJ01-02	01				6	4	3	4	4	8	45	56	60	65	69	1	In	VDJ
GTGACCAGTGCCCATCCTGAAGACAGCAGCTTCTACATCTGCAGTGCCGCGACAGGCACCAAGTTAAGAGGCTACACCTTCGGTTCG	CSAATGTKLRGYTF	2	2.958579881656805E-4	42	TCRBV20	TCRBV20				TCRBV20-01,TCRBV20-or09_02		TCRBD01-01*01	TCRBD01	TCRBD01-01	01				TCRBJ01-02*01	TCRBJ01	TCRBJ01-02	01				6	13	2	4	3	8	39	47	50	56	69	2	In	VDJ
NNNNNNNNNNTGTCGGCTGCTCCCTCCCAAACATCTGTGTACTTCTGTGCCACTGCAGGAGCGGGGTACGAGCAGTACTTCGGGCCG	CATAGAGYEQYF	5	7.396449704142012E-4	36	TCRBV06	TCRBV06				TCRBV06-02/06-03,TCRBV06-02		TCRBD02-01*01	TCRBD02	TCRBD02-01	01				TCRBJ02-07*01	TCRBJ02	TCRBJ02-07	01				10	0	6	3	7	4	45	52	59	-1	66	5	In	VDJ
GTGAGCACCTTGGAGCTGGGGGACTCGGCCCTTTATCTTTGCGCCAGCAGCTCGACAGGGATAATCTACGAGCAGTACTTCGGGCCG	CASSSTGIIYEQYF	1	1.4792899408284024E-4	42	TCRBV05-01*01	TCRBV05	TCRBV05-01	01				TCRBD01-01*01	TCRBD01	TCRBD01-01	01				TCRBJ02-07*01	TCRBJ02	TCRBJ02-07	01				3	5	2	3	1	3	39	52	53	60	65	1	In	VDJ
CTCACTCTGGAGTCCGCTACCAGCTCCCAGACATCTGTGTACTTCTGTGCCATCAGTGAGGCAGGGAACGAGCAGTACTTCGGGCCG	CAISEAGNEQYF	1	1.4792899408284024E-4	36	TCRBV10-03*01	TCRBV10	TCRBV10-03	01				TCRBD01-01*01	TCRBD01	TCRBD01-01	01				TCRBJ02-07*01	TCRBJ02	TCRBJ02-07	01				2	1	4	3	1	5	45	60	61	66	67	1	In	VDJ
ATCAATTCCCTGGAGCTTGGTGACTCTGCTGTGTATTTCTGTGCCAGCAGCCGGGACAGGTGGGGAAACACCATATATTTTGGAGAG	CASSRDRWGNTIYF	3	4.437869822485207E-4	42	TCRBV03-01/03-02*01	TCRBV03	TCRBV03-01/03-02	01				TCRBD01-01*01	TCRBD01	TCRBD01-01	01				TCRBJ01-03*01	TCRBJ01	TCRBJ01-03	01				4	3	0	4	0	4	39	-1	52	60	63	3	In	VDJ
ACTCTGACAGTGACCAGTGCCCATCCTGAAGACAGCAGCTTCTACATCTGCAGTGCGACCCCTAAAAACATTCAGTACTTCGGCGCC	CSATPKNIQYF	1	1.4792899408284024E-4	33	TCRBV20-01	TCRBV20	TCRBV20-01				01,04					TCRBD01,TCRBD02	TCRBD01-01,TCRBD02-01		TCRBJ02-04*01	TCRBJ02	TCRBJ02-04	01				6	4	2	7	0	4	48	-1	56	59	63	1	In	VDJ
GCCCAAAAGAACCCGACAGCTTTCTATCTCTGTGCCAGTAGTCTTGGAGAGCAGCTTGTGTTGAATTCACCCCTCCACTTTGGGAAC	CASSLGEQLVLNSPLHF	2	2.958579881656805E-4	51	TCRBV19-01*01	TCRBV19	TCRBV19-01	01				TCRBD02-01*02	TCRBD02	TCRBD02-01	02				TCRBJ01-06*02	TCRBJ01	TCRBJ01-06	02				5	14	10	2	3	7	30	42	45	49	63	2	In	VDJ
ATCCAGCCCTCAGAACCCAGGGACTCAGCTGTGTACTTCTGTGCCAGCAGCCCCTCGGGGGTCAGGTCACCCCTCCACTTTGGGAAC	CASSPSGVRSPLHF	1	1.4792899408284024E-4	42	TCRBV12	TCRBV12				TCRBV12-03/12-04,TCRBV12-04		TCRBD02-01*01	TCRBD02	TCRBD02-01	01				TCRBJ01-06*02	TCRBJ01	TCRBJ01-06	02				6	5	8	2	5	10	39	50	55	61	66	1	In	VDJ
GAGCTGGACGACTCGGCCCTGTATCTCTGTGCCAGCAGCTTGGACGGCGGGGGGGCCTAGCCGAGAGGTGAGCAGTTCTTCGGGCCA	CASSLDGGGA*PRGEQFF	1	1.4792899408284024E-4	54	TCRBV05-04*01	TCRBV05	TCRBV05-04	01				TCRBD02-01*01	TCRBD02	TCRBD02-01	01				TCRBJ02-01*01	TCRBJ02	TCRBJ02-01	01				0	13	7	0	3	9	27	43	46	55	68	1	Stop	VDJ
AATGTGAACGCCTTGGAGCTGGACGACTCGGCCCTGTATCTCTGTGCCAGCAGCTCGAACAGGGGGTATGAGCAGTTCTTCGGGCCA	CASSSNRGYEQFF	2	2.958579881656805E-4	39	TCRBV05-04*01	TCRBV05	TCRBV05-04	01				TCRBD01-01*01	TCRBD01	TCRBD01-01	01				TCRBJ02-01*01	TCRBJ02	TCRBJ02-01	01				3	1	3	1	3	8	42	55	58	66	67	2	In	VDJ
TCGGCCCAAAAGAACCCGACAGCTTTCTATCTCTGTGCCAGTAGTTTAGGACTAGCGGGGGCCTACAATGAGCAGTTCTTCGGGCCA	CASSLGLAGAYNEQFF	4	5.91715976331361E-4	48	TCRBV19-01*01	TCRBV19	TCRBV19-01	01				TCRBD02-01*01	TCRBD02	TCRBD02-01	01				TCRBJ02-01*01	TCRBJ02	TCRBJ02-01	01				1	0	2	2	0	2	33	-1	49	-1	61	4	In	VDJ
CAGCGCACAGAGCAGGGGGACTCGGCCATGTATCTCTGTGCCAGCAGCTTAGGCCATACAGGGGGAGAGACCCAGTACTTCGGGCCA	CASSLGHTGGETQYF	2	2.958579881656805E-4	45	TCRBV07-09*01	TCRBV07	TCRBV07-09	01				TCRBD01-01*01	TCRBD01	TCRBD01-01	01				TCRBJ02-05*01	TCRBJ02	TCRBJ02-05	01				1	0	3	1	5	4	36	52	57	-1	65	2	In	VDJ
AATTCCCTGGAGCTTGGTGACTCTGCTGTGTATTTCTGTGCCAGCAGCAGGGGTGACGTTAGCACAGATACGCAGTATTTTGGCCCA	CASSRGDVSTDTQYF	2	2.958579881656805E-4	45	TCRBV03-01/03-02*01	TCRBV03	TCRBV03-01/03-02	01				TCRBD01-01*01	TCRBD01	TCRBD01-01	01				TCRBJ02-03*01	TCRBJ02	TCRBJ02-03	01				5	7	5	2	0	0	36	-1	48	53	60	2	In	VDJ
AACGCCTTGTTGCTGGGGGACTCGGCCCTCTATCTCTGTGCCAGCAGCTTGGTTCCGGACAACACAGATACGCAGTATTTTGGCCCA	CASSLVPDNTDTQYF	1	1.4792899408284024E-4	45	TCRBV05-06*01	TCRBV05	TCRBV05-06	01				TCRBD01-01*01	TCRBD01	TCRBD01-01	01				TCRBJ02-03*01	TCRBJ02	TCRBJ02-03	01				0	1	1	6	4	2	36	52	56	61	62	1	In	VDJ
GAGTGCCTTGGAGCTGGGGGACTCGGCCCTGTATCTCTGTGCCAGAAGCTTGGGTGCTCCAACACCGGGGAGCTGTTTTTTGGAGAA		1	1.4792899408284024E-4	44	TCRBV05-03	TCRBV05	TCRBV05-03				01,02					TCRBD01,TCRBD02	TCRBD01-01,TCRBD02-01		TCRBJ02-02*01	TCRBJ02	TCRBJ02-02	01				0	3	10	0	2	2	37	53	55	57	60	1	Out	VDJ
NTGTCGGCTGCTCCCTCCCAGACATCTGTGTACTTCTGTGCCAGCAGTTACTCGCGGGAAAGAACCGGGGAGCTGTTTTTTGGAGAA	CASSYSRERTGELFF	1	1.4792899408284024E-4	45	TCRBV06-05*01	TCRBV06	TCRBV06-05	01				TCRBD02-01*02	TCRBD02	TCRBD02-01	02				TCRBJ02-02*01	TCRBJ02	TCRBJ02-02	01				0	4	7	3	0	5	36	-1	53	59	63	1	In	VDJ
GTGACCAGTGCCCATCCTGAAGACAGCAGCTTCTACATCTGCAGTGCTATCAGGGGCCCGGTCGGCACTGAAGCTTTCTTTGGACAA	CSAIRGPVGTEAFF	2	2.958579881656805E-4	42	TCRBV20	TCRBV20				TCRBV20-01,TCRBV20-or09_02		TCRBD01-01*01	TCRBD01	TCRBD01-01	01				TCRBJ01-01*01	TCRBJ01	TCRBJ01-01	01				4	9	4	2	1	4	39	49	50	56	65	2	In	VDJ
AATTCCCTGGAGCTTGGTGACTCTGCTGTGTATTTCTGTGCCAGCAGGAAACAGGGAGAAGGGAACACTGAAGCTTTCTTTGGACAA	CASRKQGEGNTEAFF	1	1.4792899408284024E-4	45	TCRBV03-01/03-02*01	TCRBV03	TCRBV03-01/03-02	01				TCRBD01-01*01	TCRBD01	TCRBD01-01	01				TCRBJ01-01*01	TCRBJ01	TCRBJ01-01	01				6	6	3	3	3	1	36	47	50	56	62	1	In	VDJ
AGTGCCTTGGAGCTGGGGGACTCGGCCCTGTATCTCTGTGCCAGAAGCGAATACACAGGTAGCAAAGGGCAAGCTTTCTTTGGACAA	CARSEYTGSKGQAFF	1	1.4792899408284024E-4	45	TCRBV05-03	TCRBV05	TCRBV05-03				01,02	TCRBD01-01*01	TCRBD01	TCRBD01-01	01				TCRBJ01-01*01	TCRBJ01	TCRBJ01-01	01				4	11	3	4	6	9	36	48	54	59	70	1	In	VDJ
TCCACAAAGCTGGAGGACTCAGCCATGTACTTCTGTGCCAGCAGTGGCCGGGACAGGGGGCGAGGCTATGGCTACACCTTCGGTTCG	CASSGRDRGRGYGYTF	1	1.4792899408284024E-4	48	TCRBV02-01	TCRBV02	TCRBV02-01				01,03	TCRBD01-01*01	TCRBD01	TCRBD01-01	01				TCRBJ01-02*01	TCRBJ01	TCRBJ01-02	01				4	4	0	0	3	4	33	46	49	61	65	1	In	VDJ
GCCAGCACCAACCAGACATCTATGTACCTCTGTGCCAGCAGCTTTTTGGGGACTCGGACAGGGGACTATGGCTACACCTTCGGTTCG	CASSFLGTRTGDYGYTF	1	1.4792899408284024E-4	51	TCRBV28-01*01	TCRBV28	TCRBV28-01	01				TCRBD01-01*01	TCRBD01	TCRBD01-01	01				TCRBJ01-02*01	TCRBJ01	TCRBJ01-02	01				6	0	1	2	14	3	30	41	55	-1	64	1	In	VDJ
AGGCTGGAGTCGGCTGCTCCCTCCCAGACATCTGTGTACTTCTGTGCCAGCAGCCACGGAGGACCCGACGGCTACACCTTCGGTTCG	CASSHGGPDGYTF	1	1.4792899408284024E-4	39	TCRBV06-01*01	TCRBV06	TCRBV06-01	01				TCRBD02-01*02	TCRBD02	TCRBD02-01	02				TCRBJ01-02*01	TCRBJ01	TCRBJ01-02	01				6	7	10	1	4	8	42	53	57	62	69	1	In	VDJ
AGCTCTCTGGAGCTGGGGGACTCAGCTTTGTATTTCTGTGCCAGCAGCGTAGGCGGGGGGCACGGGGGCGAGCAGTACTTCGGGCCG	CASSVGGGHGGEQYF	2	2.958579881656805E-4	45	TCRBV09-01*01	TCRBV09	TCRBV09-01	01				TCRBD02-01*01	TCRBD02	TCRBD02-01	01				TCRBJ02-07*01	TCRBJ02	TCRBJ02-07	01				0	8	7	1	0	6	36	-1	52	60	68	2	In	VDJ
AGGATCCAGCAGGTAGTGCGAGGAGATTCGGCAGCTTATTTCTGTGCCAGCTCCCGGGACAGGGACGGCGAGCAGTACTTCGGGCCG	CASSRDRDGEQYF	1	1.4792899408284024E-4	39	TCRBV18-01*01	TCRBV18	TCRBV18-01	01				TCRBD01-01*01	TCRBD01	TCRBD01-01	01				TCRBJ02-07*01	TCRBJ02	TCRBJ02-07	01				6	4	0	3	2	6	42	53	55	64	68	1	In	VDJ
AAGATCCAGCGCACAGAGCAGGAGGACTCGGTCGTGTATCTCTGTGCCAGCAGCTTACAGTTCTCCTACGAGCAGTACTTCGGGCCG	CASSLQFSYEQYF	1	1.4792899408284024E-4	39	TCRBV07-02	TCRBV07	TCRBV07-02				01,02	TCRBD01-01*01	TCRBD01	TCRBD01-01	01				TCRBJ02-07*01	TCRBJ02	TCRBJ02-07	01				2	2	4	5	0	0	42	-1	57	60	62	1	In	VDJ
NNNNTGTCGGCTGCTCCCTCCCAGACATCTGTGTACTTCTGTGCCAGCGAAAAAGGGACAGCTCTGAACGAGCAGTACTTCGGGCCG	CASEKGTALNEQYF	1	1.4792899408284024E-4	42	TCRBV06-05*01	TCRBV06	TCRBV06-05	01				TCRBD01-01*01	TCRBD01	TCRBD01-01	01				TCRBJ02-07*01	TCRBJ02	TCRBJ02-07	01				8	6	0	5	6	5	39	48	54	61	67	1	In	VDJ
TGAATGTGAACGCCTTGTTGCTGGGGGACTCGGCCCTCTATCTCTGTGCCAGCAGCTTGGCTCCGAAACGAGCAGTACTTCGGGCCG		1	1.4792899408284024E-4	37	TCRBV05-06*01	TCRBV05	TCRBV05-06	01								TCRBD01,TCRBD02	TCRBD01-01,TCRBD02-01		TCRBJ02-07*01	TCRBJ02	TCRBJ02-07	01				0	1	2	8	4	5	44	60	64	66	67	1	Out	VDJ
GAGTCGCCCAGCCCCAACCAGACCTCTCTGTACTTCTGTGCCAGCAGTTTATACGGGTCGCAGGGAAACACCATATATTTTGGAGAG	CASSLYGSQGNTIYF	4	5.91715976331361E-4	45	TCRBV27-01*01	TCRBV27	TCRBV27-01	01				TCRBD02-01	TCRBD02	TCRBD02-01				01,02	TCRBJ01-03*01	TCRBJ01	TCRBJ01-03	01				1	6	8	4	1	4	36	52	53	57	63	4	In	VDJ
ACCAGTGCCCATCCTGAAGACAGCAGCTTCTACATCTGCAGTGCCAACTTAAAAGGGGCGGGTAATTCACCCCTCCACTTTGGGAAC	CSANLKGAGNSPLHF	1	1.4792899408284024E-4	45	TCRBV20	TCRBV20				TCRBV20-01,TCRBV20-or09_02						TCRBD01,TCRBD02	TCRBD01-01,TCRBD02-01		TCRBJ01-06*02	TCRBJ01	TCRBJ01-06	02				6	4	5	2	9	6	36	44	53	58	62	1	In	VDJ
CTGAAGATCCAGCGCACAGAGCAGGGGGACTCGGCCATGTATCTCTGTGCCAGCAGCCCGAATAATTCACCCCTCCACTTTGGGAAC	CASSPNNSPLHF	6	8.875739644970414E-4	36	TCRBV07-09*01	TCRBV07	TCRBV07-09	01								TCRBD01,TCRBD02	TCRBD01-01,TCRBD02-01		TCRBJ01-06*02	TCRBJ01	TCRBJ01-06	02				5	0	2	8	2	5	45	57	59	-1	61	6	In	VDJ
AGCACCTTGGAGCTGGGGGACTCGGCCCTTTATCTTTGCGCCAGCAGCGCTCGAGACAGGGTAAATTCACCCCTCCACTTTGGGAAC	CASSARDRVNSPLHF	2	2.958579881656805E-4	45	TCRBV05-01*01	TCRBV05	TCRBV05-01	01				TCRBD01-01*01	TCRBD01	TCRBD01-01	01				TCRBJ01-06*02	TCRBJ01	TCRBJ01-06	02				4	2	2	3	6	7	36	48	54	61	63	2	In	VDJ
CACCTACACGCCCTGCAGCCAGAAGACTCAGCCCTGTATCTCTGCGCCAGCAGCCAAGAAGGGGGCGGTGAGCAGTTCTTCGGGCCA	CASSQEGGGEQFF	2	2.958579881656805E-4	39	TCRBV04-01*01	TCRBV04	TCRBV04-01	01				TCRBD01-01*01	TCRBD01	TCRBD01-01	01				TCRBJ02-01*01	TCRBJ02	TCRBJ02-01	01				0	2	5	0	0	9	42	-1	59	66	68	2	In	VDJ
CTGGAGCTTGGTGACTCTGCTGTGTATTTCTGTGCCAGCAGCCAAGTCCCATCCGGGACAGGGGGCAATGAGCAGTTCTTCGGGCCA	CASSQVPSGTGGNEQFF	2	2.958579881656805E-4	51	TCRBV03-01/03-02*01	TCRBV03	TCRBV03-01/03-02	01				TCRBD01-01*01	TCRBD01	TCRBD01-01	01				TCRBJ02-01*01	TCRBJ02	TCRBJ02-01	01				1	0	0	1	8	6	30	46	54	-1	65	2	In	VDJ
CGCACAGAGCAGGAGGACTCCGCCGTGTATCTCTGTGCCAGCAGCTTATTAGTCCTGACTTCCTACAATGAGCAGTTCTTCGGGCCA	CASSLLVLTSYNEQFF	1	1.4792899408284024E-4	48	TCRBV07-08*01	TCRBV07	TCRBV07-08	01				TCRBD02-01	TCRBD02	TCRBD02-01				01,02	TCRBJ02-01*01	TCRBJ02	TCRBJ02-01	01				2	0	2	10	8	1	33	48	56	-1	60	1	In	VDJ
CGCACAGAGCAGGAGGACTCGGCCGTGTATCTCTGTGCCAGCAGGCAGGGTACCCGGAGCTCCTACAATGAGCAGTTCTTCGGGCCA	CASRQGTRSSYNEQFF	1	1.4792899408284024E-4	48	TCRBV07-02	TCRBV07	TCRBV07-02				01,02	TCRBD01-01*01	TCRBD01	TCRBD01-01	01				TCRBJ02-01*01	TCRBJ02	TCRBJ02-01	01				6	9	4	3	1	0	33	44	45	50	59	1	In	VDJ
AAGATCCAGCCCTCAGAACCCAGGGACTCAGCTGTGTACTTCTGTGCCAGCAGTTTTAGGGACTACAATGAGCAGTTCTTCGGGCCA	CASSFRDYNEQFF	1	1.4792899408284024E-4	39	TCRBV12-03/12-04*01	TCRBV12	TCRBV12-03/12-04	01								TCRBD01,TCRBD02	TCRBD01-01,TCRBD02-01		TCRBJ02-01*01	TCRBJ02	TCRBJ02-01	01				3	0	0	8	2	3	42	56	58	-1	62	1	In	VDJ
TCCCCCTCACTCTGGAGTCCGCTACCCGCTCCCAGACATCTGTGTATTTCTGCGCCATCCGTCACAGATACGCAGTATTTTGGCCCA		1	1.4792899408284024E-4	31	TCRBV10-02*01	TCRBV10	TCRBV10-02	01				TCRBD02-01	TCRBD02	TCRBD02-01				01,02	TCRBJ02-03*01	TCRBJ02	TCRBJ02-03	01				10	1	8	6	2	2	50	57	59	61	62	1	Out	VDJ
GAACCCAGGGACTTGGGCCTATATTTCTGTGCCAGCAGCTTTGGGGTGGGTAGCGGGGGGATAACAGATACGCAGTATTTTGGCCCA	CASSFGVGSGGITDTQYF	1	1.4792899408284024E-4	54	TCRBV12-01*01	TCRBV12	TCRBV12-01	01				TCRBD02-01*01	TCRBD02	TCRBD02-01	01				TCRBJ02-03*01	TCRBJ02	TCRBJ02-03	01				1	3	5	1	7	3	27	43	50	60	63	1	In	VDJ
AGATGAATGTGAGCACCTTGGAGCTGGGGGACTCGGCCCTTTATCTTTGCGCCAGCAGCGCCAGGGTTTGAAGCTTTCTTTGGACAA		2	2.958579881656805E-4	34	TCRBV05-01*01	TCRBV05	TCRBV05-01	01				TCRBD01-01*01	TCRBD01	TCRBD01-01	01				TCRBJ01-01*01	TCRBJ01	TCRBJ01-01	01				4	2	4	3	2	7	47	59	61	66	68	2	Out	VDJ
NTGTCGGCTGCTCCCTCCCAGACATCTGTGTACTTCTGTGCCAGCAGTTACTCACGACACATGAACACTGAAGCTTTCTTTGGACAA	CASSYSRHMNTEAFF	3	4.437869822485207E-4	45	TCRBV06-05*01	TCRBV06	TCRBV06-05	01				TCRBD01-01*01	TCRBD01	TCRBD01-01	01				TCRBJ01-01*01	TCRBJ01	TCRBJ01-01	01				0	2	2	6	2	0	36	53	55	59	61	3	In	VDJ
CCAGCCCTCAGAACCCAGGGACTCAGCTGTGTACTTCTGTGCCAGCAGTGGTGGGACGGGACGAACACTGAAGCTTTCTTTGGACAA		1	1.4792899408284024E-4	44	TCRBV12	TCRBV12				TCRBV12-03/12-04,TCRBV12-04						TCRBD01,TCRBD02	TCRBD01-01,TCRBD02-01		TCRBJ01-01*01	TCRBJ01	TCRBJ01-01	01				5	5	0	7	3	1	37	49	52	57	62	1	Out	VDJ
AACGCCTTGTTGCTGGGGGACTCGGCCCTGTATCTCTGTGCCAGCAGCTTGGGGGGATATAGCAATCAGCCCCAGCATTTTGGTGAT	CASSLGGYSNQPQHF	2	2.958579881656805E-4	45	TCRBV05-05*01	TCRBV05	TCRBV05-05	01								TCRBD01,TCRBD02	TCRBD01-01,TCRBD02-01		TCRBJ01-05*01	TCRBJ01	TCRBJ01-05	01				0	2	0	8	1	0	36	52	53	57	59	2	In	VDJ
CCTGCAGAACTGGAGGATTCTGGAGTTTATTTCTGTGCCAGCAGCCAAGACTCGGGCCCTTCGAGGTATGGCTACACCTTCGGTTCG	CASSQDSGPSRYGYTF	2	2.958579881656805E-4	48	TCRBV14-01*01	TCRBV14	TCRBV14-01	01								TCRBD01,TCRBD02	TCRBD01-01,TCRBD02-01		TCRBJ01-02*01	TCRBJ01	TCRBJ01-02	01				0	9	8	0	3	5	33	50	53	57	66	2	In	VDJ
ACTGTGAGCAACATGAGCCCTGAAGACAGCAGCATATATCTCTGCAGCGTCGTAACAGGGTTCCTCTATGGCTACACCTTCGGTTCG	CSVVTGFLYGYTF	1	1.4792899408284024E-4	39	TCRBV29-01	TCRBV29	TCRBV29-01				01,02	TCRBD01-01*01	TCRBD01	TCRBD01-01	01				TCRBJ01-02*01	TCRBJ01	TCRBJ01-02	01				6	5	3	3	4	4	42	50	54	60	65	1	In	VDJ
ATCCGGTCCACAAAGCTGGAGGACTCAGCCATGTACTTCTGTGCCAGCAGGGGGACAGGGCTTTACTATGGCTACACCTTCGGTTCG	CASRGTGLYYGYTF	2	2.958579881656805E-4	42	TCRBV02-01	TCRBV02	TCRBV02-01				01,03	TCRBD01-01*01	TCRBD01	TCRBD01-01	01				TCRBJ01-02*01	TCRBJ01	TCRBJ01-02	01				6	4	0	3	1	3	39	50	51	60	64	2	In	VDJ
ACATCGGCCCAAAAGAACCCGACAGCTTTCTATCTCTGTGCCAGTAGTATACTCTCAGGGGGCAACTATGGCTACACCTTCGGTTCG	CASSILSGGNYGYTF	1	1.4792899408284024E-4	45	TCRBV19-01*01	TCRBV19	TCRBV19-01	01				TCRBD01-01*01	TCRBD01	TCRBD01-01	01				TCRBJ01-02*01	TCRBJ01	TCRBJ01-02	01				2	0	4	0	4	2	36	51	55	-1	63	1	In	VDJ
CAGCGCACAGAGCAGGAGGACTCGGCCGTGTATCTCTGTGCCAGCAGCACCGGGACAGAGGGATGGGAGGGCTACACCTTCGGTTCG	CASSTGTEGWEGYTF	1	1.4792899408284024E-4	45	TCRBV07-02	TCRBV07	TCRBV07-02				01,02	TCRBD01-01*01	TCRBD01	TCRBD01-01	01				TCRBJ01-02*01	TCRBJ01	TCRBJ01-02	01				5	11	0	5	3	8	36	48	51	58	69	1	In	VDJ
AGTGCCCATCCTGAAGACAGCAGCTTCTACATCTGCAGTGCTAGAGGAGGGGGGACAGGGGGCGGTTTCGGCTACACCTTCGGTTCG	CSARGGGTGGGFGYTF	1	1.4792899408284024E-4	48	TCRBV20	TCRBV20				TCRBV20-01,TCRBV20-or09_02		TCRBD01-01*01	TCRBD01	TCRBD01-01	01				TCRBJ01-02*01	TCRBJ01	TCRBJ01-02	01				1	6	0	0	5	8	33	46	51	63	69	1	In	VDJ
CTGAATGTGAACGCCTTGGAGCTGGACGACTCGGCCCTGTATCTCTGTGCCAGCGGCCAGGGGGAGAGCGAGCAGTACTTCGGGCCG	CASGQGESEQYF	1	1.4792899408284024E-4	36	TCRBV05-04*01	TCRBV05	TCRBV05-04	01				TCRBD01-01*01	TCRBD01	TCRBD01-01	01				TCRBJ02-07*01	TCRBJ02	TCRBJ02-07	01				7	4	4	1	3	6	45	54	57	64	68	1	In	VDJ
ATCAATTCCCTGGAGCTTGGTGACTCTGCTGTGTATTTCTGTGCCAGCAGTCATTCAGGGGGGATCTACGAGCAGTACTTCGGGCCG	CASSHSGGIYEQYF	1	1.4792899408284024E-4	42	TCRBV03-01/03-02*01	TCRBV03	TCRBV03-01/03-02	01				TCRBD01-01*01	TCRBD01	TCRBD01-01	01				TCRBJ02-07*01	TCRBJ02	TCRBJ02-07	01				6	3	4	1	5	3	39	50	55	62	65	1	In	VDJ
AATGTGAACGCCTTGTTGCTGGGGGACTCGGCCCTGTATCTCTGTGCCAGCAGCCACCATCCAGCCTACGAGCAGTACTTCGGGCCG	CASSHHPAYEQYF	1	1.4792899408284024E-4	39	TCRBV05-05*01	TCRBV05	TCRBV05-05	01				TCRBD01-01*01	TCRBD01	TCRBD01-01	01				TCRBJ02-07*01	TCRBJ02	TCRBJ02-07	01				4	0	4	5	7	2	42	54	61	-1	64	1	In	VDJ
TCTCTGGAGCTGGGGGACTCAGCTTTGTATTTCTGTGCCAGCAGCTCCCGGACTAGCGGGGGCCCCTACGAGCAGTACTTCGGGCCG	CASSSRTSGGPYEQYF	2	2.958579881656805E-4	48	TCRBV09-01*01	TCRBV09	TCRBV09-01	01				TCRBD02-01*01	TCRBD02	TCRBD02-01	01				TCRBJ02-07*01	TCRBJ02	TCRBJ02-07	01				4	2	1	2	4	2	33	45	49	62	64	2	In	VDJ
TCCTTGGAGCTGGGGGACTCAGCCCTGTACTTCTGTGCCAGCAGCTCGGTGGGACAGGGGACCCCCTACGAGCAGTACTTCGGGCCG	CASSSVGQGTPYEQYF	2	2.958579881656805E-4	48	TCRBV13-01*01	TCRBV13	TCRBV13-01	01				TCRBD01-01*01	TCRBD01	TCRBD01-01	01				TCRBJ02-07*01	TCRBJ02	TCRBJ02-07	01				4	4	0	2	4	2	33	46	50	60	64	2	In	VDJ
AGCCCCAACCAGACCTCTCTGTACTTCTGTGCCAGCAGTTTTTACACACCGGGGCTTCTAACCCACTACGAGCAGTACTTCGGGCCG	CASSFYTPGLLTHYEQYF	1	1.4792899408284024E-4	54	TCRBV27-01*01	TCRBV27	TCRBV27-01	01								TCRBD01,TCRBD02	TCRBD01-01,TCRBD02-01		TCRBJ02-07*01	TCRBJ02	TCRBJ02-07	01				3	10	7	0	9	3	27	41	50	55	65	1	In	VDJ
GAGCAGGGGGACTCGGCCATGTATCTCTGTGCCAGCAGCTTAAAAAACAGCCTGGCCGTCTCTGGAAACACCATATATTTTGGAGAG	CASSLKNSLAVSGNTIYF	1	1.4792899408284024E-4	54	TCRBV07-09*01	TCRBV07	TCRBV07-09	01				TCRBD01-01*01	TCRBD01	TCRBD01-01	01				TCRBJ01-03*01	TCRBJ01	TCRBJ01-03	01				2	9	3	5	4	0	27	42	46	50	59	1	In	VDJ
AAGATCCAGCCCTCAGAACCCAGGGACTCAGCTGTGTACTTCTGTGCCAGCATCCAGAACTCTGGAAACACCATATATTTTGGAGAG	CASIQNSGNTIYF	1	1.4792899408284024E-4	39	TCRBV12-03/12-04*01	TCRBV12	TCRBV12-03/12-04	01				TCRBD01-01*01	TCRBD01	TCRBD01-01	01				TCRBJ01-03*01	TCRBJ01	TCRBJ01-03	01				7	2	4	5	2	0	42	52	54	57	59	1	In	VDJ
ACCAGTGCCCATCCTGAAGACAGCAGCTTCTACATCTGCAGTGCTAACGGACAACTGGGGGCCAAAAACATTCAGTACTTCGGCGCC	CSANGQLGAKNIQYF	1	1.4792899408284024E-4	45	TCRBV20	TCRBV20				TCRBV20-01,TCRBV20-or09_02		TCRBD01-01*01	TCRBD01	TCRBD01-01	01				TCRBJ02-04*01	TCRBJ02	TCRBJ02-04	01				4	7	1	6	2	1	36	46	48	53	60	1	In	VDJ
GTCGCCCAGCCCCAACCAGACCTCTCTGTACTTCTGTGCCAGCAGTACTGAACAGGGCCTTATAATTCACCCCTCCACTTTGGGAAC		1	1.4792899408284024E-4	47	TCRBV27-01*01	TCRBV27	TCRBV27-01	01				TCRBD01-01*01	TCRBD01	TCRBD01-01	01				TCRBJ01-06*02	TCRBJ01	TCRBJ01-06	02				5	3	3	3	5	4	34	46	51	57	60	1	Out	VDJ
ATCCGGTCCACAAAGCTGGAGGACTCAGCCATGTACTTCTGTGCCAGCAGGCCCAGGGGCGAGAATTCACCCCTCCACTTTGGGAAC	CASRPRGENSPLHF	1	1.4792899408284024E-4	42	TCRBV02-01	TCRBV02	TCRBV02-01				01,03	TCRBD01-01*01	TCRBD01	TCRBD01-01	01				TCRBJ01-06*02	TCRBJ01	TCRBJ01-06	02				6	4	4	2	3	7	39	50	53	59	63	1	In	VDJ
ATCCGCTCACCAGGCCTGGGGGACGCAGCCATGTACCTGTGTGCCACCAGCAGAGGGCAAGGGTCCAATGAGCAGTTCTTCGGGCCA	CATSRGQGSNEQFF	3	4.437869822485207E-4	42	TCRBV15-01*02	TCRBV15	TCRBV15-01	02								TCRBD01,TCRBD02	TCRBD01-01,TCRBD02-01		TCRBJ02-01*01	TCRBJ02	TCRBJ02-01	01				1	2	5	3	4	6	39	55	59	63	65	3	In	VDJ
NNNNNNNTGTCGGCTGCTCCCTCCCAGACATCTGTGTACTTCTGTGCCAGCAGTCGAGGGCTCAACAATGAGCAGTTCTTCGGGCCA	CASSRGLNNEQFF	1	1.4792899408284024E-4	39	TCRBV06-05*01	TCRBV06	TCRBV06-05	01				TCRBD02-01*02	TCRBD02	TCRBD02-01	02				TCRBJ02-01*01	TCRBJ02	TCRBJ02-01	01				5	4	11	0	1	5	42	54	55	60	64	1	In	VDJ
ACTCTCAAGATCCAGCCTGCAGAGCTTGGGGACTCGGCCATGTATCTCTGTGCCAGCAGCTCTTACAGGGAGCAGTTCTTCGGGCCA	CASSSYREQFF	1	1.4792899408284024E-4	33	TCRBV11-01*01	TCRBV11	TCRBV11-01	01				TCRBD01-01*01	TCRBD01	TCRBD01-01	01				TCRBJ02-01*01	TCRBJ02	TCRBJ02-01	01				4	0	3	4	3	10	48	61	64	-1	69	1	In	VDJ
ATCCAGCAGGTAGTGCGAGGAGATTCGGCAGCTTATTTCTGTGCCAGCTCTAGAAGCAGGGGGCAGGAGACCCAGTACTTCGGGCCA	CASSRSRGQETQYF	1	1.4792899408284024E-4	42	TCRBV18-01*01	TCRBV18	TCRBV18-01	01				TCRBD01-01*01	TCRBD01	TCRBD01-01	01				TCRBJ02-05*01	TCRBJ02	TCRBJ02-05	01				6	2	4	0	6	5	39	50	56	64	66	1	In	VDJ
CCTACACGCCCTGCAGCCAGAAGACTCAGCCCTGTATCTCTGCGCCAGCAGCCTGACTAGAGGGTACAGACCCAGTACTTCGGGCCA		1	1.4792899408284024E-4	41	TCRBV04-01*01	TCRBV04	TCRBV04-01	01				TCRBD02-01	TCRBD02	TCRBD02-01				01,02	TCRBJ02-05*01	TCRBJ02	TCRBJ02-05	01				4	7	2	8	1	6	40	53	54	60	67	1	Out	VDJ
AGCTCTCTGGAGCTGGGGGACTCAGCTTTGTATTTCTGTGCCAGCAGCATGGAAGCGGGGGGGCGGAAGACCCAGTACTTCGGGCCA	CASSMEAGGRKTQYF	1	1.4792899408284024E-4	45	TCRBV09-01*01	TCRBV09	TCRBV09-01	01				TCRBD02-01*01	TCRBD02	TCRBD02-01	01				TCRBJ02-05*01	TCRBJ02	TCRBJ02-05	01				4	4	6	0	5	6	36	48	53	63	67	1	In	VDJ
CTGAAGATCCAGCGCACAGAGCAGGGGGACTCGGCCATGTATCTCTGTGCCAGCAGCTTCTGGGACAGTGAAGCTTTCTTTGGACAA	CASSFWDSEAFF	1	1.4792899408284024E-4	36	TCRBV07-09*01	TCRBV07	TCRBV07-09	01				TCRBD01-01*01	TCRBD01	TCRBD01-01	01				TCRBJ01-01*01	TCRBJ01	TCRBJ01-01	01				3	0	0	5	2	7	45	59	61	-1	68	1	In	VDJ
ATCAATTCCCTGGAGCTTGGTGACTCTGCTGTGTATTTCTGTGCCAGCAGCCATAGTCGGATGAACACTGAAGCTTTCTTTGGACAA	CASSHSRMNTEAFF	1	1.4792899408284024E-4	42	TCRBV03-01/03-02*01	TCRBV03	TCRBV03-01/03-02	01								TCRBD01,TCRBD02	TCRBD01-01,TCRBD02-01		TCRBJ01-01*01	TCRBJ01	TCRBJ01-01	01				3	0	1	8	5	0	39	53	58	-1	61	1	In	VDJ
AATCTTCACATCAATTCCCTGGAGCTTGGTGACTCTGCTGTGTATTTCTGTGCCAGCAGCCTTAATAGGAAAGCTTTCTTTGGACAA	CASSLNRKAFF	1	1.4792899408284024E-4	33	TCRBV03-01/03-02*01	TCRBV03	TCRBV03-01/03-02	01								TCRBD01,TCRBD02	TCRBD01-01,TCRBD02-01		TCRBJ01-01*01	TCRBJ01	TCRBJ01-01	01				4	0	1	8	6	9	48	61	67	-1	70	1	In	VDJ
AGCTCTCTGGAGCTGGGGGACTCAGCTTTGTATTTCTGTGCCAGCAGCACAGGGACCGCAACTAATGAAAAACTGTTTTTTGGCAGT	CASSTGTATNEKLFF	1	1.4792899408284024E-4	45	TCRBV09-01*01	TCRBV09	TCRBV09-01	01				TCRBD01-01*01	TCRBD01	TCRBD01-01	01				TCRBJ01-04*01	TCRBJ01	TCRBJ01-04	01				4	4	3	3	0	0	36	-1	48	54	58	1	In	VDJ
ATCCAGCAGGTAGTGCGAGGAGATTCGGCAGCTTATTTCTGTGCCAGCTCACCGTCCCGACTGAATGAAAAACTGTTTTTTGGCAGT	CASSPSRLNEKLFF	1	1.4792899408284024E-4	42	TCRBV18-01*01	TCRBV18	TCRBV18-01	01				TCRBD02-01	TCRBD02	TCRBD02-01				01,02	TCRBJ01-04*01	TCRBJ01	TCRBJ01-04	01				3	1	2	10	5	5	39	53	58	62	63	1	In	VDJ
NTGTCGGCTGCTCCCTCCCAGACATCTGTGTACTTCTGTGCCAGCAGTTACTCCCGGGACAGCCATCAGCCCCAGCATTTTGGTGAT	CASSYSRDSHQPQHF	1	1.4792899408284024E-4	45	TCRBV06-05*01	TCRBV06	TCRBV06-05	01				TCRBD01-01*01	TCRBD01	TCRBD01-01	01				TCRBJ01-05*01	TCRBJ01	TCRBJ01-05	01				0	2	0	5	2	5	36	53	55	62	64	1	In	VDJ
CTGCAGAGCTTGGGGACTCGGCCGTGTATCTCTGTGCCAGCAGCTTATTCCGCCAGAGCCTGCAATCAGCCCCAGCATTTTGGTGAT		2	2.958579881656805E-4	49	TCRBV11-03*01	TCRBV11	TCRBV11-03	01								TCRBD01,TCRBD02	TCRBD01-01,TCRBD02-01		TCRBJ01-05*01	TCRBJ01	TCRBJ01-05	01				2	5	4	5	6	2	32	47	53	56	61	2	Out	VDJ
GTGCAGCCTGCAGAACTGGAGGATTCTGGAGTTTATTTCTGTGCCAGCAGCCAAGTTAGTAGCAATCAGCCCCAGCATTTTGGTGAT	CASSQVSSNQPQHF	1	1.4792899408284024E-4	42	TCRBV14-01*01	TCRBV14	TCRBV14-01	01				TCRBD02-01	TCRBD02	TCRBD02-01				01,02	TCRBJ01-05*01	TCRBJ01	TCRBJ01-05	01				1	0	5	8	1	0	39	55	56	-1	59	1	In	VDJ
ATCCGGTCCACAAAGCTGGAGGACTCAGCCATGTACTTCTGTGCCAGCGGCCAGGGGGGGAGCAATCAGCCCCAGCATTTTGGTGAT	CASGQGGSNQPQHF	1	1.4792899408284024E-4	42	TCRBV02-01	TCRBV02	TCRBV02-01				01,03					TCRBD01,TCRBD02	TCRBD01-01,TCRBD02-01		TCRBJ01-05*01	TCRBJ01	TCRBJ01-05	01				8	2	4	1	3	1	39	48	51	58	60	1	In	VDJ
NCTCTGAAGATCCGGTCCACAAAGCTGGAGGACTCAGCCATGTACTTCTGTGCCAGCAGGGAAGAAGGTGGCTACACCTTCGGTTCG	CASREEGGYTF	1	1.4792899408284024E-4	33	TCRBV02-01	TCRBV02	TCRBV02-01				01,03					TCRBD01,TCRBD02	TCRBD01-01,TCRBD02-01		TCRBJ01-02*01	TCRBJ01	TCRBJ01-02	01				1	0	5	4	1	7	48	64	65	-1	68	1	In	VDJ
AGCTCTCTGGAGCTGGGGGACTCAGCTTTGTATTTCTGTGCCAGCAGCGTAGTGAGCCAGAGCCCTTATGGCTACACCTTCGGTTCG	CASSVVSQSPYGYTF	1	1.4792899408284024E-4	45	TCRBV09-01*01	TCRBV09	TCRBV09-01	01								TCRBD01,TCRBD02	TCRBD01-01,TCRBD02-01		TCRBJ01-02*01	TCRBJ01	TCRBJ01-02	01				0	6	4	5	5	5	36	52	57	60	66	1	In	VDJ
ACAGTGACCAGTGCCCATCCTGAAGACAGCAGCTTCTACATCTGCAGTGCTGGAGGACAGGGCGGGTATGGCTACACCTTCGGTTCG	CSAGGQGGYGYTF	1	1.4792899408284024E-4	39	TCRBV20	TCRBV20				TCRBV20-01,TCRBV20-or09_02		TCRBD01-01*01	TCRBD01	TCRBD01-01	01				TCRBJ01-02*01	TCRBJ01	TCRBJ01-02	01				1	4	2	3	0	5	42	-1	55	62	66	1	In	VDJ
CAGGCTACGAAGCTTGAGGATTCAGCAGTGTATTTTTGTGCCAGCAATCCGACGGACATTCCATCGGATGGCTACACCTTCGGTTCG	CASNPTDIPSDGYTF	1	1.4792899408284024E-4	45	TCRBV16-01*01	TCRBV16	TCRBV16-01	01				TCRBD01-01*01	TCRBD01	TCRBD01-01	01				TCRBJ01-02*01	TCRBJ01	TCRBJ01-02	01				7	9	1	6	7	6	36	46	53	58	67	1	In	VDJ
TCCGCCAGCACCAACCAGACATCTATGTACCTCTGTGCCAGCAGTTTCGGGGCAGGGGACGCCCTGGGAGGCTACACCTTCGGTTCG	CASSFGAGDALGGYTF	1	1.4792899408284024E-4	48	TCRBV28-01*01	TCRBV28	TCRBV28-01	01				TCRBD01-01*01	TCRBD01	TCRBD01-01	01				TCRBJ01-02*01	TCRBJ01	TCRBJ01-02	01				3	11	4	2	5	8	33	47	52	58	69	1	In	VDJ
CACGCCCTGCAGCCAGAAGACTCAGCCCTGTATCTCTGCGCCAGCAGCCAAGTCCAGGGAGGCTCCTACGAGCAGTACTTCGGGCCG	CASSQVQGGSYEQYF	1	1.4792899408284024E-4	45	TCRBV04-01*01	TCRBV04	TCRBV04-01	01				TCRBD02-01*02	TCRBD02	TCRBD02-01	02				TCRBJ02-07*01	TCRBJ02	TCRBJ02-07	01				1	0	9	1	4	0	36	52	56	-1	62	1	In	VDJ
AGCACCTTGGAGCTGGGGGACTCGGCCCTTTATCTTTGCGCCAGCAGCCCTACCGACTGGAGCTCCTACGAGCAGTACTTCGGGCCG	CASSPTDWSSYEQYF	1	1.4792899408284024E-4	45	TCRBV05-01*01	TCRBV05	TCRBV05-01	01				TCRBD02-01	TCRBD02	TCRBD02-01				01,02	TCRBJ02-07*01	TCRBJ02	TCRBJ02-07	01				4	4	2	10	6	0	36	48	54	58	62	1	In	VDJ
TCTAAGAAGCTCCTTCTCAGTGACTCTGGCTTCTATCTCTGTGCCTGGAGTTTAGGGGGGAGCTCCTACGAGCAGTACTTCGGGCCG	CAWSLGGSSYEQYF	2	2.958579881656805E-4	42	TCRBV30-01*01	TCRBV30	TCRBV30-01	01								TCRBD01,TCRBD02	TCRBD01-01,TCRBD02-01		TCRBJ02-07*01	TCRBJ02	TCRBJ02-07	01				2	3	5	1	2	0	39	51	53	59	62	2	In	VDJ
ATTCCCTGGAGCTTGGTGACTCTGCTGTGTATTTCTGTGCCAGCAGCTTATACGCGTAGGCCACCCTACGAGCAGTACTTCGGGCCG		1	1.4792899408284024E-4	46	TCRBV03-01/03-02*01	TCRBV03	TCRBV03-01/03-02	01								TCRBD01,TCRBD02	TCRBD01-01,TCRBD02-01		TCRBJ02-07*01	TCRBJ02	TCRBJ02-07	01				5	4	5	4	10	2	35	47	57	60	64	1	Out	VDJ
ATCCAGCAGGTAGTGCGAGGAGATTCGGCAGCTTATTTCTGTGCCAGCTCACCACGGCAGGGGACCTACGAGCAGTACTTCGGGCCG	CASSPRQGTYEQYF	2	2.958579881656805E-4	42	TCRBV18-01*01	TCRBV18	TCRBV18-01	01				TCRBD01-01*01	TCRBD01	TCRBD01-01	01				TCRBJ02-07*01	TCRBJ02	TCRBJ02-07	01				1	1	4	2	2	2	39	55	57	63	64	2	In	VDJ
ACTCTGACAGTGACCAGTGCCCATCCTGAAGACAGCAGCTTCTACATCTGCAGTGCTAGAGATTTTAACGAGCAGTACTTCGGGCCG	CSARDFNEQYF	1	1.4792899408284024E-4	33	TCRBV20-01*01	TCRBV20	TCRBV20-01	01				TCRBD02-01	TCRBD02	TCRBD02-01				01,02	TCRBJ02-07*01	TCRBJ02	TCRBJ02-07	01				0	0	5	9	3	5	48	62	65	-1	67	1	In	VDJ
GAGTCCGCCAGCACCAACCAGACATCTATGTACCTCTGTGCCAGCAGTTTATGGGAGCAGGGTGGAAACACCATATATTTTGGAGAG	CASSLWEQGGNTIYF	1	1.4792899408284024E-4	45	TCRBV28-01*01	TCRBV28	TCRBV28-01	01				TCRBD01-01*01	TCRBD01	TCRBD01-01	01				TCRBJ01-03*01	TCRBJ01	TCRBJ01-03	01				0	0	4	3	4	3	36	53	57	-1	62	1	In	VDJ
AGTGCCCATCCTGAAGACAGCAGCTTCTACATCTGCAGTGCTCTCCGAGGCCGACACAGCTCTGGAAACACCATATATTTTGGAGAG	CSALRGRHSSGNTIYF	2	2.958579881656805E-4	48	TCRBV20	TCRBV20				TCRBV20-01,TCRBV20-or09_02						TCRBD01,TCRBD02	TCRBD01-01,TCRBD02-01		TCRBJ01-03*01	TCRBJ01	TCRBJ01-03	01				5	3	2	6	10	0	33	42	52	56	59	2	In	VDJ
CTGGAGCTTGGTGACTCTGCTGTGTATTTCTGTGCCAGCAGCCTCAGACACAAGAGCTCTGGGGCCAACGTCCTGACTTTCGGGGCC	CASSLRHKSSGANVLTF	1	1.4792899408284024E-4	51	TCRBV03-01/03-02*01	TCRBV03	TCRBV03-01/03-02	01				TCRBD01-01*01	TCRBD01	TCRBD01-01	01				TCRBJ02-06*01	TCRBJ02	TCRBJ02-06	01				4	6	2	6	3	0	30	43	46	50	56	1	In	VDJ
TCTCTGGAGCTGGGGGACTCAGCTTTGTATTTCTGTGCCAGCAGCGTGAACCGGGACAGGTCAAATTCACCCCTCCACTTTGGGAAC	CASSVNRDRSNSPLHF	1	1.4792899408284024E-4	48	TCRBV09-01*01	TCRBV09	TCRBV09-01	01				TCRBD01-01*01	TCRBD01	TCRBD01-01	01				TCRBJ01-06*02	TCRBJ01	TCRBJ01-06	02				2	3	0	4	5	7	33	47	52	60	63	1	In	VDJ
GTGAGCACCTTGGAGCTGGGGGACTCGGCCCTTTATCTTTGCGCCAGCAGTTGGTCCCTAATTGGCAATGAGCAGTTCTTCGGGCCA	CASSWSLIGNEQFF	2	2.958579881656805E-4	42	TCRBV05-01*01	TCRBV05	TCRBV05-01	01				TCRBD02-01	TCRBD02	TCRBD02-01				01,02	TCRBJ02-01*01	TCRBJ02	TCRBJ02-01	01				5	5	4	9	7	6	39	50	57	60	65	2	In	VDJ
GCCAGCACCAACCAGACATCTATGTACCTCTGTGCCAGCAGTACACTCCTTGGGACAGGGGCGTACAATGAGCAGTTCTTCGGGCCA	CASSTLLGTGAYNEQFF	1	1.4792899408284024E-4	51	TCRBV28-01*01	TCRBV28	TCRBV28-01	01				TCRBD01-01*01	TCRBD01	TCRBD01-01	01				TCRBJ02-01*01	TCRBJ02	TCRBJ02-01	01				5	2	0	2	9	4	30	42	51	61	63	1	In	VDJ
CGCACAGAGCAGGGGGACTCGGCCATGTATCTCTGTGCCAGCAGCTTATTAGCGGACAGCTCCTACAATGAGCAGTTCTTCGGGCCA	CASSLLADSSYNEQFF	1	1.4792899408284024E-4	48	TCRBV07-09*01	TCRBV07	TCRBV07-09	01								TCRBD01,TCRBD02	TCRBD01-01,TCRBD02-01		TCRBJ02-01*01	TCRBJ02	TCRBJ02-01	01				2	0	1	5	5	0	33	48	53	-1	59	1	In	VDJ
ACAGAGCAGGAGGACTCGGCCGTGTATCTCTGTGCCAGCAGCTTATACATGGCTATGACATCCTACAATGAGCAGTTCTTCGGGCCA	CASSLYMAMTSYNEQFF	1	1.4792899408284024E-4	51	TCRBV07-02	TCRBV07	TCRBV07-02				01,02	TCRBD01-01*01	TCRBD01	TCRBD01-01	01				TCRBJ02-01*01	TCRBJ02	TCRBJ02-01	01				2	0	2	6	11	1	30	45	56	-1	60	1	In	VDJ
CACATCAATTCCCTGGAGCTTGGTGACTCTGCTGTGTATTTCTGTGCCAGCAGCCACGGACGGCTTGGGACCCAGTACTTCGGGCCA	CASSHGRLGTQYF	2	2.958579881656805E-4	39	TCRBV03-01/03-02*01	TCRBV03	TCRBV03-01/03-02	01								TCRBD01,TCRBD02	TCRBD01-01,TCRBD02-01		TCRBJ02-05*01	TCRBJ02	TCRBJ02-05	01				3	7	1	7	1	7	42	56	57	61	68	2	In	VDJ
ACTGTGACATCGGCCCAAAAGAACCCGACAGCTTTCTATCTCTGTGCCAGTAGCCCCAATCGCCAAGAGACCCAGTACTTCGGGCCA	CASSPNRQETQYF	2	2.958579881656805E-4	39	TCRBV19-01*01	TCRBV19	TCRBV19-01	01								TCRBD01,TCRBD02	TCRBD01-01,TCRBD02-01		TCRBJ02-05*01	TCRBJ02	TCRBJ02-05	01				6	4	4	6	3	1	42	53	56	58	62	2	In	VDJ
AATTCCCTGGAGCTTGGTGACTCTGCTGTGTATTTCTGTGCCAGCAGCCAAGGGACAGTCTCCACAGATACGCAGTATTTTGGCCCA	CASSQGTVSTDTQYF	1	1.4792899408284024E-4	45	TCRBV03-01/03-02*01	TCRBV03	TCRBV03-01/03-02	01				TCRBD01-01*01	TCRBD01	TCRBD01-01	01				TCRBJ02-03*01	TCRBJ02	TCRBJ02-03	01				1	4	1	5	0	2	36	-1	52	58	62	1	In	VDJ
TCCACAAAGCTGGAGGACTCAGCCATGTACTTCTGTGCCAGCAGTGGGGGACAGGGAGTCGGCACCGGGGAGCTGTTTTTTGGAGAA	CASSGGQGVGTGELFF	1	1.4792899408284024E-4	48	TCRBV02-01	TCRBV02	TCRBV02-01				01,03	TCRBD01-01*01	TCRBD01	TCRBD01-01	01				TCRBJ02-02*01	TCRBJ02	TCRBJ02-02	01				4	6	0	3	1	4	33	46	47	56	62	1	In	VDJ
AAGAAGCTCCTTCTCAGTGACTCTGGCTTCTATCTCTGTGCCTGGAGTGCCTTGATCCGGAACACCGGGGAGCTGTTTTTTGGAGAA	CAWSALIRNTGELFF	1	1.4792899408284024E-4	45	TCRBV30-01*01	TCRBV30	TCRBV30-01	01								TCRBD01,TCRBD02	TCRBD01-01,TCRBD02-01		TCRBJ02-02*01	TCRBJ02	TCRBJ02-02	01				1	4	2	8	4	1	36	49	53	55	59	1	In	VDJ
GTGACCAGTGCCCATCCTGAAGACAGCAGCTTCTACATCTGCAGTGCTGGGCCGCGGGCCGACCGCGCTGAAGCTTTCTTTGGACAA	CSAGPRADRAEAFF	1	1.4792899408284024E-4	42	TCRBV20	TCRBV20				TCRBV20-01,TCRBV20-or09_02		TCRBD02-01	TCRBD02	TCRBD02-01				01,02	TCRBJ01-01*01	TCRBJ01	TCRBJ01-01	01				5	9	7	4	5	6	39	48	53	58	67	1	In	VDJ
TCCACAAAGCTGGAGGACTCAGCCATGTACTTCTGTGCCAGCAGCGAAGTGGGGACAGGGGGGTCCACTGAAGCTTTCTTTGGACAA	CASSEVGTGGSTEAFF	1	1.4792899408284024E-4	48	TCRBV02-01	TCRBV02	TCRBV02-01				01,03	TCRBD01-01*01	TCRBD01	TCRBD01-01	01				TCRBJ01-01*01	TCRBJ01	TCRBJ01-01	01				1	3	0	1	2	4	33	49	51	62	65	1	In	VDJ
CATCGGCCCAAAAGAACCCGACAGCTTTCTATCTCTGTGCCAGTAGTCCTCTCCGTAGGGTTGAACACTGAAGCTTTCTTTGGACAA		1	1.4792899408284024E-4	46	TCRBV19-01*01	TCRBV19	TCRBV19-01	01								TCRBD01,TCRBD02	TCRBD01-01,TCRBD02-01		TCRBJ01-01*01	TCRBJ01	TCRBJ01-01	01				5	1	5	3	9	0	35	47	56	60	61	1	Out	VDJ
AACGCCTTGGAGCTGGACGACTCGGCCCTGTATCTCTGTGCCAGCAGCTTGGAGAGACAGCTGAACACTGAAGCTTTCTTTGGACAA	CASSLERQLNTEAFF	2	2.958579881656805E-4	45	TCRBV05-04*01	TCRBV05	TCRBV05-04	01				TCRBD01-01*01	TCRBD01	TCRBD01-01	01				TCRBJ01-01*01	TCRBJ01	TCRBJ01-01	01				0	1	2	5	3	0	36	52	55	60	61	2	In	VDJ
ACCAGTGCCCATCCTGAAGACAGCAGCTTCTACATCTGCAGTGCTCCGAGACCTTCGACAGGGAACACTGAAGCTTTCTTTGGACAA	CSAPRPSTGNTEAFF	1	1.4792899408284024E-4	45	TCRBV20	TCRBV20				TCRBV20-01,TCRBV20-or09_02		TCRBD01-01*01	TCRBD01	TCRBD01-01	01				TCRBJ01-01*01	TCRBJ01	TCRBJ01-01	01				5	0	2	4	11	1	36	45	56	-1	62	1	In	VDJ
AACCTGAGCTCTCTGGAGCTGGGGGACTCAGCTTTGTATTTCTGTGCCAGCAGCCACTATGTGGGGGTCAAAGCTTTCTTTGGACAA	CASSHYVGVKAFF	2	2.958579881656805E-4	39	TCRBV09-01*01	TCRBV09	TCRBV09-01	01								TCRBD01,TCRBD02	TCRBD01-01,TCRBD02-01		TCRBJ01-01*01	TCRBJ01	TCRBJ01-01	01				4	3	6	1	8	9	42	54	62	67	70	2	In	VDJ
TCGGCCCAAAAGAACCCGACAGCTTTCTATCTCTGTGCCAGTAGTATACGATCAGGGGGCCGGGGTGAAAAACTGTTTTTTGGCAGT	CASSIRSGGRGEKLFF	1	1.4792899408284024E-4	48	TCRBV19-01*01	TCRBV19	TCRBV19-01	01				TCRBD01-01*01	TCRBD01	TCRBD01-01	01				TCRBJ01-04*01	TCRBJ01	TCRBJ01-04	01				2	5	4	0	4	7	33	48	52	60	65	1	In	VDJ
CTGGAGCTTGGTGACTCTGCTGTGTATTTCTGTGCCAGCAGCCAAGGGTTCGGGGGTGCAACTAATGAAAAACTGTTTTTTGGCAGT	CASSQGFGGATNEKLFF	2	2.958579881656805E-4	51	TCRBV03-01/03-02*01	TCRBV03	TCRBV03-01/03-02	01				TCRBD02-01*01	TCRBD02	TCRBD02-01	01				TCRBJ01-04*01	TCRBJ01	TCRBJ01-04	01				1	2	8	2	4	0	30	46	50	56	58	2	In	VDJ
NAGTCGGCTGCTCCCTCCCAGACATCTGTGTACTTCTGTGCCAGCAGTTACGGGGAGACAACTAATGAAAAACTGTTTTTTGGCAGT	CASSYGETTNEKLFF	1	1.4792899408284024E-4	45	TCRBV06-05*01	TCRBV06	TCRBV06-05	01				TCRBD02-01*02	TCRBD02	TCRBD02-01	02				TCRBJ01-04*01	TCRBJ01	TCRBJ01-04	01				2	1	9	2	1	0	36	51	52	57	58	1	In	VDJ
GTGACATCGGCCCAAAAGAACCCGACAGCTTTCTATCTCTGTGCCAGTAGTATAGGGGGCAGGGTTCAGCCCCAGCATTTTGGTGAT	CASSIGGRVQPQHF	1	1.4792899408284024E-4	42	TCRBV19-01*01	TCRBV19	TCRBV19-01	01				TCRBD01-01*01	TCRBD01	TCRBD01-01	01				TCRBJ01-05*01	TCRBJ01	TCRBJ01-05	01				1	1	4	3	4	6	39	55	59	64	65	1	In	VDJ
ATCCAGTCCACGGAGTCAGGGGACACAGCACTGTATTTCTGTGCCAGCAGCTGCACAGCGGGTCTTCAGCCCCAGCATTTTGGTGAT	CASSCTAGLQPQHF	2	2.958579881656805E-4	42	TCRBV21-01*01	TCRBV21	TCRBV21-01	01				TCRBD02-01	TCRBD02	TCRBD02-01				01,02	TCRBJ01-05*01	TCRBJ01	TCRBJ01-05	01				5	3	6	4	5	6	39	51	56	62	65	2	In	VDJ
CTGGAGTCGCCCAGCCCCAACCAGACCTCTCTGTACTTCTGTGCCAGCAATCGGGTCGGCAAGTCTTATGGCTACACCTTCGGTTCG	CASNRVGKSYGYTF	1	1.4792899408284024E-4	42	TCRBV27-01*01	TCRBV27	TCRBV27-01	01				TCRBD02-01	TCRBD02	TCRBD02-01				01,02	TCRBJ01-02*01	TCRBJ01	TCRBJ01-02	01				7	11	8	4	2	5	39	49	51	55	66	1	In	VDJ
AATGTGAGCACCTTGGAGCTGGGGGACTCGGCCCTTTATCTTTGCGCCAGCAGCTTGGACAGGCCCTACGAGCAGTACTTCGGGCCG	CASSLDRPYEQYF	2	2.958579881656805E-4	39	TCRBV05-01*01	TCRBV05	TCRBV05-01	01				TCRBD01-01*01	TCRBD01	TCRBD01-01	01				TCRBJ02-07*01	TCRBJ02	TCRBJ02-07	01				0	1	3	4	0	2	42	-1	58	63	64	2	In	VDJ
CTGAGCTCTCTGGAGCTGGGGGACTCAGCTTTGTATTTCTGTGCCAGTTCAGACGGGGAGCCTGGAAACACCATATATTTTGGAGAG	CASSDGEPGNTIYF	1	1.4792899408284024E-4	42	TCRBV09-01*01	TCRBV09	TCRBV09-01	01				TCRBD02-01	TCRBD02	TCRBD02-01				01,02	TCRBJ01-03*01	TCRBJ01	TCRBJ01-03	01				8	3	8	3	6	2	39	47	53	58	61	1	In	VDJ
CAGCGCACAGAGCAGGAGGACTCCGCCGTGTATCTCTGTGCCAGCAGCCCGGGGACAGGGTCCGGAAACACCATATATTTTGGAGAG	CASSPGTGSGNTIYF	1	1.4792899408284024E-4	45	TCRBV07-08*03	TCRBV07	TCRBV07-08	03				TCRBD01-01*01	TCRBD01	TCRBD01-01	01				TCRBJ01-03*01	TCRBJ01	TCRBJ01-03	01				4	3	0	3	2	4	36	49	51	60	63	1	In	VDJ
CTCAAGATCCAGCCTGCAGAGCTTGAGGACTCGGCCGTGTATCTCTGTGCCAGCAGCCTTACTAAGAATGAGCAGTTCTTCGGGCCA	CASSLTKNEQFF	2	2.958579881656805E-4	36	TCRBV11	TCRBV11				TCRBV11-02,TCRBV11-03		TCRBD02-01	TCRBD02	TCRBD02-01				01,02	TCRBJ02-01*01	TCRBJ02	TCRBJ02-01	01				5	2	3	9	3	7	45	57	60	64	66	2	In	VDJ
CGCCTTGTTGCTGGGGGACTCGGCCCTCTATCTCTGTGCCAGCAGCATGCCCGGGGGAACACCTACAATGAGCAGTTCTTCGGGCCA		2	2.958579881656805E-4	47	TCRBV05-06*01	TCRBV05	TCRBV05-06	01				TCRBD02-01*01	TCRBD02	TCRBD02-01	01				TCRBJ02-01*01	TCRBJ02	TCRBJ02-01	01				4	4	8	2	5	2	34	46	51	57	61	2	Out	VDJ
GTGACATCGGCCCAAAAGAACCCGACAGCTTTCTATCTCTGTGCCAGTGGGATGAGGGCAGGGAGAGAGACCCAGTACTTCGGGCCA	CASGMRAGRETQYF	2	2.958579881656805E-4	42	TCRBV19-01*01	TCRBV19	TCRBV19-01	01								TCRBD01,TCRBD02	TCRBD01-01,TCRBD02-01		TCRBJ02-05*01	TCRBJ02	TCRBJ02-05	01				8	2	4	3	10	4	39	48	58	63	65	2	In	VDJ
CAGTCCACGGAGTCAGGGGACACAGCACTGTATTTCTGTGCCAGCAGGGACTAGGTAGTCATGCAAGATACGCAGTATTTTGGCCCA	CASRD*VVMQDTQYF	1	1.4792899408284024E-4	45	TCRBV21-01*01	TCRBV21	TCRBV21-01	01				TCRBD02-01	TCRBD02	TCRBD02-01				01,02	TCRBJ02-03*01	TCRBJ02	TCRBJ02-03	01				6	11	1	8	0	5	36	-1	47	54	65	1	Stop	VDJ
TTGGAGCTGGACGACTCGGCCCTGTATCTCTGTGCCAGCAGCTTGCGCGACAGGGGCGGCGTTACCGGGGAGCTGTTTTTTGGAGAA	CASSLRDRGGVTGELFF	1	1.4792899408284024E-4	51	TCRBV05-04*01	TCRBV05	TCRBV05-04	01				TCRBD01-01*01	TCRBD01	TCRBD01-01	01				TCRBJ02-02*01	TCRBJ02	TCRBJ02-02	01				1	7	2	2	3	5	30	45	48	56	63	1	In	VDJ
CTCAGGCTGGAGTCGGCTGCTCCCTCCCAGACATCTGTGTACTTCTGTGCCGTACAGGGGATGACCGGGGAGCTGTTTTTTGGAGAA	CAVQGMTGELFF	1	1.4792899408284024E-4	36	TCRBV06-01*01	TCRBV06	TCRBV06-01	01				TCRBD01-01*01	TCRBD01	TCRBD01-01	01				TCRBJ02-02*01	TCRBJ02	TCRBJ02-02	01				11	3	3	2	2	5	45	51	53	60	63	1	In	VDJ
CTGAATGTGAACGCCTTGTTGCTGGGGGACTCGGCCCTCTATCTCTGTGCCAGCAGCTTGGCCTTAAGGGAGCTGTTTTTTGGAGAA	CASSLALRELFF	1	1.4792899408284024E-4	36	TCRBV05-06*01	TCRBV05	TCRBV05-06	01				TCRBD02-01	TCRBD02	TCRBD02-01				01,02	TCRBJ02-02*01	TCRBJ02	TCRBJ02-02	01				0	3	4	10	1	9	45	61	62	64	67	1	In	VDJ
ACCTACACACCCTGCAGCCAGAAGACTCGGCCCTGTATCTCTGCGCCAGCAGCCTAGAGCGGGGACAGTGAAGCTTTCTTTGGACAA		1	1.4792899408284024E-4	40	TCRBV04-03*01	TCRBV04	TCRBV04-03	01				TCRBD01-01*01	TCRBD01	TCRBD01-01	01				TCRBJ01-01*01	TCRBJ01	TCRBJ01-01	01				0	0	0	5	3	7	41	58	61	-1	68	1	Out	VDJ
GAGTCGCCCAGCCCCAACCAGACCTCTCTGTACTTCTGTGCCAGCAGTCCGAGGACAGGACTGAACACTGAAGCTTTCTTTGGACAA	CASSPRTGLNTEAFF	1	1.4792899408284024E-4	45	TCRBV27-01*01	TCRBV27	TCRBV27-01	01				TCRBD01-01*01	TCRBD01	TCRBD01-01	01				TCRBJ01-01*01	TCRBJ01	TCRBJ01-01	01				5	2	1	4	4	0	36	48	52	59	61	1	In	VDJ
ACAGTGACCAGTGCCCATCCTGAAGACAGCAGCTTCTACATCTGCAGTGCTCCGCGTAATTGGAATGAAAAACTGTTTTTTGGCAGT	CSAPRNWNEKLFF	1	1.4792899408284024E-4	39	TCRBV20	TCRBV20				TCRBV20-01,TCRBV20-or09_02		TCRBD02-01	TCRBD02	TCRBD02-01				01,02	TCRBJ01-04*01	TCRBJ01	TCRBJ01-04	01				5	7	7	6	2	5	42	51	53	56	63	1	In	VDJ
CTTCACATCAATTCCCTGGAGCTTGGTGACTCTGCTGTGTATTTCTGTGCCAGCAGCCACAACAGGGAAAAACTGTTTTTTGGCAGT	CASSHNREKLFF	1	1.4792899408284024E-4	36	TCRBV03-01/03-02*01	TCRBV03	TCRBV03-01/03-02	01				TCRBD01-01*01	TCRBD01	TCRBD01-01	01				TCRBJ01-04*01	TCRBJ01	TCRBJ01-04	01				3	0	3	4	2	8	45	59	61	-1	66	1	In	VDJ
GCCCAAAAGAACCCGACAGCTTTCTATCTCTGTGCCAGTAGTAAATCCGGGACGGGGGTCAAGTATGGGCCCCAGCATTTTGGTGAT	CASSKSGTGVKYGPQHF	1	1.4792899408284024E-4	51	TCRBV19-01*01	TCRBV19	TCRBV19-01	01				TCRBD02-01*01	TCRBD02	TCRBD02-01	01				TCRBJ01-05*01	TCRBJ01	TCRBJ01-05	01				4	10	8	2	9	9	30	43	52	58	68	1	In	VDJ
GGAGCTGGGGGACTCGGCCCTTTATCTTTGCGCCAGCTCTGACGGGGCCGGACAGGAGATAGCAATCAGCCCCAGCATTTTGGTGAT		1	1.4792899408284024E-4	53	TCRBV05-01*01	TCRBV05	TCRBV05-01	01				TCRBD01-01*01	TCRBD01	TCRBD01-01	01				TCRBJ01-05*01	TCRBJ01	TCRBJ01-05	01				7	3	1	4	12	0	28	37	49	56	59	1	Out	VDJ
AATTCCCTGGAGCTTGGTGACTCTGCTGTGTATTTCTGTGCCAGCAGCCAAAAACTGAGCAGCAATCAGCCCCAGCATTTTGGTGAT	CASSQKLSSNQPQHF	1	1.4792899408284024E-4	45	TCRBV03-01/03-02*01	TCRBV03	TCRBV03-01/03-02	01				TCRBD02-01	TCRBD02	TCRBD02-01				01,02	TCRBJ01-05*01	TCRBJ01	TCRBJ01-05	01				2	4	3	10	2	1	36	51	53	56	60	1	In	VDJ
CCCAGGGACTCAGCTGTGTACTTCTGTGCCAGCAGTCCCTGGGACAGGGGCCCGTCCACAAGCAATCAGCCCCAGCATTTTGGTGAT	CASSPWDRGPSTSNQPQHF	1	1.4792899408284024E-4	57	TCRBV12	TCRBV12				TCRBV12-03/12-04,TCRBV12-04		TCRBD01-01*01	TCRBD01	TCRBD01-01	01				TCRBJ01-05*01	TCRBJ01	TCRBJ01-05	01				5	10	0	2	4	1	24	36	40	50	60	1	In	VDJ
ACTCTGACAGTGACCAGTGCCCATCCTGAAGACAGCAGCTTCTACATCTGCAGTGCTAGAGGGTCGGGTGGCTACACCTTCGGTTCG	CSARGSGGYTF	2	2.958579881656805E-4	33	TCRBV20-01*01	TCRBV20	TCRBV20-01	01				TCRBD02-01	TCRBD02	TCRBD02-01				01,02	TCRBJ01-02*01	TCRBJ01	TCRBJ01-02	01				1	0	8	4	3	7	48	61	64	-1	68	2	In	VDJ
ACATCGGCCCAAAAGAACCCGACAGCTTTCTATCTCTGTGCCAGTAGTATAGTAGGGACAGGGGGTTACGAGCAGTACTTCGGGCCG	CASSIVGTGGYEQYF	1	1.4792899408284024E-4	45	TCRBV19-01*01	TCRBV19	TCRBV19-01	01				TCRBD01-01*01	TCRBD01	TCRBD01-01	01				TCRBJ02-07*01	TCRBJ02	TCRBJ02-07	01				1	1	0	1	2	4	36	52	54	65	66	1	In	VDJ
TGACATCCGCTCACCAGGCCTGGGGGACGCAGCCATGTACCTGTGTGCCACCAGCAGAGTTACAGCTACGAGCAGTACTTCGGGCCG		2	2.958579881656805E-4	38	TCRBV15-01*02	TCRBV15	TCRBV15-01	02				TCRBD01-01*01	TCRBD01	TCRBD01-01	01				TCRBJ02-07*01	TCRBJ02	TCRBJ02-07	01				1	0	3	5	2	3	43	59	61	-1	65	2	Out	VDJ
GCAGGTAGTGCGAGGAGATTCGGCAGCTTATTTCTGTGCCAGCTCAAAGCTGGACAGGTGTTTTCCTACGAGCAGTACTTCGGGCCG		1	1.4792899408284024E-4	47	TCRBV18-01*01	TCRBV18	TCRBV18-01	01				TCRBD01-01*01	TCRBD01	TCRBD01-01	01				TCRBJ02-07*01	TCRBJ02	TCRBJ02-07	01				5	5	1	4	5	1	34	46	51	58	63	1	Out	VDJ
TCCACGGAGTCAGGGGACACAGCACTGTATTTCTGTGCCAGCAGCAAAGCCGGCCAGGGGTTTTCCTACGAGCAGTACTTCGGGCCG	CASSKAGQGFSYEQYF	2	2.958579881656805E-4	48	TCRBV21-01*01	TCRBV21	TCRBV21-01	01				TCRBD01-01*01	TCRBD01	TCRBD01-01	01				TCRBJ02-07*01	TCRBJ02	TCRBJ02-07	01				0	3	4	2	4	1	33	50	54	60	63	2	In	VDJ
GAGTCCGCCAGCACCAACCAGACATCTATGTACCTCTGTGCCAGCAGTTTACGGGACCGTATTTCCTACGAGCAGTACTTCGGGCCG	CASSLRDRISYEQYF	1	1.4792899408284024E-4	45	TCRBV28-01*01	TCRBV28	TCRBV28-01	01								TCRBD01,TCRBD02	TCRBD01-01,TCRBD02-01		TCRBJ02-07*01	TCRBJ02	TCRBJ02-07	01				2	6	0	7	1	1	36	51	52	57	63	1	In	VDJ
ATCCAGCGCACAGAGCAGGAGGACTCGGCCGTGTATCTCTGTGCCAGCAGCGGGGGGGTAAGCTCCTACGAGCAGTACTTCGGGCCG	CASSGGVSSYEQYF	1	1.4792899408284024E-4	42	TCRBV07-02	TCRBV07	TCRBV07-02				01,02	TCRBD02-01*01	TCRBD02	TCRBD02-01	01				TCRBJ02-07*01	TCRBJ02	TCRBJ02-07	01				5	4	9	0	0	0	39	-1	51	58	62	1	In	VDJ
TCTAAGAAGCTCCTTCTCAGTGACTCTGGCTTCTATCTCTGTGCCTGGGGGGACAGGCGCTCTGGAAACACCATATATTTTGGAGAG	CAWGDRRSGNTIYF	1	1.4792899408284024E-4	42	TCRBV30-01*05	TCRBV30	TCRBV30-01	05				TCRBD01-01*01	TCRBD01	TCRBD01-01	01				TCRBJ01-03*01	TCRBJ01	TCRBJ01-03	01				3	2	1	4	0	0	39	-1	50	57	59	1	In	VDJ
AACGCCTTGTTGCTGGGGGACTCGGCCCTGTATCTCTGTGCCAGCAGCTATTCTAGCGGGGGGCAGAATGAGCAGTTCTTCGGGCCA	CASSYSSGGQNEQFF	1	1.4792899408284024E-4	45	TCRBV05-05*01	TCRBV05	TCRBV05-05	01				TCRBD02-01*01	TCRBD02	TCRBD02-01	01				TCRBJ02-01*01	TCRBJ02	TCRBJ02-01	01				3	3	4	1	3	7	36	49	52	63	66	1	In	VDJ
ACCAGTGCCCATCCTGAAGACAGCAGCTTCTACATCTGCAGTGCTGAGGGGGCGAAGCGGGGGTACAATGAGCAGTTCTTCGGGCCA	CSAEGAKRGYNEQFF	2	2.958579881656805E-4	45	TCRBV20	TCRBV20				TCRBV20-01,TCRBV20-or09_02		TCRBD02-01*01	TCRBD02	TCRBD02-01	01				TCRBJ02-01*01	TCRBJ02	TCRBJ02-01	01				5	0	6	2	10	4	36	45	55	-1	63	2	In	VDJ
GGACTCGGCCGTGTATCTCTGTGCCAGCAGCTTAGTTTCCACTAGCGGACAACCCACTAAGGATGCGAGACCCAGTACTTCGGGCCA		2	2.958579881656805E-4	62					TCRBV11,TCRBV07	TCRBV11-02,TCRBV11-03,TCRBV07-02		TCRBD02-01	TCRBD02	TCRBD02-01				01,02	TCRBJ02-05*01	TCRBJ02	TCRBJ02-05	01				1	18	3	5	5	5	19	35	40	48	66	2	Out	VDJ
CTGGAGCTGGGGGACTCAGCTTTGTATTTCTGTGCCAGCAGCGTAGTAGCTAGCGGGGGGCAGATAGAGACCCAGTACTTCGGGCCA	CASSVVASGGQIETQYF	1	1.4792899408284024E-4	51	TCRBV09-01*01	TCRBV09	TCRBV09-01	01				TCRBD02-01*01	TCRBD02	TCRBD02-01	01				TCRBJ02-05*01	TCRBJ02	TCRBJ02-05	01				0	5	4	1	3	4	30	46	49	60	65	1	In	VDJ
AACATGAGCCCTGAAGACAGCAGCATATATCTCTGCAGCGTCGGCGAGGCTTGGACAGGGAGGAGAGAGACCCAGTACTTCGGGCCA	CSVGEAWTGRRETQYF	2	2.958579881656805E-4	48	TCRBV29-01	TCRBV29	TCRBV29-01				01,02,03	TCRBD01-01*01	TCRBD01	TCRBD01-01	01				TCRBJ02-05*01	TCRBJ02	TCRBJ02-05	01				6	5	1	3	11	4	33	41	52	60	65	2	In	VDJ
GCCATCCCCAACCAGACAGCTCTTTACTTCTGTGCCACCAGTGAGCGGACTAGCGGGCGGAGCACAGATACGCAGTATTTTGGCCCA	CATSERTSGRSTDTQYF	1	1.4792899408284024E-4	51	TCRBV24-01*01	TCRBV24	TCRBV24-01	01				TCRBD02-01	TCRBD02	TCRBD02-01				01,02	TCRBJ02-03*01	TCRBJ02	TCRBJ02-03	01				4	3	1	4	2	0	30	44	46	57	60	1	In	VDJ
GTGACATCGGCCCAAAAGAACCCGACAGCTTTCTATCTCTGTGCCAGTAGGTCCCCGAGTATAGCCGGGGAGCTGTTTTTTGGAGAA	CASRSPSIAGELFF	1	1.4792899408284024E-4	42	TCRBV19-01*01	TCRBV19	TCRBV19-01	01				TCRBD02-01	TCRBD02	TCRBD02-01				01,02	TCRBJ02-02*01	TCRBJ02	TCRBJ02-02	01				6	0	5	8	11	6	39	50	61	-1	64	1	In	VDJ
GTCCACGGAGTCAGGGGACACAGCACTGTATTTCTGTGCCAGAACGAATAGCGGGGGGAATTACCCGGGGAGCTGTTTTTTGGAGAA		1	1.4792899408284024E-4	47	TCRBV21-01*01	TCRBV21	TCRBV21-01	01				TCRBD02-01*01	TCRBD02	TCRBD02-01	01				TCRBJ02-02*01	TCRBJ02	TCRBJ02-02	01				9	6	5	1	6	6	34	42	48	58	64	1	Out	VDJ
AGTGCCCATCCTGAAGACAGCAGCTTCTACATCTGCAGTGCTAGAGATTACCGGGGGAGTCCCACCGGGGAGCTGTTTTTTGGAGAA	CSARDYRGSPTGELFF	2	2.958579881656805E-4	48	TCRBV20	TCRBV20				TCRBV20-01,TCRBV20-or09_02		TCRBD02-01*01	TCRBD02	TCRBD02-01	01				TCRBJ02-02*01	TCRBJ02	TCRBJ02-02	01				0	5	8	2	4	4	33	47	51	57	62	2	In	VDJ
ATCAATTCCCTGGAGCTTGGTGACTCTGCTGTGTATTTCTGTGCCAGCGGATACGGGACTGAGGCGTCGGGAGCTTTCTTTGGACAA	CASGYGTEASGAFF	2	2.958579881656805E-4	42	TCRBV03-01/03-02*01	TCRBV03	TCRBV03-01/03-02	01				TCRBD02-01	TCRBD02	TCRBD02-01				01,02	TCRBJ01-01*01	TCRBJ01	TCRBJ01-01	01				8	11	0	10	6	10	39	48	54	60	71	2	In	VDJ
CTGAGGATCCAGCAGGTAGTGCGAGGAGATTCGGCAGCTTATTTCTGTGCCAGCTCACCTACAACTTTTGAAGCTTTCTTTGGACAA	CASSPTTFEAFF	1	1.4792899408284024E-4	36	TCRBV18-01*01	TCRBV18	TCRBV18-01	01								TCRBD01,TCRBD02	TCRBD01-01,TCRBD02-01		TCRBJ01-01*01	TCRBJ01	TCRBJ01-01	01				3	5	3	6	1	7	45	59	60	63	68	1	In	VDJ
GCCCTGCAGCCAGAAGACTCAGCCCTGTATCTCTGCGCCAGCAGCCAAGAAGGTCGGGGGTCGGGGGCTGAAGCTTTCTTTGGACAA	CASSQEGRGSGAEAFF	1	1.4792899408284024E-4	48	TCRBV04-01*01	TCRBV04	TCRBV04-01	01				TCRBD02-01*01	TCRBD02	TCRBD02-01	01				TCRBJ01-01*01	TCRBJ01	TCRBJ01-01	01				0	7	8	2	4	6	33	50	54	60	67	1	In	VDJ
ATCCAGCGCACAGAGCAGGAGGACTCGGCCGTGTATCTCTGTGCCAGCAGCTTAAGTCCCGGGAACACTGAAGCTTTCTTTGGACAA	CASSLSPGNTEAFF	1	1.4792899408284024E-4	42	TCRBV07-02	TCRBV07	TCRBV07-02				01,02	TCRBD02-01	TCRBD02	TCRBD02-01				01,02	TCRBJ01-01*01	TCRBJ01	TCRBJ01-01	01				2	0	8	5	5	1	39	54	59	-1	62	1	In	VDJ
NNNNNNNNNNNTGTCGGCTGCTCCCTCCCAAACATCTGTGTACTTCTGTGCCATAGAGGGCAGAACACTGAAGCTTTCTTTGGACAA		2	2.958579881656805E-4	35	TCRBV06	TCRBV06				TCRBV06-02/06-03,TCRBV06-02		TCRBD02-01*02	TCRBD02	TCRBD02-01	02				TCRBJ01-01*01	TCRBJ01	TCRBJ01-01	01				10	2	11	0	2	1	46	53	55	60	62	2	Out	VDJ
GAGCTTGGTGACTCTGCTGTGTATTTCTGTGCCAGCAGCCAAGGCGTAGGGCAGGGGCGAACTAATGAAAAACTGTTTTTTGGCAGT	CASSQGVGQGRTNEKLFF	2	2.958579881656805E-4	54	TCRBV03-01/03-02*01	TCRBV03	TCRBV03-01/03-02	01				TCRBD01-01*01	TCRBD01	TCRBD01-01	01				TCRBJ01-04*01	TCRBJ01	TCRBJ01-04	01				1	2	4	2	8	1	27	43	51	57	59	2	In	VDJ
GTGAACGCCTTGTTGCTGGGGGACTCGGCCCTGTATCTCTGTGCCAGCAGCCGGGACAGGGTCAATGAAAAACTGTTTTTTGGCAGT	CASSRDRVNEKLFF	1	1.4792899408284024E-4	42	TCRBV05-05*01	TCRBV05	TCRBV05-05	01				TCRBD01-01*01	TCRBD01	TCRBD01-01	01				TCRBJ01-04*01	TCRBJ01	TCRBJ01-04	01				4	2	0	3	1	5	39	51	52	61	63	1	In	VDJ
CTGAAGATCCAGCGCACAGAGCAGGAGGACTCGGCCGTGTATCTCTGTGCCAGCAGGCGAGACGGGGAAAAACTGTTTTTTGGCAGT	CASRRDGEKLFF	1	1.4792899408284024E-4	36	TCRBV07-08*03	TCRBV07	TCRBV07-08	03				TCRBD02-01	TCRBD02	TCRBD02-01				01,02	TCRBJ01-04*01	TCRBJ01	TCRBJ01-04	01				1	0	8	4	1	8	45	61	62	-1	66	1	In	VDJ
CAGGGGACACAGCACTGTATTTCTGTGCCAGCAGCAGAAATTTTTGGGTAAAGGGCTTTAGGCGATCAGCCCCAGCATTTTGGTGAT		1	1.4792899408284024E-4	58	TCRBV21-01*01	TCRBV21	TCRBV21-01	01								TCRBD01,TCRBD02	TCRBD01-01,TCRBD02-01		TCRBJ01-05*01	TCRBJ01	TCRBJ01-05	01				4	9	5	3	15	5	23	36	51	55	64	1	Out	VDJ
CAGCGCACAGAGCAGGGGGACTCGGCCATGTATCTCTGTGCCAGCACCCTATCGGGAATCGGCAATCAGCCCCAGCATTTTGGTGAT	CASTLSGIGNQPQHF	1	1.4792899408284024E-4	45	TCRBV07-09*05	TCRBV07	TCRBV07-09	05				TCRBD02-01*02	TCRBD02	TCRBD02-01	02				TCRBJ01-05*01	TCRBJ01	TCRBJ01-05	01				5	4	8	3	4	2	36	48	52	57	61	1	In	VDJ
CCCTCAGAACCCAGGGACTCAGCTGTGTACTTCTGTGCCAGCAGTCCCCGGGGGGGAAGCGGCAATCAGCCCCAGCATTTTGGTGAT	CASSPRGGSGNQPQHF	2	2.958579881656805E-4	48	TCRBV12	TCRBV12				TCRBV12-03/12-04,TCRBV12-04		TCRBD02-01*01	TCRBD02	TCRBD02-01	01				TCRBJ01-05*01	TCRBJ01	TCRBJ01-05	01				5	5	8	0	3	2	33	45	48	56	61	2	In	VDJ
ATCCAGCCTGCAGAGCTTGAGGACTCGGCCGTGTATCTCTGTGCCAGCAGCTTAGATTGGGCAGGTGGTGGCTACACCTTCGGTTCG	CASSLDWAGGGYTF	1	1.4792899408284024E-4	42	TCRBV11	TCRBV11				TCRBV11-02,TCRBV11-03		TCRBD01-01*01	TCRBD01	TCRBD01-01	01				TCRBJ01-02*01	TCRBJ01	TCRBJ01-02	01				0	3	4	4	5	7	39	56	61	65	68	1	In	VDJ
CAGCGCACAGAGCAGGGGGACTCGGCCATGTATCTCTGTGCCAGCAGCTCCAAAAGGGGCAATGACTATGGCTACACCTTCGGTTCG	CASSSKRGNDYGYTF	2	2.958579881656805E-4	45	TCRBV07-09*01	TCRBV07	TCRBV07-09	01				TCRBD01-01*01	TCRBD01	TCRBD01-01	01				TCRBJ01-02*01	TCRBJ01	TCRBJ01-02	01				4	5	5	2	5	3	36	49	54	59	64	2	In	VDJ
AATCTTCACATCAATTCCCTGGAGCTTGGTGACTCTGCTGTGTATTTCTGTGCCAGCTATTCTAACTATGGCTACACCTTCGGTTCG	CASYSNYGYTF	1	1.4792899408284024E-4	33	TCRBV03-01/03-02*01	TCRBV03	TCRBV03-01/03-02	01				TCRBD02-01	TCRBD02	TCRBD02-01				01,02	TCRBJ01-02*01	TCRBJ01	TCRBJ01-02	01				8	2	5	9	0	0	48	-1	57	59	61	1	In	VDJ
NTGTCGGCTGCTCCCTCCCAGACATCTGTGTACTTCTGTGCCAGCAGTTACGAGGGCACCGCTAACTATGGCTACACCTTCGGTTCG	CASSYEGTANYGYTF	1	1.4792899408284024E-4	45	TCRBV06-05*01	TCRBV06	TCRBV06-05	01				TCRBD02-01*02	TCRBD02	TCRBD02-01	02				TCRBJ01-02*01	TCRBJ01	TCRBJ01-02	01				2	5	11	0	0	0	36	-1	51	56	61	1	In	VDJ
TGTACCCTCTCAGACATCTGTGTACTTCTGTGCCAGCAGCCCCAGGAGGACAGGGCTTAGCCTAACTATGGCTACACCTTCGGTTCG		1	1.4792899408284024E-4	53	TCRBV06-04*01	TCRBV06	TCRBV06-04	01				TCRBD01-01*01	TCRBD01	TCRBD01-01	01				TCRBJ01-02*01	TCRBJ01	TCRBJ01-02	01				6	6	1	3	8	0	28	39	47	55	61	1	Out	VDJ
ACATCGGCCCAAAAGAACCCGACAGCTTTCTATCTCTGTGCCAGTAGTATAGGGTTAGGGAGAAACTATGGCTACACCTTCGGTTCG	CASSIGLGRNYGYTF	1	1.4792899408284024E-4	45	TCRBV19-01*01	TCRBV19	TCRBV19-01	01				TCRBD02-01*02	TCRBD02	TCRBD02-01	02				TCRBJ01-02*01	TCRBJ01	TCRBJ01-02	01				1	1	9	2	5	2	36	52	57	62	63	1	In	VDJ
AGCTCTCTGGAGCTGGGGGACTCAGCTTTGTATTTCTGTGCCAGCAGCCCAATCCAGGGGGTGTCGGATGGCTACACCTTCGGTTCG	CASSPIQGVSDGYTF	1	1.4792899408284024E-4	45	TCRBV09-01*01	TCRBV09	TCRBV09-01	01				TCRBD01-01*01	TCRBD01	TCRBD01-01	01				TCRBJ01-02*01	TCRBJ01	TCRBJ01-02	01				4	6	4	1	6	6	36	48	54	61	67	1	In	VDJ
ATCCTGAGGATCCAGCAGGTAGTGCGAGGAGATTCGGCAGCTTATTTCTGTGCCAGCTCACCAGGGTACGAGCAGTACTTCGGGCCG	CASSPGYEQYF	1	1.4792899408284024E-4	33	TCRBV18-01*01	TCRBV18	TCRBV18-01	01								TCRBD01,TCRBD02	TCRBD01-01,TCRBD02-01		TCRBJ02-07*01	TCRBJ02	TCRBJ02-07	01				2	0	0	9	0	4	48	-1	63	-1	66	1	In	VDJ
ATCCAGCGCACAGAGCAGGAGGACTCGGCCGTGTATCTCTGTGCCAGCAGCGCCCCGTCTAGCTCCTACGAGCAGTACTTCGGGCCG	CASSAPSSSYEQYF	1	1.4792899408284024E-4	42	TCRBV07-02	TCRBV07	TCRBV07-02				01,02	TCRBD02-01	TCRBD02	TCRBD02-01				01,02	TCRBJ02-07*01	TCRBJ02	TCRBJ02-07	01				5	0	4	8	7	0	39	51	58	-1	62	1	In	VDJ
AGCACCTTGGAGCTGGGGGACTCGGCCCTTTATCTTTGCGCCAGCAGCTCATAACCCGGGCCCTCCTACGAGCAGTACTTCGGGCCG	CASSS*PGPSYEQYF	2	2.958579881656805E-4	45	TCRBV05-01*01	TCRBV05	TCRBV05-01	01								TCRBD01,TCRBD02	TCRBD01-01,TCRBD02-01		TCRBJ02-07*01	TCRBJ02	TCRBJ02-07	01				3	1	8	0	8	0	36	49	57	61	62	2	Stop	VDJ
CTGGAGTCTGCTGCCTCCTCCCAGACATCTGTATATTTCTGCGCCAGCAGTGAATCCGGGAAGCCCTACGAGCAGTACTTCGGGCCG	CASSESGKPYEQYF	1	1.4792899408284024E-4	42	TCRBV10-01*01	TCRBV10	TCRBV10-01	01				TCRBD02-01*02	TCRBD02	TCRBD02-01	02				TCRBJ02-07*01	TCRBJ02	TCRBJ02-07	01				3	3	8	3	3	2	39	53	56	61	64	1	In	VDJ
CTGACAGTGACCAGTGCCCATCCTGAAGACAGCAGCTTCTACATCTGCAGTGCGCGGACAGGGCACTACGAGCAGTACTTCGGGCCG	CSARTGHYEQYF	2	2.958579881656805E-4	36	TCRBV20	TCRBV20				TCRBV20-01,TCRBV20-or09_02		TCRBD01-01*01	TCRBD01	TCRBD01-01	01				TCRBJ02-07*01	TCRBJ02	TCRBJ02-07	01				6	2	1	3	2	3	45	53	55	63	65	2	In	VDJ
ACCAGTGCCCATCCTGAAGACAGCAGCTTCTACATCTGCAGTGCTACCCCTTCGCAGGGGGATAGATACGAGCAGTACTTCGGGCCG	CSATPSQGDRYEQYF	1	1.4792899408284024E-4	45	TCRBV20	TCRBV20				TCRBV20-01,TCRBV20-or09_02		TCRBD01-01*01	TCRBD01	TCRBD01-01	01				TCRBJ02-07*01	TCRBJ02	TCRBJ02-07	01				4	5	4	1	8	4	36	46	54	61	66	1	In	VDJ
TCGGCCCAAAAGAACCCGACAGCTTTCTATCTCTGTGCCAGTAGTTGGACAGGGGGCGCGAACAGCAACACCATATATTTTGGAGAG	CASSWTGGANSNTIYF	1	1.4792899408284024E-4	48	TCRBV19-01*01	TCRBV19	TCRBV19-01	01				TCRBD01-01*01	TCRBD01	TCRBD01-01	01				TCRBJ01-03*01	TCRBJ01	TCRBJ01-03	01				5	9	1	0	1	7	33	45	46	57	66	1	In	VDJ
CAGCCTGCAGAGCTTGAGGACTCGGCCGTGTATCTCTGTGCCAGCAGCTTATTACAGAGCTCTGGAAACACCATATATTTTGGAGAG	CASSLLQSSGNTIYF	1	1.4792899408284024E-4	45	TCRBV11	TCRBV11				TCRBV11-02,TCRBV11-03		TCRBD01-01*01	TCRBD01	TCRBD01-01	01				TCRBJ01-03*01	TCRBJ01	TCRBJ01-03	01				2	2	3	5	2	0	36	51	53	57	59	1	In	VDJ
GCCAGCACCAACCAGACATCTATGTACCTCTGTGCCAGCAGCAACGGAAGTGGGGGGAAATCTGGAAACACCATATATTTTGGAGAG	CASSNGSGGKSGNTIYF	3	4.437869822485207E-4	51	TCRBV28-01*01	TCRBV28	TCRBV28-01	01				TCRBD02-01*01	TCRBD02	TCRBD02-01	01				TCRBJ01-03*01	TCRBJ01	TCRBJ01-03	01				6	3	9	1	10	1	30	41	51	57	60	3	In	VDJ
AGCCTGCAGAGCTTGAGGACTCGGCCGTGTATCTCTGTGCCAGCAGCCCGCGACCCCTACACCAAAAACATTCAGTACTTCGGCGCC		1	1.4792899408284024E-4	46	TCRBV11	TCRBV11				TCRBV11-02,TCRBV11-03						TCRBD01,TCRBD02	TCRBD01-01,TCRBD02-01		TCRBJ02-04*01	TCRBJ02	TCRBJ02-04	01				5	7	2	7	4	2	35	47	51	54	61	1	Out	VDJ
CTGGAGTCCGCCAGCACCAACCAGACATCTATGTACCTCTGTGCCAGCAGTTTCCCCCACACGGGGTCACCCCTCCACTTTGGGAAC	CASSFPHTGSPLHF	1	1.4792899408284024E-4	42	TCRBV28-01*01	TCRBV28	TCRBV28-01	01				TCRBD02-01*01	TCRBD02	TCRBD02-01	01				TCRBJ01-06*02	TCRBJ01	TCRBJ01-06	02				3	0	8	3	8	10	39	53	61	-1	66	1	In	VDJ
NTGAAGATCCAGCCCTCAGAACCCAGGGACTCAGCTGTGTACTTCTGTGCCAGCAGTTTTGGTGGCAATGAGCAGTTCTTCGGGCCA	CASSFGGNEQFF	1	1.4792899408284024E-4	36	TCRBV12-03/12-04*01	TCRBV12	TCRBV12-03/12-04	01								TCRBD01,TCRBD02	TCRBD01-01,TCRBD02-01		TCRBJ02-01*01	TCRBJ02	TCRBJ02-01	01				3	3	0	10	1	6	45	59	60	62	65	1	In	VDJ
TTGGCGTCTGCTGTACCCTCTCAGACATCTGTGTACTTCTGTGCCAGCAGTGACTCACAGGGGTACAATGAGCAGTTCTTCGGGCCA	CASSDSQGYNEQFF	1	1.4792899408284024E-4	42	TCRBV06-04*01	TCRBV06	TCRBV06-04	01				TCRBD01-01*01	TCRBD01	TCRBD01-01	01				TCRBJ02-01*01	TCRBJ02	TCRBJ02-01	01				0	0	3	2	0	4	39	-1	56	-1	63	1	In	VDJ
GTGAGCACCTTGGAGCTGGGGGACTCGGCCCTTTATCTTTGCGCCAGCAGCTTGGGGGGCTCCTACAATGAGCAGTTCTTCGGGCCA	CASSLGGSYNEQFF	1	1.4792899408284024E-4	42	TCRBV05-01*01	TCRBV05	TCRBV05-01	01								TCRBD01,TCRBD02	TCRBD01-01,TCRBD02-01		TCRBJ02-01*01	TCRBJ02	TCRBJ02-01	01				0	0	6	2	0	0	39	-1	55	-1	59	1	In	VDJ
ACATCGGCCCAAAAGAACCCGACAGCTTTCTATCTCTGTGCCAGTAGTAGACAGGTGGCCGGAGGGAATAAGCAGTTCTTCGGGCCA	CASSRQVAGGNKQFF	1	1.4792899408284024E-4	45	TCRBV19-01*01	TCRBV19	TCRBV19-01	01								TCRBD01,TCRBD02	TCRBD01-01,TCRBD02-01		TCRBJ02-01*01	TCRBJ02	TCRBJ02-01	01				4	15	2	4	0	11	36	-1	49	55	70	1	In	VDJ
ATCCTGGAGTCGCCCAGCCCCAACCAGACCTCTCTGTACTTCTGTGCCAGCAGGGATGGGGACCAAGAGACCCAGTACTTCGGGCCA	CASRDGDQETQYF	2	2.958579881656805E-4	39	TCRBV27-01*01	TCRBV27	TCRBV27-01	01								TCRBD01,TCRBD02	TCRBD01-01,TCRBD02-01		TCRBJ02-05*01	TCRBJ02	TCRBJ02-05	01				6	0	6	2	4	0	42	53	57	-1	61	2	In	VDJ
ACCAGTGCCCATCCTGAAGACAGCAGCTTCTACATCTGCAGTGCTCCCCCTGCCACCGGGGGGGGAGATACGCAGTATTTTGGCCCA	CSAPPATGGGDTQYF	2	2.958579881656805E-4	45	TCRBV20	TCRBV20				TCRBV20-01,TCRBV20-or09_02		TCRBD02-01*01	TCRBD02	TCRBD02-01	01				TCRBJ02-03*01	TCRBJ02	TCRBJ02-03	01				5	1	8	0	11	5	36	45	56	64	65	2	In	VDJ
ACTCTGGAGTCTGCTGCCTCCTCCCAGACATCTGTATATTTCTGCGCCAGCACCCGGGACGGCACAGATACGCAGTATTTTGGCCCA	CASTRDGTDTQYF	1	1.4792899408284024E-4	39	TCRBV10-01*01	TCRBV10	TCRBV10-01	01								TCRBD01,TCRBD02	TCRBD01-01,TCRBD02-01		TCRBJ02-03*01	TCRBJ02	TCRBJ02-03	01				7	1	0	7	3	1	42	52	55	60	61	1	In	VDJ
CAGCGCACAGAGCAGGAGGACTCGGCCGTGTATCTCTGTGCCAGCAGCCCCACTAGCGGGGGGGCCGGGGAGCTGTTTTTTGGAGAA	CASSPTSGGAGELFF	2	2.958579881656805E-4	45	TCRBV07-02	TCRBV07	TCRBV07-02				01,02	TCRBD02-01*01	TCRBD02	TCRBD02-01	01				TCRBJ02-02*01	TCRBJ02	TCRBJ02-02	01				5	0	3	0	3	6	36	48	51	-1	64	2	In	VDJ
ATCCTGGAGTCGCCCAGCCCCAACCAGACCTCTCTGTACTTCTGTGCCAGCAGTTTAGGGACGGCCGGGGAGCTGTTTTTTGGAGAA	CASSLGTAGELFF	1	1.4792899408284024E-4	39	TCRBV27-01*01	TCRBV27	TCRBV27-01	01								TCRBD01,TCRBD02	TCRBD01-01,TCRBD02-01		TCRBJ02-02*01	TCRBJ02	TCRBJ02-02	01				2	2	0	7	0	6	42	-1	57	62	64	1	In	VDJ
AGATCCAGCCTGCAGAGCTTGAGGACTCGGCCGTGTATCTCTGTGCCAGCAGCCCCTGGGGGCGGCACTGAAGCTTTCTTTGGACAA		1	1.4792899408284024E-4	40	TCRBV11	TCRBV11				TCRBV11-02,TCRBV11-03		TCRBD01-01*01	TCRBD01	TCRBD01-01	01				TCRBJ01-01*01	TCRBJ01	TCRBJ01-01	01				5	2	6	0	4	4	41	53	57	63	65	1	Out	VDJ
ATCCTGGAGTCGCCCAGCCCCAACCAGACCTCTCTGTACTTCTGTGCCAGCAGCCTACAGGGGAACACTGAAGCTTTCTTTGGACAA	CASSLQGNTEAFF	8	0.001183431952662722	39	TCRBV27-01*01	TCRBV27	TCRBV27-01	01				TCRBD01-01*01	TCRBD01	TCRBD01-01	01				TCRBJ01-01*01	TCRBJ01	TCRBJ01-01	01				6	0	3	3	3	1	42	53	56	-1	62	8	In	VDJ
AGCTCTCTGGAGCTGGGGGACTCAGCTTTGTATTTCTGTGCCAGCAGCGTAGAACCGGGGGATGGAACTGAAGCTTTCTTTGGACAA	CASSVEPGDGTEAFF	1	1.4792899408284024E-4	45	TCRBV09-01*01	TCRBV09	TCRBV09-01	01				TCRBD02-01*01	TCRBD02	TCRBD02-01	01				TCRBJ01-01*01	TCRBJ01	TCRBJ01-01	01				0	5	8	2	3	5	36	52	55	61	66	1	In	VDJ
ATCCAGCGCACAGAGCAGGGGGACTCGGCCATGTATCTCTGTGCCAGCAGCCTAGGGGAAGGGGCTTGGGAAGCTTTCTTTGGACAA	CASSLGEGAWEAFF	1	1.4792899408284024E-4	42	TCRBV07-09*01	TCRBV07	TCRBV07-09	01				TCRBD01-01*01	TCRBD01	TCRBD01-01	01				TCRBJ01-01*01	TCRBJ01	TCRBJ01-01	01				1	5	5	2	4	8	39	55	59	64	69	1	In	VDJ
CAGGTAGTGCGAGGAGATTCGGCAGCTTATTTCTGTGCCAGCTCGCCACTGACAGTATATGGGCGTGAAAAACTGTTTTTTGGCAGT	CASSPLTVYGREKLFF	2	2.958579881656805E-4	48	TCRBV18-01*01	TCRBV18	TCRBV18-01	01				TCRBD01-01*01	TCRBD01	TCRBD01-01	01				TCRBJ01-04*01	TCRBJ01	TCRBJ01-04	01				1	10	2	5	1	7	33	49	50	55	65	2	In	VDJ
GAGTCGCCCAGCCCCAACCAGACCTCTCTGTACTTCTGTGCCAGCAGTTTAATCGGGGGGCGAAGTGAAAAACTGTTTTTTGGCAGT	CASSLIGGRSEKLFF	2	2.958579881656805E-4	45	TCRBV27-01*01	TCRBV27	TCRBV27-01	01				TCRBD02-01*01	TCRBD02	TCRBD02-01	01				TCRBJ01-04*01	TCRBJ01	TCRBJ01-04	01				2	5	8	1	2	7	36	51	53	60	65	2	In	VDJ
GTGACCAGTGCCCATCCTGAAGACAGCAGCTTCTACATCTGCAGTGCCCCTCCGGGGGCGTTTCTCGAGCCCCAGCATTTTGGTGAT	CSAPPGAFLEPQHF	1	1.4792899408284024E-4	42	TCRBV20	TCRBV20				TCRBV20-01,TCRBV20-or09_02						TCRBD01,TCRBD02	TCRBD01-01,TCRBD02-01		TCRBJ01-05*01	TCRBJ01	TCRBJ01-05	01				6	8	6	0	6	8	39	47	53	59	67	1	In	VDJ
CGCACAGAGCAGGAGGACTCGGCCGTGTATCTCTGTGCCAGCAGCTTAGGAGGGACAGGGATTCCTCAGCCCCAGCATTTTGGTGAT	CASSLGGTGIPQPQHF	1	1.4792899408284024E-4	48	TCRBV07-02	TCRBV07	TCRBV07-02				01,02	TCRBD01-01*01	TCRBD01	TCRBD01-01	01				TCRBJ01-05*01	TCRBJ01	TCRBJ01-05	01				1	5	0	3	2	6	33	49	51	60	65	1	In	VDJ
TCAGAACCGGGAGACACGGCACTGTATCTCTGCGCCAGCAGTCAATCTGGGGCGCCCGATAGCAATCAGCCCCAGCATTTTGGTGAT	CASSQSGAPDSNQPQHF	1	1.4792899408284024E-4	51	TCRBV23-01*01	TCRBV23	TCRBV23-01	01				TCRBD01-01*01	TCRBD01	TCRBD01-01	01				TCRBJ01-05*01	TCRBJ01	TCRBJ01-05	01				0	6	7	0	1	0	30	47	48	53	59	1	In	VDJ
ACCAGTGCCCATCCTGAAGACAGCAGCTTCTACATCTGCAGTGCTACCTCCGGGACCCCGAGCAATCAGCCCCAGCATTTTGGTGAT	CSATSGTPSNQPQHF	1	1.4792899408284024E-4	45	TCRBV20	TCRBV20				TCRBV20-01,TCRBV20-or09_02						TCRBD01,TCRBD02	TCRBD01-01,TCRBD02-01		TCRBJ01-05*01	TCRBJ01	TCRBJ01-05	01				4	4	0	7	5	1	36	46	51	56	60	1	In	VDJ
AGTCCACGGAGTCAGGGGACACAGCACTGTATTTCTGTGCCAGCAGCAAAGCTTGGACATTACAATCAGCCCCAGCATTTTGGTGAT		1	1.4792899408284024E-4	46	TCRBV21-01*01	TCRBV21	TCRBV21-01	01				TCRBD01-01*01	TCRBD01	TCRBD01-01	01				TCRBJ01-05*01	TCRBJ01	TCRBJ01-05	01				0	3	1	6	2	3	35	52	54	59	62	1	Out	VDJ
CTACACGCCCTGCAGCCAGAAGACTCAGCCCTGTATCTCTGCGCCAGCAGCCTTGGACAGTCCGGACAGCCCCAGCATTTTGGTGAT	CASSLGQSGQPQHF	1	1.4792899408284024E-4	42	TCRBV04-01*01	TCRBV04	TCRBV04-01	01				TCRBD01-01*01	TCRBD01	TCRBD01-01	01				TCRBJ01-05*01	TCRBJ01	TCRBJ01-05	01				4	6	1	5	2	7	39	52	54	60	66	1	In	VDJ
AGCTCTCTGGAGCTGGGGGACTCAGCTTTGTATTTCTGTGCCAGCAGCACCCGGAGAGGGGGGTTCTATGGCTACACCTTCGGTTCG	CASSTRRGGFYGYTF	1	1.4792899408284024E-4	45	TCRBV09-01*01	TCRBV09	TCRBV09-01	01								TCRBD01,TCRBD02	TCRBD01-01,TCRBD02-01		TCRBJ01-02*01	TCRBJ01	TCRBJ01-02	01				4	3	5	1	8	4	36	48	56	62	65	1	In	VDJ
CTCGGCCCTTTATCTTTGCGCCAGCAGCTTGGCCTGTGGACTTGGACAGGGGGGTGTTAGGTTATCTATGGCTACACCTTCGGTTCG		1	1.4792899408284024E-4	65	TCRBV05-01*01	TCRBV05	TCRBV05-01	01				TCRBD01-01*01	TCRBD01	TCRBD01-01	01				TCRBJ01-02*01	TCRBJ01	TCRBJ01-02	01				0	12	1	1	11	4	16	32	43	53	65	1	Out	VDJ
GTGCAGCCTGCAGAACTGGAGGATTCTGGAGTTTATTTCTGTGCCAGCAGCCCCAGGGGGCCGCGCTATGGCTACACCTTCGGTTCG	CASSPRGPRYGYTF	2	2.958579881656805E-4	42	TCRBV14-01*01	TCRBV14	TCRBV14-01	01				TCRBD01-01*01	TCRBD01	TCRBD01-01	01				TCRBJ01-02*01	TCRBJ01	TCRBJ01-02	01				4	4	4	0	1	4	39	52	53	61	65	2	In	VDJ
NNNNNNNTGTCGGCTGCTCCCTCCCAGACATCTGTGTACTTCTGTGCCAGCAGTTACGGGGTGAACTATGGCTACACCTTCGGTTCG	CASSYGVNYGYTF	1	1.4792899408284024E-4	39	TCRBV06-05*01	TCRBV06	TCRBV06-05	01								TCRBD01,TCRBD02	TCRBD01-01,TCRBD02-01		TCRBJ01-02*01	TCRBJ01	TCRBJ01-02	01				2	2	6	2	0	2	42	-1	57	61	63	1	In	VDJ
NNNNNNTGTCGGCTGCTCCCTCCCAGACATCTGTGTACTTCTGTGCCAGCAGTCCCGGACACGCGGGAGGGCTACACCTTCGGTTCG		2	2.958579881656805E-4	40	TCRBV06-05*01	TCRBV06	TCRBV06-05	01				TCRBD02-01*02	TCRBD02	TCRBD02-01	02				TCRBJ01-02*01	TCRBJ01	TCRBJ01-02	01				5	0	7	2	9	8	41	53	62	-1	69	2	Out	VDJ
GAGTCCGCTACCCGCTCCCAGACATCTGTGTATTTCTGCGCCAGCAGTGAAGTAGCAGGAGGTCCCTACGAGCAGTACTTCGGGCCG	CASSEVAGGPYEQYF	1	1.4792899408284024E-4	45	TCRBV10-02*01	TCRBV10	TCRBV10-02	01				TCRBD02-01*02	TCRBD02	TCRBD02-01	02				TCRBJ02-07*01	TCRBJ02	TCRBJ02-07	01				3	2	10	1	7	2	36	50	57	62	64	1	In	VDJ
GAGTCGCCCAGCCCCAACCAGACCTCTCTGTACTTCTGTGCCAGCAGTTTCTGGGGCACTGGGGCCAACGTCCTGACTTTCGGGGCC	CASSFWGTGANVLTF	1	1.4792899408284024E-4	45	TCRBV27-01*01	TCRBV27	TCRBV27-01	01				TCRBD01-01*01	TCRBD01	TCRBD01-01	01				TCRBJ02-06*01	TCRBJ02	TCRBJ02-06	01				3	1	7	0	2	2	36	50	52	57	58	1	In	VDJ
TCCGCCAGCACCAACCAGACATCTATGTACCTCTGTGCCAGCAGTCCGGCTGTGACAGTTTATAATTCACCCCTCCACTTTGGGAAC	CASSPAVTVYNSPLHF	1	1.4792899408284024E-4	48	TCRBV28-01*01	TCRBV28	TCRBV28-01	01				TCRBD01-01*01	TCRBD01	TCRBD01-01	01				TCRBJ01-06*02	TCRBJ01	TCRBJ01-06	02				5	2	2	5	8	4	33	45	53	58	60	1	In	VDJ
AGCAACATGAGCCCTGAAGACAGCAGCATATATCTCTGCAGCGTTGAACCAGTTAGCTCCTATAATTCACCCCTCCACTTTGGGAAC	CSVEPVSSYNSPLHF	1	1.4792899408284024E-4	45	TCRBV29-01	TCRBV29	TCRBV29-01				01,02					TCRBD01,TCRBD02	TCRBD01-01,TCRBD02-01		TCRBJ01-06*02	TCRBJ01	TCRBJ01-06	02				2	4	4	5	1	0	36	48	49	52	56	1	In	VDJ
CAGCCCTCAGAACCCAGGGACTCAGCTGTGTACTTCTGTGCCAGCAGTTTGTGGCAGGGAGGAAATTCACCCCTCCACTTTGGGAAC	CASSLWQGGNSPLHF	2	2.958579881656805E-4	45	TCRBV12	TCRBV12				TCRBV12-03/12-04,TCRBV12-04		TCRBD02-01*02	TCRBD02	TCRBD02-01	02				TCRBJ01-06*02	TCRBJ01	TCRBJ01-06	02				3	1	9	1	6	7	36	50	56	62	63	2	In	VDJ
ACTGTGACATCGGCCCAAAAGAACCCGACAGCTTTCTATCTCTGTGCCAGTGTGACTAGCGGGGGGAATGAGCAGTTCTTCGGGCCA	CASVTSGGNEQFF	2	2.958579881656805E-4	39	TCRBV19-01*01	TCRBV19	TCRBV19-01	01				TCRBD02-01*01	TCRBD02	TCRBD02-01	01				TCRBJ02-01*01	TCRBJ02	TCRBJ02-01	01				8	0	2	1	2	7	42	51	53	-1	66	2	In	VDJ
CAGCGCACAGAGCGGGGGGACTCAGCCGTGTATCTCTGTGCCAGCAGGGAGGGAGGGAGCGAGTACAATGAGCAGTTCTTCGGGCCA	CASREGGSEYNEQFF	1	1.4792899408284024E-4	45	TCRBV07-03*01	TCRBV07	TCRBV07-03	01				TCRBD02-01*02	TCRBD02	TCRBD02-01	02				TCRBJ02-01*01	TCRBJ02	TCRBJ02-01	01				6	6	9	0	3	4	36	47	50	57	63	1	In	VDJ
GCCTTGTTGCTGGGGGACTCGGCCCTCTATCTCTGTGCCAGCAGCTTGGGGGGGAGATCCTCCTACAATGAGCAGTTCTTCGGGCCA	CASSLGGRSSYNEQFF	3	4.437869822485207E-4	48	TCRBV05-06*01	TCRBV05	TCRBV05-06	01								TCRBD01,TCRBD02	TCRBD01-01,TCRBD02-01		TCRBJ02-01*01	TCRBJ02	TCRBJ02-01	01				0	5	6	1	0	0	33	-1	49	54	59	3	In	VDJ
AGCAACATGAGCCCTGAAGACAGCAGCATATATCTCTGCAGCGTCGACGGACAGGGAGAATCCTACAATGAGCAGTTCTTCGGGCCA	CSVDGQGESYNEQFF	1	1.4792899408284024E-4	45	TCRBV29-01	TCRBV29	TCRBV29-01				01,02	TCRBD01-01*01	TCRBD01	TCRBD01-01	01				TCRBJ02-01*01	TCRBJ02	TCRBJ02-01	01				6	4	1	3	4	1	36	44	48	56	60	1	In	VDJ
GCCTTGTTGCTGGGGGACTCGGCCCTCTATCTCTGTGCCAGCAGCTTGGGAGCTAGCGGGGGTAACAATGAGCAGTTCTTCGGGCCA	CASSLGASGGNNEQFF	3	4.437869822485207E-4	48	TCRBV05-06*01	TCRBV05	TCRBV05-06	01				TCRBD02-01*01	TCRBD02	TCRBD02-01	01				TCRBJ02-01*01	TCRBJ02	TCRBJ02-01	01				0	2	4	2	3	5	33	49	52	62	64	3	In	VDJ
CTCCCTCCCAGACATCTGTGTACTTCTGTGCCAGCAGTTACCTCCTAGGAACCGGGACTAGCGGGAGCCGAGCAGTTCTTCGGGCCA		1	1.4792899408284024E-4	55	TCRBV06	TCRBV06				TCRBV06-05,TCRBV06-06		TCRBD02-01*02	TCRBD02	TCRBD02-01	02				TCRBJ02-01*01	TCRBJ02	TCRBJ02-01	01				2	2	0	2	12	10	26	41	53	67	69	1	Out	VDJ
ATCCAGCGCACAGAGCAGCGGGACTCGGCCATGTATCGCTGTGCCAGCAGCCCGTGGGACCGCCCGTGGACCCAGTACTTCGGGCCA	CASSPWDRPWTQYF	1	1.4792899408284024E-4	42	TCRBV07-06*01	TCRBV07	TCRBV07-06	01								TCRBD01,TCRBD02	TCRBD01-01,TCRBD02-01		TCRBJ02-05*01	TCRBJ02	TCRBJ02-05	01				5	8	0	7	4	7	39	51	55	60	68	1	In	VDJ
TCGGCCCAAAAGAACCCGACAGCTTTCTATCTCTGTGCCAGTAGTCCCCCGGACAGGGGGCGCGAAGAGACCCAGTACTTCGGGCCA	CASSPPDRGREETQYF	1	1.4792899408284024E-4	48	TCRBV19-01*01	TCRBV19	TCRBV19-01	01				TCRBD01-01*01	TCRBD01	TCRBD01-01	01				TCRBJ02-05*01	TCRBJ02	TCRBJ02-05	01				5	3	1	0	5	3	33	45	50	61	64	1	In	VDJ
GTGACCAGTGCCCATCCTGAAGACAGCAGCTTCTACATCTGCAGTGCCACGCGGGGGTGGGGGCAAGAGACCCAGTACTTCGGGCCA	CSATRGWGQETQYF	1	1.4792899408284024E-4	42	TCRBV20	TCRBV20				TCRBV20-01,TCRBV20-or09_02		TCRBD02-01*01	TCRBD02	TCRBD02-01	01				TCRBJ02-05*01	TCRBJ02	TCRBJ02-05	01				6	6	7	2	3	2	39	47	50	57	63	1	In	VDJ
ATCCAGCCCTCAGAACCCAGGGACTCAGCTGTGTACTTCTGTGCCAGCAGTCATGGGGACAGGGGTGGTACGCAGTATTTTGGCCCA	CASSHGDRGGTQYF	1	1.4792899408284024E-4	42	TCRBV12	TCRBV12				TCRBV12-03/12-04,TCRBV12-04		TCRBD01-01*01	TCRBD01	TCRBD01-01	01				TCRBJ02-03*01	TCRBJ02	TCRBJ02-03	01				5	3	0	2	4	8	39	51	55	65	68	1	In	VDJ
ATCAATTCCCTGGAGCTTGGTGACTCTGCTGTGTATTTCTGTGCCAGCAGCCAAGGCGGGGCCTTAGATACGCAGTATTTTGGCCCA	CASSQGGALDTQYF	1	1.4792899408284024E-4	42	TCRBV03-01/03-02*01	TCRBV03	TCRBV03-01/03-02	01				TCRBD02-01*01	TCRBD02	TCRBD02-01	01				TCRBJ02-03*01	TCRBJ02	TCRBJ02-03	01				1	4	7	3	0	5	39	-1	55	61	65	1	In	VDJ
ACCCTGCAGCCAGAAGACTCGGCCCTGTATCTCTGCGCCAGCAGCTTCCGCCGGGACAGCCTCACAGATACGCAGTATTTTGGCCCA	CASSFRRDSLTDTQYF	1	1.4792899408284024E-4	48	TCRBV04-03*01	TCRBV04	TCRBV04-03	01				TCRBD01-01*01	TCRBD01	TCRBD01-01	01				TCRBJ02-03*01	TCRBJ02	TCRBJ02-03	01				5	3	0	5	7	2	33	45	52	59	62	1	In	VDJ
TCGGCTGCTCCCTCCCAGACATCTGTGTACTTCTGTGCCAGCAGTAGACTAGCGGGGGGAAACACCGGGGAGCTGTTTTTTGGAGAA	CASSRLAGGNTGELFF	3	4.437869822485207E-4	48	TCRBV06	TCRBV06				TCRBV06-01,TCRBV06-05		TCRBD02-01*01	TCRBD02	TCRBD02-01	01				TCRBJ02-02*01	TCRBJ02	TCRBJ02-02	01				5	1	2	1	1	2	33	45	46	59	60	3	In	VDJ
NNNNTGAAGATCCAGCCCTCAGAACCCAGGGACTCAGCTGTGTACTTCTGTGCCAGCAGTTTGTTCGGGGAACTGTTTTTTGGAGAA	CASSLFGELFF	1	1.4792899408284024E-4	33	TCRBV12-03/12-04*01	TCRBV12	TCRBV12-03/12-04	01				TCRBD02-01*01	TCRBD02	TCRBD02-01	01				TCRBJ02-02*01	TCRBJ02	TCRBJ02-02	01				3	2	8	3	3	14	48	62	65	70	72	1	In	VDJ
TCCACAAAGCTGGAGGACTCAGCCATGTACTTCTGTGCCAGCGAGGGTAGAGCGGGGGGGCGCAGGACTGAAGCTTTCTTTGGACAA	CASEGRAGGRRTEAFF	11	0.0016272189349112425	48	TCRBV02-01	TCRBV02	TCRBV02-01				01,03	TCRBD02-01*01	TCRBD02	TCRBD02-01	01				TCRBJ01-01*01	TCRBJ01	TCRBJ01-01	01				8	6	6	0	8	5	33	42	50	60	66	11	In	VDJ
GTGACATCGGCCCAAAAGAACCCGACAGCTTTCTATCTCTGTGCCAGTAGTATGGACAGGCGAGGCACTGAAGCTTTCTTTGGACAA	CASSMDRRGTEAFF	1	1.4792899408284024E-4	42	TCRBV19-01*01	TCRBV19	TCRBV19-01	01				TCRBD01-01*01	TCRBD01	TCRBD01-01	01				TCRBJ01-01*01	TCRBJ01	TCRBJ01-01	01				3	5	1	4	0	4	39	-1	53	60	65	1	In	VDJ
GAAGATCCAGCGCACAGAGCAGGAGGACTCGGCCGTGTATCTCTGTGCCAGCAGACTGACTGCTACACTGAAGCTTTCTTTGGACAA		2	2.958579881656805E-4	38	TCRBV07	TCRBV07				TCRBV07-02,TCRBV07-08		TCRBD02-01	TCRBD02	TCRBD02-01				01,02	TCRBJ01-01*01	TCRBJ01	TCRBJ01-01	01				6	3	2	10	3	3	43	54	57	61	64	2	Out	VDJ
TCCCTGATTCTGGAGTCCGCCAGCACCAACCAGACATCTATGTACCTCTGTGCCAGCAGCCGGAACACTGAAGCTTTCTTTGGACAA	CASSRNTEAFF	1	1.4792899408284024E-4	33	TCRBV28-01*01	TCRBV28	TCRBV28-01	01				TCRBD02-01	TCRBD02	TCRBD02-01				01,02	TCRBJ01-01*01	TCRBJ01	TCRBJ01-01	01				6	0	8	6	1	1	48	59	60	-1	62	1	In	VDJ
CTGATTCTGGAGTCCGCCAGCACCAACCAGACATCTATGTACCTCTGTGCCACCCGAGTAGAGAACACTGAAGCTTTCTTTGGACAA	CATRVENTEAFF	1	1.4792899408284024E-4	36	TCRBV28-01*01	TCRBV28	TCRBV28-01	01				TCRBD02-01	TCRBD02	TCRBD02-01				01,02	TCRBJ01-01*01	TCRBJ01	TCRBJ01-01	01				10	1	5	8	6	1	45	52	58	61	62	1	In	VDJ
GCCCTCAGAACCCAGGGACTCAGCTGTGTATTTTTGTGCTAGTGGTTTGGTGTGACAGGGTGAGGAGAAAAACTGTTTTTTGGCAGT		1	1.4792899408284024E-4	47	TCRBV12-05*01	TCRBV12	TCRBV12-05	01				TCRBD01-01*01	TCRBD01	TCRBD01-01	01				TCRBJ01-04*01	TCRBJ01	TCRBJ01-04	01				0	6	2	3	2	8	34	51	53	60	66	1	Out	VDJ
CGGTCCACAAAGCTGGAGGACTCAGCCATGTACTTCTGTGCCAGCAGTGCGGGGGGGCAGGGTTTTCAGCCCCAGCATTTTGGTGAT	CASSAGGQGFQPQHF	1	1.4792899408284024E-4	45	TCRBV02-01	TCRBV02	TCRBV02-01				01,03	TCRBD02-01*01	TCRBD02	TCRBD02-01	01				TCRBJ01-05*01	TCRBJ01	TCRBJ01-05	01				4	8	8	0	0	6	36	-1	49	57	65	1	In	VDJ
ATCCAGCGCACAGAGCAGGAGGACTCGGCCGTGTATCTCTGTGCCAGCAGCTCGAACAGGGTTAGTCAGCCCCAGCATTTTGGTGAT	CASSSNRVSQPQHF	1	1.4792899408284024E-4	42	TCRBV07-02	TCRBV07	TCRBV07-02				01,02	TCRBD01-01*01	TCRBD01	TCRBD01-01	01				TCRBJ01-05*01	TCRBJ01	TCRBJ01-05	01				4	4	3	3	3	6	39	52	55	61	65	1	In	VDJ
NNNNNNNNTGAAGATCCAGCCCTCAGAACCCAGGGACTCAGCTGTGTACTTCTGTGCCAGCGTAATCAGCCCCAGCATTTTGGTGAT		1	1.4792899408284024E-4	29	TCRBV12-03/12-04*01	TCRBV12	TCRBV12-03/12-04	01											TCRBJ01-05*01	TCRBJ01	TCRBJ01-05	01				8	2	0	0	0	4	52	-1	-1	61	63	1	Out	VJ
GGTAGTGCGAGGAGATTCGGCAGCTTATTTCTGTGCCAGCTCACCCGGACAGGGTAATATAGCAATCAGCCCCAGCATTTTGGTGAT		1	1.4792899408284024E-4	50	TCRBV18-01*01	TCRBV18	TCRBV18-01	01				TCRBD01-01*01	TCRBD01	TCRBD01-01	01				TCRBJ01-05*01	TCRBJ01	TCRBJ01-05	01				3	5	1	3	1	0	31	45	46	54	59	1	Out	VDJ
GCCCATCCTGAAGACAGCAGCTTCTACATCTGCAGTGCTAATTACGGACAGGGGGCCGGGAGCAATCAGCCCCAGCATTTTGGTGAT	CSANYGQGAGSNQPQHF	2	2.958579881656805E-4	51	TCRBV20	TCRBV20				TCRBV20-01,TCRBV20-or09_02		TCRBD01-01*01	TCRBD01	TCRBD01-01	01				TCRBJ01-05*01	TCRBJ01	TCRBJ01-05	01				4	4	1	0	5	1	30	40	45	56	60	2	In	VDJ
CGTTGGCGTCTGCTGTACCCTCTCAGACATCTGTGTACTTCTGTGCCAGCAGTGACGGGGGACAAAAGTGGCTACACCTTCGGTTCG		1	1.4792899408284024E-4	40	TCRBV06-04*01	TCRBV06	TCRBV06-04	01				TCRBD01-01*01	TCRBD01	TCRBD01-01	01				TCRBJ01-02*01	TCRBJ01	TCRBJ01-02	01				2	4	0	6	2	7	41	56	58	64	68	1	Out	VDJ
ACCCTGCAGCCAGAAGACTCGGCCCTGTATCTCTGCGCCAGCAGCCTTCGGACAGGGGGCGATGGGTATGGCTACACCTTCGGTTCG	CASSLRTGGDGYGYTF	1	1.4792899408284024E-4	48	TCRBV04-03*01	TCRBV04	TCRBV04-03	01				TCRBD01-01*01	TCRBD01	TCRBD01-01	01				TCRBJ01-02*01	TCRBJ01	TCRBJ01-02	01				4	6	1	0	3	5	33	46	49	60	66	1	In	VDJ
AGGCTGGAGTTGGCTGCTCCCTCCCAGACATCTGTGTACTTCTGTGCCAGCAGTTACTCGGGGTCGTATGGCTACACCTTCGGTTCG	CASSYSGSYGYTF	1	1.4792899408284024E-4	39	TCRBV06-06*01	TCRBV06	TCRBV06-06	01								TCRBD01,TCRBD02	TCRBD01-01,TCRBD02-01		TCRBJ01-02*01	TCRBJ01	TCRBJ01-02	01				0	3	6	2	0	5	42	-1	59	63	66	1	In	VDJ
GTGACCAGTGCCCATCCTGAAGACAGCAGCTTCTACATCTGCAGTGCTAGCGGGGACAGCGCCAACTATGGCTACACCTTCGGTTCG	CSASGDSANYGYTF	2	2.958579881656805E-4	42	TCRBV20	TCRBV20				TCRBV20-01,TCRBV20-or09_02		TCRBD01-01*01	TCRBD01	TCRBD01-01	01				TCRBJ01-02*01	TCRBJ01	TCRBJ01-02	01				3	4	0	5	2	2	39	50	52	59	63	2	In	VDJ
AACGCCTTGTTGCTGGGGGACTCGGCCCTCTATCTCTGTGCCAGCAGCTTGCCCATCACTCCCTTAGACCGCTACACCTTCGGTTCG	CASSLPITPLDRYTF	2	2.958579881656805E-4	45	TCRBV05-06*01	TCRBV05	TCRBV05-06	01								TCRBD01,TCRBD02	TCRBD01-01,TCRBD02-01		TCRBJ01-02*01	TCRBJ01	TCRBJ01-02	01				1	1	2	7	15	9	36	51	66	69	70	2	In	VDJ
AAGATCCAGCCCTCAGAACCCAGGGACTCAGCTGTGTACTTCTGTGCCAGCAGCAGATCGGGACAGGGCGCCTACACCTTCGGTTCG	CASSRSGQGAYTF	1	1.4792899408284024E-4	39	TCRBV12-03/12-04*01	TCRBV12	TCRBV12-03/12-04	01				TCRBD01-01*01	TCRBD01	TCRBD01-01	01				TCRBJ01-02*01	TCRBJ01	TCRBJ01-02	01				6	3	0	3	6	10	42	53	59	68	71	1	In	VDJ
GTGAGCAACATGAGCCCTGAAGACAGCAGCATATATCTCTGCAGCGGGACCACAGGAGTTCTAGTGGGCGAGCAGTACTTCGGGCCG	CSGTTGVLVGEQYF	2	2.958579881656805E-4	42	TCRBV29-01	TCRBV29	TCRBV29-01				01,02,03	TCRBD01-01*01	TCRBD01	TCRBD01-01	01				TCRBJ02-07*01	TCRBJ02	TCRBJ02-07	01				7	12	3	4	5	6	39	46	51	56	68	2	In	VDJ
GCCCTCAGAACCCAGGGACTCAGCTGTGTATTTTTGTGCTAGTGGTCCCTTCGGTTTCGGGTCCTCTACGAGCAGTACTTCGGGCCG		1	1.4792899408284024E-4	47	TCRBV12-05*01	TCRBV12	TCRBV12-05	01				TCRBD02-01	TCRBD02	TCRBD02-01				01,02	TCRBJ02-07*01	TCRBJ02	TCRBJ02-07	01				5	4	8	4	11	3	34	46	57	61	65	1	Out	VDJ
CTGGAGTCCGCTACCAGCTCCCAGACATCTGTGTACTTCTGTGCCATCAGTGAGGGGCAGCGGGAGGACGAGCAGTACTTCGGGCCG	CAISEGQREDEQYF	1	1.4792899408284024E-4	42	TCRBV10-03*01	TCRBV10	TCRBV10-03	01				TCRBD02-01*02	TCRBD02	TCRBD02-01	02				TCRBJ02-07*01	TCRBJ02	TCRBJ02-07	01				2	0	6	1	4	5	39	54	58	-1	67	1	In	VDJ
CGCACAGAGCAGGAGGACTCGGCCGTGTATCTCTGTGCCAGCAGCTCCCGCGGCCAGAGTAGAGGGAACACCATATATTTTGGAGAG	CASSSRGQSRGNTIYF	1	1.4792899408284024E-4	48	TCRBV07-02	TCRBV07	TCRBV07-02				01,02	TCRBD02-01*02	TCRBD02	TCRBD02-01	02				TCRBJ01-03*01	TCRBJ01	TCRBJ01-03	01				4	0	11	0	15	7	33	46	61	-1	66	1	In	VDJ
AGCACCTTGGAGCTGGGGGACTCGGCCCTTTATCTTTGCGCCAGCAGCTTAAGGGTCGGCTCTGGAAACACCATATATTTTGGAGAG	CASSLRVGSGNTIYF	1	1.4792899408284024E-4	45	TCRBV05-01*01	TCRBV05	TCRBV05-01	01								TCRBD01,TCRBD02	TCRBD01-01,TCRBD02-01		TCRBJ01-03*01	TCRBJ01	TCRBJ01-03	01				2	4	5	3	1	0	36	50	51	55	59	1	In	VDJ
GCACCAACCAGACATCTATGTACCTCTGTGCCAGCAGTTTCGCCCTTGGAGGGCAATATGGAAAGAAACACCATATATTTTGGAGAG		1	1.4792899408284024E-4	55	TCRBV28-01*01	TCRBV28	TCRBV28-01	01				TCRBD02-01*02	TCRBD02	TCRBD02-01	02				TCRBJ01-03*01	TCRBJ01	TCRBJ01-03	01				3	11	10	0	7	5	26	40	47	53	64	1	Out	VDJ
NNNNNNNTGTCGGCTGCTCCCTCCCAAACATCTGTGTACTTCTGTGCCAGCTCTCGTACAGGGGCCAACGTCCTGACTTTCGGGGCC	CASSRTGANVLTF	2	2.958579881656805E-4	39	TCRBV06	TCRBV06				TCRBV06-02/06-03,TCRBV06-02		TCRBD01-01*01	TCRBD01	TCRBD01-01	01				TCRBJ02-06*01	TCRBJ02	TCRBJ02-06	01				8	0	3	6	6	4	42	51	57	-1	60	2	In	VDJ
ACCAGTGCCCATCCTGAAGACAGCAGCTTCTACATCTGCAGTGCTCCCCGAGCCTGGAACATATCTGGCATTCAGTACTTCGGCGCC	CSAPRAWNISGIQYF	1	1.4792899408284024E-4	45	TCRBV20	TCRBV20				TCRBV20-01,TCRBV20-or09_02						TCRBD01,TCRBD02	TCRBD01-01,TCRBD02-01		TCRBJ02-04*01	TCRBJ02	TCRBJ02-04	01				5	10	1	8	10	9	36	45	55	58	68	1	In	VDJ
CGGTCCACAAAGCTGGAGGACTCAGCCATGTACTTCTGTGCCAGCAGTGGTCTGACAGGGGCCAAAAACATTCAGTACTTCGGCGCC	CASSGLTGAKNIQYF	2	2.958579881656805E-4	45	TCRBV02-01	TCRBV02	TCRBV02-01				01,03	TCRBD01-01*01	TCRBD01	TCRBD01-01	01				TCRBJ02-04*01	TCRBJ02	TCRBJ02-04	01				4	0	2	3	4	1	36	49	53	-1	60	2	In	VDJ
GTGACATCGGCCCAAAAGAACCCGACAGCTTTCTATCTCTGTGCCAGTAGTCCGGGGGGGCCCCGTAATGAGCAGTTCTTCGGGCCA	CASSPGGPRNEQFF	1	1.4792899408284024E-4	42	TCRBV19-01*01	TCRBV19	TCRBV19-01	01				TCRBD02-01*01	TCRBD02	TCRBD02-01	01				TCRBJ02-01*01	TCRBJ02	TCRBJ02-01	01				5	6	8	0	1	7	39	51	52	60	66	1	In	VDJ
CAGCCTGCAGAGCTTGGGGACTCGGCCGTGTATCTCTGTGCCAGCAGCTTCGACGGGGGGGCTCTCAATGAGCAGTTCTTCGGGCCA	CASSFDGGALNEQFF	1	1.4792899408284024E-4	45	TCRBV11-03*01	TCRBV11	TCRBV11-03	01				TCRBD02-01*01	TCRBD02	TCRBD02-01	01				TCRBJ02-01*01	TCRBJ02	TCRBJ02-01	01				3	4	8	0	3	6	36	50	53	61	65	1	In	VDJ
CTGGAGTCGCCCAGCCCCAACCAGACCTCTCTGTACTTCTGTGCCAGCAGCGAGGGGGCGTCCTACAATGAGCAGTTCTTCGGGCCA	CASSEGASYNEQFF	1	1.4792899408284024E-4	42	TCRBV27-01*01	TCRBV27	TCRBV27-01	01				TCRBD01-01*01	TCRBD01	TCRBD01-01	01				TCRBJ02-01*01	TCRBJ02	TCRBJ02-01	01				6	1	5	0	2	1	39	50	52	59	60	1	In	VDJ
CAGCCAGAAGACTCGGCCCTGTATCTCTGTGCCAGCAGCCAAGATCTTACTAGCGGGGAGCTATACAATGAGCAGTTCTTCGGGCCA	CASSQDLTSGELYNEQFF	1	1.4792899408284024E-4	54	TCRBV04-02*01	TCRBV04	TCRBV04-02	01				TCRBD02-01*01	TCRBD02	TCRBD02-01	01				TCRBJ02-01*01	TCRBJ02	TCRBJ02-01	01				0	5	3	3	4	4	27	44	48	58	63	1	In	VDJ
TCGCCCAGCCCCAACCAGACCTCTCTGTACTTCTGTGCCAGCAGCTCCCCCGGGACAGGGCTTCTAGAGACCCAGTACTTCGGGCCA	CASSSPGTGLLETQYF	1	1.4792899408284024E-4	48	TCRBV27-01*01	TCRBV27	TCRBV27-01	01				TCRBD01-01*01	TCRBD01	TCRBD01-01	01				TCRBJ02-05*01	TCRBJ02	TCRBJ02-05	01				6	5	0	3	7	4	33	44	51	60	65	1	In	VDJ
ATCCAGCGCACAGAGCAGGAGGACTCGGCCGTGTATCTCTGTGCCAGCAGCTTAGCGCGCGGGGGAGAGACCCAGTACTTCGGGCCA	CASSLARGGETQYF	5	7.396449704142012E-4	42	TCRBV07-02	TCRBV07	TCRBV07-02				01,02	TCRBD02-01*01	TCRBD02	TCRBD02-01	01				TCRBJ02-05*01	TCRBJ02	TCRBJ02-05	01				0	0	7	2	2	4	39	56	58	-1	65	5	In	VDJ
AAGATCCAGCGCACAGAGCAGGGGGACTCGGCCATGTATCTCTGTGCCAGCAGCGCTAGCGGGGAAGAGACCCAGTACTTCGGGCCA	CASSASGEETQYF	2	2.958579881656805E-4	39	TCRBV07-09*01	TCRBV07	TCRBV07-09	01				TCRBD02-01*01	TCRBD02	TCRBD02-01	01				TCRBJ02-05*01	TCRBJ02	TCRBJ02-05	01				5	0	4	3	1	3	42	54	55	-1	64	2	In	VDJ
GAGTCGCCCAGCCCCAACCAGACCTCTCTGTACTTCTGTGCCAGCAGTTTCAGCGGGGGGGCGTTTGATACGCAGTATTTTGGCCCA	CASSFSGGAFDTQYF	2	2.958579881656805E-4	45	TCRBV27-01*01	TCRBV27	TCRBV27-01	01				TCRBD02-01*01	TCRBD02	TCRBD02-01	01				TCRBJ02-03*01	TCRBJ02	TCRBJ02-03	01				3	5	6	0	1	6	36	50	51	61	66	2	In	VDJ
ATCCAGCGCACAGAGCAGGGGGACTCGGCCATGTATCTCTGTGCCAGCAGCTCTAATTTAGCTCCAGATACGCAGTATTTTGGCCCA	CASSSNLAPDTQYF	1	1.4792899408284024E-4	42	TCRBV07-09*01	TCRBV07	TCRBV07-09	01				TCRBD02-01	TCRBD02	TCRBD02-01				01,02	TCRBJ02-03*01	TCRBJ02	TCRBJ02-03	01				4	2	5	7	6	4	39	52	58	62	64	1	In	VDJ
CTGGAGGACTCAGCCATGTACTTCTGTGCCAGCAGTCCTAAGCCCGTCCCTTCGAGTCTAAGGACAGATACGCAGTATTTTGGCCCA	CASSPKPVPSSLRTDTQYF	1	1.4792899408284024E-4	57	TCRBV02-01	TCRBV02	TCRBV02-01				01,03					TCRBD01,TCRBD02	TCRBD01-01,TCRBD02-01		TCRBJ02-03*01	TCRBJ02	TCRBJ02-03	01				5	0	5	4	24	3	24	36	60	-1	63	1	In	VDJ
CTGGAGCTGGGGGACTCAGCTTTGTATTTCTGTGCCAGCAGCGTATCAACAGGGGGCTCTAGCACAGATACGCAGTATTTTGGCCCA	CASSVSTGGSSTDTQYF	1	1.4792899408284024E-4	51	TCRBV09-01*01	TCRBV09	TCRBV09-01	01				TCRBD01-01*01	TCRBD01	TCRBD01-01	01				TCRBJ02-03*01	TCRBJ02	TCRBJ02-03	01				1	3	3	0	3	0	30	45	48	57	60	1	In	VDJ
NNNNNNNTGTCGGCTGCTCCCTCCCAGACATCTGTGTACTTCTGTGCCAGCAGTTACACACCCCGGGAGGCGCTGTTTTTTGGAGAA	CASSYTPREALFF	2	2.958579881656805E-4	39	TCRBV06-05*01	TCRBV06	TCRBV06-05	01				TCRBD02-01*02	TCRBD02	TCRBD02-01	02				TCRBJ02-02*01	TCRBJ02	TCRBJ02-02	01				2	1	8	1	6	13	42	57	63	70	71	2	In	VDJ
AACCCAGGGACTCAGCTGTGTACTTCTGTGCCAGCAGTCGGTGGTCCGACTAGCGGGGGGGAGTGCGGGGAGCTGTTTTTTGGAGAA		1	1.4792899408284024E-4	55	TCRBV12	TCRBV12				TCRBV12-03/12-04,TCRBV12-04		TCRBD02-01*01	TCRBD02	TCRBD02-01	01				TCRBJ02-02*01	TCRBJ02	TCRBJ02-02	01				5	4	2	0	9	7	26	38	47	61	65	1	Out	VDJ
AGCACCTTGGAGCTGGGGGACTCGGCCCTTTATCTTTGCGCCAGCAGCTTGACTGCTAGTTCGAGCGGGGAGCTGTTTTTTGGAGAA	CASSLTASSSGELFF	1	1.4792899408284024E-4	45	TCRBV05-01*01	TCRBV05	TCRBV05-01	01				TCRBD02-01	TCRBD02	TCRBD02-01				01,02	TCRBJ02-02*01	TCRBJ02	TCRBJ02-02	01				1	6	4	8	4	7	36	51	55	59	65	1	In	VDJ
NNNNTGTCGGCTGCTCCCTCCCAGACATCTGTGTACTTCTGTGCCAGCAGTTACGATTCGGGTACCGGGGAGCTGTTTTTTGGAGAA	CASSYDSGTGELFF	6	8.875739644970414E-4	42	TCRBV06-05*01	TCRBV06	TCRBV06-05	01				TCRBD02-01	TCRBD02	TCRBD02-01				01,02	TCRBJ02-02*01	TCRBJ02	TCRBJ02-02	01				2	1	8	4	4	5	39	54	58	62	63	6	In	VDJ
AATGTGAGCACCTTGGAGCTGGGGGACTCGGCCCTTTATCTTTGCGCCAGCAGCTTGTATTATAATACTGAAGCTTTCTTTGGACAA	CASSLYYNTEAFF	6	8.875739644970414E-4	39	TCRBV05-01*01	TCRBV05	TCRBV05-01	01				TCRBD02-01	TCRBD02	TCRBD02-01				01,02	TCRBJ01-01*01	TCRBJ01	TCRBJ01-01	01				1	7	5	9	0	5	42	-1	57	59	66	6	In	VDJ
GTGAGCACCTTGGAGCTGGGGGACTCGGCCCTTTATCTTTGCGCCAGCAGCTTCAGGGGGTCTGAGACTGAAGCTTTCTTTGGACAA	CASSFRGSETEAFF	1	1.4792899408284024E-4	42	TCRBV05-01*01	TCRBV05	TCRBV05-01	01				TCRBD01-01*01	TCRBD01	TCRBD01-01	01				TCRBJ01-01*01	TCRBJ01	TCRBJ01-01	01				2	6	4	1	0	5	39	-1	53	60	66	1	In	VDJ
CTGTCCTCAGAACCGGGAGACACGGCACTGTATCTCTGCGCCAGCATTTCGACAGGGGTAAATTTCACTGAAGCTTTCTTTGGACAA	CASISTGVNFTEAFF	2	2.958579881656805E-4	45	TCRBV23-01*01	TCRBV23	TCRBV23-01	01				TCRBD01-01*01	TCRBD01	TCRBD01-01	01				TCRBJ01-01*01	TCRBJ01	TCRBJ01-01	01				7	7	2	2	4	4	36	46	50	58	65	2	In	VDJ
CAGCCTGCAGAGCTTGAGGACTCGGCCGTGTATCTCTGTGCCAGCAGCTTAGGGGGGACAGGGAGCACTGAAGCTTTCTTTGGACAA	CASSLGGTGSTEAFF	1	1.4792899408284024E-4	45	TCRBV11	TCRBV11				TCRBV11-02,TCRBV11-03		TCRBD01-01*01	TCRBD01	TCRBD01-01	01				TCRBJ01-01*01	TCRBJ01	TCRBJ01-01	01				1	2	0	3	2	4	36	52	54	63	65	1	In	VDJ
TGCAGAGCTTGGGGACTCGGCCGTGTATCTCTGTGCCAGCAGCTTAGGGGGAGACAGGGGGGCTACACTGAAGCTTTCTTTGGACAA		1	1.4792899408284024E-4	50	TCRBV11-03*01	TCRBV11	TCRBV11-03	01				TCRBD01-01*01	TCRBD01	TCRBD01-01	01				TCRBJ01-01*01	TCRBJ01	TCRBJ01-01	01				1	3	2	1	5	3	31	47	52	61	64	1	Out	VDJ
AAGATCCAGCGCACAGAGCGGGGGGACTCAGCCGTGTATCTCTGTGCCAGCAGCTTGACAGCGAACACTGAAGCTTTCTTTGGACAA	CASSLTANTEAFF	1	1.4792899408284024E-4	39	TCRBV07-03*01	TCRBV07	TCRBV07-03	01				TCRBD01-01*01	TCRBD01	TCRBD01-01	01				TCRBJ01-01*01	TCRBJ01	TCRBJ01-01	01				3	1	2	5	0	1	42	-1	56	61	62	1	In	VDJ
AAGGTGCAGCCTGCAGAACTGGAGGATTCTGGAGTTTATTTCTGTGCCAGCAGCCCCGGGCTAAACACTGAAGCTTTCTTTGGACAA	CASSPGLNTEAFF	1	1.4792899408284024E-4	39	TCRBV14-01*01	TCRBV14	TCRBV14-01	01								TCRBD01,TCRBD02	TCRBD01-01,TCRBD02-01		TCRBJ01-01*01	TCRBJ01	TCRBJ01-01	01				4	2	8	0	2	2	42	55	57	61	63	1	In	VDJ
CTGGGGGACTCGGCCCTTTATCTTTGCGCCAGCAGACCCGGCCTGCGGACAGGGCCTCTCGGTAATGAAAAACTGTTTTTTGGCAGT	CASRPGLRTGPLGNEKLFF	1	1.4792899408284024E-4	57	TCRBV05-01*01	TCRBV05	TCRBV05-01	01				TCRBD01-01*01	TCRBD01	TCRBD01-01	01				TCRBJ01-04*01	TCRBJ01	TCRBJ01-04	01				5	8	1	3	11	4	24	35	46	54	62	1	In	VDJ
ATCCAGCCCTCAGAACCCAGGGACTCAGCTGTGTACTTCTGTGCCAGCAGTATGAGCCTTAGCAATCAGCCCCAGCATTTTGGTGAT	CASSMSLSNQPQHF	2	2.958579881656805E-4	42	TCRBV12	TCRBV12				TCRBV12-03/12-04,TCRBV12-04		TCRBD02-01	TCRBD02	TCRBD02-01				01,02	TCRBJ01-05*01	TCRBJ01	TCRBJ01-05	01				5	2	6	7	3	0	39	51	54	57	59	2	In	VDJ
CCAGCGCACAGAGCAGGGGGACTCGGCCATGTATCTCTGTGCCAGCAGCCATAGGACAGTAGCAATCAGCCCCAGCATTTTGGTGAT		1	1.4792899408284024E-4	44	TCRBV07-09*01	TCRBV07	TCRBV07-09	01				TCRBD01-01*01	TCRBD01	TCRBD01-01	01				TCRBJ01-05*01	TCRBJ01	TCRBJ01-05	01				5	0	1	5	4	0	37	49	53	-1	59	1	Out	VDJ
ATCCAGCGCACAGAGCAGGGGGACTCGGCCATGTATCTCTGTGCCAGCAGCTTAACGTCTAGCAATCAGCCCCAGCATTTTGGTGAT	CASSLTSSNQPQHF	1	1.4792899408284024E-4	42	TCRBV07-09*01	TCRBV07	TCRBV07-09	01								TCRBD01,TCRBD02	TCRBD01-01,TCRBD02-01		TCRBJ01-05*01	TCRBJ01	TCRBJ01-05	01				2	3	3	7	0	0	39	-1	54	56	59	1	In	VDJ
NTGTCGGCTGCTCCCTCCCAGACATCTGTGTACTTCTGTGCCAGCAAAATGACGGATTATAGCAATCAGCCCCAGCATTTTGGTGAT	CASKMTDYSNQPQHF	1	1.4792899408284024E-4	45	TCRBV06-05*01	TCRBV06	TCRBV06-05	01								TCRBD01,TCRBD02	TCRBD01-01,TCRBD02-01		TCRBJ01-05*01	TCRBJ01	TCRBJ01-05	01				7	3	1	8	7	0	36	46	53	56	59	1	In	VDJ
TCCGCCAGCACCAACCAGACATCTATGTACCTCTGTGCCAGCAGTTTACTTCCCAGAAATAGCAATCAGCCCCAGCATTTTGGTGAT	CASSLLPRNSNQPQHF	1	1.4792899408284024E-4	48	TCRBV28-01*01	TCRBV28	TCRBV28-01	01				TCRBD01-01*01	TCRBD01	TCRBD01-01	01				TCRBJ01-05*01	TCRBJ01	TCRBJ01-05	01				2	3	4	5	5	0	33	48	53	56	59	1	In	VDJ
ATCCAGCCCTCAGAACCCAGGGACTCAGCTGTGTACTTCTGTGCCAGCAGTCAGGGGACAGGGGAACAGCCCCAGCATTTTGGTGAT	CASSQGTGEQPQHF	1	1.4792899408284024E-4	42	TCRBV12	TCRBV12				TCRBV12-03/12-04,TCRBV12-04		TCRBD01-01*01	TCRBD01	TCRBD01-01	01				TCRBJ01-05*01	TCRBJ01	TCRBJ01-05	01				5	2	0	2	3	7	39	51	54	64	66	1	In	VDJ
CCTGGAGTCGCCCAGCCCCAACCAGACCTCTCTGTACTTCTGTGCCAGCAGTTTGGGACAGGGGGCTATGGCTACACCTTCGGTTCG		1	1.4792899408284024E-4	41	TCRBV27-01*01	TCRBV27	TCRBV27-01	01				TCRBD01-01*01	TCRBD01	TCRBD01-01	01				TCRBJ01-02*01	TCRBJ01	TCRBJ01-02	01				3	0	0	1	0	4	40	-1	54	-1	65	1	Out	VDJ
GCTCCCTCCCAGACATCTGTGTACTTCTGTGCCAGCAGAGGTCGACAGGGGACCCTCGTGATGGACTATGGCTACACCTTCGGTTCG	CASRGRQGTLVMDYGYTF	1	1.4792899408284024E-4	54	TCRBV06	TCRBV06				TCRBV06-01,TCRBV06-05,TCRBV06-06		TCRBD01-01*01	TCRBD01	TCRBD01-01	01				TCRBJ01-02*01	TCRBJ01	TCRBJ01-02	01				6	13	2	2	5	3	27	38	43	51	64	1	In	VDJ
CTACACACCCTGCAGCCAGAAGACTCGGCCCTGTATCTCTGCGCCAGCAGTCAGGGGGCCGGTAACTATGGCTACACCTTCGGTTCG	CASSQGAGNYGYTF	1	1.4792899408284024E-4	42	TCRBV04-03*01	TCRBV04	TCRBV04-03	01				TCRBD01-01*01	TCRBD01	TCRBD01-01	01				TCRBJ01-02*01	TCRBJ01	TCRBJ01-02	01				6	3	4	0	1	1	39	50	51	59	62	1	In	VDJ
CGCTCACCAGGCCTGGGGGACGCAGCCATGTACCTGTGTGCCACCAGCGGTGACAGCGAAGCTAACTATGGCTACACCTTCGGTTCG	CATSGDSEANYGYTF	2	2.958579881656805E-4	45	TCRBV15-01*02	TCRBV15	TCRBV15-01	02				TCRBD01-01*01	TCRBD01	TCRBD01-01	01				TCRBJ01-02*01	TCRBJ01	TCRBJ01-02	01				5	5	2	5	3	0	36	48	51	56	61	2	In	VDJ
CTCACTCTGGAGTCCGCTACCAGCTCCCAGACATCTGTGTACTTCTGTGCCATCAATCAGGGGGCTAGCGAGCAGTACTTCGGGCCG	CAINQGASEQYF	1	1.4792899408284024E-4	36	TCRBV10-03*01	TCRBV10	TCRBV10-03	01				TCRBD01-01*01	TCRBD01	TCRBD01-01	01				TCRBJ02-07*01	TCRBJ02	TCRBJ02-07	01				7	3	4	0	2	6	45	55	57	65	68	1	In	VDJ
GAGCTGGGGGACTCGGCCCTGTATCTCTGTGCCAGAAGCTATCCTAGGTAGGACAGGGAGGTTGGCTACGAGCAGTACTTCGGGCCG	CARSYPR*DREVGYEQYF	1	1.4792899408284024E-4	54	TCRBV05-03	TCRBV05	TCRBV05-03				01,02	TCRBD01-01*01	TCRBD01	TCRBD01-01	01				TCRBJ02-07*01	TCRBJ02	TCRBJ02-07	01				3	7	1	3	10	3	27	40	50	58	65	1	Stop	VDJ
AAGAAGCTCCTTCTCAGTGACTCTGGCTTCTATCTCTGTGCCTGGAGTGGGGCTGACTTGAGCTCCTACGAGCAGTACTTCGGGCCG	CAWSGADLSSYEQYF	1	1.4792899408284024E-4	45	TCRBV30-01*01	TCRBV30	TCRBV30-01	01								TCRBD01,TCRBD02	TCRBD01-01,TCRBD02-01		TCRBJ02-07*01	TCRBJ02	TCRBJ02-07	01				1	9	8	0	0	0	36	-1	49	53	62	1	In	VDJ
TCCGCTACCAGCTCCCAGACATCTGTGTACTTCTGTGCCATCAGAGGGACTAGCGGGGTTTTTACCTACGAGCAGTACTTCGGGCCG	CAIRGTSGVFTYEQYF	1	1.4792899408284024E-4	48	TCRBV10-03*01	TCRBV10	TCRBV10-03	01				TCRBD02-01*01	TCRBD02	TCRBD02-01	01				TCRBJ02-07*01	TCRBJ02	TCRBJ02-07	01				6	6	0	3	1	2	33	44	45	58	64	1	In	VDJ
CACCTACACGCCCTGCAGCCAGAAGACTCAGCCCTGTATCTCTGCGCCAGCAGCCAAGGAAAGGCGAACGAGCAGTACTTCGGGCCG	CASSQGKANEQYF	2	2.958579881656805E-4	39	TCRBV04-01*01	TCRBV04	TCRBV04-01	01								TCRBD01,TCRBD02	TCRBD01-01,TCRBD02-01		TCRBJ02-07*01	TCRBJ02	TCRBJ02-07	01				1	3	5	4	3	5	42	58	61	64	67	2	In	VDJ
CAGGTAGTGCGAGGAGATTCGGCAGCTTATTTCTGTGCCAGCTCACCACGACAGGGTACATCTGGAAACACCATATATTTTGGAGAG	CASSPRQGTSGNTIYF	1	1.4792899408284024E-4	48	TCRBV18-01*01	TCRBV18	TCRBV18-01	01				TCRBD01-01*01	TCRBD01	TCRBD01-01	01				TCRBJ01-03*01	TCRBJ01	TCRBJ01-03	01				1	4	2	3	0	1	33	-1	49	56	60	1	In	VDJ
GTGACCAGTGCCCATCCTGAAGACAGCAGCTTCTACATCTGCAGTGCTAGCAAGGGGGGGGATAATTCACCCCTCCACTTTGGGAAC	CSASKGGDNSPLHF	1	1.4792899408284024E-4	42	TCRBV20	TCRBV20				TCRBV20-01,TCRBV20-or09_02		TCRBD02-01*01	TCRBD02	TCRBD02-01	01				TCRBJ01-06*02	TCRBJ01	TCRBJ01-06	02				3	1	9	0	3	5	39	50	53	60	61	1	In	VDJ
CTGATTCTGGAGTCCGCCAGCACCAACCAGACATCTATGTACCTCTGTGCCAGCAGTTCGCCTGGATCACCCCTCCACTTTGGGAAC	CASSSPGSPLHF	1	1.4792899408284024E-4	36	TCRBV28-01*01	TCRBV28	TCRBV28-01	01								TCRBD01,TCRBD02	TCRBD01-01,TCRBD02-01		TCRBJ01-06*02	TCRBJ01	TCRBJ01-06	02				4	0	1	8	5	10	45	58	63	-1	66	1	In	VDJ
ACCAGTGCCCATCCTGAAGACAGCAGCTTCTACATCTGCAGTGCTACTACTAGCGGGGTTCTGGGGAGTGAGCAGTTCTTCGGGCCA	CSATTSGVLGSEQFF	2	2.958579881656805E-4	45	TCRBV20	TCRBV20				TCRBV20-01,TCRBV20-or09_02		TCRBD02-01*01	TCRBD02	TCRBD02-01	01				TCRBJ02-01*01	TCRBJ02	TCRBJ02-01	01				4	10	3	3	2	9	36	46	48	58	68	2	In	VDJ
CTGAAGGTGCAGCCTGCAGAACTGGAGGATTCTGGAGTTTATTTCTGTGCCAGCAGCCCCCAAAATAATGAGCAGTTCTTCGGGCCA	CASSPQNNEQFF	1	1.4792899408284024E-4	36	TCRBV14-01*01	TCRBV14	TCRBV14-01	01				TCRBD01-01*01	TCRBD01	TCRBD01-01	01				TCRBJ02-01*01	TCRBJ02	TCRBJ02-01	01				4	4	4	6	2	7	45	58	60	62	66	1	In	VDJ
CTAGAGTCTGCCATCCCCAACCAGACAGCTCTTTACTTCTGTGCCACCAGTCCCGGGACATCGTACAATGAGCAGTTCTTCGGGCCA	CATSPGTSYNEQFF	1	1.4792899408284024E-4	42	TCRBV24-01*01	TCRBV24	TCRBV24-01	01				TCRBD01-01*01	TCRBD01	TCRBD01-01	01				TCRBJ02-01*01	TCRBJ02	TCRBJ02-01	01				6	3	0	6	3	4	39	51	54	60	63	1	In	VDJ
GTGACATCGGCCCAAAAGAACCCGACAGCTTTCTATCTCTGTGCCAGTAGTATAGGTGGGGACTACAATGAGCAGTTCTTCGGGCCA	CASSIGGDYNEQFF	1	1.4792899408284024E-4	42	TCRBV19-01*01	TCRBV19	TCRBV19-01	01								TCRBD01,TCRBD02	TCRBD01-01,TCRBD02-01		TCRBJ02-01*01	TCRBJ02	TCRBJ02-01	01				1	0	0	8	3	3	39	55	58	-1	62	1	In	VDJ
CTGAAGATCCAGCGCACAGAGCAGGGGGACTCGGCCATGTATCTCTGTGCCAGCAGCTCGACTTCGGAGACCCAGTACTTCGGGCCA	CASSSTSETQYF	1	1.4792899408284024E-4	36	TCRBV07-09*01	TCRBV07	TCRBV07-09	01				TCRBD02-01	TCRBD02	TCRBD02-01				01,02	TCRBJ02-05*01	TCRBJ02	TCRBJ02-05	01				4	3	2	10	1	5	45	58	59	63	66	1	In	VDJ
ACAGAGCAGGAGGACTCGGCCGTGTATCTCTGTGCCAGCAGCTTAGGGGGACTAGCGGGGGGCCAAGAGACCCAGTACTTCGGGCCA	CASSLGGLAGGQETQYF	1	1.4792899408284024E-4	51	TCRBV07-02	TCRBV07	TCRBV07-02				01,02	TCRBD02-01*01	TCRBD02	TCRBD02-01	01				TCRBJ02-05*01	TCRBJ02	TCRBJ02-05	01				1	0	0	1	1	1	30	46	47	-1	62	1	In	VDJ
ACTCTGGAGTCCGCTACCCGCTCCCAGACATCTGTGTATTTCTGCGCCAGCAGGGGACAGTCCCAAGAGACCCAGTACTTCGGGCCA	CASRGQSQETQYF	1	1.4792899408284024E-4	39	TCRBV10-02*01	TCRBV10	TCRBV10-02	01				TCRBD01-01*01	TCRBD01	TCRBD01-01	01				TCRBJ02-05*01	TCRBJ02	TCRBJ02-05	01				6	2	0	5	0	1	42	-1	53	60	62	1	In	VDJ
CTGAAGATCCAGCGCACAGAGCAGCGGGACTCGGCCATGTATCGCTGTGCCAGCAGCTACAGGGCAGATACGCAGTATTTTGGCCCA	CASSYRADTQYF	1	1.4792899408284024E-4	36	TCRBV07-06*01	TCRBV07	TCRBV07-06	01				TCRBD01-01*01	TCRBD01	TCRBD01-01	01				TCRBJ02-03*01	TCRBJ02	TCRBJ02-03	01				4	0	3	3	0	4	45	-1	58	-1	64	1	In	VDJ
ATCCAGCGCACAGAGCAGGAGGACTCGGCCGTGTATCTCTGTGCCAGCAGCTTCGGGGGTCCGGCAGATACGCAGTATTTTGGCCCA	CASSFGGPADTQYF	2	2.958579881656805E-4	42	TCRBV07-02	TCRBV07	TCRBV07-02				01,02	TCRBD02-01*01	TCRBD02	TCRBD02-01	01				TCRBJ02-03*01	TCRBJ02	TCRBJ02-03	01				3	5	8	2	0	4	39	-1	53	59	64	2	In	VDJ
GTCTGCTGCCTCCTCCCAGACATCTGTATATTTCTGCGCCAGCAGTGATTCGCGGGGGGGTAGACAGATACGCAGTATTTTGGCCCA		1	1.4792899408284024E-4	47	TCRBV10-01	TCRBV10	TCRBV10-01				01,03	TCRBD02-01*01	TCRBD02	TCRBD02-01	01				TCRBJ02-03*01	TCRBJ02	TCRBJ02-03	01				3	3	7	0	3	3	34	48	51	60	63	1	Out	VDJ
GCCATCCCCAACCAGACAGCTCTTTACTTCTGTGCCACCAGTGACCGTTGGACAGGGGTCTTCACAGATACGCAGTATTTTGGCCCA	CATSDRWTGVFTDTQYF	1	1.4792899408284024E-4	51	TCRBV24-01*01	TCRBV24	TCRBV24-01	01				TCRBD01-01*01	TCRBD01	TCRBD01-01	01				TCRBJ02-03*01	TCRBJ02	TCRBJ02-03	01				4	4	1	2	5	2	30	44	49	58	62	1	In	VDJ
NNNNNNNNNNTGTCGGCTGCTCCCTCCCAGACATCTGTGTACTTCTGTGCCAGCAGTTACGGGCTCGGGGAGCTGTTTTTTGGAGAA	CASSYGLGELFF	1	1.4792899408284024E-4	36	TCRBV06-05*01	TCRBV06	TCRBV06-05	01				TCRBD01-01*01	TCRBD01	TCRBD01-01	01				TCRBJ02-02*01	TCRBJ02	TCRBJ02-02	01				2	1	8	0	0	7	45	-1	60	64	65	1	In	VDJ
AACCAGACCTCTCTGTACTTCTGTGCCAGCAGTTCTCGGTCCGTATTTGGGACGTGGCGTCAGGGGACTGAAGCTTTCTTTGGACAA	CASSSRSVFGTWRQGTEAFF	1	1.4792899408284024E-4	60	TCRBV27-01*01	TCRBV27	TCRBV27-01	01				TCRBD01-01*01	TCRBD01	TCRBD01-01	01				TCRBJ01-01*01	TCRBJ01	TCRBJ01-01	01				4	0	4	2	26	5	21	34	60	-1	66	1	In	VDJ
GTGACCAGTGCCCATCCTGAAGACAGCAGCTTCTACATCTGCAGTGCTAGATCTCCCGACAGGATCACTGAAGCTTTCTTTGGACAA	CSARSPDRITEAFF	1	1.4792899408284024E-4	42	TCRBV20	TCRBV20				TCRBV20-01,TCRBV20-or09_02		TCRBD01-01*01	TCRBD01	TCRBD01-01	01				TCRBJ01-01*01	TCRBJ01	TCRBJ01-01	01				2	2	2	4	6	4	39	51	57	63	65	1	In	VDJ
CTGAGCTCTCTGGAGCTGGGGGACTCAGCTTTGTATTTCTGTGCCAGCAGCGTACGAACGGCTGACACTGAAGCTTTCTTTGGACAA	CASSVRTADTEAFF	2	2.958579881656805E-4	42	TCRBV09-01*01	TCRBV09	TCRBV09-01	01								TCRBD01,TCRBD02	TCRBD01-01,TCRBD02-01		TCRBJ01-01*01	TCRBJ01	TCRBJ01-01	01				1	2	9	0	5	3	39	54	59	62	64	2	In	VDJ
GCCCTGCAGCCAGAAGACTCAGCCCTGTATCTCTGCGCCAGCAGCCGCGGGACAGGTGGGCTGGACACTGAAGCTTTCTTTGGACAA	CASSRGTGGLDTEAFF	1	1.4792899408284024E-4	48	TCRBV04-01*01	TCRBV04	TCRBV04-01	01				TCRBD01-01*01	TCRBD01	TCRBD01-01	01				TCRBJ01-01*01	TCRBJ01	TCRBJ01-01	01				4	8	0	4	2	3	33	46	48	56	64	1	In	VDJ
TGAAGATCCAGCGCACAGAGCGGGGGGACTCAGCCGTGTATCTCTGTGCCAGCATCATGATTGAACACTGAAGCTTTCTTTGGACAA		2	2.958579881656805E-4	37	TCRBV07-03*01	TCRBV07	TCRBV07-03	01								TCRBD01,TCRBD02	TCRBD01-01,TCRBD02-01		TCRBJ01-01*01	TCRBJ01	TCRBJ01-01	01				7	1	2	8	4	0	44	54	58	60	61	2	Out	VDJ
GTGAACGCCTTGTTGCTGGGGGACTCGGCCCTCTATCTCTGTGCCAGCAGCCGACAGTACATGAACACTGAAGCTTTCTTTGGACAA	CASSRQYMNTEAFF	1	1.4792899408284024E-4	42	TCRBV05-06*01	TCRBV05	TCRBV05-06	01				TCRBD01-01*01	TCRBD01	TCRBD01-01	01				TCRBJ01-01*01	TCRBJ01	TCRBJ01-01	01				4	4	2	5	1	0	39	51	52	57	61	1	In	VDJ
TCGCCCAGCCCCAACCAGACCTCTCTGTACTTCTGTGCCAGCAGCCCCCGCCGGGCGCGATCTAATGAAAAACTGTTTTTTGGCAGT	CASSPRRARSNEKLFF	3	4.437869822485207E-4	48	TCRBV27-01*01	TCRBV27	TCRBV27-01	01								TCRBD01,TCRBD02	TCRBD01-01,TCRBD02-01		TCRBJ01-04*01	TCRBJ01	TCRBJ01-04	01				6	5	8	0	8	3	33	44	52	56	61	3	In	VDJ
ATCCAGCGCACAGAGCAGGAGGACTCGGCCGTGTATCTCTGTGCCAGCACCACAGGGGGGTATAATGAAAAACTGTTTTTTGGCAGT	CASTTGGYNEKLFF	1	1.4792899408284024E-4	42	TCRBV07	TCRBV07				TCRBV07-02,TCRBV07-09		TCRBD01-01*01	TCRBD01	TCRBD01-01	01				TCRBJ01-04*01	TCRBJ01	TCRBJ01-04	01				7	3	3	1	2	4	39	49	51	59	62	1	In	VDJ
GTGACCAGTGCCCATCCTGAAGACAGCAGCTTCTACATCTGCAGTGCTAGAGATAAAGGGGTCGGGGAAAAACTGTTTTTTGGCAGT	CSARDKGVGEKLFF	1	1.4792899408284024E-4	42	TCRBV20	TCRBV20				TCRBV20-01,TCRBV20-or09_02		TCRBD01-01*01	TCRBD01	TCRBD01-01	01				TCRBJ01-04*01	TCRBJ01	TCRBJ01-04	01				0	5	5	2	3	8	39	53	56	61	66	1	In	VDJ
CCCTCAGAACCCAGGGACTCAGCTGTGTACTTCTGTGCCAGCAGCCGTGGGGACAGGGGATGGTATCAGCCCCAGCATTTTGGTGAT	CASSRGDRGWYQPQHF	2	2.958579881656805E-4	48	TCRBV12	TCRBV12				TCRBV12-03/12-04,TCRBV12-04		TCRBD01-01*01	TCRBD01	TCRBD01-01	01				TCRBJ01-05*01	TCRBJ01	TCRBJ01-05	01				6	5	0	2	5	5	33	44	49	59	64	2	In	VDJ
GTGACCAGTGCCCATCCTGAAGACAGCAGCTTCTACATCTGCAGTGCTAGACGGGGAAATAGCAATCAGCCCCAGCATTTTGGTGAT	CSARRGNSNQPQHF	1	1.4792899408284024E-4	42	TCRBV20	TCRBV20				TCRBV20-01,TCRBV20-or09_02		TCRBD02-01*01	TCRBD02	TCRBD02-01	01				TCRBJ01-05*01	TCRBJ01	TCRBJ01-05	01				2	3	8	3	0	0	39	-1	51	56	59	1	In	VDJ
ACAGTGACCAGTGCCCATCCTGAAGACAGCAGCTTCTACATCTGCAGTGCTAGGCCGCAGGGCCCTCCTGGCTACACCTTCGGTTCG	CSARPQGPPGYTF	1	1.4792899408284024E-4	39	TCRBV20	TCRBV20				TCRBV20-01,TCRBV20-or09_02		TCRBD01-01*01	TCRBD01	TCRBD01-01	01				TCRBJ01-02*01	TCRBJ01	TCRBJ01-02	01				3	6	4	3	4	7	42	53	57	62	68	1	In	VDJ
ATCCGCTCACCAGGCCTGGGGGACGCAGCCATGTACCTGTGTGCCACCAGCCCGGAGGGGGGGGCCTATGGCTACACCTTCGGTTCG	CATSPEGGAYGYTF	1	1.4792899408284024E-4	42	TCRBV15-01*02	TCRBV15	TCRBV15-01	02				TCRBD02-01*01	TCRBD02	TCRBD02-01	01				TCRBJ01-02*01	TCRBJ01	TCRBJ01-02	01				5	2	9	0	5	4	39	51	56	63	65	1	In	VDJ
ACAGTGACCAGTGCCCATCCTGAAGACAGCAGCTTCTACATCTGCAGTGCTAGAGAGTCTGGGCCCTATGGCTACACCTTCGGTTCG	CSARESGPYGYTF	1	1.4792899408284024E-4	39	TCRBV20	TCRBV20				TCRBV20-01,TCRBV20-or09_02		TCRBD01-01*01	TCRBD01	TCRBD01-01	01				TCRBJ01-02*01	TCRBJ01	TCRBJ01-02	01				0	1	8	0	4	4	42	56	60	64	65	1	In	VDJ
CTGGAGTCGCCCAGCCCCAACCAGACCTCTCTGTACTTCTGTGCCAGCAGTTTATACCACAGTAACTATGGCTACACCTTCGGTTCG	CASSLYHSNYGYTF	1	1.4792899408284024E-4	42	TCRBV27-01*01	TCRBV27	TCRBV27-01	01				TCRBD01-01*01	TCRBD01	TCRBD01-01	01				TCRBJ01-02*01	TCRBJ01	TCRBJ01-02	01				1	0	3	5	3	1	39	55	58	-1	62	1	In	VDJ
CATCCTGAAGACAGCAGCTTCTACATCTGCAGTGCTAGAGATTTCGTGGACAGGGCCCTATCTAACTATGGCTACACCTTCGGTTCG	CSARDFVDRALSNYGYTF	1	1.4792899408284024E-4	54	TCRBV20	TCRBV20				TCRBV20-01,TCRBV20-or09_02		TCRBD01-01*01	TCRBD01	TCRBD01-01	01				TCRBJ01-02*01	TCRBJ01	TCRBJ01-02	01				0	6	1	3	6	0	27	41	47	55	61	1	In	VDJ
CCTTGGAGCTGGGGGACTCGGCCCTTTATCTTTGCGCCAGCAGCTTGATCCGCAGGGGGCGCCAACTATGGCTACACCTTCGGTTCG		1	1.4792899408284024E-4	49	TCRBV05-01*01	TCRBV05	TCRBV05-01	01				TCRBD01-01*01	TCRBD01	TCRBD01-01	01				TCRBJ01-02*01	TCRBJ01	TCRBJ01-02	01				1	3	4	0	5	2	32	47	52	60	63	1	Out	VDJ
CGGTCCACAAAGCTGGAGGACTCAGCCATGTACTTCTGTGCCAGCAGCTCCGGGGGGGGGACCGCAACTGCGCAGTACTTCGGGCCG	CASSSGGGTATAQYF	2	2.958579881656805E-4	45	TCRBV02-01	TCRBV02	TCRBV02-01				01,03	TCRBD02-01*01	TCRBD02	TCRBD02-01	01				TCRBJ02-07*01	TCRBJ02	TCRBJ02-07	01				6	13	8	0	3	9	36	47	50	58	71	2	In	VDJ
ATCCAGCGCACAGAGCAGGAGGACTCGGCCGTGTATCTCTGTGCCAGCAGCATCCGACAGGAATCCCTCGAGCAGTACTTCGGGCCG	CASSIRQESLEQYF	2	2.958579881656805E-4	42	TCRBV07-02	TCRBV07	TCRBV07-02				01,02	TCRBD01-01*01	TCRBD01	TCRBD01-01	01				TCRBJ02-07*01	TCRBJ02	TCRBJ02-07	01				5	7	2	4	4	6	39	51	55	61	68	2	In	VDJ
ATCCTGGAGTCGCCCAGCCCCAACCAGACCTCTCTGTACTTCTGTGCCAGCAGCCCCAACCGGGAGATCGAGCAGTACTTCGGGCCG	CASSPNREIEQYF	1	1.4792899408284024E-4	39	TCRBV27-01*01	TCRBV27	TCRBV27-01	01				TCRBD02-01*02	TCRBD02	TCRBD02-01	02				TCRBJ02-07*01	TCRBJ02	TCRBJ02-07	01				6	2	8	2	7	6	42	53	60	66	68	1	In	VDJ
TCTGCCATCCCCAACCAGACAGCTCTTTACTTCTGTGCCACCAGTGATCCCCGCGCGTAGAGAAGCAACGAGCAGTACTTCGGGCCG	CATSDPRA*RSNEQYF	2	2.958579881656805E-4	48	TCRBV24-01*01	TCRBV24	TCRBV24-01	01				TCRBD02-01	TCRBD02	TCRBD02-01				01,02	TCRBJ02-07*01	TCRBJ02	TCRBJ02-07	01				3	7	5	8	9	5	33	48	57	60	67	2	Stop	VDJ
CAGCGCACAGAGCAGGAGGACTCGGCCGTGTATCTCTGTGCCAGCAGCCGGCAGGAAAGCTCTGGAAACACCATATATTTTGGAGAG	CASSRQESSGNTIYF	1	1.4792899408284024E-4	45	TCRBV07-02	TCRBV07	TCRBV07-02				01,02	TCRBD01-01*01	TCRBD01	TCRBD01-01	01				TCRBJ01-03*01	TCRBJ01	TCRBJ01-03	01				5	4	4	4	3	0	36	48	51	55	59	1	In	VDJ
ACCTTGGAGCTGGGGGACTCGGCCCTTTATCTTTGCGCCAGCAGCTTGAGGTTCCAGGGGGCTGGAAACACCATATATTTTGGAGAG	CASSLRFQGAGNTIYF	1	1.4792899408284024E-4	48	TCRBV05-01*01	TCRBV05	TCRBV05-01	01				TCRBD01-01*01	TCRBD01	TCRBD01-01	01				TCRBJ01-03*01	TCRBJ01	TCRBJ01-03	01				1	0	4	1	6	2	33	48	54	-1	61	1	In	VDJ
AGCTCTCTGGAGCTGGGGGACTCAGCTTTGTATTTCTGTGCCAGCAGCGTAGACTGGGGGCAGGGAAACACCATATATTTTGGAGAG	CASSVDWGQGNTIYF	1	1.4792899408284024E-4	45	TCRBV09-01*01	TCRBV09	TCRBV09-01	01				TCRBD01-01*01	TCRBD01	TCRBD01-01	01				TCRBJ01-03*01	TCRBJ01	TCRBJ01-03	01				0	2	6	0	3	4	36	52	55	61	63	1	In	VDJ
AGAACCGGGAGACACGGCACTGTATCTCTGCGCCAGCAGTCCTGGGACAGGGATCTCCTCTGAGGAAACACCATATATTTTGGAGAG		1	1.4792899408284024E-4	53	TCRBV23-01*01	TCRBV23	TCRBV23-01	01				TCRBD01-01*01	TCRBD01	TCRBD01-01	01				TCRBJ01-03*01	TCRBJ01	TCRBJ01-03	01				4	11	0	3	2	4	28	41	43	52	63	1	Out	VDJ
GTGAGCAACATGAGCCCTGAAGACAGCAGCATATATCTCTGCAGCGTCGCCCGAGGACTAGCCAAAAACATTCAGTACTTCGGCGCC	CSVARGLAKNIQYF	2	2.958579881656805E-4	42	TCRBV29-01	TCRBV29	TCRBV29-01				01,02	TCRBD02-01	TCRBD02	TCRBD02-01				01,02	TCRBJ02-04*01	TCRBJ02	TCRBJ02-04	01				6	0	1	10	7	0	39	47	54	-1	59	2	In	VDJ
GTGAGCACCTTGGAGCTGGGGGACTCGGCCCTTTATCTTTGCGCCAGCAGCTTACAGGGCCCCGTAACCCCCCTCCACTTTGGGAAC	CASSLQGPVTPLHF	1	1.4792899408284024E-4	42	TCRBV05-01*01	TCRBV05	TCRBV05-01	01				TCRBD01-01*01	TCRBD01	TCRBD01-01	01				TCRBJ01-06*02	TCRBJ01	TCRBJ01-06	02				2	10	3	3	0	13	39	-1	53	59	69	1	In	VDJ
GTGACCAGTGCCCATCCTGAAGACAGCAGCTTCTACATCTGCAGTGCTCCCTCGGACAGGGGTAATTCACCCCTCCACTTTGGGAAC	CSAPSDRGNSPLHF	1	1.4792899408284024E-4	42	TCRBV20	TCRBV20				TCRBV20-01,TCRBV20-or09_02		TCRBD01-01*01	TCRBD01	TCRBD01-01	01				TCRBJ01-06*02	TCRBJ01	TCRBJ01-06	02				5	0	1	2	5	6	39	48	53	-1	62	1	In	VDJ
TCCACAAAGCTGGAGGACTCAGCCATGTACTTCTGTGCCAGCAGTGAAGACCTAGCGGGGGGGCCTGGTGAGCAGTTCTTCGGGCCA	CASSEDLAGGPGEQFF	1	1.4792899408284024E-4	48	TCRBV02-01	TCRBV02	TCRBV02-01				01,03	TCRBD02-01*01	TCRBD02	TCRBD02-01	01				TCRBJ02-01*01	TCRBJ02	TCRBJ02-01	01				1	5	4	0	2	9	33	49	51	63	68	1	In	VDJ
GAGCAGCGGGACTCGGCCATGTATCGCTGTGCCAGCAGCTCAAGACCGGGACAGGTCTCGGGAGCCAATGAGCAGTTCTTCGGGCCA	CASSSRPGQVSGANEQFF	2	2.958579881656805E-4	54	TCRBV07-06*01	TCRBV07	TCRBV07-06	01				TCRBD01-01*01	TCRBD01	TCRBD01-01	01				TCRBJ02-01*01	TCRBJ02	TCRBJ02-01	01				4	10	0	4	7	6	27	40	47	55	65	2	In	VDJ
CTGACTGTGAGCAACATGAGCCCTGAAGACAGCAGCATATATCTCTGCAGCGTCCTACGGACTTACAATGAGCAGTTCTTCGGGCCA	CSVLRTYNEQFF	1	1.4792899408284024E-4	36	TCRBV29-01	TCRBV29	TCRBV29-01				01,02	TCRBD02-01	TCRBD02	TCRBD02-01				01,02	TCRBJ02-01*01	TCRBJ02	TCRBJ02-01	01				6	0	1	10	5	4	45	53	58	-1	63	1	In	VDJ
GTGACATCGGCCCAAAAGAACCCGACAGCTTTCTATCTCTGTGCCAGTAGTCCACAACAGGGCTACAATGAGCAGTTCTTCGGGCCA	CASSPQQGYNEQFF	1	1.4792899408284024E-4	42	TCRBV19-01*01	TCRBV19	TCRBV19-01	01				TCRBD01-01*01	TCRBD01	TCRBD01-01	01				TCRBJ02-01*01	TCRBJ02	TCRBJ02-01	01				5	0	3	3	5	3	39	51	56	-1	62	1	In	VDJ
CAGCGCACAGAGCGGGGGGACTCAGCCGTGTATCTCTGTGCCAGCAGCTCCGTAGCGGGGGCCTACAATGAGCAGTTCTTCGGGCCA	CASSSVAGAYNEQFF	1	1.4792899408284024E-4	45	TCRBV07-03*01	TCRBV07	TCRBV07-03	01				TCRBD02-01*01	TCRBD02	TCRBD02-01	01				TCRBJ02-01*01	TCRBJ02	TCRBJ02-01	01				4	0	5	2	3	2	36	49	52	-1	61	1	In	VDJ
CTACACGCCCTGCAGCCAGAAGACTCAGCCCTGTATCTCTGCGCCAGCAGCCCCTTGGCGGACCACAATGAGCAGTTCTTCGGGCCA	CASSPLADHNEQFF	2	2.958579881656805E-4	42	TCRBV04-01*01	TCRBV04	TCRBV04-01	01								TCRBD01,TCRBD02	TCRBD01-01,TCRBD02-01		TCRBJ02-01*01	TCRBJ02	TCRBJ02-01	01				4	1	1	7	7	5	39	52	59	63	64	2	In	VDJ
GCCATCCCCAACCAGACAGCTCTTTACTTCTGTGCCACCAGTGATTTGCCCCGATCTGGGGGTAACAATGAGCAGTTCTTCGGGCCA	CATSDLPRSGGNNEQFF	1	1.4792899408284024E-4	51	TCRBV24-01*01	TCRBV24	TCRBV24-01	01								TCRBD01,TCRBD02	TCRBD01-01,TCRBD02-01		TCRBJ02-01*01	TCRBJ02	TCRBJ02-01	01				0	2	6	1	9	5	30	48	57	62	64	1	In	VDJ
AGCACCTTGGAGCTGGGGGACTCGGCCCTTTATCTTTGCGCCAGCAGCTTGAGGATCGGGAGTCGGGAGACCCAGTACTTCGGGCCA	CASSLRIGSRETQYF	1	1.4792899408284024E-4	45	TCRBV05-01*01	TCRBV05	TCRBV05-01	01				TCRBD02-01*02	TCRBD02	TCRBD02-01	02				TCRBJ02-05*01	TCRBJ02	TCRBJ02-05	01				1	4	8	2	5	5	36	51	56	62	66	1	In	VDJ
CAGCCTGCAGAGCTTGAGGACTCGGCCGTGTATCTCTGTGCCAGCAGCTTCTCCGGGTCCAGGGGAGAGACCCAGTACTTCGGGCCA	CASSFSGSRGETQYF	1	1.4792899408284024E-4	45	TCRBV11	TCRBV11				TCRBV11-02,TCRBV11-03		TCRBD01-01*01	TCRBD01	TCRBD01-01	01				TCRBJ02-05*01	TCRBJ02	TCRBJ02-05	01				3	0	4	2	9	4	36	50	59	-1	65	1	In	VDJ
AACGCCTTGTTGCTGGGGGACTCGGCCCTGTATCTCTGTGCCAGCACCTCTAGGGGACACTCTCAAGAGACCCAGTACTTCGGGCCA	CASTSRGHSQETQYF	2	2.958579881656805E-4	45	TCRBV05-05*01	TCRBV05	TCRBV05-05	01				TCRBD01-01*01	TCRBD01	TCRBD01-01	01				TCRBJ02-05*01	TCRBJ02	TCRBJ02-05	01				6	4	0	6	7	2	36	46	53	59	63	2	In	VDJ
NTGTCGGCTGCTCCCTCCCAGACATCTGTGTACTTCTGTGCCAGCAGTGAACTAGCGGGGGGGCAAGAGACCCAGTACTTCGGGCCA	CASSELAGGQETQYF	1	1.4792899408284024E-4	45	TCRBV06-01*01	TCRBV06	TCRBV06-01	01				TCRBD02-01*01	TCRBD02	TCRBD02-01	01				TCRBJ02-05*01	TCRBJ02	TCRBJ02-05	01				2	0	4	0	0	2	36	-1	51	-1	63	1	In	VDJ
GCCTTGTTGCTGGGGGACTCGGCCCTCTATCTCTGTGCCAGCAGCTTTGAGGCTAGCGGGGGCAAAGAGACCCAGTACTTCGGGCCA	CASSFEASGGKETQYF	1	1.4792899408284024E-4	48	TCRBV05-06*01	TCRBV05	TCRBV05-06	01				TCRBD02-01*01	TCRBD02	TCRBD02-01	01				TCRBJ02-05*01	TCRBJ02	TCRBJ02-05	01				2	2	4	2	5	3	33	47	52	62	64	1	In	VDJ
TTGGCGTCTGCTGTACCCTCTCAGACATCTGTGTACTTCTGTGCCAGCAGTGACTCGAGCAGGGTGGATACGCAGTATTTTGGCCCA	CASSDSSRVDTQYF	1	1.4792899408284024E-4	42	TCRBV06-04*01	TCRBV06	TCRBV06-04	01				TCRBD01-01*01	TCRBD01	TCRBD01-01	01				TCRBJ02-03*01	TCRBJ02	TCRBJ02-03	01				0	2	4	3	3	6	39	56	59	64	66	1	In	VDJ
AATTCCCTGGAGCTTGGTGACTCTGCTGTGTATTTCTGTGCCAGCAGCCAAGATATCGGTAGCGCAGATACGCAGTATTTTGGCCCA	CASSQDIGSADTQYF	1	1.4792899408284024E-4	45	TCRBV03-01/03-02*01	TCRBV03	TCRBV03-01/03-02	01				TCRBD02-01	TCRBD02	TCRBD02-01				01,02	TCRBJ02-03*01	TCRBJ02	TCRBJ02-03	01				0	0	5	6	6	4	36	53	59	-1	64	1	In	VDJ
GCGTCTGCTGTACCCTCTCAGACATCTGTGTACTTCTGTGCCAGCAGTGACTCGCGGGGGGGCACAGATACGCAGTATTTTGGCCCA	CASSDSRGGTDTQYF	1	1.4792899408284024E-4	45	TCRBV06-04*01	TCRBV06	TCRBV06-04	01				TCRBD02-01*01	TCRBD02	TCRBD02-01	01				TCRBJ02-03*01	TCRBJ02	TCRBJ02-03	01				0	0	7	1	0	1	36	-1	53	-1	61	1	In	VDJ
GCTTGGTGACTCTGCTGTGTATTTCTGTGCCAGCAGCCAAGATTCTGGGGGGACAGGGGGAATACCGGGGAGCTGTTTTTTGGAGAA		1	1.4792899408284024E-4	56	TCRBV03-01/03-02*01	TCRBV03	TCRBV03-01/03-02	01				TCRBD01-01*01	TCRBD01	TCRBD01-01	01				TCRBJ02-02*01	TCRBJ02	TCRBJ02-02	01				0	3	0	1	7	5	25	42	49	60	63	1	Out	VDJ
CTAGAGTCTGCCATCCCCAACCAGACAGCTCTTTACTTCTGTGCCACCAGTCCATCCAGGGTCACCGGGGAGCTGTTTTTTGGAGAA	CATSPSRVTGELFF	3	4.437869822485207E-4	42	TCRBV24-01*01	TCRBV24	TCRBV24-01	01				TCRBD01-01*01	TCRBD01	TCRBD01-01	01				TCRBJ02-02*01	TCRBJ02	TCRBJ02-02	01				6	1	4	3	5	4	39	51	56	61	62	3	In	VDJ
ACTCTGACAGTGACCAGTGCCCATCCTGAAGACAGCAGCTTCTACATCTGCAGTGCTAGCGTGGGGACTGAAGCTTTCTTTGGACAA	CSASVGTEAFF	1	1.4792899408284024E-4	33	TCRBV20-01	TCRBV20	TCRBV20-01				01,04					TCRBD01,TCRBD02	TCRBD01-01,TCRBD02-01		TCRBJ01-01*01	TCRBJ01	TCRBJ01-01	01				3	0	6	2	3	5	48	59	62	-1	66	1	In	VDJ
NNNNTGTCGGCTGCTCCCTCCCAAACATTTGTGTACTTCTGTGCCAGCAACCCAACTACAGTGAACACTGAAGCTTTCTTTGGACAA	CASNPTTVNTEAFF	1	1.4792899408284024E-4	42	TCRBV06-02*02	TCRBV06	TCRBV06-02	02								TCRBD01,TCRBD02	TCRBD01-01,TCRBD02-01		TCRBJ01-01*01	TCRBJ01	TCRBJ01-01	01				1	0	3	5	4	0	39	53	57	-1	61	1	In	VDJ
GTGACCAGTGCCCATCCTGAAGACAGCAGCTTCTACATCTGCAGTGCTAGAAAACAGGGCGCGAACACTGAAGCTTTCTTTGGACAA	CSARKQGANTEAFF	2	2.958579881656805E-4	42	TCRBV20	TCRBV20				TCRBV20-01,TCRBV20-or09_02		TCRBD01-01*01	TCRBD01	TCRBD01-01	01				TCRBJ01-01*01	TCRBJ01	TCRBJ01-01	01				2	3	3	3	2	1	39	51	53	59	62	2	In	VDJ
ACTGTGACATCGGCCCAAAAGAACCCGACAGCTTTCTATCTCTGTGCCAGTAGAAACAGCCTCAATCAGCCCCAGCATTTTGGTGAT	CASRNSLNQPQHF	1	1.4792899408284024E-4	39	TCRBV19-01*01	TCRBV19	TCRBV19-01	01				TCRBD01-01*01	TCRBD01	TCRBD01-01	01				TCRBJ01-05*01	TCRBJ01	TCRBJ01-05	01				6	3	3	5	2	3	42	53	55	59	62	1	In	VDJ
TCGGCCCAAAAGAACCCGACAGCTTTCTATCTCTGTGCCAGTAGTATTCAAGTTCAGTATAGCAATCAGCCCCAGCATTTTGGTGAT	CASSIQVQYSNQPQHF	1	1.4792899408284024E-4	48	TCRBV19-01*01	TCRBV19	TCRBV19-01	01				TCRBD01-01*01	TCRBD01	TCRBD01-01	01				TCRBJ01-05*01	TCRBJ01	TCRBJ01-05	01				3	2	4	5	7	0	33	47	54	57	59	1	In	VDJ
ACAGAGCAGGAGGACTCGGCCGTGTATCTCTGTGCCAGCAGCTCAAGGGGGCGGACAGGCGACGCCTATGGCTACACCTTCGGTTCG	CASSSRGRTGDAYGYTF	1	1.4792899408284024E-4	51	TCRBV07-02	TCRBV07	TCRBV07-02				01,02	TCRBD01-01*01	TCRBD01	TCRBD01-01	01				TCRBJ01-02*01	TCRBJ01	TCRBJ01-02	01				4	6	1	4	9	4	30	43	52	59	65	1	In	VDJ
CTGGAGTCCGCCAGCACCAACCAGACATCTATGTACCTCTGTGCCAGCAGAAGGTCGGGGATAGACTATGGCTACACCTTCGGTTCG	CASRRSGIDYGYTF	1	1.4792899408284024E-4	42	TCRBV28-01*01	TCRBV28	TCRBV28-01	01				TCRBD02-01*01	TCRBD02	TCRBD02-01	01				TCRBJ01-02*01	TCRBJ01	TCRBJ01-02	01				6	4	8	3	5	3	39	50	55	60	64	1	In	VDJ
GTGACCAGTGCCCATCCTGAAGACAGCAGCTTCTACATCTGCAGTGCTGGGGCGGACTCCGCTAACTATGGCTACACCTTCGGTTCG	CSAGADSANYGYTF	1	1.4792899408284024E-4	42	TCRBV20	TCRBV20				TCRBV20-01,TCRBV20-or09_02						TCRBD01,TCRBD02	TCRBD01-01,TCRBD02-01		TCRBJ01-02*01	TCRBJ01	TCRBJ01-02	01				5	8	7	0	0	0	39	-1	48	53	61	1	In	VDJ
ATCCAGCGCACAGAGCAGGGGGACTCGGCCATGTATCTCTGTGCCAGCAGCTTAGTAAGCCAGGGTAATGGCTACACCTTCGGTTCG	CASSLVSQGNGYTF	1	1.4792899408284024E-4	42	TCRBV07-09*01	TCRBV07	TCRBV07-09	01				TCRBD01-01*01	TCRBD01	TCRBD01-01	01				TCRBJ01-02*01	TCRBJ01	TCRBJ01-02	01				1	2	4	3	5	6	39	55	60	65	67	1	In	VDJ
AAGATCCAGCGCACAGAGCGGGGGGACTCAGCCGTGTATCTCTGTGCCAGCAGCTTAAAAGAGGGGAATGGCTACACCTTCGGTTCG	CASSLKEGNGYTF	1	1.4792899408284024E-4	39	TCRBV07-03*01	TCRBV07	TCRBV07-03	01								TCRBD01,TCRBD02	TCRBD01-01,TCRBD02-01		TCRBJ01-02*01	TCRBJ01	TCRBJ01-02	01				1	1	5	2	3	6	42	58	61	66	67	1	In	VDJ
NNNNNNNTGTCGGCTGCTCCCTCCCAGACATCTGTGTACTTCTGTGCCAGCAGAGATAAGGGGGCACGGGAGCAGTACTTCGGGCCG	CASRDKGAREQYF	1	1.4792899408284024E-4	39	TCRBV06-05*01	TCRBV06	TCRBV06-05	01				TCRBD01-01*01	TCRBD01	TCRBD01-01	01				TCRBJ02-07*01	TCRBJ02	TCRBJ02-07	01				6	4	5	0	5	7	42	53	58	65	69	1	In	VDJ
GGCCTGGGGGACGCAGCCATGTACCTGTGTGCCACCAGCAGATGGGGGCAGGGGGCAACGAGTTCCTACGAGCAGTACTTCGGGCCG	CATSRWGQGATSSYEQYF	2	2.958579881656805E-4	54	TCRBV15-01*02	TCRBV15	TCRBV15-01	02				TCRBD01-01*01	TCRBD01	TCRBD01-01	01				TCRBJ02-07*01	TCRBJ02	TCRBJ02-07	01				2	7	4	0	6	1	27	42	48	56	63	2	In	VDJ
TCGGCTGCTCCCTCCCAGACATCTGTGTACTTCTGTGCCAGCAGTTACTCGTGGCAAAACTCTGGAAACACCATATATTTTGGAGAG	CASSYSWQNSGNTIYF	1	1.4792899408284024E-4	48	TCRBV06-05*01	TCRBV06	TCRBV06-05	01				TCRBD01-01*01	TCRBD01	TCRBD01-01	01				TCRBJ01-03*01	TCRBJ01	TCRBJ01-03	01				0	4	9	0	2	0	33	50	52	55	59	1	In	VDJ
CGGAGTCAGGGGACACAGCACTGTATTTCTGTGCCAGCAGCCACCGGGACAGGGGGGACCTATAATTCACCCCTCCACTTTGGGAAC		2	2.958579881656805E-4	52	TCRBV21-01*01	TCRBV21	TCRBV21-01	01				TCRBD01-01*01	TCRBD01	TCRBD01-01	01				TCRBJ01-06*02	TCRBJ01	TCRBJ01-06	02				5	2	0	1	4	2	29	41	45	56	58	2	Out	VDJ
AGCACCTTGGAGCTGGGGGACTCGGCCCTTTATCTTTGCGCCAGCAGCTTCTACCGGGACGGAAATTCACCCCTCCACTTTGGGAAC	CASSFYRDGNSPLHF	1	1.4792899408284024E-4	45	TCRBV05-01*01	TCRBV05	TCRBV05-01	01								TCRBD01,TCRBD02	TCRBD01-01,TCRBD02-01		TCRBJ01-06*02	TCRBJ01	TCRBJ01-06	02				2	3	0	7	5	7	36	50	55	60	63	1	In	VDJ
AGAGCGGGGGGACTCAGCCGTGTATCTCTGTGCCAGCAGACCATCTGACTAGCGGGGGCTCCCTACAATGAGCAGTTCTTCGGGCCA		1	1.4792899408284024E-4	53	TCRBV07-03*01	TCRBV07	TCRBV07-03	01				TCRBD02-01*01	TCRBD02	TCRBD02-01	01				TCRBJ02-01*01	TCRBJ02	TCRBJ02-01	01				6	3	2	2	7	2	28	39	46	58	61	1	Out	VDJ
CTAAACCTGAGCTCTCTGGAGCTGGGGGACTCAGCTTTGTATTTCTGTGCCAGCAGCCTCCCTCCAAATGAGCAGTTCTTCGGGCCA	CASSLPPNEQFF	4	5.91715976331361E-4	36	TCRBV09-01*01	TCRBV09	TCRBV09-01	01								TCRBD01,TCRBD02	TCRBD01-01,TCRBD02-01		TCRBJ02-01*01	TCRBJ02	TCRBJ02-01	01				4	0	4	6	7	7	45	57	64	-1	66	4	In	VDJ
ATCCAGCCTGCAGAGCTTGAGGACTCGGCCGTGTATCTCTGTGCCAGCAGCTTAGAGGGACAGGGTTCCGAGCAGTTCTTCGGGCCA	CASSLEGQGSEQFF	1	1.4792899408284024E-4	42	TCRBV11	TCRBV11				TCRBV11-02,TCRBV11-03		TCRBD01-01*01	TCRBD01	TCRBD01-01	01				TCRBJ02-01*01	TCRBJ02	TCRBJ02-01	01				0	4	0	3	0	10	39	-1	56	65	69	1	In	VDJ
GTGCGAGGAGATTCGGCAGCTTATTTCTGTGCCAGCTCACCTACACCCGCGGGATCCCTAAATAAGGAGACCCAGTACTTCGGGCCA	CASSPTPAGSLNKETQYF	1	1.4792899408284024E-4	54	TCRBV18-01*01	TCRBV18	TCRBV18-01	01				TCRBD02-01*02	TCRBD02	TCRBD02-01	02				TCRBJ02-05*01	TCRBJ02	TCRBJ02-05	01				3	12	7	3	7	5	27	41	48	54	66	1	In	VDJ
NNNNNNNNNNTGTCGGCTGCTCCCTCCCAAACATCTGTGTACTTCTGTGCCACCGGCATGACTGCAGAGACCCAGTACTTCGGGCCA	CATGMTAETQYF	6	8.875739644970414E-4	36	TCRBV06	TCRBV06				TCRBV06-02/06-03,TCRBV06-02		TCRBD02-01	TCRBD02	TCRBD02-01				01,02	TCRBJ02-05*01	TCRBJ02	TCRBJ02-05	01				10	2	2	10	7	4	45	52	59	63	65	6	In	VDJ
AGCACCTTGGAGCTGGGGGACTCGGCCCTTTATCTTTGCGCCAGCAGCATAAGCGGGGGTTCCCAAGAGACCCAGTACTTCGGGCCA	CASSISGGSQETQYF	1	1.4792899408284024E-4	45	TCRBV05-01*01	TCRBV05	TCRBV05-01	01				TCRBD02-01*01	TCRBD02	TCRBD02-01	01				TCRBJ02-05*01	TCRBJ02	TCRBJ02-05	01				4	3	6	2	3	1	36	48	51	59	62	1	In	VDJ
GCGCACAGAGCAGGGGGACTCGGCCATGTATCTCTGTGCCAGCAGCCGAGGGACTAGCGGGGGAGTTATACGCAGTATTTTGGCCCA		1	1.4792899408284024E-4	47	TCRBV07-09*01	TCRBV07	TCRBV07-09	01				TCRBD02-01*01	TCRBD02	TCRBD02-01	01				TCRBJ02-03*01	TCRBJ02	TCRBJ02-03	01				5	4	0	2	3	7	34	46	49	63	67	1	Out	VDJ
CAGCGCACAGAGCAGGAGGACTCGGCCGTGTATCTCTGTGCCAGCAGCTGGGTTAGCGGGAGTTCAGATACGCAGTATTTTGGCCCA	CASSWVSGSSDTQYF	1	1.4792899408284024E-4	45	TCRBV07-02	TCRBV07	TCRBV07-02				01,02	TCRBD02-01*02	TCRBD02	TCRBD02-01	02				TCRBJ02-03*01	TCRBJ02	TCRBJ02-03	01				4	2	5	2	4	4	36	49	53	62	64	1	In	VDJ
GCGTCTGCTGTACCCTCTCAGACATCTGTGTACTTCTGTGCCAGCAGTGACTCAGCGGGGGGGCCAGATACGCAGTATTTTGGCCCA	CASSDSAGGPDTQYF	2	2.958579881656805E-4	45	TCRBV06-04*01	TCRBV06	TCRBV06-04	01				TCRBD02-01*01	TCRBD02	TCRBD02-01	01				TCRBJ02-03*01	TCRBJ02	TCRBJ02-03	01				0	1	6	0	0	4	36	-1	53	63	64	2	In	VDJ
AACGCCTTGTTGCTGGGGGACTCGGCCCTCTATCTCTGTGCCAGCAGCTTCCTGGGACTCGACACAGATACGCAGTATTTTGGCCCA	CASSFLGLDTDTQYF	1	1.4792899408284024E-4	45	TCRBV05-06*01	TCRBV05	TCRBV05-06	01				TCRBD02-01	TCRBD02	TCRBD02-01				01,02	TCRBJ02-03*01	TCRBJ02	TCRBJ02-03	01				2	3	0	10	3	2	36	50	53	59	62	1	In	VDJ
ACTGTGACATCGGCCCAAAAGAACCCGACAGCTTTCTATCTCTGTGCCAGTAGACCGGAGGACAAAGATACGCAGTATTTTGGCCCA	CASRPEDKDTQYF	3	4.437869822485207E-4	39	TCRBV19-01*01	TCRBV19	TCRBV19-01	01								TCRBD01,TCRBD02	TCRBD01-01,TCRBD02-01		TCRBJ02-03*01	TCRBJ02	TCRBJ02-03	01				6	1	1	6	6	5	42	53	59	64	65	3	In	VDJ
GTGAACGCCTTGGAGCTGGACGACTCGGCCCTGTATCTCTGTGCCAGCAGCCCGGGTCCTGGGACCGGGGAGCTGTTTTTTGGAGAA	CASSPGPGTGELFF	6	8.875739644970414E-4	42	TCRBV05-04*01	TCRBV05	TCRBV05-04	01				TCRBD02-01	TCRBD02	TCRBD02-01				01,02	TCRBJ02-02*01	TCRBJ02	TCRBJ02-02	01				4	7	8	4	1	5	39	51	52	56	63	6	In	VDJ
CAAAAGAACCCGACAGCTTTCTATCTCTGTGCCAGTAGTATCAACCGTCCAGGGGACTTCAACACCGGGGAGCTGTTTTTTGGAGAA	CASSINRPGDFNTGELFF	2	2.958579881656805E-4	54	TCRBV19-01*01	TCRBV19	TCRBV19-01	01								TCRBD01,TCRBD02	TCRBD01-01,TCRBD02-01		TCRBJ02-02*01	TCRBJ02	TCRBJ02-02	01				3	5	4	2	8	2	27	41	49	55	60	2	In	VDJ
CGGTCCACAAAGCTGGAGGACTCAGCCATGTACTTCTGTGCCAGCAGCAGGACTAGCGCCAACACCGGGGAGCTGTTTTTTGGAGAA	CASSRTSANTGELFF	4	5.91715976331361E-4	45	TCRBV02-01	TCRBV02	TCRBV02-01				01,03	TCRBD02-01	TCRBD02	TCRBD02-01				01,02	TCRBJ02-02*01	TCRBJ02	TCRBJ02-02	01				6	2	1	6	2	2	36	47	49	58	60	4	In	VDJ
GAACTAAACCTGAGCTCTCTGGAGCTGGGGGACTCAGCTTTGTATTTCTGTGCCAGCAGCCCCCCCCCTGAAGCTTTCTTTGGACAA	CASSPPPEAFF	4	5.91715976331361E-4	33	TCRBV09-01*01	TCRBV09	TCRBV09-01	01											TCRBJ01-01*01	TCRBJ01	TCRBJ01-01	01				4	7	0	0	0	6	48	-1	-1	60	67	4	In	VJ
ACCTTGGAGCTGGGGGACTCGGCCCTTTATCTTTGCGCCAGCAGCTTGGGACAAACAGGGAAGGGCACTGAAGCTTTCTTTGGACAA	CASSLGQTGKGTEAFF	1	1.4792899408284024E-4	48	TCRBV05-01*01	TCRBV05	TCRBV05-01	01				TCRBD01-01*01	TCRBD01	TCRBD01-01	01				TCRBJ01-01*01	TCRBJ01	TCRBJ01-01	01				0	5	3	3	5	4	33	49	54	60	65	1	In	VDJ
TCCACGGAGTCAGGGGACACAGCACTGTATTTCTGTGCCAGCAGCAAAGCGCCGTCACACCGGTCCACTGAAGCTTTCTTTGGACAA	CASSKAPSHRSTEAFF	1	1.4792899408284024E-4	48	TCRBV21-01*01	TCRBV21	TCRBV21-01	01								TCRBD01,TCRBD02	TCRBD01-01,TCRBD02-01		TCRBJ01-01*01	TCRBJ01	TCRBJ01-01	01				0	6	3	6	6	4	33	50	56	59	65	1	In	VDJ
GAGTCGCCCAGCCCCAACCAGACCTCTCTGTACTTCTGTGCCAGCAGTTTTTCGCCTCTCGGGGACACTGAAGCTTTCTTTGGACAA	CASSFSPLGDTEAFF	1	1.4792899408284024E-4	45	TCRBV27-01*01	TCRBV27	TCRBV27-01	01				TCRBD02-01*01	TCRBD02	TCRBD02-01	01				TCRBJ01-01*01	TCRBJ01	TCRBJ01-01	01				3	0	8	3	9	3	36	50	59	-1	64	1	In	VDJ
TGGCGTCTGCTGTACCCTCTCAGACATCTGTGTACTTCTGTGCCAGCAGTGGGCGGGACGCCAAACACTGAAGCTTTCTTTGGACAA		2	2.958579881656805E-4	43	TCRBV06-04*01	TCRBV06	TCRBV06-04	01				TCRBD02-01*02	TCRBD02	TCRBD02-01	02				TCRBJ01-01*01	TCRBJ01	TCRBJ01-01	01				4	5	7	3	1	2	38	51	52	58	63	2	Out	VDJ
ATCCAGTCCACGGAGTCAGGGGACACAGCACTGTATTTCTGTGCCAGCAGCCGACAGGGGGGCGCCGCCGAAGCTTTCTTTGGACAA	CASSRQGGAAEAFF	1	1.4792899408284024E-4	42	TCRBV21-01*01	TCRBV21	TCRBV21-01	01				TCRBD01-01*01	TCRBD01	TCRBD01-01	01				TCRBJ01-01*01	TCRBJ01	TCRBJ01-01	01				5	8	2	1	1	8	39	51	52	61	69	1	In	VDJ
TCCCCAACCAGACAGCTCTTTACTTCTGTGCCACCAGTGATCCTGGACAGGGATGATTGAACACTGCTTCAAGCTTTCTTTGGACAA		2	2.958579881656805E-4	55	TCRBV24-01*01	TCRBV24	TCRBV24-01	01				TCRBD01-01*01	TCRBD01	TCRBD01-01	01				TCRBJ01-01*01	TCRBJ01	TCRBJ01-01	01				3	18	1	3	3	9	26	41	44	52	70	2	Out	VDJ
AAGATCCAGCGCACAGAGCAGGGGGACTCGGCCATGTATCTCTGTGCCAGCAACGGACAGGGGGATGAAAAACTGTTTTTTGGCAGT	CASNGQGDEKLFF	1	1.4792899408284024E-4	39	TCRBV07-09	TCRBV07	TCRBV07-09				01,05,06	TCRBD01-01*01	TCRBD01	TCRBD01-01	01				TCRBJ01-04*01	TCRBJ01	TCRBJ01-04	01				7	0	1	1	2	6	42	52	54	-1	64	1	In	VDJ
AACGCCTTGTTGCTGGGGGACTCGGCCCTGTATCTCTGTGCCAGCAGCCAAATACCCGACCGGGGAGAAAAACTGTTTTTTGGCAGT	CASSQIPDRGEKLFF	1	1.4792899408284024E-4	45	TCRBV05-05*01	TCRBV05	TCRBV05-05	01				TCRBD02-01*01	TCRBD02	TCRBD02-01	01				TCRBJ01-04*01	TCRBJ01	TCRBJ01-04	01				4	1	8	3	12	8	36	48	60	65	66	1	In	VDJ
CACATCAATTCCCTGGAGCTTGGTGACTCTGCTGTGTATTTCTGTGCCAGCAGCAACAGAGATGGTCAGCCCCAGCATTTTGGTGAT	CASSNRDGQPQHF	1	1.4792899408284024E-4	39	TCRBV03-01/03-02*01	TCRBV03	TCRBV03-01/03-02	01				TCRBD01-01*01	TCRBD01	TCRBD01-01	01				TCRBJ01-05*01	TCRBJ01	TCRBJ01-05	01				5	6	3	5	1	6	42	54	55	59	65	1	In	VDJ
AATGTGAGCACCTTGGAGCTGGGGGACTCGGCCCTTTATCTTTGCGCCAGCAGCTTGACGACGGATCAGCCCCAGCATTTTGGTGAT	CASSLTTDQPQHF	3	4.437869822485207E-4	39	TCRBV05-01*01	TCRBV05	TCRBV05-01	01								TCRBD01,TCRBD02	TCRBD01-01,TCRBD02-01		TCRBJ01-05*01	TCRBJ01	TCRBJ01-05	01				1	2	2	7	2	5	42	57	59	62	64	3	In	VDJ
GGGACTCGGCCATGTATCTCTGTGCCAGCAGCTTAGTATCTTCGCCGGGCAGCAACCTAGTAGAGCCAGCCCCAGCATTTTGGTGAT		1	1.4792899408284024E-4	61					TCRBV11,TCRBV07	TCRBV11-01,TCRBV11-03,TCRBV07-09						TCRBD01,TCRBD02	TCRBD01-01,TCRBD02-01		TCRBJ01-05*01	TCRBJ01	TCRBJ01-05	01				1	16	8	0	10	7	20	36	46	50	66	1	Out	VDJ
GTGACCAGTGCCCATCCTGAAGACAGCAGCTTCTACATCTGCAGTGCTAGAGTCAGTGGGGGGAACCAGCCCCAGCATTTTGGTGAT	CSARVSGGNQPQHF	2	2.958579881656805E-4	42	TCRBV20	TCRBV20				TCRBV20-01,TCRBV20-or09_02		TCRBD02-01*01	TCRBD02	TCRBD02-01	01				TCRBJ01-05*01	TCRBJ01	TCRBJ01-05	01				1	3	9	1	5	7	39	52	57	63	66	2	In	VDJ
NNNNTGTCGGCTGCTCCCTCCCAGACATCTGTGTACTTCTGTGCCAGCAGAGGGGGCAGTTCATACTATGGCTACACCTTCGGTTCG	CASRGGSSYYGYTF	1	1.4792899408284024E-4	42	TCRBV06-05*01	TCRBV06	TCRBV06-05	01				TCRBD01-01*01	TCRBD01	TCRBD01-01	01				TCRBJ01-02*01	TCRBJ01	TCRBJ01-02	01				6	7	5	0	0	3	39	-1	50	57	64	1	In	VDJ
CAGCCTGCAGAGCAGGGGGACTCGGCCGTGTATGTCTGTGCAAGTCGCTTACTTCCAGGCTAAGACTATGGCTACACCTTCGGTTCG	CASRLLPG*DYGYTF	1	1.4792899408284024E-4	45	TCRBV12-02*01	TCRBV12	TCRBV12-02	01				TCRBD01-01*01	TCRBD01	TCRBD01-01	01				TCRBJ01-02*01	TCRBJ01	TCRBJ01-02	01				2	5	4	4	4	3	36	51	55	59	64	1	Stop	VDJ
NNNNNNTGTCGGCTGCTCCCTCCCAGACATCTGTGTACTTCTGTGCCAGCAGCGGACCCGGACAGTGCCGGCTACACCTTCGGTTCG		1	1.4792899408284024E-4	40	TCRBV06-05*01	TCRBV06	TCRBV06-05	01				TCRBD01-01*01	TCRBD01	TCRBD01-01	01				TCRBJ01-02*01	TCRBJ01	TCRBJ01-02	01				6	4	1	5	7	8	41	52	59	65	69	1	Out	VDJ
NNTGTCGGCTGCTCCCTCCCAGACATCTGTGTACTTCTGTGCCAGCAGTGAAGCGTATAGGGGGGCAAAGGCTACACCTTCGGTTCG		1	1.4792899408284024E-4	44	TCRBV06-01*01	TCRBV06	TCRBV06-01	01								TCRBD01,TCRBD02	TCRBD01-01,TCRBD02-01		TCRBJ01-02*01	TCRBJ01	TCRBJ01-02	01				0	5	5	1	4	8	37	54	58	64	69	1	Out	VDJ
CACCTTGGAGCTGGGGGACTCGGCCCTTTATCTTTGCGCCAGCAGCTTGTAGCTCGAAACCCCCTCTACGAGCAGTACTTCGGGCCG		1	1.4792899408284024E-4	47	TCRBV05-01*01	TCRBV05	TCRBV05-01	01				TCRBD02-01	TCRBD02	TCRBD02-01				01,02	TCRBJ02-07*01	TCRBJ02	TCRBJ02-07	01				1	12	5	7	0	3	34	-1	49	53	65	1	Out	VDJ
CTGAAGATCCGGTCCACAAAGCTGGAGGACTCAGCCATGTACTTCTGTGCCAGCAGTCCCAGCTCCTACGAGCAGTACTTCGGGCCG	CASSPSSYEQYF	1	1.4792899408284024E-4	36	TCRBV02-01	TCRBV02	TCRBV02-01				01,03	TCRBD01-01*01	TCRBD01	TCRBD01-01	01				TCRBJ02-07*01	TCRBJ02	TCRBJ02-07	01				5	0	4	5	2	0	45	57	59	-1	62	1	In	VDJ
ATCCAGCGCACAGAGCAGGGGGACTCGGCCATGTATCTCTGTGCCAGCAGCTCGGGACAGTCCTCCTACGAGCAGTACTTCGGGCCG	CASSSGQSSYEQYF	1	1.4792899408284024E-4	42	TCRBV07-09*01	TCRBV07	TCRBV07-09	01				TCRBD01-01*01	TCRBD01	TCRBD01-01	01				TCRBJ02-07*01	TCRBJ02	TCRBJ02-07	01				4	2	0	5	1	0	39	52	53	60	62	1	In	VDJ
ACTCTGGAGTCAGCTGCCTCCTCCCAGACATCTGTATATTTCTGCGCCAGATCTAACCACTCAACCTACGAGCAGTACTTCGGGCCG	CARSNHSTYEQYF	1	1.4792899408284024E-4	39	TCRBV10-01*01	TCRBV10	TCRBV10-01	01				TCRBD02-01	TCRBD02	TCRBD02-01				01,02	TCRBJ02-07*01	TCRBJ02	TCRBJ02-07	01				9	3	3	10	8	2	42	50	58	61	64	1	In	VDJ
GTCCACGGAGTCAGGGGACACAGCACTGTATTTCTGTGCCAGCAGCAGAGAGGGCTGACAGGGTGGAACACCATATATTTTGGAGAG		1	1.4792899408284024E-4	47	TCRBV21-01*01	TCRBV21	TCRBV21-01	01				TCRBD01-01*01	TCRBD01	TCRBD01-01	01				TCRBJ01-03*01	TCRBJ01	TCRBJ01-03	01				4	3	2	3	9	7	34	47	56	63	66	1	Out	VDJ
CAAAAGAACCCGACAGCTTTCTATCTCTGTGCCAGTAGTATTAGGGCCTCACAGTTTCTCTCTGGAAACACCATATATTTTGGAGAG	CASSIRASQFLSGNTIYF	1	1.4792899408284024E-4	54	TCRBV19-01*01	TCRBV19	TCRBV19-01	01								TCRBD01,TCRBD02	TCRBD01-01,TCRBD02-01		TCRBJ01-03*01	TCRBJ01	TCRBJ01-03	01				3	5	3	5	9	0	27	41	50	54	59	1	In	VDJ
GCTCCTTGGAGCTGGGGGACTCAGCCCTGTACTTCTGTGCCAGCAGCTTAGGAGGGGAGCTCTGGAAACACCATATATTTTGGAGAG		1	1.4792899408284024E-4	46	TCRBV13-01*01	TCRBV13	TCRBV13-01	01								TCRBD01,TCRBD02	TCRBD01-01,TCRBD02-01		TCRBJ01-03*01	TCRBJ01	TCRBJ01-03	01				0	2	5	2	0	0	35	-1	52	57	59	1	Out	VDJ
CCTGCAGAGCTTGAGGACTCGGCCGTGTATCTCTGTGCCAGCAGCTTAGACGCTGGCCTCAATGCAAACACCATATATTTTGGAGAG	CASSLDAGLNANTIYF	1	1.4792899408284024E-4	48	TCRBV11	TCRBV11				TCRBV11-02,TCRBV11-03		TCRBD01-01*01	TCRBD01	TCRBD01-01	01				TCRBJ01-03*01	TCRBJ01	TCRBJ01-03	01				0	8	9	0	4	6	33	50	54	57	65	1	In	VDJ
AGATCCAGCGCACAGAGCGGGGGGACTCAGCCGTGTATCTCTGTGCCAGCAGCTTAAGACAGGGGAAACATTCAGTACTTCGGCGCC		1	1.4792899408284024E-4	40	TCRBV07-03*01	TCRBV07	TCRBV07-03	01				TCRBD01-01*01	TCRBD01	TCRBD01-01	01				TCRBJ02-04*01	TCRBJ02	TCRBJ02-04	01				1	0	2	2	0	6	41	-1	57	-1	65	1	Out	VDJ
NTGAAGATCCAGCCCTCAGAACCCAGGGACTCAGCTGTGTACTTCTGTGCCAGCAGTTTAGAAGGTTCACCCCTCCACTTTGGGAAC	CASSLEGSPLHF	1	1.4792899408284024E-4	36	TCRBV12-03/12-04*01	TCRBV12	TCRBV12-03/12-04	01								TCRBD01,TCRBD02	TCRBD01-01,TCRBD02-01		TCRBJ01-06*02	TCRBJ01	TCRBJ01-06	02				1	0	5	4	1	9	45	61	62	-1	65	1	In	VDJ
CGCACAGAGCAGGGGGACTCGGCCATGTATCTCTGTGCCAGCAGCTCCGGACAGGGTTTTTTTAATTCACCCCTCCACTTTGGGAAC	CASSSGQGFFNSPLHF	2	2.958579881656805E-4	48	TCRBV07-09*01	TCRBV07	TCRBV07-09	01				TCRBD01-01*01	TCRBD01	TCRBD01-01	01				TCRBJ01-06*02	TCRBJ01	TCRBJ01-06	02				4	6	1	3	2	6	33	46	48	56	62	2	In	VDJ
CACACCCTGCAGCCAGAAGACTCGGCCCTGTATCTCTGTGCCAGCAGCCAAGATCGGCCTAGCTACAATGAGCAGTTCTTCGGGCCA	CASSQDRPSYNEQFF	1	1.4792899408284024E-4	45	TCRBV04-02*01	TCRBV04	TCRBV04-02	01				TCRBD02-01	TCRBD02	TCRBD02-01				01,02	TCRBJ02-01*01	TCRBJ02	TCRBJ02-01	01				0	0	4	8	5	3	36	53	58	-1	62	1	In	VDJ
ACTCTGGAGTCCGCTACTCGCTCCCAGACATCTGTGTATTTCTGCGCCAGCCGCTAGCGATCCTACAATGAGCAGTTCTTCGGGCCA	CASR*RSYNEQFF	1	1.4792899408284024E-4	39	TCRBV10-02*01	TCRBV10	TCRBV10-02	01				TCRBD02-01	TCRBD02	TCRBD02-01				01,02	TCRBJ02-01*01	TCRBJ02	TCRBJ02-01	01				8	1	4	6	2	1	42	51	53	59	60	1	Stop	VDJ
AGGATCCAGCAGGTAGTGCGAGGAGATTCGGCAGCTTATTTCTGTGCCAGCTCACCGGGACTGGGGGAGACCCAGTACTTCGGGCCA	CASSPGLGETQYF	1	1.4792899408284024E-4	39	TCRBV18-01*01	TCRBV18	TCRBV18-01	01				TCRBD02-01	TCRBD02	TCRBD02-01				01,02	TCRBJ02-05*01	TCRBJ02	TCRBJ02-05	01				3	4	0	10	0	5	42	-1	56	62	66	1	In	VDJ
CCAGCGCACAGAGCAGGGGGACTCAGCTGTGTATCTCTGTGCCAGCAGCCCCGGGGGCTAGCGGGAGAGACCCAGTACTTCGGGCCA		1	1.4792899408284024E-4	44	TCRBV07-04	TCRBV07	TCRBV07-04				01,02	TCRBD02-01	TCRBD02	TCRBD02-01				01,02	TCRBJ02-05*01	TCRBJ02	TCRBJ02-05	01				5	0	4	4	8	4	37	49	57	-1	65	1	Out	VDJ
ACAAAGCTGGAGGACTCAGCCATGTACTTCTGTGCCAGCAGATCCGGGACTAGCGGGGGGGGCCAAGAGACCCAGTACTTCGGGCCA	CASRSGTSGGGQETQYF	1	1.4792899408284024E-4	51	TCRBV02-01	TCRBV02	TCRBV02-01				01,03	TCRBD02-01*01	TCRBD02	TCRBD02-01	01				TCRBJ02-05*01	TCRBJ02	TCRBJ02-05	01				6	1	0	0	4	1	30	41	45	61	62	1	In	VDJ
NTGTCGGCTGCTCCCTCCCAGACATCTGTGTACTTCTGTGCCAGCAGTGACGTCCATAGACTGGACGATACGCAGTATTTTGGCCCA	CASSDVHRLDDTQYF	1	1.4792899408284024E-4	45	TCRBV06-01*01	TCRBV06	TCRBV06-01	01								TCRBD01,TCRBD02	TCRBD01-01,TCRBD02-01		TCRBJ02-03*01	TCRBJ02	TCRBJ02-03	01				3	0	1	7	12	6	36	50	62	-1	66	1	In	VDJ
GACTCGGCCGTGTATGTCTGTGCAAGTCGCTTAGGAACTAGCGGGGGGGCAATTACTAAATTCACAGATACGCAGTATTTTGGCCCA	CASRLGTSGGAITKFTDTQYF	1	1.4792899408284024E-4	63	TCRBV12-02*01	TCRBV12	TCRBV12-02	01				TCRBD02-01*01	TCRBD02	TCRBD02-01	01				TCRBJ02-03*01	TCRBJ02	TCRBJ02-03	01				1	13	3	0	2	2	18	34	36	49	62	1	In	VDJ
CGCACAGAGCAGGAGGACTCGGCCGTGTATCTCTGTGCCAGCAGCACCTTTCCACGGGGGGGCACAGATACGCAGTATTTTGGCCCA	CASSTFPRGGTDTQYF	1	1.4792899408284024E-4	48	TCRBV07-02	TCRBV07	TCRBV07-02				01,02	TCRBD02-01*01	TCRBD02	TCRBD02-01	01				TCRBJ02-03*01	TCRBJ02	TCRBJ02-03	01				5	0	8	1	9	1	33	45	54	-1	61	1	In	VDJ
ACCTTGGAGCTGGGGGACTCGGCCCTTTATCTTTGCGCCAGCAGCTTGCTGGGGACAGGGTCCTCCGGGGAGCTGTTTTTTGGAGAA	CASSLLGTGSSGELFF	1	1.4792899408284024E-4	48	TCRBV05-01*01	TCRBV05	TCRBV05-01	01				TCRBD01-01*01	TCRBD01	TCRBD01-01	01				TCRBJ02-02*01	TCRBJ02	TCRBJ02-02	01				1	4	0	3	3	6	33	48	51	60	64	1	In	VDJ
AAGATCCGGTCCACAAAGCTGGAGGACTCAGCCATGTACTTCTGTGCCAGCCGGGGGGCGGGGACCGGGGAGCTGTTTTTTGGAGAA	CASRGAGTGELFF	2	2.958579881656805E-4	39	TCRBV02-01	TCRBV02	TCRBV02-01				01,03	TCRBD02-01*01	TCRBD02	TCRBD02-01	01				TCRBJ02-02*01	TCRBJ02	TCRBJ02-02	01				8	5	8	1	0	5	42	-1	51	58	63	2	In	VDJ
GTGACATCGGCCCAAAAGAACCCGACAGCTTTCTATCTCTGTGCCAGTAGTACTCAACGGGTCACCGGGGAGCTGTTTTTTGGAGAA	CASSTQRVTGELFF	1	1.4792899408284024E-4	42	TCRBV19-01*01	TCRBV19	TCRBV19-01	01				TCRBD02-01	TCRBD02	TCRBD02-01				01,02	TCRBJ02-02*01	TCRBJ02	TCRBJ02-02	01				4	1	8	4	5	4	39	52	57	61	62	1	In	VDJ
CAGCCCTCAGAACCCAGGGACTCAGCTGTGTACTTCTGTGCCAGCAGTTTAGCGGGGAGGGTCACCGGGGAGCTGTTTTTTGGAGAA	CASSLAGRVTGELFF	1	1.4792899408284024E-4	45	TCRBV12	TCRBV12				TCRBV12-03/12-04,TCRBV12-04		TCRBD02-01*02	TCRBD02	TCRBD02-01	02				TCRBJ02-02*01	TCRBJ02	TCRBJ02-02	01				0	1	9	0	1	4	36	53	54	61	62	1	In	VDJ
TCCCTCCCAGACATCTGTGTACTTCTGTGCCAGCAGTTACCGGCACCCTAGGGACAGCCAAACACCGGGGAGCTGTTTTTTGGAGAA		1	1.4792899408284024E-4	56	TCRBV06	TCRBV06				TCRBV06-05,TCRBV06-06		TCRBD01-01*01	TCRBD01	TCRBD01-01	01				TCRBJ02-02*01	TCRBJ02	TCRBJ02-02	01				2	3	0	5	10	2	25	40	50	57	60	1	Out	VDJ
GAAGATCCAGCGCACAGAGCAGCGGGACTCGGCCATGTATCGCTGTGCCAGCAGCCGAGGGATAACGCTGAAGCTTTCTTTGGACAA		1	1.4792899408284024E-4	38	TCRBV07-06*01	TCRBV07	TCRBV07-06	01				TCRBD02-01*02	TCRBD02	TCRBD02-01	02				TCRBJ01-01*01	TCRBJ01	TCRBJ01-01	01				5	6	11	0	1	6	43	55	56	61	67	1	Out	VDJ
ACAGAGCAGCGGGACTCGGCCATGTATCGCTGTGCCAGCAGCTTGAGACAGGGGCTTACCGTGAACACTGAAGCTTTCTTTGGACAA	CASSLRQGLTVNTEAFF	1	1.4792899408284024E-4	51	TCRBV07-06*01	TCRBV07	TCRBV07-06	01				TCRBD01-01*01	TCRBD01	TCRBD01-01	01				TCRBJ01-01*01	TCRBJ01	TCRBJ01-01	01				3	7	2	2	2	0	30	44	46	54	61	1	In	VDJ
ATCCAGCAGGTAGTGCGAGGAGATTCGGCAGCTTATTTCTGTGCCAGCTCACCACAGACGCTGAACACTGAAGCTTTCTTTGGACAA	CASSPQTLNTEAFF	1	1.4792899408284024E-4	42	TCRBV18-01*01	TCRBV18	TCRBV18-01	01								TCRBD01,TCRBD02	TCRBD01-01,TCRBD02-01		TCRBJ01-01*01	TCRBJ01	TCRBJ01-01	01				1	2	2	7	1	0	39	55	56	59	61	1	In	VDJ
NTGTCGGCTGCTCCCTCCCAGACATCTGTGTACTTCTGTGCCAGCAGTTACGGCTCGGTGATGAACACTGAAGCTTTCTTTGGACAA	CASSYGSVMNTEAFF	1	1.4792899408284024E-4	45	TCRBV06-05*01	TCRBV06	TCRBV06-05	01								TCRBD01,TCRBD02	TCRBD01-01,TCRBD02-01		TCRBJ01-01*01	TCRBJ01	TCRBJ01-01	01				2	7	9	0	0	0	36	-1	51	54	61	1	In	VDJ
ATCCTGGAGTCGCCCAGCCCCAACCAGACCTCTCTGTACTTCTGTGCCAGCAGTCTTCAGGGGAACACTGAAGCTTTCTTTGGACAA	CASSLQGNTEAFF	2	2.958579881656805E-4	39	TCRBV27-01*01	TCRBV27	TCRBV27-01	01				TCRBD01-01*01	TCRBD01	TCRBD01-01	01				TCRBJ01-01*01	TCRBJ01	TCRBJ01-01	01				5	0	4	3	3	1	42	54	57	-1	62	2	In	VDJ
NTGTCGGCTGCTCCCTCCCAGACATCTGTGTACTTCTGTGCCAGCAGTTCCAAGGGGGCCTGGGGTCAGCCCCAGCATTTTGGTGAT	CASSSKGAWGQPQHF	2	2.958579881656805E-4	45	TCRBV06-05*01	TCRBV06	TCRBV06-05	01				TCRBD01-01*01	TCRBD01	TCRBD01-01	01				TCRBJ01-05*01	TCRBJ01	TCRBJ01-05	01				4	6	5	0	3	6	36	49	52	59	65	2	In	VDJ
GAGCTTGGTGACTCTGCTGTGTATTTCTGTGCCAGCAGCCAAGGACCATTAGACAGGGCGTAGGGTCAGCCCCAGCATTTTGGTGAT	CASSQGPLDRA*GQPQHF	1	1.4792899408284024E-4	54	TCRBV03-01/03-02*01	TCRBV03	TCRBV03-01/03-02	01				TCRBD01-01*01	TCRBD01	TCRBD01-01	01				TCRBJ01-05*01	TCRBJ01	TCRBJ01-05	01				1	7	2	3	8	6	27	43	51	58	65	1	Stop	VDJ
ACATCGGCCCAAAAGAACCCGACAGCTTTCTATCTCTGTGCCAGTAGTATAAAGGGTTGGGGGGCTCAGCCCCAGCATTTTGGTGAT	CASSIKGWGAQPQHF	2	2.958579881656805E-4	45	TCRBV19-01*01	TCRBV19	TCRBV19-01	01								TCRBD01,TCRBD02	TCRBD01-01,TCRBD02-01		TCRBJ01-05*01	TCRBJ01	TCRBJ01-05	01				2	0	6	0	8	6	36	51	59	-1	65	2	In	VDJ
CTGCAGCCAGAAGACTCGGCCCTGTATCTCTGCGCCAGCAGCCAAGATCTGACGGGGACAGGGAATCAGCCCCAGCATTTTGGTGAT	CASSQDLTGTGNQPQHF	1	1.4792899408284024E-4	51	TCRBV04-03*01	TCRBV04	TCRBV04-03	01				TCRBD01-01*01	TCRBD01	TCRBD01-01	01				TCRBJ01-05*01	TCRBJ01	TCRBJ01-05	01				0	0	0	3	7	4	30	47	54	-1	63	1	In	VDJ
CAGCCCTCAGAACCCAGGGACTCAGCTGTGTACTTCTGTGCCAGCAGTTCGGCGGGGGGAAGGAATCAGCCCCAGCATTTTGGTGAT	CASSSAGGRNQPQHF	1	1.4792899408284024E-4	45	TCRBV12	TCRBV12				TCRBV12-03/12-04,TCRBV12-04		TCRBD02-01*01	TCRBD02	TCRBD02-01	01				TCRBJ01-05*01	TCRBJ01	TCRBJ01-05	01				4	4	7	1	2	4	36	49	51	59	63	1	In	VDJ
AGCACCTTGGAGCTGGGGGACTCGGCCCTTTATCTTTGCGCCAGCAGCTCCCGGACAGGGGCAGCCTATGGCTACACCTTCGGTTCG	CASSSRTGAAYGYTF	1	1.4792899408284024E-4	45	TCRBV05-01*01	TCRBV05	TCRBV05-01	01				TCRBD01-01*01	TCRBD01	TCRBD01-01	01				TCRBJ01-02*01	TCRBJ01	TCRBJ01-02	01				3	4	1	2	3	4	36	49	52	61	65	1	In	VDJ
CCCTGGAGCTTGGTGACTCTGCTGTGTATTTCTGTGCCAGCAGCCAAGATGTTAGGGGAGTCGGACTATGGCTACACCTTCGGTTCG		2	2.958579881656805E-4	49	TCRBV03-01/03-02*01	TCRBV03	TCRBV03-01/03-02	01								TCRBD01,TCRBD02	TCRBD01-01,TCRBD02-01		TCRBJ01-02*01	TCRBJ01	TCRBJ01-02	01				0	6	5	2	4	3	32	49	53	58	64	2	Out	VDJ
GATCCAGCGCACAGAGCAGGAGGACTCGGCCGTGTATCTCTGTGCCAGCAGTAAAGAAAGGGGGGGGATGGCTACACCTTCGGTTCG		2	2.958579881656805E-4	41	TCRBV07-02	TCRBV07	TCRBV07-02				01,02	TCRBD02-01*01	TCRBD02	TCRBD02-01	01				TCRBJ01-02*01	TCRBJ01	TCRBJ01-02	01				6	1	9	0	8	6	40	51	59	66	67	2	Out	VDJ
AACCTGAGCTCTCTGGAGCTGGGGGACTCAGCTTTGTATTTCTGTGCCAGCAGCGTAGATGTAGCCCATGGCTACACCTTCGGTTCG	CASSVDVAHGYTF	1	1.4792899408284024E-4	39	TCRBV09-01*01	TCRBV09	TCRBV09-01	01				TCRBD02-01	TCRBD02	TCRBD02-01				01,02	TCRBJ01-02*01	TCRBJ01	TCRBJ01-02	01				0	2	5	7	3	6	42	58	61	65	67	1	In	VDJ
ATCCAGCCCTCAGAACCCAGGGACTCAGCTGTGTACTTCTGTGCCAGCACCCTCCGGGACGGCTTTGGGGGCTACACCTTCGGTTCG	CASTLRDGFGGYTF	1	1.4792899408284024E-4	42	TCRBV12	TCRBV12				TCRBV12-03/12-04,TCRBV12-04						TCRBD01,TCRBD02	TCRBD01-01,TCRBD02-01		TCRBJ01-02*01	TCRBJ01	TCRBJ01-02	01				7	9	0	7	6	8	39	49	55	60	69	1	In	VDJ
ACGATCCAGCGCACAGAGCGGGGGGACTCAGCCGTGTATCTCTGTGCCAGCAGCCTCGGGACAGGCCTCGAGCAGTACTTCGGGCCG	CASSLGTGLEQYF	1	1.4792899408284024E-4	39	TCRBV07-03*01	TCRBV07	TCRBV07-03	01				TCRBD01-01*01	TCRBD01	TCRBD01-01	01				TCRBJ02-07*01	TCRBJ02	TCRBJ02-07	01				5	3	0	4	3	6	42	54	57	65	68	1	In	VDJ
NTGTCGGCTGCTCCCTCCCAGACATCTGTGTACTTCTGTGCCAGCAGCTCCCGGGGGCCCTCCTCCTCCGAGCAGTACTTCGGGCCG	CASSSRGPSSSEQYF	1	1.4792899408284024E-4	45	TCRBV06-05*01	TCRBV06	TCRBV06-05	01								TCRBD01,TCRBD02	TCRBD01-01,TCRBD02-01		TCRBJ02-07*01	TCRBJ02	TCRBJ02-07	01				6	10	6	0	5	6	36	47	52	58	68	1	In	VDJ
GCCTTGGAGCTGGACGACTCGGCCCTGTATCTCTGTGCCAGCAGCTTGGCCTTAGGAGGGGATCTCTACGAGCAGTACTTCGGGCCG	CASSLALGGDLYEQYF	1	1.4792899408284024E-4	48	TCRBV05-04*01	TCRBV05	TCRBV05-04	01				TCRBD02-01*02	TCRBD02	TCRBD02-01	02				TCRBJ02-07*01	TCRBJ02	TCRBJ02-07	01				0	5	10	0	5	3	33	49	54	60	65	1	In	VDJ
GTGAGCAACATGAGCCCTGAAGACAGCAGCATATATCTCTGCAGCGTTGTGGACAGGGGAAAGGGCTACGAGCAGTACTTCGGGCCG	CSVVDRGKGYEQYF	1	1.4792899408284024E-4	42	TCRBV29-01	TCRBV29	TCRBV29-01				01,02	TCRBD01-01*01	TCRBD01	TCRBD01-01	01				TCRBJ02-07*01	TCRBJ02	TCRBJ02-07	01				4	6	1	2	1	3	39	49	50	59	65	1	In	VDJ
ATCCAGTCCACGGAGTCAGGGGACACAGCACTGTATTTCTATGCCAGCAGCCCTAACACGAGCTCCTACGAGCAGTACTTCGGGCCG	YASSPNTSSYEQYF	1	1.4792899408284024E-4	42	TCRBV21-01*01	TCRBV21	TCRBV21-01	01								TCRBD01,TCRBD02	TCRBD01-01,TCRBD02-01		TCRBJ02-07*01	TCRBJ02	TCRBJ02-07	01				5	4	3	6	4	0	39	51	55	58	62	1	In	VDJ
AAGATCCAGCGCACAGAGCGGGGGGACTCAGCCGTGTATCTCTGTGCCAGCAGCTTACAGCCCTCCTACGAGCAGTACTTCGGGCCG	CASSLQPSYEQYF	1	1.4792899408284024E-4	39	TCRBV07-03*01	TCRBV07	TCRBV07-03	01								TCRBD01,TCRBD02	TCRBD01-01,TCRBD02-01		TCRBJ02-07*01	TCRBJ02	TCRBJ02-07	01				2	2	4	5	0	0	42	-1	57	60	62	1	In	VDJ
CTGCCATCCCCAACCAGACAGCTCTTTACTTCTGTGCCACCAGTGACTCAACGGGGGGGCCATTACTACGAGCAGTACTTCGGGCCG		2	2.958579881656805E-4	49	TCRBV24-01*01	TCRBV24	TCRBV24-01	01				TCRBD02-01*01	TCRBD02	TCRBD02-01	01				TCRBJ02-07*01	TCRBJ02	TCRBJ02-07	01				4	6	8	0	5	3	32	46	51	59	65	2	Out	VDJ
CAGGGGGACTCAGCTGTGTATCTCTGTGCCAGCAGCTTAGGAGACCCCTGACCTCCTCACTCTGGAAACACCATATATTTTGGAGAG	CASSLGDP*PPHSGNTIYF	1	1.4792899408284024E-4	57	TCRBV07-04	TCRBV07	TCRBV07-04				01,02					TCRBD01,TCRBD02	TCRBD01-01,TCRBD02-01		TCRBJ01-03*01	TCRBJ01	TCRBJ01-03	01				1	14	2	7	2	0	24	40	42	45	59	1	Stop	VDJ
GGCCTGGGGGACGCAGCCATGTACCTGTGTGCCACCAGCAGAGGCGACAGGGGACGCTCTGGGGCCAACGTCCTGACTTTCGGGGCC	CATSRGDRGRSGANVLTF	1	1.4792899408284024E-4	54	TCRBV15-01*02	TCRBV15	TCRBV15-01	02				TCRBD01-01*01	TCRBD01	TCRBD01-01	01				TCRBJ02-06*01	TCRBJ02	TCRBJ02-06	01				1	3	2	2	2	0	27	43	45	53	56	1	In	VDJ
TCACCAGGCCTGGGGGACGCAGCCATGTACCTGTGTGCCACCAGCAGAGATAGGAGAGGACTTAATTCACCCCTCCACTTTGGGAAC	CATSRDRRGLNSPLHF	2	2.958579881656805E-4	48	TCRBV15-01*02	TCRBV15	TCRBV15-01	02				TCRBD02-01	TCRBD02	TCRBD02-01				01,02	TCRBJ01-06*02	TCRBJ01	TCRBJ01-06	02				0	0	1	10	7	6	33	50	57	-1	62	2	In	VDJ
CACACCCTGCAGCCAGAAGACTCGGCCCTGTATCTCTGCGCCAGCAGGGCGAGTGGGGGGGCCACGGGTGAGCAGTTCTTCGGGCCA	CASRASGGATGEQFF	1	1.4792899408284024E-4	45	TCRBV04-03*01	TCRBV04	TCRBV04-03	01				TCRBD02-01*01	TCRBD02	TCRBD02-01	01				TCRBJ02-01*01	TCRBJ02	TCRBJ02-01	01				6	7	9	0	7	9	36	47	54	61	68	1	In	VDJ
GTGACCAGTGCCCATCCTGAAGACAGCAGCTTCTACATCTGCAGTGCAACGGACTACCCAGAATACAATGAGCAGTTCTTCGGGCCA	CSATDYPEYNEQFF	2	2.958579881656805E-4	42	TCRBV20	TCRBV20				TCRBV20-01,TCRBV20-or09_02		TCRBD02-01	TCRBD02	TCRBD02-01				01,02	TCRBJ02-01*01	TCRBJ02	TCRBJ02-01	01				6	7	1	9	3	4	39	47	50	56	63	2	In	VDJ
ACCCTGAAGATCCAGCGCACAGAGCAGGGGGACTCGGCCATGTATCTCTGTGCCAGCAGCTCGTCGCCCGAGCAGTTCTTCGGGCCA	CASSSSPEQFF	1	1.4792899408284024E-4	33	TCRBV07-09*01	TCRBV07	TCRBV07-09	01								TCRBD01,TCRBD02	TCRBD01-01,TCRBD02-01		TCRBJ02-01*01	TCRBJ02	TCRBJ02-01	01				4	2	10	0	4	10	48	61	65	67	69	1	In	VDJ
CGGTCCACAAAGCTGGAGGACTCAGCCATGTACTTCTGTGCCAGCCAGACAGGGGCGCTCCAATCCGGGACCCAGTACTTCGGGCCA	CASQTGALQSGTQYF	2	2.958579881656805E-4	45	TCRBV02-01	TCRBV02	TCRBV02-01				01,03	TCRBD01-01*01	TCRBD01	TCRBD01-01	01				TCRBJ02-05*01	TCRBJ02	TCRBJ02-05	01				8	13	2	2	2	7	36	45	47	55	68	2	In	VDJ
TCAATTCCCTGGAGCTTGGTGACTCTGCTGTGTATTTCTGTGCCAGCAGCTAGAGTTGGAGGGTGGGAGACCCAGTACTTCGGGCCA		1	1.4792899408284024E-4	43	TCRBV03-01/03-02*01	TCRBV03	TCRBV03-01/03-02	01				TCRBD02-01*02	TCRBD02	TCRBD02-01	02				TCRBJ02-05*01	TCRBJ02	TCRBJ02-05	01				5	3	10	0	7	5	38	50	57	63	66	1	Out	VDJ
GAGTCTGCCATCCCCAACCAGACAGCTCTTTACTTCTGTGCCACCAGTGATTTGGGGACGGTGGGGGAGACCCAGTACTTCGGGCCA	CATSDLGTVGETQYF	1	1.4792899408284024E-4	45	TCRBV24-01*01	TCRBV24	TCRBV24-01	01								TCRBD01,TCRBD02	TCRBD01-01,TCRBD02-01		TCRBJ02-05*01	TCRBJ02	TCRBJ02-05	01				0	7	0	7	0	5	36	-1	54	59	66	1	In	VDJ
ATCCGGTCCACAAAGCTGGAGGACTCAGCCATGTACTTCTGTGCCAGCAGGTCTCGCAGGGGCCAAGAGACCCAGTACTTCGGGCCA	CASRSRRGQETQYF	2	2.958579881656805E-4	42	TCRBV02-01	TCRBV02	TCRBV02-01				01,03	TCRBD01-01*01	TCRBD01	TCRBD01-01	01				TCRBJ02-05*01	TCRBJ02	TCRBJ02-05	01				6	0	4	2	6	1	39	50	56	-1	62	2	In	VDJ
ATCCAGCCCTCAGAACCCAGGGACTCAGCTGTGTACTTCTGTGCCAGCAGTTTAGCGGCAGGCCAAGAGACCCAGTACTTCGGGCCA	CASSLAAGQETQYF	1	1.4792899408284024E-4	42	TCRBV12	TCRBV12				TCRBV12-03/12-04,TCRBV12-04		TCRBD01-01*01	TCRBD01	TCRBD01-01	01				TCRBJ02-05*01	TCRBJ02	TCRBJ02-05	01				0	0	4	4	2	1	39	56	58	-1	62	1	In	VDJ
GCCCATCCTGAAGACAGCAGCTTCTACATCTGCAGTGCTAGAGATTTTGGGCAACGAAACCCCCAAGAGACCCAGTACTTCGGGCCA	CSARDFGQRNPQETQYF	1	1.4792899408284024E-4	51	TCRBV20	TCRBV20				TCRBV20-01,TCRBV20-or09_02		TCRBD01-01*01	TCRBD01	TCRBD01-01	01				TCRBJ02-05*01	TCRBJ02	TCRBJ02-05	01				0	10	8	0	4	1	30	44	48	52	62	1	In	VDJ
ACAGAGCAGGGGGACTCGGCCATGTATCTCTGTGCCAGCAGCGGGACTAGCGGGGGGGCAGAGGCAGATACGCAGTATTTTGGCCCA	CASSGTSGGAEADTQYF	1	1.4792899408284024E-4	51	TCRBV07-09*01	TCRBV07	TCRBV07-09	01				TCRBD02-01*01	TCRBD02	TCRBD02-01	01				TCRBJ02-03*01	TCRBJ02	TCRBJ02-03	01				5	6	0	0	0	4	30	-1	42	58	64	1	In	VDJ
CAGCCCTCAGAACCCAGGGACTCAGCTGTGTACTTCTGTGCCAGCAGTTTAAGCGGGGCTCCGACAGATACGCAGTATTTTGGCCCA	CASSLSGAPTDTQYF	1	1.4792899408284024E-4	45	TCRBV12	TCRBV12				TCRBV12-03/12-04,TCRBV12-04		TCRBD02-01*01	TCRBD02	TCRBD02-01	01				TCRBJ02-03*01	TCRBJ02	TCRBJ02-03	01				2	5	6	3	0	3	36	-1	51	58	63	1	In	VDJ
GTGAGCACCTTGGAGCTGGGGGACTCGGCCCTTTATCTTTGCGCCAGCAGCTTGGCTCAGCTCACAGATACGCAGTATTTTGGCCCA	CASSLAQLTDTQYF	2	2.958579881656805E-4	42	TCRBV05-01*01	TCRBV05	TCRBV05-01	01								TCRBD01,TCRBD02	TCRBD01-01,TCRBD02-01		TCRBJ02-03*01	TCRBJ02	TCRBJ02-03	01				0	2	4	5	2	2	39	55	57	60	62	2	In	VDJ
ATCCAGCCCTCAGAACCCAGGGACTCAGCTGTGTACTTCTGTGCCAGCGACCTTACGGGCACCACAGATACGCAGTATTTTGGCCCA	CASDLTGTTDTQYF	2	2.958579881656805E-4	42	TCRBV12	TCRBV12				TCRBV12-03/12-04,TCRBV12-04						TCRBD01,TCRBD02	TCRBD01-01,TCRBD02-01		TCRBJ02-03*01	TCRBJ02	TCRBJ02-03	01				8	2	8	0	8	2	39	48	56	60	62	2	In	VDJ
AACCAGACAGCTCTTTACTTCTGTGCCACCAGTGACAACCTTAGGGGTAGCGGGAGATCGACCGTCGGGGAGCTGTTTTTTGGAGAA	CATSDNLRGSGRSTVGELFF	2	2.958579881656805E-4	60	TCRBV24-01*01	TCRBV24	TCRBV24-01	01				TCRBD02-01*02	TCRBD02	TCRBD02-01	02				TCRBJ02-02*01	TCRBJ02	TCRBJ02-02	01				4	9	5	2	12	7	21	35	47	56	65	2	In	VDJ
AATTCCCTGGAGCTTGGTGACTCTGCTGTGTATTTCTGTGCCAGCAGCCAAGGGATAGTTTTTCCCGGGGAGCTGTTTTTTGGAGAA	CASSQGIVFPGELFF	1	1.4792899408284024E-4	45	TCRBV03-01/03-02*01	TCRBV03	TCRBV03-01/03-02	01								TCRBD01,TCRBD02	TCRBD01-01,TCRBD02-01		TCRBJ02-02*01	TCRBJ02	TCRBJ02-02	01				1	9	1	8	0	6	36	-1	52	55	64	1	In	VDJ
AGTCAGCTACCCGCTCCCAGACATCTGTGTATTTCTGCGCCAGCAGTGCAGACCGGCGTGGGCACCGGGGAGCTGTTTTTTGGAGAA		1	1.4792899408284024E-4	46	TCRBV10-02*01	TCRBV10	TCRBV10-02	01								TCRBD01,TCRBD02	TCRBD01-01,TCRBD02-01		TCRBJ02-02*01	TCRBJ02	TCRBJ02-02	01				4	0	0	9	11	4	35	48	59	-1	62	1	Out	VDJ
ACAGAGCGGGGGGACTCAGCCGTGTATCTCTGTGCCAGCAGCCGAAGCCGGACTAGTGGCACCACCGGGGAGCTGTTTTTTGGAGAA	CASSRSRTSGTTGELFF	1	1.4792899408284024E-4	51	TCRBV07-03*01	TCRBV07	TCRBV07-03	01				TCRBD02-01	TCRBD02	TCRBD02-01				01,02	TCRBJ02-02*01	TCRBJ02	TCRBJ02-02	01				5	6	1	8	7	4	30	42	49	56	62	1	In	VDJ
CAGCGCACAGAGCAGGGGGACTCGGCCATGTATCTCTGTGCCAGCAGCTTAGGGACAGGGGACACCGGGGAGCTGTTTTTTGGAGAA	CASSLGTGDTGELFF	1	1.4792899408284024E-4	45	TCRBV07-09*01	TCRBV07	TCRBV07-09	01				TCRBD01-01*01	TCRBD01	TCRBD01-01	01				TCRBJ02-02*01	TCRBJ02	TCRBJ02-02	01				1	0	1	2	0	3	36	-1	52	-1	61	1	In	VDJ
CGCACAGAGCAGGGGGACTCGGCCATGTATCTCTGTGCCAGCAGCCGGGAGGGGACAGCGAACACCGGGGAGCTGTTTTTTGGAGAA	CASSREGTANTGELFF	2	2.958579881656805E-4	48	TCRBV07-09*01	TCRBV07	TCRBV07-09	01				TCRBD02-01*02	TCRBD02	TCRBD02-01	02				TCRBJ02-02*01	TCRBJ02	TCRBJ02-02	01				5	5	8	0	0	0	33	-1	45	53	58	2	In	VDJ
CCCTGAAGATCCAGCGCACAGAGCGGGGGGACTCAGCCGTGTATCCCATGGCAGCGCATCATGAACACTGAAGCTTTCTTTGGACAA		1	1.4792899408284024E-4	34	TCRBV07-03*01	TCRBV07	TCRBV07-03	01				TCRBD02-01	TCRBD02	TCRBD02-01				01,02	TCRBJ01-01*01	TCRBJ01	TCRBJ01-01	01				19	5	6	6	7	0	47	45	52	56	61	1	Out	VDJ
CTGAGGATCCAGCAGGTAGTGCGAGGAGATTCGGCAGCTTATTTCTGTGCCAGCTCTCTACAGAACACTGAAGCTTTCTTTGGACAA	CASSLQNTEAFF	2	2.958579881656805E-4	36	TCRBV18-01*01	TCRBV18	TCRBV18-01	01								TCRBD01,TCRBD02	TCRBD01-01,TCRBD02-01		TCRBJ01-01*01	TCRBJ01	TCRBJ01-01	01				6	0	3	6	3	1	45	56	59	-1	62	2	In	VDJ
CACACCCTGCAGCCAGAAGACTCGGCCCTGTATCTCTGTGCCAGCAGCCAATCCCCCAGGGAGGTTGAAAAACTGTTTTTTGGCAGT	CASSQSPREVEKLFF	1	1.4792899408284024E-4	45	TCRBV04-02*01	TCRBV04	TCRBV04-02	01				TCRBD02-01*02	TCRBD02	TCRBD02-01	02				TCRBJ01-04*01	TCRBJ01	TCRBJ01-04	01				2	1	9	1	7	7	36	51	58	64	65	1	In	VDJ
CGGTCCACAAAGCTGGAGGACTCAGCCATGTACTTCTGTGCCAGCAGTGATATGGGGTTTGGTAATGAAAAACTGTTTTTTGGCAGT	CASSDMGFGNEKLFF	1	1.4792899408284024E-4	45	TCRBV02-01	TCRBV02	TCRBV02-01				01,03					TCRBD01,TCRBD02	TCRBD01-01,TCRBD02-01		TCRBJ01-04*01	TCRBJ01	TCRBJ01-04	01				3	5	6	2	3	4	36	50	53	57	62	1	In	VDJ
CAGCGCACAGAGCGGGGGGACTCAGCCGTGTATCTCTGTGCCAGCAGCTTAGCAGGGGCGGCTAATGAAAAACTGTTTTTTGGCAGT	CASSLAGAANEKLFF	2	2.958579881656805E-4	45	TCRBV07-03*01	TCRBV07	TCRBV07-03	01				TCRBD01-01*01	TCRBD01	TCRBD01-01	01				TCRBJ01-04*01	TCRBJ01	TCRBJ01-04	01				2	3	4	2	1	3	36	51	52	58	61	2	In	VDJ
TTGGCGTCTGCTGTACCCTCTCAGACATCTGTGTACTTCTGTGCCAGCAGTGCGACAGGGGGGAATGAAAAACTGTTTTTTGGCAGT	CASSATGGNEKLFF	1	1.4792899408284024E-4	42	TCRBV06-04*01	TCRBV06	TCRBV06-04	01				TCRBD01-01*01	TCRBD01	TCRBD01-01	01				TCRBJ01-04*01	TCRBJ01	TCRBJ01-04	01				4	1	2	1	1	5	39	52	53	62	63	1	In	VDJ
GAGTCTGCCAGGCCCTCACATACCTCTCAGTACCTCTGTGCCAGCAGTGGCCTTGACAGGGCGAATGAAAAACTGTTTTTTGGCAGT	CASSGLDRANEKLFF	1	1.4792899408284024E-4	45	TCRBV25-01*01	TCRBV25	TCRBV25-01	01				TCRBD01-01*01	TCRBD01	TCRBD01-01	01				TCRBJ01-04*01	TCRBJ01	TCRBJ01-04	01				4	2	2	3	5	5	36	49	54	61	63	1	In	VDJ
ACTCTGAAGATCCAGCGCACAGAGCAGGGGGACTCGGCCATGTATCTCTGTGCCAGCAGCTTAAATGAAAAACTGTTTTTTGGCAGT	CASSLNEKLFF	2	2.958579881656805E-4	33	TCRBV07-09*01	TCRBV07	TCRBV07-09	01											TCRBJ01-04*01	TCRBJ01	TCRBJ01-04	01				2	0	0	0	0	5	48	-1	-1	-1	63	2	In	VJ
ATCCAGCGCACAGAGCAGGGGGACTCGGCCATGTATCTCTGTGCCAGCAGCTTGGGACAGGGAAAAGAAAAACTGTTTTTTGGCAGT	CASSLGQGKEKLFF	1	1.4792899408284024E-4	42	TCRBV07-09*01	TCRBV07	TCRBV07-09	01				TCRBD01-01*01	TCRBD01	TCRBD01-01	01				TCRBJ01-04*01	TCRBJ01	TCRBJ01-04	01				3	4	0	3	0	8	39	-1	53	62	66	1	In	VDJ
NNNNTGTCGGCTGCTCCCTCCCAGACATCTGTGTACTTCTGTGCCAGCAGCATCAGAGGGGTAGGTCAGCCCCAGCATTTTGGTGAT	CASSIRGVGQPQHF	1	1.4792899408284024E-4	42	TCRBV06-05*01	TCRBV06	TCRBV06-05	01								TCRBD01,TCRBD02	TCRBD01-01,TCRBD02-01		TCRBJ01-05*01	TCRBJ01	TCRBJ01-05	01				6	4	5	2	6	6	39	50	56	61	65	1	In	VDJ
CTCAGAACCCAGGGACTCAGCTGTGTACTTCTGTGCCAGCGTAACCGAGGACAGGGAGGGATCTATCAGCCCCAGCATTTTGGTGAT		1	1.4792899408284024E-4	50	TCRBV12	TCRBV12				TCRBV12-03/12-04,TCRBV12-04		TCRBD01-01*01	TCRBD01	TCRBD01-01	01				TCRBJ01-05*01	TCRBJ01	TCRBJ01-05	01				8	8	1	3	8	5	31	40	48	56	64	1	Out	VDJ
CAGCCCTCAGAACCCAGGGACTCAGCTGTGTACTTCTGTGCCAGCAGGCGGGGGGGATCGGGCAATCAGCCCCAGCATTTTGGTGAT	CASRRGGSGNQPQHF	1	1.4792899408284024E-4	45	TCRBV12	TCRBV12				TCRBV12-03/12-04,TCRBV12-04		TCRBD02-01*01	TCRBD02	TCRBD02-01	01				TCRBJ01-05*01	TCRBJ01	TCRBJ01-05	01				6	5	7	0	0	2	36	-1	47	56	61	1	In	VDJ
NTGTCGGCTGCTCCCTCCCAGACATCTGTGTACTTCTGTGCCAGCACCCTGTCTGGGGATAGCAATCAGCCCCAGCATTTTGGTGAT	CASTLSGDSNQPQHF	1	1.4792899408284024E-4	45	TCRBV06-05*01	TCRBV06	TCRBV06-05	01								TCRBD01,TCRBD02	TCRBD01-01,TCRBD02-01		TCRBJ01-05*01	TCRBJ01	TCRBJ01-05	01				7	0	0	8	9	0	36	46	55	-1	59	1	In	VDJ
NNNNNNNNNNTGTCGGCTGCTCCCTCCCAGACATCTGTGTACTTCTGTGCCAGCAAGACAGGGGTTGGTGGCTACACCTTCGGTTCG	CASKTGVGGYTF	1	1.4792899408284024E-4	36	TCRBV06-05*01	TCRBV06	TCRBV06-05	01				TCRBD01-01*01	TCRBD01	TCRBD01-01	01				TCRBJ01-02*01	TCRBJ01	TCRBJ01-02	01				7	4	2	2	1	7	45	55	56	64	68	1	In	VDJ
ATCCAGCGCACAGAGCAGGAGGACTCCGCCGTGTATCTCTGTGCCAGCAGCCGCGGGGGCTGGGAGTATGGCTACACCTTCGGTTCG	CASSRGGWEYGYTF	1	1.4792899408284024E-4	42	TCRBV07-08*03	TCRBV07	TCRBV07-08	03								TCRBD01,TCRBD02	TCRBD01-01,TCRBD02-01		TCRBJ01-02*01	TCRBJ01	TCRBJ01-02	01				3	6	6	0	1	5	39	53	54	60	66	1	In	VDJ
AACCCGACAGCTTTCTATCTCTGTGCCAGTAGGTGCCCTCGAGTTTGACTCTCGGGACATCCCTCCTATGGCTACACCTTCGGTTCG	CASRCPRV*LSGHPSYGYTF	2	2.958579881656805E-4	60	TCRBV19-01*01	TCRBV19	TCRBV19-01	01				TCRBD01-01*01	TCRBD01	TCRBD01-01	01				TCRBJ01-02*01	TCRBJ01	TCRBJ01-02	01				6	6	0	6	21	4	21	32	53	59	65	2	Stop	VDJ
GTGACATCGGCCCAAAAGAACCCGACAGCTTTCTATCTCTGTGCCAGTAGTATTCAAACAGGGGCCTATGGCTACACCTTCGGTTCG	CASSIQTGAYGYTF	1	1.4792899408284024E-4	42	TCRBV19-01*01	TCRBV19	TCRBV19-01	01				TCRBD01-01*01	TCRBD01	TCRBD01-01	01				TCRBJ01-02*01	TCRBJ01	TCRBJ01-02	01				3	1	3	2	4	4	39	53	57	64	65	1	In	VDJ
CTGTGAGCAACATGAGCCCTGAAGACAGCAGCATATATCTCTGCAGCGCCGACAGGGGGGAAGAACTATGGCTACACCTTCGGTTCG		1	1.4792899408284024E-4	40	TCRBV29-01*03	TCRBV29	TCRBV29-01	03				TCRBD01-01*01	TCRBD01	TCRBD01-01	01				TCRBJ01-02*01	TCRBJ01	TCRBJ01-02	01				6	4	2	1	1	2	41	49	50	59	63	1	Out	VDJ
AACATGAGCCCTGAAGACAGCAGCATATATCTCTGCAGCGTTGGTTTGGGCGGGTTTTCGTCCGCTGGCGGCTACACCTTCGGTTCG	CSVGLGGFSSAGGYTF	2	2.958579881656805E-4	48	TCRBV29-01	TCRBV29	TCRBV29-01				01,02	TCRBD02-01	TCRBD02	TCRBD02-01				01,02	TCRBJ01-02*01	TCRBJ01	TCRBJ01-02	01				4	15	7	4	6	8	33	43	49	54	69	2	In	VDJ
ATCCTGAGTTCTAAGAAGCTCCTTCTCAGTGACTCTGGCTTCTATCTCTGTGCCACAGGGGCGGCGAGATCCTACACCTTCGGTTCG	CATGAARSYTF	1	1.4792899408284024E-4	33	TCRBV30-01	TCRBV30	TCRBV30-01				01,05	TCRBD01-01*01	TCRBD01	TCRBD01-01	01				TCRBJ01-02*01	TCRBJ01	TCRBJ01-02	01				8	10	3	2	0	10	48	-1	54	61	71	1	In	VDJ
CACCTACACACCCTGCAGCCAGAAGACTCGGCCCTGTATCTCTGCGCCAGCAGCCGACAAAGGGGAGACACCATATATTTTGGAGAG	CASSRQRGDTIYF	2	2.958579881656805E-4	39	TCRBV04-03*01	TCRBV04	TCRBV04-03	01								TCRBD01,TCRBD02	TCRBD01-01,TCRBD02-01		TCRBJ01-03*01	TCRBJ01	TCRBJ01-03	01				4	2	5	2	5	8	42	55	60	65	67	2	In	VDJ
CAGCGCACAGAGCAGGGGGACTCGGCCATGTATCTCTGTGCCAGCAGTCCCAGTCCCAGCTCTGGAAACACCATATATTTTGGAGAG	CASSPSPSSGNTIYF	1	1.4792899408284024E-4	45	TCRBV07-09*01	TCRBV07	TCRBV07-09	01				TCRBD01-01*01	TCRBD01	TCRBD01-01	01				TCRBJ01-03*01	TCRBJ01	TCRBJ01-03	01				6	6	4	5	3	0	36	47	50	53	59	1	In	VDJ
ACCTTGGAGCTGGGGGACTCGGCCCTTTATCTTTGCGCCAGCAGCTTGGAAATAGTCGGACAGGGAAACACCATATATTTTGGAGAG	CASSLEIVGQGNTIYF	1	1.4792899408284024E-4	48	TCRBV05-01*01	TCRBV05	TCRBV05-01	01				TCRBD01-01*01	TCRBD01	TCRBD01-01	01				TCRBJ01-03*01	TCRBJ01	TCRBJ01-03	01				0	0	1	5	8	4	33	49	57	-1	63	1	In	VDJ
GCTCCCTCCCAGACATCTGTGTACTTCTGTGCCAGCAGCCCCACGGGACAGGGCCTAGTTGGGGCCAACGTCCTGACTTTCGGGGCC	CASSPTGQGLVGANVLTF	1	1.4792899408284024E-4	54	TCRBV06	TCRBV06				TCRBV06-01,TCRBV06-02,TCRBV06-05,TCRBV06-06		TCRBD01-01*01	TCRBD01	TCRBD01-01	01				TCRBJ02-06*01	TCRBJ02	TCRBJ02-06	01				6	6	0	3	6	3	27	38	44	53	59	1	In	VDJ
ACCAACCAGACATCTATGTACCTCTGTGCCAGCAGTTGGAGCCGGGACAGGGGGGTCTCTGGGGCCAACGTCCTGACTTTCGGGGCC	CASSWSRDRGVSGANVLTF	1	1.4792899408284024E-4	57	TCRBV28-01*01	TCRBV28	TCRBV28-01	01				TCRBD01-01*01	TCRBD01	TCRBD01-01	01				TCRBJ02-06*01	TCRBJ02	TCRBJ02-06	01				4	2	0	1	6	0	24	37	43	54	56	1	In	VDJ
GTGAACGCCTTGTTGCTGGGGGACTCGGCCCTCTATCTCTGTGCCAGCAGTCTCGAATCTGGGGCCAACGTCCTGACTTTCGGGGCC	CASSLESGANVLTF	1	1.4792899408284024E-4	42	TCRBV05-06*01	TCRBV05	TCRBV05-06	01								TCRBD01,TCRBD02	TCRBD01-01,TCRBD02-01		TCRBJ02-06*01	TCRBJ02	TCRBJ02-06	01				5	1	2	8	4	1	39	50	54	56	57	1	In	VDJ
CAGGTAGTGCGAGGAGATTCGGCAGCTTATTTCTGTGCCAGCTCTTCCGGGACAGGGGGATATAATTCACCCCTCCACTTTGGGAAC	CASSSGTGGYNSPLHF	2	2.958579881656805E-4	48	TCRBV18-01*01	TCRBV18	TCRBV18-01	01				TCRBD01-01*01	TCRBD01	TCRBD01-01	01				TCRBJ01-06*02	TCRBJ01	TCRBJ01-06	02				6	1	0	1	4	4	33	44	48	59	60	2	In	VDJ
AACGCCTTGTTGCTGGGGGACTCGGCCCTGTATCTCTGTGCCAGCAGCTTCGGGGGGATGAGAAATTCACCCCTCCACTTTGGGAAC	CASSFGGMRNSPLHF	2	2.958579881656805E-4	45	TCRBV05-05*01	TCRBV05	TCRBV05-05	01				TCRBD02-01*01	TCRBD02	TCRBD02-01	01				TCRBJ01-06*02	TCRBJ01	TCRBJ01-06	02				2	6	8	1	0	7	36	-1	50	57	63	2	In	VDJ
GCCCATCCTGAAGACAGCAGCTTCTACATCTGCAGTGCTAGAGATCTCGGACTAGCGGGGGGTGGCGATGAGCAGTTCTTCGGGCCA	CSARDLGLAGGGDEQFF	2	2.958579881656805E-4	51	TCRBV20	TCRBV20				TCRBV20-01,TCRBV20-or09_02		TCRBD02-01*01	TCRBD02	TCRBD02-01	01				TCRBJ02-01*01	TCRBJ02	TCRBJ02-01	01				0	5	1	1	4	8	30	44	48	62	67	2	In	VDJ
AAGAACCCGACAGCTTTCTATCTCTGTGCCAGTAGTATCGGTCTAGCGGGGGGGTATAGCTCCTACAATGAGCAGTTCTTCGGGCCA	CASSIGLAGGYSSYNEQFF	3	4.437869822485207E-4	57	TCRBV19-01*01	TCRBV19	TCRBV19-01	01				TCRBD02-01*01	TCRBD02	TCRBD02-01	01				TCRBJ02-01*01	TCRBJ02	TCRBJ02-01	01				3	5	4	0	4	0	24	38	42	54	59	3	In	VDJ
AGCACCTTGGAGCTGGGGGACTCGGCCCTTTATCTTTGCGCCAGCAGCGGGGACTATGCCTCCTACAATGAGCAGTTCTTCGGGCCA	CASSGDYASYNEQFF	1	1.4792899408284024E-4	45	TCRBV05-01*01	TCRBV05	TCRBV05-01	01				TCRBD02-01	TCRBD02	TCRBD02-01				01,02	TCRBJ02-01*01	TCRBJ02	TCRBJ02-01	01				4	3	0	9	1	0	36	48	49	56	59	1	In	VDJ
CGCACAGAGCAGGAGGACTCGGCCGTGTATCTCTGTGCCAGCAGCCGCCGGGGGGGGCCGGGATACAATGAGCAGTTCTTCGGGCCA	CASSRRGGPGYNEQFF	1	1.4792899408284024E-4	48	TCRBV07-02	TCRBV07	TCRBV07-02				01,02	TCRBD02-01*01	TCRBD02	TCRBD02-01	01				TCRBJ02-01*01	TCRBJ02	TCRBJ02-01	01				5	7	8	0	3	4	33	45	48	56	63	1	In	VDJ
GTGAGCACCTTGGAGCTGGGGGACTCGGCCCTTTATCTTTGCGCCAGCAGCTTAGGCTCCCCGGACAATGAGCAGTTCTTCGGGCCA	CASSLGSPDNEQFF	1	1.4792899408284024E-4	42	TCRBV05-01*01	TCRBV05	TCRBV05-01	01								TCRBD01,TCRBD02	TCRBD01-01,TCRBD02-01		TCRBJ02-01*01	TCRBJ02	TCRBJ02-01	01				2	8	5	4	0	5	39	-1	53	56	64	1	In	VDJ
ACCAGTGCCCATCCTGAAGACAGCAGCTTCTACATCTGCAGTGCTAGAGATGTATGGACAGGGGCGGTGACCCAGTACTTCGGGCCA	CSARDVWTGAVTQYF	1	1.4792899408284024E-4	45	TCRBV20	TCRBV20				TCRBV20-01,TCRBV20-or09_02		TCRBD01-01*01	TCRBD01	TCRBD01-01	01				TCRBJ02-05*01	TCRBJ02	TCRBJ02-05	01				0	4	1	2	5	7	36	50	55	64	68	1	In	VDJ
ATCCAGCGCACAGAGCAGGAGGACTCGGCCGTGTATCTCTGTGCCAGCACCCTAGGGGTGAGGGCGGAGACCCAGTACTTCGGGCCA	CASTLGVRAETQYF	1	1.4792899408284024E-4	42	TCRBV07-02	TCRBV07	TCRBV07-02				01,02					TCRBD01,TCRBD02	TCRBD01-01,TCRBD02-01		TCRBJ02-05*01	TCRBJ02	TCRBJ02-05	01				7	8	5	2	4	5	39	49	53	58	66	1	In	VDJ
NTGTCGGCTGCTCCCTCCCAAACATCTGTGTACTTCTGTGCCAGCATCCCTCGGGGCAGGGACCAAGAGACCCAGTACTTCGGGCCA	CASIPRGRDQETQYF	2	2.958579881656805E-4	45	TCRBV06-02*02	TCRBV06	TCRBV06-02	02								TCRBD01,TCRBD02	TCRBD01-01,TCRBD02-01		TCRBJ02-05*01	TCRBJ02	TCRBJ02-05	01				0	0	4	3	5	0	36	51	56	-1	61	2	In	VDJ
CTGGAGTCCGCCAGCACCAACCAGACATCTATGTACCTCTGTGCCAGCAGTTTACCCGGACAGGCGAAGACCCAGTACTTCGGGCCA	CASSLPGQAKTQYF	1	1.4792899408284024E-4	42	TCRBV28-01*01	TCRBV28	TCRBV28-01	01				TCRBD01-01*01	TCRBD01	TCRBD01-01	01				TCRBJ02-05*01	TCRBJ02	TCRBJ02-05	01				2	3	1	4	3	6	39	54	57	64	67	1	In	VDJ
GTGAGCACCTTGGAGCTGGGGGACTCGGCCCTTTATCTTTGCGCCAGCAGCTTGCAAGATTCTCCAGATACGCAGTATTTTGGCCCA	CASSLQDSPDTQYF	1	1.4792899408284024E-4	42	TCRBV05-01*01	TCRBV05	TCRBV05-01	01								TCRBD01,TCRBD02	TCRBD01-01,TCRBD02-01		TCRBJ02-03*01	TCRBJ02	TCRBJ02-03	01				1	5	2	8	3	4	39	54	57	59	64	1	In	VDJ
CCGCTCAGGCTGGAGTTGGCTGCTCCCTCCCAGACATCTGTGTACTTCTGTGCCAGCAGCGTCACAGATACGCAGTATTTTGGCCCA	CASSVTDTQYF	1	1.4792899408284024E-4	33	TCRBV06-06	TCRBV06	TCRBV06-06				01,04	TCRBD02-01	TCRBD02	TCRBD02-01				01,02	TCRBJ02-03*01	TCRBJ02	TCRBJ02-03	01				6	1	8	6	0	2	48	-1	59	61	62	1	In	VDJ
GTGACCAGTGCCCATCCTGAAGACAGCAGCTTCTACATCTGCAGTGCGCTAAGAGCGGGGCCCACAGATACGCAGTATTTTGGCCCA	CSALRAGPTDTQYF	1	1.4792899408284024E-4	42	TCRBV20	TCRBV20				TCRBV20-01,TCRBV20-or09_02		TCRBD02-01*01	TCRBD02	TCRBD02-01	01				TCRBJ02-03*01	TCRBJ02	TCRBJ02-03	01				6	2	6	3	6	2	39	47	53	60	62	1	In	VDJ
ATCCAGCCCTCAGAACCCAGGGACTCAGCTGTGTACTTCTGTGCCAGCAGTTTTAGTTTGGGCACCGGGGAGCTGTTTTTTGGAGAA	CASSFSLGTGELFF	1	1.4792899408284024E-4	42	TCRBV12	TCRBV12				TCRBV12-03/12-04,TCRBV12-04						TCRBD01,TCRBD02	TCRBD01-01,TCRBD02-01		TCRBJ02-02*01	TCRBJ02	TCRBJ02-02	01				3	0	0	9	6	4	39	53	59	-1	62	1	In	VDJ
CAGCGCACAGAGCAGCGGGACTCGGCCATGTATCGCTGTGCCAGCAGGGAGGGTGTCGCGAACACCGGGGAGCTGTTTTTTGGAGAA	CASREGVANTGELFF	2	2.958579881656805E-4	45	TCRBV07-06*01	TCRBV07	TCRBV07-06	01				TCRBD02-01*02	TCRBD02	TCRBD02-01	02				TCRBJ02-02*01	TCRBJ02	TCRBJ02-02	01				6	5	10	0	0	0	36	-1	47	53	58	2	In	VDJ
CAGCCTGCAGAGCTTGAGGACTCGGCCATGTATCTCTGTGCCAGCAGCTTCGTGCATGCCAGGGCTAGGGAGCTGTTTTTTGGAGAA	CASSFVHARARELFF	1	1.4792899408284024E-4	45	TCRBV11-01*01	TCRBV11	TCRBV11-01	01				TCRBD01-01*01	TCRBD01	TCRBD01-01	01				TCRBJ02-02*01	TCRBJ02	TCRBJ02-02	01				3	3	4	3	9	9	36	50	59	64	67	1	In	VDJ
AGTGACCAGTGCCCATCCTGAAGACAGCAGCTTCTACATCTGCAGTGCTAGAGTGAGGGGATGAACACTGAAGCTTTCTTTGGACAA		2	2.958579881656805E-4	41	TCRBV20	TCRBV20				TCRBV20-01,TCRBV20-or09_02						TCRBD01,TCRBD02	TCRBD01-01,TCRBD02-01		TCRBJ01-01*01	TCRBJ01	TCRBJ01-01	01				1	1	5	2	2	0	40	53	55	60	61	2	Out	VDJ
ACATCAATTCCCTGGAGCTTGGTGACTCTGCTGTGTATTTCTGTGCCAGCAGCCCCGACAGGGAACACTGAAGCTTTCTTTGGACAA		1	1.4792899408284024E-4	40	TCRBV03-01/03-02*01	TCRBV03	TCRBV03-01/03-02	01				TCRBD01-01*01	TCRBD01	TCRBD01-01	01				TCRBJ01-01*01	TCRBJ01	TCRBJ01-01	01				4	0	2	4	2	1	41	54	56	-1	62	1	Out	VDJ
CTCAAGATCCAGCCTGCAGAGCTTGAGGACTCGGCCGTGTATCTCTGTGCCAGCAGCGCCAGTGGGAGGGAAGCTTTCTTTGGACAA	CASSASGREAFF	1	1.4792899408284024E-4	36	TCRBV11	TCRBV11				TCRBV11-02,TCRBV11-03		TCRBD02-01*02	TCRBD02	TCRBD02-01	02				TCRBJ01-01*01	TCRBJ01	TCRBJ01-01	01				5	0	9	1	6	8	45	57	63	-1	69	1	In	VDJ
CTCAAGATCCAGCCTGCAGAGCTTGGGGACTCGGCCATGTATCTCTGTGCCAGCAGCTTGTCGAGGCCGGTTACTTTCTTTGGACAA	CASSLSRPVTFF	1	1.4792899408284024E-4	36	TCRBV11-01*01	TCRBV11	TCRBV11-01	01				TCRBD02-01*02	TCRBD02	TCRBD02-01	02				TCRBJ01-01*01	TCRBJ01	TCRBJ01-01	01				3	7	11	1	3	12	45	59	62	66	73	1	In	VDJ
CTTCACATCAATTCCCTGGAGCTTGGTGACTCTGCTGTGTATTTCTGTGCCAGCAGCCACTTAGAGAGAAAACTGTTTTTTGGCAGT	CASSHLERKLFF	2	2.958579881656805E-4	36	TCRBV03-01/03-02*01	TCRBV03	TCRBV03-01/03-02	01				TCRBD02-01	TCRBD02	TCRBD02-01				01,02	TCRBJ01-04*01	TCRBJ01	TCRBJ01-04	01				3	4	5	8	2	10	45	59	61	64	68	2	In	VDJ
TCGCCCAGCCCCAACCAGACCTCTCTGTACTTCTGTGCCAGCAGTTTATCTTGGCGGCAGGGGGGTGAAAAACTGTTTTTTGGCAGT	CASSLSWRQGGEKLFF	1	1.4792899408284024E-4	48	TCRBV27-01*01	TCRBV27	TCRBV27-01	01				TCRBD01-01*01	TCRBD01	TCRBD01-01	01				TCRBJ01-04*01	TCRBJ01	TCRBJ01-04	01				0	1	4	1	7	7	33	50	57	64	65	1	In	VDJ
TCGGCTGCTCCCTCCCAGACATCTGTGTACTTCTGTGCCAGCAGTGAAGCTGACGGGGGGTACAATCAGCCCCAGCATTTTGGTGAT	CASSEADGGYNQPQHF	1	1.4792899408284024E-4	48	TCRBV06-01*01	TCRBV06	TCRBV06-01	01				TCRBD02-01*01	TCRBD02	TCRBD02-01	01				TCRBJ01-05*01	TCRBJ01	TCRBJ01-05	01				0	2	8	1	3	3	33	50	53	60	62	1	In	VDJ
AGGCTGGAGTCAGCTGCTCCCTCCCAGACATCTGTATACTTCTGTGCCAGCACTGGAGGCGGTAACTATGGTTACACCTTCGGTTCG	CASTGGGNYGYTF	1	1.4792899408284024E-4	39	TCRBV06-09*01	TCRBV06	TCRBV06-09	01				TCRBD02-01*02	TCRBD02	TCRBD02-01	02				TCRBJ01-02*01	TCRBJ01	TCRBJ01-02	01				7	13	10	1	2	11	42	52	54	59	72	1	In	VDJ
CGCACAGAGCAGGAGGACTCGGCCGTGTATCTCTGTGCCAGCAGCCCGGGACAGGGGGCGATTTTATATGGCTACACCTTCGGTTCG	CASSPGQGAILYGYTF	1	1.4792899408284024E-4	48	TCRBV07-02	TCRBV07	TCRBV07-02				01,02	TCRBD01-01*01	TCRBD01	TCRBD01-01	01				TCRBJ01-02*01	TCRBJ01	TCRBJ01-02	01				5	7	0	0	2	5	33	45	47	59	66	1	In	VDJ
CTGGAGTTGGCTGCTCCCTCCCAGACATCTGTGTACTTCTGTGCCAGCAGCCTGACAGGGATTTCCTACGAGCAGTACTTCGGGCCG	CASSLTGISYEQYF	1	1.4792899408284024E-4	42	TCRBV06-06	TCRBV06	TCRBV06-06				01,04	TCRBD01-01*01	TCRBD01	TCRBD01-01	01				TCRBJ02-07*01	TCRBJ02	TCRBJ02-07	01				6	3	2	3	3	1	39	50	53	60	63	1	In	VDJ
NNNNNNNNNNTGTCGGCTGCTCCCTCCCAAACATCTGTGTACTTCTGTGCCAGCGCTGCTATCTCCTACGAGCAGTACTTCGGGCCG	CASAAISYEQYF	1	1.4792899408284024E-4	36	TCRBV06	TCRBV06				TCRBV06-02/06-03,TCRBV06-02		TCRBD02-01	TCRBD02	TCRBD02-01				01,02	TCRBJ02-07*01	TCRBJ02	TCRBJ02-07	01				8	1	4	9	4	0	45	54	58	61	62	1	In	VDJ
CTGACAGTGACCAGTGCCCATCCTGAAGACAGCAGCTTCTACATCTGCAGTGCAGAGGGATCCTCCTACGAGCAGTACTTCGGGCCG	CSAEGSSYEQYF	1	1.4792899408284024E-4	36	TCRBV20	TCRBV20				TCRBV20-01,TCRBV20-or09_02		TCRBD02-01*02	TCRBD02	TCRBD02-01	02				TCRBJ02-07*01	TCRBJ02	TCRBJ02-07	01				6	3	11	0	1	0	45	53	54	59	62	1	In	VDJ
TCCAGCGCACAGAGCAAGGGCGACTCGGCTGTGTATCTCTGTGTCAGAAGCCAACACCCGAGAACCTACGAGCAGTACTTCGGGCCG	CVRSQHPRTYEQYF	1	1.4792899408284024E-4	42	TCRBV07-05*02	TCRBV07	TCRBV07-05	02								TCRBD01,TCRBD02	TCRBD01-01,TCRBD02-01		TCRBJ02-07*01	TCRBJ02	TCRBJ02-07	01				5	8	3	6	2	2	39	51	53	56	64	1	In	VDJ
AAGATCCAGCGCACAGAGCAGGGGGACTCGGCCATGTATCTCTGTGCCAGCAGCTTAGCAGGGTACTACGAGCAGTACTTCGGGCCG	CASSLAGYYEQYF	1	1.4792899408284024E-4	39	TCRBV07-09*01	TCRBV07	TCRBV07-09	01								TCRBD01,TCRBD02	TCRBD01-01,TCRBD02-01		TCRBJ02-07*01	TCRBJ02	TCRBJ02-07	01				0	2	5	3	0	3	42	-1	59	63	65	1	In	VDJ
ATCCTGGAGTCGCCCAGCCCCAACCAGACCTCTCTGTACTTCTGTGCCAGCAGTTTAAGAGGACAATACGAGCAGTACTTCGGGCCG	CASSLRGQYEQYF	1	1.4792899408284024E-4	39	TCRBV27-01*01	TCRBV27	TCRBV27-01	01				TCRBD01-01*01	TCRBD01	TCRBD01-01	01				TCRBJ02-07*01	TCRBJ02	TCRBJ02-07	01				2	1	1	6	3	4	42	57	60	65	66	1	In	VDJ
AACGCCTTGGAGCTGGACGACTCGGCCCTGTATCTCTGTGCCAGCAGCTTGGCCAACACAGGGACAAACGAGCAGTACTTCGGGCCG	CASSLANTGTNEQYF	1	1.4792899408284024E-4	45	TCRBV05-04*01	TCRBV05	TCRBV05-04	01				TCRBD01-01*01	TCRBD01	TCRBD01-01	01				TCRBJ02-07*01	TCRBJ02	TCRBJ02-07	01				0	1	0	6	8	5	36	52	60	66	67	1	In	VDJ
ATCCAGCGCACAGAGCAGGAGGACTCCGCCGTGTATCTCTGTGCCAGCAAGCTCGGGGGCACCGGGAACACCATATATTTTGGAGAG	CASKLGGTGNTIYF	1	1.4792899408284024E-4	42	TCRBV07-08	TCRBV07	TCRBV07-08				01,03					TCRBD01,TCRBD02	TCRBD01-01,TCRBD02-01		TCRBJ01-03*01	TCRBJ01	TCRBJ01-03	01				7	6	6	0	5	7	39	49	54	60	66	1	In	VDJ
ATCCAGCGCACAGAGCAGCGGGACTCGGCCATGTATCGCTGTGCCAGCAGCTTAGCCCCAGAAGGGAACACCATATATTTTGGAGAG	CASSLAPEGNTIYF	2	2.958579881656805E-4	42	TCRBV07-06*01	TCRBV07	TCRBV07-06	01								TCRBD01,TCRBD02	TCRBD01-01,TCRBD02-01		TCRBJ01-03*01	TCRBJ01	TCRBJ01-03	01				0	0	5	3	6	7	39	56	62	-1	66	2	In	VDJ
CTTGGAGCTGGGGGACTCGGCCCTTTATCTTTGCGCCAGCAGCTTAAACTCTACAGGATCTCTGGAAACACCATATATTTTGGAGAG		2	2.958579881656805E-4	50	TCRBV05-01*01	TCRBV05	TCRBV05-01	01				TCRBD01-01*01	TCRBD01	TCRBD01-01	01				TCRBJ01-03*01	TCRBJ01	TCRBJ01-03	01				2	2	3	4	7	0	31	45	52	57	59	2	Out	VDJ
CTGAAGATCCGGTCCACAAAGCTGGAGGACTCAGCCATGTACTTCTGTGCCAGCGCGGGTTTCAAAAACATTCAGTACTTCGGCGCC	CASAGFKNIQYF	1	1.4792899408284024E-4	36	TCRBV02-01	TCRBV02	TCRBV02-01				01,03	TCRBD02-01	TCRBD02	TCRBD02-01				01,02	TCRBJ02-04*01	TCRBJ02	TCRBJ02-04	01				8	3	7	4	0	3	45	-1	54	59	62	1	In	VDJ
NTGAAGATCCAGCCCTCAGAACCCAGGGACTCAGCTGTGTACTTCTGTGCCAGCCGAGGACAGGAGAGAGCCCTCCACTTTGGGAAC	CASRGQERALHF	1	1.4792899408284024E-4	36	TCRBV12-03/12-04*01	TCRBV12	TCRBV12-03/12-04	01				TCRBD01-01*01	TCRBD01	TCRBD01-01	01				TCRBJ01-06*02	TCRBJ01	TCRBJ01-06	02				8	6	1	4	3	14	45	54	57	64	70	1	In	VDJ
GTGTCGGCTGCTCCCTCCCAGACATCTGTGTACTTGTGTGCCAGCATCCACACAGGGGGTTATAATTCACCCCTCCACTTTGGGAAC	CASIHTGGYNSPLHF	2	2.958579881656805E-4	45	TCRBV06-08*01	TCRBV06	TCRBV06-08	01				TCRBD01-01*01	TCRBD01	TCRBD01-01	01				TCRBJ01-06*02	TCRBJ01	TCRBJ01-06	02				7	1	3	1	5	4	36	46	51	59	60	2	In	VDJ
CCCAACCAGACCTCTCTGTACTTCTGTGCCAGCAGTTTAAGGGTTGGTGGGCAGGGCTCCTATAATTCACCCCTCCACTTTGGGAAC	CASSLRVGGQGSYNSPLHF	1	1.4792899408284024E-4	57	TCRBV27-01*01	TCRBV27	TCRBV27-01	01				TCRBD01-01*01	TCRBD01	TCRBD01-01	01				TCRBJ01-06*02	TCRBJ01	TCRBJ01-06	02				2	0	4	3	12	0	24	39	51	-1	56	1	In	VDJ
AGCACCAACCAGACATCTATGTACCTCTGTGCCAGCAGTTCCACCGGGGGGGGACCCTCCTATAATTCACCCCTCCACTTTGGGAAC	CASSSTGGGPSYNSPLHF	1	1.4792899408284024E-4	54	TCRBV28-01*01	TCRBV28	TCRBV28-01	01				TCRBD02-01*01	TCRBD02	TCRBD02-01	01				TCRBJ01-06*02	TCRBJ01	TCRBJ01-06	02				4	4	8	0	4	0	27	40	44	52	56	1	In	VDJ
NTGTCGGCTGCTCCCTCCCAGACATCTGTGTACTTCTGTGCCAGCAGGGCCAAGACAGGAAATAATTCACCCCTCCACTTTGGGAAC	CASRAKTGNNSPLHF	2	2.958579881656805E-4	45	TCRBV06-05*01	TCRBV06	TCRBV06-05	01				TCRBD01-01*01	TCRBD01	TCRBD01-01	01				TCRBJ01-06*02	TCRBJ01	TCRBJ01-06	02				6	2	2	4	6	5	36	47	53	59	61	2	In	VDJ
AAGAAGCTCCTTCTCAGTGACTCTGGCTTCTATCTCTGTGCCTTAATAATACCGGGACCGTCCTACAATGAGCAGTTCTTCGGGCCA	CALIIPGPSYNEQFF	7	0.0010355029585798817	45	TCRBV30-01	TCRBV30	TCRBV30-01				01,05					TCRBD01,TCRBD02	TCRBD01-01,TCRBD02-01		TCRBJ02-01*01	TCRBJ02	TCRBJ02-01	01				7	2	0	7	10	1	36	43	53	58	60	7	In	VDJ
CCCTCAGAACCCAGGGACTCAGCTGTGTACTTCTGTGCCAGCAAAGGAGTTCGCAAACGCTCCTACAATGAGCAGTTCTTCGGGCCA	CASKGVRKRSYNEQFF	1	1.4792899408284024E-4	48	TCRBV12	TCRBV12				TCRBV12-03/12-04,TCRBV12-04		TCRBD02-01*02	TCRBD02	TCRBD02-01	02				TCRBJ02-01*01	TCRBJ02	TCRBJ02-01	01				7	10	10	2	2	0	33	43	45	49	59	1	In	VDJ
NTGTCGGCTGCTCCCTCCCAAACATCTGTGTACTTCTGTGCCAGCAGTACTCGGGGGAGAGGGGGTGAGACCCAGTACTTCGGGCCA	CASSTRGRGGETQYF	2	2.958579881656805E-4	45	TCRBV06-02/06-03*01	TCRBV06	TCRBV06-02/06-03	01								TCRBD01,TCRBD02	TCRBD01-01,TCRBD02-01		TCRBJ02-05*01	TCRBJ02	TCRBJ02-05	01				5	1	5	1	11	5	36	48	59	65	66	2	In	VDJ
CGCACAGAGCAGGAGGACTCGGCCGTGTATCTCTGTGCCAGCAGCCCTAGACCCCGGGACAGGGTGGAGACCCAGTACTTCGGGCCA	CASSPRPRDRVETQYF	1	1.4792899408284024E-4	48	TCRBV07-02	TCRBV07	TCRBV07-02				01,02	TCRBD01-01*01	TCRBD01	TCRBD01-01	01				TCRBJ02-05*01	TCRBJ02	TCRBJ02-05	01				5	2	0	3	10	5	33	45	55	64	66	1	In	VDJ
ATCCAGCGCACAGAGCAGCGGGACTCAGCCATGTATCGCTGTGCCAGCAGCTGGGGGACAGGGCGGGAGACCCAGTACTTCGGGCCA	CASSWGTGRETQYF	1	1.4792899408284024E-4	42	TCRBV07	TCRBV07				TCRBV07-06,TCRBV07-07		TCRBD01-01*01	TCRBD01	TCRBD01-01	01				TCRBJ02-05*01	TCRBJ02	TCRBJ02-05	01				4	3	0	3	2	5	39	52	54	63	66	1	In	VDJ
GACGACTCGGCCCTGTATCTCTGTGCCAGCAGCTCAGGGATTGGGACTAGCGGGGTCAGGTGGCAAGAGACCCAGTACTTCGGGCCA	CASSSGIGTSGVRWQETQYF	1	1.4792899408284024E-4	60	TCRBV05-04*01	TCRBV05	TCRBV05-04	01				TCRBD02-01*01	TCRBD02	TCRBD02-01	01				TCRBJ02-05*01	TCRBJ02	TCRBJ02-05	01				3	8	0	3	8	2	21	34	42	55	63	1	In	VDJ
GAACTAAACCTGAGCTCTCTGGAGCTGGGGGACTCAGCTTTGTATTTCTGTGCCAGCAGAGTACAAGAGACCCAGTACTTCGGGCCA	CASRVQETQYF	2	2.958579881656805E-4	33	TCRBV09-01*01	TCRBV09	TCRBV09-01	01											TCRBJ02-05*01	TCRBJ02	TCRBJ02-05	01				1	0	0	0	0	2	48	-1	-1	-1	63	2	In	VJ
ATCAATTCCCTGGAGCTTGGTGACTCTGCTGTGTATTTCTGTGCCAGCAGCCACTCGACAGGGAGGCAGACCCAGTACTTCGGGCCA	CASSHSTGRQTQYF	1	1.4792899408284024E-4	42	TCRBV03-01/03-02*01	TCRBV03	TCRBV03-01/03-02	01				TCRBD01-01*01	TCRBD01	TCRBD01-01	01				TCRBJ02-05*01	TCRBJ02	TCRBJ02-05	01				3	4	2	3	3	6	39	53	56	63	67	1	In	VDJ
TGAATGTGAGCACCTTGGAGCTGGGGGACTCGGCCCTTTATCTTTGCGCCAGCAGCATCTTTTAGGGATACGCAGTATTTTGGCCCA		1	1.4792899408284024E-4	37	TCRBV05-01*01	TCRBV05	TCRBV05-01	01								TCRBD01,TCRBD02	TCRBD01-01,TCRBD02-01		TCRBJ02-03*01	TCRBJ02	TCRBJ02-03	01				4	0	5	4	7	6	44	56	63	-1	66	1	Out	VDJ
ACAGAGCAGCGGGACTCGGCCATGTATCGCTGTGCCAGCAGCTTAGTCCCTAGCGGGGGTGGGACAGATACGCAGTATTTTGGCCCA	CASSLVPSGGGTDTQYF	1	1.4792899408284024E-4	51	TCRBV07-06*01	TCRBV07	TCRBV07-06	01				TCRBD02-01*01	TCRBD02	TCRBD02-01	01				TCRBJ02-03*01	TCRBJ02	TCRBJ02-03	01				1	4	4	2	3	3	30	46	49	59	63	1	In	VDJ
CCAGCCCTCAGAACCCAGGGACTCAGCTGTGTACTTCTGTGCCAGCTAAATAAGGGCACCCTCACAGATACGCAGTATTTTGGCCCA		3	4.437869822485207E-4	44	TCRBV12	TCRBV12				TCRBV12-03/12-04,TCRBV12-04						TCRBD01,TCRBD02	TCRBD01-01,TCRBD02-01		TCRBJ02-03*01	TCRBJ02	TCRBJ02-03	01				8	6	5	3	6	2	37	46	52	56	62	3	Out	VDJ
GAGCTGGGGGACTCAGCTTTGTATTTCTGTGCCAGCACCGTGGTGGTCCCGAACATTATTAGCACAGATACGCAGTATTTTGGCCCA	CASTVVVPNIISTDTQYF	1	1.4792899408284024E-4	54	TCRBV09-01*01	TCRBV09	TCRBV09-01	01				TCRBD01-01*01	TCRBD01	TCRBD01-01	01				TCRBJ02-03*01	TCRBJ02	TCRBJ02-03	01				2	5	3	6	11	0	27	41	52	55	60	1	In	VDJ
CTTGGAGCTGGGGGACTCGGCCCTTTATCTTTGCGCCAGCAGCCGGAGGACCAGCGTGCTAGCACAGATACGCAGTATTTTGGCCCA		1	1.4792899408284024E-4	50	TCRBV05-01*01	TCRBV05	TCRBV05-01	01				TCRBD02-01*02	TCRBD02	TCRBD02-01	02				TCRBJ02-03*01	TCRBJ02	TCRBJ02-03	01				4	11	10	1	1	0	31	43	44	49	60	1	Out	VDJ
ATGAATGTGAGCACCTTGGAGCTGGGGGACTCGGCCCTTTATCTTTGCGCCAGCAGGTTCGACACCGGGGAGCTGTTTTTTGGAGAA	CASRFDTGELFF	1	1.4792899408284024E-4	36	TCRBV05-01*01	TCRBV05	TCRBV05-01	01				TCRBD02-01	TCRBD02	TCRBD02-01				01,02	TCRBJ02-02*01	TCRBJ02	TCRBJ02-02	01				5	0	8	6	3	3	45	56	59	-1	61	1	In	VDJ
AAGGTGCAGCCTGCAGAACTGGAGGATTCTGGAGTTTATTTCTGTGCCAGCAGCCTCCAGGGGTACACTGAAGCTTTCTTTGGACAA	CASSLQGYTEAFF	1	1.4792899408284024E-4	39	TCRBV14-01*01	TCRBV14	TCRBV14-01	01				TCRBD01-01*01	TCRBD01	TCRBD01-01	01				TCRBJ01-01*01	TCRBJ01	TCRBJ01-01	01				4	1	4	2	2	3	42	55	57	63	64	1	In	VDJ
CAGCGCACAGAGCAGGGGGACTCGGCCATGTATCTCTGTGCCAGCAGCCCGGGACAACTACTGAACACTGAAGCTTTCTTTGGACAA	CASSPGQLLNTEAFF	1	1.4792899408284024E-4	45	TCRBV07-09*01	TCRBV07	TCRBV07-09	01				TCRBD01-01*01	TCRBD01	TCRBD01-01	01				TCRBJ01-01*01	TCRBJ01	TCRBJ01-01	01				5	5	0	6	2	0	36	48	50	56	61	1	In	VDJ
TCTTTCTGCTTTCTTGACATCCGCTCACCAGGCCTGGGGGACGCAGCCATGTACCTGTGTGCCTGAAAAGAAGCTTTCTTTGGACAA	CA*KEAFF	1	1.4792899408284024E-4	24	TCRBV15-01*02	TCRBV15	TCRBV15-01	02								TCRBD01,TCRBD02	TCRBD01-01,TCRBD02-01		TCRBJ01-01*01	TCRBJ01	TCRBJ01-01	01				11	3	2	8	1	8	57	63	64	66	69	1	Stop	VDJ
ATCCAGCAGGTAGTGCGAGGAGATTCGGCAGCTTATTTCTGTGCCAGCTGGACAGGGGCAACTAATGAAAAACTGTTTTTTGGCAGT	CASWTGATNEKLFF	1	1.4792899408284024E-4	42	TCRBV18-01*01	TCRBV18	TCRBV18-01	01				TCRBD01-01*01	TCRBD01	TCRBD01-01	01				TCRBJ01-04*01	TCRBJ01	TCRBJ01-04	01				7	0	1	2	0	0	39	-1	49	-1	58	1	In	VDJ
CAGGTAGTGCGAGGAGATTCGGCAGCTTATTTCTGTGCCAGCTCACCCCAATTACCAGGGAATAATGAAAAACTGTTTTTTGGCAGT	CASSPQLPGNNEKLFF	1	1.4792899408284024E-4	48	TCRBV18-01*01	TCRBV18	TCRBV18-01	01				TCRBD01-01*01	TCRBD01	TCRBD01-01	01				TCRBJ01-04*01	TCRBJ01	TCRBJ01-04	01				3	2	4	3	8	4	33	47	55	60	62	1	In	VDJ
ACGTTGGCGTCTGCTGTACCCTCTCAGACATCTGTGTACTTCTGTGCCAGCAGTGAGGCTTCGGAGCAGCCCCAGCATTTTGGTGAT	CASSEASEQPQHF	4	5.91715976331361E-4	39	TCRBV06-04*01	TCRBV06	TCRBV06-04	01				TCRBD02-01*02	TCRBD02	TCRBD02-01	02				TCRBJ01-05*01	TCRBJ01	TCRBJ01-05	01				3	0	10	2	6	7	42	56	62	-1	66	4	In	VDJ
AAGATCCGGTCCACAAAGCTGGAGGACTCAGCCATGTACTTCTGTGCCACTGGAGGGAGGGGAGGCTATGGCTACACCTTCGGTTCG	CATGGRGGYGYTF	1	1.4792899408284024E-4	39	TCRBV02-01	TCRBV02	TCRBV02-01				01,03	TCRBD02-01*02	TCRBD02	TCRBD02-01	02				TCRBJ01-02*01	TCRBJ01	TCRBJ01-02	01				10	4	9	0	5	4	42	49	54	61	65	1	In	VDJ
TGCAGAGCTTGGGGACTCGGCCGTGTATCTCTGTGCCAGCAGCTTGGTACAGGACAGGCCTTAAGGGATGGCTACACCTTCGGTTCG		2	2.958579881656805E-4	50	TCRBV11-03*01	TCRBV11	TCRBV11-03	01				TCRBD01-01*01	TCRBD01	TCRBD01-01	01				TCRBJ01-02*01	TCRBJ01	TCRBJ01-02	01				3	9	1	4	6	6	31	45	51	58	67	2	Out	VDJ
GAGTCTGCCATCCCCAACCAGACAGCTCTTTACTTCTGTGCCACCAGTGATCCGGCAGGGGGTCTACATGGCTACACCTTCGGTTCG	CATSDPAGGLHGYTF	1	1.4792899408284024E-4	45	TCRBV24-01*01	TCRBV24	TCRBV24-01	01				TCRBD01-01*01	TCRBD01	TCRBD01-01	01				TCRBJ01-02*01	TCRBJ01	TCRBJ01-02	01				3	5	4	1	4	6	36	51	55	62	67	1	In	VDJ
GGATCCAGCAGGTAGTGCGAGGAGATTCGGCAGCTTATTTCTGTGCCAGCTCACCGACCGCAGGCGGAGGGCTACACCTTCGGTTCG		1	1.4792899408284024E-4	40	TCRBV18-01*01	TCRBV18	TCRBV18-01	01								TCRBD01,TCRBD02	TCRBD01-01,TCRBD02-01		TCRBJ01-02*01	TCRBJ01	TCRBJ01-02	01				3	5	4	4	5	8	41	55	60	64	69	1	Out	VDJ
GATCCAGCCCTCAGAACCCAGGGACTCAGCTGTGTACTTCTGTGCCAGCAGTCCTTGGACAGGAAAATAGGCTACACCTTCGGTTCG		1	1.4792899408284024E-4	41	TCRBV12	TCRBV12				TCRBV12-03/12-04,TCRBV12-04		TCRBD01-01*01	TCRBD01	TCRBD01-01	01				TCRBJ01-02*01	TCRBJ01	TCRBJ01-02	01				5	6	1	4	4	8	40	52	56	63	69	1	Out	VDJ
NTGTCGGCTGCTCCCTCCCAAACATCTGTGTACTTCTGTGCCAGCACCGTGGCCCGGGACGGTACCTACGAGCAGTACTTCGGGCCG	CASTVARDGTYEQYF	1	1.4792899408284024E-4	45	TCRBV06	TCRBV06				TCRBV06-02/06-03,TCRBV06-02						TCRBD01,TCRBD02	TCRBD01-01,TCRBD02-01		TCRBJ02-07*01	TCRBJ02	TCRBJ02-07	01				7	4	0	7	9	2	36	46	55	60	64	1	In	VDJ
CTGGAGTCGCCCAGCCCCAACCAGACCTCTCTGTACTTCTGTGCCAGCAGTTTAAAAGCGATTAGATACGAGCAGTACTTCGGGCCG	CASSLKAIRYEQYF	1	1.4792899408284024E-4	42	TCRBV27-01*01	TCRBV27	TCRBV27-01	01				TCRBD02-01	TCRBD02	TCRBD02-01				01,02	TCRBJ02-07*01	TCRBJ02	TCRBJ02-07	01				2	6	6	6	2	4	39	54	56	60	66	1	In	VDJ
AGCACCTTGGAGCTGGGGGACTCGGCCCTTTATCTTTGCGCCAGCAGCTTGGAAGGGACAGAGGGAAACACCATATATTTTGGAGAG	CASSLEGTEGNTIYF	1	1.4792899408284024E-4	45	TCRBV05-01*01	TCRBV05	TCRBV05-01	01				TCRBD01-01*01	TCRBD01	TCRBD01-01	01				TCRBJ01-03*01	TCRBJ01	TCRBJ01-03	01				0	2	0	5	2	4	36	52	54	61	63	1	In	VDJ
ACTGTGACATCGGCCCAAAAGAACCCGACAGCTTTCTATCTCTGTGCCAGCCGACAGGGAGAAGGAAACACCATATATTTTGGAGAG	CASRQGEGNTIYF	2	2.958579881656805E-4	39	TCRBV19-01*01	TCRBV19	TCRBV19-01	01				TCRBD01-01*01	TCRBD01	TCRBD01-01	01				TCRBJ01-03*01	TCRBJ01	TCRBJ01-03	01				9	4	2	3	2	4	42	50	52	59	63	2	In	VDJ
CACCTTGGAGCTGGGGGACTCGGCCCTTTATCTTTGCGCCAGCAGCTTCCGGGACAGGGTCTGAGAAACACCATATATTTTGGAGAG		1	1.4792899408284024E-4	47	TCRBV05-01*01	TCRBV05	TCRBV05-01	01				TCRBD01-01*01	TCRBD01	TCRBD01-01	01				TCRBJ01-03*01	TCRBJ01	TCRBJ01-03	01				2	5	0	3	2	5	34	48	50	59	64	1	Out	VDJ
CAGCCCTCAGAACCCAGGGACTCAGCTGTGTACTTCTGTGCCAGCAGTTTGGGACAGGGAAGTCGGAACATTCAGTACTTCGGCGCC	CASSLGQGSRNIQYF	1	1.4792899408284024E-4	45	TCRBV12	TCRBV12				TCRBV12-03/12-04,TCRBV12-04		TCRBD01-01*01	TCRBD01	TCRBD01-01	01				TCRBJ02-04*01	TCRBJ02	TCRBJ02-04	01				3	7	0	3	0	7	36	-1	50	59	66	1	In	VDJ
GACCAGTGCCCATCCTGAAGACAGCAGCTTCTACATCTGCAGTGCTAGACAACTGTGGGGTTCTATTCACCCCTCCACTTTGGGAAC		1	1.4792899408284024E-4	44	TCRBV20	TCRBV20				TCRBV20-01,TCRBV20-or09_02						TCRBD01,TCRBD02	TCRBD01-01,TCRBD02-01		TCRBJ01-06*02	TCRBJ01	TCRBJ01-06	02				2	4	6	2	7	8	37	49	56	60	64	1	Out	VDJ
CACTCTGGAGTCTGCTGCCTCCTCCCAGACATCTGTATATTTATCCTTGGGGGGGGATCCTTTAATTCACCCCTCCACTTTGGGAAC		1	1.4792899408284024E-4	38	TCRBV10-01*01	TCRBV10	TCRBV10-01	01				TCRBD02-01*01	TCRBD02	TCRBD02-01	01				TCRBJ01-06*02	TCRBJ01	TCRBJ01-06	02				18	7	9	0	6	6	43	42	48	55	62	1	Out	VDJ
ACCAGTGCCCATCCTGAAGACAGCAGCTTCTACATCTGCAGTGCTAGGCCAGGGGGATTTGGGGGCAATGAGCAGTTCTTCGGGCCA	CSARPGGFGGNEQFF	1	1.4792899408284024E-4	45	TCRBV20	TCRBV20				TCRBV20-01,TCRBV20-or09_02		TCRBD01-01*01	TCRBD01	TCRBD01-01	01				TCRBJ02-01*01	TCRBJ02	TCRBJ02-01	01				3	9	4	1	2	6	36	47	49	56	65	1	In	VDJ
AGCTCTCTGGAGCTGGGGGACTCAGCTTTGTATTTCTGTGCCAGCAGCGTAATGGGGGACTCCTACAATGAGCAGTTCTTCGGGCCA	CASSVMGDSYNEQFF	1	1.4792899408284024E-4	45	TCRBV09-01*01	TCRBV09	TCRBV09-01	01								TCRBD01,TCRBD02	TCRBD01-01,TCRBD02-01		TCRBJ02-01*01	TCRBJ02	TCRBJ02-01	01				1	1	6	1	2	0	36	51	53	58	59	1	In	VDJ
ATCCAGCGCACAGAGCAGGAGGACTCGGCCGTGTATCTCTGTGCCAGCAGCTTAGATTTCGCCCAAGAGACCCAGTACTTCGGGCCA	CASSLDFAQETQYF	2	2.958579881656805E-4	42	TCRBV07-02	TCRBV07	TCRBV07-02				01,02					TCRBD01,TCRBD02	TCRBD01-01,TCRBD02-01		TCRBJ02-05*01	TCRBJ02	TCRBJ02-05	01				1	0	10	0	5	1	39	55	60	-1	62	2	In	VDJ
AACATGAGCCCTGAAGACAGCAGCATATATCTCTGCAGCGTTGAAGTGTTAAAACATGGGGATACAGATACGCAGTATTTTGGCCCA	CSVEVLKHGDTDTQYF	1	1.4792899408284024E-4	48	TCRBV29-01	TCRBV29	TCRBV29-01				01,02					TCRBD01,TCRBD02	TCRBD01-01,TCRBD02-01		TCRBJ02-03*01	TCRBJ02	TCRBJ02-03	01				1	1	0	8	12	3	33	46	58	62	63	1	In	VDJ
GAGTCTGCCAGGCCCTCACATACCTCTCAGTACCTCTGTGCCAGCAGTGAAGTGACAGGGGTCACAGATACGCAGTATTTTGGCCCA	CASSEVTGVTDTQYF	1	1.4792899408284024E-4	45	TCRBV25-01*01	TCRBV25	TCRBV25-01	01				TCRBD01-01*01	TCRBD01	TCRBD01-01	01				TCRBJ02-03*01	TCRBJ02	TCRBJ02-03	01				2	1	2	2	2	2	36	51	53	61	62	1	In	VDJ
ACCAGTGCCCATCCTGAAGACAGCAGCTTCTACATCTGCAGTGCTAGAAACTAGCGGGGGATCACAGATACGCAGTATTTTGGCCCA	CSARN*RGITDTQYF	2	2.958579881656805E-4	45	TCRBV20	TCRBV20				TCRBV20-01,TCRBV20-or09_02		TCRBD02-01*01	TCRBD02	TCRBD02-01	01				TCRBJ02-03*01	TCRBJ02	TCRBJ02-03	01				2	2	3	2	1	2	36	48	49	60	62	2	Stop	VDJ
CAGCGCACAGAGCGGGGGGACTCAGCCGTGTATCTCTGTGCCAGCAGCTTAGGACAGGGTCCCACAGATACGCAGTATTTTGGCCCA	CASSLGQGPTDTQYF	6	8.875739644970414E-4	45	TCRBV07-03*01	TCRBV07	TCRBV07-03	01				TCRBD01-01*01	TCRBD01	TCRBD01-01	01				TCRBJ02-03*01	TCRBJ02	TCRBJ02-03	01				2	3	1	3	0	2	36	-1	51	59	62	6	In	VDJ
NNNNNNNTGTCGGCTGCTCCCTCCCAAACATCTGTGTACTTCTGTGCCAGCAGTTGGGCGGGAACAGATACGCAGTATTTTGGCCCA	CASSWAGTDTQYF	1	1.4792899408284024E-4	39	TCRBV06-02/06-03*01	TCRBV06	TCRBV06-02/06-03	01				TCRBD02-01*02	TCRBD02	TCRBD02-01	02				TCRBJ02-03*01	TCRBJ02	TCRBJ02-03	01				4	0	7	3	2	3	42	55	57	-1	63	1	In	VDJ
NNNNNNNTGTCGGCTGCTCCCTCCCAAACATCTGTGTACTTCTGTGCCAGCAGACCCCGGGTGACCGGGGAGCTGTTTTTTGGAGAA	CASRPRVTGELFF	2	2.958579881656805E-4	39	TCRBV06	TCRBV06				TCRBV06-02/06-03,TCRBV06-02		TCRBD02-01	TCRBD02	TCRBD02-01				01,02	TCRBJ02-02*01	TCRBJ02	TCRBJ02-02	01				6	2	8	4	4	5	42	53	57	61	63	2	In	VDJ
AGCACCTTGGAGCTGGGGGACTCGGCCCTTTATCTTTGCGCCAGCAGCTTAGGAAATCCTGGGACCGGGGAGCTGTTTTTTGGAGAA	CASSLGNPGTGELFF	1	1.4792899408284024E-4	45	TCRBV05-01*01	TCRBV05	TCRBV05-01	01								TCRBD01,TCRBD02	TCRBD01-01,TCRBD02-01		TCRBJ02-02*01	TCRBJ02	TCRBJ02-02	01				2	0	0	9	10	5	36	50	60	-1	63	1	In	VDJ
ACCAGTGCCCATCCTGAAGACAGCAGCTTCTACATCTGCAGTGCTAGAGTAGCTAGCAGGGACACCGGGGAGCTGTTTTTTGGAGAA	CSARVASRDTGELFF	1	1.4792899408284024E-4	45	TCRBV20	TCRBV20				TCRBV20-01,TCRBV20-or09_02						TCRBD01,TCRBD02	TCRBD01-01,TCRBD02-01		TCRBJ02-02*01	TCRBJ02	TCRBJ02-02	01				1	0	4	3	7	3	36	49	56	-1	61	1	In	VDJ
CAGCGCACAGAGCAGGAGGACTCGGCCGTGTATCTCTGTGCCAGCAGCTTAGGCCCAGGGTTGAACACTGAAGCTTTCTTTGGACAA	CASSLGPGLNTEAFF	1	1.4792899408284024E-4	45	TCRBV07-02	TCRBV07	TCRBV07-02				01,02	TCRBD01-01*01	TCRBD01	TCRBD01-01	01				TCRBJ01-01*01	TCRBJ01	TCRBJ01-01	01				1	1	4	3	3	0	36	52	55	60	61	1	In	VDJ
NNNNNNNNNNTGTCGGCTGCTCCCTCCCAGACATCTGTGTACTTCTGTGCCAGCAGGACAGGGAACACTGAAGCTTTCTTTGGACAA	CASRTGNTEAFF	1	1.4792899408284024E-4	36	TCRBV06-05*01	TCRBV06	TCRBV06-05	01				TCRBD01-01*01	TCRBD01	TCRBD01-01	01				TCRBJ01-01*01	TCRBJ01	TCRBJ01-01	01				6	0	2	4	0	1	45	-1	56	-1	62	1	In	VDJ
CCCTCAGAACCCAGGGACTCAGCTGTGTATTTTTGTGCTAGTGGTTTGGAGGGGGCGTTTGCTAATGAAAAACTGTTTTTTGGCAGT	CASGLEGAFANEKLFF	3	4.437869822485207E-4	48	TCRBV12-05*01	TCRBV12	TCRBV12-05	01				TCRBD01-01*01	TCRBD01	TCRBD01-01	01				TCRBJ01-04*01	TCRBJ01	TCRBJ01-04	01				1	5	5	0	0	3	33	-1	49	56	61	3	In	VDJ
ATCAATTCCCTGGAGCTTGGTGACTCTGCTGTGTATTTCTGTGCCAGCAGGCGGGACAGTTCAAATGAAAAACTGTTTTTTGGCAGT	CASRRDSSNEKLFF	1	1.4792899408284024E-4	42	TCRBV03-01/03-02*01	TCRBV03	TCRBV03-01/03-02	01				TCRBD01-01*01	TCRBD01	TCRBD01-01	01				TCRBJ01-04*01	TCRBJ01	TCRBJ01-04	01				6	4	0	5	2	5	39	50	52	59	63	1	In	VDJ
CGGTCCACAAAGCTGGAGGACTCAGCCATGTACTTCTGTGCCAGCAGTGCGGAACAGGGCGGCAATCAGCCCCAGCATTTTGGTGAT	CASSAEQGGNQPQHF	1	1.4792899408284024E-4	45	TCRBV02-01	TCRBV02	TCRBV02-01				01,03	TCRBD01-01*01	TCRBD01	TCRBD01-01	01				TCRBJ01-05*01	TCRBJ01	TCRBJ01-05	01				4	2	3	3	4	2	36	49	53	59	61	1	In	VDJ
TCCAGCCTGCAGAGCTTGGGGACTCGGCCGTGTATCTCTGTGCCAGCAGCTTAGGGGATCACCAATCAGCCCCAGCATTTTGGTGAT		1	1.4792899408284024E-4	43	TCRBV11-03*01	TCRBV11	TCRBV11-03	01								TCRBD01,TCRBD02	TCRBD01-01,TCRBD02-01		TCRBJ01-05*01	TCRBJ01	TCRBJ01-05	01				1	4	0	8	0	3	38	-1	54	58	62	1	Out	VDJ
TCGGCTGCTCCCTCCCAGACATCTGTGTACTTCTGTGCCAGCAGTTACGGGGACAGGGGGCACAATCAGCCCCAGCATTTTGGTGAT	CASSYGDRGHNQPQHF	1	1.4792899408284024E-4	48	TCRBV06-05*01	TCRBV06	TCRBV06-05	01				TCRBD01-01*01	TCRBD01	TCRBD01-01	01				TCRBJ01-05*01	TCRBJ01	TCRBJ01-05	01				2	1	0	0	1	3	33	48	49	61	62	1	In	VDJ
AATGTGAGCACCTTGGAGCTGGGGGACTCGGCCCTTTATCTTTGCGCCAGCAGCTTGTCAACAAATCAGCCCCAGCATTTTGGTGAT	CASSLSTNQPQHF	2	2.958579881656805E-4	39	TCRBV05-01*01	TCRBV05	TCRBV05-01	01				TCRBD01-01*01	TCRBD01	TCRBD01-01	01				TCRBJ01-05*01	TCRBJ01	TCRBJ01-05	01				1	0	3	6	3	4	42	57	60	-1	63	2	In	VDJ
CAGCGCACAGAGCAGGAGGACTCCGCCGTGTATCTCTGTGCCAGCAGCTTATCAGGGACAGCCCTCTATGGCTACACCTTCGGTTCG	CASSLSGTALYGYTF	1	1.4792899408284024E-4	45	TCRBV07-08*01	TCRBV07	TCRBV07-08	01				TCRBD01-01*01	TCRBD01	TCRBD01-01	01				TCRBJ01-02*01	TCRBJ01	TCRBJ01-02	01				2	4	0	5	3	4	36	51	54	61	65	1	In	VDJ
AATTCCCTGGAGCTTGGTGACTCTGCTGTGTATTTCTGTGCCAGCAGCCCTCTTGGGGGCAGGGGCTATGGCTACACCTTCGGTTCG	CASSPLGGRGYGYTF	2	2.958579881656805E-4	45	TCRBV03-01/03-02*01	TCRBV03	TCRBV03-01/03-02	01				TCRBD01-01*01	TCRBD01	TCRBD01-01	01				TCRBJ01-02*01	TCRBJ01	TCRBJ01-02	01				4	0	4	2	10	4	36	49	59	-1	65	2	In	VDJ
ATCCAGCGCACAGAGCAGGAGGACTCGGCCGTGTATCTCTGTGCCAGCAGCTTAGCAAGCGGCGGTGGAGGCTACACCTTCGGTTCG	CASSLASGGGGYTF	1	1.4792899408284024E-4	42	TCRBV07-02	TCRBV07	TCRBV07-02				01,02	TCRBD02-01	TCRBD02	TCRBD02-01				01,02	TCRBJ01-02*01	TCRBJ01	TCRBJ01-02	01				0	7	6	5	1	8	39	56	57	62	69	1	In	VDJ
ACTCTGACAGTGACCAGTGCCCATCCTGAAGACAGCAGCTTCTACATCTGCAGTGCTCCACAGGGCTCAAGGCAGTACTTCGGGCCG	CSAPQGSRQYF	1	1.4792899408284024E-4	33	TCRBV20-01	TCRBV20	TCRBV20-01				01,04	TCRBD01-01*01	TCRBD01	TCRBD01-01	01				TCRBJ02-07*01	TCRBJ02	TCRBJ02-07	01				5	6	3	3	2	9	48	57	59	65	71	1	In	VDJ
ACATCGGCCCAAAAGAACCCGACAGCTTTCTATCTCTGTGCCAGTAGTATACAAGCGGGGGGGCGTTACGAGCAGTACTTCGGGCCG	CASSIQAGGRYEQYF	1	1.4792899408284024E-4	45	TCRBV19-01*01	TCRBV19	TCRBV19-01	01				TCRBD02-01*01	TCRBD02	TCRBD02-01	01				TCRBJ02-07*01	TCRBJ02	TCRBJ02-07	01				2	3	6	0	2	4	36	51	53	63	66	1	In	VDJ
CAGCCCTCAGAACCCAGGGACTCAGCTGTGTACTTCTGTGCCAGCAGTTTGACAGGGACCGCCTTCTACGAGCAGTACTTCGGGCCG	CASSLTGTAFYEQYF	2	2.958579881656805E-4	45	TCRBV12	TCRBV12				TCRBV12-03/12-04,TCRBV12-04		TCRBD01-01*01	TCRBD01	TCRBD01-01	01				TCRBJ02-07*01	TCRBJ02	TCRBJ02-07	01				3	8	2	3	0	3	36	-1	50	57	65	2	In	VDJ
CCCTCACGTTGGCGTCTGCTGTACCCTCTCAGACATCTGTGTACTTCTGTGCCAGCAGTCAGCTCCTACGAGCAGTACTTCGGGCCG		1	1.4792899408284024E-4	34	TCRBV06-04*01	TCRBV06	TCRBV06-04	01				TCRBD01-01*01	TCRBD01	TCRBD01-01	01				TCRBJ02-07*01	TCRBJ02	TCRBJ02-07	01				5	0	4	5	0	0	47	-1	59	-1	62	1	Out	VDJ
GAGTCGCCCAGCCCCAACCAGACCTCTCTGTACTTCTGTGCCAGCAGTTTAAGGACAGGACCCTCCTACGAGCAGTACTTCGGGCCG	CASSLRTGPSYEQYF	1	1.4792899408284024E-4	45	TCRBV27-01*01	TCRBV27	TCRBV27-01	01				TCRBD01-01*01	TCRBD01	TCRBD01-01	01				TCRBJ02-07*01	TCRBJ02	TCRBJ02-07	01				2	3	1	4	1	0	36	51	52	59	62	1	In	VDJ
CGCACAGAGCAGGAGGACTCCGCCGTGTATCTCTGTGCCAGCAGCCCCCACGAGATAGCGGGTTACTACGAGCAGTACTTCGGGCCG	CASSPHEIAGYYEQYF	1	1.4792899408284024E-4	48	TCRBV07-08*03	TCRBV07	TCRBV07-08	03				TCRBD02-01	TCRBD02	TCRBD02-01				01,02	TCRBJ02-07*01	TCRBJ02	TCRBJ02-07	01				4	3	5	4	9	3	33	46	55	62	65	1	In	VDJ
ATCCAGCCCTCAGAACCCAGGGACTCAGCTGTGTACTTCTGTGCCAGCAGTCTGGGTAGCGGGTGGGACGAGCAGTACTTCGGGCCG	CASSLGSGWDEQYF	1	1.4792899408284024E-4	42	TCRBV12	TCRBV12				TCRBV12-03/12-04,TCRBV12-04		TCRBD02-01	TCRBD02	TCRBD02-01				01,02	TCRBJ02-07*01	TCRBJ02	TCRBJ02-07	01				5	4	5	4	5	5	39	51	56	63	67	1	In	VDJ
AGTCGCCCAGCCCCAACCAGACCTCTCTGTACTTCTGTGCCAGCAGTTCCTCCTGGGTGAGGGGTTAAAAAGCAGTACTTCGGGCCG		1	1.4792899408284024E-4	46	TCRBV27-01*01	TCRBV27	TCRBV27-01	01								TCRBD01,TCRBD02	TCRBD01-01,TCRBD02-01		TCRBJ02-07*01	TCRBJ02	TCRBJ02-07	01				4	6	5	2	11	8	35	48	59	64	70	1	Out	VDJ
NNNNNNNTGTCGGCTGCTCCCTCCCAGACATCTGTGTACTTCTGTGCCAGCATTGGGGAGGCCAAAAACATTCAGTACTTCGGCGCC	CASIGEAKNIQYF	1	1.4792899408284024E-4	39	TCRBV06-05*01	TCRBV06	TCRBV06-05	01				TCRBD02-01*02	TCRBD02	TCRBD02-01	02				TCRBJ02-04*01	TCRBJ02	TCRBJ02-04	01				7	0	9	2	3	1	42	52	55	-1	60	1	In	VDJ
CTGACTGTGAGCAACATGAGCCCTGAAGACAGCAGCATATATCTCTGCAGCGTGCGGCACGCGGATTCACCCCTCCACTTTGGGAAC	CSVRHADSPLHF	2	2.958579881656805E-4	36	TCRBV29-01	TCRBV29	TCRBV29-01				01,02	TCRBD02-01	TCRBD02	TCRBD02-01				01,02	TCRBJ01-06*02	TCRBJ01	TCRBJ01-06	02				6	7	7	5	0	8	45	-1	53	57	64	2	In	VDJ
GAGTCTGCCAGGCCCTCACATACCTCTCAGTACCTCTGTGCCAGCTCCTAGGCTGTCACCTATAATTCACCCCTCCACTTTGGGAAC	CASS*AVTYNSPLHF	1	1.4792899408284024E-4	45	TCRBV25-01*01	TCRBV25	TCRBV25-01	01				TCRBD02-01	TCRBD02	TCRBD02-01				01,02	TCRBJ01-06*02	TCRBJ01	TCRBJ01-06	02				8	7	4	8	2	2	36	45	47	51	58	1	Stop	VDJ
TCGGCTGCTCCCTCCCAGACATCTGTGTACTTCTGTGCCAGCAGTTTACAGGGAGGATTATATAATTCACCCCTCCACTTTGGGAAC	CASSLQGGLYNSPLHF	1	1.4792899408284024E-4	48	TCRBV06-05*01	TCRBV06	TCRBV06-05	01								TCRBD01,TCRBD02	TCRBD01-01,TCRBD02-01		TCRBJ01-06*02	TCRBJ01	TCRBJ01-06	02				4	7	3	3	1	4	33	46	47	53	60	1	In	VDJ
AAGATCCAGCGCACAGAGCAGGGGGACTCGGCCATGTATCTCTGTGCCAGCAGCCTCACTAGCGCCGATGAGCAGTTCTTCGGGCCA	CASSLTSADEQFF	1	1.4792899408284024E-4	39	TCRBV07-09*01	TCRBV07	TCRBV07-09	01				TCRBD02-01	TCRBD02	TCRBD02-01				01,02	TCRBJ02-01*01	TCRBJ02	TCRBJ02-01	01				5	3	3	6	3	8	42	54	57	64	67	1	In	VDJ
TTGGCGTCTGCTGTACCCTCTCAGACATCTGTGTACTTCTGTGCCAGCAGTGACAGCGGGGGGGCCAATGAGCAGTTCTTCGGGCCA	CASSDSGGANEQFF	1	1.4792899408284024E-4	42	TCRBV06-04*01	TCRBV06	TCRBV06-04	01				TCRBD02-01*01	TCRBD02	TCRBD02-01	01				TCRBJ02-01*01	TCRBJ02	TCRBJ02-01	01				2	1	6	0	0	6	39	-1	54	64	65	1	In	VDJ
ATCCTGGAGTCGCCCAGCCCCAACCAGACCTCTCTGTACTTCTGTGCCAGCAGTCACAGGGGTCGGGAGACCCAGTACTTCGGGCCA	CASSHRGRETQYF	3	4.437869822485207E-4	39	TCRBV27-01*01	TCRBV27	TCRBV27-01	01				TCRBD01-01*01	TCRBD01	TCRBD01-01	01				TCRBJ02-05*01	TCRBJ02	TCRBJ02-05	01				5	4	3	2	1	5	42	54	55	62	66	3	In	VDJ
AAGATCCAGCGCACAGAGCGGGGGGACTCAGCCGTGTATCTCTGTGCCAGCAGCTCCAGGGTCGCGGAGACCCAGTACTTCGGGCCA	CASSSRVAETQYF	3	4.437869822485207E-4	39	TCRBV07-03*01	TCRBV07	TCRBV07-03	01				TCRBD01-01*01	TCRBD01	TCRBD01-01	01				TCRBJ02-05*01	TCRBJ02	TCRBJ02-05	01				4	5	4	3	1	5	42	55	56	61	66	3	In	VDJ
TGAATGTGAACGCCTTGTTGCTGGGGGACTCGGCCCTGTATCTCTGTGCCAGCAGCCCTGCCAGGAGAGACCCAGTACTTCGGGCCA		1	1.4792899408284024E-4	37	TCRBV05-05*01	TCRBV05	TCRBV05-05	01				TCRBD01-01*01	TCRBD01	TCRBD01-01	01				TCRBJ02-05*01	TCRBJ02	TCRBJ02-05	01				4	0	4	4	5	4	44	56	61	-1	65	1	Out	VDJ
AATGTGAGCACCTTGGAGCTGGGGGACTCGGCCCTTTATCTTTGCGCCAGCAGTAGGGGAACGGAAGAGACCCAGTACTTCGGGCCA	CASSRGTEETQYF	3	4.437869822485207E-4	39	TCRBV05-01*01	TCRBV05	TCRBV05-01	01				TCRBD01-01*01	TCRBD01	TCRBD01-01	01				TCRBJ02-05*01	TCRBJ02	TCRBJ02-05	01				5	5	5	2	1	3	42	53	54	59	64	3	In	VDJ
NTGTCGGCTGCTCCCTCCCAGACATCTGTGTACTTCTGTGCCAGCAGTGACAGTGAGGAGGGGGCGGAAACCCAGTACTTCGGGCCA	CASSDSEEGAETQYF	1	1.4792899408284024E-4	45	TCRBV06-01*01	TCRBV06	TCRBV06-01	01				TCRBD01-01*01	TCRBD01	TCRBD01-01	01				TCRBJ02-05*01	TCRBJ02	TCRBJ02-05	01				3	4	5	0	8	8	36	50	58	65	69	1	In	VDJ
CAGCGCACAGAGCAGCGGGACTCGGCCATGTATCGCTGTGCCAGCAGCCCGTCCCTAGCGGGGAAGGATACGCAGTATTTTGGCCCA	CASSPSLAGKDTQYF	1	1.4792899408284024E-4	45	TCRBV07-06*01	TCRBV07	TCRBV07-06	01				TCRBD02-01*01	TCRBD02	TCRBD02-01	01				TCRBJ02-03*01	TCRBJ02	TCRBJ02-03	01				5	3	4	3	6	6	36	48	54	63	66	1	In	VDJ
TCAGAACCCAGGGACTCAGCTGTGTACTTCTGTGCCAGCAGTTTCGGGACTAGCGGGGGGGCTGCCGATACGCAGTATTTTGGCCCA	CASSFGTSGGAADTQYF	1	1.4792899408284024E-4	51	TCRBV12	TCRBV12				TCRBV12-03/12-04,TCRBV12-04		TCRBD02-01*01	TCRBD02	TCRBD02-01	01				TCRBJ02-03*01	TCRBJ02	TCRBJ02-03	01				3	5	0	0	1	6	30	44	45	61	66	1	In	VDJ
CAGGTAGTGCGAGGAGATTCGGCAGCTTATTTCTGTGCCAGCTCACCGCCCGAAGGGCCTTATGTAGATACGCAGTATTTTGGCCCA	CASSPPEGPYVDTQYF	2	2.958579881656805E-4	48	TCRBV18-01*01	TCRBV18	TCRBV18-01	01								TCRBD01,TCRBD02	TCRBD01-01,TCRBD02-01		TCRBJ02-03*01	TCRBJ02	TCRBJ02-03	01				3	8	5	3	6	5	33	47	53	57	65	2	In	VDJ
AATGTGAACGCCTTGGAGCTGGACGACTCGGCCCTGTATCTCTGTGCCAGCAGCCCCAATTGGGCAGATACGCAGTATTTTGGCCCA	CASSPNWADTQYF	1	1.4792899408284024E-4	39	TCRBV05-04*01	TCRBV05	TCRBV05-04	01								TCRBD01,TCRBD02	TCRBD01-01,TCRBD02-01		TCRBJ02-03*01	TCRBJ02	TCRBJ02-03	01				4	0	0	9	7	4	42	54	61	-1	64	1	In	VDJ
GAGTCTGCCATCCCCAACCAGACAGCTCTTTACTTCTGTGCCACCAGTGATTTAGGGACTGACACAGATACGCAGTATTTTGGCCCA	CATSDLGTDTDTQYF	1	1.4792899408284024E-4	45	TCRBV24-01*01	TCRBV24	TCRBV24-01	01				TCRBD02-01	TCRBD02	TCRBD02-01				01,02	TCRBJ02-03*01	TCRBJ02	TCRBJ02-03	01				1	2	0	10	1	2	36	53	54	60	62	1	In	VDJ
CACTGTGACATCGGCCCAAAAGAACCCGACAGCTTTCTATCTCTGTGCCAGTAGTAGGCGCTGAACACTGAAGCTTTCTTTGGACAA		2	2.958579881656805E-4	38	TCRBV19-01*01	TCRBV19	TCRBV19-01	01								TCRBD01,TCRBD02	TCRBD01-01,TCRBD02-01		TCRBJ01-01*01	TCRBJ01	TCRBJ01-01	01				4	2	9	0	0	0	43	-1	56	59	61	2	Out	VDJ
GCTGCTCCCTCCCAAACATCTGTGTACTTCTGTGCCAGCAGTGCCACGGACAGGGGGAGGGGGAACACTGAAGCTTTCTTTGGACAA	CASSATDRGRGNTEAFF	1	1.4792899408284024E-4	51	TCRBV06-02/06-03*01	TCRBV06	TCRBV06-02/06-03	01				TCRBD01-01*01	TCRBD01	TCRBD01-01	01				TCRBJ01-01*01	TCRBJ01	TCRBJ01-01	01				5	5	1	1	5	1	30	42	47	57	62	1	In	VDJ
CTGACAGTGACCAGTGCCCATCCTGAAGACAGCAGCTTCTACATCTGCAGTGCTTCTACAGGGAACACTGAAGCTTTCTTTGGACAA	CSASTGNTEAFF	3	4.437869822485207E-4	36	TCRBV20	TCRBV20				TCRBV20-01,TCRBV20-or09_02		TCRBD01-01*01	TCRBD01	TCRBD01-01	01				TCRBJ01-01*01	TCRBJ01	TCRBJ01-01	01				5	0	3	4	3	1	45	54	57	-1	62	3	In	VDJ
GCTCTCTGGAGCTGGGGGACTCAGCTTTGTATTTCTGTGCCAGCAGCGTAATAGGACAGGAGGAACACTGAAGCTTTCTTTGGACAA		2	2.958579881656805E-4	46	TCRBV09-01*01	TCRBV09	TCRBV09-01	01				TCRBD01-01*01	TCRBD01	TCRBD01-01	01				TCRBJ01-01*01	TCRBJ01	TCRBJ01-01	01				1	2	1	4	3	1	35	50	53	60	62	2	Out	VDJ
GTGAACGCCTTGTTGCTGGGGGACTCGGCCCTCTATCTCTGTGCCAGCAGCTTGGTACACCTAAACACTGAAGCTTTCTTTGGACAA	CASSLVHLNTEAFF	3	4.437869822485207E-4	42	TCRBV05-06*01	TCRBV05	TCRBV05-06	01								TCRBD01,TCRBD02	TCRBD01-01,TCRBD02-01		TCRBJ01-01*01	TCRBJ01	TCRBJ01-01	01				0	4	3	6	1	2	39	55	56	59	63	3	In	VDJ
CTCAAGATCCAGCCTGCAGAGCTTGAGGACTCGGCCGTGTATCTCTGTGCCAGCAGCTTAGTAAGGGTGGAAGCTTTCTTTGGACAA	CASSLVRVEAFF	1	1.4792899408284024E-4	36	TCRBV11	TCRBV11				TCRBV11-02,TCRBV11-03						TCRBD01,TCRBD02	TCRBD01-01,TCRBD02-01		TCRBJ01-01*01	TCRBJ01	TCRBJ01-01	01				1	2	5	3	2	8	45	61	63	67	69	1	In	VDJ
GGCGTCTGCTGTACCCTCTCAGACATCTGTGTACTTCTGTGCCAGCAGCGGCTACACGTCGTGGGTGAAAAACTGTTTTTTGGCAGT		2	2.958579881656805E-4	44	TCRBV06-04*01	TCRBV06	TCRBV06-04	01								TCRBD01,TCRBD02	TCRBD01-01,TCRBD02-01		TCRBJ01-04*01	TCRBJ01	TCRBJ01-04	01				6	0	0	9	14	7	37	48	62	-1	65	2	Out	VDJ
CTGGAGTCGCCCAGCCCCAACCAGACCTCTCTGTACTTCTGTGCCAGCAGTTTATTCGAGGGGGTTCAGCCCCAGCATTTTGGTGAT	CASSLFEGVQPQHF	1	1.4792899408284024E-4	42	TCRBV27-01*01	TCRBV27	TCRBV27-01	01				TCRBD01-01*01	TCRBD01	TCRBD01-01	01				TCRBJ01-05*01	TCRBJ01	TCRBJ01-05	01				1	1	5	1	3	6	39	55	58	64	65	1	In	VDJ
GTCTGCCATCCCCAACCAGACAGCTCTTTACTTCTGTGCCACCAAGCCAGGGACAGGGAATATATTCAGCCCCAGCATTTTGGTGAT		1	1.4792899408284024E-4	47	TCRBV24-01*01	TCRBV24	TCRBV24-01	01				TCRBD01-01*01	TCRBD01	TCRBD01-01	01				TCRBJ01-05*01	TCRBJ01	TCRBJ01-05	01				8	7	0	3	5	6	34	44	49	58	65	1	Out	VDJ
GACCAGTGCCCATCCTGAAGACAGCAGCTTCTACATCTGCAGTGCTCCCCAAATCTCCCACCTGCTCAGCCCCAGCATTTTGGTGAT		4	5.91715976331361E-4	44	TCRBV20	TCRBV20				TCRBV20-01,TCRBV20-or09_02						TCRBD01,TCRBD02	TCRBD01-01,TCRBD02-01		TCRBJ01-05*01	TCRBJ01	TCRBJ01-05	01				5	4	3	7	13	6	37	46	59	61	65	4	Out	VDJ
GTGACCAGTGCCCATCCTGAAGACAGCAGCTTCTACATCTGCAGTGCTAGCCAGTCCAGGGGCAATCAGCCCCAGCATTTTGGTGAT	CSASQSRGNQPQHF	1	1.4792899408284024E-4	42	TCRBV20	TCRBV20				TCRBV20-01,TCRBV20-or09_02		TCRBD01-01*01	TCRBD01	TCRBD01-01	01				TCRBJ01-05*01	TCRBJ01	TCRBJ01-05	01				3	0	4	3	6	2	39	50	56	-1	61	1	In	VDJ
TTGCTGGGGGACTCGGCCCTCTATCTCTGTGCCAGCAGCTAGGGGTTCACAGGTGACAGGAGCAATCAGCCCCAGCATTTTGGTGAT	CASS*GFTGDRSNQPQHF	2	2.958579881656805E-4	54	TCRBV05-06*01	TCRBV05	TCRBV05-06	01				TCRBD01-01*01	TCRBD01	TCRBD01-01	01				TCRBJ01-05*01	TCRBJ01	TCRBJ01-05	01				3	0	2	4	14	1	27	40	54	-1	60	2	Stop	VDJ
ACAGTGACCAGTGCCCATCCTGAAGACAGCAGCTTCTACATCTGCAGTGCTAGCAGGGCCCTAGGACAGCCCCAGCATTTTGGTGAT	CSASRALGQPQHF	1	1.4792899408284024E-4	39	TCRBV20	TCRBV20				TCRBV20-01,TCRBV20-or09_02		TCRBD01-01*01	TCRBD01	TCRBD01-01	01				TCRBJ01-05*01	TCRBJ01	TCRBJ01-05	01				3	8	4	3	0	7	42	-1	53	58	66	1	In	VDJ
ACCAGTGCCCATCCTGAAGACAGCAGCTTCTACATCTGCAGTGCTAGTGGGGGGGCTCGGGGAAACTATGGCTACACCTTCGGTTCG	CSASGGARGNYGYTF	1	1.4792899408284024E-4	45	TCRBV20-01*04	TCRBV20	TCRBV20-01	04								TCRBD01,TCRBD02	TCRBD01-01,TCRBD02-01		TCRBJ01-02*01	TCRBJ01	TCRBJ01-02	01				1	7	6	0	1	2	36	49	50	56	63	1	In	VDJ
GCGCACAGAGCAGGGGGACTCGGCCATGTATCTCTGTGCCAGCAGCTTAGTGGGAGGCCCTCACTATAGGGCTACACCTTCGGTTCG		1	1.4792899408284024E-4	47	TCRBV07-09*01	TCRBV07	TCRBV07-09	01				TCRBD02-01*02	TCRBD02	TCRBD02-01	02				TCRBJ01-02*01	TCRBJ01	TCRBJ01-02	01				1	12	9	1	1	8	34	50	51	57	69	1	Out	VDJ
CCTGGAGCTTGGTGACTCTGCTGTGTATTTCTGTGCCAGCAGCCAAGATAGGGACAGGGTGTGGTTGGAGGCTACACCTTCGGTTCG		2	2.958579881656805E-4	50	TCRBV03-01/03-02*01	TCRBV03	TCRBV03-01/03-02	01				TCRBD01-01*01	TCRBD01	TCRBD01-01	01				TCRBJ01-02*01	TCRBJ01	TCRBJ01-02	01				0	10	0	3	2	8	31	48	50	59	69	2	Out	VDJ
ATCCAGCCTGCAGAGCTTGAGGACTCGGCCGTGTATCTCTATGCCAGCAGCTTAGATGCCAGCCTTTACGAGCAGTACTTCGGGCCG	YASSLDASLYEQYF	1	1.4792899408284024E-4	42	TCRBV11	TCRBV11				TCRBV11-02,TCRBV11-03						TCRBD01,TCRBD02	TCRBD01-01,TCRBD02-01		TCRBJ02-07*01	TCRBJ02	TCRBJ02-07	01				0	4	4	5	3	4	39	56	59	62	66	1	In	VDJ
AGTCTGCCAGGCCCTCACATACCTCTCAGTACCTCTGTGCCAGCAGTGAAGAAGACAGAGTTTTGTTACGAGCAGTACTTCGGGCCG		1	1.4792899408284024E-4	46	TCRBV25-01*01	TCRBV25	TCRBV25-01	01				TCRBD01-01*01	TCRBD01	TCRBD01-01	01				TCRBJ02-07*01	TCRBJ02	TCRBJ02-07	01				2	8	2	5	3	4	35	50	53	58	66	1	Out	VDJ
AAGATCCAGCCTGCAGAGCTTGAGGACTCGGCCGTGTATCTCTGTGCCAGCAGCTTAGTCAGGGGTTACGAGCAGTACTTCGGGCCG	CASSLVRGYEQYF	1	1.4792899408284024E-4	39	TCRBV11	TCRBV11				TCRBV11-02,TCRBV11-03		TCRBD01-01*01	TCRBD01	TCRBD01-01	01				TCRBJ02-07*01	TCRBJ02	TCRBJ02-07	01				1	1	4	2	1	4	42	58	59	65	66	1	In	VDJ
GTGAACGCCTTGTTGCTGGGGGACTCGGCCCTCTATCTCTGTGCCAGCAGCTTGGGGCCGGGGGCCTACGAGCAGTACTTCGGGCCG	CASSLGPGAYEQYF	1	1.4792899408284024E-4	42	TCRBV05-06*01	TCRBV05	TCRBV05-06	01				TCRBD02-01*01	TCRBD02	TCRBD02-01	01				TCRBJ02-07*01	TCRBJ02	TCRBJ02-07	01				0	0	8	2	3	2	39	55	58	-1	64	1	In	VDJ
AAGATCCAGCCTGCAGAGCTTGAGGACTCGGCCGTGTATCTCTGTGCCACCATCTACAGGGAACCCTACGAGCAGTACTTCGGGCCG	CATIYREPYEQYF	1	1.4792899408284024E-4	39	TCRBV11	TCRBV11				TCRBV11-02,TCRBV11-03		TCRBD01-01*01	TCRBD01	TCRBD01-01	01				TCRBJ02-07*01	TCRBJ02	TCRBJ02-07	01				10	3	3	3	6	2	42	49	55	61	64	1	In	VDJ
ATCCAGCGCACAGAGCAGGGGGACTCGGCCATGTATCTCTGTGCCAGCAGCTCACGGGACAGGGTCCACGAGCAGTACTTCGGGCCG	CASSSRDRVHEQYF	3	4.437869822485207E-4	42	TCRBV07-09*01	TCRBV07	TCRBV07-09	01				TCRBD01-01*01	TCRBD01	TCRBD01-01	01				TCRBJ02-07*01	TCRBJ02	TCRBJ02-07	01				4	3	0	3	3	5	39	52	55	64	67	3	In	VDJ
AGTTCTAAGAAGCTCCTTCTCAGTGACTCTGGCTTCTATCTCTGTGCCTGGAGTGTAACAGGGGGCAACGAGCAGTACTTCGGGCCG	CAWSVTGGNEQYF	1	1.4792899408284024E-4	39	TCRBV30-01*01	TCRBV30	TCRBV30-01	01				TCRBD01-01*01	TCRBD01	TCRBD01-01	01				TCRBJ02-07*01	TCRBJ02	TCRBJ02-07	01				0	1	3	0	1	5	42	56	57	66	67	1	In	VDJ
CACCTTGGAGCTGGGGGACTCGGCCCTTTATCTTTGCGCCAGCAGCTTGGCCGCCGGACAGGGAGGTAAGAGCAGTACTTCGGGCCG		1	1.4792899408284024E-4	47	TCRBV05-01*01	TCRBV05	TCRBV05-01	01				TCRBD01-01*01	TCRBD01	TCRBD01-01	01				TCRBJ02-07*01	TCRBJ02	TCRBJ02-07	01				0	6	1	3	5	7	34	50	55	63	69	1	Out	VDJ
CTCAAGATCCAGCCTGCAGAGCTTGAGGACTCGGCCGTGTATCTCTGTGCCAGCAGCCGAGGGAGAAACACCATATATTTTGGAGAG	CASSRGRNTIYF	1	1.4792899408284024E-4	36	TCRBV11	TCRBV11				TCRBV11-02,TCRBV11-03		TCRBD02-01*02	TCRBD02	TCRBD02-01	02				TCRBJ01-03*01	TCRBJ01	TCRBJ01-03	01				5	1	11	0	1	5	45	57	58	63	64	1	In	VDJ
ACTCTGAAGGTGCAGCCTGCAGAACTGGAGGATTCTGGAGTTTATTTCTGTGCCAGCAGGAGAAGATCACCCCTCCACTTTGGGAAC	CASRRRSPLHF	1	1.4792899408284024E-4	33	TCRBV14-01*01	TCRBV14	TCRBV14-01	01				TCRBD02-01*02	TCRBD02	TCRBD02-01	02				TCRBJ01-06*02	TCRBJ01	TCRBJ01-06	02				6	4	11	2	0	10	48	-1	59	62	66	1	In	VDJ
TCAATTCCCTGGAGCTTGGTGACTCTGCTGTGTATTTCTGTGCCAGCAGCCAACCAGCGGGGGATCAATGAGCAGTTCTTCGGGCCA		1	1.4792899408284024E-4	43	TCRBV03-01/03-02*01	TCRBV03	TCRBV03-01/03-02	01				TCRBD02-01*01	TCRBD02	TCRBD02-01	01				TCRBJ02-01*01	TCRBJ02	TCRBJ02-01	01				2	2	6	2	2	6	38	53	55	63	65	1	Out	VDJ
CCTCAGAACCCAGGGACTCAGCTGTGTACTTCTGTGCCAGCAGTGCACCCTAGCGGGGTAACCTACAATGAGCAGTTCTTCGGGCCA		2	2.958579881656805E-4	49	TCRBV12	TCRBV12				TCRBV12-03/12-04,TCRBV12-04		TCRBD02-01*01	TCRBD02	TCRBD02-01	01				TCRBJ02-01*01	TCRBJ02	TCRBJ02-01	01				5	3	4	3	5	2	32	44	49	58	61	2	Out	VDJ
CTGGAGCTTGGTGACTCTGCTGTGTATTTCTGTGCCAGCAGCTCAGCACGTCCCATTTCCACCGACAATGAGCAGTTCTTCGGGCCA	CASSSARPISTDNEQFF	1	1.4792899408284024E-4	51	TCRBV03-01/03-02*01	TCRBV03	TCRBV03-01/03-02	01								TCRBD01,TCRBD02	TCRBD01-01,TCRBD02-01		TCRBJ02-01*01	TCRBJ02	TCRBJ02-01	01				5	18	4	5	1	5	30	42	43	46	64	1	In	VDJ
CTGACTGTGAGCAACATGAGCCCTGAAGACAGCAGCATATATCTCTGCAGCGTTGTTCTAGCGCACAATGAGCAGTTCTTCGGGCCA	CSVVLAHNEQFF	1	1.4792899408284024E-4	36	TCRBV29-01	TCRBV29	TCRBV29-01				01,02	TCRBD02-01	TCRBD02	TCRBD02-01				01,02	TCRBJ02-01*01	TCRBJ02	TCRBJ02-01	01				4	1	4	6	2	5	45	55	57	63	64	1	In	VDJ
CAGCGCACAGAGCAGCGGGACTCGGCCATGTATCGCTGTGCCAGCAGCTTAGGGGTCACCGGGGCAGAGACCCAGTACTTCGGGCCA	CASSLGVTGAETQYF	2	2.958579881656805E-4	45	TCRBV07-06*01	TCRBV07	TCRBV07-06	01								TCRBD01,TCRBD02	TCRBD01-01,TCRBD02-01		TCRBJ02-05*01	TCRBJ02	TCRBJ02-05	01				1	0	7	0	8	4	36	52	60	-1	65	2	In	VDJ
TCCCTAGAGTCTGCCATCCCCAACCAGACAGCTCTTTACTTCTGTGCCACCAGTGAGGACGGCACAGATACGCAGTATTTTGGCCCA	CATSEDGTDTQYF	1	1.4792899408284024E-4	39	TCRBV24-01*01	TCRBV24	TCRBV24-01	01								TCRBD01,TCRBD02	TCRBD01-01,TCRBD02-01		TCRBJ02-03*01	TCRBJ02	TCRBJ02-03	01				4	1	1	7	0	1	42	-1	56	60	61	1	In	VDJ
ATCCAGCGCACAGAGCAGGGGGACTCGGCCATGTATCTCTGTGCCAGCAGCTTAATACAGGCCACAGATACGCAGTATTTTGGCCCA	CASSLIQATDTQYF	2	2.958579881656805E-4	42	TCRBV07-09*01	TCRBV07	TCRBV07-09	01				TCRBD01-01*01	TCRBD01	TCRBD01-01	01				TCRBJ02-03*01	TCRBJ02	TCRBJ02-03	01				2	1	3	4	2	2	39	54	56	61	62	2	In	VDJ
CAGCCTGCAGAGCTTGGGGACTCGGCCGTGTATCTCTGTGCCAGCAGCTTTAAAGGGTACCCCACAGATACGCAGTATTTTGGCCCA	CASSFKGYPTDTQYF	2	2.958579881656805E-4	45	TCRBV11-03*01	TCRBV11	TCRBV11-03	01								TCRBD01,TCRBD02	TCRBD01-01,TCRBD02-01		TCRBJ02-03*01	TCRBJ02	TCRBJ02-03	01				3	5	5	3	3	2	36	50	53	57	62	2	In	VDJ
CCTGCAGAGCTTGAGGACTCGGCCGTGTATCTCTGTGCCAGCAGCCCAAGGAAAGGGACTAGCGCCGGGGAGCTGTTTTTTGGAGAA	CASSPRKGTSAGELFF	1	1.4792899408284024E-4	48	TCRBV11	TCRBV11				TCRBV11-02,TCRBV11-03		TCRBD02-01	TCRBD02	TCRBD02-01				01,02	TCRBJ02-02*01	TCRBJ02	TCRBJ02-02	01				5	0	0	6	9	6	33	45	54	-1	64	1	In	VDJ
CTACACGCCCTGCAGCCAGAAGACTCAGCCCTGTATCTCTGCGCCAGCAGCTGGGGACAGAGCACCGGGGAGCTGTTTTTTGGAGAA	CASSWGQSTGELFF	8	0.001183431952662722	42	TCRBV04-01*01	TCRBV04	TCRBV04-01	01				TCRBD01-01*01	TCRBD01	TCRBD01-01	01				TCRBJ02-02*01	TCRBJ02	TCRBJ02-02	01				5	2	0	5	2	4	39	51	53	60	62	8	In	VDJ
GCCTTGGAGCTGGAGGACTCGGCCCTGTATCTCTGTGCCATCCCTAAGCTCGGGTACTCGAACACCGGGGAGCTGTTTTTTGGAGAA	CAIPKLGYSNTGELFF	1	1.4792899408284024E-4	48	TCRBV05-08*01	TCRBV05	TCRBV05-08	01				TCRBD02-01	TCRBD02	TCRBD02-01				01,02	TCRBJ02-02*01	TCRBJ02	TCRBJ02-02	01				9	4	8	4	10	0	33	40	50	54	58	1	In	VDJ
CACACCCTGCAGCCAGAAGACTCGGCCCTGTATCTCTGTGCCAGCAGCCGCATGGGACAGGAGGGCACTGAAGCTTTCTTTGGACAA	CASSRMGQEGTEAFF	1	1.4792899408284024E-4	45	TCRBV04-02*01	TCRBV04	TCRBV04-02	01				TCRBD01-01*01	TCRBD01	TCRBD01-01	01				TCRBJ01-01*01	TCRBJ01	TCRBJ01-01	01				4	4	0	4	4	4	36	49	53	61	65	1	In	VDJ
TCCCTCCCAAACATCTGTGTACTTCTGTGCCAGCAGTTACTCTCGAACGGGCGACTCATTAGGAGCACTGAAGCTTTCTTTGGACAA		1	1.4792899408284024E-4	56	TCRBV06-02/06-03*01	TCRBV06	TCRBV06-02/06-03	01								TCRBD01,TCRBD02	TCRBD01-01,TCRBD02-01		TCRBJ01-01*01	TCRBJ01	TCRBJ01-01	01				0	13	8	0	6	4	25	42	48	52	65	1	Out	VDJ
AAGATCCGGTCCACAAAGCTGGAGGACTCAGCCATGTACTTCTGTGCCGCCTCTGTTGGGGTGGCCACTGAAGCTTTCTTTGGACAA	CAASVGVATEAFF	1	1.4792899408284024E-4	39	TCRBV02-01	TCRBV02	TCRBV02-01				01,03					TCRBD01,TCRBD02	TCRBD01-01,TCRBD02-01		TCRBJ01-01*01	TCRBJ01	TCRBJ01-01	01				11	4	6	2	9	4	42	48	57	61	65	1	In	VDJ
NCTCTCACTGTGACATCGGCCCAAAAGAACCCGACAGCTTTCTATCTCTGTGCCAGTAGAGTGAACACTGAAGCTTTCTTTGGACAA	CASRVNTEAFF	1	1.4792899408284024E-4	33	TCRBV19-01*01	TCRBV19	TCRBV19-01	01								TCRBD01,TCRBD02	TCRBD01-01,TCRBD02-01		TCRBJ01-01*01	TCRBJ01	TCRBJ01-01	01				6	0	5	5	0	0	48	-1	59	-1	61	1	In	VDJ
ACATCGGCCCAAAAGAACCCGACAGCTTTCTATCTCTGTGCCAGTAGTTTGGGACAGGGTAAAAACACTGAAGCTTTCTTTGGACAA	CASSLGQGKNTEAFF	1	1.4792899408284024E-4	45	TCRBV19-01*01	TCRBV19	TCRBV19-01	01				TCRBD01-01*01	TCRBD01	TCRBD01-01	01				TCRBJ01-01*01	TCRBJ01	TCRBJ01-01	01				5	4	0	3	2	2	36	48	50	59	63	1	In	VDJ
AATGTGAACGCCTTGTTGCTGGGGGACTCGGCCCTGTATCTCTGTGCCAGCAGCTTGAAAGTAGGAACTGAAGCTTTCTTTGGACAA	CASSLKVGTEAFF	1	1.4792899408284024E-4	39	TCRBV05-05*01	TCRBV05	TCRBV05-05	01								TCRBD01,TCRBD02	TCRBD01-01,TCRBD02-01		TCRBJ01-01*01	TCRBJ01	TCRBJ01-01	01				1	0	1	8	6	5	42	57	63	-1	66	1	In	VDJ
ATCCTGGAGTCGCCCAGCCCCAACCAGACCTCTCTGTACTTCTGTGCCAGCAGTTTTCAGGGGAACACTAAAGCTTTCTTTGGACAA	CASSFQGNTKAFF	1	1.4792899408284024E-4	39	TCRBV27-01*01	TCRBV27	TCRBV27-01	01				TCRBD01-01*01	TCRBD01	TCRBD01-01	01				TCRBJ01-01*01	TCRBJ01	TCRBJ01-01	01				3	7	4	2	1	9	42	56	57	63	70	1	In	VDJ
CCAGCGCACAGAGCAGGGGGACTCGGCCATGTATCTCTGTGCCAGCAGCTTAGGGACAGTAAAAATCAGCCCCAGCATTTTGGTGAT		1	1.4792899408284024E-4	44	TCRBV07-09*01	TCRBV07	TCRBV07-09	01				TCRBD01-01*01	TCRBD01	TCRBD01-01	01				TCRBJ01-05*01	TCRBJ01	TCRBJ01-05	01				1	4	1	5	0	4	37	-1	53	59	63	1	Out	VDJ
CTCCTCACTCTGGAGTCCGCTACCAGCTCCCAGACATCTGTGTACTTCTGTGCCATCGGACACGGGGGTGGCTACACCTTCGGTTCG	CAIGHGGGYTF	1	1.4792899408284024E-4	33	TCRBV10-03*01	TCRBV10	TCRBV10-03	01				TCRBD02-01*01	TCRBD02	TCRBD02-01	01				TCRBJ01-02*01	TCRBJ01	TCRBJ01-02	01				8	0	8	2	5	7	48	57	62	-1	68	1	In	VDJ
AATGTGAGCACCTTGGAGCTGGGGGACTCGGCCCTTTATCTTTGCGCCAGCAGAGGGGACATTTCTTATGGCTACACCTTCGGTTCG	CASRGDISYGYTF	1	1.4792899408284024E-4	39	TCRBV05-01*01	TCRBV05	TCRBV05-01	01				TCRBD01-01*01	TCRBD01	TCRBD01-01	01				TCRBJ01-02*01	TCRBJ01	TCRBJ01-02	01				5	5	0	6	2	5	42	53	55	61	66	1	In	VDJ
CGCACAGAGCAGGAGGACTCGGCCGTGTATCTCTGTGCCAGCAGCTTATTAGGAGGGGAAAATAACTATGGCTACACCTTCGGTTCG	CASSLLGGENNYGYTF	1	1.4792899408284024E-4	48	TCRBV07-02	TCRBV07	TCRBV07-02				01,02	TCRBD02-01*02	TCRBD02	TCRBD02-01	02				TCRBJ01-02*01	TCRBJ01	TCRBJ01-02	01				2	5	10	0	3	1	33	48	51	57	62	1	In	VDJ
ACATCGGCCCAAAAGAACCCGACAGCTTTCTATCTCTGTGCCAGTAGTAAGGGGAGAGACGCGGGCCGGGGCTACACCTTCGGTTCG	CASSKGRDAGRGYTF	1	1.4792899408284024E-4	45	TCRBV19-01*01	TCRBV19	TCRBV19-01	01								TCRBD01,TCRBD02	TCRBD01-01,TCRBD02-01		TCRBJ01-02*01	TCRBJ01	TCRBJ01-02	01				4	15	5	2	0	8	36	-1	49	54	69	1	In	VDJ
ATCCAGCAGGTAGTGCGAGGAGATTCGGCAGCTTATTTCTGTGCCAGCTCACCCCCCGCCGGACAGATCGAGCAGTACTTCGGGCCG	CASSPPAGQIEQYF	5	7.396449704142012E-4	42	TCRBV18-01*01	TCRBV18	TCRBV18-01	01				TCRBD01-01*01	TCRBD01	TCRBD01-01	01				TCRBJ02-07*01	TCRBJ02	TCRBJ02-07	01				3	2	1	5	7	6	39	53	60	66	68	5	In	VDJ
AGGATCCAGCAGGTAGTGCGAGGAGATTCGGCAGCTTATTTCTGTGCCAGCTCACCAGGACAGGGGTACGAGCAGTACTTCGGGCCG	CASSPGQGYEQYF	1	1.4792899408284024E-4	39	TCRBV18-01*01	TCRBV18	TCRBV18-01	01				TCRBD01-01*01	TCRBD01	TCRBD01-01	01				TCRBJ02-07*01	TCRBJ02	TCRBJ02-07	01				2	0	1	2	0	4	42	-1	57	-1	66	1	In	VDJ
TGAGATGAATGTGAGCACCTTGGAGCTGGGGGACTCGGCCCTTTATCTTTGCGCCAGCAGTCTTTCTACGAGCAGTACTTCGGGCCG		1	1.4792899408284024E-4	32	TCRBV05-01*01	TCRBV05	TCRBV05-01	01				TCRBD02-01	TCRBD02	TCRBD02-01				01,02	TCRBJ02-07*01	TCRBJ02	TCRBJ02-07	01				5	2	4	10	1	3	49	60	61	63	65	1	Out	VDJ
GAGTCCGCCAGCACCAACCAGACATCTATGTACCTCTGTGCCAGCAGCGCACCCCAGGGGGTACGCTACGAGCAGTACTTCGGGCCG	CASSAPQGVRYEQYF	1	1.4792899408284024E-4	45	TCRBV28-01*01	TCRBV28	TCRBV28-01	01				TCRBD01-01*01	TCRBD01	TCRBD01-01	01				TCRBJ02-07*01	TCRBJ02	TCRBJ02-07	01				6	4	4	1	7	3	36	47	54	61	65	1	In	VDJ
GCACAGAGCAGGAGGACTCGGCCGTGTATCTCTGTGCCAGCAGCTTCTACAGGGCTTGCTATCTCCTACGAGCAGTACTTCGGGCCG		1	1.4792899408284024E-4	49	TCRBV07-02	TCRBV07	TCRBV07-02				01,02	TCRBD01-01*01	TCRBD01	TCRBD01-01	01				TCRBJ02-07*01	TCRBJ02	TCRBJ02-07	01				3	8	3	3	2	0	32	46	48	54	62	1	Out	VDJ
AATGTGAGCACCTTGGAGCTGGGGGACTCGGCCCTTTATCTTTGCGCCAGCAGCTTACCGAGCTCCTACGAGCAGTACTTCGGGCCG	CASSLPSSYEQYF	4	5.91715976331361E-4	39	TCRBV05-01*01	TCRBV05	TCRBV05-01	01				TCRBD02-01*02	TCRBD02	TCRBD02-01	02				TCRBJ02-07*01	TCRBJ02	TCRBJ02-07	01				2	0	11	2	3	0	42	56	59	-1	62	4	In	VDJ
NNNNTGTCGGCTGCTCCCTCCCAAACATCTGTGTACTTCTGTGCCAGCAGTTACGACCAAAGGGGATACGAGCAGTACTTCGGGCCG	CASSYDQRGYEQYF	1	1.4792899408284024E-4	42	TCRBV06-02/06-03*01	TCRBV06	TCRBV06-02/06-03	01				TCRBD01-01*01	TCRBD01	TCRBD01-01	01				TCRBJ02-07*01	TCRBJ02	TCRBJ02-07	01				2	1	5	2	6	4	39	54	60	65	66	1	In	VDJ
CGGTCCACAAAGCTGGAGGACTCAGCCATGTACTTCTGTGCCAGCAGTGAAAGCCGGGCGGGTGGAAACACCATATATTTTGGAGAG	CASSESRAGGNTIYF	1	1.4792899408284024E-4	45	TCRBV02-01	TCRBV02	TCRBV02-01				01,03	TCRBD02-01	TCRBD02	TCRBD02-01				01,02	TCRBJ01-03*01	TCRBJ01	TCRBJ01-03	01				2	0	7	4	6	3	36	51	57	-1	62	1	In	VDJ
TGGGGGACTCGGCCCTGTATCTCTGTGCCAGAAGCTTCAGAGGTTAGGAAGGGCCACCGCTCTGGAAACACCATATATTTTGGAGAG		2	2.958579881656805E-4	58	TCRBV05-03	TCRBV05	TCRBV05-03				01,02					TCRBD01,TCRBD02	TCRBD01-01,TCRBD02-01		TCRBJ01-03*01	TCRBJ01	TCRBJ01-03	01				2	6	5	3	12	0	23	37	49	53	59	2	Out	VDJ
ATCCAGCGCACAGAGCAGCGGGACTCGGCCATGTATCGCTGTGCCACAATCCCTGGGACAGTCGGAAACACCATATATTTTGGAGAG	CATIPGTVGNTIYF	1	1.4792899408284024E-4	42	TCRBV07-06*01	TCRBV07	TCRBV07-06	01				TCRBD01-01*01	TCRBD01	TCRBD01-01	01				TCRBJ01-03*01	TCRBJ01	TCRBJ01-03	01				10	2	0	5	8	4	39	46	54	61	63	1	In	VDJ
GGCCTGGAGGACGCAGCCATGTACCTGTGTGCCACCAGCAGAGCTATAGGGACAGGGACTGGGGCCAACGTCCTGACTTTCGGGGCC	CATSRAIGTGTGANVLTF	1	1.4792899408284024E-4	54	TCRBV15-01*02	TCRBV15	TCRBV15-01	02				TCRBD01-01*01	TCRBD01	TCRBD01-01	01				TCRBJ02-06*01	TCRBJ02	TCRBJ02-06	01				1	1	0	3	5	2	27	43	48	57	58	1	In	VDJ
GTAGTGCGAGGAGATTCGGCAGCTTATTTCTGTGCCAGCTCACCACCTGGGGGGCGCGGAAATAATTCACCCCTCCACTTTGGGAAC	CASSPPGGRGNNSPLHF	1	1.4792899408284024E-4	51	TCRBV18-01*01	TCRBV18	TCRBV18-01	01								TCRBD01,TCRBD02	TCRBD01-01,TCRBD02-01		TCRBJ01-06*02	TCRBJ01	TCRBJ01-06	02				0	6	6	0	2	5	30	47	49	55	61	1	In	VDJ
AGCGGGACTCAGCCATGTATCGCTGTGCCAGCAGCCCCTTTGATATAGGAGCGGGGGGCCCGCTACAATGAGCAGTTCTTCGGGCCA		1	1.4792899408284024E-4	58	TCRBV07-07*01	TCRBV07	TCRBV07-07	01				TCRBD02-01*01	TCRBD02	TCRBD02-01	01				TCRBJ02-01*01	TCRBJ02	TCRBJ02-01	01				5	4	6	1	14	3	23	35	49	58	62	1	Out	VDJ
CACACCCTGCAGCCAGAAGACTCGGCCCTGTATCTCTGTGCCAGCCATTTGCGGGGGGGGGCCTACAATGAGCAGTTCTTCGGGCCA	CASHLRGGAYNEQFF	1	1.4792899408284024E-4	45	TCRBV04-02	TCRBV04	TCRBV04-02				01,02	TCRBD02-01*01	TCRBD02	TCRBD02-01	01				TCRBJ02-01*01	TCRBJ02	TCRBJ02-01	01				8	2	7	0	5	2	36	45	50	59	61	1	In	VDJ
NTGTCGGCTGCTCCCTCCCAGACATCTGTGTACTTCTGTGCCAGCAGCCGAGACAGGGCGGCCTACAATGAGCAGTTCTTCGGGCCA	CASSRDRAAYNEQFF	1	1.4792899408284024E-4	45	TCRBV06-05*01	TCRBV06	TCRBV06-05	01				TCRBD01-01*01	TCRBD01	TCRBD01-01	01				TCRBJ02-01*01	TCRBJ02	TCRBJ02-01	01				6	3	2	3	4	2	36	47	51	58	61	1	In	VDJ
CTGACAGTGACCAGTGCCCATCCTGAAGACAGCAGCTTCTACATCTGCAGTGCTAGAGAACCGAACAATGAGCAGTTCTTCGGGCCA	CSAREPNNEQFF	1	1.4792899408284024E-4	36	TCRBV20	TCRBV20				TCRBV20-01,TCRBV20-or09_02						TCRBD01,TCRBD02	TCRBD01-01,TCRBD02-01		TCRBJ02-01*01	TCRBJ02	TCRBJ02-01	01				0	0	2	8	3	5	45	59	62	-1	64	1	In	VDJ
NCTCTGAAGATCCGGTCCACAAAGCTGGAGGACTCAGCCATGTACTTCTGTGCCAGCAGGAGTCTTGGCTCTGGGGTCTTCGGGCCA	CASRSLGSGVF	1	1.4792899408284024E-4	33	TCRBV02-01	TCRBV02	TCRBV02-01				01,03					TCRBD01,TCRBD02	TCRBD01-01,TCRBD02-01		TCRBJ02-01*01	TCRBJ02	TCRBJ02-01	01				6	0	6	2	13	17	48	59	72	-1	76	1	In	VDJ
GATCCAGCCCTCAGAACCCAGGGACTCAGCTGTGTACTTCTGTGCCAGCAAAGGGGGCCACCAGGGGAGACCCAGTACTTCGGGCCA		2	2.958579881656805E-4	41	TCRBV12	TCRBV12				TCRBV12-03/12-04,TCRBV12-04		TCRBD01-01*01	TCRBD01	TCRBD01-01	01				TCRBJ02-05*01	TCRBJ02	TCRBJ02-05	01				7	8	5	0	1	5	40	50	51	58	66	2	Out	VDJ
AGATCCAGCGCACAGAGCAGGGGGACTCAGCTGTGTATCTCTGTGCCAGCAGCTCCTAACTAGCTCGATACGCAGTATTTTGGCCCA		2	2.958579881656805E-4	40	TCRBV07-04	TCRBV07	TCRBV07-04				01,02	TCRBD02-01	TCRBD02	TCRBD02-01				01,02	TCRBJ02-03*01	TCRBJ02	TCRBJ02-03	01				4	2	3	7	4	6	41	54	58	64	66	2	Out	VDJ
GTGACATCGGCCCAAAAGAACCCGACAGCTTTCTATCTCTGTGCCAGTAGTAAGGGACAGGTGGCAGATACGCAGTATTTTGGCCCA	CASSKGQVADTQYF	2	2.958579881656805E-4	42	TCRBV19-01*01	TCRBV19	TCRBV19-01	01				TCRBD01-01*01	TCRBD01	TCRBD01-01	01				TCRBJ02-03*01	TCRBJ02	TCRBJ02-03	01				4	3	0	4	1	4	39	52	53	61	64	2	In	VDJ
CTACACGCCCTGCAGCCAGAAGACTCAGCCCTGTATCTCTGCGCCAGCAGCCCCCACAAGATACCAGATACGCAGTATTTTGGCCCA	CASSPHKIPDTQYF	2	2.958579881656805E-4	42	TCRBV04-01*01	TCRBV04	TCRBV04-01	01				TCRBD01-01*01	TCRBD01	TCRBD01-01	01				TCRBJ02-03*01	TCRBJ02	TCRBJ02-03	01				4	6	3	6	3	4	39	52	55	58	64	2	In	VDJ
TCGGCCCAAAAGAACCCGACAGCTTTCTATCTCTGTGCCAGTAGATCCCGCCGGTCCCACATCACAGATACGCAGTATTTTGGCCCA	CASRSRRSHITDTQYF	1	1.4792899408284024E-4	48	TCRBV19-01*01	TCRBV19	TCRBV19-01	01								TCRBD01,TCRBD02	TCRBD01-01,TCRBD02-01		TCRBJ02-03*01	TCRBJ02	TCRBJ02-03	01				6	1	3	6	14	2	33	44	58	61	62	1	In	VDJ
TCTGCCATCCCCAACCAGACAGCTCTTTACTTCTGTGCCACCAGTGACCTGACAGGACCCTCCACAGATACGCAGTATTTTGGCCCA	CATSDLTGPSTDTQYF	1	1.4792899408284024E-4	48	TCRBV24-01*01	TCRBV24	TCRBV24-01	01				TCRBD01-01*01	TCRBD01	TCRBD01-01	01				TCRBJ02-03*01	TCRBJ02	TCRBJ02-03	01				4	6	2	4	3	2	33	47	50	56	62	1	In	VDJ
AAGAAGCTCCTTCTCAGTGACTCTGGCTTCTATCTCTGTGCCTGGAGTGTTGGTAGCGGGAACACAGATACGCAGTATTTTGGCCCA	CAWSVGSGNTDTQYF	2	2.958579881656805E-4	45	TCRBV30-01*01	TCRBV30	TCRBV30-01	01				TCRBD02-01*02	TCRBD02	TCRBD02-01	02				TCRBJ02-03*01	TCRBJ02	TCRBJ02-03	01				0	1	5	3	3	2	36	50	53	61	62	2	In	VDJ
AGCTTGGTGACTCTGCTGTGTATTTCTGTGCCAGCATCGATCCATTCAGACAGGGCGTATGGCACCGGGGAGCTGTTTTTTGGAGAA		1	1.4792899408284024E-4	55	TCRBV03-01/03-02*01	TCRBV03	TCRBV03-01/03-02	01				TCRBD01-01*01	TCRBD01	TCRBD01-01	01				TCRBJ02-02*01	TCRBJ02	TCRBJ02-02	01				7	7	2	3	12	4	26	36	48	55	62	1	Out	VDJ
GAACCGGGAGACACGGCACTGTATCTCTGCGCCAGCAGGGAATCGGGGAAGGGGCGGGAGATGAACACTGAAGCTTTCTTTGGACAA	CASRESGKGREMNTEAFF	1	1.4792899408284024E-4	54	TCRBV23-01*01	TCRBV23	TCRBV23-01	01				TCRBD02-01*02	TCRBD02	TCRBD02-01	02				TCRBJ01-01*01	TCRBJ01	TCRBJ01-01	01				6	1	7	2	15	0	27	38	53	60	61	1	In	VDJ
ATCCAGCCCTCAGAACCCAGGGACTCAGTTGTGTATTTTTGTGCTAGTGGTTTGTCGGCGGGGAACACTGAAGCTTTCTTTGGACAA	CASGLSAGNTEAFF	1	1.4792899408284024E-4	42	TCRBV12-05*01	TCRBV12	TCRBV12-05	01				TCRBD02-01	TCRBD02	TCRBD02-01				01,02	TCRBJ01-01*01	TCRBJ01	TCRBJ01-01	01				2	0	7	4	3	1	39	54	57	-1	62	1	In	VDJ
TCACCAGGCCTGGGGGACGCAGCCATGTACCTGTGTGCCACCAGCAGAGATGGGGGGGAGGGTGAAACTGAAGCTTTCTTTGGACAA	CATSRDGGEGETEAFF	1	1.4792899408284024E-4	48	TCRBV15-01*02	TCRBV15	TCRBV15-01	02				TCRBD02-01	TCRBD02	TCRBD02-01				01,02	TCRBJ01-01*01	TCRBJ01	TCRBJ01-01	01				0	8	9	0	1	5	33	50	51	58	66	1	In	VDJ
ACTGTGAGCAACATGAGCCCTGAAGACAGCAGCATATATCTCTGCAGCGTTGACCCCTCGACAGGGAATGAAGCTTTCTTTGGACAA	CSVDPSTGNEAFF	3	4.437869822485207E-4	39	TCRBV29-01	TCRBV29	TCRBV29-01				01,02	TCRBD01-01*01	TCRBD01	TCRBD01-01	01				TCRBJ01-01*01	TCRBJ01	TCRBJ01-01	01				3	2	2	3	6	7	42	53	59	66	68	3	In	VDJ
TCCAGCGCACAGAGCAGCGGGACTCAGCCATGTATCGCTGTGCCAGCAGCTTGTGGGGGCCAGGATGAAAAACTGTTTTTTGGCAGT		1	1.4792899408284024E-4	43	TCRBV07-07*01	TCRBV07	TCRBV07-07	01				TCRBD01-01*01	TCRBD01	TCRBD01-01	01				TCRBJ01-04*01	TCRBJ01	TCRBJ01-04	01				3	4	6	0	2	6	38	52	54	60	64	1	Out	VDJ
GTGAGCACCTTGGAGCTGGGGGACTCGGCCCTTTATCTTTGCGCCAGCAGCTTGGGAACCTCCCGCGAAAAACTGTTTTTTGGCAGT	CASSLGTSREKLFF	1	1.4792899408284024E-4	42	TCRBV05-01*01	TCRBV05	TCRBV05-01	01								TCRBD01,TCRBD02	TCRBD01-01,TCRBD02-01		TCRBJ01-04*01	TCRBJ01	TCRBJ01-04	01				0	9	2	8	0	8	39	-1	55	57	66	1	In	VDJ
CTGGGGGACTCGGCCCTTTATCTTTGCGCCAGCAGCCCGGGACAGGGCCGGTTTTTCGTCGGAACCGAAAAACTGTTTTTTGGCAGT	CASSPGQGRFFVGTEKLFF	1	1.4792899408284024E-4	57	TCRBV05-01*01	TCRBV05	TCRBV05-01	01				TCRBD01-01*01	TCRBD01	TCRBD01-01	01				TCRBJ01-04*01	TCRBJ01	TCRBJ01-04	01				4	19	0	3	2	8	24	36	38	47	66	1	In	VDJ
CGGAGTCAGGGGACACAGCACTGTATTTCTGTGCCAGCAGCAAAGTAGCGAGACAGGGATGGAGGTCAGCCCCAGCATTTTGGTGAT		1	1.4792899408284024E-4	52	TCRBV21-01*01	TCRBV21	TCRBV21-01	01				TCRBD01-01*01	TCRBD01	TCRBD01-01	01				TCRBJ01-05*01	TCRBJ01	TCRBJ01-05	01				1	7	2	3	6	6	29	45	51	58	65	1	Out	VDJ
CAGCAGGTAGTGCGAGGAGATTCGGCAGCTTATTTCTGTGCCAGCTCACCCCTGGGCGGGAACGATCAGCCCCAGCATTTTGGTGAT	CASSPLGGNDQPQHF	2	2.958579881656805E-4	45	TCRBV18-01*01	TCRBV18	TCRBV18-01	01				TCRBD02-01*02	TCRBD02	TCRBD02-01	02				TCRBJ01-05*01	TCRBJ01	TCRBJ01-05	01				3	3	7	3	5	5	36	50	55	61	64	2	In	VDJ
ACATCGGCCCAAAAGAACCCGACAGCTTTCTATCTCTGTGCCAGTAGTAGAGGACAGGGAGGGAATCAGCCCCAGCATTTTGGTGAT	CASSRGQGGNQPQHF	1	1.4792899408284024E-4	45	TCRBV19-01*01	TCRBV19	TCRBV19-01	01				TCRBD01-01*01	TCRBD01	TCRBD01-01	01				TCRBJ01-05*01	TCRBJ01	TCRBJ01-05	01				4	4	1	3	2	4	36	49	51	59	63	1	In	VDJ
AAGATCCAGCGCACAGAGCAGCGAGACTCGGCCATGTATCGCTGTGCCAGCAGCATCGAAAGGAACCAGCCCCAGCATTTTGGTGAT	CASSIERNQPQHF	1	1.4792899408284024E-4	39	TCRBV07-06*01	TCRBV07	TCRBV07-06	01								TCRBD01,TCRBD02	TCRBD01-01,TCRBD02-01		TCRBJ01-05*01	TCRBJ01	TCRBJ01-05	01				5	2	1	8	7	7	42	54	61	64	66	1	In	VDJ
NNNNNNNNNNNNNTGTCGGCTGCTCCCTCCCAGACATCTGTGTACTTCTGTGCCAGCATCGGTTTCCTTGGCTACACCTTCGGTTCG	CASIGFLGYTF	1	1.4792899408284024E-4	33	TCRBV06-05*01	TCRBV06	TCRBV06-05	01				TCRBD02-01	TCRBD02	TCRBD02-01				01,02	TCRBJ01-02*01	TCRBJ01	TCRBJ01-02	01				7	6	8	5	1	7	48	58	59	62	68	1	In	VDJ
CAGCCCTCAGAACCCAGGGACTCAGCTGTGTACTTCTGTGCCAGCACCCCCCCGGCCCTAATAGGCTATGGCTACACCTTCGGTTCG	CASTPPALIGYGYTF	2	2.958579881656805E-4	45	TCRBV12	TCRBV12				TCRBV12-03/12-04,TCRBV12-04						TCRBD01,TCRBD02	TCRBD01-01,TCRBD02-01		TCRBJ01-02*01	TCRBJ01	TCRBJ01-02	01				7	0	5	4	16	4	36	46	62	-1	65	2	In	VDJ
NNNCTCAACTCTGACTGTGAGCAACATGAGCCCTGAAGACAGCAGCATATATCTCTGCAGCCCTAGGGAGGCTACACCTTCGGTTCG		2	2.958579881656805E-4	26	TCRBV29-01	TCRBV29	TCRBV29-01				01,03					TCRBD01,TCRBD02	TCRBD01-01,TCRBD02-01		TCRBJ01-02*01	TCRBJ01	TCRBJ01-02	01				8	0	0	8	4	8	55	61	65	-1	69	2	Out	VDJ
CAGCGCACAGAGCAGCGGGACTCGGCCATGTATCGCTGTGCCAGCAGCTTAGGCGGGACAGGGGCCGGCGAGCAGTACTTCGGGCCG	CASSLGGTGAGEQYF	1	1.4792899408284024E-4	45	TCRBV07-06*01	TCRBV07	TCRBV07-06	01				TCRBD01-01*01	TCRBD01	TCRBD01-01	01				TCRBJ02-07*01	TCRBJ02	TCRBJ02-07	01				1	4	0	2	2	6	36	52	54	64	68	1	In	VDJ
GCCTGCAGAGCAGGGGGACTCGGCCGTGTATGTCTGTGCAAGTCGCCCCGGTCTGGGTGTTGTAGGTACGAGCAGTACTTCGGGCCG		1	1.4792899408284024E-4	47	TCRBV12-02*01	TCRBV12	TCRBV12-02	01								TCRBD01,TCRBD02	TCRBD01-01,TCRBD02-01		TCRBJ02-07*01	TCRBJ02	TCRBJ02-07	01				5	9	0	9	8	4	34	46	54	57	66	1	Out	VDJ
CCCAGACATCTGTGTACTTCTGTGCCAGCAGTTACCCCAGGGCCGGGACCGAGCTAAAAGTTCTCCTACGAGCAGTACTTCGGGCCG		2	2.958579881656805E-4	61	TCRBV06	TCRBV06				TCRBV06-05,TCRBV06-06						TCRBD01,TCRBD02	TCRBD01-01,TCRBD02-01		TCRBJ02-07*01	TCRBJ02	TCRBJ02-07	01				2	13	0	7	9	0	20	35	44	49	62	2	Out	VDJ
AATGTGAACGCCTTGGAGCTGGACGACTCGGCCCTGTATCTCTGTGCCAGCAGCTTGGGCCTCTCCTACGAGCAGTACTTCGGGCCG	CASSLGLSYEQYF	1	1.4792899408284024E-4	39	TCRBV05-04*01	TCRBV05	TCRBV05-04	01								TCRBD01,TCRBD02	TCRBD01-01,TCRBD02-01		TCRBJ02-07*01	TCRBJ02	TCRBJ02-07	01				0	2	10	0	0	0	42	-1	58	60	62	1	In	VDJ
AGATCCAGCCTGCAGAGCTTGGGGACTCGGCCGTGTATCTCTGTGCCAGCAGCCCCCACTAGTACCTACGAGCAGTACTTCGGGCCG		2	2.958579881656805E-4	40	TCRBV11-03*01	TCRBV11	TCRBV11-03	01				TCRBD02-01	TCRBD02	TCRBD02-01				01,02	TCRBJ02-07*01	TCRBJ02	TCRBJ02-07	01				5	2	3	8	4	2	41	53	57	62	64	2	Out	VDJ
TCGGCTGCTCCCTCCCAGACATCTGTGTACTTCTGTGCCAGCAGTTACTCGGAGGACGGACCTGGAAACACCATATATTTTGGAGAG	CASSYSEDGPGNTIYF	1	1.4792899408284024E-4	48	TCRBV06-05*01	TCRBV06	TCRBV06-05	01				TCRBD02-01*02	TCRBD02	TCRBD02-01	02				TCRBJ01-03*01	TCRBJ01	TCRBJ01-03	01				0	6	10	1	0	2	33	-1	50	55	61	1	In	VDJ
NTGTCGGCTGCTCCCTCCCAGACATCTGTGTACTTCTGTGCCAGCAGTGCAGGGGGCTCTGGGGCCAACGTCCTGACTTTCGGGGCC	CASSAGGSGANVLTF	5	7.396449704142012E-4	45	TCRBV06	TCRBV06				TCRBV06-01,TCRBV06-05		TCRBD01-01*01	TCRBD01	TCRBD01-01	01				TCRBJ02-06*01	TCRBJ02	TCRBJ02-06	01				4	0	4	1	0	0	36	-1	49	-1	56	5	In	VDJ
CCTCCCAGACATCTGTGTACTTCTGTGCCAGCAGTTGCCACTAGCGGGATGGTTGACTCTGGGGCCAACGTCCTGACTTTCGGGGCC		1	1.4792899408284024E-4	58	TCRBV06	TCRBV06				TCRBV06-05,TCRBV06-06		TCRBD02-01*02	TCRBD02	TCRBD02-01	02				TCRBJ02-06*01	TCRBJ02	TCRBJ02-06	01				4	7	3	3	3	0	23	36	39	49	56	1	Out	VDJ
TGTGAGCAACATGAGCCCTGAAGACAGCAGCATATATCTCTGCAGCGTAGAATGACAGGGGTCAAAAACATTCAGTACTTCGGCGCC		1	1.4792899408284024E-4	41	TCRBV29-01	TCRBV29	TCRBV29-01				01,02	TCRBD01-01*01	TCRBD01	TCRBD01-01	01				TCRBJ02-04*01	TCRBJ02	TCRBJ02-04	01				2	1	2	2	1	3	40	52	53	61	62	1	Out	VDJ
NNNNNNNTGTCGGCTGCTCCCTCCCAGACATCTGTGTACTTCTGTGCCAGCAGTTGGGAGGGGGCTCGGGCCCTCCACTTTGGGAAC	CASSWEGARALHF	2	2.958579881656805E-4	39	TCRBV06-05*01	TCRBV06	TCRBV06-05	01								TCRBD01,TCRBD02	TCRBD01-01,TCRBD02-01		TCRBJ01-06*02	TCRBJ01	TCRBJ01-06	02				4	5	5	0	3	14	42	55	58	65	70	2	In	VDJ
CCAGTGCCCATCCTGAAGACAGCAGCTTCTACATCTGCAGTGCGGCAGGGGTTCCTCCCTACGAATTCACCCCTCCACTTTGGGAAC		1	1.4792899408284024E-4	46	TCRBV20	TCRBV20				TCRBV20-01,TCRBV20-or09_02		TCRBD01-01*01	TCRBD01	TCRBD01-01	01				TCRBJ01-06*02	TCRBJ01	TCRBJ01-06	02				6	12	4	2	2	7	35	43	45	51	63	1	Out	VDJ
TCTGCCATCCCCAACCAGACAGCTCTTTACTTCTGTGCCACCAGTGATTCAGGGACAGGGGAGATTGATGAGCAGTTCTTCGGGCCA	CATSDSGTGEIDEQFF	2	2.958579881656805E-4	48	TCRBV24-01*01	TCRBV24	TCRBV24-01	01				TCRBD01-01*01	TCRBD01	TCRBD01-01	01				TCRBJ02-01*01	TCRBJ02	TCRBJ02-01	01				2	6	0	2	2	8	33	49	51	61	67	2	In	VDJ
CAGCCTGCAGAGCTTGAGGACTCGGCCGTGTATCTCTGTGCCAGCAACAGACAGGGGGCAGCTTACAATGAGCAGTTCTTCGGGCCA	CASNRQGAAYNEQFF	1	1.4792899408284024E-4	45	TCRBV11	TCRBV11				TCRBV11-02,TCRBV11-03		TCRBD01-01*01	TCRBD01	TCRBD01-01	01				TCRBJ02-01*01	TCRBJ02	TCRBJ02-01	01				7	4	2	0	3	4	36	46	49	59	63	1	In	VDJ
GAGCTTGGTGACTCTGCTGTGTATTTCTGTGCCAGCAGCCAAATTCTATCGAGGGGGGTGTTCTACAATGAGCAGTTCTTCGGGCCA	CASSQILSRGVFYNEQFF	1	1.4792899408284024E-4	54	TCRBV03-01/03-02*01	TCRBV03	TCRBV03-01/03-02	01								TCRBD01,TCRBD02	TCRBD01-01,TCRBD02-01		TCRBJ02-01*01	TCRBJ02	TCRBJ02-01	01				2	5	5	1	9	3	27	42	51	57	62	1	In	VDJ
TTGGAGCTGGACGACTCGGCCCTGTATCTCTGTGCCAGCAGCTTGGGAGGTAGCGGGGCCTTAGAAGAGACCCAGTACTTCGGGCCA	CASSLGGSGALEETQYF	1	1.4792899408284024E-4	51	TCRBV05-04*01	TCRBV05	TCRBV05-04	01				TCRBD02-01*01	TCRBD02	TCRBD02-01	01				TCRBJ02-05*01	TCRBJ02	TCRBJ02-05	01				0	6	5	3	4	3	30	46	50	58	64	1	In	VDJ
NNNNTGTCGGCTGCTCCCTCCCAAACATCTGTGTACTTCTGTGCCAGCAAACCGGGAAGGGGTTGGGATACGCAGTATTTTGGCCCA	CASKPGRGWDTQYF	1	1.4792899408284024E-4	42	TCRBV06	TCRBV06				TCRBV06-02/06-03,TCRBV06-02						TCRBD01,TCRBD02	TCRBD01-01,TCRBD02-01		TCRBJ02-03*01	TCRBJ02	TCRBJ02-03	01				7	4	5	2	8	6	39	49	57	62	66	1	In	VDJ
CGGTCCACAAAGCTGGAGGACTCAGCCATGTACTTCTGTGCCAGCGAGGTCGGGGGCGCGGGGGCCGATACGCAGTATTTTGGCCCA	CASEVGGAGADTQYF	1	1.4792899408284024E-4	45	TCRBV02-01	TCRBV02	TCRBV02-01				01,03	TCRBD02-01*01	TCRBD02	TCRBD02-01	01				TCRBJ02-03*01	TCRBJ02	TCRBJ02-03	01				8	2	7	2	12	6	36	45	57	64	66	1	In	VDJ
CTAGAGTCTGCCATCCCCAACCAGACAGCTCTTTACTTCTGTGCCACCAGTGGCAAGGGCGGGGGAGATACGCAGTATTTTGGCCCA	CATSGKGGGDTQYF	1	1.4792899408284024E-4	42	TCRBV24-01*01	TCRBV24	TCRBV24-01	01				TCRBD02-01*01	TCRBD02	TCRBD02-01	01				TCRBJ02-03*01	TCRBJ02	TCRBJ02-03	01				5	0	7	2	6	5	39	52	58	-1	65	1	In	VDJ
ACCAGTGCCCATCCTGAAGACAGCAGCTTCTACATCTGCAGTGCGACGAACTCGGACCGAATCACAGATACGCAGTATTTTGGCCCA	CSATNSDRITDTQYF	1	1.4792899408284024E-4	45	TCRBV20	TCRBV20				TCRBV20-01,TCRBV20-or09_02						TCRBD01,TCRBD02	TCRBD01-01,TCRBD02-01		TCRBJ02-03*01	TCRBJ02	TCRBJ02-03	01				6	5	1	7	9	2	36	44	53	57	62	1	In	VDJ
CACGCCCTGCAGCCAGAAGACTCAGCCCTGTATCTCTGCGCCAGCAGCCCCCAGGGGGGGAGCACCGGGGAGCTGTTTTTTGGAGAA	CASSPQGGSTGELFF	1	1.4792899408284024E-4	45	TCRBV04-01*01	TCRBV04	TCRBV04-01	01								TCRBD01,TCRBD02	TCRBD01-01,TCRBD02-01		TCRBJ02-02*01	TCRBJ02	TCRBJ02-02	01				4	4	4	1	2	4	36	49	51	58	62	1	In	VDJ
TCCCCAACCAGACAGCTCTTTACTTCTGTGCCACCAGTGATTTGTGGTCAGGGGGGTGCGGACACCGGGGAGCTGTTTTTTGGAGAA		1	1.4792899408284024E-4	55	TCRBV24-01*01	TCRBV24	TCRBV24-01	01				TCRBD01-01*01	TCRBD01	TCRBD01-01	01				TCRBJ02-02*01	TCRBJ02	TCRBJ02-02	01				0	6	4	1	4	3	26	44	48	55	61	1	Out	VDJ
AAGATCCAGCCTGCAGAGCTTGAGGACTCGGCCGTGTATCTCTGTGCCAGCAGCACAACCCTGGACACTGAAGCTTTCTTTGGACAA	CASSTTLDTEAFF	1	1.4792899408284024E-4	39	TCRBV11	TCRBV11				TCRBV11-02,TCRBV11-03		TCRBD01-01*01	TCRBD01	TCRBD01-01	01				TCRBJ01-01*01	TCRBJ01	TCRBJ01-01	01				5	7	3	6	0	3	42	-1	54	57	64	1	In	VDJ
ACCTTGGAGCTGGGGGACTCGGCCCTTTATCTTTGCGCCAGCAGCTCGGGTTCGGCCACCCGGGACACTGAAGCTTTCTTTGGACAA	CASSSGSATRDTEAFF	1	1.4792899408284024E-4	48	TCRBV05-01*01	TCRBV05	TCRBV05-01	01				TCRBD02-01	TCRBD02	TCRBD02-01				01,02	TCRBJ01-01*01	TCRBJ01	TCRBJ01-01	01				3	14	8	4	0	3	33	-1	46	50	64	1	In	VDJ
ACAGTGACCAGTGCCCATCCTGAAGACAGCAGCTTCTACATCTGCAGTGCTAGGGGGGGGCAGAACACTGAAGCTTTCTTTGGACAA	CSARGGQNTEAFF	1	1.4792899408284024E-4	39	TCRBV20	TCRBV20				TCRBV20-01,TCRBV20-or09_02		TCRBD02-01*01	TCRBD02	TCRBD02-01	01				TCRBJ01-01*01	TCRBJ01	TCRBJ01-01	01				3	2	9	0	0	1	42	-1	53	60	62	1	In	VDJ
TCGCCCAGCCCCAACCAGACCTCTCTGTACTTCTGTGCCAGCAGTTTTTCTACGGGACAGGCTGATGAAAAACTGTTTTTTGGCAGT	CASSFSTGQADEKLFF	1	1.4792899408284024E-4	48	TCRBV27-01*01	TCRBV27	TCRBV27-01	01				TCRBD01-01*01	TCRBD01	TCRBD01-01	01				TCRBJ01-04*01	TCRBJ01	TCRBJ01-04	01				3	3	0	4	6	6	33	47	53	61	64	1	In	VDJ
AGTCTGCCATCCCCAACCAGACAGCTCTTTACTTCTGTGCCACCAGTGATTTGGGGGGGTGGAAATGAAAAACTGTTTTTTGGCAGT		2	2.958579881656805E-4	46	TCRBV24-01*01	TCRBV24	TCRBV24-01	01				TCRBD02-01*01	TCRBD02	TCRBD02-01	01				TCRBJ01-04*01	TCRBJ01	TCRBJ01-04	01				0	4	9	1	0	5	35	-1	53	59	63	2	Out	VDJ
TGTGAACGCCTTGTTGCTGGGGGACTCGGCCCTCTATCTCTGTGCCAGCAAGACAGACCCACCAAGGAAAAACTGTTTTTTGGCAGT		2	2.958579881656805E-4	41	TCRBV05-06*01	TCRBV05	TCRBV05-06	01				TCRBD01-01*01	TCRBD01	TCRBD01-01	01				TCRBJ01-04*01	TCRBJ01	TCRBJ01-04	01				6	10	2	5	1	8	40	50	51	56	66	2	Out	VDJ
GAGTCTGCCATCCCCAACCAGACAGCTCTTTACTTCTGTGCCACCAGTGTAGCGGCAGGGGGCAATCAGCCCCAGCATTTTGGTGAT	CATSVAAGGNQPQHF	1	1.4792899408284024E-4	45	TCRBV24-01*01	TCRBV24	TCRBV24-01	01								TCRBD01,TCRBD02	TCRBD01-01,TCRBD02-01		TCRBJ01-05*01	TCRBJ01	TCRBJ01-05	01				5	0	4	2	6	2	36	49	55	-1	61	1	In	VDJ
CCCTCAGAACCCAGGGACTCAGCTGTGTATTTTTGTGCTAGTGGTTTGGTAAGGAGGGTTAGCAATCAGCCCCAGCATTTTGGTGAT	CASGLVRRVSNQPQHF	2	2.958579881656805E-4	48	TCRBV12-05*01	TCRBV12	TCRBV12-05	01				TCRBD02-01*02	TCRBD02	TCRBD02-01	02				TCRBJ01-05*01	TCRBJ01	TCRBJ01-05	01				0	1	10	0	2	0	33	50	52	58	59	2	In	VDJ
CAGCGCACAGAGCGGGGGGACTCAGCCGTGTATCTCTGTGCCAGCAGCCCTACGGGGAATAGCAATCAGCCCCAGCATTTTGGTGAT	CASSPTGNSNQPQHF	1	1.4792899408284024E-4	45	TCRBV07-03*01	TCRBV07	TCRBV07-03	01				TCRBD02-01*01	TCRBD02	TCRBD02-01	01				TCRBJ01-05*01	TCRBJ01	TCRBJ01-05	01				5	2	8	3	4	0	36	48	52	57	59	1	In	VDJ
AGCTCTCTGGAGCTGGGGGACTCAGCTTTGTATTTCTGTGCCAGCAGCGTAGATCCGGGGGGCAGGACTGGCTACACCTTCGGTTCG	CASSVDPGGRTGYTF	2	2.958579881656805E-4	45	TCRBV09-01*01	TCRBV09	TCRBV09-01	01				TCRBD02-01*01	TCRBD02	TCRBD02-01	01				TCRBJ01-02*01	TCRBJ01	TCRBJ01-02	01				0	6	8	1	3	7	36	52	55	62	68	2	In	VDJ
TGTCGGCTGCTCCCTCCCAAACATCTGTGTACTTCTGTGCCAGCAGTGACCGAGGGCGACAGGGGGTATGGCTACACCTTCGGTTCG		1	1.4792899408284024E-4	46	TCRBV06-02/06-03*01	TCRBV06	TCRBV06-02/06-03	01				TCRBD01-01*01	TCRBD01	TCRBD01-01	01				TCRBJ01-02*01	TCRBJ01	TCRBJ01-02	01				5	0	2	1	10	5	35	47	57	-1	66	1	Out	VDJ
AGGATCCAGCAGGTAGTGCGAGGAGATTCGGCAGCTTATTTCTGTGCCAGCTCACGGGGACAGGACTATGGCTACACCTTCGGTTCG	CASSRGQDYGYTF	2	2.958579881656805E-4	39	TCRBV18-01*01	TCRBV18	TCRBV18-01	01				TCRBD01-01*01	TCRBD01	TCRBD01-01	01				TCRBJ01-02*01	TCRBJ01	TCRBJ01-02	01				4	0	0	4	1	3	42	55	56	-1	64	2	In	VDJ
GCGGGGGGACTCAGCCGTGTATCTCTGTGCCAGCAGCTTAAATGCGGAGCCAGTACCCCGCCGCACTATGGCTACACCTTCGGTTCG		1	1.4792899408284024E-4	56	TCRBV07-03*01	TCRBV07	TCRBV07-03	01				TCRBD02-01	TCRBD02	TCRBD02-01				01,02	TCRBJ01-02*01	TCRBJ01	TCRBJ01-02	01				1	17	7	5	2	3	25	41	43	47	64	1	Out	VDJ
GCGCACAGAGCAGGAGGACTCCGCCGTGTATCTCTGTGCCAGCACCGGGGGGACTTAACACCTAACTATGGCTACACCTTCGGTTCG		1	1.4792899408284024E-4	47	TCRBV07-08	TCRBV07	TCRBV07-08				01,03	TCRBD02-01*01	TCRBD02	TCRBD02-01	01				TCRBJ01-02*01	TCRBJ01	TCRBJ01-02	01				7	9	8	1	1	0	34	44	45	52	61	1	Out	VDJ
NNTGTCGGCTGCTCCCTCCCAGACATCTGTGTACTTCTGTGCCAGCAGGATGAAATGACAGGGAACTATGGCTACACCTTCGGTTCG		2	2.958579881656805E-4	44	TCRBV06-05*01	TCRBV06	TCRBV06-05	01				TCRBD01-01*01	TCRBD01	TCRBD01-01	01				TCRBJ01-02*01	TCRBJ01	TCRBJ01-02	01				6	0	2	3	8	2	37	48	56	-1	63	2	Out	VDJ
CTGAGCTCTCTGGAGCTGGGGGACTCAGCTTTGTATTTCTGTGCCAGCAGCGGGTTGGACAGGGGAAATGGCTACACCTTCGGTTCG	CASSGLDRGNGYTF	1	1.4792899408284024E-4	42	TCRBV09-01*01	TCRBV09	TCRBV09-01	01				TCRBD01-01*01	TCRBD01	TCRBD01-01	01				TCRBJ01-02*01	TCRBJ01	TCRBJ01-02	01				3	2	1	2	4	6	39	52	56	65	67	1	In	VDJ
AATCTTCACATCAATTCCCTGGAGCTTGGTGACTCTGCTGTGTATTTCTGTGCCAGCAGTCGAGCTAACGGCTACACCTTCGGTTCG	CASSRANGYTF	2	2.958579881656805E-4	33	TCRBV03-01/03-02*01	TCRBV03	TCRBV03-01/03-02	01				TCRBD02-01	TCRBD02	TCRBD02-01				01,02	TCRBJ01-02*01	TCRBJ01	TCRBJ01-02	01				6	2	4	9	5	8	48	59	64	67	69	2	In	VDJ
CTACACGCCCTGCAGCCAGAAGACTCAGCCCTGTATCTCTGCGCCAGCAGTCCCGGGACAGGGTTCTACGAGCAGTACTTCGGGCCG	CASSPGTGFYEQYF	1	1.4792899408284024E-4	42	TCRBV04-01*01	TCRBV04	TCRBV04-01	01				TCRBD01-01*01	TCRBD01	TCRBD01-01	01				TCRBJ02-07*01	TCRBJ02	TCRBJ02-07	01				6	2	0	3	4	3	39	50	54	63	65	1	In	VDJ
TCCACAAAGCTGGAGGACTCAGCCATGTACTTCTGTGCCAGCAGTGAATCTAGCGGGGGGCTCATCTACGAGCAGTACTTCGGGCCG	CASSESSGGLIYEQYF	1	1.4792899408284024E-4	48	TCRBV02-01	TCRBV02	TCRBV02-01				01,03	TCRBD02-01*01	TCRBD02	TCRBD02-01	01				TCRBJ02-07*01	TCRBJ02	TCRBJ02-07	01				2	5	4	1	1	3	33	48	49	60	65	1	In	VDJ
CACACCCTGCAGCCAGAAGACTCGGCCCTGTATCTCTGCGCCAGCAGCCGCGGGACAGTGGGGCCCTACGAGCAGTACTTCGGGCCG	CASSRGTVGPYEQYF	2	2.958579881656805E-4	45	TCRBV04-03*01	TCRBV04	TCRBV04-03	01				TCRBD01-01*01	TCRBD01	TCRBD01-01	01				TCRBJ02-07*01	TCRBJ02	TCRBJ02-07	01				4	6	0	5	2	2	36	49	51	58	64	2	In	VDJ
AGCTCTCTGGAGCTGGGGGACTCAGCTTTGTATTTCTGTGCCAGCAGCGTAGGAAGCGGGGCGCCCTACGAGCAGTACTTCGGGCCG	CASSVGSGAPYEQYF	1	1.4792899408284024E-4	45	TCRBV09-01*01	TCRBV09	TCRBV09-01	01				TCRBD02-01*01	TCRBD02	TCRBD02-01	01				TCRBJ02-07*01	TCRBJ02	TCRBJ02-07	01				0	3	6	3	2	2	36	52	54	61	64	1	In	VDJ
CTGACAGTGACCAGTGCCCATCCTGAAGACAGCAGCTTCTACATCTGCAGTGCTAGACAGGGGGACTACGAGCAGTACTTCGGGCCG	CSARQGDYEQYF	1	1.4792899408284024E-4	36	TCRBV20	TCRBV20				TCRBV20-01,TCRBV20-or09_02		TCRBD01-01*01	TCRBD01	TCRBD01-01	01				TCRBJ02-07*01	TCRBJ02	TCRBJ02-07	01				2	1	4	1	0	3	45	-1	57	64	65	1	In	VDJ
ATCCAGCAGGTAGTGCGAGGAGATTCGGCAGCTTATTTCTGTGCCAGCTCATGGACAGGGGGCTCCAACGAGCAGTACTTCGGGCCG	CASSWTGGSNEQYF	1	1.4792899408284024E-4	42	TCRBV18-01*01	TCRBV18	TCRBV18-01	01				TCRBD01-01*01	TCRBD01	TCRBD01-01	01				TCRBJ02-07*01	TCRBJ02	TCRBJ02-07	01				5	4	1	0	1	5	39	51	52	63	67	1	In	VDJ
CAGCGCACAGAGCGGGGGGACTCAGCCGTGTATCTCTGTGCCAGCAGCCCCTTTGTCGGGAGCGGAAACACCATATATTTTGGAGAG	CASSPFVGSGNTIYF	2	2.958579881656805E-4	45	TCRBV07-03*01	TCRBV07	TCRBV07-03	01				TCRBD02-01*02	TCRBD02	TCRBD02-01	02				TCRBJ01-03*01	TCRBJ01	TCRBJ01-03	01				5	1	8	2	8	4	36	48	56	62	63	2	In	VDJ
NTGTCGGCTGCTCCCTCCCAGACATCTGTGTACTTCTGTGCCAGCAGGGGGGGAAACTCTGGGGCCAACGTCCTGACTTTCGGGGCC	CASRGGNSGANVLTF	2	2.958579881656805E-4	45	TCRBV06-05*01	TCRBV06	TCRBV06-05	01				TCRBD02-01*01	TCRBD02	TCRBD02-01	01				TCRBJ02-06*01	TCRBJ02	TCRBJ02-06	01				6	3	9	1	0	0	36	-1	47	53	56	2	In	VDJ
AAGATCCAGCGCACAGAGCAGCGGGACTCGGCCATGTATCGCTGTGCCAGCAGCGCGGACAGGGAGAACATTCAGTACTTCGGCGCC	CASSADRENIQYF	1	1.4792899408284024E-4	39	TCRBV07-06*01	TCRBV07	TCRBV07-06	01				TCRBD01-01*01	TCRBD01	TCRBD01-01	01				TCRBJ02-04*01	TCRBJ02	TCRBJ02-04	01				5	2	1	3	2	7	42	54	56	64	66	1	In	VDJ
GATCCTGGAGTCGCCCAGCCCCAACCAGACCTCTCTGTACTTCTGTGCCACCCTTATGGGTCGGGTTCACCCCTCCACTTTGGGAAC		1	1.4792899408284024E-4	38	TCRBV27-01*01	TCRBV27	TCRBV27-01	01				TCRBD02-01	TCRBD02	TCRBD02-01				01,02	TCRBJ01-06*02	TCRBJ01	TCRBJ01-06	02				10	0	8	4	11	9	43	50	61	-1	65	1	Out	VDJ
ATCCTGGAGTCGCCCAGCCCCAACCAGACCTCTCTGTACTTCTGTGCCAGCACTGGACAGGGCGATTCACCCCTCCACTTTGGGAAC	CASTGQGDSPLHF	1	1.4792899408284024E-4	39	TCRBV27-01*01	TCRBV27	TCRBV27-01	01				TCRBD01-01*01	TCRBD01	TCRBD01-01	01				TCRBJ01-06*02	TCRBJ01	TCRBJ01-06	02				7	2	1	3	2	8	42	52	54	62	64	1	In	VDJ
ACCAGTGCCCATCCTGAAGACAGCAGCTTCTACATCTGCAGTGCTAGAGATCTGAGGCAGGCAGAAGAGACCCAGTACTTTGGGCCA	CSARDLRQAEETQYF	1	1.4792899408284024E-4	45	TCRBV20	TCRBV20				TCRBV20-01,TCRBV20-or09_02						TCRBD01,TCRBD02	TCRBD01-01,TCRBD02-01		TCRBJ02	TCRBJ02				TCRBJ02-01,TCRBJ02-05		0	20	4	4	7	22	36	50	57	61	81	1	In	VDJ
ATCCTGGAGTCGCCCAGCCCCAACCAGACCTCTCTGTACTTCTGTGCCAGCAGTTTTCAGGGGGCCAATGAGCAGTTCTTCGGGCCA	CASSFQGANEQFF	1	1.4792899408284024E-4	39	TCRBV27-01*01	TCRBV27	TCRBV27-01	01				TCRBD01-01*01	TCRBD01	TCRBD01-01	01				TCRBJ02-01*01	TCRBJ02	TCRBJ02-01	01				3	0	4	0	1	6	42	56	57	-1	65	1	In	VDJ
ACCAGTGCCCATCCTGAAGACAGCAGCTTCTACATCTGCAGTGCTAGAGATTCAGGGACAGGGGCGAGAGAGCAGTTCTTCGGGCCA	CSARDSGTGAREQFF	1	1.4792899408284024E-4	45	TCRBV20	TCRBV20				TCRBV20-01,TCRBV20-or09_02		TCRBD01-01*01	TCRBD01	TCRBD01-01	01				TCRBJ02-01*01	TCRBJ02	TCRBJ02-01	01				0	5	0	2	4	10	36	50	54	64	69	1	In	VDJ
CACGCCCTGCAGCCAGAAGACTCAGCCCTGTATCTCTGCGCCAGCAGCCTTAAGGCCGACTTTTTAGAGACCCAGTACTTCGGGCCA	CASSLKADFLETQYF	2	2.958579881656805E-4	45	TCRBV04-01*01	TCRBV04	TCRBV04-01	01				TCRBD02-01	TCRBD02	TCRBD02-01				01,02	TCRBJ02-05*01	TCRBJ02	TCRBJ02-05	01				4	4	2	10	8	4	36	49	57	61	65	2	In	VDJ
NTGTCGGCTGCTCCCTCCCAGACATCTGTGTACTTCTGTGCCAGCAGTCGCGGACTAGCGGGGGTAGAGACCCAGTACTTCGGGCCA	CASSRGLAGVETQYF	1	1.4792899408284024E-4	45	TCRBV06-05*01	TCRBV06	TCRBV06-05	01				TCRBD02-01*01	TCRBD02	TCRBD02-01	01				TCRBJ02-05*01	TCRBJ02	TCRBJ02-05	01				5	1	1	2	3	4	36	48	51	64	65	1	In	VDJ
CAGCGCACAGAGCAGGGGGACTCGGCCATGTATCTCTGTGCCAGCAGCTTATGGAAAGCAAGCCAAGAGACCCAGTACTTCGGGCCA	CASSLWKASQETQYF	1	1.4792899408284024E-4	45	TCRBV07-09*01	TCRBV07	TCRBV07-09	01								TCRBD01,TCRBD02	TCRBD01-01,TCRBD02-01		TCRBJ02-05*01	TCRBJ02	TCRBJ02-05	01				2	7	1	8	1	1	36	51	52	55	62	1	In	VDJ
ATCCAGCGCACAGAGCAGGGGGACTCGGCCATGTATCTCTGTGCCAGCAGCTTCTTTCTAGGACCAGATACGCAGTATTTTGGCCCA	CASSFFLGPDTQYF	2	2.958579881656805E-4	42	TCRBV07-09*01	TCRBV07	TCRBV07-09	01								TCRBD01,TCRBD02	TCRBD01-01,TCRBD02-01		TCRBJ02-03*01	TCRBJ02	TCRBJ02-03	01				3	0	1	7	7	4	39	53	60	-1	64	2	In	VDJ
AATGTGAACGCCTTGGAGCTGGACGACTCGGCCCTGTATCTCTGTGCCAGCAGCTGGGACTTTACAGATACGCAGTATTTTGGCCCA	CASSWDFTDTQYF	1	1.4792899408284024E-4	39	TCRBV05-04*01	TCRBV05	TCRBV05-04	01				TCRBD02-01	TCRBD02	TCRBD02-01				01,02	TCRBJ02-03*01	TCRBJ02	TCRBJ02-03	01				3	2	0	10	0	3	42	-1	55	61	63	1	In	VDJ
AGAGCAGGGGGACTCGGCCATGTATCTCTGTGCCCGTGGGCTAGCGGGGGGACCCTATCCTACACAGATACGCAGTATTTTGGCCCA		2	2.958579881656805E-4	53	TCRBV07-09	TCRBV07	TCRBV07-09				01,05,06	TCRBD02-01*01	TCRBD02	TCRBD02-01	01				TCRBJ02-03*01	TCRBJ02	TCRBJ02-03	01				11	11	4	1	6	2	28	34	40	51	62	2	Out	VDJ
GGACTCAGCCGTGTATCTCTGTGCCAGCAGCCCCTCAAGGTCTCGGACTAGCGGGGGATAGCGGGTGGGGAGCTGTTTTTTGGAGAA		1	1.4792899408284024E-4	62	TCRBV07-03*01	TCRBV07	TCRBV07-03	01				TCRBD02-01*01	TCRBD02	TCRBD02-01	01				TCRBJ02-02*01	TCRBJ02	TCRBJ02-02	01				5	9	1	2	13	8	19	31	44	57	66	1	Out	VDJ
NNNTGAAGATCCAGCCCTCAGAACCCAGGGACTCAGCTGTGTACTTCTGTGCCAGCAGTTTGTACCGGGGAGCTGTTTTTTGGAGAA		1	1.4792899408284024E-4	34	TCRBV12-03/12-04*01	TCRBV12	TCRBV12-03/12-04	01											TCRBJ02-02*01	TCRBJ02	TCRBJ02-02	01				3	2	0	0	0	5	47	-1	-1	61	63	1	Out	VJ
CTCAGCTGCGTATCTCTGCACCAGCAGCCAAGAAAACTGAGACTAGCGGGGGGGTCCGCGAACACCGGGGAGCTGTTTTTTGGAGAA		1	1.4792899408284024E-4	65	TCRBV01-01*01	TCRBV01	TCRBV01-01	01				TCRBD02-01*01	TCRBD02	TCRBD02-01	01				TCRBJ02-02*01	TCRBJ02	TCRBJ02-02	01				0	4	2	0	7	0	16	33	40	54	58	1	Out	VDJ
CAGCAGGTAGTGCGAGGAGATTCGGCAGCTTATTTCTGTGCCAGCTCACCAGAACGGGACAGGGTACCTGAAGCTTTCTTTGGACAA	CASSPERDRVPEAFF	1	1.4792899408284024E-4	45	TCRBV18-01*01	TCRBV18	TCRBV18-01	01				TCRBD01-01*01	TCRBD01	TCRBD01-01	01				TCRBJ01-01*01	TCRBJ01	TCRBJ01-01	01				2	3	0	3	4	6	36	51	55	64	67	1	In	VDJ
NNNNTGTCGGCTGCTCCCTCCCAGACATCTGTGTACTTCTGTGCCAGCAGCCGAAAAACAGACCCCACTGAAGCTTTCTTTGGACAA	CASSRKTDPTEAFF	1	1.4792899408284024E-4	42	TCRBV06-05*01	TCRBV06	TCRBV06-05	01				TCRBD01-01*01	TCRBD01	TCRBD01-01	01				TCRBJ01-01*01	TCRBJ01	TCRBJ01-01	01				6	4	3	5	7	4	39	50	57	61	65	1	In	VDJ
ATCCTGAGTTCTAAGAAGCTCCTTCTCAGTGACTCTGGCTTCTATCTCTGTGCCTGGAGTGGGATGGGGCCCCAGCATTTTGGTGAT	CAWSGMGPQHF	2	2.958579881656805E-4	33	TCRBV30-01*01	TCRBV30	TCRBV30-01	01								TCRBD01,TCRBD02	TCRBD01-01,TCRBD02-01		TCRBJ01-05*01	TCRBJ01	TCRBJ01-05	01				1	0	0	9	4	9	48	61	65	-1	68	2	In	VDJ
AGCTCTCTGGAGCTGGGGGACTCAGCTTTGTATTTCTGTGCCAGCAACCGGAACGGGGGCCCGAATCAGCCCCAGCATTTTGGTGAT	CASNRNGGPNQPQHF	1	1.4792899408284024E-4	45	TCRBV09-01*01	TCRBV09	TCRBV09-01	01								TCRBD01,TCRBD02	TCRBD01-01,TCRBD02-01		TCRBJ01-05*01	TCRBJ01	TCRBJ01-05	01				6	3	6	0	8	4	36	46	54	60	63	1	In	VDJ
NNNNTGTCGGCTGCTCCCTCCCAGACATCTGTGTACTTCTGTGCCAGCAGGCCGACAGAAGGGGGGCAGCCCCAGCATTTTGGTGAT	CASRPTEGGQPQHF	2	2.958579881656805E-4	42	TCRBV06-05*01	TCRBV06	TCRBV06-05	01								TCRBD01,TCRBD02	TCRBD01-01,TCRBD02-01		TCRBJ01-05*01	TCRBJ01	TCRBJ01-05	01				6	1	5	1	9	7	39	50	59	65	66	2	In	VDJ
CGGTCCACAAAGCTGGAGGACTCAGCCATGTACTTCTGTGCCAGCAGTCCCAATGGGGGGGTACGGCAGCCCCAGCATTTTGGTGAT	CASSPNGGVRQPQHF	1	1.4792899408284024E-4	45	TCRBV02-01	TCRBV02	TCRBV02-01				01,03	TCRBD02-01*01	TCRBD02	TCRBD02-01	01				TCRBJ01-05*01	TCRBJ01	TCRBJ01-05	01				5	5	9	0	6	7	36	48	54	61	66	1	In	VDJ
CGCACAGAGCAGGGGGACTCGGCCATGTATCTCTGTGCCAGCAGCCCGAACAACCCGGACAGGGGTTATGGCTACACCTTCGGTTCG	CASSPNNPDRGYGYTF	1	1.4792899408284024E-4	48	TCRBV07-09*01	TCRBV07	TCRBV07-09	01				TCRBD01-01*01	TCRBD01	TCRBD01-01	01				TCRBJ01-02*01	TCRBJ01	TCRBJ01-02	01				5	1	1	2	11	5	33	45	56	65	66	1	In	VDJ
CTGGAGTTGGCTGCTCCCTCCCAGACATCTGTGTACTTCTGTGCCAGCAGTTACTCAGGAACAGTCTATGGCTACACCTTCGGTTCG	CASSYSGTVYGYTF	1	1.4792899408284024E-4	42	TCRBV06-06*01	TCRBV06	TCRBV06-06	01				TCRBD01-01*01	TCRBD01	TCRBD01-01	01				TCRBJ01-02*01	TCRBJ01	TCRBJ01-02	01				0	1	3	5	4	4	39	56	60	64	65	1	In	VDJ
ACAGTGACCAGTGCCCATCCTGAAGACAGCAGCTTCTACATCTGCAGCGCGCCCCAGGGCAGGAGGAGAGGCTACACCTTCGGTTCG	CSAPQGRRRGYTF	1	1.4792899408284024E-4	39	TCRBV20	TCRBV20				TCRBV20-01,TCRBV20-or09_02						TCRBD01,TCRBD02	TCRBD01-01,TCRBD02-01		TCRBJ01-02*01	TCRBJ01	TCRBJ01-02	01				9	10	4	3	7	8	42	47	54	59	69	1	In	VDJ
GTGAACGCCTTGTTGCTGGGGGACTCGGCCCTCTATCTCTGTGCCAGCAGCCAAAAACTCGGCCCGGGACAGCTTTACTTCGGGCCG	CASSQKLGPGQLYF	1	1.4792899408284024E-4	42	TCRBV05-06*01	TCRBV05	TCRBV05-06	01				TCRBD01-01*01	TCRBD01	TCRBD01-01	01				TCRBJ02-07*01	TCRBJ02	TCRBJ02-07	01				4	3	0	5	14	13	39	51	65	72	75	1	In	VDJ
CACACCCTGCAGCCAGAAGACTCGGCCCTGTATCTCTGCGCCAGCAGCCAAGAACCGGGACAGTTCTACGAGCAGTACTTCGGGCCG	CASSQEPGQFYEQYF	1	1.4792899408284024E-4	45	TCRBV04-03*01	TCRBV04	TCRBV04-03	01				TCRBD01-01*01	TCRBD01	TCRBD01-01	01				TCRBJ02-07*01	TCRBJ02	TCRBJ02-07	01				0	2	0	5	3	3	36	53	56	63	65	1	In	VDJ
CTGGAGTCGCCCAGCCCCAACCAGACCTCTCTGTACTTCTGTGCCAGCAGTTTTAATGGCGGGAGCTACGAGCAGTACTTCGGGCCG	CASSFNGGSYEQYF	2	2.958579881656805E-4	42	TCRBV27-01*01	TCRBV27	TCRBV27-01	01				TCRBD02-01*02	TCRBD02	TCRBD02-01	02				TCRBJ02-07*01	TCRBJ02	TCRBJ02-07	01				3	0	7	2	5	3	39	53	58	-1	65	2	In	VDJ
ATCCAGCGCACAGAGCAGGGGGACTCGGCCATGTATCTCTGTGCCAGCAGCTCCTCGTGGGCCAAAAACATTCAGTACTTCGGCGCC	CASSSSWAKNIQYF	1	1.4792899408284024E-4	42	TCRBV07-09*01	TCRBV07	TCRBV07-09	01								TCRBD01,TCRBD02	TCRBD01-01,TCRBD02-01		TCRBJ02-04*01	TCRBJ02	TCRBJ02-04	01				4	0	0	10	6	1	39	52	58	-1	60	1	In	VDJ
NTGTCGGCTGCTCCCTCCCAAACATCTGTGTACTTCTGTGCCAGCAGTTCTAAGGGTCATTATAATTCACCCCTCCACTTTGGGAAC	CASSSKGHYNSPLHF	1	1.4792899408284024E-4	45	TCRBV06-02/06-03*01	TCRBV06	TCRBV06-02/06-03	01								TCRBD01,TCRBD02	TCRBD01-01,TCRBD02-01		TCRBJ01-06*02	TCRBJ01	TCRBJ01-06	02				4	4	5	3	3	4	36	49	52	56	60	1	In	VDJ
GAGTCTGCTGCCTCCTCCCAGACATCTGTATATTTCTGCGCCAGCAGTGAAGGAGGGAAAGGGAATTCACCCCTCCACTTTGGGAAC	CASSEGGKGNSPLHF	5	7.396449704142012E-4	45	TCRBV10-01*01	TCRBV10	TCRBV10-01	01				TCRBD02-01*02	TCRBD02	TCRBD02-01	02				TCRBJ01-06*02	TCRBJ01	TCRBJ01-06	02				3	6	10	0	1	7	36	50	51	57	63	5	In	VDJ
GTGACCAGTGCCCATCCTGAAGACAGCAGCTTCTACATCTGCAGTGCTAGTAGACAGGGATCCTACAATGAGCAGTTCTTCGGGCCA	CSASRQGSYNEQFF	1	1.4792899408284024E-4	42	TCRBV20-01*04	TCRBV20	TCRBV20-01	04				TCRBD01-01*01	TCRBD01	TCRBD01-01	01				TCRBJ02-01*01	TCRBJ02	TCRBJ02-01	01				2	1	2	3	1	1	39	51	52	59	60	1	In	VDJ
AGCACCTTGGAGCTGGGGGACTCGGCCCTTTATCTTTGCGCCAGCGGCCCCAATGGGGGGGCCTACAATGAGCAGTTCTTCGGGCCA	CASGPNGGAYNEQFF	1	1.4792899408284024E-4	45	TCRBV05-01*01	TCRBV05	TCRBV05-01	01				TCRBD02-01*01	TCRBD02	TCRBD02-01	01				TCRBJ02-01*01	TCRBJ02	TCRBJ02-01	01				7	0	9	0	9	2	36	45	54	-1	61	1	In	VDJ
AAGATCCAGCGCACAGAGCAGGAGGACTCGGCCGTGTATCTCTGTGCCACCTCGCCGCGGGCCACAGAGACCCAGTACTTCGGGCCA	CATSPRATETQYF	1	1.4792899408284024E-4	39	TCRBV07-02	TCRBV07	TCRBV07-02				01,02	TCRBD02-01	TCRBD02	TCRBD02-01				01,02	TCRBJ02-05*01	TCRBJ02	TCRBJ02-05	01				10	4	7	4	7	4	42	49	56	61	65	1	In	VDJ
AATTCCCTGGAGCTTGGTGACTCTGCTGTGTATTTCTGTGCCAGCAGCCCAGTTCGGGGGGCCGAAGAGACCCAGTACTTCGGGCCA	CASSPVRGAEETQYF	1	1.4792899408284024E-4	45	TCRBV03-01/03-02*01	TCRBV03	TCRBV03-01/03-02	01				TCRBD02-01*01	TCRBD02	TCRBD02-01	01				TCRBJ02-05*01	TCRBJ02	TCRBJ02-05	01				4	3	8	1	5	3	36	49	54	61	64	1	In	VDJ
NTGAAGATCCAGCCCTCAGAACCCAGGGACTCAGCTGTGTACTTCTGTGCCAGCAGTTTGATCCAAGAGACCCAGTACTTCGGGCCA	CASSLIQETQYF	1	1.4792899408284024E-4	36	TCRBV12-03/12-04*01	TCRBV12	TCRBV12-03/12-04	01								TCRBD01,TCRBD02	TCRBD01-01,TCRBD02-01		TCRBJ02-05*01	TCRBJ02	TCRBJ02-05	01				3	1	2	8	0	1	45	-1	59	61	62	1	In	VDJ
AAGATCCAGCCTGCAGAGCTTGGGGACTCGGCCGTGTATCTCTGTGCCAGCAGCCCCCAGACCCCGGGGGACCAGTACTTCGGGCCA	CASSPQTPGDQYF	2	2.958579881656805E-4	39	TCRBV11-03*01	TCRBV11	TCRBV11-03	01				TCRBD02-01*01	TCRBD02	TCRBD02-01	01				TCRBJ02-05*01	TCRBJ02	TCRBJ02-05	01				5	1	8	2	10	10	42	54	64	70	71	2	In	VDJ
CTCACTGTGACATCGGCCCAAAAGAACCCGACAGCTTTCTATCTCTGTGCCAGTAGTATAGTCGGCGGGTCGCAGTATTTTGGCCCA	CASSIVGGSQYF	1	1.4792899408284024E-4	36	TCRBV19-01*01	TCRBV19	TCRBV19-01	01				TCRBD02-01	TCRBD02	TCRBD02-01				01,02	TCRBJ02-03*01	TCRBJ02	TCRBJ02-03	01				1	1	7	4	3	10	45	61	64	69	70	1	In	VDJ
ACTGTGACATCGGCCCAAAAGAACCCGACAGCTTTCTATCTCTGTGCCAGTAGTATCATTGGGCGTAGTACGCAGTATTTTGGCCCA	CASSIIGRSTQYF	1	1.4792899408284024E-4	39	TCRBV19-01*01	TCRBV19	TCRBV19-01	01				TCRBD01-01*01	TCRBD01	TCRBD01-01	01				TCRBJ02-03*01	TCRBJ02	TCRBJ02-03	01				3	4	8	0	4	8	42	56	60	64	68	1	In	VDJ
CAGGTAGTGCGAGGAGATTCGGCAGCTTATTTCTGTGCCAGCCAAAGCCGACTAGCGGGCAGCACAGATACGCAGTATTTTGGCCCA	CASQSRLAGSTDTQYF	2	2.958579881656805E-4	48	TCRBV18-01*01	TCRBV18	TCRBV18-01	01				TCRBD02-01	TCRBD02	TCRBD02-01				01,02	TCRBJ02-03*01	TCRBJ02	TCRBJ02-03	01				8	1	2	4	7	0	33	42	49	59	60	2	In	VDJ
TCAGCCGTGTATCTCTGTGCCAGCAGCCACATCTAACTTTGACTAGCGGGGGGGTAAGTAAGCACAGATACGCAGTATTTTGGCCCA	CASSHI*L*LAGG*VSTDTQYF	1	1.4792899408284024E-4	66	TCRBV07-03*01	TCRBV07	TCRBV07-03	01				TCRBD02-01*01	TCRBD02	TCRBD02-01	01				TCRBJ02-03*01	TCRBJ02	TCRBJ02-03	01				5	6	2	0	13	0	15	27	40	54	60	1	Stop	VDJ
NNNNNNNNNNNNNTGTCGGCTGCTCCCTCCCAAACATCTGTGTACTTCTGTGCCAGCAGCCCCTCGTGGGAGCTGTTTTTTGGAGAA	CASSPSWELFF	1	1.4792899408284024E-4	33	TCRBV06-02*02	TCRBV06	TCRBV06-02	02				TCRBD02-01	TCRBD02	TCRBD02-01				01,02	TCRBJ02-02*01	TCRBJ02	TCRBJ02-02	01				1	3	4	10	0	9	48	-1	62	64	67	1	In	VDJ
NNNNTGTCGGCTGCTCCCTCCCAGACATCTGTGTACTTCTGTGCCAGCAGGCGAACAGGGCTGGCCGGGGAGCTGTTTTTTGGAGAA	CASRRTGLAGELFF	1	1.4792899408284024E-4	42	TCRBV06-05*01	TCRBV06	TCRBV06-05	01				TCRBD01-01*01	TCRBD01	TCRBD01-01	01				TCRBJ02-02*01	TCRBJ02	TCRBJ02-02	01				6	4	3	3	4	6	39	50	54	60	64	1	In	VDJ
NTGTCGGCTGCTCCCTCCCAGACATCTGTGTACTTCTGTGCCAGCATGGGGCTAGCGGGGAACACCGGGGAGCTGTTTTTTGGAGAA	CASMGLAGNTGELFF	1	1.4792899408284024E-4	45	TCRBV06-05*01	TCRBV06	TCRBV06-05	01				TCRBD02-01	TCRBD02	TCRBD02-01				01,02	TCRBJ02-02*01	TCRBJ02	TCRBJ02-02	01				7	0	4	4	5	1	36	46	51	-1	59	1	In	VDJ
TCGGCCCAAAAGAACCCGACAGCTTTCTATCTCTGTGCCAGTAGTATAGAGCCGGCAGGCCTCGGCACTGAAGCTTTCTTTGGACAA	CASSIEPAGLGTEAFF	4	5.91715976331361E-4	48	TCRBV19-01*01	TCRBV19	TCRBV19-01	01				TCRBD01-01*01	TCRBD01	TCRBD01-01	01				TCRBJ01-01*01	TCRBJ01	TCRBJ01-01	01				0	6	4	4	5	4	33	50	55	59	65	4	In	VDJ
CAGCGCACAGAGCAGGGGGACTCGGCCATGTATCTCTGTGCCAGCAGCCCTTAAGGCATCGACACCACTGAAGCTTTCTTTGGACAA	CASSP*GIDTTEAFF	1	1.4792899408284024E-4	45	TCRBV07-09*01	TCRBV07	TCRBV07-09	01				TCRBD01-01*01	TCRBD01	TCRBD01-01	01				TCRBJ01-01*01	TCRBJ01	TCRBJ01-01	01				5	1	2	6	12	4	36	48	60	64	65	1	Stop	VDJ
CAGCAGGTAGTGCGAGGAGATTCGGCAGCTTATTTCTGTGCCAGCTCACCAGATAAGGGGGTGAACACTGAAGCTTTCTTTGGACAA	CASSPDKGVNTEAFF	1	1.4792899408284024E-4	45	TCRBV18-01*01	TCRBV18	TCRBV18-01	01				TCRBD01-01*01	TCRBD01	TCRBD01-01	01				TCRBJ01-01*01	TCRBJ01	TCRBJ01-01	01				2	0	5	1	4	0	36	51	55	-1	61	1	In	VDJ
GTCTGCCATCCCCAACCAGACAGCTCTTTACTTCTGTGCCACCAGATGATTGACGACAGGTAGGGTGAAAAACTGTTTTTTGGCAGT		1	1.4792899408284024E-4	47	TCRBV24-01*01	TCRBV24	TCRBV24-01	01				TCRBD01-01*01	TCRBD01	TCRBD01-01	01				TCRBJ01-04*01	TCRBJ01	TCRBJ01-04	01				7	5	2	4	9	7	34	45	54	60	65	1	Out	VDJ
CAGCGCACAGAGCAGGGGGACTCGGCCATGTATCTCTGTGCCAGCAGCCCGGGACAGGGGGCACTCTATGGCTACACCTTCGGTTCG	CASSPGQGALYGYTF	1	1.4792899408284024E-4	45	TCRBV07-09*01	TCRBV07	TCRBV07-09	01				TCRBD01-01*01	TCRBD01	TCRBD01-01	01				TCRBJ01-02*01	TCRBJ01	TCRBJ01-02	01				5	3	0	0	2	4	36	48	50	62	65	1	In	VDJ
GAGTCCGCCAGCACCAACCAGACATCTATGTACCTCTGTGCCAGCAGAAACGTCAGGACAGGGGACTATGGCTACACCTTCGGTTCG	CASRNVRTGDYGYTF	1	1.4792899408284024E-4	45	TCRBV28-01*01	TCRBV28	TCRBV28-01	01				TCRBD01-01*01	TCRBD01	TCRBD01-01	01				TCRBJ01-02*01	TCRBJ01	TCRBJ01-02	01				6	0	1	2	8	3	36	47	55	-1	64	1	In	VDJ
ATCCAGCGCACAGAGCAGGGGGACTCGGCCATGTATCTCTGTGCCAGCAGCTCGGGACAATCAAACTATGGCTACACCTTCGGTTCG	CASSSGQSNYGYTF	1	1.4792899408284024E-4	42	TCRBV07-09*01	TCRBV07	TCRBV07-09	01				TCRBD01-01*01	TCRBD01	TCRBD01-01	01				TCRBJ01-02*01	TCRBJ01	TCRBJ01-02	01				4	4	0	6	1	2	39	52	53	59	63	1	In	VDJ
CTGAAGATCCGGTCCACAAAGCTGGAGGACTCAGCCATGTACTTCTGTGCCATCCCGGGGTGGGGATATGGCTACACCTTCGGTTCG	CAIPGWGYGYTF	1	1.4792899408284024E-4	36	TCRBV02-01	TCRBV02	TCRBV02-01				01,03	TCRBD02-01*01	TCRBD02	TCRBD02-01	01				TCRBJ01-02*01	TCRBJ01	TCRBJ01-02	01				10	6	8	3	3	5	45	52	55	60	66	1	In	VDJ
NNNNNNNTGTCGGCTGCTCCCTCCCAGACATCTGTGTACTTCTGTGCCAGCCTACTGCCAGGGAGGCGCGGCTACACCTTCGGTTCG	CASLLPGRRGYTF	1	1.4792899408284024E-4	39	TCRBV06-05*01	TCRBV06	TCRBV06-05	01				TCRBD02-01*02	TCRBD02	TCRBD02-01	02				TCRBJ01-02*01	TCRBJ01	TCRBJ01-02	01				8	3	9	1	9	8	42	51	60	66	69	1	In	VDJ
NNNNTGTCGGCTGCTCCCTCCCAGACATCTGTGTACTTCTGTGCCAGCAGTGATTCAGGGCTGTCCTACGAGCAGTACTTCGGGCCG	CASSDSGLSYEQYF	1	1.4792899408284024E-4	42	TCRBV06-01*01	TCRBV06	TCRBV06-01	01				TCRBD01-01*01	TCRBD01	TCRBD01-01	01				TCRBJ02-07*01	TCRBJ02	TCRBJ02-07	01				3	3	4	3	2	1	39	53	55	60	63	1	In	VDJ
GTGAGCACCTTGGAGCTGGGGGACTCGGCCCTTTATCTTTGCGCCAGCAGCTCCAGGACAGGGATCAACGAGCAGTACTTCGGGCCG	CASSSRTGINEQYF	1	1.4792899408284024E-4	42	TCRBV05-01*01	TCRBV05	TCRBV05-01	01				TCRBD01-01*01	TCRBD01	TCRBD01-01	01				TCRBJ02-07*01	TCRBJ02	TCRBJ02-07	01				3	4	1	3	3	5	39	52	55	63	67	1	In	VDJ
TCGGCTGCTCCCTCCCAGACATCTGTGTACTTCTGTGCCAGCAGTGAAGGGCAGCTGGACTCTGGAAACACCATATATTTTGGAGAG	CASSEGQLDSGNTIYF	1	1.4792899408284024E-4	48	TCRBV06-01*01	TCRBV06	TCRBV06-01	01								TCRBD01,TCRBD02	TCRBD01-01,TCRBD02-01		TCRBJ01-03*01	TCRBJ01	TCRBJ01-03	01				1	0	1	8	7	0	33	49	56	-1	59	1	In	VDJ
AGCAGGGGGACTCGGCCATGTATCTCTGTGCCAGCAGCTTCCGGACAGACGTATTTCTCCTATAATTCACCCCTCCACTTTGGGAAC		1	1.4792899408284024E-4	55	TCRBV07-09*01	TCRBV07	TCRBV07-09	01				TCRBD01-01*01	TCRBD01	TCRBD01-01	01				TCRBJ01-06*02	TCRBJ01	TCRBJ01-06	02				3	8	1	5	2	0	26	40	42	48	56	1	Out	VDJ
GCAGAGCTTGAGGACTCGGCCGTGTATCTCTGTGCCAGCAGCCAGAGTTCCTACTAAGGCCACCAAGAGACCCAGTATTTCGGGCCA	CASSQSSY*GHQETQYF	1	1.4792899408284024E-4	51	TCRBV11	TCRBV11				TCRBV11-02,TCRBV11-03		TCRBD02-01	TCRBD02	TCRBD02-01				01,02	TCRBJ02	TCRBJ02				TCRBJ02-01,TCRBJ02-05		5	22	3	9	10	19	30	42	52	56	78	1	Stop	VDJ
ACGTTGGCGTCTGCTGTACCCTCTCAGACATCTGTGTACTTCTGTGCCAGCAGTGTATTGGGGGTAGGTGAGCAGTTCTTCGGGCCA	CASSVLGVGEQFF	1	1.4792899408284024E-4	39	TCRBV06-04*01	TCRBV06	TCRBV06-04	01								TCRBD01,TCRBD02	TCRBD01-01,TCRBD02-01		TCRBJ02-01*01	TCRBJ02	TCRBJ02-01	01				4	4	6	1	4	9	42	55	59	64	68	1	In	VDJ
CGCACAGAGCAGGAGGACTCGGCCGTGTATCTCTGTGCCAGCAGCTTAGTAGGGACTAGTTCTGGCAATGAGCAGTTCTTCGGGCCA	CASSLVGTSSGNEQFF	2	2.958579881656805E-4	48	TCRBV07-02	TCRBV07	TCRBV07-02				01,02	TCRBD02-01	TCRBD02	TCRBD02-01				01,02	TCRBJ02-01*01	TCRBJ02	TCRBJ02-01	01				1	6	0	8	2	6	33	49	51	59	65	2	In	VDJ
GTGAGCAACATGAGCCCTGAAGACAGCAGCATATATCTCTGCAGCGTCGACGCTAGCGGGGGGTACAATGAGCAGTTCTTCGGGCCA	CSVDASGGYNEQFF	1	1.4792899408284024E-4	42	TCRBV29-01	TCRBV29	TCRBV29-01				01,02	TCRBD02-01*01	TCRBD02	TCRBD02-01	01				TCRBJ02-01*01	TCRBJ02	TCRBJ02-01	01				6	0	4	1	5	4	39	47	52	-1	63	1	In	VDJ
GACTCAGCTGTGTACTTCTGTGCCAGCAGTTTAACACGGGGACTAGACTTCGGAGTTCCTTCCTACAATGAGCAGTTCTTCGGGCCA	CASSLTRGLDFGVPSYNEQFF	1	1.4792899408284024E-4	63	TCRBV12	TCRBV12				TCRBV12-03/12-04,TCRBV12-04		TCRBD02-01	TCRBD02	TCRBD02-01				01,02	TCRBJ02-01*01	TCRBJ02	TCRBJ02-01	01				2	14	0	8	5	1	18	33	38	46	60	1	In	VDJ
CAGGTAGTGCGAGGAGATTCGGCAGCTTATTTCTGTGCCAGCTCACCACCTATTTGGGACACTAACAATGAGCAGTTCTTCGGGCCA	CASSPPIWDTNNEQFF	1	1.4792899408284024E-4	48	TCRBV18-01*01	TCRBV18	TCRBV18-01	01				TCRBD01-01*01	TCRBD01	TCRBD01-01	01				TCRBJ02-01*01	TCRBJ02	TCRBJ02-01	01				0	3	0	6	5	5	33	50	55	61	64	1	In	VDJ
ACTCTGAAGATCCAGCGCACAGAGCAGGGGGACTCGGCCATGTATCTCTGTGCCAGCAGCGCTGGGTTGGCCCAGTACTTCGGGCCA	CASSAGLAQYF	2	2.958579881656805E-4	33	TCRBV07-09*01	TCRBV07	TCRBV07-09	01								TCRBD01,TCRBD02	TCRBD01-01,TCRBD02-01		TCRBJ02-05*01	TCRBJ02	TCRBJ02-05	01				5	4	0	9	3	9	48	60	63	66	70	2	In	VDJ
CAGCCCTCAGAACCCAGGGACTCAGCTGTGTACTTCTGTGCCAGCAGCCTCGCGGGTGGGGCTTTGGAGACCCAGTACTTCGGGCCA	CASSLAGGALETQYF	1	1.4792899408284024E-4	45	TCRBV12	TCRBV12				TCRBV12-03/12-04,TCRBV12-04						TCRBD01,TCRBD02	TCRBD01-01,TCRBD02-01		TCRBJ02-05*01	TCRBJ02	TCRBJ02-05	01				6	4	7	0	10	5	36	47	57	62	66	1	In	VDJ
ATCCGGTCCACAAAGCTGGAGGACTCAGCCATGTACTTCTGTGCCAGCAGGTCTCACAGGGTCCGAGAGACCCAGTACTTCGGGCCA	CASRSHRVRETQYF	2	2.958579881656805E-4	42	TCRBV02-01	TCRBV02	TCRBV02-01				01,03	TCRBD01-01*01	TCRBD01	TCRBD01-01	01				TCRBJ02-05*01	TCRBJ02	TCRBJ02-05	01				6	4	3	3	5	4	39	50	55	61	65	2	In	VDJ
GATCCAGCCCTCAGAACCCAGGGACTCAGCTGTGTACTTCTGTGCCAGCATCCCAGGCGTCCAAAAGAGACCCAGTACTTCGGGCCA		3	4.437869822485207E-4	41	TCRBV12	TCRBV12				TCRBV12-03/12-04,TCRBV12-04		TCRBD01-01*01	TCRBD01	TCRBD01-01	01				TCRBJ02-05*01	TCRBJ02	TCRBJ02-05	01				7	7	4	4	3	3	40	50	53	57	64	3	Out	VDJ
CCCAACCAGACCTCTCTGTACTTCTGTGCCAGCAGTACGGGCAGGGTGCACTGAGGACTAGCCGTGAAGACCCAGTACTTCGGGCCA	CASSTGRVH*GLAVKTQYF	1	1.4792899408284024E-4	57	TCRBV27-01*01	TCRBV27	TCRBV27-01	01				TCRBD02-01	TCRBD02	TCRBD02-01				01,02	TCRBJ02-05*01	TCRBJ02	TCRBJ02-05	01				5	5	1	7	18	6	24	36	54	62	67	1	Stop	VDJ
AAGATCCAGCCTGCAGAGCTTGAGGACTCGGCCGTGTATCTCTGTGCCAGCAGCTTCTTCGGGGGGGATACGCAGTATTTTGGCCCA	CASSFFGGDTQYF	1	1.4792899408284024E-4	39	TCRBV11	TCRBV11				TCRBV11-02,TCRBV11-03		TCRBD02-01*01	TCRBD02	TCRBD02-01	01				TCRBJ02-03*01	TCRBJ02	TCRBJ02-03	01				3	0	8	1	3	6	42	56	59	-1	66	1	In	VDJ
TCCCTGGAGCTTGGTGACTCTGCTGTGTATTTCTGTGCCAGCAGCCGGGCTAGCGCGAGGGGCACAGATACGCAGTATTTTGGCCCA	CASSRASARGTDTQYF	1	1.4792899408284024E-4	48	TCRBV03-01/03-02*01	TCRBV03	TCRBV03-01/03-02	01				TCRBD02-01	TCRBD02	TCRBD02-01				01,02	TCRBJ02-03*01	TCRBJ02	TCRBJ02-03	01				4	6	4	6	3	1	33	46	49	55	61	1	In	VDJ
CCCTCCCAAACATCTGTGTACTTCTGTGCCAGCAGTTACTCAGTTGCTAGCGGGGGCTTTAACACCGGGGAGCTGTTTTTTGGAGAA	CASSYSVASGGFNTGELFF	1	1.4792899408284024E-4	57	TCRBV06-02/06-03*01	TCRBV06	TCRBV06-02/06-03	01				TCRBD02-01*01	TCRBD02	TCRBD02-01	01				TCRBJ02-02*01	TCRBJ02	TCRBJ02-02	01				0	4	4	2	5	2	24	41	46	56	60	1	In	VDJ
NNNNNNNTGTCGGCTGCTCCCTCCCAAACATCTGTGTACTTCTGTGCCAGCAGGAGACGCGAGTCGACTGAAGCTTTCTTTGGACAA	CASRRRESTEAFF	1	1.4792899408284024E-4	39	TCRBV06	TCRBV06				TCRBV06-02/06-03,TCRBV06-02						TCRBD01,TCRBD02	TCRBD01-01,TCRBD02-01		TCRBJ01-01*01	TCRBJ01	TCRBJ01-01	01				6	8	2	7	2	5	42	53	55	58	66	1	In	VDJ
ATGAGCTCCTTGGAGCTGGGGGACTCAGCCCTGTACTTCTGTGCCAGCAGCTTAGAAAGGGGGGGCACTGAAGCTTTCTTTGGACAA	CASSLERGGTEAFF	1	1.4792899408284024E-4	42	TCRBV13-01*01	TCRBV13	TCRBV13-01	01				TCRBD02-01*01	TCRBD02	TCRBD02-01	01				TCRBJ01-01*01	TCRBJ01	TCRBJ01-01	01				1	0	9	0	3	4	39	55	58	-1	65	1	In	VDJ
AGCTCTCTGGAGCTGGGGGACTCAGCTTTGTATTTCTGTGCCAGCAGCGTAGAGACAGGGAGAGACACTGAAGCTTTCTTTGGACAA	CASSVETGRDTEAFF	1	1.4792899408284024E-4	45	TCRBV09-01*01	TCRBV09	TCRBV09-01	01				TCRBD01-01*01	TCRBD01	TCRBD01-01	01				TCRBJ01-01*01	TCRBJ01	TCRBJ01-01	01				0	4	2	3	1	3	36	52	53	60	64	1	In	VDJ
CAGCGCACAGAGCAGGAGGACTCCGCCGTGTATCTCTGTGCCAGCAGCTTGAGGTGGACGGGGAACACTGAAGCTTTCTTTGGACAA	CASSLRWTGNTEAFF	1	1.4792899408284024E-4	45	TCRBV07-08*01	TCRBV07	TCRBV07-08	01								TCRBD01,TCRBD02	TCRBD01-01,TCRBD02-01		TCRBJ01-01*01	TCRBJ01	TCRBJ01-01	01				3	3	1	7	5	1	36	50	55	59	62	1	In	VDJ
GAGCTTGGTGACTCTGCTGTGTATTTCTGTGCCAGCAGCCAACTTTTGGAAACCGGGGTTGCGAACACTGAAGCTTTCTTTGGACAA	CASSQLLETGVANTEAFF	1	1.4792899408284024E-4	54	TCRBV03-01/03-02*01	TCRBV03	TCRBV03-01/03-02	01				TCRBD02-01*01	TCRBD02	TCRBD02-01	01				TCRBJ01-01*01	TCRBJ01	TCRBJ01-01	01				2	4	8	3	11	1	27	42	53	58	62	1	In	VDJ
CAGGTAGTGCGAGGAGATTCGGCAGCTTATTTCTGTGCCAGCTCACCTTTCCGGACAGGGGCTAATGAAAAACTGTTTTTTGGCAGT	CASSPFRTGANEKLFF	1	1.4792899408284024E-4	48	TCRBV18-01*01	TCRBV18	TCRBV18-01	01				TCRBD01-01*01	TCRBD01	TCRBD01-01	01				TCRBJ01-04*01	TCRBJ01	TCRBJ01-04	01				3	0	1	2	5	3	33	47	52	-1	61	1	In	VDJ
AGTCCACGGAGTCAGGGGACACAGCACTGTATTTCTGTGCCAGCAGCGCCAAGATCCCGCACTAATGAAAAACTGTTTTTTGGCAGT		2	2.958579881656805E-4	46	TCRBV21-01*01	TCRBV21	TCRBV21-01	01								TCRBD01,TCRBD02	TCRBD01-01,TCRBD02-01		TCRBJ01-04*01	TCRBJ01	TCRBJ01-04	01				5	6	2	8	5	2	35	47	52	54	60	2	Out	VDJ
CTGAGTTCTAAGAAGCTCCTTCTCAGTGACTCTGGCTTCTATCTCTGTGCCTGGAACAGGGTCTACGAAAAACTGTTTTTTGGCAGT	CAWNRVYEKLFF	1	1.4792899408284024E-4	36	TCRBV30-01*01	TCRBV30	TCRBV30-01	01				TCRBD01-01*01	TCRBD01	TCRBD01-01	01				TCRBJ01-04*01	TCRBJ01	TCRBJ01-04	01				4	5	3	3	0	8	45	-1	55	61	66	1	In	VDJ
ATCCGGTCCACAAAGCTGGAGGACTCAGCCATGTACTTCTGTGCCAGCAGCGGGGACACCTTCAATCAGCCCCAGCATTTTGGTGAT	CASSGDTFNQPQHF	1	1.4792899408284024E-4	42	TCRBV02-01	TCRBV02	TCRBV02-01				01,03	TCRBD01-01*01	TCRBD01	TCRBD01-01	01				TCRBJ01-05*01	TCRBJ01	TCRBJ01-05	01				6	4	0	6	2	3	39	50	52	58	62	1	In	VDJ
GTCCACTCTGACAGTGACCAGTGCCCATCCTGAAGACAGCAGCTTCTACATCTGCAGTGCGTACTCTATGGCTACACCTTCGGTTCG		1	1.4792899408284024E-4	29	TCRBV20-01	TCRBV20	TCRBV20-01				01,04	TCRBD02-01	TCRBD02	TCRBD02-01				01,02	TCRBJ01-02*01	TCRBJ01	TCRBJ01-02	01				6	0	3	10	2	4	52	60	62	-1	65	1	Out	VDJ
NNNNNNNTGTCGGCTGCTCCCTCCCAGACATCTGTGTACTTCTGTGCCAGCACTGAGGGGGGGATCTATGGCTACACCTTCGGTTCG	CASTEGGIYGYTF	2	2.958579881656805E-4	39	TCRBV06	TCRBV06				TCRBV06-01,TCRBV06-05		TCRBD02-01*01	TCRBD02	TCRBD02-01	01				TCRBJ01-02*01	TCRBJ01	TCRBJ01-02	01				3	2	9	0	0	4	42	-1	56	63	65	2	In	VDJ
AGCAACATGAGCCCTGAAGACAGCAGCATATATCTCTGCAGCGTTGAAGATCTTCCGGACAGCAACTATGGCTACACCTTCGGTTCG	CSVEDLPDSNYGYTF	2	2.958579881656805E-4	45	TCRBV29-01	TCRBV29	TCRBV29-01				01,02	TCRBD01-01*01	TCRBD01	TCRBD01-01	01				TCRBJ01-02*01	TCRBJ01	TCRBJ01-02	01				0	1	1	5	6	2	36	50	56	62	63	2	In	VDJ
GTGACATCGGCCCAAAAGAACCCGACAGCTTTCTATCTCTGTGCCAGTAGCCCGGGACAGGGGCCGGGGGAGCAGTACTTCGGGCCG	CASSPGQGPGEQYF	1	1.4792899408284024E-4	42	TCRBV19-01*01	TCRBV19	TCRBV19-01	01				TCRBD01-01*01	TCRBD01	TCRBD01-01	01				TCRBJ02-07*01	TCRBJ02	TCRBJ02-07	01				6	6	0	2	3	7	39	50	53	63	69	1	In	VDJ
AGGCTGGAGTTGGCTGCTCCCTCCCAGACATCTGTGTACTTCTGTGCCAGCACTCCGGGACAGGGGGGCGAGCAGTACTTCGGGCCG	CASTPGQGGEQYF	2	2.958579881656805E-4	39	TCRBV06-06	TCRBV06	TCRBV06-06				01,04	TCRBD01-01*01	TCRBD01	TCRBD01-01	01				TCRBJ02-07*01	TCRBJ02	TCRBJ02-07	01				7	1	0	1	4	6	42	52	56	67	68	2	In	VDJ
NTGAAGATCCAGCCCTCAGAACCCAGGGACTCAGCTGTGTATTTTTGTGCTAGTGGTTTGGTACCGTACGAGCAGTACTTCGGGCCG	CASGLVPYEQYF	1	1.4792899408284024E-4	36	TCRBV12-05*01	TCRBV12	TCRBV12-05	01								TCRBD01,TCRBD02	TCRBD01-01,TCRBD02-01		TCRBJ02-07*01	TCRBJ02	TCRBJ02-07	01				0	2	3	7	0	4	45	-1	62	64	66	1	In	VDJ
AGCGCACAGAGCAGGGGGACTCGGCCATGTATCTCTGTGCCAGCAGCTTATCCCTGCACGGGCTCCTACGAGCAGTACTTCGGGCCG		1	1.4792899408284024E-4	46	TCRBV07-09*01	TCRBV07	TCRBV07-09	01				TCRBD02-01	TCRBD02	TCRBD02-01				01,02	TCRBJ02-07*01	TCRBJ02	TCRBJ02-07	01				2	0	8	4	8	0	35	50	58	-1	62	1	Out	VDJ
CCAGCCCTCAGAACCCAGGGACTCAGCTGTGTACTTCTGTGCCAGGCCCCACTGGCCAGAAGCTCCTACGAGCAGTACTTCGGGCCG		2	2.958579881656805E-4	44	TCRBV12	TCRBV12				TCRBV12-03/12-04,TCRBV12-04						TCRBD01,TCRBD02	TCRBD01-01,TCRBD02-01		TCRBJ02-07*01	TCRBJ02	TCRBJ02-07	01				9	3	4	5	11	0	37	45	56	59	62	2	Out	VDJ
CAGCAGGTAGTGCGAGGAGATTCGGCAGCTTATTTCTGTGCCAGCTCACCACCCGGGACCCTCGGGCACGAGCAGTACTTCGGGCCG	CASSPPGTLGHEQYF	1	1.4792899408284024E-4	45	TCRBV18-01*01	TCRBV18	TCRBV18-01	01								TCRBD01,TCRBD02	TCRBD01-01,TCRBD02-01		TCRBJ02-07*01	TCRBJ02	TCRBJ02-07	01				0	8	0	7	1	5	36	53	54	59	67	1	In	VDJ
AGTGCCCATCCTGAAGACAGCAGCTTCTACATCTGCAGTGCTAGGCCCCCCGGGACAAGCTCTGGAAACACCATATATTTTGGAGAG	CSARPPGTSSGNTIYF	1	1.4792899408284024E-4	48	TCRBV20	TCRBV20				TCRBV20-01,TCRBV20-or09_02		TCRBD01-01*01	TCRBD01	TCRBD01-01	01				TCRBJ01-03*01	TCRBJ01	TCRBJ01-03	01				3	2	0	6	7	0	33	44	51	57	59	1	In	VDJ
CAGCCTGCAGAGCTTGAGGACTCGGCCGTGTATCTCTGTGCCAGCAGCTTAGACGGATACTCTGGAAACACCATATATTTTGGAGAG	CASSLDGYSGNTIYF	2	2.958579881656805E-4	45	TCRBV11	TCRBV11				TCRBV11-02,TCRBV11-03						TCRBD01,TCRBD02	TCRBD01-01,TCRBD02-01		TCRBJ01-03*01	TCRBJ01	TCRBJ01-03	01				0	2	1	8	1	0	36	53	54	57	59	2	In	VDJ
NNNNNNNTGTCGGCTGCTCCCTCCCAGACATCTGTGTACTTCTGTGCCAGCGCCCGGACAGGGCCAAACACCATATATTTTGGAGAG	CASARTGPNTIYF	1	1.4792899408284024E-4	39	TCRBV06-05*01	TCRBV06	TCRBV06-05	01				TCRBD01-01*01	TCRBD01	TCRBD01-01	01				TCRBJ01-03*01	TCRBJ01	TCRBJ01-03	01				8	2	1	3	4	6	42	51	55	63	65	1	In	VDJ
AAGAAGCTCCTTCTCAGTGACTCTGGCTTCTATCTCTGTGCCTGGAGCCGTGGACAGGGTTTTAGTTCACCCCTCCACTTTGGGAAC	CAWSRGQGFSSPLHF	2	2.958579881656805E-4	45	TCRBV30-01*01	TCRBV30	TCRBV30-01	01				TCRBD01-01*01	TCRBD01	TCRBD01-01	01				TCRBJ01-06*02	TCRBJ01	TCRBJ01-06	02				3	6	1	3	4	9	36	47	51	59	65	2	In	VDJ
ACCCTGGAGTCTGCCAGGCCCTCACATACCTCTCAGTACCTCTGTGCCAGCAGTGAGGGAACTAATTCACCCCTCCACTTTGGGAAC	CASSEGTNSPLHF	2	2.958579881656805E-4	39	TCRBV25-01*01	TCRBV25	TCRBV25-01	01								TCRBD01,TCRBD02	TCRBD01-01,TCRBD02-01		TCRBJ01-06*02	TCRBJ01	TCRBJ01-06	02				3	2	0	8	0	6	42	-1	56	60	62	2	In	VDJ
TCCCTGGAGCTTGGTGACTCTGCTGTGTATTTCTGTGCCAGCAGGCTCCGTGGTCAGGGTTATAATTCACCCCTCCACTTTGGGAAC	CASRLRGQGYNSPLHF	1	1.4792899408284024E-4	48	TCRBV03-01/03-02*01	TCRBV03	TCRBV03-01/03-02	01				TCRBD01-01*01	TCRBD01	TCRBD01-01	01				TCRBJ01-06*02	TCRBJ01	TCRBJ01-06	02				6	1	4	3	10	4	33	44	54	59	60	1	In	VDJ
NTGTCGGCTGCTCCCTCCCAGACATCTGTGTACTTCTGTGCCAGCAGGACAGGGGTCTCCTATAATTCACCCCTCCACTTTGGGAAC	CASRTGVSYNSPLHF	1	1.4792899408284024E-4	45	TCRBV06-05*01	TCRBV06	TCRBV06-05	01				TCRBD01-01*01	TCRBD01	TCRBD01-01	01				TCRBJ01-06*02	TCRBJ01	TCRBJ01-06	02				6	1	2	2	0	0	36	-1	47	55	56	1	In	VDJ
CTGGAGCTGGGGGACTCAGCTTTGTATTTCTGTGCCAGCAGCTCCAGACAGGGTGGTATGGATAATTCACCCCTCCACTTTGGGAAC	CASSSRQGGMDNSPLHF	1	1.4792899408284024E-4	51	TCRBV09-01*01	TCRBV09	TCRBV09-01	01				TCRBD01-01*01	TCRBD01	TCRBD01-01	01				TCRBJ01-06*02	TCRBJ01	TCRBJ01-06	02				4	8	2	3	4	5	30	42	46	53	61	1	In	VDJ
AAGATCCAGCGCACAGAGCGGGGGGACTCAGCCGTGTATCTCTGTGCCAGCAGCTTAACACACAGGGAACCCCTCCACTTTGGGAAC	CASSLTHREPLHF	1	1.4792899408284024E-4	39	TCRBV07-03*01	TCRBV07	TCRBV07-03	01				TCRBD01-01*01	TCRBD01	TCRBD01-01	01				TCRBJ01-06*02	TCRBJ01	TCRBJ01-06	02				0	1	3	3	2	12	42	59	61	67	68	1	In	VDJ
ATCCAGCGCACAGAGCAGGAGGACTCGGCCGTGTATCTCTGTGCCAGCAGCTTAGTGACAGGGGGGATAGGGCAGTTCTTCGGGCCA	CASSLVTGGIGQFF	2	2.958579881656805E-4	42	TCRBV07-02	TCRBV07	TCRBV07-02				01,02	TCRBD01-01*01	TCRBD01	TCRBD01-01	01				TCRBJ02-01*01	TCRBJ02	TCRBJ02-01	01				1	6	2	1	1	12	39	55	56	65	71	2	In	VDJ
CAGCGCACAGAGCAGGAGGACTCGGCCGTGTATCTCTGTGCCAGCAGCTCGACTAGTCGGGGCCTTGTTGAGCAGTTCTTCGGGCCA	CASSSTSRGLVEQFF	1	1.4792899408284024E-4	45	TCRBV07-02	TCRBV07	TCRBV07-02				01,02	TCRBD02-01	TCRBD02	TCRBD02-01				01,02	TCRBJ02-01*01	TCRBJ02	TCRBJ02-01	01				4	12	2	8	1	9	36	49	50	56	68	1	In	VDJ
NTGAAGATCCAGCCCTCAGAACCCAGGGACTCAGCTGTGTACTTCTGTGCCAGCAGCCAGGACATTAATGAGCAGTTCTTCGGGCCA	CASSQDINEQFF	1	1.4792899408284024E-4	36	TCRBV12-03/12-04*01	TCRBV12	TCRBV12-03/12-04	01				TCRBD01-01*01	TCRBD01	TCRBD01-01	01				TCRBJ02-01*01	TCRBJ02	TCRBJ02-01	01				6	2	1	6	3	7	45	56	59	64	66	1	In	VDJ
TCTCAGACATCTGTGTACTTCTGTGCCAGCAGTGCTATCCCCGGGACTAGCGGGGGGGCAGGGGAGAATGAGCAGTTCTTCGGGCCA	CASSAIPGTSGGAGENEQFF	1	1.4792899408284024E-4	60	TCRBV06-04*01	TCRBV06	TCRBV06-04	01				TCRBD02-01*01	TCRBD02	TCRBD02-01	01				TCRBJ02-01*01	TCRBJ02	TCRBJ02-01	01				4	8	0	0	8	7	21	34	42	58	66	1	In	VDJ
GTGACCAGTGCCCATCCTGAAGACAGCAGCTTCTACATCTGCAGTGCTGGTAGCGGGGGGGCCTTTGGCGAGCAGTTCTTCGGGCCA	CSAGSGGAFGEQFF	2	2.958579881656805E-4	42	TCRBV20	TCRBV20				TCRBV20-01,TCRBV20-or09_02		TCRBD02-01*01	TCRBD02	TCRBD02-01	01				TCRBJ02-01*01	TCRBJ02	TCRBJ02-01	01				5	8	5	0	2	10	39	48	50	61	69	2	In	VDJ
CCTGAAGATCCAGCGCACAGAGCAGGGGGACTCGGCCATGTATCTCTGTGCCAGCAGGTTCCCTCGCCAGAGCAGTTCTTCGGGCCA		1	1.4792899408284024E-4	35	TCRBV07-09	TCRBV07	TCRBV07-09				01,06					TCRBD01,TCRBD02	TCRBD01-01,TCRBD02-01		TCRBJ02-01*01	TCRBJ02	TCRBJ02-01	01				6	0	4	6	10	10	46	57	67	-1	69	1	Out	VDJ
AAGATCCAGCGCACAGAGCAGGGGGACTCGGCCATGTATCTCTGTGCCAGCAGCTCCAACAACCTAGGGACCCAGTACTTCGGGCCA	CASSSNNLGTQYF	1	1.4792899408284024E-4	39	TCRBV07-09*01	TCRBV07	TCRBV07-09	01				TCRBD02-01	TCRBD02	TCRBD02-01				01,02	TCRBJ02-05*01	TCRBJ02	TCRBJ02-05	01				4	1	4	8	8	7	42	55	63	67	68	1	In	VDJ
TCTCTGGAGCTGGGGGACTCAGCTTTGTATTTCTGTGCCAGCAGCGTAGGCCCAGCGGGGATCCAAGAGACCCAGTACTTCGGGCCA	CASSVGPAGIQETQYF	1	1.4792899408284024E-4	48	TCRBV09-01*01	TCRBV09	TCRBV09-01	01				TCRBD02-01*01	TCRBD02	TCRBD02-01	01				TCRBJ02-05*01	TCRBJ02	TCRBJ02-05	01				0	2	6	3	4	1	33	49	53	60	62	1	In	VDJ
GCTGCTCCCTCCCAGACATCTGTGTACTTGTGTGCCAGCTCTGCGCGTCGCTAGCGGGCCGACCAAGAGACCCAGTACTTCGGGCCA	CASSARR*RADQETQYF	1	1.4792899408284024E-4	51	TCRBV06-08*01	TCRBV06	TCRBV06-08	01				TCRBD02-01	TCRBD02	TCRBD02-01				01,02	TCRBJ02-05*01	TCRBJ02	TCRBJ02-05	01				8	3	4	4	11	0	30	39	50	58	61	1	Stop	VDJ
GGGGACTCGGCCCTTTATCTTTGCGCCAGCAGGTCTAGCGGGGGGGCCGGTTACTATAACTATAAAGAGACCCAGTACTTCGGGCCA	CASRSSGGAGYYNYKETQYF	1	1.4792899408284024E-4	60	TCRBV05-01*01	TCRBV05	TCRBV05-01	01				TCRBD02-01*01	TCRBD02	TCRBD02-01	01				TCRBJ02-05*01	TCRBJ02	TCRBJ02-05	01				5	18	4	0	2	3	21	32	34	46	64	1	In	VDJ
ATCCAGCGCACAGAGCAGCGGGACTCGGCCATGTATCGCTGTGCCAGCAGCACCCGGGACAGAGGCAAGACCCAGTACTTCGGGCCA	CASSTRDRGKTQYF	1	1.4792899408284024E-4	42	TCRBV07-06*01	TCRBV07	TCRBV07-06	01				TCRBD01-01*01	TCRBD01	TCRBD01-01	01				TCRBJ02-05*01	TCRBJ02	TCRBJ02-05	01				5	5	0	5	4	6	39	51	55	62	67	1	In	VDJ
AGGATCCAGCAGGTAGTGCGAGGAGATTCGGCAGCTTATTTCTGTGCCAGCTCACAGGGGGGCACAGATACGCAGTATTTTGGCCCA	CASSQGGTDTQYF	2	2.958579881656805E-4	39	TCRBV18-01*01	TCRBV18	TCRBV18-01	01				TCRBD01-01*01	TCRBD01	TCRBD01-01	01				TCRBJ02-03*01	TCRBJ02	TCRBJ02-03	01				4	0	5	1	0	1	42	-1	55	-1	61	2	In	VDJ
GTGAGCACCTTGGAGCTGGGGGACTCGGCCCTTTATCTTTGCGCCAGCAGCTTAACAGGGCCCACCGGGGAGCTGTTTTTTGGAGAA	CASSLTGPTGELFF	1	1.4792899408284024E-4	42	TCRBV05-01*01	TCRBV05	TCRBV05-01	01				TCRBD01-01*01	TCRBD01	TCRBD01-01	01				TCRBJ02-02*01	TCRBJ02	TCRBJ02-02	01				2	2	3	3	1	4	39	53	54	60	62	1	In	VDJ
GAGTCTGCTGCCTCCTCCCAGACATCTGTATATTTCTGCGCCAGCAGGAAAGGGGACAGAAACACCGGGGAGCTGTTTTTTGGAGAA	CASRKGDRNTGELFF	1	1.4792899408284024E-4	45	TCRBV10-01*01	TCRBV10	TCRBV10-01	01				TCRBD01-01*01	TCRBD01	TCRBD01-01	01				TCRBJ02-02*01	TCRBJ02	TCRBJ02-02	01				6	1	0	5	5	2	36	47	52	59	60	1	In	VDJ
ATCCAGCCCTCAGAACCCAGGGACTCAGCTGTGTACTTCTGTGCCAGCAGGTCGACAGGGATTCGGACTGAAGCTTTCTTTGGACAA	CASRSTGIRTEAFF	1	1.4792899408284024E-4	42	TCRBV12	TCRBV12				TCRBV12-03/12-04,TCRBV12-04		TCRBD01-01*01	TCRBD01	TCRBD01-01	01				TCRBJ01-01*01	TCRBJ01	TCRBJ01-01	01				6	6	2	3	3	5	39	50	53	60	66	1	In	VDJ
CCTCACTCTGGAGTCTGCTGCCTCCTCCCAGACATCTGTATATTTCTGCGCCAGCAGTGAAAGAACACTGAAGCTTTCTTTGGACAA		1	1.4792899408284024E-4	35	TCRBV10-01*01	TCRBV10	TCRBV10-01	01											TCRBJ01-01*01	TCRBJ01	TCRBJ01-01	01				3	2	0	0	0	1	46	-1	-1	60	62	1	Out	VJ
AATTCCCTGGAGCTTGGTGACTCTGCTGTGTATTTCTGTGCCAGCAGCCAATCACTCATAGGGTATCAGCCCCAGCATTTTGGTGAT	CASSQSLIGYQPQHF	1	1.4792899408284024E-4	45	TCRBV03-01/03-02*01	TCRBV03	TCRBV03-01/03-02	01								TCRBD01,TCRBD02	TCRBD01-01,TCRBD02-01		TCRBJ01-05*01	TCRBJ01	TCRBJ01-05	01				2	1	5	3	8	5	36	51	59	63	64	1	In	VDJ
ATCCTGGAGTCGCCCAGCCCCAACCAGACCTCTCTGTACTTCTGTGCCAGCAGTTTAGGGGCCCATCAGCCCCAGCATTTTGGTGAT	CASSLGAHQPQHF	2	2.958579881656805E-4	39	TCRBV27-01*01	TCRBV27	TCRBV27-01	01				TCRBD01-01*01	TCRBD01	TCRBD01-01	01				TCRBJ01-05*01	TCRBJ01	TCRBJ01-05	01				2	2	7	0	0	5	42	-1	57	62	64	2	In	VDJ
AGCACCAACCAGACATCTATGTACCTCTGTGCCAGCAGTTTTGCTGGGACAGGAAAAGGGATCAATCAGCCCCAGCATTTTGGTGAT	CASSFAGTGKGINQPQHF	1	1.4792899408284024E-4	54	TCRBV28-01*01	TCRBV28	TCRBV28-01	01				TCRBD01-01*01	TCRBD01	TCRBD01-01	01				TCRBJ01-05*01	TCRBJ01	TCRBJ01-05	01				3	9	0	4	4	3	27	41	45	53	62	1	In	VDJ
NNNNTGTCGGCTGCTCCCTCCCAGACATCTGTGTACTTCTGTGCCAGCAGTTACTCAGGGTCGGGACAGCCCCAGCATTTTGGTGAT	CASSYSGSGQPQHF	1	1.4792899408284024E-4	42	TCRBV06-05*01	TCRBV06	TCRBV06-05	01				TCRBD02-01*02	TCRBD02	TCRBD02-01	02				TCRBJ01-05*01	TCRBJ01	TCRBJ01-05	01				0	0	8	3	5	7	39	56	61	-1	66	1	In	VDJ
ACTGTGACATCGGCCCAAAAGAACCCGACAGCTTTCTATCTCTGTGCCAGTAGTGATAAAGGATCTTATGGCTACACCTTCGGTTCG	CASSDKGSYGYTF	1	1.4792899408284024E-4	39	TCRBV19-01*01	TCRBV19	TCRBV19-01	01								TCRBD01,TCRBD02	TCRBD01-01,TCRBD02-01		TCRBJ01-02*01	TCRBJ01	TCRBJ01-02	01				5	3	1	8	6	5	42	54	60	63	66	1	In	VDJ
CTGGAGCTGGGGGACTCAGCTTTGTATTTCTGTGCCAGCACCTTTTCCCCCGACAGGGTAGGGAGGGATGGCTACACCTTCGGTTCG	CASTFSPDRVGRDGYTF	1	1.4792899408284024E-4	51	TCRBV09-01*01	TCRBV09	TCRBV09-01	01								TCRBD01,TCRBD02	TCRBD01-01,TCRBD02-01		TCRBJ01-02*01	TCRBJ01	TCRBJ01-02	01				6	9	2	3	11	6	30	40	51	58	67	1	In	VDJ
AAGATCCAGCGCACAGAGCGGGGGGACTCAGCCGTGTATCTCTGTGCCAGCAGCTTAGGGCCGGCCGGCGGCTACACCTTCGGTTCG	CASSLGPAGGYTF	1	1.4792899408284024E-4	39	TCRBV07-03*01	TCRBV07	TCRBV07-03	01				TCRBD01-01*01	TCRBD01	TCRBD01-01	01				TCRBJ01-02*01	TCRBJ01	TCRBJ01-02	01				2	8	8	0	0	8	42	-1	57	61	69	1	In	VDJ
ATCCAGCCTGCAGAGCTTGAGGACTCGGCCGTGTATCTCTGTGCCAGCAGCGAGAGCGGGGGGGGCTACGAGCAGTACTTCGGGCCG	CASSESGGGYEQYF	1	1.4792899408284024E-4	42	TCRBV11	TCRBV11				TCRBV11-02,TCRBV11-03		TCRBD02-01*01	TCRBD02	TCRBD02-01	01				TCRBJ02-07*01	TCRBJ02	TCRBJ02-07	01				5	1	6	0	3	3	39	51	54	64	65	1	In	VDJ
TCTAAGAAGCTCCTTCTCAGTGACTCTGGCTTCTATCTCTGTGCCTGGAGTACTCAGGGGGTTCCCTACGAGCAGTACTTCGGGCCG	CAWSTQGVPYEQYF	1	1.4792899408284024E-4	42	TCRBV30-01*01	TCRBV30	TCRBV30-01	01				TCRBD01-01*01	TCRBD01	TCRBD01-01	01				TCRBJ02-07*01	TCRBJ02	TCRBJ02-07	01				2	3	4	1	3	2	39	51	54	61	64	1	In	VDJ
ATCCAGCGCACAGAGCGGGGGGACTCAGCCGTGTATCTCTGTGCCAGCAGCTTAAAAGGCGGGGTTCACGAGCAGTACTTCGGGCCG	CASSLKGGVHEQYF	1	1.4792899408284024E-4	42	TCRBV07-03*01	TCRBV07	TCRBV07-03	01				TCRBD02-01*01	TCRBD02	TCRBD02-01	01				TCRBJ02-07*01	TCRBJ02	TCRBJ02-07	01				1	3	7	3	3	5	39	55	58	64	67	1	In	VDJ
GTGCAGCCTGCAGAACTGGAGGATTCTGGAGTTTATTTCTGTGCCAGCAGCCAAGAACAGGGAAGGAACACCATATATTTTGGAGAG	CASSQEQGRNTIYF	2	2.958579881656805E-4	42	TCRBV14-01*01	TCRBV14	TCRBV14-01	01				TCRBD01-01*01	TCRBD01	TCRBD01-01	01				TCRBJ01-03*01	TCRBJ01	TCRBJ01-03	01				0	4	3	3	0	7	39	-1	56	62	66	2	In	VDJ
ACTGTGAGCAACATGAGCCCTGAAGACAGCAGCATATATCTCTGCAGCGTTGGGCAGGCTGGGGCCAACGTCCTGACTTTCGGGGCC	CSVGQAGANVLTF	2	2.958579881656805E-4	39	TCRBV29-01	TCRBV29	TCRBV29-01				01,02	TCRBD01-01*01	TCRBD01	TCRBD01-01	01				TCRBJ02-06*01	TCRBJ02	TCRBJ02-06	01				4	0	4	4	2	2	42	52	54	-1	58	2	In	VDJ
CACATCAATTCCCTGGAGCTTGGTGACTCTGCTGTGTATTTCTGTGCCAGCAGCCATAAAGGGGGTTCACCCCTCCACTTTGGGAAC	CASSHKGGSPLHF	1	1.4792899408284024E-4	39	TCRBV03-01/03-02*01	TCRBV03	TCRBV03-01/03-02	01				TCRBD01-01*01	TCRBD01	TCRBD01-01	01				TCRBJ01-06*02	TCRBJ01	TCRBJ01-06	02				3	0	5	1	3	9	42	56	59	-1	65	1	In	VDJ
NNNNTGTCGGCTGCTCCCTCCCAGACATCTGTGTACTTCTGTGCCAGCCCTTCCCGGGCTTTCTATTCACCCCTCCACTTTGGGAAC	CASPSRAFYSPLHF	1	1.4792899408284024E-4	42	TCRBV06-05*01	TCRBV06	TCRBV06-05	01								TCRBD01,TCRBD02	TCRBD01-01,TCRBD02-01		TCRBJ01-06*02	TCRBJ01	TCRBJ01-06	02				8	5	8	0	7	8	39	48	55	59	64	1	In	VDJ
NNNNTGTCGGCTGCTCCCTCCCAGACATCTGTGTACTTCTGTGCCAGCAGTTTGGGACAGGGAAATTCACCCCTCCACTTTGGGAAC	CASSLGQGNSPLHF	1	1.4792899408284024E-4	42	TCRBV06-05*01	TCRBV06	TCRBV06-05	01				TCRBD01-01*01	TCRBD01	TCRBD01-01	01				TCRBJ01-06*02	TCRBJ01	TCRBJ01-06	02				4	1	0	3	1	7	39	52	53	62	63	1	In	VDJ
NNNNNNNTGTCGGCTGCTCCCTCCCAGACATCTGTGTACTTCTGTGCCAGCAGAGAGACGAGCTACTCACCCCTCCACTTTGGGAAC	CASRETSYSPLHF	1	1.4792899408284024E-4	39	TCRBV06-05*01	TCRBV06	TCRBV06-05	01								TCRBD01,TCRBD02	TCRBD01-01,TCRBD02-01		TCRBJ01-06*02	TCRBJ01	TCRBJ01-06	02				6	7	2	7	3	10	42	53	56	59	66	1	In	VDJ
CTGGAGTCCGCCAGCACCAACCAGACATCTATGTACCTCTGTGCCAGCAGTCGGACTAGCGGGGGGTTTGAGCAGTTCTTCGGGCCA	CASSRTSGGFEQFF	5	7.396449704142012E-4	42	TCRBV28-01*01	TCRBV28	TCRBV28-01	01				TCRBD02-01*01	TCRBD02	TCRBD02-01	01				TCRBJ02-01*01	TCRBJ02	TCRBJ02-01	01				5	2	1	1	1	9	39	51	52	66	68	5	In	VDJ
CAATTCCCTGGAGCTTGGTGACTCTGCTGTGTATTTCTGTGCCAGCAGCCGGGACTAGCAGATTGCAATGAGCAGTTCTTCGGGCCA		1	1.4792899408284024E-4	44	TCRBV03-01/03-02*01	TCRBV03	TCRBV03-01/03-02	01				TCRBD02-01	TCRBD02	TCRBD02-01				01,02	TCRBJ02-01*01	TCRBJ02	TCRBJ02-01	01				4	6	0	7	0	6	37	-1	50	59	65	1	Out	VDJ
AGTGCCCATCCTGAAGACAGCAGCTTCTACATCTGCAGTGCTAGGGGGACTAGCGGGGGACTCTACAATGAGCAGTTCTTCGGGCCA	CSARGTSGGLYNEQFF	1	1.4792899408284024E-4	48	TCRBV20	TCRBV20				TCRBV20-01,TCRBV20-or09_02		TCRBD02-01*01	TCRBD02	TCRBD02-01	01				TCRBJ02-01*01	TCRBJ02	TCRBJ02-01	01				3	3	0	2	1	3	33	44	45	59	62	1	In	VDJ
GGCTGCTCCCTCCCAAACATCTGTGTACTTCTGTGCCAGCAGTTACCCATGGGACTAGCGTCCTACAATGAGCAGTTCTTCGGGCCA		1	1.4792899408284024E-4	50	TCRBV06-02/06-03*01	TCRBV06	TCRBV06-02/06-03	01				TCRBD02-01	TCRBD02	TCRBD02-01				01,02	TCRBJ02-01*01	TCRBJ02	TCRBJ02-01	01				2	0	0	6	4	1	31	46	50	-1	60	1	Out	VDJ
CTGCCAGGCCCTCACATACCTCTCAGTACCTCTGTGCCAGCACTCCTCCGACTAGCAGGATCCTACAATGAGCAGTTCTTCGGGCCA		1	1.4792899408284024E-4	49	TCRBV25-01*01	TCRBV25	TCRBV25-01	01				TCRBD02-01	TCRBD02	TCRBD02-01				01,02	TCRBJ02-01*01	TCRBJ02	TCRBJ02-01	01				7	4	2	7	7	1	32	42	49	56	60	1	Out	VDJ
CCCAACCAGACCTCTCTGTACTTCTGTGCCAGCAGTTTGGGTGGACTAGCGGGGGGCCCCAGGGGGGAGACCCAGTACTTCGGGCCA	CASSLGGLAGGPRGETQYF	1	1.4792899408284024E-4	57	TCRBV27-01*01	TCRBV27	TCRBV27-01	01				TCRBD02-01*01	TCRBD02	TCRBD02-01	01				TCRBJ02-05*01	TCRBJ02	TCRBJ02-05	01				3	10	1	1	4	5	24	38	42	56	66	1	In	VDJ
GGGACTCAGCCGTGTATCTCTGTGCCAGCAGCTTAAAGGGACTAGCGGGGGAGCCACTCCCCCCCAGATACGCAGTATTTTGGCCCA		1	1.4792899408284024E-4	61	TCRBV07-03*01	TCRBV07	TCRBV07-03	01				TCRBD02-01*01	TCRBD02	TCRBD02-01	01				TCRBJ02-03*01	TCRBJ02	TCRBJ02-03	01				1	13	0	2	1	4	20	36	37	51	64	1	Out	VDJ
AGCACCTTGGAGCTGGGGGACTCGGCCCTTTATCTTTGCGCCAGCAGCTTGCATGGGGGGCCCACAGATACGCAGTATTTTGGCCCA	CASSLHGGPTDTQYF	1	1.4792899408284024E-4	45	TCRBV05-01*01	TCRBV05	TCRBV05-01	01								TCRBD01,TCRBD02	TCRBD01-01,TCRBD02-01		TCRBJ02-03*01	TCRBJ02	TCRBJ02-03	01				1	1	6	0	4	2	36	51	55	61	62	1	In	VDJ
CTGGAGTCGCCCAGCCCCAACCAGACCTCTCTGTACTTCTGTGCCAGCAGTTTCCTAGCCGGACCCGGGGAGCTGTTTTTTGGAGAA	CASSFLAGPGELFF	2	2.958579881656805E-4	42	TCRBV27-01*01	TCRBV27	TCRBV27-01	01				TCRBD02-01	TCRBD02	TCRBD02-01				01,02	TCRBJ02-02*01	TCRBJ02	TCRBJ02-02	01				3	5	4	7	1	6	39	53	54	59	64	2	In	VDJ
ATCCAGCGCACAGAGCGGGGGGACTCAGCCGTGTATCTCTGTGCCAGCAGCTGGGGACCTAACACCGGGGAGCTGTTTTTTGGAGAA	CASSWGPNTGELFF	1	1.4792899408284024E-4	42	TCRBV07-03*01	TCRBV07	TCRBV07-03	01								TCRBD01,TCRBD02	TCRBD01-01,TCRBD02-01		TCRBJ02-02*01	TCRBJ02	TCRBJ02-02	01				4	2	0	7	1	2	39	52	53	58	60	1	In	VDJ
TCCACTCTGACAGTGACCAGTGCCCATCCTGAAGACAGCAGCTTCTACATCTGCAGTGCTGGGACCCTGGGGGCTTTCTTTGGACAA	CSAGTLGAFF	1	1.4792899408284024E-4	30	TCRBV20-01	TCRBV20	TCRBV20-01				01,04					TCRBD01,TCRBD02	TCRBD01-01,TCRBD02-01		TCRBJ01-01*01	TCRBJ01	TCRBJ01-01	01				5	7	0	7	0	11	51	-1	60	65	72	1	In	VDJ
NNNNNNNTGTCGGCTGCTCCCTCCCAAACATCTGTGTACTTCTGTGCCAGCAGTTACGGCATCGGGACTGAAGCTTTCTTTGGACAA	CASSYGIGTEAFF	4	5.91715976331361E-4	39	TCRBV06-02/06-03*01	TCRBV06	TCRBV06-02/06-03	01				TCRBD02-01	TCRBD02	TCRBD02-01				01,02	TCRBJ01-01*01	TCRBJ01	TCRBJ01-01	01				2	0	8	4	5	5	42	57	62	-1	66	4	In	VDJ
GAGGATCCAGCAGGTAGTGCGAGGAGATTCGGCAGCTTATTTCTGTGCCAGCTCACCGACGAGCACACTGAAGCTTTCTTTGGACAA		1	1.4792899408284024E-4	38	TCRBV18-01*01	TCRBV18	TCRBV18-01	01								TCRBD01,TCRBD02	TCRBD01-01,TCRBD02-01		TCRBJ01-01*01	TCRBJ01	TCRBJ01-01	01				3	4	2	7	0	3	43	-1	57	60	64	1	Out	VDJ
NNNNTGTCGGCTGCTCCCTCCCAGACATCTGTGTACTTCTGTGCCAGCAGGCCCCAGACAGTGAACACTGAAGCTTTCTTTGGACAA	CASRPQTVNTEAFF	2	2.958579881656805E-4	42	TCRBV06-05*01	TCRBV06	TCRBV06-05	01				TCRBD01-01*01	TCRBD01	TCRBD01-01	01				TCRBJ01-01*01	TCRBJ01	TCRBJ01-01	01				6	0	2	5	6	0	39	50	56	-1	61	2	In	VDJ
NNNNNNNNNNNNNTGTCGGCTGCTCCCTCCCAGACATCTGTGTACTTCTGTGCCAGCGACAGGAACACTGAAGCTTTCTTTGGACAA	CASDRNTEAFF	1	1.4792899408284024E-4	33	TCRBV06-05*01	TCRBV06	TCRBV06-05	01				TCRBD01-01*01	TCRBD01	TCRBD01-01	01				TCRBJ01-01*01	TCRBJ01	TCRBJ01-01	01				8	0	2	5	0	1	48	-1	57	-1	62	1	In	VDJ
CGCACAGAGCAGCGGGACTCAGCCATGTATCGCTGTGCCAGCAGCCCGGAACAGGGGTTGGTAAACACTGAAGCTTTCTTTGGACAA	CASSPEQGLVNTEAFF	1	1.4792899408284024E-4	48	TCRBV07-07*01	TCRBV07	TCRBV07-07	01				TCRBD01-01*01	TCRBD01	TCRBD01-01	01				TCRBJ01-01*01	TCRBJ01	TCRBJ01-01	01				5	6	3	2	5	2	33	45	50	57	63	1	In	VDJ
GAGTCTGCTGCCTCCTCCCAGACATCTGTATATTTCTGCGCCAGCAGCCACAGAGACGCATCATTGGATGAAGCTTTCTTTGGACAA	CASSHRDASLDEAFF	1	1.4792899408284024E-4	45	TCRBV10-01*01	TCRBV10	TCRBV10-01	01				TCRBD01-01*01	TCRBD01	TCRBD01-01	01				TCRBJ01-01*01	TCRBJ01	TCRBJ01-01	01				6	15	3	5	2	7	36	47	49	53	68	1	In	VDJ
ATCCTGGAGTCGCCCAGCCCCAACCAGACCTCTCTGTACTTCTGTGCCAGCAGACAGAGGACGGTGGAAAAACTGTTTTTTGGCAGT	CASRQRTVEKLFF	1	1.4792899408284024E-4	39	TCRBV27-01*01	TCRBV27	TCRBV27-01	01								TCRBD01,TCRBD02	TCRBD01-01,TCRBD02-01		TCRBJ01-04*01	TCRBJ01	TCRBJ01-04	01				6	4	1	7	5	8	42	53	58	62	66	1	In	VDJ
ATCCGGTCCACAAAGCTGGAGGACTCAGCCATGTACTTCTGTGCCAGCAGAAGGGTCAGGGGCAATCAGCCCCAGCATTTTGGTGAT	CASRRVRGNQPQHF	1	1.4792899408284024E-4	42	TCRBV02-01	TCRBV02	TCRBV02-01				01,03	TCRBD01-01*01	TCRBD01	TCRBD01-01	01				TCRBJ01-05*01	TCRBJ01	TCRBJ01-05	01				6	0	4	3	6	2	39	50	56	-1	61	1	In	VDJ
NTGTCGGCTGCTCCCTCCCAGACATCTGTGTACTTCTGTGCCAGCAGTCGGCTTCCGGGAGGCAATCAGCCCCAGCATTTTGGTGAT	CASSRLPGGNQPQHF	2	2.958579881656805E-4	45	TCRBV06-05*01	TCRBV06	TCRBV06-05	01				TCRBD02-01*02	TCRBD02	TCRBD02-01	02				TCRBJ01-05*01	TCRBJ01	TCRBJ01-05	01				5	0	8	2	7	2	36	48	55	-1	61	2	In	VDJ
TGTCGGCTGCTCCCTCCCAAACATCTGTGTACTTCTGTGCCAGCAGTACCGCCAGGGACAAGCAATCAGCCCCAGCATTTTGGTGAT		1	1.4792899408284024E-4	46	TCRBV06-02/06-03*01	TCRBV06	TCRBV06-02/06-03	01				TCRBD01-01*01	TCRBD01	TCRBD01-01	01				TCRBJ01-05*01	TCRBJ01	TCRBJ01-05	01				5	0	0	6	7	1	35	47	54	-1	60	1	Out	VDJ
TTCTAAGAAGCTCCTCCTCAGTGACTCTGGCTTCTATCTCTGTGCCTGGAGTAGTGCCGGGCGGGCCAGCCCCAGCATTTTGGTGAT		1	1.4792899408284024E-4	41	TCRBV30-01*02	TCRBV30	TCRBV30-01	02				TCRBD02-01	TCRBD02	TCRBD02-01				01,02	TCRBJ01-05*01	TCRBJ01	TCRBJ01-05	01				2	1	7	4	8	7	40	52	60	65	66	1	Out	VDJ
CGCACAGAGCAAGGGCGACTCGGCTGTGTATCTCTGTGCCAGATAAACCCCTCGGTGATTTCAGGGTATGGCTACACCTTCGGTTCG		1	1.4792899408284024E-4	47	TCRBV07-05*01	TCRBV07	TCRBV07-05	01				TCRBD01-01*01	TCRBD01	TCRBD01-01	01				TCRBJ01-02*01	TCRBJ01	TCRBJ01-02	01				7	0	4	3	18	5	34	43	61	-1	66	1	Out	VDJ
ATCCGGTCCACAAAGCTGGAGGACTCAGCCATGTACTTCTGTGCCAGCAGTCCAGTTCGGGACAACTATGGCTACACCTTCGGTTCG	CASSPVRDNYGYTF	2	2.958579881656805E-4	42	TCRBV02-01	TCRBV02	TCRBV02-01				01,03					TCRBD01,TCRBD02	TCRBD01-01,TCRBD02-01		TCRBJ01-02*01	TCRBJ01	TCRBJ01-02	01				5	0	0	7	7	2	39	51	58	-1	63	2	In	VDJ
CTGAAGATCCGGTCCACAAAGCTGGAGGACTCAGCCATGTACTTCTGTGCCAGCAGACCCGGAGGGTACGAGCAGTACTTCGGGCCG	CASRPGGYEQYF	2	2.958579881656805E-4	36	TCRBV02-01	TCRBV02	TCRBV02-01				01,03	TCRBD02-01*02	TCRBD02	TCRBD02-01	02				TCRBJ02-07*01	TCRBJ02	TCRBJ02-07	01				6	0	10	0	4	4	45	56	60	-1	66	2	In	VDJ
TGTGACATCGGCCCAAAAGAACCCGACAGCTTTCTATCTCTGTGCCAGTAATTGAAGGTGAAACCCTACGAGCAGTACTTCGGGCCG		1	1.4792899408284024E-4	41	TCRBV19-01*01	TCRBV19	TCRBV19-01	01								TCRBD01,TCRBD02	TCRBD01-01,TCRBD02-01		TCRBJ02-07*01	TCRBJ02	TCRBJ02-07	01				7	6	5	4	5	2	40	50	55	58	64	1	Out	VDJ
GGAGTCAGCTGCCTCCTCCCAGACATCTGTATATTTCTGCGCCAGCAGGAGCCCGGGCCACAAGGAGACGAGCAGTACTTCGGGCCG		1	1.4792899408284024E-4	44	TCRBV10-01*01	TCRBV10	TCRBV10-01	01								TCRBD01,TCRBD02	TCRBD01-01,TCRBD02-01		TCRBJ02-07*01	TCRBJ02	TCRBJ02-07	01				6	9	8	0	6	5	37	48	54	58	67	1	Out	VDJ
ATTCAGCGCACAGAGCAGCGGGACTCGGCCATGTATCGCTGTGCCAGCAGCCTCAGTACAGGGTTCCACGAGCAGTACTTCGGGCCG	CASSLSTGFHEQYF	1	1.4792899408284024E-4	42	TCRBV07	TCRBV07				TCRBV07-06,TCRBV07-07		TCRBD01-01*01	TCRBD01	TCRBD01-01	01				TCRBJ02-07*01	TCRBJ02	TCRBJ02-07	01				5	4	3	3	6	5	39	51	57	63	67	1	In	VDJ
CCTGCAGAGCTTGAGGACTCGGCCGTGTATCTCTGTGCCAGCAGCCCATCGAGGGGGATCTCTGGAAACACCATATATTTTGGAGAG	CASSPSRGISGNTIYF	1	1.4792899408284024E-4	48	TCRBV11	TCRBV11				TCRBV11-02,TCRBV11-03		TCRBD01-01*01	TCRBD01	TCRBD01-01	01				TCRBJ01-03*01	TCRBJ01	TCRBJ01-03	01				5	2	5	1	6	0	33	45	51	57	59	1	In	VDJ
NTGTCGGCTGCTCCCTCCCAGACATCTGTGTACTTCTGTGCCAGCAGTTACGCGGACAGCTCTGGAAACACCATATATTTTGGAGAG	CASSYADSSGNTIYF	2	2.958579881656805E-4	45	TCRBV06-05*01	TCRBV06	TCRBV06-05	01				TCRBD01-01*01	TCRBD01	TCRBD01-01	01				TCRBJ01-03*01	TCRBJ01	TCRBJ01-03	01				2	0	1	5	2	0	36	51	53	-1	59	2	In	VDJ
NNNNCTTGGAGATCCAGTCCACGGAGTCAGGGGACACAGCACTGTATTTCTGTGCCAGCAGCAGGTTCACCCCTCCACTTTGGGAAC		2	2.958579881656805E-4	31	TCRBV21-01*01	TCRBV21	TCRBV21-01	01								TCRBD01,TCRBD02	TCRBD01-01,TCRBD02-01		TCRBJ01-06*02	TCRBJ01	TCRBJ01-06	02				4	0	0	10	0	9	50	-1	63	-1	65	2	Out	VDJ
TTCACCTACACACCCTGCAGCCAGAAGACTCGGCCCTGTATCTCTGTGCCAGCAGCCAAGGGGCCCAATGAGCAGTTCTTCGGGCCA		2	2.958579881656805E-4	37	TCRBV04-02*01	TCRBV04	TCRBV04-02	01				TCRBD01-01*01	TCRBD01	TCRBD01-01	01				TCRBJ02-01*01	TCRBJ02	TCRBJ02-01	01				1	1	8	0	0	6	44	-1	60	64	65	2	Out	VDJ
AAGAAGCTCCTTCTCAGTGACTCTGGCTTCTATCTCTGTGCCTGGACCACAGGGGGTCGTTCCTACAATGAGCAGTTCTTCGGGCCA	CAWTTGGRSYNEQFF	1	1.4792899408284024E-4	45	TCRBV30-01*01	TCRBV30	TCRBV30-01	01				TCRBD01-01*01	TCRBD01	TCRBD01-01	01				TCRBJ02-01*01	TCRBJ02	TCRBJ02-01	01				4	4	3	1	2	1	36	46	48	56	60	1	In	VDJ
GCTGCTCCCTCCCAGACATCTGTGTACTTCTGTGCCAGCAGTGAATACCCTAGCGGGGGGGCCCGGGAGACCCAGTACTTCGGGCCA	CASSEYPSGGARETQYF	1	1.4792899408284024E-4	51	TCRBV06-01*01	TCRBV06	TCRBV06-01	01				TCRBD02-01*01	TCRBD02	TCRBD02-01	01				TCRBJ02-05*01	TCRBJ02	TCRBJ02-05	01				2	5	4	0	4	5	30	45	49	61	66	1	In	VDJ
CAGCCTGCAGAACTGGAGGATTCTGGAGTTTATTTCTGTGCCAGCAGCCAAGACAGGGACAGGCCAGAGACCCAGTACTTCGGGCCA	CASSQDRDRPETQYF	1	1.4792899408284024E-4	45	TCRBV14-01*01	TCRBV14	TCRBV14-01	01				TCRBD01-01*01	TCRBD01	TCRBD01-01	01				TCRBJ02-05*01	TCRBJ02	TCRBJ02-05	01				0	2	0	4	2	4	36	53	55	63	65	1	In	VDJ
GCAGAACTGGAGGATTCTGGAGTTTATTTCTGTGCCAGCAGCCGAGTAGGGCAGGGCGACCTTCAAGAGACCCAGTACTTCGGGCCA	CASSRVGQGDLQETQYF	1	1.4792899408284024E-4	51	TCRBV14-01*01	TCRBV14	TCRBV14-01	01				TCRBD01-01*01	TCRBD01	TCRBD01-01	01				TCRBJ02-05*01	TCRBJ02	TCRBJ02-05	01				4	7	4	3	8	2	30	43	51	56	63	1	In	VDJ
CCATCCCCAACCAGACAGCTCTTTACTTCTGTGCCACCCCTGCCGAGCGGGCTACTGTGGGGCACAGATACGCAGTATTTTGGCCCA		1	1.4792899408284024E-4	52	TCRBV24-01*01	TCRBV24	TCRBV24-01	01				TCRBD02-01	TCRBD02	TCRBD02-01				01,02	TCRBJ02-03*01	TCRBJ02	TCRBJ02-03	01				9	10	6	4	7	1	29	38	45	51	61	1	Out	VDJ
GTGACCAGTGCCCATCCTGAAGACAGCAGCTTCTACATCTGCAGTGCGGGGCGGGGGGGCCGCACAGATACGCAGTATTTTGGCCCA	CSAGRGGRTDTQYF	1	1.4792899408284024E-4	42	TCRBV20	TCRBV20				TCRBV20-01,TCRBV20-or09_02		TCRBD02-01*01	TCRBD02	TCRBD02-01	01				TCRBJ02-03*01	TCRBJ02	TCRBJ02-03	01				6	2	7	0	3	1	39	47	50	59	61	1	In	VDJ
NNNNTGTCGGCTGCTCCCTCCCAGACATCTGTGTACTTCTGTGCCAGCAGTGAGTCCAGAAACACAGATACGCAGTATTTTGGCCCA	CASSESRNTDTQYF	1	1.4792899408284024E-4	42	TCRBV06-01*01	TCRBV06	TCRBV06-01	01				TCRBD01-01*01	TCRBD01	TCRBD01-01	01				TCRBJ02-03*01	TCRBJ02	TCRBJ02-03	01				3	3	4	5	3	2	39	53	56	59	62	1	In	VDJ
AATGTGAACGCCTTGTTGCTGGGGGACTCGGCCCTCTATCTCTGTGCCAGCAGCTTAAAGGGTTCCGGGGAGCTGTTTTTTGGAGAA	CASSLKGSGELFF	1	1.4792899408284024E-4	39	TCRBV05-06*01	TCRBV05	TCRBV05-06	01								TCRBD01,TCRBD02	TCRBD01-01,TCRBD02-01		TCRBJ02-02*01	TCRBJ02	TCRBJ02-02	01				2	2	5	3	2	6	42	56	58	62	64	1	In	VDJ
AGGATCCAGCAGGTAGTGCGAGGAGATTCGGCAGCTTATTTCTGTGCCAGCTCACCCATACAGAGCGCTGAAGCTTTCTTTGGACAA	CASSPIQSAEAFF	1	1.4792899408284024E-4	39	TCRBV18-01*01	TCRBV18	TCRBV18-01	01								TCRBD01,TCRBD02	TCRBD01-01,TCRBD02-01		TCRBJ01-01*01	TCRBJ01	TCRBJ01-01	01				3	4	3	5	3	6	42	56	59	63	67	1	In	VDJ
NNNNNNNNTGTCGGCTGCTCCCTCCCAGACATCTGTGTACTTCTGTGCCAGCAGTTACTCGGGTTCCCTGAAGCTTTCTTTGGACAA		1	1.4792899408284024E-4	38	TCRBV06-05*01	TCRBV06	TCRBV06-05	01								TCRBD01,TCRBD02	TCRBD01-01,TCRBD02-01		TCRBJ01-01*01	TCRBJ01	TCRBJ01-01	01				0	4	0	9	0	6	43	-1	60	63	67	1	Out	VDJ
GAGTTGGCTGCTCCCTCCCAGACATCTGTGTACTTCTGTGCCAGCAAGCGGGAGTGGCAGGTTGGGACTGAAGCTTTCTTTGGACAA	CASKREWQVGTEAFF	1	1.4792899408284024E-4	45	TCRBV06-06	TCRBV06	TCRBV06-06				01,04	TCRBD02-01*02	TCRBD02	TCRBD02-01	02				TCRBJ01-01*01	TCRBJ01	TCRBJ01-01	01				7	12	6	2	0	5	36	-1	46	54	66	1	In	VDJ
GTGACCAGTGCCCATCCTGAAGACAGCAGCTTCTACATCTGCAGTGCTAGACCTAAGGACAGCGGTGCTAAACTGTTTTTTGGCAGT	CSARPKDSGAKLFF	2	2.958579881656805E-4	42	TCRBV20	TCRBV20				TCRBV20-01,TCRBV20-or09_02		TCRBD01-01*01	TCRBD01	TCRBD01-01	01				TCRBJ01-04*01	TCRBJ01	TCRBJ01-04	01				2	7	1	5	5	11	39	51	56	62	69	2	In	VDJ
GTGAACGCCTTGGAGCTGGACGACTCGGCCCTGTATCTCTGTGCCAGCAGCTCCCCGGGACAGCATGAAAAACTGTTTTTTGGCAGT	CASSSPGQHEKLFF	1	1.4792899408284024E-4	42	TCRBV05-04*01	TCRBV05	TCRBV05-04	01				TCRBD01-01*01	TCRBD01	TCRBD01-01	01				TCRBJ01-04*01	TCRBJ01	TCRBJ01-04	01				3	1	0	5	4	6	39	52	56	63	64	1	In	VDJ
CCCTCAGAACCCAGGGACTCAGCTGTGTACTTCTGTGCCAGCAGCCCATATTGGGGGGTCGGTAATGAAAAACTGTTTTTTGGCAGT	CASSPYWGVGNEKLFF	1	1.4792899408284024E-4	48	TCRBV12	TCRBV12				TCRBV12-03/12-04,TCRBV12-04		TCRBD02-01*01	TCRBD02	TCRBD02-01	01				TCRBJ01-04*01	TCRBJ01	TCRBJ01-04	01				6	4	9	1	8	4	33	44	52	58	62	1	In	VDJ
AATGTGAGCACCTTGGAGCTGGGGGACTCGGCCCTTTATCTTTGCGCCAGCAGGGGGGGAGCTAATGAAAAACTGTTTTTTGGCAGT	CASRGGANEKLFF	1	1.4792899408284024E-4	39	TCRBV05-01*01	TCRBV05	TCRBV05-01	01				TCRBD02-01*01	TCRBD02	TCRBD02-01	01				TCRBJ01-04*01	TCRBJ01	TCRBJ01-04	01				5	2	9	1	0	3	42	-1	53	59	61	1	In	VDJ
NNNNTGTCGGCTGCTCCCTCCCAGACATCTGTGTACTTCTGTGCCAGCAGCGAAGGGACAGACAACTATGGCTACACCTTCGGTTCG	CASSEGTDNYGYTF	1	1.4792899408284024E-4	42	TCRBV06-01*01	TCRBV06	TCRBV06-01	01				TCRBD01-01*01	TCRBD01	TCRBD01-01	01				TCRBJ01-02*01	TCRBJ01	TCRBJ01-02	01				1	2	1	5	0	2	39	-1	55	61	63	1	In	VDJ
CCAGCCCTCAGAACCCAGGGACTCAGCTGTGTACTTCTGTGCCAACGCGCACGGGCCAGGAAAGGGGGTGAGCAGTACTTCGGGCCG		1	1.4792899408284024E-4	44	TCRBV12	TCRBV12				TCRBV12-03/12-04,TCRBV12-04		TCRBD01-01*01	TCRBD01	TCRBD01-01	01				TCRBJ02-07*01	TCRBJ02	TCRBJ02-07	01				10	1	5	1	18	7	37	44	62	68	69	1	Out	VDJ
CAGCCTGCAGAGCTTGGGGACTCGGCCATGTATCTCTGTGCCAGCAGCCCTCCGGGACAGGGTTTGTGGGAGCAGTACTTCGGGCCG	CASSPPGQGLWEQYF	3	4.437869822485207E-4	45	TCRBV11-01*01	TCRBV11	TCRBV11-01	01				TCRBD01-01*01	TCRBD01	TCRBD01-01	01				TCRBJ02-07*01	TCRBJ02	TCRBJ02-07	01				5	7	0	3	5	7	36	48	53	62	69	3	In	VDJ
CTGGAGTCCGCCAGCACCAACCAGACATCTATGTACCTCTGTGCCAGCAGCGGAACCGGGACAGGCTACGAGCAGTACTTCGGGCCG	CASSGTGTGYEQYF	1	1.4792899408284024E-4	42	TCRBV28-01*01	TCRBV28	TCRBV28-01	01				TCRBD01-01*01	TCRBD01	TCRBD01-01	01				TCRBJ02-07*01	TCRBJ02	TCRBJ02-07	01				6	0	0	4	7	3	39	50	57	-1	65	1	In	VDJ
GAGTCTGCCATCCCCAACTAGACAGCTCTTTACTTCTGTGCCACCAGTGATACCGGGACAGGTACCTACGAGCAGTACTTCGGGCCG	CATSDTGTGTYEQYF	1	1.4792899408284024E-4	45	TCRBV24-01*01	TCRBV24	TCRBV24-01	01				TCRBD01-01*01	TCRBD01	TCRBD01-01	01				TCRBJ02-07*01	TCRBJ02	TCRBJ02-07	01				3	2	0	4	3	2	36	51	54	62	64	1	In	VDJ
ACTGTGAGCAACATGAGCCCTGAAGACAGCAGCATATATCTCTGCAGCGTTGGGCCGGAAGATACCTACGAGCAGTACTTCGGGCCG	CSVGPEDTYEQYF	1	1.4792899408284024E-4	39	TCRBV29-01	TCRBV29	TCRBV29-01				01,02					TCRBD01,TCRBD02	TCRBD01-01,TCRBD02-01		TCRBJ02-07*01	TCRBJ02	TCRBJ02-07	01				4	5	1	8	4	2	42	52	56	59	64	1	In	VDJ
NNCACTCTCAAGATCCAGCCTGCAGAGCTTGGGGACTCGGCCGTGTATCTCTGTGCCAGCAGCTGCTGGCCCATATATTTTGGAGAG	CASSCWPIYF	1	1.4792899408284024E-4	30	TCRBV11-03*01	TCRBV11	TCRBV11-03	01				TCRBD01-01*01	TCRBD01	TCRBD01-01	01				TCRBJ01-03*01	TCRBJ01	TCRBJ01-03	01				4	0	9	0	3	11	51	64	67	-1	70	1	In	VDJ
TCAGAACCCAGGGACTCAGCTGTGTACTTCTGTGCCAGCAGCCGGGGGACAGGGCGAACGGGTGGAAACACCATATATTTTGGAGAG	CASSRGTGRTGGNTIYF	2	2.958579881656805E-4	51	TCRBV12	TCRBV12				TCRBV12-03/12-04,TCRBV12-04		TCRBD01-01*01	TCRBD01	TCRBD01-01	01				TCRBJ01-03*01	TCRBJ01	TCRBJ01-03	01				6	8	0	3	4	3	30	41	45	54	62	2	In	VDJ
TGGAGCTTGGTGACTCTGCTGTGTATTTCTGTGCCAGCAGCCAGTTTAGGGGAGCCCTCCTATAATTCACCCCTCCACTTTGGGAAC		1	1.4792899408284024E-4	52	TCRBV03-01/03-02*01	TCRBV03	TCRBV03-01/03-02	01								TCRBD01,TCRBD02	TCRBD01-01,TCRBD02-01		TCRBJ01-06*02	TCRBJ01	TCRBJ01-06	02				3	4	5	2	4	0	29	43	47	52	56	1	Out	VDJ
CTGCAGCCAGAAGACTCGGCCCTGTATCTCTGCGCCAGCAGCCCGGGCGGACCCGGGGGACGGAATTCACCCCTCCACTTTGGGAAC	CASSPGGPGGRNSPLHF	1	1.4792899408284024E-4	51	TCRBV04-03*01	TCRBV04	TCRBV04-03	01				TCRBD02-01*01	TCRBD02	TCRBD02-01	01				TCRBJ01-06*02	TCRBJ01	TCRBJ01-06	02				4	4	8	2	10	7	30	43	53	59	63	1	In	VDJ
ACAGTGACCAGTGCCCATCCTGAAGACAGCAGCTTCTACATCTGCAGTGCCCCGACTAGCGGGCGGGGTGAGCAGTTCTTCGGGCCA	CSAPTSGRGEQFF	1	1.4792899408284024E-4	39	TCRBV20	TCRBV20				TCRBV20-01,TCRBV20-or09_02		TCRBD02-01	TCRBD02	TCRBD02-01				01,02	TCRBJ02-01*01	TCRBJ02	TCRBJ02-01	01				6	5	2	4	3	9	42	50	53	63	68	1	In	VDJ
ATCCGGTCCACAAAGCTGGAGGACTCAGCCATGTACTTCTGTGCCAGCAGACACACGGGCGGTTACAATGAGCAGTTCTTCGGGCCA	CASRHTGGYNEQFF	2	2.958579881656805E-4	42	TCRBV02-01	TCRBV02	TCRBV02-01				01,03					TCRBD01,TCRBD02	TCRBD01-01,TCRBD02-01		TCRBJ02-01*01	TCRBJ02	TCRBJ02-01	01				6	3	8	0	6	4	39	50	56	60	63	2	In	VDJ
GAGTCTGCCAGGCCCTCATATACCTCTCAGTACCTCTGTGCCAGCAGTGAAAGCACTAGCGGTTACAATGAGCAGTTCTTCGGGCCA	CASSESTSGYNEQFF	1	1.4792899408284024E-4	45	TCRBV25-01*01	TCRBV25	TCRBV25-01	01				TCRBD02-01	TCRBD02	TCRBD02-01				01,02	TCRBJ02-01*01	TCRBJ02	TCRBJ02-01	01				2	1	3	5	3	4	36	51	54	62	63	1	In	VDJ
CAGCGCACAGAGCAGGAGGACTCGGCCGTGTATCTCTGTGCCAGCAGCCGCCCCGGGGACTTCTACAATGAGCAGTTCTTCGGGCCA	CASSRPGDFYNEQFF	2	2.958579881656805E-4	45	TCRBV07-02	TCRBV07	TCRBV07-02				01,02	TCRBD02-01	TCRBD02	TCRBD02-01				01,02	TCRBJ02-01*01	TCRBJ02	TCRBJ02-01	01				5	1	0	10	7	3	36	48	55	61	62	2	In	VDJ
ACATCTGTGTACTTCTGTGCCAGCAGTGAAGAACACCCCTTCGGGACTAGCGGGGGGAACTCCTACAATGAGCAGTTCTTCGGGCCA	CASSEEHPFGTSGGNSYNEQFF	1	1.4792899408284024E-4	66	TCRBV06-01*01	TCRBV06	TCRBV06-01	01				TCRBD02-01*01	TCRBD02	TCRBD02-01	01				TCRBJ02-01*01	TCRBJ02	TCRBJ02-01	01				1	2	0	1	11	0	15	31	42	57	59	1	In	VDJ
CGTCTGCTGTACCCTCTCAGACATCTGTGTACTTCTGTGCCAGCAGTGACTCATTAGGACCTGACGGAGACCCAGTACTTCGGGCCA		1	1.4792899408284024E-4	46	TCRBV06-04*01	TCRBV06	TCRBV06-04	01								TCRBD01,TCRBD02	TCRBD01-01,TCRBD02-01		TCRBJ02-05*01	TCRBJ02	TCRBJ02-05	01				0	6	1	7	4	5	35	52	56	60	66	1	Out	VDJ
ATCCAGCGCACAGAGCAGGAGGACTCGGCCGTGTATCTCTGTGCCAGCAGCTGGGGGGGGCGGCAAGAGACCCAGTACTTCGGGCCA	CASSWGGRQETQYF	2	2.958579881656805E-4	42	TCRBV07-02	TCRBV07	TCRBV07-02				01,02	TCRBD02-01*01	TCRBD02	TCRBD02-01	01				TCRBJ02-05*01	TCRBJ02	TCRBJ02-05	01				4	4	9	0	0	2	39	-1	52	59	63	2	In	VDJ
CTGGAGCTGGGGGACTCAGCTTTGTATTTCTGTGCCAGCAGCGTAGATGGGCAGGAAGTATTGGCAGATACGCAGTATTTTGGCCCA	CASSVDGQEVLADTQYF	2	2.958579881656805E-4	51	TCRBV09-01*01	TCRBV09	TCRBV09-01	01				TCRBD01-01*01	TCRBD01	TCRBD01-01	01				TCRBJ02-03*01	TCRBJ02	TCRBJ02-03	01				0	9	4	4	5	4	30	46	51	55	64	2	In	VDJ
TCGGCTGCTCCCTCCCAGACATCTGTGTACTTCTGTGCCAGCAGTTACGCCGCGGCCCCCTTCACAGATACGCAGTATTTTGGCCCA	CASSYAAAPFTDTQYF	1	1.4792899408284024E-4	48	TCRBV06-05*01	TCRBV06	TCRBV06-05	01				TCRBD02-01	TCRBD02	TCRBD02-01				01,02	TCRBJ02-03*01	TCRBJ02	TCRBJ02-03	01				2	7	7	5	3	2	33	48	51	55	62	1	In	VDJ
GTGAACGCCTTGTTGCTGGGGGACTCGGCCCTGTATCTCTGTGCCAGCAGCTTGCAACCTAGCACAGATACGCAGTATTTTGGCCCA	CASSLQPSTDTQYF	2	2.958579881656805E-4	42	TCRBV05-05*01	TCRBV05	TCRBV05-05	01								TCRBD01,TCRBD02	TCRBD01-01,TCRBD02-01		TCRBJ02-03*01	TCRBJ02	TCRBJ02-03	01				1	2	3	7	2	0	39	54	56	58	60	2	In	VDJ
GAGCAGGGGGACTCGGCCATGTATCTCTGTGCCAGCAGCTTATAGCCGGAGAGGGGGCATAACACAGATACGCAGTATTTTGGCCCA	CASSL*PERGHNTDTQYF	1	1.4792899408284024E-4	54	TCRBV07-09*01	TCRBV07	TCRBV07-09	01				TCRBD01-01*01	TCRBD01	TCRBD01-01	01				TCRBJ02-03*01	TCRBJ02	TCRBJ02-03	01				2	4	5	0	9	2	27	42	51	58	62	1	Stop	VDJ
ATCCAGCGCACAGAGCAGGAGGACTCCGCCGTGTATCTCTGTGCCAGCAGCTTAGCGCGAGGGCCCGTGACGCAGTATTTTGGCCCA	CASSLARGPVTQYF	1	1.4792899408284024E-4	42	TCRBV07-08*01	TCRBV07	TCRBV07-08	01				TCRBD02-01*02	TCRBD02	TCRBD02-01	02				TCRBJ02-03*01	TCRBJ02	TCRBJ02-03	01				0	6	11	0	2	9	39	56	58	63	69	1	In	VDJ
AGGCTGGAGTTGGCTGCTCCCTCCCAGACATCTGTGTACTTCTGTGCCATTGCGACAGGGAGTTTTGGGGAGCTGTTTTTTGGAGAA	CAIATGSFGELFF	1	1.4792899408284024E-4	39	TCRBV06-06	TCRBV06	TCRBV06-06				01,04	TCRBD01-01*01	TCRBD01	TCRBD01-01	01				TCRBJ02-02*01	TCRBJ02	TCRBJ02-02	01				10	6	2	3	4	8	42	49	53	60	66	1	In	VDJ
NNNNTGTCGGCTGCTCCCTCCCAAACATCTGTGTACTTCTGTGCCAGCAGGTCCGACAGGGTAGCCGGGGAGCTGTTTTTTGGAGAA	CASRSDRVAGELFF	1	1.4792899408284024E-4	42	TCRBV06	TCRBV06				TCRBV06-02/06-03,TCRBV06-02		TCRBD01-01*01	TCRBD01	TCRBD01-01	01				TCRBJ02-02*01	TCRBJ02	TCRBJ02-02	01				6	3	2	3	4	6	39	50	54	61	64	1	In	VDJ
GTGACATCGGCCCAAAAGAACCCGACAGCTTTCTATCTCTGTGCCAGTAGTACTCAACGGGTCACCGAGGAGCTGTTTTTTGGAGAA	CASSTQRVTEELFF	1	1.4792899408284024E-4	42	TCRBV19-01*01	TCRBV19	TCRBV19-01	01				TCRBD02-01	TCRBD02	TCRBD02-01				01,02	TCRBJ02-02*01	TCRBJ02	TCRBJ02-02	01				4	7	8	4	5	10	39	52	57	61	68	1	In	VDJ
GCTCCCTCCCAAACATCTGTGTACTTCTGTGCCAGCAGTTACTCGACTAAGTCCCAAAAAAGTAACAGGGGCGCTTTCTTTGGACAA	CASSYSTKSQKSNRGAFF	1	1.4792899408284024E-4	54	TCRBV06-02/06-03*01	TCRBV06	TCRBV06-02/06-03	01				TCRBD01-01*01	TCRBD01	TCRBD01-01	01				TCRBJ01-01*01	TCRBJ01	TCRBJ01-01	01				0	1	3	2	20	11	27	44	64	71	72	1	In	VDJ
CTGATCCTGGAGTCGCCCAGCCCCAACCAGACCTCTCTGTATTTCTGTGCCAGCAGTTCCCATGCAGGGAGAGCTTTCTTTGGACAA	CASSSHAGRAFF	1	1.4792899408284024E-4	36	TCRBV27-01*01	TCRBV27	TCRBV27-01	01								TCRBD01,TCRBD02	TCRBD01-01,TCRBD02-01		TCRBJ01-01*01	TCRBJ01	TCRBJ01-01	01				4	2	4	3	6	10	45	58	64	69	71	1	In	VDJ
CTGGAGTCGGCTGCTCCCTCCCAGACATCTGTGTACTTCTGTGCCAGCAGCCCTGGACAGGGGGGTACTGAAGCTTTCTTTGGACAA	CASSPGQGGTEAFF	1	1.4792899408284024E-4	42	TCRBV06	TCRBV06				TCRBV06-01,TCRBV06-02		TCRBD01-01*01	TCRBD01	TCRBD01-01	01				TCRBJ01-01*01	TCRBJ01	TCRBJ01-01	01				6	2	1	1	4	5	39	50	54	64	66	1	In	VDJ
AGCACCTTGGAGCTGGGGGACTCGGCCCTTTATCTTTGCGCCAGCAGCCACAGGGACACGGGAGATACTGAAGCTTTCTTTGGACAA	CASSHRDTGDTEAFF	1	1.4792899408284024E-4	45	TCRBV05-01*01	TCRBV05	TCRBV05-01	01								TCRBD01,TCRBD02	TCRBD01-01,TCRBD02-01		TCRBJ01-01*01	TCRBJ01	TCRBJ01-01	01				4	8	0	6	4	5	36	48	52	58	66	1	In	VDJ
GTGACCAGTGCCCATCCTGAAGACAGCAGCTTCTACATCTGCAGTGCAATTCCGACACGGATGAACACTGAAGCTTTCTTTGGACAA	CSAIPTRMNTEAFF	3	4.437869822485207E-4	42	TCRBV20	TCRBV20				TCRBV20-01,TCRBV20-or09_02		TCRBD01-01*01	TCRBD01	TCRBD01-01	01				TCRBJ01-01*01	TCRBJ01	TCRBJ01-01	01				6	4	2	6	6	0	39	47	53	57	61	3	In	VDJ
CCGCTCAGGCTGGAGTTGGCTGCTCCCTCCCAGACATCTGTGTACTTCTGTGCCAGCAGTCGGGGTTATGAAGCTTTCTTTGGACAA	CASSRGYEAFF	3	4.437869822485207E-4	33	TCRBV06-06*04	TCRBV06	TCRBV06-06	04								TCRBD01,TCRBD02	TCRBD01-01,TCRBD02-01		TCRBJ01-01*01	TCRBJ01	TCRBJ01-01	01				3	3	0	9	0	7	48	-1	62	65	68	3	In	VDJ
GTGAGCACCTTGGAGCGGGGGGACTCGGCCCTTTATCTTTGCGCCAGCAGCTTGGGGGGGGGAAGCCAGCCCCAGCATTTTGGTGAT	CASSLGGGSQPQHF	1	1.4792899408284024E-4	42	TCRBV05-01*01	TCRBV05	TCRBV05-01	01				TCRBD02-01*01	TCRBD02	TCRBD02-01	01				TCRBJ01-05*01	TCRBJ01	TCRBJ01-05	01				0	4	9	0	0	7	39	-1	55	62	66	1	In	VDJ
ACGATCCAGCGCACAGAGCAGCGGGACTCAGCCATGTATCGCTGTGCCATCAAGGGGGAGTGGGAGTCTGGCTACACCTTCGGTTCG	CAIKGEWESGYTF	1	1.4792899408284024E-4	39	TCRBV07	TCRBV07				TCRBV07-06,TCRBV07-07		TCRBD01-01*01	TCRBD01	TCRBD01-01	01				TCRBJ01-02*01	TCRBJ01	TCRBJ01-02	01				10	10	5	1	3	7	42	49	52	58	68	1	In	VDJ
GACATCCGCTCACCAGGCCTGGGGGACGCAGCCATGTACCTGTGTGCCACCAGCGGACAGGGGAGCCATGGCTACACCTTCGGTTCG	CATSGQGSHGYTF	1	1.4792899408284024E-4	39	TCRBV15-01*02	TCRBV15	TCRBV15-01	02				TCRBD01-01*01	TCRBD01	TCRBD01-01	01				TCRBJ01-02*01	TCRBJ01	TCRBJ01-02	01				5	4	1	2	0	6	42	-1	54	63	67	1	In	VDJ
ATTCTGGAGTCCGCCAGCACCAACCAGACATCTATGTACCTCTGTGCCAGCACTTTGGGACCAGGCAGGCCAGGGGACTTCGGTTCG	CASTLGPGRPGDF	1	1.4792899408284024E-4	39	TCRBV28-01*01	TCRBV28	TCRBV28-01	01				TCRBD01-01*01	TCRBD01	TCRBD01-01	01				TCRBJ01-02*01	TCRBJ01	TCRBJ01-02	01				3	1	4	2	14	16	42	56	70	76	77	1	In	VDJ
ACTGTGAGCAACATGAGCCCTGAAGACAGCAGCATATATCTCTGCAGCGTGGATAAGACAGGGTGGTACGAGCAGTACTTCGGGCCG	CSVDKTGWYEQYF	1	1.4792899408284024E-4	39	TCRBV29-01	TCRBV29	TCRBV29-01				01,02	TCRBD01-01*01	TCRBD01	TCRBD01-01	01				TCRBJ02-07*01	TCRBJ02	TCRBJ02-07	01				6	3	2	3	6	4	42	50	56	63	66	1	In	VDJ
AAGATCCAGCGCACAGAGCAGGGGGACTCGGCCATGTATCTCTGTGCCAGCACCGGCCGGACAGGGTACGAGCAGTACTTCGGGCCG	CASTGRTGYEQYF	1	1.4792899408284024E-4	39	TCRBV07-09*05	TCRBV07	TCRBV07-09	05				TCRBD01-01*01	TCRBD01	TCRBD01-01	01				TCRBJ02-07*01	TCRBJ02	TCRBJ02-07	01				5	0	1	3	4	4	42	54	58	-1	66	1	In	VDJ
ATCCTGGAGTCGCCCAGCCCCAACCAGACCTCTCTGTACTTCTGTGCCAGCAGTTTAGGGGTCTCCTACGAGCAGTACTTCGGGCCG	CASSLGVSYEQYF	1	1.4792899408284024E-4	39	TCRBV27-01*01	TCRBV27	TCRBV27-01	01								TCRBD01,TCRBD02	TCRBD01-01,TCRBD02-01		TCRBJ02-07*01	TCRBJ02	TCRBJ02-07	01				2	1	6	2	0	0	42	-1	57	61	62	1	In	VDJ
ATCCAGCGCACAGAGCAGGAGGACTCGGCCGTGTATCTCTGTGCCAGCAGACGGGGGGGGGACTCCTACGAGCAGTACTTCGGGCCG	CASRRGGDSYEQYF	1	1.4792899408284024E-4	42	TCRBV07-02	TCRBV07	TCRBV07-02				01,02	TCRBD02-01*01	TCRBD02	TCRBD02-01	01				TCRBJ02-07*01	TCRBJ02	TCRBJ02-07	01				6	3	8	0	1	0	39	50	51	59	62	1	In	VDJ
NTGTCGGCTGCTCCCTCCCAAACATCTGTGTACTTCTGTGCCAGCAGTTACACTAGCGGGGGGGCCTACGAGCAGTACTTCGGGCCG	CASSYTSGGAYEQYF	1	1.4792899408284024E-4	45	TCRBV06-02/06-03*01	TCRBV06	TCRBV06-02/06-03	01				TCRBD02-01*01	TCRBD02	TCRBD02-01	01				TCRBJ02-07*01	TCRBJ02	TCRBJ02-07	01				2	0	3	0	0	2	36	-1	51	-1	64	1	In	VDJ
AAGATCCAGCGCACAGAGCGGGGGGACTCAGCCGTGTATCTCTGTGCCAGCAGCTTTGACAGGGCCTACGAGCAGTACTTCGGGCCG	CASSFDRAYEQYF	1	1.4792899408284024E-4	39	TCRBV07-03*01	TCRBV07	TCRBV07-03	01				TCRBD01-01*01	TCRBD01	TCRBD01-01	01				TCRBJ02-07*01	TCRBJ02	TCRBJ02-07	01				3	0	2	3	1	2	42	56	57	-1	64	1	In	VDJ
CTGAAGATCCAGCGCACAGAGCAGGGGGACTCGGCCATGTATCTCTGTGCCAGCAGCGTCACGGGTGACGAGCAGTACTTCGGGCCG	CASSVTGDEQYF	1	1.4792899408284024E-4	36	TCRBV07-09*01	TCRBV07	TCRBV07-09	01				TCRBD02-01	TCRBD02	TCRBD02-01				01,02	TCRBJ02-07*01	TCRBJ02	TCRBJ02-07	01				5	2	8	4	4	5	45	57	61	65	67	1	In	VDJ
ACTCTGACTGTGAGCAACATGAGCCCTGAAGACAGCAGCATATATCTCTGCAGCGTGGGGCTGGGAAACACCATATATTTTGGAGAG	CSVGLGNTIYF	1	1.4792899408284024E-4	33	TCRBV29-01	TCRBV29	TCRBV29-01				01,03	TCRBD01-01*01	TCRBD01	TCRBD01-01	01				TCRBJ01-03*01	TCRBJ01	TCRBJ01-03	01				6	2	7	0	0	4	48	-1	56	61	63	1	In	VDJ
ACCGGGAGACACGGCACTGTATCTCTGCGCCAGCAGTCAATCATGAGGGGGCCCACCTCTGGGGCCAACGTCCTGACTTTCGGGGCC		1	1.4792899408284024E-4	56	TCRBV23-01*01	TCRBV23	TCRBV23-01	01				TCRBD01-01*01	TCRBD01	TCRBD01-01	01				TCRBJ02-06*01	TCRBJ02	TCRBJ02-06	01				0	4	5	0	3	0	25	42	45	52	56	1	Out	VDJ
CTGCAGCCAGAAGACTCAGCCCTGTATCTCTGCGCCAGCAGCCGGCAAGAGGGGCCAGGGGTTAATTCACCCCTCCACTTTGGGAAC	CASSRQEGPGVNSPLHF	1	1.4792899408284024E-4	51	TCRBV04-01*01	TCRBV04	TCRBV04-01	01				TCRBD01-01*01	TCRBD01	TCRBD01-01	01				TCRBJ01-06*02	TCRBJ01	TCRBJ01-06	02				4	1	4	2	12	6	30	43	55	61	62	1	In	VDJ
TCCCTGATTCTGGAGTCCGCCAGCACCAACCAGACATCTATGTACCTCTGTGCCAGCAGTTTTCGGGGGCGACCGTTCTTCGGGCCA	CASSFRGRPFF	1	1.4792899408284024E-4	33	TCRBV28-01*01	TCRBV28	TCRBV28-01	01								TCRBD01,TCRBD02	TCRBD01-01,TCRBD02-01		TCRBJ02-01*01	TCRBJ02	TCRBJ02-01	01				3	4	6	0	2	15	48	62	64	70	74	1	In	VDJ
CAGGTAGTGCGAGGAGATTCGGCAGCTTATTTCTGTGCCAGCTCACTGCGGACAGGGAGCCTATTGAATGAGCAGTTCTTCGGGCCA	CASSLRTGSLLNEQFF	2	2.958579881656805E-4	48	TCRBV18-01*01	TCRBV18	TCRBV18-01	01				TCRBD01-01*01	TCRBD01	TCRBD01-01	01				TCRBJ02-01*01	TCRBJ02	TCRBJ02-01	01				4	9	1	3	3	7	33	46	49	57	66	2	In	VDJ
NNNNTGTCGGCTGCTCCCTCCCAGACATCTGTGTACTTCTGTGCCAGCAGGCCAACAGACGGTTACAATGAGCAGTTCTTCGGGCCA	CASRPTDGYNEQFF	1	1.4792899408284024E-4	42	TCRBV06-05*01	TCRBV06	TCRBV06-05	01				TCRBD01-01*01	TCRBD01	TCRBD01-01	01				TCRBJ02-01*01	TCRBJ02	TCRBJ02-01	01				6	5	3	5	4	4	39	50	54	58	63	1	In	VDJ
CAGCGCACAGAGCAGGAGGACTCCGCCGTGTATCTCTGTGCCAGCAGCTTAACCGACCTACAGCAGGAGACCCAGTACTTCGGGCCA	CASSLTDLQQETQYF	1	1.4792899408284024E-4	45	TCRBV07-08*01	TCRBV07	TCRBV07-08	01				TCRBD01-01*01	TCRBD01	TCRBD01-01	01				TCRBJ02-05*01	TCRBJ02	TCRBJ02-05	01				2	3	3	5	8	5	36	51	59	63	66	1	In	VDJ
ACATCGGCCCAAAAGAACCCGACAGCTTTCTATCTCTGTGCCAGTAGTAGGCTTGGACGTCTCCAAGAGACCCAGTACTTCGGGCCA	CASSRLGRLQETQYF	2	2.958579881656805E-4	45	TCRBV19-01*01	TCRBV19	TCRBV19-01	01								TCRBD01,TCRBD02	TCRBD01-01,TCRBD02-01		TCRBJ02-05*01	TCRBJ02	TCRBJ02-05	01				4	4	1	7	5	1	36	49	54	58	62	2	In	VDJ
TCACGTTGGCGTCTGCTGTACCCTCTCAGACATCTGTGTACTTCTGTGCCAGCAGCTAATCCCCTGGGTACGCAGTATTTTGGCCCA		1	1.4792899408284024E-4	37	TCRBV06-04*01	TCRBV06	TCRBV06-04	01								TCRBD01,TCRBD02	TCRBD01-01,TCRBD02-01		TCRBJ02-03*01	TCRBJ02	TCRBJ02-03	01				6	0	0	9	10	8	44	55	65	-1	68	1	Out	VDJ
GCGTCTGCTGTACCCTCTCAGACATCTGTGTACTTCTGTGCCAGCAGTTCTAGCGGGGGGGCCACGGATACGCAGTATTTTGGCCCA	CASSSSGGATDTQYF	2	2.958579881656805E-4	45	TCRBV06-04*01	TCRBV06	TCRBV06-04	01				TCRBD02-01*01	TCRBD02	TCRBD02-01	01				TCRBJ02-03*01	TCRBJ02	TCRBJ02-03	01				5	5	4	0	1	6	36	48	49	61	66	2	In	VDJ
CCTGATCCTGGAGTCGCCCAGCCCCAACCAGACCTCTCTGTACTTCTGTGCCAGCAGTCCCCCACAGATACGCAGTATTTTGGCCCA		2	2.958579881656805E-4	35	TCRBV27-01*01	TCRBV27	TCRBV27-01	01											TCRBJ02-03*01	TCRBJ02	TCRBJ02-03	01				5	4	0	0	0	2	46	-1	-1	58	62	2	Out	VJ
GGAGATCCAGTCCACGGAGTCAGGGGACACAGCACTGTATTTCTGTGCCAGCAGCGGCGGATGAACACTGAAGCTTTCTTTGGACAA		3	4.437869822485207E-4	38	TCRBV21-01*01	TCRBV21	TCRBV21-01	01				TCRBD02-01	TCRBD02	TCRBD02-01				01,02	TCRBJ01-01*01	TCRBJ01	TCRBJ01-01	01				5	1	7	5	1	0	43	55	56	60	61	3	Out	VDJ
GTGACCAGTGCCCATCCTGAAGACAGCAGCTTCTACATCTGCAGTGCCGAGCGGGGGGCGCCCGGTCAGCCCCAGCATTTTGGTGAT	CSAERGAPGQPQHF	1	1.4792899408284024E-4	42	TCRBV20	TCRBV20				TCRBV20-01,TCRBV20-or09_02		TCRBD02-01*01	TCRBD02	TCRBD02-01	01				TCRBJ01-05*01	TCRBJ01	TCRBJ01-05	01				6	7	6	1	2	6	39	47	49	58	65	1	In	VDJ
TCTGGAGCTGGGGGACTCAGCTTTGTATTTCTGTGCCAGCAGCGAGGAGGGACAGGGGGGGAGAATCAGCCCCAGCATTTTGGTGAT		1	1.4792899408284024E-4	50	TCRBV09-01*01	TCRBV09	TCRBV09-01	01				TCRBD01-01*01	TCRBD01	TCRBD01-01	01				TCRBJ01-05*01	TCRBJ01	TCRBJ01-05	01				3	4	0	1	4	4	31	44	48	59	63	1	Out	VDJ
CAGCTCTTTACTTCTGTGCCACTCAGGGACCTATTCGTACCGGGACAGGGTCCAAATCCACGCAATCAGCCCCAGCATTTTGGTGAT		3	4.437869822485207E-4	67	TCRBV24-01*01	TCRBV24	TCRBV24-01	01				TCRBD01-01*01	TCRBD01	TCRBD01-01	01				TCRBJ01-05*01	TCRBJ01	TCRBJ01-05	01				10	11	0	3	19	2	14	22	41	50	61	3	Out	VDJ
AGTCCGCCAGCACCAACCAGACATCTATGTACCTCTGTGCCAGCAGTTTGGACAGGGAGAAGCAATCAGCCCCAGCATTTTGGTGAT		1	1.4792899408284024E-4	46	TCRBV28-01*01	TCRBV28	TCRBV28-01	01				TCRBD01-01*01	TCRBD01	TCRBD01-01	01				TCRBJ01-05*01	TCRBJ01	TCRBJ01-05	01				3	3	1	3	0	1	35	-1	49	57	60	1	Out	VDJ
TCCTTGGAGCTGGGGGACTCAGCCCTGTACTTCTGTGCCAGCAGTTTCACCGGGACAGGGGATAGCTATGGCTACACCTTCGGTTCG	CASSFTGTGDSYGYTF	1	1.4792899408284024E-4	48	TCRBV13-01*01	TCRBV13	TCRBV13-01	01				TCRBD01-01*01	TCRBD01	TCRBD01-01	01				TCRBJ01-02*01	TCRBJ01	TCRBJ01-02	01				6	4	0	2	7	4	33	44	51	61	65	1	In	VDJ
CTGGAGTTGGCTGCTCCCTCCCAGACATCTGTGTACTTCTGTGCCAGCAGTTACCAGGGCTCCAACTATGGCTACACCTTCGGTTCG	CASSYQGSNYGYTF	1	1.4792899408284024E-4	42	TCRBV06-06*01	TCRBV06	TCRBV06-06	01				TCRBD01-01*01	TCRBD01	TCRBD01-01	01				TCRBJ01-02*01	TCRBJ01	TCRBJ01-02	01				2	4	4	3	0	2	39	-1	54	59	63	1	In	VDJ
GAGTCCGCCAGCACCAACCAGACATCTATGTACCTCTGTGCCAGCAGCACTATGGGACAGGCTTTTTACGAGCAGTACTTCGGGCCG	CASSTMGQAFYEQYF	1	1.4792899408284024E-4	45	TCRBV28-01*01	TCRBV28	TCRBV28-01	01				TCRBD01-01*01	TCRBD01	TCRBD01-01	01				TCRBJ02-07*01	TCRBJ02	TCRBJ02-07	01				6	5	0	4	6	4	36	47	53	61	66	1	In	VDJ
NTGAAGATCCAGCCCTCAGAACCCAGGGACTCAGCTGTGTACTTCTGTGCCAGCAGTTTAAGGGTCTACGAGCAGTACTTCGGGCCG	CASSLRVYEQYF	1	1.4792899408284024E-4	36	TCRBV12-03/12-04*01	TCRBV12	TCRBV12-03/12-04	01								TCRBD01,TCRBD02	TCRBD01-01,TCRBD02-01		TCRBJ02-07*01	TCRBJ02	TCRBJ02-07	01				2	1	5	3	0	3	45	-1	60	64	65	1	In	VDJ
ACCTTGGAGCTGGGGGACTCGGCCCTTTATCTTTGCGCCAGCAGCTTGGCCAGGACAGGGATCACCTACGAGCAGTACTTCGGGCCG	CASSLARTGITYEQYF	2	2.958579881656805E-4	48	TCRBV05-01*01	TCRBV05	TCRBV05-01	01				TCRBD01-01*01	TCRBD01	TCRBD01-01	01				TCRBJ02-07*01	TCRBJ02	TCRBJ02-07	01				0	4	1	3	3	2	33	49	52	60	64	2	In	VDJ
GTGAGCACCTTGGAGCTGGGGGACTCGGCCCTTTATCTTTGCGCCAGCAGCTTGGACAGGGAATTACACGAGCAGTACTTCGGGCCG	CASSLDRELHEQYF	1	1.4792899408284024E-4	42	TCRBV05-01*01	TCRBV05	TCRBV05-01	01				TCRBD01-01*01	TCRBD01	TCRBD01-01	01				TCRBJ02-07*01	TCRBJ02	TCRBJ02-07	01				0	6	3	3	0	5	39	-1	55	61	67	1	In	VDJ
GCTCCCTCCCAGACATCTGTGTACTTCTGTGCCAGCAGTTACACTACTTCGACATCGTCCGTTGGAAACACCATATATTTTGGAGAG	CASSYTTSTSSVGNTIYF	1	1.4792899408284024E-4	54	TCRBV06	TCRBV06				TCRBV06-05,TCRBV06-06						TCRBD01,TCRBD02	TCRBD01-01,TCRBD02-01		TCRBJ01-03*01	TCRBJ01	TCRBJ01-03	01				2	8	2	6	8	3	27	42	50	54	62	1	In	VDJ
NTGTCGGCTGCTCCCTCCCAGACATCTGTGTACTTCTGTGCCAGCAGTGAAGGAGGGGGAGCCTATTCACCCCTCCACTTTGGGAAC	CASSEGGGAYSPLHF	1	1.4792899408284024E-4	45	TCRBV06-01*01	TCRBV06	TCRBV06-01	01				TCRBD01-01*01	TCRBD01	TCRBD01-01	01				TCRBJ01-06*02	TCRBJ01	TCRBJ01-06	02				1	5	5	1	1	8	36	52	53	59	64	1	In	VDJ
GTGACCAGTGCCCATCCTGAAGACAGCAGCTTCTACATCTGCAGTGCTAGACGCCAGACCGGCTGGGGTGAGCAGTTCTTCGGGCCA	CSARRQTGWGEQFF	2	2.958579881656805E-4	42	TCRBV20	TCRBV20				TCRBV20-01,TCRBV20-or09_02						TCRBD01,TCRBD02	TCRBD01-01,TCRBD02-01		TCRBJ02-01*01	TCRBJ02	TCRBJ02-01	01				2	0	6	2	13	9	39	51	64	-1	68	2	In	VDJ
CTGGAGCTTGGTGACTCTGCTGTGTATTTCTGTGCCAGCCAAAGTTCAAGCCGAGTCGTACTCTACAATGAGCAGTTCTTCGGGCCA	CASQSSSRVVLYNEQFF	1	1.4792899408284024E-4	51	TCRBV03-01/03-02*01	TCRBV03	TCRBV03-01/03-02	01				TCRBD02-01	TCRBD02	TCRBD02-01				01,02	TCRBJ02-01*01	TCRBJ02	TCRBJ02-01	01				8	0	3	10	20	3	30	39	59	-1	62	1	In	VDJ
AAGATCCAGCGCACAGAGCGGGGGGACTCAGCCGTGTATCTCTGTGCCAGCAGCTTAACGTCCCTAAATGAGCAGTTCTTCGGGCCA	CASSLTSLNEQFF	1	1.4792899408284024E-4	39	TCRBV07-03*01	TCRBV07	TCRBV07-03	01				TCRBD02-01	TCRBD02	TCRBD02-01				01,02	TCRBJ02-01*01	TCRBJ02	TCRBJ02-01	01				0	0	4	9	4	7	42	59	63	-1	66	1	In	VDJ
AATGTGAGCACCTTGGAGCTGGGGGACTCGGCCCTTTATCTTTGCGCCAGTCATGGGGGGCCACGAGAGACCCAGTACTTCGGGCCA	CASHGGPRETQYF	1	1.4792899408284024E-4	39	TCRBV05-01*01	TCRBV05	TCRBV05-01	01								TCRBD01,TCRBD02	TCRBD01-01,TCRBD02-01		TCRBJ02-05*01	TCRBJ02	TCRBJ02-05	01				8	4	6	0	5	4	42	50	55	61	65	1	In	VDJ
AAGATCCAGCGCACAGAGCAGGGGGACTCGGCCATGTATCTCTGTGCCAGCAGCGGTAGCGGGGAAGAGACCCAGTACTTCGGGCCA	CASSGSGEETQYF	1	1.4792899408284024E-4	39	TCRBV07-09*01	TCRBV07	TCRBV07-09	01				TCRBD02-01*01	TCRBD02	TCRBD02-01	01				TCRBJ02-05*01	TCRBJ02	TCRBJ02-05	01				5	0	5	3	2	3	42	54	56	-1	64	1	In	VDJ
GCGCACAGAGCAGGGGGACTCGGCCATGTATCTCTGTGCCAGCAGCTTAATGCTAGCGAACGTCCAGATACGCAGTATTTTGGCCCA		1	1.4792899408284024E-4	47	TCRBV07-09*01	TCRBV07	TCRBV07-09	01				TCRBD02-01	TCRBD02	TCRBD02-01				01,02	TCRBJ02-03*01	TCRBJ02	TCRBJ02-03	01				2	6	4	6	3	4	34	49	52	58	64	1	Out	VDJ
CAGCCTGCAGAGCTTGAGGACTCGGCCGTGTATCTCTGTGCCAGCAGCTTAGTCAGGGCTGGCACAGATACGCAGTATTTTGGCCCA	CASSLVRAGTDTQYF	1	1.4792899408284024E-4	45	TCRBV11	TCRBV11				TCRBV11-02,TCRBV11-03		TCRBD01-01*01	TCRBD01	TCRBD01-01	01				TCRBJ02-03*01	TCRBJ02	TCRBJ02-03	01				1	3	4	3	1	1	36	52	53	58	61	1	In	VDJ
ATCCAGCCTGCAGAGCTTGAGGACTCGGCCGTGTATCTCTGTGCCAGCAGCTTAGGCACAGGGGCCGGGGAGCTGTTTTTTGGAGAA	CASSLGTGAGELFF	4	5.91715976331361E-4	42	TCRBV11	TCRBV11				TCRBV11-02,TCRBV11-03		TCRBD01-01*01	TCRBD01	TCRBD01-01	01				TCRBJ02-02*01	TCRBJ02	TCRBJ02-02	01				1	0	3	2	2	6	39	55	57	-1	64	4	In	VDJ
NNNNNNNNNNTGTCGGCTGCTCCCTCCCAGACATCTGTGTACTTCTGTGCCAGCAGTGGCAGGTACGGGGAGCTGTTTTTTGGAGAA	CASSGRYGELFF	2	2.958579881656805E-4	36	TCRBV06	TCRBV06				TCRBV06-01,TCRBV06-05		TCRBD01-01*01	TCRBD01	TCRBD01-01	01				TCRBJ02-02*01	TCRBJ02	TCRBJ02-02	01				4	2	4	4	1	7	45	58	59	63	65	2	In	VDJ
GAGATCCAGCGCACAGAGCAGGGGGACTCGGCCATGTATCTCTGTGCCAGCAGTCAGGGTAGAGGGATTGAAGCTTTCTTTGGACAA	CASSQGRGIEAFF	1	1.4792899408284024E-4	39	TCRBV07-09*01	TCRBV07	TCRBV07-09	01								TCRBD01,TCRBD02	TCRBD01-01,TCRBD02-01		TCRBJ01-01*01	TCRBJ01	TCRBJ01-01	01				6	9	4	3	1	7	42	53	54	59	68	1	In	VDJ
ATCCAGCGCACAGAGCAGGAGGACTCGGCCGTGTATCTCTGTGCCAGCAGCTTAATCCGAGCCAGGAGTGAAGCTTTCTTTGGACAA	CASSLIRARSEAFF	1	1.4792899408284024E-4	42	TCRBV07-02	TCRBV07	TCRBV07-02				01,02					TCRBD01,TCRBD02	TCRBD01-01,TCRBD02-01		TCRBJ01-01*01	TCRBJ01	TCRBJ01-01	01				2	2	4	4	8	7	39	54	62	66	68	1	In	VDJ
NNNNTGTCGGCTGCTCCCTCCCAGACATCTGTGTACTTCTGTGCCAGCAGTATCCAATCCAGGAACACTGAAGCTTTCTTTGGACAA	CASSIQSRNTEAFF	1	1.4792899408284024E-4	42	TCRBV06-05*01	TCRBV06	TCRBV06-05	01				TCRBD01-01*01	TCRBD01	TCRBD01-01	01				TCRBJ01-01*01	TCRBJ01	TCRBJ01-01	01				5	0	4	5	8	1	39	51	59	-1	62	1	In	VDJ
CTCTGACAGTGACCAGTGCCCATCCTGAAGACAGCAGCTTCTACATCTGCAGGGAGGCGGGGCTCGGGTGGCCTGTTTTTTGGCAGT		1	1.4792899408284024E-4	34	TCRBV20	TCRBV20				TCRBV20-01,TCRBV20-or09_02		TCRBD02-01*01	TCRBD02	TCRBD02-01	01				TCRBJ01-04*01	TCRBJ01	TCRBJ01-04	01				9	10	7	3	4	14	47	52	56	62	72	1	Out	VDJ
GGGGGACTCAGCCGTGTATCTCTGTGCCAGCAGCTGGATGATAGGACAGGGAGTCAAGTAACTAATGAAAAACTGTTTTTTGGCAGT		1	1.4792899408284024E-4	59	TCRBV07-03*01	TCRBV07	TCRBV07-03	01				TCRBD01-01*01	TCRBD01	TCRBD01-01	01				TCRBJ01-04*01	TCRBJ01	TCRBJ01-04	01				4	8	1	3	8	1	22	35	43	51	59	1	Out	VDJ
CCAACCAGACAGCTCTTTACTTCTGTGCCACCAGTGATTGCTGGGACAGGGGGAAGGTCAACTAATAAAAAACTGTTTTTTGGCAGT		1	1.4792899408284024E-4	58	TCRBV24-01*01	TCRBV24	TCRBV24-01	01				TCRBD01-01*01	TCRBD01	TCRBD01-01	01				TCRBJ01-04*01	TCRBJ01	TCRBJ01-04	01				2	14	0	1	3	9	23	39	42	53	67	1	Out	VDJ
CGGTCCACAAAGCTGGAGGACTCAGCCATGTACTTCTGTGCCAGCAGTGAAGACGGGGTCCGGAATCAGCCCCAGCATTTTGGTGAT	CASSEDGVRNQPQHF	1	1.4792899408284024E-4	45	TCRBV02-01	TCRBV02	TCRBV02-01				01,03	TCRBD02-01*01	TCRBD02	TCRBD02-01	01				TCRBJ01-05*01	TCRBJ01	TCRBJ01-05	01				1	5	8	3	1	4	36	52	53	58	63	1	In	VDJ
ACCCTGCAGCCAGAAGACTCGGCCCTGTATCTCTGCGCCAGCAGCCGGGACAGGGTCCCCGCCAATCAGCCCCAGCATTTTGGTGAT	CASSRDRVPANQPQHF	1	1.4792899408284024E-4	48	TCRBV04-03*01	TCRBV04	TCRBV04-03	01				TCRBD01-01*01	TCRBD01	TCRBD01-01	01				TCRBJ01-05*01	TCRBJ01	TCRBJ01-05	01				4	7	0	3	0	3	33	-1	46	55	62	1	In	VDJ
CTGGAGTCGCCCAGCCCCAACCAGACCTCTCTGTACTTCTGTGCCAGCAGTTTATTCTCTGACAATCAGCCCCAGCATTTTGGTGAT	CASSLFSDNQPQHF	1	1.4792899408284024E-4	42	TCRBV27-01*01	TCRBV27	TCRBV27-01	01								TCRBD01,TCRBD02	TCRBD01-01,TCRBD02-01		TCRBJ01-05*01	TCRBJ01	TCRBJ01-05	01				1	0	2	8	5	3	39	55	60	-1	62	1	In	VDJ
NTGTCGGCTGCTCCCTCCCAGACATCTGTGTACTTCTGTGCCAGCAGTCTCCAGGAGGGCTTGGGCCAGCCCCAGCATTTTGGTGAT	CASSLQEGLGQPQHF	1	1.4792899408284024E-4	45	TCRBV06-05*01	TCRBV06	TCRBV06-05	01				TCRBD02-01*02	TCRBD02	TCRBD02-01	02				TCRBJ01-05*01	TCRBJ01	TCRBJ01-05	01				5	7	10	0	5	7	36	48	53	59	66	1	In	VDJ
AAGATCCAGCGCACAGAGCAGGAGGACTCGGCCGTGTATCTCTGTGCCAGCAGTCAAGGACTACTCTATGGCTACACCTTCGGTTCG	CASSQGLLYGYTF	1	1.4792899408284024E-4	39	TCRBV07-02	TCRBV07	TCRBV07-02				01,02	TCRBD02-01	TCRBD02	TCRBD02-01				01,02	TCRBJ01-02*01	TCRBJ01	TCRBJ01-02	01				6	2	1	9	4	4	42	53	57	63	65	1	In	VDJ
TGACCAGTGCCCATCCTGAAGACAGCAGCTTCTACATCTGCAGTGCTAGAGATCTAAGGGTCCAGCTATGGCTACACCTTCGGTTCG		1	1.4792899408284024E-4	43	TCRBV20	TCRBV20				TCRBV20-01,TCRBV20-or09_02						TCRBD01,TCRBD02	TCRBD01-01,TCRBD02-01		TCRBJ01-02*01	TCRBJ01	TCRBJ01-02	01				0	5	5	3	4	4	38	52	56	60	65	1	Out	VDJ
TCCACTCTGACAGTGACCAGTGCCCATCCTGAAGACAGCAGCTTCTACATCTGCAGTGCCCGCGACTATGGCTACACCTTCGGTTCG	CSARDYGYTF	1	1.4792899408284024E-4	30	TCRBV20-01	TCRBV20	TCRBV20-01				01,04	TCRBD02-01	TCRBD02	TCRBD02-01				01,02	TCRBJ01-02*01	TCRBJ01	TCRBJ01-02	01				6	0	7	6	2	3	51	59	61	-1	64	1	In	VDJ
NNNNNNNNNNTGTCGGCTGCTCCCTCCCAAACATCTGTGTACTTCTGTGCCACGGGTGGGTGGAACTATGGCTACACCTTCGGTTCG	CATGGWNYGYTF	1	1.4792899408284024E-4	36	TCRBV06	TCRBV06				TCRBV06-02/06-03,TCRBV06-02		TCRBD02-01	TCRBD02	TCRBD02-01				01,02	TCRBJ01-02*01	TCRBJ01	TCRBJ01-02	01				10	7	8	4	0	2	45	-1	52	56	63	1	In	VDJ
AATGTGAGCACCTTGGAGCTGGGGGACTCGGCCCTTTATCTTTGCGCCAGCAGCTCCGCCGACAGGGGCGAGCAGTACTTCGGGCCG	CASSSADRGEQYF	1	1.4792899408284024E-4	39	TCRBV05-01*01	TCRBV05	TCRBV05-01	01				TCRBD01-01*01	TCRBD01	TCRBD01-01	01				TCRBJ02-07*01	TCRBJ02	TCRBJ02-07	01				3	0	2	2	5	6	42	55	60	-1	68	1	In	VDJ
CCAGTCCACGGAGTCAGGGGACACAGCACTGTATTTCTGTGCCAGCAGGGGAGACAGGGCTTGAGGTACGAGCAGTACTTCGGGCCG		2	2.958579881656805E-4	44	TCRBV21-01*01	TCRBV21	TCRBV21-01	01				TCRBD01-01*01	TCRBD01	TCRBD01-01	01				TCRBJ02-07*01	TCRBJ02	TCRBJ02-07	01				6	7	2	3	4	4	37	48	52	59	66	2	Out	VDJ
CAGCGCACAGAGCGGGGGGACTCAGCCGTGTATCTCTGTGCCAGCAGCTTCCAAGCGGGGGTCTCCTACGAGCAGTACTTCGGGCCG	CASSFQAGVSYEQYF	1	1.4792899408284024E-4	45	TCRBV07-03*01	TCRBV07	TCRBV07-03	01				TCRBD02-01*01	TCRBD02	TCRBD02-01	01				TCRBJ02-07*01	TCRBJ02	TCRBJ02-07	01				3	1	6	2	3	0	36	50	53	61	62	1	In	VDJ
ACTGTGAGCAACATGAGCCCTGAAGACAGCAGCATATATCTCTGCAGCGTTGTAGGGCTGGGCCTACACGAGCAGTACTTCGGGCCG	CSVVGLGLHEQYF	1	1.4792899408284024E-4	39	TCRBV29-01	TCRBV29	TCRBV29-01				01,02					TCRBD01,TCRBD02	TCRBD01-01,TCRBD02-01		TCRBJ02-07*01	TCRBJ02	TCRBJ02-07	01				4	10	5	3	1	5	42	52	53	57	67	1	In	VDJ
GTGCCCATCCTGAAGACAGCAGCTTCTACATCTGCAGTGCTAGGCCCCCCCGGGACAAGCTCTGGAAACACCATATATTTTGGAGAG		1	1.4792899408284024E-4	49	TCRBV20	TCRBV20				TCRBV20-01,TCRBV20-or09_02		TCRBD01-01*01	TCRBD01	TCRBD01-01	01				TCRBJ01-03*01	TCRBJ01	TCRBJ01-03	01				3	2	0	6	8	0	32	43	51	57	59	1	Out	VDJ
TCCCTGTCCCTAGAGTCTGCCATCCCCAACCAGACAGCTCTTTACTTCTGTGCCACCCGGGACGGAAACACCATATATTTTGGAGAG	CATRDGNTIYF	1	1.4792899408284024E-4	33	TCRBV24-01*01	TCRBV24	TCRBV24-01	01								TCRBD01,TCRBD02	TCRBD01-01,TCRBD02-01		TCRBJ01-03*01	TCRBJ01	TCRBJ01-03	01				9	0	0	7	1	4	48	57	58	-1	63	1	In	VDJ
GCTGCTCCCTCCCAAACATCTGTGTACTTCTGTGCCAGCAGAGTGAGGAGTAGCGGGGTTGACAAAAACATTCAGTACTTCGGCGCC	CASRVRSSGVDKNIQYF	7	0.0010355029585798817	51	TCRBV06	TCRBV06				TCRBV06-02/06-03,TCRBV06-02		TCRBD02-01*01	TCRBD02	TCRBD02-01	01				TCRBJ02-04*01	TCRBJ02	TCRBJ02-04	01				6	4	5	3	9	3	30	41	50	58	62	7	In	VDJ
NNNNTGTCGGCTGCTCCCTCCCAAACATCTGTGTACTTCTGTGCCAGCAGGTGGGGCCACGAGGGTTCACCCCTCCACTTTGGGAAC	CASRWGHEGSPLHF	5	7.396449704142012E-4	42	TCRBV06	TCRBV06				TCRBV06-02/06-03,TCRBV06-02						TCRBD01,TCRBD02	TCRBD01-01,TCRBD02-01		TCRBJ01-06*02	TCRBJ01	TCRBJ01-06	02				6	8	7	0	2	9	39	50	52	57	65	5	In	VDJ
NNNNTGTCGGCTGCTCCCTCCCAGACATCTGTGTACTTCTGTGCCAGCAGTTCGGGACTTTATAATTCACCCCTCCACTTTGGGAAC	CASSSGLYNSPLHF	1	1.4792899408284024E-4	42	TCRBV06-05*01	TCRBV06	TCRBV06-05	01				TCRBD02-01	TCRBD02	TCRBD02-01				01,02	TCRBJ01-06*02	TCRBJ01	TCRBJ01-06	02				4	1	0	10	1	4	39	52	53	59	60	1	In	VDJ
GGAGTCCGCTACCAGCTCCCAGACATCTGTGTACTTCTGTGCCATCAGCCATACAGGGCCTATAATTCACCCCTCCACTTTGGGAAC		1	1.4792899408284024E-4	44	TCRBV10-03*01	TCRBV10	TCRBV10-03	01				TCRBD01-01*01	TCRBD01	TCRBD01-01	01				TCRBJ01-06*02	TCRBJ01	TCRBJ01-06	02				6	0	3	3	4	2	37	48	52	-1	58	1	Out	VDJ
CAGCGCACAGAGCAGGAGGACTCGGCCGTGTATCTCTGTGCCAGCAGCTCCGGACTAGCGGGGCTCAGGGAGCAGTTCTTCGGGCCA	CASSSGLAGLREQFF	1	1.4792899408284024E-4	45	TCRBV07-02	TCRBV07	TCRBV07-02				01,02	TCRBD02-01*01	TCRBD02	TCRBD02-01	01				TCRBJ02-01*01	TCRBJ02	TCRBJ02-01	01				4	6	1	3	2	10	36	49	51	63	69	1	In	VDJ
CTGAAGATCCAGCGCACAGAGCAGCGGGACTCGGCCATGTATCGCTGTGCCAGCAGCCATCCAGGGGAGACCCAGTACTTCGGGCCA	CASSHPGETQYF	1	1.4792899408284024E-4	36	TCRBV07-06*01	TCRBV07	TCRBV07-06	01				TCRBD01-01*01	TCRBD01	TCRBD01-01	01				TCRBJ02-05*01	TCRBJ02	TCRBJ02-05	01				5	0	4	3	4	5	45	57	61	-1	66	1	In	VDJ
AAGATCCAGCCTGCAGAGCTTGAGGACTCGGCCGTGTATCTCTGTGCCAGCAGCTTCTTCGGGGGGGATACTCAGTATTTTGGCCCA	CASSFFGGDTQYF	1	1.4792899408284024E-4	39	TCRBV11	TCRBV11				TCRBV11-02,TCRBV11-03		TCRBD02-01*01	TCRBD02	TCRBD02-01	01				TCRBJ02-03*01	TCRBJ02	TCRBJ02-03	01				3	5	8	0	3	12	42	56	59	67	72	1	In	VDJ
CAGCGCACAGAGCAGGGGGACTCGGCCATGTATCTCTGTGCCAGCAGCTTATCTAGCGGGGGATGGGATACGCAGTATTTTGGCCCA	CASSLSSGGWDTQYF	1	1.4792899408284024E-4	45	TCRBV07-09*01	TCRBV07	TCRBV07-09	01				TCRBD02-01*01	TCRBD02	TCRBD02-01	01				TCRBJ02-03*01	TCRBJ02	TCRBJ02-03	01				2	4	4	2	1	6	36	51	52	62	66	1	In	VDJ
ACTGTGAGCAACATGAGCCCTGAAGACAGCAGCATATATCTCTGCAGCGTTGCGGAGGGGTTTGGAGATACGCAGTATTTTGGCCCA	CSVAEGFGDTQYF	1	1.4792899408284024E-4	39	TCRBV29-01	TCRBV29	TCRBV29-01				01,02	TCRBD02-01*02	TCRBD02	TCRBD02-01	02				TCRBJ02-03*01	TCRBJ02	TCRBJ02-03	01				4	6	10	0	1	5	42	52	53	59	65	1	In	VDJ
ACTGTGAGCAACATGAGCCCTGAAGACAGCAGCATATATCTCTGCAGCGTTTATGGGGGAGTAACAGATACGCAGTATTTTGGCCCA	CSVYGGVTDTQYF	2	2.958579881656805E-4	39	TCRBV29-01	TCRBV29	TCRBV29-01				01,02					TCRBD01,TCRBD02	TCRBD01-01,TCRBD02-01		TCRBJ02-03*01	TCRBJ02	TCRBJ02-03	01				5	4	6	1	3	3	42	51	54	59	63	2	In	VDJ
CCTGCAGAACTGGAGGATTCTGGAGTTTATTTCTGTGCCAGCAGCTCTCTGACTAGCGGGGCAACCGGGGAGCTGTTTTTTGGAGAA	CASSSLTSGATGELFF	1	1.4792899408284024E-4	48	TCRBV14-01*01	TCRBV14	TCRBV14-01	01				TCRBD02-01*01	TCRBD02	TCRBD02-01	01				TCRBJ02-02*01	TCRBJ02	TCRBJ02-02	01				5	2	2	3	5	5	33	45	50	61	63	1	In	VDJ
GGCGTCTGCTGTACCCTCTCAGACATCTGTGTACTTCTGTGCCAGCAGCTTATATACAGGTTGAACACTGAAGCTTTCTTTGGACAA		1	1.4792899408284024E-4	44	TCRBV06-04*01	TCRBV06	TCRBV06-04	01				TCRBD01-01*01	TCRBD01	TCRBD01-01	01				TCRBJ01-01*01	TCRBJ01	TCRBJ01-01	01				6	1	3	4	7	0	37	48	55	60	61	1	Out	VDJ
CAGCAGGTAGTGCGAGGAGATTCGGCAGCTTATTTCTGTGCCAGCTCACCACCATCGGGAATCAACACTGAAGCTTTCTTTGGACAA	CASSPPSGINTEAFF	1	1.4792899408284024E-4	45	TCRBV18-01*01	TCRBV18	TCRBV18-01	01				TCRBD02-01*02	TCRBD02	TCRBD02-01	02				TCRBJ01-01*01	TCRBJ01	TCRBJ01-01	01				0	3	8	3	2	2	36	53	55	60	63	1	In	VDJ
TCGGCTGCTCCCTCCCAGACATCTGTGTACTTCTGTGCCAGCAGGGGGCGGGACAGGGAGGGAAACACTGAAGCTTTCTTTGGACAA	CASRGRDREGNTEAFF	1	1.4792899408284024E-4	48	TCRBV06	TCRBV06				TCRBV06-01,TCRBV06-05		TCRBD01-01*01	TCRBD01	TCRBD01-01	01				TCRBJ01-01*01	TCRBJ01	TCRBJ01-01	01				6	5	0	3	5	2	33	44	49	58	63	1	In	VDJ
GTGAGCACCTTGGAGCTGGGGGACTCGGCCCTTTATCTTTGCGCCAGCAGCTCAACACCAGCGGGTGAAAAACTGTTTTTTGGCAGT	CASSSTPAGEKLFF	1	1.4792899408284024E-4	42	TCRBV05-01*01	TCRBV05	TCRBV05-01	01				TCRBD02-01	TCRBD02	TCRBD02-01				01,02	TCRBJ01-04*01	TCRBJ01	TCRBJ01-04	01				3	0	6	4	7	7	39	52	59	-1	65	1	In	VDJ
CAGCGCACAGAGCAGGGGGACTCGGCCATGTATCTCTGTGCCAGCAGCTTATTTTTAAGGGCTAATGAAAAACTGTTTTTTGGCAGT	CASSLFLRANEKLFF	2	2.958579881656805E-4	45	TCRBV07-09*01	TCRBV07	TCRBV07-09	01								TCRBD01,TCRBD02	TCRBD01-01,TCRBD02-01		TCRBJ01-04*01	TCRBJ01	TCRBJ01-04	01				2	0	5	3	6	3	36	51	57	-1	61	2	In	VDJ
GACTCGGCCATGTATCTCTGTGCCAGCAGCTTAGAGGGGGACAGGGTCGGTTTGATCGCAACTAATGAAAAACTGTTTTTTGGCAGT	CASSLEGDRVGLIATNEKLFF	1	1.4792899408284024E-4	63	TCRBV11-03*03	TCRBV11	TCRBV11-03	03				TCRBD01-01*01	TCRBD01	TCRBD01-01	01				TCRBJ01-04*01	TCRBJ01	TCRBJ01-04	01				0	12	0	3	2	0	18	35	37	46	58	1	In	VDJ
ATCCAGCAGGTAGTGCGAGGAGATTCGGCAGCTTATTTCTGTGCCAGCTCACCTGCGCACAGTAATTCGGCCCAGCATTTTGGTGAT	CASSPAHSNSAQHF	2	2.958579881656805E-4	42	TCRBV18-01*01	TCRBV18	TCRBV18-01	01				TCRBD01-01*01	TCRBD01	TCRBD01-01	01				TCRBJ01-05*01	TCRBJ01	TCRBJ01-05	01				3	8	3	5	5	11	39	53	58	62	70	2	In	VDJ
NNNNNTGTCGGCTGCTCCCTCCCAGACATCTGTGTACTTCTGTGCCAGCAGACCGGACAGCCTAATCAGCCCCAGCATTTTGGTGAT		2	2.958579881656805E-4	41	TCRBV06-05*01	TCRBV06	TCRBV06-05	01				TCRBD01-01*01	TCRBD01	TCRBD01-01	01				TCRBJ01-05*01	TCRBJ01	TCRBJ01-05	01				6	3	1	5	3	4	40	51	54	60	63	2	Out	VDJ
GCCCTGCAGCCAGAAGACTCAGCCCTGTATCTCTGCGCCAGCAGCCAAAGTGGGGGGCGCGGCAATCAGCCCCAGCATTTTGGTGAT	CASSQSGGRGNQPQHF	1	1.4792899408284024E-4	48	TCRBV04-01*01	TCRBV04	TCRBV04-01	01								TCRBD01,TCRBD02	TCRBD01-01,TCRBD02-01		TCRBJ01-05*01	TCRBJ01	TCRBJ01-05	01				2	3	6	0	4	2	33	48	52	58	61	1	In	VDJ
GTGAACGCCTTGTTGCTGGGGGACTCGGCCCTCTATCTCTGTGCCAGCAGCCTGGGTCAGGTTCCACAGCCCCAGCATTTTGGTGAT	CASSLGQVPQPQHF	1	1.4792899408284024E-4	42	TCRBV05-06*01	TCRBV05	TCRBV05-06	01				TCRBD01-01*01	TCRBD01	TCRBD01-01	01				TCRBJ01-05*01	TCRBJ01	TCRBJ01-05	01				0	5	4	4	2	7	39	55	57	61	66	1	In	VDJ
NNNNNNTGTCGGCTGCTCCCTCCCAGACATCTGTGTACTTCTGTGCCAGCAGTGACATGTACACTCTATGGCTACACCTTCGGTTCG		1	1.4792899408284024E-4	40	TCRBV06-01*01	TCRBV06	TCRBV06-01	01								TCRBD01,TCRBD02	TCRBD01-01,TCRBD02-01		TCRBJ01-02*01	TCRBJ01	TCRBJ01-02	01				3	2	3	6	5	4	41	55	60	63	65	1	Out	VDJ
GTGACATCGGCCCAAAAGAACCCGACAGCTTTCTATCTCTGTGCCAGTAGTCCGACAGGGGGGATTTACGAGCAGTACTTCGGGCCG	CASSPTGGIYEQYF	1	1.4792899408284024E-4	42	TCRBV19-01*01	TCRBV19	TCRBV19-01	01				TCRBD01-01*01	TCRBD01	TCRBD01-01	01				TCRBJ02-07*01	TCRBJ02	TCRBJ02-07	01				5	4	2	1	2	4	39	51	53	62	66	1	In	VDJ
GAGCTTGGTGCCGCTGCTGTGTATTTCTGCGCCAGCAGCCGGGGGCCTCGCGGGGGGGCTAGCTCCTACGAGCAGTACTTCGGGCCG	CASSRGPRGGASSYEQYF	1	1.4792899408284024E-4	54	TCRBV03-01/03-02*01	TCRBV03	TCRBV03-01/03-02	01				TCRBD02-01*01	TCRBD02	TCRBD02-01	01				TCRBJ02-07*01	TCRBJ02	TCRBJ02-07	01				4	4	7	0	9	0	27	40	49	58	62	1	In	VDJ
CAGCGCACAGAGCAGGAGGACTCGGCCGTGTATCTCTGTGCCAGCAGCCAAGGGGGCACAGGATCCTACGAGCAGTACTTCGGGCCG	CASSQGGTGSYEQYF	1	1.4792899408284024E-4	45	TCRBV07-02	TCRBV07	TCRBV07-02				01,02	TCRBD01-01*01	TCRBD01	TCRBD01-01	01				TCRBJ02-07*01	TCRBJ02	TCRBJ02-07	01				5	6	5	0	2	1	36	48	50	57	63	1	In	VDJ
CACACCCTGCAGCCAGAAGACTCGGCCCTGTATCTCTGTGCCAGCAGCCAAGCCATGACCCAGGCCTACGAGCAGTACTTCGGGCCG	CASSQAMTQAYEQYF	1	1.4792899408284024E-4	45	TCRBV04-02*01	TCRBV04	TCRBV04-02	01				TCRBD01-01*01	TCRBD01	TCRBD01-01	01				TCRBJ02-07*01	TCRBJ02	TCRBJ02-07	01				1	0	4	4	8	2	36	52	60	-1	64	1	In	VDJ
NNNNTGTCGGCTGCTCCCTCCCAGACATCTGTGTACTTCTGTGCCAGCAGGGAACTAGCGGACACCTACGAGCAGTACTTCGGGCCG	CASRELADTYEQYF	1	1.4792899408284024E-4	42	TCRBV06	TCRBV06				TCRBV06-01,TCRBV06-05		TCRBD02-01	TCRBD02	TCRBD02-01				01,02	TCRBJ02-07*01	TCRBJ02	TCRBJ02-07	01				2	3	4	5	0	2	39	-1	54	61	64	1	In	VDJ
CAGCGCACAGAGCAGCGGGACTCGGCCATGTATCGCTGTGCCAGCAGCCCGGAGGACGGACAGGGATACGAGCAGTACTTCGGGCCG	CASSPEDGQGYEQYF	1	1.4792899408284024E-4	45	TCRBV07-06*01	TCRBV07	TCRBV07-06	01				TCRBD01-01*01	TCRBD01	TCRBD01-01	01				TCRBJ02-07*01	TCRBJ02	TCRBJ02-07	01				5	1	1	3	9	4	36	48	57	65	66	1	In	VDJ
GAGCAAGGGCGACTCGGCTGTGTATCTCTGTGCCAGAAGGCTACATTGAAGTAGACAAAGCGGGCCAACGTCCTGACTTTCGGGGCC		1	1.4792899408284024E-4	53	TCRBV07-05*01	TCRBV07	TCRBV07-05	01				TCRBD01-01*01	TCRBD01	TCRBD01-01	01				TCRBJ02-06*01	TCRBJ02	TCRBJ02-06	01				5	4	2	6	14	5	28	39	53	57	61	1	Out	VDJ
NTGTCGGCTGCTCCCTCCCAAACATCTGTGTACTTCTGTGCCAGCAGAACTCGGGGGGCTGGTTACAATGAGCAGTTCTTCGGGCCA	CASRTRGAGYNEQFF	1	1.4792899408284024E-4	45	TCRBV06	TCRBV06				TCRBV06-02/06-03,TCRBV06-02		TCRBD02-01*01	TCRBD02	TCRBD02-01	01				TCRBJ02-01*01	TCRBJ02	TCRBJ02-01	01				6	5	8	1	4	4	36	47	51	58	63	1	In	VDJ
GTGACATCGGCCCAAAAGAACCCGACAGCTTTCTATCTCTGTGCCAGTAGCCCTAGGCAGGGGCACAATGAGCAGTTCTTCGGGCCA	CASSPRQGHNEQFF	1	1.4792899408284024E-4	42	TCRBV19-01*01	TCRBV19	TCRBV19-01	01				TCRBD01-01*01	TCRBD01	TCRBD01-01	01				TCRBJ02-01*01	TCRBJ02	TCRBJ02-01	01				6	1	4	2	7	5	39	50	57	63	64	1	In	VDJ
TCCCTGGAGCTTGGTGACTCTGCTGTGTATTTCTGTGCCAGCAGTCGGACTAGCGGGGGGGCGGGAAATGAGCAGTTCTTCGGGCCA	CASSRTSGGAGNEQFF	1	1.4792899408284024E-4	48	TCRBV03-01/03-02*01	TCRBV03	TCRBV03-01/03-02	01				TCRBD02-01*01	TCRBD02	TCRBD02-01	01				TCRBJ02-01*01	TCRBJ02	TCRBJ02-01	01				6	5	1	0	2	7	33	44	46	61	66	1	In	VDJ
CAGCGCACAGAGCAGGAGGACTCGGCCGTGTATCTCTGTGCCAGCAGTCCAGGGGGAACACTAGCGGGGACCCAGTACTTCGGGCCA	CASSPGGTLAGTQYF	1	1.4792899408284024E-4	45	TCRBV07-02	TCRBV07	TCRBV07-02				01,02	TCRBD02-01	TCRBD02	TCRBD02-01				01,02	TCRBJ02-05*01	TCRBJ02	TCRBJ02-05	01				6	0	3	4	12	7	36	47	59	-1	68	1	In	VDJ
GCAGCAAGAAGACTCAGCTGCGTATCTCTGCACCAGCAGCCAAGTAAGAGGGGGGCCGTGGCGGTGGAGACCCAGTACTTCGGGCCA		2	2.958579881656805E-4	53	TCRBV01-01*01	TCRBV01	TCRBV01-01	01								TCRBD01,TCRBD02	TCRBD01-01,TCRBD02-01		TCRBJ02-05*01	TCRBJ02	TCRBJ02-05	01				1	12	5	1	4	5	28	44	48	54	66	2	Out	VDJ
NTGTCGGCTGCTCCCTCCCAGACATCTGTGTACTTCTGTGCCAGCAGTGAAGGGTTCCGGGGGGTCGAGACCCAGTACTTCGGGCCA	CASSEGFRGVETQYF	1	1.4792899408284024E-4	45	TCRBV06-01*01	TCRBV06	TCRBV06-01	01				TCRBD02-01*01	TCRBD02	TCRBD02-01	01				TCRBJ02-05*01	TCRBJ02	TCRBJ02-05	01				1	2	8	1	5	5	36	52	57	64	66	1	In	VDJ
CGGTCCACAAAGCTGGAGGACTCAGCCATGTACTTCTGTGCCAGCAGAAGCGTACAGGGGGCAGGAGAGACCCAGTACTTCGGGCCA	CASRSVQGAGETQYF	2	2.958579881656805E-4	45	TCRBV02-01	TCRBV02	TCRBV02-01				01,03	TCRBD01-01*01	TCRBD01	TCRBD01-01	01				TCRBJ02-05*01	TCRBJ02	TCRBJ02-05	01				6	3	3	0	6	4	36	47	53	62	65	2	In	VDJ
TCGCCCAGCCCCAACCAGACCTCTCTGTACTTCTGTGCCAGCAGTTTACAGGGCTAGCGGGGGGCAGAGACCCAGTACTTCGGGCCA	CASSLQG*RGAETQYF	1	1.4792899408284024E-4	48	TCRBV27-01*01	TCRBV27	TCRBV27-01	01				TCRBD02-01*01	TCRBD02	TCRBD02-01	01				TCRBJ02-05*01	TCRBJ02	TCRBJ02-05	01				2	1	4	1	5	4	33	48	53	64	65	1	Stop	VDJ
NNNNTGTCGGCTGCTCCCTCCCAGACATCTGTGTACTTCTGTGCCAGCAGCGGGACACTGTACCAAGAGACCCAGTACTTCGGGCCA	CASSGTLYQETQYF	1	1.4792899408284024E-4	42	TCRBV06-05*01	TCRBV06	TCRBV06-05	01				TCRBD01-01*01	TCRBD01	TCRBD01-01	01				TCRBJ02-05*01	TCRBJ02	TCRBJ02-05	01				6	4	0	6	1	0	39	50	51	57	61	1	In	VDJ
TGAACGCCTTGGAGCTGGAGGACTCGGCCCTGTATCTCTGTGCCAGCAGCTCCAGCCCGGGGGGGGGATACGCAGTATTTTGGCCCA		1	1.4792899408284024E-4	43	TCRBV05-08*01	TCRBV05	TCRBV05-08	01				TCRBD02-01*01	TCRBD02	TCRBD02-01	01				TCRBJ02-03*01	TCRBJ02	TCRBJ02-03	01				3	1	8	0	6	6	38	51	57	65	66	1	Out	VDJ
AGCGCACAGAGCGGGGGGACTCAGCCGTGTATCTCTGTGCCAGCAGCTTTAAACTAGCGGGGGCCAGATACGCAGTATTTTGGCCCA		1	1.4792899408284024E-4	46	TCRBV07-03*01	TCRBV07	TCRBV07-03	01				TCRBD02-01*01	TCRBD02	TCRBD02-01	01				TCRBJ02-03*01	TCRBJ02	TCRBJ02-03	01				3	1	3	2	3	4	35	49	52	63	64	1	Out	VDJ
CAGCCTGCAGAGCTTGAGGACTCGGCCGTGTATCTCTGTGCCAGCAGCACCGGGACAGGGTTCACAGATACGCAGTATTTTGGCCCA	CASSTGTGFTDTQYF	1	1.4792899408284024E-4	45	TCRBV11	TCRBV11				TCRBV11-02,TCRBV11-03		TCRBD01-01*01	TCRBD01	TCRBD01-01	01				TCRBJ02-03*01	TCRBJ02	TCRBJ02-03	01				5	2	0	3	3	2	36	48	51	60	62	1	In	VDJ
GAGCTGGGGGACTCAGCTTTGTATTTCTGTGCCAGCAGCGTAGGACTAGCGGGGGGGGTTAGCACAGATACGCAGTATTTTGGCCCA	CASSVGLAGGVSTDTQYF	1	1.4792899408284024E-4	54	TCRBV09-01*01	TCRBV09	TCRBV09-01	01				TCRBD02-01*01	TCRBD02	TCRBD02-01	01				TCRBJ02-03*01	TCRBJ02	TCRBJ02-03	01				0	3	2	0	0	0	27	-1	43	57	60	1	In	VDJ
[truncated: 3,877 more rows]
[truncated: 2 more columns]
