# Supplementary material for: Preoperative immune checkpoint inhibition and cryoablation in early-stage breast cancer
Source: iScience. 2024 Jan 12;27(2):108880. doi: 10.1016/j.isci.2024.108880 (PMC10850740; doi:10.1016/j.isci.2024.108880)
Supplement: Data S1. Metadata file for TCR clone abundance tables provided in the supplement [file mmc2.zip › 16-495-1TD_TCRB.tsv]

nucleotide	aminoAcid	count (templates/reads)	frequencyCount (%)	cdr3Length	vMaxResolved	vFamilyName	vGeneName	vGeneAllele	vFamilyTies	vGeneNameTies	vGeneAlleleTies	dMaxResolved	dFamilyName	dGeneName	dGeneAllele	dFamilyTies	dGeneNameTies	dGeneAlleleTies	jMaxResolved	jFamilyName	jGeneName	jGeneAllele	jFamilyTies	jGeneNameTies	jGeneAlleleTies	vDeletion	n1Insertion	d5Deletion	d3Deletion	n2Insertion	jDeletion	vIndex	n1Index	dIndex	n2Index	jIndex	estimatedNumberGenomes	sequenceStatus	cloneResolved	vOrphon	dOrphon	jOrphon	vFunction	dFunction	jFunction	fractionNucleated	vAlignLength	vAlignSubstitutionCount	vAlignSubstitutionIndexes
ATCCTGGAGTCGCCCAGCCCCAACCAGACCTCTCTGTACTTCTGTGCCAGCAGTTTACAGGGAAACACTGAAGCTTTCTTTGGACAA	CASSLQGNTEAFF	22	0.01877133105802048	39	TCRBV27-01*01	TCRBV27	TCRBV27-01	01				TCRBD01-01*01	TCRBD01	TCRBD01-01	01				TCRBJ01-01*01	TCRBJ01	TCRBJ01-01	01				2	1	4	3	0	2	42	-1	57	62	63	22	In	VDJ
CTGAATGTGAACGCCTTGTTGCTGGGGGACTCGGCCCTCTATCTCTGTGCCAGCAGCTCCGGGACAGATGGCTACACCTTCGGTTCG	CASSSGTDGYTF	5	0.004266211604095563	36	TCRBV05-06*01	TCRBV05	TCRBV05-06	01				TCRBD01-01*01	TCRBD01	TCRBD01-01	01				TCRBJ01-02*01	TCRBJ01	TCRBJ01-02	01				3	0	0	5	2	6	45	58	60	-1	67	5	In	VDJ
NNNNTGTCGGCTGCTCCCTCCCAGACATCTGTGTACTTCTGTGCCACCGTCAAGGGACAGGGGAATGAAAAACTGTTTTTTGGCAGT	CATVKGQGNEKLFF	10	0.008532423208191127	42	TCRBV06-05*01	TCRBV06	TCRBV06-05	01				TCRBD01-01*01	TCRBD01	TCRBD01-01	01				TCRBJ01-04*01	TCRBJ01	TCRBJ01-04	01				10	0	0	2	7	5	39	46	53	-1	63	10	In	VDJ
ATCCGGTCCACAAAGCTGGAGGACTCAGCCATGTACTTCTGTGCCAGCAGGGGTAGACAGGGCCTCTACGAGCAGTACTTCGGGCCG	CASRGRQGLYEQYF	1	8.532423208191126E-4	42	TCRBV02-01	TCRBV02	TCRBV02-01				01,03	TCRBD01-01*01	TCRBD01	TCRBD01-01	01				TCRBJ02-07*01	TCRBJ02	TCRBJ02-07	01				6	3	2	3	5	3	39	50	55	62	65	1	In	VDJ
GACCAGTGCCCATCCTGAAGACAGCAGCTTCTACATCTGCAGTGCTAGAGCCAAACAGATAGCAATCAGCCCCAGCATTTTGGTGAT		7	0.005972696245733789	44	TCRBV20	TCRBV20				TCRBV20-01,TCRBV20-or09_02		TCRBD01-01*01	TCRBD01	TCRBD01-01	01				TCRBJ01-05*01	TCRBJ01	TCRBJ01-05	01				1	1	3	5	4	0	37	50	54	58	59	7	Out	VDJ
ACTCTGAAGGTGCAGCCTGCAGAACTGGAGGATTCTGGAGTTTATTTCTGTGCCAGCCCGATTTGGGGCGGCTACACCTTCGGTTCG	CASPIWGGYTF	1	8.532423208191126E-4	33	TCRBV14-01*01	TCRBV14	TCRBV14-01	01				TCRBD01-01*01	TCRBD01	TCRBD01-01	01				TCRBJ01-02*01	TCRBJ01	TCRBJ01-02	01				8	0	7	0	7	8	48	57	64	-1	69	1	In	VDJ
GTGACATCGGCCCAAAAGAACCCGACAGCTTTCTATCTCTGTGCCAGTAGTATAGGTGGGGACTACAATGAGCAGTTCTTCGGGCCA	CASSIGGDYNEQFF	1	8.532423208191126E-4	42	TCRBV19-01*01	TCRBV19	TCRBV19-01	01								TCRBD01,TCRBD02	TCRBD01-01,TCRBD02-01		TCRBJ02-01*01	TCRBJ02	TCRBJ02-01	01				1	0	0	8	3	3	39	55	58	-1	62	1	In	VDJ
CTCAGGCTGGAGTCGGCTGCTCCCTCCCAGACATCTGTGTACTTCTGTGCCAGCAGTCGGGGGAATTCACCCCTCCACTTTGGGAAC	CASSRGNSPLHF	2	0.0017064846416382253	36	TCRBV06-01*01	TCRBV06	TCRBV06-01	01				TCRBD02-01*01	TCRBD02	TCRBD02-01	01				TCRBJ01-06*02	TCRBJ01	TCRBJ01-06	02				5	0	8	2	0	7	45	-1	57	-1	63	2	In	VDJ
CTACACGCCCTGCAGCCAGAAGACTCAGCCCTGTATCTCTGCGCCAGCACCGAACAGGGCGGGAGCTATGGCTACACCTTCGGTTCG	CASTEQGGSYGYTF	2	0.0017064846416382253	42	TCRBV04-01*01	TCRBV04	TCRBV04-01	01				TCRBD02-01*02	TCRBD02	TCRBD02-01	02				TCRBJ01-02*01	TCRBJ01	TCRBJ01-02	01				7	0	7	2	9	4	39	49	58	-1	65	2	In	VDJ
CCAACCAGACAGCTCTTTACTTCTGTGCCACCAGTGATTGCTGGGACAGGGGGAAGGTCAACTAATGAAAAACTGTTTTTTGGCAGT		5	0.004266211604095563	58	TCRBV24-01*01	TCRBV24	TCRBV24-01	01				TCRBD01-01*01	TCRBD01	TCRBD01-01	01				TCRBJ01-04*01	TCRBJ01	TCRBJ01-04	01				2	5	0	1	3	0	23	39	42	53	58	5	Out	VDJ
CACATCAATTCCCTGGAGCTTGGTGACTCTGCTGTGTATTTCTGTGCCAGCAGCCAGAGGGAGGCTCAGCCCCAGCATTTTGGTGAT	CASSQREAQPQHF	1	8.532423208191126E-4	39	TCRBV03-01/03-02*01	TCRBV03	TCRBV03-01/03-02	01				TCRBD02-01*02	TCRBD02	TCRBD02-01	02				TCRBJ01-05*01	TCRBJ01	TCRBJ01-05	01				3	1	9	1	2	6	42	56	58	64	65	1	In	VDJ
AAGCTCCTTCTCAGTGACTCTGGCTTCTATCTCTGTGCCTGGAGTGGATTTCGGGACAGGGAAATAAGGGAGCAGTACTTCGGGCCG	CAWSGFRDREIREQYF	1	8.532423208191126E-4	48	TCRBV30-01*01	TCRBV30	TCRBV30-01	01				TCRBD01-01*01	TCRBD01	TCRBD01-01	01				TCRBJ02-07*01	TCRBJ02	TCRBJ02-07	01				1	8	0	3	6	7	33	46	52	61	69	1	In	VDJ
ACAGTGACCAGTGCCCATCCTGAAGACAGCAGCTTCTACATCTGCAGTGCTAGAGGACAAATAGACTACGAGCAGTACTTCGGGCCG	CSARGQIDYEQYF	4	0.0034129692832764505	39	TCRBV20	TCRBV20				TCRBV20-01,TCRBV20-or09_02		TCRBD01-01*01	TCRBD01	TCRBD01-01	01				TCRBJ02-07*01	TCRBJ02	TCRBJ02-07	01				1	6	2	6	0	3	42	-1	55	59	65	4	In	VDJ
CCCTCAGAACCCAGGGACTCAGCTGTGTACTTCTGTGCCAGCAGTTTAGCGCTAGGGACAGCGAACACTGAAGCTTTCTTTGGACAA	CASSLALGTANTEAFF	1	8.532423208191126E-4	48	TCRBV12	TCRBV12				TCRBV12-03/12-04,TCRBV12-04		TCRBD01-01*01	TCRBD01	TCRBD01-01	01				TCRBJ01-01*01	TCRBJ01	TCRBJ01-01	01				0	1	0	5	4	1	33	50	54	61	62	1	In	VDJ
AGCAACATGAGCCCTGAAGACAGCAGCATATATCTCTGCAGCGTTGAAGCTCCAGGGGGTAACAATTCACCCCTCCACTTTGGGAAC	CSVEAPGGNNSPLHF	2	0.0017064846416382253	45	TCRBV29-01	TCRBV29	TCRBV29-01				01,02	TCRBD01-01*01	TCRBD01	TCRBD01-01	01				TCRBJ01-06*02	TCRBJ01	TCRBJ01-06	02				1	4	4	1	3	7	36	49	52	59	63	2	In	VDJ
ACCCTGCAGCCAGAAGACTCGGCCCTGTATCTCTGCGCCAGCAGCCAAGCACCGCAGGGGATTGACACTGAAGCTTTCTTTGGACAA	CASSQAPQGIDTEAFF	1	8.532423208191126E-4	48	TCRBV04-03*01	TCRBV04	TCRBV04-03	01				TCRBD01-01*01	TCRBD01	TCRBD01-01	01				TCRBJ01-01*01	TCRBJ01	TCRBJ01-01	01				1	4	4	2	5	3	33	49	54	60	64	1	In	VDJ
CTGACAGTGACCAGTGCCCATCCTGAAGACAGCAGCTTCTACATCTGCAGCGCCGTACAGGGTCCCTATGGCTACACCTTCGGTTCG	CSAVQGPYGYTF	1	8.532423208191126E-4	36	TCRBV20	TCRBV20				TCRBV20-01,TCRBV20-or09_02		TCRBD01-01*01	TCRBD01	TCRBD01-01	01				TCRBJ01-02*01	TCRBJ01	TCRBJ01-02	01				9	3	3	3	6	4	45	50	56	62	65	1	In	VDJ
TAAACCTGAGCTCTCTGGAGCTGGGGGACTCAGCTTTGTATTTCTGTGCCAGCAGCTCCAGGGGTTTCACCCCTCCACTTTGGGAAC		1	8.532423208191126E-4	37	TCRBV09-01*01	TCRBV09	TCRBV09-01	01				TCRBD01-01*01	TCRBD01	TCRBD01-01	01				TCRBJ01-06*02	TCRBJ01	TCRBJ01-06	02				4	1	4	2	2	9	44	56	58	64	65	1	Out	VDJ
AGTGCCTTGGAGCTGGGGGACTCGGCCCTGTATCTCTGTGCCAGAAGCTTGAACAGTGTCAATAATTCACCCCTCCACTTTGGGAAC	CARSLNSVNNSPLHF	1	8.532423208191126E-4	45	TCRBV05-03	TCRBV05	TCRBV05-03				01,02	TCRBD01-01*01	TCRBD01	TCRBD01-01	01				TCRBJ01-06*02	TCRBJ01	TCRBJ01-06	02				1	5	3	5	1	5	36	51	52	56	61	1	In	VDJ
NNNNTGAAGATCCAGCCCTCAGAACCCAGGGACTCAGCTGTGTACTTCTGTGCCAGCAGTTTTAGAGAGACCCAGTACTTCGGGCCA	CASSFRETQYF	1	8.532423208191126E-4	33	TCRBV12-03/12-04*01	TCRBV12	TCRBV12-03/12-04	01				TCRBD02-01	TCRBD02	TCRBD02-01				01,02	TCRBJ02-05*01	TCRBJ02	TCRBJ02-05	01				3	0	5	8	0	4	48	-1	62	-1	65	1	In	VDJ
ACTGTGACATCGGCCCAAAAGAACCCGACAGCTTTCTATCTCTGTGCCAGTAGTCAACAGGGGGCGCCTGGCTACACCTTCGGTTCG	CASSQQGAPGYTF	1	8.532423208191126E-4	39	TCRBV19-01*01	TCRBV19	TCRBV19-01	01				TCRBD01-01*01	TCRBD01	TCRBD01-01	01				TCRBJ01-02*01	TCRBJ01	TCRBJ01-02	01				5	3	3	0	2	7	42	54	56	65	68	1	In	VDJ
ATGAATGTGAGCACCTTGGAGCTGGGGGACTCGGCCCTTTATCTTTGCGCCAGCAGCCTCGGGACCCATGGCTACACCTTCGGTTCG	CASSLGTHGYTF	2	0.0017064846416382253	36	TCRBV05-01*01	TCRBV05	TCRBV05-01	01								TCRBD01,TCRBD02	TCRBD01-01,TCRBD02-01		TCRBJ01-02*01	TCRBJ01	TCRBJ01-02	01				4	2	0	7	3	6	45	57	60	65	67	2	In	VDJ
NNNNTGTCGGCTGCTCCCTCCCAGACATCTGTGTACTTCTGTGCCAGCAACCGAGCGGGGGGCTACAATGAGCAGTTCTTCGGGCCA	CASNRAGGYNEQFF	1	8.532423208191126E-4	42	TCRBV06-05*01	TCRBV06	TCRBV06-05	01				TCRBD02-01*01	TCRBD02	TCRBD02-01	01				TCRBJ02-01*01	TCRBJ02	TCRBJ02-01	01				7	0	6	1	4	3	39	49	53	-1	62	1	In	VDJ
TGAGCACCTTGGAGCTGGGGGACTCGGCCCTTTATCTTTGCGCCAGCAGCCCGCGGAATAGGCTCCTACGAGCAGTACTTCGGGCCG		1	8.532423208191126E-4	43	TCRBV05-01*01	TCRBV05	TCRBV05-01	01				TCRBD02-01	TCRBD02	TCRBD02-01				01,02	TCRBJ02-07*01	TCRBJ02	TCRBJ02-07	01				4	6	7	5	2	0	38	50	52	56	62	1	Out	VDJ
ATCCAGCCTGCAGAGCTTGAGGACTCGGCCGTGTATCTCTGTGCCAGCAGCTTAGCCGCGGCCTACAATGAGCAGTTCTTCGGGCCA	CASSLAAAYNEQFF	1	8.532423208191126E-4	42	TCRBV11	TCRBV11				TCRBV11-02,TCRBV11-03		TCRBD02-01	TCRBD02	TCRBD02-01				01,02	TCRBJ02-01*01	TCRBJ02	TCRBJ02-01	01				1	0	7	5	2	2	39	55	57	-1	61	1	In	VDJ
CTGAATGTGAACGCCTTGGAGCTGGACGACTCGGCCCTGTATCTCTGTGCCAGCAGCTTACTGAACACTGAAGCTTTCTTTGGACAA	CASSLLNTEAFF	2	0.0017064846416382253	36	TCRBV05-04*01	TCRBV05	TCRBV05-04	01								TCRBD01,TCRBD02	TCRBD01-01,TCRBD02-01		TCRBJ01-01*01	TCRBJ01	TCRBJ01-01	01				2	0	3	7	0	0	45	-1	59	-1	61	2	In	VDJ
CAGCGCACAGAGCAGGAGGACTCGGCCGTGTATCTCTGTGCCAGCAGCCTACGGGCATTTGGGTCCGGGGAGCTGTTTTTTGGAGAA	CASSLRAFGSGELFF	1	8.532423208191126E-4	45	TCRBV07-02	TCRBV07	TCRBV07-02				01,02					TCRBD01,TCRBD02	TCRBD01-01,TCRBD02-01		TCRBJ02-02*01	TCRBJ02	TCRBJ02-02	01				5	8	8	0	4	6	36	48	52	56	64	1	In	VDJ
ATCCAGCGCACAGAGCAGCGGGACTCGGCCATGTATCGCTGTGCCAGCAGCTTAGGTACGATGAACACTGAAGCTTTCTTTGGACAA	CASSLGTMNTEAFF	1	8.532423208191126E-4	42	TCRBV07-06*01	TCRBV07	TCRBV07-06	01								TCRBD01,TCRBD02	TCRBD01-01,TCRBD02-01		TCRBJ01-01*01	TCRBJ01	TCRBJ01-01	01				1	0	2	8	4	0	39	55	59	-1	61	1	In	VDJ
ACTCTGACAGTGACCAGTGCCCATCCTGAAGACAGCAGCTTCTACATCTGCAGTGCACAGCCATGGTCTGGCTACACCTTCGGTTCG	CSAQPWSGYTF	1	8.532423208191126E-4	33	TCRBV20-01	TCRBV20	TCRBV20-01				01,04	TCRBD01-01*01	TCRBD01	TCRBD01-01	01				TCRBJ01-02*01	TCRBJ01	TCRBJ01-02	01				6	8	3	5	0	7	48	-1	56	60	68	1	In	VDJ
AACGCCTTGGAGCTGGACGACTCGGCCCTGTATCTCTGTGCCAGCAGCTTCGGGGACAGGGAGGTATATGGCTACACCTTCGGTTCG	CASSFGDREVYGYTF	1	8.532423208191126E-4	45	TCRBV05-04*01	TCRBV05	TCRBV05-04	01				TCRBD01-01*01	TCRBD01	TCRBD01-01	01				TCRBJ01-02*01	TCRBJ01	TCRBJ01-02	01				2	5	0	3	2	5	36	50	52	61	66	1	In	VDJ
TCTGCCATCCCCAACCAGACAGCTCTTTACTTCTGTGCCACCAGTGACCCCGGTCGACAGGGAGGAGAGACCCAGTACTTCGGGCCA	CATSDPGRQGGETQYF	1	8.532423208191126E-4	48	TCRBV24-01*01	TCRBV24	TCRBV24-01	01				TCRBD01-01*01	TCRBD01	TCRBD01-01	01				TCRBJ02-05*01	TCRBJ02	TCRBJ02-05	01				4	3	2	3	8	4	33	47	55	62	65	1	In	VDJ
ATCCAGCGCACAGAGCGGGGGGACTCAGCCGTGTATCTCTGTGCCAGCAGCTTGCGCGGGGGAACAGAGACCCAGTACTTCGGGCCA	CASSLRGGTETQYF	1	8.532423208191126E-4	42	TCRBV07-03*01	TCRBV07	TCRBV07-03	01				TCRBD02-01*01	TCRBD02	TCRBD02-01	01				TCRBJ02-05*01	TCRBJ02	TCRBJ02-05	01				3	3	7	2	2	4	39	53	55	62	65	1	In	VDJ
CTAGAGTCTGCCATCCCCAACCAGACAGCTCTTTACTTCTGTGCCACCAGGGACGGGGGGCCACAAGAGACCCAGTACTTCGGGCCA	CATRDGGPQETQYF	1	8.532423208191126E-4	42	TCRBV24-01*01	TCRBV24	TCRBV24-01	01				TCRBD02-01*01	TCRBD02	TCRBD02-01	01				TCRBJ02-05*01	TCRBJ02	TCRBJ02-05	01				7	3	8	1	3	2	39	50	53	60	63	1	In	VDJ
AACGCCTTGTTGCTGGGGGACTCGGCCCTCTATCTCTGTGCCAGCAGCTTGTACGGGGGCCTGGACACTGAAGCTTTCTTTGGACAA	CASSLYGGLDTEAFF	2	0.0017064846416382253	45	TCRBV05-06*01	TCRBV05	TCRBV05-06	01								TCRBD01,TCRBD02	TCRBD01-01,TCRBD02-01		TCRBJ01-01*01	TCRBJ01	TCRBJ01-01	01				1	4	6	0	3	3	36	51	54	60	64	2	In	VDJ
ATTCTCCACTCTGAGGATCCAGCCCATGGAACCCAGGGACTTGGGCCTATATTTCTGTGCCAGCAGCCCGAAGCTTTCTTTGGACAA		1	8.532423208191126E-4	26	TCRBV12-01*01	TCRBV12	TCRBV12-01	01											TCRBJ01-01*01	TCRBJ01	TCRBJ01-01	01				5	2	0	0	0	8	55	-1	-1	67	69	1	Out	VJ
CTGAAGATCCGGTCCACAAAGCTGGAGGACTCAGCCATGTACTTCTGTGCCAGCAGTCCCGCCGGGCCTTCCCAGCATTTTGGTGAT	CASSPAGPSQHF	2	0.0017064846416382253	36	TCRBV02-01	TCRBV02	TCRBV02-01				01,03					TCRBD01,TCRBD02	TCRBD01-01,TCRBD02-01		TCRBJ01-05*01	TCRBJ01	TCRBJ01-05	01				5	3	8	0	6	11	45	57	63	67	70	2	In	VDJ
CAGCCTGCAGAGCTTGGGGACTCGGCCATGTATCTCTGTGCCAGCAGCCCTCCGGGACAGGGTTTGTGGGAGCAGTACTTCGGGCCG	CASSPPGQGLWEQYF	1	8.532423208191126E-4	45	TCRBV11-01*01	TCRBV11	TCRBV11-01	01				TCRBD01-01*01	TCRBD01	TCRBD01-01	01				TCRBJ02-07*01	TCRBJ02	TCRBJ02-07	01				5	7	0	3	5	7	36	48	53	62	69	1	In	VDJ
GCTACCAGCTCCCAGACATCTGTGTACTTCTGTGCCATCAGTGAGTCGGGGAGGGGGGCCCGAGACAATGAGCAGTTCTTCGGGCCA	CAISESGRGARDNEQFF	2	0.0017064846416382253	51	TCRBV10-03*01	TCRBV10	TCRBV10-03	01				TCRBD02-01*02	TCRBD02	TCRBD02-01	02				TCRBJ02-01*01	TCRBJ02	TCRBJ02-01	01				0	9	9	0	1	5	30	47	48	55	64	2	In	VDJ
ATCAATTCCCTGGAGCTTGGTGACTCTGCTGTGTATTTCTGTGCCAGCAGCCAACCGCGGTCGTGCTACGAGCAGTACTTCGGGCCG	CASSQPRSCYEQYF	2	0.0017064846416382253	42	TCRBV03-01/03-02*01	TCRBV03	TCRBV03-01/03-02	01				TCRBD02-01	TCRBD02	TCRBD02-01				01,02	TCRBJ02-07*01	TCRBJ02	TCRBJ02-07	01				2	5	7	5	2	3	39	54	56	60	65	2	In	VDJ
ACCAGTGCCCATCCTGAAGACAGCAGCTTCTACATCTGCAGTGCAACGGACACGAAGCGCCCTCCCTACGAGCAGTACTTCGGGCCG	CSATDTKRPPYEQYF	2	0.0017064846416382253	45	TCRBV20	TCRBV20				TCRBV20-01,TCRBV20-or09_02		TCRBD01-01*01	TCRBD01	TCRBD01-01	01				TCRBJ02-07*01	TCRBJ02	TCRBJ02-07	01				6	12	1	6	3	2	36	44	47	52	64	2	In	VDJ
TCTGCTGTACCCTCTCAGACATCTGTGTACTTCTGTGCCAGCAGTGATACTAGCGGGGGGGCCTCAGATACGCAGTATTTTGGCCCA	CASSDTSGGASDTQYF	1	8.532423208191126E-4	48	TCRBV06-04*01	TCRBV06	TCRBV06-04	01				TCRBD02-01*01	TCRBD02	TCRBD02-01	01				TCRBJ02-03*01	TCRBJ02	TCRBJ02-03	01				3	3	3	0	1	4	33	47	48	61	64	1	In	VDJ
TTCTAAGAAGCTCCTCCTCAGTGACTCTGGCTTCTATCTCTGTGCCTGGATCGTCGGAAAGGGCTCTATGGCTACACCTTCGGTTCG		1	8.532423208191126E-4	41	TCRBV30-01*02	TCRBV30	TCRBV30-01	02								TCRBD01,TCRBD02	TCRBD01-01,TCRBD02-01		TCRBJ01-02*01	TCRBJ01	TCRBJ01-02	01				4	2	5	3	9	4	40	50	59	63	65	1	Out	VDJ
NNNNNNNTGTCGGCTGCTCCCTCCCAGACATCTGTGTACTTCTGTGCCAGCAGTGTACAGGGGGATAGAGGCTACACCTTCGGTTCG	CASSVQGDRGYTF	1	8.532423208191126E-4	39	TCRBV06	TCRBV06				TCRBV06-01,TCRBV06-05		TCRBD01-01*01	TCRBD01	TCRBD01-01	01				TCRBJ01-02*01	TCRBJ01	TCRBJ01-02	01				4	5	3	1	1	8	42	55	56	64	69	1	In	VDJ
CAGCGCACAGAGCAGCGGGACTCGGCCATGTATCGCTGTGCCAGCAGCCCGCTACCTGGACTGGGCTCTGGGCAGTACTTCGGGCCG	CASSPLPGLGSGQYF	1	8.532423208191126E-4	45	TCRBV07-06*01	TCRBV07	TCRBV07-06	01				TCRBD02-01	TCRBD02	TCRBD02-01				01,02	TCRBJ02-07*01	TCRBJ02	TCRBJ02-07	01				5	9	1	10	9	9	36	48	57	62	71	1	In	VDJ
AACGCCTTGTTGCTGGGGGACTCGGCCCTGTATCTCTGTGCCAGCAGCTTCGCCCTTGGGACAGCCTACGAGCAGTACTTCGGGCCG	CASSFALGTAYEQYF	1	8.532423208191126E-4	45	TCRBV05-05*01	TCRBV05	TCRBV05-05	01				TCRBD01-01*01	TCRBD01	TCRBD01-01	01				TCRBJ02-07*01	TCRBJ02	TCRBJ02-07	01				2	0	0	5	7	2	36	50	57	-1	64	1	In	VDJ
ATCGGCCCAAAAGAACCCGACAGCTTTCTATCTCTGTGCCAGTAGTAAATGGACAGGGTGAAGTTAAATGAGCAGTTCTTCGGGCCA		1	8.532423208191126E-4	47	TCRBV19-01*01	TCRBV19	TCRBV19-01	01				TCRBD01-01*01	TCRBD01	TCRBD01-01	01				TCRBJ02-01*01	TCRBJ02	TCRBJ02-01	01				4	8	1	3	3	7	34	47	50	58	66	1	Out	VDJ
ATCCAGCCCTCAGAACCCAGGGACTCAGCTGTGTACTTCTGTGCCAGCAGTTTAATCCCCTCCCGGGAGACCCAGTACTTCGGGCCA	CASSLIPSRETQYF	2	0.0017064846416382253	42	TCRBV12	TCRBV12				TCRBV12-03/12-04,TCRBV12-04		TCRBD02-01	TCRBD02	TCRBD02-01				01,02	TCRBJ02-05*01	TCRBJ02	TCRBJ02-05	01				2	0	8	5	9	5	39	54	63	-1	66	2	In	VDJ
CTGAATGTGAACGCCTTGTTGCTGGGGGACTCGGCCCTCTATCTCTGTGCCAGCAGCCTTAGGCGGACTGAAGCTTTCTTTGGACAA	CASSLRRTEAFF	2	0.0017064846416382253	36	TCRBV05-06*01	TCRBV05	TCRBV05-06	01				TCRBD02-01	TCRBD02	TCRBD02-01				01,02	TCRBJ01-01*01	TCRBJ01	TCRBJ01-01	01				4	0	7	5	5	5	45	57	62	-1	66	2	In	VDJ
GGGGACTCGGCCCTCTATCTCTGTGCCAGCAGCTTAAACGGAGGCCTTGACACAACTAGAGCTAACTATGGCTACACCTTCGGTTCG	CASSLNGGLDTTRANYGYTF	1	8.532423208191126E-4	60	TCRBV05	TCRBV05				TCRBV05-06,TCRBV05-07		TCRBD02-01	TCRBD02	TCRBD02-01				01,02	TCRBJ01-02*01	TCRBJ01	TCRBJ01-02	01				2	2	3	8	19	0	21	35	54	59	61	1	In	VDJ
CATCCCCAACCAGACAGCTCTTTACTTCTGTGCCACCAGTGATTTGCAAGTCGGGACAGGGGGCGAGGTGAGCAGTTCTTCGGGCCA		1	8.532423208191126E-4	53	TCRBV24-01*01	TCRBV24	TCRBV24-01	01				TCRBD01-01*01	TCRBD01	TCRBD01-01	01				TCRBJ02-01*01	TCRBJ02	TCRBJ02-01	01				0	4	0	0	6	9	28	46	52	64	68	1	Out	VDJ
NTGTCGGCTGCTCCCTCCCAAACATCTGTGTACTTCTGTGCCAGCAGTTAGGCGGGGACAGGGAGCTACGAGCAGTACTTCGGGCCG	CASS*AGTGSYEQYF	1	8.532423208191126E-4	45	TCRBV06-02/06-03*01	TCRBV06	TCRBV06-02/06-03	01				TCRBD01-01*01	TCRBD01	TCRBD01-01	01				TCRBJ02-07*01	TCRBJ02	TCRBJ02-07	01				3	2	0	3	4	3	36	50	54	63	65	1	Stop	VDJ
TGAAGATCCAGCGCACAGAGCAGCGGGACTCGGCCATGTATCGCTGTGCCAGCAGCTTGGGAGAATTCACCCCTCCACTTTGGGAAC		1	8.532423208191126E-4	37	TCRBV07-06*01	TCRBV07	TCRBV07-06	01				TCRBD02-01*02	TCRBD02	TCRBD02-01	02				TCRBJ01-06*02	TCRBJ01	TCRBJ01-06	02				3	0	9	2	0	7	44	-1	58	-1	63	1	Out	VDJ
CTCACTGTGACATCGGCCCAAAAGAACCCGACAGCTTTCTATCTCTGTGCCAGTACCGGGACAGCTCCTGAAGCTTTCTTTGGACAA	CASTGTAPEAFF	1	8.532423208191126E-4	36	TCRBV19-01*01	TCRBV19	TCRBV19-01	01				TCRBD01-01*01	TCRBD01	TCRBD01-01	01				TCRBJ01-01*01	TCRBJ01	TCRBJ01-01	01				7	3	0	5	2	6	45	55	57	64	67	1	In	VDJ
GCCTTGGAGCTGGACGACTCGGCCCTGTATCTCTGTGCCAGCAGCTTGGGGGGGACAGGGTTTAATGAAAAACTGTTTTTTGGCAGT	CASSLGGTGFNEKLFF	2	0.0017064846416382253	48	TCRBV05-04*01	TCRBV05	TCRBV05-04	01				TCRBD01-01*01	TCRBD01	TCRBD01-01	01				TCRBJ01-04*01	TCRBJ01	TCRBJ01-04	01				0	2	0	3	2	4	33	49	51	60	62	2	In	VDJ
TGAGCACCTTGGAGCTGGGGGACTCGGCCCTTTATCTTTGCGCCAGCAGCTTCGCGACCATAGTCCTACGAGCAGTACTTCGGGCCG		1	8.532423208191126E-4	43	TCRBV05-01*01	TCRBV05	TCRBV05-01	01								TCRBD01,TCRBD02	TCRBD01-01,TCRBD02-01		TCRBJ02-07*01	TCRBJ02	TCRBJ02-07	01				2	5	2	7	3	1	38	52	55	58	63	1	Out	VDJ
ATCCTGGAGTCGCCCAGCCCCAACCAGACCTCTCTGTACTTCTGTGCCAGCAGTTTGGGGGAGGCTTCACCCCTCCACTTTGGGAAC	CASSLGEASPLHF	1	8.532423208191126E-4	39	TCRBV27-01*01	TCRBV27	TCRBV27-01	01				TCRBD02-01*02	TCRBD02	TCRBD02-01	02				TCRBJ01-06*02	TCRBJ01	TCRBJ01-06	02				3	1	9	1	2	9	42	56	58	64	65	1	In	VDJ
ATTCTGGAGTCCGCCAGCACCAACCAGACATCTATGTACCTCTGTGCCAGCAGTTTACCGGCTTTAGAGACCCAGTACTTCGGGCCA	CASSLPALETQYF	1	8.532423208191126E-4	39	TCRBV28-01*01	TCRBV28	TCRBV28-01	01								TCRBD01,TCRBD02	TCRBD01-01,TCRBD02-01		TCRBJ02-05*01	TCRBJ02	TCRBJ02-05	01				2	3	9	0	2	4	42	57	59	62	65	1	In	VDJ
ACTGTGACATCGGCCCAAAAGAACCCGACAGCTTTCTATCTCTGTGCCAGTAGCAATAGGGGGTCCAAGGCCCAGCATTTTGGTGAT	CASSNRGSKAQHF	1	8.532423208191126E-4	39	TCRBV19-01*01	TCRBV19	TCRBV19-01	01				TCRBD01-01*01	TCRBD01	TCRBD01-01	01				TCRBJ01-05*01	TCRBJ01	TCRBJ01-05	01				6	7	5	1	4	11	42	53	57	63	70	1	In	VDJ
CCAGGCCTGGGGGACGCAGCCATGTACCTGTGTGCCACCAGCAGAGAGATTGTCGGGGCTGGTAATTCACCCCTCCACTTTGGGAAC	CATSREIVGAGNSPLHF	1	8.532423208191126E-4	51	TCRBV15-01*02	TCRBV15	TCRBV15-01	02								TCRBD01,TCRBD02	TCRBD01-01,TCRBD02-01		TCRBJ01-06*02	TCRBJ01	TCRBJ01-06	02				0	3	7	0	7	6	30	47	54	59	62	1	In	VDJ
CTGGAGTCGCCCAGCCCCAACCAGACCTCTCTGTACTTCTGTGCCAGCAGTCCGAGGTCGCATAATTCACCCCTCCACTTTGGGAAC	CASSPRSHNSPLHF	1	8.532423208191126E-4	42	TCRBV27-01*01	TCRBV27	TCRBV27-01	01				TCRBD02-01*02	TCRBD02	TCRBD02-01	02				TCRBJ01-06*02	TCRBJ01	TCRBJ01-06	02				5	4	11	1	2	5	39	51	53	57	61	1	In	VDJ
GACATCGGCCCAAAAGAACCCGACAGCTTTCTATCTCTGTGCCAGCACACTACGGGATTATAATGGAATGAGCAGTTCTTCGGGCCA		2	0.0017064846416382253	44	TCRBV19-01*01	TCRBV19	TCRBV19-01	01				TCRBD02-01*02	TCRBD02	TCRBD02-01	02				TCRBJ02-01*01	TCRBJ02	TCRBJ02-01	01				9	9	8	3	7	7	37	45	52	57	66	2	Out	VDJ
TCCGCCAGCACCAACCAGACATCTATGTACCTCTGTGCCAGCAGTTTAGGAGGACTAGCGGGCTACAATGAGCAGTTCTTCGGGCCA	CASSLGGLAGYNEQFF	1	8.532423208191126E-4	48	TCRBV28-01*01	TCRBV28	TCRBV28-01	01				TCRBD02-01	TCRBD02	TCRBD02-01				01,02	TCRBJ02-01*01	TCRBJ02	TCRBJ02-01	01				2	0	1	4	3	3	33	48	51	-1	62	1	In	VDJ
CTGGAGCTTGGTGACTCTGCTGTGTATTTCTGTGCCAGCAGCCAAGGACGGGGGGACAGCGTATACAATGAGCAGTTCTTCGGGCCA	CASSQGRGDSVYNEQFF	1	8.532423208191126E-4	51	TCRBV03-01/03-02*01	TCRBV03	TCRBV03-01/03-02	01								TCRBD01,TCRBD02	TCRBD01-01,TCRBD02-01		TCRBJ02-01*01	TCRBJ02	TCRBJ02-01	01				1	4	0	5	6	4	30	46	52	59	63	1	In	VDJ
CTCACTCTGGAGTCCGCTACCAGCTCCCAGACATCTGTGTACTTCTGTGCCATCAGTGTGGGTAACACTGAAGCTTTCTTTGGACAA	CAISVGNTEAFF	1	8.532423208191126E-4	36	TCRBV10-03*01	TCRBV10	TCRBV10-03	01								TCRBD01,TCRBD02	TCRBD01-01,TCRBD02-01		TCRBJ01-01*01	TCRBJ01	TCRBJ01-01	01				4	1	0	9	1	2	45	58	59	62	63	1	In	VDJ
AATGTGAACGCCTTGGAGCTGGAGGACTCGGCCCTGTATCTCTGTGCCAGCGAAGGACAGTTCAATCAGCCCCAGCATTTTGGTGAT	CASEGQFNQPQHF	1	8.532423208191126E-4	39	TCRBV05-08*01	TCRBV05	TCRBV05-08	01				TCRBD01-01*01	TCRBD01	TCRBD01-01	01				TCRBJ01-05*01	TCRBJ01	TCRBJ01-05	01				7	2	1	5	3	3	42	51	54	60	62	1	In	VDJ
AGTGACCAGTGCCCATCCTGAAGACAGCAGCTTCTACATCTGCAGTGCTAGAGCGGACAGGGATTGTACGAGCAGTACTTCGGGCCG		1	8.532423208191126E-4	41	TCRBV20	TCRBV20				TCRBV20-01,TCRBV20-or09_02		TCRBD01-01*01	TCRBD01	TCRBD01-01	01				TCRBJ02-07*01	TCRBJ02	TCRBJ02-07	01				1	4	1	3	1	4	40	53	54	62	66	1	Out	VDJ
TCTCTGGAGCTGGGGGACTCAGCTTTGTATTTCTGTGCCAGCAGCTCCTTGAATGGACGGGGTAATTCACCCCTCCACTTTGGGAAC	CASSSLNGRGNSPLHF	1	8.532423208191126E-4	48	TCRBV09-01*01	TCRBV09	TCRBV09-01	01				TCRBD02-01*01	TCRBD02	TCRBD02-01	01				TCRBJ01-06*02	TCRBJ01	TCRBJ01-06	02				4	0	8	3	12	6	33	45	57	-1	62	1	In	VDJ
TCCACAAAGCTGGAGGACTCAGCCATGTACTTCTGTGCCAGCAGGGATAACCGGGACAGGGTAAAGGAGACCCAGTACTTCGGGCCA	CASRDNRDRVKETQYF	1	8.532423208191126E-4	48	TCRBV02-01	TCRBV02	TCRBV02-01				01,03	TCRBD01-01*01	TCRBD01	TCRBD01-01	01				TCRBJ02-05*01	TCRBJ02	TCRBJ02-05	01				6	5	0	3	8	5	33	44	52	61	66	1	In	VDJ
CAGCGCACAGAGCAGCGGGACTCGGCCATGTATCGCTGTGCCAGCAGCTCCTTTAGCGGGGGGGCCTACGAGCAGTACTTCGGGCCG	CASSSFSGGAYEQYF	1	8.532423208191126E-4	45	TCRBV07-06*01	TCRBV07	TCRBV07-06	01				TCRBD02-01*01	TCRBD02	TCRBD02-01	01				TCRBJ02-07*01	TCRBJ02	TCRBJ02-07	01				4	0	5	0	4	2	36	49	53	-1	64	1	In	VDJ
AGTGCCCATCCTGAAGACAGCAGCTTCTACATCTGCAGTGCTAGAGCCTTTAGGGAGACAGTCGGGGGTGAGCAGTTCTTCGGGCCA	CSARAFRETVGGEQFF	1	8.532423208191126E-4	48	TCRBV20	TCRBV20				TCRBV20-01,TCRBV20-or09_02		TCRBD02-01*01	TCRBD02	TCRBD02-01	01				TCRBJ02-01*01	TCRBJ02	TCRBJ02-01	01				1	0	8	2	16	9	33	46	62	-1	68	1	In	VDJ
GCCCAAAAGAACCCGACAGCTTTCTATCTCTGTGCCAGTAGTGGGCGAAGCGGAGGAGTCTTTTACAATGAGCAGTTCTTCGGGCCA	CASSGRSGGVFYNEQFF	1	8.532423208191126E-4	51	TCRBV19-01*01	TCRBV19	TCRBV19-01	01				TCRBD02-01	TCRBD02	TCRBD02-01				01,02	TCRBJ02-01*01	TCRBJ02	TCRBJ02-01	01				5	10	6	5	6	4	30	42	48	53	63	1	In	VDJ
TCCACAAAGCTGGAGGACTCAGCCATGTACTTCTGTGCCAGCGAGGGTAGAGCGGGGGGGCGCAGGACTGAAGCTTTCTTTGGACAA	CASEGRAGGRRTEAFF	1	8.532423208191126E-4	48	TCRBV02-01	TCRBV02	TCRBV02-01				01,03	TCRBD02-01*01	TCRBD02	TCRBD02-01	01				TCRBJ01-01*01	TCRBJ01	TCRBJ01-01	01				8	6	6	0	8	5	33	42	50	60	66	1	In	VDJ
GCCCAAAAGAACCCGACAGCTTTCTATCTCTGTGCCAGTAGTATCGGAACAGGAAGGGCCTTGAACACTGAAGCTTTCTTTGGACAA	CASSIGTGRALNTEAFF	1	8.532423208191126E-4	51	TCRBV19-01*01	TCRBV19	TCRBV19-01	01				TCRBD01-01*01	TCRBD01	TCRBD01-01	01				TCRBJ01-01*01	TCRBJ01	TCRBJ01-01	01				3	8	3	4	4	0	30	44	48	53	61	1	In	VDJ
CAGCGCACAGAGCAGCGGGACTCGGCCATGTATCGCTGTGCCAGCAGCTCAACCGGGACAGGGGGTGAAAAACTGTTTTTTGGCAGT	CASSSTGTGGEKLFF	1	8.532423208191126E-4	45	TCRBV07-06*01	TCRBV07	TCRBV07-06	01				TCRBD01-01*01	TCRBD01	TCRBD01-01	01				TCRBJ01-04*01	TCRBJ01	TCRBJ01-04	01				4	0	0	1	5	7	36	49	54	-1	65	1	In	VDJ
AAGATCCAGCCCTCAGAACCCAGGGACTCAGCTGTGTACTTCTGTGCCAGCACCGTGTCCAGCAGCTATGGCTACACCTTCGGTTCG	CASTVSSSYGYTF	1	8.532423208191126E-4	39	TCRBV12-03/12-04*01	TCRBV12	TCRBV12-03/12-04	01								TCRBD01,TCRBD02	TCRBD01-01,TCRBD02-01		TCRBJ01-02*01	TCRBJ01	TCRBJ01-02	01				7	3	4	5	7	4	42	52	59	62	65	1	In	VDJ
CAGCGCACAGAGCAGGGGGACTCGGCCATGTATCTCTGTGCCAGCAGCTTAGTAGACGGACAGATGTACGAGCAGTACTTCGGGCCG	CASSLVDGQMYEQYF	1	8.532423208191126E-4	45	TCRBV07-09*01	TCRBV07	TCRBV07-09	01				TCRBD01-01*01	TCRBD01	TCRBD01-01	01				TCRBJ02-07*01	TCRBJ02	TCRBJ02-07	01				1	3	1	5	5	4	36	52	57	63	66	1	In	VDJ
AATGTGAACGCCTTGTTGCTGGGGGACTCGGCCCTCTATCTCTGTGCCAGCAGCTTGGTCCCCAATTCACCCCTCCACTTTGGGAAC	CASSLVPNSPLHF	1	8.532423208191126E-4	39	TCRBV05-06*01	TCRBV05	TCRBV05-06	01											TCRBJ01-06*02	TCRBJ01	TCRBJ01-06	02				0	5	0	0	0	7	42	-1	-1	58	63	1	In	VJ
GTGACATCGGCCCAAAAGAACCCGACAGCTTTCTATCTCTGTGCCAGTAGTATTAAGGGAAGCTACAATGAGCAGTTCTTCGGGCCA	CASSIKGSYNEQFF	1	8.532423208191126E-4	42	TCRBV19-01*01	TCRBV19	TCRBV19-01	01								TCRBD01,TCRBD02	TCRBD01-01,TCRBD02-01		TCRBJ02-01*01	TCRBJ02	TCRBJ02-01	01				3	2	0	8	3	3	39	53	56	60	62	1	In	VDJ
ATCCTGGAGTCGCCCAGCCCCAACCAGACCTCTCTGTACTTCTGTGCCAGCAGTTTAGGGGGCGGCCAGCCCCAGCATTTTGGTGAT	CASSLGGGQPQHF	2	0.0017064846416382253	39	TCRBV27-01*01	TCRBV27	TCRBV27-01	01				TCRBD01-01*01	TCRBD01	TCRBD01-01	01				TCRBJ01-05*01	TCRBJ01	TCRBJ01-05	01				2	3	6	0	0	7	42	-1	57	63	66	2	In	VDJ
GTGACATCGGCCCAAAAGAACCCGACAGCTTTCTATCTCTGTGCCAGCCTAAAAGGACAGGGAGGTTTTGGCTACACCTTCGGTTCG	CASLKGQGGFGYTF	1	8.532423208191126E-4	42	TCRBV19-01*01	TCRBV19	TCRBV19-01	01				TCRBD01-01*01	TCRBD01	TCRBD01-01	01				TCRBJ01-02*01	TCRBJ01	TCRBJ01-02	01				9	6	1	3	7	7	39	47	54	62	68	1	In	VDJ
CCTAGAGTCTGCCATCCCCAACCAGACAGCTCTTTACTTCTGTGCCACCAGTGATTTTGGCAGTTCTATGGCTACACCTTCGGTTCG		1	8.532423208191126E-4	41	TCRBV24-01*01	TCRBV24	TCRBV24-01	01				TCRBD01-01*01	TCRBD01	TCRBD01-01	01				TCRBJ01-02*01	TCRBJ01	TCRBJ01-02	01				1	2	4	5	3	4	40	57	60	63	65	1	Out	VDJ
AACGCCTTGTTGCTGGGGGACTCGGCCCTGTATCTCTGTGCCAGCAACCCATAGACAGCCTATAATTCACCCCTCCACTTTGGGAAC	CASNP*TAYNSPLHF	1	8.532423208191126E-4	45	TCRBV05-05*01	TCRBV05	TCRBV05-05	01				TCRBD01-01*01	TCRBD01	TCRBD01-01	01				TCRBJ01-06*02	TCRBJ01	TCRBJ01-06	02				6	0	2	5	7	2	36	46	53	-1	58	1	Stop	VDJ
CTGACTGTGAGCAACATGAGCCCTGAAGACAGCAGCATATATCTCTGCAGCGTCATCGGACTGGGCCACGAGCAGTACTTCGGGCCG	CSVIGLGHEQYF	2	0.0017064846416382253	36	TCRBV29-01	TCRBV29	TCRBV29-01				01,02	TCRBD02-01	TCRBD02	TCRBD02-01				01,02	TCRBJ02-07*01	TCRBJ02	TCRBJ02-07	01				6	5	1	10	4	5	45	53	57	62	67	2	In	VDJ
CTGCAGCCAGAAGACTCAGCCCTGTATCTCTGCGCCAGCAGCCCCAAAGGGTCGGGAAAGAGGTCCGGGGAGCTGTTTTTTGGAGAA	CASSPKGSGKRSGELFF	2	0.0017064846416382253	51	TCRBV04-01*01	TCRBV04	TCRBV04-01	01				TCRBD02-01*02	TCRBD02	TCRBD02-01	02				TCRBJ02-02*01	TCRBJ02	TCRBJ02-02	01				4	7	8	3	9	6	30	43	52	57	64	2	In	VDJ
CATCCTAAAGACAGCAGCTTCTACATCTGCAGTGCTAGAGGGATACCCGATGCTGGGGCGATTACCGGGGAGCTGTTTTTTGGAGAA	CSARGIPDAGAITGELFF	1	8.532423208191126E-4	54	TCRBV20	TCRBV20				TCRBV20-01,TCRBV20-or09_02		TCRBD01-01*01	TCRBD01	TCRBD01-01	01				TCRBJ02-02*01	TCRBJ02	TCRBJ02-02	01				1	4	7	0	14	5	27	40	54	59	63	1	In	VDJ
ATCCAGCGCACAGAGCAGGAGGACTCGGCCGTGTATCTCTGTGCCAGCAGCTTCCGCAGCGGCACCGGGGAGCTGTTTTTTGGAGAA	CASSFRSGTGELFF	1	8.532423208191126E-4	42	TCRBV07-02	TCRBV07	TCRBV07-02				01,02	TCRBD02-01	TCRBD02	TCRBD02-01				01,02	TCRBJ02-02*01	TCRBJ02	TCRBJ02-02	01				3	0	6	5	4	4	39	53	57	-1	62	1	In	VDJ
ACTCTGGAGTCCGCTACCAGCTCCCAGACATCTGTGTACTTCTGTGCCATCAGTGAGGGTCAGGGGGAAAAACTGTTTTTTGGCAGT	CAISEGQGEKLFF	1	8.532423208191126E-4	39	TCRBV10-03*01	TCRBV10	TCRBV10-03	01				TCRBD01-01*01	TCRBD01	TCRBD01-01	01				TCRBJ01-04*01	TCRBJ01	TCRBJ01-04	01				2	0	4	2	3	8	42	57	60	-1	66	1	In	VDJ
NTGTCGGCTGCTCCCTCCCAAACATCTGTGTACTTCTGTGCCAGCAGCCGATGGACAGGTAGCAATCAGCCCCAGCATTTTGGTGAT	CASSRWTGSNQPQHF	1	8.532423208191126E-4	45	TCRBV06-02*02	TCRBV06	TCRBV06-02	02				TCRBD01-01*01	TCRBD01	TCRBD01-01	01				TCRBJ01-05*01	TCRBJ01	TCRBJ01-05	01				2	0	1	4	3	0	36	49	52	-1	59	1	In	VDJ
CACACCCTGCAGCCAGAAGACTCGGCCCTGTATCTCTGCGCCAGCAGCCAAGATAGGGGACTTGAACAGCCCCAGCATTTTGGTGAT	CASSQDRGLEQPQHF	1	8.532423208191126E-4	45	TCRBV04-03*01	TCRBV04	TCRBV04-03	01				TCRBD02-01	TCRBD02	TCRBD02-01				01,02	TCRBJ01-05*01	TCRBJ01	TCRBJ01-05	01				0	4	0	10	3	7	36	53	56	62	66	1	In	VDJ
CGCACAGAGCGGGGGGACTCAGCCGTGTATCTCTGTGCCAGCAGCGTTACGGGGGCAGCGCCTACCTATGGCTACACCTTCGGTTCG	CASSVTGAAPTYGYTF	2	0.0017064846416382253	48	TCRBV07-03*01	TCRBV07	TCRBV07-03	01								TCRBD01,TCRBD02	TCRBD01-01,TCRBD02-01		TCRBJ01-02*01	TCRBJ01	TCRBJ01-02	01				5	9	6	0	5	4	33	45	50	56	65	2	In	VDJ
CAGTGCCCATCCTGAAGACAGCAGCTTCTACATCTGCAGTGCAAGGACGAAAGAAGGGCTCCTAACTATGGCTACACCTTCGGTTCG		1	8.532423208191126E-4	47	TCRBV20	TCRBV20				TCRBV20-01,TCRBV20-or09_02						TCRBD01,TCRBD02	TCRBD01-01,TCRBD02-01		TCRBJ01-02*01	TCRBJ01	TCRBJ01-02	01				6	13	1	7	2	0	34	42	44	48	61	1	Out	VDJ
AAGAAGCTCCTTCTCAGTGACTCTGGCTTCTATCTCTGTGCCTTAATAATACCGGGACCGTCCTACAATGAGCAGTTCTTCGGGCCA	CALIIPGPSYNEQFF	2	0.0017064846416382253	45	TCRBV30-01	TCRBV30	TCRBV30-01				01,05					TCRBD01,TCRBD02	TCRBD01-01,TCRBD02-01		TCRBJ02-01*01	TCRBJ02	TCRBJ02-01	01				7	2	0	7	10	1	36	43	53	58	60	2	In	VDJ
AGATCCAGCGCACAGAGCGGGGGGACTCAGCCGTGTATCTCTGTGCCAGCGTCCCTGGGACGGGAAGAGACCCAGTACTTCGGGCCA		1	8.532423208191126E-4	40	TCRBV07-03*01	TCRBV07	TCRBV07-03	01								TCRBD01,TCRBD02	TCRBD01-01,TCRBD02-01		TCRBJ02-05*01	TCRBJ02	TCRBJ02-05	01				8	3	0	7	6	3	41	50	56	61	64	1	Out	VDJ
ACAGAGCAGGGGGACTCGGCCATGTATCTCTGTGCCAGCAGCTTACTCTCTGGACAGGGGGCTAATGAAAAACTGTTTTTTGGCAGT	CASSLLSGQGANEKLFF	1	8.532423208191126E-4	51	TCRBV07-09*01	TCRBV07	TCRBV07-09	01				TCRBD01-01*01	TCRBD01	TCRBD01-01	01				TCRBJ01-04*01	TCRBJ01	TCRBJ01-04	01				2	0	1	1	6	3	30	45	51	-1	61	1	In	VDJ
CTGGAGCTTGGTGACTCTGCTGTGTATTTCTGTGCCAGCAGCAATTTGGGTCCCATTTTTGGTCATCAGCCCCAGCATTTTGGTGAT	CASSNLGPIFGHQPQHF	1	8.532423208191126E-4	51	TCRBV03-01/03-02*01	TCRBV03	TCRBV03-01/03-02	01								TCRBD01,TCRBD02	TCRBD01-01,TCRBD02-01		TCRBJ01-05*01	TCRBJ01	TCRBJ01-05	01				5	14	0	9	5	5	30	42	47	50	64	1	In	VDJ
AGCTCTCTGGAGCTGGGGGACTCAGCTTTGTATTTCTGTGCCAGCAGCTTTGGGGACAGGGGGGACTATGGCTACACCTTCGGTTCG	CASSFGDRGDYGYTF	1	8.532423208191126E-4	45	TCRBV09-01*01	TCRBV09	TCRBV09-01	01				TCRBD01-01*01	TCRBD01	TCRBD01-01	01				TCRBJ01-02*01	TCRBJ01	TCRBJ01-02	01				4	1	0	1	4	3	36	48	52	63	64	1	In	VDJ
CTGGACGACTCGGCCCTGTATCTCTGTGCCAGCAACTTGGATCGACAGGGAGTTCACATTGGGGCCAACGTCCTGACTTTCGGGGCC	CASNLDRQGVHIGANVLTF	1	8.532423208191126E-4	57	TCRBV05-04*01	TCRBV05	TCRBV05-04	01				TCRBD01-01*01	TCRBD01	TCRBD01-01	01				TCRBJ02-06*01	TCRBJ02	TCRBJ02-06	01				0	9	2	3	3	3	24	40	43	50	59	1	In	VDJ
ATCCGGTCCACAAAGCTGGAGGACTCAGCCATGTACTTCTGTGCCAGCAGGGGACCGCCGGAGGGTTCACCCCTCCACTTTGGGAAC	CASRGPPEGSPLHF	1	8.532423208191126E-4	42	TCRBV02-01	TCRBV02	TCRBV02-01				01,03	TCRBD02-01*02	TCRBD02	TCRBD02-01	02				TCRBJ01-06*02	TCRBJ01	TCRBJ01-06	02				6	0	10	0	9	9	39	50	59	-1	65	1	In	VDJ
AATGTGAGCACCTTGGAGCTGGGGGACTCGGCCCTTTATCTTTGCGCCAGCAGCGCCGACAGCTACAATGAGCAGTTCTTCGGGCCA	CASSADSYNEQFF	2	0.0017064846416382253	39	TCRBV05-01*01	TCRBV05	TCRBV05-01	01				TCRBD01-01*01	TCRBD01	TCRBD01-01	01				TCRBJ02-01*01	TCRBJ02	TCRBJ02-01	01				4	0	2	5	3	3	42	54	57	-1	62	2	In	VDJ
GTGACCAGTGCCCATCCTGAAGACAGCAGCTTCTACATCTGCAGTGCCGCAAGGAGCGGACCTCGGGAGACCCAGTACTTCGGGCCA	CSAARSGPRETQYF	1	8.532423208191126E-4	42	TCRBV20	TCRBV20				TCRBV20-01,TCRBV20-or09_02		TCRBD02-01	TCRBD02	TCRBD02-01				01,02	TCRBJ02-05*01	TCRBJ02	TCRBJ02-05	01				6	7	6	5	7	5	39	47	54	59	66	1	In	VDJ
GAGTCGCCCAGCCCCAACCAGACCTCTCTGTACTTCTGTGCCAGCAGCCTAGGTAGCCGGGGGACCGGGGAGCTGTTTTTTGGAGAA	CASSLGSRGTGELFF	1	8.532423208191126E-4	45	TCRBV27-01*01	TCRBV27	TCRBV27-01	01				TCRBD02-01*01	TCRBD02	TCRBD02-01	01				TCRBJ02-02*01	TCRBJ02	TCRBJ02-02	01				6	0	8	2	10	5	36	47	57	-1	63	1	In	VDJ
ACATCGGCCCAAAAGAACCCGACAGCTTTCTATCTCTGTGCCAGTAGTTGGGGGGGGGACGCTCCCTATGGCTACACCTTCGGTTCG	CASSWGGDAPYGYTF	1	8.532423208191126E-4	45	TCRBV19-01*01	TCRBV19	TCRBV19-01	01				TCRBD02-01*01	TCRBD02	TCRBD02-01	01				TCRBJ01-02*01	TCRBJ01	TCRBJ01-02	01				5	9	9	0	1	4	36	48	49	56	65	1	In	VDJ
ACCCTGGAGTCTGCCAGGCCCTCACATACCTCTCAGTACCTCTGTGCCAGCAGTATCCGGGACAGGGGTGACTACACCTTCGGTTCG	CASSIRDRGDYTF	1	8.532423208191126E-4	39	TCRBV25-01*01	TCRBV25	TCRBV25-01	01				TCRBD01-01*01	TCRBD01	TCRBD01-01	01				TCRBJ01-02*01	TCRBJ01	TCRBJ01-02	01				5	3	0	2	4	10	42	54	58	68	71	1	In	VDJ
GAGTCGCCCAGCCCCAACCAGACCTCTCTGTACTTCTGTGCCAGCAGTTTATACGGGTCGCAGGGAAACACCATATATTTTGGAGAG	CASSLYGSQGNTIYF	1	8.532423208191126E-4	45	TCRBV27-01*01	TCRBV27	TCRBV27-01	01				TCRBD02-01	TCRBD02	TCRBD02-01				01,02	TCRBJ01-03*01	TCRBJ01	TCRBJ01-03	01				1	6	8	4	1	4	36	52	53	57	63	1	In	VDJ
CGGAGTCAGGGGACACAGCACTGTATTTCTGTGCCAGCAGCACCTCGGGGAGCCGACTCTGGGGCCAACGTCCTGACTTTCGGGGCC		1	8.532423208191126E-4	52	TCRBV21-01*01	TCRBV21	TCRBV21-01	01				TCRBD02-01	TCRBD02	TCRBD02-01				01,02	TCRBJ02-06*01	TCRBJ02	TCRBJ02-06	01				4	6	8	3	3	0	29	42	45	50	56	1	Out	VDJ
AGTGCCCATCCTGAAGACAGCAGCTTCTACATCTGCAGTGCTAGACAGGGATCTAGGCCCGGTAATTCACCCCTCCACTTTGGGAAC	CSARQGSRPGNSPLHF	1	8.532423208191126E-4	48	TCRBV20	TCRBV20				TCRBV20-01,TCRBV20-or09_02		TCRBD01-01*01	TCRBD01	TCRBD01-01	01				TCRBJ01-06*02	TCRBJ01	TCRBJ01-06	02				2	12	4	3	0	6	33	-1	45	50	62	1	In	VDJ
GAACCCAGGGACTCAGCTGTGTACTTCTGTGCCAGCAGCGGGCCGGCGACTAGCGGGGGCGAGGGGGAGACCCAGTACTTCGGGCCA	CASSGPATSGGEGETQYF	1	8.532423208191126E-4	54	TCRBV12	TCRBV12				TCRBV12-03/12-04,TCRBV12-04		TCRBD02-01*01	TCRBD02	TCRBD02-01	01				TCRBJ02-05*01	TCRBJ02	TCRBJ02-05	01				6	7	2	2	9	5	27	38	47	59	66	1	In	VDJ
ACTCTGGAGTCAGCTACCAGCTCCCAGACATCTGTGTACTTCTGTGCCATCTCCGGGACGGTGAACACTGAAGCTTTCTTTGGACAA	CAISGTVNTEAFF	1	8.532423208191126E-4	39	TCRBV10-03*01	TCRBV10	TCRBV10-03	01								TCRBD01,TCRBD02	TCRBD01-01,TCRBD02-01		TCRBJ01-01*01	TCRBJ01	TCRBJ01-01	01				8	2	0	7	3	0	42	51	54	59	61	1	In	VDJ
CTGAGGATCCAGCAGGTAGTGCGAGGAGATTCGGCAGCTTATTTCTGTGCCAGCTCAGGGACGAACACTGAAGCTTTCTTTGGACAA	CASSGTNTEAFF	1	8.532423208191126E-4	36	TCRBV18-01*01	TCRBV18	TCRBV18-01	01								TCRBD01,TCRBD02	TCRBD01-01,TCRBD02-01		TCRBJ01-01*01	TCRBJ01	TCRBJ01-01	01				5	0	0	7	0	1	45	-1	57	-1	62	1	In	VDJ
AATGTGAACGCCTTGTTGCTGGGGGACTCGGCCCTCTATCTCTGTGCCAGCAGCTTGGATAGCAATCAGCCCCAGCATTTTGGTGAT	CASSLDSNQPQHF	1	8.532423208191126E-4	39	TCRBV05-06*01	TCRBV05	TCRBV05-06	01											TCRBJ01-05*01	TCRBJ01	TCRBJ01-05	01				0	1	0	0	0	0	42	-1	-1	58	59	1	In	VJ
CGGTCCACAAAGCTGGAGGACTCAGCCATGTACTTCTGTGCCAGCAACCTCCAGGGGGCGGGCCCCTACGAGCAGTACTTCGGGCCG	CASNLQGAGPYEQYF	1	8.532423208191126E-4	45	TCRBV02-01	TCRBV02	TCRBV02-01				01,03	TCRBD01-01*01	TCRBD01	TCRBD01-01	01				TCRBJ02-07*01	TCRBJ02	TCRBJ02-07	01				7	5	4	0	5	2	36	46	51	59	64	1	In	VDJ
AGTTCTAAGAAGCTCCTTCTCAGTGACTCTGGCTTCTATCTCTGTGCCTGGAGGACTTCCGGGGCCAACGTCCTGACTTTCGGGGCC	CAWRTSGANVLTF	2	0.0017064846416382253	39	TCRBV30-01*01	TCRBV30	TCRBV30-01	01				TCRBD02-01	TCRBD02	TCRBD02-01				01,02	TCRBJ02-06*01	TCRBJ02	TCRBJ02-06	01				3	3	2	10	0	4	42	-1	53	57	60	2	In	VDJ
ACATCGGCCCAAAAGAACCCGACAGCTTTCTATCTCTGTGCCAGTAGTATACCGACCGCAGGGGGTTCACCCCTCCACTTTGGGAAC	CASSIPTAGGSPLHF	1	8.532423208191126E-4	45	TCRBV19-01*01	TCRBV19	TCRBV19-01	01				TCRBD01-01*01	TCRBD01	TCRBD01-01	01				TCRBJ01-06*02	TCRBJ01	TCRBJ01-06	02				2	0	4	1	7	9	36	51	58	-1	65	1	In	VDJ
AACCTGAGCTCTCTGGAGCTGGGGGACTCAGCTTTGTATTTCTGTGCCAGCAGCGGGACAGGTGGGCATGAGCAGTTCTTCGGGCCA	CASSGTGGHEQFF	2	0.0017064846416382253	39	TCRBV09-01*01	TCRBV09	TCRBV09-01	01				TCRBD01-01*01	TCRBD01	TCRBD01-01	01				TCRBJ02-01*01	TCRBJ02	TCRBJ02-01	01				3	5	1	4	0	8	42	-1	55	62	67	2	In	VDJ
AAGATCCGGTCCACAAAGCTGGAGGACTCAGCCATGTACTTCTGTGCCAGCACAGAGGCTAGCGGATCCTCCTGGTACTTCGGGCCA	CASTEASGSSWYF	1	8.532423208191126E-4	39	TCRBV02-01	TCRBV02	TCRBV02-01				01,03	TCRBD02-01	TCRBD02	TCRBD02-01				01,02	TCRBJ02-05*01	TCRBJ02	TCRBJ02-05	01				7	9	4	5	6	13	42	52	58	65	74	1	In	VDJ
CTGGAGCTGGGGGACTCAGCTTTGTATTTCTGTGCCAGCAGCCCGCCCCGAGCGGGGGGGGCAAAAGAGACCCAGTACTTCGGGCCA	CASSPPRAGGAKETQYF	1	8.532423208191126E-4	51	TCRBV09-01*01	TCRBV09	TCRBV09-01	01				TCRBD02-01*01	TCRBD02	TCRBD02-01	01				TCRBJ02-05*01	TCRBJ02	TCRBJ02-05	01				4	4	6	0	8	3	30	42	50	60	64	1	In	VDJ
TCTGCCATCCCCAACCAGACAGCTCTTTACTTCTGTGCCACCAGTGACCGACTAGCGGGGGGGCCAGATACGCAGTATTTTGGCCCA	CATSDRLAGGPDTQYF	2	0.0017064846416382253	48	TCRBV24-01*01	TCRBV24	TCRBV24-01	01				TCRBD02-01*01	TCRBD02	TCRBD02-01	01				TCRBJ02-03*01	TCRBJ02	TCRBJ02-03	01				4	1	2	0	2	4	33	47	49	63	64	2	In	VDJ
AACGCCTTGGAGCTGGAGGACTCGGCCCTGTATCTCTGTGCCAGCAGCGAGGGGGGCGCCGTCACAGATACGCAGTATTTTGGCCCA	CASSEGGAVTDTQYF	1	8.532423208191126E-4	45	TCRBV05-08*01	TCRBV05	TCRBV05-08	01								TCRBD01,TCRBD02	TCRBD01-01,TCRBD02-01		TCRBJ02-03*01	TCRBJ02	TCRBJ02-03	01				4	7	5	1	1	2	36	48	49	55	62	1	In	VDJ
CTGACAGTGACCAGTGCCCATCCTGAAGACAGCAGCTTCTACATCTGCAGTGCTAGTCCAAACACAGATACGCAGTATTTTGGCCCA	CSASPNTDTQYF	1	8.532423208191126E-4	36	TCRBV20-01*04	TCRBV20	TCRBV20-01	04				TCRBD01-01*01	TCRBD01	TCRBD01-01	01				TCRBJ02-03*01	TCRBJ02	TCRBJ02-03	01				2	2	4	6	1	2	45	57	58	60	62	1	In	VDJ
ATCCAGCGCACAGAGCAGGGGGACTCGGCCATGTATCTCTGTGCCAGCAGCTTAGTATTTAACGCCTATGGCTACACCTTCGGTTCG	CASSLVFNAYGYTF	2	0.0017064846416382253	42	TCRBV07-09*01	TCRBV07	TCRBV07-09	01								TCRBD01,TCRBD02	TCRBD01-01,TCRBD02-01		TCRBJ01-02*01	TCRBJ01	TCRBJ01-02	01				1	2	3	7	6	4	39	55	61	63	65	2	In	VDJ
AGTGACCAGTGCCCATCCTGAAGACAGCAGCTTCTACATCTGCAGTGCACCGGGGACACGAGCTCCTACGAGCAGTACTTCGGGCCG		1	8.532423208191126E-4	41	TCRBV20	TCRBV20				TCRBV20-01,TCRBV20-or09_02		TCRBD01-01*01	TCRBD01	TCRBD01-01	01				TCRBJ02-07*01	TCRBJ02	TCRBJ02-07	01				6	4	0	6	4	0	40	48	52	58	62	1	Out	VDJ
GCCATCCCCAACCAGACAGCTCTTTACTTCTGTGCCACCAGTGATTTAGGCAGGGGGGCACACAGAGAGGAGCAGTTCTTCGGGCCA	CATSDLGRGAHREEQFF	1	8.532423208191126E-4	51	TCRBV24-01*01	TCRBV24	TCRBV24-01	01				TCRBD01-01*01	TCRBD01	TCRBD01-01	01				TCRBJ02-01*01	TCRBJ02	TCRBJ02-01	01				1	12	4	1	3	10	30	47	50	57	69	1	In	VDJ
CAGCCCTCAGAACCCAGGGACTCAGCTGTGTACTTCTGTGCCAGCTCGGGGCGCGGGGGCCCCCAGGAGACCCAGTACTTCGGGCCA	CASSGRGGPQETQYF	2	0.0017064846416382253	45	TCRBV12	TCRBV12				TCRBV12-03/12-04,TCRBV12-04		TCRBD02-01*01	TCRBD02	TCRBD02-01	01				TCRBJ02-05*01	TCRBJ02	TCRBJ02-05	01				8	7	7	2	7	5	36	45	52	59	66	2	In	VDJ
NNNNTGTCGGCTGCTCCCTCCCAGACATCTGTGTACTTCTGTGCCAGCAAGGGACAGGGGGCCTCAGATACGCAGTATTTTGGCCCA	CASKGQGASDTQYF	1	8.532423208191126E-4	42	TCRBV06-05*01	TCRBV06	TCRBV06-05	01				TCRBD01-01*01	TCRBD01	TCRBD01-01	01				TCRBJ02-03*01	TCRBJ02	TCRBJ02-03	01				7	2	0	0	1	4	39	49	50	62	64	1	In	VDJ
GAACCGGGAGACACGGCACTGTATCTCTGCGCCAGCAGTCAAATGGTTCGGCGGGGGGGCAGAACCGGGGAGCTGTTTTTTGGAGAA	CASSQMVRRGGRTGELFF	1	8.532423208191126E-4	54	TCRBV23-01*01	TCRBV23	TCRBV23-01	01				TCRBD02-01*01	TCRBD02	TCRBD02-01	01				TCRBJ02-02*01	TCRBJ02	TCRBJ02-02	01				2	4	7	0	8	5	27	42	50	59	63	1	In	VDJ
CAGCGCACAGAGCAGGAGGACTCCGCCGTGTATCTCTGTGCCAGCAGCTTAGCACGGGGGATGGGACAGCCCCAGCATTTTGGTGAT	CASSLARGMGQPQHF	1	8.532423208191126E-4	45	TCRBV07-08*01	TCRBV07	TCRBV07-08	01				TCRBD02-01*01	TCRBD02	TCRBD02-01	01				TCRBJ01-05*01	TCRBJ01	TCRBJ01-05	01				0	6	8	2	1	7	36	53	54	60	66	1	In	VDJ
CTGGAGTCTGCTGCCTCCTCCCAGACATCTGTATATTTCTGCGCCAGCAGTGAGTCTTTTGGGGCTAGGGAGCAGTACTTCGGGCCG	CASSESFGAREQYF	1	8.532423208191126E-4	42	TCRBV10-01*01	TCRBV10	TCRBV10-01	01				TCRBD01-01*01	TCRBD01	TCRBD01-01	01				TCRBJ02-07*01	TCRBJ02	TCRBJ02-07	01				0	4	7	0	4	7	39	56	60	65	69	1	In	VDJ
CAGGTAGTGCGAGGAGATTCGGCAGCTTATTTCTGTGCCAGCTCACCCCAGGGCCGGACAGCCTCCTACGAGCAGTACTTCGGGCCG	CASSPQGRTASYEQYF	1	8.532423208191126E-4	48	TCRBV18-01*01	TCRBV18	TCRBV18-01	01				TCRBD01-01*01	TCRBD01	TCRBD01-01	01				TCRBJ02-07*01	TCRBJ02	TCRBJ02-07	01				3	1	1	5	8	0	33	47	55	61	62	1	In	VDJ
CAGCCTGCAGAACTGGAGGATTCTGGAGTTTATTTCTGTGCCAGCAGCCAAGGGGGGGGGCGCCGCAATGAGCAGTTCTTCGGGCCA	CASSQGGGRRNEQFF	1	8.532423208191126E-4	45	TCRBV14-01*01	TCRBV14	TCRBV14-01	01				TCRBD02-01*01	TCRBD02	TCRBD02-01	01				TCRBJ02-01*01	TCRBJ02	TCRBJ02-01	01				1	6	9	0	0	6	36	-1	52	59	65	1	In	VDJ
GTTCTAAGAAGCTCCTTCTCAGTGACTCTGGCTTCTATCTCTGTGCCTGCGACAGGTTCCTCCTACAATGAGCAGTTCTTCGGGCCA		1	8.532423208191126E-4	40	TCRBV30-01	TCRBV30	TCRBV30-01				01,05	TCRBD01-01*01	TCRBD01	TCRBD01-01	01				TCRBJ02-01*01	TCRBJ02	TCRBJ02-01	01				6	3	2	4	1	0	41	49	50	56	59	1	Out	VDJ
GTGAGCACCTTGGAGCTGGGGGACTCGGCCCTTTATCTTTGCGCCAGCAGCCCGGACAGCAACACAGATACGCAGTATTTTGGCCCA	CASSPDSNTDTQYF	1	8.532423208191126E-4	42	TCRBV05-01*01	TCRBV05	TCRBV05-01	01				TCRBD01-01*01	TCRBD01	TCRBD01-01	01				TCRBJ02-03*01	TCRBJ02	TCRBJ02-03	01				4	3	1	5	2	2	39	51	53	59	62	1	In	VDJ
AGGATCCAGCAGGTAGTGCGAGGAGATTCGGCAGCTTATTTCTGTGCCAGCGCCGGGACGGGGAACACTGAAGCTTTCTTTGGACAA	CASAGTGNTEAFF	1	8.532423208191126E-4	39	TCRBV18-01*01	TCRBV18	TCRBV18-01	01								TCRBD01,TCRBD02	TCRBD01-01,TCRBD02-01		TCRBJ01-01*01	TCRBJ01	TCRBJ01-01	01				8	3	0	7	3	1	42	51	54	59	62	1	In	VDJ
CAGCGCACAGAGCAGGGGGACTCGGCCATGTATCTCTGTGCCAGCAGCCCCACCGCGGCCGGCAATCAGCCCCAGCATTTTGGTGAT	CASSPTAAGNQPQHF	1	8.532423208191126E-4	45	TCRBV07-09*01	TCRBV07	TCRBV07-09	01				TCRBD02-01	TCRBD02	TCRBD02-01				01,02	TCRBJ01-05*01	TCRBJ01	TCRBJ01-05	01				5	3	7	5	6	2	36	48	54	58	61	1	In	VDJ
CACATCAATTCCCTGGAGCTTGGTGACTCTGCTGTGTATTTCTGTGCCAGCAGCCCAAGGCGGAGCCATGGCTACACCTTCGGTTCG	CASSPRRSHGYTF	1	8.532423208191126E-4	39	TCRBV03-01/03-02*01	TCRBV03	TCRBV03-01/03-02	01				TCRBD02-01	TCRBD02	TCRBD02-01				01,02	TCRBJ01-02*01	TCRBJ01	TCRBJ01-02	01				4	4	7	5	4	6	42	55	59	63	67	1	In	VDJ
GCTCCCTCCCAGACATCTGTGTACTTCTGTGCCAGCAGGGAAGATAAGATTAGCGGGGGGGCGCGTGAGACCCAGTACTTCGGGCCA	CASREDKISGGARETQYF	2	0.0017064846416382253	54	TCRBV06-01*01	TCRBV06	TCRBV06-01	01				TCRBD02-01*01	TCRBD02	TCRBD02-01	01				TCRBJ02-05*01	TCRBJ02	TCRBJ02-05	01				1	5	5	0	7	5	27	43	50	61	66	2	In	VDJ
GTGACATCGGCCCAAAAGAACCCGACAGCTTTCTATCTCTGTGCCAGTATGTGGGACAGGGGCACCGGGGAGCTGTTTTTTGGAGAA	CASMWDRGTGELFF	1	8.532423208191126E-4	42	TCRBV19-01*01	TCRBV19	TCRBV19-01	01				TCRBD01-01*01	TCRBD01	TCRBD01-01	01				TCRBJ02-02*01	TCRBJ02	TCRBJ02-02	01				7	0	0	2	3	4	39	49	52	-1	62	1	In	VDJ
ATCCAGCGCACAGAGCAGGGGGACTCGGCCATGTATCTCTGTGCCAGCAGCTTAGCCGGACAGGGGATCGGAGCTTTCTTTGGACAA	CASSLAGQGIGAFF	1	8.532423208191126E-4	42	TCRBV07-09*01	TCRBV07	TCRBV07-09	01				TCRBD01-01*01	TCRBD01	TCRBD01-01	01				TCRBJ01-01*01	TCRBJ01	TCRBJ01-01	01				0	5	1	2	1	10	39	56	57	66	71	1	In	VDJ
GACATCCGCTCACCAGGCCTGGGGGACGCAGCCATGTACCTGTGTGCCACCAGCAGTGCCCTAGTTAACGAGCAGTACTTCGGGCCG	CATSSALVNEQYF	1	8.532423208191126E-4	39	TCRBV15-01*02	TCRBV15	TCRBV15-01	02				TCRBD02-01	TCRBD02	TCRBD02-01				01,02	TCRBJ02-07*01	TCRBJ02	TCRBJ02-07	01				3	3	4	8	4	5	42	56	60	64	67	1	In	VDJ
CAGCGCACAGAGCAGGAGGACTCGGCCGTGTATCTCTGTGCCAGCAGCTTACGAGGGCGCTTGGATTCACCCCTCCACTTTGGGAAC	CASSLRGRLDSPLHF	1	8.532423208191126E-4	45	TCRBV07-02	TCRBV07	TCRBV07-02				01,02	TCRBD02-01*02	TCRBD02	TCRBD02-01	02				TCRBJ01-06*02	TCRBJ01	TCRBJ01-06	02				2	7	11	0	1	8	36	51	52	57	64	1	In	VDJ
ACAGAGCGGGGGGACTCAGCCGTGTATCTCTGTGCCAGCAGCTCCGCCAGGGCAGTGGGGTCCTACAATGAGCAGTTCTTCGGGCCA	CASSSARAVGSYNEQFF	2	0.0017064846416382253	51	TCRBV07-03*01	TCRBV07	TCRBV07-03	01				TCRBD01-01*01	TCRBD01	TCRBD01-01	01				TCRBJ02-01*01	TCRBJ02	TCRBJ02-01	01				4	8	4	3	4	1	30	43	47	52	60	2	In	VDJ
ACTGTGACATCGGCCCAAAAGAACCCGACAGCTTTCTATCTCTGTGCCAGTAGTATCGCACAGGTCGGGGAGCTGTTTTTTGGAGAA	CASSIAQVGELFF	1	8.532423208191126E-4	39	TCRBV19-01*01	TCRBV19	TCRBV19-01	01				TCRBD01-01*01	TCRBD01	TCRBD01-01	01				TCRBJ02-02*01	TCRBJ02	TCRBJ02-02	01				3	1	3	4	3	7	42	56	59	64	65	1	In	VDJ
GTCCACGGAGTCAGGGGACACAGCACTGTATTTCTGTGCCAGCAGCAAAGGCTTCGACAGGGTGGGACTGAAGCTTTCTTTGGACAA		1	8.532423208191126E-4	47	TCRBV21-01*01	TCRBV21	TCRBV21-01	01				TCRBD01-01*01	TCRBD01	TCRBD01-01	01				TCRBJ01-01*01	TCRBJ01	TCRBJ01-01	01				1	4	2	3	5	5	34	50	55	62	66	1	Out	VDJ
GTGACCAGTGCCCATCCTGAAGACAGCAGCTTCTACATCTGCAGTGCCAGCCCGGCCTCCCTGAACACTGAAGCTTTCTTTGGACAA	CSASPASLNTEAFF	1	8.532423208191126E-4	42	TCRBV20	TCRBV20				TCRBV20-01,TCRBV20-or09_02						TCRBD01,TCRBD02	TCRBD01-01,TCRBD02-01		TCRBJ01-01*01	TCRBJ01	TCRBJ01-01	01				6	11	4	5	0	0	39	-1	47	50	61	1	In	VDJ
TGTCCTCAGAACCGGGAGACACGGCACTGTATCTCTGCGCCCGAGTTTCCCGGGACAGGACCGAACACTGAAGCTTTCTTTGGACAA		1	8.532423208191126E-4	46	TCRBV23-01*01	TCRBV23	TCRBV23-01	01				TCRBD01-01*01	TCRBD01	TCRBD01-01	01				TCRBJ01-01*01	TCRBJ01	TCRBJ01-01	01				11	3	0	4	10	1	35	41	51	59	62	1	Out	VDJ
CAGCGCACAGAGCAGGAGGACTCGGCCGTGTATCTCTGTGCCAGCAGCCCGAAGACGGCCGATAATGAAAAACTGTTTTTTGGCAGT	CASSPKTADNEKLFF	2	0.0017064846416382253	45	TCRBV07-02	TCRBV07	TCRBV07-02				01,02					TCRBD01,TCRBD02	TCRBD01-01,TCRBD02-01		TCRBJ01-04*01	TCRBJ01	TCRBJ01-04	01				5	6	2	7	5	4	36	48	53	56	62	2	In	VDJ
CACGGAGTCAGGGGACACAGCACTGTATTTCTGTGCCAGCAGCCCGGAACAGGGCCCGCTCTTTTGGGTGGCTACACCTTCGGTTCG		1	8.532423208191126E-4	50	TCRBV21-01*01	TCRBV21	TCRBV21-01	01				TCRBD01-01*01	TCRBD01	TCRBD01-01	01				TCRBJ01-02*01	TCRBJ01	TCRBJ01-02	01				5	14	3	3	5	7	31	43	48	54	68	1	Out	VDJ
ATCCGCTCACCAGGCCTGGGGGACGCAGCCATGTACCTGTGTGCCACCAGCAGAGGGCGGGAGGGCTATGGCTACACCTTCGGTTCG	CATSRGREGYGYTF	2	0.0017064846416382253	42	TCRBV15-01*02	TCRBV15	TCRBV15-01	02				TCRBD02-01*02	TCRBD02	TCRBD02-01	02				TCRBJ01-02*01	TCRBJ01	TCRBJ01-02	01				1	0	7	0	1	4	39	55	56	-1	65	2	In	VDJ
ACCTTGGAGCTGGGGGACTCGGCCCTTTATCTTTGCGCCAGCAGCTTGGGCGAGACAGGGAGGGACGGGGAGCAGTACTTCGGGCCG	CASSLGETGRDGEQYF	1	8.532423208191126E-4	48	TCRBV05-01*01	TCRBV05	TCRBV05-01	01								TCRBD01,TCRBD02	TCRBD01-01,TCRBD02-01		TCRBJ02-07*01	TCRBJ02	TCRBJ02-07	01				0	9	2	3	4	7	33	49	53	60	69	1	In	VDJ
CTGAGGATCCAGCAGGTAGTGCGAGGAGATTCGGCAGCTTATTTCTGTGCCAGCTCACCACGGGGGTCCGAGCAGTACTTCGGGCCG	CASSPRGSEQYF	1	8.532423208191126E-4	36	TCRBV18-01*01	TCRBV18	TCRBV18-01	01								TCRBD01,TCRBD02	TCRBD01-01,TCRBD02-01		TCRBJ02-07*01	TCRBJ02	TCRBJ02-07	01				1	2	6	1	0	6	45	-1	61	66	68	1	In	VDJ
ACTCTGACAGTGACCAGTGCCCATCCTGAAGACAGCAGCTTCTACATCTGCAGTGCTAAGAGCTCCTACGAGCAGTACTTCGGGCCG	CSAKSSYEQYF	1	8.532423208191126E-4	33	TCRBV20-01	TCRBV20	TCRBV20-01				01,04	TCRBD02-01*02	TCRBD02	TCRBD02-01	02				TCRBJ02-07*01	TCRBJ02	TCRBJ02-07	01				4	0	11	2	1	0	48	58	59	-1	62	1	In	VDJ
CCGGTCCACAAAGCTGGAGGACTCAGCCATGTACTTCTGTGCCAGCAGTTGGGACAGGCCTCTGGAAACACCATATATTTTGGAGAG		2	0.0017064846416382253	44	TCRBV02-01	TCRBV02	TCRBV02-01				01,03	TCRBD01-01*01	TCRBD01	TCRBD01-01	01				TCRBJ01-03*01	TCRBJ01	TCRBJ01-03	01				5	1	0	4	1	0	37	49	50	58	59	2	Out	VDJ
CTGCAGAGCTTGAGGACTCGGCCGTGTATCTCTGTGCCAGCAGCTTAGATATTTGTTCTGGGAAATTCACCCCTCCACTTTGGGAAC		1	8.532423208191126E-4	49	TCRBV11	TCRBV11				TCRBV11-02,TCRBV11-03						TCRBD01,TCRBD02	TCRBD01-01,TCRBD02-01		TCRBJ01-06*02	TCRBJ01	TCRBJ01-06	02				0	0	0	8	10	7	32	49	59	-1	63	1	Out	VDJ
ATCCAGCAGGTAGTGCGAGGAGATTCGGCAGCTTATTTCTGTGCCAGCTCATATCAAACCAGGGGAAATGAGCAGTTCTTCGGGCCA	CASSYQTRGNEQFF	1	8.532423208191126E-4	42	TCRBV18-01*01	TCRBV18	TCRBV18-01	01				TCRBD01-01*01	TCRBD01	TCRBD01-01	01				TCRBJ02-01*01	TCRBJ02	TCRBJ02-01	01				5	1	4	2	8	7	39	51	59	65	66	1	In	VDJ
ATCCTGTCCTCAGAACCGGGAGACACGGCACTGTATCTCTGCGCCAGCAGTCCCTAGGGTCCCTACACTGAAGCTTTCTTTGGACAA	CASSP*GPYTEAFF	2	0.0017064846416382253	42	TCRBV23-01*01	TCRBV23	TCRBV23-01	01								TCRBD01,TCRBD02	TCRBD01-01,TCRBD02-01		TCRBJ01-01*01	TCRBJ01	TCRBJ01-01	01				4	5	5	3	3	3	39	52	55	59	64	2	Stop	VDJ
TGGAGCTGGGGGACTCGGCCCTGTATCTCTGTGCCAGAAGCTTGGGGGACACCTCAGCAGAAGAACACTGAAGCTTTCTTTGGACAA		1	8.532423208191126E-4	52	TCRBV05-03	TCRBV05	TCRBV05-03				01,02	TCRBD01-01*01	TCRBD01	TCRBD01-01	01				TCRBJ01-01*01	TCRBJ01	TCRBJ01-01	01				0	11	0	6	0	1	29	-1	45	51	62	1	Out	VDJ
ACGTTGGCGTCTGCTGTACCCTCTCAGACATCTGTGTACTTCTGTGCCAGCAGTGACCCACCGAATCAGCCCCAGCATTTTGGTGAT	CASSDPPNQPQHF	1	8.532423208191126E-4	39	TCRBV06-04*01	TCRBV06	TCRBV06-04	01								TCRBD01,TCRBD02	TCRBD01-01,TCRBD02-01		TCRBJ01-05*01	TCRBJ01	TCRBJ01-05	01				2	2	3	7	2	4	42	57	59	61	63	1	In	VDJ
NTGTCGGCTGCTCCCTCCCAGACATCTGTGCACTTCTGTGCCAGCAGTTATTACACAGGTAGTACCTATGGCTACACCTTCGGTTCG	CASSYYTGSTYGYTF	1	8.532423208191126E-4	45	TCRBV06-05*01	TCRBV06	TCRBV06-05	01				TCRBD01-01*01	TCRBD01	TCRBD01-01	01				TCRBJ01-02*01	TCRBJ01	TCRBJ01-02	01				3	6	3	4	4	4	36	50	54	59	65	1	In	VDJ
ACTCTCAAGATCCAGCCTGCAGAGCTTGAGGACTCGGCCGTGTATCTCTGTGCCAGCAGCTCTGGCTACGAGCAGTACTTCGGGCCG	CASSSGYEQYF	1	8.532423208191126E-4	33	TCRBV11	TCRBV11				TCRBV11-02,TCRBV11-03						TCRBD01,TCRBD02	TCRBD01-01,TCRBD02-01		TCRBJ02-07*01	TCRBJ02	TCRBJ02-07	01				4	0	0	10	2	3	48	61	63	-1	65	1	In	VDJ
CTTGGAGCTGAGGGACTCGGCCCTTTATCTTTGCGCCAGCAGCTTAAACTCTACAGGATCTCTGGAAACACCATATATTTTGGAGAG		1	8.532423208191126E-4	50	TCRBV05-01*01	TCRBV05	TCRBV05-01	01				TCRBD01-01*01	TCRBD01	TCRBD01-01	01				TCRBJ01-03*01	TCRBJ01	TCRBJ01-03	01				2	2	3	4	7	0	31	45	52	57	59	1	Out	VDJ
CCAGCCTGCAGAGCTTGAGGACTCGGCCGTGTATCTCTGTGCCAGCAGCTAAACTAAGGCTAAACGGGGTCCCAGTACTTCGGGCCA		1	8.532423208191126E-4	44	TCRBV11	TCRBV11				TCRBV11-02,TCRBV11-03		TCRBD02-01*01	TCRBD02	TCRBD02-01	01				TCRBJ02-05*01	TCRBJ02	TCRBJ02-05	01				4	1	8	3	14	9	37	50	64	69	70	1	Out	VDJ
ACAGTGACCAGTGCCCATCCTGAAGACAGCAGCTTCTACATCTGCAGTGCTGGGCGGACAGGCTCGGAGACCCAGTACTTCGGGCCA	CSAGRTGSETQYF	1	8.532423208191126E-4	39	TCRBV20	TCRBV20				TCRBV20-01,TCRBV20-or09_02		TCRBD01-01*01	TCRBD01	TCRBD01-01	01				TCRBJ02-05*01	TCRBJ02	TCRBJ02-05	01				5	4	1	4	4	5	42	51	55	62	66	1	In	VDJ
AACGCCTTGGAGCTGGACGACTCGGCCCTGTATCTCTGTGCCAGCAGCCACGACCGGACAGGGGTAAAGACCCAGTACTTCGGGCCA	CASSHDRTGVKTQYF	1	8.532423208191126E-4	45	TCRBV05-04*01	TCRBV05	TCRBV05-04	01				TCRBD01-01*01	TCRBD01	TCRBD01-01	01				TCRBJ02-05*01	TCRBJ02	TCRBJ02-05	01				4	3	1	2	7	6	36	48	55	64	67	1	In	VDJ
AGCCCCAACCAGACCTCTCTGTACTTCTGTGCCAGCAGTTTATATCCCCCTAGCGGCGCTAGCACAGATACGCAGTATTTTGGCCCA	CASSLYPPSGASTDTQYF	1	8.532423208191126E-4	54	TCRBV27-01*01	TCRBV27	TCRBV27-01	01				TCRBD02-01	TCRBD02	TCRBD02-01				01,02	TCRBJ02-03*01	TCRBJ02	TCRBJ02-03	01				1	4	4	5	6	0	27	43	49	56	60	1	In	VDJ
CTGAAGGTGCAGCCTGCAGAACTGGAGGATTCTGGAGTTTATTTCTGTGCCAGCAGCCCCCCATACAGGCCCGGTTCCTTTGGCAGT	CASSPPYRPGSF	1	8.532423208191126E-4	36	TCRBV14-01*01	TCRBV14	TCRBV14-01	01				TCRBD01-01*01	TCRBD01	TCRBD01-01	01				TCRBJ01-04*01	TCRBJ01	TCRBJ01-04	01				4	9	3	4	6	20	45	58	64	69	78	1	In	VDJ
ATTCTGGAGTCCGCCAGCACCAACCAGACATCTATGTACCTCTGTGCCAGCAGTTCCGGGACAGTCTATGGCTACACCTTCGGTTCG	CASSSGTVYGYTF	1	8.532423208191126E-4	39	TCRBV28-01*01	TCRBV28	TCRBV28-01	01				TCRBD01-01*01	TCRBD01	TCRBD01-01	01				TCRBJ01-02*01	TCRBJ01	TCRBJ01-02	01				4	1	0	5	2	4	42	55	57	64	65	1	In	VDJ
ACCAGTGCCCATCCTGAAGACAGCAGCTTCTACATCTGCAGTGCTAGGTCCACGGACAGTCTCTCCTACGAGCAGTACTTCGGGCCG	CSARSTDSLSYEQYF	1	8.532423208191126E-4	45	TCRBV20	TCRBV20				TCRBV20-01,TCRBV20-or09_02		TCRBD01-01*01	TCRBD01	TCRBD01-01	01				TCRBJ02-07*01	TCRBJ02	TCRBJ02-07	01				3	3	1	5	6	0	36	47	53	59	62	1	In	VDJ
CACAGAGCGGGGGGACTCAGCCGTGTATCTCTGTGCCAGCAACACCAACCCCGGGGTCCTAGCTCCTACGAGCAGTACTTCGGGCCG		1	8.532423208191126E-4	50	TCRBV07-03*01	TCRBV07	TCRBV07-03	01				TCRBD02-01*01	TCRBD02	TCRBD02-01	01				TCRBJ02-07*01	TCRBJ02	TCRBJ02-07	01				7	6	8	3	10	0	31	41	51	56	62	1	Out	VDJ
NTGTCGGCTGCTCCCTCCCAAACATCTGTGTACTTCTGTGCCAGCAGCTTCGGGACAGGGGCCTCCTACGAGCAGTACTTCGGGCCG	CASSFGTGASYEQYF	1	8.532423208191126E-4	45	TCRBV06-02*02	TCRBV06	TCRBV06-02	02				TCRBD01-01*01	TCRBD01	TCRBD01-01	01				TCRBJ02-07*01	TCRBJ02	TCRBJ02-07	01				3	1	0	2	3	0	36	48	51	61	62	1	In	VDJ
CTGGAGTCGCCCAGCCCCAACCAGACCTCTCTGTACTTCTGTGCCAGCAAGGGTGTGTCCTCTGGAAACACCATATATTTTGGAGAG	CASKGVSSGNTIYF	2	0.0017064846416382253	42	TCRBV27-01*01	TCRBV27	TCRBV27-01	01								TCRBD01,TCRBD02	TCRBD01-01,TCRBD02-01		TCRBJ01-03*01	TCRBJ01	TCRBJ01-03	01				7	6	5	3	0	0	39	-1	49	53	59	2	In	VDJ
ACATCGGCCCAAAAGAACCCGACAGCTTTCTATCTCTGTGCCAGTGCTTTAGCGGGGGCTGGGGCCAACGTCCTGACTTTCGGGGCC	CASALAGAGANVLTF	1	8.532423208191126E-4	45	TCRBV19-01*01	TCRBV19	TCRBV19-01	01				TCRBD02-01*01	TCRBD02	TCRBD02-01	01				TCRBJ02-06*01	TCRBJ02	TCRBJ02-06	01				8	0	5	2	4	2	36	45	49	-1	58	1	In	VDJ
GAGCGGGGGGACTCAGCCGTGTATCTCTGTGCCAGCAGCTTCGTTGGACAGGGGGGAAACGCCAAAAACATTCAGTACTTCGGCGCC	CASSFVGQGGNAKNIQYF	1	8.532423208191126E-4	54	TCRBV07-03*01	TCRBV07	TCRBV07-03	01				TCRBD01-01*01	TCRBD01	TCRBD01-01	01				TCRBJ02-04*01	TCRBJ02	TCRBJ02-04	01				3	5	1	1	4	1	27	41	45	55	60	1	In	VDJ
CTTCTCAGTGACTCTGGCTTCTATCTCTGTGCCTGGAGTATCGGGACAGGGACCCTTAGTTATAATTCACCCCTCCACTTTGGGAAC	CAWSIGTGTLSYNSPLHF	2	0.0017064846416382253	54	TCRBV30-01*01	TCRBV30	TCRBV30-01	01				TCRBD01-01*01	TCRBD01	TCRBD01-01	01				TCRBJ01-06*02	TCRBJ01	TCRBJ01-06	02				2	9	0	3	3	4	27	39	42	51	60	2	In	VDJ
CAGCAGGTAGTGCGAGGAGATTCGGCAGCTTATTTCTGTGCCAGCTCACCACCGGCTAGCGGGGGCTATGAGCAGTTCTTCGGGCCA	CASSPPASGGYEQFF	1	8.532423208191126E-4	45	TCRBV18-01*01	TCRBV18	TCRBV18-01	01				TCRBD02-01*01	TCRBD02	TCRBD02-01	01				TCRBJ02-01*01	TCRBJ02	TCRBJ02-01	01				0	2	4	2	2	8	36	53	55	65	67	1	In	VDJ
AGCAGGTAGTGCGAGGAGATTCGGCAGCTTATTTCTGTGCCAGCTCAACCCGGGACTAGGAGAAACAATGAGCAGTTCTTCGGGCCA		1	8.532423208191126E-4	46	TCRBV18-01*01	TCRBV18	TCRBV18-01	01				TCRBD02-01	TCRBD02	TCRBD02-01				01,02	TCRBJ02-01*01	TCRBJ02	TCRBJ02-01	01				5	5	0	8	4	5	35	47	51	59	64	1	Out	VDJ
ATCCAGCCCTCAGAACCCAGGGACTCAGCTGTGTACTTCTGTGCCAGCAGCCTAAACAGGGGAGCGGAGACCCAGTACTTCGGGCCA	CASSLNRGAETQYF	1	8.532423208191126E-4	42	TCRBV12	TCRBV12				TCRBV12-03/12-04,TCRBV12-04		TCRBD01-01*01	TCRBD01	TCRBD01-01	01				TCRBJ02-05*01	TCRBJ02	TCRBJ02-05	01				6	4	3	2	5	5	39	50	55	62	66	1	In	VDJ
CAGCGCACAGAGCGGGGGGACTCAGCCGTGTATCTCTGTGCCAGCAGCTTAGGACAGGGTCCCACAGATACGCAGTATTTTGGCCCA	CASSLGQGPTDTQYF	2	0.0017064846416382253	45	TCRBV07-03*01	TCRBV07	TCRBV07-03	01				TCRBD01-01*01	TCRBD01	TCRBD01-01	01				TCRBJ02-03*01	TCRBJ02	TCRBJ02-03	01				2	3	1	3	0	2	36	-1	51	59	62	2	In	VDJ
ATGAATGTGAGCACCTTGGAGCTGGGGGACTCGGCCCTTTATCTTTGCGCCAGCAGCCTCCGGGGCCAAGGAGCTTTCTTTGGACAA	CASSLRGQGAFF	1	8.532423208191126E-4	36	TCRBV05-01*01	TCRBV05	TCRBV05-01	01								TCRBD01,TCRBD02	TCRBD01-01,TCRBD02-01		TCRBJ01-01*01	TCRBJ01	TCRBJ01-01	01				4	5	7	0	4	10	45	57	61	66	71	1	In	VDJ
NNNNNNNNNNNNNTGTCGGCTGCTCCCTCCCAAACATCTGTGTACTTCTGTGCCAGCAGTTGGAAGGGCCCAGCTTTCTTTGGACAA	CASSWKGPAFF	1	8.532423208191126E-4	33	TCRBV06-02/06-03*01	TCRBV06	TCRBV06-02/06-03	01								TCRBD01,TCRBD02	TCRBD01-01,TCRBD02-01		TCRBJ01-01*01	TCRBJ01	TCRBJ01-01	01				4	3	5	3	3	10	48	61	64	68	71	1	In	VDJ
AAGATCCAGCGCACAGAGCAGGAGGACTCGGCCGTGTATCTCTGTGCCAGCAGCTTAGTGTTTAACACTGAAGCTTTCTTTGGACAA	CASSLVFNTEAFF	1	8.532423208191126E-4	39	TCRBV07-02	TCRBV07	TCRBV07-02				01,02								TCRBJ01-01*01	TCRBJ01	TCRBJ01-01	01				1	5	0	0	0	2	42	-1	-1	58	63	1	In	VJ
CGCACAGAGCAGGGGGACTCGGCCATGTATCTCTGTGCCAGCAGCTTAGGGACAGGGTTTTATAATTCACCCCTCCACTTTGGGAAC	CASSLGTGFYNSPLHF	1	8.532423208191126E-4	48	TCRBV07-09*01	TCRBV07	TCRBV07-09	01				TCRBD01-01*01	TCRBD01	TCRBD01-01	01				TCRBJ01-06*02	TCRBJ01	TCRBJ01-06	02				1	3	1	3	0	4	33	-1	49	57	60	1	In	VDJ
ACATCGGCCCAAAAGAACCCGACAGCTTTCTATCTCTGTGCCACCGCCCGGAGGACGGACAACACCGGGGAGCTGTTTTTTGGAGAA	CATARRTDNTGELFF	1	8.532423208191126E-4	45	TCRBV19-01*01	TCRBV19	TCRBV19-01	01				TCRBD02-01*02	TCRBD02	TCRBD02-01	02				TCRBJ02-02*01	TCRBJ02	TCRBJ02-02	01				10	6	10	1	6	2	36	43	49	54	60	1	In	VDJ
CTGACAGTGACCAGTGCCCATCCTGAAGACAGCAGCTTCTACATCTGCAGTGCTAGAGAAGGGGACACTGAAGCTTTCTTTGGACAA	CSAREGDTEAFF	1	8.532423208191126E-4	36	TCRBV20	TCRBV20				TCRBV20-01,TCRBV20-or09_02		TCRBD01-01*01	TCRBD01	TCRBD01-01	01				TCRBJ01-01*01	TCRBJ01	TCRBJ01-01	01				0	0	5	2	0	3	45	-1	59	-1	64	1	In	VDJ
CGCTCACCAGGCCTGGGGGACGCAGCCATGTACCTGTGTGCCACCAGAGAGACAGCTGCAACTAATGAAAAACTGTTTTTTGGCAGT	CATRETAATNEKLFF	1	8.532423208191126E-4	45	TCRBV15-01*02	TCRBV15	TCRBV15-01	02				TCRBD01-01*01	TCRBD01	TCRBD01-01	01				TCRBJ01-04*01	TCRBJ01	TCRBJ01-04	01				6	3	2	5	3	0	36	47	50	55	58	1	In	VDJ
ATCCAGCGCACAGAGCAGGGGGACTCGGCCATGTATCTCTGTGCCAGCAGCTTAGCGCGTATGGTCTACGAGCAGTACTTCGGGCCG	CASSLARMVYEQYF	1	8.532423208191126E-4	42	TCRBV07-09*01	TCRBV07	TCRBV07-09	01				TCRBD02-01	TCRBD02	TCRBD02-01				01,02	TCRBJ02-07*01	TCRBJ02	TCRBJ02-07	01				0	6	7	6	0	3	39	-1	56	59	65	1	In	VDJ
GAGTCGCCCAGCCCCAACCAGACCTCTCTGTACTTCTGTGCCAGCAACCCCGCAGGGATTAGCACAGATACGCAGTATTTTGGCCCA	CASNPAGISTDTQYF	1	8.532423208191126E-4	45	TCRBV27-01*01	TCRBV27	TCRBV27-01	01				TCRBD01-01*01	TCRBD01	TCRBD01-01	01				TCRBJ02-03*01	TCRBJ02	TCRBJ02-03	01				7	3	4	3	6	0	36	46	52	57	60	1	In	VDJ
CAGCGCACAGAGCAGGAGGACTCGGCCGTGTATCTCTGTGCCAGCAGCTTAGCGCCCGGACGGCCCTACGAGCAGTACTTCGGGCCG	CASSLAPGRPYEQYF	2	0.0017064846416382253	45	TCRBV07-02	TCRBV07	TCRBV07-02				01,02					TCRBD01,TCRBD02	TCRBD01-01,TCRBD02-01		TCRBJ02-07*01	TCRBJ02	TCRBJ02-07	01				0	3	1	7	4	2	36	53	57	61	64	2	In	VDJ
GTAGTGCGAGGAGATTCGGCAGCTTATTTCTGTGCCAGCTCACCATTTTTTGTTCGGCAGGGGGCTCACGAGCAGTACTTCGGGCCG	CASSPFFVRQGAHEQYF	1	8.532423208191126E-4	51	TCRBV18-01*01	TCRBV18	TCRBV18-01	01				TCRBD01-01*01	TCRBD01	TCRBD01-01	01				TCRBJ02-07*01	TCRBJ02	TCRBJ02-07	01				2	2	4	0	12	5	30	45	57	65	67	1	In	VDJ
CAGCGCACAGAGCAGGGGGACTCGGCCATGTATCTCTGTGCCAGCAGCTTGGTTGGACAGGGCGGCACTGAAGCTTTCTTTGGACAA	CASSLVGQGGTEAFF	2	0.0017064846416382253	45	TCRBV07-09*01	TCRBV07	TCRBV07-09	01				TCRBD01-01*01	TCRBD01	TCRBD01-01	01				TCRBJ01-01*01	TCRBJ01	TCRBJ01-01	01				3	3	1	3	4	4	36	50	54	62	65	2	In	VDJ
GTGACCAGTGCCCATCCTGAAGACAGCAGCTTCTACATCTGCAGTGCTCAGAGGTATACAGGGAACACTGAAGCTTTCTTTGGACAA	CSAQRYTGNTEAFF	1	8.532423208191126E-4	42	TCRBV20	TCRBV20				TCRBV20-01,TCRBV20-or09_02		TCRBD01-01*01	TCRBD01	TCRBD01-01	01				TCRBJ01-01*01	TCRBJ01	TCRBJ01-01	01				5	0	3	4	9	1	39	48	57	-1	62	1	In	VDJ
CGGTCCACAAAGCTGGAGGACTCAGCCATGTACTTCTGTGCCAGCCAGACGGACAGGGGCCCGAACACTGAAGCTTTCTTTGGACAA	CASQTDRGPNTEAFF	4	0.0034129692832764505	45	TCRBV02-01	TCRBV02	TCRBV02-01				01,03	TCRBD01-01*01	TCRBD01	TCRBD01-01	01				TCRBJ01-01*01	TCRBJ01	TCRBJ01-01	01				8	3	1	2	5	1	36	45	50	59	62	4	In	VDJ
CCACGGAGTCAGGGGACACAGCACTGTATTTCTGTGCCAGCAGCAAAGGGGGAGGGGACGGTTAATCAGCCCCAGCATTTTGGTGAT		1	8.532423208191126E-4	49	TCRBV21-01*01	TCRBV21	TCRBV21-01	01				TCRBD02-01*02	TCRBD02	TCRBD02-01	02				TCRBJ01-05*01	TCRBJ01	TCRBJ01-05	01				1	7	9	0	1	4	32	48	49	56	63	1	Out	VDJ
AACGCCTTGTTGCTGGGGGACTCGGCCCTGTATCTCTGTGCCAGCAGCTTGGGGGGATATAGCAATCAGCCCCAGCATTTTGGTGAT	CASSLGGYSNQPQHF	1	8.532423208191126E-4	45	TCRBV05-05*01	TCRBV05	TCRBV05-05	01								TCRBD01,TCRBD02	TCRBD01-01,TCRBD02-01		TCRBJ01-05*01	TCRBJ01	TCRBJ01-05	01				0	2	0	8	1	0	36	52	53	57	59	1	In	VDJ
CCAAAAGAACCCGACAGCTTTCTATCTCTGTGCCAGTATACTTGTTTCTGGGGGGAGAGGAGCAATCAGCCCCAGCATTTTGGTGAT		1	8.532423208191126E-4	53	TCRBV19-01*01	TCRBV19	TCRBV19-01	01				TCRBD02-01*01	TCRBD02	TCRBD02-01	01				TCRBJ01-05*01	TCRBJ01	TCRBJ01-05	01				7	5	9	1	11	1	28	38	49	55	60	1	Out	VDJ
CAGCGCACAGAGCAGGGGGACTCGGCCATGTATCTCTGTGCCAGCAGCTTAGAGGGAAGGACCAATCAGCCCCAGCATTTTGGTGAT	CASSLEGRTNQPQHF	1	8.532423208191126E-4	45	TCRBV07-09*01	TCRBV07	TCRBV07-09	01								TCRBD01,TCRBD02	TCRBD01-01,TCRBD02-01		TCRBJ01-05*01	TCRBJ01	TCRBJ01-05	01				1	5	0	8	1	3	36	52	53	57	62	1	In	VDJ
CAGCCCTCAGAACCCAGGGACTCAGCTGTGTACTTCTGTGCCAGCAGTACTAGCGGGGGGCGAACCTACGAGCAGTACTTCGGGCCG	CASSTSGGRTYEQYF	2	0.0017064846416382253	45	TCRBV12	TCRBV12				TCRBV12-03/12-04,TCRBV12-04		TCRBD02-01*01	TCRBD02	TCRBD02-01	01				TCRBJ02-07*01	TCRBJ02	TCRBJ02-07	01				5	4	3	1	0	2	36	-1	48	60	64	2	In	VDJ
CAGCGCACAGAGCAGGAGGACTCGGCCGTGTATCTCTGTGCCAGCAGCCCGAGACAGGCGGGTGGAAACACCATATATTTTGGAGAG	CASSPRQAGGNTIYF	1	8.532423208191126E-4	45	TCRBV07-02	TCRBV07	TCRBV07-02				01,02	TCRBD01-01*01	TCRBD01	TCRBD01-01	01				TCRBJ01-03*01	TCRBJ01	TCRBJ01-03	01				5	4	2	4	4	3	36	48	52	58	62	1	In	VDJ
NNNNNNNTGTCGGCTGCTCCCTCCCAGACATCTGTGTACTTCTGTGCCAGCAGTATCAGGACAGGGCTCACCCTCCACTTTGGGAAC	CASSIRTGLTLHF	1	8.532423208191126E-4	39	TCRBV06-05*01	TCRBV06	TCRBV06-05	01				TCRBD01-01*01	TCRBD01	TCRBD01-01	01				TCRBJ01-06*02	TCRBJ01	TCRBJ01-06	02				5	4	1	3	4	14	42	54	58	66	70	1	In	VDJ
GACCAGTGCCCATCCTGAAGACAGCAGCTTCTACATCTGCAGTGCTAGAGATCTAAACAGGGCCAAGAGACCCAGTACTTCGGGCCA		1	8.532423208191126E-4	44	TCRBV20	TCRBV20				TCRBV20-01,TCRBV20-or09_02		TCRBD01-01*01	TCRBD01	TCRBD01-01	01				TCRBJ02-05*01	TCRBJ02	TCRBJ02-05	01				0	0	3	3	5	1	37	51	56	-1	62	1	Out	VDJ
ACTCTGAAGATCCAGCGCACAGAGCAGGAGGACTCGGCCGTGTATCTCTGTGCCAGCAGCGACTTAGATACGCAGTATTTTGGCCCA	CASSDLDTQYF	1	8.532423208191126E-4	33	TCRBV07	TCRBV07				TCRBV07-02,TCRBV07-08		TCRBD02-01	TCRBD02	TCRBD02-01				01,02	TCRBJ02-03*01	TCRBJ02	TCRBJ02-03	01				5	1	2	10	0	5	48	-1	60	64	65	1	In	VDJ
AGGATCCAGCAGGTAGTGCGAGGAGATTCGGCAGCTTATTTCTGTGCCAGCTCACGGGACGGGAATCAGCCCCAGCATTTTGGTGAT	CASSRDGNQPQHF	1	8.532423208191126E-4	39	TCRBV18-01*01	TCRBV18	TCRBV18-01	01								TCRBD01,TCRBD02	TCRBD01-01,TCRBD02-01		TCRBJ01-05*01	TCRBJ01	TCRBJ01-05	01				4	3	0	7	0	4	42	-1	55	60	63	1	In	VDJ
NNNNNNNNNNTGTCGGCTGCTCCCTCCCAAACATCTGTGTACTTCTGTGCCACTGCAGGAGCGGGGTACGAGCAGTACTTCGGGCCG	CATAGAGYEQYF	2	0.0017064846416382253	36	TCRBV06	TCRBV06				TCRBV06-02/06-03,TCRBV06-02		TCRBD02-01*01	TCRBD02	TCRBD02-01	01				TCRBJ02-07*01	TCRBJ02	TCRBJ02-07	01				10	0	6	3	7	4	45	52	59	-1	66	2	In	VDJ
CAGCAGGTAGTGCGAGGAGATTCGGCAGCTTATTTCTGTGCCAGCTCACCTTCTGGGGCGCCTGGTGAGACCCAGTACTTCGGGCCA	CASSPSGAPGETQYF	2	0.0017064846416382253	45	TCRBV18-01*01	TCRBV18	TCRBV18-01	01				TCRBD01-01*01	TCRBD01	TCRBD01-01	01				TCRBJ02-05*01	TCRBJ02	TCRBJ02-05	01				3	7	7	0	4	5	36	50	54	59	66	2	In	VDJ
ATCAATTCCCTGGAGCTTGGTGACTCTGCTGTGTATTTCTGTGCCAGCGGATACGGGACTGAGGCGTCGGGAGCTTTCTTTGGACAA	CASGYGTEASGAFF	1	8.532423208191126E-4	42	TCRBV03-01/03-02*01	TCRBV03	TCRBV03-01/03-02	01				TCRBD02-01	TCRBD02	TCRBD02-01				01,02	TCRBJ01-01*01	TCRBJ01	TCRBJ01-01	01				8	11	0	10	6	10	39	48	54	60	71	1	In	VDJ
TCCCTGATTCTGGAGTCCGCCAGCACCAACCAGACATCTATGTACCTCTGTGCCAGCAGATTTGGGGCTGAAGCTTTCTTTGGACAA	CASRFGAEAFF	1	8.532423208191126E-4	33	TCRBV28-01*01	TCRBV28	TCRBV28-01	01								TCRBD01,TCRBD02	TCRBD01-01,TCRBD02-01		TCRBJ01-01*01	TCRBJ01	TCRBJ01-01	01				6	0	6	2	4	6	48	59	63	-1	67	1	In	VDJ
ATCCAGCAGGTAGTGCGAGGAGATTCGGCAGCTTATTTCTGTGCCAGCTCAAGTATTCTTATGAACACTGAAGCTTTCTTTGGACAA	CASSSILMNTEAFF	1	8.532423208191126E-4	42	TCRBV18-01*01	TCRBV18	TCRBV18-01	01								TCRBD01,TCRBD02	TCRBD01-01,TCRBD02-01		TCRBJ01-01*01	TCRBJ01	TCRBJ01-01	01				5	8	5	5	0	0	39	-1	51	53	61	1	In	VDJ
GAGTCGCCCAGCCCCAACCAGACCTCTCTGTACTTCTGTGCCAGCAGGTACAGGGGGCTGGGGAACACTGAAGCTTTCTTTGGACAA	CASRYRGLGNTEAFF	1	8.532423208191126E-4	45	TCRBV27-01*01	TCRBV27	TCRBV27-01	01				TCRBD01-01*01	TCRBD01	TCRBD01-01	01				TCRBJ01-01*01	TCRBJ01	TCRBJ01-01	01				6	4	3	0	2	1	36	47	49	58	62	1	In	VDJ
TGAACGCCTTGTTGCTGGGGGACTCGGCCCTCTATCTCTGTGCCAGCAGCCGTCGACAGGCTGAACTGAGAAGCTTTCTTTGGACAA		1	8.532423208191126E-4	43	TCRBV05-06*01	TCRBV05	TCRBV05-06	01				TCRBD01-01*01	TCRBD01	TCRBD01-01	01				TCRBJ01-01*01	TCRBJ01	TCRBJ01-01	01				4	9	2	4	4	8	38	50	54	60	69	1	Out	VDJ
AAGATCCAGCGCACAGAGCGGGGGGACTCAGCCGTGTATCTCTGTGCCAGCAGCCCCGGGACAGGGCTGATGAGCACCTTCGGTTCG	CASSPGTGLMSTF	1	8.532423208191126E-4	39	TCRBV07-03*01	TCRBV07	TCRBV07-03	01				TCRBD01-01*01	TCRBD01	TCRBD01-01	01				TCRBJ01-02*01	TCRBJ01	TCRBJ01-02	01				5	8	0	3	3	13	42	54	57	66	74	1	In	VDJ
NTGTCGGCTGCTCCCTCCCAGACATCTGTGTACTTCTGTGCCAGCAGTTATTACACAGGTAGTACCTATGGCTACACCTTCGGTTCG	CASSYYTGSTYGYTF	1	8.532423208191126E-4	45	TCRBV06-05*01	TCRBV06	TCRBV06-05	01				TCRBD01-01*01	TCRBD01	TCRBD01-01	01				TCRBJ01-02*01	TCRBJ01	TCRBJ01-02	01				3	6	3	4	4	4	36	50	54	59	65	1	In	VDJ
GTGACATCGGCCCAAAAGAACCCGACAGCTTTCTATCTCTGTGCCAGTAGTGTCCGGGGATGGTCCTACGAGCAGTACTTCGGGCCG	CASSVRGWSYEQYF	1	8.532423208191126E-4	42	TCRBV19-01*01	TCRBV19	TCRBV19-01	01				TCRBD02-01*01	TCRBD02	TCRBD02-01	01				TCRBJ02-07*01	TCRBJ02	TCRBJ02-07	01				5	4	8	3	3	1	39	51	54	59	63	1	In	VDJ
CGCACAGAGCAGCGGGACTCGGCCATGTATCGCTGTGCCAGCAGCTTAGTAAACGGGCAGGGATCCTACGAGCAGTACTTCGGGCCG	CASSLVNGQGSYEQYF	1	8.532423208191126E-4	48	TCRBV07-06*01	TCRBV07	TCRBV07-06	01				TCRBD01-01*01	TCRBD01	TCRBD01-01	01				TCRBJ02-07*01	TCRBJ02	TCRBJ02-07	01				1	1	4	3	8	1	33	49	57	62	63	1	In	VDJ
TCAACTCTGACTGTGAGCAACATGAGCCCTGAAGACAGCAGCATATATCTCTGCAGCGTGTACCGGGACAGGCAGTTCTTCGGGCCA	CSVYRDRQFF	1	8.532423208191126E-4	30	TCRBV29-01*01	TCRBV29	TCRBV29-01	01				TCRBD01-01*01	TCRBD01	TCRBD01-01	01				TCRBJ02-01*01	TCRBJ02	TCRBJ02-01	01				6	0	0	5	5	12	51	59	64	-1	71	1	In	VDJ
GCGTCTGCTGTACCCTCTCAGACATCTGTGTACTTCTGTGCCAGCAGTGACTCTAGCGGGGGGGCCAATGAGCAGTTCTTCGGGCCA	CASSDSSGGANEQFF	2	0.0017064846416382253	45	TCRBV06-04*01	TCRBV06	TCRBV06-04	01				TCRBD02-01*01	TCRBD02	TCRBD02-01	01				TCRBJ02-01*01	TCRBJ02	TCRBJ02-01	01				0	1	5	0	0	6	36	-1	53	64	65	2	In	VDJ
ATCAATTCCCTGGAGCTTGGTGACTCTGCTGTGTATTTCTGTGCCAGCAGCCCCAGGACAGAGGGAACTGAAGCTTTCTTTGGACAA	CASSPRTEGTEAFF	1	8.532423208191126E-4	42	TCRBV03-01/03-02*01	TCRBV03	TCRBV03-01/03-02	01				TCRBD01-01*01	TCRBD01	TCRBD01-01	01				TCRBJ01-01*01	TCRBJ01	TCRBJ01-01	01				4	5	1	5	3	5	39	52	55	61	66	1	In	VDJ
CCCTCAGAACCCAGGGACTCAGCTGTGTATTTTTGTGCTAGTGGTTTGGAGGGGGCGTTTGCTAATGAAAAACTGTTTTTTGGCAGT	CASGLEGAFANEKLFF	2	0.0017064846416382253	48	TCRBV12-05*01	TCRBV12	TCRBV12-05	01				TCRBD01-01*01	TCRBD01	TCRBD01-01	01				TCRBJ01-04*01	TCRBJ01	TCRBJ01-04	01				1	5	5	0	0	3	33	-1	49	56	61	2	In	VDJ
NNNNTGTCGGCTGCTCCCTCCCAAACATCTGTGTACTTCTGTGCCAGCACGGTAGCGGGGATCCCCTACGAGCAGTACTTCGGGCCG	CASTVAGIPYEQYF	1	8.532423208191126E-4	42	TCRBV06	TCRBV06				TCRBV06-02/06-03,TCRBV06-02		TCRBD02-01*01	TCRBD02	TCRBD02-01	01				TCRBJ02-07*01	TCRBJ02	TCRBJ02-07	01				7	4	5	3	3	2	39	49	52	60	64	1	In	VDJ
ATCAATTCCCTGGAGCTTGGTGACTCTGCTGTGTATTTCTGTGCCAGCAGCAGCCGGGACAGACCCTACGAGCAGTACTTCGGGCCG	CASSSRDRPYEQYF	1	8.532423208191126E-4	42	TCRBV03-01/03-02*01	TCRBV03	TCRBV03-01/03-02	01				TCRBD01-01*01	TCRBD01	TCRBD01-01	01				TCRBJ02-07*01	TCRBJ02	TCRBJ02-07	01				5	2	0	5	4	2	39	51	55	62	64	1	In	VDJ
ACAGAGCAGGGGGACTCGGCCATGTATCTCTGTGCCAGCAGCCAGCTTAGTAGCGGGGGGGCCAAAGATACGCAGTATTTTGGCCCA	CASSQLSSGGAKDTQYF	1	8.532423208191126E-4	51	TCRBV07-09*01	TCRBV07	TCRBV07-09	01				TCRBD02-01*01	TCRBD02	TCRBD02-01	01				TCRBJ02-03*01	TCRBJ02	TCRBJ02-03	01				5	4	5	0	8	5	30	42	50	61	65	1	In	VDJ
CAAAAGAACCCGACAGCTTTCTATCTCTGTGCCAGTAGGCCGGGGGAGAGGGGGATAAGTAGCAATCAGCCCCAGCATTTTGGTGAT	CASRPGERGISSNQPQHF	1	8.532423208191126E-4	54	TCRBV19-01*01	TCRBV19	TCRBV19-01	01								TCRBD01,TCRBD02	TCRBD01-01,TCRBD02-01		TCRBJ01-05*01	TCRBJ01	TCRBJ01-05	01				6	5	5	1	10	0	27	38	48	54	59	1	In	VDJ
NTGTCGGCTGCTCCCTCCCAAACATCTGTGTACTTCTGTGCCAGCAGAGGACAGGGGGCAATGGAGAAGCCCCAGCATTTTGGTGAT	CASRGQGAMEKPQHF	1	8.532423208191126E-4	45	TCRBV06	TCRBV06				TCRBV06-02/06-03,TCRBV06-02		TCRBD01-01*01	TCRBD01	TCRBD01-01	01				TCRBJ01-05*01	TCRBJ01	TCRBJ01-05	01				6	8	1	0	1	8	36	47	48	59	67	1	In	VDJ
CTGAAGATCCAGCGCACAGAGCAGGGGGACTCGGCCATGTATCTCTGTGCCAGCAGCTTAGAGGGAGGGCTCGTCACCTTCGGTTCG	CASSLEGGLVTF	1	8.532423208191126E-4	36	TCRBV07-09*01	TCRBV07	TCRBV07-09	01				TCRBD02-01*02	TCRBD02	TCRBD02-01	02				TCRBJ01-02*01	TCRBJ01	TCRBJ01-02	01				1	5	9	0	1	13	45	61	62	69	74	1	In	VDJ
CAGCCTGCAGAGCTTGAGGACTCGGCCGTGTATCTCTGTGCCAGCAGCTTAGATCTGGGATCCCCATACGAGGAGTACTTCGGGCCG	CASSLDLGSPYEEYF	1	8.532423208191126E-4	45	TCRBV11	TCRBV11				TCRBV11-02,TCRBV11-03						TCRBD01,TCRBD02	TCRBD01-01,TCRBD02-01		TCRBJ02-07*01	TCRBJ02	TCRBJ02-07	01				0	13	0	8	3	11	36	53	56	60	73	1	In	VDJ
TGACCAGTGCCCATCCTGAAGACAGCAGCTTCTACATCTGCAGTGCTGGGAGCGGGGGGCCTTTCCTACGAGCAGTACTTCGGGCCG		1	8.532423208191126E-4	43	TCRBV20	TCRBV20				TCRBV20-01,TCRBV20-or09_02		TCRBD02-01*01	TCRBD02	TCRBD02-01	01				TCRBJ02-07*01	TCRBJ02	TCRBJ02-07	01				5	4	6	1	3	1	38	47	50	59	63	1	Out	VDJ
CCAGCCCTCAGAACCCAGGGACTCAGCTGTGTATTTTTGTGCTAGGCACCCTGCAGCCAAGTGGGAAACACCATATATTTTGGAGAG		1	8.532423208191126E-4	44	TCRBV12-05*01	TCRBV12	TCRBV12-05	01								TCRBD01,TCRBD02	TCRBD01-01,TCRBD02-01		TCRBJ01-03*01	TCRBJ01	TCRBJ01-03	01				9	7	4	5	8	4	37	45	53	56	63	1	Out	VDJ
AGCTCCTTGGAGCTGGGGGACTCAGCCCTGTACTTCTGTGCCAGCAGCCCTTGGAGGGGGCTGGGTAATGAGCAGTTCTTCGGGCCA	CASSPWRGLGNEQFF	1	8.532423208191126E-4	45	TCRBV13-01*01	TCRBV13	TCRBV13-01	01				TCRBD01-01*01	TCRBD01	TCRBD01-01	01				TCRBJ02-01*01	TCRBJ02	TCRBJ02-01	01				5	5	5	0	6	7	36	48	54	61	66	1	In	VDJ
CAGCGCACAGAGCAGGAGGACTCGGCCGTGTATCTCTGTGCCAGCAGATCACCGCGAAATATCCACAATGAGCAGTTCTTCGGGCCA	CASRSPRNIHNEQFF	1	8.532423208191126E-4	45	TCRBV07-02	TCRBV07	TCRBV07-02				01,02	TCRBD02-01	TCRBD02	TCRBD02-01				01,02	TCRBJ02-01*01	TCRBJ02	TCRBJ02-01	01				6	8	7	6	6	5	36	47	53	56	64	1	In	VDJ
GAGTCGCCCAGCCCCAACCAGACCTCTCTGTACTTCTGTGCCAGCAGTCCTAGAGCATCTAGCACAGATACGCAGTATTTTGGCCCA	CASSPRASSTDTQYF	1	8.532423208191126E-4	45	TCRBV27-01*01	TCRBV27	TCRBV27-01	01				TCRBD02-01	TCRBD02	TCRBD02-01				01,02	TCRBJ02-03*01	TCRBJ02	TCRBJ02-03	01				5	7	4	8	1	0	36	48	49	53	60	1	In	VDJ
TCAGAACCCAGGGACTCAGCTGTGTACTTCTGTGCCAGCAGTTTAGAAATGCGGGTCGACTACACCGGGGAGCTGTTTTTTGGAGAA	CASSLEMRVDYTGELFF	1	8.532423208191126E-4	51	TCRBV12	TCRBV12				TCRBV12-03/12-04,TCRBV12-04		TCRBD02-01	TCRBD02	TCRBD02-01				01,02	TCRBJ02-02*01	TCRBJ02	TCRBJ02-02	01				1	6	7	4	4	3	30	46	50	55	61	1	In	VDJ
AGGATCCAGCAGGTAGTGCGAGGAGATTCGGCAGCTTATTTCTGTGCCAGCTCAACACCTCAACGGGTGCTTGCTTTCTTTGGACAA	CASSTPQRVLAFF	1	8.532423208191126E-4	39	TCRBV18-01*01	TCRBV18	TCRBV18-01	01				TCRBD02-01	TCRBD02	TCRBD02-01				01,02	TCRBJ01-01*01	TCRBJ01	TCRBJ01-01	01				0	5	8	4	4	11	42	59	63	67	72	1	In	VDJ
CTGATTCTGGAGTCCGCCAGCACCAACCAGACATCTATGTACCTCTGTGCCACCCGAGTAGAGAACACTGAAGCTTTCTTTGGACAA	CATRVENTEAFF	2	0.0017064846416382253	36	TCRBV28-01*01	TCRBV28	TCRBV28-01	01				TCRBD02-01	TCRBD02	TCRBD02-01				01,02	TCRBJ01-01*01	TCRBJ01	TCRBJ01-01	01				10	1	5	8	6	1	45	52	58	61	62	2	In	VDJ
AAGATCCAGCCTGCAGAGCTTGAGGACTCGGCCGTGTATCTCTGTGCCAGCAGCCGCCGTGGGACAGCTGTCCAGCATTTTGGTGAT	CASSRRGTAVQHF	1	8.532423208191126E-4	39	TCRBV11	TCRBV11				TCRBV11-02,TCRBV11-03		TCRBD01-01*01	TCRBD01	TCRBD01-01	01				TCRBJ01-05*01	TCRBJ01	TCRBJ01-05	01				5	4	0	5	6	12	42	54	60	67	71	1	In	VDJ
GAGTTGGCTGCTCCCTCCCAGACATCTGTGTACTTCTGTGCCAGCAGTTTGACCGGACAGGGGATAAACGAGCAGTACTTCGGGCCG	CASSLTGQGINEQYF	1	8.532423208191126E-4	45	TCRBV06-06*01	TCRBV06	TCRBV06-06	01				TCRBD01-01*01	TCRBD01	TCRBD01-01	01				TCRBJ02-07*01	TCRBJ02	TCRBJ02-07	01				4	4	1	2	5	5	36	49	54	63	67	1	In	VDJ
GGCTGCTCCCTCCCAGACATCTGTGTACTTCTGTGCCAGCAGTGCCCGACTAGCGGGAGCCTCCAAGAGACCCAGTACTTCGGGCCA		1	8.532423208191126E-4	50	TCRBV06-01*01	TCRBV06	TCRBV06-01	01				TCRBD02-01*02	TCRBD02	TCRBD02-01	02				TCRBJ02-05*01	TCRBJ02	TCRBJ02-05	01				4	3	2	2	3	1	31	44	47	59	62	1	Out	VDJ
NNNNTGTCGGCTGCTCCCTCCCAGACATCTGTGTACTTCTGTGCCAGCAGTTACGATTCGGGTACCGGGGAGCTGTTTTTTGGAGAA	CASSYDSGTGELFF	1	8.532423208191126E-4	42	TCRBV06-05*01	TCRBV06	TCRBV06-05	01				TCRBD02-01	TCRBD02	TCRBD02-01				01,02	TCRBJ02-02*01	TCRBJ02	TCRBJ02-02	01				2	1	8	4	4	5	39	54	58	62	63	1	In	VDJ
CAGCAGGTAGTGCGAGGAGATTCGGCAGCTTATTTCTGTGCCAGCTCCCCACAGGGGGCGCTGAACACTGAAGCTTTCTTTGGACAA	CASSPQGALNTEAFF	1	8.532423208191126E-4	45	TCRBV18-01*01	TCRBV18	TCRBV18-01	01				TCRBD01-01*01	TCRBD01	TCRBD01-01	01				TCRBJ01-01*01	TCRBJ01	TCRBJ01-01	01				1	2	5	0	0	0	36	-1	52	59	61	1	In	VDJ
NNNNNNNNNNNNNTGTCGGCTGCTCCCTCCCAGACATCTGTGTACTTCTGTGCCACTGGGCAGGGCTACGAGCAGTACTTCGGGCCG	CATGQGYEQYF	1	8.532423208191126E-4	33	TCRBV06-05*01	TCRBV06	TCRBV06-05	01				TCRBD01-01*01	TCRBD01	TCRBD01-01	01				TCRBJ02-07*01	TCRBJ02	TCRBJ02-07	01				10	0	4	3	5	3	48	55	60	-1	65	1	In	VDJ
NTGTCGGCTGCTCCCTCCCAGACATCTGTGTACTTCTGTGCCAGCAGTATAACAGGGCCCTCTGGAAACACCATATATTTTGGAGAG	CASSITGPSGNTIYF	1	8.532423208191126E-4	45	TCRBV06-05*01	TCRBV06	TCRBV06-05	01				TCRBD01-01*01	TCRBD01	TCRBD01-01	01				TCRBJ01-03*01	TCRBJ01	TCRBJ01-03	01				5	2	3	3	3	0	36	48	51	57	59	1	In	VDJ
GCTCCCTCCCAAACATCTGTGTACTTCTGTGCCAGCAGCTCCCCTATATCTCCACGGGGGATGTACAATGAGCAGTTCTTCGGGCCA	CASSSPISPRGMYNEQFF	2	0.0017064846416382253	54	TCRBV06-02*02	TCRBV06	TCRBV06-02	02				TCRBD02-01*01	TCRBD02	TCRBD02-01	01				TCRBJ02-01*01	TCRBJ02	TCRBJ02-01	01				3	3	8	2	15	4	27	39	54	60	63	2	In	VDJ
GAGTTGGCTGCTCCCTCCCAGACATCTGTGTACTTCTGTGCCAGCAGAGTGGACAGCTCGTCCTACAATGAGCAGTTCTTCGGGCCA	CASRVDSSSYNEQFF	1	8.532423208191126E-4	45	TCRBV06-06	TCRBV06	TCRBV06-06				01,04	TCRBD01-01*01	TCRBD01	TCRBD01-01	01				TCRBJ02-01*01	TCRBJ02	TCRBJ02-01	01				6	4	1	5	3	1	36	47	50	56	60	1	In	VDJ
CAGCCCTCAGAACCCAGGGACTCAGCTGTGTACTTCTGTGCCAGCAGGCGGGGGGGATCGGGCAATCAGCCCCAGCATTTTGGTGAT	CASRRGGSGNQPQHF	1	8.532423208191126E-4	45	TCRBV12	TCRBV12				TCRBV12-03/12-04,TCRBV12-04		TCRBD02-01*01	TCRBD02	TCRBD02-01	01				TCRBJ01-05*01	TCRBJ01	TCRBJ01-05	01				6	5	7	0	0	2	36	-1	47	56	61	1	In	VDJ
NNNNTGAAGATCCAGCCCTCAGAACCCAGGGACTCAGCTGTGTACTTCTGTGCCAGCAGTTTAACTTCCGAGCAGTACTTCGGGCCG	CASSLTSEQYF	1	8.532423208191126E-4	33	TCRBV12-03/12-04*01	TCRBV12	TCRBV12-03/12-04	01				TCRBD02-01	TCRBD02	TCRBD02-01				01,02	TCRBJ02-07*01	TCRBJ02	TCRBJ02-07	01				2	2	3	10	0	6	48	-1	63	66	68	1	In	VDJ
GGCTGCTCCCTCCCAAACATCTGTGTACTTCTGTGCCAGCAGCGCCAAACACAGGGAGAAACCTTGTACGAGCAGTACTTCGGGCCG		1	8.532423208191126E-4	50	TCRBV06-02*02	TCRBV06	TCRBV06-02	02				TCRBD01-01*01	TCRBD01	TCRBD01-01	01				TCRBJ02-07*01	TCRBJ02	TCRBJ02-07	01				3	10	3	3	7	4	31	43	50	56	66	1	Out	VDJ
TCGGCTGCTCCCTCCCAGACATCTGTGTACTTCTGTGCCAGCAGTTTATCGGGACTAGCGGGGTTCTACGAGCAGTACTTCGGGCCG	CASSLSGLAGFYEQYF	1	8.532423208191126E-4	48	TCRBV06-05*01	TCRBV06	TCRBV06-05	01				TCRBD02-01*01	TCRBD02	TCRBD02-01	01				TCRBJ02-07*01	TCRBJ02	TCRBJ02-07	01				4	2	0	3	4	3	33	46	50	63	65	1	In	VDJ
AGTGCCCATCCTGAAGACAGCAGCTTCTACATCTGCAGTGCTAGAGTCCTAGCGGGGGGTCCCTCCTACGAGCAGTACTTCGGGCCG	CSARVLAGGPSYEQYF	1	8.532423208191126E-4	48	TCRBV20	TCRBV20				TCRBV20-01,TCRBV20-or09_02		TCRBD02-01*01	TCRBD02	TCRBD02-01	01				TCRBJ02-07*01	TCRBJ02	TCRBJ02-07	01				1	3	4	1	2	0	33	46	48	59	62	1	In	VDJ
GTAGTGCGAGGAGATTCGGCAGCTTATTTCTGTGCCAGCTCACCATGGGGTCCAAGCTCCTATAATTCACCCCTCCACTTTGGGAAC	CASSPWGPSSYNSPLHF	1	8.532423208191126E-4	51	TCRBV18-01*01	TCRBV18	TCRBV18-01	01								TCRBD01,TCRBD02	TCRBD01-01,TCRBD02-01		TCRBJ01-06*02	TCRBJ01	TCRBJ01-06	02				2	6	6	2	1	0	30	45	46	50	56	1	In	VDJ
ACGTTGGCGTCTGCTGTACCCTCTCAGACATCTGTGTACTTCTGTGCCAGCAGTGAGGGAACCGGCACTGAAGCTTTCTTTGGACAA	CASSEGTGTEAFF	2	0.0017064846416382253	39	TCRBV06-04*01	TCRBV06	TCRBV06-04	01								TCRBD01,TCRBD02	TCRBD01-01,TCRBD02-01		TCRBJ01-01*01	TCRBJ01	TCRBJ01-01	01				3	5	0	8	0	4	42	-1	56	60	65	2	In	VDJ
ACCAGTGCCCATCCTGAAGACAGCAGCTTCTACATCTGCAGTGCTAGACGACAGGGGCTAGGTTATGAAAAACTGTTTTTTGGCAGT	CSARRQGLGYEKLFF	1	8.532423208191126E-4	45	TCRBV20	TCRBV20				TCRBV20-01,TCRBV20-or09_02		TCRBD01-01*01	TCRBD01	TCRBD01-01	01				TCRBJ01-04*01	TCRBJ01	TCRBJ01-04	01				2	7	2	2	1	6	36	48	49	57	64	1	In	VDJ
TGAGGACTCGGCCGTGTATCTCTGTGCCAGCAGCAACCGGGACAGGGGGGACCCGGAAATAGCAATCAGCCCCAGCATTTTGGTGAT		1	8.532423208191126E-4	59	TCRBV11-02	TCRBV11	TCRBV11-02				01,03	TCRBD01-01*01	TCRBD01	TCRBD01-01	01				TCRBJ01-05*01	TCRBJ01	TCRBJ01-05	01				5	10	0	1	4	0	22	34	38	49	59	1	Out	VDJ
NNNNTGTCGGCTGCTCCCTCCCAGACATCTGTGTACTTCTGTGCCAGCATGGGGGCTAGCGGATCCTACGAGCAGTACTTCGGGCCG	CASMGASGSYEQYF	1	8.532423208191126E-4	42	TCRBV06-05*01	TCRBV06	TCRBV06-05	01				TCRBD02-01	TCRBD02	TCRBD02-01				01,02	TCRBJ02-07*01	TCRBJ02	TCRBJ02-07	01				7	1	4	5	6	1	39	49	55	62	63	1	In	VDJ
CAGCGCACAGAGCAGGGGGACTCGGCCATGTATCTCTGTGCCAGCAGCTACGGGACCCTGGGGGAAGAGACCCAGTACTTCGGGCCA	CASSYGTLGEETQYF	2	0.0017064846416382253	45	TCRBV07-09*01	TCRBV07	TCRBV07-09	01								TCRBD01,TCRBD02	TCRBD01-01,TCRBD02-01		TCRBJ02-05*01	TCRBJ02	TCRBJ02-05	01				4	8	0	7	2	3	36	49	51	56	64	2	In	VDJ
AAGATCCAGCCCTCAGAACCCAGGGACTCAGCTGTGTACTTCTGTGCCAGCAGTTTGTGGGGGGCAGATACGCAGTATTTTGGCCCA	CASSLWGADTQYF	1	8.532423208191126E-4	39	TCRBV12-03/12-04*01	TCRBV12	TCRBV12-03/12-04	01				TCRBD02-01*01	TCRBD02	TCRBD02-01	01				TCRBJ02-03*01	TCRBJ02	TCRBJ02-03	01				3	0	9	1	2	4	42	56	58	-1	64	1	In	VDJ
ATCCAGCAGGTAGTGCGAGGAGATTCGGCAGCTTATTTCTGTGCCAGCTCGCCGAGATCAGGATCTTACGAGCAGTACTTCGGGCCG	CASSPRSGSYEQYF	1	8.532423208191126E-4	42	TCRBV18-01*01	TCRBV18	TCRBV18-01	01				TCRBD01-01*01	TCRBD01	TCRBD01-01	01				TCRBJ02-07*01	TCRBJ02	TCRBJ02-07	01				6	4	4	4	8	4	39	50	58	62	66	1	In	VDJ
GAGTCTGCCAGGCCCTCACATACCTCTCAGTACCTCTGTGCCAGCAGTGACCCCGTGCGAGGAGGGACTGAAGCTTTCTTTGGACAA	CASSDPVRGGTEAFF	1	8.532423208191126E-4	45	TCRBV25-01*01	TCRBV25	TCRBV25-01	01				TCRBD02-01*02	TCRBD02	TCRBD02-01	02				TCRBJ01-01*01	TCRBJ01	TCRBJ01-01	01				3	0	10	0	10	5	36	50	60	-1	66	1	In	VDJ
GCCTTGGAGCTGGAGGACTCGGCCCTGTATCTCTGTGCCAGCAGCGCGGACAGGGAAAGGAAAAACACTGAAGCTTTCTTTGGACAA	CASSADRERKNTEAFF	1	8.532423208191126E-4	48	TCRBV05-08*01	TCRBV05	TCRBV05-08	01				TCRBD01-01*01	TCRBD01	TCRBD01-01	01				TCRBJ01-01*01	TCRBJ01	TCRBJ01-01	01				4	8	1	3	2	2	33	45	47	55	63	1	In	VDJ
GAGTCTGCCAGGCCCTCACATACCTCTCAGTACCTCTGTGCCAGCAGTGAATTCTAAATTAGCAATCAGCCCCAGCATTTTGGTGAT	CASSEF*ISNQPQHF	3	0.002559726962457338	45	TCRBV25-01*01	TCRBV25	TCRBV25-01	01				TCRBD02-01	TCRBD02	TCRBD02-01				01,02	TCRBJ01-05*01	TCRBJ01	TCRBJ01-05	01				1	3	4	9	1	0	36	52	53	56	59	3	Stop	VDJ
CAGAGCTTGAGGACTCGGCCGTGTATCTCTGTGCCAGCAGCTTAGTTCAGGGGGCTGGGGCTAGTCTATGGCTACACCTTCGGTTCG		1	8.532423208191126E-4	52	TCRBV11	TCRBV11				TCRBV11-02,TCRBV11-03		TCRBD01-01*01	TCRBD01	TCRBD01-01	01				TCRBJ01-02*01	TCRBJ01	TCRBJ01-02	01				1	10	4	0	2	4	29	45	47	55	65	1	Out	VDJ
ATCCAGCGCACAGAGCAGGAGGACTCGGCCGTGTATCTCTGTGCCAGCAGCTTAGGTCGCGCTCATGGTGAGCAGTTCTTCGGGCCA	CASSLGRAHGEQFF	1	8.532423208191126E-4	42	TCRBV07-02	TCRBV07	TCRBV07-02				01,02	TCRBD02-01	TCRBD02	TCRBD02-01				01,02	TCRBJ02-01*01	TCRBJ02	TCRBJ02-01	01				1	7	7	6	3	9	39	55	58	61	68	1	In	VDJ
NNNNNNNNNNTGTCGGCTGCTCCCTCCCAGACATCTGTGTACTTCTGTGCCAGTACCGGGGGCACCGGGGAGCTGTTTTTTGGAGAA	CASTGGTGELFF	1	8.532423208191126E-4	36	TCRBV06-05*01	TCRBV06	TCRBV06-05	01				TCRBD02-01*01	TCRBD02	TCRBD02-01	01				TCRBJ02-02*01	TCRBJ02	TCRBJ02-02	01				9	0	8	2	3	4	45	53	56	-1	62	1	In	VDJ
ACTGTGAGCAACATGAGCCCTGAAGACAGCAGCATATATCTCTGCAGCGTTGACCCCTCGACAGGGAATGAAGCTTTCTTTGGACAA	CSVDPSTGNEAFF	1	8.532423208191126E-4	39	TCRBV29-01	TCRBV29	TCRBV29-01				01,02	TCRBD01-01*01	TCRBD01	TCRBD01-01	01				TCRBJ01-01*01	TCRBJ01	TCRBJ01-01	01				3	2	2	3	6	7	42	53	59	66	68	1	In	VDJ
CTGGAGCTTGGTGACTCTGCTGTGTATTTCTGTGCCAGCAGCCAGTCCTACGGGGGAATGGGCAATCAGCCCCAGCATTTTGGTGAT	CASSQSYGGMGNQPQHF	1	8.532423208191126E-4	51	TCRBV03-01/03-02*01	TCRBV03	TCRBV03-01/03-02	01				TCRBD02-01*01	TCRBD02	TCRBD02-01	01				TCRBJ01-05*01	TCRBJ01	TCRBJ01-05	01				3	5	8	2	6	2	30	44	50	56	61	1	In	VDJ
ATCCAGCGCACAGAGCAGGGGGACTCGGCCATGTATCTCTGTGCCAGCAGCCCCGGGGGGTCGTGGTACGAGCAGTACTTCGGGCCG	CASSPGGSWYEQYF	1	8.532423208191126E-4	42	TCRBV07-09*01	TCRBV07	TCRBV07-09	01				TCRBD02-01*01	TCRBD02	TCRBD02-01	01				TCRBJ02-07*01	TCRBJ02	TCRBJ02-07	01				5	6	8	1	2	4	39	51	53	60	66	1	In	VDJ
TCGGCTGCTCCCTCCCAAACATCTGTGTACTTCTGTGCCAGCAGTTACTCGGGGGTATCTTTCTCCTACGAGCAGTACTTCGGGCCG	CASSYSGVSFSYEQYF	1	8.532423208191126E-4	48	TCRBV06-02/06-03*01	TCRBV06	TCRBV06-02/06-03	01								TCRBD01,TCRBD02	TCRBD01-01,TCRBD02-01		TCRBJ02-07*01	TCRBJ02	TCRBJ02-07	01				0	7	6	1	0	0	33	-1	50	55	62	1	In	VDJ
CTGCTCCCTCCCAAACATCTGTGTACTTCTGTGCCAGCAGTTCGGGACCTAAGGGGACACATGAACACTGAAGCTTTCTTTGGACAA		1	8.532423208191126E-4	52	TCRBV06-02/06-03*01	TCRBV06	TCRBV06-02/06-03	01				TCRBD01-01*01	TCRBD01	TCRBD01-01	01				TCRBJ01-01*01	TCRBJ01	TCRBJ01-01	01				4	2	0	6	11	0	29	42	53	59	61	1	Out	VDJ
TTGGTGACTCTGCTGTGTATTTCTGTGCCAGCAGCCAAGTCGACCCCCTCCGGGGGCGAATGCACAGATACGCAGTATTTTGGCCCA		1	8.532423208191126E-4	58	TCRBV03-01/03-02*01	TCRBV03	TCRBV03-01/03-02	01								TCRBD01,TCRBD02	TCRBD01-01,TCRBD02-01		TCRBJ02-03*01	TCRBJ02	TCRBJ02-03	01				1	4	6	0	12	1	23	39	51	57	61	1	Out	VDJ
TCCGCCAGCACCAACCAGACATCTATGTACCTCTGTGCCAGCAGTTTAGTTGGGACAGGGGGCTTCGGGGAGCTGTTTTTTGGAGAA	CASSLVGTGGFGELFF	1	8.532423208191126E-4	48	TCRBV28-01*01	TCRBV28	TCRBV28-01	01				TCRBD01-01*01	TCRBD01	TCRBD01-01	01				TCRBJ02-02*01	TCRBJ02	TCRBJ02-02	01				2	2	0	0	3	7	33	48	51	63	65	1	In	VDJ
CTGACAGTGACCAGTGCCCATCCTGAAGACAGCAGCTTCTACATCTGCAGCGGAGTTGGGCCCTTCACTGAAGCTTTCTTTGGACAA	CSGVGPFTEAFF	2	0.0017064846416382253	36	TCRBV20	TCRBV20				TCRBV20-01,TCRBV20-or09_02						TCRBD01,TCRBD02	TCRBD01-01,TCRBD02-01		TCRBJ01-01*01	TCRBJ01	TCRBJ01-01	01				9	4	8	0	7	4	45	50	57	61	65	2	In	VDJ
AAGATCCGGTCCACAAAGCTGGAGGACTCAGCCATGTACTTCTGTGCCAGCACTCCCCCGGGCTACTATGGCTACACCTTCGGTTCG	CASTPPGYYGYTF	3	0.002559726962457338	39	TCRBV02-01	TCRBV02	TCRBV02-01				01,03					TCRBD01,TCRBD02	TCRBD01-01,TCRBD02-01		TCRBJ01-02*01	TCRBJ01	TCRBJ01-02	01				7	1	8	0	7	3	42	52	59	63	64	3	In	VDJ
AGTGCCCATCCTGAAGACAGCAGCTTCTACATCTGCAGTGCACGGACTAGCGGGGGGATTTACACAGATACGCAGTATTTTGGCCCA	CSARTSGGIYTDTQYF	1	8.532423208191126E-4	48	TCRBV20	TCRBV20				TCRBV20-01,TCRBV20-or09_02		TCRBD02-01*01	TCRBD02	TCRBD02-01	01				TCRBJ02-03*01	TCRBJ02	TCRBJ02-03	01				6	5	1	1	2	2	33	41	43	57	62	1	In	VDJ
TCGGCTGCTCCCTCCCAGACATCTGTGTACTTCTGTGCCAGCAGTTACTCGACCGTTGGGCTGAACACTGAAGCTTTCTTTGGACAA	CASSYSTVGLNTEAFF	1	8.532423208191126E-4	48	TCRBV06-05*01	TCRBV06	TCRBV06-05	01				TCRBD01-01*01	TCRBD01	TCRBD01-01	01				TCRBJ01-01*01	TCRBJ01	TCRBJ01-01	01				0	0	8	0	7	0	33	50	57	-1	61	1	In	VDJ
TTGGCTGCTCCCTCCCAGACATCTGTGTACTTCTGTGCCAGCAGTTACTACACTGGGGGGAAGTCCGGGGAGCTGTTTTTTGGAGAA	CASSYYTGGKSGELFF	1	8.532423208191126E-4	48	TCRBV06-06*01	TCRBV06	TCRBV06-06	01				TCRBD02-01*01	TCRBD02	TCRBD02-01	01				TCRBJ02-02*01	TCRBJ02	TCRBJ02-02	01				1	4	9	1	5	6	33	49	54	60	64	1	In	VDJ
AAGATCCAGCCTGCAGAGCTTGGGGACTCGGCCATGTATCTCTGTGCCAGCAGCTTATTGGGGGGCTATGGCTACACCTTCGGTTCG	CASSLLGGYGYTF	1	8.532423208191126E-4	39	TCRBV11-01*01	TCRBV11	TCRBV11-01	01				TCRBD02-01*01	TCRBD02	TCRBD02-01	01				TCRBJ01-02*01	TCRBJ01	TCRBJ01-02	01				2	0	9	1	2	4	42	57	59	-1	65	1	In	VDJ
CAGCGCACAGAGCGGGGGGACTCAGCCGTGTATCTCTGTGCCAGCAGCCCAACAGGGGGCGGGTACTATGGCTACACCTTCGGTTCG	CASSPTGGGYYGYTF	1	8.532423208191126E-4	45	TCRBV07-03*01	TCRBV07	TCRBV07-03	01				TCRBD01-01*01	TCRBD01	TCRBD01-01	01				TCRBJ01-02*01	TCRBJ01	TCRBJ01-02	01				5	4	3	0	3	3	36	48	51	60	64	1	In	VDJ
NTGTCGGCTGCTCCCTCCCAAACATCTGTGTACTTCTGTGCCAGCAGTCTCAGAGGGGGCCTTAACTATGGCTACACCTTCGGTTCG	CASSLRGGLNYGYTF	1	8.532423208191126E-4	45	TCRBV06-02/06-03*01	TCRBV06	TCRBV06-02/06-03	01				TCRBD01-01*01	TCRBD01	TCRBD01-01	01				TCRBJ01-02*01	TCRBJ01	TCRBJ01-02	01				5	2	5	0	5	1	36	48	53	60	62	1	In	VDJ
CCCTGGAGCTTGGTGACTCTGCTGTGTATTTCTGTGCCAGCAGCTAGGGCTGTCCCATTTCTGTTAGACGAGCAGTACTTCGGGCCG		1	8.532423208191126E-4	49	TCRBV03-01/03-02*01	TCRBV03	TCRBV03-01/03-02	01								TCRBD01,TCRBD02	TCRBD01-01,TCRBD02-01		TCRBJ02-07*01	TCRBJ02	TCRBJ02-07	01				5	18	5	3	1	5	32	44	45	49	67	1	Out	VDJ
GTGACCAGTGCCCATCCTGAAGACAGCAGCTTCTACATCTGCAGTGCTGAGATTGGACGGTTAGGAGGCACCATATATTTTGGAGAG	CSAEIGRLGGTIYF	1	8.532423208191126E-4	42	TCRBV20	TCRBV20				TCRBV20-01,TCRBV20-or09_02		TCRBD02-01*02	TCRBD02	TCRBD02-01	02				TCRBJ01-03*01	TCRBJ01	TCRBJ01-03	01				5	0	10	1	15	9	39	48	63	-1	68	1	In	VDJ
ACTCTGGAGTCCGCTGCCAGCTCCCAGACATCTGTGTACTTCTGTGCCATCAGCGACAGGGTAGACGGTGAGCAGTTCTTCGGGCCA	CAISDRVDGEQFF	1	8.532423208191126E-4	39	TCRBV10-03*01	TCRBV10	TCRBV10-03	01				TCRBD01-01*01	TCRBD01	TCRBD01-01	01				TCRBJ02-01*01	TCRBJ02	TCRBJ02-01	01				6	7	2	3	1	9	42	53	54	61	68	1	In	VDJ
CAGCGCACAGAGCAGGGGGACTCGGCCATGTATCTCTGTGCCAGCAGCCACCAGGCGGGGGGTGCAGATACGCAGTATTTTGGCCCA	CASSHQAGGADTQYF	1	8.532423208191126E-4	45	TCRBV07-09*01	TCRBV07	TCRBV07-09	01				TCRBD02-01*01	TCRBD02	TCRBD02-01	01				TCRBJ02-03*01	TCRBJ02	TCRBJ02-03	01				5	2	7	1	6	4	36	48	54	62	64	1	In	VDJ
CTGCAGCCAGAAGACTCGGCCCTGTATCTCTGTGCCAGCAGCCAAGTAGACAGGGGATCTGGGGCCAACGTCCTGACTTTCGGGGCC	CASSQVDRGSGANVLTF	1	8.532423208191126E-4	51	TCRBV04-02*01	TCRBV04	TCRBV04-02	01				TCRBD01-01*01	TCRBD01	TCRBD01-01	01				TCRBJ02-06*01	TCRBJ02	TCRBJ02-06	01				1	1	2	2	2	1	30	46	48	56	57	1	In	VDJ
NNNNTGTCGGCTGCTCCCTCCCAAACATCTGTGTACTTCTGTGCCAGCAGCAGGGACAGCTATAATTCACCCCTCCACTTTGGGAAC	CASSRDSYNSPLHF	1	8.532423208191126E-4	42	TCRBV06-02*02	TCRBV06	TCRBV06-02	02				TCRBD01-01*01	TCRBD01	TCRBD01-01	01				TCRBJ01-06*02	TCRBJ01	TCRBJ01-06	02				3	0	0	5	1	3	39	51	52	-1	59	1	In	VDJ
GCAGCCTGCAGAACTGGAGGATTCTGGAGTTTATTTCTGTGCCAGCAGCCAAGGGGGGGGCGCCGCAATGAGCAGTTCTTCGGGCCA		1	8.532423208191126E-4	44	TCRBV14-01*01	TCRBV14	TCRBV14-01	01				TCRBD02-01*01	TCRBD02	TCRBD02-01	01				TCRBJ02-01*01	TCRBJ02	TCRBJ02-01	01				1	5	9	0	0	6	37	-1	53	60	65	1	Out	VDJ
ATCCAGCCCTCAGAACCCAGGGACTCAGCTGTGTACTTCTGTGCCAGCAATTTAGCGGGGGGAAAAGAGACCCAGTACTTCGGGCCA	CASNLAGGKETQYF	1	8.532423208191126E-4	42	TCRBV12	TCRBV12				TCRBV12-03/12-04,TCRBV12-04		TCRBD02-01*01	TCRBD02	TCRBD02-01	01				TCRBJ02-05*01	TCRBJ02	TCRBJ02-05	01				0	2	9	1	0	3	39	-1	56	62	64	1	In	VDJ
ACGATCCAGCGCACAGAGCAGGGGGACTCGGCCATGTATCTCTGTGCCAGCACCCGGGGTAACACAGATACGCAGTATTTTGGCCCA	CASTRGNTDTQYF	1	8.532423208191126E-4	39	TCRBV07-09*05	TCRBV07	TCRBV07-09	05				TCRBD02-01*01	TCRBD02	TCRBD02-01	01				TCRBJ02-03*01	TCRBJ02	TCRBJ02-03	01				5	3	8	3	0	2	42	-1	54	59	62	1	In	VDJ
TCTCTGGAGCTGGGGGACTCAGCTTTGTATTTCTGTGCCAGCGGACTGACACCCCGGGTAATGACCGGGGAGCTGTTTTTTGGAGAA	CASGLTPRVMTGELFF	1	8.532423208191126E-4	48	TCRBV09-01*01	TCRBV09	TCRBV09-01	01				TCRBD02-01	TCRBD02	TCRBD02-01				01,02	TCRBJ02-02*01	TCRBJ02	TCRBJ02-02	01				7	16	1	10	0	5	33	-1	42	47	63	1	In	VDJ
CTGAAGATCCGGTCCACAAAGCTGGAGGACTCAGCCATGTACTTCTGTGCCAGCAGGTGGGCAGGGGACGGAGCTTTCTTTGGACAA	CASRWAGDGAFF	1	8.532423208191126E-4	36	TCRBV02-01	TCRBV02	TCRBV02-01				01,03	TCRBD01-01*01	TCRBD01	TCRBD01-01	01				TCRBJ01-01*01	TCRBJ01	TCRBJ01-01	01				6	4	4	2	5	10	45	56	61	67	71	1	In	VDJ
NNNNNTGTCGGCTGCTCCCTCCCAGACATCTGTGTACTTCTGTGCCACCGTCAAGGGACAGGGGAATGAAAAACTGTTTTTGGCAGT		1	8.532423208191126E-4	41	TCRBV06-05*01	TCRBV06	TCRBV06-05	01				TCRBD01-01*01	TCRBD01	TCRBD01-01	01				TCRBJ01-04*01	TCRBJ01	TCRBJ01-04	01				10	12	0	2	7	18	40	47	54	64	76	1	Out	VDJ
CCTGTCCTCAGAACCGGGAGACACGGCACTGTATCTCTGCGCCAGCAGTCGTGGGCGGGGGCCGGTCAGCCCCAGCATTTTGGTGAT		1	8.532423208191126E-4	44	TCRBV23-01*01	TCRBV23	TCRBV23-01	01				TCRBD02-01*01	TCRBD02	TCRBD02-01	01				TCRBJ01-05*01	TCRBJ01	TCRBJ01-05	01				4	4	7	2	4	6	37	50	54	61	65	1	Out	VDJ
CTGAGGATCCAGCAGGTAGTGCGAGGAGATTCGGCAGCTTATTTCTGTGCCAGCTCACCAGGCGGGGTTGAGCAGTTCTTCGGGCCA	CASSPGGVEQFF	1	8.532423208191126E-4	36	TCRBV18-01*01	TCRBV18	TCRBV18-01	01				TCRBD02-01*01	TCRBD02	TCRBD02-01	01				TCRBJ02-01*01	TCRBJ02	TCRBJ02-01	01				2	1	7	3	1	9	45	60	61	67	68	1	In	VDJ
CCAGTCCACGGAGTCAGGGGACACAGCACTGTATTTCTGTGCCAGCAAAGGCTTCGACAGGGTGGGACTGAAGCTTTCTTTGGACAA		1	8.532423208191126E-4	44	TCRBV21-01*01	TCRBV21	TCRBV21-01	01				TCRBD01-01*01	TCRBD01	TCRBD01-01	01				TCRBJ01-01*01	TCRBJ01	TCRBJ01-01	01				7	4	2	3	8	5	37	47	55	62	66	1	Out	VDJ
AATTCCCTGGAGCTTGGTGACTCTGCTGTGTATTTCTGTGCCGCTGGACGTACAGGGCCCTTTAATACGGAAGCTTTCTTTGGACAA	CAAGRTGPFNTEAFF	1	8.532423208191126E-4	45	TCRBV03-01/03-02*01	TCRBV03	TCRBV03-01/03-02	01				TCRBD01-01*01	TCRBD01	TCRBD01-01	01				TCRBJ01-01*01	TCRBJ01	TCRBJ01-01	01				11	12	3	3	9	8	36	42	51	57	69	1	In	VDJ
CCTGCAGCCAGAAGACTCGGCCCTGTATCTCTGCGCCAGCAGCCAAGATTAGGCAGGTGTAGCACCGGGGAGCTGTTTTTTGGAGAA		2	0.0017064846416382253	50	TCRBV04-03*01	TCRBV04	TCRBV04-03	01				TCRBD01-01*01	TCRBD01	TCRBD01-01	01				TCRBJ02-02*01	TCRBJ02	TCRBJ02-02	01				0	5	4	4	5	4	31	48	53	57	62	2	Out	VDJ
ACCTTGGAGCTGGGGGACTCGGCCCTTTATCTTTGCGCCAGCAGCCATGGAACACAGGGTGGCGGAGTGGACGCTTTCTTTGGACAA	CASSHGTQGGGVDAFF	2	0.0017064846416382253	48	TCRBV05-01*01	TCRBV05	TCRBV05-01	01				TCRBD01-01*01	TCRBD01	TCRBD01-01	01				TCRBJ01-01*01	TCRBJ01	TCRBJ01-01	01				4	13	3	3	8	11	33	45	53	59	72	2	In	VDJ
GTGAACGCCTTGTTGCTGGGGGACTCAGCCCTGTATCTCTGTGCCAGCAGCTTGGGACAGGGCTCAGATACGCAGTATTTTGGCCCA	CASSLGQGSDTQYF	1	8.532423208191126E-4	42	TCRBV05-05*01	TCRBV05	TCRBV05-05	01				TCRBD01-01*01	TCRBD01	TCRBD01-01	01				TCRBJ02-03*01	TCRBJ02	TCRBJ02-03	01				0	2	2	3	0	4	39	-1	55	62	64	1	In	VDJ
CGGTCCACAAAGCTGGAGGACTCAGCCATGTACTTCTGTGCCAGCACCCCCGGACAGGGAAGGAGCGAGACCCAGTACTTCGGGCCA	CASTPGQGRSETQYF	1	8.532423208191126E-4	45	TCRBV02-01	TCRBV02	TCRBV02-01				01,03	TCRBD01-01*01	TCRBD01	TCRBD01-01	01				TCRBJ02-05*01	TCRBJ02	TCRBJ02-05	01				7	7	1	3	5	5	36	46	51	59	66	1	In	VDJ
ACGCCTTGTTGCTGGGGGACTCGGCCCTCTATCTCTGTGCCAGCAGCTTGGTCGCGCCGGAGGAGAGAGACCCAGTACTTCGGGCCA		1	8.532423208191126E-4	46	TCRBV05-06*01	TCRBV05	TCRBV05-06	01				TCRBD02-01*02	TCRBD02	TCRBD02-01	02				TCRBJ02-05*01	TCRBJ02	TCRBJ02-05	01				0	2	10	1	7	4	35	51	58	63	65	1	Out	VDJ
GTGAACGCCTTGGAGCTGGACGACTCGGCCCTGTATCTCTGTGCCAGCAGCCCGGGTCCTGGGACCGGGGAGCTGTTTTTTGGAGAA	CASSPGPGTGELFF	1	8.532423208191126E-4	42	TCRBV05-04*01	TCRBV05	TCRBV05-04	01				TCRBD02-01	TCRBD02	TCRBD02-01				01,02	TCRBJ02-02*01	TCRBJ02	TCRBJ02-02	01				4	7	8	4	1	5	39	51	52	56	63	1	In	VDJ
AAGATCCAGCGCACAGAGCAGGAGGACTCGGCCGTGTATCTCTGTGCCAGCAGCTTATCCCCGACAGGAGGAGCTTTCTTTGGACAA	CASSLSPTGGAFF	1	8.532423208191126E-4	39	TCRBV07-02	TCRBV07	TCRBV07-02				01,02	TCRBD01-01*01	TCRBD01	TCRBD01-01	01				TCRBJ01-01*01	TCRBJ01	TCRBJ01-01	01				2	3	2	4	5	10	42	57	62	68	71	1	In	VDJ
AGCACCTTGGAGCTGGGGGACTCGGCCCTTTATCTTTGCGCCAGCAGCTGGACAGGGGGCGGAACAGATACGCAGTATTTTGGCCCA	CASSWTGGGTDTQYF	1	8.532423208191126E-4	45	TCRBV05-01*01	TCRBV05	TCRBV05-01	01				TCRBD01-01*01	TCRBD01	TCRBD01-01	01				TCRBJ02-03*01	TCRBJ02	TCRBJ02-03	01				3	3	1	0	0	3	36	-1	49	60	63	1	In	VDJ
ACCTTGGAGCTGGGGGACTCGGCCCTTTATCTTTGCGCCAGCAGCTTGGTGCAGGGGTGGATGAACACTGAAGCTTTCTTTGGACAA	CASSLVQGWMNTEAFF	1	8.532423208191126E-4	48	TCRBV05-01*01	TCRBV05	TCRBV05-01	01				TCRBD01-01*01	TCRBD01	TCRBD01-01	01				TCRBJ01-01*01	TCRBJ01	TCRBJ01-01	01				0	4	4	2	2	0	33	49	51	57	61	1	In	VDJ
NNGCTTCTCCCTGATTCTGGAGTCCGCCAGCACCAACCAGACATCTATGTACCTCTGTGCCAGCGAGACTCCCCGAACTTCGGGCCG		1	8.532423208191126E-4	26	TCRBV28-01*01	TCRBV28	TCRBV28-01	01				TCRBD02-01	TCRBD02	TCRBD02-01				01,02	TCRBJ02-07*01	TCRBJ02	TCRBJ02-07	01				8	6	2	10	2	14	55	64	66	70	76	1	Out	VDJ
CTGAGGATCCAGCAGGTAGTGCGAGGAGATTCGGCAGCTTATTTCTGTGCCAGCTCACCTATCCAAGAGACCTAGTACTTCGGGCCA	CASSPIQET*YF	1	8.532423208191126E-4	36	TCRBV18-01*01	TCRBV18	TCRBV18-01	01								TCRBD01,TCRBD02	TCRBD01-01,TCRBD02-01		TCRBJ02-05*01	TCRBJ02	TCRBJ02-05	01				3	2	2	7	9	12	45	59	68	71	73	1	Stop	VDJ
CACTGTGACATCGGCCCAAAAGAACCCGACAGCTTTCTATCTCTGTGCCAGTTATAGCGGGTGGAAGAGACCCAGTACTTCGGGCCA		1	8.532423208191126E-4	38	TCRBV19-01*01	TCRBV19	TCRBV19-01	01				TCRBD02-01	TCRBD02	TCRBD02-01				01,02	TCRBJ02-05*01	TCRBJ02	TCRBJ02-05	01				8	3	5	4	2	3	43	52	54	61	64	1	Out	VDJ
CACACCCTGCAGCCAGAAGACTCGGCCCTGTATCTCTGCGCCAGCAGCCAAGGCAGGCAGTTTGTATATGGCTACACCTTCGGTTCG	CASSQGRQFVYGYTF	1	8.532423208191126E-4	45	TCRBV04-03*01	TCRBV04	TCRBV04-03	01				TCRBD01-01*01	TCRBD01	TCRBD01-01	01				TCRBJ01-02*01	TCRBJ01	TCRBJ01-02	01				1	9	4	4	1	5	36	52	53	57	66	1	In	VDJ
ATCCAGCCCTCAGAACCCAGGGACTCAGCTGTGTACTTCTGTGCCAGCAGTATGAGCCTTAGCAATCAGCCCCAGCATTTTGGTGAT	CASSMSLSNQPQHF	1	8.532423208191126E-4	42	TCRBV12	TCRBV12				TCRBV12-03/12-04,TCRBV12-04		TCRBD02-01	TCRBD02	TCRBD02-01				01,02	TCRBJ01-05*01	TCRBJ01	TCRBJ01-05	01				5	2	6	7	3	0	39	51	54	57	59	1	In	VDJ
GAGTCGCCCAGCCCCAACCAGACCTCTCTGTACTTCTGTGCCAGCAGGGTAGGGACATCCCTACAAGAGACCCAGTACTTCGGGCCA	CASRVGTSLQETQYF	1	8.532423208191126E-4	45	TCRBV27-01*01	TCRBV27	TCRBV27-01	01				TCRBD01-01*01	TCRBD01	TCRBD01-01	01				TCRBJ02-05*01	TCRBJ02	TCRBJ02-05	01				6	6	0	6	4	2	36	47	51	57	63	1	In	VDJ
ATGAATGTGAGCACCTTGGAGCTGGAGGACTCGGCCCTTTATCTTTGCGCCAGCAGCCTCCGGGGCCAAGGAGCTTTCTTTGGACAA	CASSLRGQGAFF	1	8.532423208191126E-4	36	TCRBV05-01*01	TCRBV05	TCRBV05-01	01								TCRBD01,TCRBD02	TCRBD01-01,TCRBD02-01		TCRBJ01-01*01	TCRBJ01	TCRBJ01-01	01				4	5	7	0	4	10	45	57	61	66	71	1	In	VDJ
ATCCAGCCCTCAGAACCCAGGGACTCAGCTGTGTACTTCTGTGCCAGCAGTTTAGGGCCGGGGAACTATGGCTACACCTTCGGTTCG	CASSLGPGNYGYTF	1	8.532423208191126E-4	42	TCRBV12	TCRBV12				TCRBV12-03/12-04,TCRBV12-04		TCRBD02-01*01	TCRBD02	TCRBD02-01	01				TCRBJ01-02*01	TCRBJ01	TCRBJ01-02	01				1	0	8	3	3	2	39	55	58	-1	63	1	In	VDJ
AACGCCTTGTTGCTGGGGGACTCGGCCCTGTATCTCTGTGCCAGCAGGTTCACCTTGGCGCAGAACTATGGCTACACCTTCGGTTCG	CASRFTLAQNYGYTF	1	8.532423208191126E-4	45	TCRBV05-05*01	TCRBV05	TCRBV05-05	01								TCRBD01,TCRBD02	TCRBD01-01,TCRBD02-01		TCRBJ01-02*01	TCRBJ01	TCRBJ01-02	01				5	0	4	5	13	2	36	47	60	-1	63	1	In	VDJ
TGAGATGAATGTGAGTGCCTTGGAGCTGGGGGACTCGGCCCTGTATCTCTGTGCCGGGGACAGGCCTACGAGCAGTACTTCGGGCCG		1	8.532423208191126E-4	32	TCRBV05-03	TCRBV05	TCRBV05-03				01,02	TCRBD01-01*01	TCRBD01	TCRBD01-01	01				TCRBJ02-07*01	TCRBJ02	TCRBJ02-07	01				10	0	0	4	1	2	49	55	56	-1	64	1	Out	VDJ
CGGTCCACAAAGCTGGAGGACTCAGCCATGTACTTCTGTGCCAGCAGTGAAGTGGTGGCATCAAAAAACATTCAGTACTTCGGCGCC	CASSEVVASKNIQYF	2	0.0017064846416382253	45	TCRBV02-01	TCRBV02	TCRBV02-01				01,03	TCRBD01-01*01	TCRBD01	TCRBD01-01	01				TCRBJ02-04*01	TCRBJ02	TCRBJ02-04	01				1	4	9	0	4	4	36	52	56	59	63	2	In	VDJ
NNNNTGAAGATCCAGCCCTCAGAACCCAGGGACTCAGCTGTGTACTTCTGTGCCAGCAGTTTGAGGGAGACCCAGTACTTCGGGCCA	CASSLRETQYF	1	8.532423208191126E-4	33	TCRBV12-03/12-04*01	TCRBV12	TCRBV12-03/12-04	01				TCRBD02-01*02	TCRBD02	TCRBD02-01	02				TCRBJ02-05*01	TCRBJ02	TCRBJ02-05	01				3	0	11	1	0	5	48	-1	62	-1	66	1	In	VDJ
ATCCGCTCACCAGGCCTGGGGGACGCAGCCATGTACCTGTGTGCCACCAGCAGAGATGTAGGACTCTATGGCTACACCTTCGGTTCG	CATSRDVGLYGYTF	1	8.532423208191126E-4	42	TCRBV15-01*02	TCRBV15	TCRBV15-01	02				TCRBD02-01	TCRBD02	TCRBD02-01				01,02	TCRBJ01-02*01	TCRBJ01	TCRBJ01-02	01				0	0	1	10	4	4	39	56	60	-1	65	1	In	VDJ
ATCCGGTCCACAAAGCTGGAGGACTCAGCCATGTACTTCTGTGCCAGCAGTGTTAATTTCGGGGGCGACAGCCAGCATTTTGGTGAT	CASSVNFGGDSQHF	1	8.532423208191126E-4	42	TCRBV02-01	TCRBV02	TCRBV02-01				01,03					TCRBD01,TCRBD02	TCRBD01-01,TCRBD02-01		TCRBJ01-05*01	TCRBJ01	TCRBJ01-05	01				4	5	6	0	8	12	39	52	60	66	71	1	In	VDJ
CACGCCCTGCAGCCAGAAGACTCAGCCCTGTATCTCTGCGCCAGCAGCCAAGTCCTGGTCGGGAATTCACCCCTCCACTTTGGGAAC	CASSQVLVGNSPLHF	1	8.532423208191126E-4	45	TCRBV04-01*01	TCRBV04	TCRBV04-01	01				TCRBD02-01	TCRBD02	TCRBD02-01				01,02	TCRBJ01-06*02	TCRBJ01	TCRBJ01-06	02				1	0	8	4	7	7	36	52	59	-1	63	1	In	VDJ
ACACACCCTGCAGCCAGAAGACTCGGCCCTGTATCTCTGCGCCAGCAGCCTATTTCCGGGAAGAGGGAGACCCAGTACTTCGGGCCA		1	8.532423208191126E-4	44	TCRBV04-03*01	TCRBV04	TCRBV04-03	01				TCRBD02-01*02	TCRBD02	TCRBD02-01	02				TCRBJ02-05*01	TCRBJ02	TCRBJ02-05	01				4	5	8	3	6	5	37	50	56	61	66	1	Out	VDJ
TCGCCCAGCCCCAACCAGACCTCTCTGTACTTCTGTGCCAGCAGTTGGGGGGGGACAGGGGGCAGGGAGACCCAGTACTTCGGGCCA	CASSWGGTGGRETQYF	1	8.532423208191126E-4	48	TCRBV27-01*01	TCRBV27	TCRBV27-01	01				TCRBD01-01*01	TCRBD01	TCRBD01-01	01				TCRBJ02-05*01	TCRBJ02	TCRBJ02-05	01				4	3	0	0	5	5	33	46	51	63	66	1	In	VDJ
CAGCCCTCAGAACCCAGGGACTCAGCTGTGTACTTCTGTGCCAGCAGTCGAACAGGGGTTGGAGCAGATACGCAGTATTTTGGCCCA	CASSRTGVGADTQYF	2	0.0017064846416382253	45	TCRBV12	TCRBV12				TCRBV12-03/12-04,TCRBV12-04		TCRBD01-01*01	TCRBD01	TCRBD01-01	01				TCRBJ02-03*01	TCRBJ02	TCRBJ02-03	01				5	6	3	2	3	4	36	48	51	58	64	2	In	VDJ
AATGTGAACGCCTTGTTGCTGGGGGACTCGGCCCTGTATCTCTGTGCCAGCAGCCACCATCCAGCCTACGAGCAGTACTTCGGGCCG	CASSHHPAYEQYF	1	8.532423208191126E-4	39	TCRBV05-05*01	TCRBV05	TCRBV05-05	01				TCRBD01-01*01	TCRBD01	TCRBD01-01	01				TCRBJ02-07*01	TCRBJ02	TCRBJ02-07	01				4	0	4	5	7	2	42	54	61	-1	64	1	In	VDJ
CAGCCCTCAGAACCCAGGGACTCAGCTGTGTACTTCTGTGCCAGCAGTTCCGGGAGCTCCTATAATTCACCCCTCCACTTTGGGAAC	CASSSGSSYNSPLHF	1	8.532423208191126E-4	45	TCRBV12	TCRBV12				TCRBV12-03/12-04,TCRBV12-04		TCRBD02-01*02	TCRBD02	TCRBD02-01	02				TCRBJ01-06*02	TCRBJ01	TCRBJ01-06	02				4	0	8	2	1	0	36	49	50	-1	56	1	In	VDJ
ACTCTGACAGTGACCAGTGCCCATCCTGAAGACAGCAGCTTCTACATCTGCAGTGCTTCACACGCGGTTGAGCAGTTCTTCGGGCCA	CSASHAVEQFF	1	8.532423208191126E-4	33	TCRBV20-01	TCRBV20	TCRBV20-01				01,04	TCRBD02-01	TCRBD02	TCRBD02-01				01,02	TCRBJ02-01*01	TCRBJ02	TCRBJ02-01	01				5	1	7	5	6	9	48	57	63	67	68	1	In	VDJ
AATGTGAGCACCTTGGAGCTGGGGGACTCGGCCCTTTATCTTTGCGCCAGCAGCTCCAGCGGGGTTAATGAGCAGTTCTTCGGGCCA	CASSSSGVNEQFF	1	8.532423208191126E-4	39	TCRBV05-01*01	TCRBV05	TCRBV05-01	01				TCRBD02-01*01	TCRBD02	TCRBD02-01	01				TCRBJ02-01*01	TCRBJ02	TCRBJ02-01	01				3	2	6	3	2	7	42	55	57	64	66	1	In	VDJ
ATCCAGCGCACAGAGCAGCGGGACTCGGCCATGTATCGCTGTGCCAGCAGCTCGGGACTATTCGAAGAGACCCAGTACTTCGGGCCA	CASSSGLFEETQYF	1	8.532423208191126E-4	42	TCRBV07-06*01	TCRBV07	TCRBV07-06	01				TCRBD02-01	TCRBD02	TCRBD02-01				01,02	TCRBJ02-05*01	TCRBJ02	TCRBJ02-05	01				4	4	0	9	1	3	39	52	53	60	64	1	In	VDJ
GCCTTGTTGCTGGGGGACTCGGCCCTCTATCTCTGTGCCAGCAGCTTTTCGGACAGGGGGCCGGAAAAGACCCAGTACTTCGGGCCA	CASSFSDRGPEKTQYF	2	0.0017064846416382253	48	TCRBV05-06*01	TCRBV05	TCRBV05-06	01				TCRBD01-01*01	TCRBD01	TCRBD01-01	01				TCRBJ02-05*01	TCRBJ02	TCRBJ02-05	01				2	6	1	0	3	6	33	47	50	61	67	2	In	VDJ
CTGGAGGACTCAGCCATGTACTTCTGTGCCAGCAGTGAAGTGCCCCAATACTCAAGCTCCTATAATTCACCCCTCCACTTTGGGAAC	CASSEVPQYSSSYNSPLHF	1	8.532423208191126E-4	57	TCRBV02-01	TCRBV02	TCRBV02-01				01,03	TCRBD02-01	TCRBD02	TCRBD02-01				01,02	TCRBJ01-06*02	TCRBJ01	TCRBJ01-06	02				1	4	3	10	9	0	24	40	49	52	56	1	In	VDJ
GTGACCAGTGCCCATCCTGAAGACAGCAGCTTCTACATCTGCAGTGCTAGACCTAAGGACAGCGGTGCTAAACTGTTTTTTGGCAGT	CSARPKDSGAKLFF	1	8.532423208191126E-4	42	TCRBV20	TCRBV20				TCRBV20-01,TCRBV20-or09_02		TCRBD01-01*01	TCRBD01	TCRBD01-01	01				TCRBJ01-04*01	TCRBJ01	TCRBJ01-04	01				2	7	1	5	5	11	39	51	56	62	69	1	In	VDJ
ACTGTGACATCGGCCCAAAAGAACCCGACAGCTTTCTATCTCTGTGCCAGTAGTAAGGCAGGGGGGGCTGGCTACACCTTCGGTTCG	CASSKAGGAGYTF	1	8.532423208191126E-4	39	TCRBV19-01*01	TCRBV19	TCRBV19-01	01								TCRBD01,TCRBD02	TCRBD01-01,TCRBD02-01		TCRBJ01-02*01	TCRBJ01	TCRBJ01-02	01				4	3	4	1	3	7	42	55	58	65	68	1	In	VDJ
GTCGGCTGCTCCCTCCCAAACATCTGTGTACTTCTGTGCCAGCAGTTACTCCTTGGGACAGGGGTCGGCGAGCAGTACTTCGGGCCG		1	8.532423208191126E-4	47	TCRBV06-02/06-03*01	TCRBV06	TCRBV06-02/06-03	01				TCRBD01-01*01	TCRBD01	TCRBD01-01	01				TCRBJ02-07*01	TCRBJ02	TCRBJ02-07	01				0	4	0	2	3	6	34	51	54	64	68	1	Out	VDJ
CGCACAGAGCAGGAGGACTCGGCCGTGTATCTCTGTGCCAGCAGCGATGGGACAGTGACCTCTGGAAACACCATATATTTTGGAGAG	CASSDGTVTSGNTIYF	1	8.532423208191126E-4	48	TCRBV07-02	TCRBV07	TCRBV07-02				01,02	TCRBD01-01*01	TCRBD01	TCRBD01-01	01				TCRBJ01-03*01	TCRBJ01	TCRBJ01-03	01				5	4	0	5	3	0	33	45	48	55	59	1	In	VDJ
AAGATCCAGCCTGCAGAGCTTGGGGACTCGGCCGTGTATCTCTGTGCCAGCGGTACGGGACAGGGAGATACGCAGTATTTTGGCCCA	CASGTGQGDTQYF	1	8.532423208191126E-4	39	TCRBV11-03*01	TCRBV11	TCRBV11-03	01				TCRBD01-01*01	TCRBD01	TCRBD01-01	01				TCRBJ02-03*01	TCRBJ02	TCRBJ02-03	01				8	0	0	3	5	5	42	51	56	-1	65	1	In	VDJ
ATCCAGCCCTCAGAACCCAGGGACTCAGCTGTGTACTTCTGTGCCAGCAGTCCCCGGGACAGGTCCGGGGAGCTGTTTTTTGGAGAA	CASSPRDRSGELFF	1	8.532423208191126E-4	42	TCRBV12	TCRBV12				TCRBV12-03/12-04,TCRBV12-04		TCRBD01-01*01	TCRBD01	TCRBD01-01	01				TCRBJ02-02*01	TCRBJ02	TCRBJ02-02	01				5	1	0	4	4	6	39	51	55	63	64	1	In	VDJ
CTGAATGTGAACGCCTTGGAGCTGGACGACTCGGCCCTGTATCTCTGTGCCAGCAGCTTAATAGACGGGGAGCTGTTTTTTGGAGAA	CASSLIDGELFF	1	8.532423208191126E-4	36	TCRBV05-04*01	TCRBV05	TCRBV05-04	01				TCRBD02-01	TCRBD02	TCRBD02-01				01,02	TCRBJ02-02*01	TCRBJ02	TCRBJ02-02	01				2	1	5	8	2	7	45	59	61	64	65	1	In	VDJ
NNNTGTCGGCTGCTCCCTCCCAGACATCTGTGTACTTGTGTGCCAGCAGTTCACCCTTCGAACCTTACGAGGCAGTACTTCGGGCCG		1	8.532423208191126E-4	43	TCRBV06-08*01	TCRBV06	TCRBV06-08	01				TCRBD02-01*02	TCRBD02	TCRBD02-01	02				TCRBJ02-07*01	TCRBJ02	TCRBJ02-07	01				4	0	11	2	17	9	38	51	68	-1	71	1	Out	VDJ
TCGGCCCAAAAGAACCCGACAGCTTTCTATCTCTGTGCCAGTAGTATCCCCGCACAACAGGGAAGTGGCGAGCAGTACTTCGGGCCG	CASSIPAQQGSGEQYF	3	0.002559726962457338	48	TCRBV19-01*01	TCRBV19	TCRBV19-01	01				TCRBD01-01*01	TCRBD01	TCRBD01-01	01				TCRBJ02-07*01	TCRBJ02	TCRBJ02-07	01				3	6	3	3	9	6	33	47	56	62	68	3	In	VDJ
GGCTGCTCCCTCCCAGACATCTGTGTACTTCTGTGCCAGCATCTACTTGGGACAGCACATAGCTCCTACGAGCAGTACTTCGGGCCG		1	8.532423208191126E-4	50	TCRBV06	TCRBV06				TCRBV06-01,TCRBV06-05,TCRBV06-06		TCRBD01-01*01	TCRBD01	TCRBD01-01	01				TCRBJ02-07*01	TCRBJ02	TCRBJ02-07	01				7	7	0	5	7	0	31	41	48	55	62	1	Out	VDJ
GCCCTGCAGCCAGAAGACTCAGCCCTGTATCTCTGCGCCAGCAGCCAAGATTGGGCAGGGAGCTCCTACGAGCAGTACTTCGGGCCG	CASSQDWAGSSYEQYF	1	8.532423208191126E-4	48	TCRBV04-01*01	TCRBV04	TCRBV04-01	01								TCRBD01,TCRBD02	TCRBD01-01,TCRBD02-01		TCRBJ02-07*01	TCRBJ02	TCRBJ02-07	01				0	2	4	3	5	0	33	50	55	60	62	1	In	VDJ
CCACGGAGTCAGGGGACACAGCACTGTATTTCTGTGCCAGCAGCAAAGAAGGTAGTCAGCTCTGGAAACACCATATATTTTGGAGAG		1	8.532423208191126E-4	49	TCRBV21-01*01	TCRBV21	TCRBV21-01	01								TCRBD01,TCRBD02	TCRBD01-01,TCRBD02-01		TCRBJ01-03*01	TCRBJ01	TCRBJ01-03	01				1	0	4	5	8	0	32	48	56	-1	59	1	Out	VDJ
AAGAACCCGACAGCTTTCTATCTCTGTGCCAGTAGTATAGGCCTGTCAGGGGCCAACTCTGGGGCCAACGTCCTGACTTTCGGGGCC	CASSIGLSGANSGANVLTF	1	8.532423208191126E-4	57	TCRBV19-01*01	TCRBV19	TCRBV19-01	01				TCRBD01-01*01	TCRBD01	TCRBD01-01	01				TCRBJ02-06*01	TCRBJ02	TCRBJ02-06	01				1	4	4	2	6	0	24	40	46	52	56	1	In	VDJ
AATTCCCTGGAGCTTGGTGACTCTGCTGTGTATTTCTGTGCCAGCAGCCCCGTTCGACGGAGTGGCACTGAAGCTTTCTTTGGACAA	CASSPVRRSGTEAFF	1	8.532423208191126E-4	45	TCRBV03-01/03-02*01	TCRBV03	TCRBV03-01/03-02	01				TCRBD02-01*02	TCRBD02	TCRBD02-01	02				TCRBJ01-01*01	TCRBJ01	TCRBJ01-01	01				4	3	10	2	9	4	36	49	58	62	65	1	In	VDJ
AAGATCCAGCCCTCAGAACCCAGGGACTCAGCTGTGTACTTCTGTGCCAGCACACGGCAAAGTAATGAAAAACTGTTTTTTGGCAGT	CASTRQSNEKLFF	1	8.532423208191126E-4	39	TCRBV12-03/12-04*01	TCRBV12	TCRBV12-03/12-04	01								TCRBD01,TCRBD02	TCRBD01-01,TCRBD02-01		TCRBJ01-04*01	TCRBJ01	TCRBJ01-04	01				7	4	9	0	3	4	42	52	55	58	62	1	In	VDJ
GGGAGACACGGCACTGTATCTCTGCGCCAGCAGTCAATGGGCCAGTTGGGAGGGTTTGCCACTAATGAAAAACTGTTTTTTGGCAGT		1	8.532423208191126E-4	59	TCRBV23-01*01	TCRBV23	TCRBV23-01	01				TCRBD02-01*02	TCRBD02	TCRBD02-01	02				TCRBJ01-04*01	TCRBJ01	TCRBJ01-04	01				1	6	9	0	9	2	22	38	47	54	60	1	Out	VDJ
CTGGAGTTGGCTGCTCCCTCCCAGACATCTGTGTATTTCTGTGCCAGCACCCCGGGACAGAAGGTTTATGGCTACACCTTCGGTTCG	CASTPGQKVYGYTF	1	8.532423208191126E-4	42	TCRBV06-06	TCRBV06	TCRBV06-06				01,04	TCRBD01-01*01	TCRBD01	TCRBD01-01	01				TCRBJ01-02*01	TCRBJ01	TCRBJ01-02	01				7	6	0	5	4	5	39	49	53	60	66	1	In	VDJ
TCCGCTACCAGCTCCCAGACATCTGTGTACTTCTGTGCCATCAGTGAGTCGAGAGACAGGGGGCTTCAGCCCCAGCATTTTGGTGAT	CAISESRDRGLQPQHF	1	8.532423208191126E-4	48	TCRBV10-03*01	TCRBV10	TCRBV10-03	01				TCRBD01-01*01	TCRBD01	TCRBD01-01	01				TCRBJ01-05*01	TCRBJ01	TCRBJ01-05	01				0	1	2	0	4	6	33	50	54	64	65	1	In	VDJ
TGACCAGTGCCCATCCTGAAGACAGCAGCTTCTACATCTGCAGTGCTAGAGATTGGTCAGGGAGATCAGCCCCAGCATTTTGGTGAT		1	8.532423208191126E-4	43	TCRBV20	TCRBV20				TCRBV20-01,TCRBV20-or09_02						TCRBD01,TCRBD02	TCRBD01-01,TCRBD02-01		TCRBJ01-05*01	TCRBJ01	TCRBJ01-05	01				0	2	4	3	5	5	38	52	57	62	64	1	Out	VDJ
TGGAGTCCGCTACCCGCTCCCAGACATCTGTGTATTTCTGCGCCAGCAGTGATCGGGGGTTGCAATCAGCCCCAGCATTTTGGTGAT		1	8.532423208191126E-4	43	TCRBV10-02*01	TCRBV10	TCRBV10-02	01				TCRBD02-01*01	TCRBD02	TCRBD02-01	01				TCRBJ01-05*01	TCRBJ01	TCRBJ01-05	01				3	2	8	2	1	2	38	52	53	59	61	1	Out	VDJ
CGGTCCACAAAGCTGGAGGACTCAGCCATGTACTTCTGTGCCAGCAGTGACAGGGGGGCCTACGGGTACGAGCAGTACTTCGGGCCG	CASSDRGAYGYEQYF	1	8.532423208191126E-4	45	TCRBV02-01	TCRBV02	TCRBV02-01				01,03	TCRBD01-01*01	TCRBD01	TCRBD01-01	01				TCRBJ02-07*01	TCRBJ02	TCRBJ02-07	01				3	9	4	1	0	4	36	-1	50	57	66	1	In	VDJ
ATCCAGCCCTCAGAACCCAGGGACTCAGCTGTGTACTTCTGTGCCAGCAGTTTCGGACAGGGTCGCTCACCCCTCCACTTTGGGAAC	CASSFGQGRSPLHF	2	0.0017064846416382253	42	TCRBV12	TCRBV12				TCRBV12-03/12-04,TCRBV12-04		TCRBD01-01*01	TCRBD01	TCRBD01-01	01				TCRBJ01-06*02	TCRBJ01	TCRBJ01-06	02				3	4	1	3	1	10	39	53	54	62	66	2	In	VDJ
NTGTCGGCTGCTCCCTCCCAGACATCTGTGTACTTCTGTGCCAGCAGTCCCAGACAGGGGGCAACGGATACGCAGTATTTTGGCCCA	CASSPRQGATDTQYF	1	8.532423208191126E-4	45	TCRBV06-05*01	TCRBV06	TCRBV06-05	01				TCRBD01-01*01	TCRBD01	TCRBD01-01	01				TCRBJ02-03*01	TCRBJ02	TCRBJ02-03	01				5	4	2	0	4	6	36	48	52	62	66	1	In	VDJ
GTGACCAGTGCCCATCCTGAAGACAGCAGCTTCTACATCTGCAGTGCTACCCTACCGGGACAGGGCTCTGAAGCTTTCTTTGGACAA	CSATLPGQGSEAFF	1	8.532423208191126E-4	42	TCRBV20	TCRBV20				TCRBV20-01,TCRBV20-or09_02		TCRBD01-01*01	TCRBD01	TCRBD01-01	01				TCRBJ01-01*01	TCRBJ01	TCRBJ01-01	01				4	2	0	3	7	6	39	49	56	65	67	1	In	VDJ
AATGTGAGCACCTTGGAGCTGGGGGACTCGGCCCTTTATCTTTGCGCCAGCAGCTTGTATTATAATACTGAAGCTTTCTTTGGACAA	CASSLYYNTEAFF	2	0.0017064846416382253	39	TCRBV05-01*01	TCRBV05	TCRBV05-01	01				TCRBD02-01	TCRBD02	TCRBD02-01				01,02	TCRBJ01-01*01	TCRBJ01	TCRBJ01-01	01				1	7	5	9	0	5	42	-1	57	59	66	2	In	VDJ
AGATCCAGCGCACAGAGCAGCGGGACTCGGCCATGTATCGCTGTGCCAGCAGCATCCCCAAGAGCGCGTGGCTACACCTTCGGTTCG		1	8.532423208191126E-4	40	TCRBV07-06*01	TCRBV07	TCRBV07-06	01				TCRBD02-01	TCRBD02	TCRBD02-01				01,02	TCRBJ01-02*01	TCRBJ01	TCRBJ01-02	01				5	2	6	6	9	7	41	53	62	66	68	1	Out	VDJ
ACTGTGAGCAACATGAGCCCTGAAGACAGCAGCATATATCTCTGCAGCGTGGATAAGACAGGGTGGTACGAGCAGTACTTCGGGCCG	CSVDKTGWYEQYF	1	8.532423208191126E-4	39	TCRBV29-01	TCRBV29	TCRBV29-01				01,02	TCRBD01-01*01	TCRBD01	TCRBD01-01	01				TCRBJ02-07*01	TCRBJ02	TCRBJ02-07	01				6	3	2	3	6	4	42	50	56	63	66	1	In	VDJ
ACATCGGCCCAAAAGAACCCGACAGCTTTCTATCTCTGTGCCAGTAGTACACAGGGGGTGGCCTACAATGAGCAGTTCTTCGGGCCA	CASSTQGVAYNEQFF	2	0.0017064846416382253	45	TCRBV19-01*01	TCRBV19	TCRBV19-01	01				TCRBD01-01*01	TCRBD01	TCRBD01-01	01				TCRBJ02-01*01	TCRBJ02	TCRBJ02-01	01				4	3	3	1	1	2	36	49	50	58	61	2	In	VDJ
AAGATCCAGCCTGCAGAGCTTGGGGACTCGGCCGTGTATCTCTGTGCCAGCAGCTCCGGACAGGGCGATACGCAGTATTTTGGCCCA	CASSSGQGDTQYF	3	0.002559726962457338	39	TCRBV11-03*01	TCRBV11	TCRBV11-03	01				TCRBD01-01*01	TCRBD01	TCRBD01-01	01				TCRBJ02-03*01	TCRBJ02	TCRBJ02-03	01				4	1	1	3	2	6	42	55	57	65	66	3	In	VDJ
ACATCGGCCCAAAAGAACCCGACAGCTTTCTATCTCTGTGCCAGTAGCATCGGACAGGGTGGAACAGATACGCAGTATTTTGGCCCA	CASSIGQGGTDTQYF	1	8.532423208191126E-4	45	TCRBV19-01*01	TCRBV19	TCRBV19-01	01				TCRBD01-01*01	TCRBD01	TCRBD01-01	01				TCRBJ02-03*01	TCRBJ02	TCRBJ02-03	01				6	4	1	3	4	3	36	47	51	59	63	1	In	VDJ
CGCACAGAGCAGGGGGACTCGGCCATGTATCTCTGTGCCTAGAAGGTTGGTCCCGAAGACAGGGATCAGCCCCAGCATTTTGGTGAT	CA*KVGPEDRDQPQHF	1	8.532423208191126E-4	48	TCRBV07-09	TCRBV07	TCRBV07-09				01,05,06	TCRBD01-01*01	TCRBD01	TCRBD01-01	01				TCRBJ01-05*01	TCRBJ01	TCRBJ01-05	01				11	0	2	3	18	5	33	39	57	-1	64	1	Stop	VDJ
TCGGCCCAAAAGAACCCGACAGCTTTCTATCTCTGTGCCAGTAGTAGACAGCTATACAATGATCGGGATGAGCAGTTCTTCGGGCCA	CASSRQLYNDRDEQFF	1	8.532423208191126E-4	48	TCRBV19-01*01	TCRBV19	TCRBV19-01	01				TCRBD01-01*01	TCRBD01	TCRBD01-01	01				TCRBJ02-01*01	TCRBJ02	TCRBJ02-01	01				4	16	2	5	0	8	33	-1	46	51	67	1	In	VDJ
AAGATCCAGCGCACAGAGCAGGAGGACTCGGCCGTGTATCTCTGTGCCAGTACAGGGGGCTCCTACAATGAGCAGTTCTTCGGGCCA	CASTGGSYNEQFF	1	8.532423208191126E-4	39	TCRBV07-02	TCRBV07	TCRBV07-02				01,02	TCRBD01-01*01	TCRBD01	TCRBD01-01	01				TCRBJ02-01*01	TCRBJ02	TCRBJ02-01	01				9	0	3	1	1	0	42	50	51	-1	59	1	In	VDJ
AATGTGAACGCCTTGGAGCTGGACGACTCGGCCCTGTATCTCTGTGCCAGCAGCTTGGGACTAGCGGAGACCCAGTACTTCGGGCCA	CASSLGLAETQYF	1	8.532423208191126E-4	39	TCRBV05-04*01	TCRBV05	TCRBV05-04	01				TCRBD02-01	TCRBD02	TCRBD02-01				01,02	TCRBJ02-05*01	TCRBJ02	TCRBJ02-05	01				0	0	2	6	0	5	42	-1	58	-1	66	1	In	VDJ
CTTCACATCAATTCCCTGGAGCTTGGTGACTCTGCTGTGTATTTCTGTGCGGCCTAGCGGGGGTTAGAGACCCAGTACTTCGGGCCA	CAA*RGLETQYF	1	8.532423208191126E-4	36	TCRBV03-01/03-02*01	TCRBV03	TCRBV03-01/03-02	01				TCRBD02-01*01	TCRBD02	TCRBD02-01	01				TCRBJ02-05*01	TCRBJ02	TCRBJ02-05	01				12	2	4	2	3	4	45	50	53	63	65	1	Stop	VDJ
TCCGCTCACCAGGCCTGGGGGACGCAGCCATGTACCTGTGTGCCACCAGCATAACGGACAGGGGGGACTGAAGCTTTCTTTGGACAA		1	8.532423208191126E-4	43	TCRBV15-01*02	TCRBV15	TCRBV15-01	02				TCRBD01-01*01	TCRBD01	TCRBD01-01	01				TCRBJ01-01*01	TCRBJ01	TCRBJ01-01	01				4	1	1	1	4	5	38	51	55	65	66	1	Out	VDJ
AATGTGAGCACCTTGGAGCTGGGGGACTCGGCCCTTTATCTTTGCGCCAGCAGCTTGGTAAGCGGGAAAAAACTGTTTTTTGGCAGT	CASSLVSGKKLFF	1	8.532423208191126E-4	39	TCRBV05-01*01	TCRBV05	TCRBV05-01	01				TCRBD02-01*02	TCRBD02	TCRBD02-01	02				TCRBJ01-04*01	TCRBJ01	TCRBJ01-04	01				0	0	6	3	2	9	42	58	60	-1	67	1	In	VDJ
AATGTGAACGCCTTGGAGCTGGACGACTCGGCCCTGTATCTCTGTGCCAGCAGCCCCTCCCAGGACTATGGCTACACCTTCGGTTCG	CASSPSQDYGYTF	1	8.532423208191126E-4	39	TCRBV05-04*01	TCRBV05	TCRBV05-04	01				TCRBD01-01*01	TCRBD01	TCRBD01-01	01				TCRBJ01-02*01	TCRBJ01	TCRBJ01-02	01				4	0	4	4	6	3	42	54	60	-1	64	1	In	VDJ
GAGTCCGCCAGCACCAACCAGACATCTATGTACCTCTGTGCCAGCAGTTCCTACGGACGGAAGGGTGATGGCTACACCTTCGGTTCG	CASSSYGRKGDGYTF	1	8.532423208191126E-4	45	TCRBV28-01*01	TCRBV28	TCRBV28-01	01								TCRBD01,TCRBD02	TCRBD01-01,TCRBD02-01		TCRBJ01-02*01	TCRBJ01	TCRBJ01-02	01				4	9	1	7	5	6	36	49	54	58	67	1	In	VDJ
AAGATCCGGTCCACAAAGCTGGAGGACTCAGCCATGTACTTCTGTGCCAGTACTAGCGGGGGGGCAAATGAGCAGTTCTTCGGGCCA	CASTSGGANEQFF	1	8.532423208191126E-4	39	TCRBV02-01	TCRBV02	TCRBV02-01				01,03	TCRBD02-01*01	TCRBD02	TCRBD02-01	01				TCRBJ02-01*01	TCRBJ02	TCRBJ02-01	01				9	2	3	0	1	7	42	50	51	64	66	1	In	VDJ
CAGCCCTCAGAACCCAGGGACTCAGCTGTGTACTTCTGTGCCAGCAGACCCCGGGACAGGGAGAACTCTGAAGCTTTCTTTGGACAA	CASRPRDRENSEAFF	1	8.532423208191126E-4	45	TCRBV12	TCRBV12				TCRBV12-03/12-04,TCRBV12-04		TCRBD01-01*01	TCRBD01	TCRBD01-01	01				TCRBJ01-01*01	TCRBJ01	TCRBJ01-01	01				6	6	0	3	5	6	36	47	52	61	67	1	In	VDJ
ACCTTGGAGCTGGGGGACTCGGCCCTTTATCTTTGCGCCAGCAGCTTGGGGCAGGGGGCTTATGACACTGAAGCTTTCTTTGGACAA	CASSLGQGAYDTEAFF	1	8.532423208191126E-4	48	TCRBV05-01*01	TCRBV05	TCRBV05-01	01				TCRBD01-01*01	TCRBD01	TCRBD01-01	01				TCRBJ01-01*01	TCRBJ01	TCRBJ01-01	01				0	5	4	0	2	3	33	49	51	59	64	1	In	VDJ
GAGATCCAGGCTACGAAGCTTGAGGATTCAGCAGTGTATTTTTGTGCCAGCAGCCAAGAAGTCTATCAGCCCCAGCATTTTGGTGAT	CASSQEVYQPQHF	1	8.532423208191126E-4	39	TCRBV16-01*01	TCRBV16	TCRBV16-01	01								TCRBD01,TCRBD02	TCRBD01-01,TCRBD02-01		TCRBJ01-05*01	TCRBJ01	TCRBJ01-05	01				2	5	2	8	0	5	42	-1	57	59	64	1	In	VDJ
CAGCGCACAGAGCAGGAGGACTCGGCCGTGTATCTCTGTGCCAGCAGCTTCGACTGGGGGCCCGATCAGCCCCAGCATTTTGGTGAT	CASSFDWGPDQPQHF	1	8.532423208191126E-4	45	TCRBV07-02	TCRBV07	TCRBV07-02				01,02	TCRBD01-01*01	TCRBD01	TCRBD01-01	01				TCRBJ01-05*01	TCRBJ01	TCRBJ01-05	01				3	3	6	0	5	5	36	50	55	61	64	1	In	VDJ
TGAACGCCTTGTTGCTGGGGGACTCGGCCCTCTATCTCTGTGCCAGCAGCTTGGGGGGGTTACAATCAGCCCCAGCATTTTGGTGAT		1	8.532423208191126E-4	43	TCRBV05-06*01	TCRBV05	TCRBV05-06	01								TCRBD01,TCRBD02	TCRBD01-01,TCRBD02-01		TCRBJ01-05*01	TCRBJ01	TCRBJ01-05	01				0	3	6	1	0	3	38	-1	54	59	62	1	Out	VDJ
AATGTGAACGCCTTGTTGCTGGGGGACTCGGCCCTGTATCTCTGTGCCAGCAGCTTGGGAACCGACTATGGCTACACCTTCGGTTCG	CASSLGTDYGYTF	2	0.0017064846416382253	39	TCRBV05-05*01	TCRBV05	TCRBV05-05	01								TCRBD01,TCRBD02	TCRBD01-01,TCRBD02-01		TCRBJ01-02*01	TCRBJ01	TCRBJ01-02	01				0	4	2	8	0	3	42	-1	58	60	64	2	In	VDJ
GTGACATCGGCCCAAAAGAACCCGACAGCTTTCTATCTCTGTGCCAGTAGTCCTCCCTTTGCAGGCTACGAGCAGTACTTCGGGCCG	CASSPPFAGYEQYF	1	8.532423208191126E-4	42	TCRBV19-01*01	TCRBV19	TCRBV19-01	01				TCRBD01-01*01	TCRBD01	TCRBD01-01	01				TCRBJ02-07*01	TCRBJ02	TCRBJ02-07	01				5	0	4	4	10	3	39	51	61	-1	65	1	In	VDJ
AAGAAGCTCCTTCTCAGTGACTCTGGCTTCTATCTCTGTGCCTGGAGTGGGGCTGACTTGAGCTCCTACGAGCAGTACTTCGGGCCG	CAWSGADLSSYEQYF	2	0.0017064846416382253	45	TCRBV30-01*01	TCRBV30	TCRBV30-01	01								TCRBD01,TCRBD02	TCRBD01-01,TCRBD02-01		TCRBJ02-07*01	TCRBJ02	TCRBJ02-07	01				1	9	8	0	0	0	36	-1	49	53	62	2	In	VDJ
GTGAGCAACATGAGCCCTGAAGACAGCAGCATATATCTCTGCAGCGTCGCCCGAGGACTAGCCAAAAACATTCAGTACTTCGGCGCC	CSVARGLAKNIQYF	1	8.532423208191126E-4	42	TCRBV29-01	TCRBV29	TCRBV29-01				01,02	TCRBD02-01	TCRBD02	TCRBD02-01				01,02	TCRBJ02-04*01	TCRBJ02	TCRBJ02-04	01				6	0	1	10	7	0	39	47	54	-1	59	1	In	VDJ
ACTCTGGAGTCCGCTACCAGCTCCCAGACATCTGTGTACTTCTGTGCCATCAGCGACAGGGTAGACGGTGAGCAGTTCTTCGGGCCA	CAISDRVDGEQFF	2	0.0017064846416382253	39	TCRBV10-03*01	TCRBV10	TCRBV10-03	01				TCRBD01-01*01	TCRBD01	TCRBD01-01	01				TCRBJ02-01*01	TCRBJ02	TCRBJ02-01	01				6	7	2	3	1	9	42	53	54	61	68	2	In	VDJ
CTGAAGATCCAGCGCACAGAGCAGGAGGACTCGGCCGTGTATCTCTGTGCCAGCAGCGTGGTCACAGATACGCAGTATTTTGGCCCA	CASSVVTDTQYF	1	8.532423208191126E-4	36	TCRBV07	TCRBV07				TCRBV07-02,TCRBV07-08						TCRBD01,TCRBD02	TCRBD01-01,TCRBD02-01		TCRBJ02-03*01	TCRBJ02	TCRBJ02-03	01				5	1	0	10	2	2	45	57	59	61	62	1	In	VDJ
AGCAACATGAGCCCTGAAGACAGCAGCATATATCTCTGCAGCGCTCGACAGGGGGCTTCAACTAATGAAAAACTGTTTTTTGGCAGT	CSARQGASTNEKLFF	1	8.532423208191126E-4	45	TCRBV29-01*03	TCRBV29	TCRBV29-01	03				TCRBD01-01*01	TCRBD01	TCRBD01-01	01				TCRBJ01-04*01	TCRBJ01	TCRBJ01-04	01				6	2	2	0	2	0	36	44	46	56	58	1	In	VDJ
CAAAGCTGGAGGACTCAGCCATGTACTTCTGTGCCAGCAGTGAAACTCGGCCCCGTGGGGGGCCTCTATGGCTACACCTTCGGTTCG		1	8.532423208191126E-4	52	TCRBV02-01	TCRBV02	TCRBV02-01				01,03					TCRBD01,TCRBD02	TCRBD01-01,TCRBD02-01		TCRBJ01-02*01	TCRBJ01	TCRBJ01-02	01				2	2	6	0	13	4	29	44	57	63	65	1	Out	VDJ
CAATTCCCTGGAGCTTGGTGACTCTGCTGTGTATTTCTGTGCCAGCAGCCAAGAAAGGGGTAGTCCTACGAGCAGTACTTCGGGCCG		1	8.532423208191126E-4	44	TCRBV03-01/03-02*01	TCRBV03	TCRBV03-01/03-02	01				TCRBD01-01*01	TCRBD01	TCRBD01-01	01				TCRBJ02-07*01	TCRBJ02	TCRBJ02-07	01				0	3	5	2	1	1	37	54	55	60	63	1	Out	VDJ
CTGGAGTTGGCTGCTCCCTCCCAGACATCTGTGTACTTCTGTGCCAGCAGTAAAGACAGGGGGATGGACGAGCAGTACTTCGGGCCG	CASSKDRGMDEQYF	1	8.532423208191126E-4	42	TCRBV06-06	TCRBV06	TCRBV06-06				01,04	TCRBD01-01*01	TCRBD01	TCRBD01-01	01				TCRBJ02-07*01	TCRBJ02	TCRBJ02-07	01				5	4	2	1	3	5	39	51	54	63	67	1	In	VDJ
GACATCCGCTCACCAGGCCTGGGGGACGCAGCCATGTACCTATGTGCCACCAGCAGTGCCCTAGTTAACGAGCAGTACTTCGGGCCG	CATSSALVNEQYF	1	8.532423208191126E-4	39	TCRBV15-01*02	TCRBV15	TCRBV15-01	02				TCRBD02-01	TCRBD02	TCRBD02-01				01,02	TCRBJ02-07*01	TCRBJ02	TCRBJ02-07	01				3	3	4	8	4	5	42	56	60	64	67	1	In	VDJ
CCCTCCCAGACATCTGTGTACTTCTGTGCCAGCAGCCGGGTGGGGGCCCGGCGAAGCTCCTATAATTCACCCCTCCACTTTGGGAAC	CASSRVGARRSSYNSPLHF	1	8.532423208191126E-4	57	TCRBV06	TCRBV06				TCRBV06-01,TCRBV06-05,TCRBV06-06		TCRBD01-01*01	TCRBD01	TCRBD01-01	01				TCRBJ01-06*02	TCRBJ01	TCRBJ01-06	02				6	9	6	0	6	0	24	35	41	47	56	1	In	VDJ
ATCCTGGAGTCGCCCAGCCCCAACCAGACCTCTCTGTACTTCTGTGCCAGCAGTTTACAGGGGAACAATGAGCAGTTCTTCGGGCCA	CASSLQGNNEQFF	1	8.532423208191126E-4	39	TCRBV27-01*01	TCRBV27	TCRBV27-01	01				TCRBD01-01*01	TCRBD01	TCRBD01-01	01				TCRBJ02-01*01	TCRBJ02	TCRBJ02-01	01				2	1	4	2	0	5	42	-1	57	63	64	1	In	VDJ
CAGCGCACAGAGCAGGAGGACTCGGCCGTGTATCTCTGTGCCAGCAGCTTAGATGCCTCACTCATAAGGGAGCAGTTCTTCGGGCCA	CASSLDASLIREQFF	1	8.532423208191126E-4	45	TCRBV07-02	TCRBV07	TCRBV07-02				01,02					TCRBD01,TCRBD02	TCRBD01-01,TCRBD02-01		TCRBJ02-01*01	TCRBJ02	TCRBJ02-01	01				1	0	5	4	14	10	36	52	66	-1	69	1	In	VDJ
CAGCGCACAGAGCAGCGGGACTCGGCCATGTATCGCTGTGCCAGCAGCTTAGCGGGGGGGCCTGGGGAGACCCAGTACTTCGGGCCA	CASSLAGGPGETQYF	1	8.532423208191126E-4	45	TCRBV07-06*01	TCRBV07	TCRBV07-06	01				TCRBD02-01*01	TCRBD02	TCRBD02-01	01				TCRBJ02-05*01	TCRBJ02	TCRBJ02-05	01				0	6	9	0	0	5	36	-1	53	60	66	1	In	VDJ
GCCTTGTTGCTGGGGGACTCGGCCCTCTATCTCTGTGCCAGCAGCTCCCGGGACGGAGGTAGCAATCAGCCCCAGCATTTTGGTGAT	CASSSRDGGSNQPQHF	1	8.532423208191126E-4	48	TCRBV05-06*01	TCRBV05	TCRBV05-06	01								TCRBD01,TCRBD02	TCRBD01-01,TCRBD02-01		TCRBJ01-05*01	TCRBJ01	TCRBJ01-05	01				3	5	0	7	3	0	33	46	49	54	59	1	In	VDJ
GCCCTGCAGCCAGAAGACTCAGCCCTGTATCTCTGCGCCAGCAGCCAACGCCTTATGTATAGCAATCAGCCCCAGCATTTTGGTGAT	CASSQRLMYSNQPQHF	1	8.532423208191126E-4	48	TCRBV04-01*01	TCRBV04	TCRBV04-01	01								TCRBD01,TCRBD02	TCRBD01-01,TCRBD02-01		TCRBJ01-05*01	TCRBJ01	TCRBJ01-05	01				2	8	10	0	1	0	33	48	49	51	59	1	In	VDJ
ACCAGTGCCCATCCTGAAGACAGCAGCTTCTACATCTGCAGTGCTAGAGATCCGAGTCGAAGGGATTCACCCCTCCACTTTGGGAAC	CSARDPSRRDSPLHF	1	8.532423208191126E-4	45	TCRBV20	TCRBV20				TCRBV20-01,TCRBV20-or09_02						TCRBD01,TCRBD02	TCRBD01-01,TCRBD02-01		TCRBJ01-06*02	TCRBJ01	TCRBJ01-06	02				0	0	5	3	10	8	36	50	60	-1	64	1	In	VDJ
GCCCAAAAGAACCCGACAGCTTTCTATCTCTGTGCCAGTAGTATTGGCCCCGGGCCACGGAAGAGGAATGAGCAGTTCTTCGGGCCA	CASSIGPGPRKRNEQFF	1	8.532423208191126E-4	51	TCRBV19-01*01	TCRBV19	TCRBV19-01	01								TCRBD01,TCRBD02	TCRBD01-01,TCRBD02-01		TCRBJ02-01*01	TCRBJ02	TCRBJ02-01	01				3	11	8	0	7	7	30	44	51	55	66	1	In	VDJ
GAGCTGAATGTGAACGCCTTGTTGCTGGGGGACTCGGCCCTCTATCTCTGTGCCAGCAGTCTGGCGGGGGACCAGTTCTTCGGGCCA	CASSLAGDQFF	1	8.532423208191126E-4	33	TCRBV05-06*01	TCRBV05	TCRBV05-06	01				TCRBD02-01*01	TCRBD02	TCRBD02-01	01				TCRBJ02-01*01	TCRBJ02	TCRBJ02-01	01				5	2	7	2	4	13	48	59	63	70	72	1	In	VDJ
NTGAAGATCCAGCCCTCAGAACCCAGGGACTCAGCTGTGTACTTCTGTGCCAGCAGTTTAACCTCAGATACGCAGTATTTTGGCCCA	CASSLTSDTQYF	1	8.532423208191126E-4	36	TCRBV12-03/12-04*01	TCRBV12	TCRBV12-03/12-04	01								TCRBD01,TCRBD02	TCRBD01-01,TCRBD02-01		TCRBJ02-03*01	TCRBJ02	TCRBJ02-03	01				2	2	3	7	0	4	45	-1	60	62	64	1	In	VDJ
ATCCTGGAGTCGCCCAGCCCCAACCAGACCTCTCTGTACTTCTGTGCCAGCAGTTTACAGGGGAACACTGAAGCTTTCTTTGGACAA	CASSLQGNTEAFF	4	0.0034129692832764505	39	TCRBV27-01*01	TCRBV27	TCRBV27-01	01				TCRBD01-01*01	TCRBD01	TCRBD01-01	01				TCRBJ01-01*01	TCRBJ01	TCRBJ01-01	01				2	0	4	3	0	1	42	-1	57	-1	62	4	In	VDJ
ATCAATTCCCTGGAGCTTGGTGACTCTGCTGTGTATTTCTGTGCCAGCAGCGTACGACAGGGGAACACTGAAGCTTTCTTTGGACAA	CASSVRQGNTEAFF	1	8.532423208191126E-4	42	TCRBV03-01/03-02*01	TCRBV03	TCRBV03-01/03-02	01				TCRBD01-01*01	TCRBD01	TCRBD01-01	01				TCRBJ01-01*01	TCRBJ01	TCRBJ01-01	01				5	0	2	3	4	1	39	51	55	-1	62	1	In	VDJ
CTGAAGATCCAGCGCACAGAGCAGGGGGACTCGGCCATGTATCTCTGTGCCAGCAGCTTAGACAGGATAGAAGCTTTCTTTGGACAA	CASSLDRIEAFF	1	8.532423208191126E-4	36	TCRBV07-09*01	TCRBV07	TCRBV07-09	01				TCRBD01-01*01	TCRBD01	TCRBD01-01	01				TCRBJ01-01*01	TCRBJ01	TCRBJ01-01	01				1	3	3	4	0	8	45	-1	61	66	69	1	In	VDJ
CTGGAGTCCGCCAGCACCAACCAGACATCTATGTACCTCTGTGCCATTTCGGACAGGGGGCTGGTTCAGCCCCAGCATTTTGGTGAT	CAISDRGLVQPQHF	2	0.0017064846416382253	42	TCRBV28-01*01	TCRBV28	TCRBV28-01	01				TCRBD01-01*01	TCRBD01	TCRBD01-01	01				TCRBJ01-05*01	TCRBJ01	TCRBJ01-05	01				10	4	1	0	4	6	39	46	50	61	65	2	In	VDJ
CAGCAGGTAGTGCGAGGAGATTCGGCAGCTTATTTCTGTGCCAGCTCACCCAAATGGGGTAGCAATCAGCCCCAGCATTTTGGTGAT	CASSPKWGSNQPQHF	1	8.532423208191126E-4	45	TCRBV18-01*01	TCRBV18	TCRBV18-01	01								TCRBD01,TCRBD02	TCRBD01-01,TCRBD02-01		TCRBJ01-05*01	TCRBJ01	TCRBJ01-05	01				3	0	6	2	5	0	36	50	55	-1	59	1	In	VDJ
AATTCCCTGGAGCTTGGTGACTCTGCTGTGTATTTCTGTGCCAGCAGCCAAGATCTAAGGGTAAATCAGCCCCAGCATTTTGGTGAT	CASSQDLRVNQPQHF	1	8.532423208191126E-4	45	TCRBV03-01/03-02*01	TCRBV03	TCRBV03-01/03-02	01								TCRBD01,TCRBD02	TCRBD01-01,TCRBD02-01		TCRBJ01-05*01	TCRBJ01	TCRBJ01-05	01				0	2	5	3	4	4	36	53	57	61	63	1	In	VDJ
CTTCACCTACACGCCCTGCAGCCAGAAGACTCAGCCCTGTATCTCTGCGCCAGCAGCCCAGATGACTATGGCTACACCTTCGGTTCG	CASSPDDYGYTF	1	8.532423208191126E-4	36	TCRBV04-01*01	TCRBV04	TCRBV04-01	01											TCRBJ01-02*01	TCRBJ01	TCRBJ01-02	01				0	2	0	0	0	3	45	-1	-1	62	64	1	In	VJ
AAGATCCAGCCCTCAGAACCCAGGGACTCAGCTGTGTACTTCTGTGCCAGCAGTTTAATGGCTGATTACGAGCAGTACTTCGGGCCG	CASSLMADYEQYF	2	0.0017064846416382253	39	TCRBV12-03/12-04*01	TCRBV12	TCRBV12-03/12-04	01				TCRBD01-01*01	TCRBD01	TCRBD01-01	01				TCRBJ02-07*01	TCRBJ02	TCRBJ02-07	01				2	4	9	0	2	4	42	57	59	62	66	2	In	VDJ
ATCCAGCCCTCAGAACCCAGGGACTCAGCTGTGTACTTCTGTGCCAGCAGTTTAGTGACAGGGGGAAACACCATATATTTTGGAGAG	CASSLVTGGNTIYF	1	8.532423208191126E-4	42	TCRBV12	TCRBV12				TCRBV12-03/12-04,TCRBV12-04		TCRBD01-01*01	TCRBD01	TCRBD01-01	01				TCRBJ01-03*01	TCRBJ01	TCRBJ01-03	01				1	0	2	3	1	4	39	55	56	-1	63	1	In	VDJ
CTAAACCTGAGCTCTCTGGAGCTGGGGGACTCAGCTTTGTATTTCTGTGCCAGCAGCCTCCCTCCAAATGAGCAGTTCTTCGGGCCA	CASSLPPNEQFF	2	0.0017064846416382253	36	TCRBV09-01*01	TCRBV09	TCRBV09-01	01								TCRBD01,TCRBD02	TCRBD01-01,TCRBD02-01		TCRBJ02-01*01	TCRBJ02	TCRBJ02-01	01				4	0	4	6	7	7	45	57	64	-1	66	2	In	VDJ
TGGAGTTGGCTGCTCCCTCCCAGACATCTGTGTACTTCTGTGCCAGCAGTTACCGGACTCGACACCGGGGAGCTGTTTTTTGGAGAA		1	8.532423208191126E-4	43	TCRBV06-06*01	TCRBV06	TCRBV06-06	01				TCRBD02-01	TCRBD02	TCRBD02-01				01,02	TCRBJ02-02*01	TCRBJ02	TCRBJ02-02	01				2	2	1	10	1	3	38	53	54	59	61	1	Out	VDJ
CCCTCAGAACCCAGGGACTCAGCTGTGTACTTCTGTGCCAGCAGTTCCCAGAGGTGGGGGGCGGGTCAGCCCCAGCATTTTGGTGAT	CASSSQRWGAGQPQHF	1	8.532423208191126E-4	48	TCRBV12	TCRBV12				TCRBV12-03/12-04,TCRBV12-04						TCRBD01,TCRBD02	TCRBD01-01,TCRBD02-01		TCRBJ01-05*01	TCRBJ01	TCRBJ01-05	01				4	3	6	0	10	6	33	46	56	62	65	1	In	VDJ
CAGCGCACAGAGCAGGAGGACTCGGCCGTGTATCTCTGTGCCAGCAGCCTCCGGGACAGGGAAGTCGGTGGCTACACCTTCGGTTCG	CASSLRDREVGGYTF	1	8.532423208191126E-4	45	TCRBV07-02	TCRBV07	TCRBV07-02				01,02	TCRBD01-01*01	TCRBD01	TCRBD01-01	01				TCRBJ01-02*01	TCRBJ01	TCRBJ01-02	01				5	7	0	3	4	7	36	48	52	61	68	1	In	VDJ
AGAACTGGAGGATTCTGGAGTTTATTTCTGTGCCAGCAGCCAAGAGGGGCACAGGGATAATTCAACTATGGCTACACCTTCGGTTCG		1	8.532423208191126E-4	53	TCRBV14-01*01	TCRBV14	TCRBV14-01	01				TCRBD01-01*01	TCRBD01	TCRBD01-01	01				TCRBJ01-02*01	TCRBJ01	TCRBJ01-02	01				0	7	3	3	5	2	28	45	50	56	63	1	Out	VDJ
CTGAGGATCCAGCAGGTAGTGCGAGGAGATTCGGCAGCTTATTTCTGTGCCAGCTCACTTAGGGTCCACGAGCAGTACTTCGGGCCG	CASSLRVHEQYF	1	8.532423208191126E-4	36	TCRBV18-01*01	TCRBV18	TCRBV18-01	01								TCRBD01,TCRBD02	TCRBD01-01,TCRBD02-01		TCRBJ02-07*01	TCRBJ02	TCRBJ02-07	01				4	3	5	3	2	5	45	58	60	64	67	1	In	VDJ
CAGCGCACAGAGCGGGGGGACTCAGCCGTGTATCTCTGTGCCAGCAGCCCCGGGACAGGACAGAACACTGAAGCTTTCTTTGGACAA	CASSPGTGQNTEAFF	1	8.532423208191126E-4	45	TCRBV07-03*01	TCRBV07	TCRBV07-03	01				TCRBD01-01*01	TCRBD01	TCRBD01-01	01				TCRBJ01-01*01	TCRBJ01	TCRBJ01-01	01				5	3	0	4	3	1	36	48	51	59	62	1	In	VDJ
CCTGATCCTGGAGTCGCCCAGCCCCAACCAGACCTCTCTGTACTTCTGTGCCAGCAGTAAAGCAGGGGCCAAGCTTTCTTTGGACAA		1	8.532423208191126E-4	35	TCRBV27-01*01	TCRBV27	TCRBV27-01	01				TCRBD01-01*01	TCRBD01	TCRBD01-01	01				TCRBJ01-01*01	TCRBJ01	TCRBJ01-01	01				5	2	4	2	4	9	46	58	62	68	70	1	Out	VDJ
CTCTGAAGATCCAGCGCACAGAGCAGGGGGATTCAGCTGTGTATCTCTGTGCCAGCAGCTCCAAGACAGCCCCAGCATTTTGGTGAT		1	8.532423208191126E-4	34	TCRBV07-04*01	TCRBV07	TCRBV07-04	01								TCRBD01,TCRBD02	TCRBD01-01,TCRBD02-01		TCRBJ01-05*01	TCRBJ01	TCRBJ01-05	01				4	0	2	8	4	7	47	60	64	-1	66	1	Out	VDJ
TCCTCAGAACCGGGAGACACGGCACTGTATCTCTGCGCCAGCAGTCAACCGGGACGCAGGAAGTTCTACGGGCAGTACTTCGGGCCG	CASSQPGRRKFYGQYF	1	8.532423208191126E-4	48	TCRBV23-01*01	TCRBV23	TCRBV23-01	01								TCRBD01,TCRBD02	TCRBD01-01,TCRBD02-01		TCRBJ02-07*01	TCRBJ02	TCRBJ02-07	01				2	16	0	7	2	9	33	48	50	55	71	1	In	VDJ
TCTGACTGTGAGCAACATGAGCCCTGAAGACAGCAGCATATATCTCTGCAGTTCCGTCCAGGGTGCTACGAGCAGTACTTCGGGCCG		1	8.532423208191126E-4	35	TCRBV29-01	TCRBV29	TCRBV29-01				01,02,03	TCRBD01-01*01	TCRBD01	TCRBD01-01	01				TCRBJ02-07*01	TCRBJ02	TCRBJ02-07	01				9	2	4	3	7	3	46	51	58	63	65	1	Out	VDJ
ATCCAGCGCACAGAGCAGGGGGACTCGGCCATGTATCTCTGTGCCAGCAGCTTAGGGGGCCCTTCCTACGAGCAGTACTTCGGGCCG	CASSLGGPSYEQYF	1	8.532423208191126E-4	42	TCRBV07-09*01	TCRBV07	TCRBV07-09	01				TCRBD01-01*01	TCRBD01	TCRBD01-01	01				TCRBJ02-07*01	TCRBJ02	TCRBJ02-07	01				1	3	7	0	0	1	39	-1	55	60	63	1	In	VDJ
GCTGGGGGACTCGGCCCTTTATCTTTGCGCCAGTCAATCACCCCGGGGGGGCGTAGGTAACCACACAATGAGCAGTTCTTCGGGCCA		1	8.532423208191126E-4	56	TCRBV05-01*01	TCRBV05	TCRBV05-01	01				TCRBD02-01*01	TCRBD02	TCRBD02-01	01				TCRBJ02-01*01	TCRBJ02	TCRBJ02-01	01				8	13	8	0	10	5	25	33	43	51	64	1	Out	VDJ
GTGCCTTGGAGCTGGGGGACTCGGCCCTGTATCTCTGTGCCAGAAGGCGTGCGGGGGGCGAACACCGGGGAGCTGTTTTTTGGAGAA		1	8.532423208191126E-4	46	TCRBV05-03	TCRBV05	TCRBV05-03				01,02	TCRBD02-01*01	TCRBD02	TCRBD02-01	01				TCRBJ02-02*01	TCRBJ02	TCRBJ02-02	01				5	0	7	1	4	0	35	46	50	-1	58	1	Out	VDJ
ACCCTGCAGCCAGAAGACTCGGCCCTGTATCTCTGTGCCAGCAGCCTCCGGGACAGGAGTTCTAACTATGGCTACACCTTCGGTTCG	CASSLRDRSSNYGYTF	1	8.532423208191126E-4	48	TCRBV04-02*01	TCRBV04	TCRBV04-02	01				TCRBD01-01*01	TCRBD01	TCRBD01-01	01				TCRBJ01-02*01	TCRBJ01	TCRBJ01-02	01				4	4	0	4	3	0	33	46	49	57	61	1	In	VDJ
CTGAAGATCCAGCGCACAGAGCAGGGGGACTCGGCCATGTATCTCTGTGCCAGCAGCTTAAGTCACGATGGCTACACCTTCGGTTCG	CASSLSHDGYTF	2	0.0017064846416382253	36	TCRBV07-09*01	TCRBV07	TCRBV07-09	01								TCRBD01,TCRBD02	TCRBD01-01,TCRBD02-01		TCRBJ01-02*01	TCRBJ01	TCRBJ01-02	01				2	1	3	7	4	6	45	60	64	66	67	2	In	VDJ
TGAGCACCTTGGAGCTGGGGGACTCGGCCCTTTATCTTTGCGCCAGCCCGTCGGGGACCGAGAGCCTACGAGCAGTACTTCGGGCCG		1	8.532423208191126E-4	43	TCRBV05-01*01	TCRBV05	TCRBV05-01	01								TCRBD01,TCRBD02	TCRBD01-01,TCRBD02-01		TCRBJ02-07*01	TCRBJ02	TCRBJ02-07	01				7	6	0	7	6	2	38	47	53	58	64	1	Out	VDJ
CACGCCCTGCAGCCAGAAGACTCAGCCCTGTATCTCTGCGCCAGCAGCTCAGACCGGTTGAGGGACTACGAGCAGTACTTCGGGCCG	CASSSDRLRDYEQYF	1	8.532423208191126E-4	45	TCRBV04-01*01	TCRBV04	TCRBV04-01	01				TCRBD02-01*02	TCRBD02	TCRBD02-01	02				TCRBJ02-07*01	TCRBJ02	TCRBJ02-07	01				5	1	11	0	11	3	36	48	59	64	65	1	In	VDJ
GAGCTCTCTGGAGCTGGGGGACTCAGCTTTGTATTTCTGTGCCAGCAGCGTAGGTTCTAGCGGGGCCCACGACAGTACTTCGGGCCA		1	8.532423208191126E-4	44	TCRBV09-01*01	TCRBV09	TCRBV09-01	01				TCRBD02-01*01	TCRBD02	TCRBD02-01	01				TCRBJ02-05*01	TCRBJ02	TCRBJ02-05	01				0	7	4	3	3	11	37	53	56	65	72	1	Out	VDJ
ACCTTGGAGCTGGGGGACTCGGCCCTTTATCTTTGCGCCAGCAGCTTAGGATGGGGGGATGACACCGGGGAGCTGTTTTTTGGAGAA	CASSLGWGDDTGELFF	1	8.532423208191126E-4	48	TCRBV05-01*01	TCRBV05	TCRBV05-01	01				TCRBD02-01*01	TCRBD02	TCRBD02-01	01				TCRBJ02-02*01	TCRBJ02	TCRBJ02-02	01				2	3	9	1	5	3	33	47	52	58	61	1	In	VDJ
GAGCTGGGGGACTCGGCCCTTTATCTTTGCGCCAGCAGCTTGGGAGGGACGGTTTTAGGCCCGAACACTGAAGCTTTCTTTGGACAA	CASSLGGTVLGPNTEAFF	1	8.532423208191126E-4	54	TCRBV05-01*01	TCRBV05	TCRBV05-01	01								TCRBD01,TCRBD02	TCRBD01-01,TCRBD02-01		TCRBJ01-01*01	TCRBJ01	TCRBJ01-01	01				0	12	0	7	2	1	27	43	45	50	62	1	In	VDJ
TCAGAACCGGGAGACACGGCACTGTATCTCTGCGCCAGCAGTCAATTTGGGCTGCAGAGAAGCCACACGGAAGCTTTCTTTGGACAA	CASSQFGLQRSHTEAFF	1	8.532423208191126E-4	51	TCRBV23-01*01	TCRBV23	TCRBV23-01	01				TCRBD01-01*01	TCRBD01	TCRBD01-01	01				TCRBJ01-01*01	TCRBJ01	TCRBJ01-01	01				1	17	8	0	2	8	30	46	48	52	69	1	In	VDJ
GTGACCAGTGCCCATCCTGAAGACAGCAGCTTCTACATCTGCAGTGCTAGAGGTACTAGCGGAACGGGCGAGCAGTACTTCGGGCCG	CSARGTSGTGEQYF	1	8.532423208191126E-4	42	TCRBV20	TCRBV20				TCRBV20-01,TCRBV20-or09_02		TCRBD02-01	TCRBD02	TCRBD02-01				01,02	TCRBJ02-07*01	TCRBJ02	TCRBJ02-07	01				1	6	3	5	2	6	39	52	54	62	68	1	In	VDJ
GAGTCTGCCATCCCCAACCAGACAGCTCTTTACTTCTGTGCCACCAGTGATCTCACGGACAGGGGAGGCGAGCAGTACTTCGGGCCG	CATSDLTDRGGEQYF	1	8.532423208191126E-4	45	TCRBV24-01*01	TCRBV24	TCRBV24-01	01				TCRBD01-01*01	TCRBD01	TCRBD01-01	01				TCRBJ02-07*01	TCRBJ02	TCRBJ02-07	01				3	3	1	2	5	6	36	51	56	65	68	1	In	VDJ
GTGACATCGGCCCAAAAGAACCCGACAGCTTTCTATCTCTGTGCCAGTAGTAATAAGAACGGCAATTCACCCCTCCACTTTGGGAAC	CASSNKNGNSPLHF	2	0.0017064846416382253	42	TCRBV19-01*01	TCRBV19	TCRBV19-01	01								TCRBD01,TCRBD02	TCRBD01-01,TCRBD02-01		TCRBJ01-06*02	TCRBJ01	TCRBJ01-06	02				4	0	9	0	8	7	39	52	60	-1	63	2	In	VDJ
ACATCGGCCCAAAAGAACCCGACAGCTTTCTATCTCTGTGCCAGTAGTATCGGCAGGGACAACATCAATGAGCAGTTCTTCGGGCCA	CASSIGRDNINEQFF	1	8.532423208191126E-4	45	TCRBV19-01*01	TCRBV19	TCRBV19-01	01				TCRBD01-01*01	TCRBD01	TCRBD01-01	01				TCRBJ02-01*01	TCRBJ02	TCRBJ02-01	01				3	4	0	6	5	6	36	50	55	61	65	1	In	VDJ
CAGCGCACAGAGCAGGAGGACTCGGCCGTGTATCTCTGTGCCAGCAGCCTAGGTAGCGGGGTAGGTGGGACCCAGTACTTCGGGCCA	CASSLGSGVGGTQYF	1	8.532423208191126E-4	45	TCRBV07-02	TCRBV07	TCRBV07-02				01,02	TCRBD02-01*01	TCRBD02	TCRBD02-01	01				TCRBJ02-05*01	TCRBJ02	TCRBJ02-05	01				1	7	5	3	1	7	36	52	53	61	68	1	In	VDJ
NTGTCGGCTGCTCCCTCCCAGACATCTGTGTAGTTCTGTGCCAGCAGTTACCAAGGCCGGGACCAAGAGACCCAGTACTTCGGGCCA	CASSYQGRDQETQYF	1	8.532423208191126E-4	45	TCRBV06-05*01	TCRBV06	TCRBV06-05	01				TCRBD02-01	TCRBD02	TCRBD02-01				01,02	TCRBJ02-05*01	TCRBJ02	TCRBJ02-05	01				2	0	8	4	6	0	36	51	57	-1	61	1	In	VDJ
GCGTCTGCTGTACCCTCTCAGACATCTGTGTACTTCTGTGCCAGCAGTGTAGCCAGCGGGGTGGGAGATACGCAGTATTTTGGCCCA	CASSVASGVGDTQYF	1	8.532423208191126E-4	45	TCRBV06-04*01	TCRBV06	TCRBV06-04	01				TCRBD02-01*01	TCRBD02	TCRBD02-01	01				TCRBJ02-03*01	TCRBJ02	TCRBJ02-03	01				4	4	6	3	5	5	36	49	54	61	65	1	In	VDJ
NNNNTGTCGGCTGCTCCCTCCCAGACATCTGTGTACTTCTGTGCCAGCAGTTATGATTCGGGTACCGGGGAGCTGTTTTTTGGAGAA	CASSYDSGTGELFF	1	8.532423208191126E-4	42	TCRBV06-05*01	TCRBV06	TCRBV06-05	01				TCRBD02-01	TCRBD02	TCRBD02-01				01,02	TCRBJ02-02*01	TCRBJ02	TCRBJ02-02	01				3	1	8	4	5	5	39	53	58	62	63	1	In	VDJ
ATTCTGGAGTCCGCCAGCACCAACCAGACATCTATGTACCTCTGTGCCAGCAAAATGTTAGGGTCTCAGCCCCAGCATTTTGGTGAT	CASKMLGSQPQHF	1	8.532423208191126E-4	39	TCRBV28-01*01	TCRBV28	TCRBV28-01	01								TCRBD01,TCRBD02	TCRBD01-01,TCRBD02-01		TCRBJ01-05*01	TCRBJ01	TCRBJ01-05	01				7	2	5	3	7	6	42	52	59	63	65	1	In	VDJ
CAGCGCACAGAGCGGGGGGACTCAGCCGTGTATCTCTGTGCCAGCAGCTTAACCTCCCAGACAGGTAGTGGCTACACCTTCGGTTCG	CASSLTSQTGSGYTF	2	0.0017064846416382253	45	TCRBV07-03*01	TCRBV07	TCRBV07-03	01				TCRBD01-01*01	TCRBD01	TCRBD01-01	01				TCRBJ01-02*01	TCRBJ01	TCRBJ01-02	01				0	3	2	4	6	7	36	53	59	65	68	2	In	VDJ
ATCCAGCCTGCAGAGCTTGAGGACTCGGCCGTGTATCTCTGTGCCAGCAGCTTAGAGGTTTCGATGGGGGGCTACACCTTCGGTTCG	CASSLEVSMGGYTF	1	8.532423208191126E-4	42	TCRBV11	TCRBV11				TCRBV11-02,TCRBV11-03						TCRBD01,TCRBD02	TCRBD01-01,TCRBD02-01		TCRBJ01-02*01	TCRBJ01	TCRBJ01-02	01				0	0	6	2	9	8	39	56	65	-1	69	1	In	VDJ
CTGGCAATCCTGTCCTCAGAACCGGGAGACACGGCACTGTATCTCTGCGCCATAGGGATGGGATTGAACGAGCAGTACTTCGGGCCG	CAIGMGLNEQYF	1	8.532423208191126E-4	36	TCRBV23-01*01	TCRBV23	TCRBV23-01	01								TCRBD01,TCRBD02	TCRBD01-01,TCRBD02-01		TCRBJ02-07*01	TCRBJ02	TCRBJ02-07	01				10	9	0	8	2	5	45	52	54	58	67	1	In	VDJ
CGCACAGAGCAGGAGGACTCGGCCGTGTATCTCTGTGCCAGCAGCCACCCGTCTCTGGGCTCGGGAAACACCATATATTTTGGAGAG	CASSHPSLGSGNTIYF	1	8.532423208191126E-4	48	TCRBV07-02	TCRBV07	TCRBV07-02				01,02	TCRBD01-01*01	TCRBD01	TCRBD01-01	01				TCRBJ01-03*01	TCRBJ01	TCRBJ01-03	01				5	3	8	0	11	4	33	45	56	60	63	1	In	VDJ
NNNNTGTCGGCTGCTCCCTCCCAGACATCTGTGTACTTCTGTGCCAGCAGTGCGGTCAGGGTGGGTTCACCCCTCCACTTTGGGAAC	CASSAVRVGSPLHF	1	8.532423208191126E-4	42	TCRBV06	TCRBV06				TCRBV06-01,TCRBV06-05		TCRBD01-01*01	TCRBD01	TCRBD01-01	01				TCRBJ01-06*02	TCRBJ01	TCRBJ01-06	02				4	4	4	3	4	9	39	52	56	61	65	1	In	VDJ
CAGCCTGCAGAGCTTGAGGACTCGGCCGTGTATCTCTGTGCCAGCAGCTTTACAGGGTTAAGCACAGATACGCAGTATTTTGGCCCA	CASSFTGLSTDTQYF	1	8.532423208191126E-4	45	TCRBV11	TCRBV11				TCRBV11-02,TCRBV11-03		TCRBD01-01*01	TCRBD01	TCRBD01-01	01				TCRBJ02-03*01	TCRBJ02	TCRBJ02-03	01				3	3	3	3	1	0	36	50	51	57	60	1	In	VDJ
CACATCAATTCCCTGGAGCTTGGTGACTCTGCTGTGTATTTCTGTGCCAGCAGCCAAGGGTCATTGACTGAAGCTTTCTTTGGACAA	CASSQGSLTEAFF	1	8.532423208191126E-4	39	TCRBV03-01/03-02*01	TCRBV03	TCRBV03-01/03-02	01								TCRBD01,TCRBD02	TCRBD01-01,TCRBD02-01		TCRBJ01-01*01	TCRBJ01	TCRBJ01-01	01				1	6	0	10	0	5	42	-1	58	60	66	1	In	VDJ
AACGCCTTGGAGCTGGACGACTCGGCCCTGTATCTCTGTGCCAGCAGCCCCGACAGGGGCGGGGCGCGGGAACTGTTTTTTGGCAGT	CASSPDRGGARELFF	1	8.532423208191126E-4	45	TCRBV05-04*01	TCRBV05	TCRBV05-04	01				TCRBD01-01*01	TCRBD01	TCRBD01-01	01				TCRBJ01-04*01	TCRBJ01	TCRBJ01-04	01				4	11	2	2	3	12	36	48	51	59	70	1	In	VDJ
CCTTGTTGCTGGGGGACTCGGCCCTCTATCTCTGTGCCAGCAGCCTAGATACTGACTAGCGGGGGTTGGGAGCAGTACTTCGGGCCG		1	8.532423208191126E-4	49	TCRBV05-06*01	TCRBV05	TCRBV05-06	01				TCRBD02-01*01	TCRBD02	TCRBD02-01	01				TCRBJ02-07*01	TCRBJ02	TCRBJ02-07	01				4	4	2	2	9	7	32	44	53	65	69	1	Out	VDJ
ATCAATTCCCTGGAGCTTGGTGACTCTGCTGTGTATTTCTGTGCCAGCAGCCAAGGGGACAGGGGTAACGAGCAGTACTTCGGGCCG	CASSQGDRGNEQYF	1	8.532423208191126E-4	42	TCRBV03-01/03-02*01	TCRBV03	TCRBV03-01/03-02	01				TCRBD01-01*01	TCRBD01	TCRBD01-01	01				TCRBJ02-07*01	TCRBJ02	TCRBJ02-07	01				1	2	0	2	0	5	39	-1	55	65	67	1	In	VDJ
GGCTGCTCCCTCCCAGACATCTGTGTACTTCTGTGCCAGCAGTTACTCGGCTGACAGGGGGGTGGAAACACCATATATTTTGGAGAG		1	8.532423208191126E-4	50	TCRBV06	TCRBV06				TCRBV06-05,TCRBV06-06		TCRBD01-01*01	TCRBD01	TCRBD01-01	01				TCRBJ01-03*01	TCRBJ01	TCRBJ01-03	01				0	1	2	1	4	3	31	48	52	61	62	1	Out	VDJ
CTGGAGTCGCCCAGCCCCAACCAGACCTCTCTGTACTTCTGTGCCACCCAAAGGGACAGGGGTCAGCGAGCATGGCTCTTCGGGCCA	CATQRDRGQRAWLF	2	0.0017064846416382253	42	TCRBV27-01*01	TCRBV27	TCRBV27-01	01				TCRBD01-01*01	TCRBD01	TCRBD01-01	01				TCRBJ02-01*01	TCRBJ02	TCRBJ02-01	01				10	14	0	2	6	17	39	46	52	62	76	2	In	VDJ
CTGGAGTCCGCTACCAGCTCCCAGACATCTGTGTACTTCTGTGCCATCAGTTTTGACAGGGCGGAGGAGACCCAGTACTTCGGGCCA	CAISFDRAEETQYF	1	8.532423208191126E-4	42	TCRBV10-03*01	TCRBV10	TCRBV10-03	01				TCRBD01-01*01	TCRBD01	TCRBD01-01	01				TCRBJ02-05*01	TCRBJ02	TCRBJ02-05	01				5	5	2	3	3	5	39	51	54	61	66	1	In	VDJ
AAGATCCAGCCTGCAGAGCTTGGGGACTCGGCCATGTATCTCTGTGCCAGCAGCTCCGCAGCGGGAGAGACCCAGTACTTCGGGCCA	CASSSAAGETQYF	1	8.532423208191126E-4	39	TCRBV11-01*01	TCRBV11	TCRBV11-01	01				TCRBD02-01	TCRBD02	TCRBD02-01				01,02	TCRBJ02-05*01	TCRBJ02	TCRBJ02-05	01				4	0	6	4	4	4	42	55	59	-1	65	1	In	VDJ
TGACTGTGAGCAACATGAGCCCTGAAGACAGCAGCATATATCTCTGCAGCGTTGACCTGGGCGGCAGATACGCAGTATTTTGGCCCA		1	8.532423208191126E-4	37	TCRBV29-01	TCRBV29	TCRBV29-01				01,02					TCRBD01,TCRBD02	TCRBD01-01,TCRBD02-01		TCRBJ02-03*01	TCRBJ02	TCRBJ02-03	01				3	2	8	0	3	4	44	55	58	62	64	1	Out	VDJ
GCTGCTCCCTCCCAAACATCTGTGTACTTCTGTGCCAGCAGTTGGGGGAGGGCGGGGGCCCACACAGATACGCAGTATTTTGGCCCA	CASSWGRAGAHTDTQYF	1	8.532423208191126E-4	51	TCRBV06-02/06-03*01	TCRBV06	TCRBV06-02/06-03	01				TCRBD02-01	TCRBD02	TCRBD02-01				01,02	TCRBJ02-03*01	TCRBJ02	TCRBJ02-03	01				4	4	7	2	8	2	30	43	51	58	62	1	In	VDJ
CTGACTGTGAGCAACATGAGCCCTGAAGACAGCAGCATATATCTCTGCAGCGTTCAGACAGGGGACGGTGGCTACACCTTCGGTTCG	CSVQTGDGGYTF	1	8.532423208191126E-4	36	TCRBV29-01	TCRBV29	TCRBV29-01				01,02	TCRBD01-01*01	TCRBD01	TCRBD01-01	01				TCRBJ01-02*01	TCRBJ01	TCRBJ01-02	01				5	4	2	2	2	7	45	54	56	64	68	1	In	VDJ
CAGCGCACAGAGCAGCGGGACTCGGCCATGTATCGCTGTGCCAGCAGCTTAGCGGAGGGGACTAACTATGGCTACACCTTCGGTTCG	CASSLAEGTNYGYTF	1	8.532423208191126E-4	45	TCRBV07-06*01	TCRBV07	TCRBV07-06	01				TCRBD02-01*02	TCRBD02	TCRBD02-01	02				TCRBJ01-02*01	TCRBJ01	TCRBJ01-02	01				0	2	10	0	0	0	36	-1	53	59	61	1	In	VDJ
ACAGAGCAGGAGGACTCCGCCGTGTATCTCTGTGCCAGCAGCGCAGTGATACGACCCCAAAATAACTATGGCTACACCTTCGGTTCG	CASSAVIRPQNNYGYTF	1	8.532423208191126E-4	51	TCRBV07-08	TCRBV07	TCRBV07-08				01,03					TCRBD01,TCRBD02	TCRBD01-01,TCRBD02-01		TCRBJ01-02*01	TCRBJ01	TCRBJ01-02	01				5	7	2	7	10	1	30	42	52	55	62	1	In	VDJ
CACACCCTGCAGCCAGAAGACTCGGCCCTGTATCTCTGCGCCAGCAGCCTCCTCGGAAGCGGGGGCTACGAGCAGTACTTCGGGCCG	CASSLLGSGGYEQYF	1	8.532423208191126E-4	45	TCRBV04-03*01	TCRBV04	TCRBV04-03	01				TCRBD02-01*01	TCRBD02	TCRBD02-01	01				TCRBJ02-07*01	TCRBJ02	TCRBJ02-07	01				4	0	6	2	8	3	36	49	57	-1	65	1	In	VDJ
ACAAAGCTGGAGGACTCAGCCATGTACTTCTGTGCCAGCAGTCCCAATCCGACAGGGTTTACCTCCTACGAGCAGTACTTCGGGCCG	CASSPNPTGFTSYEQYF	1	8.532423208191126E-4	51	TCRBV02-01	TCRBV02	TCRBV02-01				01,03	TCRBD01-01*01	TCRBD01	TCRBD01-01	01				TCRBJ02-07*01	TCRBJ02	TCRBJ02-07	01				5	5	2	3	8	0	30	42	50	57	62	1	In	VDJ
TGTCGGCTGCTCCCTCCCAGACATCTGTGTACTTCTGTGCCAGCAGTTACCGACAGGGGACCTGGAAACACCATATATTTTGGAGAG		1	8.532423208191126E-4	46	TCRBV06-05*01	TCRBV06	TCRBV06-05	01				TCRBD01-01*01	TCRBD01	TCRBD01-01	01				TCRBJ01-03*01	TCRBJ01	TCRBJ01-03	01				2	2	2	2	1	2	35	50	51	59	61	1	Out	VDJ
GGAGCTTGGTGACTCTGCTGTGTATTTCTGTGCCAGCAGCCCGTCCTACTCCGGAGGTAGGTCAAAAACATTCAGTACTTCGGCGCC		1	8.532423208191126E-4	53	TCRBV03-01/03-02*01	TCRBV03	TCRBV03-01/03-02	01				TCRBD02-01*02	TCRBD02	TCRBD02-01	02				TCRBJ02-04*01	TCRBJ02	TCRBJ02-04	01				4	5	10	1	11	3	28	41	52	57	62	1	Out	VDJ
CAGCGCACAGAGCAGGGGGACTCGGCCATGTATCTCTGTGCCAGCAGCTTAGCGGGCCCGGGAAGAAATGAGCAGTTCTTCGGGCCA	CASSLAGPGRNEQFF	1	8.532423208191126E-4	45	TCRBV07-09*01	TCRBV07	TCRBV07-09	01				TCRBD02-01*02	TCRBD02	TCRBD02-01	02				TCRBJ02-01*01	TCRBJ02	TCRBJ02-01	01				0	3	8	3	5	7	36	53	58	63	66	1	In	VDJ
CAGCCTGCAGAACTGGAGGATTCTGGAGTTTATTTCTGTGCCAGCAGCCAAGAGAGCGGGGGGGCTCGGGAGCAGTTCTTCGGGCCA	CASSQESGGAREQFF	1	8.532423208191126E-4	45	TCRBV14-01*01	TCRBV14	TCRBV14-01	01				TCRBD02-01*01	TCRBD02	TCRBD02-01	01				TCRBJ02-01*01	TCRBJ02	TCRBJ02-01	01				0	5	6	0	1	10	36	53	54	64	69	1	In	VDJ
CAGCGCACAGAGCAGGAGGACTCGGCCGTGTATCTCTGTGCCAGCAGCACACAACAGGGGCTCCAAGAGACCCAGTACTTCGGGCCA	CASSTQQGLQETQYF	1	8.532423208191126E-4	45	TCRBV07-02	TCRBV07	TCRBV07-02				01,02	TCRBD01-01*01	TCRBD01	TCRBD01-01	01				TCRBJ02-05*01	TCRBJ02	TCRBJ02-05	01				5	2	3	2	5	1	36	48	53	60	62	1	In	VDJ
CTGACAGTGACCAGTGCCCATCCTGAAGACAGCAGCTTCTACATCTGCAGTGCGAGTGCGACCACAGATACGCAGTATTTTGGCCCA	CSASATTDTQYF	1	8.532423208191126E-4	36	TCRBV20-01*04	TCRBV20	TCRBV20-01	04								TCRBD01,TCRBD02	TCRBD01-01,TCRBD02-01		TCRBJ02-03*01	TCRBJ02	TCRBJ02-03	01				1	0	2	7	1	2	45	58	59	-1	62	1	In	VDJ
CAGCGCACAGAGCAGGAGGACTCGGCCGTGTATCTCTGTGCCAGCAGCCTTGGACAGATCTACACCGGGGAGCTGTTTTTTGGAGAA	CASSLGQIYTGELFF	1	8.532423208191126E-4	45	TCRBV07-02	TCRBV07	TCRBV07-02				01,02	TCRBD01-01*01	TCRBD01	TCRBD01-01	01				TCRBJ02-02*01	TCRBJ02	TCRBJ02-02	01				5	4	1	5	3	3	36	48	51	57	61	1	In	VDJ
GAACTAAACCTGAGCTCTCTGGAGCTGGGGGACTCAGCTTTGTATTTCTGTGCCAGCAGCCCCCCCCCTGAAGCTTTCTTTGGACAA	CASSPPPEAFF	1	8.532423208191126E-4	33	TCRBV09-01*01	TCRBV09	TCRBV09-01	01											TCRBJ01-01*01	TCRBJ01	TCRBJ01-01	01				4	7	0	0	0	6	48	-1	-1	60	67	1	In	VJ
CTGAAGATCCGGTCCACAAAGCTGGAGGACTCAGCCATGTACTTCTGTGCCAGCAGTCCTATCTCCTACGAGCAGTACTTCGGGCCG	CASSPISYEQYF	2	0.0017064846416382253	36	TCRBV02-01	TCRBV02	TCRBV02-01				01,03	TCRBD02-01	TCRBD02	TCRBD02-01				01,02	TCRBJ02-07*01	TCRBJ02	TCRBJ02-07	01				5	1	4	9	1	0	45	57	58	61	62	2	In	VDJ
TCAGAACCGGGAGACACGGCACTGTATCTCTGCGCCAGCAGTCAATCGAAGGGGACTAGCGGGCGGAATGAGCAGTTCTTCGGGCCA	CASSQSKGTSGRNEQFF	1	8.532423208191126E-4	51	TCRBV23-01*01	TCRBV23	TCRBV23-01	01				TCRBD02-01	TCRBD02	TCRBD02-01				01,02	TCRBJ02-01*01	TCRBJ02	TCRBJ02-01	01				0	3	0	4	4	7	30	47	51	63	66	1	In	VDJ
CCGGTCCACAAAGCTGGAGGACTCAGCCATGTACTTCTGTGCCAGCAGTGGTAGACAGGGTGCAACTATGGCTACACCTTCGGTTCG		2	0.0017064846416382253	44	TCRBV02-01	TCRBV02	TCRBV02-01				01,03	TCRBD01-01*01	TCRBD01	TCRBD01-01	01				TCRBJ01-02*01	TCRBJ01	TCRBJ01-02	01				4	3	2	3	3	2	37	50	53	60	63	2	Out	VDJ
ACTCTGACGATCCAGCGCACAGAGCAGGAGGACTCGGCCGTGTATCTCTGTGCCAGCAGCTTATTAAACGAGCAGTACTTCGGGCCG	CASSLLNEQYF	1	8.532423208191126E-4	33	TCRBV07-02	TCRBV07	TCRBV07-02				01,02	TCRBD02-01	TCRBD02	TCRBD02-01				01,02	TCRBJ02-07*01	TCRBJ02	TCRBJ02-07	01				2	1	5	9	1	5	48	63	64	66	67	1	In	VDJ
CTGGAGTCTGCCAGGCCCTCACATACCTCTCAGTACCTCTGTGCCAGCAGTGAATCAGGGGATAATTCACCCCTCCACTTTGGGAAC	CASSESGDNSPLHF	2	0.0017064846416382253	42	TCRBV25-01*01	TCRBV25	TCRBV25-01	01				TCRBD01-01*01	TCRBD01	TCRBD01-01	01				TCRBJ01-06*02	TCRBJ01	TCRBJ01-06	02				1	0	4	2	0	5	39	-1	55	-1	61	2	In	VDJ
CTACACGTCCTGCAGCCAGAAGACTCAGCCCTGTATCTCTGCGCCAGCAGCCAAGTACCGAGGGCCGGGGAGCTGTTTTTTGGAGAA	CASSQVPRAGELFF	1	8.532423208191126E-4	42	TCRBV04-01*01	TCRBV04	TCRBV04-01	01				TCRBD02-01*02	TCRBD02	TCRBD02-01	02				TCRBJ02-02*01	TCRBJ02	TCRBJ02-02	01				1	0	11	0	4	6	39	55	59	-1	64	1	In	VDJ
TCGGCTGCTCCCTCCCAGACATCTGTGTACTTCTGTGCCAGCAGTAGACTAGCGGGGGGAAACACCGGGGAGCTGTTTTTTGGAGAA	CASSRLAGGNTGELFF	1	8.532423208191126E-4	48	TCRBV06	TCRBV06				TCRBV06-01,TCRBV06-05		TCRBD02-01*01	TCRBD02	TCRBD02-01	01				TCRBJ02-02*01	TCRBJ02	TCRBJ02-02	01				5	1	2	1	1	2	33	45	46	59	60	1	In	VDJ
CTGCAGCCAGAAGACTCAGCCCTGTATCTCTGCGCCAGCAGCCAAGATTTGGTAGGGACAGGGGGTGAAAAACTGTTTTTTGGCAGT	CASSQDLVGTGGEKLFF	1	8.532423208191126E-4	51	TCRBV04-01*01	TCRBV04	TCRBV04-01	01				TCRBD01-01*01	TCRBD01	TCRBD01-01	01				TCRBJ01-04*01	TCRBJ01	TCRBJ01-04	01				0	0	0	1	7	7	30	47	54	-1	65	1	In	VDJ
ATCCAGCCCTCAGAACCCAGGGACTCAGCTGTGTACTTCTGTGCCAGCAGTTTTCGGACAGGGGGGGAAAAACTGTTTTTTGGCAGT	CASSFRTGGEKLFF	1	8.532423208191126E-4	42	TCRBV12	TCRBV12				TCRBV12-03/12-04,TCRBV12-04		TCRBD01-01*01	TCRBD01	TCRBD01-01	01				TCRBJ01-04*01	TCRBJ01	TCRBJ01-04	01				3	1	1	1	2	8	39	53	55	65	66	1	In	VDJ
NTGTCGGCTGCTCCCTCCCAGACATCTGTGTACTTCTGTGCCAGCAGTGAACCCGGACGGGTCAATCAGCCCCAGCATTTTGGTGAT	CASSEPGRVNQPQHF	1	8.532423208191126E-4	45	TCRBV06-01*01	TCRBV06	TCRBV06-01	01								TCRBD01,TCRBD02	TCRBD01-01,TCRBD02-01		TCRBJ01-05*01	TCRBJ01	TCRBJ01-05	01				2	4	1	7	3	3	36	51	54	58	62	1	In	VDJ
TTGCTGGGGGACTCGGCCCTCTATCTCTGTGCCAGCAGCCTAGTGGGTGTCAGGACAGGAGGAAACTATGGCTACACCTTCGGTTCG	CASSLVGVRTGGNYGYTF	1	8.532423208191126E-4	54	TCRBV05-06*01	TCRBV05	TCRBV05-06	01				TCRBD01-01*01	TCRBD01	TCRBD01-01	01				TCRBJ01-02*01	TCRBJ01	TCRBJ01-02	01				4	4	1	4	13	2	27	39	52	59	63	1	In	VDJ
ACCAGTGCCCATCCTGAAGACAGCAGCTTCTACATCTGCAGTGCCCCGAGGTCCCGACAGGGGGCCTACGAGCAGTACTTCGGGCCG	CSAPRSRQGAYEQYF	1	8.532423208191126E-4	45	TCRBV20	TCRBV20				TCRBV20-01,TCRBV20-or09_02		TCRBD01-01*01	TCRBD01	TCRBD01-01	01				TCRBJ02-07*01	TCRBJ02	TCRBJ02-07	01				6	0	2	1	11	2	36	44	55	-1	64	1	In	VDJ
ATCCGGTCCACAAAGCTGGAGGACTCAGCCATGTACTTCTGTGCCAGCAGTCGTCAAGGGGGCGCGGAGCCCCAGCATTTTGGTGAT	CASSRQGGAEPQHF	1	8.532423208191126E-4	42	TCRBV02-01	TCRBV02	TCRBV02-01				01,03	TCRBD01-01*01	TCRBD01	TCRBD01-01	01				TCRBJ01-05*01	TCRBJ01	TCRBJ01-05	01				5	4	5	0	5	8	39	51	56	63	67	1	In	VDJ
CCATGGAACCCAGGGACTTGGGCCTATATTTCTGTGCCAGCAGCTTCTCAATGGGACAGTCTGGATCAGCCCCAGCATTTTGGTGAT		1	8.532423208191126E-4	49	TCRBV12-01*01	TCRBV12	TCRBV12-01	01				TCRBD01-01*01	TCRBD01	TCRBD01-01	01				TCRBJ01-05*01	TCRBJ01	TCRBJ01-05	01				3	5	0	5	6	5	32	46	52	59	64	1	Out	VDJ
CCCTCAGAACCCAGGGACTCAGCTGTGTACTTCTGTGCCAGCAGTTTAGGGAGGGATGCCTATAATTCACCCCTCCACTTTGGGAAC	CASSLGRDAYNSPLHF	1	8.532423208191126E-4	48	TCRBV12	TCRBV12				TCRBV12-03/12-04,TCRBV12-04		TCRBD02-01*02	TCRBD02	TCRBD02-01	02				TCRBJ01-06*02	TCRBJ01	TCRBJ01-06	02				1	3	10	0	0	2	33	-1	49	55	58	1	In	VDJ
GCGTCTGCTGTACCCTCTCAGACATCTGTGTACTTCTGTGCCAGCAGTGATGAACTAGCGGGGTACAATGAGCAGTTCTTCGGGCCA	CASSDELAGYNEQFF	1	8.532423208191126E-4	45	TCRBV06-04*01	TCRBV06	TCRBV06-04	01				TCRBD02-01*01	TCRBD02	TCRBD02-01	01				TCRBJ02-01*01	TCRBJ02	TCRBJ02-01	01				3	0	3	3	3	4	36	50	53	-1	63	1	In	VDJ
CCCTGGAGCTTGGTGACTCTGCTGTGTATTTCTGTGCCAGCAGCCAAGATTAGTAACGGGGGAGGGGAGACCCAGTACTTCGGGCCA		2	0.0017064846416382253	49	TCRBV03-01/03-02*01	TCRBV03	TCRBV03-01/03-02	01				TCRBD02-01*02	TCRBD02	TCRBD02-01	02				TCRBJ02-05*01	TCRBJ02	TCRBJ02-05	01				0	0	9	0	10	5	32	49	59	-1	66	2	Out	VDJ
ACTCTGGAGTCTGCTGCCTCCTCCCAGACATCTGTATATTTCTGCGCCAGCAGACGACAGGGTTCGGATACGCAGTATTTTGGCCCA	CASRRQGSDTQYF	1	8.532423208191126E-4	39	TCRBV10-01*01	TCRBV10	TCRBV10-01	01				TCRBD01-01*01	TCRBD01	TCRBD01-01	01				TCRBJ02-03*01	TCRBJ02	TCRBJ02-03	01				6	4	2	3	2	6	42	53	55	62	66	1	In	VDJ
GTGACCAGTGCCCATCCTGAAGACAGCAGCTTCTACATCTGCAGTGCTAGGACCGGGACTCACACCGGGGAGCTGTTTTTTGGAGAA	CSARTGTHTGELFF	1	8.532423208191126E-4	42	TCRBV20	TCRBV20				TCRBV20-01,TCRBV20-or09_02		TCRBD02-01	TCRBD02	TCRBD02-01				01,02	TCRBJ02-02*01	TCRBJ02	TCRBJ02-02	01				3	1	0	10	4	3	39	50	54	60	61	1	In	VDJ
CTGGGGGACTCGGCCCTTTATCTTTGCGCCAGCAGCCCGGGACAGGGCCGGTTTTTCGTCGGAACCGAAAAACTGTTTTTTGGCAGT	CASSPGQGRFFVGTEKLFF	1	8.532423208191126E-4	57	TCRBV05-01*01	TCRBV05	TCRBV05-01	01				TCRBD01-01*01	TCRBD01	TCRBD01-01	01				TCRBJ01-04*01	TCRBJ01	TCRBJ01-04	01				4	19	0	3	2	8	24	36	38	47	66	1	In	VDJ
CAGCCCTCAGAACCCAGGGACTCAGCTGTGTACTTCTGTGCCAGCAGTTTAACTACGGGGGGAGGTCAGCCCCAGCATTTTGGTGAT	CASSLTTGGGQPQHF	1	8.532423208191126E-4	45	TCRBV12	TCRBV12				TCRBV12-03/12-04,TCRBV12-04		TCRBD02-01*01	TCRBD02	TCRBD02-01	01				TCRBJ01-05*01	TCRBJ01	TCRBJ01-05	01				2	3	8	1	4	6	36	51	55	62	65	1	In	VDJ
GAGTCTGCTGCCTCCTCCCAGACATCTGTATATTTCTGCGCCAGCAGCCTTTAGACAGAAACCAACTATGGCTACACCTTCGGTTCG	CASSL*TETNYGYTF	1	8.532423208191126E-4	45	TCRBV10-01*01	TCRBV10	TCRBV10-01	01				TCRBD01-01*01	TCRBD01	TCRBD01-01	01				TCRBJ01-02*01	TCRBJ01	TCRBJ01-02	01				6	5	2	5	6	2	36	47	53	58	63	1	Stop	VDJ
TCCAGCCTGCAAAGCTTGAGGACTCGGCCGTGTATCTCTGTGCCAGCAGCTCTAGACCGGATCTCCTACGAGCAGTACTTCGGGCCG		1	8.532423208191126E-4	43	TCRBV11-02*01	TCRBV11	TCRBV11-02	01				TCRBD02-01	TCRBD02	TCRBD02-01				01,02	TCRBJ02-07*01	TCRBJ02	TCRBJ02-07	01				4	7	4	8	0	0	38	-1	51	55	62	1	Out	VDJ
GCTGCTCCCTCCCAAACATCTGTGTACTTCTGTGCCAGCGGCTTGAGGGGGGGGCCCTCTGGGGCCAACGTCCTGACTTTCGGGGCC	CASGLRGGPSGANVLTF	1	8.532423208191126E-4	51	TCRBV06	TCRBV06				TCRBV06-02/06-03,TCRBV06-02		TCRBD02-01*01	TCRBD02	TCRBD02-01	01				TCRBJ02-06*01	TCRBJ02	TCRBJ02-06	01				8	3	9	0	7	0	30	39	46	53	56	1	In	VDJ
CTACACACCCTGCAGCCAGAAGACTCGGCCCTGTATCTCTGCGCCAGCAGCTCGGACGGGATCTACAATGAGCAGTTCTTCGGGCCA	CASSSDGIYNEQFF	1	8.532423208191126E-4	42	TCRBV04-03*01	TCRBV04	TCRBV04-03	01				TCRBD02-01*02	TCRBD02	TCRBD02-01	02				TCRBJ02-01*01	TCRBJ02	TCRBJ02-01	01				5	1	8	3	5	3	39	51	56	61	62	1	In	VDJ
ATCCAGCCCTCAGAACCCAGGGACTCAGCTGTGTACTTCTGTGCCAGCAGGCAGACGTCTGGGGCCAACGTCCTGACTTTCGGGGCC	CASRQTSGANVLTF	1	8.532423208191126E-4	42	TCRBV12	TCRBV12				TCRBV12-03/12-04,TCRBV12-04						TCRBD01,TCRBD02	TCRBD01-01,TCRBD02-01		TCRBJ02-06*01	TCRBJ02	TCRBJ02-06	01				6	1	2	7	3	1	39	50	53	56	57	1	In	VDJ
CAGGTAGTGCGAGGAGATTCGGCAGCTTATTTCTGTGCCAGCTCACCGGGGGCTGCCTCCTATAATTCACCCCTCCACTTTGGGAAC	CASSPGAASYNSPLHF	1	8.532423208191126E-4	48	TCRBV18-01*01	TCRBV18	TCRBV18-01	01				TCRBD01-01*01	TCRBD01	TCRBD01-01	01				TCRBJ01-06*02	TCRBJ01	TCRBJ01-06	02				3	3	6	0	0	0	33	-1	47	53	56	1	In	VDJ
GCCCAAAAGAACCCGACAGCTTTCTATCTCTGTGCCAGTAGGAGACAGGGTACAGGATCCTATAATTCACCCCTCCACTTTGGGAAC	CASRRQGTGSYNSPLHF	1	8.532423208191126E-4	51	TCRBV19-01*01	TCRBV19	TCRBV19-01	01				TCRBD01-01*01	TCRBD01	TCRBD01-01	01				TCRBJ01-06*02	TCRBJ01	TCRBJ01-06	02				6	7	2	3	2	1	30	41	43	50	57	1	In	VDJ
CAGCCCTCAGAACCCAGGGACTCAGCTGTGTACTTCTGTGCCAGCAGTCACCCTAGCGGGGGTCAAGAGACCCAGTACTTCGGGCCA	CASSHPSGGQETQYF	1	8.532423208191126E-4	45	TCRBV12	TCRBV12				TCRBV12-03/12-04,TCRBV12-04		TCRBD02-01*01	TCRBD02	TCRBD02-01	01				TCRBJ02-05*01	TCRBJ02	TCRBJ02-05	01				5	1	4	2	4	2	36	48	52	62	63	1	In	VDJ
ATCCAGCGCACAGAGCAGGGGGACTCGGCCATGTATCTCTGTGCCAGCAGCTTAACTAGCGTAAAAGAGACCCAGTACTTCGGGCCA	CASSLTSVKETQYF	1	8.532423208191126E-4	42	TCRBV07-09*01	TCRBV07	TCRBV07-09	01				TCRBD02-01	TCRBD02	TCRBD02-01				01,02	TCRBJ02-05*01	TCRBJ02	TCRBJ02-05	01				2	3	3	6	0	3	39	-1	54	61	64	1	In	VDJ
GAGTCCGCCAGCACCAACCAGACATCTATGTACCTCTGTGCCAGCAGTTCGCCGGGCAGGGGGAACACTGAAGCTTTCTTTGGACAA	CASSSPGRGNTEAFF	1	8.532423208191126E-4	45	TCRBV28-01*01	TCRBV28	TCRBV28-01	01				TCRBD01-01*01	TCRBD01	TCRBD01-01	01				TCRBJ01-01*01	TCRBJ01	TCRBJ01-01	01				4	0	4	2	7	1	36	49	56	-1	62	1	In	VDJ
CAGCAGGTAGTGCGAGGAGATTCGGCAGCTTATTTCTGTGCCAGCTCACCAGTCGGGGCCCGTAAAACTGAAGCTTTCTTTGGACAA	CASSPVGARKTEAFF	1	8.532423208191126E-4	45	TCRBV18-01*01	TCRBV18	TCRBV18-01	01								TCRBD01,TCRBD02	TCRBD01-01,TCRBD02-01		TCRBJ01-01*01	TCRBJ01	TCRBJ01-01	01				2	7	7	0	3	5	36	51	54	59	66	1	In	VDJ
ACAGTGACCAGTGCCCATCCTGAAGACAGCAGCTTCTACATCTGCAGTGCTAGAGATCTCGGCGTCTATGGCTACACCTTCGGTTCG	CSARDLGVYGYTF	1	8.532423208191126E-4	39	TCRBV20	TCRBV20				TCRBV20-01,TCRBV20-or09_02						TCRBD01,TCRBD02	TCRBD01-01,TCRBD02-01		TCRBJ01-02*01	TCRBJ01	TCRBJ01-02	01				0	2	9	0	4	4	42	56	60	63	65	1	In	VDJ
CTTGGAGCTGGGGGACTCGGCCCTTTATCTTTGCGCCAGCAGCTTGGCCGGGTGCGCGACAGGGGAGGCCGGCAGTACTTCGGGCCG		1	8.532423208191126E-4	50	TCRBV05-01*01	TCRBV05	TCRBV05-01	01				TCRBD01-01*01	TCRBD01	TCRBD01-01	01				TCRBJ02-07*01	TCRBJ02	TCRBJ02-07	01				0	6	2	2	10	9	31	47	57	65	71	1	Out	VDJ
AGCTCTCTGGAGCTGGGGGACTCAGCTTTGTATTTCTGTGCCAGCAGCGTAGACTTACAGGGGACCTACGAGCAGTACTTCGGGCCG	CASSVDLQGTYEQYF	1	8.532423208191126E-4	45	TCRBV09-01*01	TCRBV09	TCRBV09-01	01				TCRBD01-01*01	TCRBD01	TCRBD01-01	01				TCRBJ02-07*01	TCRBJ02	TCRBJ02-07	01				0	1	3	2	4	2	36	52	56	63	64	1	In	VDJ
AATGTGAACGCCTTGTTGCTGGGGGACTCGGCCCTGTATCTCTGTGCCAGCAGCGGGACGGACTACAATGAGCAGTTCTTCGGGCCA	CASSGTDYNEQFF	1	8.532423208191126E-4	39	TCRBV05-05*01	TCRBV05	TCRBV05-05	01								TCRBD01,TCRBD02	TCRBD01-01,TCRBD02-01		TCRBJ02-01*01	TCRBJ02	TCRBJ02-01	01				4	3	0	7	0	3	42	-1	54	59	62	1	In	VDJ
CTCCCTGATTCTGGAGTCCGCCAGCACCAACCAGACATCTATGTACCTCTGTGCCAGCGGCCGGGACCGGAAACTTATTTTGGCCCA		1	8.532423208191126E-4	32	TCRBV28-01*01	TCRBV28	TCRBV28-01	01								TCRBD01,TCRBD02	TCRBD01-01,TCRBD02-01		TCRBJ02-03*01	TCRBJ02	TCRBJ02-03	01				8	8	0	7	4	15	49	58	62	67	75	1	Out	VDJ
GTGACCAGTGCCCATCCTGAAGACAGCAGCTTCTACATCTGCAGTGCTAGATTCCTAGGGAAAAACACTGAAGCTTTCTTTGGACAA	CSARFLGKNTEAFF	1	8.532423208191126E-4	42	TCRBV20	TCRBV20				TCRBV20-01,TCRBV20-or09_02						TCRBD01,TCRBD02	TCRBD01-01,TCRBD02-01		TCRBJ01-01*01	TCRBJ01	TCRBJ01-01	01				2	2	0	8	6	2	39	51	57	61	63	1	In	VDJ
TGAAGGTGCAGCCTGCAGAACTGGAGGATTCTGGAGTTTATTTCTGTGCCAGCAGCCAACAGGGACTATGGCTACACCTTCGGTTCG		1	8.532423208191126E-4	37	TCRBV14-01*01	TCRBV14	TCRBV14-01	01				TCRBD01-01*01	TCRBD01	TCRBD01-01	01				TCRBJ01-02*01	TCRBJ01	TCRBJ01-02	01				2	0	4	3	0	3	44	-1	59	-1	64	1	Out	VDJ
TTGACCCTGGAGTCTGCCAGGCCCTCACATACCTCTCAGTACCTCTGTGCCAGCAGGAGCGGATACTCACCCCTCCACTTTGGGAAC	CASRSGYSPLHF	1	8.532423208191126E-4	36	TCRBV25-01*01	TCRBV25	TCRBV25-01	01				TCRBD02-01	TCRBD02	TCRBD02-01				01,02	TCRBJ01-06*02	TCRBJ01	TCRBJ01-06	02				6	4	6	5	1	10	45	56	57	62	66	1	In	VDJ
ATCCAGCGCACAGAGCAGCGGGACTCGGCCATGTATCGCTGTGCCAGCAGCTTAACCCCCCAGTACACTGAAGCTTTCTTTGGACAA	CASSLTPQYTEAFF	1	8.532423208191126E-4	42	TCRBV07-06*01	TCRBV07	TCRBV07-06	01				TCRBD01-01*01	TCRBD01	TCRBD01-01	01				TCRBJ01-01*01	TCRBJ01	TCRBJ01-01	01				2	1	4	5	6	3	39	54	60	63	64	1	In	VDJ
NNTGTCGGCTGCTCCCTCCCAGACATCTGTGTACTTCTGTGCCAGCCTCATTGAGGACACCTGAACACTGAAGCTTTCTTTGGACAA		2	0.0017064846416382253	44	TCRBV06-05*01	TCRBV06	TCRBV06-05	01				TCRBD01-01*01	TCRBD01	TCRBD01-01	01				TCRBJ01-01*01	TCRBJ01	TCRBJ01-01	01				8	2	1	6	8	0	37	46	54	59	61	2	Out	VDJ
GAGTCAGGGGACACAGCACTGTATTTCTGTGCCAGCAGCTCACGCTTTACCCGGGACAGATAGGCTCAGCCCCAGCATTTTGGTGAT	CASSSRFTRDR*AQPQHF	1	8.532423208191126E-4	54	TCRBV21-01*01	TCRBV21	TCRBV21-01	01				TCRBD01-01*01	TCRBD01	TCRBD01-01	01				TCRBJ01-05*01	TCRBJ01	TCRBJ01-05	01				5	6	0	5	13	6	27	39	52	59	65	1	Stop	VDJ
GCGTCTGCTGTACCCTCTCAGACATCTGTGTACTTCTGTGCCAGCAGTGACGGCGGGGGGGGCACAGATACGCAGTATTTTGGCCCA	CASSDGGGGTDTQYF	1	8.532423208191126E-4	45	TCRBV06-04*01	TCRBV06	TCRBV06-04	01				TCRBD02-01*01	TCRBD02	TCRBD02-01	01				TCRBJ02-03*01	TCRBJ02	TCRBJ02-03	01				2	0	7	0	1	1	36	51	52	-1	61	1	In	VDJ
GAGCAGGGGGACTCGGCCATGTATCTCTGTGCCAGCAGCGAGCCGGGACTAGCGGGGGGGAGCACAGATACGCAGTATTTTGGCCCA	CASSEPGLAGGSTDTQYF	1	8.532423208191126E-4	54	TCRBV07-09*01	TCRBV07	TCRBV07-09	01				TCRBD02-01*01	TCRBD02	TCRBD02-01	01				TCRBJ02-03*01	TCRBJ02	TCRBJ02-03	01				5	0	0	0	5	0	27	39	44	-1	60	1	In	VDJ
NNNNNNNNNNNNNTGTCGGCTGCTCCCTCCCAAACATCTGTGTACTTCTGTGCCAGCAGCCCCTCGAATACGCAGTATTTTGGCCCA	CASSPSNTQYF	1	8.532423208191126E-4	33	TCRBV06-02*02	TCRBV06	TCRBV06-02	02								TCRBD01,TCRBD02	TCRBD01-01,TCRBD02-01		TCRBJ02-03*01	TCRBJ02	TCRBJ02-03	01				1	0	2	8	3	7	48	62	65	-1	67	1	In	VDJ
CAGGTAGTGCGAGGAGATTCGGCAGCTTATTTCTGTGCCAGCTCACCGAGAAATGGGGGGCCGGACGGGGAGCTGTTTTTTGGAGAA	CASSPRNGGPDGELFF	2	0.0017064846416382253	48	TCRBV18-01*01	TCRBV18	TCRBV18-01	01								TCRBD01,TCRBD02	TCRBD01-01,TCRBD02-01		TCRBJ02-02*01	TCRBJ02	TCRBJ02-02	01				3	4	6	0	8	7	33	47	55	61	65	2	In	VDJ
CACGGAGTCAGGGGACACAGCACTGTATTTCTGTGCCAGCAGCAACTCGCCTGGGACAGGGGGGGCGGGGAGCTATTTTTTGGAGAA		1	8.532423208191126E-4	50	TCRBV21-01*01	TCRBV21	TCRBV21-01	01				TCRBD01-01*01	TCRBD01	TCRBD01-01	01				TCRBJ02-02*01	TCRBJ02	TCRBJ02-02	01				3	12	0	1	7	17	31	45	52	63	75	1	Out	VDJ
CACGGAGTCAGGGGACACAGCACTGTATTTCTGTGCCAGCAGCAACCCGCCTGGGACAGGGAGGGCGGGGAGCTATTTTTTGGAGAA		1	8.532423208191126E-4	50	TCRBV21-01*01	TCRBV21	TCRBV21-01	01				TCRBD01-01*01	TCRBD01	TCRBD01-01	01				TCRBJ02-02*01	TCRBJ02	TCRBJ02-02	01				3	14	0	3	7	17	31	45	52	61	75	1	Out	VDJ
GGCGTCTGCTGTACCCTCTCAGACATCTGTGTACTTCTGTGCCAGCAGCTTATATACAGGGTGAACACTGAAGCTTTCTTTGGACAA		3	0.002559726962457338	44	TCRBV06-04*01	TCRBV06	TCRBV06-04	01				TCRBD01-01*01	TCRBD01	TCRBD01-01	01				TCRBJ01-01*01	TCRBJ01	TCRBJ01-01	01				6	0	3	3	7	0	37	48	55	-1	61	3	Out	VDJ
GGAGCTTGGTGACTCTGCTGTGTATTTCTGTGCCAGCAGCCCGCCCTACTCCGGAGGTAGGTCAAAAACATTCAGTACTTCGGCGCC		1	8.532423208191126E-4	53	TCRBV03-01/03-02*01	TCRBV03	TCRBV03-01/03-02	01				TCRBD02-01*02	TCRBD02	TCRBD02-01	02				TCRBJ02-04*01	TCRBJ02	TCRBJ02-04	01				4	5	10	1	11	3	28	41	52	57	62	1	Out	VDJ
ATCCAGCGCACAGAGCAGGAGGACTCGGCCGTGTATCTCTGTGCCAGCAGCTTAGGGCAGGGATTCGAGACCCAGTACTTCGGGCCA	CASSLGQGFETQYF	2	0.0017064846416382253	42	TCRBV07-02	TCRBV07	TCRBV07-02				01,02	TCRBD01-01*01	TCRBD01	TCRBD01-01	01				TCRBJ02-05*01	TCRBJ02	TCRBJ02-05	01				1	4	4	3	2	5	39	55	57	62	66	2	In	VDJ
CTGACAGTGACCAGTGCCCATCCTGAAGACAGCAGCTTCTACATCTGCAGTGCTTGGGCCGGGTTACATGGCTACACCTTCGGTTCG	CSAWAGLHGYTF	1	8.532423208191126E-4	36	TCRBV20	TCRBV20				TCRBV20-01,TCRBV20-or09_02						TCRBD01,TCRBD02	TCRBD01-01,TCRBD02-01		TCRBJ01-02*01	TCRBJ01	TCRBJ01-02	01				5	8	8	0	1	6	45	54	55	59	67	1	In	VDJ
AACGCCTTGTTGCTGGGGGACTCGGCCCTCTATCTCTGTGCCAGCAGCCAGACGGGGGATTTGCCCTACGAGCAGTACTTCGGGCCG	CASSQTGDLPYEQYF	1	8.532423208191126E-4	45	TCRBV05-06*01	TCRBV05	TCRBV05-06	01				TCRBD02-01*01	TCRBD02	TCRBD02-01	01				TCRBJ02-07*01	TCRBJ02	TCRBJ02-07	01				4	6	8	2	4	2	36	48	52	58	64	1	In	VDJ
AGCACCTTGGAGCTGGGGGACTCGGCCCTTTATCTTTGCGCCAGCAGCTTGGAGGGCGGCTCCTACAATGAGCAGTTCTTCGGGCCA	CASSLEGGSYNEQFF	1	8.532423208191126E-4	45	TCRBV05-01*01	TCRBV05	TCRBV05-01	01								TCRBD01,TCRBD02	TCRBD01-01,TCRBD02-01		TCRBJ02-01*01	TCRBJ02	TCRBJ02-01	01				0	3	5	3	0	0	36	-1	52	56	59	1	In	VDJ
GCCCTGCAGCCAGAAGACTCAGCCCTGTATCTCTGCGCCAGCAGCCAAGATGTAGCGGGGGGGCCTAAAGAGCAGTTCTTCGGGCCA	CASSQDVAGGPKEQFF	1	8.532423208191126E-4	48	TCRBV04-01*01	TCRBV04	TCRBV04-01	01				TCRBD02-01*01	TCRBD02	TCRBD02-01	01				TCRBJ02-01*01	TCRBJ02	TCRBJ02-01	01				0	6	5	0	2	10	33	50	52	63	69	1	In	VDJ
CCCTGGAGCTTGGTGACTCTGCTGTGTATTTCTGTGCCAGCAGCACTGAACTTCCCATTTCTCTCTGAGACCCAGTACTTCGGGCCA		1	8.532423208191126E-4	49	TCRBV03-01/03-02*01	TCRBV03	TCRBV03-01/03-02	01				TCRBD02-01	TCRBD02	TCRBD02-01				01,02	TCRBJ02-05*01	TCRBJ02	TCRBJ02-05	01				5	19	3	10	0	5	32	-1	44	47	66	1	Out	VDJ
CTGCAGCCAGAAGACTCAGCCCTGTATCTCTGCGCCAGCAGCCAAGATAAGTCGGAGGCTTACTCCTACGAGCAGTACTTCGGGCCG	CASSQDKSEAYSYEQYF	1	8.532423208191126E-4	51	TCRBV04-01*01	TCRBV04	TCRBV04-01	01				TCRBD02-01*02	TCRBD02	TCRBD02-01	02				TCRBJ02-07*01	TCRBJ02	TCRBJ02-07	01				0	4	10	1	6	0	30	47	53	58	62	1	In	VDJ
AAGATCCAGCGCACAGAGCAGGGGGACTCGGCCATGTATCTCTGTGCCAGCAGCTTAGGGGACACCCTAAAGCAGTACTTCGGGCCG	CASSLGDTLKQYF	1	8.532423208191126E-4	39	TCRBV07-09*01	TCRBV07	TCRBV07-09	01				TCRBD01-01*01	TCRBD01	TCRBD01-01	01				TCRBJ02-07*01	TCRBJ02	TCRBJ02-07	01				1	6	0	6	0	8	42	-1	58	64	70	1	In	VDJ
ACAGAGCAGGGGGACTCGGCCATGTATCTCTGTGCCAGCAGCTTACAAGGACAGGAGGTAGCCAAAAACATTCAGTACTTCGGCGCC	CASSLQGQEVAKNIQYF	1	8.532423208191126E-4	51	TCRBV07-09*01	TCRBV07	TCRBV07-09	01				TCRBD01-01*01	TCRBD01	TCRBD01-01	01				TCRBJ02-04*01	TCRBJ02	TCRBJ02-04	01				2	4	1	4	3	0	30	45	48	55	59	1	In	VDJ
TCTGACTGTGAGCAACATGAGCCCTGAAGACAGCAGCATATATCTCTGCAGTTCCGTCCAGGGTGCTACGAGCAGTACTTCGGGCCA		1	8.532423208191126E-4	35	TCRBV29-01	TCRBV29	TCRBV29-01				01,02,03	TCRBD01-01*01	TCRBD01	TCRBD01-01	01				TCRBJ02-05*01	TCRBJ02	TCRBJ02-05	01				9	9	4	3	7	11	46	51	58	63	72	1	Out	VDJ
NTGTCGGCTGCTCCCTCCCAGACATCTGTGTACTTCTGTGCCAGCGGGCCCGCCGACAGGGGGGCGGAGACCCAGTACTTCGGGCCA	CASGPADRGAETQYF	1	8.532423208191126E-4	45	TCRBV06-05*01	TCRBV06	TCRBV06-05	01				TCRBD01-01*01	TCRBD01	TCRBD01-01	01				TCRBJ02-05*01	TCRBJ02	TCRBJ02-05	01				8	3	2	1	9	5	36	45	54	63	66	1	In	VDJ
TCACTCTGGAGTCTGCTGCCTCCTCCCAGACATCTGTATATTTCTGCGCCAGCCTTTAGGGGGTTCGGGGAGCTGTTTTTTGGAGAA		1	8.532423208191126E-4	37	TCRBV10-01*01	TCRBV10	TCRBV10-01	01				TCRBD01-01*01	TCRBD01	TCRBD01-01	01				TCRBJ02-02*01	TCRBJ02	TCRBJ02-02	01				8	2	5	1	4	7	44	53	57	63	65	1	Out	VDJ
AATTCCCTGGAGCTTGGTGACTCTGCTGTGTATTTCTGTGCCAGCAGCCAATTCCGGGACGGGGCCTACGAGCAGTACTTCGGGCCG	CASSQFRDGAYEQYF	1	8.532423208191126E-4	45	TCRBV03-01/03-02*01	TCRBV03	TCRBV03-01/03-02	01								TCRBD01,TCRBD02	TCRBD01-01,TCRBD02-01		TCRBJ02-07*01	TCRBJ02	TCRBJ02-07	01				2	4	0	7	4	2	36	51	55	60	64	1	In	VDJ
AATGTGAACGCCTTGGAGCTGGACGACTCGGCCCTGTATCTCTGTGCCAGCAGCTTGGGACTAGCGGAGACCCAGTACTTCGGGCCG	CASSLGLAETQYF	1	8.532423208191126E-4	39	TCRBV05-04*01	TCRBV05	TCRBV05-04	01				TCRBD02-01	TCRBD02	TCRBD02-01				01,02	TCRBJ02-07*01	TCRBJ02	TCRBJ02-07	01				0	5	2	5	0	10	42	-1	58	67	72	1	In	VDJ
GGCTGCTCCCTCCCAAACATCTGTGTACTTCTGTGCCAGCAGGAAAAGAACGGCAGCAACTCTGGAAACACCATATATTTTGGAGAG		1	8.532423208191126E-4	50	TCRBV06	TCRBV06				TCRBV06-02/06-03,TCRBV06-02						TCRBD01,TCRBD02	TCRBD01-01,TCRBD02-01		TCRBJ01-03*01	TCRBJ01	TCRBJ01-03	01				6	3	4	5	11	0	31	42	53	56	59	1	Out	VDJ
AGAGCAGGAGGACTCGGCCGTGTATCTCTGTGCCAGCAGCCCAACCCGTGCCGGCAGGGGGTGAACAATGAGCAGTTCTTCGGGCCA		1	8.532423208191126E-4	53	TCRBV07-02	TCRBV07	TCRBV07-02				01,02	TCRBD01-01*01	TCRBD01	TCRBD01-01	01				TCRBJ02-01*01	TCRBJ02	TCRBJ02-01	01				5	3	4	1	14	5	28	40	54	61	64	1	Out	VDJ
GCCTGCAGAGCTTGGGGACTCGGCCGTGTATCTCTGTGCCAGCAGCCGTTCATCTCCAGGGGGGGGGAGACCCAGTACTTCGGGCCA		1	8.532423208191126E-4	47	TCRBV11-03*01	TCRBV11	TCRBV11-03	01								TCRBD01,TCRBD02	TCRBD01-01,TCRBD02-01		TCRBJ02-05*01	TCRBJ02	TCRBJ02-05	01				5	3	4	1	10	5	34	46	56	63	66	1	Out	VDJ
AATGTGAACGCCTTGGAGCTGGACGACTCGGCCCTGTACCTCTGTGCCAGCAGCTTGGGACTAGCGGAGACCCAGTACTTCGGGCCA	CASSLGLAETQYF	1	8.532423208191126E-4	39	TCRBV05-04*01	TCRBV05	TCRBV05-04	01				TCRBD02-01	TCRBD02	TCRBD02-01				01,02	TCRBJ02-05*01	TCRBJ02	TCRBJ02-05	01				0	0	2	6	0	5	42	-1	58	-1	66	1	In	VDJ
CAGCCCTCAGAACCCAGGGACTCAGCTGTGTACTTCTGTGCCGGCTCGGGGCGCGGGGGCCCCCAGGAGACCCAGTACTTCGGGCCA	CAGSGRGGPQETQYF	1	8.532423208191126E-4	45	TCRBV12	TCRBV12				TCRBV12-03/12-04,TCRBV12-04		TCRBD02-01*01	TCRBD02	TCRBD02-01	01				TCRBJ02-05*01	TCRBJ02	TCRBJ02-05	01				11	7	7	2	10	5	36	42	52	59	66	1	In	VDJ
AGCGCACAGAGCGGGGGGACTCAGCCGTGTATCTCTGTGCCAGCAGCTTGCCTAGCGGGACCTCAAGAGACCCAGTACTTCGGGCCA		1	8.532423208191126E-4	46	TCRBV07-03*01	TCRBV07	TCRBV07-03	01				TCRBD02-01*02	TCRBD02	TCRBD02-01	02				TCRBJ02-05*01	TCRBJ02	TCRBJ02-05	01				3	3	4	3	2	2	35	49	51	60	63	1	Out	VDJ
GAGCAGGGGGACTCGGCCATGTATCTCTGTGCCAGCAGACCTAAACCGGGACAGGGCTCGAACACCGGGGAGCTGTTTTTTGGAGAA	CASRPKPGQGSNTGELFF	1	8.532423208191126E-4	54	TCRBV07-09*01	TCRBV07	TCRBV07-09	01				TCRBD01-01*01	TCRBD01	TCRBD01-01	01				TCRBJ02-02*01	TCRBJ02	TCRBJ02-02	01				6	2	0	3	9	0	27	38	47	56	58	1	In	VDJ
NTGTCGGCTGCTCCCTCCCAGACATCTGTGTACTTCTGTGCCAGCAGTGAACTAAAGACAGAAATCGAAAAACTGTTTTTTGGCAGT	CASSELKTEIEKLFF	1	8.532423208191126E-4	45	TCRBV06-01*01	TCRBV06	TCRBV06-01	01				TCRBD01-01*01	TCRBD01	TCRBD01-01	01				TCRBJ01-04*01	TCRBJ01	TCRBJ01-04	01				2	5	2	5	5	8	36	51	56	61	66	1	In	VDJ
GAGCAACATGAGCCCTGAAGACAGCAGCATATACCTCTGCAGCGCTCGACAGGGGGCTTCAACTAATGAAAAACTGTTTTTGGCAGT		1	8.532423208191126E-4	44	TCRBV29-01*03	TCRBV29	TCRBV29-01	03				TCRBD01-01*01	TCRBD01	TCRBD01-01	01				TCRBJ01-04*01	TCRBJ01	TCRBJ01-04	01				6	19	2	0	2	18	37	45	47	57	76	1	Out	VDJ
NTGTCGGCTGCTCCCTCCCAGACATCTGTGTACTTCTGTGCCAGCAGAGGGGACGGAGCATACAATCAGCCCCAGCATTTTGGTGAT	CASRGDGAYNQPQHF	1	8.532423208191126E-4	45	TCRBV06-05*01	TCRBV06	TCRBV06-05	01								TCRBD01,TCRBD02	TCRBD01-01,TCRBD02-01		TCRBJ01-05*01	TCRBJ01	TCRBJ01-05	01				6	8	0	7	2	3	36	47	49	54	62	1	In	VDJ
AGGTAGTGCGAGGAGATTCGGCAGCTTATTTCTGTGCCAGCTCACCTGTTCCATTACTCTCGGGACTATGGCTACACCTTCGGTTCG		2	0.0017064846416382253	49	TCRBV18-01*01	TCRBV18	TCRBV18-01	01				TCRBD02-01	TCRBD02	TCRBD02-01				01,02	TCRBJ01-02*01	TCRBJ01	TCRBJ01-02	01				3	0	8	4	14	3	32	46	60	-1	64	2	Out	VDJ
GTGACATCGGCCCAAAAGAACCCGACAGCTTTCTATCTCTGTGCCAGTAGGGTAGTCGCTGGGGCCAACGTCCTGACTTTCGGGGCC	CASRVVAGANVLTF	1	8.532423208191126E-4	42	TCRBV19-01*01	TCRBV19	TCRBV19-01	01				TCRBD02-01	TCRBD02	TCRBD02-01				01,02	TCRBJ02-06*01	TCRBJ02	TCRBJ02-06	01				6	3	5	8	2	2	39	50	52	55	58	1	In	VDJ
NNTGTCGGCTGCTCCCTCCCAGACATCTGTGTACTTCTGTGCCAGCAGTGCCCGGACTGTGTTAATTCACCCCTCCACTTTGGGAAC		1	8.532423208191126E-4	44	TCRBV06	TCRBV06				TCRBV06-01,TCRBV06-05		TCRBD02-01	TCRBD02	TCRBD02-01				01,02	TCRBJ01-06*02	TCRBJ01	TCRBJ01-06	02				4	4	1	10	3	6	37	50	53	58	62	1	Out	VDJ
CTTGACATCCGCTCACCAGGCCTGGGGGACGCAGCCATGTACCTGTGTGCCACCAGCAGAGGATCCAATGAGCAGTTCTTCGGGCCA	CATSRGSNEQFF	1	8.532423208191126E-4	36	TCRBV15-01*02	TCRBV15	TCRBV15-01	02								TCRBD01,TCRBD02	TCRBD01-01,TCRBD02-01		TCRBJ02-01*01	TCRBJ02	TCRBJ02-01	01				1	2	2	8	0	6	45	-1	61	63	65	1	In	VDJ
AAGATCCGGTCCACAAAGCTGGAAGACTCAGCCATGTACTTCTGTGCCAGCACAGAGGCTAGCGGATCCTCCTGGTACTTCGGGCCA	CASTEASGSSWYF	1	8.532423208191126E-4	39	TCRBV02-01	TCRBV02	TCRBV02-01				01,03	TCRBD02-01	TCRBD02	TCRBD02-01				01,02	TCRBJ02-05*01	TCRBJ02	TCRBJ02-05	01				7	9	4	5	6	13	42	52	58	65	74	1	In	VDJ
GTCGCCCAGCCCCAACCAGACCTCTCTGTACTTCTGTGCCAGCAGTTGGGGGGGACAGGGGGCAGGGAGACCCAGTACTTCGGGCCA		1	8.532423208191126E-4	47	TCRBV27-01*01	TCRBV27	TCRBV27-01	01				TCRBD01-01*01	TCRBD01	TCRBD01-01	01				TCRBJ02-05*01	TCRBJ02	TCRBJ02-05	01				4	3	0	0	4	5	34	47	51	63	66	1	Out	VDJ
TCCACAAAGCTGGAGGACTCAGCCATGTACTTCTGTGCCAGCACAGGCCAGACTAGCGGGGGGGTAGATACGCAGTATTTTGGCCCA	CASTGQTSGGVDTQYF	1	8.532423208191126E-4	48	TCRBV02-01	TCRBV02	TCRBV02-01				01,03	TCRBD02-01*01	TCRBD02	TCRBD02-01	01				TCRBJ02-03*01	TCRBJ02	TCRBJ02-03	01				7	1	2	0	7	5	33	43	50	64	65	1	In	VDJ
ACTCTGACTGTGAGCAACATGAGCCCTGAAGACAGCAGCATATATCTCTGCAGCGTCAACAGGGTTGGTGGCTACACCTTCGGTTCG	CSVNRVGGYTF	1	8.532423208191126E-4	33	TCRBV29-01*01	TCRBV29	TCRBV29-01	01				TCRBD01-01*01	TCRBD01	TCRBD01-01	01				TCRBJ01-02*01	TCRBJ01	TCRBJ01-02	01				6	4	3	3	2	7	48	56	58	64	68	1	In	VDJ
ATCCAGCCCTCAGAACCCAGGGACTCAGCTGTGTACTTCTGTGCCAGCAGCCTTCGGGGGGGGCGGTATGGCTACACCTTCGGTTCG	CASSLRGGRYGYTF	1	8.532423208191126E-4	42	TCRBV12	TCRBV12				TCRBV12-03/12-04,TCRBV12-04		TCRBD02-01*01	TCRBD02	TCRBD02-01	01				TCRBJ01-02*01	TCRBJ01	TCRBJ01-02	01				6	4	8	0	4	5	39	50	54	62	66	1	In	VDJ
ATCCAGCAGGTAGTGCGAGGAGATTCGGCAGCTTATTTCTGTGCCAGCTCACCCGGGGGTAATAACTATGGCTACACCTTCGGTTCG	CASSPGGNNYGYTF	1	8.532423208191126E-4	42	TCRBV18-01*01	TCRBV18	TCRBV18-01	01				TCRBD02-01*01	TCRBD02	TCRBD02-01	01				TCRBJ01-02*01	TCRBJ01	TCRBJ01-02	01				3	3	8	2	0	1	39	-1	53	59	62	1	In	VDJ
AGCACCTTGGAGCTGGGGGACTCGGCCCTTTATCTTTGCGCCAGCAGCCAGAAAGCGGGTGGGGCCAACGTCCTGACTTTCGGGGCC	CASSQKAGGANVLTF	1	8.532423208191126E-4	45	TCRBV05-01*01	TCRBV05	TCRBV05-01	01				TCRBD02-01	TCRBD02	TCRBD02-01				01,02	TCRBJ02-06*01	TCRBJ02	TCRBJ02-06	01				4	0	6	4	5	3	36	48	53	-1	59	1	In	VDJ
TGAACTAAACCTGAGCTCTCTGGAGCTGGGGGACTCAGCTTTGTATTTCTGTGCCAGCAGCCCCCCCCTGAAGCTTTCTTTGGACAA		1	8.532423208191126E-4	32	TCRBV09-01*01	TCRBV09	TCRBV09-01	01											TCRBJ01-01*01	TCRBJ01	TCRBJ01-01	01				4	6	0	0	0	6	49	-1	-1	61	67	1	Out	VJ
CTCAAGATCCAGCCTGCAGAGCTTGAGGACTCGGCCGTGTATCTCTGTGCCAGCAGCCGAGGGAGAAACACCATATATTTTGGAGAG	CASSRGRNTIYF	1	8.532423208191126E-4	36	TCRBV11	TCRBV11				TCRBV11-02,TCRBV11-03		TCRBD02-01*02	TCRBD02	TCRBD02-01	02				TCRBJ01-03*01	TCRBJ01	TCRBJ01-03	01				5	1	11	0	1	5	45	57	58	63	64	1	In	VDJ
AATGTGAACGCCTTGTTGCTGGGGGACTCGGCCCTCTATCTCTGTGCCAGCAGCCTTGTGGGGGATCAGCCCCAGCATTTTGGTGAT	CASSLVGDQPQHF	1	8.532423208191126E-4	39	TCRBV05-06*01	TCRBV05	TCRBV05-06	01								TCRBD01,TCRBD02	TCRBD01-01,TCRBD02-01		TCRBJ01-05*01	TCRBJ01	TCRBJ01-05	01				4	0	6	1	5	5	42	54	59	-1	64	1	In	VDJ
ATCCAGCCTGCAGAGCTTGGGGACTCGGCCGTGTATCTCTGTGCCAGCAGCCCCGGGGGCAGGAACACTGAAGCTTTCTTTGGACAA	CASSPGGRNTEAFF	1	8.532423208191126E-4	42	TCRBV11-03*01	TCRBV11	TCRBV11-03	01								TCRBD01,TCRBD02	TCRBD01-01,TCRBD02-01		TCRBJ01-01*01	TCRBJ01	TCRBJ01-01	01				5	2	6	0	3	1	39	51	54	60	62	1	In	VDJ
GCCTTGGAGCTGGACGACTCGGCCCTGTATCTCTGTGCCAGCAGCTTGGGGACTAGCGGGAGACAAGAGACCCAGTACTTCGGGCCA	CASSLGTSGRQETQYF	1	8.532423208191126E-4	48	TCRBV05-04*01	TCRBV05	TCRBV05-04	01				TCRBD02-01*02	TCRBD02	TCRBD02-01	02				TCRBJ02-05*01	TCRBJ02	TCRBJ02-05	01				0	1	1	2	0	2	33	-1	49	62	63	1	In	VDJ
GCACTGCAGCAAGAAGACTCAGCTGCGTATCTCTGCACCAGCAGTGGTAACGGTTTGTGCGAGACCTATGGCTACACCTTCGGTTCG	CTSSGNGLCETYGYTF	1	8.532423208191126E-4	48	TCRBV01-01*01	TCRBV01	TCRBV01-01	01								TCRBD01,TCRBD02	TCRBD01-01,TCRBD02-01		TCRBJ01-02*01	TCRBJ01	TCRBJ01-02	01				6	0	2	7	18	4	33	44	62	-1	65	1	In	VDJ
TGATTCTGGAGTCCGCCAGCACCAACCAGACATCTATGTACCTCTGTGCCAGCAGTGTACCCGCGACAGCCCCAGCATTTTGGTGAT		1	8.532423208191126E-4	37	TCRBV28-01*01	TCRBV28	TCRBV28-01	01				TCRBD02-01	TCRBD02	TCRBD02-01				01,02	TCRBJ01-05*01	TCRBJ01	TCRBJ01-05	01				5	1	7	6	6	7	44	56	62	65	66	1	Out	VDJ
GTGAACGCCTTGTTGCTGGGGGACTCGGCCCTCTATCTCTGTGCCAGCAGCTCCACAGGGTTCCAAGAGACCCAGTACTTCGGGCCA	CASSSTGFQETQYF	1	8.532423208191126E-4	42	TCRBV05-06*01	TCRBV05	TCRBV05-06	01				TCRBD01-01*01	TCRBD01	TCRBD01-01	01				TCRBJ02-05*01	TCRBJ02	TCRBJ02-05	01				3	2	3	3	2	1	39	52	54	60	62	1	In	VDJ
CTGAGTTCTAAGAAGCTCCTTCTCAGTGACTCTGGCTTCTATCTCTGTGCCTGGAGTGTGGGTAACACTGAAGCTTTCTTTGGACAA	CAWSVGNTEAFF	2	0.0017064846416382253	36	TCRBV30-01*01	TCRBV30	TCRBV30-01	01								TCRBD01,TCRBD02	TCRBD01-01,TCRBD02-01		TCRBJ01-01*01	TCRBJ01	TCRBJ01-01	01				0	1	0	9	0	2	45	-1	59	62	63	2	In	VDJ
TCCCTGATTCTGGAGTCCGCCAGCACCAACCAGACATCTATGTACCTCTGTGCCAGCAGTTTCGGGCAGCCCCAGCATTTTGGTGAT	CASSFGQPQHF	1	8.532423208191126E-4	33	TCRBV28-01*01	TCRBV28	TCRBV28-01	01				TCRBD02-01	TCRBD02	TCRBD02-01				01,02	TCRBJ01-05*01	TCRBJ01	TCRBJ01-05	01				3	0	8	4	0	7	48	-1	62	-1	66	1	In	VDJ
GCCCTGCAGCCAGAAGACTCAGCCCTGTATCTCTGCGCCAGCAGCCAAGTTCAGACAGCTTGGGAGGAAAAACTGTTTTTTGGCAGT	CASSQVQTAWEEKLFF	1	8.532423208191126E-4	48	TCRBV04-01*01	TCRBV04	TCRBV04-01	01								TCRBD01,TCRBD02	TCRBD01-01,TCRBD02-01		TCRBJ01-04*01	TCRBJ01	TCRBJ01-04	01				1	8	2	5	4	8	33	49	53	58	66	1	In	VDJ
CTAGAGTCTGCCATCCCCAACCAGACAGCTCTTTACTTCTGTGCCACCTCGCAAGGGGGCGCGGACTATGGCTACACCTTCGGTTCG	CATSQGGADYGYTF	1	8.532423208191126E-4	42	TCRBV24-01*01	TCRBV24	TCRBV24-01	01				TCRBD01-01*01	TCRBD01	TCRBD01-01	01				TCRBJ01-02*01	TCRBJ01	TCRBJ01-02	01				9	4	5	0	5	3	39	48	53	60	64	1	In	VDJ
GAGCTTGGTGACTCTGCTGTGTATTTCTGTGCCAGCAGCCATTTATGTCCCATTTCATACCATAATTCACCCCTCCACTTTGGGAAC	CASSHLCPISYHNSPLHF	1	8.532423208191126E-4	54	TCRBV03-01/03-02*01	TCRBV03	TCRBV03-01/03-02	01								TCRBD01,TCRBD02	TCRBD01-01,TCRBD02-01		TCRBJ01-06*02	TCRBJ01	TCRBJ01-06	02				3	1	3	7	17	5	27	41	58	60	61	1	In	VDJ
GTGCAGCCTGCAGAACTGGAGGATTCTGGAGTTTATTTCTGTGCCAGCAGCCAAGTTAGTAGCAATCAGCCCCAGCATTTTGGTGAT	CASSQVSSNQPQHF	1	8.532423208191126E-4	42	TCRBV14-01*01	TCRBV14	TCRBV14-01	01				TCRBD02-01	TCRBD02	TCRBD02-01				01,02	TCRBJ01-05*01	TCRBJ01	TCRBJ01-05	01				1	0	5	8	1	0	39	55	56	-1	59	1	In	VDJ
AGCTCCTTCTCAGTGACTCTGGCTTCTATCTCTGTGCCTGGAGCGTGTTCGGGCCCCGGGAGACCCTACGAGCAGTACTTCGGGCCG		1	8.532423208191126E-4	49	TCRBV30-01*01	TCRBV30	TCRBV30-01	01				TCRBD02-01*02	TCRBD02	TCRBD02-01	02				TCRBJ02-07*01	TCRBJ02	TCRBJ02-07	01				3	2	8	2	13	2	32	43	56	62	64	1	Out	VDJ
AACGCCTTGGAGCTGGACGACTCGGCCCTGTATCTCTGTGCCAGCAGCCCCATGGTAGCGGGGGGTGGTGAGCAGTTCTTCGGGCCA	CASSPMVAGGGEQFF	1	8.532423208191126E-4	45	TCRBV05-04*01	TCRBV05	TCRBV05-04	01				TCRBD02-01*01	TCRBD02	TCRBD02-01	01				TCRBJ02-01*01	TCRBJ02	TCRBJ02-01	01				4	3	5	1	7	9	36	48	55	65	68	1	In	VDJ
TGAATGTGAACGCCTTGGAGCTGGACGACTCGGCCCTGTATCTCTGTGCCAACCGACAGGCCGGGGGAGACCCAGTACTTCGGGCCA		1	8.532423208191126E-4	37	TCRBV05-04*01	TCRBV05	TCRBV05-04	01				TCRBD01-01*01	TCRBD01	TCRBD01-01	01				TCRBJ02-05*01	TCRBJ02	TCRBJ02-05	01				9	6	2	4	3	5	44	51	54	60	66	1	Out	VDJ
CCTGATTCTGGAGTCCGCCAGCACCAACCAGACATCTATGTACCTCTGTGCCAGCAACCGAACACAGATACGCAGTATTTTGGCCCA		1	8.532423208191126E-4	35	TCRBV28-01*01	TCRBV28	TCRBV28-01	01								TCRBD01,TCRBD02	TCRBD01-01,TCRBD02-01		TCRBJ02-03*01	TCRBJ02	TCRBJ02-03	01				7	1	2	8	3	2	46	56	59	61	62	1	Out	VDJ
TGTGAACGCCTTGGAGCTGGACGACTCGGCCCTGTATCTCTGTGCCAGCCCCCGGGACAGGGTGTTTACGAGCAGTACTTCGGGCCG		1	8.532423208191126E-4	41	TCRBV05-04*01	TCRBV05	TCRBV05-04	01				TCRBD01-01*01	TCRBD01	TCRBD01-01	01				TCRBJ02-07*01	TCRBJ02	TCRBJ02-07	01				7	4	0	3	4	4	40	49	53	62	66	1	Out	VDJ
AATGTGAACGCCTTGTTGCTGGGGGACTCGGCCCTGTATCTCTGTGCCACCGGGGGGGCACCCTACAATGAGCAGTTCTTCGGGCCA	CATGGAPYNEQFF	1	8.532423208191126E-4	39	TCRBV05-05*01	TCRBV05	TCRBV05-05	01				TCRBD02-01*01	TCRBD02	TCRBD02-01	01				TCRBJ02-01*01	TCRBJ02	TCRBJ02-01	01				9	3	8	0	1	2	42	49	50	58	61	1	In	VDJ
CAAGATCCAGCCTGCAGAGCTTGAGGACTCGGCCGTGTATCTCTGTGCCAGCAGCTTACGGATACCGGGGAGCTGTTTTTTGGAGAA		1	8.532423208191126E-4	38	TCRBV11	TCRBV11				TCRBV11-02,TCRBV11-03						TCRBD01,TCRBD02	TCRBD01-01,TCRBD02-01		TCRBJ02-02*01	TCRBJ02	TCRBJ02-02	01				2	1	1	8	1	5	43	58	59	62	63	1	Out	VDJ
GTGACATCGGCCCAAAAGAACCCGACAGCTTTCTATCTCTGTGCCAGTAGGCCCCGCAGCAGGGGCGAAAAACTGTTTTTTGGCAGT	CASRPRSRGEKLFF	2	0.0017064846416382253	42	TCRBV19-01*01	TCRBV19	TCRBV19-01	01				TCRBD01-01*01	TCRBD01	TCRBD01-01	01				TCRBJ01-04*01	TCRBJ01	TCRBJ01-04	01				6	1	4	2	9	8	39	50	59	65	66	2	In	VDJ
AATGTGAGCACCTTGGAGCTGGGGGACTCGGCCCTTTATCTTTGCGCCAGCAGCCGGGACAGGGGAGACACCATATATTTTGGAGAG	CASSRDRGDTIYF	1	8.532423208191126E-4	39	TCRBV05-01*01	TCRBV05	TCRBV05-01	01				TCRBD01-01*01	TCRBD01	TCRBD01-01	01				TCRBJ01-03*01	TCRBJ01	TCRBJ01-03	01				4	2	0	2	1	8	42	54	55	65	67	1	In	VDJ
AGTCCACGGAGTCAGGGGACACAGCACTGTATTTCTGTGCCAGCAGGAACTAGCGGGGGGTACACAGATACGCAGTATTTTGGCCCA		1	8.532423208191126E-4	46	TCRBV21-01*01	TCRBV21	TCRBV21-01	01				TCRBD02-01*01	TCRBD02	TCRBD02-01	01				TCRBJ02-03*01	TCRBJ02	TCRBJ02-03	01				6	2	3	1	2	2	35	46	48	60	62	1	Out	VDJ
GCCTTGTTGCTAGGGGACTCGGCCCTCTATCTCTGTGCCAGCAGCCCCATATTGGACAGGGCGGGCACTGAAGCTTTCTTTGGACAA	CASSPILDRAGTEAFF	1	8.532423208191126E-4	48	TCRBV05-07*01	TCRBV05	TCRBV05-07	01				TCRBD01-01*01	TCRBD01	TCRBD01-01	01				TCRBJ01-01*01	TCRBJ01	TCRBJ01-01	01				4	4	1	3	8	4	33	45	53	61	65	1	In	VDJ
AGCTCTCTGGAGCTGGGGGACTCAGCTTTGTATTTCTGTGCCAGCAGCGTAGTTCCAGGGGGTAACTATGGCTACACCTTCGGTTCG	CASSVVPGGNYGYTF	1	8.532423208191126E-4	45	TCRBV09-01*01	TCRBV09	TCRBV09-01	01				TCRBD01-01*01	TCRBD01	TCRBD01-01	01				TCRBJ01-02*01	TCRBJ01	TCRBJ01-02	01				0	0	4	1	3	1	36	52	55	-1	62	1	In	VDJ
GACCAGTGCCCATCCTGAAGACAGCAGCTTCTACATCTGCAGTGCGAAGACCGAGGGGATTCTAACTATGGCTACACCTTCGGTTCG		1	8.532423208191126E-4	44	TCRBV20	TCRBV20				TCRBV20-01,TCRBV20-or09_02						TCRBD01,TCRBD02	TCRBD01-01,TCRBD02-01		TCRBJ01-02*01	TCRBJ01	TCRBJ01-02	01				6	3	5	2	8	0	37	45	53	58	61	1	Out	VDJ
GATCCAGCCCTCAGAACCCAGGGACTCAGCTGTGTACTTCTGTGCCAGCAGTCCTTGGACAGGAAAATAGGCTACACCTTCGGTTCG		1	8.532423208191126E-4	41	TCRBV12	TCRBV12				TCRBV12-03/12-04,TCRBV12-04		TCRBD01-01*01	TCRBD01	TCRBD01-01	01				TCRBJ01-02*01	TCRBJ01	TCRBJ01-02	01				5	6	1	4	4	8	40	52	56	63	69	1	Out	VDJ
AAGATCCGGTCCACAAAGCTGGAGGACTCAGCCATGTACTTCTGTGCCAGCAGAACGGGACTAGCGGGGGGGCAGTACTTCGGGCCG	CASRTGLAGGQYF	1	8.532423208191126E-4	39	TCRBV02-01	TCRBV02	TCRBV02-01				01,03	TCRBD02-01*01	TCRBD02	TCRBD02-01	01				TCRBJ02-07*01	TCRBJ02	TCRBJ02-07	01				6	0	0	1	3	9	42	53	56	-1	71	1	In	VDJ
AGGATCCAGCAGGTAGTGCGAGGAGATTCGGCAGCTTATTTCTGTGCCAGCTCACCAGAAGTTACGGGCGAGCAGTACTTCGGGCCG	CASSPEVTGEQYF	1	8.532423208191126E-4	39	TCRBV18-01*01	TCRBV18	TCRBV18-01	01				TCRBD02-01	TCRBD02	TCRBD02-01				01,02	TCRBJ02-07*01	TCRBJ02	TCRBJ02-07	01				2	0	8	4	7	6	42	57	64	-1	68	1	In	VDJ
GAGTCCGCCAGCACCAACCAGACATCTATGTACCTCTGTGCCAGCAGTTTTGGGGGCGGTGGGGCCAACGTCCTGACTTTCGGGGCC	CASSFGGGGANVLTF	1	8.532423208191126E-4	45	TCRBV28-01*01	TCRBV28	TCRBV28-01	01				TCRBD01-01*01	TCRBD01	TCRBD01-01	01				TCRBJ02-06*01	TCRBJ02	TCRBJ02-06	01				3	2	6	0	1	3	36	50	51	57	59	1	In	VDJ
CTTCACCTACACGCCCTGCAGCCAGAAGACTCAGCCCTGTATCTCTGCGCCAGCAGCCAAACAGGGTTTAGGCAGTTCTTCGGGCCA	CASSQTGFRQFF	1	8.532423208191126E-4	36	TCRBV04-01*01	TCRBV04	TCRBV04-01	01				TCRBD01-01*01	TCRBD01	TCRBD01-01	01				TCRBJ02-01*01	TCRBJ02	TCRBJ02-01	01				2	5	3	3	0	12	45	-1	60	66	71	1	In	VDJ
CGGTCCACAAAGCTGGAGGACTCAGCCATGTACTTCTGTGCCAGTCAGGCCTTTGGGACTAGCGAAGATGAGCAGTTCTTCGGGCCA	CASQAFGTSEDEQFF	1	8.532423208191126E-4	45	TCRBV02-01	TCRBV02	TCRBV02-01				01,03	TCRBD02-01	TCRBD02	TCRBD02-01				01,02	TCRBJ02-01*01	TCRBJ02	TCRBJ02-01	01				9	3	0	6	10	8	36	44	54	64	67	1	In	VDJ
GCACCTTGGAGCTGGGGGACTCGGCCCTTTATCTTTGCGCCAGCAGCGCCCCGGGACAGGGAGGATAATGGCTACACCTTCGGTTCG		1	8.532423208191126E-4	46	TCRBV05-01*01	TCRBV05	TCRBV05-01	01				TCRBD01-01*01	TCRBD01	TCRBD01-01	01				TCRBJ01-02*01	TCRBJ01	TCRBJ01-02	01				4	6	0	3	5	6	35	47	52	61	67	1	Out	VDJ
GTGAGCACCTTGGAGCTGGGGGACTCGGCCCTTTATCTTTGCGCCAGCAGGGCCGGGACAGACCAAAACATTCAGTACTTCGGCGCC	CASRAGTDQNIQYF	1	8.532423208191126E-4	42	TCRBV05-01*01	TCRBV05	TCRBV05-01	01				TCRBD01-01*01	TCRBD01	TCRBD01-01	01				TCRBJ02-04*01	TCRBJ02	TCRBJ02-04	01				5	3	0	5	4	5	39	50	54	61	64	1	In	VDJ
AGTGCCCATCCTGAAGACAGCAGCTTCTACATCTGCAGTGCTAGAGATAGGCCCGCTGGGGCTATCTCTGGCTACACCTTCGGTTCG	CSARDRPAGAISGYTF	1	8.532423208191126E-4	48	TCRBV20	TCRBV20				TCRBV20-01,TCRBV20-or09_02		TCRBD01-01*01	TCRBD01	TCRBD01-01	01				TCRBJ01-02*01	TCRBJ01	TCRBJ01-02	01				0	6	7	0	10	7	33	47	57	62	68	1	In	VDJ
CTGACAGTGACCAGTGCCCATCCTGAAGACAGCAGCTTCTACATCTGCAGTGCTGGCCAGGGAAACTATGGCTACACCTTCGGTTCG	CSAGQGNYGYTF	1	8.532423208191126E-4	36	TCRBV20	TCRBV20				TCRBV20-01,TCRBV20-or09_02		TCRBD01-01*01	TCRBD01	TCRBD01-01	01				TCRBJ01-02*01	TCRBJ01	TCRBJ01-02	01				5	1	4	3	3	2	45	54	57	62	63	1	In	VDJ
GGGGGACTCGGCCGTGTATGTCTGTGCAAGTCGCTTAGCCTATCGGTATGGAGGGAGAAACAGGATCATGGCTACACCTTCGGTTCG		1	8.532423208191126E-4	59	TCRBV12-02*01	TCRBV12	TCRBV12-02	01				TCRBD02-01*02	TCRBD02	TCRBD02-01	02				TCRBJ01-02*01	TCRBJ01	TCRBJ01-02	01				0	12	10	0	10	6	22	39	49	55	67	1	Out	VDJ
ACAGTGACCAGTGCCCATCCTGAAGACAGCAGCTTCTACATCTGCAGTGCGAGAGGTGGTGAGGGTTCACCCCTCCACTTTGGGAAC	CSARGGEGSPLHF	1	8.532423208191126E-4	39	TCRBV20	TCRBV20				TCRBV20-01,TCRBV20-or09_02		TCRBD02-01*02	TCRBD02	TCRBD02-01	02				TCRBJ01-06*02	TCRBJ01	TCRBJ01-06	02				1	0	11	0	5	9	42	55	60	-1	65	1	In	VDJ
ACTCTGGAGTCCGCTACCAGCTCCCAGACATCTGTGTACTTCTGTGCCATCAGTGAGGTTAGCGCGGCGACCCAGTACTTCGGGCCA	CAISEVSAATQYF	1	8.532423208191126E-4	39	TCRBV10-03*01	TCRBV10	TCRBV10-03	01				TCRBD02-01	TCRBD02	TCRBD02-01				01,02	TCRBJ02-05*01	TCRBJ02	TCRBJ02-05	01				2	4	5	6	2	7	42	57	59	64	68	1	In	VDJ
GCAGGGGGACTCGGCCGTGTATGTCTGTGCAAGTCGCCAACGAGGCTACTAGCTGTAGCCCCAGTGGATACGCAGTATTTTGGCCCA		1	8.532423208191126E-4	56	TCRBV12-02*01	TCRBV12	TCRBV12-02	01				TCRBD02-01	TCRBD02	TCRBD02-01				01,02	TCRBJ02-03*01	TCRBJ02	TCRBJ02-03	01				5	13	3	7	10	6	25	37	47	53	66	1	Out	VDJ
AATGTGAACGCCTTGTTGCTGGGGGACTCGGCCCTCTATCTCTGTGCCAGCAGCCCCAGAGTCACCGGGGAGCTGTTTTTTGGAGAA	CASSPRVTGELFF	1	8.532423208191126E-4	39	TCRBV05-06*01	TCRBV05	TCRBV05-06	01								TCRBD01,TCRBD02	TCRBD01-01,TCRBD02-01		TCRBJ02-02*01	TCRBJ02	TCRBJ02-02	01				4	3	4	5	2	4	42	54	56	59	62	1	In	VDJ
CTGGAGTCGCCCAGCCCCAACCAGACCTCTCTGTACTTCTGTGCCAGCAAGCAGAGTCGGGGGGACACTGAAGCTTTCTTTGGACAA	CASKQSRGDTEAFF	1	8.532423208191126E-4	42	TCRBV27-01*01	TCRBV27	TCRBV27-01	01				TCRBD02-01*01	TCRBD02	TCRBD02-01	01				TCRBJ01-01*01	TCRBJ01	TCRBJ01-01	01				7	0	8	1	8	3	39	49	57	-1	64	1	In	VDJ
TCCACAAAGCTGGAGGACTCAGCCATGTACTTCTGTGCCAGCAACGGGGTATATGGGTTAGGGAACACTGAAGCTTTCTTTGGACAA	CASNGVYGLGNTEAFF	1	8.532423208191126E-4	48	TCRBV02-01	TCRBV02	TCRBV02-01				01,03	TCRBD02-01*01	TCRBD02	TCRBD02-01	01				TCRBJ01-01*01	TCRBJ01	TCRBJ01-01	01				7	13	8	3	1	1	33	43	44	49	62	1	In	VDJ
GCTCTCTGGAGCTAGGGGACTCAGCTTTGTATTTCTGTGCCAGCAGCGTAATAGGACAGGAGGAACACTGAAGCTTTCTTTGGACAA		1	8.532423208191126E-4	46	TCRBV09-01*01	TCRBV09	TCRBV09-01	01				TCRBD01-01*01	TCRBD01	TCRBD01-01	01				TCRBJ01-01*01	TCRBJ01	TCRBJ01-01	01				1	2	1	4	3	1	35	50	53	60	62	1	Out	VDJ
GCCCAAAAGAACCCGACAGCTTTCTATCTCTGTGCCAGTAGTAAGGGGGGAGGGTTCCCTAGCACAGATACGCAGTATTTTGGCCCA	CASSKGGGFPSTDTQYF	1	8.532423208191126E-4	51	TCRBV19-01*01	TCRBV19	TCRBV19-01	01				TCRBD02-01*02	TCRBD02	TCRBD02-01	02				TCRBJ02-03*01	TCRBJ02	TCRBJ02-03	01				4	6	9	0	4	0	30	43	47	54	60	1	In	VDJ
ACCAGTGCCCATCCTGAAGACAGCAGCTTCTACATCTGCAGTGCTAGAGATCCCCAGCAGAACACCGGGGAGCTGTTTTTTGGAGAA	CSARDPQQNTGELFF	1	8.532423208191126E-4	45	TCRBV20	TCRBV20				TCRBV20-01,TCRBV20-or09_02						TCRBD01,TCRBD02	TCRBD01-01,TCRBD02-01		TCRBJ02-02*01	TCRBJ02	TCRBJ02-02	01				0	2	4	5	4	1	36	50	54	57	59	1	In	VDJ
CCTGCAGAGCTTGAGGACTCGGCCGTGTATCTCTGTGCCAGCAGCCTTTGGGAAGGAGGCCTCCTCTATGGCTACACCTTCGGTTCG	CASSLWEGGLLYGYTF	1	8.532423208191126E-4	48	TCRBV11	TCRBV11				TCRBV11-02,TCRBV11-03		TCRBD02-01*02	TCRBD02	TCRBD02-01	02				TCRBJ01-02*01	TCRBJ01	TCRBJ01-02	01				5	6	10	1	9	4	33	45	54	59	65	1	In	VDJ
CTGCAGCCAGAAGACTCGGCCCTGTATCTCTGTGCCAGCAGCCAAGTAGGGGGAGCCCCAGCTAACTATGGCTACACCTTCGGTTCG	CASSQVGGAPANYGYTF	1	8.532423208191126E-4	51	TCRBV04-02*01	TCRBV04	TCRBV04-02	01				TCRBD01-01*01	TCRBD01	TCRBD01-01	01				TCRBJ01-02*01	TCRBJ01	TCRBJ01-02	01				1	8	5	1	1	0	30	46	47	53	61	1	In	VDJ
GAGCACCTTGGAGCTGGGGGACTCGGCCCTTTATCTTTGCGCCAGCAGCAAGGGACAGGGCCGCCTTCACCCCTCCACTTTGGGAAC		1	8.532423208191126E-4	44	TCRBV05-01*01	TCRBV05	TCRBV05-01	01				TCRBD01-01*01	TCRBD01	TCRBD01-01	01				TCRBJ01-06*02	TCRBJ01	TCRBJ01-06	02				4	5	0	3	2	9	37	49	51	60	65	1	Out	VDJ
GTGACATCGGCCCAAAAGAACCCGACAGCTTTCTATCTCTGTGCCAGTGCCGGGACCGCTAAGCCGGAGACCCAGTACTTCGGGCCA	CASAGTAKPETQYF	1	8.532423208191126E-4	42	TCRBV19-01*01	TCRBV19	TCRBV19-01	01								TCRBD01,TCRBD02	TCRBD01-01,TCRBD02-01		TCRBJ02-05*01	TCRBJ02	TCRBJ02-05	01				8	10	0	7	3	5	39	48	51	56	66	1	In	VDJ
CTGGAGTCCGCCAGCACCAACCAGACATCTATGTACCTCTGTGCCAGTCGGACAGGGGGATTCACAGATACGCAGTATTTTGGCCCA	CASRTGGFTDTQYF	1	8.532423208191126E-4	42	TCRBV28-01*01	TCRBV28	TCRBV28-01	01				TCRBD01-01*01	TCRBD01	TCRBD01-01	01				TCRBJ02-03*01	TCRBJ02	TCRBJ02-03	01				9	3	1	1	2	2	39	47	49	59	62	1	In	VDJ
ACGATCCAGCGCACAGAGCAGGAGGACTCGGCCGTGTATCTCTGTGCCAGCAGCTTAGTGTTTAACACTGAAGCTTTCTTTGGACAA	CASSLVFNTEAFF	1	8.532423208191126E-4	39	TCRBV07-02	TCRBV07	TCRBV07-02				01,02								TCRBJ01-01*01	TCRBJ01	TCRBJ01-01	01				1	5	0	0	0	2	42	-1	-1	58	63	1	In	VJ
GTGAGCACCTTGGAGCTGGGGGACTCGGCCCTTTATCTTTGCGCCAGCAGCTTGGGCGACAGAAACTATGGCTACACCTTCGGTTCG	CASSLGDRNYGYTF	1	8.532423208191126E-4	42	TCRBV05-01*01	TCRBV05	TCRBV05-01	01				TCRBD01-01*01	TCRBD01	TCRBD01-01	01				TCRBJ01-02*01	TCRBJ01	TCRBJ01-02	01				0	1	2	5	2	2	39	55	57	62	63	1	In	VDJ
CTTGGAGATCCAGTCCACGGAGTCAGGGGACACAGCACTGTATTTCTGTGCCAGCAGCGGACAGTTAATGGCTACACCTTCGGTTCG		1	8.532423208191126E-4	35	TCRBV21-01*01	TCRBV21	TCRBV21-01	01				TCRBD01-01*01	TCRBD01	TCRBD01-01	01				TCRBJ01-02*01	TCRBJ01	TCRBJ01-02	01				5	3	1	5	0	6	46	-1	58	64	67	1	Out	VDJ
CCACGGAGTCAGGGGACACAGCACTGTATTTCTGTGCCAGCAGCAAAGTTGGTGGGACCCCGAGATGAAAAACTGTTTTTTGGCAGT		1	8.532423208191126E-4	49	TCRBV21-01*01	TCRBV21	TCRBV21-01	01								TCRBD01,TCRBD02	TCRBD01-01,TCRBD02-01		TCRBJ01-04*01	TCRBJ01	TCRBJ01-04	01				1	6	0	7	5	6	32	48	53	58	64	1	Out	VDJ
AACGCCTTGGAGCTGGACGACTCGGCCCTGTATCTCTGTGCCAGCAGCTACCCAGGGGCCGGGGACTATGGCTACACCTTCGGTTCG	CASSYPGAGDYGYTF	1	8.532423208191126E-4	45	TCRBV05-04*01	TCRBV05	TCRBV05-04	01				TCRBD01-01*01	TCRBD01	TCRBD01-01	01				TCRBJ01-02*01	TCRBJ01	TCRBJ01-02	01				3	6	4	2	3	3	36	49	52	58	64	1	In	VDJ
GCTGCTCCCTCCCAGACATCTGTGTACTTCTGTGCCAGCAGTTACTCGAACCCGGGACAGGGCCACTATGGCTACACCTTCGGTTCG	CASSYSNPGQGHYGYTF	1	8.532423208191126E-4	51	TCRBV06	TCRBV06				TCRBV06-05,TCRBV06-06		TCRBD01-01*01	TCRBD01	TCRBD01-01	01				TCRBJ01-02*01	TCRBJ01	TCRBJ01-02	01				0	2	0	3	6	3	30	47	53	62	64	1	In	VDJ
CTGGAGTCGCCCAGCCCCAACCAGACCTCTTTGTACTTCTGTGCCAGCAGTTTATCCAGCAGGGCTTGCGAGCAGTACTTCGGGCCG	CASSLSSRACEQYF	1	8.532423208191126E-4	42	TCRBV27-01*01	TCRBV27	TCRBV27-01	01				TCRBD01-01*01	TCRBD01	TCRBD01-01	01				TCRBJ02-07*01	TCRBJ02	TCRBJ02-07	01				0	4	4	3	3	6	39	56	59	64	68	1	In	VDJ
ACCAGTGCCCATCCTGAAGACAGCAGCTTCTACATCTGCAGTGCTAGACTCCGGGACAGCTATAATTCACCCCTCCACTTTGGGAAC	CSARLRDSYNSPLHF	1	8.532423208191126E-4	45	TCRBV20	TCRBV20				TCRBV20-01,TCRBV20-or09_02		TCRBD01-01*01	TCRBD01	TCRBD01-01	01				TCRBJ01-06*02	TCRBJ01	TCRBJ01-06	02				2	0	0	5	4	3	36	48	52	-1	59	1	In	VDJ
GCCCATCCTGAAGACAGCAGCTTCTACATCTGCAGTGCTAGAGATCCGGGACTAGCGGGGGCCAACAATGAGCAGTTCTTCGGGCCA	CSARDPGLAGANNEQFF	1	8.532423208191126E-4	51	TCRBV20	TCRBV20				TCRBV20-01,TCRBV20-or09_02		TCRBD02-01*01	TCRBD02	TCRBD02-01	01				TCRBJ02-01*01	TCRBJ02	TCRBJ02-01	01				0	3	0	2	3	5	30	44	47	61	64	1	In	VDJ
CAGCCCTCAGAACCCAGGGACTCAGCTGTGTACTTCTGTGCCAGCAGTTTTGTGGGCACACGGACCGGGGAGCTGTTTTTTGGAGAA	CASSFVGTRTGELFF	1	8.532423208191126E-4	45	TCRBV12	TCRBV12				TCRBV12-03/12-04,TCRBV12-04		TCRBD01-01*01	TCRBD01	TCRBD01-01	01				TCRBJ02-02*01	TCRBJ02	TCRBJ02-02	01				3	6	8	0	3	5	36	50	53	57	63	1	In	VDJ
CTTGAGGACTCGGCCGTGTATCTCTGTGCCAGCAGCTTATTTATAGGGTCCCGGGCAGGGCGGAACACTGAAGCTTTCTTTGGACAA	CASSLFIGSRAGRNTEAFF	1	8.532423208191126E-4	57	TCRBV11-02	TCRBV11	TCRBV11-02				01,03	TCRBD01-01*01	TCRBD01	TCRBD01-01	01				TCRBJ01-01*01	TCRBJ01	TCRBJ01-01	01				2	2	4	3	16	1	24	39	55	60	62	1	In	VDJ
CTGCTGTACCCTCTCAGACATCTGTGTACTTCTGTGCCAACAGTGACTTTCAGGACAGGGAGATGAACTGAAGCTTTCTTTGGACAA		1	8.532423208191126E-4	49	TCRBV06-04*01	TCRBV06	TCRBV06-04	01				TCRBD01-01*01	TCRBD01	TCRBD01-01	01				TCRBJ01-01*01	TCRBJ01	TCRBJ01-01	01				1	6	1	3	4	5	32	48	52	60	66	1	Out	VDJ
TGCAGAACTGGAGGATTCTGGAGTTTATTTCTGTGCCAGCAGCCGCCGCCGGGGGGGCGAACGCTCTATGGCTACACCTTCGGTTCG		1	8.532423208191126E-4	50	TCRBV14-01*01	TCRBV14	TCRBV14-01	01				TCRBD02-01*01	TCRBD02	TCRBD02-01	01				TCRBJ01-02*01	TCRBJ01	TCRBJ01-02	01				4	8	8	0	5	4	31	44	49	57	65	1	Out	VDJ
CTGACTGTGAGCAACATGAGCCCTGAAGACAGCAGCATATATCTCTGCAGCGTGGCCGGGGTCACCTACGAGCAGTACTTCGGGCCG	CSVAGVTYEQYF	1	8.532423208191126E-4	36	TCRBV29-01	TCRBV29	TCRBV29-01				01,02	TCRBD02-01*01	TCRBD02	TCRBD02-01	01				TCRBJ02-07*01	TCRBJ02	TCRBJ02-07	01				6	3	8	3	3	2	45	53	56	61	64	1	In	VDJ
TCTCTGGAGCTGGGGGACTCAGCTTTGTATTTCTGTGCCAGCAGCCCCGGGGACTAGCGGTACCAAGAGACCCAGTACTTCGGGCCA	CASSPGD*RYQETQYF	1	8.532423208191126E-4	48	TCRBV09-01*01	TCRBV09	TCRBV09-01	01				TCRBD02-01	TCRBD02	TCRBD02-01				01,02	TCRBJ02-05*01	TCRBJ02	TCRBJ02-05	01				4	1	0	5	4	0	33	45	49	60	61	1	Stop	VDJ
GTTGCTGGGGGACTCGGCCCTGTATCTCTGTGCCAGCACCCCTGAGGTCGGCGGACGCTCATGAACACTGAAGCTTTCTTTGGACAA		1	8.532423208191126E-4	53	TCRBV05-05*01	TCRBV05	TCRBV05-05	01								TCRBD01,TCRBD02	TCRBD01-01,TCRBD02-01		TCRBJ01-01*01	TCRBJ01	TCRBJ01-01	01				6	5	1	7	14	0	28	38	52	56	61	1	Out	VDJ
NTGTCGGCTGCTCCCTCCCAGACATCTGTGTACTTCTGTGCCAGCAGCATCCGAGGACAGGGAGGGAGGGAGCAGTACTTCGGGCCG	CASSIRGQGGREQYF	1	8.532423208191126E-4	45	TCRBV06-05*01	TCRBV06	TCRBV06-05	01				TCRBD01-01*01	TCRBD01	TCRBD01-01	01				TCRBJ02-07*01	TCRBJ02	TCRBJ02-07	01				6	7	1	3	7	7	36	47	54	62	69	1	In	VDJ
GCCCAAAAGAACCCGACAGCTTTCTATCTCTGTGCCAGTAGTCCCGAACAGGGGATCAGGAATAATCAGCCCCAGCATTTTGGTGAT	CASSPEQGIRNNQPQHF	1	8.532423208191126E-4	51	TCRBV19-01*01	TCRBV19	TCRBV19-01	01				TCRBD01-01*01	TCRBD01	TCRBD01-01	01				TCRBJ01-05*01	TCRBJ01	TCRBJ01-05	01				5	9	3	2	5	4	30	42	47	54	63	1	In	VDJ
TTGGAGCTGGGGGACTCAGCCCTGTACTTCTGTGCCAGCAGCTTAGGGGACAGTTTTTTCTATAATTCACCCCTCCACTTTGGGAAC	CASSLGDSFFYNSPLHF	1	8.532423208191126E-4	51	TCRBV13-01*01	TCRBV13	TCRBV13-01	01				TCRBD01-01*01	TCRBD01	TCRBD01-01	01				TCRBJ01-06*02	TCRBJ01	TCRBJ01-06	02				0	6	1	5	0	3	30	-1	47	53	59	1	In	VDJ
CTTGTTGCTGGGGGACTCGGCCCTCTATCTCTGTGCCAGCAGCGGTGGACTAGCGGGGGGTCAACAGATACGCAGTATTTTGGCCCA		1	8.532423208191126E-4	50	TCRBV05-06*01	TCRBV05	TCRBV05-06	01				TCRBD02-01*01	TCRBD02	TCRBD02-01	01				TCRBJ02-03*01	TCRBJ02	TCRBJ02-03	01				4	3	1	1	3	3	31	43	46	60	63	1	Out	VDJ
ACCAGTGCCCATCCTGAAGACAGCAGCTTCTACATCTGCAGTGCTAGAGATTTGGCAGGGAGGGACACTGAAGCTTTCTTTGGACAA	CSARDLAGRDTEAFF	1	8.532423208191126E-4	45	TCRBV20	TCRBV20				TCRBV20-01,TCRBV20-or09_02		TCRBD02-01*02	TCRBD02	TCRBD02-01	02				TCRBJ01-01*01	TCRBJ01	TCRBJ01-01	01				0	0	9	0	7	3	36	50	57	-1	64	1	In	VDJ
CTCACTGTGACATCGGCCCAAAAGAACCCGACAGCTTTCTATCTCTGTGCCAGTAATAAGGGGTCCCAGCCCCAGCATTTTGGTGAT	CASNKGSQPQHF	1	8.532423208191126E-4	36	TCRBV19-01*01	TCRBV19	TCRBV19-01	01				TCRBD01-01*01	TCRBD01	TCRBD01-01	01				TCRBJ01-05*01	TCRBJ01	TCRBJ01-05	01				7	3	5	2	3	7	45	55	58	63	66	1	In	VDJ
TCTCTGGAGCTGGGGGACTCAGCTTTGTATTTCTGTGCCAGCAGCCCCACAATCGGGGAGGGGACCGGGGAGCTGTTTTTTGGAGAA	CASSPTIGEGTGELFF	1	8.532423208191126E-4	48	TCRBV09-01*01	TCRBV09	TCRBV09-01	01				TCRBD02-01*02	TCRBD02	TCRBD02-01	02				TCRBJ02-02*01	TCRBJ02	TCRBJ02-02	01				4	1	9	0	10	5	33	45	55	62	63	1	In	VDJ
ATCCAGCAGGTAGTGCGAGGAGATTCGGCAGCTTATTTCTGTGCCAGCTCACGGGGCCAGTTGGATGAAAAACTGTTTTTTGGCAGT	CASSRGQLDEKLFF	1	8.532423208191126E-4	42	TCRBV18-01*01	TCRBV18	TCRBV18-01	01				TCRBD01-01*01	TCRBD01	TCRBD01-01	01				TCRBJ01-04*01	TCRBJ01	TCRBJ01-04	01				4	7	7	0	0	6	39	-1	52	57	64	1	In	VDJ
CTGGGGGACTCAGCTTTGTATTTCTGTGCCAGCAGCGTAGTAGGGGGAGGCTTGACGGACTCTGGAAACACCATATATTTTGGAGAG	CASSVVGGGLTDSGNTIYF	1	8.532423208191126E-4	57	TCRBV09-01*01	TCRBV09	TCRBV09-01	01								TCRBD01,TCRBD02	TCRBD01-01,TCRBD02-01		TCRBJ01-03*01	TCRBJ01	TCRBJ01-03	01				0	12	5	1	1	0	24	40	41	47	59	1	In	VDJ
TCGGCCCAAAAGAACCCGACAGCTTTCTATCTCTGTGCCAGTAGTACCCAGGGTCGCGGTTGGGATTCACCCCTCCACTTTGGGAAC	CASSTQGRGWDSPLHF	1	8.532423208191126E-4	48	TCRBV19-01*01	TCRBV19	TCRBV19-01	01				TCRBD01-01*01	TCRBD01	TCRBD01-01	01				TCRBJ01-06*02	TCRBJ01	TCRBJ01-06	02				4	11	4	3	2	8	33	46	48	53	64	1	In	VDJ
AAGATCCGGTCCACAAAGCTGGAGGACTCAGCCATGTACTTCTGTGCCAGCAGCGCTACCGGGACCTCCCCAATCCACTTTGGGAAC	CASSATGTSPIHF	1	8.532423208191126E-4	39	TCRBV02-01	TCRBV02	TCRBV02-01				01,03					TCRBD01,TCRBD02	TCRBD01-01,TCRBD02-01		TCRBJ01-06*02	TCRBJ01	TCRBJ01-06	02				6	8	0	7	7	17	42	53	60	65	73	1	In	VDJ
TCGGCTGCTCCCTCCCAGACATCTGTGTACTTCTGTGCCAGCAGTTACTACACTGGGGGGAAGTCCGGGGAGCTGTTTTTTGGAGAA	CASSYYTGGKSGELFF	1	8.532423208191126E-4	48	TCRBV06-05*01	TCRBV06	TCRBV06-05	01				TCRBD02-01*01	TCRBD02	TCRBD02-01	01				TCRBJ02-02*01	TCRBJ02	TCRBJ02-02	01				1	4	9	1	5	6	33	49	54	60	64	1	In	VDJ
CAGCGCACAGAGCAGCGGGACTCGGCCATGTATCGCTGTGTCAGCACTGACTGGACAGTTGAAAACACTGAAGCTTTCTTTGGACAA	CVSTDWTVENTEAFF	1	8.532423208191126E-4	45	TCRBV07-06*01	TCRBV07	TCRBV07-06	01				TCRBD01-01*01	TCRBD01	TCRBD01-01	01				TCRBJ01-01*01	TCRBJ01	TCRBJ01-01	01				7	5	1	5	6	2	36	46	52	58	63	1	In	VDJ
TGGAGTCAGCTACCCGCTCCCAGACATCTGTGTATTTCTGCGCCAGCAGTGATCGGGGGTTGCAATCAGCCCCAGCATTTTGGTGAT		1	8.532423208191126E-4	43	TCRBV10-02*01	TCRBV10	TCRBV10-02	01				TCRBD02-01*01	TCRBD02	TCRBD02-01	01				TCRBJ01-05*01	TCRBJ01	TCRBJ01-05	01				3	2	8	2	1	2	38	52	53	59	61	1	Out	VDJ
NNNNNNNTGTCGGCTGCTCCCTCCCAGACATCTGTGTACTTCTGTGCCAGCAGTCCCCATTGGGATTACGAGCAGTACTTCGGGCCG	CASSPHWDYEQYF	1	8.532423208191126E-4	39	TCRBV06-05*01	TCRBV06	TCRBV06-05	01								TCRBD01,TCRBD02	TCRBD01-01,TCRBD02-01		TCRBJ02-07*01	TCRBJ02	TCRBJ02-07	01				5	1	0	8	7	4	42	54	61	65	66	1	In	VDJ
CTTCACCTACACACCCTGCAGCCAGAAGACTCGGCCCTGTATCTCTGCGCCAGCAGCCAAGATGGCTACGAGCAGTACTTCGGGCCG	CASSQDGYEQYF	1	8.532423208191126E-4	36	TCRBV04-03*01	TCRBV04	TCRBV04-03	01								TCRBD01,TCRBD02	TCRBD01-01,TCRBD02-01		TCRBJ02-07*01	TCRBJ02	TCRBJ02-07	01				0	0	0	10	1	3	45	62	63	-1	65	1	In	VDJ
CCAGCGCACAGAGCGGGGGGACTCAGCCGTGTATCTCTGTGCCAGCAGCTACCGGACAGTTATAATTCACCCCTCCACTTTGGGAAC		1	8.532423208191126E-4	44	TCRBV07-03*01	TCRBV07	TCRBV07-03	01				TCRBD01-01*01	TCRBD01	TCRBD01-01	01				TCRBJ01-06*02	TCRBJ01	TCRBJ01-06	02				4	1	1	5	3	4	37	50	53	59	60	1	Out	VDJ
GGCTGCTCCCTCCCAAACATCTGTGTACTTCTGTGCCAGCAGTTACCCATGGGACTAGCGTCCTACAATGAGCAGTTCTTCGGGCCA		1	8.532423208191126E-4	50	TCRBV06-02/06-03*01	TCRBV06	TCRBV06-02/06-03	01				TCRBD02-01	TCRBD02	TCRBD02-01				01,02	TCRBJ02-01*01	TCRBJ02	TCRBJ02-01	01				2	0	0	6	4	1	31	46	50	-1	60	1	Out	VDJ
CGCACAGAGCAGGGGGACTCGGCCATGTATCTCTGTGCCAGCAGCAATTCGCTGGACAGGAACTACAATGAGCAGTTCTTCGGGCCA	CASSNSLDRNYNEQFF	2	0.0017064846416382253	48	TCRBV07-09*01	TCRBV07	TCRBV07-09	01				TCRBD01-01*01	TCRBD01	TCRBD01-01	01				TCRBJ02-01*01	TCRBJ02	TCRBJ02-01	01				5	2	1	4	8	3	33	45	53	60	62	2	In	VDJ
CTGTACCCTCTCAGACATCTGTGTACTTCTGTGCCAGCAGTGTCACTGTTAACCGGGGGGTTTTAAGAGACCCAGTACTTCGGGCCA		1	8.532423208191126E-4	52	TCRBV06-04*01	TCRBV06	TCRBV06-04	01				TCRBD02-01*01	TCRBD02	TCRBD02-01	01				TCRBJ02-05*01	TCRBJ02	TCRBJ02-05	01				4	4	8	1	11	3	29	42	53	60	64	1	Out	VDJ
CTGAGGATCCAGCAGGTAGTGCGAGGAGATTCGGCAGCTTATTTCTGTGCCAGCTCACCTATCCAAGAGACCCAGTACTTCGGGCCA	CASSPIQETQYF	1	8.532423208191126E-4	36	TCRBV18-01*01	TCRBV18	TCRBV18-01	01				TCRBD02-01	TCRBD02	TCRBD02-01				01,02	TCRBJ02-05*01	TCRBJ02	TCRBJ02-05	01				3	1	5	9	0	1	45	-1	59	61	62	1	In	VDJ
GAGCTTGAGGACTCGGCCGTGTATCTCTGTGCCAGCAGCTCCCATAGCGGGGCCTACGACTTCACAGATACGCAGTATTTTGGCCCA	CASSSHSGAYDFTDTQYF	1	8.532423208191126E-4	54	TCRBV11-02	TCRBV11	TCRBV11-02				01,03	TCRBD02-01*01	TCRBD02	TCRBD02-01	01				TCRBJ02-03*01	TCRBJ02	TCRBJ02-03	01				4	10	5	3	4	2	27	40	44	52	62	1	In	VDJ
AGCTCTCTGGAGCTGGGGGACTCAGCTTTGTATTTCTGTGCCAGCATGAGGGGGGACAGGGGGAATCAGCCCCAGCATTTTGGTGAT	CASMRGDRGNQPQHF	1	8.532423208191126E-4	45	TCRBV09-01*01	TCRBV09	TCRBV09-01	01				TCRBD01-01*01	TCRBD01	TCRBD01-01	01				TCRBJ01-05*01	TCRBJ01	TCRBJ01-05	01				6	0	0	1	6	4	36	46	52	-1	63	1	In	VDJ
AGCTCTCTGGAGCTGGGGGACTCAGCTTTGTATTTCTGTGCCAGCAGCCCCGGCAGGGCGAGCAATCAGCCCCAGCATTTTGGTGAT	CASSPGRASNQPQHF	1	8.532423208191126E-4	45	TCRBV09-01*01	TCRBV09	TCRBV09-01	01				TCRBD01-01*01	TCRBD01	TCRBD01-01	01				TCRBJ01-05*01	TCRBJ01	TCRBJ01-05	01				4	2	4	3	5	1	36	48	53	58	60	1	In	VDJ
GTGACCAGTGCCCATCCTGAAGACAGCAGCTTCTACATCTGCAGTGCTAGAGATCCTGGGGGGAGGAGTGGCTACACCTTCGGTTCG	CSARDPGGRSGYTF	1	8.532423208191126E-4	42	TCRBV20	TCRBV20				TCRBV20-01,TCRBV20-or09_02		TCRBD02-01	TCRBD02	TCRBD02-01				01,02	TCRBJ01-02*01	TCRBJ01	TCRBJ01-02	01				0	5	9	1	4	7	39	53	57	63	68	1	In	VDJ
NNNNTGTCGGCTGCTCCCTCCCAGACATCTGTGTACTTCTGTGCCAGCAGTGAGGATAGGGGCGTCTACGAGCAGTACTTCGGGCCG	CASSEDRGVYEQYF	1	8.532423208191126E-4	42	TCRBV06-01*01	TCRBV06	TCRBV06-01	01				TCRBD01-01*01	TCRBD01	TCRBD01-01	01				TCRBJ02-07*01	TCRBJ02	TCRBJ02-07	01				3	3	5	2	4	3	39	53	57	62	65	1	In	VDJ
GGCTGCTCCCTCCCAGACATCTGTGTACTTCTGTGCCAGCAGTTAGAGGACCGCTCCCTGTCTGGAAACACCATATATTTTGGAGAG		2	0.0017064846416382253	50	TCRBV06	TCRBV06				TCRBV06-05,TCRBV06-06						TCRBD01,TCRBD02	TCRBD01-01,TCRBD02-01		TCRBJ01-03*01	TCRBJ01	TCRBJ01-03	01				3	9	1	7	2	1	31	45	47	51	60	2	Out	VDJ
AGGATCCAGCAGGTAGTGCGAGGAGATTCGGCAGCTTATTTCTGTGCCAGCTTCGCCGACAGGGATCGACCCCTCCACTTTGGGAAC	CASFADRDRPLHF	1	8.532423208191126E-4	39	TCRBV18-01*01	TCRBV18	TCRBV18-01	01				TCRBD01-01*01	TCRBD01	TCRBD01-01	01				TCRBJ01-06*02	TCRBJ01	TCRBJ01-06	02				7	4	2	3	5	12	42	52	57	64	68	1	In	VDJ
TCACGTTGGCGTCTGCTGTACCCTCTCAGACATCTGTGTACTTCTGTGCCAGCAGAGACAGGCGCCTACGAGCAGTACTTCGGGCCG		1	8.532423208191126E-4	37	TCRBV06-04*01	TCRBV06	TCRBV06-04	01								TCRBD01,TCRBD02	TCRBD01-01,TCRBD02-01		TCRBJ02-07*01	TCRBJ02	TCRBJ02-07	01				2	2	5	4	0	2	44	-1	59	62	64	1	Out	VDJ
AAGATCCAGCGCACAGAGCAGGAGGACTCCGCCGTGTATCTCTGTGCCAGCAGCTTAGTCGTTACCTACGAGCAGTACTTCGGGCCG	CASSLVVTYEQYF	1	8.532423208191126E-4	39	TCRBV07-08*01	TCRBV07	TCRBV07-08	01				TCRBD02-01	TCRBD02	TCRBD02-01				01,02	TCRBJ02-07*01	TCRBJ02	TCRBJ02-07	01				1	0	5	9	4	2	42	58	62	-1	64	1	In	VDJ
CAGCGCACAGAGCAGGAGGACTCGGCCGTGTATCTCTGTGCCAGCAGCTCGACTAGTCGGGGCCTTGTTGAGCAGTTCTTCGGGCCA	CASSSTSRGLVEQFF	1	8.532423208191126E-4	45	TCRBV07-02	TCRBV07	TCRBV07-02				01,02	TCRBD02-01	TCRBD02	TCRBD02-01				01,02	TCRBJ02-01*01	TCRBJ02	TCRBJ02-01	01				4	12	2	8	1	9	36	49	50	56	68	1	In	VDJ
AATGTGAGCACCTTGGAGCTGGGGGACTCGGCCCTTTATCTTTGCGCCAGCAGCCGTCAGGGAAGAGATGGCTACACCTTCGGTTCG	CASSRQGRDGYTF	2	0.0017064846416382253	39	TCRBV05-01*01	TCRBV05	TCRBV05-01	01				TCRBD01-01*01	TCRBD01	TCRBD01-01	01				TCRBJ01-02*01	TCRBJ01	TCRBJ01-02	01				4	5	4	3	3	6	42	54	57	62	67	2	In	VDJ
GTGACATCGGCCCAAAAGAACCCGACAGCTTTCTATCTCTGTGCCAGTAGTCCTCCAGGGGTTCTTCGGGGCTACACCTTCGGTTCG	CASSPPGVLRGYTF	1	8.532423208191126E-4	42	TCRBV19-01*01	TCRBV19	TCRBV19-01	01				TCRBD01-01*01	TCRBD01	TCRBD01-01	01				TCRBJ01-02*01	TCRBJ01	TCRBJ01-02	01				5	8	4	2	4	8	39	51	55	61	69	1	In	VDJ
CAGCGCACAGAGCAGGAGGACTCGGCCGTGTATCTCTGTGCCAGCAGCTTACTTCCAGGGGGGTCCTACGAGCAGTACTTCGGGCCG	CASSLLPGGSYEQYF	1	8.532423208191126E-4	45	TCRBV07-02	TCRBV07	TCRBV07-02				01,02	TCRBD01-01*01	TCRBD01	TCRBD01-01	01				TCRBJ02-07*01	TCRBJ02	TCRBJ02-07	01				2	1	4	1	4	1	36	51	55	62	63	1	In	VDJ
CTGGAGTCTGCTGCCTCCTCCCAGACATCTGTATATTTCTGCGCCAGCCGCGACAGGGGGATGGGAAACACCATATATTTTGGAGAG	CASRDRGMGNTIYF	1	8.532423208191126E-4	42	TCRBV10-01*01	TCRBV10	TCRBV10-01	01				TCRBD01-01*01	TCRBD01	TCRBD01-01	01				TCRBJ01-03*01	TCRBJ01	TCRBJ01-03	01				8	3	2	1	3	4	39	48	51	60	63	1	In	VDJ
CGGAGTCAGGGGACACAGCACTGTATTTCTGTGCCAGCAGCCACCGGGACAGGGGGGACCTATAATTCACCCCTCCACTTTGGGAAC		1	8.532423208191126E-4	52	TCRBV21-01*01	TCRBV21	TCRBV21-01	01				TCRBD01-01*01	TCRBD01	TCRBD01-01	01				TCRBJ01-06*02	TCRBJ01	TCRBJ01-06	02				5	2	0	1	4	2	29	41	45	56	58	1	Out	VDJ
GTAGTGCGAGGAGATTCGGCAGCTTATTTCTGTGCCAGCTCCCCGCCCCATAGCGGGGGGGCCGTCGGTGAGCAGTTCTTCGGGCCA	CASSPPHSGGAVGEQFF	1	8.532423208191126E-4	51	TCRBV18-01*01	TCRBV18	TCRBV18-01	01				TCRBD02-01*01	TCRBD02	TCRBD02-01	01				TCRBJ02-01*01	TCRBJ02	TCRBJ02-01	01				6	7	5	0	9	9	30	41	50	61	68	1	In	VDJ
GAGTCTGCCAGGCCCTCACATACCTCTCAGTACCTCTGTGCCAGCAAAGGGGACCGTCTGTCCTACAATGAGCAGTTCTTCGGGCCA	CASKGDRLSYNEQFF	1	8.532423208191126E-4	45	TCRBV25-01*01	TCRBV25	TCRBV25-01	01								TCRBD01,TCRBD02	TCRBD01-01,TCRBD02-01		TCRBJ02-01*01	TCRBJ02	TCRBJ02-01	01				7	6	0	7	3	1	36	46	49	54	60	1	In	VDJ
CCCTCAGAACCCAGGGACTCAGCTGTGTACTTCTGTGCCAGCAGTTCTTCCAGGTTTGGGGCTGGGGAGACCCAGTACTTCGGGCCA	CASSSSRFGAGETQYF	1	8.532423208191126E-4	48	TCRBV12	TCRBV12				TCRBV12-03/12-04,TCRBV12-04		TCRBD01-01*01	TCRBD01	TCRBD01-01	01				TCRBJ02-05*01	TCRBJ02	TCRBJ02-05	01				4	4	7	0	11	5	33	46	57	62	66	1	In	VDJ
NTGTCGGCTGCTCCCTCCCAGACATCTGTGTACTTCTGTGCCAGCAGTTACGAAGGGAGCCTTGGCACTGAAGCTTTCTTTGGACAA	CASSYEGSLGTEAFF	1	8.532423208191126E-4	45	TCRBV06-05*01	TCRBV06	TCRBV06-05	01				TCRBD02-01*02	TCRBD02	TCRBD02-01	02				TCRBJ01-01*01	TCRBJ01	TCRBJ01-01	01				2	6	9	2	3	4	36	51	54	59	65	1	In	VDJ
CTGAGCTCTCTGGAGCTGGGGGACTCAGCTTTGTATTTCTGTGCCAGCAGCGCGACAGGGGTTGCTCAGCCCCAGCATTTTGGTGAT	CASSATGVAQPQHF	1	8.532423208191126E-4	42	TCRBV09-01*01	TCRBV09	TCRBV09-01	01				TCRBD01-01*01	TCRBD01	TCRBD01-01	01				TCRBJ01-05*01	TCRBJ01	TCRBJ01-05	01				3	4	2	2	1	6	39	52	53	61	65	1	In	VDJ
GCCAGCACCAACCAGACATCTATGTACCTCTGTGCCAGCAGTTTCCGCCAGGGACAGGGGAGTAACTATGGCTACACCTTCGGTTCG	CASSFRQGQGSNYGYTF	1	8.532423208191126E-4	51	TCRBV28-01*01	TCRBV28	TCRBV28-01	01				TCRBD01-01*01	TCRBD01	TCRBD01-01	01				TCRBJ01-02*01	TCRBJ01	TCRBJ01-02	01				3	2	0	2	6	1	30	44	50	60	62	1	In	VDJ
NTGTCGGCTGCTCCCTCCCAGACATCTGTGTACTTCTGTGCCAGCAGTGACCCTCCGACAGGGGGCTACGAGCAGTACTTCGGGCCG	CASSDPPTGGYEQYF	1	8.532423208191126E-4	45	TCRBV06-01*01	TCRBV06	TCRBV06-01	01				TCRBD01-01*01	TCRBD01	TCRBD01-01	01				TCRBJ02-07*01	TCRBJ02	TCRBJ02-07	01				3	0	2	1	6	3	36	50	56	-1	65	1	In	VDJ
AATTCCCTGGAGCTTGGTGACTCTGCTGTGTATTTCTGTGCCAGCAATGACGAGGGGGGGGGTAATTCACCCCTCCACTTTGGGAAC	CASNDEGGGNSPLHF	1	8.532423208191126E-4	45	TCRBV03-01/03-02*01	TCRBV03	TCRBV03-01/03-02	01				TCRBD02-01*01	TCRBD02	TCRBD02-01	01				TCRBJ01-06*02	TCRBJ01	TCRBJ01-06	02				7	2	9	0	7	6	36	46	53	60	62	1	In	VDJ
TCTCTGGAGCTGGGGGACTCAGCTTTGTATTTCTGTGCCAGCAGCGTAGACAGACCCGGGTATAATTCACCCCTCCACTTTGGGAAC	CASSVDRPGYNSPLHF	1	8.532423208191126E-4	48	TCRBV09-01*01	TCRBV09	TCRBV09-01	01								TCRBD01,TCRBD02	TCRBD01-01,TCRBD02-01		TCRBJ01-06*02	TCRBJ01	TCRBJ01-06	02				0	7	3	5	0	4	33	-1	49	53	60	1	In	VDJ
GCCCATGGAACCCAGGGACTTGGGCCTATATTTCTGTGCCAGCAGCCCCCGTAGGCGGGGGGTTCCGGTGAGCAGTTCTTCGGGCCA		1	8.532423208191126E-4	47	TCRBV12-01*01	TCRBV12	TCRBV12-01	01				TCRBD02-01*01	TCRBD02	TCRBD02-01	01				TCRBJ02-01*01	TCRBJ02	TCRBJ02-01	01				5	6	7	1	8	9	34	46	54	62	68	1	Out	VDJ
TCTCTGGAGCTGGGGGACTCAGCTTTGTATTTCTGTGCCAGCAGCCTCGGAGCTAGACGTAGCACAGATACGCAGTATTTTGGCCCA	CASSLGARRSTDTQYF	1	8.532423208191126E-4	48	TCRBV09-01*01	TCRBV09	TCRBV09-01	01				TCRBD02-01	TCRBD02	TCRBD02-01				01,02	TCRBJ02-03*01	TCRBJ02	TCRBJ02-03	01				4	4	4	8	7	0	33	45	52	56	60	1	In	VDJ
ACCCTGCAGCCAGAAGACTCGGCCCTGTATCTCTGTGCCAGCAGCCAAGGGCGTAATATGGCTAATGAAAAACTGTTTTTTGGCAGT	CASSQGRNMANEKLFF	1	8.532423208191126E-4	48	TCRBV04-02*01	TCRBV04	TCRBV04-02	01								TCRBD01,TCRBD02	TCRBD01-01,TCRBD02-01		TCRBJ01-04*01	TCRBJ01	TCRBJ01-04	01				1	9	9	0	0	3	33	-1	49	52	61	1	In	VDJ
AATGTGAACGCCTTGGAGCTGGACGACTCGGCCCTGTATCTCTGTGCCAGCAGCTCGGGACAGAAATATGGCTACACCTTCGGTTCG	CASSSGQKYGYTF	1	8.532423208191126E-4	39	TCRBV05-04*01	TCRBV05	TCRBV05-04	01				TCRBD01-01*01	TCRBD01	TCRBD01-01	01				TCRBJ01-02*01	TCRBJ01	TCRBJ01-02	01				3	3	0	5	1	5	42	55	56	63	66	1	In	VDJ
CTGAAGATCCAGCGCACAGAGCAGGAGGACTCGGCCGTGTATCTCTGTGCCAGCAGCTGGGTTGGAAACACCATATATTTTGGAGAG	CASSWVGNTIYF	1	8.532423208191126E-4	36	TCRBV07	TCRBV07				TCRBV07-02,TCRBV07-08						TCRBD01,TCRBD02	TCRBD01-01,TCRBD02-01		TCRBJ01-03*01	TCRBJ01	TCRBJ01-03	01				4	1	0	9	0	3	45	-1	58	61	62	1	In	VDJ
ACTCTGGAGTCAGCTACCCGCTCCCAGACATCTGTGTATTTCTGCGCCAGCAGTGAAGTAGTGGTCCATGAGCAGTTCTTCGGGCCA	CASSEVVVHEQFF	1	8.532423208191126E-4	39	TCRBV10-02*01	TCRBV10	TCRBV10-02	01				TCRBD02-01	TCRBD02	TCRBD02-01				01,02	TCRBJ02-01*01	TCRBJ02	TCRBJ02-01	01				3	6	5	8	2	8	42	56	58	61	67	1	In	VDJ
ATCCAGCGCACAGAGCGGGGGGACTCAGCCGTGTATCTCTGTGCCAGCAGCCAAGGGCAGGGGCACACTGAAGCTTTCTTTGGACAA	CASSQGQGHTEAFF	2	0.0017064846416382253	42	TCRBV07-03*01	TCRBV07	TCRBV07-03	01				TCRBD01-01*01	TCRBD01	TCRBD01-01	01				TCRBJ01-01*01	TCRBJ01	TCRBJ01-01	01				5	1	4	2	6	3	39	51	57	63	64	2	In	VDJ
CAGCGCACAGAGCAGGAGGACTCGGCCGTGTATCTCTGTGCCAGCAGCTCGACAGGGTTCAATAATGAAAAACTGTTTTTTGGCAGT	CASSSTGFNNEKLFF	1	8.532423208191126E-4	45	TCRBV07-02	TCRBV07	TCRBV07-02				01,02	TCRBD01-01*01	TCRBD01	TCRBD01-01	01				TCRBJ01-04*01	TCRBJ01	TCRBJ01-04	01				4	5	2	3	1	4	36	49	50	57	62	1	In	VDJ
CAGCGCACAGAGCAGGGGGACTCGGCCATGTATCTCTGTGCCAGCAGCTTAGGGGGGACAGGGAGAGAAAAACTGTTTTTTGGCAGT	CASSLGGTGREKLFF	1	8.532423208191126E-4	45	TCRBV07-09*01	TCRBV07	TCRBV07-09	01				TCRBD01-01*01	TCRBD01	TCRBD01-01	01				TCRBJ01-04*01	TCRBJ01	TCRBJ01-04	01				1	3	0	3	2	8	36	52	54	63	66	1	In	VDJ
TCTGACGATCCAGCGCACAGAGCAGGGGGACTCGGCCATGTATCTCTGTGCCAGCAGCTTATGTCCCAGCCCCAGCATTTTGGTGAT		1	8.532423208191126E-4	35	TCRBV07	TCRBV07				TCRBV07-06,TCRBV07-09									TCRBJ01-05*01	TCRBJ01	TCRBJ01-05	01				2	5	0	0	0	7	46	-1	-1	61	66	1	Out	VJ
ATTCTCCCTGTCCCTAGAGTCTGCCATCCCCAACCAGACAGCTCTTTACTTCTGTGCCACCAGTGATTGACGGAGACCTTCGGTTCG		1	8.532423208191126E-4	29	TCRBV24-01*01	TCRBV24	TCRBV24-01	01				TCRBD02-01*02	TCRBD02	TCRBD02-01	02				TCRBJ01-02*01	TCRBJ01	TCRBJ01-02	01				2	0	10	2	3	14	52	68	71	-1	75	1	Out	VDJ
CTGAGTTCTAAGAAGCTCCTTCTCAGTGACTCTGGCTTCTATCTCTGTGCCTGGAGTGTATTTCCCCTCGAGCAGTACTTCGGGCCG	CAWSVFPLEQYF	1	8.532423208191126E-4	36	TCRBV30-01*01	TCRBV30	TCRBV30-01	01				TCRBD02-01	TCRBD02	TCRBD02-01				01,02	TCRBJ02-07*01	TCRBJ02	TCRBJ02-07	01				0	0	4	10	7	6	45	59	66	-1	68	1	In	VDJ
GAGTCGCCCAGCCCCAACCAGACCTCTCTGTACTTCTGTGCCAGCAGTTCTCGGGGGAGCTCTGGAAACACCATATATTTTGGAGAG	CASSSRGSSGNTIYF	1	8.532423208191126E-4	45	TCRBV27-01*01	TCRBV27	TCRBV27-01	01				TCRBD02-01*01	TCRBD02	TCRBD02-01	01				TCRBJ01-03*01	TCRBJ01	TCRBJ01-03	01				4	2	8	2	2	0	36	49	51	57	59	1	In	VDJ
CCCAACCAGACCTCTCTGTACTTCTGTGCCAGCAGTTTTCGGACAGGGGGATTAAGCTCCTATAATTCACCCCTCCACTTTGGGAAC	CASSFRTGGLSSYNSPLHF	1	8.532423208191126E-4	57	TCRBV27-01*01	TCRBV27	TCRBV27-01	01				TCRBD01-01*01	TCRBD01	TCRBD01-01	01				TCRBJ01-06*02	TCRBJ01	TCRBJ01-06	02				3	6	1	1	2	0	24	38	40	50	56	1	In	VDJ
GTGACCAGTGCCCATCCTGAAGACAGCAGCTTCTACATCTGCAGTGCGACGTCGGGGAGCTCCTACAATGAGCAGTTCTTCGGGCCA	CSATSGSSYNEQFF	1	8.532423208191126E-4	42	TCRBV20	TCRBV20				TCRBV20-01,TCRBV20-or09_02		TCRBD02-01	TCRBD02	TCRBD02-01				01,02	TCRBJ02-01*01	TCRBJ02	TCRBJ02-01	01				6	2	8	3	5	0	39	47	52	57	59	1	In	VDJ
GAGTCCGCCAGCACCAACCAGACATCTATGTACCTCTGTGCCAGCAGTTTAGGACTAGCGGGGGGGCAGACCCAGTACTTCGGGCCA	CASSLGLAGGQTQYF	1	8.532423208191126E-4	45	TCRBV28-01*01	TCRBV28	TCRBV28-01	01				TCRBD02-01*01	TCRBD02	TCRBD02-01	01				TCRBJ02-05*01	TCRBJ02	TCRBJ02-05	01				2	1	1	0	0	6	36	-1	51	66	67	1	In	VDJ
ATCCTGGAGTCGCCCAGCCCCAACCAGACCTCTCTGTACTTCTGTGCCAGCAGAGATCAGGGTTGGTCTGAAGCTTTCTTTGGACAA	CASRDQGWSEAFF	1	8.532423208191126E-4	39	TCRBV27-01*01	TCRBV27	TCRBV27-01	01				TCRBD01-01*01	TCRBD01	TCRBD01-01	01				TCRBJ01-01*01	TCRBJ01	TCRBJ01-01	01				6	5	4	3	4	6	42	53	57	62	67	1	In	VDJ
CGCACAGAGCAGGGGGACTCGGCCATGTATCTCTGTGCCAGCAGTAAGACCCCCCAGGGCGGCAATCAGCCCCAGCATTTTGGTGAT	CASSKTPQGGNQPQHF	1	8.532423208191126E-4	48	TCRBV07-09*01	TCRBV07	TCRBV07-09	01				TCRBD01-01*01	TCRBD01	TCRBD01-01	01				TCRBJ01-05*01	TCRBJ01	TCRBJ01-05	01				6	2	4	3	10	2	33	44	54	59	61	1	In	VDJ
ACAGTGACCAGTGCCCATCCTGAAGACAGCAGCTTCTACATCTGCAGTGTCTCGTCCGGGACAGGACGGACCCAGTACTTCGGGCCA	CSVSSGTGRTQYF	1	8.532423208191126E-4	39	TCRBV20	TCRBV20				TCRBV20-01,TCRBV20-or09_02		TCRBD01-01*01	TCRBD01	TCRBD01-01	01				TCRBJ02-05*01	TCRBJ02	TCRBJ02-05	01				7	3	0	4	8	7	42	49	57	65	68	1	In	VDJ
CCAGCGCACAGAGCAGGAGGACTCGGCCGTGTATCTCTGTGCCAGCAGCTTAGCGGGGGGGCCACAGATACGCAGTATTTTGGCCCA		1	8.532423208191126E-4	44	TCRBV07-02	TCRBV07	TCRBV07-02				01,02	TCRBD02-01*01	TCRBD02	TCRBD02-01	01				TCRBJ02-03*01	TCRBJ02	TCRBJ02-03	01				0	1	9	0	0	2	37	-1	54	61	62	1	Out	VDJ
ACAGAGCAGGAGGACTCGGCCGTGTATCTCTGTGCCAGCAGCCCCCGTTGGGGGGGGCGTGACACAGATACGCAGTATTTTGGCCCA	CASSPRWGGRDTDTQYF	1	8.532423208191126E-4	51	TCRBV07-02	TCRBV07	TCRBV07-02				01,02	TCRBD02-01*01	TCRBD02	TCRBD02-01	01				TCRBJ02-03*01	TCRBJ02	TCRBJ02-03	01				5	6	9	0	7	2	30	42	49	56	62	1	In	VDJ
ACTCTGACTGTGAGCAACATGAGCCCTGAAGACAGCAGCATATATCTCTGCAGCGTTAAGGACGAGGCTGAAGCTTTCTTTGGACAA	CSVKDEAEAFF	1	8.532423208191126E-4	33	TCRBV29-01*01	TCRBV29	TCRBV29-01	01								TCRBD01,TCRBD02	TCRBD01-01,TCRBD02-01		TCRBJ01-01*01	TCRBJ01	TCRBJ01-01	01				5	4	1	7	2	6	48	57	59	63	67	1	In	VDJ
CACTGTGACATCGGCCCAAAAGAACCCGACAGCTTTCTATCTCTGTGCCTTCCTATACTGCAGGGGCTCGGCTACACCTTCGGTTCG		1	8.532423208191126E-4	38	TCRBV19-01*01	TCRBV19	TCRBV19-01	01				TCRBD01-01*01	TCRBD01	TCRBD01-01	01				TCRBJ01-02*01	TCRBJ01	TCRBJ01-02	01				11	3	4	2	11	8	43	49	60	66	69	1	Out	VDJ
AAGATCCAGCCTGCAGAGCTTGAGGACTCGGCCGTGTATCTCTGTGCCAGCAGCATAGGCGGCTACAATGAGCAGTTCTTCGGGCCA	CASSIGGYNEQFF	1	8.532423208191126E-4	39	TCRBV11	TCRBV11				TCRBV11-02,TCRBV11-03		TCRBD02-01	TCRBD02	TCRBD02-01				01,02	TCRBJ02-01*01	TCRBJ02	TCRBJ02-01	01				1	0	7	5	0	3	42	-1	58	-1	62	1	In	VDJ
TCCCTGGAGCTTGGTGACTCTGCTGTGTATTTCTGTGCCAGCAGCCGCATTTGTCCCATTTTCTCTGAGACCCAGTACTTCGGGCCA	CASSRICPIFSETQYF	1	8.532423208191126E-4	48	TCRBV03-01/03-02*01	TCRBV03	TCRBV03-01/03-02	01								TCRBD01,TCRBD02	TCRBD01-01,TCRBD02-01		TCRBJ02-05*01	TCRBJ02	TCRBJ02-05	01				4	17	4	6	1	5	33	46	47	49	66	1	In	VDJ
GAGTCCGCCAGCACCAACCAGACATCTATGTACCTCTGTGCCAGCACTCGTCTGAAGGGTACGACCTACGAGCAGTACTTCGGGCCG	CASTRLKGTTYEQYF	1	8.532423208191126E-4	45	TCRBV28-01*01	TCRBV28	TCRBV28-01	01								TCRBD01,TCRBD02	TCRBD01-01,TCRBD02-01		TCRBJ02-07*01	TCRBJ02	TCRBJ02-07	01				7	5	5	3	9	2	36	46	55	59	64	1	In	VDJ
CCAGGCCTGGGGGACGCAGCCATGTACCTGTGTGCCACCAGGGGACTAGCGGGGGGCCGCCGGGAGGATGAGCAGTTCTTCGGGCCA	CATRGLAGGRREDEQFF	1	8.532423208191126E-4	51	TCRBV15-01*02	TCRBV15	TCRBV15-01	02				TCRBD02-01*01	TCRBD02	TCRBD02-01	01				TCRBJ02-01*01	TCRBJ02	TCRBJ02-01	01				6	11	0	1	0	8	30	-1	41	56	67	1	In	VDJ
CTACACACCCTGCAGCCAGAAGACTCGGCCCTGTATCTCTGTGCCAGCAGCAGGTCTCAGTCCATCGATGAGCAGTTCTTCGGGCCA	CASSRSQSIDEQFF	1	8.532423208191126E-4	42	TCRBV04-02*01	TCRBV04	TCRBV04-02	01								TCRBD01,TCRBD02	TCRBD01-01,TCRBD02-01		TCRBJ02-01*01	TCRBJ02	TCRBJ02-01	01				5	7	4	5	6	8	39	51	57	60	67	1	In	VDJ
AAGATCCAGCGCACAGAGCAGCGGGACTCGGCCATGTATCGCTGTGCCAGCAGCTTTAGGGGCCGGGAGACCCAGTACTTCGGGCCA	CASSFRGRETQYF	1	8.532423208191126E-4	39	TCRBV07-06*01	TCRBV07	TCRBV07-06	01				TCRBD01-01*01	TCRBD01	TCRBD01-01	01				TCRBJ02-05*01	TCRBJ02	TCRBJ02-05	01				3	4	5	2	1	5	42	56	57	62	66	1	In	VDJ
NNNTGTCGGCTGCTCCCTCCCAGACATCTGTGTACTTCTGTGCCAGCAGTTACGGGGTAAACCCCTCGGACCCAGTACTTCGGGCCA		1	8.532423208191126E-4	43	TCRBV06-05*01	TCRBV06	TCRBV06-05	01								TCRBD01,TCRBD02	TCRBD01-01,TCRBD02-01		TCRBJ02-05*01	TCRBJ02	TCRBJ02-05	01				2	11	6	2	0	7	38	-1	53	57	68	1	Out	VDJ
CTGATCCTGGAGTCGCCCAGCCCCAACCAGACCTCTCTGTACTTCTGTGCCAGCAGCAATTATCGCGATACGCAGTATTTTGGCCCA	CASSNYRDTQYF	1	8.532423208191126E-4	36	TCRBV27-01*01	TCRBV27	TCRBV27-01	01								TCRBD01,TCRBD02	TCRBD01-01,TCRBD02-01		TCRBJ02-03*01	TCRBJ02	TCRBJ02-03	01				6	8	4	6	0	6	45	-1	56	58	66	1	In	VDJ
ATCCAGTCCACGGAGTCAGGGGACACAGCACTGTATTTCTGTGCCAGCAGCGCCTCAGGGGGGATAGCTGAAGCTTTCTTTGGACAA	CASSASGGIAEAFF	1	8.532423208191126E-4	42	TCRBV21-01*01	TCRBV21	TCRBV21-01	01				TCRBD01-01*01	TCRBD01	TCRBD01-01	01				TCRBJ01-01*01	TCRBJ01	TCRBJ01-01	01				5	5	4	1	4	6	39	51	55	62	67	1	In	VDJ
GCCAGCACCAACCAGACATCTATGTACCTCTGTGCCAGCAGTTCCCCTCACCCCGGACAGGGCGGTCAGCCCCAGCATTTTGGTGAT	CASSSPHPGQGGQPQHF	1	8.532423208191126E-4	51	TCRBV28-01*01	TCRBV28	TCRBV28-01	01				TCRBD01-01*01	TCRBD01	TCRBD01-01	01				TCRBJ01-05*01	TCRBJ01	TCRBJ01-05	01				4	3	1	3	11	6	30	43	54	62	65	1	In	VDJ
TCTGCCATCCCCAACCAGACAGCTCTTTACTTCTGTGCCACCAGTGATTACACGCGGGGGGGCGCAGATACGCAGTATTTTGGCCCA	CATSDYTRGGADTQYF	1	8.532423208191126E-4	48	TCRBV24-01*01	TCRBV24	TCRBV24-01	01				TCRBD02-01*01	TCRBD02	TCRBD02-01	01				TCRBJ02-03*01	TCRBJ02	TCRBJ02-03	01				2	2	7	0	4	4	33	49	53	62	64	1	In	VDJ
AGCTTGGTGACTCTGCTGTGTATTTCTGTGCCAGCATCGATCCATTCAGACAGGGAGTATGGCACCGGGGAGCTGTTTTTTGGAGAA		1	8.532423208191126E-4	55	TCRBV03-01/03-02*01	TCRBV03	TCRBV03-01/03-02	01				TCRBD01-01*01	TCRBD01	TCRBD01-01	01				TCRBJ02-02*01	TCRBJ02	TCRBJ02-02	01				7	7	2	3	12	4	26	36	48	55	62	1	Out	VDJ
AATGTGAGCACCTTGGAGCTGGGGGACTCGGCCCTTTATCTTTGCGCCAGCAGCTTGCAAGAGGATGAAAAACTGTTTTTTGGCAGT	CASSLQEDEKLFF	2	0.0017064846416382253	39	TCRBV05-01*01	TCRBV05	TCRBV05-01	01				TCRBD02-01*02	TCRBD02	TCRBD02-01	02				TCRBJ01-04*01	TCRBJ01	TCRBJ01-04	01				1	0	11	1	3	6	42	57	60	-1	64	2	In	VDJ
CACCTTGGAGCTGGGGGACTCGGCCCTTTATCTTTGCGCCAGCAGCTTGGGACAGGGGCAACTAATGAAAAACTGTTTTTTGGCAGT		1	8.532423208191126E-4	47	TCRBV05-01*01	TCRBV05	TCRBV05-01	01				TCRBD01-01*01	TCRBD01	TCRBD01-01	01				TCRBJ01-04*01	TCRBJ01	TCRBJ01-04	01				0	0	2	2	0	0	34	-1	50	-1	58	1	Out	VDJ
CAGCGCACAGAGCAGGGGGACTCGGCCATGTATCTCTGTGCCAGCAGCTTAGGTGTGATGGACCAACAGCCCCAGCATTTTGGTGAT	CASSLGVMDQQPQHF	1	8.532423208191126E-4	45	TCRBV07-09*01	TCRBV07	TCRBV07-09	01								TCRBD01,TCRBD02	TCRBD01-01,TCRBD02-01		TCRBJ01-05*01	TCRBJ01	TCRBJ01-05	01				1	3	1	7	7	7	36	52	59	63	66	1	In	VDJ
TTGTTGCTGGGGGACTCGGCCCTCTATCTCTGTGCCAGCAGCTTGGTTGGCCCAGGCGGAGCTAACTATGGCTACACCTTCGGTTCG	CASSLVGPGGANYGYTF	1	8.532423208191126E-4	51	TCRBV05-06*01	TCRBV05	TCRBV05-06	01								TCRBD01,TCRBD02	TCRBD01-01,TCRBD02-01		TCRBJ01-02*01	TCRBJ01	TCRBJ01-02	01				0	5	4	4	6	0	30	46	52	56	61	1	In	VDJ
ACAGAGCAGGGGGACTCGGCCATGTATCTCTGTGCCAGCAGCCCCCCGGGCCGACTCTCTGGGGCCAACGTCCTGACTTTCGGGGCC	CASSPPGRLSGANVLTF	1	8.532423208191126E-4	51	TCRBV07-09*01	TCRBV07	TCRBV07-09	01								TCRBD01,TCRBD02	TCRBD01-01,TCRBD02-01		TCRBJ02-06*01	TCRBJ02	TCRBJ02-06	01				5	5	8	0	5	0	30	42	47	51	56	1	In	VDJ
TCTGCTGTACCCTCTCAGACATCTGTGTACTTCTGTGCCAGCAGCACCGCCGGGACTAGCGGGGCGAATGAGCAGTTCTTCGGGCCA	CASSTAGTSGANEQFF	1	8.532423208191126E-4	48	TCRBV06-04*01	TCRBV06	TCRBV06-04	01				TCRBD02-01*01	TCRBD02	TCRBD02-01	01				TCRBJ02-01*01	TCRBJ02	TCRBJ02-01	01				6	2	0	3	7	7	33	44	51	64	66	1	In	VDJ
ACAGTGACCAGTGCCCATCCTGAAGACAGCAGCTTCTACATCTGCAGTGCCGCCCCGGACAGTAGAGAGACCCAGTACTTCGGGCCA	CSAAPDSRETQYF	1	8.532423208191126E-4	39	TCRBV20	TCRBV20				TCRBV20-01,TCRBV20-or09_02		TCRBD01-01*01	TCRBD01	TCRBD01-01	01				TCRBJ02-05*01	TCRBJ02	TCRBJ02-05	01				6	3	1	5	6	4	42	50	56	62	65	1	In	VDJ
ATCCAGCGCACAGAGCAGGGGGACTCGGCCATGTATCTCTGTGCCAGCAGCTTCTTTCTAGGACCAGATACGCAGTATTTTGGCCCA	CASSFFLGPDTQYF	1	8.532423208191126E-4	42	TCRBV07-09*01	TCRBV07	TCRBV07-09	01								TCRBD01,TCRBD02	TCRBD01-01,TCRBD02-01		TCRBJ02-03*01	TCRBJ02	TCRBJ02-03	01				3	0	1	7	7	4	39	53	60	-1	64	1	In	VDJ
ACATCGGCCCAAAAGAACCCGACAGCTTTCTATCTCTGTGCCACCCTCCGGGACGGCAATAGCAATCAGCCCCAGCATTTTGGTGAT	CATLRDGNSNQPQHF	1	8.532423208191126E-4	45	TCRBV19-01*01	TCRBV19	TCRBV19-01	01								TCRBD01,TCRBD02	TCRBD01-01,TCRBD02-01		TCRBJ01-05*01	TCRBJ01	TCRBJ01-05	01				10	5	0	7	6	0	36	43	49	54	59	1	In	VDJ
AAGAAGCTCCTTCTCAGTGACTCTGGCTTCTATCTCTGTGCCTGGAGTTTGCGGGGCAGCCCTAACTATGGCTACACCTTCGGTTCG	CAWSLRGSPNYGYTF	1	8.532423208191126E-4	45	TCRBV30-01*01	TCRBV30	TCRBV30-01	01				TCRBD02-01*01	TCRBD02	TCRBD02-01	01				TCRBJ01-02*01	TCRBJ01	TCRBJ01-02	01				2	5	7	3	2	0	36	48	50	56	61	1	In	VDJ
ACAGTGACCAGTGCCCATCCTGAAGACAGCAGCTTCTACATCTGCAGTGTTAGAGGACAAATAGACTACGAGCAGTACTTCGGGCCG	CSVRGQIDYEQYF	1	8.532423208191126E-4	39	TCRBV20	TCRBV20				TCRBV20-01,TCRBV20-or09_02		TCRBD01-01*01	TCRBD01	TCRBD01-01	01				TCRBJ02-07*01	TCRBJ02	TCRBJ02-07	01				1	6	2	6	0	3	42	-1	55	59	65	1	In	VDJ
TCGGCTGCTCCCTCCCAGACATCTGTGTACTTCTGTGCCAGCAGTTACTCGGGGAGCTCCTATAATTCACCCCTCCACTTTGGGAAC	CASSYSGSSYNSPLHF	1	8.532423208191126E-4	48	TCRBV06-05*01	TCRBV06	TCRBV06-05	01				TCRBD02-01*02	TCRBD02	TCRBD02-01	02				TCRBJ01-06*02	TCRBJ01	TCRBJ01-06	02				0	0	9	2	1	0	33	50	51	-1	56	1	In	VDJ
GTGACCAGTGCCCATCCTGAAGACAGCAGCTTCTACATCTGCAGTGCTAGAGACAGCTACTATAATTCACCCCTCCACTTTGGGAAC	CSARDSYYNSPLHF	1	8.532423208191126E-4	42	TCRBV20	TCRBV20				TCRBV20-01,TCRBV20-or09_02						TCRBD01,TCRBD02	TCRBD01-01,TCRBD02-01		TCRBJ01-06*02	TCRBJ01	TCRBJ01-06	02				0	3	4	5	0	3	39	-1	53	56	59	1	In	VDJ
CTGAAGATCCAGCGCACAGAGCAGGGGGACTCGGCCATGTATCTCTGTGCCAGCAGCTTAGAACTCCGTGAGCAGTTCTTCGGGCCA	CASSLELREQFF	1	8.532423208191126E-4	36	TCRBV07-09*01	TCRBV07	TCRBV07-09	01				TCRBD02-01	TCRBD02	TCRBD02-01				01,02	TCRBJ02-01*01	TCRBJ02	TCRBJ02-01	01				1	3	3	10	1	9	45	61	62	65	68	1	In	VDJ
NNNNTGTCGGCTGCTCCCTCCCAAACATCTGTGTACTTCTGTGCCAGCAGTTCGGTCGGTTTGGACACTGAAGCTTTCTTTGGACAA	CASSSVGLDTEAFF	1	8.532423208191126E-4	42	TCRBV06-02/06-03*01	TCRBV06	TCRBV06-02/06-03	01				TCRBD02-01	TCRBD02	TCRBD02-01				01,02	TCRBJ01-01*01	TCRBJ01	TCRBJ01-01	01				4	9	8	5	0	3	39	-1	52	55	64	1	In	VDJ
NNNTGTCGGCTGCTCCCTCCCAGACATCTGTGTACTTCTGTGCCAGCAGTTACCGGACTCGACACCGGGGAGCTGTTTTTTGGAGAA		1	8.532423208191126E-4	43	TCRBV06-05*01	TCRBV06	TCRBV06-05	01				TCRBD02-01	TCRBD02	TCRBD02-01				01,02	TCRBJ02-02*01	TCRBJ02	TCRBJ02-02	01				2	2	1	10	1	3	38	53	54	59	61	1	Out	VDJ
NNNNTGTCGGCTGCTCCCTCCCAGACATCTGTGTACTTCTGTGCCAGCAGTAGGCGGGACAGGGGGCGGGAGCTGTTTTTTGGAGAA	CASSRRDRGRELFF	1	8.532423208191126E-4	42	TCRBV06-05*01	TCRBV06	TCRBV06-05	01				TCRBD01-01*01	TCRBD01	TCRBD01-01	01				TCRBJ02-02*01	TCRBJ02	TCRBJ02-02	01				5	0	0	0	4	9	39	51	55	-1	67	1	In	VDJ
CTGCAGCCAGAAGACTCAGCCCTGTATCTCTGCGCCAGCAGCCAAGATGAGGGGGATAGCTCCTACAATGAGCAGTTCTTCGGGCCA	CASSQDEGDSSYNEQFF	1	8.532423208191126E-4	51	TCRBV04-01*01	TCRBV04	TCRBV04-01	01				TCRBD01-01*01	TCRBD01	TCRBD01-01	01				TCRBJ02-01*01	TCRBJ02	TCRBJ02-01	01				0	4	5	1	2	0	30	47	49	55	59	1	In	VDJ
CTACACACCCTGCAGCCAGAAGACTCGGCCCTGTATCTCTGTGCCAGCAGCCCCCGACAGGGGCAAGAGACCCAGTACTTCGGGCCA	CASSPRQGQETQYF	1	8.532423208191126E-4	42	TCRBV04-02*01	TCRBV04	TCRBV04-02	01				TCRBD01-01*01	TCRBD01	TCRBD01-01	01				TCRBJ02-05*01	TCRBJ02	TCRBJ02-05	01				4	0	2	2	3	2	39	52	55	-1	63	1	In	VDJ
GTGACATCGGCCCAAAAGAACCCGACAGCTTTCTATCTCTGTGCCAGTAGTATTCTAGCGGGGGCAGATACGCAGTATTTTGGCCCA	CASSILAGADTQYF	2	0.0017064846416382253	42	TCRBV19-01*01	TCRBV19	TCRBV19-01	01				TCRBD02-01*01	TCRBD02	TCRBD02-01	01				TCRBJ02-03*01	TCRBJ02	TCRBJ02-03	01				3	0	4	2	1	4	39	53	54	-1	64	2	In	VDJ
TCCCTGGAGCTTGGTGACTCTGCTGTGTATTTCTGTGCCAGCAGCCAAGATCCTTAGGGGTAAGGTGAAAAACTGTTTTTTGGCAGT	CASSQDP*G*GEKLFF	1	8.532423208191126E-4	48	TCRBV03-01/03-02*01	TCRBV03	TCRBV03-01/03-02	01				TCRBD01-01*01	TCRBD01	TCRBD01-01	01				TCRBJ01-04*01	TCRBJ01	TCRBJ01-04	01				0	5	5	2	5	7	33	50	55	60	65	1	Stop	VDJ
CTGGAGCTTGGTGACTCTGCTGTGTATTTCTGTGCCAGCAGCGCCAGCTGTCCCATTTTTGGTCATCAGCCCCAGCATTTTGGTGAT	CASSASCPIFGHQPQHF	1	8.532423208191126E-4	51	TCRBV03-01/03-02*01	TCRBV03	TCRBV03-01/03-02	01								TCRBD01,TCRBD02	TCRBD01-01,TCRBD02-01		TCRBJ01-05*01	TCRBJ01	TCRBJ01-05	01				5	17	4	5	2	5	30	42	44	47	64	1	In	VDJ
GCACAGAGCAGGAGGACTCGGCCGTGTATCTCTGTGCCAGCAGCTGGGGGGGGGATCTATAGCAATCAGCCCCAGCATTTTGGTGAT		1	8.532423208191126E-4	49	TCRBV07-02	TCRBV07	TCRBV07-02				01,02	TCRBD02-01*01	TCRBD02	TCRBD02-01	01				TCRBJ01-05*01	TCRBJ01	TCRBJ01-05	01				4	7	9	0	0	0	32	-1	45	52	59	1	Out	VDJ
CAGCGCACAGAGCAGGAGGACTCGGCCGTGTATCTCTGTGCCAGCAGCTCGCGACAGGGGGCGAACTATGGCTACACCTTCGGTTCG	CASSSRQGANYGYTF	1	8.532423208191126E-4	45	TCRBV07-02	TCRBV07	TCRBV07-02				01,02	TCRBD01-01*01	TCRBD01	TCRBD01-01	01				TCRBJ01-02*01	TCRBJ01	TCRBJ01-02	01				4	1	2	0	3	2	36	49	52	62	63	1	In	VDJ
ATCCAGCGCACAGAGCAGGGGGACTCGGCCATGTATCTCTGTGCCAGCAGTATTCAGGGTTTCTCCTACGAGCAGTACTTCGGGCCG	CASSIQGFSYEQYF	1	8.532423208191126E-4	42	TCRBV07-09*01	TCRBV07	TCRBV07-09	01				TCRBD01-01*01	TCRBD01	TCRBD01-01	01				TCRBJ02-07*01	TCRBJ02	TCRBJ02-07	01				6	3	4	3	4	0	39	50	54	59	62	1	In	VDJ
AGCACCTTGGAGCTGGGGGACTCGGCCCTTTATCTTTGCGCCAGCAGCCCCTACCCGGGTGGGAATTCACCCCTCCACTTTGGGAAC	CASSPYPGGNSPLHF	1	8.532423208191126E-4	45	TCRBV05-01*01	TCRBV05	TCRBV05-01	01				TCRBD02-01	TCRBD02	TCRBD02-01				01,02	TCRBJ01-06*02	TCRBJ01	TCRBJ01-06	02				4	4	8	4	7	7	36	48	55	59	63	1	In	VDJ
AAGATCCAGCGCACAGAGCAGGGGGACTCGGCCATGTATCTCTGTGCCAGCAGCTGGGAAGTCCAAGAGACCCAGTACTTCGGGCCA	CASSWEVQETQYF	1	8.532423208191126E-4	39	TCRBV07-09*01	TCRBV07	TCRBV07-09	01								TCRBD01,TCRBD02	TCRBD01-01,TCRBD02-01		TCRBJ02-05*01	TCRBJ02	TCRBJ02-05	01				4	3	0	8	0	1	42	-1	55	59	62	1	In	VDJ
CCCTCACGTTGGCGTCTGCTGTACCCTCTCAGACATCTGTGTACTTCTGTGCCAGCAGTGTATGAGACAGGGGAATATTTTGGCCCA		1	8.532423208191126E-4	34	TCRBV06-04*01	TCRBV06	TCRBV06-04	01				TCRBD01-01*01	TCRBD01	TCRBD01-01	01				TCRBJ02-03*01	TCRBJ02	TCRBJ02-03	01				4	2	2	2	5	15	47	60	65	73	75	1	Out	VDJ
CAGCCCTCAGAACCCAGGGACTCAGCTGTGTACTTCTGTGCCAGCAGTTTAGATTACAGGGGGCGCACTGAAGCTTTCTTTGGACAA	CASSLDYRGRTEAFF	1	8.532423208191126E-4	45	TCRBV12	TCRBV12				TCRBV12-03/12-04,TCRBV12-04		TCRBD01-01*01	TCRBD01	TCRBD01-01	01				TCRBJ01-01*01	TCRBJ01	TCRBJ01-01	01				1	1	3	0	3	4	36	52	55	64	65	1	In	VDJ
AATGTGAACGCCTTGGAGCTGGACGACTCGGCCCTGTATCTCTGTGCCAGCAGCCCGACAGTGAACACTGAAGCTTTCTTTGGACAA	CASSPTVNTEAFF	1	8.532423208191126E-4	39	TCRBV05-04*01	TCRBV05	TCRBV05-04	01				TCRBD01-01*01	TCRBD01	TCRBD01-01	01				TCRBJ01-01*01	TCRBJ01	TCRBJ01-01	01				4	0	2	5	2	0	42	54	56	-1	61	1	In	VDJ
TCGGCTGCTCCCTCCCAGACATCTGTGTACTTCTGTGCCAGCAGTGAAGCGCGAGGATTAACTAATGAAAAACTGTTTTTTGGCAGT	CASSEARGLTNEKLFF	1	8.532423208191126E-4	48	TCRBV06-01*01	TCRBV06	TCRBV06-01	01				TCRBD02-01*02	TCRBD02	TCRBD02-01	02				TCRBJ01-04*01	TCRBJ01	TCRBJ01-04	01				0	3	11	1	2	1	33	50	52	56	59	1	In	VDJ
GTGACCAGTGCCCATCCTGAAGACAGCAGCTTCTACATCTGCAGTGCTAGAGACAGCTCCTATAATTCACCCCTCCACTTTGGGAAC	CSARDSSYNSPLHF	1	8.532423208191126E-4	42	TCRBV20	TCRBV20				TCRBV20-01,TCRBV20-or09_02		TCRBD01-01*01	TCRBD01	TCRBD01-01	01				TCRBJ01-06*02	TCRBJ01	TCRBJ01-06	02				0	0	4	5	0	0	39	-1	53	-1	56	1	In	VDJ
GTGACATCGGCCCAAAAGAACCCGACAGCTTTCTATCTCTGTGCCAGTAGGGTTAGGGCTAGCCAAGAGACCCAGTACTTCGGGCCA	CASRVRASQETQYF	2	0.0017064846416382253	42	TCRBV19-01*01	TCRBV19	TCRBV19-01	01								TCRBD01,TCRBD02	TCRBD01-01,TCRBD02-01		TCRBJ02-05*01	TCRBJ02	TCRBJ02-05	01				6	4	5	3	4	1	39	50	54	58	62	2	In	VDJ
AACGCCTTGTTGCTGGGGGACTCGGCCCTCTATCTCTGTGCCAGCAGCCCCTGGACAGGGACTAATGAAAAACTGTTTTTTGGCAGT	CASSPWTGTNEKLFF	1	8.532423208191126E-4	45	TCRBV05-06*01	TCRBV05	TCRBV05-06	01				TCRBD01-01*01	TCRBD01	TCRBD01-01	01				TCRBJ01-04*01	TCRBJ01	TCRBJ01-04	01				4	0	1	3	4	2	36	48	52	-1	60	1	In	VDJ
AAGAAGCTCCTTCTCAGTGACTCTGGCTTCTATCTCTGTGCCTGGAGCAGCCAGGGCAGGGGGAAAGAGACCCAGTACTTCGGGCCA	CAWSSQGRGKETQYF	1	8.532423208191126E-4	45	TCRBV30-01*01	TCRBV30	TCRBV30-01	01				TCRBD01-01*01	TCRBD01	TCRBD01-01	01				TCRBJ02-05*01	TCRBJ02	TCRBJ02-05	01				3	1	4	1	9	3	36	47	56	63	64	1	In	VDJ
CTAAACCTGAGCTCTCTGGAGCTGGGGGACTCAGCTTTGTATTTCTGTGCCAGCAGCGTAGGGCGACTCGGCTACACCTTCGGTTCG	CASSVGRLGYTF	1	8.532423208191126E-4	36	TCRBV09-01*01	TCRBV09	TCRBV09-01	01				TCRBD02-01	TCRBD02	TCRBD02-01				01,02	TCRBJ01-02*01	TCRBJ01	TCRBJ01-02	01				0	1	2	10	3	8	45	61	64	68	69	1	In	VDJ
NTGTCGGCTGCTCCCTCCCAGACATCTGTGTACTTCTGTGCCAGCAGTGTGGCCAGGACGGCCGGAAACACCATATATTTTGGAGAG	CASSVARTAGNTIYF	1	8.532423208191126E-4	45	TCRBV06	TCRBV06				TCRBV06-01,TCRBV06-05						TCRBD01,TCRBD02	TCRBD01-01,TCRBD02-01		TCRBJ01-03*01	TCRBJ01	TCRBJ01-03	01				4	4	1	7	6	4	36	49	55	59	63	1	In	VDJ
ACAGAGCAGGAGGACTCGGCCGTGTATCTCTGTGCCAGCAGTCCAGGGAGGGTGACATTAGCCAAAAACATTCAGTACTTCGGCGCC	CASSPGRVTLAKNIQYF	1	8.532423208191126E-4	51	TCRBV07-02	TCRBV07	TCRBV07-02				01,02	TCRBD02-01*02	TCRBD02	TCRBD02-01	02				TCRBJ02-04*01	TCRBJ02	TCRBJ02-04	01				6	7	9	0	4	0	30	41	45	52	59	1	In	VDJ
NTGTCGGCTGCTCCCTCCCAGACATCTGTGTACTTCTGTGCCAGCAGTCCACGAGGGATCATGAACACTGAAGCTTTCTTTGGACAA	CASSPRGIMNTEAFF	1	8.532423208191126E-4	45	TCRBV06-05*01	TCRBV06	TCRBV06-05	01				TCRBD02-01*02	TCRBD02	TCRBD02-01	02				TCRBJ01-01*01	TCRBJ01	TCRBJ01-01	01				5	4	11	0	4	0	36	48	52	57	61	1	In	VDJ
NTGTCGGCTGCTCCCTCCCAGACATCTGTGTACTTCTGTGCCAGCAGGTTCAATCAGGGGGCCAACACTGAAGCTTTCTTTGGACAA	CASRFNQGANTEAFF	1	8.532423208191126E-4	45	TCRBV06-05*01	TCRBV06	TCRBV06-05	01				TCRBD01-01*01	TCRBD01	TCRBD01-01	01				TCRBJ01-01*01	TCRBJ01	TCRBJ01-01	01				6	1	4	0	7	2	36	47	54	62	63	1	In	VDJ
NNNNNTGTCGGCTGCTCCCTCCCAGACATCTGTGTACTTCTGTGCCAGCATGGGGACAGGGTTTATCAGCCCCAGCATTTTGGTGAT		1	8.532423208191126E-4	41	TCRBV06-05*01	TCRBV06	TCRBV06-05	01				TCRBD01-01*01	TCRBD01	TCRBD01-01	01				TCRBJ01-05*01	TCRBJ01	TCRBJ01-05	01				7	3	0	3	2	5	40	50	52	61	64	1	Out	VDJ
CGCACAGAGCAGGGGGACTCGGCCATGTATCTCTGTGCCAGCAGCGTGGCACAGGGGGCTGAGGGCACTGAAGCTTTCTTTGGACAA	CASSVAQGAEGTEAFF	1	8.532423208191126E-4	48	TCRBV07-09*01	TCRBV07	TCRBV07-09	01				TCRBD01-01*01	TCRBD01	TCRBD01-01	01				TCRBJ01-01*01	TCRBJ01	TCRBJ01-01	01				5	6	3	0	5	4	33	45	50	59	65	1	In	VDJ
GCCATCCCCAACCAGACAGCTCTTTACTTCTGTGCCACCAGTGACAGAGGGACGGGAACAACTAATGAAAAACTGTTTTTTGGCAGT	CATSDRGTGTTNEKLFF	1	8.532423208191126E-4	51	TCRBV24-01*01	TCRBV24	TCRBV24-01	01								TCRBD01,TCRBD02	TCRBD01-01,TCRBD02-01		TCRBJ01-04*01	TCRBJ01	TCRBJ01-04	01				4	5	0	7	4	0	30	44	48	53	58	1	In	VDJ
AAGATCCAGCGCACACAGCAGGAGGACTCGGCCGTGTATCTCTGTGCCAGCAGCGGGGACTTGGTGACCGAGCAGTACTTCGGGCCG	CASSGDLVTEQYF	1	8.532423208191126E-4	39	TCRBV07-02	TCRBV07	TCRBV07-02				01,02	TCRBD02-01	TCRBD02	TCRBD02-01				01,02	TCRBJ02-07*01	TCRBJ02	TCRBJ02-07	01				5	7	0	10	1	6	42	54	55	61	68	1	In	VDJ
ACAGAGCAGGAGGACTCGGCCGTGTATCTCTGTGCCAGCAGTCCAGGGAGGGTGACATTAGCCAAAAACATTCAGTACTTAGGCGCC	CASSPGRVTLAKNIQYL	1	8.532423208191126E-4	51	TCRBV07-02	TCRBV07	TCRBV07-02				01,02	TCRBD02-01*02	TCRBD02	TCRBD02-01	02				TCRBJ02-04*01	TCRBJ02	TCRBJ02-04	01				6	29	9	0	4	22	30	41	45	52	81	1	In	VDJ
CTTCACATCAATTCCCTGGAGCTTGGTGACTCTGCTGTGTATTTCTGTGCCAGCAGCCTAAAGTGGGAGACCCAGTACTTCGGGCCA	CASSLKWETQYF	1	8.532423208191126E-4	36	TCRBV03-01/03-02*01	TCRBV03	TCRBV03-01/03-02	01								TCRBD01,TCRBD02	TCRBD01-01,TCRBD02-01		TCRBJ02-05*01	TCRBJ02	TCRBJ02-05	01				4	0	0	10	6	5	45	58	64	-1	66	1	In	VDJ
CAGGTAGTGCGAGGAGATTCGGCAGCTTATTTCTGTGCCAGCTCACCTTCGACCGGGACTTCTCGGGAGACCCAGTACTTCGGGCCA	CASSPSTGTSRETQYF	1	8.532423208191126E-4	48	TCRBV18-01*01	TCRBV18	TCRBV18-01	01				TCRBD02-01	TCRBD02	TCRBD02-01				01,02	TCRBJ02-05*01	TCRBJ02	TCRBJ02-05	01				3	6	0	10	7	5	33	47	54	60	66	1	In	VDJ
TCCGCCAGCACCAACCAGACATCTATGTACCTCTGTGCCAGCAGATCCGGGACTAGCGGGCTCCAAGAGACCCAGTACTTCGGGCCA	CASRSGTSGLQETQYF	1	8.532423208191126E-4	48	TCRBV28-01*01	TCRBV28	TCRBV28-01	01				TCRBD02-01	TCRBD02	TCRBD02-01				01,02	TCRBJ02-05*01	TCRBJ02	TCRBJ02-05	01				6	2	0	4	4	1	33	44	48	60	62	1	In	VDJ
NTGTCGGCTGCTCCCTCCCAGACATCTGTGTACTTCTGTGCCAGCAGGGACAGGGGGAGCTGGAACACTGAAGCTTTCTTTGGACAA	CASRDRGSWNTEAFF	1	8.532423208191126E-4	45	TCRBV06-05*01	TCRBV06	TCRBV06-05	01				TCRBD01-01*01	TCRBD01	TCRBD01-01	01				TCRBJ01-01*01	TCRBJ01	TCRBJ01-01	01				6	5	1	1	0	1	36	-1	47	57	62	1	In	VDJ
CAGCGCACAGAGCAGGGGGACTCGGCCATGTATCTCTGTGCCAGCAGCCAACTAGCGGATTTACAAGAGACCCAGTACTTCGGGCCA	CASSQLADLQETQYF	1	8.532423208191126E-4	45	TCRBV07-09*01	TCRBV07	TCRBV07-09	01				TCRBD02-01	TCRBD02	TCRBD02-01				01,02	TCRBJ02-05*01	TCRBJ02	TCRBJ02-05	01				5	5	3	5	2	2	36	48	50	58	63	1	In	VDJ
GCCAGCACCAACCAGACATCTATGTACCTCTGTGCCAGCAGTTCCCCTCACCCCGGACAGGGCGGTCAGCCCCGGCATTTTGGTGAT	CASSSPHPGQGGQPRHF	1	8.532423208191126E-4	51	TCRBV28-01*01	TCRBV28	TCRBV28-01	01				TCRBD01-01*01	TCRBD01	TCRBD01-01	01				TCRBJ01-05*01	TCRBJ01	TCRBJ01-05	01				4	12	1	3	11	15	30	43	54	62	74	1	In	VDJ
GTGTCGGCTGCTCCCTCCCAGACATCTGTGTACTTGTGTGCCAGCATCCACACAGGGGGTTATAATTCACCCCTCCACTTTGGGAAC	CASIHTGGYNSPLHF	1	8.532423208191126E-4	45	TCRBV06-08*01	TCRBV06	TCRBV06-08	01				TCRBD01-01*01	TCRBD01	TCRBD01-01	01				TCRBJ01-06*02	TCRBJ01	TCRBJ01-06	02				7	1	3	1	5	4	36	46	51	59	60	1	In	VDJ
ATCCAGCGCACAGAGCAGGAGGACTCGGCCGTGTATCTCTGTGCCAGCAGGCAAGGGGACTCTCTGGGGATCCAGTACTTCGGGCCA	CASRQGDSLGIQYF	1	8.532423208191126E-4	42	TCRBV07-02	TCRBV07	TCRBV07-02				01,02	TCRBD02-01	TCRBD02	TCRBD02-01				01,02	TCRBJ02-05*01	TCRBJ02	TCRBJ02-05	01				6	10	0	10	5	10	39	50	55	61	71	1	In	VDJ
CGGTCCACAAAGCTGGAGGACTCAGCCATGTACTTCTGTTCCAGCAGTGATTCAGGTAGCCAACTTGAGACCCAGTACTTCGGGCCA	CSSSDSGSQLETQYF	1	8.532423208191126E-4	45	TCRBV02-01	TCRBV02	TCRBV02-01				01,03					TCRBD01,TCRBD02	TCRBD01-01,TCRBD02-01		TCRBJ02-05*01	TCRBJ02	TCRBJ02-05	01				3	10	4	4	2	5	36	50	52	56	66	1	In	VDJ
CCAGCCTGCAGAGCTTGAGGACTCGGCCGTGTATCTCTGTGCCAGCAGCTCGTGGGGGGGGGCCATGAGACCCAGTACTTCGGGCCA		1	8.532423208191126E-4	44	TCRBV11	TCRBV11				TCRBV11-02,TCRBV11-03		TCRBD02-01*01	TCRBD02	TCRBD02-01	01				TCRBJ02-05*01	TCRBJ02	TCRBJ02-05	01				4	6	9	0	3	5	37	50	53	60	66	1	Out	VDJ
CAGCCCATGGAACCCAGGGACTTGGGCCTATATTTCTGTGCCAGCAGCTTTTCTAGCGCCTAACCCGGGGAGCTGTTTTTTGGAGAA	CASSFSSA*PGELFF	1	8.532423208191126E-4	45	TCRBV12-01*01	TCRBV12	TCRBV12-01	01				TCRBD02-01	TCRBD02	TCRBD02-01				01,02	TCRBJ02-02*01	TCRBJ02	TCRBJ02-02	01				2	6	4	6	1	6	36	51	52	58	64	1	Stop	VDJ
GAGTCCGCCAGCACCAACCAGACATCTATGTACCTCTGTGCCAGCAGACCAACAGGGGGTAGTAATGAAAAACTGTTTTTTGGCAGT	CASRPTGGSNEKLFF	1	8.532423208191126E-4	45	TCRBV28-01*01	TCRBV28	TCRBV28-01	01				TCRBD01-01*01	TCRBD01	TCRBD01-01	01				TCRBJ01-04*01	TCRBJ01	TCRBJ01-04	01				6	3	3	1	4	4	36	47	51	59	62	1	In	VDJ
CTGGAGTCGCCCAGCCCCAACCAGACCTCTCTGTACTTCTGTGCCAGCAGTTTATCCAGCAGGGCTTGCGAGCAGTACTTCGGGCCG	CASSLSSRACEQYF	1	8.532423208191126E-4	42	TCRBV27-01*01	TCRBV27	TCRBV27-01	01				TCRBD01-01*01	TCRBD01	TCRBD01-01	01				TCRBJ02-07*01	TCRBJ02	TCRBJ02-07	01				0	4	4	3	3	6	39	56	59	64	68	1	In	VDJ
AAGAAGCTCCTTCTCAGTGACTCTGGCTTCTATCTCTGTGCCTGGAGTCCCGGGACAGGGCCTAAAAACATTCAGTACTTCGGCGCC	CAWSPGTGPKNIQYF	1	8.532423208191126E-4	45	TCRBV30-01*01	TCRBV30	TCRBV30-01	01				TCRBD01-01*01	TCRBD01	TCRBD01-01	01				TCRBJ02-04*01	TCRBJ02	TCRBJ02-04	01				2	3	0	3	3	4	36	48	51	60	63	1	In	VDJ
TCGGCTGCTCCCTCCCAAACATCTGTGTACTTCTGTGCCAGCAGCTTCCAACAGGGTCTAGCCAAAAACATTCAGTACTTCGGCGCC	CASSFQQGLAKNIQYF	1	8.532423208191126E-4	48	TCRBV06-02*02	TCRBV06	TCRBV06-02	02				TCRBD01-01*01	TCRBD01	TCRBD01-01	01				TCRBJ02-04*01	TCRBJ02	TCRBJ02-04	01				3	3	3	3	5	0	33	45	50	56	59	1	In	VDJ
AGGATCCAGCAGGTAGTGCGAGGAGATTCGGCAGCTTATTTCTGTGCCAGCTCACGGGACAGCAATTCACCCCTCCACTTTGGGAAC	CASSRDSNSPLHF	1	8.532423208191126E-4	39	TCRBV18-01*01	TCRBV18	TCRBV18-01	01				TCRBD01-01*01	TCRBD01	TCRBD01-01	01				TCRBJ01-06*02	TCRBJ01	TCRBJ01-06	02				4	1	0	5	0	7	42	-1	55	62	63	1	In	VDJ
AACGCCTTGTTGCTGGGGGACTCGGCCCTGTATCTCTGTGCCAGCAGCTATTCTAGCGGGGGGCAGAATGAGCAGTTCTTCGGGCCA	CASSYSSGGQNEQFF	1	8.532423208191126E-4	45	TCRBV05-05*01	TCRBV05	TCRBV05-05	01				TCRBD02-01*01	TCRBD02	TCRBD02-01	01				TCRBJ02-01*01	TCRBJ02	TCRBJ02-01	01				3	3	4	1	3	7	36	49	52	63	66	1	In	VDJ
GCCTTGTTGCTGGGGGACTCGGCCCTGTATCTCTGTGCCAGCAGCTTGGTATGGCCGGGGGGTCTCCATACGCAGTATTTTGGCCCA	CASSLVWPGGLHTQYF	1	8.532423208191126E-4	48	TCRBV05-05*01	TCRBV05	TCRBV05-05	01				TCRBD02-01*01	TCRBD02	TCRBD02-01	01				TCRBJ02-03*01	TCRBJ02	TCRBJ02-03	01				0	5	8	1	6	7	33	49	55	62	67	1	In	VDJ
AGCTCTCTGGAGCTGGGGGACTCAGCTTTGTATTTCTGTGCCAGCAGCCCCGACAGGGCGAGCAATCAGCCCCAGCATTTTGGTGAT	CASSPDRASNQPQHF	1	8.532423208191126E-4	45	TCRBV09-01*01	TCRBV09	TCRBV09-01	01				TCRBD01-01*01	TCRBD01	TCRBD01-01	01				TCRBJ01-05*01	TCRBJ01	TCRBJ01-05	01				4	2	2	3	3	1	36	48	51	58	60	1	In	VDJ
CTGCAGCCAGAAGACTCAGCCCTGTATCTCTGCGCCAGCAGCCGCCCAGCCTTTTCGGGGCGGGTCTATGGCTACACCTTCGGTTCG	CASSRPAFSGRVYGYTF	1	8.532423208191126E-4	51	TCRBV04-01*01	TCRBV04	TCRBV04-01	01								TCRBD01,TCRBD02	TCRBD01-01,TCRBD02-01		TCRBJ01-02*01	TCRBJ01	TCRBJ01-02	01				4	4	7	0	13	4	30	43	56	61	65	1	In	VDJ
AATTCCCTGGAGCTTGGTGACTCTGCTGTGTATTTCTGTGCCAGCAGCCAAGCAGACAGGGGCTACTATGGCTACACCTTCGGTTCG	CASSQADRGYYGYTF	1	8.532423208191126E-4	45	TCRBV03-01/03-02*01	TCRBV03	TCRBV03-01/03-02	01				TCRBD01-01*01	TCRBD01	TCRBD01-01	01				TCRBJ01-02*01	TCRBJ01	TCRBJ01-02	01				1	2	2	2	2	3	36	52	54	62	64	1	In	VDJ
TGGAGATCCAGTCCACGGAGTCAGGGGACACAGCACTGTATTTCTGTGCCAGCAGCAAAGGACTGTTACGAGCAGTACTTCGGGCCG		1	8.532423208191126E-4	37	TCRBV21-01*01	TCRBV21	TCRBV21-01	01				TCRBD02-01	TCRBD02	TCRBD02-01				01,02	TCRBJ02-07*01	TCRBJ02	TCRBJ02-07	01				1	2	2	10	0	4	44	-1	60	64	66	1	Out	VDJ
CTCCCTCCCAGACATCTGTGTACTTGTGTGCCAGCAGTTCGCTATGACGCTCTACAAAGTCGGGCCAACGTCCTGACTTTCGGGGCC		1	8.532423208191126E-4	55	TCRBV06-08*01	TCRBV06	TCRBV06-08	01								TCRBD01,TCRBD02	TCRBD01-01,TCRBD02-01		TCRBJ02-06*01	TCRBJ02	TCRBJ02-06	01				4	13	2	7	6	5	26	39	45	48	61	1	Out	VDJ
GGAGCTGGGGGACTCGGCCCTTTATCTTTGCGCCAGCAGCTTTGGGTCAGGGGATATAGCTCCTACAATGAGCAGTTCTTCGGGCCA		1	8.532423208191126E-4	53	TCRBV05-01*01	TCRBV05	TCRBV05-01	01				TCRBD01-01*01	TCRBD01	TCRBD01-01	01				TCRBJ02-01*01	TCRBJ02	TCRBJ02-01	01				2	6	4	2	5	0	28	42	47	53	59	1	Out	VDJ
NTGTCGGCTGCTCCCTCCCAGACATCTGTGTACTTCTGTGCCAGCAGTTACCGGGACAGCTCCTACAATGAGCAGTTCTTCGGGCCA	CASSYRDSSYNEQFF	1	8.532423208191126E-4	45	TCRBV06-05*01	TCRBV06	TCRBV06-05	01				TCRBD01-01*01	TCRBD01	TCRBD01-01	01				TCRBJ02-01*01	TCRBJ02	TCRBJ02-01	01				2	0	0	5	1	0	36	51	52	-1	59	1	In	VDJ
ACATCGGCCCAAAAGAACCCGACAGCTTTCTATCTCTGTGCCAGTAGACCGGGACCATTTCGAAACAATGAGCAGTTCTTCGGGCCA	CASRPGPFRNNEQFF	1	8.532423208191126E-4	45	TCRBV19-01*01	TCRBV19	TCRBV19-01	01								TCRBD01,TCRBD02	TCRBD01-01,TCRBD02-01		TCRBJ02-01*01	TCRBJ02	TCRBJ02-01	01				6	9	0	7	3	5	36	47	50	55	64	1	In	VDJ
AATTCCCTGGAGCTTGGTGACTCTGCTGTGTATTTCTGTGCCAGCAATGACGAGGGGGGGGCTAATTCACCCCTCCACTTTGGGAAC	CASNDEGGANSPLHF	1	8.532423208191126E-4	45	TCRBV03-01/03-02*01	TCRBV03	TCRBV03-01/03-02	01				TCRBD02-01*01	TCRBD02	TCRBD02-01	01				TCRBJ01-06*02	TCRBJ01	TCRBJ01-06	02				7	2	9	0	7	6	36	46	53	60	62	1	In	VDJ
NNNNTGTCGGCTGCTCCCTCCCAGACATCTGTGTACTTCTGTGCCAGCAGTCCCTACGGGGGCAGGACTGAAGCTTTCTTTGGACAA	CASSPYGGRTEAFF	1	8.532423208191126E-4	42	TCRBV06-05*01	TCRBV06	TCRBV06-05	01								TCRBD01,TCRBD02	TCRBD01-01,TCRBD02-01		TCRBJ01-01*01	TCRBJ01	TCRBJ01-01	01				5	3	6	0	6	5	39	51	57	63	66	1	In	VDJ
ATCCAGCGCACAGAGCAGGGGGACTCGGCCATGTATCTCTGTGCCAGCAGCGGTAGCGGGGGGGCGTACGAGCAGTACTTCGGGCCG	CASSGSGGAYEQYF	1	8.532423208191126E-4	42	TCRBV07-09*01	TCRBV07	TCRBV07-09	01				TCRBD02-01*01	TCRBD02	TCRBD02-01	01				TCRBJ02-07*01	TCRBJ02	TCRBJ02-07	01				5	2	5	0	2	4	39	51	53	64	66	1	In	VDJ
ATCCGGTCCACAAAGCTGGAGGACTCAGCCATGTACTTCTGTGCCAGCAGTGCCCGGATTAGCACAGATACGCAGTATTTTGGCCCA	CASSARISTDTQYF	1	8.532423208191126E-4	42	TCRBV02-01	TCRBV02	TCRBV02-01				01,03					TCRBD01,TCRBD02	TCRBD01-01,TCRBD02-01		TCRBJ02-03*01	TCRBJ02	TCRBJ02-03	01				4	2	1	8	3	0	39	52	55	58	60	1	In	VDJ
TCAAGATCCAGCCTGCAGAGCTCGAGGACTCGGCCGTGTATCTCTGTGCCAGCAGCTTACGGATACCGGGGAGCTGTTTTTGGAGAA		1	8.532423208191126E-4	37	TCRBV11	TCRBV11				TCRBV11-02,TCRBV11-03		TCRBD02-01	TCRBD02	TCRBD02-01				01,02	TCRBJ02-02*01	TCRBJ02	TCRBJ02-02	01				2	5	8	3	7	18	44	59	66	71	76	1	Out	VDJ
CTTCACATCAATTCCCTGGAGCTTGGTGACTCTGCTGTGTATTTCTGTGCCAGCAGCCACAACAGGGAAAAACTGTTTTTTGGCAGT	CASSHNREKLFF	1	8.532423208191126E-4	36	TCRBV03-01/03-02*01	TCRBV03	TCRBV03-01/03-02	01				TCRBD01-01*01	TCRBD01	TCRBD01-01	01				TCRBJ01-04*01	TCRBJ01	TCRBJ01-04	01				3	0	3	4	2	8	45	59	61	-1	66	1	In	VDJ
NNNNTGTCGGCTGCTCCCTCCCAAACATCTGTGTACTTCTGTGCCAGCAGTTACGACGGGGGGTCCGACGAGCAGTACGTCGGGCCG	CASSYDGGSDEQYV	1	8.532423208191126E-4	42	TCRBV06-02/06-03*01	TCRBV06	TCRBV06-02/06-03	01				TCRBD02-01*01	TCRBD02	TCRBD02-01	01				TCRBJ02-07*02	TCRBJ02	TCRBJ02-07	02				2	4	8	1	2	5	39	54	56	63	67	1	In	VDJ
NTGTCGGCTGCTCCCTCCCAGACATCTGTGTACTTCTGTGCCAGCAGACTAACTAGCGGGGGGAGGGGTGAGCAGTTCTTCGGGCCA	CASRLTSGGRGEQFF	1	8.532423208191126E-4	45	TCRBV06-05*01	TCRBV06	TCRBV06-05	01				TCRBD02-01*01	TCRBD02	TCRBD02-01	01				TCRBJ02-01*01	TCRBJ02	TCRBJ02-01	01				6	5	3	1	4	9	36	47	51	63	68	1	In	VDJ
TCTGGAGTCCGCCAGCACCAACCAGACATCTATGTACCTCTGTGCCAGTCGGACAGGGGATTCACAGATACGCAGTATTTTGGCCCA		1	8.532423208191126E-4	41	TCRBV28-01*01	TCRBV28	TCRBV28-01	01				TCRBD01-01*01	TCRBD01	TCRBD01-01	01				TCRBJ02-03*01	TCRBJ02	TCRBJ02-03	01				9	3	1	2	2	2	40	48	50	59	62	1	Out	VDJ
GATCCTGGAGTCGCCCAGCCCCAACCAGACCTCTCTGTACTTCTGTGCCAGCAGTTTACAGGAAACACTGAAGCTTTCTTTGGACAA		1	8.532423208191126E-4	38	TCRBV27-01*01	TCRBV27	TCRBV27-01	01				TCRBD01-01*01	TCRBD01	TCRBD01-01	01				TCRBJ01-01*01	TCRBJ01	TCRBJ01-01	01				2	1	4	4	0	2	43	-1	58	62	63	1	Out	VDJ
NTGAAGATCCAGCCCTCAGAACCCAGGGACTCAGCTGTGTACTTCTGTGCCAGCAGTTTTGGGGGAACTGAAGCTTTCTTTGGACAA	CASSFGGTEAFF	1	8.532423208191126E-4	36	TCRBV12-03/12-04*01	TCRBV12	TCRBV12-03/12-04	01								TCRBD01,TCRBD02	TCRBD01-01,TCRBD02-01		TCRBJ01-01*01	TCRBJ01	TCRBJ01-01	01				3	1	6	1	1	5	45	59	60	65	66	1	In	VDJ
TCCCTAGAGTCTGCCATCCCCAACCAGACAGCTCTTTACTTCTGTGCCACCAGTGAAGGGTCCGGAAACACCATATATTTTGGAGAG	CATSEGSGNTIYF	1	8.532423208191126E-4	39	TCRBV24-01*01	TCRBV24	TCRBV24-01	01								TCRBD01,TCRBD02	TCRBD01-01,TCRBD02-01		TCRBJ01-03*01	TCRBJ01	TCRBJ01-03	01				4	3	5	3	0	4	42	-1	56	60	63	1	In	VDJ
CTTCATGTGGTCGCACTGCAGCAAGAAGACTCAGCTGCGTATCTCTGCACCAGCAGCGGCCGGGCCAACGTCCTGACTTTCGGGGCC	CTSSGRANVLTF	1	8.532423208191126E-4	36	TCRBV01-01*01	TCRBV01	TCRBV01-01	01				TCRBD01-01*01	TCRBD01	TCRBD01-01	01				TCRBJ02-06*01	TCRBJ02	TCRBJ02-06	01				5	1	9	0	0	5	45	-1	57	60	61	1	In	VDJ
TCCAGCGCACAGAGCAGCGGGACTCAGCCATGTATCGCTGTGCCAGCAGCTTGTGGGGGCCAGGATGAAAAACTGTTTTTTGGCAGT		1	8.532423208191126E-4	43	TCRBV07-07*01	TCRBV07	TCRBV07-07	01				TCRBD01-01*01	TCRBD01	TCRBD01-01	01				TCRBJ01-04*01	TCRBJ01	TCRBJ01-04	01				3	4	6	0	2	6	38	52	54	60	64	1	Out	VDJ
TCGGCCCAAAAGAACCCGACAGCTTTCTATCTCTGTGCCAGTAGTATACCCGGGGACAATAGCAATCAGCCCCAGCATTTTGGTGAT	CASSIPGDNSNQPQHF	1	8.532423208191126E-4	48	TCRBV19-01*01	TCRBV19	TCRBV19-01	01				TCRBD01-01*01	TCRBD01	TCRBD01-01	01				TCRBJ01-05*01	TCRBJ01	TCRBJ01-05	01				2	1	0	6	4	0	33	48	52	58	59	1	In	VDJ
CTCAAGATCCAGCCTGCAGAGCTTGGGGACTCGGCCATGTATCTCTGTGCCAGCAGCTTAGGTCAAGAGACCCAGTACTTCGGGCCA	CASSLGQETQYF	1	8.532423208191126E-4	36	TCRBV11-01*01	TCRBV11	TCRBV11-01	01											TCRBJ02-05*01	TCRBJ02	TCRBJ02-05	01				1	2	0	0	0	2	45	-1	-1	61	63	1	In	VJ
NNNNNNNTGTCGGCTGCTCCCTCCCAGACATCTGTGTACTTCTGTGCCAGCAGTTACTCGACAGGGTATGGCTACACCTTCGGTTCG	CASSYSTGYGYTF	1	8.532423208191126E-4	39	TCRBV06-05*01	TCRBV06	TCRBV06-05	01				TCRBD01-01*01	TCRBD01	TCRBD01-01	01				TCRBJ01-02*01	TCRBJ01	TCRBJ01-02	01				0	0	2	3	0	5	42	-1	59	-1	66	1	In	VDJ
ACATCGGCCCAAAAGAACCCGACAGCTTTCTATCTCTGTGCCAGTAGTATTCCAGGGGCCCAGAACTATGGCTACACCTTCGGTTCG	CASSIPGAQNYGYTF	1	8.532423208191126E-4	45	TCRBV19-01*01	TCRBV19	TCRBV19-01	01				TCRBD01-01*01	TCRBD01	TCRBD01-01	01				TCRBJ01-02*01	TCRBJ01	TCRBJ01-02	01				3	5	4	2	2	2	36	50	52	58	63	1	In	VDJ
GAGTCGCCCAGCCCCAACCAGACCTCTCTGTACTTCTGTGCCAGCAGTTCCCCTGGGACAGGGAAAGACGAGCAGTACTTCGGGCCG	CASSSPGTGKDEQYF	1	8.532423208191126E-4	45	TCRBV27-01*01	TCRBV27	TCRBV27-01	01				TCRBD01-01*01	TCRBD01	TCRBD01-01	01				TCRBJ02-07*01	TCRBJ02	TCRBJ02-07	01				4	4	0	3	5	5	36	49	54	63	67	1	In	VDJ
TCCAGCGCACAGAGCAGCGGGACTCAGCCATGTATCGCTGTGCCAGCAGCTCCTTTAAGACAGGCGGATGGCTACACCTTCGGTTCG		1	8.532423208191126E-4	43	TCRBV07-07*01	TCRBV07	TCRBV07-07	01				TCRBD01-01*01	TCRBD01	TCRBD01-01	01				TCRBJ01-02*01	TCRBJ01	TCRBJ01-02	01				4	3	2	4	7	6	38	51	58	64	67	1	Out	VDJ
NNNNCTTGGAGATCCAGTCCACGGAGTCAGGGGACACAGCACTGTATTTCTGTGCCAGCAGCAGGTTCACCCCTCCACTTTGGGAAC		1	8.532423208191126E-4	31	TCRBV21-01*01	TCRBV21	TCRBV21-01	01								TCRBD01,TCRBD02	TCRBD01-01,TCRBD02-01		TCRBJ01-06*02	TCRBJ01	TCRBJ01-06	02				4	0	0	10	0	9	50	-1	63	-1	65	1	Out	VDJ
CTGAGCTCTCTGGAGCTGGGGGACTCAGCTTTGTATTTCTGTGCCAGCAGCGAACCTAGCGGCGGGAAGACCCAGTACTTCGGGCCA	CASSEPSGGKTQYF	1	8.532423208191126E-4	42	TCRBV09-01*01	TCRBV09	TCRBV09-01	01				TCRBD02-01	TCRBD02	TCRBD02-01				01,02	TCRBJ02-05*01	TCRBJ02	TCRBJ02-05	01				3	5	4	5	3	6	39	52	55	62	67	1	In	VDJ
AGCACCTTGGAGCTGGGGGACTCGGCCCTTTATCTTTGCGCCAGCAGCAGGAGGGCGGGACAGGGCACTGAAGCTTTCTTTGGACAA	CASSRRAGQGTEAFF	1	8.532423208191126E-4	45	TCRBV05-01*01	TCRBV05	TCRBV05-01	01				TCRBD01-01*01	TCRBD01	TCRBD01-01	01				TCRBJ01-01*01	TCRBJ01	TCRBJ01-01	01				4	0	0	3	8	4	36	48	56	-1	65	1	In	VDJ
NNNNNCTTGGAGATCCAGTCCACGGAGTCAGGGGACACAGCACTGTATTTCTGTGCCAGCAGCAAATCGGAACAGCCGAGCGGGCCG	CASSKSEQPS	1	8.532423208191126E-4	30	TCRBV21-01*01	TCRBV21	TCRBV21-01	01				TCRBD01-01*01	TCRBD01	TCRBD01-01	01				TCRBJ02-07	TCRBJ02	TCRBJ02-07				01,02	2	5	3	5	5	18	51	66	71	75	80	1	In	VDJ
CACCTACACGCCCTGCAGCCAGAAGACTCAGCCCTGTATCTCTGCGCCAGCAGCCCAGGGACCCTGGAGACCCAGTACTTCGGGCCA	CASSPGTLETQYF	1	8.532423208191126E-4	39	TCRBV04-01*01	TCRBV04	TCRBV04-01	01								TCRBD01,TCRBD02	TCRBD01-01,TCRBD02-01		TCRBJ02-05*01	TCRBJ02	TCRBJ02-05	01				4	4	0	7	2	5	42	55	57	62	66	1	In	VDJ
GATCCAGCCCTCAGAACCCAGGGACTCAGCTGTGTACTTCTGTGCCAGCATCCCAGGCGTCCAAAAGAGACCCAGTACTTCGGGCCA		1	8.532423208191126E-4	41	TCRBV12	TCRBV12				TCRBV12-03/12-04,TCRBV12-04		TCRBD01-01*01	TCRBD01	TCRBD01-01	01				TCRBJ02-05*01	TCRBJ02	TCRBJ02-05	01				7	7	4	4	3	3	40	50	53	57	64	1	Out	VDJ
TCCCTGGAGCTTGGTGACTCTGCTGTGTATTTCTGTGCCAGCAGCCTCGCCGGACAGGGGCGCAATCAGCCCCAGCATTTTGGTGAT	CASSLAGQGRNQPQHF	1	8.532423208191126E-4	48	TCRBV03-01/03-02*01	TCRBV03	TCRBV03-01/03-02	01				TCRBD01-01*01	TCRBD01	TCRBD01-01	01				TCRBJ01-05*01	TCRBJ01	TCRBJ01-05	01				4	1	1	2	5	2	33	46	51	60	61	1	In	VDJ
ACCAGTGCCCATCCTGAAGACAGCAGCTTCTACATCTGCAGTGCTAGCGGGTTGGGGGGTATGGATTACGAGCAGTACTTCGGGCCG	CSASGLGGMDYEQYF	1	8.532423208191126E-4	45	TCRBV20	TCRBV20				TCRBV20-01,TCRBV20-or09_02		TCRBD02-01*01	TCRBD02	TCRBD02-01	01				TCRBJ02-07*01	TCRBJ02	TCRBJ02-07	01				3	7	9	1	6	4	36	47	53	59	66	1	In	VDJ
ACCAGTGCCCATCCTGAAGACAGCAGCTTCTACATCTGCAGTGCTCCTTACCTCGGACAGATGAACACTGAAGCTTTCTTTGGACAA	CSAPYLGQMNTEAFF	1	8.532423208191126E-4	45	TCRBV20	TCRBV20				TCRBV20-01,TCRBV20-or09_02		TCRBD01-01*01	TCRBD01	TCRBD01-01	01				TCRBJ01-01*01	TCRBJ01	TCRBJ01-01	01				5	1	1	5	9	0	36	45	54	60	61	1	In	VDJ
AGCTCTCTGGAGCTGGGGGACTCAGCTTTGTATTTCTGTGCCAGCAGCGTAGAAGGGCAGGATTGGGAGCCCCAGCATTTTGGTGAT	CASSVEGQDWEPQHF	1	8.532423208191126E-4	45	TCRBV09-01*01	TCRBV09	TCRBV09-01	01								TCRBD01,TCRBD02	TCRBD01-01,TCRBD02-01		TCRBJ01-05*01	TCRBJ01	TCRBJ01-05	01				0	6	4	4	5	8	36	52	57	61	67	1	In	VDJ
CAGCGCACAGAGCAGGAGGACTCGGCCGTGTATCTCTGTGCCAGCAGCCCCACAGGGTCGGGGATTCAGCCCCAGCATTTTGGTGAT	CASSPTGSGIQPQHF	1	8.532423208191126E-4	45	TCRBV07-02	TCRBV07	TCRBV07-02				01,02	TCRBD01-01*01	TCRBD01	TCRBD01-01	01				TCRBJ01-05*01	TCRBJ01	TCRBJ01-05	01				5	8	3	3	3	6	36	48	51	57	65	1	In	VDJ
AATGTGAACGCCTTGTTGCTGGGGGACTCGGCCCTCTATCTCTGTGCCAGCAGTTTTCGACAGAGCTACGAGCAGTACTTCGGGCCG	CASSFRQSYEQYF	1	8.532423208191126E-4	39	TCRBV05-06*01	TCRBV05	TCRBV05-06	01				TCRBD01-01*01	TCRBD01	TCRBD01-01	01				TCRBJ02-07*01	TCRBJ02	TCRBJ02-07	01				5	2	2	5	5	3	42	53	58	63	65	1	In	VDJ
GTGACATCGGCCCAAAAGAACCCGACAGCTTTCTATCTCTGTGCCAGTAGTACTGGACATGGTAATTCACCCCTCCACTTTGGGAAC	CASSTGHGNSPLHF	1	8.532423208191126E-4	42	TCRBV19-01*01	TCRBV19	TCRBV19-01	01				TCRBD01-01*01	TCRBD01	TCRBD01-01	01				TCRBJ01-06*02	TCRBJ01	TCRBJ01-06	02				4	3	1	6	2	6	39	52	54	59	62	1	In	VDJ
CTCAAGATCCAGCCTGCAGAGCTTGAGGACTCGGCCGTGTATCTCTGTGCCAGCAGCTTGATAGGCACTGAAGCTTTCTTTGGACAA	CASSLIGTEAFF	1	8.532423208191126E-4	36	TCRBV11	TCRBV11				TCRBV11-02,TCRBV11-03						TCRBD01,TCRBD02	TCRBD01-01,TCRBD02-01		TCRBJ01-01*01	TCRBJ01	TCRBJ01-01	01				3	0	5	4	3	4	45	59	62	-1	65	1	In	VDJ
CCAGTCCACGGAGTCAGGGGACACAGCACTGTATTTCTGTGCCAGCAGCCCTGGGACCGAGCTAACTATGGCTACACCTTCGGTTCG		1	8.532423208191126E-4	44	TCRBV21-01*01	TCRBV21	TCRBV21-01	01								TCRBD01,TCRBD02	TCRBD01-01,TCRBD02-01		TCRBJ01-02*01	TCRBJ01	TCRBJ01-02	01				5	4	0	7	3	0	37	49	52	57	61	1	Out	VDJ
TTGGAGCTGGGGGACTCAGCCCTGTACTTCTGTGCCAGCAGACCACCCGGAAACAGGTTTTATGGCGATGAGCAGTTCTTCGGGCCA	CASRPPGNRFYGDEQFF	1	8.532423208191126E-4	51	TCRBV13-01*01	TCRBV13	TCRBV13-01	01				TCRBD01-01*01	TCRBD01	TCRBD01-01	01				TCRBJ02-01*01	TCRBJ02	TCRBJ02-01	01				6	10	3	4	11	8	30	41	52	57	67	1	In	VDJ
ACCAACCAGACATCTATGTACCTCTGTGCCAGCAGTCCTTCCCTAAAAAAGGCCGGGCATAGCAATCAGCCCCAGCATTTTGGTGAT	CASSPSLKKAGHSNQPQHF	1	8.532423208191126E-4	57	TCRBV28-01*01	TCRBV28	TCRBV28-01	01								TCRBD01,TCRBD02	TCRBD01-01,TCRBD02-01		TCRBJ01-05*01	TCRBJ01	TCRBJ01-05	01				5	1	8	0	18	0	24	36	54	58	59	1	In	VDJ
CTGCAGCCAGAAGACTCGGCCCTGTATCTCTGTGCCAGCAGCCCGGGGACCGCCGTGACTTTGAACTATGGCTACACCTTCGGTTCG	CASSPGTAVTLNYGYTF	1	8.532423208191126E-4	51	TCRBV04-02*01	TCRBV04	TCRBV04-02	01								TCRBD01,TCRBD02	TCRBD01-01,TCRBD02-01		TCRBJ01-02*01	TCRBJ01	TCRBJ01-02	01				4	13	0	7	2	2	30	43	45	50	63	1	In	VDJ
TCGGCCCAAAAGAACCCGACAGCTTTCTATCTCTGTGCCAGTAGTATTGGAGGGGGCGTTCTGTCCTACGAGCAGTACTTCGGGCCG	CASSIGGGVLSYEQYF	1	8.532423208191126E-4	48	TCRBV19-01*01	TCRBV19	TCRBV19-01	01				TCRBD01-01*01	TCRBD01	TCRBD01-01	01				TCRBJ02-07*01	TCRBJ02	TCRBJ02-07	01				3	6	5	0	3	1	33	47	50	57	63	1	In	VDJ
CTGAGTTCTAAGAAGCTCCTTCTCAGTGACTCTGGCTTCTATCTCTGTGCTCTCGGGACCCTAGGAGGGACCCAGTACTTCGGGCCA	CALGTLGGTQYF	1	8.532423208191126E-4	36	TCRBV30-01	TCRBV30	TCRBV30-01				01,05					TCRBD01,TCRBD02	TCRBD01-01,TCRBD02-01		TCRBJ02-05*01	TCRBJ02	TCRBJ02-05	01				9	9	0	7	4	7	45	50	54	59	68	1	In	VDJ
AATGTGAACGCCTTGGAGCTGGAGGACTCGGCCCTGTATCTCTGTGCGGGCGGTGGGGGGCCGGCGGAGACCCAGTACTTCGGGCCA	CAGGGGPAETQYF	1	8.532423208191126E-4	39	TCRBV05-08*01	TCRBV05	TCRBV05-08	01								TCRBD01,TCRBD02	TCRBD01-01,TCRBD02-01		TCRBJ02-05*01	TCRBJ02	TCRBJ02-05	01				11	5	6	0	8	5	42	47	55	61	66	1	In	VDJ
TGAAGATCCGGTCCACAAAGCTGGAGGACTCAGCCATGTACTTCTGTGCCAGCAGGGACAGGCTAGGAGACCCAGTACTTCGGGCCA		1	8.532423208191126E-4	37	TCRBV02-01	TCRBV02	TCRBV02-01				01,03	TCRBD01-01*01	TCRBD01	TCRBD01-01	01				TCRBJ02-05*01	TCRBJ02	TCRBJ02-05	01				6	4	1	4	0	5	44	-1	55	62	66	1	Out	VDJ
CTGGAGTCGGCTGCTCCCTCCCAGACATCTGTGTACTTCTGTGCCAGCAGCAGTAACAGGGGAACAGATACGCAGTATTTTGGCCCA	CASSSNRGTDTQYF	1	8.532423208191126E-4	42	TCRBV06-01*01	TCRBV06	TCRBV06-01	01				TCRBD01-01*01	TCRBD01	TCRBD01-01	01				TCRBJ02-03*01	TCRBJ02	TCRBJ02-03	01				6	1	3	2	5	3	39	50	55	62	63	1	In	VDJ
CTGAAGATCCAGCGCACAGAGCAGGAGGACTCGGCCGTGTATCTCTGTGCCAGCAGTTACCCCACCGGGGAGCTGTTTTTTGGAGAA	CASSYPTGELFF	1	8.532423208191126E-4	36	TCRBV07	TCRBV07				TCRBV07-02,TCRBV07-08						TCRBD01,TCRBD02	TCRBD01-01,TCRBD02-01		TCRBJ02-02*01	TCRBJ02	TCRBJ02-02	01				6	2	3	7	2	4	45	56	58	60	62	1	In	VDJ
CAGCCAGAAGACTCGGCCCTGTATCTCTGCGCCAGCAGCCAGTCCGGGGGGACAGGGGGGATGAACACTGAAGCTTTCTTTGGACAA	CASSQSGGTGGMNTEAFF	1	8.532423208191126E-4	54	TCRBV04-03*01	TCRBV04	TCRBV04-03	01				TCRBD01-01*01	TCRBD01	TCRBD01-01	01				TCRBJ01-01*01	TCRBJ01	TCRBJ01-01	01				3	2	0	1	7	0	27	41	48	59	61	1	In	VDJ
CTCAGAACCCAGGGACTCAGCTGTGTACTTCTGTGCCAGCAGTTTAGACTGGCAGGACTCGGCTACAATGAGCAGTTCTTCGGGCCA		1	8.532423208191126E-4	50	TCRBV12	TCRBV12				TCRBV12-03/12-04,TCRBV12-04		TCRBD02-01	TCRBD02	TCRBD02-01				01,02	TCRBJ02-01*01	TCRBJ02	TCRBJ02-01	01				1	3	1	10	7	3	31	47	54	59	62	1	Out	VDJ
ACCAGTGCCCATCCTGAAGACAGCAGCTTCTACATCTGCAGTGCTAGAGATCGGGCAGGTTGGCAAGAGACCCAGTACTTCGGGCCA	CSARDRAGWQETQYF	1	8.532423208191126E-4	45	TCRBV20	TCRBV20				TCRBV20-01,TCRBV20-or09_02						TCRBD01,TCRBD02	TCRBD01-01,TCRBD02-01		TCRBJ02-05*01	TCRBJ02	TCRBJ02-05	01				0	4	4	4	5	2	36	50	55	59	63	1	In	VDJ
NCTCTGAAGATCCGGTCCACAAAGCTGGAGGACTCAGCCATGTACTTCTGTGCCAGCAGTGAGTCTGATACGCAGTATTTTGGCCCA	CASSESDTQYF	1	8.532423208191126E-4	33	TCRBV02-01	TCRBV02	TCRBV02-01				01,03	TCRBD02-01	TCRBD02	TCRBD02-01				01,02	TCRBJ02-03*01	TCRBJ02	TCRBJ02-03	01				3	0	4	10	2	6	48	62	64	-1	66	1	In	VDJ
ATCCGGTCCACAAAGCTGGAGGACTCAGCCATGTACTTCTGTGCCAGCAGGAAACAGGGGGCGAACTATGGCTACACCTTCGGTTCG	CASRKQGANYGYTF	1	8.532423208191126E-4	42	TCRBV02-01	TCRBV02	TCRBV02-01				01,03	TCRBD01-01*01	TCRBD01	TCRBD01-01	01				TCRBJ01-02*01	TCRBJ01	TCRBJ01-02	01				6	1	3	0	3	2	39	50	53	62	63	1	In	VDJ
AGCACCTTGGAGCTGGGGGACTCGGCCCTTTATCTTTGCGCCAGCAGAGCCGGGACAGGGGGTTTAAATGGCTACACCTTCGGTTCG	CASRAGTGGLNGYTF	1	8.532423208191126E-4	45	TCRBV05-01*01	TCRBV05	TCRBV05-01	01				TCRBD01-01*01	TCRBD01	TCRBD01-01	01				TCRBJ01-02*01	TCRBJ01	TCRBJ01-02	01				5	5	0	1	4	6	36	47	51	62	67	1	In	VDJ
ATCAATTCCCTGGAGCTTGGTGACTCTGCTGTGTATTTCTGTGCCAGCAGCCCCGGACTAGCGCCCTACGAGCAGTACTTCGGGCCG	CASSPGLAPYEQYF	1	8.532423208191126E-4	42	TCRBV03-01/03-02*01	TCRBV03	TCRBV03-01/03-02	01				TCRBD02-01	TCRBD02	TCRBD02-01				01,02	TCRBJ02-07*01	TCRBJ02	TCRBJ02-07	01				4	1	1	6	2	2	39	52	54	63	64	1	In	VDJ
AGTGCCCATCCTGAAGACAGCAGCTTCTACATCTGCAGTGCTAGTGAGCGTCCGGATCCTCGTCCCCACGAGCAGTACTTCGGGCCG	CSASERPDPRPHEQYF	1	8.532423208191126E-4	48	TCRBV20-01*04	TCRBV20	TCRBV20-01	04								TCRBD01,TCRBD02	TCRBD01-01,TCRBD02-01		TCRBJ02-07*01	TCRBJ02	TCRBJ02-07	01				0	11	1	8	6	5	33	47	53	56	67	1	In	VDJ
GTGACCAGTGCCCATCCTGAAGACAGCAGCTTCTACATCTGCAGTGCTTTCTCGGGACAGGGGTACTATGGCTACACCTTCGGTTCG	CSAFSGQGYYGYTF	1	8.532423208191126E-4	42	TCRBV20	TCRBV20				TCRBV20-01,TCRBV20-or09_02		TCRBD01-01*01	TCRBD01	TCRBD01-01	01				TCRBJ01-02*01	TCRBJ01	TCRBJ01-02	01				5	1	0	2	5	3	39	48	53	63	64	1	In	VDJ
AACGCCTTGTTGCTGGGGGACTCGGCCCTCTATCTCTGTGCCAGCAGCCGGGCGCATATAGCCAAAAACATTCAGTACTTCGGCGCC	CASSRAHIAKNIQYF	1	8.532423208191126E-4	45	TCRBV05-06*01	TCRBV05	TCRBV05-06	01								TCRBD01,TCRBD02	TCRBD01-01,TCRBD02-01		TCRBJ02-04*01	TCRBJ02	TCRBJ02-04	01				4	6	8	0	1	0	36	48	49	53	59	1	In	VDJ
CATCGGCCCAAAAGAACCCGACAGCTTTCTATCTCTGTGCCAGTAGCATTACCGCGGCCCCAGAACACTGAAGCTTTCTTTGGACAA		1	8.532423208191126E-4	46	TCRBV19-01*01	TCRBV19	TCRBV19-01	01				TCRBD02-01	TCRBD02	TCRBD02-01				01,02	TCRBJ01-01*01	TCRBJ01	TCRBJ01-01	01				6	5	7	5	7	1	35	46	53	57	62	1	Out	VDJ
GTGACCAGTGCCCATCCTGAAGACAGCAGCTTCTACATCTGCAGTGCCTATCATCGACAGGCCTTTGGAGGCTACACCTTCGGTTCG	CSAYHRQAFGGYTF	1	8.532423208191126E-4	42	TCRBV20	TCRBV20				TCRBV20-01,TCRBV20-or09_02		TCRBD01-01*01	TCRBD01	TCRBD01-01	01				TCRBJ01-02*01	TCRBJ01	TCRBJ01-02	01				6	8	2	4	8	8	39	47	55	61	69	1	In	VDJ
ACCTTGGAGCTGGGGGACTCGGCCCTTTATCTTTGCGCCAGCAGCTTGGGGGGGCTAGCGGCCTCCTACGAGCAGTACTTCGGGCCG	CASSLGGLAASYEQYF	1	8.532423208191126E-4	48	TCRBV05-01*01	TCRBV05	TCRBV05-01	01				TCRBD02-01	TCRBD02	TCRBD02-01				01,02	TCRBJ02-07*01	TCRBJ02	TCRBJ02-07	01				0	1	4	5	5	0	33	49	54	61	62	1	In	VDJ
TCCCTGTCCCTAGAGTCTGCCATCCCCAACCAGACAGCTCTTTACTTCTGTGCCACACGCGACAGGAATGAGCAGTTCTTCGGGCCA	CATRDRNEQFF	1	8.532423208191126E-4	33	TCRBV24-01*01	TCRBV24	TCRBV24-01	01				TCRBD01-01*01	TCRBD01	TCRBD01-01	01				TCRBJ02-01*01	TCRBJ02	TCRBJ02-01	01				10	0	2	4	4	7	48	56	60	-1	66	1	In	VDJ
CAGTGCCCATCCTGAAGACAGCAGCTTCTACATCTGCAGTGCTAGGGGGACTAGCGGGAGTAATACAATGAGCAGTTCTTCGGGCCA		1	8.532423208191126E-4	47	TCRBV20	TCRBV20				TCRBV20-01,TCRBV20-or09_02		TCRBD02-01*02	TCRBD02	TCRBD02-01	02				TCRBJ02-01*01	TCRBJ02	TCRBJ02-01	01				3	3	0	2	1	4	34	45	46	60	63	1	Out	VDJ
GTGACATCGGCCCAAAAGAACCCGACAGCTTTCTATCTCTGTGCCAGTAGTATGGCGGGGAGCGATGAGACCCAGTACTTCGGGCCA	CASSMAGSDETQYF	1	8.532423208191126E-4	42	TCRBV19-01*01	TCRBV19	TCRBV19-01	01				TCRBD02-01*01	TCRBD02	TCRBD02-01	01				TCRBJ02-05*01	TCRBJ02	TCRBJ02-05	01				3	6	7	3	1	5	39	53	54	60	66	1	In	VDJ
GTGAGCACCTTGGAGCTGGGGGACTCGGCCCTTTATCTTTGCGCCAGCAGCTTTGAGGACGGGGGGGAGACCCAGTACTTCGGGCCA	CASSFEDGGETQYF	1	8.532423208191126E-4	42	TCRBV05-01*01	TCRBV05	TCRBV05-01	01				TCRBD02-01*01	TCRBD02	TCRBD02-01	01				TCRBJ02-05*01	TCRBJ02	TCRBJ02-05	01				2	0	8	1	6	5	39	53	59	-1	66	1	In	VDJ
CAATTCCCTGGAGCTTGGTGACTCTGCTGTGTATTTCTGTGCCAGCAGCCATGTTGATCCATGCAAGATACGCAGTATTTTGGCCCA		1	8.532423208191126E-4	44	TCRBV03-01/03-02*01	TCRBV03	TCRBV03-01/03-02	01								TCRBD01,TCRBD02	TCRBD01-01,TCRBD02-01		TCRBJ02-03*01	TCRBJ02	TCRBJ02-03	01				3	8	2	8	4	5	37	51	55	57	65	1	Out	VDJ
CGGCCCAAAAGAACCCGACAGCTTTCTATCTCTGTGCCAGTAGTATCTTCGGGCAGGGGCTAAACCGGGGAGCTGTTTTTTGGAGAA		1	8.532423208191126E-4	49	TCRBV19-01*01	TCRBV19	TCRBV19-01	01				TCRBD01-01*01	TCRBD01	TCRBD01-01	01				TCRBJ02-02*01	TCRBJ02	TCRBJ02-02	01				3	4	4	2	7	5	32	46	53	59	63	1	Out	VDJ
CAGCGCACAGAGCAGGAGGACTCGGCCGTGTATCTCTGTGCCAGCAGCTTAGAAATAGAGATGAACACTGAAGCTTTCTTTGGACAA	CASSLEIEMNTEAFF	1	8.532423208191126E-4	45	TCRBV07-02	TCRBV07	TCRBV07-02				01,02	TCRBD02-01	TCRBD02	TCRBD02-01				01,02	TCRBJ01-01*01	TCRBJ01	TCRBJ01-01	01				1	3	5	8	3	0	36	52	55	58	61	1	In	VDJ
AGTCTGCCATCCCCAACCAGACAGCTCTTTACTTCTGTGCCACCAGTGGAGTTGACAGGCCGCCTAGATGGCTACACCTTCGGTTCG		1	8.532423208191126E-4	46	TCRBV24-01*01	TCRBV24	TCRBV24-01	01				TCRBD01-01*01	TCRBD01	TCRBD01-01	01				TCRBJ01-02*01	TCRBJ01	TCRBJ01-02	01				5	8	2	4	5	6	35	48	53	59	67	1	Out	VDJ
AATGTGAGCACCTTGGAGCTGGGGGACTCGGCCCTTTATCTTTGCGCCAGCAGCTGGACAGGGGGTGGAGGCTACACCTTCGGTTCG	CASSWTGGGGYTF	1	8.532423208191126E-4	39	TCRBV05-01*01	TCRBV05	TCRBV05-01	01				TCRBD01-01*01	TCRBD01	TCRBD01-01	01				TCRBJ01-02*01	TCRBJ01	TCRBJ01-02	01				3	4	1	1	0	8	42	-1	55	65	69	1	In	VDJ
GCTACCAGCTCCCAGACATCTGTGTACTTCTGTGCCATCAGTGAGGATGGGTTGAGGGGCATGGGGGAGACCCAGTACTTCGGGCCA	CAISEDGLRGMGETQYF	1	8.532423208191126E-4	51	TCRBV10-03*01	TCRBV10	TCRBV10-03	01								TCRBD01,TCRBD02	TCRBD01-01,TCRBD02-01		TCRBJ02-05*01	TCRBJ02	TCRBJ02-05	01				2	7	5	2	9	5	30	45	54	59	66	1	In	VDJ
GCGCACAGAGCAGGAGGACTCGGCCGTGTATCTCTGTGCCAGCAGTTGGGACAGCTAAAGAACACCGGGGAGCTGTTTTTTGGAGAA		1	8.532423208191126E-4	47	TCRBV07-02	TCRBV07	TCRBV07-02				01,02	TCRBD01-01*01	TCRBD01	TCRBD01-01	01				TCRBJ02-02*01	TCRBJ02	TCRBJ02-02	01				6	5	0	5	2	1	34	45	47	54	59	1	Out	VDJ
CAGCCTGCAGAGCTTGGGGACTCGGCCGTGTATCTCTGTGCCAGCAGCCCTGGCGGGACAGGTCGGACTGAAGCTTTCTTTGGACAA	CASSPGGTGRTEAFF	1	8.532423208191126E-4	45	TCRBV11-03*01	TCRBV11	TCRBV11-03	01				TCRBD01-01*01	TCRBD01	TCRBD01-01	01				TCRBJ01-01*01	TCRBJ01	TCRBJ01-01	01				5	4	0	4	6	5	36	48	54	62	66	1	In	VDJ
ACCTTGGAGCTGGGGGACTCGGCCCTTTATCTTTGCGCCAGCAGCTTGGGGGGGTCAGCCATGAACACTGAAGCTTTCTTTGGACAA	CASSLGGSAMNTEAFF	1	8.532423208191126E-4	48	TCRBV05-01*01	TCRBV05	TCRBV05-01	01								TCRBD01,TCRBD02	TCRBD01-01,TCRBD02-01		TCRBJ01-01*01	TCRBJ01	TCRBJ01-01	01				0	7	6	1	0	0	33	-1	49	54	61	1	In	VDJ
TCATCCTGAGTTCTAAGAAGCTCCTCCTCAGTGACTCTGGCTTCTATCTCTGTGCCTGGAGGTGGGTACGAGCAGTACTTCGGGCCG		1	8.532423208191126E-4	31	TCRBV30-01*02	TCRBV30	TCRBV30-01	02								TCRBD01,TCRBD02	TCRBD01-01,TCRBD02-01		TCRBJ02-07*01	TCRBJ02	TCRBJ02-07	01				3	0	0	9	2	4	50	61	63	-1	66	1	Out	VDJ
CAGCAGGTAGTGCGAGGAGATTCGGCAGCTTATTTCTGTGCCAGCTCACCAGAAAGCTCGAACAGCGGGACCCAGTACTTCGGGCCA	CASSPESSNSGTQYF	1	8.532423208191126E-4	45	TCRBV18-01*01	TCRBV18	TCRBV18-01	01				TCRBD02-01	TCRBD02	TCRBD02-01				01,02	TCRBJ02-05*01	TCRBJ02	TCRBJ02-05	01				2	0	6	5	12	7	36	51	63	-1	68	1	In	VDJ
TCCGCTACCAGCTCCCAGACATCTGTGTACTTCTGTGCCATCAGGCCAGGGACTAGCGGGAGTACCGGGGAGCTGTTTTTTGGAGAA	CAIRPGTSGSTGELFF	1	8.532423208191126E-4	48	TCRBV10-03*01	TCRBV10	TCRBV10-03	01				TCRBD02-01*02	TCRBD02	TCRBD02-01	02				TCRBJ02-02*01	TCRBJ02	TCRBJ02-02	01				6	1	0	2	4	5	33	44	48	62	63	1	In	VDJ
ACTCTGGAGTCCGCTACCAGCTCCCAGACATCTGTGTACTTCTGTGCCATCAGTGGGGGGTCTAATGAAAAACTGTTTTTTGGCAGT	CAISGGSNEKLFF	1	8.532423208191126E-4	39	TCRBV10-03*01	TCRBV10	TCRBV10-03	01								TCRBD01,TCRBD02	TCRBD01-01,TCRBD02-01		TCRBJ01-04*01	TCRBJ01	TCRBJ01-04	01				4	1	6	1	0	3	42	-1	55	60	61	1	In	VDJ
ATCCTGGAGTCGCCCAGCCCCAACCAGACCTCTCTGTACTTCTGTGCCAGCCGGTTTGGTGCAAACTATGGCTACACCTTCGGTTCG	CASRFGANYGYTF	1	8.532423208191126E-4	39	TCRBV27-01*01	TCRBV27	TCRBV27-01	01				TCRBD02-01	TCRBD02	TCRBD02-01				01,02	TCRBJ01-02*01	TCRBJ01	TCRBJ01-02	01				8	9	8	5	0	2	42	-1	51	54	63	1	In	VDJ
CAGCGCACAGAGCAGGAGGACTCGGCCGTGTATCTCTGTGCCAGCAGCTTCCAGGGGGGGACCGTTTACGAGCAGTACTTCGGGCCG	CASSFQGGTVYEQYF	1	8.532423208191126E-4	45	TCRBV07-02	TCRBV07	TCRBV07-02				01,02					TCRBD01,TCRBD02	TCRBD01-01,TCRBD02-01		TCRBJ02-07*01	TCRBJ02	TCRBJ02-07	01				3	8	4	1	1	4	36	50	51	58	66	1	In	VDJ
CATCCTGAAGACAGCAGCTTCTACATCTGCAGTGCCATAAAACAGATCATGACTAGCGGGTCCTCCTACGAGCAGTACTTCGGGCCG	CSAIKQIMTSGSSYEQYF	1	8.532423208191126E-4	54	TCRBV20	TCRBV20				TCRBV20-01,TCRBV20-or09_02		TCRBD02-01	TCRBD02	TCRBD02-01				01,02	TCRBJ02-07*01	TCRBJ02	TCRBJ02-07	01				6	2	2	4	15	0	27	35	50	60	62	1	In	VDJ
AACGCCTTGTTGCTGGGGGACTCGGCCCTGTATCTCTGTGCCAGCAGCTCCCGGGACACCCGGGGAAACGAGCAGTACTTCGGGCCG	CASSSRDTRGNEQYF	1	8.532423208191126E-4	45	TCRBV05-05*01	TCRBV05	TCRBV05-05	01				TCRBD01-01*01	TCRBD01	TCRBD01-01	01				TCRBJ02-07*01	TCRBJ02	TCRBJ02-07	01				3	9	0	6	3	5	36	49	52	58	67	1	In	VDJ
AATGTGAACGCCTTGGAGCTGGACGACTCGGCCCTGTATCTCTGTGCCAGCAGCTTGGGCGCTTGGGGAGAGCAGTACTTCGGGCCG	CASSLGAWGEQYF	1	8.532423208191126E-4	39	TCRBV05-04*01	TCRBV05	TCRBV05-04	01								TCRBD01,TCRBD02	TCRBD01-01,TCRBD02-01		TCRBJ02-07*01	TCRBJ02	TCRBJ02-07	01				0	0	0	8	7	7	42	58	65	-1	69	1	In	VDJ
TCCCTGGAGCTTGGTGACTCTGCTGTGTATTTCTGTGCCAGCAGTCTTGTACTAGCGGGGGGGCCTCGGACCCAGTACTTCGGGCCA	CASSLVLAGGPRTQYF	1	8.532423208191126E-4	48	TCRBV03-01/03-02*01	TCRBV03	TCRBV03-01/03-02	01				TCRBD02-01*01	TCRBD02	TCRBD02-01	01				TCRBJ02-05*01	TCRBJ02	TCRBJ02-05	01				6	5	3	0	6	7	33	44	50	63	68	1	In	VDJ
ACATCGGCCCAAAAGAACCCGACAGCTTTCTATCTCTGTGCCAGTAGCCCCTGGGGCAGGGGCAATCAGCCCCAGCATTTTGGTGAT	CASSPWGRGNQPQHF	1	8.532423208191126E-4	45	TCRBV19-01*01	TCRBV19	TCRBV19-01	01				TCRBD01-01*01	TCRBD01	TCRBD01-01	01				TCRBJ01-05*01	TCRBJ01	TCRBJ01-05	01				6	0	4	3	9	2	36	47	56	-1	61	1	In	VDJ
CTGCTGCCTCCTCCCAGACATCTGTATATTTCTGCGCCAGCAGACAGAGCTTAAGGGGCTCCCAAAAACATTCAGTACTTCGGCGCC		1	8.532423208191126E-4	49	TCRBV10-01	TCRBV10	TCRBV10-01				01,03	TCRBD01-01*01	TCRBD01	TCRBD01-01	01				TCRBJ02-04*01	TCRBJ02	TCRBJ02-04	01				6	3	5	2	10	2	32	43	53	58	61	1	Out	VDJ
AAGATCCAGCCCTCAGAACCCAGGGACTCAGCTGTGTACTTCTGTGCCAGCAGTTTTGGTAGGATCAATACGCAGTATTTTGGCCCA	CASSFGRINTQYF	1	8.532423208191126E-4	39	TCRBV12-03/12-04*01	TCRBV12	TCRBV12-03/12-04	01								TCRBD01,TCRBD02	TCRBD01-01,TCRBD02-01		TCRBJ02-03*01	TCRBJ02	TCRBJ02-03	01				3	3	1	8	5	7	42	56	61	64	67	1	In	VDJ
CTTCACATCAATTCCCTGGAGCTTGGTGACTCTGCTGTGTATTTCTGTGCCAGCAGCTTTGGGCCAGAAAAACTGTTTTTTGGCAGT	CASSFGPEKLFF	1	8.532423208191126E-4	36	TCRBV03-01/03-02*01	TCRBV03	TCRBV03-01/03-02	01				TCRBD01-01*01	TCRBD01	TCRBD01-01	01				TCRBJ01-04*01	TCRBJ01	TCRBJ01-04	01				5	2	8	0	3	8	45	57	60	64	66	1	In	VDJ
GGAGTCGCCCAGCCCCAACCAGACCTCTCTGTACTTCTGTGCCAGCAGTTTATTGCGGATAAGAATCAGCCCCAGCATTTTGGTGAT		1	8.532423208191126E-4	44	TCRBV27-01*01	TCRBV27	TCRBV27-01	01				TCRBD02-01	TCRBD02	TCRBD02-01				01,02	TCRBJ01-05*01	TCRBJ01	TCRBJ01-05	01				1	5	7	5	1	4	37	53	54	58	63	1	Out	VDJ
ACAGTGACCAGTGCCCATCCTGAAGACAGCAGCTTCTACATCTGCAGTGCTAGAGATACGACAGGGGACGAGCAGTACTTCGGGCCG	CSARDTTGDEQYF	1	8.532423208191126E-4	39	TCRBV20	TCRBV20				TCRBV20-01,TCRBV20-or09_02		TCRBD01-01*01	TCRBD01	TCRBD01-01	01				TCRBJ02-07*01	TCRBJ02	TCRBJ02-07	01				0	0	2	2	3	5	42	56	59	-1	67	1	In	VDJ
CTGGAGTCAGCTACCAGCTCCCAGACATCTGTGTACTTCTGTGCCATCAGTTTTGACAGGGCGGAGGAGACCCAGTACTTCGGGCCA	CAISFDRAEETQYF	1	8.532423208191126E-4	42	TCRBV10-03*01	TCRBV10	TCRBV10-03	01				TCRBD01-01*01	TCRBD01	TCRBD01-01	01				TCRBJ02-05*01	TCRBJ02	TCRBJ02-05	01				5	5	2	3	3	5	39	51	54	61	66	1	In	VDJ
CTGAAGATCCAGCGCACAGAGCAGGGGGACTCGGCCATGTATCTCTGTGCCAGGGGAGCAGGCACAGATACGCAGTATTTTGGCCCA	CARGAGTDTQYF	1	8.532423208191126E-4	36	TCRBV07-09	TCRBV07	TCRBV07-09				01,05,06	TCRBD02-01*02	TCRBD02	TCRBD02-01	02				TCRBJ02-03*01	TCRBJ02	TCRBJ02-03	01				9	3	9	2	0	1	45	-1	53	58	61	1	In	VDJ
CAGCGCACAGAGCAGGAGGACTCGGCCGTGTATCTCTGTGCCAGCTGCCCTAAGGGACTAGACACAGATACGCAGTATTTTGGCCCA	CASCPKGLDTDTQYF	1	8.532423208191126E-4	45	TCRBV07-02	TCRBV07	TCRBV07-02				01,02	TCRBD02-01	TCRBD02	TCRBD02-01				01,02	TCRBJ02-03*01	TCRBJ02	TCRBJ02-03	01				8	1	0	8	8	2	36	45	53	61	62	1	In	VDJ
NTGTCGGCTGCTCCCTCCCAGACATCTGTGTACTTCTGTGCCAGCATTAGAGTGGGGTCGATGAACACTGAAGCTTTCTTTGGACAA	CASIRVGSMNTEAFF	1	8.532423208191126E-4	45	TCRBV06-05*01	TCRBV06	TCRBV06-05	01								TCRBD01,TCRBD02	TCRBD01-01,TCRBD02-01		TCRBJ01-01*01	TCRBJ01	TCRBJ01-01	01				7	4	6	2	7	0	36	46	53	57	61	1	In	VDJ
GTGAGCACCTTGGAGCTGGGGGACTCGGCCCTTTATCTTTGCGCCAGCAGCTTGTTGGGACAGGGGACTGGCTACACCTTCGGTTCG	CASSLLGQGTGYTF	1	8.532423208191126E-4	42	TCRBV05-01*01	TCRBV05	TCRBV05-01	01				TCRBD01-01*01	TCRBD01	TCRBD01-01	01				TCRBJ01-02*01	TCRBJ01	TCRBJ01-02	01				1	2	0	2	2	7	39	54	56	66	68	1	In	VDJ
GAACGCCTTGGAGCTGGACGACTCGGCCCTGTATCTCTGTGCCAGCAGCTTCCGGGACAGGGGAACTATGGCTACACCTTCGGTTCG		1	8.532423208191126E-4	44	TCRBV05-04*01	TCRBV05	TCRBV05-04	01				TCRBD01-01*01	TCRBD01	TCRBD01-01	01				TCRBJ01-02*01	TCRBJ01	TCRBJ01-02	01				2	0	0	2	2	2	37	51	53	-1	63	1	Out	VDJ
ATCCAGCGCACAGAGCAGGAGGACTCGGCCGTGTATCTCTGTGCCAGCAGCCAGGACAGGGGGCGATACGAGCAGTACTTCGGGCCG	CASSQDRGRYEQYF	1	8.532423208191126E-4	42	TCRBV07-02	TCRBV07	TCRBV07-02				01,02	TCRBD01-01*01	TCRBD01	TCRBD01-01	01				TCRBJ02-07*01	TCRBJ02	TCRBJ02-07	01				5	2	1	0	2	4	39	51	53	64	66	1	In	VDJ
TCGGCTGCTCCCTCCCAGACATCTGTGTACTTCTGTGCCAGCAGTTACTCGACAGGGCGAAGGGGGTCACCCCTCCACTTTGGGAAC	CASSYSTGRRGSPLHF	1	8.532423208191126E-4	48	TCRBV06-05*01	TCRBV06	TCRBV06-05	01				TCRBD01-01*01	TCRBD01	TCRBD01-01	01				TCRBJ01-06*02	TCRBJ01	TCRBJ01-06	02				0	9	2	3	0	10	33	-1	50	57	66	1	In	VDJ
ATCCAGCGCACAGAGCAGGGGGACTCGGCCATGTATCTCTGTGCCAGCAGCTTACTAGGGGGAGGTGAAAAACTGTTTTTTGGCAGT	CASSLLGGGEKLFF	1	8.532423208191126E-4	42	TCRBV07-09*01	TCRBV07	TCRBV07-09	01								TCRBD01,TCRBD02	TCRBD01-01,TCRBD02-01		TCRBJ01-04*01	TCRBJ01	TCRBJ01-04	01				2	3	5	1	2	7	39	54	56	62	65	1	In	VDJ
TCCAGCGCACAGAGCGGGGGGACTCAGCCGTGTATCTCTATGCCAGCAGCTTTCTAGAGGGCTGGAAACACCATATATTTTGGAGAG		1	8.532423208191126E-4	43	TCRBV07-03*01	TCRBV07	TCRBV07-03	01				TCRBD02-01*02	TCRBD02	TCRBD02-01	02				TCRBJ01-03*01	TCRBJ01	TCRBJ01-03	01				3	0	11	0	4	2	38	52	56	-1	61	1	Out	VDJ
NNNNNNNNNNTGTCGGCTGCTCCCTCCCAGACATCTGTGTACTTCTGTGCCAGCTCCACTAGCCGCGAGACCCAGTACTTCGGGCCA	CASSTSRETQYF	1	8.532423208191126E-4	36	TCRBV06-05*01	TCRBV06	TCRBV06-05	01				TCRBD02-01	TCRBD02	TCRBD02-01				01,02	TCRBJ02-05*01	TCRBJ02	TCRBJ02-05	01				8	3	3	7	3	5	45	54	57	63	66	1	In	VDJ
ACTCTGACAGTGACCAGTGCCCATCCTGAAGACAGCAGCTTCTACATCTGCAGTGCTAGACGCGGCCGGGCGCAGTATTTTGGCCCA	CSARRGRAQYF	1	8.532423208191126E-4	33	TCRBV20-01*01	TCRBV20	TCRBV20-01	01				TCRBD02-01	TCRBD02	TCRBD02-01				01,02	TCRBJ02-03*01	TCRBJ02	TCRBJ02-03	01				2	5	7	5	1	10	48	60	61	65	70	1	In	VDJ
ACCCTGCAGCCAGAAGACTCGGCCCTGTATCTCTGTGCCAGCAGCCAAGTACTAGCGGGGGGGCCGGATACGCAGTATTTTGGCCCA	CASSQVLAGGPDTQYF	1	8.532423208191126E-4	48	TCRBV04-02*01	TCRBV04	TCRBV04-02	01				TCRBD02-01*01	TCRBD02	TCRBD02-01	01				TCRBJ02-03*01	TCRBJ02	TCRBJ02-03	01				1	3	3	0	1	6	33	49	50	63	66	1	In	VDJ
ACGATCCAGCGCACAGAGCAGCGGGACTCGGCCATGTATCGCTGTGCCAGCAGCTTCGCGGGTACGGATACGCAGTATTTTGGCCCA	CASSFAGTDTQYF	1	8.532423208191126E-4	39	TCRBV07-06*01	TCRBV07	TCRBV07-06	01				TCRBD02-01	TCRBD02	TCRBD02-01				01,02	TCRBJ02-03*01	TCRBJ02	TCRBJ02-03	01				3	4	7	4	1	6	42	56	57	62	66	1	In	VDJ
CTCACTGTGACATCGGCCCAAAAGAACCCGACAGCTTTCTATCTCTGTGCCAGTAGGACAGACTACTATGGCTACACCTTCGGTTCG	CASRTDYYGYTF	1	8.532423208191126E-4	36	TCRBV19-01*01	TCRBV19	TCRBV19-01	01				TCRBD01-01*01	TCRBD01	TCRBD01-01	01				TCRBJ01-02*01	TCRBJ01	TCRBJ01-02	01				6	3	2	5	0	3	45	-1	56	61	64	1	In	VDJ
CGGTCCACAAAGCTGGAGGACTCAGCCATGTACTTCTGTGCCAGCAGTGTCGGCCGGGGGGGCGGGAACATTCAGTACTTCGGCGCC	CASSVGRGGGNIQYF	1	8.532423208191126E-4	45	TCRBV02-01	TCRBV02	TCRBV02-01				01,03	TCRBD02-01*01	TCRBD02	TCRBD02-01	01				TCRBJ02-04*01	TCRBJ02	TCRBJ02-04	01				4	4	8	0	5	7	36	49	54	62	66	1	In	VDJ
AGCACCTTGGAGCTGGGGGACTCGGCCCTTTATCTTTGCGCCAGCAGCACCGGGACAGGGAATCGGGAGACCCAGTACTTCGGGCCA	CASSTGTGNRETQYF	1	8.532423208191126E-4	45	TCRBV05-01*01	TCRBV05	TCRBV05-01	01				TCRBD01-01*01	TCRBD01	TCRBD01-01	01				TCRBJ02-05*01	TCRBJ02	TCRBJ02-05	01				4	6	0	3	3	5	36	48	51	60	66	1	In	VDJ
AACGCCTTGGAGCTGGAGGACTCGGCCCTGTATCTCTGTGCCAGCAGCTTGGGCCTAGCGGACCAAGAGACCCAGTACTTCGGGCCA	CASSLGLADQETQYF	1	8.532423208191126E-4	45	TCRBV05-08*01	TCRBV05	TCRBV05-08	01				TCRBD02-01	TCRBD02	TCRBD02-01				01,02	TCRBJ02-05*01	TCRBJ02	TCRBJ02-05	01				0	0	4	5	2	0	36	52	54	-1	61	1	In	VDJ
CCATCCCCAACCAGACAGCTCTTTACTTCTGTGCCACCAGTGATTCCTACTAGCGGGGTTAATACCGGGGAGCTGTTTTTTGGAGAA		1	8.532423208191126E-4	52	TCRBV24-01*01	TCRBV24	TCRBV24-01	01				TCRBD02-01*01	TCRBD02	TCRBD02-01	01				TCRBJ02-02*01	TCRBJ02	TCRBJ02-02	01				2	5	3	3	3	5	29	45	48	58	63	1	Out	VDJ
CTGCTGTACCCTCTCAGACATCTGTGTACTTCTGTGCCAGCAGTGACTTTCAGGACAGGGAGATGAACTGAAGCTTTCTTTGGACAA		1	8.532423208191126E-4	49	TCRBV06-04*01	TCRBV06	TCRBV06-04	01				TCRBD01-01*01	TCRBD01	TCRBD01-01	01				TCRBJ01-01*01	TCRBJ01	TCRBJ01-01	01				1	6	1	3	4	5	32	48	52	60	66	1	Out	VDJ
CAGCAGGTAGTGCGAGGAGATTCGGCAGCTTATTTCTGTGCCAGCTCAAATCCGGGACAACAAGGGGAAGGCTACACCTTCGGTTCG	CASSNPGQQGEGYTF	1	8.532423208191126E-4	45	TCRBV18-01*01	TCRBV18	TCRBV18-01	01				TCRBD01-01*01	TCRBD01	TCRBD01-01	01				TCRBJ01-02*01	TCRBJ01	TCRBJ01-02	01				5	10	0	6	5	8	36	48	53	59	69	1	In	VDJ
CTTCACCTACACGCCCTGCAGCCAGAAGACTCAGCCCTGTATCTCTGCGCCAGCAGCGAGCAGGGGAACGAGCAGTACTTCGGGCCG	CASSEQGNEQYF	1	8.532423208191126E-4	36	TCRBV04-01*01	TCRBV04	TCRBV04-01	01				TCRBD01-01*01	TCRBD01	TCRBD01-01	01				TCRBJ02-07*01	TCRBJ02	TCRBJ02-07	01				5	1	4	2	3	5	45	57	60	66	67	1	In	VDJ
AGATCCAGCCCTCAGAACCCAGGGACTCAGCTGTGTACTTCTGTGCCAGCAGGGGGTGCTGGGGCCAACGTCCTGACTTTCGGGGCC		1	8.532423208191126E-4	40	TCRBV12-03/12-04*01	TCRBV12	TCRBV12-03/12-04	01								TCRBD01,TCRBD02	TCRBD01-01,TCRBD02-01		TCRBJ02-06*01	TCRBJ02	TCRBJ02-06	01				6	2	6	2	0	2	41	-1	52	56	58	1	Out	VDJ
GTGACATCGGCCCAAAAGAACCCGACAGCTTTCTATCTCTGTGCCAGTAGTCCCCGGGGCGCAGGAAACATTCAGTACTTCGGCGCC	CASSPRGAGNIQYF	1	8.532423208191126E-4	42	TCRBV19-01*01	TCRBV19	TCRBV19-01	01								TCRBD01,TCRBD02	TCRBD01-01,TCRBD02-01		TCRBJ02-04*01	TCRBJ02	TCRBJ02-04	01				5	5	7	0	4	6	39	51	55	60	65	1	In	VDJ
CAGCGCACAGAGCAGCGGGACTCGGCCATGTATCGCTGTGCCAGCAGCTTAGCTTCGGGGTCGAACACTGAAGCTTTCTTTGGACAA	CASSLASGSNTEAFF	1	8.532423208191126E-4	45	TCRBV07-06*01	TCRBV07	TCRBV07-06	01				TCRBD02-01*01	TCRBD02	TCRBD02-01	01				TCRBJ01-01*01	TCRBJ01	TCRBJ01-01	01				0	2	8	3	2	1	36	53	55	60	62	1	In	VDJ
TTGCTGGGGGACTCGGCCCTGTATCTCTGTGCCAGCATCCGCGCAGGATCAGGCGGGGCAACTAATGAAAAACTGTTTTTTGGCAGT	CASIRAGSGGATNEKLFF	1	8.532423208191126E-4	54	TCRBV05-05*01	TCRBV05	TCRBV05-05	01				TCRBD02-01*01	TCRBD02	TCRBD02-01	01				TCRBJ01-04*01	TCRBJ01	TCRBJ01-04	01				6	0	7	3	15	0	27	37	52	-1	58	1	In	VDJ
ACTGTGACATCGGCCCAAAAGAACCCGACAGCTTTCTATCTCTGTGCCAGTAGTACATCTCCCCCCTACGAGCAGTACTTCGGGCCG	CASSTSPPYEQYF	1	8.532423208191126E-4	39	TCRBV19-01*01	TCRBV19	TCRBV19-01	01								TCRBD01,TCRBD02	TCRBD01-01,TCRBD02-01		TCRBJ02-07*01	TCRBJ02	TCRBJ02-07	01				4	7	4	6	0	2	42	-1	55	57	64	1	In	VDJ
ATCCAGCCCTCAGAACCCAGGGACTCAGCTGTGTACTTCTGTGCCAGCAGTTTCCAACAGGGGAATGAAAAACTGTTTTTTGGCAGT	CASSFQQGNEKLFF	1	8.532423208191126E-4	42	TCRBV12	TCRBV12				TCRBV12-03/12-04,TCRBV12-04		TCRBD01-01*01	TCRBD01	TCRBD01-01	01				TCRBJ01-04*01	TCRBJ01	TCRBJ01-04	01				3	0	3	2	3	5	39	53	56	-1	63	1	In	VDJ
ACCTTGGAGCTGGGGGACTCGGCCCTTTATCTTTGCGCCAGCAGCTTGGAGGACCCACTAGCCAAAAACATTCAGTACTTCGGCGCC	CASSLEDPLAKNIQYF	1	8.532423208191126E-4	48	TCRBV05-01*01	TCRBV05	TCRBV05-01	01								TCRBD01,TCRBD02	TCRBD01-01,TCRBD02-01		TCRBJ02-04*01	TCRBJ02	TCRBJ02-04	01				0	5	1	7	1	0	33	49	50	54	59	1	In	VDJ
GTGAGCACCTTGGAGCTGGGGGACTCGGCCCTTTATCTTTGCGCCAGCAGCTCTGGGGGGGTCTACAATGAGCAGTTCTTCGGGCCA	CASSSGGVYNEQFF	1	8.532423208191126E-4	42	TCRBV05-01*01	TCRBV05	TCRBV05-01	01				TCRBD02-01*01	TCRBD02	TCRBD02-01	01				TCRBJ02-01*01	TCRBJ02	TCRBJ02-01	01				3	1	9	0	2	3	39	52	54	61	62	1	In	VDJ
CGAGGAGATTCGGCAGCTTATTTCTGTGCCAGCTCACCTAGGACTAGCGGGGGGGAGAGCTCCTACAATGAGCAGTTCTTCGGGCCA	CASSPRTSGGESSYNEQFF	1	8.532423208191126E-4	57	TCRBV18-01*01	TCRBV18	TCRBV18-01	01				TCRBD02-01*01	TCRBD02	TCRBD02-01	01				TCRBJ02-01*01	TCRBJ02	TCRBJ02-01	01				3	4	1	0	2	0	24	38	40	55	59	1	In	VDJ
CGCACAGAGCAGGAGGACTCGGCCGTGTATCTCTGTGCCAGCAGCCCACTTAGGAGGTCCCTGAACACTGAAGCTTTCTTTGGACAA	CASSPLRRSLNTEAFF	1	8.532423208191126E-4	48	TCRBV07-02	TCRBV07	TCRBV07-02				01,02	TCRBD02-01*02	TCRBD02	TCRBD02-01	02				TCRBJ01-01*01	TCRBJ01	TCRBJ01-01	01				5	4	10	1	7	0	33	45	52	57	61	1	In	VDJ
ATTCCCTGGAGCTTGGTGACTCTGCTGTGTATTTCTGTGCCAGCAGCCAAGATGTAAGCCCGGGGGAGAAGTTACACCTTCGGTTCG		1	8.532423208191126E-4	46	TCRBV03-01/03-02*01	TCRBV03	TCRBV03-01/03-02	01				TCRBD02-01*01	TCRBD02	TCRBD02-01	01				TCRBJ01-02*01	TCRBJ01	TCRBJ01-02	01				0	6	8	2	8	11	35	52	60	66	72	1	Out	VDJ
CTGGAGTCGGCTGCTCCCTCCCAGACATCTGTGTACTTCTGTGCCAGCACCCCGGGACAGAAGGTTTATGGCTACACCTTCGGTTCG	CASTPGQKVYGYTF	1	8.532423208191126E-4	42	TCRBV06-01*01	TCRBV06	TCRBV06-01	01				TCRBD01-01*01	TCRBD01	TCRBD01-01	01				TCRBJ01-02*01	TCRBJ01	TCRBJ01-02	01				7	6	0	5	4	5	39	49	53	60	66	1	In	VDJ
AACGCCTTGTTGCTGGGGGACTCGGCCCTGTATCTCTGTGCCAGCAGCGGAGGGTGGGACATCTCCTACGAGCAGTACTTCGGGCCG	CASSGGWDISYEQYF	1	8.532423208191126E-4	45	TCRBV05-05*01	TCRBV05	TCRBV05-05	01								TCRBD01,TCRBD02	TCRBD01-01,TCRBD02-01		TCRBJ02-07*01	TCRBJ02	TCRBJ02-07	01				4	1	0	6	7	0	36	48	55	61	62	1	In	VDJ
GTGAGCACCTTGGAGCTGGGGGACTCGGCCCTTTATCTTTGCGCCAGCAGGCGGGACACTGGGGCCTACGAGCAGTACTTCGGGCCG	CASRRDTGAYEQYF	1	8.532423208191126E-4	42	TCRBV05-01*01	TCRBV05	TCRBV05-01	01								TCRBD01,TCRBD02	TCRBD01-01,TCRBD02-01		TCRBJ02-07*01	TCRBJ02	TCRBJ02-07	01				5	6	0	6	2	2	39	50	52	58	64	1	In	VDJ
CAGCCTGCAGAGCTTGAGGACTCGGCCGTGTATCTCTGTGCCAGCAGCTTAGATCTGGGATCCCCATACGAGCAGTACTTCGGGCCG	CASSLDLGSPYEQYF	1	8.532423208191126E-4	45	TCRBV11	TCRBV11				TCRBV11-02,TCRBV11-03						TCRBD01,TCRBD02	TCRBD01-01,TCRBD02-01		TCRBJ02-07*01	TCRBJ02	TCRBJ02-07	01				0	6	0	8	3	4	36	53	56	60	66	1	In	VDJ
NNNNNNNCCCTCACGTTGGCGTCTGCTGTACCCTCTCAGACATCTGTGTACTTCTGTGCCAGGGGGCGGACCATATATTTTGGAGAG	CARGRTIYF	1	8.532423208191126E-4	27	TCRBV06-04*01	TCRBV06	TCRBV06-04	01				TCRBD01-01*01	TCRBD01	TCRBD01-01	01				TCRBJ01-03*01	TCRBJ01	TCRBJ01-03	01				9	2	7	0	0	10	54	-1	62	67	69	1	In	VDJ
GCAGGGGGACTCGGCCATGTATCTCTGTGCCAGCAGCCTTGGGGGAATGGATTGAGCTCCTATAATTCACCCCTCCACTTTGGGAAC		1	8.532423208191126E-4	56	TCRBV07-09*01	TCRBV07	TCRBV07-09	01								TCRBD01,TCRBD02	TCRBD01-01,TCRBD02-01		TCRBJ01-06*02	TCRBJ01	TCRBJ01-06	02				5	11	6	1	3	0	25	37	40	45	56	1	Out	VDJ
ACTCTGAAGATCCAGCGCACAGAGCGGGGGGACTCAGCCGTGTATCTCTGTGCCAGCAGCCAGTACAATGAGCAGTTCTTCGGGCCA	CASSQYNEQFF	1	8.532423208191126E-4	33	TCRBV07-03*01	TCRBV07	TCRBV07-03	01				TCRBD01-01*01	TCRBD01	TCRBD01-01	01				TCRBJ02-01*01	TCRBJ02	TCRBJ02-01	01				5	0	4	5	0	4	48	-1	60	-1	63	1	In	VDJ
ACAAAGCTGGAGGACTCAGCCATGTACTTCTGTGCCAGCACCCTAACCCGGTCGTCCAGCTACACCGGGGAGCTGTTTTTTGGAGAA	CASTLTRSSSYTGELFF	1	8.532423208191126E-4	51	TCRBV02-01	TCRBV02	TCRBV02-01				01,03					TCRBD01,TCRBD02	TCRBD01-01,TCRBD02-01		TCRBJ02-02*01	TCRBJ02	TCRBJ02-02	01				7	2	4	5	16	3	30	40	56	59	61	1	In	VDJ
ACTCTGACTGTGAGCAACATGAGCCCTGAAGACAGCAGCATATATCTCTGCAGCCCTAGGTGGGGCACTGAAGCTTTCTTTGGACAA	CSPRWGTEAFF	1	8.532423208191126E-4	33	TCRBV29-01	TCRBV29	TCRBV29-01				01,03					TCRBD01,TCRBD02	TCRBD01-01,TCRBD02-01		TCRBJ01-01*01	TCRBJ01	TCRBJ01-01	01				8	0	6	2	7	4	48	54	61	-1	65	1	In	VDJ
GGGGACTCGGCCATGTATCTCTGTGCCAGCAGCTTAGGGGGTTATGGGGTTGACGCTGGAACTCCCACTGAAGCTTTCTTTGGACAA	CASSLGGYGVDAGTPTEAFF	1	8.532423208191126E-4	60					TCRBV11,TCRBV07	TCRBV11-01,TCRBV11-03,TCRBV07-09						TCRBD01,TCRBD02	TCRBD01-01,TCRBD02-01		TCRBJ01-01*01	TCRBJ01	TCRBJ01-01	01				1	24	6	2	0	4	21	-1	37	41	65	1	In	VDJ
TCGGCTGCTCCCTCCCAGACATCTGTGTACTTCTGTGCCAGCAGTTACGGGAGGGACAGAGTGAACACTGAAGCTTTCTTTGGACAA	CASSYGRDRVNTEAFF	1	8.532423208191126E-4	48	TCRBV06-05*01	TCRBV06	TCRBV06-05	01								TCRBD01,TCRBD02	TCRBD01-01,TCRBD02-01		TCRBJ01-01*01	TCRBJ01	TCRBJ01-01	01				2	2	0	5	4	0	33	48	52	59	61	1	In	VDJ
CTGGAGGACTCAGCCATGTACTTCTGTGCCAGCAGCCCAAACCCCAGGCGGACAGGGATCCTTAATGAAAAACTGTTTTTTGGCAGT	CASSPNPRRTGILNEKLFF	1	8.532423208191126E-4	57	TCRBV02-01	TCRBV02	TCRBV02-01				01,03	TCRBD01-01*01	TCRBD01	TCRBD01-01	01				TCRBJ01-04*01	TCRBJ01	TCRBJ01-04	01				6	5	1	3	14	4	24	35	49	57	62	1	In	VDJ
CATCCTGAAGACAGCAGCTTCTACATCTGCAGTGCTAGATTTACCACCGGGACACCTCTAGGGAATCAGCCCCAGCATTTTGGTGAT	CSARFTTGTPLGNQPQHF	1	8.532423208191126E-4	54	TCRBV20	TCRBV20				TCRBV20-01,TCRBV20-or09_02		TCRBD01-01*01	TCRBD01	TCRBD01-01	01				TCRBJ01-05*01	TCRBJ01	TCRBJ01-05	01				2	9	0	6	9	4	27	39	48	54	63	1	In	VDJ
ATCAATTCCCTGGAGCTTGGTGACTCTGCTGTGTATTTCTGTGCCAGCAGCCCCTACGAGGCCCACTATGGCTACACCTTCGGTTCG	CASSPYEAHYGYTF	1	8.532423208191126E-4	42	TCRBV03-01/03-02*01	TCRBV03	TCRBV03-01/03-02	01				TCRBD02-01*02	TCRBD02	TCRBD02-01	02				TCRBJ01-02*01	TCRBJ01	TCRBJ01-02	01				4	3	11	1	5	3	39	52	57	61	64	1	In	VDJ
TCGCCCAGCCCCAACCAGACCTCTCTGTACTTCTGTGCCAGCAGTCAGTGGGGCCTCTCTAGCTCCTACGAGCAGTACTTCGGGCCG	CASSQWGLSSSYEQYF	1	8.532423208191126E-4	48	TCRBV27-01*01	TCRBV27	TCRBV27-01	01				TCRBD01-01*01	TCRBD01	TCRBD01-01	01				TCRBJ02-07*01	TCRBJ02	TCRBJ02-07	01				5	8	7	0	4	0	33	45	49	54	62	1	In	VDJ
ACCCTGAAGATCCAGCGCACAGAGCAGGGGGACTCGGCCATGTATCTCTGTGCCAGCAGCCCCTCCTACGAGCAGTACTTCGGGCCG	CASSPSYEQYF	1	8.532423208191126E-4	33	TCRBV07-09*01	TCRBV07	TCRBV07-09	01											TCRBJ02-07*01	TCRBJ02	TCRBJ02-07	01				5	2	0	0	0	0	48	-1	-1	60	62	1	In	VJ
TGAGCCCTGAAGACAGCAGCATATATCTCTGCAGCGTAGAAATCGGTTGAGGGGGGTCCTACCTACAATGAGCAGTTCTTCGGGCCA		1	8.532423208191126E-4	52	TCRBV29-01	TCRBV29	TCRBV29-01				01,02					TCRBD01,TCRBD02	TCRBD01-01,TCRBD02-01		TCRBJ02-01*01	TCRBJ02	TCRBJ02-01	01				2	6	5	1	8	2	29	41	49	55	61	1	Out	VDJ
CGCACTGCAGCAAGAAGACTCAGCTGCGTATCTCTGCACCAGCAGCCAACCAGGGACAGGGTGGCAGATACGCAGTATTTTGGCCCA		1	8.532423208191126E-4	47	TCRBV01-01*01	TCRBV01	TCRBV01-01	01				TCRBD01-01*01	TCRBD01	TCRBD01-01	01				TCRBJ02-03*01	TCRBJ02	TCRBJ02-03	01				2	3	0	3	3	4	34	49	52	61	64	1	Out	VDJ
AACGCCTTGGAGCTGGACGACTCGGCCCTGTATCTCTGTGCCAGCAGCTCACCGGGGGGCGGTACAGATACGCAGTATTTTGGCCCA	CASSSPGGGTDTQYF	1	8.532423208191126E-4	45	TCRBV05-04*01	TCRBV05	TCRBV05-04	01				TCRBD02-01*01	TCRBD02	TCRBD02-01	01				TCRBJ02-03*01	TCRBJ02	TCRBJ02-03	01				3	4	8	1	3	3	36	49	52	59	63	1	In	VDJ
CCTCACGTTGGCGTCTGCTGTACCCTCTCAGACATCTGTGTACTTCTGTGCCAGCATGGTCAGAAGTACGAGCAGTACTTCGGGCCG		1	8.532423208191126E-4	35	TCRBV06-04*01	TCRBV06	TCRBV06-04	01				TCRBD01-01*01	TCRBD01	TCRBD01-01	01				TCRBJ02-07*01	TCRBJ02	TCRBJ02-07	01				7	3	4	5	4	4	46	56	60	63	66	1	Out	VDJ
ACTCTGAAGATCCAGCGCACAGAGCAGGGGGACTCGGCCATGTATCTCTGTGCCAGCAGCTTGCGCGGGGCCCAGTACTTCGGGCCA	CASSLRGAQYF	1	8.532423208191126E-4	33	TCRBV07-09*01	TCRBV07	TCRBV07-09	01				TCRBD02-01*01	TCRBD02	TCRBD02-01	01				TCRBJ02-05*01	TCRBJ02	TCRBJ02-05	01				3	0	7	3	2	9	48	62	64	-1	70	1	In	VDJ
NTGAAGATCCAGCCCTCAGAACCCAGGGACTCAGCTGTGTACTTCTGTGCCAGCAGTTCCCTAGCGTATACGCAGTATTTTGGCCCA	CASSSLAYTQYF	1	8.532423208191126E-4	36	TCRBV12-03/12-04*01	TCRBV12	TCRBV12-03/12-04	01				TCRBD02-01	TCRBD02	TCRBD02-01				01,02	TCRBJ02-03*01	TCRBJ02	TCRBJ02-03	01				4	1	4	6	2	7	45	58	60	66	67	1	In	VDJ
CCCAGCCCCAACCAGACCTCTCTGTACTTCTGTGCCAGCAGTTTATGGTCGGCGGGGCGGGTCACAGATACGCAGTATTTTGGCCCA	CASSLWSAGRVTDTQYF	1	8.532423208191126E-4	51	TCRBV27-01*01	TCRBV27	TCRBV27-01	01				TCRBD02-01*01	TCRBD02	TCRBD02-01	01				TCRBJ02-03*01	TCRBJ02	TCRBJ02-03	01				1	5	7	3	5	2	30	46	51	57	62	1	In	VDJ
CGCTCACCAGGCCTGGGGGACGCAGCCATGTACCTGTGTGCCACCAGCAGACACCAAGGGACCGCTCCAACAGCTTTCTTTGGACAA	CATSRHQGTAPTAFF	1	8.532423208191126E-4	45	TCRBV15-01*02	TCRBV15	TCRBV15-01	02								TCRBD01,TCRBD02	TCRBD01-01,TCRBD02-01		TCRBJ01-01*01	TCRBJ01	TCRBJ01-01	01				2	9	0	7	6	10	36	51	57	62	71	1	In	VDJ
GCACCAACCAGACATCTATGTACCTCTGTGCCAGCAGTCCCCGGCACGGAACACCTCCTCGAGAAAGAAAAACTGTTTTTTGGCAGT		1	8.532423208191126E-4	55	TCRBV28-01*01	TCRBV28	TCRBV28-01	01								TCRBD01,TCRBD02	TCRBD01-01,TCRBD02-01		TCRBJ01-04*01	TCRBJ01	TCRBJ01-04	01				5	16	1	8	9	8	26	38	47	50	66	1	Out	VDJ
ACATCGGCCCAAAAGAACCCGACAGCTTTCTATCTCTGTGCCAGTAGTATAGGGTTAGGGAGAAACTATGGCTACACCTTCGGTTCG	CASSIGLGRNYGYTF	1	8.532423208191126E-4	45	TCRBV19-01*01	TCRBV19	TCRBV19-01	01				TCRBD02-01*02	TCRBD02	TCRBD02-01	02				TCRBJ01-02*01	TCRBJ01	TCRBJ01-02	01				1	1	9	2	5	2	36	52	57	62	63	1	In	VDJ
AATGTGAACGCCTTGGAGCTGGACGACTCGGCCCTGTATCTCTGTGCCAGCAGCCTGGACAGGGGCCCCGAGCAGTACTTCGGGCCG	CASSLDRGPEQYF	1	8.532423208191126E-4	39	TCRBV05-04*01	TCRBV05	TCRBV05-04	01				TCRBD01-01*01	TCRBD01	TCRBD01-01	01				TCRBJ02-07*01	TCRBJ02	TCRBJ02-07	01				0	3	3	2	0	6	42	-1	58	65	68	1	In	VDJ
CTGCAGCCAGAAGACTCAGCCCTGTATCTCTGCGCCAGCAGCCAAGAAGATAGGGCGGGCGTCGGTTACGAGCAGTACTTCGGGCCG	CASSQEDRAGVGYEQYF	1	8.532423208191126E-4	51	TCRBV04-01*01	TCRBV04	TCRBV04-01	01				TCRBD02-01	TCRBD02	TCRBD02-01				01,02	TCRBJ02-07*01	TCRBJ02	TCRBJ02-07	01				0	7	7	4	7	4	30	47	54	59	66	1	In	VDJ
CTGACTGTGAGCAACATGAGCCCTGAAGACAGCAGCATATATCTCTGCAGCGCGGAGATTGGAAAAAACATTCAGTACTTCGGCGCC	CSAEIGKNIQYF	1	8.532423208191126E-4	36	TCRBV29-01*03	TCRBV29	TCRBV29-01	03								TCRBD01,TCRBD02	TCRBD01-01,TCRBD02-01		TCRBJ02-04*01	TCRBJ02	TCRBJ02-04	01				4	0	1	8	5	4	45	55	60	-1	63	1	In	VDJ
ACTCTGACAGTGACCAGTGCCCATCCTGAAGACAGCAGCTTCTACATCTGCAGTGCCAGCGTCACGGATGAGCAGTTCTTCGGGCCA	CSASVTDEQFF	1	8.532423208191126E-4	33	TCRBV20-01	TCRBV20	TCRBV20-01				01,04	TCRBD02-01	TCRBD02	TCRBD02-01				01,02	TCRBJ02-01*01	TCRBJ02	TCRBJ02-01	01				6	6	6	6	1	8	48	56	57	61	67	1	In	VDJ
ATCAATTCCCTGGAGCTTGGTGACTCTGCTGTGTATTTCTGTGCCAGCAGCCAAGAGGGGCTGGCGAATGAGCAGTTCTTCGGGCCA	CASSQEGLANEQFF	1	8.532423208191126E-4	42	TCRBV03-01/03-02*01	TCRBV03	TCRBV03-01/03-02	01				TCRBD01-01*01	TCRBD01	TCRBD01-01	01				TCRBJ02-01*01	TCRBJ02	TCRBJ02-01	01				0	5	7	0	0	7	39	-1	56	61	66	1	In	VDJ
NNNNNNNNTGTCGGCTGCTCCCTCCCAAACATCTGTGTACTTCTGTGCCAGCAGTTACCGAGGTTCGATGAAGCTTTCTTTGGACAA		1	8.532423208191126E-4	38	TCRBV06-02/06-03*01	TCRBV06	TCRBV06-02/06-03	01				TCRBD02-01*02	TCRBD02	TCRBD02-01	02				TCRBJ01-01*01	TCRBJ01	TCRBJ01-01	01				2	5	11	1	1	7	43	58	59	63	68	1	Out	VDJ
GCAGGTAGTGCGAGGAGATTCGGCAGCTTATTTCTGTGCCAGCTCACCCGCACCATCCCGGGTCCATACGAGCAGTACTTCGGGCCG		1	8.532423208191126E-4	47	TCRBV18-01*01	TCRBV18	TCRBV18-01	01				TCRBD02-01	TCRBD02	TCRBD02-01				01,02	TCRBJ02-07*01	TCRBJ02	TCRBJ02-07	01				3	4	8	4	10	4	34	48	58	62	66	1	Out	VDJ
NNNNTGTCGGCTGCTCCCTCCCAGACATCTGTGTACTTCTGTGCCAGCAATCAGAGGGACAGCTTCGACGAACAGTACTTCGGGCCG	CASNQRDSFDEQYF	1	8.532423208191126E-4	42	TCRBV06-05*01	TCRBV06	TCRBV06-05	01				TCRBD01-01*01	TCRBD01	TCRBD01-01	01				TCRBJ02-07*01	TCRBJ02	TCRBJ02-07	01				7	10	0	5	6	10	39	49	55	62	72	1	In	VDJ
NNNNTGTCGGCTGCTCCCTCCCAGACATCTGTGTACTTCTGTGCCAGCAGTTCCCAGGCAACCCACAATGAGCAGTTCTTCGGGCCA	CASSSQATHNEQFF	1	8.532423208191126E-4	42	TCRBV06-05*01	TCRBV06	TCRBV06-05	01				TCRBD01-01*01	TCRBD01	TCRBD01-01	01				TCRBJ02-01*01	TCRBJ02	TCRBJ02-01	01				4	6	4	4	2	5	39	52	54	58	64	1	In	VDJ
CCCTCAGAACCCAGGGACTCAGCTGTGTACTTCTGTGCCAGCAGCCCCGGGACAGGGGGCGCTTCTGAAAAACTGTTTTTTGGCAGT	CASSPGTGGASEKLFF	1	8.532423208191126E-4	48	TCRBV12	TCRBV12				TCRBV12-03/12-04,TCRBV12-04		TCRBD01-01*01	TCRBD01	TCRBD01-01	01				TCRBJ01-04*01	TCRBJ01	TCRBJ01-04	01				6	5	0	0	4	7	33	44	48	60	65	1	In	VDJ
GAAGATCCAGCGCACAGAGCAGCGGGACTCGGCCATGTATCGCTGTGCCAGCAGGAGTTGCCCCTGGAAAAACTGTTTTTTGGCAGT		1	8.532423208191126E-4	38	TCRBV07-06*01	TCRBV07	TCRBV07-06	01				TCRBD02-01*02	TCRBD02	TCRBD02-01	02				TCRBJ01-04*01	TCRBJ01	TCRBJ01-04	01				6	9	11	2	0	8	43	-1	54	57	66	1	Out	VDJ
CAGCGCACAGAGCAGGGGGACTCGGCCATGTATCTCTGTGCCAGCAGCGTACAACAGGGAACGGGGGAAAAACTGTTTTTTGGCAGT	CASSVQQGTGEKLFF	1	8.532423208191126E-4	45	TCRBV07-09*01	TCRBV07	TCRBV07-09	01				TCRBD01-01*01	TCRBD01	TCRBD01-01	01				TCRBJ01-04*01	TCRBJ01	TCRBJ01-04	01				5	7	3	3	5	8	36	48	53	59	66	1	In	VDJ
CGGTCCACAAAGCTGGAGGACTCAGCCATGTACTTCTGTGCCAGCAGTGAAGTCAGGGCCGGTAGAAACACCATATATTTTGGAGAG	CASSEVRAGRNTIYF	1	8.532423208191126E-4	45	TCRBV02-01	TCRBV02	TCRBV02-01				01,03	TCRBD01-01*01	TCRBD01	TCRBD01-01	01				TCRBJ01-03*01	TCRBJ01	TCRBJ01-03	01				1	6	4	3	1	5	36	52	53	58	64	1	In	VDJ
TGAAGATCCAGCGCACAGAGCAGGGGGACTCGGCCATGTATCTCTGTGCCAGCAGTTGACTAACCGGAGCTCCAGTACTTCGGGCCA		1	8.532423208191126E-4	37	TCRBV07-09*01	TCRBV07	TCRBV07-09	01				TCRBD02-01	TCRBD02	TCRBD02-01				01,02	TCRBJ02-05*01	TCRBJ02	TCRBJ02-05	01				6	9	2	9	2	10	44	55	57	62	71	1	Out	VDJ
CAGCGCACAGAGCAGGGGGACTCGGCCATGTATCTCTGTGCCAGCAGCTTAGTTGAAGGGAGACTTGCTGAAGCTTTCTTTGGACAA	CASSLVEGRLAEAFF	1	8.532423208191126E-4	45	TCRBV07-09*01	TCRBV07	TCRBV07-09	01				TCRBD02-01*02	TCRBD02	TCRBD02-01	02				TCRBJ01-01*01	TCRBJ01	TCRBJ01-01	01				1	5	9	2	5	6	36	52	57	62	67	1	In	VDJ
CAGCGCACAGAGCAGGGGGACTCGGCCATGTATCTCTGTGCCAGCAGCTTAGATATAGGCTGGAACTATGGCTACACCTTCGGTTCG	CASSLDIGWNYGYTF	1	8.532423208191126E-4	45	TCRBV07-09*01	TCRBV07	TCRBV07-09	01								TCRBD01,TCRBD02	TCRBD01-01,TCRBD02-01		TCRBJ01-02*01	TCRBJ01	TCRBJ01-02	01				1	4	5	4	4	2	36	52	56	59	63	1	In	VDJ
ACTCTGACAGTGACCAGTGCCCATCCTGAAGACAGCAGCTTCTACATCTGCAGCGGGAGTGCTGGAAACACCATATATTTTGGAGAG	CSGSAGNTIYF	1	8.532423208191126E-4	33	TCRBV20-01	TCRBV20	TCRBV20-01				01,04	TCRBD02-01*02	TCRBD02	TCRBD02-01	02				TCRBJ01-03*01	TCRBJ01	TCRBJ01-03	01				9	2	8	2	0	2	48	-1	53	59	61	1	In	VDJ
CGCACAGAGCAGGAGGACTCGGCCGTGTATCTCTGTGCCAGCAGCCCCCACGCGGGGGGGCTTGACAATGAGCAGTTCTTCGGGCCA	CASSPHAGGLDNEQFF	1	8.532423208191126E-4	48	TCRBV07-02	TCRBV07	TCRBV07-02				01,02	TCRBD02-01*01	TCRBD02	TCRBD02-01	01				TCRBJ02-01*01	TCRBJ02	TCRBJ02-01	01				5	4	7	0	6	5	33	45	51	60	64	1	In	VDJ
ACTGTGACATCGGCCCAAAAGAACCCGACAGCTTTCTATCTCTGTGCCAGTAGTATAGCTAGTACAGATACGCAGTATTTTGGCCCA	CASSIASTDTQYF	1	8.532423208191126E-4	39	TCRBV19-01*01	TCRBV19	TCRBV19-01	01				TCRBD02-01	TCRBD02	TCRBD02-01				01,02	TCRBJ02-03*01	TCRBJ02	TCRBJ02-03	01				1	1	4	8	0	3	42	-1	58	62	63	1	In	VDJ
ACCAGTGCCCATCCTGAAGACAGCAGCTTCTACATCTGCAGTGCTAGCCCGACTAGCGGGGTACAAGAGACCCAGTACTTCGGGCCA	CSASPTSGVQETQYF	1	8.532423208191126E-4	45	TCRBV20	TCRBV20				TCRBV20-01,TCRBV20-or09_02		TCRBD02-01*01	TCRBD02	TCRBD02-01	01				TCRBJ02-05*01	TCRBJ02	TCRBJ02-05	01				3	2	2	3	3	2	36	47	50	61	63	1	In	VDJ
NTGTCGGCTGCTCCCTCCCAGACATCTGTGTACTTCTGTGCCAGCAGGAGCGGGGGGACCTACACAGATACGCAGTATTTTGGCCCA	CASRSGGTYTDTQYF	1	8.532423208191126E-4	45	TCRBV06-05*01	TCRBV06	TCRBV06-05	01				TCRBD02-01*01	TCRBD02	TCRBD02-01	01				TCRBJ02-03*01	TCRBJ02	TCRBJ02-03	01				6	5	6	1	1	2	36	47	48	57	62	1	In	VDJ
NNNNTGTCGGCTGCTCCCTCCCAGACATCTGTGTACTTCTGTGCCAGCAGGGACCCCGGACAGCTTAATACGCAGTATTTTGGCCCA	CASRDPGQLNTQYF	1	8.532423208191126E-4	42	TCRBV06-05*01	TCRBV06	TCRBV06-05	01				TCRBD01-01*01	TCRBD01	TCRBD01-01	01				TCRBJ02-03*01	TCRBJ02	TCRBJ02-03	01				6	4	1	5	7	7	39	50	57	63	67	1	In	VDJ
CTGGAGTCGGCTGCTCCCTCCCAGACATCTGTGTACTTCTGTGCCAGCAGTGGGACGGTAAGAGGCACTGAAGCTTTCTTTGGACAA	CASSGTVRGTEAFF	1	8.532423208191126E-4	42	TCRBV06-01*01	TCRBV06	TCRBV06-01	01								TCRBD01,TCRBD02	TCRBD01-01,TCRBD02-01		TCRBJ01-01*01	TCRBJ01	TCRBJ01-01	01				4	9	1	7	0	4	39	-1	52	56	65	1	In	VDJ
GCTCCCTCCCAGACATCTGTGTACTTCTGTGCCAGCACCTCCCAAGGGGCAGGGGGCATAGGGCACACTGAAGCTTTCTTTGGACAA	CASTSQGAGGIGHTEAFF	1	8.532423208191126E-4	54	TCRBV06	TCRBV06				TCRBV06-01,TCRBV06-05,TCRBV06-06		TCRBD01-01*01	TCRBD01	TCRBD01-01	01				TCRBJ01-01*01	TCRBJ01	TCRBJ01-01	01				7	7	4	0	12	3	27	37	49	57	64	1	In	VDJ
CTGACCCTGGAGTCTGCCAGGCCCTCACATACCTCTCAGTACCTCTGTGCCAGTACCATCTCGAACACTGAAGCTTTCTTTGGACAA	CASTISNTEAFF	1	8.532423208191126E-4	36	TCRBV25-01*01	TCRBV25	TCRBV25-01	01								TCRBD01,TCRBD02	TCRBD01-01,TCRBD02-01		TCRBJ01-01*01	TCRBJ01	TCRBJ01-01	01				9	6	3	7	1	1	45	53	54	56	62	1	In	VDJ
ACCAGTGCCCATCCTGAAGACAGCAGCTTCTACATCTGCAGTGCAAACCCTCCGGGTTCCTCTGGAAACACCATATATTTTGGAGAG	CSANPPGSSGNTIYF	1	8.532423208191126E-4	45	TCRBV20	TCRBV20				TCRBV20-01,TCRBV20-or09_02		TCRBD02-01	TCRBD02	TCRBD02-01				01,02	TCRBJ01-03*01	TCRBJ01	TCRBJ01-03	01				6	3	8	4	8	0	36	44	52	56	59	1	In	VDJ
CAGCGCACAGAGCGGGGGGACTCAGCCGTGTATCTCTGTGCCAGCAGCTTAACGCTGGGACAGTACAATGAGCAGTTCTTCGGGCCA	CASSLTLGQYNEQFF	1	8.532423208191126E-4	45	TCRBV07-03*01	TCRBV07	TCRBV07-03	01				TCRBD01-01*01	TCRBD01	TCRBD01-01	01				TCRBJ02-01*01	TCRBJ02	TCRBJ02-01	01				0	0	0	5	3	4	36	53	56	-1	63	1	In	VDJ
NNNNNTGTCGGCTGCTCCCTCCCAGACATCTGTGTACTTCTGTGCCAGCAGGCGGACAGGGCCCACACTGAAGCTTTCTTTGGACAA		1	8.532423208191126E-4	41	TCRBV06-05*01	TCRBV06	TCRBV06-05	01				TCRBD01-01*01	TCRBD01	TCRBD01-01	01				TCRBJ01-01*01	TCRBJ01	TCRBJ01-01	01				6	3	1	3	2	3	40	51	53	61	64	1	Out	VDJ
AGGATCCAGCAGGTAGTGCGAGGAGATTCGGCAGCTTATTTCTGTGCCAGCTCACCGGCGGAGTCCTACGAGCAGTACTTCGGGCCG	CASSPAESYEQYF	1	8.532423208191126E-4	39	TCRBV18-01*01	TCRBV18	TCRBV18-01	01				TCRBD02-01	TCRBD02	TCRBD02-01				01,02	TCRBJ02-07*01	TCRBJ02	TCRBJ02-07	01				3	2	7	5	1	1	42	56	57	61	63	1	In	VDJ
ATCCAGCAGGTAGTGCGAGGAGATTCGGCAGCTTATTTCTGTGCCAGCTTGGGGAACCGCACCTCCTACGAGCAGTACTTCGGGCCG	CASLGNRTSYEQYF	1	8.532423208191126E-4	42	TCRBV18-01*01	TCRBV18	TCRBV18-01	01								TCRBD01,TCRBD02	TCRBD01-01,TCRBD02-01		TCRBJ02-07*01	TCRBJ02	TCRBJ02-07	01				7	7	0	8	2	0	39	49	51	55	62	1	In	VDJ
CTACACACCCTGCAGCCAGAAGACTCGGCCCTGTATCTCTGTGCCAGCAGCCTAGGACAGGGTACCTACGAGCAGTACTTCGGGCCG	CASSLGQGTYEQYF	1	8.532423208191126E-4	42	TCRBV04-02*01	TCRBV04	TCRBV04-02	01				TCRBD01-01*01	TCRBD01	TCRBD01-01	01				TCRBJ02-07*01	TCRBJ02	TCRBJ02-07	01				4	2	1	3	2	2	39	52	54	62	64	1	In	VDJ
GTGAACGCCTTGGAGCTGGACGACTCGGCCCTGTATCTCTGTGCCAGCAGCTTGGACTTGGGTAATTCACCCCTCCACTTTGGGAAC	CASSLDLGNSPLHF	1	8.532423208191126E-4	42	TCRBV05-04*01	TCRBV05	TCRBV05-04	01								TCRBD01,TCRBD02	TCRBD01-01,TCRBD02-01		TCRBJ01-06*02	TCRBJ01	TCRBJ01-06	02				0	0	0	9	4	6	39	55	59	-1	62	1	In	VDJ
NNNNNNNNTGTCGGCTGCTCCCTCCCAGACATCTGTGTACTTCTGTGCCAGCAGTTACTCGGGTTCCCTGAAGCTTTCTTTGGACAA		1	8.532423208191126E-4	38	TCRBV06-05*01	TCRBV06	TCRBV06-05	01								TCRBD01,TCRBD02	TCRBD01-01,TCRBD02-01		TCRBJ01-01*01	TCRBJ01	TCRBJ01-01	01				0	4	0	9	0	6	43	-1	60	63	67	1	Out	VDJ
ACAGAGCAGGAGGACTCCGCCGTGTATCTCTGTGCCAGCAGCTACATCCTGGACAGGGGGTTCCCCGGGGAGCTGTTTTTTGGAGAA	CASSYILDRGFPGELFF	1	8.532423208191126E-4	51	TCRBV07-08*01	TCRBV07	TCRBV07-08	01				TCRBD01-01*01	TCRBD01	TCRBD01-01	01				TCRBJ02-02*01	TCRBJ02	TCRBJ02-02	01				4	4	1	1	7	6	30	43	50	60	64	1	In	VDJ
AAGATCCAGCGCACAGAGCGGGGGGACTCAGCCGTGTATCTCTGTGCCAGCAGCCGACAGGGGACCGGGGAGCTGTTTTTTGGAGAA	CASSRQGTGELFF	1	8.532423208191126E-4	39	TCRBV07-03*01	TCRBV07	TCRBV07-03	01				TCRBD01-01*01	TCRBD01	TCRBD01-01	01				TCRBJ02-02*01	TCRBJ02	TCRBJ02-02	01				5	0	2	2	1	5	42	54	55	-1	63	1	In	VDJ
TCGGCTGCTCCCTCCCAAACATCTGTGTACTTCTGTGCCAGCAGTCACGGACTAGCGGGGCCTTCAGGGGAGCTGTTTTTTGGAGAA	CASSHGLAGPSGELFF	1	8.532423208191126E-4	48	TCRBV06-02/06-03*01	TCRBV06	TCRBV06-02/06-03	01				TCRBD02-01*01	TCRBD02	TCRBD02-01	01				TCRBJ02-02*01	TCRBJ02	TCRBJ02-02	01				5	6	1	3	3	8	33	45	48	60	66	1	In	VDJ
NTGTCGGCTGCTCCCTCCCAAACATCTGTGTACTTCTGTGCCAGCAGTTAACAGGGTCTCCGCTCCTACGAGCAGTACTTCGGGCCG	CASS*QGLRSYEQYF	1	8.532423208191126E-4	45	TCRBV06-02/06-03*01	TCRBV06	TCRBV06-02/06-03	01				TCRBD01-01*01	TCRBD01	TCRBD01-01	01				TCRBJ02-07*01	TCRBJ02	TCRBJ02-07	01				3	6	3	3	0	0	36	-1	50	56	62	1	Stop	VDJ
ATCCAGCCCTCAGAACCCAGGGACTCAGCTGTGTACTTCTGTGCCAGCAGTTGGGGTACGAGCACCGGGGAGCTGTTTTTTGGAGAA	CASSWGTSTGELFF	1	8.532423208191126E-4	42	TCRBV12	TCRBV12				TCRBV12-03/12-04,TCRBV12-04						TCRBD01,TCRBD02	TCRBD01-01,TCRBD02-01		TCRBJ02-02*01	TCRBJ02	TCRBJ02-02	01				4	6	6	2	0	4	39	-1	52	56	62	1	In	VDJ
NNNNTGTCGGCTGCTCCCTCCCAAACATCTGTGTACTTCTGTGCCAGCAGTTATGCAGGGGCTATCACTGAAGCTTTCTTTGGACAA	CASSYAGAITEAFF	1	8.532423208191126E-4	42	TCRBV06-02/06-03*01	TCRBV06	TCRBV06-02/06-03	01				TCRBD01-01*01	TCRBD01	TCRBD01-01	01				TCRBJ01-01*01	TCRBJ01	TCRBJ01-01	01				3	4	4	2	2	4	39	53	55	61	65	1	In	VDJ
GCTGTACCCTCTCAGACATCTGTGTACTTCTGTGCCAGCAGAACCCTCCGACAGATTCCCCGGAATGAAAAACTGTTTTTTGGCAGT	CASRTLRQIPRNEKLFF	1	8.532423208191126E-4	51	TCRBV06-04*01	TCRBV06	TCRBV06-04	01				TCRBD01-01*01	TCRBD01	TCRBD01-01	01				TCRBJ01-04*01	TCRBJ01	TCRBJ01-04	01				6	9	2	5	8	5	30	41	49	54	63	1	In	VDJ
CAGCCTGCAGAGCTTGAGGACTCGGCCGTGTATCTCTGTGCCGCGGCCCTAGGGGGAGAAGATCCCTACGAGCAGTACTTCGGGCCG	CAAALGGEDPYEQYF	1	8.532423208191126E-4	45	TCRBV11	TCRBV11				TCRBV11-02,TCRBV11-03		TCRBD01-01*01	TCRBD01	TCRBD01-01	01				TCRBJ02-07*01	TCRBJ02	TCRBJ02-07	01				11	8	5	1	8	2	36	42	50	56	64	1	In	VDJ
GAGTGCCTTGGAGCTGGGGGACTCGGCCCTGTATCTCTGTGCCAGAAGCCTACTCGGGACAGTAGATACGAGCAGTACTTCGGGCCG		1	8.532423208191126E-4	44	TCRBV05-03	TCRBV05	TCRBV05-03				01,02	TCRBD01-01*01	TCRBD01	TCRBD01-01	01				TCRBJ02-07*01	TCRBJ02	TCRBJ02-07	01				4	4	0	5	6	4	37	49	55	62	66	1	Out	VDJ
CACGCCCTGCAGCCAGAAGACTCAGCCCTGTATCTCTGCGCCAGCAGCCAAACGACAGGGTCGCGGGCACCCCTCCACTTTGGGAAC	CASSQTTGSRAPLHF	1	8.532423208191126E-4	45	TCRBV04-01*01	TCRBV04	TCRBV04-01	01				TCRBD01-01*01	TCRBD01	TCRBD01-01	01				TCRBJ01-06*02	TCRBJ01	TCRBJ01-06	02				2	7	2	3	2	11	36	51	53	60	67	1	In	VDJ
CACGCCCTGCAGCCAGAAGACTCAGCCCTGTATCTCTGCGCCAGCAGCCAATTGAGGGGAGTCGGCACTGAAGCTTTCTTTGGACAA	CASSQLRGVGTEAFF	1	8.532423208191126E-4	45	TCRBV04-01*01	TCRBV04	TCRBV04-01	01								TCRBD01,TCRBD02	TCRBD01-01,TCRBD02-01		TCRBJ01-01*01	TCRBJ01	TCRBJ01-01	01				2	6	5	2	3	4	36	51	54	59	65	1	In	VDJ
CTGATTCTGGAGTCCGCCAGCACCAACCAGACATCTATGTACCTCTGTGCCAGCAGGGCCCGGCAGGACATTCAGTACTTCGGCGCC	CASRARQDIQYF	1	8.532423208191126E-4	36	TCRBV28-01*01	TCRBV28	TCRBV28-01	01				TCRBD01-01*01	TCRBD01	TCRBD01-01	01				TCRBJ02-04*01	TCRBJ02	TCRBJ02-04	01				6	0	4	4	7	8	45	56	63	-1	67	1	In	VDJ
CTGCTGCCTCCTCCCAGACATCTGTATATTTCTGCGCCAGCAGTGAGTCGACTCGGGGGCCCTAAGAACATTCAGTACTTCGGCGCC		1	8.532423208191126E-4	49	TCRBV10-01	TCRBV10	TCRBV10-01				01,03					TCRBD01,TCRBD02	TCRBD01-01,TCRBD02-01		TCRBJ02-04*01	TCRBJ02	TCRBJ02-04	01				0	6	6	0	5	7	32	49	54	60	66	1	Out	VDJ
TCTCTGGAGCTGGGGGACTCAGCTTTGTATTTCTGTGCCAGCAGCGCCAGACCAGGTAGGGCGGACACTGAAGCTTTCTTTGGACAA	CASSARPGRADTEAFF	1	8.532423208191126E-4	48	TCRBV09-01*01	TCRBV09	TCRBV09-01	01								TCRBD01,TCRBD02	TCRBD01-01,TCRBD02-01		TCRBJ01-01*01	TCRBJ01	TCRBJ01-01	01				3	8	4	4	6	3	33	46	52	56	64	1	In	VDJ
GTGAGCACCTTGGAGCTGGGGGACTCAGCCCTTTATCTTTGCGCCAGCAGCCCCGGGACGTACTCCTACGAGCAGTACTTCGGGCCG	CASSPGTYSYEQYF	1	8.532423208191126E-4	42	TCRBV05-01*01	TCRBV05	TCRBV05-01	01								TCRBD01,TCRBD02	TCRBD01-01,TCRBD02-01		TCRBJ02-07*01	TCRBJ02	TCRBJ02-07	01				4	3	0	7	3	0	39	51	54	59	62	1	In	VDJ
ATCCAGCCCTCAGAACCCAGGGACTCAGCTGTGTACTTCTGTGCCAGCAGTCTAGGGACAGGGCATTCACCCCTCCACTTTGGGAAC	CASSLGTGHSPLHF	1	8.532423208191126E-4	42	TCRBV12	TCRBV12				TCRBV12-03/12-04,TCRBV12-04		TCRBD01-01*01	TCRBD01	TCRBD01-01	01				TCRBJ01-06*02	TCRBJ01	TCRBJ01-06	02				1	1	1	3	0	8	39	-1	55	63	64	1	In	VDJ
CACGCCCTGCAGCCAGAAGACTCAGCCCTGTATCTCTGCGCCAGCAGCCAACCGACAGGGTCGCGGGCACCCCTCCACTTTGGGAAC	CASSQPTGSRAPLHF	1	8.532423208191126E-4	45	TCRBV04-01*01	TCRBV04	TCRBV04-01	01				TCRBD01-01*01	TCRBD01	TCRBD01-01	01				TCRBJ01-06*02	TCRBJ01	TCRBJ01-06	02				2	7	2	3	2	11	36	51	53	60	67	1	In	VDJ
CTGAGGATCCAGCAGGTAGTGCGAGGAGATTCGGCAGCTTATTTCTGTGCCAGCTCCCCTCGGACCTACGAGCAGTACTTCGGGCCG	CASSPRTYEQYF	1	8.532423208191126E-4	36	TCRBV18-01*01	TCRBV18	TCRBV18-01	01								TCRBD01,TCRBD02	TCRBD01-01,TCRBD02-01		TCRBJ02-07*01	TCRBJ02	TCRBJ02-07	01				6	0	1	8	5	2	45	56	61	-1	64	1	In	VDJ
ATCCAGCCTGCAGAGCTTGGGGACTCGGCCATGTATCTCTGTGCCAGCACCCCGGGACAATATAATTCACCCCTCCACTTTGGGAAC	CASTPGQYNSPLHF	1	8.532423208191126E-4	42	TCRBV11-01*01	TCRBV11	TCRBV11-01	01				TCRBD01-01*01	TCRBD01	TCRBD01-01	01				TCRBJ01-06*02	TCRBJ01	TCRBJ01-06	02				7	1	0	6	4	4	39	49	53	59	60	1	In	VDJ
NNNNNNNNNNNNNNNNTGTCGGCTGCTCCCTCCCAAACATCTGTGTACTTCTGTGCCAGCAGGGGGGAGACCCAGTACTTCGGGCCA	CASRGETQYF	1	8.532423208191126E-4	30	TCRBV06	TCRBV06				TCRBV06-02/06-03,TCRBV06-02						TCRBD01,TCRBD02	TCRBD01-01,TCRBD02-01		TCRBJ02-05*01	TCRBJ02	TCRBJ02-05	01				6	0	6	2	0	5	51	-1	62	-1	66	1	In	VDJ
TGGAGTCGGCTGCTCCCTCCCAGACATCTGTGTACTTCTGTGCCAGCAGTTACCGGACTCGACACCGGGGAGCTGTTTTTTGGAGAA		1	8.532423208191126E-4	43	TCRBV06	TCRBV06				TCRBV06-01,TCRBV06-02/06-03,TCRBV06-06		TCRBD02-01	TCRBD02	TCRBD02-01				01,02	TCRBJ02-02*01	TCRBJ02	TCRBJ02-02	01				5	2	1	10	4	3	38	50	54	59	61	1	Out	VDJ
AACGCCTTGGAGCTGGACGACTCGGCCCTGTATCTCTGTGCCAGCAGCTTGGCTGGGTCTCGGGACACTGAAGCTTTCTTTGGACAA	CASSLAGSRDTEAFF	1	8.532423208191126E-4	45	TCRBV05-04*01	TCRBV05	TCRBV05-04	01				TCRBD02-01	TCRBD02	TCRBD02-01				01,02	TCRBJ01-01*01	TCRBJ01	TCRBJ01-01	01				0	0	8	4	8	3	36	52	60	-1	64	1	In	VDJ
AGAACCCAGGGACTCAGCTGTGTATTTTTGTGCTAGTGGTTTCCGGACAGGGCGAACAATAGCAATCAGCCCCAGCATTTTGGTGAT		1	8.532423208191126E-4	53	TCRBV12-05*01	TCRBV12	TCRBV12-05	01				TCRBD01-01*01	TCRBD01	TCRBD01-01	01				TCRBJ01-05*01	TCRBJ01	TCRBJ01-05	01				3	7	1	3	2	0	28	42	44	52	59	1	Out	VDJ
NNNNTGTCGGCTGCTCCCTCCCAGACATCTGTGTACTTCTGTGCCAGCAGTATCGGAGGGAGCAGTGTGGAGCAGTACTTCGGGCCG	CASSIGGSSVEQYF	1	8.532423208191126E-4	42	TCRBV06-05*01	TCRBV06	TCRBV06-05	01				TCRBD02-01*02	TCRBD02	TCRBD02-01	02				TCRBJ02-07*01	TCRBJ02	TCRBJ02-07	01				5	9	10	0	3	7	39	51	54	60	69	1	In	VDJ
NNNNNNNNNTGTCGGCTGCTCCCTCCCAGACATCTGTGTACTTCTGTGCCAGGGACAGGGAACCGCTACGAGCAGTACTTCGGGCCG		1	8.532423208191126E-4	37	TCRBV06-05*01	TCRBV06	TCRBV06-05	01				TCRBD01-01*01	TCRBD01	TCRBD01-01	01				TCRBJ02-07*01	TCRBJ02	TCRBJ02-07	01				9	5	1	3	0	3	44	-1	52	60	65	1	Out	VDJ
GCCTTGGAGCTGGGGGACTCGGCCCTGTATCTCTGTGCCAGAACCCAATCGCGGGGGGGCCATTCCGGGGAGCTGTTTTTTGGAGAA	CARTQSRGGHSGELFF	1	8.532423208191126E-4	48	TCRBV05-03	TCRBV05	TCRBV05-03				01,02	TCRBD02-01*01	TCRBD02	TCRBD02-01	01				TCRBJ02-02*01	TCRBJ02	TCRBJ02-02	01				6	5	7	0	7	6	33	43	50	59	64	1	In	VDJ
TCCGCCAGCACCAACCAGACATCTATGTACCTCTGTGCCAGCAGTTTATCAATGGAAGGACGGAAGGAAAAACTGTTTTTTGGCAGT	CASSLSMEGRKEKLFF	1	8.532423208191126E-4	48	TCRBV28-01*01	TCRBV28	TCRBV28-01	01								TCRBD01,TCRBD02	TCRBD01-01,TCRBD02-01		TCRBJ01-04*01	TCRBJ01	TCRBJ01-04	01				1	5	1	7	8	8	33	49	57	61	66	1	In	VDJ
GCAGGGGGACTCGGCCATGTATCTCTGTGCCAGCAGCTCGGCCTCGACAGGGGGCTTTATAGCAATCAGCCCCAGCATTTTGGTGAT		1	8.532423208191126E-4	56	TCRBV07-09*01	TCRBV07	TCRBV07-09	01				TCRBD01-01*01	TCRBD01	TCRBD01-01	01				TCRBJ01-05*01	TCRBJ01	TCRBJ01-05	01				4	4	2	0	7	0	25	38	45	55	59	1	Out	VDJ
NNNNTGTCGGCTGCTCCCTCCCAAACATCTGTGTACTTCTGTGCCAGCACTAACAGGGCGACGCCTGATGGCTACACCTTCGGTTCG	CASTNRATPDGYTF	1	8.532423208191126E-4	42	TCRBV06	TCRBV06				TCRBV06-02/06-03,TCRBV06-02		TCRBD01-01*01	TCRBD01	TCRBD01-01	01				TCRBJ01-02*01	TCRBJ01	TCRBJ01-02	01				7	9	3	3	3	6	39	49	52	58	67	1	In	VDJ
CGGTCCACAAAGCTGGAGGACTCAGCCATGTACTTCTGTGCCAGCAGTGGCGGCCGGGGGGGCGGGAACATTCAGTACTTCGGCGCC	CASSGGRGGGNIQYF	1	8.532423208191126E-4	45	TCRBV02-01	TCRBV02	TCRBV02-01				01,03	TCRBD02-01*01	TCRBD02	TCRBD02-01	01				TCRBJ02-04*01	TCRBJ02	TCRBJ02-04	01				4	4	8	0	5	7	36	49	54	62	66	1	In	VDJ
CTGGAGTCGCCCAGCCCCAACCAGACCTCTCTGTACTTCTGTGCCAGCAGTGCGCGACAGGGTTCCGAAAAACTGTTTTTTGGCAGT	CASSARQGSEKLFF	1	8.532423208191126E-4	42	TCRBV27-01*01	TCRBV27	TCRBV27-01	01				TCRBD01-01*01	TCRBD01	TCRBD01-01	01				TCRBJ01-04*01	TCRBJ01	TCRBJ01-04	01				5	4	2	3	4	8	39	51	55	62	66	1	In	VDJ
GTGCGAGGAGATTCGGCAGCTTATTTCTGTGCCAGCTCACAACGCGGGACTAGCGGGGGGGCCAGCTACGAGCAGTACTTCGGGCCG	CASSQRGTSGGASYEQYF	1	8.532423208191126E-4	54	TCRBV18-01*01	TCRBV18	TCRBV18-01	01				TCRBD02-01*01	TCRBD02	TCRBD02-01	01				TCRBJ02-07*01	TCRBJ02	TCRBJ02-07	01				4	4	0	0	5	3	27	40	45	61	65	1	In	VDJ
ACTGTGACATCGGCCCAAAAGAACCCGACAGCTTTCTATCTCTGTGCCAGTAGTATTGCGCCTACCTACGAGCAGTACTTCGGGCCG	CASSIAPTYEQYF	1	8.532423208191126E-4	39	TCRBV19-01*01	TCRBV19	TCRBV19-01	01				TCRBD02-01	TCRBD02	TCRBD02-01				01,02	TCRBJ02-07*01	TCRBJ02	TCRBJ02-07	01				3	0	4	9	5	2	42	56	61	-1	64	1	In	VDJ
ACCAGTGCCCATCCTGAAGACAGCAGCTTCTACATCTGCAGTGCGATCCCTCCGCGGGACAGATTATACGAGCAGTACTTCGGGCCG	CSAIPPRDRLYEQYF	1	8.532423208191126E-4	45	TCRBV20	TCRBV20				TCRBV20-01,TCRBV20-or09_02		TCRBD01-01*01	TCRBD01	TCRBD01-01	01				TCRBJ02-07*01	TCRBJ02	TCRBJ02-07	01				6	4	0	5	11	4	36	44	55	62	66	1	In	VDJ
NTGTCGGCTGCTCCCTCCCAGACATCTGTGTACTTCTGTGCCAGCAACCTCGGACAAGGGGCCAAAAACATTCAGTACTTCGGCGCC	CASNLGQGAKNIQYF	1	8.532423208191126E-4	45	TCRBV06-05*01	TCRBV06	TCRBV06-05	01				TCRBD01-01*01	TCRBD01	TCRBD01-01	01				TCRBJ02-04*01	TCRBJ02	TCRBJ02-04	01				7	4	1	6	5	1	36	46	51	56	60	1	In	VDJ
NNNNNNNTGTCGGCTGCTCCCTCCCAGACATCTGTGTACTTCTGTGCCAGCAGCCTCAGACAGGGAACTACGCAGTATTTTGGCCCA	CASSLRQGTTQYF	1	8.532423208191126E-4	39	TCRBV06-05*01	TCRBV06	TCRBV06-05	01				TCRBD01-01*01	TCRBD01	TCRBD01-01	01				TCRBJ02-03*01	TCRBJ02	TCRBJ02-03	01				6	3	2	3	5	8	42	53	58	65	68	1	In	VDJ
CAGCGCACAGAGCAGGGGGACTCGGCCATGTATCTCTGTGCCAGCAGCTTAGGGAGTAGCAGGGCAGATACGCAGTATTTTGGCCCA	CASSLGSSRADTQYF	1	8.532423208191126E-4	45	TCRBV07-09*01	TCRBV07	TCRBV07-09	01				TCRBD01-01*01	TCRBD01	TCRBD01-01	01				TCRBJ02-03*01	TCRBJ02	TCRBJ02-03	01				1	0	4	3	7	4	36	52	59	-1	64	1	In	VDJ
ACTCTGACGATCCAGCGCACAGAGCAGGGGGACTCGGCCATGTATCTCTGTGCGTTTGGAAGTTCCGGGACGCAGTATTTTGGCCCA	CAFGSSGTQYF	1	8.532423208191126E-4	33	TCRBV07-06*01	TCRBV07	TCRBV07-06	01				TCRBD02-01	TCRBD02	TCRBD02-01				01,02	TCRBJ02-03*01	TCRBJ02	TCRBJ02-03	01				12	0	8	4	12	9	48	53	65	-1	69	1	In	VDJ
GAGTGCCTTGGAGCTGGGGGACTCGGCTCTGTATCTCTGTGCCAGAAGCCTACTCGGGACAGTAGATACGAGCAGTACTTCGGGCCG		1	8.532423208191126E-4	44	TCRBV05-03	TCRBV05	TCRBV05-03				01,02	TCRBD01-01*01	TCRBD01	TCRBD01-01	01				TCRBJ02-07*01	TCRBJ02	TCRBJ02-07	01				4	4	0	5	6	4	37	49	55	62	66	1	Out	VDJ
GTCAGGGGACACAGCACTGTATTTCTGTGCCAGCAGATATACCTTAGCTACAACAAAAGTCGGGCCAACGTCCTGACTTTCGGGGCC		1	8.532423208191126E-4	56	TCRBV21-01*01	TCRBV21	TCRBV21-01	01				TCRBD02-01	TCRBD02	TCRBD02-01				01,02	TCRBJ02-06*01	TCRBJ02	TCRBJ02-06	01				6	13	5	7	8	5	25	36	44	48	61	1	Out	VDJ
GCCTTGGAGCTGGGGGACTCGGCCCTGTATCTCTGTGCCAGAACCCAATAGCGGGGGGGCCATTCCGGGGAGCTGTTTTTTGGAGAA	CARTQ*RGGHSGELFF	1	8.532423208191126E-4	48	TCRBV05-03	TCRBV05	TCRBV05-03				01,02	TCRBD02-01*01	TCRBD02	TCRBD02-01	01				TCRBJ02-02*01	TCRBJ02	TCRBJ02-02	01				6	5	5	0	5	6	33	43	48	59	64	1	Stop	VDJ
GTGAGCACCTTGGAGCTGGGGGACTCGGCCCTTTATCTTTGCGCCAGCGACAGGGGGGTGGATACCGGGGAGCTGTTTTTTGGAGAA	CASDRGVDTGELFF	1	8.532423208191126E-4	42	TCRBV05-01*01	TCRBV05	TCRBV05-01	01				TCRBD01-01*01	TCRBD01	TCRBD01-01	01				TCRBJ02-02*01	TCRBJ02	TCRBJ02-02	01				7	6	2	1	0	5	39	-1	48	57	63	1	In	VDJ
NTGAAGATCCAGCCCTCAGAACCCAGGGACTCAGCTGTGTATTTTTGTGCTAGTGGTTGGGGTAACGGGGAGCTGTTTTTTGGAGAA	CASGWGNGELFF	1	8.532423208191126E-4	36	TCRBV12-05*01	TCRBV12	TCRBV12-05	01								TCRBD01,TCRBD02	TCRBD01-01,TCRBD02-01		TCRBJ02-02*01	TCRBJ02	TCRBJ02-02	01				4	3	6	2	0	7	45	-1	58	62	65	1	In	VDJ
GTGACCAGTGCCCATCCTGAAGACAGCAGCTTCTACATCTGCAGTGCTAGAGACCACGGACAGGGCACTGAAGCTTTCTTTGGACAA	CSARDHGQGTEAFF	1	8.532423208191126E-4	42	TCRBV20	TCRBV20				TCRBV20-01,TCRBV20-or09_02		TCRBD01-01*01	TCRBD01	TCRBD01-01	01				TCRBJ01-01*01	TCRBJ01	TCRBJ01-01	01				0	0	1	3	4	4	39	53	57	-1	65	1	In	VDJ
GAGTTGGCTGCTCCCTCCCAGACATCTGTGTACTTCTGTGCCAGCAGAGCAAGGGGGCGAGACAATCAGCCCCAGCATTTTGGTGAT	CASRARGRDNQPQHF	1	8.532423208191126E-4	45	TCRBV06-06	TCRBV06	TCRBV06-06				01,04	TCRBD01-01*01	TCRBD01	TCRBD01-01	01				TCRBJ01-05*01	TCRBJ01	TCRBJ01-05	01				6	4	5	0	4	3	36	47	51	58	62	1	In	VDJ
CTGCAGCCAGAAGACTCGGCCCTGTATCTCTGCGCCAGCAGCCAGGCCCCTAGCGGGGGGATCTACAATGAGCAGTTCTTCGGGCCA	CASSQAPSGGIYNEQFF	1	8.532423208191126E-4	51	TCRBV04-03*01	TCRBV04	TCRBV04-03	01				TCRBD02-01*01	TCRBD02	TCRBD02-01	01				TCRBJ02-01*01	TCRBJ02	TCRBJ02-01	01				3	2	4	1	5	3	30	44	49	60	62	1	In	VDJ
GCTCCCTCCCAGACATCTGTGTACTTCTGTGCCAGCAGTGAAGAACCTCCCCTAGCGGGGTACTACAATGAGCAGTTCTTCGGGCCA	CASSEEPPLAGYYNEQFF	1	8.532423208191126E-4	54	TCRBV06-01*01	TCRBV06	TCRBV06-01	01				TCRBD02-01*01	TCRBD02	TCRBD02-01	01				TCRBJ02-01*01	TCRBJ02	TCRBJ02-01	01				1	2	4	3	8	3	27	43	51	60	62	1	In	VDJ
NTGTCGGCTGCTCCCTCCCAGACATCTGTGTACTTCTGTGCCAGCAGAAAAGGGATACATACCACAGATACGCAGTATTTTGGCCCA	CASRKGIHTTDTQYF	1	8.532423208191126E-4	45	TCRBV06-05*01	TCRBV06	TCRBV06-05	01								TCRBD01,TCRBD02	TCRBD01-01,TCRBD02-01		TCRBJ02-03*01	TCRBJ02	TCRBJ02-03	01				6	7	0	8	4	2	36	47	51	55	62	1	In	VDJ
NNNNNNNTGTCGGCTGCTCCCTCCCAGACATCTGTGTACTTCTGTGCCAGCAGGACTCAAATGAACACTGAAGCTTTCTTTGGACAA	CASRTQMNTEAFF	1	8.532423208191126E-4	39	TCRBV06-05*01	TCRBV06	TCRBV06-05	01				TCRBD02-01	TCRBD02	TCRBD02-01				01,02	TCRBJ01-01*01	TCRBJ01	TCRBJ01-01	01				6	4	2	10	0	0	42	-1	53	57	61	1	In	VDJ
ACCCTGGAGTCTGCCAGGCCCTCACATACCTCTCAGTACCTCTGTGCCAGCAGTTGGACCGGGACAAGCGAGCAGTACTTCGGGCCG	CASSWTGTSEQYF	1	8.532423208191126E-4	39	TCRBV25-01*01	TCRBV25	TCRBV25-01	01				TCRBD01-01*01	TCRBD01	TCRBD01-01	01				TCRBJ02-07*01	TCRBJ02	TCRBJ02-07	01				5	2	0	6	6	6	42	54	60	66	68	1	In	VDJ
TTGGAGCTGGGGGACTCGGCCCTTTATCTTTGCGCCAGCAGCCACGGACAGTATCTCGCCTCTGGAAACACCATATATTTTGGAGAG	CASSHGQYLASGNTIYF	1	8.532423208191126E-4	51	TCRBV05-01*01	TCRBV05	TCRBV05-01	01				TCRBD01-01*01	TCRBD01	TCRBD01-01	01				TCRBJ01-03*01	TCRBJ01	TCRBJ01-03	01				4	8	1	5	3	0	30	42	45	51	59	1	In	VDJ
TGTGAGCACCTTGGAGCTGGGGGACTCGGCCCTTTATCTTTGCGCCAGCAGCTCTGGGGGGTCTACAATGAGCAGTTCTTCGGGCCA		1	8.532423208191126E-4	41	TCRBV05-01*01	TCRBV05	TCRBV05-01	01				TCRBD02-01*01	TCRBD02	TCRBD02-01	01				TCRBJ02-01*01	TCRBJ02	TCRBJ02-01	01				3	1	9	1	2	3	40	53	55	61	62	1	Out	VDJ
CCTGGAGCTTGGTGACTCTGCTGTGTATTTCTGTGCCAGCAGCCCGGTCAATCCCATTCTTTCTCTGAGACCCAGTACTTCGGGCCA		1	8.532423208191126E-4	50	TCRBV03-01/03-02*01	TCRBV03	TCRBV03-01/03-02	01				TCRBD02-01	TCRBD02	TCRBD02-01				01,02	TCRBJ02-05*01	TCRBJ02	TCRBJ02-05	01				4	19	8	5	0	5	31	-1	44	47	66	1	Out	VDJ
TCCCTGGAGCTTGGTGACTCTGCTGTGTATTTCTGTGCCAGCAGCCGACCCCGGAGGTCCAAGGGAGAGACCCAGTACTTCGGGCCA	CASSRPRRSKGETQYF	1	8.532423208191126E-4	48	TCRBV03-01/03-02*01	TCRBV03	TCRBV03-01/03-02	01				TCRBD02-01*02	TCRBD02	TCRBD02-01	02				TCRBJ02-05*01	TCRBJ02	TCRBJ02-05	01				4	8	10	1	6	4	33	46	52	57	65	1	In	VDJ
GCCCATCCTGAAGACAGCAGCTTCTACATCTGCAGTGCTAGAGAGTCATACAGCGGACCCTTTGGTGATACGCAGTATTTTGGCCCA	CSARESYSGPFGDTQYF	1	8.532423208191126E-4	51	TCRBV20	TCRBV20				TCRBV20-01,TCRBV20-or09_02		TCRBD02-01	TCRBD02	TCRBD02-01				01,02	TCRBJ02-03*01	TCRBJ02	TCRBJ02-03	01				0	10	6	5	7	6	30	44	51	56	66	1	In	VDJ
GCCTTGGAGCTGGGGGACTCGGCCCTGTATCTCTGTGCCACAACCCAATAGCGGGGGGGCCATTCCGGGGAGCTGTTTTTTGGAGAA	CATTQ*RGGHSGELFF	1	8.532423208191126E-4	48	TCRBV05-03	TCRBV05	TCRBV05-03				01,02	TCRBD02-01*01	TCRBD02	TCRBD02-01	01				TCRBJ02-02*01	TCRBJ02	TCRBJ02-02	01				9	5	5	0	8	6	33	40	48	59	64	1	Stop	VDJ
NTGTCGGCTGCTCCCTCCCAGACATCTGTGTACTTCTGTGCCAGCAGTCCGCCCACAGGAGACTATGAAAAACTGTTTTTTGGCAGT	CASSPPTGDYEKLFF	1	8.532423208191126E-4	45	TCRBV06-05*01	TCRBV06	TCRBV06-05	01				TCRBD01-01*01	TCRBD01	TCRBD01-01	01				TCRBJ01-04*01	TCRBJ01	TCRBJ01-04	01				5	5	3	4	6	6	36	48	54	59	64	1	In	VDJ
TGCAAAGCTTGAGGACTCGGCCGTGTATCTCTGTGCCAGCAGCTGGGACAGAACAAGCAGAAGACCTATGGCTACACCTTCGGTTCG		1	8.532423208191126E-4	50	TCRBV11-02	TCRBV11	TCRBV11-02				01,03	TCRBD01-01*01	TCRBD01	TCRBD01-01	01				TCRBJ01-02*01	TCRBJ01	TCRBJ01-02	01				4	14	0	5	0	4	31	-1	44	51	65	1	Out	VDJ
NNNNNNNTGTCGGCTGCTCCCTCCCAAACATCTGTGTACTTCTGTGCCAGCAGTTACCTTCCGGGCGGCGAGCAGTACTTCGGGCCG	CASSYLPGGEQYF	1	8.532423208191126E-4	39	TCRBV06-02/06-03*01	TCRBV06	TCRBV06-02/06-03	01								TCRBD01,TCRBD02	TCRBD01-01,TCRBD02-01		TCRBJ02-07*01	TCRBJ02	TCRBJ02-07	01				2	2	8	0	5	6	42	57	62	66	68	1	In	VDJ
NTGTCGGCTGCTCCCTCCCAAACATCTGTGTACTTCTGTGCCAGCAGTTCCGGGACGTTCGATTCCTACGAGCAGTACTTCGGGCCG	CASSSGTFDSYEQYF	1	8.532423208191126E-4	45	TCRBV06-02/06-03*01	TCRBV06	TCRBV06-02/06-03	01								TCRBD01,TCRBD02	TCRBD01-01,TCRBD02-01		TCRBJ02-07*01	TCRBJ02	TCRBJ02-07	01				4	7	0	7	2	1	36	49	51	56	63	1	In	VDJ
CTGACAGTGACCAGTGCCCATCCTGAAGACAGCAGCTTCTACATCTGCAGTGCCGTTGCGGGGGCCTACGAGCAGTACTTCGGGCCG	CSAVAGAYEQYF	1	8.532423208191126E-4	36	TCRBV20	TCRBV20				TCRBV20-01,TCRBV20-or09_02		TCRBD02-01*01	TCRBD02	TCRBD02-01	01				TCRBJ02-07*01	TCRBJ02	TCRBJ02-07	01				6	0	7	2	4	2	45	53	57	-1	64	1	In	VDJ
GCTGCTCCCTCCCAAACATCTGTGTACTTCTGTGCCAGCAGCCTCCCCGGGACTAGCGGGGGGGCTCAGACCCAGTACTTCGGGCCA	CASSLPGTSGGAQTQYF	1	8.532423208191126E-4	51	TCRBV06-02*02	TCRBV06	TCRBV06-02	02				TCRBD02-01*01	TCRBD02	TCRBD02-01	01				TCRBJ02-05*01	TCRBJ02	TCRBJ02-05	01				2	3	0	0	5	6	30	43	48	64	67	1	In	VDJ
AACGCCTTGGAGCTGGACGACTCGGCCCTGTATCTCTGTGCCAGCAGCCGGACAGGGGGTTCAACCGGGGAGCTGTTTTTTGGAGAA	CASSRTGGSTGELFF	1	8.532423208191126E-4	45	TCRBV05-04*01	TCRBV05	TCRBV05-04	01				TCRBD01-01*01	TCRBD01	TCRBD01-01	01				TCRBJ02-02*01	TCRBJ02	TCRBJ02-02	01				4	4	1	1	1	5	36	48	49	59	63	1	In	VDJ
CGCACAGAGCAGGGGGACTCGGCCATGTATCTCTGTGCCAGCAGCTTATCCTTGGGGGTTCTGAACACTGAAGCTTTCTTTGGACAA	CASSLSLGVLNTEAFF	1	8.532423208191126E-4	48	TCRBV07-09*01	TCRBV07	TCRBV07-09	01								TCRBD01,TCRBD02	TCRBD01-01,TCRBD02-01		TCRBJ01-01*01	TCRBJ01	TCRBJ01-01	01				2	3	6	1	5	0	33	48	53	58	61	1	In	VDJ
GTCGCCCAGCCCCAACCAGACCTCTCTGTACTTCTGTGCCAGCAGTCGGACAGAGTTTATAGCAATCAGCCCCAGCATTTTGGTGAT		1	8.532423208191126E-4	47	TCRBV27-01*01	TCRBV27	TCRBV27-01	01				TCRBD01-01*01	TCRBD01	TCRBD01-01	01				TCRBJ01-05*01	TCRBJ01	TCRBJ01-05	01				5	6	1	5	1	0	34	46	47	53	59	1	Out	VDJ
CTCACTGTGACATCGGCCCAAAAGAACCCGACAGCTTTCTATCTCTGTGCCAGTAGGGGTATCTCCTACGAGCAGTACTTCGGGCCG	CASRGISYEQYF	1	8.532423208191126E-4	36	TCRBV19-01*01	TCRBV19	TCRBV19-01	01								TCRBD01,TCRBD02	TCRBD01-01,TCRBD02-01		TCRBJ02-07*01	TCRBJ02	TCRBJ02-07	01				6	3	0	9	0	0	45	-1	56	59	62	1	In	VDJ
ACGGAGTCAGGGGACACAGCACTGTATTTCTATGCCAGCAGCATACGTTTAGCTACACCATTCCGACATGAGCAGTTCTTCGGGCCA	YASSIRLATPFRHEQFF	1	8.532423208191126E-4	51	TCRBV21-01*01	TCRBV21	TCRBV21-01	01				TCRBD02-01	TCRBD02	TCRBD02-01				01,02	TCRBJ02-01*01	TCRBJ02	TCRBJ02-01	01				4	14	5	7	6	8	30	43	49	53	67	1	In	VDJ
CAGCGCACAGAGCAGGGGGACTCGGCCATGTATCTCTGTGCCAGCAGCTTAGGGACAGGGCAGGCCGATACGCAGTATTTTGGCCCA	CASSLGTGQADTQYF	1	8.532423208191126E-4	45	TCRBV07-09*01	TCRBV07	TCRBV07-09	01				TCRBD01-01*01	TCRBD01	TCRBD01-01	01				TCRBJ02-03*01	TCRBJ02	TCRBJ02-03	01				1	6	1	3	0	6	36	-1	52	60	66	1	In	VDJ
AAGATCCGGTCCACAAAGCTGGAGGACTCAGCCATGTACTTCTGTGCCAGCAGTTCCCTGGTTACAGATACGCAGTATTTTGGCCCA	CASSSLVTDTQYF	1	8.532423208191126E-4	39	TCRBV02-01	TCRBV02	TCRBV02-01				01,03					TCRBD01,TCRBD02	TCRBD01-01,TCRBD02-01		TCRBJ02-03*01	TCRBJ02	TCRBJ02-03	01				5	2	0	10	5	3	42	54	59	61	63	1	In	VDJ
AATGTGAACGCCTTGTTGCTGGGGGACTCGGCCCTGTATCTCTGTGCCGTACGACTAGCGGGGACAGATACGCAGTATTTTGGCCCA	CAVRLAGTDTQYF	1	8.532423208191126E-4	39	TCRBV05-05*01	TCRBV05	TCRBV05-05	01				TCRBD02-01*01	TCRBD02	TCRBD02-01	01				TCRBJ02-03*01	TCRBJ02	TCRBJ02-03	01				10	0	2	3	4	3	42	48	52	-1	63	1	In	VDJ
GCTGCTCCCTCCCAAACATCTGTGTACTTCTGTGCCAGCAGTTACTCGAAAGGTCAGGGTGTGAACATGGAGCTGTTTTTTGGAGAA	CASSYSKGQGVNMELFF	1	8.532423208191126E-4	51	TCRBV06-02/06-03*01	TCRBV06	TCRBV06-02/06-03	01				TCRBD01-01*01	TCRBD01	TCRBD01-01	01				TCRBJ02-02*01	TCRBJ02	TCRBJ02-02	01				0	9	4	3	7	10	30	47	54	59	68	1	In	VDJ
GGAGCTTGGTGACTCTGCTGTGTATTTCTGTGCTAGCAGCATATCGGGTCCCATTCAGGCTTGACCGGGGAGCTGTTTTTTGGAGAA		1	8.532423208191126E-4	53	TCRBV03-01/03-02*01	TCRBV03	TCRBV03-01/03-02	01								TCRBD01,TCRBD02	TCRBD01-01,TCRBD02-01		TCRBJ02-02*01	TCRBJ02	TCRBJ02-02	01				5	4	4	4	15	5	28	40	55	59	63	1	Out	VDJ
AAGATCCGGTCCACAAAGCTGGAGGACTCAGCCATGTACTTCTGTGCCAGCAGTGAAGAGGGGATCATGGGAGCTTTCTTTGGACAA	CASSEEGIMGAFF	1	8.532423208191126E-4	39	TCRBV02-01	TCRBV02	TCRBV02-01				01,03	TCRBD01-01*01	TCRBD01	TCRBD01-01	01				TCRBJ01-01*01	TCRBJ01	TCRBJ01-01	01				1	8	5	2	0	10	42	-1	58	63	71	1	In	VDJ
CTAGAGTCTGCCATCCCCAACCAGACAGCTCTTTACTTCTGTGCCACCAGTGAATCAGGGGGGTCCACTGAAGCTTTCTTTGGACAA	CATSESGGSTEAFF	1	8.532423208191126E-4	42	TCRBV24-01*01	TCRBV24	TCRBV24-01	01				TCRBD01-01*01	TCRBD01	TCRBD01-01	01				TCRBJ01-01*01	TCRBJ01	TCRBJ01-01	01				4	3	4	1	2	4	39	53	55	62	65	1	In	VDJ
AGGCTGGAGTCAGCTGCTCCCTCTCAGACTTCTGTTTACTTCTGTGCCAGCAGTGTAGGGTTTAATGAAAAACTGTTTTTTGGCAGT	CASSVGFNEKLFF	1	8.532423208191126E-4	39	TCRBV06-07*01	TCRBV06	TCRBV06-07	01								TCRBD01,TCRBD02	TCRBD01-01,TCRBD02-01		TCRBJ01-04*01	TCRBJ01	TCRBJ01-04	01				5	2	5	3	2	4	42	54	56	60	62	1	In	VDJ
CTGAAGATCCGGTCCACAAAGCTGGAGGACTCAGCCATGTACTTCTGTGCCAGCAGCCTATTACGAGAGACCCAGTACTTCGGGCCA	CASSLLRETQYF	1	8.532423208191126E-4	36	TCRBV02-01	TCRBV02	TCRBV02-01				01,03	TCRBD02-01	TCRBD02	TCRBD02-01				01,02	TCRBJ02-05*01	TCRBJ02	TCRBJ02-05	01				6	5	4	9	1	4	45	56	57	60	65	1	In	VDJ
TGGCGTCTGCTGTACCCTCTCAGACATCTGTGTACTTCTGTGCCAGCAGGGGGCGGGACGCCAAACACTGAAGCTTTCTTTGGACAA		1	8.532423208191126E-4	43	TCRBV06-04*01	TCRBV06	TCRBV06-04	01				TCRBD02-01*02	TCRBD02	TCRBD02-01	02				TCRBJ01-01*01	TCRBJ01	TCRBJ01-01	01				6	5	7	3	3	2	38	49	52	58	63	1	Out	VDJ
CTACACACCCTGCAGCCAGAAGACTCGGCCCTGTATCTCTGTGCCAGCAGCCAAGTGGAGGGAGTCTATGGCTACACCTTCGGTTCG	CASSQVEGVYGYTF	1	8.532423208191126E-4	42	TCRBV04-02*01	TCRBV04	TCRBV04-02	01				TCRBD02-01*02	TCRBD02	TCRBD02-01	02				TCRBJ01-02*01	TCRBJ01	TCRBJ01-02	01				1	3	10	0	1	4	39	55	56	62	65	1	In	VDJ
GCTGCTCCCTCCCAAACATCTGTGTACTTCTGTGCCAGCAGTTGGGACACCGGACGGCCACTAAACTATGGCTACACCTTCGGTTCG	CASSWDTGRPLNYGYTF	1	8.532423208191126E-4	51	TCRBV06-02/06-03*01	TCRBV06	TCRBV06-02/06-03	01				TCRBD01-01*01	TCRBD01	TCRBD01-01	01				TCRBJ01-02*01	TCRBJ01	TCRBJ01-02	01				4	14	0	6	0	2	30	-1	43	49	63	1	In	VDJ
CTCTCTGGAGCTGGGGGACTCAGCTTTGTATTTCTGTGCCAGCATCCGGAAAGGGGGAAGGCTGGAAACACCATATATTTTGGAGAG		1	8.532423208191126E-4	47	TCRBV09-01*01	TCRBV09	TCRBV09-01	01				TCRBD01-01*01	TCRBD01	TCRBD01-01	01				TCRBJ01-03*01	TCRBJ01	TCRBJ01-03	01				6	4	5	1	7	2	34	44	51	57	61	1	Out	VDJ
TCAGCGCACAGAGCAGGAGGACTCGGCCGTGTATCTCTGTGCCAGCAGCCCACAGGGTCGGGGATTCAGCCCCAGCATTTTGGTGAT		1	8.532423208191126E-4	44	TCRBV07-02	TCRBV07	TCRBV07-02				01,02	TCRBD01-01*01	TCRBD01	TCRBD01-01	01				TCRBJ01-05*01	TCRBJ01	TCRBJ01-05	01				5	8	3	3	2	6	37	49	51	57	65	1	Out	VDJ
CGCCTTGTTGCTGGGGGACTCGGCCCTCTATCTCTGTGCCAGCTTCACATACAATAGTCGAAAGACCTATGCTGCACCTTCGGTTCG		1	8.532423208191126E-4	47	TCRBV05-06*01	TCRBV05	TCRBV05-06	01								TCRBD01,TCRBD02	TCRBD01-01,TCRBD02-01		TCRBJ01-02*01	TCRBJ01	TCRBJ01-02	01				7	8	2	7	20	13	34	43	63	66	74	1	Out	VDJ
ATTCAGCGCACAGAGCAGCGGGACTCGGCCATGTATTGCTGTGCCAGCAGCAGAACCGGGACAGGGCTCGAGCAGTACTTCGGGCCG	CASSRTGTGLEQYF	1	8.532423208191126E-4	42	TCRBV07	TCRBV07				TCRBV07-06,TCRBV07-07		TCRBD01-01*01	TCRBD01	TCRBD01-01	01				TCRBJ02-07*01	TCRBJ02	TCRBJ02-07	01				5	2	0	3	6	6	39	51	57	66	68	1	In	VDJ
AGCGCACAGAGCAGGAGGACTCGGCCGCGTATCTCTGTGCCAGCAGCTTCCAGGGGGGGGACCGTTTACGAGCAGTACTTCGGGCCG		1	8.532423208191126E-4	46	TCRBV07-02	TCRBV07	TCRBV07-02				01,02					TCRBD01,TCRBD02	TCRBD01-01,TCRBD02-01		TCRBJ02-07*01	TCRBJ02	TCRBJ02-07	01				3	9	4	1	1	4	35	49	50	57	66	1	Out	VDJ
CCCTGCAGCCAGAAGACTCGGCCCTGTATCTCTGTGCCAGCAGCCCCTGGACTAGCGGGGGGTCAAGAGACCCAGTACTTCGGGCCA		1	8.532423208191126E-4	49	TCRBV04-02*01	TCRBV04	TCRBV04-02	01				TCRBD02-01*01	TCRBD02	TCRBD02-01	01				TCRBJ02-05*01	TCRBJ02	TCRBJ02-05	01				4	1	1	1	3	2	32	45	48	62	63	1	Out	VDJ
GAGTTGGCTGCTCCCTCCCAGACATCTGTGTACTTCTGTGCCGGAGGGGCGGAGCCTGGGGTGGCGGATACGCAGTATTTTGGCCCA	CAGGAEPGVADTQYF	1	8.532423208191126E-4	45	TCRBV06-06	TCRBV06	TCRBV06-06				01,04	TCRBD02-01*02	TCRBD02	TCRBD02-01	02				TCRBJ02-03*01	TCRBJ02	TCRBJ02-03	01				11	18	10	0	0	6	36	-1	42	48	66	1	In	VDJ
TGGAGCTTGGTGACTCTGCTGTGTATTTCTGTGCCAGCAGCATATCGGGTCCCATTCAGGCTTGACCGGGGAGCTGTTTTTGGAGAA		1	8.532423208191126E-4	52	TCRBV03-01/03-02*01	TCRBV03	TCRBV03-01/03-02	01				TCRBD02-01	TCRBD02	TCRBD02-01				01,02	TCRBJ02-02*01	TCRBJ02	TCRBJ02-02	01				5	5	8	3	25	18	29	41	66	71	76	1	Out	VDJ
[truncated: 2 more columns]
