# Supplementary material for: Preoperative immune checkpoint inhibition and cryoablation in early-stage breast cancer
Source: iScience. 2024 Jan 12;27(2):108880. doi: 10.1016/j.isci.2024.108880 (PMC10850740; doi:10.1016/j.isci.2024.108880)
Supplement: Data S1. Metadata file for TCR clone abundance tables provided in the supplement [file mmc2.zip › 16-495-1TE_TCRB.tsv]

nucleotide	aminoAcid	count (templates/reads)	frequencyCount (%)	cdr3Length	vMaxResolved	vFamilyName	vGeneName	vGeneAllele	vFamilyTies	vGeneNameTies	vGeneAlleleTies	dMaxResolved	dFamilyName	dGeneName	dGeneAllele	dFamilyTies	dGeneNameTies	dGeneAlleleTies	jMaxResolved	jFamilyName	jGeneName	jGeneAllele	jFamilyTies	jGeneNameTies	jGeneAlleleTies	vDeletion	n1Insertion	d5Deletion	d3Deletion	n2Insertion	jDeletion	vIndex	n1Index	dIndex	n2Index	jIndex	estimatedNumberGenomes	sequenceStatus	cloneResolved	vOrphon	dOrphon	jOrphon	vFunction	dFunction	jFunction	fractionNucleated	vAlignLength	vAlignSubstitutionCount	vAlignSubstitutionIndexes
GCCCATCCTGAAGACAGCAGCTTCTACATCTGCAGTGCAACGCGGGCACCGGGACAGGGGCACACCGGGGAGCTGTTTTTTGGAGAA	CSATRAPGQGHTGELFF	4	0.006015037593984963	51	TCRBV20	TCRBV20				TCRBV20-01,TCRBV20-or09_02		TCRBD01-01*01	TCRBD01	TCRBD01-01	01				TCRBJ02-02*01	TCRBJ02	TCRBJ02-02	01				6	1	0	2	12	3	30	38	50	60	61	4	In	VDJ
CACTCTCAAGATCCAGCCTGCAGAGCTTGGGGACTCGGCCGTGTATCTCTGTGCCAGCAGCTACGAGAGACCCAGTACTTCGGGCCA		2	0.0030075187969924814	32	TCRBV11-03*01	TCRBV11	TCRBV11-03	01								TCRBD01,TCRBD02	TCRBD01-01,TCRBD02-01		TCRBJ02-05*01	TCRBJ02	TCRBJ02-05	01				4	1	3	7	0	4	49	-1	62	64	65	2	Out	VDJ
GCCTTGTTGCTGGGGGACTCGGCCCTCTATCTCTGTGCCAGCAGCGTCGGGACAGGAGATAGTCATTCACCCCTCCACTTTGGGAAC	CASSVGTGDSHSPLHF	3	0.004511278195488722	48	TCRBV05-06*01	TCRBV05	TCRBV05-06	01				TCRBD01-01*01	TCRBD01	TCRBD01-01	01				TCRBJ01-06*02	TCRBJ01	TCRBJ01-06	02				4	8	0	4	3	8	33	45	48	56	64	3	In	VDJ
AGCACCTTGGAGCTGGGGGACTCGGCCCTTTATCTTTGCGCCAGCAGCTTGGGACAGGGACGATACAATGAGCAGTTCTTCGGGCCA	CASSLGQGRYNEQFF	3	0.004511278195488722	45	TCRBV05-01*01	TCRBV05	TCRBV05-01	01				TCRBD01-01*01	TCRBD01	TCRBD01-01	01				TCRBJ02-01*01	TCRBJ02	TCRBJ02-01	01				0	4	2	3	0	4	36	-1	52	59	63	3	In	VDJ
GGAGTCAGGGGACACAGCACTGTATTTCTGTGCCAGCAGCAAATCTGCGAGGGATCAGGGGGCAAGACTGAAGCTTTCTTTGGACAA		4	0.006015037593984963	53	TCRBV21-01*01	TCRBV21	TCRBV21-01	01				TCRBD01-01*01	TCRBD01	TCRBD01-01	01				TCRBJ01-01*01	TCRBJ01	TCRBJ01-01	01				2	3	4	0	12	5	28	43	55	63	66	4	Out	VDJ
TTGGAGCTGGGGGACTCGGCCCTGTATCTCTGTGCCAGAAAGACCGAAGTGGTGAACAAAGTCGGGCACGTCCTGACTTTCGGGGCC	CARKTEVVNKVGHVLTF	1	0.0015037593984962407	51	TCRBV05-03	TCRBV05	TCRBV05-03				01,02					TCRBD01,TCRBD02	TCRBD01-01,TCRBD02-01		TCRBJ02-06*01	TCRBJ02	TCRBJ02-06	01				6	0	8	0	23	11	30	40	63	-1	67	1	In	VDJ
CCCTCCCAGACATCTGTGTACTTCTGTGCCAGCAGTTCCTATAAACCGAGACAGGGAACTAAGTCGGAGACCCAGTACTTCGGGCCA	CASSSYKPRQGTKSETQYF	1	0.0015037593984962407	57	TCRBV06	TCRBV06				TCRBV06-05,TCRBV06-06		TCRBD01-01*01	TCRBD01	TCRBD01-01	01				TCRBJ02-05*01	TCRBJ02	TCRBJ02-05	01				4	10	2	3	12	5	24	37	49	56	66	1	In	VDJ
TCCACGGAGTCAGGGGACACAGCACTGTATTTCTGTGCCAGCAGTGACCGCGTAGCTACACTTCGCACTGAAGCTTTCTTTGGACAA	CASSDRVATLRTEAFF	1	0.0015037593984962407	48	TCRBV21-01*01	TCRBV21	TCRBV21-01	01				TCRBD02-01	TCRBD02	TCRBD02-01				01,02	TCRBJ01-01*01	TCRBJ01	TCRBJ01-01	01				6	9	5	7	8	4	33	44	52	56	65	1	In	VDJ
TGTGAGTGCCTTGGAGCTGGGGGACTCGGCCCTGTATCTCTGTGCCAGAAGGGACAGCGGTACCAAGAGACCCAGTACTTCGGGCCA		1	0.0015037593984962407	41	TCRBV05-03	TCRBV05	TCRBV05-03				01,02	TCRBD01-01*01	TCRBD01	TCRBD01-01	01				TCRBJ02-05*01	TCRBJ02	TCRBJ02-05	01				5	4	1	5	0	0	40	-1	51	57	61	1	Out	VDJ
ATCAATTCCCTGGAGCTTGGTGACTCTGCTGTGTATTTCTGTGCCAGCAGCGACCAGTCTTTCTCTGAGACCCAGTACTTCGGGCCA	CASSDQSFSETQYF	1	0.0015037593984962407	42	TCRBV03-01/03-02*01	TCRBV03	TCRBV03-01/03-02	01								TCRBD01,TCRBD02	TCRBD01-01,TCRBD02-01		TCRBJ02-05*01	TCRBJ02	TCRBJ02-05	01				5	12	2	7	0	5	39	-1	51	54	66	1	In	VDJ
CTGGAGTCCGCCAGCACCAACCAGACATCTATGTACCTCTGTGCCATTTCGGACAGGGGGCTGGTTCAGCCCCAGCATTTTGGTGAT	CAISDRGLVQPQHF	1	0.0015037593984962407	42	TCRBV28-01*01	TCRBV28	TCRBV28-01	01				TCRBD01-01*01	TCRBD01	TCRBD01-01	01				TCRBJ01-05*01	TCRBJ01	TCRBJ01-05	01				10	4	1	0	4	6	39	46	50	61	65	1	In	VDJ
CTGGAGTCCGCCAGCACCAACCAGACATCTATGTACCTCTGTGCCAGCAGCCCCGGGACAAGAAACTATGGCTACACCTTCGGTTCG	CASSPGTRNYGYTF	1	0.0015037593984962407	42	TCRBV28-01*01	TCRBV28	TCRBV28-01	01				TCRBD01-01*01	TCRBD01	TCRBD01-01	01				TCRBJ01-02*01	TCRBJ01	TCRBJ01-02	01				6	3	0	6	4	2	39	50	54	60	63	1	In	VDJ
CACTGTGACATCGGCCCAAAAGAACCCGACAGCTTTCTATCTCTGTGCCAGTAGTAGGACAGGGACACTGAAGCTTTCTTTGGACAA		1	0.0015037593984962407	38	TCRBV19-01*01	TCRBV19	TCRBV19-01	01				TCRBD01-01*01	TCRBD01	TCRBD01-01	01				TCRBJ01-01*01	TCRBJ01	TCRBJ01-01	01				4	0	1	3	0	3	43	-1	56	-1	64	1	Out	VDJ
GCCCTGCAGCCAGAAGACTCAGCCCTGTATCTCTGCGCCAGCAGCCAAGACAGGGCAGGGGCCTACAATGAGCAGTTCTTCGGGCCA	CASSQDRAGAYNEQFF	1	0.0015037593984962407	48	TCRBV04-01*01	TCRBV04	TCRBV04-01	01				TCRBD01-01*01	TCRBD01	TCRBD01-01	01				TCRBJ02-01*01	TCRBJ02	TCRBJ02-01	01				0	0	4	2	5	2	33	50	55	-1	61	1	In	VDJ
NNNNTGTCGGCTGCTCCCTCCCAGACATCTGTGTACTTCTGTGCCACCGTCAAGGGACAGGGGAATGAAAAACTGTTTTTTGGCAGT	CATVKGQGNEKLFF	5	0.007518796992481203	42	TCRBV06-05*01	TCRBV06	TCRBV06-05	01				TCRBD01-01*01	TCRBD01	TCRBD01-01	01				TCRBJ01-04*01	TCRBJ01	TCRBJ01-04	01				10	0	0	2	7	5	39	46	53	-1	63	5	In	VDJ
AATGTGAACGCCTTGTTGCTGGGGGACTCGGCCCTCTATCTCTGTGCCAGCAGCACACAGGGGGCGGGAGGCTACACCTTCGGTTCG	CASSTQGAGGYTF	1	0.0015037593984962407	39	TCRBV05-06*01	TCRBV05	TCRBV05-06	01				TCRBD01-01*01	TCRBD01	TCRBD01-01	01				TCRBJ01-02*01	TCRBJ01	TCRBJ01-02	01				4	4	3	0	2	8	42	54	56	65	69	1	In	VDJ
GAGTCGCCCAGCCCCAACCAGACCTCTCTGTACTTCTGTGCCAGCAGTCCCACCTCCGGGTTTAGGGTGACCCAGTACTTCGGGCCA	CASSPTSGFRVTQYF	1	0.0015037593984962407	45	TCRBV27-01*01	TCRBV27	TCRBV27-01	01								TCRBD01,TCRBD02	TCRBD01-01,TCRBD02-01		TCRBJ02-05*01	TCRBJ02	TCRBJ02-05	01				5	1	5	3	15	7	36	48	63	67	68	1	In	VDJ
GAATGTGAGCACCTTGGAGCTGGGGGACTCGGCCCTTTATCTTTGCGCCAGCAGCCCATTTGACTCGACGAGCAGTACTTCGGGCCG		2	0.0030075187969924814	38	TCRBV05-01*01	TCRBV05	TCRBV05-01	01				TCRBD02-01	TCRBD02	TCRBD02-01				01,02	TCRBJ02-07*01	TCRBJ02	TCRBJ02-07	01				4	2	2	10	6	5	43	55	61	65	67	2	Out	VDJ
CTGGAGCTGGGGGACTCAGCTTTGTATTTCTGTGCCAGCAGCGCCACACTCGACAGGGCAGGTTACAATGAGCAGTTCTTCGGGCCA	CASSATLDRAGYNEQFF	2	0.0030075187969924814	51	TCRBV09-01*01	TCRBV09	TCRBV09-01	01				TCRBD01-01*01	TCRBD01	TCRBD01-01	01				TCRBJ02-01*01	TCRBJ02	TCRBJ02-01	01				3	5	2	3	8	4	30	43	51	58	63	2	In	VDJ
GAGCTCTCTGGAGCTGGGGGACTCAGCTTTGTATTTCTGTGCCAGCAGCGTAGGTTCTAGCGGGGCCCACGACAGTACTTCGGGCCA		1	0.0015037593984962407	44	TCRBV09-01*01	TCRBV09	TCRBV09-01	01				TCRBD02-01*01	TCRBD02	TCRBD02-01	01				TCRBJ02-05*01	TCRBJ02	TCRBJ02-05	01				0	7	4	3	3	11	37	53	56	65	72	1	Out	VDJ
ATCAATTCCCTGGAGCTTGGTGACTCTGCTGTGTATTTCTGTGCCAGCAGCCATTCCTTAGGAACCGGGGAGCTGTTTTTTGGAGAA	CASSHSLGTGELFF	1	0.0015037593984962407	42	TCRBV03-01/03-02*01	TCRBV03	TCRBV03-01/03-02	01								TCRBD01,TCRBD02	TCRBD01-01,TCRBD02-01		TCRBJ02-02*01	TCRBJ02	TCRBJ02-02	01				3	0	1	8	7	5	39	53	60	-1	63	1	In	VDJ
CACATCAATTCCCTGGAGCTTGGTGACTCTGCTGTGTATTTCTGTGCCAGCAGCCAAGGGTCATTGACTGAAGCTTTCTTTGGACAA	CASSQGSLTEAFF	1	0.0015037593984962407	39	TCRBV03-01/03-02*01	TCRBV03	TCRBV03-01/03-02	01								TCRBD01,TCRBD02	TCRBD01-01,TCRBD02-01		TCRBJ01-01*01	TCRBJ01	TCRBJ01-01	01				1	6	0	10	0	5	42	-1	58	60	66	1	In	VDJ
AGTCCACGGAGTCAGGGGACACAGCACTGTATTTCTGTGCCAGCAGGTGAAAATAGCACAATTCGCACTGAAGCTTTCTTTGGACAA		1	0.0015037593984962407	46	TCRBV21-01*01	TCRBV21	TCRBV21-01	01				TCRBD02-01	TCRBD02	TCRBD02-01				01,02	TCRBJ01-01*01	TCRBJ01	TCRBJ01-01	01				6	8	5	7	7	4	35	46	53	57	65	1	Out	VDJ
CACTGTGACATCGGCCCAAAAGAACCCGACAGCTTTCTATCTCTGTGCCAGTATTGTCCAGGAGACTATGGCTACACCTTCGGTTCG		2	0.0030075187969924814	38	TCRBV19-01*01	TCRBV19	TCRBV19-01	01								TCRBD01,TCRBD02	TCRBD01-01,TCRBD02-01		TCRBJ01-02*01	TCRBJ01	TCRBJ01-02	01				7	2	4	4	5	3	43	53	58	62	64	2	Out	VDJ
AAGATCCAGCCTGCAGAGCTTGAGGACTCGGCCGTGTATCTCTGTGCCAGCAGCCGCCGTGGGACAGCTGTCCAGCATTTTGGTGAT	CASSRRGTAVQHF	1	0.0015037593984962407	39	TCRBV11	TCRBV11				TCRBV11-02,TCRBV11-03		TCRBD01-01*01	TCRBD01	TCRBD01-01	01				TCRBJ01-05*01	TCRBJ01	TCRBJ01-05	01				5	4	0	5	6	12	42	54	60	67	71	1	In	VDJ
ATCCAGCCTGCAGAGCTTGGGGACTCGGCCATGTATCTCTGTGCCAGCAGCACAGTTGGGACAGGCTATGGCTACACCTTCGGTTCG	CASSTVGTGYGYTF	1	0.0015037593984962407	42	TCRBV11-01*01	TCRBV11	TCRBV11-01	01				TCRBD01-01*01	TCRBD01	TCRBD01-01	01				TCRBJ01-02*01	TCRBJ01	TCRBJ01-02	01				5	0	0	4	6	4	39	51	57	-1	65	1	In	VDJ
TCGGCCCAAAAGAACCCGACAGCTTTCTATCTCTGTGCCAGTAGTGCCGACGTTACAGGGGGCGCCTATGGCTACACCTTCGGTTCG	CASSADVTGGAYGYTF	1	0.0015037593984962407	48	TCRBV19-01*01	TCRBV19	TCRBV19-01	01				TCRBD01-01*01	TCRBD01	TCRBD01-01	01				TCRBJ01-02*01	TCRBJ01	TCRBJ01-02	01				5	2	3	0	9	4	33	45	54	63	65	1	In	VDJ
AATGTGAACGCCTTGGAGCTGGACGACTCGGCCCTGTATCTCTGTGCCAGCAGCCGGGACCCTGCGGGTGAGCAGTACTTCGGGCCG	CASSRDPAGEQYF	1	0.0015037593984962407	39	TCRBV05-04*01	TCRBV05	TCRBV05-04	01								TCRBD01,TCRBD02	TCRBD01-01,TCRBD02-01		TCRBJ02-07*01	TCRBJ02	TCRBJ02-07	01				4	9	0	7	1	7	42	54	55	60	69	1	In	VDJ
NNNNNNNTGTCGGCTGCTCCCTCCCAGACATCTGTGTACTTCTGTGCCAGCAGCGACAGGGGGCCCACTGAAGCTTTCTTTGGACAA	CASSDRGPTEAFF	1	0.0015037593984962407	39	TCRBV06-05*01	TCRBV06	TCRBV06-05	01				TCRBD01-01*01	TCRBD01	TCRBD01-01	01				TCRBJ01-01*01	TCRBJ01	TCRBJ01-01	01				6	1	2	0	1	4	42	53	54	64	65	1	In	VDJ
ATCCAGCCTGCAGAGCTTGGGGACTCGGCCATGTATCTCTGTGCCAGCAGCCTGGGGACAGGGAGTCAGCCCCAGCATTTTGGTGAT	CASSLGTGSQPQHF	2	0.0030075187969924814	42	TCRBV11-01*01	TCRBV11	TCRBV11-01	01				TCRBD01-01*01	TCRBD01	TCRBD01-01	01				TCRBJ01-05*01	TCRBJ01	TCRBJ01-05	01				5	2	0	3	3	6	39	51	54	63	65	2	In	VDJ
ACAGTGACCAGTGCCCATCCTGAAGACAGCAGCTTCTACATCTGCAGTGCGACCCCCCCCGGGGGAGTTGGCTACACCTTCGGTTCG	CSATPPGGVGYTF	1	0.0015037593984962407	39	TCRBV20	TCRBV20				TCRBV20-01,TCRBV20-or09_02		TCRBD02-01*01	TCRBD02	TCRBD02-01	01				TCRBJ01-02*01	TCRBJ01	TCRBJ01-02	01				6	3	8	2	9	7	42	50	59	65	68	1	In	VDJ
ACGCCTTGTTGCTGGGGGACTCGGCCCTCTATCTCTGTGCCAGCAGCTACAGGGATGAGAAATGGAAACACCATATATTTTGGAGAG		1	0.0015037593984962407	46	TCRBV05-06*01	TCRBV05	TCRBV05-06	01				TCRBD01-01*01	TCRBD01	TCRBD01-01	01				TCRBJ01-03*01	TCRBJ01	TCRBJ01-03	01				3	8	3	3	0	3	35	-1	48	54	62	1	Out	VDJ
ACCAGTGCCCATCCTGAAGACAGCAGCTTCTACATCTGCAGTGCTAGGGGGACTAGCGGGAACCAAGAGACCCAGTACTTCGGGCCA	CSARGTSGNQETQYF	2	0.0030075187969924814	45	TCRBV20	TCRBV20				TCRBV20-01,TCRBV20-or09_02		TCRBD02-01*02	TCRBD02	TCRBD02-01	02				TCRBJ02-05*01	TCRBJ02	TCRBJ02-05	01				3	0	0	3	1	0	36	47	48	-1	61	2	In	VDJ
GCCAGCACCAACCAGACATCTATGTACCTCTGTGCCAGCAGTTTCGAGGACAGGGCGTTGGTGGGTCAGCCCCAGCATTTTGGTGAT	CASSFEDRALVGQPQHF	1	0.0015037593984962407	51	TCRBV28-01*01	TCRBV28	TCRBV28-01	01				TCRBD01-01*01	TCRBD01	TCRBD01-01	01				TCRBJ01-05*01	TCRBJ01	TCRBJ01-05	01				3	10	1	3	3	6	30	44	47	55	65	1	In	VDJ
NNNNTGTCGGCTGCTCCCTCCCAAACATCTGTGTACTTCTGTGCCAGCAGTTGGACAGGGAACAATCAGCCCCAGCATTTTGGTGAT	CASSWTGNNQPQHF	2	0.0030075187969924814	42	TCRBV06-02/06-03*01	TCRBV06	TCRBV06-02/06-03	01				TCRBD01-01*01	TCRBD01	TCRBD01-01	01				TCRBJ01-05*01	TCRBJ01	TCRBJ01-05	01				4	2	1	3	0	3	39	-1	52	60	62	2	In	VDJ
ACAGTGACCAGTGCCCATCCTGAAGACAGCAGCTTCTACATCTGCAGTGCTATGCGGGACAGCTCCTACGAGCAGTACTTCGGGCCG	CSAMRDSSYEQYF	1	0.0015037593984962407	39	TCRBV20	TCRBV20				TCRBV20-01,TCRBV20-or09_02		TCRBD01-01*01	TCRBD01	TCRBD01-01	01				TCRBJ02-07*01	TCRBJ02	TCRBJ02-07	01				4	0	0	5	3	0	42	52	55	-1	62	1	In	VDJ
NTGAAGATCCAGCCCTCAGAACCCAGGGACTCAGCTGTGTACTTCTGTGCCAGCGGTCAGGGGGCGTCTGGGCAGTATTTTGGCCCA	CASGQGASGQYF	1	0.0015037593984962407	36	TCRBV12-03/12-04*01	TCRBV12	TCRBV12-03/12-04	01				TCRBD01-01*01	TCRBD01	TCRBD01-01	01				TCRBJ02-03*01	TCRBJ02	TCRBJ02-03	01				8	6	4	0	3	11	45	54	57	65	71	1	In	VDJ
AAGATCCAGCCCTCAGAACCCAGGGACTCAGCTGTGTACTTCTGTGCCAGCAGTTTACCCAACACAGATACGCAGTATTTTGGCCCA	CASSLPNTDTQYF	1	0.0015037593984962407	39	TCRBV12-03/12-04*01	TCRBV12	TCRBV12-03/12-04	01				TCRBD01-01*01	TCRBD01	TCRBD01-01	01				TCRBJ02-03*01	TCRBJ02	TCRBJ02-03	01				2	1	4	6	2	2	42	57	59	61	62	1	In	VDJ
ACCAGTGCCCATCCTGAAGACAGCAGCTTCTACATCTGCAGTGCTAGCCCCACAGTCGCGAACACCGGGGAGCTGTTTTTTGGAGAA	CSASPTVANTGELFF	1	0.0015037593984962407	45	TCRBV20	TCRBV20				TCRBV20-01,TCRBV20-or09_02		TCRBD01-01*01	TCRBD01	TCRBD01-01	01				TCRBJ02-02*01	TCRBJ02	TCRBJ02-02	01				3	3	3	5	4	0	36	47	51	55	58	1	In	VDJ
ACTGTGAGCAACATGAGCCCTGAAGACAGCAGCATATATCTCTGCATCATGGATGGGGGATTGGGCACTGAAGCTTTCTTTGGACAA	CIMDGGLGTEAFF	1	0.0015037593984962407	39	TCRBV29-01	TCRBV29	TCRBV29-01				01,02,03					TCRBD01,TCRBD02	TCRBD01-01,TCRBD02-01		TCRBJ01-01*01	TCRBJ01	TCRBJ01-01	01				10	6	6	1	8	4	42	46	54	59	65	1	In	VDJ
CACGCCCTGCAGCCAGAAGACTCAGCCCTGTATCTCTGCGCCAGCAGCCCCTCTGAGCAGGCTAACTATGGCTACACCTTCGGTTCG	CASSPSEQANYGYTF	2	0.0030075187969924814	45	TCRBV04-01*01	TCRBV04	TCRBV04-01	01				TCRBD01-01*01	TCRBD01	TCRBD01-01	01				TCRBJ01-02*01	TCRBJ01	TCRBJ01-02	01				4	0	4	4	8	0	36	49	57	-1	61	2	In	VDJ
GAGTCGCCCAGCCCCAACCAGACCTCTTTGTACTTCTGTGCCAGCAGTTTATCGCGGCCTTGGACGGATGGCTACACCTTCGGTTCG	CASSLSRPWTDGYTF	1	0.0015037593984962407	45	TCRBV27-01*01	TCRBV27	TCRBV27-01	01								TCRBD01,TCRBD02	TCRBD01-01,TCRBD02-01		TCRBJ01-02*01	TCRBJ01	TCRBJ01-02	01				0	2	1	7	8	6	36	53	61	65	67	1	In	VDJ
TAAGAAGCTCCTTCTCAGTGACTCTGGCTTCTATCTCTGTGCCTGGAGTGTACTGGGACAGGGGGCCCACCCCTCCACTTTGGGAAC		2	0.0030075187969924814	44	TCRBV30-01*01	TCRBV30	TCRBV30-01	01				TCRBD01-01*01	TCRBD01	TCRBD01-01	01				TCRBJ01-06*02	TCRBJ01	TCRBJ01-06	02				0	1	0	0	3	11	37	51	54	66	67	2	Out	VDJ
CTGGAGTCCGCCAGCACCAACCAGACATCTATGTACCTCTGTGCCAGCAGTTTAAACTATTTCTACAATGAGCAGTTCTTCGGGCCA	CASSLNYFYNEQFF	1	0.0015037593984962407	42	TCRBV28-01*01	TCRBV28	TCRBV28-01	01				TCRBD02-01	TCRBD02	TCRBD02-01				01,02	TCRBJ02-01*01	TCRBJ02	TCRBJ02-01	01				2	3	3	9	1	3	39	54	55	59	62	1	In	VDJ
CACACCCTGCAGCCAGAAGACTCGGCCCTGTATCTCTGTGCCAGCAGCCAGGCCGCGGGGGGGCTAAAGACCCAGTACTTCGGGCCA	CASSQAAGGLKTQYF	1	0.0015037593984962407	45	TCRBV04-02*01	TCRBV04	TCRBV04-02	01				TCRBD02-01*01	TCRBD02	TCRBD02-01	01				TCRBJ02-05*01	TCRBJ02	TCRBJ02-05	01				3	4	7	0	4	6	36	50	54	63	67	1	In	VDJ
ACGATCCAGCGCACAGAGCAGCGGGACTCAGCCATGTATCGCTGTGCCAGCAGCTTACGGGGGAACACTGAAGCTTTCTTTGGACAA	CASSLRGNTEAFF	2	0.0030075187969924814	39	TCRBV07	TCRBV07				TCRBV07-06,TCRBV07-07		TCRBD02-01*01	TCRBD02	TCRBD02-01	01				TCRBJ01-01*01	TCRBJ01	TCRBJ01-01	01				2	0	8	3	0	1	42	-1	57	-1	62	2	In	VDJ
CGCACAGAGCAGGGGGACTCGGCCATGTATCTCTGTGCCAGCAGCCCCCGGGGGGGGGAAACTAATGAAAAACTGTTTTTTGGCAGT	CASSPRGGETNEKLFF	1	0.0015037593984962407	48	TCRBV07-09*01	TCRBV07	TCRBV07-09	01				TCRBD02-01*01	TCRBD02	TCRBD02-01	01				TCRBJ01-04*01	TCRBJ01	TCRBJ01-04	01				5	3	8	0	3	1	33	45	48	56	59	1	In	VDJ
AGTTCTAAGAAGCTCCTTCTCAGTGACTCTGGCTTCTATCTCTGTGCCTGGAGTGTACAGGGCGGCTATGGCTACACCTTCGGTTCG	CAWSVQGGYGYTF	1	0.0015037593984962407	39	TCRBV30-01*01	TCRBV30	TCRBV30-01	01				TCRBD01-01*01	TCRBD01	TCRBD01-01	01				TCRBJ01-02*01	TCRBJ01	TCRBJ01-02	01				0	3	3	3	0	4	42	-1	56	62	65	1	In	VDJ
GTGACCAGTGCCCATCCTGAAGACAGCAGCTTCTACATCTGCAGCGCAGGGGGCCGGATAAATAATTCACCCCTCCACTTTGGGAAC	CSAGGRINNSPLHF	2	0.0030075187969924814	42	TCRBV20	TCRBV20				TCRBV20-01,TCRBV20-or09_02		TCRBD01-01*01	TCRBD01	TCRBD01-01	01				TCRBJ01-06*02	TCRBJ01	TCRBJ01-06	02				9	7	4	0	2	5	39	44	46	54	61	2	In	VDJ
GAGTCCGCCAGCACCAACCAGACATCTATGTACCTCTGTGCCAGCAGTTTAAGGCGGTTAGCTTACAATGAGCAGTTCTTCGGGCCA	CASSLRRLAYNEQFF	2	0.0030075187969924814	45	TCRBV28-01*01	TCRBV28	TCRBV28-01	01				TCRBD02-01	TCRBD02	TCRBD02-01				01,02	TCRBJ02-01*01	TCRBJ02	TCRBJ02-01	01				2	1	5	7	7	4	36	51	58	62	63	2	In	VDJ
AGTCCGCTACCAGCTCCCAGACATCTGTGTACTTCTGTGCCATCAGTGTGGAGCGGGGGACAAAACAATGAGCAGTTCTTCGGGCCA		1	0.0015037593984962407	46	TCRBV10-03*01	TCRBV10	TCRBV10-03	01				TCRBD02-01*01	TCRBD02	TCRBD02-01	01				TCRBJ02-01*01	TCRBJ02	TCRBJ02-01	01				4	5	6	2	3	5	35	48	51	59	64	1	Out	VDJ
ATCCAGCCCTCAGAACCCAGGGACTCAGCTGTGTATTTTTGTGCTAGTGGCCGGGACAGCCATACAGATACGCAGTATTTTGGCCCA	CASGRDSHTDTQYF	1	0.0015037593984962407	42	TCRBV12-05*01	TCRBV12	TCRBV12-05	01				TCRBD01-01*01	TCRBD01	TCRBD01-01	01				TCRBJ02-03*01	TCRBJ02	TCRBJ02-03	01				6	4	0	5	2	3	39	50	52	59	63	1	In	VDJ
AAGATCCAGCCCTCAGAACCCAGGGACTCAGCTGTGTACTTCTGTGCCAGCAGTTTAATGGGGAACACTGAAGCTTTCTTTGGACAA	CASSLMGNTEAFF	1	0.0015037593984962407	39	TCRBV12-03/12-04*01	TCRBV12	TCRBV12-03/12-04	01								TCRBD01,TCRBD02	TCRBD01-01,TCRBD02-01		TCRBJ01-01*01	TCRBJ01	TCRBJ01-01	01				2	0	0	9	2	1	42	57	59	-1	62	1	In	VDJ
TTGTTGCTGGGGGACTCGGCCCTGTATCTCTGTGCCAGCAGCTTGGATCAAAGGACGCCGGAACCACGTGGCTACACCTTCGGTTCG	CASSLDQRTPEPRGYTF	2	0.0030075187969924814	51	TCRBV05-05*01	TCRBV05	TCRBV05-05	01								TCRBD01,TCRBD02	TCRBD01-01,TCRBD02-01		TCRBJ01-02*01	TCRBJ01	TCRBJ01-02	01				0	12	1	7	6	7	30	46	52	56	68	2	In	VDJ
ATCGGCCCAAAAGAACCCGACAGCTTTCTATCTCTGTGCCAGTAGTATAAAGGGACAGGGACTAACTATGGCTACACCTTCGGTTCG		2	0.0030075187969924814	47	TCRBV19-01*01	TCRBV19	TCRBV19-01	01				TCRBD01-01*01	TCRBD01	TCRBD01-01	01				TCRBJ01-02*01	TCRBJ01	TCRBJ01-02	01				2	1	0	3	2	0	34	49	51	60	61	2	Out	VDJ
CTGCAGCCAGAAGACTCGGCCCTGTATCTCTGCGCCAGCAGCCAAGTCACTTTCCTTAGGGAGGATTCACCCCTCCACTTTGGGAAC	CASSQVTFLREDSPLHF	3	0.004511278195488722	51	TCRBV04-03*01	TCRBV04	TCRBV04-03	01				TCRBD02-01*02	TCRBD02	TCRBD02-01	02				TCRBJ01-06*02	TCRBJ01	TCRBJ01-06	02				1	0	9	1	12	8	30	46	58	-1	64	3	In	VDJ
ACTCTGAAGATCCAGCGCACAGAGCAGGAGGACTCGGCCGTGTATCTCTGTGCCAGCAGCTTAGGGGGAACCCAGTACTTCGGGCCA	CASSLGGTQYF	2	0.0030075187969924814	33	TCRBV07	TCRBV07				TCRBV07-02,TCRBV07-08						TCRBD01,TCRBD02	TCRBD01-01,TCRBD02-01		TCRBJ02-05*01	TCRBJ02	TCRBJ02-05	01				1	0	0	8	1	8	48	64	65	-1	69	2	In	VDJ
CTGGAGTCGCCCAGCCCCAACCAGACCTCTCTGTACTTCTGTGCCAGCAGTTTGTCCCACCCCTTAGATACGCAGTATTTTGGCCCA	CASSLSHPLDTQYF	1	0.0015037593984962407	42	TCRBV27-01*01	TCRBV27	TCRBV27-01	01								TCRBD01,TCRBD02	TCRBD01-01,TCRBD02-01		TCRBJ02-03*01	TCRBJ02	TCRBJ02-03	01				3	5	3	7	5	5	39	53	58	60	65	1	In	VDJ
GCCATCCCCAACCAGACAGCTCTTTACTTCTGTGCCACCAGTGATTTGGAGACTGCATCGAACACCGGGGAGCTGTTTTTTGGAGAA	CATSDLETASNTGELFF	2	0.0030075187969924814	51	TCRBV24-01*01	TCRBV24	TCRBV24-01	01				TCRBD02-01	TCRBD02	TCRBD02-01				01,02	TCRBJ02-02*01	TCRBJ02	TCRBJ02-02	01				0	4	2	10	2	0	30	48	50	54	58	2	In	VDJ
ATCCAGTCCACGGAGTCAGGGGACACAGCACTGTATTTCTGTGCCAGCAGCCGACAGGGGGGCGCCGCCGAAGCTTTCTTTGGACAA	CASSRQGGAAEAFF	1	0.0015037593984962407	42	TCRBV21-01*01	TCRBV21	TCRBV21-01	01				TCRBD01-01*01	TCRBD01	TCRBD01-01	01				TCRBJ01-01*01	TCRBJ01	TCRBJ01-01	01				5	8	2	1	1	8	39	51	52	61	69	1	In	VDJ
CAGCCCTCAGAACCCAGGGACTCAGCTGTGTACTTCTGTGCCAGCAGCCCCACCAGGGGGATCTCCTACGAGCAGTACTTCGGGCCG	CASSPTRGISYEQYF	1	0.0015037593984962407	45	TCRBV12	TCRBV12				TCRBV12-03/12-04,TCRBV12-04		TCRBD01-01*01	TCRBD01	TCRBD01-01	01				TCRBJ02-07*01	TCRBJ02	TCRBJ02-07	01				6	2	4	1	6	0	36	47	53	60	62	1	In	VDJ
ATCCAGCCCTCAGAACCCAGGGACTCAGCTGTGTACTTCTGTGCCAGCAGTTTAATGGGGGGAATGGGACACCATATATTTGGAGAG	CASSLMGGMGHHIF	1	0.0015037593984962407	42	TCRBV12	TCRBV12				TCRBV12-03/12-04,TCRBV12-04						TCRBD01,TCRBD02	TCRBD01-01,TCRBD02-01		TCRBJ01-03*01	TCRBJ01	TCRBJ01-03	01				2	7	0	6	11	19	39	54	65	71	78	1	In	VDJ
ACCAGACCTCTCTGTACTTCTGTGCCAGCAGTTCCCGGGACAGGGGGTTTCCTTCCTTCTAGCAATCAGCCCCAGCATTTTGGTGAT		2	0.0030075187969924814	61	TCRBV27-01*01	TCRBV27	TCRBV27-01	01				TCRBD01-01*01	TCRBD01	TCRBD01-01	01				TCRBJ01-05*01	TCRBJ01	TCRBJ01-05	01				4	12	0	1	3	0	20	33	36	47	59	2	Out	VDJ
AGCCTGCAGAGCAGGGGGACTCGGCCGTGTATGTCTGTGCAAGTCGCCCGGGGACGTTATTCGTTCTATGGCTACACCTTCGGTTCG		1	0.0015037593984962407	46	TCRBV12-02*01	TCRBV12	TCRBV12-02	01								TCRBD01,TCRBD02	TCRBD01-01,TCRBD02-01		TCRBJ01-02*01	TCRBJ01	TCRBJ01-02	01				5	10	0	7	3	4	35	47	50	55	65	1	Out	VDJ
AAGATCCAGCCTGCAGAGCTTGGGGACTCGGCCATGTATCTCTGTGCCAGCAGCTTATTGGGGGGCTATGGCTACACCTTCGGTTCG	CASSLLGGYGYTF	2	0.0030075187969924814	39	TCRBV11-01*01	TCRBV11	TCRBV11-01	01				TCRBD02-01*01	TCRBD02	TCRBD02-01	01				TCRBJ01-02*01	TCRBJ01	TCRBJ01-02	01				2	0	9	1	2	4	42	57	59	-1	65	2	In	VDJ
CCCTCAGAACCCAGGGACTCAGCTGTGTACTTCTGTGCCAGCAGTAGAAACCCAGGGGTGGCTTCCTATGGCTACACCTTCGGTTCG	CASSRNPGVASYGYTF	1	0.0015037593984962407	48	TCRBV12	TCRBV12				TCRBV12-03/12-04,TCRBV12-04		TCRBD01-01*01	TCRBD01	TCRBD01-01	01				TCRBJ01-02*01	TCRBJ01	TCRBJ01-02	01				5	7	4	2	7	4	33	45	52	58	65	1	In	VDJ
AGTGCCCATCCTGAAGACAGCAGCTTCTACATCTGCAGTGCTAGAGGAACCCTCCGCAGGGGGGAAAACACCATATATTTTGGAGAG	CSARGTLRRGENTIYF	1	0.0015037593984962407	48	TCRBV20	TCRBV20				TCRBV20-01,TCRBV20-or09_02		TCRBD01-01*01	TCRBD01	TCRBD01-01	01				TCRBJ01-03*01	TCRBJ01	TCRBJ01-03	01				1	2	4	1	10	6	33	46	56	63	65	1	In	VDJ
GCCCATCCTGAAGACAGCAGCTTCTACATCTGCAGTGCTACCGGGGCGGGGGGCCGAATTGCGGGCAATGAGCAGTTCTTCGGGCCA	CSATGAGGRIAGNEQFF	1	0.0015037593984962407	51	TCRBV20	TCRBV20				TCRBV20-01,TCRBV20-or09_02		TCRBD02-01*01	TCRBD02	TCRBD02-01	01				TCRBJ02-01*01	TCRBJ02	TCRBJ02-01	01				4	12	7	1	5	6	30	40	45	53	65	1	In	VDJ
AATGTGAGCACCTTGGAGCTGGGGGACTCGGCCCTTTATCTTTGCGCCAGCAGCTTGGTAGGGGGTGATACGCAGTATTTTGGCCCA	CASSLVGGDTQYF	1	0.0015037593984962407	39	TCRBV05-01*01	TCRBV05	TCRBV05-01	01				TCRBD01-01*01	TCRBD01	TCRBD01-01	01				TCRBJ02-03*01	TCRBJ02	TCRBJ02-03	01				0	1	5	1	1	6	42	58	59	65	66	1	In	VDJ
AGCACCTTGGAGCTGGGGGACTCGGCCCTTTATCTTTGCGCCAGCAGCTTGGCGACTAGAAGCACCGGGGAGCTGTTTTTTGGAGAA	CASSLATRSTGELFF	1	0.0015037593984962407	45	TCRBV05-01*01	TCRBV05	TCRBV05-01	01				TCRBD02-01	TCRBD02	TCRBD02-01				01,02	TCRBJ02-02*01	TCRBJ02	TCRBJ02-02	01				0	3	2	8	1	4	36	52	53	59	62	1	In	VDJ
NTGTCGGCTGCTCCCTCCCAAACATCTGTGTACTTCTGTGCCAGCAGTTCCACACAGCGAGGGAACTACGAGCAGTACTTCGGGCCG	CASSSTQRGNYEQYF	1	0.0015037593984962407	45	TCRBV06-02/06-03*01	TCRBV06	TCRBV06-02/06-03	01				TCRBD02-01*02	TCRBD02	TCRBD02-01	02				TCRBJ02-07*01	TCRBJ02	TCRBJ02-07	01				4	2	11	0	9	3	36	49	58	63	65	1	In	VDJ
CTGAGCTCTCTGGAGCTGGGGGACTCAGCTTTGTATTTCTGTGCCAGCGGGGCGGGAGCCTATTACAATGAGCAGTTCTTCGGGCCA	CASGAGAYYNEQFF	1	0.0015037593984962407	42	TCRBV09-01*01	TCRBV09	TCRBV09-01	01				TCRBD02-01*02	TCRBD02	TCRBD02-01	02				TCRBJ02-01*01	TCRBJ02	TCRBJ02-01	01				7	5	7	2	3	4	39	48	51	58	63	1	In	VDJ
TTGGCGTCTGCTGTACCCTCTCAGACATCTGTGTACTTCTGTGCCAGCAGTCTGACAGGCAGAGGAGAGACCCAGTACTTCGGGCCA	CASSLTGRGETQYF	1	0.0015037593984962407	42	TCRBV06-04*01	TCRBV06	TCRBV06-04	01				TCRBD01-01*01	TCRBD01	TCRBD01-01	01				TCRBJ02-05*01	TCRBJ02	TCRBJ02-05	01				5	6	2	4	2	4	39	51	53	59	65	1	In	VDJ
AACGCCTTGGAGCTGGACGACTCGGCCCTGTATCTCTGTGCCAGCAGTGTCGACAGGGCTGTTTCCTACGAGCAGTACTTCGGGCCG	CASSVDRAVSYEQYF	1	0.0015037593984962407	45	TCRBV05-04*01	TCRBV05	TCRBV05-04	01				TCRBD01-01*01	TCRBD01	TCRBD01-01	01				TCRBJ02-07*01	TCRBJ02	TCRBJ02-07	01				5	5	2	3	4	1	36	47	51	58	63	1	In	VDJ
GTGACATCGGCCCAAAAGAACCCGACAGCTTTCTATCTCTGTGCCAGTAGTATGGGGGGTAGTTCCTACGAGCAGTACTTCGGGCCG	CASSMGGSSYEQYF	1	0.0015037593984962407	42	TCRBV19-01*01	TCRBV19	TCRBV19-01	01				TCRBD02-01*01	TCRBD02	TCRBD02-01	01				TCRBJ02-07*01	TCRBJ02	TCRBJ02-07	01				3	4	9	1	0	1	39	-1	53	59	63	1	In	VDJ
AACGCCTTGTTGCTGGGGGACTCGGCCCTGTATCTCTGTGCCAGCAGCTTGTCCCAGGGGGGGTCCTACGAGCAGTACTTCGGGCCG	CASSLSQGGSYEQYF	1	0.0015037593984962407	45	TCRBV05-05*01	TCRBV05	TCRBV05-05	01								TCRBD01,TCRBD02	TCRBD01-01,TCRBD02-01		TCRBJ02-07*01	TCRBJ02	TCRBJ02-07	01				1	2	4	1	3	1	36	51	54	61	63	1	In	VDJ
ACCCTGCAGCCAGAAGACTCGGCCCTGTATCTCTGTGCCAGCAGCCAAGATTATCGGCAGGCTGGAAACACCATATATTTTGGAGAG	CASSQDYRQAGNTIYF	1	0.0015037593984962407	48	TCRBV04-02*01	TCRBV04	TCRBV04-02	01				TCRBD01-01*01	TCRBD01	TCRBD01-01	01				TCRBJ01-03*01	TCRBJ01	TCRBJ01-03	01				0	0	4	4	7	2	33	50	57	-1	61	1	In	VDJ
GTAGTGCGAGGAGATTCGGCAGCTTATTTCTGTGCCAGCTCGCCATTTCTTGACAGGGGGCTTAATTCACCCCTCCACTTTGGGAAC	CASSPFLDRGLNSPLHF	1	0.0015037593984962407	51	TCRBV18-01*01	TCRBV18	TCRBV18-01	01				TCRBD01-01*01	TCRBD01	TCRBD01-01	01				TCRBJ01-06*02	TCRBJ01	TCRBJ01-06	02				2	1	2	0	6	6	30	45	51	61	62	1	In	VDJ
GTGACCAGTGCCCATCCTGAAGACAGCAGCTTCTACATCTGCAGTGCTTCGCCCCTAGGCACCTACAATGAGCAGTTCTTCGGGCCA	CSASPLGTYNEQFF	1	0.0015037593984962407	42	TCRBV20	TCRBV20				TCRBV20-01,TCRBV20-or09_02		TCRBD02-01	TCRBD02	TCRBD02-01				01,02	TCRBJ02-01*01	TCRBJ02	TCRBJ02-01	01				5	3	4	8	6	2	39	48	54	58	61	1	In	VDJ
TCTCTGGAGCTGGGGGACTCAGCTTTGTATTTCTGTGCCAGCAGCCCCGTCGGGACAGCCCTCACAGATACGCAGTATTTTGGCCCA	CASSPVGTALTDTQYF	2	0.0030075187969924814	48	TCRBV09-01*01	TCRBV09	TCRBV09-01	01				TCRBD01-01*01	TCRBD01	TCRBD01-01	01				TCRBJ02-03*01	TCRBJ02	TCRBJ02-03	01				4	4	0	5	6	2	33	45	51	58	62	2	In	VDJ
TCCCTGGAGCTTGGTGACTCTGCTGTGTATTTCTGTGCCAGCAGCAAAACAGTACTCCAGAACACCGGGGAGCTGTTTTTTGGAGAA	CASSKTVLQNTGELFF	1	0.0015037593984962407	48	TCRBV03-01/03-02*01	TCRBV03	TCRBV03-01/03-02	01				TCRBD01-01*01	TCRBD01	TCRBD01-01	01				TCRBJ02-02*01	TCRBJ02	TCRBJ02-02	01				5	7	3	5	3	1	33	45	48	52	59	1	In	VDJ
CTGAGCTGAATGTGAACGCCTTGTTGCTGGGGGACTCGGCCCTCTATCTCTGTGCCAGCACAGAGGCCCTTCTACACCTTCGGTTCG		1	0.0015037593984962407	31	TCRBV05-06*01	TCRBV05	TCRBV05-06	01				TCRBD02-01*02	TCRBD02	TCRBD02-01	02				TCRBJ01-02*01	TCRBJ01	TCRBJ01-02	01				6	5	11	1	2	10	50	60	62	66	71	1	Out	VDJ
CACGCCCTGCAGCCAGAAGACTCAGCCCTGTATCTCTGCGCCAGCAGCCAAGATCTTGGGACTAGCGCCGAGCAGTACTTCGGGCCG	CASSQDLGTSAEQYF	1	0.0015037593984962407	45	TCRBV04-01*01	TCRBV04	TCRBV04-01	01				TCRBD02-01	TCRBD02	TCRBD02-01				01,02	TCRBJ02-07*01	TCRBJ02	TCRBJ02-07	01				0	1	0	6	4	6	36	53	57	67	68	1	In	VDJ
AAGATCCAGCGCACAGAGCAGCGGGACTCGGCCATGTATCGCTGTGCCAGCAGCCCGACAGGGTTGGAGACCCAGTACTTCGGGCCA	CASSPTGLETQYF	1	0.0015037593984962407	39	TCRBV07-06*01	TCRBV07	TCRBV07-06	01				TCRBD01-01*01	TCRBD01	TCRBD01-01	01				TCRBJ02-05*01	TCRBJ02	TCRBJ02-05	01				5	3	2	3	2	5	42	54	56	63	66	1	In	VDJ
ATCCAGCAGGTAGTGCGAGGAGATTCGGCAGCTTATTTCTGTGCCAGCTCACCCCCCGCCGGACAGATCGAGCAGTACTTCGGGCCG	CASSPPAGQIEQYF	3	0.004511278195488722	42	TCRBV18-01*01	TCRBV18	TCRBV18-01	01				TCRBD01-01*01	TCRBD01	TCRBD01-01	01				TCRBJ02-07*01	TCRBJ02	TCRBJ02-07	01				3	2	1	5	7	6	39	53	60	66	68	3	In	VDJ
GGCACTGTATCTCTGCGCCAGCAGTCACTTCCAGCGGTGGAGGGACCCATGAGTGTTATTTCGGGAAACACCATATATTTTGGAGAG		1	0.0015037593984962407	68	TCRBV23-01*01	TCRBV23	TCRBV23-01	01				TCRBD02-01*02	TCRBD02	TCRBD02-01	02				TCRBJ01-03*01	TCRBJ01	TCRBJ01-03	01				3	19	10	0	11	4	13	27	38	44	63	1	Out	VDJ
ACCAGTGCCCATCCTGAAGACAGCAGCTTCTACATCTGCAGTGCTAGAGATCCCCGGAGCGGTTACAATGAGCAGTTCTTCGGGCCA	CSARDPRSGYNEQFF	1	0.0015037593984962407	45	TCRBV20	TCRBV20				TCRBV20-01,TCRBV20-or09_02		TCRBD02-01	TCRBD02	TCRBD02-01				01,02	TCRBJ02-01*01	TCRBJ02	TCRBJ02-01	01				0	1	6	5	7	4	36	50	57	62	63	1	In	VDJ
AACCTGAGCTCTCTGGAGCTGGGGGACTCAGCTTTGTATTTCTGTGCCAGCAGCGTTTACTTGAACACTGAAGCTTTCTTTGGACAA	CASSVYLNTEAFF	1	0.0015037593984962407	39	TCRBV09-01*01	TCRBV09	TCRBV09-01	01				TCRBD02-01	TCRBD02	TCRBD02-01				01,02	TCRBJ01-01*01	TCRBJ01	TCRBJ01-01	01				2	0	3	10	2	0	42	56	58	-1	61	1	In	VDJ
NNNNNNNTGTCGGCTGCTCCCTCCCAGACATCTGTGTACTTCTGTGCCAGCAGTTGGGACAGGGGGGAAAAACTGTTTTTTGGCAGT	CASSWDRGEKLFF	2	0.0030075187969924814	39	TCRBV06-05*01	TCRBV06	TCRBV06-05	01				TCRBD01-01*01	TCRBD01	TCRBD01-01	01				TCRBJ01-04*01	TCRBJ01	TCRBJ01-04	01				4	0	0	1	0	8	42	-1	55	-1	66	2	In	VDJ
ATCCAGCCCTCAGAACCCAGGGACTCAGCTGTGTACTTCTGTGCCAGCAGTTTAAACGTGGAGGGTCGGCCCCAGCATTTTGGTGAT	CASSLNVEGRPQHF	1	0.0015037593984962407	42	TCRBV12	TCRBV12				TCRBV12-03/12-04,TCRBV12-04		TCRBD02-01*02	TCRBD02	TCRBD02-01	02				TCRBJ01-05*01	TCRBJ01	TCRBJ01-05	01				2	3	10	0	5	9	39	54	59	65	68	1	In	VDJ
GTGAACGCCTTGGAGCTGGACGACTCGGCCCTGTATCTCTGTGCCAGCAGCCGCCAGGGGGCGAATTATGGCTACACCTTCGGTTCG	CASSRQGANYGYTF	1	0.0015037593984962407	42	TCRBV05-04*01	TCRBV05	TCRBV05-04	01				TCRBD01-01*01	TCRBD01	TCRBD01-01	01				TCRBJ01-02*01	TCRBJ01	TCRBJ01-02	01				4	4	4	0	3	5	39	51	54	62	66	1	In	VDJ
CTGAAGATCCGGTCCACAAAGCTGGAGGACTCAGCCATGTACTTCTGTGCCAGCAGGGGAGTGGGGGATGGCTACACCTTCGGTTCG	CASRGVGDGYTF	1	0.0015037593984962407	36	TCRBV02-01	TCRBV02	TCRBV02-01				01,03					TCRBD01,TCRBD02	TCRBD01-01,TCRBD02-01		TCRBJ01-02*01	TCRBJ01	TCRBJ01-02	01				6	0	6	1	6	6	45	56	62	-1	67	1	In	VDJ
AGCACCTTGGAGCTGGGGGACTCGGCCCTTTATCTTTGCGCCAGCAGCTTAATCACAAGTCCCCGCTACGAGCAGTACTTCGGGCCG	CASSLITSPRYEQYF	1	0.0015037593984962407	45	TCRBV05-01*01	TCRBV05	TCRBV05-01	01				TCRBD01-01*01	TCRBD01	TCRBD01-01	01				TCRBJ02-07*01	TCRBJ02	TCRBJ02-07	01				2	8	3	6	4	3	36	50	54	57	65	1	In	VDJ
GCTGGAGTCAGCTGCTTCCTCTCAGACTTCTGTTTACTTCTGTGCCAGCAGTTAGAGGGTGGCAATCAGCCCCAGCATTTTGGTGAT		1	0.0015037593984962407	41	TCRBV06-07*01	TCRBV06	TCRBV06-07	01				TCRBD02-01*02	TCRBD02	TCRBD02-01	02				TCRBJ01-05*01	TCRBJ01	TCRBJ01-05	01				3	2	11	0	0	2	40	-1	54	59	61	1	Out	VDJ
NTGTCGGCTGCTCCCTCCCAGACATCTGTGTACTTCTGTGCCAGCAGTTACTCGGCAGGTCAACAATCACCCCTCCACTTTGGGAAC	CASSYSAGQQSPLHF	1	0.0015037593984962407	45	TCRBV06-05*01	TCRBV06	TCRBV06-05	01				TCRBD01-01*01	TCRBD01	TCRBD01-01	01				TCRBJ01-06*02	TCRBJ01	TCRBJ01-06	02				0	7	4	4	2	10	36	53	55	59	66	1	In	VDJ
GTGACCAGTGCCCATCCTGAAGACAGCAGCTTCTACATCTGCAGTGCTAGAGATCTAGGACCCCGAGATACGCAGTATTTTGGCCCA	CSARDLGPRDTQYF	1	0.0015037593984962407	42	TCRBV20	TCRBV20				TCRBV20-01,TCRBV20-or09_02						TCRBD01,TCRBD02	TCRBD01-01,TCRBD02-01		TCRBJ02-03*01	TCRBJ02	TCRBJ02-03	01				0	4	1	7	4	5	39	53	57	61	65	1	In	VDJ
CTGACAGTGACCAGTGCCCATCCTGAAGACAGCAGCTTCTACATCTGCAGTGCCCTAGAGGGGAACACTGAAGCTTTCTTTGGACAA	CSALEGNTEAFF	1	0.0015037593984962407	36	TCRBV20	TCRBV20				TCRBV20-01,TCRBV20-or09_02		TCRBD02-01*02	TCRBD02	TCRBD02-01	02				TCRBJ01-01*01	TCRBJ01	TCRBJ01-01	01				6	0	11	0	4	1	45	53	57	-1	62	1	In	VDJ
CCACAAAGCTGGAGGACTCAGCCATGTACTTCTGTGCCAGCAGCGGGTCCAACAGGGGCAACTAATGAAAAACTGTTTTTTGGCAGT		2	0.0030075187969924814	49	TCRBV02-01	TCRBV02	TCRBV02-01				01,03	TCRBD01-01*01	TCRBD01	TCRBD01-01	01				TCRBJ01-04*01	TCRBJ01	TCRBJ01-04	01				6	0	3	2	8	0	32	43	51	-1	58	2	Out	VDJ
AACGCCTTGGAGCTGGACGACTCGGCCCTGTATCTCTGTGCCAGCAGCTGGCGGGACGGAGGATTGGGAGGCTACACCTTCGGTTCG	CASSWRDGGLGGYTF	2	0.0030075187969924814	45	TCRBV05-04*01	TCRBV05	TCRBV05-04	01				TCRBD02-01*02	TCRBD02	TCRBD02-01	02				TCRBJ01-02*01	TCRBJ01	TCRBJ01-02	01				3	13	7	3	1	8	36	49	50	56	69	2	In	VDJ
AGCACCTTGGAGCTGGGGGACTCGGCCCTTTATCTTTGCGCCAGCAGCCCCTTAACGGTTTCCCTCTACGAGCAGTACTTCGGGCCG	CASSPLTVSLYEQYF	2	0.0030075187969924814	45	TCRBV05-01*01	TCRBV05	TCRBV05-01	01				TCRBD02-01	TCRBD02	TCRBD02-01				01,02	TCRBJ02-07*01	TCRBJ02	TCRBJ02-07	01				4	7	8	5	7	3	36	48	55	58	65	2	In	VDJ
ATCCGGTCCACAAAGCTGGAGGACTCAGCCATGTACTTCTGTGCCAGCAGGCGCGGGGGGGAGACAGATACGCAGTATTTTGGCCCA	CASRRGGETDTQYF	3	0.004511278195488722	42	TCRBV02-01	TCRBV02	TCRBV02-01				01,03	TCRBD02-01*01	TCRBD02	TCRBD02-01	01				TCRBJ02-03*01	TCRBJ02	TCRBJ02-03	01				6	2	7	0	2	3	39	50	52	61	63	3	In	VDJ
AAGATCCAGCGCACAGAGCAGGGGGACTCGGCCATGTATCTCTGTGCCAGCAGCCCAACAACACAGGTACCCCTCCACTTTGGGAAC	CASSPTTQVPLHF	1	0.0015037593984962407	39	TCRBV07-09*01	TCRBV07	TCRBV07-09	01				TCRBD01-01*01	TCRBD01	TCRBD01-01	01				TCRBJ01-06*02	TCRBJ01	TCRBJ01-06	02				5	1	3	4	8	12	42	54	62	67	68	1	In	VDJ
CTCACTGTGACATCGGCCCAAAAGAACCCGACAGCTTTCTATCTCTGTGCCAGTAATCTGAGGGGGGCGCGGCAGTTCTTCGGGCCA	CASNLRGARQFF	1	0.0015037593984962407	36	TCRBV19-01*01	TCRBV19	TCRBV19-01	01								TCRBD01,TCRBD02	TCRBD01-01,TCRBD02-01		TCRBJ02-01*01	TCRBJ02	TCRBJ02-01	01				7	5	5	1	5	12	45	55	60	66	71	1	In	VDJ
GCCCAAAAGAACCCGACAGCTTTCTATCTCTGTGCCAGTAGTGGGCGAAGCGGGGGAGTCTTTTACAATGAGCAGTTCTTCGGGCCA	CASSGRSGGVFYNEQFF	1	0.0015037593984962407	51	TCRBV19-01*01	TCRBV19	TCRBV19-01	01				TCRBD02-01*01	TCRBD02	TCRBD02-01	01				TCRBJ02-01*01	TCRBJ02	TCRBJ02-01	01				5	7	6	2	6	4	30	42	48	56	63	1	In	VDJ
GCAGAGCTTGAGGACTCGGCCGTGTATCTCTGTGCCAGCAGCTCACGCGGGGGAGCCGGCTCCTACAATGAGCAGTTCTTCGGGCCA	CASSSRGGAGSYNEQFF	1	0.0015037593984962407	51	TCRBV11	TCRBV11				TCRBV11-02,TCRBV11-03		TCRBD02-01*01	TCRBD02	TCRBD02-01	01				TCRBJ02-01*01	TCRBJ02	TCRBJ02-01	01				4	6	7	2	3	0	30	43	46	53	59	1	In	VDJ
AGCGGGGGGACTCAGCCGTGTATCTCTGTGCCAGCAGCTCCTCGGGAGGCTGGGGGGCGCGTTTTGGACGAGCAGTACTTCGGGCCG		1	0.0015037593984962407	55	TCRBV07-03*01	TCRBV07	TCRBV07-03	01				TCRBD02-01*02	TCRBD02	TCRBD02-01	02				TCRBJ02-07*01	TCRBJ02	TCRBJ02-07	01				4	18	8	1	3	5	26	39	42	49	67	1	Out	VDJ
GTGACCAGTGCCCATCCTGAAGACAGCAGCTTCTACATCTGCAGTGCCGCAAGGAGCGGACCTCGGGAGACCCAGTACTTCGGGCCA	CSAARSGPRETQYF	2	0.0030075187969924814	42	TCRBV20	TCRBV20				TCRBV20-01,TCRBV20-or09_02		TCRBD02-01	TCRBD02	TCRBD02-01				01,02	TCRBJ02-05*01	TCRBJ02	TCRBJ02-05	01				6	7	6	5	7	5	39	47	54	59	66	2	In	VDJ
TCCACAAAGCTGGAGGACTCAGCCATGTACTTCTGTGCCAGCAGGGATAACCGGGACAGGGTAAAGGAGACCCAGTACTTCGGGCCA	CASRDNRDRVKETQYF	2	0.0030075187969924814	48	TCRBV02-01	TCRBV02	TCRBV02-01				01,03	TCRBD01-01*01	TCRBD01	TCRBD01-01	01				TCRBJ02-05*01	TCRBJ02	TCRBJ02-05	01				6	5	0	3	8	5	33	44	52	61	66	2	In	VDJ
ATCCAGCGCACAGAGCAGGGGGACTCGGCCATGTATCTCTGTGCCAGCAGCTTAATAGGTGGCGAGACTGAAGCTTTCTTTGGACAA	CASSLIGGETEAFF	1	0.0015037593984962407	42	TCRBV07-09*01	TCRBV07	TCRBV07-09	01								TCRBD01,TCRBD02	TCRBD01-01,TCRBD02-01		TCRBJ01-01*01	TCRBJ01	TCRBJ01-01	01				2	7	5	4	2	5	39	54	56	59	66	1	In	VDJ
GAGCTTGGTGACTCTGCTGTGTATTTCTGTGCCAGCAGCCAAGAAGAGGAGGGATAGGGGGCGAACAACACCATATATTTTGGAGAG	CASSQEEEG*GANNTIYF	1	0.0015037593984962407	54	TCRBV03-01/03-02*01	TCRBV03	TCRBV03-01/03-02	01				TCRBD01-01*01	TCRBD01	TCRBD01-01	01				TCRBJ01-03*01	TCRBJ01	TCRBJ01-03	01				0	4	5	0	11	7	27	44	55	62	66	1	Stop	VDJ
GAACCCAGGGACTCAGCTGTGTATTTTTGTGCTAGTGGTTTGGACCTATAACTAGCAGGGCGGCACAATGAGCAGTTCTTCGGGCCA	CASGLDL*LAGRHNEQFF	1	0.0015037593984962407	54	TCRBV12-05*01	TCRBV12	TCRBV12-05	01				TCRBD02-01	TCRBD02	TCRBD02-01				01,02	TCRBJ02-01*01	TCRBJ02	TCRBJ02-01	01				1	8	3	7	7	5	27	43	50	56	64	1	Stop	VDJ
NTGTCGGCTGCTCCCTCCCAGACATCTGTGTACTTCTGTGCCAGCCCCAAAAGGGAGGGAGACACCGGGGAGCTGTTTTTTGGAGAA	CASPKREGDTGELFF	1	0.0015037593984962407	45	TCRBV06-05*01	TCRBV06	TCRBV06-05	01				TCRBD02-01*02	TCRBD02	TCRBD02-01	02				TCRBJ02-02*01	TCRBJ02	TCRBJ02-02	01				8	2	9	0	7	3	36	45	52	59	61	1	In	VDJ
TCCCTGGAGCTTGGTGACTCTGCTGTGTATTTCTGTGCCAGCAGCCAAAGCGGGAGTGCAACTAATGAAAAACTGTTTTTTGGCAGT	CASSQSGSATNEKLFF	1	0.0015037593984962407	48	TCRBV03-01/03-02*01	TCRBV03	TCRBV03-01/03-02	01				TCRBD02-01*02	TCRBD02	TCRBD02-01	02				TCRBJ01-04*01	TCRBJ01	TCRBJ01-04	01				2	2	6	2	0	0	33	-1	48	56	58	1	In	VDJ
NNNNTGTCGGCTGCTCCCTCCCAAACATCTGTGTACTTCTGTGCCAGCAGTTCAGGCAGCTCTGGAAACACCATATATTTTGGAGAG	CASSSGSSGNTIYF	1	0.0015037593984962407	42	TCRBV06-02/06-03*01	TCRBV06	TCRBV06-02/06-03	01				TCRBD01-01*01	TCRBD01	TCRBD01-01	01				TCRBJ01-03*01	TCRBJ01	TCRBJ01-03	01				4	3	4	4	0	0	39	-1	52	56	59	1	In	VDJ
AAGATCCAGCCCTCAGAACCCAGGGACTCAGCTGTGTACTTCTGTGCCAGCAGTTTGTCGGGCTACAATGAGCAGTTCTTCGGGCCA	CASSLSGYNEQFF	1	0.0015037593984962407	39	TCRBV12-03/12-04*01	TCRBV12	TCRBV12-03/12-04	01				TCRBD02-01	TCRBD02	TCRBD02-01				01,02	TCRBJ02-01*01	TCRBJ02	TCRBJ02-01	01				3	0	8	4	2	3	42	56	58	-1	62	1	In	VDJ
TGCAGCCTGCAGAACTGGAGGATTCTGGAGTTTATTTCTGTGCCAGCAGCTAGGGTTAGCTCCTACAATGAGCAGTTCTTCGGGCCA		1	0.0015037593984962407	43	TCRBV14-01*01	TCRBV14	TCRBV14-01	01								TCRBD01,TCRBD02	TCRBD01-01,TCRBD02-01		TCRBJ02-01*01	TCRBJ02	TCRBJ02-01	01				5	4	5	3	1	0	38	50	51	55	59	1	Out	VDJ
ACAGTGACCAGTGCCCATCCTGAAGACAGCAGCTTCTACATCTGCAGTGCTAGGGGGGCAACTAATGAAAAACTGTTTTTTGGCAGT	CSARGATNEKLFF	3	0.004511278195488722	39	TCRBV20	TCRBV20				TCRBV20-01,TCRBV20-or09_02						TCRBD01,TCRBD02	TCRBD01-01,TCRBD02-01		TCRBJ01-04*01	TCRBJ01	TCRBJ01-04	01				3	0	6	1	0	0	42	-1	53	-1	58	3	In	VDJ
CCTGCAGCCAGAAGACTCGGCCCTGTATCTCTGCGCCAGCAGCCAAGATTAGGCAGGTGTAGCACCGGGGAGCTGTTTTTTGGAGAA		3	0.004511278195488722	50	TCRBV04-03*01	TCRBV04	TCRBV04-03	01				TCRBD01-01*01	TCRBD01	TCRBD01-01	01				TCRBJ02-02*01	TCRBJ02	TCRBJ02-02	01				0	5	4	4	5	4	31	48	53	57	62	3	Out	VDJ
AAGATCCAGCCCTCAGAACCCAGGGACTCAGCTGTGTATTTTTGTGCTAGTGGGCGGGCGCGGACCGGGGAGCTGTTTTTTGGAGAA	CASGRARTGELFF	1	0.0015037593984962407	39	TCRBV12-05*01	TCRBV12	TCRBV12-05	01				TCRBD02-01	TCRBD02	TCRBD02-01				01,02	TCRBJ02-02*01	TCRBJ02	TCRBJ02-02	01				6	5	7	4	0	5	42	-1	53	58	63	1	In	VDJ
CTGACAGTGACCAGTGCCCATCCTGAAGACAGCAGCTTCTACATCTGCAGTGCTAGAGTTCCGGGCGGACGAGCTTTCTTTGGACAA	CSARVPGGRAFF	1	0.0015037593984962407	36	TCRBV20	TCRBV20				TCRBV20-01,TCRBV20-or09_02						TCRBD01,TCRBD02	TCRBD01-01,TCRBD02-01		TCRBJ01-01*01	TCRBJ01	TCRBJ01-01	01				1	1	1	7	8	10	45	58	66	70	71	1	In	VDJ
ACTCTGGAGTCCGCTACCAGCTCCCAGACATCTGTGTACTTCTGTGCCATCGGCGGGAGCATGAACACTGAAGCTTTCTTTGGACAA	CAIGGSMNTEAFF	1	0.0015037593984962407	39	TCRBV10-03*01	TCRBV10	TCRBV10-03	01				TCRBD02-01*02	TCRBD02	TCRBD02-01	02				TCRBJ01-01*01	TCRBJ01	TCRBJ01-01	01				8	2	7	2	1	0	42	51	52	59	61	1	In	VDJ
NNNNTGTCGGCTGCTCCCTCCCAAACATCTGTGTACTTCTGTGCCAGCAGTTACTCACTATTGCAAGAGACCCAGTACTTCGGGCCA	CASSYSLLQETQYF	1	0.0015037593984962407	42	TCRBV06-02/06-03*01	TCRBV06	TCRBV06-02/06-03	01				TCRBD02-01	TCRBD02	TCRBD02-01				01,02	TCRBJ02-05*01	TCRBJ02	TCRBJ02-05	01				0	3	3	9	0	2	39	-1	56	60	63	1	In	VDJ
AAGATCCGGTCCACAAAGCTGGAGGACTCAGCCATGTACTTCTGTGCCAGCAGATTAGGACAGGCAGATACGCAGTATTTTGGCCCA	CASRLGQADTQYF	1	0.0015037593984962407	39	TCRBV02-01	TCRBV02	TCRBV02-01				01,03	TCRBD01-01*01	TCRBD01	TCRBD01-01	01				TCRBJ02-03*01	TCRBJ02	TCRBJ02-03	01				6	0	1	4	4	4	42	53	57	-1	64	1	In	VDJ
ATCCAGCGCACAGAGCAGGAGGACTCGGCCGTGTATCTCTGTGCCAGCAGCTTAGAAGCGGTGCTGACGCCCCAGCATTTTGGTGAT	CASSLEAVLTPQHF	1	0.0015037593984962407	42	TCRBV07-02	TCRBV07	TCRBV07-02				01,02	TCRBD02-01	TCRBD02	TCRBD02-01				01,02	TCRBJ01-05*01	TCRBJ01	TCRBJ01-05	01				1	7	6	5	1	9	39	55	56	61	68	1	In	VDJ
AATGTGAACGCCTTGTTGCTGGGGGACTCGGCCCTGTATCTCTGTGCCAGCAGCTTGGGAACCGACTATGGCTACACCTTCGGTTCG	CASSLGTDYGYTF	2	0.0030075187969924814	39	TCRBV05-05*01	TCRBV05	TCRBV05-05	01								TCRBD01,TCRBD02	TCRBD01-01,TCRBD02-01		TCRBJ01-02*01	TCRBJ01	TCRBJ01-02	01				0	4	2	8	0	3	42	-1	58	60	64	2	In	VDJ
NTGAAGATCCAGCCCTCAGAACCCAGGGACTCAGCTGTGTACTTCTGTGCCAGCAGTTACGGACTAGCGGGGGAGTACTTCGGGCCG	CASSYGLAGEYF	1	0.0015037593984962407	36	TCRBV12-03/12-04*01	TCRBV12	TCRBV12-03/12-04	01				TCRBD02-01*01	TCRBD02	TCRBD02-01	01				TCRBJ02-07*01	TCRBJ02	TCRBJ02-07	01				4	0	1	2	2	11	45	58	60	-1	73	1	In	VDJ
TCCCTGGAGCTTGGTGACTCTGCTGTGTATTTCTGTGCCAGCAGCCAAAGGGGATGGGGTAACCCCGGGGAGCTGTTTTTTGGAGAA	CASSQRGWGNPGELFF	1	0.0015037593984962407	48	TCRBV03-01/03-02*01	TCRBV03	TCRBV03-01/03-02	01				TCRBD01-01*01	TCRBD01	TCRBD01-01	01				TCRBJ02-02*01	TCRBJ02	TCRBJ02-02	01				2	11	5	2	0	6	33	-1	48	53	64	1	In	VDJ
GTGAACGCCTTGGAGCTGGACGACTCGGCCCTGTATCTCTGTGCCAGCAGCCCGGGTCCTGGGACCGGGGAGCTGTTTTTTGGAGAA	CASSPGPGTGELFF	1	0.0015037593984962407	42	TCRBV05-04*01	TCRBV05	TCRBV05-04	01				TCRBD02-01	TCRBD02	TCRBD02-01				01,02	TCRBJ02-02*01	TCRBJ02	TCRBJ02-02	01				4	7	8	4	1	5	39	51	52	56	63	1	In	VDJ
CACCTTGGAGCTGGGGGACTCGGCCCTTTATCTTTGCGCCATCTAAGCGGGACACCCTCAGCCAAAAACATTCAGTACTTCGGCGCC		1	0.0015037593984962407	47	TCRBV05-01*01	TCRBV05	TCRBV05-01	01				TCRBD02-01*02	TCRBD02	TCRBD02-01	02				TCRBJ02-04*01	TCRBJ02	TCRBJ02-04	01				9	7	6	3	4	0	34	41	45	52	59	1	Out	VDJ
ATCCAGCGCACAGAGCAGCGGGACTCAGCCATGTATCGCTGTGCCAGCAGCTTCTCAACTTCGGGGAATGAGCAGTTCTTCGGGCCA	CASSFSTSGNEQFF	1	0.0015037593984962407	42	TCRBV07	TCRBV07				TCRBV07-06,TCRBV07-07		TCRBD02-01*01	TCRBD02	TCRBD02-01	01				TCRBJ02-01*01	TCRBJ02	TCRBJ02-01	01				3	0	8	3	8	7	39	53	61	-1	66	1	In	VDJ
CCTGGAGTCGCCCAGCCCCAACCAGACCTCTCTGTACTTCTGTGCCAGCACTCACCCTGGGACCGCTATGGCTACACCTTCGGTTCG		1	0.0015037593984962407	41	TCRBV27-01*01	TCRBV27	TCRBV27-01	01								TCRBD01,TCRBD02	TCRBD01-01,TCRBD02-01		TCRBJ01-02*01	TCRBJ01	TCRBJ01-02	01				7	2	0	7	8	4	40	50	58	63	65	1	Out	VDJ
NTGTCGGCTGCTCCCTCCCAGACATCTGTGTACTTCTGTGCCAGCACCTTAGGACAGGGGGGTGAAGGGGAGCAGTACTTCGGGCCG	CASTLGQGGEGEQYF	2	0.0030075187969924814	45	TCRBV06-05*01	TCRBV06	TCRBV06-05	01				TCRBD01-01*01	TCRBD01	TCRBD01-01	01				TCRBJ02-07*01	TCRBJ02	TCRBJ02-07	01				7	8	1	1	5	7	36	46	51	61	69	2	In	VDJ
CGCACAGAGCAGGGGGACTCGGCCATGTATCTCTGTGCCAGCAGCTCCCTCGACTCACCCCTTGGAAATGAGCAGTTCTTCGGGCCA	CASSSLDSPLGNEQFF	1	0.0015037593984962407	48	TCRBV07-09*01	TCRBV07	TCRBV07-09	01				TCRBD02-01	TCRBD02	TCRBD02-01				01,02	TCRBJ02-01*01	TCRBJ02	TCRBJ02-01	01				4	11	2	10	5	7	33	46	51	55	66	1	In	VDJ
TCCAGCCTGCAGAGCAGGGGGACTCGGCCGTGTATGTCTGTGCAAGTCGCTCCCGACAGGGTGAATGGTGAAGCTTTCTTTGGACAA		1	0.0015037593984962407	43	TCRBV12-02*01	TCRBV12	TCRBV12-02	01				TCRBD01-01*01	TCRBD01	TCRBD01-01	01				TCRBJ01-01*01	TCRBJ01	TCRBJ01-01	01				4	7	2	3	3	7	38	51	54	61	68	1	Out	VDJ
NCTCTCACTGTGACATCGGCCCAAAAGAACCCGACAGCTTTCTATCTCTGTGCCAGTAGTAGACTGGGCTTTCCGTTCTTTGGACAA	CASSRLGFPFF	1	0.0015037593984962407	33	TCRBV19-01*01	TCRBV19	TCRBV19-01	01								TCRBD01,TCRBD02	TCRBD01-01,TCRBD02-01		TCRBJ01-01*01	TCRBJ01	TCRBJ01-01	01				4	6	8	0	4	14	48	61	65	69	75	1	In	VDJ
GGCGTCTGCTGTACCCTCTCAGACATCTGTGTACTTCTGTGCCAGCAGGCCTCCGGGGAGAAGGGGGACACCATATATTTTGGAGAG		1	0.0015037593984962407	44	TCRBV06-04*01	TCRBV06	TCRBV06-04	01				TCRBD01-01*01	TCRBD01	TCRBD01-01	01				TCRBJ01-03*01	TCRBJ01	TCRBJ01-03	01				6	0	5	1	13	8	37	48	61	-1	67	1	Out	VDJ
TGTCGGCTGCTCCCTCCCAGACATCTGTGTACTTCTGTGCCAGTACCTCTACAGGGAAGCTCTGGAAACACCATATATTTTGGAGAG		2	0.0030075187969924814	46	TCRBV06-05*01	TCRBV06	TCRBV06-05	01				TCRBD01-01*01	TCRBD01	TCRBD01-01	01				TCRBJ01-03*01	TCRBJ01	TCRBJ01-03	01				9	3	3	3	7	0	35	43	50	56	59	2	Out	VDJ
CTGAATGTGAACGCCTTGGAGCTGGACGACTCGGCCCTGTATCTCTGTGCCAGCAGCTCATGGGACACTGAAGCTTTCTTTGGACAA	CASSSWDTEAFF	1	0.0015037593984962407	36	TCRBV05-04*01	TCRBV05	TCRBV05-04	01								TCRBD01,TCRBD02	TCRBD01-01,TCRBD02-01		TCRBJ01-01*01	TCRBJ01	TCRBJ01-01	01				3	0	0	9	3	3	45	58	61	-1	64	1	In	VDJ
AATGTGAACGCCTTGTTGCTGGGGGACTCGGCCCTCTATCTCTGTGCCAGCAGGTTGAGGGGGCTTGAAAAACTGTTTTTTGGCAGT	CASRLRGLEKLFF	1	0.0015037593984962407	39	TCRBV05-06*01	TCRBV05	TCRBV05-06	01				TCRBD01-01*01	TCRBD01	TCRBD01-01	01				TCRBJ01-04*01	TCRBJ01	TCRBJ01-04	01				1	1	5	0	0	7	42	-1	57	64	65	1	In	VDJ
CAGCGCACAGAGCAGGGGGACTCGGCCATGTATCTCTGTGCCAGCAGCTTAGTCGGTCAGCCCTATCAGCCCCAGCATTTTGGTGAT	CASSLVGQPYQPQHF	1	0.0015037593984962407	45	TCRBV07-09*01	TCRBV07	TCRBV07-09	01								TCRBD01,TCRBD02	TCRBD01-01,TCRBD02-01		TCRBJ01-05*01	TCRBJ01	TCRBJ01-05	01				1	4	4	5	5	5	36	52	57	60	64	1	In	VDJ
CTGGAGCTGGGGGACTCAGCTTTGTATTTCTGTGCCAGCAGCGGGGACCCCGGTGGATCTGGGGCCAACGTCCTGACTTTCGGGGCC	CASSGDPGGSGANVLTF	1	0.0015037593984962407	51	TCRBV09-01*01	TCRBV09	TCRBV09-01	01								TCRBD01,TCRBD02	TCRBD01-01,TCRBD02-01		TCRBJ02-06*01	TCRBJ02	TCRBJ02-06	01				3	9	0	7	0	1	30	-1	43	48	57	1	In	VDJ
NNNNTGTCGGCTGCTCCCTCCCAGACATCTGTGTATTTCTGTGCCAGCCCAGGACTAGCGGGGGGTGGTGAGCAGTTCTTCGGGCCA	CASPGLAGGGEQFF	1	0.0015037593984962407	42	TCRBV06-05*01	TCRBV06	TCRBV06-05	01				TCRBD02-01*01	TCRBD02	TCRBD02-01	01				TCRBJ02-01*01	TCRBJ02	TCRBJ02-01	01				8	3	1	1	3	9	39	48	51	65	68	1	In	VDJ
GAAGATCCAGCCCTCAGAACCCAGGGACTCAGCTGTGTACTTCTGCTAATTCTGCAGGTGGCTAACTATGGCTACACCTTCGGTTCG		1	0.0015037593984962407	38	TCRBV12-03/12-04*01	TCRBV12	TCRBV12-03/12-04	01				TCRBD01-01*01	TCRBD01	TCRBD01-01	01				TCRBJ01-02*01	TCRBJ01	TCRBJ01-02	01				15	3	4	4	9	0	43	45	54	58	61	1	Out	VDJ
TCTGCTGTACCCTCTCAGACATCTGTGTACTTCTGTGCCAGCAGTTCCCCCGGGACAAACAACTGAAACACCATATATTTTGGAGAG	CASSSPGTNN*NTIYF	1	0.0015037593984962407	48	TCRBV06-04*01	TCRBV06	TCRBV06-04	01				TCRBD01-01*01	TCRBD01	TCRBD01-01	01				TCRBJ01-03*01	TCRBJ01	TCRBJ01-03	01				5	7	0	6	6	5	33	45	51	57	64	1	Stop	VDJ
NTGTCGGCTGCTCCCTCCCAGACATCTGTGTACTTCTGTGCCAGCAGTGAACTAGCGGGGGGCCAAGAGACCCAGTACTTCGGGCCA	CASSELAGGQETQYF	1	0.0015037593984962407	45	TCRBV06-01*01	TCRBV06	TCRBV06-01	01				TCRBD02-01*01	TCRBD02	TCRBD02-01	01				TCRBJ02-05*01	TCRBJ02	TCRBJ02-05	01				2	0	4	1	0	1	36	-1	51	-1	62	1	In	VDJ
CTGGAGCTTGGTGACTCTGCTGTGTATTTCTGTGCCAGCAGCATACGTGGTCCCATTGCAAGAAAAAACATTCAGTACTTCGGCGCC	CASSIRGPIARKNIQYF	1	0.0015037593984962407	51	TCRBV03-01/03-02*01	TCRBV03	TCRBV03-01/03-02	01								TCRBD01,TCRBD02	TCRBD01-01,TCRBD02-01		TCRBJ02-04*01	TCRBJ02	TCRBJ02-04	01				5	13	0	10	6	4	30	42	48	50	63	1	In	VDJ
AGCACCTTGGAGCTGGGGGACTCGGCCCTTTATCTTTGCGCCAGCAGCTTGGCAAGGCTATTTGCAGATACGCAGTATTTTGGCCCA	CASSLARLFADTQYF	1	0.0015037593984962407	45	TCRBV05-01*01	TCRBV05	TCRBV05-01	01								TCRBD01,TCRBD02	TCRBD01-01,TCRBD02-01		TCRBJ02-03*01	TCRBJ02	TCRBJ02-03	01				0	7	5	4	2	4	36	52	54	57	64	1	In	VDJ
TCGGCTGCTCCCTCCCAGACATCTGTGTACTTCTGTGCCAGCAGGGGGAGAGGACAGAGCATGAACACTGAAGCTTTCTTTGGACAA	CASRGRGQSMNTEAFF	1	0.0015037593984962407	48	TCRBV06	TCRBV06				TCRBV06-01,TCRBV06-05		TCRBD01-01*01	TCRBD01	TCRBD01-01	01				TCRBJ01-01*01	TCRBJ01	TCRBJ01-01	01				6	4	1	5	7	0	33	44	51	57	61	1	In	VDJ
CCTGGAGCTTGGTGACTCTGCTGTGTATTTCTGTGCCAGCAGCCGGGGGTTGGTTTCTCTGGGGCCAACGTCCTGACTTTCGGGGCC		3	0.004511278195488722	50	TCRBV03-01/03-02*01	TCRBV03	TCRBV03-01/03-02	01								TCRBD01,TCRBD02	TCRBD01-01,TCRBD02-01		TCRBJ02-06*01	TCRBJ02	TCRBJ02-06	01				4	7	6	1	0	0	31	-1	44	49	56	3	Out	VDJ
CTCCTTCTCAGTGACTCTGGCTTCTATCTCTGTGCCTGGAGTGTAGGGGGTCGCCACTCTGGGGCCAACGTCCTGACTTTCGGGGCC	CAWSVGGRHSGANVLTF	1	0.0015037593984962407	51	TCRBV30-01*01	TCRBV30	TCRBV30-01	01				TCRBD01-01*01	TCRBD01	TCRBD01-01	01				TCRBJ02-06*01	TCRBJ02	TCRBJ02-06	01				0	6	5	1	0	0	30	-1	44	50	56	1	In	VDJ
CAGCCAGAAGACTCGGCCCTGTATCTCTGTGCCAGCAGCTCCAGGGGGGCTAGCGGGGGATCCTACAATGAGCAGTTCTTCGGGCCA	CASSSRGASGGSYNEQFF	2	0.0030075187969924814	54	TCRBV04-02*01	TCRBV04	TCRBV04-02	01				TCRBD02-01*01	TCRBD02	TCRBD02-01	01				TCRBJ02-01*01	TCRBJ02	TCRBJ02-01	01				5	1	4	2	10	1	27	39	49	59	60	2	In	VDJ
NNNNNNNNNNTGTCGGCTGCTCCCTCCCAGACATCTGTGTACTTCTGTGCCAGCAGGGGACCTGGGACTGAAGCTTTCTTTGGACAA	CASRGPGTEAFF	2	0.0030075187969924814	36	TCRBV06-05*01	TCRBV06	TCRBV06-05	01								TCRBD01,TCRBD02	TCRBD01-01,TCRBD02-01		TCRBJ01-01*01	TCRBJ01	TCRBJ01-01	01				6	5	0	7	0	5	45	-1	56	61	66	2	In	VDJ
ACGGAGTCAGGGGACACAGCACTGTATTTCTGTGCCAGCAGGTGCGGCATAGCTACAGCAAAAAAAAACATTCAGTACTTCGGCGCC	CASRCGIATAKKNIQYF	1	0.0015037593984962407	51	TCRBV21-01*01	TCRBV21	TCRBV21-01	01								TCRBD01,TCRBD02	TCRBD01-01,TCRBD02-01		TCRBJ02-04*01	TCRBJ02	TCRBJ02-04	01				6	5	3	5	13	4	30	41	54	58	63	1	In	VDJ
CACATCAATTCCCTGGAGCTTGGTGACTCTGCTGTGTATTTCTGTGCCAGCAGCCAAGATATGGGGCATGAGCAGTTCTTCGGGCCA	CASSQDMGHEQFF	1	0.0015037593984962407	39	TCRBV03-01/03-02*01	TCRBV03	TCRBV03-01/03-02	01				TCRBD01-01*01	TCRBD01	TCRBD01-01	01				TCRBJ02-01*01	TCRBJ02	TCRBJ02-01	01				0	0	7	0	3	8	42	59	62	-1	67	1	In	VDJ
CTGACTGTGAGCAACATGAGCCCTGAAGACAGCAGCATATATCTCTGCAGCGTTGAAGCTGGGACAGATACGCAGTATTTTGGCCCA	CSVEAGTDTQYF	4	0.006015037593984963	36	TCRBV29-01	TCRBV29	TCRBV29-01				01,02					TCRBD01,TCRBD02	TCRBD01-01,TCRBD02-01		TCRBJ02-03*01	TCRBJ02	TCRBJ02-03	01				1	0	0	9	2	3	45	58	60	-1	63	4	In	VDJ
CAGCGCACAGAGCAGGAGGACTCGGCCGTGTATCTCTGTGCCAGCAGCTCCCAGGGGGGGCTCAATCAGCCCCAGCATTTTGGTGAT	CASSSQGGLNQPQHF	1	0.0015037593984962407	45	TCRBV07-02	TCRBV07	TCRBV07-02				01,02					TCRBD01,TCRBD02	TCRBD01-01,TCRBD02-01		TCRBJ01-05*01	TCRBJ01	TCRBJ01-05	01				4	4	4	1	2	3	36	49	51	58	62	1	In	VDJ
GTGAACGCCTTGGAGCTGGACGACTCGGCCCTGTATCTCTGTGCCAGCAGCTTGTCTTCCGTAAGCACTGAAGCTTTCTTTGGACAA	CASSLSSVSTEAFF	1	0.0015037593984962407	42	TCRBV05-04*01	TCRBV05	TCRBV05-04	01								TCRBD01,TCRBD02	TCRBD01-01,TCRBD02-01		TCRBJ01-01*01	TCRBJ01	TCRBJ01-01	01				1	0	5	5	9	4	39	54	63	-1	65	1	In	VDJ
CGGTCCACAAAGCTGGAGGACTCAGCCATGTACTTCTGTGCCAGCAGTGAACCGGAAGCGGTATACACTGAAGCTTTCTTTGGACAA	CASSEPEAVYTEAFF	1	0.0015037593984962407	45	TCRBV02-01	TCRBV02	TCRBV02-01				01,03	TCRBD02-01	TCRBD02	TCRBD02-01				01,02	TCRBJ01-01*01	TCRBJ01	TCRBJ01-01	01				2	3	6	5	5	3	36	51	56	61	64	1	In	VDJ
CCTGGAGTCGCCCAGCCCCAACCAGACCTCTCTGTACTTCTGTGCCGGCACTCACCCTGGGACCGCTATGGCTACACCTTCGGTTCG		1	0.0015037593984962407	41	TCRBV27-01*01	TCRBV27	TCRBV27-01	01								TCRBD01,TCRBD02	TCRBD01-01,TCRBD02-01		TCRBJ01-02*01	TCRBJ01	TCRBJ01-02	01				7	2	0	7	8	4	40	50	58	63	65	1	Out	VDJ
GAGATGAATGTGAGCACCTTGGAGCTGGGGGACTCGGCCCTTTATCTTTGCGCCAGCAGCTTGGGGTACGAGCAGTACTTCGGGCCG	CASSLGYEQYF	2	0.0030075187969924814	33	TCRBV05-01*01	TCRBV05	TCRBV05-01	01								TCRBD01,TCRBD02	TCRBD01-01,TCRBD02-01		TCRBJ02-07*01	TCRBJ02	TCRBJ02-07	01				0	0	0	10	0	4	48	-1	64	-1	66	2	In	VDJ
TCGGCTGCTCCCTCCCAGACATCTGTGTACTTCTGTGCCAGCAGTTACTCGACAGGGCGAAGGGGGTCACCCCTCCACTTTGGGAAC	CASSYSTGRRGSPLHF	1	0.0015037593984962407	48	TCRBV06-05*01	TCRBV06	TCRBV06-05	01				TCRBD01-01*01	TCRBD01	TCRBD01-01	01				TCRBJ01-06*02	TCRBJ01	TCRBJ01-06	02				0	9	2	3	0	10	33	-1	50	57	66	1	In	VDJ
ACAGAGCAGGGGGACTCGGCCATGTATCTCTGTGCCAGCAGTTGGGCCGGGGGCTCTTATATCTACAATGAGCAGTTCTTCGGGCCA	CASSWAGGSYIYNEQFF	2	0.0030075187969924814	51	TCRBV07-09*01	TCRBV07	TCRBV07-09	01								TCRBD01,TCRBD02	TCRBD01-01,TCRBD02-01		TCRBJ02-01*01	TCRBJ02	TCRBJ02-01	01				6	8	6	0	7	3	30	41	48	54	62	2	In	VDJ
NNNNNNNNNNTGTCGGCTGCTCCCTCCCAAACATCTGTGTACTTCTGTGCCAGCAAGATGGACAGCGACGTGCAGTACTTCGGGCCG	CASKMDSDVQYF	1	0.0015037593984962407	36	TCRBV06	TCRBV06				TCRBV06-02/06-03,TCRBV06-02		TCRBD01-01*01	TCRBD01	TCRBD01-01	01				TCRBJ02-07*01	TCRBJ02	TCRBJ02-07	01				7	6	1	5	4	9	45	55	59	65	71	1	In	VDJ
CACGGAGTCAGGGGACACAGCACTGTATTTCTGTGCCAGCAGGTGCGGCATAGCTACAGCAAAAAAAACATTCAGTACTTCGGCGCC		1	0.0015037593984962407	50	TCRBV21-01*01	TCRBV21	TCRBV21-01	01								TCRBD01,TCRBD02	TCRBD01-01,TCRBD02-01		TCRBJ02-04*01	TCRBJ02	TCRBJ02-04	01				6	4	3	5	13	4	31	42	55	59	63	1	Out	VDJ
CTCAGAACCCAGGGACTCAGCTGTGTACTTCTGTGCCAGCAGTTTAGACTGGCAGGACTCGGCTACAATGAGCAGTTCTTCGGGCCA		1	0.0015037593984962407	50	TCRBV12	TCRBV12				TCRBV12-03/12-04,TCRBV12-04		TCRBD02-01	TCRBD02	TCRBD02-01				01,02	TCRBJ02-01*01	TCRBJ02	TCRBJ02-01	01				1	3	1	10	7	3	31	47	54	59	62	1	Out	VDJ
CGCACAGAGCAGGAGGACTCGGCCGTGTATCTCTGTGCCAGCAGCTTAACCTCGCCCCGAGCGCCCGGGGAGCTGTTTTTTGGAGAA	CASSLTSPRAPGELFF	1	0.0015037593984962407	48	TCRBV07-02	TCRBV07	TCRBV07-02				01,02	TCRBD02-01	TCRBD02	TCRBD02-01				01,02	TCRBJ02-02*01	TCRBJ02	TCRBJ02-02	01				2	1	6	6	11	6	33	48	59	63	64	1	In	VDJ
ACTCTGGAGTCCGCTACCAGCTCCCAGACATCTGTGTACTTCTGTGCCATCAGGGGGGGGGTGGACACTGAAGCTTTCTTTGGACAA	CAIRGGVDTEAFF	1	0.0015037593984962407	39	TCRBV10-03*01	TCRBV10	TCRBV10-03	01				TCRBD02-01*01	TCRBD02	TCRBD02-01	01				TCRBJ01-01*01	TCRBJ01	TCRBJ01-01	01				6	4	9	0	0	3	42	-1	53	60	64	1	In	VDJ
GAGCAGGAGGACTCGGCCGTGTATCTCTGTGCCAGCAGCTTGGTATTACGGGGAGCGAACCGTAATGAAAAACTGTTTTTTGGCAGT	CASSLVLRGANRNEKLFF	1	0.0015037593984962407	54	TCRBV07-02	TCRBV07	TCRBV07-02				01,02	TCRBD02-01	TCRBD02	TCRBD02-01				01,02	TCRBJ01-04*01	TCRBJ01	TCRBJ01-04	01				3	9	8	3	7	4	27	41	48	53	62	1	In	VDJ
CTCAGGCTGGAGTTGGCTGCTCCCTCCCAGACATCTGTGTACTTCTGTGCCAGCAGTTACGGCTGGGAGACCCAGTACTTCGGGCCA	CASSYGWETQYF	1	0.0015037593984962407	36	TCRBV06-06*01	TCRBV06	TCRBV06-06	01				TCRBD01-01*01	TCRBD01	TCRBD01-01	01				TCRBJ02-05*01	TCRBJ02	TCRBJ02-05	01				2	3	9	0	0	5	45	-1	60	63	66	1	In	VDJ
NTGTCGGCTGCTCCCTCCCAGACATCTGTGTACTTCTGTGCCAGCAGTGCAGGGGGCTCTGGGGCCAACGTCCTGACTTTCGGGGCC	CASSAGGSGANVLTF	3	0.004511278195488722	45	TCRBV06	TCRBV06				TCRBV06-01,TCRBV06-05		TCRBD01-01*01	TCRBD01	TCRBD01-01	01				TCRBJ02-06*01	TCRBJ02	TCRBJ02-06	01				4	0	4	1	0	0	36	-1	49	-1	56	3	In	VDJ
CTGGAGTCCGCCAGCACCAACCAGACATCTATGTACCTCTGTGCTAGCAGTTTAAACTATTTCTACAATGAGCAGTTCTTCGGGCCA	CASSLNYFYNEQFF	1	0.0015037593984962407	42	TCRBV28-01*01	TCRBV28	TCRBV28-01	01				TCRBD02-01	TCRBD02	TCRBD02-01				01,02	TCRBJ02-01*01	TCRBJ02	TCRBJ02-01	01				2	3	3	9	1	3	39	54	55	59	62	1	In	VDJ
CAGCGCACAGAGCAGCGGGACTCAGCCATGTATCGCTGTGCCAGCAGCCCCGAGACGTCCGGGGGAAAGACCCAGTACTTCGGGCCA	CASSPETSGGKTQYF	1	0.0015037593984962407	45	TCRBV07-07*01	TCRBV07	TCRBV07-07	01				TCRBD02-01*01	TCRBD02	TCRBD02-01	01				TCRBJ02-05*01	TCRBJ02	TCRBJ02-05	01				5	2	8	2	11	6	36	48	59	65	67	1	In	VDJ
CACAGAGCAGCGGGACTCGGCCATGTATCGCTGTGCCAGCAGCTATTAAAGTGAATCTCGAAGACCTATGGCTACACCTTCGGTTCG		1	0.0015037593984962407	50	TCRBV07-06*01	TCRBV07	TCRBV07-06	01								TCRBD01,TCRBD02	TCRBD01-01,TCRBD02-01		TCRBJ01-02*01	TCRBJ01	TCRBJ01-02	01				4	0	2	7	18	4	31	44	62	-1	65	1	Out	VDJ
CAGCCCTCAGAACCCAGGGACTCAGCTGTGTACTTCTGTGCCAGCAGCCCCACCAGGGGGGTCTCCTACGAGCAGTACTTCGGGCCG	CASSPTRGVSYEQYF	1	0.0015037593984962407	45	TCRBV12	TCRBV12				TCRBV12-03/12-04,TCRBV12-04		TCRBD01-01*01	TCRBD01	TCRBD01-01	01				TCRBJ02-07*01	TCRBJ02	TCRBJ02-07	01				6	2	4	1	6	0	36	47	53	60	62	1	In	VDJ
ACAGTGACCAGTGCCCATCCTGAAGACAGCAGCTTCTACATCTGCAGTGCCATGCGGGACAGCTCCTACGAGCAGTACTTCGGGCCG	CSAMRDSSYEQYF	1	0.0015037593984962407	39	TCRBV20	TCRBV20				TCRBV20-01,TCRBV20-or09_02		TCRBD01-01*01	TCRBD01	TCRBD01-01	01				TCRBJ02-07*01	TCRBJ02	TCRBJ02-07	01				6	0	0	5	5	0	42	50	55	-1	62	1	In	VDJ
TCGGCCCAAAAGAACCCGACAGCTTTCTATCTCTGTGCCAGTAGTATAGAGCCGGCAGGCCTCGGCACTGAAGCTTTCTTTGGACAA	CASSIEPAGLGTEAFF	2	0.0030075187969924814	48	TCRBV19-01*01	TCRBV19	TCRBV19-01	01				TCRBD01-01*01	TCRBD01	TCRBD01-01	01				TCRBJ01-01*01	TCRBJ01	TCRBJ01-01	01				0	6	4	4	5	4	33	50	55	59	65	2	In	VDJ
AGTTCTAAGAAGCTCCTTCTCAGTGACTCTGGCTTCTATCTCTGTGCCTGGACAACCGGGCTCAATCAGCCCCAGCATTTTGGTGAT	CAWTTGLNQPQHF	1	0.0015037593984962407	39	TCRBV30-01*01	TCRBV30	TCRBV30-01	01								TCRBD01,TCRBD02	TCRBD01-01,TCRBD02-01		TCRBJ01-05*01	TCRBJ01	TCRBJ01-05	01				4	1	8	0	5	3	42	52	57	61	62	1	In	VDJ
AGGATCCAGCAGGTAGTGCGAGGAGATTCGGCAGCTTATTTCTGTGCCAGCTCGAGGAGCGGGGCCTACGAGCAGTACTTCGGGCCG	CASSRSGAYEQYF	1	0.0015037593984962407	39	TCRBV18-01*01	TCRBV18	TCRBV18-01	01				TCRBD02-01*01	TCRBD02	TCRBD02-01	01				TCRBJ02-07*01	TCRBJ02	TCRBJ02-07	01				6	0	6	3	4	2	42	53	57	-1	64	1	In	VDJ
CTGCTGCCTCCTCCCAGACATCTGTATATTTCTGCGCCAGCAGACAGAGCTTAAGGGGCTCCCAAAAACATTCAGTACTTCGGCGCC		1	0.0015037593984962407	49	TCRBV10-01	TCRBV10	TCRBV10-01				01,03	TCRBD01-01*01	TCRBD01	TCRBD01-01	01				TCRBJ02-04*01	TCRBJ02	TCRBJ02-04	01				6	3	5	2	10	2	32	43	53	58	61	1	Out	VDJ
ACTGTGAGCAACATGAGCCCTGAAGACAGCAGCATATATCTCTGCAGCGTGCCCAGGATCGAGGGAAATGAGCAGTTCTTCGGGCCA	CSVPRIEGNEQFF	1	0.0015037593984962407	39	TCRBV29-01	TCRBV29	TCRBV29-01				01,02	TCRBD02-01*02	TCRBD02	TCRBD02-01	02				TCRBJ02-01*01	TCRBJ02	TCRBJ02-01	01				6	1	11	0	10	7	42	50	60	65	66	1	In	VDJ
NTGAAGATCCAGCCCTCAGAACCCAGGGACTCAGCTGTGTACTTCTGTGCCAGCAGTTTTGGGGGAACTGAAGCTTTCTTTGGACAA	CASSFGGTEAFF	1	0.0015037593984962407	36	TCRBV12-03/12-04*01	TCRBV12	TCRBV12-03/12-04	01								TCRBD01,TCRBD02	TCRBD01-01,TCRBD02-01		TCRBJ01-01*01	TCRBJ01	TCRBJ01-01	01				3	1	6	1	1	5	45	59	60	65	66	1	In	VDJ
GCGCACAGAGCAGGGGGACTCGGCCATGTATCTCTGTGCCAGCAGCCCCCGGGGGGGGAAACTAATGAAAAACTGTTTTTTGGCAGT		1	0.0015037593984962407	47	TCRBV07-09*01	TCRBV07	TCRBV07-09	01				TCRBD02-01*01	TCRBD02	TCRBD02-01	01				TCRBJ01-04*01	TCRBJ01	TCRBJ01-04	01				5	2	8	0	3	1	34	46	49	57	59	1	Out	VDJ
AGGTGCAGCCTGCAGAGCTTGGGGACTCGGCCGTGTATCTCTGTGCCAGCAGCTTAGATCAGGGACCAGCCCCAGCATTTTGGTGAT		1	0.0015037593984962407	40	TCRBV11-03*01	TCRBV11	TCRBV11-03	01								TCRBD01,TCRBD02	TCRBD01-01,TCRBD02-01		TCRBJ01-05*01	TCRBJ01	TCRBJ01-05	01				0	0	0	7	3	7	41	58	61	-1	66	1	Out	VDJ
GGCTGCTCCCTCCCAGACATCTGTGTACTTCTGTGCCAGCATCTACTTGGGACAGCACATAGCTCCTACGAGCAGTACTTCGGGCCG		1	0.0015037593984962407	50	TCRBV06	TCRBV06				TCRBV06-01,TCRBV06-05,TCRBV06-06		TCRBD01-01*01	TCRBD01	TCRBD01-01	01				TCRBJ02-07*01	TCRBJ02	TCRBJ02-07	01				7	7	0	5	7	0	31	41	48	55	62	1	Out	VDJ
CGCACAGAGCAGGGGGACTCGGCCATGTATCTCTGTGCCAGCAGCGCGGGACAGGGGGCCGGTGGAAACACCATATATTTTGGAGAG	CASSAGQGAGGNTIYF	1	0.0015037593984962407	48	TCRBV07-09*01	TCRBV07	TCRBV07-09	01				TCRBD01-01*01	TCRBD01	TCRBD01-01	01				TCRBJ01-03*01	TCRBJ01	TCRBJ01-03	01				5	3	0	0	2	3	33	45	47	59	62	1	In	VDJ
TCCACAAAGCTGGAGGACTCAGCCATGTACTTCTGTGCCAGCAGTAACACTCGGACAGCGACCCAAGGGACCCAGTACTTCGGGCCA	CASSNTRTATQGTQYF	1	0.0015037593984962407	48	TCRBV02-01	TCRBV02	TCRBV02-01				01,03	TCRBD01-01*01	TCRBD01	TCRBD01-01	01				TCRBJ02-05*01	TCRBJ02	TCRBJ02-05	01				5	10	1	5	7	7	33	45	52	58	68	1	In	VDJ
GTGACCAGTGCCCATCCTGAAGACAGCAGCTTCTACATCTGCAGTGCTAGAGAGGGGGGGGGTCAGGAGACCCAGTACTTCGGGCCA	CSAREGGGQETQYF	1	0.0015037593984962407	42	TCRBV20	TCRBV20				TCRBV20-01,TCRBV20-or09_02		TCRBD02-01*01	TCRBD02	TCRBD02-01	01				TCRBJ02-05*01	TCRBJ02	TCRBJ02-05	01				0	6	9	0	0	5	39	-1	53	60	66	1	In	VDJ
CTGACAGTGACCAGTGCCCATCCTGAAGACAGCAGCTTCTACATCTGCAGTGCTCGAGGCCAGAACACTGAAGCTTTCTTTGGACAA	CSARGQNTEAFF	1	0.0015037593984962407	36	TCRBV20	TCRBV20				TCRBV20-01,TCRBV20-or09_02						TCRBD01,TCRBD02	TCRBD01-01,TCRBD02-01		TCRBJ01-01*01	TCRBJ01	TCRBJ01-01	01				1	0	4	6	2	1	45	58	60	-1	62	1	In	VDJ
ACGCCCTGCAGCCAGAAGACTCAGCCCTGTATCTCTGCGCCAGCAGCCAAGGGAAGGGACAACCTATATGGCTACACCTTCGGTTCG		1	0.0015037593984962407	46	TCRBV04-01*01	TCRBV04	TCRBV04-01	01				TCRBD01-01*01	TCRBD01	TCRBD01-01	01				TCRBJ01-02*01	TCRBJ01	TCRBJ01-02	01				1	5	0	6	4	5	35	51	55	61	66	1	Out	VDJ
ACCTTGGAGCTGGGGGACTCGGCCCTTTATCTTTGCGCCAGCAGCTTGGACAAGACAGGTATAAACTACGAGCAGTACTTCGGGCCG	CASSLDKTGINYEQYF	1	0.0015037593984962407	48	TCRBV05-01*01	TCRBV05	TCRBV05-01	01				TCRBD01-01*01	TCRBD01	TCRBD01-01	01				TCRBJ02-07*01	TCRBJ02	TCRBJ02-07	01				0	6	2	4	4	3	33	49	53	59	65	1	In	VDJ
CTGACAGTGACCAGTGCCCATCCTGAAGACAGCAGCTTCTACATCTGCAGTGCTAGAGATCGTTGGGATACGCAGTATTTTGGCCCA	CSARDRWDTQYF	1	0.0015037593984962407	36	TCRBV20	TCRBV20				TCRBV20-01,TCRBV20-or09_02						TCRBD01,TCRBD02	TCRBD01-01,TCRBD02-01		TCRBJ02-03*01	TCRBJ02	TCRBJ02-03	01				0	0	0	10	5	6	45	59	64	-1	66	1	In	VDJ
AGCTCCTTCTCAGTGACTCTGGCTTCTATCTCTGTGCCTGGAGCGTGTTCGGGCCCCGGGAGACCCTACGAGCAGTACTTCGGGCCG		2	0.0030075187969924814	49	TCRBV30-01*01	TCRBV30	TCRBV30-01	01				TCRBD02-01*02	TCRBD02	TCRBD02-01	02				TCRBJ02-07*01	TCRBJ02	TCRBJ02-07	01				3	2	8	2	13	2	32	43	56	62	64	2	Out	VDJ
ACAGTGACCAGTGCCCATCCTGAAGACAGCAGCTTCTACATCTGCAGTGCTACCAGAAAGAACACCGGGGAGCTGTTTTTTGGAGAA	CSATRKNTGELFF	1	0.0015037593984962407	39	TCRBV20	TCRBV20				TCRBV20-01,TCRBV20-or09_02		TCRBD01-01*01	TCRBD01	TCRBD01-01	01				TCRBJ02-02*01	TCRBJ02	TCRBJ02-02	01				4	3	4	5	1	1	42	52	53	56	59	1	In	VDJ
ACATCGGCCCAAAAGAACCCGACAGCTTTCTATCTCTGTGCCAGCTCGGTGGGAGGGACAGCCTCCTACGAGCAGTACTTCGGGCCG	CASSVGGTASYEQYF	1	0.0015037593984962407	45	TCRBV19-01*01	TCRBV19	TCRBV19-01	01								TCRBD01,TCRBD02	TCRBD01-01,TCRBD02-01		TCRBJ02-07*01	TCRBJ02	TCRBJ02-07	01				9	1	0	5	10	0	36	44	54	61	62	1	In	VDJ
CAGCCCTCAGAACCCAGGGACTCAGCTGTGTATTTTTGTGCTAGTGGCAAAACCAGCGGGGGGCCCGAAGAGCAGTACTTCGGGCCG	CASGKTSGGPEEQYF	1	0.0015037593984962407	45	TCRBV12-05*01	TCRBV12	TCRBV12-05	01				TCRBD02-01*01	TCRBD02	TCRBD02-01	01				TCRBJ02-07*01	TCRBJ02	TCRBJ02-07	01				6	6	6	1	7	7	36	47	54	63	69	1	In	VDJ
AATGTGAACGCCTTGTTGCTGGGGGACTCGGCCCTCTATCTCTGTGCCAGCAGCTTAGGTCGACACCAGCCCCAGCATTTTGGTGAT	CASSLGRHQPQHF	2	0.0030075187969924814	39	TCRBV05-06*01	TCRBV05	TCRBV05-06	01				TCRBD01-01*01	TCRBD01	TCRBD01-01	01				TCRBJ01-05*01	TCRBJ01	TCRBJ01-05	01				2	1	2	6	5	7	42	56	61	65	66	2	In	VDJ
CACGTTGGCGTCTGCTGTACCCTCTCAGACATCTGTGTACTTCTGTGCCAGCAGATCCCGGGACAGTCTGAAGCTTTCTTTGGACAA		1	0.0015037593984962407	38	TCRBV06-04*01	TCRBV06	TCRBV06-04	01				TCRBD01-01*01	TCRBD01	TCRBD01-01	01				TCRBJ01-01*01	TCRBJ01	TCRBJ01-01	01				6	1	0	5	5	6	43	54	59	66	67	1	Out	VDJ
AAGATCCGGTCCACAAAGCTGGAGGACTCAGCCATGTACTTCTGTGCCAGCAGTCTGGGCATCTGGGATGGCTACACCTTCGGTTCG	CASSLGIWDGYTF	1	0.0015037593984962407	39	TCRBV02-01	TCRBV02	TCRBV02-01				01,03	TCRBD01-01*01	TCRBD01	TCRBD01-01	01				TCRBJ01-02*01	TCRBJ01	TCRBJ01-02	01				5	7	8	0	2	6	42	54	56	60	67	1	In	VDJ
TGAACGCCTTGTTGCTAGGGGACTCGGCCCTCTATCTCTGTGCCAGCAGCTTGGAGGGCCCAGGGGGAGACCCAGTACTTCGGGCCA		1	0.0015037593984962407	43	TCRBV05-07*01	TCRBV05	TCRBV05-07	01				TCRBD01-01*01	TCRBD01	TCRBD01-01	01				TCRBJ02-05*01	TCRBJ02	TCRBJ02-05	01				0	0	4	2	6	5	38	54	60	-1	66	1	Out	VDJ
ACATCGGCCCAAAAGAACCCGACAGCTTTCTATCTCTGTGCCAGTAGTATACTCTCAGGGGGCAACTATGGCTACACCTTCGGTTCG	CASSILSGGNYGYTF	2	0.0030075187969924814	45	TCRBV19-01*01	TCRBV19	TCRBV19-01	01				TCRBD01-01*01	TCRBD01	TCRBD01-01	01				TCRBJ01-02*01	TCRBJ01	TCRBJ01-02	01				2	0	4	0	4	2	36	51	55	-1	63	2	In	VDJ
TCGGCTGCTCCCTCCCAAACATCTGTGTACTTCTGTGCCAGCAGTTGGCTCGGGGTCTCTGAACAGGATGGCTACACCTTCGGTTCG	CASSWLGVSEQDGYTF	1	0.0015037593984962407	48	TCRBV06-02/06-03*01	TCRBV06	TCRBV06-02/06-03	01								TCRBD01,TCRBD02	TCRBD01-01,TCRBD02-01		TCRBJ01-02*01	TCRBJ01	TCRBJ01-02	01				4	0	3	4	16	6	33	46	62	-1	67	1	In	VDJ
CCGCTACCAGCTCCCAGACATCTGTGTACTTCTGTGCCATCAGTGAGGAGGAAGCGGGGGGCCACAGATACGCAGTATTTTGGCCCA		2	0.0030075187969924814	49	TCRBV10-03*01	TCRBV10	TCRBV10-03	01				TCRBD02-01*01	TCRBD02	TCRBD02-01	01				TCRBJ02-03*01	TCRBJ02	TCRBJ02-03	01				2	1	6	1	5	2	32	47	52	61	62	2	Out	VDJ
ATCCAGCGCACAGAGCAGGGGGACTCGGCCATGTATCTCTGTGCCAGCAGCTCGACGGGGAACACCGGGGAGCTGTTTTTTGGAGAA	CASSSTGNTGELFF	2	0.0030075187969924814	42	TCRBV07-09*01	TCRBV07	TCRBV07-09	01				TCRBD02-01	TCRBD02	TCRBD02-01				01,02	TCRBJ02-02*01	TCRBJ02	TCRBJ02-02	01				4	0	8	4	3	1	39	52	55	-1	59	2	In	VDJ
CTGAAGATCCAGCGCACAGAGCAGGGGGACTCGGCCATGTATCTCTGTGCCAGCAGCAAGAACAATCAGCCCCAGCATTTTGGTGAT	CASSKNNQPQHF	1	0.0015037593984962407	36	TCRBV07-09*01	TCRBV07	TCRBV07-09	01								TCRBD01,TCRBD02	TCRBD01-01,TCRBD02-01		TCRBJ01-05*01	TCRBJ01	TCRBJ01-05	01				5	1	2	8	2	3	45	57	59	61	62	1	In	VDJ
CAGTGCCCATCCTGAAGACAGCAGCTTCTACATCTGCAGTGTATAATATTCAGGGAAGGGTCTGGAAACACCATATATTTTGGAGAG		2	0.0030075187969924814	47	TCRBV20	TCRBV20				TCRBV20-01,TCRBV20-or09_02		TCRBD01-01*01	TCRBD01	TCRBD01-01	01				TCRBJ01-03*01	TCRBJ01	TCRBJ01-03	01				7	5	4	3	9	1	34	41	50	55	60	2	Out	VDJ
ATCCAGCGCACAGAGCGGGGGGACTCAGCCGTGTATCTCTGTGCCAGCAGCCCGGGACTAGCCGGGGAGACCCAGTACTTCGGGCCA	CASSPGLAGETQYF	1	0.0015037593984962407	42	TCRBV07-03*01	TCRBV07	TCRBV07-03	01				TCRBD02-01	TCRBD02	TCRBD02-01				01,02	TCRBJ02-05*01	TCRBJ02	TCRBJ02-05	01				5	4	0	7	2	5	39	51	53	62	66	1	In	VDJ
TCCACTCTGACAGTGACCAGTGCCCATCCTGAAGACAGCAGCTTCTACATCTGCAGTGCTTTTTTCTTCGGCTACACCTTCGGTTCG	CSAFFFGYTF	2	0.0030075187969924814	30	TCRBV20-01	TCRBV20	TCRBV20-01				01,04	TCRBD02-01	TCRBD02	TCRBD02-01				01,02	TCRBJ01-02*01	TCRBJ01	TCRBJ01-02	01				5	2	4	10	5	8	51	60	65	67	69	2	In	VDJ
GACATCCGCTCACCAGGCCTGGGGGACGCAGCCATGTACCTGTGTGCCACCAGCAGAGTGGACAGCTACGAGCAGTACTTCGGGCCG	CATSRVDSYEQYF	2	0.0030075187969924814	39	TCRBV15-01*02	TCRBV15	TCRBV15-01	02				TCRBD01-01*01	TCRBD01	TCRBD01-01	01				TCRBJ02-07*01	TCRBJ02	TCRBJ02-07	01				1	0	1	5	1	3	42	58	59	-1	65	2	In	VDJ
CCATGGAACCCAGGGACTTGGGCCTATATTTCTGTGCCAGCACGTACAAGGGGGCTGATATAAAACACTGAAGCTTTCTTTGGACAA		1	0.0015037593984962407	49	TCRBV12-01*01	TCRBV12	TCRBV12-01	01				TCRBD01-01*01	TCRBD01	TCRBD01-01	01				TCRBJ01-01*01	TCRBJ01	TCRBJ01-01	01				7	8	5	0	6	2	32	42	48	55	63	1	Out	VDJ
GCCTTGGAGCTGGAGGACTCGGCCCTGTATCTCTGTGCCAGCAGCGCGGACAGGGAAAGGAAAAACACTGAAGCTTTCTTTGGACAA	CASSADRERKNTEAFF	1	0.0015037593984962407	48	TCRBV05-08*01	TCRBV05	TCRBV05-08	01				TCRBD01-01*01	TCRBD01	TCRBD01-01	01				TCRBJ01-01*01	TCRBJ01	TCRBJ01-01	01				4	8	1	3	2	2	33	45	47	55	63	1	In	VDJ
ACATCGGCCCAAAAGAACCCGACAGCTTTCTATCTCTGTGCCAGTAGGGCAGGCCACTATAGCAATCAGCCCCAGCATTTTGGTGAT	CASRAGHYSNQPQHF	1	0.0015037593984962407	45	TCRBV19-01*01	TCRBV19	TCRBV19-01	01								TCRBD01,TCRBD02	TCRBD01-01,TCRBD02-01		TCRBJ01-05*01	TCRBJ01	TCRBJ01-05	01				6	6	4	4	2	0	36	47	49	53	59	1	In	VDJ
TGACCAGTGCCCATCCTGAAGACAGCAGCTTCTACATCTGCAGTGCGAGTTGATGGGGACTCTGGAAACACCATATATTTTGGAGAG		1	0.0015037593984962407	43	TCRBV20-01*04	TCRBV20	TCRBV20-01	04								TCRBD01,TCRBD02	TCRBD01-01,TCRBD02-01		TCRBJ01-03*01	TCRBJ01	TCRBJ01-03	01				2	0	0	8	5	0	38	50	55	-1	59	1	Out	VDJ
CGCACAGAGCAGGGGGACTCGGCCATGTATCTCTGTGCCAGCAGCAATTCGCTGGACAGGAACTACAATGAGCAGTTCTTCGGGCCA	CASSNSLDRNYNEQFF	1	0.0015037593984962407	48	TCRBV07-09*01	TCRBV07	TCRBV07-09	01				TCRBD01-01*01	TCRBD01	TCRBD01-01	01				TCRBJ02-01*01	TCRBJ02	TCRBJ02-01	01				5	2	1	4	8	3	33	45	53	60	62	1	In	VDJ
ATCCAGCAGGTAGTGCGAGGAGATTCGGCAGCTTATTTCTGTGCCAGCTCACCATCCACGGGGGCCTATGGCTACACCTTCGGTTCG	CASSPSTGAYGYTF	1	0.0015037593984962407	42	TCRBV18-01*01	TCRBV18	TCRBV18-01	01								TCRBD01,TCRBD02	TCRBD01-01,TCRBD02-01		TCRBJ01-02*01	TCRBJ01	TCRBJ01-02	01				2	0	6	0	5	4	39	54	59	-1	65	1	In	VDJ
CTTGAGGACTCGGCCGTGTATCTCTGTGCCAGCAGCTTATGGCGTCGTTCGACCCACGCTACCTACAATGAGCAGTTCTTCGGGCCA	CASSLWRRSTHATYNEQFF	2	0.0030075187969924814	57	TCRBV11-02	TCRBV11	TCRBV11-02				01,03					TCRBD01,TCRBD02	TCRBD01-01,TCRBD02-01		TCRBJ02-01*01	TCRBJ02	TCRBJ02-01	01				2	8	2	7	11	2	24	39	50	53	61	2	In	VDJ
ATGTGAACGCCTTGTTGCTGGGGGACTCGGCCCTCTATCTCTGTGCCAGCAGCTTGACAGGGGGCAGATACGCAGTATTTTGGCCCA		1	0.0015037593984962407	40	TCRBV05-06*01	TCRBV05	TCRBV05-06	01				TCRBD01-01*01	TCRBD01	TCRBD01-01	01				TCRBJ02-03*01	TCRBJ02	TCRBJ02-03	01				1	0	3	1	0	4	41	-1	56	-1	64	1	Out	VDJ
TTGGCGTCTGCTGTACCCTCTCAGACATTTGTGTACTTCTGTGCCAGCAGTGAGGGGACTAGCACAGATACGCAGTATTTTGGCCCA	CASSEGTSTDTQYF	1	0.0015037593984962407	42	TCRBV06-04*01	TCRBV06	TCRBV06-04	01				TCRBD02-01	TCRBD02	TCRBD02-01				01,02	TCRBJ02-03*01	TCRBJ02	TCRBJ02-03	01				3	0	0	10	1	0	39	53	54	-1	60	1	In	VDJ
GGCCTGGGGGACGCAGCCATGTACCTGTGTGCCACCAGCAGAGACCCCCTACCTTGATAGGACACCGGGGAGCTGTTTTTTGGAGAA	CATSRDPLP**DTGELFF	1	0.0015037593984962407	54	TCRBV15-01*02	TCRBV15	TCRBV15-01	02								TCRBD01,TCRBD02	TCRBD01-01,TCRBD02-01		TCRBJ02-02*01	TCRBJ02	TCRBJ02-02	01				0	0	5	4	14	3	27	44	58	-1	61	1	Stop	VDJ
ATCCAGCGCACAGAGCAGGAGGACTCCGCCGTGTATCTCTGTGCCAGCAGCAACCGTACAGGGGGCACTGAAGCTTTCTTTGGACAA	CASSNRTGGTEAFF	2	0.0030075187969924814	42	TCRBV07-08	TCRBV07	TCRBV07-08				01,03	TCRBD01-01*01	TCRBD01	TCRBD01-01	01				TCRBJ01-01*01	TCRBJ01	TCRBJ01-01	01				5	0	3	1	6	4	39	51	57	-1	65	2	In	VDJ
ATCCAGCCTGCAGAGCTTGAGGACTCGGCCGTGTATCTCTGTGCCAGCGGCTTAGGGCAGGGGGGTGAAAAACTGTTTTTTGGCAGT	CASGLGQGGEKLFF	1	0.0015037593984962407	42	TCRBV11	TCRBV11				TCRBV11-02,TCRBV11-03		TCRBD01-01*01	TCRBD01	TCRBD01-01	01				TCRBJ01-04*01	TCRBJ01	TCRBJ01-04	01				1	1	4	1	2	7	39	55	57	64	65	1	In	VDJ
CTGAATGTGAACGCCTTGTTGCTGGGGGACTCGGCCCTCTATCTCTGTGCCAGCAGCTCCGGGACAGATGGCTACACCTTCGGTTCG	CASSSGTDGYTF	1	0.0015037593984962407	36	TCRBV05-06*01	TCRBV05	TCRBV05-06	01				TCRBD01-01*01	TCRBD01	TCRBD01-01	01				TCRBJ01-02*01	TCRBJ01	TCRBJ01-02	01				3	0	0	5	2	6	45	58	60	-1	67	1	In	VDJ
ACAGAGCAGGGGGACTCGGCCATGTATCTCTGTGCCAGCAGCCCCATCCCGGGACAGGGCCTTCCCTACGAGCAGTACTTCGGGCCG	CASSPIPGQGLPYEQYF	1	0.0015037593984962407	51	TCRBV07-09*01	TCRBV07	TCRBV07-09	01				TCRBD01-01*01	TCRBD01	TCRBD01-01	01				TCRBJ02-07*01	TCRBJ02	TCRBJ02-07	01				5	5	0	3	8	2	30	42	50	59	64	1	In	VDJ
GTGACCAGTGCCCATCCTGAAGACAGCAGCTTCTACATCTGCAGTGCTGATTCGACAGGGAAGGGAACACCCCTCCACTTTGGGAAC	CSADSTGKGTPLHF	1	0.0015037593984962407	42	TCRBV20	TCRBV20				TCRBV20-01,TCRBV20-or09_02		TCRBD01-01*01	TCRBD01	TCRBD01-01	01				TCRBJ01-06*02	TCRBJ01	TCRBJ01-06	02				5	7	2	3	5	11	39	48	53	60	67	1	In	VDJ
CAGCCTGCAGAGCTTGAGGACTCGGCCGTGTATCTCTGTGCCAGCATCGGGAGGAGGGCGAACACCGGGGAGCTGTTTTTTGGAGAA	CASIGRRANTGELFF	1	0.0015037593984962407	45	TCRBV11	TCRBV11				TCRBV11-02,TCRBV11-03		TCRBD02-01*02	TCRBD02	TCRBD02-01	02				TCRBJ02-02*01	TCRBJ02	TCRBJ02-02	01				7	4	8	1	1	0	36	46	47	54	58	1	In	VDJ
ACTGTGAGCAACATGAGCCCTGAAGACAGCAGCATATATCTCTGCAGCGTCTCCGGGACAGGGGACTATGGCTACACCTTCGGTTCG	CSVSGTGDYGYTF	1	0.0015037593984962407	39	TCRBV29-01	TCRBV29	TCRBV29-01				01,02	TCRBD01-01*01	TCRBD01	TCRBD01-01	01				TCRBJ01-02*01	TCRBJ01	TCRBJ01-02	01				6	0	0	2	4	3	42	50	54	-1	64	1	In	VDJ
NNNNNNNTGTCGGCTGCTCCCTCCCAGACATCTGTGTACTTCTGTGCCAGCAGTGCTACAGGGGGCTGGGAGCAGTACTTCGGGCCG	CASSATGGWEQYF	1	0.0015037593984962407	39	TCRBV06	TCRBV06				TCRBV06-01,TCRBV06-05		TCRBD01-01*01	TCRBD01	TCRBD01-01	01				TCRBJ02-07*01	TCRBJ02	TCRBJ02-07	01				4	3	3	0	2	7	42	55	57	66	69	1	In	VDJ
GGAGTCGCCCAGCCCCAACCAGACCTCTCTGTACTTCTGTGCCAGCAGTTTAGGGGCCGCAGGGGCCACGAGCAGTACTTCGGGCCG		2	0.0030075187969924814	44	TCRBV27-01*01	TCRBV27	TCRBV27-01	01				TCRBD01-01*01	TCRBD01	TCRBD01-01	01				TCRBJ02-07*01	TCRBJ02	TCRBJ02-07	01				2	2	4	2	7	5	37	52	59	65	67	2	Out	VDJ
GCGTCTGCTGTACCCTCTCAGACATCTGTGTACTTCTGTGCCAGCAGTGACGGGACTAGCGGGGGGGCTACGCAGTATTTTGGCCCA	CASSDGTSGGATQYF	1	0.0015037593984962407	45	TCRBV06-04*01	TCRBV06	TCRBV06-04	01				TCRBD02-01*01	TCRBD02	TCRBD02-01	01				TCRBJ02-03*01	TCRBJ02	TCRBJ02-03	01				2	1	0	0	0	8	36	-1	51	67	68	1	In	VDJ
ACAGAGCAGGGGGACTCGGCCATGTATCTCTGTGCCAGCAGCGCTCCGAAAGGGACAGGCCCTGGGGATACGCAGTATTTTGGCCCA	CASSAPKGTGPGDTQYF	1	0.0015037593984962407	51	TCRBV07-09*01	TCRBV07	TCRBV07-09	01				TCRBD01-01*01	TCRBD01	TCRBD01-01	01				TCRBJ02-03*01	TCRBJ02	TCRBJ02-03	01				5	7	0	4	9	6	30	42	51	59	66	1	In	VDJ
GAGTCTGCCAGGCCCTCACATACCTCTCAGTACCTCTGTGCCAGCAGTGAATTCTAAATTAGCAATCAGCCCCAGCATTTTGGTGAT	CASSEF*ISNQPQHF	1	0.0015037593984962407	45	TCRBV25-01*01	TCRBV25	TCRBV25-01	01				TCRBD02-01	TCRBD02	TCRBD02-01				01,02	TCRBJ01-05*01	TCRBJ01	TCRBJ01-05	01				1	3	4	9	1	0	36	52	53	56	59	1	Stop	VDJ
AGGCTGGAGTTGGCTGCTCCCTCCCAGACATCTGTGTACTTCTGTGCCAGCAGACGGACAGGGAAAAGTGGCTACACCTTCGGTTCG	CASRRTGKSGYTF	1	0.0015037593984962407	39	TCRBV06-06	TCRBV06	TCRBV06-06				01,04	TCRBD01-01*01	TCRBD01	TCRBD01-01	01				TCRBJ01-02*01	TCRBJ01	TCRBJ01-02	01				6	5	1	3	2	7	42	53	55	63	68	1	In	VDJ
AGGATCCAGCAGGTAGTGCGAGGAGATTCGGCAGCTTATTTCTGTGCCAGCTTGGCTATCTCTGGAAACACCATATATTTTGGAGAG	CASLAISGNTIYF	1	0.0015037593984962407	39	TCRBV18-01*01	TCRBV18	TCRBV18-01	01								TCRBD01,TCRBD02	TCRBD01-01,TCRBD02-01		TCRBJ01-03*01	TCRBJ01	TCRBJ01-03	01				7	3	9	0	1	0	42	52	53	56	59	1	In	VDJ
GTGCAGCCTGCAGAACTGGAGGATTCTGGAGTTTATTTCTGTGCCAGCAGCCAAGATTTGGGGGGTTCACCCCTCCACTTTGGGAAC	CASSQDLGGSPLHF	1	0.0015037593984962407	42	TCRBV14-01*01	TCRBV14	TCRBV14-01	01				TCRBD02-01*01	TCRBD02	TCRBD02-01	01				TCRBJ01-06*02	TCRBJ01	TCRBJ01-06	02				0	0	9	1	3	9	39	56	59	-1	65	1	In	VDJ
AAGATCCAGCCCTCAGAACCCAGGGACTCAGCTGTGTACTTCTGTGCCAGCAGACCCTTCTCTGGAAACACCATATATTTTGGAGAG	CASRPFSGNTIYF	2	0.0030075187969924814	39	TCRBV12-03/12-04*01	TCRBV12	TCRBV12-03/12-04	01								TCRBD01,TCRBD02	TCRBD01-01,TCRBD02-01		TCRBJ01-03*01	TCRBJ01	TCRBJ01-03	01				6	4	3	7	0	0	42	-1	53	55	59	2	In	VDJ
TCTGCTGTACCCTCTCAGACATCTGTGTACTTCTGTGCCAGCAGCACCGCCGGGACTAGCGGGGCGAATGAGCAGTTCTTCGGGCCA	CASSTAGTSGANEQFF	2	0.0030075187969924814	48	TCRBV06-04*01	TCRBV06	TCRBV06-04	01				TCRBD02-01*01	TCRBD02	TCRBD02-01	01				TCRBJ02-01*01	TCRBJ02	TCRBJ02-01	01				6	2	0	3	7	7	33	44	51	64	66	2	In	VDJ
AGCGCACAGAGCGGGGGGACTCAGCCGTGTATCTCTGTGCCAGCAGCTCCACAGGGTAAACCCTACAATGAGCAGTTCTTCGGGCCA		1	0.0015037593984962407	46	TCRBV07-03*01	TCRBV07	TCRBV07-03	01				TCRBD01-01*01	TCRBD01	TCRBD01-01	01				TCRBJ02-01*01	TCRBJ02	TCRBJ02-01	01				4	5	3	3	2	2	35	48	50	56	61	1	Out	VDJ
AACGCCTTGGAGCTGGAGGACTCGGCCCTGTATCTCTGTGCCAGCAGCTTGGGACAGGGGATTTACACTGAAGCTTTCTTTGGACAA	CASSLGQGIYTEAFF	1	0.0015037593984962407	45	TCRBV05-08*01	TCRBV05	TCRBV05-08	01				TCRBD01-01*01	TCRBD01	TCRBD01-01	01				TCRBJ01-01*01	TCRBJ01	TCRBJ01-01	01				0	4	2	2	0	3	36	-1	52	60	64	1	In	VDJ
CGCACAGAGCAGCGGGACTCAGCCATGTATCGCTGTGCCAGCAGCCCGGAACAGGGGTTGGTAAACACTGAAGCTTTCTTTGGACAA	CASSPEQGLVNTEAFF	1	0.0015037593984962407	48	TCRBV07-07*01	TCRBV07	TCRBV07-07	01				TCRBD01-01*01	TCRBD01	TCRBD01-01	01				TCRBJ01-01*01	TCRBJ01	TCRBJ01-01	01				5	6	3	2	5	2	33	45	50	57	63	1	In	VDJ
ACAGTGACCAGTGCCCATCCTGAAGACAGCAGCTTCTACATCTGCAGTGCTAGCAGGGCCCTAGGACAGCCCCAGCATTTTGGTGAT	CSASRALGQPQHF	1	0.0015037593984962407	39	TCRBV20	TCRBV20				TCRBV20-01,TCRBV20-or09_02		TCRBD01-01*01	TCRBD01	TCRBD01-01	01				TCRBJ01-05*01	TCRBJ01	TCRBJ01-05	01				3	8	4	3	0	7	42	-1	53	58	66	1	In	VDJ
CTGAAGATCCAGCGCACAGAGCGGGGGGACTCAGCCGTGTATCTCTGTGCCAGCAGCGCGGACGGGGCTGAAGCTTTCTTTGGACAA	CASSADGAEAFF	1	0.0015037593984962407	36	TCRBV07-03*01	TCRBV07	TCRBV07-03	01				TCRBD02-01*01	TCRBD02	TCRBD02-01	01				TCRBJ01-01*01	TCRBJ01	TCRBJ01-01	01				5	0	8	3	5	6	45	57	62	-1	67	1	In	VDJ
TCCCTAGAGTCTGCCATCCCCAACCAGACAGCTCTTTACTTCTGTGCCACCTCTGATCCCTTGAACACTGAAGCTTTCTTTGGACAA	CATSDPLNTEAFF	1	0.0015037593984962407	39	TCRBV24-01*01	TCRBV24	TCRBV24-01	01								TCRBD01,TCRBD02	TCRBD01-01,TCRBD02-01		TCRBJ01-01*01	TCRBJ01	TCRBJ01-01	01				9	5	2	8	3	0	42	51	54	56	61	1	In	VDJ
ATCCAGCCTGCAGAGCTTGAGGACTCGGCCGTGTATCTCTGTGCCAGCAGCCTCAGGACTCCCCCCTACGAGCAGTACTTCGGGCCG	CASSLRTPPYEQYF	1	0.0015037593984962407	42	TCRBV11	TCRBV11				TCRBV11-02,TCRBV11-03		TCRBD02-01	TCRBD02	TCRBD02-01				01,02	TCRBJ02-07*01	TCRBJ02	TCRBJ02-07	01				5	4	1	10	4	2	39	51	55	60	64	1	In	VDJ
GCGTCTGCTGTACCCTCTCAGACATCTGTGTACTTCTGTGCCAGCAAGCTCCAGGGGGCGAATGGCTATGGCTACACCTTCGGTTCG	CASKLQGANGYGYTF	2	0.0030075187969924814	45	TCRBV06-04*01	TCRBV06	TCRBV06-04	01				TCRBD01-01*01	TCRBD01	TCRBD01-01	01				TCRBJ01-02*01	TCRBJ01	TCRBJ01-02	01				7	6	4	0	5	4	36	46	51	59	65	2	In	VDJ
CGCTCACCAGGCCTGGGGGACGCAGCCATGTACCTGTGTGCCACCAGCCCCTCCAGAGGAATGAACTATGGCTACACCTTCGGTTCG	CATSPSRGMNYGYTF	1	0.0015037593984962407	45	TCRBV15-01*02	TCRBV15	TCRBV15-01	02				TCRBD02-01*02	TCRBD02	TCRBD02-01	02				TCRBJ01-02*01	TCRBJ01	TCRBJ01-02	01				5	4	11	1	7	2	36	48	55	59	63	1	In	VDJ
CTGCAGAGCTTGAGGACTCGGCCGTGTATCTCTGTGCCAGCAGCTTAGATATTTGTTCTGGGAAATTCACCCCTCCACTTTGGGAAC		1	0.0015037593984962407	49	TCRBV11	TCRBV11				TCRBV11-02,TCRBV11-03						TCRBD01,TCRBD02	TCRBD01-01,TCRBD02-01		TCRBJ01-06*02	TCRBJ01	TCRBJ01-06	02				0	0	0	8	10	7	32	49	59	-1	63	1	Out	VDJ
CACATCAATTCCCTGGAGCTTGGTGACTCTGCTGTGTATTTTTGTGCCAGCAGCCAAGATATGGGGCATGAGCAGTTCTTCGGGCCA	CASSQDMGHEQFF	1	0.0015037593984962407	39	TCRBV03-01/03-02*01	TCRBV03	TCRBV03-01/03-02	01				TCRBD01-01*01	TCRBD01	TCRBD01-01	01				TCRBJ02-01*01	TCRBJ02	TCRBJ02-01	01				0	0	7	0	3	8	42	59	62	-1	67	1	In	VDJ
TCTCTGGAGCTGGGGGACTCAGCTTTGTATTTCTGTGCCAGCAGCGGAGAGGTGGGACAGGTCACAGATACGCAGTATTTTGGCCCA	CASSGEVGQVTDTQYF	1	0.0015037593984962407	48	TCRBV09-01*01	TCRBV09	TCRBV09-01	01				TCRBD01-01*01	TCRBD01	TCRBD01-01	01				TCRBJ02-03*01	TCRBJ02	TCRBJ02-03	01				3	1	0	4	7	2	33	46	53	61	62	1	In	VDJ
GCTCCCTCCCAAACATCTGTGTACTTCTGTGCCAGCAGTTACTCGTTAGGGCGGACTTGGATCGAAAACGAGCAGTACTTCGGGCCG	CASSYSLGRTWIENEQYF	1	0.0015037593984962407	54	TCRBV06-02/06-03*01	TCRBV06	TCRBV06-02/06-03	01				TCRBD02-01	TCRBD02	TCRBD02-01				01,02	TCRBJ02-07*01	TCRBJ02	TCRBJ02-07	01				0	10	1	10	8	5	27	44	52	57	67	1	In	VDJ
CTGAGGATCCAGCAGGTAGTGCGAGGAGATTCGGCAGCTTATTTCTGTGCCAGCTCACCAACGAACACTGAAGCTTTCTTTGGACAA	CASSPTNTEAFF	2	0.0030075187969924814	36	TCRBV18-01*01	TCRBV18	TCRBV18-01	01								TCRBD01,TCRBD02	TCRBD01-01,TCRBD02-01		TCRBJ01-01*01	TCRBJ01	TCRBJ01-01	01				2	0	3	7	0	1	45	-1	60	-1	62	2	In	VDJ
GCCAGCACCAACCAGACATCTATGTACCTCTGTGCCAGCAGTTTCGGGGGTAGCGGGGGGTCCTACAATGAGCAGTTCTTCGGGCCA	CASSFGGSGGSYNEQFF	1	0.0015037593984962407	51	TCRBV28-01*01	TCRBV28	TCRBV28-01	01				TCRBD02-01*01	TCRBD02	TCRBD02-01	01				TCRBJ02-01*01	TCRBJ02	TCRBJ02-01	01				3	0	5	1	6	1	30	44	50	-1	60	1	In	VDJ
AGCTCTCTGGAGCTGGGGGACTCAGCTTTGTATTTCTGTGCCAGCAGCGAGGGACAGGGGGTGGAGGAGACCCAGTACTTCGGGCCA	CASSEGQGVEETQYF	1	0.0015037593984962407	45	TCRBV09-01*01	TCRBV09	TCRBV09-01	01				TCRBD01-01*01	TCRBD01	TCRBD01-01	01				TCRBJ02-05*01	TCRBJ02	TCRBJ02-05	01				3	5	0	1	1	5	36	49	50	61	66	1	In	VDJ
GAACTAAACCTGAGCTCTCTGGAGCTGGGGGACTCAGCTTTGTATTTCTGTGCCAGCAGCCCCCCCCCTGAAGCTTTCTTTGGACAA	CASSPPPEAFF	2	0.0030075187969924814	33	TCRBV09-01*01	TCRBV09	TCRBV09-01	01											TCRBJ01-01*01	TCRBJ01	TCRBJ01-01	01				4	7	0	0	0	6	48	-1	-1	60	67	2	In	VJ
GCACAGAGCAGCGGGACTCAGCCATGTATCGCTGTGCCAGCAGCTTACCCCAGGGCTTGGTGCAATCAGCCCCAGCATTTTGGTGAT		1	0.0015037593984962407	49	TCRBV07-07*01	TCRBV07	TCRBV07-07	01				TCRBD01-01*01	TCRBD01	TCRBD01-01	01				TCRBJ01-05*01	TCRBJ01	TCRBJ01-05	01				2	6	4	3	3	2	32	47	50	55	61	1	Out	VDJ
TTCCCTGGAGCTTGGTGACTCTGCTGTGTATTTCTGTGCCAGCAGCCAAGATTGGGCGGGGCCCCCTACGAGCAGTACTTCGGGCCG		1	0.0015037593984962407	47	TCRBV03-01/03-02*01	TCRBV03	TCRBV03-01/03-02	01				TCRBD02-01*01	TCRBD02	TCRBD02-01	01				TCRBJ02-07*01	TCRBJ02	TCRBJ02-07	01				0	3	7	3	4	2	34	51	55	61	64	1	Out	VDJ
CTGCAGCCAGAAGACTCGGCCCTGTATCTCTGTGCCAGCAGCCAGCGCTTAGCTAGCGGGGGTGGCTATGAGCAGTTCTTCGGGCCA	CASSQRLASGGGYEQFF	2	0.0030075187969924814	51	TCRBV04-02*01	TCRBV04	TCRBV04-02	01				TCRBD02-01*01	TCRBD02	TCRBD02-01	01				TCRBJ02-01*01	TCRBJ02	TCRBJ02-01	01				3	5	4	2	8	8	30	44	52	62	67	2	In	VDJ
GTGAGCACCTTGGAGCTGGGGGACTCGGCCCTTTATCTTTGCGCCAGCAGCTTGCGGGGTACACAAGAGACCCAGTACTTCGGGCCA	CASSLRGTQETQYF	1	0.0015037593984962407	42	TCRBV05-01*01	TCRBV05	TCRBV05-01	01				TCRBD02-01*01	TCRBD02	TCRBD02-01	01				TCRBJ02-05*01	TCRBJ02	TCRBJ02-05	01				1	4	8	3	0	2	39	-1	54	59	63	1	In	VDJ
TTGGCTGCTCCCTCCCAGACATCTGTGTACTTCTGTGCCAGCACTCGATCTCGACAGCTGAACACCGGGGAGCTGTTTTTTGGAGAA	CASTRSRQLNTGELFF	1	0.0015037593984962407	48	TCRBV06-06*04	TCRBV06	TCRBV06-06	04				TCRBD01-01*01	TCRBD01	TCRBD01-01	01				TCRBJ02-02*01	TCRBJ02	TCRBJ02-02	01				0	2	2	5	2	1	33	50	52	57	59	1	In	VDJ
GGCGTCTGCTGTACCCTCTCAGACATCTGTGTACTTCTGTGCCAGCAGCTTATATACAGGGTGAACACTGAAGCTTTCTTTGGACAA		1	0.0015037593984962407	44	TCRBV06-04*01	TCRBV06	TCRBV06-04	01				TCRBD01-01*01	TCRBD01	TCRBD01-01	01				TCRBJ01-01*01	TCRBJ01	TCRBJ01-01	01				6	0	3	3	7	0	37	48	55	-1	61	1	Out	VDJ
NTGTCGGCTGCTCCCTCCCAGACATCTGTGTACTTCTGTGCCAGCAGCCCCCCCGGACAGGGACACCGCGGCTACACCTTCGGTTCG	CASSPPGQGHRGYTF	1	0.0015037593984962407	45	TCRBV06-05*01	TCRBV06	TCRBV06-05	01				TCRBD01-01*01	TCRBD01	TCRBD01-01	01				TCRBJ01-02*01	TCRBJ01	TCRBJ01-02	01				6	7	1	3	7	8	36	47	54	62	69	1	In	VDJ
ATCCAGCGCACAGAGCAGCGGGACTCGGCCATGTATCGCTGTGCCAGCAGCAGAACCGGGACAGGGCTCGAGCAGTACTTCGGGCCG	CASSRTGTGLEQYF	1	0.0015037593984962407	42	TCRBV07-06*01	TCRBV07	TCRBV07-06	01				TCRBD01-01*01	TCRBD01	TCRBD01-01	01				TCRBJ02-07*01	TCRBJ02	TCRBJ02-07	01				5	2	0	3	6	6	39	51	57	66	68	1	In	VDJ
GGACTCAGCTGTGTATTTTTGTGCTAATGGTTTGGAGCGTTTACCGGGACAGGGACTTGGCGGGACTACGAGCAGTACTTCGGGCCG		1	0.0015037593984962407	62	TCRBV12-05*01	TCRBV12	TCRBV12-05	01				TCRBD01-01*01	TCRBD01	TCRBD01-01	01				TCRBJ02-07*01	TCRBJ02	TCRBJ02-07	01				1	11	0	3	10	3	19	35	45	54	65	1	Out	VDJ
AGCTCTCTGGAGCTGGGGGACTCAGCTTTGTATTTCTGTGCCAGCAGCTCCGTCTCGGGACGGGGCACTGAAGCTTTCTTTGGACAA	CASSSVSGRGTEAFF	1	0.0015037593984962407	45	TCRBV09-01*01	TCRBV09	TCRBV09-01	01								TCRBD01,TCRBD02	TCRBD01-01,TCRBD02-01		TCRBJ01-01*01	TCRBJ01	TCRBJ01-01	01				4	4	0	7	8	4	36	48	56	61	65	1	In	VDJ
TGGAGTCTGCTGCCTCCTCCCAGACATCTGTATATTTCTGCGCCAGCAGTGAGGGCAGTACGCTCCTACGAGCAGTACTTCGGGCCG		1	0.0015037593984962407	43	TCRBV10-01*01	TCRBV10	TCRBV10-01	01				TCRBD01-01*01	TCRBD01	TCRBD01-01	01				TCRBJ02-07*01	TCRBJ02	TCRBJ02-07	01				2	4	4	5	2	0	38	53	55	58	62	1	Out	VDJ
CCCTCAGAACCCAGGGACTCAGCTGTGTACTTCTGTGCCAGCAGTCCCGGGACAGGCCCTTCTTGGAATGAGCAGTTCTTCGGGCCA	CASSPGTGPSWNEQFF	1	0.0015037593984962407	48	TCRBV12	TCRBV12				TCRBV12-03/12-04,TCRBV12-04		TCRBD01-01*01	TCRBD01	TCRBD01-01	01				TCRBJ02-01*01	TCRBJ02	TCRBJ02-01	01				5	10	0	4	3	7	33	45	48	56	66	1	In	VDJ
ACTGTGACATCGGCCCAAAAGAACCCGACAGCTTTCTATCTCTGTGCCAGTAGTAAGGTAGACCAAGAGACCCAGTACTTCGGGCCA	CASSKVDQETQYF	2	0.0030075187969924814	39	TCRBV19-01*01	TCRBV19	TCRBV19-01	01								TCRBD01,TCRBD02	TCRBD01-01,TCRBD02-01		TCRBJ02-05*01	TCRBJ02	TCRBJ02-05	01				4	3	5	4	0	0	42	-1	55	58	61	2	In	VDJ
CGCACAGAGCAGGAGGACTCGGCCGTGTATCTCTGTGCCAGCAGCTTAACCTCGCCCCGAGCGCCCGGGGAGCTATTTTTTGGAGAA	CASSLTSPRAPGELFF	1	0.0015037593984962407	48	TCRBV07-02	TCRBV07	TCRBV07-02				01,02	TCRBD02-01	TCRBD02	TCRBD02-01				01,02	TCRBJ02-02*01	TCRBJ02	TCRBJ02-02	01				2	5	8	3	17	17	33	48	65	70	75	1	In	VDJ
CTCACGTTGGCGTCTGCTGTACCCTCTCAGACATCTGTGTACTTTTGTGCCAGCAGTGACTCGAGGGTGGGCTACACCTTCGGTTCG	CASSDSRVGYTF	1	0.0015037593984962407	36	TCRBV06-04*01	TCRBV06	TCRBV06-04	01				TCRBD02-01*02	TCRBD02	TCRBD02-01	02				TCRBJ01-02*01	TCRBJ01	TCRBJ01-02	01				0	2	11	0	0	8	45	-1	62	67	69	1	In	VDJ
TCCCTGGAGCTTGGTGACTCTGCTGTGTATTTCTGTGCCAGCAGCCAAGTCAGTGTTGGGCTCGGAAACACCATATATTTTGGAGAG	CASSQVSVGLGNTIYF	1	0.0015037593984962407	48	TCRBV03-01/03-02*01	TCRBV03	TCRBV03-01/03-02	01				TCRBD01-01*01	TCRBD01	TCRBD01-01	01				TCRBJ01-03*01	TCRBJ01	TCRBJ01-03	01				1	2	8	0	8	4	33	49	57	61	63	1	In	VDJ
CGCACAGAGCGGGGGGACTCAGCCGTGTATCTCTGTGCCAGCAGCCCCCGAGGGACTAGCGGGGTCAATGAGCAGTTCTTCGGGCCA	CASSPRGTSGVNEQFF	1	0.0015037593984962407	48	TCRBV07-03*01	TCRBV07	TCRBV07-03	01				TCRBD02-01*01	TCRBD02	TCRBD02-01	01				TCRBJ02-01*01	TCRBJ02	TCRBJ02-01	01				5	1	0	3	6	6	33	45	51	64	65	1	In	VDJ
TGAAGATCCAGCGCACAGAGCAGCGGGACTCGGCCATGTATCGCTGTGCCAGCAGCCCTGACAGCCAATACGCAGTATTTTGGCCCA		1	0.0015037593984962407	37	TCRBV07-06*01	TCRBV07	TCRBV07-06	01				TCRBD01-01*01	TCRBD01	TCRBD01-01	01				TCRBJ02-03*01	TCRBJ02	TCRBJ02-03	01				5	3	2	5	3	7	44	56	59	64	67	1	Out	VDJ
ACAGTGACCAGTGCCCATCCTGAAGACAGCAGCTTCTACATCTGCAGTGCTAGGCGGACAGTAAATCAGCCCCAGCATTTTGGTGAT	CSARRTVNQPQHF	1	0.0015037593984962407	39	TCRBV20	TCRBV20				TCRBV20-01,TCRBV20-or09_02		TCRBD01-01*01	TCRBD01	TCRBD01-01	01				TCRBJ01-05*01	TCRBJ01	TCRBJ01-05	01				3	2	1	5	2	4	42	53	55	61	63	1	In	VDJ
ATCCAGCGCACAGAGCAGCGGGACTCGGCCATGTATCGCTGTGCCAGCAGCCCACAGGGGGCCGGCGGGGAGCTGTTTTTTGGAGAA	CASSPQGAGGELFF	1	0.0015037593984962407	42	TCRBV07-06*01	TCRBV07	TCRBV07-06	01				TCRBD01-01*01	TCRBD01	TCRBD01-01	01				TCRBJ02-02*01	TCRBJ02	TCRBJ02-02	01				5	3	3	0	2	7	39	51	53	62	65	1	In	VDJ
CTCACTGTGACATCGGCCCAAAAGAACCCGACAGCTTTCTATCTCTGTGCCAGTAGCTTCCCGGGTGAAAAACTGTTTTTTGGCAGT	CASSFPGEKLFF	1	0.0015037593984962407	36	TCRBV19-01*01	TCRBV19	TCRBV19-01	01				TCRBD02-01	TCRBD02	TCRBD02-01				01,02	TCRBJ01-04*01	TCRBJ01	TCRBJ01-04	01				6	0	8	4	5	7	45	56	61	-1	65	1	In	VDJ
CCACTCTGACAGTGACCAGTGCCCATCCTGAAGACAGCAGCTTCTACATCTGCAGTGCTAGAGACCCAGCCCCAGCATTTTGGTGAT		1	0.0015037593984962407	31	TCRBV20-01*01	TCRBV20	TCRBV20-01	01											TCRBJ01-05*01	TCRBJ01	TCRBJ01-05	01				0	2	0	0	0	7	50	-1	-1	64	66	1	Out	VJ
NNNNNNNTGTCGGCTGCTCCCTCCCAAACATCTGTGTACTTCTGTGCCAGCAGTTATTCCCTCTCCTACGAGCAGTACTTCGGGCCG	CASSYSLSYEQYF	1	0.0015037593984962407	39	TCRBV06-02/06-03*01	TCRBV06	TCRBV06-02/06-03	01				TCRBD02-01	TCRBD02	TCRBD02-01				01,02	TCRBJ02-07*01	TCRBJ02	TCRBJ02-07	01				3	0	4	10	4	0	42	56	60	-1	62	1	In	VDJ
ATCCAGCGCACAGAGCAGGAGGACTCGGCCGTGTATCTCTGTGCCAGCAGCATAGACTCAAGCGGGGGGCCAGAGTTCTTCGGGCCA	CASSIDSSGGPEFF	1	0.0015037593984962407	42	TCRBV07-02	TCRBV07	TCRBV07-02				01,02	TCRBD02-01*01	TCRBD02	TCRBD02-01	01				TCRBJ02-01*01	TCRBJ02	TCRBJ02-01	01				1	4	6	1	5	14	39	55	60	69	73	1	In	VDJ
AGCCTGCAGAGCTTGAGGACTCGGCCGTGTATCTCTGTGCCAGCAGCCCGAGCGGGGGGGCCGGGTAATGAGCAGTTCTTCGGGCCA		1	0.0015037593984962407	46	TCRBV11	TCRBV11				TCRBV11-02,TCRBV11-03		TCRBD02-01*01	TCRBD02	TCRBD02-01	01				TCRBJ02-01*01	TCRBJ02	TCRBJ02-01	01				5	6	6	0	3	7	35	47	50	60	66	1	Out	VDJ
ACCCGCTCCCAGACATCTGTGTATTTCTGCGCCATCCAGGGGGTAGCGGGGGGCCCGAGCTCCTACAATGAGCAGTTCTTCGGGCCA	CAIQGVAGGPSSYNEQFF	1	0.0015037593984962407	54	TCRBV10-02*01	TCRBV10	TCRBV10-02	01				TCRBD02-01*01	TCRBD02	TCRBD02-01	01				TCRBJ02-01*01	TCRBJ02	TCRBJ02-01	01				10	6	5	1	9	0	27	34	43	53	59	1	In	VDJ
CGCACAGAGCAGGGGGACTCGGCCATGTATCTCTGTGCCAGCAGCCTCGCATCGGGCACGGCGAACACTGAAGCTTTCTTTGGACAA	CASSLASGTANTEAFF	1	0.0015037593984962407	48	TCRBV07-09*01	TCRBV07	TCRBV07-09	01								TCRBD01,TCRBD02	TCRBD01-01,TCRBD02-01		TCRBJ01-01*01	TCRBJ01	TCRBJ01-01	01				5	5	8	0	8	1	33	45	53	57	62	1	In	VDJ
NTGAAGATCCAGCCCTCAGAACCCAGGGACTCAGCTGTGTACTTCTGTGCCAGCAGGGGACAGTTGAGGAAACTGTTTTTTGGCAGT	CASRGQLRKLFF	1	0.0015037593984962407	36	TCRBV12-03/12-04*01	TCRBV12	TCRBV12-03/12-04	01				TCRBD01-01*01	TCRBD01	TCRBD01-01	01				TCRBJ01-04*01	TCRBJ01	TCRBJ01-04	01				6	6	0	5	0	11	45	-1	56	63	69	1	In	VDJ
AGTGCCCATCCTGAAGACAGCAGCTTCTACATCTGCAGTGCTAGAGATCGGGGGGGGCTTAGCAATCAGCCCCAGCATTTTGGTGAT	CSARDRGGLSNQPQHF	2	0.0030075187969924814	48	TCRBV20	TCRBV20				TCRBV20-01,TCRBV20-or09_02		TCRBD02-01*01	TCRBD02	TCRBD02-01	01				TCRBJ01-05*01	TCRBJ01	TCRBJ01-05	01				0	3	8	0	1	0	33	47	48	56	59	2	In	VDJ
GAAGCTCCTTCTCAGTGACTCTGGCTTCTATCTCTGTGCCTGGTTCGATATGCGTTATAGAAAGACCATGGCTACACCTTCGGTTCG		1	0.0015037593984962407	47	TCRBV30-01	TCRBV30	TCRBV30-01				01,05					TCRBD01,TCRBD02	TCRBD01-01,TCRBD02-01		TCRBJ01-02*01	TCRBJ01	TCRBJ01-02	01				5	1	2	7	20	6	34	43	63	66	67	1	Out	VDJ
TGGAGCTTGGTGACTCTGCTGTGTATTTCTGTGCCAGCAGCGTTTGGGCTCCCATTTCCTTTCTCTGAGACCCAGTACTTCGGGCCA		1	0.0015037593984962407	52	TCRBV03-01/03-02*01	TCRBV03	TCRBV03-01/03-02	01				TCRBD01-01*01	TCRBD01	TCRBD01-01	01				TCRBJ02-05*01	TCRBJ02	TCRBJ02-05	01				5	17	8	0	4	5	29	41	45	49	66	1	Out	VDJ
TCTAAGAAGCTCCTTCTCAGTGACTCTGGCTTCTATCTCTGTGCCGGGAGGACAGGGGTCCTGGGGGAGACCCAGTACTTCGGGCCA	CAGRTGVLGETQYF	1	0.0015037593984962407	42	TCRBV30-01*01	TCRBV30	TCRBV30-01	01				TCRBD01-01*01	TCRBD01	TCRBD01-01	01				TCRBJ02-05*01	TCRBJ02	TCRBJ02-05	01				3	8	2	2	0	5	39	-1	50	58	66	1	In	VDJ
TCGGCCCAAAAGAACCCGACAGCTTTCTATCTCTGTGCCAGTAGTATAGTCGGGCGGGGGGGCCGGGAGACCCAGTACTTCGGGCCA	CASSIVGRGGRETQYF	1	0.0015037593984962407	48	TCRBV19-01*01	TCRBV19	TCRBV19-01	01				TCRBD02-01*01	TCRBD02	TCRBD02-01	01				TCRBJ02-05*01	TCRBJ02	TCRBJ02-05	01				1	4	7	0	4	5	33	49	53	62	66	1	In	VDJ
CAGCGCACAGAGCAGCGGGACTCGGCCATGTATCGCTGTGCCAGCAGCTCCAAGACAGGGGCATATGTAAAACTGTTTTTTGGCAGT	CASSSKTGAYVKLFF	1	0.0015037593984962407	45	TCRBV07-06*01	TCRBV07	TCRBV07-06	01				TCRBD01-01*01	TCRBD01	TCRBD01-01	01				TCRBJ01-04*01	TCRBJ01	TCRBJ01-04	01				4	7	2	2	4	10	36	49	53	61	68	1	In	VDJ
GAAGATCCAGCGCACAGAGCGGGGGGACTCAGCCGTGTATCTCTGTGCCAGCAGCTTATGAGTCCCTATGGCTACACCTTCGGTTCG		1	0.0015037593984962407	38	TCRBV07-03*01	TCRBV07	TCRBV07-03	01				TCRBD02-01*02	TCRBD02	TCRBD02-01	02				TCRBJ01-02*01	TCRBJ01	TCRBJ01-02	01				2	3	11	2	1	4	43	58	59	62	65	1	Out	VDJ
CGCTCACCAGGCCTGGGGGACGCAGCCATGTACCTGTGTGCCACCAGCCCCTCCAGGGGAATGAACTATGGCTACACCTTCGGTTCG	CATSPSRGMNYGYTF	1	0.0015037593984962407	45	TCRBV15-01*02	TCRBV15	TCRBV15-01	02				TCRBD01-01*01	TCRBD01	TCRBD01-01	01				TCRBJ01-02*01	TCRBJ01	TCRBJ01-02	01				5	4	4	2	5	2	36	48	53	59	63	1	In	VDJ
NNNNNNNNNNTGTCGGCTGCTCCCTCCCAAACATCTGTGTACTTCTGTGCCAGCTGTTCTACTCGGGACGGCTACACCTTCGGTTCG	CASCSTRDGYTF	1	0.0015037593984962407	36	TCRBV06-02/06-03*01	TCRBV06	TCRBV06-02/06-03	01								TCRBD01,TCRBD02	TCRBD01-01,TCRBD02-01		TCRBJ01-02*01	TCRBJ01	TCRBJ01-02	01				4	0	0	7	6	8	45	58	64	-1	69	1	In	VDJ
GCCTTGTTGCTGGGGGACTCGGCCCTCTATCTCTGTGCCAGCAGCGGCCTCGGGACAGGTACCTCCTACGAGCAGTACTTCGGGCCG	CASSGLGTGTSYEQYF	1	0.0015037593984962407	48	TCRBV05-06*01	TCRBV05	TCRBV05-06	01				TCRBD01-01*01	TCRBD01	TCRBD01-01	01				TCRBJ02-07*01	TCRBJ02	TCRBJ02-07	01				4	3	0	4	6	0	33	45	51	59	62	1	In	VDJ
AAAAGAACCCGACAGCTTTCTATCTCTGTGCCAGTAGTGCAGGACAGACAAATCACAAGTCGGGCCAACGTCCTGACTTTCGGGGCC		1	0.0015037593984962407	55	TCRBV19-01*01	TCRBV19	TCRBV19-01	01				TCRBD01-01*01	TCRBD01	TCRBD01-01	01				TCRBJ02-06*01	TCRBJ02	TCRBJ02-06	01				5	14	1	5	3	5	26	38	41	47	61	1	Out	VDJ
ATCCAGCGCACAGAGCGGGGGGACTCAGCCGTGTATCTCTGTGCCAGCAGCTTGGGGGCCAAGGCCAATGAGCAGTTCTTCGGGCCA	CASSLGAKANEQFF	1	0.0015037593984962407	42	TCRBV07-03*01	TCRBV07	TCRBV07-03	01				TCRBD01-01*01	TCRBD01	TCRBD01-01	01				TCRBJ02-01*01	TCRBJ02	TCRBJ02-01	01				3	6	6	0	0	6	39	-1	53	59	65	1	In	VDJ
TGACAGTGACCAGTGCCCATCCTGAAGACAGCAGCTTCTACATCTGCAGGACGACCCGAGGCCTCCTACGAGCAGTACTTCGGGCCG		1	0.0015037593984962407	37	TCRBV20	TCRBV20				TCRBV20-01,TCRBV20-or09_02		TCRBD02-01*02	TCRBD02	TCRBD02-01	02				TCRBJ02-07*01	TCRBJ02	TCRBJ02-07	01				9	1	11	1	8	0	44	49	57	61	62	1	Out	VDJ
ACTGTGAGCAACATGAGCCCTGAAGACAGCAGCATATATCTCTGCAGCGTTGCCGCGGACAGTAGGGGTGAGCAGTTCTTCGGGCCA	CSVAADSRGEQFF	1	0.0015037593984962407	39	TCRBV29-01	TCRBV29	TCRBV29-01				01,02	TCRBD01-01*01	TCRBD01	TCRBD01-01	01				TCRBJ02-01*01	TCRBJ02	TCRBJ02-01	01				4	6	1	5	4	9	42	52	56	62	68	1	In	VDJ
ATCCAGCCTGCAGAGCTTGAGGACTCGGCCGTGTATCTCTGTGCCAGCAGCTCCTCGGTGGCAGGAAACACCATATATTTTGGAGAG	CASSSSVAGNTIYF	1	0.0015037593984962407	42	TCRBV11	TCRBV11				TCRBV11-02,TCRBV11-03						TCRBD01,TCRBD02	TCRBD01-01,TCRBD02-01		TCRBJ01-03*01	TCRBJ01	TCRBJ01-03	01				4	1	9	0	7	4	39	52	59	62	63	1	In	VDJ
TCCAGCCTGCAGAGCAGGGGGACTCGGCCGTGTATGTCTGTGCAAGTCGAAGTTACACACCGCACAGATACGCAGTATTTTGGCCCA		1	0.0015037593984962407	43	TCRBV12-02*01	TCRBV12	TCRBV12-02	01				TCRBD01-01*01	TCRBD01	TCRBD01-01	01				TCRBJ02-03*01	TCRBJ02	TCRBJ02-03	01				6	4	3	6	5	1	38	49	54	57	61	1	Out	VDJ
ACTCTGGAGTCTGCTGCCTCCTCCCAGACATCTGTATATTTCTGCGCCAGCAAGGCGGGCTACCGCGGGGGCTACACCTTCGGTTCG	CASKAGYRGGYTF	1	0.0015037593984962407	39	TCRBV10-01*01	TCRBV10	TCRBV10-01	01				TCRBD02-01	TCRBD02	TCRBD02-01				01,02	TCRBJ01-02*01	TCRBJ01	TCRBJ01-02	01				7	10	7	4	2	8	42	52	54	59	69	1	In	VDJ
TCTGCTGTACCCTCTCAGACATCTGTGTACTTCTGTGCCAGCAGTGACTCAGCCCGGGCAGCCAAAAACATTCAGTACTTCGGCGCC	CASSDSARAAKNIQYF	1	0.0015037593984962407	48	TCRBV06-04*01	TCRBV06	TCRBV06-04	01								TCRBD01,TCRBD02	TCRBD01-01,TCRBD02-01		TCRBJ02-04*01	TCRBJ02	TCRBJ02-04	01				0	0	8	0	5	0	33	50	55	-1	59	1	In	VDJ
CGCACAGAGCAGGAGGACTCGGCCTTGTATCTCTGTGCCAGCAGCCCTAGAGGGACTAGCAAGATGGAGACCCAGTACTTCGGGCCA	CASSPRGTSKMETQYF	1	0.0015037593984962407	48	TCRBV07	TCRBV07				TCRBV07-02,TCRBV07-09		TCRBD02-01	TCRBD02	TCRBD02-01				01,02	TCRBJ02-05*01	TCRBJ02	TCRBJ02-05	01				5	6	0	7	6	5	33	45	51	60	66	1	In	VDJ
CGGTCCACAAAGCTGGAGGACTCAGCCATGTACTTCTGTGCCAGCAGTTTGCCCACGCCAAGTTCCACTGAAGCTTTCTTTGGACAA	CASSLPTPSSTEAFF	1	0.0015037593984962407	45	TCRBV02-01	TCRBV02	TCRBV02-01				01,03					TCRBD01,TCRBD02	TCRBD01-01,TCRBD02-01		TCRBJ01-01*01	TCRBJ01	TCRBJ01-01	01				5	9	3	7	6	4	36	48	54	56	65	1	In	VDJ
CCCTCAGAACCCAGGGACTCAGCTGTGTATTTTTGTGCTAGTGGTTTGGAGGGGGCGTTTGCTAATGAAAAACTGTTTTTTGGCAGT	CASGLEGAFANEKLFF	1	0.0015037593984962407	48	TCRBV12-05*01	TCRBV12	TCRBV12-05	01				TCRBD01-01*01	TCRBD01	TCRBD01-01	01				TCRBJ01-04*01	TCRBJ01	TCRBJ01-04	01				1	5	5	0	0	3	33	-1	49	56	61	1	In	VDJ
GTGAGCAACATGAGCCCTGAAGACAGCAGCATATATCTCTGCAGCGGGAGTTCCTGGCAGGGTGTCGCCGAGCAGTACTTCGGGCCG	CSGSSWQGVAEQYF	1	0.0015037593984962407	42	TCRBV29-01	TCRBV29	TCRBV29-01				01,02,03	TCRBD01-01*01	TCRBD01	TCRBD01-01	01				TCRBJ02-07*01	TCRBJ02	TCRBJ02-07	01				7	6	4	3	11	6	39	46	57	62	68	1	In	VDJ
CCAGCCCTCAGAACCCAGGGACTCAGCTGTGTATTTTTGTGCTAGTGGCAAAACCAGCGGGGGCCCGAAGAGCAGTACTTCGGGCCG		1	0.0015037593984962407	44	TCRBV12-05*01	TCRBV12	TCRBV12-05	01				TCRBD02-01*01	TCRBD02	TCRBD02-01	01				TCRBJ02-07*01	TCRBJ02	TCRBJ02-07	01				6	6	6	2	7	7	37	48	55	63	69	1	Out	VDJ
AGTGCCCATCCTGAAGACAGCAGCTTCTACATCTGCAGTGCTAGAAGGTCTAGCGGGGGGGCCGGCAATGAGCAGTTCTTCGGGCCA	CSARRSSGGAGNEQFF	1	0.0015037593984962407	48	TCRBV20	TCRBV20				TCRBV20-01,TCRBV20-or09_02		TCRBD02-01*01	TCRBD02	TCRBD02-01	01				TCRBJ02-01*01	TCRBJ02	TCRBJ02-01	01				2	4	4	0	4	6	33	45	49	61	65	1	In	VDJ
CCCCAACCAGACCTCTCTGTACTTCTGTGCCAGCAGTCCGGGACAGGGAAGATCCTACCCTCCTACAATGAGCAGTTCTTCGGGCCA		1	0.0015037593984962407	56	TCRBV27-01*01	TCRBV27	TCRBV27-01	01				TCRBD01-01*01	TCRBD01	TCRBD01-01	01				TCRBJ02-01*01	TCRBJ02	TCRBJ02-01	01				5	11	0	3	2	0	25	37	39	48	59	1	Out	VDJ
CAACATGAGCCCTGAAGACAGCAGCATATATCTCTGCAGCGTTAGTAATTTATACAAAGTCGGGCCAACGTCCTGACTTTCGGGGCC		1	0.0015037593984962407	47	TCRBV29-01	TCRBV29	TCRBV29-01				01,02	TCRBD01-01*01	TCRBD01	TCRBD01-01	01				TCRBJ02-06*01	TCRBJ02	TCRBJ02-06	01				5	5	3	6	10	5	34	43	53	56	61	1	Out	VDJ
ACAGAGCAGGGGGACTCGGCCATGTATCTCTGTGCCAGCAGCCCACCACCCTCTTTGGGGGGCAGGGAAAAACTGTTTTTTGGCAGT	CASSPPPSLGGREKLFF	1	0.0015037593984962407	51	TCRBV07-09*01	TCRBV07	TCRBV07-09	01								TCRBD01,TCRBD02	TCRBD01-01,TCRBD02-01		TCRBJ01-04*01	TCRBJ01	TCRBJ01-04	01				5	3	6	0	15	8	30	42	57	63	66	1	In	VDJ
ATCCGGTCCACAAAGCTGGAGGACTCAGCCATGTACTTCTGTGCCAGCAGAGGGAGCAGGGCTGATTACGAGCAGTACTTCGGGCCG	CASRGSRADYEQYF	1	0.0015037593984962407	42	TCRBV02-01	TCRBV02	TCRBV02-01				01,03					TCRBD01,TCRBD02	TCRBD01-01,TCRBD02-01		TCRBJ02-07*01	TCRBJ02	TCRBJ02-07	01				6	5	4	3	6	4	39	50	56	61	66	1	In	VDJ
AAGATCCAGCCCTCAGAACCCAGGGACTCAGCTGTGTACTTCTGTGCCAGCAGTTCGAGGGAAGACTATGGCTACACCTTCGGTTCG	CASSSREDYGYTF	2	0.0030075187969924814	39	TCRBV12-03/12-04*01	TCRBV12	TCRBV12-03/12-04	01				TCRBD02-01*02	TCRBD02	TCRBD02-01	02				TCRBJ01-02*01	TCRBJ01	TCRBJ01-02	01				4	3	11	0	1	3	42	55	56	61	64	2	In	VDJ
ATGAATGTGAGCACCTTGGAGCTGGGGGACTCGGCCCTTTATCTTTGCGCCAGCAGCTTGGCCTCCTTCGAGCAGTACTTCGGGCCG	CASSLASFEQYF	1	0.0015037593984962407	36	TCRBV05-01*01	TCRBV05	TCRBV05-01	01				TCRBD02-01	TCRBD02	TCRBD02-01				01,02	TCRBJ02-07*01	TCRBJ02	TCRBJ02-07	01				0	4	4	10	1	6	45	61	62	64	68	1	In	VDJ
AAGATCCAGCCCTCAGAACCCAGGGACTCAGCTGTGTACTTCTGTGCCAGCCGGAGCGGGTACCAAGAGACCCAGTACTTCGGGCCA	CASRSGYQETQYF	1	0.0015037593984962407	39	TCRBV12-03/12-04*01	TCRBV12	TCRBV12-03/12-04	01				TCRBD02-01	TCRBD02	TCRBD02-01				01,02	TCRBJ02-05*01	TCRBJ02	TCRBJ02-05	01				8	1	6	4	3	0	42	51	54	60	61	1	In	VDJ
CTTCACCTACACGCCCTGCAGCCAGAAGACTCAGCCCTGTATCTCTGCGCCAGCAGCCGCCCAGGCACTGAAGCTTTCTTTGGACAA	CASSRPGTEAFF	1	0.0015037593984962407	36	TCRBV04-01*01	TCRBV04	TCRBV04-01	01				TCRBD01-01*01	TCRBD01	TCRBD01-01	01				TCRBJ01-01*01	TCRBJ01	TCRBJ01-01	01				4	0	4	4	3	4	45	58	61	-1	65	1	In	VDJ
TCCCCCTGATCCTGGAGTCGCCCAGCCCCAACCAGACCTCTCTGTACTTCTGTGCCAGCAGAACCTCCCGAGCAGTACTTCGGGCCG		1	0.0015037593984962407	31	TCRBV27-01*01	TCRBV27	TCRBV27-01	01								TCRBD01,TCRBD02	TCRBD01-01,TCRBD02-01		TCRBJ02-07*01	TCRBJ02	TCRBJ02-07	01				6	4	3	7	1	6	50	61	62	64	68	1	Out	VDJ
CACACCCTGCAGCCAGAAGACTCGGCCCTGTATCTCTGTGCCAGCAGCCAAGTTTCCGAGAGCTCCTACGAGCAGTACTTCGGGCCG	CASSQVSESSYEQYF	1	0.0015037593984962407	45	TCRBV04-02*01	TCRBV04	TCRBV04-02	01				TCRBD02-01*02	TCRBD02	TCRBD02-01	02				TCRBJ02-07*01	TCRBJ02	TCRBJ02-07	01				1	2	11	2	5	0	36	52	57	60	62	1	In	VDJ
NCTCTCACTGTGACATCGGCCCAAAAGAACCCGACAGCTTTCTATCTCTGTGCCAGTAGTACGCGGGATACGCAGTATTTTGGCCCA	CASSTRDTQYF	1	0.0015037593984962407	33	TCRBV19-01*01	TCRBV19	TCRBV19-01	01				TCRBD02-01	TCRBD02	TCRBD02-01				01,02	TCRBJ02-03*01	TCRBJ02	TCRBJ02-03	01				4	0	7	5	1	6	48	61	62	-1	66	1	In	VDJ
GTGACCAGTGCCCATCCTGAAGACAGCAGCTTCTACATCTGCAGTGCTAGAGGGGACATCATTATCTATGGCTACACCTTCGGTTCG	CSARGDIIIYGYTF	1	0.0015037593984962407	42	TCRBV20	TCRBV20				TCRBV20-01,TCRBV20-or09_02		TCRBD01-01*01	TCRBD01	TCRBD01-01	01				TCRBJ01-02*01	TCRBJ01	TCRBJ01-02	01				1	7	0	6	0	4	39	-1	52	58	65	1	In	VDJ
CACTGTGACATCGGCCCAAAAGAACCCGACAGCTTTCTATCTCTGTGCCAGTTATAGCGGGTGGAAGAGACCCAGTACTTCGGGCCA		1	0.0015037593984962407	38	TCRBV19-01*01	TCRBV19	TCRBV19-01	01				TCRBD02-01	TCRBD02	TCRBD02-01				01,02	TCRBJ02-05*01	TCRBJ02	TCRBJ02-05	01				8	3	5	4	2	3	43	52	54	61	64	1	Out	VDJ
ATCCGGTCCACAAAGCTGGAGGACTCAGCCATGTACTTCTGTGCCAGCCACGCCCAGGGGACTAACTATGGCTACACCTTCGGTTCG	CASHAQGTNYGYTF	1	0.0015037593984962407	42	TCRBV02-01	TCRBV02	TCRBV02-01				01,03	TCRBD01-01*01	TCRBD01	TCRBD01-01	01				TCRBJ01-02*01	TCRBJ01	TCRBJ01-02	01				8	1	4	2	6	0	39	48	54	60	61	1	In	VDJ
ACTGTGACATCGGCCCAAAAGAACCCGACAGCTTTCTATCTCTGTGCCAGTAGTTGGGACGGAGCCTACGAGCAGTACTTCGGGCCG	CASSWDGAYEQYF	1	0.0015037593984962407	39	TCRBV19-01*01	TCRBV19	TCRBV19-01	01								TCRBD01,TCRBD02	TCRBD01-01,TCRBD02-01		TCRBJ02-07*01	TCRBJ02	TCRBJ02-07	01				5	4	0	7	1	2	42	54	55	60	64	1	In	VDJ
GAGTCGCCCAGCCCCAACCAGACCTCTCTGTACTTCTGTGCCAGCAGTTTATCGGGCAGGGGGCCCACTGAAGCTTTCTTTGGACAA	CASSLSGRGPTEAFF	1	0.0015037593984962407	45	TCRBV27-01*01	TCRBV27	TCRBV27-01	01				TCRBD01-01*01	TCRBD01	TCRBD01-01	01				TCRBJ01-01*01	TCRBJ01	TCRBJ01-01	01				0	1	4	0	3	4	36	53	56	64	65	1	In	VDJ
ACATCGGCCCAAAAGAACCCGACAGCTTTCTATCTCTGTGCCAGTAGTATAGCCGGGACAGCTAACTATGGCTACACCTTCGGTTCG	CASSIAGTANYGYTF	1	0.0015037593984962407	45	TCRBV19-01*01	TCRBV19	TCRBV19-01	01				TCRBD01-01*01	TCRBD01	TCRBD01-01	01				TCRBJ01-02*01	TCRBJ01	TCRBJ01-02	01				1	0	0	5	2	0	36	52	54	-1	61	1	In	VDJ
GTGACCAGTGCCCATCCTGAAGACAGCAGCTTCTACATCTGTAGTGCTAGGTTGGGACAGTTGAACACTGAAGCTTTCTTTGGACAA	CSARLGQLNTEAFF	1	0.0015037593984962407	42	TCRBV20	TCRBV20				TCRBV20-01,TCRBV20-or09_02		TCRBD01-01*01	TCRBD01	TCRBD01-01	01				TCRBJ01-01*01	TCRBJ01	TCRBJ01-01	01				3	1	0	5	3	0	39	50	53	60	61	1	In	VDJ
ACTGTGAGCAACATGAGCCCTGAAGACAGCAGCATATATCTCTGCAGCGTCTGCCGCCCGAACACCGGGGAGCTGTTTTTTGGAGAA	CSVCRPNTGELFF	1	0.0015037593984962407	39	TCRBV29-01	TCRBV29	TCRBV29-01				01,02					TCRBD01,TCRBD02	TCRBD01-01,TCRBD02-01		TCRBJ02-02*01	TCRBJ02	TCRBJ02-02	01				6	4	10	0	2	0	42	50	52	54	58	1	In	VDJ
AACGCCTTGTTGCTGGGGGACTCGGCCCTCTATCTCTGTGCCAGCAGCTTTGGGACCTTTAGTATTCGGGGCTACACCTTCGGTTCG	CASSFGTFSIRGYTF	1	0.0015037593984962407	45	TCRBV05-06*01	TCRBV05	TCRBV05-06	01								TCRBD01,TCRBD02	TCRBD01-01,TCRBD02-01		TCRBJ01-02*01	TCRBJ01	TCRBJ01-02	01				2	13	0	7	1	8	36	50	51	56	69	1	In	VDJ
CTGTACCCTCTCAGACATCTGTGTACTTCTGTGCCAGCAGTGTCACTGTTAACCGGGGGGTTTTAAGAGACCCAGTACTTCGGGCCA		2	0.0030075187969924814	52	TCRBV06-04*01	TCRBV06	TCRBV06-04	01				TCRBD02-01*01	TCRBD02	TCRBD02-01	01				TCRBJ02-05*01	TCRBJ02	TCRBJ02-05	01				4	4	8	1	11	3	29	42	53	60	64	2	Out	VDJ
AGCGCACAGAGCGGGGGGACTCAGCCGTGTATCTCTGTGCCAGCAGCTCCCCGGTCCGGAAGCACAGATACGCAGTATTTTGGCCCA		1	0.0015037593984962407	46	TCRBV07-03*01	TCRBV07	TCRBV07-03	01								TCRBD01,TCRBD02	TCRBD01-01,TCRBD02-01		TCRBJ02-03*01	TCRBJ02	TCRBJ02-03	01				4	0	1	8	9	0	35	48	57	-1	60	1	Out	VDJ
ATCCAGCCTGCAGAGCTTGAGGACTCGGCCGTGTATCTCTGTGCCAGCAGCTTAGATTACGGAAATCAGCCCCAGCATTTTGGTGAT	CASSLDYGNQPQHF	1	0.0015037593984962407	42	TCRBV11	TCRBV11				TCRBV11-02,TCRBV11-03						TCRBD01,TCRBD02	TCRBD01-01,TCRBD02-01		TCRBJ01-05*01	TCRBJ01	TCRBJ01-05	01				0	0	1	8	4	4	39	56	60	-1	63	1	In	VDJ
CACACCCTGCAGCCAGAAGACTCGGCCCTGTATCTCTGTGCCAGCAGCCCCTCCCTAGCGGGGGTCTCCGAGCAGTACTTCGGGCCG	CASSPSLAGVSEQYF	1	0.0015037593984962407	45	TCRBV04-02*01	TCRBV04	TCRBV04-02	01				TCRBD02-01*01	TCRBD02	TCRBD02-01	01				TCRBJ02-07*01	TCRBJ02	TCRBJ02-07	01				4	4	4	2	5	6	36	49	54	64	68	1	In	VDJ
ATCCAGCGCACAGAGCAGGGGGACTCGGCCATGTATCTCTGTGCCAGCAGCCCGGGACAGATTTCCTACGAGCAGTACTTCGGGCCG	CASSPGQISYEQYF	1	0.0015037593984962407	42	TCRBV07-09*01	TCRBV07	TCRBV07-09	01				TCRBD01-01*01	TCRBD01	TCRBD01-01	01				TCRBJ02-07*01	TCRBJ02	TCRBJ02-07	01				5	3	0	5	2	1	39	51	53	60	63	1	In	VDJ
CTGGAGCTTGGTGACTCTGCTGTGTATTTCTGTGCCAGCAGCGACTGAATTCCCATTTGCAAAGAAAAAATTCAGTACTTCGGCGCC	CASSD*IPICKEKIQYF	1	0.0015037593984962407	51	TCRBV03-01/03-02*01	TCRBV03	TCRBV03-01/03-02	01				TCRBD02-01	TCRBD02	TCRBD02-01				01,02	TCRBJ02-04*01	TCRBJ02	TCRBJ02-04	01				5	23	2	10	0	10	30	-1	42	46	69	1	Stop	VDJ
ACTGTGACATCGGCCCAAAAGAACCCGACAGCTTTCTATCTCTGTGTCAGTAACGGCGGGCAGTACTATGGCTACACCTTCGGTTCG	CVSNGGQYYGYTF	1	0.0015037593984962407	39	TCRBV19-01*01	TCRBV19	TCRBV19-01	01				TCRBD02-01	TCRBD02	TCRBD02-01				01,02	TCRBJ01-02*01	TCRBJ01	TCRBJ01-02	01				7	4	7	4	3	3	42	52	55	60	64	1	In	VDJ
GAGTCGCCCAGCCCCAACCAGACCTCTCTGTACTTCTGTGCCAGCAGTTTATCGCGGCCTTGGACGGATGGCTACACCTTCGGTTCG	CASSLSRPWTDGYTF	1	0.0015037593984962407	45	TCRBV27-01*01	TCRBV27	TCRBV27-01	01								TCRBD01,TCRBD02	TCRBD01-01,TCRBD02-01		TCRBJ01-02*01	TCRBJ01	TCRBJ01-02	01				0	2	1	7	8	6	36	53	61	65	67	1	In	VDJ
TCTGCCATCCCCAACCAGACAGCTCTTTACTTCTGTGCCACCAGTGATTTGCAGCAAGGAGAGATAGATACGCAGTATTTTGGCCCA	CATSDLQQGEIDTQYF	1	0.0015037593984962407	48	TCRBV24-01*01	TCRBV24	TCRBV24-01	01				TCRBD02-01*02	TCRBD02	TCRBD02-01	02				TCRBJ02-03*01	TCRBJ02	TCRBJ02-03	01				0	4	10	2	6	5	33	51	57	61	65	1	In	VDJ
ACGTTGGCGTCTGCTGTACCCTCTCAGACATCTGTGTACTTCTGTGCCAGCAGTGTATTGGGGGTAGGTGAGCAGTTCTTCGGGCCA	CASSVLGVGEQFF	1	0.0015037593984962407	39	TCRBV06-04*01	TCRBV06	TCRBV06-04	01								TCRBD01,TCRBD02	TCRBD01-01,TCRBD02-01		TCRBJ02-01*01	TCRBJ02	TCRBJ02-01	01				4	4	6	1	4	9	42	55	59	64	68	1	In	VDJ
ACAGAGCAGCGGGACTCGGCCATGTATCGCTGTGCCAGCAGCTTAAGTACTAGCGGGGGGTGAACAGATACGCAGTATTTTGGCCCA	CASSLSTSGG*TDTQYF	2	0.0030075187969924814	51	TCRBV07-06*01	TCRBV07	TCRBV07-06	01				TCRBD02-01*01	TCRBD02	TCRBD02-01	01				TCRBJ02-03*01	TCRBJ02	TCRBJ02-03	01				2	3	3	1	3	3	30	45	48	60	63	2	Stop	VDJ
CAGCGCACAGAGCAGCGGGACTCAGCCATGTATCGCTGTGCCAGCAGCTTAGTAGGTGTAGGACAAGAGACCCAGTACTTCGGGCCA	CASSLVGVGQETQYF	1	0.0015037593984962407	45	TCRBV07-07*01	TCRBV07	TCRBV07-07	01								TCRBD01,TCRBD02	TCRBD01-01,TCRBD02-01		TCRBJ02-05*01	TCRBJ02	TCRBJ02-05	01				1	0	1	8	8	2	36	52	60	-1	63	1	In	VDJ
TCGGCCCAAAAGAACCCGACAGCTTTCTATCTCTGTGCCAGTAGTATTAATTATGGACCCAGGGACACTGAAGCTTTCTTTGGACAA	CASSINYGPRDTEAFF	2	0.0030075187969924814	48	TCRBV19-01*01	TCRBV19	TCRBV19-01	01				TCRBD01-01*01	TCRBD01	TCRBD01-01	01				TCRBJ01-01*01	TCRBJ01	TCRBJ01-01	01				3	0	4	3	12	3	33	47	59	-1	64	2	In	VDJ
TCACATCAATTCCCTGGAGCTTGGTGACTCTGCTGTGTATTTCTGTGCCAGCAGCCAAGACCTACTTACGAGCAGTACTTCGGGCCG		2	0.0030075187969924814	38	TCRBV03-01/03-02*01	TCRBV03	TCRBV03-01/03-02	01				TCRBD02-01	TCRBD02	TCRBD02-01				01,02	TCRBJ02-07*01	TCRBJ02	TCRBJ02-07	01				0	0	3	10	3	4	43	60	63	-1	66	2	Out	VDJ
GCTCCCTCCCAAACATCTGTGTACTTCTGTGCCAGCAGTTACTTCATTTTTCGGGACAGGGTTGGTTACGAAGCTTTCTTTGGACAA	CASSYFIFRDRVGYEAFF	1	0.0015037593984962407	54	TCRBV06-02/06-03*01	TCRBV06	TCRBV06-02/06-03	01				TCRBD01-01*01	TCRBD01	TCRBD01-01	01				TCRBJ01-01*01	TCRBJ01	TCRBJ01-01	01				1	8	0	3	9	8	27	43	52	61	69	1	In	VDJ
AAGATCCAGCGCACAGAGCAGCGGGACTCGGCCATGTATCGCTGTGCCAGCAGCGACGTGGCCGGGGGAAAGCAGTACTTCGGGCCG	CASSDVAGGKQYF	1	0.0015037593984962407	39	TCRBV07-06*01	TCRBV07	TCRBV07-06	01				TCRBD02-01*01	TCRBD02	TCRBD02-01	01				TCRBJ02-07*01	TCRBJ02	TCRBJ02-07	01				5	2	8	2	8	8	42	54	62	68	70	1	In	VDJ
CCCTCAGAACCCAGGGACTCAGCTGTGTATTTTTGTGCTAGTGGTTCCAGGACAGGGGGCGGTAATCAGCCCCAGCATTTTGGTGAT	CASGSRTGGGNQPQHF	1	0.0015037593984962407	48	TCRBV12-05*01	TCRBV12	TCRBV12-05	01				TCRBD01-01*01	TCRBD01	TCRBD01-01	01				TCRBJ01-05*01	TCRBJ01	TCRBJ01-05	01				4	3	1	0	3	4	33	46	49	60	63	1	In	VDJ
CTGGAGCTGGGGGACTCAGCTTTGTATTTCTGTGCCAGCAGCGTCGACAGGGGGCCTAATGCGCAAGAGACCCAGTACTTCGGGCCA	CASSVDRGPNAQETQYF	1	0.0015037593984962407	51	TCRBV09-01*01	TCRBV09	TCRBV09-01	01				TCRBD01-01*01	TCRBD01	TCRBD01-01	01				TCRBJ02-05*01	TCRBJ02	TCRBJ02-05	01				2	8	2	0	1	2	30	44	45	55	63	1	In	VDJ
ATCCAGCCTGCAGAGCTTGAGGACTCGGCCGTGTATCTCTGTGCCAGCAGCTTAGACCAGGGTACAGATACGCAGTATTTTGGCCCA	CASSLDQGTDTQYF	1	0.0015037593984962407	42	TCRBV11	TCRBV11				TCRBV11-02,TCRBV11-03		TCRBD01-01*01	TCRBD01	TCRBD01-01	01				TCRBJ02-03*01	TCRBJ02	TCRBJ02-03	01				0	1	4	3	1	3	39	56	57	62	63	1	In	VDJ
NNNNNNNTGTCGGCTGCTCCCTCCCAGACATCTGTGTACTTCTGTGCCAGCAGTGACAGACAGGGTGGAAAAGCTTTCTTTGGACAA	CASSDRQGGKAFF	1	0.0015037593984962407	39	TCRBV06-01*01	TCRBV06	TCRBV06-01	01				TCRBD01-01*01	TCRBD01	TCRBD01-01	01				TCRBJ01-01*01	TCRBJ01	TCRBJ01-01	01				3	5	2	3	2	9	42	56	58	65	70	1	In	VDJ
CCCTCAGAACCCAGGGACTCAGCTGTGTACTTCTGTGCCAGCAGTTTCCGGGACAGGGAGATCTACAATGAGCAGTTCTTCGGGCCA	CASSFRDREIYNEQFF	1	0.0015037593984962407	48	TCRBV12	TCRBV12				TCRBV12-03/12-04,TCRBV12-04		TCRBD01-01*01	TCRBD01	TCRBD01-01	01				TCRBJ02-01*01	TCRBJ02	TCRBJ02-01	01				3	4	0	3	2	3	33	47	49	58	62	1	In	VDJ
TCGCCCAGCCCCAACCAGACCTCTCTGTACTTCTGTGCCAGCAGTTTCCTACCACAGGGAGGCTGGGAGACCCAGTACTTCGGGCCA	CASSFLPQGGWETQYF	1	0.0015037593984962407	48	TCRBV27-01*01	TCRBV27	TCRBV27-01	01								TCRBD01,TCRBD02	TCRBD01-01,TCRBD02-01		TCRBJ02-05*01	TCRBJ02	TCRBJ02-05	01				3	7	3	3	6	5	33	47	53	59	66	1	In	VDJ
ACAGTGACCAGTGCCCATCCTGAAGACAGCAGCTTCTACATCTGCAGTCCCGTGGTAGCGGCTGTGGTGACCCAGTACTTCGGGCCA	CSPVVAAVVTQYF	2	0.0030075187969924814	39	TCRBV20	TCRBV20				TCRBV20-01,TCRBV20-or09_02		TCRBD02-01	TCRBD02	TCRBD02-01				01,02	TCRBJ02-05*01	TCRBJ02	TCRBJ02-05	01				8	7	5	5	7	7	42	48	55	61	68	2	In	VDJ
NNNNNNNNNNNNCACTCTCAAGATCCAGCCTGCAGAGCTTGAGGACTCGGCCGTGTATCTCTGTACGAGACCCAGTACTTCGGGCCA		1	0.0015037593984962407	20	TCRBV11	TCRBV11				TCRBV11-02,TCRBV11-03						TCRBD01,TCRBD02	TCRBD01-01,TCRBD02-01		TCRBJ02-05*01	TCRBJ02	TCRBJ02-05	01				14	0	3	7	0	5	61	-1	64	-1	66	1	Out	VDJ
ATCCAGCGCACAGAGCAGGGGGACTCGGCCATGTATCTCTGTGCCAGCAGCTTAGCTCTAATCAACACTGAAGCTTTCTTTGGACAA	CASSLALINTEAFF	1	0.0015037593984962407	42	TCRBV07-09*01	TCRBV07	TCRBV07-09	01				TCRBD02-01	TCRBD02	TCRBD02-01				01,02	TCRBJ01-01*01	TCRBJ01	TCRBJ01-01	01				0	3	4	9	1	2	39	56	57	60	63	1	In	VDJ
TCTGCTGTACCCTCTCAGACATCTGTGTACTTCTGTGCCAGCAGTGACCCGTGACAGGGAAGGAATGAAAAACTGTTTTTTGGCAGT	CASSDP*QGRNEKLFF	1	0.0015037593984962407	48	TCRBV06-04*01	TCRBV06	TCRBV06-04	01				TCRBD01-01*01	TCRBD01	TCRBD01-01	01				TCRBJ01-04*01	TCRBJ01	TCRBJ01-04	01				2	4	2	3	4	5	33	48	52	59	63	1	Stop	VDJ
ACGCCTTGTTGCTGGGGGACTCGGCCCTCTATCTCTGTGCCAGCAGCTTTAGCTACAGGGGGCAAGCACGAGCAGTACTTCGGGCCG		1	0.0015037593984962407	46	TCRBV05-06*01	TCRBV05	TCRBV05-06	01				TCRBD01-01*01	TCRBD01	TCRBD01-01	01				TCRBJ02-07*01	TCRBJ02	TCRBJ02-07	01				2	4	3	0	5	5	35	49	54	63	67	1	Out	VDJ
NTGAAGATCCAGCCCTCAGAACCCAGGGACTCAGCTGTGTACTTCTGTGCCAGCAGTTTTCGGGGATCACCCCTCCACTTTGGGAAC	CASSFRGSPLHF	1	0.0015037593984962407	36	TCRBV12-03/12-04*01	TCRBV12	TCRBV12-03/12-04	01				TCRBD02-01*01	TCRBD02	TCRBD02-01	01				TCRBJ01-06*02	TCRBJ01	TCRBJ01-06	02				3	1	8	3	1	10	45	59	60	65	66	1	In	VDJ
NCTCTCACTGTGACATCGGCCCAAAAGAACCCGACAGCTTTCTATCTCTGTGCCAGTACGAGCGGAGAGACCCAGTACTTCGGGCCA	CASTSGETQYF	1	0.0015037593984962407	33	TCRBV19-01*01	TCRBV19	TCRBV19-01	01				TCRBD02-01	TCRBD02	TCRBD02-01				01,02	TCRBJ02-05*01	TCRBJ02	TCRBJ02-05	01				7	0	6	5	2	4	48	58	60	-1	65	1	In	VDJ
AGTGCCCATCCTGAAGACAGCAGCTTCTACATCTGCAGTGCTCGGATATCAGGTGTTCATAGCAATCAGCCCCAGCATTTTGGTGAT	CSARISGVHSNQPQHF	1	0.0015037593984962407	48	TCRBV20	TCRBV20				TCRBV20-01,TCRBV20-or09_02		TCRBD01-01*01	TCRBD01	TCRBD01-01	01				TCRBJ01-05*01	TCRBJ01	TCRBJ01-05	01				5	6	4	4	7	0	33	42	49	53	59	1	In	VDJ
AGGTAGTGCGAGGAGATTCGGCAGCTTATTTCTGTGCCAGCTCACCTGTTCCATTACTCTCGGGACTATGGCTACACCTTCGGTTCG		1	0.0015037593984962407	49	TCRBV18-01*01	TCRBV18	TCRBV18-01	01				TCRBD02-01	TCRBD02	TCRBD02-01				01,02	TCRBJ01-02*01	TCRBJ01	TCRBJ01-02	01				3	0	8	4	14	3	32	46	60	-1	64	1	Out	VDJ
GTGACATCGGCCCAAAAGAACCCGACAGCTTTCTATCTCTGTGCCAGTAGTATTCTAGGACGGCAAGAGACCCAGTACTTCGGGCCA	CASSILGRQETQYF	1	0.0015037593984962407	42	TCRBV19-01*01	TCRBV19	TCRBV19-01	01								TCRBD01,TCRBD02	TCRBD01-01,TCRBD02-01		TCRBJ02-05*01	TCRBJ02	TCRBJ02-05	01				3	2	1	7	4	2	39	53	57	61	63	1	In	VDJ
ATCCAGCGCACAGAGCAGGAGGACTCGGCCGTGTATCTCTGTGCCAGCAGCTTGGCTGGTAGCAATCAGCCCCAGCATTTTGGTGAT	CASSLAGSNQPQHF	1	0.0015037593984962407	42	TCRBV07-02	TCRBV07	TCRBV07-02				01,02	TCRBD01-01*01	TCRBD01	TCRBD01-01	01				TCRBJ01-05*01	TCRBJ01	TCRBJ01-05	01				3	3	9	0	0	0	39	-1	53	56	59	1	In	VDJ
GTGAACGCCTTGTTGCTGGGGGACTCAGCCCTCTATCTCTGTGCCAGCAGCCTGCGGACAGCTCCAGATACGCAGTATTTTGGCCCA	CASSLRTAPDTQYF	1	0.0015037593984962407	42	TCRBV05-06*01	TCRBV05	TCRBV05-06	01				TCRBD01-01*01	TCRBD01	TCRBD01-01	01				TCRBJ02-03*01	TCRBJ02	TCRBJ02-03	01				4	3	1	5	4	4	39	51	55	61	64	1	In	VDJ
TCTAAGAAGCTCCTTCTCAGTGACTCTGGCTTCTATCTCTGTGCCTGGAGTGCAGGGGCGATGGCCGGGGAGCTGTTTTTTGGAGAA	CAWSAGAMAGELFF	2	0.0030075187969924814	42	TCRBV30-01*01	TCRBV30	TCRBV30-01	01				TCRBD01-01*01	TCRBD01	TCRBD01-01	01				TCRBJ02-02*01	TCRBJ02	TCRBJ02-02	01				1	6	4	2	0	6	39	-1	52	58	64	2	In	VDJ
GCCCTGCAGCCAGAAGACTCAGCCCTGTATCTCTGCGCCAGCAGCCAAGAAGGACAGCCAACTAATGAAAAACTGTTTTTTGGCAGT	CASSQEGQPTNEKLFF	1	0.0015037593984962407	48	TCRBV04-01*01	TCRBV04	TCRBV04-01	01				TCRBD01-01*01	TCRBD01	TCRBD01-01	01				TCRBJ01-04*01	TCRBJ01	TCRBJ01-04	01				0	1	1	5	1	0	33	50	51	57	58	1	In	VDJ
ACCCTGCAGCCAGAAGACTCGGCCCTGTATCTCTGCGCCAGCAGCCAAGTCCCCCGCGTGGCTGGCGAAAAACTGTTTTTTGGCAGT	CASSQVPRVAGEKLFF	2	0.0030075187969924814	48	TCRBV04-03*01	TCRBV04	TCRBV04-03	01								TCRBD01,TCRBD02	TCRBD01-01,TCRBD02-01		TCRBJ01-04*01	TCRBJ01	TCRBJ01-04	01				1	4	9	0	10	8	33	49	59	62	66	2	In	VDJ
NTGTCGGCTGCTCCCTCCCAAACATCTGTGTACTTCTGTGCCAGCAGTTACTCCGGCGGGGGGGCGGACATTCAGTACTTCGGCGCC	CASSYSGGGADIQYF	1	0.0015037593984962407	45	TCRBV06-02/06-03*01	TCRBV06	TCRBV06-02/06-03	01				TCRBD02-01*01	TCRBD02	TCRBD02-01	01				TCRBJ02-04*01	TCRBJ02	TCRBJ02-04	01				0	3	7	0	2	8	36	53	55	64	67	1	In	VDJ
GTCGCCCAGCCCCAACCAGACCTCTCTGTACTTCTGTGCCAGCAGTCCCCAACGGGACAGGGACCCTATGGCTACACCTTCGGTTCG		1	0.0015037593984962407	47	TCRBV27-01*01	TCRBV27	TCRBV27-01	01				TCRBD01-01*01	TCRBD01	TCRBD01-01	01				TCRBJ01-02*01	TCRBJ01	TCRBJ01-02	01				5	3	0	3	7	4	34	46	53	62	65	1	Out	VDJ
NTGTCGGCTGCTCCCTCCCAGACATCTGTGTACTTCTGTGCCAGCAGTTACGACCTCTGGACAGGGAAAGGCTACACCTTCGGTTCG	CASSYDLWTGKGYTF	1	0.0015037593984962407	45	TCRBV06-05*01	TCRBV06	TCRBV06-05	01				TCRBD01-01*01	TCRBD01	TCRBD01-01	01				TCRBJ01-02*01	TCRBJ01	TCRBJ01-02	01				2	3	1	3	7	8	36	51	58	66	69	1	In	VDJ
ATCAATTCCCTGGAGCTTGGTGACTCTGCTGTGTATTTCTGTGCCAGCCGCCCAGGGCAGGGGGTCTACGAGCAGTACTTCGGGCCG	CASRPGQGVYEQYF	1	0.0015037593984962407	42	TCRBV03-01/03-02*01	TCRBV03	TCRBV03-01/03-02	01				TCRBD01-01*01	TCRBD01	TCRBD01-01	01				TCRBJ02-07*01	TCRBJ02	TCRBJ02-07	01				4	1	4	1	5	3	39	52	57	64	65	1	In	VDJ
CTACACGCCCTGCAGCCAGAAGACTCAGCCCTGTATCTCTGCGCCAGCAGCCAAGATACTACCTCCTACGAGCAGTACTTCGGGCCG	CASSQDTTSYEQYF	1	0.0015037593984962407	42	TCRBV04-01*01	TCRBV04	TCRBV04-01	01				TCRBD02-01	TCRBD02	TCRBD02-01				01,02	TCRBJ02-07*01	TCRBJ02	TCRBJ02-07	01				0	1	3	9	1	0	39	56	57	61	62	1	In	VDJ
GTCCTCAGAACCGGGAGACACGGCACTGTATCTCTGCGCCAGCAGTCAATCGGCCCTTCCGGTTTGCGGCCCCAGCATTTTGGTGAT		1	0.0015037593984962407	47	TCRBV23-01*01	TCRBV23	TCRBV23-01	01								TCRBD01,TCRBD02	TCRBD01-01,TCRBD02-01		TCRBJ01-05*01	TCRBJ01	TCRBJ01-05	01				0	14	9	0	0	9	34	-1	51	54	68	1	Out	VDJ
ATCCAGCGCACAGAGCAGGAGGACTCGGCCGTGTATCTCTGTGCCAGCAGCTTAGGGACAACTAACTATGGCTACACCTTCGGTTCG	CASSLGTTNYGYTF	1	0.0015037593984962407	42	TCRBV07-02	TCRBV07	TCRBV07-02				01,02	TCRBD01-01*01	TCRBD01	TCRBD01-01	01				TCRBJ01-02*01	TCRBJ01	TCRBJ01-02	01				1	1	1	6	0	0	39	-1	55	60	61	1	In	VDJ
CTGGAGTCGCCCAGCCCCAACCAGACCTCTCTGTACTTCTGTGCCAGCAGTTTATCCAGCAGGGCTTGCGAGCAGTACTTCGGGCCG	CASSLSSRACEQYF	1	0.0015037593984962407	42	TCRBV27-01*01	TCRBV27	TCRBV27-01	01				TCRBD01-01*01	TCRBD01	TCRBD01-01	01				TCRBJ02-07*01	TCRBJ02	TCRBJ02-07	01				0	4	4	3	3	6	39	56	59	64	68	1	In	VDJ
CTGGAGCTTGGTGACTCTGCTGTGTATTTCTGTGCCAGCAGCAACAGTCGTCCCATTTCCTCCGACAATGAGCAGTTCTTCGGGCCA	CASSNSRPISSDNEQFF	1	0.0015037593984962407	51	TCRBV03-01/03-02*01	TCRBV03	TCRBV03-01/03-02	01				TCRBD01-01*01	TCRBD01	TCRBD01-01	01				TCRBJ02-01*01	TCRBJ02	TCRBJ02-01	01				5	17	3	5	1	5	30	42	43	47	64	1	In	VDJ
NNTGTCGGCTGCTCCCTCCCAGACATCTGTGTACTTCTGTGTCCCGGTCCCCGGGGGGCGCTTAATTCACCCCTCCACTTTGGGAAC		1	0.0015037593984962407	44	TCRBV06-05*01	TCRBV06	TCRBV06-05	01				TCRBD02-01*01	TCRBD02	TCRBD02-01	01				TCRBJ01-06*02	TCRBJ01	TCRBJ01-06	02				13	4	8	1	10	6	37	41	51	58	62	1	Out	VDJ
CAGCGCACAGAGCAGGGGGACTCGGCCATGTATCTCTGTGCCAGCAGCTTAGGACGGAAAGGAGGGGATACGCAGTATTTTGGCCCA	CASSLGRKGGDTQYF	1	0.0015037593984962407	45	TCRBV07-09*01	TCRBV07	TCRBV07-09	01				TCRBD02-01*02	TCRBD02	TCRBD02-01	02				TCRBJ02-03*01	TCRBJ02	TCRBJ02-03	01				1	0	10	0	8	6	36	52	60	-1	66	1	In	VDJ
AGGATCCAGCAGGTAGTGCGAGGAGATTCGGCAGCTTATTTCTGTGCCAGCTCACCATTGGTGAACACTGAAGCTTTCTTTGGACAA	CASSPLVNTEAFF	2	0.0030075187969924814	39	TCRBV18-01*01	TCRBV18	TCRBV18-01	01								TCRBD01,TCRBD02	TCRBD01-01,TCRBD02-01		TCRBJ01-01*01	TCRBJ01	TCRBJ01-01	01				2	0	0	10	2	0	42	57	59	-1	61	2	In	VDJ
CCTGGAGTCGCCCAGCCCCAACCAGACCTCTCTGTACTTCTGTGCCCCCACGGTAGGCCTAGCACAGATACGCAGTATTTTGGCCCA		1	0.0015037593984962407	41	TCRBV27-01*01	TCRBV27	TCRBV27-01	01								TCRBD01,TCRBD02	TCRBD01-01,TCRBD02-01		TCRBJ02-03*01	TCRBJ02	TCRBJ02-03	01				11	3	5	4	8	0	40	46	54	57	60	1	Out	VDJ
CCAGGCCTGGGGGACGCAGCCATGTACCTGTGTGCCACCAGCAGACCAAACAGAGGACGGTCTAACTATGGCTACACCTTCGGTTCG	CATSRPNRGRSNYGYTF	1	0.0015037593984962407	51	TCRBV15-01*02	TCRBV15	TCRBV15-01	02								TCRBD01,TCRBD02	TCRBD01-01,TCRBD02-01		TCRBJ01-02*01	TCRBJ01	TCRBJ01-02	01				2	3	1	7	9	0	30	45	54	58	61	1	In	VDJ
ATGAGCCCTGAAGACAGCAGCATATATCTCTGCAGCGTCCGCGGGTGGTTAGGGAGGGCCTTTTCCTACGAGCAGTACTTCGGGCCG	CSVRGWLGRAFSYEQYF	2	0.0030075187969924814	51	TCRBV29-01	TCRBV29	TCRBV29-01				01,02	TCRBD02-01*02	TCRBD02	TCRBD02-01	02				TCRBJ02-07*01	TCRBJ02	TCRBJ02-07	01				6	5	9	0	13	1	30	38	51	58	63	2	In	VDJ
ATCCAGCCTGCAGAGCTTGAGGACTCGGCCGTGTATCTCTGTGCCAGCAGCCCAACGATGGACCCCTACGAGCAGTACTTCGGGCCG	CASSPTMDPYEQYF	1	0.0015037593984962407	42	TCRBV11	TCRBV11				TCRBV11-02,TCRBV11-03						TCRBD01,TCRBD02	TCRBD01-01,TCRBD02-01		TCRBJ02-07*01	TCRBJ02	TCRBJ02-07	01				5	1	1	7	8	2	39	51	59	63	64	1	In	VDJ
ACGTTGGCGTCTGCTGTACCCTCTCAGACATCTGTGTACTTCTGTGCCAGCGCCGGGACCCACACAGATACGCAGTATTTTGGCCCA	CASAGTHTDTQYF	1	0.0015037593984962407	39	TCRBV06-04*01	TCRBV06	TCRBV06-04	01								TCRBD01,TCRBD02	TCRBD01-01,TCRBD02-01		TCRBJ02-03*01	TCRBJ02	TCRBJ02-03	01				8	3	0	7	3	2	42	51	54	59	62	1	In	VDJ
NNNNNNNTGTCGGCTGCTCCCTCCCAGACATCTGTGTACTTCTGTGCCAGCAGTAGGCCCGTGGATGAAAAACTGTTTTTTGGCAGT	CASSRPVDEKLFF	1	0.0015037593984962407	39	TCRBV06-05*01	TCRBV06	TCRBV06-05	01								TCRBD01,TCRBD02	TCRBD01-01,TCRBD02-01		TCRBJ01-04*01	TCRBJ01	TCRBJ01-04	01				5	7	5	4	0	6	42	-1	54	57	64	1	In	VDJ
CTGACTGTGAGCAACATGAGCCCTGAAGACAGCAGCATATATCTCTGCAGCGTTCGACGGGGGGTCTACGAGCAGTACTTCGGGCCG	CSVRRGVYEQYF	1	0.0015037593984962407	36	TCRBV29-01	TCRBV29	TCRBV29-01				01,02	TCRBD02-01*01	TCRBD02	TCRBD02-01	01				TCRBJ02-07*01	TCRBJ02	TCRBJ02-07	01				5	1	8	1	3	3	45	54	57	64	65	1	In	VDJ
AGCACCTTGGAGCTGGGGGACTCGGCCCTTTATCTTTGCGCCAGCAGTCGACTAGCGGGGGCCCTCTACGAGCAGTACTTCGGGCCG	CASSRLAGALYEQYF	1	0.0015037593984962407	45	TCRBV05-01*01	TCRBV05	TCRBV05-01	01				TCRBD02-01*01	TCRBD02	TCRBD02-01	01				TCRBJ02-07*01	TCRBJ02	TCRBJ02-07	01				5	4	2	2	2	3	36	47	49	61	65	1	In	VDJ
CCTGGAGTCGCCCAGCCCCAACCAGACCTCTCTGTACTTCTGTGCCAGAATAGCGGGGGGGCCCGGGACGAGCAGTACTTCGGGCCG		1	0.0015037593984962407	41	TCRBV27-01*01	TCRBV27	TCRBV27-01	01				TCRBD02-01*01	TCRBD02	TCRBD02-01	01				TCRBJ02-07*01	TCRBJ02	TCRBJ02-07	01				9	6	5	0	2	5	40	48	50	61	67	1	Out	VDJ
CACCTACACGCCCTGCAGCCAGAAGACTCAGCCCTGTATCTCTGCGCCAGCAGCCAAGTTGGGGGGAATGAGCAGTTCTTCGGGCCA	CASSQVGGNEQFF	1	0.0015037593984962407	39	TCRBV04-01*01	TCRBV04	TCRBV04-01	01				TCRBD02-01*01	TCRBD02	TCRBD02-01	01				TCRBJ02-01*01	TCRBJ02	TCRBJ02-01	01				1	0	9	1	2	7	42	58	60	-1	66	1	In	VDJ
AATGTGAACGCCTTGTTGCTGGGGGACTCGGCCCTCTATCTCTGTGCCAGCAGTTTGAGGGGCACAGATACGCAGTATTTTGGCCCA	CASSLRGTDTQYF	1	0.0015037593984962407	39	TCRBV05-06*01	TCRBV05	TCRBV05-06	01								TCRBD01,TCRBD02	TCRBD01-01,TCRBD02-01		TCRBJ02-03*01	TCRBJ02	TCRBJ02-03	01				1	0	5	3	0	1	42	-1	57	-1	61	1	In	VDJ
AGGATCCAGCAGGTAGTGCGAGGAGATTCGGCAGCTTATTTCTGTGCCAGCTCACCGGCGGAGTCCTACGAGCAGTACTTCGGGCCG	CASSPAESYEQYF	1	0.0015037593984962407	39	TCRBV18-01*01	TCRBV18	TCRBV18-01	01				TCRBD02-01	TCRBD02	TCRBD02-01				01,02	TCRBJ02-07*01	TCRBJ02	TCRBJ02-07	01				3	2	7	5	1	1	42	56	57	61	63	1	In	VDJ
AGCTCTCTGGAGCTGGGGGACTCAGCTTTGTATTTCTGTGCCAGCAGCGGCGCTCCGGTCTTTACCTACGAGCAGTACTTCGGGCCG	CASSGAPVFTYEQYF	1	0.0015037593984962407	45	TCRBV09-01*01	TCRBV09	TCRBV09-01	01				TCRBD02-01	TCRBD02	TCRBD02-01				01,02	TCRBJ02-07*01	TCRBJ02	TCRBJ02-07	01				3	12	7	6	0	2	36	-1	49	52	64	1	In	VDJ
GCTCCCTCCCAGACATCTGTGTACTTCTGTGCCAGCAGTGGAACTAGCGGGGGGAAGAGCTCCTACAATGAGCAGTTCTTCGGGCCA	CASSGTSGGKSSYNEQFF	1	0.0015037593984962407	54	TCRBV06-01*01	TCRBV06	TCRBV06-01	01				TCRBD02-01*01	TCRBD02	TCRBD02-01	01				TCRBJ02-01*01	TCRBJ02	TCRBJ02-01	01				4	5	3	1	2	0	27	40	42	54	59	1	In	VDJ
GCTGCTCCCTCCCAAACATCTGTGTACTTCTGTGCCAGCAGTTACGAAGCGGGGGATTTACGGTCGGAGACCCAGTACTTCGGGCCA	CASSYEAGDLRSETQYF	1	0.0015037593984962407	51	TCRBV06-02/06-03*01	TCRBV06	TCRBV06-02/06-03	01				TCRBD02-01*01	TCRBD02	TCRBD02-01	01				TCRBJ02-05*01	TCRBJ02	TCRBJ02-05	01				2	11	6	2	2	5	30	45	47	55	66	1	In	VDJ
ACAGAGCAGGGGGACTCGGCCATGTATCTCTGTGCCAGCAGCCCTTCGGGACAGGGAGCTGGGGGCACTGAAGCTTTCTTTGGACAA	CASSPSGQGAGGTEAFF	1	0.0015037593984962407	51	TCRBV07-09*01	TCRBV07	TCRBV07-09	01				TCRBD01-01*01	TCRBD01	TCRBD01-01	01				TCRBJ01-01*01	TCRBJ01	TCRBJ01-01	01				5	9	0	3	5	4	30	42	47	56	65	1	In	VDJ
CGCACAGAGCAGGGGGACTCGGCCATGTATCTCTGTGCCAGCAGCTTCGCAGGACAGTCAACTAATGAAAAACTGTTTTTTGGCAGT	CASSFAGQSTNEKLFF	1	0.0015037593984962407	48	TCRBV07-09*01	TCRBV07	TCRBV07-09	01				TCRBD01-01*01	TCRBD01	TCRBD01-01	01				TCRBJ01-04*01	TCRBJ01	TCRBJ01-04	01				3	1	1	5	4	0	33	47	51	57	58	1	In	VDJ
TGGAGTCAGCTGCTCCCTCTCAGACTTCTGTTTACTTCTGTGCCAGCAGTTACTCTTATAAGGGGTTGCGGCTACACCTTCGGTTCG		1	0.0015037593984962407	43	TCRBV06-07*01	TCRBV06	TCRBV06-07	01				TCRBD01-01*01	TCRBD01	TCRBD01-01	01				TCRBJ01-02*01	TCRBJ01	TCRBJ01-02	01				0	4	5	2	5	8	38	55	60	65	69	1	Out	VDJ
TGTGAACGCCTTGTTGCTGGGGGACTCGGCCCTGTATCTCTGTGCCAGCAGCTTTCCTGCTCTGGAAACACCATATATTTTGGAGAG		2	0.0030075187969924814	41	TCRBV05-05*01	TCRBV05	TCRBV05-05	01				TCRBD02-01	TCRBD02	TCRBD02-01				01,02	TCRBJ01-03*01	TCRBJ01	TCRBJ01-03	01				2	1	4	10	2	0	40	54	56	58	59	2	Out	VDJ
ACTCTGACAGTGACCAGTGCCCATCCTGAAGACAGCAGCTTCTACATCTGCAGTGCTAGAGACGGTAGAGAGCAGTTCTTCGGGCCA	CSARDGREQFF	1	0.0015037593984962407	33	TCRBV20-01*01	TCRBV20	TCRBV20-01	01				TCRBD02-01	TCRBD02	TCRBD02-01				01,02	TCRBJ02-01*01	TCRBJ02	TCRBJ02-01	01				0	1	5	8	3	10	48	62	65	68	69	1	In	VDJ
CTGGAGTCGCCCAGCCCCAACCAGACCTCTCTGTACTTCTGTGCCAGCAGTCTCTTGCGGGGGGCCGGGACCCAGTACTTCGGGCCA	CASSLLRGAGTQYF	1	0.0015037593984962407	42	TCRBV27-01*01	TCRBV27	TCRBV27-01	01				TCRBD02-01*01	TCRBD02	TCRBD02-01	01				TCRBJ02-05*01	TCRBJ02	TCRBJ02-05	01				5	4	7	1	5	7	39	51	56	64	68	1	In	VDJ
TCTGCTGTACCCTCTCAGACATCTGTGTACTTCTGTGCCAGCAGTGACTCGGTCACTAGCGGGGCAGATACGCAGTATTTTGGCCCA	CASSDSVTSGADTQYF	1	0.0015037593984962407	48	TCRBV06-04*01	TCRBV06	TCRBV06-04	01				TCRBD02-01*01	TCRBD02	TCRBD02-01	01				TCRBJ02-03*01	TCRBJ02	TCRBJ02-03	01				0	0	3	3	4	4	33	50	54	-1	64	1	In	VDJ
NNNNNNNTGTCGGCTGCTCCCTCCCAAACATCTGTGTACTTCTGTGCCAGCACCCCCTATAGCAATCAGCCCCAGCATTTTGGTGAT	CASTPYSNQPQHF	1	0.0015037593984962407	39	TCRBV06-02*02	TCRBV06	TCRBV06-02	02				TCRBD02-01	TCRBD02	TCRBD02-01				01,02	TCRBJ01-05*01	TCRBJ01	TCRBJ01-05	01				1	0	4	9	0	0	42	-1	56	-1	59	1	In	VDJ
GGACTCGGCCGTGTATCTCTGTGCCAGCAGCTTAGTTTCCACTAGCGGACAACCCACTAAGGATGCGAGACCCAGTACTTCGGGCCA		1	0.0015037593984962407	62					TCRBV11,TCRBV07	TCRBV11-02,TCRBV11-03,TCRBV07-02		TCRBD02-01	TCRBD02	TCRBD02-01				01,02	TCRBJ02-05*01	TCRBJ02	TCRBJ02-05	01				1	18	3	5	5	5	19	35	40	48	66	1	Out	VDJ
ACCAGTGCCCATCCTGAAGACAGCAGCTTCTACATCTGCAGTGCTAGAGATTTGGCAGGGAGGGACACTGAAGCTTTCTTTGGACAA	CSARDLAGRDTEAFF	1	0.0015037593984962407	45	TCRBV20	TCRBV20				TCRBV20-01,TCRBV20-or09_02		TCRBD02-01*02	TCRBD02	TCRBD02-01	02				TCRBJ01-01*01	TCRBJ01	TCRBJ01-01	01				0	0	9	0	7	3	36	50	57	-1	64	1	In	VDJ
NNNNTGTCGGCTGCTCCCTCCCAGACATCTGTGTACTTCTGTGCCAGCAGCGGGACAACCGCGAACACTGAAGCTTTCTTTGGACAA	CASSGTTANTEAFF	1	0.0015037593984962407	42	TCRBV06-05*01	TCRBV06	TCRBV06-05	01				TCRBD01-01*01	TCRBD01	TCRBD01-01	01				TCRBJ01-01*01	TCRBJ01	TCRBJ01-01	01				6	5	0	6	1	1	39	50	51	57	62	1	In	VDJ
NNNNTGTCGGCTGCTCCCTCCCAGACATCTGTGTACTTCTGTGCCAGCAGGGGAGGGACCGAGGCTGGCGGCTACACCTTCGGTTCG	CASRGGTEAGGYTF	1	0.0015037593984962407	42	TCRBV06-05*01	TCRBV06	TCRBV06-05	01				TCRBD02-01*02	TCRBD02	TCRBD02-01	02				TCRBJ01-02*01	TCRBJ01	TCRBJ01-02	01				6	12	9	0	0	8	39	-1	50	57	69	1	In	VDJ
GCACAGAGCGGGGGGACTCAGCCGTGTATCTCGAGGACAACCCGGGGCTCCCTCGTAACCGCCTACAATGAGCAGTTCTTCGGGCCA		1	0.0015037593984962407	49	TCRBV07-03*01	TCRBV07	TCRBV07-03	01								TCRBD01,TCRBD02	TCRBD01-01,TCRBD02-01		TCRBJ02-01*01	TCRBJ02	TCRBJ02-01	01				17	22	1	6	2	2	32	32	34	39	61	1	Out	VDJ
CACTCTGGAGTCCGCTACCAGCTCCCAGACATCTGTGTACTTCTGTGCCATCAGTGTTCTCATAACACTGAAGCTTTCTTTGGACAA		1	0.0015037593984962407	38	TCRBV10-03*01	TCRBV10	TCRBV10-03	01								TCRBD01,TCRBD02	TCRBD01-01,TCRBD02-01		TCRBJ01-01*01	TCRBJ01	TCRBJ01-01	01				4	1	4	6	4	2	43	56	60	62	63	1	Out	VDJ
TCCGCCAGCACCAACCAGACATCTATGTACCTCTGTGCCAGCAGTCCCACGGGGTACGGAACTAATGAAAAACTGTTTTTTGGCAGT	CASSPTGYGTNEKLFF	2	0.0030075187969924814	48	TCRBV28-01*01	TCRBV28	TCRBV28-01	01				TCRBD02-01*01	TCRBD02	TCRBD02-01	01				TCRBJ01-04*01	TCRBJ01	TCRBJ01-04	01				5	5	8	3	4	1	33	45	49	54	59	2	In	VDJ
TCCAGCGCACAGAGCGGGGGGACTCAGCCGTGTATCTCTGTGCCAGCAGCTGCTATTTCCTCCTACAATGAGCAGTTCTTCGGGCCA		1	0.0015037593984962407	43	TCRBV07-03*01	TCRBV07	TCRBV07-03	01				TCRBD02-01	TCRBD02	TCRBD02-01				01,02	TCRBJ02-01*01	TCRBJ02	TCRBJ02-01	01				4	4	4	9	1	0	38	51	52	55	59	1	Out	VDJ
CAGCAGGTAGTGCGAGGAGATTCGGCAGCTTATTTCTGTGCCAGCTCACCACCGGCAGCTACCAATCAGCCCCAGCATTTTGGTGAT	CASSPPAATNQPQHF	2	0.0030075187969924814	45	TCRBV18-01*01	TCRBV18	TCRBV18-01	01								TCRBD01,TCRBD02	TCRBD01-01,TCRBD02-01		TCRBJ01-05*01	TCRBJ01	TCRBJ01-05	01				0	4	4	5	2	3	36	53	55	58	62	2	In	VDJ
GTGAGCAACATGAGCCCTGAAGACAGCAGCATATATCTCTGCAGCGTCGGCCATCCAGGGGGAATCTACGAGCAGTACTTCGGGCCG	CSVGHPGGIYEQYF	2	0.0030075187969924814	42	TCRBV29-01	TCRBV29	TCRBV29-01				01,02	TCRBD01-01*01	TCRBD01	TCRBD01-01	01				TCRBJ02-07*01	TCRBJ02	TCRBJ02-07	01				6	3	4	1	8	3	39	47	55	62	65	2	In	VDJ
CAGCGCACAGAGCAGCGGGACTCGGCCATGTATCGCTGTGCCAGCAGCTTAGTAGCGGGGGGGACCTACGAGCAGTACTTCGGGCCG	CASSLVAGGTYEQYF	1	0.0015037593984962407	45	TCRBV07-06*01	TCRBV07	TCRBV07-06	01				TCRBD02-01*01	TCRBD02	TCRBD02-01	01				TCRBJ02-07*01	TCRBJ02	TCRBJ02-07	01				1	1	5	0	0	2	36	-1	52	63	64	1	In	VDJ
CCTGCAGAGCTTGAGGACTCGGCCGTGTATCTCTGTGCCAGCAGCGTCCGCCCGGGACAGGGGGCCTATGAGCAGTTCTTCGGGCCA	CASSVRPGQGAYEQFF	1	0.0015037593984962407	48	TCRBV11	TCRBV11				TCRBV11-02,TCRBV11-03		TCRBD01-01*01	TCRBD01	TCRBD01-01	01				TCRBJ02-01*01	TCRBJ02	TCRBJ02-01	01				5	2	0	0	8	8	33	45	53	65	67	1	In	VDJ
ACCCTGCAGCCAGAAGACTCGGCCCTGTATCTCTGTGCCAGCAGCCATATCGGGACTAGCGGTGACAATGAGCAGTTCTTCGGGCCA	CASSHIGTSGDNEQFF	2	0.0030075187969924814	48	TCRBV04-02*01	TCRBV04	TCRBV04-02	01				TCRBD02-01	TCRBD02	TCRBD02-01				01,02	TCRBJ02-01*01	TCRBJ02	TCRBJ02-01	01				3	2	0	5	4	5	33	47	51	62	64	2	In	VDJ
TCTCTGGAGCTGGGGGACTCAGCTTTGTATTTCTGTGCCAGCAGCCTCGCCGAGGCGGGAGAGGCAGATACGCAGTGTTTTGGCCCA	CASSLAEAGEADTQCF	1	0.0015037593984962407	48	TCRBV09-01*01	TCRBV09	TCRBV09-01	01				TCRBD02-01*02	TCRBD02	TCRBD02-01	02				TCRBJ02-03*01	TCRBJ02	TCRBJ02-03	01				4	16	7	2	9	17	33	45	54	61	77	1	In	VDJ
ACAGAGCAGCGGGACTCGGCCATGTATCGCTGTGCCAGCAGCTTAAGTACTAGCGGGGAGTGAACAGATACGCAGTATTTTGGCCCA	CASSLSTSGE*TDTQYF	1	0.0015037593984962407	51	TCRBV07-06*01	TCRBV07	TCRBV07-06	01				TCRBD02-01*01	TCRBD02	TCRBD02-01	01				TCRBJ02-03*01	TCRBJ02	TCRBJ02-03	01				2	5	3	3	3	3	30	45	48	58	63	1	Stop	VDJ
CAGAACCCAGGGACTCAGCTGTGTACTTCTGTGCCAGCACTTACGGTGGTGGGCGACAGGGAAGGAACTGAAGCTTTCTTTGGACAA		1	0.0015037593984962407	52	TCRBV12	TCRBV12				TCRBV12-03/12-04,TCRBV12-04		TCRBD01-01*01	TCRBD01	TCRBD01-01	01				TCRBJ01-01*01	TCRBJ01	TCRBJ01-01	01				7	5	2	3	15	5	29	39	54	61	66	1	Out	VDJ
NTGTCGGCTGCTCCCTCCCAGACATCTGTGTACTTCTGTGCCAGCAGGCCACCGGGACGGTCCAATGAAAAACTGTTTTTTGGCAGT	CASRPPGRSNEKLFF	1	0.0015037593984962407	45	TCRBV06-05*01	TCRBV06	TCRBV06-05	01								TCRBD01,TCRBD02	TCRBD01-01,TCRBD02-01		TCRBJ01-04*01	TCRBJ01	TCRBJ01-04	01				6	5	0	7	6	5	36	47	53	58	63	1	In	VDJ
ACAGAGCGGGGGGACTCAGCCGTGTATCTCTGTGCCAGCAGCCCCTCCTTAGGCGCGGGGAAAGGCTATGAGCAGTTCTTCGGGCCA	CASSPSLGAGKGYEQFF	1	0.0015037593984962407	51	TCRBV07-03*01	TCRBV07	TCRBV07-03	01				TCRBD02-01*01	TCRBD02	TCRBD02-01	01				TCRBJ02-01*01	TCRBJ02	TCRBJ02-01	01				5	7	7	3	12	8	30	42	54	60	67	1	In	VDJ
CAGCAGGTAGTGCGAGGAGATTCGGCAGCTTATTTCTGTGCCAGCTCACTACAGGGAAATAGCAATCAGCCCCAGCATTTTGGTGAT	CASSLQGNSNQPQHF	1	0.0015037593984962407	45	TCRBV18-01*01	TCRBV18	TCRBV18-01	01				TCRBD01-01*01	TCRBD01	TCRBD01-01	01				TCRBJ01-05*01	TCRBJ01	TCRBJ01-05	01				4	3	3	3	1	0	36	49	50	56	59	1	In	VDJ
CAGTGACCAGTGCCCATCCTGAAGACAGCAGCTTCTACATCTGCAGTGCTAGAGATGGGGGCGGGAAACACCATATATTTTGGAGAG		1	0.0015037593984962407	40	TCRBV20	TCRBV20				TCRBV20-01,TCRBV20-or09_02		TCRBD01-01*01	TCRBD01	TCRBD01-01	01				TCRBJ01-03*01	TCRBJ01	TCRBJ01-03	01				0	1	6	0	1	4	41	55	56	62	63	1	Out	VDJ
GCAGAGCTTGAGGACTCGGCCGTGTATCTCTGTGCCCTCACGTCGGGGCGCGGGCAAGGAGGGAACACTGAAGCTTTCTTTGGACAA	CALTSGRGQGGNTEAFF	1	0.0015037593984962407	51	TCRBV11	TCRBV11				TCRBV11-02,TCRBV11-03						TCRBD01,TCRBD02	TCRBD01-01,TCRBD02-01		TCRBJ01-01*01	TCRBJ01	TCRBJ01-01	01				11	13	7	0	8	1	30	36	44	49	62	1	In	VDJ
ACCTTGGAGCTGGGGGACTCGGCCCTTTATCTTTGCGCCAGCAGCTTGGCCGGGACAGGGGGAAACTACGAGCAGTACTTCGGGCCG	CASSLAGTGGNYEQYF	1	0.0015037593984962407	48	TCRBV05-01*01	TCRBV05	TCRBV05-01	01				TCRBD01-01*01	TCRBD01	TCRBD01-01	01				TCRBJ02-07*01	TCRBJ02	TCRBJ02-07	01				0	3	0	1	2	3	33	49	51	62	65	1	In	VDJ
ATCCAGCGCACAGAGCAGGAGGACTCGGCCGTGTATCTCTGTGCCAGCAGCTCGGCTGGTAGCAATCAGCCCCAGCATTTTGGTGAT	CASSSAGSNQPQHF	1	0.0015037593984962407	42	TCRBV07-02	TCRBV07	TCRBV07-02				01,02					TCRBD01,TCRBD02	TCRBD01-01,TCRBD02-01		TCRBJ01-05*01	TCRBJ01	TCRBJ01-05	01				4	3	9	0	1	0	39	52	53	56	59	1	In	VDJ
AACGCCTTGTTGCTGGGGGACTCGGCCCTGTATCTCTGTGCCAGCAGCTCCGACGGGACTTGGAATGAAAAACTGTTTTTTGGCAGT	CASSSDGTWNEKLFF	1	0.0015037593984962407	45	TCRBV05-05*01	TCRBV05	TCRBV05-05	01				TCRBD02-01	TCRBD02	TCRBD02-01				01,02	TCRBJ01-04*01	TCRBJ01	TCRBJ01-04	01				3	3	0	10	5	5	36	49	54	60	63	1	In	VDJ
NNNNGTAGACTCCACTCTCAAGATCCAGCCTGCAAAGCTTGAGGACTCGGCCGTGTATCTCTGTACGAGACCCAGTACTTCGGGCCA		1	0.0015037593984962407	20	TCRBV11-02*01	TCRBV11	TCRBV11-02	01								TCRBD01,TCRBD02	TCRBD01-01,TCRBD02-01		TCRBJ02-05*01	TCRBJ02	TCRBJ02-05	01				14	0	3	7	0	5	61	-1	64	-1	66	1	Out	VDJ
NTGTCGGCTGCTCCCTCCCAGACATCTGTGTACTTCTGTGCCAGCAGTTATGACCGCGCAAAGAACACTGAAGCTTTCTTTGGACAA	CASSYDRAKNTEAFF	1	0.0015037593984962407	45	TCRBV06-05*01	TCRBV06	TCRBV06-05	01								TCRBD01,TCRBD02	TCRBD01-01,TCRBD02-01		TCRBJ01-01*01	TCRBJ01	TCRBJ01-01	01				3	8	2	7	1	1	36	50	51	54	62	1	In	VDJ
CAGCTCTTTACTTCTGTGCCACTCAGGGACCTATTCGTACCGGGACAGGGTCCAAATCCACGCAATCAGCCCCAGCATTTTGGTGAT		1	0.0015037593984962407	67	TCRBV24-01*01	TCRBV24	TCRBV24-01	01				TCRBD01-01*01	TCRBD01	TCRBD01-01	01				TCRBJ01-05*01	TCRBJ01	TCRBJ01-05	01				10	11	0	3	19	2	14	22	41	50	61	1	Out	VDJ
NNNNTGTCGGCTGCTCCCTCCCAGACATCTGTGTACTTCTGTGCCAGCCCAGGACTAGCGGGGGGTGGTGAGCAGTTCTTCGGGCCA	CASPGLAGGGEQFF	1	0.0015037593984962407	42	TCRBV06-05*01	TCRBV06	TCRBV06-05	01				TCRBD02-01*01	TCRBD02	TCRBD02-01	01				TCRBJ02-01*01	TCRBJ02	TCRBJ02-01	01				8	3	1	1	3	9	39	48	51	65	68	1	In	VDJ
NNNNTGTCGGCTGCTCCCTCCCAGACATCTGTGTACTTCTGTGCCAGCAGTGAATCCCGGGGAGCAGATACGCAGTATTTTGGCCCA	CASSESRGADTQYF	1	0.0015037593984962407	42	TCRBV06-01*01	TCRBV06	TCRBV06-01	01				TCRBD02-01	TCRBD02	TCRBD02-01				01,02	TCRBJ02-03*01	TCRBJ02	TCRBJ02-03	01				2	2	8	3	3	4	39	54	57	62	64	1	In	VDJ
CAAACATCTGTGTACTTCTGTGCCAGCAGTTACACCCGAATGGGACTAGCGGGCCGCTCTGGGGCCAACGTCCTGACTTTCGGGGCC	CASSYTRMGLAGRSGANVLTF	1	0.0015037593984962407	63	TCRBV06-02/06-03*01	TCRBV06	TCRBV06-02/06-03	01				TCRBD02-01	TCRBD02	TCRBD02-01				01,02	TCRBJ02-06*01	TCRBJ02	TCRBJ02-06	01				2	3	0	4	8	0	18	33	41	53	56	1	In	VDJ
ATGTGAGCACCTTGGAGCTGGGGGACTCGGCCCTTTATCTTTGCGCCAGCAGCTTGGTCCTTAATTGAGGGCTACACCTTCGGTTCG		1	0.0015037593984962407	40	TCRBV05-01*01	TCRBV05	TCRBV05-01	01				TCRBD02-01*02	TCRBD02	TCRBD02-01	02				TCRBJ01-02*01	TCRBJ01	TCRBJ01-02	01				0	0	11	2	9	8	41	57	66	-1	69	1	Out	VDJ
ATCCTGGAGTCGCCCAGCCCCAACCAGACCTCTCTGTACTTCTGTGCCAGCAGTTTAAAAGGGAACACTGAAGCTTTCTTTGGACAA	CASSLKGNTEAFF	2	0.0030075187969924814	39	TCRBV27-01*01	TCRBV27	TCRBV27-01	01								TCRBD01,TCRBD02	TCRBD01-01,TCRBD02-01		TCRBJ01-01*01	TCRBJ01	TCRBJ01-01	01				2	0	5	4	2	1	42	57	59	-1	62	2	In	VDJ
GAGATGAATGTGAGCACCTTAGAGCTGGGGGACTCGGCCCTTTATCTTTGCGCCAGCAGCTTGGGGTACGAGCAGTACTTCGGGCCG	CASSLGYEQYF	1	0.0015037593984962407	33	TCRBV05-01*01	TCRBV05	TCRBV05-01	01								TCRBD01,TCRBD02	TCRBD01-01,TCRBD02-01		TCRBJ02-07*01	TCRBJ02	TCRBJ02-07	01				0	0	0	10	0	4	48	-1	64	-1	66	1	In	VDJ
ACTCTGAAGATCCAGCGCACAGAGCAGGGGGACTCGGCCATGTATCTCTGTGCCAGCAGCTTCTCAGATACGCAGTATTTTGGCCCA	CASSFSDTQYF	2	0.0030075187969924814	33	TCRBV07-09*01	TCRBV07	TCRBV07-09	01				TCRBD02-01	TCRBD02	TCRBD02-01				01,02	TCRBJ02-03*01	TCRBJ02	TCRBJ02-03	01				3	0	4	10	0	4	48	-1	62	-1	64	2	In	VDJ
NNNNTGTCGGCTGCTCCCTCCCAGACATCTGTGTACTTCTGTGCCAGCACACGACGTACTGGGGCCAACGTCCTGACTTTCGGGGCC	CASTRRTGANVLTF	1	0.0015037593984962407	42	TCRBV06-05*01	TCRBV06	TCRBV06-05	01								TCRBD01,TCRBD02	TCRBD01-01,TCRBD02-01		TCRBJ02-06*01	TCRBJ02	TCRBJ02-06	01				7	3	2	7	3	2	39	49	52	55	58	1	In	VDJ
NTGTCGGCTGCTCCCTCCCAGACATCTGTGTACTTCTGTGCCAGCAGTCAGGGTTTAGTATCTGGAAACACCATATATTTTGGAGAG	CASSQGLVSGNTIYF	1	0.0015037593984962407	45	TCRBV06-05*01	TCRBV06	TCRBV06-05	01				TCRBD01-01*01	TCRBD01	TCRBD01-01	01				TCRBJ01-03*01	TCRBJ01	TCRBJ01-03	01				5	7	4	3	0	1	36	-1	48	53	60	1	In	VDJ
CTGAGTTCTAAGAAGCTCCTTCTCAGTGACTCTGGCTTCTATCTCTGTGCCTGGAGTGTTTGGGGCTACGAGCAGTACTTCGGGCCG	CAWSVWGYEQYF	1	0.0015037593984962407	36	TCRBV30-01*01	TCRBV30	TCRBV30-01	01								TCRBD01,TCRBD02	TCRBD01-01,TCRBD02-01		TCRBJ02-07*01	TCRBJ02	TCRBJ02-07	01				0	0	6	2	2	3	45	59	61	-1	65	1	In	VDJ
AGCCCTCAGAACCCAGGGACTCAGCTGTGTATTTTTGTGCTAGTGGTTTGGTAAACCCCTCCGAAGTTTGACTACACCTTCGGTTCG		1	0.0015037593984962407	46	TCRBV12-05*01	TCRBV12	TCRBV12-05	01								TCRBD01,TCRBD02	TCRBD01-01,TCRBD02-01		TCRBJ01-02*01	TCRBJ01	TCRBJ01-02	01				0	7	2	8	10	10	35	52	62	64	71	1	Out	VDJ
CAGCGCACAGAGCAGGGGGACTCGGCCATGTATCTCTGTGCCAGCAGCAGCTGGACTAGGCTCGACAATGAGCAGTTCTTCGGGCCA	CASSSWTRLDNEQFF	1	0.0015037593984962407	45	TCRBV07-09*01	TCRBV07	TCRBV07-09	01				TCRBD02-01	TCRBD02	TCRBD02-01				01,02	TCRBJ02-01*01	TCRBJ02	TCRBJ02-01	01				5	5	1	8	4	5	36	48	52	59	64	1	In	VDJ
NCTCTGAAGATCCGGTCCACAAAGCTGGAGGACTCAGCCATGTACTTCTGTGCCAGCAGGAGTCTTGGCTCTGGGGTCTTCGGGCCA	CASRSLGSGVF	1	0.0015037593984962407	33	TCRBV02-01	TCRBV02	TCRBV02-01				01,03					TCRBD01,TCRBD02	TCRBD01-01,TCRBD02-01		TCRBJ02-01*01	TCRBJ02	TCRBJ02-01	01				6	0	6	2	13	17	48	59	72	-1	76	1	In	VDJ
CAATTCCCTGGAGCTTGGTGACTCTGCTGTGTATTTCTGTGCCAGCAGCTGTTGGTCTTCGTGTTAGACGAGCAGTACTTCGGGCCG		1	0.0015037593984962407	44	TCRBV03-01/03-02*01	TCRBV03	TCRBV03-01/03-02	01				TCRBD02-01	TCRBD02	TCRBD02-01				01,02	TCRBJ02-07*01	TCRBJ02	TCRBJ02-07	01				5	0	5	8	15	5	37	49	64	-1	67	1	Out	VDJ
CCTGGAGCTTGGTGACTCTGCTGTGTATTTCTGTGCCAGCAGCCAACTGCATCCTTTGTCATGCAAGATACGCAGTATTTTGGCCCA		1	0.0015037593984962407	50	TCRBV03-01/03-02*01	TCRBV03	TCRBV03-01/03-02	01								TCRBD01,TCRBD02	TCRBD01-01,TCRBD02-01		TCRBJ02-03*01	TCRBJ02	TCRBJ02-03	01				2	14	4	6	3	5	31	46	49	51	65	1	Out	VDJ
GTGACATCGGCCCAAAAGAACCCGACAGCTTTCTATCTCTGTGCCAGTAGACAGGCACCGGGCAATCAGCCCCAGCATTTTGGTGAT	CASRQAPGNQPQHF	1	0.0015037593984962407	42	TCRBV19-01*01	TCRBV19	TCRBV19-01	01				TCRBD01-01*01	TCRBD01	TCRBD01-01	01				TCRBJ01-05*01	TCRBJ01	TCRBJ01-05	01				6	6	3	4	0	2	39	-1	50	55	61	1	In	VDJ
NTGAAGATCCAGCCCTCAGAACCCAGGGACTCAGCTGTGTACTTCTGTGCCAGCAGTCGCGGGGATGGGACCATATATTTTGGAGAG	CASSRGDGTIYF	1	0.0015037593984962407	36	TCRBV12-03/12-04*01	TCRBV12	TCRBV12-03/12-04	01				TCRBD02-01*01	TCRBD02	TCRBD02-01	01				TCRBJ01-03*01	TCRBJ01	TCRBJ01-03	01				5	5	7	3	1	10	45	57	58	64	69	1	In	VDJ
ACATCGGCCCAAAAGAACCCGACAGCTTTCTATCTCTGTGCCAGTAGTTCGACCGGGACAGGGCACAATGAGCAGTTCTTCGGGCCA	CASSSTGTGHNEQFF	1	0.0015037593984962407	45	TCRBV19-01*01	TCRBV19	TCRBV19-01	01				TCRBD01-01*01	TCRBD01	TCRBD01-01	01				TCRBJ02-01*01	TCRBJ02	TCRBJ02-01	01				5	1	0	3	6	5	36	48	54	63	64	1	In	VDJ
ATCCAGCAGGTAGTGCGAGGAGATTCGGCAGCTTATTTCTGTGCCAGCTCACCACCAGGGCCCTACAATGAGCAGTTCTTCGGGCCA	CASSPPGPYNEQFF	1	0.0015037593984962407	42	TCRBV18-01*01	TCRBV18	TCRBV18-01	01								TCRBD01,TCRBD02	TCRBD01-01,TCRBD02-01		TCRBJ02-01*01	TCRBJ02	TCRBJ02-01	01				0	1	5	3	0	2	39	-1	56	60	61	1	In	VDJ
AGTTCTAAGAAGCTCCTTCTCAGTGACTCTGGCTTCTATCTCTGTGCCTGGAGCGCAAACAGGGGCGCTGAAGCTTTCTTTGGACAA	CAWSANRGAEAFF	1	0.0015037593984962407	39	TCRBV30-01*01	TCRBV30	TCRBV30-01	01				TCRBD01-01*01	TCRBD01	TCRBD01-01	01				TCRBJ01-01*01	TCRBJ01	TCRBJ01-01	01				3	2	3	2	5	6	42	53	58	65	67	1	In	VDJ
TCCCTAGAGTCTGCCATCCCCAACCAGACAGCTCTTTACTTCTGTGCCACCAGGGCACAGGGAGTCACTGAAGCTTTCTTTGGACAA	CATRAQGVTEAFF	1	0.0015037593984962407	39	TCRBV24-01*01	TCRBV24	TCRBV24-01	01				TCRBD01-01*01	TCRBD01	TCRBD01-01	01				TCRBJ01-01*01	TCRBJ01	TCRBJ01-01	01				7	3	3	3	3	4	42	53	56	62	65	1	In	VDJ
TCTGGAGTCTGCTGCCTCCTCCCAGACATCTGTATATTTCTGCGCCACCGCACGACCGGGGCCCCCTACGAGCAGTACTTCGGGCCG		1	0.0015037593984962407	41	TCRBV10-01*01	TCRBV10	TCRBV10-01	01								TCRBD01,TCRBD02	TCRBD01-01,TCRBD02-01		TCRBJ02-07*01	TCRBJ02	TCRBJ02-07	01				10	2	7	0	10	2	40	47	57	62	64	1	Out	VDJ
AATGTGAGCACCTTGGAGCTGGGGGACTCGGCCCTTTATCTTTGCGCCAGCAGCTCCAGCGGGGTTAATGAGCAGTTCTTCGGGCCA	CASSSSGVNEQFF	1	0.0015037593984962407	39	TCRBV05-01*01	TCRBV05	TCRBV05-01	01				TCRBD02-01*01	TCRBD02	TCRBD02-01	01				TCRBJ02-01*01	TCRBJ02	TCRBJ02-01	01				3	2	6	3	2	7	42	55	57	64	66	1	In	VDJ
CCAACAGCTCTCTCTTAAACCTTCACCTACACGCCCTGCAGCCAGAAGACTCAGCCCTGTACCACGGTGGGCCAGTACTTCGGGCCA		1	0.0015037593984962407	16	TCRBV04-01*01	TCRBV04	TCRBV04-01	01								TCRBD01,TCRBD02	TCRBD01-01,TCRBD02-01		TCRBJ02-05*01	TCRBJ02	TCRBJ02-05	01				21	0	0	9	7	10	65	61	68	-1	71	1	Out	VDJ
GCAGAACTGGAGGATTCTGGAGTTTATTTCTGTGCCAGCAGCCAAGGACAGGGGGTTAGGATCGCCGGGGAGCTGTTTTTTGGAGAA	CASSQGQGVRIAGELFF	1	0.0015037593984962407	51	TCRBV14-01*01	TCRBV14	TCRBV14-01	01				TCRBD01-01*01	TCRBD01	TCRBD01-01	01				TCRBJ02-02*01	TCRBJ02	TCRBJ02-02	01				1	9	2	1	0	6	30	-1	46	55	64	1	In	VDJ
TTGGAGATCCAGTCCACGGAGTCAGGGGACACAGCACTGTATTTCTGTGCCAGGGATCCAACGGGGGATGGCTACACCTTCGGTTCG	CARDPTGDGYTF	1	0.0015037593984962407	36	TCRBV21-01*01	TCRBV21	TCRBV21-01	01				TCRBD02-01*01	TCRBD02	TCRBD02-01	01				TCRBJ01-02*01	TCRBJ01	TCRBJ01-02	01				9	0	8	2	8	6	45	53	61	-1	67	1	In	VDJ
GTGAGCAACATGAGCCCTGAAGACAGCAGCATATATCTCTGCAGCGTTCGACAGGGGGCCATCTCCTACGAGCAGTACTTCGGGCCG	CSVRQGAISYEQYF	1	0.0015037593984962407	42	TCRBV29-01	TCRBV29	TCRBV29-01				01,02	TCRBD01-01*01	TCRBD01	TCRBD01-01	01				TCRBJ02-07*01	TCRBJ02	TCRBJ02-07	01				5	3	2	0	1	0	39	48	49	59	62	1	In	VDJ
ATCCAGTCCACGGAGTCAGGGGACACAGCACTGTATTTCTGTGCCACCTTATCGGGACAGGGAATCGAGACCCAGTACTTCGGGCCA	CATLSGQGIETQYF	1	0.0015037593984962407	42	TCRBV21-01*01	TCRBV21	TCRBV21-01	01				TCRBD01-01*01	TCRBD01	TCRBD01-01	01				TCRBJ02-05*01	TCRBJ02	TCRBJ02-05	01				10	4	0	3	7	5	39	46	53	62	66	1	In	VDJ
GCCTGCAGAGCTTGGGGACTCGGCCGTGTATCTCTGTGCCAGCAGCCCGGCCGCGCGGGGGAGGCAGATACGCAGTATTTTGGCCCA		1	0.0015037593984962407	47	TCRBV11-03*01	TCRBV11	TCRBV11-03	01				TCRBD02-01*01	TCRBD02	TCRBD02-01	01				TCRBJ02-03*01	TCRBJ02	TCRBJ02-03	01				5	3	7	2	8	4	34	46	54	61	64	1	Out	VDJ
CTGAAGATCCAGCGCACAGAGCAGGAGGACTCGGCCGTGTATCTCTGTGCCAGCAGCCCACTTTACACTGAAGCTTTCTTTGGACAA	CASSPLYTEAFF	1	0.0015037593984962407	36	TCRBV07-08*03	TCRBV07	TCRBV07-08	03				TCRBD02-01	TCRBD02	TCRBD02-01				01,02	TCRBJ01-01*01	TCRBJ01	TCRBJ01-01	01				4	2	3	10	1	3	45	58	59	62	64	1	In	VDJ
CACCTACACACCCTGCAGCCAGAAGACTCGGCCCTGTATCTCTGTGCCAGCAGAGAGACAGAGAGGACTGAAGCTTTCTTTGGACAA	CASRETERTEAFF	1	0.0015037593984962407	39	TCRBV04-02*01	TCRBV04	TCRBV04-02	01				TCRBD01-01*01	TCRBD01	TCRBD01-01	01				TCRBJ01-01*01	TCRBJ01	TCRBJ01-01	01				6	5	2	5	3	5	42	53	56	61	66	1	In	VDJ
ACTCTGGAGTCCGCTACCAGCTCCCAGACATCTGTGTACTTCTGTGCCATCAGTCCGAGCGGGGGAGAGACCCAGTACTTCGGGCCA	CAISPSGGETQYF	1	0.0015037593984962407	39	TCRBV10-03*01	TCRBV10	TCRBV10-03	01				TCRBD02-01*01	TCRBD02	TCRBD02-01	01				TCRBJ02-05*01	TCRBJ02	TCRBJ02-05	01				5	0	6	2	3	4	42	54	57	-1	65	1	In	VDJ
ACTGTGAGCAACATGAGCCCTGAAGACAGCAGCATATATCTCTGCAGCGTCTGCCGCCCGAACATCGGGGAGCTGTTTTTTGGAGAA	CSVCRPNIGELFF	1	0.0015037593984962407	39	TCRBV29-01	TCRBV29	TCRBV29-01				01,02	TCRBD01-01*01	TCRBD01	TCRBD01-01	01				TCRBJ02-02*01	TCRBJ02	TCRBJ02-02	01				6	1	3	6	11	7	42	50	61	64	65	1	In	VDJ
AATGTGAGCACCTTGGAGCTGGGGGACTCGGCCCTTTATCTTTGCGCCAGCAGCTTGAGAGAGGGCCTTGAAGCTTTCTTTGGACAA	CASSLREGLEAFF	1	0.0015037593984962407	39	TCRBV05-01*01	TCRBV05	TCRBV05-01	01				TCRBD02-01*02	TCRBD02	TCRBD02-01	02				TCRBJ01-01*01	TCRBJ01	TCRBJ01-01	01				1	3	11	0	3	7	42	57	60	65	68	1	In	VDJ
TCGGCTGCTCCCTCCCAGACATCTGTGTACTTCTGTGCCAGCAGTTACTCGACCGTTGGGCTGAACACTGAAGCTTTCTTTGGACAA	CASSYSTVGLNTEAFF	1	0.0015037593984962407	48	TCRBV06-05*01	TCRBV06	TCRBV06-05	01				TCRBD01-01*01	TCRBD01	TCRBD01-01	01				TCRBJ01-01*01	TCRBJ01	TCRBJ01-01	01				0	0	8	0	7	0	33	50	57	-1	61	1	In	VDJ
CTGCAGCCAGAAGACTCGGCCCTGTATCTCTGTGCCAGCAGCGAAGCGCCCGGGACAGGGGCCAAAAACATTCAGTACTTCGGCGCC	CASSEAPGTGAKNIQYF	1	0.0015037593984962407	51	TCRBV04-02*01	TCRBV04	TCRBV04-02	01				TCRBD01-01*01	TCRBD01	TCRBD01-01	01				TCRBJ02-04*01	TCRBJ02	TCRBJ02-04	01				1	0	0	3	5	1	30	46	51	-1	60	1	In	VDJ
TCCCTGGAGCTTGGTGACTCTGCTGTGTATTTCTGTGCCAGCAGCCGCGGACTAGCGGGGGGGTACAATGAGCAGTTCTTCGGGCCA	CASSRGLAGGYNEQFF	1	0.0015037593984962407	48	TCRBV03-01/03-02*01	TCRBV03	TCRBV03-01/03-02	01				TCRBD02-01*01	TCRBD02	TCRBD02-01	01				TCRBJ02-01*01	TCRBJ02	TCRBJ02-01	01				4	0	1	0	2	4	33	46	48	-1	63	1	In	VDJ
ATCCAGCGCACAGAGCAGGAGGACTCGGCCGTGTATCTCTGTGCCAGCAGCCCAATAGCGAGCACAGATACGCAGTATTTTGGCCCA	CASSPIASTDTQYF	1	0.0015037593984962407	42	TCRBV07-02	TCRBV07	TCRBV07-02				01,02	TCRBD02-01	TCRBD02	TCRBD02-01				01,02	TCRBJ02-03*01	TCRBJ02	TCRBJ02-03	01				5	0	5	6	4	0	39	51	55	-1	60	1	In	VDJ
GTGAGCACCTTGGAGCTGGGGGACTCGGCCCTTTATCTTTGCGCCAGCAGCTTGGACGTCCTTGGCACTGAAGCTTTCTTTGGACAA	CASSLDVLGTEAFF	1	0.0015037593984962407	42	TCRBV05-01*01	TCRBV05	TCRBV05-01	01								TCRBD01,TCRBD02	TCRBD01-01,TCRBD02-01		TCRBJ01-01*01	TCRBJ01	TCRBJ01-01	01				0	0	0	10	8	4	39	55	63	-1	65	1	In	VDJ
ATCCAGGCTACGAAGCTTGAGGATTCAGCAGTGTATTTTTGTGCCAGCAGCCAATCGGCGGGGAACACTGAAGCTTTCTTTGGACAA	CASSQSAGNTEAFF	1	0.0015037593984962407	42	TCRBV16-01*01	TCRBV16	TCRBV16-01	01				TCRBD02-01	TCRBD02	TCRBD02-01				01,02	TCRBJ01-01*01	TCRBJ01	TCRBJ01-01	01				0	0	7	4	1	1	39	56	57	-1	62	1	In	VDJ
TCCCTGGAGCTTGGTGACTCTGCTGTGTATTTCTGTGCCAGCAGCCAAGATTCTAATATGGGGTACACTGAAGCTTTCTTTGGACAA	CASSQDSNMGYTEAFF	1	0.0015037593984962407	48	TCRBV03-01/03-02*01	TCRBV03	TCRBV03-01/03-02	01								TCRBD01,TCRBD02	TCRBD01-01,TCRBD02-01		TCRBJ01-01*01	TCRBJ01	TCRBJ01-01	01				0	1	6	2	9	3	33	50	59	63	64	1	In	VDJ
TCGGCCCTCTATCTCTGTGCCAGCAGCTTGGCTGGGGGTCCCCCGGGCTCTGATTTCTCTGGGGCCAACGTCCTGACTTTCGGGGCC	CASSLAGGPPGSDFSGANVLTF	1	0.0015037593984962407	66	TCRBV05	TCRBV05				TCRBV05-06,TCRBV05-07						TCRBD01,TCRBD02	TCRBD01-01,TCRBD02-01		TCRBJ02-06*01	TCRBJ02	TCRBJ02-06	01				0	18	6	1	2	0	15	31	33	38	56	1	In	VDJ
ATTCTGGAGTCCGCCAGCACCAACCAGACATCTATGTACCTCTGTGCCGTAGCGGGACAGGGGAATGCACCCCTCCACTTTGGGAAC	CAVAGQGNAPLHF	1	0.0015037593984962407	39	TCRBV28-01*01	TCRBV28	TCRBV28-01	01				TCRBD01-01*01	TCRBD01	TCRBD01-01	01				TCRBJ01-06*02	TCRBJ01	TCRBJ01-06	02				11	4	0	2	5	11	42	48	53	63	67	1	In	VDJ
ACCTTGGAGCTGGGGGACTCGGCCCTTTATCTTTGCGCCAGCAGCTTTTTTGTCCGGGGGAACACCGGGGAGCTGTTTTTTGGAGAA	CASSFFVRGNTGELFF	1	0.0015037593984962407	48	TCRBV05-01*01	TCRBV05	TCRBV05-01	01				TCRBD02-01*01	TCRBD02	TCRBD02-01	01				TCRBJ02-02*01	TCRBJ02	TCRBJ02-02	01				2	0	8	3	7	1	33	47	54	-1	59	1	In	VDJ
CTTGGTGACTCTGCTGTGTATTTCTGTGCCAGCAGCCAAGACCAAACAAGGGGTATGAGGATGAGGACTGAAGCTTTCTTTGGACAA	CASSQDQTRGMRMRTEAFF	1	0.0015037593984962407	57	TCRBV03-01/03-02*01	TCRBV03	TCRBV03-01/03-02	01				TCRBD01-01*01	TCRBD01	TCRBD01-01	01				TCRBJ01-01*01	TCRBJ01	TCRBJ01-01	01				0	13	5	2	7	5	24	41	48	53	66	1	In	VDJ
CGGTCCACAAAGCTGGAGGACTCAGCCATGTACTTCTGTGCCAGCAGTGAATACGGGGTTGGCAATCAGCCCCAGCATTTTGGTGAT	CASSEYGVGNQPQHF	1	0.0015037593984962407	45	TCRBV02-01	TCRBV02	TCRBV02-01				01,03	TCRBD02-01*01	TCRBD02	TCRBD02-01	01				TCRBJ01-05*01	TCRBJ01	TCRBJ01-05	01				2	3	8	3	2	2	36	51	53	58	61	1	In	VDJ
CGGTCCACAAAGCTGGAGGACTCAGCCATGTACTTCTGTGCCAGCAGCGATCGGGACAAAATCTCCTACGAGCAGTACTTCGGGCCG	CASSDRDKISYEQYF	1	0.0015037593984962407	45	TCRBV02-01	TCRBV02	TCRBV02-01				01,03	TCRBD01-01*01	TCRBD01	TCRBD01-01	01				TCRBJ02-07*01	TCRBJ02	TCRBJ02-07	01				6	4	0	6	5	0	36	47	52	58	62	1	In	VDJ
ACCTTGGAGCTGGGGGACTCGGCCCTTTATCTTTGCGCCAGCAGCTTGCGGGGACAGCCCAGCGCAGATACGCAGTATTTTGGCCCA	CASSLRGQPSADTQYF	1	0.0015037593984962407	48	TCRBV05-01*01	TCRBV05	TCRBV05-01	01				TCRBD01-01*01	TCRBD01	TCRBD01-01	01				TCRBJ02-03*01	TCRBJ02	TCRBJ02-03	01				1	7	0	5	2	4	33	48	50	57	64	1	In	VDJ
ATCCAGCCCTCAGAACCCAGGGACTCAGCTGTGTACTTCTGTGCCAGCAGTACCGGGACAGCGACAGATACGCAGTATTTTGGCCCA	CASSTGTATDTQYF	1	0.0015037593984962407	42	TCRBV12	TCRBV12				TCRBV12-03/12-04,TCRBV12-04		TCRBD01-01*01	TCRBD01	TCRBD01-01	01				TCRBJ02-03*01	TCRBJ02	TCRBJ02-03	01				5	2	0	5	3	3	39	51	54	61	63	1	In	VDJ
CTGGAGCTTGGTGACTCTGCTGTGTATTTCTGTGCCAGCAGCCAAGGAATCGGAGGGGGCGGGCGAGATACGCAGTATTTTGGCCCA	CASSQGIGGGGRDTQYF	1	0.0015037593984962407	51	TCRBV03-01/03-02*01	TCRBV03	TCRBV03-01/03-02	01				TCRBD01-01*01	TCRBD01	TCRBD01-01	01				TCRBJ02-03*01	TCRBJ02	TCRBJ02-03	01				1	5	5	0	7	5	30	46	53	60	65	1	In	VDJ
GTGAACGCCTTGTTGCTGGGGGACTCGGCCCTCTATCTCTGTGCCAGCAGCCTGCGGACAGCTCCAGATACGCAGTATTTTGGCCCA	CASSLRTAPDTQYF	1	0.0015037593984962407	42	TCRBV05-06*01	TCRBV05	TCRBV05-06	01				TCRBD01-01*01	TCRBD01	TCRBD01-01	01				TCRBJ02-03*01	TCRBJ02	TCRBJ02-03	01				4	3	1	5	4	4	39	51	55	61	64	1	In	VDJ
CTGGAGCTGGGGGACTCAGCTTTGTATTTCTGTGCCAGCAGCGTGAGCCGACAGGGATTGAACACCGGGGAGCTGTTTTTTGGAGAA	CASSVSRQGLNTGELFF	1	0.0015037593984962407	51	TCRBV09-01*01	TCRBV09	TCRBV09-01	01				TCRBD01-01*01	TCRBD01	TCRBD01-01	01				TCRBJ02-02*01	TCRBJ02	TCRBJ02-02	01				2	3	2	3	5	1	30	44	49	56	59	1	In	VDJ
ACATCCGCTCACCAGGCCTGGGGGACGCAGCCATGTACCTGTGTGCCACCAGCAGGCAGGGACAATCAGCCCCAGCATTTTGGTGAT		1	0.0015037593984962407	40	TCRBV15-01*02	TCRBV15	TCRBV15-01	02				TCRBD01-01*01	TCRBD01	TCRBD01-01	01				TCRBJ01-05*01	TCRBJ01	TCRBJ01-05	01				3	1	4	3	1	3	41	55	56	61	62	1	Out	VDJ
TGGTGACTCTGCTGTGTATTTCTGTGCCAGCAGCCAAGATATTAGTCGGCCCCCTAGAGAGGTAACTATGGCTACACCTTCGGTTCG		1	0.0015037593984962407	59	TCRBV03-01/03-02*01	TCRBV03	TCRBV03-01/03-02	01				TCRBD02-01	TCRBD02	TCRBD02-01				01,02	TCRBJ01-02*01	TCRBJ01	TCRBJ01-02	01				0	5	4	8	14	1	22	39	53	57	62	1	Out	VDJ
GTGAGCACCTTGGAGCTGGGGGACTCGGCCCTTTATCTTTGCGCCAGCAGCCACCCAGGGATTCCCTACGAGCAGTACTTCGGGCCG	CASSHPGIPYEQYF	1	0.0015037593984962407	42	TCRBV05-01*01	TCRBV05	TCRBV05-01	01				TCRBD01-01*01	TCRBD01	TCRBD01-01	01				TCRBJ02-07*01	TCRBJ02	TCRBJ02-07	01				4	4	4	3	4	2	39	51	55	60	64	1	In	VDJ
CAGCCCTCAGAACCCAGGGACTCAGCTGTGTACTTCTGTGCCAGCAGTTCACAGGGGGCTGGTGGAAACACCATATATTTTGGAGAG	CASSSQGAGGNTIYF	1	0.0015037593984962407	45	TCRBV12	TCRBV12				TCRBV12-03/12-04,TCRBV12-04		TCRBD01-01*01	TCRBD01	TCRBD01-01	01				TCRBJ01-03*01	TCRBJ01	TCRBJ01-03	01				4	3	3	0	1	3	36	49	50	59	62	1	In	VDJ
CGGTCCACAAAGCTGGAGGACTCAGCCATGTACTTCTGTGCCAGCAGTTGGGACAGGGGGTTGACCAATGAGCAGTTCTTCGGGCCA	CASSWDRGLTNEQFF	1	0.0015037593984962407	45	TCRBV02-01	TCRBV02	TCRBV02-01				01,03	TCRBD01-01*01	TCRBD01	TCRBD01-01	01				TCRBJ02-01*01	TCRBJ02	TCRBJ02-01	01				5	5	0	1	1	6	36	48	49	60	65	1	In	VDJ
ATCCAGCCCTCAGAACCCAGGGACTCAGCTGTGTACTTCTGTGCCAGCAGTTTGCAGGGAAACACCGGGGAGCTGTTTTTTGGAGAA	CASSLQGNTGELFF	1	0.0015037593984962407	42	TCRBV12	TCRBV12				TCRBV12-03/12-04,TCRBV12-04		TCRBD01-01*01	TCRBD01	TCRBD01-01	01				TCRBJ02-02*01	TCRBJ02	TCRBJ02-02	01				3	1	4	3	1	2	39	53	54	59	60	1	In	VDJ
CGCACAGAGCAGGAGGACTCGGCCGTGTATCTCTGTGCCAGCAGCCGAAACCTCAGGGGGATAACCTACGAGCAGTACTTCGGGCCG	CASSRNLRGITYEQYF	1	0.0015037593984962407	48	TCRBV07	TCRBV07				TCRBV07-02,TCRBV07-08		TCRBD01-01*01	TCRBD01	TCRBD01-01	01				TCRBJ02-07*01	TCRBJ02	TCRBJ02-07	01				5	4	4	1	8	2	33	45	53	60	64	1	In	VDJ
TCGCCCAGCCCCAACCAGACCTCTCTGTACTTCTGTGCCAGCACCCAGAAACTCGCCTTGGGTAATTCACCCCTCCACTTTGGGAAC	CASTQKLALGNSPLHF	1	0.0015037593984962407	48	TCRBV27-01*01	TCRBV27	TCRBV27-01	01								TCRBD01,TCRBD02	TCRBD01-01,TCRBD02-01		TCRBJ01-06*02	TCRBJ01	TCRBJ01-06	02				7	0	0	9	16	6	33	43	59	-1	62	1	In	VDJ
CACACCCTGCAGCCAGAAGACTCGGCCCTGTATCTCTGCGCCAGCAGCCAAGATCGGAGGGGGCAAGAGACCCAGTACTTCGGGCCA	CASSQDRRGQETQYF	1	0.0015037593984962407	45	TCRBV04-03*01	TCRBV04	TCRBV04-03	01								TCRBD01,TCRBD02	TCRBD01-01,TCRBD02-01		TCRBJ02-05*01	TCRBJ02	TCRBJ02-05	01				0	0	5	1	4	2	36	53	57	-1	63	1	In	VDJ
GAGTCCGCCAGCACCAACCAGACATCTATGTACCTCTGTGCCAGCACGGTTCCGGGGACATTCACAGATACGCAGTATTTTGGCCCA	CASTVPGTFTDTQYF	1	0.0015037593984962407	45	TCRBV28-01*01	TCRBV28	TCRBV28-01	01				TCRBD01-01*01	TCRBD01	TCRBD01-01	01				TCRBJ02-03*01	TCRBJ02	TCRBJ02-03	01				7	2	0	6	8	2	36	46	54	60	62	1	In	VDJ
ACCAGTGCCCATCCTGAAGACAGCAGCTTCTACATCTGCAGTGCTAGAGCACAGGGTTTTGGCACAGATACGCAGTATTTTGGCCCA	CSARAQGFGTDTQYF	1	0.0015037593984962407	45	TCRBV20	TCRBV20				TCRBV20-01,TCRBV20-or09_02		TCRBD01-01*01	TCRBD01	TCRBD01-01	01				TCRBJ02-03*01	TCRBJ02	TCRBJ02-03	01				1	5	3	3	1	1	36	49	50	56	61	1	In	VDJ
NTGTCGGCTGCTCCCTCCCAAACATCTGTGTACTTCTGTGCCAGCAGTTACGTGGACAGTTAAAATGAAAAACTGTTTTTTGGCAGT	CASSYVDS*NEKLFF	1	0.0015037593984962407	45	TCRBV06-02/06-03*01	TCRBV06	TCRBV06-02/06-03	01				TCRBD01-01*01	TCRBD01	TCRBD01-01	01				TCRBJ01-04*01	TCRBJ01	TCRBJ01-04	01				2	4	1	5	2	5	36	51	53	59	63	1	Stop	VDJ
NNNNTGTCGGCTGCTCCCTCCCAGACATCTGTGTACTTCTGTGCCAGCTCTACCGGGCCGCCCCCAGAGACCCAGTACTTCGGGCCA	CASSTGPPPETQYF	1	0.0015037593984962407	42	TCRBV06-05*01	TCRBV06	TCRBV06-05	01								TCRBD01,TCRBD02	TCRBD01-01,TCRBD02-01		TCRBJ02-05*01	TCRBJ02	TCRBJ02-05	01				8	7	8	0	6	4	39	48	54	58	65	1	In	VDJ
CGCACAGAGCAGGGGGACTCGGCCATGTATCTCTGTGCCAGCAGCACGGGACTAGCGGGGCCCCAAGAGACCCAGTACTTCGGGCCA	CASSTGLAGPQETQYF	1	0.0015037593984962407	48	TCRBV07-09*01	TCRBV07	TCRBV07-09	01				TCRBD02-01*01	TCRBD02	TCRBD02-01	01				TCRBJ02-05*01	TCRBJ02	TCRBJ02-05	01				5	2	0	3	2	1	33	45	47	60	62	1	In	VDJ
CAGCGCACAGAGCAGGAGGACTCGGCCGTGTATCTCTGTGCCAGCAGCCACAGAGGTCGGGGACCCGGGGAGCTGTTTTTTGGAGAA	CASSHRGRGPGELFF	1	0.0015037593984962407	45	TCRBV07-02	TCRBV07	TCRBV07-02				01,02					TCRBD01,TCRBD02	TCRBD01-01,TCRBD02-01		TCRBJ02-02*01	TCRBJ02	TCRBJ02-02	01				5	0	0	7	11	6	36	48	59	-1	64	1	In	VDJ
ACAGTGACCAGTGCCCATCCTGAAGACAGCAGCTTCTACATCTGCAGTGCTAGGGGCCAGAATTTCTACGAGCAGTACTTCGGGCCG	CSARGQNFYEQYF	1	0.0015037593984962407	39	TCRBV20	TCRBV20				TCRBV20-01,TCRBV20-or09_02		TCRBD01-01*01	TCRBD01	TCRBD01-01	01				TCRBJ02-07*01	TCRBJ02	TCRBJ02-07	01				3	8	8	0	0	3	42	-1	53	57	65	1	In	VDJ
CTACACACCCTGCAGCCAGAAGACTCGGCCCTGTATCTCTGCGCCAGCAGCTCGGACGGGATCTACAATGAGCAGTTCTTCGGGCCA	CASSSDGIYNEQFF	1	0.0015037593984962407	42	TCRBV04-03*01	TCRBV04	TCRBV04-03	01				TCRBD02-01*02	TCRBD02	TCRBD02-01	02				TCRBJ02-01*01	TCRBJ02	TCRBJ02-01	01				5	1	8	3	5	3	39	51	56	61	62	1	In	VDJ
CTGGGGGACTCAGCTTTGTATTTCTGTGCCAGCAGCGTGAGCGGGACAGGGGCCGAATCAACTAATGAAAAACTGTTTTTTGGCAGT	CASSVSGTGAESTNEKLFF	1	0.0015037593984962407	57	TCRBV09-01*01	TCRBV09	TCRBV09-01	01				TCRBD01-01*01	TCRBD01	TCRBD01-01	01				TCRBJ01-04*01	TCRBJ01	TCRBJ01-04	01				2	6	0	2	4	0	24	38	42	52	58	1	In	VDJ
AAGATCCAGCGCACAGAGCAGGGGGACTCGGCCATGTATCTCTGTGCCAGCAGCCCTGACGGCTCCTACGAGCAGTACTTCGGGCCG	CASSPDGSYEQYF	1	0.0015037593984962407	39	TCRBV07-09*01	TCRBV07	TCRBV07-09	01								TCRBD01,TCRBD02	TCRBD01-01,TCRBD02-01		TCRBJ02-07*01	TCRBJ02	TCRBJ02-07	01				5	2	2	7	3	0	42	54	57	60	62	1	In	VDJ
GACATCCGCTCACCAGGCCTGGGGGACGCAGCCATGTACCTGTGTGCCACCAGCAGTGCCCTAGTTAACGAGCAGTACTTCGGGCCG	CATSSALVNEQYF	1	0.0015037593984962407	39	TCRBV15-01*02	TCRBV15	TCRBV15-01	02				TCRBD02-01	TCRBD02	TCRBD02-01				01,02	TCRBJ02-07*01	TCRBJ02	TCRBJ02-07	01				3	3	4	8	4	5	42	56	60	64	67	1	In	VDJ
GAGCTGGGGGACTCGGCCCTTTATCTTTGCGCCAGCAGCTTGGCCTCGGGACAGTTTGGCTCTGGAAACACCATATATTTTGGAGAG	CASSLASGQFGSGNTIYF	1	0.0015037593984962407	54	TCRBV05-01*01	TCRBV05	TCRBV05-01	01				TCRBD01-01*01	TCRBD01	TCRBD01-01	01				TCRBJ01-03*01	TCRBJ01	TCRBJ01-03	01				0	5	0	5	4	0	27	43	47	54	59	1	In	VDJ
CTGCAGCCAGAAGACTCGGCCCTGTATCTCTGCGCCAGCAGCCAAGACCCCAGGGGCTCTGGGGCCAACGTCCTGACTTTCGGGGCC	CASSQDPRGSGANVLTF	1	0.0015037593984962407	51	TCRBV04-03*01	TCRBV04	TCRBV04-03	01				TCRBD01-01*01	TCRBD01	TCRBD01-01	01				TCRBJ02-06*01	TCRBJ02	TCRBJ02-06	01				0	0	4	2	3	0	30	47	50	-1	56	1	In	VDJ
GTGAGCACCTTGGAGCTGGGGGACTCGGCCCTTTATCTTTGCGCCAGCAGCCGCGGGGACAGGGATTCACCCCTCCACTTTGGGAAC	CASSRGDRDSPLHF	1	0.0015037593984962407	42	TCRBV05-01*01	TCRBV05	TCRBV05-01	01				TCRBD01-01*01	TCRBD01	TCRBD01-01	01				TCRBJ01-06*02	TCRBJ01	TCRBJ01-06	02				4	0	0	3	4	8	39	51	55	-1	64	1	In	VDJ
GTAGTGCGAGGAGATTCGGCAGCTTATTTCTGTGCCAGCTCACCCACCCGCCAGGGAGGGGACACCGGGGAGCTGTTTTTTGGAGAA	CASSPTRQGGDTGELFF	1	0.0015037593984962407	51	TCRBV18-01*01	TCRBV18	TCRBV18-01	01				TCRBD02-01*02	TCRBD02	TCRBD02-01	02				TCRBJ02-02*01	TCRBJ02	TCRBJ02-02	01				3	1	9	0	9	3	30	44	53	60	61	1	In	VDJ
ATCCAGCCTGCAGAGCTTGAGGACTCGGCCGTGTATCTCTGTGCCAGCAGCTTCTACAGGGGTGCCTCTGGCTACACCTTCGGTTCG	CASSFYRGASGYTF	1	0.0015037593984962407	42	TCRBV11	TCRBV11				TCRBV11-02,TCRBV11-03		TCRBD01-01*01	TCRBD01	TCRBD01-01	01				TCRBJ01-02*01	TCRBJ01	TCRBJ01-02	01				3	6	3	2	2	7	39	53	55	62	68	1	In	VDJ
CTGTGAGCAACATGAGCCCTGAAGACAGCAGCATATATCTCTGCAGCGATTTAGGGGAGTGGTATCTACGAGCAGTACTTCGGGCCG		1	0.0015037593984962407	40	TCRBV29-01	TCRBV29	TCRBV29-01				01,02,03					TCRBD01,TCRBD02	TCRBD01-01,TCRBD02-01		TCRBJ02-07*01	TCRBJ02	TCRBJ02-07	01				7	8	5	2	4	3	41	48	52	57	65	1	Out	VDJ
CTGGAGTCCGCCAGCACCAACCAGACATCTATGTACCTCTGTGCCAGCAGTCTCATGGGGACAGGGGACGAGCAGTACTTCGGGCCG	CASSLMGTGDEQYF	1	0.0015037593984962407	42	TCRBV28-01*01	TCRBV28	TCRBV28-01	01				TCRBD01-01*01	TCRBD01	TCRBD01-01	01				TCRBJ02-07*01	TCRBJ02	TCRBJ02-07	01				5	0	0	2	6	5	39	51	57	-1	67	1	In	VDJ
ACCAGTGCCCATCCTGAAGACAGCAGCTTCTACATCTGCAGTGCCATAAAACCCGGGGACAGGGTCTATGAGCAGTTCTTCGGGCCA	CSAIKPGDRVYEQFF	1	0.0015037593984962407	45	TCRBV20	TCRBV20				TCRBV20-01,TCRBV20-or09_02		TCRBD01-01*01	TCRBD01	TCRBD01-01	01				TCRBJ02-01*01	TCRBJ02	TCRBJ02-01	01				6	3	0	3	11	8	36	44	55	64	67	1	In	VDJ
CTGACAGTGACCAGTGCCCATCCTGAAGACAGCAGCTTCTACATCTGCAGTGCTAGCAGGGGTAATCAGCCCCAGCATTTTGGTGAT	CSASRGNQPQHF	1	0.0015037593984962407	36	TCRBV20	TCRBV20				TCRBV20-01,TCRBV20-or09_02		TCRBD01-01*01	TCRBD01	TCRBD01-01	01				TCRBJ01-05*01	TCRBJ01	TCRBJ01-05	01				3	1	4	2	0	4	45	-1	56	62	63	1	In	VDJ
CTGAAGATCCAGCGCACAGAGCAGGAGGACTCCGCCGTGTATCTCTGTGCCAGCAGCTTAAATCGTGAAAAACTGTTTTTTGGCAGT	CASSLNREKLFF	1	0.0015037593984962407	36	TCRBV07-08*01	TCRBV07	TCRBV07-08	01				TCRBD02-01	TCRBD02	TCRBD02-01				01,02	TCRBJ01-04*01	TCRBJ01	TCRBJ01-04	01				2	0	8	6	3	7	45	60	63	-1	65	1	In	VDJ
CTCACTCTGGAGTCCGCTACCAGCTCCCAGACATCTGTGTACTTCTGTGCCATCAGTGCCACAACCCCCGGCTACACCTTCGGTTCG	CAISATTPGYTF	1	0.0015037593984962407	36	TCRBV10-03*01	TCRBV10	TCRBV10-03	01				TCRBD01-01*01	TCRBD01	TCRBD01-01	01				TCRBJ01-02*01	TCRBJ01	TCRBJ01-02	01				4	6	3	6	2	8	45	58	60	63	69	1	In	VDJ
NTGAAGATCCAGCCCTCAGAACCCAGGGACTCAGCTGTGTACTTCTGTGCCAGCAGTTTAAAAATGTCAGGCTACACCTTCGGTTCG	CASSLKMSGYTF	1	0.0015037593984962407	36	TCRBV12-03/12-04*01	TCRBV12	TCRBV12-03/12-04	01				TCRBD01-01*01	TCRBD01	TCRBD01-01	01				TCRBJ01-02*01	TCRBJ01	TCRBJ01-02	01				2	0	4	6	7	8	45	60	67	-1	69	1	In	VDJ
CTTCACATCAATTCCCTGGAGCTTGGTGACTCTGCTGTGTATTTCTGTGCCAGCAGCGACAGTTCCTACGAGCAGTACTTCGGGCCG	CASSDSSYEQYF	1	0.0015037593984962407	36	TCRBV03-01/03-02*01	TCRBV03	TCRBV03-01/03-02	01				TCRBD01-01*01	TCRBD01	TCRBD01-01	01				TCRBJ02-07*01	TCRBJ02	TCRBJ02-07	01				5	1	2	5	0	1	45	-1	57	62	63	1	In	VDJ
ACTCTGAAGGTGCAGCCTGCAGAACTGGAGGATTCTGGAGTTTATTTCTGTGCCAGCAGCCACACCTACGAGCAGTACTTCGGGCCG	CASSHTYEQYF	1	0.0015037593984962407	33	TCRBV14-01*01	TCRBV14	TCRBV14-01	01				TCRBD01-01*01	TCRBD01	TCRBD01-01	01				TCRBJ02-07*01	TCRBJ02	TCRBJ02-07	01				3	0	4	6	0	2	48	-1	62	-1	64	1	In	VDJ
AAGATCCAGCCTGCAGAGCTTGGGGACTCGGCCGTGTATCTCTGTGCCAGCAGCCCACCTGCTGGAAACACCATATATTTTGGAGAG	CASSPPAGNTIYF	1	0.0015037593984962407	39	TCRBV11-03*01	TCRBV11	TCRBV11-03	01								TCRBD01,TCRBD02	TCRBD01-01,TCRBD02-01		TCRBJ01-03*01	TCRBJ01	TCRBJ01-03	01				5	3	3	7	2	2	42	54	56	58	61	1	In	VDJ
ACTCTGAAGATCCAGCGCACAGAGCAGGAGGACTCGGCCGTGTATCTCTGTGCCAGCAGCCCCCGCTATGAGCAGTTCTTCGGGCCA	CASSPRYEQFF	1	0.0015037593984962407	33	TCRBV07-08*03	TCRBV07	TCRBV07-08	03								TCRBD01,TCRBD02	TCRBD01-01,TCRBD02-01		TCRBJ02-01*01	TCRBJ02	TCRBJ02-01	01				4	1	10	0	3	8	48	61	64	66	67	1	In	VDJ
GATCCAGCCTGCAGAGCTTGAGGACTCGGCCGTGTATCTCTGTGCCAGCAGCCGGGACAGGAAGGCAATGAGCAGTTCTTCGGGCCA		1	0.0015037593984962407	41	TCRBV11	TCRBV11				TCRBV11-02,TCRBV11-03		TCRBD01-01*01	TCRBD01	TCRBD01-01	01				TCRBJ02-01*01	TCRBJ02	TCRBJ02-01	01				5	4	0	4	1	6	40	52	53	61	65	1	Out	VDJ
AGCTCTCTGGAGCTGGGGGACTCAGCTTTGTATTTCTGTGCCAGCAGCGTTAGCGGGGGGGCCGGAGAGACCCAGTACTTCGGGCCA	CASSVSGGAGETQYF	1	0.0015037593984962407	45	TCRBV09-01*01	TCRBV09	TCRBV09-01	01				TCRBD02-01*01	TCRBD02	TCRBD02-01	01				TCRBJ02-05*01	TCRBJ02	TCRBJ02-05	01				2	4	5	0	0	4	36	-1	50	61	65	1	In	VDJ
CCCAGCCCCAACCAGACCTCTCTGTACTTCTGTGCCAGCAGTTTATGGTCGGCGGGGCGGGTCACAGATACGCAGTATTTTGGCCCA	CASSLWSAGRVTDTQYF	1	0.0015037593984962407	51	TCRBV27-01*01	TCRBV27	TCRBV27-01	01				TCRBD02-01*01	TCRBD02	TCRBD02-01	01				TCRBJ02-03*01	TCRBJ02	TCRBJ02-03	01				1	5	7	3	5	2	30	46	51	57	62	1	In	VDJ
ATCCAGCGCACAGAGCAGCGGGACTCGGCCATGTATCGCTGTGCCAGCAGCTTAACCCCCCAGTACACTGAAGCTTTCTTTGGACAA	CASSLTPQYTEAFF	1	0.0015037593984962407	42	TCRBV07-06*01	TCRBV07	TCRBV07-06	01				TCRBD01-01*01	TCRBD01	TCRBD01-01	01				TCRBJ01-01*01	TCRBJ01	TCRBJ01-01	01				2	1	4	5	6	3	39	54	60	63	64	1	In	VDJ
GTGAACGCCTTGGAGCTGGACGACTCGGCCCTGTATCTCTGTGCCAGCAGCCCCCAGGGGATCTCCTACGAGCAGTACTTCGGGCCG	CASSPQGISYEQYF	1	0.0015037593984962407	42	TCRBV05-04*01	TCRBV05	TCRBV05-04	01				TCRBD01-01*01	TCRBD01	TCRBD01-01	01				TCRBJ02-07*01	TCRBJ02	TCRBJ02-07	01				4	2	4	2	3	0	39	51	54	60	62	1	In	VDJ
GGGGGACTCGGCCATGTATCTCTGTGCCAGCAGCTTAATGGCCAAACAGGGTCGAGGGATAACAATGGGGAGCTGTTTTTTGGAGAA		1	0.0015037593984962407	59	TCRBV07-09*01	TCRBV07	TCRBV07-09	01				TCRBD01-01*01	TCRBD01	TCRBD01-01	01				TCRBJ02-02*01	TCRBJ02	TCRBJ02-02	01				2	15	3	3	8	8	22	37	45	51	66	1	Out	VDJ
CTGAGGATCCAGCAGGTAGTGCGAGGAGATTCGGCAGCTTATTTCTGTGCCAGCTCCCTTAAGGGCACTGAAGCTTTCTTTGGACAA	CASSLKGTEAFF	1	0.0015037593984962407	36	TCRBV18-01*01	TCRBV18	TCRBV18-01	01								TCRBD01,TCRBD02	TCRBD01-01,TCRBD02-01		TCRBJ01-01*01	TCRBJ01	TCRBJ01-01	01				6	0	5	3	5	4	45	56	61	-1	65	1	In	VDJ
CTGACTGTGAGCAACATGAGCCCTGAAGACAGCAGCATATATCTCTGCAGCGCCACGGATTCGGACACTCGATACACCTTCGGTTCG	CSATDSDTRYTF	1	0.0015037593984962407	36	TCRBV29-01*03	TCRBV29	TCRBV29-01	03				TCRBD01-01*01	TCRBD01	TCRBD01-01	01				TCRBJ01-02*01	TCRBJ01	TCRBJ01-02	01				6	5	1	6	9	11	45	53	62	67	72	1	In	VDJ
ATGAGCTCCTTGGAGCTGGGGGACTCAGCCCTGTACTTCTGTGCCAGCAGCCGGGGTCCTTATAATTCACCCCTCCACTTTGGGAAC	CASSRGPYNSPLHF	1	0.0015037593984962407	42	TCRBV13-01*01	TCRBV13	TCRBV13-01	01				TCRBD02-01*01	TCRBD02	TCRBD02-01	01				TCRBJ01-06*02	TCRBJ01	TCRBJ01-06	02				5	4	8	3	0	4	39	-1	51	56	60	1	In	VDJ
CCAACCAGACAGCTCTTTACTTCTGTGCCACCAGTGATTGCTGGGACAGGGGGAAGGTCAACTAATGAAAAACTGTTTTTTGGCAGT		1	0.0015037593984962407	58	TCRBV24-01*01	TCRBV24	TCRBV24-01	01				TCRBD01-01*01	TCRBD01	TCRBD01-01	01				TCRBJ01-04*01	TCRBJ01	TCRBJ01-04	01				2	5	0	1	3	0	23	39	42	53	58	1	Out	VDJ
ATCCAGCGCACAGAGCGGGGGGACTCAGCCGTGTATCTCTGTGCCAGCAGCTTAAAGGGGGGCCACTACGAGCAGTACTTCGGGCCG	CASSLKGGHYEQYF	1	0.0015037593984962407	42	TCRBV07-03*01	TCRBV07	TCRBV07-03	01								TCRBD01,TCRBD02	TCRBD01-01,TCRBD02-01		TCRBJ02-07*01	TCRBJ02	TCRBJ02-07	01				1	4	5	1	0	3	39	-1	55	61	65	1	In	VDJ
TGGAGTCTGCCAGGCCCTCACATACCTCTCAGTACCTCTGTGCCAGCAGTGAATATGGGGTAGCACAATGAGCAGTTCTTCGGGCCA		1	0.0015037593984962407	43	TCRBV25-01*01	TCRBV25	TCRBV25-01	01								TCRBD01,TCRBD02	TCRBD01-01,TCRBD02-01		TCRBJ02-01*01	TCRBJ02	TCRBJ02-01	01				0	4	6	2	1	5	38	55	56	60	64	1	Out	VDJ
GTGACATCGGCCCAAAAGAACCCGACAGCTTTCTATCTCTGTGCCAGTAGTATAGGGGGGGACGCAGATACGCAGTATTTTGGCCCA	CASSIGGDADTQYF	1	0.0015037593984962407	42	TCRBV19-01*01	TCRBV19	TCRBV19-01	01				TCRBD02-01*01	TCRBD02	TCRBD02-01	01				TCRBJ02-03*01	TCRBJ02	TCRBJ02-03	01				1	3	9	1	0	4	39	-1	55	61	64	1	In	VDJ
CAGCGCACAGAGCGGGGGGACTCAGCCGTGTATCTCTGTGCCAGCAGCTTAGGACAGGGTCCCACAGATACGCAGTATTTTGGCCCA	CASSLGQGPTDTQYF	1	0.0015037593984962407	45	TCRBV07-03*01	TCRBV07	TCRBV07-03	01				TCRBD01-01*01	TCRBD01	TCRBD01-01	01				TCRBJ02-03*01	TCRBJ02	TCRBJ02-03	01				2	3	1	3	0	2	36	-1	51	59	62	1	In	VDJ
ATCCAGCGCACAGAGCAGGAGGACTCGGCCGTGTATCTCTGTGCCAGCAAACGACAGGGTTTAGCCGGGGAGCTGTTTTTTGGAGAA	CASKRQGLAGELFF	1	0.0015037593984962407	42	TCRBV07-02	TCRBV07	TCRBV07-02				01,02	TCRBD01-01*01	TCRBD01	TCRBD01-01	01				TCRBJ02-02*01	TCRBJ02	TCRBJ02-02	01				7	5	2	3	3	6	39	49	52	59	64	1	In	VDJ
CTGAATGTGAACGCCTTGTTGCTGGGGGACTCGGCCCTCTATCTCTGTGCCAGCAGCGTGGGGAATCAGCCCCAGCATTTTGGTGAT	CASSVGNQPQHF	1	0.0015037593984962407	36	TCRBV05-06*01	TCRBV05	TCRBV05-06	01								TCRBD01,TCRBD02	TCRBD01-01,TCRBD02-01		TCRBJ01-05*01	TCRBJ01	TCRBJ01-05	01				0	0	0	10	0	4	45	-1	61	-1	63	1	In	VDJ
ATCCAGCGCACAGAGCAGGGGGACTCGGCCATGTATCTCTGTGCCAGCAGCTTAGGAGGGGTTGGCCAGCCCCAGCATTTTGGTGAT	CASSLGGVGQPQHF	1	0.0015037593984962407	42	TCRBV07-09*01	TCRBV07	TCRBV07-09	01								TCRBD01,TCRBD02	TCRBD01-01,TCRBD02-01		TCRBJ01-05*01	TCRBJ01	TCRBJ01-05	01				1	5	5	2	1	7	39	55	56	61	66	1	In	VDJ
ACCTTGGAGCTGGGGGACTCGGCCCTTTATCTTTGCGCCAGCACAAGCTTTAGCGGGGGGCGTTACAATGAGCAGTTCTTCGGGCCA	CASTSFSGGRYNEQFF	1	0.0015037593984962407	48	TCRBV05-01*01	TCRBV05	TCRBV05-01	01				TCRBD02-01*01	TCRBD02	TCRBD02-01	01				TCRBJ02-01*01	TCRBJ02	TCRBJ02-01	01				6	3	5	1	7	4	33	43	50	60	63	1	In	VDJ
CGCACAGAGCAGGAGGACTCCGCCGTGTATCTCTGTGCCAGCAGCTTAGAAGGGTGGCGGACGAACACTGAAGCTTTCTTTGGACAA	CASSLEGWRTNTEAFF	1	0.0015037593984962407	48	TCRBV07-08*01	TCRBV07	TCRBV07-08	01								TCRBD01,TCRBD02	TCRBD01-01,TCRBD02-01		TCRBJ01-01*01	TCRBJ01	TCRBJ01-01	01				1	0	1	7	9	1	33	49	58	-1	62	1	In	VDJ
AACGCCTTGTTGCTGGGGGACTCGGCCCTCTATCTCTGTGCCAGCAGCCTGCCGACAGCAACTAATGAAAAACTGTTTTTTGGCAGT	CASSLPTATNEKLFF	1	0.0015037593984962407	45	TCRBV05-06*01	TCRBV05	TCRBV05-06	01				TCRBD01-01*01	TCRBD01	TCRBD01-01	01				TCRBJ01-04*01	TCRBJ01	TCRBJ01-04	01				4	0	2	5	5	0	36	48	53	-1	58	1	In	VDJ
ACGTTGGCGTCTGCTGTACCCTCTCAGACATCTGTGTACTTCTGTGCCAGCAGTGACTCTACAGAGGGGCCCCAGCATTTTGGTGAT	CASSDSTEGPQHF	1	0.0015037593984962407	39	TCRBV06-04*01	TCRBV06	TCRBV06-04	01				TCRBD02-01*02	TCRBD02	TCRBD02-01	02				TCRBJ01-05*01	TCRBJ01	TCRBJ01-05	01				0	0	11	0	4	9	42	59	63	-1	68	1	In	VDJ
ATCCGGTCCACAAAGCTGGAGGACTCAGCCATGTACTTCTGTGCCAGCAGTATAGGAACAGGGGGTCAGCCCCAGCATTTTGGTGAT	CASSIGTGGQPQHF	1	0.0015037593984962407	42	TCRBV02-01	TCRBV02	TCRBV02-01				01,03	TCRBD01-01*01	TCRBD01	TCRBD01-01	01				TCRBJ01-05*01	TCRBJ01	TCRBJ01-05	01				5	0	3	1	6	6	39	51	57	-1	65	1	In	VDJ
ACGTTGGCGTCTGCTGTACCCTCTCAGACATCTGTGTACTTCTGTGCCAGCAGTGAGGCTTCGGAGCAGCCCCAGCATTTTGGTGAT	CASSEASEQPQHF	1	0.0015037593984962407	39	TCRBV06-04*01	TCRBV06	TCRBV06-04	01				TCRBD02-01*02	TCRBD02	TCRBD02-01	02				TCRBJ01-05*01	TCRBJ01	TCRBJ01-05	01				3	0	10	2	6	7	42	56	62	-1	66	1	In	VDJ
TGTTGCTGGGGGACTCGGCCCTCTATCTCTGTGCCAGCATCACGTGCAATAGTCACAAGTCGGGCCAACGTCCTGACTTTCGGGGCC		1	0.0015037593984962407	52	TCRBV05-06*01	TCRBV05	TCRBV05-06	01								TCRBD01,TCRBD02	TCRBD01-01,TCRBD02-01		TCRBJ02-06*01	TCRBJ02	TCRBJ02-06	01				6	4	3	6	15	5	29	39	54	57	61	1	Out	VDJ
CACACCAGCCAAACAGCTTTGTACTTCTGTCCTGGGAGCCACTCGCGAAAGCGAACAAGTCGGGCCAACGTCCTGACTTTCGGGGCC	CPGSHSRKRTSRANVLTF	1	0.0015037593984962407	54	TCRBV22-01*01	TCRBV22	TCRBV22-01	01				TCRBD02-01	TCRBD02	TCRBD02-01				01,02	TCRBJ02-06*01	TCRBJ02	TCRBJ02-06	01				4	8	6	6	10	5	27	39	49	53	61	1	In	VDJ
AAGATCCGGTCCACAAAGCTGGAGGACTCAGCCATGTACTTCTGTGCCAGCAGTTTGGGAATTCAAGAGACCCAGTACTTCGGGCCA	CASSLGIQETQYF	1	0.0015037593984962407	39	TCRBV02-01	TCRBV02	TCRBV02-01				01,03					TCRBD01,TCRBD02	TCRBD01-01,TCRBD02-01		TCRBJ02-05*01	TCRBJ02	TCRBJ02-05	01				5	3	0	8	2	2	42	54	56	60	63	1	In	VDJ
ATTCTGGAGTCCGCCAGCACCAACCAGACATCTATGTACCTCTGTGCCAGCACCCGGGGGGGGCTATTAACGCAGTATTTTGGCCCA	CASTRGGLLTQYF	1	0.0015037593984962407	39	TCRBV28-01*01	TCRBV28	TCRBV28-01	01				TCRBD02-01*01	TCRBD02	TCRBD02-01	01				TCRBJ02-03*01	TCRBJ02	TCRBJ02-03	01				7	7	8	0	2	9	42	52	54	62	69	1	In	VDJ
ACTCTGGAGTCAGCTACCAGCTCCCAGACATCTGTGTACTTCTGTGCCATCAGCGACAGGGTAGACGGTGAGCAGTTCTTCGGGCCA	CAISDRVDGEQFF	1	0.0015037593984962407	39	TCRBV10-03*01	TCRBV10	TCRBV10-03	01				TCRBD01-01*01	TCRBD01	TCRBD01-01	01				TCRBJ02-01*01	TCRBJ02	TCRBJ02-01	01				6	7	2	3	1	9	42	53	54	61	68	1	In	VDJ
CAGCAGGTAGTGCGAGGAGATTCGGCAGCTTATTTCTGTGCCAGCTCAAACAGGGCCGGCCTGAGGGAGACCCAGTACTTCGGGCCA	CASSNRAGLRETQYF	1	0.0015037593984962407	45	TCRBV18-01*01	TCRBV18	TCRBV18-01	01				TCRBD01-01*01	TCRBD01	TCRBD01-01	01				TCRBJ02-05*01	TCRBJ02	TCRBJ02-05	01				5	11	3	3	1	5	36	48	49	55	66	1	In	VDJ
GCCTTGGAGCTGGGGGACTCGGCCCTGTATCTCTGTGCCAGAACCCAATAGCGGGGGGGCCATTCCGGGGAGCTGTTTTTTGGAGAA	CARTQ*RGGHSGELFF	1	0.0015037593984962407	48	TCRBV05-03	TCRBV05	TCRBV05-03				01,02	TCRBD02-01*01	TCRBD02	TCRBD02-01	01				TCRBJ02-02*01	TCRBJ02	TCRBJ02-02	01				6	5	5	0	5	6	33	43	48	59	64	1	Stop	VDJ
AATGTGAACGCCTTGGAGCTGGACGACTCGGCCCTGTATCTCTGTGCCAGCAGCTATGAAGGGCCACATGAAGCTTTCTTTGGACAA	CASSYEGPHEAFF	1	0.0015037593984962407	39	TCRBV05-04*01	TCRBV05	TCRBV05-04	01								TCRBD01,TCRBD02	TCRBD01-01,TCRBD02-01		TCRBJ01-01*01	TCRBJ01	TCRBJ01-01	01				3	5	5	3	4	7	42	55	59	63	68	1	In	VDJ
NTGTCGGCTGCTCCCTCCCAGACATCTGTGTACTTCTGTGCCAGCAGTTCGACAGGGCGAACTAATGAAAAACTGTTTTTTGGCAGT	CASSSTGRTNEKLFF	1	0.0015037593984962407	45	TCRBV06-05*01	TCRBV06	TCRBV06-05	01				TCRBD01-01*01	TCRBD01	TCRBD01-01	01				TCRBJ01-04*01	TCRBJ01	TCRBJ01-04	01				4	2	2	3	1	1	36	49	50	57	59	1	In	VDJ
ACAGTGACCAGTGCCCATCCTGAAGACAGCAGCTTCTACATCTGCAGTGCTAGAACTGACCCGGATCAGCCCCAGCATTTTGGTGAT	CSARTDPDQPQHF	1	0.0015037593984962407	39	TCRBV20	TCRBV20				TCRBV20-01,TCRBV20-or09_02						TCRBD01,TCRBD02	TCRBD01-01,TCRBD02-01		TCRBJ01-05*01	TCRBJ01	TCRBJ01-05	01				2	4	2	7	3	5	42	54	57	60	64	1	In	VDJ
NNNNTGTCGGCTGCTCCCTCCCAGACATCTGTGTACTTCTGTGCCACGTTTCCGGGACGTACGCACTATGGCTACACCTTCGGTTCG	CATFPGRTHYGYTF	1	0.0015037593984962407	42	TCRBV06-05*01	TCRBV06	TCRBV06-05	01								TCRBD01,TCRBD02	TCRBD01-01,TCRBD02-01		TCRBJ01-02*01	TCRBJ01	TCRBJ01-02	01				10	6	0	7	7	3	39	46	53	58	64	1	In	VDJ
CAGCCTGCAGAACTGGAGGATTCTGGAGTTTATTTCTGTGCCAGCAGCCCTCCCCTGGTCAGTTACAATGAGCAGTTCTTCGGGCCA	CASSPPLVSYNEQFF	1	0.0015037593984962407	45	TCRBV14-01*01	TCRBV14	TCRBV14-01	01				TCRBD01-01*01	TCRBD01	TCRBD01-01	01				TCRBJ02-01*01	TCRBJ02	TCRBJ02-01	01				4	1	4	5	10	4	36	49	59	62	63	1	In	VDJ
GGAGCTTGGTGACTCTGCTGTGTATTTCTGTGCCAGCAGCCAAGAAATATTTTCAGGGTCATGAACACTGAAGCTTTCTTTGGACAA		1	0.0015037593984962407	53	TCRBV03-01/03-02*01	TCRBV03	TCRBV03-01/03-02	01				TCRBD01-01*01	TCRBD01	TCRBD01-01	01				TCRBJ01-01*01	TCRBJ01	TCRBJ01-01	01				0	3	4	3	8	0	28	45	53	58	61	1	Out	VDJ
AATGTGAGCACCTTGGAGCTGGGGGACTCGGCCCTTTATCTTTGCGCCAGCAGCCGGGACAGGGGAGACACCATATATTTTGGAGAG	CASSRDRGDTIYF	1	0.0015037593984962407	39	TCRBV05-01*01	TCRBV05	TCRBV05-01	01				TCRBD01-01*01	TCRBD01	TCRBD01-01	01				TCRBJ01-03*01	TCRBJ01	TCRBJ01-03	01				4	2	0	2	1	8	42	54	55	65	67	1	In	VDJ
GAGTTGGCTGCTCCCTCCCAGACATCTGTGTACTTCTGTGCCAGCAGTACCGGGACACCCGGGGTGAATGAGCAGTTCTTCGGGCCA	CASSTGTPGVNEQFF	1	0.0015037593984962407	45	TCRBV06-06	TCRBV06	TCRBV06-06				01,04	TCRBD01-01*01	TCRBD01	TCRBD01-01	01				TCRBJ02-01*01	TCRBJ02	TCRBJ02-01	01				5	9	0	6	3	7	36	48	51	57	66	1	In	VDJ
NTGTCGGCTGCTCCCTCCCAAACATCTGTGTACTTCTGTGCCAGCAGCCTGGTGGGGCTAGGTAATCAGCCCCAGCATTTTGGTGAT	CASSLVGLGNQPQHF	1	0.0015037593984962407	45	TCRBV06-02*02	TCRBV06	TCRBV06-02	02				TCRBD01-01*01	TCRBD01	TCRBD01-01	01				TCRBJ01-05*01	TCRBJ01	TCRBJ01-05	01				2	5	7	0	4	4	36	49	53	58	63	1	In	VDJ
CTGACTGTGAGCAACATGAGCCCTGAAGACAGCAGCATATATCTCTGCAGCGTTGAACAGGGAGGGTATGGCTACACCTTCGGTTCG	CSVEQGGYGYTF	1	0.0015037593984962407	36	TCRBV29-01	TCRBV29	TCRBV29-01				01,02	TCRBD02-01*02	TCRBD02	TCRBD02-01	02				TCRBJ01-02*01	TCRBJ01	TCRBJ01-02	01				2	0	9	0	2	5	45	57	59	-1	66	1	In	VDJ
ATCCAGCGCACAGAGCAGGAGGACTCCGCCGTGTATCTCTGTGCCAGCAGCTTTTGGGGGCTCTCCTACGAGCAGTACTTCGGGCCG	CASSFWGLSYEQYF	1	0.0015037593984962407	42	TCRBV07-08*01	TCRBV07	TCRBV07-08	01				TCRBD01-01*01	TCRBD01	TCRBD01-01	01				TCRBJ02-07*01	TCRBJ02	TCRBJ02-07	01				3	1	6	0	2	0	39	53	55	61	62	1	In	VDJ
CTGAGCTCTCTGGAGCTGGGGGACTCAGCTTTGTATTTCTGTGCCAGCAGCCCCGGACTAGCCACCTACGAGCAGTACTTCGGGCCG	CASSPGLATYEQYF	1	0.0015037593984962407	42	TCRBV09-01*01	TCRBV09	TCRBV09-01	01				TCRBD02-01	TCRBD02	TCRBD02-01				01,02	TCRBJ02-07*01	TCRBJ02	TCRBJ02-07	01				4	2	1	7	3	2	39	51	54	62	64	1	In	VDJ
TCGGCTGCTCCCTCCCAGACATCTGTGTACTTCTGTGCCAGCAACCGGGACACCCGGGCCTCATACAATGAGCAGTTCTTCGGGCCA	CASNRDTRASYNEQFF	1	0.0015037593984962407	48	TCRBV06	TCRBV06				TCRBV06-01,TCRBV06-05		TCRBD01-01*01	TCRBD01	TCRBD01-01	01				TCRBJ02-01*01	TCRBJ02	TCRBJ02-01	01				7	11	0	6	3	4	33	43	46	52	63	1	In	VDJ
CGCACAGAGCAGGAGGACTCGGCCGTGTATCTCTGTGCCAGCAGCTTAGGGTGGGCGGGGGGAGACAATGAGCAGTTCTTCGGGCCA	CASSLGWAGGDNEQFF	1	0.0015037593984962407	48	TCRBV07-02	TCRBV07	TCRBV07-02				01,02	TCRBD02-01*01	TCRBD02	TCRBD02-01	01				TCRBJ02-01*01	TCRBJ02	TCRBJ02-01	01				1	2	7	1	5	5	33	49	54	62	64	1	In	VDJ
CGGTCCACAAAGCTGGAGGACTCAGCCATGTACTTCTGTGCCAGCAGTGGCGTAGCGGGGTTTCAAGAGACCCAGTACTTCGGGCCA	CASSGVAGFQETQYF	1	0.0015037593984962407	45	TCRBV02-01	TCRBV02	TCRBV02-01				01,03	TCRBD02-01*01	TCRBD02	TCRBD02-01	01				TCRBJ02-05*01	TCRBJ02	TCRBJ02-05	01				4	3	5	3	3	2	36	49	52	60	63	1	In	VDJ
CACACAGCAGGAGGACTCCGCCGTGTATCTCTGTGCCAGCAGCGGGACCGAGTTTACCCGAAGACCTATGGCTACACCTTCGGTTCG		1	0.0015037593984962407	50	TCRBV07-08	TCRBV07	TCRBV07-08				01,03					TCRBD01,TCRBD02	TCRBD01-01,TCRBD02-01		TCRBJ01-02*01	TCRBJ01	TCRBJ01-02	01				5	17	0	7	0	4	31	-1	43	48	65	1	Out	VDJ
AGTTTGGGGACTCGGCCATGTATCTCTGTGCCAGCAGCACTCGCAGTAAGGCTGACAAGTCGGGCCAACGTCCTGACTTTCGGGGCC		1	0.0015037593984962407	55	TCRBV11	TCRBV11				TCRBV11-01,TCRBV11-03		TCRBD01-01*01	TCRBD01	TCRBD01-01	01				TCRBJ02-06*01	TCRBJ02	TCRBJ02-06	01				5	4	2	6	15	5	26	38	53	57	61	1	Out	VDJ
ATCCGCTCACCAGGCCTGGGGGACGCAGCCATGTACCTGTGTGCCACCAGCAGGTCCGGGGACGGGCAGCCCCAGCATTTTGGTGAT	CATSRSGDGQPQHF	1	0.0015037593984962407	42	TCRBV15-01*02	TCRBV15	TCRBV15-01	02								TCRBD01,TCRBD02	TCRBD01-01,TCRBD02-01		TCRBJ01-05*01	TCRBJ01	TCRBJ01-05	01				3	3	0	7	5	7	39	53	58	63	66	1	In	VDJ
GGCTGCTCCCTCCCAGACATCTGTGTACTTCTGTGCCAGCAGTTACGAACGACCCGGGACATGCAAGACGAGCAGTACTTCGGGCCG		1	0.0015037593984962407	50	TCRBV06	TCRBV06				TCRBV06-05,TCRBV06-06		TCRBD01-01*01	TCRBD01	TCRBD01-01	01				TCRBJ02-07*01	TCRBJ02	TCRBJ02-07	01				2	6	0	6	9	5	31	46	55	61	67	1	Out	VDJ
CCAGCGCACAGAGCAGGGGGACTCGGCCATGTATCTCTGTGCCAGCAGCACGGGACAGCCTGTAACACTGAAGCTTTCTTTGGACAA		1	0.0015037593984962407	44	TCRBV07-09*01	TCRBV07	TCRBV07-09	01				TCRBD01-01*01	TCRBD01	TCRBD01-01	01				TCRBJ01-01*01	TCRBJ01	TCRBJ01-01	01				5	5	0	5	2	2	37	49	51	58	63	1	Out	VDJ
ACAGTGACCAGTGCCCATCCTGAAGACAGCAGCTTCTACATCTGCAGTGCTAGGGGCCAGAATTTCTACGAGCAGTGCTTCGGGCCG	CSARGQNFYEQCF	1	0.0015037593984962407	39	TCRBV20	TCRBV20				TCRBV20-01,TCRBV20-or09_02		TCRBD01-01*01	TCRBD01	TCRBD01-01	01				TCRBJ02-07*01	TCRBJ02	TCRBJ02-07	01				3	20	8	0	0	15	42	-1	53	57	77	1	In	VDJ
AGCTTGGGGACTCGGCCATGTATCTCTGTGCCAGCAGCACTCGCAGTAAGGCTGACGAGTCGGGCCGACGTCCTGACTTTCGGGGCC		1	0.0015037593984962407	55	TCRBV11	TCRBV11				TCRBV11-01,TCRBV11-03						TCRBD01,TCRBD02	TCRBD01-01,TCRBD02-01		TCRBJ02-06*01	TCRBJ02	TCRBJ02-06	01				5	2	8	0	23	11	26	38	61	65	67	1	Out	VDJ
ATCCAGCGCACAGAGCAGGGGGATTCGGCCATGTATCTCTGTGCCAGCAGCCCTCAGGGGAGGGGTGAAAAACTGTTTTTTGGCAGT	CASSPQGRGEKLFF	1	0.0015037593984962407	42	TCRBV07-09*01	TCRBV07	TCRBV07-09	01				TCRBD02-01*02	TCRBD02	TCRBD02-01	02				TCRBJ01-04*01	TCRBJ01	TCRBJ01-04	01				5	1	9	0	6	7	39	51	57	64	65	1	In	VDJ
TTCCCTGGAGCTTGGTGACTCTGCTGTGTATTTCTGTGCCAGCAGCCGCGGACTAGCGGGGGGTACAATGAGCAGTTCTTCGGGCCA		1	0.0015037593984962407	47	TCRBV03-01/03-02*01	TCRBV03	TCRBV03-01/03-02	01				TCRBD02-01*01	TCRBD02	TCRBD02-01	01				TCRBJ02-01*01	TCRBJ02	TCRBJ02-01	01				4	0	1	1	2	4	34	47	49	-1	63	1	Out	VDJ
[truncated: 2 more columns]
