# Supplementary material for: Preoperative immune checkpoint inhibition and cryoablation in early-stage breast cancer
Source: iScience. 2024 Jan 12;27(2):108880. doi: 10.1016/j.isci.2024.108880 (PMC10850740; doi:10.1016/j.isci.2024.108880)
Supplement: Data S1. Metadata file for TCR clone abundance tables provided in the supplement [file mmc2.zip › 16-495-1TF_TCRB.tsv]

nucleotide	aminoAcid	count (templates/reads)	frequencyCount (%)	cdr3Length	vMaxResolved	vFamilyName	vGeneName	vGeneAllele	vFamilyTies	vGeneNameTies	vGeneAlleleTies	dMaxResolved	dFamilyName	dGeneName	dGeneAllele	dFamilyTies	dGeneNameTies	dGeneAlleleTies	jMaxResolved	jFamilyName	jGeneName	jGeneAllele	jFamilyTies	jGeneNameTies	jGeneAlleleTies	vDeletion	n1Insertion	d5Deletion	d3Deletion	n2Insertion	jDeletion	vIndex	n1Index	dIndex	n2Index	jIndex	estimatedNumberGenomes	sequenceStatus	cloneResolved	vOrphon	dOrphon	jOrphon	vFunction	dFunction	jFunction	fractionNucleated	vAlignLength	vAlignSubstitutionCount	vAlignSubstitutionIndexes
ATCCTGGAGTCGCCCAGCCCCAACCAGACCTCTCTGTACTTCTGTGCCAGCAGTTTACAGGGAAACACTGAAGCTTTCTTTGGACAA	CASSLQGNTEAFF	78	0.05782060785767235	39	TCRBV27-01*01	TCRBV27	TCRBV27-01	01				TCRBD01-01*01	TCRBD01	TCRBD01-01	01				TCRBJ01-01*01	TCRBJ01	TCRBJ01-01	01				2	1	4	3	0	2	42	-1	57	62	63	78	In	VDJ
ATCCTGGAGTCGCCCAGCCCCAACCAGACCTCTCTGTACTTCTGTGCCAGCAGTTTACAGGGGAACACTGAAGCTTTCTTTGGACAA	CASSLQGNTEAFF	34	0.025203854707190512	39	TCRBV27-01*01	TCRBV27	TCRBV27-01	01				TCRBD01-01*01	TCRBD01	TCRBD01-01	01				TCRBJ01-01*01	TCRBJ01	TCRBJ01-01	01				2	0	4	3	0	1	42	-1	57	-1	62	34	In	VDJ
GACCAGTGCCCATCCTGAAGACAGCAGCTTCTACATCTGCAGTGCTAGAGCCAAACAGATAGCAATCAGCCCCAGCATTTTGGTGAT		20	0.014825796886582653	44	TCRBV20	TCRBV20				TCRBV20-01,TCRBV20-or09_02		TCRBD01-01*01	TCRBD01	TCRBD01-01	01				TCRBJ01-05*01	TCRBJ01	TCRBJ01-05	01				1	1	3	5	4	0	37	50	54	58	59	20	Out	VDJ
CTGAATGTGAACGCCTTGTTGCTGGGGGACTCGGCCCTCTATCTCTGTGCCAGCAGCTCCGGGACAGATGGCTACACCTTCGGTTCG	CASSSGTDGYTF	6	0.004447739065974796	36	TCRBV05-06*01	TCRBV05	TCRBV05-06	01				TCRBD01-01*01	TCRBD01	TCRBD01-01	01				TCRBJ01-02*01	TCRBJ01	TCRBJ01-02	01				3	0	0	5	2	6	45	58	60	-1	67	6	In	VDJ
AGCCTGCAGAGCAGGGGGACTCGGCCGTGTATGTCTGTGCAAGTCGCTTAGAGGACAGGAGAGCTGGAGACCCAGTACTTCGGGCCA		2	0.0014825796886582653	46	TCRBV12-02*01	TCRBV12	TCRBV12-02	01				TCRBD01-01*01	TCRBD01	TCRBD01-01	01				TCRBJ02-05*01	TCRBJ02	TCRBJ02-05	01				1	7	1	4	1	5	35	51	52	59	66	2	Out	VDJ
AAGATCCAGCCTGCAGAGCTTGGGGACTCGGCCGTGTATCTCTGTGCCAGCAGCTCCGGACAGGGCGATACGCAGTATTTTGGCCCA	CASSSGQGDTQYF	6	0.004447739065974796	39	TCRBV11-03*01	TCRBV11	TCRBV11-03	01				TCRBD01-01*01	TCRBD01	TCRBD01-01	01				TCRBJ02-03*01	TCRBJ02	TCRBJ02-03	01				4	1	1	3	2	6	42	55	57	65	66	6	In	VDJ
AAGATCCAGCCTGCAGAGCTTGGGGACTCGGCCATGTATCTCTGTGCCAGCAGCTTATTGGGGGGCTATGGCTACACCTTCGGTTCG	CASSLLGGYGYTF	2	0.0014825796886582653	39	TCRBV11-01*01	TCRBV11	TCRBV11-01	01				TCRBD02-01*01	TCRBD02	TCRBD02-01	01				TCRBJ01-02*01	TCRBJ01	TCRBJ01-02	01				2	0	9	1	2	4	42	57	59	-1	65	2	In	VDJ
ACCAGTGCCCATCCTGAAGACAGCAGCTTCTACATCTGCAGTGCCCCGAGGTCCCGACAGGGGGCCTACGAGCAGTACTTCGGGCCG	CSAPRSRQGAYEQYF	7	0.005189028910303929	45	TCRBV20	TCRBV20				TCRBV20-01,TCRBV20-or09_02		TCRBD01-01*01	TCRBD01	TCRBD01-01	01				TCRBJ02-07*01	TCRBJ02	TCRBJ02-07	01				6	0	2	1	11	2	36	44	55	-1	64	7	In	VDJ
GAGCTTGGGGACTCGGCCGTGTATCTCTGTGCCAGCAGCTTAGATCGAACTACAAATCACCTTAACTATGGCTACACCTTCGGTTCG	CASSLDRTTNHLNYGYTF	1	7.412898443291327E-4	54	TCRBV11-03*01	TCRBV11	TCRBV11-03	01				TCRBD02-01	TCRBD02	TCRBD02-01				01,02	TCRBJ01-02*01	TCRBJ01	TCRBJ01-02	01				0	10	3	9	4	1	27	44	48	52	62	1	In	VDJ
CCCTCAGAACCCAGGGACTCAGCTGTGTATTTTTGTGCTAGTGGTTTGGAGGGGGCGTTTGCTAATGAAAAACTGTTTTTTGGCAGT	CASGLEGAFANEKLFF	5	0.0037064492216456633	48	TCRBV12-05*01	TCRBV12	TCRBV12-05	01				TCRBD01-01*01	TCRBD01	TCRBD01-01	01				TCRBJ01-04*01	TCRBJ01	TCRBJ01-04	01				1	5	5	0	0	3	33	-1	49	56	61	5	In	VDJ
TCTAAGAAGCTCCTTCTCAGTGACTCTGGCTTCTATCTCTGTGCCTCCAACCAACGGGGTATGAACACTGAAGCTTTCTTTGGACAA	CASNQRGMNTEAFF	1	7.412898443291327E-4	42	TCRBV30-01	TCRBV30	TCRBV30-01				01,05	TCRBD02-01*01	TCRBD02	TCRBD02-01	01				TCRBJ01-01*01	TCRBJ01	TCRBJ01-01	01				7	2	8	3	8	0	39	46	54	59	61	1	In	VDJ
GGAGCTTGGTGACTCTGCTGTGTATTTCTGTGCCAGCAGCCGATCGAATATTTCATACATCATAATTCACCCCTCCACTTTGGGAAC		1	7.412898443291327E-4	53	TCRBV03-01/03-02*01	TCRBV03	TCRBV03-01/03-02	01				TCRBD01-01*01	TCRBD01	TCRBD01-01	01				TCRBJ01-06*02	TCRBJ01	TCRBJ01-06	02				4	2	3	6	15	5	28	41	56	59	61	1	Out	VDJ
CCAACCAGACAGCTCTTTACTTCTGTGCCACCAGTGATTGCTGGGACAGGGGGAAGGTCAACTAATGAAAAACTGTTTTTTGGCAGT		5	0.0037064492216456633	58	TCRBV24-01*01	TCRBV24	TCRBV24-01	01				TCRBD01-01*01	TCRBD01	TCRBD01-01	01				TCRBJ01-04*01	TCRBJ01	TCRBJ01-04	01				2	5	0	1	3	0	23	39	42	53	58	5	Out	VDJ
AAGAAGCTCCTTCTCAGTGACTCTGGCTTCTATCTCTGTGCCTTAATAATACCGGGACCGTCCTACAATGAGCAGTTCTTCGGGCCA	CALIIPGPSYNEQFF	4	0.0029651593773165306	45	TCRBV30-01	TCRBV30	TCRBV30-01				01,05					TCRBD01,TCRBD02	TCRBD01-01,TCRBD02-01		TCRBJ02-01*01	TCRBJ02	TCRBJ02-01	01				7	2	0	7	10	1	36	43	53	58	60	4	In	VDJ
TCAGCTACCAGCTCCCAGACATCTGTGTACTTCTGTGCCATCAGTGCAAGGGCAGGGAGCTCCTACAATGAGCAGTTCTTCGGGCCA	CAISARAGSSYNEQFF	1	7.412898443291327E-4	48	TCRBV10-03*01	TCRBV10	TCRBV10-03	01								TCRBD01,TCRBD02	TCRBD01-01,TCRBD02-01		TCRBJ02-01*01	TCRBJ02	TCRBJ02-01	01				4	2	4	3	6	0	33	46	52	57	59	1	In	VDJ
CTGAAGGTGCAGCCTGCAGAACTGGAGGATTCTGGAGTTTATTTCTGTGCCAGCAGCCCCCCATACAGGCCCGGTTCCTTTGGCAGT	CASSPPYRPGSF	7	0.005189028910303929	36	TCRBV14-01*01	TCRBV14	TCRBV14-01	01				TCRBD01-01*01	TCRBD01	TCRBD01-01	01				TCRBJ01-04*01	TCRBJ01	TCRBJ01-04	01				4	9	3	4	6	20	45	58	64	69	78	7	In	VDJ
NCTCTCACTGTGACATCGGCCCAAAAGAACCCGACAGCTTTCTATCTCTGTGCCAGTAGTACAGGGGGCGAGCAGTACTTCGGGCCG	CASSTGGEQYF	2	0.0014825796886582653	33	TCRBV19-01*01	TCRBV19	TCRBV19-01	01				TCRBD01-01*01	TCRBD01	TCRBD01-01	01				TCRBJ02-07*01	TCRBJ02	TCRBJ02-07	01				4	0	4	1	0	6	48	-1	61	-1	68	2	In	VDJ
ATCCTGGAGTCGCCCAGCCCCAACCAGACCTCTCTGTACTTCTGTGCCAGCAGCCTACAGGGGAACACTGAAGCTTTCTTTGGACAA	CASSLQGNTEAFF	3	0.002223869532987398	39	TCRBV27-01*01	TCRBV27	TCRBV27-01	01				TCRBD01-01*01	TCRBD01	TCRBD01-01	01				TCRBJ01-01*01	TCRBJ01	TCRBJ01-01	01				6	0	3	3	3	1	42	53	56	-1	62	3	In	VDJ
AATTCCCTGGAGCTTGGTGACTCTGCTGTGTATTTCTGTGCCAGCAGCCAAGACAGGGGGCGAGGCTATGGCTACACCTTCGGTTCG	CASSQDRGRGYGYTF	1	7.412898443291327E-4	45	TCRBV03-01/03-02*01	TCRBV03	TCRBV03-01/03-02	01				TCRBD01-01*01	TCRBD01	TCRBD01-01	01				TCRBJ01-02*01	TCRBJ01	TCRBJ01-02	01				0	4	4	0	0	4	36	-1	53	61	65	1	In	VDJ
GCTGGAGGACTCGGCCCTGTATCTCTGTGCCAGCAGCTTGGCAGGGAAACAAGGATCAATTACGGTTCACCCCTCCACTTTGGGAAC		1	7.412898443291327E-4	56	TCRBV05-08*01	TCRBV05	TCRBV05-08	01				TCRBD01-01*01	TCRBD01	TCRBD01-01	01				TCRBJ01-06*02	TCRBJ01	TCRBJ01-06	02				0	19	4	3	0	9	25	-1	41	46	65	1	Out	VDJ
ACTGTGACATCGGCCCAAAAGAACCCGACAGCTTTCTATCTCTGTGCCAGTAGTCGGGCCCCTATCTACGAGCAGTACTTCGGGCCG	CASSRAPIYEQYF	1	7.412898443291327E-4	39	TCRBV19-01*01	TCRBV19	TCRBV19-01	01								TCRBD01,TCRBD02	TCRBD01-01,TCRBD02-01		TCRBJ02-07*01	TCRBJ02	TCRBJ02-07	01				5	6	8	0	1	3	42	54	55	59	65	1	In	VDJ
CGCCCAGCCCCAACCAGACCTCTCTGTACTTCTGTGCCAGCATTGCCGCAGGGGCTATATAGCAATCAGCCCCAGCATTTTGGTGAT		1	7.412898443291327E-4	49	TCRBV27-01*01	TCRBV27	TCRBV27-01	01				TCRBD01-01*01	TCRBD01	TCRBD01-01	01				TCRBJ01-05*01	TCRBJ01	TCRBJ01-05	01				7	5	4	2	6	0	32	42	48	54	59	1	Out	VDJ
ACCAGTGCCCATCCTGAAGACAGCAGCTTCTACATCTGCAGTGCTAGAGCAAATCGACAGGGTATTGGTGGCTACACCTTCGGTTCG	CSARANRQGIGGYTF	1	7.412898443291327E-4	45	TCRBV20	TCRBV20				TCRBV20-01,TCRBV20-or09_02		TCRBD01-01*01	TCRBD01	TCRBD01-01	01				TCRBJ01-02*01	TCRBJ01	TCRBJ01-02	01				1	6	2	3	6	7	36	49	55	62	68	1	In	VDJ
AGCACCTTGGAGCTGGGGGACTCGGCCCTTTATCTTTGCGCCAGCAGCTTGTACGGGGCGGATAATTCACCCCTCCACTTTGGGAAC	CASSLYGADNSPLHF	1	7.412898443291327E-4	45	TCRBV05-01*01	TCRBV05	TCRBV05-01	01								TCRBD01,TCRBD02	TCRBD01-01,TCRBD02-01		TCRBJ01-06*02	TCRBJ01	TCRBJ01-06	02				1	2	7	0	3	5	36	51	54	59	61	1	In	VDJ
CCCTGGAGCTTGGTGACTCTGCTGTGTATTTCTGTGCCAGCAGCCAAGATGTTAGGGGAGTCGGACTATGGCTACACCTTCGGTTCG		2	0.0014825796886582653	49	TCRBV03-01/03-02*01	TCRBV03	TCRBV03-01/03-02	01								TCRBD01,TCRBD02	TCRBD01-01,TCRBD02-01		TCRBJ01-02*01	TCRBJ01	TCRBJ01-02	01				0	6	5	2	4	3	32	49	53	58	64	2	Out	VDJ
AAGATCCGGTCCACAAAGCTGGAGGACTCAGCCATGTACTTCTGTGCCAGCAGTGTAGGACAAGCCAACGTCCTGACTTTCGGGGCC	CASSVGQANVLTF	1	7.412898443291327E-4	39	TCRBV02-01	TCRBV02	TCRBV02-01				01,03	TCRBD01-01*01	TCRBD01	TCRBD01-01	01				TCRBJ02-06*01	TCRBJ02	TCRBJ02-06	01				4	1	1	6	2	7	42	55	57	62	63	1	In	VDJ
ACTCTGACAGTGACCAGTGCCCATCCTGAAGACAGCAGCTTCTACATCTGCAGTGCTAGTTCGAATTCACCCCTCCACTTTGGGAAC	CSASSNSPLHF	1	7.412898443291327E-4	33	TCRBV20-01*04	TCRBV20	TCRBV20-01	04				TCRBD02-01	TCRBD02	TCRBD02-01				01,02	TCRBJ01-06*02	TCRBJ01	TCRBJ01-06	02				2	0	8	6	1	7	48	60	61	-1	63	1	In	VDJ
CACACCCTGCAGCCAGAAGACTCGGCCCTGTATCTCTGCGCCAGCAGCCAAGATCGGAGGGGGCAAGAGACCCAGTACTTCGGGCCA	CASSQDRRGQETQYF	2	0.0014825796886582653	45	TCRBV04-03*01	TCRBV04	TCRBV04-03	01								TCRBD01,TCRBD02	TCRBD01-01,TCRBD02-01		TCRBJ02-05*01	TCRBJ02	TCRBJ02-05	01				0	0	5	1	4	2	36	53	57	-1	63	2	In	VDJ
ATTCCCTGGAGCTTGGTGACTCTGCTGTGTATTTCTGTGCCAGCAGCCAAGATGTAAGCCCGGGGGAGAAGTTACACCTTCGGTTCG		2	0.0014825796886582653	46	TCRBV03-01/03-02*01	TCRBV03	TCRBV03-01/03-02	01				TCRBD02-01*01	TCRBD02	TCRBD02-01	01				TCRBJ01-02*01	TCRBJ01	TCRBJ01-02	01				0	6	8	2	8	11	35	52	60	66	72	2	Out	VDJ
ACATCGGCCCAAAAGAACCCGACAGCTTTCTATCTCTGTGCCAGTAGTATATCGCGGCAGAACACCGGGGAGCTGTTTTTTGGAGAA	CASSISRQNTGELFF	1	7.412898443291327E-4	45	TCRBV19-01*01	TCRBV19	TCRBV19-01	01				TCRBD02-01	TCRBD02	TCRBD02-01				01,02	TCRBJ02-02*01	TCRBJ02	TCRBJ02-02	01				2	2	7	5	2	1	36	51	53	57	59	1	In	VDJ
ATCCTGGAGTCGCCCAGCCCCAACCAGACCTCTCTGTACTTCTGTGCCAGCGGGATTTACAGGGCTGATGGCTACACCTTCGGTTCG	CASGIYRADGYTF	1	7.412898443291327E-4	39	TCRBV27-01*01	TCRBV27	TCRBV27-01	01				TCRBD01-01*01	TCRBD01	TCRBD01-01	01				TCRBJ01-02*01	TCRBJ01	TCRBJ01-02	01				8	3	3	3	7	6	42	51	58	64	67	1	In	VDJ
AGCTCCTTCTCAGTGACTCTGGCTTCTATCTCTGTGCCTGGAGCGTGTTCGGGCCCCGGGAGACCCTACGAGCAGTACTTCGGGCCG		4	0.0029651593773165306	49	TCRBV30-01*01	TCRBV30	TCRBV30-01	01				TCRBD02-01*02	TCRBD02	TCRBD02-01	02				TCRBJ02-07*01	TCRBJ02	TCRBJ02-07	01				3	2	8	2	13	2	32	43	56	62	64	4	Out	VDJ
TGCTGCCTCCTCCCAGACATCTGTATATTTCTGCGCCAGCAGTGAGTGGAGGACAGGGGGCCAGGTCAGCCCCAGCATTTTGGTGAT		1	7.412898443291327E-4	50	TCRBV10-01	TCRBV10	TCRBV10-01				01,03	TCRBD01-01*01	TCRBD01	TCRBD01-01	01				TCRBJ01-05*01	TCRBJ01	TCRBJ01-05	01				1	4	1	0	3	6	31	47	50	61	65	1	Out	VDJ
NTGTCGGCTGCTCCCTCCCAGACATCTGTGTACTTCTGTGCCAGCAGCTCACAGACAGGGGGTCACTATGGCTACACCTTCGGTTCG	CASSSQTGGHYGYTF	2	0.0014825796886582653	45	TCRBV06-05*01	TCRBV06	TCRBV06-05	01				TCRBD01-01*01	TCRBD01	TCRBD01-01	01				TCRBJ01-02*01	TCRBJ01	TCRBJ01-02	01				6	2	2	1	6	3	36	47	53	62	64	2	In	VDJ
GAGTCAGCTACCCGCTCCCAGACATCTGTGTATTTCTGCGCCAGCAGTGAAGTAGCAGGAGGTCCCTACGAGCAGTACTTCGGGCCG	CASSEVAGGPYEQYF	1	7.412898443291327E-4	45	TCRBV10-02*01	TCRBV10	TCRBV10-02	01				TCRBD02-01*02	TCRBD02	TCRBD02-01	02				TCRBJ02-07*01	TCRBJ02	TCRBJ02-07	01				3	2	10	1	7	2	36	50	57	62	64	1	In	VDJ
CACTGCAGCAAGAAGACTCAGCTGCGTATCTCTGCACCAGCAGTGTCAGCTGTTTAAAGTCGGGCCAACGTCCTGACTTTCGGGGCC		1	7.412898443291327E-4	49	TCRBV01-01*01	TCRBV01	TCRBV01-01	01								TCRBD01,TCRBD02	TCRBD01-01,TCRBD02-01		TCRBJ02-06*01	TCRBJ02	TCRBJ02-06	01				6	12	4	5	3	5	32	43	46	49	61	1	Out	VDJ
CTCAGGCTGGAGTCGGCTGCTCCCTCCCAGACATCTGTGTACTTCTGTGCCAGCAGTTATCCAGGGAATGAAGCTTTCTTTGGACAA	CASSYPGNEAFF	3	0.002223869532987398	36	TCRBV06-01*01	TCRBV06	TCRBV06-01	01				TCRBD01-01*01	TCRBD01	TCRBD01-01	01				TCRBJ01-01*01	TCRBJ01	TCRBJ01-01	01				5	2	4	3	4	7	45	57	61	66	68	3	In	VDJ
ATCCAGTCCACGGAGTCAGGGGACACAGCACTGTATTTCTGTGCCAGCAGCCGACAGGGGGGCGCCGCCGAAGCTTTCTTTGGACAA	CASSRQGGAAEAFF	3	0.002223869532987398	42	TCRBV21-01*01	TCRBV21	TCRBV21-01	01				TCRBD01-01*01	TCRBD01	TCRBD01-01	01				TCRBJ01-01*01	TCRBJ01	TCRBJ01-01	01				5	8	2	1	1	8	39	51	52	61	69	3	In	VDJ
GTGAGCACCTTGGAGCTGGGGGACTCGGCCCTTTATCTTTGCGCCAGCAGCTTGGGACAGGGATCCTACGAGCAGTACTTCGGGCCG	CASSLGQGSYEQYF	1	7.412898443291327E-4	42	TCRBV05-01*01	TCRBV05	TCRBV05-01	01				TCRBD01-01*01	TCRBD01	TCRBD01-01	01				TCRBJ02-07*01	TCRBJ02	TCRBJ02-07	01				0	1	2	3	0	1	39	-1	55	62	63	1	In	VDJ
GTGACCAGTGCCCATCCTGAAGACAGCAGCTTCTACATCTGCAGTGCTAGAGAGTATCTCTTCAATCAGCCCCAGCATTTTGGTGAT	CSAREYLFNQPQHF	1	7.412898443291327E-4	42	TCRBV20	TCRBV20				TCRBV20-01,TCRBV20-or09_02		TCRBD02-01	TCRBD02	TCRBD02-01				01,02	TCRBJ01-05*01	TCRBJ01	TCRBJ01-05	01				0	3	4	10	4	3	39	53	57	59	62	1	In	VDJ
CCTTCACCTACACGCCCTGCAGCCAGAAGACTCAGCCCTGTATCTCTGCGCCAGCAGCCAAGGTCCCGGCCCCAGCATTTTGGTGAT		2	0.0014825796886582653	35	TCRBV04-01*01	TCRBV04	TCRBV04-01	01				TCRBD02-01	TCRBD02	TCRBD02-01				01,02	TCRBJ01-05*01	TCRBJ01	TCRBJ01-05	01				1	0	8	6	4	9	46	62	66	-1	68	2	Out	VDJ
GGAGTCAGGGGACACAGCACTGTATTTCTGTGCCAGCAGCATGGAAAGTCGGGGAGCTCCTATAATTCACCCCTCCACTTTGGGAAC		1	7.412898443291327E-4	53	TCRBV21-01*01	TCRBV21	TCRBV21-01	01				TCRBD02-01	TCRBD02	TCRBD02-01				01,02	TCRBJ01-06*02	TCRBJ01	TCRBJ01-06	02				4	2	8	3	8	0	28	41	49	54	56	1	Out	VDJ
AATGTGAGCACCTTGGAGCTGGGGGACTCGGCCCTTTATCTTTGCGCCAGCAGCGCCACAGGGAATTCACCCCTCCACTTTGGGAAC	CASSATGNSPLHF	1	7.412898443291327E-4	39	TCRBV05-01*01	TCRBV05	TCRBV05-01	01				TCRBD01-01*01	TCRBD01	TCRBD01-01	01				TCRBJ01-06*02	TCRBJ01	TCRBJ01-06	02				4	0	3	3	3	7	42	54	57	-1	63	1	In	VDJ
CTGGAGTCCGCCAGCACCAACCAGACATCTATGTACCTCTGTGCCAGCAGTTTGAAGATGGGGCACTATGGCTACACCTTCGGTTCG	CASSLKMGHYGYTF	1	7.412898443291327E-4	42	TCRBV28-01*01	TCRBV28	TCRBV28-01	01				TCRBD01-01*01	TCRBD01	TCRBD01-01	01				TCRBJ01-02*01	TCRBJ01	TCRBJ01-02	01				3	0	7	0	6	3	39	53	59	-1	64	1	In	VDJ
ATCCAGCGCACAGAGCAGGGGGACTCGGCCATGTATCTCTGTGCCAGCAGCCTCGGTCGACCAAACTATGGCTACACCTTCGGTTCG	CASSLGRPNYGYTF	1	7.412898443291327E-4	42	TCRBV07-09*01	TCRBV07	TCRBV07-09	01								TCRBD01,TCRBD02	TCRBD01-01,TCRBD02-01		TCRBJ01-02*01	TCRBJ01	TCRBJ01-02	01				5	2	2	7	7	2	39	51	58	61	63	1	In	VDJ
AATGTGAACGCCTTGTTGCTGGGGGACTCGGCCCTCTATCTCTGTGCCAGCACCTCGGGACTCAGCAATGAGCAGTTCTTCGGGCCA	CASTSGLSNEQFF	1	7.412898443291327E-4	39	TCRBV05-06*01	TCRBV05	TCRBV05-06	01				TCRBD02-01	TCRBD02	TCRBD02-01				01,02	TCRBJ02-01*01	TCRBJ02	TCRBJ02-01	01				6	3	0	10	4	6	42	52	56	62	65	1	In	VDJ
CAAAAGAACCCGACAGCTTTCTATCTCTGTGCCAGTAGTCCCCATTTAGCGGGGGGTTACTCCTACAATGAGCAGTTCTTCGGGCCA	CASSPHLAGGYSYNEQFF	1	7.412898443291327E-4	54	TCRBV19-01*01	TCRBV19	TCRBV19-01	01				TCRBD02-01*01	TCRBD02	TCRBD02-01	01				TCRBJ02-01*01	TCRBJ02	TCRBJ02-01	01				5	3	5	1	7	0	27	39	46	56	59	1	In	VDJ
CTGCAGCCAGAAGACTCGGCCCTGTATCTCTGCGCCAGCAGCCAAGGCGAACTAGCGGGGGTTACCGGGGAGCTGTTTTTTGGAGAA	CASSQGELAGVTGELFF	1	7.412898443291327E-4	51	TCRBV04-03*01	TCRBV04	TCRBV04-03	01				TCRBD02-01*01	TCRBD02	TCRBD02-01	01				TCRBJ02-02*01	TCRBJ02	TCRBJ02-02	01				1	2	3	2	4	5	30	46	50	61	63	1	In	VDJ
GTGACATCGGCCCAAAAGAACCCGACAGCTTTCTATCTCTGTGCCAGTAGTATCGTCTCCCGGGGCCAGCCCCAGCATTTTGGTGAT	CASSIVSRGQPQHF	1	7.412898443291327E-4	42	TCRBV19-01*01	TCRBV19	TCRBV19-01	01								TCRBD01,TCRBD02	TCRBD01-01,TCRBD02-01		TCRBJ01-05*01	TCRBJ01	TCRBJ01-05	01				3	0	7	0	8	7	39	53	61	-1	66	1	In	VDJ
CGCCCTGCAGCCAGAAGACTCAGCCCTGTATCTCTGCGCCAGCAGCGGCGGCTTCGTGGAGCCAAAAACATTCAGTACTTCGGCGCC		1	7.412898443291327E-4	47	TCRBV04-01*01	TCRBV04	TCRBV04-01	01				TCRBD02-01	TCRBD02	TCRBD02-01				01,02	TCRBJ02-04*01	TCRBJ02	TCRBJ02-04	01				5	8	7	5	1	0	34	46	47	51	59	1	Out	VDJ
GATGAATGTGAGCACCTTGGAGCTGGGGGACTCGGCCCTTTATCTTTGCGCCAGCAGCTTAGGGTAGAGACCCAGTACTTCGGGCCA		2	0.0014825796886582653	35	TCRBV05-01*01	TCRBV05	TCRBV05-01	01								TCRBD01,TCRBD02	TCRBD01-01,TCRBD02-01		TCRBJ02-05*01	TCRBJ02	TCRBJ02-05	01				2	1	5	3	0	4	46	-1	60	64	65	2	Out	VDJ
ATCCTGGAGTCGCCCAGCCCCAACCAGACCTCTCTGTACTTCTGTGCCAGCAGCTTGCAGGGGAACACTGAAGCTTTCTTTGGACAA	CASSLQGNTEAFF	5	0.0037064492216456633	39	TCRBV27-01*01	TCRBV27	TCRBV27-01	01				TCRBD01-01*01	TCRBD01	TCRBD01-01	01				TCRBJ01-01*01	TCRBJ01	TCRBJ01-01	01				6	0	4	3	4	1	42	53	57	-1	62	5	In	VDJ
GAGCTGAATGTGAACGCCTTGGAGCTGGACGACTCGGCCCTGTATCTCTGTGCCAGCAGCTTGGGAAACGAGCAGTACTTCGGGCCG	CASSLGNEQYF	1	7.412898443291327E-4	33	TCRBV05-04*01	TCRBV05	TCRBV05-04	01								TCRBD01,TCRBD02	TCRBD01-01,TCRBD02-01		TCRBJ02-07*01	TCRBJ02	TCRBJ02-07	01				0	1	2	8	0	5	48	-1	64	66	67	1	In	VDJ
TCCGCCAGCACCAACCAGACATCTATGTACCTCTGTGCCAGCAGGACGGCGGGGGGGGCAGGTGGAAACACCATATATTTTGGAGAG	CASRTAGGAGGNTIYF	1	7.412898443291327E-4	48	TCRBV28-01*01	TCRBV28	TCRBV28-01	01				TCRBD02-01*01	TCRBD02	TCRBD02-01	01				TCRBJ01-03*01	TCRBJ01	TCRBJ01-03	01				6	5	7	0	4	3	33	44	48	57	62	1	In	VDJ
CCCTCAGAACCCAGGGACTCAGCTGTGTACTTCTGTGCCAGCAGTTTATGGCCCCTAGCGGGGGAAGAGACCCAGTACTTCGGGCCA	CASSLWPLAGEETQYF	3	0.002223869532987398	48	TCRBV12	TCRBV12				TCRBV12-03/12-04,TCRBV12-04		TCRBD02-01*01	TCRBD02	TCRBD02-01	01				TCRBJ02-05*01	TCRBJ02	TCRBJ02-05	01				2	0	4	2	6	3	33	48	54	-1	64	3	In	VDJ
GTGAACGCCTTGGAGCTGGACGACTCGGCCCTGTATCTCTGTGCCAGCAGCGTCCGACAGTTCCAAGAGACCCAGTACTTCGGGCCA	CASSVRQFQETQYF	2	0.0014825796886582653	42	TCRBV05-04*01	TCRBV05	TCRBV05-04	01				TCRBD01-01*01	TCRBD01	TCRBD01-01	01				TCRBJ02-05*01	TCRBJ02	TCRBJ02-05	01				4	2	2	5	4	1	39	51	55	60	62	2	In	VDJ
CTACACGCCCTGCAGCCAGAAGACTCAGCCCTGTATCTCTGCGCCAGCAGCCAAGATGCGGGATATCAGCCCCAGCATTTTGGTGAT	CASSQDAGYQPQHF	4	0.0029651593773165306	42	TCRBV04-01*01	TCRBV04	TCRBV04-01	01				TCRBD02-01*02	TCRBD02	TCRBD02-01	02				TCRBJ01-05*01	TCRBJ01	TCRBJ01-05	01				0	1	7	3	1	5	39	56	57	63	64	4	In	VDJ
AGCACCTTGGAGCTGGGGGACTCGGCCCTTTATCTTTGCGCCAGCAGCGAGGGGAGACAGGGTCCCGGTGAGCAGTACTTCGGGCCG	CASSEGRQGPGEQYF	1	7.412898443291327E-4	45	TCRBV05-01*01	TCRBV05	TCRBV05-01	01				TCRBD01-01*01	TCRBD01	TCRBD01-01	01				TCRBJ02-07*01	TCRBJ02	TCRBJ02-07	01				4	7	2	3	7	7	36	48	55	62	69	1	In	VDJ
CCTGCAGAACTGGAGGATTCTGGAGTTTATTTCTGTGCCAGCAGCCACCGTACAGTCTCTGGGGCCAACGTCCTGACTTTCGGGGCC	CASSHRTVSGANVLTF	1	7.412898443291327E-4	48	TCRBV14-01*01	TCRBV14	TCRBV14-01	01				TCRBD01-01*01	TCRBD01	TCRBD01-01	01				TCRBJ02-06*01	TCRBJ02	TCRBJ02-06	01				3	1	3	5	4	0	33	47	51	55	56	1	In	VDJ
ATCCAGCGCACAGAGCGGGGGGACTCAGCCGTGTATCTCTGTGCCAGCAGGTCGACCGGGGGGGCCCTTGAGCAGTTCTTCGGGCCA	CASRSTGGALEQFF	1	7.412898443291327E-4	42	TCRBV07-03*01	TCRBV07	TCRBV07-03	01				TCRBD02-01*01	TCRBD02	TCRBD02-01	01				TCRBJ02-01*01	TCRBJ02	TCRBJ02-01	01				6	4	8	0	6	9	39	50	56	64	68	1	In	VDJ
ACAGAGCAGGGGGACTCGGCCATGTATCTCTGTGCCAGCAGCGGGACTAGCGGGGGGGCAGAGGCAGATACGCAGTATTTTGGCCCA	CASSGTSGGAEADTQYF	3	0.002223869532987398	51	TCRBV07-09*01	TCRBV07	TCRBV07-09	01				TCRBD02-01*01	TCRBD02	TCRBD02-01	01				TCRBJ02-03*01	TCRBJ02	TCRBJ02-03	01				5	6	0	0	0	4	30	-1	42	58	64	3	In	VDJ
GAGTCTGCCAGGCCCTCACATACCTCTCAGTACCTCTGTGCCAGCAGTGAATTCTAAATTAGCAATCAGCCCCAGCATTTTGGTGAT	CASSEF*ISNQPQHF	3	0.002223869532987398	45	TCRBV25-01*01	TCRBV25	TCRBV25-01	01				TCRBD02-01	TCRBD02	TCRBD02-01				01,02	TCRBJ01-05*01	TCRBJ01	TCRBJ01-05	01				1	3	4	9	1	0	36	52	53	56	59	3	Stop	VDJ
GAGTCGCCCAGCCCCAACCAGACCTCTCTGTACTTCTGTACCAGCAGATCGGGACTAGCGGGGCTTTACGAGCAGTACTTCGGGCCG	CTSRSGLAGLYEQYF	1	7.412898443291327E-4	45	TCRBV27-01*01	TCRBV27	TCRBV27-01	01				TCRBD02-01*01	TCRBD02	TCRBD02-01	01				TCRBJ02-07*01	TCRBJ02	TCRBJ02-07	01				6	3	0	3	3	4	36	47	50	63	66	1	In	VDJ
GTGACATCGGCCCAAAAGAACCCGACAGCTTTCTATCTCTGTGCCAGTAGTCCGACAGGGGGCATCTACGAGCAGTACTTCGGGCCG	CASSPTGGIYEQYF	1	7.412898443291327E-4	42	TCRBV19-01*01	TCRBV19	TCRBV19-01	01				TCRBD01-01*01	TCRBD01	TCRBD01-01	01				TCRBJ02-07*01	TCRBJ02	TCRBJ02-07	01				5	2	2	0	2	3	39	51	53	63	65	1	In	VDJ
ATCAATTCCCTGGAGCTTGGTGACTCTGCTGTGTATTTCTGTGCCAGCAGCCAACCGCGGTCGTGCTACGAGCAGTACTTCGGGCCG	CASSQPRSCYEQYF	3	0.002223869532987398	42	TCRBV03-01/03-02*01	TCRBV03	TCRBV03-01/03-02	01				TCRBD02-01	TCRBD02	TCRBD02-01				01,02	TCRBJ02-07*01	TCRBJ02	TCRBJ02-07	01				2	5	7	5	2	3	39	54	56	60	65	3	In	VDJ
GTGAACGCCTTGTTGCTGGGGGACTCGGCCCTCTATCTCTGTGCCAGCAGCTTGGTGCGGGAGGTGGCTGAGCAGTTCTTCGGGCCA	CASSLVREVAEQFF	1	7.412898443291327E-4	42	TCRBV05-06*01	TCRBV05	TCRBV05-06	01				TCRBD02-01*02	TCRBD02	TCRBD02-01	02				TCRBJ02-01*01	TCRBJ02	TCRBJ02-01	01				0	4	7	1	1	9	39	55	56	64	68	1	In	VDJ
GACATCCGCTCACCAGGCCTGGGGGACGCAGCCATGTACCTGTGTGCCACCAGCATTGTAAGGGGCACTGAAGCTTTCTTTGGACAA	CATSIVRGTEAFF	2	0.0014825796886582653	39	TCRBV15-01*02	TCRBV15	TCRBV15-01	02				TCRBD01-01*01	TCRBD01	TCRBD01-01	01				TCRBJ01-01*01	TCRBJ01	TCRBJ01-01	01				4	0	5	2	5	4	42	55	60	-1	65	2	In	VDJ
GCTGCTCCCTCTCAGACTTCTGTTTACTTCTGTGCCAGCAGACCCATGGACAGGTCCCCTTTGGCCTATGGCTACACCTTCGGTTCG	CASRPMDRSPLAYGYTF	1	7.412898443291327E-4	51	TCRBV06-07*01	TCRBV06	TCRBV06-07	01				TCRBD01-01*01	TCRBD01	TCRBD01-01	01				TCRBJ01-02*01	TCRBJ01	TCRBJ01-02	01				6	11	1	4	6	4	30	41	47	54	65	1	In	VDJ
ACGTTGGCGTCTGCTGTACCCTCTCAGACATCTGTGTACTTCTGTGCCAGCAGCCCACAGGGGGGAAATGGCTACACCTTCGGTTCG	CASSPQGGNGYTF	1	7.412898443291327E-4	39	TCRBV06-04*01	TCRBV06	TCRBV06-04	01				TCRBD01-01*01	TCRBD01	TCRBD01-01	01				TCRBJ01-02*01	TCRBJ01	TCRBJ01-02	01				6	3	3	1	3	6	42	53	56	64	67	1	In	VDJ
GTGACATCGGCCCAAAAGAACCCGACAGCTTTCTATCTCTGTGCCAGTAGTATTCCAGGAAACAATTCACCCCTCCACTTTGGGAAC	CASSIPGNNSPLHF	2	0.0014825796886582653	42	TCRBV19-01*01	TCRBV19	TCRBV19-01	01				TCRBD01-01*01	TCRBD01	TCRBD01-01	01				TCRBJ01-06*02	TCRBJ01	TCRBJ01-06	02				3	4	4	4	2	7	39	53	55	59	63	2	In	VDJ
TGAGCTCCTTGGAGCTGGGGGACTCAGCCCTGTACTTCTGTGCCAGCAGCCGGAGGGAGGGAAGCGGATACGCAGTATTTTGGCCCA		1	7.412898443291327E-4	43	TCRBV13-01*01	TCRBV13	TCRBV13-01	01				TCRBD02-01*02	TCRBD02	TCRBD02-01	02				TCRBJ02-03*01	TCRBJ02	TCRBJ02-03	01				5	5	9	0	4	6	38	50	54	61	66	1	Out	VDJ
AGCAACATGAGCCCTGAAGACAGCAGCATATATCTCTGCAGCGCCGGTTCCGCGCATGCAAGCACAGATACGCAGTATTTTGGCCCA	CSAGSAHASTDTQYF	2	0.0014825796886582653	45	TCRBV29-01*03	TCRBV29	TCRBV29-01	03				TCRBD02-01	TCRBD02	TCRBD02-01				01,02	TCRBJ02-03*01	TCRBJ02	TCRBJ02-03	01				6	6	7	6	7	0	36	44	51	54	60	2	In	VDJ
ATCAATTCCCTGGAGCTTGGTGACTCTGCTGTGTATTTCTGTGCCAGCAGCCATTCCTTAGGAACCGGGGAGCTGTTTTTTGGAGAA	CASSHSLGTGELFF	1	7.412898443291327E-4	42	TCRBV03-01/03-02*01	TCRBV03	TCRBV03-01/03-02	01								TCRBD01,TCRBD02	TCRBD01-01,TCRBD02-01		TCRBJ02-02*01	TCRBJ02	TCRBJ02-02	01				3	0	1	8	7	5	39	53	60	-1	63	1	In	VDJ
NNNNNNNNNNTGTCGGCTGCTCCCTCCCAGACATCTGTGTACTTCTGTGCCAGCACGTCGGGGGGCCAGCCCCAGCATTTTGGTGAT	CASTSGGQPQHF	1	7.412898443291327E-4	36	TCRBV06-05*01	TCRBV06	TCRBV06-05	01				TCRBD02-01*01	TCRBD02	TCRBD02-01	01				TCRBJ01-05*01	TCRBJ01	TCRBJ01-05	01				7	1	8	1	3	7	45	55	58	65	66	1	In	VDJ
CGGTCCACAAAGCTGGAGGACTCAGCCATGTACTTCTGTGCCAACGAATTGGGGGGGGCTCGTATTCTTGGCTACACCTTCGGTTCG	CANELGGARILGYTF	1	7.412898443291327E-4	45	TCRBV02-01	TCRBV02	TCRBV02-01				01,03	TCRBD02-01*01	TCRBD02	TCRBD02-01	01				TCRBJ01-02*01	TCRBJ01	TCRBJ01-02	01				10	11	9	0	7	7	36	43	50	57	68	1	In	VDJ
AAGATCCAGCGCACAGAGCAGGGGGACTCGGCCATGTATCTCTGTGCCAGCAGCTGGGGACAGGGAAGTGGCTACACCTTCGGTTCG	CASSWGQGSGYTF	1	7.412898443291327E-4	39	TCRBV07-09*01	TCRBV07	TCRBV07-09	01				TCRBD01-01*01	TCRBD01	TCRBD01-01	01				TCRBJ01-02*01	TCRBJ01	TCRBJ01-02	01				4	3	0	3	1	7	42	55	56	65	68	1	In	VDJ
CTGAATGTGAACGCCTTGTTGCTGGGGGACTCGGCCCTCTATCTCTGTGCCAGCAGCTTTGGGATCTATGGCTACACCTTCGGTTCG	CASSFGIYGYTF	1	7.412898443291327E-4	36	TCRBV05-06*01	TCRBV05	TCRBV05-06	01								TCRBD01,TCRBD02	TCRBD01-01,TCRBD02-01		TCRBJ01-02*01	TCRBJ01	TCRBJ01-02	01				2	1	0	8	1	4	45	59	60	64	65	1	In	VDJ
GAGTCGCCCAGCCCCAACCAGACCTCTCTGTACTTCTGTGCCAGCACTTCAAGGGGACAGGGGGCTTTGAGCTACACCTTCGGTTCG	CASTSRGQGALSYTF	1	7.412898443291327E-4	45	TCRBV27-01*01	TCRBV27	TCRBV27-01	01				TCRBD01-01*01	TCRBD01	TCRBD01-01	01				TCRBJ01-02*01	TCRBJ01	TCRBJ01-02	01				7	5	0	0	7	9	36	46	53	65	70	1	In	VDJ
GTGACCAGTGCCCATCCTGAAGACAGCAGCTTCTACATCTGCAGTGCACCCGACAGGGGCTCTGGAAACACCATATATTTTGGAGAG	CSAPDRGSGNTIYF	1	7.412898443291327E-4	42	TCRBV20	TCRBV20				TCRBV20-01,TCRBV20-or09_02		TCRBD01-01*01	TCRBD01	TCRBD01-01	01				TCRBJ01-03*01	TCRBJ01	TCRBJ01-03	01				6	0	2	2	4	0	39	47	51	-1	59	1	In	VDJ
CAGCGCACAGAGCAGCGGGACTCGGCCATGTATCGCTGTGCCAGCAGCTTAGAGGCCGGGGCTGGAAACACCATATATTTTGGAGAG	CASSLEAGAGNTIYF	1	7.412898443291327E-4	45	TCRBV07-06*01	TCRBV07	TCRBV07-06	01				TCRBD02-01*01	TCRBD02	TCRBD02-01	01				TCRBJ01-03*01	TCRBJ01	TCRBJ01-03	01				1	0	8	3	4	2	36	52	56	-1	61	1	In	VDJ
NTGTCGGCTGCTCCCTCCCAGACATCTGTGTACTTCTGTGCCAGCAACCTCGGACAAGGGGCCAAAAACATTCAGTACTTCGGCGCC	CASNLGQGAKNIQYF	3	0.002223869532987398	45	TCRBV06-05*01	TCRBV06	TCRBV06-05	01				TCRBD01-01*01	TCRBD01	TCRBD01-01	01				TCRBJ02-04*01	TCRBJ02	TCRBJ02-04	01				7	4	1	6	5	1	36	46	51	56	60	3	In	VDJ
GTGACCAGTGCCCATCCTGAAGACAGCAGCTTCTACATCTGCAGTGCTAGAGGGAGACTAGCGGGCGATGAGCAGTTCTTCGGGCCA	CSARGRLAGDEQFF	1	7.412898443291327E-4	42	TCRBV20	TCRBV20				TCRBV20-01,TCRBV20-or09_02		TCRBD02-01	TCRBD02	TCRBD02-01				01,02	TCRBJ02-01*01	TCRBJ02	TCRBJ02-01	01				1	2	2	4	3	8	39	52	55	65	67	1	In	VDJ
GTGAGCACCTTGGAGCTGGGGGACTCGGCCCTTTATCTTTGCGCCAGCAGCTTGGCGCAGATCCAAGAGACCCAGTACTTCGGGCCA	CASSLAQIQETQYF	1	7.412898443291327E-4	42	TCRBV05-01*01	TCRBV05	TCRBV05-01	01				TCRBD01-01*01	TCRBD01	TCRBD01-01	01				TCRBJ02-05*01	TCRBJ02	TCRBJ02-05	01				0	2	4	5	2	1	39	55	57	60	62	1	In	VDJ
GGAGTCAGGGGACACAGCACTGTATTTCTGTGCCAGCAGCAAATCTGCGAGGGATCAGGGGGCAAGACTGAAGCTTTCTTTGGACAA		3	0.002223869532987398	53	TCRBV21-01*01	TCRBV21	TCRBV21-01	01				TCRBD01-01*01	TCRBD01	TCRBD01-01	01				TCRBJ01-01*01	TCRBJ01	TCRBJ01-01	01				2	3	4	0	12	5	28	43	55	63	66	3	Out	VDJ
ACGATCCAGCGCACAGAGCAGGAGGACTCGGCCGTGTATCTCTGTGCCAGCAGCAACCGGGACAGCTATGGCTACACCTTCGGTTCG	CASSNRDSYGYTF	1	7.412898443291327E-4	39	TCRBV07-02	TCRBV07	TCRBV07-02				01,02	TCRBD01-01*01	TCRBD01	TCRBD01-01	01				TCRBJ01-02*01	TCRBJ01	TCRBJ01-02	01				5	0	0	5	4	4	42	54	58	-1	65	1	In	VDJ
AACCTGAGCTCTCTGGAGCTGGGGGACTCAGCTTTGTATTTCTGTGCCAGCAGCGCGACAGCCACCTGGGGCTACACCTTCGGTTCG	CASSATATWGYTF	1	7.412898443291327E-4	39	TCRBV09-01*01	TCRBV09	TCRBV09-01	01				TCRBD01-01*01	TCRBD01	TCRBD01-01	01				TCRBJ01-02*01	TCRBJ01	TCRBJ01-02	01				3	8	2	5	1	8	42	55	56	61	69	1	In	VDJ
CAGCAGGTAGTGCGAGGAGATTCGGCAGCTTATTTCTGTGCCAGCTCACCAGGGCAGGGGAGGGTCACTGAAGCTTTCTTTGGACAA	CASSPGQGRVTEAFF	1	7.412898443291327E-4	45	TCRBV18-01*01	TCRBV18	TCRBV18-01	01				TCRBD02-01*02	TCRBD02	TCRBD02-01	02				TCRBJ01-01*01	TCRBJ01	TCRBJ01-01	01				2	1	9	0	6	4	36	51	57	64	65	1	In	VDJ
CTGCAGCCAGAAGACTCGGCCCTGTATCTCTGTGCCAGCAGCCAAGATCCAGGGGAGAAAGATAATGAAAAACTGTTTTTTGGCAGT	CASSQDPGEKDNEKLFF	1	7.412898443291327E-4	51	TCRBV04-02*01	TCRBV04	TCRBV04-02	01				TCRBD01-01*01	TCRBD01	TCRBD01-01	01				TCRBJ01-04*01	TCRBJ01	TCRBJ01-04	01				0	7	4	2	2	4	30	47	49	55	62	1	In	VDJ
CAGTGACCAGTGCCCATCCTGAAGACAGCAGCTTCTACACCCCTGGTCCGGAAAATTTGTTGGGATCAGCCCCAGCATTTTGGTGAT		1	7.412898443291327E-4	40	TCRBV20	TCRBV20				TCRBV20-01,TCRBV20-or09_02						TCRBD01,TCRBD02	TCRBD01-01,TCRBD02-01		TCRBJ01-05*01	TCRBJ01	TCRBJ01-05	01				16	0	0	9	22	5	41	39	61	-1	64	1	Out	VDJ
CAGCCTGCAGAGCTTGAGGACTCGGCCGTGTATCTCTGTGCCAGCAGCTTATTGAAGGGGCCCGTGGGAGGCTACACCTTCGGTTCG	CASSLLKGPVGGYTF	1	7.412898443291327E-4	45	TCRBV11	TCRBV11				TCRBV11-02,TCRBV11-03		TCRBD01-01*01	TCRBD01	TCRBD01-01	01				TCRBJ01-02*01	TCRBJ01	TCRBJ01-02	01				2	9	5	2	4	8	36	51	55	60	69	1	In	VDJ
CAGCGCACAGAGCAGCGGGACTCGGCCATGTATCGCTGTGCCAGCAGCTTGGAGAATGTTCAGGGGTACGAGCAGTACTTCGGGCCG	CASSLENVQGYEQYF	1	7.412898443291327E-4	45	TCRBV07-06*01	TCRBV07	TCRBV07-06	01				TCRBD01-01*01	TCRBD01	TCRBD01-01	01				TCRBJ02-07*01	TCRBJ02	TCRBJ02-07	01				3	0	4	2	10	4	36	50	60	-1	66	1	In	VDJ
GAGTCCGCCAGCACCAACCAGACATCTATGTACCTCTGTGCCAGCAGTTTATGGACAGGGGCCTCCTACGAGCAGTACTTCGGGCCG	CASSLWTGASYEQYF	2	0.0014825796886582653	45	TCRBV28-01*01	TCRBV28	TCRBV28-01	01				TCRBD01-01*01	TCRBD01	TCRBD01-01	01				TCRBJ02-07*01	TCRBJ02	TCRBJ02-07	01				0	1	2	2	0	0	36	-1	53	61	62	2	In	VDJ
AATTCCCTGGAGCTTGGTGACTCTGCTGTGTATTTCTGTGCCAGCAGCCACTCCAAGAAAGGCTACAATGAGCAGTTCTTCGGGCCA	CASSHSKKGYNEQFF	1	7.412898443291327E-4	45	TCRBV03-01/03-02*01	TCRBV03	TCRBV03-01/03-02	01								TCRBD01,TCRBD02	TCRBD01-01,TCRBD02-01		TCRBJ02-01*01	TCRBJ02	TCRBJ02-01	01				3	0	5	4	9	3	36	50	59	-1	62	1	In	VDJ
NNTGTCGGCTGCTCCCTCCCAAACATCTGTGTACTTCTGTGCCAGCAGTTACCCGTGGGGGGAATGGGTGAAGCTTTCTTTGGACAA		3	0.002223869532987398	44	TCRBV06-02/06-03*01	TCRBV06	TCRBV06-02/06-03	01				TCRBD02-01*01	TCRBD02	TCRBD02-01	01				TCRBJ01-01*01	TCRBJ01	TCRBJ01-01	01				2	6	9	1	4	7	37	52	56	62	68	3	Out	VDJ
TGACATCGGCCCAAAAGAACCCGACAGCTTTCTATCTCTGTGCCAGTATTCTGGGGTTTAAAGAACACTGAAGCTTTCTTTGGACAA		1	7.412898443291327E-4	43	TCRBV19-01*01	TCRBV19	TCRBV19-01	01								TCRBD01,TCRBD02	TCRBD01-01,TCRBD02-01		TCRBJ01-01*01	TCRBJ01	TCRBJ01-01	01				7	6	6	2	4	1	38	48	52	56	62	1	Out	VDJ
CTGGAGTCCGCCAGCACCAACCAGACATCTATGTACCTCTGTGCCAGCAGTTTAGAAGGGGGGAATCAGCCCCAGCATTTTGGTGAT	CASSLEGGNQPQHF	1	7.412898443291327E-4	42	TCRBV28-01*01	TCRBV28	TCRBV28-01	01								TCRBD01,TCRBD02	TCRBD01-01,TCRBD02-01		TCRBJ01-05*01	TCRBJ01	TCRBJ01-05	01				2	1	5	1	2	4	39	54	56	62	63	1	In	VDJ
ACATCGGCCCAAAAGAACCCGACAGCTTTCTATCTCTGTGCCAGTAGCAGGGGACAGGGGAGCAATCAGCCCCAGCATTTTGGTGAT	CASSRGQGSNQPQHF	1	7.412898443291327E-4	45	TCRBV19-01*01	TCRBV19	TCRBV19-01	01				TCRBD01-01*01	TCRBD01	TCRBD01-01	01				TCRBJ01-05*01	TCRBJ01	TCRBJ01-05	01				6	0	0	2	3	1	36	47	50	-1	60	1	In	VDJ
ATCCAGCGCACAGAGCAGGAGGACTCGGCCGTGTATCTCTGTGCCAGCAGCTTAGCGCTGGGATTATACGAGCAGTACTTCGGGCCG	CASSLALGLYEQYF	1	7.412898443291327E-4	42	TCRBV07-02	TCRBV07	TCRBV07-02				01,02					TCRBD01,TCRBD02	TCRBD01-01,TCRBD02-01		TCRBJ02-07*01	TCRBJ02	TCRBJ02-07	01				0	3	0	8	3	4	39	56	59	63	66	1	In	VDJ
CCCTCAGAACCCAGGGACTCAGCTGTGTACTTCTGTGCCAGCAGACAAGAGCGGGACAGAGCCAAAAACATTCAGTACTTCGGCGCC	CASRQERDRAKNIQYF	1	7.412898443291327E-4	48	TCRBV12	TCRBV12				TCRBV12-03/12-04,TCRBV12-04						TCRBD01,TCRBD02	TCRBD01-01,TCRBD02-01		TCRBJ02-04*01	TCRBJ02	TCRBJ02-04	01				6	0	0	5	8	0	33	44	52	-1	59	1	In	VDJ
CCCTGTCCCTAGAGTCTGCCATCCCCAACCAGACAGCTCTTTACTTCTGTGCCACCGTCTACCCGGGGTGAGCAGTTCTTCGGGCCA		2	0.0014825796886582653	34	TCRBV24-01*01	TCRBV24	TCRBV24-01	01				TCRBD02-01*01	TCRBD02	TCRBD02-01	01				TCRBJ02-01*01	TCRBJ02	TCRBJ02-01	01				9	0	8	3	7	9	47	56	63	-1	68	2	Out	VDJ
AATGTGAACGCCTTGGAGCTGGACGACTCGGCCCTGTATCTCTGTGCCAGCAGCCCGCAGGGGAGCACTGAAGCTTTCTTTGGACAA	CASSPQGSTEAFF	2	0.0014825796886582653	39	TCRBV05-04*01	TCRBV05	TCRBV05-04	01				TCRBD01-01*01	TCRBD01	TCRBD01-01	01				TCRBJ01-01*01	TCRBJ01	TCRBJ01-01	01				4	2	4	2	3	4	42	54	57	63	65	2	In	VDJ
TCGGCCCAAAAGAACCCGACAGCTTTCTATCTCTGTGCCAGTAGTATCGGGACAGGGAGGGAATACACTGAAGCTTTCTTTGGACAA	CASSIGTGREYTEAFF	1	7.412898443291327E-4	48	TCRBV19-01*01	TCRBV19	TCRBV19-01	01				TCRBD01-01*01	TCRBD01	TCRBD01-01	01				TCRBJ01-01*01	TCRBJ01	TCRBJ01-01	01				3	7	0	3	1	3	33	47	48	57	64	1	In	VDJ
GTGACATCGGCCCAAAAGAACCCGACAGCTTTCTATCTCTGTGCCAGTAGTATGGGGACTGTGCATCAGCCCCAGCATTTTGGTGAT	CASSMGTVHQPQHF	1	7.412898443291327E-4	42	TCRBV19-01*01	TCRBV19	TCRBV19-01	01				TCRBD02-01	TCRBD02	TCRBD02-01				01,02	TCRBJ01-05*01	TCRBJ01	TCRBJ01-05	01				3	4	0	10	1	5	39	53	54	60	64	1	In	VDJ
GCCCAAAAGAACCCGACAGCTTTCTATCTCTGTGCCAGTAGTAGGGACAGGGGCCCCTATAGCAATCAGCCCCAGCATTTTGGTGAT	CASSRDRGPYSNQPQHF	1	7.412898443291327E-4	51	TCRBV19-01*01	TCRBV19	TCRBV19-01	01				TCRBD01-01*01	TCRBD01	TCRBD01-01	01				TCRBJ01-05*01	TCRBJ01	TCRBJ01-05	01				4	6	0	2	0	0	30	-1	43	53	59	1	In	VDJ
NGACTCTGAAGATCCAGCGCACAGAGCAGGGGGACTCAGCTGTGTATCTCTGTGCCAGCAGCTTAACAGCCCCAGCATTTTGGTGAT		1	7.412898443291327E-4	31	TCRBV07-04*01	TCRBV07	TCRBV07-04	01											TCRBJ01-05*01	TCRBJ01	TCRBJ01-05	01				2	1	0	0	0	7	50	-1	-1	65	66	1	Out	VJ
GAGCTCTCTGGAGCTGGGGGACTCAGCTTTGTATTTCTGTGCCAGCCGCCCCACCCCCCCTCATTTAAGGAGCAGTACTTCGGGCCG		1	7.412898443291327E-4	44	TCRBV09-01*01	TCRBV09	TCRBV09-01	01								TCRBD01,TCRBD02	TCRBD01-01,TCRBD02-01		TCRBJ02-07*01	TCRBJ02	TCRBJ02-07	01				7	15	3	7	6	7	37	46	52	54	69	1	Out	VDJ
AGCACCTTGGAGCTGGGGGACTCGGCCCTTTATCTTTGCGCCAGCAGCTTAAGAACAGGGAGTAATTCACCCCTCCACTTTGGGAAC	CASSLRTGSNSPLHF	1	7.412898443291327E-4	45	TCRBV05-01*01	TCRBV05	TCRBV05-01	01				TCRBD01-01*01	TCRBD01	TCRBD01-01	01				TCRBJ01-06*02	TCRBJ01	TCRBJ01-06	02				2	2	3	3	4	6	36	50	54	60	62	1	In	VDJ
CTGGAGTCCGCCAGCACCAACCAGACATCTATGTACCTCTGTGCCAGCAGTTTAGGGCACCTGAGGGATGAGCAGTTCTTCGGGCCA	CASSLGHLRDEQFF	1	7.412898443291327E-4	42	TCRBV28-01*01	TCRBV28	TCRBV28-01	01				TCRBD02-01*02	TCRBD02	TCRBD02-01	02				TCRBJ02-01*01	TCRBJ02	TCRBJ02-01	01				2	0	11	0	8	8	39	54	62	-1	67	1	In	VDJ
ATGTGAGCACCTTGGAGCTGGGGGACTCGGCCCTTTATCTTTGCGCCAGCAGCTTGGCCCGTCACCGGGGAGCTGTTTTTTGGAGAA		1	7.412898443291327E-4	40	TCRBV05-01*01	TCRBV05	TCRBV05-01	01				TCRBD02-01	TCRBD02	TCRBD02-01				01,02	TCRBJ02-02*01	TCRBJ02	TCRBJ02-02	01				0	1	8	6	2	4	41	57	59	61	62	1	Out	VDJ
CGGTCCACAAAGCTGGAGGACTCAGCCATGTACTTCTGTGCCAGCAACCTGGGGGGTTCCTTATTTGAAAAACTGTTTTTTGGCAGT	CASNLGGSLFEKLFF	1	7.412898443291327E-4	45	TCRBV02-01	TCRBV02	TCRBV02-01				01,03	TCRBD02-01*01	TCRBD02	TCRBD02-01	01				TCRBJ01-04*01	TCRBJ01	TCRBJ01-04	01				7	9	9	1	4	7	36	46	50	56	65	1	In	VDJ
ACGCCTTGTTGCTGGGGGACTCGGCCCTCTATCTCTGTGCCAGCAGCTTTAGCTACAGGGGGCAAGCACGAGCAGTACTTCGGGCCG		3	0.002223869532987398	46	TCRBV05-06*01	TCRBV05	TCRBV05-06	01				TCRBD01-01*01	TCRBD01	TCRBD01-01	01				TCRBJ02-07*01	TCRBJ02	TCRBJ02-07	01				2	4	3	0	5	5	35	49	54	63	67	3	Out	VDJ
GAACTGGAGGATTCTGGAGTTTATTTCTGTGCCAGCAGCCAAGAAGGTTGGGCCCTAAGCTCCTACAATGAGCAGTTCTTCGGGCCA	CASSQEGWALSSYNEQFF	2	0.0014825796886582653	54	TCRBV14-01*01	TCRBV14	TCRBV14-01	01				TCRBD01-01*01	TCRBD01	TCRBD01-01	01				TCRBJ02-01*01	TCRBJ02	TCRBJ02-01	01				0	6	8	0	5	0	27	44	49	53	59	2	In	VDJ
ACAGAGCAGCGGGACTCGGCCATGTATCGCTGTGCCAGCAGCTTAGGTCCGGGGGGGCCGAACACCGGGGAGCTGTTTTTTGGAGAA	CASSLGPGGPNTGELFF	1	7.412898443291327E-4	51	TCRBV07-06*01	TCRBV07	TCRBV07-06	01				TCRBD02-01*01	TCRBD02	TCRBD02-01	01				TCRBJ02-02*01	TCRBJ02	TCRBJ02-02	01				1	1	8	0	3	0	30	46	49	57	58	1	In	VDJ
CTGATCCTGGAGTCGCCCAGCCCCAACCAGACCTCTCTGTACTTCTGTGCCAGCAGACTGGGGAGTGAAAAACTGTTTTTTGGCAGT	CASRLGSEKLFF	1	7.412898443291327E-4	36	TCRBV27-01*01	TCRBV27	TCRBV27-01	01				TCRBD02-01*02	TCRBD02	TCRBD02-01	02				TCRBJ01-04*01	TCRBJ01	TCRBJ01-04	01				6	0	9	2	4	7	45	56	60	-1	65	1	In	VDJ
AACGCCTTGTTGCTGGGGGACTCGGCCCTCTATCTCTGTGCCAGCAGCCAACCGGGACGGGACATCTATGGCTACACCTTCGGTTCG	CASSQPGRDIYGYTF	1	7.412898443291327E-4	45	TCRBV05-06*01	TCRBV05	TCRBV05-06	01				TCRBD01-01*01	TCRBD01	TCRBD01-01	01				TCRBJ01-02*01	TCRBJ01	TCRBJ01-02	01				4	1	0	6	10	4	36	48	58	64	65	1	In	VDJ
CACGCCCTGCAGCCAGAAGACTCAGCCCTGTATCTCTGCGCCAGCAGCCAAGATCGCGGGCCCACCTACGAGCAGTACTTCGGGCCG	CASSQDRGPTYEQYF	1	7.412898443291327E-4	45	TCRBV04-01*01	TCRBV04	TCRBV04-01	01				TCRBD02-01	TCRBD02	TCRBD02-01				01,02	TCRBJ02-07*01	TCRBJ02	TCRBJ02-07	01				0	4	7	4	2	2	36	53	55	60	64	1	In	VDJ
TCGGCCCAAAAGAACCCGACAGCTTTCTATCTCTGTGCCAGTAGTATTACAGCCCTCTCTGGGGCCAACGTCCTGACTTTCGGGGCC	CASSITALSGANVLTF	1	7.412898443291327E-4	48	TCRBV19-01*01	TCRBV19	TCRBV19-01	01				TCRBD01-01*01	TCRBD01	TCRBD01-01	01				TCRBJ02-06*01	TCRBJ02	TCRBJ02-06	01				3	4	3	5	1	0	33	47	48	52	56	1	In	VDJ
CGCTCACCAGGCCTGGGGGACGCAGCCATGTACCTGTGTGCCACCAGCAGAGATCCTTCGGGGGGATCACCCCTCCACTTTGGGAAC	CATSRDPSGGSPLHF	1	7.412898443291327E-4	45	TCRBV15-01*02	TCRBV15	TCRBV15-01	02				TCRBD02-01*01	TCRBD02	TCRBD02-01	01				TCRBJ01-06*02	TCRBJ01	TCRBJ01-06	02				0	1	8	1	5	10	36	53	58	65	66	1	In	VDJ
GCAGAGCTTGGGGACTCGGCCATGTATCTCTGTGCCAGCAGCGAACGATATGGACGGGGAGGATGGAATGAGCAGTTCTTCGGGCCA	CASSERYGRGGWNEQFF	1	7.412898443291327E-4	51	TCRBV11	TCRBV11				TCRBV11-01,TCRBV11-03		TCRBD02-01*02	TCRBD02	TCRBD02-01	02				TCRBJ02-01*01	TCRBJ02	TCRBJ02-01	01				5	4	9	1	14	7	30	42	56	62	66	1	In	VDJ
TCCCTAGAGTCTGCCATCCCCAACCAGACAGCTCTTTACTTCTGTGCCACCAGTGATTTGCGACGGAATGAGCAGTTCTTCGGGCCA	CATSDLRRNEQFF	1	7.412898443291327E-4	39	TCRBV24-01*01	TCRBV24	TCRBV24-01	01								TCRBD01,TCRBD02	TCRBD01-01,TCRBD02-01		TCRBJ02-01*01	TCRBJ02	TCRBJ02-01	01				0	2	2	7	1	7	42	60	61	64	66	1	In	VDJ
AAGAAGCTCCTTCTCAGTGACTCTGGCTTCTATCTCTGTGCCTGGAGTGGGGCTGACTTGAGCTCCTACGAGCAGTACTTCGGGCCA	CAWSGADLSSYEQYF	1	7.412898443291327E-4	45	TCRBV30-01*01	TCRBV30	TCRBV30-01	01								TCRBD01,TCRBD02	TCRBD01-01,TCRBD02-01		TCRBJ02-05*01	TCRBJ02	TCRBJ02-05	01				1	19	8	0	0	11	36	-1	49	53	72	1	In	VDJ
AGTCCACGGAGTCAGGGGACACAGCACTGTATTTCTGTGCCAGCAGTAAAGGGGACAGTTATGAACACTGAAGCTTTCTTTGGACAA		1	7.412898443291327E-4	46	TCRBV21-01*01	TCRBV21	TCRBV21-01	01				TCRBD01-01*01	TCRBD01	TCRBD01-01	01				TCRBJ01-01*01	TCRBJ01	TCRBJ01-01	01				1	3	0	5	0	0	35	-1	51	58	61	1	Out	VDJ
CAAACATCTGTGTACTTCTGTGCCAGCAGTTACGAACTACGACTAGCGGGGGGAAATATTCGATCCTACGAGCAGTACTTCGGGCCG	CASSYELRLAGGNIRSYEQYF	1	7.412898443291327E-4	63	TCRBV06-02/06-03*01	TCRBV06	TCRBV06-02/06-03	01				TCRBD02-01*01	TCRBD02	TCRBD02-01	01				TCRBJ02-07*01	TCRBJ02	TCRBJ02-07	01				2	10	2	1	7	1	18	33	40	53	63	1	In	VDJ
NNNNTGTCGGCTGCTCCCTCCCAAACATCTGTGTACTTCTGTGCCAGCAGTCTGACAGGTCTCAGCACTGAAGCTTTCTTTGGACAA	CASSLTGLSTEAFF	1	7.412898443291327E-4	42	TCRBV06-02/06-03*01	TCRBV06	TCRBV06-02/06-03	01				TCRBD01-01*01	TCRBD01	TCRBD01-01	01				TCRBJ01-01*01	TCRBJ01	TCRBJ01-01	01				5	6	2	4	2	4	39	51	53	59	65	1	In	VDJ
AAGAAGCTCCTTCTCAGTGACTCTGGCTTCTATCTCTGTGCCTGGAACCCTTTGGCCACATCGAACACTGAAGCTTTCTTTGGACAA	CAWNPLATSNTEAFF	1	7.412898443291327E-4	45	TCRBV30-01*01	TCRBV30	TCRBV30-01	01				TCRBD01-01*01	TCRBD01	TCRBD01-01	01				TCRBJ01-01*01	TCRBJ01	TCRBJ01-01	01				4	2	3	6	11	1	36	46	57	60	62	1	In	VDJ
CTGCTGTACCCTCTCAGACATCTGTGTACTTCTGTGCCAGCAGTGACTTTCAGGACAGGGAGATGAACTGAAGCTTTCTTTGGACAA		3	0.002223869532987398	49	TCRBV06-04*01	TCRBV06	TCRBV06-04	01				TCRBD01-01*01	TCRBD01	TCRBD01-01	01				TCRBJ01-01*01	TCRBJ01	TCRBJ01-01	01				1	6	1	3	4	5	32	48	52	60	66	3	Out	VDJ
CGCTCACCAGGCCTGGGGGACGCAGCCATGTACCTGTGTGCCACCAGCGGTTCCAGGGTAGGGGATAGGGGCTACACCTTCGGTTCG	CATSGSRVGDRGYTF	1	7.412898443291327E-4	45	TCRBV15-01*02	TCRBV15	TCRBV15-01	02				TCRBD01-01*01	TCRBD01	TCRBD01-01	01				TCRBJ01-02*01	TCRBJ01	TCRBJ01-02	01				5	11	4	3	5	8	36	48	53	58	69	1	In	VDJ
CATCGGCCCAAAAGAACCCGACAGCTTTCTATCTCTGTGCCAGTAGTATTTTGGGTTCCCTTCTCCTACGAGCAGTACTTCGGGCCG		1	7.412898443291327E-4	46	TCRBV19-01*01	TCRBV19	TCRBV19-01	01								TCRBD01,TCRBD02	TCRBD01-01,TCRBD02-01		TCRBJ02-07*01	TCRBJ02	TCRBJ02-07	01				3	7	0	9	3	0	35	49	52	55	62	1	Out	VDJ
GCCCAAAAGAACCCGACAGCTTTCTATCTCTGTGCCAGTAGTGGGCGAAGCGGGGGAGTCTTTTACAATGAGCAGTTCTTCGGGCCA	CASSGRSGGVFYNEQFF	6	0.004447739065974796	51	TCRBV19-01*01	TCRBV19	TCRBV19-01	01				TCRBD02-01*01	TCRBD02	TCRBD02-01	01				TCRBJ02-01*01	TCRBJ02	TCRBJ02-01	01				5	7	6	2	6	4	30	42	48	56	63	6	In	VDJ
GCCCATCCTGAAGACAGCAGCTTCTACATCTGCAGTGCAACCTGGGCCAGGGAACAATTCTCCTACAATGAGCAGTTCTTCGGGCCA	CSATWAREQFSYNEQFF	1	7.412898443291327E-4	51	TCRBV20	TCRBV20				TCRBV20-01,TCRBV20-or09_02		TCRBD01-01*01	TCRBD01	TCRBD01-01	01				TCRBJ02-01*01	TCRBJ02	TCRBJ02-01	01				6	7	4	3	9	0	30	38	47	52	59	1	In	VDJ
ATCCTGGAGTCGCCCAGCCCCAACCAGACCTCTCTGTACTTCTGTGCCAGCAGTTTACAGGGGAACAATGAGCAGTTCTTCGGGCCA	CASSLQGNNEQFF	6	0.004447739065974796	39	TCRBV27-01*01	TCRBV27	TCRBV27-01	01				TCRBD01-01*01	TCRBD01	TCRBD01-01	01				TCRBJ02-01*01	TCRBJ02	TCRBJ02-01	01				2	1	4	2	0	5	42	-1	57	63	64	6	In	VDJ
TCCCTGGAGCTTGGTGACTCTGCTGTGTATTTCTGTGCCAGCAGCCAAGTCTCGACAGGGAACACCGGGGAGCTGTTTTTTGGAGAA	CASSQVSTGNTGELFF	1	7.412898443291327E-4	48	TCRBV03-01/03-02*01	TCRBV03	TCRBV03-01/03-02	01				TCRBD01-01*01	TCRBD01	TCRBD01-01	01				TCRBJ02-02*01	TCRBJ02	TCRBJ02-02	01				1	0	2	4	4	1	33	49	53	-1	59	1	In	VDJ
ATGAATGTGAGCACCTTGGAGCTGGGGGACTCGGCCCTTTATCTTTGCGCCAGCAGCTTGGAGGTCCGGGAGCTGTTTTTTGGAGAA	CASSLEVRELFF	1	7.412898443291327E-4	36	TCRBV05-01*01	TCRBV05	TCRBV05-01	01								TCRBD01,TCRBD02	TCRBD01-01,TCRBD02-01		TCRBJ02-02*01	TCRBJ02	TCRBJ02-02	01				0	3	5	4	0	9	45	-1	61	64	67	1	In	VDJ
CTGGAGTCGCCCAGCCCCAACCAGACCTCTCTGTACTTCTGTGCCAGCAGGGCACAAGCGAGGAACACTGAAGCTTTCTTTGGACAA	CASRAQARNTEAFF	1	7.412898443291327E-4	42	TCRBV27-01*01	TCRBV27	TCRBV27-01	01				TCRBD02-01	TCRBD02	TCRBD02-01				01,02	TCRBJ01-01*01	TCRBJ01	TCRBJ01-01	01				6	2	6	6	6	1	39	50	56	60	62	1	In	VDJ
NNNNTGTCGGCTGCTCCCTCCCAGACATCTGTGTACTTCTGTGCCACCGTCAAGGGACAGGGGAATGAAAAACTGTTTTTTGGCAGT	CATVKGQGNEKLFF	5	0.0037064492216456633	42	TCRBV06-05*01	TCRBV06	TCRBV06-05	01				TCRBD01-01*01	TCRBD01	TCRBD01-01	01				TCRBJ01-04*01	TCRBJ01	TCRBJ01-04	01				10	0	0	2	7	5	39	46	53	-1	63	5	In	VDJ
AGGCTGGAGTTGGCTGCTCCCTCCCAGACATCTGTGTACTTCTGTGCCAGCACTCCGGGACAGGGGGGCGAGCAGTACTTCGGGCCG	CASTPGQGGEQYF	1	7.412898443291327E-4	39	TCRBV06-06	TCRBV06	TCRBV06-06				01,04	TCRBD01-01*01	TCRBD01	TCRBD01-01	01				TCRBJ02-07*01	TCRBJ02	TCRBJ02-07	01				7	1	0	1	4	6	42	52	56	67	68	1	In	VDJ
CCCCAACCAGACCTCTCTGTACTTCTGTGCCAGCAGTTTATCGTAACTAGGACTCAGAGGCAGGGGTACGAGCAGTACTTCGGGCCG		1	7.412898443291327E-4	56	TCRBV27-01*01	TCRBV27	TCRBV27-01	01				TCRBD01-01*01	TCRBD01	TCRBD01-01	01				TCRBJ02-07*01	TCRBJ02	TCRBJ02-07	01				0	0	4	2	18	4	25	42	60	-1	66	1	Out	VDJ
TCTGCTGCCTCCTCCCAGACATCTGTATATTTCTGCGCCAGCCCCGACAGCCCTTCGCTCCTATCCTACGAGCAGTACTTCGGGCCG	CASPDSPSLLSYEQYF	2	0.0014825796886582653	48	TCRBV10-01	TCRBV10	TCRBV10-01				01,03	TCRBD01-01*01	TCRBD01	TCRBD01-01	01				TCRBJ02-07*01	TCRBJ02	TCRBJ02-07	01				8	13	2	5	3	1	33	42	45	50	63	2	In	VDJ
NNNNNNNTGTCGGCTGCTCCCTCCCAGACATCTGTGTACTTCTGTGCCAGCAGTACCAGGGACGCGACACCCCTCCACTTTGGGAAC	CASSTRDATPLHF	1	7.412898443291327E-4	39	TCRBV06-05*01	TCRBV06	TCRBV06-05	01								TCRBD01,TCRBD02	TCRBD01-01,TCRBD02-01		TCRBJ01-06*02	TCRBJ01	TCRBJ01-06	02				5	4	0	7	4	11	42	54	58	63	67	1	In	VDJ
ATCCTGGAGTCGCCCAGCCCCAACCAGACCTCTCTGTACTTCTGTGCCAGCAGTCACAGGGGTCGGGAGACCCAGTACTTCGGGCCA	CASSHRGRETQYF	2	0.0014825796886582653	39	TCRBV27-01*01	TCRBV27	TCRBV27-01	01				TCRBD01-01*01	TCRBD01	TCRBD01-01	01				TCRBJ02-05*01	TCRBJ02	TCRBJ02-05	01				5	4	3	2	1	5	42	54	55	62	66	2	In	VDJ
TCCCTGGAGCTTGGTGACTCTGCTGTGTATTTCTGTGCCAGCAGTCGGAAGGGGGCTCGGTACCAAGAGACCCAGTACTTCGGGCCA	CASSRKGARYQETQYF	1	7.412898443291327E-4	48	TCRBV03-01/03-02*01	TCRBV03	TCRBV03-01/03-02	01				TCRBD01-01*01	TCRBD01	TCRBD01-01	01				TCRBJ02-05*01	TCRBJ02	TCRBJ02-05	01				6	5	5	0	5	0	33	44	49	56	61	1	In	VDJ
CTTCACATCAATTCCCTGGAGCTTGGTGACTCTGCTGTGTATTTCTGTGCCAGCAGCCAAGTCGAGAATACGCAGTATTTTGGCCCA	CASSQVENTQYF	2	0.0014825796886582653	36	TCRBV03-01/03-02*01	TCRBV03	TCRBV03-01/03-02	01				TCRBD02-01*02	TCRBD02	TCRBD02-01	02				TCRBJ02-03*01	TCRBJ02	TCRBJ02-03	01				1	1	11	2	2	7	45	61	63	66	67	2	In	VDJ
CAGCGCACAGAGCGGGGGGACTCAGCCGTGTATCTCTGTGCCAGCAGCTTATCGATCAACGGGAGGGCTGAAGCTTTCTTTGGACAA	CASSLSINGRAEAFF	1	7.412898443291327E-4	45	TCRBV07-03*01	TCRBV07	TCRBV07-03	01				TCRBD02-01*02	TCRBD02	TCRBD02-01	02				TCRBJ01-01*01	TCRBJ01	TCRBJ01-01	01				2	0	8	0	8	6	36	51	59	-1	67	1	In	VDJ
CAGCGCACAGAGCAGCGGGACTCGGCCATGTATCGCTGTGCCAGCAGCCAGCGGGGGGAATCGGGGCAGCCCCAGCATTTTGGTGAT	CASSQRGESGQPQHF	1	7.412898443291327E-4	45	TCRBV07-06*01	TCRBV07	TCRBV07-06	01				TCRBD02-01*01	TCRBD02	TCRBD02-01	01				TCRBJ01-05*01	TCRBJ01	TCRBJ01-05	01				5	8	6	1	1	7	36	48	49	58	66	1	In	VDJ
AAGATCCAGCGCACAGAGCAGGGGGACTCGGCCATGTATCTCTGTGCCAGCAGCTTAGTAAGCAGTGGCGGTCAGTACTTCGGCGCC	CASSLVSSGGQYF	1	7.412898443291327E-4	39	TCRBV07-09*01	TCRBV07	TCRBV07-09	01				TCRBD02-01	TCRBD02	TCRBD02-01				01,02	TCRBJ02-04*01	TCRBJ02	TCRBJ02-04	01				1	0	7	5	9	12	42	58	67	-1	71	1	In	VDJ
AAGATCCAGCCCTCAGAACCCAGGGACTCAGCTGTGTATTTTTGTGCTAGTGGTACCGACAGGGCACATGAGCAGTTCTTCGGGCCA	CASGTDRAHEQFF	1	7.412898443291327E-4	39	TCRBV12-05*01	TCRBV12	TCRBV12-05	01				TCRBD01-01*01	TCRBD01	TCRBD01-01	01				TCRBJ02-01*01	TCRBJ02	TCRBJ02-01	01				5	3	2	3	3	8	42	54	57	64	67	1	In	VDJ
TCCACAAAGCTGGAGGACTCAGCCATGTACTTCTGTGCCAGCGAGGGTAGAGCGGGGGGGCGCAGGACTGAAGCTTTCTTTGGACAA	CASEGRAGGRRTEAFF	3	0.002223869532987398	48	TCRBV02-01	TCRBV02	TCRBV02-01				01,03	TCRBD02-01*01	TCRBD02	TCRBD02-01	01				TCRBJ01-01*01	TCRBJ01	TCRBJ01-01	01				8	6	6	0	8	5	33	42	50	60	66	3	In	VDJ
CTGAAGATCCAGCGCACAGAGCAGGGGGACTCGGCCATGTATCTCTGTGCCAGCAGCTTAGACAGGATAGAAGCTTTCTTTGGACAA	CASSLDRIEAFF	2	0.0014825796886582653	36	TCRBV07-09*01	TCRBV07	TCRBV07-09	01				TCRBD01-01*01	TCRBD01	TCRBD01-01	01				TCRBJ01-01*01	TCRBJ01	TCRBJ01-01	01				1	3	3	4	0	8	45	-1	61	66	69	2	In	VDJ
CTGAAGATCCAGCGCACAGAGCAGGGGGACTCGGCCATGTATCTCTGTGCCGGCGACAGGGCGGGGGCTGAAGCTTTCTTTGGACAA	CAGDRAGAEAFF	1	7.412898443291327E-4	36	TCRBV07-09	TCRBV07	TCRBV07-09				01,05,06					TCRBD01,TCRBD02	TCRBD01-01,TCRBD02-01		TCRBJ01-01*01	TCRBJ01	TCRBJ01-01	01				11	6	2	3	3	6	45	51	54	61	67	1	In	VDJ
CTGGAGTCGCCCAGCCCCAACCAGACCTCTCTGTACTTCTGTGCCAGCAGTCTAGGCCTCGGGGATCAGCCCCAGCATTTTGGTGAT	CASSLGLGDQPQHF	1	7.412898443291327E-4	42	TCRBV27-01*01	TCRBV27	TCRBV27-01	01				TCRBD02-01*01	TCRBD02	TCRBD02-01	01				TCRBJ01-05*01	TCRBJ01	TCRBJ01-05	01				5	0	8	3	8	5	39	51	59	-1	64	1	In	VDJ
TCCGCCAGCACCAACCAGACATCTATGTACCTCTGTGCCAGCAGTTTATTTGGGCAGTCTATCTCCTACGAGCAGTACTTCGGGCCG	CASSLFGQSISYEQYF	1	7.412898443291327E-4	48	TCRBV28-01*01	TCRBV28	TCRBV28-01	01				TCRBD01-01*01	TCRBD01	TCRBD01-01	01				TCRBJ02-07*01	TCRBJ02	TCRBJ02-07	01				1	7	8	0	2	0	33	49	51	55	62	1	In	VDJ
AAGATCCAGCGCACAGAGCAGGAGGACTCGGCCGTGTATCTCTGTGCCAGCAGCGCGGGACTAGCCCACGAGCAGTACTTCGGGCCG	CASSAGLAHEQYF	1	7.412898443291327E-4	39	TCRBV07-02	TCRBV07	TCRBV07-02				01,02	TCRBD02-01	TCRBD02	TCRBD02-01				01,02	TCRBJ02-07*01	TCRBJ02	TCRBJ02-07	01				5	2	0	7	2	5	42	54	56	65	67	1	In	VDJ
CTGCCAGGCCCTCACATACCTCTCAGTACCTCTGTGCCAGCACTCCTCCGACTAGCAGGATCCTACAATGAGCAGTTCTTCGGGCCA		1	7.412898443291327E-4	49	TCRBV25-01*01	TCRBV25	TCRBV25-01	01				TCRBD02-01	TCRBD02	TCRBD02-01				01,02	TCRBJ02-01*01	TCRBJ02	TCRBJ02-01	01				7	4	2	7	7	1	32	42	49	56	60	1	Out	VDJ
AGCTCCTTGGAGCTGGGGGACTCAGCCCTGTACTTCTGTGCCAGCAGCTTGACTAGCCTAGGTGCCGGGGAGCTGTTTTTTGGAGAA	CASSLTSLGAGELFF	1	7.412898443291327E-4	45	TCRBV13-01*01	TCRBV13	TCRBV13-01	01				TCRBD02-01	TCRBD02	TCRBD02-01				01,02	TCRBJ02-02*01	TCRBJ02	TCRBJ02-02	01				3	7	2	7	0	6	36	-1	50	57	64	1	In	VDJ
GTGAACGCCTTGGAGCTGGACGACTCGGCCCTGTATCTCTGTGCCAGCAGCCCGGGTCCTGGGACCGGGGAGCTGTTTTTTGGAGAA	CASSPGPGTGELFF	2	0.0014825796886582653	42	TCRBV05-04*01	TCRBV05	TCRBV05-04	01				TCRBD02-01	TCRBD02	TCRBD02-01				01,02	TCRBJ02-02*01	TCRBJ02	TCRBJ02-02	01				4	7	8	4	1	5	39	51	52	56	63	2	In	VDJ
NNNNNNNNNNTGTCGGCTGCTCCCTCCCAGACATCTGTGTACTTCTGTGCCAGCACCACGGGGACCGGGGAGCTGTTTTTTGGAGAA	CASTTGTGELFF	1	7.412898443291327E-4	36	TCRBV06-05*01	TCRBV06	TCRBV06-05	01				TCRBD02-01*01	TCRBD02	TCRBD02-01	01				TCRBJ02-02*01	TCRBJ02	TCRBJ02-02	01				7	0	8	3	3	5	45	55	58	-1	63	1	In	VDJ
GAGCAGCGGGACTCGGCCATGTATCGCTGTGCCAGCAGCTTAGCGCCCAGTTCTGCCGCGTCGGGGGCTGAAGCTTTCTTTGGACAA	CASSLAPSSAASGAEAFF	1	7.412898443291327E-4	54	TCRBV07-06*01	TCRBV07	TCRBV07-06	01				TCRBD02-01*01	TCRBD02	TCRBD02-01	01				TCRBJ01-01*01	TCRBJ01	TCRBJ01-01	01				0	0	8	2	17	6	27	44	61	-1	67	1	In	VDJ
GTGACCAGTGCCCATCCTGAAGACAGCAGCTTCTACATCTGCAGTGCAATTCCGACACGGATGAACACTGAAGCTTTCTTTGGACAA	CSAIPTRMNTEAFF	3	0.002223869532987398	42	TCRBV20	TCRBV20				TCRBV20-01,TCRBV20-or09_02		TCRBD01-01*01	TCRBD01	TCRBD01-01	01				TCRBJ01-01*01	TCRBJ01	TCRBJ01-01	01				6	4	2	6	6	0	39	47	53	57	61	3	In	VDJ
GAGCACCTTGGAGCTGGGGGACTCGGCCCTTTATCTTTGCGCCAGCAGCTTGAGAGGGACAGGGTTTATGGCTACACCTTCGGTTCG		2	0.0014825796886582653	44	TCRBV05-01*01	TCRBV05	TCRBV05-01	01				TCRBD01-01*01	TCRBD01	TCRBD01-01	01				TCRBJ01-02*01	TCRBJ01	TCRBJ01-02	01				1	2	0	3	3	5	37	52	55	64	66	2	Out	VDJ
CTGGAGTCAGCTACCAGCTCCCAGACATCTGTGTACTTCTGTGCCATCAGTGAGGGGCAGCGGGAGGACGAGCAGTACTTCGGGCCG	CAISEGQREDEQYF	1	7.412898443291327E-4	42	TCRBV10-03*01	TCRBV10	TCRBV10-03	01				TCRBD02-01*02	TCRBD02	TCRBD02-01	02				TCRBJ02-07*01	TCRBJ02	TCRBJ02-07	01				2	0	6	1	4	5	39	54	58	-1	67	1	In	VDJ
ATCCAGCGCACAGAGCAGGGGGACTCGGCCATGTATCTCTGTGCCAGCAGCCTATCCGGGGGCAGCGACGAGCAGTACTTCGGGCCG	CASSLSGGSDEQYF	2	0.0014825796886582653	42	TCRBV07-09*01	TCRBV07	TCRBV07-09	01								TCRBD01,TCRBD02	TCRBD01-01,TCRBD02-01		TCRBJ02-07*01	TCRBJ02	TCRBJ02-07	01				5	4	6	0	6	5	39	51	57	63	67	2	In	VDJ
GTGACCAGTGCCCATCCTGAAGACAGCAGCTTCTACATCTGCAGTGCCCCCCGAGCGGGGGCCTACAATGAGCAGTTCTTCGGGCCA	CSAPRAGAYNEQFF	1	7.412898443291327E-4	42	TCRBV20	TCRBV20				TCRBV20-01,TCRBV20-or09_02		TCRBD02-01*01	TCRBD02	TCRBD02-01	01				TCRBJ02-01*01	TCRBJ02	TCRBJ02-01	01				6	0	6	2	6	2	39	47	53	-1	61	1	In	VDJ
CAGAGCAGGGGGACTCGGCCGTGTATGTCTGTGCAAGTCGCTTCAGCCGTAGCGGGGAAGGGGGCAGATACGCAGTATTTTGGCCCA		1	7.412898443291327E-4	52	TCRBV12-02*01	TCRBV12	TCRBV12-02	01				TCRBD02-01*01	TCRBD02	TCRBD02-01	01				TCRBJ02-03*01	TCRBJ02	TCRBJ02-03	01				3	7	5	3	6	4	29	43	49	57	64	1	Out	VDJ
GCAGAGCTTGAGGACTCGGCCGTGTATCTCTGTGCCAGCAGCTTTGGTGGTGGTGTAGGGGGCACAGATACGCAGTATTTTGGCCCA	CASSFGGGVGGTDTQYF	1	7.412898443291327E-4	51	TCRBV11	TCRBV11				TCRBV11-02,TCRBV11-03		TCRBD01-01*01	TCRBD01	TCRBD01-01	01				TCRBJ02-03*01	TCRBJ02	TCRBJ02-03	01				3	0	5	2	12	1	30	44	56	-1	61	1	In	VDJ
GAGTCTGCCAGGCCCTCACATACCTCTCAGTACCTCTGTGCCAGCAGTGACCCCGTGCGAGGAGGGACTGAAGCTTTCTTTGGACAA	CASSDPVRGGTEAFF	2	0.0014825796886582653	45	TCRBV25-01*01	TCRBV25	TCRBV25-01	01				TCRBD02-01*02	TCRBD02	TCRBD02-01	02				TCRBJ01-01*01	TCRBJ01	TCRBJ01-01	01				3	0	10	0	10	5	36	50	60	-1	66	2	In	VDJ
GAGATCCAGTCCACGGAGTCAGGGGACACAGCACTGTATTTCTGTGCCAGCAGCAAAGAAGGCTGGCAGCCCCAGCATTTTGGTGAT	CASSKEGWQPQHF	1	7.412898443291327E-4	39	TCRBV21-01*01	TCRBV21	TCRBV21-01	01								TCRBD01,TCRBD02	TCRBD01-01,TCRBD02-01		TCRBJ01-05*01	TCRBJ01	TCRBJ01-05	01				1	4	5	4	1	7	42	58	59	62	66	1	In	VDJ
TCCGCCAGCACCAACCAGACATCTATGTACCTCTGTGCCAGCAGTATCCTCGGGACGGGTAGCTCCTACGAGCAGTACTTCGGGCCG	CASSILGTGSSYEQYF	1	7.412898443291327E-4	48	TCRBV28-01*01	TCRBV28	TCRBV28-01	01								TCRBD01,TCRBD02	TCRBD01-01,TCRBD02-01		TCRBJ02-07*01	TCRBJ02	TCRBJ02-07	01				5	6	0	7	6	0	33	45	51	56	62	1	In	VDJ
CTGAAGATCCAGCGCACAGAGCAGGAGGACTCGGCCGTGTATCTCTGTGCCAGCAGCTTGGGACAAGGCGAGCAATACTTCGGGCCG	CASSLGQGEQYF	1	7.412898443291327E-4	36	TCRBV07	TCRBV07				TCRBV07-02,TCRBV07-08		TCRBD01-01*01	TCRBD01	TCRBD01-01	01				TCRBJ02-07*01	TCRBJ02	TCRBJ02-07	01				3	10	0	6	0	13	45	-1	59	65	75	1	In	VDJ
TGTCGGCTGCTCCCTCCCAGACATCTGTGTACTTCTGTGCCAGTACCTCTACAGGGAAGCTCTGGAAACACCATATATTTTGGAGAG		2	0.0014825796886582653	46	TCRBV06-05*01	TCRBV06	TCRBV06-05	01				TCRBD01-01*01	TCRBD01	TCRBD01-01	01				TCRBJ01-03*01	TCRBJ01	TCRBJ01-03	01				9	3	3	3	7	0	35	43	50	56	59	2	Out	VDJ
CAGCGCACAGAGCAGGAGGACTCCGCCGTGTATCTCTGTGCCAGCAGCTTCCGGGGTGGAACTGGAAACACCATATATTTTGGAGAG	CASSFRGGTGNTIYF	1	7.412898443291327E-4	45	TCRBV07-08*01	TCRBV07	TCRBV07-08	01				TCRBD02-01*01	TCRBD02	TCRBD02-01	01				TCRBJ01-03*01	TCRBJ01	TCRBJ01-03	01				3	5	8	3	1	2	36	50	51	56	61	1	In	VDJ
TGAGCCCTGAAGACAGCAGCATATATCTCTGCAGCGTTGACCCCCCCCAAGGGGACAGCTCAGGATTCACCCCTCCACTTTGGGAAC		1	7.412898443291327E-4	52	TCRBV29-01	TCRBV29	TCRBV29-01				01,02	TCRBD01-01*01	TCRBD01	TCRBD01-01	01				TCRBJ01-06*02	TCRBJ01	TCRBJ01-06	02				3	6	0	5	11	8	29	40	51	58	64	1	Out	VDJ
GCCCTGCAGCCAGAAGACTCAGCCCTGTATCTCTGCGCCAGCAGCCAACTGGCCACAGGGGCGGTCAATGAGCAGTTCTTCGGGCCA	CASSQLATGAVNEQFF	1	7.412898443291327E-4	48	TCRBV04-01*01	TCRBV04	TCRBV04-01	01				TCRBD01-01*01	TCRBD01	TCRBD01-01	01				TCRBJ02-01*01	TCRBJ02	TCRBJ02-01	01				2	4	3	2	6	6	33	48	54	61	65	1	In	VDJ
AATTCCCTGGAGCTTGGTGACTCTGCTGTGTATTTCTGTGCCAGCAGCCAAGATGGTCGACGGGGGGAGACCCAGTACTTCGGGCCA	CASSQDGRRGETQYF	1	7.412898443291327E-4	45	TCRBV03-01/03-02*01	TCRBV03	TCRBV03-01/03-02	01				TCRBD02-01*01	TCRBD02	TCRBD02-01	01				TCRBJ02-05*01	TCRBJ02	TCRBJ02-05	01				0	0	8	2	7	5	36	53	60	-1	66	1	In	VDJ
AATGTGAACGCCTTGTTGCTGGGGGACTCGGCCCTGTATCTCTGTGCCAGCAGCCACCATCCAGCCTACGAGCAGTACTTCGGGCCG	CASSHHPAYEQYF	1	7.412898443291327E-4	39	TCRBV05-05*01	TCRBV05	TCRBV05-05	01				TCRBD01-01*01	TCRBD01	TCRBD01-01	01				TCRBJ02-07*01	TCRBJ02	TCRBJ02-07	01				4	0	4	5	7	2	42	54	61	-1	64	1	In	VDJ
CGCAGAGCCGAGGGACTCAGCCGTGTATCTCTACAGTAGCAACGGACCTTCTGGACAAGTCGGGCCAACGTCCTGACTTTCGGGGCC		1	7.412898443291327E-4	50	TCRBV17-01*01	TCRBV17	TCRBV17-01	01				TCRBD01-01*01	TCRBD01	TCRBD01-01	01				TCRBJ02-06*01	TCRBJ02	TCRBJ02-06	01				5	4	1	6	12	5	31	40	52	57	61	1	Out	VDJ
CCCTCAGAACCCAGGGACTCAGCTGTGTACTTCTGTGCCAGCAGCTCCGAGACTAGCGGGGGGCACGGTGAGCAGTTCTTCGGGCCA	CASSSETSGGHGEQFF	1	7.412898443291327E-4	48	TCRBV12	TCRBV12				TCRBV12-03/12-04,TCRBV12-04		TCRBD02-01*01	TCRBD02	TCRBD02-01	01				TCRBJ02-01*01	TCRBJ02	TCRBJ02-01	01				6	5	2	1	6	9	33	44	50	63	68	1	In	VDJ
GAGTCCGCCAGCACCAACCAGACATCTATGTACCTCTGTGCCAGCAGTTTTAACTCCACAGGGTACAATGAGCAGTTCTTCGGGCCA	CASSFNSTGYNEQFF	1	7.412898443291327E-4	45	TCRBV28-01*01	TCRBV28	TCRBV28-01	01				TCRBD01-01*01	TCRBD01	TCRBD01-01	01				TCRBJ02-01*01	TCRBJ02	TCRBJ02-01	01				3	0	3	3	7	4	36	50	57	-1	63	1	In	VDJ
CAGCGCACAGAGCAGGGGGACTCGGCCATGTATCTCTGTGCCAGCAGCTTAATTTATGGGGGGGAAGAGACCCAGTACTTCGGGCCA	CASSLIYGGEETQYF	1	7.412898443291327E-4	45	TCRBV07-09*01	TCRBV07	TCRBV07-09	01				TCRBD02-01*01	TCRBD02	TCRBD02-01	01				TCRBJ02-05*01	TCRBJ02	TCRBJ02-05	01				2	0	9	0	6	3	36	51	57	-1	64	1	In	VDJ
GCAGCCTGCAGAACTGGAGGATTCTGGAGTTTATTTCTGTGCCAGCAGCCATTAGACATTTACCAAGAGACCCAGTACTTCGGGCCA		1	7.412898443291327E-4	44	TCRBV14-01*01	TCRBV14	TCRBV14-01	01				TCRBD01-01*01	TCRBD01	TCRBD01-01	01				TCRBJ02-05*01	TCRBJ02	TCRBJ02-05	01				3	3	2	6	3	0	37	51	54	58	61	1	Out	VDJ
CTCAGAACCCAGGGACTCAGCTGTGTACTTCTGTGCCAGCAGTTTAGACTGGCAGGACTCGGCTACAATGAGCAGTTCTTCGGGCCA		2	0.0014825796886582653	50	TCRBV12	TCRBV12				TCRBV12-03/12-04,TCRBV12-04		TCRBD02-01	TCRBD02	TCRBD02-01				01,02	TCRBJ02-01*01	TCRBJ02	TCRBJ02-01	01				1	3	1	10	7	3	31	47	54	59	62	2	Out	VDJ
AGCCCTCAGAACCCAGGGACTCAGCTGTGTACTTCTGTGCCAGCAGCCGAAGGACAGGGCTCCTACAATGAGCAGTTCTTCGGGCCA		2	0.0014825796886582653	46	TCRBV12	TCRBV12				TCRBV12-03/12-04,TCRBV12-04		TCRBD01-01*01	TCRBD01	TCRBD01-01	01				TCRBJ02-01*01	TCRBJ02	TCRBJ02-01	01				6	0	1	3	5	0	35	46	51	-1	59	2	Out	VDJ
ACAGAGCAGGAGGACTCGGCCGTGTATCTCTGTGCCAGCAGCTTAGTGGGACTAGCGGGGGGGCAAGAGACCCAGTACTTCGGGCCA	CASSLVGLAGGQETQYF	1	7.412898443291327E-4	51	TCRBV07-02	TCRBV07	TCRBV07-02				01,02	TCRBD02-01*01	TCRBD02	TCRBD02-01	01				TCRBJ02-05*01	TCRBJ02	TCRBJ02-05	01				1	0	0	0	1	2	30	46	47	-1	63	1	In	VDJ
AGGATCCAGCAGGTAGTGCGAGGAGATTCGGCAGCTTATTTCTGTGCCAGCTCATTGCCCTCTAGTGAAAAACTGTTTTTTGGCAGT	CASSLPSSEKLFF	2	0.0014825796886582653	39	TCRBV18-01*01	TCRBV18	TCRBV18-01	01				TCRBD02-01	TCRBD02	TCRBD02-01				01,02	TCRBJ01-04*01	TCRBJ01	TCRBJ01-04	01				5	0	4	8	7	7	42	54	61	-1	65	2	In	VDJ
GTGACATCGGCCCAAAAGAACCCGACAGCTTTCTATCTCTGTGCCAGTAGGCCCCGCAGCAGGGGCGAAAAACTGTTTTTTGGCAGT	CASRPRSRGEKLFF	2	0.0014825796886582653	42	TCRBV19-01*01	TCRBV19	TCRBV19-01	01				TCRBD01-01*01	TCRBD01	TCRBD01-01	01				TCRBJ01-04*01	TCRBJ01	TCRBJ01-04	01				6	1	4	2	9	8	39	50	59	65	66	2	In	VDJ
CAGCGCACAGAGCAGGAGGACTCGGCCGTGTATCTCTGTGCCAGCAGCTTCGACTGGGGGCCCGATCAGCCCCAGCATTTTGGTGAT	CASSFDWGPDQPQHF	1	7.412898443291327E-4	45	TCRBV07-02	TCRBV07	TCRBV07-02				01,02	TCRBD01-01*01	TCRBD01	TCRBD01-01	01				TCRBJ01-05*01	TCRBJ01	TCRBJ01-05	01				3	3	6	0	5	5	36	50	55	61	64	1	In	VDJ
AGCTCTCTGGAGCTGGGGGACTCAGCTTTGTATTTCTGTGCCAGCACCGGGACAGGGTTGTACCAAGAGACCCAGTACTTCGGGCCA	CASTGTGLYQETQYF	4	0.0029651593773165306	45	TCRBV09-01*01	TCRBV09	TCRBV09-01	01				TCRBD01-01*01	TCRBD01	TCRBD01-01	01				TCRBJ02-05*01	TCRBJ02	TCRBJ02-05	01				6	4	0	3	2	0	36	46	48	57	61	4	In	VDJ
ATCCAGCGCACAGAGCAGGGGGACTCGGCCATGTATCTCTGTGCCAGCAGCCCCCGGGGGATCACCGGGGAGCTGTTTTTTGGAGAA	CASSPRGITGELFF	1	7.412898443291327E-4	42	TCRBV07-09*01	TCRBV07	TCRBV07-09	01				TCRBD02-01*01	TCRBD02	TCRBD02-01	01				TCRBJ02-02*01	TCRBJ02	TCRBJ02-02	01				5	2	8	2	3	4	39	51	54	60	62	1	In	VDJ
CGCACAGAGCAGCGGGACTCGGCCATGTATCGCTGTGCCAGCAGCCGACTAGCGGGGGGGCTGTACAATGAGCAGTTCTTCGGGCCA	CASSRLAGGLYNEQFF	1	7.412898443291327E-4	48	TCRBV07-06*01	TCRBV07	TCRBV07-06	01				TCRBD02-01*01	TCRBD02	TCRBD02-01	01				TCRBJ02-01*01	TCRBJ02	TCRBJ02-01	01				5	3	2	0	1	4	33	45	46	60	63	1	In	VDJ
ACCAGTGCCCATCCTGAAGACAGCAGCTTCTACATCTGCAGTGCTACCCGATCTAGACAGAGTAATCAGCCCCAGCATTTTGGTGAT	CSATRSRQSNQPQHF	2	0.0014825796886582653	45	TCRBV20	TCRBV20				TCRBV20-01,TCRBV20-or09_02		TCRBD01-01*01	TCRBD01	TCRBD01-01	01				TCRBJ01-05*01	TCRBJ01	TCRBJ01-05	01				4	3	2	5	9	4	36	46	55	60	63	2	In	VDJ
CACAGAGCAGGGGGACTCGGCTATGTATCTCTGTGCCAGCAGCCTTGCTGATGTGGGGGAAGCAATCAGCCCCAGCATTTTGGTGAT		1	7.412898443291327E-4	50	TCRBV07-09*01	TCRBV07	TCRBV07-09	01								TCRBD01,TCRBD02	TCRBD01-01,TCRBD02-01		TCRBJ01-05*01	TCRBJ01	TCRBJ01-05	01				5	1	6	1	11	1	31	43	54	59	60	1	Out	VDJ
NTGTCGGCTGCTCCCTCCCAGACATCTGTGTACTTCTGTGCCAGCAGCATCCGAGGACAGGGAGGGAGGGAGCAGTACTTCGGGCCG	CASSIRGQGGREQYF	1	7.412898443291327E-4	45	TCRBV06-05*01	TCRBV06	TCRBV06-05	01				TCRBD01-01*01	TCRBD01	TCRBD01-01	01				TCRBJ02-07*01	TCRBJ02	TCRBJ02-07	01				6	7	1	3	7	7	36	47	54	62	69	1	In	VDJ
CTTGGTGACTCTGCTGTGTATTTCTGTGCCAGCAGCCCCCCATTAGGATCCCGGCACTCTGGGGCCAACGTCCTGACTTTCGGGGCC	CASSPPLGSRHSGANVLTF	1	7.412898443291327E-4	57	TCRBV03-01/03-02*01	TCRBV03	TCRBV03-01/03-02	01								TCRBD01,TCRBD02	TCRBD01-01,TCRBD02-01		TCRBJ02-06*01	TCRBJ02	TCRBJ02-06	01				4	8	1	8	8	0	24	37	45	48	56	1	In	VDJ
CACAGAGCAGGGGGACTCGGCCATGTATCTCTGTGCCAGCAGCTACGACAGGGCTTTAGCGCCCAAGAGACCCAGTACTTCGGGCCA		1	7.412898443291327E-4	50	TCRBV07-09*01	TCRBV07	TCRBV07-09	01				TCRBD01-01*01	TCRBD01	TCRBD01-01	01				TCRBJ02-05*01	TCRBJ02	TCRBJ02-05	01				4	9	2	3	2	1	31	44	46	53	62	1	Out	VDJ
AGCTCTCTGGAGCTGGGGGACTCAGCTTTGTATTTCTGTGCCAGCAGCCCACAGGGACTAGCTACAGATACGCAGTATTTTGGCCCA	CASSPQGLATDTQYF	1	7.412898443291327E-4	45	TCRBV09-01*01	TCRBV09	TCRBV09-01	01				TCRBD02-01	TCRBD02	TCRBD02-01				01,02	TCRBJ02-03*01	TCRBJ02	TCRBJ02-03	01				4	1	0	7	5	3	36	48	53	62	63	1	In	VDJ
CAGCGCACAGAGCGGGGGGACTCAGCCGTGTATCTCTGTGCCAGCAGCTTAGGACAGGGTCCCACAGATACGCAGTATTTTGGCCCA	CASSLGQGPTDTQYF	2	0.0014825796886582653	45	TCRBV07-03*01	TCRBV07	TCRBV07-03	01				TCRBD01-01*01	TCRBD01	TCRBD01-01	01				TCRBJ02-03*01	TCRBJ02	TCRBJ02-03	01				2	3	1	3	0	2	36	-1	51	59	62	2	In	VDJ
NNNNTGTCGGCTGCTCCCTCCCAGACATCTGTGTACTTCTGTGCCAGCAGTTACGATTCGGGTACCGGGGAGCTGTTTTTTGGAGAA	CASSYDSGTGELFF	6	0.004447739065974796	42	TCRBV06-05*01	TCRBV06	TCRBV06-05	01				TCRBD02-01	TCRBD02	TCRBD02-01				01,02	TCRBJ02-02*01	TCRBJ02	TCRBJ02-02	01				2	1	8	4	4	5	39	54	58	62	63	6	In	VDJ
GAACGCCTTGGAGCTGGAGGACTCGGCCCTGTATCTCTGTGCCAGCAGCTTGAATGGGTGGGGAGCACTGAAGCTTTCTTTGGACAA		1	7.412898443291327E-4	44	TCRBV05-08*01	TCRBV05	TCRBV05-08	01				TCRBD02-01*02	TCRBD02	TCRBD02-01	02				TCRBJ01-01*01	TCRBJ01	TCRBJ01-01	01				1	0	9	2	8	4	37	52	60	-1	65	1	Out	VDJ
CTGCAGCCAGAAGACTCAGCCCTGTATCTCTGCGCCAGCAGCCGCCGCGTTGCGGGACAGGGAAAAGAAAAACTGTTTTTTGGCAGT	CASSRRVAGQGKEKLFF	1	7.412898443291327E-4	51	TCRBV04-01*01	TCRBV04	TCRBV04-01	01				TCRBD01-01*01	TCRBD01	TCRBD01-01	01				TCRBJ01-04*01	TCRBJ01	TCRBJ01-04	01				4	4	0	3	10	8	30	43	53	62	66	1	In	VDJ
ATCCAGCGCACAGAGCAGGAGGACTCGGCCGTGTATCTCTGTGCCAGCAGCTCTTACAGGACCTACTATGGCTACACCTTCGGTTCG	CASSSYRTYYGYTF	1	7.412898443291327E-4	42	TCRBV07-02	TCRBV07	TCRBV07-02				01,02	TCRBD01-01*01	TCRBD01	TCRBD01-01	01				TCRBJ01-02*01	TCRBJ01	TCRBJ01-02	01				4	4	3	4	3	3	39	52	55	60	64	1	In	VDJ
CTGACTGTGAGCAACATGAGCCCTGAAGACAGCAGCATATATCTCTGCAGCGTGGCCGGGGTCACCTACGAGCAGTACTTCGGGCCG	CSVAGVTYEQYF	2	0.0014825796886582653	36	TCRBV29-01	TCRBV29	TCRBV29-01				01,02	TCRBD02-01*01	TCRBD02	TCRBD02-01	01				TCRBJ02-07*01	TCRBJ02	TCRBJ02-07	01				6	3	8	3	3	2	45	53	56	61	64	2	In	VDJ
AAGATCCAGCGCACAGAGCGGGGGGACTCAGCCGTGTATCTCTGTGCCAGCAGCACCGGGACAGGGGAAGAGCAGTACTTCGGGCCG	CASSTGTGEEQYF	2	0.0014825796886582653	39	TCRBV07-03*01	TCRBV07	TCRBV07-03	01				TCRBD01-01*01	TCRBD01	TCRBD01-01	01				TCRBJ02-07*01	TCRBJ02	TCRBJ02-07	01				5	2	0	2	3	7	42	54	57	67	69	2	In	VDJ
CTGACTGTGAGCAACATGAGCCCTGAAGACAGCAGCATATATCTCTGCAGTGCCGGGGCACGAGGAGGAAAGCAGTACTTCGGGCCG	CSAGARGGKQYF	1	7.412898443291327E-4	36	TCRBV29-01	TCRBV29	TCRBV29-01				01,02,03					TCRBD01,TCRBD02	TCRBD01-01,TCRBD02-01		TCRBJ02-07*01	TCRBJ02	TCRBJ02-07	01				9	11	7	0	4	8	45	50	54	59	70	1	In	VDJ
GTCGGCTGCTCCCTCCCAGACATCTGTGTACTTCTGTGCCAGCAGTTATCCTAGCAGGGGTTTGGAAACACCATATATTTTGGAGAG		2	0.0014825796886582653	47	TCRBV06-05*01	TCRBV06	TCRBV06-05	01				TCRBD01-01*01	TCRBD01	TCRBD01-01	01				TCRBJ01-03*01	TCRBJ01	TCRBJ01-03	01				3	2	4	2	6	3	34	48	54	60	62	2	Out	VDJ
AACCCAGGGACTCAGCTGTGTATTTTTGTGCTAGTGGGGGTAGGTAGAGGAGATTCGGACGGGGCCAACGTCCTGACTTTCGGGGCC		1	7.412898443291327E-4	55	TCRBV12-05*01	TCRBV12	TCRBV12-05	01								TCRBD01,TCRBD02	TCRBD01-01,TCRBD02-01		TCRBJ02-06*01	TCRBJ02	TCRBJ02-06	01				6	0	1	7	19	4	26	37	56	-1	60	1	Out	VDJ
CGCACAGAGCAGGAGGACTCGGCCGTGTATCTCTGTGCCAGCAGCTCCCAGGGGGGGGAAGCTAATGAAAAACTGTTTTTTGGCAGT	CASSSQGGEANEKLFF	1	7.412898443291327E-4	48	TCRBV07-02	TCRBV07	TCRBV07-02				01,02					TCRBD01,TCRBD02	TCRBD01-01,TCRBD02-01		TCRBJ01-04*01	TCRBJ01	TCRBJ01-04	01				4	6	4	1	2	3	33	46	48	55	61	1	In	VDJ
AACGCCTTGTTGCTGGGGGACTCGGCCCTCTATCTCTGTGCCAGCAGTCAACCGGGACGGGACATCTATGGCTACACCTTCGGTTCG	CASSQPGRDIYGYTF	1	7.412898443291327E-4	45	TCRBV05-06*01	TCRBV05	TCRBV05-06	01				TCRBD01-01*01	TCRBD01	TCRBD01-01	01				TCRBJ01-02*01	TCRBJ01	TCRBJ01-02	01				5	1	0	6	11	4	36	47	58	64	65	1	In	VDJ
ATCCAGCGCACAGAGCAGGGGGACTCGGCCATGTATCTCTGTGCCAGCAGCTTCTTTCTAGGACCAGATACGCAGTATTTTGGCCCA	CASSFFLGPDTQYF	1	7.412898443291327E-4	42	TCRBV07-09*01	TCRBV07	TCRBV07-09	01								TCRBD01,TCRBD02	TCRBD01-01,TCRBD02-01		TCRBJ02-03*01	TCRBJ02	TCRBJ02-03	01				3	0	1	7	7	4	39	53	60	-1	64	1	In	VDJ
TCGGCCCAAAAGAACCCGACAGCTTTCTATCTCTGTGCCAGTAGGAGCCTCTACGGCAGGGGCGCCGGGGAGCTGTTTTTTGGAGAA	CASRSLYGRGAGELFF	1	7.412898443291327E-4	48	TCRBV19-01*01	TCRBV19	TCRBV19-01	01				TCRBD01-01*01	TCRBD01	TCRBD01-01	01				TCRBJ02-02*01	TCRBJ02	TCRBJ02-02	01				6	2	4	2	12	6	33	44	56	62	64	1	In	VDJ
GGTGACTCTGCTGTGTATTTCTGTGCCAGCAGCCCCTTGCTCGTGGGCAGGGTTGGATTAGCTAATGAAAAACTGTTTTTTGGCAGT	CASSPLLVGRVGLANEKLFF	1	7.412898443291327E-4	60	TCRBV03-01/03-02*01	TCRBV03	TCRBV03-01/03-02	01				TCRBD01-01*01	TCRBD01	TCRBD01-01	01				TCRBJ01-04*01	TCRBJ01	TCRBJ01-04	01				4	9	4	3	13	3	21	34	47	52	61	1	In	VDJ
AGCTCTCTGGAGCTGGGGGACTCAGCTTTGTATTTCTGTGCCAGCAGCTTATCAGCGTCCCCCGCTTATGGCTACACCTTCGGTTCG	CASSLSASPAYGYTF	1	7.412898443291327E-4	45	TCRBV09-01*01	TCRBV09	TCRBV09-01	01				TCRBD02-01	TCRBD02	TCRBD02-01				01,02	TCRBJ01-02*01	TCRBJ01	TCRBJ01-02	01				4	9	6	6	5	5	36	48	53	57	66	1	In	VDJ
GTGAACGCCTTGGAGCTGGACGACTCGGCCCTGTATCTCTGTGCCAGCAGCCCCAGGGGGTCTGGAAACACCATATATTTTGGAGAG	CASSPRGSGNTIYF	2	0.0014825796886582653	42	TCRBV05-04*01	TCRBV05	TCRBV05-04	01				TCRBD01-01*01	TCRBD01	TCRBD01-01	01				TCRBJ01-03*01	TCRBJ01	TCRBJ01-03	01				4	0	4	1	2	1	39	51	53	-1	60	2	In	VDJ
CAGCGCACAGAGCGGGGGGACTCAGCCGTGTATCTCTGTGCCAGCAGCATGACTAGCGGGGTAGGGGGTACGCAGTATTTTGGCCCA	CASSMTSGVGGTQYF	1	7.412898443291327E-4	45	TCRBV07-03*01	TCRBV07	TCRBV07-03	01				TCRBD02-01*01	TCRBD02	TCRBD02-01	01				TCRBJ02-03*01	TCRBJ02	TCRBJ02-03	01				5	7	2	3	2	8	36	48	50	61	68	1	In	VDJ
GAGTCGCCCAGCCCCAACCAGACCTCTCTGTACTTCTGTGCCAGCAGTCCCCTCGGGACAGGGGATACTGAAGCTTTCTTTGGACAA	CASSPLGTGDTEAFF	1	7.412898443291327E-4	45	TCRBV27-01*01	TCRBV27	TCRBV27-01	01				TCRBD01-01*01	TCRBD01	TCRBD01-01	01				TCRBJ01-01*01	TCRBJ01	TCRBJ01-01	01				5	2	0	2	6	5	36	48	54	64	66	1	In	VDJ
GTGAACGCCTTGGAGCTGGACGACTCGGCCCTGTATCTCTGTGCCAGCAGCTTGGACGGCTTTTATGAAAAACTGTTTTTTGGCAGT	CASSLDGFYEKLFF	2	0.0014825796886582653	42	TCRBV05-04*01	TCRBV05	TCRBV05-04	01								TCRBD01,TCRBD02	TCRBD01-01,TCRBD02-01		TCRBJ01-04*01	TCRBJ01	TCRBJ01-04	01				0	4	9	0	2	6	39	55	57	60	64	2	In	VDJ
AACGCCTTGGAGCTGGACGACTCGGCCCTGTATCTCTGTGCCAGCAGCGTCTGGACTGACCTTAACTATGGCTACACCTTCGGTTCG	CASSVWTDLNYGYTF	1	7.412898443291327E-4	45	TCRBV05-04*01	TCRBV05	TCRBV05-04	01				TCRBD02-01	TCRBD02	TCRBD02-01				01,02	TCRBJ01-02*01	TCRBJ01	TCRBJ01-02	01				4	5	1	10	4	1	36	48	52	57	62	1	In	VDJ
GTGACCAGTGCCCATCCTGAAGACAGCAGCTTCTACATCTGCAGTGCTGATTCGACAGGGAAGGGAACACCCCTCCACTTTGGGAAC	CSADSTGKGTPLHF	1	7.412898443291327E-4	42	TCRBV20	TCRBV20				TCRBV20-01,TCRBV20-or09_02		TCRBD01-01*01	TCRBD01	TCRBD01-01	01				TCRBJ01-06*02	TCRBJ01	TCRBJ01-06	02				5	7	2	3	5	11	39	48	53	60	67	1	In	VDJ
AAGATCCAGCGCACAGAGCAGGGGGACTCGGCCATGTATCTCTGTGCCAGCAGCTTTACAGGAGTCAATGAGCAGTTCTTCGGGCCA	CASSFTGVNEQFF	2	0.0014825796886582653	39	TCRBV07-09*01	TCRBV07	TCRBV07-09	01				TCRBD01-01*01	TCRBD01	TCRBD01-01	01				TCRBJ02-01*01	TCRBJ02	TCRBJ02-01	01				3	3	3	4	1	6	42	56	57	62	65	2	In	VDJ
CGGTCCACAAAGCTGGAGGACTCAGCCATGTACTTCTGTGCCAGCCCACCCCCCCGGACACCTTACAATGAGCAGTTCTTCGGGCCA	CASPPPRTPYNEQFF	1	7.412898443291327E-4	45	TCRBV02-01	TCRBV02	TCRBV02-01				01,03	TCRBD01-01*01	TCRBD01	TCRBD01-01	01				TCRBJ02-01*01	TCRBJ02	TCRBJ02-01	01				8	3	1	6	10	4	36	45	55	60	63	1	In	VDJ
ACCAGTGCCCATCCTGAAGACAGCAGCTTCTACATCTGCAGTGCTAGTCGGGGGAGGCGTTCCTACAATGAGCAGTTCTTCGGGCCA	CSASRGRRSYNEQFF	1	7.412898443291327E-4	45	TCRBV20-01*04	TCRBV20	TCRBV20-01	04				TCRBD02-01	TCRBD02	TCRBD02-01				01,02	TCRBJ02-01*01	TCRBJ02	TCRBJ02-01	01				2	6	8	2	0	1	36	-1	48	54	60	1	In	VDJ
AGGATCCAGCAGGTAGTGCGAGGAGATTCGGCAGCTTATTTCTGTGCCAGCTCACCAGGGCAGGGAGAGACCCAGTACTTCGGGCCA	CASSPGQGETQYF	1	7.412898443291327E-4	39	TCRBV18-01*01	TCRBV18	TCRBV18-01	01				TCRBD01-01*01	TCRBD01	TCRBD01-01	01				TCRBJ02-05*01	TCRBJ02	TCRBJ02-05	01				2	0	4	3	3	4	42	57	60	-1	65	1	In	VDJ
CTGCAGCCAGAAGACTCGGCCCTGTATCTCTGTGCCAGCAGCCCGGGAGGGGCCGGGGCTAGCGAAGACACCATATATTTTGGAGAG	CASSPGGAGASEDTIYF	1	7.412898443291327E-4	51	TCRBV04-02*01	TCRBV04	TCRBV04-02	01				TCRBD02-01*02	TCRBD02	TCRBD02-01	02				TCRBJ01-03*01	TCRBJ01	TCRBJ01-03	01				4	16	8	0	0	8	30	-1	43	51	67	1	In	VDJ
AAGATCCAGCCTGCAGAGCTTGGGGACTCGGCCATGTATCTCTGTGCCAGCAGCCCAATAGGTACCTACGAGCAGTACTTCGGGCCG	CASSPIGTYEQYF	2	0.0014825796886582653	39	TCRBV11-01*01	TCRBV11	TCRBV11-01	01								TCRBD01,TCRBD02	TCRBD01-01,TCRBD02-01		TCRBJ02-07*01	TCRBJ02	TCRBJ02-07	01				5	2	5	4	5	2	42	54	59	62	64	2	In	VDJ
CTCACTGTGACATCGGCCCAAAAGAACCCGACAGCTTTCTATCTCTGTGCCAGTAGTACGATGGATTCACCCCTCCACTTTGGGAAC	CASSTMDSPLHF	1	7.412898443291327E-4	36	TCRBV19-01*01	TCRBV19	TCRBV19-01	01								TCRBD01,TCRBD02	TCRBD01-01,TCRBD02-01		TCRBJ01-06*02	TCRBJ01	TCRBJ01-06	02				4	0	0	10	4	8	45	58	62	-1	64	1	In	VDJ
TCCAGCAGGTAGTGCGAGGAGATTCGGCAGCTTATTTCTGTGCCAGCTCACCTGGACAGGGTAGACTACGAGCAGTACTTCGGGCCG		1	7.412898443291327E-4	43	TCRBV18-01*01	TCRBV18	TCRBV18-01	01				TCRBD01-01*01	TCRBD01	TCRBD01-01	01				TCRBJ02-07*01	TCRBJ02	TCRBJ02-07	01				3	4	1	3	1	3	38	52	53	61	65	1	Out	VDJ
NNNNTGTCGGCTGCTCCCTCCCAGACATCTGTGTACTTCTGTGCCAGCAGGAAGGACTCCTATAATTCACCCCTCCACTTTGGGAAC	CASRKDSYNSPLHF	1	7.412898443291327E-4	42	TCRBV06-05*01	TCRBV06	TCRBV06-05	01								TCRBD01,TCRBD02	TCRBD01-01,TCRBD02-01		TCRBJ01-06*02	TCRBJ01	TCRBJ01-06	02				6	0	1	8	3	0	39	50	53	-1	56	1	In	VDJ
CGGTCCACAAAGCTGGAGGACTCAGCCATGTACTTCTGTGCCAGCAGTGGACAGAGGCTGAAGGGAGAGACCCAGTACTTCGGGCCA	CASSGQRLKGETQYF	1	7.412898443291327E-4	45	TCRBV02-01	TCRBV02	TCRBV02-01				01,03	TCRBD01-01*01	TCRBD01	TCRBD01-01	01				TCRBJ02-05*01	TCRBJ02	TCRBJ02-05	01				4	11	2	5	0	4	36	-1	49	54	65	1	In	VDJ
NNNNTGTCGGCTGCTCCCTCCCAGACATCTGTGTACTTCTGTGCCAGCAGTTACGAAGGGGCTGGAGATACGCAGTATTTTGGCCCA	CASSYEGAGDTQYF	3	0.002223869532987398	42	TCRBV06-05*01	TCRBV06	TCRBV06-05	01				TCRBD01-01*01	TCRBD01	TCRBD01-01	01				TCRBJ02-03*01	TCRBJ02	TCRBJ02-03	01				2	4	5	2	2	5	39	54	56	61	65	3	In	VDJ
CTACACACCCTGCAGCCAGAAGACTCGGCCCTGTATCTCTGTGCCAGCAGCCAAGATAGCCTATCAGAAAAACTGTTTTTTGGCAGT	CASSQDSLSEKLFF	1	7.412898443291327E-4	42	TCRBV04-02*01	TCRBV04	TCRBV04-02	01				TCRBD02-01	TCRBD02	TCRBD02-01				01,02	TCRBJ01-04*01	TCRBJ01	TCRBJ01-04	01				0	6	5	7	0	8	39	-1	56	60	66	1	In	VDJ
CGGCTGCTCCCTCCCAAACATCTGTGTACTTCTGTGCCAGCAGTTACCCTAGGACAGGGGGTTTGTCAGCCCCAGCATTTTGGTGAT		1	7.412898443291327E-4	49	TCRBV06-02/06-03*01	TCRBV06	TCRBV06-02/06-03	01				TCRBD01-01*01	TCRBD01	TCRBD01-01	01				TCRBJ01-05*01	TCRBJ01	TCRBJ01-05	01				2	4	1	1	4	6	32	47	51	61	65	1	Out	VDJ
CTACACGCCCTGCAGCCAGAAGACTCAGCCCTGTATCTCTGCGCCAGTCGGGGGGGGGACTACACAGATACGCAGTATTTTGGCCCA	CASRGGDYTDTQYF	1	7.412898443291327E-4	42	TCRBV04-01*01	TCRBV04	TCRBV04-01	01				TCRBD02-01*01	TCRBD02	TCRBD02-01	01				TCRBJ02-03*01	TCRBJ02	TCRBJ02-03	01				9	6	8	0	1	2	39	47	48	56	62	1	In	VDJ
CGGTCCACAAAGCTGGAGGACTCAGCCATGTACTTCTGTGCCAGCAAGGAAGGACGGAAGAACACCGGGGAGCTGTTTTTTGGAGAA	CASKEGRKNTGELFF	2	0.0014825796886582653	45	TCRBV02-01	TCRBV02	TCRBV02-01				01,03					TCRBD01,TCRBD02	TCRBD01-01,TCRBD02-01		TCRBJ02-02*01	TCRBJ02	TCRBJ02-02	01				7	4	1	7	5	1	36	46	51	55	59	2	In	VDJ
CGCACAGAGCAGCGGGACTCGGCCATGTATCGCTGTGCCAGCAGCTTTCAACGGTCAGAAATTAATCAGCCCCAGCATTTTGGTGAT	CASSFQRSEINQPQHF	1	7.412898443291327E-4	48	TCRBV07-06*01	TCRBV07	TCRBV07-06	01								TCRBD01,TCRBD02	TCRBD01-01,TCRBD02-01		TCRBJ01-05*01	TCRBJ01	TCRBJ01-05	01				3	5	4	5	8	4	33	47	55	58	63	1	In	VDJ
NNNNNNNTGTCGGCTGCTCCCTCCCAGACATCTGTGTACTTCTGTGCCAGCACGGGGGGGTACGTCTTCGAGCAGTACTTCGGGCCG	CASTGGYVFEQYF	1	7.412898443291327E-4	39	TCRBV06-05*01	TCRBV06	TCRBV06-05	01				TCRBD02-01*01	TCRBD02	TCRBD02-01	01				TCRBJ02-07*01	TCRBJ02	TCRBJ02-07	01				7	8	8	0	0	6	42	-1	52	60	68	1	In	VDJ
AGCGCACAGAGCAGGGGGACTCGGCCATGTATCTCTGTGCCAGCAGCCTCCCCTGACAGGTTAAGCTACGAGCAGTACTTCGGGCCG		1	7.412898443291327E-4	46	TCRBV07-09*01	TCRBV07	TCRBV07-09	01				TCRBD01-01*01	TCRBD01	TCRBD01-01	01				TCRBJ02-07*01	TCRBJ02	TCRBJ02-07	01				5	5	2	4	7	3	35	47	54	60	65	1	Out	VDJ
GCCTTGTTGCTGGGGGACTCGGCCCTGTATCTCTGTGCCAGCCACTTAGGAGGTGGCAATCGGCCCTACGAGCAGTACTTCGGGCCG	CASHLGGGNRPYEQYF	1	7.412898443291327E-4	48	TCRBV05-05*01	TCRBV05	TCRBV05-05	01				TCRBD02-01*02	TCRBD02	TCRBD02-01	02				TCRBJ02-07*01	TCRBJ02	TCRBJ02-07	01				7	11	10	1	6	2	33	42	48	53	64	1	In	VDJ
CAGCGCACAGAGCAGCGGGACTCGGCCATGTATCGCTGTGCCAGCAGCCCCGGGGGGGGAGGGAGTTCACCCCTCCACTTTGGGAAC	CASSPGGGGSSPLHF	1	7.412898443291327E-4	45	TCRBV07-06*01	TCRBV07	TCRBV07-06	01				TCRBD02-01*01	TCRBD02	TCRBD02-01	01				TCRBJ01-06*02	TCRBJ01	TCRBJ01-06	02				5	7	8	0	2	9	36	48	50	58	65	1	In	VDJ
CGCACAGAGCAGGGGGACTCGGCCATGTATCTCTGTGCCAGCAGCTCCGCGGGACAACTAGTAAATTCACCCCTCCACTTTGGGAAC	CASSSAGQLVNSPLHF	1	7.412898443291327E-4	48	TCRBV07-09*01	TCRBV07	TCRBV07-09	01								TCRBD01,TCRBD02	TCRBD01-01,TCRBD02-01		TCRBJ01-06*02	TCRBJ01	TCRBJ01-06	02				4	7	0	6	4	7	33	46	50	56	63	1	In	VDJ
CGCACAGAGCAGGAGGACTCGGCCGTGTATCTCTGTGCCAGCAGCCATGATGACAGAGCAAACACCGGGGAGCTGTTTTTTGGAGAA	CASSHDDRANTGELFF	2	0.0014825796886582653	48	TCRBV07-02	TCRBV07	TCRBV07-02				01,02	TCRBD01-01*01	TCRBD01	TCRBD01-01	01				TCRBJ02-02*01	TCRBJ02	TCRBJ02-02	01				5	4	2	5	6	2	33	45	51	56	60	2	In	VDJ
ATCCAGCGCACAGAGCAGGGGGACTCGGCCATGTATCTCTGTGCCAGCAGCTTAACGGGGGGGAACACTGAAGCTTTCTTTGGACAA	CASSLTGGNTEAFF	1	7.412898443291327E-4	42	TCRBV07-09*01	TCRBV07	TCRBV07-09	01				TCRBD02-01*01	TCRBD02	TCRBD02-01	01				TCRBJ01-01*01	TCRBJ01	TCRBJ01-01	01				2	0	8	1	1	1	39	54	55	-1	62	1	In	VDJ
CTGACTGTGAGCAACATGAGCCCTGAAGACAGCAGCATATATCTCTGCAGCGTCATCGGACTGGGCCACGAGCAGTACTTCGGGCCG	CSVIGLGHEQYF	1	7.412898443291327E-4	36	TCRBV29-01	TCRBV29	TCRBV29-01				01,02	TCRBD02-01	TCRBD02	TCRBD02-01				01,02	TCRBJ02-07*01	TCRBJ02	TCRBJ02-07	01				6	5	1	10	4	5	45	53	57	62	67	1	In	VDJ
CTTCACATCAATTCCCTGGAGCTTGGTGACTCTGCTGTGTATTTCTGTGCCAGCAGCGGGAATGGGGGGGAGCAGTTCTTCGGGCCA	CASSGNGGEQFF	1	7.412898443291327E-4	36	TCRBV03-01/03-02*01	TCRBV03	TCRBV03-01/03-02	01				TCRBD02-01*01	TCRBD02	TCRBD02-01	01				TCRBJ02-01*01	TCRBJ02	TCRBJ02-01	01				5	0	9	1	6	10	45	57	63	-1	69	1	In	VDJ
ATCCAGCGCACAGAGCAGGGGGACTCGGCCATGTATCTCTGTGCCAGCAGCTTAGGACAGGGGGCAGATACGCAGTATTTTGGCCCA	CASSLGQGADTQYF	1	7.412898443291327E-4	42	TCRBV07-09*01	TCRBV07	TCRBV07-09	01				TCRBD01-01*01	TCRBD01	TCRBD01-01	01				TCRBJ02-03*01	TCRBJ02	TCRBJ02-03	01				1	0	2	1	0	4	39	-1	55	-1	64	1	In	VDJ
CGGTCCACAAAGCTGGAGGACTCAGCCATGTACTTCTGTGCCAACGAATTGGGGGGGGCGCGTATTCTTGGCTACACCTTCGGTTCG	CANELGGARILGYTF	1	7.412898443291327E-4	45	TCRBV02-01	TCRBV02	TCRBV02-01				01,03	TCRBD02-01*01	TCRBD02	TCRBD02-01	01				TCRBJ01-02*01	TCRBJ01	TCRBJ01-02	01				10	11	9	0	7	7	36	43	50	57	68	1	In	VDJ
TTGGCGTCTGCTGTACCCTCTCAGACATCTGTGTACTTCTGTGCCAGCAGTGAAGCGGGGGGCACAGATACGCAGTATTTTGGCCCA	CASSEAGGTDTQYF	2	0.0014825796886582653	42	TCRBV06-04*01	TCRBV06	TCRBV06-04	01				TCRBD02-01*01	TCRBD02	TCRBD02-01	01				TCRBJ02-03*01	TCRBJ02	TCRBJ02-03	01				3	0	6	2	0	1	39	-1	53	-1	61	2	In	VDJ
GAGTCGCCCAGCCCCAACCAGACCTCTCTGTACTTCTGTGCCAGCAGTTCCTCCGGGGGGGGGAAGACTGAAGCTTTCTTTGGACAA	CASSSSGGGKTEAFF	1	7.412898443291327E-4	45	TCRBV27-01*01	TCRBV27	TCRBV27-01	01				TCRBD02-01*01	TCRBD02	TCRBD02-01	01				TCRBJ01-01*01	TCRBJ01	TCRBJ01-01	01				4	5	8	0	4	5	36	49	53	61	66	1	In	VDJ
CTCAGAACCCAGGGACTCAGCTGTGTACTTCTGTGCCAGCAGTTGAGGAACCACAGCAGGAAGACCTATGGCTACACCTTCGGTTCG		1	7.412898443291327E-4	50	TCRBV12	TCRBV12				TCRBV12-03/12-04,TCRBV12-04						TCRBD01,TCRBD02	TCRBD01-01,TCRBD02-01		TCRBJ01-02*01	TCRBJ01	TCRBJ01-02	01				4	9	3	5	8	4	31	44	52	56	65	1	Out	VDJ
CTGACTGTGAGCAACATGAGCCCTGAAGACAGCAGCATATATCTCTGCAGCGCCACGGATTCGGACACTCGATACACCTTCGGTTCG	CSATDSDTRYTF	2	0.0014825796886582653	36	TCRBV29-01*03	TCRBV29	TCRBV29-01	03				TCRBD01-01*01	TCRBD01	TCRBD01-01	01				TCRBJ01-02*01	TCRBJ01	TCRBJ01-02	01				6	5	1	6	9	11	45	53	62	67	72	2	In	VDJ
TCGGCTGCTCCCTCCCAGACATCTGTGTACTTCTGTGCCAGCAGATCCTCCGGGACAGGGGGGAGCTACGAGCAGTACTTCGGGCCG	CASRSSGTGGSYEQYF	1	7.412898443291327E-4	48	TCRBV06	TCRBV06				TCRBV06-01,TCRBV06-05		TCRBD01-01*01	TCRBD01	TCRBD01-01	01				TCRBJ02-07*01	TCRBJ02	TCRBJ02-07	01				6	3	0	1	7	3	33	44	51	62	65	1	In	VDJ
CTGACTGTGAGCAACATGAGCCCTGAAGACAGCAGCATATATCTCTGCAGCGGGGTGGGCCACTCCTACGAGCAGTACTTCGGGCCG	CSGVGHSYEQYF	1	7.412898443291327E-4	36	TCRBV29-01	TCRBV29	TCRBV29-01				01,02,03	TCRBD01-01*01	TCRBD01	TCRBD01-01	01				TCRBJ02-07*01	TCRBJ02	TCRBJ02-07	01				7	2	8	0	4	0	45	52	56	60	62	1	In	VDJ
CTGGAGCTTGGTGACTCTGCTGTGTATTTCTGTGCCAGCAGCCGCCACGGTGCGGGGGGGCCCGGGGATGAGCAGTTCTTCGGGCCA	CASSRHGAGGPGDEQFF	1	7.412898443291327E-4	51	TCRBV03-01/03-02*01	TCRBV03	TCRBV03-01/03-02	01				TCRBD02-01*01	TCRBD02	TCRBD02-01	01				TCRBJ02-01*01	TCRBJ02	TCRBJ02-01	01				4	7	7	0	8	8	30	43	51	60	67	1	In	VDJ
NTGTCGGCTGCTCCCTCCCAAACATCTGTGTACTTCTGTGCCAGCAGTCTGACAGGGGGCTTCTACAATGAGCAGTTCTTCGGGCCA	CASSLTGGFYNEQFF	2	0.0014825796886582653	45	TCRBV06-02/06-03*01	TCRBV06	TCRBV06-02/06-03	01				TCRBD01-01*01	TCRBD01	TCRBD01-01	01				TCRBJ02-01*01	TCRBJ02	TCRBJ02-01	01				5	2	2	0	2	3	36	48	50	60	62	2	In	VDJ
TGCAGCCAGAAGACTCGGCCCTGTATCTCTGCGCCAGCAGCGAACATCGAGGACGTCGAAAGACCCTATGGCTACACCTTCGGTTCG		1	7.412898443291327E-4	52	TCRBV04-03*01	TCRBV04	TCRBV04-03	01								TCRBD01,TCRBD02	TCRBD01-01,TCRBD02-01		TCRBJ01-02*01	TCRBJ01	TCRBJ01-02	01				5	11	1	7	9	4	29	41	50	54	65	1	Out	VDJ
NNNNTGTCGGCTGCTCCCTCCCAGACATCTGTGTACTTCTGTGCCAGCAGTTACAAGGGCGGGGAAGGTGAGCAGTTCTTCGGGCCA	CASSYKGGEGEQFF	1	7.412898443291327E-4	42	TCRBV06-05*01	TCRBV06	TCRBV06-05	01				TCRBD02-01*01	TCRBD02	TCRBD02-01	01				TCRBJ02-01*01	TCRBJ02	TCRBJ02-01	01				2	4	7	3	4	9	39	54	58	64	68	1	In	VDJ
AATTCCCTGGAGCTTGGTGACTCTGCTGTGTATTTCTGTGCCAGCAGCCTTAGATTTCCCAGAAACAATGAGCAGTTCTTCGGGCCA	CASSLRFPRNNEQFF	1	7.412898443291327E-4	45	TCRBV03-01/03-02*01	TCRBV03	TCRBV03-01/03-02	01								TCRBD01,TCRBD02	TCRBD01-01,TCRBD02-01		TCRBJ02-01*01	TCRBJ02	TCRBJ02-01	01				4	2	4	5	10	5	36	49	59	62	64	1	In	VDJ
AGCACCTTGGAGCTGGGGGACTCGGCCCTTTATCTTTGCGCCAGCAGCTTCTCCGGGGGGGCGATGGAGACCCAGTACTTCGGGCCA	CASSFSGGAMETQYF	1	7.412898443291327E-4	45	TCRBV05-01*01	TCRBV05	TCRBV05-01	01				TCRBD02-01*01	TCRBD02	TCRBD02-01	01				TCRBJ02-05*01	TCRBJ02	TCRBJ02-05	01				2	5	8	0	3	5	36	50	53	61	66	1	In	VDJ
CTGCAGCCAGAAGACTCAGCCCTGTATCTCTGCGCCAGCAGCCAAGATCTTGGGACGTTTAGCAATCAGCCCCAGCATTTTGGTGAT	CASSQDLGTFSNQPQHF	1	7.412898443291327E-4	51	TCRBV04-01*01	TCRBV04	TCRBV04-01	01								TCRBD01,TCRBD02	TCRBD01-01,TCRBD02-01		TCRBJ01-05*01	TCRBJ01	TCRBJ01-05	01				0	3	0	7	4	0	30	47	51	56	59	1	In	VDJ
NNNNTGTCGGCTGCTCCCTCCCAGACATCTGTGTACTTCTGTGCCAGCAGAGGGGGCAGTTCATACTATGGCTACACCTTCGGTTCG	CASRGGSSYYGYTF	1	7.412898443291327E-4	42	TCRBV06-05*01	TCRBV06	TCRBV06-05	01				TCRBD01-01*01	TCRBD01	TCRBD01-01	01				TCRBJ01-02*01	TCRBJ01	TCRBJ01-02	01				6	7	5	0	0	3	39	-1	50	57	64	1	In	VDJ
CAGCGCACAGAGCAGGGGGACTCGGCCATGTATCTCTGTGCCAGCAGCTTTCTGGGGCTGAGCTCCTACGAGCAGTACTTCGGGCCG	CASSFLGLSSYEQYF	1	7.412898443291327E-4	45	TCRBV07-09*01	TCRBV07	TCRBV07-09	01				TCRBD01-01*01	TCRBD01	TCRBD01-01	01				TCRBJ02-07*01	TCRBJ02	TCRBJ02-07	01				3	4	7	0	3	0	36	50	53	58	62	1	In	VDJ
CAGCGCACAGAGCAGGAGGACTCCGCCGTGTATCTCTGTGCCAGCAGCTTTCGGGGTGGAACTGGAAACACCATATATTTTGGAGAG	CASSFRGGTGNTIYF	1	7.412898443291327E-4	45	TCRBV07-08*01	TCRBV07	TCRBV07-08	01				TCRBD02-01*01	TCRBD02	TCRBD02-01	01				TCRBJ01-03*01	TCRBJ01	TCRBJ01-03	01				3	5	8	3	1	2	36	50	51	56	61	1	In	VDJ
AGTCTGCCATCCCCAACCAGACAGCTCTTTACTTCTGTGCCACCACCCCGGGACTAGCGGGGGCGCCCGACCCAGTACTTCGGGCCA		1	7.412898443291327E-4	46	TCRBV24-01*01	TCRBV24	TCRBV24-01	01				TCRBD02-01*01	TCRBD02	TCRBD02-01	01				TCRBJ02-05*01	TCRBJ02	TCRBJ02-05	01				8	5	0	2	4	7	35	45	49	63	68	1	Out	VDJ
CCAGAAGACTCGGCCCTGTATCTCTGTGCCAGCAGCCAAGACGTCACTTGGACAGGGGGTTACCGCGAGACCCAGTACTTCGGGCCA	CASSQDVTWTGGYRETQYF	1	7.412898443291327E-4	57	TCRBV04-02*01	TCRBV04	TCRBV04-02	01				TCRBD01-01*01	TCRBD01	TCRBD01-01	01				TCRBJ02-05*01	TCRBJ02	TCRBJ02-05	01				0	7	1	1	8	5	24	41	49	59	66	1	In	VDJ
NNTGTCGGCTGCTCCCTCCCAGACATCTGTGTACTTCTTACAGAAATAGTCGGGGACTAGCGATAAGAGACCCAGTACTTCGGGCCA		1	7.412898443291327E-4	44	TCRBV06-05*01	TCRBV06	TCRBV06-05	01				TCRBD02-01	TCRBD02	TCRBD02-01				01,02	TCRBJ02-05*01	TCRBJ02	TCRBJ02-05	01				16	2	0	6	14	3	37	38	52	62	64	1	Out	VDJ
CACAGAGCAGGGGGACTCGGCCATGTATCTCTGTGCCAGCAGCTCCTAGGTGGCAGAGGGGGCAATCAGCCCCAGCATTTTGGTGAT		1	7.412898443291327E-4	50	TCRBV07-09*01	TCRBV07	TCRBV07-09	01								TCRBD01,TCRBD02	TCRBD01-01,TCRBD02-01		TCRBJ01-05*01	TCRBJ01	TCRBJ01-05	01				4	0	5	2	12	2	31	44	56	-1	61	1	Out	VDJ
CCGGTCCACAAAGCTGGAGGACTCAGCCATGTACTTCTGTGCCAACGAATTGGGGGGGCTCGTATTCTTGGCTACACCTTCGGTTCG		1	7.412898443291327E-4	44	TCRBV02-01	TCRBV02	TCRBV02-01				01,03	TCRBD02-01*01	TCRBD02	TCRBD02-01	01				TCRBJ01-02*01	TCRBJ01	TCRBJ01-02	01				10	10	9	0	7	7	37	44	51	58	68	1	Out	VDJ
GTCCGCCAGCACCAACCAGACATCTATGTACCTCTGTGCCAGCAGGACGGCGGGGGGGCAGGTGGAAACACCATATATTTTGGAGAG		1	7.412898443291327E-4	47	TCRBV28-01*01	TCRBV28	TCRBV28-01	01				TCRBD02-01*01	TCRBD02	TCRBD02-01	01				TCRBJ01-03*01	TCRBJ01	TCRBJ01-03	01				6	4	7	0	4	3	34	45	49	58	62	1	Out	VDJ
CAGCAGGTAGTGCGAGGAGATTCGGCAGCTTATTTCTGTGCCAGCTCAGAGCTAGGCTCTGGGGCCAACGTCCTGACTTTCGGGGCC	CASSELGSGANVLTF	1	7.412898443291327E-4	45	TCRBV18-01*01	TCRBV18	TCRBV18-01	01				TCRBD02-01	TCRBD02	TCRBD02-01				01,02	TCRBJ02-06*01	TCRBJ02	TCRBJ02-06	01				5	1	4	8	3	0	36	48	51	55	56	1	In	VDJ
GTGACATCGGCCCAAAAGAACCCGACAGCTTTCTATCTCTGTGCCAGTAGTACTAGGGACATCAGCGGGGAGCTGTTTTTTGGAGAA	CASSTRDISGELFF	1	7.412898443291327E-4	42	TCRBV19-01*01	TCRBV19	TCRBV19-01	01				TCRBD01-01*01	TCRBD01	TCRBD01-01	01				TCRBJ02-02*01	TCRBJ02	TCRBJ02-02	01				4	4	0	6	3	7	39	52	55	61	65	1	In	VDJ
AAGATCCAGCCTGCAGAGCTTGGGGACTCGGCCGTGTATCTCTGTGCCAGCAGTTCCACAGGGGGCCGGGGCTACACCTTCGGTTCG	CASSSTGGRGYTF	1	7.412898443291327E-4	39	TCRBV11-03*01	TCRBV11	TCRBV11-03	01				TCRBD01-01*01	TCRBD01	TCRBD01-01	01				TCRBJ01-02*01	TCRBJ01	TCRBJ01-02	01				6	3	3	0	4	8	42	53	57	66	69	1	In	VDJ
CCCTCAGAACCCAGGGACTCAGCTGTGTACTTCTGTGCCAGCAGCCCCAGGGGGGGGGACAGGGGTTACGAGCAGTACTTCGGGCCG	CASSPRGGDRGYEQYF	1	7.412898443291327E-4	48	TCRBV12	TCRBV12				TCRBV12-03/12-04,TCRBV12-04		TCRBD01-01*01	TCRBD01	TCRBD01-01	01				TCRBJ02-07*01	TCRBJ02	TCRBJ02-07	01				6	1	0	2	11	4	33	44	55	65	66	1	In	VDJ
CTGACAGTGACCAGTGCCCATCCTGAAGACAGCAGCTTCTACATCTGCAGTGCTAGAGATTGGGCGGGCATTCAGTACTTCGGCGCC	CSARDWAGIQYF	1	7.412898443291327E-4	36	TCRBV20	TCRBV20				TCRBV20-01,TCRBV20-or09_02		TCRBD02-01	TCRBD02	TCRBD02-01				01,02	TCRBJ02-04*01	TCRBJ02	TCRBJ02-04	01				0	0	7	4	4	9	45	59	63	-1	68	1	In	VDJ
AGCCCTGAAGACAGCAGCATATATCTCTGCAGCGTGGGAGGCAACTAGATTTCGTCCTACACCTACAATGAGCAGTTCTTCGGGCCA	CSVGGN*ISSYTYNEQFF	1	7.412898443291327E-4	54	TCRBV29-01	TCRBV29	TCRBV29-01				01,02,03	TCRBD02-01*02	TCRBD02	TCRBD02-01	02				TCRBJ02-01*01	TCRBJ02	TCRBJ02-01	01				6	20	9	1	0	2	27	-1	35	41	61	1	Stop	VDJ
CTCCCTCCCAAACATCTGTGTACTTCTGTGCCAGCAGTTACCCCAAGGGTGGTAGCGGGGGGTTAGGAGACCCAGTACTTCGGGCCA		1	7.412898443291327E-4	55	TCRBV06-02/06-03*01	TCRBV06	TCRBV06-02/06-03	01				TCRBD02-01*01	TCRBD02	TCRBD02-01	01				TCRBJ02-05*01	TCRBJ02	TCRBJ02-05	01				2	4	5	1	11	5	26	41	52	62	66	1	Out	VDJ
CTGGGGCTGGGGGACTCAGCTTTGTATTTCTGTGCCAGCAGCCCGCCCCGAGCGGGGGGGGCAAAAGAGACCCAGTACTTCGGGCCA	CASSPPRAGGAKETQYF	1	7.412898443291327E-4	51	TCRBV09-01*01	TCRBV09	TCRBV09-01	01				TCRBD02-01*01	TCRBD02	TCRBD02-01	01				TCRBJ02-05*01	TCRBJ02	TCRBJ02-05	01				4	4	6	0	8	3	30	42	50	60	64	1	In	VDJ
CAAGATCCAGCCTGCAGAGCTTGGGGACTCGGCCGTGTATCTCTGTGCCAGCAGCTCCGGACAGGGCGATACGCAGTATTTGGCCCA		1	7.412898443291327E-4	38	TCRBV11-03*01	TCRBV11	TCRBV11-03	01				TCRBD01-01*01	TCRBD01	TCRBD01-01	01				TCRBJ02-03*01	TCRBJ02	TCRBJ02-03	01				4	12	1	3	2	18	43	56	58	66	78	1	Out	VDJ
NNNNNNNTGTCGGCTGCTCCCTCCCAAACATCTGTGTACTTCTGTGCCAGCAGCCTCTCAGGAACCGGGGAGCTGTTTTTTGGAGAA	CASSLSGTGELFF	1	7.412898443291327E-4	39	TCRBV06-02*02	TCRBV06	TCRBV06-02	02				TCRBD01-01*01	TCRBD01	TCRBD01-01	01				TCRBJ02-02*01	TCRBJ02	TCRBJ02-02	01				2	1	4	4	3	5	42	55	58	62	63	1	In	VDJ
TCAGCAAGAAGACTCAGCTGCGTATCTCTGCACCAGCAGCCGCTGACGCGCCACTTGCTCATGAACACTGAAGCTTTCTTTGGACAA		1	7.412898443291327E-4	53	TCRBV01-01*01	TCRBV01	TCRBV01-01	01								TCRBD01,TCRBD02	TCRBD01-01,TCRBD02-01		TCRBJ01-01*01	TCRBJ01	TCRBJ01-01	01				4	14	2	7	3	0	28	41	44	47	61	1	Out	VDJ
GCTGCTCCCTCCCAAACATCTGTGTACTTCTGTGCCAGCAGTTACTCGTCGGCAGGGATTGAGAACACTGAAGCTTTCTTTGGACAA	CASSYSSAGIENTEAFF	1	7.412898443291327E-4	51	TCRBV06-02/06-03*01	TCRBV06	TCRBV06-02/06-03	01				TCRBD01-01*01	TCRBD01	TCRBD01-01	01				TCRBJ01-01*01	TCRBJ01	TCRBJ01-01	01				0	5	4	3	5	1	30	47	52	57	62	1	In	VDJ
ATCCTGGAGTCGCCCAGCCCCAACCAGACCTCTCTGTACTTCTGTGCCAGCAGTTTTCAGGGGAACACTGAAGCTTTCTTTGGACAA	CASSFQGNTEAFF	9	0.006671608598962194	39	TCRBV27-01*01	TCRBV27	TCRBV27-01	01				TCRBD01-01*01	TCRBD01	TCRBD01-01	01				TCRBJ01-01*01	TCRBJ01	TCRBJ01-01	01				3	0	4	3	1	1	42	56	57	-1	62	9	In	VDJ
ATCCAGCGCACAGAGCGGGGGGACTCAGCCGTGTATCTCTGTGCCAGCAGCTGGGGACCTAACACCGGGGAGCTGTTTTTTGGAGAA	CASSWGPNTGELFF	3	0.002223869532987398	42	TCRBV07-03*01	TCRBV07	TCRBV07-03	01								TCRBD01,TCRBD02	TCRBD01-01,TCRBD02-01		TCRBJ02-02*01	TCRBJ02	TCRBJ02-02	01				4	2	0	7	1	2	39	52	53	58	60	3	In	VDJ
CTGATTCTGGAGTCCGCCAGCACCAACCAGACATCTATGTACCTCTGTGCCAGCAGTCTCGGGCCCCAACAAGCTTTCTTTGGACAA	CASSLGPQQAFF	2	0.0014825796886582653	36	TCRBV28-01*01	TCRBV28	TCRBV28-01	01								TCRBD01,TCRBD02	TCRBD01-01,TCRBD02-01		TCRBJ01-01*01	TCRBJ01	TCRBJ01-01	01				5	6	8	0	3	9	45	57	60	64	70	2	In	VDJ
ATTCCCTGGAGCTTGGTGACTCTGCTGTGTATTTCTGTGCCAGCAGCTAACGCGTTACACGCACGAAACACCATATATTTTGGAGAG		1	7.412898443291327E-4	46	TCRBV03-01/03-02*01	TCRBV03	TCRBV03-01/03-02	01								TCRBD01,TCRBD02	TCRBD01-01,TCRBD02-01		TCRBJ01-03*01	TCRBJ01	TCRBJ01-03	01				5	5	3	6	9	5	35	47	56	59	64	1	Out	VDJ
CTGCAGAGCTTGGGGACTCGGCCATGTATCTCTGTGCCAGCAGCTGACCACCTAAGGCTGAAGACCTATGGCTACACCTTCGGTTCG		1	7.412898443291327E-4	49	TCRBV11-01*01	TCRBV11	TCRBV11-01	01								TCRBD01,TCRBD02	TCRBD01-01,TCRBD02-01		TCRBJ01-02*01	TCRBJ01	TCRBJ01-02	01				4	17	2	7	0	4	32	-1	45	48	65	1	Out	VDJ
TCGGCCCAAAAGAACCCGACAGCTTTCTATCTCTGTGCCAGTAGTATAGTATTAGGACTAGCATACAATGAGCAGTTCTTCGGGCCA	CASSIVLGLAYNEQFF	1	7.412898443291327E-4	48	TCRBV19-01*01	TCRBV19	TCRBV19-01	01				TCRBD02-01	TCRBD02	TCRBD02-01				01,02	TCRBJ02-01*01	TCRBJ02	TCRBJ02-01	01				1	1	1	7	5	4	33	49	54	62	63	1	In	VDJ
CTCAAGATCCAGCCTGCAGAGCTTGAGGACTCGGCCGTGTATCTCTGTGCCAGCAGACCCCCGTCAGAGACCCAGTACTTCGGGCCA	CASRPPSETQYF	2	0.0014825796886582653	36	TCRBV11	TCRBV11				TCRBV11-02,TCRBV11-03						TCRBD01,TCRBD02	TCRBD01-01,TCRBD02-01		TCRBJ02-05*01	TCRBJ02	TCRBJ02-05	01				6	7	3	7	0	4	45	-1	56	58	65	2	In	VDJ
TGCGTATCTCTGCACCAGCAGACATTGAGGTTTGTGCACAAAGTCGGGCCAACGTCCTGTCGGGCCAACGTCCTGACTTTCGGGGCC		1	7.412898443291327E-4	71	TCRBV01-01*01	TCRBV01	TCRBV01-01	01								TCRBD01,TCRBD02	TCRBD01-01,TCRBD02-01		TCRBJ02-06*01	TCRBJ02	TCRBJ02-06	01				6	12	8	0	24	5	10	21	45	49	61	1	Out	VDJ
AAGATCCAGCCCTCAGAACCCAGGGACTCAGCTGTGTACTTCTGTGCCAGTAGGTGGGGGGTCGGGGAGACCCAGTACTTCGGGCCA	CASRWGVGETQYF	1	7.412898443291327E-4	39	TCRBV12-03/12-04*01	TCRBV12	TCRBV12-03/12-04	01				TCRBD02-01*01	TCRBD02	TCRBD02-01	01				TCRBJ02-05*01	TCRBJ02	TCRBJ02-05	01				9	5	9	1	5	5	42	50	55	61	66	1	In	VDJ
AATGTGAACGCCTTGTTGCTGGGGGACTCGGCCCTCTATCTCTGTGCCAGCAGGTCGGACAGGCTTTATGGCTACACCTTCGGTTCG	CASRSDRLYGYTF	1	7.412898443291327E-4	39	TCRBV05-06*01	TCRBV05	TCRBV05-06	01				TCRBD01-01*01	TCRBD01	TCRBD01-01	01				TCRBJ01-02*01	TCRBJ01	TCRBJ01-02	01				5	3	1	4	3	5	42	53	56	63	66	1	In	VDJ
AATGTGAACGCCTTGGAGCTGGAGGACTCGGCCCTGTATCTCTGTGCGGGCGGTGGGGGGCCGGCGGAGACCCAGTACTTCGGGCCA	CAGGGGPAETQYF	1	7.412898443291327E-4	39	TCRBV05-08*01	TCRBV05	TCRBV05-08	01								TCRBD01,TCRBD02	TCRBD01-01,TCRBD02-01		TCRBJ02-05*01	TCRBJ02	TCRBJ02-05	01				11	5	6	0	8	5	42	47	55	61	66	1	In	VDJ
ATCCAGCCCTCAGAACCCAGGGACTCAGCTGTGTACTTCTGTGCCAGCAGTACCTATCCAGCGGGGGCTGAGCAGTTCTTCGGGCCA	CASSTYPAGAEQFF	1	7.412898443291327E-4	42	TCRBV12	TCRBV12				TCRBV12-03/12-04,TCRBV12-04		TCRBD02-01*01	TCRBD02	TCRBD02-01	01				TCRBJ02-01*01	TCRBJ02	TCRBJ02-01	01				5	1	6	2	8	9	39	51	59	67	68	1	In	VDJ
AGCACCTTGGAGCTGGGGGACTCGGCCCTTTATCTTTGCGCCAGCAGCTATTCCGTATCGCTGAACACTGAAGCTTTCTTTGGACAA	CASSYSVSLNTEAFF	1	7.412898443291327E-4	45	TCRBV05-01*01	TCRBV05	TCRBV05-01	01								TCRBD01,TCRBD02	TCRBD01-01,TCRBD02-01		TCRBJ01-01*01	TCRBJ01	TCRBJ01-01	01				3	0	10	0	10	0	36	49	59	-1	61	1	In	VDJ
ACTGTGAGCAACATGAGCCCTGAAGACAGCAGCATATATCTCTGCAGCGTTGAAGTGGCTAAGGGTTCACCCCTCCACTTTGGGAAC	CSVEVAKGSPLHF	1	7.412898443291327E-4	39	TCRBV29-01	TCRBV29	TCRBV29-01				01,02					TCRBD01,TCRBD02	TCRBD01-01,TCRBD02-01		TCRBJ01-06*02	TCRBJ01	TCRBJ01-06	02				1	0	5	3	6	9	42	55	61	-1	65	1	In	VDJ
AAGATCCAGCCTGCAGAGCTTGGGGACTCGGCCATGTATCTCTGTGCCAGCAGCTTACTGGGGGGCTATGGCTACACCTTCGGTTCG	CASSLLGGYGYTF	2	0.0014825796886582653	39	TCRBV11-01*01	TCRBV11	TCRBV11-01	01				TCRBD02-01*01	TCRBD02	TCRBD02-01	01				TCRBJ01-02*01	TCRBJ01	TCRBJ01-02	01				2	0	9	1	2	4	42	57	59	-1	65	2	In	VDJ
ACTGTGACATCGGCCCAAAAGAACCCGACAGCTTTCTATCTCTGTGCCAGTAGGCTGGACAGGGGGACTGAAGCTTTCTTTGGACAA	CASRLDRGTEAFF	1	7.412898443291327E-4	39	TCRBV19-01*01	TCRBV19	TCRBV19-01	01				TCRBD01-01*01	TCRBD01	TCRBD01-01	01				TCRBJ01-01*01	TCRBJ01	TCRBJ01-01	01				6	0	1	1	3	5	42	53	56	-1	66	1	In	VDJ
CCCTCAGAACCCAGGGACTCAGCTGTGTACTTCTGTGCCAGCAGTTTAGCGCTAGGGACAGCGAACACTGAAGCTTTCTTTGGACAA	CASSLALGTANTEAFF	2	0.0014825796886582653	48	TCRBV12	TCRBV12				TCRBV12-03/12-04,TCRBV12-04		TCRBD01-01*01	TCRBD01	TCRBD01-01	01				TCRBJ01-01*01	TCRBJ01	TCRBJ01-01	01				0	1	0	5	4	1	33	50	54	61	62	2	In	VDJ
CTGGAGCTTGGTGACTCTGCTGTGTATTTCTGTGCCAGCAGCCAAGGGTTCGGGGGTGCAACTAATGAAAAACTGTTTTTTGGCAGT	CASSQGFGGATNEKLFF	1	7.412898443291327E-4	51	TCRBV03-01/03-02*01	TCRBV03	TCRBV03-01/03-02	01				TCRBD02-01*01	TCRBD02	TCRBD02-01	01				TCRBJ01-04*01	TCRBJ01	TCRBJ01-04	01				1	2	8	2	4	0	30	46	50	56	58	1	In	VDJ
CACTGTGACATCGGCCCAAAAGAACCCGACAGCTTTCTATCTCTGTGCCAGTAGGTGCCGGGGCTTAATGGCTACACCTTCGGTTCG		1	7.412898443291327E-4	38	TCRBV19-01*01	TCRBV19	TCRBV19-01	01								TCRBD01,TCRBD02	TCRBD01-01,TCRBD02-01		TCRBJ01-02*01	TCRBJ01	TCRBJ01-02	01				6	3	7	0	5	6	43	54	59	64	67	1	Out	VDJ
TCGGCCCAAAAGAACCCGACAGCTTTCTATCTCTGTGCCAGCCCTCGCGGGGTTGGGCAGGGGGGCTACGAGCAGTACTTCGGGCCG	CASPRGVGQGGYEQYF	1	7.412898443291327E-4	48	TCRBV19-01*01	TCRBV19	TCRBV19-01	01				TCRBD01-01*01	TCRBD01	TCRBD01-01	01				TCRBJ02-07*01	TCRBJ02	TCRBJ02-07	01				9	1	4	1	16	3	33	41	57	64	65	1	In	VDJ
CACGCCCTGCAGCCAGAAGACTCAGCCCTGTATCTCTGCGCCAGCAGCCAAGATACGGGAACAAGTGAGACCCAGTACTTCGGGCCA	CASSQDTGTSETQYF	1	7.412898443291327E-4	45	TCRBV04-01*01	TCRBV04	TCRBV04-01	01				TCRBD02-01*02	TCRBD02	TCRBD02-01	02				TCRBJ02-05*01	TCRBJ02	TCRBJ02-05	01				0	6	8	3	2	5	36	53	55	60	66	1	In	VDJ
ACATCGGCCCAAAAGAACCCGACAGCTTTCTATCTCTGTGCCAGTAGTCCGACGACAGCCATGAACACTGAAGCTTTCTTTGGACAA	CASSPTTAMNTEAFF	1	7.412898443291327E-4	45	TCRBV19-01*01	TCRBV19	TCRBV19-01	01				TCRBD01-01*01	TCRBD01	TCRBD01-01	01				TCRBJ01-01*01	TCRBJ01	TCRBJ01-01	01				5	3	2	5	5	0	36	48	53	58	61	1	In	VDJ
GAGCTTGGGGACTCGGCCATGTATCTCTGTGCCAGCAGCTTAGCCCGGGAGTTGCCGACCAACTGGGAGACCCAGTACTTCGGGCCA	CASSLARELPTNWETQYF	1	7.412898443291327E-4	54	TCRBV11-01*01	TCRBV11	TCRBV11-01	01				TCRBD02-01*02	TCRBD02	TCRBD02-01	02				TCRBJ02-05*01	TCRBJ02	TCRBJ02-05	01				0	15	8	2	1	5	27	44	45	51	66	1	In	VDJ
ATTCTGGAGTCCGCCAGCACCAACCAGACATCTATGTACCTCTGTGCCAGCTGTCAACATAGCGGGCCTGAAGCTTTCTTTGGACAA	CASCQHSGPEAFF	1	7.412898443291327E-4	39	TCRBV28-01*01	TCRBV28	TCRBV28-01	01				TCRBD02-01	TCRBD02	TCRBD02-01				01,02	TCRBJ01-01*01	TCRBJ01	TCRBJ01-01	01				8	1	5	4	8	6	42	51	59	66	67	1	In	VDJ
GACATCCGCTCACCAGGCCTGGGGGACGCAGCCATGTACCTGTGTGCCACCAGCAGAGCAGGGAAGGGTGGCTACACCTTCGGTTCG	CATSRAGKGGYTF	1	7.412898443291327E-4	39	TCRBV15-01*02	TCRBV15	TCRBV15-01	02				TCRBD01-01*01	TCRBD01	TCRBD01-01	01				TCRBJ01-02*01	TCRBJ01	TCRBJ01-02	01				1	5	4	3	0	7	42	-1	58	63	68	1	In	VDJ
AAGATCCAGCGCACAGAGCAGGAGGACTCGGCCGTGTATCTCTGTGCCAGCAGCCGTTCCCCAGGGTTCGGCTACACCTTCGGTTCG	CASSRSPGFGYTF	2	0.0014825796886582653	39	TCRBV07-08*03	TCRBV07	TCRBV07-08	03				TCRBD01-01*01	TCRBD01	TCRBD01-01	01				TCRBJ01-02*01	TCRBJ01	TCRBJ01-02	01				3	3	4	3	5	8	42	56	61	66	69	2	In	VDJ
AATGTGAGCACCTTGGAGCTGGGGGACTCGGCCCTTTATCTTTGCGCCAGCGGCGTCGTGTCCTACAATGAGCAGTTCTTCGGGCCA	CASGVVSYNEQFF	1	7.412898443291327E-4	39	TCRBV05-01*01	TCRBV05	TCRBV05-01	01								TCRBD01,TCRBD02	TCRBD01-01,TCRBD02-01		TCRBJ02-01*01	TCRBJ02	TCRBJ02-01	01				7	6	9	0	0	1	42	-1	51	54	60	1	In	VDJ
CCTTGGAGCTGGGGGACTCGGCCCTTTATCTTTGCGCCAGCAGCTCGCCGGGACAGGGTCCGGACCGGGGAGCTGTTTTTTGGAGAA		1	7.412898443291327E-4	49	TCRBV05-01*01	TCRBV05	TCRBV05-01	01				TCRBD01-01*01	TCRBD01	TCRBD01-01	01				TCRBJ02-02*01	TCRBJ02	TCRBJ02-02	01				3	5	0	3	4	5	32	45	49	58	63	1	Out	VDJ
ACTCTGACAGTGACCAGTGCCCATCCTGAAGACAGCAGCTTCTACATCTGCAGTGCCCTAGACAGGACGGGAGCTTTCTTTGGACAA	CSALDRTGAFF	1	7.412898443291327E-4	33	TCRBV20-01	TCRBV20	TCRBV20-01				01,04	TCRBD01-01*01	TCRBD01	TCRBD01-01	01				TCRBJ01-01*01	TCRBJ01	TCRBJ01-01	01				6	5	2	4	4	10	48	56	60	66	71	1	In	VDJ
CTCTCTGGAGCTGGGGGACTCAGCTTTGTATTTCTGTGCCAGCAGTCGTCCCGGGACGGACGATCCTACGAGCAGTACTTCGGGCCG		1	7.412898443291327E-4	47	TCRBV09-01*01	TCRBV09	TCRBV09-01	01								TCRBD01,TCRBD02	TCRBD01-01,TCRBD02-01		TCRBJ02-07*01	TCRBJ02	TCRBJ02-07	01				5	6	0	7	7	1	34	45	52	57	63	1	Out	VDJ
ACATCGGCCCAAAAGAACCCGACAGCTTTCTATCTCTGTGCCAGTAGTCCCCACCATGACAGTTCTGGGGAGCTGTTTTTTGGAGAA	CASSPHHDSSGELFF	1	7.412898443291327E-4	45	TCRBV19-01*01	TCRBV19	TCRBV19-01	01				TCRBD01-01*01	TCRBD01	TCRBD01-01	01				TCRBJ02-02*01	TCRBJ02	TCRBJ02-02	01				5	4	2	5	9	8	36	48	57	62	66	1	In	VDJ
ATCCTGGAGTCGCCCAGCCCCAACCAGACCTCTCTGTACTTCTGTGCCAGCAGCTTACAGGGGAACACTGAAGCTTTCTTTGGACAA	CASSLQGNTEAFF	1	7.412898443291327E-4	39	TCRBV27-01*01	TCRBV27	TCRBV27-01	01				TCRBD01-01*01	TCRBD01	TCRBD01-01	01				TCRBJ01-01*01	TCRBJ01	TCRBJ01-01	01				2	0	4	3	0	1	42	-1	57	-1	62	1	In	VDJ
TCGGCCCAAAAGAACCCGACAGCTTTCTATCTCTGTGCCAGTAGTGCTCTCCCGACAGGAGGCAATCAGCCCCAGCATTTTGGTGAT	CASSALPTGGNQPQHF	1	7.412898443291327E-4	48	TCRBV19-01*01	TCRBV19	TCRBV19-01	01				TCRBD01-01*01	TCRBD01	TCRBD01-01	01				TCRBJ01-05*01	TCRBJ01	TCRBJ01-05	01				5	2	2	4	8	2	33	45	53	59	61	1	In	VDJ
GTGACATCGGCCCAAAAGAACCCGACAGCTTTCTATCTCTGTGCCAGTAGTAGGACAGGGGCGAACTATGGCTACACCTTCGGTTCG	CASSRTGANYGYTF	1	7.412898443291327E-4	42	TCRBV19-01*01	TCRBV19	TCRBV19-01	01				TCRBD01-01*01	TCRBD01	TCRBD01-01	01				TCRBJ01-02*01	TCRBJ01	TCRBJ01-02	01				4	2	1	2	0	2	39	-1	52	61	63	1	In	VDJ
AAGAAGCTCCTTCTCAGTGACTCTGGCTTCTATCTCTGTGCCTGGAGTGGGGCTGATTTGAGCTCCTACGAGCAGTACTTCGGGCCG	CAWSGADLSSYEQYF	1	7.412898443291327E-4	45	TCRBV30-01*01	TCRBV30	TCRBV30-01	01				TCRBD01-01*01	TCRBD01	TCRBD01-01	01				TCRBJ02-07*01	TCRBJ02	TCRBJ02-07	01				1	9	8	0	0	0	36	-1	49	53	62	1	In	VDJ
TGGAGCTTGGTGACTCTGCTGTGTATTTCTGTGCCAGCAGCTTAGGACTTCCCATTTAGGTGTAATGAAAAACTGTTTTTTGGCAGT		1	7.412898443291327E-4	52	TCRBV03-01/03-02*01	TCRBV03	TCRBV03-01/03-02	01				TCRBD02-01	TCRBD02	TCRBD02-01				01,02	TCRBJ01-04*01	TCRBJ01	TCRBJ01-04	01				5	13	1	10	3	4	29	41	44	49	62	1	Out	VDJ
AGTCGCCCAGCCCCAACCAGACCTCTCTGTACTTCTGTGCCAGCAGTATACAGCGGGGGCGGGTCCTACGAGCAGTACTTCGGGCCG		1	7.412898443291327E-4	46	TCRBV27-01*01	TCRBV27	TCRBV27-01	01				TCRBD02-01*01	TCRBD02	TCRBD02-01	01				TCRBJ02-07*01	TCRBJ02	TCRBJ02-07	01				5	4	6	2	4	1	35	47	51	59	63	1	Out	VDJ
CTCACTGTGACATCGGCCCAAAAGAACCCGACAGCTTTCTATCTCTGTGCCAGCGTCCATGGGGACTATGGCTACACCTTCGGTTCG	CASVHGDYGYTF	1	7.412898443291327E-4	36	TCRBV19-01*01	TCRBV19	TCRBV19-01	01								TCRBD01,TCRBD02	TCRBD01-01,TCRBD02-01		TCRBJ01-02*01	TCRBJ01	TCRBJ01-02	01				9	0	6	2	7	3	45	53	60	-1	64	1	In	VDJ
CTGAGCTCTCTGGAGCTGGGGGACTCAGCTTTGTATTTCTGTGCCAGCAGCCCTGCCGCAGGGGGTTCACCCCTCCACTTTGGGAAC	CASSPAAGGSPLHF	1	7.412898443291327E-4	42	TCRBV09-01*01	TCRBV09	TCRBV09-01	01				TCRBD01-01*01	TCRBD01	TCRBD01-01	01				TCRBJ01-06*02	TCRBJ01	TCRBJ01-06	02				4	0	4	1	7	9	39	51	58	-1	65	1	In	VDJ
GCAGAGCTTGGGGACTCGGCCGTGTATCTCTGTGCCAGCAGCTTTTCCCCCCGGGCTAGCGGGGGGCCCCAGCAGTTCTTCGGGCCA	CASSFSPRASGGPQQFF	1	7.412898443291327E-4	51	TCRBV11-03*01	TCRBV11	TCRBV11-03	01				TCRBD02-01*01	TCRBD02	TCRBD02-01	01				TCRBJ02-01*01	TCRBJ02	TCRBJ02-01	01				3	4	4	1	11	11	30	44	55	66	70	1	In	VDJ
ATCCGCTCACCAGGCCTGGGGGACGCAGCCATGTACCTGTGTGCCACCAGCCCGGAGGGGGGGGCCTATGGCTACACCTTCGGTTCG	CATSPEGGAYGYTF	3	0.002223869532987398	42	TCRBV15-01*02	TCRBV15	TCRBV15-01	02				TCRBD02-01*01	TCRBD02	TCRBD02-01	01				TCRBJ01-02*01	TCRBJ01	TCRBJ01-02	01				5	2	9	0	5	4	39	51	56	63	65	3	In	VDJ
AGATCCAGTCCACGGAGTCAGGGGACACAGCACTGTATTTCTGTGCCAGCAGCAAAGCGCGAAACTCATGGCTACACCTTCGGTTCG		2	0.0014825796886582653	40	TCRBV21-01*01	TCRBV21	TCRBV21-01	01				TCRBD02-01	TCRBD02	TCRBD02-01				01,02	TCRBJ01-02*01	TCRBJ01	TCRBJ01-02	01				0	1	3	10	5	6	41	58	63	66	67	2	Out	VDJ
ATTCTGGAGTCCGCCAGCACCAACCAGACATCTATGTACCTCTGTGCCAGCAGTTTATTTTTAGGGAACGAGCAGTACTTCGGGCCG	CASSLFLGNEQYF	1	7.412898443291327E-4	39	TCRBV28-01*01	TCRBV28	TCRBV28-01	01								TCRBD01,TCRBD02	TCRBD01-01,TCRBD02-01		TCRBJ02-07*01	TCRBJ02	TCRBJ02-07	01				1	0	0	8	5	5	42	58	63	-1	67	1	In	VDJ
TGAAGATCCAGCGCACAGAGCAGGAGGACTCGGCCGTGTATCTCTGTGTCTTAGCGGACGGTGGACAATGAGCAGTTCTTCGGGCCA		2	0.0014825796886582653	37	TCRBV07	TCRBV07				TCRBV07-02,TCRBV07-08		TCRBD02-01	TCRBD02	TCRBD02-01				01,02	TCRBJ02-01*01	TCRBJ02	TCRBJ02-01	01				13	7	5	5	3	5	44	48	51	57	64	2	Out	VDJ
GTGACATCGGCCCAAAAGAACCCGACAGCTTTCTATCTCTGTGCCAGTAGTGCCCTGACAGGGAACAATGAGCAGTTCTTCGGGCCA	CASSALTGNNEQFF	1	7.412898443291327E-4	42	TCRBV19-01*01	TCRBV19	TCRBV19-01	01				TCRBD01-01*01	TCRBD01	TCRBD01-01	01				TCRBJ02-01*01	TCRBJ02	TCRBJ02-01	01				5	1	2	3	5	5	39	51	56	63	64	1	In	VDJ
AAGATCCAGCCTGCAGAGCTTGAGGACTCGGCCGTGTATCTCTGTGCCAGCAGCTTAAATAGTCCAGATACGCAGTATTTTGGCCCA	CASSLNSPDTQYF	1	7.412898443291327E-4	39	TCRBV11	TCRBV11				TCRBV11-02,TCRBV11-03		TCRBD02-01	TCRBD02	TCRBD02-01				01,02	TCRBJ02-03*01	TCRBJ02	TCRBJ02-03	01				2	2	5	8	2	4	42	57	59	62	64	1	In	VDJ
ATCCAGCGCACAGAGCAGCGGGACTCGGCCATGTATCGCTGTGCCAGCAGCTCGTGGACTGACACCGGGGAGCTGTTTTTTGGAGAA	CASSSWTDTGELFF	1	7.412898443291327E-4	42	TCRBV07-06*01	TCRBV07	TCRBV07-06	01				TCRBD02-01	TCRBD02	TCRBD02-01				01,02	TCRBJ02-02*01	TCRBJ02	TCRBJ02-02	01				4	1	1	10	3	3	39	52	55	60	61	1	In	VDJ
ACCTTGGAGCTGGGGGACTCGGCCCTTTATCTTTGCGCTAGCAGCTTGGCCGGGACAGCGAACACCGGGGAGCTGTTTTTTGGAGAA	CASSLAGTANTGELFF	1	7.412898443291327E-4	48	TCRBV05-01*01	TCRBV05	TCRBV05-01	01				TCRBD01-01*01	TCRBD01	TCRBD01-01	01				TCRBJ02-02*01	TCRBJ02	TCRBJ02-02	01				0	0	0	5	2	0	33	49	51	-1	58	1	In	VDJ
GATCCGGTCCACAAAGCTGGAGGACTCAGCCATGTACTTCTGTGCCAGCAGTGAATCAGGGATAATTCACCCCTCCACTTTGGGAAC		1	7.412898443291327E-4	41	TCRBV02-01	TCRBV02	TCRBV02-01				01,03	TCRBD01-01*01	TCRBD01	TCRBD01-01	01				TCRBJ01-06*02	TCRBJ01	TCRBJ01-06	02				2	0	4	3	1	5	40	55	56	-1	61	1	Out	VDJ
CAGCCCTCAGAACCCAGGGACTCAGCTGTGTATTTTTGTGCTAGTGGTTTGACCACGGGGGAGGTAGAGACCCAGTACTTCGGGCCA	CASGLTTGEVETQYF	1	7.412898443291327E-4	45	TCRBV12-05*01	TCRBV12	TCRBV12-05	01				TCRBD02-01	TCRBD02	TCRBD02-01				01,02	TCRBJ02-05*01	TCRBJ02	TCRBJ02-05	01				2	4	8	2	4	4	36	51	55	61	65	1	In	VDJ
TCCGCTACCAGCTCCCAGACATCTGTGTACTTCTGTGCCATCAGTGAATCTAGCGGGGGGCGCCAAGAGACCCAGTACTTCGGGCCA	CAISESSGGRQETQYF	1	7.412898443291327E-4	48	TCRBV10-03*01	TCRBV10	TCRBV10-03	01				TCRBD02-01*01	TCRBD02	TCRBD02-01	01				TCRBJ02-05*01	TCRBJ02	TCRBJ02-05	01				3	2	4	1	2	1	33	47	49	60	62	1	In	VDJ
AAGATCCAGCCCTCAGAACCCAGGGACTCAGCTGTGTACTTCTGTGCCAGCAGTTTAAGGTCCAGGGCTCGGGCTTTCTTTGGACAA	CASSLRSRARAFF	1	7.412898443291327E-4	39	TCRBV12-03/12-04*01	TCRBV12	TCRBV12-03/12-04	01				TCRBD01-01*01	TCRBD01	TCRBD01-01	01				TCRBJ01-01*01	TCRBJ01	TCRBJ01-01	01				2	5	4	3	5	11	42	57	62	67	72	1	In	VDJ
ATCCAGCGCACAGAGCAGGGGGACTCGGCCATGTATCTCTGTGCCAGCAGCTTAGTGGCCTCTAACTATGGCTACACCTTCGGTTCG	CASSLVASNYGYTF	1	7.412898443291327E-4	42	TCRBV07-09*01	TCRBV07	TCRBV07-09	01				TCRBD01-01*01	TCRBD01	TCRBD01-01	01				TCRBJ01-02*01	TCRBJ01	TCRBJ01-02	01				1	2	9	0	1	0	39	55	56	59	61	1	In	VDJ
GTGAACGCCTTGGAGCTGGAGGACTCGGCCCTGTATCTCTGTGCCAGCAGCTTGTACAATGGGCTCTTAGGGCAGTTCTTCGGGCCA	CASSLYNGLLGQFF	1	7.412898443291327E-4	42	TCRBV05-08*01	TCRBV05	TCRBV05-08	01				TCRBD01-01*01	TCRBD01	TCRBD01-01	01				TCRBJ02-01*01	TCRBJ02	TCRBJ02-01	01				1	7	8	0	6	12	39	54	60	64	71	1	In	VDJ
CCTCAGAACCGGGAGACACGGCACTGTATCTCTGCGCCAGCAGTCAATAGGGGACCGTCTAGCACAGATACGCAGTATTTTGGCCCA		2	0.0014825796886582653	49	TCRBV23-01*01	TCRBV23	TCRBV23-01	01								TCRBD01,TCRBD02	TCRBD01-01,TCRBD02-01		TCRBJ02-03*01	TCRBJ02	TCRBJ02-03	01				1	5	0	7	2	0	32	48	50	55	60	2	Out	VDJ
CTGAGCTCTCTGGAGCTGGGGGACTCAGCTTTGTATTTCTGTGCCAGCAGCGCCCCCAATGGCGCCGGGGAGCTGTTTTTTGGAGAA	CASSAPNGAGELFF	1	7.412898443291327E-4	42	TCRBV09-01*01	TCRBV09	TCRBV09-01	01								TCRBD01,TCRBD02	TCRBD01-01,TCRBD02-01		TCRBJ02-02*01	TCRBJ02	TCRBJ02-02	01				3	1	9	0	8	6	39	52	60	63	64	1	In	VDJ
CACCTACACGCCCTGCAGCCAGAAGACTCAGCCCTGTATCTCTGCGCCAGCAGCCAAGGAATGGATCAGCCCCAGCATTTTGGTGAT	CASSQGMDQPQHF	1	7.412898443291327E-4	39	TCRBV04-01*01	TCRBV04	TCRBV04-01	01								TCRBD01,TCRBD02	TCRBD01-01,TCRBD02-01		TCRBJ01-05*01	TCRBJ01	TCRBJ01-05	01				1	0	0	10	4	5	42	58	62	-1	64	1	In	VDJ
GTGAGCAACATGAGCCCTGAAGACAGCAGCATATATCTCTGCAGCGTTGAAGATACTGACAGGAACTATGGCTACACCTTCGGTTCG	CSVEDTDRNYGYTF	1	7.412898443291327E-4	42	TCRBV29-01	TCRBV29	TCRBV29-01				01,02	TCRBD01-01*01	TCRBD01	TCRBD01-01	01				TCRBJ01-02*01	TCRBJ01	TCRBJ01-02	01				0	0	2	4	4	2	39	53	57	-1	63	1	In	VDJ
CTGGAGTCCGCCAGCACCAACCAGACATCTATGTACCTCTGTGCCAGCAGCCGGAGCGGGGGGGCCTACGAGCAGTACTTCGGGCCG	CASSRSGGAYEQYF	1	7.412898443291327E-4	42	TCRBV28-01*01	TCRBV28	TCRBV28-01	01				TCRBD02-01*01	TCRBD02	TCRBD02-01	01				TCRBJ02-07*01	TCRBJ02	TCRBJ02-07	01				6	0	6	0	4	2	39	50	54	-1	64	1	In	VDJ
AACGCCTTGGAGCTGGACGACTCGGCCCTGTATCTCTGTGCCAGCAGCCGTGGACAGGGAGCTCCCTACGAGCAGTACTTCGGGCCG	CASSRGQGAPYEQYF	1	7.412898443291327E-4	45	TCRBV05-04*01	TCRBV05	TCRBV05-04	01				TCRBD01-01*01	TCRBD01	TCRBD01-01	01				TCRBJ02-07*01	TCRBJ02	TCRBJ02-07	01				4	5	1	3	3	2	36	48	51	59	64	1	In	VDJ
CAGCGCACAGAGCAGGGGGACTCGGCCATGTATCTCTGTGCCAGCAGCTTAGGGAGTAGCAGGGCAGATACGCAGTATTTTGGCCCA	CASSLGSSRADTQYF	1	7.412898443291327E-4	45	TCRBV07-09*01	TCRBV07	TCRBV07-09	01				TCRBD01-01*01	TCRBD01	TCRBD01-01	01				TCRBJ02-03*01	TCRBJ02	TCRBJ02-03	01				1	0	4	3	7	4	36	52	59	-1	64	1	In	VDJ
GCAGAGCTTGGGGACTCGGCCGTGTATCTCTGTGCCAGCAGCTTCTAAACCCTAGCGGGGGGCACAGATACGCAGTATTTTGGCCCA	CASSF*TLAGGTDTQYF	1	7.412898443291327E-4	51	TCRBV11-03*01	TCRBV11	TCRBV11-03	01				TCRBD02-01*01	TCRBD02	TCRBD02-01	01				TCRBJ02-03*01	TCRBJ02	TCRBJ02-03	01				3	0	4	2	7	1	30	44	51	-1	61	1	Stop	VDJ
GAGTCCGCCAGCACCAACCAGACATCTATGTACCTCTGTGCCAGCAGTTCGGTACACGGGGCGAGCACTGAAGCTTTCTTTGGACAA	CASSSVHGASTEAFF	1	7.412898443291327E-4	45	TCRBV28-01*01	TCRBV28	TCRBV28-01	01								TCRBD01,TCRBD02	TCRBD01-01,TCRBD02-01		TCRBJ01-01*01	TCRBJ01	TCRBJ01-01	01				4	3	7	0	8	4	36	49	57	62	65	1	In	VDJ
NNNNTGAAGATCCAGCCCTCAGAACCCAGGGACTCAGCTGTGTACTTCTGTGCCAGCAGGTACGGTGAAGAAGCTTTCTTTGGACAA	CASRYGEEAFF	1	7.412898443291327E-4	33	TCRBV12-03/12-04*01	TCRBV12	TCRBV12-03/12-04	01				TCRBD02-01	TCRBD02	TCRBD02-01				01,02	TCRBJ01-01*01	TCRBJ01	TCRBJ01-01	01				6	4	8	5	3	8	48	59	62	65	69	1	In	VDJ
ATCCAGTCCACGGAGTCAGGGGACACAGCACTGTATTTCTGTGCCAGCAGCTCTGGGGTCACGCCGGGCGAGCAGTACTTCGGGCCG	CASSSGVTPGEQYF	1	7.412898443291327E-4	42	TCRBV21-01*01	TCRBV21	TCRBV21-01	01								TCRBD01,TCRBD02	TCRBD01-01,TCRBD02-01		TCRBJ02-07*01	TCRBJ02	TCRBJ02-07	01				5	10	6	2	3	6	39	51	54	58	68	1	In	VDJ
TGACATCGGCCCAAAAGAACCCGACAGCTTTCTATCTCTGTGCCAGTAGAAGAGTCCCGACTAGCCGGGGAGCTGTTTTTTGGAGAA		2	0.0014825796886582653	43	TCRBV19-01*01	TCRBV19	TCRBV19-01	01				TCRBD02-01	TCRBD02	TCRBD02-01				01,02	TCRBJ02-02*01	TCRBJ02	TCRBJ02-02	01				6	0	2	8	9	6	38	49	58	-1	64	2	Out	VDJ
AATGTGAGCACCTTGGAGCTGGGGGACTCGGCCCTTTATCTTTGCGCCAGCAGTTTTTACGGAGGCCCTGAAGCTTTCTTTGGACAA	CASSFYGGPEAFF	1	7.412898443291327E-4	39	TCRBV05-01*01	TCRBV05	TCRBV05-01	01				TCRBD02-01*02	TCRBD02	TCRBD02-01	02				TCRBJ01-01*01	TCRBJ01	TCRBJ01-01	01				5	2	10	1	7	6	42	53	60	65	67	1	In	VDJ
AATGTGAACGCCTTGTTGCTGGGGGACTCGGCCCTGTATCTCTGTGCCAGCAGCTTGGGAACCGACTATGGCTACACCTTCGGTTCG	CASSLGTDYGYTF	1	7.412898443291327E-4	39	TCRBV05-05*01	TCRBV05	TCRBV05-05	01								TCRBD01,TCRBD02	TCRBD01-01,TCRBD02-01		TCRBJ01-02*01	TCRBJ01	TCRBJ01-02	01				0	4	2	8	0	3	42	-1	58	60	64	1	In	VDJ
ACCAGTGCCCATCCTGAAGACAGCAGCTTCTACATCTGCAGTGCTAGAGAAACGGGGGCCCCCCCCCACGAGCAGTACTTCGGGCCG	CSARETGAPPHEQYF	1	7.412898443291327E-4	45	TCRBV20	TCRBV20				TCRBV20-01,TCRBV20-or09_02						TCRBD01,TCRBD02	TCRBD01-01,TCRBD02-01		TCRBJ02-07*01	TCRBJ02	TCRBJ02-07	01				0	8	6	0	3	5	36	50	53	59	67	1	In	VDJ
CCCTCAGAACCCAGGGACTCAGCTGTGTATTTTTGTGCTAGTGCCTCACTGGGAACACGAGGCCCAGAGACCCAGTACTTCGGGCCA	CASASLGTRGPETQYF	2	0.0014825796886582653	48	TCRBV12-05*01	TCRBV12	TCRBV12-05	01								TCRBD01,TCRBD02	TCRBD01-01,TCRBD02-01		TCRBJ02-05*01	TCRBJ02	TCRBJ02-05	01				7	11	0	8	7	4	33	43	50	54	65	2	In	VDJ
TCTAAGAAGCTCCTTCTCAGTGACTCTGGCTTCTATCTCTGTGCCTGGAGTGCAGGGGCGATGGCCGGGGAGCTGTTTTTTGGAGAA	CAWSAGAMAGELFF	1	7.412898443291327E-4	42	TCRBV30-01*01	TCRBV30	TCRBV30-01	01				TCRBD01-01*01	TCRBD01	TCRBD01-01	01				TCRBJ02-02*01	TCRBJ02	TCRBJ02-02	01				1	6	4	2	0	6	39	-1	52	58	64	1	In	VDJ
ACGTTGGCGTCTGCTGTACCCTCTCAGACATCTGTGTACTTCTGTGCCAGCAGTGATGGAGTGAACACTGAAGCTTTCTTTGGACAA	CASSDGVNTEAFF	1	7.412898443291327E-4	39	TCRBV06-04*01	TCRBV06	TCRBV06-04	01				TCRBD02-01*02	TCRBD02	TCRBD02-01	02				TCRBJ01-01*01	TCRBJ01	TCRBJ01-01	01				3	0	10	2	1	0	42	56	57	-1	61	1	In	VDJ
AACGCCTTGTTGCTGGGGGACTCGGCCCTCTATCTCTGTGCCAGCAGCTTACAGGGTCCCTCTGGAAACACCATATATTTTGGAGAG	CASSLQGPSGNTIYF	1	7.412898443291327E-4	45	TCRBV05-06*01	TCRBV05	TCRBV05-06	01				TCRBD01-01*01	TCRBD01	TCRBD01-01	01				TCRBJ01-03*01	TCRBJ01	TCRBJ01-03	01				2	3	3	3	0	0	36	-1	50	56	59	1	In	VDJ
ATCAATTCCCTGGAGCTTGGTGACTCTGCTGTGTATTTCTGTGCCAGCAGCCTGTCAGGGAGTAATCAGCCCCAGCATTTTGGTGAT	CASSLSGSNQPQHF	1	7.412898443291327E-4	42	TCRBV03-01/03-02*01	TCRBV03	TCRBV03-01/03-02	01								TCRBD01,TCRBD02	TCRBD01-01,TCRBD02-01		TCRBJ01-05*01	TCRBJ01	TCRBJ01-05	01				4	3	4	3	3	4	39	52	55	60	63	1	In	VDJ
GAGCTGGGGGACTCGGCCCTTTATCTTTGCGCCAGCAGCTTGGACCCCCGGAATGAGGTCCACTCCTACGAGCAGTACTTCGGGCCG	CASSLDPRNEVHSYEQYF	1	7.412898443291327E-4	54	TCRBV05-01*01	TCRBV05	TCRBV05-01	01				TCRBD02-01*02	TCRBD02	TCRBD02-01	02				TCRBJ02-07*01	TCRBJ02	TCRBJ02-07	01				0	4	11	1	11	0	27	43	54	58	62	1	In	VDJ
ACCAGTGCCCATCCTGAAGACAGCAGCTTCTACATCTGCAGTGCTAGGAGGGCAGACAGGGGAGGGAATGAGCAGTTCTTCGGGCCA	CSARRADRGGNEQFF	1	7.412898443291327E-4	45	TCRBV20	TCRBV20				TCRBV20-01,TCRBV20-or09_02		TCRBD01-01*01	TCRBD01	TCRBD01-01	01				TCRBJ02-01*01	TCRBJ02	TCRBJ02-01	01				3	4	2	2	7	7	36	47	54	62	66	1	In	VDJ
AATTCCCTGGAGCTTGGTGACTCTGCTGTGTATTTCTGTGCCAGCAGCCAGGGGGTCGCAGGGCACTATGGCTACACCTTCGGTTCG	CASSQGVAGHYGYTF	2	0.0014825796886582653	45	TCRBV03-01/03-02*01	TCRBV03	TCRBV03-01/03-02	01								TCRBD01,TCRBD02	TCRBD01-01,TCRBD02-01		TCRBJ01-02*01	TCRBJ01	TCRBJ01-02	01				3	1	4	3	8	3	36	50	58	63	64	2	In	VDJ
ATCGGCCCAAAAGAACCCGACAGCTTTCTATCTCTGTGCCACCACCCTATGGCCGGGACGCCGTTTGGCGAGCAGTACTTCGGGCCG		2	0.0014825796886582653	47	TCRBV19-01*01	TCRBV19	TCRBV19-01	01								TCRBD01,TCRBD02	TCRBD01-01,TCRBD02-01		TCRBJ02-07*01	TCRBJ02	TCRBJ02-07	01				10	9	0	7	13	6	34	41	54	59	68	2	Out	VDJ
AAGATCCGGTCCACAAAGCTGGAGGACTCAGCCATGTACTTCTGTGCCAGCAGTGATGAGCCTAGTGGGGAGCTGTTTTTTGGAGAA	CASSDEPSGELFF	1	7.412898443291327E-4	39	TCRBV02-01	TCRBV02	TCRBV02-01				01,03	TCRBD02-01	TCRBD02	TCRBD02-01				01,02	TCRBJ02-02*01	TCRBJ02	TCRBJ02-02	01				3	1	4	8	5	8	42	56	61	65	66	1	In	VDJ
AACCTGAGCTCTCTGGAGCTGGGGGACTCAGCTTTGTATTTCTGTGCCAGCAGCCACTATGTGGGGGTCAAAGCTTTCTTTGGACAA	CASSHYVGVKAFF	2	0.0014825796886582653	39	TCRBV09-01*01	TCRBV09	TCRBV09-01	01								TCRBD01,TCRBD02	TCRBD01-01,TCRBD02-01		TCRBJ01-01*01	TCRBJ01	TCRBJ01-01	01				4	3	6	1	8	9	42	54	62	67	70	2	In	VDJ
GCCAGCACCAACCAGACATCTATGTACCTCTGTGCCAGCAGTTTCGAGGACAGGGCGTTGGTGGGTCAGCCCCAGCATTTTGGTGAT	CASSFEDRALVGQPQHF	1	7.412898443291327E-4	51	TCRBV28-01*01	TCRBV28	TCRBV28-01	01				TCRBD01-01*01	TCRBD01	TCRBD01-01	01				TCRBJ01-05*01	TCRBJ01	TCRBJ01-05	01				3	10	1	3	3	6	30	44	47	55	65	1	In	VDJ
TGAACGCCTTGTTGCTAGGGGACTCGGCCCTCTATCTCTGTGCCAGCAGCTTGGAGGGCCCAGGGGGAGACCCAGTACTTCGGGCCA		2	0.0014825796886582653	43	TCRBV05-07*01	TCRBV05	TCRBV05-07	01				TCRBD01-01*01	TCRBD01	TCRBD01-01	01				TCRBJ02-05*01	TCRBJ02	TCRBJ02-05	01				0	0	4	2	6	5	38	54	60	-1	66	2	Out	VDJ
CTGAGCTCTCTGGAGCTGGGGGACTCAGCTTTGTATTTCTGTGCCAGCAGCTTGGGGGGGACCAAAAACACCATATATTTTGGAGAG	CASSLGGTKNTIYF	1	7.412898443291327E-4	42	TCRBV09-01*01	TCRBV09	TCRBV09-01	01				TCRBD02-01*01	TCRBD02	TCRBD02-01	01				TCRBJ01-03*01	TCRBJ01	TCRBJ01-03	01				4	5	9	0	2	6	39	51	53	60	65	1	In	VDJ
TGCGAGGAGATTCGGCAGCTTATTTCTGTGCCAGCTCACCACCTCGGGGTACGAGCCCCTGGGGCCAACGTCCTGACTTTCGGGGCC		1	7.412898443291327E-4	55	TCRBV18-01*01	TCRBV18	TCRBV18-01	01				TCRBD02-01*01	TCRBD02	TCRBD02-01	01				TCRBJ02-06*01	TCRBJ02	TCRBJ02-06	01				0	9	8	3	1	2	26	43	44	49	58	1	Out	VDJ
ATGAGCTCCTTGGAGCTGGGGGACTCAGCCCTGTACTTCTGTGCCAGCAGCTTAGCAGGTAGCGGGGATGAGCAGTTCTTCGGGCCA	CASSLAGSGDEQFF	1	7.412898443291327E-4	42	TCRBV13-01*01	TCRBV13	TCRBV13-01	01				TCRBD02-01*01	TCRBD02	TCRBD02-01	01				TCRBJ02-01*01	TCRBJ02	TCRBJ02-01	01				1	0	5	3	4	8	39	55	59	-1	67	1	In	VDJ
CGCCCAGCCCCAACCAGACCTCTCTGTACTTCTGTGCCAGCAGTTTATCCTGGGCAGGGGAATAACAATGAGCAGTTCTTCGGGCCA		1	7.412898443291327E-4	49	TCRBV27-01*01	TCRBV27	TCRBV27-01	01				TCRBD01-01*01	TCRBD01	TCRBD01-01	01				TCRBJ02-01*01	TCRBJ02	TCRBJ02-01	01				0	4	4	2	5	5	32	49	54	60	64	1	Out	VDJ
CAGCCTGCAGAACTGGAGGATTCTGGAGTTTATTTCTGTGCCAGCAGCCAAGCGGGCAGGACGGTTGGGACCCAGTACTTCGGGCCA	CASSQAGRTVGTQYF	1	7.412898443291327E-4	45	TCRBV14-01*01	TCRBV14	TCRBV14-01	01								TCRBD01,TCRBD02	TCRBD01-01,TCRBD02-01		TCRBJ02-05*01	TCRBJ02	TCRBJ02-05	01				1	6	1	7	6	7	36	52	58	62	68	1	In	VDJ
CCACTCTGACAGTGACCAGTGCCCATCCTGAAGACAGCAGCTTCTACATCTGCAGTGCTACCTAACACTGAAGCTTTCTTTGGACAA		2	0.0014825796886582653	31	TCRBV20-01	TCRBV20	TCRBV20-01				01,04	TCRBD02-01	TCRBD02	TCRBD02-01				01,02	TCRBJ01-01*01	TCRBJ01	TCRBJ01-01	01				4	0	4	10	1	2	50	60	61	-1	63	2	Out	VDJ
CAGCGCACAGAGCGGGGGGACTCAGCCGTGTATCTCTGTGCCAGCAGTATCGACAGGGCCGGGAATGAAAAACTGTTTTTTGGCAGT	CASSIDRAGNEKLFF	1	7.412898443291327E-4	45	TCRBV07-03*01	TCRBV07	TCRBV07-03	01				TCRBD01-01*01	TCRBD01	TCRBD01-01	01				TCRBJ01-04*01	TCRBJ01	TCRBJ01-04	01				6	5	2	3	4	5	36	47	51	58	63	1	In	VDJ
GAGCAGGGGGACTCGGCCATGTATCTCTGTGCCAGCAGCTTAGTAATGACAGGGACGAGGGTAAACTATGGCTACACCTTCGGTTCG	CASSLVMTGTRVNYGYTF	2	0.0014825796886582653	54	TCRBV07-09*01	TCRBV07	TCRBV07-09	01				TCRBD01-01*01	TCRBD01	TCRBD01-01	01				TCRBJ01-02*01	TCRBJ01	TCRBJ01-02	01				1	9	2	3	4	2	27	43	47	54	63	2	In	VDJ
CTGGAGCTTGGTGACTCTGCTGTGTATTTCTGTGCCAGCAGCCAAAGATAATAAGGGACTAGCGTTTACGAGCAGTACTTCGGGCCG	CASSQR**GTSVYEQYF	2	0.0014825796886582653	51	TCRBV03-01/03-02*01	TCRBV03	TCRBV03-01/03-02	01				TCRBD02-01	TCRBD02	TCRBD02-01				01,02	TCRBJ02-07*01	TCRBJ02	TCRBJ02-07	01				2	2	0	6	9	4	30	45	54	64	66	2	Stop	VDJ
ACTCTCAAGATCCAGCCTGCAGAGCTTGAGGACTCGGCCGTGTATCTCTGTGCCAGCAGCTTCACCCACGAGCAGTACTTCGGGCCG	CASSFTHEQYF	2	0.0014825796886582653	33	TCRBV11	TCRBV11				TCRBV11-02,TCRBV11-03						TCRBD01,TCRBD02	TCRBD01-01,TCRBD02-01		TCRBJ02-07*01	TCRBJ02	TCRBJ02-07	01				3	2	3	7	1	5	48	62	63	65	67	2	In	VDJ
ACCTTGGAGCTGGGGGACTCGGCCCTTTATCTTTGCGCCAGCTTCCCGTCCCCACGGGGGGGCGGGGATGAGCAGTTCTTCGGGCCA	CASFPSPRGGGDEQFF	1	7.412898443291327E-4	48	TCRBV05-01*01	TCRBV05	TCRBV05-01	01				TCRBD02-01*01	TCRBD02	TCRBD02-01	01				TCRBJ02-01*01	TCRBJ02	TCRBJ02-01	01				7	5	8	0	12	8	33	42	54	62	67	1	In	VDJ
GAAGACTCAGCCCTGTATCTCTGCGCCAGCAGCCAAATACCGGGACTAGCGACTAGCTACTCCTACAATGAGCAGTTCTTCGGGCCA	CASSQIPGLATSYSYNEQFF	1	7.412898443291327E-4	60	TCRBV04-01*01	TCRBV04	TCRBV04-01	01				TCRBD02-01	TCRBD02	TCRBD02-01				01,02	TCRBJ02-01*01	TCRBJ02	TCRBJ02-01	01				2	8	0	6	5	0	21	36	41	51	59	1	In	VDJ
TTGGAGCTGGGGGACTCGGCCCTTTATCTTTGCGCCAGCAGCTAACGGGGACAGGCCTTTATGAACACTGAAGCTTTCTTTGGACAA	CASS*RGQAFMNTEAFF	1	7.412898443291327E-4	51	TCRBV05-01*01	TCRBV05	TCRBV05-01	01				TCRBD01-01*01	TCRBD01	TCRBD01-01	01				TCRBJ01-01*01	TCRBJ01	TCRBJ01-01	01				3	6	0	4	4	0	30	43	47	55	61	1	Stop	VDJ
CTGATCCTGGAGTCGCCCAGCCCCAACCAGACCTCTCTGTACTTCTGTGCCAGCAGTTTGCCCGGAGGACTCCAGCATTTTGGTGAT	CASSLPGGLQHF	1	7.412898443291327E-4	36	TCRBV27-01*01	TCRBV27	TCRBV27-01	01				TCRBD02-01	TCRBD02	TCRBD02-01				01,02	TCRBJ01-05*01	TCRBJ01	TCRBJ01-05	01				3	0	1	10	7	12	45	59	66	-1	71	1	In	VDJ
CACAGAGCAGGGGGACTCGGCCATGTATCTCTGTGCCAGCAGCCCGTGGACAGGGGACGGGACAATCAGCCCCAGCATTTTGGTGAT		1	7.412898443291327E-4	50	TCRBV07-09*01	TCRBV07	TCRBV07-09	01				TCRBD01-01*01	TCRBD01	TCRBD01-01	01				TCRBJ01-05*01	TCRBJ01	TCRBJ01-05	01				5	6	1	2	4	3	31	43	47	56	62	1	Out	VDJ
CCTGCAGAGCTTGGGGACTCGGCCGTGTATCTCTGTGCCAGCAGCGTCTACAGGGGAAGGAACAATCAGCCCCAGCATTTTGGTGAT	CASSVYRGRNNQPQHF	1	7.412898443291327E-4	48	TCRBV11-03*01	TCRBV11	TCRBV11-03	01				TCRBD01-01*01	TCRBD01	TCRBD01-01	01				TCRBJ01-05*01	TCRBJ01	TCRBJ01-05	01				5	6	3	2	4	3	33	45	49	56	62	1	In	VDJ
ATCCTGGAGTCGCCCAGCCCCAACCAGACCTCTCTGTACTTCTGTGCCAGCAGTTCAAGGGACAATCTTGAGCAGTACTTCGGGCCG	CASSSRDNLEQYF	1	7.412898443291327E-4	39	TCRBV27-01*01	TCRBV27	TCRBV27-01	01				TCRBD01-01*01	TCRBD01	TCRBD01-01	01				TCRBJ02-07*01	TCRBJ02	TCRBJ02-07	01				4	5	0	6	3	7	42	55	58	64	69	1	In	VDJ
ATCCAGCGCACAGAGCAGCGGGACTCAGCCATGTATCGCTGTGCCAGGAGACCCGGGACAGGGGGTGGCGAGCAGTACTTCGGGCCG	CARRPGTGGGEQYF	1	7.412898443291327E-4	42	TCRBV07	TCRBV07				TCRBV07-06,TCRBV07-07		TCRBD01-01*01	TCRBD01	TCRBD01-01	01				TCRBJ02-07*01	TCRBJ02	TCRBJ02-07	01				9	3	0	1	7	6	39	47	54	65	68	1	In	VDJ
ATCCGGTCCACAAAGCTGGAGGACTCAGCCATGTACTTCTGTGCCAGCAGTGAAGAAGCTAGCCCCTACGAGCAGTACTTCGGGCCG	CASSEEASPYEQYF	1	7.412898443291327E-4	42	TCRBV02-01	TCRBV02	TCRBV02-01				01,03	TCRBD02-01	TCRBD02	TCRBD02-01				01,02	TCRBJ02-07*01	TCRBJ02	TCRBJ02-07	01				1	1	4	7	3	2	39	55	58	63	64	1	In	VDJ
CTGTCCCTAGAGTCTGCCATCCCCAACCAGACAGCTCTTTACTTCTGTGCCACCAGTTTTGGGGGAGAGACCCAGTACTTCGGGCCA	CATSFGGETQYF	1	7.412898443291327E-4	36	TCRBV24-01*01	TCRBV24	TCRBV24-01	01								TCRBD01,TCRBD02	TCRBD01-01,TCRBD02-01		TCRBJ02-05*01	TCRBJ02	TCRBJ02-05	01				6	0	6	1	3	4	45	57	60	-1	65	1	In	VDJ
ATCCTGGAGTCGCCCAGCCCCAACCAGACCTCTCTGTACTTCTGTGCCAGCAGTTTAGCCGGCTCGGTTGGCTACACCTTCGGTTCG	CASSLAGSVGYTF	1	7.412898443291327E-4	39	TCRBV27-01*01	TCRBV27	TCRBV27-01	01								TCRBD01,TCRBD02	TCRBD01-01,TCRBD02-01		TCRBJ01-02*01	TCRBJ01	TCRBJ01-02	01				2	5	9	0	3	7	42	57	60	63	68	1	In	VDJ
ACCAGTGCCCATCCTGAAGACAGCAGCTTCTACATCTGCAGTGCCAAGAGCAGGAGAGGGGGCTCCTACGAGCAGTACTTCGGGCCG	CSAKSRRGGSYEQYF	1	7.412898443291327E-4	45	TCRBV20	TCRBV20				TCRBV20-01,TCRBV20-or09_02		TCRBD01-01*01	TCRBD01	TCRBD01-01	01				TCRBJ02-07*01	TCRBJ02	TCRBJ02-07	01				6	0	5	1	12	0	36	44	56	-1	62	1	In	VDJ
ACATCGGCCCAAAAGAACCCGACAGCTTTCTATCTCTGTGCCAGTAGTATGAAGAGCGGGGGGTTCCTTGAGCAGTTCTTCGGGCCA	CASSMKSGGFLEQFF	1	7.412898443291327E-4	45	TCRBV19-01*01	TCRBV19	TCRBV19-01	01				TCRBD02-01*01	TCRBD02	TCRBD02-01	01				TCRBJ02-01*01	TCRBJ02	TCRBJ02-01	01				3	5	6	1	4	9	36	50	54	63	68	1	In	VDJ
ATCCAGCGCACAGAGCAGGGGGACTCGGCCATGTATCTCTGTGCCAGCAGCTTAGCCGACTCCGGTAATGAGCAGTTCTTCGGGCCA	CASSLADSGNEQFF	1	7.412898443291327E-4	42	TCRBV07-09*01	TCRBV07	TCRBV07-09	01				TCRBD02-01	TCRBD02	TCRBD02-01				01,02	TCRBJ02-01*01	TCRBJ02	TCRBJ02-01	01				0	5	2	10	1	7	39	56	57	61	66	1	In	VDJ
CCCTCAGAACCCAGGGACTCAGCTGTGTACTTCTGTGCCAGCAACCTCCGGACAGGGGCCGTGTTGGCTGAAGCTTTCTTTGGACAA	CASNLRTGAVLAEAFF	1	7.412898443291327E-4	48	TCRBV12	TCRBV12				TCRBV12-03/12-04,TCRBV12-04		TCRBD01-01*01	TCRBD01	TCRBD01-01	01				TCRBJ01-01*01	TCRBJ01	TCRBJ01-01	01				7	9	1	2	6	6	33	43	49	58	67	1	In	VDJ
CTGATCCTGGAGTCGCCCAGCCCCAACCAGACCTCTCTGTACTTCTGTGCCAGCGGTCGGGTTGGACAGCCCCAGCATTTTGGTGAT	CASGRVGQPQHF	2	0.0014825796886582653	36	TCRBV27-01*01	TCRBV27	TCRBV27-01	01				TCRBD02-01	TCRBD02	TCRBD02-01				01,02	TCRBJ01-05*01	TCRBJ01	TCRBJ01-05	01				8	5	8	4	3	7	45	54	57	61	66	2	In	VDJ
ATCCGGTCCACAAAGCTGGAGGACTCAGCCATGTATTTCTGTGCCAGCAGTTATAGAACGGGGAGCTACGAGCAGTACTTCGGGCCG	CASSYRTGSYEQYF	1	7.412898443291327E-4	42	TCRBV02-01	TCRBV02	TCRBV02-01				01,03	TCRBD02-01	TCRBD02	TCRBD02-01				01,02	TCRBJ02-07*01	TCRBJ02	TCRBJ02-07	01				5	2	8	3	7	3	39	51	58	63	65	1	In	VDJ
GAGCTTGAAGACTCGGCCGTGTATCTCTGTGCCAGCAGCTCCCATAGCGGGGCCTACGACTTCACAGATACGCAGTATTTTGGCCCA	CASSSHSGAYDFTDTQYF	1	7.412898443291327E-4	54	TCRBV11-02	TCRBV11	TCRBV11-02				01,03	TCRBD02-01*01	TCRBD02	TCRBD02-01	01				TCRBJ02-03*01	TCRBJ02	TCRBJ02-03	01				4	10	5	3	4	2	27	40	44	52	62	1	In	VDJ
TCTCTGGAGCTGGGGGACTCAGCTTTGTATTTCTGTGCCAGCAGCTTGGGACTAGCGTACAGCACAGATACGCAGTATTTTGGCCCA	CASSLGLAYSTDTQYF	1	7.412898443291327E-4	48	TCRBV09-01*01	TCRBV09	TCRBV09-01	01				TCRBD02-01	TCRBD02	TCRBD02-01				01,02	TCRBJ02-03*01	TCRBJ02	TCRBJ02-03	01				4	3	0	6	2	0	33	45	47	57	60	1	In	VDJ
ACATCGGCCCAAAAGAACCCGACAGCTTTCTATCTCTGTGCCAGTAGTACTCAGGGGATGCCTAATGAAAAACTGTTTTTTGGCAGT	CASSTQGMPNEKLFF	1	7.412898443291327E-4	45	TCRBV19-01*01	TCRBV19	TCRBV19-01	01				TCRBD01-01*01	TCRBD01	TCRBD01-01	01				TCRBJ01-04*01	TCRBJ01	TCRBJ01-04	01				4	4	4	2	2	3	36	49	51	57	61	1	In	VDJ
ATCCTGGAGTCGCCCAGCCCCAACCAGACCTCTCTGTACTTCTGTGCCGCATGGACAGGGAAAGTTCCTGGCTACACCTTCGGTTCG	CAAWTGKVPGYTF	1	7.412898443291327E-4	39	TCRBV27-01*01	TCRBV27	TCRBV27-01	01				TCRBD01-01*01	TCRBD01	TCRBD01-01	01				TCRBJ01-02*01	TCRBJ01	TCRBJ01-02	01				11	8	1	3	4	7	42	48	52	60	68	1	In	VDJ
CAGCAGGTAGTGCGAGGAGATTCGGCAGCTTATTTCTGTGCCAGCTCACCAGGGGACAGGGTGATGGGCGAGCAGTACTTCGGGCCG	CASSPGDRVMGEQYF	1	7.412898443291327E-4	45	TCRBV18-01*01	TCRBV18	TCRBV18-01	01				TCRBD01-01*01	TCRBD01	TCRBD01-01	01				TCRBJ02-07*01	TCRBJ02	TCRBJ02-07	01				2	7	0	3	1	6	36	51	52	61	68	1	In	VDJ
ACCTACACGCCCTGCAGCCAGAAGACTCAGCCCTGTATCTCTGCGCCAGCAGCCCCGACAGGGATCAACGAGCAGTACTTCGGGCCG		1	7.412898443291327E-4	40	TCRBV04-01*01	TCRBV04	TCRBV04-01	01				TCRBD01-01*01	TCRBD01	TCRBD01-01	01				TCRBJ02-07*01	TCRBJ02	TCRBJ02-07	01				4	4	2	3	2	5	41	54	56	63	67	1	Out	VDJ
GGGACACAGCACTGTATTTCTGTGCCAGCAGCAAACCCAATAACCAGGGGGCCATCTGTGATGAACACTGAAGCTTTCTTTGGACAA		1	7.412898443291327E-4	61	TCRBV21-01*01	TCRBV21	TCRBV21-01	01				TCRBD01-01*01	TCRBD01	TCRBD01-01	01				TCRBJ01-01*01	TCRBJ01	TCRBJ01-01	01				2	9	4	0	9	0	20	35	44	52	61	1	Out	VDJ
TCGGCCCAAAAGAACCCGACAGCTTTCTATCTCTGTGCCAGTGGGTGGCGGACCCAGTATAGCAATCAGCCCCAGCATTTTGGTGAT	CASGWRTQYSNQPQHF	1	7.412898443291327E-4	48	TCRBV19-01*01	TCRBV19	TCRBV19-01	01								TCRBD01,TCRBD02	TCRBD01-01,TCRBD02-01		TCRBJ01-05*01	TCRBJ01	TCRBJ01-05	01				8	6	1	7	7	0	33	42	49	53	59	1	In	VDJ
AACGCCTTGTTGCTGGGGGACTCGGCCCTGTATCTCTGTGCCAGCAGCTTGGTTTCGACCCACGACGGTGGCTACACCTTCGGTTCG	CASSLVSTHDGGYTF	1	7.412898443291327E-4	45	TCRBV05-05*01	TCRBV05	TCRBV05-05	01								TCRBD01,TCRBD02	TCRBD01-01,TCRBD02-01		TCRBJ01-02*01	TCRBJ01	TCRBJ01-02	01				0	9	2	7	4	7	36	52	56	59	68	1	In	VDJ
CAGCGCACAGAGCAGCGGGACTCAGCCATGTATCGCTGTGCCAGCAGCTTGCGAGCGGGGGGGGCAGATACGCAGTATTTTGGCCCA	CASSLRAGGADTQYF	1	7.412898443291327E-4	45	TCRBV07-07*01	TCRBV07	TCRBV07-07	01				TCRBD02-01*01	TCRBD02	TCRBD02-01	01				TCRBJ02-03*01	TCRBJ02	TCRBJ02-03	01				3	1	6	0	3	4	36	50	53	63	64	1	In	VDJ
CAGCGCACAGAGCGGGGGGACTCAGCCGTGTATCTCTGTGCCAGCAGCTTAAATCCGGGGGCCACAGATACGCAGTATTTTGGCCCA	CASSLNPGATDTQYF	2	0.0014825796886582653	45	TCRBV07-03*01	TCRBV07	TCRBV07-03	01								TCRBD01,TCRBD02	TCRBD01-01,TCRBD02-01		TCRBJ02-03*01	TCRBJ02	TCRBJ02-03	01				1	0	6	0	4	2	36	52	56	-1	62	2	In	VDJ
AATGTGAGCACCTTGGAGCTGGGGGACTCGGCCCTTTATCTTTGCGCCAGCAACCGGGACACCACAGATACGCAGTATTTTGGCCCA	CASNRDTTDTQYF	1	7.412898443291327E-4	39	TCRBV05-01*01	TCRBV05	TCRBV05-01	01				TCRBD01-01*01	TCRBD01	TCRBD01-01	01				TCRBJ02-03*01	TCRBJ02	TCRBJ02-03	01				6	1	0	6	3	2	42	52	55	61	62	1	In	VDJ
CGCACAGAGCAGGGGGACTCGGCCATGTATCTCTGTGCCAGCAGCTTAGGGCAGGGGTTTTATAATTCACCCCTCCACTTTGGGAAC	CASSLGQGFYNSPLHF	1	7.412898443291327E-4	48	TCRBV07-09*01	TCRBV07	TCRBV07-09	01				TCRBD01-01*01	TCRBD01	TCRBD01-01	01				TCRBJ01-06*02	TCRBJ01	TCRBJ01-06	02				1	3	4	2	2	4	33	49	51	57	60	1	In	VDJ
CTGAGGATCCAGCAGGTAGTGCGAGGAGATTCGGCAGCTTATTTCTGTGCCAGCTCACCAAACCCTGAGACCCAGTACTTCGGGCCA	CASSPNPETQYF	2	0.0014825796886582653	36	TCRBV18-01*01	TCRBV18	TCRBV18-01	01								TCRBD01,TCRBD02	TCRBD01-01,TCRBD02-01		TCRBJ02-05*01	TCRBJ02	TCRBJ02-05	01				2	3	3	7	1	5	45	60	61	63	66	2	In	VDJ
CAGGTAGTGCGAGGAGATTCGGCAGCTTATTTCTGTGCCAGCTCACCACCGCAGACAGCCGCCACCCGGGAGCTGTTTTTTGGAGAA	CASSPPQTAATRELFF	1	7.412898443291327E-4	48	TCRBV18-01*01	TCRBV18	TCRBV18-01	01				TCRBD01-01*01	TCRBD01	TCRBD01-01	01				TCRBJ02-02*01	TCRBJ02	TCRBJ02-02	01				0	9	2	5	3	9	33	50	53	58	67	1	In	VDJ
ATCCAGCGCACAGAGCAGGGGGACTCGGCCATGTATCTCTGTGCCAGCAGCTTACTCCAGTACCCAAGCGGCTACACCTTCGGTTCG	CASSLLQYPSGYTF	1	7.412898443291327E-4	42	TCRBV07-09*01	TCRBV07	TCRBV07-09	01								TCRBD01,TCRBD02	TCRBD01-01,TCRBD02-01		TCRBJ01-02*01	TCRBJ01	TCRBJ01-02	01				2	9	4	5	3	8	39	54	57	60	69	1	In	VDJ
GCCCTGCAGCCAGAAGACTCAGCCCTGTATCTCTGCGCCAGCAGCCATTCTAGGGACAGCTCTGGAAACACCATATATTTTGGAGAG	CASSHSRDSSGNTIYF	1	7.412898443291327E-4	48	TCRBV04-01*01	TCRBV04	TCRBV04-01	01				TCRBD01-01*01	TCRBD01	TCRBD01-01	01				TCRBJ01-03*01	TCRBJ01	TCRBJ01-03	01				3	0	0	5	5	0	33	47	52	-1	59	1	In	VDJ
GAGTTGGCTGCTCCCTCCCAGACATCTGTGTACTTCTGTGCCAGCAGAGTGGACAGCTCGTCCTACAATGAGCAGTTCTTCGGGCCA	CASRVDSSSYNEQFF	1	7.412898443291327E-4	45	TCRBV06-06	TCRBV06	TCRBV06-06				01,04	TCRBD01-01*01	TCRBD01	TCRBD01-01	01				TCRBJ02-01*01	TCRBJ02	TCRBJ02-01	01				6	4	1	5	3	1	36	47	50	56	60	1	In	VDJ
GTGAACGCCTTGGAGCTGGACGACTCGGCCCTGTATCTCTGTGCCAGCAGCTTGTCTCCAGGGTGGGAGACCCAGTACTTCGGGCCA	CASSLSPGWETQYF	1	7.412898443291327E-4	42	TCRBV05-04*01	TCRBV05	TCRBV05-04	01				TCRBD01-01*01	TCRBD01	TCRBD01-01	01				TCRBJ02-05*01	TCRBJ02	TCRBJ02-05	01				1	3	4	3	4	5	39	54	58	63	66	1	In	VDJ
CAGCGCACAGAGCAGGAGGACTCGGCCGTGTATCTCTGTGCCAGCAGCTTAGCCGGGGGCCTACAAGAGACCCAGTACTTCGGGCCA	CASSLAGGLQETQYF	1	7.412898443291327E-4	45	TCRBV07-02	TCRBV07	TCRBV07-02				01,02					TCRBD01,TCRBD02	TCRBD01-01,TCRBD02-01		TCRBJ02-05*01	TCRBJ02	TCRBJ02-05	01				0	3	6	0	1	2	36	53	54	60	63	1	In	VDJ
ATCCAGCCCTCAGAACCCAGGGACTCAGCTGTGTACTTCTGTGCCAGCAGTTTATACAGGGGTACAGATACGCAGTATTTTGGCCCA	CASSLYRGTDTQYF	1	7.412898443291327E-4	42	TCRBV12	TCRBV12				TCRBV12-03/12-04,TCRBV12-04		TCRBD01-01*01	TCRBD01	TCRBD01-01	01				TCRBJ02-03*01	TCRBJ02	TCRBJ02-03	01				2	1	3	2	1	3	39	54	55	62	63	1	In	VDJ
ATCCTGGAGTCGCCCAGCCCCAACCAGACCTCTCTGTACTTCTGTGCCAGCAGTCTACAGGGGAACACTGAAGCTTTCTTTGGACAA	CASSLQGNTEAFF	1	7.412898443291327E-4	39	TCRBV27-01*01	TCRBV27	TCRBV27-01	01				TCRBD01-01*01	TCRBD01	TCRBD01-01	01				TCRBJ01-01*01	TCRBJ01	TCRBJ01-01	01				5	0	3	3	2	1	42	54	56	-1	62	1	In	VDJ
CATCCTGAAGACAGCAGCTTCTACATCTGCAGTGCTAGATCCTGAGTTGAGGCACGGGGTTCGAACACTGAAGCTTTCTTTGGACAA	CSARS*VEARGSNTEAFF	1	7.412898443291327E-4	54	TCRBV20	TCRBV20				TCRBV20-01,TCRBV20-or09_02		TCRBD02-01*01	TCRBD02	TCRBD02-01	01				TCRBJ01-01*01	TCRBJ01	TCRBJ01-01	01				2	3	8	3	15	1	27	39	54	59	62	1	Stop	VDJ
CTGAGGATCCAGCAGGTAGTGCGAGGAGATTCGGCAGCTTATTTCTGTGCCAGCTCACTCCAAAACACTGAAGCTTTCTTTGGACAA	CASSLQNTEAFF	2	0.0014825796886582653	36	TCRBV18-01*01	TCRBV18	TCRBV18-01	01				TCRBD01-01*01	TCRBD01	TCRBD01-01	01				TCRBJ01-01*01	TCRBJ01	TCRBJ01-01	01				4	1	4	6	2	2	45	58	60	62	63	2	In	VDJ
CTGGAGTTGGCTGCTCCCTCCCAGACATCTGTGTACTTCTGTGCCAGCAGTTACTCTACAGGGATCGATGGCTACACCTTCGGTTCG	CASSYSTGIDGYTF	1	7.412898443291327E-4	42	TCRBV06-06*01	TCRBV06	TCRBV06-06	01				TCRBD01-01*01	TCRBD01	TCRBD01-01	01				TCRBJ01-02*01	TCRBJ01	TCRBJ01-02	01				0	4	3	3	1	6	39	56	57	63	67	1	In	VDJ
CCCTCAGAACCCAGGGACTCAGCTGTGTACTTCTGTGCCAGCAGTTTAAGGGGGCGAACCTCTGGAAACACCATATATTTTGGAGAG	CASSLRGRTSGNTIYF	1	7.412898443291327E-4	48	TCRBV12	TCRBV12				TCRBV12-03/12-04,TCRBV12-04		TCRBD01-01*01	TCRBD01	TCRBD01-01	01				TCRBJ01-03*01	TCRBJ01	TCRBJ01-03	01				2	4	5	0	0	0	33	-1	48	55	59	1	In	VDJ
CTGACAGTGACCAGTGCCCATCCTGAAGACAGCAGCTTCTACATCTGCAGTGCTAGAGAACCGAACAATGAGCAGTTCTTCGGGCCA	CSAREPNNEQFF	2	0.0014825796886582653	36	TCRBV20	TCRBV20				TCRBV20-01,TCRBV20-or09_02						TCRBD01,TCRBD02	TCRBD01-01,TCRBD02-01		TCRBJ02-01*01	TCRBJ02	TCRBJ02-01	01				0	0	2	8	3	5	45	59	62	-1	64	2	In	VDJ
GCTGCTCCCTCCCAAACATCTGTGTACTTCTGTGCCAGCAGTTACCGACGAAGGGGGGCGACTGGGGAGACCCAGTACTTCGGGCCA	CASSYRRRGATGETQYF	1	7.412898443291327E-4	51	TCRBV06-02/06-03*01	TCRBV06	TCRBV06-02/06-03	01								TCRBD01,TCRBD02	TCRBD01-01,TCRBD02-01		TCRBJ02-05*01	TCRBJ02	TCRBJ02-05	01				2	9	5	1	6	5	30	45	51	57	66	1	In	VDJ
AACGCCTTGGAGCTGGACGACTCGGCCCTGTATCTCTGTGCCAGCAGCCAACCCTGGGCAGGGGGAATTGGCTACACCTTCGGTTCG	CASSQPWAGGIGYTF	2	0.0014825796886582653	45	TCRBV05-04*01	TCRBV05	TCRBV05-04	01				TCRBD01-01*01	TCRBD01	TCRBD01-01	01				TCRBJ01-02*01	TCRBJ01	TCRBJ01-02	01				4	3	4	1	10	7	36	48	58	65	68	2	In	VDJ
AGGCTGGAGTTGGCTGCTCCCTCCCAGACATCTGTGTACTTCTGTGCCAGCAGTTGGACGGCGGACTTTGAGCAGTACTTCGGGCCG	CASSWTADFEQYF	1	7.412898443291327E-4	39	TCRBV06-06*01	TCRBV06	TCRBV06-06	01				TCRBD02-01	TCRBD02	TCRBD02-01				01,02	TCRBJ02-07*01	TCRBJ02	TCRBJ02-07	01				4	2	1	10	7	7	42	55	62	67	69	1	In	VDJ
NTGAAGATCCAGCCCTCAGAACCCAGGGACTCAGCTGTGTACTTCTGTGCCAGCAGCGGTCGCTCCTACGAGCAGTACTTCGGGCCG	CASSGRSYEQYF	1	7.412898443291327E-4	36	TCRBV12-03/12-04*01	TCRBV12	TCRBV12-03/12-04	01				TCRBD02-01	TCRBD02	TCRBD02-01				01,02	TCRBJ02-07*01	TCRBJ02	TCRBJ02-07	01				6	3	8	5	0	0	45	-1	56	59	62	1	In	VDJ
ACAGTGACCAGTGCCCATCCTGAAGACAGCAGCTTCTACATCTGCAGTGCTAGTATGGCGGGGAAAAACATTCAGTACTTCGGCGCC	CSASMAGKNIQYF	1	7.412898443291327E-4	39	TCRBV20-01*04	TCRBV20	TCRBV20-01	04				TCRBD02-01*01	TCRBD02	TCRBD02-01	01				TCRBJ02-04*01	TCRBJ02	TCRBJ02-04	01				2	0	7	3	3	4	42	54	57	-1	63	1	In	VDJ
NNNNTGTCGGCTGCTCCCTCCCAGACATCTGTGTACTTCTGTGCCAGCAGTTCCCAGGCAACCCACAATGAGCAGTTCTTCGGGCCA	CASSSQATHNEQFF	2	0.0014825796886582653	42	TCRBV06-05*01	TCRBV06	TCRBV06-05	01				TCRBD01-01*01	TCRBD01	TCRBD01-01	01				TCRBJ02-01*01	TCRBJ02	TCRBJ02-01	01				4	6	4	4	2	5	39	52	54	58	64	2	In	VDJ
AAGATCCAGCCTGCAGAGCTTGAGGACTCGGCCGTGTATCTCTGTGCCAGCAGCTTAGAACGGCAAACTGAAGCTTTCTTTGGACAA	CASSLERQTEAFF	1	7.412898443291327E-4	39	TCRBV11	TCRBV11				TCRBV11-02,TCRBV11-03						TCRBD01,TCRBD02	TCRBD01-01,TCRBD02-01		TCRBJ01-01*01	TCRBJ01	TCRBJ01-01	01				0	2	9	0	2	5	42	59	61	64	66	1	In	VDJ
NNNNTGTCGGCTGCTCCCTCCCAGACATCTGTGTACTTCTGTGCCAGCAAAGACGGGGGGTGGAATGAAAAACTGTTTTTTGGCAGT	CASKDGGWNEKLFF	1	7.412898443291327E-4	42	TCRBV06-05*01	TCRBV06	TCRBV06-05	01				TCRBD02-01*01	TCRBD02	TCRBD02-01	01				TCRBJ01-04*01	TCRBJ01	TCRBJ01-04	01				7	3	8	1	4	5	39	49	53	60	63	1	In	VDJ
AAGATCCAGCCCTCAGAACCCAGGGACTCAGCTGTGTACTTCTGTGCCAGCAGTTTAATGGCTGATTACGAGCAGTACTTCGGGCCG	CASSLMADYEQYF	2	0.0014825796886582653	39	TCRBV12-03/12-04*01	TCRBV12	TCRBV12-03/12-04	01				TCRBD01-01*01	TCRBD01	TCRBD01-01	01				TCRBJ02-07*01	TCRBJ02	TCRBJ02-07	01				2	4	9	0	2	4	42	57	59	62	66	2	In	VDJ
CCCTAGAGTCTGCCATCCCCAACCAGACAGCTCTTTACTTCTGTGCCACCAGTGCGGGACACCGCCTACGAGCAGTACTTCGGGCCG		1	7.412898443291327E-4	40	TCRBV24-01*01	TCRBV24	TCRBV24-01	01				TCRBD01-01*01	TCRBD01	TCRBD01-01	01				TCRBJ02-07*01	TCRBJ02	TCRBJ02-07	01				5	3	0	6	1	2	41	54	55	61	64	1	Out	VDJ
CAGCGCACAGAGCAGGAGGACTCGGCCGTGTATCTCTGTGCCAGCAGCTTAGTCGGCAGGGGGCGAGATACGCAGTATTTTGGCCCA	CASSLVGRGRDTQYF	1	7.412898443291327E-4	45	TCRBV07-02	TCRBV07	TCRBV07-02				01,02	TCRBD01-01*01	TCRBD01	TCRBD01-01	01				TCRBJ02-03*01	TCRBJ02	TCRBJ02-03	01				1	1	4	0	4	5	36	52	56	64	65	1	In	VDJ
TTGAGGACTCGGCCGTGTATCTCTGTGCCAGCAGCTTAATCAAAGGACTCTGAACCGCGGGGCACCGGGGAGCTGTTTTTTGGAGAA		1	7.412898443291327E-4	58	TCRBV11-02	TCRBV11	TCRBV11-02				01,03	TCRBD02-01*01	TCRBD02	TCRBD02-01	01				TCRBJ02-02*01	TCRBJ02	TCRBJ02-02	01				2	0	7	3	18	4	23	38	56	-1	62	1	Out	VDJ
ACCTTGGAGCTGGGGGACTCGGCCCTTTATCTTTGCGCCAGCAGCTCCCCCGGGACAGTGAACACCGGGGAGCTGTTTTTTGGAGAA	CASSSPGTVNTGELFF	2	0.0014825796886582653	48	TCRBV05-01*01	TCRBV05	TCRBV05-01	01				TCRBD01-01*01	TCRBD01	TCRBD01-01	01				TCRBJ02-02*01	TCRBJ02	TCRBJ02-02	01				3	1	0	5	5	1	33	46	51	58	59	2	In	VDJ
GCCTTGTTGCTGGGGGACTCGGCCCTCTATCTCTGTGCCAGCAGTTCGAGGCGCGCCACGTCACGTGAAAAACTGTTTTTTGGCAGT	CASSSRRATSREKLFF	1	7.412898443291327E-4	48	TCRBV05-06*01	TCRBV05	TCRBV05-06	01				TCRBD02-01*02	TCRBD02	TCRBD02-01	02				TCRBJ01-04*01	TCRBJ01	TCRBJ01-04	01				5	14	11	1	3	7	33	44	47	51	65	1	In	VDJ
AATGTGAACGCCTTGGAGCTGGACGACTCGGCCCTGTATCTCTGTGCCAGCAGCTCCGAATCAGGGAATGGCTACACCTTCGGTTCG	CASSSESGNGYTF	1	7.412898443291327E-4	39	TCRBV05-04*01	TCRBV05	TCRBV05-04	01				TCRBD01-01*01	TCRBD01	TCRBD01-01	01				TCRBJ01-02*01	TCRBJ01	TCRBJ01-02	01				3	1	4	3	6	6	42	55	61	66	67	1	In	VDJ
AACGCCTTGGAGCTGGACGACTCGGCCCTGTATCTCTGTGCCAGCAGCTTACTAGCGGGTCTCTCCTACGAGCAGTACTTCGGGCCG	CASSLLAGLSYEQYF	1	7.412898443291327E-4	45	TCRBV05-04*01	TCRBV05	TCRBV05-04	01				TCRBD02-01	TCRBD02	TCRBD02-01				01,02	TCRBJ02-07*01	TCRBJ02	TCRBJ02-07	01				2	3	3	4	0	0	36	-1	50	59	62	1	In	VDJ
GCCCTGCAGCCAGAAGACTCAGCCCTGTATCTCTGCGCCAGCAGCCCCCACGGGGGCTCCTATAATTCACCCCTCCACTTTGGGAAC	CASSPHGGSYNSPLHF	1	7.412898443291327E-4	48	TCRBV04-01*01	TCRBV04	TCRBV04-01	01				TCRBD02-01*01	TCRBD02	TCRBD02-01	01				TCRBJ01-06*02	TCRBJ01	TCRBJ01-06	02				4	0	8	2	4	0	33	46	50	-1	56	1	In	VDJ
ATCCTGGAGTCGCCCAGCCCCAACCAGACCTCTCTGTACTTCTGTGCCAGCAGTTTGCAGGGGAACACTGAAGCTTTCTTTGGACAA	CASSLQGNTEAFF	1	7.412898443291327E-4	39	TCRBV27-01*01	TCRBV27	TCRBV27-01	01				TCRBD01-01*01	TCRBD01	TCRBD01-01	01				TCRBJ01-01*01	TCRBJ01	TCRBJ01-01	01				3	0	4	3	1	1	42	56	57	-1	62	1	In	VDJ
NNNNNNNNNNTGTCGGCTGCTCCCTCCCAGACATCTGTGTACTTCTGTGCCAGCAGTCAAAAACCCTATGGCTACACCTTCGGTTCG	CASSQKPYGYTF	1	7.412898443291327E-4	36	TCRBV06-05*01	TCRBV06	TCRBV06-05	01								TCRBD01,TCRBD02	TCRBD01-01,TCRBD02-01		TCRBJ01-02*01	TCRBJ01	TCRBJ01-02	01				5	1	3	7	5	4	45	57	62	64	65	1	In	VDJ
AATGTGAACGCCTTGGAGCTGGACGACTCGGCCCTGTATCTCTGTGCCAGCAGCTCGGTCTTAGGGTACGAGCAGTACTTCGGGCCG	CASSSVLGYEQYF	1	7.412898443291327E-4	39	TCRBV05-04*01	TCRBV05	TCRBV05-04	01								TCRBD01,TCRBD02	TCRBD01-01,TCRBD02-01		TCRBJ02-07*01	TCRBJ02	TCRBJ02-07	01				3	0	5	3	7	4	42	55	62	-1	66	1	In	VDJ
CGCACAGAGCAGGGGGACTCGGCCATGTATCTCTGTGCCAGCAACCTGATAACCGGGACACTCGCCTACGAGCAGTACTTCGGGCCG	CASNLITGTLAYEQYF	1	7.412898443291327E-4	48	TCRBV07-09	TCRBV07	TCRBV07-09				01,05,06	TCRBD01-01*01	TCRBD01	TCRBD01-01	01				TCRBJ02-07*01	TCRBJ02	TCRBJ02-07	01				7	4	0	6	11	2	33	43	54	60	64	1	In	VDJ
CAGGGGGACTCGGCCATGTATCTCTGTGCCAGCAGGCCCTTTTCGGGTCCTACGGCGGGGCCCACCTACGAGCAGTACTTCGGGCCG	CASRPFSGPTAGPTYEQYF	1	7.412898443291327E-4	57	TCRBV07-09*01	TCRBV07	TCRBV07-09	01				TCRBD02-01*01	TCRBD02	TCRBD02-01	01				TCRBJ02-07*01	TCRBJ02	TCRBJ02-07	01				6	4	7	3	19	2	24	35	54	60	64	1	In	VDJ
CAGCCAGAAGACTCGGCCCTGTATCTCTGTGCCAGCAGCCCCCAGCCGTTTGCAGGGGGTACCGGGGAGACCCAGTACTTCGGGCCA	CASSPQPFAGGTGETQYF	1	7.412898443291327E-4	54	TCRBV04-02*01	TCRBV04	TCRBV04-02	01				TCRBD01-01*01	TCRBD01	TCRBD01-01	01				TCRBJ02-05*01	TCRBJ02	TCRBJ02-05	01				4	7	4	1	12	5	27	40	52	59	66	1	In	VDJ
CGCACAGAGCAGGGGGACTCGGCCATGTATCTCTGTGCCAGCAGCGGGGACAGGGGGCTAAGCGGCTATACGCAGTATTTTGGCCCA	CASSGDRGLSGYTQYF	2	0.0014825796886582653	48	TCRBV07-09*01	TCRBV07	TCRBV07-09	01				TCRBD01-01*01	TCRBD01	TCRBD01-01	01				TCRBJ02-03*01	TCRBJ02	TCRBJ02-03	01				5	9	0	0	1	7	33	45	46	58	67	2	In	VDJ
AATGTGAACGCCTTGTTGCTGGGGGACTCGGCCCTCTATCTCTGTGCCAGCAGCCCCAGAGTCACCGGGGAGCTGTTTTTTGGAGAA	CASSPRVTGELFF	2	0.0014825796886582653	39	TCRBV05-06*01	TCRBV05	TCRBV05-06	01								TCRBD01,TCRBD02	TCRBD01-01,TCRBD02-01		TCRBJ02-02*01	TCRBJ02	TCRBJ02-02	01				4	3	4	5	2	4	42	54	56	59	62	2	In	VDJ
CTGGAGTCAGCTACCCGCTCCCAGACATCTGTGTATTTCTGCGCCAGCAGTGATCTGGGCGTACTCACTGAAGCTTTCTTTGGACAA	CASSDLGVLTEAFF	1	7.412898443291327E-4	42	TCRBV10-02*01	TCRBV10	TCRBV10-02	01				TCRBD01-01*01	TCRBD01	TCRBD01-01	01				TCRBJ01-01*01	TCRBJ01	TCRBJ01-01	01				3	5	8	0	3	4	39	53	56	60	65	1	In	VDJ
ATCCAGCCCTCAGAACCCAGGGACTCAGCTGTGTACTTCTGTGCCAGCAGCCTTCGGGGGGGGCGGTATGGCTACACCTTCGGTTCG	CASSLRGGRYGYTF	1	7.412898443291327E-4	42	TCRBV12	TCRBV12				TCRBV12-03/12-04,TCRBV12-04		TCRBD02-01*01	TCRBD02	TCRBD02-01	01				TCRBJ01-02*01	TCRBJ01	TCRBJ01-02	01				6	4	8	0	4	5	39	50	54	62	66	1	In	VDJ
GACATCCGCTCACCAGGCCTGGGGGACGCAGCCATGTACCTGTGTGCCACCAGCAGTGCCCTAGTTAACGAGCAGTACTTCGGGCCG	CATSSALVNEQYF	1	7.412898443291327E-4	39	TCRBV15-01*02	TCRBV15	TCRBV15-01	02				TCRBD02-01	TCRBD02	TCRBD02-01				01,02	TCRBJ02-07*01	TCRBJ02	TCRBJ02-07	01				3	3	4	8	4	5	42	56	60	64	67	1	In	VDJ
CTGATTCTGGAGTCCGCCAGCACCAACCAGACATCTATGTACCTCTGTGCCAGCACCCCACCGCGGGGCAAGCAGTACTTCGGGCCG	CASTPPRGKQYF	1	7.412898443291327E-4	36	TCRBV28-01*01	TCRBV28	TCRBV28-01	01				TCRBD02-01*01	TCRBD02	TCRBD02-01	01				TCRBJ02-07*01	TCRBJ02	TCRBJ02-07	01				7	2	7	3	7	8	45	55	62	68	70	1	In	VDJ
AGGATCCAGCAGGTAGTGCGAGGAGATTCGGCAGCTTATTTCTGTGCCAGCTCACCACCTTCTACCGAGACCCAGTACTTCGGGCCA	CASSPPSTETQYF	1	7.412898443291327E-4	39	TCRBV18-01*01	TCRBV18	TCRBV18-01	01				TCRBD02-01	TCRBD02	TCRBD02-01				01,02	TCRBJ02-05*01	TCRBJ02	TCRBJ02-05	01				0	2	4	9	2	5	42	59	61	64	66	1	In	VDJ
CCGCTCAGGCTGGAGTTGGCTGCTCCCTCCCAGACATCTGTGTACTTCTGTGCCAGCAGAGAAGGACAGGAAGCTTTCTTTGGACAA	CASREGQEAFF	1	7.412898443291327E-4	33	TCRBV06-06	TCRBV06	TCRBV06-06				01,04	TCRBD01-01*01	TCRBD01	TCRBD01-01	01				TCRBJ01-01*01	TCRBJ01	TCRBJ01-01	01				6	0	1	5	4	8	48	59	63	-1	69	1	In	VDJ
CTTCACCTACACGCCCTGCAGCCAGAAGACTCAGCCCTGTATCTCTGCGCCAGCAGCCAAGTCCGCGAAAAACTGTTTTTTGGCAGT	CASSQVREKLFF	2	0.0014825796886582653	36	TCRBV04-01*01	TCRBV04	TCRBV04-01	01								TCRBD01,TCRBD02	TCRBD01-01,TCRBD02-01		TCRBJ01-04*01	TCRBJ01	TCRBJ01-04	01				1	0	10	0	3	8	45	61	64	-1	66	2	In	VDJ
CTGAAGATCCGGTCCACAAAGCTGGAGGACTCAGCCATGTACTTCTGTGCCAGCAGTGATTCCGGTTACGAGCAGTACTTCGGGCCG	CASSDSGYEQYF	1	7.412898443291327E-4	36	TCRBV02-01	TCRBV02	TCRBV02-01				01,03	TCRBD02-01	TCRBD02	TCRBD02-01				01,02	TCRBJ02-07*01	TCRBJ02	TCRBJ02-07	01				3	1	8	5	3	4	45	59	62	65	66	1	In	VDJ
ACAGTGACCAGTGCCCATCCTGAAGACAGCAGCTTCTACATCTGCAGTGGGGGCCAGGGGAGAACAGATACGCAGTATTTTGGCCCA	CSGGQGRTDTQYF	1	7.412898443291327E-4	39	TCRBV20	TCRBV20				TCRBV20-01,TCRBV20-or09_02		TCRBD01-01*01	TCRBD01	TCRBD01-01	01				TCRBJ02-03*01	TCRBJ02	TCRBJ02-03	01				7	3	4	2	5	3	42	49	54	60	63	1	In	VDJ
NNNTGTCGGCTGCTCCCTCCCAGACATCTGTGTACTTCTGTGCCAGCAGGGGGGGACAGGTAGTACGGGGAGCTGTTTTTTGGAGAA		2	0.0014825796886582653	43	TCRBV06-05*01	TCRBV06	TCRBV06-05	01				TCRBD01-01*01	TCRBD01	TCRBD01-01	01				TCRBJ02-02*01	TCRBJ02	TCRBJ02-02	01				6	5	0	4	3	7	38	49	52	60	65	2	Out	VDJ
CTGACAGTGACCAGTGCCCATCCTGAAGACAGCAGCTTCTACATCTGCAGTGCTCCCGGACAGGCCCCTGGCCAGCATTTTGGTGAT	CSAPGQAPGQHF	2	0.0014825796886582653	36	TCRBV20	TCRBV20				TCRBV20-01,TCRBV20-or09_02		TCRBD01-01*01	TCRBD01	TCRBD01-01	01				TCRBJ01-05*01	TCRBJ01	TCRBJ01-05	01				5	7	1	4	3	12	45	54	57	64	71	2	In	VDJ
CTGGAGTCCGCCAGCACCAACCAGACATCTATGTACCTCTGTGCCATTTCGGACAGGGGGCTGGTTCAGCCCCAGCATTTTGGTGAT	CAISDRGLVQPQHF	1	7.412898443291327E-4	42	TCRBV28-01*01	TCRBV28	TCRBV28-01	01				TCRBD01-01*01	TCRBD01	TCRBD01-01	01				TCRBJ01-05*01	TCRBJ01	TCRBJ01-05	01				10	4	1	0	4	6	39	46	50	61	65	1	In	VDJ
AATGTGAGCACCTTGGAGCTGGGGGACTCGGCCCTTTATCTTTGCGCCAGCAGCTCCAGCGGGGTTAATGAGCAGTTCTTCGGGCCA	CASSSSGVNEQFF	2	0.0014825796886582653	39	TCRBV05-01*01	TCRBV05	TCRBV05-01	01				TCRBD02-01*01	TCRBD02	TCRBD02-01	01				TCRBJ02-01*01	TCRBJ02	TCRBJ02-01	01				3	2	6	3	2	7	42	55	57	64	66	2	In	VDJ
ACAGAGCAGGGGGACTCGGCCATGTATCTCTGTGCCAGCAGCGCTCCGAAAGGGACAGGCCCTGGGGATACGCAGTATTTTGGCCCA	CASSAPKGTGPGDTQYF	1	7.412898443291327E-4	51	TCRBV07-09*01	TCRBV07	TCRBV07-09	01				TCRBD01-01*01	TCRBD01	TCRBD01-01	01				TCRBJ02-03*01	TCRBJ02	TCRBJ02-03	01				5	7	0	4	9	6	30	42	51	59	66	1	In	VDJ
GCACAGAGCAGGGGGACTCGGCCATGTATCTCTGTGCCAGCAGCTTAGACGGGGACTAGCGGTACAGATACGCAGTATTTTGGCCCA		1	7.412898443291327E-4	49	TCRBV07-09*01	TCRBV07	TCRBV07-09	01				TCRBD02-01	TCRBD02	TCRBD02-01				01,02	TCRBJ02-03*01	TCRBJ02	TCRBJ02-03	01				1	1	0	5	3	3	32	48	51	62	63	1	Out	VDJ
NTGTCGGCTGCTCCCTCCCAAACATCTGTGTACTTCTGTGCCAGCAGTTGGAGGGACAGTCGGAATCAGCCCCAGCATTTTGGTGAT	CASSWRDSRNQPQHF	1	7.412898443291327E-4	45	TCRBV06-02/06-03*01	TCRBV06	TCRBV06-02/06-03	01				TCRBD01-01*01	TCRBD01	TCRBD01-01	01				TCRBJ01-05*01	TCRBJ01	TCRBJ01-05	01				4	4	0	5	3	4	36	49	52	59	63	1	In	VDJ
TCCAGCGCACAGAGCGGGGGGACTCAGCCGTGTATCTCTGTGCCAGCAGCCCTCTGGCGGGGTAACTATGGCTACACCTTCGGTTCG		1	7.412898443291327E-4	43	TCRBV07-03*01	TCRBV07	TCRBV07-03	01				TCRBD02-01*01	TCRBD02	TCRBD02-01	01				TCRBJ01-02*01	TCRBJ01	TCRBJ01-02	01				5	0	7	3	6	1	38	50	56	-1	62	1	Out	VDJ
ACCAGTGCCCATCCTGAAGACAGCAGCTTCTACATCTGCAGTGCTAGAGGGCAGGGTAGCTCTGGAAACACCATATATTTTGGAGAG	CSARGQGSSGNTIYF	1	7.412898443291327E-4	45	TCRBV20	TCRBV20				TCRBV20-01,TCRBV20-or09_02		TCRBD01-01*01	TCRBD01	TCRBD01-01	01				TCRBJ01-03*01	TCRBJ01	TCRBJ01-03	01				1	3	4	3	2	0	36	49	51	56	59	1	In	VDJ
CTGTCCCTAGAGTCTGCCATCCCCAACCAGACAGCTCTTTACTTCTGTGCCGCCGTAAGTTTATGGGGTGAGCAGTTCTTCGGGCCA	CAAVSLWGEQFF	1	7.412898443291327E-4	36	TCRBV24-01*01	TCRBV24	TCRBV24-01	01								TCRBD01,TCRBD02	TCRBD01-01,TCRBD02-01		TCRBJ02-01*01	TCRBJ02	TCRBJ02-01	01				12	0	6	2	13	9	45	51	64	-1	68	1	In	VDJ
GCGCACAGAGCAGCGGGACTCAGCCATGTATCGCTGTGCCAGCAGCCCCTATAGGGGTGGGTTGGTAATGAGCAGTTCTTCGGGCCA		1	7.412898443291327E-4	47	TCRBV07-07*01	TCRBV07	TCRBV07-07	01				TCRBD01-01*01	TCRBD01	TCRBD01-01	01				TCRBJ02-01*01	TCRBJ02	TCRBJ02-01	01				5	9	5	2	6	7	34	46	52	57	66	1	Out	VDJ
ACAGTGACCAGTGCCCATCCTGAAGACAGCAGCTTCTACATCTGCAGTGCTCCCCCCCGACAGAGAGAGACCCAGTACTTCGGGCCA	CSAPPRQRETQYF	1	7.412898443291327E-4	39	TCRBV20	TCRBV20				TCRBV20-01,TCRBV20-or09_02		TCRBD01-01*01	TCRBD01	TCRBD01-01	01				TCRBJ02-05*01	TCRBJ02	TCRBJ02-05	01				5	2	2	5	7	4	42	51	58	63	65	1	In	VDJ
GATGAATGTGAGCACCTTGGAGCTGGGGGACTCGGCCCTTTATCTTTGCGCCAGCAGCTTGGTTGGGGAAAAGCTTTCTTTGGACAA		1	7.412898443291327E-4	35	TCRBV05-01*01	TCRBV05	TCRBV05-01	01								TCRBD01,TCRBD02	TCRBD01-01,TCRBD02-01		TCRBJ01-01*01	TCRBJ01	TCRBJ01-01	01				0	1	0	8	3	9	46	62	65	69	70	1	Out	VDJ
GTGACCAGTGCCCATCCTGAAGACAGCAGCTTCTACATCTGCAGTGCTAATAAAGGGACAGGGGACTATGGCTACACCTTCGGTTCG	CSANKGTGDYGYTF	1	7.412898443291327E-4	42	TCRBV20	TCRBV20				TCRBV20-01,TCRBV20-or09_02		TCRBD01-01*01	TCRBD01	TCRBD01-01	01				TCRBJ01-02*01	TCRBJ01	TCRBJ01-02	01				4	0	0	2	5	3	39	49	54	-1	64	1	In	VDJ
CAGCGCACAGAGCAGGGGGACTCGGCCATGTATCTCTGTGCCAGCAGCTTATATCGGACAGCTTCCTACGAGCAGTACTTCGGGCCG	CASSLYRTASYEQYF	1	7.412898443291327E-4	45	TCRBV07-09*01	TCRBV07	TCRBV07-09	01				TCRBD01-01*01	TCRBD01	TCRBD01-01	01				TCRBJ02-07*01	TCRBJ02	TCRBJ02-07	01				2	2	1	5	4	1	36	51	55	61	63	1	In	VDJ
ATCCAGCGCACAGAGCAGGAGGACTCCGCCGTGTATCTCTGTGCCAGCAGCTTAGCGAACGTTAAGGAGACCCAGTACTTCGGGCCA	CASSLANVKETQYF	1	7.412898443291327E-4	42	TCRBV07-08*01	TCRBV07	TCRBV07-08	01								TCRBD01,TCRBD02	TCRBD01-01,TCRBD02-01		TCRBJ02-05*01	TCRBJ02	TCRBJ02-05	01				0	8	2	8	0	5	39	-1	56	58	66	1	In	VDJ
CTGAATGTGAACGCCTTGGAGCTGGACGACTCGGCCCTGTATCTCTGTGCCAGCAGCTCATGGGACACTGAAGCTTTCTTTGGACAA	CASSSWDTEAFF	1	7.412898443291327E-4	36	TCRBV05-04*01	TCRBV05	TCRBV05-04	01								TCRBD01,TCRBD02	TCRBD01-01,TCRBD02-01		TCRBJ01-01*01	TCRBJ01	TCRBJ01-01	01				3	0	0	9	3	3	45	58	61	-1	64	1	In	VDJ
ATCCTGGAGTCGCCCAGCCCCAACCAGACCTCTCTGTACTTCTGTGCCAGCAGTCTTCAGGGGAACACTGAAGCTTTCTTTGGACAA	CASSLQGNTEAFF	1	7.412898443291327E-4	39	TCRBV27-01*01	TCRBV27	TCRBV27-01	01				TCRBD01-01*01	TCRBD01	TCRBD01-01	01				TCRBJ01-01*01	TCRBJ01	TCRBJ01-01	01				5	0	4	3	3	1	42	54	57	-1	62	1	In	VDJ
NTGTCGGCTGCTCCCTCCCAGACATCTGTGTACTTCTGTGCCAGCAGTTACTCGACCAGGGGTCACGAAAAACTGTTTTTTGGCAGT	CASSYSTRGHEKLFF	1	7.412898443291327E-4	45	TCRBV06-05*01	TCRBV06	TCRBV06-05	01				TCRBD01-01*01	TCRBD01	TCRBD01-01	01				TCRBJ01-04*01	TCRBJ01	TCRBJ01-04	01				0	4	4	2	3	8	36	53	56	62	66	1	In	VDJ
ACAGAGCAGGGGGACTCGGCCATGTATCTCTGTGCCAGCAGCCGTCTTAGCCGGACACGTTACACAGATACGCAGTATTTTGGCCCA	CASSRLSRTRYTDTQYF	1	7.412898443291327E-4	51	TCRBV07-09*01	TCRBV07	TCRBV07-09	01				TCRBD01-01*01	TCRBD01	TCRBD01-01	01				TCRBJ02-03*01	TCRBJ02	TCRBJ02-03	01				5	5	1	6	10	2	30	42	52	57	62	1	In	VDJ
TCGGCTGCTCCCTCCCAGACATCTGTGTACTTCTGTGCCAGCAGTAGACTAGCGGGGGGAAACACCGGGGAGCTGTTTTTTGGAGAA	CASSRLAGGNTGELFF	1	7.412898443291327E-4	48	TCRBV06	TCRBV06				TCRBV06-01,TCRBV06-05		TCRBD02-01*01	TCRBD02	TCRBD02-01	01				TCRBJ02-02*01	TCRBJ02	TCRBJ02-02	01				5	1	2	1	1	2	33	45	46	59	60	1	In	VDJ
TTGGAGCTGGGGGACTCGGCCCTTTATCTTTGCGCCAGCAGCCCAGGACTAGCGGGGGGTCTAACCGGGGAGCTGTTTTTTGGAGAA	CASSPGLAGGLTGELFF	2	0.0014825796886582653	51	TCRBV05-01*01	TCRBV05	TCRBV05-01	01				TCRBD02-01*01	TCRBD02	TCRBD02-01	01				TCRBJ02-02*01	TCRBJ02	TCRBJ02-02	01				4	4	1	1	3	5	30	42	45	59	63	2	In	VDJ
NNNNTGTCGGCTGCTCCCTCCCAGACATCTGTGTACTTCTGTGCCAGCAGAACAGGGGCCTCCGGCTATGGCTACACCTTCGGTTCG	CASRTGASGYGYTF	1	7.412898443291327E-4	42	TCRBV06-05*01	TCRBV06	TCRBV06-05	01				TCRBD01-01*01	TCRBD01	TCRBD01-01	01				TCRBJ01-02*01	TCRBJ01	TCRBJ01-02	01				6	7	3	2	1	4	39	50	51	58	65	1	In	VDJ
CAGCCTGCAGAACTGGAGGATTCTGGAGTTTATTTCTGTGCCAGCAGCATTCTAGCGGGGGCGGTCAATGAGCAGTTCTTCGGGCCA	CASSILAGAVNEQFF	1	7.412898443291327E-4	45	TCRBV14-01*01	TCRBV14	TCRBV14-01	01				TCRBD02-01*01	TCRBD02	TCRBD02-01	01				TCRBJ02-01*01	TCRBJ02	TCRBJ02-01	01				5	4	4	2	3	6	36	48	51	61	65	1	In	VDJ
CAGCGCACAGAGCAGGGGGACTCGGCCATGTATCTCTGTGCCAGCAGCTTATCGACAGGGAACCACAATGAGCAGTTCTTCGGGCCA	CASSLSTGNHNEQFF	1	7.412898443291327E-4	45	TCRBV07-09*01	TCRBV07	TCRBV07-09	01				TCRBD01-01*01	TCRBD01	TCRBD01-01	01				TCRBJ02-01*01	TCRBJ02	TCRBJ02-01	01				2	4	2	3	2	5	36	51	53	60	64	1	In	VDJ
GCCATCCCCAACCAGACAGCTCTTTACTTCTGTGCCACCAGTGATTACCTAAGCGGGGGGGCCGGGGATACGCAGTATTTTGGCCCA	CATSDYLSGGAGDTQYF	1	7.412898443291327E-4	51	TCRBV24-01*01	TCRBV24	TCRBV24-01	01				TCRBD02-01*01	TCRBD02	TCRBD02-01	01				TCRBJ02-03*01	TCRBJ02	TCRBJ02-03	01				2	5	6	0	5	6	30	46	51	61	66	1	In	VDJ
CTGACTGTGAGCAACATGAGCCCTGAAGACAGCAGCATATATCTCTGCAGCGTTGGGGGGTTCGCAGATACGCAGTATTTTGGCCCA	CSVGGFADTQYF	1	7.412898443291327E-4	36	TCRBV29-01	TCRBV29	TCRBV29-01				01,02					TCRBD01,TCRBD02	TCRBD01-01,TCRBD02-01		TCRBJ02-03*01	TCRBJ02	TCRBJ02-03	01				4	4	6	1	0	4	45	-1	55	60	64	1	In	VDJ
CCCCTCACTCTGGAGTCAGCTACCAGCTCCCAGACATCTGTGTACTTCTGTGCCATTGGGATGACAGATACGCAGTATTTTGGCCCA	CAIGMTDTQYF	1	7.412898443291327E-4	33	TCRBV10-03*01	TCRBV10	TCRBV10-03	01								TCRBD01,TCRBD02	TCRBD01-01,TCRBD02-01		TCRBJ02-03*01	TCRBJ02	TCRBJ02-03	01				9	2	0	8	1	3	48	56	57	61	63	1	In	VDJ
ATCCAGCCCTCAGAACCCAGGGACTCAGCTGTGTATTTTTGTGCTAGTGGCCACTCACAGGGGCGGACTGAAGCTTTCTTTGGACAA	CASGHSQGRTEAFF	1	7.412898443291327E-4	42	TCRBV12-05*01	TCRBV12	TCRBV12-05	01				TCRBD01-01*01	TCRBD01	TCRBD01-01	01				TCRBJ01-01*01	TCRBJ01	TCRBJ01-01	01				6	3	3	2	6	5	39	50	56	63	66	1	In	VDJ
ATCCAGCAGGTAGTGCGAGGAGATTCGGCAGCTTATTTCTGTGCCAGCTCACCACTGGACCGAGGCACTGAAGCTTTCTTTGGACAA	CASSPLDRGTEAFF	2	0.0014825796886582653	42	TCRBV18-01*01	TCRBV18	TCRBV18-01	01								TCRBD01,TCRBD02	TCRBD01-01,TCRBD02-01		TCRBJ01-01*01	TCRBJ01	TCRBJ01-01	01				1	5	1	7	1	4	39	55	56	60	65	2	In	VDJ
GAGTTGGCTGCTCCCTCCCAGACATCTGTGTACTTCTGTGCCAGCGTGCGGGGGGGGCCTACTAATGAAAAACTGTTTTTTGGCAGT	CASVRGGPTNEKLFF	1	7.412898443291327E-4	45	TCRBV06-06	TCRBV06	TCRBV06-06				01,04	TCRBD02-01*01	TCRBD02	TCRBD02-01	01				TCRBJ01-04*01	TCRBJ01	TCRBJ01-04	01				8	4	7	0	2	2	36	45	47	56	60	1	In	VDJ
CTGGGGGACTCAGCTTTGTATTTCTGTGCCAGCAGCGTGAGCGGGACAGGGGCCGAATCAACTAATGAAAAACTGTTTTTTGGCAGT	CASSVSGTGAESTNEKLFF	2	0.0014825796886582653	57	TCRBV09-01*01	TCRBV09	TCRBV09-01	01				TCRBD01-01*01	TCRBD01	TCRBD01-01	01				TCRBJ01-04*01	TCRBJ01	TCRBJ01-04	01				2	6	0	2	4	0	24	38	42	52	58	2	In	VDJ
ATCCAGCGCACAGAGCAGGGGGACTCGGCCATGTATCTCTGTGCCAGCAGCTTCCCGGGCAGGGATCAGCCCCAGCATTTTGGTGAT	CASSFPGRDQPQHF	1	7.412898443291327E-4	42	TCRBV07-09*01	TCRBV07	TCRBV07-09	01				TCRBD01-01*01	TCRBD01	TCRBD01-01	01				TCRBJ01-05*01	TCRBJ01	TCRBJ01-05	01				3	0	4	3	6	5	39	53	59	-1	64	1	In	VDJ
GAGCTTGAGGACTCGGCCGTGTATCTCTGTGCCAGCAGCTTAGCCTCTCCGGCCTCCAGCTCTGGAAACACCATATATTTTGGAGAG	CASSLASPASSSGNTIYF	1	7.412898443291327E-4	54	TCRBV11-02	TCRBV11	TCRBV11-02				01,03					TCRBD01,TCRBD02	TCRBD01-01,TCRBD02-01		TCRBJ01-03*01	TCRBJ01	TCRBJ01-03	01				1	0	4	5	13	0	27	43	56	-1	59	1	In	VDJ
GAGTCGGCTGCTCCCTCCCAGACATCTGTGTACTTCTGTGCCAGCGCCAACAGGGGGCAAGATCGGGAGACCCAGTACTTCGGGCCA	CASANRGQDRETQYF	2	0.0014825796886582653	45	TCRBV06-01*01	TCRBV06	TCRBV06-01	01				TCRBD01-01*01	TCRBD01	TCRBD01-01	01				TCRBJ02-05*01	TCRBJ02	TCRBJ02-05	01				8	8	3	0	4	5	36	45	49	58	66	2	In	VDJ
CACACCCTGCAGCCAGAAGACTCGGCCCTGTATCTCTGTGCCAGCAGCCCTGGACTAGCGGGTTACGAGACCCAGTACTTCGGGCCA	CASSPGLAGYETQYF	1	7.412898443291327E-4	45	TCRBV04-02*01	TCRBV04	TCRBV04-02	01				TCRBD02-01	TCRBD02	TCRBD02-01				01,02	TCRBJ02-05*01	TCRBJ02	TCRBJ02-05	01				4	4	1	4	2	5	36	49	51	62	66	1	In	VDJ
CCAGCCCATGGAACCCAGGGACTTGGGCCTATATTTCTGTGCCAGCAGCTCAAGCGGGGGGTGACTGTAGTGCAGTACTTCGGGCCG		1	7.412898443291327E-4	44	TCRBV12-01*01	TCRBV12	TCRBV12-01	01				TCRBD02-01*01	TCRBD02	TCRBD02-01	01				TCRBJ02-07*01	TCRBJ02	TCRBJ02-07	01				4	10	6	1	2	9	37	50	52	61	71	1	Out	VDJ
TCGGCTGCTCCCTCCCAGACATCTGTGTACTTCTGTGCCAGCAGTTACTCGACAGGGCGAAGGGGGTCACCCCTCCACTTTGGGAAC	CASSYSTGRRGSPLHF	1	7.412898443291327E-4	48	TCRBV06-05*01	TCRBV06	TCRBV06-05	01				TCRBD01-01*01	TCRBD01	TCRBD01-01	01				TCRBJ01-06*02	TCRBJ01	TCRBJ01-06	02				0	9	2	3	0	10	33	-1	50	57	66	1	In	VDJ
CCTGGAGCTTGGTGACTCTGCTGTGTATTTCTGTGCCAGCAGCAAATACATTCCCATTTCTTCTCTGAGACCCAGTACTTCGGGCCA		1	7.412898443291327E-4	50	TCRBV03-01/03-02*01	TCRBV03	TCRBV03-01/03-02	01				TCRBD01-01*01	TCRBD01	TCRBD01-01	01				TCRBJ02-05*01	TCRBJ02	TCRBJ02-05	01				5	16	3	6	4	5	31	43	47	50	66	1	Out	VDJ
GAAGATCCAGCGCACAGAGCAGGAGGACTCGGCCGTGTATCTCTGTGCCAGCAGCTTAGGGGGGGGGATACGCAGTATTTTGGCCCA		1	7.412898443291327E-4	38	TCRBV07	TCRBV07				TCRBV07-02,TCRBV07-08		TCRBD02-01*01	TCRBD02	TCRBD02-01	01				TCRBJ02-03*01	TCRBJ02	TCRBJ02-03	01				1	0	9	0	0	6	43	-1	59	-1	66	1	Out	VDJ
AACGCCTTGGAGCTGGACGACTCGGCCCTGTATCTCTGTGCCAGCAGCCCCGACAGGGGCGGGGCGCGGGAACTGTTTTTTGGCAGT	CASSPDRGGARELFF	3	0.002223869532987398	45	TCRBV05-04*01	TCRBV05	TCRBV05-04	01				TCRBD01-01*01	TCRBD01	TCRBD01-01	01				TCRBJ01-04*01	TCRBJ01	TCRBJ01-04	01				4	11	2	2	3	12	36	48	51	59	70	3	In	VDJ
AGGCTGGAGTTGGCTGCTCCCTCCCAGACATCTGTGTACTTCTGTGCCAGCAGTAGGGACAGGGGCTCAAAACTGTTTTTTGGCAGT	CASSRDRGSKLFF	1	7.412898443291327E-4	39	TCRBV06-06	TCRBV06	TCRBV06-06				01,04	TCRBD01-01*01	TCRBD01	TCRBD01-01	01				TCRBJ01-04*01	TCRBJ01	TCRBJ01-04	01				5	3	0	2	1	10	42	54	55	65	68	1	In	VDJ
NNNNNNNNNNNNNNNNNNGTAGACTCCACTCTCAAGATCCAGCCTGCAAAGCTTGAGGACTCGGCCGTGTATCTCTGCTTCGGTTCG	CF	2	0.0014825796886582653	6	TCRBV11-02*01	TCRBV11	TCRBV11-02	01											TCRBJ01-02*01	TCRBJ01	TCRBJ01-02	01				15	0	0	0	0	16	75	-1	-1	-1	77	2	In	VJ
CACACCCTGCAGCCAGAAGACTCGGCCCTGTATCTCTGCGCCAGCAGCCAAGATCGAAACGGTAACTATGGCTACACCTTCGGTTCG	CASSQDRNGNYGYTF	1	7.412898443291327E-4	45	TCRBV04-03*01	TCRBV04	TCRBV04-03	01				TCRBD02-01	TCRBD02	TCRBD02-01				01,02	TCRBJ01-02*01	TCRBJ01	TCRBJ01-02	01				0	0	8	5	6	1	36	53	59	-1	62	1	In	VDJ
CTACACGCCCTGCAGCCAGAAGACTCAGCCCTGTATCTCTGCGCCAGCAGCCAAGATTCGAGGGCACGCAGCTACACCTTCGGTTCG	CASSQDSRARSYTF	1	7.412898443291327E-4	42	TCRBV04-01*01	TCRBV04	TCRBV04-01	01				TCRBD02-01*02	TCRBD02	TCRBD02-01	02				TCRBJ01-02*01	TCRBJ01	TCRBJ01-02	01				0	6	11	0	3	9	39	56	59	64	70	1	In	VDJ
AAGAAGCTCCTTCTCAGTGACTCTGGCTTCTATCTCTGTGCCTGGAGTGGGCGGCAGGGAACGGACTACGAGCAGTACTTCGGGCCG	CAWSGRQGTDYEQYF	1	7.412898443291327E-4	45	TCRBV30-01*01	TCRBV30	TCRBV30-01	01				TCRBD01-01*01	TCRBD01	TCRBD01-01	01				TCRBJ02-07*01	TCRBJ02	TCRBJ02-07	01				1	6	4	3	5	3	36	49	54	59	65	1	In	VDJ
CGCACACAACAGGAGGACTCGGCCGTGTATCTCTGTGCCAGCAGCCATCGGGGACAGGGGGCATACGGGGAGCTGTTTTTTGGAGAA	CASSHRGQGAYGELFF	1	7.412898443291327E-4	48	TCRBV07-02	TCRBV07	TCRBV07-02				01,02	TCRBD01-01*01	TCRBD01	TCRBD01-01	01				TCRBJ02-02*01	TCRBJ02	TCRBJ02-02	01				5	3	0	0	5	7	33	45	50	62	65	1	In	VDJ
ACTGTGACATCGGCCCAAAAGAACCCGACAGCTTTCTATCTCTGTGCCAGTAGTTGGGTCCATAACACTGAAGCTTTCTTTGGACAA	CASSWVHNTEAFF	1	7.412898443291327E-4	39	TCRBV19-01*01	TCRBV19	TCRBV19-01	01								TCRBD01,TCRBD02	TCRBD01-01,TCRBD02-01		TCRBJ01-01*01	TCRBJ01	TCRBJ01-01	01				5	5	0	9	1	2	42	54	55	58	63	1	In	VDJ
TCTCTGGAGCTGGGGGACTCAGCTTTGTATTTCTGTGCCAGCAGCCCATCTGACAGGGGGCGAGATGAAAAACTGTTTTTTGGCAGT	CASSPSDRGRDEKLFF	1	7.412898443291327E-4	48	TCRBV09-01*01	TCRBV09	TCRBV09-01	01				TCRBD01-01*01	TCRBD01	TCRBD01-01	01				TCRBJ01-04*01	TCRBJ01	TCRBJ01-04	01				4	3	2	0	6	6	33	45	51	61	64	1	In	VDJ
AAGATCCAGCGCACAGAGCAGGGGGACTCGGCCATGTATCTCTGTGCCAGCTACAGACAGGGGGCCTATGGCTACACCTTCGGTTCG	CASYRQGAYGYTF	1	7.412898443291327E-4	39	TCRBV07-09	TCRBV07	TCRBV07-09				01,05,06	TCRBD01-01*01	TCRBD01	TCRBD01-01	01				TCRBJ01-02*01	TCRBJ01	TCRBJ01-02	01				8	0	2	0	4	4	42	51	55	-1	65	1	In	VDJ
NNNNNNNNNNTGTCGGCTGCTCCCTCCCAGACATCTGTGTACTTCTGTGCCAGCAGTTATGGGCCCTACGAGCAGTACTTCGGGCCG	CASSYGPYEQYF	1	7.412898443291327E-4	36	TCRBV06-05*01	TCRBV06	TCRBV06-05	01				TCRBD01-01*01	TCRBD01	TCRBD01-01	01				TCRBJ02-07*01	TCRBJ02	TCRBJ02-07	01				3	0	8	0	1	2	45	59	60	-1	64	1	In	VDJ
GTGAGCACCTTGGAGCTGGGGGACTCGGCCCTTTATCTTTGCGCCAGCAGCTCCAGGACAGGGATCAACGAGCAGTACTTCGGGCCG	CASSSRTGINEQYF	1	7.412898443291327E-4	42	TCRBV05-01*01	TCRBV05	TCRBV05-01	01				TCRBD01-01*01	TCRBD01	TCRBD01-01	01				TCRBJ02-07*01	TCRBJ02	TCRBJ02-07	01				3	4	1	3	3	5	39	52	55	63	67	1	In	VDJ
AGCTCTCTGGAGCTGGGGGACTCAGCTTTGTATTTCTGTGCCAGCAGCGTAGCGCCCGGGGGCAGCGACACCATATATTTTGGAGAG	CASSVAPGGSDTIYF	1	7.412898443291327E-4	45	TCRBV09-01*01	TCRBV09	TCRBV09-01	01								TCRBD01,TCRBD02	TCRBD01-01,TCRBD02-01		TCRBJ01-03*01	TCRBJ01	TCRBJ01-03	01				0	4	6	0	5	8	36	52	57	63	67	1	In	VDJ
NNNNTGTCGGCTGCTCCCTCCCAAACATCTGTGTACTTCTGTGCCAGCAGTTACAGCGCAGGACGGGAGACCCAGTACTTCGGGCCA	CASSYSAGRETQYF	1	7.412898443291327E-4	42	TCRBV06-02/06-03*01	TCRBV06	TCRBV06-02/06-03	01								TCRBD01,TCRBD02	TCRBD01-01,TCRBD02-01		TCRBJ02-05*01	TCRBJ02	TCRBJ02-05	01				2	2	1	7	6	5	39	54	60	64	66	1	In	VDJ
CCTGCAGAACTGGAGGATTCTGGAGTTTATTTCTGTGCCAGCAGCCAAGAAGTGACTAGCCCCACAGATACGCAGTATTTTGGCCCA	CASSQEVTSPTDTQYF	1	7.412898443291327E-4	48	TCRBV14-01*01	TCRBV14	TCRBV14-01	01				TCRBD02-01	TCRBD02	TCRBD02-01				01,02	TCRBJ02-03*01	TCRBJ02	TCRBJ02-03	01				0	2	2	7	3	2	33	50	53	60	62	1	In	VDJ
AACATGAGCCCTGAAGACAGCAGCATATATCTCTGCAGCGTGGAACTATCAGGGTTCCGCGGGGGCACTGAAGCTTTCTTTGGACAA	CSVELSGFRGGTEAFF	1	7.412898443291327E-4	48	TCRBV29-01	TCRBV29	TCRBV29-01				01,02	TCRBD02-01*01	TCRBD02	TCRBD02-01	01				TCRBJ01-01*01	TCRBJ01	TCRBJ01-01	01				2	0	7	2	13	4	33	45	58	-1	65	1	In	VDJ
CACACCCTGCAGCCAGAAGACTCGGCCCTGTATCTCTGTGCCAGCAGCCGCATGGGACAGGAGGGCACTGAAGCTTTCTTTGGACAA	CASSRMGQEGTEAFF	1	7.412898443291327E-4	45	TCRBV04-02*01	TCRBV04	TCRBV04-02	01				TCRBD01-01*01	TCRBD01	TCRBD01-01	01				TCRBJ01-01*01	TCRBJ01	TCRBJ01-01	01				4	4	0	4	4	4	36	49	53	61	65	1	In	VDJ
AAGATCCAGCCTGCAGAGCTTGGGGACTCGGCCATGTATCTCTGTGCCAGCAGCTACGGGACAGGGGCCGAGCAGTACTTCGGGCCG	CASSYGTGAEQYF	1	7.412898443291327E-4	39	TCRBV11-01*01	TCRBV11	TCRBV11-01	01				TCRBD01-01*01	TCRBD01	TCRBD01-01	01				TCRBJ02-07*01	TCRBJ02	TCRBJ02-07	01				4	1	0	2	2	6	42	55	57	67	68	1	In	VDJ
NTGTCGGCTGCTCCCTCCCAGACATCTGTGTACTTCTGTGCCAGCAGTGAAATTCCCGGGGGTCCCTACGAGCAGTACTTCGGGCCG	CASSEIPGGPYEQYF	2	0.0014825796886582653	45	TCRBV06-01*01	TCRBV06	TCRBV06-01	01				TCRBD02-01*01	TCRBD02	TCRBD02-01	01				TCRBJ02-07*01	TCRBJ02	TCRBJ02-07	01				2	2	8	2	5	2	36	51	56	62	64	2	In	VDJ
AGCCAGAAGACTCGGCCCTGTATCTCTGTGCCAGCAGCATTGAGGTCAAAGGTACAAAGTCGGGCCAACGTCCTGACTTTCGGGGCC		1	7.412898443291327E-4	55	TCRBV04-02*01	TCRBV04	TCRBV04-02	01				TCRBD02-01*02	TCRBD02	TCRBD02-01	02				TCRBJ02-06*01	TCRBJ02	TCRBJ02-06	01				5	16	11	1	3	5	26	38	41	45	61	1	Out	VDJ
ATCCAGCGCACAGAGCAGCGGGACTCAGCCATGTATCGCTGTGCCAGCAGCTTCTCAACTTCGGGGAATGAGCAGTTCTTCGGGCCA	CASSFSTSGNEQFF	2	0.0014825796886582653	42	TCRBV07	TCRBV07				TCRBV07-06,TCRBV07-07		TCRBD02-01*01	TCRBD02	TCRBD02-01	01				TCRBJ02-01*01	TCRBJ02	TCRBJ02-01	01				3	0	8	3	8	7	39	53	61	-1	66	2	In	VDJ
NNNNNNNNNNTGTCGGCTGCTCCCTCCCAGACATCTGTGTACTTCTGTGCCAGCAGTTACTTCGGAGAGACCCAGTACTTCGGGCCA	CASSYFGETQYF	1	7.412898443291327E-4	36	TCRBV06-05*01	TCRBV06	TCRBV06-05	01				TCRBD02-01	TCRBD02	TCRBD02-01				01,02	TCRBJ02-05*01	TCRBJ02	TCRBJ02-05	01				1	0	8	5	1	4	45	61	62	-1	65	1	In	VDJ
ACCTTGGAGCTGGGGGACTCGGCCCTTTATCTTTGCGCCAGCAGCTTGGCCTTGCTATCCAACCAAGAGACCCAGTACTTCGGGCCA	CASSLALLSNQETQYF	1	7.412898443291327E-4	48	TCRBV05-01*01	TCRBV05	TCRBV05-01	01				TCRBD02-01	TCRBD02	TCRBD02-01				01,02	TCRBJ02-05*01	TCRBJ02	TCRBJ02-05	01				0	4	4	9	5	0	33	49	54	57	61	1	In	VDJ
NNNNNNNNNNNNNNNNTGTCGGCTGCTCCCTCCCAGACATCTGTGTACTTCTGTGCCAGCAGTGGGGGTACGCAGTATTTTGGCCCA	CASSGGTQYF	1	7.412898443291327E-4	30	TCRBV06	TCRBV06				TCRBV06-01,TCRBV06-05						TCRBD01,TCRBD02	TCRBD01-01,TCRBD02-01		TCRBJ02-03*01	TCRBJ02	TCRBJ02-03	01				4	0	6	2	0	8	51	-1	64	-1	68	1	In	VDJ
GAGTCTGCCAGGCCCTCACATACCTCTCAGTACCTCTGTGCCAGCAGTCCCGGGACAGGGGGCGTAGATACGCAGTATTTTGGCCCA	CASSPGTGGVDTQYF	1	7.412898443291327E-4	45	TCRBV25-01*01	TCRBV25	TCRBV25-01	01				TCRBD01-01*01	TCRBD01	TCRBD01-01	01				TCRBJ02-03*01	TCRBJ02	TCRBJ02-03	01				5	2	0	0	3	5	36	48	51	63	65	1	In	VDJ
AATGTGAACGCCTTGGAGCTGGACGACTCGGCCCTGTATCTCTGTGCCGTACAACAGGGGGCTCCAAATACGCAGTATTTTGGCCCA	CAVQQGAPNTQYF	1	7.412898443291327E-4	39	TCRBV05-04*01	TCRBV05	TCRBV05-04	01				TCRBD01-01*01	TCRBD01	TCRBD01-01	01				TCRBJ02-03*01	TCRBJ02	TCRBJ02-03	01				10	5	3	0	5	7	42	48	53	62	67	1	In	VDJ
GCCTTGGAGCTGGGGGACGCGGCCCTGTATCTCTGTACCAGAACCCAATAGCGGGGGGGCCATTCCGGGGAGCTGTTTTTTGGAGAA	CTRTQ*RGGHSGELFF	1	7.412898443291327E-4	48	TCRBV05-03	TCRBV05	TCRBV05-03				01,02	TCRBD02-01*01	TCRBD02	TCRBD02-01	01				TCRBJ02-02*01	TCRBJ02	TCRBJ02-02	01				6	5	5	0	5	6	33	43	48	59	64	1	Stop	VDJ
CAGGTAGTGCGAGGAGATTCGGCAGCTTATTTCTGTGCCAGCTCACCAATATTAAGCGGACTGAACACTGAAGCTTTCTTTGGACAA	CASSPILSGLNTEAFF	1	7.412898443291327E-4	48	TCRBV18-01*01	TCRBV18	TCRBV18-01	01				TCRBD02-01	TCRBD02	TCRBD02-01				01,02	TCRBJ01-01*01	TCRBJ01	TCRBJ01-01	01				2	2	6	5	6	0	33	48	54	59	61	1	In	VDJ
TGCTCCCTCCCAGACATCTGTGTACTTCTGTGCCAGCAGTTGTCCCGGCCATTGGGACTTTGAATCCAGCCCCAGCATTTTGGTGAT		1	7.412898443291327E-4	53	TCRBV06	TCRBV06				TCRBV06-05,TCRBV06-06		TCRBD02-01	TCRBD02	TCRBD02-01				01,02	TCRBJ01-05*01	TCRBJ01	TCRBJ01-05	01				4	7	0	10	12	7	28	41	53	59	66	1	Out	VDJ
AGCACCTTGGAGCTGGGGGACTCGGCCCTTTATCTTTGCGCCAGCAGCTTGGTGCGGGGGGGCGTTAATGAGCAGTTCTTCGGGCCA	CASSLVRGGVNEQFF	1	7.412898443291327E-4	45	TCRBV05-01*01	TCRBV05	TCRBV05-01	01				TCRBD02-01*01	TCRBD02	TCRBD02-01	01				TCRBJ02-01*01	TCRBJ02	TCRBJ02-01	01				0	4	7	0	1	7	36	52	53	62	66	1	In	VDJ
ACTCTGGAGTCTGCTGCCCGCTCCCAGACATCTGTGTATTTCTGCGCCAGCCGCTAGCGATCCTACAATGAGCAGTTCTTCGGGCCA	CASR*RSYNEQFF	1	7.412898443291327E-4	39	TCRBV10-02*01	TCRBV10	TCRBV10-02	01				TCRBD02-01	TCRBD02	TCRBD02-01				01,02	TCRBJ02-01*01	TCRBJ02	TCRBJ02-01	01				8	1	4	6	2	1	42	51	53	59	60	1	Stop	VDJ
NNNNNNNNNNTGTCGGCTGCTCCCTCCCAGACATCTGTGTACTTCTGTGCCAGCAGTACAGGGAATACTGAAGCTTTCTTTGGACAA	CASSTGNTEAFF	1	7.412898443291327E-4	36	TCRBV06-05*01	TCRBV06	TCRBV06-05	01				TCRBD01-01*01	TCRBD01	TCRBD01-01	01				TCRBJ01-01*01	TCRBJ01	TCRBJ01-01	01				5	3	3	3	0	5	45	-1	57	63	66	1	In	VDJ
GCCCTGCAGCCAGAAGACTCAGCCCTGTATCTCTGCGCCAGCAGCCAAGGGTACAGGCGAATGAACACTGAAGCTTTCTTTGGACAA	CASSQGYRRMNTEAFF	1	7.412898443291327E-4	48	TCRBV04-01*01	TCRBV04	TCRBV04-01	01				TCRBD01-01*01	TCRBD01	TCRBD01-01	01				TCRBJ01-01*01	TCRBJ01	TCRBJ01-01	01				1	4	3	4	3	0	33	49	52	57	61	1	In	VDJ
TCGGCTGCTCCCTCCCAAACATCTGTGTACTTCTGTGCCAGCAGTTACACCATGATAGGGGGCGTTGGCGGCTACACCTTCGGTTCG	CASSYTMIGGVGGYTF	1	7.412898443291327E-4	48	TCRBV06-02/06-03*01	TCRBV06	TCRBV06-02/06-03	01				TCRBD01-01*01	TCRBD01	TCRBD01-01	01				TCRBJ01-02*01	TCRBJ01	TCRBJ01-02	01				2	6	5	0	8	8	33	48	56	63	69	1	In	VDJ
GACCAGTGCCCATCCTGAAGACAGCAGCTTCTACATCTGCAGTGCTAGAGAAACGGGGGCCCCCCCCACGAGCAGTACTTCGGGCCG		1	7.412898443291327E-4	44	TCRBV20	TCRBV20				TCRBV20-01,TCRBV20-or09_02						TCRBD01,TCRBD02	TCRBD01-01,TCRBD02-01		TCRBJ02-07*01	TCRBJ02	TCRBJ02-07	01				0	7	6	0	3	5	37	51	54	60	67	1	Out	VDJ
GTGAGCACCTTGGAGCTGGGGGACTCGGCCCTTTATCTTTGCGCCAGCAGCTCCAGGGACAGGGGAGAGACCCAGTACTTCGGGCCA	CASSSRDRGETQYF	1	7.412898443291327E-4	42	TCRBV05-01*01	TCRBV05	TCRBV05-01	01				TCRBD01-01*01	TCRBD01	TCRBD01-01	01				TCRBJ02-05*01	TCRBJ02	TCRBJ02-05	01				3	0	0	2	3	4	39	52	55	-1	65	1	In	VDJ
CTGGAGCTGGGGGACTCAGCTTTGTATTTCTGTGCCAGCAGCCCGCCCCGAGCGGGGGGGGCAAAAGAGACCCAGTACTTCGGGCCA	CASSPPRAGGAKETQYF	3	0.002223869532987398	51	TCRBV09-01*01	TCRBV09	TCRBV09-01	01				TCRBD02-01*01	TCRBD02	TCRBD02-01	01				TCRBJ02-05*01	TCRBJ02	TCRBJ02-05	01				4	4	6	0	8	3	30	42	50	60	64	3	In	VDJ
TCGGCTGCTCCCTCCCAGACATCTGTGTACTTCTGTGCCAGCAGTTACTTTCTAGCGGGGGGGTTCGATACGCAGTATTTTGGCCCA	CASSYFLAGGFDTQYF	1	7.412898443291327E-4	48	TCRBV06-05*01	TCRBV06	TCRBV06-05	01				TCRBD02-01*01	TCRBD02	TCRBD02-01	01				TCRBJ02-03*01	TCRBJ02	TCRBJ02-03	01				1	3	4	0	2	6	33	49	51	63	66	1	In	VDJ
GCCCTCAGAACCCAGGGACTCAGCTGTGTACTTCTGTGCCAGCAGCCCCAGGGGGGGGACAGGGGTTACGAGCAGTACTTCGGGCCG		1	7.412898443291327E-4	47	TCRBV12	TCRBV12				TCRBV12-03/12-04,TCRBV12-04		TCRBD01-01*01	TCRBD01	TCRBD01-01	01				TCRBJ02-07*01	TCRBJ02	TCRBJ02-07	01				6	1	0	2	10	4	34	45	55	65	66	1	Out	VDJ
CCCTGGAGCTTGGTGACTCTGCTGTGTATTTCTGTGCCAGCAGCAGGCCGTATCCCGTTTCGTTTAGACGAGCAGTACTTCGGGCCG		1	7.412898443291327E-4	49	TCRBV03-01/03-02*01	TCRBV03	TCRBV03-01/03-02	01								TCRBD01,TCRBD02	TCRBD01-01,TCRBD02-01		TCRBJ02-07*01	TCRBJ02	TCRBJ02-07	01				5	20	5	4	0	5	32	-1	44	47	67	1	Out	VDJ
GAGTCCGCCAGCACCAACCAGACATCTATGTACCTCTGTGCCAGCAGTAACTACGGTGGGGGGGGTCACGAGCAGTACTTCGGGCCG	CASSNYGGGGHEQYF	1	7.412898443291327E-4	45	TCRBV28-01*01	TCRBV28	TCRBV28-01	01				TCRBD02-01*01	TCRBD02	TCRBD02-01	01				TCRBJ02-07*01	TCRBJ02	TCRBJ02-07	01				5	3	9	0	9	5	36	48	57	64	67	1	In	VDJ
CCTGGAGCTTGGTGACTCTGCTGTGTATTTCTGTGCCAGCAGCTAGGGAGTTCCCATTTCTTCTCTGAGACCCAGTACTTCGGGCCA		1	7.412898443291327E-4	50	TCRBV03-01/03-02*01	TCRBV03	TCRBV03-01/03-02	01				TCRBD02-01*02	TCRBD02	TCRBD02-01	02				TCRBJ02-05*01	TCRBJ02	TCRBJ02-05	01				5	16	9	2	2	5	31	43	45	50	66	1	Out	VDJ
AATGTGAGCACCTTGGAGCTGGGGGACTCGGCCCTTTATCTTTGCGCCAGCAGTTTTTACGGAGGCCCTGAAGCCTTCTTTGGACAA	CASSFYGGPEAFF	1	7.412898443291327E-4	39	TCRBV05-01*01	TCRBV05	TCRBV05-01	01				TCRBD02-01*02	TCRBD02	TCRBD02-01	02				TCRBJ01-01*01	TCRBJ01	TCRBJ01-01	01				5	10	10	1	7	14	42	53	60	65	75	1	In	VDJ
NTGTCGGCTGCTCCCTCCCAAACATCTGTGTACTTCTGTGCCAGCAGTTACAGGGGGATCAGCAATCAGCCCCAGCATTTTGGTGAT	CASSYRGISNQPQHF	1	7.412898443291327E-4	45	TCRBV06-02/06-03*01	TCRBV06	TCRBV06-02/06-03	01				TCRBD01-01*01	TCRBD01	TCRBD01-01	01				TCRBJ01-05*01	TCRBJ01	TCRBJ01-05	01				2	3	5	1	0	1	36	-1	51	57	60	1	In	VDJ
ATCCAGCGCACAGAGCAGGGGGACTCGGCCATGTATCTCTGTGCCAGCAGCTTAGGGGGGATTTACTATGGCTACACCTTCGGTTCG	CASSLGGIYYGYTF	1	7.412898443291327E-4	42	TCRBV07-09*01	TCRBV07	TCRBV07-09	01								TCRBD01,TCRBD02	TCRBD01-01,TCRBD02-01		TCRBJ01-02*01	TCRBJ01	TCRBJ01-02	01				1	4	6	1	0	3	39	-1	55	60	64	1	In	VDJ
GTCCGCCAGCACCAACCAGACATCTATGTACCTCTGTGCCAGCAGTCACAAATCACAGGGGTTGGAAACACCATATATTTTGGAGAG		1	7.412898443291327E-4	47	TCRBV28-01*01	TCRBV28	TCRBV28-01	01				TCRBD01-01*01	TCRBD01	TCRBD01-01	01				TCRBJ01-03*01	TCRBJ01	TCRBJ01-03	01				5	1	3	2	8	3	34	46	54	61	62	1	Out	VDJ
ACCTTGGAGCTGGGGGACTCGGCCCTTTATCTTTGCGCCAGCAGCCCCAGGACTAGCGGGGGCTACAATGAGCAGTTCTTCGGGCCA	CASSPRTSGGYNEQFF	2	0.0014825796886582653	48	TCRBV05-01*01	TCRBV05	TCRBV05-01	01				TCRBD02-01*01	TCRBD02	TCRBD02-01	01				TCRBJ02-01*01	TCRBJ02	TCRBJ02-01	01				4	0	1	2	4	3	33	45	49	-1	62	2	In	VDJ
ATCCGGTCCACAAAGCTGGAGGACTCAGCCATGTACTTCTGTGCCAGCCTACCCCCAGGGGGCGCAGATACGCAGTATTTTGGCCCA	CASLPPGGADTQYF	1	7.412898443291327E-4	42	TCRBV02-01	TCRBV02	TCRBV02-01				01,03	TCRBD01-01*01	TCRBD01	TCRBD01-01	01				TCRBJ02-03*01	TCRBJ02	TCRBJ02-03	01				8	1	4	0	7	4	39	48	55	63	64	1	In	VDJ
TGTTTTTTGGGTTGTCCCTCCCAAACATCTGTGTACTTCTGTGCCAGCAGTAACACCGGTAACAATGAAAAACTGTTTTTTGGCAGT	CASSNTGNNEKLFF	1	7.412898443291327E-4	42	TCRBV06-02/06-03*01	TCRBV06	TCRBV06-02/06-03	01								TCRBD01,TCRBD02	TCRBD01-01,TCRBD02-01		TCRBJ01-04*01	TCRBJ01	TCRBJ01-04	01				5	8	3	6	1	5	39	51	52	55	63	1	In	VDJ
NTGTCGGCTGCTCCCTCCCAAACATCTGTGTACTTCTGTGCCAGCGAGAGGGGGCAGCATAGCAATCAGCCCCAGCATTTTGGTGAT	CASERGQHSNQPQHF	1	7.412898443291327E-4	45	TCRBV06	TCRBV06				TCRBV06-02/06-03,TCRBV06-02		TCRBD01-01*01	TCRBD01	TCRBD01-01	01				TCRBJ01-05*01	TCRBJ01	TCRBJ01-05	01				8	4	5	0	3	0	36	45	48	55	59	1	In	VDJ
CATCCGCTCACCAGGCCTGGGGGACGCAGCCATGTACCTGTGTGCCACCAGCCCGGAGGGGGGGCCTATGGCTACACCTTCGGTTCG		1	7.412898443291327E-4	41	TCRBV15-01*02	TCRBV15	TCRBV15-01	02				TCRBD02-01*01	TCRBD02	TCRBD02-01	01				TCRBJ01-02*01	TCRBJ01	TCRBJ01-02	01				5	1	9	0	5	4	40	52	57	64	65	1	Out	VDJ
GAGTCCGCTACCCGCTCCCAGACATCTGTGTATTTCTGCGCCAGCAGTGAAGTAGCAGGAGGTCCCTACGAGCAGTACTTCGGGCCG	CASSEVAGGPYEQYF	1	7.412898443291327E-4	45	TCRBV10-02*01	TCRBV10	TCRBV10-02	01				TCRBD02-01*02	TCRBD02	TCRBD02-01	02				TCRBJ02-07*01	TCRBJ02	TCRBJ02-07	01				3	2	10	1	7	2	36	50	57	62	64	1	In	VDJ
ACCTTGGAGCTGGGGGACTCGGCCCTTTATCTTTGCGCCAGCAGCTTGGCCGGGACAGGGGGAAACTACGAGCAGTACTTCGGGCCG	CASSLAGTGGNYEQYF	1	7.412898443291327E-4	48	TCRBV05-01*01	TCRBV05	TCRBV05-01	01				TCRBD01-01*01	TCRBD01	TCRBD01-01	01				TCRBJ02-07*01	TCRBJ02	TCRBJ02-07	01				0	3	0	1	2	3	33	49	51	62	65	1	In	VDJ
GGTGCAGCCTGCAGAACTGGAGGATTCTGGAGTTTATTTCTGTGCCAGCAGCCAAGGCGACAGGGTTACACCATATATTTTGGAGAG		1	7.412898443291327E-4	41	TCRBV14-01*01	TCRBV14	TCRBV14-01	01				TCRBD01-01*01	TCRBD01	TCRBD01-01	01				TCRBJ01-03*01	TCRBJ01	TCRBJ01-03	01				1	2	2	3	2	8	40	56	58	65	67	1	Out	VDJ
NTGTCGGCTGCTCCCTCCCAGACATCTGTGTACTTCTGTGCCAGCAGTCTTGCGGGGAGGGGGCATTCAGGGCAGTTCTTCGGGCCA	CASSLAGRGHSGQFF	1	7.412898443291327E-4	45	TCRBV06-05*01	TCRBV06	TCRBV06-05	01								TCRBD01,TCRBD02	TCRBD01-01,TCRBD02-01		TCRBJ02-01*01	TCRBJ02	TCRBJ02-01	01				5	7	5	0	9	12	36	48	57	64	71	1	In	VDJ
AGCAGGAGGACTCGGCCGTGTATCTCTGTGCCAGCAGCTGACCCCGGGACAGGGGGCTAGGACACCGGGGAGCTGTTTTTTGGAGAA		1	7.412898443291327E-4	55	TCRBV07-02	TCRBV07	TCRBV07-02				01,02	TCRBD01-01*01	TCRBD01	TCRBD01-01	01				TCRBJ02-02*01	TCRBJ02	TCRBJ02-02	01				4	4	0	0	6	3	26	39	45	57	61	1	Out	VDJ
NNNNTGTCGGCTGCTCCCTCCCAGACATCTGTGTACTTCTGTGCCAGCAGGGGGGACAGGTAGTACGGGGAGCTGTTTTTTGGAGAA	CASRGDR*YGELFF	1	7.412898443291327E-4	42	TCRBV06-05*01	TCRBV06	TCRBV06-05	01				TCRBD01-01*01	TCRBD01	TCRBD01-01	01				TCRBJ02-02*01	TCRBJ02	TCRBJ02-02	01				6	5	0	4	2	7	39	50	52	60	65	1	Stop	VDJ
GTGCACAGAGCTGGAGGACTCAGCCATGTACTTCTGTGCCAGCGAGGGTAGAGCGGGGGGCGCAGGACTGAAGCTTTCTTTGGACAA		1	7.412898443291327E-4	47	TCRBV02-01	TCRBV02	TCRBV02-01				01,03	TCRBD02-01*01	TCRBD02	TCRBD02-01	01				TCRBJ01-01*01	TCRBJ01	TCRBJ01-01	01				8	6	6	1	8	5	34	43	51	60	66	1	Out	VDJ
TGTTGCTGGGGGACTCGGCCCTCTATCTCTGTGCCAGCAGCTTAGAAGGATATCCCCCCCCAGAACACTGAAGCTTTCTTTGGACAA		1	7.412898443291327E-4	52	TCRBV05-06*01	TCRBV05	TCRBV05-06	01								TCRBD01,TCRBD02	TCRBD01-01,TCRBD02-01		TCRBJ01-01*01	TCRBJ01	TCRBJ01-01	01				2	12	1	8	4	1	29	43	47	50	62	1	Out	VDJ
AAGAAGCTCCTTCTCAGTGACTCTGGCTTCTATCTCTGTGCCTGGAGTGCCTTGATCCGGAACACCGGGGAGCTGTTTTTTGGAGAA	CAWSALIRNTGELFF	1	7.412898443291327E-4	45	TCRBV30-01*01	TCRBV30	TCRBV30-01	01								TCRBD01,TCRBD02	TCRBD01-01,TCRBD02-01		TCRBJ02-02*01	TCRBJ02	TCRBJ02-02	01				1	4	2	8	4	1	36	49	53	55	59	1	In	VDJ
CTTCACATCAATTCCCTGGAGCTTGGTGACTCTGCTGTGTATTTCTGTGCCAGCAGCCTAAAGTGGGAGACCCAGTACTTCGGGCCA	CASSLKWETQYF	1	7.412898443291327E-4	36	TCRBV03-01/03-02*01	TCRBV03	TCRBV03-01/03-02	01								TCRBD01,TCRBD02	TCRBD01-01,TCRBD02-01		TCRBJ02-05*01	TCRBJ02	TCRBJ02-05	01				4	0	0	10	6	5	45	58	64	-1	66	1	In	VDJ
ATCCGGTCCACAAAGCTGGAGGACTCAGCCATGTACTTCTGTGCCAGCAGTGAGGCGACAGGGGGTGACGAGCAGTACTTCGGGCCG	CASSEATGGDEQYF	1	7.412898443291327E-4	42	TCRBV02-01	TCRBV02	TCRBV02-01				01,03	TCRBD01-01*01	TCRBD01	TCRBD01-01	01				TCRBJ02-07*01	TCRBJ02	TCRBJ02-07	01				3	2	2	1	3	5	39	53	56	65	67	1	In	VDJ
CTGACAGTGACCAGTGCCCATCCTGAAGACAGCAGCTTCTACATCTGCAGTGCTAGGGACTTTACCTACGAGCAGTACTTCGGGCCG	CSARDFTYEQYF	1	7.412898443291327E-4	36	TCRBV20	TCRBV20				TCRBV20-01,TCRBV20-or09_02		TCRBD02-01	TCRBD02	TCRBD02-01				01,02	TCRBJ02-07*01	TCRBJ02	TCRBJ02-07	01				3	3	1	10	0	2	45	-1	56	61	64	1	In	VDJ
NCTTGGAGATCCAGTCCACGGAGTCAGGGGACACAGCACTGTATTTCTGTGCCAGCAGCAAAGGGCACTGAAGCTTTCTTTGGACAA		1	7.412898443291327E-4	34	TCRBV21-01*01	TCRBV21	TCRBV21-01	01								TCRBD01,TCRBD02	TCRBD01-01,TCRBD02-01		TCRBJ01-01*01	TCRBJ01	TCRBJ01-01	01				1	0	0	10	0	4	47	-1	63	-1	65	1	Out	VDJ
CTGGAGTCCGCTACCAGCTCCCAGACATCTGTGTACTTCTGTGCCATCAGTTCCCAGGGGGCGGGCTATGGCTACACCTTCGGTTCG	CAISSQGAGYGYTF	1	7.412898443291327E-4	42	TCRBV10-03*01	TCRBV10	TCRBV10-03	01				TCRBD01-01*01	TCRBD01	TCRBD01-01	01				TCRBJ01-02*01	TCRBJ01	TCRBJ01-02	01				5	3	4	0	3	4	39	51	54	62	65	1	In	VDJ
CGCACAGAGCAGGGGGACTCGGCCATGTATCTCTGTGCCAGCAGCAATTCGCTGGACAGGAACTACAATGAGCAGTTCTTCGGGCCA	CASSNSLDRNYNEQFF	3	0.002223869532987398	48	TCRBV07-09*01	TCRBV07	TCRBV07-09	01				TCRBD01-01*01	TCRBD01	TCRBD01-01	01				TCRBJ02-01*01	TCRBJ02	TCRBJ02-01	01				5	2	1	4	8	3	33	45	53	60	62	3	In	VDJ
ATGAGCTCCTTGGAGCTGGGGGACTCAGCCCTGTACTTCTGTGCCAGCAGCTTAGAAGGGGGCAGTGAGACCCAGTACTTCGGGCCA	CASSLEGGSETQYF	1	7.412898443291327E-4	42	TCRBV13-01*01	TCRBV13	TCRBV13-01	01				TCRBD01-01*01	TCRBD01	TCRBD01-01	01				TCRBJ02-05*01	TCRBJ02	TCRBJ02-05	01				1	3	5	0	1	5	39	55	56	63	66	1	In	VDJ
CTGCAGCCAGAAGACTCAGCCCTGTATCTCTGCGCCAGCAGCCCCAAAGGGTCGGGAAAGAGGTCCGGGGAGCTGTTTTTTGGAGAA	CASSPKGSGKRSGELFF	1	7.412898443291327E-4	51	TCRBV04-01*01	TCRBV04	TCRBV04-01	01				TCRBD02-01*02	TCRBD02	TCRBD02-01	02				TCRBJ02-02*01	TCRBJ02	TCRBJ02-02	01				4	7	8	3	9	6	30	43	52	57	64	1	In	VDJ
TCCACAAAGCTGGAGGACTCAGCCATGTACTTCTGTGCCAGCAGGTACCATGGGACAGGGAATAATCAGCCCCAGCATTTTGGTGAT	CASRYHGTGNNQPQHF	1	7.412898443291327E-4	48	TCRBV02-01	TCRBV02	TCRBV02-01				01,03	TCRBD01-01*01	TCRBD01	TCRBD01-01	01				TCRBJ01-05*01	TCRBJ01	TCRBJ01-05	01				6	3	0	3	7	4	33	44	51	60	63	1	In	VDJ
TCGGCTGCTCCCTCCCAGACATCTGTGTACTTCTGTGCCAGCAGGGACGTAGGAGGGTTGGATAATTCACCCCTCCACTTTGGGAAC	CASRDVGGLDNSPLHF	1	7.412898443291327E-4	48	TCRBV06	TCRBV06				TCRBV06-01,TCRBV06-05		TCRBD02-01*02	TCRBD02	TCRBD02-01	02				TCRBJ01-06*02	TCRBJ01	TCRBJ01-06	02				6	4	10	0	7	5	33	44	51	57	61	1	In	VDJ
CAGCCCTCAGAACCCAGGGACTCAGCTGTGTATTTTTGTGCTAGTGCCACCGGGACGGGGTACACCGGGGAGCTGTTTTTTGGAGAA	CASATGTGYTGELFF	1	7.412898443291327E-4	45	TCRBV12-05*01	TCRBV12	TCRBV12-05	01								TCRBD01,TCRBD02	TCRBD01-01,TCRBD02-01		TCRBJ02-02*01	TCRBJ02	TCRBJ02-02	01				7	5	0	7	5	3	36	46	51	56	61	1	In	VDJ
CACGCCCTGCAGCCAGAAGACTCAGCCCTGTATCTCTGCGCCAGCAGCCAAACGGACAGGGCAAACTATGGCTACACCTTCGGTTCG	CASSQTDRANYGYTF	1	7.412898443291327E-4	45	TCRBV04-01*01	TCRBV04	TCRBV04-01	01				TCRBD01-01*01	TCRBD01	TCRBD01-01	01				TCRBJ01-02*01	TCRBJ01	TCRBJ01-02	01				2	2	1	3	2	2	36	51	53	61	63	1	In	VDJ
AATGTGAACGCCTTGTTGCTGGGGGACTCGGCCCTGTATCTCTGTGCCAGCGGGGGATTAGCTAATTCACCCCTCCACTTTGGGAAC	CASGGLANSPLHF	1	7.412898443291327E-4	39	TCRBV05-05*01	TCRBV05	TCRBV05-05	01								TCRBD01,TCRBD02	TCRBD01-01,TCRBD02-01		TCRBJ01-06*02	TCRBJ01	TCRBJ01-06	02				7	6	6	1	0	6	42	-1	51	56	62	1	In	VDJ
AGCAACATGAGCCCTGAAGACAGCAGCATATATCTCTGCAGCGTTAAAAGAGGTACAGGGTTGGACACTGAAGCTTTCTTTGGACAA	CSVKRGTGLDTEAFF	1	7.412898443291327E-4	45	TCRBV29-01	TCRBV29	TCRBV29-01				01,02	TCRBD01-01*01	TCRBD01	TCRBD01-01	01				TCRBJ01-01*01	TCRBJ01	TCRBJ01-01	01				5	4	3	3	9	3	36	45	54	60	64	1	In	VDJ
CTTCACCTACACGCCCTGCAGCCAGAAGACTCAGCCCTGTATCTCTGCGCCAGCAGCCCGGACGACTATGGCTACACCTTCGGTTCG	CASSPDDYGYTF	2	0.0014825796886582653	36	TCRBV04-01*01	TCRBV04	TCRBV04-01	01								TCRBD01,TCRBD02	TCRBD01-01,TCRBD02-01		TCRBJ01-02*01	TCRBJ01	TCRBJ01-02	01				4	1	1	7	1	3	45	58	59	63	64	2	In	VDJ
TCCACTCTGACAGTGACCAGTGCCCATCCTGAAGACAGCAGTTTCTACATCTGCAGTGCTAGCGCAGAGACCCAGTACTTCGGGCCA	CSASAETQYF	1	7.412898443291327E-4	30	TCRBV20-01	TCRBV20	TCRBV20-01				01,04					TCRBD01,TCRBD02	TCRBD01-01,TCRBD02-01		TCRBJ02-05*01	TCRBJ02	TCRBJ02-05	01				3	0	10	0	1	4	51	62	63	-1	65	1	In	VDJ
ACGCCCTGCAGCCAGAAGACTCAGCCCTGTATCTCTGCGCCAGCAGCCAAGACTAGCGGGGGGACCGGGGAGCTGTTTTTTGGAGAA		2	0.0014825796886582653	46	TCRBV04-01*01	TCRBV04	TCRBV04-01	01				TCRBD02-01*01	TCRBD02	TCRBD02-01	01				TCRBJ02-02*01	TCRBJ02	TCRBJ02-02	01				0	0	4	1	0	5	35	-1	52	-1	63	2	Out	VDJ
AACATGAGCCCTGAAGACAGCAGCATATATCTCTGCAGCGTTGGTTTGGGCGGGTTTTCGTCCGCTGGCGGCTACACCTTCGGTTCG	CSVGLGGFSSAGGYTF	1	7.412898443291327E-4	48	TCRBV29-01	TCRBV29	TCRBV29-01				01,02	TCRBD02-01	TCRBD02	TCRBD02-01				01,02	TCRBJ01-02*01	TCRBJ01	TCRBJ01-02	01				4	15	7	4	6	8	33	43	49	54	69	1	In	VDJ
CGGCCCAAAAGAACCCGACAGCTTTCTATCTCTGTGCCAGTATCCCTCAGGGTGGGGGAACTCACAGATACGCAGTATTTTGGCCCA		1	7.412898443291327E-4	49	TCRBV19-01*01	TCRBV19	TCRBV19-01	01								TCRBD01,TCRBD02	TCRBD01-01,TCRBD02-01		TCRBJ02-03*01	TCRBJ02	TCRBJ02-03	01				7	10	4	3	5	2	32	42	47	52	62	1	Out	VDJ
TCACCAGGCCTGGGGGACGCAGCCATGTACCTGTGTGCCACCAGCTTCAGCCGACTTTGGGTGGGCGCTGAAGCTTTCTTTGGACAA	CATSFSRLWVGAEAFF	2	0.0014825796886582653	48	TCRBV15-01*02	TCRBV15	TCRBV15-01	02								TCRBD01,TCRBD02	TCRBD01-01,TCRBD02-01		TCRBJ01-01*01	TCRBJ01	TCRBJ01-01	01				5	1	8	0	17	6	33	45	62	66	67	2	In	VDJ
CTGAGCTCTCTGGAGCTGGGGGACTCAGCTTTGTATTTCTGTGCCAGCAGCAGACGGGACAGGGATGAAAAACTGTTTTTTGGCAGT	CASSRRDRDEKLFF	1	7.412898443291327E-4	42	TCRBV09-01*01	TCRBV09	TCRBV09-01	01				TCRBD01-01*01	TCRBD01	TCRBD01-01	01				TCRBJ01-04*01	TCRBJ01	TCRBJ01-04	01				4	0	0	3	4	6	39	51	55	-1	64	1	In	VDJ
CACATCAATTCCCTGGAGCTTGGTGACTCTGCTGTGTATTTCTGTGCCAGCAGCCGCCAGGGGGTGAACATTCAGTACTTCGGCGCC	CASSRQGVNIQYF	1	7.412898443291327E-4	39	TCRBV03-01/03-02*01	TCRBV03	TCRBV03-01/03-02	01				TCRBD01-01*01	TCRBD01	TCRBD01-01	01				TCRBJ02-04*01	TCRBJ02	TCRBJ02-04	01				4	2	4	1	2	7	42	55	57	64	66	1	In	VDJ
ATCCGGTCCACAAAGCTGGAGGACTCAGCCATGTACTTCTGTGCCAGCAGTGAAGTCGGTGGGAATCAGCCCCAGCATTTTGGTGAT	CASSEVGGNQPQHF	1	7.412898443291327E-4	42	TCRBV02-01	TCRBV02	TCRBV02-01				01,03					TCRBD01,TCRBD02	TCRBD01-01,TCRBD02-01		TCRBJ01-05*01	TCRBJ01	TCRBJ01-05	01				1	0	0	9	5	4	39	55	60	-1	63	1	In	VDJ
ACAGTGACCAGTGCCCATCCTGAAGACAGCAGCTTCTACATCTGCAGTGCTAGCCTGGCAGGGCGGGACGGCTACACCTTCGGTTCG	CSASLAGRDGYTF	1	7.412898443291327E-4	39	TCRBV20	TCRBV20				TCRBV20-01,TCRBV20-or09_02		TCRBD02-01*02	TCRBD02	TCRBD02-01	02				TCRBJ01-02*01	TCRBJ01	TCRBJ01-02	01				3	1	7	3	9	8	42	53	62	68	69	1	In	VDJ
AGCCTGCAGAGCTTGGGGACTCGGCCGTGTATCTCTGTGCCAGCAGCTTAGGCCGGGACTCCCTACTACGAGCAGTACTTCGGGCCG		1	7.412898443291327E-4	46	TCRBV11-03*01	TCRBV11	TCRBV11-03	01				TCRBD02-01	TCRBD02	TCRBD02-01				01,02	TCRBJ02-07*01	TCRBJ02	TCRBJ02-07	01				1	5	0	10	3	3	35	51	54	60	65	1	Out	VDJ
ATCCGGTCCACAAAGCTGGAGGACTCAGCCATGTACTTCTGTGCCAACCGAGGGGAACAGGGGGGATACGAGCAGTACTTCGGGCCG	CANRGEQGGYEQYF	1	7.412898443291327E-4	42	TCRBV02-01	TCRBV02	TCRBV02-01				01,03	TCRBD01-01*01	TCRBD01	TCRBD01-01	01				TCRBJ02-07*01	TCRBJ02	TCRBJ02-07	01				10	2	3	1	10	4	39	46	56	64	66	1	In	VDJ
NTGAAGATCCAGCCCTCAGAACCCAGGGACTCAGCTGTGTACTTCTGTGCCAGCAGTTTAGTGGCAGATACGCAGTATTTTGGCCCA	CASSLVADTQYF	1	7.412898443291327E-4	36	TCRBV12-03/12-04*01	TCRBV12	TCRBV12-03/12-04	01								TCRBD01,TCRBD02	TCRBD01-01,TCRBD02-01		TCRBJ02-03*01	TCRBJ02	TCRBJ02-03	01				1	0	0	10	1	4	45	61	62	-1	64	1	In	VDJ
CGCACAGAGCAGGAGGACTCGGCCGTGTATCTCTGTGCCAGCAGCTTAGTAGGCCGGGGAGGCACAGATACACAGTATTTTGGCCCA	CASSLVGRGGTDTQYF	1	7.412898443291327E-4	48	TCRBV07-02	TCRBV07	TCRBV07-02				01,02	TCRBD02-01*02	TCRBD02	TCRBD02-01	02				TCRBJ02-03*01	TCRBJ02	TCRBJ02-03	01				1	10	9	1	7	12	33	49	56	62	72	1	In	VDJ
GTGACCAGTGCCCATCCTGAAGACAGCAGCTTCTACATCTGCAGTGCTAGACCGGGACACAAGAACACTGAAGCTTTCTTTGGACAA	CSARPGHKNTEAFF	1	7.412898443291327E-4	42	TCRBV20	TCRBV20				TCRBV20-01,TCRBV20-or09_02		TCRBD01-01*01	TCRBD01	TCRBD01-01	01				TCRBJ01-01*01	TCRBJ01	TCRBJ01-01	01				2	3	0	6	2	1	39	51	53	59	62	1	In	VDJ
ATCCAGCAGGTAGTGCGAGGAGATTCGGCAGCTTATTTCTGTGCCAGCTCACCCACAGGGGGAAACACTGAAGCTTTCTTTGGACAA	CASSPTGGNTEAFF	1	7.412898443291327E-4	42	TCRBV18-01*01	TCRBV18	TCRBV18-01	01				TCRBD01-01*01	TCRBD01	TCRBD01-01	01				TCRBJ01-01*01	TCRBJ01	TCRBJ01-01	01				3	1	3	1	1	2	39	53	54	62	63	1	In	VDJ
GATCCAGCCTGCAGAGCTTGGGGACTCGGCCGTGTATCTCTGTGCCAGCAGCCTGGACGTCGCAATCAGCCCCAGCATTTTGGTGAT		1	7.412898443291327E-4	41	TCRBV11-03*01	TCRBV11	TCRBV11-03	01								TCRBD01,TCRBD02	TCRBD01-01,TCRBD02-01		TCRBJ01-05*01	TCRBJ01	TCRBJ01-05	01				5	3	1	7	2	2	40	52	54	58	61	1	Out	VDJ
CCCTGGAGCTTGGTGACTCTGCTGTGTATTTCTGTGCCAGCAGCATTGTGCGTCTCAGGCTTGACCGGGGAGCTGTTTTTTGGAGAA		1	7.412898443291327E-4	49	TCRBV03-01/03-02*01	TCRBV03	TCRBV03-01/03-02	01				TCRBD01-01*01	TCRBD01	TCRBD01-01	01				TCRBJ02-02*01	TCRBJ02	TCRBJ02-02	01				5	4	4	4	11	5	32	44	55	59	63	1	Out	VDJ
ACAGAGCGGGGGGACTCAGCCGTGTATCTCTGTGCCAGCAGTTCCAAGGGACAGATCTCTGGGGCCAACGTCCTGACTTTCGGGGCC	CASSSKGQISGANVLTF	1	7.412898443291327E-4	51	TCRBV07-03*01	TCRBV07	TCRBV07-03	01				TCRBD01-01*01	TCRBD01	TCRBD01-01	01				TCRBJ02-06*01	TCRBJ02	TCRBJ02-06	01				6	2	0	5	6	0	30	41	47	54	56	1	In	VDJ
AAGATCCAGCCCTCAGAACCCAGGGACTCAGCTGTGTACTTCTGTGCCAGCGGCCCGGGGTATAATTCACCCCTCCACTTTGGGAAC	CASGPGYNSPLHF	1	7.412898443291327E-4	39	TCRBV12-03/12-04*01	TCRBV12	TCRBV12-03/12-04	01				TCRBD02-01*01	TCRBD02	TCRBD02-01	01				TCRBJ01-06*02	TCRBJ01	TCRBJ01-06	02				8	0	8	3	4	4	42	51	55	-1	60	1	In	VDJ
ATCAATTCCCTGGAGCTTGGTGACTCTGCTGTGTATTTCTGTGCCAGCAGCCAAGAAGTCCAGGGGGGGGAGGCGTATTTTGGCCCA	CASSQEVQGGEAYF	1	7.412898443291327E-4	42	TCRBV03-01/03-02*01	TCRBV03	TCRBV03-01/03-02	01								TCRBD01,TCRBD02	TCRBD01-01,TCRBD02-01		TCRBJ02-03*01	TCRBJ02	TCRBJ02-03	01				0	7	4	1	4	14	39	56	60	67	74	1	In	VDJ
CAGCCCTCAGAACCCAGGGACTCAGCTGTGTACTTCTGTGCCAGCAGCCCTGGGACAGGTCTAACCGGGGAGCTGTTTTTTGGAGAA	CASSPGTGLTGELFF	1	7.412898443291327E-4	45	TCRBV12	TCRBV12				TCRBV12-03/12-04,TCRBV12-04		TCRBD01-01*01	TCRBD01	TCRBD01-01	01				TCRBJ02-02*01	TCRBJ02	TCRBJ02-02	01				6	4	0	4	4	5	36	47	51	59	63	1	In	VDJ
ATCAATTCCCTGGAGCTTGGTGACTCTGCTGTGTATTTCTGTGCCAGCAGCCTCCTCGGACGGTACAATGAGCAGTTCTTCGGGCCA	CASSLLGRYNEQFF	1	7.412898443291327E-4	42	TCRBV03-01/03-02*01	TCRBV03	TCRBV03-01/03-02	01								TCRBD01,TCRBD02	TCRBD01-01,TCRBD02-01		TCRBJ02-01*01	TCRBJ02	TCRBJ02-01	01				4	2	1	7	5	4	39	52	57	61	63	1	In	VDJ
GGGGGACTCAGCTTTGTATTTCTGTGCCAGCAGCGCCAGGTGGGGGGGGCCGAATCCCCCATCCGAGAGACCCAGTACTTCGGGCCA		1	7.412898443291327E-4	59	TCRBV09-01*01	TCRBV09	TCRBV09-01	01				TCRBD02-01*01	TCRBD02	TCRBD02-01	01				TCRBJ02-05*01	TCRBJ02	TCRBJ02-05	01				3	17	9	0	6	4	22	35	41	48	65	1	Out	VDJ
ATCCAGCAGGTAGTGCGAGGAGATTCGGCAGCTTATTTCTGTGCCAGTTACGACAGGGGGAAAACAGATACGCAGTATTTTGGCCCA	CASYDRGKTDTQYF	1	7.412898443291327E-4	42	TCRBV18-01*01	TCRBV18	TCRBV18-01	01				TCRBD01-01*01	TCRBD01	TCRBD01-01	01				TCRBJ02-03*01	TCRBJ02	TCRBJ02-03	01				9	3	2	1	4	3	39	47	51	60	63	1	In	VDJ
CTGAATGTGAACGCCTTGGAGCTGGACGACTCGGCCCTGTATCTCTGTGCCAGCAGTACCGTGAACACTGAAGCTTTCTTTGGACAA	CASSTVNTEAFF	2	0.0014825796886582653	36	TCRBV05-04*01	TCRBV05	TCRBV05-04	01								TCRBD01,TCRBD02	TCRBD01-01,TCRBD02-01		TCRBJ01-01*01	TCRBJ01	TCRBJ01-01	01				5	2	3	7	1	0	45	56	57	59	61	2	In	VDJ
CTGCTCCCTCCCAGACATCTGTGTACTTCTGTGCCAGCAGTTACCTCGGGGACTGAATCTTCCCATCAGCCCCAGCATTTTGGTGAT		1	7.412898443291327E-4	52	TCRBV06	TCRBV06				TCRBV06-05,TCRBV06-06		TCRBD02-01	TCRBD02	TCRBD02-01				01,02	TCRBJ01-05*01	TCRBJ01	TCRBJ01-05	01				2	10	0	10	4	5	29	44	48	54	64	1	Out	VDJ
AGCCCCAACCAGACCTCTCTGTACTTCTGTGCCAGCAGTCCCCGGGGGACAGGGGTTGGCGGGGCCAACGTCCTGACTTTCGGGGCC	CASSPRGTGVGGANVLTF	1	7.412898443291327E-4	54	TCRBV27-01*01	TCRBV27	TCRBV27-01	01				TCRBD01-01*01	TCRBD01	TCRBD01-01	01				TCRBJ02-06*01	TCRBJ02	TCRBJ02-06	01				5	5	0	2	6	4	27	39	45	55	60	1	In	VDJ
CCCTCCCAGACATCTGTGTACTTCTGTGCCAGCAGCCGGGTGGGGGCCCGGCGAAGCTCCTATAATTCACCCCTCCACTTTGGGAAC	CASSRVGARRSSYNSPLHF	1	7.412898443291327E-4	57	TCRBV06	TCRBV06				TCRBV06-01,TCRBV06-05,TCRBV06-06		TCRBD01-01*01	TCRBD01	TCRBD01-01	01				TCRBJ01-06*02	TCRBJ01	TCRBJ01-06	02				6	9	6	0	6	0	24	35	41	47	56	1	In	VDJ
AGTTCTAAGAAGCTCCTTCTCAGTGACTCTGGCTTCTATCTCTGTGCCTGGAGTTTGACCCTGGACGGTGAAGCTTTCTTTGGACAA	CAWSLTLDGEAFF	1	7.412898443291327E-4	39	TCRBV30-01*01	TCRBV30	TCRBV30-01	01								TCRBD01,TCRBD02	TCRBD01-01,TCRBD02-01		TCRBJ01-01*01	TCRBJ01	TCRBJ01-01	01				2	2	1	7	8	7	42	54	62	66	68	1	In	VDJ
NTGAAGATCCAGCCCTCAGAACCCAGGGACTCAGCTGTGTACTTCTGTGCCAGCAGTTTTGGTAACACTGAAGCTTTCTTTGGACAA	CASSFGNTEAFF	1	7.412898443291327E-4	36	TCRBV12-03/12-04*01	TCRBV12	TCRBV12-03/12-04	01								TCRBD01,TCRBD02	TCRBD01-01,TCRBD02-01		TCRBJ01-01*01	TCRBJ01	TCRBJ01-01	01				3	1	0	10	1	2	45	59	60	62	63	1	In	VDJ
ACTCTCAAGATCCAGCCTGCAGAGCTTGGGGACTCGGCCGTGTATCTCTGTGCCAGCACCCTCTCCCTGGAGCAGTACTTCGGGCCG	CASTLSLEQYF	1	7.412898443291327E-4	33	TCRBV11-03*01	TCRBV11	TCRBV11-03	01				TCRBD02-01	TCRBD02	TCRBD02-01				01,02	TCRBJ02-07*01	TCRBJ02	TCRBJ02-07	01				7	7	4	10	2	7	48	58	60	62	69	1	In	VDJ
CAGTCCACGGAGTCAGGGGACACAGCACTGTATTTCTGTGCCAGCAGCAAAGTGGGACAGGGGAAACACGAGCAGTACTTCGGGCCG	CASSKVGQGKHEQYF	1	7.412898443291327E-4	45	TCRBV21-01*01	TCRBV21	TCRBV21-01	01				TCRBD01-01*01	TCRBD01	TCRBD01-01	01				TCRBJ02-07*01	TCRBJ02	TCRBJ02-07	01				1	4	0	2	1	5	36	52	53	63	67	1	In	VDJ
GCTACCAGCTCCCAGACATCTGTGTACTTCTGTGCCATCAGTGAGTCGGGGAGGGGGGCCCGAGACAATGAGCAGTTCTTCGGGCCA	CAISESGRGARDNEQFF	1	7.412898443291327E-4	51	TCRBV10-03*01	TCRBV10	TCRBV10-03	01				TCRBD02-01*02	TCRBD02	TCRBD02-01	02				TCRBJ02-01*01	TCRBJ02	TCRBJ02-01	01				0	9	9	0	1	5	30	47	48	55	64	1	In	VDJ
CAGCCTGCAGAGCTTGAGGACTCGGCCGTGTATCTCTGTGCCAGCAGCTCCTACGGGAGCCCCACAGATACGCAGTATTTTGGCCCA	CASSSYGSPTDTQYF	1	7.412898443291327E-4	45	TCRBV11	TCRBV11				TCRBV11-02,TCRBV11-03		TCRBD02-01*02	TCRBD02	TCRBD02-01	02				TCRBJ02-03*01	TCRBJ02	TCRBJ02-03	01				4	3	8	2	4	2	36	49	53	59	62	1	In	VDJ
ATCCGGTCCACAAAGCTGGAGGACTCAGCCATGTACTTCTGTGCCAGCAGTACGGGCAAAGGCAATCAGCCCCAGCATTTTGGTGAT	CASSTGKGNQPQHF	1	7.412898443291327E-4	42	TCRBV02-01	TCRBV02	TCRBV02-01				01,03					TCRBD01,TCRBD02	TCRBD01-01,TCRBD02-01		TCRBJ01-05*01	TCRBJ01	TCRBJ01-05	01				5	4	8	0	2	2	39	51	53	57	61	1	In	VDJ
GCCTTGGAGCTGGACGACTCGGCCCTGTATCTCTGTGCCAGCAGCTTGGAGGTCTACAGGCACGTCGATGGCTACACCTTCGGTTCG	CASSLEVYRHVDGYTF	1	7.412898443291327E-4	48	TCRBV05-04*01	TCRBV05	TCRBV05-04	01				TCRBD01-01*01	TCRBD01	TCRBD01-01	01				TCRBJ01-02*01	TCRBJ01	TCRBJ01-02	01				0	7	3	4	6	6	33	49	55	60	67	1	In	VDJ
AGTCCACGGAGTCAGGGGACACAGCACTGTATTTCTGTGCCAGCAGCCCCGGGAGGGGTAGCTGGAAACACCATATATTTTGGAGAG		1	7.412898443291327E-4	46	TCRBV21-01*01	TCRBV21	TCRBV21-01	01				TCRBD02-01*02	TCRBD02	TCRBD02-01	02				TCRBJ01-03*01	TCRBJ01	TCRBJ01-03	01				5	4	8	0	2	2	35	47	49	57	61	1	Out	VDJ
ATCCGCTCACCAGGCCTGGGGGACGCAGCCATGTACCTGTGTGCCACCAGCCCGTGACAGGGAGGAAACATTCAGTACTTCGGCGCC	CATSP*QGGNIQYF	1	7.412898443291327E-4	42	TCRBV15-01*02	TCRBV15	TCRBV15-01	02				TCRBD01-01*01	TCRBD01	TCRBD01-01	01				TCRBJ02-04*01	TCRBJ02	TCRBJ02-04	01				5	3	2	3	4	6	39	51	55	62	65	1	Stop	VDJ
GAGCTTGGTGACTCTGCTGTGTATTTCTGTGCCAGCAGCCAACTAAGTGGGAGTAGGCGGGGGGGCACTGAGCAGTTCTTCGGGCCA	CASSQLSGSRRGGTEQFF	1	7.412898443291327E-4	54	TCRBV03-01/03-02*01	TCRBV03	TCRBV03-01/03-02	01				TCRBD02-01*01	TCRBD02	TCRBD02-01	01				TCRBJ02-01*01	TCRBJ02	TCRBJ02-01	01				2	3	7	0	14	9	27	42	56	65	68	1	In	VDJ
GAGTCTGCCATCCCCAACCAGACAGCTCTTTACTTCTGTGCCACCAGTGATTACCCGACAGGGAGCAATGAGCAGTTCTTCGGGCCA	CATSDYPTGSNEQFF	1	7.412898443291327E-4	45	TCRBV24-01*01	TCRBV24	TCRBV24-01	01				TCRBD01-01*01	TCRBD01	TCRBD01-01	01				TCRBJ02-01*01	TCRBJ02	TCRBJ02-01	01				2	2	2	3	4	6	36	52	56	63	65	1	In	VDJ
TCGCCCAGCCCCAACCAGACCTCTCTGTACTTCTGTGCCAGCAGCCGCTATGGACTGGCCCTTAATGAAAAACTGTTTTTTGGCAGT	CASSRYGLALNEKLFF	1	7.412898443291327E-4	48	TCRBV27-01*01	TCRBV27	TCRBV27-01	01				TCRBD02-01	TCRBD02	TCRBD02-01				01,02	TCRBJ01-04*01	TCRBJ01	TCRBJ01-04	01				6	6	1	10	7	4	33	44	51	56	62	1	In	VDJ
CTGGAGTCCGCCAGCACCAACCAGACATCTATGTACCTCTGTGCCAGCAGGGACGCCAAGCCCCAAGATGGCTACACCTTCGGTTCG	CASRDAKPQDGYTF	1	7.412898443291327E-4	42	TCRBV28-01*01	TCRBV28	TCRBV28-01	01								TCRBD01,TCRBD02	TCRBD01-01,TCRBD02-01		TCRBJ01-02*01	TCRBJ01	TCRBJ01-02	01				6	13	1	7	0	6	39	-1	50	54	67	1	In	VDJ
TCGGCTGCTCCCTCCCAGACATCTGTGTACTTCTGTGCCAGCAGCCTGGGGGGAGGCAAAGACCAAGAGACCCAGTACTTCGGGCCA	CASSLGGGKDQETQYF	1	7.412898443291327E-4	48	TCRBV06	TCRBV06				TCRBV06-01,TCRBV06-05		TCRBD02-01	TCRBD02	TCRBD02-01				01,02	TCRBJ02-05*01	TCRBJ02	TCRBJ02-05	01				6	8	9	1	3	0	33	44	47	53	61	1	In	VDJ
AGTGCCCATCCTGAAGACAGCAGCTTCTACATCTGCAGTGCCCGACCGGCGGGACAGGGGATCGTAGATACGCAGTATTTTGGCCCA	CSARPAGQGIVDTQYF	2	0.0014825796886582653	48	TCRBV20	TCRBV20				TCRBV20-01,TCRBV20-or09_02		TCRBD01-01*01	TCRBD01	TCRBD01-01	01				TCRBJ02-03*01	TCRBJ02	TCRBJ02-03	01				6	5	0	2	9	5	33	41	50	60	65	2	In	VDJ
ACATCGGCCCAAAAGAACCCGACAGCTTTCTATCTCTGTGCCAGTAGTATCCTTGGGGGCTCGGGAGATACGCAGTATTTTGGCCCA	CASSILGGSGDTQYF	1	7.412898443291327E-4	45	TCRBV19-01*01	TCRBV19	TCRBV19-01	01				TCRBD01-01*01	TCRBD01	TCRBD01-01	01				TCRBJ02-03*01	TCRBJ02	TCRBJ02-03	01				3	5	6	0	4	5	36	50	54	60	65	1	In	VDJ
GCCTTGGAGCTGGACGACTCGGCCCTGTATCTCTGTGCCAGCAGCAGCGGACTAGCGGGGAATACCGGGGAGCTGTTTTTTGGAGAA	CASSSGLAGNTGELFF	1	7.412898443291327E-4	48	TCRBV05-04*01	TCRBV05	TCRBV05-04	01				TCRBD02-01*01	TCRBD02	TCRBD02-01	01				TCRBJ02-02*01	TCRBJ02	TCRBJ02-02	01				4	3	1	3	3	5	33	45	48	60	63	1	In	VDJ
AAGAACCCGACAGCTTTCTATCTCTGTGCCAGTAGCTCACCCGACGGGACAGGGGGCATCATGAACACTGAAGCTTTCTTTGGACAA	CASSSPDGTGGIMNTEAFF	1	7.412898443291327E-4	57	TCRBV19-01*01	TCRBV19	TCRBV19-01	01				TCRBD01-01*01	TCRBD01	TCRBD01-01	01				TCRBJ01-01*01	TCRBJ01	TCRBJ01-01	01				6	4	0	0	10	0	24	35	45	57	61	1	In	VDJ
CAGCAGGTAGTGCGAGGAGATTCGGCAGCTTATTTCTGTGCCAGCTCACGGACGGACAGGGCTAACTATGGCTACACCTTCGGTTCG	CASSRTDRANYGYTF	1	7.412898443291327E-4	45	TCRBV18-01*01	TCRBV18	TCRBV18-01	01				TCRBD01-01*01	TCRBD01	TCRBD01-01	01				TCRBJ01-02*01	TCRBJ01	TCRBJ01-02	01				4	0	1	3	4	0	36	49	53	-1	61	1	In	VDJ
ACCTTGGAGCTGGGGGACTCGGCCCTTTATCTTTGCGCCAGCAGCTTGAACGGGTTGGGGGATAACTATGGCTACACCTTCGGTTCG	CASSLNGLGDNYGYTF	1	7.412898443291327E-4	48	TCRBV05-01*01	TCRBV05	TCRBV05-01	01								TCRBD01,TCRBD02	TCRBD01-01,TCRBD02-01		TCRBJ01-02*01	TCRBJ01	TCRBJ01-02	01				1	1	6	1	8	1	33	48	56	61	62	1	In	VDJ
CGCACAGAGCAGGAGGACTCGGCCGTGTATCTCTGTGCCAGCAGCTTATCCTCCGGGGCTCAGCGTTCACCCCTCCACTTTGGGAAC	CASSLSSGAQRSPLHF	1	7.412898443291327E-4	48	TCRBV07-02	TCRBV07	TCRBV07-02				01,02					TCRBD01,TCRBD02	TCRBD01-01,TCRBD02-01		TCRBJ01-06*02	TCRBJ01	TCRBJ01-06	02				2	6	7	0	6	9	33	48	54	59	65	1	In	VDJ
ACCAGTGCCCATCCTGAAGACAGCAGCTTCTACATCTGCAGTGCTAGAGAGCGGGGGGCGAACACCGGGGAGCTGTTTTTTGGAGAA	CSARERGANTGELFF	1	7.412898443291327E-4	45	TCRBV20	TCRBV20				TCRBV20-01,TCRBV20-or09_02		TCRBD02-01*01	TCRBD02	TCRBD02-01	01				TCRBJ02-02*01	TCRBJ02	TCRBJ02-02	01				0	0	7	1	0	0	36	-1	50	-1	58	1	In	VDJ
NTGAAGATCCAGCCCTCAGAACCCAGGGACTCAGCTGTGTATTTTTGTGCTAGTGGTTGGGGTAACGGGGAGCTGTTTTTTGGAGAA	CASGWGNGELFF	1	7.412898443291327E-4	36	TCRBV12-05*01	TCRBV12	TCRBV12-05	01								TCRBD01,TCRBD02	TCRBD01-01,TCRBD02-01		TCRBJ02-02*01	TCRBJ02	TCRBJ02-02	01				4	3	6	2	0	7	45	-1	58	62	65	1	In	VDJ
TGGAGATCCAGTCCACGGAGTCAGGGGACACAGCACTGTATTTCTGTGCCAGCAGCAGCAGGAAGGACTTCCTACACCTTCGGTTCG		1	7.412898443291327E-4	37	TCRBV21-01*01	TCRBV21	TCRBV21-01	01				TCRBD02-01	TCRBD02	TCRBD02-01				01,02	TCRBJ01-02*01	TCRBJ01	TCRBJ01-02	01				4	2	1	10	7	10	44	57	64	69	71	1	Out	VDJ
GACCAGTGCCCATCCTGAAGACAGCAGCTTCTACATCTGCAGTGTTCGGGACTAGCGGGGGAAGGCTATGAGCAGTACTTCGGGCCG		1	7.412898443291327E-4	44	TCRBV20	TCRBV20				TCRBV20-01,TCRBV20-or09_02		TCRBD02-01*01	TCRBD02	TCRBD02-01	01				TCRBJ02-07*01	TCRBJ02	TCRBJ02-07	01				7	8	0	2	3	7	37	44	47	61	69	1	Out	VDJ
CTGAAGATCCAGCGCACAGAGCAGGAGGACTCGGCCGTGTATCTCTGTGCCAGCAGCTTTGCTAATTCACCCCTCCACTTTGGGAAC	CASSFANSPLHF	1	7.412898443291327E-4	36	TCRBV07	TCRBV07				TCRBV07-02,TCRBV07-08						TCRBD01,TCRBD02	TCRBD01-01,TCRBD02-01		TCRBJ01-06*02	TCRBJ01	TCRBJ01-06	02				3	0	10	0	1	6	45	59	60	-1	62	1	In	VDJ
GAGTCCGCCAGCACCAACCAGACATCTATGTACCTCTGTGCCAGCAGTTTTAGCTCCACAGGGTACAATGAGCAGTTCTTCGGGCCA	CASSFSSTGYNEQFF	1	7.412898443291327E-4	45	TCRBV28-01*01	TCRBV28	TCRBV28-01	01				TCRBD01-01*01	TCRBD01	TCRBD01-01	01				TCRBJ02-01*01	TCRBJ02	TCRBJ02-01	01				3	0	3	3	7	4	36	50	57	-1	63	1	In	VDJ
ACCTTGGAGCTGGGGGACTCGGCCCTTTATCTTTGCGCCAGCAGCTTATATCAGGGGCGCGGTTCCTACGAGCAGTACTTCGGGCCG	CASSLYQGRGSYEQYF	1	7.412898443291327E-4	48	TCRBV05-01*01	TCRBV05	TCRBV05-01	01				TCRBD01-01*01	TCRBD01	TCRBD01-01	01				TCRBJ02-07*01	TCRBJ02	TCRBJ02-07	01				2	6	4	2	4	1	33	47	51	57	63	1	In	VDJ
CACACAGCAGGGGGACTTGGCTGTGTATCTCTGTGCCAGCAGCGGCCCGGAGGACAAAGTCGGGCCAACGTCCTGACTTTCGGGGCC		1	7.412898443291327E-4	50	TCRBV07-01*01	TCRBV07	TCRBV07-01	01								TCRBD01,TCRBD02	TCRBD01-01,TCRBD02-01		TCRBJ02-06*01	TCRBJ02	TCRBJ02-06	01				5	5	1	6	8	5	31	43	51	56	61	1	Out	VDJ
GCAGAGCTTGAGGACTCGGCCGTGTATCTCTGTGCCAGCAGCTTGGCGGGATCGAGCTCCTATAATTCACCCCTCCACTTTGGGAAC	CASSLAGSSSYNSPLHF	1	7.412898443291327E-4	51	TCRBV11	TCRBV11				TCRBV11-02,TCRBV11-03		TCRBD02-01*02	TCRBD02	TCRBD02-01	02				TCRBJ01-06*02	TCRBJ01	TCRBJ01-06	02				3	5	7	3	1	0	30	44	45	51	56	1	In	VDJ
CGGTCCACAAAGCTGGAGGACTCAGCCATGTACTTCTGTGCCAGCATCCCGGAGCGGCCGAACACCGGGGAGCTGTTTTTTGGAGAA	CASIPERPNTGELFF	1	7.412898443291327E-4	45	TCRBV02-01	TCRBV02	TCRBV02-01				01,03	TCRBD02-01	TCRBD02	TCRBD02-01				01,02	TCRBJ02-02*01	TCRBJ02	TCRBJ02-02	01				7	1	6	5	6	0	36	46	52	57	58	1	In	VDJ
NTGTCGGCTGCTCCCTCCCAGACATCTGTGTACTTCTGTGCCAGCAGTATCCGACAGGGGGCCCATTACGAGCAGTACTTCGGGCCG	CASSIRQGAHYEQYF	1	7.412898443291327E-4	45	TCRBV06-05*01	TCRBV06	TCRBV06-05	01				TCRBD01-01*01	TCRBD01	TCRBD01-01	01				TCRBJ02-07*01	TCRBJ02	TCRBJ02-07	01				5	4	2	0	4	4	36	48	52	62	66	1	In	VDJ
NTGAAGATCCAGCCCTCAGAACCCAGGGACTCAGCTGTGTACTTCTGTGCCACCGCCAGGAAGGAAGAGACCCAGTACTTCGGGCCA	CATARKEETQYF	1	7.412898443291327E-4	36	TCRBV12-03/12-04*01	TCRBV12	TCRBV12-03/12-04	01				TCRBD01-01*01	TCRBD01	TCRBD01-01	01				TCRBJ02-05*01	TCRBJ02	TCRBJ02-05	01				10	4	4	4	4	3	45	52	56	60	64	1	In	VDJ
CAGAGCGGGGGGACTCAGCCGTGTATCTCTGTGCCAGCAGCTCTTTACCTTGGGACAGGGGGGTACTATGGCTACACCTTCGGTTCG		1	7.412898443291327E-4	52	TCRBV07-03*01	TCRBV07	TCRBV07-03	01				TCRBD01-01*01	TCRBD01	TCRBD01-01	01				TCRBJ01-02*01	TCRBJ01	TCRBJ01-02	01				4	2	0	1	9	3	29	42	51	62	64	1	Out	VDJ
AGCACCTTGGAGCTGGGGGACTCGGCCCTTTATCTTTGCGCCAGCAGCAGAGGGACAGGGGGGAATTCACCCCTCCACTTTGGGAAC	CASSRGTGGNSPLHF	1	7.412898443291327E-4	45	TCRBV05-01*01	TCRBV05	TCRBV05-01	01				TCRBD01-01*01	TCRBD01	TCRBD01-01	01				TCRBJ01-06*02	TCRBJ01	TCRBJ01-06	02				4	1	0	1	3	7	36	48	51	62	63	1	In	VDJ
CACATCAATTCCCTGGAGCTTGGTGACTCTGCTGTGTATTTCTGTGCCAGCAGTCAATACCACACCGGGGAGCTGTTTTTTGGAGAA	CASSQYHTGELFF	1	7.412898443291327E-4	39	TCRBV03-01/03-02*01	TCRBV03	TCRBV03-01/03-02	01								TCRBD01,TCRBD02	TCRBD01-01,TCRBD02-01		TCRBJ02-02*01	TCRBJ02	TCRBJ02-02	01				2	1	3	7	1	3	42	57	58	60	61	1	In	VDJ
ACTCTGAAGATCCAGCGCACAGAGCAGGAGGACTCGGCCGTGTATCTCTGTGCCAGCAGCCCCCGCTACGAGCAGTACTTCGGGCCG	CASSPRYEQYF	1	7.412898443291327E-4	33	TCRBV07-08*03	TCRBV07	TCRBV07-08	03				TCRBD02-01	TCRBD02	TCRBD02-01				01,02	TCRBJ02-07*01	TCRBJ02	TCRBJ02-07	01				4	0	8	6	2	3	48	61	63	-1	65	1	In	VDJ
CGCACAGAGCAGCGGGACTCGGCCATGTATCGCTGTGCCAGCAGCTTAGTAAACGGGCAGGGATCCTACGAGCAGTACTTCGGGCCG	CASSLVNGQGSYEQYF	1	7.412898443291327E-4	48	TCRBV07-06*01	TCRBV07	TCRBV07-06	01				TCRBD01-01*01	TCRBD01	TCRBD01-01	01				TCRBJ02-07*01	TCRBJ02	TCRBJ02-07	01				1	1	4	3	8	1	33	49	57	62	63	1	In	VDJ
CTGGAGTCGCCCAGCCCCAACCAGACCTCTCTGTACTTCTGTGCCAGCAGCTTGCTCGGAGCTCCCTACGAGCAGTACTTCGGGCCG	CASSLLGAPYEQYF	1	7.412898443291327E-4	42	TCRBV27-01*01	TCRBV27	TCRBV27-01	01				TCRBD02-01*02	TCRBD02	TCRBD02-01	02				TCRBJ02-07*01	TCRBJ02	TCRBJ02-07	01				6	3	10	2	7	2	39	50	57	61	64	1	In	VDJ
TGGAGTCGCCCAGCCCCAACCAGACCTCTCTGTACTTCTGTGCCAGCAGTTTATCAGTCGTAGCGGGACACCATATATTTTGGAGAG		1	7.412898443291327E-4	43	TCRBV27-01*01	TCRBV27	TCRBV27-01	01				TCRBD02-01	TCRBD02	TCRBD02-01				01,02	TCRBJ01-03*01	TCRBJ01	TCRBJ01-03	01				0	0	5	4	5	8	38	55	60	-1	67	1	Out	VDJ
CAGACATCTGTGTACTTCTGTGCCAGCAGATCCCTTGCTCCCTTTGGACAGGGACCTCACTCTGGAAACACCATATATTTTGGAGAG	CASRSLAPFGQGPHSGNTIYF	1	7.412898443291327E-4	63	TCRBV06	TCRBV06				TCRBV06-01,TCRBV06-04,TCRBV06-05,TCRBV06-06		TCRBD01-01*01	TCRBD01	TCRBD01-01	01				TCRBJ01-03*01	TCRBJ01	TCRBJ01-03	01				6	6	1	3	16	0	18	29	45	53	59	1	In	VDJ
CGCACAGAGCAGGAGGACTCGGCCGTGTATCTCTGTGCCAGCAGCTCTACAGGGAACTCTCTTAAAAACACCATATATTTTGGAGAG	CASSSTGNSLKNTIYF	1	7.412898443291327E-4	48	TCRBV07-02	TCRBV07	TCRBV07-02				01,02	TCRBD01-01*01	TCRBD01	TCRBD01-01	01				TCRBJ01-03*01	TCRBJ01	TCRBJ01-03	01				4	11	3	3	2	6	33	46	48	54	65	1	In	VDJ
TCTCTGGAGCTGGGGGACTCAGCTTTGTATTTCTGTGCCAGCAGCGTAGCTCTCTCCAGGACCACCGGGGAGCTGTTTTTTGGAGAA	CASSVALSRTTGELFF	1	7.412898443291327E-4	48	TCRBV09-01*01	TCRBV09	TCRBV09-01	01								TCRBD01,TCRBD02	TCRBD01-01,TCRBD02-01		TCRBJ02-02*01	TCRBJ02	TCRBJ02-02	01				0	0	1	7	9	4	33	49	58	-1	62	1	In	VDJ
ATCCAGCGCACAGAGCAGGGGGACTCGGCCATGTATCTCTGTGCCAGCAGCTACCGGGACGGTAATGAAAAACTGTTTTTTGGCAGT	CASSYRDGNEKLFF	1	7.412898443291327E-4	42	TCRBV07-09*01	TCRBV07	TCRBV07-09	01								TCRBD01,TCRBD02	TCRBD01-01,TCRBD02-01		TCRBJ01-04*01	TCRBJ01	TCRBJ01-04	01				4	2	0	7	3	4	39	52	55	60	62	1	In	VDJ
CTGCTCCCTCCCAAACATCTGTGTACTTCTGTGCCAGCAGTTTTCCCGCGGGACAGGGGCGATAATCAGCCCCAGCATTTTGGTGAT		1	7.412898443291327E-4	52	TCRBV06-02/06-03*01	TCRBV06	TCRBV06-02/06-03	01				TCRBD01-01*01	TCRBD01	TCRBD01-01	01				TCRBJ01-05*01	TCRBJ01	TCRBJ01-05	01				4	4	0	2	7	4	29	42	49	59	63	1	Out	VDJ
ATCCAGCGCACAGAGCGGGGGGACTCAGCCGTGTATCTCTGTGCCAGCAGCCCAGGGCCGAACGTCTATGGCTACACCTTCGGTTCG	CASSPGPNVYGYTF	1	7.412898443291327E-4	42	TCRBV07-03*01	TCRBV07	TCRBV07-03	01				TCRBD01-01*01	TCRBD01	TCRBD01-01	01				TCRBJ01-02*01	TCRBJ01	TCRBJ01-02	01				5	8	4	3	1	4	39	51	52	57	65	1	In	VDJ
GAGTCGCCCAGCCCCAACCAGACCTCTCTGTACTTCTGTGCCAGCAGTTTACGGGACGGGGCTAACTATGGCTACACCTTCGGTTCG	CASSLRDGANYGYTF	1	7.412898443291327E-4	45	TCRBV27-01*01	TCRBV27	TCRBV27-01	01								TCRBD01,TCRBD02	TCRBD01-01,TCRBD02-01		TCRBJ01-02*01	TCRBJ01	TCRBJ01-02	01				2	4	0	7	1	0	36	51	52	57	61	1	In	VDJ
TGGAGCTTGGTGACTCTGCTGTGTATTTCTGTGCCAGCAGCCAAGATTGGTTATTTGGCAGCTAACTATGGCTACACCTTCGGTTCG		1	7.412898443291327E-4	52	TCRBV03-01/03-02*01	TCRBV03	TCRBV03-01/03-02	01				TCRBD01-01*01	TCRBD01	TCRBD01-01	01				TCRBJ01-02*01	TCRBJ01	TCRBJ01-02	01				0	0	4	5	12	0	29	46	58	-1	61	1	Out	VDJ
CTGATTCTGGAGTCCGCCAGCACCAACCAGACATCTATGTACCTCTGTGCCAGCAGTTTGCTAGACTACGAGCAGTACTTCGGGCCG	CASSLLDYEQYF	1	7.412898443291327E-4	36	TCRBV28-01*01	TCRBV28	TCRBV28-01	01				TCRBD02-01	TCRBD02	TCRBD02-01				01,02	TCRBJ02-07*01	TCRBJ02	TCRBJ02-07	01				3	1	4	8	1	3	45	59	60	64	65	1	In	VDJ
GTGACCAGTGCCCATCCTGAAGACAGCAGCTTCTACATCTGCAGTGCTAGAGACGACGGGACAGGACACGAGCAGTACTTCGGGCCG	CSARDDGTGHEQYF	1	7.412898443291327E-4	42	TCRBV20	TCRBV20				TCRBV20-01,TCRBV20-or09_02		TCRBD01-01*01	TCRBD01	TCRBD01-01	01				TCRBJ02-07*01	TCRBJ02	TCRBJ02-07	01				0	2	0	4	4	5	39	53	57	65	67	1	In	VDJ
ATCCTGGAGTCGCCCAGCCCCAACCAGACCTCTCTGTACTTCTGTGCCAGCAGTTTAGGACGAACCTACGAGCAGTTCTTCGGGCCA	CASSLGRTYEQFF	1	7.412898443291327E-4	39	TCRBV27-01*01	TCRBV27	TCRBV27-01	01								TCRBD01,TCRBD02	TCRBD01-01,TCRBD02-01		TCRBJ02-01*01	TCRBJ02	TCRBJ02-01	01				2	8	1	7	0	10	42	-1	57	61	69	1	In	VDJ
CGCACAGAGCGGGGGGACTCAGCCGTGTATCTCTGTGCCAGCAGCTTAACCGGGGGGACCTACACCGGGGAGCTGTTTTTTGGAGAA	CASSLTGGTYTGELFF	1	7.412898443291327E-4	48	TCRBV07-03*01	TCRBV07	TCRBV07-03	01				TCRBD02-01*01	TCRBD02	TCRBD02-01	01				TCRBJ02-02*01	TCRBJ02	TCRBJ02-02	01				0	4	8	1	0	3	33	-1	50	57	61	1	In	VDJ
NNNNTGTCGGCTGCTCCCTCCCAAACATCTGTGTACTTCTGTGCCAGCAGTAACACCGGTAACAATGAAAAACTGTTTTTTGGCAGT	CASSNTGNNEKLFF	1	7.412898443291327E-4	42	TCRBV06-02/06-03*01	TCRBV06	TCRBV06-02/06-03	01								TCRBD01,TCRBD02	TCRBD01-01,TCRBD02-01		TCRBJ01-04*01	TCRBJ01	TCRBJ01-04	01				5	8	3	6	1	5	39	51	52	55	63	1	In	VDJ
ACGATCCAGCGCACAGAGCAGCGGGACTCAGCCATGTATCGCTGTGCCAGCAGTCCCCTCCGAAATGAAAAACTGTTTTTTGGCAGT	CASSPLRNEKLFF	1	7.412898443291327E-4	39	TCRBV07	TCRBV07				TCRBV07-06,TCRBV07-07						TCRBD01,TCRBD02	TCRBD01-01,TCRBD02-01		TCRBJ01-04*01	TCRBJ01	TCRBJ01-04	01				6	0	2	8	8	5	42	53	61	-1	63	1	In	VDJ
AAGATCCGGTCCACAAAGCTGGAGGACTCAGCCATGTACTTCTGTGCCAGCAGGGAACAGGGAATTGGTGGCTACACCTTCGGTTCG	CASREQGIGGYTF	1	7.412898443291327E-4	39	TCRBV02-01	TCRBV02	TCRBV02-01				01,03	TCRBD01-01*01	TCRBD01	TCRBD01-01	01				TCRBJ01-02*01	TCRBJ01	TCRBJ01-02	01				2	6	4	3	0	7	42	-1	57	62	68	1	In	VDJ
NNTGAAGATCCAGCCCTCAGAACCCAGGGACTCAGCTGTGTACTTCTGTGCCGGACGGGACTTAACTATGGCTACACCTTCGGTTCG		1	7.412898443291327E-4	35	TCRBV12-03/12-04*01	TCRBV12	TCRBV12-03/12-04	01				TCRBD02-01	TCRBD02	TCRBD02-01				01,02	TCRBJ01-02*01	TCRBJ01	TCRBJ01-02	01				11	0	0	10	4	1	46	52	56	-1	62	1	Out	VDJ
AGTTCTAAGAAGCTCCTTCTCAGTGACTCTGGCTTCTATCTCTGTGCCTGGAGCTCGGACAGGGGGTACGAGCAGTACTTCGGGCCG	CAWSSDRGYEQYF	1	7.412898443291327E-4	39	TCRBV30-01*01	TCRBV30	TCRBV30-01	01				TCRBD01-01*01	TCRBD01	TCRBD01-01	01				TCRBJ02-07*01	TCRBJ02	TCRBJ02-07	01				3	0	1	1	3	4	42	53	56	-1	66	1	In	VDJ
NTGTCGGCTGCTCCCTCCCAGACATCTGTGTACTTCTGTGCCAGCAGTCTAAACACCGGAGGAGGAAACACCATATATTTTGGAGAG	CASSLNTGGGNTIYF	1	7.412898443291327E-4	45	TCRBV06-05*01	TCRBV06	TCRBV06-05	01				TCRBD02-01*02	TCRBD02	TCRBD02-01	02				TCRBJ01-03*01	TCRBJ01	TCRBJ01-03	01				5	1	10	1	9	4	36	48	57	62	63	1	In	VDJ
GAGTCCGCCAGCACCAACCAGACATCTATGTACCTCTGTGCCAGCAGTTCTCAGACAGGGGGTAGCACTGAAGCTTTCTTTGGACAA	CASSSQTGGSTEAFF	2	0.0014825796886582653	45	TCRBV28-01*01	TCRBV28	TCRBV28-01	01				TCRBD01-01*01	TCRBD01	TCRBD01-01	01				TCRBJ01-01*01	TCRBJ01	TCRBJ01-01	01				4	3	2	1	4	4	36	49	53	62	65	2	In	VDJ
AGTTCTAAGAAGCTCCTTCTCAGTGACTCTGGCTTCTATCTCTGTGCCTGGAGTGTACCCGGTAATGAAAAACTGTTTTTTGGCAGT	CAWSVPGNEKLFF	1	7.412898443291327E-4	39	TCRBV30-01*01	TCRBV30	TCRBV30-01	01				TCRBD02-01	TCRBD02	TCRBD02-01				01,02	TCRBJ01-04*01	TCRBJ01	TCRBJ01-04	01				0	0	8	5	3	4	42	56	59	-1	62	1	In	VDJ
NNNNTGTCGGCTGCTCCCTCCCAGACATCTGTGTACTTCTGTGCCAGCTGTGGGACAGCTTTCAATCAGCCCCAGCATTTTGGTGAT	CASCGTAFNQPQHF	1	7.412898443291327E-4	42	TCRBV06	TCRBV06				TCRBV06-01,TCRBV06-05		TCRBD01-01*01	TCRBD01	TCRBD01-01	01				TCRBJ01-05*01	TCRBJ01	TCRBJ01-05	01				4	4	1	5	0	3	39	-1	52	58	62	1	In	VDJ
ACCCTGAAGATCCAGCGCACAGAGCAGGGGGACTCGGCCATGTATCTCTGTGCCAGCAGCTTGACAGATGGCTACACCTTCGGTTCG	CASSLTDGYTF	1	7.412898443291327E-4	33	TCRBV07-09*01	TCRBV07	TCRBV07-09	01				TCRBD01-01*01	TCRBD01	TCRBD01-01	01				TCRBJ01-02*01	TCRBJ01	TCRBJ01-02	01				3	0	2	5	0	6	48	-1	62	-1	67	1	In	VDJ
ATCCAGCCCTCAGAACCCAGGGACTCAGCTGTGTACTTCTGTGCCAGCAGGGGGGCGCACTCTGGAAACACCATATATTTTGGAGAG	CASRGAHSGNTIYF	1	7.412898443291327E-4	42	TCRBV12	TCRBV12				TCRBV12-03/12-04,TCRBV12-04		TCRBD01-01*01	TCRBD01	TCRBD01-01	01				TCRBJ01-03*01	TCRBJ01	TCRBJ01-03	01				6	3	6	0	0	0	39	-1	50	56	59	1	In	VDJ
ACAGAGCAGCGGGACTCGGCCATGTATCGCTGTGCCAGCAGCTTAGCTGGTGGCCTCTCTGGGGCCAACGTCCTGACTTTCGGGGCC	CASSLAGGLSGANVLTF	1	7.412898443291327E-4	51	TCRBV07-06*01	TCRBV07	TCRBV07-06	01				TCRBD01-01*01	TCRBD01	TCRBD01-01	01				TCRBJ02-06*01	TCRBJ02	TCRBJ02-06	01				0	2	9	0	4	0	30	47	51	54	56	1	In	VDJ
CTGAGGATCCAGCAGGTAGTGCGAGGAGATTCGGCAGCTTATTTCTGTGCCAGCTCTCTACAGAACACTGAAGCTTTCTTTGGACAA	CASSLQNTEAFF	1	7.412898443291327E-4	36	TCRBV18-01*01	TCRBV18	TCRBV18-01	01								TCRBD01,TCRBD02	TCRBD01-01,TCRBD02-01		TCRBJ01-01*01	TCRBJ01	TCRBJ01-01	01				6	0	3	6	3	1	45	56	59	-1	62	1	In	VDJ
GTGACATCGGCCCAAAAGAACCCGACAGCTTTCTATCTCTGTGCCAGTAGTATGGCAGGGGGCTTGAAGACCCAGTACTTCGGGCCA	CASSMAGGLKTQYF	1	7.412898443291327E-4	42	TCRBV19-01*01	TCRBV19	TCRBV19-01	01				TCRBD01-01*01	TCRBD01	TCRBD01-01	01				TCRBJ02-05*01	TCRBJ02	TCRBJ02-05	01				3	4	4	0	2	6	39	53	55	63	67	1	In	VDJ
GCCCATCCTGAAGACAGCAGCTTCTACATCTGCAGTGCTAGAGATTACGGGACAGCTAAAATGAACACTGAAGCTTTCTTTGGACAA	CSARDYGTAKMNTEAFF	1	7.412898443291327E-4	51	TCRBV20	TCRBV20				TCRBV20-01,TCRBV20-or09_02		TCRBD01-01*01	TCRBD01	TCRBD01-01	01				TCRBJ01-01*01	TCRBJ01	TCRBJ01-01	01				0	6	0	5	4	0	30	44	48	55	61	1	In	VDJ
CCCTGGAGCTTGGTGACTCTGCTGTGTATTTCTGTGTCAGCAGCCAAGATGTTAGGGGAGTCGGACTATGGCTACACCTTCGGTTCG		1	7.412898443291327E-4	49	TCRBV03-01/03-02*01	TCRBV03	TCRBV03-01/03-02	01								TCRBD01,TCRBD02	TCRBD01-01,TCRBD02-01		TCRBJ01-02*01	TCRBJ01	TCRBJ01-02	01				0	6	5	2	4	3	32	49	53	58	64	1	Out	VDJ
ACAGTGACCAGTGCCCATCCTGAAGACAGCAGCTTCTACATCTGCAGTCCACGCCCCCCGGGGAGCTACGAGCAGTACTTCGGGCCG	CSPRPPGSYEQYF	1	7.412898443291327E-4	39	TCRBV20	TCRBV20				TCRBV20-01,TCRBV20-or09_02		TCRBD02-01	TCRBD02	TCRBD02-01				01,02	TCRBJ02-07*01	TCRBJ02	TCRBJ02-07	01				8	2	8	3	10	3	42	48	58	63	65	1	In	VDJ
GTGACCAGTGCCCATCCTGAAGACAGCAGCTTCTACATCTGCAGTGCTCGCAAGGGTGGGGGCTGGGAGACCCAGTACTTCGGGCCA	CSARKGGGWETQYF	1	7.412898443291327E-4	42	TCRBV20	TCRBV20				TCRBV20-01,TCRBV20-or09_02		TCRBD01-01*01	TCRBD01	TCRBD01-01	01				TCRBJ02-05*01	TCRBJ02	TCRBJ02-05	01				5	3	6	0	9	5	39	48	57	63	66	1	In	VDJ
ATTCTGGAGTCCGCCAGCACCAACCAGACATCTATGTACCTCTGTGCCAGCAGTTTACCAGGGGTGAAGGAACTGTTTTTTGGCAGT	CASSLPGVKELFF	1	7.412898443291327E-4	39	TCRBV28-01*01	TCRBV28	TCRBV28-01	01				TCRBD01-01*01	TCRBD01	TCRBD01-01	01				TCRBJ01-04*01	TCRBJ01	TCRBJ01-04	01				2	6	4	2	1	12	42	57	58	64	70	1	In	VDJ
CAGCAGGTAGTGCGAGGAGATTCGGCAGCTTATTTCTGTGCCAGCTCACCCGGGACAGGGGGCAACTATGGCTACACCTTCGGTTCG	CASSPGTGGNYGYTF	1	7.412898443291327E-4	45	TCRBV18-01*01	TCRBV18	TCRBV18-01	01				TCRBD01-01*01	TCRBD01	TCRBD01-01	01				TCRBJ01-02*01	TCRBJ01	TCRBJ01-02	01				3	0	0	0	1	2	36	50	51	-1	63	1	In	VDJ
NTGTCGGCTGCTCCCTCCCAAACATCTGTGTACTTCTGTGCCAGCAGTTACGTTGGGACAGGGGCTTACGAGCAGTACTTCGGGCCG	CASSYVGTGAYEQYF	1	7.412898443291327E-4	45	TCRBV06-02/06-03*01	TCRBV06	TCRBV06-02/06-03	01				TCRBD01-01*01	TCRBD01	TCRBD01-01	01				TCRBJ02-07*01	TCRBJ02	TCRBJ02-07	01				2	2	0	2	3	4	36	51	54	64	66	1	In	VDJ
GCCCTGCAGCCAGAAGACTCAGCCCTGTATCTCTGCGCCAGCAGCCATCCCCCACGCGGGGCCGCCTACGAGCAGTACTTCGGGCCG	CASSHPPRGAAYEQYF	1	7.412898443291327E-4	48	TCRBV04-01*01	TCRBV04	TCRBV04-01	01				TCRBD02-01*01	TCRBD02	TCRBD02-01	01				TCRBJ02-07*01	TCRBJ02	TCRBJ02-07	01				3	3	7	3	8	2	33	47	55	61	64	1	In	VDJ
CTGAACTAAACCTGAGCTCTCTGGAGCTGGGGGACTCAGCTTTGTATTTCTGTGCATACCGGCTACTACGAGCAGTACTTCGGGCCG		1	7.412898443291327E-4	31	TCRBV09-01*01	TCRBV09	TCRBV09-01	01								TCRBD01,TCRBD02	TCRBD01-01,TCRBD02-01		TCRBJ02-07*01	TCRBJ02	TCRBJ02-07	01				11	2	9	0	5	3	50	55	60	63	65	1	Out	VDJ
ACAGTGACCAGTGCCCATCCTGAAGACAGCAGCTTCTACATCTGCAGTGCTAGCTGGGGGGCCCAAGATACGCAGTATTTTGGCCCA	CSASWGAQDTQYF	1	7.412898443291327E-4	39	TCRBV20	TCRBV20				TCRBV20-01,TCRBV20-or09_02						TCRBD01,TCRBD02	TCRBD01-01,TCRBD02-01		TCRBJ02-03*01	TCRBJ02	TCRBJ02-03	01				3	3	6	0	3	5	42	53	56	62	65	1	In	VDJ
AGCACCTTGGAGCTGGGGGACTCGGCCCTTTATCTTTGCGCCAGCAGCTTGGGTGCAGGGCACACCGGGGAGCTGTTTTTTGGAGAA	CASSLGAGHTGELFF	1	7.412898443291327E-4	45	TCRBV05-01*01	TCRBV05	TCRBV05-01	01				TCRBD01-01*01	TCRBD01	TCRBD01-01	01				TCRBJ02-02*01	TCRBJ02	TCRBJ02-02	01				0	1	4	3	3	3	36	52	55	60	61	1	In	VDJ
NNNNNNNNCAAGCATTTTCCCTCAACCCTGGAGTCTGCCAGGCCCTTTTGACGGGGGGAGAACACCGGGGAGCTGTTTTTTGGAGAA		1	7.412898443291327E-4	17	TCRBV08-01*01	TCRBV08	TCRBV08-01	01				TCRBD02-01*01	TCRBD02	TCRBD02-01	01				TCRBJ02-02*01	TCRBJ02	TCRBJ02-02	01				42	1	8	1	15	1	64	36	51	58	59	1	Out	VDJ
GGAGCTTGGTGACTCTGCTGTGTATTTCTGTGCCAGCAGCCAAGAAATATTTTCAGGGTCATGAACACTGAAGCTTTCTTTGGACAA		1	7.412898443291327E-4	53	TCRBV03-01/03-02*01	TCRBV03	TCRBV03-01/03-02	01				TCRBD01-01*01	TCRBD01	TCRBD01-01	01				TCRBJ01-01*01	TCRBJ01	TCRBJ01-01	01				0	3	4	3	8	0	28	45	53	58	61	1	Out	VDJ
CTGGGGGACTCAGCTTTGTATTTCTGTGCCAGCAGCCCAGTTTCAGGGAGGGGATCTGCAACTAATGAAAAACTGTTTTTTGGCAGT	CASSPVSGRGSATNEKLFF	1	7.412898443291327E-4	57	TCRBV09-01*01	TCRBV09	TCRBV09-01	01				TCRBD02-01*02	TCRBD02	TCRBD02-01	02				TCRBJ01-04*01	TCRBJ01	TCRBJ01-04	01				4	6	9	0	9	0	24	36	45	52	58	1	In	VDJ
AAGATCCAGCCCTCAGAACCCAGGGACTCAGCTGTGTACTTCTGTGCCAGCACTCCGGACAGGGCTCTTGGCTACACCTTCGGTTCG	CASTPDRALGYTF	1	7.412898443291327E-4	39	TCRBV12-03/12-04*01	TCRBV12	TCRBV12-03/12-04	01				TCRBD01-01*01	TCRBD01	TCRBD01-01	01				TCRBJ01-02*01	TCRBJ01	TCRBJ01-02	01				7	4	1	3	4	7	42	52	56	64	68	1	In	VDJ
ACCCTGGAGTCTGCCAGGCCCTCACATACCTCTCAGTACCTCTGTGCCAGCAGAGATGGAGGATGGGGCGAGCAGTACTTCGGGCCG	CASRDGGWGEQYF	1	7.412898443291327E-4	39	TCRBV25-01*01	TCRBV25	TCRBV25-01	01				TCRBD02-01*02	TCRBD02	TCRBD02-01	02				TCRBJ02-07*01	TCRBJ02	TCRBJ02-07	01				6	6	10	1	4	6	42	53	57	62	68	1	In	VDJ
CAGCGCACAGAGCAGGAGGACTCGGCCGTGTATCTCTGTGCCAGCAGCCGGGACAGGGGTCGGACCTACGAGCAGTACTTCGGGCCG	CASSRDRGRTYEQYF	1	7.412898443291327E-4	45	TCRBV07-02	TCRBV07	TCRBV07-02				01,02	TCRBD01-01*01	TCRBD01	TCRBD01-01	01				TCRBJ02-07*01	TCRBJ02	TCRBJ02-07	01				5	5	0	2	1	2	36	48	49	59	64	1	In	VDJ
CGCACAGAGCGGGGGGACTCAGCCGTGTATCTCTGTGCCAGCAGCCCTAGGGCCGGGACAGGGTACAATGAGCAGTTCTTCGGGCCA	CASSPRAGTGYNEQFF	1	7.412898443291327E-4	48	TCRBV07-03*01	TCRBV07	TCRBV07-03	01				TCRBD01-01*01	TCRBD01	TCRBD01-01	01				TCRBJ02-01*01	TCRBJ02	TCRBJ02-01	01				5	0	0	3	9	4	33	45	54	-1	63	1	In	VDJ
NNNNTGTCGGCTGCTCCCTCCCAAACATCTGTGTACTTCTGTGCCAGCAGGGGGACAGGGAGCACAGATACGCAGTATTTTGGCCCA	CASRGTGSTDTQYF	1	7.412898443291327E-4	42	TCRBV06	TCRBV06				TCRBV06-02/06-03,TCRBV06-02		TCRBD01-01*01	TCRBD01	TCRBD01-01	01				TCRBJ02-03*01	TCRBJ02	TCRBJ02-03	01				6	0	0	3	1	0	39	50	51	-1	60	1	In	VDJ
NTGAAGATCCAGCCCTCAGAACCCAGGGACTCAGCTGTGTACTTCTGTGCCAGCAGTCAAGGTGGGGGAGAGCTGTTTTTTGGAGAA	CASSQGGGELFF	1	7.412898443291327E-4	36	TCRBV12-03/12-04*01	TCRBV12	TCRBV12-03/12-04	01								TCRBD01,TCRBD02	TCRBD01-01,TCRBD02-01		TCRBJ02-02*01	TCRBJ02	TCRBJ02-02	01				5	1	6	1	6	11	45	57	63	68	69	1	In	VDJ
AGGCTGGAGTTGGCTGCTCCCTCCCAGACATCTGTGTACTTCTGTGCCAGCAGCAGGACAGGGGACACTGAAGCTTTCTTTGGACAA	CASSRTGDTEAFF	1	7.412898443291327E-4	39	TCRBV06-06	TCRBV06	TCRBV06-06				01,04	TCRBD01-01*01	TCRBD01	TCRBD01-01	01				TCRBJ01-01*01	TCRBJ01	TCRBJ01-01	01				6	0	1	2	2	3	42	53	55	-1	64	1	In	VDJ
ATCCAGCGCACAGAGCAGGAGGACTCGGCCGTGTATCTCTGTGCCAGCAGCAAAATTACAGTTAACACTGAAGCTTTCTTTGGACAA	CASSKITVNTEAFF	1	7.412898443291327E-4	42	TCRBV07-02	TCRBV07	TCRBV07-02				01,02	TCRBD01-01*01	TCRBD01	TCRBD01-01	01				TCRBJ01-01*01	TCRBJ01	TCRBJ01-01	01				5	2	3	5	6	2	39	51	57	61	63	1	In	VDJ
GAGCTGAATGTGAACGCCTTGGAGCTGGACGACTCGGCCCTGTATCTCTGTGCCAGCAGCTTGGGTGAAAAACTGTTTTTTGGCAGT	CASSLGEKLFF	1	7.412898443291327E-4	33	TCRBV05-04*01	TCRBV05	TCRBV05-04	01											TCRBJ01-04*01	TCRBJ01	TCRBJ01-04	01				0	1	0	0	0	7	48	-1	-1	64	65	1	In	VJ
ATCCAGCGCACAGAGCAGGAGGACTCCGCCGTGTATCTCTGTGCCAGCAGGCTAAACAGGGACCAGGGCGGCTACACCTTCGGTTCG	CASRLNRDQGGYTF	1	7.412898443291327E-4	42	TCRBV07-08	TCRBV07	TCRBV07-08				01,03	TCRBD01-01*01	TCRBD01	TCRBD01-01	01				TCRBJ01-02*01	TCRBJ01	TCRBJ01-02	01				6	8	3	3	5	8	39	50	55	61	69	1	In	VDJ
AGTGCCCATCCTGAAGACAGCAGCTTCTACATCTGCAGTGCTAGAGATTACCGACTAGATTCACGCTATGAGCAGTTCTTCGGGCCA	CSARDYRLDSRYEQFF	1	7.412898443291327E-4	48	TCRBV20	TCRBV20				TCRBV20-01,TCRBV20-or09_02		TCRBD02-01	TCRBD02	TCRBD02-01				01,02	TCRBJ02-01*01	TCRBJ02	TCRBJ02-01	01				0	9	2	8	5	8	33	47	52	58	67	1	In	VDJ
CGCACAGAGCAGGGGGACTCGGCCATGTATCTCTGTGCCAGCAGCCCCCTGGTGGGCAGAGGGCCAGATACGCAGTATTTTGGCCCA	CASSPLVGRGPDTQYF	1	7.412898443291327E-4	48	TCRBV07-09*01	TCRBV07	TCRBV07-09	01				TCRBD02-01*02	TCRBD02	TCRBD02-01	02				TCRBJ02-03*01	TCRBJ02	TCRBJ02-03	01				5	1	11	0	13	4	33	45	58	63	64	1	In	VDJ
CTGAAGATCCAGCGCACAGAGCAGGAGGACTCGGCCGTGTATCTCTGTGCCAGCAGCTTAAGGTCGGGAGCCCAGCATTTTGGTGAT	CASSLRSGAQHF	2	0.0014825796886582653	36	TCRBV07	TCRBV07				TCRBV07-02,TCRBV07-08		TCRBD02-01*02	TCRBD02	TCRBD02-01	02				TCRBJ01-05*01	TCRBJ01	TCRBJ01-05	01				2	0	8	2	4	11	45	60	64	-1	70	2	In	VDJ
TCAAGATCCAGCCTGCAGAGCTTGAGGACTCGGCCGTGTATCTCTGTGCCAGCAGCTTTAAGACACGACGAGCAGTACTTCGGGCCG		1	7.412898443291327E-4	37	TCRBV11	TCRBV11				TCRBV11-02,TCRBV11-03		TCRBD01-01*01	TCRBD01	TCRBD01-01	01				TCRBJ02-07*01	TCRBJ02	TCRBJ02-07	01				3	2	2	6	3	5	44	58	61	65	67	1	Out	VDJ
CAGCGCACAGAGCAGGAGGACTCGGCCGTGTATCTCTGTGCCAGCAGCTTAGCGATCGGGGGCGGGTCACCCCTCCACTTTGGGAAC	CASSLAIGGGSPLHF	1	7.412898443291327E-4	45	TCRBV07-02	TCRBV07	TCRBV07-02				01,02					TCRBD01,TCRBD02	TCRBD01-01,TCRBD02-01		TCRBJ01-06*02	TCRBJ01	TCRBJ01-06	02				0	3	6	0	4	10	36	53	57	63	66	1	In	VDJ
ATCCAGCAGGTAGTGCGAGGAGATTCGGCAGCTTATTTCTGTGCCAGCTCACCTCAGGGGGGTGGCTATACGCAGTATTTTGGCCCA	CASSPQGGGYTQYF	1	7.412898443291327E-4	42	TCRBV18-01*01	TCRBV18	TCRBV18-01	01				TCRBD01-01*01	TCRBD01	TCRBD01-01	01				TCRBJ02-03*01	TCRBJ02	TCRBJ02-03	01				3	6	4	1	1	7	39	53	54	61	67	1	In	VDJ
TGGAGCTGGGGGACTCAGCCCTGTACTTCTGTGCCAGCAGCCCTTCCGGGCCCCTTAGGGGCCGGCACTGAAGCTTTCTTTGGACAA		1	7.412898443291327E-4	52	TCRBV13-01*01	TCRBV13	TCRBV13-01	01				TCRBD01-01*01	TCRBD01	TCRBD01-01	01				TCRBJ01-01*01	TCRBJ01	TCRBJ01-01	01				5	4	5	2	15	4	29	41	56	61	65	1	Out	VDJ
GCAGCAAGAAGACTCAGCTGCGTATCTCTGCACCAGCAGCCGCTGACGCGCCACTTGCTCATGAACACTGAAGCTTTCTTTGGACAA		1	7.412898443291327E-4	53	TCRBV01-01*01	TCRBV01	TCRBV01-01	01								TCRBD01,TCRBD02	TCRBD01-01,TCRBD02-01		TCRBJ01-01*01	TCRBJ01	TCRBJ01-01	01				4	14	2	7	3	0	28	41	44	47	61	1	Out	VDJ
CACATCAATTCCCTGGAGCTTGGTGACTCTGCTGTGTATTTCTGTGCCAGCAGCCGGGGGCAGGGGGCCGAAGCTTTCTTTGGACAA	CASSRGQGAEAFF	1	7.412898443291327E-4	39	TCRBV03-01/03-02*01	TCRBV03	TCRBV03-01/03-02	01				TCRBD01-01*01	TCRBD01	TCRBD01-01	01				TCRBJ01-01*01	TCRBJ01	TCRBJ01-01	01				4	1	4	0	5	8	42	55	60	68	69	1	In	VDJ
TCTAAGAAGCTCCTTCTCAGTGACTCTGGCTTCTATCTCTGTGCCTGGAGTGTAGGGACAGTCTCCTACGAGCAGTACTTCGGGCCG	CAWSVGTVSYEQYF	1	7.412898443291327E-4	42	TCRBV30-01*01	TCRBV30	TCRBV30-01	01				TCRBD01-01*01	TCRBD01	TCRBD01-01	01				TCRBJ02-07*01	TCRBJ02	TCRBJ02-07	01				0	1	0	5	1	0	39	53	54	61	62	1	In	VDJ
AAGATCCAGCGCACAGAGCAGGGGGACTCGGCCATGTATCTCTGTGCCAGCAGCTTAACAGGGACCGGGAAACTGTTTTTTGGCAGT	CASSLTGTGKLFF	1	7.412898443291327E-4	39	TCRBV07-09*01	TCRBV07	TCRBV07-09	01				TCRBD01-01*01	TCRBD01	TCRBD01-01	01				TCRBJ01-04*01	TCRBJ01	TCRBJ01-04	01				2	6	3	3	0	11	42	-1	57	63	69	1	In	VDJ
AGTGCCCATCCTGAAGACAGCAGCTTCTACATCTGCAGTGCTAGGGGGAGGGGCCACGCAACTAATGAAAAACTGTTTTTTGGCAGT	CSARGRGHATNEKLFF	1	7.412898443291327E-4	48	TCRBV20	TCRBV20				TCRBV20-01,TCRBV20-or09_02		TCRBD02-01*02	TCRBD02	TCRBD02-01	02				TCRBJ01-04*01	TCRBJ01	TCRBJ01-04	01				3	6	9	0	1	0	33	44	45	52	58	1	In	VDJ
ACTCTGACTGTGAGCAACATGAGCCCTGAAGACAGCAGCATATATCTCTGCAGCGTGAAGGAGGGGGGTGGCTACACCTTCGGTTCG	CSVKEGGGYTF	1	7.412898443291327E-4	33	TCRBV29-01*01	TCRBV29	TCRBV29-01	01								TCRBD01,TCRBD02	TCRBD01-01,TCRBD02-01		TCRBJ01-02*01	TCRBJ01	TCRBJ01-02	01				6	1	5	1	5	7	48	56	61	67	68	1	In	VDJ
GCCTTGTTGCTGGGGGACTCGGCCCTCTATCTCTGTGCCAGCAGCCCGGAACCGGGCAGGACCAACTATGGCTACACCTTCGGTTCG	CASSPEPGRTNYGYTF	1	7.412898443291327E-4	48	TCRBV05-06*01	TCRBV05	TCRBV05-06	01								TCRBD01,TCRBD02	TCRBD01-01,TCRBD02-01		TCRBJ01-02*01	TCRBJ01	TCRBJ01-02	01				4	1	1	7	13	2	33	45	58	62	63	1	In	VDJ
ATCCAGCGCACAGAGCAGGGGGACTCGGCCATGTATCTCTGTGCCAGCAGCTTAAGGGGGTCCGTCTACGAGCAGTACTTCGGGCCG	CASSLRGSVYEQYF	1	7.412898443291327E-4	42	TCRBV07-09*01	TCRBV07	TCRBV07-09	01				TCRBD01-01*01	TCRBD01	TCRBD01-01	01				TCRBJ02-07*01	TCRBJ02	TCRBJ02-07	01				2	5	5	1	0	3	39	-1	54	60	65	1	In	VDJ
CTCAAGATCCAGCCTGCAAAGCTTGAGGACTCGGCCGTGTATCTCTGTGCCAGCAGACCCCCGTCAGAGACCCAGTACTTCGGGCCA	CASRPPSETQYF	1	7.412898443291327E-4	36	TCRBV11-02*01	TCRBV11	TCRBV11-02	01								TCRBD01,TCRBD02	TCRBD01-01,TCRBD02-01		TCRBJ02-05*01	TCRBJ02	TCRBJ02-05	01				6	7	3	7	0	4	45	-1	56	58	65	1	In	VDJ
ATCCAGCCCTCAGAACCCAGGGACTCAGCTGTGTACTTCTGTGCCAGCAATTTAGCGGGGGGAAAAGAGACCCAGTACTTCGGGCCA	CASNLAGGKETQYF	1	7.412898443291327E-4	42	TCRBV12	TCRBV12				TCRBV12-03/12-04,TCRBV12-04		TCRBD02-01*01	TCRBD02	TCRBD02-01	01				TCRBJ02-05*01	TCRBJ02	TCRBJ02-05	01				0	2	9	1	0	3	39	-1	56	62	64	1	In	VDJ
GAACTAAACCTGAGCTCTCTGGAGCTGGGGGACTCAGCTTTGTATTTCTGTGCCAGCAGCCCCCCCCCTGAAGCTTTCTTTGGACAA	CASSPPPEAFF	1	7.412898443291327E-4	33	TCRBV09-01*01	TCRBV09	TCRBV09-01	01											TCRBJ01-01*01	TCRBJ01	TCRBJ01-01	01				4	7	0	0	0	6	48	-1	-1	60	67	1	In	VJ
ACATCGGCCCAAAAGAACCCGACAGCTTTCTATCTCTGTGCCAGTAGTACCCCGGACGGCGACCACTATGGCTACACCTTCGGTTCG	CASSTPDGDHYGYTF	1	7.412898443291327E-4	45	TCRBV19-01*01	TCRBV19	TCRBV19-01	01								TCRBD01,TCRBD02	TCRBD01-01,TCRBD02-01		TCRBJ01-02*01	TCRBJ01	TCRBJ01-02	01				4	7	1	7	4	3	36	49	53	57	64	1	In	VDJ
CTTCACCTACACGCCCTGCAGCCAGAAGACTCAGCCCTGTATCTCTGCGCCAGCAGCCCGGGGGGGGGTGAGCAGTTCTTCGGGCCA	CASSPGGGEQFF	1	7.412898443291327E-4	36	TCRBV04-01*01	TCRBV04	TCRBV04-01	01				TCRBD02-01*01	TCRBD02	TCRBD02-01	01				TCRBJ02-01*01	TCRBJ02	TCRBJ02-01	01				4	2	8	0	0	9	45	-1	58	66	68	1	In	VDJ
CACATCAATTCCCTGGAGCTTGGTGACTCTGCTGTGTATTTCTGTGCCAGCAGTCAATACCACACCGGAGAGCTGTTTTTTGGAGAA	CASSQYHTGELFF	1	7.412898443291327E-4	39	TCRBV03-01/03-02*01	TCRBV03	TCRBV03-01/03-02	01								TCRBD01,TCRBD02	TCRBD01-01,TCRBD02-01		TCRBJ02-02*01	TCRBJ02	TCRBJ02-02	01				2	0	1	8	9	11	42	57	66	-1	69	1	In	VDJ
ATCCAGCGCACAGAGCAGCGGGACTCGGCCATGTATCGCTGTGCCAGCAGCTTATGGGTGGGAGACACTGAAGCTTTCTTTGGACAA	CASSLWVGDTEAFF	1	7.412898443291327E-4	42	TCRBV07-06*01	TCRBV07	TCRBV07-06	01				TCRBD02-01*02	TCRBD02	TCRBD02-01	02				TCRBJ01-01*01	TCRBJ01	TCRBJ01-01	01				2	0	9	2	5	3	39	54	59	-1	64	1	In	VDJ
GAACCCAGGGACTCAGCTGTATACTTCTGTGCCAGCAGTTTTATCTGGGAGGCGGGGGGGCCCCACAATGAGCAGTTCTTCGGGCCA	CASSFIWEAGGPHNEQFF	1	7.412898443291327E-4	54	TCRBV12	TCRBV12				TCRBV12-03/12-04,TCRBV12-04		TCRBD02-01*01	TCRBD02	TCRBD02-01	01				TCRBJ02-01*01	TCRBJ02	TCRBJ02-01	01				3	4	7	0	10	5	27	41	51	60	64	1	In	VDJ
CAGCCCTCAGAACCCAGGGACTCAGCTGTGTACTTCTGTGCCAGCAGTCGTCCCCAGTGGGTGAACACTGAAGCTTTCTTTGGACAA	CASSRPQWVNTEAFF	1	7.412898443291327E-4	45	TCRBV12	TCRBV12				TCRBV12-03/12-04,TCRBV12-04						TCRBD01,TCRBD02	TCRBD01-01,TCRBD02-01		TCRBJ01-01*01	TCRBJ01	TCRBJ01-01	01				5	0	0	9	10	0	36	48	58	-1	61	1	In	VDJ
ACAGTGACCAGTGCCCATCCTGAAGACAGCAGCTTCTACATCTGCAGTGCTAGATCCAGGGTGAACACTGAAGCTTTCTTTGGACAA	CSARSRVNTEAFF	1	7.412898443291327E-4	39	TCRBV20	TCRBV20				TCRBV20-01,TCRBV20-or09_02		TCRBD01-01*01	TCRBD01	TCRBD01-01	01				TCRBJ01-01*01	TCRBJ01	TCRBJ01-01	01				2	0	4	3	2	0	42	54	56	-1	61	1	In	VDJ
CAGCAGGTAGTGCGAGGAGATTCGGCAGCTTATTTCTGTGCCAGCTCACCACAGAATCAGGGGAACACTGAAGCTTTCTTTGGACAA	CASSPQNQGNTEAFF	1	7.412898443291327E-4	45	TCRBV18-01*01	TCRBV18	TCRBV18-01	01				TCRBD01-01*01	TCRBD01	TCRBD01-01	01				TCRBJ01-01*01	TCRBJ01	TCRBJ01-01	01				1	0	4	3	5	1	36	52	57	-1	62	1	In	VDJ
TCCAGCGCACAGAGCAGGGGGACTCGGCCATGTATCTCTGTGCCAGCAGCTTAGGAGGGGGCGTGGGAAAAACTGTTTTTTGGCAGT		1	7.412898443291327E-4	43	TCRBV07-09*01	TCRBV07	TCRBV07-09	01				TCRBD01-01*01	TCRBD01	TCRBD01-01	01				TCRBJ01-04*01	TCRBJ01	TCRBJ01-04	01				1	4	5	0	1	8	38	54	55	62	66	1	Out	VDJ
AAGATCCGGTCCACAAAGCTGGAGGACTCAGCCATGTACTTCTGTGCCAGCAGGGGACAGGGGGGACAGCCCCAGCATTTTGGTGAT	CASRGQGGQPQHF	1	7.412898443291327E-4	39	TCRBV02-01	TCRBV02	TCRBV02-01				01,03	TCRBD01-01*01	TCRBD01	TCRBD01-01	01				TCRBJ01-05*01	TCRBJ01	TCRBJ01-05	01				6	2	0	1	0	7	42	-1	53	64	66	1	In	VDJ
NNNNNNNCCCTCACGTTGGCGTCTGCTGTACCCTCTCAGACATCTGTGTACTTCTGTGCCAGGGGGAAGACGCAGTACTTCGGGCCG	CARGKTQYF	1	7.412898443291327E-4	27	TCRBV06-04*01	TCRBV06	TCRBV06-04	01								TCRBD01,TCRBD02	TCRBD01-01,TCRBD02-01		TCRBJ02-07*01	TCRBJ02	TCRBJ02-07	01				9	4	0	8	1	9	54	62	63	67	71	1	In	VDJ
ATCCAGCGCACAGAGCGGGGGGACTCAGCCGTGTATCTCTGTGCCAGCAGCTTAGGTGGGCCGTCCTACGAGCAGTACTTCGGGCCG	CASSLGGPSYEQYF	1	7.412898443291327E-4	42	TCRBV07-03*01	TCRBV07	TCRBV07-03	01				TCRBD01-01*01	TCRBD01	TCRBD01-01	01				TCRBJ02-07*01	TCRBJ02	TCRBJ02-07	01				2	2	8	0	3	1	39	54	57	61	63	1	In	VDJ
CCTTCACCTACACGCCCTGCAGCCAGAAGACTCAGCCCTGTATCTCTGCGCCAGCAGCCCGGGGGGGGTGAGCAGTTCTTCGGGCCA		1	7.412898443291327E-4	35	TCRBV04-01*01	TCRBV04	TCRBV04-01	01				TCRBD02-01*01	TCRBD02	TCRBD02-01	01				TCRBJ02-01*01	TCRBJ02	TCRBJ02-01	01				4	1	8	0	0	9	46	-1	59	67	68	1	Out	VDJ
TCCACAAAGCTGGAGGACTCAGCCATGTACTTCTGTGCCAGCAAGGAGTCGGGAGCCGGGCTCTACAATGAGCAGTTCTTCGGGCCA	CASKESGAGLYNEQFF	1	7.412898443291327E-4	48	TCRBV02-01	TCRBV02	TCRBV02-01				01,03	TCRBD02-01*02	TCRBD02	TCRBD02-01	02				TCRBJ02-01*01	TCRBJ02	TCRBJ02-01	01				7	7	8	2	6	3	33	43	49	55	62	1	In	VDJ
CAGCGCACAGAGCAGCGGGACTCAGCCATGTATCGCTGTGCCAGCAGCCGAATGGGCTCGAACATCGGGGAGCTGTTTTTTGGAGAA	CASSRMGSNIGELFF	1	7.412898443291327E-4	45	TCRBV07-07*01	TCRBV07	TCRBV07-07	01				TCRBD01-01*01	TCRBD01	TCRBD01-01	01				TCRBJ02-02*01	TCRBJ02	TCRBJ02-02	01				5	8	8	0	5	7	36	48	53	57	65	1	In	VDJ
ATCCAGCCCTCAGAACCCAGGGACTCAGCTGTGTACTTCTGTGCCAGCAGGTCCCAGGGCGCTAACTATGGCTACACCTTCGGTTCG	CASRSQGANYGYTF	1	7.412898443291327E-4	42	TCRBV12	TCRBV12				TCRBV12-03/12-04,TCRBV12-04		TCRBD01-01*01	TCRBD01	TCRBD01-01	01				TCRBJ01-02*01	TCRBJ01	TCRBJ01-02	01				6	2	4	3	4	0	39	50	54	59	61	1	In	VDJ
CGCACAGAGCAGGGGGACTCGGCCATGTATCTCTGTGCCAGCAGCCCCAGCGAGGGGAGCTTCTACAATGAGCAGTTCTTCGGGCCA	CASSPSEGSFYNEQFF	1	7.412898443291327E-4	48	TCRBV07-09*01	TCRBV07	TCRBV07-09	01								TCRBD01,TCRBD02	TCRBD01-01,TCRBD02-01		TCRBJ02-01*01	TCRBJ02	TCRBJ02-01	01				5	5	5	2	7	3	33	45	52	57	62	1	In	VDJ
CCGCTCAGGCTGGAGTTGGCTGCTCCCTCCCAGACATCTGTGTACTTCTGTGCCAGCAGCGTCACAGATACGCAGTATTTTGGCCCA	CASSVTDTQYF	1	7.412898443291327E-4	33	TCRBV06-06	TCRBV06	TCRBV06-06				01,04	TCRBD02-01	TCRBD02	TCRBD02-01				01,02	TCRBJ02-03*01	TCRBJ02	TCRBJ02-03	01				6	1	8	6	0	2	48	-1	59	61	62	1	In	VDJ
CCCTCAGAACCCAGGGACTCAGCTGTGTATTTTTGTGCTAGTGGTCGGAGCCGGGACAGAAACACCGGGGAGCTGTTTTTTGGAGAA	CASGRSRDRNTGELFF	1	7.412898443291327E-4	48	TCRBV12-05*01	TCRBV12	TCRBV12-05	01				TCRBD01-01*01	TCRBD01	TCRBD01-01	01				TCRBJ02-02*01	TCRBJ02	TCRBJ02-02	01				5	1	0	5	7	2	33	45	52	59	60	1	In	VDJ
NNNNNNNNNNTGTCGGCTGCTCCCTCCCAAACATCTGTGTACTTCTGTGCCACTGCAGGAGCGGGGTACGAGCAGTACTTCGGGCCG	CATAGAGYEQYF	1	7.412898443291327E-4	36	TCRBV06	TCRBV06				TCRBV06-02/06-03,TCRBV06-02		TCRBD02-01*01	TCRBD02	TCRBD02-01	01				TCRBJ02-07*01	TCRBJ02	TCRBJ02-07	01				10	0	6	3	7	4	45	52	59	-1	66	1	In	VDJ
CCCCTCAGGCTGGAGTCAGCTGCTCCCTCTCAGACTTCTGTTTACTTCTGTGCCAGCTGCCAGTCCTACGAGCAGTACTTCGGGCCG	CASCQSYEQYF	1	7.412898443291327E-4	33	TCRBV06-07*01	TCRBV06	TCRBV06-07	01				TCRBD01-01*01	TCRBD01	TCRBD01-01	01				TCRBJ02-07*01	TCRBJ02	TCRBJ02-07	01				8	0	4	5	3	1	48	57	60	-1	63	1	In	VDJ
AAGAAGCTCCTTCTCAGTGACTCTGGCTTCTATCTCTGTGCCTGGAGTGGGGCTGACTTGAGCTCCTACGAGCAGTACTTCGGGCCG	CAWSGADLSSYEQYF	2	0.0014825796886582653	45	TCRBV30-01*01	TCRBV30	TCRBV30-01	01								TCRBD01,TCRBD02	TCRBD01-01,TCRBD02-01		TCRBJ02-07*01	TCRBJ02	TCRBJ02-07	01				1	9	8	0	0	0	36	-1	49	53	62	2	In	VDJ
CTGACAGTGACCAGTGCCCATCCTGAAGACAGCAGCTTCTACATCTGCAGTGCTAGGGACATAAACTACGAGCAGTACTTCGGGCCG	CSARDINYEQYF	1	7.412898443291327E-4	36	TCRBV20	TCRBV20				TCRBV20-01,TCRBV20-or09_02		TCRBD01-01*01	TCRBD01	TCRBD01-01	01				TCRBJ02-07*01	TCRBJ02	TCRBJ02-07	01				3	4	1	6	0	3	45	-1	56	61	65	1	In	VDJ
CAGCGCACAGAGCAGGGGGACTCGGCCATGTATCTCTGTGCCAGCAGCCCCTCCTGGTACTCTGGAAACACCATATATTTTGGAGAG	CASSPSWYSGNTIYF	1	7.412898443291327E-4	45	TCRBV07-09*01	TCRBV07	TCRBV07-09	01								TCRBD01,TCRBD02	TCRBD01-01,TCRBD02-01		TCRBJ01-03*01	TCRBJ01	TCRBJ01-03	01				5	2	0	10	7	0	36	48	55	57	59	1	In	VDJ
CTGCAGCCAGAAGACTCGGCCCTGTATCTCTGTGCCAGCAGCTTCACTAGCGGGGGGGCCTGGGGAGAGACCCAGTACTTCGGGCCA	CASSFTSGGAWGETQYF	1	7.412898443291327E-4	51	TCRBV04-02*01	TCRBV04	TCRBV04-02	01				TCRBD02-01*01	TCRBD02	TCRBD02-01	01				TCRBJ02-05*01	TCRBJ02	TCRBJ02-05	01				5	7	3	0	3	4	30	42	45	58	65	1	In	VDJ
NTGTCGGCTGCTCCCTCCCAGACATCTGTGTACTTCTGTGCCAGCAGTTACTTAAGCATGAGCACAGATACGCAGTATTTTGGCCCA	CASSYLSMSTDTQYF	1	7.412898443291327E-4	45	TCRBV06-05*01	TCRBV06	TCRBV06-05	01				TCRBD02-01	TCRBD02	TCRBD02-01				01,02	TCRBJ02-03*01	TCRBJ02	TCRBJ02-03	01				1	3	6	7	2	0	36	52	54	57	60	1	In	VDJ
ACATCGGCCCAAAAGAACCCGACAGCTTTCTATCTCTGTGCCAGTAGTATAAAGACAGGGGGGGCCGGGGAGCTGTTTTTTGGAGAA	CASSIKTGGAGELFF	1	7.412898443291327E-4	45	TCRBV19-01*01	TCRBV19	TCRBV19-01	01				TCRBD01-01*01	TCRBD01	TCRBD01-01	01				TCRBJ02-02*01	TCRBJ02	TCRBJ02-02	01				2	2	2	1	2	6	36	51	53	62	64	1	In	VDJ
GTGACATCGGCCCAAAAGAACCCGACAGCTTTCTATCTCTGTGCCAGTAGCCGGGGCACAACGGACTACGAGCAGTACTTCGGGCCG	CASSRGTTDYEQYF	1	7.412898443291327E-4	42	TCRBV19-01*01	TCRBV19	TCRBV19-01	01								TCRBD01,TCRBD02	TCRBD01-01,TCRBD02-01		TCRBJ02-07*01	TCRBJ02	TCRBJ02-07	01				6	8	7	0	2	3	39	50	52	57	65	1	In	VDJ
CGCACAGAGCGGGGGGACTCAGCCGTGTATCTCTGTGCCAGCAGCTTAAGGGGGTCGGCGAACACCGGGGAGCTGTTTTTTGGAGAA	CASSLRGSANTGELFF	1	7.412898443291327E-4	48	TCRBV07-03*01	TCRBV07	TCRBV07-03	01								TCRBD01,TCRBD02	TCRBD01-01,TCRBD02-01		TCRBJ02-02*01	TCRBJ02	TCRBJ02-02	01				1	4	6	1	0	0	33	-1	49	54	58	1	In	VDJ
CAGCCCTCAGAACCCAGGGACTCAGCTGTGTACTTCTGTGCCAGCAGACCCCGGGACAGGGAGAACTCTGAAGCTTTCTTTGGACAA	CASRPRDRENSEAFF	2	0.0014825796886582653	45	TCRBV12	TCRBV12				TCRBV12-03/12-04,TCRBV12-04		TCRBD01-01*01	TCRBD01	TCRBD01-01	01				TCRBJ01-01*01	TCRBJ01	TCRBJ01-01	01				6	6	0	3	5	6	36	47	52	61	67	2	In	VDJ
GTGAGCACCTTGGAGCTGGGGGACTCGGCCCTTTATCTTTGCGCCAGCAGCTTGGCTAACCCGAACACTGAAGCTTTCTTTGGACAA	CASSLANPNTEAFF	1	7.412898443291327E-4	42	TCRBV05-01*01	TCRBV05	TCRBV05-01	01				TCRBD02-01	TCRBD02	TCRBD02-01				01,02	TCRBJ01-01*01	TCRBJ01	TCRBJ01-01	01				0	4	4	9	0	1	39	-1	55	58	62	1	In	VDJ
CCCAGCCCCAACCAGACCTCTCTGTACTTCTGTGCCAGCAGTTTATCGTCCCGGGGGGCTTTTAATCAGCCCCAGCATTTTGGTGAT	CASSLSSRGAFNQPQHF	1	7.412898443291327E-4	51	TCRBV27-01*01	TCRBV27	TCRBV27-01	01				TCRBD02-01*01	TCRBD02	TCRBD02-01	01				TCRBJ01-05*01	TCRBJ01	TCRBJ01-05	01				0	5	8	1	4	4	30	47	51	58	63	1	In	VDJ
NNNNTGTCGGCTGCTCCCTCCCAAACATCTGTGTACTTCTGTGCCAGCAGTCTGAGAAGGGGGACCTACGAGCAGTACTTCGGGCCG	CASSLRRGTYEQYF	1	7.412898443291327E-4	42	TCRBV06-02/06-03*01	TCRBV06	TCRBV06-02/06-03	01				TCRBD01-01*01	TCRBD01	TCRBD01-01	01				TCRBJ02-07*01	TCRBJ02	TCRBJ02-07	01				5	1	5	1	6	2	39	51	57	63	64	1	In	VDJ
GAGCTTGAGGAATCGGCCGTGTATCTCTGTGCCAGCAGCTTAGGAGGGGCGGGGACAGGGATCACAGATACGCAGTATTTTGGCCCA	CASSLGGAGTGITDTQYF	1	7.412898443291327E-4	54	TCRBV11-02	TCRBV11	TCRBV11-02				01,03	TCRBD01-01*01	TCRBD01	TCRBD01-01	01				TCRBJ02-03*01	TCRBJ02	TCRBJ02-03	01				1	2	0	3	8	2	27	43	51	60	62	1	In	VDJ
AGTCCACGGAGTCAGGGGACACAGCACTGTATTTCTGTGCCAGCAGCAAAGAAGAACCGTAGCACAGATACGCAGTATTTTGGCCCA		1	7.412898443291327E-4	46	TCRBV21-01*01	TCRBV21	TCRBV21-01	01								TCRBD01,TCRBD02	TCRBD01-01,TCRBD02-01		TCRBJ02-03*01	TCRBJ02	TCRBJ02-03	01				1	5	2	8	2	0	35	51	53	55	60	1	Out	VDJ
TCCCTGGAGCTTGGTGACTCTGCTGTGTATTTCTGTGCCAGCAGCCTCGCCGGACAGGGGCGCAATCAGCCCCAGCATTTTGGTGAT	CASSLAGQGRNQPQHF	1	7.412898443291327E-4	48	TCRBV03-01/03-02*01	TCRBV03	TCRBV03-01/03-02	01				TCRBD01-01*01	TCRBD01	TCRBD01-01	01				TCRBJ01-05*01	TCRBJ01	TCRBJ01-05	01				4	1	1	2	5	2	33	46	51	60	61	1	In	VDJ
ACAGAGCAGGAGGACTCGGCCGTGTATCTCTGTGCCAGCAGCTCCGCAGGGCGAAAGGACGGGGAGCGTGGCTACACCTTCGGTTCG	CASSSAGRKDGERGYTF	1	7.412898443291327E-4	51	TCRBV07-02	TCRBV07	TCRBV07-02				01,02					TCRBD01,TCRBD02	TCRBD01-01,TCRBD02-01		TCRBJ01-02*01	TCRBJ01	TCRBJ01-02	01				4	17	4	3	3	7	30	43	46	51	68	1	In	VDJ
ACCTTGGAGCTGGGGGACTCGGCCCTTTATCTTTGCGCCAGCAGCGTGGGCCCAGCGGGGGCGTCAGGGTCCCAGTACTTCGGGCCA	CASSVGPAGASGSQYF	1	7.412898443291327E-4	48	TCRBV05-01*01	TCRBV05	TCRBV05-01	01				TCRBD02-01*01	TCRBD02	TCRBD02-01	01				TCRBJ02-05*01	TCRBJ02	TCRBJ02-05	01				0	9	6	2	4	9	33	49	53	61	70	1	In	VDJ
NNNNTGTCGGCTGCTCCCTCCCAGACATCTGTGTACTTCTGTGCCAGCAGTTACTCGTCGGACGTTCAGCCCCAGCATTTTGGTGAT	CASSYSSDVQPQHF	1	7.412898443291327E-4	42	TCRBV06-05*01	TCRBV06	TCRBV06-05	01								TCRBD01,TCRBD02	TCRBD01-01,TCRBD02-01		TCRBJ01-05*01	TCRBJ01	TCRBJ01-05	01				0	2	1	7	3	6	39	56	59	63	65	1	In	VDJ
NTGTCGGCTGCTCCCTCCCAAACATCTGTGTACTTCTGTGCCAGCAGTTACGGAAACTCTGGGGCCAACGTCCTGACTTTCGGGGCC	CASSYGNSGANVLTF	1	7.412898443291327E-4	45	TCRBV06-02/06-03*01	TCRBV06	TCRBV06-02/06-03	01								TCRBD01,TCRBD02	TCRBD01-01,TCRBD02-01		TCRBJ02-06*01	TCRBJ02	TCRBJ02-06	01				2	2	1	8	0	0	36	-1	51	54	56	1	In	VDJ
ACTGTGAGCAACATGAGCCCTGAAGACAGCAGCATATATCTCTGCAGCTTCATGACAGGGAGGAATTCACCCCTCCACTTTGGGAAC	CSFMTGRNSPLHF	1	7.412898443291327E-4	39	TCRBV29-01	TCRBV29	TCRBV29-01				01,02,03	TCRBD01-01*01	TCRBD01	TCRBD01-01	01				TCRBJ01-06*02	TCRBJ01	TCRBJ01-06	02				8	3	2	3	5	7	42	48	53	60	63	1	In	VDJ
AATGTGAGCACCTTGGAGCTGGGGGACTCGGCCCTTTATCTTTGCGCCAGCAGCTTTACAGGGAGAGAGACCCAGTACTTCGGGCCA	CASSFTGRETQYF	1	7.412898443291327E-4	39	TCRBV05-01*01	TCRBV05	TCRBV05-01	01				TCRBD01-01*01	TCRBD01	TCRBD01-01	01				TCRBJ02-05*01	TCRBJ02	TCRBJ02-05	01				2	2	3	3	1	4	42	56	57	63	65	1	In	VDJ
ATCCGCTCACCAGGCCTGGGGGACGCAGCCATGTACCTGTGTGCCACCAGCAGAGTGGGCGGCACAGATACGCAGTATTTTGGCCCA	CATSRVGGTDTQYF	1	7.412898443291327E-4	42	TCRBV15-01*02	TCRBV15	TCRBV15-01	02				TCRBD01-01*01	TCRBD01	TCRBD01-01	01				TCRBJ02-03*01	TCRBJ02	TCRBJ02-03	01				1	1	8	0	1	1	39	55	56	60	61	1	In	VDJ
NNNNNNNNNNCATCTTTTCCCCTGACCCTGAAGTCTGCCAGGCCCTTTTGACGGGGGGAGAACACCGGGGAGCTGTTTTTTGGAGAA	GELFF	1	7.412898443291327E-4	15	TCRBV26-01*01	TCRBV26	TCRBV26-01	01				TCRBD02-01*01	TCRBD02	TCRBD02-01	01				TCRBJ02-02*01	TCRBJ02	TCRBJ02-02	01				42	1	8	1	10	1	66	41	51	58	59	1	In	VDJ
GGCGTCTGCTGTACCCTCTCAGACATCTGTGTACTTCTGTGCCAGCAGCTTATATACAGGGTGAACACTGAAGCTTTCTTTGGACAA		2	0.0014825796886582653	44	TCRBV06-04*01	TCRBV06	TCRBV06-04	01				TCRBD01-01*01	TCRBD01	TCRBD01-01	01				TCRBJ01-01*01	TCRBJ01	TCRBJ01-01	01				6	0	3	3	7	0	37	48	55	-1	61	2	Out	VDJ
CAGCCCTCAGAACCCAGGGACTCAGCTGTGTACTTCTGTGCCAGCAGTTTGGAAGGGGGAGCTAACTATGGCTACACCTTCGGTTCG	CASSLEGGANYGYTF	1	7.412898443291327E-4	45	TCRBV12	TCRBV12				TCRBV12-03/12-04,TCRBV12-04		TCRBD01-01*01	TCRBD01	TCRBD01-01	01				TCRBJ01-02*01	TCRBJ01	TCRBJ01-02	01				3	2	5	1	3	0	36	50	53	59	61	1	In	VDJ
GAGTCGCCCAGCCCCAACCAGACCTCTCTGTACTTCTGTGCCAGCAGGGAGTTGGGGACAAGACCCTACGAGCAGTACTTCGGGCCG	CASRELGTRPYEQYF	1	7.412898443291327E-4	45	TCRBV27-01*01	TCRBV27	TCRBV27-01	01				TCRBD01-01*01	TCRBD01	TCRBD01-01	01				TCRBJ02-07*01	TCRBJ02	TCRBJ02-07	01				6	4	0	6	7	2	36	47	54	60	64	1	In	VDJ
NNNNNTGTCGGCTGCTCCCTCCCAAACATCTGTGTACTTCTGTGCCAGCAGTCCCCGAAAGGGATTTAGGGACGGAAGTTTGGACAA		1	7.412898443291327E-4	41	TCRBV06-02/06-03*01	TCRBV06	TCRBV06-02/06-03	01								TCRBD01,TCRBD02	TCRBD01-01,TCRBD02-01		TCRBJ01-01*01	TCRBJ01	TCRBJ01-01	01				5	5	0	7	16	17	40	52	68	73	78	1	Out	VDJ
ATCAATTCCCTGGAGCTTGGTGACTCTGCTGTGTATTTCTGTGCCAGCAGCACCATACTCCCGGGTGAAAAACTGTTTTTTGGCAGT	CASSTILPGEKLFF	1	7.412898443291327E-4	42	TCRBV03-01/03-02*01	TCRBV03	TCRBV03-01/03-02	01				TCRBD02-01	TCRBD02	TCRBD02-01				01,02	TCRBJ01-04*01	TCRBJ01	TCRBJ01-04	01				5	0	8	4	10	7	39	51	61	-1	65	1	In	VDJ
ACCAGTGCCCATCCTGAAGACAGCAGCTTCTACATCTGCAGTGCTAGAGTAGGCCGACGGTTAAACTATGGCTACACCTTCGGTTCG	CSARVGRRLNYGYTF	1	7.412898443291327E-4	45	TCRBV20	TCRBV20				TCRBV20-01,TCRBV20-or09_02						TCRBD01,TCRBD02	TCRBD01-01,TCRBD02-01		TCRBJ01-02*01	TCRBJ01	TCRBJ01-02	01				1	5	2	7	6	2	36	49	55	58	63	1	In	VDJ
TCCCTGGAGCTTGGTGACTCTGCTGTGTATTTCTGTGCCAGCAGCCAAGATGCCGGGTCGAGCTCCTACGAGCAGTACTTCGGGCCG	CASSQDAGSSSYEQYF	1	7.412898443291327E-4	48	TCRBV03-01/03-02*01	TCRBV03	TCRBV03-01/03-02	01				TCRBD02-01	TCRBD02	TCRBD02-01				01,02	TCRBJ02-07*01	TCRBJ02	TCRBJ02-07	01				0	5	8	4	3	0	33	50	53	57	62	1	In	VDJ
CGCACACAGCAGGAGGACTCCGCCGTGTATCTCTGTGCCAGCAGCGCCAGGGCGGGAACAGCAACCTACGAGCAGTACTTCGGGCCG	CASSARAGTATYEQYF	1	7.412898443291327E-4	48	TCRBV07-08	TCRBV07	TCRBV07-08				01,03	TCRBD02-01*02	TCRBD02	TCRBD02-01	02				TCRBJ02-07*01	TCRBJ02	TCRBJ02-07	01				5	7	7	3	6	2	33	45	51	57	64	1	In	VDJ
CAGTCCACGGAGTCAGGGGACACAGCACTGCATTTCTGTGCCAGCAGCAAAGTGGGACAGGGGAAACACGAGCAGTACTTCGGGCCG	CASSKVGQGKHEQYF	1	7.412898443291327E-4	45	TCRBV21-01*01	TCRBV21	TCRBV21-01	01				TCRBD01-01*01	TCRBD01	TCRBD01-01	01				TCRBJ02-07*01	TCRBJ02	TCRBJ02-07	01				1	4	0	2	1	5	36	52	53	63	67	1	In	VDJ
GAGCTGGGGGACTCGGCCCTTTATCTTTGCGCCAGCAGCCGTTCTTCTTCAGCGGGGGGGCCTGAAGATACGCAGTATTTTGGCCCA	CASSRSSSAGGPEDTQYF	1	7.412898443291327E-4	54	TCRBV05-01*01	TCRBV05	TCRBV05-01	01				TCRBD02-01*01	TCRBD02	TCRBD02-01	01				TCRBJ02-03*01	TCRBJ02	TCRBJ02-03	01				4	5	6	0	11	5	27	39	50	60	65	1	In	VDJ
TCGGCTGCTCCCTCCCAGACATCTGTGTACTTCTGTGCCAGCAAACCCTCGCCGGGACAGGTTTACGACGAGCAGTACTTCGGGCCG	CASKPSPGQVYDEQYF	2	0.0014825796886582653	48	TCRBV06	TCRBV06				TCRBV06-01,TCRBV06-05		TCRBD01-01*01	TCRBD01	TCRBD01-01	01				TCRBJ02-07*01	TCRBJ02	TCRBJ02-07	01				7	6	0	4	10	5	33	43	53	61	67	2	In	VDJ
CTGAAGACAGCAGCTTCTACATCTGCAGTGCTAGACTCCGGGACTAGCGATTTGCCGAATCAAATCGCTGAGCAGTTCTTCGGGCCA		1	7.412898443291327E-4	58	TCRBV20	TCRBV20				TCRBV20-01,TCRBV20-or09_02		TCRBD02-01	TCRBD02	TCRBD02-01				01,02	TCRBJ02-01*01	TCRBJ02	TCRBJ02-01	01				2	19	0	6	4	9	23	35	39	49	68	1	Out	VDJ
TCAGGGGACACAGCACTGTATTTCTGTGCCAGCAGCCCGGGACTAGCGGGGATCGCTGGCTCCTACAATGAGCAGTTCTTCGGGCCA	CASSPGLAGIAGSYNEQFF	1	7.412898443291327E-4	57	TCRBV21-01*01	TCRBV21	TCRBV21-01	01				TCRBD02-01*01	TCRBD02	TCRBD02-01	01				TCRBJ02-01*01	TCRBJ02	TCRBJ02-01	01				5	8	0	3	2	0	24	36	38	51	59	1	In	VDJ
CATCAATTCCCTGGAGCTTGGTGACTCTGCTGTGTATTTCTGTGCCAGCAGCCAAGACGGCCGATAACGGCCCAGTACTTCGGGCCA		1	7.412898443291327E-4	41	TCRBV03-01/03-02*01	TCRBV03	TCRBV03-01/03-02	01								TCRBD01,TCRBD02	TCRBD01-01,TCRBD02-01		TCRBJ02-05*01	TCRBJ02	TCRBJ02-05	01				0	9	9	0	1	9	40	57	58	61	70	1	Out	VDJ
AGTTCTAAGAAGCTCCTTCTCAGTGACTCTGGCTTCTATCTCTGTGCCCGGGGAGCCTCCAGTGTAGATACGCAGTATTTTGGCCCA	CARGASSVDTQYF	1	7.412898443291327E-4	39	TCRBV30-01*05	TCRBV30	TCRBV30-01	05				TCRBD01-01*01	TCRBD01	TCRBD01-01	01				TCRBJ02-03*01	TCRBJ02	TCRBJ02-03	01				1	3	4	5	4	5	42	55	59	62	65	1	In	VDJ
AGCTCTCTGGAGCTGGGGGACTCAGCTTTGTATTTCTGTGCCAGCAGCGTAGAAGGTTATCCGAACACTGAAGCTTTCTTTGGACAA	CASSVEGYPNTEAFF	1	7.412898443291327E-4	45	TCRBV09-01*01	TCRBV09	TCRBV09-01	01								TCRBD01,TCRBD02	TCRBD01-01,TCRBD02-01		TCRBJ01-01*01	TCRBJ01	TCRBJ01-01	01				0	6	5	4	1	1	36	52	53	56	62	1	In	VDJ
CCCTGGAGCTTGGTGACTCTGCTGTGTATTTCTGCGTCAGCAGCCAAGATGTTAGGGGAGTCGGACTATGGCTACACCTTCGGTTCG		1	7.412898443291327E-4	49	TCRBV03-01/03-02*01	TCRBV03	TCRBV03-01/03-02	01								TCRBD01,TCRBD02	TCRBD01-01,TCRBD02-01		TCRBJ01-02*01	TCRBJ01	TCRBJ01-02	01				0	6	5	2	4	3	32	49	53	58	64	1	Out	VDJ
CTGGAGTCCGCTACCAGCTCCCAGACATCTGTGTACTTCTGTGCCATCAGTGAGGGGCAGCGGGAGGACGAGCAGTACTTCGGGCCG	CAISEGQREDEQYF	1	7.412898443291327E-4	42	TCRBV10-03*01	TCRBV10	TCRBV10-03	01				TCRBD02-01*02	TCRBD02	TCRBD02-01	02				TCRBJ02-07*01	TCRBJ02	TCRBJ02-07	01				2	0	6	1	4	5	39	54	58	-1	67	1	In	VDJ
CCTTCACCTACACGCCCTGCAGCCAGAAGACTCAGCCCTGTATCTCTGCGCCAGCAGCCCGGGGGGGGTGAGCAGTCCTTCGGGCCA		1	7.412898443291327E-4	35	TCRBV04-01*01	TCRBV04	TCRBV04-01	01				TCRBD02-01*01	TCRBD02	TCRBD02-01	01				TCRBJ02	TCRBJ02				TCRBJ02-01,TCRBJ02-05		4	10	8	0	0	18	46	-1	59	67	77	1	Out	VDJ
CAGCGCACAGAGCAGGAGGACTCGGCCGTGTATCTCTGTGCCAGCAGCCCACATGGGACTAGCGGGGGGACCCAGTACTTCGGGCCA	CASSPHGTSGGTQYF	1	7.412898443291327E-4	45	TCRBV07-02	TCRBV07	TCRBV07-02				01,02	TCRBD02-01*01	TCRBD02	TCRBD02-01	01				TCRBJ02-05*01	TCRBJ02	TCRBJ02-05	01				5	0	0	2	6	7	36	48	54	-1	68	1	In	VDJ
NNNNNNNNNNTGTCGGCTGCTCCCTCCCAAACATCTGTGTACTTCTGTGCCACCGGCATGACTGCAGAGACCCAGTACTTCGGGCCA	CATGMTAETQYF	1	7.412898443291327E-4	36	TCRBV06	TCRBV06				TCRBV06-02/06-03,TCRBV06-02		TCRBD02-01	TCRBD02	TCRBD02-01				01,02	TCRBJ02-05*01	TCRBJ02	TCRBJ02-05	01				10	2	2	10	7	4	45	52	59	63	65	1	In	VDJ
NNNNNNNTGTCGGCTGCTCCCTCCCAGACATCTGTGTACTTCTGTGCCAGCCTAGGGGTTTTAGGCGAAAAACTGTTTTTTGGCAGT	CASLGVLGEKLFF	1	7.412898443291327E-4	39	TCRBV06-05*01	TCRBV06	TCRBV06-05	01				TCRBD01-01*01	TCRBD01	TCRBD01-01	01				TCRBJ01-04*01	TCRBJ01	TCRBJ01-04	01				8	8	5	2	2	8	42	51	53	58	66	1	In	VDJ
NNNNNNNTGTCGGCTGCTCCCTCCCAGACATCTGTGTACTTCTGTGCCAGCAGTTACTCGTATAATTGGCCCCAGCATTTTGGTGAT	CASSYSYNWPQHF	1	7.412898443291327E-4	39	TCRBV06-05*01	TCRBV06	TCRBV06-05	01				TCRBD02-01	TCRBD02	TCRBD02-01				01,02	TCRBJ01-05*01	TCRBJ01	TCRBJ01-05	01				0	6	5	9	1	9	42	59	60	62	68	1	In	VDJ
CTCCCTCCCAAACATCTGTGTACTTCTGTGCCAGCAGTTACCTGGGGTGGTGCTAAAAGTCGGGCCAACGTCCTGACTTTCGGGGCC		1	7.412898443291327E-4	55	TCRBV06-02/06-03*01	TCRBV06	TCRBV06-02/06-03	01								TCRBD01,TCRBD02	TCRBD01-01,TCRBD02-01		TCRBJ02-06*01	TCRBJ02	TCRBJ02-06	01				2	14	6	2	2	5	26	41	43	47	61	1	Out	VDJ
TGGAGCTGGGGGACTCAGCTTTGTATTTCTGTGCCAGCAGCCCGCCCCGAGCGGGGGGGGGCAAAAGAGACCCAGTACTTCGGGCCA		1	7.412898443291327E-4	52	TCRBV09-01*01	TCRBV09	TCRBV09-01	01				TCRBD02-01*01	TCRBD02	TCRBD02-01	01				TCRBJ02-05*01	TCRBJ02	TCRBJ02-05	01				4	5	6	0	8	3	29	41	49	59	64	1	Out	VDJ
GCCTGCAGAGCAGGGGGACTCGGCCGTGTATGTCTGTGCAAGTCGCTTAGGTGGGGAATTAGGGACACTGAAGCTTTCTTTGGACAA		1	7.412898443291327E-4	47	TCRBV12-02*01	TCRBV12	TCRBV12-02	01								TCRBD01,TCRBD02	TCRBD01-01,TCRBD02-01		TCRBJ01-01*01	TCRBJ01	TCRBJ01-01	01				1	7	0	8	3	3	34	50	53	57	64	1	Out	VDJ
AGGCTGGAGTTGGCTGCTCCCTCCCAGACATCTGTGTACTTCTGTGCCAGTCACGGGGGGAATAATGAAAAACTGTTTTTTGGCAGT	CASHGGNNEKLFF	1	7.412898443291327E-4	39	TCRBV06-06	TCRBV06	TCRBV06-06				01,04	TCRBD02-01*01	TCRBD02	TCRBD02-01	01				TCRBJ01-04*01	TCRBJ01	TCRBJ01-04	01				9	2	8	1	3	4	42	50	53	60	62	1	In	VDJ
AAGAACCCGACAGCTTTCTATCTCTGTGCCAGTAGTTGCCCGTCGACAAATCCACAAAGTCGGGCCAACGCCCTGACTTTCGGGGCC	CASSCPSTNPQSRANALTF	1	7.412898443291327E-4	57	TCRBV19-01*01	TCRBV19	TCRBV19-01	01								TCRBD01,TCRBD02	TCRBD01-01,TCRBD02-01		TCRBJ02-06*01	TCRBJ02	TCRBJ02-06	01				5	23	2	6	8	15	24	36	44	48	71	1	In	VDJ
AGTGCCCATCCTGAAGACAGCAGCTTCTACATCTGCAGTGCTTCCCCTTTTCCGACAGGGGGAGGAGAGACCCAGTACTTCGGGCCA	CSASPFPTGGGETQYF	1	7.412898443291327E-4	48	TCRBV20	TCRBV20				TCRBV20-01,TCRBV20-or09_02		TCRBD01-01*01	TCRBD01	TCRBD01-01	01				TCRBJ02-05*01	TCRBJ02	TCRBJ02-05	01				5	3	2	1	11	4	33	42	53	62	65	1	In	VDJ
ATCCAGCAGGTAGTGCGAGGAGATTCGGCAGCTTATTTCTGTGCCAGCTCAGAGGGGACAGGGCTACAGACCCAGTACTTCGGGCCA	CASSEGTGLQTQYF	1	7.412898443291327E-4	42	TCRBV18-01*01	TCRBV18	TCRBV18-01	01				TCRBD01-01*01	TCRBD01	TCRBD01-01	01				TCRBJ02-05*01	TCRBJ02	TCRBJ02-05	01				5	4	0	3	3	6	39	51	54	63	67	1	In	VDJ
TCTGAAGGTGCAGCCTGCAGAACTGGAGGATTCTGGAGTTTATTTCTGTGCCAGCAGCCCCCATACAGGCCCGGTTCCTTTGGCAGT		1	7.412898443291327E-4	35	TCRBV14-01*01	TCRBV14	TCRBV14-01	01				TCRBD01-01*01	TCRBD01	TCRBD01-01	01				TCRBJ01-04*01	TCRBJ01	TCRBJ01-04	01				4	9	3	4	5	20	46	59	64	69	78	1	Out	VDJ
TCTGGAGCTGGGGGACTCAGCTTTGTATTTCTGTGCCAGCAGCCCGCCCCGAGCGGGGGGGCAAAAGAGACCCAGTACTTCGGGCCA		1	7.412898443291327E-4	50	TCRBV09-01*01	TCRBV09	TCRBV09-01	01				TCRBD02-01*01	TCRBD02	TCRBD02-01	01				TCRBJ02-05*01	TCRBJ02	TCRBJ02-05	01				4	3	6	0	8	3	31	43	51	61	64	1	Out	VDJ
TCAATTCCCTGGAGCTTGGTGACTCTGCTGTGTATTTCTGTGCCAGCAGCCAAGAAGTCCAGGGGGGGGGAGGCGTATTTTGGCCCA		1	7.412898443291327E-4	43	TCRBV03-01/03-02*01	TCRBV03	TCRBV03-01/03-02	01								TCRBD01,TCRBD02	TCRBD01-01,TCRBD02-01		TCRBJ02-03*01	TCRBJ02	TCRBJ02-03	01				0	8	4	1	4	14	38	55	59	66	74	1	Out	VDJ
TGAACTAAACCTGAGCTCTCTGGAGCTGGGGGACTCAGCTTTGTATTTCTGTGCCAGCAGCCCCCCCCTGAAGCTTTCTTTGGACAA		1	7.412898443291327E-4	32	TCRBV09-01*01	TCRBV09	TCRBV09-01	01											TCRBJ01-01*01	TCRBJ01	TCRBJ01-01	01				4	6	0	0	0	6	49	-1	-1	61	67	1	Out	VJ
NTGTCGGCTGCTCCCTCCCAAACATCTGTGTACTTCTGTGCCAGCAGTTATCCCACAGGGATGAACACTGAAGCTTTCTTTGGACAA	CASSYPTGMNTEAFF	1	7.412898443291327E-4	45	TCRBV06-02/06-03*01	TCRBV06	TCRBV06-02/06-03	01				TCRBD01-01*01	TCRBD01	TCRBD01-01	01				TCRBJ01-01*01	TCRBJ01	TCRBJ01-01	01				3	1	3	3	4	0	36	50	54	60	61	1	In	VDJ
GTGACATCGGCCCAAAAGAACCCGACAGCTTTCTATCTCTGTGCCAGTAGACAGGCACCGGGCAATCAGCCCCAGCATTTTGGTGAT	CASRQAPGNQPQHF	2	0.0014825796886582653	42	TCRBV19-01*01	TCRBV19	TCRBV19-01	01				TCRBD01-01*01	TCRBD01	TCRBD01-01	01				TCRBJ01-05*01	TCRBJ01	TCRBJ01-05	01				6	6	3	4	0	2	39	-1	50	55	61	2	In	VDJ
TCCCTGGAGCTTGGTGACTCTGCTGTGTATTTCTGTGCCAGCAGCGACGAAGGTCCTGTCATGCAAGATACGCAGTATTTTGGCCCA	CASSDEGPVMQDTQYF	1	7.412898443291327E-4	48	TCRBV03-01/03-02*01	TCRBV03	TCRBV03-01/03-02	01								TCRBD01,TCRBD02	TCRBD01-01,TCRBD02-01		TCRBJ02-03*01	TCRBJ02	TCRBJ02-03	01				5	17	2	7	0	5	33	-1	45	48	65	1	In	VDJ
TGTCCTCAGAACCGGGAGACACGGCACTGTATCTCTGCGCCAGCAGTCAATCTAGGGGGACGGAGCTATGGCTACACCTTCGGTTCG		1	7.412898443291327E-4	46	TCRBV23-01*01	TCRBV23	TCRBV23-01	01				TCRBD01-01*01	TCRBD01	TCRBD01-01	01				TCRBJ01-02*01	TCRBJ01	TCRBJ01-02	01				0	6	5	1	1	4	35	52	53	59	65	1	Out	VDJ
TCGGCCCAAAAGAACCCGACAGCTTTCTATCTCTGTGCCAGTAGTATAGAGCCGGCAGGCCTCGGCACTGAAGCTTTCTTTGGACAA	CASSIEPAGLGTEAFF	1	7.412898443291327E-4	48	TCRBV19-01*01	TCRBV19	TCRBV19-01	01				TCRBD01-01*01	TCRBD01	TCRBD01-01	01				TCRBJ01-01*01	TCRBJ01	TCRBJ01-01	01				0	6	4	4	5	4	33	50	55	59	65	1	In	VDJ
CCTGCAGCCAGAAGACTCGGCCCTGTATCTCTGCGCCAGCAGCCAAGATTAGGCAGGTGTAGCACCGGGGAGCTGTTTTTTGGAGAA		1	7.412898443291327E-4	50	TCRBV04-03*01	TCRBV04	TCRBV04-03	01				TCRBD01-01*01	TCRBD01	TCRBD01-01	01				TCRBJ02-02*01	TCRBJ02	TCRBJ02-02	01				0	5	4	4	5	4	31	48	53	57	62	1	Out	VDJ
CGCTCACCAGGCCTGGGGGACGCAGCCATGTACCTGTGTGCCACCAGCAGAGATCGAGTGTCGGGGAACGGCTACACCTTCGGTTCG	CATSRDRVSGNGYTF	1	7.412898443291327E-4	45	TCRBV15-01*02	TCRBV15	TCRBV15-01	02				TCRBD02-01*01	TCRBD02	TCRBD02-01	01				TCRBJ01-02*01	TCRBJ01	TCRBJ01-02	01				0	3	8	3	8	8	36	53	61	66	69	1	In	VDJ
GCCTTGTTGCTGGGGGACTCGGCCCTGTATCTCTGTGCCAGCAGCTTGGGGACAGTCCGTACTAATGAAAAACTGTTTTTTGGCAGT	CASSLGTVRTNEKLFF	1	7.412898443291327E-4	48	TCRBV05-05*01	TCRBV05	TCRBV05-05	01				TCRBD01-01*01	TCRBD01	TCRBD01-01	01				TCRBJ01-04*01	TCRBJ01	TCRBJ01-04	01				0	5	1	5	0	2	33	-1	49	55	60	1	In	VDJ
TCGGCCCAAAAGAACCCAACAGCTTTCTATCTCTGTGCCAGTACCCGTCAGTGGGGCGGAAACAATCAGCCCCAGCATTTTGGTGAT	CASTRQWGGNNQPQHF	1	7.412898443291327E-4	48	TCRBV19-01*01	TCRBV19	TCRBV19-01	01				TCRBD01-01*01	TCRBD01	TCRBD01-01	01				TCRBJ01-05*01	TCRBJ01	TCRBJ01-05	01				7	5	7	0	9	3	33	43	52	57	62	1	In	VDJ
GTGACCAGTGCCCATCCTGAAGACAGCAGCTTCTACATCTGCAGTGCTAGAGGGACAGGGTATAATTCACCCCTCCACTTTGGGAAC	CSARGTGYNSPLHF	1	7.412898443291327E-4	42	TCRBV20	TCRBV20				TCRBV20-01,TCRBV20-or09_02		TCRBD01-01*01	TCRBD01	TCRBD01-01	01				TCRBJ01-06*02	TCRBJ01	TCRBJ01-06	02				1	0	1	3	0	4	39	-1	52	-1	60	1	In	VDJ
GTGAACGCCTTGTTGCTGGGGGACTCGGCCCTGTATCTCTGTGCCAGCAGCAGACGGGACTACCTCGATACGCAGTATTTTGGCCCA	CASSRRDYLDTQYF	1	7.412898443291327E-4	42	TCRBV05-05*01	TCRBV05	TCRBV05-05	01				TCRBD02-01	TCRBD02	TCRBD02-01				01,02	TCRBJ02-03*01	TCRBJ02	TCRBJ02-03	01				4	4	0	9	4	6	39	51	55	62	66	1	In	VDJ
CGGTCCACAAAGCTGGAGGACTCAGCCATGTACTTCTGTGCCAGCAGTTCCCAATCAGGGGGCAGTTCACCCCTCCACTTTGGGAAC	CASSSQSGGSSPLHF	1	7.412898443291327E-4	45	TCRBV02-01	TCRBV02	TCRBV02-01				01,03	TCRBD01-01*01	TCRBD01	TCRBD01-01	01				TCRBJ01-06*02	TCRBJ01	TCRBJ01-06	02				5	2	4	0	7	9	36	48	55	63	65	1	In	VDJ
TAGTGCGAGGAGATTCGGCAGCTTATTTCTGTGCCAGCTCACCACCGGGGACTAGCGGGGAACACCGGGGAGCTGTTTTTTGGAGAA		1	7.412898443291327E-4	52	TCRBV18-01*01	TCRBV18	TCRBV18-01	01				TCRBD02-01	TCRBD02	TCRBD02-01				01,02	TCRBJ02-02*01	TCRBJ02	TCRBJ02-02	01				0	0	0	4	1	1	29	46	47	-1	59	1	Out	VDJ
ACAGAGCAGGAGGACTCGGCCGTGTATCTCTGTGCCAGCAGCCCTAGGCCGGGGGGAGGTGGCACAGATACGCAGTATTTTGGCCCA	CASSPRPGGGGTDTQYF	1	7.412898443291327E-4	51	TCRBV07-02	TCRBV07	TCRBV07-02				01,02	TCRBD02-01*01	TCRBD02	TCRBD02-01	01				TCRBJ02-03*01	TCRBJ02	TCRBJ02-03	01				5	5	8	1	7	1	30	42	49	56	61	1	In	VDJ
GTGAGCACCTTGGAGCTGGGGGACTCGGCCCTTTATCTTTGCGCCAGCAGCTTGACGGCGGGGTTGACTGAAGCTTTCTTTGGACAA	CASSLTAGLTEAFF	1	7.412898443291327E-4	42	TCRBV05-01*01	TCRBV05	TCRBV05-01	01				TCRBD02-01*01	TCRBD02	TCRBD02-01	01				TCRBJ01-01*01	TCRBJ01	TCRBJ01-01	01				1	3	7	3	3	5	39	54	57	63	66	1	In	VDJ
CCAGCCCATGGAACCCAGGGACTTGGGCCTATATTTCTGTGCCAGCAGCTTTCAGAGGCAGGGGGGTACGAGCAGTACTTCGGGCCG		1	7.412898443291327E-4	44	TCRBV12-01*01	TCRBV12	TCRBV12-01	01				TCRBD01-01*01	TCRBD01	TCRBD01-01	01				TCRBJ02-07*01	TCRBJ02	TCRBJ02-07	01				2	1	4	1	6	4	37	52	58	65	66	1	Out	VDJ
GTGAACGCCTTGTTGCTGGGGGACTCGGCCCTGTATCTCTGTGCCAGCAGCCAGCGCCGGGGACAAGAGACCCAGTACTTCGGGCCA	CASSQRRGQETQYF	1	7.412898443291327E-4	42	TCRBV05-05*01	TCRBV05	TCRBV05-05	01				TCRBD02-01*01	TCRBD02	TCRBD02-01	01				TCRBJ02-05*01	TCRBJ02	TCRBJ02-05	01				4	1	8	3	6	2	39	51	57	62	63	1	In	VDJ
AGCCAGAAGACTCAGCCCTGTATCTCTGCGCCAGCAGCCAAGATTCGGGGTGTAGCGGGGAGAGCAGATACGCAGTATTTTGGCCCA		1	7.412898443291327E-4	55	TCRBV04-01*01	TCRBV04	TCRBV04-01	01				TCRBD02-01*01	TCRBD02	TCRBD02-01	01				TCRBJ02-03*01	TCRBJ02	TCRBJ02-03	01				0	4	5	3	9	4	26	43	52	60	64	1	Out	VDJ
GTGACCAGTGCCCATCCTGAAGACAGCAGCTTCTACATCTGCAGTGCTAGAGGGGCCCAGGTTAACTATGGCTACACCTTCGGTTCG	CSARGAQVNYGYTF	1	7.412898443291327E-4	42	TCRBV20	TCRBV20				TCRBV20-01,TCRBV20-or09_02		TCRBD01-01*01	TCRBD01	TCRBD01-01	01				TCRBJ01-02*01	TCRBJ01	TCRBJ01-02	01				1	1	4	4	5	1	39	52	57	61	62	1	In	VDJ
GCCTTGGAGCTGGACGACTCGGCCCTGTATCTCTGTGCCAGCAGCCCAGGTTTGGCGGGGGGGCCCTATGAGCAGTTCTTCGGGCCA	CASSPGLAGGPYEQFF	1	7.412898443291327E-4	48	TCRBV05-04*01	TCRBV05	TCRBV05-04	01				TCRBD02-01*01	TCRBD02	TCRBD02-01	01				TCRBJ02-01*01	TCRBJ02	TCRBJ02-01	01				4	4	7	0	9	8	33	45	54	63	67	1	In	VDJ
GAGCACCTTGGAGCTGGGGGACTCGGCCCTTTATCTTTGCGCCAGCCCAATAGCGGGAGCTCCTACAATGAGCAGTTCTTCGGGCCA		1	7.412898443291327E-4	44	TCRBV05-01*01	TCRBV05	TCRBV05-01	01				TCRBD02-01*02	TCRBD02	TCRBD02-01	02				TCRBJ02-01*01	TCRBJ02	TCRBJ02-01	01				7	0	5	2	4	0	37	46	50	-1	59	1	Out	VDJ
CTCAGAACCGGGAGACACGGCACTGTATCTCTGCGCCAGCAGTCAATCAGAGACAGGGGATGAACAGATACGCAGTATTTTGGCCCA		1	7.412898443291327E-4	50	TCRBV23-01*01	TCRBV23	TCRBV23-01	01				TCRBD01-01*01	TCRBD01	TCRBD01-01	01				TCRBJ02-03*01	TCRBJ02	TCRBJ02-03	01				0	4	2	2	3	3	31	48	51	59	63	1	Out	VDJ
AAGAAGCTCCTTCTCAGTGACTCTGGCTTCTATCTCTGTGCCTGGAGTTTTTACATCGCAACTAATGAAAAACTGTTTTTTGGCAGT	CAWSFYIATNEKLFF	1	7.412898443291327E-4	45	TCRBV30-01*01	TCRBV30	TCRBV30-01	01				TCRBD01-01*01	TCRBD01	TCRBD01-01	01				TCRBJ01-04*01	TCRBJ01	TCRBJ01-04	01				2	3	3	6	4	0	36	48	52	55	58	1	In	VDJ
CATCGGCCCAAAAGAACCCGACAGCTTTCTATCTCTGTGCCAGTAGCACCGGGACAGTTTAGCAATCAGCCCCAGCATTTTGGTGAT		1	7.412898443291327E-4	46	TCRBV19-01*01	TCRBV19	TCRBV19-01	01				TCRBD01-01*01	TCRBD01	TCRBD01-01	01				TCRBJ01-05*01	TCRBJ01	TCRBJ01-05	01				6	2	0	5	4	0	35	46	50	57	59	1	Out	VDJ
GTGACCAGTGCCCATCCTGAAGACAGCAGCTTCTACATCTGCAGTGCTGAGATTGGACGGTTAGGAGGCACCATATATTTTGGAGAG	CSAEIGRLGGTIYF	1	7.412898443291327E-4	42	TCRBV20	TCRBV20				TCRBV20-01,TCRBV20-or09_02		TCRBD02-01*02	TCRBD02	TCRBD02-01	02				TCRBJ01-03*01	TCRBJ01	TCRBJ01-03	01				5	0	10	1	15	9	39	48	63	-1	68	1	In	VDJ
CTGATCCTGGAGTCGCCCAGCCCCAACCAGACCTCTCTGTACTTCTGTGCCAGCAGTTTACCCAATCAGCCCCAGCATTTTGGTGAT	CASSLPNQPQHF	1	7.412898443291327E-4	36	TCRBV27-01*01	TCRBV27	TCRBV27-01	01											TCRBJ01-05*01	TCRBJ01	TCRBJ01-05	01				2	2	0	0	0	3	45	-1	-1	60	62	1	In	VJ
CCAGGCCTGGGGGACGCAGCCATGTACCTGTGTGCCACCAGCCGCCCAGCACCGGGACAGGGTGCCTACGAGCAGTACTTCGGGCCG	CATSRPAPGQGAYEQYF	1	7.412898443291327E-4	51	TCRBV15-01*02	TCRBV15	TCRBV15-01	02				TCRBD01-01*01	TCRBD01	TCRBD01-01	01				TCRBJ02-07*01	TCRBJ02	TCRBJ02-07	01				5	2	0	3	11	2	30	42	53	62	64	1	In	VDJ
GTGCAGCCTGCAGAACTGGAGGATTCTGGAGTTTATTTCTGTGCCAGCAGCCAAGATTTGGGGGGTTCACCCCTCCACTTTGGGAAC	CASSQDLGGSPLHF	1	7.412898443291327E-4	42	TCRBV14-01*01	TCRBV14	TCRBV14-01	01				TCRBD02-01*01	TCRBD02	TCRBD02-01	01				TCRBJ01-06*02	TCRBJ01	TCRBJ01-06	02				0	0	9	1	3	9	39	56	59	-1	65	1	In	VDJ
GCCCAAAAGAACCCGACAGCTTTCTATCTCTGTGCCAGTCGTAGGGGCCAGGGGAGCTCCTATAATTCACCCCTCCACTTTGGGAAC	CASRRGQGSSYNSPLHF	1	7.412898443291327E-4	51	TCRBV19-01*01	TCRBV19	TCRBV19-01	01				TCRBD01-01*01	TCRBD01	TCRBD01-01	01				TCRBJ01-06*02	TCRBJ01	TCRBJ01-06	02				4	2	4	2	5	0	30	43	48	54	56	1	In	VDJ
AGGATCCAGCAGGTAGTGCGAGGAGATTCGGCAGCTTATTTCTGTGCCAGCTCCGGGGACCGAGGCGGGGAGCTGTTTTTTGGAGAA	CASSGDRGGELFF	1	7.412898443291327E-4	39	TCRBV18-01*01	TCRBV18	TCRBV18-01	01								TCRBD01,TCRBD02	TCRBD01-01,TCRBD02-01		TCRBJ02-02*01	TCRBJ02	TCRBJ02-02	01				6	5	0	7	2	7	42	53	55	60	65	1	In	VDJ
CCCTCAGAACCCAGGGACTCAGCTGTGTACTTCTGTGCCAGCAGTTTCGAAAATGGGGCGAACACCGGGGAGCTGTTTTTTGGAGAA	CASSFENGANTGELFF	1	7.412898443291327E-4	48	TCRBV12	TCRBV12				TCRBV12-03/12-04,TCRBV12-04						TCRBD01,TCRBD02	TCRBD01-01,TCRBD02-01		TCRBJ02-02*01	TCRBJ02	TCRBJ02-02	01				3	0	6	2	7	0	33	47	54	-1	58	1	In	VDJ
AAGATCCGGTCCACAAAGCTGGAGGACTCAGCCATGTACTTCTGTGCCAGCAGTGGGGACAACACCGGGGAGCTGTTTTTTGGAGAA	CASSGDNTGELFF	1	7.412898443291327E-4	39	TCRBV02-01	TCRBV02	TCRBV02-01				01,03					TCRBD01,TCRBD02	TCRBD01-01,TCRBD02-01		TCRBJ02-02*01	TCRBJ02	TCRBJ02-02	01				4	0	0	7	0	2	42	-1	55	-1	60	1	In	VDJ
ACATCGGCCCAAAAGAACCCGACAGCTTTCTATCTCTGTGCCAGTAGTATAGGCGGACAGGGCAATCAGCCCCAGCATTTTGGTGAT	CASSIGGQGNQPQHF	1	7.412898443291327E-4	45	TCRBV19-01*01	TCRBV19	TCRBV19-01	01				TCRBD01-01*01	TCRBD01	TCRBD01-01	01				TCRBJ01-05*01	TCRBJ01	TCRBJ01-05	01				1	0	1	4	2	2	36	52	54	-1	61	1	In	VDJ
NNNNNNNNTGTCGGCTGCTCCCTCCCAGACATCTGTGTACTTCTGTGCCCTACTCGGGTCTCTGGAAACACCATATATTTTGGAGAG		1	7.412898443291327E-4	38	TCRBV06-05*01	TCRBV06	TCRBV06-05	01				TCRBD02-01	TCRBD02	TCRBD02-01				01,02	TCRBJ01-03*01	TCRBJ01	TCRBJ01-03	01				11	1	8	4	5	0	43	49	54	58	59	1	Out	VDJ
GTGACATCGGCCCAAAAGAACCCGACAGCTTTCTATCTCTGTGCCAGTAGCACCGGGCAGTTTTACACTGAAGCTTTCTTTGGACAA	CASSTGQFYTEAFF	1	7.412898443291327E-4	42	TCRBV19-01*01	TCRBV19	TCRBV19-01	01								TCRBD01,TCRBD02	TCRBD01-01,TCRBD02-01		TCRBJ01-01*01	TCRBJ01	TCRBJ01-01	01				6	6	8	0	4	3	39	50	54	58	64	1	In	VDJ
NCTTGGAGATCCAGTCCACGGAGTCAGGGGACACAGCACTGTATTTCTGTGCCAGCAGCAAAAAGAAACACCATATATTTTGGAGAG		1	7.412898443291327E-4	34	TCRBV21-01*01	TCRBV21	TCRBV21-01	01											TCRBJ01-03*01	TCRBJ01	TCRBJ01-03	01				2	2	0	0	0	5	47	-1	-1	62	64	1	Out	VJ
TTGGAGCTGGGGGACTCAGCCCTGTACTTCTGTGCCAGCAGCCTAACGGCAGGGGGCTCCTATAATTCACCCCTCCACTTTGGGAAC	CASSLTAGGSYNSPLHF	1	7.412898443291327E-4	51	TCRBV13-01*01	TCRBV13	TCRBV13-01	01				TCRBD01-01*01	TCRBD01	TCRBD01-01	01				TCRBJ01-06*02	TCRBJ01	TCRBJ01-06	02				5	0	4	1	7	0	30	42	49	-1	56	1	In	VDJ
GTGAGCACCTTGGAGCTGGGGGACTCGGCCCTTTATCTTTGCGCCAGCAGCTTGGATCCAGTAGTGAATGAGCAGTTCTTCGGGCCA	CASSLDPVVNEQFF	1	7.412898443291327E-4	42	TCRBV05-01*01	TCRBV05	TCRBV05-01	01								TCRBD01,TCRBD02	TCRBD01-01,TCRBD02-01		TCRBJ02-01*01	TCRBJ02	TCRBJ02-01	01				0	5	4	5	3	7	39	55	58	61	66	1	In	VDJ
AAGAAGCTCCTTCTCAGTGACTCTGGCTTCTATCTCTGTGCCTGGAGCATACAGGGGGCCCGCACAGATACGCAGTATTTTGGCCCA	CAWSIQGARTDTQYF	1	7.412898443291327E-4	45	TCRBV30-01*01	TCRBV30	TCRBV30-01	01				TCRBD01-01*01	TCRBD01	TCRBD01-01	01				TCRBJ02-03*01	TCRBJ02	TCRBJ02-03	01				3	2	3	0	3	1	36	47	50	59	61	1	In	VDJ
ACATCGGCCCAAAAGAACCCGACAGCTTTCTATCTCTGTGCCAGTAGCCGGACAGGGGTTGGGACCGGGGAGCTGTTTTTTGGAGAA	CASSRTGVGTGELFF	1	7.412898443291327E-4	45	TCRBV19-01*01	TCRBV19	TCRBV19-01	01				TCRBD01-01*01	TCRBD01	TCRBD01-01	01				TCRBJ02-02*01	TCRBJ02	TCRBJ02-02	01				6	5	1	2	2	5	36	47	49	58	63	1	In	VDJ
GATCCAGCCTGCAGAGCTTGGGGACTCGGCCGTGTATCTCTGTGCCAGCAGGGGGACAGGGGGTACACTGAAGCTTTCTTTGGACAA		1	7.412898443291327E-4	41	TCRBV11-03*01	TCRBV11	TCRBV11-03	01				TCRBD01-01*01	TCRBD01	TCRBD01-01	01				TCRBJ01-01*01	TCRBJ01	TCRBJ01-01	01				6	1	0	1	1	3	40	51	52	63	64	1	Out	VDJ
CACGCCCTGCAGCCAGAAGACTCAGCCCTGTATCTCTGCGCCAGCAGCACCCAAAGGTTTTTGAACACTGAAGCTTTCTTTGGACAA	CASSTQRFLNTEAFF	1	7.412898443291327E-4	45	TCRBV04-01*01	TCRBV04	TCRBV04-01	01								TCRBD01,TCRBD02	TCRBD01-01,TCRBD02-01		TCRBJ01-01*01	TCRBJ01	TCRBJ01-01	01				5	4	5	4	6	0	36	48	54	57	61	1	In	VDJ
CAGCCCTCAGAACCCAGGGACTCAGCTGTGTACTTCTGTGCCAGCAGTCCAGGGTGGAGTAGCAATCAGCCCCAGCATTTTGGTGAT	CASSPGWSSNQPQHF	1	7.412898443291327E-4	45	TCRBV12	TCRBV12				TCRBV12-03/12-04,TCRBV12-04		TCRBD01-01*01	TCRBD01	TCRBD01-01	01				TCRBJ01-05*01	TCRBJ01	TCRBJ01-05	01				5	5	4	3	1	0	36	48	49	54	59	1	In	VDJ
NCTCTGAAGATCCGGTCCACAAAGCTGGAGGACTCAGCCATGTACTTCTGTGCCAGCCGAAACAGGTGGGGCTACACCTTCGGTTCG	CASRNRWGYTF	1	7.412898443291327E-4	33	TCRBV02-01	TCRBV02	TCRBV02-01				01,03	TCRBD01-01*01	TCRBD01	TCRBD01-01	01				TCRBJ01-02*01	TCRBJ01	TCRBJ01-02	01				8	3	3	4	4	8	48	57	61	66	69	1	In	VDJ
CCTTGGAGCTGGGGGACTCGGCCCTTTATCTTTGCGCCAGCAGCTTGTCACTACCGGGCAGGGCTTCAGCCCCAGCATTTTGGTGAT		1	7.412898443291327E-4	49	TCRBV05-01*01	TCRBV05	TCRBV05-01	01				TCRBD01-01*01	TCRBD01	TCRBD01-01	01				TCRBJ01-05*01	TCRBJ01	TCRBJ01-05	01				1	2	4	3	11	6	32	47	58	63	65	1	Out	VDJ
CCGCTACCAGCTCCCAGACATCTGTGTACTTCTGTGCCATCCCGCTAATTCGCAGTGTAGGGCAATCAGCCCCAGCATTTTGGTGAT		1	7.412898443291327E-4	49	TCRBV10-03*01	TCRBV10	TCRBV10-03	01								TCRBD01,TCRBD02	TCRBD01-01,TCRBD02-01		TCRBJ01-05*01	TCRBJ01	TCRBJ01-05	01				8	6	4	5	11	2	32	41	52	55	61	1	Out	VDJ
CAGCCTGCAGAGCTTGGGGACTCGGCCATGTATCTCTGTGCCAGCAGCTTCGGGGGACAGGGCGTTGACATTCAGTACTTCGGCGCC	CASSFGGQGVDIQYF	1	7.412898443291327E-4	45	TCRBV11-01*01	TCRBV11	TCRBV11-01	01				TCRBD01-01*01	TCRBD01	TCRBD01-01	01				TCRBJ02-04*01	TCRBJ02	TCRBJ02-04	01				3	5	0	3	3	8	36	50	53	62	67	1	In	VDJ
CAGTGCCCATCCTGAAGACAGCAGCTTCTACATCTGCAGTGCTAGAGATCCGAGACTGCTTCCAATTCACCCCTCCACTTTGGGAAC		1	7.412898443291327E-4	47	TCRBV20	TCRBV20				TCRBV20-01,TCRBV20-or09_02		TCRBD02-01	TCRBD02	TCRBD02-01				01,02	TCRBJ01-06*02	TCRBJ01	TCRBJ01-06	02				0	6	2	10	5	7	34	48	53	57	63	1	Out	VDJ
GTGAACGCCTTGGAGCTGGACGACTCGGCCCTGTATCTCTGTGCCAGCAGCTTGAAAGGTATAAGGACTGAAGCTTTCTTTGGACAA	CASSLKGIRTEAFF	1	7.412898443291327E-4	42	TCRBV05-04*01	TCRBV05	TCRBV05-04	01								TCRBD01,TCRBD02	TCRBD01-01,TCRBD02-01		TCRBJ01-01*01	TCRBJ01	TCRBJ01-01	01				1	7	5	4	2	5	39	54	56	59	66	1	In	VDJ
GTGACCAGTGCCCATCCTGAAGACAGCAGCTTCTACATCTGCAGTGCTAGAGATCCTGGGGGGAGGAGTGGCTACACCTTCGGTTCG	CSARDPGGRSGYTF	1	7.412898443291327E-4	42	TCRBV20	TCRBV20				TCRBV20-01,TCRBV20-or09_02		TCRBD02-01	TCRBD02	TCRBD02-01				01,02	TCRBJ01-02*01	TCRBJ01	TCRBJ01-02	01				0	5	9	1	4	7	39	53	57	63	68	1	In	VDJ
GAATGTGAGCACCTTGGAGCTGGGGGACTCGGCCCTTTATCTTTGCGCCAGCAGCCCATTTGACTCGACGAGCAGTACTTCGGGCCG		1	7.412898443291327E-4	38	TCRBV05-01*01	TCRBV05	TCRBV05-01	01				TCRBD02-01	TCRBD02	TCRBD02-01				01,02	TCRBJ02-07*01	TCRBJ02	TCRBJ02-07	01				4	2	2	10	6	5	43	55	61	65	67	1	Out	VDJ
CTAAACCTGAGCTCTCTGGAGCTGGGGGACTCAGCTTTGTATTTCTGTGCCAGCAGATCCGACGGCAACACCATATATTTTGGAGAG	CASRSDGNTIYF	1	7.412898443291327E-4	36	TCRBV09-01*01	TCRBV09	TCRBV09-01	01								TCRBD01,TCRBD02	TCRBD01-01,TCRBD02-01		TCRBJ01-03*01	TCRBJ01	TCRBJ01-03	01				5	3	2	7	4	7	45	56	60	63	66	1	In	VDJ
CCAGCCCTCAGAACCCAGGGACTCAGCTGTGTACTTCTGTGCCAGCAGTCCGTAGCGGGGAAATACAATGAGCAGTTCTTCGGGCCA		1	7.412898443291327E-4	44	TCRBV12	TCRBV12				TCRBV12-03/12-04,TCRBV12-04		TCRBD02-01*01	TCRBD02	TCRBD02-01	01				TCRBJ02-01*01	TCRBJ02	TCRBJ02-01	01				5	3	5	3	3	4	37	49	52	60	63	1	Out	VDJ
CAGCCTGCAGAACTGGAGGATTCTGGAGTTTATTTCTGTGCCAGCAGCCAAGAGAGCGGGGGGGCTCGGGAGCAGTTCTTCGGGCCA	CASSQESGGAREQFF	1	7.412898443291327E-4	45	TCRBV14-01*01	TCRBV14	TCRBV14-01	01				TCRBD02-01*01	TCRBD02	TCRBD02-01	01				TCRBJ02-01*01	TCRBJ02	TCRBJ02-01	01				0	5	6	0	1	10	36	53	54	64	69	1	In	VDJ
CACGGAGTCAGGGGACACAGCACTGTATTTCTGTGCCAGCAGCAAGTGACTAGCGGTTCTAGCACAGATACGCAGTATTTTGGCCCA		1	7.412898443291327E-4	50	TCRBV21-01*01	TCRBV21	TCRBV21-01	01				TCRBD02-01	TCRBD02	TCRBD02-01				01,02	TCRBJ02-03*01	TCRBJ02	TCRBJ02-03	01				3	4	2	5	2	0	31	45	47	56	60	1	Out	VDJ
CACCTACACGCCCTGCAGCCAGAAGACTCAGCCCTGTATCTCTGCGCCAGCAAGACAGGGATGGACACTGAAGCTTTCTTTGGACAA	CASKTGMDTEAFF	1	7.412898443291327E-4	39	TCRBV04-01*01	TCRBV04	TCRBV04-01	01				TCRBD01-01*01	TCRBD01	TCRBD01-01	01				TCRBJ01-01*01	TCRBJ01	TCRBJ01-01	01				7	4	2	3	1	3	42	52	53	60	64	1	In	VDJ
GCCTTGTTGCTGGGGGACTCGGCCCTCTATCTCTGTGCCAGCAGCTTGGTCGGGACAGGGCCCCCCTACGAGCAGTACTTCGGGCCG	CASSLVGTGPPYEQYF	1	7.412898443291327E-4	48	TCRBV05-06*01	TCRBV05	TCRBV05-06	01				TCRBD01-01*01	TCRBD01	TCRBD01-01	01				TCRBJ02-07*01	TCRBJ02	TCRBJ02-07	01				0	4	0	3	2	2	33	49	51	60	64	1	In	VDJ
CTGATTCTGGAGTCCGCCAGCACCAACCAGACATCTATGTACCTCTGTGCCAGCAGTCTACTCGATTCACCCCTCCACTTTGGGAAC	CASSLLDSPLHF	1	7.412898443291327E-4	36	TCRBV28-01*01	TCRBV28	TCRBV28-01	01				TCRBD02-01	TCRBD02	TCRBD02-01				01,02	TCRBJ01-06*02	TCRBJ01	TCRBJ01-06	02				5	2	3	10	2	8	45	57	59	62	64	1	In	VDJ
GTGAACGCCTTGGAGCTGGACGACTCGGCCCTGTATCTCTGTGCCAGCAGCTGGCGGCAGGGACAAGAGACCCAGTACTTCGGGCCA	CASSWRQGQETQYF	1	7.412898443291327E-4	42	TCRBV05-04*01	TCRBV05	TCRBV05-04	01				TCRBD01-01*01	TCRBD01	TCRBD01-01	01				TCRBJ02-05*01	TCRBJ02	TCRBJ02-05	01				3	1	4	3	5	2	39	52	57	62	63	1	In	VDJ
NTGTCGGCTGCTCCCTCCCAAACATCTGTGTACTTCTGTGCCAGCAGTCGACCCTTCGACAGGGGGCAGCGAGCTTTCTTTGGACAA	CASSRPFDRGQRAFF	1	7.412898443291327E-4	45	TCRBV06-02/06-03*01	TCRBV06	TCRBV06-02/06-03	01				TCRBD01-01*01	TCRBD01	TCRBD01-01	01				TCRBJ01-01*01	TCRBJ01	TCRBJ01-01	01				5	4	2	0	9	10	36	48	57	67	71	1	In	VDJ
CTGATCCTGGAGTCGCCCAGCCCCAACCAGACCTCTCTGTACTTCTGTGCCAGCAGTTTACCGAGTGGGCCCCAGCATTTTGGTGAT	CASSLPSGPQHF	1	7.412898443291327E-4	36	TCRBV27-01*01	TCRBV27	TCRBV27-01	01				TCRBD02-01*02	TCRBD02	TCRBD02-01	02				TCRBJ01-05*01	TCRBJ01	TCRBJ01-05	01				2	3	11	2	2	9	45	60	62	65	68	1	In	VDJ
CAGTCCACGGAGTCAGGGGACACAGCACTGTATTTCTGTGCCAGCAGGGTTAACAGGGATAGCAATCAGCCCCAGCATTTTGGTGAT	CASRVNRDSNQPQHF	1	7.412898443291327E-4	45	TCRBV21-01*01	TCRBV21	TCRBV21-01	01				TCRBD01-01*01	TCRBD01	TCRBD01-01	01				TCRBJ01-05*01	TCRBJ01	TCRBJ01-05	01				6	1	3	3	5	0	36	47	52	58	59	1	In	VDJ
CTGAAGATCCGGTCCACAAAGCTGGAGGACTCAGCCATGTACTTCTGTGCCAGCTCCTCCCAGGGGTACGAGCAGTACTTCGGGCCG	CASSSQGYEQYF	1	7.412898443291327E-4	36	TCRBV02-01	TCRBV02	TCRBV02-01				01,03	TCRBD01-01*01	TCRBD01	TCRBD01-01	01				TCRBJ02-07*01	TCRBJ02	TCRBJ02-07	01				8	0	4	2	6	4	45	54	60	-1	66	1	In	VDJ
NNNNTGTCGGCTGCTCCCTCCCAAACATCTGTGTACTTCTGTGCCAGCAGCCCCACACAGGGTCATCAGCCCCAGCATTTTGGTGAT	CASSPTQGHQPQHF	1	7.412898443291327E-4	42	TCRBV06-02*02	TCRBV06	TCRBV06-02	02				TCRBD01-01*01	TCRBD01	TCRBD01-01	01				TCRBJ01-05*01	TCRBJ01	TCRBJ01-05	01				1	2	3	3	3	5	39	53	56	62	64	1	In	VDJ
ACATCGGCCCAAAAGAACCCGACAGCTTTCTATCTCTGTGCCAGTAGTATAATAGCGGGGGGACGAAATGAGCAGTTCTTCGGGCCA	CASSIIAGGRNEQFF	1	7.412898443291327E-4	45	TCRBV19-01*01	TCRBV19	TCRBV19-01	01				TCRBD02-01*01	TCRBD02	TCRBD02-01	01				TCRBJ02-01*01	TCRBJ02	TCRBJ02-01	01				2	4	5	1	1	7	36	51	52	62	66	1	In	VDJ
AATGTGAGCACCTTGGAGCTGGGGGACTCGGCCCTTTATCTTTGCGCCAGCAGCTTGTATACACTAGAGACCCAGTACTTCGGGCCA	CASSLYTLETQYF	1	7.412898443291327E-4	39	TCRBV05-01*01	TCRBV05	TCRBV05-01	01								TCRBD01,TCRBD02	TCRBD01-01,TCRBD02-01		TCRBJ02-05*01	TCRBJ02	TCRBJ02-05	01				1	2	3	6	3	4	42	57	60	63	65	1	In	VDJ
ACAGAGCAGGGGGACTCGGCCATGTATCTCTGTGCCAGCAGCTTACTACTAGCGGGGGGACCCACCGGGGAGCTGTTTTTTGGAGAA	CASSLLLAGGPTGELFF	1	7.412898443291327E-4	51	TCRBV07-09*01	TCRBV07	TCRBV07-09	01				TCRBD02-01*01	TCRBD02	TCRBD02-01	01				TCRBJ02-02*01	TCRBJ02	TCRBJ02-02	01				2	3	3	1	2	4	30	45	47	59	62	1	In	VDJ
CTGCTGTACCCTCTCAGACATCTGTGTACTTCTGTGCCAGCAACCGATCCGGGACATAGAAACACCGGGGAGCTGTTTTTTGGAGAA		1	7.412898443291327E-4	49	TCRBV06-04*01	TCRBV06	TCRBV06-04	01				TCRBD01-01*01	TCRBD01	TCRBD01-01	01				TCRBJ02-02*01	TCRBJ02	TCRBJ02-02	01				7	4	0	6	8	2	32	42	50	56	60	1	Out	VDJ
CACCTACACACCCTGCAGCCAGAAGACTCGGCCCTGTATCTCTGTGCCAGCAGCCCGACAGCTTACACTGAAGCTTTCTTTGGACAA	CASSPTAYTEAFF	1	7.412898443291327E-4	39	TCRBV04-02*01	TCRBV04	TCRBV04-02	01				TCRBD01-01*01	TCRBD01	TCRBD01-01	01				TCRBJ01-01*01	TCRBJ01	TCRBJ01-01	01				4	3	2	5	1	3	42	55	56	61	64	1	In	VDJ
CAGCGCACAGAGCAGGAGGACTCGGCCGTGTATCTCTGTGCCAGCAGCTACCGCGGGGCCCAGGGTGAAAAACTGTTTTTTGGCAGT	CASSYRGAQGEKLFF	1	7.412898443291327E-4	45	TCRBV07-02	TCRBV07	TCRBV07-02				01,02	TCRBD02-01*01	TCRBD02	TCRBD02-01	01				TCRBJ01-04*01	TCRBJ01	TCRBJ01-04	01				4	7	7	3	3	7	36	49	52	58	65	1	In	VDJ
TCAATTCCCTGGAGCTTGGTGACTCTGCTGTGTATTTCTGTGCCAGCAGCAAATTGGCTCGTGTTAGACGAGCAGTACTTCGGGCCG		1	7.412898443291327E-4	43	TCRBV03-01/03-02*01	TCRBV03	TCRBV03-01/03-02	01								TCRBD01,TCRBD02	TCRBD01-01,TCRBD02-01		TCRBJ02-07*01	TCRBJ02	TCRBJ02-07	01				5	9	9	0	5	5	38	50	55	58	67	1	Out	VDJ
AGTGCCCATCCTGAAGACAGCAGCTTCTACATCTGCAGTGCTAGAGATCATTTGACAGGGAGGAATTCACCCCTCCACTTTGGGAAC	CSARDHLTGRNSPLHF	1	7.412898443291327E-4	48	TCRBV20	TCRBV20				TCRBV20-01,TCRBV20-or09_02		TCRBD01-01*01	TCRBD01	TCRBD01-01	01				TCRBJ01-06*02	TCRBJ01	TCRBJ01-06	02				0	3	2	3	6	7	33	47	53	60	63	1	In	VDJ
CAGCGCACAGAGCAGCGGGACTCGGCCATGTATCGCTGTGCCAGCAGCCTCAGCGAGGGACAGGGCACTGAAGCTTTCTTTGGACAA	CASSLSEGQGTEAFF	1	7.412898443291327E-4	45	TCRBV07-06*01	TCRBV07	TCRBV07-06	01				TCRBD01-01*01	TCRBD01	TCRBD01-01	01				TCRBJ01-01*01	TCRBJ01	TCRBJ01-01	01				5	0	0	3	8	4	36	48	56	-1	65	1	In	VDJ
CCTTGTTGCTAGGGGACTCGGCCCTCTATCTCTGTGCCAGCAGCTTGCGGGGGCTTCGGGAGCAATCAGCCCCAGCATTTTGGTGAT		1	7.412898443291327E-4	49	TCRBV05-07*01	TCRBV05	TCRBV05-07	01								TCRBD01,TCRBD02	TCRBD01-01,TCRBD02-01		TCRBJ01-05*01	TCRBJ01	TCRBJ01-05	01				1	6	6	0	1	1	32	47	48	54	60	1	Out	VDJ
NNNNNNNNNNTGTCGGCTGCTCCCTCCCAGACATCTGTGTACTTCTGTGCCAGCAAGACAGGGGTTGGTGGCTACACCTTCGGTTCG	CASKTGVGGYTF	1	7.412898443291327E-4	36	TCRBV06-05*01	TCRBV06	TCRBV06-05	01				TCRBD01-01*01	TCRBD01	TCRBD01-01	01				TCRBJ01-02*01	TCRBJ01	TCRBJ01-02	01				7	4	2	2	1	7	45	55	56	64	68	1	In	VDJ
TCCACAAAGCTGGAGGACTCAGCCATGTACTTCTGTGCCAGCAGTGAAGGGCTAGCGGTAGCCAAAAACATTCAGTACTTCGGCGCC	CASSEGLAVAKNIQYF	1	7.412898443291327E-4	48	TCRBV02-01	TCRBV02	TCRBV02-01				01,03	TCRBD02-01	TCRBD02	TCRBD02-01				01,02	TCRBJ02-04*01	TCRBJ02	TCRBJ02-04	01				1	1	4	5	2	0	33	49	51	58	59	1	In	VDJ
TCCAGCGCACAGAGCGGGGGGACTCAGCCGTGTATCTCTGTGCCAGCAGCTTAAAACAGGGGAAAGGATGAGCAGTTCTTCGGGCCA		1	7.412898443291327E-4	43	TCRBV07-03*01	TCRBV07	TCRBV07-03	01				TCRBD01-01*01	TCRBD01	TCRBD01-01	01				TCRBJ02-01*01	TCRBJ02	TCRBJ02-01	01				1	5	3	2	1	8	38	54	55	62	67	1	Out	VDJ
CTGGGGGACTCGGCCCTGTATCTCTGTGCCAGCAGCTCTTCGATACAGAAAACCAAGACAGGGCAAGAGACCCAGTACTTCGGGCCA	CASSSSIQKTKTGQETQYF	1	7.412898443291327E-4	57	TCRBV05-05*01	TCRBV05	TCRBV05-05	01				TCRBD01-01*01	TCRBD01	TCRBD01-01	01				TCRBJ02-05*01	TCRBJ02	TCRBJ02-05	01				3	0	2	3	19	2	24	37	56	-1	63	1	In	VDJ
AGTGCCCATCCTGAAGACAGCAGCTTCTACATCTGCAGTGCTAGAGACTACTCAACAGGGGTTGGCACTGAAGCTTTCTTTGGACAA	CSARDYSTGVGTEAFF	1	7.412898443291327E-4	48	TCRBV20	TCRBV20				TCRBV20-01,TCRBV20-or09_02		TCRBD01-01*01	TCRBD01	TCRBD01-01	01				TCRBJ01-01*01	TCRBJ01	TCRBJ01-01	01				0	4	3	2	7	4	33	47	54	61	65	1	In	VDJ
CAGCCTGCAGAGCTTGAGGACTCGGCCGTGTATCTCTGTGCCAGCAGCTTCGGGGACAGGGACGCTGAAAAACTGTTTTTTGGCAGT	CASSFGDRDAEKLFF	1	7.412898443291327E-4	45	TCRBV11	TCRBV11				TCRBV11-02,TCRBV11-03		TCRBD01-01*01	TCRBD01	TCRBD01-01	01				TCRBJ01-04*01	TCRBJ01	TCRBJ01-04	01				3	4	0	3	2	7	36	50	52	61	65	1	In	VDJ
ACTCTGGAGTCTGCTGCCTCCTCCCAGACATCTGTATATTTCTGCGCCAGCAGTAGGGACCGATCCAATGAGCAGTTCTTCGGGCCA	CASSRDRSNEQFF	1	7.412898443291327E-4	39	TCRBV10-01*01	TCRBV10	TCRBV10-01	01								TCRBD01,TCRBD02	TCRBD01-01,TCRBD02-01		TCRBJ02-01*01	TCRBJ02	TCRBJ02-01	01				5	5	0	7	1	6	42	54	55	60	65	1	In	VDJ
ATCCTGGAGTCGCCCAGCCCCAACCAGACCTCTCTGTACTTCTGTGCCAGCAGCCACAGGGATCTGGATACGCAGTATTTTGGCCCA	CASSHRDLDTQYF	1	7.412898443291327E-4	39	TCRBV27-01*01	TCRBV27	TCRBV27-01	01				TCRBD01-01*01	TCRBD01	TCRBD01-01	01				TCRBJ02-03*01	TCRBJ02	TCRBJ02-03	01				6	5	3	3	2	6	42	53	55	61	66	1	In	VDJ
CTGCAGCCAGAAGACTCAGCCCTGTATCTCTGCGCCAGCAGCCCCTCCCCCACGATGAGGAGCAATCAGCCCCAGCATTTTGGTGAT	CASSPSPTMRSNQPQHF	1	7.412898443291327E-4	51	TCRBV04-01*01	TCRBV04	TCRBV04-01	01				TCRBD02-01*02	TCRBD02	TCRBD02-01	02				TCRBJ01-05*01	TCRBJ01	TCRBJ01-05	01				4	0	11	1	13	1	30	43	56	-1	60	1	In	VDJ
GCCCTCAGAACCCAGGGACTCAGCTGTGTACTTCTGTGCCAGCAGTTTAGCACGGAATAAAGCAATCAGCCCCAGCATTTTGGTGAT		1	7.412898443291327E-4	47	TCRBV12	TCRBV12				TCRBV12-03/12-04,TCRBV12-04						TCRBD01,TCRBD02	TCRBD01-01,TCRBD02-01		TCRBJ01-05*01	TCRBJ01	TCRBJ01-05	01				0	4	1	8	2	1	34	51	53	56	60	1	Out	VDJ
NNNNNNNTGTCGGCTGCTCCCTCCCAGACATCTGTGTACTTCTGTGCCAGTCATGAACGGGAGTTCTACGAGCAGTACTTCGGGCCG	CASHEREFYEQYF	1	7.412898443291327E-4	39	TCRBV06-05*01	TCRBV06	TCRBV06-05	01				TCRBD02-01*02	TCRBD02	TCRBD02-01	02				TCRBJ02-07*01	TCRBJ02	TCRBJ02-07	01				9	2	8	2	7	3	42	50	57	63	65	1	In	VDJ
ATCCAGCGCACAGAGCAGGAGGACTCCGCCGTGTATCTCTGTGCCAGCAGCCTTACCGGGACCCACTACGAGCAGTACTTCGGGCCG	CASSLTGTHYEQYF	1	7.412898443291327E-4	42	TCRBV07-08*03	TCRBV07	TCRBV07-08	03								TCRBD01,TCRBD02	TCRBD01-01,TCRBD02-01		TCRBJ02-07*01	TCRBJ02	TCRBJ02-07	01				4	3	0	7	5	3	39	52	57	62	65	1	In	VDJ
CAGCCTGCAGAACTGGAGGATTCTGGAGTTTATTTCTGTGCCAGCAGCCAGAAACAGGGGAGAACAGATACGCAGTATTTTGGCCCA	CASSQKQGRTDTQYF	1	7.412898443291327E-4	45	TCRBV14-01*01	TCRBV14	TCRBV14-01	01				TCRBD01-01*01	TCRBD01	TCRBD01-01	01				TCRBJ02-03*01	TCRBJ02	TCRBJ02-03	01				3	3	3	2	3	3	36	50	53	60	63	1	In	VDJ
GTGACATCGGCCCAAAAGAACCCGACAGCTTTCTATCTCTGTGCCAGTAGTACTCAACGGGTCACCGGGGAGCTGTTTTTTGGAGAA	CASSTQRVTGELFF	1	7.412898443291327E-4	42	TCRBV19-01*01	TCRBV19	TCRBV19-01	01				TCRBD02-01	TCRBD02	TCRBD02-01				01,02	TCRBJ02-02*01	TCRBJ02	TCRBJ02-02	01				4	1	8	4	5	4	39	52	57	61	62	1	In	VDJ
ATCCAGCCTGCAGAGCTTGAGGACTCGGCCGTGTATCTCTGTGCCAGCCATCCGAGGGCCGAGTTCTATGGCTACACCTTCGGTTCG	CASHPRAEFYGYTF	1	7.412898443291327E-4	42	TCRBV11	TCRBV11				TCRBV11-02,TCRBV11-03		TCRBD02-01*02	TCRBD02	TCRBD02-01	02				TCRBJ01-02*01	TCRBJ01	TCRBJ01-02	01				8	7	11	0	5	4	39	48	53	58	65	1	In	VDJ
AGCTCTCTGGAGCTGGGGGACTCAGCTTTGTATTTCTGTGCCAGCAGCGTAGTTCCAGGGGGTAACTATGGCTACACCTTCGGTTCG	CASSVVPGGNYGYTF	1	7.412898443291327E-4	45	TCRBV09-01*01	TCRBV09	TCRBV09-01	01				TCRBD01-01*01	TCRBD01	TCRBD01-01	01				TCRBJ01-02*01	TCRBJ01	TCRBJ01-02	01				0	0	4	1	3	1	36	52	55	-1	62	1	In	VDJ
CTGACTGTGAGCAACATGAGCCCTGAAGACAGCAGCATATATCTCTGCAGCGTTGCCCCCAGCACAGATACGCAGTATTTTGGCCCA	CSVAPSTDTQYF	1	7.412898443291327E-4	36	TCRBV29-01	TCRBV29	TCRBV29-01				01,02								TCRBJ02-03*01	TCRBJ02	TCRBJ02-03	01				4	5	0	0	0	0	45	-1	-1	55	60	1	In	VJ
GCCTGCAGAGCTTGAGGACTCGGCCGTGTATCTCTGTGCCAGCAGCTCAGGCGACAGGGGGCTAACACTGAAGCTTTCTTTGGACAA		1	7.412898443291327E-4	47	TCRBV11	TCRBV11				TCRBV11-02,TCRBV11-03		TCRBD01-01*01	TCRBD01	TCRBD01-01	01				TCRBJ01-01*01	TCRBJ01	TCRBJ01-01	01				4	1	2	0	5	2	34	47	52	62	63	1	Out	VDJ
CACTCTGGAGTCCGCTACCAGCTCCCAGACATCTGTGTACTTCTGTGCCATCAGTGTTCTCATAACACTGAAGCTTTCTTTGGACAA		1	7.412898443291327E-4	38	TCRBV10-03*01	TCRBV10	TCRBV10-03	01								TCRBD01,TCRBD02	TCRBD01-01,TCRBD02-01		TCRBJ01-01*01	TCRBJ01	TCRBJ01-01	01				4	1	4	6	4	2	43	56	60	62	63	1	Out	VDJ
CCAGTCCACGGAGTCAGGGGACACAGCACTGTATTTCTGTGCCAGCAGCTCCCACAGGGGAGCAATCAGCCCCAGCATTTTGGTGAT		1	7.412898443291327E-4	44	TCRBV21-01*01	TCRBV21	TCRBV21-01	01				TCRBD01-01*01	TCRBD01	TCRBD01-01	01				TCRBJ01-05*01	TCRBJ01	TCRBJ01-05	01				5	0	3	2	4	1	37	49	53	-1	60	1	Out	VDJ
CGCTCACCAGGCCTGGGGGACGCAGCCATGTACCTGTGTGCCACCAGCAGAGAGTCCCCGGGGGACTACGAGCAGTACTTCGGGCCG	CATSRESPGDYEQYF	1	7.412898443291327E-4	45	TCRBV15-01*02	TCRBV15	TCRBV15-01	02				TCRBD02-01*01	TCRBD02	TCRBD02-01	01				TCRBJ02-07*01	TCRBJ02	TCRBJ02-07	01				0	1	8	2	5	3	36	53	58	64	65	1	In	VDJ
CAGCCTGCAGAGCTTGGGGACTCGGCCGTGTATCTCTGTGCCAGCAGCTCGGGGGGCTCTGGGGCCAACGTCCTGACTTTCGGGGCC	CASSSGGSGANVLTF	1	7.412898443291327E-4	45	TCRBV11-03*01	TCRBV11	TCRBV11-03	01				TCRBD02-01*01	TCRBD02	TCRBD02-01	01				TCRBJ02-06*01	TCRBJ02	TCRBJ02-06	01				4	0	8	1	0	0	36	-1	49	-1	56	1	In	VDJ
ACAGTGACCAGTGCCCATCCTGAAGACAGCAGCTTCTACATCTGCAGTGCTAGGGAGCTTCTTAATGAAAAACTGTTTTTTGGCAGT	CSARELLNEKLFF	1	7.412898443291327E-4	39	TCRBV20	TCRBV20				TCRBV20-01,TCRBV20-or09_02		TCRBD02-01*02	TCRBD02	TCRBD02-01	02				TCRBJ01-04*01	TCRBJ01	TCRBJ01-04	01				3	5	10	2	0	4	42	-1	53	57	62	1	In	VDJ
TGACATCGGCCCAAAAGAACCCGACAGCTTTCTATCTCTGTGCCAGTTGACAGGGGCCCGCCCAGCTATGGCTACACCTTCGGTTCG		1	7.412898443291327E-4	43	TCRBV19-01*01	TCRBV19	TCRBV19-01	01				TCRBD01-01*01	TCRBD01	TCRBD01-01	01				TCRBJ01-02*01	TCRBJ01	TCRBJ01-02	01				8	9	2	2	1	4	38	47	48	56	65	1	Out	VDJ
GTGAGCACCTTGGAGCTGGGGGACTCGGCCCTTTATCTTTGCGCCAGCAGCTTGGATTTAGGGTCGGATGGCTACACCTTCGGTTCG	CASSLDLGSDGYTF	1	7.412898443291327E-4	42	TCRBV05-01*01	TCRBV05	TCRBV05-01	01								TCRBD01,TCRBD02	TCRBD01-01,TCRBD02-01		TCRBJ01-02*01	TCRBJ01	TCRBJ01-02	01				0	4	5	3	4	6	39	55	59	63	67	1	In	VDJ
GTCCTCAGAACCGGGAGACACGGCACTGTATCTCTGCGCCAGCACTGCGGCCCCCAGGAGGGGGAAGAGACCCAGTACTTCGGGCCA		1	7.412898443291327E-4	47	TCRBV23-01*01	TCRBV23	TCRBV23-01	01								TCRBD01,TCRBD02	TCRBD01-01,TCRBD02-01		TCRBJ02-05*01	TCRBJ02	TCRBJ02-05	01				7	0	5	1	14	3	34	44	58	-1	64	1	Out	VDJ
TCCACGGAGTCAGGGGACACAGCACTGTATTTCTGTGCCAGCAGCAAGAGAACTAGCAGGGGGCTTCAGCCCCAGCATTTTGGTGAT	CASSKRTSRGLQPQHF	1	7.412898443291327E-4	48	TCRBV21-01*01	TCRBV21	TCRBV21-01	01				TCRBD01-01*01	TCRBD01	TCRBD01-01	01				TCRBJ01-05*01	TCRBJ01	TCRBJ01-05	01				3	1	4	0	9	6	33	47	56	64	65	1	In	VDJ
CTGAATGTGAACGCCTTGTTGCTGGGGGACTCGGCCCTCTATTTCTGTGCCAGCAGCTCCGGGACAGATGGCTACACCTTCGGTTCG	CASSSGTDGYTF	1	7.412898443291327E-4	36	TCRBV05-06*01	TCRBV05	TCRBV05-06	01				TCRBD01-01*01	TCRBD01	TCRBD01-01	01				TCRBJ01-02*01	TCRBJ01	TCRBJ01-02	01				3	0	0	5	2	6	45	58	60	-1	67	1	In	VDJ
CTGATCCTGGAGTCGCCCAGCCCCAACCAGACCTCTCTGTACTTCTGTGCCAGCAGTAACCCAGGGGGCGAGCAGTACTTCGGGCCG	CASSNPGGEQYF	1	7.412898443291327E-4	36	TCRBV27-01*01	TCRBV27	TCRBV27-01	01				TCRBD01-01*01	TCRBD01	TCRBD01-01	01				TCRBJ02-07*01	TCRBJ02	TCRBJ02-07	01				5	0	4	1	4	6	45	57	61	-1	68	1	In	VDJ
CGCACAGAGCAGGAGGACTCGGCCGTGTATCTCTGTGCCAGCAGCTGGCAGGGCGGGAAAACCTCCTACGAGCAGTACTTCGGGCCG	CASSWQGGKTSYEQYF	1	7.412898443291327E-4	48	TCRBV07-02	TCRBV07	TCRBV07-02				01,02	TCRBD02-01*02	TCRBD02	TCRBD02-01	02				TCRBJ02-07*01	TCRBJ02	TCRBJ02-07	01				4	4	7	3	6	0	33	46	52	58	62	1	In	VDJ
CAGCCCTCAGAACCCAGGGACTCAGCTGTGTACTTCTGTGCCAGCACCACACGGGGGGGGGCTGGAAACACCATATATTTTGGAGAG	CASTTRGGAGNTIYF	1	7.412898443291327E-4	45	TCRBV12	TCRBV12				TCRBV12-03/12-04,TCRBV12-04		TCRBD02-01*01	TCRBD02	TCRBD02-01	01				TCRBJ01-03*01	TCRBJ01	TCRBJ01-03	01				7	2	8	0	5	2	36	46	51	59	61	1	In	VDJ
CTGGAGTCGCCCAGCCCCAACCAGACCTCTCTGTACTTCTGTGCCAGCAGCTACAGACGAGATGGAAACACCATATATTTTGGAGAG	CASSYRRDGNTIYF	1	7.412898443291327E-4	42	TCRBV27-01*01	TCRBV27	TCRBV27-01	01				TCRBD01-01*01	TCRBD01	TCRBD01-01	01				TCRBJ01-03*01	TCRBJ01	TCRBJ01-03	01				6	6	3	5	2	3	39	50	52	56	62	1	In	VDJ
CTGACAGTGACCAGTGCCCATCCTGAAGACAGCAGCTTCTACATCTGCAGTGCTAGACGAGGGAGCACTGAAGCTTTCTTTGGACAA	CSARRGSTEAFF	1	7.412898443291327E-4	36	TCRBV20	TCRBV20				TCRBV20-01,TCRBV20-or09_02		TCRBD02-01*02	TCRBD02	TCRBD02-01	02				TCRBJ01-01*01	TCRBJ01	TCRBJ01-01	01				2	0	9	2	3	4	45	57	60	-1	65	1	In	VDJ
NNNNNNNNNNTGTCGGCTGCTCCCTCCCAGACATCTGTGTACTTCTGTGCCAGCAGTGCAGGTTTTCAGCCCCAGCATTTTGGTGAT	CASSAGFQPQHF	1	7.412898443291327E-4	36	TCRBV06	TCRBV06				TCRBV06-01,TCRBV06-05		TCRBD01-01*01	TCRBD01	TCRBD01-01	01				TCRBJ01-05*01	TCRBJ01	TCRBJ01-05	01				4	3	4	4	0	6	45	-1	58	62	65	1	In	VDJ
CAGCCTGCAGAACTGGAGGATTCTGGAGTTTATTTCTGTGCCAGCAGCCAAGAAAACAGGGGTTCAGTTGGCTACACCTTCGGTTCG	CASSQENRGSVGYTF	1	7.412898443291327E-4	45	TCRBV14-01*01	TCRBV14	TCRBV14-01	01				TCRBD01-01*01	TCRBD01	TCRBD01-01	01				TCRBJ01-02*01	TCRBJ01	TCRBJ01-02	01				0	6	3	2	2	7	36	53	55	62	68	1	In	VDJ
AGTCTGCTGCCTCCTCCCAGACATCTGTATATTTCTGCGCCAGCAGATGTAGGGCTCATATGGGGCTATGGCTACACCTTCGGTTCG		1	7.412898443291327E-4	46	TCRBV10-01	TCRBV10	TCRBV10-01				01,03					TCRBD01,TCRBD02	TCRBD01-01,TCRBD02-01		TCRBJ01-02*01	TCRBJ01	TCRBJ01-02	01				6	11	5	3	4	4	35	46	50	54	65	1	Out	VDJ
CTGGAGTCCGCCAGCACCAACCAGACATCTATGTACCTCTGTGCCAGCAGTTTATCGCCGGGACTTTCACCCCTCCACTTTGGGAAC	CASSLSPGLSPLHF	1	7.412898443291327E-4	42	TCRBV28-01*01	TCRBV28	TCRBV28-01	01				TCRBD02-01	TCRBD02	TCRBD02-01				01,02	TCRBJ01-06*02	TCRBJ01	TCRBJ01-06	02				1	0	0	10	4	9	39	55	59	-1	65	1	In	VDJ
CGCACAGAGCAGGAGGACTCGGCCGTGTATCTCTGTGCCAGCAGCTTAAGTTTATCGGCCGGGGGTTCACCCCTCCACTTTGGGAAC	CASSLSLSAGGSPLHF	1	7.412898443291327E-4	48	TCRBV07-02	TCRBV07	TCRBV07-02				01,02	TCRBD02-01*01	TCRBD02	TCRBD02-01	01				TCRBJ01-06*02	TCRBJ01	TCRBJ01-06	02				2	0	8	2	11	9	33	48	59	-1	65	1	In	VDJ
ATCCTGGAGTCGCCCAGCCCCAACCAGACCTCTCTGTACTTCTGTGCCAGCAGTTTACAAGGGAACACTGAAGCTTTCTTTGGACAA	CASSLQGNTEAFF	1	7.412898443291327E-4	39	TCRBV27-01*01	TCRBV27	TCRBV27-01	01								TCRBD01,TCRBD02	TCRBD01-01,TCRBD02-01		TCRBJ01-01*01	TCRBJ01	TCRBJ01-01	01				2	0	5	4	2	1	42	57	59	-1	62	1	In	VDJ
NTGTCGGCTGCTCCCTCCCAGACATCTGTGTACTTCTGTGCCAGCAACCTCCGGACTACTACAAACACTGAAGCTTTCTTTGGACAA	CASNLRTTTNTEAFF	1	7.412898443291327E-4	45	TCRBV06-05*01	TCRBV06	TCRBV06-05	01				TCRBD02-01	TCRBD02	TCRBD02-01				01,02	TCRBJ01-01*01	TCRBJ01	TCRBJ01-01	01				7	5	1	9	6	2	36	46	52	58	63	1	In	VDJ
GAGCTTGGTGACTCTGCTGTGTATTTCTGTGCCAGCAGCCAAGCCCGGGGAGGTTCGGTCTATAATTCACCCCTCCACTTTGGGAAC	CASSQARGGSVYNSPLHF	1	7.412898443291327E-4	54	TCRBV03-01/03-02*01	TCRBV03	TCRBV03-01/03-02	01				TCRBD02-01*02	TCRBD02	TCRBD02-01	02				TCRBJ01-06*02	TCRBJ01	TCRBJ01-06	02				1	6	9	1	4	3	27	43	47	53	59	1	In	VDJ
CTGGAGTCGCCCAGCCCCAACCAGACCTCTCTGTACTTCTGTGCCAGCAGTTTCCTAGCCGGACCCGGGGAGCTGTTTTTTGGAGAA	CASSFLAGPGELFF	1	7.412898443291327E-4	42	TCRBV27-01*01	TCRBV27	TCRBV27-01	01				TCRBD02-01	TCRBD02	TCRBD02-01				01,02	TCRBJ02-02*01	TCRBJ02	TCRBJ02-02	01				3	5	4	7	1	6	39	53	54	59	64	1	In	VDJ
CTGAGCTCTCTGGAGCTGGGGGACTCAGCTTTGTATTTCTGTGCCAGCAGTCCCTTGACAGGGCGCACTGAAGCTTTCTTTGGACAA	CASSPLTGRTEAFF	1	7.412898443291327E-4	42	TCRBV09-01*01	TCRBV09	TCRBV09-01	01				TCRBD01-01*01	TCRBD01	TCRBD01-01	01				TCRBJ01-01*01	TCRBJ01	TCRBJ01-01	01				5	2	2	3	6	4	39	50	56	63	65	1	In	VDJ
NNNNTGTCGGCTGCTCCCTCCCAGACATCTGTGTACTTCTGTGCCAGCAGCTTTGGGATCCTGAACACTGAAGCTTTCTTTGGACAA	CASSFGILNTEAFF	1	7.412898443291327E-4	42	TCRBV06-05*01	TCRBV06	TCRBV06-05	01								TCRBD01,TCRBD02	TCRBD01-01,TCRBD02-01		TCRBJ01-01*01	TCRBJ01	TCRBJ01-01	01				6	3	0	8	4	0	39	50	54	58	61	1	In	VDJ
CTGACAGTGACCAGTGCCCATCCTGAAGACAGCAGCTTCTACATCTGCAGTGCTAGCCAACTGGGGGCAAAACTGTTTTTTGGCAGT	CSASQLGAKLFF	1	7.412898443291327E-4	36	TCRBV20	TCRBV20				TCRBV20-01,TCRBV20-or09_02		TCRBD01-01*01	TCRBD01	TCRBD01-01	01				TCRBJ01-04*01	TCRBJ01	TCRBJ01-04	01				3	0	6	0	6	10	45	56	62	-1	68	1	In	VDJ
CTGACAGTGACCAGTGCCCATCCTGAAGACAGCAGCTTCTACATCTGCAGTGCGCAAACAGGGAATCCTGGCTACACCTTCGGTTCG	CSAQTGNPGYTF	1	7.412898443291327E-4	36	TCRBV20	TCRBV20				TCRBV20-01,TCRBV20-or09_02		TCRBD01-01*01	TCRBD01	TCRBD01-01	01				TCRBJ01-02*01	TCRBJ01	TCRBJ01-02	01				6	5	3	3	4	7	45	53	57	63	68	1	In	VDJ
CTGAAGATCCGGTCCACAAAGCTGGAGGACTCAGCCATGTACTTCTGTGCCAGCAGTTCACAGGCGTACGAGCAGTACTTCGGGCCG	CASSSQAYEQYF	1	7.412898443291327E-4	36	TCRBV02-01	TCRBV02	TCRBV02-01				01,03	TCRBD01-01*01	TCRBD01	TCRBD01-01	01				TCRBJ02-07*01	TCRBJ02	TCRBJ02-07	01				5	2	3	4	2	4	45	57	59	64	66	1	In	VDJ
AAGATCCAGCGCACAGAGCAGGGGGACTCGGCCATGTATCTCTGTGCCAGCAGCCGAGACTCAAAAAACATTCAGTACTTCGGCGCC	CASSRDSKNIQYF	1	7.412898443291327E-4	39	TCRBV07-09*01	TCRBV07	TCRBV07-09	01				TCRBD02-01	TCRBD02	TCRBD02-01				01,02	TCRBJ02-04*01	TCRBJ02	TCRBJ02-04	01				5	2	2	10	3	4	42	54	57	61	63	1	In	VDJ
TCCGCTACCAGCTCCCAGACATCTGTGTACTTCTGTGCCATCAGTGCAAGGGCAGGGAGCTCCTACAATGAGCAGTTCTTCGGGCCA	CAISARAGSSYNEQFF	1	7.412898443291327E-4	48	TCRBV10-03*01	TCRBV10	TCRBV10-03	01								TCRBD01,TCRBD02	TCRBD01-01,TCRBD02-01		TCRBJ02-01*01	TCRBJ02	TCRBJ02-01	01				4	2	4	3	6	0	33	46	52	57	59	1	In	VDJ
TTGGAGCTGGGGGACTCGGCCCTTTATCTTTGCGCCAGCAGCTTGCCCGACGCCCAGGGTCCATATCTTGGAGCTTTCTTTGGACAA	CASSLPDAQGPYLGAFF	1	7.412898443291327E-4	51	TCRBV05-01*01	TCRBV05	TCRBV05-01	01				TCRBD01-01*01	TCRBD01	TCRBD01-01	01				TCRBJ01-01*01	TCRBJ01	TCRBJ01-01	01				1	12	4	3	9	10	30	45	54	59	71	1	In	VDJ
TCCACAAAGCTGGAGGACTCAGCCATGTACTTCTGTGCCAGCAGTAATCCGGGACAGGGGGCCAGAAATGGCTACACCTTCGGTTCG	CASSNPGQGARNGYTF	1	7.412898443291327E-4	48	TCRBV02-01	TCRBV02	TCRBV02-01				01,03	TCRBD01-01*01	TCRBD01	TCRBD01-01	01				TCRBJ01-02*01	TCRBJ01	TCRBJ01-02	01				5	5	0	0	5	6	33	45	50	62	67	1	In	VDJ
ACTGTGAGCAACATGAGCCCTGAAGACAGCAGCATATATCTCTGCAGCGCCCAAACCCCAGACAGGGACGGCTACACCTTCGGTTCG	CSAQTPDRDGYTF	1	7.412898443291327E-4	39	TCRBV29-01*03	TCRBV29	TCRBV29-01	03				TCRBD01-01*01	TCRBD01	TCRBD01-01	01				TCRBJ01-02*01	TCRBJ01	TCRBJ01-02	01				6	2	2	3	10	8	42	50	60	67	69	1	In	VDJ
ACCAGTGCCCATCCTGAAGACAGCAGCTTCTACATCTGCAGTGCCCCGAGGTCCCGACAGGAGGCCTACGAGCAGTACTTCGGGCCG	CSAPRSRQEAYEQYF	1	7.412898443291327E-4	45	TCRBV20	TCRBV20				TCRBV20-01,TCRBV20-or09_02		TCRBD01-01*01	TCRBD01	TCRBD01-01	01				TCRBJ02-07*01	TCRBJ02	TCRBJ02-07	01				6	3	2	4	11	2	36	44	55	61	64	1	In	VDJ
AATGTGAACGCCTTGGAGCTGGACGACTCGGCCCTGTATCTCTGTGCCAGCAGCACGGGGACTAGCGAACAGCAGTACTTCGGGCCG	CASSTGTSEQQYF	1	7.412898443291327E-4	39	TCRBV05-04*01	TCRBV05	TCRBV05-04	01				TCRBD02-01	TCRBD02	TCRBD02-01				01,02	TCRBJ02-07*01	TCRBJ02	TCRBJ02-07	01				4	3	0	6	3	8	42	54	57	67	70	1	In	VDJ
TCAGCTGCCTCCTCCCAGACATCTGTATATTTCTGCGCCAGCAGTGAGCTGCGACAGCCCTTCGGGGATACGCAGTATTTTGGCCCA	CASSELRQPFGDTQYF	1	7.412898443291327E-4	48	TCRBV10-01	TCRBV10	TCRBV10-01				01,03	TCRBD01-01*01	TCRBD01	TCRBD01-01	01				TCRBJ02-03*01	TCRBJ02	TCRBJ02-03	01				2	9	2	5	4	6	33	48	52	57	66	1	In	VDJ
NNNNNNNNNNNNNTGTCGGCTGCTCCCTCCCAGACATCTGTGTACTTCTGTGCCAGCAGGAGAGAAGGCACGCAGTATTTTGGCCCA	CASRREGTQYF	1	7.412898443291327E-4	33	TCRBV06-05*01	TCRBV06	TCRBV06-05	01								TCRBD01,TCRBD02	TCRBD01-01,TCRBD02-01		TCRBJ02-03*01	TCRBJ02	TCRBJ02-03	01				6	1	5	4	6	9	48	59	65	68	69	1	In	VDJ
AACGCCTTGTTGCTGGGGGACTCGGCCCTGTATCTCTGTGCCAGCAGTCGCCGGGACTACAACACCGGGGAGCTGTTTTTTGGAGAA	CASSRRDYNTGELFF	1	7.412898443291327E-4	45	TCRBV05-05*01	TCRBV05	TCRBV05-05	01				TCRBD02-01	TCRBD02	TCRBD02-01				01,02	TCRBJ02-02*01	TCRBJ02	TCRBJ02-02	01				5	1	0	9	5	2	36	47	52	59	60	1	In	VDJ
GAACGCCTTGTTGCTGGGGGACTCGGCCCTCTATCTCTGTGCCATCTTGGGACAGATCCGTACCACACTGAAGCTTTCTTTGGACAA		1	7.412898443291327E-4	44	TCRBV05-06*01	TCRBV05	TCRBV05-06	01				TCRBD01-01*01	TCRBD01	TCRBD01-01	01				TCRBJ01-01*01	TCRBJ01	TCRBJ01-01	01				9	9	0	5	4	3	37	44	48	55	64	1	Out	VDJ
CTTGGTGACTCTGCTGTGTATTTCTGTGCCAGCAGCCAAGCTTTCTCATGGGCAGGGGAAAAGAACACTGAAGCTTTCTTTGGACAA	CASSQAFSWAGEKNTEAFF	1	7.412898443291327E-4	57	TCRBV03-01/03-02*01	TCRBV03	TCRBV03-01/03-02	01				TCRBD01-01*01	TCRBD01	TCRBD01-01	01				TCRBJ01-01*01	TCRBJ01	TCRBJ01-01	01				1	4	4	2	12	1	24	40	52	58	62	1	In	VDJ
CTCAAGATCCAGCCTGCAGAGCTTGAGGACTCGGCCGTGTATCTCTGTGCCAGCAGCCTTAGGGAGAGGACCCAGTACTTCGGGCCA	CASSLRERTQYF	1	7.412898443291327E-4	36	TCRBV11	TCRBV11				TCRBV11-02,TCRBV11-03		TCRBD02-01*02	TCRBD02	TCRBD02-01	02				TCRBJ02-05*01	TCRBJ02	TCRBJ02-05	01				5	2	9	2	4	7	45	57	61	66	68	1	In	VDJ
GTGAGCAACATGAGCCCTGAAGACAGCAGCATATATCTCTGCAGCGTTGAAAGGGTTCCGAACACCGGGGAGCTGTTTTTTGGAGAA	CSVERVPNTGELFF	1	7.412898443291327E-4	42	TCRBV29-01	TCRBV29	TCRBV29-01				01,02					TCRBD01,TCRBD02	TCRBD01-01,TCRBD02-01		TCRBJ02-02*01	TCRBJ02	TCRBJ02-02	01				2	3	5	3	0	0	39	-1	51	55	58	1	In	VDJ
CACAGAGCGGGGGGACTCAGCCGTGTATCTCTGTGCCAGCAACCCTCTGGTTAATACGACAGCCGCTACGAGCAGTACTTCGGGCCG		1	7.412898443291327E-4	50	TCRBV07-03*01	TCRBV07	TCRBV07-03	01				TCRBD01-01*01	TCRBD01	TCRBD01-01	01				TCRBJ02-07*01	TCRBJ02	TCRBJ02-07	01				7	3	2	5	16	3	31	41	57	62	65	1	Out	VDJ
GGAGCTGGACGACTCGGCCCTGTATCTCTGTGCCAGCAGCTTGCCCTACCGACTAGCGGGGGGGCGGAGACCCAGTACTTCGGGCCA		1	7.412898443291327E-4	53	TCRBV05-04*01	TCRBV05	TCRBV05-04	01				TCRBD02-01*01	TCRBD02	TCRBD02-01	01				TCRBJ02-05*01	TCRBJ02	TCRBJ02-05	01				1	2	2	0	7	5	28	43	50	64	66	1	Out	VDJ
CAGGGGACACAGCACTGTATTTCTGTGCCAGCAGCGATTCCGGGGCAGGGCCTTCCCACGAGCTCCTACGAGCAGTACTTCGGGCCG		1	7.412898443291327E-4	58	TCRBV21-01*01	TCRBV21	TCRBV21-01	01								TCRBD01,TCRBD02	TCRBD01-01,TCRBD02-01		TCRBJ02-07*01	TCRBJ02	TCRBJ02-07	01				5	12	4	3	10	0	23	35	45	50	62	1	Out	VDJ
ACAGAGCAGAAGGACTCCGCCGTGTATCTCTGTGCCAGCAGCTCAATTCCTCCCCCAGGGGGTTGGGAGACCCAGTACTTCGGGCCA	CASSSIPPPGGWETQYF	1	7.412898443291327E-4	51	TCRBV07-08*01	TCRBV07	TCRBV07-08	01				TCRBD01-01*01	TCRBD01	TCRBD01-01	01				TCRBJ02-05*01	TCRBJ02	TCRBJ02-05	01				4	4	4	1	12	5	30	43	55	62	66	1	In	VDJ
CAGCGCACAGAGCAGGAGGACTCGGCCGTGTATCTCTGTGCCAGCAGCCCCCACAGGGGAGGCACCGGGGAGCTGTTTTTTGGAGAA	CASSPHRGGTGELFF	1	7.412898443291327E-4	45	TCRBV07-02	TCRBV07	TCRBV07-02				01,02	TCRBD01-01*01	TCRBD01	TCRBD01-01	01				TCRBJ02-02*01	TCRBJ02	TCRBJ02-02	01				5	3	3	2	4	4	36	48	52	59	62	1	In	VDJ
CCTGCAGAACTGGAGGATTCTGGAGTTTATTTCTGTGCCAGCAGCCAAGATTCGGGCAGGTCTAATGAAAAACTGTTTTTTGGCAGT	CASSQDSGRSNEKLFF	1	7.412898443291327E-4	48	TCRBV14-01*01	TCRBV14	TCRBV14-01	01								TCRBD01,TCRBD02	TCRBD01-01,TCRBD02-01		TCRBJ01-04*01	TCRBJ01	TCRBJ01-04	01				0	1	4	4	6	3	33	50	56	60	61	1	In	VDJ
CTGAGCTCTCTGGAGCTGGGGGACTCAGCTTTGTATTTCTGTGCCAGCAGCGAGGGGACAGGGAAATACGAGCAGTACTTCGGGCCG	CASSEGTGKYEQYF	1	7.412898443291327E-4	42	TCRBV09-01*01	TCRBV09	TCRBV09-01	01				TCRBD01-01*01	TCRBD01	TCRBD01-01	01				TCRBJ02-07*01	TCRBJ02	TCRBJ02-07	01				3	3	0	3	2	4	39	52	54	63	66	1	In	VDJ
TCGGCCCAAAAGAACCCGACAGCTTTCTATCTCTGTGCCAGTAAGGCAACGGGGGGCCAAGCCAAAAACATTCAGTACTTCGGCGCC	CASKATGGQAKNIQYF	1	7.412898443291327E-4	48	TCRBV19-01*01	TCRBV19	TCRBV19-01	01				TCRBD02-01*01	TCRBD02	TCRBD02-01	01				TCRBJ02-04*01	TCRBJ02	TCRBJ02-04	01				7	3	8	1	6	0	33	43	49	56	59	1	In	VDJ
CAAAAGAACCCGACAGCTTTCTATCTCTGTGCCAGTAGTCCAATCGGGTTGGAGGGGGGCACCTACAATGAGCAGTTCTTCGGGCCA	CASSPIGLEGGTYNEQFF	1	7.412898443291327E-4	54	TCRBV19-01*01	TCRBV19	TCRBV19-01	01								TCRBD01,TCRBD02	TCRBD01-01,TCRBD02-01		TCRBJ02-01*01	TCRBJ02	TCRBJ02-01	01				5	3	5	1	13	2	27	39	52	58	61	1	In	VDJ
CTGAAGATCCAGCGCACAGAGCAGGGGGACTCGGCCATGTATCTCTGTGCCAGCAGCTTATACAACAATGAGCAGTTCTTCGGGCCA	CASSLYNNEQFF	1	7.412898443291327E-4	36	TCRBV07-09*01	TCRBV07	TCRBV07-09	01				TCRBD01-01*01	TCRBD01	TCRBD01-01	01				TCRBJ02-01*01	TCRBJ02	TCRBJ02-01	01				2	0	3	6	1	5	45	60	61	-1	64	1	In	VDJ
ACGATCCAGCGCACAGAGCGGGGGGACTCAGCCGTGTATCTCTGTGCCAGCAGCTTAACGGGAGCGGATACGCAGTATTTTGGCCCA	CASSLTGADTQYF	1	7.412898443291327E-4	39	TCRBV07-03*01	TCRBV07	TCRBV07-03	01				TCRBD02-01*02	TCRBD02	TCRBD02-01	02				TCRBJ02-03*01	TCRBJ02	TCRBJ02-03	01				0	2	9	2	0	6	42	-1	59	64	66	1	In	VDJ
CAGCGCACAGAGCAGGAGGACTCGGCCGTGTATCTCTGTGCCAGCAGCTTTCGGGGGGCGTTTGGAAACACCATATATTTTGGAGAG	CASSFRGAFGNTIYF	1	7.412898443291327E-4	45	TCRBV07-02	TCRBV07	TCRBV07-02				01,02	TCRBD02-01*01	TCRBD02	TCRBD02-01	01				TCRBJ01-03*01	TCRBJ01	TCRBJ01-03	01				3	4	8	1	1	3	36	50	51	58	62	1	In	VDJ
GATCCAGCGCACAGAGCGGGGGGACTCAGCCGTGTATCTCTGTGCCAGCAGCTTGCCGCAGGGAATTCACTCCTCCACTTTGGGAAC		1	7.412898443291327E-4	41	TCRBV07-03*01	TCRBV07	TCRBV07-03	01				TCRBD01-01*01	TCRBD01	TCRBD01-01	01				TCRBJ01-06*02	TCRBJ01	TCRBJ01-06	02				3	8	4	3	4	15	40	54	58	63	71	1	Out	VDJ
CTGGAGTCCGCTACCCGCTCCCAGACATCTGTGTATTTCTGCGCCAGCCATCTAGCGGGCGATTACAATGAGCAGTTCTTCGGGCCA	CASHLAGDYNEQFF	1	7.412898443291327E-4	42	TCRBV10-02*01	TCRBV10	TCRBV10-02	01				TCRBD02-01	TCRBD02	TCRBD02-01				01,02	TCRBJ02-01*01	TCRBJ02	TCRBJ02-01	01				8	4	4	4	3	4	39	48	51	59	63	1	In	VDJ
ATCCAGCGCACAGAGCAGGAGGACTCGGCCGTGTATCTCTGTGCCAGCAGCGTAGGACAGTCCCACAATGAGCAGTTCTTCGGGCCA	CASSVGQSHNEQFF	1	7.412898443291327E-4	42	TCRBV07-02	TCRBV07	TCRBV07-02				01,02	TCRBD01-01*01	TCRBD01	TCRBD01-01	01				TCRBJ02-01*01	TCRBJ02	TCRBJ02-01	01				1	4	2	5	0	5	39	-1	55	60	64	1	In	VDJ
GACAGTGACCAGTGCCCATCCTGAAGACAGCAGCTTCTACATCTGCAGTGCTAGAGTAAGACTCCCCGGGAGCAGTTCTTCGGGCCA		1	7.412898443291327E-4	38	TCRBV20	TCRBV20				TCRBV20-01,TCRBV20-or09_02		TCRBD02-01	TCRBD02	TCRBD02-01				01,02	TCRBJ02-01*01	TCRBJ02	TCRBJ02-01	01				1	6	2	10	3	10	43	56	59	63	69	1	Out	VDJ
AAGATCCAGCGCACAGAGCGGGGGGACTCAGCCGTGTATCTCTGTGCCAGCAGCCGGGGGTCTCAAGAGACCCAGTACTTCGGGCCA	CASSRGSQETQYF	1	7.412898443291327E-4	39	TCRBV07-03*01	TCRBV07	TCRBV07-03	01				TCRBD02-01*01	TCRBD02	TCRBD02-01	01				TCRBJ02-05*01	TCRBJ02	TCRBJ02-05	01				5	3	8	2	0	2	42	-1	54	60	63	1	In	VDJ
CGCACAGAGCAGGGGGACTCGGCCATGTATCTCTGTGCCAGCAGCATAGGGGGACAGGGGGCGCAGACTGAAGCTTTCTTTGGACAA	CASSIGGQGAQTEAFF	1	7.412898443291327E-4	48	TCRBV07-09*01	TCRBV07	TCRBV07-09	01				TCRBD01-01*01	TCRBD01	TCRBD01-01	01				TCRBJ01-01*01	TCRBJ01	TCRBJ01-01	01				1	4	0	0	1	5	33	49	50	62	66	1	In	VDJ
CAGCCCTCAGAACCCAGGGACTCAGCTGTGTATTTTTGTGCTAGTGCCCTGGGGGTTGCAACTAATGAAAAACTGTTTTTTGGCAGT	CASALGVATNEKLFF	1	7.412898443291327E-4	45	TCRBV12-05*01	TCRBV12	TCRBV12-05	01								TCRBD01,TCRBD02	TCRBD01-01,TCRBD02-01		TCRBJ01-04*01	TCRBJ01	TCRBJ01-04	01				7	3	6	1	4	0	36	46	50	55	58	1	In	VDJ
NNNNNNNTGTCGGCTGCTCCCTCCCAGACATCTGTGTACTTCTGTGCCAGCAGCTCTCGGACAGGGGGGGGCTACACCTTCGGTTCG	CASSSRTGGGYTF	1	7.412898443291327E-4	39	TCRBV06-05*01	TCRBV06	TCRBV06-05	01				TCRBD01-01*01	TCRBD01	TCRBD01-01	01				TCRBJ01-02*01	TCRBJ01	TCRBJ01-02	01				6	1	1	1	5	8	42	53	58	68	69	1	In	VDJ
ACAGTGACCAGTGCCCATCCTGAAGACAGCAGCTTCTACATCTGCAGTGCTAGGGCCCGGGGGCCCTACGAGCAGTACTTCGGGCCG	CSARARGPYEQYF	1	7.412898443291327E-4	39	TCRBV20	TCRBV20				TCRBV20-01,TCRBV20-or09_02						TCRBD01,TCRBD02	TCRBD01-01,TCRBD02-01		TCRBJ02-07*01	TCRBJ02	TCRBJ02-07	01				3	0	6	0	5	2	42	53	58	-1	64	1	In	VDJ
CCTGCAGAGCTTGAGGACTCGGCCGTGTATCTCTGTGCCAGCAGCTTGGGACAGACCCTAACCTACAATGAGCAGTTCTTCGGGCCA	CASSLGQTLTYNEQFF	1	7.412898443291327E-4	48	TCRBV11	TCRBV11				TCRBV11-02,TCRBV11-03		TCRBD01-01*01	TCRBD01	TCRBD01-01	01				TCRBJ02-01*01	TCRBJ02	TCRBJ02-01	01				3	7	0	5	0	2	33	-1	47	54	61	1	In	VDJ
AATTCCCTGGAGCTTGGTGACTCTGCTGTGTATTTCTGTGCCAGCAGCCGAAAGGGACTAGCGGACCACCTCCAGTTCTTCGGGCCA	CASSRKGLADHLQFF	1	7.412898443291327E-4	45	TCRBV03-01/03-02*01	TCRBV03	TCRBV03-01/03-02	01				TCRBD02-01	TCRBD02	TCRBD02-01				01,02	TCRBJ02-01*01	TCRBJ02	TCRBJ02-01	01				4	8	0	5	4	13	36	49	53	64	72	1	In	VDJ
TCTCTGGAGCTGGGGGACTCAGCTTTGTATTTCTGTGCCAGCAGCGCACTAGCGGGGGGCCAAAGAGAGACCCAGTACTTCGGGCCA	CASSALAGGQRETQYF	1	7.412898443291327E-4	48	TCRBV09-01*01	TCRBV09	TCRBV09-01	01				TCRBD02-01*01	TCRBD02	TCRBD02-01	01				TCRBJ02-05*01	TCRBJ02	TCRBJ02-05	01				3	6	3	1	1	4	33	46	47	59	65	1	In	VDJ
AAGATCCAGCGCACAGAGCAGGGGGACTCGGCCATGTATCTCTGTGCCAGCAGCACCCGACAGGGGCTAGTGCTGTTTTTTGGCAGT	CASSTRQGLVLFF	1	7.412898443291327E-4	39	TCRBV07-09*01	TCRBV07	TCRBV07-09	01				TCRBD01-01*01	TCRBD01	TCRBD01-01	01				TCRBJ01-04*01	TCRBJ01	TCRBJ01-04	01				5	6	2	2	4	14	42	54	58	66	72	1	In	VDJ
GAGCTCTCTGGAGCTGGGGGACTCAGCTTTGTATTTCTGTGCCAGCAGCGTAGAGGTCTGATTAATTCACCCCTCCACTTTGGGAAC		1	7.412898443291327E-4	44	TCRBV09-01*01	TCRBV09	TCRBV09-01	01								TCRBD01,TCRBD02	TCRBD01-01,TCRBD02-01		TCRBJ01-06*02	TCRBJ01	TCRBJ01-06	02				0	6	5	4	0	6	37	-1	53	56	62	1	Out	VDJ
TCGGCTGCTCCCTCCCAGACATCTGTGTACTTCTGTGCCAGCACCCGACTAGCGGGGGACCTGCCGGATGAGCAGTTCTTCGGGCCA	CASTRLAGDLPDEQFF	1	7.412898443291327E-4	48	TCRBV06	TCRBV06				TCRBV06-01,TCRBV06-05		TCRBD02-01*01	TCRBD02	TCRBD02-01	01				TCRBJ02-01*01	TCRBJ02	TCRBJ02-01	01				7	9	2	2	3	8	33	43	46	58	67	1	In	VDJ
AACGCCTTGGAGCTGGACGACTCGGCCCTGTATCTCTGTGCCAGCAGCTTAGGGCCCCAACTAGGAGAGACCCAGTACTTCGGGCCA	CASSLGPQLGETQYF	1	7.412898443291327E-4	45	TCRBV05-04*01	TCRBV05	TCRBV05-04	01				TCRBD02-01	TCRBD02	TCRBD02-01				01,02	TCRBJ02-05*01	TCRBJ02	TCRBJ02-05	01				2	1	3	8	9	4	36	50	59	64	65	1	In	VDJ
CTGGAGCTTAGTGACTCTGCTGTGTATTTCTGTGCCAGCAGCTGCGTGGATCCCATTGTCATGCAAGATACGCAGTATTTTGGCCCA	CASSCVDPIVMQDTQYF	1	7.412898443291327E-4	51	TCRBV03-01/03-02*01	TCRBV03	TCRBV03-01/03-02	01								TCRBD01,TCRBD02	TCRBD01-01,TCRBD02-01		TCRBJ02-03*01	TCRBJ02	TCRBJ02-03	01				5	15	1	8	5	5	30	42	47	50	65	1	In	VDJ
GATCCGGTCCACAAAGCTGGAGGACTCAGCCATGTACTTCTGTGCCAGCAGTGACAGGGGGCGACCGGGGAGCTGTTTTTTGGAGAA		1	7.412898443291327E-4	41	TCRBV02-01	TCRBV02	TCRBV02-01				01,03	TCRBD01-01*01	TCRBD01	TCRBD01-01	01				TCRBJ02-02*01	TCRBJ02	TCRBJ02-02	01				3	1	4	0	0	5	40	-1	54	62	63	1	Out	VDJ
NTGTCGGCTGCTCCCTCCCAAACATCTGTGTACTTCTGTGCCAGCAGTTCACTATGGACTTTAAACTATGGCTACACCTTCGGTTCG	CASSSLWTLNYGYTF	1	7.412898443291327E-4	45	TCRBV06-02/06-03*01	TCRBV06	TCRBV06-02/06-03	01				TCRBD02-01	TCRBD02	TCRBD02-01				01,02	TCRBJ01-02*01	TCRBJ01	TCRBJ01-02	01				4	3	1	10	6	2	36	49	55	60	63	1	In	VDJ
TTGGCTGCTCCCTCCCAGACATCTGTGTACTTCTGTACCAGCAGTTACTCCGGGACAGGGGGGAATTCACCCCTCCACTTTGGGAAC	CTSSYSGTGGNSPLHF	1	7.412898443291327E-4	48	TCRBV06-06*01	TCRBV06	TCRBV06-06	01				TCRBD01-01*01	TCRBD01	TCRBD01-01	01				TCRBJ01-06*02	TCRBJ01	TCRBJ01-06	02				0	1	0	1	1	7	33	50	51	62	63	1	In	VDJ
GAAGACAGCAGCTTCTACATCTGCAGCCCAGGGGGGGCTCGCGGCGTTGCTTACAGACTCGAACGGGGTACCCAGTACTTCGGGCCA	CSPGGARGVAYRLERGTQYF	1	7.412898443291327E-4	60	TCRBV20	TCRBV20				TCRBV20-01,TCRBV20-or09_02						TCRBD01,TCRBD02	TCRBD01-01,TCRBD02-01		TCRBJ02-05*01	TCRBJ02	TCRBJ02-05	01				9	34	4	1	2	8	21	26	28	35	69	1	In	VDJ
CTGGGGGACTCGGCCCTTTATCTTTGCGCCAGCTACGGCGGGACTAGCGGGGGGACGACTAGCACAGATACGCAGTATTTTGGCCCA	CASYGGTSGGTTSTDTQYF	1	7.412898443291327E-4	57	TCRBV05-01*01	TCRBV05	TCRBV05-01	01				TCRBD02-01*01	TCRBD02	TCRBD02-01	01				TCRBJ02-03*01	TCRBJ02	TCRBJ02-03	01				7	6	0	1	6	0	24	33	39	54	60	1	In	VDJ
CTGGAGTTGGCTGCTCCCTCCCAGACATCTGTGTACTTCTGTGCCAGCACCAGAGTATTGCCTCTTCTGAAAACTTTCTTTGGACAA	CASTRVLPLLKTFF	1	7.412898443291327E-4	42	TCRBV06-06	TCRBV06	TCRBV06-06				01,04					TCRBD01,TCRBD02	TCRBD01-01,TCRBD02-01		TCRBJ01-01*01	TCRBJ01	TCRBJ01-01	01				7	20	4	5	1	12	39	49	50	53	73	1	In	VDJ
GATCCAGTCCACGGAGTCAGGGGACACAGCACTGTATTTCTGTGCCAGCAGCATCCGGACAGGGGAGGCGAGCAGTACTTCGGGCCG		1	7.412898443291327E-4	41	TCRBV21-01*01	TCRBV21	TCRBV21-01	01				TCRBD01-01*01	TCRBD01	TCRBD01-01	01				TCRBJ02-07*01	TCRBJ02	TCRBJ02-07	01				4	3	1	2	3	6	40	53	56	65	68	1	Out	VDJ
TTGGAGCTGGGGGACTCGGCCCTTTATCTTTGCGCCAGCAGCCCGGAGGGGACAGGGGCCGCTACGGACATTCAGTACTTCGGCGCC	CASSPEGTGAATDIQYF	1	7.412898443291327E-4	51	TCRBV05-01*01	TCRBV05	TCRBV05-01	01				TCRBD01-01*01	TCRBD01	TCRBD01-01	01				TCRBJ02-04*01	TCRBJ02	TCRBJ02-04	01				4	9	0	2	6	8	30	42	48	58	67	1	In	VDJ
CAGCGCACAGAGCAGGAGGACTCCGCCGTGTATCTCTGTGCCAGCAGGACCGCCGGGACAGGGATCAATGAGCAGTTCTTCGGGCCA	CASRTAGTGINEQFF	1	7.412898443291327E-4	45	TCRBV07-08	TCRBV07	TCRBV07-08				01,03	TCRBD01-01*01	TCRBD01	TCRBD01-01	01				TCRBJ02-01*01	TCRBJ02	TCRBJ02-01	01				6	2	0	3	7	6	36	47	54	63	65	1	In	VDJ
NNNNTGTCGGCTGCTCCCTCCCAAACATCTGTGTACTTCTGTGCCAGCAGTTACCTCGGCAGCTACAATGAGCAGTTCTTCGGGCCA	CASSYLGSYNEQFF	1	7.412898443291327E-4	42	TCRBV06-02/06-03*01	TCRBV06	TCRBV06-02/06-03	01								TCRBD01,TCRBD02	TCRBD01-01,TCRBD02-01		TCRBJ02-01*01	TCRBJ02	TCRBJ02-01	01				2	0	4	5	5	3	39	54	59	-1	62	1	In	VDJ
NTGTCGGCTGCTCCCTCCCAGACATCTGTGTACTTCTGTGCCAGCAGGGATCACAGGGGGCCAGCCTACGAGCAGTACTTCGGGCCG	CASRDHRGPAYEQYF	1	7.412898443291327E-4	45	TCRBV06-05*01	TCRBV06	TCRBV06-05	01				TCRBD01-01*01	TCRBD01	TCRBD01-01	01				TCRBJ02-07*01	TCRBJ02	TCRBJ02-07	01				6	3	3	0	5	2	36	47	52	61	64	1	In	VDJ
TCCACAAAGCTGGAGGACTCAGCCATGTACTTCTGTGCCAGCAGTGAAGACCTAGCGGGGGGGCCTGGTGAGCAGTTCTTCGGGCCA	CASSEDLAGGPGEQFF	1	7.412898443291327E-4	48	TCRBV02-01	TCRBV02	TCRBV02-01				01,03	TCRBD02-01*01	TCRBD02	TCRBD02-01	01				TCRBJ02-01*01	TCRBJ02	TCRBJ02-01	01				1	5	4	0	2	9	33	49	51	63	68	1	In	VDJ
AAGATCCAGCCTGCAGAGCTTGAGGACTCGGCCGTGTATCTCTGTGCCAGCAGCAAAGCCACCGCCGGGGAGCTGTTTTTTGGAGAA	CASSKATAGELFF	1	7.412898443291327E-4	39	TCRBV11	TCRBV11				TCRBV11-02,TCRBV11-03		TCRBD02-01	TCRBD02	TCRBD02-01				01,02	TCRBJ02-02*01	TCRBJ02	TCRBJ02-02	01				5	5	6	7	2	6	42	54	56	59	64	1	In	VDJ
GAGATCCAGCGCACAGAGCAGGGGGACTCGGCCATGTATCTCTGTGCCAGCGGCGAAGGGGGCGTCGATGGCTACACCTTCGGTTCG	CASGEGGVDGYTF	1	7.412898443291327E-4	39	TCRBV07-09	TCRBV07	TCRBV07-09				01,05,06	TCRBD01-01*01	TCRBD01	TCRBD01-01	01				TCRBJ01-02*01	TCRBJ01	TCRBJ01-02	01				8	4	5	0	5	6	42	51	56	63	67	1	In	VDJ
CAGCGCACAGAGCGGGGGGACTCAGCCGTGTATCTCTGTGCCAGCAGCTTAAGAGGACAGTGGACTTCACCCCTCCACTTTGGGAAC	CASSLRGQWTSPLHF	1	7.412898443291327E-4	45	TCRBV07-03*01	TCRBV07	TCRBV07-03	01				TCRBD01-01*01	TCRBD01	TCRBD01-01	01				TCRBJ01-06*02	TCRBJ01	TCRBJ01-06	02				1	5	1	5	2	9	36	52	54	60	65	1	In	VDJ
TGAGCACCTTGGAGCTGGGGGACTCGGCCCTTTATCTTTGCGCCAGCAGCCCCACGACTAGACAGGTATGAGCAGTTCTTCGGGCCA		1	7.412898443291327E-4	43	TCRBV05-01*01	TCRBV05	TCRBV05-01	01								TCRBD01,TCRBD02	TCRBD01-01,TCRBD02-01		TCRBJ02-01*01	TCRBJ02	TCRBJ02-01	01				4	1	2	4	10	8	38	50	60	66	67	1	Out	VDJ
ACATCGGCCCAAAAGAACCCGACAGCTTTCTATCTCTGTGCCAGTAGAAAGGGACAGAACCTCCAAGAGACCCAGTACTTCGGGCCA	CASRKGQNLQETQYF	1	7.412898443291327E-4	45	TCRBV19-01*01	TCRBV19	TCRBV19-01	01				TCRBD01-01*01	TCRBD01	TCRBD01-01	01				TCRBJ02-05*01	TCRBJ02	TCRBJ02-05	01				6	5	0	5	3	1	36	47	50	57	62	1	In	VDJ
NTGTCGGCTGCTCCCTCCCAGACATCTGTGTACTTCTGTGCCAGCAGCTTTACTAGCGGGGTTCGCAGGGCGCAGTATTTTGGCCCA	CASSFTSGVRRAQYF	1	7.412898443291327E-4	45	TCRBV06-05*01	TCRBV06	TCRBV06-05	01				TCRBD02-01*01	TCRBD02	TCRBD02-01	01				TCRBJ02-03*01	TCRBJ02	TCRBJ02-03	01				6	9	3	3	4	10	36	47	51	61	70	1	In	VDJ
CCTGCAGCCAGAAGACTCGGCTCTGTATCTCTGCGCCAGCAGCCAGGATACAGGGGGCCTGTCAAAAACATTCAGTACTTCGGCGCC		1	7.412898443291327E-4	50	TCRBV04-03*01	TCRBV04	TCRBV04-03	01				TCRBD01-01*01	TCRBD01	TCRBD01-01	01				TCRBJ02-04*01	TCRBJ02	TCRBJ02-04	01				3	4	3	0	4	3	31	45	49	58	62	1	Out	VDJ
NNNNTGTCGGCTGCTCCCTCCCAGACATCTGTGTACTTCTGTGCCAGCAGTGTAAGACAGTATAATTCACCCCTCCACTTTGGGAAC	CASSVRQYNSPLHF	1	7.412898443291327E-4	42	TCRBV06	TCRBV06				TCRBV06-01,TCRBV06-05		TCRBD01-01*01	TCRBD01	TCRBD01-01	01				TCRBJ01-06*02	TCRBJ01	TCRBJ01-06	02				4	0	2	5	3	4	39	52	55	-1	60	1	In	VDJ
CGCACAGAGCAGGAGGACTCGGCCGTGTATCTCTGTGCCAGCAGCTTAGCAGTGACCTCCGGGGGGGATACGCAGTATTTTGGCCCA	CASSLAVTSGGDTQYF	1	7.412898443291327E-4	48	TCRBV07-02	TCRBV07	TCRBV07-02				01,02	TCRBD02-01*01	TCRBD02	TCRBD02-01	01				TCRBJ02-03*01	TCRBJ02	TCRBJ02-03	01				0	0	8	1	9	6	33	50	59	-1	66	1	In	VDJ
AATGTGAACGCCTTGGAGCTGGACGACTCGGCCCTGTATCTCTGTGCCAGCAGCTTCAAGTTTTTAGATACGCAGTATTTTGGCCCA	CASSFKFLDTQYF	1	7.412898443291327E-4	39	TCRBV05-04*01	TCRBV05	TCRBV05-04	01								TCRBD01,TCRBD02	TCRBD01-01,TCRBD02-01		TCRBJ02-03*01	TCRBJ02	TCRBJ02-03	01				2	7	4	6	0	5	42	-1	56	58	65	1	In	VDJ
ACTCTGACTGTGAGCAACATGAGCCCTGAAGACAGCAGCATATATCTCTGCAGCGTTGACAGGTCCTATGAAGCTTTCTTTGGACAA	CSVDRSYEAFF	1	7.412898443291327E-4	33	TCRBV29-01*01	TCRBV29	TCRBV29-01	01				TCRBD01-01*01	TCRBD01	TCRBD01-01	01				TCRBJ01-01*01	TCRBJ01	TCRBJ01-01	01				3	5	4	4	0	7	48	-1	59	63	68	1	In	VDJ
NNNTGTCGGCTGCTCCCTCCCAAACATCTGTGTACTTCTGTGCCAGCAGTTCCGGGACAGTGACGCGAAAAACTGTTTTTTGGCAGT		1	7.412898443291327E-4	43	TCRBV06-02/06-03*01	TCRBV06	TCRBV06-02/06-03	01				TCRBD01-01*01	TCRBD01	TCRBD01-01	01				TCRBJ01-04*01	TCRBJ01	TCRBJ01-04	01				4	6	0	5	2	8	38	51	53	60	66	1	Out	VDJ
GTGACCAGTGCCCATCCTGAAGACAGCAGCTTCTACATCTGCAGTGCTCCCCACCGGGGACCCAAAAACATTCAGTACTTCGGCGCC	CSAPHRGPKNIQYF	1	7.412898443291327E-4	42	TCRBV20	TCRBV20				TCRBV20-01,TCRBV20-or09_02						TCRBD01,TCRBD02	TCRBD01-01,TCRBD02-01		TCRBJ02-04*01	TCRBJ02	TCRBJ02-04	01				5	0	0	7	8	2	39	48	56	-1	61	1	In	VDJ
ATCCTGGAGTCGCCCAGCCCCAACCAGACCTCTCTGTACTTCTGTGCCAGCAGTTTCTTCTGGGACAGGGACCCGTATTTTGGCCCA	CASSFFWDRDPYF	1	7.412898443291327E-4	39	TCRBV27-01*01	TCRBV27	TCRBV27-01	01				TCRBD01-01*01	TCRBD01	TCRBD01-01	01				TCRBJ02-03*01	TCRBJ02	TCRBJ02-03	01				3	4	0	3	5	14	42	56	61	70	74	1	In	VDJ
CAAAAGAACCCGACAGTTTTCTATCTCTGTGCCAGTAGTCCGTCGAGGACAGGGAAGTGGAGCAATCAGCCCCAGCATTTTGGTGAT	CASSPSRTGKWSNQPQHF	1	7.412898443291327E-4	54	TCRBV19-01*01	TCRBV19	TCRBV19-01	01				TCRBD01-01*01	TCRBD01	TCRBD01-01	01				TCRBJ01-05*01	TCRBJ01	TCRBJ01-05	01				5	6	1	3	7	1	27	39	46	54	60	1	In	VDJ
ACCCTGGAGTCTGCCAGGCCCTCACATACCTCTCAGTACCTCTGTGCCAGCAAAGCGACAGGGCGTTGGGAGCAGTACTTCGGGCCG	CASKATGRWEQYF	1	7.412898443291327E-4	39	TCRBV25-01*01	TCRBV25	TCRBV25-01	01				TCRBD01-01*01	TCRBD01	TCRBD01-01	01				TCRBJ02-07*01	TCRBJ02	TCRBJ02-07	01				7	6	2	3	4	7	42	52	56	63	69	1	In	VDJ
GAGTCGCCCAGCCCCAACCAGACCTCTCTGTACTTCTGTGCCAGCAGTTCGTCCGGGACAGGGGGTTACGAGCAGTACTTCGGGCCG	CASSSSGTGGYEQYF	1	7.412898443291327E-4	45	TCRBV27-01*01	TCRBV27	TCRBV27-01	01				TCRBD01-01*01	TCRBD01	TCRBD01-01	01				TCRBJ02-07*01	TCRBJ02	TCRBJ02-07	01				4	1	0	1	5	4	36	49	54	65	66	1	In	VDJ
NTGTCGGCTGCTCCCTCCCAAACATCTGTGTACTTCTGTGCCAGCAGCCCCAGACCCTTTTCAACCTACGAGCAGTACTTCGGGCCG	CASSPRPFSTYEQYF	1	7.412898443291327E-4	45	TCRBV06-02*02	TCRBV06	TCRBV06-02	02								TCRBD01,TCRBD02	TCRBD01-01,TCRBD02-01		TCRBJ02-07*01	TCRBJ02	TCRBJ02-07	01				1	9	2	7	2	2	36	50	52	55	64	1	In	VDJ
CGCACAGAGCAGGAGGACTCGGCCGTGTATCTCTGTGCCAGCAGCTTAGTTGGGCAGGGGTTAGGAAACACCATATATTTTGGAGAG	CASSLVGQGLGNTIYF	1	7.412898443291327E-4	48	TCRBV07-02	TCRBV07	TCRBV07-02				01,02	TCRBD01-01*01	TCRBD01	TCRBD01-01	01				TCRBJ01-03*01	TCRBJ01	TCRBJ01-03	01				1	3	4	2	5	4	33	49	54	60	63	1	In	VDJ
TCGGCTGCTCCCTCCCAAACATCTGTGTACTTCTGTGCCAGCAACGAACGGGAGGGGTACTATAATTCACCCCTCCACTTTGGGAAC	CASNEREGYYNSPLHF	1	7.412898443291327E-4	48	TCRBV06	TCRBV06				TCRBV06-02/06-03,TCRBV06-02		TCRBD02-01*02	TCRBD02	TCRBD02-01	02				TCRBJ01-06*02	TCRBJ01	TCRBJ01-06	02				7	3	8	0	5	3	33	43	48	56	59	1	In	VDJ
CTGAAGATCCAGCGCACAGAGCAGCGGGACTCGGCCATGTATCGCTGTGCCAGCAGCTTATGGGGCACTGAAGCTTTCTTTGGACAA	CASSLWGTEAFF	1	7.412898443291327E-4	36	TCRBV07-06*01	TCRBV07	TCRBV07-06	01								TCRBD01,TCRBD02	TCRBD01-01,TCRBD02-01		TCRBJ01-01*01	TCRBJ01	TCRBJ01-01	01				2	0	6	2	1	4	45	60	61	-1	65	1	In	VDJ
CTGAAGGTGCAGCCTGCAGAACTGGAGGATTCTGGAGTTTATTTCTGTGCCAGCAGCCCTCCATACAGGCCCGGTTCCTTTGGCAGT	CASSPPYRPGSF	1	7.412898443291327E-4	36	TCRBV14-01*01	TCRBV14	TCRBV14-01	01				TCRBD01-01*01	TCRBD01	TCRBD01-01	01				TCRBJ01-04*01	TCRBJ01	TCRBJ01-04	01				4	9	3	4	6	20	45	58	64	69	78	1	In	VDJ
TGGAGATCCAGCGCACAGAGCGGGGGGACTCAGCCGTGTATCTCTGTGCCAGCAGCCCCCCTTTAACAGCCCCAGCATTTTGGTGAT		1	7.412898443291327E-4	37	TCRBV07-03*01	TCRBV07	TCRBV07-03	01				TCRBD02-01	TCRBD02	TCRBD02-01				01,02	TCRBJ01-05*01	TCRBJ01	TCRBJ01-05	01				5	4	4	10	4	7	44	56	60	62	66	1	Out	VDJ
CAGCCTGCAGAACTGGAGGATTCTGGAGTTTATTTCTGTGCCAGCAGCTCCATAACCGGGACAGGGGCCGGCTACACCTTCGGTTCG	CASSSITGTGAGYTF	1	7.412898443291327E-4	45	TCRBV14-01*01	TCRBV14	TCRBV14-01	01				TCRBD01-01*01	TCRBD01	TCRBD01-01	01				TCRBJ01-02*01	TCRBJ01	TCRBJ01-02	01				5	2	0	2	9	8	36	48	57	67	69	1	In	VDJ
CGCACACAGCAGGAGGACTCGGCCGTGTATCTCTGTGCCAGCAGTTGGCAGGGCGGGAAAACCTCCTACGAGCAGTACTTCGGGCCG	CASSWQGGKTSYEQYF	1	7.412898443291327E-4	48	TCRBV07-02	TCRBV07	TCRBV07-02				01,02	TCRBD02-01*02	TCRBD02	TCRBD02-01	02				TCRBJ02-07*01	TCRBJ02	TCRBJ02-07	01				6	4	7	3	8	0	33	44	52	58	62	1	In	VDJ
CAGCGCACAGAGCAGGAGAACTCGGCCGTGTATCTCTGTGCCAGCAGCTCCACCGGGACGGGTTACAATGAGCAGTTCTTCGGGCCA	CASSSTGTGYNEQFF	1	7.412898443291327E-4	45	TCRBV07-02	TCRBV07	TCRBV07-02				01,02					TCRBD01,TCRBD02	TCRBD01-01,TCRBD02-01		TCRBJ02-01*01	TCRBJ02	TCRBJ02-01	01				4	4	0	7	5	4	36	49	54	59	63	1	In	VDJ
AGTGCCCATCCTGAAGACAGCAGCTTCTACATCTGCAGTGCCAGACTGTCTAGCGGGACCATCCAAGAGACCCAGTACTTCGGGCCA	CSARLSSGTIQETQYF	1	7.412898443291327E-4	48	TCRBV20	TCRBV20				TCRBV20-01,TCRBV20-or09_02		TCRBD02-01*02	TCRBD02	TCRBD02-01	02				TCRBJ02-05*01	TCRBJ02	TCRBJ02-05	01				2	4	4	3	4	1	33	45	49	58	62	1	In	VDJ
ATCCGGTCCACAAAGCTGGAGGACTCAGCCATGTACTTCTGTGCCAGCAGTGATCCGGGGTCTGGTGAAAAACTGTTTTTTGGCAGT	CASSDPGSGEKLFF	1	7.412898443291327E-4	42	TCRBV02-01	TCRBV02	TCRBV02-01				01,03	TCRBD02-01*01	TCRBD02	TCRBD02-01	01				TCRBJ01-04*01	TCRBJ01	TCRBJ01-04	01				3	5	8	3	2	7	39	53	55	60	65	1	In	VDJ
TCGGCTGCTCCCTCCCAGACATCTGTGTACTTCTGTGCCAGCACCCTGGGGACAGGACAAGGGCATCAGCCCCAGCATTTTGGTGAT	CASTLGTGQGHQPQHF	1	7.412898443291327E-4	48	TCRBV06	TCRBV06				TCRBV06-01,TCRBV06-05		TCRBD01-01*01	TCRBD01	TCRBD01-01	01				TCRBJ01-05*01	TCRBJ01	TCRBJ01-05	01				7	8	0	4	5	5	33	43	48	56	64	1	In	VDJ
CCTGCAGCCAGAAGACTCGGCCCTGTATCTCTGTGCCAGCAGCTGAGAACACAAAGGTTGAAGACCTATGGCTACACCTTCGGTTCG		1	7.412898443291327E-4	50	TCRBV04-02*01	TCRBV04	TCRBV04-02	01								TCRBD01,TCRBD02	TCRBD01-01,TCRBD02-01		TCRBJ01-02*01	TCRBJ01	TCRBJ01-02	01				5	0	2	7	19	4	31	43	62	-1	65	1	Out	VDJ
TCTCTGGAGCTGGGGGACTCAGCTTTGTATTTCTGTGCCAGCAGCGTAGGTTGGGGGACAGGGTACGAGACCCAGTACTTCGGGCCA	CASSVGWGTGYETQYF	1	7.412898443291327E-4	48	TCRBV09-01*01	TCRBV09	TCRBV09-01	01				TCRBD01-01*01	TCRBD01	TCRBD01-01	01				TCRBJ02-05*01	TCRBJ02	TCRBJ02-05	01				0	3	0	3	5	5	33	49	54	63	66	1	In	VDJ
GCTGCTCCCTCCCAGACATCTGTGTACTTCTGTGCCAGCAGTCCCCATACTACAGGGCTGTACCAAGAGACCCAGTACTTCGGGCCA	CASSPHTTGLYQETQYF	1	7.412898443291327E-4	51	TCRBV06-06*04	TCRBV06	TCRBV06-06	04				TCRBD01-01*01	TCRBD01	TCRBD01-01	01				TCRBJ02-05*01	TCRBJ02	TCRBJ02-05	01				4	4	3	3	8	0	30	43	51	57	61	1	In	VDJ
CAGCCCTCAGAACCCAGGGACTCAGCTGTGTACTTCTGTGCCAGCAGTTTAGCGGGACAGGGGGCGACTGAAGCTTTCTTTGGACAA	CASSLAGQGATEAFF	1	7.412898443291327E-4	45	TCRBV12	TCRBV12				TCRBV12-03/12-04,TCRBV12-04		TCRBD01-01*01	TCRBD01	TCRBD01-01	01				TCRBJ01-01*01	TCRBJ01	TCRBJ01-01	01				0	1	0	0	0	5	36	-1	53	65	66	1	In	VDJ
ATCCAGCCCTCAGAACCCAGGGACTCAGCTGTGTACTTCTGTGCCAGCAGTTCCCGGGACAGAGGTCAGCCCCAGCATTTTGGTGAT	CASSSRDRGQPQHF	1	7.412898443291327E-4	42	TCRBV12	TCRBV12				TCRBV12-03/12-04,TCRBV12-04		TCRBD01-01*01	TCRBD01	TCRBD01-01	01				TCRBJ01-05*01	TCRBJ01	TCRBJ01-05	01				4	3	0	5	3	6	39	52	55	62	65	1	In	VDJ
AAGATCCAGCGCACAGAGCAGGGGGACTCGGCCATGTATCTCTGTGCCAGCAGCTTAGGGGGGCTGAACGAGCAGTACTTCGGGCCG	CASSLGGLNEQYF	1	7.412898443291327E-4	39	TCRBV07-09*01	TCRBV07	TCRBV07-09	01				TCRBD01-01*01	TCRBD01	TCRBD01-01	01				TCRBJ02-07*01	TCRBJ02	TCRBJ02-07	01				1	3	6	0	0	5	42	-1	58	64	67	1	In	VDJ
NTGTCGGCTGCTCCCTCCCAGACATCTGTGTACTTCTGTGCCAGCACGGAGAAGAGGGGGTCTGGAAACACCATATATTTTGGAGAG	CASTEKRGSGNTIYF	1	7.412898443291327E-4	45	TCRBV06-05*01	TCRBV06	TCRBV06-05	01				TCRBD01-01*01	TCRBD01	TCRBD01-01	01				TCRBJ01-03*01	TCRBJ01	TCRBJ01-03	01				7	0	5	1	8	1	36	46	54	-1	60	1	In	VDJ
CAGCGCACAGAGCAGGAGGACTCGGCCGTGTATCTCTGTGCCAGCAGCTGGGGACAGGGCAACCGGTGGGCCCTCCACTTTGGGAAC	CASSWGQGNRWALHF	1	7.412898443291327E-4	45	TCRBV07-02	TCRBV07	TCRBV07-02				01,02	TCRBD01-01*01	TCRBD01	TCRBD01-01	01				TCRBJ01-06*02	TCRBJ01	TCRBJ01-06	02				4	11	0	3	1	14	36	49	50	59	70	1	In	VDJ
NNNNTGTCGGCTGCTCCCTCCCAGACATCTATGTACTTCTGTGCCAGCAGTTCCCAGGCAACCCACAATGAGCAGTTCTTCGGGCCA	CASSSQATHNEQFF	1	7.412898443291327E-4	42	TCRBV06-05*01	TCRBV06	TCRBV06-05	01				TCRBD01-01*01	TCRBD01	TCRBD01-01	01				TCRBJ02-01*01	TCRBJ02	TCRBJ02-01	01				4	6	4	4	2	5	39	52	54	58	64	1	In	VDJ
NNNNTGTCGGCTGCTCCCTCCCAGACATCTGTGTACTTCTGTGCCAGCAGTGAATCCCGGGGAGCAGATACGCAGTATTTTGGCCCA	CASSESRGADTQYF	1	7.412898443291327E-4	42	TCRBV06-01*01	TCRBV06	TCRBV06-01	01				TCRBD02-01	TCRBD02	TCRBD02-01				01,02	TCRBJ02-03*01	TCRBJ02	TCRBJ02-03	01				2	2	8	3	3	4	39	54	57	62	64	1	In	VDJ
GCGATTCAGCGCACAGAGCAGCGGGACTCGGCCATGTATCGCTGTGCCAGCAGCTTAGGCATGAACACTGAAGCTTTCTTTGGACAA	CASSLGMNTEAFF	1	7.412898443291327E-4	39	TCRBV07	TCRBV07				TCRBV07-06,TCRBV07-07						TCRBD01,TCRBD02	TCRBD01-01,TCRBD02-01		TCRBJ01-01*01	TCRBJ01	TCRBJ01-01	01				1	0	4	6	1	0	42	58	59	-1	61	1	In	VDJ
CTGGAGTCCGCCAGCACCAACCAGACATCTATGTACCTCTGTGCCAGCGTCCCTCAGGGATTGAGTGAAAAACTGTTTTTTGGCAGT	CASVPQGLSEKLFF	1	7.412898443291327E-4	42	TCRBV28-01*01	TCRBV28	TCRBV28-01	01				TCRBD01-01*01	TCRBD01	TCRBD01-01	01				TCRBJ01-04*01	TCRBJ01	TCRBJ01-04	01				8	6	4	3	6	7	39	48	54	59	65	1	In	VDJ
NNNNTGTCGGCTGCTCCCTCCCAGACATCTGTGTACTTCTGTGCCAGCAGAAGGGCGGGGAGCAATCAGCCCCAGCATTTTGGTGAT	CASRRAGSNQPQHF	1	7.412898443291327E-4	42	TCRBV06-05*01	TCRBV06	TCRBV06-05	01				TCRBD02-01*01	TCRBD02	TCRBD02-01	01				TCRBJ01-05*01	TCRBJ01	TCRBJ01-05	01				6	0	7	3	4	1	39	50	54	-1	60	1	In	VDJ
AAGATCCAGCGCACAGAGCAGGAGGACTCGGCCGTGTATCTCTGTGCCAGCAGCAACCGGGACAGCTATGGCTACACCTTCGGTTCG	CASSNRDSYGYTF	1	7.412898443291327E-4	39	TCRBV07-02	TCRBV07	TCRBV07-02				01,02	TCRBD01-01*01	TCRBD01	TCRBD01-01	01				TCRBJ01-02*01	TCRBJ01	TCRBJ01-02	01				5	0	0	5	4	4	42	54	58	-1	65	1	In	VDJ
GTGACATCGGCCCAAAAGAACCCGACAGCTTTCTATCTCTGTGCCAGTAGTATCCGGACAGGGGGATATGGCTACACCTTCGGTTCG	CASSIRTGGYGYTF	1	7.412898443291327E-4	42	TCRBV19-01*01	TCRBV19	TCRBV19-01	01				TCRBD01-01*01	TCRBD01	TCRBD01-01	01				TCRBJ01-02*01	TCRBJ01	TCRBJ01-02	01				3	1	1	1	2	5	39	53	55	65	66	1	In	VDJ
CTGGAGCTTGGTGACTCTGCTGTGTATTTCTGTGCCAGCACGCGGGGCTTCCCATTTGCAAAGAAAAACATTCAGTACTTCGGCGCC	CASTRGFPFAKKNIQYF	1	7.412898443291327E-4	51	TCRBV03-01/03-02*01	TCRBV03	TCRBV03-01/03-02	01				TCRBD02-01*01	TCRBD02	TCRBD02-01	01				TCRBJ02-04*01	TCRBJ02	TCRBJ02-04	01				7	16	7	3	1	4	30	40	41	47	63	1	In	VDJ
CGCCTTGGAGCTGGACGACTCGGCCCTGTATCTCTGTGCCAGCAGCCCAGGTTTGGCGGGGGGCCCTATGAGCAGTTCTTCGGGCCA		1	7.412898443291327E-4	47	TCRBV05-04*01	TCRBV05	TCRBV05-04	01				TCRBD02-01*01	TCRBD02	TCRBD02-01	01				TCRBJ02-01*01	TCRBJ02	TCRBJ02-01	01				4	4	7	1	9	8	34	46	55	63	67	1	Out	VDJ
CAGCCTGCAGAGCTTGGGGACTCGGCCGTGTATCTCTGTGCCAGCAGCTTAGGGGGGGGCTCCAGTGAGACCCAGTACTTCGGGCCA	CASSLGGGSSETQYF	1	7.412898443291327E-4	45	TCRBV11-03*01	TCRBV11	TCRBV11-03	01				TCRBD02-01*01	TCRBD02	TCRBD02-01	01				TCRBJ02-05*01	TCRBJ02	TCRBJ02-05	01				1	7	9	0	0	5	36	-1	52	59	66	1	In	VDJ
TTGTTGCTGGGGGACTCGGCCCTCTATCTCTGTGCCAGCAGCTTAGAAGGATATCCCCCCCAGAACACTGAAGCTTTCTTTGGACAA	CASSLEGYPPQNTEAFF	1	7.412898443291327E-4	51	TCRBV05-06*01	TCRBV05	TCRBV05-06	01								TCRBD01,TCRBD02	TCRBD01-01,TCRBD02-01		TCRBJ01-01*01	TCRBJ01	TCRBJ01-01	01				2	11	1	8	4	1	30	44	48	51	62	1	In	VDJ
CTTTTGACATCGGCCCAAAAGAACCCGACAGCTTTCTATCTCTGTGCCAGCAACGGCCCCTCGAGGGAAAAACTGTTTTTTGGCAGT	CASNGPSREKLFF	1	7.412898443291327E-4	39	TCRBV19-01*01	TCRBV19	TCRBV19-01	01				TCRBD02-01*02	TCRBD02	TCRBD02-01	02				TCRBJ01-04*01	TCRBJ01	TCRBJ01-04	01				9	0	11	1	12	8	42	50	62	-1	66	1	In	VDJ
ACTGTGACATCGGCCCAAAAGAACCTGACAGCTTTCTATCTCTGTGCCAGTAGTATTAAGGGTAGCTATGGCTACACCTTCGGTTCG	CASSIKGSYGYTF	1	7.412898443291327E-4	39	TCRBV19-01*01	TCRBV19	TCRBV19-01	01								TCRBD01,TCRBD02	TCRBD01-01,TCRBD02-01		TCRBJ01-02*01	TCRBJ01	TCRBJ01-02	01				3	3	5	3	2	4	42	56	58	62	65	1	In	VDJ
NNNNNNNNTGTCGGCTGCTCCCTCCCAGACATCTGTGTACTTCTGTGCCAGCAGCTCTCGGACAGGGGGGGCTACACCTTCGGTTCG		1	7.412898443291327E-4	38	TCRBV06-05*01	TCRBV06	TCRBV06-05	01				TCRBD01-01*01	TCRBD01	TCRBD01-01	01				TCRBJ01-02*01	TCRBJ01	TCRBJ01-02	01				6	0	1	1	5	8	43	54	59	-1	69	1	Out	VDJ
AGTCGCCCAGCCCCAACCAGACCTCTCTGTACTTCTGTGCCAGCACCTATCGGGAGAAGGTTCGGGATGGAGCAGTACTTCGGGCCG		1	7.412898443291327E-4	46	TCRBV27-01*01	TCRBV27	TCRBV27-01	01				TCRBD02-01*02	TCRBD02	TCRBD02-01	02				TCRBJ02-07*01	TCRBJ02	TCRBJ02-07	01				7	13	8	2	5	7	35	45	50	56	69	1	Out	VDJ
ACGATTCAGCGCACAGAGCAGGAGGACTCCGCCGTGTATCTCTGTGCCAGCAGCCCCCGGTCCTCCTACGAGCAGTACTTCGGGCCG	CASSPRSSYEQYF	1	7.412898443291327E-4	39	TCRBV07-08*03	TCRBV07	TCRBV07-08	03				TCRBD02-01	TCRBD02	TCRBD02-01				01,02	TCRBJ02-07*01	TCRBJ02	TCRBJ02-07	01				4	2	8	5	2	0	42	55	57	60	62	1	In	VDJ
ACAGTGACCAGTGCCCATCCTGAAGACAGCAGCTTCTACATCTGCAGTGCTAGAGGACAAATAGACTACGAGCAGTACTTCGGGCCG	CSARGQIDYEQYF	1	7.412898443291327E-4	39	TCRBV20	TCRBV20				TCRBV20-01,TCRBV20-or09_02		TCRBD01-01*01	TCRBD01	TCRBD01-01	01				TCRBJ02-07*01	TCRBJ02	TCRBJ02-07	01				1	6	2	6	0	3	42	-1	55	59	65	1	In	VDJ
CAGCGCACAGAGCAGCGGGACTCGGCCATGTATAGCTGTGCCAGCAGCTTAGAGGCCGGGGCTGGAAACACCATATATTTTGGAGAG	CASSLEAGAGNTIYF	1	7.412898443291327E-4	45	TCRBV07-06*01	TCRBV07	TCRBV07-06	01				TCRBD02-01*01	TCRBD02	TCRBD02-01	01				TCRBJ01-03*01	TCRBJ01	TCRBJ01-03	01				1	0	8	3	4	2	36	52	56	-1	61	1	In	VDJ
ATCCTGAGGATCCAGCAGGTAGTGCGAGGAGATTCGGCAGCTTATTTCTGTGCCAGCTCACCACAGGAGACCCAGTACTTCGGGCCA	CASSPQETQYF	1	7.412898443291327E-4	33	TCRBV18-01*01	TCRBV18	TCRBV18-01	01								TCRBD01,TCRBD02	TCRBD01-01,TCRBD02-01		TCRBJ02-05*01	TCRBJ02	TCRBJ02-05	01				1	0	5	5	0	5	48	-1	64	-1	66	1	In	VDJ
ATCGGCCCAAAAGAACCCGACAGCTTTCTATCTCTGTGCCAGTAGTTCGTGAGGGGTACAGTTCAAGAGACCCAGTACTTCGGGCCA		1	7.412898443291327E-4	47	TCRBV19-01*01	TCRBV19	TCRBV19-01	01								TCRBD01,TCRBD02	TCRBD01-01,TCRBD02-01		TCRBJ02-05*01	TCRBJ02	TCRBJ02-05	01				5	7	5	2	5	2	34	46	51	56	63	1	Out	VDJ
[truncated: 2 more columns]
