# Supplementary material for: Preoperative immune checkpoint inhibition and cryoablation in early-stage breast cancer
Source: iScience. 2024 Jan 12;27(2):108880. doi: 10.1016/j.isci.2024.108880 (PMC10850740; doi:10.1016/j.isci.2024.108880)
Supplement: Data S1. Metadata file for TCR clone abundance tables provided in the supplement [file mmc2.zip › 16-495-1TG_TCRB.tsv]

nucleotide	aminoAcid	count (templates/reads)	frequencyCount (%)	cdr3Length	vMaxResolved	vFamilyName	vGeneName	vGeneAllele	vFamilyTies	vGeneNameTies	vGeneAlleleTies	dMaxResolved	dFamilyName	dGeneName	dGeneAllele	dFamilyTies	dGeneNameTies	dGeneAlleleTies	jMaxResolved	jFamilyName	jGeneName	jGeneAllele	jFamilyTies	jGeneNameTies	jGeneAlleleTies	vDeletion	n1Insertion	d5Deletion	d3Deletion	n2Insertion	jDeletion	vIndex	n1Index	dIndex	n2Index	jIndex	estimatedNumberGenomes	sequenceStatus	cloneResolved	vOrphon	dOrphon	jOrphon	vFunction	dFunction	jFunction	fractionNucleated	vAlignLength	vAlignSubstitutionCount	vAlignSubstitutionIndexes
NNNNTGTCGGCTGCTCCCTCCCAGACATCTGTGTACTTCTGTGCCACCGTCAAGGGACAGGGGAATGAAAAACTGTTTTTTGGCAGT	CATVKGQGNEKLFF	14	0.01364522417153996	42	TCRBV06-05*01	TCRBV06	TCRBV06-05	01				TCRBD01-01*01	TCRBD01	TCRBD01-01	01				TCRBJ01-04*01	TCRBJ01	TCRBJ01-04	01				10	0	0	2	7	5	39	46	53	-1	63	14	In	VDJ
ATCCAGCAGGTAGTGCGAGGAGATTCGGCAGCTTATTTCTGTGCCAGCTCACCATCCACGGGGGCCTATGGCTACACCTTCGGTTCG	CASSPSTGAYGYTF	6	0.005847953216374269	42	TCRBV18-01*01	TCRBV18	TCRBV18-01	01								TCRBD01,TCRBD02	TCRBD01-01,TCRBD02-01		TCRBJ01-02*01	TCRBJ01	TCRBJ01-02	01				2	0	6	0	5	4	39	54	59	-1	65	6	In	VDJ
ATCCAGCCTGCAGAGCTTGGGGACTCGGCCATGTATCTCTGTGCCAGCAGCCTGGGGACAGGGAGTCAGCCCCAGCATTTTGGTGAT	CASSLGTGSQPQHF	5	0.004873294346978557	42	TCRBV11-01*01	TCRBV11	TCRBV11-01	01				TCRBD01-01*01	TCRBD01	TCRBD01-01	01				TCRBJ01-05*01	TCRBJ01	TCRBJ01-05	01				5	2	0	3	3	6	39	51	54	63	65	5	In	VDJ
GAGATGAATGTGAGCACCTTGGAGCTGGGGGACTCGGCCCTTTATCTTTGCGCCAGCAGCTTGCAGGGGGAGCAGTACTTCGGGCCG	CASSLQGEQYF	4	0.003898635477582846	33	TCRBV05-01*01	TCRBV05	TCRBV05-01	01				TCRBD01-01*01	TCRBD01	TCRBD01-01	01				TCRBJ02-07*01	TCRBJ02	TCRBJ02-07	01				1	0	4	2	0	7	48	-1	63	-1	69	4	In	VDJ
GCCCAAAAGAACCCGACAGCTTTCTATCTCTGTGCCAGTAGTGGGCGAAGCGGGGGAGTCTTTTACAATGAGCAGTTCTTCGGGCCA	CASSGRSGGVFYNEQFF	4	0.003898635477582846	51	TCRBV19-01*01	TCRBV19	TCRBV19-01	01				TCRBD02-01*01	TCRBD02	TCRBD02-01	01				TCRBJ02-01*01	TCRBJ02	TCRBJ02-01	01				5	7	6	2	6	4	30	42	48	56	63	4	In	VDJ
GGCGTCTGCTGTACCCTCTCAGACATCTGTGTACTTCTGTGCCAGCAGCTTATATACAGGGTGAACACTGAAGCTTTCTTTGGACAA		4	0.003898635477582846	44	TCRBV06-04*01	TCRBV06	TCRBV06-04	01				TCRBD01-01*01	TCRBD01	TCRBD01-01	01				TCRBJ01-01*01	TCRBJ01	TCRBJ01-01	01				6	0	3	3	7	0	37	48	55	-1	61	4	Out	VDJ
CCCTGGAGCTTGGTGACTCTGCTGTGTATTTCTGGTGCCAGCAGCATAATGTATCCCATTGTGTTAGACGAGCAGTACTTCGGGCCG		1	9.746588693957114E-4	49	TCRBV03-01/03-02*01	TCRBV03	TCRBV03-01/03-02	01								TCRBD01,TCRBD02	TCRBD01-01,TCRBD02-01		TCRBJ02-07*01	TCRBJ02	TCRBJ02-07	01				15	26	4	5	4	5	32	34	38	41	67	1	Out	VDJ
TCCACAAAGCTGGAGGACTCAGCCATGTACTTCTGTGCCAGCAGAGATAACCGGGACAGGGTAAAGGAGACCCAGTACTTCGGGCCA	CASRDNRDRVKETQYF	1	9.746588693957114E-4	48	TCRBV02-01	TCRBV02	TCRBV02-01				01,03	TCRBD01-01*01	TCRBD01	TCRBD01-01	01				TCRBJ02-05*01	TCRBJ02	TCRBJ02-05	01				6	5	0	3	8	5	33	44	52	61	66	1	In	VDJ
CTGACAGTGACCAGTGCCCATCCTGAAGACAGCAGCTTCTACATCTGCAGCGTAGGCTCCTATAATTCACCCCTCCACTTTGGGAAC	CSVGSYNSPLHF	2	0.001949317738791423	36	TCRBV20	TCRBV20				TCRBV20-01,TCRBV20-or09_02						TCRBD01,TCRBD02	TCRBD01-01,TCRBD02-01		TCRBJ01-06*02	TCRBJ01	TCRBJ01-06	02				9	0	5	4	3	0	45	50	53	-1	56	2	In	VDJ
CTGAAGATCCAGCGCACAGAGCAGGAGGACTCCGCCGTGTATCTCTGTGCCAGCTGGGCGAGTGTGGATACGCAGTATTTTGGCCCA	CASWASVDTQYF	1	9.746588693957114E-4	36	TCRBV07-08	TCRBV07	TCRBV07-08				01,03	TCRBD01-01*01	TCRBD01	TCRBD01-01	01				TCRBJ02-03*01	TCRBJ02	TCRBJ02-03	01				8	7	8	0	1	6	45	54	55	59	66	1	In	VDJ
ATCAATTCCCTGGAGCTTGGTGACTCTGCTGTGTATTTCTGTGCCAGCAGCCAACCGCGGTCGTGCTACGAGCAGTACTTCGGGCCG	CASSQPRSCYEQYF	3	0.0029239766081871343	42	TCRBV03-01/03-02*01	TCRBV03	TCRBV03-01/03-02	01				TCRBD02-01	TCRBD02	TCRBD02-01				01,02	TCRBJ02-07*01	TCRBJ02	TCRBJ02-07	01				2	5	7	5	2	3	39	54	56	60	65	3	In	VDJ
AATGTGAACGCCTTGGAGCTGGACGACTCGGCCCTGTATCTCTGTGCCAGCAGCCCCTCCCAGGACTATGGCTACACCTTCGGTTCG	CASSPSQDYGYTF	1	9.746588693957114E-4	39	TCRBV05-04*01	TCRBV05	TCRBV05-04	01				TCRBD01-01*01	TCRBD01	TCRBD01-01	01				TCRBJ01-02*01	TCRBJ01	TCRBJ01-02	01				4	0	4	4	6	3	42	54	60	-1	64	1	In	VDJ
CGGTCCACAAAGCTGGAGGACTCAGCCATGTACTTCTGTGCCAGCAGGGACAGGGACTCCCTAAATTCACCCCTCCACTTTGGGAAC	CASRDRDSLNSPLHF	1	9.746588693957114E-4	45	TCRBV02-01	TCRBV02	TCRBV02-01				01,03	TCRBD01-01*01	TCRBD01	TCRBD01-01	01				TCRBJ01-06*02	TCRBJ01	TCRBJ01-06	02				6	8	1	3	0	7	36	-1	47	55	63	1	In	VDJ
GAGTCGCCCAGCCCCAACCAGACCTCTCTGTACTTCTGTGCTGACGGGAGTTGAAAGGAAACCTATCAGCCCCAGCATTTTGGTGAT	CADGS*KETYQPQHF	1	9.746588693957114E-4	45	TCRBV27-01*01	TCRBV27	TCRBV27-01	01				TCRBD02-01*02	TCRBD02	TCRBD02-01	02				TCRBJ01-05*01	TCRBJ01	TCRBJ01-05	01				12	14	8	2	3	5	36	41	44	50	64	1	Stop	VDJ
TCCTCACTCTGGAGTCCGCTACCAGCTCCCAGACATCTGTGTACTTCTGTGCCATCAGGGACAGGGAACGGCTACACCTTCGGTTCG		1	9.746588693957114E-4	34	TCRBV10-03*01	TCRBV10	TCRBV10-03	01				TCRBD01-01*01	TCRBD01	TCRBD01-01	01				TCRBJ01-02*01	TCRBJ01	TCRBJ01-02	01				6	3	1	3	0	8	47	-1	58	66	69	1	Out	VDJ
ACCCTGGAGTCTGCCAGGCCCTCACATACCTCTCAGTACCTCTGTGCCAGCAGTGAGGGAACTAATTCACCCCTCCACTTTGGGAAC	CASSEGTNSPLHF	2	0.001949317738791423	39	TCRBV25-01*01	TCRBV25	TCRBV25-01	01								TCRBD01,TCRBD02	TCRBD01-01,TCRBD02-01		TCRBJ01-06*02	TCRBJ01	TCRBJ01-06	02				3	2	0	8	0	6	42	-1	56	60	62	2	In	VDJ
ATCCTGGAGTCGCCCAGCCCCAACCAGACCTCTCTGTACTTCTGTGCCAGCAGTCCTTTGGGCCGAGTTACGCAGTATTTTGGCCCA	CASSPLGRVTQYF	2	0.001949317738791423	39	TCRBV27-01*01	TCRBV27	TCRBV27-01	01				TCRBD01-01*01	TCRBD01	TCRBD01-01	01				TCRBJ02-03*01	TCRBJ02	TCRBJ02-03	01				5	5	8	0	5	8	42	54	59	63	68	2	In	VDJ
NCTCTGAAGATCCGGTCCACAAAGCTGGAGGACTCAGCCATGTACTTCTGTGCCAGCAGCACTTCCTACGAGCAGTACTTCGGGCCG	CASSTSYEQYF	1	9.746588693957114E-4	33	TCRBV02-01	TCRBV02	TCRBV02-01				01,03	TCRBD02-01	TCRBD02	TCRBD02-01				01,02	TCRBJ02-07*01	TCRBJ02	TCRBJ02-07	01				6	0	3	10	1	1	48	59	60	-1	63	1	In	VDJ
GCCTTGTTGCTGGGGGACTCGGCCCTGTATCTCTGTGCCAGCAGCTTGGACGGGACAGGGTTTCTAGAGACCCAGTACTTCGGGCCA	CASSLDGTGFLETQYF	1	9.746588693957114E-4	48	TCRBV05-05*01	TCRBV05	TCRBV05-05	01				TCRBD01-01*01	TCRBD01	TCRBD01-01	01				TCRBJ02-05*01	TCRBJ02	TCRBJ02-05	01				0	5	0	3	2	4	33	49	51	60	65	1	In	VDJ
CTGCAGCCAGAAGACTCAGCCCTGTATCTCTGCGCCAGCAGCCAAGATCAGTTGGTGACTAGCACCGGGGAGCTGTTTTTTGGAGAA	CASSQDQLVTSTGELFF	1	9.746588693957114E-4	51	TCRBV04-01*01	TCRBV04	TCRBV04-01	01				TCRBD02-01	TCRBD02	TCRBD02-01				01,02	TCRBJ02-02*01	TCRBJ02	TCRBJ02-02	01				0	0	2	8	9	4	30	47	56	-1	62	1	In	VDJ
AAGAAGCTCCTTCTCAGTGACTCTGGCTTCTATCTCTGTGCCTGGCTTCAGGGACAGGGGGTAGCCGGGGAGCTGTTTTTTGGAGAA	CAWLQGQGVAGELFF	2	0.001949317738791423	45	TCRBV30-01	TCRBV30	TCRBV30-01				01,05	TCRBD01-01*01	TCRBD01	TCRBD01-01	01				TCRBJ02-02*01	TCRBJ02	TCRBJ02-02	01				5	3	0	1	5	6	36	45	50	61	64	2	In	VDJ
GTGAACGCCTTGTTGCTGGGGGACTCGGCCCTCTATCTCTGTGCCAGCAGCCCGGGGACAGGGGGAGCTGAAGCTTTCTTTGGACAA	CASSPGTGGAEAFF	1	9.746588693957114E-4	42	TCRBV05-06*01	TCRBV05	TCRBV05-06	01				TCRBD01-01*01	TCRBD01	TCRBD01-01	01				TCRBJ01-01*01	TCRBJ01	TCRBJ01-01	01				4	2	0	1	3	6	39	51	54	65	67	1	In	VDJ
TCCGCCAGCACCAACCAGACATCTATGTACCTCTGTGCCAGCAGTTTAGGTCCAGGGCCAGGGAACTATGGCTACACCTTCGGTTCG	CASSLGPGPGNYGYTF	1	9.746588693957114E-4	48	TCRBV28-01*01	TCRBV28	TCRBV28-01	01				TCRBD01-01*01	TCRBD01	TCRBD01-01	01				TCRBJ01-02*01	TCRBJ01	TCRBJ01-02	01				2	6	4	3	4	2	33	48	52	57	63	1	In	VDJ
GTGACCAGTGCCCATCCTGAAGACAGCAGCTTCTACATTTGCAGTGACGGGGGGGACTCCTACACAGATACGCAGTATTTTGGCCCA	CSDGGDSYTDTQYF	1	9.746588693957114E-4	42	TCRBV20	TCRBV20				TCRBV20-01,TCRBV20-or09_02		TCRBD02-01*01	TCRBD02	TCRBD02-01	01				TCRBJ02-03*01	TCRBJ02	TCRBJ02-03	01				7	7	8	0	1	2	39	46	47	55	62	1	In	VDJ
ATCCTGGAGTCGCCCAGCCCCAACCAGACCTCTCTGTACTTCTGTGCCAGCAGTTTACAGGGAAACACTGAAGCTTTCTTTGGACAA	CASSLQGNTEAFF	1	9.746588693957114E-4	39	TCRBV27-01*01	TCRBV27	TCRBV27-01	01				TCRBD01-01*01	TCRBD01	TCRBD01-01	01				TCRBJ01-01*01	TCRBJ01	TCRBJ01-01	01				2	1	4	3	0	2	42	-1	57	62	63	1	In	VDJ
TCGGCCCAAAAGAACCCGACAGCTTTCTATCTCTGTGCCAGTAGTATCTCAGGGGGTTATAGCAATCAGCCCCAGCATTTTGGTGAT	CASSISGGYSNQPQHF	2	0.001949317738791423	48	TCRBV19-01*01	TCRBV19	TCRBV19-01	01				TCRBD01-01*01	TCRBD01	TCRBD01-01	01				TCRBJ01-05*01	TCRBJ01	TCRBJ01-05	01				3	3	4	1	2	0	33	47	49	56	59	2	In	VDJ
GTGAACGCCTTGGAGCTGGACGACTCGGCCCTGTATCTCTGTGCCAGCAGCCCACAGGGGGCGTCCTACGAGCAGTACTTCGGGCCG	CASSPQGASYEQYF	1	9.746588693957114E-4	42	TCRBV05-04*01	TCRBV05	TCRBV05-04	01				TCRBD01-01*01	TCRBD01	TCRBD01-01	01				TCRBJ02-07*01	TCRBJ02	TCRBJ02-07	01				4	1	3	0	2	1	39	51	53	62	63	1	In	VDJ
AGCCTGCAGAGCTTGAGGACTCGGCCGTGTATCTCTGTGCCAGCAGCCCGCGACCCCTACACCAAAAACATTCAGTACTTCGGCGCC		1	9.746588693957114E-4	46	TCRBV11	TCRBV11				TCRBV11-02,TCRBV11-03						TCRBD01,TCRBD02	TCRBD01-01,TCRBD02-01		TCRBJ02-04*01	TCRBJ02	TCRBJ02-04	01				5	7	2	7	4	2	35	47	51	54	61	1	Out	VDJ
GTGACCAGTGCCCATCCTGAAGACAGCAGCTTCTACATCTGCAGTGCTTTAGCGGGGGCAAGCACAGATACGCAGTATTTTGGCCCA	CSALAGASTDTQYF	1	9.746588693957114E-4	42	TCRBV20	TCRBV20				TCRBV20-01,TCRBV20-or09_02		TCRBD02-01*01	TCRBD02	TCRBD02-01	01				TCRBJ02-03*01	TCRBJ02	TCRBJ02-03	01				5	2	5	2	1	0	39	48	49	58	60	1	In	VDJ
CCTACACGCCCTGCAGCCAGAAGACTCAGCCCTGTATCTCTGCGCCAGCAGCCAAGGGGGGTTGGCCCTGAAGCTTTCTTTGGACAA		1	9.746588693957114E-4	41	TCRBV04-01*01	TCRBV04	TCRBV04-01	01								TCRBD01,TCRBD02	TCRBD01-01,TCRBD02-01		TCRBJ01-01*01	TCRBJ01	TCRBJ01-01	01				1	6	6	1	0	6	40	-1	56	61	67	1	Out	VDJ
AAGATCCAGCCCTCAGAACCCAGGGACTCAGCTGTGTACTTCTGTGCCAGCAGAACCCGACTGAACACTGAAGCTTTCTTTGGACAA	CASRTRLNTEAFF	1	9.746588693957114E-4	39	TCRBV12-03/12-04*01	TCRBV12	TCRBV12-03/12-04	01								TCRBD01,TCRBD02	TCRBD01-01,TCRBD02-01		TCRBJ01-01*01	TCRBJ01	TCRBJ01-01	01				6	0	2	7	5	0	42	53	58	-1	61	1	In	VDJ
ACCAGTGCCCATCCTGAAGACAGCAGCTTCTACATCTGCAGTGCTAGAGGGACAGGGGGGAATAATTCACCCCTCCACTTTGGGAAC	CSARGTGGNNSPLHF	2	0.001949317738791423	45	TCRBV20	TCRBV20				TCRBV20-01,TCRBV20-or09_02		TCRBD01-01*01	TCRBD01	TCRBD01-01	01				TCRBJ01-06*02	TCRBJ01	TCRBJ01-06	02				1	2	1	1	0	5	36	-1	49	59	61	2	In	VDJ
CTGAAGGTGCAGCCTGCAGAACTGGAGGATTCTGGAGTTTATTTCTGTGCCAGCAGCCCCCCATACAGGCCCGGTTCCTTTGGCAGT	CASSPPYRPGSF	1	9.746588693957114E-4	36	TCRBV14-01*01	TCRBV14	TCRBV14-01	01				TCRBD01-01*01	TCRBD01	TCRBD01-01	01				TCRBJ01-04*01	TCRBJ01	TCRBJ01-04	01				4	9	3	4	6	20	45	58	64	69	78	1	In	VDJ
ACTGTGACATCGGCCCAAAAGAACCCGACAGCTTTCTATCTCTGTGCCAGTAGTTCCGACACTGGAAACACCATATATTTTGGAGAG	CASSSDTGNTIYF	1	9.746588693957114E-4	39	TCRBV19-01*01	TCRBV19	TCRBV19-01	01				TCRBD01-01*01	TCRBD01	TCRBD01-01	01				TCRBJ01-03*01	TCRBJ01	TCRBJ01-03	01				5	0	2	6	3	2	42	54	57	-1	61	1	In	VDJ
AAGATCCAGCGCACAGAGCAGGAGGACTCGGCCGTGTATCTCTGTGCCAGCAGCTCTAGCCCTAATTCACCCCTCCACTTTGGGAAC	CASSSSPNSPLHF	2	0.001949317738791423	39	TCRBV07-02	TCRBV07	TCRBV07-02				01,02	TCRBD02-01	TCRBD02	TCRBD02-01				01,02	TCRBJ01-06*02	TCRBJ01	TCRBJ01-06	02				4	2	4	7	0	6	42	-1	55	60	62	2	In	VDJ
ACATCGGCCCAAAAGAACCCGACAGCTTTCTATCTCTGTGCCAGTAGTTTTTCGGGTTTGGGAAATTCACCCCTCCACTTTGGGAAC	CASSFSGLGNSPLHF	3	0.0029239766081871343	45	TCRBV19-01*01	TCRBV19	TCRBV19-01	01								TCRBD01,TCRBD02	TCRBD01-01,TCRBD02-01		TCRBJ01-06*02	TCRBJ01	TCRBJ01-06	02				5	0	0	8	11	7	36	48	59	-1	63	3	In	VDJ
AATGTGAACGCCTTGGAGCTGGACGACTCGGCCCTGTATCTCTGTGCCAGCAGCCGGGACACTTCCTACGAGCAGTACTTCGGGCCG	CASSRDTSYEQYF	2	0.001949317738791423	39	TCRBV05-04*01	TCRBV05	TCRBV05-04	01				TCRBD01-01*01	TCRBD01	TCRBD01-01	01				TCRBJ02-07*01	TCRBJ02	TCRBJ02-07	01				4	2	0	6	1	1	42	54	55	61	63	2	In	VDJ
CTGGAGTCCGCCAGCACCAACCAGACATCTATGTACCTCTGTGCCAGCAGCTCACCGGGGACGCCCTACGAGCAGTACTTCGGGCCG	CASSSPGTPYEQYF	1	9.746588693957114E-4	42	TCRBV28-01*01	TCRBV28	TCRBV28-01	01								TCRBD01,TCRBD02	TCRBD01-01,TCRBD02-01		TCRBJ02-07*01	TCRBJ02	TCRBJ02-07	01				6	2	0	7	7	2	39	50	57	62	64	1	In	VDJ
CTCCCTGATTCTGGAGTCCGCCAGCACCAACCAGACATCTATGTACCTCTGTGCCAGCATTCCACAGATACGCAGTATTTTGGCCCA		1	9.746588693957114E-4	32	TCRBV28-01*01	TCRBV28	TCRBV28-01	01											TCRBJ02-03*01	TCRBJ02	TCRBJ02-03	01				7	3	0	0	0	2	49	-1	-1	59	62	1	Out	VJ
TCGGCTGCTCCCTCCCAGACATCTGTGTACTTCTGTGCCAGCAGTTACTCTCTAGCGGGGGGTACCGGGGAGCTGTTTTTTGGAGAA	CASSYSLAGGTGELFF	1	9.746588693957114E-4	48	TCRBV06-05*01	TCRBV06	TCRBV06-05	01				TCRBD02-01*01	TCRBD02	TCRBD02-01	01				TCRBJ02-02*01	TCRBJ02	TCRBJ02-02	01				0	1	4	1	1	5	33	50	51	62	63	1	In	VDJ
TCCACAAAGCTGGAGGACTCAGCCATGTACTTCTGTGCCAGCGAGGGTAGAGCGGGGGGGCGCAGGACTGAAGCTTTCTTTGGACAA	CASEGRAGGRRTEAFF	3	0.0029239766081871343	48	TCRBV02-01	TCRBV02	TCRBV02-01				01,03	TCRBD02-01*01	TCRBD02	TCRBD02-01	01				TCRBJ01-01*01	TCRBJ01	TCRBJ01-01	01				8	6	6	0	8	5	33	42	50	60	66	3	In	VDJ
AACGCCTTGGAGCTGGACGACTCGGCCCTGTATCTCTGTGCCAGCAGCTTGGAGGTTGCAGGGAACACTGAAGCTTTCTTTGGACAA	CASSLEVAGNTEAFF	2	0.001949317738791423	45	TCRBV05-04*01	TCRBV05	TCRBV05-04	01				TCRBD01-01*01	TCRBD01	TCRBD01-01	01				TCRBJ01-01*01	TCRBJ01	TCRBJ01-01	01				0	0	4	4	6	1	36	52	58	-1	62	2	In	VDJ
ACGTTGGCGTCTGCTGTACCCTCTCAGACATCTGTGTACTTCTGTGCCAGCAGTGAGGCTTCGGAGCAGCCCCAGCATTTTGGTGAT	CASSEASEQPQHF	2	0.001949317738791423	39	TCRBV06-04*01	TCRBV06	TCRBV06-04	01				TCRBD02-01*02	TCRBD02	TCRBD02-01	02				TCRBJ01-05*01	TCRBJ01	TCRBJ01-05	01				3	0	10	2	6	7	42	56	62	-1	66	2	In	VDJ
ATCCGGTCCACAAAGCTGGAGGACTCAGCCATGTACTTCTGTGCCAGCAGCGGACAGGGGTCCGGGCAGCCCCAGCATTTTGGTGAT	CASSGQGSGQPQHF	1	9.746588693957114E-4	42	TCRBV02-01	TCRBV02	TCRBV02-01				01,03	TCRBD01-01*01	TCRBD01	TCRBD01-01	01				TCRBJ01-05*01	TCRBJ01	TCRBJ01-05	01				6	6	1	2	1	7	39	50	51	60	66	1	In	VDJ
CTGATTCTGGAGTCCGCCAGCACCAACCAGACATCTATGTACCTCTGTGCCAGCGGGGTGGGCCGCTATGGCTACACCTTCGGTTCG	CASGVGRYGYTF	1	9.746588693957114E-4	36	TCRBV28-01*01	TCRBV28	TCRBV28-01	01								TCRBD01,TCRBD02	TCRBD01-01,TCRBD02-01		TCRBJ01-02*01	TCRBJ01	TCRBJ01-02	01				8	7	6	2	0	4	45	-1	54	58	65	1	In	VDJ
CGCACAGAGCGGGGGGACTCAGCCGTGTATCTCTGTGCCAGCAGCTCTGGTGCGGGGGGACACCAAAACATTCAGTACTTCGGCGCC	CASSSGAGGHQNIQYF	1	9.746588693957114E-4	48	TCRBV07-03*01	TCRBV07	TCRBV07-03	01				TCRBD02-01*01	TCRBD02	TCRBD02-01	01				TCRBJ02-04*01	TCRBJ02	TCRBJ02-04	01				4	5	7	1	5	5	33	46	51	59	64	1	In	VDJ
TGAACGCCTTGTTGCTAGGGGACTCGGCCCTCTATCTCTGTGCCAGCAGCTTGGAGGGCCCAGGGGGAGACCCAGTACTTCGGGCCA		1	9.746588693957114E-4	43	TCRBV05-07*01	TCRBV05	TCRBV05-07	01				TCRBD01-01*01	TCRBD01	TCRBD01-01	01				TCRBJ02-05*01	TCRBJ02	TCRBJ02-05	01				0	0	4	2	6	5	38	54	60	-1	66	1	Out	VDJ
AGCACCTTGGAGCTGGGGGACTCGGCCCTTTATCTTTGCGCCAGCAGCTTGGCGGGACAGGGGACAGATACGCAGTATTTTGGCCCA	CASSLAGQGTDTQYF	1	9.746588693957114E-4	45	TCRBV05-01*01	TCRBV05	TCRBV05-01	01				TCRBD01-01*01	TCRBD01	TCRBD01-01	01				TCRBJ02-03*01	TCRBJ02	TCRBJ02-03	01				0	0	0	2	1	3	36	52	53	-1	63	1	In	VDJ
GTGACATCGGCCCAAAAGAACCCGACAGCTTTCTATCTCTGTGCCAGTATTGGGGAGCCCCGAGGGGAAAAACTGTTTTTTGGCAGT	CASIGEPRGEKLFF	1	9.746588693957114E-4	42	TCRBV19-01*01	TCRBV19	TCRBV19-01	01				TCRBD02-01*02	TCRBD02	TCRBD02-01	02				TCRBJ01-04*01	TCRBJ01	TCRBJ01-04	01				7	9	9	2	3	8	39	49	52	57	66	1	In	VDJ
GTGAACGCCTTGGAGCTGGACGACTCGGCCCTGTATCTCTGTGCCAGCAGCTTGACGGGGGGGCCGGGCGAGCAGTACTTCGGGCCG	CASSLTGGPGEQYF	2	0.001949317738791423	42	TCRBV05-04*01	TCRBV05	TCRBV05-04	01				TCRBD02-01*01	TCRBD02	TCRBD02-01	01				TCRBJ02-07*01	TCRBJ02	TCRBJ02-07	01				1	5	8	0	1	6	39	54	55	63	68	2	In	VDJ
GCCAGAAGACTCAGCCCTGTATCTCTGCGCCAGCAGCCTGGTTAGGACTAGCGGGGGGGTTGGGCCTACGAGCAGTACTTCGGGCCG		1	9.746588693957114E-4	56	TCRBV04-01*01	TCRBV04	TCRBV04-01	01				TCRBD02-01*01	TCRBD02	TCRBD02-01	01				TCRBJ02-07*01	TCRBJ02	TCRBJ02-07	01				4	5	1	0	6	2	25	38	44	59	64	1	Out	VDJ
CACGCCCTGCAGCCAGAAGACTCAGCCCTGTATCTCTGCGCCAGCAGCCAAGGAGGCCCCGGACCCTACGAGCAGTACTTCGGGCCG	CASSQGGPGPYEQYF	1	9.746588693957114E-4	45	TCRBV04-01*01	TCRBV04	TCRBV04-01	01								TCRBD01,TCRBD02	TCRBD01-01,TCRBD02-01		TCRBJ02-07*01	TCRBJ02	TCRBJ02-07	01				1	0	1	7	8	2	36	52	60	-1	64	1	In	VDJ
CTGAGGATCCAGCAGGTAGTGCGAGGAGATTCGGCAGCTTATTTCTGTGCCAGCTCACTTAGGGTCCACGAGCAGTACTTCGGGCCG	CASSLRVHEQYF	1	9.746588693957114E-4	36	TCRBV18-01*01	TCRBV18	TCRBV18-01	01								TCRBD01,TCRBD02	TCRBD01-01,TCRBD02-01		TCRBJ02-07*01	TCRBJ02	TCRBJ02-07	01				4	3	5	3	2	5	45	58	60	64	67	1	In	VDJ
CTGAAGATCCAGCGCACAGAGCAGGAGGACTCCGCCGTGTATCTCTGTGCCAGCAGCTTAGAATTAAGCACCATATATTTTGGAGAG	CASSLELSTIYF	1	9.746588693957114E-4	36	TCRBV07-08*01	TCRBV07	TCRBV07-08	01								TCRBD01,TCRBD02	TCRBD01-01,TCRBD02-01		TCRBJ01-03*01	TCRBJ01	TCRBJ01-03	01				1	0	5	5	5	9	45	61	66	-1	68	1	In	VDJ
AAGATCCGGTCCACAAAGCTGGAGGACTCAGCCATGTACTTCTGTGCCAGCAGAGAGACGGGTAATTCACCCCTCCACTTTGGGAAC	CASRETGNSPLHF	2	0.001949317738791423	39	TCRBV02-01	TCRBV02	TCRBV02-01				01,03	TCRBD02-01	TCRBD02	TCRBD02-01				01,02	TCRBJ01-06*02	TCRBJ01	TCRBJ01-06	02				6	0	8	4	5	6	42	53	58	-1	62	2	In	VDJ
CAGGTAGTGCGAGGAGATTCGGCAGCTTATTTCTGTGCCAGCTCACCACCGACCGGGGGGGCTTTCAATGAGCAGTTCTTCGGGCCA	CASSPPTGGAFNEQFF	1	9.746588693957114E-4	48	TCRBV18-01*01	TCRBV18	TCRBV18-01	01				TCRBD02-01*01	TCRBD02	TCRBD02-01	01				TCRBJ02-01*01	TCRBJ02	TCRBJ02-01	01				0	4	8	0	3	6	33	50	53	61	65	1	In	VDJ
TCCACAAAGCTGGAGGACTCAGCCATGTACTTCTGTGCCAGCAGGGATAACCGGGACAGGGTAAAGGAGACCCAGTACTTCGGGCCA	CASRDNRDRVKETQYF	8	0.007797270955165692	48	TCRBV02-01	TCRBV02	TCRBV02-01				01,03	TCRBD01-01*01	TCRBD01	TCRBD01-01	01				TCRBJ02-05*01	TCRBJ02	TCRBJ02-05	01				6	5	0	3	8	5	33	44	52	61	66	8	In	VDJ
GTGAACGCCTTGTTGCTGGGGGACTCGGCCCTCTATCTCTGTGCCAGTATCAGGGGTACGAACACCGGGGAGCTGTTTTTTGGAGAA	CASIRGTNTGELFF	2	0.001949317738791423	42	TCRBV05-06*01	TCRBV05	TCRBV05-06	01				TCRBD01-01*01	TCRBD01	TCRBD01-01	01				TCRBJ02-02*01	TCRBJ02	TCRBJ02-02	01				8	2	4	2	3	0	39	47	50	56	58	2	In	VDJ
ATCCAGCAGGTAGTGCGAGGAGATTCGGCAGCTTATTTCTGTGCCAGCTCCACCGAAGGGTTAGGCACTGAAGCTTTCTTTGGACAA	CASSTEGLGTEAFF	1	9.746588693957114E-4	42	TCRBV18-01*01	TCRBV18	TCRBV18-01	01								TCRBD01,TCRBD02	TCRBD01-01,TCRBD02-01		TCRBJ01-01*01	TCRBJ01	TCRBJ01-01	01				6	5	5	3	6	4	39	50	56	60	65	1	In	VDJ
CGGTCCACAAAGCTGGAGGACTCAGCCATGTACTTCTGTGCCAGCAAGTCAGGACAACGATCGAACACTGAAGCTTTCTTTGGACAA	CASKSGQRSNTEAFF	1	9.746588693957114E-4	45	TCRBV02-01	TCRBV02	TCRBV02-01				01,03	TCRBD01-01*01	TCRBD01	TCRBD01-01	01				TCRBJ01-01*01	TCRBJ01	TCRBJ01-01	01				7	6	1	6	5	1	36	46	51	56	62	1	In	VDJ
GTGAGCACCTTGGAGCTGGGGGACTCGGCCCTTTATCTTTGCGCCAGCAGCTTTGGTGACAAAGGGGAAAAACTGTTTTTTGGCAGT	CASSFGDKGEKLFF	1	9.746588693957114E-4	42	TCRBV05-01*01	TCRBV05	TCRBV05-01	01								TCRBD01,TCRBD02	TCRBD01-01,TCRBD02-01		TCRBJ01-04*01	TCRBJ01	TCRBJ01-04	01				2	5	2	6	4	8	39	53	57	61	66	1	In	VDJ
CCAGTGCCCATCCTGAAGACAGCAGCTTCTACATCTGCAGTGCTAGAGATAATTTGGGGGTGTGACCAGCCCCAGCATTTTGGTGAT		1	9.746588693957114E-4	46	TCRBV20	TCRBV20				TCRBV20-01,TCRBV20-or09_02						TCRBD01,TCRBD02	TCRBD01-01,TCRBD02-01		TCRBJ01-05*01	TCRBJ01	TCRBJ01-05	01				0	6	6	1	6	7	35	49	55	60	66	1	Out	VDJ
CGCACAGAGCAGCGGGACTCGGCCATGTATCGCTGTGCCAGCAGCTTAGTAAACGGGCAGGGATCCTACGAGCAGTACTTCGGGCCG	CASSLVNGQGSYEQYF	4	0.003898635477582846	48	TCRBV07-06*01	TCRBV07	TCRBV07-06	01				TCRBD01-01*01	TCRBD01	TCRBD01-01	01				TCRBJ02-07*01	TCRBJ02	TCRBJ02-07	01				1	1	4	3	8	1	33	49	57	62	63	4	In	VDJ
NTGTCGGCTGCTCCCTCCCAGACATCTGTGTACTTCTGTGCCAGCACCCTCGGGGGCTCTGGGGCCAACGTCCTGACTTTCGGGGCC	CASTLGGSGANVLTF	1	9.746588693957114E-4	45	TCRBV06-05*01	TCRBV06	TCRBV06-05	01				TCRBD02-01*01	TCRBD02	TCRBD02-01	01				TCRBJ02-06*01	TCRBJ02	TCRBJ02-06	01				7	0	8	2	4	0	36	46	50	-1	56	1	In	VDJ
AGCACCTTGGAGCTGGGGGACTCGGCCCTTTATCTTTGCGCCAGCAGGTACGCTCTAGCGGAAAAAAACATTCAGTACTTCGGCGCC	CASRYALAEKNIQYF	1	9.746588693957114E-4	45	TCRBV05-01*01	TCRBV05	TCRBV05-01	01				TCRBD02-01	TCRBD02	TCRBD02-01				01,02	TCRBJ02-04*01	TCRBJ02	TCRBJ02-04	01				5	2	4	5	7	4	36	47	54	61	63	1	In	VDJ
GCGCACAGAGCGGGGGGACTCAGCCGTGTATCTCTGTGCCAGCAGCTCCCGGGGAGGGAAGACTACAATGAGCAGTTCTTCGGGCCA		7	0.00682261208576998	47	TCRBV07-03*01	TCRBV07	TCRBV07-03	01				TCRBD02-01*02	TCRBD02	TCRBD02-01	02				TCRBJ02-01*01	TCRBJ02	TCRBJ02-01	01				4	4	9	0	4	3	34	47	51	58	62	7	Out	VDJ
CCCTCAGAACCCAGGGACTCAGCTGTGTATTTTTGTGCTAGTGGTTTGGAGGGGGCGTTTGCTAATGAAAAACTGTTTTTTGGCAGT	CASGLEGAFANEKLFF	3	0.0029239766081871343	48	TCRBV12-05*01	TCRBV12	TCRBV12-05	01				TCRBD01-01*01	TCRBD01	TCRBD01-01	01				TCRBJ01-04*01	TCRBJ01	TCRBJ01-04	01				1	5	5	0	0	3	33	-1	49	56	61	3	In	VDJ
TCCACAAAGCTGGAGGACTCAGCCATGTACTTCTGTGCCAGCAGGCGGGACAGCTTTGCAACTAATGAAAAACTGTTTTTTGGCAGT	CASRRDSFATNEKLFF	1	9.746588693957114E-4	48	TCRBV02-01	TCRBV02	TCRBV02-01				01,03	TCRBD01-01*01	TCRBD01	TCRBD01-01	01				TCRBJ01-04*01	TCRBJ01	TCRBJ01-04	01				6	5	0	5	2	0	33	44	46	53	58	1	In	VDJ
CTCACTGTGACATCGGCCCAAAAGAACCCGACAGCTTTCTATCTCTGTGCCAGTAGAGGACAGGCTCAGCCCCAGCATTTTGGTGAT	CASRGQAQPQHF	1	9.746588693957114E-4	36	TCRBV19-01*01	TCRBV19	TCRBV19-01	01				TCRBD01-01*01	TCRBD01	TCRBD01-01	01				TCRBJ01-05*01	TCRBJ01	TCRBJ01-05	01				6	1	1	4	1	6	45	56	57	64	65	1	In	VDJ
GTGACATCGGCCCAAAAGAACCCGACAGCTTTCTATCTCTGTGCCAGTAGACAGGCACCGGGCAATCAGCCCCAGCATTTTGGTGAT	CASRQAPGNQPQHF	1	9.746588693957114E-4	42	TCRBV19-01*01	TCRBV19	TCRBV19-01	01				TCRBD01-01*01	TCRBD01	TCRBD01-01	01				TCRBJ01-05*01	TCRBJ01	TCRBJ01-05	01				6	6	3	4	0	2	39	-1	50	55	61	1	In	VDJ
ATCCAGCAGGTAGTGCGAGGAGATTCGGCAGCTTATTTCTGTGCCAGCTCGTCCGGGACAGGGCCTGGTGGCTACACCTTCGGTTCG	CASSSGTGPGGYTF	1	9.746588693957114E-4	42	TCRBV18-01*01	TCRBV18	TCRBV18-01	01				TCRBD01-01*01	TCRBD01	TCRBD01-01	01				TCRBJ01-02*01	TCRBJ01	TCRBJ01-02	01				6	5	0	3	4	7	39	50	54	63	68	1	In	VDJ
GTGACATCGGCCCAAAAGAACCCGACAGCTTTCTATCTCTGTGCCAGTAGTACTCGAGGACAGGGGTATGGCTACACCTTCGGTTCG	CASSTRGQGYGYTF	2	0.001949317738791423	42	TCRBV19-01*01	TCRBV19	TCRBV19-01	01				TCRBD01-01*01	TCRBD01	TCRBD01-01	01				TCRBJ01-02*01	TCRBJ01	TCRBJ01-02	01				4	0	1	2	5	5	39	52	57	-1	66	2	In	VDJ
AAGATCCAGCCTGCAGAGCTTGGGGACTCGGCCATGTATCTCTGTGCCAGCAGCTTATTGGGGGGCTATGGCTACACCTTCGGTTCG	CASSLLGGYGYTF	1	9.746588693957114E-4	39	TCRBV11-01*01	TCRBV11	TCRBV11-01	01				TCRBD02-01*01	TCRBD02	TCRBD02-01	01				TCRBJ01-02*01	TCRBJ01	TCRBJ01-02	01				2	0	9	1	2	4	42	57	59	-1	65	1	In	VDJ
CTGGAGTCGCCCAGCCCCAACCAGACCTCTCTGTACTTCTGTGCCAGCAGCGAGGGGGCGTCCTACAATGAGCAGTTCTTCGGGCCA	CASSEGASYNEQFF	2	0.001949317738791423	42	TCRBV27-01*01	TCRBV27	TCRBV27-01	01				TCRBD01-01*01	TCRBD01	TCRBD01-01	01				TCRBJ02-01*01	TCRBJ02	TCRBJ02-01	01				6	1	5	0	2	1	39	50	52	59	60	2	In	VDJ
GCCATCCCCAACCAGACAGCTCTTTACTTCTGTGCCACCAGTGATTTGTCCGGGATCCCTGAATACAATGAGCAGTTCTTCGGGCCA	CATSDLSGIPEYNEQFF	1	9.746588693957114E-4	51	TCRBV24-01*01	TCRBV24	TCRBV24-01	01				TCRBD02-01*02	TCRBD02	TCRBD02-01	02				TCRBJ02-01*01	TCRBJ02	TCRBJ02-01	01				0	8	8	3	2	4	30	48	50	55	63	1	In	VDJ
ACATCGGCCCAAAAGAACCCGACAGCTTTCTATCTCTGTGCCAGTAGGCTGGGACAGATGGGGACTTATGGCTACACCTTCGGTTCG	CASRLGQMGTYGYTF	2	0.001949317738791423	45	TCRBV19-01*01	TCRBV19	TCRBV19-01	01				TCRBD01-01*01	TCRBD01	TCRBD01-01	01				TCRBJ01-02*01	TCRBJ01	TCRBJ01-02	01				6	9	0	5	3	5	36	47	50	57	66	2	In	VDJ
ATTCCCTGGAGCTTGGTGACTCTGCTGTGTATTTCTGTGCCAGCAGCCGTTCAGCGGGGGGGCCGGTATGAGCAGTTCTTCGGGCCA		1	9.746588693957114E-4	46	TCRBV03-01/03-02*01	TCRBV03	TCRBV03-01/03-02	01				TCRBD02-01*01	TCRBD02	TCRBD02-01	01				TCRBJ02-01*01	TCRBJ02	TCRBJ02-01	01				4	5	6	0	4	8	35	48	52	62	67	1	Out	VDJ
CCCCAACCAGACCTCTCTGTACTTCTGTGCCAGCAGTCCGGGACAGGGAAGATCCTACCCTCCTACAATGAGCAGTTCTTCGGGCCA		6	0.005847953216374269	56	TCRBV27-01*01	TCRBV27	TCRBV27-01	01				TCRBD01-01*01	TCRBD01	TCRBD01-01	01				TCRBJ02-01*01	TCRBJ02	TCRBJ02-01	01				5	11	0	3	2	0	25	37	39	48	59	6	Out	VDJ
AGCCCTCAGAACCCAGGGACTCAGCTGTGTATTTTTGTGCTAGTGTCTTGGGACAGCCGCCCGTTCTTCGAGCGGTACTTCGGGCCG		1	9.746588693957114E-4	46	TCRBV12-05*01	TCRBV12	TCRBV12-05	01				TCRBD01-01*01	TCRBD01	TCRBD01-01	01				TCRBJ02-07*01	TCRBJ02	TCRBJ02-07	01				7	18	0	5	4	12	35	45	49	56	74	1	Out	VDJ
CTGAAGATCCAGCGCACAGAGCAGCGGGACTCGGCCATGTATCGCTGTGCCAGCGGAGCTTATTATGGCGAGCAGTACTTCGGGCCG	CASGAYYGEQYF	1	9.746588693957114E-4	36	TCRBV07-06*01	TCRBV07	TCRBV07-06	01				TCRBD02-01*02	TCRBD02	TCRBD02-01	02				TCRBJ02-07*01	TCRBJ02	TCRBJ02-07	01				8	10	10	2	0	6	45	-1	54	58	68	1	In	VDJ
AATGTGAGCACCTTGGAGCTGGGGGACTCGGCCCTTTATCTTTGCGCCAGCAGCTTCGACGGAAGCTACGAGCAGTACTTCGGGCCG	CASSFDGSYEQYF	1	9.746588693957114E-4	39	TCRBV05-01*01	TCRBV05	TCRBV05-01	01								TCRBD01,TCRBD02	TCRBD01-01,TCRBD02-01		TCRBJ02-07*01	TCRBJ02	TCRBJ02-07	01				2	2	1	8	4	3	42	56	60	63	65	1	In	VDJ
CGCACAGAGCAGGAGGACTCCGCCGTGTATCTCTGTGCCAGCAGCTCCAGGGGGTCCTCTGGGGCCAACGTCCTGACTTTCGGGGCC	CASSSRGSSGANVLTF	1	9.746588693957114E-4	48	TCRBV07-08*01	TCRBV07	TCRBV07-08	01				TCRBD01-01*01	TCRBD01	TCRBD01-01	01				TCRBJ02-06*01	TCRBJ02	TCRBJ02-06	01				4	2	4	1	1	0	33	46	47	54	56	1	In	VDJ
GAGCTTGAGGACTCGGCCGTGTATCTCTGTGCCAGCAGCACGTTCCGGGACTAGCGATCTGGGGCCAACGTCCTGACTTTCGGGGCC	CASSTFRD*RSGANVLTF	1	9.746588693957114E-4	54	TCRBV11-02	TCRBV11	TCRBV11-02				01,03	TCRBD02-01	TCRBD02	TCRBD02-01				01,02	TCRBJ02-06*01	TCRBJ02	TCRBJ02-06	01				5	1	0	6	7	1	27	39	46	56	57	1	Stop	VDJ
CTTCACATCAATTCCCTGGAGCTTGGTGACTCTGCTGTGTATTTCTGTGCCAGCAGCCAAGGAGCGGGGTCGGCTTTCTTTGGACAA	CASSQGAGSAFF	1	9.746588693957114E-4	36	TCRBV03-01/03-02*01	TCRBV03	TCRBV03-01/03-02	01				TCRBD02-01*01	TCRBD02	TCRBD02-01	01				TCRBJ01-01*01	TCRBJ01	TCRBJ01-01	01				1	3	6	3	1	11	45	61	62	69	72	1	In	VDJ
CAGCGCACAGAGCAGGAGGACTCGGCCGTGTATCTCTGTGCCAGCAGCTTAGCGCAGGGGACTAATGAAAAACTGTTTTTTGGCAGT	CASSLAQGTNEKLFF	1	9.746588693957114E-4	45	TCRBV07-02	TCRBV07	TCRBV07-02				01,02	TCRBD01-01*01	TCRBD01	TCRBD01-01	01				TCRBJ01-04*01	TCRBJ01	TCRBJ01-04	01				0	0	4	2	1	2	36	53	54	-1	60	1	In	VDJ
CGCACAGAGCAGGGGGACTCGGCCATGTATCTCTGTGCCAGCAGCCTACTCTACAGGGCAACTAATGAAAAACTGTTTTTTGGCAGT	CASSLLYRATNEKLFF	4	0.003898635477582846	48	TCRBV07-09*01	TCRBV07	TCRBV07-09	01				TCRBD01-01*01	TCRBD01	TCRBD01-01	01				TCRBJ01-04*01	TCRBJ01	TCRBJ01-04	01				5	0	3	3	7	0	33	45	52	-1	58	4	In	VDJ
CTTCACCTACACGCCCTGCAGCCAGAAGACTCAGCCCTGTATCTCTGCGCCAGCAGCCCAGAAGGGGAAAAACTGTTTTTTGGCAGT	CASSPEGEKLFF	2	0.001949317738791423	36	TCRBV04-01*01	TCRBV04	TCRBV04-01	01								TCRBD01,TCRBD02	TCRBD01-01,TCRBD02-01		TCRBJ01-04*01	TCRBJ01	TCRBJ01-04	01				0	0	5	3	0	8	45	-1	62	-1	66	2	In	VDJ
CAGCCTGCAGAGCTTGGGGACTCGGCCATGTATCTCTGTGCCAGCAGCCCTCCGGGACAGGGTTTGTGGGAGCAGTACTTCGGGCCG	CASSPPGQGLWEQYF	1	9.746588693957114E-4	45	TCRBV11-01*01	TCRBV11	TCRBV11-01	01				TCRBD01-01*01	TCRBD01	TCRBD01-01	01				TCRBJ02-07*01	TCRBJ02	TCRBJ02-07	01				5	7	0	3	5	7	36	48	53	62	69	1	In	VDJ
GCCCTGCAGCCAGAAGACTCAGCCCTGTATCTCTGCGCCAGCAGCCAAGATTGGTCCGACAGAGCCTACGAGCAGTACTTCGGGCCG	CASSQDWSDRAYEQYF	1	9.746588693957114E-4	48	TCRBV04-01*01	TCRBV04	TCRBV04-01	01				TCRBD01-01*01	TCRBD01	TCRBD01-01	01				TCRBJ02-07*01	TCRBJ02	TCRBJ02-07	01				0	2	2	5	7	2	33	50	57	62	64	1	In	VDJ
GTGACCAGTGCCCATCCTGAAGACAGCAGCTTCTACATCTGCAGTGGCAGGGCAGGGTCCTGGTTCGGAGAGCAGTACTTCGGGCCG	CSGRAGSWFGEQYF	1	9.746588693957114E-4	42	TCRBV20	TCRBV20				TCRBV20-01,TCRBV20-or09_02		TCRBD01-01*01	TCRBD01	TCRBD01-01	01				TCRBJ02-07*01	TCRBJ02	TCRBJ02-07	01				7	17	4	3	1	7	39	46	47	52	69	1	In	VDJ
ACTCTGGAGTCCGCTACCAGCTCCCAGACATCTGTGTACTTCTGTGCCATCAGCGACAGGGTAGACGGTGAGCAGTTCTTCGGGCCA	CAISDRVDGEQFF	1	9.746588693957114E-4	39	TCRBV10-03*01	TCRBV10	TCRBV10-03	01				TCRBD01-01*01	TCRBD01	TCRBD01-01	01				TCRBJ02-01*01	TCRBJ02	TCRBJ02-01	01				6	7	2	3	1	9	42	53	54	61	68	1	In	VDJ
NNNNNNNTGTCGGCTGCTCCCTCCCAGACATCTGTGTACTTCTGTGCCAGCAGGGGCGACACTTACAATGAGCAGTTCTTCGGGCCA	CASRGDTYNEQFF	1	9.746588693957114E-4	39	TCRBV06-05*01	TCRBV06	TCRBV06-05	01				TCRBD01-01*01	TCRBD01	TCRBD01-01	01				TCRBJ02-01*01	TCRBJ02	TCRBJ02-01	01				6	2	2	6	4	4	42	53	57	61	63	1	In	VDJ
GCCCAAAAGAACCCGACAGCTTTCTATCTCTGTGCCAGTAGTAAGGGGAGCGGGGGGCTCTCCTACAATGAGCAGTTCTTCGGGCCA	CASSKGSGGLSYNEQFF	2	0.001949317738791423	51	TCRBV19-01*01	TCRBV19	TCRBV19-01	01				TCRBD02-01*01	TCRBD02	TCRBD02-01	01				TCRBJ02-01*01	TCRBJ02	TCRBJ02-01	01				4	2	6	1	5	0	30	43	48	57	59	2	In	VDJ
CGCTCACCAGGCCTGGGGGACGCAGCCATGTACCTGTGTGCCACCAGCAGGGACAGGGGATTCCAAGAGACCCAGTACTTCGGGCCA	CATSRDRGFQETQYF	1	9.746588693957114E-4	45	TCRBV15-01*02	TCRBV15	TCRBV15-01	02				TCRBD01-01*01	TCRBD01	TCRBD01-01	01				TCRBJ02-05*01	TCRBJ02	TCRBJ02-05	01				3	3	1	2	0	1	36	-1	50	59	62	1	In	VDJ
CAGCGCACAGAGCGGGGGGACTCAGCCGTGTATCTCTGTGCCAGCAGCTTAATGGCGGGGGGCGGAGATACGCAGTATTTTGGCCCA	CASSLMAGGGDTQYF	1	9.746588693957114E-4	45	TCRBV07-03*01	TCRBV07	TCRBV07-03	01				TCRBD02-01*01	TCRBD02	TCRBD02-01	01				TCRBJ02-03*01	TCRBJ02	TCRBJ02-03	01				1	3	7	1	2	5	36	52	54	62	65	1	In	VDJ
TGCAGAGCTTGGGGACTCGGCCGTGTATCTCTGTGCCAGCAGCTTAGTCTTGGGGGCGCGCCCAATCAGCCCCAGCATTTTGGTGAT		1	9.746588693957114E-4	50	TCRBV11-03*01	TCRBV11	TCRBV11-03	01				TCRBD01-01*01	TCRBD01	TCRBD01-01	01				TCRBJ01-05*01	TCRBJ01	TCRBJ01-05	01				1	5	6	0	4	3	31	47	51	57	62	1	Out	VDJ
NTGTCGGCTGCTCCCTCCCAAACATCTGTGTACTTCTGTGCCAGCAGTAGGCTGGGGGCGGAGGGCTATGGCTACACCTTCGGTTCG	CASSRLGAEGYGYTF	1	9.746588693957114E-4	45	TCRBV06-02/06-03*01	TCRBV06	TCRBV06-02/06-03	01								TCRBD01,TCRBD02	TCRBD01-01,TCRBD02-01		TCRBJ01-02*01	TCRBJ01	TCRBJ01-02	01				5	6	6	0	5	4	36	48	53	59	65	1	In	VDJ
AAGATCCGGTCCACAAAGCTGGAGGACTCAGCCATGTACTTCTGTGCCAGCAGACCGGGACAGAACTATGGCTACACCTTCGGTTCG	CASRPGQNYGYTF	1	9.746588693957114E-4	39	TCRBV02-01	TCRBV02	TCRBV02-01				01,03	TCRBD01-01*01	TCRBD01	TCRBD01-01	01				TCRBJ01-02*01	TCRBJ01	TCRBJ01-02	01				6	0	0	5	3	2	42	53	56	-1	63	1	In	VDJ
CATGTGGTCGCACTGCAGCAAGAAGACTCAGCTGCGTATCTCTGCACCAGCAGCAAAGGGAGCAACTATGGCTACACCTTCGGTTCG	CTSSKGSNYGYTF	1	9.746588693957114E-4	39	TCRBV01-01*01	TCRBV01	TCRBV01-01	01				TCRBD02-01*02	TCRBD02	TCRBD02-01	02				TCRBJ01-02*01	TCRBJ01	TCRBJ01-02	01				1	1	10	2	0	2	42	-1	58	62	63	1	In	VDJ
CCTGCAGAACTGGAGGATTCTGGAGTTTATTTCTGTGCCAGCAGCCAAGGGAGCGGGGGAGGGTACAATGAGCAGTTCTTCGGGCCA	CASSQGSGGGYNEQFF	1	9.746588693957114E-4	48	TCRBV14-01*01	TCRBV14	TCRBV14-01	01				TCRBD02-01*01	TCRBD02	TCRBD02-01	01				TCRBJ02-01*01	TCRBJ02	TCRBJ02-01	01				1	4	6	2	2	4	33	49	51	59	63	1	In	VDJ
ATCCTGGAGTCGCCCAGCCCCAACCAGACCTCTCTGTACTTCTGTGCCAGCAGTTTAGGACGAACCTACGAGCAGTTCTTCGGGCCA	CASSLGRTYEQFF	3	0.0029239766081871343	39	TCRBV27-01*01	TCRBV27	TCRBV27-01	01								TCRBD01,TCRBD02	TCRBD01-01,TCRBD02-01		TCRBJ02-01*01	TCRBJ02	TCRBJ02-01	01				2	8	1	7	0	10	42	-1	57	61	69	3	In	VDJ
GATCCAGTCCACGGAGTCAGGGGACACAGCACTGTATTTCTGTGCCAGCAGCAAAGTGAAGGAACCGGGGAGCTGTTTTTTGGAGAA		1	9.746588693957114E-4	41	TCRBV21-01*01	TCRBV21	TCRBV21-01	01								TCRBD01,TCRBD02	TCRBD01-01,TCRBD02-01		TCRBJ02-02*01	TCRBJ02	TCRBJ02-02	01				1	0	1	8	4	5	40	56	60	-1	63	1	Out	VDJ
CTGGAGTCGGCTGCTCCCTCCCAGACATCTGTGTACTTCTGTGCCAGCAGTTACAGTGGGTCGAACACTGAAGCTTTCTTTGGACAA	CASSYSGSNTEAFF	1	9.746588693957114E-4	42	TCRBV06	TCRBV06				TCRBV06-01,TCRBV06-06		TCRBD01-01*01	TCRBD01	TCRBD01-01	01				TCRBJ01-01*01	TCRBJ01	TCRBJ01-01	01				5	6	3	5	1	1	39	51	52	56	62	1	In	VDJ
CCTGCAGCCAGAAGACTCGGCCCTGTATCTCTGCGCCAGCAGCCAAGATTAGGCAGGTGTAGCACCGGGGAGCTGTTTTTTGGAGAA		1	9.746588693957114E-4	50	TCRBV04-03*01	TCRBV04	TCRBV04-03	01				TCRBD01-01*01	TCRBD01	TCRBD01-01	01				TCRBJ02-02*01	TCRBJ02	TCRBJ02-02	01				0	5	4	4	5	4	31	48	53	57	62	1	Out	VDJ
GACCAGTGCCCATCCTGAAGACAGCAGCTTCTACATCTGCAGTGCTAAGAGGGATCAAGGGGCAATCAGCCCCAGCATTTTGGTGAT		1	9.746588693957114E-4	44	TCRBV20	TCRBV20				TCRBV20-01,TCRBV20-or09_02		TCRBD02-01*02	TCRBD02	TCRBD02-01	02				TCRBJ01-05*01	TCRBJ01	TCRBJ01-05	01				4	8	11	0	1	2	37	47	48	53	61	1	Out	VDJ
CTGGAGTCCGCCAGCACCAACCAGACATCTATGTACCTCTGTGCCAGCAGTCGGACTAGCGGGGGGTTTGAGCAGTTCTTCGGGCCA	CASSRTSGGFEQFF	1	9.746588693957114E-4	42	TCRBV28-01*01	TCRBV28	TCRBV28-01	01				TCRBD02-01*01	TCRBD02	TCRBD02-01	01				TCRBJ02-01*01	TCRBJ02	TCRBJ02-01	01				5	2	1	1	1	9	39	51	52	66	68	1	In	VDJ
ATCCAGCCTGCAGAGCTTGAGGACTCGGCCGTGTATCTCTGTGCCAGCAGTGGGCAAACTAGTCAGAGTGAGCAGTTCTTCGGGCCA	CASSGQTSQSEQFF	1	9.746588693957114E-4	42	TCRBV11	TCRBV11				TCRBV11-02,TCRBV11-03		TCRBD02-01	TCRBD02	TCRBD02-01				01,02	TCRBJ02-01*01	TCRBJ02	TCRBJ02-01	01				6	6	3	8	7	9	39	50	57	62	68	1	In	VDJ
GCACTGTATTTCTGTGCCAGCAGGGATCGACGAGAGCAACCGACTGGTAGATGACAGCAAACCGACAATGAGCAGTTCTTCGGGCCA	CASRDRREQPTGR*QQTDNEQFF	1	9.746588693957114E-4	69	TCRBV21-01*01	TCRBV21	TCRBV21-01	01				TCRBD01-01*01	TCRBD01	TCRBD01-01	01				TCRBJ02-01*01	TCRBJ02	TCRBJ02-01	01				6	7	2	5	29	5	12	23	52	57	64	1	Stop	VDJ
TCGGCTGCTCCCTCCCAGACATCTGTGTACTTCTGTGCCAGCAGTTTCAACTCCGGGACAGGGATCTATGGCTACACCTTCGGTTCG	CASSFNSGTGIYGYTF	1	9.746588693957114E-4	48	TCRBV06-05*01	TCRBV06	TCRBV06-05	01				TCRBD01-01*01	TCRBD01	TCRBD01-01	01				TCRBJ01-02*01	TCRBJ01	TCRBJ01-02	01				4	2	0	3	8	4	33	46	54	63	65	1	In	VDJ
ACCTTGGAGCTGGGGGACTCGGCCCTTTATCTTTGCGCCAGCCAAGACCCGACTAGCCTTAGCGTCTACGAGCAGTACTTCGGGCCG	CASQDPTSLSVYEQYF	1	9.746588693957114E-4	48	TCRBV05-01*01	TCRBV05	TCRBV05-01	01				TCRBD02-01	TCRBD02	TCRBD02-01				01,02	TCRBJ02-07*01	TCRBJ02	TCRBJ02-07	01				7	8	2	7	8	3	33	42	50	57	65	1	In	VDJ
CTGTCCCTAGAGTCTGCCATCCCCAACCAGACAGCTCTTTACTTCTGTGCCACCAGTGGGGGCTCCTACGAGCAGTACTTCGGGCCG	CATSGGSYEQYF	1	9.746588693957114E-4	36	TCRBV24-01*01	TCRBV24	TCRBV24-01	01								TCRBD01,TCRBD02	TCRBD01-01,TCRBD02-01		TCRBJ02-07*01	TCRBJ02	TCRBJ02-07	01				5	0	6	2	0	0	45	-1	58	-1	62	1	In	VDJ
CACCTACACGCCCTGCAGCCAGAAGACTCAGCCCTGTATCTCTGCGCCAGCAGCCTAGGGGGCCTGTCACCCCTCCACTTTGGGAAC	CASSLGGLSPLHF	1	9.746588693957114E-4	39	TCRBV04-01*01	TCRBV04	TCRBV04-01	01				TCRBD01-01*01	TCRBD01	TCRBD01-01	01				TCRBJ01-06*02	TCRBJ01	TCRBJ01-06	02				4	3	5	0	1	10	42	55	56	63	66	1	In	VDJ
AAGATCCAGCCCTCAGAACCCAGGGACTCAGCTGTGTACTTCTGTGCCAGCAGGGTAGCGGGGGGGGATACGCAGTATTTTGGCCCA	CASRVAGGDTQYF	2	0.001949317738791423	39	TCRBV12-03/12-04*01	TCRBV12	TCRBV12-03/12-04	01				TCRBD02-01*01	TCRBD02	TCRBD02-01	01				TCRBJ02-03*01	TCRBJ02	TCRBJ02-03	01				6	0	5	0	2	6	42	53	55	-1	66	2	In	VDJ
ATCCTGGAGTCGCCCAGCCCCAACCAGACCTCTCTGTACTTCTGTGCCAGCGAGGGCAGAAGCACAGATACGCAGTATTTTGGCCCA	CASEGRSTDTQYF	1	9.746588693957114E-4	39	TCRBV27-01*01	TCRBV27	TCRBV27-01	01				TCRBD02-01*02	TCRBD02	TCRBD02-01	02				TCRBJ02-03*01	TCRBJ02	TCRBJ02-03	01				8	4	11	0	0	0	42	-1	51	56	60	1	In	VDJ
CACACCCTGCAGCCAGAAGACTCGGCCCTGTATCTCTGTGCCAGCAGCCAAGAGACTCAAAGCACAGATACGCAGTATTTTGGCCCA	CASSQETQSTDTQYF	1	9.746588693957114E-4	45	TCRBV04-02*01	TCRBV04	TCRBV04-02	01				TCRBD02-01	TCRBD02	TCRBD02-01				01,02	TCRBJ02-03*01	TCRBJ02	TCRBJ02-03	01				0	3	2	10	0	0	36	-1	53	57	60	1	In	VDJ
GAGCTGGGGGACTCGGCCCTTTATCTTTGCGCCAGCAGTCGGTCTCGCGGGGGGGCCGATCCCACAGATACGCAGTATTTTGGCCCA	CASSRSRGGADPTDTQYF	1	9.746588693957114E-4	54	TCRBV05-01*01	TCRBV05	TCRBV05-01	01				TCRBD02-01*01	TCRBD02	TCRBD02-01	01				TCRBJ02-03*01	TCRBJ02	TCRBJ02-03	01				5	7	7	0	8	2	27	38	46	55	62	1	In	VDJ
AATGTGAGTACCTTGGAGCTGGGGGACTCGGCCCTTTATCTTTGCGCCAGCAGCTTGTATTATAATACTGAAGCTTTCTTTGGACAA	CASSLYYNTEAFF	1	9.746588693957114E-4	39	TCRBV05-01*01	TCRBV05	TCRBV05-01	01				TCRBD02-01	TCRBD02	TCRBD02-01				01,02	TCRBJ01-01*01	TCRBJ01	TCRBJ01-01	01				1	7	5	9	0	5	42	-1	57	59	66	1	In	VDJ
ACTCTGACAGTGACCAGTGCCCATCCTGAAGACAGCAGCTTCTACATCTGCAGTGCGTTTACGCCAAATGAAGCTTTCTTTGGACAA	CSAFTPNEAFF	5	0.004873294346978557	33	TCRBV20-01	TCRBV20	TCRBV20-01				01,04					TCRBD01,TCRBD02	TCRBD01-01,TCRBD02-01		TCRBJ01-01*01	TCRBJ01	TCRBJ01-01	01				6	6	3	7	4	7	48	56	60	62	68	5	In	VDJ
ATCCGCTCACCAGGCCTGGGGGACGCAGCCATGTACCTGTGTGCCACCAGCAGGTCCAGGATCAATCAGCCCCAGCATTTTGGTGAT	CATSRSRINQPQHF	1	9.746588693957114E-4	42	TCRBV15-01*02	TCRBV15	TCRBV15-01	02				TCRBD01-01*01	TCRBD01	TCRBD01-01	01				TCRBJ01-05*01	TCRBJ01	TCRBJ01-05	01				3	2	4	4	3	3	39	53	56	60	62	1	In	VDJ
CAGCAGGTAGTGCGAGGAGATTCGGCAGCTTATTTCTGTGCCAGCTCACTACAGGGAAATAGCAATCAGCCCCAGCATTTTGGTGAT	CASSLQGNSNQPQHF	1	9.746588693957114E-4	45	TCRBV18-01*01	TCRBV18	TCRBV18-01	01				TCRBD01-01*01	TCRBD01	TCRBD01-01	01				TCRBJ01-05*01	TCRBJ01	TCRBJ01-05	01				4	3	3	3	1	0	36	49	50	56	59	1	In	VDJ
ACAGTGACCAGTGCCCATCCTGAAGACAGCAGCTTCTACATCTGCAGTGCTAGAGGACAAATAGACTACGAGCAGTACTTCGGGCCG	CSARGQIDYEQYF	2	0.001949317738791423	39	TCRBV20	TCRBV20				TCRBV20-01,TCRBV20-or09_02		TCRBD01-01*01	TCRBD01	TCRBD01-01	01				TCRBJ02-07*01	TCRBJ02	TCRBJ02-07	01				1	6	2	6	0	3	42	-1	55	59	65	2	In	VDJ
CAGCGCACAGAGCAGGAGGACTCGGCCGTGTATCTCTGTGCCAGCAGCTTAGCCAATACAGGGGCCCACGAGCAGTACTTCGGGCCG	CASSLANTGAHEQYF	1	9.746588693957114E-4	45	TCRBV07-02	TCRBV07	TCRBV07-02				01,02	TCRBD01-01*01	TCRBD01	TCRBD01-01	01				TCRBJ02-07*01	TCRBJ02	TCRBJ02-07	01				0	3	3	2	4	5	36	53	57	64	67	1	In	VDJ
CAGCGCACAGAGCAGGAGGACTCGGCCGTGTATCTCTGTGCCAGCAGCAAGGGGGGATTCGAAGGTTCACCCCTCCACTTTGGGAAC	CASSKGGFEGSPLHF	2	0.001949317738791423	45	TCRBV07-02	TCRBV07	TCRBV07-02				01,02					TCRBD01,TCRBD02	TCRBD01-01,TCRBD02-01		TCRBJ01-06*02	TCRBJ01	TCRBJ01-06	02				5	10	5	1	1	9	36	48	49	55	65	2	In	VDJ
ATCCAGCCCTCAGAACCCAGGGACTCAGCTGTGTACTTCTGTGCCAGCAGTCAACAGGGAGGTGCATCACCCCTCCACTTTGGGAAC	CASSQQGGASPLHF	2	0.001949317738791423	42	TCRBV12	TCRBV12				TCRBV12-03/12-04,TCRBV12-04						TCRBD01,TCRBD02	TCRBD01-01,TCRBD02-01		TCRBJ01-06*02	TCRBJ01	TCRBJ01-06	02				5	7	3	3	2	10	39	51	53	59	66	2	In	VDJ
TCTGCCATCCCCAACCAGACAGCTCTTTACTTCTGTGCCACCGGAGTGAAAGGCAGGGCTACCAACAATGAGCAGTTCTTCGGGCCA	CATGVKGRATNNEQFF	2	0.001949317738791423	48	TCRBV24-01*01	TCRBV24	TCRBV24-01	01				TCRBD01-01*01	TCRBD01	TCRBD01-01	01				TCRBJ02-01*01	TCRBJ02	TCRBJ02-01	01				9	6	4	3	11	5	33	42	53	58	64	2	In	VDJ
GTGACCAGTGCCCATCCTGAAGACAGCAGCTTCTACATCTGCAGTGACGGGGGGGACTCCTACACAGATACGCAGTATTTTGGCCCA	CSDGGDSYTDTQYF	4	0.003898635477582846	42	TCRBV20	TCRBV20				TCRBV20-01,TCRBV20-or09_02		TCRBD02-01*01	TCRBD02	TCRBD02-01	01				TCRBJ02-03*01	TCRBJ02	TCRBJ02-03	01				7	7	8	0	1	2	39	46	47	55	62	4	In	VDJ
ATCCAGCCCTCAGAACCCAGGGACTCAGCTGTGTACTTCTGTGCCAGCAGTTTATGGTCTAAAAATCAGCCCCAGCATTTTGGTGAT	CASSLWSKNQPQHF	1	9.746588693957114E-4	42	TCRBV12	TCRBV12				TCRBV12-03/12-04,TCRBV12-04		TCRBD02-01	TCRBD02	TCRBD02-01				01,02	TCRBJ01-05*01	TCRBJ01	TCRBJ01-05	01				2	2	4	9	4	4	39	54	58	61	63	1	In	VDJ
CTGAATGTGAACGCCTTGTTGCTGGGGGACTCGGCCCTCTATCTCTGTGCCAGCAGCTTGAGAGTCAACACCATATATTTTGGAGAG	CASSLRVNTIYF	1	9.746588693957114E-4	36	TCRBV05-06*01	TCRBV05	TCRBV05-06	01				TCRBD02-01*02	TCRBD02	TCRBD02-01	02				TCRBJ01-03*01	TCRBJ01	TCRBJ01-03	01				1	2	11	2	1	7	45	60	61	64	66	1	In	VDJ
CTGAGCTCTCTGGAGCTGGGGGACTCAGCTTTGTATTTCTGTGCCAGCAGCTCGGGGGGGTTTAAGGAGACCCAGTACTTCGGGCCA	CASSSGGFKETQYF	1	9.746588693957114E-4	42	TCRBV09-01*01	TCRBV09	TCRBV09-01	01				TCRBD02-01*01	TCRBD02	TCRBD02-01	01				TCRBJ02-05*01	TCRBJ02	TCRBJ02-05	01				4	6	8	0	1	5	39	51	52	60	66	1	In	VDJ
TCGGCTGCTCCCTCCCAGACATCTGTGTACTTCTGTGCCAGCAGTTACGGCTTGTTTGTGGACACCGGGGAGCTGTTTTTTGGAGAA	CASSYGLFVDTGELFF	1	9.746588693957114E-4	48	TCRBV06-05*01	TCRBV06	TCRBV06-05	01				TCRBD01-01*01	TCRBD01	TCRBD01-01	01				TCRBJ02-02*01	TCRBJ02	TCRBJ02-02	01				2	10	9	0	0	3	33	-1	48	51	61	1	In	VDJ
TCCACGGAGTCAGGGGACACAGCACTGTATTTCTGTGCCAGCAGCAAAAATGAAGCAGGTCGGAACACTGAAGCTTTCTTTGGACAA	CASSKNEAGRNTEAFF	1	9.746588693957114E-4	48	TCRBV21-01*01	TCRBV21	TCRBV21-01	01				TCRBD01-01*01	TCRBD01	TCRBD01-01	01				TCRBJ01-01*01	TCRBJ01	TCRBJ01-01	01				2	3	4	4	7	1	33	48	55	59	62	1	In	VDJ
GTGACATCGGCCCAAAAGAACCCGACAGCTTTCTATCTCTGTGCCAGTAGTATTCGGGGGATGAATCAGCCCCAGCATTTTGGTGAT	CASSIRGMNQPQHF	1	9.746588693957114E-4	42	TCRBV19-01*01	TCRBV19	TCRBV19-01	01				TCRBD02-01*01	TCRBD02	TCRBD02-01	01				TCRBJ01-05*01	TCRBJ01	TCRBJ01-05	01				3	3	8	2	1	4	39	53	54	60	63	1	In	VDJ
TCCGGTCCACAAAGCTGGAGGACTCAGCCATGTACTTCTGTGCCAGCAGAGGGGGGGCCGAGCAATCAGCCCCAGCATTTTGGTGAT		1	9.746588693957114E-4	43	TCRBV02-01	TCRBV02	TCRBV02-01				01,03	TCRBD02-01*01	TCRBD02	TCRBD02-01	01				TCRBJ01-05*01	TCRBJ01	TCRBJ01-05	01				6	3	9	0	1	1	38	49	50	57	60	1	Out	VDJ
TCGGCTGCTCCCTCCCAGACATCTGTGTACTTCTGTGCCAGCAGTTACACCCAGCGGACAGGGTACTATGGCTACACCTTCGGTTCG	CASSYTQRTGYYGYTF	1	9.746588693957114E-4	48	TCRBV06-05*01	TCRBV06	TCRBV06-05	01				TCRBD01-01*01	TCRBD01	TCRBD01-01	01				TCRBJ01-02*01	TCRBJ01	TCRBJ01-02	01				2	1	1	3	7	3	33	48	55	63	64	1	In	VDJ
NNNNNNNNNNTGTCGGCTGCTCCCTCCCAGACATCTGTGTACTTCTGTGCCAGCAAGGAAGGGGTGGATGGCTACACCTTCGGTTCG	CASKEGVDGYTF	2	0.001949317738791423	36	TCRBV06-05*01	TCRBV06	TCRBV06-05	01				TCRBD01-01*01	TCRBD01	TCRBD01-01	01				TCRBJ01-02*01	TCRBJ01	TCRBJ01-02	01				7	3	5	2	4	6	45	55	59	64	67	2	In	VDJ
CAGCCAGAAGACTCGGCCCTGTATCTCTGCGCCAGCAGCCAAGATAGGGGGAGGGGGGGCCCCCCGAGAGGCTACACCTTCGGTTCG	CASSQDRGRGGPPRGYTF	1	9.746588693957114E-4	54	TCRBV04-03*01	TCRBV04	TCRBV04-03	01				TCRBD02-01	TCRBD02	TCRBD02-01				01,02	TCRBJ01-02*01	TCRBJ01	TCRBJ01-02	01				0	10	9	0	8	8	27	44	52	59	69	1	In	VDJ
ATCAATTCCCTGGAGCTTGGTGACTCTGCTGTGTATTTCTGTGCCAGCAACCGAGTCACCGGGGCCTACGAGCAGTACTTCGGGCCG	CASNRVTGAYEQYF	1	9.746588693957114E-4	42	TCRBV03-01/03-02*01	TCRBV03	TCRBV03-01/03-02	01				TCRBD02-01*01	TCRBD02	TCRBD02-01	01				TCRBJ02-07*01	TCRBJ02	TCRBJ02-07	01				7	0	8	3	10	2	39	49	59	-1	64	1	In	VDJ
CAGGTAGTGCGAGGAGATTCGGCAGCTTATTTCTGTGCCAGCTCACCACCCCCAGGGGCCGGGGCCAACGTCCTGACTTTCGGGGCC	CASSPPPGAGANVLTF	2	0.001949317738791423	48	TCRBV18-01*01	TCRBV18	TCRBV18-01	01				TCRBD01-01*01	TCRBD01	TCRBD01-01	01				TCRBJ02-06*01	TCRBJ02	TCRBJ02-06	01				0	2	4	2	2	4	33	50	52	58	60	2	In	VDJ
CGCACAGAGCAGGAGGACTCGGCCGTGTATCTCTGTGCCAGCAGCTTAGTCACGCAGGGTCAAAATTCACCCCTCCACTTTGGGAAC	CASSLVTQGQNSPLHF	1	9.746588693957114E-4	48	TCRBV07-02	TCRBV07	TCRBV07-02				01,02	TCRBD01-01*01	TCRBD01	TCRBD01-01	01				TCRBJ01-06*02	TCRBJ01	TCRBJ01-06	02				1	4	4	3	5	7	33	49	54	59	63	1	In	VDJ
CAGCCAGAAGACTCGGCCCTGTATCTCTGCGCCAGCAGCCAACTCTTGGGGCGCGGGGGGGCAGGAGAGACCCAGTACTTCGGGCCA	CASSQLLGRGGAGETQYF	1	9.746588693957114E-4	54	TCRBV04-03*01	TCRBV04	TCRBV04-03	01				TCRBD02-01*01	TCRBD02	TCRBD02-01	01				TCRBJ02-05*01	TCRBJ02	TCRBJ02-05	01				2	4	7	0	10	4	27	42	52	61	65	1	In	VDJ
TCCACAAAGCTGGAGGACTCAGCCATGTACTTCTGTGCCAGCAGCGAAGTGGGGACAGGGGGGTCCACTGAAGCTTTCTTTGGACAA	CASSEVGTGGSTEAFF	1	9.746588693957114E-4	48	TCRBV02-01	TCRBV02	TCRBV02-01				01,03	TCRBD01-01*01	TCRBD01	TCRBD01-01	01				TCRBJ01-01*01	TCRBJ01	TCRBJ01-01	01				1	3	0	1	2	4	33	49	51	62	65	1	In	VDJ
GTGAGCAACATGAGCCCTGAAGACAGCAGCATATATCTCTGCAGCGTGCGCGGAGGGACGGAGAACTATGGCTACACCTTCGGTTCG	CSVRGGTENYGYTF	1	9.746588693957114E-4	42	TCRBV29-01	TCRBV29	TCRBV29-01				01,02	TCRBD02-01*02	TCRBD02	TCRBD02-01	02				TCRBJ01-02*01	TCRBJ01	TCRBJ01-02	01				6	6	10	0	4	2	39	47	51	57	63	1	In	VDJ
CTGACGATCCAGCGCACAGAGCAGCGGGACTCGGCCATGTATCGCTGTGCCAGCAGCCACCGGACAGGGGAGCAGTACTTCGGGCCG	CASSHRTGEQYF	1	9.746588693957114E-4	36	TCRBV07-06*01	TCRBV07	TCRBV07-06	01				TCRBD01-01*01	TCRBD01	TCRBD01-01	01				TCRBJ02-07*01	TCRBJ02	TCRBJ02-07	01				5	0	1	3	4	7	45	57	61	-1	69	1	In	VDJ
AAGCTGGAGGACTCAGCCATGTACTTCTGTGCCAGCTCCAGGGGACTAGCGGGGGGGCTGAGTTCCTACGAGCAGTACTTCGGGCCG	CASSRGLAGGLSSYEQYF	1	9.746588693957114E-4	54	TCRBV02-01	TCRBV02	TCRBV02-01				01,03	TCRBD02-01*01	TCRBD02	TCRBD02-01	01				TCRBJ02-07*01	TCRBJ02	TCRBJ02-07	01				8	6	0	0	5	1	27	36	41	57	63	1	In	VDJ
AAGATCCAGCGCACAGAGCAGGGGGACTCGGCCATGTATCTCTGTGCCAGCAGCTTAGGTGTGACCTACGAGCAGTACTTCGGGCCG	CASSLGVTYEQYF	1	9.746588693957114E-4	39	TCRBV07-09*01	TCRBV07	TCRBV07-09	01								TCRBD01,TCRBD02	TCRBD01-01,TCRBD02-01		TCRBJ02-07*01	TCRBJ02	TCRBJ02-07	01				1	0	2	8	4	2	42	58	62	-1	64	1	In	VDJ
AGCACCTTGGAGCTGGGGGACTCGGCCCTTTATCTTTGCGCCAGCAGCTCAAGCGGGAGCTCCTACAATGAGCAGTTCTTCGGGCCA	CASSSSGSSYNEQFF	1	9.746588693957114E-4	45	TCRBV05-01*01	TCRBV05	TCRBV05-01	01				TCRBD02-01*02	TCRBD02	TCRBD02-01	02				TCRBJ02-01*01	TCRBJ02	TCRBJ02-01	01				3	0	6	2	2	0	36	49	51	-1	59	1	In	VDJ
CGCACAGAGCAGGGGGACTCGGCCATGTATCTCTGTGCCAGCAGCTTCATGACTAGCGGGGGGCGGGAGACCCAGTACTTCGGGCCA	CASSFMTSGGRETQYF	1	9.746588693957114E-4	48	TCRBV07-09*01	TCRBV07	TCRBV07-09	01				TCRBD02-01*01	TCRBD02	TCRBD02-01	01				TCRBJ02-05*01	TCRBJ02	TCRBJ02-05	01				3	3	2	1	3	5	33	47	50	63	66	1	In	VDJ
CCTGCAGAGCTTGAGGACTCGGCCGTGTATCTCTGTGCCAGCAGCCCTTTTAGCGGGGGGGCCCAAGAGACCCAGTACTTCGGGCCA	CASSPFSGGAQETQYF	1	9.746588693957114E-4	48	TCRBV11	TCRBV11				TCRBV11-02,TCRBV11-03		TCRBD02-01*01	TCRBD02	TCRBD02-01	01				TCRBJ02-05*01	TCRBJ02	TCRBJ02-05	01				5	1	5	0	5	1	33	45	50	61	62	1	In	VDJ
GCGCACAGAGCAGGGGGACTCAGCTGTGTATCTCTGTGCCAGCAGCAACACTAGCGGGGAAACACAGATACGCAGTATTTTGGCCCA		1	9.746588693957114E-4	47	TCRBV07-04	TCRBV07	TCRBV07-04				01,02	TCRBD02-01*01	TCRBD02	TCRBD02-01	01				TCRBJ02-03*01	TCRBJ02	TCRBJ02-03	01				5	3	3	3	3	2	34	46	49	59	62	1	Out	VDJ
NTGTCGGCTGCTCCCTCCCAGACATCTGTGTACTTCTGTGCCAGCAGTCGGCTTCCGGGAGGCAATCAGCCCCAGCATTTTGGTGAT	CASSRLPGGNQPQHF	1	9.746588693957114E-4	45	TCRBV06-05*01	TCRBV06	TCRBV06-05	01				TCRBD02-01*02	TCRBD02	TCRBD02-01	02				TCRBJ01-05*01	TCRBJ01	TCRBJ01-05	01				5	0	8	2	7	2	36	48	55	-1	61	1	In	VDJ
TCGGCTGCTCCCTCCCAGACATCTGTGTACTTCTGTGCCAGCAGTTACGGTGCCTACACAGGGGTAGACATTCAGTACTTCGGCGCC	CASSYGAYTGVDIQYF	1	9.746588693957114E-4	48	TCRBV06-05*01	TCRBV06	TCRBV06-05	01				TCRBD01-01*01	TCRBD01	TCRBD01-01	01				TCRBJ02-04*01	TCRBJ02	TCRBJ02-04	01				2	3	3	2	9	8	33	48	57	64	67	1	In	VDJ
CTGGAGTCTGCCAGGCCCTCACATACCTCTCAGTACCTCTGTGCCAGCAGTGGATTGACAGGGGAGTCACCCCTCCACTTTGGGAAC	CASSGLTGESPLHF	1	9.746588693957114E-4	42	TCRBV25-01*01	TCRBV25	TCRBV25-01	01				TCRBD01-01*01	TCRBD01	TCRBD01-01	01				TCRBJ01-06*02	TCRBJ01	TCRBJ01-06	02				4	2	2	2	4	10	39	52	56	64	66	1	In	VDJ
CTGAGTTCTAAGAAGCTCCTTTTCAGTGACTCTGGCTTCTATCTCTGTGCCTGTGACAGGGGGGGAGAGACCCAGTACTTCGGGCCA	CACDRGGETQYF	1	9.746588693957114E-4	36	TCRBV30-01	TCRBV30	TCRBV30-01				01,05	TCRBD01-01*01	TCRBD01	TCRBD01-01	01				TCRBJ02-05*01	TCRBJ02	TCRBJ02-05	01				6	2	2	1	1	4	45	53	54	63	65	1	In	VDJ
CAGCGCACAGAGCAGGAGGACTCCGCCGTGTATCTCTGTGCCAGCAGCTTAGGGACAGGGGCTAATCAGCCCCAGCATTTTGGTGAT	CASSLGTGANQPQHF	1	9.746588693957114E-4	45	TCRBV07-08*01	TCRBV07	TCRBV07-08	01				TCRBD01-01*01	TCRBD01	TCRBD01-01	01				TCRBJ01-05*01	TCRBJ01	TCRBJ01-05	01				1	2	1	2	0	4	36	-1	52	61	63	1	In	VDJ
CTGACAGTGACCAGTGCCCATCCTGAAGACAGCAGCTTCTACATCTGCAGAGCCAATACCGGCCCTTATGGCTACACCTTCGGTTCG	CRANTGPYGYTF	1	9.746588693957114E-4	36	TCRBV20	TCRBV20				TCRBV20-01,TCRBV20-or09_02						TCRBD01,TCRBD02	TCRBD01-01,TCRBD02-01		TCRBJ01-02*01	TCRBJ01	TCRBJ01-02	01				9	3	9	0	10	5	45	50	60	63	66	1	In	VDJ
GAGCAGCGGGACTCAGCCATGTATCGCTGTGCCAGCAGCGTTGACCGTAAGTGCCACAAAGTCGGGAACGTCCTGACTTTCGGGGCC	CASSVDRKCHKVGNVLTF	1	9.746588693957114E-4	54	TCRBV07-07*01	TCRBV07	TCRBV07-07	01				TCRBD02-01	TCRBD02	TCRBD02-01				01,02	TCRBJ02-06*01	TCRBJ02	TCRBJ02-06	01				5	0	8	4	23	10	27	39	62	-1	66	1	In	VDJ
CGCACAGAGCAGGGGGACTCGGCCATGTATCTCTGTGCCAGCAGCTCAGGAGAGGCCAGTTCTAATTCACCCCTCCACTTTGGGAAC	CASSSGEASSNSPLHF	1	9.746588693957114E-4	48	TCRBV07-09*01	TCRBV07	TCRBV07-09	01								TCRBD01,TCRBD02	TCRBD01-01,TCRBD02-01		TCRBJ01-06*02	TCRBJ01	TCRBJ01-06	02				4	12	4	4	0	6	33	-1	46	50	62	1	In	VDJ
NNNNTGTCGGCTGCTCCCTCCCAAACATCTGTGTACTTCTGTGCCAGCAGTGGTACCGGGACAGGGTTGAAACAGTTCTTCGGGCCA	CASSGTGTGLKQFF	1	9.746588693957114E-4	42	TCRBV06-02/06-03*01	TCRBV06	TCRBV06-02/06-03	01				TCRBD01-01*01	TCRBD01	TCRBD01-01	01				TCRBJ02-01*01	TCRBJ02	TCRBJ02-01	01				5	6	0	3	6	13	39	51	57	66	72	1	In	VDJ
TCCCTAGAGTCTGCCATCCCCAACCAGACAGCTCTTTACTTCTGTGCCACCAGTGAGGGTGGACAAGAGACCCAGTACTTCGGGCCA	CATSEGGQETQYF	1	9.746588693957114E-4	39	TCRBV24-01*01	TCRBV24	TCRBV24-01	01								TCRBD01,TCRBD02	TCRBD01-01,TCRBD02-01		TCRBJ02-05*01	TCRBJ02	TCRBJ02-05	01				4	4	0	9	0	2	42	-1	56	59	63	1	In	VDJ
GTGACATCGGCCCAAAAGAACCCGACAGCTTTCTATCTCTGTGCCAGTAGTATAGGGGGCAGCACAGATACGCAGTATTTTGGCCCA	CASSIGGSTDTQYF	2	0.001949317738791423	42	TCRBV19-01*01	TCRBV19	TCRBV19-01	01				TCRBD01-01*01	TCRBD01	TCRBD01-01	01				TCRBJ02-03*01	TCRBJ02	TCRBJ02-03	01				1	0	7	0	0	0	39	-1	55	-1	60	2	In	VDJ
ACCTTGGAGCTGGGGGACTCGGCCCTTTATCTTTGCGCCAGCAGCTCTGGCGGGGGAGCGAACACCGGGGAGCTGTTTTTTGGAGAA	CASSSGGGANTGELFF	1	9.746588693957114E-4	48	TCRBV05-01*01	TCRBV05	TCRBV05-01	01				TCRBD02-01*01	TCRBD02	TCRBD02-01	01				TCRBJ02-02*01	TCRBJ02	TCRBJ02-02	01				3	2	7	2	3	0	33	46	49	56	58	1	In	VDJ
NNNNNNNTGTCGGCTGCTCCCTCCCAGACATCTGTGTACTTCTGTGCCAGCAGAGGACAGTTAGGGACTGAAGCTTTCTTTGGACAA	CASRGQLGTEAFF	2	0.001949317738791423	39	TCRBV06-05*01	TCRBV06	TCRBV06-05	01				TCRBD01-01*01	TCRBD01	TCRBD01-01	01				TCRBJ01-01*01	TCRBJ01	TCRBJ01-01	01				6	6	1	5	1	5	42	53	54	60	66	2	In	VDJ
ACTGTGAGCAACATGAGCCCTGAAGACAGCAGCATATATCTCTGCAGCGTCTCCGGGACAGGGGACTATGGCTACACCTTCGGTTCG	CSVSGTGDYGYTF	2	0.001949317738791423	39	TCRBV29-01	TCRBV29	TCRBV29-01				01,02	TCRBD01-01*01	TCRBD01	TCRBD01-01	01				TCRBJ01-02*01	TCRBJ01	TCRBJ01-02	01				6	0	0	2	4	3	42	50	54	-1	64	2	In	VDJ
TCCACTCTGACAGTGACCAGTGCCCATCCTGAAGACAGCAGCTTCTACATCTGCAGTGCCCGCGACTATGGCTACACCTTCGGTTCG	CSARDYGYTF	3	0.0029239766081871343	30	TCRBV20-01	TCRBV20	TCRBV20-01				01,04	TCRBD02-01	TCRBD02	TCRBD02-01				01,02	TCRBJ01-02*01	TCRBJ01	TCRBJ01-02	01				6	0	7	6	2	3	51	59	61	-1	64	3	In	VDJ
TCGGCTGCTCCCTCCCAGACATCTGTGTACTTCTGTGCCAGCAGTTTGACGCCCAGAGTCTATAATTCACCCCTCCACTTTGGGAAC	CASSLTPRVYNSPLHF	1	9.746588693957114E-4	48	TCRBV06-05*01	TCRBV06	TCRBV06-05	01								TCRBD01,TCRBD02	TCRBD01-01,TCRBD02-01		TCRBJ01-06*02	TCRBJ01	TCRBJ01-06	02				4	9	2	7	1	3	33	46	47	50	59	1	In	VDJ
CTAAACCTGAGCTCTCTGGAGCTGGGGGACTCAGCTTTGTATTTCTGTGCCAGCAGCCTCCCTCCAAATGAGCAGTTCTTCGGGCCA	CASSLPPNEQFF	1	9.746588693957114E-4	36	TCRBV09-01*01	TCRBV09	TCRBV09-01	01								TCRBD01,TCRBD02	TCRBD01-01,TCRBD02-01		TCRBJ02-01*01	TCRBJ02	TCRBJ02-01	01				4	0	4	6	7	7	45	57	64	-1	66	1	In	VDJ
CAGCAGGTAGTGCGAGGAGATTCGGCAGCTTATTTCTGTGCCAGCTCACCATTGGGGGGCACATCCTACGAGCAGTACTTCGGGCCG	CASSPLGGTSYEQYF	1	9.746588693957114E-4	45	TCRBV18-01*01	TCRBV18	TCRBV18-01	01								TCRBD01,TCRBD02	TCRBD01-01,TCRBD02-01		TCRBJ02-07*01	TCRBJ02	TCRBJ02-07	01				2	3	6	0	3	1	36	51	54	60	63	1	In	VDJ
ATCAATTCCCTGGAGCTTGGTGACTCTGCTGTGTATTTCTGTGCCAGCAGCCAAGAAGACAGGCTTTACGAGCAGTACTTCGGGCCG	CASSQEDRLYEQYF	1	9.746588693957114E-4	42	TCRBV03-01/03-02*01	TCRBV03	TCRBV03-01/03-02	01				TCRBD01-01*01	TCRBD01	TCRBD01-01	01				TCRBJ02-07*01	TCRBJ02	TCRBJ02-07	01				0	3	2	4	1	4	39	56	57	63	66	1	In	VDJ
ATCCAGCGCACAGAGCAGGAGGACTCGGCCGTGTATCTCTGTGCCAGCAGCTTACCCAAGGACAGGGAGCTGCAGTTCTTCGGGCCA	CASSLPKDRELQFF	1	9.746588693957114E-4	42	TCRBV07-02	TCRBV07	TCRBV07-02				01,02	TCRBD01-01*01	TCRBD01	TCRBD01-01	01				TCRBJ02-01*01	TCRBJ02	TCRBJ02-01	01				2	4	1	3	5	12	39	54	59	67	71	1	In	VDJ
ACAGTGACCAGTGCCCATCCTGAAGACAGCAGCTTCTACATCTGCAGTGCTAGGGGTTCTGGGGGCAATGAGCAGTTCTTCGGGCCA	CSARGSGGNEQFF	2	0.001949317738791423	39	TCRBV20	TCRBV20				TCRBV20-01,TCRBV20-or09_02						TCRBD01,TCRBD02	TCRBD01-01,TCRBD02-01		TCRBJ02-01*01	TCRBJ02	TCRBJ02-01	01				3	0	6	1	7	6	42	53	60	-1	65	2	In	VDJ
GCAACATGAGCCCTGAAGACAGCAGCATATATCTCTGCAGCGTTAGAAGGACAGTTCGCGAACACCGGGGAGCTGTTTTTTGGAGAA		1	9.746588693957114E-4	46	TCRBV29-01	TCRBV29	TCRBV29-01				01,02	TCRBD01-01*01	TCRBD01	TCRBD01-01	01				TCRBJ02-02*01	TCRBJ02	TCRBJ02-02	01				5	4	1	5	4	0	35	44	48	54	58	1	Out	VDJ
TCCAGCGCACAGAGCAGGGGGACTCGGCCATGTATCTCTGTGCCAGCAGCTATCGGACCGTGGAACACTGAAGCTTTCTTTGGACAA		1	9.746588693957114E-4	43	TCRBV07-09*01	TCRBV07	TCRBV07-09	01								TCRBD01,TCRBD02	TCRBD01-01,TCRBD02-01		TCRBJ01-01*01	TCRBJ01	TCRBJ01-01	01				4	4	1	7	3	1	38	51	54	58	62	1	Out	VDJ
GATCCAGCGCACAGAGCAGGGGGACTCGGCCATGTATCTCTGTGCCAGCAGCGTCGCAGCGACAGCTACGAGCAGTACTTCGGGCCG		2	0.001949317738791423	41	TCRBV07-09*01	TCRBV07	TCRBV07-09	01				TCRBD01-01*01	TCRBD01	TCRBD01-01	01				TCRBJ02-07*01	TCRBJ02	TCRBJ02-07	01				5	0	2	5	8	3	40	52	60	-1	65	2	Out	VDJ
ATCCAGTCCACGGAGTCAGGGGACACAGCACTGTATTTCTGTGCCAGCAGCCCTAACACGAGCTCCTACGAGCAGTACTTCGGGCCG	CASSPNTSSYEQYF	2	0.001949317738791423	42	TCRBV21-01*01	TCRBV21	TCRBV21-01	01								TCRBD01,TCRBD02	TCRBD01-01,TCRBD02-01		TCRBJ02-07*01	TCRBJ02	TCRBJ02-07	01				5	4	3	6	4	0	39	51	55	58	62	2	In	VDJ
AGTGCCCATCCTGAAGACAGCAGCTTCTACATCTGCAGTGCTAGGCCCCCCGGGACAAGCTCTGGAAACACCATATATTTTGGAGAG	CSARPPGTSSGNTIYF	1	9.746588693957114E-4	48	TCRBV20	TCRBV20				TCRBV20-01,TCRBV20-or09_02		TCRBD01-01*01	TCRBD01	TCRBD01-01	01				TCRBJ01-03*01	TCRBJ01	TCRBJ01-03	01				3	2	0	6	7	0	33	44	51	57	59	1	In	VDJ
GGACTCGGCCGTGTATCTCTGTGCCAGCAGCTTAGTTTCCACTAGCGGACAACCCACTAAGGATGCGAGACCCAGTACTTCGGGCCA		3	0.0029239766081871343	62					TCRBV11,TCRBV07	TCRBV11-02,TCRBV11-03,TCRBV07-02		TCRBD02-01	TCRBD02	TCRBD02-01				01,02	TCRBJ02-05*01	TCRBJ02	TCRBJ02-05	01				1	18	3	5	5	5	19	35	40	48	66	3	Out	VDJ
ACCAGTGCCCATCCTGAAGACAGCAGCTTCTACATCTGCAGTGCTAGAGCAAATCGACAGGGTATTGGTGGCTACACCTTCGGTTCG	CSARANRQGIGGYTF	1	9.746588693957114E-4	45	TCRBV20	TCRBV20				TCRBV20-01,TCRBV20-or09_02		TCRBD01-01*01	TCRBD01	TCRBD01-01	01				TCRBJ01-02*01	TCRBJ01	TCRBJ01-02	01				1	6	2	3	6	7	36	49	55	62	68	1	In	VDJ
CTGAAGATCCAGCGCACAGAGCAGGGGGACTCGGCCATGTATCTCTGTGCCAGCAGCGCAGGGGGCGAGGGCTACACCTTCGGTTCG	CASSAGGEGYTF	2	0.001949317738791423	36	TCRBV07-09*01	TCRBV07	TCRBV07-09	01				TCRBD01-01*01	TCRBD01	TCRBD01-01	01				TCRBJ01-02*01	TCRBJ01	TCRBJ01-02	01				5	3	4	0	1	8	45	57	58	66	69	2	In	VDJ
AGCAACATGAGCCCTGAAGACAGCAGCATATATCTCTGCAGCGTTGAGGACCCAAGTAGCGACAGGTCGTTAGCTTTCTTTGGACAA	CSVEDPSSDRSLAFF	1	9.746588693957114E-4	45	TCRBV29-01	TCRBV29	TCRBV29-01				01,02	TCRBD01-01*01	TCRBD01	TCRBD01-01	01				TCRBJ01-01*01	TCRBJ01	TCRBJ01-01	01				3	5	2	4	13	10	36	47	60	66	71	1	In	VDJ
CAGCGCACAGAGCAGGAGGACTCGGCCGTGTATCTCTGTGCCAGCAGCTTAGAAATAGAGATGAACACTGAAGCTTTCTTTGGACAA	CASSLEIEMNTEAFF	1	9.746588693957114E-4	45	TCRBV07-02	TCRBV07	TCRBV07-02				01,02	TCRBD02-01	TCRBD02	TCRBD02-01				01,02	TCRBJ01-01*01	TCRBJ01	TCRBJ01-01	01				1	3	5	8	3	0	36	52	55	58	61	1	In	VDJ
CTGGAGTCGCCCAGCCCCAACCAGACCTCTCTGTACTTCTGTGCCAGCAGTTTACGACAGGACTCCTACGAGCAGTACTTCGGGCCG	CASSLRQDSYEQYF	1	9.746588693957114E-4	42	TCRBV27-01*01	TCRBV27	TCRBV27-01	01				TCRBD01-01*01	TCRBD01	TCRBD01-01	01				TCRBJ02-07*01	TCRBJ02	TCRBJ02-07	01				2	1	2	4	1	0	39	54	55	61	62	1	In	VDJ
TCCCTGGAGCTTGGTGACTCTGCTGTGTATTTCTGTGCCAGCAGCCAAGGAGGGGGAGGAAGTGTATACGAGCAGTACTTCGGGCCG	CASSQGGGGSVYEQYF	1	9.746588693957114E-4	48	TCRBV03-01/03-02*01	TCRBV03	TCRBV03-01/03-02	01								TCRBD01,TCRBD02	TCRBD01-01,TCRBD02-01		TCRBJ02-07*01	TCRBJ02	TCRBJ02-07	01				1	10	5	1	1	4	33	49	50	56	66	1	In	VDJ
AGTGCCCATCCTGAAGACAGCAGCTTCTACATCTGCAGTGCTAGAAGGTCTAGCGGGGGGGCCGGCAATGAGCAGTTCTTCGGGCCA	CSARRSSGGAGNEQFF	1	9.746588693957114E-4	48	TCRBV20	TCRBV20				TCRBV20-01,TCRBV20-or09_02		TCRBD02-01*01	TCRBD02	TCRBD02-01	01				TCRBJ02-01*01	TCRBJ02	TCRBJ02-01	01				2	4	4	0	4	6	33	45	49	61	65	1	In	VDJ
GCGTCTGCTGTACCCTCTCAGACATCTGTGTACTTCTGTGCCAGCAGTGTTCTGGGGAGCTCCTACAATGAGCAGTTCTTCGGGCCA	CASSVLGSSYNEQFF	1	9.746588693957114E-4	45	TCRBV06-04*01	TCRBV06	TCRBV06-04	01				TCRBD02-01*02	TCRBD02	TCRBD02-01	02				TCRBJ02-01*01	TCRBJ02	TCRBJ02-01	01				4	0	9	2	5	0	36	49	54	-1	59	1	In	VDJ
AGGCTGGAGTTGGCTGCTCCCTCCCAGACATCTGTGTACTTCTGTGCCAGCAGCTCAACCTGGGAGACTAGAAAGCGAATCGGGCCA	CASSSTWETRKRI	1	9.746588693957114E-4	39	TCRBV06-06	TCRBV06	TCRBV06-06				01,04	TCRBD02-01	TCRBD02	TCRBD02-01				01,02	TCRBJ02	TCRBJ02				TCRBJ02-01,TCRBJ02-05		6	8	2	8	12	20	42	53	65	71	79	1	In	VDJ
CGCACAGAGCAGGAGGACTCCGCCGTGTATCTCTGTGCCAGCAGCGCCCACCGGGCGGGGGGGACAGATACGCAGTATTTTGGCCCA	CASSAHRAGGTDTQYF	1	9.746588693957114E-4	48	TCRBV07-08	TCRBV07	TCRBV07-08				01,03	TCRBD02-01*01	TCRBD02	TCRBD02-01	01				TCRBJ02-03*01	TCRBJ02	TCRBJ02-03	01				5	0	7	0	9	3	33	45	54	-1	63	1	In	VDJ
ACAGAGCAGGAGGACTCGGCCGTGTATCTCTGTGCCAGCAGCTTAGAAAACCTCGCGGGGATCACAGATACGCAGTATTTTGGCCCA	CASSLENLAGITDTQYF	1	9.746588693957114E-4	51	TCRBV07-02	TCRBV07	TCRBV07-02				01,02	TCRBD02-01*01	TCRBD02	TCRBD02-01	01				TCRBJ02-03*01	TCRBJ02	TCRBJ02-03	01				1	2	7	3	8	2	30	46	54	60	62	1	In	VDJ
NNNNTGAAGATCCAGCCCTCAGAACCCAGGGACTCAGCTGTGTACTTCTGTGCCAGCGCCTCGGAGTACGAGCAGTACTTCGGGCCG	CASASEYEQYF	1	9.746588693957114E-4	33	TCRBV12-03/12-04*01	TCRBV12	TCRBV12-03/12-04	01				TCRBD02-01*02	TCRBD02	TCRBD02-01	02				TCRBJ02-07*01	TCRBJ02	TCRBJ02-07	01				8	0	10	2	5	4	48	57	62	-1	66	1	In	VDJ
ACCAGTGCCCATCCTGAAGACAGCAGCTTCTACATCTGCAGTGCCCCGAGGTCCCGACAGGGGGCCTACGAGCAGTACTTCGGGCCG	CSAPRSRQGAYEQYF	2	0.001949317738791423	45	TCRBV20	TCRBV20				TCRBV20-01,TCRBV20-or09_02		TCRBD01-01*01	TCRBD01	TCRBD01-01	01				TCRBJ02-07*01	TCRBJ02	TCRBJ02-07	01				6	0	2	1	11	2	36	44	55	-1	64	2	In	VDJ
CCCTGGAGCTTGGTGACTCTGCTGTGTATTTCTGTGCCAGCAGCTTAAGGCATCCCATTTCTGTTAGACGAGCAGTACTTCGGGCCG		1	9.746588693957114E-4	49	TCRBV03-01/03-02*01	TCRBV03	TCRBV03-01/03-02	01								TCRBD01,TCRBD02	TCRBD01-01,TCRBD02-01		TCRBJ02-07*01	TCRBJ02	TCRBJ02-07	01				5	17	5	4	3	5	32	44	47	50	67	1	Out	VDJ
CCTCACGTTGGCGTCTGCTGTACCCTCTCAGACATCTGTGTACTTCTGTGCCAGCAGTGACTCCTTCAGCCCCAGCATTTTGGTGAT		2	0.001949317738791423	35	TCRBV06-04*01	TCRBV06	TCRBV06-04	01				TCRBD02-01	TCRBD02	TCRBD02-01				01,02	TCRBJ01-05*01	TCRBJ01	TCRBJ01-05	01				0	0	4	10	0	6	46	-1	63	-1	65	2	Out	VDJ
GGAGATCCAGTCCACGGAGTCAGGGGACACAGCACTGTATTTCTGTGCCAGCATCTCCAGGGCTATCAGCCCCAGCATTTTGGTGAT		2	0.001949317738791423	38	TCRBV21-01*01	TCRBV21	TCRBV21-01	01				TCRBD01-01*01	TCRBD01	TCRBD01-01	01				TCRBJ01-05*01	TCRBJ01	TCRBJ01-05	01				7	2	4	3	4	5	43	53	57	62	64	2	Out	VDJ
CTACACGCCCTGCAGCCAGAAGACTCAGCCCTGTATCTCTGCGCCAGCAGCGGACAGGACTCATCCTACGAGCAGTACTTCGGGCCG	CASSGQDSSYEQYF	1	9.746588693957114E-4	42	TCRBV04-01*01	TCRBV04	TCRBV04-01	01				TCRBD01-01*01	TCRBD01	TCRBD01-01	01				TCRBJ02-07*01	TCRBJ02	TCRBJ02-07	01				5	5	1	4	0	1	39	-1	51	58	63	1	In	VDJ
NNNTGTCGGCTGCTCCCTCCCAAACATCTGTGTACTTCTGTGCCAGACTCTCTTTTGGACCGCCACTACGAGCAGTACTTCGGGCCG		1	9.746588693957114E-4	43	TCRBV06	TCRBV06				TCRBV06-02/06-03,TCRBV06-02						TCRBD01,TCRBD02	TCRBD01-01,TCRBD02-01		TCRBJ02-07*01	TCRBJ02	TCRBJ02-07	01				9	5	1	7	10	3	38	46	56	60	65	1	Out	VDJ
AGCTCCTTGGAGCTGGGGGACTCAGCCCTGTACTTCTGTGCCAGCAGCTTAAGGGACATCTCTGGAAACACCATATATTTTGGAGAG	CASSLRDISGNTIYF	1	9.746588693957114E-4	45	TCRBV13-01*01	TCRBV13	TCRBV13-01	01				TCRBD01-01*01	TCRBD01	TCRBD01-01	01				TCRBJ01-03*01	TCRBJ01	TCRBJ01-03	01				2	1	0	6	1	0	36	51	52	58	59	1	In	VDJ
TCCCAAACATCTGTGTACTTCTGTGCCAGCAGTTACTCACCGCAGGACAGGGGAATGTCTGGGGCCAACGTCCTGACTTTCGGGGCC	CASSYSPQDRGMSGANVLTF	1	9.746588693957114E-4	60	TCRBV06-02/06-03*01	TCRBV06	TCRBV06-02/06-03	01				TCRBD01-01*01	TCRBD01	TCRBD01-01	01				TCRBJ02-06*01	TCRBJ02	TCRBJ02-06	01				0	4	1	2	6	1	21	38	44	53	57	1	In	VDJ
AACATGAGCCCTGAAGACAGCAGCATATATCTCTGCAGCGTACTAACTCGCGGGACAGAAGCCTACAATGAGCAGTTCTTCGGGCCA	CSVLTRGTEAYNEQFF	1	9.746588693957114E-4	48	TCRBV29-01	TCRBV29	TCRBV29-01				01,02	TCRBD01-01*01	TCRBD01	TCRBD01-01	01				TCRBJ02-01*01	TCRBJ02	TCRBJ02-01	01				6	3	0	5	10	2	33	41	51	58	61	1	In	VDJ
GAGCTTGAGGACTCGGCCGTGTATCTCTGTGCCAGCAGCTTAGTCCCGACTAGCGGGGATAGCACAGATACGCAGTATTTTGGCCCA	CASSLVPTSGDSTDTQYF	1	9.746588693957114E-4	54	TCRBV11-02	TCRBV11	TCRBV11-02				01,03	TCRBD02-01*01	TCRBD02	TCRBD02-01	01				TCRBJ02-03*01	TCRBJ02	TCRBJ02-03	01				1	2	2	3	4	0	27	43	47	58	60	1	In	VDJ
TGCTCCCTCCCAGACATCTGTGTACTTCTGTGCCAGCAGTCCGTCGGGAACGACAGGGGGCGCACCGGGGAGCTGTTTTTTGGAGAA		1	9.746588693957114E-4	53	TCRBV06-06*04	TCRBV06	TCRBV06-06	04				TCRBD01-01*01	TCRBD01	TCRBD01-01	01				TCRBJ02-02*01	TCRBJ02	TCRBJ02-02	01				4	1	2	0	10	4	28	41	51	61	62	1	Out	VDJ
NNNNTGTCGGCTGCTCCCTCCCAAACATCTGTGTACTTCTGTGCCAGCAGCGACCGAAGAGGAACCGGGGAGCTGTTTTTTGGAGAA	CASSDRRGTGELFF	2	0.001949317738791423	42	TCRBV06-02*02	TCRBV06	TCRBV06-02	02				TCRBD02-01*02	TCRBD02	TCRBD02-01	02				TCRBJ02-02*01	TCRBJ02	TCRBJ02-02	01				3	1	11	1	7	5	39	51	58	62	63	2	In	VDJ
CTGATCCTGGAGTCGCCCAGCCCCAACCAGACCTCTCTGTACTTCTGTGCCAGCAGTTTCGGGGGCACTGAAGCTTTCTTTGGACAA	CASSFGGTEAFF	1	9.746588693957114E-4	36	TCRBV27-01*01	TCRBV27	TCRBV27-01	01				TCRBD02-01*01	TCRBD02	TCRBD02-01	01				TCRBJ01-01*01	TCRBJ01	TCRBJ01-01	01				3	0	8	2	0	4	45	-1	59	-1	65	1	In	VDJ
AACGCCTTGGAGCTGGACGACTCGGCCCTGTATCTCTGTGCCAGCAGCCCCGACAGGGGCGGGGCGCGGGAACTGTTTTTTGGCAGT	CASSPDRGGARELFF	2	0.001949317738791423	45	TCRBV05-04*01	TCRBV05	TCRBV05-04	01				TCRBD01-01*01	TCRBD01	TCRBD01-01	01				TCRBJ01-04*01	TCRBJ01	TCRBJ01-04	01				4	11	2	2	3	12	36	48	51	59	70	2	In	VDJ
ACTCCACTCTCAAGATCCAGCCTGCAGAGCTTGAGGACTCGGCCGTGTATCTCTGTGCCTGCCCCGGACGAGCAGTACTTCGGGCCG		1	9.746588693957114E-4	28	TCRBV11	TCRBV11				TCRBV11-02,TCRBV11-03		TCRBD02-01	TCRBD02	TCRBD02-01				01,02	TCRBJ02-07*01	TCRBJ02	TCRBJ02-07	01				11	0	8	5	5	5	53	59	64	-1	67	1	Out	VDJ
CCAGGCCTGGGGGACGCAGCCATGTACCTGTGTGCCACCAGCAGACTTAGCGGGGGGGCCGCTTACGATGAGCAGTTCTTCGGGCCA	CATSRLSGGAAYDEQFF	1	9.746588693957114E-4	51	TCRBV15-01*02	TCRBV15	TCRBV15-01	02				TCRBD02-01*01	TCRBD02	TCRBD02-01	01				TCRBJ02-01*01	TCRBJ02	TCRBJ02-01	01				2	9	5	0	2	8	30	45	47	58	67	1	In	VDJ
AGCTGCTCCCTCTCAGACTTCTGTTTACTTCTGTGCCAGCAGTTAACAGCCAAATAGGAGAACACCGGGGAGCTGTTTTTTGGAGAA		1	9.746588693957114E-4	50	TCRBV06-07*01	TCRBV06	TCRBV06-07	01				TCRBD01-01*01	TCRBD01	TCRBD01-01	01				TCRBJ02-02*01	TCRBJ02	TCRBJ02-02	01				3	10	3	5	0	1	31	-1	45	49	59	1	Out	VDJ
NNTGTCGGCTGCTCCCTCCCAGACATCTGTGTACTTCTGTGCCAGCAGTTAGGCAGGGGCCCGAACACTGAAGCTTTCTTTGGACAA		1	9.746588693957114E-4	44	TCRBV06-05*01	TCRBV06	TCRBV06-05	01				TCRBD01-01*01	TCRBD01	TCRBD01-01	01				TCRBJ01-01*01	TCRBJ01	TCRBJ01-01	01				3	3	4	2	2	1	37	51	53	59	62	1	Out	VDJ
NNNNTGTCGGCTGCTCCCTCCCAGACATCTGTGTACTTCTGTGCCAGCAGCCCTACGGGGGCGGCTCAGCCCCAGCATTTTGGTGAT	CASSPTGAAQPQHF	1	9.746588693957114E-4	42	TCRBV06	TCRBV06				TCRBV06-02,TCRBV06-05						TCRBD01,TCRBD02	TCRBD01-01,TCRBD02-01		TCRBJ01-05*01	TCRBJ01	TCRBJ01-05	01				0	3	6	0	2	6	39	54	56	62	65	1	In	VDJ
CAGCCTGCAGAGCTTGAGGACTCGGCCGTGTATCTCTGTGCCAGCAGCTTTACAGGGTTAAGCACAGATACGCAGTATTTTGGCCCA	CASSFTGLSTDTQYF	1	9.746588693957114E-4	45	TCRBV11	TCRBV11				TCRBV11-02,TCRBV11-03		TCRBD01-01*01	TCRBD01	TCRBD01-01	01				TCRBJ02-03*01	TCRBJ02	TCRBJ02-03	01				3	3	3	3	1	0	36	50	51	57	60	1	In	VDJ
TCAGCTGCTCCCTCTCAGACTTCTGTTTACTTCTGTGCCAGCAGTTAGACCCCTGGGAGGGCGGCCACTGAAGCTTTCTTTGGACAA	CASS*TPGRAATEAFF	2	0.001949317738791423	48	TCRBV06-07*01	TCRBV06	TCRBV06-07	01				TCRBD02-01*02	TCRBD02	TCRBD02-01	02				TCRBJ01-01*01	TCRBJ01	TCRBJ01-01	01				3	4	9	0	7	4	33	47	54	61	65	2	Stop	VDJ
AAGATCCAGCGCACAGAGCGGGGGGACTCAGCCGTGTATCTCTGTGCCAGCAGCAGGGACAGGGGCTACGAGCAGTACTTCGGGCCG	CASSRDRGYEQYF	1	9.746588693957114E-4	39	TCRBV07-03*01	TCRBV07	TCRBV07-03	01				TCRBD01-01*01	TCRBD01	TCRBD01-01	01				TCRBJ02-07*01	TCRBJ02	TCRBJ02-07	01				5	0	0	2	1	3	42	54	55	-1	65	1	In	VDJ
GTCGGCTGCTCCCTCCCAGACATCTGTGTACTTCTGTGCCAGCAGTGAAGACTCCTCGGAGGGCTGAATACGCAGTATTTTGGCCCA		1	9.746588693957114E-4	47	TCRBV06-01*01	TCRBV06	TCRBV06-01	01				TCRBD02-01*02	TCRBD02	TCRBD02-01	02				TCRBJ02-03*01	TCRBJ02	TCRBJ02-03	01				1	4	10	0	7	7	34	50	57	63	67	1	Out	VDJ
NTGTCGGCTGCTCCCTCCCAGACATCTGTGTACTTCTGTGCCACCTCTAATCCGGGGACCAACACCGGGGAGCTGTTTTTTGGAGAA	CATSNPGTNTGELFF	1	9.746588693957114E-4	45	TCRBV06-05*01	TCRBV06	TCRBV06-05	01								TCRBD01,TCRBD02	TCRBD01-01,TCRBD02-01		TCRBJ02-02*01	TCRBJ02	TCRBJ02-02	01				10	1	0	7	11	2	36	43	54	59	60	1	In	VDJ
ATCCAGCGCACAGAGCAGGGGGACTCGGCCATGTATCTCTGTGCCAGCAGCTTATCTGGGGTTAACACTGAAGCTTTCTTTGGACAA	CASSLSGVNTEAFF	1	9.746588693957114E-4	42	TCRBV07-09*01	TCRBV07	TCRBV07-09	01								TCRBD01,TCRBD02	TCRBD01-01,TCRBD02-01		TCRBJ01-01*01	TCRBJ01	TCRBJ01-01	01				2	2	6	2	3	2	39	54	57	61	63	1	In	VDJ
ATCTATGTACCTCTGTGCCAGCACTGTACCCCGCTCCCAGGGACAGGGGGCAAGAGGGAGAAGAACACTGAAGCTTTCTTTGGACAA		2	0.001949317738791423	68	TCRBV28-01*01	TCRBV28	TCRBV28-01	01				TCRBD01-01*01	TCRBD01	TCRBD01-01	01				TCRBJ01-01*01	TCRBJ01	TCRBJ01-01	01				7	11	0	0	16	1	13	23	39	51	62	2	Out	VDJ
CAGCGCACAGAGCAGCGGGACTCAGCCATGTATCGCTGTGCCAGCAGCTTAGGGGGGTCTGCTAATGAAAAACTGTTTTTTGGCAGT	CASSLGGSANEKLFF	1	9.746588693957114E-4	45	TCRBV07-07*01	TCRBV07	TCRBV07-07	01								TCRBD01,TCRBD02	TCRBD01-01,TCRBD02-01		TCRBJ01-04*01	TCRBJ01	TCRBJ01-04	01				1	4	6	1	0	3	36	-1	52	57	61	1	In	VDJ
CATCAATTCCCTGGAGCTTGGTGACTCTGCTGTGTATTTCTGTGCCAGCCGGAGACGAGGGGGGGGGAAAAACTGTTTTTTGGCAGT		2	0.001949317738791423	41	TCRBV03-01/03-02*01	TCRBV03	TCRBV03-01/03-02	01				TCRBD02-01*01	TCRBD02	TCRBD02-01	01				TCRBJ01-04*01	TCRBJ01	TCRBJ01-04	01				8	1	9	0	9	8	40	49	58	65	66	2	Out	VDJ
NNNNNNNTGTCGGCTGCTCCCTCCCAAACATCTGTGTACTTCTGTGCCAGCAGGGTTTCACCTTCTCAGCCCCAGCATTTTGGTGAT	CASRVSPSQPQHF	2	0.001949317738791423	39	TCRBV06	TCRBV06				TCRBV06-02/06-03,TCRBV06-02						TCRBD01,TCRBD02	TCRBD01-01,TCRBD02-01		TCRBJ01-05*01	TCRBJ01	TCRBJ01-05	01				6	10	0	10	0	6	42	-1	53	55	65	2	In	VDJ
TGTGACATCGGCCCAAAAGAACCCGACAGCTTTCTATCTCTGTGCCCCGCCGGGAAATGAAGGTCCTACGAGCAGTACTTCGGGCCG		1	9.746588693957114E-4	41	TCRBV19-01*01	TCRBV19	TCRBV19-01	01				TCRBD02-01*02	TCRBD02	TCRBD02-01	02				TCRBJ02-07*01	TCRBJ02	TCRBJ02-07	01				11	8	8	3	4	1	40	46	50	55	63	1	Out	VDJ
GGCTGCTCCCTCCCAGACATCTGTGTACTTCTGTGCCAGCAGGCCGGGACTAGCGGATCCACTGCCTACGAGCAGTACTTCGGGCCG		1	9.746588693957114E-4	50	TCRBV06	TCRBV06				TCRBV06-01,TCRBV06-05,TCRBV06-06		TCRBD02-01	TCRBD02	TCRBD02-01				01,02	TCRBJ02-07*01	TCRBJ02	TCRBJ02-07	01				6	8	0	5	3	2	31	42	45	56	64	1	Out	VDJ
GTGAACGCCTTGGAGCTGGACGACTCGGCCCTGTATCTCTGTGCCAGCAGCCCACAGGGGGCGTCCTACGAGCAGTACTTCGGGCCA	CASSPQGASYEQYF	1	9.746588693957114E-4	42	TCRBV05-04*01	TCRBV05	TCRBV05-04	01				TCRBD01-01*01	TCRBD01	TCRBD01-01	01				TCRBJ02-05*01	TCRBJ02	TCRBJ02-05	01				4	10	3	0	2	11	39	51	53	62	72	1	In	VDJ
GTGACCAGTGCCCATCCTGAAGACAGCAGCTTCTACATCTGCAGTGCTAGAATACAGGGCCGGAACACTGAAGCTTTCTTTGGACAA	CSARIQGRNTEAFF	1	9.746588693957114E-4	42	TCRBV20	TCRBV20				TCRBV20-01,TCRBV20-or09_02		TCRBD01-01*01	TCRBD01	TCRBD01-01	01				TCRBJ01-01*01	TCRBJ01	TCRBJ01-01	01				2	3	3	3	2	1	39	51	53	59	62	1	In	VDJ
TTGGAGCTGGACGACTCGGCCCTGTATCTCTGTGCCAGCAGCTCCACCAGGCTGGACAGGGGGCGCAAAGAGCAGTACTTCGGGCCG	CASSSTRLDRGRKEQYF	1	9.746588693957114E-4	51	TCRBV05-04*01	TCRBV05	TCRBV05-04	01				TCRBD01-01*01	TCRBD01	TCRBD01-01	01				TCRBJ02-07*01	TCRBJ02	TCRBJ02-07	01				3	5	1	0	10	7	30	43	53	64	69	1	In	VDJ
NNNNTGTCGGCTGCTCCCTCCCAGACATCTGTGTACTTCTGTGCCAGCAGTTGGGACCGCTGGAACAATGAGCAGTTCTTCGGGCCA	CASSWDRWNNEQFF	1	9.746588693957114E-4	42	TCRBV06-05*01	TCRBV06	TCRBV06-05	01								TCRBD01,TCRBD02	TCRBD01-01,TCRBD02-01		TCRBJ02-01*01	TCRBJ02	TCRBJ02-01	01				4	7	0	7	0	5	39	-1	52	57	64	1	In	VDJ
NNNNNNNTGTCGGCTGCTCCCTCCCAGACATCTGTGTACTTCTGTGCCAGCAGTCATAGGGACAGCACTGAAGCTTTCTTTGGACAA	CASSHRDSTEAFF	2	0.001949317738791423	39	TCRBV06-05*01	TCRBV06	TCRBV06-05	01				TCRBD01-01*01	TCRBD01	TCRBD01-01	01				TCRBJ01-01*01	TCRBJ01	TCRBJ01-01	01				5	0	0	5	4	4	42	54	58	-1	65	2	In	VDJ
NTGTCGGCTGCTCCCTCCCAAACATCTGTGTACTTCTGTGCCAGCAGTTACCCACCATCGGCCCCGCGGGAGCAGTACTTCGGGCCG	CASSYPPSAPREQYF	1	9.746588693957114E-4	45	TCRBV06-02/06-03*01	TCRBV06	TCRBV06-02/06-03	01				TCRBD02-01	TCRBD02	TCRBD02-01				01,02	TCRBJ02-07*01	TCRBJ02	TCRBJ02-07	01				2	0	7	5	14	7	36	51	65	-1	69	1	In	VDJ
CTGGAGTCAGCTGCCTCCTCCCAGACATCTGTATATTTCTGCGCCAGCAGGGAACAGGGGATGGATTCACCCCTCCACTTTGGGAAC	CASREQGMDSPLHF	1	9.746588693957114E-4	42	TCRBV10-01*01	TCRBV10	TCRBV10-01	01				TCRBD01-01*01	TCRBD01	TCRBD01-01	01				TCRBJ01-06*02	TCRBJ01	TCRBJ01-06	02				6	4	3	2	3	8	39	50	53	60	64	1	In	VDJ
CAGCGCACAGAGCAGCGGGACTCGGCCATGTATCGCTGTGCCAGCAGCAGCCCGGGACAGGGAGGAGAGACCCAGTACTTCGGGCCA	CASSSPGQGGETQYF	1	9.746588693957114E-4	45	TCRBV07-06*01	TCRBV07	TCRBV07-06	01				TCRBD01-01*01	TCRBD01	TCRBD01-01	01				TCRBJ02-05*01	TCRBJ02	TCRBJ02-05	01				5	3	0	3	5	4	36	48	53	62	65	1	In	VDJ
CACCTACACACCCTGCAGCCAGAAGACTCGGCCCTGTATCTCTGTGCCAGCAGTTTAAAGGGGGACACTGAAGCTTTCTTTGGACAA	CASSLKGDTEAFF	1	9.746588693957114E-4	39	TCRBV04-02*01	TCRBV04	TCRBV04-02	01				TCRBD01-01*01	TCRBD01	TCRBD01-01	01				TCRBJ01-01*01	TCRBJ01	TCRBJ01-01	01				6	0	5	1	5	3	42	53	58	-1	64	1	In	VDJ
GTGAGCACCTTGGAGCTGGGGGACTCGGCCCTTTATCTTTGCGCCAGCAGCTTCGGGACGGCCGGAACTGAAGCTTTCTTTGGACAA	CASSFGTAGTEAFF	1	9.746588693957114E-4	42	TCRBV05-01*01	TCRBV05	TCRBV05-01	01								TCRBD01,TCRBD02	TCRBD01-01,TCRBD02-01		TCRBJ01-01*01	TCRBJ01	TCRBJ01-01	01				2	7	0	7	1	5	39	53	54	59	66	1	In	VDJ
ATCCGGTCCACAAAGCTGGAGGACTCAGCCATGTACTTCTGTGCCAGCCACGCCCAGGGGACTAACTATGGCTACACCTTCGGTTCG	CASHAQGTNYGYTF	1	9.746588693957114E-4	42	TCRBV02-01	TCRBV02	TCRBV02-01				01,03	TCRBD01-01*01	TCRBD01	TCRBD01-01	01				TCRBJ01-02*01	TCRBJ01	TCRBJ01-02	01				8	1	4	2	6	0	39	48	54	60	61	1	In	VDJ
ACTGTGACATCGGCCCAAAAGAACCCGACAGCTTTCTATCTCTGTGCCAGTAGTATAGTGACGGATCAGCCCCAGCATTTTGGTGAT	CASSIVTDQPQHF	2	0.001949317738791423	39	TCRBV19-01*01	TCRBV19	TCRBV19-01	01								TCRBD01,TCRBD02	TCRBD01-01,TCRBD02-01		TCRBJ01-05*01	TCRBJ01	TCRBJ01-05	01				1	2	2	7	1	5	42	58	59	62	64	2	In	VDJ
ACCAGACAGCTCTTTACTTCTGTGCCACCAGTGATTTCAATTCGGGGATTTGGGGATCAATATAATTCACCCCTCCACTTTGGGAAC		1	9.746588693957114E-4	61	TCRBV24-01*01	TCRBV24	TCRBV24-01	01				TCRBD02-01*01	TCRBD02	TCRBD02-01	01				TCRBJ01-06*02	TCRBJ01	TCRBJ01-06	02				1	13	8	3	5	4	20	37	42	47	60	1	Out	VDJ
CCTGGAGCTTGGTGACTCTGCTGTGTATTTCTGTGCCAGCAGCTAAACGACAGGGGGCAGGGCACCGGGGAGCTGTTTTTTGGAGAA		1	9.746588693957114E-4	50	TCRBV03-01/03-02*01	TCRBV03	TCRBV03-01/03-02	01				TCRBD01-01*01	TCRBD01	TCRBD01-01	01				TCRBJ02-02*01	TCRBJ02	TCRBJ02-02	01				5	4	2	0	5	4	31	43	48	58	62	1	Out	VDJ
CTCTCACTGTGACATCGGCCCAAAAGAACCCGACAGCTTTCTATCTCTGTGCCAGTAGCCCGTTGGGGGGGACTGTTTTTTGGCAGT		1	9.746588693957114E-4	34	TCRBV19-01*01	TCRBV19	TCRBV19-01	01				TCRBD02-01*01	TCRBD02	TCRBD02-01	01				TCRBJ01-04*01	TCRBJ01	TCRBJ01-04	01				6	0	9	0	6	13	47	58	64	-1	71	1	Out	VDJ
CCTGGAGCTTGGTGACTCTGCTGTGTATTTCTGTGCCAGCAGCATTTGTGTTATTTGCAAAGAAAAAACATTCAGTACTTCGGCGCC		1	9.746588693957114E-4	50	TCRBV03-01/03-02*01	TCRBV03	TCRBV03-01/03-02	01								TCRBD01,TCRBD02	TCRBD01-01,TCRBD02-01		TCRBJ02-04*01	TCRBJ02	TCRBJ02-04	01				5	0	2	8	18	4	31	43	61	-1	63	1	Out	VDJ
CCTGGAGCTTGGTGACTCTGCTGTGTATTTCTGTGCCAGCAGCTTCGTGGGTATTTGCAAAGAAAAAACATTCAGTACTTCGGCGCC		1	9.746588693957114E-4	50	TCRBV03-01/03-02*01	TCRBV03	TCRBV03-01/03-02	01								TCRBD01,TCRBD02	TCRBD01-01,TCRBD02-01		TCRBJ02-04*01	TCRBJ02	TCRBJ02-04	01				5	12	0	9	5	4	31	43	48	51	63	1	Out	VDJ
AAGATCCGGTCCACAAAGCTGGAGGACTCAGCCATGTACTTCTGTGCCAGCATGAGACAACTGAACACTGAAGCTTTCTTTGGACAA	CASMRQLNTEAFF	1	9.746588693957114E-4	39	TCRBV02-01	TCRBV02	TCRBV02-01				01,03	TCRBD01-01*01	TCRBD01	TCRBD01-01	01				TCRBJ01-01*01	TCRBJ01	TCRBJ01-01	01				7	2	2	6	3	0	42	52	55	59	61	1	In	VDJ
GAGCTGAATGTGAACGCCTTGTTGCTGGGGGACTCGGCCCTCTATCTCTGTGCCAGCAGCTTGCGACAGACGCAGTACTTCGGGCCG	CASSLRQTQYF	2	0.001949317738791423	33	TCRBV05-06*01	TCRBV05	TCRBV05-06	01				TCRBD01-01*01	TCRBD01	TCRBD01-01	01				TCRBJ02-07*01	TCRBJ02	TCRBJ02-07	01				1	2	2	5	1	9	48	63	64	69	71	2	In	VDJ
AGGCCTGGGGGACGCAGCCATGTACCTGTGTGCCACCAGCAAGCGCATGTAGGGAGGGCCCCACCCTATGGCTACACCTTCGGTTCG		1	9.746588693957114E-4	53	TCRBV15-01*02	TCRBV15	TCRBV15-01	02				TCRBD02-01*02	TCRBD02	TCRBD02-01	02				TCRBJ01-02*01	TCRBJ01	TCRBJ01-02	01				4	7	9	0	10	4	28	41	51	58	65	1	Out	VDJ
CTGATTCTGGAGTCCGCCAGCACCAACCAGACATCTATGTACCTCTGTGCCAGCACCCTCGGGTCAGATACGCAGTATTTTGGCCCA	CASTLGSDTQYF	1	9.746588693957114E-4	36	TCRBV28-01*01	TCRBV28	TCRBV28-01	01				TCRBD02-01	TCRBD02	TCRBD02-01				01,02	TCRBJ02-03*01	TCRBJ02	TCRBJ02-03	01				7	1	8	4	4	4	45	55	59	63	64	1	In	VDJ
CCCTGGAGCTTGGTGACTCTGCTGTGTATTTCTGTGCCAGCAGCGGTTAGAGTTTTACACGCACGAAACACCATATATTTTGGAGAG		1	9.746588693957114E-4	49	TCRBV03-01/03-02*01	TCRBV03	TCRBV03-01/03-02	01								TCRBD01,TCRBD02	TCRBD01-01,TCRBD02-01		TCRBJ01-03*01	TCRBJ01	TCRBJ01-03	01				5	5	3	6	12	5	32	44	56	59	64	1	Out	VDJ
ATTCTGGAGTCCGCCAGCACCAACCAGACATCTATGTACCTCTGTGCCGGGAGGACAGGGGGGACAGATACGCAGTATTTTGGCCCA	CAGRTGGTDTQYF	1	9.746588693957114E-4	39	TCRBV28-01*01	TCRBV28	TCRBV28-01	01				TCRBD01-01*01	TCRBD01	TCRBD01-01	01				TCRBJ02-03*01	TCRBJ02	TCRBJ02-03	01				11	1	1	1	4	3	42	48	52	62	63	1	In	VDJ
GTGACCAGTGCCCATCCTGAAGACAGCAGCTTCTACATCTGCAGTGCCACGGGTGTCTCCGACTCGGCCAAAGCTTTCTTTGGACAA	CSATGVSDSAKAFF	1	9.746588693957114E-4	42	TCRBV20	TCRBV20				TCRBV20-01,TCRBV20-or09_02		TCRBD02-01	TCRBD02	TCRBD02-01				01,02	TCRBJ01-01*01	TCRBJ01	TCRBJ01-01	01				6	6	2	10	13	9	39	47	60	64	70	1	In	VDJ
AGATCCAGTCCACGGAGTCAGGGGACACAGCACTGTATTTCTGTGCCAGCAGCAAAGCGCGAAACTCATGGCTACACCTTCGGTTCG		2	0.001949317738791423	40	TCRBV21-01*01	TCRBV21	TCRBV21-01	01				TCRBD02-01	TCRBD02	TCRBD02-01				01,02	TCRBJ01-02*01	TCRBJ01	TCRBJ01-02	01				0	1	3	10	5	6	41	58	63	66	67	2	Out	VDJ
NNNNNNNNNNTGTCGGCTGCTCCCTCCCAGACATCTGTGTACTTCTGTGCCAGCATGGACCGCTACGCTGGCTACACCTTCGGTTCG	CASMDRYAGYTF	1	9.746588693957114E-4	36	TCRBV06-05*01	TCRBV06	TCRBV06-05	01								TCRBD01,TCRBD02	TCRBD01-01,TCRBD02-01		TCRBJ01-02*01	TCRBJ01	TCRBJ01-02	01				7	8	1	7	1	7	45	55	56	60	68	1	In	VDJ
GCCCTGCAGCCAGAAGACTCAGCCCTGTATCTCTGCGCCAGCAGCCAAGATCCCCTCGCAGGGAACTACGAGCAGTACTTCGGGCCG	CASSQDPLAGNYEQYF	1	9.746588693957114E-4	48	TCRBV04-01*01	TCRBV04	TCRBV04-01	01				TCRBD01-01*01	TCRBD01	TCRBD01-01	01				TCRBJ02-07*01	TCRBJ02	TCRBJ02-07	01				0	2	4	3	8	3	33	50	58	63	65	1	In	VDJ
CTTCACATCAATTCCCTGGAGCTTGGTGACTCTGCTGTGTATTTCTGTGCCAGCAGCCCGCCCGGATCACCCCTCCACTTTGGGAAC	CASSPPGSPLHF	1	9.746588693957114E-4	36	TCRBV03-01/03-02*01	TCRBV03	TCRBV03-01/03-02	01								TCRBD01,TCRBD02	TCRBD01-01,TCRBD02-01		TCRBJ01-06*02	TCRBJ01	TCRBJ01-06	02				4	0	1	8	5	10	45	58	63	-1	66	1	In	VDJ
CTACACGCCCTGCAGCCAGAAGACTCAGCCCTGTATCTCTGCGCCAGCAGCCCGGGACGGTTCTACAATGAGCAGTTCTTCGGGCCA	CASSPGRFYNEQFF	1	9.746588693957114E-4	42	TCRBV04-01*01	TCRBV04	TCRBV04-01	01								TCRBD01,TCRBD02	TCRBD01-01,TCRBD02-01		TCRBJ02-01*01	TCRBJ02	TCRBJ02-01	01				4	4	0	7	1	3	39	52	53	58	62	1	In	VDJ
CGGTCCACAAAGCTGGAGGACTCAGCCATGTACTTCTGTGCCAGCACTGAGGGGTACTTGGGCAATCAGCCCCAGCATTTTGGTGAT	CASTEGYLGNQPQHF	1	9.746588693957114E-4	45	TCRBV02-01	TCRBV02	TCRBV02-01				01,03					TCRBD01,TCRBD02	TCRBD01-01,TCRBD02-01		TCRBJ01-05*01	TCRBJ01	TCRBJ01-05	01				3	7	6	2	0	2	36	-1	50	54	61	1	In	VDJ
CTGAAGGTGCAGCCTGCAGAACTGGAGGATTCTGGAGTTTATTTCTGTGCCAGCAGCCAGTAGGGGTATGGCTACACCTTCGGTTCG	CASSQ*GYGYTF	1	9.746588693957114E-4	36	TCRBV14-01*01	TCRBV14	TCRBV14-01	01				TCRBD01-01*01	TCRBD01	TCRBD01-01	01				TCRBJ01-02*01	TCRBJ01	TCRBJ01-02	01				3	0	5	2	2	5	45	59	61	-1	66	1	Stop	VDJ
TTGTTGCTGGGGGACTCGGCCCTCTATCTCTGTGCCAGCAGCTTGGGGACACCCGGTTCTGGGGCCAACGTCCTGACTTTCGGGGCC	CASSLGTPGSGANVLTF	2	0.001949317738791423	51	TCRBV05-06*01	TCRBV05	TCRBV05-06	01				TCRBD01-01*01	TCRBD01	TCRBD01-01	01				TCRBJ02-06*01	TCRBJ02	TCRBJ02-06	01				0	6	1	6	0	1	30	-1	46	51	57	2	In	VDJ
TCGGCCCAAAAGAACCCGACAGCTTTCTATCTCTGTGCCAGTATGGGGACGCCCCCCATAGAGGAGCAGCCCCAGCATTTTGGTGAT	CASMGTPPIEEQPQHF	1	9.746588693957114E-4	48	TCRBV19-01*01	TCRBV19	TCRBV19-01	01								TCRBD01,TCRBD02	TCRBD01-01,TCRBD02-01		TCRBJ01-05*01	TCRBJ01	TCRBJ01-05	01				7	16	0	7	2	7	33	43	45	50	66	1	In	VDJ
ATCCTGGAGTCGCCCAGCCCCAACCAGACCTCTCTGTACTTCTGTGCCAGCAGTTTGGGCAGCCGGGAGACCCAGTACTTCGGGCCA	CASSLGSRETQYF	1	9.746588693957114E-4	39	TCRBV27-01*01	TCRBV27	TCRBV27-01	01				TCRBD01-01*01	TCRBD01	TCRBD01-01	01				TCRBJ02-05*01	TCRBJ02	TCRBJ02-05	01				3	6	8	0	0	5	42	-1	56	60	66	1	In	VDJ
TCCGCTACCAGCTCCCAGACATCTGTGTACTTCTGTGCCATCAGGCCAGGGACTAGCGGGAGTACCGGGGAGCTGTTTTTTGGAGAA	CAIRPGTSGSTGELFF	1	9.746588693957114E-4	48	TCRBV10-03*01	TCRBV10	TCRBV10-03	01				TCRBD02-01*02	TCRBD02	TCRBD02-01	02				TCRBJ02-02*01	TCRBJ02	TCRBJ02-02	01				6	1	0	2	4	5	33	44	48	62	63	1	In	VDJ
AATGTGAGCACCTTGGAGCTGGGGGACTCGGCCCTTTATCTTTGCGCCAGCAGCTTGGACAGGGCCACTGAAGCTTTCTTTGGACAA	CASSLDRATEAFF	2	0.001949317738791423	39	TCRBV05-01*01	TCRBV05	TCRBV05-01	01				TCRBD01-01*01	TCRBD01	TCRBD01-01	01				TCRBJ01-01*01	TCRBJ01	TCRBJ01-01	01				0	1	3	3	0	4	42	-1	58	64	65	2	In	VDJ
AAGGTGCAGCCTGCAGAACTGGAGGATTCTGGAGTTTATTTCTGTGCCAGCAGCCAAAAGAGGCGGGGAGGCTACACCTTCGGTTCG	CASSQKRRGGYTF	1	9.746588693957114E-4	39	TCRBV14-01*01	TCRBV14	TCRBV14-01	01				TCRBD02-01*01	TCRBD02	TCRBD02-01	01				TCRBJ01-02*01	TCRBJ01	TCRBJ01-02	01				2	1	7	3	5	8	42	57	62	68	69	1	In	VDJ
GATCCAGTCCACGGAGTCAGGGGACACAGCACTGTATTTCTGTGCCAGCAGCAACCCGGACAGAATTCACCCCTCCACTTTGGGAAC		1	9.746588693957114E-4	41	TCRBV21-01*01	TCRBV21	TCRBV21-01	01				TCRBD01-01*01	TCRBD01	TCRBD01-01	01				TCRBJ01-06*02	TCRBJ01	TCRBJ01-06	02				3	0	1	5	3	7	40	54	57	-1	63	1	Out	VDJ
CACACCCTGCAGCCAGAAGACTCGGCCCTGTATCTCTGTGCCAGCAGCCAGGACAGGGGGACCTACAATGAGCAGTTCTTCGGGCCA	CASSQDRGTYNEQFF	1	9.746588693957114E-4	45	TCRBV04-02*01	TCRBV04	TCRBV04-02	01				TCRBD01-01*01	TCRBD01	TCRBD01-01	01				TCRBJ02-01*01	TCRBJ02	TCRBJ02-01	01				3	1	1	1	0	2	36	-1	50	60	61	1	In	VDJ
CGGTCCACAAAGCTGGAGGACTCAGCCATGTACTTCTGTGCCAGCCAGACAGGGGCGCTCCAATCCGGGACCCAGTACTTCGGGCCA	CASQTGALQSGTQYF	1	9.746588693957114E-4	45	TCRBV02-01	TCRBV02	TCRBV02-01				01,03	TCRBD01-01*01	TCRBD01	TCRBD01-01	01				TCRBJ02-05*01	TCRBJ02	TCRBJ02-05	01				8	13	2	2	2	7	36	45	47	55	68	1	In	VDJ
AACTGGAGGATTCTGGAGTTTATTTCTGTGCCAGCAGCCAAGAAGGGGCTTCGATTCAGCTTCCAAGAGACCCAGTACTTCGGGCCA		1	9.746588693957114E-4	55	TCRBV14-01*01	TCRBV14	TCRBV14-01	01				TCRBD01-01*01	TCRBD01	TCRBD01-01	01				TCRBJ02-05*01	TCRBJ02	TCRBJ02-05	01				0	14	5	2	0	1	26	-1	43	48	62	1	Out	VDJ
CACCTACACGCCCTGCAGCCAGAAGACTCAGCCCTGTATCTCTGCGCCAGCAGCCCTAGCGGGGAGCGTACGCAGTATTTTGGCCCA	CASSPSGERTQYF	1	9.746588693957114E-4	39	TCRBV04-01*01	TCRBV04	TCRBV04-01	01				TCRBD02-01*01	TCRBD02	TCRBD02-01	01				TCRBJ02-03*01	TCRBJ02	TCRBJ02-03	01				4	4	4	3	0	8	42	-1	55	64	68	1	In	VDJ
ACTGTGAGCAACATGAGCCCTGAAGACAGCAGCATATATCTCTGCAGCGTTCGGCGACAGAACACTGGGGAGCTGTTTTTTGGAGAA	CSVRRQNTGELFF	1	9.746588693957114E-4	39	TCRBV29-01	TCRBV29	TCRBV29-01				01,02	TCRBD01-01*01	TCRBD01	TCRBD01-01	01				TCRBJ02-02*01	TCRBJ02	TCRBJ02-02	01				5	6	2	5	4	8	42	51	55	60	66	1	In	VDJ
GTGACATCGGCCCAAAAGAACCCGACAGCTTTCTATCTCTGTGCCATCCTATGGACAGGGGGCAATTCACCCCTCCACTTTGGGAAC	CAILWTGGNSPLHF	1	9.746588693957114E-4	42	TCRBV19-01*01	TCRBV19	TCRBV19-01	01				TCRBD01-01*01	TCRBD01	TCRBD01-01	01				TCRBJ01-06*02	TCRBJ01	TCRBJ01-06	02				10	0	1	0	6	7	39	46	52	-1	63	1	In	VDJ
GAGTTCTAAGAAGCTCCTTCTCAGTGACTCTGGCTTCTATCTCTGTGCCTGGAGCTGACCTCCGGCACTGAAGCTTTCTTTGGACAA		1	9.746588693957114E-4	38	TCRBV30-01*01	TCRBV30	TCRBV30-01	01								TCRBD01,TCRBD02	TCRBD01-01,TCRBD02-01		TCRBJ01-01*01	TCRBJ01	TCRBJ01-01	01				3	6	2	7	2	4	43	54	56	59	65	1	Out	VDJ
GATCCAGCGCACAGAGCAGGAGGACTCGGCCGTGTATCTCTGTGCCAGCAGCTTTCGGACAAGAATTACGAGCAGTACTTCGGGCCG		1	9.746588693957114E-4	41	TCRBV07-02	TCRBV07	TCRBV07-02				01,02	TCRBD01-01*01	TCRBD01	TCRBD01-01	01				TCRBJ02-07*01	TCRBJ02	TCRBJ02-07	01				3	5	1	6	2	4	40	54	56	61	66	1	Out	VDJ
GTGAACGCCTTGTTGCTGGGGGACTCGGCCCTCTATCTCTGTGCCAGCAGCTTGCAAGGGCGGGAGAACACCATATATTTTGGAGAG	CASSLQGRENTIYF	1	9.746588693957114E-4	42	TCRBV05-06*01	TCRBV05	TCRBV05-06	01				TCRBD02-01*02	TCRBD02	TCRBD02-01	02				TCRBJ01-03*01	TCRBJ01	TCRBJ01-03	01				1	0	7	2	5	7	39	54	59	-1	66	1	In	VDJ
GAAGACTCAGCCCTGTATCTCTGCGCCAGCAGCCAATGGGGGTCAATCTATGAGGGTTTAGCCAAAAACATTCAGTACTTCGGCGCC	CASSQWGSIYEGLAKNIQYF	1	9.746588693957114E-4	60	TCRBV04-01*01	TCRBV04	TCRBV04-01	01								TCRBD01,TCRBD02	TCRBD01-01,TCRBD02-01		TCRBJ02-04*01	TCRBJ02	TCRBJ02-04	01				2	17	6	1	1	0	21	36	37	42	59	1	In	VDJ
GTGACCAGTGCCCATCCTGAAGACAGCAGCTTCTACATCTGCAGTGCCGCAAGGAGCGGACCTCGGGAGACCCAGTACTTCGGGCCA	CSAARSGPRETQYF	1	9.746588693957114E-4	42	TCRBV20	TCRBV20				TCRBV20-01,TCRBV20-or09_02		TCRBD02-01	TCRBD02	TCRBD02-01				01,02	TCRBJ02-05*01	TCRBJ02	TCRBJ02-05	01				6	7	6	5	7	5	39	47	54	59	66	1	In	VDJ
CTCACTCTGGAGTCCGCTACCAGCTCCCAGACATCTGTGTACTTCTGTGCCATCAGTGCGGCAGCAGATACGCAGTATTTTGGCCCA	CAISAAADTQYF	1	9.746588693957114E-4	36	TCRBV10-03*01	TCRBV10	TCRBV10-03	01								TCRBD01,TCRBD02	TCRBD01-01,TCRBD02-01		TCRBJ02-03*01	TCRBJ02	TCRBJ02-03	01				4	0	4	5	3	4	45	58	61	-1	64	1	In	VDJ
AGCTCTCTGGAGCTGGGGGACTCAGCTTTGTATTTCTGTGCCAGCAGCGTAGATCAGACTCCACTTGAGACCCAGTACTTCGGGCCA	CASSVDQTPLETQYF	1	9.746588693957114E-4	45	TCRBV09-01*01	TCRBV09	TCRBV09-01	01				TCRBD02-01	TCRBD02	TCRBD02-01				01,02	TCRBJ02-05*01	TCRBJ02	TCRBJ02-05	01				0	6	2	10	4	5	36	52	56	60	66	1	In	VDJ
ACATCGGCCCAAAAGAACCCGACAGCTTTCTATCTCTGTGCCAGTAGTATGTCGGGCAGGGTGAACACTGAAGCTTTCTTTGGACAA	CASSMSGRVNTEAFF	1	9.746588693957114E-4	45	TCRBV19-01*01	TCRBV19	TCRBV19-01	01				TCRBD01-01*01	TCRBD01	TCRBD01-01	01				TCRBJ01-01*01	TCRBJ01	TCRBJ01-01	01				3	0	4	3	6	0	36	50	56	-1	61	1	In	VDJ
AAGATCCAGCCCTCAGAACCCAGGGACTCAGCTGTGTACTTCTGTGCCAGCAGTCGGGACAGGAACTATGGCTACACCTTCGGTTCG	CASSRDRNYGYTF	2	0.001949317738791423	39	TCRBV12-03/12-04*01	TCRBV12	TCRBV12-03/12-04	01				TCRBD01-01*01	TCRBD01	TCRBD01-01	01				TCRBJ01-02*01	TCRBJ01	TCRBJ01-02	01				5	0	0	4	1	2	42	54	55	-1	63	2	In	VDJ
GTGACCAGTGCCCATCCTGAAGACAGCAGCTTCTACATCTGCAGTGCTGATTCGACAGGGAAGGGAACACCCCTCCACTTTGGGAAC	CSADSTGKGTPLHF	1	9.746588693957114E-4	42	TCRBV20	TCRBV20				TCRBV20-01,TCRBV20-or09_02		TCRBD01-01*01	TCRBD01	TCRBD01-01	01				TCRBJ01-06*02	TCRBJ01	TCRBJ01-06	02				5	7	2	3	5	11	39	48	53	60	67	1	In	VDJ
AATTCCCTGGAGCTTGGTGACTCTGCTGTGTATTTCTGTGCCAGCAGCCCCCCCGGGACATTCTACAATGAGCAGTTCTTCGGGCCA	CASSPPGTFYNEQFF	1	9.746588693957114E-4	45	TCRBV03-01/03-02*01	TCRBV03	TCRBV03-01/03-02	01				TCRBD01-01*01	TCRBD01	TCRBD01-01	01				TCRBJ02-01*01	TCRBJ02	TCRBJ02-01	01				4	2	0	6	5	3	36	49	54	60	62	1	In	VDJ
ATCCGGTCCACAAAGCTGGAGGACTCAGCCATGTACTTCTGTGCCAGCAGTGATGTGATTTGGTGGGAAAAACTGTTTTTTGGCAGT	CASSDVIWWEKLFF	2	0.001949317738791423	42	TCRBV02-01	TCRBV02	TCRBV02-01				01,03					TCRBD01,TCRBD02	TCRBD01-01,TCRBD02-01		TCRBJ01-04*01	TCRBJ01	TCRBJ01-04	01				3	3	0	10	8	8	39	53	61	63	66	2	In	VDJ
ATCCAGCGCACAGAGCAGGAGGACTCGGCCGTGTATCTCTGTGCCAGCAGCTTTACCAGACCCGCCTACGAGCAGTACTTCGGGCCG	CASSFTRPAYEQYF	1	9.746588693957114E-4	42	TCRBV07-02	TCRBV07	TCRBV07-02				01,02					TCRBD01,TCRBD02	TCRBD01-01,TCRBD02-01		TCRBJ02-07*01	TCRBJ02	TCRBJ02-07	01				3	3	2	7	5	2	39	53	58	61	64	1	In	VDJ
CTTGGAGCTGGACGACTCGGCCCTGTATCTCTGTGCCAGCAGCTTGGTCTTCCGGGCATAGGAGGATCCACCATATATTTTGGAGAG		1	9.746588693957114E-4	50	TCRBV05-04*01	TCRBV05	TCRBV05-04	01				TCRBD02-01*02	TCRBD02	TCRBD02-01	02				TCRBJ01-03*01	TCRBJ01	TCRBJ01-03	01				0	3	10	1	13	9	31	47	60	65	68	1	Out	VDJ
GAACTGGAGGATTCTGGAGTTTATTTCTGTGCCAGCAGCCCATCGGACAAGGGACTAGCGGGGGGTGAAGAGCAGTTCTTCGGGCCA	CASSPSDKGLAGGEEQFF	1	9.746588693957114E-4	54	TCRBV14-01*01	TCRBV14	TCRBV14-01	01				TCRBD02-01*01	TCRBD02	TCRBD02-01	01				TCRBJ02-01*01	TCRBJ02	TCRBJ02-01	01				4	4	0	1	10	10	27	40	50	65	69	1	In	VDJ
AGTCAGGGGACACAGCACTGTATTTCTGTGCCAGCAGCAAAGAGTGATATCGGGACAGGCTTCACAGATACGCAGTATTTTGGCCCA		1	9.746588693957114E-4	55	TCRBV21-01*01	TCRBV21	TCRBV21-01	01				TCRBD01-01*01	TCRBD01	TCRBD01-01	01				TCRBJ02-03*01	TCRBJ02	TCRBJ02-03	01				1	3	0	4	9	2	26	42	51	59	62	1	Out	VDJ
GCCCATCCTGAAGACAGCAGCTTCTACATCTGCAGTGCTAGAGGTGGAGTAGACAGTGGGGACACAGATACGCAGTATTTTGGCCCA	CSARGGVDSGDTDTQYF	1	9.746588693957114E-4	51	TCRBV20	TCRBV20				TCRBV20-01,TCRBV20-or09_02		TCRBD01-01*01	TCRBD01	TCRBD01-01	01				TCRBJ02-03*01	TCRBJ02	TCRBJ02-03	01				1	6	2	5	8	2	30	43	51	56	62	1	In	VDJ
CTTCACCTACACGCCCTGCAGCCAGAAGACTCAGCCCTGTATCTCTGCGCCAGCAGCCTGGGGGGCGGGGAGCTGTTTTTTGGAGAA	CASSLGGGELFF	1	9.746588693957114E-4	36	TCRBV04-01*01	TCRBV04	TCRBV04-01	01				TCRBD02-01*01	TCRBD02	TCRBD02-01	01				TCRBJ02-02*01	TCRBJ02	TCRBJ02-02	01				4	0	9	1	1	7	45	58	59	-1	65	1	In	VDJ
NNNNTGTCGGCTGCTCCCTCCCAAACATCTGTGTACTTCTGTGCCAGCAGTTACCGATGGGGTAACACTGAAGCTTTCTTTGGACAA	CASSYRWGNTEAFF	3	0.0029239766081871343	42	TCRBV06-02/06-03*01	TCRBV06	TCRBV06-02/06-03	01								TCRBD01,TCRBD02	TCRBD01-01,TCRBD02-01		TCRBJ01-01*01	TCRBJ01	TCRBJ01-01	01				2	1	6	2	4	2	39	54	58	62	63	3	In	VDJ
ACCCTGCAGCCAGAAGACTCGGCCCTGTATCTCTGTGCCAGCAGCCAAGATCAGGGCAGGGGTGGCTATGGCTACACCTTCGGTTCG	CASSQDQGRGGYGYTF	1	9.746588693957114E-4	48	TCRBV04-02*01	TCRBV04	TCRBV04-02	01				TCRBD01-01*01	TCRBD01	TCRBD01-01	01				TCRBJ01-02*01	TCRBJ01	TCRBJ01-02	01				0	3	4	2	6	4	33	50	56	62	65	1	In	VDJ
TCCACAAAGCTGGAGGACTCAGCCATGTACTTCTGTGCCAGTAGGGATAACCGGGACAGGGTAAAGGAGACCCAGTACTTCGGGCCA	CASRDNRDRVKETQYF	1	9.746588693957114E-4	48	TCRBV02-01	TCRBV02	TCRBV02-01				01,03	TCRBD01-01*01	TCRBD01	TCRBD01-01	01				TCRBJ02-05*01	TCRBJ02	TCRBJ02-05	01				9	5	0	3	11	5	33	41	52	61	66	1	In	VDJ
CAGCCAGAAGACTCAGCCCTGTATCTCTGCGCCAGCAACCTAAGGGGAGCCCCCCGCTTCGGGTAAACTGAAGCTTTCTTTGGACAA	CASNLRGAPRFG*TEAFF	1	9.746588693957114E-4	54	TCRBV04-01*01	TCRBV04	TCRBV04-01	01								TCRBD01,TCRBD02	TCRBD01-01,TCRBD02-01		TCRBJ01-01*01	TCRBJ01	TCRBJ01-01	01				7	19	5	2	5	5	27	37	42	47	66	1	Stop	VDJ
ATCCAGCCCTCAGAACCCAGGGACTCAGCTGTGTACTTCTGTGCCAGCAGTTTAACGGGTACTTCGTATGGCTACACCTTCGGTTCG	CASSLTGTSYGYTF	1	9.746588693957114E-4	42	TCRBV12	TCRBV12				TCRBV12-03/12-04,TCRBV12-04		TCRBD02-01	TCRBD02	TCRBD02-01				01,02	TCRBJ01-02*01	TCRBJ01	TCRBJ01-02	01				2	7	8	4	1	5	39	54	55	59	66	1	In	VDJ
GTGAGCACCTTGGAGCTGGGGGACTCGGCCCTTTATCTTTGCGCCAGCACCCTCGAACAGTCGGATTCACCCCTCCACTTTGGGAAC	CASTLEQSDSPLHF	1	9.746588693957114E-4	42	TCRBV05-01*01	TCRBV05	TCRBV05-01	01				TCRBD01-01*01	TCRBD01	TCRBD01-01	01				TCRBJ01-06*02	TCRBJ01	TCRBJ01-06	02				6	4	3	5	7	8	39	49	56	60	64	1	In	VDJ
AACGCCTTGGAGCTGGACGACTCGGCCCTGTATCTCTGTGCCAGCAGGCAGACTAGCGACCCCGACTATACGCAGTATTTTGGCCCA	CASRQTSDPDYTQYF	1	9.746588693957114E-4	45	TCRBV05-04*01	TCRBV05	TCRBV05-04	01				TCRBD02-01	TCRBD02	TCRBD02-01				01,02	TCRBJ02-03*01	TCRBJ02	TCRBJ02-03	01				5	9	2	6	3	7	36	47	50	58	67	1	In	VDJ
TCAGAACCCAGGGACTCAGCTGTGTACTTCTGTGCCAGCAGTTTATCTTTTGGGACAGGGTCCAACACTGAAGCTTTCTTTGGACAA	CASSLSFGTGSNTEAFF	1	9.746588693957114E-4	51	TCRBV12	TCRBV12				TCRBV12-03/12-04,TCRBV12-04		TCRBD01-01*01	TCRBD01	TCRBD01-01	01				TCRBJ01-01*01	TCRBJ01	TCRBJ01-01	01				2	3	0	3	6	2	30	45	51	60	63	1	In	VDJ
NNNNNNNTGTCGGCTGCTCCCTCCCAGACATCTGTGTACTTCTGTGCCAGCAGTAGAAGTGGGATGGATGAAGCTTTCTTTGGACAA	CASSRSGMDEAFF	1	9.746588693957114E-4	39	TCRBV06-05*01	TCRBV06	TCRBV06-05	01								TCRBD01,TCRBD02	TCRBD01-01,TCRBD02-01		TCRBJ01-01*01	TCRBJ01	TCRBJ01-01	01				5	4	0	8	6	7	42	54	60	64	68	1	In	VDJ
CCAGTCCACGGAGTCAGGGGACACAGCACTGTATTTCTGTGCCAGCAGCATCTGGCGGGGTGGGGTAATGAGCAGTTCTTCGGGCCA		1	9.746588693957114E-4	44	TCRBV21-01*01	TCRBV21	TCRBV21-01	01				TCRBD02-01*01	TCRBD02	TCRBD02-01	01				TCRBJ02-01*01	TCRBJ02	TCRBJ02-01	01				4	6	7	3	4	7	37	50	54	60	66	1	Out	VDJ
GCCTTGTTGCTGGGGGACTCGGCCCTCTATCTCTGTGCCAGCAGCTTGGGGGGGAGATCCTCCTACAATGAGCAGTTCTTCGGGCCA	CASSLGGRSSYNEQFF	3	0.0029239766081871343	48	TCRBV05-06*01	TCRBV05	TCRBV05-06	01								TCRBD01,TCRBD02	TCRBD01-01,TCRBD02-01		TCRBJ02-01*01	TCRBJ02	TCRBJ02-01	01				0	5	6	1	0	0	33	-1	49	54	59	3	In	VDJ
NNNNNNNNNNNNNTGTCGGCTGCTCCCTCCCAAACATCTGTGTACTTCTGTGCCAGCAGTTCGACCGGTGAAGCTTTCTTTGGACAA	CASSSTGEAFF	2	0.001949317738791423	33	TCRBV06-02/06-03*01	TCRBV06	TCRBV06-02/06-03	01								TCRBD01,TCRBD02	TCRBD01-01,TCRBD02-01		TCRBJ01-01*01	TCRBJ01	TCRBJ01-01	01				4	3	2	7	1	7	48	61	62	65	68	2	In	VDJ
CTGGAGTCCGCTACCAGCTCCCAGACATCTGTGTACTTCTGTGCCATCAGTGACCCACAGTCTGGGTCTGAAGCTTTCTTTGGACAA	CAISDPQSGSEAFF	1	9.746588693957114E-4	42	TCRBV10-03*01	TCRBV10	TCRBV10-03	01				TCRBD01-01*01	TCRBD01	TCRBD01-01	01				TCRBJ01-01*01	TCRBJ01	TCRBJ01-01	01				3	7	3	5	3	6	39	53	56	60	67	1	In	VDJ
AATGTGAACGCCTTGGAGCTGGACGACTCGGCCCTGTATCTCTGTGCCAGCAGCCCCCCATCGAGGGCTGAAGCTTTCTTTGGACAA	CASSPPSRAEAFF	2	0.001949317738791423	39	TCRBV05-04*01	TCRBV05	TCRBV05-04	01				TCRBD02-01*02	TCRBD02	TCRBD02-01	02				TCRBJ01-01*01	TCRBJ01	TCRBJ01-01	01				4	0	11	0	8	6	42	54	62	-1	67	2	In	VDJ
NNNNTGTCGGCTGCTCCCTCCCAAACATCTGTGTACTTCTGTGCCAGCAGTCTGACAGGTCTCAGCACTGAAGCTTTCTTTGGACAA	CASSLTGLSTEAFF	2	0.001949317738791423	42	TCRBV06-02/06-03*01	TCRBV06	TCRBV06-02/06-03	01				TCRBD01-01*01	TCRBD01	TCRBD01-01	01				TCRBJ01-01*01	TCRBJ01	TCRBJ01-01	01				5	6	2	4	2	4	39	51	53	59	65	2	In	VDJ
AATGTGAGCACCTTGGAGCTGGGGGACTCGGCCCTTTATCTTTGCGCCAGCAGCTCCCGGGTAGGGTATGGCTACACCTTCGGTTCG	CASSSRVGYGYTF	1	9.746588693957114E-4	39	TCRBV05-01*01	TCRBV05	TCRBV05-01	01								TCRBD01,TCRBD02	TCRBD01-01,TCRBD02-01		TCRBJ01-02*01	TCRBJ01	TCRBJ01-02	01				3	0	5	3	7	5	42	55	62	-1	66	1	In	VDJ
CTGGAGTCCGCCAGCACCAACCAGACATCTATGTACCTCTGTGCCAGCAGTTCCGGACAGGCCCTCTATGGCTACACCTTCGGTTCG	CASSSGQALYGYTF	1	9.746588693957114E-4	42	TCRBV28-01*01	TCRBV28	TCRBV28-01	01				TCRBD01-01*01	TCRBD01	TCRBD01-01	01				TCRBJ01-02*01	TCRBJ01	TCRBJ01-02	01				4	4	1	4	2	4	39	52	54	61	65	1	In	VDJ
CTGACAGTGACCAGTGTCCATCCTGAAGACAGCAGCTTCTACATCTGCAGTGCTGGACAGGACAACTATGGCTACACCTTCGGTTCG	CSAGQDNYGYTF	1	9.746588693957114E-4	36	TCRBV20	TCRBV20				TCRBV20-01,TCRBV20-or09_02		TCRBD01-01*01	TCRBD01	TCRBD01-01	01				TCRBJ01-02*01	TCRBJ01	TCRBJ01-02	01				5	2	1	4	0	2	45	-1	54	61	63	1	In	VDJ
GTGACATCGGCCCAAAAGAACCCGACAGCTTTCTATCTCTGTGCCAGTAGTAGGACAGGGCGGGAGTCACCCCTCCACTTTGGGAAC	CASSRTGRESPLHF	1	9.746588693957114E-4	42	TCRBV19-01*01	TCRBV19	TCRBV19-01	01				TCRBD01-01*01	TCRBD01	TCRBD01-01	01				TCRBJ01-06*02	TCRBJ01	TCRBJ01-06	02				4	6	1	3	0	10	39	-1	52	60	66	1	In	VDJ
NNNNTGTCGGCTGCTCCCTCCCAGACATCTGTGTACTTCTGTGCCAGCAGTTACATTTTGCAAAAAGAGACCCAGTACTTCGGGCCA	CASSYILQKETQYF	2	0.001949317738791423	42	TCRBV06-05*01	TCRBV06	TCRBV06-05	01								TCRBD01,TCRBD02	TCRBD01-01,TCRBD02-01		TCRBJ02-05*01	TCRBJ02	TCRBJ02-05	01				2	2	4	6	6	3	39	54	60	62	64	2	In	VDJ
ATCCAGCGCACAGAGCAGGGGGACTCGGCCATGTATCTCTGTGCCAGCAGCTACGGACGGGGAAATGAAAAACTGTTTTTTGGCAGT	CASSYGRGNEKLFF	2	0.001949317738791423	42	TCRBV07-09*01	TCRBV07	TCRBV07-09	01				TCRBD02-01*01	TCRBD02	TCRBD02-01	01				TCRBJ01-04*01	TCRBJ01	TCRBJ01-04	01				4	1	8	3	5	5	39	52	57	62	63	2	In	VDJ
ATTCCCTGGAGCTTGGTGACTCTGCTGTGTATTTCTGTGCCAGCAGCCTGAGGCGTCCTCATGCAAGATACGCAGTATTTTGGCCCA		1	9.746588693957114E-4	46	TCRBV03-01/03-02*01	TCRBV03	TCRBV03-01/03-02	01				TCRBD02-01*02	TCRBD02	TCRBD02-01	02				TCRBJ02-03*01	TCRBJ02	TCRBJ02-03	01				4	12	11	1	1	5	35	48	49	53	65	1	Out	VDJ
CTGGAGTCCGCCAGCACCAACCAGACATCTATGTACCTCTGTGCCATTTCGGACAGGGGGCTGGTTCAGCCCCAGCATTTTGGTGAT	CAISDRGLVQPQHF	2	0.001949317738791423	42	TCRBV28-01*01	TCRBV28	TCRBV28-01	01				TCRBD01-01*01	TCRBD01	TCRBD01-01	01				TCRBJ01-05*01	TCRBJ01	TCRBJ01-05	01				10	4	1	0	4	6	39	46	50	61	65	2	In	VDJ
ATCCAGCCCTCAGAACCCAGGGACTCAGCTGTGTACTTCTGTGCCAGCAGTTGGGCAACAGCGGATCAGCCCCAGCATTTTGGTGAT	CASSWATADQPQHF	1	9.746588693957114E-4	42	TCRBV12	TCRBV12				TCRBV12-03/12-04,TCRBV12-04		TCRBD02-01	TCRBD02	TCRBD02-01				01,02	TCRBJ01-05*01	TCRBJ01	TCRBJ01-05	01				4	0	6	5	7	5	39	52	59	-1	64	1	In	VDJ
CAGCCCTCAGAACCCAGGGACTCAGCTGTGTACTTCTGTGCCAGCAATAATGGGAGGACAACCAATCAGCCCCAGCATTTTGGTGAT	CASNNGRTTNQPQHF	1	9.746588693957114E-4	45	TCRBV12	TCRBV12				TCRBV12-03/12-04,TCRBV12-04		TCRBD02-01*02	TCRBD02	TCRBD02-01	02				TCRBJ01-05*01	TCRBJ01	TCRBJ01-05	01				7	5	9	1	5	3	36	46	51	57	62	1	In	VDJ
TCTGCTGTACCCTCTCAGACATCTGTGTACTTCTGTGCCAGCAGCACCGCCGGGACTAGCGGGGCGAATGAGCAGTTCTTCGGGCCA	CASSTAGTSGANEQFF	1	9.746588693957114E-4	48	TCRBV06-04*01	TCRBV06	TCRBV06-04	01				TCRBD02-01*01	TCRBD02	TCRBD02-01	01				TCRBJ02-01*01	TCRBJ02	TCRBJ02-01	01				6	2	0	3	7	7	33	44	51	64	66	1	In	VDJ
NNNNNNNTGTCGGCTGCTCCCTCCCAGACATCTGTGTACTTCTGTGCCAGCAGCCGGACTAGCGGGGGGACCCAGTACTTCGGGCCA	CASSRTSGGTQYF	1	9.746588693957114E-4	39	TCRBV06-05*01	TCRBV06	TCRBV06-05	01				TCRBD02-01*01	TCRBD02	TCRBD02-01	01				TCRBJ02-05*01	TCRBJ02	TCRBJ02-05	01				6	0	1	2	2	7	42	53	55	-1	68	1	In	VDJ
TGTGAGCACCTTGGAGCTGGGGGACTCGGCCCTTTATCTTTGCGCCAGCAGTTTGGGACGGTCCAAGAGACCCAGTACTTCGGGCCA		1	9.746588693957114E-4	41	TCRBV05-01*01	TCRBV05	TCRBV05-01	01								TCRBD01,TCRBD02	TCRBD01-01,TCRBD02-01		TCRBJ02-05*01	TCRBJ02	TCRBJ02-05	01				0	3	2	7	0	1	40	-1	56	59	62	1	Out	VDJ
CTGGAGTCGCCCAGCCCCAACCAGACCTCTCTGTACTTCTGTGCCAGCAGTTTAACAGGTGGGATCTATGGCTACACCTTCGGTTCG	CASSLTGGIYGYTF	1	9.746588693957114E-4	42	TCRBV27-01*01	TCRBV27	TCRBV27-01	01				TCRBD01-01*01	TCRBD01	TCRBD01-01	01				TCRBJ01-02*01	TCRBJ01	TCRBJ01-02	01				2	6	3	4	0	4	39	-1	54	59	65	1	In	VDJ
CAGCCAGAAGACTCAGCCCTGTATCTCTGCGCCAGCAGCCAGATCGACATGGGACTAGCGGGGGGGAATGAGCAGTTCTTCGGGCCA	CASSQIDMGLAGGNEQFF	1	9.746588693957114E-4	54	TCRBV04-01*01	TCRBV04	TCRBV04-01	01				TCRBD02-01*01	TCRBD02	TCRBD02-01	01				TCRBJ02-01*01	TCRBJ02	TCRBJ02-01	01				3	0	0	0	9	7	27	41	50	-1	66	1	In	VDJ
CTAGAGTCTGCCATCCCCAACCAGACAGCTCTTTACTTCTGTGCTACCAGTGATGACAGGGGGACCTATGGCTACACCTTCGGTTCG	CATSDDRGTYGYTF	1	9.746588693957114E-4	42	TCRBV24-01*01	TCRBV24	TCRBV24-01	01				TCRBD01-01*01	TCRBD01	TCRBD01-01	01				TCRBJ01-02*01	TCRBJ01	TCRBJ01-02	01				3	2	2	1	0	4	39	-1	54	63	65	1	In	VDJ
ACCCTGCAGCCAGAAGACTCGGCCCTGTATCTCTGCGCCAGCAGCCAAGATTGGGACAGGGGTTACAATGAGCAGTTCTTCGGGCCA	CASSQDWDRGYNEQFF	1	9.746588693957114E-4	48	TCRBV04-03*01	TCRBV04	TCRBV04-03	01				TCRBD01-01*01	TCRBD01	TCRBD01-01	01				TCRBJ02-01*01	TCRBJ02	TCRBJ02-01	01				0	1	0	2	2	4	33	50	52	62	63	1	In	VDJ
ACTCTGGAGTCCGCTACCAGCTCCCAGACATCTGTGTACTTCTGTGCCATCAGTGAGGTTAGCGCGGCGACCCAGTACTTCGGGCCA	CAISEVSAATQYF	1	9.746588693957114E-4	39	TCRBV10-03*01	TCRBV10	TCRBV10-03	01				TCRBD02-01	TCRBD02	TCRBD02-01				01,02	TCRBJ02-05*01	TCRBJ02	TCRBJ02-05	01				2	4	5	6	2	7	42	57	59	64	68	1	In	VDJ
TGGTGACTCTGCTGTGTATTTCTGTGCCAGCAGCCAAGTCCATTTCCTGCAACAGGGGGCTTATTGGAGACCCAGTACTTCGGGCCA		1	9.746588693957114E-4	59	TCRBV03-01/03-02*01	TCRBV03	TCRBV03-01/03-02	01				TCRBD01-01*01	TCRBD01	TCRBD01-01	01				TCRBJ02-05*01	TCRBJ02	TCRBJ02-05	01				1	6	3	0	13	5	22	38	51	60	66	1	Out	VDJ
AGCACCTTGGAGCTGGGGGACTCGGCCCTTTATCTTTGCGCCAGCAGCTTCTCCGGGGGGGCGATGGAGACCCAGTACTTCGGGCCA	CASSFSGGAMETQYF	1	9.746588693957114E-4	45	TCRBV05-01*01	TCRBV05	TCRBV05-01	01				TCRBD02-01*01	TCRBD02	TCRBD02-01	01				TCRBJ02-05*01	TCRBJ02	TCRBJ02-05	01				2	5	8	0	3	5	36	50	53	61	66	1	In	VDJ
CTGAATGTGAACGCCTTGTTGCTGGGGGACTCGGCCCTGTATCTCTGTGCCAGCAGCTTCGGGCTATTAGGGCAGTACTTCGGGCCG	CASSFGLLGQYF	1	9.746588693957114E-4	36	TCRBV05-05*01	TCRBV05	TCRBV05-05	01								TCRBD01,TCRBD02	TCRBD01-01,TCRBD02-01		TCRBJ02-07*01	TCRBJ02	TCRBJ02-07	01				2	7	8	0	1	9	45	59	60	64	71	1	In	VDJ
CAGCCCTCAGAACCCAGGGACTCAGCTGTGTACTTCTGTGCCAGCAGTTTAAGCGGAAGCTCCTACAATGAGCAGTTCTTCGGGCCA	CASSLSGSSYNEQFF	1	9.746588693957114E-4	45	TCRBV12	TCRBV12				TCRBV12-03/12-04,TCRBV12-04		TCRBD02-01	TCRBD02	TCRBD02-01				01,02	TCRBJ02-01*01	TCRBJ02	TCRBJ02-01	01				2	3	6	5	0	0	36	-1	51	56	59	1	In	VDJ
CAGCGGGACTCGGCCATGTATCGCTGTGCCAGCAGCCGGCGGGGTAGCGGGGGCGCACCGAACACCGGGGAGCTGTTTTTTGGAGAA	CASSRRGSGGAPNTGELFF	1	9.746588693957114E-4	57	TCRBV07-06*01	TCRBV07	TCRBV07-06	01				TCRBD02-01*01	TCRBD02	TCRBD02-01	01				TCRBJ02-02*01	TCRBJ02	TCRBJ02-02	01				5	5	5	2	8	0	24	36	44	53	58	1	In	VDJ
GACCAGTGCCCATCCTGAAGACAGCAGCTTCTACATCTGCAGTGCTCCCCAAATCTCCCACCTGCTCAGCCCCAGCATTTTGGTGAT		1	9.746588693957114E-4	44	TCRBV20	TCRBV20				TCRBV20-01,TCRBV20-or09_02						TCRBD01,TCRBD02	TCRBD01-01,TCRBD02-01		TCRBJ01-05*01	TCRBJ01	TCRBJ01-05	01				5	4	3	7	13	6	37	46	59	61	65	1	Out	VDJ
AGGCTGGAGTTGGCTGCTCCCTCCCAGACATCTGTGTACTTCTGTGCCAGCAGTTACCCTGAATTCTACGAGCAGTACTTCGGGCCG	CASSYPEFYEQYF	1	9.746588693957114E-4	39	TCRBV06-06*01	TCRBV06	TCRBV06-06	01								TCRBD01,TCRBD02	TCRBD01-01,TCRBD02-01		TCRBJ02-07*01	TCRBJ02	TCRBJ02-07	01				2	3	2	8	3	3	42	57	60	62	65	1	In	VDJ
TCCACAAAGCTGGAGGACTCAGCCATGTACTTCTGTGCCAGCAGTGAAGACCTAGCGGGGGGGCCTGGTGAGCAGTTCTTCGGGCCA	CASSEDLAGGPGEQFF	2	0.001949317738791423	48	TCRBV02-01	TCRBV02	TCRBV02-01				01,03	TCRBD02-01*01	TCRBD02	TCRBD02-01	01				TCRBJ02-01*01	TCRBJ02	TCRBJ02-01	01				1	5	4	0	2	9	33	49	51	63	68	2	In	VDJ
ATCCAGCAGGTAGTGCGAGGAGATTCGGCAGCTTATTTCTGTGCCAGCTCTTCTATCAGCAGGAACACTGAAGCTTTCTTTGGACAA	CASSSISRNTEAFF	1	9.746588693957114E-4	42	TCRBV18-01*01	TCRBV18	TCRBV18-01	01								TCRBD01,TCRBD02	TCRBD01-01,TCRBD02-01		TCRBJ01-01*01	TCRBJ01	TCRBJ01-01	01				6	3	4	5	6	1	39	50	56	59	62	1	In	VDJ
TGTCCCTAGAGTCTGCCATCCCCAACCAGACAGCTCTTTACTTCTGTGCCACCAGTGATCGAAAACACTGAAGCTTTCTTTGGACAA		1	9.746588693957114E-4	37	TCRBV24-01*01	TCRBV24	TCRBV24-01	01								TCRBD01,TCRBD02	TCRBD01-01,TCRBD02-01		TCRBJ01-01*01	TCRBJ01	TCRBJ01-01	01				3	1	2	8	1	2	44	59	60	62	63	1	Out	VDJ
CTGCAGCCAGAAGACTCGGCCCTGTATCTCTGCGCCAGCAGCCAAGATGAGTGGACAGGGGGCCGTCAGCCCCAGCATTTTGGTGAT	CASSQDEWTGGRQPQHF	1	9.746588693957114E-4	51	TCRBV04-03*01	TCRBV04	TCRBV04-03	01				TCRBD01-01*01	TCRBD01	TCRBD01-01	01				TCRBJ01-05*01	TCRBJ01	TCRBJ01-05	01				0	2	1	0	5	6	30	47	52	63	65	1	In	VDJ
TCGGCCCAAAAGAACCCGACAGCTTTCTATCTCTGTGCCATCCGGGTCCTCAACTTAAATAGCAATCAGCCCCAGCATTTTGGTGAT	CAIRVLNLNSNQPQHF	1	9.746588693957114E-4	48	TCRBV19-01*01	TCRBV19	TCRBV19-01	01				TCRBD02-01	TCRBD02	TCRBD02-01				01,02	TCRBJ01-05*01	TCRBJ01	TCRBJ01-05	01				10	13	8	4	2	0	33	40	42	46	59	1	In	VDJ
CAGCCCTCAGAACCCAGGGACTCAGCTGTGTACTTCTGTGCCAGCACCACACGGGGGGGGGCTGGAAACACCATATATTTTGGAGAG	CASTTRGGAGNTIYF	1	9.746588693957114E-4	45	TCRBV12	TCRBV12				TCRBV12-03/12-04,TCRBV12-04		TCRBD02-01*01	TCRBD02	TCRBD02-01	01				TCRBJ01-03*01	TCRBJ01	TCRBJ01-03	01				7	2	8	0	5	2	36	46	51	59	61	1	In	VDJ
CCTGCAGAACTGGAGGATTCTGGAGTTTATTTCTGTGCCAGCAGCCATTTGGGGACAGGGGCTGGGTCACCCCTCCACTTTGGGAAC	CASSHLGTGAGSPLHF	1	9.746588693957114E-4	48	TCRBV14-01*01	TCRBV14	TCRBV14-01	01				TCRBD01-01*01	TCRBD01	TCRBD01-01	01				TCRBJ01-06*02	TCRBJ01	TCRBJ01-06	02				3	5	0	2	4	10	33	47	51	61	66	1	In	VDJ
TTCACATCAATTCCCTGGAGCTTGGTGACTCTGCTGTGTATTTCTGTGCCAGCAGCTGTAATTCGCACTGAAGCTTTCTTTGGACAA		1	9.746588693957114E-4	37	TCRBV03-01/03-02*01	TCRBV03	TCRBV03-01/03-02	01				TCRBD02-01	TCRBD02	TCRBD02-01				01,02	TCRBJ01-01*01	TCRBJ01	TCRBJ01-01	01				5	5	5	9	2	4	44	56	58	60	65	1	Out	VDJ
AAGATCCAGCGCACAGAGCAGGAGGACTCGGCCGTGTATCTCTGTGCCAGCAGCTCCGGGACCTACTATGGCTACACCTTCGGTTCG	CASSSGTYYGYTF	1	9.746588693957114E-4	39	TCRBV07-02	TCRBV07	TCRBV07-02				01,02					TCRBD01,TCRBD02	TCRBD01-01,TCRBD02-01		TCRBJ01-02*01	TCRBJ01	TCRBJ01-02	01				4	2	0	7	2	3	42	55	57	62	64	1	In	VDJ
TGGAGATCCAGTCCACGGAGTCAGGGGACACAGCACTGTATTTCTGTGCCAGCAGCCTCAGGGTCGGGCGAGCAGTACTTCGGGCCG		1	9.746588693957114E-4	37	TCRBV21-01*01	TCRBV21	TCRBV21-01	01				TCRBD01-01*01	TCRBD01	TCRBD01-01	01				TCRBJ02-07*01	TCRBJ02	TCRBJ02-07	01				5	5	4	3	2	6	44	56	58	63	68	1	Out	VDJ
AGCACCTTGGAGCTGGGGGACTCGGCCCTTTATCTTTGCGCCAGCAGCTCCGGGACAGGGGACTTCTACGAGCAGTACTTCGGGCCG	CASSSGTGDFYEQYF	1	9.746588693957114E-4	45	TCRBV05-01*01	TCRBV05	TCRBV05-01	01				TCRBD01-01*01	TCRBD01	TCRBD01-01	01				TCRBJ02-07*01	TCRBJ02	TCRBJ02-07	01				3	4	0	2	2	3	36	49	51	61	65	1	In	VDJ
CAATCCTGTCCTCAGAACCGGGAGACACGGCACTGTATCTCTGCGCCAGCTCCCGGGACAGGGGTCTACGAGCAGTACTTCGGGCCG		1	9.746588693957114E-4	40	TCRBV23-01*01	TCRBV23	TCRBV23-01	01				TCRBD01-01*01	TCRBD01	TCRBD01-01	01				TCRBJ02-07*01	TCRBJ02	TCRBJ02-07	01				8	1	0	2	4	3	41	50	54	64	65	1	Out	VDJ
GTGAGCAACATGAGCCCTGAAGACAGCAGCATATATCTCTGCAGCGTCGTCACCAGGGGGGGCTCCTACGAGCAGTACTTCGGGCCG	CSVVTRGGSYEQYF	2	0.001949317738791423	42	TCRBV29-01	TCRBV29	TCRBV29-01				01,02					TCRBD01,TCRBD02	TCRBD01-01,TCRBD02-01		TCRBJ02-07*01	TCRBJ02	TCRBJ02-07	01				6	2	4	1	6	0	39	47	53	60	62	2	In	VDJ
TCGCCCAGCCCCAACCAGACCTCTCTGTACTTCTGTGCCAGCAGGCTAACAGTCGAAGGGTACCAAGAGACCCAGTACTTCGGGCCA	CASRLTVEGYQETQYF	1	9.746588693957114E-4	48	TCRBV27-01*01	TCRBV27	TCRBV27-01	01								TCRBD01,TCRBD02	TCRBD01-01,TCRBD02-01		TCRBJ02-05*01	TCRBJ02	TCRBJ02-05	01				6	9	3	5	4	0	33	44	48	52	61	1	In	VDJ
TCCGCCAGCACCAACCAGACATCTATGTACCTCTGTGCCAGCAGTTCCCAAGCGGGGGGTAGGGCAGATACGCAGTATTTTGGCCCA	CASSSQAGGRADTQYF	2	0.001949317738791423	48	TCRBV28-01*01	TCRBV28	TCRBV28-01	01				TCRBD02-01*01	TCRBD02	TCRBD02-01	01				TCRBJ02-03*01	TCRBJ02	TCRBJ02-03	01				4	5	6	1	4	4	33	46	50	59	64	2	In	VDJ
CGCTACCAGCTCCCAGACATCTGTGTACTTCTGTGCCATCAGTGAGGAAGCACCGGGACAAACAATCAGCCCCAGCATTTTGGTGAT		2	0.001949317738791423	50	TCRBV10-03*01	TCRBV10	TCRBV10-03	01				TCRBD01-01*01	TCRBD01	TCRBD01-01	01				TCRBJ01-05*01	TCRBJ01	TCRBJ01-05	01				2	2	0	6	8	3	31	46	54	60	62	2	Out	VDJ
NNNNTGTCGGCTGCTCCCTCCCAGACATCTGTGTACTTCTGTGCCAGCAGTTTGAGGCGGGCTAACTATGGCTACACCTTCGGTTCG	CASSLRRANYGYTF	1	9.746588693957114E-4	42	TCRBV06-05*01	TCRBV06	TCRBV06-05	01				TCRBD02-01	TCRBD02	TCRBD02-01				01,02	TCRBJ01-02*01	TCRBJ01	TCRBJ01-02	01				4	0	7	4	4	0	39	52	56	-1	61	1	In	VDJ
NNNNNNNNNNTGTCGGCTGCTCCCTCCCAGACATCTGTGTACTTCTGTGCCAGCAGCAGGATTATCTACGAGCAGTACTTCGGGCCG	CASSRIIYEQYF	1	9.746588693957114E-4	36	TCRBV06-05*01	TCRBV06	TCRBV06-05	01				TCRBD01-01*01	TCRBD01	TCRBD01-01	01				TCRBJ02-07*01	TCRBJ02	TCRBJ02-07	01				6	5	4	4	0	3	45	-1	56	60	65	1	In	VDJ
ATGAGCTCCTTGGAGCTGGGGGACTCAGCCCTGTACTTCTGTGCCAGCAGCCAGGGACAGGCGAACACTGAAGCTTTCTTTGGACAA	CASSQGQANTEAFF	1	9.746588693957114E-4	42	TCRBV13-01*01	TCRBV13	TCRBV13-01	01				TCRBD01-01*01	TCRBD01	TCRBD01-01	01				TCRBJ01-01*01	TCRBJ01	TCRBJ01-01	01				5	1	0	4	2	1	39	51	53	61	62	1	In	VDJ
GTGAACGCCTTGTTGCTGGGGGACTCGGCCCTGTATCTCTGTGCCAGCAGCTTGGATTCCTTATATCAGCCCCAGCATTTTGGTGAT	CASSLDSLYQPQHF	1	9.746588693957114E-4	42	TCRBV05-05*01	TCRBV05	TCRBV05-05	01				TCRBD02-01	TCRBD02	TCRBD02-01				01,02	TCRBJ01-05*01	TCRBJ01	TCRBJ01-05	01				0	3	4	10	4	5	39	55	59	61	64	1	In	VDJ
ACTCTGGAGTCCGCTACCAGCTCCCAGACATCTGTGTACTTCTGTGCCATCAGTGAAGCCTTCCAAGAGACCCAGTACTTCGGGCCA	CAISEAFQETQYF	1	9.746588693957114E-4	39	TCRBV10-03*01	TCRBV10	TCRBV10-03	01				TCRBD02-01	TCRBD02	TCRBD02-01				01,02	TCRBJ02-05*01	TCRBJ02	TCRBJ02-05	01				3	3	6	7	0	1	42	-1	56	59	62	1	In	VDJ
GTGAGCACCTTGGAGCTGGGGGACTCGGCCCTTTATCTTTGCGCCAGCAGCTTGCGGGGTACACAAGAGACCCAGTACTTCGGGCCA	CASSLRGTQETQYF	1	9.746588693957114E-4	42	TCRBV05-01*01	TCRBV05	TCRBV05-01	01				TCRBD02-01*01	TCRBD02	TCRBD02-01	01				TCRBJ02-05*01	TCRBJ02	TCRBJ02-05	01				1	4	8	3	0	2	39	-1	54	59	63	1	In	VDJ
CTACACACCCTGCAGCCAGAAGACTCGGCCCTGTATCTCTGCGCCAGCAGCCCAAATCAGTGGGGGACAGGGCCATTCTTCGGTTCG	CASSPNQWGTGPFF	1	9.746588693957114E-4	42	TCRBV04-03*01	TCRBV04	TCRBV04-03	01				TCRBD01-01*01	TCRBD01	TCRBD01-01	01				TCRBJ01-02*01	TCRBJ01	TCRBJ01-02	01				4	5	0	3	11	16	39	52	63	72	77	1	In	VDJ
CAGCGCACAGAGCAGGAGGACTCGGCCGTGTATCTCTGTGCCAGCAGCACCGGACCCTCGGGGCTCTACGAGCAGTACTTCGGGCCG	CASSTGPSGLYEQYF	1	9.746588693957114E-4	45	TCRBV07-02	TCRBV07	TCRBV07-02				01,02					TCRBD01,TCRBD02	TCRBD01-01,TCRBD02-01		TCRBJ02-07*01	TCRBJ02	TCRBJ02-07	01				5	1	7	0	11	3	36	48	59	64	65	1	In	VDJ
ATCCTGTCCTCAGAACCGGGAGACACGGCACTGTATCTCTGCGCCAGCAGACGGGACGGAAACTCCTACGAGCAGTACTTCGGGCCG	CASRRDGNSYEQYF	1	9.746588693957114E-4	42	TCRBV23-01*01	TCRBV23	TCRBV23-01	01								TCRBD01,TCRBD02	TCRBD01-01,TCRBD02-01		TCRBJ02-07*01	TCRBJ02	TCRBJ02-07	01				6	5	0	7	2	0	39	50	52	57	62	1	In	VDJ
NNNNTGAAGATCCAGCCCTCAGAACCCAGGGACTCAGCTGTGTACTTCTGTGCCAGCAGTTTCGGGACGTCGAGGTTCTTCGGGCCA	CASSFGTSRFF	2	0.001949317738791423	33	TCRBV12-03/12-04*01	TCRBV12	TCRBV12-03/12-04	01								TCRBD01,TCRBD02	TCRBD01-01,TCRBD02-01		TCRBJ02-01*01	TCRBJ02	TCRBJ02-01	01				3	6	0	7	1	15	48	62	63	68	74	2	In	VDJ
CACATCAATTCCCTGGAGCTTGGTGACTCTGCTGTGTATTTCTGTGCCAGCAGCTCTCGGACTATTTACGAGCAGTTCTTCGGGCCA	CASSSRTIYEQFF	1	9.746588693957114E-4	39	TCRBV03-01/03-02*01	TCRBV03	TCRBV03-01/03-02	01				TCRBD02-01	TCRBD02	TCRBD02-01				01,02	TCRBJ02-01*01	TCRBJ02	TCRBJ02-01	01				5	5	1	9	4	10	42	54	58	64	69	1	In	VDJ
TCCCTAGAGTCTGCCATCCCCAACCAGACAGCTCTTTACTTCTGTGCCACCAGTGAAGGAGGGCAAGAGACCCAGTACTTCGGGCCA	CATSEGGQETQYF	1	9.746588693957114E-4	39	TCRBV24-01*01	TCRBV24	TCRBV24-01	01				TCRBD02-01*02	TCRBD02	TCRBD02-01	02				TCRBJ02-05*01	TCRBJ02	TCRBJ02-05	01				4	0	10	0	1	2	42	56	57	-1	63	1	In	VDJ
CTGGAGTCGCCCAGCCCCAACCAGACCTCTCTGTACTTCTGTGCCAGCAGTCCGGACACGTACCAAGAGACCCAGTACTTCGGGCCA	CASSPDTYQETQYF	1	9.746588693957114E-4	42	TCRBV27-01*01	TCRBV27	TCRBV27-01	01				TCRBD01-01*01	TCRBD01	TCRBD01-01	01				TCRBJ02-05*01	TCRBJ02	TCRBJ02-05	01				5	3	1	6	2	0	39	51	53	58	61	1	In	VDJ
AGATCCAGCGCACAGAGCAGGGGGACTCAGCTGTGTATCTCTGTGCCAGCAGCTCCTAACTAGCTCGATACGCAGTATTTTGGCCCA		1	9.746588693957114E-4	40	TCRBV07-04	TCRBV07	TCRBV07-04				01,02	TCRBD02-01	TCRBD02	TCRBD02-01				01,02	TCRBJ02-03*01	TCRBJ02	TCRBJ02-03	01				4	2	3	7	4	6	41	54	58	64	66	1	Out	VDJ
GAGTCTGCCAGGCCCTCACATACCTCTCAGTACCTCTGTGCCAGCAGTGACCCCGTGCGAGGAGGGACTGAAGCTTTCTTTGGACAA	CASSDPVRGGTEAFF	1	9.746588693957114E-4	45	TCRBV25-01*01	TCRBV25	TCRBV25-01	01				TCRBD02-01*02	TCRBD02	TCRBD02-01	02				TCRBJ01-01*01	TCRBJ01	TCRBJ01-01	01				3	0	10	0	10	5	36	50	60	-1	66	1	In	VDJ
CAGCGCACAGAGCAGGAGGACTCCGCCGTGTATCTCTGTGCCAGCAGCTTAGATACAGGGACCTTCTATGGCTACACCTTCGGTTCG	CASSLDTGTFYGYTF	2	0.001949317738791423	45	TCRBV07-08*01	TCRBV07	TCRBV07-08	01				TCRBD01-01*01	TCRBD01	TCRBD01-01	01				TCRBJ01-02*01	TCRBJ01	TCRBJ01-02	01				1	5	3	3	2	4	36	52	54	60	65	2	In	VDJ
CTGAAGATCCAGCGCACAGAGCGGGGGGACTCAGCCGTGTATCTCTGTGCCAGCAGCCTGACAGGGGACATTCAGTACTTCGGCGCC	CASSLTGDIQYF	1	9.746588693957114E-4	36	TCRBV07-03*01	TCRBV07	TCRBV07-03	01				TCRBD01-01*01	TCRBD01	TCRBD01-01	01				TCRBJ02-04*01	TCRBJ02	TCRBJ02-04	01				5	0	2	2	2	8	45	57	59	-1	67	1	In	VDJ
CACAGAGCAGGAGGACTCGGCCGTGTATCTCTGTGCCAGCAGCCAGCGAGGTAGCGTCCCTCCTACAATGAGCAGTTCTTCGGGCCA		1	9.746588693957114E-4	50	TCRBV07-02	TCRBV07	TCRBV07-02				01,02	TCRBD02-01	TCRBD02	TCRBD02-01				01,02	TCRBJ02-01*01	TCRBJ02	TCRBJ02-01	01				5	3	5	6	8	0	31	43	51	56	59	1	Out	VDJ
AAGATCCAGCGCACAGAGCAGCGGGACTCGGCCATGTATCGCTGTGCCAGCAGCTTTAGGGGCCGGGAGACCCAGTACTTCGGGCCA	CASSFRGRETQYF	1	9.746588693957114E-4	39	TCRBV07-06*01	TCRBV07	TCRBV07-06	01				TCRBD01-01*01	TCRBD01	TCRBD01-01	01				TCRBJ02-05*01	TCRBJ02	TCRBJ02-05	01				3	4	5	2	1	5	42	56	57	62	66	1	In	VDJ
ACCCTGCAGCCAGAAGACTCGGCCCTGTATCTCTGTGCCAGCAGCCAAGACCGAGCGGGAGGGGGCGGTGGCTACACCTTCGGTTCG	CASSQDRAGGGGGYTF	1	9.746588693957114E-4	48	TCRBV04-02*01	TCRBV04	TCRBV04-02	01				TCRBD02-01*02	TCRBD02	TCRBD02-01	02				TCRBJ01-02*01	TCRBJ01	TCRBJ01-02	01				0	5	6	0	3	7	33	50	53	63	68	1	In	VDJ
TTGGCTGCTCCCTCCCAGACATCTGTGTACTTCTGTGCCAGCAGTTACGGTGCCTACACAGGGGTAGACATTCAGTACTTCGGCGCC	CASSYGAYTGVDIQYF	1	9.746588693957114E-4	48	TCRBV06-06*01	TCRBV06	TCRBV06-06	01				TCRBD01-01*01	TCRBD01	TCRBD01-01	01				TCRBJ02-04*01	TCRBJ02	TCRBJ02-04	01				2	3	3	2	9	8	33	48	57	64	67	1	In	VDJ
GTGACCAGTGCCCATCCTGAAGACAGCAGCTTCTACATCTGCAGTGCCCCGATAGCGGGGGGCACAGATACGCAGTATTTTGGCCCA	CSAPIAGGTDTQYF	1	9.746588693957114E-4	42	TCRBV20	TCRBV20				TCRBV20-01,TCRBV20-or09_02		TCRBD02-01*01	TCRBD02	TCRBD02-01	01				TCRBJ02-03*01	TCRBJ02	TCRBJ02-03	01				6	0	5	2	5	1	39	47	52	-1	61	1	In	VDJ
CTGAATGTGAACGCCTTGGAGCTGGACGACTCGGCCCTGTATCTCTGTGCCAGCAGCTCATGGGACACTGAAGCTTTCTTTGGACAA	CASSSWDTEAFF	2	0.001949317738791423	36	TCRBV05-04*01	TCRBV05	TCRBV05-04	01								TCRBD01,TCRBD02	TCRBD01-01,TCRBD02-01		TCRBJ01-01*01	TCRBJ01	TCRBJ01-01	01				3	0	0	9	3	3	45	58	61	-1	64	2	In	VDJ
CTGGAGTCGCCCAGCCCCAACCAGACCTCTCTGTACTTCTGTGCCAGCAGACGCCCTGGCGCAAACTATGGCTACACCTTCGGTTCG	CASRRPGANYGYTF	1	9.746588693957114E-4	42	TCRBV27-01*01	TCRBV27	TCRBV27-01	01								TCRBD01,TCRBD02	TCRBD01-01,TCRBD02-01		TCRBJ01-02*01	TCRBJ01	TCRBJ01-02	01				6	3	9	0	7	2	39	50	57	60	63	1	In	VDJ
AGCCTGCAGAGCAGGGGGACTCGGCCGTGTATGTCTGTGCAAGTCCCAAGGGGGGGGACAGGTTGATACGAGCAGTACTTCGGGCCG		1	9.746588693957114E-4	46	TCRBV12-02*01	TCRBV12	TCRBV12-02	01				TCRBD01-01*01	TCRBD01	TCRBD01-01	01				TCRBJ02-07*01	TCRBJ02	TCRBJ02-07	01				7	4	0	4	9	4	35	45	54	62	66	1	Out	VDJ
ACCTTGGAGCTGGGGGACTCGGCCCTTTATCTTTGCGCCAGCAGCCCAAACGGAGTAGGCTCTGGAAACACCATATATTTTGGAGAG	CASSPNGVGSGNTIYF	2	0.001949317738791423	48	TCRBV05-01*01	TCRBV05	TCRBV05-01	01				TCRBD02-01*02	TCRBD02	TCRBD02-01	02				TCRBJ01-03*01	TCRBJ01	TCRBJ01-03	01				4	4	10	2	6	0	33	45	51	55	59	2	In	VDJ
CTGGAGTCTGCCAGGCCCTCACATACCTCTCAGTACCTCTGTGCCAGCAGTTTAGCGGGTGCCCAAGAGACCCAGTACTTCGGGCCA	CASSLAGAQETQYF	1	9.746588693957114E-4	42	TCRBV25-01*01	TCRBV25	TCRBV25-01	01				TCRBD02-01	TCRBD02	TCRBD02-01				01,02	TCRBJ02-05*01	TCRBJ02	TCRBJ02-05	01				5	3	5	4	1	1	39	51	52	59	62	1	In	VDJ
NNNNTGTCGGCTGCTCCCTCCCAGACATCTGTGTACTTCTGTGCCAGCAGTTACAGTGGGTCGAACACTGAAGCTTTCTTTGGACAA	CASSYSGSNTEAFF	1	9.746588693957114E-4	42	TCRBV06-05*01	TCRBV06	TCRBV06-05	01								TCRBD01,TCRBD02	TCRBD01-01,TCRBD02-01		TCRBJ01-01*01	TCRBJ01	TCRBJ01-01	01				2	2	0	9	3	1	39	54	57	60	62	1	In	VDJ
CTGAAGATCCAGCGCACAGAGCAGGGGGACTCGGCCATGTATCTCTGTGCCAGCAGCAACCATGGAAACACCATATATTTTGGAGAG	CASSNHGNTIYF	1	9.746588693957114E-4	36	TCRBV07-09*01	TCRBV07	TCRBV07-09	01								TCRBD01,TCRBD02	TCRBD01-01,TCRBD02-01		TCRBJ01-03*01	TCRBJ01	TCRBJ01-03	01				5	2	3	7	1	3	45	57	58	60	62	1	In	VDJ
AGGATCCAGCAGGTAGTGCGAGGAGATTCGGCAGCTTATTTCTGTGCCAGCTCGTTTGAGGGGGTTTCACCCCTCCACTTTGGGAAC	CASSFEGVSPLHF	1	9.746588693957114E-4	39	TCRBV18-01*01	TCRBV18	TCRBV18-01	01				TCRBD01-01*01	TCRBD01	TCRBD01-01	01				TCRBJ01-06*02	TCRBJ01	TCRBJ01-06	02				6	1	5	1	5	9	42	53	58	64	65	1	In	VDJ
CGCACAGAGCGGGGGGACTCAGCCGTGTATCTCTGTGCCAGCAGCCCCTACGGGACCTATAAAAGGGATACGCAGTATTTTGGCCCA	CASSPYGTYKRDTQYF	1	9.746588693957114E-4	48	TCRBV07-03*01	TCRBV07	TCRBV07-03	01								TCRBD01,TCRBD02	TCRBD01-01,TCRBD02-01		TCRBJ02-03*01	TCRBJ02	TCRBJ02-03	01				5	10	0	7	6	6	33	45	51	56	66	1	In	VDJ
GTGCAGCCTGCAGAACTGGAGGATTCTGGAGTTTATTTCTGTGCCAGCAGCCAAGGGGGAGCACGAAATACGCAGTATTTTGGCCCA	CASSQGGARNTQYF	1	9.746588693957114E-4	42	TCRBV14-01*01	TCRBV14	TCRBV14-01	01				TCRBD02-01*02	TCRBD02	TCRBD02-01	02				TCRBJ02-03*01	TCRBJ02	TCRBJ02-03	01				1	6	9	2	1	7	39	55	56	61	67	1	In	VDJ
CCCTCCCAGACATCTGTGTACTTCTGTGCCAGCAGTTACACGTGGTAACCGGGACAAACTCACACCGGGGAGCTGTTTTTTGGAGAA	CASSYTW*PGQTHTGELFF	1	9.746588693957114E-4	57	TCRBV06	TCRBV06				TCRBV06-05,TCRBV06-06		TCRBD01-01*01	TCRBD01	TCRBD01-01	01				TCRBJ02-02*01	TCRBJ02	TCRBJ02-02	01				2	5	0	6	11	3	24	39	50	56	61	1	Stop	VDJ
AAGATCCAGCCCTCAGAACCCAGGGACTCAGCTGTGTACTTCTGTGCCAGCAGTCGTCAAGAGGGGACTGAAGCTTTCTTTGGACAA	CASSRQEGTEAFF	1	9.746588693957114E-4	39	TCRBV12-03/12-04*01	TCRBV12	TCRBV12-03/12-04	01								TCRBD01,TCRBD02	TCRBD01-01,TCRBD02-01		TCRBJ01-01*01	TCRBJ01	TCRBJ01-01	01				5	0	5	2	7	5	42	54	61	-1	66	1	In	VDJ
CAGCGCACAGAGCAGGAGGACTCCGCCGTGTATCTCTGTGCCAGCAGCCCGGGGGGGGCGAGAAGGGAAAAACTGTTTTTTGGCAGT	CASSPGGARREKLFF	1	9.746588693957114E-4	45	TCRBV07-08*03	TCRBV07	TCRBV07-08	03				TCRBD02-01*01	TCRBD02	TCRBD02-01	01				TCRBJ01-04*01	TCRBJ01	TCRBJ01-04	01				4	9	8	0	0	8	36	-1	49	57	66	1	In	VDJ
CACACCCTGCAGCCAGAAGACTCGGCCCTGTATCTCTGTGCCAGCAGCCAAGCGGACAGTTCCCCCTATGGCTACACCTTCGGTTCG	CASSQADSSPYGYTF	1	9.746588693957114E-4	45	TCRBV04-02*01	TCRBV04	TCRBV04-02	01				TCRBD01-01*01	TCRBD01	TCRBD01-01	01				TCRBJ01-02*01	TCRBJ01	TCRBJ01-02	01				1	6	1	5	1	4	36	52	53	59	65	1	In	VDJ
NTGTCGGCTGCTCCCTCCCAAACATCTGTGTACTTCTGTGCCAGCACCCTACGGGCACCCACTAACTATGGCTACACCTTCGGTTCG	CASTLRAPTNYGYTF	1	9.746588693957114E-4	45	TCRBV06	TCRBV06				TCRBV06-02/06-03,TCRBV06-02						TCRBD01,TCRBD02	TCRBD01-01,TCRBD02-01		TCRBJ01-02*01	TCRBJ01	TCRBJ01-02	01				7	5	8	0	6	0	36	46	52	56	61	1	In	VDJ
NTGTCGGCTGCTCCCTCCCAGACATCTGTGTACTTCTGTGCCAGCAGTTACACTTGGACTGGAAACTATGGCTACACCTTCGGTTCG	CASSYTWTGNYGYTF	1	9.746588693957114E-4	45	TCRBV06-05*01	TCRBV06	TCRBV06-05	01				TCRBD02-01	TCRBD02	TCRBD02-01				01,02	TCRBJ01-02*01	TCRBJ01	TCRBJ01-02	01				2	3	1	10	4	2	36	51	55	60	63	1	In	VDJ
NTGTCGGCTGCTCCCTCCCAGACATCTGTGTACTTCTGTGCCAGCAGTGCAGGGGGCTCTGGGGCCAACGTCCTGACTTTCGGGGCC	CASSAGGSGANVLTF	3	0.0029239766081871343	45	TCRBV06	TCRBV06				TCRBV06-01,TCRBV06-05		TCRBD01-01*01	TCRBD01	TCRBD01-01	01				TCRBJ02-06*01	TCRBJ02	TCRBJ02-06	01				4	0	4	1	0	0	36	-1	49	-1	56	3	In	VDJ
ACGATCCAGCGCACAGAGCAGGAGGACTCGGCCGTGTATCTCTGTGCCAGCAGCTTCAGTCGGAAAGAGACCCAGTACTTCGGGCCA	CASSFSRKETQYF	1	9.746588693957114E-4	39	TCRBV07-02	TCRBV07	TCRBV07-02				01,02					TCRBD01,TCRBD02	TCRBD01-01,TCRBD02-01		TCRBJ02-05*01	TCRBJ02	TCRBJ02-05	01				3	0	1	8	5	3	42	56	61	-1	64	1	In	VDJ
CTGGAGTCCGCTACCCGCTCCCAGACATCTGTGTATTTCTGCGCCAGCAGGGGGGGGATCTACACCGGGGAGCTGTTTTTTGGAGAA	CASRGGIYTGELFF	1	9.746588693957114E-4	42	TCRBV10-02*01	TCRBV10	TCRBV10-02	01				TCRBD02-01*01	TCRBD02	TCRBD02-01	01				TCRBJ02-02*01	TCRBJ02	TCRBJ02-02	01				6	4	9	0	0	3	39	-1	50	57	61	1	In	VDJ
GGAGTCAGGGGACACAGCACTGTATTTCTGTGCCAGCATGGGGAAGTGGGACAGCTGGGGAACACCGGGGAGCTGTTTTTTGGAGAA		1	9.746588693957114E-4	53	TCRBV21-01*01	TCRBV21	TCRBV21-01	01				TCRBD01-01*01	TCRBD01	TCRBD01-01	01				TCRBJ02-02*01	TCRBJ02	TCRBJ02-02	01				7	5	0	5	9	1	28	38	47	54	59	1	Out	VDJ
GAGTCCGCTACCAGCTCCCAGACATCTGTGTACTTCTGTGCCATCAGTGATTCAAGGTCCAGGGAAGAGACCCAGTATTTCGGGCCA	CAISDSRSREETQYF	1	9.746588693957114E-4	45	TCRBV10-03*01	TCRBV10	TCRBV10-03	01				TCRBD01-01*01	TCRBD01	TCRBD01-01	01				TCRBJ02	TCRBJ02				TCRBJ02-01,TCRBJ02-05		3	14	4	3	9	19	36	50	59	64	78	1	In	VDJ
ACAAAGCTGGAGGACTCAGCCATGTACTTCTGTGCCAGCAGTGGGGTGGGGACGGCCGCGGGGACCGGGGAGCTGTTTTTTGGAGAA	CASSGVGTAAGTGELFF	2	0.001949317738791423	51	TCRBV02-01	TCRBV02	TCRBV02-01				01,03	TCRBD02-01*01	TCRBD02	TCRBD02-01	01				TCRBJ02-02*01	TCRBJ02	TCRBJ02-02	01				4	0	7	3	14	5	30	43	57	-1	63	2	In	VDJ
AAGATCCAGCCCTCAGAACCCAGGGACTCAGCTGTGTACTTCTGTGCCAGCAGTTTCGGGGCTAATGAAAAACTGTTTTTTGGCAGT	CASSFGANEKLFF	1	9.746588693957114E-4	39	TCRBV12-03/12-04*01	TCRBV12	TCRBV12-03/12-04	01				TCRBD02-01*01	TCRBD02	TCRBD02-01	01				TCRBJ01-04*01	TCRBJ01	TCRBJ01-04	01				3	0	8	3	0	3	42	-1	56	-1	61	1	In	VDJ
GCCTTGTTGCTGGGGGACTCGGCCCTGTATCTCTGTGCCAGCAGCTTGATGGTGGGGAGGGGGGCATATGGCTACACCTTCGGTTCG	CASSLMVGRGAYGYTF	2	0.001949317738791423	48	TCRBV05-05*01	TCRBV05	TCRBV05-05	01				TCRBD02-01*02	TCRBD02	TCRBD02-01	02				TCRBJ01-02*01	TCRBJ01	TCRBJ01-02	01				1	5	9	0	6	5	33	48	54	61	66	2	In	VDJ
TTGGCGTCTGCTGTACCCTCTCAGACATCTGTGTACTTCTGTGCCAGCAGTGACAACTCTGGGGCCAACGTCCTGACTTTCGGGGCC	CASSDNSGANVLTF	1	9.746588693957114E-4	42	TCRBV06-04*01	TCRBV06	TCRBV06-04	01											TCRBJ02-06*01	TCRBJ02	TCRBJ02-06	01				2	2	0	0	0	0	39	-1	-1	54	56	1	In	VJ
CTGGAGCTGGGGGACTCAGCTTTGTATTTCTGTGCCAGCAGCGCCACACTCGACAGGGCAGGTTACAATGAGCAGTTCTTCGGGCCA	CASSATLDRAGYNEQFF	2	0.001949317738791423	51	TCRBV09-01*01	TCRBV09	TCRBV09-01	01				TCRBD01-01*01	TCRBD01	TCRBD01-01	01				TCRBJ02-01*01	TCRBJ02	TCRBJ02-01	01				3	5	2	3	8	4	30	43	51	58	63	2	In	VDJ
CTGGAGCTGGGGGACTCAGCTTTGTATTTCTGTGCCAGCAGCGTAGACAGGACTAGCGGTAACACAGATACGCAGTATTTTGGCCCA	CASSVDRTSGNTDTQYF	1	9.746588693957114E-4	51	TCRBV09-01*01	TCRBV09	TCRBV09-01	01				TCRBD02-01	TCRBD02	TCRBD02-01				01,02	TCRBJ02-03*01	TCRBJ02	TCRBJ02-03	01				0	3	1	5	3	2	30	46	49	59	62	1	In	VDJ
CGCACAGAGCAGGAGGACTCGGCCGTGTATCTCTGTGCCAGCAAGGGACAGGAATATCGACCGAACACTGAAGCTTTCTTTGGACAA	CASKGQEYRPNTEAFF	1	9.746588693957114E-4	48	TCRBV07-02	TCRBV07	TCRBV07-02				01,02	TCRBD01-01*01	TCRBD01	TCRBD01-01	01				TCRBJ01-01*01	TCRBJ01	TCRBJ01-01	01				7	10	0	4	1	1	33	43	44	52	62	1	In	VDJ
ATCCAGCGCACAGAGCAGGAGGACTCGGCCGTGTATCTCTGTGCCAGCAGCTTAGTGGCCAGCCCCTATGGCTACACCTTCGGTTCG	CASSLVASPYGYTF	1	9.746588693957114E-4	42	TCRBV07-02	TCRBV07	TCRBV07-02				01,02					TCRBD01,TCRBD02	TCRBD01-01,TCRBD02-01		TCRBJ01-02*01	TCRBJ01	TCRBJ01-02	01				1	3	4	5	4	4	39	55	59	62	65	1	In	VDJ
CTGGAGTCAGCTGCTCCCTCCCAGACATCTGTGTACTTCTGTGCCAGCAGTGGACAGGGTAGAACCCCCCTACGGTACTTCGGGCCG	CASSGQGRTPLRYF	1	9.746588693957114E-4	42	TCRBV06-01*01	TCRBV06	TCRBV06-01	01				TCRBD01-01*01	TCRBD01	TCRBD01-01	01				TCRBJ02-07*01	TCRBJ02	TCRBJ02-07	01				4	15	2	3	0	12	39	-1	52	59	74	1	In	VDJ
GTGAACGCCTTGGAGCTGGACGACTCGGCCCTGTATCTCTGTGCCAGCAGACCCAGGGGGTCGGGCTACGAGCAGTACTTCGGGCCG	CASRPRGSGYEQYF	1	9.746588693957114E-4	42	TCRBV05-04*01	TCRBV05	TCRBV05-04	01				TCRBD01-01*01	TCRBD01	TCRBD01-01	01				TCRBJ02-07*01	TCRBJ02	TCRBJ02-07	01				5	5	4	1	3	3	39	50	53	60	65	1	In	VDJ
GAGTCCGCCAGCACCAACCAGACATCTATGTACCTCTGTGCCAGCAGTTTAATAGGTTCGTCGGACACTGAAGCTTTCTTTGGACAA	CASSLIGSSDTEAFF	1	9.746588693957114E-4	45	TCRBV28-01*01	TCRBV28	TCRBV28-01	01								TCRBD01,TCRBD02	TCRBD01-01,TCRBD02-01		TCRBJ01-01*01	TCRBJ01	TCRBJ01-01	01				2	8	5	4	2	3	36	51	53	56	64	1	In	VDJ
ATCCAGCAGGTAGTGCGAGGAGATTCGGCAGCTTATTTCTGTGCCAGCTCACCGTCCAAGGGCAATCAGCCCCAGCATTTTGGTGAT	CASSPSKGNQPQHF	1	9.746588693957114E-4	42	TCRBV18-01*01	TCRBV18	TCRBV18-01	01								TCRBD01,TCRBD02	TCRBD01-01,TCRBD02-01		TCRBJ01-05*01	TCRBJ01	TCRBJ01-05	01				3	0	5	4	5	2	39	53	58	-1	61	1	In	VDJ
AGCACCTTGGAGCTGGGGGACTCGGCCCTTTATCTTTGCGCCAGCAGCTTGGCACCCAGCAACACCGGGGAGCTGTTTTTTGGAGAA	CASSLAPSNTGELFF	1	9.746588693957114E-4	45	TCRBV05-01*01	TCRBV05	TCRBV05-01	01								TCRBD01,TCRBD02	TCRBD01-01,TCRBD02-01		TCRBJ02-02*01	TCRBJ02	TCRBJ02-02	01				0	1	4	5	4	2	36	52	56	59	60	1	In	VDJ
AGCACCTTGGAGCTGGGGGACTCGGCCCTTTATCTTTGCGCCAGCAGCTCATAACCCGGGCCCTCCTACGAGCAGTACTTCGGGCCG	CASSS*PGPSYEQYF	1	9.746588693957114E-4	45	TCRBV05-01*01	TCRBV05	TCRBV05-01	01								TCRBD01,TCRBD02	TCRBD01-01,TCRBD02-01		TCRBJ02-07*01	TCRBJ02	TCRBJ02-07	01				3	1	8	0	8	0	36	49	57	61	62	1	Stop	VDJ
CAGCGCACAGAGCAGGGGGACTCGGCCATGTATCTCTGTGCCAGCAGCTTTCGGGGCACAGTAGCAGACGAGCAGTACTTCGGGCCG	CASSFRGTVADEQYF	1	9.746588693957114E-4	45	TCRBV07-09*01	TCRBV07	TCRBV07-09	01								TCRBD01,TCRBD02	TCRBD01-01,TCRBD02-01		TCRBJ02-07*01	TCRBJ02	TCRBJ02-07	01				3	10	7	0	2	5	36	50	52	57	67	1	In	VDJ
CGCACAGAGCAGCGGGACTCGGCCATGTATCGCTGTGCCAGCAGCTTACAAACCGGGAGCTCCTACAATGAGCAGTTCTTCGGGCCA	CASSLQTGSSYNEQFF	1	9.746588693957114E-4	48	TCRBV07-06*01	TCRBV07	TCRBV07-06	01				TCRBD02-01*02	TCRBD02	TCRBD02-01	02				TCRBJ02-01*01	TCRBJ02	TCRBJ02-01	01				2	0	8	2	5	0	33	48	53	-1	59	1	In	VDJ
GTCGGCTGCTCCCTCCCAGACATCTGTGTACTTCTGTGCCAGCAGTGAAGACTCCTCGGGGGGCTGAATACGCAGTATTTTGGCCCA		1	9.746588693957114E-4	47	TCRBV06-01*01	TCRBV06	TCRBV06-01	01				TCRBD02-01*01	TCRBD02	TCRBD02-01	01				TCRBJ02-03*01	TCRBJ02	TCRBJ02-03	01				1	4	8	1	6	7	34	50	56	63	67	1	Out	VDJ
CTAGAGTCTGCCATCCCCAACCAGACAGCTCTTTACTTCTGTGCCACCAGTGGACAGGGGGCTACCGGGGAGCTGTTTTTTGGAGAA	CATSGQGATGELFF	1	9.746588693957114E-4	42	TCRBV24-01*01	TCRBV24	TCRBV24-01	01				TCRBD01-01*01	TCRBD01	TCRBD01-01	01				TCRBJ02-02*01	TCRBJ02	TCRBJ02-02	01				5	1	2	0	0	5	39	-1	52	62	63	1	In	VDJ
ACTCTGGAGTCAGCTACCCGCTCCCAGACATCTGTGTATTTCTGCGCCAGCAGACGGAGCAGGGAGACTGAAGCTTTCTTTGGACAA	CASRRSRETEAFF	1	9.746588693957114E-4	39	TCRBV10-02*01	TCRBV10	TCRBV10-02	01								TCRBD01,TCRBD02	TCRBD01-01,TCRBD02-01		TCRBJ01-01*01	TCRBJ01	TCRBJ01-01	01				6	2	4	3	6	5	42	53	59	64	66	1	In	VDJ
GCTCCCTCCCAGACATCTGTGTACTTCTGTGCCAGCAGTGTCCCAGGGGGCGTATCGTGGCTCAATCAGCCCCAGCATTTTGGTGAT	CASSVPGGVSWLNQPQHF	1	9.746588693957114E-4	54	TCRBV06-01*01	TCRBV06	TCRBV06-01	01				TCRBD01-01*01	TCRBD01	TCRBD01-01	01				TCRBJ01-05*01	TCRBJ01	TCRBJ01-05	01				4	11	4	0	3	3	27	40	43	51	62	1	In	VDJ
ATCCAGCGCACAGAGCAGCGGGACTCAGCCATGTATCGCTGTGCCAGCAGCTTCTCAACTTCGGGGAATGAGCAGTTCTTCGGGCCA	CASSFSTSGNEQFF	1	9.746588693957114E-4	42	TCRBV07	TCRBV07				TCRBV07-06,TCRBV07-07		TCRBD02-01*01	TCRBD02	TCRBD02-01	01				TCRBJ02-01*01	TCRBJ02	TCRBJ02-01	01				3	0	8	3	8	7	39	53	61	-1	66	1	In	VDJ
GTACCCTCTCAGACATCTGTGTACTTCTGTGCCAGCAGTGATGGGACTAGCGGGGGGTATGCCTACAATGAGCAGTTCTTCGGGCCA	CASSDGTSGGYAYNEQFF	1	9.746588693957114E-4	54	TCRBV06-04*01	TCRBV06	TCRBV06-04	01				TCRBD02-01*01	TCRBD02	TCRBD02-01	01				TCRBJ02-01*01	TCRBJ02	TCRBJ02-01	01				3	4	0	1	1	2	27	41	42	57	61	1	In	VDJ
CTGCTGTACCCTCTCAGACATCTGTGTACTTCTGTGCCAGCAGTGACTCGAAGGAGGGGTTTATACAATGAGCAGTTCTTCGGGCCA		1	9.746588693957114E-4	49	TCRBV06-04*01	TCRBV06	TCRBV06-04	01				TCRBD02-01*02	TCRBD02	TCRBD02-01	02				TCRBJ02-01*01	TCRBJ02	TCRBJ02-01	01				0	5	10	0	3	4	32	49	52	58	63	1	Out	VDJ
CTGGACGACTCGGCCCTGTATCTCTGTGCCAGCAACTCACGGGAACAGCCAAAAATTCCTAGCACAGATACGCAGTATTTTGGCCCA	CASNSREQPKIPSTDTQYF	1	9.746588693957114E-4	57	TCRBV05-04*01	TCRBV05	TCRBV05-04	01				TCRBD02-01*02	TCRBD02	TCRBD02-01	02				TCRBJ02-03*01	TCRBJ02	TCRBJ02-03	01				6	16	8	3	5	0	24	34	39	44	60	1	In	VDJ
ATCCAGCCTGCAGAGCTTGAGGACTCGGCCGTGTATCTCTGTGCCAGCAGCCCGGGACAGGGGCCCTACGAGCAGTACTTCGGGCCG	CASSPGQGPYEQYF	1	9.746588693957114E-4	42	TCRBV11	TCRBV11				TCRBV11-02,TCRBV11-03		TCRBD01-01*01	TCRBD01	TCRBD01-01	01				TCRBJ02-07*01	TCRBJ02	TCRBJ02-07	01				5	1	0	2	2	2	39	51	53	63	64	1	In	VDJ
ACCAGTGCCCATCCTGAAGACAGCAGCTTCTACATCTGCAGTGCTAGCCCCCGCAGGGCTAGTAATTCACCCCTCCACTTTGGGAAC	CSASPRRASNSPLHF	1	9.746588693957114E-4	45	TCRBV20	TCRBV20				TCRBV20-01,TCRBV20-or09_02		TCRBD01-01*01	TCRBD01	TCRBD01-01	01				TCRBJ01-06*02	TCRBJ01	TCRBJ01-06	02				3	4	4	3	6	6	36	47	53	58	62	1	In	VDJ
TCCCTGGAGCTTGGTGACTCTGCTGTGTATTTCTGTGCCAGCAGCATGAACGTTCCCCATCATAATTCACCCCTCCACTTTGGGAAC	CASSMNVPHHNSPLHF	1	9.746588693957114E-4	48	TCRBV03-01/03-02*01	TCRBV03	TCRBV03-01/03-02	01								TCRBD01,TCRBD02	TCRBD01-01,TCRBD02-01		TCRBJ01-06*02	TCRBJ01	TCRBJ01-06	02				5	12	2	8	2	5	33	45	47	49	61	1	In	VDJ
AGTCCGCTACCAGCTCCCAGACATCTGTGTACTTCTGTGCCATCAGTGGCCGGGACAGGGTTTGGGAATGAGCAGTTCTTCGGGCCA		1	9.746588693957114E-4	46	TCRBV10-03*01	TCRBV10	TCRBV10-03	01				TCRBD01-01*01	TCRBD01	TCRBD01-01	01				TCRBJ02-01*01	TCRBJ02	TCRBJ02-01	01				4	6	0	3	3	7	35	48	51	60	66	1	Out	VDJ
CCTGCAGAGCTTGAGGACTCGGCCGTGTATCTCTGTGCCAGCAGCTTAGTAGTCGGCAGGTCTCAAGAGACCCAGTACTTCGGGCCA	CASSLVVGRSQETQYF	1	9.746588693957114E-4	48	TCRBV11	TCRBV11				TCRBV11-02,TCRBV11-03		TCRBD01-01*01	TCRBD01	TCRBD01-01	01				TCRBJ02-05*01	TCRBJ02	TCRBJ02-05	01				1	3	4	4	7	2	33	49	56	60	63	1	In	VDJ
GTGACCAGTGCCCATCCTGAAGACAGCAGCTTCTACATCTGCAGTGCTAGATCCCCAGCAGGGGTTGAAAAACTGTTTTTTGGCAGT	CSARSPAGVEKLFF	1	9.746588693957114E-4	42	TCRBV20	TCRBV20				TCRBV20-01,TCRBV20-or09_02		TCRBD01-01*01	TCRBD01	TCRBD01-01	01				TCRBJ01-04*01	TCRBJ01	TCRBJ01-04	01				2	1	4	2	7	7	39	51	58	64	65	1	In	VDJ
CTCTCTGGAGCTGGGGGACTCAGCTTTGTATTTCTGTGCCAGCAGCAGACTAGCGGGGGGGCCCCCTACGAGCAGTACTTCGGGCCG		1	9.746588693957114E-4	47	TCRBV09-01*01	TCRBV09	TCRBV09-01	01				TCRBD02-01*01	TCRBD02	TCRBD02-01	01				TCRBJ02-07*01	TCRBJ02	TCRBJ02-07	01				4	3	2	0	1	2	34	46	47	61	64	1	Out	VDJ
TCGGCTGCTCCCTCCCAGACATCTGTGTACTTCTGTGCCAGCAAACCCTCGCCGGGACAGGTTTACGACGAGCAGTACTTCGGGCCG	CASKPSPGQVYDEQYF	2	0.001949317738791423	48	TCRBV06	TCRBV06				TCRBV06-01,TCRBV06-05		TCRBD01-01*01	TCRBD01	TCRBD01-01	01				TCRBJ02-07*01	TCRBJ02	TCRBJ02-07	01				7	6	0	4	10	5	33	43	53	61	67	2	In	VDJ
CGGTCCACAAAGCTGGAGGACTCAGCCATGTACTTCTGTGCCAGCCCACCCCCCCGGACACCTTACAATGAGCAGTTCTTCGGGCCA	CASPPPRTPYNEQFF	1	9.746588693957114E-4	45	TCRBV02-01	TCRBV02	TCRBV02-01				01,03	TCRBD01-01*01	TCRBD01	TCRBD01-01	01				TCRBJ02-01*01	TCRBJ02	TCRBJ02-01	01				8	3	1	6	10	4	36	45	55	60	63	1	In	VDJ
AGCACCTTGGAGCTGGGGGACTCGGCCCTTTATCTTTGCGCCAGCAGCTTTTTTCCGAGCTCCTACAATGAGCAGTTCTTCGGGCCA	CASSFFPSSYNEQFF	1	9.746588693957114E-4	45	TCRBV05-01*01	TCRBV05	TCRBV05-01	01				TCRBD02-01*02	TCRBD02	TCRBD02-01	02				TCRBJ02-01*01	TCRBJ02	TCRBJ02-01	01				2	0	11	2	6	0	36	50	56	-1	59	1	In	VDJ
GCGTCTGCTGTACCCTCTCAGACATCTGTGTACTTCTGTGCCAGCAGTGTAGCCAGCGGGGTGGGAGATACGCAGTATTTTGGCCCA	CASSVASGVGDTQYF	1	9.746588693957114E-4	45	TCRBV06-04*01	TCRBV06	TCRBV06-04	01				TCRBD02-01*01	TCRBD02	TCRBD02-01	01				TCRBJ02-03*01	TCRBJ02	TCRBJ02-03	01				4	4	6	3	5	5	36	49	54	61	65	1	In	VDJ
CGCACAGAGCAGGGGGACTCGGCCATGTATCTCTGTGCCAGCAGCTTAGGGACACTCGCAACTAATGAAAAACTGTTTTTTGGCAGT	CASSLGTLATNEKLFF	1	9.746588693957114E-4	48	TCRBV07-09*01	TCRBV07	TCRBV07-09	01				TCRBD01-01*01	TCRBD01	TCRBD01-01	01				TCRBJ01-04*01	TCRBJ01	TCRBJ01-04	01				1	4	1	6	0	0	33	-1	49	54	58	1	In	VDJ
ACCTTGGAGCTGGGGGACTCGGCCCTTTATCTTTGCGCCAGCAGTTCAAGGGCCGGGACGGGCCTTATGAGCCAGCATTTTGGTGAT	CASSSRAGTGLMSQHF	1	9.746588693957114E-4	48	TCRBV05-01*01	TCRBV05	TCRBV05-01	01								TCRBD01,TCRBD02	TCRBD01-01,TCRBD02-01		TCRBJ01-05*01	TCRBJ01	TCRBJ01-05	01				5	12	0	7	10	12	33	44	54	59	71	1	In	VDJ
ACATCGGCCCAAAAGAACCCGACAGCTTTCTATCTCTGTGCCAGTACCCCTCCGACAGGGCCGTGGCAGCCCCAGCATTTTGGTGAT	CASTPPTGPWQPQHF	1	9.746588693957114E-4	45	TCRBV19-01*01	TCRBV19	TCRBV19-01	01				TCRBD01-01*01	TCRBD01	TCRBD01-01	01				TCRBJ01-05*01	TCRBJ01	TCRBJ01-05	01				7	6	2	3	7	7	36	46	53	60	66	1	In	VDJ
CAGCGCACAGAGCAGGGGGACTCGGCCATGTATCTCTGTGCCAGCAGCTTAGCCCCGGACAGGGGTTATGGCTACACCTTCGGTTCG	CASSLAPDRGYGYTF	1	9.746588693957114E-4	45	TCRBV07-09*01	TCRBV07	TCRBV07-09	01				TCRBD01-01*01	TCRBD01	TCRBD01-01	01				TCRBJ01-02*01	TCRBJ01	TCRBJ01-02	01				0	1	1	2	3	5	36	53	56	65	66	1	In	VDJ
TCGGCTGCTCCCTCCCAGACATCTGTGTACTTCTGTGCCAGCAGTTACTCTGGCGGGGACGTGGGAAACACCATATATTTTGGAGAG	CASSYSGGDVGNTIYF	1	9.746588693957114E-4	48	TCRBV06-05*01	TCRBV06	TCRBV06-05	01				TCRBD02-01*01	TCRBD02	TCRBD02-01	01				TCRBJ01-03*01	TCRBJ01	TCRBJ01-03	01				0	5	7	3	2	4	33	50	52	58	63	1	In	VDJ
CAGCAAGAAGACTCAGCTGCGTATCTCTGCACCAGCAGGGGTTGCTGTTTGTGCACAAGTCGGGCCAACGTCCTGACTTTCGGGGCC	CTSRGCCLCTSRANVLTF	1	9.746588693957114E-4	54	TCRBV01-01*01	TCRBV01	TCRBV01-01	01								TCRBD01,TCRBD02	TCRBD01-01,TCRBD02-01		TCRBJ02-06*01	TCRBJ02	TCRBJ02-06	01				6	20	0	9	0	5	27	-1	38	41	61	1	In	VDJ
CATCAATTCCCTGGAGCTTGGTGACTCTGCTGTGTATTTCTGTGCCAGCCCGCGAAGGAATTTTACAATGAGCAGTTCTTCGGGCCA		1	9.746588693957114E-4	41	TCRBV03-01/03-02*01	TCRBV03	TCRBV03-01/03-02	01								TCRBD01,TCRBD02	TCRBD01-01,TCRBD02-01		TCRBJ02-01*01	TCRBJ02	TCRBJ02-01	01				8	4	1	8	7	4	40	49	56	59	63	1	Out	VDJ
ACTCTGGAGTCCGCTACCCGCTCCCAGACATCTGTGTATTTCTGCGCCAGCAGTGGGGGGAACTACAATGAGCAGTTCTTCGGGCCA	CASSGGNYNEQFF	1	9.746588693957114E-4	39	TCRBV10-02*01	TCRBV10	TCRBV10-02	01								TCRBD01,TCRBD02	TCRBD01-01,TCRBD02-01		TCRBJ02-01*01	TCRBJ02	TCRBJ02-01	01				4	2	6	1	0	3	42	-1	55	60	62	1	In	VDJ
AGTGCCCATCCTGAAGACAGCAGCTTCTACATCTGCAGTGCTAGAGTCGAGACAGGGGGCGACACCGGGGAGCTGTTTTTTGGAGAA	CSARVETGGDTGELFF	1	9.746588693957114E-4	48	TCRBV20	TCRBV20				TCRBV20-01,TCRBV20-or09_02		TCRBD01-01*01	TCRBD01	TCRBD01-01	01				TCRBJ02-02*01	TCRBJ02	TCRBJ02-02	01				1	1	2	0	4	3	33	46	50	60	61	1	In	VDJ
CCGCTCAGGCTGGAGTTGGCTGCTCCCTCCCAGACATCTGTGTACTTCTGTGCCAGCGCTAGAGGGTATGGCTACACCTTCGGTTCG	CASARGYGYTF	1	9.746588693957114E-4	33	TCRBV06-06	TCRBV06	TCRBV06-06				01,04	TCRBD02-01*02	TCRBD02	TCRBD02-01	02				TCRBJ01-02*01	TCRBJ01	TCRBJ01-02	01				8	0	11	0	4	5	48	57	61	-1	66	1	In	VDJ
NTGAAGATCCAGCCCTCAGAACCCAGGGACTCAGCTGTGTACTTCTGTGCCAGCAGTTTATCAGCGGGGGAGCAGTACTTCGGGCCG	CASSLSAGEQYF	1	9.746588693957114E-4	36	TCRBV12-03/12-04*01	TCRBV12	TCRBV12-03/12-04	01				TCRBD02-01*01	TCRBD02	TCRBD02-01	01				TCRBJ02-07*01	TCRBJ02	TCRBJ02-07	01				2	0	6	3	2	7	45	60	62	-1	69	1	In	VDJ
NNNNNNNTGTCGGCTGCTCCCTCCCAGACATCTGTGTACTTCTGTGCCAGCGGGGACAGGGCTGGAAACACCATATATTTTGGAGAG	CASGDRAGNTIYF	2	0.001949317738791423	39	TCRBV06-05*01	TCRBV06	TCRBV06-05	01				TCRBD01-01*01	TCRBD01	TCRBD01-01	01				TCRBJ01-03*01	TCRBJ01	TCRBJ01-03	01				8	0	0	3	1	2	42	51	52	-1	61	2	In	VDJ
TCGGCTGCTCCCTCCCAGACATCTGTGTACTTCTGTGCCAGCAGTTACTCGACAGGGCGAAGGGGGTCACCCCTCCACTTTGGGAAC	CASSYSTGRRGSPLHF	1	9.746588693957114E-4	48	TCRBV06-05*01	TCRBV06	TCRBV06-05	01				TCRBD01-01*01	TCRBD01	TCRBD01-01	01				TCRBJ01-06*02	TCRBJ01	TCRBJ01-06	02				0	9	2	3	0	10	33	-1	50	57	66	1	In	VDJ
GAACTAAACCTGAGCTCTCTGGAGCTGGGGGACTCAGCTTTGTATTTCTGTGCCAGCAGCATCCGGGACCGCATATTCTTTGGACAA	CASSIRDRIFF	1	9.746588693957114E-4	33	TCRBV09-01*01	TCRBV09	TCRBV09-01	01								TCRBD01,TCRBD02	TCRBD01-01,TCRBD02-01		TCRBJ01-01*01	TCRBJ01	TCRBJ01-01	01				4	6	0	7	4	14	48	60	64	69	75	1	In	VDJ
CGCACAGAGCAGGGGGACTCGGCCATGTATCTCTGTGCCAGCAGCCTAGACAGCGGGGCAACTAATGAAAAACTGTTTTTTGGCAGT	CASSLDSGATNEKLFF	1	9.746588693957114E-4	48	TCRBV07-09*01	TCRBV07	TCRBV07-09	01				TCRBD02-01*01	TCRBD02	TCRBD02-01	01				TCRBJ01-04*01	TCRBJ01	TCRBJ01-04	01				1	0	6	3	2	0	33	49	51	-1	58	1	In	VDJ
ATCCAGCGCACAGAGCAGGGGGACTCGGCCATGTATCTCTGTGCCAGCGGGACCGGACAGGGGGCTACTGGCTACACCTTCGGTTCG	CASGTGQGATGYTF	1	9.746588693957114E-4	42	TCRBV07-09	TCRBV07	TCRBV07-09				01,05,06	TCRBD01-01*01	TCRBD01	TCRBD01-01	01				TCRBJ01-02*01	TCRBJ01	TCRBJ01-02	01				8	3	1	0	6	7	39	48	54	65	68	1	In	VDJ
GCCTTGTTGCTGGGGGACTCGGCCCTGTATCTCTGTGCCAGCAGCTTGATGGGGGGGAGGGGGGCATATGGCTACACCTTCGGTTCG	CASSLMGGRGAYGYTF	1	9.746588693957114E-4	48	TCRBV05-05*01	TCRBV05	TCRBV05-05	01				TCRBD02-01	TCRBD02	TCRBD02-01				01,02	TCRBJ01-02*01	TCRBJ01	TCRBJ01-02	01				1	9	9	0	2	5	33	48	50	57	66	1	In	VDJ
ATCCAGCCCTCAGAACCCAGGGACTCAGCTGTGTACTTCTGTGCCAGCAGTTGGACAGGGTGGGACGATGAGCAGTTCTTCGGGCCA	CASSWTGWDDEQFF	1	9.746588693957114E-4	42	TCRBV12	TCRBV12				TCRBV12-03/12-04,TCRBV12-04		TCRBD01-01*01	TCRBD01	TCRBD01-01	01				TCRBJ02-01*01	TCRBJ02	TCRBJ02-01	01				4	7	1	3	0	8	39	-1	52	60	67	1	In	VDJ
ATCCAGCGCACAGAGCAGGAGGACTCGGCCGTGTATCTCTGTGCCAGCAGCTTTACCAGACCCGCCTACGAGCAGTACTTCGGGCCA	CASSFTRPAYEQYF	1	9.746588693957114E-4	42	TCRBV07-02	TCRBV07	TCRBV07-02				01,02					TCRBD01,TCRBD02	TCRBD01-01,TCRBD02-01		TCRBJ02-05*01	TCRBJ02	TCRBJ02-05	01				3	11	2	7	5	11	39	53	58	61	72	1	In	VDJ
ACATCGGCCCAAAAGAACCCGACAGCTTTCTATCTCTGTGCCAGTAGTGGTTGGCGGGGGGGCCAAGAGACCCAGTACTTCGGGCCA	CASSGWRGGQETQYF	1	9.746588693957114E-4	45	TCRBV19-01*01	TCRBV19	TCRBV19-01	01				TCRBD02-01*01	TCRBD02	TCRBD02-01	01				TCRBJ02-05*01	TCRBJ02	TCRBJ02-05	01				5	0	7	0	5	1	36	48	53	-1	62	1	In	VDJ
CAGAGCAGGGGGACTCGGCCATGTATCTCTGTGCCAGCAGCCGGTCCGAGGGACAGGGAAGGACGGACTGAAGCTTTCTTTGGACAA		1	9.746588693957114E-4	52	TCRBV07-09*01	TCRBV07	TCRBV07-09	01				TCRBD01-01*01	TCRBD01	TCRBD01-01	01				TCRBJ01-01*01	TCRBJ01	TCRBJ01-01	01				5	8	0	3	8	5	29	41	49	58	66	1	Out	VDJ
AAGACTCGGCCCTGTATCTCTGCGCCAGCAGCCTAGATCGGACAGGGATGTATGTGGGCAACTAATGAAAAACTGTTTTTTGGCAGT		1	9.746588693957114E-4	61	TCRBV04-03*01	TCRBV04	TCRBV04-03	01				TCRBD01-01*01	TCRBD01	TCRBD01-01	01				TCRBJ01-04*01	TCRBJ01	TCRBJ01-04	01				0	11	1	3	2	0	20	37	39	47	58	1	Out	VDJ
ACAGAGCAGGAGGACTCCGCCGTGTATCTCTGTGCCAGCAGCAAGCACCCGGGGGGAGAGGGCAATCAGCCCCAGCATTTTGGTGAT	CASSKHPGGEGNQPQHF	1	9.746588693957114E-4	51	TCRBV07-08	TCRBV07	TCRBV07-08				01,03	TCRBD02-01*01	TCRBD02	TCRBD02-01	01				TCRBJ01-05*01	TCRBJ01	TCRBJ01-05	01				5	5	8	1	7	2	30	42	49	56	61	1	In	VDJ
ACCCTGCAGCCAGAAGACTCGGCCCTGTATCTCTGTGCCAGCAGCCAAGATAGGGGAAGCAGTACCTATGGCTACACCTTCGGTTCG	CASSQDRGSSTYGYTF	1	9.746588693957114E-4	48	TCRBV04-02*01	TCRBV04	TCRBV04-02	01				TCRBD01-01*01	TCRBD01	TCRBD01-01	01				TCRBJ01-02*01	TCRBJ01	TCRBJ01-02	01				0	9	5	2	1	4	33	50	51	56	65	1	In	VDJ
CACACCCTGCAGCCAGAAGACTCGGCCCTGTATCTCTGCGCCAGCAGCCAAGATCGGAGGGGGCAAGAGACCCAGTACTTCGGGCCA	CASSQDRRGQETQYF	1	9.746588693957114E-4	45	TCRBV04-03*01	TCRBV04	TCRBV04-03	01								TCRBD01,TCRBD02	TCRBD01-01,TCRBD02-01		TCRBJ02-05*01	TCRBJ02	TCRBJ02-05	01				0	0	5	1	4	2	36	53	57	-1	63	1	In	VDJ
NNNNNNNTGTCGGCTGCTCCCTCCCAGACATCTGTGTACTTCTGTGCCAGCAGTGATGGGGGGAACACTGAAGCTTTCTTTGGACAA	CASSDGGNTEAFF	1	9.746588693957114E-4	39	TCRBV06-01*01	TCRBV06	TCRBV06-01	01								TCRBD01,TCRBD02	TCRBD01-01,TCRBD02-01		TCRBJ01-01*01	TCRBJ01	TCRBJ01-01	01				3	0	6	1	1	1	42	56	57	-1	62	1	In	VDJ
CTGAAGATCCGGTCCACAAAGCTGGAGGACTCAGCCATGTACTTCTGTGCCAGCAGTCCTATCTCCTACGAGCAGTACTTCGGGCCG	CASSPISYEQYF	2	0.001949317738791423	36	TCRBV02-01	TCRBV02	TCRBV02-01				01,03	TCRBD02-01	TCRBD02	TCRBD02-01				01,02	TCRBJ02-07*01	TCRBJ02	TCRBJ02-07	01				5	1	4	9	1	0	45	57	58	61	62	2	In	VDJ
CAGCCTGCAGAGCTTGGGGACTCGGCCGTGTATCTCTGTGCCAGCAGCGAAGGGACAGGGGATGTAGAGACCCAGTACTTCGGGCCA	CASSEGTGDVETQYF	1	9.746588693957114E-4	45	TCRBV11-03*01	TCRBV11	TCRBV11-03	01				TCRBD01-01*01	TCRBD01	TCRBD01-01	01				TCRBJ02-05*01	TCRBJ02	TCRBJ02-05	01				5	4	0	2	3	4	36	48	51	61	65	1	In	VDJ
CTGGAGTCGCCCAGCCCCAACCAGACCTCTCTGTACTTCTGTGCCAGCAGTGGGACAGGATGGAATCAGCCCCAGCATTTTGGTGAT	CASSGTGWNQPQHF	1	9.746588693957114E-4	42	TCRBV27-01*01	TCRBV27	TCRBV27-01	01				TCRBD01-01*01	TCRBD01	TCRBD01-01	01				TCRBJ01-05*01	TCRBJ01	TCRBJ01-05	01				5	4	0	4	0	4	39	-1	51	59	63	1	In	VDJ
TGCTTTTTTTGCCCCTCAGGCTGGAGTCAGCTGCCTCCTCCCAGACATCTGTATATTTCTGCGCCAGCAGTGCAGTACTTCGGGCCG		1	9.746588693957114E-4	22	TCRBV10-01*01	TCRBV10	TCRBV10-01	01											TCRBJ02-07*01	TCRBJ02	TCRBJ02-07	01				5	0	0	0	0	9	59	-1	-1	-1	71	1	Out	VJ
ACGGAGTCAGGGGACACAGCACTGTATTTCTGTGCCAGCAGGAGTGGTATAGCTACAGCAAAGAAAAACATTCATTACTTCGGCGCC	CASRSGIATAKKNIHYF	1	9.746588693957114E-4	51	TCRBV21-01*01	TCRBV21	TCRBV21-01	01								TCRBD01,TCRBD02	TCRBD01-01,TCRBD02-01		TCRBJ02-04*01	TCRBJ02	TCRBJ02-04	01				6	17	3	5	13	16	30	41	54	58	75	1	In	VDJ
ACGATCCAGCGCACAGAGCAGGGGGACTCGGCCATGTATCTCTGTGCCAGCAGCCCAACAACACAGGTACCCCTCCACTTTGGGAAC	CASSPTTQVPLHF	1	9.746588693957114E-4	39	TCRBV07-09*01	TCRBV07	TCRBV07-09	01				TCRBD01-01*01	TCRBD01	TCRBD01-01	01				TCRBJ01-06*02	TCRBJ01	TCRBJ01-06	02				5	1	3	4	8	12	42	54	62	67	68	1	In	VDJ
ACTCTGGAGTCCGCTACCAGCTCCCAGACATCTGTGTACTTCTGTGCCATCAGGCCTGGGTTCCAAGAGACCCAGTACTTCGGGCCA	CAIRPGFQETQYF	1	9.746588693957114E-4	39	TCRBV10-03*01	TCRBV10	TCRBV10-03	01								TCRBD01,TCRBD02	TCRBD01-01,TCRBD02-01		TCRBJ02-05*01	TCRBJ02	TCRBJ02-05	01				6	2	0	9	4	1	42	53	57	60	62	1	In	VDJ
GTGAGCACCTTGGAGCTGGGGGACTCGGCCCTTTATCTTTGCGCCAGCAGCTTAGGGGCCTCGAACGTTTTGGCTTTCTTTGGACAA	CASSLGASNVLAFF	1	9.746588693957114E-4	42	TCRBV05-01*01	TCRBV05	TCRBV05-01	01				TCRBD01-01*01	TCRBD01	TCRBD01-01	01				TCRBJ01-01*01	TCRBJ01	TCRBJ01-01	01				2	14	5	2	0	11	39	-1	53	58	72	1	In	VDJ
GATCCGGTCCACAGAGCTGGAGGACTCAGCCATGTACTTCTGTGCCAGCAGTGATGTGATTTGGTGGGAAAAACTGTTTTTGGCAGT		1	9.746588693957114E-4	41	TCRBV02-01	TCRBV02	TCRBV02-01				01,03					TCRBD01,TCRBD02	TCRBD01-01,TCRBD02-01		TCRBJ01-04*01	TCRBJ01	TCRBJ01-04	01				3	7	0	8	11	18	40	54	65	69	76	1	Out	VDJ
TCGGCTGCTCCCTCCCAGACATCTGTGTACTTCTGTGCCAGCAGTCTTGGGGCTCTTGTAGGGGACGAGCCCCAGCATTTTGGTGAT	CASSLGALVGDEPQHF	1	9.746588693957114E-4	48	TCRBV06	TCRBV06				TCRBV06-01,TCRBV06-05						TCRBD01,TCRBD02	TCRBD01-01,TCRBD02-01		TCRBJ01-05*01	TCRBJ01	TCRBJ01-05	01				5	1	0	7	16	8	33	45	61	66	67	1	In	VDJ
ACGATTCAGCGCACAGAGCAGGAGGACTCGGCCGTGTATCTCTGTGCCAGCAGCACCCAGGGGAACTATGGCTACACCTTCGGTTCG	CASSTQGNYGYTF	1	9.746588693957114E-4	39	TCRBV07-02	TCRBV07	TCRBV07-02				01,02	TCRBD01-01*01	TCRBD01	TCRBD01-01	01				TCRBJ01-02*01	TCRBJ01	TCRBJ01-02	01				5	0	4	2	3	2	42	54	57	-1	63	1	In	VDJ
GAGCTTGGTGACTCTGCTGTGTATTTCTGTGCCAGCAGACGGGGGACTAGCGGAGGGGCTAGCTCCTACGAGCAGTACTTCGGGCCG	CASRRGTSGGASSYEQYF	1	9.746588693957114E-4	54	TCRBV03-01/03-02*01	TCRBV03	TCRBV03-01/03-02	01				TCRBD02-01	TCRBD02	TCRBD02-01				01,02	TCRBJ02-07*01	TCRBJ02	TCRBJ02-07	01				6	9	0	5	4	0	27	38	42	53	62	1	In	VDJ
NNNNTGTCGGCTGCTCCCTCCCAGACATCTGTGTACTTCTGTGCCAGCAGTCCTCGGGACCGAAATTCACCCCTCCACTTTGGGAAC	CASSPRDRNSPLHF	1	9.746588693957114E-4	42	TCRBV06-05*01	TCRBV06	TCRBV06-05	01								TCRBD01,TCRBD02	TCRBD01-01,TCRBD02-01		TCRBJ01-06*02	TCRBJ01	TCRBJ01-06	02				5	3	0	7	4	7	39	51	55	60	63	1	In	VDJ
NNNNNNNTGTCGGCTGCTCCCTCCCAGACATCTGTGTACTTCTGTGCCAGCAGAAGACAGATGAACACTGAAGCTTTCTTTGGACAA	CASRRQMNTEAFF	1	9.746588693957114E-4	39	TCRBV06-05*01	TCRBV06	TCRBV06-05	01				TCRBD01-01*01	TCRBD01	TCRBD01-01	01				TCRBJ01-01*01	TCRBJ01	TCRBJ01-01	01				6	1	2	5	2	0	42	53	55	60	61	1	In	VDJ
CTGCAGAGCTTGAGGACTCGGCCGTGTATCTCTGTGCCAGCAGCTTAGATATTTGTTCTGGGAAATTCACCCCTCCACTTTGGGAAC		3	0.0029239766081871343	49	TCRBV11	TCRBV11				TCRBV11-02,TCRBV11-03						TCRBD01,TCRBD02	TCRBD01-01,TCRBD02-01		TCRBJ01-06*02	TCRBJ01	TCRBJ01-06	02				0	0	0	8	10	7	32	49	59	-1	63	3	Out	VDJ
GTGAACGCCTTGTTGCTGGGGGACTCGGCCCTGTATCTCTGTGCCAGCAGCAATACAGGGGGCGTGTTTGGCTACACCTTCGGTTCG	CASSNTGGVFGYTF	1	9.746588693957114E-4	42	TCRBV05-05*01	TCRBV05	TCRBV05-05	01				TCRBD01-01*01	TCRBD01	TCRBD01-01	01				TCRBJ01-02*01	TCRBJ01	TCRBJ01-02	01				4	5	3	0	3	7	39	51	54	63	68	1	In	VDJ
GTGACCAGTGCCCATCCTGAAGACAGCAGCTTCTACATCTGCAGTGCTGAAACCCGGGACCCTTGGGGAGAGCAGTACTTCGGGCCG	CSAETRDPWGEQYF	1	9.746588693957114E-4	42	TCRBV20	TCRBV20				TCRBV20-01,TCRBV20-or09_02						TCRBD01,TCRBD02	TCRBD01-01,TCRBD02-01		TCRBJ02-07*01	TCRBJ02	TCRBJ02-07	01				5	9	0	7	7	7	39	48	55	60	69	1	In	VDJ
CTGAAGATCCAGCGCACAGAGCAGGGGGACTCGGCCATGTATCTCTGTGCCAGCAGCTTATACAACAATGAGCAGTTCTTCGGGCCA	CASSLYNNEQFF	2	0.001949317738791423	36	TCRBV07-09*01	TCRBV07	TCRBV07-09	01				TCRBD01-01*01	TCRBD01	TCRBD01-01	01				TCRBJ02-01*01	TCRBJ02	TCRBJ02-01	01				2	0	3	6	1	5	45	60	61	-1	64	2	In	VDJ
GGTGCAGCCTGCAGAACTGGAGGATTCTGGAGTTTATTTCTGTGCCAGCCCCAATAGGGAACTTTCTACGAGCAGTACTTCGGGCCG		1	9.746588693957114E-4	41	TCRBV14-01*01	TCRBV14	TCRBV14-01	01								TCRBD01,TCRBD02	TCRBD01-01,TCRBD02-01		TCRBJ02-07*01	TCRBJ02	TCRBJ02-07	01				8	5	0	8	7	3	40	49	56	60	65	1	Out	VDJ
AGCACCTTGGAGCTGGGGGACTCGGCCCTTTATCTTTGCGCCAGCAGCCCAACCCCCGGGGCGGGAGAGACCCAGTACTTCGGGCCA	CASSPTPGAGETQYF	1	9.746588693957114E-4	45	TCRBV05-01*01	TCRBV05	TCRBV05-01	01								TCRBD01,TCRBD02	TCRBD01-01,TCRBD02-01		TCRBJ02-05*01	TCRBJ02	TCRBJ02-05	01				4	3	7	0	9	4	36	48	57	62	65	1	In	VDJ
TCCACGGAGTCAGGGGACACAGCACTGTATTTCTGTGCCAGCAGCAAAGTCCCCCACAGGGGGTGTTTGGGCTACACCTTCGGTTCG	CASSKVPHRGCLGYTF	1	9.746588693957114E-4	48	TCRBV21-01*01	TCRBV21	TCRBV21-01	01				TCRBD01-01*01	TCRBD01	TCRBD01-01	01				TCRBJ01-02*01	TCRBJ01	TCRBJ01-02	01				1	6	3	1	6	8	33	49	55	63	69	1	In	VDJ
TTCACCTACACACCCTGCAGCCAGAAGACTCGGCCTTGTATCTCTGCGCCAGCAGCCAAGATCCGCTACGAGCAGTACTTCGGGCCG		1	9.746588693957114E-4	37	TCRBV04-03*01	TCRBV04	TCRBV04-03	01				TCRBD02-01	TCRBD02	TCRBD02-01				01,02	TCRBJ02-07*01	TCRBJ02	TCRBJ02-07	01				0	0	8	6	2	3	44	61	63	-1	65	1	Out	VDJ
ATGAGCTCCTTGGAGCTGGGGGACTCAGCCCTGTACTTCTGTGCCAGCAGCGCCAGGACCTCGGGAACTGAAGCTTTCTTTGGACAA	CASSARTSGTEAFF	2	0.001949317738791423	42	TCRBV13-01*01	TCRBV13	TCRBV13-01	01				TCRBD02-01*02	TCRBD02	TCRBD02-01	02				TCRBJ01-01*01	TCRBJ01	TCRBJ01-01	01				5	0	8	3	10	5	39	51	61	-1	66	2	In	VDJ
CCACGGAGTCAGGGGACACAGCACTGTATTTCTGTGCCAGCAGACGGGCAGCAACAAAGTCGGGCCAACGTCCTGACTTTCGGGGCC		1	9.746588693957114E-4	49	TCRBV21-01*01	TCRBV21	TCRBV21-01	01								TCRBD01,TCRBD02	TCRBD01-01,TCRBD02-01		TCRBJ02-06*01	TCRBJ02	TCRBJ02-06	01				6	12	8	0	2	5	32	43	45	49	61	1	Out	VDJ
CTGAAGATCCAGCGCACAGAGCAGGAGGACTCGGCCGTGTATCTCTGTGCCAGCAGCTGGGACGGACATACGCAGTATTTTGGCCCA	CASSWDGHTQYF	1	9.746588693957114E-4	36	TCRBV07	TCRBV07				TCRBV07-02,TCRBV07-08						TCRBD01,TCRBD02	TCRBD01-01,TCRBD02-01		TCRBJ02-03*01	TCRBJ02	TCRBJ02-03	01				4	4	0	7	0	7	45	-1	58	63	67	1	In	VDJ
GTGAGCACCTTGGAGCTGGGGGACTCGGCCCTTTATCTTTGCGCCAGCAGCTTGGATCCGGTTTCCTACGAGCAGTACTTCGGGCCG	CASSLDPVSYEQYF	1	9.746588693957114E-4	42	TCRBV05-01*01	TCRBV05	TCRBV05-01	01				TCRBD02-01	TCRBD02	TCRBD02-01				01,02	TCRBJ02-07*01	TCRBJ02	TCRBJ02-07	01				0	2	8	5	3	1	39	55	58	61	63	1	In	VDJ
CTGATTCTGGAGTCCGCCAGCACCAACCAGACATCTATGTACCTCTGTGCCAGCAGTTGGCGACAGGGGGCCCAGTACTTCGGGCCG	CASSWRQGAQYF	1	9.746588693957114E-4	36	TCRBV28-01*01	TCRBV28	TCRBV28-01	01				TCRBD01-01*01	TCRBD01	TCRBD01-01	01				TCRBJ02-07*01	TCRBJ02	TCRBJ02-07	01				4	1	2	0	3	10	45	58	61	71	72	1	In	VDJ
CAGCGCACAGAGCAGGAGGACTCCGCCGTGTATCTCTGTGCCAGCAGCTACCTCGTGGGAGAACAAGAGACCCAGTACTTCGGGCCA	CASSYLVGEQETQYF	1	9.746588693957114E-4	45	TCRBV07-08*01	TCRBV07	TCRBV07-08	01				TCRBD02-01*02	TCRBD02	TCRBD02-01	02				TCRBJ02-05*01	TCRBJ02	TCRBJ02-05	01				4	2	9	2	7	2	36	49	56	61	63	1	In	VDJ
ATCCAGCCCTCAGAACCCAGGGACTCAGCTGTGTACTTCTGTGCCAGCAGTTTCGGACAGGGGAATCAGCCCCAGCATTTTGGTGAT	CASSFGQGNQPQHF	1	9.746588693957114E-4	42	TCRBV12	TCRBV12				TCRBV12-03/12-04,TCRBV12-04		TCRBD01-01*01	TCRBD01	TCRBD01-01	01				TCRBJ01-05*01	TCRBJ01	TCRBJ01-05	01				3	0	1	2	1	4	39	53	54	-1	63	1	In	VDJ
AACGCCTTGGAGCTGGACGACTCGGCCCTGTATCTCTGTGCCAGCAGCTTAAGTGGAAGGGTCGGCACTGAAGCTTTCTTTGGACAA	CASSLSGRVGTEAFF	1	9.746588693957114E-4	45	TCRBV05-04*01	TCRBV05	TCRBV05-04	01								TCRBD01,TCRBD02	TCRBD01-01,TCRBD02-01		TCRBJ01-01*01	TCRBJ01	TCRBJ01-01	01				2	4	5	3	7	4	36	50	57	61	65	1	In	VDJ
CGCACAGAGCAGCGGGACTCGGCCATGTATCGCTGTGCCAGCAGCCCGGAATCCGGGACAGGCTCCTACGAGCAGTACTTCGGGCCG	CASSPESGTGSYEQYF	1	9.746588693957114E-4	48	TCRBV07-06*01	TCRBV07	TCRBV07-06	01				TCRBD01-01*01	TCRBD01	TCRBD01-01	01				TCRBJ02-07*01	TCRBJ02	TCRBJ02-07	01				5	0	0	4	9	0	33	45	54	-1	62	1	In	VDJ
AGCACCTTGGAGCTGGGGGACTCGGCCCTTTATCTTTGCGCCAGCAGCACCCGGACAGGGACTGGAAACACCATATATTTTGGAGAG	CASSTRTGTGNTIYF	1	9.746588693957114E-4	45	TCRBV05-01*01	TCRBV05	TCRBV05-01	01				TCRBD01-01*01	TCRBD01	TCRBD01-01	01				TCRBJ01-03*01	TCRBJ01	TCRBJ01-03	01				4	1	1	3	4	2	36	48	52	60	61	1	In	VDJ
CCTGGAGCTTGGTGACTCTGCTGTGTATTTCTGTGCCAGCAGCCGGGGGTTGGTTTCTCTGGGGCCAACGTCCTGACTTTCGGGGCC		2	0.001949317738791423	50	TCRBV03-01/03-02*01	TCRBV03	TCRBV03-01/03-02	01								TCRBD01,TCRBD02	TCRBD01-01,TCRBD02-01		TCRBJ02-06*01	TCRBJ02	TCRBJ02-06	01				4	7	6	1	0	0	31	-1	44	49	56	2	Out	VDJ
CAGTCCACGGAGTCAGGGGACACAGCACTGTATTTCTGTGCCAGCAGCAAACAGGACAGGGGGTATCAGCCCCAGCATTTTGGTGAT	CASSKQDRGYQPQHF	1	9.746588693957114E-4	45	TCRBV21-01*01	TCRBV21	TCRBV21-01	01				TCRBD01-01*01	TCRBD01	TCRBD01-01	01				TCRBJ01-05*01	TCRBJ01	TCRBJ01-05	01				2	1	1	1	2	5	36	51	53	63	64	1	In	VDJ
ATCCAGCAGGTAGTGCGAGGAGATTCGGCAGCTTATTTCTGTGCCAGCTCACCATCTGGACGGAACACTGAAGCTTTCTTTGGACAA	CASSPSGRNTEAFF	1	9.746588693957114E-4	42	TCRBV18-01*01	TCRBV18	TCRBV18-01	01								TCRBD01,TCRBD02	TCRBD01-01,TCRBD02-01		TCRBJ01-01*01	TCRBJ01	TCRBJ01-01	01				2	1	1	7	3	1	39	54	57	61	62	1	In	VDJ
TCGGCTGCTCCCTCCCAGACATCTGTGTACTTCTGTGCCAGCAGGCCCCAGGGGGGGCCGAGTTACAATGAGCAGTTCTTCGGGCCA	CASRPQGGPSYNEQFF	1	9.746588693957114E-4	48	TCRBV06	TCRBV06				TCRBV06-01,TCRBV06-05						TCRBD01,TCRBD02	TCRBD01-01,TCRBD02-01		TCRBJ02-01*01	TCRBJ02	TCRBJ02-01	01				6	8	4	1	4	4	33	44	48	55	63	1	In	VDJ
ATTCTGGAGTCCGCCAGCACCAACCAGACATCTATGTACCTCTGTGCCAGCAGTTTATACCGGAACACTGAAGCTTTCTTTGGACAA	CASSLYRNTEAFF	1	9.746588693957114E-4	39	TCRBV28-01*01	TCRBV28	TCRBV28-01	01								TCRBD01,TCRBD02	TCRBD01-01,TCRBD02-01		TCRBJ01-01*01	TCRBJ01	TCRBJ01-01	01				1	2	3	7	0	1	42	-1	58	60	62	1	In	VDJ
ACAGTGACCAGTGCCCATCCTGAAGACAGCAGCTTCTACATCTGCAGTGCAACGACAAGGGCCGATCAGCCCCAGCATTTTGGTGAT	CSATTRADQPQHF	1	9.746588693957114E-4	39	TCRBV20	TCRBV20				TCRBV20-01,TCRBV20-or09_02						TCRBD01,TCRBD02	TCRBD01-01,TCRBD02-01		TCRBJ01-05*01	TCRBJ01	TCRBJ01-05	01				6	7	2	6	3	5	42	50	53	57	64	1	In	VDJ
TTGCTGGGGGACTCGGCCCTCTATCTCTGTGCCAGCAGCGGATACAGGGTTAATAGCCCTAGCCGAAGGGGCTACACCTTCGGTTCG	CASSGYRVNSPSRRGYTF	1	9.746588693957114E-4	54	TCRBV05-06*01	TCRBV05	TCRBV05-06	01				TCRBD01-01*01	TCRBD01	TCRBD01-01	01				TCRBJ01-02*01	TCRBJ01	TCRBJ01-02	01				4	20	3	3	4	8	27	39	43	49	69	1	In	VDJ
TCTGAAGATCCGGTCCACAAAGCTGGAGGACTCAGCCATGTACTTCTGTGCCAGCCTTACGAGTACAATGAGCAGTTCTTCGGGCCA		1	9.746588693957114E-4	35	TCRBV02-01	TCRBV02	TCRBV02-01				01,03	TCRBD02-01*02	TCRBD02	TCRBD02-01	02				TCRBJ02-01*01	TCRBJ02	TCRBJ02-01	01				8	0	11	2	5	4	46	55	60	-1	63	1	Out	VDJ
GTGAACGCCTTGTTGCTGGGGGACTCGGCCCTGTATCTCTGTGCCAGCAGCAACCCGGGACTCCCGGATACGCAGTATTTTGGCCCA	CASSNPGLPDTQYF	1	9.746588693957114E-4	42	TCRBV05-05*01	TCRBV05	TCRBV05-05	01				TCRBD02-01	TCRBD02	TCRBD02-01				01,02	TCRBJ02-03*01	TCRBJ02	TCRBJ02-03	01				4	4	0	10	5	6	39	51	56	62	66	1	In	VDJ
GTGACCAGTGCCCATCCTGAAGACAGCAGCTTCTACATCTGCAGTGCTAGTCTATCCGGGAGCGAAGATACGCAGTATTTTGGCCCA	CSASLSGSEDTQYF	1	9.746588693957114E-4	42	TCRBV20-01*04	TCRBV20	TCRBV20-01	04				TCRBD02-01*02	TCRBD02	TCRBD02-01	02				TCRBJ02-03*01	TCRBJ02	TCRBJ02-03	01				2	3	8	2	5	5	39	51	56	62	65	1	In	VDJ
CTCAAGATCCAGCCTGCAGAGCTTGGGGACTCGGCCATGTATCTCTGTGCCAGCAGCCATACGGGGTTGAAACTGTTTTTTGGCAGT	CASSHTGLKLFF	1	9.746588693957114E-4	36	TCRBV11-01*01	TCRBV11	TCRBV11-01	01				TCRBD02-01*01	TCRBD02	TCRBD02-01	01				TCRBJ01-04*01	TCRBJ01	TCRBJ01-04	01				5	3	8	3	4	11	45	57	61	66	69	1	In	VDJ
ATCCAGCCTGCAGAGCTTGAGGACTCGGCCGTGTATCTCTGTGCCAGCAGACCGGGACATCTCTCCTACGAGCAGTACTTCGGGCCG	CASRPGHLSYEQYF	1	9.746588693957114E-4	42	TCRBV11	TCRBV11				TCRBV11-02,TCRBV11-03		TCRBD01-01*01	TCRBD01	TCRBD01-01	01				TCRBJ02-07*01	TCRBJ02	TCRBJ02-07	01				6	3	0	6	3	0	39	50	53	59	62	1	In	VDJ
ACCAGTGCCCATCCTGAAGACAGCAGCTTCTACATCTGCAGTGCTAGGCCCGGGACAGGGAATAGGGATGAGCAGTTCTTCGGGCCA	CSARPGTGNRDEQFF	1	9.746588693957114E-4	45	TCRBV20	TCRBV20				TCRBV20-01,TCRBV20-or09_02		TCRBD01-01*01	TCRBD01	TCRBD01-01	01				TCRBJ02-01*01	TCRBJ02	TCRBJ02-01	01				3	7	0	3	4	8	36	47	51	60	67	1	In	VDJ
AAGATCCAGCCCTCAGAACCCAGGGACTCAGCTGTGTACTTCTGTGCCAGCAGTTTTGAGGCCTACAATGAGCAGTTCTTCGGGCCA	CASSFEAYNEQFF	1	9.746588693957114E-4	39	TCRBV12-03/12-04*01	TCRBV12	TCRBV12-03/12-04	01				TCRBD02-01*02	TCRBD02	TCRBD02-01	02				TCRBJ02-01*01	TCRBJ02	TCRBJ02-01	01				3	0	11	1	1	2	42	56	57	-1	61	1	In	VDJ
GTGACCAGTGCCCATCCTGAAGACAGCAGCTTCTACATCTGCAGTGCTAGGGGGACTAGCGGGGACAATGAGCAGTTCTTCGGGCCA	CSARGTSGDNEQFF	1	9.746588693957114E-4	42	TCRBV20	TCRBV20				TCRBV20-01,TCRBV20-or09_02		TCRBD02-01*01	TCRBD02	TCRBD02-01	01				TCRBJ02-01*01	TCRBJ02	TCRBJ02-01	01				3	0	0	3	1	5	39	50	51	-1	64	1	In	VDJ
CCTGCAGAGCTTGGGGACTCGGCCGTGTATCTCTGTGCCAGCAGCTCCCAGGGGACTAGCGGCACCGGGGAGCTGTTTTTTGGAGAA	CASSSQGTSGTGELFF	1	9.746588693957114E-4	48	TCRBV11-03*01	TCRBV11	TCRBV11-03	01				TCRBD02-01	TCRBD02	TCRBD02-01				01,02	TCRBJ02-02*01	TCRBJ02	TCRBJ02-02	01				4	0	0	5	5	4	33	46	51	-1	62	1	In	VDJ
AAGATCCAGCGCACAGAGCAGGGGGACTCGGCCATGTATCTCTGTGCCAGCAGTGACCGGGACAGTAGGGGCTACACCTTCGGTTCG	CASSDRDSRGYTF	1	9.746588693957114E-4	39	TCRBV07-09*01	TCRBV07	TCRBV07-09	01				TCRBD01-01*01	TCRBD01	TCRBD01-01	01				TCRBJ01-02*01	TCRBJ01	TCRBJ01-02	01				6	4	0	5	5	8	42	53	58	65	69	1	In	VDJ
TCTGCCAGGCCCTCACATACCTCTCAGTACCTCTGTGCCAGCAGTTTTACAAGAGGTTTAACTAATGAAAAACTGTTTTTTGGCAGT	CASSFTRGLTNEKLFF	1	9.746588693957114E-4	48	TCRBV25-01*01	TCRBV25	TCRBV25-01	01				TCRBD02-01*02	TCRBD02	TCRBD02-01	02				TCRBJ01-04*01	TCRBJ01	TCRBJ01-04	01				5	3	11	1	7	1	33	45	52	56	59	1	In	VDJ
NNNNNNCTCTCACTGTGACATCGGCCCAAAAGAACCCGACAGCTTTCTATCTCTGTCAAGAGCAATCAGCCCCAGCATTTTGGTGAT		1	9.746588693957114E-4	28	TCRBV19-01*01	TCRBV19	TCRBV19-01	01								TCRBD01,TCRBD02	TCRBD01-01,TCRBD02-01		TCRBJ01-05*01	TCRBJ01	TCRBJ01-05	01				14	2	4	6	0	1	53	-1	56	58	60	1	Out	VDJ
GAAGATCCAGCGCACAGAGCGGGGGGACTCAGCCGTGTATCTCTGTGCCAGCAGCTTAAAGGCTTCTATGGCTACACCTTCGGTTCG		2	0.001949317738791423	38	TCRBV07-03*01	TCRBV07	TCRBV07-03	01								TCRBD01,TCRBD02	TCRBD01-01,TCRBD02-01		TCRBJ01-02*01	TCRBJ01	TCRBJ01-02	01				1	3	5	4	0	4	43	-1	59	62	65	2	Out	VDJ
TTCTAAGAAGCTCCTTCTCAGTGACTCTGGCTTCTATCTCTGTGATGGGGCGGGGGGCTCCTTAACTATGGCTACACCTTCGGTTCG		1	9.746588693957114E-4	41	TCRBV30-01	TCRBV30	TCRBV30-01				01,05	TCRBD02-01*01	TCRBD02	TCRBD02-01	01				TCRBJ01-02*01	TCRBJ01	TCRBJ01-02	01				10	5	7	1	5	1	40	44	49	57	62	1	Out	VDJ
CCTGCAGAGCTTGGGGACTCGGCCATGTATCTCTGTGCCAGCAGTCGACTAGCGGGGGGGCTATGGAATGAGCAGTTCTTCGGGCCA	CASSRLAGGLWNEQFF	2	0.001949317738791423	48	TCRBV11-01*01	TCRBV11	TCRBV11-01	01				TCRBD02-01*01	TCRBD02	TCRBD02-01	01				TCRBJ02-01*01	TCRBJ02	TCRBJ02-01	01				6	6	2	0	2	7	33	44	46	60	66	2	In	VDJ
ATCCGGTCCACAAAGCTGGAGGACTCAGCCATGTACTTCTGTGCCAGCAGGGGTAGACAGGGCCTCTACGAGCAGTACTTCGGGCCG	CASRGRQGLYEQYF	1	9.746588693957114E-4	42	TCRBV02-01	TCRBV02	TCRBV02-01				01,03	TCRBD01-01*01	TCRBD01	TCRBD01-01	01				TCRBJ02-07*01	TCRBJ02	TCRBJ02-07	01				6	3	2	3	5	3	39	50	55	62	65	1	In	VDJ
CCTGCAGAGCTTGAGGACTCGGCCGTGTATCTCTGTGCCAGCAGCTTATTCAGGGGGGTTGTCTCCGGGGAGCTGTTTTTTGGAGAA	CASSLFRGVVSGELFF	1	9.746588693957114E-4	48	TCRBV11	TCRBV11				TCRBV11-02,TCRBV11-03		TCRBD01-01*01	TCRBD01	TCRBD01-01	01				TCRBJ02-02*01	TCRBJ02	TCRBJ02-02	01				2	7	4	1	2	6	33	48	50	57	64	1	In	VDJ
ACAGCTTTCTATCTCTGTGCCAGTAGTACATCCTCGATGGGGACAGGGGGCATAAGGGAAGTCACCGGGGAGCTGTTTTTTGGAGAA	CASSTSSMGTGGIREVTGELFF	1	9.746588693957114E-4	66	TCRBV19-01*01	TCRBV19	TCRBV19-01	01				TCRBD01-01*01	TCRBD01	TCRBD01-01	01				TCRBJ02-02*01	TCRBJ02	TCRBJ02-02	01				4	11	0	0	11	4	15	28	39	51	62	1	In	VDJ
TCGGCCCAAAAGAACCCGACAGCTTTCTATCTCTGTGCCAGTAGTAGGGACGGGACAGCGTTTAATGAAAAACTGTTTTTTGGCAGT	CASSRDGTAFNEKLFF	1	9.746588693957114E-4	48	TCRBV19-01*01	TCRBV19	TCRBV19-01	01				TCRBD01-01*01	TCRBD01	TCRBD01-01	01				TCRBJ01-04*01	TCRBJ01	TCRBJ01-04	01				4	4	0	5	5	4	33	46	51	58	62	1	In	VDJ
NTGAAGATCCAGCCCTCAGAACCCAGGGACTCAGCTGTGTACTTCTGTGCCAGCAGGTTCGAGACCTATGGCTACACCTTCGGTTCG	CASRFETYGYTF	1	9.746588693957114E-4	36	TCRBV12-03/12-04*01	TCRBV12	TCRBV12-03/12-04	01								TCRBD01,TCRBD02	TCRBD01-01,TCRBD02-01		TCRBJ01-02*01	TCRBJ01	TCRBJ01-02	01				6	0	2	7	6	4	45	56	62	-1	65	1	In	VDJ
GTGAACGCCTTGGAGCTGGACGACTCGGCCCTGTATCTCTGTGCCAGCAGCTTTATCGATTTGGCAGATACGCAGTATTTTGGCCCA	CASSFIDLADTQYF	1	9.746588693957114E-4	42	TCRBV05-04*01	TCRBV05	TCRBV05-04	01								TCRBD01,TCRBD02	TCRBD01-01,TCRBD02-01		TCRBJ02-03*01	TCRBJ02	TCRBJ02-03	01				2	0	0	10	9	4	39	53	62	-1	64	1	In	VDJ
GAGTCGCCCAGCCCCAACCAGACCTCTCTGTACTTCTGTGCCAGCAGCCACCGGACAGGGGGCAACGGGGAGCTGTTTTTTGGAGAA	CASSHRTGGNGELFF	1	9.746588693957114E-4	45	TCRBV27-01*01	TCRBV27	TCRBV27-01	01				TCRBD01-01*01	TCRBD01	TCRBD01-01	01				TCRBJ02-02*01	TCRBJ02	TCRBJ02-02	01				6	2	1	0	5	7	36	47	52	63	65	1	In	VDJ
ATCCAGCGCACAGAGCAGGAGGACTCCGCCGTGTATCTCTGTGCCAGCAGCTTACAACGAGCGAATCAGCCCCAGCATTTTGGTGAT	CASSLQRANQPQHF	1	9.746588693957114E-4	42	TCRBV07-08*01	TCRBV07	TCRBV07-08	01				TCRBD02-01	TCRBD02	TCRBD02-01				01,02	TCRBJ01-05*01	TCRBJ01	TCRBJ01-05	01				2	0	6	6	5	4	39	54	59	-1	63	1	In	VDJ
AACGCCTTGTTGCTGGGGGACTCGGCCCTGTATCTCTGTGCCAGCAGCTATTCTAGCGGGGGGCAGAATGAGCAGTTCTTCGGGCCA	CASSYSSGGQNEQFF	1	9.746588693957114E-4	45	TCRBV05-05*01	TCRBV05	TCRBV05-05	01				TCRBD02-01*01	TCRBD02	TCRBD02-01	01				TCRBJ02-01*01	TCRBJ02	TCRBJ02-01	01				3	3	4	1	3	7	36	49	52	63	66	1	In	VDJ
AAGATCCAGCCCTCAGAACCCAGGGACTCAGCTGTGTATTTTTGTGCTAGTAGCGGACCCTCCTACAATGAGCAGTTCTTCGGGCCA	CASSGPSYNEQFF	1	9.746588693957114E-4	39	TCRBV12-05*01	TCRBV12	TCRBV12-05	01				TCRBD02-01	TCRBD02	TCRBD02-01				01,02	TCRBJ02-01*01	TCRBJ02	TCRBJ02-01	01				8	3	6	5	0	0	42	-1	51	56	59	1	In	VDJ
AATGTGAACGCCTTGTTGCTGGGGGACTCGGCCCTCTATCTCTGTGCCAGCAGCCCTACGTGGAACACTGAAGCTTTCTTTGGACAA	CASSPTWNTEAFF	1	9.746588693957114E-4	39	TCRBV05-06*01	TCRBV05	TCRBV05-06	01				TCRBD02-01	TCRBD02	TCRBD02-01				01,02	TCRBJ01-01*01	TCRBJ01	TCRBJ01-01	01				4	4	4	9	1	1	42	54	55	58	62	1	In	VDJ
AGTGCCTTGGAGCTGGGGGACTCGGCCCTGTATCTCTGTGCCAGAAGCTTCAAGAGGGCAACTAATGAAAAACTGTTTTTTGGCAGT	CARSFKRATNEKLFF	1	9.746588693957114E-4	45	TCRBV05-03	TCRBV05	TCRBV05-03				01,02	TCRBD02-01*02	TCRBD02	TCRBD02-01	02				TCRBJ01-04*01	TCRBJ01	TCRBJ01-04	01				2	0	11	0	3	0	36	50	53	-1	58	1	In	VDJ
ATCCGGTCCACAAAGCTGGAGGACTCAGCCATGTACTTCTGTGCCAGCAGTGGTGCCAGGTACAATCAGCCCCAGCATTTTGGTGAT	CASSGARYNQPQHF	1	9.746588693957114E-4	42	TCRBV02-01	TCRBV02	TCRBV02-01				01,03	TCRBD01-01*01	TCRBD01	TCRBD01-01	01				TCRBJ01-05*01	TCRBJ01	TCRBJ01-05	01				4	2	4	4	4	3	39	52	56	60	62	1	In	VDJ
AACGCCTTGGAGCTGGACGACTCGGCCCTGTATCTCTGTGCCAGCAGCTTGGAAGGAGGGGGCAACTATGGCTACACCTTCGGTTCG	CASSLEGGGNYGYTF	1	9.746588693957114E-4	45	TCRBV05-04*01	TCRBV05	TCRBV05-04	01				TCRBD01-01*01	TCRBD01	TCRBD01-01	01				TCRBJ01-02*01	TCRBJ01	TCRBJ01-02	01				0	0	5	0	4	2	36	52	56	-1	63	1	In	VDJ
GCCTGCAGAGCAGGGGGACTCGGCCGTGTATGTCTGTGCAAGTCGCAAGCCGGGACTAGCGGGAGGGATGAGCAGTTCTTCGGGCCA		1	9.746588693957114E-4	47	TCRBV12-02*01	TCRBV12	TCRBV12-02	01				TCRBD02-01*02	TCRBD02	TCRBD02-01	02				TCRBJ02-01*01	TCRBJ02	TCRBJ02-01	01				5	0	0	0	5	8	34	46	51	-1	67	1	Out	VDJ
ATCCAGCAGGTAGTGCGAGGAGATTCGGCAGCTTATTTCTGTGCCAGCTCACCACCGGGGGACGGGAGAAAAGCTTTCTTTGGACAA	CASSPPGDGRKAFF	1	9.746588693957114E-4	42	TCRBV18-01*01	TCRBV18	TCRBV18-01	01				TCRBD02-01*02	TCRBD02	TCRBD02-01	02				TCRBJ01-01*01	TCRBJ01	TCRBJ01-01	01				0	2	8	2	6	9	39	56	62	68	70	1	In	VDJ
AACGCCTTGTTGCTGGGGGACTCGGCCCTCTATCTCTGTGCCAGCAGCTTGAGGGAGGTAAGCAATCAGCCCCAGCATTTTGGTGAT	CASSLREVSNQPQHF	1	9.746588693957114E-4	45	TCRBV05-06*01	TCRBV05	TCRBV05-06	01				TCRBD02-01*02	TCRBD02	TCRBD02-01	02				TCRBJ01-05*01	TCRBJ01	TCRBJ01-05	01				1	2	9	1	1	1	36	51	52	58	60	1	In	VDJ
ATCCAGTCCACGGAGTCAGGGGACACAGCACTGTATTTCTGTGCCAGCAGCTCTGGGGTCACGCCGGGCGAGCAGTACTTCGGGCCG	CASSSGVTPGEQYF	1	9.746588693957114E-4	42	TCRBV21-01*01	TCRBV21	TCRBV21-01	01								TCRBD01,TCRBD02	TCRBD01-01,TCRBD02-01		TCRBJ02-07*01	TCRBJ02	TCRBJ02-07	01				5	10	6	2	3	6	39	51	54	58	68	1	In	VDJ
CCTGCAGAACTGGAGGATTCTGGAGTTTATTTCTGTGCCAGCAGCCAGTACAGGGGTTCTGGGGCCAACGTCCTGACTTTCGGGGCC	CASSQYRGSGANVLTF	1	9.746588693957114E-4	48	TCRBV14-01*01	TCRBV14	TCRBV14-01	01				TCRBD01-01*01	TCRBD01	TCRBD01-01	01				TCRBJ02-06*01	TCRBJ02	TCRBJ02-06	01				3	1	3	2	2	1	33	47	49	56	57	1	In	VDJ
GCCAGCACCAACCAGACATCTATGTACCTCTGTGCCAGCAGTCCCTCGGGGGCGCTTGGAACTAATGAAAAACTGTTTTTTGGCAGT	CASSPSGALGTNEKLFF	2	0.001949317738791423	51	TCRBV28-01*01	TCRBV28	TCRBV28-01	01								TCRBD01,TCRBD02	TCRBD01-01,TCRBD02-01		TCRBJ01-04*01	TCRBJ01	TCRBJ01-04	01				5	6	6	0	5	1	30	42	47	53	59	2	In	VDJ
ATCCAGCAGGTAGTGCGAGGAGATTCGGCAGCTTATTTCTGTGCCAGCTCACCAGCCCGACAGAAAAGCGGCTACACCTTCGGTTCG	CASSPARQKSGYTF	1	9.746588693957114E-4	42	TCRBV18-01*01	TCRBV18	TCRBV18-01	01				TCRBD01-01*01	TCRBD01	TCRBD01-01	01				TCRBJ01-02*01	TCRBJ01	TCRBJ01-02	01				2	6	2	5	4	8	39	54	58	63	69	1	In	VDJ
GCTCCCTCCCAAACATCTGTGTACTTCTGTGCCAGCAGTCCCGGGACAGGGGCCAGACTTAGCTCCTACGAGCAGTACTTCGGGCCG	CASSPGTGARLSSYEQYF	2	0.001949317738791423	54	TCRBV06-02/06-03*01	TCRBV06	TCRBV06-02/06-03	01				TCRBD01-01*01	TCRBD01	TCRBD01-01	01				TCRBJ02-07*01	TCRBJ02	TCRBJ02-07	01				5	10	0	2	3	0	27	39	42	52	62	2	In	VDJ
CTTGTTGCTGGGGGACTCGGCCCTCTATCTCTGTGCCAGCAGCTTGTGCAGTAGCTTACCTATAATTCACCCCTCCACTTTGGGAAC		1	9.746588693957114E-4	50	TCRBV05-06*01	TCRBV05	TCRBV05-06	01				TCRBD02-01	TCRBD02	TCRBD02-01				01,02	TCRBJ01-06*02	TCRBJ01	TCRBJ01-06	02				1	3	5	7	5	2	31	46	51	55	58	1	Out	VDJ
AGCACCTTGGAGCTGGGGGACTCGGCCCTTTATCTTTGCGCCAGCAGCTCTCTAGCCCGTGGGACAGATACGCAGTATTTTGGCCCA	CASSSLARGTDTQYF	1	9.746588693957114E-4	45	TCRBV05-01*01	TCRBV05	TCRBV05-01	01				TCRBD02-01	TCRBD02	TCRBD02-01				01,02	TCRBJ02-03*01	TCRBJ02	TCRBJ02-03	01				3	7	4	7	2	3	36	49	51	56	63	1	In	VDJ
CACACCCTGCAGCCAGAAGACTCGGCCCTGTATCTCTGCGCCAGCAGCCAAAGTTATCGGCTCTCCGGGGAGCTGTTTTTTGGAGAA	CASSQSYRLSGELFF	1	9.746588693957114E-4	45	TCRBV04-03*01	TCRBV04	TCRBV04-03	01								TCRBD01,TCRBD02	TCRBD01-01,TCRBD02-01		TCRBJ02-02*01	TCRBJ02	TCRBJ02-02	01				2	3	9	0	7	6	36	51	58	61	64	1	In	VDJ
ATCCGGTCCACAAAGCTGGAGGACTCAGCCATGTACTTCTGTGCCAGCAGCGGAGGGTTCCGCAATCAGCCCCAGCATTTTGGTGAT	CASSGGFRNQPQHF	1	9.746588693957114E-4	42	TCRBV02-01	TCRBV02	TCRBV02-01				01,03	TCRBD02-01*02	TCRBD02	TCRBD02-01	02				TCRBJ01-05*01	TCRBJ01	TCRBJ01-05	01				6	4	10	0	1	2	39	50	51	57	61	1	In	VDJ
CTGAAGATCCAGCGCACAGAGCAGGAGGACTCGGCCGTGTATCTCTGTGCCAGCAGCATGGGGCGGGGTACCCAGCATTTTGGTGAT	CASSMGRGTQHF	1	9.746588693957114E-4	36	TCRBV07	TCRBV07				TCRBV07-02,TCRBV07-08		TCRBD02-01*01	TCRBD02	TCRBD02-01	01				TCRBJ01-05*01	TCRBJ01	TCRBJ01-05	01				5	2	7	3	5	11	45	57	62	68	70	1	In	VDJ
CTGGAGCTGGGGGACTCAGCTTTGTATTTCTGTGCCAGCAGCGCACTGGGAGCGGCTAGACGGAACTATGGCTACACCTTCGGTTCG	CASSALGAARRNYGYTF	1	9.746588693957114E-4	51	TCRBV09-01*01	TCRBV09	TCRBV09-01	01				TCRBD02-01	TCRBD02	TCRBD02-01				01,02	TCRBJ01-02*01	TCRBJ01	TCRBJ01-02	01				3	8	6	5	7	2	30	43	50	55	63	1	In	VDJ
TCGGCTGCTCCCTCCCAGACATCTGTGTACTTCTGTGCCAGCAGTAGACTAGCGGGGGGAAACACCGGGGAGCTGTTTTTTGGAGAA	CASSRLAGGNTGELFF	1	9.746588693957114E-4	48	TCRBV06	TCRBV06				TCRBV06-01,TCRBV06-05		TCRBD02-01*01	TCRBD02	TCRBD02-01	01				TCRBJ02-02*01	TCRBJ02	TCRBJ02-02	01				5	1	2	1	1	2	33	45	46	59	60	1	In	VDJ
AAGATCCAGCGCACAGAGCAGGAGGACTCGGCCGTGTATCTCTGTGCCAGCAGCTTAGAGAGGGACACTGAAGCTTTCTTTGGACAA	CASSLERDTEAFF	1	9.746588693957114E-4	39	TCRBV07-02	TCRBV07	TCRBV07-02				01,02	TCRBD02-01*02	TCRBD02	TCRBD02-01	02				TCRBJ01-01*01	TCRBJ01	TCRBJ01-01	01				1	0	11	0	1	3	42	58	59	-1	64	1	In	VDJ
AAGATCCAGCGCACAGAGCGGGGGGACTCAGCCGTGTATCTCTGTGCCAGCAGCTCCGGGACAGGGAATGAGCAGTTCTTCGGGCCA	CASSSGTGNEQFF	1	9.746588693957114E-4	39	TCRBV07-03*01	TCRBV07	TCRBV07-03	01				TCRBD01-01*01	TCRBD01	TCRBD01-01	01				TCRBJ02-01*01	TCRBJ02	TCRBJ02-01	01				4	0	0	3	2	7	42	55	57	-1	66	1	In	VDJ
TCTCCCTGTCCCTAGAGTCTGCCATCCCCAACCAGACAGCTCTTTACTTCTGTGCCACCCCGGAGAGATACGCAGTATTTTGGCCCA		1	9.746588693957114E-4	31	TCRBV24-01*01	TCRBV24	TCRBV24-01	01				TCRBD02-01*02	TCRBD02	TCRBD02-01	02				TCRBJ02-03*01	TCRBJ02	TCRBJ02-03	01				9	0	10	2	2	5	50	59	61	-1	65	1	Out	VDJ
CAGGTAGTGCGAGGAGATTCGGCAGCTTATTTCTGTGCCAGCTCACCTGGACTAGCGGGAATAGCAGATACGCAGTATTTTGGCCCA	CASSPGLAGIADTQYF	1	9.746588693957114E-4	48	TCRBV18-01*01	TCRBV18	TCRBV18-01	01				TCRBD02-01*02	TCRBD02	TCRBD02-01	02				TCRBJ02-03*01	TCRBJ02	TCRBJ02-03	01				3	4	1	3	1	4	33	47	48	60	64	1	In	VDJ
GTGACCAGTGCCCATCCTGAAGACAGCAGCTTCTACATCTGCAGTGCTAGGTCCCCGGGTTCCGACACTGAAGCTTTCTTTGGACAA	CSARSPGSDTEAFF	1	9.746588693957114E-4	42	TCRBV20	TCRBV20				TCRBV20-01,TCRBV20-or09_02		TCRBD02-01	TCRBD02	TCRBD02-01				01,02	TCRBJ01-01*01	TCRBJ01	TCRBJ01-01	01				3	5	8	4	5	3	39	50	55	59	64	1	In	VDJ
NNNNNNNNNNTGTCGGCTGCTCCCTCCCAGACATCTGTGTACTTCTGTGCCAGCAGTGAAGGGGGGTGGGAAGCTTTCTTTGGACAA	CASSEGGWEAFF	1	9.746588693957114E-4	36	TCRBV06-01*01	TCRBV06	TCRBV06-01	01								TCRBD01,TCRBD02	TCRBD01-01,TCRBD02-01		TCRBJ01-01*01	TCRBJ01	TCRBJ01-01	01				1	3	6	1	0	8	45	-1	61	66	69	1	In	VDJ
CTGGAGCTGGGGGACTCAGCTTTGTATTTCTGTGCCAGCAGCGTAGTCCCCGGGACAGGGGGTAATCATGGCTACACCTTCGGTTCG	CASSVVPGTGGNHGYTF	1	9.746588693957114E-4	51	TCRBV09-01*01	TCRBV09	TCRBV09-01	01				TCRBD01-01*01	TCRBD01	TCRBD01-01	01				TCRBJ01-02*01	TCRBJ01	TCRBJ01-02	01				0	5	0	1	5	6	30	46	51	62	67	1	In	VDJ
NTGTCGGCTGCTCCCTCCCAGACATCTGTGTACTTCTGTGCCACATCCGTGACGGCCTCTTCCTACAATGAGCAGTTCTTCGGGCCA	CATSVTASSYNEQFF	2	0.001949317738791423	45	TCRBV06-05*01	TCRBV06	TCRBV06-05	01								TCRBD01,TCRBD02	TCRBD01-01,TCRBD02-01		TCRBJ02-01*01	TCRBJ02	TCRBJ02-01	01				10	7	2	7	7	1	36	43	50	53	60	2	In	VDJ
TGGAGTCTGCTGCCTCCTCCCAGACATCTGTATATTTCTGCGCCAGCAGGGTAGCGGGGGGGCTTTTATACGCAGTATTTTGGCCCA		1	9.746588693957114E-4	43	TCRBV10-01*01	TCRBV10	TCRBV10-01	01				TCRBD02-01*01	TCRBD02	TCRBD02-01	01				TCRBJ02-03*01	TCRBJ02	TCRBJ02-03	01				6	5	5	0	2	7	38	49	51	62	67	1	Out	VDJ
CTCTGACAGTGACCAGTGCCCATCCTGAAGACAGCAGCTTCTACATCTGCAGTGCCCGACAGGGACACTGAAGCTTTCTTTGGACAA		1	9.746588693957114E-4	34	TCRBV20	TCRBV20				TCRBV20-01,TCRBV20-or09_02		TCRBD01-01*01	TCRBD01	TCRBD01-01	01				TCRBJ01-01*01	TCRBJ01	TCRBJ01-01	01				6	0	2	3	2	3	47	55	57	-1	64	1	Out	VDJ
ATCCAGCCTGCAGAGCTTGAGGACTCGGCCGTGTATCTCTGTGCCAGCAGCTTCTACAGGGGTGCCTCTGGCTACACCTTCGGTTCG	CASSFYRGASGYTF	1	9.746588693957114E-4	42	TCRBV11	TCRBV11				TCRBV11-02,TCRBV11-03		TCRBD01-01*01	TCRBD01	TCRBD01-01	01				TCRBJ01-02*01	TCRBJ01	TCRBJ01-02	01				3	6	3	2	2	7	39	53	55	62	68	1	In	VDJ
ACGATCCAGCGCACAGAGCAGGAGGACTCGGCCGTGTATCTCTGTGCCAGCAGCACCCAGGGGAACTATGGCTACACCTTCGGTTCG	CASSTQGNYGYTF	1	9.746588693957114E-4	39	TCRBV07-02	TCRBV07	TCRBV07-02				01,02	TCRBD01-01*01	TCRBD01	TCRBD01-01	01				TCRBJ01-02*01	TCRBJ01	TCRBJ01-02	01				5	0	4	2	3	2	42	54	57	-1	63	1	In	VDJ
CACACCCTGCAGCCAGAAGACTCGGCCCTGTATCTCTGTGCCAGCAGCCAAGCAAACTTGATGGGAGGCGAGCAGTACTTCGGGCCG	CASSQANLMGGEQYF	1	9.746588693957114E-4	45	TCRBV04-02*01	TCRBV04	TCRBV04-02	01				TCRBD02-01*02	TCRBD02	TCRBD02-01	02				TCRBJ02-07*01	TCRBJ02	TCRBJ02-07	01				1	0	9	1	10	6	36	52	62	-1	68	1	In	VDJ
ATCCAGCCCTCAGAACCCAGGGACTCAGCTGTGTACTTCTGTGCCAGCAGTTTAGTAGGGGTGGGTTCACCCCTCCACTTTGGGAAC	CASSLVGVGSPLHF	1	9.746588693957114E-4	42	TCRBV12	TCRBV12				TCRBV12-03/12-04,TCRBV12-04		TCRBD01-01*01	TCRBD01	TCRBD01-01	01				TCRBJ01-06*02	TCRBJ01	TCRBJ01-06	02				1	4	5	2	1	9	39	55	56	61	65	1	In	VDJ
AGTTCTAAGAAGCTCCTTCTCAGTGACTCTGGCTTCTATCTCTGTGCCTGGGGCCGCTGGGAGGGCACTGAAGCTTTCTTTGGACAA	CAWGRWEGTEAFF	1	9.746588693957114E-4	39	TCRBV30-01*05	TCRBV30	TCRBV30-01	05				TCRBD02-01*02	TCRBD02	TCRBD02-01	02				TCRBJ01-01*01	TCRBJ01	TCRBJ01-01	01				3	0	9	0	5	4	42	53	58	-1	65	1	In	VDJ
NNNNNNTGTCGGCTGCTCCCTCCCAGACATCTGTGTACTTCTGTGCCAGCAGTTAAAAGGCCGGGGGAAAAACTGTTTTTTGGCAGT		1	9.746588693957114E-4	40	TCRBV06-05*01	TCRBV06	TCRBV06-05	01				TCRBD02-01*01	TCRBD02	TCRBD02-01	01				TCRBJ01-04*01	TCRBJ01	TCRBJ01-04	01				3	0	8	3	6	8	41	55	61	-1	66	1	Out	VDJ
ATCAATTCCCTGGAGCTTGGTGACTCTGCTGTGTATTTCTGTGCCAGCAGCCCAGGACAGGGGTTCCTGGGCTACACCTTCGGTTCG	CASSPGQGFLGYTF	1	9.746588693957114E-4	42	TCRBV03-01/03-02*01	TCRBV03	TCRBV03-01/03-02	01				TCRBD01-01*01	TCRBD01	TCRBD01-01	01				TCRBJ01-02*01	TCRBJ01	TCRBJ01-02	01				4	6	1	2	2	8	39	52	54	63	69	1	In	VDJ
ACCAGTGCCCATCCTGAAGACAGCAGCTTCTACATCTGCAGTGCTAGAGATCGAAGGGGAGCTAACTATGGCTACACCTTCGGTTCG	CSARDRRGANYGYTF	1	9.746588693957114E-4	45	TCRBV20	TCRBV20				TCRBV20-01,TCRBV20-or09_02						TCRBD01,TCRBD02	TCRBD01-01,TCRBD02-01		TCRBJ01-02*01	TCRBJ01	TCRBJ01-02	01				0	2	5	2	4	0	36	50	54	59	61	1	In	VDJ
TTGGAGCTGGGGGACTCGGCCCTTTATCTTTGCGCCAGCAGCTTGGCCTCGCTAGCGGGCCTCTCCTACGAGCAGTACTTCGGGCCG	CASSLASLAGLSYEQYF	1	9.746588693957114E-4	51	TCRBV05-01*01	TCRBV05	TCRBV05-01	01				TCRBD02-01	TCRBD02	TCRBD02-01				01,02	TCRBJ02-07*01	TCRBJ02	TCRBJ02-07	01				0	3	4	4	5	0	30	46	51	59	62	1	In	VDJ
AGCTCTCTGGAGCTGGGGGACTCAGCTTTGTATTTCTGTGCCAGCAGCGTAGGCGGGGGGCCCTCCTACGAGCAGTACTTCGGGCCG	CASSVGGGPSYEQYF	1	9.746588693957114E-4	45	TCRBV09-01*01	TCRBV09	TCRBV09-01	01				TCRBD02-01*01	TCRBD02	TCRBD02-01	01				TCRBJ02-07*01	TCRBJ02	TCRBJ02-07	01				0	2	7	1	0	0	36	-1	52	60	62	1	In	VDJ
ATCCGGTCCACAAAGCTGGAGGACTCAGCCATGTACTTCTGTGCCAGCAGCGAACAGGGGACTGGAAACACCATATATTTTGGAGAG	CASSEQGTGNTIYF	1	9.746588693957114E-4	42	TCRBV02-01	TCRBV02	TCRBV02-01				01,03	TCRBD01-01*01	TCRBD01	TCRBD01-01	01				TCRBJ01-03*01	TCRBJ01	TCRBJ01-03	01				2	1	4	2	0	2	39	-1	54	60	61	1	In	VDJ
GCCTTGTTGCTGGGGGACTCGGCCCTCTATCTCTGTGCCAGCAGCGTCGGGACAGGAGATAGTCATTCACCCCTCCACTTTGGGAAC	CASSVGTGDSHSPLHF	1	9.746588693957114E-4	48	TCRBV05-06*01	TCRBV05	TCRBV05-06	01				TCRBD01-01*01	TCRBD01	TCRBD01-01	01				TCRBJ01-06*02	TCRBJ01	TCRBJ01-06	02				4	8	0	4	3	8	33	45	48	56	64	1	In	VDJ
NNNNTGTCGGCTGCTCCCTCCCAGACATCTGTGTACTTCTGTGCCAGCAGTTACGAAGGGGCTGGAGATACGCAGTATTTTGGCCCA	CASSYEGAGDTQYF	1	9.746588693957114E-4	42	TCRBV06-05*01	TCRBV06	TCRBV06-05	01				TCRBD01-01*01	TCRBD01	TCRBD01-01	01				TCRBJ02-03*01	TCRBJ02	TCRBJ02-03	01				2	4	5	2	2	5	39	54	56	61	65	1	In	VDJ
NNNNNNNTGTCGGCTGCTCCCTCCCAGACATCTGTGTACTTCTGTGCCAGCAGTTTCCGGGCCACAGATACGCAGTATTTTGGCCCA	CASSFRATDTQYF	1	9.746588693957114E-4	39	TCRBV06-05*01	TCRBV06	TCRBV06-05	01								TCRBD01,TCRBD02	TCRBD01-01,TCRBD02-01		TCRBJ02-03*01	TCRBJ02	TCRBJ02-03	01				4	0	8	0	3	2	42	55	58	-1	62	1	In	VDJ
GTGAGCACCTTGGAGCTGGGGGACTCGGCCCTTTATCTTTGCGCCAGCAGCGGAAGGACTACCTCCTACGAGCAGTACTTCGGGCCG	CASSGRTTSYEQYF	1	9.746588693957114E-4	42	TCRBV05-01*01	TCRBV05	TCRBV05-01	01				TCRBD02-01	TCRBD02	TCRBD02-01				01,02	TCRBJ02-07*01	TCRBJ02	TCRBJ02-07	01				4	1	1	9	4	0	39	51	55	61	62	1	In	VDJ
CTCAGAACCGGGAGACACGGCACTGTATCTCTGCGCCAGCAGTCAATCGGGCCAGGGGCGTTTAATTCACCCCTCCACTTTGGGAAC		1	9.746588693957114E-4	50	TCRBV23-01*01	TCRBV23	TCRBV23-01	01				TCRBD01-01*01	TCRBD01	TCRBD01-01	01				TCRBJ01-06*02	TCRBJ01	TCRBJ01-06	02				0	4	4	2	4	6	31	48	52	58	62	1	Out	VDJ
NNNNNNNTGTCGGCTGCTCCCTCCCAGACATCTGTGTACTTCTGTGCCAGCAGCGACAGGGGGCCCACTGAAGCTTTCTTTGGACAA	CASSDRGPTEAFF	1	9.746588693957114E-4	39	TCRBV06-05*01	TCRBV06	TCRBV06-05	01				TCRBD01-01*01	TCRBD01	TCRBD01-01	01				TCRBJ01-01*01	TCRBJ01	TCRBJ01-01	01				6	1	2	0	1	4	42	53	54	64	65	1	In	VDJ
ATCCAGCGCACAGAGCAGGGGGACTCGGCCATGTATCTCTGTGCCAGCAGCTTAGCCTCACAGGGGGGAGAGCAGTACTTCGGGCCG	CASSLASQGGEQYF	1	9.746588693957114E-4	42	TCRBV07-09*01	TCRBV07	TCRBV07-09	01				TCRBD01-01*01	TCRBD01	TCRBD01-01	01				TCRBJ02-07*01	TCRBJ02	TCRBJ02-07	01				0	2	3	1	3	7	39	56	59	67	69	1	In	VDJ
CTGGAGTCCGCCAGCACCAACCAGACATCTATGTACCTCTGTACCAGCAGTTTGTTGTGGGCAGGGTTTGGCTACACCTTCGGTTCG	CTSSLLWAGFGYTF	1	9.746588693957114E-4	42	TCRBV28-01*01	TCRBV28	TCRBV28-01	01				TCRBD01-01*01	TCRBD01	TCRBD01-01	01				TCRBJ01-02*01	TCRBJ01	TCRBJ01-02	01				3	2	4	3	8	7	39	53	61	66	68	1	In	VDJ
TCACTCTGGAGTCAGCTACCCGCTCCCAGACATCTGTGTATTTCTGCGCCAGCCTGCCCGGACAGCTATGGCTACACCTTCGGTTCG		2	0.001949317738791423	37	TCRBV10-02*01	TCRBV10	TCRBV10-02	01				TCRBD01-01*01	TCRBD01	TCRBD01-01	01				TCRBJ01-02*01	TCRBJ01	TCRBJ01-02	01				8	0	1	5	6	4	44	53	59	-1	65	2	Out	VDJ
CCCTCAGAACCCAGGGACTCAGCTGTGTACTTCTGTGCCAGCAGTTTGCGGAGGGTCTCTGGGGCCAACGTCCTGACTTTCGGGGCC	CASSLRRVSGANVLTF	1	9.746588693957114E-4	48	TCRBV12	TCRBV12				TCRBV12-03/12-04,TCRBV12-04		TCRBD02-01*02	TCRBD02	TCRBD02-01	02				TCRBJ02-06*01	TCRBJ02	TCRBJ02-06	01				3	1	10	0	2	0	33	47	49	55	56	1	In	VDJ
CCCTCCCAGACATCTGTGTACTTCTGTGCCAGCAGTTACTCGAAAGCAGGGTTTCCCCACGGGAACACTGAAGCTTTCTTTGGACAA	CASSYSKAGFPHGNTEAFF	2	0.001949317738791423	57	TCRBV06	TCRBV06				TCRBV06-05,TCRBV06-06		TCRBD01-01*01	TCRBD01	TCRBD01-01	01				TCRBJ01-01*01	TCRBJ01	TCRBJ01-01	01				0	11	4	3	5	1	24	41	46	51	62	2	In	VDJ
TGAGTTCTAAGAAGCTCCTTCTCAGTGACTCTGGCTTCTATCTCTGTGCCTGGTTTAGGGGACTACTATGGCTACACCTTCGGTTCG		1	9.746588693957114E-4	37	TCRBV30-01	TCRBV30	TCRBV30-01				01,05	TCRBD02-01	TCRBD02	TCRBD02-01				01,02	TCRBJ01-02*01	TCRBJ01	TCRBJ01-02	01				5	0	0	10	5	3	44	53	58	-1	64	1	Out	VDJ
AAGATCCAGCGCACAGAGCAGGGGGACTCGGCCATGTATCTCTGTGCCAGCAGCGCTAGCGGGGAAGAGACCCAGTACTTCGGGCCA	CASSASGEETQYF	1	9.746588693957114E-4	39	TCRBV07-09*01	TCRBV07	TCRBV07-09	01				TCRBD02-01*01	TCRBD02	TCRBD02-01	01				TCRBJ02-05*01	TCRBJ02	TCRBJ02-05	01				5	0	4	3	1	3	42	54	55	-1	64	1	In	VDJ
NTGAAGATCCAGCCCTCAGAACCCAGGGACTCAGCTGTGTACTTCTGTGCCAGCGCAAAGCGCACAGATACGCAGTATTTTGGCCCA	CASAKRTDTQYF	1	9.746588693957114E-4	36	TCRBV12-03/12-04*01	TCRBV12	TCRBV12-03/12-04	01				TCRBD02-01	TCRBD02	TCRBD02-01				01,02	TCRBJ02-03*01	TCRBJ02	TCRBJ02-03	01				8	0	6	7	4	1	45	54	58	-1	61	1	In	VDJ
CGCACAGAGCAGGAGGACTCGGCCGTGTATCTCTGTGCCAGCAGCGCCAGACAGGGTTGGGGAACAGATACGCAGTATTTTGGCCCA	CASSARQGWGTDTQYF	1	9.746588693957114E-4	48	TCRBV07-02	TCRBV07	TCRBV07-02				01,02	TCRBD01-01*01	TCRBD01	TCRBD01-01	01				TCRBJ02-03*01	TCRBJ02	TCRBJ02-03	01				5	7	2	3	4	3	33	45	49	56	63	1	In	VDJ
GCCCAAAAGAACCCGACAGCTTTCTATCTCTGTGCCAGTAGTATAGTGGGAACGGAATCGGAGAACACTGAAGCTTTCTTTGGACAA	CASSIVGTESENTEAFF	3	0.0029239766081871343	51	TCRBV19-01*01	TCRBV19	TCRBV19-01	01								TCRBD01,TCRBD02	TCRBD01-01,TCRBD02-01		TCRBJ01-01*01	TCRBJ01	TCRBJ01-01	01				1	11	0	8	1	1	30	46	47	51	62	3	In	VDJ
AAGATCCAGCGCACAGAGCGGGGGGACTCAGCCGTGTATCTCTGTGCCAGCAGCCCCGGGACAGGGCTGATGAGCACCTTCGGTTCG	CASSPGTGLMSTF	1	9.746588693957114E-4	39	TCRBV07-03*01	TCRBV07	TCRBV07-03	01				TCRBD01-01*01	TCRBD01	TCRBD01-01	01				TCRBJ01-02*01	TCRBJ01	TCRBJ01-02	01				5	8	0	3	3	13	42	54	57	66	74	1	In	VDJ
CAGCGCACAGAGCAGGAGGACTCGGCCGTGTATCTCTGTGCCAGCAGCTCCTATTTAGCGGGGCCCTACGAGCAGTACTTCGGGCCG	CASSSYLAGPYEQYF	1	9.746588693957114E-4	45	TCRBV07-02	TCRBV07	TCRBV07-02				01,02	TCRBD02-01*01	TCRBD02	TCRBD02-01	01				TCRBJ02-07*01	TCRBJ02	TCRBJ02-07	01				4	1	5	3	6	2	36	49	55	63	64	1	In	VDJ
CTGATCCTGGAGTCGCCCAGCCCCAACCAGACCTCTCTGTACTTCTGTGCCAGCAGTTTGAGGGGGCTGCCCCTCCACTTTGGGAAC	CASSLRGLPLHF	1	9.746588693957114E-4	36	TCRBV27-01*01	TCRBV27	TCRBV27-01	01				TCRBD01-01*01	TCRBD01	TCRBD01-01	01				TCRBJ01-06*02	TCRBJ01	TCRBJ01-06	02				3	2	5	0	1	13	45	59	60	67	69	1	In	VDJ
ATCCAGCGCACAGAGCAGGAGGACTCGGCCGTGTATCTCTGTGCCAGCAGCATAGACTCAAGCGGGGGGCCAGAGTTCTTCGGGCCA	CASSIDSSGGPEFF	1	9.746588693957114E-4	42	TCRBV07-02	TCRBV07	TCRBV07-02				01,02	TCRBD02-01*01	TCRBD02	TCRBD02-01	01				TCRBJ02-01*01	TCRBJ02	TCRBJ02-01	01				1	4	6	1	5	14	39	55	60	69	73	1	In	VDJ
CTGTCCCTAGAGTCTGCCATCCCCAACCAGACAGCTCTTTACTTCTGTGCCACCAGTGATCCGGGGGAAAAACTGTTTTTTGGCAGT	CATSDPGEKLFF	1	9.746588693957114E-4	36	TCRBV24-01*01	TCRBV24	TCRBV24-01	01				TCRBD02-01*01	TCRBD02	TCRBD02-01	01				TCRBJ01-04*01	TCRBJ01	TCRBJ01-04	01				3	0	8	3	1	8	45	60	61	-1	66	1	In	VDJ
GTGACATCGGCCCAAAAGAACCCGACAGCTTTCTATCTCTGTGCCAGTAGTATTCAGACAGGTTCTAATGGCTACACCTTCGGTTCG	CASSIQTGSNGYTF	1	9.746588693957114E-4	42	TCRBV19-01*01	TCRBV19	TCRBV19-01	01				TCRBD01-01*01	TCRBD01	TCRBD01-01	01				TCRBJ01-02*01	TCRBJ01	TCRBJ01-02	01				3	5	2	4	3	6	39	53	56	62	67	1	In	VDJ
GATCCAGCGCACAGAGCGGGGGGACTCAGCCGTGTATCTCTGTGCCAGCAGACCCGACAGCTCCAACGAGGCTACACCTTCGGTTCG		1	9.746588693957114E-4	41	TCRBV07-03*01	TCRBV07	TCRBV07-03	01				TCRBD01-01*01	TCRBD01	TCRBD01-01	01				TCRBJ01-02*01	TCRBJ01	TCRBJ01-02	01				6	9	2	5	4	8	40	51	55	60	69	1	Out	VDJ
ATCCAGCGCACAGAGCAGGGGGACTCGGCCATGTATCTCTGTGCCAGCAGGCGAGGTTCCTCTGGAAACACCATATATTTTGGAGAG	CASRRGSSGNTIYF	1	9.746588693957114E-4	42	TCRBV07-09*01	TCRBV07	TCRBV07-09	01				TCRBD02-01*02	TCRBD02	TCRBD02-01	02				TCRBJ01-03*01	TCRBJ01	TCRBJ01-03	01				6	3	11	1	2	0	39	50	52	56	59	1	In	VDJ
AAGATCCGGTCCACAAAGCTGGAGGACTCAGCCATGTACTTCTGTGCCAGCAGTGTCCGGGGCCAAGAGACCCAGTACTTCGGGCCA	CASSVRGQETQYF	1	9.746588693957114E-4	39	TCRBV02-01	TCRBV02	TCRBV02-01				01,03	TCRBD02-01*01	TCRBD02	TCRBD02-01	01				TCRBJ02-05*01	TCRBJ02	TCRBJ02-05	01				4	0	8	3	2	1	42	55	57	-1	62	1	In	VDJ
AAGAAGCTCCTTCTCAGTGACTCTGGCTTCTATCTCTGTGCCTGGAGTTTGAGCGGGGCCCGCACAGATACGCAGTATTTTGGCCCA	CAWSLSGARTDTQYF	1	9.746588693957114E-4	45	TCRBV30-01*01	TCRBV30	TCRBV30-01	01				TCRBD02-01*01	TCRBD02	TCRBD02-01	01				TCRBJ02-03*01	TCRBJ02	TCRBJ02-03	01				2	3	6	3	3	1	36	48	51	58	61	1	In	VDJ
CCCCTGATCCTGGAGTCGCCCAGCCCCAACCAGACCTCTCTGTACTTCTGTGCCAGCAGATACAGGGCTGAAGCTTTCTTTGGACAA	CASRYRAEAFF	1	9.746588693957114E-4	33	TCRBV27-01*01	TCRBV27	TCRBV27-01	01				TCRBD01-01*01	TCRBD01	TCRBD01-01	01				TCRBJ01-01*01	TCRBJ01	TCRBJ01-01	01				6	0	3	3	2	6	48	59	61	-1	67	1	In	VDJ
GATCCAGCGCACAGAGCAGGGGGACTCGGCCATGTATCTCTGTGCCAGCGGGGACAGGGGGCACGTCAGCCCCAGCATTTTGGTGAT		2	0.001949317738791423	41	TCRBV07-09	TCRBV07	TCRBV07-09				01,05,06	TCRBD01-01*01	TCRBD01	TCRBD01-01	01				TCRBJ01-05*01	TCRBJ01	TCRBJ01-05	01				8	3	0	0	1	6	40	49	50	62	65	2	Out	VDJ
AACCTGAGCTCTCTGGAGCTGGGGGACTCAGCTTTGTATTTCTGTGCCAGCAGCCCGGACAGGAACAATGAGCAGTTCTTCGGGCCA	CASSPDRNNEQFF	2	0.001949317738791423	39	TCRBV09-01*01	TCRBV09	TCRBV09-01	01				TCRBD01-01*01	TCRBD01	TCRBD01-01	01				TCRBJ02-01*01	TCRBJ02	TCRBJ02-01	01				4	1	1	4	2	5	42	54	56	63	64	2	In	VDJ
AAGATCCAGCGCACAGAGCGGGGGGACTCAGCCGTGTATCTCTGTGCCAGCAGCTTAAATCAGAACACTGAAGCTTTCTTTGGACAA	CASSLNQNTEAFF	1	9.746588693957114E-4	39	TCRBV07-03*01	TCRBV07	TCRBV07-03	01				TCRBD01-01*01	TCRBD01	TCRBD01-01	01				TCRBJ01-01*01	TCRBJ01	TCRBJ01-01	01				1	0	4	6	2	1	42	58	60	-1	62	1	In	VDJ
CAGCGCACAGAGCAGGGGGACTCGGCCATGTATCTCTGTGCCAGCAGCTCCAACGGGACAGGGCTTCAGCCCCAGCATTTTGGTGAT	CASSSNGTGLQPQHF	1	9.746588693957114E-4	45	TCRBV07-09*01	TCRBV07	TCRBV07-09	01				TCRBD01-01*01	TCRBD01	TCRBD01-01	01				TCRBJ01-05*01	TCRBJ01	TCRBJ01-05	01				4	2	0	3	5	6	36	49	54	63	65	1	In	VDJ
GAGTCGCCCAGCCCCAACCAGACCTCTCTGTACTTCTGTGCCAGCAGCCAGTCGGGACTAGCGGCTTACGAGCAGTACTTCGGGCCG	CASSQSGLAAYEQYF	1	9.746588693957114E-4	45	TCRBV27-01*01	TCRBV27	TCRBV27-01	01				TCRBD02-01	TCRBD02	TCRBD02-01				01,02	TCRBJ02-07*01	TCRBJ02	TCRBJ02-07	01				6	2	0	5	6	4	36	47	53	64	66	1	In	VDJ
TCCAGCGCACAGAGCAGGAGGACTCGGCCGTGTATCTCTGTGCCAGCAGCCCTTTTGGGACATAATTACGAGCAGTACTTCGGGCCG		1	9.746588693957114E-4	43	TCRBV07-02	TCRBV07	TCRBV07-02				01,02	TCRBD01-01*01	TCRBD01	TCRBD01-01	01				TCRBJ02-07*01	TCRBJ02	TCRBJ02-07	01				5	4	0	6	6	4	38	50	56	62	66	1	Out	VDJ
ATCCAGCCTGCAGAGCTTGAGGACTCGGCCGTGTATCTCTGTGCCAGCAGCCGCAAGACGGGGGCGGAGACCCAGTACTTCGGGCCA	CASSRKTGAETQYF	1	9.746588693957114E-4	42	TCRBV11	TCRBV11				TCRBV11-02,TCRBV11-03						TCRBD01,TCRBD02	TCRBD01-01,TCRBD02-01		TCRBJ02-05*01	TCRBJ02	TCRBJ02-05	01				5	1	6	0	8	5	39	51	59	65	66	1	In	VDJ
GCCCATCCTGAAGACAGCAGCTTCTACATCTGCAGTGCTAGCGAATTGGGAGGACAGCGGGCTAAAAACATTCAGTACTTCGGCGCC	CSASELGGQRAKNIQYF	1	9.746588693957114E-4	51	TCRBV20	TCRBV20				TCRBV20-01,TCRBV20-or09_02						TCRBD01,TCRBD02	TCRBD01-01,TCRBD02-01		TCRBJ02-04*01	TCRBJ02	TCRBJ02-04	01				3	6	1	5	10	4	30	41	51	57	63	1	In	VDJ
CAGCGCACAGAGCAGGAGGACTCGGCCGTGTATCTCTGTGCCAGCAGCTCCACCGGGACGGGTTACAATGAGCAGTTCTTCGGGCCA	CASSSTGTGYNEQFF	1	9.746588693957114E-4	45	TCRBV07-02	TCRBV07	TCRBV07-02				01,02					TCRBD01,TCRBD02	TCRBD01-01,TCRBD02-01		TCRBJ02-01*01	TCRBJ02	TCRBJ02-01	01				4	4	0	7	5	4	36	49	54	59	63	1	In	VDJ
ACTCTGAAGGTGCAGCCTGCAGAACTGGAGGATTCTGGAGTTTATTTCTGTGCCAGCAGCCATACAGATACGCAGTATTTTGGCCCA	CASSHTDTQYF	1	9.746588693957114E-4	33	TCRBV14-01*01	TCRBV14	TCRBV14-01	01											TCRBJ02-03*01	TCRBJ02	TCRBJ02-03	01				3	1	0	0	0	3	48	-1	-1	62	63	1	In	VJ
NTGAAGATCCAGCCCTCAGAACCCAGGGACTCAGCTGTGTATTTTTGTGCTAGTGGTTGGGGTAACGGGGAGCTGTTTTTTGGAGAA	CASGWGNGELFF	1	9.746588693957114E-4	36	TCRBV12-05*01	TCRBV12	TCRBV12-05	01								TCRBD01,TCRBD02	TCRBD01-01,TCRBD02-01		TCRBJ02-02*01	TCRBJ02	TCRBJ02-02	01				4	3	6	2	0	7	45	-1	58	62	65	1	In	VDJ
ACAGTGACCAGTGCCCATCCTGAAGACAGCAGCTTCTACATCTGCAGTGCTAGTTACAGGAGGGGTGAAAAACTGTTTTTTGGCAGT	CSASYRRGEKLFF	1	9.746588693957114E-4	39	TCRBV20-01*04	TCRBV20	TCRBV20-01	04				TCRBD02-01*02	TCRBD02	TCRBD02-01	02				TCRBJ01-04*01	TCRBJ01	TCRBJ01-04	01				2	1	10	0	4	7	42	54	58	64	65	1	In	VDJ
CGGTCCACAAAGCTGGAGGACTCAGCCATGTACTTCTGTGCCAGCAGTGATACTGGACGGGGGTTGGGGGGCTACACCTTCGGTTCG	CASSDTGRGLGGYTF	1	9.746588693957114E-4	45	TCRBV02-01	TCRBV02	TCRBV02-01				01,03	TCRBD02-01*01	TCRBD02	TCRBD02-01	01				TCRBJ01-02*01	TCRBJ01	TCRBJ01-02	01				3	6	8	2	7	8	36	50	57	63	69	1	In	VDJ
CTGACAGTGACCAGTGCCCATCCTGAAGACAGCAGCTTCTACATCTGCAGTGCTAGAGATACTGACATCGAGCAGTACTTCGGGCCG	CSARDTDIEQYF	1	9.746588693957114E-4	36	TCRBV20	TCRBV20				TCRBV20-01,TCRBV20-or09_02		TCRBD01-01*01	TCRBD01	TCRBD01-01	01				TCRBJ02-07*01	TCRBJ02	TCRBJ02-07	01				0	1	2	6	4	6	45	59	63	67	68	1	In	VDJ
AAGAAGCTCCTTCTCAGTGACTCTGGCTTCTATCTCTGTGCCTGGAGTGGGGCTGACTTGAGCTCCTACGAGCAGTACTTCGGGCCG	CAWSGADLSSYEQYF	1	9.746588693957114E-4	45	TCRBV30-01*01	TCRBV30	TCRBV30-01	01								TCRBD01,TCRBD02	TCRBD01-01,TCRBD02-01		TCRBJ02-07*01	TCRBJ02	TCRBJ02-07	01				1	9	8	0	0	0	36	-1	49	53	62	1	In	VDJ
ATCCAGCGCACAGAGCAGGGGGACTCGGCCATGTATCTCTGTGCCAGCAGCTTAGACCCGCTGAATTCACCCCTCCACTTTGGGAAC	CASSLDPLNSPLHF	1	9.746588693957114E-4	42	TCRBV07-09*01	TCRBV07	TCRBV07-09	01								TCRBD01,TCRBD02	TCRBD01-01,TCRBD02-01		TCRBJ01-06*02	TCRBJ01	TCRBJ01-06	02				1	6	3	7	0	7	39	-1	55	57	63	1	In	VDJ
ACATCGGCCCAAAAGAACCCGACAGCTTTCTATCTCTGTGCCAGTAGTATAGCAGGGCAGGGGGCCTACGAGCAGTACTTCGGGCCG	CASSIAGQGAYEQYF	1	9.746588693957114E-4	45	TCRBV19-01*01	TCRBV19	TCRBV19-01	01				TCRBD01-01*01	TCRBD01	TCRBD01-01	01				TCRBJ02-07*01	TCRBJ02	TCRBJ02-07	01				1	0	4	1	5	2	36	52	57	-1	64	1	In	VDJ
CTTGGTGACTCTGCTGTGTATTTCTGTGCCAGCAGCCAAGATAAAGTGGGGGATACTCCCCAAAATTCACCCCTCCACTTTGGGAAC	CASSQDKVGDTPQNSPLHF	1	9.746588693957114E-4	57	TCRBV03-01/03-02*01	TCRBV03	TCRBV03-01/03-02	01								TCRBD01,TCRBD02	TCRBD01-01,TCRBD02-01		TCRBJ01-06*02	TCRBJ01	TCRBJ01-06	02				0	11	6	1	6	7	24	41	47	52	63	1	In	VDJ
ACAGAGCAGGAGGACTCGGCCGTGTATCTCTGTGCCAGCAGTCTAGTCACCGGGACTAGCGGGGTCAATGAGCAGTTCTTCGGGCCA	CASSLVTGTSGVNEQFF	1	9.746588693957114E-4	51	TCRBV07-02	TCRBV07	TCRBV07-02				01,02	TCRBD02-01*01	TCRBD02	TCRBD02-01	01				TCRBJ02-01*01	TCRBJ02	TCRBJ02-01	01				6	1	0	3	10	6	30	41	51	64	65	1	In	VDJ
TCAACTCTGACTGTGAGCAACATGAGCCCTGAAGACAGCAGCATATATCTCTGCAGCGTTCAGCGCAATGAGCAGTTCTTCGGGCCA	CSVQRNEQFF	1	9.746588693957114E-4	30	TCRBV29-01*01	TCRBV29	TCRBV29-01	01				TCRBD02-01	TCRBD02	TCRBD02-01				01,02	TCRBJ02-01*01	TCRBJ02	TCRBJ02-01	01				5	0	6	6	1	6	51	60	61	-1	65	1	In	VDJ
ATCCGGTCCACAAAGCTGGAGGACTCAGCCATGTACTTCTGTGCCAGCCAAGACGATTTTAGCTCCTACGAGCAGTACTTCGGGCCG	CASQDDFSSYEQYF	1	9.746588693957114E-4	42	TCRBV02-01	TCRBV02	TCRBV02-01				01,03					TCRBD01,TCRBD02	TCRBD01-01,TCRBD02-01		TCRBJ02-07*01	TCRBJ02	TCRBJ02-07	01				8	8	2	7	3	0	39	48	51	54	62	1	In	VDJ
TTGGCGTCTGCTGTACCCTCTCAGACATCTGTGTACTTCTGTGCCAGCAGTGACGGACTAGTACCCGGGGAGCTGTTTTTTGGAGAA	CASSDGLVPGELFF	1	9.746588693957114E-4	42	TCRBV06-04*01	TCRBV06	TCRBV06-04	01				TCRBD02-01	TCRBD02	TCRBD02-01				01,02	TCRBJ02-02*01	TCRBJ02	TCRBJ02-02	01				2	3	1	8	0	6	39	-1	54	61	64	1	In	VDJ
AGCCCCAACCAGACCTCTCTGTACTTCTGTGCCAGCGCTCCCGGGACAGGGGGTGGTTTTAGCAATCAGCCCCAGCATTTTGGTGAT	CASAPGTGGGFSNQPQHF	1	9.746588693957114E-4	54	TCRBV27-01*01	TCRBV27	TCRBV27-01	01				TCRBD01-01*01	TCRBD01	TCRBD01-01	01				TCRBJ01-05*01	TCRBJ01	TCRBJ01-05	01				8	6	0	1	6	0	27	36	42	53	59	1	In	VDJ
CAGCCCTCAGAACCCAGGGACTCAGCTGTGTATTTTTGTGCTAGTGGCACCTGACAGGGCAGGTCCTACGAGCAGTACTTCGGGCCG	CASGT*QGRSYEQYF	1	9.746588693957114E-4	45	TCRBV12-05*01	TCRBV12	TCRBV12-05	01				TCRBD01-01*01	TCRBD01	TCRBD01-01	01				TCRBJ02-07*01	TCRBJ02	TCRBJ02-07	01				6	4	2	3	5	1	36	47	52	59	63	1	Stop	VDJ
AACCTGAGCTCTCTGGAGCTGGGGGACTCAGCTTTGTATTTCTGTGCCAGCAGCGTCTCTTGGGCAGATACGCAGTATTTTGGCCCA	CASSVSWADTQYF	1	9.746588693957114E-4	39	TCRBV09-01*01	TCRBV09	TCRBV09-01	01								TCRBD01,TCRBD02	TCRBD01-01,TCRBD02-01		TCRBJ02-03*01	TCRBJ02	TCRBJ02-03	01				2	0	0	9	5	4	42	56	61	-1	64	1	In	VDJ
GAGCTTGAGGACTCGGCCGTGTATCTCTGTGCCAGCAGCTCCCATATCGGGGCCTACGACTTCACAGATACGCAGTATTTTGGCCCA	CASSSHIGAYDFTDTQYF	1	9.746588693957114E-4	54	TCRBV11-02	TCRBV11	TCRBV11-02				01,03					TCRBD01,TCRBD02	TCRBD01-01,TCRBD02-01		TCRBJ02-03*01	TCRBJ02	TCRBJ02-03	01				4	9	7	0	8	2	27	40	48	53	62	1	In	VDJ
TGAAGATCCAGCGCACAGAGCGGGGGGACTCAGCCGTGTATCTCTGTGCCAGCAGCCCCCCTTTAACAGCCCCAGCATTTTGGTGAT		1	9.746588693957114E-4	37	TCRBV07-03*01	TCRBV07	TCRBV07-03	01				TCRBD02-01	TCRBD02	TCRBD02-01				01,02	TCRBJ01-05*01	TCRBJ01	TCRBJ01-05	01				5	4	4	10	4	7	44	56	60	62	66	1	Out	VDJ
AATTCCCTGGAGCTTGGTGACTCTGCTGTGTATTTCTGTGCCAGCAGCCGACAGGCATCGAGGGCCTATGGCTACACCTTCGGTTCG	CASSRQASRAYGYTF	1	9.746588693957114E-4	45	TCRBV03-01/03-02*01	TCRBV03	TCRBV03-01/03-02	01				TCRBD01-01*01	TCRBD01	TCRBD01-01	01				TCRBJ01-02*01	TCRBJ01	TCRBJ01-02	01				4	10	2	4	0	4	36	-1	49	55	65	1	In	VDJ
GAGTCTGCCATCCCCAACCAGACAGCTCTTTACTTCTGTGCCACCAGTGATACCCGGGACAGGACCTACGAGCAGTACTTCGGGCCG	CATSDTRDRTYEQYF	1	9.746588693957114E-4	45	TCRBV24-01*01	TCRBV24	TCRBV24-01	01				TCRBD01-01*01	TCRBD01	TCRBD01-01	01				TCRBJ02-07*01	TCRBJ02	TCRBJ02-07	01				3	1	0	4	4	2	36	51	55	63	64	1	In	VDJ
TCCCTGGAGCTTGGTGACTCTGCTGTGTATTTCTGTGCCAGCAGCCAAGTCGTGCGGGGGGGCCGAAAGACCCAGTACTTCGGGCCA	CASSQVVRGGRKTQYF	1	9.746588693957114E-4	48	TCRBV03-01/03-02*01	TCRBV03	TCRBV03-01/03-02	01				TCRBD02-01*01	TCRBD02	TCRBD02-01	01				TCRBJ02-05*01	TCRBJ02	TCRBJ02-05	01				1	5	7	0	4	6	33	49	53	62	67	1	In	VDJ
TCCAGCGCACAGAGCGGGGGGACTCAGCCGTGTATCTCTGTGCCAGCAGCTTAAAGGGGACGGAATGAAAAACTGTTTTTTGGCAGT		1	9.746588693957114E-4	43	TCRBV07-03*01	TCRBV07	TCRBV07-03	01								TCRBD01,TCRBD02	TCRBD01-01,TCRBD02-01		TCRBJ01-04*01	TCRBJ01	TCRBJ01-04	01				1	2	0	7	2	5	38	54	56	61	63	1	Out	VDJ
AGCTGGAGGACTCAGCCATGTACTTCTGTGCCAGCAGTGGCTGCCGTTACCGATACAAGTCGGGCCAACGTCCTGACTTTCGGGGCC		1	9.746588693957114E-4	55	TCRBV02-01	TCRBV02	TCRBV02-01				01,03	TCRBD01-01*01	TCRBD01	TCRBD01-01	01				TCRBJ02-06*01	TCRBJ02	TCRBJ02-06	01				4	4	3	6	15	5	26	39	54	57	61	1	Out	VDJ
ATCCAGCAGGTAGTGCGAGGAGATTCGGCAGCTTATTTCTGTGCCAGCTCACCATCGGCAGGCCCCGGGGAGCTGTTTTTTGGAGAA	CASSPSAGPGELFF	1	9.746588693957114E-4	42	TCRBV18-01*01	TCRBV18	TCRBV18-01	01				TCRBD01-01*01	TCRBD01	TCRBD01-01	01				TCRBJ02-02*01	TCRBJ02	TCRBJ02-02	01				2	2	4	4	4	6	39	54	58	62	64	1	In	VDJ
NNNNNNNTGTCGGCTGCTCCCTCCCAGACATCTGTGTACTTCTGTGCCAGCAGTTACTCGACCGGGGAAAAACTGTTTTTTGGCAGT	CASSYSTGEKLFF	1	9.746588693957114E-4	39	TCRBV06-05*01	TCRBV06	TCRBV06-05	01				TCRBD02-01	TCRBD02	TCRBD02-01				01,02	TCRBJ01-04*01	TCRBJ01	TCRBJ01-04	01				0	0	8	4	3	8	42	59	62	-1	66	1	In	VDJ
ATCCAGCAGGTAGTGCGAGGAGATTCGGCAGCTTATTTCTGTGCCAGCTCACCAATGGGCGGCGGTCAGCCCCAGCATTTTGGTGAT	CASSPMGGGQPQHF	1	9.746588693957114E-4	42	TCRBV18-01*01	TCRBV18	TCRBV18-01	01								TCRBD01,TCRBD02	TCRBD01-01,TCRBD02-01		TCRBJ01-05*01	TCRBJ01	TCRBJ01-05	01				2	5	8	0	2	6	39	54	56	60	65	1	In	VDJ
TCAGTCTGGAGTCAGCTGCTCCCTCCCAGACATCTGTGTACTTCTGTGCCAGCAGTGAATGGCAGTTATGGCTACACCTTCGGTTCG		1	9.746588693957114E-4	37	TCRBV06-01*01	TCRBV06	TCRBV06-01	01				TCRBD01-01*01	TCRBD01	TCRBD01-01	01				TCRBJ01-02*01	TCRBJ01	TCRBJ01-02	01				2	1	4	5	3	5	44	59	62	65	66	1	Out	VDJ
CAGCCTGCAGAGCTTGAGGACTCGGCCGTGTATCTCTGTGCCAGCAGACTTTCAGACAGGATTTACAATGAGCAGTTCTTCGGGCCA	CASRLSDRIYNEQFF	1	9.746588693957114E-4	45	TCRBV11	TCRBV11				TCRBV11-02,TCRBV11-03		TCRBD01-01*01	TCRBD01	TCRBD01-01	01				TCRBJ02-01*01	TCRBJ02	TCRBJ02-01	01				6	3	2	4	7	4	36	47	54	60	63	1	In	VDJ
TGCAGAGCTTGGGGACTCGGTCGTGTATCTCTGTGCCAGCAGCTTTCAGCGGGGGTTAGCTCCTACAATGAGCAGTTCTTCGGGCCA		1	9.746588693957114E-4	50	TCRBV11-03*01	TCRBV11	TCRBV11-03	01				TCRBD02-01*01	TCRBD02	TCRBD02-01	01				TCRBJ02-01*01	TCRBJ02	TCRBJ02-01	01				3	4	6	2	2	0	31	45	47	55	59	1	Out	VDJ
AGGATCCAGCAGGTAGTGCGAGGAGATTCGGCAGCTTATTTCTGTGCCAGCTCCGGGGACCGAGGCGGGAAGCTGTTTTTTGGAGAA	CASSGDRGGKLFF	1	9.746588693957114E-4	39	TCRBV18-01*01	TCRBV18	TCRBV18-01	01				TCRBD02-01*02	TCRBD02	TCRBD02-01	02				TCRBJ02-02*01	TCRBJ02	TCRBJ02-02	01				6	0	7	3	11	12	42	53	64	-1	70	1	In	VDJ
ACAGTGACCAGTGCCCATCCTGAAGACAGCAGCTTCTACATCTGCAGTGCTAGAGCACAGCACAATCAGCCCCAGCATTTTGGTGAT	CSARAQHNQPQHF	1	9.746588693957114E-4	39	TCRBV20	TCRBV20				TCRBV20-01,TCRBV20-or09_02		TCRBD01-01*01	TCRBD01	TCRBD01-01	01				TCRBJ01-05*01	TCRBJ01	TCRBJ01-05	01				1	2	3	5	1	3	42	55	56	60	62	1	In	VDJ
CAGCCAGAAGACTCAGCCCTGTATCTCTGCGCCAGCAGCCCTTCCGGGACTAGCGGGGGGCGGGGGGAGACCCAGTACTTCGGGCCA	CASSPSGTSGGRGETQYF	1	9.746588693957114E-4	54	TCRBV04-01*01	TCRBV04	TCRBV04-01	01				TCRBD02-01*01	TCRBD02	TCRBD02-01	01				TCRBJ02-05*01	TCRBJ02	TCRBJ02-05	01				4	6	0	1	5	5	27	40	45	60	66	1	In	VDJ
CACCTACACGCCCTGCAGCCAGAAGACTCAGCCCTGTATCTCTGCGCCAGCAGCCAAGCGACCTTCCCGGCGGCTTTCTTTGGACAA	CASSQATFPAAFF	2	0.001949317738791423	39	TCRBV04-01*01	TCRBV04	TCRBV04-01	01								TCRBD01,TCRBD02	TCRBD01-01,TCRBD02-01		TCRBJ01-01*01	TCRBJ01	TCRBJ01-01	01				1	10	2	7	1	11	42	58	59	62	72	2	In	VDJ
CTGGAGTCGCCCAGCCCCAACCAGACCTCTCTGTACTTCTGTGCCAGCACACGGACAGACCCCTACAATGAGCAGTTCTTCGGGCCA	CASTRTDPYNEQFF	1	9.746588693957114E-4	42	TCRBV27-01*01	TCRBV27	TCRBV27-01	01				TCRBD01-01*01	TCRBD01	TCRBD01-01	01				TCRBJ02-01*01	TCRBJ02	TCRBJ02-01	01				7	3	1	5	3	2	39	49	52	58	61	1	In	VDJ
TCGGCTGCTCCCTCCCAGACATCTGTGTACTTCTGTGCCAGCATTCCGGGCCCCCCAGGGAGCAATCAGCCCCAGCATTTTGGTGAT	CASIPGPPGSNQPQHF	1	9.746588693957114E-4	48	TCRBV06	TCRBV06				TCRBV06-01,TCRBV06-05		TCRBD01-01*01	TCRBD01	TCRBD01-01	01				TCRBJ01-05*01	TCRBJ01	TCRBJ01-05	01				7	0	4	3	12	1	33	43	55	-1	60	1	In	VDJ
CGCTCACCAGGCCTGGGGGACGCAGCCATGTACCTGTGTGCCACCAGCAGGTTCGGGGGAAGCAATCAGCCCCAGCATTTTGGTGAT	CATSRFGGSNQPQHF	1	9.746588693957114E-4	45	TCRBV15-01*02	TCRBV15	TCRBV15-01	02				TCRBD02-01*01	TCRBD02	TCRBD02-01	01				TCRBJ01-05*01	TCRBJ01	TCRBJ01-05	01				3	1	8	2	3	1	36	50	53	59	60	1	In	VDJ
NNNNTGTCGGCTGCTCCCTCCCAAACATCTGTGTACTTCTGTGCCAGCAGTTACTGGAGGGATGCGGACGAGCAGTACTTCGGGCCG	CASSYWRDADEQYF	1	9.746588693957114E-4	42	TCRBV06-02/06-03*01	TCRBV06	TCRBV06-02/06-03	01				TCRBD02-01*02	TCRBD02	TCRBD02-01	02				TCRBJ02-07*01	TCRBJ02	TCRBJ02-07	01				1	6	10	0	0	5	39	-1	55	61	67	1	In	VDJ
GGCCTGGGGGACGCAGCCATGTACCTGTGTGTCACCAGCAGAGATCGGAGGGTAGCGGGGAGTCAAGAGACCCAGTACTTCGGGCCA	CVTSRDRRVAGSQETQYF	1	9.746588693957114E-4	54	TCRBV15-01*02	TCRBV15	TCRBV15-01	02				TCRBD02-01*01	TCRBD02	TCRBD02-01	01				TCRBJ02-05*01	TCRBJ02	TCRBJ02-05	01				0	3	5	3	8	2	27	44	52	60	63	1	In	VDJ
ATCCAGCCCTCAGAACCCAGGGACTCAGCTGTGTACTTCTGTGCCAGCAGTACCGGGACAGCGACAGATACGCAGTATTTTGGCCCA	CASSTGTATDTQYF	1	9.746588693957114E-4	42	TCRBV12	TCRBV12				TCRBV12-03/12-04,TCRBV12-04		TCRBD01-01*01	TCRBD01	TCRBD01-01	01				TCRBJ02-03*01	TCRBJ02	TCRBJ02-03	01				5	2	0	5	3	3	39	51	54	61	63	1	In	VDJ
ATCCAGCAGGTAGTGCGAGGAGATTCGGCAGCTTATTTCTGTGCCACCAGGCTGGGGCAGGGCAATCAGCCCCAGCATTTTGGTGAT	CATRLGQGNQPQHF	1	9.746588693957114E-4	42	TCRBV18-01*01	TCRBV18	TCRBV18-01	01				TCRBD01-01*01	TCRBD01	TCRBD01-01	01				TCRBJ01-05*01	TCRBJ01	TCRBJ01-05	01				10	3	7	0	7	2	39	46	53	58	61	1	In	VDJ
TGGAGCTTGGTGACTCTGCTGTGTATTTCTGTGCCAGCAGCAGTTAGCATCCCATTTGCAAAGAAAAACATTCAGTACTTCGGCGCC		1	9.746588693957114E-4	52	TCRBV03-01/03-02*01	TCRBV03	TCRBV03-01/03-02	01				TCRBD02-01	TCRBD02	TCRBD02-01				01,02	TCRBJ02-04*01	TCRBJ02	TCRBJ02-04	01				5	15	5	7	3	4	29	41	44	48	63	1	Out	VDJ
GCACAGAGCAGGGGGACTCGGCCATGTATCTCTGTGCCAGCAGCTTGGGGAGGGCTTTCGCATAATTCACCCCTCCACTTTGGGAAC		2	0.001949317738791423	49	TCRBV07-09*01	TCRBV07	TCRBV07-09	01				TCRBD02-01*02	TCRBD02	TCRBD02-01	02				TCRBJ01-06*02	TCRBJ01	TCRBJ01-06	02				3	7	9	0	1	5	32	46	47	54	61	2	Out	VDJ
CTCTGGAGCTGGGGGACTCAGCTTTGTATTTCTGTGCCAGCAGCGTAGTTAGGACTAGCGGGGCACAATGAGCAGTTCTTCGGGCCA		1	9.746588693957114E-4	49	TCRBV09-01*01	TCRBV09	TCRBV09-01	01				TCRBD02-01*01	TCRBD02	TCRBD02-01	01				TCRBJ02-01*01	TCRBJ02	TCRBJ02-01	01				0	1	1	3	3	5	32	48	51	63	64	1	Out	VDJ
NTGTCGGCTGCTCCCTCCCAAACATCTGTGTACTTCTGTGCCAGCAACACCGGACAGGCTAGACAAGAGACCCAGTACTTCGGGCCA	CASNTGQARQETQYF	1	9.746588693957114E-4	45	TCRBV06	TCRBV06				TCRBV06-02/06-03,TCRBV06-02		TCRBD01-01*01	TCRBD01	TCRBD01-01	01				TCRBJ02-05*01	TCRBJ02	TCRBJ02-05	01				7	5	1	4	5	2	36	46	51	58	63	1	In	VDJ
GTGACCAGTGCCCATCCTGAAGACAGCAGCTTCTACATCTGCAGTGCTAGTTTGCGGGGGGGAGCAGATACGCAGTATTTTGGCCCA	CSASLRGGADTQYF	1	9.746588693957114E-4	42	TCRBV20-01*04	TCRBV20	TCRBV20-01	04				TCRBD02-01*01	TCRBD02	TCRBD02-01	01				TCRBJ02-03*01	TCRBJ02	TCRBJ02-03	01				2	2	7	0	2	4	39	51	53	62	64	1	In	VDJ
GAGTCCGCTACCCGCTCCCAGACATCTGTGTATTTCTGCGCCAGCAGTGACCTGAGAGGGGCGAACACTGAAGCTTTCTTTGGACAA	CASSDLRGANTEAFF	1	9.746588693957114E-4	45	TCRBV10-02*01	TCRBV10	TCRBV10-02	01								TCRBD01,TCRBD02	TCRBD01-01,TCRBD02-01		TCRBJ01-01*01	TCRBJ01	TCRBJ01-01	01				3	1	5	2	6	1	36	50	56	61	62	1	In	VDJ
NNNNNNNTGTCGGCTGCTCCCTCCCAGACATCTGTGTACTTCTGTGCCAGCAGCCCTACGGGGGGAAACACCATATATTTTGGAGAG	CASSPTGGNTIYF	1	9.746588693957114E-4	39	TCRBV06	TCRBV06				TCRBV06-02,TCRBV06-05		TCRBD02-01*01	TCRBD02	TCRBD02-01	01				TCRBJ01-03*01	TCRBJ01	TCRBJ01-03	01				0	0	8	3	1	4	42	57	58	-1	63	1	In	VDJ
CTGAGTTCTAAGAAGCTCCTTCTCAGTGACTCTGGCTTCTATCTCTGTGCCTGGGGAAAGGCCAAAAACATTCAGTACTTCGGCGCC	CAWGKAKNIQYF	1	9.746588693957114E-4	36	TCRBV30-01*05	TCRBV30	TCRBV30-01	05								TCRBD01,TCRBD02	TCRBD01-01,TCRBD02-01		TCRBJ02-04*01	TCRBJ02	TCRBJ02-04	01				2	0	5	5	1	1	45	57	58	-1	60	1	In	VDJ
CTGTACCCTCTCAGACATCTGTGTACTTCTGTGCCAGCATTTACTAGCGGGGGGCCATTACAAAACAATGAGCAGTTCTTCGGGCCA		2	0.001949317738791423	52	TCRBV06-04*01	TCRBV06	TCRBV06-04	01				TCRBD02-01*01	TCRBD02	TCRBD02-01	01				TCRBJ02-01*01	TCRBJ02	TCRBJ02-01	01				7	10	3	1	3	5	29	39	42	54	64	2	Out	VDJ
CTGAAGATCCAGCGCACAGAGCAGGGGGACTCGGCCATGTATCTCTGTGCCAGCAGCTTAGGCGGCGAGACCCAGTACTTCGGGCCA	CASSLGGETQYF	1	9.746588693957114E-4	36	TCRBV07-09*01	TCRBV07	TCRBV07-09	01				TCRBD02-01	TCRBD02	TCRBD02-01				01,02	TCRBJ02-05*01	TCRBJ02	TCRBJ02-05	01				1	1	7	5	0	5	45	-1	61	65	66	1	In	VDJ
GAGCTTGAGGACTCGGCCGTGTATCTCTGTGCCAGCAGCTCCCATAGCGGGGCCTACGACTTCACAGATACGCAGTATTTTGGCCCA	CASSSHSGAYDFTDTQYF	1	9.746588693957114E-4	54	TCRBV11-02	TCRBV11	TCRBV11-02				01,03	TCRBD02-01*01	TCRBD02	TCRBD02-01	01				TCRBJ02-03*01	TCRBJ02	TCRBJ02-03	01				4	10	5	3	4	2	27	40	44	52	62	1	In	VDJ
CAGCGCACAGAGCAGGGGGACTCGGCCATGTATCTCTGTGCCAGCAGCTTCACTAGAGAAAGCACAGATACGCAGTATTTTGGCCCA	CASSFTRESTDTQYF	1	9.746588693957114E-4	45	TCRBV07-09*01	TCRBV07	TCRBV07-09	01				TCRBD02-01	TCRBD02	TCRBD02-01				01,02	TCRBJ02-03*01	TCRBJ02	TCRBJ02-03	01				3	4	3	8	1	0	36	50	51	56	60	1	In	VDJ
ACTGTGAGCAACATGAGCCCTGAAGACAGCAGCATATATCTCTGCAGCGTTGAAGTAGGGGGCGGTGAAAAACTGTTTTTTGGCAGT	CSVEVGGGEKLFF	1	9.746588693957114E-4	39	TCRBV29-01	TCRBV29	TCRBV29-01				01,02	TCRBD01-01*01	TCRBD01	TCRBD01-01	01				TCRBJ01-04*01	TCRBJ01	TCRBJ01-04	01				1	2	5	0	1	7	42	55	56	63	65	1	In	VDJ
NNNNNNCTCTCACTGTGACATCGGCCCAAAAGAACCCGACAGCTTTCTATCTCTGTCAGGAGCAATCAGCCCCAGCATTTTGGTGAT		1	9.746588693957114E-4	28	TCRBV19-01*01	TCRBV19	TCRBV19-01	01				TCRBD01-01*01	TCRBD01	TCRBD01-01	01				TCRBJ01-05*01	TCRBJ01	TCRBJ01-05	01				14	0	4	4	0	1	53	-1	56	-1	60	1	Out	VDJ
TGGAGCTTGGTGACTCTGCTGTGTATTTCTGTGCCAGCAGCTGACGAGATCCCATTTCCTTCCGACAATGAGCAGTTCTTCGGGCCA		1	9.746588693957114E-4	52	TCRBV03-01/03-02*01	TCRBV03	TCRBV03-01/03-02	01								TCRBD01,TCRBD02	TCRBD01-01,TCRBD02-01		TCRBJ02-01*01	TCRBJ02	TCRBJ02-01	01				5	19	2	7	1	5	29	41	42	45	64	1	Out	VDJ
TGGTGACTCTGCTGTGTATTTCTGTGCCAGCAGCCAAGACGGTCCGCTGTACAGGGGGGGTACCAAGAGACCCAGTACTTCGGGCCA		1	9.746588693957114E-4	59	TCRBV03-01/03-02*01	TCRBV03	TCRBV03-01/03-02	01				TCRBD01-01*01	TCRBD01	TCRBD01-01	01				TCRBJ02-05*01	TCRBJ02	TCRBJ02-05	01				0	3	3	1	11	0	22	39	50	58	61	1	Out	VDJ
TCGGCTGCTCCCTCCCAGACATCTGTGTACTTCTGTGCCAGCAGTTACGCCGCGGCCCCCTTCACAGATACGCAGTATTTTGGCCCA	CASSYAAAPFTDTQYF	1	9.746588693957114E-4	48	TCRBV06-05*01	TCRBV06	TCRBV06-05	01				TCRBD02-01	TCRBD02	TCRBD02-01				01,02	TCRBJ02-03*01	TCRBJ02	TCRBJ02-03	01				2	7	7	5	3	2	33	48	51	55	62	1	In	VDJ
NNNNNNNNNNTGTCGGCTGCTCCCTCCCAGACATCTGTGTACTTCTGTGCCAGTGGACAATTGAACACTGAAGCTTTCTTTGGACAA	CASGQLNTEAFF	1	9.746588693957114E-4	36	TCRBV06-05*01	TCRBV06	TCRBV06-05	01				TCRBD01-01*01	TCRBD01	TCRBD01-01	01				TCRBJ01-01*01	TCRBJ01	TCRBJ01-01	01				9	2	1	6	1	0	45	53	54	59	61	1	In	VDJ
CGAGGAGATTCGGCAGCTTATTTCTGTGCCAGCTCACCACCGCGGTTCGGCTCTCGGACGAGGAACACTGAAGCTTTCTTTGGACAA	CASSPPRFGSRTRNTEAFF	1	9.746588693957114E-4	57	TCRBV18-01*01	TCRBV18	TCRBV18-01	01								TCRBD01,TCRBD02	TCRBD01-01,TCRBD02-01		TCRBJ01-01*01	TCRBJ01	TCRBJ01-01	01				0	3	1	7	14	1	24	41	55	59	62	1	In	VDJ
CCGCTACCAGCTCCCAGACATCTGTGTACTTCTGTGCCATCAGTGAGGAGGAAGCGGGGGGCCACAGATACGCAGTATTTTGGCCCA		1	9.746588693957114E-4	49	TCRBV10-03*01	TCRBV10	TCRBV10-03	01				TCRBD02-01*01	TCRBD02	TCRBD02-01	01				TCRBJ02-03*01	TCRBJ02	TCRBJ02-03	01				2	1	6	1	5	2	32	47	52	61	62	1	Out	VDJ
CTAAACCTGAGCTCTCTGGAGCTGGGGGACTCAGCTTTGTATTTCTGTGCCAGCAGCCCGACGGGCGGGGAGCTGTTTTTTGGAGAA	CASSPTGGELFF	1	9.746588693957114E-4	36	TCRBV09-01*01	TCRBV09	TCRBV09-01	01				TCRBD02-01	TCRBD02	TCRBD02-01				01,02	TCRBJ02-02*01	TCRBJ02	TCRBJ02-02	01				4	0	8	4	4	7	45	57	61	-1	65	1	In	VDJ
TCGGCTGCTCCCTCCCAGACATCTGTGTACTTCTGTGCCAGTAAACCCTCGCCGGGACAGGTTTACGACGAGCAGTACTTCGGGCCG	CASKPSPGQVYDEQYF	1	9.746588693957114E-4	48	TCRBV06	TCRBV06				TCRBV06-01,TCRBV06-05		TCRBD01-01*01	TCRBD01	TCRBD01-01	01				TCRBJ02-07*01	TCRBJ02	TCRBJ02-07	01				9	6	0	4	12	5	33	41	53	61	67	1	In	VDJ
CGCTCACCAGGCCTGGGGGACGCAGCCATGTACCTGTGTGCCACCAGCTCTCGGACTAACCCCAATTCACCCCTCCACTTTGGGAAC	CATSSRTNPNSPLHF	1	9.746588693957114E-4	45	TCRBV15-01*02	TCRBV15	TCRBV15-01	02				TCRBD02-01	TCRBD02	TCRBD02-01				01,02	TCRBJ01-06*02	TCRBJ01	TCRBJ01-06	02				5	5	1	9	4	7	36	48	52	58	63	1	In	VDJ
GTGACATCGGCCCAAAAGAACCCGACAGCTTTCTATCTCTGTGCCAGTAGTATTCTAGGACGGCAAGAGACCCAGTACTTCGGGCCA	CASSILGRQETQYF	1	9.746588693957114E-4	42	TCRBV19-01*01	TCRBV19	TCRBV19-01	01								TCRBD01,TCRBD02	TCRBD01-01,TCRBD02-01		TCRBJ02-05*01	TCRBJ02	TCRBJ02-05	01				3	2	1	7	4	2	39	53	57	61	63	1	In	VDJ
NNNNTGTCGGCTGCTCCCTCCCAAACATCTGTGTACTTCTGTGCCAGCATAAAGGGGCTCCGTACCGGGGAGCTGTTTTTTGGAGAA	CASIKGLRTGELFF	1	9.746588693957114E-4	42	TCRBV06	TCRBV06				TCRBV06-02/06-03,TCRBV06-02		TCRBD01-01*01	TCRBD01	TCRBD01-01	01				TCRBJ02-02*01	TCRBJ02	TCRBJ02-02	01				7	6	5	2	3	5	39	49	52	57	63	1	In	VDJ
AAGGTGCAGCCTGCAGAACTGGAGGATTCTGGAGTTTATTTCTGTGCCAGCAGGGACTGGCTCACCGGGGAGCTGTTTTTTGGAGAA	CASRDWLTGELFF	1	9.746588693957114E-4	39	TCRBV14-01*01	TCRBV14	TCRBV14-01	01				TCRBD02-01	TCRBD02	TCRBD02-01				01,02	TCRBJ02-02*01	TCRBJ02	TCRBJ02-02	01				6	4	1	10	0	4	42	-1	53	58	62	1	In	VDJ
AAGATCCGGTCCACAAAGCTGGAGGACTCAGCCATGTACTTCTGTGCCACCAGGGGTTGGGGGAACACTGAAGCTTTCTTTGGACAA	CATRGWGNTEAFF	1	9.746588693957114E-4	39	TCRBV02-01	TCRBV02	TCRBV02-01				01,03					TCRBD01,TCRBD02	TCRBD01-01,TCRBD02-01		TCRBJ01-01*01	TCRBJ01	TCRBJ01-01	01				6	0	6	2	5	1	42	53	58	-1	62	1	In	VDJ
CTGACTGTGAGCAACATGAGCCCTGAAGACAGCAGCATATATCTCTGCAGCGTCGCGAGGGACAGCACGGAAGCTTTCTTTGGACAA	CSVARDSTEAFF	1	9.746588693957114E-4	36	TCRBV29-01	TCRBV29	TCRBV29-01				01,02	TCRBD01-01*01	TCRBD01	TCRBD01-01	01				TCRBJ01-01*01	TCRBJ01	TCRBJ01-01	01				6	4	0	5	5	8	45	53	58	65	69	1	In	VDJ
CCCAGCCCCAACCAGACCTCTCTGTACTTCTGTGCCAGCAGTTCAATGGGCAGCAGCAAACGATCCTATGGCTACACCTTCGGTTCG	CASSSMGSSKRSYGYTF	1	9.746588693957114E-4	51	TCRBV27-01*01	TCRBV27	TCRBV27-01	01				TCRBD01-01*01	TCRBD01	TCRBD01-01	01				TCRBJ01-02*01	TCRBJ01	TCRBJ01-02	01				4	14	8	0	4	4	30	43	47	51	65	1	In	VDJ
NNNNTGTCGGCTGCTCCCTCCCAGACATCTGTGTACTTCTGTGCCAGCAGTGGACAGGGTAGAACCCCCCTACGGTACTTCGGGCCG	CASSGQGRTPLRYF	1	9.746588693957114E-4	42	TCRBV06	TCRBV06				TCRBV06-01,TCRBV06-05		TCRBD01-01*01	TCRBD01	TCRBD01-01	01				TCRBJ02-07*01	TCRBJ02	TCRBJ02-07	01				4	15	2	3	0	12	39	-1	52	59	74	1	In	VDJ
GAGTCGCCCAGCCCCAACCAGACCTCTCTGTACTTCTGTGCCAGCAGATCGGGACTAGCGGGGCTTTACGAGCAGTACTTCGGGCCG	CASRSGLAGLYEQYF	1	9.746588693957114E-4	45	TCRBV27-01*01	TCRBV27	TCRBV27-01	01				TCRBD02-01*01	TCRBD02	TCRBD02-01	01				TCRBJ02-07*01	TCRBJ02	TCRBJ02-07	01				6	3	0	3	3	4	36	47	50	63	66	1	In	VDJ
NTGTCGGCTGCTCCCTCCCAAACATCTGTGTACTTCTGTGCCAGCAGTCTTGCTGGGACAGGGGTGGACGAGCAGTACTTCGGGCCG	CASSLAGTGVDEQYF	1	9.746588693957114E-4	45	TCRBV06-02/06-03*01	TCRBV06	TCRBV06-02/06-03	01				TCRBD01-01*01	TCRBD01	TCRBD01-01	01				TCRBJ02-07*01	TCRBJ02	TCRBJ02-07	01				5	3	0	2	6	5	36	48	54	64	67	1	In	VDJ
TCGGCTGCTCCCTCCCAAACATCTGTGTACTTCTGTGCCAGCAGTTACTCGTGGGGGAGCGTGAAAAACATTCAGTACTTCGGCGCC	CASSYSWGSVKNIQYF	1	9.746588693957114E-4	48	TCRBV06-02/06-03*01	TCRBV06	TCRBV06-02/06-03	01								TCRBD01,TCRBD02	TCRBD01-01,TCRBD02-01		TCRBJ02-04*01	TCRBJ02	TCRBJ02-04	01				0	6	6	1	2	4	33	50	52	57	63	1	In	VDJ
GCCATCCCCAACCAGACAGCTCTTTACTTCTGTGCCACCAGTGACACCCGGGTCGCCAGTACGCCAGAGACCCAGTACTTCGGGCCA	CATSDTRVASTPETQYF	1	9.746588693957114E-4	51	TCRBV24-01*01	TCRBV24	TCRBV24-01	01				TCRBD02-01	TCRBD02	TCRBD02-01				01,02	TCRBJ02-05*01	TCRBJ02	TCRBJ02-05	01				4	13	8	4	4	4	30	44	48	52	65	1	In	VDJ
CTAGAGTCTGCCATCCCCAACCAGACAGCTCTTTACTTCTGTGCCACCAGGGACGGGGGGCCACAAGAGACCCAGTACTTCGGGCCA	CATRDGGPQETQYF	1	9.746588693957114E-4	42	TCRBV24-01*01	TCRBV24	TCRBV24-01	01				TCRBD02-01*01	TCRBD02	TCRBD02-01	01				TCRBJ02-05*01	TCRBJ02	TCRBJ02-05	01				7	3	8	1	3	2	39	50	53	60	63	1	In	VDJ
NNNNNTGTCGGCTGCTCCCTCCCAGACATCTGTGTACTTCTGTGCCACCGTCAAGGGACAGGGGAATGAAAAACTGTTTTTGGCAGT		1	9.746588693957114E-4	41	TCRBV06-05*01	TCRBV06	TCRBV06-05	01				TCRBD01-01*01	TCRBD01	TCRBD01-01	01				TCRBJ01-04*01	TCRBJ01	TCRBJ01-04	01				10	12	0	2	7	18	40	47	54	64	76	1	Out	VDJ
AGCTGCTCCCTCTCAGACTTCTGTTTACTTCTGTGCCAGCAGTTACTCCCCCGACTCCTCGACCTCTACGAGCAGTACTTCGGGCCG		1	9.746588693957114E-4	50	TCRBV06-07*01	TCRBV06	TCRBV06-07	01				TCRBD02-01	TCRBD02	TCRBD02-01				01,02	TCRBJ02-07*01	TCRBJ02	TCRBJ02-07	01				0	9	2	10	4	3	31	48	52	56	65	1	Out	VDJ
CAGTGCCCATCCTGAAGACAGCAGCTTCTACATCTGCAGTGCTGAGAAGGGTCGGACCCCTCGGCCTACGAGCAGTACTTCGGGCCG		1	9.746588693957114E-4	47	TCRBV20	TCRBV20				TCRBV20-01,TCRBV20-or09_02						TCRBD01,TCRBD02	TCRBD01-01,TCRBD02-01		TCRBJ02-07*01	TCRBJ02	TCRBJ02-07	01				5	7	1	7	10	2	34	43	53	57	64	1	Out	VDJ
AATTCCCTGGAGCTTGGTGACTCTGCTGTGTATTTCTGTGCCAGCAGCCAAGTTCACATAAACACCGGGGAGCTGTTTTTTGGAGAA	CASSQVHINTGELFF	1	9.746588693957114E-4	45	TCRBV03-01/03-02*01	TCRBV03	TCRBV03-01/03-02	01				TCRBD01-01*01	TCRBD01	TCRBD01-01	01				TCRBJ02-02*01	TCRBJ02	TCRBJ02-02	01				1	2	3	6	3	2	36	52	55	58	60	1	In	VDJ
ACTGTGACATCGGCCCAAAAGAACCCGACAGCTTTCTATCTCTGTGCCAGTACTCTCGACAGGTACTATGGCTACACCTTCGGTTCG	CASTLDRYYGYTF	1	9.746588693957114E-4	39	TCRBV19-01*01	TCRBV19	TCRBV19-01	01				TCRBD01-01*01	TCRBD01	TCRBD01-01	01				TCRBJ01-02*01	TCRBJ01	TCRBJ01-02	01				7	1	2	4	5	3	42	52	57	63	64	1	In	VDJ
ATCCGGTCCACAAAGCTGGAGGACTCAGCCATGTACTTCTGTGCCAGCAGTAAGGGAGACAGGGTTCAGCCCCAGCATTTTGGTGAT	CASSKGDRVQPQHF	1	9.746588693957114E-4	42	TCRBV02-01	TCRBV02	TCRBV02-01				01,03	TCRBD01-01*01	TCRBD01	TCRBD01-01	01				TCRBJ01-05*01	TCRBJ01	TCRBJ01-05	01				5	1	2	3	6	6	39	51	57	64	65	1	In	VDJ
CCTGAAGACAGCAGCTTCTACATCTGCAGTGCTAGACCTCCCGGCAGGGACAGACCCTACTCTGGAAACACCATATATTTTGGAGAG	CSARPPGRDRPYSGNTIYF	1	9.746588693957114E-4	57	TCRBV20	TCRBV20				TCRBV20-01,TCRBV20-or09_02		TCRBD01-01*01	TCRBD01	TCRBD01-01	01				TCRBJ01-03*01	TCRBJ01	TCRBJ01-03	01				2	6	0	5	10	0	24	36	46	53	59	1	In	VDJ
GTGAGCAACATGAGCCCTGAAGACAGCAGCATATATCTCTGCAGCGCAGGACAGGGGGCGGTGTGGAATGAGCAGTTCTTCGGGCCA	CSAGQGAVWNEQFF	1	9.746588693957114E-4	42	TCRBV29-01*03	TCRBV29	TCRBV29-01	03				TCRBD01-01*01	TCRBD01	TCRBD01-01	01				TCRBJ02-01*01	TCRBJ02	TCRBJ02-01	01				6	7	1	0	1	7	39	47	48	59	66	1	In	VDJ
ACCCTGCAGCCAGAAGACTCGGCCCTGTATCTCTGCGCCAGCAGCCAAGTGGTATTGGGCGAGAATACTGAAGCTTTCTTTGGACAA	CASSQVVLGENTEAFF	1	9.746588693957114E-4	48	TCRBV04-03*01	TCRBV04	TCRBV04-03	01				TCRBD01-01*01	TCRBD01	TCRBD01-01	01				TCRBJ01-01*01	TCRBJ01	TCRBJ01-01	01				1	6	8	0	7	5	33	49	56	60	66	1	In	VDJ
CAGCCCTCAGAACCCAGGGACTCAGCTGTGTACTTCTGTGCCAGCAGTTTTCTAGGGTTCGCTAATGAAAAACTGTTTTTTGGCAGT	CASSFLGFANEKLFF	1	9.746588693957114E-4	45	TCRBV12	TCRBV12				TCRBV12-03/12-04,TCRBV12-04						TCRBD01,TCRBD02	TCRBD01-01,TCRBD02-01		TCRBJ01-04*01	TCRBJ01	TCRBJ01-04	01				3	4	5	3	3	3	36	50	53	57	61	1	In	VDJ
GTGAACGCCTTGTTGCTGGGGGACTCGGCCCTCTATCTCTGTGCCAGCAGCCTGTTAGGGGGGTACAATGAGCAGTTCTTCGGGCCA	CASSLLGGYNEQFF	1	9.746588693957114E-4	42	TCRBV05-06*01	TCRBV05	TCRBV05-06	01								TCRBD01,TCRBD02	TCRBD01-01,TCRBD02-01		TCRBJ02-01*01	TCRBJ02	TCRBJ02-01	01				4	1	5	1	5	4	39	51	56	62	63	1	In	VDJ
TCGGCCCAAAAGAACCCGACAGCTTTCTATCTCTGTGCCAGTAGTATAGAGCCGGCAGGCCTCGGCACTGAAGCTTTCTTTGGACAA	CASSIEPAGLGTEAFF	1	9.746588693957114E-4	48	TCRBV19-01*01	TCRBV19	TCRBV19-01	01				TCRBD01-01*01	TCRBD01	TCRBD01-01	01				TCRBJ01-01*01	TCRBJ01	TCRBJ01-01	01				0	6	4	4	5	4	33	50	55	59	65	1	In	VDJ
TGGGGGACTCGGCCCTCTATCTCTGTGCCAGCAGCTTGTCACGACTGGCAGGGAACGCGGCCGTGGGAGACCCAGTACTTCGGGCCA		1	9.746588693957114E-4	58	TCRBV05-06*01	TCRBV05	TCRBV05-06	01				TCRBD01-01*01	TCRBD01	TCRBD01-01	01				TCRBJ02-05*01	TCRBJ02	TCRBJ02-05	01				1	13	4	3	10	5	23	38	48	53	66	1	Out	VDJ
ACTCTCAAGATCCAGCCTGCAGAGCTTGAGGACTCGGCCGTGTATCTCTGTGCCAGCACCCGAACCGGGGAGCTGTTTTTTGGAGAA	CASTRTGELFF	1	9.746588693957114E-4	33	TCRBV11	TCRBV11				TCRBV11-02,TCRBV11-03						TCRBD01,TCRBD02	TCRBD01-01,TCRBD02-01		TCRBJ02-02*01	TCRBJ02	TCRBJ02-02	01				7	0	2	8	3	5	48	58	61	-1	63	1	In	VDJ
CTGAGCTCTCTGGAGCTGGGGGACTCAGCTTTGTATTTCTGTGCCAGCAGCCCTCGGACAGGGAACGAGGAGCTGTTTTTTGGAGAA	CASSPRTGNEELFF	1	9.746588693957114E-4	42	TCRBV09-01*01	TCRBV09	TCRBV09-01	01				TCRBD01-01*01	TCRBD01	TCRBD01-01	01				TCRBJ02-02*01	TCRBJ02	TCRBJ02-02	01				4	5	1	3	4	10	39	51	55	63	68	1	In	VDJ
CTGATTCTGGAGTCCGCCAGCATCAACCAGACATCTATGTACCTCTGTGCCAGCAGGCTACGGGGGCAGGTAGCTTTCTTTGGACAA	CASRLRGQVAFF	1	9.746588693957114E-4	36	TCRBV28-01*01	TCRBV28	TCRBV28-01	01								TCRBD01,TCRBD02	TCRBD01-01,TCRBD02-01		TCRBJ01-01*01	TCRBJ01	TCRBJ01-01	01				6	4	6	0	5	10	45	56	61	67	71	1	In	VDJ
ACCAGTGCCCATCCTGAAGACAGCAGCTTCTACATCTGCAGTGCTAGAGATCGCACAGGGACCAACACTGAAGCTTTCTTTGGACAA	CSARDRTGTNTEAFF	1	9.746588693957114E-4	45	TCRBV20	TCRBV20				TCRBV20-01,TCRBV20-or09_02		TCRBD01-01*01	TCRBD01	TCRBD01-01	01				TCRBJ01-01*01	TCRBJ01	TCRBJ01-01	01				0	3	3	3	4	2	36	50	54	60	63	1	In	VDJ
CACGCCCTGCAGCCAGAAGACTTAGCCCTGTATCTCTGCGCCAGCAGCCACCTAGCGGGGGGAGGTAATGAGCAGTTCTTCGGGCCA	CASSHLAGGGNEQFF	1	9.746588693957114E-4	45	TCRBV04-01*01	TCRBV04	TCRBV04-01	01				TCRBD02-01*01	TCRBD02	TCRBD02-01	01				TCRBJ02-01*01	TCRBJ02	TCRBJ02-01	01				3	4	4	1	1	7	36	50	51	62	66	1	In	VDJ
GTGAACGCCTTGGAGCTGGACGACTCGGCCCTGTATCTCTGTGCCAGCAGCTTGGCGACTAGGTCTGAGACCCAGTACTTCGGGCCA	CASSLATRSETQYF	1	9.746588693957114E-4	42	TCRBV05-04*01	TCRBV05	TCRBV05-04	01				TCRBD02-01	TCRBD02	TCRBD02-01				01,02	TCRBJ02-05*01	TCRBJ02	TCRBJ02-05	01				0	4	2	8	1	5	39	55	56	62	66	1	In	VDJ
ACCAGTGCCCATCCTGAAGACAGCAGCTTCTACATCTGCAGTGCTAGAGAATGGGGCCAGGTTCAAGAGACCCAGTACTTCGGGCCA	CSAREWGQVQETQYF	1	9.746588693957114E-4	45	TCRBV20	TCRBV20				TCRBV20-01,TCRBV20-or09_02		TCRBD01-01*01	TCRBD01	TCRBD01-01	01				TCRBJ02-05*01	TCRBJ02	TCRBJ02-05	01				0	6	7	0	2	2	36	50	52	57	63	1	In	VDJ
TTCTCCCTGATTCTGGAGTCCGCCAGCACCAACCAGACATCTATGTACCTCTGTGCCAGCAGTGGGTATGGCTACACCTTCGGTTCG	CASSGYGYTF	1	9.746588693957114E-4	30	TCRBV28-01*01	TCRBV28	TCRBV28-01	01								TCRBD01,TCRBD02	TCRBD01-01,TCRBD02-01		TCRBJ01-02*01	TCRBJ01	TCRBJ01-02	01				5	0	0	9	0	5	51	-1	63	-1	66	1	In	VDJ
TTGTTGCTGGGGGACTCGGCCCTCTATCTCTGTGCCAGCAGCAAGGTTGGGCAGGTGAACTTTAATTCACCCCTCCACTTTGGGAAC	CASSKVGQVNFNSPLHF	1	9.746588693957114E-4	51	TCRBV05-06*01	TCRBV05	TCRBV05-06	01				TCRBD01-01*01	TCRBD01	TCRBD01-01	01				TCRBJ01-06*02	TCRBJ01	TCRBJ01-06	02				4	7	4	4	9	6	30	42	51	55	62	1	In	VDJ
CCTGCAGAACTGGAGGATTCTGGAGTTTATTTCTGTGCCAGCAGCCAAGATGAGACTAGCAGACAAGAGACCCAGTACTTCGGGCCA	CASSQDETSRQETQYF	1	9.746588693957114E-4	48	TCRBV14-01*01	TCRBV14	TCRBV14-01	01				TCRBD02-01	TCRBD02	TCRBD02-01				01,02	TCRBJ02-05*01	TCRBJ02	TCRBJ02-05	01				0	3	2	7	3	2	33	50	53	60	63	1	In	VDJ
CTCTGGAGTCCGCTACCAGCTCCCAGACATCTGTGTACTTCTGTGCCATCAGCCGCGACAGGTAGCTATGGCTACACCTTCGGTTCG		1	9.746588693957114E-4	40	TCRBV10-03*01	TCRBV10	TCRBV10-03	01				TCRBD01-01*01	TCRBD01	TCRBD01-01	01				TCRBJ01-02*01	TCRBJ01	TCRBJ01-02	01				6	3	2	4	4	4	41	52	56	62	65	1	Out	VDJ
CAGCCCTCAGAACCCAGGGACTCAGCTGTGTACTTCTGTGCCAGCAGGCAAGACAGGGTCTCCTACAATGAGCAGTTCTTCGGGCCA	CASRQDRVSYNEQFF	1	9.746588693957114E-4	45	TCRBV12	TCRBV12				TCRBV12-03/12-04,TCRBV12-04		TCRBD01-01*01	TCRBD01	TCRBD01-01	01				TCRBJ02-01*01	TCRBJ02	TCRBJ02-01	01				6	1	2	3	4	0	36	47	51	58	59	1	In	VDJ
CTGGAGTCCGCCAGCACCAACCAGACATCTATGTACCTCTGTGCCAGCAGTGAAAGGGAGCCTAACTATGGCTACACCTTCGGTTCG	CASSEREPNYGYTF	1	9.746588693957114E-4	42	TCRBV28-01*01	TCRBV28	TCRBV28-01	01				TCRBD02-01*02	TCRBD02	TCRBD02-01	02				TCRBJ01-02*01	TCRBJ01	TCRBJ01-02	01				5	1	9	2	4	0	39	51	55	60	61	1	In	VDJ
NNNNNNNTGTCGGCTGCTCCCTCCCAGACATCTGTGTACTTCTGTGCCAGCAACGACAGGGCAACCTACGAGCAGTACTTCGGGCCG	CASNDRATYEQYF	1	9.746588693957114E-4	39	TCRBV06-05*01	TCRBV06	TCRBV06-05	01				TCRBD01-01*01	TCRBD01	TCRBD01-01	01				TCRBJ02-07*01	TCRBJ02	TCRBJ02-07	01				7	3	2	3	2	2	42	52	54	61	64	1	In	VDJ
ATTCTGGAGTCGGCTGCTCCCTCCCAGACATCTGTGTACTTCTGTGCCAGCACCGTCCTTGGGAACACTGAAGCTTTCTTTGGACAA	CASTVLGNTEAFF	2	0.001949317738791423	39	TCRBV06-01*01	TCRBV06	TCRBV06-01	01								TCRBD01,TCRBD02	TCRBD01-01,TCRBD02-01		TCRBJ01-01*01	TCRBJ01	TCRBJ01-01	01				7	0	0	10	8	1	42	52	60	-1	62	2	In	VDJ
ATCCTGGAGTCGCCCAGCCCCAACCAGACCTCTCTGTACTTCTGTGCCAGCAGTTTAGGGGTCTCCTACGAGCAGTACTTCGGGCCG	CASSLGVSYEQYF	1	9.746588693957114E-4	39	TCRBV27-01*01	TCRBV27	TCRBV27-01	01								TCRBD01,TCRBD02	TCRBD01-01,TCRBD02-01		TCRBJ02-07*01	TCRBJ02	TCRBJ02-07	01				2	1	6	2	0	0	42	-1	57	61	62	1	In	VDJ
CGCACAGAGCAGGAGGACTCGGCCGTGTATCTCTGTGCCAGCAACCGCGGGACAGGGGGTTATGGAAACACCATATATTTTGGAGAG	CASNRGTGGYGNTIYF	1	9.746588693957114E-4	48	TCRBV07-02	TCRBV07	TCRBV07-02				01,02	TCRBD01-01*01	TCRBD01	TCRBD01-01	01				TCRBJ01-03*01	TCRBJ01	TCRBJ01-03	01				7	3	0	1	5	3	33	43	48	59	62	1	In	VDJ
ATCCAGCGCACAGAGCAGGGGGACTCGGCCATGTATCTCTGTGCCAGCAGAAAAGGGGAATGGAACACTGAAGCTTTCTTTGGACAA	CASRKGEWNTEAFF	1	9.746588693957114E-4	42	TCRBV07-09*01	TCRBV07	TCRBV07-09	01				TCRBD01-01*01	TCRBD01	TCRBD01-01	01				TCRBJ01-01*01	TCRBJ01	TCRBJ01-01	01				6	4	5	2	3	1	39	50	53	58	62	1	In	VDJ
CCAGCGCACAGAGCAGGAGGACTCGGCCGTGTATCTCTGTGCCAGCAGCTTAATTGGCAGGGGGCCGACGAGCAGTACTTCGGGCCG		1	9.746588693957114E-4	44	TCRBV07-02	TCRBV07	TCRBV07-02				01,02	TCRBD01-01*01	TCRBD01	TCRBD01-01	01				TCRBJ02-07*01	TCRBJ02	TCRBJ02-07	01				2	2	4	0	5	5	37	52	57	65	67	1	Out	VDJ
CAGCCCTCAGAACCCAGGGACTCAGCTGTGTACTTCTGTGCCAGCAACTTAGCGGGTTCCGGGGCCAACGTCCTGACTTTCGGGGCC	CASNLAGSGANVLTF	1	9.746588693957114E-4	45	TCRBV12	TCRBV12				TCRBV12-03/12-04,TCRBV12-04						TCRBD01,TCRBD02	TCRBD01-01,TCRBD02-01		TCRBJ02-06*01	TCRBJ02	TCRBJ02-06	01				0	4	0	9	0	4	36	-1	53	56	60	1	In	VDJ
TAAGAAGCTCCTTCTCAGTGACTCTGGCTTCTATCTCTGTGCCTGGAGTTCCCGACAGGGTGCGGCGGGGAGCTGTTTTTTGGAGAA		1	9.746588693957114E-4	44	TCRBV30-01*01	TCRBV30	TCRBV30-01	01				TCRBD01-01*01	TCRBD01	TCRBD01-01	01				TCRBJ02-02*01	TCRBJ02	TCRBJ02-02	01				2	5	2	3	4	7	37	49	53	60	65	1	Out	VDJ
AGCACCTTGGAGCTGGGGGACTCGGCCCTTTATCTTTGCGCCAGCACCGCTTATGGGACAGTAAACAATGAGCAGTTCTTCGGGCCA	CASTAYGTVNNEQFF	1	9.746588693957114E-4	45	TCRBV05-01*01	TCRBV05	TCRBV05-01	01				TCRBD01-01*01	TCRBD01	TCRBD01-01	01				TCRBJ02-01*01	TCRBJ02	TCRBJ02-01	01				6	3	0	5	8	5	36	46	54	61	64	1	In	VDJ
CAGCGCACAGAGCAGCGGGACTCGGCCATGTATCGCTGTGCCAGCAGCTTAGATCCATACCCTAGAAATGAGCAGTTCTTCGGGCCA	CASSLDPYPRNEQFF	1	9.746588693957114E-4	45	TCRBV07-06*01	TCRBV07	TCRBV07-06	01				TCRBD02-01	TCRBD02	TCRBD02-01				01,02	TCRBJ02-01*01	TCRBJ02	TCRBJ02-01	01				1	1	4	8	9	7	36	52	61	65	66	1	In	VDJ
AATCTTCACATCAATTCCCTGGAGCTTGGTGACTCTGCTGTGTATTTCTGTGCCAGCAGCGGGGGCTATGGCTACACCTTCGGTTCG	CASSGGYGYTF	1	9.746588693957114E-4	33	TCRBV03-01/03-02*01	TCRBV03	TCRBV03-01/03-02	01								TCRBD01,TCRBD02	TCRBD01-01,TCRBD02-01		TCRBJ01-02*01	TCRBJ01	TCRBJ01-02	01				5	0	6	1	0	4	48	-1	60	-1	65	1	In	VDJ
AACATGAGCTCCTTGGAGCTGGGGGACTCAGCCCTGTACTTCTGTGCCAGCAGCTTGGGGGGTAACTATGGCTACACCTTCGGTTCG	CASSLGGNYGYTF	1	9.746588693957114E-4	39	TCRBV13-01*01	TCRBV13	TCRBV13-01	01				TCRBD02-01*01	TCRBD02	TCRBD02-01	01				TCRBJ01-02*01	TCRBJ01	TCRBJ01-02	01				3	0	9	1	0	1	42	-1	56	-1	62	1	In	VDJ
CTGGAGTCGCCCAGCCCCAACCAGACCTCTCTGTACTTCTGTGCCAGCAGTTTTGGTGGGCATTACAATGAGCAGTTCTTCGGGCCA	CASSFGGHYNEQFF	1	9.746588693957114E-4	42	TCRBV27-01*01	TCRBV27	TCRBV27-01	01				TCRBD01-01*01	TCRBD01	TCRBD01-01	01				TCRBJ02-01*01	TCRBJ02	TCRBJ02-01	01				3	2	8	0	4	4	39	53	57	61	63	1	In	VDJ
AGCACCTTGGAGCTGGGGGACTCGGCCCTTTATCTTTGCGCCAGCAGCTCCGGACAGGTATCGTGGGAGACCCAGTACTTCGGGCCA	CASSSGQVSWETQYF	1	9.746588693957114E-4	45	TCRBV05-01*01	TCRBV05	TCRBV05-01	01				TCRBD01-01*01	TCRBD01	TCRBD01-01	01				TCRBJ02-05*01	TCRBJ02	TCRBJ02-05	01				3	8	1	4	2	5	36	49	51	58	66	1	In	VDJ
GCCTTGGAGCTGGACGACTCGGCCCTGTATCTCTGTGCCAGCAAAGGGGGTCACGGACAGACAGGGTATGGCTACACCTTCGGTTCG	CASKGGHGQTGYGYTF	1	9.746588693957114E-4	48	TCRBV05-04*01	TCRBV05	TCRBV05-04	01				TCRBD01-01*01	TCRBD01	TCRBD01-01	01				TCRBJ01-02*01	TCRBJ01	TCRBJ01-02	01				6	0	2	3	16	5	33	43	59	-1	66	1	In	VDJ
CAAAAGAACCCGACAGCTTTCTATCTCTGTGCCAGTAGTATGCCCTCCGGGACAGGGAGGACAGCCGGCGGCTACACCTTCGGTTCG	CASSMPSGTGRTAGGYTF	1	9.746588693957114E-4	54	TCRBV19-01*01	TCRBV19	TCRBV19-01	01				TCRBD01-01*01	TCRBD01	TCRBD01-01	01				TCRBJ01-02*01	TCRBJ01	TCRBJ01-02	01				3	12	0	3	7	8	27	41	48	57	69	1	In	VDJ
TTCTGGAGTCCGCCAGCACCAACCAGACATCTATGTACCTCTGTGCCAGCAGCTTCGACAGGGGGCTACGAGCAGTACTTCGGGCCG		1	9.746588693957114E-4	40	TCRBV28-01*01	TCRBV28	TCRBV28-01	01				TCRBD01-01*01	TCRBD01	TCRBD01-01	01				TCRBJ02-07*01	TCRBJ02	TCRBJ02-07	01				6	0	2	1	4	3	41	52	56	-1	65	1	Out	VDJ
AAGATCCAGCCTGCAGAGCTTGAGGACTCGGCCGTGTATCTCTGTGCCAGCAGCTTAGTGTTCAGCTACGAGCAGTACTTCGGGCCG	CASSLVFSYEQYF	1	9.746588693957114E-4	39	TCRBV11	TCRBV11				TCRBV11-02,TCRBV11-03		TCRBD01-01*01	TCRBD01	TCRBD01-01	01				TCRBJ02-07*01	TCRBJ02	TCRBJ02-07	01				1	0	4	5	4	3	42	58	62	-1	65	1	In	VDJ
ACCTTGGAGCTGGGGGACTCGGCCCTTTATCTTTGCGCCAGCAGCCCGGGACAGGGATTCTCTGGAAACACCATATATTTTGGAGAG	CASSPGQGFSGNTIYF	1	9.746588693957114E-4	48	TCRBV05-01*01	TCRBV05	TCRBV05-01	01				TCRBD01-01*01	TCRBD01	TCRBD01-01	01				TCRBJ01-03*01	TCRBJ01	TCRBJ01-03	01				4	3	0	3	2	0	33	45	47	56	59	1	In	VDJ
ATCCGCTCACCAGGCCTGGGGGACGCAGCCATGTACCTGTGTGCCACCAGCACCAAAGGGGGCGGGGTTGGCTACACCTTCGGTTCG	CATSTKGGGVGYTF	1	9.746588693957114E-4	42	TCRBV15-01*02	TCRBV15	TCRBV15-01	02				TCRBD01-01*01	TCRBD01	TCRBD01-01	01				TCRBJ01-02*01	TCRBJ01	TCRBJ01-02	01				4	5	5	0	4	7	39	52	56	63	68	1	In	VDJ
CGGTCCACAAAGCTGGAGGACTCAGCCATGTACTTCTGTGCCAGCAGCCAACAGGGCCCCCTCTCCTACGAGCAGTACTTCGGGCCG	CASSQQGPLSYEQYF	1	9.746588693957114E-4	45	TCRBV02-01	TCRBV02	TCRBV02-01				01,03	TCRBD01-01*01	TCRBD01	TCRBD01-01	01				TCRBJ02-07*01	TCRBJ02	TCRBJ02-07	01				6	6	3	3	3	0	36	47	50	56	62	1	In	VDJ
CTGACTGTGAGCAACATGAGCCCTGAAGACAGCAGCATATATCTCTGCAGCGTGCGGCACGCGGATTCACCCCTCCACTTTGGGAAC	CSVRHADSPLHF	1	9.746588693957114E-4	36	TCRBV29-01	TCRBV29	TCRBV29-01				01,02	TCRBD02-01	TCRBD02	TCRBD02-01				01,02	TCRBJ01-06*02	TCRBJ01	TCRBJ01-06	02				6	7	7	5	0	8	45	-1	53	57	64	1	In	VDJ
CTGAGCTCTCTGGAGCTGGGGGACTCAGCTTTGTATTTCTGTGCCAGCAGCGCCGGGATAAGCACAGATACGCAGTATTTTGGCCCA	CASSAGISTDTQYF	1	9.746588693957114E-4	42	TCRBV09-01*01	TCRBV09	TCRBV09-01	01				TCRBD02-01*02	TCRBD02	TCRBD02-01	02				TCRBJ02-03*01	TCRBJ02	TCRBJ02-03	01				3	2	8	3	1	0	39	52	53	58	60	1	In	VDJ
ACTCTGACTGTGAGCAACATGAGCCCTGAAGACAGCAGCATATATCTCTGCAGCGTTTCAAGGGAGGACCAAGCTTTCTTTGGACAA	CSVSREDQAFF	1	9.746588693957114E-4	33	TCRBV29-01*01	TCRBV29	TCRBV29-01	01				TCRBD02-01*02	TCRBD02	TCRBD02-01	02				TCRBJ01-01*01	TCRBJ01	TCRBJ01-01	01				5	3	9	1	4	9	48	57	61	67	70	1	In	VDJ
GTGAACGCCTTGGAGCTGGACGACTCGGCCCTGTATCTCTGTGCCAGCAGCTTGACTACCCGTCCGGGCGAGCAGTACTTCGGGCCG	CASSLTTRPGEQYF	1	9.746588693957114E-4	42	TCRBV05-04*01	TCRBV05	TCRBV05-04	01				TCRBD02-01	TCRBD02	TCRBD02-01				01,02	TCRBJ02-07*01	TCRBJ02	TCRBJ02-07	01				1	10	3	9	0	6	39	-1	54	58	68	1	In	VDJ
CTGAAGGTGCAGCCTGCAGAACTGGAGGATTCTGGAGTTTATTTCTGTGCCAGCAGCCATACCCCAGATACGCAGTATTTTGGCCCA	CASSHTPDTQYF	1	9.746588693957114E-4	36	TCRBV14-01*01	TCRBV14	TCRBV14-01	01								TCRBD01,TCRBD02	TCRBD01-01,TCRBD02-01		TCRBJ02-03*01	TCRBJ02	TCRBJ02-03	01				3	2	3	7	1	4	45	59	60	62	64	1	In	VDJ
CACACCCTGCAGCCAGAAGACTCGGCCCTGTATCTCTGCGCCAGCAGCCAAGATGGAGGGGGCGATCAGCCCCAGCATTTTGGTGAT	CASSQDGGGDQPQHF	1	9.746588693957114E-4	45	TCRBV04-03*01	TCRBV04	TCRBV04-03	01				TCRBD01-01*01	TCRBD01	TCRBD01-01	01				TCRBJ01-05*01	TCRBJ01	TCRBJ01-05	01				0	1	5	0	3	5	36	53	56	63	64	1	In	VDJ
CTCACTGTGACATCGGCCCAAAAGAACCCGACAGCTTTCTATCTCTGTGCCAGTAAGAGAGGGGCCAGAGGAGCTTTCTTTGGACAA	CASKRGARGAFF	1	9.746588693957114E-4	36	TCRBV19-01*01	TCRBV19	TCRBV19-01	01								TCRBD01,TCRBD02	TCRBD01-01,TCRBD02-01		TCRBJ01-01*01	TCRBJ01	TCRBJ01-01	01				7	7	5	2	4	10	45	55	59	64	71	1	In	VDJ
CGGCCCAAAAGAACCCGACAGCTTTCTATCTCTGTCCCCTTCGGGACAGGGGTGGAGGAACCCTCGTTTGAAGCTTTCTTTGGACAA		1	9.746588693957114E-4	49	TCRBV19-01*01	TCRBV19	TCRBV19-01	01				TCRBD01-01*01	TCRBD01	TCRBD01-01	01				TCRBJ01-01*01	TCRBJ01	TCRBJ01-01	01				14	16	0	2	7	7	32	35	42	52	68	1	Out	VDJ
GTGAACGCCTTGTTGCTGGGGGACTCGGCCCTCTATCTCTGTGCCAGCAGTTCCGACAGGGGAATTGACGGCTATACCTTCGGTTCG	CASSSDRGIDGYTF	1	9.746588693957114E-4	42	TCRBV05-06*01	TCRBV05	TCRBV05-06	01				TCRBD01-01*01	TCRBD01	TCRBD01-01	01				TCRBJ01-02*01	TCRBJ01	TCRBJ01-02	01				5	13	2	2	4	14	39	50	54	62	75	1	In	VDJ
AGCTCCTTCTCAGTGACTCTGGCTTCTATCTCTGTGCCTGGAGCGTGTTCGGGCCCCGGGAGACCCTACGAGCAGTACTTCGGGCCG		1	9.746588693957114E-4	49	TCRBV30-01*01	TCRBV30	TCRBV30-01	01				TCRBD02-01*02	TCRBD02	TCRBD02-01	02				TCRBJ02-07*01	TCRBJ02	TCRBJ02-07	01				3	2	8	2	13	2	32	43	56	62	64	1	Out	VDJ
TCCCTGGAGCTTGGTGACTCTGCTGTGTATTTCTGTGCCAGCAGCTGCAGGAGTCCCATTGTGTTAGACGAGCAGTACTTCGGGCCG	CASSCRSPIVLDEQYF	1	9.746588693957114E-4	48	TCRBV03-01/03-02*01	TCRBV03	TCRBV03-01/03-02	01								TCRBD01,TCRBD02	TCRBD01-01,TCRBD02-01		TCRBJ02-07*01	TCRBJ02	TCRBJ02-07	01				5	16	4	4	2	5	33	45	47	51	67	1	In	VDJ
TCGGCCCAAAAGAACCCGACAGCTTTCTATCTCTGTGCCAGTAGTGCGGACTACGAGCCCACTGGAGAGACCCAGTACTTCGGGCCA	CASSADYEPTGETQYF	1	9.746588693957114E-4	48	TCRBV19-01*01	TCRBV19	TCRBV19-01	01				TCRBD02-01	TCRBD02	TCRBD02-01				01,02	TCRBJ02-05*01	TCRBJ02	TCRBJ02-05	01				5	12	1	9	2	4	33	45	47	53	65	1	In	VDJ
ATCGGCCCAAAAGAACCCGACAGCTTTCTATCTCTGTGCCAGCCCCAGGAGGTAAGCGGGGAGCAAGAGACCCAGTACTTCGGGCCA		1	9.746588693957114E-4	47	TCRBV19-01*01	TCRBV19	TCRBV19-01	01				TCRBD02-01*01	TCRBD02	TCRBD02-01	01				TCRBJ02-05*01	TCRBJ02	TCRBJ02-05	01				9	2	6	3	12	2	34	42	54	61	63	1	Out	VDJ
GCACCTTGGAGCTGGGGGACTCGGCCCTTTATCTTTGCGCCAGCAGCTTGTGAGCGGTATAGCAATCAGCCCCAGCATTTTGGTGAT		1	9.746588693957114E-4	46	TCRBV05-01*01	TCRBV05	TCRBV05-01	01				TCRBD02-01	TCRBD02	TCRBD02-01				01,02	TCRBJ01-05*01	TCRBJ01	TCRBJ01-05	01				1	2	6	5	2	0	35	50	52	57	59	1	Out	VDJ
CATCCTGAAGACAGCAGCTTCTACATCTGCAGTGCTAGAGGAGGGGGACAGGCCCGAGGAAGCAATCAGCCCCAGCATTTTGGTGAT	CSARGGGQARGSNQPQHF	1	9.746588693957114E-4	54	TCRBV20	TCRBV20				TCRBV20-01,TCRBV20-or09_02		TCRBD01-01*01	TCRBD01	TCRBD01-01	01				TCRBJ01-05*01	TCRBJ01	TCRBJ01-05	01				1	8	0	4	4	1	27	40	44	52	60	1	In	VDJ
GCACCTTGGAGCTGGGGGACTCGGCCCTTTATCTTTGCGCCAGCAGCTTGCGGAGGGCAGTCGCACTATGGCTACACCTTCGGTTCG		1	9.746588693957114E-4	46	TCRBV05-01*01	TCRBV05	TCRBV05-01	01				TCRBD02-01*02	TCRBD02	TCRBD02-01	02				TCRBJ01-02*01	TCRBJ01	TCRBJ01-02	01				1	7	10	0	1	3	35	50	51	57	64	1	Out	VDJ
ATTCTGGAGTCCGCCAGCACCAACCAGACATCTATGTACCTCTGTGCCAGCAGTCCTGGGAAAGTATATGGCTACACCTTCGGTTCG	CASSPGKVYGYTF	1	9.746588693957114E-4	39	TCRBV28-01*01	TCRBV28	TCRBV28-01	01								TCRBD01,TCRBD02	TCRBD01-01,TCRBD02-01		TCRBJ01-02*01	TCRBJ01	TCRBJ01-02	01				5	5	0	8	3	5	42	54	57	61	66	1	In	VDJ
CGGTCCACAAAGCTGGAGGACTCAGCCATGTACTTCTGTGCCAGCAGTGAGTTGAGGACAGGGGCTAGGAGCTACACCTTCGGTTCG	CASSELRTGARSYTF	1	9.746588693957114E-4	45	TCRBV02-01	TCRBV02	TCRBV02-01				01,03	TCRBD01-01*01	TCRBD01	TCRBD01-01	01				TCRBJ01-02*01	TCRBJ01	TCRBJ01-02	01				3	6	1	2	5	9	36	50	55	64	70	1	In	VDJ
TCTCACTGTGACATCGGCCCAAAAGAACCCGACAGCTTTCTATCTCTGTGCCAGTAGTTTCTGACTGCAAGGGACACCTTCGGTTCG		1	9.746588693957114E-4	35	TCRBV19-01*01	TCRBV19	TCRBV19-01	01								TCRBD01,TCRBD02	TCRBD01-01,TCRBD02-01		TCRBJ01-02*01	TCRBJ01	TCRBJ01-02	01				5	0	5	3	11	12	46	58	69	-1	73	1	Out	VDJ
ACCTTGGAGCTGGGGGACTCGGCCCTTTATCTTTGCGCCAGCAGCTTGCCTACAGGGGCCGCTGGAAACACCATATATTTTGGAGAG	CASSLPTGAAGNTIYF	1	9.746588693957114E-4	48	TCRBV05-01*01	TCRBV05	TCRBV05-01	01				TCRBD01-01*01	TCRBD01	TCRBD01-01	01				TCRBJ01-03*01	TCRBJ01	TCRBJ01-03	01				1	3	3	2	3	2	33	48	51	58	61	1	In	VDJ
GAGCAGCGGGACTCGGCCATGTATCGCTGTGCCAGCAGCTTACGTTTTGTGCGAACGCCAAGTGAGGAGACCCAGTACTTCGGGCCA	CASSLRFVRTPSEETQYF	1	9.746588693957114E-4	54	TCRBV07-06*01	TCRBV07	TCRBV07-06	01				TCRBD02-01	TCRBD02	TCRBD02-01				01,02	TCRBJ02-05*01	TCRBJ02	TCRBJ02-05	01				2	13	7	6	8	5	27	42	50	53	66	1	In	VDJ
ACCAGTGCCCATCCTGAAGACAGCAGCTTCTACATCTGCAGTGCTAGAGATGGCTACGACAGCTCCTACGAGCAGTACTTCGGGCCG	CSARDGYDSSYEQYF	1	9.746588693957114E-4	45	TCRBV20	TCRBV20				TCRBV20-01,TCRBV20-or09_02		TCRBD01-01*01	TCRBD01	TCRBD01-01	01				TCRBJ02-07*01	TCRBJ02	TCRBJ02-07	01				0	0	2	5	7	0	36	50	57	-1	62	1	In	VDJ
ATCCAGCGCACAGAGCAGGAGGACTCGGCCGTGTATCTCTGTGCCAGCAGCTTAAAGGGAGGGGGCCATGAGCAGTTCTTCGGGCCA	CASSLKGGGHEQFF	1	9.746588693957114E-4	42	TCRBV07-02	TCRBV07	TCRBV07-02				01,02					TCRBD01,TCRBD02	TCRBD01-01,TCRBD02-01		TCRBJ02-01*01	TCRBJ02	TCRBJ02-01	01				2	1	5	0	5	8	39	54	59	66	67	1	In	VDJ
ATCCAGCCCTCAGAACCCAGGGACTCAGCTGTGTACTTCTGTGCCAGCAATTTAGCGGGGGGAAAAGAGACCCAGTACTTCGGGCCA	CASNLAGGKETQYF	1	9.746588693957114E-4	42	TCRBV12	TCRBV12				TCRBV12-03/12-04,TCRBV12-04		TCRBD02-01*01	TCRBD02	TCRBD02-01	01				TCRBJ02-05*01	TCRBJ02	TCRBJ02-05	01				0	2	9	1	0	3	39	-1	56	62	64	1	In	VDJ
ACAGAGCGGGGGGACTCAGCCGTGTATCTCTGTGCCAGCAGCTTAAGGCGCGTGGAGGGGAACACCGGGGAGCTGTTTTTTGGAGAA	CASSLRRVEGNTGELFF	1	9.746588693957114E-4	51	TCRBV07-03*01	TCRBV07	TCRBV07-03	01				TCRBD02-01*02	TCRBD02	TCRBD02-01	02				TCRBJ02-02*01	TCRBJ02	TCRBJ02-02	01				1	0	10	0	7	1	30	46	53	-1	59	1	In	VDJ
AATTCCCTGGAGCTTGGTGACTCTGCTGTGTATTTCTGTGCCAGCAGCCAAGAGTTGGACTGGATCTACGAGCAGTACTTCGGGCCG	CASSQELDWIYEQYF	1	9.746588693957114E-4	45	TCRBV03-01/03-02*01	TCRBV03	TCRBV03-01/03-02	01				TCRBD02-01	TCRBD02	TCRBD02-01				01,02	TCRBJ02-07*01	TCRBJ02	TCRBJ02-07	01				0	4	1	10	3	3	36	53	56	61	65	1	In	VDJ
NTGTCGGCTGCTCCCTCCCAGACATCTGTGTACTTCTGTGCCAGCAGTGAGGAAATAGCGTTCTCCTACGAGCAGTACTTCGGGCCG	CASSEEIAFSYEQYF	1	9.746588693957114E-4	45	TCRBV06-01*01	TCRBV06	TCRBV06-01	01				TCRBD02-01	TCRBD02	TCRBD02-01				01,02	TCRBJ02-07*01	TCRBJ02	TCRBJ02-07	01				3	2	5	6	5	0	36	50	55	60	62	1	In	VDJ
NNNNTGTCGGCTGCTCCCTCCCAAACATCTGTGTACTTCTGTGCCAGCAGTTACTCGACTAACTCCTACGAGCAGTACTTCGGGCCG	CASSYSTNSYEQYF	1	9.746588693957114E-4	42	TCRBV06-02/06-03*01	TCRBV06	TCRBV06-02/06-03	01				TCRBD02-01	TCRBD02	TCRBD02-01				01,02	TCRBJ02-07*01	TCRBJ02	TCRBJ02-07	01				0	1	2	9	0	0	39	-1	56	61	62	1	In	VDJ
ATCCAGCGCACAGAGCAGGAGGACTCGGCCGTGTATCTCTGTGCCAGCAGCCCGGCGGGGGTGCATTCACCCCTCCACTTTGGGAAC	CASSPAGVHSPLHF	1	9.746588693957114E-4	42	TCRBV07-02	TCRBV07	TCRBV07-02				01,02	TCRBD02-01*01	TCRBD02	TCRBD02-01	01				TCRBJ01-06*02	TCRBJ01	TCRBJ01-06	02				5	3	7	2	3	8	39	51	54	61	64	1	In	VDJ
GTAGTGCGAGGAGATTCGGCAGCTTATTTCTGTGCCAGCTCACCACGTGTCCTAGCGGGCTCCTACAATGAGCAGTTCTTCGGGCCA	CASSPRVLAGSYNEQFF	1	9.746588693957114E-4	51	TCRBV18-01*01	TCRBV18	TCRBV18-01	01				TCRBD02-01	TCRBD02	TCRBD02-01				01,02	TCRBJ02-01*01	TCRBJ02	TCRBJ02-01	01				1	0	4	4	5	0	30	46	51	-1	59	1	In	VDJ
CTGATCCTGGAGTCGCCCAGCCCCAACCAGACCTCTCTGTACTTCTGTGCCAGCAGTGGACACAACAATGAGCAGTTCTTCGGGCCA	CASSGHNNEQFF	1	9.746588693957114E-4	36	TCRBV27-01*01	TCRBV27	TCRBV27-01	01				TCRBD01-01*01	TCRBD01	TCRBD01-01	01				TCRBJ02-01*01	TCRBJ02	TCRBJ02-01	01				5	2	1	6	0	5	45	-1	57	62	64	1	In	VDJ
CGAGGAGATTCGGCAGCTTATTTCTGTGCCAGCTCACCTCGCGGGGACAGGGGCGATTCTAGCACAGATACGCAGTATTTTGGCCCA	CASSPRGDRGDSSTDTQYF	1	9.746588693957114E-4	57	TCRBV18-01*01	TCRBV18	TCRBV18-01	01				TCRBD01-01*01	TCRBD01	TCRBD01-01	01				TCRBJ02-03*01	TCRBJ02	TCRBJ02-03	01				3	7	0	2	5	0	24	38	43	53	60	1	In	VDJ
CTGAGCTCTCTGGAGCTGGGGGACTCAGCTTTGTATTTCTGTGCCAGCAGCGTAGATGGGGCGGGCGGGGAGCTGTTTTTTGGAGAA	CASSVDGAGGELFF	1	9.746588693957114E-4	42	TCRBV09-01*01	TCRBV09	TCRBV09-01	01								TCRBD01,TCRBD02	TCRBD01-01,TCRBD02-01		TCRBJ02-02*01	TCRBJ02	TCRBJ02-02	01				0	3	7	0	2	7	39	55	57	62	65	1	In	VDJ
CAGCAGGTAGTGCGAGGAGATTCGGCAGCTTATTTCTGTGCCAGCTCACCGACAGGACAGCGCAATCAGCCCCAGCATTTTGGTGAT	CASSPTGQRNQPQHF	1	9.746588693957114E-4	45	TCRBV18-01*01	TCRBV18	TCRBV18-01	01				TCRBD01-01*01	TCRBD01	TCRBD01-01	01				TCRBJ01-05*01	TCRBJ01	TCRBJ01-05	01				3	1	1	5	4	2	36	50	54	60	61	1	In	VDJ
CCCAGCCCCAACCAGACCTCTCTGTACTTCTGTGCCAGCAGCCGTCCCATGGGGGGGCTGGGCACCGGGGAGCTGTTTTTTGGAGAA	CASSRPMGGLGTGELFF	1	9.746588693957114E-4	51	TCRBV27-01*01	TCRBV27	TCRBV27-01	01				TCRBD02-01*01	TCRBD02	TCRBD02-01	01				TCRBJ02-02*01	TCRBJ02	TCRBJ02-02	01				6	5	9	0	9	4	30	41	50	57	62	1	In	VDJ
GTGACCAGTGCCCATCCTGAAGACAGCAGCTTCTACATCTGCAGTGCTAGAGGGGGGGCGAACACCGGGGAGCTGTTTTTTGGAGAA	CSARGGANTGELFF	1	9.746588693957114E-4	42	TCRBV20	TCRBV20				TCRBV20-01,TCRBV20-or09_02		TCRBD02-01*01	TCRBD02	TCRBD02-01	01				TCRBJ02-02*01	TCRBJ02	TCRBJ02-02	01				1	0	9	1	0	0	39	-1	52	-1	58	1	In	VDJ
ACATCGGCCCAAAAGAACCCGACAGCTTTCTATCTCTGTGCCAGTAGTATAATGACGGACCCGGGCACTGAAGCTTTCTTTGGACAA	CASSIMTDPGTEAFF	1	9.746588693957114E-4	45	TCRBV19-01*01	TCRBV19	TCRBV19-01	01								TCRBD01,TCRBD02	TCRBD01-01,TCRBD02-01		TCRBJ01-01*01	TCRBJ01	TCRBJ01-01	01				2	5	1	7	5	4	36	51	56	60	65	1	In	VDJ
ACTGTGACATCGGCCCAAAAGAACCCGACAGCTTTCTATCTCTGTGCCAGTAGTGGGGACAGGGTCTATGGCTACACCTTCGGTTCG	CASSGDRVYGYTF	1	9.746588693957114E-4	39	TCRBV19-01*01	TCRBV19	TCRBV19-01	01				TCRBD01-01*01	TCRBD01	TCRBD01-01	01				TCRBJ01-02*01	TCRBJ01	TCRBJ01-02	01				5	1	0	3	1	4	42	54	55	64	65	1	In	VDJ
CTGACAGTGACCAGTGCCCATCCTGAAGACAGCAGCTTCTACATCTGCAGTGCTGGACAGGACAACTATGGCTACACCTTCGGTTCG	CSAGQDNYGYTF	1	9.746588693957114E-4	36	TCRBV20	TCRBV20				TCRBV20-01,TCRBV20-or09_02		TCRBD01-01*01	TCRBD01	TCRBD01-01	01				TCRBJ01-02*01	TCRBJ01	TCRBJ01-02	01				5	2	1	4	0	2	45	-1	54	61	63	1	In	VDJ
TCCCTGGAGCTTGGTGACTCTGCTGTGTATTTCTGTGCCAGCAGCCAAGGGCTCCAGGGGACGATCTACGAGCAGTACTTCGGGCCG	CASSQGLQGTIYEQYF	1	9.746588693957114E-4	48	TCRBV03-01/03-02*01	TCRBV03	TCRBV03-01/03-02	01				TCRBD01-01*01	TCRBD01	TCRBD01-01	01				TCRBJ02-07*01	TCRBJ02	TCRBJ02-07	01				1	5	4	2	5	3	33	49	54	60	65	1	In	VDJ
GACATCCGCTCACCAGGCCTGGGGGACGCAGCCATGTACCTGTGTGCCACCAGCCGATAGGGGGGAAACACCATATATTTTGGAGAG	CATSR*GGNTIYF	1	9.746588693957114E-4	39	TCRBV15-01*02	TCRBV15	TCRBV15-01	02				TCRBD01-01*01	TCRBD01	TCRBD01-01	01				TCRBJ01-03*01	TCRBJ01	TCRBJ01-03	01				5	0	5	2	4	4	42	54	58	-1	63	1	Stop	VDJ
CCTGGAGCTTGGTGACTCTGCTGTGTATTTCTTGCCGCAGCTGGGATACTCCCATTTGCAAAGAAAAACATTCAGTACTTCGGCGCC		1	9.746588693957114E-4	50	TCRBV03-01/03-02*01	TCRBV03	TCRBV03-01/03-02	01								TCRBD01,TCRBD02	TCRBD01-01,TCRBD02-01		TCRBJ02-04*01	TCRBJ02	TCRBJ02-04	01				16	17	0	8	10	4	31	32	42	46	63	1	Out	VDJ
CTGGAGTTGGCTGCTCCCTCCCAGACATCTGTGTACTTCTGTGCCAGCAGTTACAGTGGGTCGAACACTGAAGCTTTCTTTGGACAA	CASSYSGSNTEAFF	1	9.746588693957114E-4	42	TCRBV06-06*01	TCRBV06	TCRBV06-06	01								TCRBD01,TCRBD02	TCRBD01-01,TCRBD02-01		TCRBJ01-01*01	TCRBJ01	TCRBJ01-01	01				2	2	0	9	3	1	39	54	57	60	62	1	In	VDJ
AAGATCCAGCCCTCAGAACCCAGGGACTCAGCTGTGTATTTTTGTGCTAGTGGTTTGAGGTCGGCTTACGAGCAGTACTTCGGGCCG	CASGLRSAYEQYF	1	9.746588693957114E-4	39	TCRBV12-05*01	TCRBV12	TCRBV12-05	01								TCRBD01,TCRBD02	TCRBD01-01,TCRBD02-01		TCRBJ02-07*01	TCRBJ02	TCRBJ02-07	01				2	6	5	4	0	4	42	-1	57	60	66	1	In	VDJ
ATCCAGCGCACAGAGCAGGAGGACTCGGCCGTGTATCTCTGTGCCAGCAGCTTAGGTGGTGGGGCCTACGAGCAGTACTTCGGGCCG	CASSLGGGAYEQYF	1	9.746588693957114E-4	42	TCRBV07-02	TCRBV07	TCRBV07-02				01,02					TCRBD01,TCRBD02	TCRBD01-01,TCRBD02-01		TCRBJ02-07*01	TCRBJ02	TCRBJ02-07	01				1	0	6	2	5	2	39	55	60	-1	64	1	In	VDJ
GCACCTTGGAGCTGGGGGACTCGGCCCTTTATCTTTGCGCCGACTCCGGGAGACTAAACTGGGGCCAACGTCCTGACTTTCGGGGCC		1	9.746588693957114E-4	46	TCRBV05-01*01	TCRBV05	TCRBV05-01	01				TCRBD02-01*02	TCRBD02	TCRBD02-01	02				TCRBJ02-06*01	TCRBJ02	TCRBJ02-06	01				10	6	8	2	5	2	35	41	46	52	58	1	Out	VDJ
AGGCCTGGGGGACGCAGCCATGTACCTGTGTGCCACCAGCAGAGATTGGTCGGGGCCGGGGGCAATCAGCCCCAGCATTTTGGTGAT		1	9.746588693957114E-4	53	TCRBV15-01*02	TCRBV15	TCRBV15-01	02								TCRBD01,TCRBD02	TCRBD01-01,TCRBD02-01		TCRBJ01-05*01	TCRBJ01	TCRBJ01-05	01				0	5	7	0	6	2	28	45	51	56	61	1	Out	VDJ
ATCCAGCGCACAGAGCAGGAGGACTCCGCCGTGTATCTCTGTGCCAGCAGCTTTTGGGGGCTCTCCTACGAGCAGTACTTCGGGCCG	CASSFWGLSYEQYF	1	9.746588693957114E-4	42	TCRBV07-08*01	TCRBV07	TCRBV07-08	01				TCRBD01-01*01	TCRBD01	TCRBD01-01	01				TCRBJ02-07*01	TCRBJ02	TCRBJ02-07	01				3	1	6	0	2	0	39	53	55	61	62	1	In	VDJ
ACTCTGAAGATCCAGCGCACAGAGCAGGAGGACTCGGCCGTGTATCTCTGTGCCAGCAGCCCTCGGTATGAGCAGTTCTTCGGGCCA	CASSPRYEQFF	1	9.746588693957114E-4	33	TCRBV07-08*03	TCRBV07	TCRBV07-08	03				TCRBD02-01	TCRBD02	TCRBD02-01				01,02	TCRBJ02-01*01	TCRBJ02	TCRBJ02-01	01				4	1	8	5	2	8	48	61	63	66	67	1	In	VDJ
ATCCAGCGCACAGAGCAGGAGGACTCGGCCGTGTATCTCTGTGCCAGCAGCTTCGGCCGGACGGATGAAAAACTGTTTTTTGGCAGT	CASSFGRTDEKLFF	1	9.746588693957114E-4	42	TCRBV07-02	TCRBV07	TCRBV07-02				01,02					TCRBD01,TCRBD02	TCRBD01-01,TCRBD02-01		TCRBJ01-04*01	TCRBJ01	TCRBJ01-04	01				3	2	1	7	5	6	39	53	58	62	64	1	In	VDJ
ACATCGGCCCAAAAGAACCCGACAGCTTTCTATCTCTGTGCCAGTAGTATAGGCGGACAGGGCAATCAGCCCCAGCATTTTGGTGAT	CASSIGGQGNQPQHF	1	9.746588693957114E-4	45	TCRBV19-01*01	TCRBV19	TCRBV19-01	01				TCRBD01-01*01	TCRBD01	TCRBD01-01	01				TCRBJ01-05*01	TCRBJ01	TCRBJ01-05	01				1	0	1	4	2	2	36	52	54	-1	61	1	In	VDJ
ATCCAGCCCTCAGAACCCAGGGACTCAGCTGTGTACTTCTGTGCCAGCAGTCTCAAGGTGTCGGTGGATGGCTACACCTTCGGTTCG	CASSLKVSVDGYTF	1	9.746588693957114E-4	42	TCRBV12	TCRBV12				TCRBV12-03/12-04,TCRBV12-04						TCRBD01,TCRBD02	TCRBD01-01,TCRBD02-01		TCRBJ01-02*01	TCRBJ01	TCRBJ01-02	01				5	9	5	4	4	6	39	51	55	58	67	1	In	VDJ
GCTGGAGTCAGCTGCCTCCTCCCAGACATCTGTATATTTCTGCGCCAGCAGTGTGACAGCTCTGGAAACACCATATATTTTGGAGAG		1	9.746588693957114E-4	41	TCRBV10-01*01	TCRBV10	TCRBV10-01	01				TCRBD01-01*01	TCRBD01	TCRBD01-01	01				TCRBJ01-03*01	TCRBJ01	TCRBJ01-03	01				4	0	2	5	1	0	40	53	54	-1	59	1	Out	VDJ
CCAGCCCTCAGAACCCAGGGACTCAGCTGTGTACTTCTGTGCCAGCAGTCCGTAGCGGGGAAATACAATGAGCAGTTCTTCGGGCCA		1	9.746588693957114E-4	44	TCRBV12	TCRBV12				TCRBV12-03/12-04,TCRBV12-04		TCRBD02-01*01	TCRBD02	TCRBD02-01	01				TCRBJ02-01*01	TCRBJ02	TCRBJ02-01	01				5	3	5	3	3	4	37	49	52	60	63	1	Out	VDJ
CAGCCCTCAGAACCCAGGGACTCAGCTGTGTATTTTTGTGCTAGTGCCCTGGGGGTTGCAACTAATGAAAAACTGTTTTTTGGCAGT	CASALGVATNEKLFF	1	9.746588693957114E-4	45	TCRBV12-05*01	TCRBV12	TCRBV12-05	01								TCRBD01,TCRBD02	TCRBD01-01,TCRBD02-01		TCRBJ01-04*01	TCRBJ01	TCRBJ01-04	01				7	3	6	1	4	0	36	46	50	55	58	1	In	VDJ
ACATCGGCCCAAAAGAACCCGACAGCTTTCTATCTCTGTGCCAGTAGCGAGAACGTGGGGCCCTTTGGGGGCTACACCTTCGGTTCG	CASSENVGPFGGYTF	1	9.746588693957114E-4	45	TCRBV19-01*01	TCRBV19	TCRBV19-01	01				TCRBD01-01*01	TCRBD01	TCRBD01-01	01				TCRBJ01-02*01	TCRBJ01	TCRBJ01-02	01				6	8	7	0	9	8	36	47	56	61	69	1	In	VDJ
AAGATCCAGCGCACAGAGCAGGAGGACTCGGCCGTGTATCTCTGTGCCAGCAGCTTAGCGTACACCTACGAGCAGTACTTCGGGCCG	CASSLAYTYEQYF	1	9.746588693957114E-4	39	TCRBV07-02	TCRBV07	TCRBV07-02				01,02	TCRBD01-01*01	TCRBD01	TCRBD01-01	01				TCRBJ02-07*01	TCRBJ02	TCRBJ02-07	01				0	0	3	6	2	2	42	59	61	-1	64	1	In	VDJ
CTGAGATGAATGTGAGTGCCTTGGAGCTGGGGGACTCGGCCCTGTATCTCTGTGCCAGAAGCAAAAGAGACCCAGTACTTCGGGCCA		1	9.746588693957114E-4	31	TCRBV05-03	TCRBV05	TCRBV05-03				01,02								TCRBJ02-05*01	TCRBJ02	TCRBJ02-05	01				4	2	0	0	0	3	50	-1	-1	62	64	1	Out	VJ
TCCCTGGAGCTTGGTGACTCTGCTGTGTATTTCTGTGCCAGCAGCCAAAGGGGATGGGGTAACCCCGGGGAGCTGTTTTTTGGAGAA	CASSQRGWGNPGELFF	1	9.746588693957114E-4	48	TCRBV03-01/03-02*01	TCRBV03	TCRBV03-01/03-02	01				TCRBD01-01*01	TCRBD01	TCRBD01-01	01				TCRBJ02-02*01	TCRBJ02	TCRBJ02-02	01				2	11	5	2	0	6	33	-1	48	53	64	1	In	VDJ
ACTGTGAGCAACATGAGCCCTGAAGACAGCAGCATATATCTCTGCAGCGTTCGGCGACAGAACACCGGGGAGCTGTTTTTTGGAGAA	CSVRRQNTGELFF	1	9.746588693957114E-4	39	TCRBV29-01	TCRBV29	TCRBV29-01				01,02	TCRBD01-01*01	TCRBD01	TCRBD01-01	01				TCRBJ02-02*01	TCRBJ02	TCRBJ02-02	01				5	0	2	6	4	1	42	51	55	-1	59	1	In	VDJ
ATCCAGCCCTCAGAACCCAGGGACTCAGCTGTGTACTTCTGTGCCAGCAGCCCCAGCCTTCCTAACTATGGCTACACCTTCGGTTCG	CASSPSLPNYGYTF	1	9.746588693957114E-4	42	TCRBV12	TCRBV12				TCRBV12-03/12-04,TCRBV12-04						TCRBD01,TCRBD02	TCRBD01-01,TCRBD02-01		TCRBJ01-02*01	TCRBJ01	TCRBJ01-02	01				6	5	4	5	3	0	39	50	53	56	61	1	In	VDJ
GAGTCCGCTACCCGCTCCCAGACATCTGTGTATTTCTGCGCCAGCAGTGAAGTAGCAGGAGGTCCCTACGAGCAGTACTTCGGGCCG	CASSEVAGGPYEQYF	1	9.746588693957114E-4	45	TCRBV10-02*01	TCRBV10	TCRBV10-02	01				TCRBD02-01*02	TCRBD02	TCRBD02-01	02				TCRBJ02-07*01	TCRBJ02	TCRBJ02-07	01				3	2	10	1	7	2	36	50	57	62	64	1	In	VDJ
GCCCATCCTGAAGACAGCAGCTTCTACATCTGCAGCTCTGCGAAACGAACAAGGACGTTCTCTGGAAACACCATATATTTTGGAGAG	CSSAKRTRTFSGNTIYF	1	9.746588693957114E-4	51	TCRBV20	TCRBV20				TCRBV20-01,TCRBV20-or09_02						TCRBD01,TCRBD02	TCRBD01-01,TCRBD02-01		TCRBJ01-03*01	TCRBJ01	TCRBJ01-03	01				9	3	1	7	17	0	30	35	52	56	59	1	In	VDJ
ACTCTGAAGATCCAGCGCACAGAGCAGGAGGACTCGGCCGTGTATCTCTGTGCCAGCAGCCCCCGGTATGAGCAGTTCTTCGGGCCA	CASSPRYEQFF	1	9.746588693957114E-4	33	TCRBV07-08*03	TCRBV07	TCRBV07-08	03				TCRBD02-01	TCRBD02	TCRBD02-01				01,02	TCRBJ02-01*01	TCRBJ02	TCRBJ02-01	01				4	1	8	5	2	8	48	61	63	66	67	1	In	VDJ
GTGACCAGTGCCCATCCTGAAGACAGCAGCTTCTACATCTGCAGTGCGCTAAGAGCGGGGCCCACAGATACGCAGTATTTTGGCCCA	CSALRAGPTDTQYF	1	9.746588693957114E-4	42	TCRBV20	TCRBV20				TCRBV20-01,TCRBV20-or09_02		TCRBD02-01*01	TCRBD02	TCRBD02-01	01				TCRBJ02-03*01	TCRBJ02	TCRBJ02-03	01				6	2	6	3	6	2	39	47	53	60	62	1	In	VDJ
ATCCGGTCCACAAAGCTGGAGGACTCAGCCATGTACTTCTGTGCCAGCAGCAAGGAGACAGCTGACACTGAAGCTTTCTTTGGACAA	CASSKETADTEAFF	1	9.746588693957114E-4	42	TCRBV02-01	TCRBV02	TCRBV02-01				01,03	TCRBD01-01*01	TCRBD01	TCRBD01-01	01				TCRBJ01-01*01	TCRBJ01	TCRBJ01-01	01				6	3	2	5	6	3	39	50	56	61	64	1	In	VDJ
CGCACAGAGCAGGGGGACTCGGCCATGTATCTCTGTGCCAGCAGCAGGGACAGGGGAACCAATAATGAAAAACTGTTTTTTGGCAGT	CASSRDRGTNNEKLFF	1	9.746588693957114E-4	48	TCRBV07-09*07	TCRBV07	TCRBV07-09	07				TCRBD01-01*01	TCRBD01	TCRBD01-01	01				TCRBJ01-04*01	TCRBJ01	TCRBJ01-04	01				1	6	3	2	0	4	33	-1	49	56	62	1	In	VDJ
NTGAAGATCCAGCCCTCAGAACCCAGGGACTCAGCTGTGTACTTCTGTGCCAGCAGTTTACGGACCTATGGCTACACCTTCGGTTCG	CASSLRTYGYTF	1	9.746588693957114E-4	36	TCRBV12-03/12-04*01	TCRBV12	TCRBV12-03/12-04	01								TCRBD01,TCRBD02	TCRBD01-01,TCRBD02-01		TCRBJ01-02*01	TCRBJ01	TCRBJ01-02	01				2	0	1	7	1	4	45	60	61	-1	65	1	In	VDJ
NTGTCGGCTGCTCCCTCCCAGACATCTGTGTACTTCTGTGCCAGCAGCCCCCCCGGACAGGGACACCGCGGCTACACCTTCGGTTCG	CASSPPGQGHRGYTF	1	9.746588693957114E-4	45	TCRBV06-05*01	TCRBV06	TCRBV06-05	01				TCRBD01-01*01	TCRBD01	TCRBD01-01	01				TCRBJ01-02*01	TCRBJ01	TCRBJ01-02	01				6	7	1	3	7	8	36	47	54	62	69	1	In	VDJ
TTGGCGTCTGCTGTACCCTCTCAGACATCTGTGTACTTCTGTGCCAGCAGTCTGACAGGCAGAGGAGAGACCCAGTACTTCGGGCCA	CASSLTGRGETQYF	1	9.746588693957114E-4	42	TCRBV06-04*01	TCRBV06	TCRBV06-04	01				TCRBD01-01*01	TCRBD01	TCRBD01-01	01				TCRBJ02-05*01	TCRBJ02	TCRBJ02-05	01				5	6	2	4	2	4	39	51	53	59	65	1	In	VDJ
ACAGAGCAGGGGGACTCGGCCATGTATCTCTGTGCCAGCAGCTCTACCTGGGACAGGGGGTTCCCAGATACGCAGTATTTTGGCCCA	CASSSTWDRGFPDTQYF	1	9.746588693957114E-4	51	TCRBV07-09*01	TCRBV07	TCRBV07-09	01				TCRBD01-01*01	TCRBD01	TCRBD01-01	01				TCRBJ02-03*01	TCRBJ02	TCRBJ02-03	01				4	4	0	1	6	4	30	43	49	60	64	1	In	VDJ
CGCTCACCAGGCCTGGGGGACGCAGCCATGTACCTGTGTGCCACCAGCATTGGGGCGGGTCGGCTCTACGAGCAGTACTTCGGGCCG	CATSIGAGRLYEQYF	1	9.746588693957114E-4	45	TCRBV15-01*02	TCRBV15	TCRBV15-01	02								TCRBD01,TCRBD02	TCRBD01-01,TCRBD02-01		TCRBJ02-07*01	TCRBJ02	TCRBJ02-07	01				4	9	7	0	2	3	36	49	51	56	65	1	In	VDJ
CAGCGCACAGAGCAGGAGGACTCGGCCGTGTATCTCTGTGCCAGCAGCCAGGGACAGCGAAACTCCTACGAGCAGTACTTCGGGCCG	CASSQGQRNSYEQYF	1	9.746588693957114E-4	45	TCRBV07-02	TCRBV07	TCRBV07-02				01,02	TCRBD01-01*01	TCRBD01	TCRBD01-01	01				TCRBJ02-07*01	TCRBJ02	TCRBJ02-07	01				5	5	0	5	2	0	36	48	50	57	62	1	In	VDJ
CTAGAGTCTGCCATCCCCAACCAGACAGCTCTTTACTTCTGTGCCACCAGTGAACAGGGGGCTACCGGGGAGCTGTTTTTTGGAGAA	CATSEQGATGELFF	1	9.746588693957114E-4	42	TCRBV24-01*01	TCRBV24	TCRBV24-01	01				TCRBD01-01*01	TCRBD01	TCRBD01-01	01				TCRBJ02-02*01	TCRBJ02	TCRBJ02-02	01				4	1	3	0	0	5	39	-1	53	62	63	1	In	VDJ
CAGCGCACAGAGCAGGGGGACTCGGCCATGTATCTCTGTGCCAGCAGCTTAGTTGAAGGGAGACTTGCTGAAGCTTTCTTTGGACAA	CASSLVEGRLAEAFF	1	9.746588693957114E-4	45	TCRBV07-09*01	TCRBV07	TCRBV07-09	01				TCRBD02-01*02	TCRBD02	TCRBD02-01	02				TCRBJ01-01*01	TCRBJ01	TCRBJ01-01	01				1	5	9	2	5	6	36	52	57	62	67	1	In	VDJ
ATCCAGCAGGTAGTGCGAGGAGATTCGGCAGCTTATTTCTGTGCCAGCTCACCTCAGGGGGGTGGCTATACGCAGTATTTTGGCCCA	CASSPQGGGYTQYF	1	9.746588693957114E-4	42	TCRBV18-01*01	TCRBV18	TCRBV18-01	01				TCRBD01-01*01	TCRBD01	TCRBD01-01	01				TCRBJ02-03*01	TCRBJ02	TCRBJ02-03	01				3	6	4	1	1	7	39	53	54	61	67	1	In	VDJ
ATCCAGCCCTCAGAACCCAGGGACTCAGCTGTGTACTTCTGTGCCAGCAGTTCAGAGCGGGGGCTAGATACGCAGTATTTTGGCCCA	CASSSERGLDTQYF	1	9.746588693957114E-4	42	TCRBV12	TCRBV12				TCRBV12-03/12-04,TCRBV12-04		TCRBD02-01*01	TCRBD02	TCRBD02-01	01				TCRBJ02-03*01	TCRBJ02	TCRBJ02-03	01				4	2	6	2	3	5	39	52	55	63	65	1	In	VDJ
CTGGAGTCCGCTACCAGCTCCCAGACATCTGTGTACTTCTGTGCCATCAAAGGACAGGGGGCCCCAGATACGCAGTATTTTGGCCCA	CAIKGQGAPDTQYF	1	9.746588693957114E-4	42	TCRBV10-03*01	TCRBV10	TCRBV10-03	01				TCRBD01-01*01	TCRBD01	TCRBD01-01	01				TCRBJ02-03*01	TCRBJ02	TCRBJ02-03	01				7	2	1	0	2	4	39	49	51	62	64	1	In	VDJ
GGAGTCCGCTACCCGCTCCCAGACATCTGTGTATTTCTGCGCCAGCAGTGAGTCGGACAGGGACCAGATACGCAGTATTTTGGCCCA		1	9.746588693957114E-4	44	TCRBV10-02*01	TCRBV10	TCRBV10-02	01				TCRBD01-01*01	TCRBD01	TCRBD01-01	01				TCRBJ02-03*01	TCRBJ02	TCRBJ02-03	01				0	2	1	3	0	4	37	-1	54	62	64	1	Out	VDJ
CACACCCTGCAGCCAGAAGACTCGGCCCTGTATCTCTGTGCCAGCCCCCAAGGAGATTAGAGCACCGGGGAGCTGTTTTTTGGAGAA	CASPQGD*STGELFF	1	9.746588693957114E-4	45	TCRBV04-02*02	TCRBV04	TCRBV04-02	02				TCRBD02-01	TCRBD02	TCRBD02-01				01,02	TCRBJ02-02*01	TCRBJ02	TCRBJ02-02	01				1	2	5	8	5	4	36	52	57	60	62	1	Stop	VDJ
GCTCCCTCCCAGACATCTGTGTACTTCTGTGCCAGCAGTTACTCGGACCCGAGGACAGGGTCGGGGTATGGCTACACCTTCGGTTCG	CASSYSDPRTGSGYGYTF	1	9.746588693957114E-4	54	TCRBV06	TCRBV06				TCRBV06-05,TCRBV06-06		TCRBD01-01*01	TCRBD01	TCRBD01-01	01				TCRBJ01-02*01	TCRBJ01	TCRBJ01-02	01				0	6	1	3	8	5	27	44	52	60	66	1	In	VDJ
ATCCAGCGCACAGAGCAGGGGGACTCGGCCATGTATCTCTGTGCCAGCAGCTTAGGCAGCAGCTCCTACGAGCAGTACTTCGGGCCG	CASSLGSSSYEQYF	1	9.746588693957114E-4	42	TCRBV07-09*01	TCRBV07	TCRBV07-09	01								TCRBD01,TCRBD02	TCRBD01-01,TCRBD02-01		TCRBJ02-07*01	TCRBJ02	TCRBJ02-07	01				1	3	4	5	1	0	39	55	56	59	62	1	In	VDJ
TCGGCTGCTCCCTCCCAAACATCTGTGTACTTCTGTGCCAGCAGTTCCAACAGGGTTTCTGGGGCCAACGTCCTAACTTTCGGGGCC	CASSSNRVSGANVLTF	1	9.746588693957114E-4	48	TCRBV06-02/06-03*01	TCRBV06	TCRBV06-02/06-03	01				TCRBD01-01*01	TCRBD01	TCRBD01-01	01				TCRBJ02-06*01	TCRBJ02	TCRBJ02-06	01				4	20	3	3	3	19	33	46	49	55	75	1	In	VDJ
ACGATCCAGCGCACAGAGCAGCGGGACTCGGCCATGTATCGCTGTGCCAGCAGCTTAGGATGGGCAGATACGCAGTATTTTGGCCCA	CASSLGWADTQYF	1	9.746588693957114E-4	39	TCRBV07-06*01	TCRBV07	TCRBV07-06	01								TCRBD01,TCRBD02	TCRBD01-01,TCRBD02-01		TCRBJ02-03*01	TCRBJ02	TCRBJ02-03	01				1	0	0	9	3	4	42	58	61	-1	64	1	In	VDJ
AGGATCCAGCAGGTAGTGCGAGGAGATTCGGCAGCTTATTTCTGTGCCAGCTCACGAGGGGTCACAGATACGCAGTATTTTGGCCCA	CASSRGVTDTQYF	1	9.746588693957114E-4	39	TCRBV18-01*01	TCRBV18	TCRBV18-01	01								TCRBD01,TCRBD02	TCRBD01-01,TCRBD02-01		TCRBJ02-03*01	TCRBJ02	TCRBJ02-03	01				4	1	5	2	1	2	42	55	56	61	62	1	In	VDJ
ATCCGGTCCACAAAGCTGGAGGACTCAGCCATGTACTTCTGTGCCAGCAGTGAAGCCAGGGATGGCACTGAAGCTTTCTTTGGACAA	CASSEARDGTEAFF	1	9.746588693957114E-4	42	TCRBV02-01	TCRBV02	TCRBV02-01				01,03	TCRBD01-01*01	TCRBD01	TCRBD01-01	01				TCRBJ01-01*01	TCRBJ01	TCRBJ01-01	01				0	4	4	3	0	4	39	-1	56	61	65	1	In	VDJ
GTGAACGCCTTGTTGCTGGGGGACTCGGCCCTGTATCTCTGTGCCAGCAGCGCGGACAGGGCCAAAAACATTCAGTACTTCGGCGCC	CASSADRAKNIQYF	1	9.746588693957114E-4	42	TCRBV05-05*01	TCRBV05	TCRBV05-05	01				TCRBD01-01*01	TCRBD01	TCRBD01-01	01				TCRBJ02-04*01	TCRBJ02	TCRBJ02-04	01				4	0	1	4	2	1	39	51	53	-1	60	1	In	VDJ
CACACCCTGCAGCCAGAAGACTCGGCCCTGTATCTCTGTGCCAGCAGCCCCCGCGGAGGGAGTAGTACTGAAGCTTTCTTTGGACAA	CASSPRGGSSTEAFF	1	9.746588693957114E-4	45	TCRBV04-02*01	TCRBV04	TCRBV04-02	01				TCRBD02-01*02	TCRBD02	TCRBD02-01	02				TCRBJ01-01*01	TCRBJ01	TCRBJ01-01	01				4	6	10	0	5	5	36	49	54	60	66	1	In	VDJ
AGAACCGGGAGACACGGCACTGTATCTCTGCGCCAGCAGTCAATGGGGGGGGCTAAGATAACTAATGAAAAACTGTTTTTTGGCAGT		1	9.746588693957114E-4	53	TCRBV23-01*01	TCRBV23	TCRBV23-01	01				TCRBD02-01*01	TCRBD02	TCRBD02-01	01				TCRBJ01-04*01	TCRBJ01	TCRBJ01-04	01				1	8	9	0	0	1	28	-1	44	51	59	1	Out	VDJ
AATTCCCTGGAGCTTGGTGACTCTGCTGTGTATTTCTGTGCCAGCAGCCAAGTCTCCGGCACAGGAGAGACCCAGTACTTCGGGCCA	CASSQVSGTGETQYF	1	9.746588693957114E-4	45	TCRBV03-01/03-02*01	TCRBV03	TCRBV03-01/03-02	01				TCRBD01-01*01	TCRBD01	TCRBD01-01	01				TCRBJ02-05*01	TCRBJ02	TCRBJ02-05	01				1	0	3	4	8	4	36	52	60	-1	65	1	In	VDJ
CACACCCTGCAGCCAGAAGACTCGGCCCTGTATCTCTGTGCCAGCAGCCAAGAAACCAGGGGCCCTCCTGAAGCTTTCTTTGGACAA	CASSQETRGPPEAFF	1	9.746588693957114E-4	45	TCRBV04-02*01	TCRBV04	TCRBV04-02	01				TCRBD01-01*01	TCRBD01	TCRBD01-01	01				TCRBJ01-01*01	TCRBJ01	TCRBJ01-01	01				0	5	4	2	3	6	36	53	56	62	67	1	In	VDJ
NNNNNCTTGGAGATCCAGTCCACGGAGTCAGGGGACACAGCACTGTATTTCTGTGCCAGCAGCAAGGACAATCGGGTTTTTGGCAGT	CASSKDNRVF	1	9.746588693957114E-4	30	TCRBV21-01*01	TCRBV21	TCRBV21-01	01				TCRBD01-01*01	TCRBD01	TCRBD01-01	01				TCRBJ01-04*01	TCRBJ01	TCRBJ01-04	01				3	6	1	6	0	18	51	-1	65	70	76	1	In	VDJ
NNTGTCGGCTGCTCCCTCCCAGACATCTGTGTACTTCTGTGCCAGCAGTTCAGACAGGGGTGTAACTATGGCTACACCTTCGGTTCG		1	9.746588693957114E-4	44	TCRBV06-05*01	TCRBV06	TCRBV06-05	01				TCRBD01-01*01	TCRBD01	TCRBD01-01	01				TCRBJ01-02*01	TCRBJ01	TCRBJ01-02	01				4	2	2	2	2	1	37	50	52	60	62	1	Out	VDJ
GCCCCAACCAGACCTCTCTGTACTTCTGTGCCAGCAGTTTAGGGGAGAAGGGGCTAACCCGGCTGTCATGGCTACACCTTCGGTTCG		1	9.746588693957114E-4	55	TCRBV27-01*01	TCRBV27	TCRBV27-01	01								TCRBD01,TCRBD02	TCRBD01-01,TCRBD02-01		TCRBJ01-02*01	TCRBJ01	TCRBJ01-02	01				2	14	5	2	7	6	26	41	48	53	67	1	Out	VDJ
TCCAGCGCACAGAGCGGGGGGACTCAGCCGTGTATCTCTGTGCCAGCAGCCGCGGGGGCAAAGGAGGATACGCAGTATTTTGGCCCA		1	9.746588693957114E-4	43	TCRBV07-03*01	TCRBV07	TCRBV07-03	01				TCRBD02-01*01	TCRBD02	TCRBD02-01	01				TCRBJ02-03*01	TCRBJ02	TCRBJ02-03	01				5	8	7	2	1	6	38	50	51	58	66	1	Out	VDJ
AGGATCCAGCAGGTAGTGCGAGGAGATTCGGCAGCTTATTTCTGTGCCAGCTCACCAGAAGGGTATCAGCCCCAGCATTTTGGTGAT	CASSPEGYQPQHF	1	9.746588693957114E-4	39	TCRBV18-01*01	TCRBV18	TCRBV18-01	01								TCRBD01,TCRBD02	TCRBD01-01,TCRBD02-01		TCRBJ01-05*01	TCRBJ01	TCRBJ01-05	01				2	1	5	3	2	5	42	57	59	63	64	1	In	VDJ
TCCAGCCTGCAGAGCTTGGGGACTCGGCCATGTATCTCTGTGCCAGCAGCTTAGCGGGACAGAGATCAGCCCCAGCATTTTGGTGAT		1	9.746588693957114E-4	43	TCRBV11-01*01	TCRBV11	TCRBV11-01	01				TCRBD01-01*01	TCRBD01	TCRBD01-01	01				TCRBJ01-05*01	TCRBJ01	TCRBJ01-05	01				0	2	0	5	0	5	38	-1	55	62	64	1	Out	VDJ
ACTGTGACATCGGCCCAAAAGAACCCGACAGCTTTCTATCTCTGTGCCAGTAGTAGCAATCGGGGTTTCGAGCAGTACTTCGGGCCG	CASSSNRGFEQYF	1	9.746588693957114E-4	39	TCRBV19-01*01	TCRBV19	TCRBV19-01	01				TCRBD02-01*01	TCRBD02	TCRBD02-01	01				TCRBJ02-07*01	TCRBJ02	TCRBJ02-07	01				4	3	8	3	5	6	42	55	60	65	68	1	In	VDJ
AACGCCTTGGAGCTGGACGACTCGGCCCTGTATCTCTGTGCCAGCAGCTTGGCCAACACAGGGACAAACGAGCAGTACTTCGGGCCG	CASSLANTGTNEQYF	1	9.746588693957114E-4	45	TCRBV05-04*01	TCRBV05	TCRBV05-04	01				TCRBD01-01*01	TCRBD01	TCRBD01-01	01				TCRBJ02-07*01	TCRBJ02	TCRBJ02-07	01				0	1	0	6	8	5	36	52	60	66	67	1	In	VDJ
NTGTCGGCTGCTCCCTCCCAGACATCTGTGTACTTCTGTGCCAGCCCCAAAAGGGAGGGAGACACCGGGGAGCTGTTTTTTGGAGAA	CASPKREGDTGELFF	1	9.746588693957114E-4	45	TCRBV06-05*01	TCRBV06	TCRBV06-05	01				TCRBD02-01*02	TCRBD02	TCRBD02-01	02				TCRBJ02-02*01	TCRBJ02	TCRBJ02-02	01				8	2	9	0	7	3	36	45	52	59	61	1	In	VDJ
CGCCCAGCCCCAACCAGACCTCTCTGTACTTCTGTGCCAGCAGTTTGGATAAGCCTCTCTGGGGCCAACGTCCTGACTTTCGGGGCC		1	9.746588693957114E-4	49	TCRBV27-01*01	TCRBV27	TCRBV27-01	01								TCRBD01,TCRBD02	TCRBD01-01,TCRBD02-01		TCRBJ02-06*01	TCRBJ02	TCRBJ02-06	01				3	7	1	8	0	0	32	-1	46	49	56	1	Out	VDJ
TCGGCCCAAAAGAACCCGACAGCTTTCTATCTCTGTGCCACTCGCGGTCCGTTGGCAGGGATAAATTCACCCCTCCACTTTGGGAAC	CATRGPLAGINSPLHF	1	9.746588693957114E-4	48	TCRBV19-01*01	TCRBV19	TCRBV19-01	01				TCRBD01-01*01	TCRBD01	TCRBD01-01	01				TCRBJ01-06*02	TCRBJ01	TCRBJ01-06	02				10	3	4	3	15	7	33	40	55	60	63	1	In	VDJ
CTCCCAAACATCTGTGTACTTCTGTGCCAGCAGTTAAGGCGCAGGGGGCTTTCCCTCTCTAGCACAGATACGCAGTATTTTGGCCCA		1	9.746588693957114E-4	59	TCRBV06-02/06-03*01	TCRBV06	TCRBV06-02/06-03	01				TCRBD01-01*01	TCRBD01	TCRBD01-01	01				TCRBJ02-03*01	TCRBJ02	TCRBJ02-03	01				3	11	4	0	5	0	22	36	41	49	60	1	Out	VDJ
CGCACAGAGCGGGGGGACTCAGCCGTGTATCTCTGTGCCAGCAGCCCAGGGACCCAGAGGAGCACAGATACGCAGTATTTTGGCCCA	CASSPGTQRSTDTQYF	1	9.746588693957114E-4	48	TCRBV07-03*01	TCRBV07	TCRBV07-03	01								TCRBD01,TCRBD02	TCRBD01-01,TCRBD02-01		TCRBJ02-03*01	TCRBJ02	TCRBJ02-03	01				5	7	0	7	3	0	33	45	48	53	60	1	In	VDJ
NNNNTGTCGGCTGCTCCCTCCCAAACATCTGTGTACTTCTGTGCCAGCAGTTTACGGCGGGGGTCTAATACGCAGTATTTTGGCCCA	CASSLRRGSNTQYF	1	9.746588693957114E-4	42	TCRBV06-02/06-03*01	TCRBV06	TCRBV06-02/06-03	01				TCRBD02-01*01	TCRBD02	TCRBD02-01	01				TCRBJ02-03*01	TCRBJ02	TCRBJ02-03	01				4	4	7	2	4	7	39	52	56	63	67	1	In	VDJ
AAGCTTGAGGACTCGGCCGTGTATCTCTGTGCCAGCAGCTTAAGCTGGGACGGACGAAAACACACCGGGGAGCTGTTTTTTGGAGAA	CASSLSWDGRKHTGELFF	1	9.746588693957114E-4	54	TCRBV11-02	TCRBV11	TCRBV11-02				01,03					TCRBD01,TCRBD02	TCRBD01-01,TCRBD02-01		TCRBJ02-02*01	TCRBJ02	TCRBJ02-02	01				2	10	0	7	4	3	27	42	46	51	61	1	In	VDJ
CATCCGCTCACCAGGCCTGGGGGACGCAGCCATGTACCTGTGTGCCACAACAGGGGGGTTGGCAATCAGCCCCAGCATTTTGGTGAT		1	9.746588693957114E-4	41	TCRBV15-01*02	TCRBV15	TCRBV15-01	02				TCRBD01-01*01	TCRBD01	TCRBD01-01	01				TCRBJ01-05*01	TCRBJ01	TCRBJ01-05	01				9	4	3	1	1	2	40	48	49	57	61	1	Out	VDJ
NNNNNNNTGTCGGCTGCTCCCTCCCAGACATCTGTGTACTTCTGTGCCAGCAGTATCAGGGGCGGGGAGACCCAGTACTTCGGGCCA	CASSIRGGETQYF	1	9.746588693957114E-4	39	TCRBV06-05*01	TCRBV06	TCRBV06-05	01				TCRBD01-01*01	TCRBD01	TCRBD01-01	01				TCRBJ02-05*01	TCRBJ02	TCRBJ02-05	01				5	4	4	2	2	5	42	54	56	62	66	1	In	VDJ
ATCCAGCCCTCAGAACCCAGGGACTCAGCTGTGTACTTCTGTGCCAGCAGTTCTATGGGCATGAACACTGAAGCTTTCTTTGGACAA	CASSSMGMNTEAFF	1	9.746588693957114E-4	42	TCRBV12	TCRBV12				TCRBV12-03/12-04,TCRBV12-04		TCRBD01-01*01	TCRBD01	TCRBD01-01	01				TCRBJ01-01*01	TCRBJ01	TCRBJ01-01	01				4	1	8	0	4	0	39	52	56	60	61	1	In	VDJ
AAGATCCAGCCCTCAGAACCCAGGGACTCAGCTGTGTACTTCTGTGCCAGCAGTTTCGGCAGCTCCTACGAGCAGTACTTCGGGCCG	CASSFGSSYEQYF	1	9.746588693957114E-4	39	TCRBV12-03/12-04*01	TCRBV12	TCRBV12-03/12-04	01								TCRBD01,TCRBD02	TCRBD01-01,TCRBD02-01		TCRBJ02-07*01	TCRBJ02	TCRBJ02-07	01				3	0	4	5	3	0	42	56	59	-1	62	1	In	VDJ
CTGAAGATCCAGCGCACAGAGCAGGAGGACTCGGCCGTGTATCTCTGTGCCAGCAGCCCCGGGACAGGTTCCCACCTCTTCGGTTCG	CASSPGTGSHLF	1	9.746588693957114E-4	36	TCRBV07-08*03	TCRBV07	TCRBV07-08	03				TCRBD01-01*01	TCRBD01	TCRBD01-01	01				TCRBJ01-02*01	TCRBJ01	TCRBJ01-02	01				4	9	0	4	2	16	45	58	60	68	77	1	In	VDJ
ACAGTGACCAGTGCCCATCCTGAAGACAGCAGCTTCTACATCTGCAGTGCCCTTTCTTCTGGGGCCAACGTCCTGACTTTCGGGGCC	CSALSSGANVLTF	1	9.746588693957114E-4	39	TCRBV20	TCRBV20				TCRBV20-01,TCRBV20-or09_02		TCRBD02-01	TCRBD02	TCRBD02-01				01,02	TCRBJ02-06*01	TCRBJ02	TCRBJ02-06	01				6	4	4	10	1	1	42	50	51	53	57	1	In	VDJ
CTGGAGTCTGCCAGGCCCTCACATACCTCTCAGTACCTCTGTGCCAGCAGTGAACAGGGGTTCGGTTCACCCCTCCACTTTGGGAAC	CASSEQGFGSPLHF	1	9.746588693957114E-4	42	TCRBV25-01*01	TCRBV25	TCRBV25-01	01				TCRBD01-01*01	TCRBD01	TCRBD01-01	01				TCRBJ01-06*02	TCRBJ01	TCRBJ01-06	02				2	5	4	2	0	9	39	-1	54	60	65	1	In	VDJ
TCGGCTGCTCCCTCCCAGACATCTGTGTACTTCTGTGCCAGCAGCGCCTGGGGGGTGGGATATAATTCACCCCTCCACTTTGGGAAC	CASSAWGVGYNSPLHF	1	9.746588693957114E-4	48	TCRBV06	TCRBV06				TCRBV06-01,TCRBV06-05		TCRBD02-01*01	TCRBD02	TCRBD02-01	01				TCRBJ01-06*02	TCRBJ01	TCRBJ01-06	02				6	5	9	1	5	4	33	44	49	55	60	1	In	VDJ
ACTCTGAAGGTGCAGCCTGCAGAACTGGAGGATTCTGGAGTTTATTTCTGTGCCAGCAGCCACACCTACGAGCAGTACTTCGGGCCG	CASSHTYEQYF	1	9.746588693957114E-4	33	TCRBV14-01*01	TCRBV14	TCRBV14-01	01				TCRBD01-01*01	TCRBD01	TCRBD01-01	01				TCRBJ02-07*01	TCRBJ02	TCRBJ02-07	01				3	0	4	6	0	2	48	-1	62	-1	64	1	In	VDJ
GAGTCGCCCAGCCCCAACCAGACCTCTCTGTACTTCTGTGCCAGCAGTTTATGGGCAGGGGATATACACGAGCAGTACTTCGGGCCG	CASSLWAGDIHEQYF	1	9.746588693957114E-4	45	TCRBV27-01*01	TCRBV27	TCRBV27-01	01				TCRBD01-01*01	TCRBD01	TCRBD01-01	01				TCRBJ02-07*01	TCRBJ02	TCRBJ02-07	01				1	6	4	2	3	5	36	52	55	61	67	1	In	VDJ
AAGATCCAGCGCACAGAGCAGGAGGACTCGGCCGTGTATCTCTGTGCCAGCAGCCGGGTCTACTCGGATACGCAGTATTTTGGCCCA	CASSRVYSDTQYF	1	9.746588693957114E-4	39	TCRBV07-08*03	TCRBV07	TCRBV07-08	03				TCRBD02-01	TCRBD02	TCRBD02-01				01,02	TCRBJ02-03*01	TCRBJ02	TCRBJ02-03	01				3	2	3	10	5	6	42	56	61	64	66	1	In	VDJ
NNNNNNNCTTGGAGATCCAGTCCACGGAGTCAGGGGACACAGCACTGTATTTCTGTGCCAGCCTGGACAGGGGGATTCTTCGGGCCA		1	9.746588693957114E-4	28	TCRBV21-01*01	TCRBV21	TCRBV21-01	01				TCRBD01-01*01	TCRBD01	TCRBD01-01	01				TCRBJ02-01*01	TCRBJ02	TCRBJ02-01	01				8	1	1	1	2	16	53	62	64	74	75	1	Out	VDJ
AAGATCCAGCGCACAGAGCAGGAGGACTCGGCCGTGTATCTCTGTGCCAGCAGCCCCCGTCCCCCAAAAAAACTGTTTTTTGGCAGT	CASSPRPPKKLFF	1	9.746588693957114E-4	39	TCRBV07	TCRBV07				TCRBV07-02,TCRBV07-08						TCRBD01,TCRBD02	TCRBD01-01,TCRBD02-01		TCRBJ01-04*01	TCRBJ01	TCRBJ01-04	01				5	1	4	6	10	9	42	54	64	66	67	1	In	VDJ
AAGCTGGAGGACTCAGCCATGTACTTCTGTGCCAGCAGTGAAGCGCTTCTGGTACTAGCGGCCTCCTACGAGCAGTACTTCGGGCCG	CASSEALLVLAASYEQYF	1	9.746588693957114E-4	54	TCRBV02-01	TCRBV02	TCRBV02-01				01,03	TCRBD02-01	TCRBD02	TCRBD02-01				01,02	TCRBJ02-07*01	TCRBJ02	TCRBJ02-07	01				0	1	3	5	9	0	27	44	53	61	62	1	In	VDJ
ACTCTGGAGTCAGCTACCAGCTCCCAGACATCTGTGTACTTCTGTGCCATCAGCGACAGGGTAGACGGTGAGCAGTTCTTCGGGCCA	CAISDRVDGEQFF	1	9.746588693957114E-4	39	TCRBV10-03*01	TCRBV10	TCRBV10-03	01				TCRBD01-01*01	TCRBD01	TCRBD01-01	01				TCRBJ02-01*01	TCRBJ02	TCRBJ02-01	01				6	7	2	3	1	9	42	53	54	61	68	1	In	VDJ
AAGATCCAGCGCACAGAGCAGGGGGACTCGGCCATGTATCTCTGTGCCAGCAGCTTTGGAGGGGCCTACGAGCAGTACTTCGGGCCG	CASSFGGAYEQYF	1	9.746588693957114E-4	39	TCRBV07-09*01	TCRBV07	TCRBV07-09	01				TCRBD02-01*02	TCRBD02	TCRBD02-01	02				TCRBJ02-07*01	TCRBJ02	TCRBJ02-07	01				3	1	10	0	1	2	42	56	57	63	64	1	In	VDJ
CCTGCAGAGCTTGAGGACTCGGCCGTGTATCTCTGTGCCAGCAGCTTAGCTACTAGCGGGGGGGCCTTTGAGCAGTTCTTCGGGCCA	CASSLATSGGAFEQFF	1	9.746588693957114E-4	48	TCRBV11	TCRBV11				TCRBV11-02,TCRBV11-03		TCRBD02-01*01	TCRBD02	TCRBD02-01	01				TCRBJ02-01*01	TCRBJ02	TCRBJ02-01	01				1	4	3	0	2	9	33	49	51	64	68	1	In	VDJ
NTGTCGGCTGCTCCCTCCCAGACATCTGTGTACTTCTGTGCCAGCAGGGGTATGGGACAGTCCCACAATGAGCAGTTCTTCGGGCCA	CASRGMGQSHNEQFF	1	9.746588693957114E-4	45	TCRBV06-05*01	TCRBV06	TCRBV06-05	01				TCRBD01-01*01	TCRBD01	TCRBD01-01	01				TCRBJ02-01*01	TCRBJ02	TCRBJ02-01	01				6	4	0	5	6	5	36	47	53	60	64	1	In	VDJ
NNNNNNNNNTGTCGGCTGCTCCCTCCCAGACATCTGTGTACTTGTGCGCCAGCAAAGGGGGGATGGGAGACCCAGTACTTCGGGCCA		1	9.746588693957114E-4	37	TCRBV06-08*01	TCRBV06	TCRBV06-08	01								TCRBD01,TCRBD02	TCRBD01-01,TCRBD02-01		TCRBJ02-05*01	TCRBJ02	TCRBJ02-05	01				7	5	5	1	1	5	44	54	55	61	66	1	Out	VDJ
CACGGAGTCAGGGGACACAGCACTGTATTTCTGTGCCAGCAGCAAGTGACTAGCGGTTCTAGCACAGATACGCAGTATTTTGGCCCA		1	9.746588693957114E-4	50	TCRBV21-01*01	TCRBV21	TCRBV21-01	01				TCRBD02-01	TCRBD02	TCRBD02-01				01,02	TCRBJ02-03*01	TCRBJ02	TCRBJ02-03	01				3	4	2	5	2	0	31	45	47	56	60	1	Out	VDJ
CCGCTCAGGCTGGAGTTGGCTGCTCCCTCCCAGACATCTGTGTACTTCTGTGCCAGCAGTTACTCGTACACCCAGTACTTCGGGCCA	CASSYSYTQYF	1	9.746588693957114E-4	33	TCRBV06-06*01	TCRBV06	TCRBV06-06	01								TCRBD01,TCRBD02	TCRBD01-01,TCRBD02-01		TCRBJ02-05*01	TCRBJ02	TCRBJ02-05	01				0	0	3	7	2	8	48	65	67	-1	69	1	In	VDJ
GAACTGGAGGATTCTGGAGTTTATTTCTGTGCCAGCAGTTCGGGACCCCTTCTCTCTACTTCGGGGGAAAAACTGTTTTTTGGCAGT	CASSSGPLLSTSGEKLFF	1	9.746588693957114E-4	54	TCRBV14-01*01	TCRBV14	TCRBV14-01	01								TCRBD01,TCRBD02	TCRBD01-01,TCRBD02-01		TCRBJ01-04*01	TCRBJ01	TCRBJ01-04	01				6	20	0	7	3	8	27	38	41	46	66	1	In	VDJ
CTGACTGTGAGCAACATGAGCCCTGAAGACAGCAGCATATATCTCTGCAGTCATTGGGGGAACTCCTACGAGCAGTACTTCGGGCCG	CSHWGNSYEQYF	1	9.746588693957114E-4	36	TCRBV29-01	TCRBV29	TCRBV29-01				01,02,03					TCRBD01,TCRBD02	TCRBD01-01,TCRBD02-01		TCRBJ02-07*01	TCRBJ02	TCRBJ02-07	01				9	2	6	1	5	0	45	50	55	60	62	1	In	VDJ
NTGTCGGCTGCTCCCTCCCAAACATCTGTGTACTTCTGTGCCAGCAGTTACTCGACTAGCGGGGGCAATGAGCAGTTCTTCGGGCCA	CASSYSTSGGNEQFF	1	9.746588693957114E-4	45	TCRBV06-02/06-03*01	TCRBV06	TCRBV06-02/06-03	01				TCRBD02-01*01	TCRBD02	TCRBD02-01	01				TCRBJ02-01*01	TCRBJ02	TCRBJ02-01	01				0	0	2	2	0	6	36	-1	53	-1	65	1	In	VDJ
NTGTCGGCTGCTCCCTCCCAGACATCTGTGTACTTCTGTGCCACATCCGTGGCGGCCTCTTCCTACAATGAGCAGTTCTTCGGGCCA	CATSVAASSYNEQFF	1	9.746588693957114E-4	45	TCRBV06-05*01	TCRBV06	TCRBV06-05	01				TCRBD02-01	TCRBD02	TCRBD02-01				01,02	TCRBJ02-01*01	TCRBJ02	TCRBJ02-01	01				10	5	7	5	8	1	36	43	51	55	60	1	In	VDJ
CTCCCAAACATCTGTGTACTTCTGTGCCAGCAGTTAAGGCGCAGGGGGCTTTCCCTCTCTAGTACAGATACGCAGTATTTTGGCCCA		1	9.746588693957114E-4	59	TCRBV06-02/06-03*01	TCRBV06	TCRBV06-02/06-03	01				TCRBD01-01*01	TCRBD01	TCRBD01-01	01				TCRBJ02-03*01	TCRBJ02	TCRBJ02-03	01				3	14	4	0	5	3	22	36	41	49	63	1	Out	VDJ
TCCCTGATTCTGGAGTCCGCCAGCACCAACCAGACATCTATGTACCTCTGTGCCAGCAGATCATACACTGAAGCTTTCTTTGGACAA	CASRSYTEAFF	1	9.746588693957114E-4	33	TCRBV28-01*01	TCRBV28	TCRBV28-01	01				TCRBD01-01*01	TCRBD01	TCRBD01-01	01				TCRBJ01-01*01	TCRBJ01	TCRBJ01-01	01				6	1	4	6	2	3	48	59	61	63	64	1	In	VDJ
GAGTCCGCTACCAGCTCCCAGACATCTGTGTACTTCTGTGCCATCAACCCGGGACCCCGAGGGCGTTCACCCCTCCACTTTGGGAAC	CAINPGPRGRSPLHF	1	9.746588693957114E-4	45	TCRBV10-03*01	TCRBV10	TCRBV10-03	01								TCRBD01,TCRBD02	TCRBD01-01,TCRBD02-01		TCRBJ01-06*02	TCRBJ01	TCRBJ01-06	02				7	10	0	7	4	9	36	46	50	55	65	1	In	VDJ
TCCCTGGAGCTTGGTGACTCTGCTGTGTATTTCTGTGCCAGCAGTCTTGTACTAGCGGGGGGGCCTCGGACCCAGTACTTCGGGCCA	CASSLVLAGGPRTQYF	1	9.746588693957114E-4	48	TCRBV03-01/03-02*01	TCRBV03	TCRBV03-01/03-02	01				TCRBD02-01*01	TCRBD02	TCRBD02-01	01				TCRBJ02-05*01	TCRBJ02	TCRBJ02-05	01				6	5	3	0	6	7	33	44	50	63	68	1	In	VDJ
CTGAAGATCCGGTCCACAAAGCTGGAGGACTCAGCCATGTACTTCTGTGCCAGCAGTGAGGCTCAAGAGACCCAGTACTTCGGGCCA	CASSEAQETQYF	1	9.746588693957114E-4	36	TCRBV02-01	TCRBV02	TCRBV02-01				01,03	TCRBD01-01*01	TCRBD01	TCRBD01-01	01				TCRBJ02-05*01	TCRBJ02	TCRBJ02-05	01				3	1	9	0	0	2	45	-1	59	62	63	1	In	VDJ
ACTGTGAGCAACATGAGCCCTGAAGACAGCAGCATATATCTCTGCAGCGTGGATAAGACAGGGTGGTACGAGCAGTACTTCGGGCCG	CSVDKTGWYEQYF	1	9.746588693957114E-4	39	TCRBV29-01	TCRBV29	TCRBV29-01				01,02	TCRBD01-01*01	TCRBD01	TCRBD01-01	01				TCRBJ02-07*01	TCRBJ02	TCRBJ02-07	01				6	3	2	3	6	4	42	50	56	63	66	1	In	VDJ
AAGATCCAGCCCTCAGAACCCAGGGACTCAGCCGTGTACTTCTGTGCCAGCAGTTTCGGCAGCTCCTACGAGCAGTACTTCGGGCCG	CASSFGSSYEQYF	1	9.746588693957114E-4	39	TCRBV12-03/12-04*01	TCRBV12	TCRBV12-03/12-04	01								TCRBD01,TCRBD02	TCRBD01-01,TCRBD02-01		TCRBJ02-07*01	TCRBJ02	TCRBJ02-07	01				3	0	4	5	3	0	42	56	59	-1	62	1	In	VDJ
GTCTGCTGCCAGCTCCCAGACATCTGTGTACTTCTGTGCCATCAGAGAGCGGGGGGCGGCTCCTACAATGAGCAGTTCTTCGGGCCA		1	9.746588693957114E-4	47	TCRBV10-03*01	TCRBV10	TCRBV10-03	01				TCRBD02-01*01	TCRBD02	TCRBD02-01	01				TCRBJ02-01*01	TCRBJ02	TCRBJ02-01	01				2	3	8	1	0	0	34	-1	49	56	59	1	Out	VDJ
NNNNTGTCGGCTGCTCCCTCCCAGACATCTGTGTACTTCTGTGCCAGCACCGCGCCGGGTGGTGGAAATGAGCAGTTCTTCGGGCCA	CASTAPGGGNEQFF	1	9.746588693957114E-4	42	TCRBV06-05*01	TCRBV06	TCRBV06-05	01				TCRBD02-01	TCRBD02	TCRBD02-01				01,02	TCRBJ02-01*01	TCRBJ02	TCRBJ02-01	01				7	7	8	4	6	7	39	49	55	59	66	1	In	VDJ
NTGTCGGCTGCTCCCTCCCAGACATCTGTGTACTTCTGTTCCAGCAGTGACGTCCATAGACTGGACGATACGCAGTATTTTGGCCCA	CSSSDVHRLDDTQYF	1	9.746588693957114E-4	45	TCRBV06-01*01	TCRBV06	TCRBV06-01	01								TCRBD01,TCRBD02	TCRBD01-01,TCRBD02-01		TCRBJ02-03*01	TCRBJ02	TCRBJ02-03	01				3	0	1	7	12	6	36	50	62	-1	66	1	In	VDJ
TGGCGTCTGCTGTACCCTCTCAGACATCTGTGTACTTCTGTGCCAGCAGTGGGCGGGACGCCAAACACTGAAGCTTTCTTTGGACAA		1	9.746588693957114E-4	43	TCRBV06-04*01	TCRBV06	TCRBV06-04	01				TCRBD02-01*02	TCRBD02	TCRBD02-01	02				TCRBJ01-01*01	TCRBJ01	TCRBJ01-01	01				4	5	7	3	1	2	38	51	52	58	63	1	Out	VDJ
CAGAACCGGGAGACACGGCACTGTATCTCTGCGCCAGCAGTCAATGGGGGGGCTAAGATAACTAATGAAAAACTGTTTTTTGGCAGT		1	9.746588693957114E-4	52	TCRBV23-01*01	TCRBV23	TCRBV23-01	01				TCRBD02-01*01	TCRBD02	TCRBD02-01	01				TCRBJ01-04*01	TCRBJ01	TCRBJ01-04	01				1	7	9	0	0	1	29	-1	45	52	59	1	Out	VDJ
TGGAGCTTGGTGACTCTGCTGTGTAATTCTGTGCCAGCAGCGTGTGCCATCCCATTTTGGCATCATCAGTCCCAGCATTTTGGTGAT		1	9.746588693957114E-4	52	TCRBV03-01/03-02*01	TCRBV03	TCRBV03-01/03-02	01				TCRBD01-01*01	TCRBD01	TCRBD01-01	01				TCRBJ01-05*01	TCRBJ01	TCRBJ01-05	01				5	1	4	5	25	11	29	41	66	69	70	1	Out	VDJ
ACAGAGCAGGGGGACTCGGCCATGTATCTCTGTGCCAGCAGCTAGCCCCCGGAAAGGGGAAGCAATCAGCCCCAGCATTTTGGTGAT	CASS*PPERGSNQPQHF	1	9.746588693957114E-4	51	TCRBV07-09*01	TCRBV07	TCRBV07-09	01				TCRBD01-01*01	TCRBD01	TCRBD01-01	01				TCRBJ01-05*01	TCRBJ01	TCRBJ01-05	01				4	1	5	2	11	1	30	43	54	59	60	1	Stop	VDJ
TGGAGCTTGGTGACTCTGCTGTGTATTTCTGTGCCAGCAGCACAGGTAGTCCCATTCCATTCCGACAATGAGCAGTTCTTCGGGCCG		1	9.746588693957114E-4	52	TCRBV03-01/03-02*01	TCRBV03	TCRBV03-01/03-02	01				TCRBD01-01*01	TCRBD01	TCRBD01-01	01				TCRBJ02-07*01	TCRBJ02	TCRBJ02-07	01				5	31	3	4	0	15	29	-1	41	46	77	1	Out	VDJ
CGCACAGAGCGGGGGGACTCAGCCGTGTATCTCTGTGCCAGCAGCCCCCCCCCGGGACCGGACTGTTACGAGCAGTACTTCGGGCCG	CASSPPPGPDCYEQYF	1	9.746588693957114E-4	48	TCRBV07-03*01	TCRBV07	TCRBV07-03	01								TCRBD01,TCRBD02	TCRBD01-01,TCRBD02-01		TCRBJ02-07*01	TCRBJ02	TCRBJ02-07	01				5	8	0	7	8	4	33	45	53	58	66	1	In	VDJ
NNNNNNNTGTCGGCTGCTCCCTCCCAGACATCTGTGTACTTCTGTGCCAGCAGTTACCCTGAATTCTACGAGCAGTACTTCGGGCCG	CASSYPEFYEQYF	1	9.746588693957114E-4	39	TCRBV06-05*01	TCRBV06	TCRBV06-05	01								TCRBD01,TCRBD02	TCRBD01-01,TCRBD02-01		TCRBJ02-07*01	TCRBJ02	TCRBJ02-07	01				2	3	2	8	3	3	42	57	60	62	65	1	In	VDJ
TCAATTCCCTGGAGCTTGGTGACTCTGCTGTGTATTTCTGTGCCAGCAGCCCGGACTAGCGGGACAGATACGCAGTATTTTGGCCCA		1	9.746588693957114E-4	43	TCRBV03-01/03-02*01	TCRBV03	TCRBV03-01/03-02	01				TCRBD02-01	TCRBD02	TCRBD02-01				01,02	TCRBJ02-03*01	TCRBJ02	TCRBJ02-03	01				4	0	1	4	1	3	38	51	52	-1	63	1	Out	VDJ
ACTCTCAAGATCCAGCCTGCAGAGCTTGGGGACTCGGCCATGTATCTCTGTGCCAGCCGAACCGGAAACACCATATATTTTGGAGAG	CASRTGNTIYF	1	9.746588693957114E-4	33	TCRBV11-01*01	TCRBV11	TCRBV11-01	01								TCRBD01,TCRBD02	TCRBD01-01,TCRBD02-01		TCRBJ01-03*01	TCRBJ01	TCRBJ01-03	01				8	3	2	8	1	4	48	57	58	60	63	1	In	VDJ
TAAGAAGCTCCTTCTCAGTGACTCTGGCTTCTATCTCTGTGCCTGGAGGGGGGGACAGGGGGCAAAGAGACCCAGTACTTCGGGCCA		1	9.746588693957114E-4	44	TCRBV30-01*01	TCRBV30	TCRBV30-01	01				TCRBD01-01*01	TCRBD01	TCRBD01-01	01				TCRBJ02-05*01	TCRBJ02	TCRBJ02-05	01				3	1	0	0	3	3	37	48	51	63	64	1	Out	VDJ
AGGATCCAGCAGGTAGTGCGAGGAGATTCGGCAGCTTATTTCTGTGCCAGCTCACCAGCCCAGAACGAGGTAGCTTTCTTTGGACAA	CASSPAQNEVAFF	1	9.746588693957114E-4	39	TCRBV18-01*01	TCRBV18	TCRBV18-01	01				TCRBD02-01*02	TCRBD02	TCRBD02-01	02				TCRBJ01-01*01	TCRBJ01	TCRBJ01-01	01				2	1	11	1	9	10	42	57	66	70	71	1	In	VDJ
[truncated: 2 more columns]
