# Supplementary material for: Preoperative immune checkpoint inhibition and cryoablation in early-stage breast cancer
Source: iScience. 2024 Jan 12;27(2):108880. doi: 10.1016/j.isci.2024.108880 (PMC10850740; doi:10.1016/j.isci.2024.108880)
Supplement: Data S1. Metadata file for TCR clone abundance tables provided in the supplement [file mmc2.zip › 16-495-1TH_TCRB.tsv]

nucleotide	aminoAcid	count (templates/reads)	frequencyCount (%)	cdr3Length	vMaxResolved	vFamilyName	vGeneName	vGeneAllele	vFamilyTies	vGeneNameTies	vGeneAlleleTies	dMaxResolved	dFamilyName	dGeneName	dGeneAllele	dFamilyTies	dGeneNameTies	dGeneAlleleTies	jMaxResolved	jFamilyName	jGeneName	jGeneAllele	jFamilyTies	jGeneNameTies	jGeneAlleleTies	vDeletion	n1Insertion	d5Deletion	d3Deletion	n2Insertion	jDeletion	vIndex	n1Index	dIndex	n2Index	jIndex	estimatedNumberGenomes	sequenceStatus	cloneResolved	vOrphon	dOrphon	jOrphon	vFunction	dFunction	jFunction	fractionNucleated	vAlignLength	vAlignSubstitutionCount	vAlignSubstitutionIndexes
NNNNTGTCGGCTGCTCCCTCCCAGACATCTGTGTACTTCTGTGCCACCGTCAAGGGACAGGGGAATGAAAAACTGTTTTTTGGCAGT	CATVKGQGNEKLFF	14	0.019746121297602257	42	TCRBV06-05*01	TCRBV06	TCRBV06-05	01				TCRBD01-01*01	TCRBD01	TCRBD01-01	01				TCRBJ01-04*01	TCRBJ01	TCRBJ01-04	01				10	0	0	2	7	5	39	46	53	-1	63	14	In	VDJ
AATTCCCTGGAGCTTGGTGACTCTGCTGTGTATTTCTGTGCCAGCAGCAATAAAGGTCACGCACGAAACACCATATATTTTGGAGAG	CASSNKGHARNTIYF	2	0.0028208744710860366	45	TCRBV03-01/03-02*01	TCRBV03	TCRBV03-01/03-02	01								TCRBD01,TCRBD02	TCRBD01-01,TCRBD02-01		TCRBJ01-03*01	TCRBJ01	TCRBJ01-03	01				5	8	5	4	5	5	36	48	53	56	64	2	In	VDJ
ATCCGGTCCACAAAGCTGGAGGACTCAGCCATGTACTTCTGTGCCAGCAGGCGCGGGGGGGAGACAGATACGCAGTATTTTGGCCCA	CASRRGGETDTQYF	2	0.0028208744710860366	42	TCRBV02-01	TCRBV02	TCRBV02-01				01,03	TCRBD02-01*01	TCRBD02	TCRBD02-01	01				TCRBJ02-03*01	TCRBJ02	TCRBJ02-03	01				6	2	7	0	2	3	39	50	52	61	63	2	In	VDJ
ACGTTGGCGTCTGCTGTACCCTCTCAGACATCTGTGTACTTCTGTGCCAGCAGTGCGGGGGACACCGGGGAGCTGTTTTTTGGAGAA	CASSAGDTGELFF	1	0.0014104372355430183	39	TCRBV06-04*01	TCRBV06	TCRBV06-04	01				TCRBD02-01*01	TCRBD02	TCRBD02-01	01				TCRBJ02-02*01	TCRBJ02	TCRBJ02-02	01				4	0	8	2	0	3	42	-1	55	-1	61	1	In	VDJ
TCGGCCCAAAAGAACCCGACAGCTTTCTATCTCTGTGCCAGTAGTATAGAGCCGGCAGGCCTCGGCACTGAAGCTTTCTTTGGACAA	CASSIEPAGLGTEAFF	2	0.0028208744710860366	48	TCRBV19-01*01	TCRBV19	TCRBV19-01	01				TCRBD01-01*01	TCRBD01	TCRBD01-01	01				TCRBJ01-01*01	TCRBJ01	TCRBJ01-01	01				0	6	4	4	5	4	33	50	55	59	65	2	In	VDJ
AGTGCCCATCCTGAAGACAGCAGCTTCTACATCTGCAGTGCTAGAGACCGGGCGGGGGCGCCACAAGAGACCCAGTACTTCGGGCCA	CSARDRAGAPQETQYF	1	0.0014104372355430183	48	TCRBV20	TCRBV20				TCRBV20-01,TCRBV20-or09_02		TCRBD02-01*01	TCRBD02	TCRBD02-01	01				TCRBJ02-05*01	TCRBJ02	TCRBJ02-05	01				0	5	7	2	4	2	33	47	51	58	63	1	In	VDJ
GCCAGCACCAACCAGACATCTATGTACCTCTGTGCCAGCAGTCCCCGAGGCAGAAGCTCTGGGGCCAACGTCCTGACTTTCGGGGCC	CASSPRGRSSGANVLTF	1	0.0014104372355430183	51	TCRBV28-01*01	TCRBV28	TCRBV28-01	01				TCRBD02-01*02	TCRBD02	TCRBD02-01	02				TCRBJ02-06*01	TCRBJ02	TCRBJ02-06	01				5	6	11	1	4	0	30	42	46	50	56	1	In	VDJ
AACGCCTTGTTGCTGGGGGACTCGGCCCTCTATCTCTGTGCCAGCAGCTTGGGCGTAAGCTCCTACAATGAGCAGTTCTTCGGGCCA	CASSLGVSSYNEQFF	2	0.0028208744710860366	45	TCRBV05-06*01	TCRBV05	TCRBV05-06	01				TCRBD02-01	TCRBD02	TCRBD02-01				01,02	TCRBJ02-01*01	TCRBJ02	TCRBJ02-01	01				0	4	7	6	0	0	36	-1	52	55	59	2	In	VDJ
CGCACAGAGCAGGGGGACTCGGCCATGTATCTCTGTGCCAGCAGCTTAGGTTCCGGGTTTTTCACCGGGGAGCTGTTTTTTGGAGAA	CASSLGSGFFTGELFF	3	0.004231311706629055	48	TCRBV07-09*01	TCRBV07	TCRBV07-09	01				TCRBD02-01	TCRBD02	TCRBD02-01				01,02	TCRBJ02-02*01	TCRBJ02	TCRBJ02-02	01				1	5	8	4	4	4	33	49	53	57	62	3	In	VDJ
AAGATCCAGCCCTCAGAACCCAGGGACTCAGCTGTGTACTTCTGTGCCAGCAGGGGACAGGGGATTGAAAAACTGTTTTTTGGCAGT	CASRGQGIEKLFF	1	0.0014104372355430183	39	TCRBV12-03/12-04*01	TCRBV12	TCRBV12-03/12-04	01				TCRBD01-01*01	TCRBD01	TCRBD01-01	01				TCRBJ01-04*01	TCRBJ01	TCRBJ01-04	01				6	2	0	2	0	7	42	-1	53	63	65	1	In	VDJ
CGGAGTCAGGGGACACAGCACTGTATTTCTGTGCCAGCAGCAAACAGGGGACAGGTGAAATCTTACACTGAAGCTTTCTTTGGACAA		1	0.0014104372355430183	52	TCRBV21-01*01	TCRBV21	TCRBV21-01	01				TCRBD01-01*01	TCRBD01	TCRBD01-01	01				TCRBJ01-01*01	TCRBJ01	TCRBJ01-01	01				2	9	0	4	3	3	29	44	47	55	64	1	Out	VDJ
AGCCTGCAGAGCTTGGGGACTCGGCCGTGTATCTCTGTGCCAGCAGCCCCAGGGAGGGGTGGGATCTATGGCTACACCTTCGGTTCG		1	0.0014104372355430183	46	TCRBV11-03*01	TCRBV11	TCRBV11-03	01				TCRBD02-01*02	TCRBD02	TCRBD02-01	02				TCRBJ01-02*01	TCRBJ01	TCRBJ01-02	01				5	7	9	0	4	4	35	47	51	58	65	1	Out	VDJ
NTGAAGATCCAGCCCTCAGAACCCAGGGACTCAGCTGTGTACTTCTGTGCCAGCAGTCCCTCACTTAGTGAAGCTTTCTTTGGACAA	CASSPSLSEAFF	1	0.0014104372355430183	36	TCRBV12-03/12-04*01	TCRBV12	TCRBV12-03/12-04	01				TCRBD02-01	TCRBD02	TCRBD02-01				01,02	TCRBJ01-01*01	TCRBJ01	TCRBJ01-01	01				5	3	3	10	5	7	45	57	62	65	68	1	In	VDJ
AATGTGAACGCCTTGTTGCTGGGGGACTCGGCCCTGTATCTCTGTGCCAGCAGCTTGGGAACCGACTATGGCTACACCTTCGGTTCG	CASSLGTDYGYTF	1	0.0014104372355430183	39	TCRBV05-05*01	TCRBV05	TCRBV05-05	01								TCRBD01,TCRBD02	TCRBD01-01,TCRBD02-01		TCRBJ01-02*01	TCRBJ01	TCRBJ01-02	01				0	4	2	8	0	3	42	-1	58	60	64	1	In	VDJ
CAGTGCCCATCCTGAAGACAGCAGCTTCTACATCTGCAGTGCTAGGGGGACTAGCGGGAGTAATACAATGAGCAGTTCTTCGGGCCA		1	0.0014104372355430183	47	TCRBV20	TCRBV20				TCRBV20-01,TCRBV20-or09_02		TCRBD02-01*02	TCRBD02	TCRBD02-01	02				TCRBJ02-01*01	TCRBJ02	TCRBJ02-01	01				3	3	0	2	1	4	34	45	46	60	63	1	Out	VDJ
GCTGCTCCCTCCCAGACATCTGTGTACTTCTGTGCCAGCAGTTACTCTAGAGGGGTCTGGGGCACAGATACGCAGTATTTTGGCCCA	CASSYSRGVWGTDTQYF	1	0.0014104372355430183	51	TCRBV06	TCRBV06				TCRBV06-05,TCRBV06-06						TCRBD01,TCRBD02	TCRBD01-01,TCRBD02-01		TCRBJ02-03*01	TCRBJ02	TCRBJ02-03	01				0	6	5	2	3	1	30	47	50	55	61	1	In	VDJ
AAGATCCAGCCTGCAGAGCTTGGGGACTCGGCCATGTATCTCTGTGCCAGCAGCTTATTGGGGGGCTATGGCTACACCTTCGGTTCG	CASSLLGGYGYTF	2	0.0028208744710860366	39	TCRBV11-01*01	TCRBV11	TCRBV11-01	01				TCRBD02-01*01	TCRBD02	TCRBD02-01	01				TCRBJ01-02*01	TCRBJ01	TCRBJ01-02	01				2	0	9	1	2	4	42	57	59	-1	65	2	In	VDJ
GTGAGCACCTTGGAGCTGGGGGACTCGGCCCTTTATCTTTGCGCCAGCAGCTTGGAGGGACAGAACACTGAAGCTTTCTTTGGACAA	CASSLEGQNTEAFF	1	0.0014104372355430183	42	TCRBV05-01*01	TCRBV05	TCRBV05-01	01				TCRBD01-01*01	TCRBD01	TCRBD01-01	01				TCRBJ01-01*01	TCRBJ01	TCRBJ01-01	01				0	0	0	6	1	1	39	55	56	-1	62	1	In	VDJ
ACAAAGCTGGAGGACTCAGCCATGTACTTCTGTGCCAGCAGTGAGCACGAGCGGAGCTCTGGGGCCAACGTCCTGACTTTCGGGGCC	CASSEHERSSGANVLTF	2	0.0028208744710860366	51	TCRBV02-01	TCRBV02	TCRBV02-01				01,03	TCRBD02-01	TCRBD02	TCRBD02-01				01,02	TCRBJ02-06*01	TCRBJ02	TCRBJ02-06	01				3	2	6	5	5	0	30	44	49	54	56	2	In	VDJ
CCCTCAGAACCCAGGGACTCAGCTGTGTACTTCTGTGCCAGCAGGATATGGGACCCGGCGAGGGTCACTGAAGCTTTCTTTGGACAA	CASRIWDPARVTEAFF	1	0.0014104372355430183	48	TCRBV12	TCRBV12				TCRBV12-03/12-04,TCRBV12-04						TCRBD01,TCRBD02	TCRBD01-01,TCRBD02-01		TCRBJ01-01*01	TCRBJ01	TCRBJ01-01	01				6	11	0	7	5	4	33	44	49	54	65	1	In	VDJ
CAGCCTGCAGAGCTTGGGGACTCGGCCATGTATCTCTGTGCCAGCAGCTCTTCCGGGACAGGGTCCTACGAGCAGTACTTCGGGCCG	CASSSSGTGSYEQYF	1	0.0014104372355430183	45	TCRBV11-01*01	TCRBV11	TCRBV11-01	01				TCRBD01-01*01	TCRBD01	TCRBD01-01	01				TCRBJ02-07*01	TCRBJ02	TCRBJ02-07	01				4	0	0	3	5	1	36	49	54	-1	63	1	In	VDJ
CTGAATGTGAACGCCTTGTTGCTGGGGGACTCGGCCCTCTATCTCTGTGCCAGCAGGGTAACGAAGGGCGGCTACACCTTCGGTTCG	CASRVTKGGYTF	2	0.0028208744710860366	36	TCRBV05-06*01	TCRBV05	TCRBV05-06	01								TCRBD01,TCRBD02	TCRBD01-01,TCRBD02-01		TCRBJ01-02*01	TCRBJ01	TCRBJ01-02	01				5	1	5	3	8	8	45	56	64	68	69	2	In	VDJ
GAGTCGCCCAGCCCCAACCAGACCTCTCTGTACTTCTGTGCCAGCACTTCAAGGGGACAGGGGGCTTTGAGCTACACCTTCGGTTCG	CASTSRGQGALSYTF	1	0.0014104372355430183	45	TCRBV27-01*01	TCRBV27	TCRBV27-01	01				TCRBD01-01*01	TCRBD01	TCRBD01-01	01				TCRBJ01-02*01	TCRBJ01	TCRBJ01-02	01				7	5	0	0	7	9	36	46	53	65	70	1	In	VDJ
AGTGCCCATCCTGAAGACAGCAGCTTCTACATCTGCAGTGCGACAAGGGGGAGACCCTCTGGGGCCAACGTCCTGACTTTCGGGGCC	CSATRGRPSGANVLTF	1	0.0014104372355430183	48	TCRBV20	TCRBV20				TCRBV20-01,TCRBV20-or09_02		TCRBD01-01*01	TCRBD01	TCRBD01-01	01				TCRBJ02-06*01	TCRBJ02	TCRBJ02-06	01				6	5	5	1	4	0	33	41	45	51	56	1	In	VDJ
CTGAGCTCTCTGGAGCTGGGGGACTCAGCTTTGTATTTCTGTGCCAGCGGAAGGGAGTTAGGGGTAAATACGCAGTATTTTGGCCCA	CASGRELGVNTQYF	1	0.0014104372355430183	42	TCRBV09-01*01	TCRBV09	TCRBV09-01	01								TCRBD01,TCRBD02	TCRBD01-01,TCRBD02-01		TCRBJ02-03*01	TCRBJ02	TCRBJ02-03	01				7	3	5	2	11	7	39	48	59	64	67	1	In	VDJ
ACTGTGAGCAACATGAGCCCTGAAGACAGCAGCATATATCTCTGCAGCGTCTCCGGGACAGGGGACTATGGCTACACCTTCGGTTCG	CSVSGTGDYGYTF	4	0.005641748942172073	39	TCRBV29-01	TCRBV29	TCRBV29-01				01,02	TCRBD01-01*01	TCRBD01	TCRBD01-01	01				TCRBJ01-02*01	TCRBJ01	TCRBJ01-02	01				6	0	0	2	4	3	42	50	54	-1	64	4	In	VDJ
GCCCATCCTGAAGACAGCAGCTTCTACATCTGCAGTGGAATCGGGAGTGTACAGGGCCCTTCGACCTACGAGCAGTACTTCGGGCCG	CSGIGSVQGPSTYEQYF	1	0.0014104372355430183	51	TCRBV20	TCRBV20				TCRBV20-01,TCRBV20-or09_02						TCRBD01,TCRBD02	TCRBD01-01,TCRBD02-01		TCRBJ02-07*01	TCRBJ02	TCRBJ02-07	01				7	8	3	3	13	2	30	37	50	56	64	1	In	VDJ
CCAGTCCACGGAGTCAGGGGACACAGCACTGTATTTCTGTGCCAGCAGCAAACGGTGAAGGGACAAGAGACCCAGTACTTCGGGCCA		1	0.0014104372355430183	44	TCRBV21-01*01	TCRBV21	TCRBV21-01	01								TCRBD01,TCRBD02	TCRBD01-01,TCRBD02-01		TCRBJ02-05*01	TCRBJ02	TCRBJ02-05	01				2	0	0	8	7	2	37	52	59	-1	63	1	Out	VDJ
GCTTTCTTGACATCCGCTCACCAGGCCTGGGGGACGCAGCCATGTACCTGTGTGCCACCGAGTAGCGGTCGGCTGTTTTTTGGAGAA		1	0.0014104372355430183	31	TCRBV15-01*02	TCRBV15	TCRBV15-01	02				TCRBD02-01	TCRBD02	TCRBD02-01				01,02	TCRBJ02-02*01	TCRBJ02	TCRBJ02-02	01				8	3	5	5	3	13	50	59	62	68	71	1	Out	VDJ
ACAGTGACCAGTGCCCATCCTGAAGACAGCAGCTTCTACATCTGCAGTGCTAGAGTAAAGGGGGGTTTTGGCTACACCTTCGGTTCG	CSARVKGGFGYTF	1	0.0014104372355430183	39	TCRBV20	TCRBV20				TCRBV20-01,TCRBV20-or09_02						TCRBD01,TCRBD02	TCRBD01-01,TCRBD02-01		TCRBJ01-02*01	TCRBJ01	TCRBJ01-02	01				1	4	5	1	3	7	42	55	58	64	68	1	In	VDJ
GTGAGCACCTTGGAGCTGGGGGACTCGGCCCTTTATCTTTGCGCCAGCAGCTTAGAGGGTGCGGCCTACGAGCAGTACTTCGGGCCG	CASSLEGAAYEQYF	1	0.0014104372355430183	42	TCRBV05-01*01	TCRBV05	TCRBV05-01	01				TCRBD02-01*02	TCRBD02	TCRBD02-01	02				TCRBJ02-07*01	TCRBJ02	TCRBJ02-07	01				2	5	11	0	1	2	39	53	54	59	64	1	In	VDJ
CGTCTGCTGTACCCTCTCAGACATCTGTGTACTTCTGTGCCAGCAGTGCCCGGATCCGGTCCTCGGCACGAGCAGTACTTCGGGCCG		1	0.0014104372355430183	46	TCRBV06-04*01	TCRBV06	TCRBV06-04	01								TCRBD01,TCRBD02	TCRBD01-01,TCRBD02-01		TCRBJ02-07*01	TCRBJ02	TCRBJ02-07	01				4	13	1	8	3	5	35	48	51	54	67	1	Out	VDJ
ACTCTGACAGTGACCAGTGCCCATCCTGAAGACAGCAGCTTCTACATCTGCAGTGCCCTAGACAGGACGGGAGCTTTCTTTGGACAA	CSALDRTGAFF	1	0.0014104372355430183	33	TCRBV20-01	TCRBV20	TCRBV20-01				01,04	TCRBD01-01*01	TCRBD01	TCRBD01-01	01				TCRBJ01-01*01	TCRBJ01	TCRBJ01-01	01				6	5	2	4	4	10	48	56	60	66	71	1	In	VDJ
GTGACCAGTGCCCATCCTGAAGACAGCAGCTTCTACATCTGCAGTGCTCTGGGGCTTGAAGGCAATCAGCCCCAGCATTTTGGTGAT	CSALGLEGNQPQHF	1	0.0014104372355430183	42	TCRBV20	TCRBV20				TCRBV20-01,TCRBV20-or09_02		TCRBD01-01*01	TCRBD01	TCRBD01-01	01				TCRBJ01-05*01	TCRBJ01	TCRBJ01-05	01				5	6	7	0	2	2	39	48	50	55	61	1	In	VDJ
CAGCCTGCAGAGCTTGAGGACTCGGCCGTGTATCTCTGTGCCAGCAGCTCCATGGGACAGGGATGGTCACCCCTCCACTTTGGGAAC	CASSSMGQGWSPLHF	1	0.0014104372355430183	45	TCRBV11	TCRBV11				TCRBV11-02,TCRBV11-03		TCRBD01-01*01	TCRBD01	TCRBD01-01	01				TCRBJ01-06*02	TCRBJ01	TCRBJ01-06	02				4	4	0	3	4	10	36	49	53	62	66	1	In	VDJ
TCCCTAGAGTCTGCCATCCCCAACCAGACAGCTCTTTACTTCTGTGCCACCAGTGACGCTAGCCGCAATGAGCAGTTCTTCGGGCCA	CATSDASRNEQFF	1	0.0014104372355430183	39	TCRBV24-01*01	TCRBV24	TCRBV24-01	01				TCRBD02-01	TCRBD02	TCRBD02-01				01,02	TCRBJ02-01*01	TCRBJ02	TCRBJ02-01	01				4	2	4	7	2	6	42	56	58	63	65	1	In	VDJ
GAGCAGGAGGACTCGGCCGTGTATCTCTGTGCCAGCAGCTTAACCGGGGCGGGACTAGCTTACTCCTACGAGCAGTACTTCGGGCCG	CASSLTGAGLAYSYEQYF	1	0.0014104372355430183	54	TCRBV07-02	TCRBV07	TCRBV07-02				01,02	TCRBD02-01	TCRBD02	TCRBD02-01				01,02	TCRBJ02-07*01	TCRBJ02	TCRBJ02-07	01				2	3	0	7	8	0	27	42	50	59	62	1	In	VDJ
ACTCTGAAGATCCAGCGCACAGAGCAGGGGGACTCGGCCATGTATCTCTGTGCCAGCAGCGAACACAACGAGCAGTACTTCGGGCCG	CASSEHNEQYF	5	0.007052186177715092	33	TCRBV07-09*01	TCRBV07	TCRBV07-09	01				TCRBD01-01*01	TCRBD01	TCRBD01-01	01				TCRBJ02-07*01	TCRBJ02	TCRBJ02-07	01				5	2	3	6	2	5	48	60	62	65	67	5	In	VDJ
ACGTTGGCGTCTGCTGTACCCTCTCAGACATCTGTGTACTTCTGTGCCAGCAGTGAGGGGGCGCACAATGAGCAGTTCTTCGGGCCA	CASSEGAHNEQFF	2	0.0028208744710860366	39	TCRBV06-04*01	TCRBV06	TCRBV06-04	01				TCRBD01-01*01	TCRBD01	TCRBD01-01	01				TCRBJ02-01*01	TCRBJ02	TCRBJ02-01	01				3	2	6	0	0	5	42	-1	56	62	64	2	In	VDJ
GAGTCGCCCAGCCCCAACCAGACCTCTCTGTACTTCTGTGCCAGCAGTTCCCTATGGGGTGAAACGGAGACCCAGTACTTCGGGCCA	CASSSLWGETETQYF	2	0.0028208744710860366	45	TCRBV27-01*01	TCRBV27	TCRBV27-01	01								TCRBD01,TCRBD02	TCRBD01-01,TCRBD02-01		TCRBJ02-05*01	TCRBJ02	TCRBJ02-05	01				4	7	6	2	6	5	36	49	55	59	66	2	In	VDJ
GAGTCCGCCAGCACCAACCAGACATCTATGTACCTCTGTGCCAGCCGGCCTCCTGGGACTAGCACAGATACGCAGTATTTTGGCCCA	CASRPPGTSTDTQYF	1	0.0014104372355430183	45	TCRBV28-01*01	TCRBV28	TCRBV28-01	01				TCRBD02-01	TCRBD02	TCRBD02-01				01,02	TCRBJ02-03*01	TCRBJ02	TCRBJ02-03	01				8	0	0	10	9	0	36	45	54	-1	60	1	In	VDJ
ATCCAGCGCACAGAGCAGGAGGACTCGGCCGTGTATCTCTGTGCCAGCAGCAAAGGATCGAGCACAGATACGCAGTATTTTGGCCCA	CASSKGSSTDTQYF	1	0.0014104372355430183	42	TCRBV07-02	TCRBV07	TCRBV07-02				01,02					TCRBD01,TCRBD02	TCRBD01-01,TCRBD02-01		TCRBJ02-03*01	TCRBJ02	TCRBJ02-03	01				5	3	1	8	3	0	39	51	54	57	60	1	In	VDJ
ACTCTGGAGTCTGCTGCCTCCTCCCAGACATCTGTATATTTCTGCGCCAGCAGTCCCAGTGAGTTTCAGCCCCAGCATTTTGGTGAT	CASSPSEFQPQHF	1	0.0014104372355430183	39	TCRBV10-01*01	TCRBV10	TCRBV10-01	01								TCRBD01,TCRBD02	TCRBD01-01,TCRBD02-01		TCRBJ01-05*01	TCRBJ01	TCRBJ01-05	01				5	6	4	5	2	6	42	54	56	59	65	1	In	VDJ
ATCCAGCAGGTAGTGCGAGGAGATTCGGCAGCTTATTTCTGTGCCAGCTCACCACGGTGGGGTATTTACGAGCAGTACTTCGGGCCG	CASSPRWGIYEQYF	1	0.0014104372355430183	42	TCRBV18-01*01	TCRBV18	TCRBV18-01	01								TCRBD01,TCRBD02	TCRBD01-01,TCRBD02-01		TCRBJ02-07*01	TCRBJ02	TCRBJ02-07	01				1	4	6	2	3	4	39	55	58	62	66	1	In	VDJ
CATCCTGAAGACAGCAGCTTCTACATCTGCAGTGCTAGAGATCTCCTAGCGGGGGGGCCAACCAAAAACATTCAGTACTTCGGCGCC	CSARDLLAGGPTKNIQYF	1	0.0014104372355430183	54	TCRBV20	TCRBV20				TCRBV20-01,TCRBV20-or09_02		TCRBD02-01*01	TCRBD02	TCRBD02-01	01				TCRBJ02-04*01	TCRBJ02	TCRBJ02-04	01				0	4	4	0	4	2	27	41	45	57	61	1	In	VDJ
ATTCTGGAGTCCGCCAGCACCAACCAGACATCTATGTACCTCTGTGCCAGCAGTTTACGGGGAATCACTGAAGCTTTCTTTGGACAA	CASSLRGITEAFF	1	0.0014104372355430183	39	TCRBV28-01*01	TCRBV28	TCRBV28-01	01				TCRBD02-01*01	TCRBD02	TCRBD02-01	01				TCRBJ01-01*01	TCRBJ01	TCRBJ01-01	01				2	3	8	3	0	4	42	-1	57	62	65	1	In	VDJ
AGAGTCTGCCATCCCCAACCAGACAGCTCTTTACTTCTGTGCCACCAGTGAACCGGACAGGTCCAAGAAACCCAGTACTTCGGGCCA		1	0.0014104372355430183	44	TCRBV24-01*01	TCRBV24	TCRBV24-01	01				TCRBD01-01*01	TCRBD01	TCRBD01-01	01				TCRBJ02-05*01	TCRBJ02	TCRBJ02-05	01				4	8	1	4	3	8	37	51	54	61	69	1	Out	VDJ
CTGACAGTGACCAGTGCCCATCCTGAAGACAGCAGCTTCTACATCTGCAGTGCTGGACAGGGGGACACTGAAGCTTTCTTTGGACAA	CSAGQGDTEAFF	1	0.0014104372355430183	36	TCRBV20	TCRBV20				TCRBV20-01,TCRBV20-or09_02		TCRBD01-01*01	TCRBD01	TCRBD01-01	01				TCRBJ01-01*01	TCRBJ01	TCRBJ01-01	01				5	0	1	1	0	3	45	-1	54	-1	64	1	In	VDJ
AGATCCAGTCCACGGAGTCAGGGGACACAGCACTGTATTTCTGTGCCAGCAGCAAAGCGCGAAACTCATGGCTACACCTTCGGTTCG		2	0.0028208744710860366	40	TCRBV21-01*01	TCRBV21	TCRBV21-01	01				TCRBD02-01	TCRBD02	TCRBD02-01				01,02	TCRBJ01-02*01	TCRBJ01	TCRBJ01-02	01				0	1	3	10	5	6	41	58	63	66	67	2	Out	VDJ
TCCCTGGAGCTTGGTGACTCTGCTGTGTATTTCTGTGCCAGCAGCCAAGGAAGTAGCTCCTATAATTCACCCCTCCACTTTGGGAAC	CASSQGSSSYNSPLHF	1	0.0014104372355430183	48	TCRBV03-01/03-02*01	TCRBV03	TCRBV03-01/03-02	01				TCRBD02-01	TCRBD02	TCRBD02-01				01,02	TCRBJ01-06*02	TCRBJ01	TCRBJ01-06	02				1	0	5	8	4	0	33	49	53	-1	56	1	In	VDJ
NNNNNNTGAAGATCCAGCCCTCAGAACCCAGGGACTCAGCTGTGTATTTTTGTGCTAGTGCCCGCGTCACCCCTCCACTTTGGGAAC		2	0.0028208744710860366	31	TCRBV12-05*01	TCRBV12	TCRBV12-05	01				TCRBD02-01	TCRBD02	TCRBD02-01				01,02	TCRBJ01-06*02	TCRBJ01	TCRBJ01-06	02				7	0	7	6	3	10	50	60	63	-1	66	2	Out	VDJ
NNNTCCCCCTCACTCTGGAGTCTGCTGCCTCCTCCCAGACATCTGTATATTTCTGCGCCCTCCTTAGGTGCAGCTTTCTTTGGACAA		1	0.0014104372355430183	28	TCRBV10-01*01	TCRBV10	TCRBV10-01	01								TCRBD01,TCRBD02	TCRBD01-01,TCRBD02-01		TCRBJ01-01*01	TCRBJ01	TCRBJ01-01	01				11	3	5	4	6	10	53	59	65	68	71	1	Out	VDJ
GTGACATCGGCCCAAAAGAACCCGACAGCTTTCTATCTCTGTGCCAGTAGGGACAGGTCAGGAGTCTATGGCTACACCTTCGGTTCG	CASRDRSGVYGYTF	1	0.0014104372355430183	42	TCRBV19-01*01	TCRBV19	TCRBV19-01	01				TCRBD01-01*01	TCRBD01	TCRBD01-01	01				TCRBJ01-02*01	TCRBJ01	TCRBJ01-02	01				6	8	1	4	0	4	39	-1	50	57	65	1	In	VDJ
NNNNNNNTGTCGGCTGCTCCCTCCCAGACATCTGTGTACTTCTGTGCCAGCAGTTACGATTCGGGACCTCCCTACACCTTCGGTTCG	CASSYDSGPPYTF	1	0.0014104372355430183	39	TCRBV06-05*01	TCRBV06	TCRBV06-05	01								TCRBD01,TCRBD02	TCRBD01-01,TCRBD02-01		TCRBJ01-02*01	TCRBJ01	TCRBJ01-02	01				2	4	0	7	5	10	42	57	62	67	71	1	In	VDJ
ATCCGCTCACCAGGCCTGGGGGACGCAGCCATGTACCTGTGTGCCACCAGCAGAGAACGGGGCTCCTACGAGCAGTACTTCGGGCCG	CATSRERGSYEQYF	1	0.0014104372355430183	42	TCRBV15-01*02	TCRBV15	TCRBV15-01	02				TCRBD02-01*01	TCRBD02	TCRBD02-01	01				TCRBJ02-07*01	TCRBJ02	TCRBJ02-07	01				0	0	8	3	1	0	39	56	57	-1	62	1	In	VDJ
GTGAACGCCTTGGAGCTGGACGACTCGGCCCTGTATCTCTGTGCCAGCAGCCCCAGGGGGTCTGGAAACACCATATATTTTGGAGAG	CASSPRGSGNTIYF	2	0.0028208744710860366	42	TCRBV05-04*01	TCRBV05	TCRBV05-04	01				TCRBD01-01*01	TCRBD01	TCRBD01-01	01				TCRBJ01-03*01	TCRBJ01	TCRBJ01-03	01				4	0	4	1	2	1	39	51	53	-1	60	2	In	VDJ
TCCACAAAGCTGGAGGACTCAGCCATGTACTTCTGTGCCAGCAGGGATAACCGGGACAGGGTAAAGGAGACCCAGTACTTCGGGCCA	CASRDNRDRVKETQYF	3	0.004231311706629055	48	TCRBV02-01	TCRBV02	TCRBV02-01				01,03	TCRBD01-01*01	TCRBD01	TCRBD01-01	01				TCRBJ02-05*01	TCRBJ02	TCRBJ02-05	01				6	5	0	3	8	5	33	44	52	61	66	3	In	VDJ
GTGACCAGTGCCCATCCTGAAGACAGCAGCTTCTACATCTGCAGTGCAATTCCGACACGGATGAACACTGAAGCTTTCTTTGGACAA	CSAIPTRMNTEAFF	2	0.0028208744710860366	42	TCRBV20	TCRBV20				TCRBV20-01,TCRBV20-or09_02		TCRBD01-01*01	TCRBD01	TCRBD01-01	01				TCRBJ01-01*01	TCRBJ01	TCRBJ01-01	01				6	4	2	6	6	0	39	47	53	57	61	2	In	VDJ
GCCTGCAGAACTGGAGGATTCTGGAGTTTATTTCTGTGCCAGCAGCCAATAAGCCCTCTCCCTAACTATGGCTACACCTTCGGTTCG		1	0.0014104372355430183	47	TCRBV14-01*01	TCRBV14	TCRBV14-01	01				TCRBD02-01	TCRBD02	TCRBD02-01				01,02	TCRBJ01-02*01	TCRBJ01	TCRBJ01-02	01				2	7	6	7	2	0	34	49	51	54	61	1	Out	VDJ
CGCACAGAGCAGCGGGACTCGGCCATGTATCGCTGTGCCAGCAGCTTAGTAAACGGGCAGGGATCCTACGAGCAGTACTTCGGGCCG	CASSLVNGQGSYEQYF	2	0.0028208744710860366	48	TCRBV07-06*01	TCRBV07	TCRBV07-06	01				TCRBD01-01*01	TCRBD01	TCRBD01-01	01				TCRBJ02-07*01	TCRBJ02	TCRBJ02-07	01				1	1	4	3	8	1	33	49	57	62	63	2	In	VDJ
CCAACCAGACAGCTCTTTACTTCTGTGCCACCAGCGAACTCCGGGACTAGCGGGGGGCAATCCACAGATACGCAGTATTTTGGCCCA		1	0.0014104372355430183	58	TCRBV24-01*01	TCRBV24	TCRBV24-01	01				TCRBD02-01*01	TCRBD02	TCRBD02-01	01				TCRBJ02-03*01	TCRBJ02	TCRBJ02-03	01				7	5	0	1	8	2	23	34	42	57	62	1	Out	VDJ
AGCACCTTGGAGCTGGGGGACTCGGCCCTTTATCTTTGCGCCAGCAGCCCTAACTCCGGCACCACCGGGGAGCTGTTTTTTGGAGAA	CASSPNSGTTGELFF	1	0.0014104372355430183	45	TCRBV05-01*01	TCRBV05	TCRBV05-01	01								TCRBD01,TCRBD02	TCRBD01-01,TCRBD02-01		TCRBJ02-02*01	TCRBJ02	TCRBJ02-02	01				4	2	9	0	9	4	36	48	57	60	62	1	In	VDJ
CAGCGCACAGAGCAGGAGGACTCGGCCGTGTATCTCTGTGCCAGCAGATCCGGGACAGGGGTTAATTCACCCCTCCACTTTGGGAAC	CASRSGTGVNSPLHF	1	0.0014104372355430183	45	TCRBV07-02	TCRBV07	TCRBV07-02				01,02	TCRBD01-01*01	TCRBD01	TCRBD01-01	01				TCRBJ01-06*02	TCRBJ01	TCRBJ01-06	02				6	1	0	2	4	6	36	47	51	61	62	1	In	VDJ
ACTCTGGAGTCCGCTACCAGCTCCCAGACATCTGTGTACTTCTGTGCCATCAGCCCCACTATGCGGGGAACGCAGTATTTTGGCCCA	CAISPTMRGTQYF	1	0.0014104372355430183	39	TCRBV10-03*01	TCRBV10	TCRBV10-03	01				TCRBD02-01*01	TCRBD02	TCRBD02-01	01				TCRBJ02-03*01	TCRBJ02	TCRBJ02-03	01				6	1	7	3	9	9	42	53	62	68	69	1	In	VDJ
AAGATCCAGCGCACAGAGCAGGAGGACTCGGCCGTGTATCTCTGTGCCAGCAGCTTGGGAATTCAACAGCCCCAGCATTTTGGTGAT	CASSLGIQQPQHF	1	0.0014104372355430183	39	TCRBV07-02	TCRBV07	TCRBV07-02				01,02					TCRBD01,TCRBD02	TCRBD01-01,TCRBD02-01		TCRBJ01-05*01	TCRBJ01	TCRBJ01-05	01				3	6	0	8	0	7	42	-1	56	60	66	1	In	VDJ
ATCCTGGAGTCGCCCAGCCCCAACCAGACCTCTCTGTACTTCTGTGCCAGCAGTTTCGCAGGGAACTATGGCTACACCTTCGGTTCG	CASSFAGNYGYTF	1	0.0014104372355430183	39	TCRBV27-01*01	TCRBV27	TCRBV27-01	01				TCRBD01-01*01	TCRBD01	TCRBD01-01	01				TCRBJ01-02*01	TCRBJ01	TCRBJ01-02	01				3	0	4	3	2	2	42	56	58	-1	63	1	In	VDJ
GTGAGCAACATGAGCCCTGAAGACAGCAGCATATATCTCTGCAGCGTTGAAGATACTGACAGGAACTATGGCTACACCTTCGGTTCG	CSVEDTDRNYGYTF	1	0.0014104372355430183	42	TCRBV29-01	TCRBV29	TCRBV29-01				01,02	TCRBD01-01*01	TCRBD01	TCRBD01-01	01				TCRBJ01-02*01	TCRBJ01	TCRBJ01-02	01				0	0	2	4	4	2	39	53	57	-1	63	1	In	VDJ
AGCACCTTGGAGCTGGGGGACTCGGCCCTTTATCTTTGCGCCAGCAGCTTGGGGGGGACAGGGCCCTACGAGCAGTACTTCGGGCCG	CASSLGGTGPYEQYF	1	0.0014104372355430183	45	TCRBV05-01*01	TCRBV05	TCRBV05-01	01				TCRBD01-01*01	TCRBD01	TCRBD01-01	01				TCRBJ02-07*01	TCRBJ02	TCRBJ02-07	01				0	1	0	3	2	2	36	52	54	63	64	1	In	VDJ
CCCCTGATCCTGGAGTCGCCCAGCCCCAACCAGACCTCTCTGTACTTCTGTGCCAGCCGCCGTGGAAACACCATATATTTTGGAGAG	CASRRGNTIYF	1	0.0014104372355430183	33	TCRBV27-01*01	TCRBV27	TCRBV27-01	01								TCRBD01,TCRBD02	TCRBD01-01,TCRBD02-01		TCRBJ01-03*01	TCRBJ01	TCRBJ01-03	01				8	2	10	0	1	3	48	57	58	60	62	1	In	VDJ
ACTCTGAAGATCCAGCGCACAGAGCAGGAGGACTCGGCCGTGTATCTCTGTGCCAGCAGCTTAGGGGGAACCCAGTACTTCGGGCCA	CASSLGGTQYF	1	0.0014104372355430183	33	TCRBV07	TCRBV07				TCRBV07-02,TCRBV07-08						TCRBD01,TCRBD02	TCRBD01-01,TCRBD02-01		TCRBJ02-05*01	TCRBJ02	TCRBJ02-05	01				1	0	0	8	1	8	48	64	65	-1	69	1	In	VDJ
GTGACCAGTGCCCATCCTGAAGACAGCAGCTTCTACATCTGCAGTGCTAGAAAACAGGGCGCGAACACTGAAGCTTTCTTTGGACAA	CSARKQGANTEAFF	1	0.0014104372355430183	42	TCRBV20	TCRBV20				TCRBV20-01,TCRBV20-or09_02		TCRBD01-01*01	TCRBD01	TCRBD01-01	01				TCRBJ01-01*01	TCRBJ01	TCRBJ01-01	01				2	3	3	3	2	1	39	51	53	59	62	1	In	VDJ
ACATCGGCCCAAAAGAACCCGACAGCTTTCTATCTCTGTGCCAGTAGGCTACTAGCGGGGACTCGAGGTGAGCAGTTCTTCGGGCCA	CASRLLAGTRGEQFF	1	0.0014104372355430183	45	TCRBV19-01*01	TCRBV19	TCRBV19-01	01				TCRBD02-01*01	TCRBD02	TCRBD02-01	01				TCRBJ02-01*01	TCRBJ02	TCRBJ02-01	01				6	8	3	3	3	9	36	47	50	60	68	1	In	VDJ
CTGCAGCCAGAAGACTCAGCCCTGTATCTCTGCGCCAGCAGCCGAAGGGTGCGGGGGGCCTCCCAAGAGACCCAGTACTTCGGGCCA	CASSRRVRGASQETQYF	2	0.0028208744710860366	51	TCRBV04-01*01	TCRBV04	TCRBV04-01	01				TCRBD02-01*01	TCRBD02	TCRBD02-01	01				TCRBJ02-05*01	TCRBJ02	TCRBJ02-05	01				4	4	7	1	7	1	30	43	50	58	62	2	In	VDJ
GTGCGAGGAGATTCGGCAGCTTATTTCTGTGCCAGCTCACCGCGGGGACAGGGGGGATCGAACACCGGGGAGCTGTTTTTTGGAGAA	CASSPRGQGGSNTGELFF	1	0.0014104372355430183	54	TCRBV18-01*01	TCRBV18	TCRBV18-01	01				TCRBD01-01*01	TCRBD01	TCRBD01-01	01				TCRBJ02-02*01	TCRBJ02	TCRBJ02-02	01				3	3	0	1	3	0	27	41	44	55	58	1	In	VDJ
TGGAGTCCGCTACCAGCTCCCAGACATCTGTGTACTTCTGTGCCATCAGTGGCTGCATCTAGGGTTGGCGGCTACACCTTCGGTTCG		1	0.0014104372355430183	43	TCRBV10-03*01	TCRBV10	TCRBV10-03	01								TCRBD01,TCRBD02	TCRBD01-01,TCRBD02-01		TCRBJ01-02*01	TCRBJ01	TCRBJ01-02	01				4	5	5	3	9	8	38	51	60	64	69	1	Out	VDJ
ACAGAGCAGCGGGACTCAGCCATGTATCGCTGTGCCAGCAGCTTACATCTAGCGGGGGCTGGGGACAATGAGCAGTTCTTCGGGCCA	CASSLHLAGAGDNEQFF	1	0.0014104372355430183	51	TCRBV07-07*01	TCRBV07	TCRBV07-07	01				TCRBD02-01*01	TCRBD02	TCRBD02-01	01				TCRBJ02-01*01	TCRBJ02	TCRBJ02-01	01				2	6	4	2	3	5	30	45	48	58	64	1	In	VDJ
TCGGCCCAAAAGAACCCGACAGCTTTCTATCTCTGTGCCAGTAGTCCCCAACGGGGACAGGGGACGTTCGCAGCTTTCTTTGGACAA	CASSPQRGQGTFAAFF	1	0.0014104372355430183	48	TCRBV19-01*01	TCRBV19	TCRBV19-01	01				TCRBD01-01*01	TCRBD01	TCRBD01-01	01				TCRBJ01-01*01	TCRBJ01	TCRBJ01-01	01				5	8	0	2	8	10	33	45	53	63	71	1	In	VDJ
ACGCCCTGCAGCCAGAAGACTCAGCCCTGTATCTCTGCGCCAGCAACCCCGAGGGTTCGAGCCAAAAACATTCAGTACTTCGGCGCC		2	0.0028208744710860366	46	TCRBV04-01*01	TCRBV04	TCRBV04-01	01				TCRBD02-01*02	TCRBD02	TCRBD02-01	02				TCRBJ02-04*01	TCRBJ02	TCRBJ02-04	01				7	4	11	0	5	0	35	45	50	55	59	2	Out	VDJ
TCTGCCATCCCCAACCAGACAGCTCTTTACTTCTGTGCCACCAGTGATTTGGCCATCCCAGGGTACAATGAGCAGTTCTTCGGGCCA	CATSDLAIPGYNEQFF	1	0.0014104372355430183	48	TCRBV24-01*01	TCRBV24	TCRBV24-01	01				TCRBD01-01*01	TCRBD01	TCRBD01-01	01				TCRBJ02-01*01	TCRBJ02	TCRBJ02-01	01				0	0	4	3	7	4	33	51	58	-1	63	1	In	VDJ
AAGATCCAGCGCACAGAGCAGCGGGACTCAGCCATGTATCGCTGTGCCAGCAGCATAGGACTACGAGAGACCCAGTACTTCGGGCCA	CASSIGLRETQYF	1	0.0014104372355430183	39	TCRBV07	TCRBV07				TCRBV07-06,TCRBV07-07		TCRBD02-01	TCRBD02	TCRBD02-01				01,02	TCRBJ02-05*01	TCRBJ02	TCRBJ02-05	01				1	2	2	9	0	4	42	-1	58	63	65	1	In	VDJ
AACCTGAGCTCTCTGGAGCTGGGGGACTCAGCTTTGTATTTCTGTGCCAGCAGCCCCGACTTCACCGGGGAGCTGTTTTTTGGAGAA	CASSPDFTGELFF	1	0.0014104372355430183	39	TCRBV09-01*01	TCRBV09	TCRBV09-01	01				TCRBD02-01	TCRBD02	TCRBD02-01				01,02	TCRBJ02-02*01	TCRBJ02	TCRBJ02-02	01				4	1	2	10	3	4	42	54	57	61	62	1	In	VDJ
GAGCAGGGGGACTCGGCCATGTATCTCTGTGCCAGCAGCTTTAGTGGAACTTACAGGGTAAAGAACACTGAAGCTTTCTTTGGACAA	CASSFSGTYRVKNTEAFF	1	0.0014104372355430183	54	TCRBV07-09*01	TCRBV07	TCRBV07-09	01				TCRBD01-01*01	TCRBD01	TCRBD01-01	01				TCRBJ01-01*01	TCRBJ01	TCRBJ01-01	01				3	4	3	3	11	1	27	41	52	58	62	1	In	VDJ
GCGCACAGAGCAGGAGGACTCGGCCGTGTATCTCTGTGCCAGCAGCCAAGAGGGAGCGGGGGGCTCTACGAGCAGTACTTCGGGCCG		1	0.0014104372355430183	47	TCRBV07-02	TCRBV07	TCRBV07-02				01,02	TCRBD02-01*01	TCRBD02	TCRBD02-01	01				TCRBJ02-07*01	TCRBJ02	TCRBJ02-07	01				5	2	6	1	8	3	34	46	54	63	65	1	Out	VDJ
CGGTCCACAAAGCTGGAGGACTCAGCCATGTACTTCTGTGCCAGCTCGAGGGGGCGGGGCGACAAAGAGACCCAGTACTTCGGGCCA	CASSRGRGDKETQYF	1	0.0014104372355430183	45	TCRBV02-01	TCRBV02	TCRBV02-01				01,03	TCRBD01-01*01	TCRBD01	TCRBD01-01	01				TCRBJ02-05*01	TCRBJ02	TCRBJ02-05	01				8	9	5	0	3	3	36	45	48	55	64	1	In	VDJ
TCCAGCGCACAGAGCAGCGGGACTCAGCCATGTATCGCTGTGCCAGCAGCTTGTGGGGGCCAGGATGAAAAACTGTTTTTTGGCAGT		3	0.004231311706629055	43	TCRBV07-07*01	TCRBV07	TCRBV07-07	01				TCRBD01-01*01	TCRBD01	TCRBD01-01	01				TCRBJ01-04*01	TCRBJ01	TCRBJ01-04	01				3	4	6	0	2	6	38	52	54	60	64	3	Out	VDJ
NNNNTGTCGGCTGCTCCCTCCCAGACATCTGTGTACTTCTGTGCCAGCAGTGAAACACAAGCCTTCGGGGGCTACACCTTCGGTTCG	CASSETQAFGGYTF	2	0.0028208744710860366	42	TCRBV06-01*01	TCRBV06	TCRBV06-01	01				TCRBD02-01	TCRBD02	TCRBD02-01				01,02	TCRBJ01-02*01	TCRBJ01	TCRBJ01-02	01				2	0	8	4	11	8	39	54	65	-1	69	2	In	VDJ
ACTCTGACTGTGAGCAACATGAGCCCTGAAGACAGCAGCATATATCTCTGCAGCGTGGGGGCCCGATACGAGCAGTACTTCGGGCCG	CSVGARYEQYF	1	0.0014104372355430183	33	TCRBV29-01	TCRBV29	TCRBV29-01				01,03	TCRBD01-01*01	TCRBD01	TCRBD01-01	01				TCRBJ02-07*01	TCRBJ02	TCRBJ02-07	01				6	4	6	0	0	4	48	-1	56	62	66	1	In	VDJ
GTGACCAGTGCCCATCCTGAAGACAGCAGCTTCTACATCTGCAGTGGCAGGGCAGGGTCCTGGTTCGGAGAGCAGTACTTCGGGCCG	CSGRAGSWFGEQYF	2	0.0028208744710860366	42	TCRBV20	TCRBV20				TCRBV20-01,TCRBV20-or09_02		TCRBD01-01*01	TCRBD01	TCRBD01-01	01				TCRBJ02-07*01	TCRBJ02	TCRBJ02-07	01				7	17	4	3	1	7	39	46	47	52	69	2	In	VDJ
CAGCAGGTAGTGCGAGGAGATTCGGCAGCTTATTTCTGTGCCAGCTCACCCATAGGACAGGGGACCTACGAGCAGTACTTCGGGCCG	CASSPIGQGTYEQYF	1	0.0014104372355430183	45	TCRBV18-01*01	TCRBV18	TCRBV18-01	01				TCRBD01-01*01	TCRBD01	TCRBD01-01	01				TCRBJ02-07*01	TCRBJ02	TCRBJ02-07	01				3	1	1	2	4	2	36	50	54	63	64	1	In	VDJ
CTCCTTCTCAGTGACTCTGGCTTCTATCTCTGTGCCTGGAGTGTTCCCCCCCGACTCACGGCAACCTACGAGCAGTACTTCGGGCCG	CAWSVPPRLTATYEQYF	1	0.0014104372355430183	51	TCRBV30-01*01	TCRBV30	TCRBV30-01	01				TCRBD02-01	TCRBD02	TCRBD02-01				01,02	TCRBJ02-07*01	TCRBJ02	TCRBJ02-07	01				0	8	2	10	8	2	30	44	52	56	64	1	In	VDJ
AAGATCCAGCGCACAGAGCAGCGGGACTCGGCCATGTATCGCTGTGCCAGCAGCTTTAGGGGCCGGGAGACCCAGTACTTCGGGCCA	CASSFRGRETQYF	1	0.0014104372355430183	39	TCRBV07-06*01	TCRBV07	TCRBV07-06	01				TCRBD01-01*01	TCRBD01	TCRBD01-01	01				TCRBJ02-05*01	TCRBJ02	TCRBJ02-05	01				3	4	5	2	1	5	42	56	57	62	66	1	In	VDJ
GCTGCTCCCTCCCAGACATCTGTGTACTTCTGTGCCATCACTCCGGGACTAGCGGTGGGAAACACCGGGGAGCTGTTTTTTGGAGAA	CAITPGLAVGNTGELFF	1	0.0014104372355430183	51	TCRBV06	TCRBV06				TCRBV06-01,TCRBV06-05,TCRBV06-06		TCRBD02-01	TCRBD02	TCRBD02-01				01,02	TCRBJ02-02*01	TCRBJ02	TCRBJ02-02	01				10	5	0	5	7	2	30	37	44	55	60	1	In	VDJ
CAGCGCACAGAGCAGCGGGACTCGGCCATGTATCGCTGTGCCAGCAGCTCAACCGGGACAGGGGGTGAAAAACTGTTTTTTGGCAGT	CASSSTGTGGEKLFF	2	0.0028208744710860366	45	TCRBV07-06*01	TCRBV07	TCRBV07-06	01				TCRBD01-01*01	TCRBD01	TCRBD01-01	01				TCRBJ01-04*01	TCRBJ01	TCRBJ01-04	01				4	0	0	1	5	7	36	49	54	-1	65	2	In	VDJ
GTAGTGCGAGGAGATTCGGCAGCTTATTTCTGTGCCAGCTCACCTGGGAGCATAGCGCCCACTAACTATGGCTACACCTTCGGTTCG	CASSPGSIAPTNYGYTF	1	0.0014104372355430183	51	TCRBV18-01*01	TCRBV18	TCRBV18-01	01				TCRBD02-01	TCRBD02	TCRBD02-01				01,02	TCRBJ01-02*01	TCRBJ01	TCRBJ01-02	01				3	4	5	6	8	0	30	44	52	57	61	1	In	VDJ
NTGTCGGCTGCTCCCTCCCAGACATCTGTGTACTTCTGTGCCAGCAGTGCAGGGGGCTCTGGGGCCAACGTCCTGACTTTCGGGGCC	CASSAGGSGANVLTF	2	0.0028208744710860366	45	TCRBV06	TCRBV06				TCRBV06-01,TCRBV06-05		TCRBD01-01*01	TCRBD01	TCRBD01-01	01				TCRBJ02-06*01	TCRBJ02	TCRBJ02-06	01				4	0	4	1	0	0	36	-1	49	-1	56	2	In	VDJ
GTGACATCGGCCCAAAAGAACCCGACAGCTTTCTATCTCTGTGCCAGTAGTACCCCTGAAGGGTACACTGAAGCTTTCTTTGGACAA	CASSTPEGYTEAFF	1	0.0014104372355430183	42	TCRBV19-01*01	TCRBV19	TCRBV19-01	01								TCRBD01,TCRBD02	TCRBD01-01,TCRBD02-01		TCRBJ01-01*01	TCRBJ01	TCRBJ01-01	01				4	1	5	3	7	3	39	52	59	63	64	1	In	VDJ
GCAGAACTGGAGGATTCTGGAGTTTATTTCTGTGCCAGCAGCCATAAATTCGAGGGACTCTGGAACACTGAAGCTTTCTTTGGACAA	CASSHKFEGLWNTEAFF	1	0.0014104372355430183	51	TCRBV14-01*01	TCRBV14	TCRBV14-01	01				TCRBD02-01	TCRBD02	TCRBD02-01				01,02	TCRBJ01-01*01	TCRBJ01	TCRBJ01-01	01				3	3	0	10	9	1	30	44	53	59	62	1	In	VDJ
GCCCATCCTGAAGACAGCAGCTTCTACATCTGCAGTGCTAGACATCTTAGAGCGGGGGCCTCCTCCTACGAGCAGTACTTCGGGCCG	CSARHLRAGASSYEQYF	2	0.0028208744710860366	51	TCRBV20	TCRBV20				TCRBV20-01,TCRBV20-or09_02		TCRBD02-01*01	TCRBD02	TCRBD02-01	01				TCRBJ02-07*01	TCRBJ02	TCRBJ02-07	01				2	4	6	2	8	0	30	42	50	58	62	2	In	VDJ
ATGAATGTGAGTGCCTTGGAGCTGGGGGACTCGGCCCTGTATCTCTGTGCCAGAAGCTTGCAGGGGCACACCATATATTTTGGAGAG	CARSLQGHTIYF	2	0.0028208744710860366	36	TCRBV05-03	TCRBV05	TCRBV05-03				01,02	TCRBD01-01*01	TCRBD01	TCRBD01-01	01				TCRBJ01-03*01	TCRBJ01	TCRBJ01-03	01				1	1	4	2	0	8	45	-1	60	66	67	2	In	VDJ
AATTCCCTGGAGCTTGGTGACTCTGCTGTGTATTTCTGTGCCAGCAGCCAAGACAGGTTCTCTGGAAACACCATATATTTTGGAGAG	CASSQDRFSGNTIYF	1	0.0014104372355430183	45	TCRBV03-01/03-02*01	TCRBV03	TCRBV03-01/03-02	01				TCRBD01-01*01	TCRBD01	TCRBD01-01	01				TCRBJ01-03*01	TCRBJ01	TCRBJ01-03	01				0	2	4	4	0	0	36	-1	53	57	59	1	In	VDJ
CTGCAGCCAGAAGACTCAGCCCTGTATCTCTGCGCCAGCAGCCGTCTCACTACAGGAAGGGGTAGCGAGACCCAGTACTTCGGGCCA	CASSRLTTGRGSETQYF	1	0.0014104372355430183	51	TCRBV04-01*01	TCRBV04	TCRBV04-01	01				TCRBD01-01*01	TCRBD01	TCRBD01-01	01				TCRBJ02-05*01	TCRBJ02	TCRBJ02-05	01				4	10	3	4	8	5	30	43	51	56	66	1	In	VDJ
CCTGCAGAGCTTGGGGACTCGGCCGTGTATCTCTGTGCCAGCAGCTTAGGCAGACAGGGGGCTTCGGGGGAGCTGTTTTTTGGAGAA	CASSLGRQGASGELFF	2	0.0028208744710860366	48	TCRBV11-03*01	TCRBV11	TCRBV11-03	01				TCRBD01-01*01	TCRBD01	TCRBD01-01	01				TCRBJ02-02*01	TCRBJ02	TCRBJ02-02	01				1	4	2	0	3	8	33	49	52	62	66	2	In	VDJ
CTCAAGATCCAGCCTGCAGAGCTTGAGGACTCGGCCGTGTATCTCTGTGCCAGCAGCTTAGCAGGGTTCGAGCAGTACTTCGGGCCG	CASSLAGFEQYF	1	0.0014104372355430183	36	TCRBV11	TCRBV11				TCRBV11-02,TCRBV11-03		TCRBD01-01*01	TCRBD01	TCRBD01-01	01				TCRBJ02-07*01	TCRBJ02	TCRBJ02-07	01				1	2	4	3	0	6	45	-1	61	66	68	1	In	VDJ
CTGAGTTCTAAGAAGCTCCTTCTCAGTGACTCTGGCTTCTATCTCTGTGCCTGGAGGGGCAGGGGGTACGAGCAGTACTTCGGGCCG	CAWRGRGYEQYF	1	0.0014104372355430183	36	TCRBV30-01*01	TCRBV30	TCRBV30-01	01				TCRBD01-01*01	TCRBD01	TCRBD01-01	01				TCRBJ02-07*01	TCRBJ02	TCRBJ02-07	01				3	0	4	1	3	4	45	56	59	-1	66	1	In	VDJ
AGCCTGCAGAGCAGGGGGACTCGGCCGTGTATGTCTGTGCAAGTCGCTTAGAGGACAGGAGAGCTGGAGACCCAGTACTTCGGGCCA		1	0.0014104372355430183	46	TCRBV12-02*01	TCRBV12	TCRBV12-02	01				TCRBD01-01*01	TCRBD01	TCRBD01-01	01				TCRBJ02-05*01	TCRBJ02	TCRBJ02-05	01				1	7	1	4	1	5	35	51	52	59	66	1	Out	VDJ
GTGACCAGTGCCCATCCTGAAGACAGCAGCTTCTACATCTGCAGTGCTAGGGGATCGTGGGAGGCCGGGCCCCAGCATTTTGGTGAT	CSARGSWEAGPQHF	1	0.0014104372355430183	42	TCRBV20	TCRBV20				TCRBV20-01,TCRBV20-or09_02		TCRBD02-01*02	TCRBD02	TCRBD02-01	02				TCRBJ01-05*01	TCRBJ01	TCRBJ01-05	01				3	4	9	1	8	9	39	50	58	64	68	1	In	VDJ
TCAAGATCCAGCCTGCAGAGCTTGAGGACTCGGCCGTGTATCTCTGTGCCAGCAGCTACCAAATCATATGGCTACACCTTCGGTTCG		2	0.0028208744710860366	37	TCRBV11	TCRBV11				TCRBV11-02,TCRBV11-03						TCRBD01,TCRBD02	TCRBD01-01,TCRBD02-01		TCRBJ01-02*01	TCRBJ01	TCRBJ01-02	01				4	7	3	7	0	5	44	-1	57	59	66	2	Out	VDJ
NTGTCGGCTGCTCCCTCCCAGACATCTGTGTACTTCTGTGCCAGCAGGCCGGAGGCGGGGTACACAGATACGCAGTATTTTGGCCCA	CASRPEAGYTDTQYF	1	0.0014104372355430183	45	TCRBV06-05*01	TCRBV06	TCRBV06-05	01				TCRBD02-01*01	TCRBD02	TCRBD02-01	01				TCRBJ02-03*01	TCRBJ02	TCRBJ02-03	01				6	2	7	3	7	2	36	47	54	60	62	1	In	VDJ
CTGCAGCCAGAAGACTCAGCCCTGTATCTCTGCGCCAGCAGCCAAGATTACGAGTACAGGGGGTACCCTGAAGCTTTCTTTGGACAA	CASSQDYEYRGYPEAFF	1	0.0014104372355430183	51	TCRBV04-01*01	TCRBV04	TCRBV04-01	01				TCRBD01-01*01	TCRBD01	TCRBD01-01	01				TCRBJ01-01*01	TCRBJ01	TCRBJ01-01	01				0	4	3	1	8	6	30	47	55	63	67	1	In	VDJ
TCCTTGGAGCTGGGGGACTCAGCCCTGTACTTCTGTGCCAGCAGGGATCGACTAGCGGTTAACACCGGGGAGCTGTTTTTTGGAGAA	CASRDRLAVNTGELFF	1	0.0014104372355430183	48	TCRBV13-01*01	TCRBV13	TCRBV13-01	01				TCRBD02-01	TCRBD02	TCRBD02-01				01,02	TCRBJ02-02*01	TCRBJ02	TCRBJ02-02	01				6	2	2	5	5	2	33	44	49	58	60	1	In	VDJ
TGCAGAACTGGAGGATTCTGGAGTTTATTTCTGTGCCAGCAGCAGGCAGGGGGAGGATTGCGGAACACTGAAGCTTTCTTTGGACAA		1	0.0014104372355430183	50	TCRBV14-01*01	TCRBV14	TCRBV14-01	01				TCRBD01-01*01	TCRBD01	TCRBD01-01	01				TCRBJ01-01*01	TCRBJ01	TCRBJ01-01	01				5	9	4	1	3	1	31	43	46	53	62	1	Out	VDJ
AAGATCCAGCCCTCAGAACCCAGGGACTCAGCTGTGTACTTCTGTGCCAGCAGTTTGTCGGGCTACAATGAGCAGTTCTTCGGGCCA	CASSLSGYNEQFF	1	0.0014104372355430183	39	TCRBV12-03/12-04*01	TCRBV12	TCRBV12-03/12-04	01				TCRBD02-01	TCRBD02	TCRBD02-01				01,02	TCRBJ02-01*01	TCRBJ02	TCRBJ02-01	01				3	0	8	4	2	3	42	56	58	-1	62	1	In	VDJ
TGTCCCTAGAGTCTGCCATCCCCAACCAGACAGCTCTTTACTTCTGTGCCACCAGTGATTCCCCGTCTGCCGGCCTTCTTTGGACAA		1	0.0014104372355430183	37	TCRBV24-01*01	TCRBV24	TCRBV24-01	01								TCRBD01,TCRBD02	TCRBD01-01,TCRBD02-01		TCRBJ01-01*01	TCRBJ01	TCRBJ01-01	01				2	1	9	0	11	14	44	60	71	74	75	1	Out	VDJ
ATCCGCTCACCAGGCCTGGGGGACGCAGCCATGTACCTGTGTGCCACCAGCCCGTGACAGGGAGGAAACATTCAGTACTTCGGCGCC	CATSP*QGGNIQYF	1	0.0014104372355430183	42	TCRBV15-01*02	TCRBV15	TCRBV15-01	02				TCRBD01-01*01	TCRBD01	TCRBD01-01	01				TCRBJ02-04*01	TCRBJ02	TCRBJ02-04	01				5	3	2	3	4	6	39	51	55	62	65	1	Stop	VDJ
CCATGGAACCCAGGGACTTGGGCCTATATTTCTGTGCCAGCAGCTTCTCAATGGGACAGTCTGGATCAGCCCCAGCATTTTGGTGAT		1	0.0014104372355430183	49	TCRBV12-01*01	TCRBV12	TCRBV12-01	01				TCRBD01-01*01	TCRBD01	TCRBD01-01	01				TCRBJ01-05*01	TCRBJ01	TCRBJ01-05	01				3	5	0	5	6	5	32	46	52	59	64	1	Out	VDJ
ATTCTGGAGTCCGCCAGCACCAACCAGACATCTATGTACCTCTGTGCCAGCGGCCGACTAGCGGGGTACGAGCAGTACTTCGGGCCG	CASGRLAGYEQYF	1	0.0014104372355430183	39	TCRBV28-01*01	TCRBV28	TCRBV28-01	01				TCRBD02-01*01	TCRBD02	TCRBD02-01	01				TCRBJ02-07*01	TCRBJ02	TCRBJ02-07	01				8	0	2	3	4	4	42	51	55	-1	66	1	In	VDJ
GAGTCTGCCAGGCCCTCACATACCTCTCAGTACCTCTGTGCCAGCAGTGAAAGCACTAGCGGTTACAATGAGCAGTTCTTCGGGCCA	CASSESTSGYNEQFF	1	0.0014104372355430183	45	TCRBV25-01*01	TCRBV25	TCRBV25-01	01				TCRBD02-01	TCRBD02	TCRBD02-01				01,02	TCRBJ02-01*01	TCRBJ02	TCRBJ02-01	01				2	1	3	5	3	4	36	51	54	62	63	1	In	VDJ
TCGCCCAGCCCCAACCAGACCTCTCTGTACTTCTGTGCCAGCAGTTTATCTTGGGAGGGGGGGAATCAGCCCCAGCATTTTGGTGAT	CASSLSWEGGNQPQHF	1	0.0014104372355430183	48	TCRBV27-01*01	TCRBV27	TCRBV27-01	01				TCRBD02-01	TCRBD02	TCRBD02-01				01,02	TCRBJ01-05*01	TCRBJ01	TCRBJ01-05	01				0	0	9	0	6	4	33	50	56	-1	63	1	In	VDJ
GCACAGAGCAGGGGGACTCGGCCATGTATCTCTGTGCCAGCAGCCTACACAGCGGGGGGAAGGGGCTATGGCTACACCTTCGGTTCG		2	0.0028208744710860366	49	TCRBV07-09*01	TCRBV07	TCRBV07-09	01				TCRBD02-01*01	TCRBD02	TCRBD02-01	01				TCRBJ01-02*01	TCRBJ01	TCRBJ01-02	01				5	6	6	1	6	4	32	44	50	59	65	2	Out	VDJ
NNTGTCGGCTGCTCCCTCCCAGACATCTGTGTACTTCTGTGCCAGCAGTCCTTTCGGGACTAGCGGTACGAGCAGTACTTCGGGCCG		1	0.0014104372355430183	44	TCRBV06-05*01	TCRBV06	TCRBV06-05	01				TCRBD02-01	TCRBD02	TCRBD02-01				01,02	TCRBJ02-07*01	TCRBJ02	TCRBJ02-07	01				5	0	0	5	6	4	37	49	55	-1	66	1	Out	VDJ
GATCCAGCGCACAGAGCAGCGGGACTCGGCCATGTATCGCTGTGCCAGCACGGGACAGGGAATGATTCACCCCTCCACTTTGGGAAC		1	0.0014104372355430183	41	TCRBV07-06*01	TCRBV07	TCRBV07-06	01				TCRBD01-01*01	TCRBD01	TCRBD01-01	01				TCRBJ01-06*02	TCRBJ01	TCRBJ01-06	02				7	4	0	3	1	8	40	50	51	60	64	1	Out	VDJ
AACCGGGAGACACGGCACTGTATCTCTGCGCCAGCAGTCACTCCCGGGACTAGCGGGGGGGCCTCAAATGAGCAGTTCTTCGGGCCA		2	0.0028208744710860366	55	TCRBV23-01*01	TCRBV23	TCRBV23-01	01				TCRBD02-01*01	TCRBD02	TCRBD02-01	01				TCRBJ02-01*01	TCRBJ02	TCRBJ02-01	01				3	5	0	0	5	7	26	40	45	61	66	2	Out	VDJ
TGAATGTGAACGCCTTGTTGCTGGGGGACTCGGCCCTCTATCTCTGTGCCAGCAGCTTGTGTACAAATCGAGCAGTTCTTCGGGCCA		1	0.0014104372355430183	37	TCRBV05-06*01	TCRBV05	TCRBV05-06	01				TCRBD01-01*01	TCRBD01	TCRBD01-01	01				TCRBJ02-01*01	TCRBJ02	TCRBJ02-01	01				1	4	3	6	3	10	44	59	62	65	69	1	Out	VDJ
GTGAACGCCTTGGAGCTGGACGACTCGGCCCTGTATCTCTGTGCCAGCAGCTTGTCTCCAGGGTGGGAGACCCAGTACTTCGGGCCA	CASSLSPGWETQYF	1	0.0014104372355430183	42	TCRBV05-04*01	TCRBV05	TCRBV05-04	01				TCRBD01-01*01	TCRBD01	TCRBD01-01	01				TCRBJ02-05*01	TCRBJ02	TCRBJ02-05	01				1	3	4	3	4	5	39	54	58	63	66	1	In	VDJ
CCCATCCTGAAGACAGCAGCTTCTACATCTGCAGTGCTAGAGTCGGCTAGCGGGGGACGGTACCAAGAGACCCAGTACTTCGGGCCA		2	0.0028208744710860366	52	TCRBV20	TCRBV20				TCRBV20-01,TCRBV20-or09_02		TCRBD02-01*01	TCRBD02	TCRBD02-01	01				TCRBJ02-05*01	TCRBJ02	TCRBJ02-05	01				1	5	4	2	4	0	29	42	46	56	61	2	Out	VDJ
CCCAGGGACTCAGCTGTGTACTTCTGTGCCAGCAGTGGGGGCGGGACTAGCGGGGGGCCGTGGTGGAAGACCCAGTACTTCGGGCCA	CASSGGGTSGGPWWKTQYF	1	0.0014104372355430183	57	TCRBV12	TCRBV12				TCRBV12-03/12-04,TCRBV12-04		TCRBD02-01*01	TCRBD02	TCRBD02-01	01				TCRBJ02-05*01	TCRBJ02	TCRBJ02-05	01				5	10	0	1	6	6	24	36	42	57	67	1	In	VDJ
CAGCGCACAGAGCAGGGGGACTCGGCCATGTATCTCTGTGCCAGCAGCTCCCTTCCATCTTTAGGACCTGAAGCTTTCTTTGGACAA	CASSSLPSLGPEAFF	1	0.0014104372355430183	45	TCRBV07-09*01	TCRBV07	TCRBV07-09	01								TCRBD01,TCRBD02	TCRBD01-01,TCRBD02-01		TCRBJ01-01*01	TCRBJ01	TCRBJ01-01	01				4	0	1	7	14	6	36	49	63	-1	67	1	In	VDJ
CAGCGCACAGAGCAGGAGGACTCGGCCGTGTATCTCTGTGCCAGCAGCTTCGCGGGGGGGCTGAACAATGAACAGTTCTTCGGGCCA	CASSFAGGLNNEQFF	1	0.0014104372355430183	45	TCRBV07-02	TCRBV07	TCRBV07-02				01,02	TCRBD02-01*01	TCRBD02	TCRBD02-01	01				TCRBJ02-01*01	TCRBJ02	TCRBJ02-01	01				3	12	7	0	1	13	36	50	51	60	72	1	In	VDJ
CTGACAGTGACCAGTGCCCATCCTGAAGACAGCAGCTTCTACATCTGCAGTGCTAGTCGGGGGGGTACTGAAGCTTTCTTTGGACAA	CSASRGGTEAFF	2	0.0028208744710860366	36	TCRBV20-01*04	TCRBV20	TCRBV20-01	04				TCRBD02-01*01	TCRBD02	TCRBD02-01	01				TCRBJ01-01*01	TCRBJ01	TCRBJ01-01	01				2	1	8	0	0	5	45	-1	57	65	66	2	In	VDJ
AACATGAGCCCTGAAGACAGCAGCATATATCTCTGCAGCGTTGTGGGGGCCGGGACAGCCGTGAACACTGAAGCTTTCTTTGGACAA	CSVVGAGTAVNTEAFF	2	0.0028208744710860366	48	TCRBV29-01	TCRBV29	TCRBV29-01				01,02	TCRBD01-01*01	TCRBD01	TCRBD01-01	01				TCRBJ01-01*01	TCRBJ01	TCRBJ01-01	01				4	3	0	5	8	0	33	43	51	58	61	2	In	VDJ
CTGGAGTCGCCCAGCCCCAACCAGACCTCTCTGTACTTCTGTGCCAGCAGTTTAAATGGGGGGTTGGGAAAACTGTTTTTTGGCAGT	CASSLNGGLGKLFF	1	0.0014104372355430183	42	TCRBV27-01*01	TCRBV27	TCRBV27-01	01				TCRBD02-01*01	TCRBD02	TCRBD02-01	01				TCRBJ01-04*01	TCRBJ01	TCRBJ01-04	01				2	5	9	1	3	10	39	54	57	63	68	1	In	VDJ
NTGTCGGCTGCTCCCTCCCAAACATCTGTGTACTTCTGTGCCAGCAGTGGGACTAGCGGGGGGGCCGATACGCAGTATTTTGGCCCA	CASSGTSGGADTQYF	1	0.0014104372355430183	45	TCRBV06-02/06-03*01	TCRBV06	TCRBV06-02/06-03	01				TCRBD02-01*01	TCRBD02	TCRBD02-01	01				TCRBJ02-03*01	TCRBJ02	TCRBJ02-03	01				5	2	0	0	0	6	36	-1	48	64	66	1	In	VDJ
TCTCTGGAGCTGGGGGACTCAGCTTTGTATTTCTGTGCCAGCAGCCTCGCCGAGGCGGGAGAGGCAGATACGCAGTATTTTGGCCCA	CASSLAEAGEADTQYF	1	0.0014104372355430183	48	TCRBV09-01*01	TCRBV09	TCRBV09-01	01				TCRBD02-01*02	TCRBD02	TCRBD02-01	02				TCRBJ02-03*01	TCRBJ02	TCRBJ02-03	01				4	3	7	2	9	4	33	45	54	61	64	1	In	VDJ
GTGACATCGGCCCAAAAGAACCCGACAGCTTTCTATCTCTGTGCCACCCGCCGGGACACCAGGAGCGGGGAGCTGTTTTTTGGAGAA	CATRRDTRSGELFF	2	0.0028208744710860366	42	TCRBV19-01*01	TCRBV19	TCRBV19-01	01				TCRBD01-01*01	TCRBD01	TCRBD01-01	01				TCRBJ02-02*01	TCRBJ02	TCRBJ02-02	01				10	7	0	6	6	7	39	46	52	58	65	2	In	VDJ
GTCTGCTGTACCCTCTCAGACATCTGTGTACTTCTGTGCCAGCATCATCGTCGGACAGGGAGCTCCTACGAGCAGTACTTCGGGCCG		1	0.0014104372355430183	47	TCRBV06-04*01	TCRBV06	TCRBV06-04	01				TCRBD01-01*01	TCRBD01	TCRBD01-01	01				TCRBJ02-07*01	TCRBJ02	TCRBJ02-07	01				7	2	1	3	8	0	34	44	52	60	62	1	Out	VDJ
CCCAGCCCCAACCAGACCTCTCTGTACTTCTGTGCCAGCAGTTTACTAGGGACAGACCCGAACACCGGGGAGCTGTTTTTTGGAGAA	CASSLLGTDPNTGELFF	1	0.0014104372355430183	51	TCRBV27-01*01	TCRBV27	TCRBV27-01	01				TCRBD01-01*01	TCRBD01	TCRBD01-01	01				TCRBJ02-02*01	TCRBJ02	TCRBJ02-02	01				2	3	0	5	3	0	30	45	48	55	58	1	In	VDJ
NNNNTGTCGGCTGCTCCCTCCCAGACATCTGTGTACTTCTGTGCCACTAAACCTGGGAGGGTCACAGATACGCAGTATTTTGGCCCA	CATKPGRVTDTQYF	1	0.0014104372355430183	42	TCRBV06-05*01	TCRBV06	TCRBV06-05	01				TCRBD02-01*02	TCRBD02	TCRBD02-01	02				TCRBJ02-03*01	TCRBJ02	TCRBJ02-03	01				10	1	9	0	8	2	39	46	54	61	62	1	In	VDJ
GAGTCAGCTACCAGCTCCCAGACATCTGTGTACTTCTGTGCCATCAGTGACTCGGGACAGGGGTATCAAAAACTGTTTTTTGGCAGT	CAISDSGQGYQKLFF	1	0.0014104372355430183	45	TCRBV10-03*01	TCRBV10	TCRBV10-03	01				TCRBD01-01*01	TCRBD01	TCRBD01-01	01				TCRBJ01-04*01	TCRBJ01	TCRBJ01-04	01				3	4	0	2	3	9	36	50	53	63	67	1	In	VDJ
ATCCAGCCTGCAGAGCTTGAGGACTCGGCCGTGTATCTCTGTGCCAGCAGCTCGGGGGGGGACCCCTACGAGCAGTACTTCGGGCCG	CASSSGGDPYEQYF	1	0.0014104372355430183	42	TCRBV11	TCRBV11				TCRBV11-02,TCRBV11-03		TCRBD02-01*01	TCRBD02	TCRBD02-01	01				TCRBJ02-07*01	TCRBJ02	TCRBJ02-07	01				4	4	8	0	0	2	39	-1	52	60	64	1	In	VDJ
ATCCAGCCCTCAGAACCCAGGGACTCAGCTGTGTACTTCTGTGCCAGCAACTTTAAAGGGAGGGGGACTGAAGCTTTCTTTGGACAA	CASNFKGRGTEAFF	1	0.0014104372355430183	42	TCRBV12	TCRBV12				TCRBV12-03/12-04,TCRBV12-04		TCRBD02-01*02	TCRBD02	TCRBD02-01	02				TCRBJ01-01*01	TCRBJ01	TCRBJ01-01	01				7	2	9	0	8	5	39	49	57	64	66	1	In	VDJ
ATCCAGCCCTCAGAACCCAGGGACTCAGCTGTGTACTTCTGTGCCAGCAGTTTTTGGCAGGGAGGGACTGAAGCTTTCTTTGGACAA	CASSFWQGGTEAFF	1	0.0014104372355430183	42	TCRBV12	TCRBV12				TCRBV12-03/12-04,TCRBV12-04		TCRBD02-01*02	TCRBD02	TCRBD02-01	02				TCRBJ01-01*01	TCRBJ01	TCRBJ01-01	01				3	0	9	0	6	5	39	53	59	-1	66	1	In	VDJ
CAGCAGGTAGTGCGAGGAGATTCGGCAGCTTATTTCTGTGCCAGCTCACTACAGGGAAATAGCAATCAGCCCCAGCATTTTGGTGAT	CASSLQGNSNQPQHF	4	0.005641748942172073	45	TCRBV18-01*01	TCRBV18	TCRBV18-01	01				TCRBD01-01*01	TCRBD01	TCRBD01-01	01				TCRBJ01-05*01	TCRBJ01	TCRBJ01-05	01				4	3	3	3	1	0	36	49	50	56	59	4	In	VDJ
CGCACAGAGCAGGAGGACTCGGCCGTGTATCTCTGTGCCAGCAGCTTCGTTCCGGGGGCGACAAGGTATGGCTACACCTTCGGTTCG	CASSFVPGATRYGYTF	1	0.0014104372355430183	48	TCRBV07-02	TCRBV07	TCRBV07-02				01,02					TCRBD01,TCRBD02	TCRBD01-01,TCRBD02-01		TCRBJ01-02*01	TCRBJ01	TCRBJ01-02	01				3	7	6	0	6	5	33	47	53	59	66	1	In	VDJ
TCACGTTGGCGTCTGCTGTACCCTCTCAGACATCTGTGTACTTCTCCCCAGTAGGACTAGCGCAACAATGAGCAGTTCTTCGGGCCA		1	0.0014104372355430183	37	TCRBV06-04*01	TCRBV06	TCRBV06-04	01				TCRBD02-01	TCRBD02	TCRBD02-01				01,02	TCRBJ02-01*01	TCRBJ02	TCRBJ02-01	01				16	2	1	6	8	5	44	45	53	62	64	1	Out	VDJ
GCTGCTCCCTCCCAAACATCTGTGTACTTCTGTGCCAGCAGTTACGTGACTAGCGGGGGGGTCACCGGGGAGCTGTTTTTTGGAGAA	CASSYVTSGGVTGELFF	1	0.0014104372355430183	51	TCRBV06-02/06-03*01	TCRBV06	TCRBV06-02/06-03	01				TCRBD02-01*01	TCRBD02	TCRBD02-01	01				TCRBJ02-02*01	TCRBJ02	TCRBJ02-02	01				2	1	2	0	2	4	30	45	47	61	62	1	In	VDJ
CACCCTGCAGCCAGAAGACTCGGCCCTGTATCTCTGTGCCAGCAGCCCGAAAGATGTTTAAGCTCCTACGAGCAGTACTTCGGGCCG		2	0.0028208744710860366	47	TCRBV04-02*01	TCRBV04	TCRBV04-02	01								TCRBD01,TCRBD02	TCRBD01-01,TCRBD02-01		TCRBJ02-07*01	TCRBJ02	TCRBJ02-07	01				4	12	2	8	1	0	34	47	48	50	62	2	Out	VDJ
GCCTTGGAGCTGGAGGACTCGGTCCTGTATCTCTGTGCCAGCAGCTTGGGAGGGGGCTACTTTAGAGAGACCCAGTACTTCGGGCCA	CASSLGGGYFRETQYF	1	0.0014104372355430183	48	TCRBV05-08*01	TCRBV05	TCRBV05-08	01				TCRBD01-01*01	TCRBD01	TCRBD01-01	01				TCRBJ02-05*01	TCRBJ02	TCRBJ02-05	01				0	8	5	0	1	4	33	49	50	57	65	1	In	VDJ
ACCCTGCAGCCAGAAGACTCGGCCCTGTATCTCTGTGCCAGCAGCCAAGACCCGGGAACACCGACAGATACGCAGTATTTTGGCCCA	CASSQDPGTPTDTQYF	1	0.0014104372355430183	48	TCRBV04-02*01	TCRBV04	TCRBV04-02	01				TCRBD02-01*02	TCRBD02	TCRBD02-01	02				TCRBJ02-03*01	TCRBJ02	TCRBJ02-03	01				0	6	8	3	2	3	33	50	52	57	63	1	In	VDJ
ATCCAGCGCACAGAGCAGGGGGACTCGGCCATGTATCTCTGTGCCAGCAGCCTAGACAGGGGGCATGGCGAGCAGTACTTCGGGCCG	CASSLDRGHGEQYF	1	0.0014104372355430183	42	TCRBV07-09*01	TCRBV07	TCRBV07-09	01				TCRBD01-01*01	TCRBD01	TCRBD01-01	01				TCRBJ02-07*01	TCRBJ02	TCRBJ02-07	01				1	4	3	0	0	6	39	-1	55	64	68	1	In	VDJ
AGTCCGCTACCAGCTCCCAGACATCTGTGTACTTCTGTGCCATGCCCGGCGGGGGGGCTGTCCTACAATGAGCAGTTCTTCGGGCCA		1	0.0014104372355430183	46	TCRBV10-03*01	TCRBV10	TCRBV10-03	01				TCRBD02-01*01	TCRBD02	TCRBD02-01	01				TCRBJ02-01*01	TCRBJ02	TCRBJ02-01	01				9	3	7	0	5	1	35	43	48	57	60	1	Out	VDJ
CAGCAGGTAGTGCGAGGAGATTCGGCAGCTTATTTCTGTGCCAGCTCACCACTCAGAGCAACTAATGAAAAACTGTTTTTTGGCAGT	CASSPLRATNEKLFF	1	0.0014104372355430183	45	TCRBV18-01*01	TCRBV18	TCRBV18-01	01								TCRBD01,TCRBD02	TCRBD01-01,TCRBD02-01		TCRBJ01-04*01	TCRBJ01	TCRBJ01-04	01				1	2	4	5	1	0	36	52	53	56	58	1	In	VDJ
CCCAGGGACTCAGCTGTGTACTTCTGTGCCAGCAGGGGGGGCGGGACTAGCGGGGGGCCGTGGTGGAAGACCCAGTACTTCGGGCCA	CASRGGGTSGGPWWKTQYF	1	0.0014104372355430183	57	TCRBV12	TCRBV12				TCRBV12-03/12-04,TCRBV12-04		TCRBD02-01*01	TCRBD02	TCRBD02-01	01				TCRBJ02-05*01	TCRBJ02	TCRBJ02-05	01				6	10	0	1	7	6	24	35	42	57	67	1	In	VDJ
GGAGCTTGGTGACTCTGCTGTGTATTTCTGTGCCAGCAGCCGGGCAGTTCCCATTTGTCATGCAAAGATACGCAGTATTTTGGCCCA		1	0.0014104372355430183	53	TCRBV03-01/03-02*01	TCRBV03	TCRBV03-01/03-02	01				TCRBD01-01*01	TCRBD01	TCRBD01-01	01				TCRBJ02-03*01	TCRBJ02	TCRBJ02-03	01				4	20	8	0	0	5	28	-1	41	45	65	1	Out	VDJ
CTGACAGTGACCAGTGCCCATCCTGAAGACAGCAGCTTCTACATCTGCAGTGCTAGAGAAGGGGACACTGAAGCTTTCTTTGGACAA	CSAREGDTEAFF	1	0.0014104372355430183	36	TCRBV20	TCRBV20				TCRBV20-01,TCRBV20-or09_02		TCRBD01-01*01	TCRBD01	TCRBD01-01	01				TCRBJ01-01*01	TCRBJ01	TCRBJ01-01	01				0	0	5	2	0	3	45	-1	59	-1	64	1	In	VDJ
GAGATCCAGCGCACAGAGCAGGGGGACTCGGCCATGTATCTCTGTGCCAGCAGTGACCGGGACAGTAGGGGCTACACCTTCGGTTCG	CASSDRDSRGYTF	1	0.0014104372355430183	39	TCRBV07-09*01	TCRBV07	TCRBV07-09	01				TCRBD01-01*01	TCRBD01	TCRBD01-01	01				TCRBJ01-02*01	TCRBJ01	TCRBJ01-02	01				6	4	0	5	5	8	42	53	58	65	69	1	In	VDJ
CCCTGGAGTCTGCCAGGCCCTCACATACCTCTCAGTACCTCTGTGCCAGCAGTGAGGAGTAGGGGAAACACCATATATTTTGGAGAG		1	0.0014104372355430183	40	TCRBV25-01*01	TCRBV25	TCRBV25-01	01				TCRBD02-01*02	TCRBD02	TCRBD02-01	02				TCRBJ01-03*01	TCRBJ01	TCRBJ01-03	01				3	4	10	2	0	4	41	-1	55	59	63	1	Out	VDJ
GCTGCTCCCTCCCAGACATCTGTGTACTTCTGTGCCAGCAGTGGGGGTGAGGGGGGACATGAGAGTTCACCCCTCCACTTTGGGAAC	CASSGGEGGHESSPLHF	1	0.0014104372355430183	51	TCRBV06-01*01	TCRBV06	TCRBV06-01	01								TCRBD01,TCRBD02	TCRBD01-01,TCRBD02-01		TCRBJ01-06*02	TCRBJ01	TCRBJ01-06	02				4	6	0	6	10	9	30	43	53	59	65	1	In	VDJ
AGCTTGGTGACTCTGCTGTGTATTTCTGTGCCAGCAGCCGACGAGATCCCATTTCATACATCTAATTCACCCCTCCACTTTGGGAAC		1	0.0014104372355430183	55	TCRBV03-01/03-02*01	TCRBV03	TCRBV03-01/03-02	01								TCRBD01,TCRBD02	TCRBD01-01,TCRBD02-01		TCRBJ01-06*02	TCRBJ01	TCRBJ01-06	02				4	20	2	7	0	6	26	-1	39	42	62	1	Out	VDJ
TCGGCCCAAAAGAACCCGACAGCTTTCTATCTCTGTGCCAGTAGTATAGTCGGGCGGGGGGGCCGGGAGACCCAGTACTTCGGGCCA	CASSIVGRGGRETQYF	1	0.0014104372355430183	48	TCRBV19-01*01	TCRBV19	TCRBV19-01	01				TCRBD02-01*01	TCRBD02	TCRBD02-01	01				TCRBJ02-05*01	TCRBJ02	TCRBJ02-05	01				1	4	7	0	4	5	33	49	53	62	66	1	In	VDJ
NNNNNNNTGTCGGCTGCTCCCTCCCAGACATCTGTGTACTTCTGTGCCAGCAATACAGGAGACACCGGGGAGCTGTTTTTTGGAGAA	CASNTGDTGELFF	1	0.0014104372355430183	39	TCRBV06-05*01	TCRBV06	TCRBV06-05	01				TCRBD01-01*01	TCRBD01	TCRBD01-01	01				TCRBJ02-02*01	TCRBJ02	TCRBJ02-02	01				7	2	3	4	2	3	42	52	54	59	61	1	In	VDJ
ACAGTGACCAGTGCCCATCCTGAAGACAGCAGCTTCTACACCTGCAGTGCTAGAGTAAAGGGGGGTTTTGGCTACACCTTCGGTTCG	CSARVKGGFGYTF	1	0.0014104372355430183	39	TCRBV20	TCRBV20				TCRBV20-01,TCRBV20-or09_02						TCRBD01,TCRBD02	TCRBD01-01,TCRBD02-01		TCRBJ01-02*01	TCRBJ01	TCRBJ01-02	01				1	4	5	1	3	7	42	55	58	64	68	1	In	VDJ
ATCCAGCGCACAGAGCAGGAGGACTCGGCCGTGTATCTCTGTGCCAGCAGCTTAGGCGGAGGATACGACGAGCAGTACTTCGGGCCG	CASSLGGGYDEQYF	1	0.0014104372355430183	42	TCRBV07-02	TCRBV07	TCRBV07-02				01,02	TCRBD02-01*02	TCRBD02	TCRBD02-01	02				TCRBJ02-07*01	TCRBJ02	TCRBJ02-07	01				1	5	10	1	2	5	39	55	57	62	67	1	In	VDJ
GTGACCAGTGCCCATCCTGAAGACAGCAGCTTCTACATCTGCAGTGCAGCGGGGGACAGGGGGACAGATACGCAGTATTTTGGCCCA	CSAAGDRGTDTQYF	1	0.0014104372355430183	42	TCRBV20	TCRBV20				TCRBV20-01,TCRBV20-or09_02		TCRBD01-01*01	TCRBD01	TCRBD01-01	01				TCRBJ02-03*01	TCRBJ02	TCRBJ02-03	01				6	0	0	1	5	3	39	47	52	-1	63	1	In	VDJ
ACCAGTGCCCATCCTGAAGACAGCAGCTTCTACATCTGCAGTGCTAGGGACCCGACAGGGGCTACGTGGGAGCAGTACTTCGGGCCG	CSARDPTGATWEQYF	1	0.0014104372355430183	45	TCRBV20	TCRBV20				TCRBV20-01,TCRBV20-or09_02		TCRBD01-01*01	TCRBD01	TCRBD01-01	01				TCRBJ02-07*01	TCRBJ02	TCRBJ02-07	01				3	8	2	2	6	7	36	47	53	61	69	1	In	VDJ
CAGCAGGTAGTGCGAGGAGATTCGGCAGCTTATTTCTGTGCCAGCTCACCCGGGACAGGGGGGCCCTACGAGCAGTACTTCGGGCCG	CASSPGTGGPYEQYF	1	0.0014104372355430183	45	TCRBV18-01*01	TCRBV18	TCRBV18-01	01				TCRBD01-01*01	TCRBD01	TCRBD01-01	01				TCRBJ02-07*01	TCRBJ02	TCRBJ02-07	01				3	2	0	1	1	2	36	50	51	62	64	1	In	VDJ
NNNNNTGTCGGCTGCTCCCTCCCAGACATCTGTGTACTTCTGTGCCACCGTCAAGGGACAGGGGAATGAAAAACTGTTTTTGGCAGT		1	0.0014104372355430183	41	TCRBV06-05*01	TCRBV06	TCRBV06-05	01				TCRBD01-01*01	TCRBD01	TCRBD01-01	01				TCRBJ01-04*01	TCRBJ01	TCRBJ01-04	01				10	12	0	2	7	18	40	47	54	64	76	1	Out	VDJ
GAGTCAGGGGACACAGCACTGTATTTCTGTGCCAGCAGGGTCAGATTAGCTACACATACGTATAATTCACCCCTCCACTTTGGGAAC	CASRVRLATHTYNSPLHF	1	0.0014104372355430183	54	TCRBV21-01*01	TCRBV21	TCRBV21-01	01				TCRBD02-01	TCRBD02	TCRBD02-01				01,02	TCRBJ01-06*02	TCRBJ01	TCRBJ01-06	02				6	10	5	7	8	4	27	38	46	50	60	1	In	VDJ
AGGATCCAGCAGGTAGTGCGAGGAGATTCGGCAGCTTATTTCTGTGCCAGCTCGTCACAGGGCCAGACTGAAGCTTTCTTTGGACAA	CASSSQGQTEAFF	1	0.0014104372355430183	39	TCRBV18-01*01	TCRBV18	TCRBV18-01	01				TCRBD01-01*01	TCRBD01	TCRBD01-01	01				TCRBJ01-01*01	TCRBJ01	TCRBJ01-01	01				6	4	3	3	3	5	42	53	56	62	66	1	In	VDJ
TTGTTGCTAGGGGACTCGGCCCTCTATCTCTGTGCCAGCGCGGACAGTTCTTTACAAAGTCGGGCCAACGTCCTGACTTTCGGGGCC	CASADSSLQSRANVLTF	1	0.0014104372355430183	51	TCRBV05-07*01	TCRBV05	TCRBV05-07	01				TCRBD01-01*01	TCRBD01	TCRBD01-01	01				TCRBJ02-06*01	TCRBJ02	TCRBJ02-06	01				7	14	1	5	2	5	30	39	41	47	61	1	In	VDJ
CGGTCCACAAAGCTGGAGGACTCAGCCATGTACTTCTGTGCCAGCAGTGAAGCGGGGACAGGGTTCCACGAGCAGTACTTCGGGCCG	CASSEAGTGFHEQYF	1	0.0014104372355430183	45	TCRBV02-01	TCRBV02	TCRBV02-01				01,03	TCRBD01-01*01	TCRBD01	TCRBD01-01	01				TCRBJ02-07*01	TCRBJ02	TCRBJ02-07	01				0	4	0	3	1	5	36	53	54	63	67	1	In	VDJ
GAACGCCTTGTTGCTAGGGGACTCGGCCCTCTATCTCTGTGCCAGCAGCTCCCTACTACGAACACCGGGGAGCTGTTTTTTGGAGAA		1	0.0014104372355430183	44	TCRBV05-07*01	TCRBV05	TCRBV05-07	01				TCRBD02-01	TCRBD02	TCRBD02-01				01,02	TCRBJ02-02*01	TCRBJ02	TCRBJ02-02	01				3	0	3	9	4	0	37	50	54	-1	58	1	Out	VDJ
GTGAACGCCTTGGAGCTGGACGACTCGGCCCTGTATCTCTGTGCCAGCAGCAAGGGACTAAACCAAGAGACCCAGTACTTCGGGCCA	CASSKGLNQETQYF	1	0.0014104372355430183	42	TCRBV05-04*01	TCRBV05	TCRBV05-04	01				TCRBD02-01	TCRBD02	TCRBD02-01				01,02	TCRBJ02-05*01	TCRBJ02	TCRBJ02-05	01				4	1	0	9	2	0	39	51	53	60	61	1	In	VDJ
GGCCCAAAAGAACCCGACAGCTTTCTATCTCTGTGCCAGTAGTACCCAAGGGGGCGGGTTGGAACCGGGGAGCTGTTTTTTGGAGAA		1	0.0014104372355430183	50	TCRBV19-01*01	TCRBV19	TCRBV19-01	01				TCRBD01-01*01	TCRBD01	TCRBD01-01	01				TCRBJ02-02*01	TCRBJ02	TCRBJ02-02	01				4	8	5	0	4	5	31	44	48	55	63	1	Out	VDJ
CTCAAGATCCAGCCTGCAGAGCTTGGGGACTCGGCCATGTATCTCTGTGCCAGCAGCTTAGGTCAAGAGACCCAGTACTTCGGGCCA	CASSLGQETQYF	1	0.0014104372355430183	36	TCRBV11-01*01	TCRBV11	TCRBV11-01	01											TCRBJ02-05*01	TCRBJ02	TCRBJ02-05	01				1	2	0	0	0	2	45	-1	-1	61	63	1	In	VJ
AGCTCCTTCTCAGTGACTCTGGCTTCTATCTCTGTGCCTGGAGCGTGTTCGGGCCCCGGGAGACCCTACGAGCAGTACTTCGGGCCG		2	0.0028208744710860366	49	TCRBV30-01*01	TCRBV30	TCRBV30-01	01				TCRBD02-01*02	TCRBD02	TCRBD02-01	02				TCRBJ02-07*01	TCRBJ02	TCRBJ02-07	01				3	2	8	2	13	2	32	43	56	62	64	2	Out	VDJ
NTGAAGATCCAGCCCTCAGAACCCAGGGACTCAGCTGTGTACTTCTGTGCCAGCAGTCCCGGCGGGGAGACCCAGTACTTCGGGCCA	CASSPGGETQYF	1	0.0014104372355430183	36	TCRBV12-03/12-04*01	TCRBV12	TCRBV12-03/12-04	01				TCRBD02-01	TCRBD02	TCRBD02-01				01,02	TCRBJ02-05*01	TCRBJ02	TCRBJ02-05	01				5	0	7	4	4	5	45	57	61	-1	66	1	In	VDJ
GTGACCAGTGCCCATCCTGAAGACAGCAGCTTCTACATCTGCAGTGCTGATTCGACAGGGAAGGGAACACCCCTCCACTTTGGGAAC	CSADSTGKGTPLHF	1	0.0014104372355430183	42	TCRBV20	TCRBV20				TCRBV20-01,TCRBV20-or09_02		TCRBD01-01*01	TCRBD01	TCRBD01-01	01				TCRBJ01-06*02	TCRBJ01	TCRBJ01-06	02				5	7	2	3	5	11	39	48	53	60	67	1	In	VDJ
TCTGCCATCCCCAACCAGACAGCTCTTTACTTCTGTGCCACCAGTGGTCTGGACAGGCGCTCTGGAAACACCATATATTTTGGAGAG	CATSGLDRRSGNTIYF	1	0.0014104372355430183	48	TCRBV24-01*01	TCRBV24	TCRBV24-01	01				TCRBD01-01*01	TCRBD01	TCRBD01-01	01				TCRBJ01-03*01	TCRBJ01	TCRBJ01-03	01				5	2	1	4	4	0	33	46	50	57	59	1	In	VDJ
AGGATCCAGCAGGTAGTGCGAGGAGATTCGGCAGCTTATTTCTGTGCCAGCTCACCATTGGTGAACACTGAAGCTTTCTTTGGACAA	CASSPLVNTEAFF	2	0.0028208744710860366	39	TCRBV18-01*01	TCRBV18	TCRBV18-01	01								TCRBD01,TCRBD02	TCRBD01-01,TCRBD02-01		TCRBJ01-01*01	TCRBJ01	TCRBJ01-01	01				2	0	0	10	2	0	42	57	59	-1	61	2	In	VDJ
AACGCCTTGGAGCTGGAGGACTCGGCCCTGTATCTCTGTGCCAGCAGTTCGGGATCTGGTAGGAGCTATGGCTACACCTTCGGTTCG	CASSSGSGRSYGYTF	1	0.0014104372355430183	45	TCRBV05-08*01	TCRBV05	TCRBV05-08	01				TCRBD02-01*02	TCRBD02	TCRBD02-01	02				TCRBJ01-02*01	TCRBJ01	TCRBJ01-02	01				5	11	8	3	2	4	36	47	49	54	65	1	In	VDJ
CTGATCCTGGAGTCGCCCAGCCCCAACCAGACCTCTCTGTACTTCTGTGCCAGCAGTTTCCCTAATTCACCCCTCCACTTTGGGAAC	CASSFPNSPLHF	1	0.0014104372355430183	36	TCRBV27-01*01	TCRBV27	TCRBV27-01	01											TCRBJ01-06*02	TCRBJ01	TCRBJ01-06	02				3	3	0	0	0	6	45	-1	-1	59	62	1	In	VJ
CGCACAGAGCAGGAGGACTCGGCCGTGTATCTCTGTGCCAGCAGCTTAAATTCTGCGGGGGGGAAAGAGACCCAGTACTTCGGGCCA	CASSLNSAGGKETQYF	1	0.0014104372355430183	48	TCRBV07-02	TCRBV07	TCRBV07-02				01,02	TCRBD02-01*01	TCRBD02	TCRBD02-01	01				TCRBJ02-05*01	TCRBJ02	TCRBJ02-05	01				2	1	7	0	6	3	33	48	54	63	64	1	In	VDJ
AAGATCCAGCGCACAGAGCGGGGGGACTCAGCCGTGTATCTCTGTGCCAGCAGCCGCGACAGGGCTTATGGCTACACCTTCGGTTCG	CASSRDRAYGYTF	1	0.0014104372355430183	39	TCRBV07-03*01	TCRBV07	TCRBV07-03	01				TCRBD01-01*01	TCRBD01	TCRBD01-01	01				TCRBJ01-02*01	TCRBJ01	TCRBJ01-02	01				5	2	2	3	3	5	42	54	57	64	66	1	In	VDJ
NCTCTCACTGTGACATCGGCCCAAAAGAACCCGACAGCTTTCTATCTCTGTGCCAGTAGTATGTCGGGGGCTAGGTTCTTCGGGCCA	CASSMSGARFF	2	0.0028208744710860366	33	TCRBV19-01*01	TCRBV19	TCRBV19-01	01								TCRBD01,TCRBD02	TCRBD01-01,TCRBD02-01		TCRBJ02-01*01	TCRBJ02	TCRBJ02-01	01				3	3	6	0	3	15	48	62	65	71	74	2	In	VDJ
AATTCCCTGGAGCTTGGTGACTCTGCTGTGTATTTCTGTGCCAGCAGCCAGGGGGTCGCAGGGCACTATGGCTACACCTTCGGTTCG	CASSQGVAGHYGYTF	1	0.0014104372355430183	45	TCRBV03-01/03-02*01	TCRBV03	TCRBV03-01/03-02	01								TCRBD01,TCRBD02	TCRBD01-01,TCRBD02-01		TCRBJ01-02*01	TCRBJ01	TCRBJ01-02	01				3	1	4	3	8	3	36	50	58	63	64	1	In	VDJ
GATCCTGGAGTCGCCCAGCCCCAACCAGACCTCTCTGTACTTCTGTGCCAGCAGGGACAGGGGGTTCAGCCCCAGCATTTTGGTGAT		2	0.0028208744710860366	38	TCRBV27-01*01	TCRBV27	TCRBV27-01	01				TCRBD01-01*01	TCRBD01	TCRBD01-01	01				TCRBJ01-05*01	TCRBJ01	TCRBJ01-05	01				6	1	1	1	0	6	43	-1	54	64	65	2	Out	VDJ
ATTCTGGAGTCCGCCAGCACCAACCAGACATCTATGTACCTCTGTGCCAGCAGTTCGGGCCCTTACAATGAGCAGTTCTTCGGGCCA	CASSSGPYNEQFF	1	0.0014104372355430183	39	TCRBV28-01*01	TCRBV28	TCRBV28-01	01								TCRBD01,TCRBD02	TCRBD01-01,TCRBD02-01		TCRBJ02-01*01	TCRBJ02	TCRBJ02-01	01				4	3	8	0	1	4	42	55	56	60	63	1	In	VDJ
AGCTCTCTGGAGCTGGGGGACTCAGCTTTGTATTTCTGTGCCAGCAGCGTCGGGGGCGCGAGCACAGATACGCAGTATTTTGGCCCA	CASSVGGASTDTQYF	1	0.0014104372355430183	45	TCRBV09-01*01	TCRBV09	TCRBV09-01	01								TCRBD01,TCRBD02	TCRBD01-01,TCRBD02-01		TCRBJ02-03*01	TCRBJ02	TCRBJ02-03	01				2	3	6	0	1	0	36	50	51	57	60	1	In	VDJ
ATCCGGTCCACAAAGCTGGAGGACTCAGCCATGTACTTCTGTGCCAGCAGTGATAGGGGCGAGAACACTGAAGCTTTCTTTGGACAA	CASSDRGENTEAFF	1	0.0014104372355430183	42	TCRBV02-01	TCRBV02	TCRBV02-01				01,03	TCRBD01-01*01	TCRBD01	TCRBD01-01	01				TCRBJ01-01*01	TCRBJ01	TCRBJ01-01	01				3	3	5	2	1	1	39	53	54	59	62	1	In	VDJ
CTGGAGTCAGCTACCCGCTCCCAGACATCTGTGTATTTCTGCGCCAGCACTGGGAGGGGGCAGGGAAAGACCCAGTACTTCGGGCCA	CASTGRGQGKTQYF	1	0.0014104372355430183	42	TCRBV10-02*01	TCRBV10	TCRBV10-02	01								TCRBD01,TCRBD02	TCRBD01-01,TCRBD02-01		TCRBJ02-05*01	TCRBJ02	TCRBJ02-05	01				7	6	5	0	5	6	39	49	54	61	67	1	In	VDJ
CTTCACCTACACGCCCTGCAGCCAGAAGACTCAGCCCTGTATCTCTGCGCCAGCAGCCTGGGGGGCGGGGAGCTGTTTTTTGGAGAA	CASSLGGGELFF	2	0.0028208744710860366	36	TCRBV04-01*01	TCRBV04	TCRBV04-01	01				TCRBD02-01*01	TCRBD02	TCRBD02-01	01				TCRBJ02-02*01	TCRBJ02	TCRBJ02-02	01				4	0	9	1	1	7	45	58	59	-1	65	2	In	VDJ
GTGAGCACCTTGGAGCTGGGGGACTCGGCCCTTTATCTTTGCGCCAGCAGCTCGCAGACAGGGAACACTGAAGCTTTCTTTGGACAA	CASSSQTGNTEAFF	1	0.0014104372355430183	42	TCRBV05-01*01	TCRBV05	TCRBV05-01	01				TCRBD01-01*01	TCRBD01	TCRBD01-01	01				TCRBJ01-01*01	TCRBJ01	TCRBJ01-01	01				3	0	2	4	4	1	39	52	56	-1	62	1	In	VDJ
GTGACATCGGCCCAAAAGAACCCGACAGCTTTCTATCTCTGTGCCAGTAGTAGGACAGGGGCGAACTATGGCTACACCTTCGGTTCG	CASSRTGANYGYTF	1	0.0014104372355430183	42	TCRBV19-01*01	TCRBV19	TCRBV19-01	01				TCRBD01-01*01	TCRBD01	TCRBD01-01	01				TCRBJ01-02*01	TCRBJ01	TCRBJ01-02	01				4	2	1	2	0	2	39	-1	52	61	63	1	In	VDJ
AAGATCCGGTCCACAAAGCTGGAGGACTCAGCCATGTACTTCTGTGCCAGCAAGCCCGCGGGTGGGACCGGCTACACCTTCGGTTCG	CASKPAGGTGYTF	1	0.0014104372355430183	39	TCRBV02-01	TCRBV02	TCRBV02-01				01,03					TCRBD01,TCRBD02	TCRBD01-01,TCRBD02-01		TCRBJ01-02*01	TCRBJ01	TCRBJ01-02	01				7	1	0	7	11	8	42	52	63	68	69	1	In	VDJ
CGCTCAGGCTGGAGTTGGCTGCTCCCTCCCAGACATCTGTGTACTTCTGTGCCAGGTTCTGGGGCCAACGTCCTGACTTTCGGGGCC		1	0.0014104372355430183	34	TCRBV06-06	TCRBV06	TCRBV06-06				01,04								TCRBJ02-06*01	TCRBJ02	TCRBJ02-06	01				9	2	0	0	0	1	47	-1	-1	55	57	1	Out	VJ
ACTGTGACATCGGCCCAAAAGAACCCGACAGCTTTCTATCTCTGTGCCACCAGACAGGGATCGGCTTCACCCCTCCACTTTGGGAAC	CATRQGSASPLHF	2	0.0028208744710860366	39	TCRBV19-01*01	TCRBV19	TCRBV19-01	01				TCRBD01-01*01	TCRBD01	TCRBD01-01	01				TCRBJ01-06*02	TCRBJ01	TCRBJ01-06	02				10	6	2	3	3	9	42	49	52	59	65	2	In	VDJ
AAGATCCAGCCCTCAGAACCCAGGGACTCAGCTGTGTACTTCTGTGCCAGCAGGTCGACAGGCGGGAATACGCAGTATTTTGGCCCA	CASRSTGGNTQYF	1	0.0014104372355430183	39	TCRBV12-03/12-04*01	TCRBV12	TCRBV12-03/12-04	01								TCRBD01,TCRBD02	TCRBD01-01,TCRBD02-01		TCRBJ02-03*01	TCRBJ02	TCRBJ02-03	01				6	5	2	4	3	7	42	53	56	62	67	1	In	VDJ
ATCCAGCGCACAGAGCAGGGGGACTCGGCCATGTATCTCTGTGCCAGCAGCTTAGCCAGGGTGGTCCACGAGCAGTACTTCGGGCCG	CASSLARVVHEQYF	1	0.0014104372355430183	42	TCRBV07-09*01	TCRBV07	TCRBV07-09	01				TCRBD01-01*01	TCRBD01	TCRBD01-01	01				TCRBJ02-07*01	TCRBJ02	TCRBJ02-07	01				0	6	4	3	0	5	39	-1	56	61	67	1	In	VDJ
NTGAAGATCCAGCCCTCAGAACCCAGGGACTCAGCTGTGTACTTCTGTGCCACCGCGGTGTGGGGGAACACCATATATTTTGGAGAG	CATAVWGNTIYF	1	0.0014104372355430183	36	TCRBV12-03/12-04*01	TCRBV12	TCRBV12-03/12-04	01								TCRBD01,TCRBD02	TCRBD01-01,TCRBD02-01		TCRBJ01-03*01	TCRBJ01	TCRBJ01-03	01				10	0	6	1	9	7	45	52	61	-1	66	1	In	VDJ
GAGCTGGGGGACTCGGCCCTGTATCTCTGTGCCAGAAGCTATCCTAGGTAGGACAGGGAGGTTGGCTACGAGCAGTACTTCGGGCCG	CARSYPR*DREVGYEQYF	1	0.0014104372355430183	54	TCRBV05-03	TCRBV05	TCRBV05-03				01,02	TCRBD01-01*01	TCRBD01	TCRBD01-01	01				TCRBJ02-07*01	TCRBJ02	TCRBJ02-07	01				3	7	1	3	10	3	27	40	50	58	65	1	Stop	VDJ
AAGATCCAGCCCTCAGAACCCAGGGACTCAGCTGTGTACTTCTGTGCCAGCAGTCCAGAACCGGCCGGGGAGCTGTTTTTTGGAGAA	CASSPEPAGELFF	1	0.0014104372355430183	39	TCRBV12-03/12-04*01	TCRBV12	TCRBV12-03/12-04	01								TCRBD01,TCRBD02	TCRBD01-01,TCRBD02-01		TCRBJ02-02*01	TCRBJ02	TCRBJ02-02	01				5	6	4	5	1	6	42	54	55	58	64	1	In	VDJ
CTGGAGTCGCCCAGCCCCAACCAGACCTCTCTGTACTTCTGTGCCAGCAGTCTTACAGGGGGTGGGACTGAAGCTTTCTTTGGACAA	CASSLTGGGTEAFF	1	0.0014104372355430183	42	TCRBV27-01*01	TCRBV27	TCRBV27-01	01				TCRBD01-01*01	TCRBD01	TCRBD01-01	01				TCRBJ01-01*01	TCRBJ01	TCRBJ01-01	01				5	4	3	1	3	5	39	51	54	62	66	1	In	VDJ
GACATCCGCTCACCAGGCCTGGGGGACGCAGCCATGTACCTGTGTGCCACCAGCAGAGATGGTTTCGATGAAGCTTTCTTTGGACAA	CATSRDGFDEAFF	1	0.0014104372355430183	39	TCRBV15-01*02	TCRBV15	TCRBV15-01	02								TCRBD01,TCRBD02	TCRBD01-01,TCRBD02-01		TCRBJ01-01*01	TCRBJ01	TCRBJ01-01	01				0	6	0	10	1	7	42	59	60	62	68	1	In	VDJ
GTGACATCGGCCCAAAAGAACCCGACAGCTTTCTATCTCTGTGCCAGTAGTAGGGGTGATGGGAACTATGGCTACACCTTCGGTTCG	CASSRGDGNYGYTF	1	0.0014104372355430183	42	TCRBV19-01*01	TCRBV19	TCRBV19-01	01								TCRBD01,TCRBD02	TCRBD01-01,TCRBD02-01		TCRBJ01-02*01	TCRBJ01	TCRBJ01-02	01				4	7	6	2	0	2	39	-1	52	56	63	1	In	VDJ
ATCCAGCAGGTAGTGCGAGGAGATTCGGCAGCTTATTTCTGTGCCAGCTCACCCCCCGCCGGACAGATCGAGCAGTACTTCGGGCCG	CASSPPAGQIEQYF	1	0.0014104372355430183	42	TCRBV18-01*01	TCRBV18	TCRBV18-01	01				TCRBD01-01*01	TCRBD01	TCRBD01-01	01				TCRBJ02-07*01	TCRBJ02	TCRBJ02-07	01				3	2	1	5	7	6	39	53	60	66	68	1	In	VDJ
CAGGTAGTGCGAGGAGATTCGGCAGCTTATTTCTGTGCCAGCTCACCATCGCTAGCGGGGAGCCCCTACGAGCAGTACTTCGGGCCG	CASSPSLAGSPYEQYF	1	0.0014104372355430183	48	TCRBV18-01*01	TCRBV18	TCRBV18-01	01				TCRBD02-01*01	TCRBD02	TCRBD02-01	01				TCRBJ02-07*01	TCRBJ02	TCRBJ02-07	01				2	4	4	3	3	2	33	48	51	60	64	1	In	VDJ
CTAAACCTGAGCTCTCTGGAGCTGGGGGACTCAGCTTTGTATTTCTGTGCCAGCAGCGCCTACGATGCCATTCAGTACTTCGGCGCC	CASSAYDAIQYF	1	0.0014104372355430183	36	TCRBV09-01*01	TCRBV09	TCRBV09-01	01				TCRBD02-01	TCRBD02	TCRBD02-01				01,02	TCRBJ02-04*01	TCRBJ02	TCRBJ02-04	01				3	6	4	9	1	9	45	58	59	62	68	1	In	VDJ
AAGATCCAGCCTGCAGAGCTTGGGGACTCGGCCATGTATCTCTGTGCCAGCAGCTACCTCGGGGGGTATGGCTACACCTTCGGTTCG	CASSYLGGYGYTF	1	0.0014104372355430183	39	TCRBV11-01*01	TCRBV11	TCRBV11-01	01				TCRBD02-01*01	TCRBD02	TCRBD02-01	01				TCRBJ01-02*01	TCRBJ01	TCRBJ01-02	01				4	0	8	1	4	5	42	55	59	-1	66	1	In	VDJ
ACAGTGACCAGTGCCCATCCTGAAGACAGCAGCTTCTACATCTGCAGTGCTAGAGGACAAATAGACTACGAGCAGTACTTCGGGCCG	CSARGQIDYEQYF	1	0.0014104372355430183	39	TCRBV20	TCRBV20				TCRBV20-01,TCRBV20-or09_02		TCRBD01-01*01	TCRBD01	TCRBD01-01	01				TCRBJ02-07*01	TCRBJ02	TCRBJ02-07	01				1	6	2	6	0	3	42	-1	55	59	65	1	In	VDJ
CACCTACACGCCCTGCAGCCAGAAGACTCAGCCCTGTATCTCTGCGCCAGCAGCCAAGGAAAGGCGAACGAGCAGTACTTCGGGCCG	CASSQGKANEQYF	1	0.0014104372355430183	39	TCRBV04-01*01	TCRBV04	TCRBV04-01	01								TCRBD01,TCRBD02	TCRBD01-01,TCRBD02-01		TCRBJ02-07*01	TCRBJ02	TCRBJ02-07	01				1	3	5	4	3	5	42	58	61	64	67	1	In	VDJ
CGGAGTCAGGGGACACAGCACTGTATTTCTGTGCCGCTACGGGTAACTAGCGGGGGGCATTCCTACAATGAGCAGTTCTTCGGGCCA		1	0.0014104372355430183	52	TCRBV21-01*01	TCRBV21	TCRBV21-01	01				TCRBD02-01*01	TCRBD02	TCRBD02-01	01				TCRBJ02-01*01	TCRBJ02	TCRBJ02-01	01				11	3	3	1	10	1	29	35	45	57	60	1	Out	VDJ
TCAGAACCCAGGGACTCAGCTGTGTACTTCTGTGCCAGCAGTTTAGCCTGGATGGGACGGCTTCGTCAGCCCCAGCATTTTGGTGAT	CASSLAWMGRLRQPQHF	2	0.0028208744710860366	51	TCRBV12	TCRBV12				TCRBV12-03/12-04,TCRBV12-04						TCRBD01,TCRBD02	TCRBD01-01,TCRBD02-01		TCRBJ01-05*01	TCRBJ01	TCRBJ01-05	01				0	7	0	7	6	6	30	47	53	58	65	2	In	VDJ
CTGAGGATCCAGCAGGTAGTGCGAGGAGATTCGGCAGCTTATTTCTGTGCCAGCTCACCAGGACAGGGAAATCAGTACTTCGGGCCG	CASSPGQGNQYF	2	0.0028208744710860366	36	TCRBV18-01*01	TCRBV18	TCRBV18-01	01				TCRBD01-01*01	TCRBD01	TCRBD01-01	01				TCRBJ02-07*01	TCRBJ02	TCRBJ02-07	01				2	4	1	3	0	10	45	-1	60	68	72	2	In	VDJ
CTCACTGTGACATCGGCCCAAAAGAACCCGACAGCTTTCTATCTCTGTGCCAGTAGTATAGGCAGCGAGACCCAGTACTTCGGGCCA	CASSIGSETQYF	1	0.0014104372355430183	36	TCRBV19-01*01	TCRBV19	TCRBV19-01	01								TCRBD01,TCRBD02	TCRBD01-01,TCRBD02-01		TCRBJ02-05*01	TCRBJ02	TCRBJ02-05	01				1	1	4	5	1	5	45	61	62	65	66	1	In	VDJ
AGCACCTTGGAGCTGGGGGACTCGGCCCTTTATCTTTGCGCCAGCAGCTTGGTTCCTAGCGGGGCCGAGACCCAGTACTTCGGGCCA	CASSLVPSGAETQYF	1	0.0014104372355430183	45	TCRBV05-01*01	TCRBV05	TCRBV05-01	01				TCRBD02-01*01	TCRBD02	TCRBD02-01	01				TCRBJ02-05*01	TCRBJ02	TCRBJ02-05	01				0	2	4	3	3	5	36	52	55	64	66	1	In	VDJ
ATCCAGCGCACAGAGCAGGAGGACTCGGCCGTGTATCTCTGTGCCAGCACTCGCGACAGGGGGCAGTCACCCCTCCACTTTGGGAAC	CASTRDRGQSPLHF	2	0.0028208744710860366	42	TCRBV07-02	TCRBV07	TCRBV07-02				01,02	TCRBD01-01*01	TCRBD01	TCRBD01-01	01				TCRBJ01-06*02	TCRBJ01	TCRBJ01-06	02				7	2	2	0	5	10	39	49	54	64	66	2	In	VDJ
CTGGAGCTGGGGGACTCAGCTTTGTATTTCTGTGCCAGCAGCGTAGGCGTGGGTGGGGGACGCACAGATACGCAGTATTTTGGCCCA	CASSVGVGGGRTDTQYF	1	0.0014104372355430183	51	TCRBV09-01*01	TCRBV09	TCRBV09-01	01								TCRBD01,TCRBD02	TCRBD01-01,TCRBD02-01		TCRBJ02-03*01	TCRBJ02	TCRBJ02-03	01				0	0	0	7	10	1	30	46	56	-1	61	1	In	VDJ
TCAATTCCCTGGAGCTTGGTGACTCTGCTGTGTATTTCTGTGCCAGCAGCCAACGCGAAGAACACCGGGGAGCTGTTTTTTGGAGAA		1	0.0014104372355430183	43	TCRBV03-01/03-02*01	TCRBV03	TCRBV03-01/03-02	01				TCRBD02-01	TCRBD02	TCRBD02-01				01,02	TCRBJ02-02*01	TCRBJ02	TCRBJ02-02	01				2	2	7	6	1	1	38	53	54	57	59	1	Out	VDJ
ATCCAGCGCACAGAGCGGGGGGACTCAGCCGTGTATCTCTGTGCCAGCAGCTCCGGGACTAGAACCGGGGAGCTGTTTTTTGGAGAA	CASSSGTRTGELFF	1	0.0014104372355430183	42	TCRBV07-03*01	TCRBV07	TCRBV07-03	01				TCRBD02-01	TCRBD02	TCRBD02-01				01,02	TCRBJ02-02*01	TCRBJ02	TCRBJ02-02	01				4	1	0	8	2	5	39	52	54	62	63	1	In	VDJ
NNNNNNNNNNTGTCGGCTGCTCCCTCCCAGACATCTGTGTACTTCTGTGCCAGCAGTTCCGTCAACTATGGCTACACCTTCGGTTCG	CASSSVNYGYTF	1	0.0014104372355430183	36	TCRBV06-05*01	TCRBV06	TCRBV06-05	01				TCRBD02-01	TCRBD02	TCRBD02-01				01,02	TCRBJ01-02*01	TCRBJ01	TCRBJ01-02	01				4	2	8	6	1	2	45	58	59	61	63	1	In	VDJ
TCCACAAAGCTGGAGGACTCAGCCATGTACTTCTGTGCCAGCAGTGAAGACCTAGCGGGGGGGCCTGGTGAGCAGTTCTTCGGGCCA	CASSEDLAGGPGEQFF	2	0.0028208744710860366	48	TCRBV02-01	TCRBV02	TCRBV02-01				01,03	TCRBD02-01*01	TCRBD02	TCRBD02-01	01				TCRBJ02-01*01	TCRBJ02	TCRBJ02-01	01				1	5	4	0	2	9	33	49	51	63	68	2	In	VDJ
CCCTCAGAACCCAGGGACTCAGCTGTGTACTTCTGTGCCAGCAGTTTAGTTGAACAGGTTGGCACAGATACGCAGTATTTTGGCCCA	CASSLVEQVGTDTQYF	1	0.0014104372355430183	48	TCRBV12	TCRBV12				TCRBV12-03/12-04,TCRBV12-04		TCRBD01-01*01	TCRBD01	TCRBD01-01	01				TCRBJ02-03*01	TCRBJ02	TCRBJ02-03	01				1	3	3	4	4	1	33	49	53	58	61	1	In	VDJ
TCCGCTACCAGCTCCCAGACATCTGTGTACTTCTGTGCCATCAGTGATCGTGGGGGACAAGAAAACACTGAAGCTTTCTTTGGACAA	CAISDRGGQENTEAFF	1	0.0014104372355430183	48	TCRBV10-03*01	TCRBV10	TCRBV10-03	01				TCRBD01-01*01	TCRBD01	TCRBD01-01	01				TCRBJ01-01*01	TCRBJ01	TCRBJ01-01	01				3	4	0	6	6	2	33	47	53	59	63	1	In	VDJ
CAGCCCTCAGAACCCAGGGACTCAGCTGTGTATTTTTGTGCTAGTGGTGCTAGACAGGGCTCTGGAAACACCATATATTTTGGAGAG	CASGARQGSGNTIYF	1	0.0014104372355430183	45	TCRBV12-05*01	TCRBV12	TCRBV12-05	01				TCRBD01-01*01	TCRBD01	TCRBD01-01	01				TCRBJ01-03*01	TCRBJ01	TCRBJ01-03	01				5	0	2	3	4	0	36	48	52	-1	59	1	In	VDJ
CCCTGGAGCTTGGTGACTCTGCTGTGTATTTCTGTGCCAGCAGCGGAGGTTTTCCCACACGCACGAAACACCATATATTTTGGAGAG		1	0.0014104372355430183	49	TCRBV03-01/03-02*01	TCRBV03	TCRBV03-01/03-02	01				TCRBD02-01*02	TCRBD02	TCRBD02-01	02				TCRBJ01-03*01	TCRBJ01	TCRBJ01-03	01				5	15	10	1	0	5	32	-1	44	49	64	1	Out	VDJ
GCCAGCACCAACCAGACATCTATGTACCTCTGTGCCAGCAGTTTAGGGCGGGGGGCCGCATCCTACAATGAGCAGTTCTTCGGGCCA	CASSLGRGAASYNEQFF	1	0.0014104372355430183	51	TCRBV28-01*01	TCRBV28	TCRBV28-01	01				TCRBD02-01*01	TCRBD02	TCRBD02-01	01				TCRBJ02-01*01	TCRBJ02	TCRBJ02-01	01				2	5	7	1	2	1	30	45	47	55	60	1	In	VDJ
AGCTCCTTGGAGCTGGGGGACTCAGCCCTGTACTTCTGTGCCAGCAGCTTAGAGGGACTAGCCGGCGAGACCCAGTACTTCGGGCCA	CASSLEGLAGETQYF	1	0.0014104372355430183	45	TCRBV13-01*01	TCRBV13	TCRBV13-01	01				TCRBD02-01	TCRBD02	TCRBD02-01				01,02	TCRBJ02-05*01	TCRBJ02	TCRBJ02-05	01				1	4	0	7	1	5	36	52	53	62	66	1	In	VDJ
ATCCAGCCCTCAGAACCCAGGGACTCAGCTGTGTACTTCTGTGCCAGCAATTTAGCGGGGGGAAAAGAGACCCAGTACTTCGGGCCA	CASNLAGGKETQYF	2	0.0028208744710860366	42	TCRBV12	TCRBV12				TCRBV12-03/12-04,TCRBV12-04		TCRBD02-01*01	TCRBD02	TCRBD02-01	01				TCRBJ02-05*01	TCRBJ02	TCRBJ02-05	01				0	2	9	1	0	3	39	-1	56	62	64	2	In	VDJ
TCCACGGAGTCAGGGGACACAGCACTGTATTTCTGTGCCAGCAGCTCATCCCCTCCCGGGACAGGGTGTGTGGCTTTCTTTGGACAA	CASSSSPPGTGCVAFF	1	0.0014104372355430183	48	TCRBV21-01*01	TCRBV21	TCRBV21-01	01				TCRBD01-01*01	TCRBD01	TCRBD01-01	01				TCRBJ01-01*01	TCRBJ01	TCRBJ01-01	01				5	6	0	3	12	11	33	45	57	66	72	1	In	VDJ
CACGGAGTCAGGGGACACAGCACTGTATTTCTGTGCCAGCAGTCCGGCCATATACATTGGCATCATCAGCCCCAGCATTTTGGTGAT		1	0.0014104372355430183	50	TCRBV21-01*01	TCRBV21	TCRBV21-01	01								TCRBD01,TCRBD02	TCRBD01-01,TCRBD02-01		TCRBJ01-05*01	TCRBJ01	TCRBJ01-05	01				6	8	3	6	11	5	31	42	53	56	64	1	Out	VDJ
AGGTAGTGCGAGGAGATTCGGCAGCTTATTTCTGTGCCAGCTCACCTGTTCCATTACTCTCGGGACTATGGCTACACCTTCGGTTCG		1	0.0014104372355430183	49	TCRBV18-01*01	TCRBV18	TCRBV18-01	01				TCRBD02-01	TCRBD02	TCRBD02-01				01,02	TCRBJ01-02*01	TCRBJ01	TCRBJ01-02	01				3	0	8	4	14	3	32	46	60	-1	64	1	Out	VDJ
NNNNTGTCGGCTGCTCCCTCCCAAACATCTGTGTACTTCTGTGCCAGCAGTTACTCGACTAACTCCTACGAGCAGTACTTCGGGCCG	CASSYSTNSYEQYF	2	0.0028208744710860366	42	TCRBV06-02/06-03*01	TCRBV06	TCRBV06-02/06-03	01				TCRBD02-01	TCRBD02	TCRBD02-01				01,02	TCRBJ02-07*01	TCRBJ02	TCRBJ02-07	01				0	1	2	9	0	0	39	-1	56	61	62	2	In	VDJ
TTGGCGTCTGCTGTACCCTCTCAGACATCTGTGTACTTCTGTGCCAGCAGTGACAACTCTGGGGCCAACGTCCTGACTTTCGGGGCC	CASSDNSGANVLTF	2	0.0028208744710860366	42	TCRBV06-04*01	TCRBV06	TCRBV06-04	01											TCRBJ02-06*01	TCRBJ02	TCRBJ02-06	01				2	2	0	0	0	0	39	-1	-1	54	56	2	In	VJ
GTGACATCGGCCCAAAAGAACCCGACAGCTTTCTATCTCTGTGCCAGTAGTATGTCCAGGTATGATCAGCCCCAGCATTTTGGTGAT	CASSMSRYDQPQHF	1	0.0014104372355430183	42	TCRBV19-01*01	TCRBV19	TCRBV19-01	01				TCRBD01-01*01	TCRBD01	TCRBD01-01	01				TCRBJ01-05*01	TCRBJ01	TCRBJ01-05	01				3	4	4	4	3	5	39	53	56	60	64	1	In	VDJ
TCCCTGGAGCTTGGTGACTCTGCTGTGTATTTCTGTGCCAGCAGCCACGCGGGGGCAGGAGTAGACTATGGCTACACCTTCGGTTCG	CASSHAGAGVDYGYTF	1	0.0014104372355430183	48	TCRBV03-01/03-02*01	TCRBV03	TCRBV03-01/03-02	01				TCRBD02-01*01	TCRBD02	TCRBD02-01	01				TCRBJ01-02*01	TCRBJ01	TCRBJ01-02	01				3	9	7	2	1	3	33	47	48	55	64	1	In	VDJ
CAATTCCCTGGAGCTTGGTGACTCTGCTGTGTATTTCTGTGCCAGCAGCCAAGGTTAGGTACCCACAATGAGCAGTTCTTCGGGCCA		1	0.0014104372355430183	44	TCRBV03-01/03-02*01	TCRBV03	TCRBV03-01/03-02	01								TCRBD01,TCRBD02	TCRBD01-01,TCRBD02-01		TCRBJ02-01*01	TCRBJ02	TCRBJ02-01	01				1	5	5	4	3	5	37	53	56	59	64	1	Out	VDJ
ATTCTGGAGTCCGCCAGCACCAACCAGACATCTATGTACCTCTGTGCCAGCAGTTCCCCTGCCCAAGAGACCCAGTACTTCGGGCCA	CASSSPAQETQYF	1	0.0014104372355430183	39	TCRBV28-01*01	TCRBV28	TCRBV28-01	01								TCRBD01,TCRBD02	TCRBD01-01,TCRBD02-01		TCRBJ02-05*01	TCRBJ02	TCRBJ02-05	01				4	0	10	0	5	1	42	55	60	-1	62	1	In	VDJ
TGGCGTCTGCTGTACCCTCTCAGACATCTGTGTACTTCTGTGCCAGCAGTGGGCGGGACGCCAAACACTGAAGCTTTCTTTGGACAA		1	0.0014104372355430183	43	TCRBV06-04*01	TCRBV06	TCRBV06-04	01				TCRBD02-01*02	TCRBD02	TCRBD02-01	02				TCRBJ01-01*01	TCRBJ01	TCRBJ01-01	01				4	5	7	3	1	2	38	51	52	58	63	1	Out	VDJ
NNNNNNNTGTCGGCTGCTCCCTCCCAGACATCTGTGTACTTCTGTGCCAGCAGGAGTGGCGGTAGTTAGCCCCAGCATTTTGGTGAT	CASRSGGS*PQHF	1	0.0014104372355430183	39	TCRBV06-05*01	TCRBV06	TCRBV06-05	01				TCRBD02-01	TCRBD02	TCRBD02-01				01,02	TCRBJ01-05*01	TCRBJ01	TCRBJ01-05	01				6	5	7	5	5	8	42	53	58	62	67	1	Stop	VDJ
CTGGAGTCGCCCAGCCCCAACCAGACCTCTCTGTACTTCTGTGCCAGCAGTCCTGGAGTCCGGGTGCGTGGCTACACCTTCGGTTCG	CASSPGVRVRGYTF	1	0.0014104372355430183	42	TCRBV27-01*01	TCRBV27	TCRBV27-01	01				TCRBD02-01	TCRBD02	TCRBD02-01				01,02	TCRBJ01-02*01	TCRBJ01	TCRBJ01-02	01				5	4	8	4	9	7	39	51	60	64	68	1	In	VDJ
GAGTCCGCCAGCACCAACCAGACATCTATGTACCTCTGTGCCAGCAGTTTACAAGACAGGGGTTGAACTGAAGCTTTCTTTGGACAA	CASSLQDRG*TEAFF	1	0.0014104372355430183	45	TCRBV28-01*01	TCRBV28	TCRBV28-01	01				TCRBD01-01*01	TCRBD01	TCRBD01-01	01				TCRBJ01-01*01	TCRBJ01	TCRBJ01-01	01				2	4	2	2	3	5	36	51	54	62	66	1	Stop	VDJ
CGCACAGAGCAGGAGGACTCGGCCGTGTATCTCTGTGCCAGCAGCTTAGGAGGGGGGACAGTCCAGAGCGGCTACACCTTCGGTTCG	CASSLGGGTVQSGYTF	1	0.0014104372355430183	48	TCRBV07-02	TCRBV07	TCRBV07-02				01,02	TCRBD01-01*01	TCRBD01	TCRBD01-01	01				TCRBJ01-02*01	TCRBJ01	TCRBJ01-02	01				1	8	0	5	5	8	33	49	54	61	69	1	In	VDJ
ACCCTGCAGCCAGAAGACTCGGCCCTGTATCTCTGTGCCAGCAGCCAAGATAAGTCTAGCGGGGGTAATGAGCAGTTCTTCGGGCCA	CASSQDKSSGGNEQFF	1	0.0014104372355430183	48	TCRBV04-02*01	TCRBV04	TCRBV04-02	01				TCRBD02-01*01	TCRBD02	TCRBD02-01	01				TCRBJ02-01*01	TCRBJ02	TCRBJ02-01	01				0	1	4	2	5	7	33	50	55	65	66	1	In	VDJ
GCCCTGCAGCCAGAAGACTCAGCCCTGTATCTCTGCGCCAGCAGCTCTAGAGGAAGTGCTAGCACAGATACGCAGTATTTTGGCCCA	CASSSRGSASTDTQYF	1	0.0014104372355430183	48	TCRBV04-01*01	TCRBV04	TCRBV04-01	01				TCRBD02-01	TCRBD02	TCRBD02-01				01,02	TCRBJ02-03*01	TCRBJ02	TCRBJ02-03	01				5	10	4	8	1	0	33	45	46	50	60	1	In	VDJ
GCCCAAAAGAACCCGACAGCTTTCTATCTCTGTGCCAGTAGTAAAGGCGGGGCCCGGGGACTGAACACTGAAGCTTTCTTTGGACAA	CASSKGGARGLNTEAFF	1	0.0014104372355430183	51	TCRBV19-01*01	TCRBV19	TCRBV19-01	01				TCRBD02-01*01	TCRBD02	TCRBD02-01	01				TCRBJ01-01*01	TCRBJ01	TCRBJ01-01	01				4	9	7	3	3	0	30	43	46	52	61	1	In	VDJ
AAGATCCAGCGCACAGAGCAGGGGGACTCGGCCATGTATCTCTGTGCCAGCAGCGAAGCCCGGAACACTGAAGCTTTCTTTGGACAA	CASSEARNTEAFF	1	0.0014104372355430183	39	TCRBV07-09*01	TCRBV07	TCRBV07-09	01				TCRBD02-01	TCRBD02	TCRBD02-01				01,02	TCRBJ01-01*01	TCRBJ01	TCRBJ01-01	01				5	3	6	7	2	1	42	54	56	59	62	1	In	VDJ
TCTGAAGATCCGGTCCACAAAGCTGGAGGACTCAGCCATGTACTTCTGTGCCAGCGGACGGTGCCCTACGAGCAGTACTTCGGGCCG		1	0.0014104372355430183	35	TCRBV02-01	TCRBV02	TCRBV02-01				01,03					TCRBD01,TCRBD02	TCRBD01-01,TCRBD02-01		TCRBJ02-07*01	TCRBJ02	TCRBJ02-07	01				8	5	1	7	0	2	46	-1	55	59	64	1	Out	VDJ
GTCGCACTGCAGCAAGAAGACTCAGCTGCGTATCTCTGCACCAGCAGCCAAGTATCCGGGTCCACAGATACGCAGTATTTTGGCCCA	CTSSQVSGSTDTQYF	1	0.0014104372355430183	45	TCRBV01-01*01	TCRBV01	TCRBV01-01	01				TCRBD02-01	TCRBD02	TCRBD02-01				01,02	TCRBJ02-03*01	TCRBJ02	TCRBJ02-03	01				1	2	8	4	4	2	36	52	56	60	62	1	In	VDJ
AGATCCAGCCCTCAGAACCCAGGGACTCAGCTGTGTACTTCTGTGCCAGCAGTTTGACAGGGCAATCAGCCCCAGCATTTTGGTGAT		1	0.0014104372355430183	40	TCRBV12-03/12-04*01	TCRBV12	TCRBV12-03/12-04	01				TCRBD01-01*01	TCRBD01	TCRBD01-01	01				TCRBJ01-05*01	TCRBJ01	TCRBJ01-05	01				3	0	2	4	0	2	41	-1	55	-1	61	1	Out	VDJ
GTGACATCGGCCCAAAAGAACCCGACAGCTTTCTATCTCTGTGCCAGTAGTTTATGGGGCAGCAATCAGCCCCAGCATTTTGGTGAT	CASSLWGSNQPQHF	1	0.0014104372355430183	42	TCRBV19-01*01	TCRBV19	TCRBV19-01	01				TCRBD01-01*01	TCRBD01	TCRBD01-01	01				TCRBJ01-05*01	TCRBJ01	TCRBJ01-05	01				5	0	7	0	4	1	39	51	55	-1	60	1	In	VDJ
GCCCAAAAGAACCCGACAGCTTTCTATCTCTGTGCCAGTAGTGTCCACGGTGGCGGGGGGGCAAAGAATGAGCAGTTCTTCGGGCCA	CASSVHGGGGAKNEQFF	1	0.0014104372355430183	51	TCRBV19-01*01	TCRBV19	TCRBV19-01	01				TCRBD02-01*01	TCRBD02	TCRBD02-01	01				TCRBJ02-01*01	TCRBJ02	TCRBJ02-01	01				5	5	7	0	10	7	30	42	52	61	66	1	In	VDJ
ACAGAGCAGGGGGACTCGGCCATGTATCTCTGTGCCAGCAGCTTAGCCGGGGGCGTGGGTAACACAGATACGCAGTATTTTGGCCCA	CASSLAGGVGNTDTQYF	1	0.0014104372355430183	51	TCRBV07-09*01	TCRBV07	TCRBV07-09	01								TCRBD01,TCRBD02	TCRBD01-01,TCRBD02-01		TCRBJ02-03*01	TCRBJ02	TCRBJ02-03	01				0	8	6	0	1	2	30	47	48	54	62	1	In	VDJ
ACCAGTGCCCATCCTGAAGACAGCAGCTTCTACATCTGCAGTGCTTTGAAGGGGACAGGTGTCGCCGGGGAGCTGTTTTTTGGAGAA	CSALKGTGVAGELFF	1	0.0014104372355430183	45	TCRBV20	TCRBV20				TCRBV20-01,TCRBV20-or09_02		TCRBD01-01*01	TCRBD01	TCRBD01-01	01				TCRBJ02-02*01	TCRBJ02	TCRBJ02-02	01				5	5	0	4	6	6	36	45	51	59	64	1	In	VDJ
NTGTCGGCTGCTCCCTCCCAGACATCTGTGTACTTCTGTGCCAGCAAAGAACAGGGGGCGAGCAATCAGCCCCAGCATTTTGGTGAT	CASKEQGASNQPQHF	1	0.0014104372355430183	45	TCRBV06-05*01	TCRBV06	TCRBV06-05	01				TCRBD01-01*01	TCRBD01	TCRBD01-01	01				TCRBJ01-05*01	TCRBJ01	TCRBJ01-05	01				7	1	3	0	4	1	36	46	50	59	60	1	In	VDJ
AGCACCTTGGAGCTGGGGGACTCGGCCCTTTATCTTTGCGCCAGCAGCTCATAACCCGGGCCCTCCTACGAGCAGTACTTCGGGCCG	CASSS*PGPSYEQYF	1	0.0014104372355430183	45	TCRBV05-01*01	TCRBV05	TCRBV05-01	01								TCRBD01,TCRBD02	TCRBD01-01,TCRBD02-01		TCRBJ02-07*01	TCRBJ02	TCRBJ02-07	01				3	1	8	0	8	0	36	49	57	61	62	1	Stop	VDJ
ATCCAGTCCACGGAGTCAGGGGACACAGCACTGTATTTCTGTGCCAGCAGCGCGGGACAGGGGGGCCACGAGCAGTACTTCGGGCCG	CASSAGQGGHEQYF	2	0.0028208744710860366	42	TCRBV21-01*01	TCRBV21	TCRBV21-01	01				TCRBD01-01*01	TCRBD01	TCRBD01-01	01				TCRBJ02-07*01	TCRBJ02	TCRBJ02-07	01				5	3	0	1	2	5	39	51	53	64	67	2	In	VDJ
GCCCAAAAGAACCCGACAGCTTTCTATCTCTGTGCCAGTAGGAGACAGGGTACAGGATCCTATAATTCACCCCTCCACTTTGGGAAC	CASRRQGTGSYNSPLHF	2	0.0028208744710860366	51	TCRBV19-01*01	TCRBV19	TCRBV19-01	01				TCRBD01-01*01	TCRBD01	TCRBD01-01	01				TCRBJ01-06*02	TCRBJ01	TCRBJ01-06	02				6	7	2	3	2	1	30	41	43	50	57	2	In	VDJ
ACGTTGGCGTCTGCTGTACCCTCTCAGACATCTGTGTACTTCTGTGCCAGCAGTGCCAACAGGTACAATGAGCAGTTCTTCGGGCCA	CASSANRYNEQFF	2	0.0028208744710860366	39	TCRBV06-04*01	TCRBV06	TCRBV06-04	01				TCRBD01-01*01	TCRBD01	TCRBD01-01	01				TCRBJ02-01*01	TCRBJ02	TCRBJ02-01	01				4	0	3	4	3	4	42	55	58	-1	63	2	In	VDJ
ACAGTGACCAGTGCCCATCCTGAAGACAGCAGCTTCTACATCTGCAGTGTCCCAATTCGGGGCCAAGAGACCCAGTACTTCGGGCCA	CSVPIRGQETQYF	1	0.0014104372355430183	39	TCRBV20	TCRBV20				TCRBV20-01,TCRBV20-or09_02		TCRBD02-01*01	TCRBD02	TCRBD02-01	01				TCRBJ02-05*01	TCRBJ02	TCRBJ02-05	01				7	0	8	3	8	1	42	49	57	-1	62	1	In	VDJ
GTAGTGCGAGGAGATTCGGCAGCTTATTTCTGTGCCAGCTCACCACCGGTTAGCGGGGACGTTTCCTACGAGCAGTACTTCGGGCCG	CASSPPVSGDVSYEQYF	2	0.0028208744710860366	51	TCRBV18-01*01	TCRBV18	TCRBV18-01	01				TCRBD02-01*01	TCRBD02	TCRBD02-01	01				TCRBJ02-07*01	TCRBJ02	TCRBJ02-07	01				0	5	5	3	3	1	30	47	50	58	63	2	In	VDJ
CTGAGCTCTCTGGAGCTGGGGGACTCAGCTTTGTATTTCTGTGCCAGCAGCGGAATCGGACAGGAATACGAGCAGTACTTCGGGCCG	CASSGIGQEYEQYF	1	0.0014104372355430183	42	TCRBV09-01*01	TCRBV09	TCRBV09-01	01				TCRBD01-01*01	TCRBD01	TCRBD01-01	01				TCRBJ02-07*01	TCRBJ02	TCRBJ02-07	01				3	2	1	4	5	4	39	52	57	64	66	1	In	VDJ
TCGGCTGCTCCCTCCCAGACATCTGTGTACTTCTGTGCCAGCAGTGAACTGGCAGGTTCTGGGGCCAACGTCCTGACTTTCGGGGCC	CASSELAGSGANVLTF	1	0.0014104372355430183	48	TCRBV06-01*01	TCRBV06	TCRBV06-01	01				TCRBD01-01*01	TCRBD01	TCRBD01-01	01				TCRBJ02-06*01	TCRBJ02	TCRBJ02-06	01				2	1	4	4	4	1	33	48	52	56	57	1	In	VDJ
ACAGAGCAGGAGGACTCGGCCGTGTATCTCTGTGCCAGCAGTCCAGGGAGGGTGACATTAGCCAAAAACATTCAGTACTTCGGCGCC	CASSPGRVTLAKNIQYF	1	0.0014104372355430183	51	TCRBV07-02	TCRBV07	TCRBV07-02				01,02	TCRBD02-01*02	TCRBD02	TCRBD02-01	02				TCRBJ02-04*01	TCRBJ02	TCRBJ02-04	01				6	7	9	0	4	0	30	41	45	52	59	1	In	VDJ
ACCTTGGAGCTGGGGGACTCGGCCCTTTATCTTTGCGCCAGCAGCTTCACTTTACAGGGTTTTAATGAAAAACTGTTTTTTGGCAGT	CASSFTLQGFNEKLFF	1	0.0014104372355430183	48	TCRBV05-01*01	TCRBV05	TCRBV05-01	01				TCRBD01-01*01	TCRBD01	TCRBD01-01	01				TCRBJ01-04*01	TCRBJ01	TCRBJ01-04	01				2	3	3	3	6	4	33	47	53	59	62	1	In	VDJ
CTGAAGGTGCAGCCTGCAGAACTGGAGGATTCTGGAGTTTATTTCTGTGCCAGCAGCCCCCCATACAGGCCCGGTTCCTTTGGCAGT	CASSPPYRPGSF	3	0.004231311706629055	36	TCRBV14-01*01	TCRBV14	TCRBV14-01	01				TCRBD01-01*01	TCRBD01	TCRBD01-01	01				TCRBJ01-04*01	TCRBJ01	TCRBJ01-04	01				4	9	3	4	6	20	45	58	64	69	78	3	In	VDJ
GAGTCCGCTACCAGCTCCCAGACATCTGTGTACTTCTGTGCCATCAGTGAGTCGGGATCAGGGATGTATGGCTACACCTTCGGTTCG	CAISESGSGMYGYTF	1	0.0014104372355430183	45	TCRBV10-03*01	TCRBV10	TCRBV10-03	01				TCRBD01-01*01	TCRBD01	TCRBD01-01	01				TCRBJ01-02*01	TCRBJ01	TCRBJ01-02	01				0	3	4	3	5	5	36	53	58	63	66	1	In	VDJ
CTGACAGTGACCAGTGCCCATCCTGAAGACAGCAGCTTCTACATCTGCAGTGTAGCCGGCCCCTCCTACGAGCAGTACTTCGGGCCG	CSVAGPSYEQYF	1	0.0014104372355430183	36	TCRBV20	TCRBV20				TCRBV20-01,TCRBV20-or09_02		TCRBD02-01	TCRBD02	TCRBD02-01				01,02	TCRBJ02-07*01	TCRBJ02	TCRBJ02-07	01				7	6	5	7	0	0	45	-1	52	56	62	1	In	VDJ
ACCAGTGCCCATCCTGAAGACAGCAGCTTCTACATCTGCAGTGCGCATAGACAGGGAAGGACTGGAAACACCATATATTTTGGAGAG	CSAHRQGRTGNTIYF	2	0.0028208744710860366	45	TCRBV20	TCRBV20				TCRBV20-01,TCRBV20-or09_02		TCRBD01-01*01	TCRBD01	TCRBD01-01	01				TCRBJ01-03*01	TCRBJ01	TCRBJ01-03	01				6	5	2	3	5	2	36	44	49	56	61	2	In	VDJ
CAGCGCACAGAGCAGGAGGACTCCGCCGTGTATCTCTGTGCCAGCAGCGGTCGATCGAGCTCCTACAATGAGCAGTTCTTCGGGCCA	CASSGRSSSYNEQFF	1	0.0014104372355430183	45	TCRBV07-08	TCRBV07	TCRBV07-08				01,03	TCRBD02-01*02	TCRBD02	TCRBD02-01	02				TCRBJ02-01*01	TCRBJ02	TCRBJ02-01	01				5	0	11	2	8	0	36	48	56	-1	59	1	In	VDJ
ATCCGCTCACCAGGCCTGGGGGACGCAGCCATGTACCTGTGTGCCACCAGCAGAAACAGGGGTAACACTGAAGCTTTCTTTGGACAA	CATSRNRGNTEAFF	2	0.0028208744710860366	42	TCRBV15-01*02	TCRBV15	TCRBV15-01	02				TCRBD01-01*01	TCRBD01	TCRBD01-01	01				TCRBJ01-01*01	TCRBJ01	TCRBJ01-01	01				2	1	3	2	1	2	39	54	55	62	63	2	In	VDJ
TCCTGGAGTCGCCCAGCCCCAACCAGACCTCTCTGTACTTCTGTGCCAGCAGTTTATCAGGACAGGGGCGGCTACACCTTCGGTTCG		1	0.0014104372355430183	40	TCRBV27-01*01	TCRBV27	TCRBV27-01	01				TCRBD01-01*01	TCRBD01	TCRBD01-01	01				TCRBJ01-02*01	TCRBJ01	TCRBJ01-02	01				0	1	1	2	1	8	41	58	59	68	69	1	Out	VDJ
NNNNNNNTGTCGGCTGCTCCCTCCCAGACATCTGTGTACTTCTGTGCCACCGGGAGGGGGGATCTCTACGAGCAGTACTTCGGGCCG	CATGRGDLYEQYF	1	0.0014104372355430183	39	TCRBV06-05*01	TCRBV06	TCRBV06-05	01				TCRBD02-01*02	TCRBD02	TCRBD02-01	02				TCRBJ02-07*01	TCRBJ02	TCRBJ02-07	01				10	7	8	0	1	3	42	49	50	58	65	1	In	VDJ
AGGATCCAGCAGGTAGTGCGAGGAGATTCGGCAGCTTATTTCTGTGCCAGCTCACCCACCGTCCAAGAGACCCAGTACTTCGGGCCA	CASSPTVQETQYF	1	0.0014104372355430183	39	TCRBV18-01*01	TCRBV18	TCRBV18-01	01								TCRBD01,TCRBD02	TCRBD01-01,TCRBD02-01		TCRBJ02-05*01	TCRBJ02	TCRBJ02-05	01				3	3	3	7	1	1	42	56	57	59	62	1	In	VDJ
TCAGAACCCAGGGACTCAGCTGTGTACTTCTGTGCCAGCAGTTTGAGGTGGGGGCGCGGGAAGAGCACTGAAGCTTTCTTTGGACAA	CASSLRWGRGKSTEAFF	1	0.0014104372355430183	51	TCRBV12	TCRBV12				TCRBV12-03/12-04,TCRBV12-04						TCRBD01,TCRBD02	TCRBD01-01,TCRBD02-01		TCRBJ01-01*01	TCRBJ01	TCRBJ01-01	01				3	10	6	0	5	4	30	44	49	55	65	1	In	VDJ
ATCCAGCGCACAGAGCAGGAGGACTCGGCCGTGTATCTCTGTGCCAGCAGCCTGACAGGGGCTGGAAACACCATATATTTTGGAGAG	CASSLTGAGNTIYF	1	0.0014104372355430183	42	TCRBV07-02	TCRBV07	TCRBV07-02				01,02	TCRBD01-01*01	TCRBD01	TCRBD01-01	01				TCRBJ01-03*01	TCRBJ01	TCRBJ01-03	01				5	0	2	2	2	2	39	51	53	-1	61	1	In	VDJ
CACACCCTGCAGCCAGAAGACTCGGCCCTGTATCTCTGTGCCAGCAGCCAAGGGACAGGGGGGAATTCACCCCTCCACTTTGGGAAC	CASSQGTGGNSPLHF	1	0.0014104372355430183	45	TCRBV04-02*01	TCRBV04	TCRBV04-02	01				TCRBD01-01*01	TCRBD01	TCRBD01-01	01				TCRBJ01-06*02	TCRBJ01	TCRBJ01-06	02				1	1	1	1	0	7	36	-1	52	62	63	1	In	VDJ
NNNNTGTCGGCTGCTCCCTCCCAGACATCTGTGTACTTCTGTGCCAGCAGTGAATCCCGGGGAGCAGATACGCAGTATTTTGGCCCA	CASSESRGADTQYF	1	0.0014104372355430183	42	TCRBV06-01*01	TCRBV06	TCRBV06-01	01				TCRBD02-01	TCRBD02	TCRBD02-01				01,02	TCRBJ02-03*01	TCRBJ02	TCRBJ02-03	01				2	2	8	3	3	4	39	54	57	62	64	1	In	VDJ
CTGGGGGACTCAGCTTTGTATTTCTGTGCCAGCAGCGTAGTGGTGGGGGACAGGGTTACCAGCACAGATACGCAGTATTTTGGCCCA	CASSVVVGDRVTSTDTQYF	1	0.0014104372355430183	57	TCRBV09-01*01	TCRBV09	TCRBV09-01	01				TCRBD01-01*01	TCRBD01	TCRBD01-01	01				TCRBJ02-03*01	TCRBJ02	TCRBJ02-03	01				0	5	0	3	6	0	24	40	46	55	60	1	In	VDJ
CCCTCAGAACCCAGGGACTCAGCTGTGTACTTCTGTGCCAGCAGTTTGGTACGCCCTACTAACACCGGGGAGCTGTTTTTTGGAGAA	CASSLVRPTNTGELFF	1	0.0014104372355430183	48	TCRBV12	TCRBV12				TCRBV12-03/12-04,TCRBV12-04		TCRBD02-01	TCRBD02	TCRBD02-01				01,02	TCRBJ02-02*01	TCRBJ02	TCRBJ02-02	01				3	0	3	10	10	2	33	47	57	-1	60	1	In	VDJ
CTGACTGTGAGCAACATGAGCCCTGAAGACAGCAGCATATATCTCTGCAGTCATTGGGGGAACTCCTACGAGCAGTACTTCGGGCCG	CSHWGNSYEQYF	1	0.0014104372355430183	36	TCRBV29-01	TCRBV29	TCRBV29-01				01,02,03					TCRBD01,TCRBD02	TCRBD01-01,TCRBD02-01		TCRBJ02-07*01	TCRBJ02	TCRBJ02-07	01				9	2	6	1	5	0	45	50	55	60	62	1	In	VDJ
TGGAGTCGCCCAGCCCCAACCAGACCTCTCTGTACTTCTGTGCCAGGATTGAAGGGATGGAAGGGGTCACCCCTCCACTTTGGGAAC		1	0.0014104372355430183	43	TCRBV27-01*01	TCRBV27	TCRBV27-01	01				TCRBD01-01*01	TCRBD01	TCRBD01-01	01				TCRBJ01-06*02	TCRBJ01	TCRBJ01-06	02				9	0	5	2	15	10	38	46	61	-1	66	1	Out	VDJ
TCCCTAGAGTCTGCCATCCCCAACCAGACAGCTCTTTACTTCTGTGCCACCAGTCAGGGGGCCGGGAATGAGCAGTTCTTCGGGCCA	CATSQGAGNEQFF	1	0.0014104372355430183	39	TCRBV24-01*01	TCRBV24	TCRBV24-01	01				TCRBD01-01*01	TCRBD01	TCRBD01-01	01				TCRBJ02-01*01	TCRBJ02	TCRBJ02-01	01				6	4	4	0	0	7	42	-1	54	62	66	1	In	VDJ
GCGTCTGCTGTACCCTCTCAGACATCTGTGTACTTCTGTGCCAGCAGTGACTCGACGGGGGGGCCAGATACGCAGTATTTTGGCCCA	CASSDSTGGPDTQYF	1	0.0014104372355430183	45	TCRBV06-04*01	TCRBV06	TCRBV06-04	01				TCRBD02-01*01	TCRBD02	TCRBD02-01	01				TCRBJ02-03*01	TCRBJ02	TCRBJ02-03	01				0	1	8	0	2	4	36	53	55	63	64	1	In	VDJ
GCGTCTGCTGTACCCTCTCAGACATCTGTGTACTTCTGTGCCAGCAGTGACTCGACTAGCGGCACAGATACGCAGTATTTTGGCCCA	CASSDSTSGTDTQYF	1	0.0014104372355430183	45	TCRBV06-04*01	TCRBV06	TCRBV06-04	01				TCRBD02-01	TCRBD02	TCRBD02-01				01,02	TCRBJ02-03*01	TCRBJ02	TCRBJ02-03	01				0	0	2	6	0	1	36	-1	53	-1	61	1	In	VDJ
CAGCGCACAGAGCAGGGGGACTCGGCCATGTATCTCTGTGCCAGCAGCTTAGTTGAAGGGAGACTTGCTGAAGCTTTCTTTGGACAA	CASSLVEGRLAEAFF	1	0.0014104372355430183	45	TCRBV07-09*01	TCRBV07	TCRBV07-09	01				TCRBD02-01*02	TCRBD02	TCRBD02-01	02				TCRBJ01-01*01	TCRBJ01	TCRBJ01-01	01				1	5	9	2	5	6	36	52	57	62	67	1	In	VDJ
GTGACATCGGCCCAAAAGAACCCGACAGCTTTCTATCTCTGTGCCAGTAGTATGCCAGGAGGGAACACTGAAGCTTTCTTTGGACAA	CASSMPGGNTEAFF	1	0.0014104372355430183	42	TCRBV19-01*01	TCRBV19	TCRBV19-01	01				TCRBD02-01*02	TCRBD02	TCRBD02-01	02				TCRBJ01-01*01	TCRBJ01	TCRBJ01-01	01				3	0	10	1	4	1	39	53	57	-1	62	1	In	VDJ
TTCTCCCTGATTCTGGAGTCCGCCAGCACCAACCAGACATCTATGTACCTCTGTGCCAGCAGTGCTTACGAGCAGTACTTCGGGCCG	CASSAYEQYF	1	0.0014104372355430183	30	TCRBV28-01*01	TCRBV28	TCRBV28-01	01								TCRBD01,TCRBD02	TCRBD01-01,TCRBD02-01		TCRBJ02-07*01	TCRBJ02	TCRBJ02-07	01				5	1	10	0	0	4	51	-1	63	65	66	1	In	VDJ
GTAGTGCGAGGAGATTCGGCAGCTTATTTCTGTGCCAGCTCACCCGGGACAGAGGGCCCAACCAGGGAGACCCAGTACTTCGGGCCA	CASSPGTEGPTRETQYF	2	0.0028208744710860366	51	TCRBV18-01*01	TCRBV18	TCRBV18-01	01				TCRBD01-01*01	TCRBD01	TCRBD01-01	01				TCRBJ02-05*01	TCRBJ02	TCRBJ02-05	01				3	14	0	5	1	5	30	44	45	52	66	2	In	VDJ
CACCTACACGCCCTGCAGCCAGAAGACTCAGCCCTGTATCTCTGCGCCAGCAGCCCCACAGGAAACCAGCCCCAGCATTTTGGTGAT	CASSPTGNQPQHF	1	0.0014104372355430183	39	TCRBV04-01*01	TCRBV04	TCRBV04-01	01				TCRBD01-01*01	TCRBD01	TCRBD01-01	01				TCRBJ01-05*01	TCRBJ01	TCRBJ01-05	01				4	4	3	4	2	7	42	55	57	62	66	1	In	VDJ
ACAGTGACCAGTGCCCATCCTGAAGACAGCAGCTTCTACATCTGCAGTGCTAGTACAGGCGACGATTCACCCCTCCACTTTGGGAAC	CSASTGDDSPLHF	1	0.0014104372355430183	39	TCRBV20-01*04	TCRBV20	TCRBV20-01	04				TCRBD01-01*01	TCRBD01	TCRBD01-01	01				TCRBJ01-06*02	TCRBJ01	TCRBJ01-06	02				2	5	3	4	0	8	42	-1	54	59	64	1	In	VDJ
ATCCAGCCCTCAGAACCCAGGGACTCAGCTGTGTACTTCTGTGCCAGCCAACGACAAACAGGGAGATCACCCCTCCACTTTGGGAAC	CASQRQTGRSPLHF	2	0.0028208744710860366	42	TCRBV12	TCRBV12				TCRBV12-03/12-04,TCRBV12-04		TCRBD01-01*01	TCRBD01	TCRBD01-01	01				TCRBJ01-06*02	TCRBJ01	TCRBJ01-06	02				8	3	3	3	9	10	39	48	57	63	66	2	In	VDJ
CCAGGCCTGGGGGACGCAGCCATGTACCTGTGTGCCACCAGGGGACTAGCGGGGGGCCGCCGGGAGGATGAGCAGTTCTTCGGGCCA	CATRGLAGGRREDEQFF	2	0.0028208744710860366	51	TCRBV15-01*02	TCRBV15	TCRBV15-01	02				TCRBD02-01*01	TCRBD02	TCRBD02-01	01				TCRBJ02-01*01	TCRBJ02	TCRBJ02-01	01				6	11	0	1	0	8	30	-1	41	56	67	2	In	VDJ
CTGGAGTCGCCCAGCCCCAACCAGACCTCTCTGTACTTCTGTGCCAGCAGTTCGACGGCACCCTACAATGAGCAGTTCTTCGGGCCA	CASSSTAPYNEQFF	1	0.0014104372355430183	42	TCRBV27-01*01	TCRBV27	TCRBV27-01	01								TCRBD01,TCRBD02	TCRBD01-01,TCRBD02-01		TCRBJ02-01*01	TCRBJ02	TCRBJ02-01	01				4	5	2	7	1	2	39	52	53	56	61	1	In	VDJ
GACATCCGCTCACCAGGCCTGGGGGACGCAGCCATGTACCTGTGTGCCACCAGCAGAGGGGAAGGGAGAAAACTGTTTTTTGGCAGT	CATSRGEGRKLFF	2	0.0028208744710860366	39	TCRBV15-01*02	TCRBV15	TCRBV15-01	02				TCRBD02-01*02	TCRBD02	TCRBD02-01	02				TCRBJ01-04*01	TCRBJ01	TCRBJ01-04	01				1	0	9	2	5	10	42	58	63	-1	68	2	In	VDJ
CTGGAGTCTGCTGCCTCCTCCCAGACATCTGTATATTTCTGCGCCAGCAGTGAACCCGGGACAGGGGACGAGCAGTACTTCGGGCCG	CASSEPGTGDEQYF	1	0.0014104372355430183	42	TCRBV10-01*01	TCRBV10	TCRBV10-01	01				TCRBD01-01*01	TCRBD01	TCRBD01-01	01				TCRBJ02-07*01	TCRBJ02	TCRBJ02-07	01				3	0	0	2	4	5	39	53	57	-1	67	1	In	VDJ
TGACCAGTGCCCATCCTGAAGACAGCAGCTTCTACATCTGCAGTGCAAGCCCGGACAGGGGTCGGAAACACCATATATTTTGGAGAG		1	0.0014104372355430183	43	TCRBV20	TCRBV20				TCRBV20-01,TCRBV20-or09_02		TCRBD01-01*01	TCRBD01	TCRBD01-01	01				TCRBJ01-03*01	TCRBJ01	TCRBJ01-03	01				6	2	1	2	6	4	38	46	52	61	63	1	Out	VDJ
CAGCCTGCAGAACTGGAGGATTCTGGAGTTTATTTCTGTGCCAGCAGCCAACAGGGGGGGGGCACCGGGGAGCTGTTTTTTGGAGAA	CASSQQGGGTGELFF	1	0.0014104372355430183	45	TCRBV14-01*01	TCRBV14	TCRBV14-01	01								TCRBD01,TCRBD02	TCRBD01-01,TCRBD02-01		TCRBJ02-02*01	TCRBJ02	TCRBJ02-02	01				2	4	4	1	0	4	36	-1	51	58	62	1	In	VDJ
GCCCATGGAACCCAGGGACTTGGGCCTATATTTCTGTGCCAGCAGCCCACCTACAGGTCCTATTCGGAAAAACTGTTTTTTGGCAGT		1	0.0014104372355430183	47	TCRBV12-01*01	TCRBV12	TCRBV12-01	01				TCRBD01-01*01	TCRBD01	TCRBD01-01	01				TCRBJ01-04*01	TCRBJ01	TCRBJ01-04	01				5	9	3	4	6	8	34	46	52	57	66	1	Out	VDJ
NNNNNNNNNNTGTCGGCTGCTCCCTCCCAAACATCTGTGTACTTCTGTGCCAGCAATGGGGGGAATCAGCCCCAGCATTTTGGTGAT	CASNGGNQPQHF	1	0.0014104372355430183	36	TCRBV06	TCRBV06				TCRBV06-02/06-03,TCRBV06-02		TCRBD02-01*01	TCRBD02	TCRBD02-01	01				TCRBJ01-05*01	TCRBJ01	TCRBJ01-05	01				7	0	9	1	2	4	45	55	57	-1	63	1	In	VDJ
TCTCTGGAGCTGGGGGACTCAGCTTTGTATTTCTGTGCCAGCAGCGGCCAAGGACAGGGCGGCACCGGGGAGCTGTTTTTTGGAGAA	CASSGQGQGGTGELFF	1	0.0014104372355430183	48	TCRBV09-01*01	TCRBV09	TCRBV09-01	01				TCRBD01-01*01	TCRBD01	TCRBD01-01	01				TCRBJ02-02*01	TCRBJ02	TCRBJ02-02	01				3	3	1	3	5	4	33	46	51	59	62	1	In	VDJ
NNNNNNNTGTCGGCTGCTCCCTCCCAGACATCTGTGTACTTCTGTGCCAGCAGTTGGACAGGGGATGAAAAACTGTTTTTTGGCAGT	CASSWTGDEKLFF	2	0.0028208744710860366	39	TCRBV06-05*01	TCRBV06	TCRBV06-05	01				TCRBD01-01*01	TCRBD01	TCRBD01-01	01				TCRBJ01-04*01	TCRBJ01	TCRBJ01-04	01				4	0	1	2	0	6	42	-1	55	-1	64	2	In	VDJ
AATGTGAGCACCTTGGAGCTGGGGGACTCGGCCCTTTATCTTTGCGCCAGTAGCAGGGGTGGGATTTATGGCTACACCTTCGGTTCG	CASSRGGIYGYTF	1	0.0014104372355430183	39	TCRBV05-01*01	TCRBV05	TCRBV05-01	01				TCRBD01-01*01	TCRBD01	TCRBD01-01	01				TCRBJ01-02*01	TCRBJ01	TCRBJ01-02	01				4	7	5	2	0	5	42	-1	54	59	66	1	In	VDJ
ACGCCTTGTTGCTGGGGGACTCGGCCCTCTATCTCTGTGCCAGCAGCTTTAGCTACAGGGGGCAAGCACGAGCAGTACTTCGGGCCG		1	0.0014104372355430183	46	TCRBV05-06*01	TCRBV05	TCRBV05-06	01				TCRBD01-01*01	TCRBD01	TCRBD01-01	01				TCRBJ02-07*01	TCRBJ02	TCRBJ02-07	01				2	4	3	0	5	5	35	49	54	63	67	1	Out	VDJ
NNNNNNNNNNTGTCGGCTGCTCCCTCCCAGACATCTGTGTACTTCTGTGCCAGCAGTGACCCTGGAAACACCATATATTTTGGAGAG	CASSDPGNTIYF	1	0.0014104372355430183	36	TCRBV06-01*01	TCRBV06	TCRBV06-01	01											TCRBJ01-03*01	TCRBJ01	TCRBJ01-03	01				3	2	0	0	0	2	45	-1	-1	59	61	1	In	VJ
ATCCAGCCCTCAGAACCCAGGGACTCAGCTGTGTACTTCTGTGCCAGCAGTCCGTGGGCTGGGGGTCAGCCCCAGCATTTTGGTGAT	CASSPWAGGQPQHF	2	0.0028208744710860366	42	TCRBV12	TCRBV12				TCRBV12-03/12-04,TCRBV12-04						TCRBD01,TCRBD02	TCRBD01-01,TCRBD02-01		TCRBJ01-05*01	TCRBJ01	TCRBJ01-05	01				5	0	6	1	9	6	39	51	60	-1	65	2	In	VDJ
TCCACAAAGCTGGAGGACTCAGCCATGTACTTCTGTGCCAGCAGTCCCCAGACTAGCGGGGGGGGGAGTGAGCAGTTCTTCGGGCCA	CASSPQTSGGGSEQFF	1	0.0014104372355430183	48	TCRBV02-01	TCRBV02	TCRBV02-01				01,03	TCRBD02-01*01	TCRBD02	TCRBD02-01	01				TCRBJ02-01*01	TCRBJ02	TCRBJ02-01	01				5	4	2	0	5	9	33	45	50	64	68	1	In	VDJ
ATCCGCTCACCAGGCCTGGGGGACGCAGCCATGTACCTGTGTGCCACCAGCAGAGATGTAGGACTCTATGGCTACACCTTCGGTTCG	CATSRDVGLYGYTF	1	0.0014104372355430183	42	TCRBV15-01*02	TCRBV15	TCRBV15-01	02				TCRBD02-01	TCRBD02	TCRBD02-01				01,02	TCRBJ01-02*01	TCRBJ01	TCRBJ01-02	01				0	0	1	10	4	4	39	56	60	-1	65	1	In	VDJ
NTGTCGGCTGCTCCCTCCCAGACATCTGTGTACTTCTGTGCCAGCAGGGACCGAAAATCCTCCTACAATGAGCAGTTCTTCGGGCCA	CASRDRKSSYNEQFF	1	0.0014104372355430183	45	TCRBV06-05*01	TCRBV06	TCRBV06-05	01								TCRBD01,TCRBD02	TCRBD01-01,TCRBD02-01		TCRBJ02-01*01	TCRBJ02	TCRBJ02-01	01				6	8	1	7	0	0	36	-1	47	51	59	1	In	VDJ
ACAGAGCAGCGGGACTCGGCCATGTATCGCTGTGCCAGCAGCTTAAGTACTAGCGGGGGGTGAACAGATACGCAGTATTTTGGCCCA	CASSLSTSGG*TDTQYF	1	0.0014104372355430183	51	TCRBV07-06*01	TCRBV07	TCRBV07-06	01				TCRBD02-01*01	TCRBD02	TCRBD02-01	01				TCRBJ02-03*01	TCRBJ02	TCRBJ02-03	01				2	3	3	1	3	3	30	45	48	60	63	1	Stop	VDJ
NNTGTCGGCTGCTCCCTCCCAAACATCTGTGTACTTCTGTGCCAGCAGTTACCCGTGGGGGGAATGGGTGAAGCTTTCTTTGGACAA		3	0.004231311706629055	44	TCRBV06-02/06-03*01	TCRBV06	TCRBV06-02/06-03	01				TCRBD02-01*01	TCRBD02	TCRBD02-01	01				TCRBJ01-01*01	TCRBJ01	TCRBJ01-01	01				2	6	9	1	4	7	37	52	56	62	68	3	Out	VDJ
GGCGTCTGCTGTACCCTCTCAGACATCTGTGTACTTCTGTGCCAGCAGCTTATATACAGGGTGAACACTGAAGCTTTCTTTGGACAA		2	0.0028208744710860366	44	TCRBV06-04*01	TCRBV06	TCRBV06-04	01				TCRBD01-01*01	TCRBD01	TCRBD01-01	01				TCRBJ01-01*01	TCRBJ01	TCRBJ01-01	01				6	0	3	3	7	0	37	48	55	-1	61	2	Out	VDJ
TCGGCTGCTCCCTCCCAGACATCTGTGTACTTCTGTGCCAGCAGGACAGGGGGACAGTCTAGCAATCAGCCCCAGCATTTTGGTGAT	CASRTGGQSSNQPQHF	1	0.0014104372355430183	48	TCRBV06	TCRBV06				TCRBV06-01,TCRBV06-05		TCRBD01-01*01	TCRBD01	TCRBD01-01	01				TCRBJ01-05*01	TCRBJ01	TCRBJ01-05	01				6	6	2	1	0	0	33	-1	44	53	59	1	In	VDJ
AGCACCTTGGAGCTGGGGGACTCGGCCCTTTATCTTTGCGCCAGCAGCTTAAGGACTAGCGGGGCCTACGAGCAGTACTTCGGGCCG	CASSLRTSGAYEQYF	1	0.0014104372355430183	45	TCRBV05-01*01	TCRBV05	TCRBV05-01	01				TCRBD02-01*01	TCRBD02	TCRBD02-01	01				TCRBJ02-07*01	TCRBJ02	TCRBJ02-07	01				2	0	1	3	2	2	36	50	52	-1	64	1	In	VDJ
GACTCAGCCCTGTATCTCTGCGCCAGCAGCCAAGAAGGGGCCGGGGCAGGGGGCATATCGAGAGGAAACACCATATATTTTGGAGAG	CASSQEGAGAGGISRGNTIYF	1	0.0014104372355430183	63	TCRBV04-01*01	TCRBV04	TCRBV04-01	01				TCRBD01-01*01	TCRBD01	TCRBD01-01	01				TCRBJ01-03*01	TCRBJ01	TCRBJ01-03	01				0	9	4	0	11	4	18	35	46	54	63	1	In	VDJ
ACAGAGCAGCGGGACTCAGCCATGTATCGCTGTGCCAGCAGCTTAGGGTTCGGGACAGGGGTGGCAGATACGCAGTATTTTGGCCCA	CASSLGFGTGVADTQYF	1	0.0014104372355430183	51	TCRBV07-07*01	TCRBV07	TCRBV07-07	01				TCRBD01-01*01	TCRBD01	TCRBD01-01	01				TCRBJ02-03*01	TCRBJ02	TCRBJ02-03	01				1	3	0	2	5	4	30	46	51	61	64	1	In	VDJ
NNNNTGTCGGCTGCTCCCTCCCAAACATCTGTGTACTTCTGTGCCGGATCTAGCGGGGAGAACACCGGGGAGCTGTTTTTTGGAGAA	CAGSSGENTGELFF	1	0.0014104372355430183	42	TCRBV06	TCRBV06				TCRBV06-02/06-03,TCRBV06-02		TCRBD02-01*01	TCRBD02	TCRBD02-01	01				TCRBJ02-02*01	TCRBJ02	TCRBJ02-02	01				11	1	4	3	4	1	39	45	49	58	59	1	In	VDJ
TGAGCACCTTGGAGCTGGGGGACTCGGCCCTTTATCTTTGCGCCAGCAGCCCGCGGAATAGGCTCCTACGAGCAGTACTTCGGGCCG		1	0.0014104372355430183	43	TCRBV05-01*01	TCRBV05	TCRBV05-01	01				TCRBD02-01	TCRBD02	TCRBD02-01				01,02	TCRBJ02-07*01	TCRBJ02	TCRBJ02-07	01				4	6	7	5	2	0	38	50	52	56	62	1	Out	VDJ
GAGTCTGCCAGGCCCTCACATACCTCTCAGTACCTCTGTGCCAGCAGTGAGGACGGCCCGACCTACACTGAAGCTTTCTTTGGACAA	CASSEDGPTYTEAFF	1	0.0014104372355430183	45	TCRBV25-01*01	TCRBV25	TCRBV25-01	01								TCRBD01,TCRBD02	TCRBD01-01,TCRBD02-01		TCRBJ01-01*01	TCRBJ01	TCRBJ01-01	01				3	10	1	7	0	3	36	-1	50	54	64	1	In	VDJ
CAGGTAGTGCGAGGAGATTCGGCAGCTTATTTCTGTGCCAGCTCACCACCGGGGGGGAGAGGGAACTATGGCTACACCTTCGGTTCG	CASSPPGGRGNYGYTF	1	0.0014104372355430183	48	TCRBV18-01*01	TCRBV18	TCRBV18-01	01				TCRBD02-01*01	TCRBD02	TCRBD02-01	01				TCRBJ01-02*01	TCRBJ01	TCRBJ01-02	01				0	6	9	0	0	2	33	-1	50	57	63	1	In	VDJ
ACAGAGCAGGGGGACTCGGCCATGTATCTCTGTGCCAGCAGCTTAGCCCGGGGCGTGGGTAACACAGATACGCAGTATTTTGGCCCA	CASSLARGVGNTDTQYF	1	0.0014104372355430183	51	TCRBV07-09*01	TCRBV07	TCRBV07-09	01								TCRBD01,TCRBD02	TCRBD01-01,TCRBD02-01		TCRBJ02-03*01	TCRBJ02	TCRBJ02-03	01				0	8	7	0	2	2	30	47	49	54	62	1	In	VDJ
NNNNTGAAGATCCAGCCCTCAGAACCCAGGGACTCAGCTGTGTACTTCTGTGCCAGCAGTAGGGGGACTGAAGCTTTCTTTGGACAA	CASSRGTEAFF	1	0.0014104372355430183	33	TCRBV12-03/12-04*01	TCRBV12	TCRBV12-03/12-04	01				TCRBD01-01*01	TCRBD01	TCRBD01-01	01				TCRBJ01-01*01	TCRBJ01	TCRBJ01-01	01				5	0	5	1	0	5	48	-1	60	-1	66	1	In	VDJ
TCCTGGAGTCGCCCAGCCCCAACCAGACCTCTCTGTACTTCTGTGCCAGCAGTTTATCAGGACAGGGGCAGCTACACCTTCGGTTCG		1	0.0014104372355430183	40	TCRBV27-01*01	TCRBV27	TCRBV27-01	01				TCRBD01-01*01	TCRBD01	TCRBD01-01	01				TCRBJ01-02*01	TCRBJ01	TCRBJ01-02	01				0	2	1	2	1	9	41	58	59	68	70	1	Out	VDJ
TGGAGCTGGGGGACTCGGCCCTGTATCTCTGTGCCAGACAGAGAAGAGTGGTGAACAAGTCGGGCCAACGTCCTGACTTTCGGGGCC		1	0.0014104372355430183	52	TCRBV05-03	TCRBV05	TCRBV05-03				01,02					TCRBD01,TCRBD02	TCRBD01-01,TCRBD02-01		TCRBJ02-06*01	TCRBJ02	TCRBJ02-06	01				7	4	3	6	16	5	29	38	54	57	61	1	Out	VDJ
CCCCAACCAGACCTCTCTGTACTTCTGTGCCAGCAGTCCGGGACAGGGAAGATCCTACCCTCCTACAATGAGCAGTTCTTCGGGCCA		3	0.004231311706629055	56	TCRBV27-01*01	TCRBV27	TCRBV27-01	01				TCRBD01-01*01	TCRBD01	TCRBD01-01	01				TCRBJ02-01*01	TCRBJ02	TCRBJ02-01	01				5	11	0	3	2	0	25	37	39	48	59	3	Out	VDJ
AACATGAGCCCTGAAGACAGCAGCATATATCTCTGCAGCGTTGAAGATTGGGAAGGGACGGGCACAGATACGCAGTATTTTGGCCCA	CSVEDWEGTGTDTQYF	1	0.0014104372355430183	48	TCRBV29-01	TCRBV29	TCRBV29-01				01,02					TCRBD01,TCRBD02	TCRBD01-01,TCRBD02-01		TCRBJ02-03*01	TCRBJ02	TCRBJ02-03	01				0	2	0	7	7	1	33	47	54	59	61	1	In	VDJ
GCTTGGTGACTCTGCTGTGTATTTCTGTGCCAGCAGTCCACCCCCCGACAGGGGTTGGTCCCTCTCTATGGCTACACCTTCGGTTCG		1	0.0014104372355430183	56	TCRBV03-01/03-02*01	TCRBV03	TCRBV03-01/03-02	01				TCRBD01-01*01	TCRBD01	TCRBD01-01	01				TCRBJ01-02*01	TCRBJ01	TCRBJ01-02	01				6	11	2	2	10	4	25	36	46	54	65	1	Out	VDJ
GCAGCCAGAAGACTCGGCCCTGTATCTCTGCGCCAGCAGCTAAGAAATTGTCCTCCTCGACCTAACTATGGCTACACCTTCGGTTCG		1	0.0014104372355430183	53	TCRBV04-03*01	TCRBV04	TCRBV04-03	01								TCRBD01,TCRBD02	TCRBD01-01,TCRBD02-01		TCRBJ01-02*01	TCRBJ01	TCRBJ01-02	01				0	0	2	7	13	0	28	45	58	-1	61	1	Out	VDJ
CTGCCAGGCCCTCACATACCTCTCAGTACCTCTGTGCCAGCAGTGGGTTCGGGGACTAGCGGGGGGTACGAGCAGTACTTCGGGCCG		1	0.0014104372355430183	49	TCRBV25-01*01	TCRBV25	TCRBV25-01	01				TCRBD02-01*01	TCRBD02	TCRBD02-01	01				TCRBJ02-07*01	TCRBJ02	TCRBJ02-07	01				4	0	0	1	6	4	32	45	51	-1	66	1	Out	VDJ
GAGCAACATGAGCCCTGAAGACAGCAGCATATATCTCTGCAGCCTACTCTTAGGGGGGCCGGTCTGGACGAGCAGTACTTCGGGCCG		1	0.0014104372355430183	44	TCRBV29-01	TCRBV29	TCRBV29-01				01,02,03					TCRBD01,TCRBD02	TCRBD01-01,TCRBD02-01		TCRBJ02-07*01	TCRBJ02	TCRBJ02-07	01				8	10	5	1	8	5	37	43	51	57	67	1	Out	VDJ
CGCTCACCAGGCCTGGGGGACGCAGCCATGTACCTGTGTGCCACCAGCGGGGGGGAAGTTCGTAATTCACCCCTCCACTTTGGGAAC	CATSGGEVRNSPLHF	1	0.0014104372355430183	45	TCRBV15-01*02	TCRBV15	TCRBV15-01	02				TCRBD02-01*01	TCRBD02	TCRBD02-01	01				TCRBJ01-06*02	TCRBJ01	TCRBJ01-06	02				5	7	9	0	0	6	36	-1	48	55	62	1	In	VDJ
TCAATTCCCTGGAGCTTGGTGACTCTGCTGTGTATTTCTGTGCCAGCAGCCAACGCGAAGAGCACCGGGGAGCTGTTTTTTGGAGAA		1	0.0014104372355430183	43	TCRBV03-01/03-02*01	TCRBV03	TCRBV03-01/03-02	01				TCRBD02-01	TCRBD02	TCRBD02-01				01,02	TCRBJ02-02*01	TCRBJ02	TCRBJ02-02	01				2	5	7	6	1	4	38	53	54	57	62	1	Out	VDJ
ATCCAGCGCACAGAGCAGGGGGACTCGGCCATGTATCTCTGTGCCAGCAGCCCTCCGGGACAGAACTATGGCTACACCTTCGGTTCG	CASSPPGQNYGYTF	1	0.0014104372355430183	42	TCRBV07-09*01	TCRBV07	TCRBV07-09	01				TCRBD01-01*01	TCRBD01	TCRBD01-01	01				TCRBJ01-02*01	TCRBJ01	TCRBJ01-02	01				5	0	0	5	5	2	39	51	56	-1	63	1	In	VDJ
ACTGTGAGCAACATGAGCCCTGAAGACAGCAGCATATATCTCTGCAGCGTGCCGGGACAGTACTCCTACGAGCAGTACTTCGGGCCG	CSVPGQYSYEQYF	1	0.0014104372355430183	39	TCRBV29-01	TCRBV29	TCRBV29-01				01,02	TCRBD01-01*01	TCRBD01	TCRBD01-01	01				TCRBJ02-07*01	TCRBJ02	TCRBJ02-07	01				6	2	0	5	3	0	42	50	53	60	62	1	In	VDJ
CACAGAGCGGGGGGACTCAGCCGTGTATCTCTGTGCCAGCAGCTTAATTAACTTGTCGGCCGTCCCTACGAGCAGTACTTCGGGCCG		1	0.0014104372355430183	50	TCRBV07-03*01	TCRBV07	TCRBV07-03	01								TCRBD01,TCRBD02	TCRBD01-01,TCRBD02-01		TCRBJ02-07*01	TCRBJ02	TCRBJ02-07	01				1	4	9	0	10	2	31	47	57	60	64	1	Out	VDJ
NTGTCGGCTGCTCCCTCCCAGACATCTGTGTACTTCTGTGCCAGCAACCTCGGACAAGGGGCCAAAAACATTCAGTACTTCGGCGCC	CASNLGQGAKNIQYF	1	0.0014104372355430183	45	TCRBV06-05*01	TCRBV06	TCRBV06-05	01				TCRBD01-01*01	TCRBD01	TCRBD01-01	01				TCRBJ02-04*01	TCRBJ02	TCRBJ02-04	01				7	4	1	6	5	1	36	46	51	56	60	1	In	VDJ
ATCCTGGAGTCGCCCAGCCCCAACCAGACCTCTCTGTACTTCTGTGCCAGCAGTTTACAGGGGAACAATGAGCAGTTCTTCGGGCCA	CASSLQGNNEQFF	1	0.0014104372355430183	39	TCRBV27-01*01	TCRBV27	TCRBV27-01	01				TCRBD01-01*01	TCRBD01	TCRBD01-01	01				TCRBJ02-01*01	TCRBJ02	TCRBJ02-01	01				2	1	4	2	0	5	42	-1	57	63	64	1	In	VDJ
TCAGCTGCCTCCTCCCAGACATCTGTATATTTCTGCGCCAGCAGCCCGACTAGCGGGGGGCCCTTAGAGACCCAGTACTTCGGGCCA	CASSPTSGGPLETQYF	1	0.0014104372355430183	48	TCRBV10-01	TCRBV10	TCRBV10-01				01,03	TCRBD02-01*01	TCRBD02	TCRBD02-01	01				TCRBJ02-05*01	TCRBJ02	TCRBJ02-05	01				6	5	2	1	3	4	33	44	47	60	65	1	In	VDJ
TGGAGCTTGGTGACTCTGCTGTGTATTTCTGTGCCAGCAGCATGCAAGATCCCATTTCAATTTCGCACCGAAGCTTTCTTTGGACAA		1	0.0014104372355430183	52	TCRBV03-01/03-02*01	TCRBV03	TCRBV03-01/03-02	01								TCRBD01,TCRBD02	TCRBD01-01,TCRBD02-01		TCRBJ01-01*01	TCRBJ01	TCRBJ01-01	01				5	20	2	8	6	8	29	41	47	49	69	1	Out	VDJ
GAGATCCAGCGCACAGAGCAGGGGGACTCGGCCATGTATCTCTGTGCCAGCAGGGATTCAGCTAACTATGGCTACACCTTCGGTTCG	CASRDSANYGYTF	1	0.0014104372355430183	39	TCRBV07-09*01	TCRBV07	TCRBV07-09	01								TCRBD01,TCRBD02	TCRBD01-01,TCRBD02-01		TCRBJ01-02*01	TCRBJ01	TCRBJ01-02	01				6	5	1	8	0	0	42	-1	53	56	61	1	In	VDJ
GAATGTGAACGCCTTGTTGCTAGGGGACTCGGCCCTCTATCTCTGTGCCAGCAGCTTTCCTCCCCCCACGAGCAGTACTTCGGGCCG		1	0.0014104372355430183	38	TCRBV05-07*01	TCRBV05	TCRBV05-07	01				TCRBD02-01	TCRBD02	TCRBD02-01				01,02	TCRBJ02-07*01	TCRBJ02	TCRBJ02-07	01				2	6	4	10	2	5	43	57	59	61	67	1	Out	VDJ
TCGGCTGCTCCCTCCCAGACATCTGTGTACTTCTGTGCCAGCAGTTACTCGACCGTTGGGCTGAACACTGAAGCTTTCTTTGGACAA	CASSYSTVGLNTEAFF	2	0.0028208744710860366	48	TCRBV06-05*01	TCRBV06	TCRBV06-05	01				TCRBD01-01*01	TCRBD01	TCRBD01-01	01				TCRBJ01-01*01	TCRBJ01	TCRBJ01-01	01				0	0	8	0	7	0	33	50	57	-1	61	2	In	VDJ
GTCCGCTACCAGCTCCCAGACATCTGTGTACTTCTGTGCCATCAGTGATCGTGGGGACAAGAAAACACTGAAGCTTTCTTTGGACAA		1	0.0014104372355430183	47	TCRBV10-03*01	TCRBV10	TCRBV10-03	01				TCRBD01-01*01	TCRBD01	TCRBD01-01	01				TCRBJ01-01*01	TCRBJ01	TCRBJ01-01	01				3	4	0	6	5	2	34	48	53	59	63	1	Out	VDJ
TCCTCACTCTGGAGTCCGCTACCAGCTCCCAGACATCTGTGTACTTCTGTGCCATCAGGGACAGGGGACGGCTACACCTTCGGTTCG		1	0.0014104372355430183	34	TCRBV10-03*01	TCRBV10	TCRBV10-03	01				TCRBD01-01*01	TCRBD01	TCRBD01-01	01				TCRBJ01-02*01	TCRBJ01	TCRBJ01-02	01				6	2	1	2	0	8	47	-1	58	67	69	1	Out	VDJ
AACATGAGCTCCTTGGAGCTGGGGGACTCAGCCCTGTACTTCTGTGCCAGCAGCTTCCTCGGACAGGGGGAAGCTTTCTTTGGACAA	CASSFLGQGEAFF	1	0.0014104372355430183	39	TCRBV13-01*01	TCRBV13	TCRBV13-01	01				TCRBD01-01*01	TCRBD01	TCRBD01-01	01				TCRBJ01-01*01	TCRBJ01	TCRBJ01-01	01				3	0	1	2	4	8	42	56	60	-1	69	1	In	VDJ
CAGCCTGCAGAGCTTGGGGACTCGGCCGTGTATCTCTGTGCCAGCAGCGGCAGCGGCTCCTATAATTCACCCCTCCACTTTGGGAAC	CASSGSGSYNSPLHF	1	0.0014104372355430183	45	TCRBV11-03*01	TCRBV11	TCRBV11-03	01				TCRBD02-01	TCRBD02	TCRBD02-01				01,02	TCRBJ01-06*02	TCRBJ01	TCRBJ01-06	02				5	0	6	5	3	0	36	48	51	-1	56	1	In	VDJ
ACTCTGGAGTCCGCTACCAGCTCCCAGACATCTGTGTACTTCTGTGCCATCAGTGAGTACGAGGAAGATGAGCAGTTCTTCGGGCCA	CAISEYEEDEQFF	1	0.0014104372355430183	39	TCRBV10-03*01	TCRBV10	TCRBV10-03	01				TCRBD02-01*02	TCRBD02	TCRBD02-01	02				TCRBJ02-01*01	TCRBJ02	TCRBJ02-01	01				1	3	11	1	2	8	42	58	60	64	67	1	In	VDJ
CTGAGGATCCAGCAGGTAGTGCGAGGAGATTCGGCAGCTTATTTCTGTGCCAGCTCTGGCAGCACAGATACGCAGTATTTTGGCCCA	CASSGSTDTQYF	1	0.0014104372355430183	36	TCRBV18-01*01	TCRBV18	TCRBV18-01	01				TCRBD01-01*01	TCRBD01	TCRBD01-01	01				TCRBJ02-03*01	TCRBJ02	TCRBJ02-03	01				6	0	9	0	1	0	45	56	57	-1	60	1	In	VDJ
ACTCTGACAGTGACCAGTGCCCATCCTGAAGACAGCAGCTTCTACATCTGCAGTGCTAGAGATTTAGGGTCGGGCACCTTCGGTTCG	CSARDLGSGTF	1	0.0014104372355430183	33	TCRBV20-01*01	TCRBV20	TCRBV20-01	01								TCRBD01,TCRBD02	TCRBD01-01,TCRBD02-01		TCRBJ01-02*01	TCRBJ01	TCRBJ01-02	01				0	5	5	3	3	13	48	62	65	69	74	1	In	VDJ
CACACCCTGCAGCCAGAAGACTCGGCCCTGTATCTCTGCGCCAGCAGCGCCCGGACAGGGGCGGTCTATGGCTACACCTTCGGTTCG	CASSARTGAVYGYTF	1	0.0014104372355430183	45	TCRBV04-03*01	TCRBV04	TCRBV04-03	01				TCRBD01-01*01	TCRBD01	TCRBD01-01	01				TCRBJ01-02*01	TCRBJ01	TCRBJ01-02	01				5	4	1	2	4	4	36	48	52	61	65	1	In	VDJ
GAGTCCGCCAGCACCAACCAGACATCTATGTACCTCTGTGCCAGCAGTTTAGTACAGACTCTCAATCAGCCCCAGCATTTTGGTGAT	CASSLVQTLNQPQHF	1	0.0014104372355430183	45	TCRBV28-01*01	TCRBV28	TCRBV28-01	01								TCRBD01,TCRBD02	TCRBD01-01,TCRBD02-01		TCRBJ01-05*01	TCRBJ01	TCRBJ01-05	01				2	5	3	5	2	3	36	51	53	57	62	1	In	VDJ
TCCGCTACCAGCTCCCAGACATCTGTGTACTTCTGTGCCATCAGTGAGTCGATGTTGACTAGCCGGACTGAGCAGTTCTTCGGGCCA	CAISESMLTSRTEQFF	1	0.0014104372355430183	48	TCRBV10-03*01	TCRBV10	TCRBV10-03	01				TCRBD02-01	TCRBD02	TCRBD02-01				01,02	TCRBJ02-01*01	TCRBJ02	TCRBJ02-01	01				0	5	2	7	6	9	33	50	56	63	68	1	In	VDJ
ATCCTGGAGTCGCCCAGCCCCAACCAGACCTCTCTGTACTTCTGTGCCAGCAGGGATGGGGACCAAGAGACCCAGTACTTCGGGCCA	CASRDGDQETQYF	1	0.0014104372355430183	39	TCRBV27-01*01	TCRBV27	TCRBV27-01	01								TCRBD01,TCRBD02	TCRBD01-01,TCRBD02-01		TCRBJ02-05*01	TCRBJ02	TCRBJ02-05	01				6	0	6	2	4	0	42	53	57	-1	61	1	In	VDJ
CGCTCACCAGGCCTGGGGGACGCAGCCATGTACCTGTGTGCCACCAGCACTTGGACGGCCGGCACAGATACGCAGTATTTTGGCCCA	CATSTWTAGTDTQYF	1	0.0014104372355430183	45	TCRBV15-01*02	TCRBV15	TCRBV15-01	02								TCRBD01,TCRBD02	TCRBD01-01,TCRBD02-01		TCRBJ02-03*01	TCRBJ02	TCRBJ02-03	01				4	5	1	7	3	1	36	49	52	56	61	1	In	VDJ
TCCAGTCCACGGAGTCAGGGGACACAGCACTGTATTTCTGTGCCAGCAGCAAATCGACGGGGGACGAGGGGCTACACCTTCGGTTCG		1	0.0014104372355430183	43	TCRBV21-01*01	TCRBV21	TCRBV21-01	01				TCRBD02-01*01	TCRBD02	TCRBD02-01	01				TCRBJ01-02*01	TCRBJ01	TCRBJ01-02	01				2	6	8	2	4	8	38	53	57	63	69	1	Out	VDJ
GAGTCTGCCAGGCCCTCACATACCTCTCAGTACCTCTGTGCCAGCAGTGACCCCGTGCGAGGAGGGACTGAAGCTTTCTTTGGACAA	CASSDPVRGGTEAFF	2	0.0028208744710860366	45	TCRBV25-01*01	TCRBV25	TCRBV25-01	01				TCRBD02-01*02	TCRBD02	TCRBD02-01	02				TCRBJ01-01*01	TCRBJ01	TCRBJ01-01	01				3	0	10	0	10	5	36	50	60	-1	66	2	In	VDJ
CAGGTAGTGCGAGGAGATTCGGCAGCTTATTTCTGTGCCAGCTCACCCCCCGGGACGGTCGTATACAATGAGCAGTTCTTCGGGCCA	CASSPPGTVVYNEQFF	1	0.0014104372355430183	48	TCRBV18-01*01	TCRBV18	TCRBV18-01	01								TCRBD01,TCRBD02	TCRBD01-01,TCRBD02-01		TCRBJ02-01*01	TCRBJ02	TCRBJ02-01	01				3	7	0	7	4	4	33	47	51	56	63	1	In	VDJ
TCCACAAAGCTGGAGGACTCAGCCATGTACTTCTGTGCCAGCGAGGGTAGAGCGGGGGGGCGCAGGACTGAAGCTTTCTTTGGACAA	CASEGRAGGRRTEAFF	1	0.0014104372355430183	48	TCRBV02-01	TCRBV02	TCRBV02-01				01,03	TCRBD02-01*01	TCRBD02	TCRBD02-01	01				TCRBJ01-01*01	TCRBJ01	TCRBJ01-01	01				8	6	6	0	8	5	33	42	50	60	66	1	In	VDJ
GAGTCCGCCAGCACCAACCAGACATCTATGTACCTCTGTGCCAGCAGTGTTCTCTCAGGGTCTAAATATGGCTACACCTTCGGTTCG	CASSVLSGSKYGYTF	1	0.0014104372355430183	45	TCRBV28-01*01	TCRBV28	TCRBV28-01	01				TCRBD01-01*01	TCRBD01	TCRBD01-01	01				TCRBJ01-02*01	TCRBJ01	TCRBJ01-02	01				5	6	4	3	7	5	36	48	55	60	66	1	In	VDJ
AAGATCCAGCCTGCAGAGCTTGAGGACTCGGCCGTGTATCTCTGTGCCAGCAGCTTAGTCAGGGGTTACGAGCAGTACTTCGGGCCG	CASSLVRGYEQYF	1	0.0014104372355430183	39	TCRBV11	TCRBV11				TCRBV11-02,TCRBV11-03		TCRBD01-01*01	TCRBD01	TCRBD01-01	01				TCRBJ02-07*01	TCRBJ02	TCRBJ02-07	01				1	1	4	2	1	4	42	58	59	65	66	1	In	VDJ
GTGACCAGTGCCCATCCTGAAGACAGCAGCTTCTACATCTGCAGTGCTCGGACAGGGGGCGCGAGTGAGACCCAGTACTTCGGGCCA	CSARTGGASETQYF	1	0.0014104372355430183	42	TCRBV20	TCRBV20				TCRBV20-01,TCRBV20-or09_02		TCRBD01-01*01	TCRBD01	TCRBD01-01	01				TCRBJ02-05*01	TCRBJ02	TCRBJ02-05	01				5	6	1	0	1	5	39	48	49	60	66	1	In	VDJ
ACCAGTGCCCATCCTGAAGACAGCAGCTTCTACATCTGCAGTGCCCCGAGGTCCCGACAGGGGGCCTACGAGCAGTACTTCGGGCCG	CSAPRSRQGAYEQYF	1	0.0014104372355430183	45	TCRBV20	TCRBV20				TCRBV20-01,TCRBV20-or09_02		TCRBD01-01*01	TCRBD01	TCRBD01-01	01				TCRBJ02-07*01	TCRBJ02	TCRBJ02-07	01				6	0	2	1	11	2	36	44	55	-1	64	1	In	VDJ
TACACACCCTGCAGCCAGAAGACTCGGCCCTGTATCTCTGTGCCAGCAGCCAAGGGGACAGCCGGAAACACCATATATTTTGGAGAG		1	0.0014104372355430183	43	TCRBV04-02*01	TCRBV04	TCRBV04-02	01				TCRBD01-01*01	TCRBD01	TCRBD01-01	01				TCRBJ01-03*01	TCRBJ01	TCRBJ01-03	01				1	2	0	5	0	4	38	-1	54	61	63	1	Out	VDJ
ATCCAGCGCACAGAGCAGGAGGACTCGGCCGTGTATCTCTGTGCCAGCAGCTTAGTGACAGGGGGGATAGGGCAGTTCTTCGGGCCA	CASSLVTGGIGQFF	1	0.0014104372355430183	42	TCRBV07-02	TCRBV07	TCRBV07-02				01,02	TCRBD01-01*01	TCRBD01	TCRBD01-01	01				TCRBJ02-01*01	TCRBJ02	TCRBJ02-01	01				1	6	2	1	1	12	39	55	56	65	71	1	In	VDJ
AATGTGAACGCCTTGGAGCTGGACGACTCGGCCCTGTATCTCTGTGCCAGCAGCAAAGACTCCGGTGGCGAGCAGTACTTCGGGCCG	CASSKDSGGEQYF	1	0.0014104372355430183	39	TCRBV05-04*01	TCRBV05	TCRBV05-04	01				TCRBD02-01	TCRBD02	TCRBD02-01				01,02	TCRBJ02-07*01	TCRBJ02	TCRBJ02-07	01				4	7	2	10	3	6	42	54	57	61	68	1	In	VDJ
ATCCAGCCTGCAGAGCTTGAGGACTCGGCCGTGTATCTCTGTGCCAGCAGCTTAGGCACAGGGGCCGGGGAGCTGTTTTTTGGAGAA	CASSLGTGAGELFF	1	0.0014104372355430183	42	TCRBV11	TCRBV11				TCRBV11-02,TCRBV11-03		TCRBD01-01*01	TCRBD01	TCRBD01-01	01				TCRBJ02-02*01	TCRBJ02	TCRBJ02-02	01				1	0	3	2	2	6	39	55	57	-1	64	1	In	VDJ
ACATCGGCCCAAAAGAACCCGACAGCTTTCTATCTCTGTGCCAGTAGCCTATCCGACGGACGGAACACTGAAGCTTTCTTTGGACAA	CASSLSDGRNTEAFF	1	0.0014104372355430183	45	TCRBV19-01*01	TCRBV19	TCRBV19-01	01								TCRBD01,TCRBD02	TCRBD01-01,TCRBD02-01		TCRBJ01-01*01	TCRBJ01	TCRBJ01-01	01				6	1	1	7	10	1	36	47	57	61	62	1	In	VDJ
CTGACAGTGACCAGTGCCCATCCTGAAGACAGCAGCTTCTACATCTGCAGTGCTAGGGGTAGCAATCAGCCCCAGCATTTTGGTGAT	CSARGSNQPQHF	1	0.0014104372355430183	36	TCRBV20	TCRBV20				TCRBV20-01,TCRBV20-or09_02						TCRBD01,TCRBD02	TCRBD01-01,TCRBD02-01		TCRBJ01-05*01	TCRBJ01	TCRBJ01-05	01				3	0	0	9	0	0	45	-1	56	-1	59	1	In	VDJ
NNNNNNNTGTCGGCTGCTCCCTCCCAGACATCTGTGTACTTCTGTGCCAGCAGGAGAGGGTACGGCTACGAGCAGTACTTCGGGCCG	CASRRGYGYEQYF	1	0.0014104372355430183	39	TCRBV06-05*01	TCRBV06	TCRBV06-05	01				TCRBD02-01*02	TCRBD02	TCRBD02-01	02				TCRBJ02-07*01	TCRBJ02	TCRBJ02-07	01				6	5	11	0	2	3	42	53	55	60	65	1	In	VDJ
ATCAATTCCCTGGAGCTTGGTGACTCTGCTGTGTATTTCTGTGCCAGCAGCCGCCGGGACAGTAATTCACCCCTCCACTTTGGGAAC	CASSRRDSNSPLHF	1	0.0014104372355430183	42	TCRBV03-01/03-02*01	TCRBV03	TCRBV03-01/03-02	01				TCRBD01-01*01	TCRBD01	TCRBD01-01	01				TCRBJ01-06*02	TCRBJ01	TCRBJ01-06	02				4	0	0	5	3	6	39	52	55	-1	62	1	In	VDJ
CTGACAGTGACCAGTGCCCATCCTGAAGACAGCAGCTTCTACATCTGCAGTGCTAGAGCCCTTAAAGAGGCCCAGTACTTCGGGCCA	CSARALKEAQYF	1	0.0014104372355430183	36	TCRBV20	TCRBV20				TCRBV20-01,TCRBV20-or09_02		TCRBD02-01*02	TCRBD02	TCRBD02-01	02				TCRBJ02-05*01	TCRBJ02	TCRBJ02-05	01				1	0	11	1	8	9	45	58	66	-1	70	1	In	VDJ
GTGACATCGGCCCAAAAGAACCCGACAGCTTTCTATCTCTGTGCCAGTGGGATGAGGGCAGGGAGAGAGACCCAGTACTTCGGGCCA	CASGMRAGRETQYF	1	0.0014104372355430183	42	TCRBV19-01*01	TCRBV19	TCRBV19-01	01								TCRBD01,TCRBD02	TCRBD01-01,TCRBD02-01		TCRBJ02-05*01	TCRBJ02	TCRBJ02-05	01				8	2	4	3	10	4	39	48	58	63	65	1	In	VDJ
CCTGATCCTGGAGTCGCCCAGCCCCAACCAGACCTCTCTGTACTTCTGTGCCAGCAGTCCCCCACAGATACGCAGTATTTTGGCCCA		1	0.0014104372355430183	35	TCRBV27-01*01	TCRBV27	TCRBV27-01	01											TCRBJ02-03*01	TCRBJ02	TCRBJ02-03	01				5	4	0	0	0	2	46	-1	-1	58	62	1	Out	VJ
AGTGCCCATCCTGAAGACAGCAGCTTCTACATCTGCAGTGCTAGAGATTACCGGGGGAGTCCCACCGGGGAGCTGTTTTTTGGAGAA	CSARDYRGSPTGELFF	1	0.0014104372355430183	48	TCRBV20	TCRBV20				TCRBV20-01,TCRBV20-or09_02		TCRBD02-01*01	TCRBD02	TCRBD02-01	01				TCRBJ02-02*01	TCRBJ02	TCRBJ02-02	01				0	5	8	2	4	4	33	47	51	57	62	1	In	VDJ
GTGACCAGTGCCCATCCTGAAGACAGCAGCTTCTACATCTGCAGTGCTAGGAAACAGGGGGCTAACACTGAAGCTTTCTTTGGACAA	CSARKQGANTEAFF	1	0.0014104372355430183	42	TCRBV20	TCRBV20				TCRBV20-01,TCRBV20-or09_02		TCRBD01-01*01	TCRBD01	TCRBD01-01	01				TCRBJ01-01*01	TCRBJ01	TCRBJ01-01	01				3	1	3	0	3	2	39	50	53	62	63	1	In	VDJ
CACGGAGTCAGGGGACACAGCACTGTATTTCTGTGCCAGACGAGTAACGCTAGCGGGGGAAGCACAGATACGCAGTATTTTGGCCCA		1	0.0014104372355430183	50	TCRBV21-01*01	TCRBV21	TCRBV21-01	01				TCRBD02-01*01	TCRBD02	TCRBD02-01	01				TCRBJ02-03*01	TCRBJ02	TCRBJ02-03	01				9	1	4	2	10	0	31	39	49	59	60	1	Out	VDJ
ACAGTGACCAGTGCCCATCCTGAAGACAGCAGCTTCTACATCTGCAGTGCTAGCCGGACTTACACAGATACGCAGTATTTTGGCCCA	CSASRTYTDTQYF	1	0.0014104372355430183	39	TCRBV20	TCRBV20				TCRBV20-01,TCRBV20-or09_02		TCRBD02-01	TCRBD02	TCRBD02-01				01,02	TCRBJ02-03*01	TCRBJ02	TCRBJ02-03	01				3	2	1	10	2	2	42	53	55	60	62	1	In	VDJ
NNNNNNNTGTCGGCTGCTCCCTCCCAGACATCTGTGTACTTCTGTGCCAGCAGAGGACAGTTAGGGACTGAAGCTTTCTTTGGACAA	CASRGQLGTEAFF	1	0.0014104372355430183	39	TCRBV06-05*01	TCRBV06	TCRBV06-05	01				TCRBD01-01*01	TCRBD01	TCRBD01-01	01				TCRBJ01-01*01	TCRBJ01	TCRBJ01-01	01				6	6	1	5	1	5	42	53	54	60	66	1	In	VDJ
ATTCTGGAGTCCGCCAGCACCAACCAGACATCTATGTACCTCTGTGCCAGCAGTTTAGGCAGGTCCTATGGCTACACCTTCGGTTCG	CASSLGRSYGYTF	1	0.0014104372355430183	39	TCRBV28-01*01	TCRBV28	TCRBV28-01	01				TCRBD01-01*01	TCRBD01	TCRBD01-01	01				TCRBJ01-02*01	TCRBJ01	TCRBJ01-02	01				2	2	4	4	2	4	42	57	59	63	65	1	In	VDJ
ACTCTGAAGGTGCAGCCTGCAGAACTGGAGGATTCTGGAGTTTATTTCTGTGCCTCACGGGCCCTCACTGAAGCTTTCTTTGGACAA	CASRALTEAFF	1	0.0014104372355430183	33	TCRBV14-01*01	TCRBV14	TCRBV14-01	01								TCRBD01,TCRBD02	TCRBD01-01,TCRBD02-01		TCRBJ01-01*01	TCRBJ01	TCRBJ01-01	01				11	3	8	0	4	4	48	54	58	62	65	1	In	VDJ
AACGCCTTGGAGCTGGAGGACTCGGCCCTGTATCTCTGTGCCAGCAGCTCGGCCCCTCGCCCCAACACTGAAGCTTTCTTTGGACAA	CASSSAPRPNTEAFF	1	0.0014104372355430183	45	TCRBV05-08*01	TCRBV05	TCRBV05-08	01								TCRBD01,TCRBD02	TCRBD01-01,TCRBD02-01		TCRBJ01-01*01	TCRBJ01	TCRBJ01-01	01				3	10	9	0	1	2	36	49	50	53	63	1	In	VDJ
ATCAATTCCCTGGAGCTTGGTGACTCTGCTGTGTATTTCTGTGCCAGCAGCCACCGGGACAACAGGCAGCCCCAGCATTTTGGTGAT	CASSHRDNRQPQHF	1	0.0014104372355430183	42	TCRBV03-01/03-02*01	TCRBV03	TCRBV03-01/03-02	01				TCRBD01-01*01	TCRBD01	TCRBD01-01	01				TCRBJ01-05*01	TCRBJ01	TCRBJ01-05	01				3	5	0	6	2	7	39	53	55	61	66	1	In	VDJ
TCCACTCTGACAGTGACCAGTGCCCATCCTGAAGACAGCAGCTTCTACATCTGCAGTGCCCGCGACTATGGCTACACCTTCGGTTCG	CSARDYGYTF	1	0.0014104372355430183	30	TCRBV20-01	TCRBV20	TCRBV20-01				01,04	TCRBD02-01	TCRBD02	TCRBD02-01				01,02	TCRBJ01-02*01	TCRBJ01	TCRBJ01-02	01				6	0	7	6	2	3	51	59	61	-1	64	1	In	VDJ
GTGACATCGGCCCAAAAGAACCCGACAGCTTTCTATCTCTGTGCCAGTAGTATTACGGCCAGTCTTTCACCCCTCCACTTTGGGAAC	CASSITASLSPLHF	1	0.0014104372355430183	42	TCRBV19-01*01	TCRBV19	TCRBV19-01	01								TCRBD01,TCRBD02	TCRBD01-01,TCRBD02-01		TCRBJ01-06*02	TCRBJ01	TCRBJ01-06	02				3	3	4	5	6	9	39	53	59	62	65	1	In	VDJ
TGATCCTGGAGTCGCCCAGCCCCAACCAGACCTCTCTGTACTTCTGTGCCAGCAGTTTATGGTAATTCACCCCTCCACTTTGGGAAC		1	0.0014104372355430183	37	TCRBV27-01*01	TCRBV27	TCRBV27-01	01								TCRBD01,TCRBD02	TCRBD01-01,TCRBD02-01		TCRBJ01-06*02	TCRBJ01	TCRBJ01-06	02				1	0	0	10	0	6	44	-1	60	-1	62	1	Out	VDJ
ATCCAGCGCACAGAGCAGGAGGACTCGGCCGTGTATCTCTGTGCCAGCAGACGGGACCTCCTATACAATGAGCAGTTCTTCGGGCCA	CASRRDLLYNEQFF	1	0.0014104372355430183	42	TCRBV07-02	TCRBV07	TCRBV07-02				01,02					TCRBD01,TCRBD02	TCRBD01-01,TCRBD02-01		TCRBJ02-01*01	TCRBJ02	TCRBJ02-01	01				6	6	0	7	2	4	39	50	52	57	63	1	In	VDJ
CAGCCCTCAGAACCCAGGGACTCAGCTGTGTACTTCTGTGCCAGCAGTTTTGGGGGGTTTTCGAACACTGAAGCTTTCTTTGGACAA	CASSFGGFSNTEAFF	1	0.0014104372355430183	45	TCRBV12	TCRBV12				TCRBV12-03/12-04,TCRBV12-04		TCRBD02-01*01	TCRBD02	TCRBD02-01	01				TCRBJ01-01*01	TCRBJ01	TCRBJ01-01	01				3	5	9	1	1	1	36	50	51	57	62	1	In	VDJ
ACCCTGCAGCCAGAAGACTCGGCCCTGTATCTCTGTGCCAGCAGCCAAGGCTCCGGGACAGGGGGCGAGGAGCAGTACTTCGGGCCG	CASSQGSGTGGEEQYF	1	0.0014104372355430183	48	TCRBV04-02*01	TCRBV04	TCRBV04-02	01				TCRBD01-01*01	TCRBD01	TCRBD01-01	01				TCRBJ02-07*01	TCRBJ02	TCRBJ02-07	01				1	3	0	0	5	7	33	49	54	66	69	1	In	VDJ
GGACTCGGCCGTGTATCTCTGTGCCAGCAGCTTAGTTTCCACTAGCGGACAACCCACTAAGGATGCGAGACCCAGTACTTCGGGCCA		1	0.0014104372355430183	62					TCRBV11,TCRBV07	TCRBV11-02,TCRBV11-03,TCRBV07-02		TCRBD02-01	TCRBD02	TCRBD02-01				01,02	TCRBJ02-05*01	TCRBJ02	TCRBJ02-05	01				1	18	3	5	5	5	19	35	40	48	66	1	Out	VDJ
AAGATCCGGTCCACAAAGCTGGAGGACTCAGCCATGTACTTCTGTGCCAGCAGGAGGGAGGGGCTAGGTGGCTACACCTTCGGTTCG	CASRREGLGGYTF	1	0.0014104372355430183	39	TCRBV02-01	TCRBV02	TCRBV02-01				01,03	TCRBD02-01*02	TCRBD02	TCRBD02-01	02				TCRBJ01-02*01	TCRBJ01	TCRBJ01-02	01				6	6	9	0	2	7	42	53	55	62	68	1	In	VDJ
NNNNTGTCGGCTGCTCCCTCCCAAACATCTGTGTACTTCTGTGCCAGCAGGTGGGGCCACGAGGGTTCACCCCTCCACTTTGGGAAC	CASRWGHEGSPLHF	1	0.0014104372355430183	42	TCRBV06	TCRBV06				TCRBV06-02/06-03,TCRBV06-02						TCRBD01,TCRBD02	TCRBD01-01,TCRBD02-01		TCRBJ01-06*02	TCRBJ01	TCRBJ01-06	02				6	8	7	0	2	9	39	50	52	57	65	1	In	VDJ
GTGAACGCCTTGTTGCTGGGGGACTCGGCCCTCTATCTCTGTGCCAGCAGCCGGGGGTACTCCTACAATGAGCAGTTCTTCGGGCCA	CASSRGYSYNEQFF	1	0.0014104372355430183	42	TCRBV05-06*01	TCRBV05	TCRBV05-06	01				TCRBD02-01*01	TCRBD02	TCRBD02-01	01				TCRBJ02-01*01	TCRBJ02	TCRBJ02-01	01				4	2	8	2	0	0	39	-1	51	57	59	1	In	VDJ
ACTCAGCCCTGTATCTCTGCGCCAGCAGCCAAGAGGCACCCTCGGGACAGGGCAAGATCAACTAATGAAAAACTGTTTTTTGGCAGT		1	0.0014104372355430183	64	TCRBV04-01*01	TCRBV04	TCRBV04-01	01				TCRBD01-01*01	TCRBD01	TCRBD01-01	01				TCRBJ01-04*01	TCRBJ01	TCRBJ01-04	01				0	6	0	3	9	0	17	34	43	52	58	1	Out	VDJ
CAGCGCACAGAGCAGGGGGACTCGGCCATGTATCTCTGTGCCAGCAGCCCCTCCTGGTACTCTGGAAACATCATATATTTTGGAGAG	CASSPSWYSGNIIYF	1	0.0014104372355430183	45	TCRBV07-09*01	TCRBV07	TCRBV07-09	01								TCRBD01,TCRBD02	TCRBD01-01,TCRBD02-01		TCRBJ01-03*01	TCRBJ01	TCRBJ01-03	01				5	5	1	8	15	12	36	48	63	66	71	1	In	VDJ
TCGGCTGCTCCCTCCCAGACATCTGTGTACTTCTGTGCCAGCAAGGAGGTAGCGGGGGGGACCTACAATGAGCAGTTCTTCGGGCCA	CASKEVAGGTYNEQFF	1	0.0014104372355430183	48	TCRBV06	TCRBV06				TCRBV06-01,TCRBV06-05		TCRBD02-01*01	TCRBD02	TCRBD02-01	01				TCRBJ02-01*01	TCRBJ02	TCRBJ02-01	01				7	1	5	0	6	2	33	43	49	60	61	1	In	VDJ
CTCAAGATCCAGCCTGCAGAGCTTGAGGACTCGGCCGTGTATCTCTGTGCCAGCAGACCCCCGTCAGAGACCCAGTACTTCGGGCCA	CASRPPSETQYF	1	0.0014104372355430183	36	TCRBV11	TCRBV11				TCRBV11-02,TCRBV11-03						TCRBD01,TCRBD02	TCRBD01-01,TCRBD02-01		TCRBJ02-05*01	TCRBJ02	TCRBJ02-05	01				6	7	3	7	0	4	45	-1	56	58	65	1	In	VDJ
CCCTCAGAACCCAGGGACTCAGCTGTGTATTTTTGTGCTAGTGGTTCAAGCTTCGACACTCTACAAGAGACCCAGTACTTCGGGCCA	CASGSSFDTLQETQYF	1	0.0014104372355430183	48	TCRBV12-05*01	TCRBV12	TCRBV12-05	01				TCRBD01-01*01	TCRBD01	TCRBD01-01	01				TCRBJ02-05*01	TCRBJ02	TCRBJ02-05	01				4	5	2	6	8	2	33	46	54	58	63	1	In	VDJ
AATTCCCTGGAGCTTGGTGACTCTGCTGTGTATTTCTGTGCCAGCAGCCAAGCCTGGGACAGCCGAAGGGGCTACACCTTCGGTTCG	CASSQAWDSRRGYTF	1	0.0014104372355430183	45	TCRBV03-01/03-02*01	TCRBV03	TCRBV03-01/03-02	01				TCRBD01-01*01	TCRBD01	TCRBD01-01	01				TCRBJ01-02*01	TCRBJ01	TCRBJ01-02	01				1	7	0	5	3	8	36	52	55	62	69	1	In	VDJ
ACCAGGCCTGGGGGACGCAGCCATGTACCTGTGTGCCACCAGCAGAGAGAGGAGGACAGGGTAGTGTACGAGCAGTACTTCGGGCCG		1	0.0014104372355430183	50	TCRBV15-01*02	TCRBV15	TCRBV15-01	02				TCRBD01-01*01	TCRBD01	TCRBD01-01	01				TCRBJ02-07*01	TCRBJ02	TCRBJ02-07	01				0	5	1	3	5	4	31	48	53	61	66	1	Out	VDJ
GTGACATCGGCCCAAAAGAACCCGACAGCTTTCTATCTCTGTGCCAGTAGTGTTACTTCCCGTTACAATGAGCAGTTCTTCGGGCCA	CASSVTSRYNEQFF	1	0.0014104372355430183	42	TCRBV19-01*01	TCRBV19	TCRBV19-01	01				TCRBD02-01	TCRBD02	TCRBD02-01				01,02	TCRBJ02-01*01	TCRBJ02	TCRBJ02-01	01				5	6	3	10	3	4	39	51	54	57	63	1	In	VDJ
GACAGCAGCATATATCTCTGCAGCGTTGAAATGTACGGATATGGTGGTGAGGCTACAGGGGGCATGGATACGCAGTATTTTGGCCCA	CSVEMYGYGGEATGGMDTQYF	1	0.0014104372355430183	63	TCRBV29-01	TCRBV29	TCRBV29-01				01,02	TCRBD01-01*01	TCRBD01	TCRBD01-01	01				TCRBJ02-03*01	TCRBJ02	TCRBJ02-03	01				2	3	3	0	24	6	18	30	54	63	66	1	In	VDJ
TCTCTGGAGCTGGGGGACTCAGCTTTGTATTTCTGTGCCAGCAGCGTAGCAAGGCGGGGGAGCACAGATACGCAGTATTTTGGCCCA	CASSVARRGSTDTQYF	1	0.0014104372355430183	48	TCRBV09-01*01	TCRBV09	TCRBV09-01	01				TCRBD02-01*01	TCRBD02	TCRBD02-01	01				TCRBJ02-03*01	TCRBJ02	TCRBJ02-03	01				0	0	7	2	4	0	33	49	53	-1	60	1	In	VDJ
AAGATCCAGCGCACAGAGCAGCGGGACTCGGCCATGTATCGCTGTGCCAGCAGCCCACAGGCGAACTATGGCTACACCTTCGGTTCG	CASSPQANYGYTF	1	0.0014104372355430183	39	TCRBV07-06*01	TCRBV07	TCRBV07-06	01				TCRBD01-01*01	TCRBD01	TCRBD01-01	01				TCRBJ01-02*01	TCRBJ01	TCRBJ01-02	01				5	2	3	4	2	2	42	54	56	61	63	1	In	VDJ
NTGTCGGCTGCTCCCTCCCAGACATCTGTGTACTTCTGTACCAGCAACCTCGGACAAGGGGCCAAAAACATTCAGTACTTCGGCGCC	CTSNLGQGAKNIQYF	1	0.0014104372355430183	45	TCRBV06-05*01	TCRBV06	TCRBV06-05	01				TCRBD01-01*01	TCRBD01	TCRBD01-01	01				TCRBJ02-04*01	TCRBJ02	TCRBJ02-04	01				7	4	1	6	5	1	36	46	51	56	60	1	In	VDJ
CACACCCTGCAGCCAGAAGACTCGGCCCTGTATCTCTGCGCCAGCAGCCGGGGGGACAGGGAGGCAGAGACCCAGTACTTCGGGCCA	CASSRGDREAETQYF	1	0.0014104372355430183	45	TCRBV04-03*01	TCRBV04	TCRBV04-03	01				TCRBD01-01*01	TCRBD01	TCRBD01-01	01				TCRBJ02-05*01	TCRBJ02	TCRBJ02-05	01				4	4	0	3	3	4	36	49	52	61	65	1	In	VDJ
CAGCGCACAGAGCGGGGGGACTCAGCCGTGTATCTCTGTGCCAGCAGCTTAGGACAGGGTCCCACAGATACGCAGTATTTTGGCCCA	CASSLGQGPTDTQYF	1	0.0014104372355430183	45	TCRBV07-03*01	TCRBV07	TCRBV07-03	01				TCRBD01-01*01	TCRBD01	TCRBD01-01	01				TCRBJ02-03*01	TCRBJ02	TCRBJ02-03	01				2	3	1	3	0	2	36	-1	51	59	62	1	In	VDJ
GCACCTTGGAGCTGGGGGACTCGGCCCTTTATCTTTGCGCCAGCAGCGGGGACAGTCCCCAACACCGGGGAGCTGTTTTTTGGAGAA		1	0.0014104372355430183	46	TCRBV05-01*01	TCRBV05	TCRBV05-01	01				TCRBD01-01*01	TCRBD01	TCRBD01-01	01				TCRBJ02-02*01	TCRBJ02	TCRBJ02-02	01				4	5	0	5	1	2	35	47	48	55	60	1	Out	VDJ
ACGATCCAGCGCACAGAGCAGGAGGACTCGGCCGTGTATCTCTGTGCCAGCAGATGGACTCAGAACTATGGCTACACCTTCGGTTCG	CASRWTQNYGYTF	1	0.0014104372355430183	39	TCRBV07-02	TCRBV07	TCRBV07-02				01,02	TCRBD02-01	TCRBD02	TCRBD02-01				01,02	TCRBJ01-02*01	TCRBJ01	TCRBJ01-02	01				6	3	1	10	2	2	42	53	55	60	63	1	In	VDJ
NTGTCGGCTGCTCCCTCCCAAACATCTGTGTACTTCTGTGCCAGCAGCTACGACAGGGCTCTTGAAGAGACCCAGTACTTCGGGCCA	CASSYDRALEETQYF	1	0.0014104372355430183	45	TCRBV06	TCRBV06				TCRBV06-02/06-03,TCRBV06-02		TCRBD01-01*01	TCRBD01	TCRBD01-01	01				TCRBJ02-05*01	TCRBJ02	TCRBJ02-05	01				2	6	2	3	0	3	36	-1	51	58	64	1	In	VDJ
GAGCTTGGTGACTCTGCTGTGTATTTCTGTGCCAGCAGAGTGGACAGGTTGAGGCCGCGGAGCACCGGGGAGCTGTTTTTTGGAGAA	CASRVDRLRPRSTGELFF	1	0.0014104372355430183	54	TCRBV03-01/03-02*01	TCRBV03	TCRBV03-01/03-02	01				TCRBD01-01*01	TCRBD01	TCRBD01-01	01				TCRBJ02-02*01	TCRBJ02	TCRBJ02-02	01				6	14	1	4	3	4	27	38	41	48	62	1	In	VDJ
CTGAATGTGAACGCCTTGGAGCTGGAGGACTCGGCCCTGTATCTCTGTGCCAGCAGCTTGTCCCTCCGCGAGCAGTACTTCGGGCCG	CASSLSLREQYF	2	0.0028208744710860366	36	TCRBV05-08*01	TCRBV05	TCRBV05-08	01				TCRBD02-01	TCRBD02	TCRBD02-01				01,02	TCRBJ02-07*01	TCRBJ02	TCRBJ02-07	01				1	3	4	10	3	6	45	60	63	65	68	2	In	VDJ
CTCTGGAGTCCGCTACCAGCTCCCAGACATCTGTGTACTTCTGTGCCATCAGACAGGGTAGGGAGGTACGAGCAGTACTTCGGGCCG		1	0.0014104372355430183	40	TCRBV10-03*01	TCRBV10	TCRBV10-03	01								TCRBD01,TCRBD02	TCRBD01-01,TCRBD02-01		TCRBJ02-07*01	TCRBJ02	TCRBJ02-07	01				6	8	3	3	0	4	41	-1	52	58	66	1	Out	VDJ
ACTCTGACAGTGACCAGTGCCCATCCTGAAGACAGCAGCTTCTACATCTGCAGTGCTTCGGGGACCAACATTCAGTACTTCGGCGCC	CSASGTNIQYF	1	0.0014104372355430183	33	TCRBV20-01	TCRBV20	TCRBV20-01				01,04					TCRBD01,TCRBD02	TCRBD01-01,TCRBD02-01		TCRBJ02-04*01	TCRBJ02	TCRBJ02-04	01				5	1	0	7	3	7	48	57	60	65	66	1	In	VDJ
GCCCAAAAGAACCCGACAGCTTTCTATCTCTGTGCCAGTAGTGGGCGAAGCGGGGGAGTCTTTTACAATGAGCAGTTCTTCGGGCCA	CASSGRSGGVFYNEQFF	2	0.0028208744710860366	51	TCRBV19-01*01	TCRBV19	TCRBV19-01	01				TCRBD02-01*01	TCRBD02	TCRBD02-01	01				TCRBJ02-01*01	TCRBJ02	TCRBJ02-01	01				5	7	6	2	6	4	30	42	48	56	63	2	In	VDJ
AGTGCCCATCCTGAAGACAGCAGCTTCTACATCTGCAGTGCTATGGTCGTTAGCGGGGGAGCATACAATGAGCAGTTCTTCGGGCCA	CSAMVVSGGAYNEQFF	1	0.0014104372355430183	48	TCRBV20	TCRBV20				TCRBV20-01,TCRBV20-or09_02		TCRBD02-01*01	TCRBD02	TCRBD02-01	01				TCRBJ02-01*01	TCRBJ02	TCRBJ02-01	01				4	4	5	2	7	4	33	43	50	59	63	1	In	VDJ
GAGCGGGGGGACTCAGCCGTGTATCTCTGTGCCAGCAGCTTAGGGTTCCCGGTTCACCCTCGGGACACTGAAGCTTTCTTTGGACAA	CASSLGFPVHPRDTEAFF	1	0.0014104372355430183	54	TCRBV07-03*01	TCRBV07	TCRBV07-03	01				TCRBD02-01	TCRBD02	TCRBD02-01				01,02	TCRBJ01-01*01	TCRBJ01	TCRBJ01-01	01				2	0	8	4	18	3	27	42	60	-1	64	1	In	VDJ
TGAAGATCCAGCGCACAGAGCGGGGGGACTCAGCCGTGTATCTCTGTGCCAGCAGCCCCCCTTTAACAGCCCCAGCATTTTGGTGAT		1	0.0014104372355430183	37	TCRBV07-03*01	TCRBV07	TCRBV07-03	01				TCRBD02-01	TCRBD02	TCRBD02-01				01,02	TCRBJ01-05*01	TCRBJ01	TCRBJ01-05	01				5	4	4	10	4	7	44	56	60	62	66	1	Out	VDJ
CTGAAGATCCAGCGCACAGAGCAGGAGGACTCCGCCGTGTATCTCTGTGCCAGCAGCTTACAGGGAACGAGCTACACCTTCGGTTCG	CASSLQGTSYTF	1	0.0014104372355430183	36	TCRBV07-08*01	TCRBV07	TCRBV07-08	01				TCRBD01-01*01	TCRBD01	TCRBD01-01	01				TCRBJ01-02*01	TCRBJ01	TCRBJ01-02	01				2	5	4	3	0	9	45	-1	60	65	70	1	In	VDJ
NNNNNNNNNNTGTCGGCTGCTCCCTCCCAAACATCTGTGTACTTCTGTGCCACTGCAGGAGCGGGGTACGAGCAGTACTTCGGGCCG	CATAGAGYEQYF	1	0.0014104372355430183	36	TCRBV06	TCRBV06				TCRBV06-02/06-03,TCRBV06-02		TCRBD02-01*01	TCRBD02	TCRBD02-01	01				TCRBJ02-07*01	TCRBJ02	TCRBJ02-07	01				10	0	6	3	7	4	45	52	59	-1	66	1	In	VDJ
CCGCTCAGGCTGGAGTCGGCTGCTCCCTCCCAGACATCTGTGTACTTCTGTGCCAGCAGTCGCCAAGAGACCCAGTACTTCGGGCCA	CASSRQETQYF	1	0.0014104372355430183	33	TCRBV06	TCRBV06				TCRBV06-01,TCRBV06-06		TCRBD02-01	TCRBD02	TCRBD02-01				01,02	TCRBJ02-05*01	TCRBJ02	TCRBJ02-05	01				5	0	8	6	0	1	48	-1	60	-1	62	1	In	VDJ
TGCCCATCCTGAAGACAGCAGCTTCTACATCTGCAGTGCTAGACTTCAAAGACAGGGGGTGTTACAGATACGCAGTATTTTGGCCCA		1	0.0014104372355430183	50	TCRBV20	TCRBV20				TCRBV20-01,TCRBV20-or09_02		TCRBD01-01*01	TCRBD01	TCRBD01-01	01				TCRBJ02-03*01	TCRBJ02	TCRBJ02-03	01				2	4	2	1	7	3	31	43	50	59	63	1	Out	VDJ
CCAGCACCAACCAGACATCTATGTACCTCTGTGCCAGCAGCCCCGGGACAGGGGGCGCGCACCACCTACGAGCAGTACTTCGGGCCG		1	0.0014104372355430183	52	TCRBV28-01*01	TCRBV28	TCRBV28-01	01				TCRBD01-01*01	TCRBD01	TCRBD01-01	01				TCRBJ02-07*01	TCRBJ02	TCRBJ02-07	01				6	8	0	0	4	2	29	40	44	56	64	1	Out	VDJ
AAGATCCAGCCCTCAGAACCCAGGGACTCAGCTGTGTACTTCTGTGCCAGCATCCAGAACTCTGGAAACACCATATATTTTGGAGAG	CASIQNSGNTIYF	1	0.0014104372355430183	39	TCRBV12-03/12-04*01	TCRBV12	TCRBV12-03/12-04	01				TCRBD01-01*01	TCRBD01	TCRBD01-01	01				TCRBJ01-03*01	TCRBJ01	TCRBJ01-03	01				7	2	4	5	2	0	42	52	54	57	59	1	In	VDJ
GAGTCGCCCAGCCCCAACCAGACCTCTCTGTACTTCTGTGCCAGCAGTTTACAGGGGGCGCGGGTACATGAGCAGTTCTTCGGGCCA	CASSLQGARVHEQFF	1	0.0014104372355430183	45	TCRBV27-01*01	TCRBV27	TCRBV27-01	01				TCRBD01-01*01	TCRBD01	TCRBD01-01	01				TCRBJ02-01*01	TCRBJ02	TCRBJ02-01	01				2	8	4	0	0	8	36	-1	51	59	67	1	In	VDJ
ACAGTGACCAGTGCCCATCCTGAAGACAGCAGCTTCTACATCTGCAGTGCGGGAGGACAGAGCTCCTACGAGCAGTACTTCGGGCCG	CSAGGQSSYEQYF	1	0.0014104372355430183	39	TCRBV20	TCRBV20				TCRBV20-01,TCRBV20-or09_02						TCRBD01,TCRBD02	TCRBD01-01,TCRBD02-01		TCRBJ02-07*01	TCRBJ02	TCRBJ02-07	01				6	2	1	5	4	0	42	50	54	60	62	1	In	VDJ
TCGCCCAGCCCCAACCAGACCTCTCTGTACTTCTGTGCCAGCAGTCCCTCGACAGGGGGCGCTTACAATGAGCAGTTCTTCGGGCCA	CASSPSTGGAYNEQFF	1	0.0014104372355430183	48	TCRBV27-01*01	TCRBV27	TCRBV27-01	01				TCRBD01-01*01	TCRBD01	TCRBD01-01	01				TCRBJ02-01*01	TCRBJ02	TCRBJ02-01	01				5	3	2	0	5	4	33	45	50	60	63	1	In	VDJ
CTGCCATCCCCAACCAGACAGCTCTTTACTTCTGTGCCACCAGTGACTCTCCAGACTAGCGGGGGAGATACGCAGTATTTTGGCCCA		1	0.0014104372355430183	49	TCRBV24-01*01	TCRBV24	TCRBV24-01	01				TCRBD02-01*01	TCRBD02	TCRBD02-01	01				TCRBJ02-03*01	TCRBJ02	TCRBJ02-03	01				4	0	2	2	7	5	32	46	53	-1	65	1	Out	VDJ
TTCCCTGGAGCTTGGTGACTCTGCTGTGTATTTCTGTGCCAGCAGCTGCACCCGTATTTCGTGTTAGACGAGCAGTACTTCGGGCCG		1	0.0014104372355430183	47	TCRBV03-01/03-02*01	TCRBV03	TCRBV03-01/03-02	01				TCRBD02-01	TCRBD02	TCRBD02-01				01,02	TCRBJ02-07*01	TCRBJ02	TCRBJ02-07	01				5	0	5	8	18	5	34	46	64	-1	67	1	Out	VDJ
CCAGCGCACAGAGCAGGGGGACTCAGCTGTGTATCTCTGTGCCAGCAGCTTAGTGGCTGACCCGATTCACCCCTCCACTTTGGGAAC		1	0.0014104372355430183	44	TCRBV07-04	TCRBV07	TCRBV07-04				01,02					TCRBD01,TCRBD02	TCRBD01-01,TCRBD02-01		TCRBJ01-06*02	TCRBJ01	TCRBJ01-06	02				1	3	2	7	5	8	37	53	58	61	64	1	Out	VDJ
AATGTGAACGCCTTGTTGCTGGGGGACTCGGCCCTGTATCTCTGTGCCAGCAGCTCAGAGGGGATGGAGACCCAGTACTTCGGGCCA	CASSSEGMETQYF	1	0.0014104372355430183	39	TCRBV05-05*01	TCRBV05	TCRBV05-05	01								TCRBD01,TCRBD02	TCRBD01-01,TCRBD02-01		TCRBJ02-05*01	TCRBJ02	TCRBJ02-05	01				3	3	5	2	3	5	42	55	58	63	66	1	In	VDJ
GCGCACAGAGCGGGGGGACTCAGCCGTGTATCTCTGTGCCAGCATTAGTCGGCACGGGTTAACACCGGGGAGCTGTTTTTTGGAGAA		1	0.0014104372355430183	47	TCRBV07-03*01	TCRBV07	TCRBV07-03	01				TCRBD02-01	TCRBD02	TCRBD02-01				01,02	TCRBJ02-02*01	TCRBJ02	TCRBJ02-02	01				7	2	8	4	10	2	34	44	54	58	60	1	Out	VDJ
CAGCGCACAGAGCAGGGGGACTCGGCCATGTATCTCTGTGCCAGCAGCTTAGGGAGACAGGGGGCGCACGGCTACACCTTCGGTTCG	CASSLGRQGAHGYTF	1	0.0014104372355430183	45	TCRBV07-09*01	TCRBV07	TCRBV07-09	01				TCRBD01-01*01	TCRBD01	TCRBD01-01	01				TCRBJ01-02*01	TCRBJ01	TCRBJ01-02	01				1	4	2	0	3	8	36	52	55	65	69	1	In	VDJ
CTGGAGCTGGGGGACTCAGCTTTGTATTTCTGTGCCAGCAGCGCCACACTCGACAGGGCAGGTTACAATGAGCAGTTCTTCGGGCCA	CASSATLDRAGYNEQFF	2	0.0028208744710860366	51	TCRBV09-01*01	TCRBV09	TCRBV09-01	01				TCRBD01-01*01	TCRBD01	TCRBD01-01	01				TCRBJ02-01*01	TCRBJ02	TCRBJ02-01	01				3	5	2	3	8	4	30	43	51	58	63	2	In	VDJ
TCGGCTGCTCCCTCCCAGACATCTGTGTACTTCTGTGCCAGCAGTTACTCGGTGGGGGAAAACTACAATGAGCAGTTCTTCGGGCCA	CASSYSVGENYNEQFF	1	0.0014104372355430183	48	TCRBV06-05*01	TCRBV06	TCRBV06-05	01								TCRBD01,TCRBD02	TCRBD01-01,TCRBD02-01		TCRBJ02-01*01	TCRBJ02	TCRBJ02-01	01				0	4	6	1	3	3	33	50	53	58	62	1	In	VDJ
ACATCGGCCCAAAAGAACCCGACAGCTTTCTATCTCTGTGCCAGTAGCAATAGCGGGGGGGCCGGGGATACGCAGTATTTTGGCCCA	CASSNSGGAGDTQYF	1	0.0014104372355430183	45	TCRBV19-01*01	TCRBV19	TCRBV19-01	01				TCRBD02-01*01	TCRBD02	TCRBD02-01	01				TCRBJ02-03*01	TCRBJ02	TCRBJ02-03	01				6	5	5	0	3	6	36	47	50	61	66	1	In	VDJ
CAGCGCACAGAGCAGGGGGACTCGGCCATGTATCTCTGTGCCAGCAGCTTAGGGGGGGCCGAGACAGATACGCAGTATTTTGGCCCA	CASSLGGAETDTQYF	1	0.0014104372355430183	45	TCRBV07-09*01	TCRBV07	TCRBV07-09	01								TCRBD01,TCRBD02	TCRBD01-01,TCRBD02-01		TCRBJ02-03*01	TCRBJ02	TCRBJ02-03	01				1	4	6	0	1	3	36	52	53	59	63	1	In	VDJ
AAGATCCAGCGCACAGAGCAGGAGGACTCGGCCGTGTATCTCTGTGCCAGCAGCTTAGCGATCTATGCCGAGCAGTACTTCGGGCCG	CASSLAIYAEQYF	1	0.0014104372355430183	39	TCRBV07-02	TCRBV07	TCRBV07-02				01,02	TCRBD02-01	TCRBD02	TCRBD02-01				01,02	TCRBJ02-07*01	TCRBJ02	TCRBJ02-07	01				0	3	4	9	3	6	42	59	62	65	68	1	In	VDJ
CAGCCAGAAGACTCAGCCCTGTATCTCTGCGCCAGCAGCCAAGGTTTCCCTAATAGTCCGGTGAATTCACCCCTCCACTTTGGGAAC	CASSQGFPNSPVNSPLHF	1	0.0014104372355430183	54	TCRBV04-01*01	TCRBV04	TCRBV04-01	01				TCRBD02-01	TCRBD02	TCRBD02-01				01,02	TCRBJ01-06*02	TCRBJ01	TCRBJ01-06	02				1	11	4	9	6	7	27	43	49	52	63	1	In	VDJ
CATCCTGAAGACAGCAGCTTCTACATCTGCAGTGCTACCACCCTAAGGACAGGGGGCAAAACCTACAATGAGCAGTTCTTCGGGCCA	CSATTLRTGGKTYNEQFF	1	0.0014104372355430183	54	TCRBV20	TCRBV20				TCRBV20-01,TCRBV20-or09_02		TCRBD01-01*01	TCRBD01	TCRBD01-01	01				TCRBJ02-01*01	TCRBJ02	TCRBJ02-01	01				4	4	1	0	9	2	27	37	46	57	61	1	In	VDJ
ATCCAGCGCACAGAGCAGGGGGACTCGGCCATGTATCTCTGTGCCAGCAGCTTCTTTCTAGGACCAGATACGCAGTATTTTGGCCCA	CASSFFLGPDTQYF	1	0.0014104372355430183	42	TCRBV07-09*01	TCRBV07	TCRBV07-09	01								TCRBD01,TCRBD02	TCRBD01-01,TCRBD02-01		TCRBJ02-03*01	TCRBJ02	TCRBJ02-03	01				3	0	1	7	7	4	39	53	60	-1	64	1	In	VDJ
NNNNTGTCGGCTGCTCCCTCCCAAACATCTGTGTACTTCTGTGCCAGCAGTTACTCGAGCAGGGCTTATGGCTACACCTTCGGTTCG	CASSYSSRAYGYTF	1	0.0014104372355430183	42	TCRBV06-02/06-03*01	TCRBV06	TCRBV06-02/06-03	01				TCRBD01-01*01	TCRBD01	TCRBD01-01	01				TCRBJ01-02*01	TCRBJ01	TCRBJ01-02	01				0	2	4	3	3	5	39	56	59	64	66	1	In	VDJ
CACACCCTGCAGCCAGAAGACTCGGCCCTGTATCTCTGCGCCAGCAGCCAAGATCAGAGGGGGCAAGAGACCCAGTACTTCGGGCCA	CASSQDQRGQETQYF	1	0.0014104372355430183	45	TCRBV04-03*01	TCRBV04	TCRBV04-03	01				TCRBD01-01*01	TCRBD01	TCRBD01-01	01				TCRBJ02-05*01	TCRBJ02	TCRBJ02-05	01				0	0	5	1	4	2	36	53	57	-1	63	1	In	VDJ
CTCCCTCCCAGACATCTGTGTACTTCTGTGCCAGCAGTTTATAAGGGGTCAACATCGGGATCTACCGGGGAGCTGTTTTTTGGAGAA		1	0.0014104372355430183	55	TCRBV06	TCRBV06				TCRBV06-05,TCRBV06-06						TCRBD01,TCRBD02	TCRBD01-01,TCRBD02-01		TCRBJ02-02*01	TCRBJ02	TCRBJ02-02	01				4	15	5	2	4	5	26	39	43	48	63	1	Out	VDJ
CTGACTGTGAGCAACATGAGCCCTGAAGACAGCAGCATATATCTCTGCAGCGTTGGTTTCTCGGGGGCTATGGCTTTCTTTGGACAA	CSVGFSGAMAFF	1	0.0014104372355430183	36	TCRBV29-01	TCRBV29	TCRBV29-01				01,02					TCRBD01,TCRBD02	TCRBD01-01,TCRBD02-01		TCRBJ01-01*01	TCRBJ01	TCRBJ01-01	01				4	4	6	0	7	11	45	55	62	68	72	1	In	VDJ
AATGTGAACGCCTTGGAGCTGGACGACTCGGCCCTGTATCTCTGTGCCAGCAGCTCCGGGGCAAATTCACCCCTCCACTTTGGGAAC	CASSSGANSPLHF	1	0.0014104372355430183	39	TCRBV05-04*01	TCRBV05	TCRBV05-04	01								TCRBD01,TCRBD02	TCRBD01-01,TCRBD02-01		TCRBJ01-06*02	TCRBJ01	TCRBJ01-06	02				3	1	7	0	2	7	42	55	57	62	63	1	In	VDJ
AGCTCTCTGGAGCTGGGGGACTCAGCTTTGTATTTCTGTGCCAGCAGCGTCCAGCCACACTCCTACAATGAGCAGTTCTTCGGGCCA	CASSVQPHSYNEQFF	1	0.0014104372355430183	45	TCRBV09-01*01	TCRBV09	TCRBV09-01	01								TCRBD01,TCRBD02	TCRBD01-01,TCRBD02-01		TCRBJ02-01*01	TCRBJ02	TCRBJ02-01	01				2	0	3	6	6	0	36	50	56	-1	59	1	In	VDJ
CTGCTCCCTCCCAGATATCTGTGTACTTCTGTGCCAGCAGTGAAGCGATCCAGGGTGTCGAACACCGGGGAGCTGTTTTTTGGAGAA		1	0.0014104372355430183	52	TCRBV06-01*01	TCRBV06	TCRBV06-01	01				TCRBD01-01*01	TCRBD01	TCRBD01-01	01				TCRBJ02-02*01	TCRBJ02	TCRBJ02-02	01				0	3	4	3	4	0	29	46	50	55	58	1	Out	VDJ
GATCCAGCGCACAGAGCGGGGGGACTCAGCCGTGTATCTCTGTGCCAGCAGCTTAGGACAGGGGGTGAAAAACTGTTTTTTGGCAGT		1	0.0014104372355430183	41	TCRBV07-03*01	TCRBV07	TCRBV07-03	01				TCRBD01-01*01	TCRBD01	TCRBD01-01	01				TCRBJ01-04*01	TCRBJ01	TCRBJ01-04	01				2	0	1	1	0	7	40	-1	55	-1	65	1	Out	VDJ
ACAGTGACCAGTGCCCATCCTGAAGACAGCAGCTTCTACATCTGCAGTGCCGCGGCCGGGTCTCACTATGGCTACACCTTCGGTTCG	CSAAAGSHYGYTF	1	0.0014104372355430183	39	TCRBV20	TCRBV20				TCRBV20-01,TCRBV20-or09_02		TCRBD02-01	TCRBD02	TCRBD02-01				01,02	TCRBJ01-02*01	TCRBJ01	TCRBJ01-02	01				6	9	7	5	1	3	42	50	51	55	64	1	In	VDJ
TTGACATCCGCTCACCAGGCCTGGGGGACGCAGCCATGTACCTGTGTGCCACCAGCAGGACAGGGTTACGAGCAGTACTTCGGGCCG		1	0.0014104372355430183	37	TCRBV15-01*02	TCRBV15	TCRBV15-01	02				TCRBD01-01*01	TCRBD01	TCRBD01-01	01				TCRBJ02-07*01	TCRBJ02	TCRBJ02-07	01				3	1	2	3	0	4	44	-1	58	65	66	1	Out	VDJ
NNNNNNNNNNNNNTGTCGGCTGCTCCCTCCCAGACATCTGTGTACTTCTGTGCCGGCAGTGGGGGCCCAATTCAGTACTTCGGCGCC	CAGSGGPIQYF	1	0.0014104372355430183	33	TCRBV06	TCRBV06				TCRBV06-01,TCRBV06-05		TCRBD01-01*01	TCRBD01	TCRBD01-01	01				TCRBJ02-04*01	TCRBJ02	TCRBJ02-04	01				4	3	7	0	0	10	48	-1	61	66	69	1	In	VDJ
GCTGCTCCCTCCCAGACATCTGTGTACTTCTGTGCCAGCAGTTACTCTTATACTAGGACGGGTAATGAAAAACTGTTTTTTGGCAGT	CASSYSYTRTGNEKLFF	1	0.0014104372355430183	51	TCRBV06	TCRBV06				TCRBV06-05,TCRBV06-06		TCRBD02-01	TCRBD02	TCRBD02-01				01,02	TCRBJ01-04*01	TCRBJ01	TCRBJ01-04	01				0	6	3	8	4	4	30	47	51	56	62	1	In	VDJ
AAGATCCAGCCTGCAGAGCTTGAGGACTCGGCCATGTATCTCTGTGCCAGCAGCTTAGGCTGGGGGGAAAAACTGTTTTTTGGCAGT	CASSLGWGEKLFF	1	0.0014104372355430183	39	TCRBV11-01*01	TCRBV11	TCRBV11-01	01								TCRBD01,TCRBD02	TCRBD01-01,TCRBD02-01		TCRBJ01-04*01	TCRBJ01	TCRBJ01-04	01				1	0	6	1	3	8	42	58	61	-1	66	1	In	VDJ
GTGACATCGGCCCAAAAGAACCCGACAGCTTTCTATCTCTGTGCCAGTAGGCCCCGCAGCAGGGGCGAAAAACTGTTTTTTGGCAGT	CASRPRSRGEKLFF	2	0.0028208744710860366	42	TCRBV19-01*01	TCRBV19	TCRBV19-01	01				TCRBD01-01*01	TCRBD01	TCRBD01-01	01				TCRBJ01-04*01	TCRBJ01	TCRBJ01-04	01				6	1	4	2	9	8	39	50	59	65	66	2	In	VDJ
ACCAGTGCCCATCCTGAAGACAGCAGCTTCTACATCTGCAGTGCTAGAGAAAGAAAAGGGGCCCACTATGGCTACACCTTCGGTTCG	CSARERKGAHYGYTF	1	0.0014104372355430183	45	TCRBV20	TCRBV20				TCRBV20-01,TCRBV20-or09_02		TCRBD01-01*01	TCRBD01	TCRBD01-01	01				TCRBJ01-02*01	TCRBJ01	TCRBJ01-02	01				0	3	5	2	6	3	36	50	56	61	64	1	In	VDJ
NTGTCGGCTGCTCCCTCCCAGACATCTGTGTACTTCTGTGCCAGCAGTGAATCAGGGAATCCAAACTATGGCTACACCTTCGGTTCG	CASSESGNPNYGYTF	1	0.0014104372355430183	45	TCRBV06-01*01	TCRBV06	TCRBV06-01	01				TCRBD01-01*01	TCRBD01	TCRBD01-01	01				TCRBJ01-02*01	TCRBJ01	TCRBJ01-02	01				2	6	4	3	1	2	36	51	52	57	63	1	In	VDJ
GCCTTGGAGCTGGACGACTCGGCCCTGTATCTCTGTGCCAGCAGCTTGACCACTGGGGGCCCGGGCTACGAGCAGTACTTCGGGCCG	CASSLTTGGPGYEQYF	1	0.0014104372355430183	48	TCRBV05-04*01	TCRBV05	TCRBV05-04	01				TCRBD01-01*01	TCRBD01	TCRBD01-01	01				TCRBJ02-07*01	TCRBJ02	TCRBJ02-07	01				1	5	6	0	6	3	33	48	54	60	65	1	In	VDJ
AGGCTGGAGTTGGCTGCTCCCTCCCAGACATCTGTGTACTTCTGTGCCAGCAGTGCGGGGAGTAATTCACCCCTCCACTTTGGGAAC	CASSAGSNSPLHF	1	0.0014104372355430183	39	TCRBV06-06	TCRBV06	TCRBV06-06				01,04	TCRBD02-01*01	TCRBD02	TCRBD02-01	01				TCRBJ01-06*02	TCRBJ01	TCRBJ01-06	02				5	2	7	3	0	6	42	-1	54	60	62	1	In	VDJ
CACACCCTGCAGCCAGAAGACTCGGCCCTGTATCTCTGCGCCAGCAGCCAAGACTGGACTAGCGCCGAGACCCAGTACTTCGGGCCA	CASSQDWTSAETQYF	1	0.0014104372355430183	45	TCRBV04-03*01	TCRBV04	TCRBV04-03	01				TCRBD02-01	TCRBD02	TCRBD02-01				01,02	TCRBJ02-05*01	TCRBJ02	TCRBJ02-05	01				0	2	1	6	2	5	36	53	55	64	66	1	In	VDJ
AAGATCCGGTCCACAAAGCTGGAGGACTCAGCCATGTACTTCTGTGCCAGCAGTGCCCGGGGGGTAGATACGCAGTATTTTGGCCCA	CASSARGVDTQYF	2	0.0028208744710860366	39	TCRBV02-01	TCRBV02	TCRBV02-01				01,03	TCRBD02-01*01	TCRBD02	TCRBD02-01	01				TCRBJ02-03*01	TCRBJ02	TCRBJ02-03	01				4	1	8	1	2	5	42	55	57	64	65	2	In	VDJ
AATTCCCTGGAGCTTGGTGACTCTGCTGTGTATTTCTGTGCCAGCAGCCGGACGGGACAGGGGGTCTACGAGCAGTACTTCGGGCCG	CASSRTGQGVYEQYF	1	0.0014104372355430183	45	TCRBV03-01/03-02*01	TCRBV03	TCRBV03-01/03-02	01				TCRBD01-01*01	TCRBD01	TCRBD01-01	01				TCRBJ02-07*01	TCRBJ02	TCRBJ02-07	01				4	1	0	1	4	3	36	49	53	64	65	1	In	VDJ
GCGTCTGCTGTACCCTCTCAGACATCTGTGTACTTCTGTGCCAGCAGTGAAGGCGGGGGGCCCCACGAGACCCAGTACTTCGGGCCA	CASSEGGGPHETQYF	1	0.0014104372355430183	45	TCRBV06-04*01	TCRBV06	TCRBV06-04	01				TCRBD02-01*01	TCRBD02	TCRBD02-01	01				TCRBJ02-05*01	TCRBJ02	TCRBJ02-05	01				3	6	7	1	2	5	36	50	52	60	66	1	In	VDJ
NTGTCGGCTGCTCCCTCCCAAACATCTGTGTACTTCTGTGCCAGCAGTTACCAGGGGGTGGACACCGGGGAGCTGTTTTTTGGAGAA	CASSYQGVDTGELFF	1	0.0014104372355430183	45	TCRBV06-02/06-03*01	TCRBV06	TCRBV06-02/06-03	01				TCRBD01-01*01	TCRBD01	TCRBD01-01	01				TCRBJ02-02*01	TCRBJ02	TCRBJ02-02	01				2	3	4	1	0	3	36	-1	51	58	61	1	In	VDJ
NNNNTGTCGGCTGCTCCCTCCCAAACATCTGTGTACTTCTGTGCCAGCAGGAAGACAGGGGCTGGAAACACCATATATTTTGGAGAG	CASRKTGAGNTIYF	1	0.0014104372355430183	42	TCRBV06	TCRBV06				TCRBV06-02/06-03,TCRBV06-02		TCRBD01-01*01	TCRBD01	TCRBD01-01	01				TCRBJ01-03*01	TCRBJ01	TCRBJ01-03	01				6	0	2	2	3	2	39	50	53	-1	61	1	In	VDJ
CCTGGAGCTTGGTGACTCTGCTGTGTATTTCTGTGCCAGCAGCGAGTCGTGTCCCATTTGCGAAAAAACATTCAGTACTTCGGCGCC		1	0.0014104372355430183	50	TCRBV03-01/03-02*01	TCRBV03	TCRBV03-01/03-02	01				TCRBD02-01	TCRBD02	TCRBD02-01				01,02	TCRBJ02-04*01	TCRBJ02	TCRBJ02-04	01				5	1	7	6	16	4	31	43	59	62	63	1	Out	VDJ
ATCCAGCGCACAGAGCAGGGGGACTCGGCCATGTATCTCTGTGCCAGCAGCCCCCCGTGGGGGGACACTGAAGCTTTCTTTGGACAA	CASSPPWGDTEAFF	1	0.0014104372355430183	42	TCRBV07-09*01	TCRBV07	TCRBV07-09	01				TCRBD02-01*01	TCRBD02	TCRBD02-01	01				TCRBJ01-01*01	TCRBJ01	TCRBJ01-01	01				5	0	9	1	7	3	39	51	58	-1	64	1	In	VDJ
ACATCGGCCCAAAAGAACCCGACAGCTTTCTATCTCTGTGCCAGTAGTAGCCGGGACCTAGGAGGTGAAAAACTGTTTTTTGGCAGT	CASSSRDLGGEKLFF	1	0.0014104372355430183	45	TCRBV19-01*01	TCRBV19	TCRBV19-01	01								TCRBD01,TCRBD02	TCRBD01-01,TCRBD02-01		TCRBJ01-04*01	TCRBJ01	TCRBJ01-04	01				4	8	0	7	3	7	36	49	52	57	65	1	In	VDJ
TGACCAGTGCCCATCCTGAAGACAGCAGCTTCTACATCTGCAGTGCTAGCGTACGCAGGGGTGGCATGAGGCTACACCTTCGGTTCG		2	0.0028208744710860366	43	TCRBV20	TCRBV20				TCRBV20-01,TCRBV20-or09_02		TCRBD01-01*01	TCRBD01	TCRBD01-01	01				TCRBJ01-02*01	TCRBJ01	TCRBJ01-02	01				3	8	4	2	6	8	38	49	55	61	69	2	Out	VDJ
GAGTCTGCCATCCCCAACCAGACAGCTCTTTACTTCTGCGCCACCAGTGTTGGGACAGGGACAAATCAGCCCCAGCATTTTGGTGAT	CATSVGTGTNQPQHF	1	0.0014104372355430183	45	TCRBV24-01*01	TCRBV24	TCRBV24-01	01				TCRBD01-01*01	TCRBD01	TCRBD01-01	01				TCRBJ01-05*01	TCRBJ01	TCRBJ01-05	01				5	3	0	3	2	4	36	49	51	60	63	1	In	VDJ
NNNNNNNNNNNNNTGTCGGCTGCTCCCTCCCAGACATCTGTGTACTTCTGTGCCAGCAGTGGGGGCCCAATTCAGTACTTCGGCGCC	CASSGGPIQYF	1	0.0014104372355430183	33	TCRBV06	TCRBV06				TCRBV06-01,TCRBV06-05		TCRBD01-01*01	TCRBD01	TCRBD01-01	01				TCRBJ02-04*01	TCRBJ02	TCRBJ02-04	01				4	3	7	0	0	10	48	-1	61	66	69	1	In	VDJ
CTACACGCCCTGCAGCCAGAAGACTCAGCCCTGTATCTCTGCGCCAGCAGCCTCCAGGACAGACCTTACGAGCAGTACTTCGGGCCG	CASSLQDRPYEQYF	1	0.0014104372355430183	42	TCRBV04-01*01	TCRBV04	TCRBV04-01	01				TCRBD01-01*01	TCRBD01	TCRBD01-01	01				TCRBJ02-07*01	TCRBJ02	TCRBJ02-07	01				4	4	1	5	4	4	39	52	56	62	66	1	In	VDJ
AGCGCACAGAGCAGGAGGACTCGGCCGTGTATCTCTGTGCCAGCAGCTCAGTTCGGTGGGGCGTCCTACGAGCAGTACTTCGGGCCG		1	0.0014104372355430183	46	TCRBV07-02	TCRBV07	TCRBV07-02				01,02	TCRBD01-01*01	TCRBD01	TCRBD01-01	01				TCRBJ02-07*01	TCRBJ02	TCRBJ02-07	01				4	1	7	0	9	1	35	48	57	62	63	1	Out	VDJ
TCAAGATCCAGCCTGCAGAGCTTGAGGACTCGGCCGTGCATCTCTGTGCCAGCAGCTACCAAATCATATGGCTACACCTTCGGTTCG		1	0.0014104372355430183	37	TCRBV11	TCRBV11				TCRBV11-02,TCRBV11-03						TCRBD01,TCRBD02	TCRBD01-01,TCRBD02-01		TCRBJ01-02*01	TCRBJ01	TCRBJ01-02	01				4	7	3	7	0	5	44	-1	57	59	66	1	Out	VDJ
CTGCAGCAAGAAGACTCAGCTGCGTATCTCTGCACCAGCAGCCAAGACGGGGGAGGCAGCGGCGCAGATACGCAGTATTTTGGCCCA	CTSSQDGGGSGADTQYF	1	0.0014104372355430183	51	TCRBV01-01*01	TCRBV01	TCRBV01-01	01				TCRBD02-01	TCRBD02	TCRBD02-01				01,02	TCRBJ02-03*01	TCRBJ02	TCRBJ02-03	01				0	11	8	2	0	4	30	-1	47	53	64	1	In	VDJ
TGAAGATCCAGCGCACAGAGCAGGAGGACTCCGCCGTGTATCTCTGTGCCAGCAGCCAAAGGGACAGACGAGCAGTACTTCGGGCCG		1	0.0014104372355430183	37	TCRBV07-08*03	TCRBV07	TCRBV07-08	03				TCRBD01-01*01	TCRBD01	TCRBD01-01	01				TCRBJ02-07*01	TCRBJ02	TCRBJ02-07	01				4	0	0	5	3	5	44	57	60	-1	67	1	Out	VDJ
CGCACAGAGCAGGAGGACTCGGCCGTGTATCTCTGTGCCAGCAGCGCCGTCCGGCGCGGGACGGTCCACGAGCAGTACTTCGGGCCG	CASSAVRRGTVHEQYF	1	0.0014104372355430183	48	TCRBV07-02	TCRBV07	TCRBV07-02				01,02	TCRBD02-01*02	TCRBD02	TCRBD02-01	02				TCRBJ02-07*01	TCRBJ02	TCRBJ02-07	01				5	6	7	3	10	5	33	45	55	61	67	1	In	VDJ
TCGGCTGCTCCCTCCCAAACATCTGTGTACTTCTGTGCCAGCAGTTCCAACAGGGTTTCTGGGGCCAACGTCCTGACTTTCGGGGCC	CASSSNRVSGANVLTF	1	0.0014104372355430183	48	TCRBV06-02/06-03*01	TCRBV06	TCRBV06-02/06-03	01				TCRBD01-01*01	TCRBD01	TCRBD01-01	01				TCRBJ02-06*01	TCRBJ02	TCRBJ02-06	01				4	2	3	3	3	1	33	46	49	55	57	1	In	VDJ
CCCATGGAACCCAGGGACTTGGGCCTATATTTCTGTGCCAGCAGCTTTGTGGGGTAAGCTGGGGCCAACGTCCTGACTTTCGGGGCC	CASSFVG*AGANVLTF	1	0.0014104372355430183	48	TCRBV12-01*01	TCRBV12	TCRBV12-01	01								TCRBD01,TCRBD02	TCRBD01-01,TCRBD02-01		TCRBJ02-06*01	TCRBJ02	TCRBJ02-06	01				1	4	6	2	1	2	33	49	50	54	58	1	Stop	VDJ
GTGAGCAACATGAGCCCTGAAGACAGCAGCATATATCTCTGCAGCGCCTCCGCCGGACAGGGGAATTCACCCCTCCACTTTGGGAAC	CSASAGQGNSPLHF	1	0.0014104372355430183	42	TCRBV29-01*03	TCRBV29	TCRBV29-01	03				TCRBD01-01*01	TCRBD01	TCRBD01-01	01				TCRBJ01-06*02	TCRBJ01	TCRBJ01-06	02				6	0	1	2	7	7	39	47	54	-1	63	1	In	VDJ
TCCACAAAGCTGGAGGACTCAGCCATGTACTTCTGTGCCAGCACCCTACTATTCCTAGCGGGGACAGATACGCAGTATTTTGGCCCA	CASTLLFLAGTDTQYF	1	0.0014104372355430183	48	TCRBV02-01	TCRBV02	TCRBV02-01				01,03	TCRBD02-01*01	TCRBD02	TCRBD02-01	01				TCRBJ02-03*01	TCRBJ02	TCRBJ02-03	01				7	0	4	3	11	3	33	43	54	-1	63	1	In	VDJ
ATCCAGCCCTCAGAACCCAGGGACTCAGCTGTGTATTTTTGTGCTAGTGGTAGGACTGTTACTGGAAACACCATATATTTTGGAGAG	CASGRTVTGNTIYF	1	0.0014104372355430183	42	TCRBV12-05*01	TCRBV12	TCRBV12-05	01				TCRBD02-01	TCRBD02	TCRBD02-01				01,02	TCRBJ01-03*01	TCRBJ01	TCRBJ01-03	01				5	4	1	10	1	2	39	51	52	57	61	1	In	VDJ
NNNNNNNTGTCGGCTGCTCCCTCCCAGACATCTGTGTACTTCTGTGCCAGCAGCGACAGGGGGCCCACTGAAGCTTTCTTTGGACAA	CASSDRGPTEAFF	1	0.0014104372355430183	39	TCRBV06-05*01	TCRBV06	TCRBV06-05	01				TCRBD01-01*01	TCRBD01	TCRBD01-01	01				TCRBJ01-01*01	TCRBJ01	TCRBJ01-01	01				6	1	2	0	1	4	42	53	54	64	65	1	In	VDJ
CACGGAGTCAGGGGACACAGCACTGTATTTCTGTGCCAGCAGCAAGTGACTAGCGGTTCTAGCACAGATACGCAGTATTTTGGCCCA		1	0.0014104372355430183	50	TCRBV21-01*01	TCRBV21	TCRBV21-01	01				TCRBD02-01	TCRBD02	TCRBD02-01				01,02	TCRBJ02-03*01	TCRBJ02	TCRBJ02-03	01				3	4	2	5	2	0	31	45	47	56	60	1	Out	VDJ
TTGGAGCTGGAGGACTCGGCCCTGTATCTCTGTGCCAGCAGCCCTGGGACTGGTCTGAAGAATAATTCACCCCTCCACTTTGGGAAC	CASSPGTGLKNNSPLHF	1	0.0014104372355430183	51	TCRBV05-08*01	TCRBV05	TCRBV05-08	01				TCRBD02-01	TCRBD02	TCRBD02-01				01,02	TCRBJ01-06*02	TCRBJ01	TCRBJ01-06	02				4	10	0	10	3	5	30	42	45	51	61	1	In	VDJ
GAGTCTGCCATCCCCAACCAGACAGCTCTTTACTTCTGTGCCACCAGTGATTCCGACAGGGGGAATCAGCCCCAGCATTTTGGTGAT	CATSDSDRGNQPQHF	1	0.0014104372355430183	45	TCRBV24-01*01	TCRBV24	TCRBV24-01	01				TCRBD01-01*01	TCRBD01	TCRBD01-01	01				TCRBJ01-05*01	TCRBJ01	TCRBJ01-05	01				2	0	2	1	2	4	36	52	54	-1	63	1	In	VDJ
CTACACACCCTGCAGCCAGAAGACTCGGCCCTGTATCTCTGCGCCAGCAGCCAAGTTGAGACTAACTATGGCTACACCTTCGGTTCG	CASSQVETNYGYTF	1	0.0014104372355430183	42	TCRBV04-03*01	TCRBV04	TCRBV04-03	01				TCRBD02-01*02	TCRBD02	TCRBD02-01	02				TCRBJ01-02*01	TCRBJ01	TCRBJ01-02	01				1	1	11	2	2	0	39	55	57	60	61	1	In	VDJ
GTGACCAGTGCCCATCCTGAAGACAGCAGCTTCTACATCTGCAGTGCCAGCCCGGCCTCCCTGAACATTGAAGCTTTCTTTGGACAA	CSASPASLNIEAFF	1	0.0014104372355430183	42	TCRBV20	TCRBV20				TCRBV20-01,TCRBV20-or09_02						TCRBD01,TCRBD02	TCRBD01-01,TCRBD02-01		TCRBJ01-01*01	TCRBJ01	TCRBJ01-01	01				6	1	3	6	17	7	39	47	64	67	68	1	In	VDJ
CAGCCCTCAGAACCCAGGGACTCAGCTGTGTACTTCTGTGCCAGCAGCCCTTCTGGGGGGGTTAACTATGGCTACACCTTCGGTTCG	CASSPSGGVNYGYTF	1	0.0014104372355430183	45	TCRBV12	TCRBV12				TCRBV12-03/12-04,TCRBV12-04		TCRBD02-01*01	TCRBD02	TCRBD02-01	01				TCRBJ01-02*01	TCRBJ01	TCRBJ01-02	01				6	1	9	0	7	1	36	47	54	61	62	1	In	VDJ
AACGCCTTGGAGCTGGACGACTCGGCCCTGTATCTCTGTGCCAGCAGCTTGGGTGGGGGACGGGGAGAGACCCAGTACTTCGGGCCA	CASSLGGGRGETQYF	1	0.0014104372355430183	45	TCRBV05-04*01	TCRBV05	TCRBV05-04	01								TCRBD01,TCRBD02	TCRBD01-01,TCRBD02-01		TCRBJ02-05*01	TCRBJ02	TCRBJ02-05	01				0	4	0	7	4	4	36	52	56	61	65	1	In	VDJ
AACATGAGCTCCTTGGAGCTGGGGGACTCAGCCCTGTACTTCTGTGCCAGCAGTGGGCCAGCCAAAAACATTCAGTACTTCGGCGCC	CASSGPAKNIQYF	1	0.0014104372355430183	39	TCRBV13-01*01	TCRBV13	TCRBV13-01	01				TCRBD01-01*01	TCRBD01	TCRBD01-01	01				TCRBJ02-04*01	TCRBJ02	TCRBJ02-04	01				6	1	8	0	1	0	42	53	54	58	59	1	In	VDJ
ACAGAGCAGGGGGACTCGGCCATGTATCTCTGTGCCAGCAGCGGGACTAGCGGGGGGGCAGAGGCAGATACGCAGTATTTTGGCCCA	CASSGTSGGAEADTQYF	2	0.0028208744710860366	51	TCRBV07-09*01	TCRBV07	TCRBV07-09	01				TCRBD02-01*01	TCRBD02	TCRBD02-01	01				TCRBJ02-03*01	TCRBJ02	TCRBJ02-03	01				5	6	0	0	0	4	30	-1	42	58	64	2	In	VDJ
GAGCTGGGGGACTCAGCTTTGTATTTCTGTGCCAGCAGCGTAGTAGTAGGTGGGCCCGCGAACACCGGGGAGCTGTTTTTTGGAGAA	CASSVVVGGPANTGELFF	1	0.0014104372355430183	54	TCRBV09-01*01	TCRBV09	TCRBV09-01	01				TCRBD01-01*01	TCRBD01	TCRBD01-01	01				TCRBJ02-02*01	TCRBJ02	TCRBJ02-02	01				0	3	8	0	8	0	27	43	51	55	58	1	In	VDJ
CCAGGCCTGGGGGACGCAGCCATGTACCTGTGTGCCACCAGCAGATCGGACAGGGCCACGGGCACCGGGGAGCTGTTTTTTGGAGAA	CATSRSDRATGTGELFF	1	0.0014104372355430183	51	TCRBV15-01*02	TCRBV15	TCRBV15-01	02				TCRBD01-01*01	TCRBD01	TCRBD01-01	01				TCRBJ02-02*01	TCRBJ02	TCRBJ02-02	01				2	7	1	3	2	4	30	45	47	55	62	1	In	VDJ
AACGCCTTGGAGCTGGACGACTCGGCCCTGTATCTCTGTGCCAGCAGCTTCCCAACAGGGGGAGGCACTGAAGCTTTCTTTGGACAA	CASSFPTGGGTEAFF	1	0.0014104372355430183	45	TCRBV05-04*01	TCRBV05	TCRBV05-04	01				TCRBD01-01*01	TCRBD01	TCRBD01-01	01				TCRBJ01-01*01	TCRBJ01	TCRBJ01-01	01				2	3	3	1	4	4	36	50	54	62	65	1	In	VDJ
CTGACTGTGAGCAACATGAGCCCTGAAGACAGCAGCATATATCTCTGCAGCGTTGAAGGACAGCCCAACGACTACACCTTCGGTTCG	CSVEGQPNDYTF	1	0.0014104372355430183	36	TCRBV29-01	TCRBV29	TCRBV29-01				01,02	TCRBD01-01*01	TCRBD01	TCRBD01-01	01				TCRBJ01-02*01	TCRBJ01	TCRBJ01-02	01				1	8	2	5	0	10	45	-1	58	63	71	1	In	VDJ
AGCCCTGAAGACAGCAGCATATATCTCTGCAGCGTTTCTCCCTACGGGACTAGCGGGGGGAACACAGATACGCAGTATTTTGGCCCA	CSVSPYGTSGGNTDTQYF	1	0.0014104372355430183	54	TCRBV29-01	TCRBV29	TCRBV29-01				01,02	TCRBD02-01*01	TCRBD02	TCRBD02-01	01				TCRBJ02-03*01	TCRBJ02	TCRBJ02-03	01				5	2	0	1	9	2	27	36	45	60	62	1	In	VDJ
ACTCTGACGATCCAGCGCACAGAGCAGCGGGACTCGGCCATGTATCGCTGTGCCAGCAGTTCGGACGGACGGCAGTACTTCGGGCCG	CASSSDGRQYF	1	0.0014104372355430183	33	TCRBV07-06*01	TCRBV07	TCRBV07-06	01								TCRBD01,TCRBD02	TCRBD01-01,TCRBD02-01		TCRBJ02-07*01	TCRBJ02	TCRBJ02-07	01				6	5	1	7	3	9	48	59	62	66	71	1	In	VDJ
TCGCCCAGCCCCAACCAGACCTCTCTGTACTTCTGTGCCAGCAGTTGGACAGGGGGCGCGGGGAAAAACATTCAGTACTTCGGCGCC	CASSWTGGAGKNIQYF	1	0.0014104372355430183	48	TCRBV27-01*01	TCRBV27	TCRBV27-01	01				TCRBD01-01*01	TCRBD01	TCRBD01-01	01				TCRBJ02-04*01	TCRBJ02	TCRBJ02-04	01				4	6	1	0	0	4	33	-1	46	57	63	1	In	VDJ
AAGATCCAGCCCTCAGAACCCAGGGACTCAGCTGTGTACTTCTGTGCCGGTCAAAGGGCCGGGGCAACTGAAGCTTTCTTTGGACAA	CAGQRAGATEAFF	1	0.0014104372355430183	39	TCRBV12-03/12-04*01	TCRBV12	TCRBV12-03/12-04	01								TCRBD01,TCRBD02	TCRBD01-01,TCRBD02-01		TCRBJ01-01*01	TCRBJ01	TCRBJ01-01	01				11	1	7	0	12	5	42	48	60	65	66	1	In	VDJ
NNNNTGTCGGCTGCTCCCTCCCAGACATCTGTGTACTTGTGTGCCAGCAGTTACTCGGGCCCATCGGGTGGCTACACCTTCGGTTCG	CASSYSGPSGGYTF	1	0.0014104372355430183	42	TCRBV06-08*01	TCRBV06	TCRBV06-08	01								TCRBD01,TCRBD02	TCRBD01-01,TCRBD02-01		TCRBJ01-02*01	TCRBJ01	TCRBJ01-02	01				0	8	8	0	0	7	39	-1	56	60	68	1	In	VDJ
ATCCAGCCTGCAGAGCTTGAGGACTCGGCCGTGTATCTCTGTGCCAGCAGCTTACGAGGACTCAATTCACCCCTCCACTTTGGGAAC	CASSLRGLNSPLHF	1	0.0014104372355430183	42	TCRBV11	TCRBV11				TCRBV11-02,TCRBV11-03		TCRBD02-01	TCRBD02	TCRBD02-01				01,02	TCRBJ01-06*02	TCRBJ01	TCRBJ01-06	02				2	1	1	10	3	7	39	54	57	62	63	1	In	VDJ
ATTCTGGAGTCCGCCAGCACCAACCAGACATCTATGTACCTCTGTGCCAGCAGTTTAGCCCGACGGGGTGAGCAGTTCTTCGGGCCA	CASSLARRGEQFF	1	0.0014104372355430183	39	TCRBV28-01*01	TCRBV28	TCRBV28-01	01				TCRBD02-01*01	TCRBD02	TCRBD02-01	01				TCRBJ02-01*01	TCRBJ02	TCRBJ02-01	01				2	0	8	3	6	9	42	57	63	-1	68	1	In	VDJ
ATCCAGTCCACGGAGTCAGGGGACACAGCACTGTATTTCTGTGCCACCTTATCGGGACAGGGAATCGAGACCCAGTACTTCGGGCCA	CATLSGQGIETQYF	1	0.0014104372355430183	42	TCRBV21-01*01	TCRBV21	TCRBV21-01	01				TCRBD01-01*01	TCRBD01	TCRBD01-01	01				TCRBJ02-05*01	TCRBJ02	TCRBJ02-05	01				10	4	0	3	7	5	39	46	53	62	66	1	In	VDJ
CTGCAGCCAGAAGACTCAGCCCTGTATCTCTGCGCCAGCAGCCAGGGGGACAGGGGAAGAAACAATCAGCCCCAGCATTTTGGTGAT	CASSQGDRGRNNQPQHF	1	0.0014104372355430183	51	TCRBV04-01*01	TCRBV04	TCRBV04-01	01				TCRBD01-01*01	TCRBD01	TCRBD01-01	01				TCRBJ01-05*01	TCRBJ01	TCRBJ01-05	01				3	6	0	2	2	3	30	44	46	56	62	1	In	VDJ
GAGTCGCCCAGCCCCAACCAGACCTCTCTGTACTTCTGTGCCAGCAGTTCTCGGGGGAGCTCTGGAAACACCATATATTTTGGAGAG	CASSSRGSSGNTIYF	1	0.0014104372355430183	45	TCRBV27-01*01	TCRBV27	TCRBV27-01	01				TCRBD02-01*01	TCRBD02	TCRBD02-01	01				TCRBJ01-03*01	TCRBJ01	TCRBJ01-03	01				4	2	8	2	2	0	36	49	51	57	59	1	In	VDJ
CTGACAGTGACCAGTGCCCATCCTGAAGACAGCAGCTTCTACATCTGCAGTGCACCAGGGACTAATGAAAAACTGTTTTTTGGCAGT	CSAPGTNEKLFF	1	0.0014104372355430183	36	TCRBV20	TCRBV20				TCRBV20-01,TCRBV20-or09_02		TCRBD01-01*01	TCRBD01	TCRBD01-01	01				TCRBJ01-04*01	TCRBJ01	TCRBJ01-04	01				6	0	4	3	2	2	45	53	55	-1	60	1	In	VDJ
TCCCTGGAGCTTGGTGACTCTGCTGTGTATTTCTGTGCCAGCAGCCTAACCTATCTTTCTTTCTCTGAGACCCAGTACTTCGGGCCA	CASSLTYLSFSETQYF	1	0.0014104372355430183	48	TCRBV03-01/03-02*01	TCRBV03	TCRBV03-01/03-02	01				TCRBD02-01	TCRBD02	TCRBD02-01				01,02	TCRBJ02-05*01	TCRBJ02	TCRBJ02-05	01				4	13	4	9	4	5	33	46	50	53	66	1	In	VDJ
ATTCCCTGGAGCTTGGTGACTCTGCTGTGTATTTCTGTGCCAGCAGCCAAGATGTAAGCCCGGGGGAGAAGTTACACCTTCGGTTCG		1	0.0014104372355430183	46	TCRBV03-01/03-02*01	TCRBV03	TCRBV03-01/03-02	01				TCRBD02-01*01	TCRBD02	TCRBD02-01	01				TCRBJ01-02*01	TCRBJ01	TCRBJ01-02	01				0	6	8	2	8	11	35	52	60	66	72	1	Out	VDJ
AATGTGAGCACCTTGGAGCTGGGGGACTCGGCCCTTTATCTTTGCGCCAGCGGTCTTACAGGGTCGGAGACCCAGTACTTCGGGCCA	CASGLTGSETQYF	1	0.0014104372355430183	39	TCRBV05-01*01	TCRBV05	TCRBV05-01	01				TCRBD01-01*01	TCRBD01	TCRBD01-01	01				TCRBJ02-05*01	TCRBJ02	TCRBJ02-05	01				7	3	3	3	6	5	42	51	57	63	66	1	In	VDJ
GAGCTGGACGACTCGGCCCTGTATCTCTGTGCCAGCAGCTTGGGGGGGTTCCAGTCCTCCCGAGGAGAGACCCAGTACTTCGGGCCA	CASSLGGFQSSRGETQYF	1	0.0014104372355430183	54	TCRBV05-04*01	TCRBV05	TCRBV05-04	01								TCRBD01,TCRBD02	TCRBD01-01,TCRBD02-01		TCRBJ02-05*01	TCRBJ02	TCRBJ02-05	01				0	17	6	1	0	4	27	-1	43	48	65	1	In	VDJ
AATGTGAACGCCTTGTTGCTGGGGGACTCGGCCCTCTATCTCTGTGCCAGCAGCTGGGGACCGAACACTGAAGCTTTCTTTGGACAA	CASSWGPNTEAFF	1	0.0014104372355430183	39	TCRBV05-06*01	TCRBV05	TCRBV05-06	01								TCRBD01,TCRBD02	TCRBD01-01,TCRBD02-01		TCRBJ01-01*01	TCRBJ01	TCRBJ01-01	01				3	1	0	7	1	1	42	55	56	61	62	1	In	VDJ
CTGCAGCCAGAAGACTCAGCCCTGTATCTCTGCGCCAGCAGCCAAGGTTATGTCGGGACATACAATCAGCCCCAGCATTTTGGTGAT	CASSQGYVGTYNQPQHF	1	0.0014104372355430183	51	TCRBV04-01*01	TCRBV04	TCRBV04-01	01				TCRBD01-01*01	TCRBD01	TCRBD01-01	01				TCRBJ01-05*01	TCRBJ01	TCRBJ01-05	01				1	2	0	6	8	3	30	46	54	60	62	1	In	VDJ
GAGGATCCAGCAGGTAGTGCGAGGAGATTCGGCAGCTTATTTCTGTGCCAGCTCACGGGACAAAACTATGGCTACACCTTCGGTTCG		1	0.0014104372355430183	38	TCRBV18-01*01	TCRBV18	TCRBV18-01	01				TCRBD01-01*01	TCRBD01	TCRBD01-01	01				TCRBJ01-02*01	TCRBJ01	TCRBJ01-02	01				4	1	0	6	0	2	43	-1	56	62	63	1	Out	VDJ
ATCCAGCCCTCAGAACCCAGGGACTCAGCTGTGTACTTCTGTGCCAGCAGCCGGGACAGGGGGCGCCACGAGCAGTACTTCGGGCCG	CASSRDRGRHEQYF	1	0.0014104372355430183	42	TCRBV12	TCRBV12				TCRBV12-03/12-04,TCRBV12-04		TCRBD01-01*01	TCRBD01	TCRBD01-01	01				TCRBJ02-07*01	TCRBJ02	TCRBJ02-07	01				6	3	0	0	2	5	39	50	52	64	67	1	In	VDJ
AGATCCAGCGCACAGAGCGGGGGGACTCAGCCGTGTATCTCTGTGCCAGCGTCCCTGGGACGGGAAGAGACCCAGTACTTCGGGCCA		1	0.0014104372355430183	40	TCRBV07-03*01	TCRBV07	TCRBV07-03	01								TCRBD01,TCRBD02	TCRBD01-01,TCRBD02-01		TCRBJ02-05*01	TCRBJ02	TCRBJ02-05	01				8	3	0	7	6	3	41	50	56	61	64	1	Out	VDJ
CCGGTCCACAAAGCTGGAGGACTCAGCCATGTACTTCTGTGCCAGCAGAGGACGCGGGTGAGTCCAGATACGCAGTATTTTGGCCCA		1	0.0014104372355430183	44	TCRBV02-01	TCRBV02	TCRBV02-01				01,03	TCRBD02-01	TCRBD02	TCRBD02-01				01,02	TCRBJ02-03*01	TCRBJ02	TCRBJ02-03	01				6	6	7	4	5	4	37	48	53	58	64	1	Out	VDJ
GTGCAGCCTGCAGAACTGGAGAATTCTGGAGTTTATTTCTGTGCCAGCAGTCCGGGACGCTTGAACACTGAAGCTTTCTTTGGACAA	CASSPGRLNTEAFF	1	0.0014104372355430183	42	TCRBV14-01*01	TCRBV14	TCRBV14-01	01								TCRBD01,TCRBD02	TCRBD01-01,TCRBD02-01		TCRBJ01-01*01	TCRBJ01	TCRBJ01-01	01				6	3	0	7	3	0	39	50	53	58	61	1	In	VDJ
GTGACATCGGCCCAAAAGAACCCGACAGCTTTCTATCTCTGTGCCAGTAGTATCCGGTCCCGGAACACTGAAGCTTTCTTTGGACAA	CASSIRSRNTEAFF	1	0.0014104372355430183	42	TCRBV19-01*01	TCRBV19	TCRBV19-01	01				TCRBD02-01	TCRBD02	TCRBD02-01				01,02	TCRBJ01-01*01	TCRBJ01	TCRBJ01-01	01				3	5	8	5	1	1	39	53	54	57	62	1	In	VDJ
GTCGCCCAGCCCCAACCAGACCTCTCTGTACTTCTGTGCCAGCAGTCCCCAACGGGACAGGGACCCTATGGCTACACCTTCGGTTCG		1	0.0014104372355430183	47	TCRBV27-01*01	TCRBV27	TCRBV27-01	01				TCRBD01-01*01	TCRBD01	TCRBD01-01	01				TCRBJ01-02*01	TCRBJ01	TCRBJ01-02	01				5	3	0	3	7	4	34	46	53	62	65	1	Out	VDJ
TTGCTGGGGGACTCGGCCCTCTATCTCTGTGCCAGCAGCCTAGTGGGTGTCAGGACAGGAGGAAACTATGGCTACACCTTCGGTTCG	CASSLVGVRTGGNYGYTF	1	0.0014104372355430183	54	TCRBV05-06*01	TCRBV05	TCRBV05-06	01				TCRBD01-01*01	TCRBD01	TCRBD01-01	01				TCRBJ01-02*01	TCRBJ01	TCRBJ01-02	01				4	4	1	4	13	2	27	39	52	59	63	1	In	VDJ
AGTGACCAGTGCCCATCCTGAAGACAGCAGCTTCTACATCTGCAGTGCTGGAGAAACCCGGGGACAAATGGCTACACCTTCGGTTCG		1	0.0014104372355430183	41	TCRBV20	TCRBV20				TCRBV20-01,TCRBV20-or09_02		TCRBD01-01*01	TCRBD01	TCRBD01-01	01				TCRBJ01-02*01	TCRBJ01	TCRBJ01-02	01				0	1	0	6	6	6	40	54	60	66	67	1	Out	VDJ
TTCCCTGGAGCTTGGTGACTCTGCTGTGTATTTCTGTGCCAGCAGCCAGTTGAAAGACAGGGGTAATCACCCCTCCACTTTGGGAAC		1	0.0014104372355430183	47	TCRBV03-01/03-02*01	TCRBV03	TCRBV03-01/03-02	01				TCRBD01-01*01	TCRBD01	TCRBD01-01	01				TCRBJ01-06*02	TCRBJ01	TCRBJ01-06	02				3	3	2	2	7	10	34	48	55	63	66	1	Out	VDJ
TCTAAGAAGCTCCTTCTCAGTGACTCTGGCTTCTATCTCTGTGCCTGGAAGTTTGGGGGGGTCACCGGGGAGCTGTTTTTTGGAGAA	CAWKFGGVTGELFF	1	0.0014104372355430183	42	TCRBV30-01*01	TCRBV30	TCRBV30-01	01				TCRBD02-01*01	TCRBD02	TCRBD02-01	01				TCRBJ02-02*01	TCRBJ02	TCRBJ02-02	01				4	1	9	0	5	4	39	49	54	61	62	1	In	VDJ
ACTGTGACATCGGCCCAAAAGAACCCGACAGCTTTCTATCTCTGTGCCAGTAGTTGGACAGAGGACACTGAAGCTTTCTTTGGACAA	CASSWTEDTEAFF	1	0.0014104372355430183	39	TCRBV19-01*01	TCRBV19	TCRBV19-01	01				TCRBD01-01*01	TCRBD01	TCRBD01-01	01				TCRBJ01-01*01	TCRBJ01	TCRBJ01-01	01				5	3	1	5	1	3	42	54	55	61	64	1	In	VDJ
CACGCCCTGCAGCCAGAAGACTCAGCCCTGTATCTCTGCGCCAGCAGCCAAGGACGGCGTGGCGGTCAGCCCCAGCATTTTGGTGAT	CASSQGRRGGQPQHF	1	0.0014104372355430183	45	TCRBV04-01*01	TCRBV04	TCRBV04-01	01				TCRBD02-01	TCRBD02	TCRBD02-01				01,02	TCRBJ01-05*01	TCRBJ01	TCRBJ01-05	01				1	0	7	5	9	6	36	52	61	-1	65	1	In	VDJ
CTGTTTGTTGAGTCGGCTGCTCCCTCCCAGACATCTGTGTACTTCTGTGCCAGCCAAAACGAAGGAAACACCATATATTTTGGAGAG	CASQNEGNTIYF	1	0.0014104372355430183	36	TCRBV06-01*01	TCRBV06	TCRBV06-01	01								TCRBD01,TCRBD02	TCRBD01-01,TCRBD02-01		TCRBJ01-03*01	TCRBJ01	TCRBJ01-03	01				8	1	2	8	6	4	45	54	60	62	63	1	In	VDJ
CACATCAATTCCCTGGAGCTTGGTGACTCTGCTGTGTATTTCTGTGCCAGCAGCCAAGATCTTGGGCGGCCCCAGCATTTTGGTGAT	CASSQDLGRPQHF	1	0.0014104372355430183	39	TCRBV03-01/03-02*01	TCRBV03	TCRBV03-01/03-02	01				TCRBD01-01*01	TCRBD01	TCRBD01-01	01				TCRBJ01-05*01	TCRBJ01	TCRBJ01-05	01				0	1	8	0	4	9	42	59	63	67	68	1	In	VDJ
GTGACCAGTGCCCATCCTGAAGACAGCAGCTTCTACATCTGCAGTGCCAGGGGCCGGGGGATAGCAGATACGCAGTATTTTGGCCCA	CSARGRGIADTQYF	1	0.0014104372355430183	42	TCRBV20	TCRBV20				TCRBV20-01,TCRBV20-or09_02						TCRBD01,TCRBD02	TCRBD01-01,TCRBD02-01		TCRBJ02-03*01	TCRBJ02	TCRBJ02-03	01				6	11	4	2	0	4	39	-1	47	53	64	1	In	VDJ
ACATCGGCCCAAAAGAACCCGACAGCTTTCTATCTCTGTGCCAGTAGTATCAGGACGGCGAGGAACGAAAAACTGTTTTTTGGCAGT	CASSIRTARNEKLFF	1	0.0014104372355430183	45	TCRBV19-01*01	TCRBV19	TCRBV19-01	01								TCRBD01,TCRBD02	TCRBD01-01,TCRBD02-01		TCRBJ01-04*01	TCRBJ01	TCRBJ01-04	01				3	10	1	7	2	8	36	50	52	56	66	1	In	VDJ
ACCAGTGCCCATCCTGAAGACAGCAGCTTCTACATCTGCAGTGCCGATGCGGACAGCTCCTATAATTCACCCCTCCACTTTGGGAAC	CSADADSSYNSPLHF	1	0.0014104372355430183	45	TCRBV20	TCRBV20				TCRBV20-01,TCRBV20-or09_02		TCRBD01-01*01	TCRBD01	TCRBD01-01	01				TCRBJ01-06*02	TCRBJ01	TCRBJ01-06	02				6	0	1	5	6	0	36	44	50	-1	56	1	In	VDJ
TCTGCCATCCCCAACCAGACAGCTCTTTACTTCTGTGCCACCAGTGACCCCGGGACAGGGGGCGGAAATGAGCAGTTCTTCGGGCCA	CATSDPGTGGGNEQFF	1	0.0014104372355430183	48	TCRBV24-01*01	TCRBV24	TCRBV24-01	01				TCRBD01-01*01	TCRBD01	TCRBD01-01	01				TCRBJ02-01*01	TCRBJ02	TCRBJ02-01	01				4	3	0	0	4	7	33	47	51	63	66	1	In	VDJ
AGCACCTTGGAGCTGGGGGACTCGGCCCTTTATCTTTGCGCCAGCAGCCCAACTAGCGGATACACAGATACGCAGTATTTTGGCCCA	CASSPTSGYTDTQYF	1	0.0014104372355430183	45	TCRBV05-01*01	TCRBV05	TCRBV05-01	01				TCRBD02-01	TCRBD02	TCRBD02-01				01,02	TCRBJ02-03*01	TCRBJ02	TCRBJ02-03	01				4	3	3	5	3	2	36	48	51	59	62	1	In	VDJ
NTGTCGGCTGCTCCCTCCCAGACATCTGTGTACTTCTGTGCCAGCAAGACTAGCGGGGCGAATACCTACGAGCAGTACTTCGGGCCG	CASKTSGANTYEQYF	1	0.0014104372355430183	45	TCRBV06-05*01	TCRBV06	TCRBV06-05	01				TCRBD02-01*01	TCRBD02	TCRBD02-01	01				TCRBJ02-07*01	TCRBJ02	TCRBJ02-07	01				7	6	2	3	1	2	36	46	47	58	64	1	In	VDJ
GTGAACGCCTTGGAGCTGGAGGACTCGGCCCTGTATCTCTGTGCCAGCAGCTCCCGTCCGGGGAACAATGAGCAGTTCTTCGGGCCA	CASSSRPGNNEQFF	1	0.0014104372355430183	42	TCRBV05-08*01	TCRBV05	TCRBV05-08	01				TCRBD02-01*01	TCRBD02	TCRBD02-01	01				TCRBJ02-01*01	TCRBJ02	TCRBJ02-01	01				3	1	8	3	6	5	39	52	58	63	64	1	In	VDJ
GTGAACGCCTTGTTGCTGGGGGACTCGGCCCTCTATCTCTGTGCCAGCAGCAACACCCTTTACGCCGGGGAGCTGTTTTTTGGAGAA	CASSNTLYAGELFF	1	0.0014104372355430183	42	TCRBV05-06*01	TCRBV05	TCRBV05-06	01				TCRBD01-01*01	TCRBD01	TCRBD01-01	01				TCRBJ02-02*01	TCRBJ02	TCRBJ02-02	01				4	9	3	6	1	6	39	51	52	55	64	1	In	VDJ
GAGTCCGCCAGCACCAACCAGACATCTATGTACCTCTGTGCCAGCAGTTCCCACCCGGGACAGGGCTACGAGCAGTACTTCGGGCCG	CASSSHPGQGYEQYF	1	0.0014104372355430183	45	TCRBV28-01*01	TCRBV28	TCRBV28-01	01				TCRBD01-01*01	TCRBD01	TCRBD01-01	01				TCRBJ02-07*01	TCRBJ02	TCRBJ02-07	01				4	0	0	3	7	3	36	49	56	-1	65	1	In	VDJ
CTGGAGCTGGGGGACTCAGCTTTGTATTTCTGTGCCAGCAGCGCCTCTGGACTAGCGGGGGTTCGGGAGACCCAGTACTTCGGGCCA	CASSASGLAGVRETQYF	1	0.0014104372355430183	51	TCRBV09-01*01	TCRBV09	TCRBV09-01	01				TCRBD02-01*01	TCRBD02	TCRBD02-01	01				TCRBJ02-05*01	TCRBJ02	TCRBJ02-05	01				3	5	1	2	5	5	30	43	48	61	66	1	In	VDJ
ACATCGGCCCAAAAGAACCCGACAGCTTTCTATCTCTGTGCCAGTAGCCTCATCGACAGTTCCCAAGAGACCCAGTACTTCGGGCCA	CASSLIDSSQETQYF	1	0.0014104372355430183	45	TCRBV19-01*01	TCRBV19	TCRBV19-01	01				TCRBD01-01*01	TCRBD01	TCRBD01-01	01				TCRBJ02-05*01	TCRBJ02	TCRBJ02-05	01				6	3	2	5	7	1	36	47	54	59	62	1	In	VDJ
AATGTGAGCACCTTGGAGCTGGGGGACTCGGCCCTTTATCTTTGCGCCAGCAGTACGGTGGGCACAGATACGCAGTATTTTGGCCCA	CASSTVGTDTQYF	1	0.0014104372355430183	39	TCRBV05-01*01	TCRBV05	TCRBV05-01	01				TCRBD02-01	TCRBD02	TCRBD02-01				01,02	TCRBJ02-03*01	TCRBJ02	TCRBJ02-03	01				5	3	8	5	2	1	42	53	55	58	61	1	In	VDJ
CTGAAGATCCGGTCCACAAAGCTGGAGGACTCAGCCATGTACTTCTGTGCCAGCAGTCCTATCTCCTACGAGCAGTACTTCGGGCCG	CASSPISYEQYF	1	0.0014104372355430183	36	TCRBV02-01	TCRBV02	TCRBV02-01				01,03	TCRBD02-01	TCRBD02	TCRBD02-01				01,02	TCRBJ02-07*01	TCRBJ02	TCRBJ02-07	01				5	1	4	9	1	0	45	57	58	61	62	1	In	VDJ
TCTCTGGAGCTGGGGGACTCAGCTTTGTATTTCTGTGCCAGCAGCTTCGGACAGGGGGCAGGTGGAAACACCATATATTTTGGAGAG	CASSFGQGAGGNTIYF	1	0.0014104372355430183	48	TCRBV09-01*01	TCRBV09	TCRBV09-01	01				TCRBD01-01*01	TCRBD01	TCRBD01-01	01				TCRBJ01-03*01	TCRBJ01	TCRBJ01-03	01				4	3	1	0	3	3	33	45	48	59	62	1	In	VDJ
GGAGTCAGGGGACACAGCACTGTATTTCTGTGCCAGCAGCAAATCTGCGAGGGATCAGGGGGCAAGACTGAAGCTTTCTTTGGACAA		1	0.0014104372355430183	53	TCRBV21-01*01	TCRBV21	TCRBV21-01	01				TCRBD01-01*01	TCRBD01	TCRBD01-01	01				TCRBJ01-01*01	TCRBJ01	TCRBJ01-01	01				2	3	4	0	12	5	28	43	55	63	66	1	Out	VDJ
ACCTTGGAGCTGGGGGACTCGGCCCTTTATCTTTGCGCCAGCAGCTTGTCTCTTACACCGATGAACACTGAAGCTTTCTTTGGACAA	CASSLSLTPMNTEAFF	1	0.0014104372355430183	48	TCRBV05-01*01	TCRBV05	TCRBV05-01	01				TCRBD01-01*01	TCRBD01	TCRBD01-01	01				TCRBJ01-01*01	TCRBJ01	TCRBJ01-01	01				1	4	3	6	6	0	33	48	54	57	61	1	In	VDJ
ACCCTGGAGTCTGCCAGGCCCTCACATACCTCTCAGTACCTCTGTGCCAGCAGTGAACAGTCCGATTCCTGGCCGACCTTCGGTTCG	CASSEQSDSWPTF	1	0.0014104372355430183	39	TCRBV25-01*01	TCRBV25	TCRBV25-01	01				TCRBD01-01*01	TCRBD01	TCRBD01-01	01				TCRBJ01-02*01	TCRBJ01	TCRBJ01-02	01				2	15	4	5	0	14	42	-1	57	60	75	1	In	VDJ
ACCAGTGCCCATCCTGAAGACAGCAGCTTCTACATCTGCAGTGCTAACACACTAGCGGGGGGCGCCTACGAGCAGTACTTCGGGCCG	CSANTLAGGAYEQYF	1	0.0014104372355430183	45	TCRBV20	TCRBV20				TCRBV20-01,TCRBV20-or09_02		TCRBD02-01*01	TCRBD02	TCRBD02-01	01				TCRBJ02-07*01	TCRBJ02	TCRBJ02-07	01				4	2	3	1	4	2	36	46	50	62	64	1	In	VDJ
ATCCAGCCCTCAGAACCCAGGGACTCAGCTGTGTACTTCTGTGACAGCAGTTTATACAGGGGCACAGATACGCAGTATTTTGGCCCA	CDSSLYRGTDTQYF	1	0.0014104372355430183	42	TCRBV12	TCRBV12				TCRBV12-03/12-04,TCRBV12-04		TCRBD01-01*01	TCRBD01	TCRBD01-01	01				TCRBJ02-03*01	TCRBJ02	TCRBJ02-03	01				2	0	3	3	1	1	39	54	55	-1	61	1	In	VDJ
CTGAAGGTGCAGCCTGCAGAACTGGAGGATTCTGGAGTTTATTTCTGTGCCAGCAGCCAGCAGGGGTATGGCTACACCTTCGGTTCG	CASSQQGYGYTF	1	0.0014104372355430183	36	TCRBV14-01*01	TCRBV14	TCRBV14-01	01				TCRBD01-01*01	TCRBD01	TCRBD01-01	01				TCRBJ01-02*01	TCRBJ01	TCRBJ01-02	01				3	0	4	2	1	5	45	59	60	-1	66	1	In	VDJ
GCCTTGTTGCTGGGGGACTCGGCCCTGTATCTCTGTGCCAGCAGCTTGGGACTGGGACAGGGTTCCTACGAGCAGTACTTCGGGCCG	CASSLGLGQGSYEQYF	1	0.0014104372355430183	48	TCRBV05-05*01	TCRBV05	TCRBV05-05	01				TCRBD01-01*01	TCRBD01	TCRBD01-01	01				TCRBJ02-07*01	TCRBJ02	TCRBJ02-07	01				0	1	0	3	4	1	33	49	53	62	63	1	In	VDJ
NNNNNAGCCTGGCAATCCTGTCCTCAGAACCGGGAGACACGGCACTGTATCTCTGCGCCAGCAGTTCACGAGCAGTACTTCGGGCCG		1	0.0014104372355430183	28	TCRBV23-01*01	TCRBV23	TCRBV23-01	01											TCRBJ02-07*01	TCRBJ02	TCRBJ02-07	01				5	2	0	0	0	5	53	-1	-1	65	67	1	Out	VJ
GAAGATCCAGCGCACAGAGCAGGGGGACTCGGCCATGTATCTCTGTGCCAGCAGGCAGCCCCGTGAGAGACCCAGTACTTCGGGCCA		1	0.0014104372355430183	38	TCRBV07-09*01	TCRBV07	TCRBV07-09	01								TCRBD01,TCRBD02	TCRBD01-01,TCRBD02-01		TCRBJ02-05*01	TCRBJ02	TCRBJ02-05	01				6	7	4	5	1	4	43	54	55	58	65	1	Out	VDJ
AAGATCCAGCCTGCAGAGCTTGAGGACTCGGCCGTGTATCTCTGTGCCAGCAGCTTTATTGCGGAAACTGAAGCTTTCTTTGGACAA	CASSFIAETEAFF	1	0.0014104372355430183	39	TCRBV11	TCRBV11				TCRBV11-02,TCRBV11-03		TCRBD02-01	TCRBD02	TCRBD02-01				01,02	TCRBJ01-01*01	TCRBJ01	TCRBJ01-01	01				3	2	7	5	4	5	42	56	60	64	66	1	In	VDJ
CGCACAGAGCAGGGGGACTCGGCCATGTATCTCTGTGCCAGCAGCCCCCGGGGGGGGGAAACTAATGAAAAACTGTTTTTTGGCAGT	CASSPRGGETNEKLFF	1	0.0014104372355430183	48	TCRBV07-09*01	TCRBV07	TCRBV07-09	01				TCRBD02-01*01	TCRBD02	TCRBD02-01	01				TCRBJ01-04*01	TCRBJ01	TCRBJ01-04	01				5	3	8	0	3	1	33	45	48	56	59	1	In	VDJ
GTGCAGCCTGCAGAACTGGAGGATTCTGGAGTTTATTTCTGTGCCAGCAGCCAAGATTTGGGGGGTTCACCCCTCCACTTTGGGAAC	CASSQDLGGSPLHF	1	0.0014104372355430183	42	TCRBV14-01*01	TCRBV14	TCRBV14-01	01				TCRBD02-01*01	TCRBD02	TCRBD02-01	01				TCRBJ01-06*02	TCRBJ01	TCRBJ01-06	02				0	0	9	1	3	9	39	56	59	-1	65	1	In	VDJ
CTGTCCCTAGAGTCTGCCATCCCCAACCAGACAGCTCTTTACTTCTGTGCCACCAGTCGTGGGGACTATGGCTACACCTTCGGTTCG	CATSRGDYGYTF	1	0.0014104372355430183	36	TCRBV24-01*01	TCRBV24	TCRBV24-01	01								TCRBD01,TCRBD02	TCRBD01-01,TCRBD02-01		TCRBJ01-02*01	TCRBJ01	TCRBJ01-02	01				6	0	6	2	3	3	45	57	60	-1	64	1	In	VDJ
AAGATCCAGCGCACAGAGCGGGGGGACTCAGCCGTGTATCTCTGTGCCAGCAGCCCGGGACAGGGGGCAAGGCAGTACTTCGGGCCG	CASSPGQGARQYF	1	0.0014104372355430183	39	TCRBV07-03*01	TCRBV07	TCRBV07-03	01				TCRBD01-01*01	TCRBD01	TCRBD01-01	01				TCRBJ02-07*01	TCRBJ02	TCRBJ02-07	01				5	3	0	0	2	9	42	54	56	68	71	1	In	VDJ
CAGCCCTCAGAACCCAGGGACTCAGCTGTGTACTTCTGTGCCAGCAGTTTAGATAGCGGAATCCAAGAGACCCAGTACTTCGGGCCA	CASSLDSGIQETQYF	1	0.0014104372355430183	45	TCRBV12	TCRBV12				TCRBV12-03/12-04,TCRBV12-04		TCRBD02-01	TCRBD02	TCRBD02-01				01,02	TCRBJ02-05*01	TCRBJ02	TCRBJ02-05	01				1	3	5	5	1	1	36	52	53	59	62	1	In	VDJ
GCCCATCCTGAAGACAGCAGCTTCTACATCTGCAGTGCTAGAGTTAAATCGGGACCCCTCTTCACAGATACGCAGTATTTTGGCCCA	CSARVKSGPLFTDTQYF	1	0.0014104372355430183	51	TCRBV20	TCRBV20				TCRBV20-01,TCRBV20-or09_02						TCRBD01,TCRBD02	TCRBD01-01,TCRBD02-01		TCRBJ02-03*01	TCRBJ02	TCRBJ02-03	01				1	7	0	7	7	2	30	43	50	55	62	1	In	VDJ
ATCCGGTCCACAAAGCTGGAGGACTCAGCCATGTACTTCTGTGCCAGCGGTGGACAGTATATGAACACTGAAGCTTTCTTTGGACAA	CASGGQYMNTEAFF	1	0.0014104372355430183	42	TCRBV02-01	TCRBV02	TCRBV02-01				01,03	TCRBD01-01*01	TCRBD01	TCRBD01-01	01				TCRBJ01-01*01	TCRBJ01	TCRBJ01-01	01				4	4	2	5	0	0	39	-1	52	57	61	1	In	VDJ
ATCCTGGAGTCGCCCAGCCCCAACCAGACCTCTCTGTACTTCTGTGCCAGCAGTTTACAGGGGAACACTGAAGCTTTCTTTGGACAA	CASSLQGNTEAFF	1	0.0014104372355430183	39	TCRBV27-01*01	TCRBV27	TCRBV27-01	01				TCRBD01-01*01	TCRBD01	TCRBD01-01	01				TCRBJ01-01*01	TCRBJ01	TCRBJ01-01	01				2	0	4	3	0	1	42	-1	57	-1	62	1	In	VDJ
GCCTTGGAGCTGGAGGACTCGGCCCTGTATCTCTGTGCCAGCAGCGCGGACAGGGAAAGGAAAAACACTGAAGCTTTCTTTGGACAA	CASSADRERKNTEAFF	1	0.0014104372355430183	48	TCRBV05-08*01	TCRBV05	TCRBV05-08	01				TCRBD01-01*01	TCRBD01	TCRBD01-01	01				TCRBJ01-01*01	TCRBJ01	TCRBJ01-01	01				4	8	1	3	2	2	33	45	47	55	63	1	In	VDJ
GTGAACGCCTTGTTGCTGGGGGACTCGGCCCTCTATCTCTGTGCCAGCAGCTTGCGAGGGGCTAATGAAAAACTGTTTTTTGGCAGT	CASSLRGANEKLFF	1	0.0014104372355430183	42	TCRBV05-06*01	TCRBV05	TCRBV05-06	01								TCRBD01,TCRBD02	TCRBD01-01,TCRBD02-01		TCRBJ01-04*01	TCRBJ01	TCRBJ01-04	01				1	0	5	2	2	3	39	54	56	-1	61	1	In	VDJ
GCCCATCCTGAAGACAGCAGCTTCTACATCTGCAGTGCTATCCCCCTGTTTGGGGGGGGCAGGGCAGATACGCAGTATTTTGGCCCA	CSAIPLFGGGRADTQYF	1	0.0014104372355430183	51	TCRBV20	TCRBV20				TCRBV20-01,TCRBV20-or09_02		TCRBD02-01*01	TCRBD02	TCRBD02-01	01				TCRBJ02-03*01	TCRBJ02	TCRBJ02-03	01				4	6	9	0	11	4	30	40	51	58	64	1	In	VDJ
TCGGCTGCTCCCTCCCAGACATCTGTGTACTTCTGTGCCAGCAGGAGGGGACTAGCGGGGGGGACAGATACGCAGTATTTTGGCCCA	CASRRGLAGGTDTQYF	1	0.0014104372355430183	48	TCRBV06	TCRBV06				TCRBV06-01,TCRBV06-05		TCRBD02-01*01	TCRBD02	TCRBD02-01	01				TCRBJ02-03*01	TCRBJ02	TCRBJ02-03	01				6	0	0	0	3	3	33	44	47	-1	63	1	In	VDJ
CAGCGCACAGAGCAGCGGGACTCGGCCATGTATCGCTGTGCCAGCAGCTTAGCGGCACAGGGTAAAACTGAAGCTTTCTTTGGACAA	CASSLAAQGKTEAFF	1	0.0014104372355430183	45	TCRBV07-06*01	TCRBV07	TCRBV07-06	01				TCRBD01-01*01	TCRBD01	TCRBD01-01	01				TCRBJ01-01*01	TCRBJ01	TCRBJ01-01	01				0	4	3	3	3	5	36	53	56	62	66	1	In	VDJ
GTGACATCGGCCCAAAAGAACCCGACAGCTTTCTATCTCTGTGCCAGTAGTCCGACAGGGGGAATCTACGAGCAGTACTTCGGGCCG	CASSPTGGIYEQYF	1	0.0014104372355430183	42	TCRBV19-01*01	TCRBV19	TCRBV19-01	01				TCRBD01-01*01	TCRBD01	TCRBD01-01	01				TCRBJ02-07*01	TCRBJ02	TCRBJ02-07	01				5	3	2	1	2	3	39	51	53	62	65	1	In	VDJ
CACACCCTGCAGCCAGAAGACTCGGCCCTGTATCTCTGCGCCAGCAGCCAAGATCCGGGAGTGAACACTGAAGCTTTCTTTGGACAA	CASSQDPGVNTEAFF	1	0.0014104372355430183	45	TCRBV04-03*01	TCRBV04	TCRBV04-03	01				TCRBD02-01*02	TCRBD02	TCRBD02-01	02				TCRBJ01-01*01	TCRBJ01	TCRBJ01-01	01				0	0	8	2	2	0	36	53	55	-1	61	1	In	VDJ
ACCCTGGAGTCTGCCAGGCCCTCACATACCTCTCAGTACCTCTGTGCCACCAGGCAAGGGAGTACGTATGGCTACACCTTCGGTTCG	CATRQGSTYGYTF	1	0.0014104372355430183	39	TCRBV25-01*01	TCRBV25	TCRBV25-01	01				TCRBD02-01*02	TCRBD02	TCRBD02-01	02				TCRBJ01-02*01	TCRBJ01	TCRBJ01-02	01				6	4	9	2	4	5	42	53	57	62	66	1	In	VDJ
CTGATTCTGGAGTCCGCCAGCACCAACCAGACATCTATGTACCTCTGTGCCAGCAGCTTGGCCTACTACGAGCAGTACTTCGGGCCG	CASSLAYYEQYF	1	0.0014104372355430183	36	TCRBV28-01*01	TCRBV28	TCRBV28-01	01								TCRBD01,TCRBD02	TCRBD01-01,TCRBD02-01		TCRBJ02-07*01	TCRBJ02	TCRBJ02-07	01				6	3	9	0	3	3	45	56	59	62	65	1	In	VDJ
CAGCGCACAGAGCAGGAGGACTCGGCCGTGTATCTCTGTGCCAGCAGCTCCACCGGGACGGGTTACAATGAGCAGTTCTTCGGGCCA	CASSSTGTGYNEQFF	1	0.0014104372355430183	45	TCRBV07-02	TCRBV07	TCRBV07-02				01,02					TCRBD01,TCRBD02	TCRBD01-01,TCRBD02-01		TCRBJ02-01*01	TCRBJ02	TCRBJ02-01	01				4	4	0	7	5	4	36	49	54	59	63	1	In	VDJ
GTGAGCATCTTGGAGCTGGGGGACTCGGCCCTTTATCTTTGCGCCAGCGGGAGCGGGGGGGTAACAGATACGCAGTATTTTGGCCCA	CASGSGGVTDTQYF	1	0.0014104372355430183	42	TCRBV05-01*01	TCRBV05	TCRBV05-01	01				TCRBD02-01*01	TCRBD02	TCRBD02-01	01				TCRBJ02-03*01	TCRBJ02	TCRBJ02-03	01				7	2	6	0	3	3	39	48	51	61	63	1	In	VDJ
NTGTCGGCTGCTCCCTCCCAGACATCTGTGTACTTCTGTGCCAGCAGTGAAGATGGGACAGGGACCAACGAGCAGTACTTCGGGCCG	CASSEDGTGTNEQYF	1	0.0014104372355430183	45	TCRBV06-01*01	TCRBV06	TCRBV06-01	01				TCRBD01-01*01	TCRBD01	TCRBD01-01	01				TCRBJ02-07*01	TCRBJ02	TCRBJ02-07	01				1	4	0	3	2	5	36	52	54	63	67	1	In	VDJ
AGCACCTTGGAGCTGGGGGACTCGGCCCTTTATCTTTGCGCCAGCAGCTTACAACAGGGGGGCACCGGGGAGCTGTTTTTTGGAGAA	CASSLQQGGTGELFF	1	0.0014104372355430183	45	TCRBV05-01*01	TCRBV05	TCRBV05-01	01				TCRBD01-01*01	TCRBD01	TCRBD01-01	01				TCRBJ02-02*01	TCRBJ02	TCRBJ02-02	01				2	1	3	1	3	4	36	50	53	61	62	1	In	VDJ
GTGACCAGTGCCCATCCTGAAGACAGCAGCTTCTACATCTGCAGTGCTAGAGATAGGGGGACAGGTACTGAAGCTTTCTTTGGACAA	CSARDRGTGTEAFF	1	0.0014104372355430183	42	TCRBV20	TCRBV20				TCRBV20-01,TCRBV20-or09_02		TCRBD01-01*01	TCRBD01	TCRBD01-01	01				TCRBJ01-01*01	TCRBJ01	TCRBJ01-01	01				0	1	0	4	4	5	39	53	57	65	66	1	In	VDJ
CAGCAGGTAGTGCGAGGAGATTCGGCAGCTTATTTCTGTGCCAGCTCACCAAGGACGACAGGGGGCTACGAGCAGTACTTCGGGCCG	CASSPRTTGGYEQYF	1	0.0014104372355430183	45	TCRBV18-01*01	TCRBV18	TCRBV18-01	01				TCRBD01-01*01	TCRBD01	TCRBD01-01	01				TCRBJ02-07*01	TCRBJ02	TCRBJ02-07	01				2	0	2	1	5	3	36	51	56	-1	65	1	In	VDJ
ACCCTGGAGTCTGCCAGGCCCTCACATACCTCTCAGTACCTCTGTGCCAGCAGTGAGGGAACTAATTCACCCCTCCATTTTGGGAAC	CASSEGTNSPLHF	1	0.0014104372355430183	39	TCRBV25-01*01	TCRBV25	TCRBV25-01	01								TCRBD01,TCRBD02	TCRBD01-01,TCRBD02-01		TCRBJ01-06*02	TCRBJ01	TCRBJ01-06	02				3	18	0	8	0	22	42	-1	56	60	78	1	In	VDJ
TCGGCTGCTCCCTCCCAAACATCTGTGTACTTCTGTGCCAGCAGTGCCCCCCCGAGGGGGGGGAACACTGAAGCTTTCTTTGGACAA	CASSAPPRGGNTEAFF	1	0.0014104372355430183	48	TCRBV06-02/06-03*01	TCRBV06	TCRBV06-02/06-03	01				TCRBD02-01*01	TCRBD02	TCRBD02-01	01				TCRBJ01-01*01	TCRBJ01	TCRBJ01-01	01				5	0	9	0	10	1	33	45	55	-1	62	1	In	VDJ
TCGGCCCAAAAGAACCCGACAGCTTTCTATCTCTGTGCCAGTAGTACCGACGGCCTCTCTGGGGCCAACGTCCTGACTTTCGGGGCC	CASSTDGLSGANVLTF	1	0.0014104372355430183	48	TCRBV19-01*01	TCRBV19	TCRBV19-01	01								TCRBD01,TCRBD02	TCRBD01-01,TCRBD02-01		TCRBJ02-06*01	TCRBJ02	TCRBJ02-06	01				4	5	2	7	2	0	33	46	48	51	56	1	In	VDJ
NNNNNNNNNNNNNTGTCGGCTGCTCCCTCCCAAACATCTGTGTACTTCTGTGCCAGCAGGCAAGTAGATACGCAGTATTTTGGCCCA	CASRQVDTQYF	1	0.0014104372355430183	33	TCRBV06	TCRBV06				TCRBV06-02/06-03,TCRBV06-02						TCRBD01,TCRBD02	TCRBD01-01,TCRBD02-01		TCRBJ02-03*01	TCRBJ02	TCRBJ02-03	01				6	3	4	6	1	5	48	59	60	62	65	1	In	VDJ
NNNNTGTCGGCTGCTCCCTCCCAAACATCTGTGTACTTCTGTGCCAGCAGTCTGACAGGTCTCAGCACTGAAGCTTTCTTTGGACAA	CASSLTGLSTEAFF	1	0.0014104372355430183	42	TCRBV06-02/06-03*01	TCRBV06	TCRBV06-02/06-03	01				TCRBD01-01*01	TCRBD01	TCRBD01-01	01				TCRBJ01-01*01	TCRBJ01	TCRBJ01-01	01				5	6	2	4	2	4	39	51	53	59	65	1	In	VDJ
CTGGAGCTTGGTGACTCTGCTGTGTATTTCTGTGCCAGCAGCCAAGTTAAATCAGGGGTAGGTCAAGAGACCCAGTACTTCGGGCCA	CASSQVKSGVGQETQYF	1	0.0014104372355430183	51	TCRBV03-01/03-02*01	TCRBV03	TCRBV03-01/03-02	01				TCRBD01-01*01	TCRBD01	TCRBD01-01	01				TCRBJ02-05*01	TCRBJ02	TCRBJ02-05	01				1	5	4	2	6	2	30	46	52	58	63	1	In	VDJ
CTGAAGATCCAGCGCACAGAGCAGGGGGACTCGGCCATGTATCTCTGTGCCAGCAGCTTACAACCTAAGGAAGCTTTCTTTGGACAA	CASSLQPKEAFF	1	0.0014104372355430183	36	TCRBV07-09*01	TCRBV07	TCRBV07-09	01				TCRBD02-01	TCRBD02	TCRBD02-01				01,02	TCRBJ01-01*01	TCRBJ01	TCRBJ01-01	01				2	2	4	9	4	8	45	60	64	67	69	1	In	VDJ
ACCAGCTCCCAGACATCTGTGTACTTCTGTGCCATCAGCAGGGAGGCGGTCGATCCGTATAGCAATCAGCCCCAGCATTTTGGTGAT	CAISREAVDPYSNQPQHF	1	0.0014104372355430183	54	TCRBV10-03*01	TCRBV10	TCRBV10-03	01				TCRBD02-01*02	TCRBD02	TCRBD02-01	02				TCRBJ01-05*01	TCRBJ01	TCRBJ01-05	01				6	13	9	1	2	0	27	38	40	46	59	1	In	VDJ
CAGCCCTCAGAACCCAGGGACTCAGCTGTGTACTTCTGTGCCAGCAGTTGGACTAGCGGGGGCTACAATGAGCAGTTCTTCGGGCCA	CASSWTSGGYNEQFF	1	0.0014104372355430183	45	TCRBV12	TCRBV12				TCRBV12-03/12-04,TCRBV12-04		TCRBD02-01*01	TCRBD02	TCRBD02-01	01				TCRBJ02-01*01	TCRBJ02	TCRBJ02-01	01				4	0	1	2	0	3	36	-1	49	-1	62	1	In	VDJ
CAGCGCACAGAGCAGGGGGACTCGGCCATGTATCTCTGTGCCAGCAGCTTAGGGGGAGCCGAGACAGATACGCAGTATTTTGGCCCA	CASSLGGAETDTQYF	1	0.0014104372355430183	45	TCRBV07-09*01	TCRBV07	TCRBV07-09	01				TCRBD02-01*02	TCRBD02	TCRBD02-01	02				TCRBJ02-03*01	TCRBJ02	TCRBJ02-03	01				1	5	9	2	1	3	36	52	53	58	63	1	In	VDJ
AAGATCCAGCCCTCAGAACCCAGGGACTCAGCTGTGTACTTCTGTGCCAGCAGTTTGGTCTACTCCTACGAGCAGTACTTCGGGCCG	CASSLVYSYEQYF	1	0.0014104372355430183	39	TCRBV12-03/12-04*01	TCRBV12	TCRBV12-03/12-04	01				TCRBD02-01	TCRBD02	TCRBD02-01				01,02	TCRBJ02-07*01	TCRBJ02	TCRBJ02-07	01				3	0	4	9	3	0	42	56	59	-1	62	1	In	VDJ
GAGTCAGCTGCTCCCTCCCAGACATCTGTGTACTTCTGTGCCAGCAGTGGGACAGGACAGGGATCCTACGAGCAGTACTTCGGGCCG	CASSGTGQGSYEQYF	1	0.0014104372355430183	45	TCRBV06-01*01	TCRBV06	TCRBV06-01	01				TCRBD01-01*01	TCRBD01	TCRBD01-01	01				TCRBJ02-07*01	TCRBJ02	TCRBJ02-07	01				4	1	1	3	5	1	36	49	54	62	63	1	In	VDJ
NTGAAGATCCAGCCCTCAGAACCCAGGGACTCAGCTGTGTACTTCTGTGCCAGCAAACTTAGGGTGGGGGGGGCTTTCTTTGGACAA	CASKLRVGGAFF	1	0.0014104372355430183	36	TCRBV12-03/12-04*01	TCRBV12	TCRBV12-03/12-04	01				TCRBD02-01*01	TCRBD02	TCRBD02-01	01				TCRBJ01-01*01	TCRBJ01	TCRBJ01-01	01				7	0	9	0	10	11	45	55	65	-1	72	1	In	VDJ
ATCCAGCCCTCAGAACCCAGGGACTCAGCTGTGTACTTCTGTGCCAGCAGTTTATACAGGGGCACAGATACGCAGTATTTTGGCCCA	CASSLYRGTDTQYF	1	0.0014104372355430183	42	TCRBV12	TCRBV12				TCRBV12-03/12-04,TCRBV12-04		TCRBD01-01*01	TCRBD01	TCRBD01-01	01				TCRBJ02-03*01	TCRBJ02	TCRBJ02-03	01				2	0	3	3	1	1	39	54	55	-1	61	1	In	VDJ
AATGTGAGCACCTTGGAGCTGGGGGACTCGGCCCTTTATCTTTGCGCCAGCAGCTTGCAAAGGGCGGAGGAGCAGTACTTCGGGCCG	CASSLQRAEEQYF	1	0.0014104372355430183	39	TCRBV05-01*01	TCRBV05	TCRBV05-01	01								TCRBD01,TCRBD02	TCRBD01-01,TCRBD02-01		TCRBJ02-07*01	TCRBJ02	TCRBJ02-07	01				1	5	5	3	3	7	42	57	60	64	69	1	In	VDJ
CAGCCTGCAGAGCTTGAGGACTCGGCCGTGTATCTCTGTGCCAGCAGCTTTGAAGCGGGGGGCAACTACGAGCAGTACTTCGGGCCG	CASSFEAGGNYEQYF	1	0.0014104372355430183	45	TCRBV11	TCRBV11				TCRBV11-02,TCRBV11-03		TCRBD02-01*01	TCRBD02	TCRBD02-01	01				TCRBJ02-07*01	TCRBJ02	TCRBJ02-07	01				3	3	6	1	3	3	36	50	53	62	65	1	In	VDJ
GAGTCGGCTGCTCCCTCCCAGACATCTGTGTACTTCTGTGCCAGCAGAGTGGACAGCTCGTCCTACAATGAGCAGTTCTTCGGGCCA	CASRVDSSSYNEQFF	1	0.0014104372355430183	45	TCRBV06-01*01	TCRBV06	TCRBV06-01	01				TCRBD01-01*01	TCRBD01	TCRBD01-01	01				TCRBJ02-01*01	TCRBJ02	TCRBJ02-01	01				6	4	1	5	3	1	36	47	50	56	60	1	In	VDJ
AGCACCTTGGAGCTGGGGGACTCGGCCCTTTATCTTTGCGCCCGCAGGGGCGGGGGGGCGGACACAGATACGCAGTATTTTGGCCCA	CARRGGGADTDTQYF	1	0.0014104372355430183	45	TCRBV05-01*01	TCRBV05	TCRBV05-01	01				TCRBD02-01*01	TCRBD02	TCRBD02-01	01				TCRBJ02-03*01	TCRBJ02	TCRBJ02-03	01				5	4	7	0	2	2	36	47	49	58	62	1	In	VDJ
AACGCCTTGGAGCTGGACGACTCGGCCCTGTATCTCTGTGCCAGCAGCTTGGCCTGGGGGGAGAGCACTGAAGCTTTCTTTGGACAA	CASSLAWGESTEAFF	1	0.0014104372355430183	45	TCRBV05-04*01	TCRBV05	TCRBV05-04	01				TCRBD02-01*01	TCRBD02	TCRBD02-01	01				TCRBJ01-01*01	TCRBJ01	TCRBJ01-01	01				0	4	9	1	3	4	36	52	55	61	65	1	In	VDJ
ATCCGGTCCACAAAGCTGGAGGACTCAGCCATGTACTTCTGTGCCAGCAGAAATCGGACTAGAATTAAGGAGCAGTTCTTCGGGCCA	CASRNRTRIKEQFF	1	0.0014104372355430183	42	TCRBV02-01	TCRBV02	TCRBV02-01				01,03	TCRBD02-01	TCRBD02	TCRBD02-01				01,02	TCRBJ02-01*01	TCRBJ02	TCRBJ02-01	01				6	7	1	8	5	10	39	50	55	62	69	1	In	VDJ
AGTGCCCATCCTGAAGACAGCAGCTTCTACATCTGCAGTGCTAAGTCCCGGACTAGCGGACGCACAGATACGCAGTATTTTGGCCCA	CSAKSRTSGRTDTQYF	1	0.0014104372355430183	48	TCRBV20	TCRBV20				TCRBV20-01,TCRBV20-or09_02		TCRBD02-01	TCRBD02	TCRBD02-01				01,02	TCRBJ02-03*01	TCRBJ02	TCRBJ02-03	01				4	2	1	5	6	1	33	43	49	59	61	1	In	VDJ
CAGCCTGCAGAACTGGAGGATTCTGGAGTTTATTTCTGTGCCAGCAGCCCCACGACAGGAGCTCTCTATGGCTACACCTTCGGTTCG	CASSPTTGALYGYTF	1	0.0014104372355430183	45	TCRBV14-01*01	TCRBV14	TCRBV14-01	01				TCRBD01-01*01	TCRBD01	TCRBD01-01	01				TCRBJ01-02*01	TCRBJ01	TCRBJ01-02	01				4	6	2	4	4	4	36	49	53	59	65	1	In	VDJ
TCTAAGAAGCTCCTTCTCAGTGACTCTGGCTTCTATCTCTGTGCCTGGAAGTTTGGGGGGGGCACCGGGGAGCTGTTTTTTGGAGAA	CAWKFGGGTGELFF	1	0.0014104372355430183	42	TCRBV30-01*01	TCRBV30	TCRBV30-01	01				TCRBD02-01*01	TCRBD02	TCRBD02-01	01				TCRBJ02-02*01	TCRBJ02	TCRBJ02-02	01				4	1	9	0	5	4	39	49	54	61	62	1	In	VDJ
NNNNTGTCGGCTGCTCCCTCCCAAACATCTGTGTACTTCTGTGCCAGCAGTTACAGCAGCACCCGCTATGGCTACACCTTCGGTTCG	CASSYSSTRYGYTF	1	0.0014104372355430183	42	TCRBV06-02/06-03*01	TCRBV06	TCRBV06-02/06-03	01								TCRBD01,TCRBD02	TCRBD01-01,TCRBD02-01		TCRBJ01-02*01	TCRBJ01	TCRBJ01-02	01				2	6	4	5	2	4	39	54	56	59	65	1	In	VDJ
GCCCAGCCCCAACCAGACCTCTCTGTACTTCTGTGCCAGCGCATTATCGATCAGAGAAAAACCTACAATGAGCAGTTCTTCGGGCCA		1	0.0014104372355430183	50	TCRBV27-01*01	TCRBV27	TCRBV27-01	01								TCRBD01,TCRBD02	TCRBD01-01,TCRBD02-01		TCRBJ02-01*01	TCRBJ02	TCRBJ02-01	01				8	7	4	5	11	2	31	40	51	54	61	1	Out	VDJ
TCGGCCCAAAAGAACCCGACAGCTTTCTATCTCTGTGCCAGTAGTATAGCCGGCGGGGGGGGGAGAGATACGCAGTATTTTGGCCCA	CASSIAGGGGRDTQYF	1	0.0014104372355430183	48	TCRBV19-01*01	TCRBV19	TCRBV19-01	01				TCRBD02-01*01	TCRBD02	TCRBD02-01	01				TCRBJ02-03*01	TCRBJ02	TCRBJ02-03	01				1	4	7	0	3	5	33	49	52	61	65	1	In	VDJ
CTCCCTCCCAGACATCTGTGTACTTCTGTGCCGGCAGTTCTAGACGGGAATGTAACAAAGTCGGCCAACGTCCTGACTTTCGGGGCC		1	0.0014104372355430183	55	TCRBV06	TCRBV06				TCRBV06-05,TCRBV06-06		TCRBD02-01*02	TCRBD02	TCRBD02-01	02				TCRBJ02-06*01	TCRBJ02	TCRBJ02-06	01				4	13	8	3	5	6	26	39	44	49	62	1	Out	VDJ
AATGTGAGCACCTTGGAGCTGGGGGACTCGGCCCTTTATCTTTGCGCCAGCGGTCTTACAGGGTCGGAGACCCAGTACTTTGGGCCA	CASGLTGSETQYF	1	0.0014104372355430183	39	TCRBV05-01*01	TCRBV05	TCRBV05-01	01				TCRBD01-01*01	TCRBD01	TCRBD01-01	01				TCRBJ02	TCRBJ02				TCRBJ02-01,TCRBJ02-05		7	18	3	3	6	22	42	51	57	63	81	1	In	VDJ
NTGTCGGCTGCTCCCTCCCAAACATCTGTGTACTTCTGTGCCAGCAGTATGCCGGGACAGGGAATCCACGAGCAGTACTTCGGGCCG	CASSMPGQGIHEQYF	1	0.0014104372355430183	45	TCRBV06-02/06-03*01	TCRBV06	TCRBV06-02/06-03	01				TCRBD01-01*01	TCRBD01	TCRBD01-01	01				TCRBJ02-07*01	TCRBJ02	TCRBJ02-07	01				5	5	0	3	5	5	36	48	53	62	67	1	In	VDJ
ACTCTGACTGTGAGCAACATGAGCCCTGAAGACAGCAGCATATATCTCTGCAGCGTGGGGGACGGAAACACCATATATTTTGGAGAG	CSVGDGNTIYF	1	0.0014104372355430183	33	TCRBV29-01	TCRBV29	TCRBV29-01				01,03					TCRBD01,TCRBD02	TCRBD01-01,TCRBD02-01		TCRBJ01-03*01	TCRBJ01	TCRBJ01-03	01				6	0	0	7	2	4	48	56	58	-1	63	1	In	VDJ
ATCGGCCCAAAAGAACCCGACAGCTTTCTATCTCTGTGCCAGTAGTATAGCCGGCGGGGGGGGAGAGATACGCAGTATTTTGGCCCA		1	0.0014104372355430183	47	TCRBV19-01*01	TCRBV19	TCRBV19-01	01				TCRBD02-01*01	TCRBD02	TCRBD02-01	01				TCRBJ02-03*01	TCRBJ02	TCRBJ02-03	01				1	3	7	0	3	5	34	50	53	62	65	1	Out	VDJ
GGCCCAAAAGAACCCGACAGCTTTCTATCTCTGTGCCAGAAAGCGAACCGGGACAGGGAGGACACCGGGGAGCTGTTTTTTGGAGAA		1	0.0014104372355430183	50	TCRBV19-01*01	TCRBV19	TCRBV19-01	01				TCRBD01-01*01	TCRBD01	TCRBD01-01	01				TCRBJ02-02*01	TCRBJ02	TCRBJ02-02	01				9	3	0	3	10	3	31	39	49	58	61	1	Out	VDJ
AGGTAGTGCGAGGAGATTCGGCAGCTTATTTCTATGCCAGCTCACCCCCGGGAGGGGGCCGGGAACACTGAAGCTTTCTTTGGACAA		1	0.0014104372355430183	49	TCRBV18-01*01	TCRBV18	TCRBV18-01	01				TCRBD02-01*02	TCRBD02	TCRBD02-01	02				TCRBJ01-01*01	TCRBJ01	TCRBJ01-01	01				3	6	8	0	2	1	32	46	48	56	62	1	Out	VDJ
NNNNTGTCGGCTGCTCCCTCCCAAACATCTGTGTACTTCTGTGCCAGCAGAACTCCCGAAACCTCCTACGAGCAGTACTTCGGGCCG	CASRTPETSYEQYF	1	0.0014104372355430183	42	TCRBV06	TCRBV06				TCRBV06-02/06-03,TCRBV06-02		TCRBD02-01	TCRBD02	TCRBD02-01				01,02	TCRBJ02-07*01	TCRBJ02	TCRBJ02-07	01				6	8	3	10	1	0	39	50	51	54	62	1	In	VDJ
CCCATCCTGAAGACAGCAGCTTCTACATCTGCAGTGCTATCCCCCTGTTTGGGGGGGGGCAGGGCAGATACGCAGTATTTTGGCCCA		1	0.0014104372355430183	52	TCRBV20	TCRBV20				TCRBV20-01,TCRBV20-or09_02		TCRBD02-01*01	TCRBD02	TCRBD02-01	01				TCRBJ02-03*01	TCRBJ02	TCRBJ02-03	01				4	7	9	0	11	4	29	39	50	57	64	1	Out	VDJ
[truncated: 2 more columns]
