# Supplementary material for: Preoperative immune checkpoint inhibition and cryoablation in early-stage breast cancer
Source: iScience. 2024 Jan 12;27(2):108880. doi: 10.1016/j.isci.2024.108880 (PMC10850740; doi:10.1016/j.isci.2024.108880)
Supplement: Data S1. Metadata file for TCR clone abundance tables provided in the supplement [file mmc2.zip › 16-495-1TI_TCRB.tsv]

nucleotide	aminoAcid	count (templates/reads)	frequencyCount (%)	cdr3Length	vMaxResolved	vFamilyName	vGeneName	vGeneAllele	vFamilyTies	vGeneNameTies	vGeneAlleleTies	dMaxResolved	dFamilyName	dGeneName	dGeneAllele	dFamilyTies	dGeneNameTies	dGeneAlleleTies	jMaxResolved	jFamilyName	jGeneName	jGeneAllele	jFamilyTies	jGeneNameTies	jGeneAlleleTies	vDeletion	n1Insertion	d5Deletion	d3Deletion	n2Insertion	jDeletion	vIndex	n1Index	dIndex	n2Index	jIndex	estimatedNumberGenomes	sequenceStatus	cloneResolved	vOrphon	dOrphon	jOrphon	vFunction	dFunction	jFunction	fractionNucleated	vAlignLength	vAlignSubstitutionCount	vAlignSubstitutionIndexes
ATCCTGGAGTCGCCCAGCCCCAACCAGACCTCTCTGTACTTCTGTGCCAGCAGTTTACAGGGAAACACTGAAGCTTTCTTTGGACAA	CASSLQGNTEAFF	93	0.13285714285714287	39	TCRBV27-01*01	TCRBV27	TCRBV27-01	01				TCRBD01-01*01	TCRBD01	TCRBD01-01	01				TCRBJ01-01*01	TCRBJ01	TCRBJ01-01	01				2	1	4	3	0	2	42	-1	57	62	63	93	In	VDJ
ATCCTGGAGTCGCCCAGCCCCAACCAGACCTCTCTGTACTTCTGTGCCAGCAGTTTACAGGGGAACACTGAAGCTTTCTTTGGACAA	CASSLQGNTEAFF	25	0.03571428571428571	39	TCRBV27-01*01	TCRBV27	TCRBV27-01	01				TCRBD01-01*01	TCRBD01	TCRBD01-01	01				TCRBJ01-01*01	TCRBJ01	TCRBJ01-01	01				2	0	4	3	0	1	42	-1	57	-1	62	25	In	VDJ
ATCCTGGAGTCGCCCAGCCCCAACCAGACCTCTCTGTACTTCTGTGCCAGCAGTTTTCAGGGGAACACTGAAGCTTTCTTTGGACAA	CASSFQGNTEAFF	7	0.01	39	TCRBV27-01*01	TCRBV27	TCRBV27-01	01				TCRBD01-01*01	TCRBD01	TCRBD01-01	01				TCRBJ01-01*01	TCRBJ01	TCRBJ01-01	01				3	0	4	3	1	1	42	56	57	-1	62	7	In	VDJ
GACCAGTGCCCATCCTGAAGACAGCAGCTTCTACATCTGCAGTGCTAGAGCCAAACAGATAGCAATCAGCCCCAGCATTTTGGTGAT		18	0.025714285714285714	44	TCRBV20	TCRBV20				TCRBV20-01,TCRBV20-or09_02		TCRBD01-01*01	TCRBD01	TCRBD01-01	01				TCRBJ01-05*01	TCRBJ01	TCRBJ01-05	01				1	1	3	5	4	0	37	50	54	58	59	18	Out	VDJ
CTGGAGCTTGGTGACTCTGCTGTGTATTTCTGTGCCAGCAGCCTGAACAATCCCATTTATCATCAAGATACGCAGTATTTTGGCCCA	CASSLNNPIYHQDTQYF	2	0.002857142857142857	51	TCRBV03-01/03-02*01	TCRBV03	TCRBV03-01/03-02	01				TCRBD01-01*01	TCRBD01	TCRBD01-01	01				TCRBJ02-03*01	TCRBJ02	TCRBJ02-03	01				4	16	3	6	3	5	30	43	46	49	65	2	In	VDJ
GCCCAAAAGAACCCGACAGCTTTCTATCTCTGTGCCAGTAGTGGGCGAAGCGGGGGAGTCTTTTACAATGAGCAGTTCTTCGGGCCA	CASSGRSGGVFYNEQFF	6	0.008571428571428572	51	TCRBV19-01*01	TCRBV19	TCRBV19-01	01				TCRBD02-01*01	TCRBD02	TCRBD02-01	01				TCRBJ02-01*01	TCRBJ02	TCRBJ02-01	01				5	7	6	2	6	4	30	42	48	56	63	6	In	VDJ
AAGATCCAGCCTGCAGAGCTTGGGGACTCGGCCGTGTATCTCTGTGCCAGCAGCTCCGGACAGGGCGATACGCAGTATTTTGGCCCA	CASSSGQGDTQYF	2	0.002857142857142857	39	TCRBV11-03*01	TCRBV11	TCRBV11-03	01				TCRBD01-01*01	TCRBD01	TCRBD01-01	01				TCRBJ02-03*01	TCRBJ02	TCRBJ02-03	01				4	1	1	3	2	6	42	55	57	65	66	2	In	VDJ
ATCCTGGAGTCGCCCAGCCCCAACCAGACCTCTCTGTACTTCTGTGCCAGCAGCTTGCAGGGGAACACTGAAGCTTTCTTTGGACAA	CASSLQGNTEAFF	7	0.01	39	TCRBV27-01*01	TCRBV27	TCRBV27-01	01				TCRBD01-01*01	TCRBD01	TCRBD01-01	01				TCRBJ01-01*01	TCRBJ01	TCRBJ01-01	01				6	0	4	3	4	1	42	53	57	-1	62	7	In	VDJ
ATCCAGCGCACAGAGCGGGGGGACTCAGCCGTGTATCTCTGTGCCAGCAGCTGGGGACCTAACACCGGGGAGCTGTTTTTTGGAGAA	CASSWGPNTGELFF	2	0.002857142857142857	42	TCRBV07-03*01	TCRBV07	TCRBV07-03	01								TCRBD01,TCRBD02	TCRBD01-01,TCRBD02-01		TCRBJ02-02*01	TCRBJ02	TCRBJ02-02	01				4	2	0	7	1	2	39	52	53	58	60	2	In	VDJ
CTGAAGGTGCAGCCTGCAGAACTGGAGGATTCTGGAGTTTATTTCTGTGCCAGCAGCCCCCCATACAGGCCCGGTTCCTTTGGCAGT	CASSPPYRPGSF	13	0.018571428571428572	36	TCRBV14-01*01	TCRBV14	TCRBV14-01	01				TCRBD01-01*01	TCRBD01	TCRBD01-01	01				TCRBJ01-04*01	TCRBJ01	TCRBJ01-04	01				4	9	3	4	6	20	45	58	64	69	78	13	In	VDJ
GCCTTGGAGCTGGACGACTCGGCCCTGTATCTCTGTGCCAGCAGCCCGGGGGGGACTAGGCTGGGAGAGACCCAGTACTTCGGGCCA	CASSPGGTRLGETQYF	1	0.0014285714285714286	48	TCRBV05-04*01	TCRBV05	TCRBV05-04	01				TCRBD02-01	TCRBD02	TCRBD02-01				01,02	TCRBJ02-05*01	TCRBJ02	TCRBJ02-05	01				4	6	0	8	6	4	33	45	51	59	65	1	In	VDJ
GTGAACGCCTTGGAGCTGGACGACTCGGCCCTGTATCTCTGTGCCAGCAGCCCGGGTCCTGGGACCGGGGAGCTGTTTTTTGGAGAA	CASSPGPGTGELFF	3	0.004285714285714286	42	TCRBV05-04*01	TCRBV05	TCRBV05-04	01				TCRBD02-01	TCRBD02	TCRBD02-01				01,02	TCRBJ02-02*01	TCRBJ02	TCRBJ02-02	01				4	7	8	4	1	5	39	51	52	56	63	3	In	VDJ
GTTTCTCCACTCTGAAGATCCAGCCTGCAGAGCAGGGGGACTCGGCCGTGTATGTCTGTGCAAGTCGCTTAAACTTTCTTTGGACAA		1	0.0014285714285714286	25	TCRBV12-02*01	TCRBV12	TCRBV12-02	01											TCRBJ01-01*01	TCRBJ01	TCRBJ01-01	01				2	2	0	0	0	12	56	-1	-1	71	73	1	Out	VJ
TCGCCCAGCCCCAACCAGACCTCTCTGTACTTCTGTGCCAGCAGTTTTGGGCAGGGGCCTTTGAACACTGAAGCTTTCTTTGGACAA	CASSFGQGPLNTEAFF	1	0.0014285714285714286	48	TCRBV27-01*01	TCRBV27	TCRBV27-01	01				TCRBD01-01*01	TCRBD01	TCRBD01-01	01				TCRBJ01-01*01	TCRBJ01	TCRBJ01-01	01				3	4	4	2	4	0	33	47	51	57	61	1	In	VDJ
ATCAATTCCCTGGAGCTTGGTGACTCTGCTGTGTATTTCTGTGCCAGCAGCGTTTTGCAAAGAAAAAACATTCAGTACTTCGGCGCC	CASSVLQRKNIQYF	1	0.0014285714285714286	42	TCRBV03-01/03-02*01	TCRBV03	TCRBV03-01/03-02	01								TCRBD01,TCRBD02	TCRBD01-01,TCRBD02-01		TCRBJ02-04*01	TCRBJ02	TCRBJ02-04	01				5	0	2	8	10	4	39	51	61	-1	63	1	In	VDJ
GTGAACGCCTTGGAGCTGGACGACTCGGCCCTGTATCTCTGTGCCAGCAGCTTGGTGCAGGCTAACTATGGCTACACCTTCGGTTCG	CASSLVQANYGYTF	1	0.0014285714285714286	42	TCRBV05-04*01	TCRBV05	TCRBV05-04	01				TCRBD01-01*01	TCRBD01	TCRBD01-01	01				TCRBJ01-02*01	TCRBJ01	TCRBJ01-02	01				0	0	4	4	2	0	39	55	57	-1	61	1	In	VDJ
ATCCTGGAGTCGCCCAGCCCCAACCAGACCTCTCTGTACTTCTGTGCCAGCAGTTTCCAGGGGAACACTGAAGCTTTCTTTGGACAA	CASSFQGNTEAFF	2	0.002857142857142857	39	TCRBV27-01*01	TCRBV27	TCRBV27-01	01				TCRBD01-01*01	TCRBD01	TCRBD01-01	01				TCRBJ01-01*01	TCRBJ01	TCRBJ01-01	01				3	0	4	3	1	1	42	56	57	-1	62	2	In	VDJ
CTGAAGATCCAGCGCACAGAGCAGGAGGACTCGGCCGTGTATCTCTGTGCCAGCAACCCAGCGGGAGAGACCCAGTACTTCGGGCCA	CASNPAGETQYF	1	0.0014285714285714286	36	TCRBV07-08*03	TCRBV07	TCRBV07-08	03								TCRBD01,TCRBD02	TCRBD01-01,TCRBD02-01		TCRBJ02-05*01	TCRBJ02	TCRBJ02-05	01				0	0	0	9	0	4	45	-1	62	-1	65	1	In	VDJ
NNNNTGTCGGCTGCTCCCTCCCAGACATCTGTGTACTTCTGTGCCAGCAGTTACGATTCGGGTACCGGGGAGCTGTTTTTTGGAGAA	CASSYDSGTGELFF	5	0.007142857142857143	42	TCRBV06-05*01	TCRBV06	TCRBV06-05	01				TCRBD02-01	TCRBD02	TCRBD02-01				01,02	TCRBJ02-02*01	TCRBJ02	TCRBJ02-02	01				2	1	8	4	4	5	39	54	58	62	63	5	In	VDJ
GGAGTCAGGGGACACAGCACTGTATTTCTGTGCCAGCAGCAAATCTGCGAGGGATCAGGGGGCAAGACTGAAGCTTTCTTTGGACAA		2	0.002857142857142857	53	TCRBV21-01*01	TCRBV21	TCRBV21-01	01				TCRBD01-01*01	TCRBD01	TCRBD01-01	01				TCRBJ01-01*01	TCRBJ01	TCRBJ01-01	01				2	3	4	0	12	5	28	43	55	63	66	2	Out	VDJ
GTGACATCGGCCCAAAAGAACCCGACAGCTTTCTATCTCTGTGCCAGTGGGATGAGGGCAGGGAGAGAGACCCAGTACTTCGGGCCA	CASGMRAGRETQYF	1	0.0014285714285714286	42	TCRBV19-01*01	TCRBV19	TCRBV19-01	01								TCRBD01,TCRBD02	TCRBD01-01,TCRBD02-01		TCRBJ02-05*01	TCRBJ02	TCRBJ02-05	01				8	2	4	3	10	4	39	48	58	63	65	1	In	VDJ
GAGTCCGCCAGCACCAACCAGACATCTATGTACCTCTGTGCCAGCGTCTGGACAGGGGGGAATGGAGGTGGCTACACCTTCGGTTCG	CASVWTGGNGGGYTF	2	0.002857142857142857	45	TCRBV28-01*01	TCRBV28	TCRBV28-01	01				TCRBD01-01*01	TCRBD01	TCRBD01-01	01				TCRBJ01-02*01	TCRBJ01	TCRBJ01-02	01				8	9	1	1	4	7	36	45	49	59	68	2	In	VDJ
CTGACAGTGACCAGTGCCCATCCTGAAGACAGCAGCTTCTACATCTGCAGTGCTACGAAGAGCGCCTACGAGCAGTACTTCGGGCCG	CSATKSAYEQYF	2	0.002857142857142857	36	TCRBV20	TCRBV20				TCRBV20-01,TCRBV20-or09_02		TCRBD02-01	TCRBD02	TCRBD02-01				01,02	TCRBJ02-07*01	TCRBJ02	TCRBJ02-07	01				4	0	6	6	5	2	45	55	60	-1	64	2	In	VDJ
CTTCACCTACACGCCCTGCAGCCAGAAGACTCAGCCCTGTATCTCTGCGCCAGCAGCCCGGATGACTATGGCTACACCTTCGGTTCG	CASSPDDYGYTF	1	0.0014285714285714286	36	TCRBV04-01*01	TCRBV04	TCRBV04-01	01								TCRBD01,TCRBD02	TCRBD01-01,TCRBD02-01		TCRBJ01-02*01	TCRBJ01	TCRBJ01-02	01				4	2	1	8	1	3	45	58	59	62	64	1	In	VDJ
CTGGAGTCCGCCAGCACCAACCAGACATCTATGTACCTCTGTGCCAGCAGTTTAGGGCACCTGAGGGATGAGCAGTTCTTCGGGCCA	CASSLGHLRDEQFF	1	0.0014285714285714286	42	TCRBV28-01*01	TCRBV28	TCRBV28-01	01				TCRBD02-01*02	TCRBD02	TCRBD02-01	02				TCRBJ02-01*01	TCRBJ02	TCRBJ02-01	01				2	0	11	0	8	8	39	54	62	-1	67	1	In	VDJ
ATTCCCTGGAGCTTGGTGACTCTGCTGTGTATTTCTGTGCCAGCAGCCAAGATGTAAGCCCGGGGGAGAAGTTACACCTTCGGTTCG		2	0.002857142857142857	46	TCRBV03-01/03-02*01	TCRBV03	TCRBV03-01/03-02	01				TCRBD02-01*01	TCRBD02	TCRBD02-01	01				TCRBJ01-02*01	TCRBJ01	TCRBJ01-02	01				0	6	8	2	8	11	35	52	60	66	72	2	Out	VDJ
GCTGCTCCCTCTCAGACTTCTGTTTACTTCTGTGCCAGCAGACCCATGGACAGGTCCCCTTTGGCCTATGGCTACACCTTCGGTTCG	CASRPMDRSPLAYGYTF	2	0.002857142857142857	51	TCRBV06-07*01	TCRBV06	TCRBV06-07	01				TCRBD01-01*01	TCRBD01	TCRBD01-01	01				TCRBJ01-02*01	TCRBJ01	TCRBJ01-02	01				6	11	1	4	6	4	30	41	47	54	65	2	In	VDJ
CTGGGGGACTCGGCCCTGTATCTCTGTGCCAGCAGCTTACGCGACTTTCCGGGACAGGGGATTATGTACGAGCAGTACTTCGGGCCG	CASSLRDFPGQGIMYEQYF	1	0.0014285714285714286	57	TCRBV05-05*01	TCRBV05	TCRBV05-05	01				TCRBD01-01*01	TCRBD01	TCRBD01-01	01				TCRBJ02-07*01	TCRBJ02	TCRBJ02-07	01				2	6	0	2	12	4	24	38	50	60	66	1	In	VDJ
ACATCGGCCCAAAAGAACCCGACAGCTTTCTATCTCTGTGCCAGTAGTATTAATCCGGGCTCCACAGATACGCAGTATTTTGGCCCA	CASSINPGSTDTQYF	1	0.0014285714285714286	45	TCRBV19-01*01	TCRBV19	TCRBV19-01	01								TCRBD01,TCRBD02	TCRBD01-01,TCRBD02-01		TCRBJ02-03*01	TCRBJ02	TCRBJ02-03	01				3	2	8	0	6	2	36	50	56	60	62	1	In	VDJ
NTGAAGATCCAGCCCTCAGAACCCAGGGACTCAGCTGTGTACTTCTGTGCCAGCAGTGCGCCAGGGACTGAAGCTTTCTTTGGACAA	CASSAPGTEAFF	1	0.0014285714285714286	36	TCRBV12-03/12-04*01	TCRBV12	TCRBV12-03/12-04	01				TCRBD01-01*01	TCRBD01	TCRBD01-01	01				TCRBJ01-01*01	TCRBJ01	TCRBJ01-01	01				5	0	4	3	4	5	45	57	61	-1	66	1	In	VDJ
ACCCTGCAGCCAGAAGACTCGGCCCTGTATCTCTGTGCCAGCAGCCAAGCGGCTTTTGCAACTAATGAAAAACTGTTTTTTGGCAGT	CASSQAAFATNEKLFF	1	0.0014285714285714286	48	TCRBV04-02*01	TCRBV04	TCRBV04-02	01								TCRBD01,TCRBD02	TCRBD01-01,TCRBD02-01		TCRBJ01-04*01	TCRBJ01	TCRBJ01-04	01				1	5	9	0	1	0	33	49	50	53	58	1	In	VDJ
ACATCGGCCCAAAAGAACCCGACAGCTTTCTATCTCTGTGCCATAGAGCCGGGGTCGGCGATGAACACTGAAGCTTTCTTTGGACAA	CAIEPGSAMNTEAFF	2	0.002857142857142857	45	TCRBV19-01*01	TCRBV19	TCRBV19-01	01				TCRBD02-01*01	TCRBD02	TCRBD02-01	01				TCRBJ01-01*01	TCRBJ01	TCRBJ01-01	01				10	7	8	3	6	0	36	43	49	54	61	2	In	VDJ
AATCTTCACATCAATTCCCTGGAGCTTGGTGACTCTGCTGTGTATTTCTGTGCCAGCAGCCCCGGGGGGACCATATATTTTGGAGAG	CASSPGGTIYF	1	0.0014285714285714286	33	TCRBV03-01/03-02*01	TCRBV03	TCRBV03-01/03-02	01				TCRBD02-01*01	TCRBD02	TCRBD02-01	01				TCRBJ01-03*01	TCRBJ01	TCRBJ01-03	01				4	0	8	1	1	10	48	61	62	-1	69	1	In	VDJ
ATCCTGGAGTCGCCCAGCCCCAACCAGACCTCTTTGTACTTCTGTGCCAGCAGTTTACAGGGGAACACTGAAGCTTTCTTTGGACAA	CASSLQGNTEAFF	1	0.0014285714285714286	39	TCRBV27-01*01	TCRBV27	TCRBV27-01	01				TCRBD01-01*01	TCRBD01	TCRBD01-01	01				TCRBJ01-01*01	TCRBJ01	TCRBJ01-01	01				2	0	4	3	0	1	42	-1	57	-1	62	1	In	VDJ
GCCCATCCTGAAGACAGCAGCTTCTACATCTGCAGTGCTAGAGACCGGGTTTTAGGGTTCGGCAATCAGCCCCAGCATTTTGGTGAT	CSARDRVLGFGNQPQHF	1	0.0014285714285714286	51	TCRBV20	TCRBV20				TCRBV20-01,TCRBV20-or09_02						TCRBD01,TCRBD02	TCRBD01-01,TCRBD02-01		TCRBJ01-05*01	TCRBJ01	TCRBJ01-05	01				0	4	5	3	9	2	30	44	53	57	61	1	In	VDJ
CGCACAGAGCAGGAGGACTCGGCCGTGTATCTCTGTGCCAGCAGCTCTGACCGGGACAGGGGAGGGAATGAGCAGTTCTTCGGGCCA	CASSSDRDRGGNEQFF	1	0.0014285714285714286	48	TCRBV07-02	TCRBV07	TCRBV07-02				01,02	TCRBD01-01*01	TCRBD01	TCRBD01-01	01				TCRBJ02-01*01	TCRBJ02	TCRBJ02-01	01				4	4	0	2	6	7	33	46	52	62	66	1	In	VDJ
CAGCCCTCAGAACCCAGGGACTCAGCTGTGTACTTCTGTGCCAGCAGCTTACGGGGTGTTTTAGGGGACGAGCAGTACTTCGGGCCG	CASSLRGVLGDEQYF	3	0.004285714285714286	45	TCRBV12	TCRBV12				TCRBV12-03/12-04,TCRBV12-04						TCRBD01,TCRBD02	TCRBD01-01,TCRBD02-01		TCRBJ02-07*01	TCRBJ02	TCRBJ02-07	01				2	0	5	2	11	5	36	51	62	-1	67	3	In	VDJ
GAGCTCTCTGGAGCTGGGGGACTCAGCTTTGTATTTCTGTGCCAGCAGCTCCCAACCGGGACTCCCAACGAGCAGTACTTCGGGCCG		1	0.0014285714285714286	44	TCRBV09-01*01	TCRBV09	TCRBV09-01	01				TCRBD02-01	TCRBD02	TCRBD02-01				01,02	TCRBJ02-07*01	TCRBJ02	TCRBJ02-07	01				4	4	0	10	8	5	37	49	57	63	67	1	Out	VDJ
AGCTCTCTGGAGCTGGGGGACTCAGCTTTGTATTTCTGTGCCAGCAGCGCCAAGCGGGGGAACACAGATACGCAGTATTTTGGCCCA	CASSAKRGNTDTQYF	1	0.0014285714285714286	45	TCRBV09-01*01	TCRBV09	TCRBV09-01	01				TCRBD02-01*01	TCRBD02	TCRBD02-01	01				TCRBJ02-03*01	TCRBJ02	TCRBJ02-03	01				3	2	6	2	3	2	36	49	52	60	62	1	In	VDJ
ATCCTGGAGTCGCCCAGCCCCAACCAGACCTCTCTGTACTTCTGTGCCAGCAGCCTACAGGGGAACACTGAAGCTTTCTTTGGACAA	CASSLQGNTEAFF	8	0.011428571428571429	39	TCRBV27-01*01	TCRBV27	TCRBV27-01	01				TCRBD01-01*01	TCRBD01	TCRBD01-01	01				TCRBJ01-01*01	TCRBJ01	TCRBJ01-01	01				6	0	3	3	3	1	42	53	56	-1	62	8	In	VDJ
ATCCAGCCCTCAGAACCCAGGGACTCAGCTGTGTACTTCTGTGCCAGCAGTTTAAACAGGGTCCGGCAGCCCCAGCATTTTGGTGAT	CASSLNRVRQPQHF	1	0.0014285714285714286	42	TCRBV12	TCRBV12				TCRBV12-03/12-04,TCRBV12-04		TCRBD01-01*01	TCRBD01	TCRBD01-01	01				TCRBJ01-05*01	TCRBJ01	TCRBJ01-05	01				2	5	3	3	1	7	39	54	55	61	66	1	In	VDJ
NTGTCGGCTGCTCCCTCCCAGACATCTGTGTACTTCTGTGCCAGCAGTGATTCGGCCGTTTCTAACTATGGCTACACCTTCGGTTCG	CASSDSAVSNYGYTF	1	0.0014285714285714286	45	TCRBV06-01*01	TCRBV06	TCRBV06-01	01								TCRBD01,TCRBD02	TCRBD01-01,TCRBD02-01		TCRBJ01-02*01	TCRBJ01	TCRBJ01-02	01				3	5	9	0	3	0	36	50	53	56	61	1	In	VDJ
CTGGAGTCCGCCAGCACCAACCAGACATCTATGTACCTCTGTGCCAGCAGTTTAACCAGGGGTGGCTATGGCTACACCTTCGGTTCG	CASSLTRGGYGYTF	2	0.002857142857142857	42	TCRBV28-01*01	TCRBV28	TCRBV28-01	01				TCRBD01-01*01	TCRBD01	TCRBD01-01	01				TCRBJ01-02*01	TCRBJ01	TCRBJ01-02	01				2	3	4	2	2	4	39	54	56	62	65	2	In	VDJ
NNNNNNNNNNTGTCGGCTGCTCCCTCCCAAACATCTGTGTACTTCTGTGCCACCGGCATGACTGCAGAGACCCAGTACTTCGGGCCA	CATGMTAETQYF	2	0.002857142857142857	36	TCRBV06	TCRBV06				TCRBV06-02/06-03,TCRBV06-02		TCRBD02-01	TCRBD02	TCRBD02-01				01,02	TCRBJ02-05*01	TCRBJ02	TCRBJ02-05	01				10	2	2	10	7	4	45	52	59	63	65	2	In	VDJ
CACACCCTGCAGCCAGAAGACTCGGCCCTGTATCTCTGTGCCAGCAGCCGCATGGGACAGGAGGGCACTGAAGCTTTCTTTGGACAA	CASSRMGQEGTEAFF	2	0.002857142857142857	45	TCRBV04-02*01	TCRBV04	TCRBV04-02	01				TCRBD01-01*01	TCRBD01	TCRBD01-01	01				TCRBJ01-01*01	TCRBJ01	TCRBJ01-01	01				4	4	0	4	4	4	36	49	53	61	65	2	In	VDJ
NTGTCGGCTGCTCCCTCCCAAACATCTGTGTACTTCTGTGCCAGCAGCCCCGGGGGTGGAGGCAATCAGCCCCAGCATTTTGGTGAT	CASSPGGGGNQPQHF	3	0.004285714285714286	45	TCRBV06-02*02	TCRBV06	TCRBV06-02	02				TCRBD02-01*01	TCRBD02	TCRBD02-01	01				TCRBJ01-05*01	TCRBJ01	TCRBJ01-05	01				1	5	8	2	0	2	36	-1	50	56	61	3	In	VDJ
TCGGCTGCTCCCTCCCAAACATCTGTGTACTTCTGTGCCAGCAGTTACCGCGGGGGGGCTGGAAGCGGGGAGCTGTTTTTTGGAGAA	CASSYRGGAGSGELFF	1	0.0014285714285714286	48	TCRBV06-02/06-03*01	TCRBV06	TCRBV06-02/06-03	01				TCRBD02-01*01	TCRBD02	TCRBD02-01	01				TCRBJ02-02*01	TCRBJ02	TCRBJ02-02	01				2	7	7	0	1	7	33	48	49	58	65	1	In	VDJ
GACCAGTGCCCATCCTGAAGACAGCAGCTTCTACATCTGCAGTGCTAGAGCCAAACAGATAGCAATCAGCCTCAGCATTTTGGTGAT		1	0.0014285714285714286	44	TCRBV20	TCRBV20				TCRBV20-01,TCRBV20-or09_02						TCRBD01,TCRBD02	TCRBD01-01,TCRBD02-01		TCRBJ01-05*01	TCRBJ01	TCRBJ01-05	01				1	14	3	5	4	13	37	50	54	58	72	1	Out	VDJ
AGCACCAACCAGACATCTATGTACCTCTGTGCCAGCAGTTTTAATCCCAAGTTACAGGGGGCCTCTTATGGCTACACCTTCGGTTCG	CASSFNPKLQGASYGYTF	1	0.0014285714285714286	54	TCRBV28-01*01	TCRBV28	TCRBV28-01	01				TCRBD01-01*01	TCRBD01	TCRBD01-01	01				TCRBJ01-02*01	TCRBJ01	TCRBJ01-02	01				3	4	3	0	12	5	27	41	53	62	66	1	In	VDJ
CTGAATGTGAACGCCTTGTTGCTGGGGGACTCGGCCCTCTATCTCTGTGCCAGCAGCTCCGGGACAGATGGCTACACCTTCGGTTCG	CASSSGTDGYTF	5	0.007142857142857143	36	TCRBV05-06*01	TCRBV05	TCRBV05-06	01				TCRBD01-01*01	TCRBD01	TCRBD01-01	01				TCRBJ01-02*01	TCRBJ01	TCRBJ01-02	01				3	0	0	5	2	6	45	58	60	-1	67	5	In	VDJ
CTGGAGCTTGGTGACTCTGCTGTGTATTTCTGTGCCAGAAACCAAAACGGGACTCCTTTACGGGGTAATGAGCAGTTCTTCGGGCCA	CARNQNGTPLRGNEQFF	1	0.0014285714285714286	51	TCRBV03-01/03-02*01	TCRBV03	TCRBV03-01/03-02	01				TCRBD02-01	TCRBD02	TCRBD02-01				01,02	TCRBJ02-01*01	TCRBJ02	TCRBJ02-01	01				2	12	0	10	3	7	30	45	48	54	66	1	In	VDJ
GAGTCCGCTACCAGCTCCCAGACATCTGTGTACTTCTGTGCCATCAGTGAAACCCGCGCACCCCTCAATGAGCAGTTCTTCGGGCCA	CAISETRAPLNEQFF	1	0.0014285714285714286	45	TCRBV10-03*01	TCRBV10	TCRBV10-03	01				TCRBD02-01	TCRBD02	TCRBD02-01				01,02	TCRBJ02-01*01	TCRBJ02	TCRBJ02-01	01				3	7	7	6	5	6	36	50	55	58	65	1	In	VDJ
CTGGAGCTGGGGGACTCAGCTTTGTATTTCTGTGCCAGCAGCCCGCCCCGAGCGGGGGGGGCAAAAGAGACCCAGTACTTCGGGCCA	CASSPPRAGGAKETQYF	4	0.005714285714285714	51	TCRBV09-01*01	TCRBV09	TCRBV09-01	01				TCRBD02-01*01	TCRBD02	TCRBD02-01	01				TCRBJ02-05*01	TCRBJ02	TCRBJ02-05	01				4	4	6	0	8	3	30	42	50	60	64	4	In	VDJ
ACCAGTGCCCATCCTGAAGACAGCAGCTTCTACATCTGCAGTGCCCCGAGGTCCCGACAGGGGGCCTACGAGCAGTACTTCGGGCCG	CSAPRSRQGAYEQYF	4	0.005714285714285714	45	TCRBV20	TCRBV20				TCRBV20-01,TCRBV20-or09_02		TCRBD01-01*01	TCRBD01	TCRBD01-01	01				TCRBJ02-07*01	TCRBJ02	TCRBJ02-07	01				6	0	2	1	11	2	36	44	55	-1	64	4	In	VDJ
CTGAGCTCTCTGGAGCTGGGGGACTCAGCTTTGTATTTCTGTGCCAGCAGCGCTACAGGGGCAGGAAACACCATATATTTTGGAGAG	CASSATGAGNTIYF	1	0.0014285714285714286	42	TCRBV09-01*01	TCRBV09	TCRBV09-01	01				TCRBD01-01*01	TCRBD01	TCRBD01-01	01				TCRBJ01-03*01	TCRBJ01	TCRBJ01-03	01				3	2	3	2	2	4	39	52	54	61	63	1	In	VDJ
CCCTCAGAACCCAGGGACTCAGCTGTGTACTTCTGTGCCAGCAGTACAGGGACTAGCGTAGCCAAAAACATTCAGTACTTCGGCGCC	CASSTGTSVAKNIQYF	1	0.0014285714285714286	48	TCRBV12	TCRBV12				TCRBV12-03/12-04,TCRBV12-04		TCRBD02-01	TCRBD02	TCRBD02-01				01,02	TCRBJ02-04*01	TCRBJ02	TCRBJ02-04	01				5	1	0	6	3	0	33	45	48	58	59	1	In	VDJ
ATCCTGGAGTCGCCCAGCCCCAACCAGACCTCTCTGTACTTCTGTGCCAGCAGTCTTCAGGGGAACACTGAAGCTTTCTTTGGACAA	CASSLQGNTEAFF	1	0.0014285714285714286	39	TCRBV27-01*01	TCRBV27	TCRBV27-01	01				TCRBD01-01*01	TCRBD01	TCRBD01-01	01				TCRBJ01-01*01	TCRBJ01	TCRBJ01-01	01				5	0	4	3	3	1	42	54	57	-1	62	1	In	VDJ
GTGAACGCCTTGTTGCTGGGGGACTCGGCCCTCTATCTCTGTGCCAGCAGCTTCGGGACGGGTCTAATAGGCTACACCTTCGGTTCG	CASSFGTGLIGYTF	1	0.0014285714285714286	42	TCRBV05-06*01	TCRBV05	TCRBV05-06	01								TCRBD01,TCRBD02	TCRBD01-01,TCRBD02-01		TCRBJ01-02*01	TCRBJ01	TCRBJ01-02	01				2	10	0	7	1	8	39	53	54	59	69	1	In	VDJ
AAGGTGCAGCCTGCAGAACTGGAGGATTCTGGAGTTTATTTCTGTGCCAGCAGCCCAGGGGCAGCCTACGAGCAGTACTTCGGGCCG	CASSPGAAYEQYF	1	0.0014285714285714286	39	TCRBV14-01*01	TCRBV14	TCRBV14-01	01				TCRBD01-01*01	TCRBD01	TCRBD01-01	01				TCRBJ02-07*01	TCRBJ02	TCRBJ02-07	01				4	3	4	2	0	2	42	-1	55	61	64	1	In	VDJ
AGCACCAACCAGACATCTATGTACCTCTGTGCCAGCAGTTCCTGGCGGCGCCGAACCTTCTCTGGAAACACCATATATTTTGGAGAG	CASSSWRRRTFSGNTIYF	2	0.002857142857142857	54	TCRBV28-01*01	TCRBV28	TCRBV28-01	01				TCRBD02-01	TCRBD02	TCRBD02-01				01,02	TCRBJ01-03*01	TCRBJ01	TCRBJ01-03	01				4	11	7	5	4	0	27	40	44	48	59	2	In	VDJ
CAGCCCTCAGAACCCAGGGACTCAGCTGTGTACTTCTGTGCCAGCACCTGGGGGGGGGCCGTTGGCACTGAAGCTTTCTTTGGACAA	CASTWGGAVGTEAFF	1	0.0014285714285714286	45	TCRBV12	TCRBV12				TCRBV12-03/12-04,TCRBV12-04		TCRBD02-01*01	TCRBD02	TCRBD02-01	01				TCRBJ01-01*01	TCRBJ01	TCRBJ01-01	01				7	9	9	0	3	4	36	46	49	56	65	1	In	VDJ
GAGTCCGCCAGCACCAACCAGACATCTATGTACCTCTGTGCCAGCACACCGGGAGCTTGGAGCAATCAGCCCCAGCATTTTGGTGAT	CASTPGAWSNQPQHF	1	0.0014285714285714286	45	TCRBV28-01*01	TCRBV28	TCRBV28-01	01				TCRBD02-01*02	TCRBD02	TCRBD02-01	02				TCRBJ01-05*01	TCRBJ01	TCRBJ01-05	01				7	5	8	2	3	1	36	46	49	55	60	1	In	VDJ
AGTGCCCATCCTGAAGACAGCAGCTTCTACATCTGCAGTGCTAGAGATCTTCGGGACATCAGTAACTATGGCTACACCTTCGGTTCG	CSARDLRDISNYGYTF	2	0.002857142857142857	48	TCRBV20	TCRBV20				TCRBV20-01,TCRBV20-or09_02		TCRBD01-01*01	TCRBD01	TCRBD01-01	01				TCRBJ01-02*01	TCRBJ01	TCRBJ01-02	01				0	4	0	6	5	1	33	47	52	58	62	2	In	VDJ
ACTGTGACATCGGCCCAAAAGAACCCGACAGCTTTCTATCTCTGTGCCAGTAGTTGGACAGGAGCTAATGGCTACACCTTCGGTTCG	CASSWTGANGYTF	2	0.002857142857142857	39	TCRBV19-01*01	TCRBV19	TCRBV19-01	01				TCRBD01-01*01	TCRBD01	TCRBD01-01	01				TCRBJ01-02*01	TCRBJ01	TCRBJ01-02	01				5	5	1	4	1	6	42	54	55	62	67	2	In	VDJ
GCTACGAAGCTTGAGGATTCAGCAGTGTATTTTTGTGCCAGCAGCCAGCCATCGGGACAGCGGTTAGCTGAAGCTTTCTTTGGACAA	CASSQPSGQRLAEAFF	1	0.0014285714285714286	48	TCRBV16-01*01	TCRBV16	TCRBV16-01	01				TCRBD01-01*01	TCRBD01	TCRBD01-01	01				TCRBJ01-01*01	TCRBJ01	TCRBJ01-01	01				3	7	0	5	6	6	33	47	53	60	67	1	In	VDJ
AGCTCTCTGGAGCTGGGGGACTCAGCTTTGTATTTCTGTGCCAGCAGCCTTAGGGGAGAGCCCTACAATGAGCAGTTCTTCGGGCCA	CASSLRGEPYNEQFF	1	0.0014285714285714286	45	TCRBV09-01*01	TCRBV09	TCRBV09-01	01								TCRBD01,TCRBD02	TCRBD01-01,TCRBD02-01		TCRBJ02-01*01	TCRBJ02	TCRBJ02-01	01				4	5	5	2	3	2	36	48	51	56	61	1	In	VDJ
ATCCAGCCCTCAGAACCCAGGGACTCAGCTGTGTACTTCTGTGCCAGCAGCTTACAGGTGTCTAATGAAAAACTGTTTTTTGGCAGT	CASSLQVSNEKLFF	1	0.0014285714285714286	42	TCRBV12	TCRBV12				TCRBV12-03/12-04,TCRBV12-04		TCRBD01-01*01	TCRBD01	TCRBD01-01	01				TCRBJ01-04*01	TCRBJ01	TCRBJ01-04	01				2	3	4	4	0	3	39	-1	54	58	61	1	In	VDJ
GCAGAGCTTGAGGACTCGGCCGTGTATCTCTGTGCCAGCAGCTTAGGGCTTCTAGCGGGGCGCACAGATACGCAGTATTTTGGCCCA	CASSLGLLAGRTDTQYF	1	0.0014285714285714286	51	TCRBV11	TCRBV11				TCRBV11-02,TCRBV11-03		TCRBD02-01*01	TCRBD02	TCRBD02-01	01				TCRBJ02-03*01	TCRBJ02	TCRBJ02-03	01				1	1	4	3	5	1	30	46	51	60	61	1	In	VDJ
ATCCGGTCCACAAAGCTGGAGGACTCAGCCATGTACTTCTGTGCCAGCAGTCGACGGACAGGGGGGACTGAAGCTTTCTTTGGACAA	CASSRRTGGTEAFF	1	0.0014285714285714286	42	TCRBV02-01	TCRBV02	TCRBV02-01				01,03	TCRBD01-01*01	TCRBD01	TCRBD01-01	01				TCRBJ01-01*01	TCRBJ01	TCRBJ01-01	01				5	1	1	1	4	5	39	51	55	65	66	1	In	VDJ
CAGCGCACAGAGCAGGGGGACTCGGCCATGTATCTCTGTGCCAGCAGCCCCCCGGTTTCGCGGGGCAATGAGCAGTTCTTCGGGCCA	CASSPPVSRGNEQFF	1	0.0014285714285714286	45	TCRBV07-09*01	TCRBV07	TCRBV07-09	01				TCRBD02-01*01	TCRBD02	TCRBD02-01	01				TCRBJ02-01*01	TCRBJ02	TCRBJ02-01	01				5	0	7	3	11	6	36	48	59	-1	65	1	In	VDJ
CACTCTGGAGTCCGCTACCAGCTCCCAGACATCTGTGTACTTCTGTGCCATCAGTGTTCTCATAACACTGAAGCTTTCTTTGGACAA		1	0.0014285714285714286	38	TCRBV10-03*01	TCRBV10	TCRBV10-03	01								TCRBD01,TCRBD02	TCRBD01-01,TCRBD02-01		TCRBJ01-01*01	TCRBJ01	TCRBJ01-01	01				4	1	4	6	4	2	43	56	60	62	63	1	Out	VDJ
ATCCAGCCCTCAGAACCCAGGGACTCAGCTGTGTACTTCTGTGCCAGCAGGGGGACAGGCCGAAACACTGAAGCTTTCTTTGGACAA	CASRGTGRNTEAFF	1	0.0014285714285714286	42	TCRBV12	TCRBV12				TCRBV12-03/12-04,TCRBV12-04		TCRBD01-01*01	TCRBD01	TCRBD01-01	01				TCRBJ01-01*01	TCRBJ01	TCRBJ01-01	01				6	4	0	4	1	2	39	50	51	59	63	1	In	VDJ
CAGCCCTCAGAACCCAGGGACTCAGCTGTGTACTTCTGTGCCAGCACCAGGGGGGCAGGGCAAAATTCACCCCTCCACTTTGGGAAC	CASTRGAGQNSPLHF	3	0.004285714285714286	45	TCRBV12	TCRBV12				TCRBV12-03/12-04,TCRBV12-04		TCRBD01-01*01	TCRBD01	TCRBD01-01	01				TCRBJ01-06*02	TCRBJ01	TCRBJ01-06	02				7	9	4	1	1	7	36	46	47	54	63	3	In	VDJ
ATCCTGGAGTCGCCCAGCCCCAACCAGACCTCTCTGTACTTCTGTGCCAGCAGTCACAGGGGTCGGGAGACCCAGTACTTCGGGCCA	CASSHRGRETQYF	3	0.004285714285714286	39	TCRBV27-01*01	TCRBV27	TCRBV27-01	01				TCRBD01-01*01	TCRBD01	TCRBD01-01	01				TCRBJ02-05*01	TCRBJ02	TCRBJ02-05	01				5	4	3	2	1	5	42	54	55	62	66	3	In	VDJ
CTGATCCTGGAGTCGCCCAGCCCCAACCAGACCTCTCTGTACTTCTGTGCCAGCAGTCCTTTGTCCGGGGAGCTGTTTTTTGGAGAA	CASSPLSGELFF	1	0.0014285714285714286	36	TCRBV27-01*01	TCRBV27	TCRBV27-01	01				TCRBD02-01	TCRBD02	TCRBD02-01				01,02	TCRBJ02-02*01	TCRBJ02	TCRBJ02-02	01				5	4	4	10	1	6	45	57	58	60	64	1	In	VDJ
CGCACAGAGCGGGGGGACTCAGCCGTGTATCTCTGTGCCAGCAGCTTAACTGGGACAGGGGCTGGAAACACCATATATTTTGGAGAG	CASSLTGTGAGNTIYF	1	0.0014285714285714286	48	TCRBV07-03*01	TCRBV07	TCRBV07-03	01				TCRBD01-01*01	TCRBD01	TCRBD01-01	01				TCRBJ01-03*01	TCRBJ01	TCRBJ01-03	01				0	0	0	2	1	2	33	50	51	-1	61	1	In	VDJ
AGTCAGGGGACACAGCACTGTATTTCTGTGCCAGCAGCAAAGACGTGAGGGGGGGCCGAACGGCGAGATACGCAGTATTTTGGCCCA		1	0.0014285714285714286	55	TCRBV21-01*01	TCRBV21	TCRBV21-01	01				TCRBD02-01*01	TCRBD02	TCRBD02-01	01				TCRBJ02-03*01	TCRBJ02	TCRBJ02-03	01				1	10	9	0	6	5	26	42	48	55	65	1	Out	VDJ
AATGTGAACGCCTTGGAGCTGGACGACTCGGCCCTGTATCTCTGTGCCAGCAGCTTGGCCAGGGCCGGGGAGCTGTTTTTTGGAGAA	CASSLARAGELFF	1	0.0014285714285714286	39	TCRBV05-04*01	TCRBV05	TCRBV05-04	01				TCRBD01-01*01	TCRBD01	TCRBD01-01	01				TCRBJ02-02*01	TCRBJ02	TCRBJ02-02	01				0	0	4	3	1	6	42	58	59	-1	64	1	In	VDJ
CAGCAGGTAGTGCGAGGAGATTCGGCAGCTTATTTCTGTGCCACCTCACCAGGGAAGGGGATGAACACTGAAGCTTTCTTTGGACAA	CATSPGKGMNTEAFF	1	0.0014285714285714286	45	TCRBV18-01*01	TCRBV18	TCRBV18-01	01				TCRBD01-01*01	TCRBD01	TCRBD01-01	01				TCRBJ01-01*01	TCRBJ01	TCRBJ01-01	01				2	1	5	2	4	0	36	51	55	60	61	1	In	VDJ
ACTGTGAGCAACATGAGCCCTGAAGACAGCAGCATATATCTCTGCAGCGTGGATAAGACAGGGTGGTACGAGCAGTACTTCGGGCCG	CSVDKTGWYEQYF	1	0.0014285714285714286	39	TCRBV29-01	TCRBV29	TCRBV29-01				01,02	TCRBD01-01*01	TCRBD01	TCRBD01-01	01				TCRBJ02-07*01	TCRBJ02	TCRBJ02-07	01				6	3	2	3	6	4	42	50	56	63	66	1	In	VDJ
ATTCTGGAGTCCGCCAGCACCAACCAGACATCTATGTACCTCTGTGCCAGCAGTTACTAGGGACCCTCTACCCAGTACTTCGGGCCA	CASSY*GPSTQYF	1	0.0014285714285714286	39	TCRBV28-01*01	TCRBV28	TCRBV28-01	01								TCRBD01,TCRBD02	TCRBD01-01,TCRBD02-01		TCRBJ02-05*01	TCRBJ02	TCRBJ02-05	01				4	5	0	7	4	8	42	55	59	64	69	1	Stop	VDJ
CCCTCAGAACCCAGGGACTCAGCTGTGTATTTTTGTGCTAGTGGTTTGGAGGGGGCGTTTGCTAATGAAAAACTGTTTTTTGGCAGT	CASGLEGAFANEKLFF	3	0.004285714285714286	48	TCRBV12-05*01	TCRBV12	TCRBV12-05	01				TCRBD01-01*01	TCRBD01	TCRBD01-01	01				TCRBJ01-04*01	TCRBJ01	TCRBJ01-04	01				1	5	5	0	0	3	33	-1	49	56	61	3	In	VDJ
CAGCAGGTAGTGCGAGGAGATTCGGCAGCTTATTTCTGTGCCAGCTCACCCGGGACAGGGGGCAACTATGGCTACACCTTCGGTTCG	CASSPGTGGNYGYTF	1	0.0014285714285714286	45	TCRBV18-01*01	TCRBV18	TCRBV18-01	01				TCRBD01-01*01	TCRBD01	TCRBD01-01	01				TCRBJ01-02*01	TCRBJ01	TCRBJ01-02	01				3	0	0	0	1	2	36	50	51	-1	63	1	In	VDJ
CTGGAGTCGCCCAGCCCCAACCAGACCTCTCTGTACTTCTGTGCCAGCAGTTTCAGGGGTATGGTAGGCGAGCAGTACTTCGGGCCG	CASSFRGMVGEQYF	1	0.0014285714285714286	42	TCRBV27-01*01	TCRBV27	TCRBV27-01	01				TCRBD01-01*01	TCRBD01	TCRBD01-01	01				TCRBJ02-07*01	TCRBJ02	TCRBJ02-07	01				3	9	4	2	0	6	39	-1	53	59	68	1	In	VDJ
AAGATCCAGCCCTCAGAACCCAGGGACTCAGCTGTGTACTTCTGTGCCAGCAGTTTATACACCCCCTACGAGCAGTACTTCGGGCCG	CASSLYTPYEQYF	1	0.0014285714285714286	39	TCRBV12-03/12-04*01	TCRBV12	TCRBV12-03/12-04	01				TCRBD01-01*01	TCRBD01	TCRBD01-01	01				TCRBJ02-07*01	TCRBJ02	TCRBJ02-07	01				2	3	3	6	1	2	42	57	58	61	64	1	In	VDJ
AATGTGAACGCCTTGTTGCTGGGGGACTCGGCCCTCTATCTCTGTGCCAGCAGCTTGGCTGATAAAGAGACCCAGTACTTCGGGCCA	CASSLADKETQYF	1	0.0014285714285714286	39	TCRBV05-06*01	TCRBV05	TCRBV05-06	01								TCRBD01,TCRBD02	TCRBD01-01,TCRBD02-01		TCRBJ02-05*01	TCRBJ02	TCRBJ02-05	01				0	2	2	8	2	3	42	58	60	62	64	1	In	VDJ
ATTCTGGAGTCCGCCAGCACCAACCAGACATCTATGTACCTCTGTGCCAGCAGGAGGGACGGAGGCTATGGCTACACCTTCGGTTCG	CASRRDGGYGYTF	1	0.0014285714285714286	39	TCRBV28-01*01	TCRBV28	TCRBV28-01	01								TCRBD01,TCRBD02	TCRBD01-01,TCRBD02-01		TCRBJ01-02*01	TCRBJ01	TCRBJ01-02	01				6	5	0	7	2	4	42	53	55	60	65	1	In	VDJ
ATGAGCTCCTTGGAGCTGGGGGACTCAGCCCTGTACTTCTGTGCCAGCAGCGCCCGATCGACAGGGGGAATTCAGTACTTCGGCGCC	CASSARSTGGIQYF	2	0.002857142857142857	42	TCRBV13-01*01	TCRBV13	TCRBV13-01	01				TCRBD01-01*01	TCRBD01	TCRBD01-01	01				TCRBJ02-04*01	TCRBJ02	TCRBJ02-04	01				5	1	2	1	8	10	39	51	59	68	69	2	In	VDJ
CTGGAGTCCGCCAGCACCAACCAGACATCTATGTACCTCTGTGCCATTTCGGACAGGGGGCTGGTTCAGCCCCAGCATTTTGGTGAT	CAISDRGLVQPQHF	3	0.004285714285714286	42	TCRBV28-01*01	TCRBV28	TCRBV28-01	01				TCRBD01-01*01	TCRBD01	TCRBD01-01	01				TCRBJ01-05*01	TCRBJ01	TCRBJ01-05	01				10	4	1	0	4	6	39	46	50	61	65	3	In	VDJ
ACCAGTGCCCATCCTGAAGACAGCAGCTTCTACATCTGCAGTGCTAGAGAGCGGGGGGCGAACACCGGGGAGCTGTTTTTTGGAGAA	CSARERGANTGELFF	1	0.0014285714285714286	45	TCRBV20	TCRBV20				TCRBV20-01,TCRBV20-or09_02		TCRBD02-01*01	TCRBD02	TCRBD02-01	01				TCRBJ02-02*01	TCRBJ02	TCRBJ02-02	01				0	0	7	1	0	0	36	-1	50	-1	58	1	In	VDJ
CACGCCCTGCAGCCAGAAGACTCAGCCCTGTATCTCTGCGCCAGCAGCCAAGTTGGAGGACAGGGCAATGAGCAGTTCTTCGGGCCA	CASSQVGGQGNEQFF	2	0.002857142857142857	45	TCRBV04-01*01	TCRBV04	TCRBV04-01	01				TCRBD01-01*01	TCRBD01	TCRBD01-01	01				TCRBJ02-01*01	TCRBJ02	TCRBJ02-01	01				1	0	1	3	5	6	36	52	57	-1	65	2	In	VDJ
AAGAAGCTCCTTCTCAGTGACTCTGGCTTCTATCTCTGTGCCTTAATAATACCGGGACCGTCCTACAATGAGCAGTTCTTCGGGCCA	CALIIPGPSYNEQFF	3	0.004285714285714286	45	TCRBV30-01	TCRBV30	TCRBV30-01				01,05					TCRBD01,TCRBD02	TCRBD01-01,TCRBD02-01		TCRBJ02-01*01	TCRBJ02	TCRBJ02-01	01				7	2	0	7	10	1	36	43	53	58	60	3	In	VDJ
CCCATCCTGAAGACAGCAGCTTCTACATCTGCAGTGCTAGAGACCTCTTACAGGGGGCAGACCCGCGGCGAGCAGTACTTCGGGCCG		1	0.0014285714285714286	52	TCRBV20	TCRBV20				TCRBV20-01,TCRBV20-or09_02		TCRBD01-01*01	TCRBD01	TCRBD01-01	01				TCRBJ02-07*01	TCRBJ02	TCRBJ02-07	01				0	10	3	0	6	6	29	43	49	58	68	1	Out	VDJ
GCCTTGTTGCTGGGGGACTCGGCCCTCTATCTCTGTGCCAGCAGCGTAGCAGGAGGCTCCCAGAATTCACCCCTCCACTTTGGGAAC	CASSVAGGSQNSPLHF	1	0.0014285714285714286	48	TCRBV05-06*01	TCRBV05	TCRBV05-06	01				TCRBD02-01*02	TCRBD02	TCRBD02-01	02				TCRBJ01-06*02	TCRBJ01	TCRBJ01-06	02				4	7	10	1	6	7	33	45	51	56	63	1	In	VDJ
CAGCGCACAGAGCAGGGGGACTCGGCCATGTATCTCTGTGCCAGCAGCTTATGGATGGGGGCGAAAAGTGAGCAGTACTTCGGGCCG	CASSLWMGAKSEQYF	1	0.0014285714285714286	45	TCRBV07-09*01	TCRBV07	TCRBV07-09	01				TCRBD01-01*01	TCRBD01	TCRBD01-01	01				TCRBJ02-07*01	TCRBJ02	TCRBJ02-07	01				2	7	6	0	5	7	36	51	56	62	69	1	In	VDJ
CCAGCCCATGGAACCCAGGGACTTGGGCCTATATTTCTGTGCCAGCAGCTTTCAGAGGCAGGGGGGTACGAGCAGTACTTCGGGCCG		3	0.004285714285714286	44	TCRBV12-01*01	TCRBV12	TCRBV12-01	01				TCRBD01-01*01	TCRBD01	TCRBD01-01	01				TCRBJ02-07*01	TCRBJ02	TCRBJ02-07	01				2	1	4	1	6	4	37	52	58	65	66	3	Out	VDJ
AGCAGCGGGACTCAGCCATGTATCGCTGTGCCAGCAGCTAAACCCCGGGACAGGGGGCCGAGAGGTTCACCCCTCCACTTTGGGAAC		1	0.0014285714285714286	55	TCRBV07-07*01	TCRBV07	TCRBV07-07	01				TCRBD01-01*01	TCRBD01	TCRBD01-01	01				TCRBJ01-06*02	TCRBJ01	TCRBJ01-06	02				4	7	0	0	7	9	26	39	46	58	65	1	Out	VDJ
CTAGAGTCTGCCATCCCCAACCAGACAGCTCTTTACTTCTGTGCCACCAGTGATCCGTCTAGCACAGATACGCAGTATTTTGGCCCA	CATSDPSSTDTQYF	1	0.0014285714285714286	42	TCRBV24-01*01	TCRBV24	TCRBV24-01	01				TCRBD02-01	TCRBD02	TCRBD02-01				01,02	TCRBJ02-03*01	TCRBJ02	TCRBJ02-03	01				3	0	4	10	4	0	39	54	58	-1	60	1	In	VDJ
ATCCAGCCTGCAGAGCTTGAGGACTCGGCCGTGTATCTCTGTGCCAGCAGGCCTAGACTAGTCCCCGGGGAGCTGTTTTTTGGAGAA	CASRPRLVPGELFF	1	0.0014285714285714286	42	TCRBV11	TCRBV11				TCRBV11-02,TCRBV11-03		TCRBD02-01	TCRBD02	TCRBD02-01				01,02	TCRBJ02-02*01	TCRBJ02	TCRBJ02-02	01				6	3	2	8	5	6	39	50	55	61	64	1	In	VDJ
CAGAACCCAGGGACTCAGCTGTGTATTTTTGTGCTAGTGGTTTGGTACGTATAGTAGCGGGACACCGGGGAGCTGTTTTTTGGAGAA		1	0.0014285714285714286	52	TCRBV12-05*01	TCRBV12	TCRBV12-05	01				TCRBD02-01	TCRBD02	TCRBD02-01				01,02	TCRBJ02-02*01	TCRBJ02	TCRBJ02-02	01				0	0	5	4	8	3	29	46	54	-1	61	1	Out	VDJ
TCTCTGGAGCTGGGGGACTCAGCTTTGTATTTCTGTGCCAGCAGCGTAAGGCAGGGGGCGGGTAGCACTGAAGCTTTCTTTGGACAA	CASSVRQGAGSTEAFF	1	0.0014285714285714286	48	TCRBV09-01*01	TCRBV09	TCRBV09-01	01				TCRBD01-01*01	TCRBD01	TCRBD01-01	01				TCRBJ01-01*01	TCRBJ01	TCRBJ01-01	01				1	6	4	0	3	4	33	48	51	59	65	1	In	VDJ
ACATCGGCCCAAAAGAACCCGACAGCTTTCTATCTCTGTGCCAGTAGTACTCAGGGGATGCCTAATGAAAAACTGTTTTTTGGCAGT	CASSTQGMPNEKLFF	1	0.0014285714285714286	45	TCRBV19-01*01	TCRBV19	TCRBV19-01	01				TCRBD01-01*01	TCRBD01	TCRBD01-01	01				TCRBJ01-04*01	TCRBJ01	TCRBJ01-04	01				4	4	4	2	2	3	36	49	51	57	61	1	In	VDJ
TCTCTGGAGCTGGGGGACTCAGCTTTGTATTTCTGTGCCAGCAGTGAACTAGCGGGGACGTACCAAGAGACCCAGTACTTCGGGCCA	CASSELAGTYQETQYF	1	0.0014285714285714286	48	TCRBV09-01*01	TCRBV09	TCRBV09-01	01				TCRBD02-01*01	TCRBD02	TCRBD02-01	01				TCRBJ02-05*01	TCRBJ02	TCRBJ02-05	01				5	4	3	3	3	0	33	44	47	57	61	1	In	VDJ
ACTGTGACATCGGCCCAAAAGAACCCGACAGCTTTCTATCTCTGTGCCAGTACTAAGGACAGGGCCTATGGCTACACCTTCGGTTCG	CASTKDRAYGYTF	1	0.0014285714285714286	39	TCRBV19-01*01	TCRBV19	TCRBV19-01	01				TCRBD01-01*01	TCRBD01	TCRBD01-01	01				TCRBJ01-02*01	TCRBJ01	TCRBJ01-02	01				7	1	1	3	4	4	42	52	56	64	65	1	In	VDJ
CATCCTGAAGACAGCAGCTTCTACATCTGCAGTGCTAGAGGCACCAGACGAGGGACAGGGGGACCCGGGGAGCTGTTTTTTGGAGAA	CSARGTRRGTGGPGELFF	1	0.0014285714285714286	54	TCRBV20	TCRBV20				TCRBV20-01,TCRBV20-or09_02		TCRBD01-01*01	TCRBD01	TCRBD01-01	01				TCRBJ02-02*01	TCRBJ02	TCRBJ02-02	01				1	2	0	1	11	6	27	40	51	62	64	1	In	VDJ
GTGAGCAACATGAGCCCTGAAGACAGCAGCATATATCTCTGCAGCGCCCGGGACAGGGGCTGGCGGGAAAAACTGTTTTTTGGCAGT	CSARDRGWREKLFF	1	0.0014285714285714286	42	TCRBV29-01*03	TCRBV29	TCRBV29-01	03				TCRBD01-01*01	TCRBD01	TCRBD01-01	01				TCRBJ01-04*01	TCRBJ01	TCRBJ01-04	01				6	7	0	2	2	8	39	47	49	59	66	1	In	VDJ
ACTCTGACTGTGAGCAACATGAGCCCTGAAGACAGCAGCATATATCTCTGCAGCGTTGATCCAGGGGAAGGCTACACCTTCGGTTCG	CSVDPGEGYTF	1	0.0014285714285714286	33	TCRBV29-01*01	TCRBV29	TCRBV29-01	01				TCRBD01-01*01	TCRBD01	TCRBD01-01	01				TCRBJ01-02*01	TCRBJ01	TCRBJ01-02	01				3	2	4	2	2	8	48	59	61	67	69	1	In	VDJ
CGCACAGAGCAGGGGGACTCGGCCATGTATCTCTGTGCCAGCAGCCCAAGGACAGGGTGGAGCACAGATACGCAGTATTTTGGCCCA	CASSPRTGWSTDTQYF	1	0.0014285714285714286	48	TCRBV07-09*01	TCRBV07	TCRBV07-09	01				TCRBD01-01*01	TCRBD01	TCRBD01-01	01				TCRBJ02-03*01	TCRBJ02	TCRBJ02-03	01				5	3	1	3	4	0	33	45	49	57	60	1	In	VDJ
GAACTAAACCTGAGCTCTCTGGAGCTGGGGGACTCAGCTTTGTATTTCTGTGCCAGCAGCCCCCCCCCTGAAGCTTTCTTTGGACAA	CASSPPPEAFF	1	0.0014285714285714286	33	TCRBV09-01*01	TCRBV09	TCRBV09-01	01											TCRBJ01-01*01	TCRBJ01	TCRBJ01-01	01				4	7	0	0	0	6	48	-1	-1	60	67	1	In	VJ
NTGAAGATCCAGCCCTCAGAACCCAGGGACTCAGCTGTGTACTTCTGTGCCAGCAGTTTAGAGGGTTCACCCCTCCACTTTGGGAAC	CASSLEGSPLHF	1	0.0014285714285714286	36	TCRBV12-03/12-04*01	TCRBV12	TCRBV12-03/12-04	01								TCRBD01,TCRBD02	TCRBD01-01,TCRBD02-01		TCRBJ01-06*02	TCRBJ01	TCRBJ01-06	02				1	0	5	3	0	9	45	-1	61	-1	65	1	In	VDJ
CACAGAGCGGGGGGACTCAGCCGTGTATCTCTGTGCCAGCAGCTTAACCTCCTAGCGGGGGGATACAATGAGCAGTTCTTCGGGCCA		1	0.0014285714285714286	50	TCRBV07-03*01	TCRBV07	TCRBV07-03	01				TCRBD02-01*01	TCRBD02	TCRBD02-01	01				TCRBJ02-01*01	TCRBJ02	TCRBJ02-01	01				0	1	4	1	3	4	31	48	51	62	63	1	Out	VDJ
NTGTCGGCTGCTCCCTCCCAGACATCTGTGTACTTCTGTGCCAGCAGTGGCAAGGGACAGGGGGCTGGGGAGCAGTACTTCGGGCCG	CASSGKGQGAGEQYF	3	0.004285714285714286	45	TCRBV06	TCRBV06				TCRBV06-01,TCRBV06-05		TCRBD01-01*01	TCRBD01	TCRBD01-01	01				TCRBJ02-07*01	TCRBJ02	TCRBJ02-07	01				4	4	0	0	4	7	36	49	53	65	69	3	In	VDJ
CTGACAGTGACCAGTGCCCATCCTGAAGACAGCAGCTTCTACATCTGCAGTGCTAGTGGGGGACCCTACGAGCAGTACTTCGGGCCG	CSASGGPYEQYF	1	0.0014285714285714286	36	TCRBV20-01*04	TCRBV20	TCRBV20-01	04								TCRBD01,TCRBD02	TCRBD01-01,TCRBD02-01		TCRBJ02-07*01	TCRBJ02	TCRBJ02-07	01				1	0	0	7	1	2	45	58	59	-1	64	1	In	VDJ
AATGTGAACGCCTTGTTGCTGGGGGACTCGGCCCTCTATCTCTGTGCCAGCAGCTTGGGGGGGGCCTATGGCTACACCTTCGGTTCG	CASSLGGAYGYTF	1	0.0014285714285714286	39	TCRBV05-06*01	TCRBV05	TCRBV05-06	01								TCRBD01,TCRBD02	TCRBD01-01,TCRBD02-01		TCRBJ01-02*01	TCRBJ01	TCRBJ01-02	01				0	0	6	0	1	4	42	58	59	-1	65	1	In	VDJ
ATCCAGCGCACAGAGCAGGAGGACTCGGCCGTGTATCTCTGTGCCAGCAGCTTAATCCGAGCCAGGAGTGAAGCTTTCTTTGGACAA	CASSLIRARSEAFF	1	0.0014285714285714286	42	TCRBV07-02	TCRBV07	TCRBV07-02				01,02					TCRBD01,TCRBD02	TCRBD01-01,TCRBD02-01		TCRBJ01-01*01	TCRBJ01	TCRBJ01-01	01				2	2	4	4	8	7	39	54	62	66	68	1	In	VDJ
NNNNTGTCGGCTGCTCCCTCCCAGACATCTGTGTACTTCTGTGCCAGCAGTGCAGGGTCCACTGGCACTGAAGCTTTCTTTGGACAA	CASSAGSTGTEAFF	2	0.002857142857142857	42	TCRBV06	TCRBV06				TCRBV06-01,TCRBV06-05		TCRBD01-01*01	TCRBD01	TCRBD01-01	01				TCRBJ01-01*01	TCRBJ01	TCRBJ01-01	01				4	8	4	3	0	4	39	-1	52	57	65	2	In	VDJ
TCTGCTGTACCCTCTCAGACATCTGTGTACTTCTGTGCCAGCAGACCCGGACAGGGGGCCCGGGGAACTGAAGCTTTCTTTGGACAA	CASRPGQGARGTEAFF	1	0.0014285714285714286	48	TCRBV06-04*01	TCRBV06	TCRBV06-04	01				TCRBD01-01*01	TCRBD01	TCRBD01-01	01				TCRBJ01-01*01	TCRBJ01	TCRBJ01-01	01				6	7	1	0	4	5	33	44	48	59	66	1	In	VDJ
AAGATCCAGCGCACAGAGCGGGGGGACTCAGCCGTGTATCTCTGTGCCAGCAGCGTCAGGACAGGTGATGAAGCTTTCTTTGGACAA	CASSVRTGDEAFF	1	0.0014285714285714286	39	TCRBV07-03*01	TCRBV07	TCRBV07-03	01				TCRBD01-01*01	TCRBD01	TCRBD01-01	01				TCRBJ01-01*01	TCRBJ01	TCRBJ01-01	01				5	3	1	4	4	7	42	54	58	65	68	1	In	VDJ
GCCTGCAGAGCTTGGGGACTCGGCCGTGTATCTCTGTGCCAGCAGCCCCTAGGACGGGGTAACAATCAGCCCCAGCATTTTGGTGAT		1	0.0014285714285714286	47	TCRBV11-03*01	TCRBV11	TCRBV11-03	01				TCRBD02-01*01	TCRBD02	TCRBD02-01	01				TCRBJ01-05*01	TCRBJ01	TCRBJ01-05	01				5	3	8	3	8	3	34	46	54	59	62	1	Out	VDJ
GCCTTGTTGCTGGGGGACTCGGCCCTCTATCTCTGTGCCAGCAGCGTCGGGACAGGAGATAGTCATTCACCCCTCCACTTTGGGAAC	CASSVGTGDSHSPLHF	2	0.002857142857142857	48	TCRBV05-06*01	TCRBV05	TCRBV05-06	01				TCRBD01-01*01	TCRBD01	TCRBD01-01	01				TCRBJ01-06*02	TCRBJ01	TCRBJ01-06	02				4	8	0	4	3	8	33	45	48	56	64	2	In	VDJ
NNNNTGTCGGCTGCTCCCTCCCAGACATCTGTGTACTTCTGTGCCAGCAGGACGGGTGGCACCCAAGAGACCCAGTACTTCGGGCCA	CASRTGGTQETQYF	1	0.0014285714285714286	42	TCRBV06-05*01	TCRBV06	TCRBV06-05	01				TCRBD02-01	TCRBD02	TCRBD02-01				01,02	TCRBJ02-05*01	TCRBJ02	TCRBJ02-05	01				6	6	8	4	2	1	39	50	52	56	62	1	In	VDJ
ACCAGTGCCCATCCTGAAGACAGCAGCTTCTACATCTGCAGTGCTAGGACAGGGGAACGGAGTAATTCACCCCTCCACTTTGGGAAC	CSARTGERSNSPLHF	1	0.0014285714285714286	45	TCRBV20	TCRBV20				TCRBV20-01,TCRBV20-or09_02		TCRBD01-01*01	TCRBD01	TCRBD01-01	01				TCRBJ01-06*02	TCRBJ01	TCRBJ01-06	02				3	7	2	2	0	6	36	-1	47	55	62	1	In	VDJ
CTCAAGATCCAGCCTGCAGAGCTTGAGGACTCGGCCGTGTATCTCTGTGCCAGCAGACCCCCGTCAGAGACCCAGTACTTCGGGCCA	CASRPPSETQYF	2	0.002857142857142857	36	TCRBV11	TCRBV11				TCRBV11-02,TCRBV11-03						TCRBD01,TCRBD02	TCRBD01-01,TCRBD02-01		TCRBJ02-05*01	TCRBJ02	TCRBJ02-05	01				6	7	3	7	0	4	45	-1	56	58	65	2	In	VDJ
GTGACATCGGCCCAAAAGAACCCGACAGCTTTCTATCTCTGTGCCAGTAGGCCCCGCAGCAGGGGCGAAAAACTGTTTTTTGGCAGT	CASRPRSRGEKLFF	1	0.0014285714285714286	42	TCRBV19-01*01	TCRBV19	TCRBV19-01	01				TCRBD01-01*01	TCRBD01	TCRBD01-01	01				TCRBJ01-04*01	TCRBJ01	TCRBJ01-04	01				6	1	4	2	9	8	39	50	59	65	66	1	In	VDJ
TTGGCTGCTCCCTCCCAGACATCTGTGTACTTCTGTGCCAGCAGTTACGTCCGGGACAGCGTGCCCTACGAGCAGTACTTCGGGCCG	CASSYVRDSVPYEQYF	1	0.0014285714285714286	48	TCRBV06-06*01	TCRBV06	TCRBV06-06	01				TCRBD01-01*01	TCRBD01	TCRBD01-01	01				TCRBJ02-07*01	TCRBJ02	TCRBJ02-07	01				2	5	0	5	4	2	33	48	52	59	64	1	In	VDJ
GTGACATCGGCCCAAAAGAACCCGACAGCTTTCTATCTCTGTGCCGGTGGGATGAGGGCAGGGAGAGAGACCCAGTACTTCGGGCCA	CAGGMRAGRETQYF	1	0.0014285714285714286	42	TCRBV19-01*01	TCRBV19	TCRBV19-01	01								TCRBD01,TCRBD02	TCRBD01-01,TCRBD02-01		TCRBJ02-05*01	TCRBJ02	TCRBJ02-05	01				11	2	4	3	13	4	39	45	58	63	65	1	In	VDJ
CTGAAGATCCAGCGCACAGAGCAGGGGGACTCGGCCATGTATCTCTGTGCCAGCAGCTTAGACAGGATAGAAGCTTTCTTTGGACAA	CASSLDRIEAFF	2	0.002857142857142857	36	TCRBV07-09*01	TCRBV07	TCRBV07-09	01				TCRBD01-01*01	TCRBD01	TCRBD01-01	01				TCRBJ01-01*01	TCRBJ01	TCRBJ01-01	01				1	3	3	4	0	8	45	-1	61	66	69	2	In	VDJ
AGCAGCGGGACTCAGCCATGTATCGCTGTGCCAGCAGCATATAACTTAAGTGCCACAAGTCGGGCCAACGTCCTGACTTTCGGGGCC		1	0.0014285714285714286	55	TCRBV07-07*01	TCRBV07	TCRBV07-07	01								TCRBD01,TCRBD02	TCRBD01-01,TCRBD02-01		TCRBJ02-06*01	TCRBJ02	TCRBJ02-06	01				5	4	3	6	16	5	26	38	54	57	61	1	Out	VDJ
ACGTTGGCGTCTGCTGTACCCTCTCAGACATCTGTGTACTTCTGTGCCAGCAGTGATGGAGTGAACACTGAAGCTTTCTTTGGACAA	CASSDGVNTEAFF	4	0.005714285714285714	39	TCRBV06-04*01	TCRBV06	TCRBV06-04	01				TCRBD02-01*02	TCRBD02	TCRBD02-01	02				TCRBJ01-01*01	TCRBJ01	TCRBJ01-01	01				3	0	10	2	1	0	42	56	57	-1	61	4	In	VDJ
GCTACGAAGCTTGAGGATTCAGCAGTGTATTTTTGTGCCAGCAGCCAGCCATCGGGACAGCGGTTAGCTGAAGCCTTCTTTGGACAA	CASSQPSGQRLAEAFF	1	0.0014285714285714286	48	TCRBV16-01*01	TCRBV16	TCRBV16-01	01				TCRBD01-01*01	TCRBD01	TCRBD01-01	01				TCRBJ01-01*01	TCRBJ01	TCRBJ01-01	01				3	15	0	5	6	14	33	47	53	60	75	1	In	VDJ
AGCTCTCTGGAGCTGGGGGACTCAGCTTTGTATTTCTGTGCCAGCAGCGTAGGCGGCATATCTGGAAACACCATATATTTTGGAGAG	CASSVGGISGNTIYF	1	0.0014285714285714286	45	TCRBV09-01*01	TCRBV09	TCRBV09-01	01				TCRBD02-01	TCRBD02	TCRBD02-01				01,02	TCRBJ01-03*01	TCRBJ01	TCRBJ01-03	01				0	4	7	5	0	1	36	-1	52	56	60	1	In	VDJ
TCTGGAGCTGGGGGACTCAGCTTTGTATTTCTGTGCCAGCAGCCCGCCCCGAGCGGGGGGGCAAAAGAGACCCAGTACTTCGGGCCA		1	0.0014285714285714286	50	TCRBV09-01*01	TCRBV09	TCRBV09-01	01				TCRBD02-01*01	TCRBD02	TCRBD02-01	01				TCRBJ02-05*01	TCRBJ02	TCRBJ02-05	01				4	3	6	0	8	3	31	43	51	61	64	1	Out	VDJ
CACACCCTGCAGCCAGAAGACTCGGCCCTGTATCTCTGTGCCAGCAGCCGCATGGGGCAGGAGGGCACTGAAGCTTTCTTTGGACAA	CASSRMGQEGTEAFF	1	0.0014285714285714286	45	TCRBV04-02*01	TCRBV04	TCRBV04-02	01				TCRBD02-01*02	TCRBD02	TCRBD02-01	02				TCRBJ01-01*01	TCRBJ01	TCRBJ01-01	01				4	0	10	0	10	4	36	49	59	-1	65	1	In	VDJ
CTCTCTGGAGCTGGGGGACTCAGCTTTGTATTTCTGTGTCAGCCCTTCTCTGTACTCAAGAAAGACCTATGCTACACCTTCGGTTCG		1	0.0014285714285714286	47	TCRBV09-01*01	TCRBV09	TCRBV09-01	01								TCRBD01,TCRBD02	TCRBD01-01,TCRBD02-01		TCRBJ01-02*01	TCRBJ01	TCRBJ01-02	01				7	4	2	7	20	9	34	43	63	66	70	1	Out	VDJ
NNNNTGTCGGCTGCTCCCTCCCAAACATCTGTGTACTTCTGTGCCAGCAGTTACTCGAGCAGGGCTTATGGCTACACCTTCGGTTCG	CASSYSSRAYGYTF	1	0.0014285714285714286	42	TCRBV06-02/06-03*01	TCRBV06	TCRBV06-02/06-03	01				TCRBD01-01*01	TCRBD01	TCRBD01-01	01				TCRBJ01-02*01	TCRBJ01	TCRBJ01-02	01				0	2	4	3	3	5	39	56	59	64	66	1	In	VDJ
NNNNNTGTCGGCTGCTCCCTCCCAGACATCTGTGTACTTCTGTGCCAGCAGGCGGGGGGGGGCACAGATACGCAGTATTTTGGCCCA		1	0.0014285714285714286	41	TCRBV06-05*01	TCRBV06	TCRBV06-05	01				TCRBD02-01*01	TCRBD02	TCRBD02-01	01				TCRBJ02-03*01	TCRBJ02	TCRBJ02-03	01				6	1	7	0	0	1	40	-1	51	60	61	1	Out	VDJ
CCTGCAGAGCTTGAGGACTCGGCCGTGTATCTCTGTGCCAGCAGCTTAGTGGCCCCAGGGGGCTACACTGAAGCTTTCTTTGGACAA	CASSLVAPGGYTEAFF	1	0.0014285714285714286	48	TCRBV11	TCRBV11				TCRBV11-02,TCRBV11-03		TCRBD01-01*01	TCRBD01	TCRBD01-01	01				TCRBJ01-01*01	TCRBJ01	TCRBJ01-01	01				1	1	4	0	6	3	33	49	55	63	64	1	In	VDJ
NNNNTGTCGGCTGCTCCCTCCCAGACATCTGTGTACTTCTGTGCCAGCAGTTACAGGGGGCCGAAAGAAAAACTGTTTTTTGGCAGT	CASSYRGPKEKLFF	1	0.0014285714285714286	42	TCRBV06-05*01	TCRBV06	TCRBV06-05	01				TCRBD01-01*01	TCRBD01	TCRBD01-01	01				TCRBJ01-04*01	TCRBJ01	TCRBJ01-04	01				2	5	5	0	0	8	39	-1	54	61	66	1	In	VDJ
ATGAATGTGAGCACCTTGGAGCTGGGGGACTCGGCCCTTTATCTTTGCGCCAGCTACAGGGAACCCTACGAGCAGTACTTCGGGCCG	CASYREPYEQYF	1	0.0014285714285714286	36	TCRBV05-01*01	TCRBV05	TCRBV05-01	01				TCRBD01-01*01	TCRBD01	TCRBD01-01	01				TCRBJ02-07*01	TCRBJ02	TCRBJ02-07	01				7	3	3	3	1	2	45	54	55	61	64	1	In	VDJ
TCAGAACCCAGGGACTCAGCTGTGTATTTTTGTGCTAGTGGTTTGGTACGTATAGTAGCGGGACACCGGGGAGCTGTTTTTGGAGAA	CASGLVRIVAGHRGAVF	1	0.0014285714285714286	51	TCRBV12-05*01	TCRBV12	TCRBV12-05	01				TCRBD02-01*02	TCRBD02	TCRBD02-01	02				TCRBJ02-02*01	TCRBJ02	TCRBJ02-02	01				0	13	5	3	8	18	30	47	55	63	76	1	In	VDJ
GAGTCCGCCAGCACCAACCAGACATCTATGTACCTCTGTGCCAGCAGAGGAGACCGGACAGGGTCCTACGAGCAGTACTTCGGGCCG	CASRGDRTGSYEQYF	1	0.0014285714285714286	45	TCRBV28-01*01	TCRBV28	TCRBV28-01	01				TCRBD01-01*01	TCRBD01	TCRBD01-01	01				TCRBJ02-07*01	TCRBJ02	TCRBJ02-07	01				6	0	1	3	8	1	36	47	55	-1	63	1	In	VDJ
AATTCCCTGGAGCTTGGTGACTCTGCTGTGTATTTCTGTGCCAGCAGCCAGGGGGTCGCAGGGCACTATGGCTACACCTTCGGTTCG	CASSQGVAGHYGYTF	1	0.0014285714285714286	45	TCRBV03-01/03-02*01	TCRBV03	TCRBV03-01/03-02	01								TCRBD01,TCRBD02	TCRBD01-01,TCRBD02-01		TCRBJ01-02*01	TCRBJ01	TCRBJ01-02	01				3	1	4	3	8	3	36	50	58	63	64	1	In	VDJ
ATCCTGGAGTCGCCCAGCCCCAACCAGACCTCTCTGTACTTCTGTGCCAGCAGTTTACAGGGGAACAATGAGCAGTTCTTCGGGCCA	CASSLQGNNEQFF	5	0.007142857142857143	39	TCRBV27-01*01	TCRBV27	TCRBV27-01	01				TCRBD01-01*01	TCRBD01	TCRBD01-01	01				TCRBJ02-01*01	TCRBJ02	TCRBJ02-01	01				2	1	4	2	0	5	42	-1	57	63	64	5	In	VDJ
AGCCTGCAGAGCTTGGGGACTCGGCCGTGTATCTCTGTGCCAGCAGCCCCAGGGAGGGGTGGGATCTATGGCTACACCTTCGGTTCG		2	0.002857142857142857	46	TCRBV11-03*01	TCRBV11	TCRBV11-03	01				TCRBD02-01*02	TCRBD02	TCRBD02-01	02				TCRBJ01-02*01	TCRBJ01	TCRBJ01-02	01				5	7	9	0	4	4	35	47	51	58	65	2	Out	VDJ
GCCTTGGAGCTGGACGACTCGGCCCTGTATCTCTGTGCCAGCAGCTTGTGGTCAGGGCCCATTTCCTACGAGCAGTACTTCGGGCCG	CASSLWSGPISYEQYF	2	0.002857142857142857	48	TCRBV05-04*01	TCRBV05	TCRBV05-04	01				TCRBD01-01*01	TCRBD01	TCRBD01-01	01				TCRBJ02-07*01	TCRBJ02	TCRBJ02-07	01				1	6	4	3	4	1	33	48	52	57	63	2	In	VDJ
ATCCAGTCCACGGAGTCAGGGGACACAGCACTGTATTTCTGTGCCAGCGATGGGGCAGGGGATGGGGAGACCCAGTACTTCGGGCCA	CASDGAGDGETQYF	1	0.0014285714285714286	42	TCRBV21-01*01	TCRBV21	TCRBV21-01	01				TCRBD01-01*01	TCRBD01	TCRBD01-01	01				TCRBJ02-05*01	TCRBJ02	TCRBJ02-05	01				8	5	4	2	7	5	39	48	55	61	66	1	In	VDJ
AGCTCTCTGGAGCTGGGGGACTCAGCTTTGTATTTCTGTGCCAGCACCGGGACAGGGTTGTACCAAGAGACCCAGTACTTCGGGCCA	CASTGTGLYQETQYF	2	0.002857142857142857	45	TCRBV09-01*01	TCRBV09	TCRBV09-01	01				TCRBD01-01*01	TCRBD01	TCRBD01-01	01				TCRBJ02-05*01	TCRBJ02	TCRBJ02-05	01				6	4	0	3	2	0	36	46	48	57	61	2	In	VDJ
GTGAACGCCTTGTTGCTGGGGGACTCGGCCCTCTATCTCTGTGCCAGCAGCTTGGCGAGGCGTAACACTGAAGCTTTCTTTGGACAA	CASSLARRNTEAFF	1	0.0014285714285714286	42	TCRBV05-06*01	TCRBV05	TCRBV05-06	01				TCRBD02-01*02	TCRBD02	TCRBD02-01	02				TCRBJ01-01*01	TCRBJ01	TCRBJ01-01	01				0	3	11	1	1	2	39	55	56	60	63	1	In	VDJ
CCCTCAGAACCCAGGGACTCAGCTGTGTACTTCTGTGCCAGCAGTTCTTCCAGGTTTGGGGCTGGGGAGACCCAGTACTTCGGGCCA	CASSSSRFGAGETQYF	1	0.0014285714285714286	48	TCRBV12	TCRBV12				TCRBV12-03/12-04,TCRBV12-04		TCRBD01-01*01	TCRBD01	TCRBD01-01	01				TCRBJ02-05*01	TCRBJ02	TCRBJ02-05	01				4	4	7	0	11	5	33	46	57	62	66	1	In	VDJ
CTGACAGTGACCAGTGCCCATCCTGAAGACAGCAGCTTCTACATCTGCAGTGCTAGTCTTGGCACGTACGAGCAGTACTTCGGGCCG	CSASLGTYEQYF	1	0.0014285714285714286	36	TCRBV20-01*04	TCRBV20	TCRBV20-01	04				TCRBD01-01*01	TCRBD01	TCRBD01-01	01				TCRBJ02-07*01	TCRBJ02	TCRBJ02-07	01				2	3	9	0	3	4	45	57	60	63	66	1	In	VDJ
GCGCACAGAGCAGCGGGACTCGGCCATGTATCGCTGTGCCAGCAGCTTAGGCGGGGGGGACTCACAGATACGCAGTATTTTGGCCCA		1	0.0014285714285714286	47	TCRBV07-06*01	TCRBV07	TCRBV07-06	01				TCRBD02-01*01	TCRBD02	TCRBD02-01	01				TCRBJ02-03*01	TCRBJ02	TCRBJ02-03	01				1	3	7	0	0	2	34	-1	50	59	62	1	Out	VDJ
NTGAAGATCCAGCCCTCAGAACCCAGGGACTCAGCTGTGTACTTCTGTGCCAGCAGTTTAGGCCTAAATGAGCAGTTCTTCGGGCCA	CASSLGLNEQFF	1	0.0014285714285714286	36	TCRBV12-03/12-04*01	TCRBV12	TCRBV12-03/12-04	01				TCRBD02-01	TCRBD02	TCRBD02-01				01,02	TCRBJ02-01*01	TCRBJ02	TCRBJ02-01	01				1	0	4	9	2	7	45	61	63	-1	66	1	In	VDJ
ATCCAGCCCTCAGAACCCAGGGACTCAGCTGTGTACTTCTGTGCCAGCACCAAACTAGGGAACAACAATGAGCAGTTCTTCGGGCCA	CASTKLGNNNEQFF	1	0.0014285714285714286	42	TCRBV12	TCRBV12				TCRBV12-03/12-04,TCRBV12-04		TCRBD02-01	TCRBD02	TCRBD02-01				01,02	TCRBJ02-01*01	TCRBJ02	TCRBJ02-01	01				7	6	3	8	4	5	39	49	53	58	64	1	In	VDJ
ATCCTGGAGTCGCCCAGCCCCAACCAGACCTCTCTGTACTTCTGTGCCAGCAGTTTACAGGAGAACACTGAAGCTTTCTTTGGACAA	CASSLQENTEAFF	1	0.0014285714285714286	39	TCRBV27-01*01	TCRBV27	TCRBV27-01	01				TCRBD01-01*01	TCRBD01	TCRBD01-01	01				TCRBJ01-01*01	TCRBJ01	TCRBJ01-01	01				2	1	4	4	0	1	42	-1	57	61	62	1	In	VDJ
ATCCAGCAGGTAGTGCGAGGAGATTCGGCAGCTTATTTCTGTGCCAGCTCACCCACAGGGGGAAACACTGAAGCTTTCTTTGGACAA	CASSPTGGNTEAFF	1	0.0014285714285714286	42	TCRBV18-01*01	TCRBV18	TCRBV18-01	01				TCRBD01-01*01	TCRBD01	TCRBD01-01	01				TCRBJ01-01*01	TCRBJ01	TCRBJ01-01	01				3	1	3	1	1	2	39	53	54	62	63	1	In	VDJ
AAGATCCAGCCCTCAGAACCCAGGGACTCAGCTGTGTACTTCTGTGCCAGCCGGGACAGCGGGGCCAACGTCCTGACTTTCGGGGCC	CASRDSGANVLTF	1	0.0014285714285714286	39	TCRBV12-03/12-04*01	TCRBV12	TCRBV12-03/12-04	01				TCRBD01-01*01	TCRBD01	TCRBD01-01	01				TCRBJ02-06*01	TCRBJ02	TCRBJ02-06	01				8	1	0	5	1	4	42	51	52	59	60	1	In	VDJ
GTGACCAGTGCCCATCCTGAAGACAGCAGCTTCTACATCTGCAGTGCTGCCGCTAGCGGGGGGGTAGAGACCCAGTACTTCGGGCCA	CSAAASGGVETQYF	1	0.0014285714285714286	42	TCRBV20	TCRBV20				TCRBV20-01,TCRBV20-or09_02		TCRBD02-01*01	TCRBD02	TCRBD02-01	01				TCRBJ02-05*01	TCRBJ02	TCRBJ02-05	01				5	1	4	0	4	4	39	48	52	64	65	1	In	VDJ
NNNNNNNTGTCGGCTGCTCCCTCCCAGACATCTGTGTACTTCTGTGCCAGCAGTGCTACAGGGGGCTGGGAGCAGTACTTCGGGCCG	CASSATGGWEQYF	1	0.0014285714285714286	39	TCRBV06	TCRBV06				TCRBV06-01,TCRBV06-05		TCRBD01-01*01	TCRBD01	TCRBD01-01	01				TCRBJ02-07*01	TCRBJ02	TCRBJ02-07	01				4	3	3	0	2	7	42	55	57	66	69	1	In	VDJ
AGCTCCTTCTCAGTGACTCTGGCTTCTATCTCTGTGCCTGGAGCGTGTTCGGGCCCCGGGAGACCCTACGAGCAGTACTTCGGGCCG		3	0.004285714285714286	49	TCRBV30-01*01	TCRBV30	TCRBV30-01	01				TCRBD02-01*02	TCRBD02	TCRBD02-01	02				TCRBJ02-07*01	TCRBJ02	TCRBJ02-07	01				3	2	8	2	13	2	32	43	56	62	64	3	Out	VDJ
CACCTACACGCCCTGCAGCCAGAAGACTCAGCCCTGTATCTCTGCGCCAGCAGCCAAGGTATGGATCAGCCCCAGCATTTTGGTGAT	CASSQGMDQPQHF	1	0.0014285714285714286	39	TCRBV04-01*01	TCRBV04	TCRBV04-01	01								TCRBD01,TCRBD02	TCRBD01-01,TCRBD02-01		TCRBJ01-05*01	TCRBJ01	TCRBJ01-05	01				1	0	0	10	4	5	42	58	62	-1	64	1	In	VDJ
CCCTGGAGCTTGGTGACTCTGCTGTGTATTTCTGTGCCAGCAGCCAAGATGTTAGGGGAGTCGGACTATGGCTACACCTTCGGTTCG		2	0.002857142857142857	49	TCRBV03-01/03-02*01	TCRBV03	TCRBV03-01/03-02	01								TCRBD01,TCRBD02	TCRBD01-01,TCRBD02-01		TCRBJ01-02*01	TCRBJ01	TCRBJ01-02	01				0	6	5	2	4	3	32	49	53	58	64	2	Out	VDJ
CTGCAGCCAGAAGACTCAGCCCTGTATCTCTGCGCCAGCAGCCAGGCCTTACTAGCGGCTTCCTACAATGAGCAGTTCTTCGGGCCA	CASSQALLAASYNEQFF	1	0.0014285714285714286	51	TCRBV04-01*01	TCRBV04	TCRBV04-01	01				TCRBD02-01	TCRBD02	TCRBD02-01				01,02	TCRBJ02-01*01	TCRBJ02	TCRBJ02-01	01				3	2	3	5	6	1	30	44	50	58	60	1	In	VDJ
TCCGCTACCAGCTCCCAGACATCTGTGTACTTCTGTGCCATCAGGCCAGGGACTAGCGGGAGTACCGGGGAGCTGTTTTTTGGAGAA	CAIRPGTSGSTGELFF	1	0.0014285714285714286	48	TCRBV10-03*01	TCRBV10	TCRBV10-03	01				TCRBD02-01*02	TCRBD02	TCRBD02-01	02				TCRBJ02-02*01	TCRBJ02	TCRBJ02-02	01				6	1	0	2	4	5	33	44	48	62	63	1	In	VDJ
CAGCCCTCAGAACCCAGGGACTCAGCTGTGTATTTTTGTGCTAGTGCCCTGGGGGTTGCAACTAATGAAAAACTGTTTTTTGGCAGT	CASALGVATNEKLFF	1	0.0014285714285714286	45	TCRBV12-05*01	TCRBV12	TCRBV12-05	01								TCRBD01,TCRBD02	TCRBD01-01,TCRBD02-01		TCRBJ01-04*01	TCRBJ01	TCRBJ01-04	01				7	3	6	1	4	0	36	46	50	55	58	1	In	VDJ
GTTCTAAGAAGCTCCTTCTCAGTGACTCTGGCTTCTATCTCTGTGCCTGGAGTGTACGGGGTCCATCAGCCCCAGCATTTTGGTGAT		1	0.0014285714285714286	40	TCRBV30-01*01	TCRBV30	TCRBV30-01	01				TCRBD02-01*01	TCRBD02	TCRBD02-01	01				TCRBJ01-05*01	TCRBJ01	TCRBJ01-05	01				0	3	8	3	1	5	41	55	56	61	64	1	Out	VDJ
CTGAGCTCTCTGGAGCTGGGGGACTCAGCTTTGTATTTCTGTGCCAGCAGATGGACAGAGAACACCGGGGAGCTGTTTTTTGGAGAA	CASRWTENTGELFF	1	0.0014285714285714286	42	TCRBV09-01*01	TCRBV09	TCRBV09-01	01				TCRBD01-01*01	TCRBD01	TCRBD01-01	01				TCRBJ02-02*01	TCRBJ02	TCRBJ02-02	01				5	1	1	5	2	1	39	50	52	58	59	1	In	VDJ
ATTCTGGAGTCCGCCAGCACCAACCAGACATCTATGTACCTCTGTGCCAGCAGTTTGACGGAGACGGAGACCCAGTACTTCGGGCCA	CASSLTETETQYF	1	0.0014285714285714286	39	TCRBV28-01*01	TCRBV28	TCRBV28-01	01				TCRBD02-01*02	TCRBD02	TCRBD02-01	02				TCRBJ02-05*01	TCRBJ02	TCRBJ02-05	01				3	3	10	2	3	5	42	56	59	63	66	1	In	VDJ
CAGAGCGGGGGGACTCAGCCGTGTATCTCTGTGCCAGCAGCTCTTTACCTTGGGACAGGGGGGTACTATGGCTACACCTTCGGTTCG		1	0.0014285714285714286	52	TCRBV07-03*01	TCRBV07	TCRBV07-03	01				TCRBD01-01*01	TCRBD01	TCRBD01-01	01				TCRBJ01-02*01	TCRBJ01	TCRBJ01-02	01				4	2	0	1	9	3	29	42	51	62	64	1	Out	VDJ
CTTCACCTACACGCCCTGCAGCCAGAAGACTCAGCCCTGTATCTCTGCGCCAGCAGCCCGGACGACTATGGCTACACCTTCGGTTCG	CASSPDDYGYTF	3	0.004285714285714286	36	TCRBV04-01*01	TCRBV04	TCRBV04-01	01								TCRBD01,TCRBD02	TCRBD01-01,TCRBD02-01		TCRBJ01-02*01	TCRBJ01	TCRBJ01-02	01				4	1	1	7	1	3	45	58	59	63	64	3	In	VDJ
AAGATCCAGCCTGCAGAGCTTGGGGACTCGGCCATGTATCTCTGTGCCAGCAGCCGCCTCGGGTCTAATGGCTACACCTTCGGTTCG	CASSRLGSNGYTF	1	0.0014285714285714286	39	TCRBV11-01*01	TCRBV11	TCRBV11-01	01				TCRBD02-01	TCRBD02	TCRBD02-01				01,02	TCRBJ01-02*01	TCRBJ01	TCRBJ01-02	01				5	4	8	4	5	6	42	54	59	63	67	1	In	VDJ
TCGGCCCAAAAGAACCCGACAGCTTTCTATCTCTGTGCCAGTAGTCCCTCGGACAGGGGAATGGAGAATGAGCAGTTCTTCGGGCCA	CASSPSDRGMENEQFF	1	0.0014285714285714286	48	TCRBV19-01*01	TCRBV19	TCRBV19-01	01				TCRBD01-01*01	TCRBD01	TCRBD01-01	01				TCRBJ02-01*01	TCRBJ02	TCRBJ02-01	01				5	7	1	2	5	7	33	45	50	59	66	1	In	VDJ
NNNNNNNTGTCGGCTGCTCCCTCCCAGACATCTGTGTACTTCTGTGCCAGCAGTGAGTACAGGGGCACTGAAGCTTTCTTTGGACAA	CASSEYRGTEAFF	2	0.002857142857142857	39	TCRBV06-01*01	TCRBV06	TCRBV06-01	01				TCRBD01-01*01	TCRBD01	TCRBD01-01	01				TCRBJ01-01*01	TCRBJ01	TCRBJ01-01	01				3	0	3	2	2	4	42	56	58	-1	65	2	In	VDJ
GTGACCAGTGCCCATCCTGAAGACAGCAGCTTCTACATCTGCAGTGCAGCCGTCGGATGGGGCAATCAGCCCCAGCATTTTGGTGAT	CSAAVGWGNQPQHF	2	0.002857142857142857	42	TCRBV20	TCRBV20				TCRBV20-01,TCRBV20-or09_02						TCRBD01,TCRBD02	TCRBD01-01,TCRBD02-01		TCRBJ01-05*01	TCRBJ01	TCRBJ01-05	01				6	0	0	9	11	2	39	47	58	-1	61	2	In	VDJ
CGCTCACCAGGCCTGGGGGACGCAGCCATGTACCTGTGTGCCACCAGCTCTCGGACTAACCCCAATTCACCCCTCCACTTTGGGAAC	CATSSRTNPNSPLHF	1	0.0014285714285714286	45	TCRBV15-01*02	TCRBV15	TCRBV15-01	02				TCRBD02-01	TCRBD02	TCRBD02-01				01,02	TCRBJ01-06*02	TCRBJ01	TCRBJ01-06	02				5	5	1	9	4	7	36	48	52	58	63	1	In	VDJ
CACCAGGCCTGGGGGACGCAGCCATGTACCTGTGTGCCACCCCGCGCCGGGAGGGAGAACACCTACAATGAGCAGTTCTTCGGGCCA		1	0.0014285714285714286	49	TCRBV15-01*02	TCRBV15	TCRBV15-01	02				TCRBD02-01*02	TCRBD02	TCRBD02-01	02				TCRBJ02-01*01	TCRBJ02	TCRBJ02-01	01				8	6	8	0	6	2	32	41	47	55	61	1	Out	VDJ
ACCTTGGAGCTGGGGGACTCGGCCCTTTATCTTTGCGCCAGCAGCCCTGGACTTGGGGGAGTGTCAGATACGCAGTATTTTGGCCCA	CASSPGLGGVSDTQYF	1	0.0014285714285714286	48	TCRBV05-01*01	TCRBV05	TCRBV05-01	01								TCRBD01,TCRBD02	TCRBD01-01,TCRBD02-01		TCRBJ02-03*01	TCRBJ02	TCRBJ02-03	01				4	5	6	1	9	4	33	45	54	59	64	1	In	VDJ
ACGTTGGCGTCTGCTGTACCCTCTCAGACATCTGTGTACTTCTGTGCCAGCAGTGTTACAGGGAAGGGTGGCTACACCTTCGGTTCG	CASSVTGKGGYTF	1	0.0014285714285714286	39	TCRBV06-04*01	TCRBV06	TCRBV06-04	01				TCRBD01-01*01	TCRBD01	TCRBD01-01	01				TCRBJ01-02*01	TCRBJ01	TCRBJ01-02	01				4	5	3	3	2	7	42	55	57	63	68	1	In	VDJ
NCTCTGAAGATCCGGTCCACAAAGCTGGAGGACTCAGCCATGTACTTCTGTGCCAGCGGAGGCATCGGGGAGCTGTTTTTTGGAGAA	CASGGIGELFF	1	0.0014285714285714286	33	TCRBV02-01	TCRBV02	TCRBV02-01				01,03	TCRBD02-01*02	TCRBD02	TCRBD02-01	02				TCRBJ02-02*01	TCRBJ02	TCRBJ02-02	01				8	3	10	1	0	7	48	-1	57	62	65	1	In	VDJ
GTGAGCACCTTGGAGCTGGGGGACTCGGCCCTTTATCTTTGCGCCAGCAGCTTGGGACAGGGGAACTCTGAAGCTTTCTTTGGACAA	CASSLGQGNSEAFF	1	0.0014285714285714286	42	TCRBV05-01*01	TCRBV05	TCRBV05-01	01				TCRBD01-01*01	TCRBD01	TCRBD01-01	01				TCRBJ01-01*01	TCRBJ01	TCRBJ01-01	01				0	4	2	2	0	6	39	-1	55	63	67	1	In	VDJ
GTGACATCGGCCCAAAAGAACCCGACAGCTTTCTATCTCTGTGCCAGTAAAGTGTTCTCGAGCTCCTACGAGCAGTACTTCGGGCCG	CASKVFSSSYEQYF	1	0.0014285714285714286	42	TCRBV19-01*01	TCRBV19	TCRBV19-01	01				TCRBD02-01*02	TCRBD02	TCRBD02-01	02				TCRBJ02-07*01	TCRBJ02	TCRBJ02-07	01				7	0	11	2	10	0	39	49	59	-1	62	1	In	VDJ
TCACGTTGGCGTCTGCTGTACCCTCTCAGACATCTGTGTACTTCTGTGCCAGCAGACTCAGGTGACACTGAAGCTTTCTTTGGACAA		1	0.0014285714285714286	37	TCRBV06-04*01	TCRBV06	TCRBV06-04	01				TCRBD01-01*01	TCRBD01	TCRBD01-01	01				TCRBJ01-01*01	TCRBJ01	TCRBJ01-01	01				6	2	4	4	3	3	44	55	58	62	64	1	Out	VDJ
CCAACCAGACAGCTCTTTACTTCTGTGCCACCAGTGATTGCTGGGACAGGGGGAAGGTCAACTAATGAAAAACTGTTTTTTGGCAGT		2	0.002857142857142857	58	TCRBV24-01*01	TCRBV24	TCRBV24-01	01				TCRBD01-01*01	TCRBD01	TCRBD01-01	01				TCRBJ01-04*01	TCRBJ01	TCRBJ01-04	01				2	5	0	1	3	0	23	39	42	53	58	2	Out	VDJ
GGAGCTGGGGGACTCAGCTTTGTATTTCTGTGCCAGCAGCTCACAGGGACTAGCGGGGGTGAATCCTACGAGCAGTACTTCGGGCCG		1	0.0014285714285714286	53	TCRBV09-01*01	TCRBV09	TCRBV09-01	01				TCRBD02-01*01	TCRBD02	TCRBD02-01	01				TCRBJ02-07*01	TCRBJ02	TCRBJ02-07	01				4	4	0	2	5	1	28	40	45	59	63	1	Out	VDJ
ATCCTGGAGTCGCCCAGCCCCAACCAGACCTCTCTGTACTTCTGTGCCAGCAGTCCCGGGACAGGCCCTCCGGCTTTCTTTGGACAA	CASSPGTGPPAFF	1	0.0014285714285714286	39	TCRBV27-01*01	TCRBV27	TCRBV27-01	01				TCRBD01-01*01	TCRBD01	TCRBD01-01	01				TCRBJ01-01*01	TCRBJ01	TCRBJ01-01	01				5	7	0	4	3	11	42	54	57	65	72	1	In	VDJ
ATCCAGCAGGTAGTGCGAGGAGATTCGGCAGCTTATTTCTGTGCCAGCTCACCCGGGACAGTAACAACAGAAGCTTTCTTTGGACAA	CASSPGTVTTEAFF	1	0.0014285714285714286	42	TCRBV18-01*01	TCRBV18	TCRBV18-01	01				TCRBD01-01*01	TCRBD01	TCRBD01-01	01				TCRBJ01-01*01	TCRBJ01	TCRBJ01-01	01				3	8	0	5	1	8	39	53	54	61	69	1	In	VDJ
ATCCTGGAGTCGCCCAGCCCCAACCAGACCTCTCTGTACTTCTGTGCCAGCAGTCCCAAAACAGTCTATGGCTACACCTTCGGTTCG	CASSPKTVYGYTF	1	0.0014285714285714286	39	TCRBV27-01*01	TCRBV27	TCRBV27-01	01				TCRBD01-01*01	TCRBD01	TCRBD01-01	01				TCRBJ01-02*01	TCRBJ01	TCRBJ01-02	01				5	1	3	5	6	4	42	54	60	64	65	1	In	VDJ
ATCCAGCCCTCAGAACCCAGGGACTCAGCTGTGTACTTCTGTGCCGGGGGGACTAGGGAAAACACCGGGGAGCTGTTTTTTGGAGAA	CAGGTRENTGELFF	1	0.0014285714285714286	42	TCRBV12	TCRBV12				TCRBV12-03/12-04,TCRBV12-04		TCRBD02-01	TCRBD02	TCRBD02-01				01,02	TCRBJ02-02*01	TCRBJ02	TCRBJ02-02	01				11	4	0	8	3	2	39	45	48	56	60	1	In	VDJ
GGCCCAAAAGAACCCGACAGCTTTCTATCTCTGTGCCAGTAGTACCCAAGGGGGCGGGTTGGAACCGGGGAGCTGTTTTTTGGAGAA		1	0.0014285714285714286	50	TCRBV19-01*01	TCRBV19	TCRBV19-01	01				TCRBD01-01*01	TCRBD01	TCRBD01-01	01				TCRBJ02-02*01	TCRBJ02	TCRBJ02-02	01				4	8	5	0	4	5	31	44	48	55	63	1	Out	VDJ
AAAAGAACCCGACAGCTTTCTATCTCTGTGCCAGTAGTATCGGTCAGGCCAGGGCTCTCTGGGGCCAACGTCCTGACTTTCGGGGCC		2	0.002857142857142857	55	TCRBV19-01*01	TCRBV19	TCRBV19-01	01				TCRBD01-01*01	TCRBD01	TCRBD01-01	01				TCRBJ02-06*01	TCRBJ02	TCRBJ02-06	01				3	2	4	3	9	0	26	40	49	54	56	2	Out	VDJ
AAGATCCAGCCTGCAGAGCTTGAGGACTCGGCCGTGTATCTCTGTGCCAGCAGCTTAGGGCGGGGGGAAAAACTGTTTTTTGGCAGT	CASSLGRGEKLFF	1	0.0014285714285714286	39	TCRBV11	TCRBV11				TCRBV11-02,TCRBV11-03		TCRBD02-01*01	TCRBD02	TCRBD02-01	01				TCRBJ01-04*01	TCRBJ01	TCRBJ01-04	01				1	0	7	2	1	8	42	58	59	-1	66	1	In	VDJ
TCCACAAAGCTGGAGGACTCAGCCATGTACTTCTGTGCCAGCGAGGGTAGAGCGGGGGGGCGCAGGACTGAAGCTTTCTTTGGACAA	CASEGRAGGRRTEAFF	1	0.0014285714285714286	48	TCRBV02-01	TCRBV02	TCRBV02-01				01,03	TCRBD02-01*01	TCRBD02	TCRBD02-01	01				TCRBJ01-01*01	TCRBJ01	TCRBJ01-01	01				8	6	6	0	8	5	33	42	50	60	66	1	In	VDJ
GCTGGGGGACTCGGCCCTCTATCTCTGTGCCGGATTTGATAGGACAGGGGACCTCAGGGGAGCAATCAGCCCCAGCATTTTGGTGAT		1	0.0014285714285714286	56	TCRBV05-06*01	TCRBV05	TCRBV05-06	01				TCRBD01-01*01	TCRBD01	TCRBD01-01	01				TCRBJ01-05*01	TCRBJ01	TCRBJ01-05	01				10	10	1	2	10	1	25	31	41	50	60	1	Out	VDJ
CAGCCAGAAGACTCGGCCCTGTATCTCTGTGCCAGCAGCTCCAGGGGGGCTAGCGGGGGATCCTACAATGAGCAGTTCTTCGGGCCA	CASSSRGASGGSYNEQFF	1	0.0014285714285714286	54	TCRBV04-02*01	TCRBV04	TCRBV04-02	01				TCRBD02-01*01	TCRBD02	TCRBD02-01	01				TCRBJ02-01*01	TCRBJ02	TCRBJ02-01	01				5	1	4	2	10	1	27	39	49	59	60	1	In	VDJ
CCCTCAGAACCCAGGGACTCAGCTGTGTACTTCTGTGCCAGCGCCCCGTCAGCGGGGGGGCAGGGAGATACGCAGTATTTTGGCCCA	CASAPSAGGQGDTQYF	1	0.0014285714285714286	48	TCRBV12	TCRBV12				TCRBV12-03/12-04,TCRBV12-04		TCRBD02-01*01	TCRBD02	TCRBD02-01	01				TCRBJ02-03*01	TCRBJ02	TCRBJ02-03	01				8	5	6	0	8	5	33	42	50	60	65	1	In	VDJ
CGGCTGCTCCCTCCCAGACATCTGTGTACTTGTGTGCCAGCAGGGACAGGGGGCGCTCAGTGGGCTGTGGAGCAGTACTTCGGGCCG		1	0.0014285714285714286	49	TCRBV06-08*01	TCRBV06	TCRBV06-08	01				TCRBD01-01*01	TCRBD01	TCRBD01-01	01				TCRBJ02-07*01	TCRBJ02	TCRBJ02-07	01				6	15	1	0	0	7	32	-1	43	54	69	1	Out	VDJ
CTGATCCTGGAGTCGCCCAGCCCCAACCAGACCTCTCTGTACTTCTGTGCCAGCAGTTTATACAATTCACCCCTCCACTTTGGGAAC	CASSLYNSPLHF	1	0.0014285714285714286	36	TCRBV27-01*01	TCRBV27	TCRBV27-01	01								TCRBD01,TCRBD02	TCRBD01-01,TCRBD02-01		TCRBJ01-06*02	TCRBJ01	TCRBJ01-06	02				1	0	3	7	0	7	45	-1	61	-1	63	1	In	VDJ
NNNNTGTCGGCTGCTCCCTCCCAGACATCTGTGTACTTCTGTGCCAGCGAAAAAGGGACAGCTCTGAACGAGCAGTACTTCGGGCCG	CASEKGTALNEQYF	2	0.002857142857142857	42	TCRBV06-05*01	TCRBV06	TCRBV06-05	01				TCRBD01-01*01	TCRBD01	TCRBD01-01	01				TCRBJ02-07*01	TCRBJ02	TCRBJ02-07	01				8	6	0	5	6	5	39	48	54	61	67	2	In	VDJ
CAGCGCACAGAGCAGGAGGACTCGGCCGTGTATCTCTGTGCCAGCAATTTGGGGATTAACCATAATTCACCCCTCCACTTTGGGAAC	CASNLGINHNSPLHF	1	0.0014285714285714286	45	TCRBV07-02	TCRBV07	TCRBV07-02				01,02					TCRBD01,TCRBD02	TCRBD01-01,TCRBD02-01		TCRBJ01-06*02	TCRBJ01	TCRBJ01-06	02				7	6	0	8	5	5	36	46	51	55	61	1	In	VDJ
AGCAACATGAGCCCTGAAGACAGCAGCATATATCTCTGCAGCGTTGCTCAGGGAATTTTGGGCAATCAGCCCCAGCATTTTGGTGAT	CSVAQGILGNQPQHF	1	0.0014285714285714286	45	TCRBV29-01	TCRBV29	TCRBV29-01				01,02	TCRBD01-01*01	TCRBD01	TCRBD01-01	01				TCRBJ01-05*01	TCRBJ01	TCRBJ01-05	01				4	8	4	3	2	2	36	46	48	53	61	1	In	VDJ
NNNNTGTCGGCTGCTCCCTCCCAAACATCTGTGTACTTCTGTGCCAGCAGTTACCTCGGCAGCTACAATGAGCAGTTCTTCGGGCCA	CASSYLGSYNEQFF	2	0.002857142857142857	42	TCRBV06-02/06-03*01	TCRBV06	TCRBV06-02/06-03	01								TCRBD01,TCRBD02	TCRBD01-01,TCRBD02-01		TCRBJ02-01*01	TCRBJ02	TCRBJ02-01	01				2	0	4	5	5	3	39	54	59	-1	62	2	In	VDJ
GCCTTGTTGCTGGGGGACTCGGCCCTCTATCTCTGTGCCAGCAGCTTGGATGTAGCGGGGGCTTCCTACGAGCAGTACTTCGGGCCG	CASSLDVAGASYEQYF	1	0.0014285714285714286	48	TCRBV05-06*01	TCRBV05	TCRBV05-06	01				TCRBD02-01*01	TCRBD02	TCRBD02-01	01				TCRBJ02-07*01	TCRBJ02	TCRBJ02-07	01				0	2	5	2	3	1	33	49	52	61	63	1	In	VDJ
NNNNNNNNNTGAAGATCCAGCCCTCAGAACCCAGGGACTCAGCTGTGTACTTCTGTGCCAGCACCGGCAGGGCCATGATTCGGGCCG		1	0.0014285714285714286	28	TCRBV12-03/12-04*01	TCRBV12	TCRBV12-03/12-04	01				TCRBD01-01*01	TCRBD01	TCRBD01-01	01				TCRBJ02-07*01	TCRBJ02	TCRBJ02-07	01				7	6	4	3	4	16	53	63	67	72	78	1	Out	VDJ
GTGAACGCCTTGGAGCTGGAGGACTCGGCCCTGTATCTCTGTGCCAGCAGCAAGGACAGCCCAAATCAGCCCCAGCATTTTGGTGAT	CASSKDSPNQPQHF	1	0.0014285714285714286	42	TCRBV05-08*01	TCRBV05	TCRBV05-08	01				TCRBD01-01*01	TCRBD01	TCRBD01-01	01				TCRBJ01-05*01	TCRBJ01	TCRBJ01-05	01				4	4	1	5	2	4	39	51	53	59	63	1	In	VDJ
NTGTCGGCTGCTCCCTCCCAGACATCTGTGTACTTCTGTGCCAGCATTAGAGTGGGGTCGATGAACACTGAAGCTTTCTTTGGACAA	CASIRVGSMNTEAFF	2	0.002857142857142857	45	TCRBV06-05*01	TCRBV06	TCRBV06-05	01								TCRBD01,TCRBD02	TCRBD01-01,TCRBD02-01		TCRBJ01-01*01	TCRBJ01	TCRBJ01-01	01				7	4	6	2	7	0	36	46	53	57	61	2	In	VDJ
TCGGCCCAAAAGAACCCGACAGCTTTCTATCTCTGTGCCAGTAGCAAAGGCGGAGGGGGGGTGATTTATGGCTACACCTTCGGTTCG	CASSKGGGGVIYGYTF	1	0.0014285714285714286	48	TCRBV19-01*01	TCRBV19	TCRBV19-01	01				TCRBD02-01*01	TCRBD02	TCRBD02-01	01				TCRBJ01-02*01	TCRBJ01	TCRBJ01-02	01				6	5	9	0	10	5	33	44	54	61	66	1	In	VDJ
GTGAGCAACATGAGCCCTGAAGACAGCAGCATATATCTCTGCAGCGTGGAGGACAGGGGCTATACCTACGAGCAGTACTTCGGGCCG	CSVEDRGYTYEQYF	1	0.0014285714285714286	42	TCRBV29-01	TCRBV29	TCRBV29-01				01,02	TCRBD01-01*01	TCRBD01	TCRBD01-01	01				TCRBJ02-07*01	TCRBJ02	TCRBJ02-07	01				6	5	1	2	3	2	39	47	50	59	64	1	In	VDJ
CAGCCTGCAGAACTGGAGGATTCTGGAGTTTATTTCTGTGCCAGCAGCCAAGCGGGCAGGACGGTTGGGACCCAGTACTTCGGGCCA	CASSQAGRTVGTQYF	2	0.002857142857142857	45	TCRBV14-01*01	TCRBV14	TCRBV14-01	01								TCRBD01,TCRBD02	TCRBD01-01,TCRBD02-01		TCRBJ02-05*01	TCRBJ02	TCRBJ02-05	01				1	6	1	7	6	7	36	52	58	62	68	2	In	VDJ
AAGATCCAGCCTGCAGAGCTTGAGGACTCGGCCGTGTATCTCTGTGCCAGCAGCTTCCAGAACACCGGGGAGCTGTTTTTTGGAGAA	CASSFQNTGELFF	1	0.0014285714285714286	39	TCRBV11	TCRBV11				TCRBV11-02,TCRBV11-03		TCRBD01-01*01	TCRBD01	TCRBD01-01	01				TCRBJ02-02*01	TCRBJ02	TCRBJ02-02	01				3	0	4	6	1	1	42	56	57	-1	59	1	In	VDJ
AGCAGGTAGTGCGAGGAGATTCGGCAGCTTATTTCTGTGCCAGCTCCCCTGATGGACGGTACTAATGAAAAACTGTTTTTTGGCAGT		2	0.002857142857142857	46	TCRBV18-01*01	TCRBV18	TCRBV18-01	01								TCRBD01,TCRBD02	TCRBD01-01,TCRBD02-01		TCRBJ01-04*01	TCRBJ01	TCRBJ01-04	01				6	3	1	7	7	2	35	46	53	57	60	2	Out	VDJ
TCAGCTGCTCCCTCTCAGACTTCTGTTTACTTCTGTGCCAGCAGGCCAACCTTCTACAGGGGGCCCTATGGCTACACCTTCGGTTCG	CASRPTFYRGPYGYTF	1	0.0014285714285714286	48	TCRBV06-07*01	TCRBV06	TCRBV06-07	01				TCRBD01-01*01	TCRBD01	TCRBD01-01	01				TCRBJ01-02*01	TCRBJ01	TCRBJ01-02	01				6	1	3	0	11	4	33	44	55	64	65	1	In	VDJ
ATCAATTCCCTGGAGCTTGGTGACTCTGCTGTGTATTTCTGTGCCAGCAGCCTTAGGGACAGGGCCTACGAGCAGTACTTCGGGCCG	CASSLRDRAYEQYF	1	0.0014285714285714286	42	TCRBV03-01/03-02*01	TCRBV03	TCRBV03-01/03-02	01				TCRBD01-01*01	TCRBD01	TCRBD01-01	01				TCRBJ02-07*01	TCRBJ02	TCRBJ02-07	01				4	0	0	3	3	2	39	52	55	-1	64	1	In	VDJ
CTCAGAACCGGGAGACACGGCACTGTATCTCTGCGCCAGCAGTCACCCGACTAGCGGGGGACGTCCGGGGAGCTGTTTTTTGGAGAA		1	0.0014285714285714286	50	TCRBV23-01*01	TCRBV23	TCRBV23-01	01				TCRBD02-01*01	TCRBD02	TCRBD02-01	01				TCRBJ02-02*01	TCRBJ02	TCRBJ02-02	01				3	4	2	2	3	6	31	45	48	60	64	1	Out	VDJ
AATTCCCTGGAGCTTGGTGACTCTGCTGTGTATTTCTGTGCCAGCAGCCAAGCGGCAGACTATAATGAAAAACTGTTTTTTGGCAGT	CASSQAADYNEKLFF	1	0.0014285714285714286	45	TCRBV03-01/03-02*01	TCRBV03	TCRBV03-01/03-02	01				TCRBD02-01	TCRBD02	TCRBD02-01				01,02	TCRBJ01-04*01	TCRBJ01	TCRBJ01-04	01				1	0	2	9	5	4	36	52	57	-1	62	1	In	VDJ
ACTGTGACATCGGCCCAAAAGAACCCGACAGCTTTCTATCTCTGTGCCAGTAGTATGGGGACAGGGAGGCCCCAGCATTTTGGTGAT	CASSMGTGRPQHF	1	0.0014285714285714286	39	TCRBV19-01*01	TCRBV19	TCRBV19-01	01				TCRBD01-01*01	TCRBD01	TCRBD01-01	01				TCRBJ01-05*01	TCRBJ01	TCRBJ01-05	01				3	2	0	3	1	9	42	56	57	66	68	1	In	VDJ
NTGTCGGCTGCTCCCTCCCAGACATCTGTGTACTTCTGTGCCAGCAGGGATCACAGGGGGCCAGCCTACGAGCAGTACTTCGGGCCG	CASRDHRGPAYEQYF	1	0.0014285714285714286	45	TCRBV06-05*01	TCRBV06	TCRBV06-05	01				TCRBD01-01*01	TCRBD01	TCRBD01-01	01				TCRBJ02-07*01	TCRBJ02	TCRBJ02-07	01				6	3	3	0	5	2	36	47	52	61	64	1	In	VDJ
ATCCAGCGCACAGAGCAGGAGGACTCGGCCGTGTATCTCTGTGCCAGCAGTCCCGGGACGAGCTCCTACGAGCAGTACTTCGGGCCG	CASSPGTSSYEQYF	1	0.0014285714285714286	42	TCRBV07-02	TCRBV07	TCRBV07-02				01,02					TCRBD01,TCRBD02	TCRBD01-01,TCRBD02-01		TCRBJ02-07*01	TCRBJ02	TCRBJ02-07	01				6	3	0	7	4	0	39	50	54	59	62	1	In	VDJ
NTGTCGGCTGCTCCCTCCCAGACATCTGTGTACTTCTGTGCCAGCAGTTACAGGGGCTCTGGGGCCAACGTCCTGACTTTCGGGGCC	CASSYRGSGANVLTF	1	0.0014285714285714286	45	TCRBV06-05*01	TCRBV06	TCRBV06-05	01				TCRBD01-01*01	TCRBD01	TCRBD01-01	01				TCRBJ02-06*01	TCRBJ02	TCRBJ02-06	01				2	0	5	2	0	0	36	-1	51	-1	56	1	In	VDJ
ATCCAGCCTGCAAAGCTTGAGGACTCGGCCGTGTATCTCTGTGCCAGCAGCCCGGAGACAGATAATTCACCCCTCCACTTTGGGAAC	CASSPETDNSPLHF	1	0.0014285714285714286	42	TCRBV11-02*01	TCRBV11	TCRBV11-02	01				TCRBD01-01*01	TCRBD01	TCRBD01-01	01				TCRBJ01-06*02	TCRBJ01	TCRBJ01-06	02				5	0	2	5	5	5	39	51	56	-1	61	1	In	VDJ
TCCCTGGAGCTTGGTGACTCTGCTGTGTATTTCTGTGCCAGCAGTCGGAAGGGGGCTCGGTACCAAGAGACCCAGTACTTCGGGCCA	CASSRKGARYQETQYF	1	0.0014285714285714286	48	TCRBV03-01/03-02*01	TCRBV03	TCRBV03-01/03-02	01				TCRBD01-01*01	TCRBD01	TCRBD01-01	01				TCRBJ02-05*01	TCRBJ02	TCRBJ02-05	01				6	5	5	0	5	0	33	44	49	56	61	1	In	VDJ
CAGCGCACAGAGCAGGGGGACTCGGCCATGTATCTCTGTGCCAGCAGCTTAGTTGAAGGGAGACTTGCTGAAGCTTTCTTTGGACAA	CASSLVEGRLAEAFF	1	0.0014285714285714286	45	TCRBV07-09*01	TCRBV07	TCRBV07-09	01				TCRBD02-01*02	TCRBD02	TCRBD02-01	02				TCRBJ01-01*01	TCRBJ01	TCRBJ01-01	01				1	5	9	2	5	6	36	52	57	62	67	1	In	VDJ
CACACCCTGCAGCCAGAAGACTCGGCCCTGTATCTCTGCGCCAGCAGCCAAACGGCTGGCTATAATTCACCCCTCCACTTTGGGAAC	CASSQTAGYNSPLHF	1	0.0014285714285714286	45	TCRBV04-03*01	TCRBV04	TCRBV04-03	01								TCRBD01,TCRBD02	TCRBD01-01,TCRBD02-01		TCRBJ01-06*02	TCRBJ01	TCRBJ01-06	02				2	3	9	0	2	3	36	51	53	56	59	1	In	VDJ
ATGAATGTGAGCACCTTGGAGCTGGGGGACTCGGCCCTTTATCTTTGCGCCAGCAGCTGGGACTTGGAGACCCAGTACTTCGGGCCA	CASSWDLETQYF	1	0.0014285714285714286	36	TCRBV05-01*01	TCRBV05	TCRBV05-01	01				TCRBD02-01	TCRBD02	TCRBD02-01				01,02	TCRBJ02-05*01	TCRBJ02	TCRBJ02-05	01				3	2	0	10	0	5	45	-1	58	64	66	1	In	VDJ
NNNNNNNNNTGTCGGCTGCTCCCTCCCAGACATCTGTGTACTTCTGTGCCAGGGAAGGGGGAGACCGGGGAGCTGTTTTTTGGAGAA		1	0.0014285714285714286	37	TCRBV06-05*01	TCRBV06	TCRBV06-05	01				TCRBD01-01*01	TCRBD01	TCRBD01-01	01				TCRBJ02-02*01	TCRBJ02	TCRBJ02-02	01				9	2	5	1	3	5	44	52	55	61	63	1	Out	VDJ
NNNNTGTCGGCTGCTCCCTCCCAGACATCTGTGTACTTCTGTGCCAGCAGTGAATCCCGGGGAGCAGATACGCAGTATTTTGGCCCA	CASSESRGADTQYF	1	0.0014285714285714286	42	TCRBV06-01*01	TCRBV06	TCRBV06-01	01				TCRBD02-01	TCRBD02	TCRBD02-01				01,02	TCRBJ02-03*01	TCRBJ02	TCRBJ02-03	01				2	2	8	3	3	4	39	54	57	62	64	1	In	VDJ
CGCACAGAGCAGGAGGACTCGGCCGTGTATCTCTGTGCCAGCAGCACCTTCCCACGGGGGGGCACAGATACGCAGTATTTTGGCCCA	CASSTFPRGGTDTQYF	1	0.0014285714285714286	48	TCRBV07-02	TCRBV07	TCRBV07-02				01,02	TCRBD02-01*01	TCRBD02	TCRBD02-01	01				TCRBJ02-03*01	TCRBJ02	TCRBJ02-03	01				5	0	8	1	9	1	33	45	54	-1	61	1	In	VDJ
GTGAACGCCTTGGAGCTGGACGACTCGGCCCTGTATCTCTGTGCCAGCAGCCGGGGCTTCTCCTACGACGAGCAGTACTTCGGGCCG	CASSRGFSYDEQYF	2	0.002857142857142857	42	TCRBV05-04*01	TCRBV05	TCRBV05-04	01								TCRBD01,TCRBD02	TCRBD01-01,TCRBD02-01		TCRBJ02-07*01	TCRBJ02	TCRBJ02-07	01				4	10	7	0	1	5	39	51	52	57	67	2	In	VDJ
ATCCTGGAGTCGCCCAGCCCCAACCAGACCTCTCTGTACTTCTGTGCCAGCAGTGGAAGACGATATGAAAAACTGTTTTTTGGCAGT	CASSGRRYEKLFF	1	0.0014285714285714286	39	TCRBV27-01*01	TCRBV27	TCRBV27-01	01								TCRBD01,TCRBD02	TCRBD01-01,TCRBD02-01		TCRBJ01-04*01	TCRBJ01	TCRBJ01-04	01				5	7	1	8	0	6	42	-1	54	57	64	1	In	VDJ
TCCCTGGAGCTTGGTGACTCTGCTGTGTATTTCTGTGCCAGCAGCCAAAGGACAGGGAATAAAGTGCAAAAACTGTTTTTTGGCAGT	CASSQRTGNKVQKLFF	1	0.0014285714285714286	48	TCRBV03-01/03-02*01	TCRBV03	TCRBV03-01/03-02	01				TCRBD01-01*01	TCRBD01	TCRBD01-01	01				TCRBJ01-04*01	TCRBJ01	TCRBJ01-04	01				2	10	1	3	1	9	33	48	49	57	67	1	In	VDJ
AACGCCTTGTTGCTGGGGGACTCGGCCCTCTATCTCTGTGCCAGCAGCCGGACCCAGAGCTCCTACAATGAGCAGTTCTTCGGGCCA	CASSRTQSSYNEQFF	1	0.0014285714285714286	45	TCRBV05-06*01	TCRBV05	TCRBV05-06	01								TCRBD01,TCRBD02	TCRBD01-01,TCRBD02-01		TCRBJ02-01*01	TCRBJ02	TCRBJ02-01	01				4	6	1	7	1	0	36	48	49	53	59	1	In	VDJ
GCTGCTCCCTCCCAAACATCTGTGTACTTCTGTGCCAGCAGTGGCGCCCGGGACCAGCAAAGCACAGATACGCAGTATTTTGGCCCA	CASSGARDQQSTDTQYF	1	0.0014285714285714286	51	TCRBV06-02/06-03*01	TCRBV06	TCRBV06-02/06-03	01								TCRBD01,TCRBD02	TCRBD01-01,TCRBD02-01		TCRBJ02-03*01	TCRBJ02	TCRBJ02-03	01				5	6	0	7	7	0	30	42	49	54	60	1	In	VDJ
CAGCCCTCAGAACCCAGGGACTCAGCTGTGTACTTCTGTGCCAGCAGTTTTTACCAGAGCTCCTACAATGAGCAGTTCTTCGGGCCA	CASSFYQSSYNEQFF	1	0.0014285714285714286	45	TCRBV12	TCRBV12				TCRBV12-03/12-04,TCRBV12-04						TCRBD01,TCRBD02	TCRBD01-01,TCRBD02-01		TCRBJ02-01*01	TCRBJ02	TCRBJ02-01	01				3	2	4	5	4	0	36	50	54	57	59	1	In	VDJ
GGGACTCGGCCCTTTATCTTTGCGCCAGCAGCCCGGGGACTAGCGGGGGGACTATGTTCCACCTACAATGAGCAGTTCTTCGGGCCA		1	0.0014285714285714286	61	TCRBV05-01*01	TCRBV05	TCRBV05-01	01				TCRBD02-01*01	TCRBD02	TCRBD02-01	01				TCRBJ02-01*01	TCRBJ02	TCRBJ02-01	01				4	11	0	1	3	2	20	32	35	50	61	1	Out	VDJ
ATTCTGGAGTCCGCCAGCACCAACCAGACATCTATGTACCTCTGTGCCAGCAGTATTTGGGGGGAAGAGACCCAGTACTTCGGGCCA	CASSIWGEETQYF	1	0.0014285714285714286	39	TCRBV28-01*01	TCRBV28	TCRBV28-01	01				TCRBD02-01*01	TCRBD02	TCRBD02-01	01				TCRBJ02-05*01	TCRBJ02	TCRBJ02-05	01				5	0	9	1	4	3	42	54	58	-1	64	1	In	VDJ
CTGGAGTCTGCCAGGCCCTCACATACCTCTCAGTACCTCTGTGCCAGCAGTGATTTTCCCAGGGGTCGAAAAGCTTTCTTTGGACAA	CASSDFPRGRKAFF	2	0.002857142857142857	42	TCRBV25-01*01	TCRBV25	TCRBV25-01	01				TCRBD01-01*01	TCRBD01	TCRBD01-01	01				TCRBJ01-01*01	TCRBJ01	TCRBJ01-01	01				3	5	4	2	6	9	39	53	59	65	70	2	In	VDJ
AAGATCCAGCGCACAGAGCAGGGGGACTCGGCCATGTATCTCTGTGCCAGCAGGGATTCAGCTAACTATGGCTACACCTTCGGTTCG	CASRDSANYGYTF	1	0.0014285714285714286	39	TCRBV07-09*01	TCRBV07	TCRBV07-09	01								TCRBD01,TCRBD02	TCRBD01-01,TCRBD02-01		TCRBJ01-02*01	TCRBJ01	TCRBJ01-02	01				6	5	1	8	0	0	42	-1	53	56	61	1	In	VDJ
NNNNTGTCGGCTGCTCCCTCCCAGACATCTGTGTACTTCTGTGCCACCGTCAAGGGACAGGGGAATGAAAAACTGTTTTTTGGCAGT	CATVKGQGNEKLFF	1	0.0014285714285714286	42	TCRBV06-05*01	TCRBV06	TCRBV06-05	01				TCRBD01-01*01	TCRBD01	TCRBD01-01	01				TCRBJ01-04*01	TCRBJ01	TCRBJ01-04	01				10	0	0	2	7	5	39	46	53	-1	63	1	In	VDJ
TCCCTGGAGCTTGGTGACTCTGCTGTGTATTTCTGTGCCAGCAGCCATACCTGGGACAGGGGGCGAGACGAGCAGTACTTCGGGCCG	CASSHTWDRGRDEQYF	1	0.0014285714285714286	48	TCRBV03-01/03-02*01	TCRBV03	TCRBV03-01/03-02	01				TCRBD01-01*01	TCRBD01	TCRBD01-01	01				TCRBJ02-07*01	TCRBJ02	TCRBJ02-07	01				3	3	0	0	5	5	33	47	52	64	67	1	In	VDJ
CAGCGCACAGAGCAGGAGGACTCGGCCGTGTATCTCTGTGCCAGCAGCCCCAGGAAGGGGGGGCGAGAGACCCAGTACTTCGGGCCA	CASSPRKGGRETQYF	1	0.0014285714285714286	45	TCRBV07-02	TCRBV07	TCRBV07-02				01,02	TCRBD02-01*01	TCRBD02	TCRBD02-01	01				TCRBJ02-05*01	TCRBJ02	TCRBJ02-05	01				5	2	9	0	8	4	36	48	56	63	65	1	In	VDJ
CAGCGCACAGAGCAGCGGGACTCGGCCATGTATCGCTGTGCCAGCAGCATTGAAGAGGGGTTCGGCACTGAAGCTTTCTTTGGACAA	CASSIEEGFGTEAFF	2	0.002857142857142857	45	TCRBV07-06*01	TCRBV07	TCRBV07-06	01								TCRBD01,TCRBD02	TCRBD01-01,TCRBD02-01		TCRBJ01-01*01	TCRBJ01	TCRBJ01-01	01				5	5	5	2	7	4	36	48	55	60	65	2	In	VDJ
TCGGCCCAAAAGAACCCGACAGCTTTCTATCTCTGTGCCAGTAGTATAGAGCCGGCAGGCCTCGGCACTGAAGCTTTCTTTGGACAA	CASSIEPAGLGTEAFF	2	0.002857142857142857	48	TCRBV19-01*01	TCRBV19	TCRBV19-01	01				TCRBD01-01*01	TCRBD01	TCRBD01-01	01				TCRBJ01-01*01	TCRBJ01	TCRBJ01-01	01				0	6	4	4	5	4	33	50	55	59	65	2	In	VDJ
AGCAACATGAGCCCTGAAGACAGCAGCATATATCTCTGCAGCGTTGAAGGGGGTGCGAGAGCTAATGAAAAACTGTTTTTTGGCAGT	CSVEGGARANEKLFF	1	0.0014285714285714286	45	TCRBV29-01	TCRBV29	TCRBV29-01				01,02					TCRBD01,TCRBD02	TCRBD01-01,TCRBD02-01		TCRBJ01-04*01	TCRBJ01	TCRBJ01-04	01				1	8	6	2	0	3	36	-1	49	53	61	1	In	VDJ
NTGTCGGCTGCTCCCTCCCAGACATCTGTGTACTTCTGTGCCAGCAGTTACAGGGGCCCTGGGGCCAACGTCCTGACTTTCGGGGCC	CASSYRGPGANVLTF	1	0.0014285714285714286	45	TCRBV06-05*01	TCRBV06	TCRBV06-05	01				TCRBD01-01*01	TCRBD01	TCRBD01-01	01				TCRBJ02-06*01	TCRBJ02	TCRBJ02-06	01				2	2	5	2	0	2	36	-1	51	56	58	1	In	VDJ
AGTGCCCATCCTGAAGACAGCAGCTTCTACATCTGCAGTGCGAAGAACGACAGGGGGTGGGCCAAAAACATTCAGTACTTCGGCGCC	CSAKNDRGWAKNIQYF	1	0.0014285714285714286	48	TCRBV20	TCRBV20				TCRBV20-01,TCRBV20-or09_02		TCRBD01-01*01	TCRBD01	TCRBD01-01	01				TCRBJ02-04*01	TCRBJ02	TCRBJ02-04	01				6	3	2	1	7	1	33	41	48	57	60	1	In	VDJ
GACTGTGAGCAACATGAGCCCTGAAGACAGCAGCATATATCTCTGCAGCGTAGGGGGGGGGCAAGAGATACGCAGTATTTTGGCCCA		1	0.0014285714285714286	38	TCRBV29-01	TCRBV29	TCRBV29-01				01,02	TCRBD02-01*01	TCRBD02	TCRBD02-01	01				TCRBJ02-03*01	TCRBJ02	TCRBJ02-03	01				6	6	9	0	1	5	43	51	52	59	65	1	Out	VDJ
GTGACCAGTGCCCATCCTGAAGACAGCAGCTTCTACATCTGCAGTGCCCGGAGGGACAGGGGCACAGATACGCAGTATTTTGGCCCA	CSARRDRGTDTQYF	1	0.0014285714285714286	42	TCRBV20	TCRBV20				TCRBV20-01,TCRBV20-or09_02		TCRBD01-01*01	TCRBD01	TCRBD01-01	01				TCRBJ02-03*01	TCRBJ02	TCRBJ02-03	01				6	0	0	3	5	1	39	47	52	-1	61	1	In	VDJ
TGGAGCTTGGTGACTCTGCTGTGTATTTCGGTGCCAGCAGCGCATTGAGTCCCATTTGCAAAGAAAAACATTCAGTACTTCGGCGCC		1	0.0014285714285714286	52	TCRBV03-01/03-02*01	TCRBV03	TCRBV03-01/03-02	01				TCRBD02-01*02	TCRBD02	TCRBD02-01	02				TCRBJ02-04*01	TCRBJ02	TCRBJ02-04	01				5	14	11	2	5	4	29	41	46	49	63	1	Out	VDJ
AGCGCACAGAGCGGGGGGACTCAGCCGTGTATCTCTGTGCCAGCAGCCCACTAGCGATCAAGCACAGATACGCAGTATTTTGGCCCA		1	0.0014285714285714286	46	TCRBV07-03*01	TCRBV07	TCRBV07-03	01				TCRBD02-01	TCRBD02	TCRBD02-01				01,02	TCRBJ02-03*01	TCRBJ02	TCRBJ02-03	01				5	4	3	6	2	0	35	47	49	56	60	1	Out	VDJ
ATTCTGGAGTCCGCCAGCACCAACCAGACATCTATGTACCTCTGTGCCAGCAGGAGGGACGGAGGTTATGGCTACACCTTCGGTTCG	CASRRDGGYGYTF	1	0.0014285714285714286	39	TCRBV28-01*01	TCRBV28	TCRBV28-01	01								TCRBD01,TCRBD02	TCRBD01-01,TCRBD02-01		TCRBJ01-02*01	TCRBJ01	TCRBJ01-02	01				6	6	0	7	2	5	42	53	55	60	66	1	In	VDJ
GCTGCTCCCTCCCAGACATCTGTGTACTTCTGTGCCAGCAGTGAAGCGCCAGCGGGGGGTGCTGGAGATACGCAGTATTTTGGCCCA	CASSEAPAGGAGDTQYF	1	0.0014285714285714286	51	TCRBV06-01*01	TCRBV06	TCRBV06-01	01				TCRBD02-01*01	TCRBD02	TCRBD02-01	01				TCRBJ02-03*01	TCRBJ02	TCRBJ02-03	01				0	6	6	1	3	5	30	47	50	59	65	1	In	VDJ
TCCACAAAGCTGGAGGACTCAGCCATGTACTTCTGTGCCAGCAAGGAGTCGGGAGCCGGGCTCTACAATGAGCAGTTCTTCGGGCCA	CASKESGAGLYNEQFF	1	0.0014285714285714286	48	TCRBV02-01	TCRBV02	TCRBV02-01				01,03	TCRBD02-01*02	TCRBD02	TCRBD02-01	02				TCRBJ02-01*01	TCRBJ02	TCRBJ02-01	01				7	7	8	2	6	3	33	43	49	55	62	1	In	VDJ
TCCCTGATTCTGGAGTCCGCCAGCACCAACCAGACATCTATGTACCTCTGTGCCAGCAGTCCCCGGGAGACCCAGTACTTCGGGCCA	CASSPRETQYF	1	0.0014285714285714286	33	TCRBV28-01*01	TCRBV28	TCRBV28-01	01				TCRBD02-01	TCRBD02	TCRBD02-01				01,02	TCRBJ02-05*01	TCRBJ02	TCRBJ02-05	01				5	0	8	5	3	5	48	60	63	-1	66	1	In	VDJ
AAGATCCGGTCCACAAAGCTGGAGGACTCAGCCATGTACTTCTGTGCCAGCAGTGCACGTACGGAAGAGACCCAGTACTTCGGGCCA	CASSARTEETQYF	1	0.0014285714285714286	39	TCRBV02-01	TCRBV02	TCRBV02-01				01,03	TCRBD02-01	TCRBD02	TCRBD02-01				01,02	TCRBJ02-05*01	TCRBJ02	TCRBJ02-05	01				4	0	8	5	6	3	42	55	61	-1	64	1	In	VDJ
ATCCGGTCCACAAAGCTGGAGGACTCAGCCATGTACTTCTGTGCCAGCAAGAAACAGGGGGGAGACAATGAGCAGTTCTTCGGGCCA	CASKKQGGDNEQFF	1	0.0014285714285714286	42	TCRBV02-01	TCRBV02	TCRBV02-01				01,03	TCRBD01-01*01	TCRBD01	TCRBD01-01	01				TCRBJ02-01*01	TCRBJ02	TCRBJ02-01	01				7	3	3	1	4	5	39	49	53	61	64	1	In	VDJ
ACCAGTGCCCATCCTGAAGACAGCAGCTTCTACATCTGCAGTGCTAGGGAAAGGGGGTCGAACACCGGGGAGCTGTTTTTTGGAGAA	CSARERGSNTGELFF	1	0.0014285714285714286	45	TCRBV20	TCRBV20				TCRBV20-01,TCRBV20-or09_02		TCRBD01-01*01	TCRBD01	TCRBD01-01	01				TCRBJ02-02*01	TCRBJ02	TCRBJ02-02	01				3	1	5	1	4	0	36	47	51	57	58	1	In	VDJ
CTGACAGTGACCAGTGCCCATCCTGAAGACAGCAGCTTCTACATCTGCAGTGCCACCTCATCGGGGGAGACCCAGTACTTCGGGCCA	CSATSSGETQYF	1	0.0014285714285714286	36	TCRBV20	TCRBV20				TCRBV20-01,TCRBV20-or09_02		TCRBD02-01*01	TCRBD02	TCRBD02-01	01				TCRBJ02-05*01	TCRBJ02	TCRBJ02-05	01				6	0	8	3	8	5	45	53	61	-1	66	1	In	VDJ
ACTGTGACATCGGCCCAAAAGAACCCGACAGCTTTCTATCTCTGTGCCAGTAGTATGACAGTTCACACTGAAGCTTTCTTTGGACAA	CASSMTVHTEAFF	1	0.0014285714285714286	39	TCRBV19-01*01	TCRBV19	TCRBV19-01	01				TCRBD01-01*01	TCRBD01	TCRBD01-01	01				TCRBJ01-01*01	TCRBJ01	TCRBJ01-01	01				3	3	2	5	0	3	42	-1	56	61	64	1	In	VDJ
CGCACAGAGCAGGAGGACTCGGCCGTGTATCTCTGTGCCAGCAGCCACCCGTCTCTGGGCTCGGGAAACACCATATATTTTGGAGAG	CASSHPSLGSGNTIYF	1	0.0014285714285714286	48	TCRBV07-02	TCRBV07	TCRBV07-02				01,02	TCRBD01-01*01	TCRBD01	TCRBD01-01	01				TCRBJ01-03*01	TCRBJ01	TCRBJ01-03	01				5	3	8	0	11	4	33	45	56	60	63	1	In	VDJ
TGAAGATCCAGCCCTCAGAACCCAGGGACTCAGCTGTGTACTTCTGTGCCAGCAGTTTATAGCAATCAGCCCCAGCATTTTGGTGAT		1	0.0014285714285714286	37	TCRBV12-03/12-04*01	TCRBV12	TCRBV12-03/12-04	01											TCRBJ01-05*01	TCRBJ01	TCRBJ01-05	01				2	0	0	0	0	0	44	-1	-1	-1	59	1	Out	VJ
AGCTCTCTGGAGCTGGGGGACTCAGCTTTGTATTTCTGTGCCAGCAGCCCGCGGAATCAGAGGCACTATGGCTACACCTTCGGTTCG	CASSPRNQRHYGYTF	1	0.0014285714285714286	45	TCRBV09-01*01	TCRBV09	TCRBV09-01	01				TCRBD02-01	TCRBD02	TCRBD02-01				01,02	TCRBJ01-02*01	TCRBJ01	TCRBJ01-02	01				4	10	7	5	2	3	36	48	50	54	64	1	In	VDJ
TACCCTCTCAGACATCTGTGTACTTCTGTGCCAGCAGTGACATCAGACTAGCGGGGGGATCGCACAGATACGCAGTATTTTGGCCCA		1	0.0014285714285714286	55	TCRBV06-04*01	TCRBV06	TCRBV06-04	01				TCRBD02-01*01	TCRBD02	TCRBD02-01	01				TCRBJ02-03*01	TCRBJ02	TCRBJ02-03	01				2	3	2	1	4	1	26	41	45	58	61	1	Out	VDJ
GTGACATCGGCCCAAAAGAACCCGACAGCTTTCTATCTCTGTGCCAGTAGAGGGTCCTCTCTGGGCGGGGAGCTGTTTTTTGGAGAA	CASRGSSLGGELFF	1	0.0014285714285714286	42	TCRBV19-01*01	TCRBV19	TCRBV19-01	01								TCRBD01,TCRBD02	TCRBD01-01,TCRBD02-01		TCRBJ02-02*01	TCRBJ02	TCRBJ02-02	01				6	11	5	3	0	7	39	-1	50	54	65	1	In	VDJ
AGCACCTTGGAGCTGGGGGACTCGGCCCTTTATCTTTGCGCCAGCAGCCTACAGGGGACGAACACCGGGGAGCTGTTTTTTGGAGAA	CASSLQGTNTGELFF	1	0.0014285714285714286	45	TCRBV05-01*01	TCRBV05	TCRBV05-01	01				TCRBD01-01*01	TCRBD01	TCRBD01-01	01				TCRBJ02-02*01	TCRBJ02	TCRBJ02-02	01				4	1	3	2	2	0	36	48	50	57	58	1	In	VDJ
ATCAATTCCCTGGAGCTTGGTGACTCTGCTGTGTATTTCTGTGCCAGCAGCCAACCGCGGTCGTGCTACGAGCAGTACTTCGGGCCG	CASSQPRSCYEQYF	1	0.0014285714285714286	42	TCRBV03-01/03-02*01	TCRBV03	TCRBV03-01/03-02	01				TCRBD02-01	TCRBD02	TCRBD02-01				01,02	TCRBJ02-07*01	TCRBJ02	TCRBJ02-07	01				2	5	7	5	2	3	39	54	56	60	65	1	In	VDJ
GCCTTGGAGCTGGAGGACTCGGCCCTGTATCTCTGTGCCAGCAACTTTCTCCGGGGGGGAATCTACAATGAGCAGTTCTTCGGGCCA	CASNFLRGGIYNEQFF	1	0.0014285714285714286	48	TCRBV05-08*01	TCRBV05	TCRBV05-08	01				TCRBD02-01*01	TCRBD02	TCRBD02-01	01				TCRBJ02-01*01	TCRBJ02	TCRBJ02-01	01				2	3	8	0	4	3	33	47	51	59	62	1	In	VDJ
TGCCCATCCTGAAGACAGCAGCTTCTACATCTGCAGTGCTGTCCGTCGGCTTCGGTAACTAGCACAGATACGCAGTATTTTGGCCCA		1	0.0014285714285714286	50	TCRBV20	TCRBV20				TCRBV20-01,TCRBV20-or09_02						TCRBD01,TCRBD02	TCRBD01-01,TCRBD02-01		TCRBJ02-03*01	TCRBJ02	TCRBJ02-03	01				5	10	9	0	7	0	31	40	47	50	60	1	Out	VDJ
ACTCTGACAGTGACCAGTGCCCATCCTGAAGACAGCAGCTTCTACATCTGCAGTGGGGAGAACACCGGGGAGCTGTTTTTTGGAGAA	CSGENTGELFF	1	0.0014285714285714286	33	TCRBV20-01	TCRBV20	TCRBV20-01				01,04					TCRBD01,TCRBD02	TCRBD01-01,TCRBD02-01		TCRBJ02-02*01	TCRBJ02	TCRBJ02-02	01				7	0	0	8	0	1	48	-1	55	-1	59	1	In	VDJ
CTTGACATCCGCTCACCAGGCCTGGGGGACGCAGCCATGTACCTGTGTGCCACCAGTTGGGGCGGCGATGGCTACACCTTCGGTTCG	CATSWGGDGYTF	1	0.0014285714285714286	36	TCRBV15-01*02	TCRBV15	TCRBV15-01	02				TCRBD01-01*01	TCRBD01	TCRBD01-01	01				TCRBJ01-02*01	TCRBJ01	TCRBJ01-02	01				6	4	7	0	2	6	45	56	58	63	67	1	In	VDJ
TCTGCCATCCCCAACCAGACAGCTCTTTACTTCTGTGCCACCAGTGATTCAACTAGCGGAAATCCCTACGAGCAGTACTTCGGGCCG	CATSDSTSGNPYEQYF	1	0.0014285714285714286	48	TCRBV24-01*01	TCRBV24	TCRBV24-01	01				TCRBD02-01	TCRBD02	TCRBD02-01				01,02	TCRBJ02-07*01	TCRBJ02	TCRBJ02-07	01				2	5	3	5	2	2	33	49	51	59	64	1	In	VDJ
ACTCTGACAGTGACCAGTGCCCATCCTGAAGACAGCAGCTTCTACATCTGCAGCGGGAGTGCTGGAAACACCATATATTTTGGAGAG	CSGSAGNTIYF	2	0.002857142857142857	33	TCRBV20-01	TCRBV20	TCRBV20-01				01,04	TCRBD02-01*02	TCRBD02	TCRBD02-01	02				TCRBJ01-03*01	TCRBJ01	TCRBJ01-03	01				9	2	8	2	0	2	48	-1	53	59	61	2	In	VDJ
CTGGAGTCCGCTACCAGCTCCCAGACATCTGTGTACTTCTGTGCCATCAGTGACAGACAGGGTTGGACTGAAGCTTTCTTTGGACAA	CAISDRQGWTEAFF	1	0.0014285714285714286	42	TCRBV10-03*01	TCRBV10	TCRBV10-03	01				TCRBD01-01*01	TCRBD01	TCRBD01-01	01				TCRBJ01-01*01	TCRBJ01	TCRBJ01-01	01				3	4	2	3	2	5	39	53	55	62	66	1	In	VDJ
AGCACCTTGGAGCTGGGGGACTCGGCCCTTTATCTTTGCGCCAGCAGCCCAACTAGCGGATACACAGATACGCAGTATTTTGGCCCA	CASSPTSGYTDTQYF	1	0.0014285714285714286	45	TCRBV05-01*01	TCRBV05	TCRBV05-01	01				TCRBD02-01	TCRBD02	TCRBD02-01				01,02	TCRBJ02-03*01	TCRBJ02	TCRBJ02-03	01				4	3	3	5	3	2	36	48	51	59	62	1	In	VDJ
GTGACATCGGCCCAAAAGAACCCGACAGCTTTCTATCTCTGTGCCAGTAGTATAGGGCCTAGCAATCAGCCCCAGCATTTTGGTGAT	CASSIGPSNQPQHF	1	0.0014285714285714286	42	TCRBV19-01*01	TCRBV19	TCRBV19-01	01				TCRBD01-01*01	TCRBD01	TCRBD01-01	01				TCRBJ01-05*01	TCRBJ01	TCRBJ01-05	01				1	1	9	0	0	0	39	-1	55	58	59	1	In	VDJ
AGTGCCCATCCTGAAGACAGCAGCTTCTACATCTGCAGTGCTAGAGATAGGGCACAGGCTCTCTTCTATGGCTACACCTTCGGTTCG	CSARDRAQALFYGYTF	1	0.0014285714285714286	48	TCRBV20	TCRBV20				TCRBV20-01,TCRBV20-or09_02		TCRBD01-01*01	TCRBD01	TCRBD01-01	01				TCRBJ01-02*01	TCRBJ01	TCRBJ01-02	01				0	7	3	4	6	4	33	47	53	58	65	1	In	VDJ
CTGGAGCTTGGTGACTCTGCTGTGTATTTCTGTGCCAGCAGCCAAGGGATGGAAAAAGGTTCTGGAAACACCATATATTTTGGAGAG	CASSQGMEKGSGNTIYF	1	0.0014285714285714286	51	TCRBV03-01/03-02*01	TCRBV03	TCRBV03-01/03-02	01								TCRBD01,TCRBD02	TCRBD01-01,TCRBD02-01		TCRBJ01-03*01	TCRBJ01	TCRBJ01-03	01				1	11	1	8	0	1	30	-1	46	49	60	1	In	VDJ
GAGTCCGCCAGCACCAACCAGACATCTATGTACCTCTGTGCCAGCAGTTCGGGGGGGGCGAACACCGGGGAGCTGTTTTTTGGAGAA	CASSSGGANTGELFF	1	0.0014285714285714286	45	TCRBV28-01*01	TCRBV28	TCRBV28-01	01				TCRBD02-01*01	TCRBD02	TCRBD02-01	01				TCRBJ02-02*01	TCRBJ02	TCRBJ02-02	01				4	1	8	0	0	0	36	-1	49	57	58	1	In	VDJ
GCCCTGCAGCCAGAAGACTCAGCCCTGTATCTCTGCGCCAGCAGCTGGCAAACAAGCCCGAACACCGGGGAGCTGTTTTTTGGAGAA	CASSWQTSPNTGELFF	1	0.0014285714285714286	48	TCRBV04-01*01	TCRBV04	TCRBV04-01	01								TCRBD01,TCRBD02	TCRBD01-01,TCRBD02-01		TCRBJ02-02*01	TCRBJ02	TCRBJ02-02	01				5	4	3	6	6	0	33	45	51	54	58	1	In	VDJ
GAGTCCGCCAGCACCAACCAGACATCTATGTACCTCTGTGCCAGCAGACCTCGGACAGGGGGCGATAGGCCCCAGCATTTTGGTGAT	CASRPRTGGDRPQHF	2	0.002857142857142857	45	TCRBV28-01*01	TCRBV28	TCRBV28-01	01				TCRBD01-01*01	TCRBD01	TCRBD01-01	01				TCRBJ01-05*01	TCRBJ01	TCRBJ01-05	01				6	5	1	0	5	9	36	47	52	63	68	2	In	VDJ
CCTGAAGACAGCAGCTTCTACATCTGCAGTGCTAGAGATGGGGGAAACATCGAGCGGTCCTCCTACAATGAGCAGTTCTTCGGGCCA	CSARDGGNIERSSYNEQFF	1	0.0014285714285714286	57	TCRBV20	TCRBV20				TCRBV20-01,TCRBV20-or09_02						TCRBD01,TCRBD02	TCRBD01-01,TCRBD02-01		TCRBJ02-01*01	TCRBJ02	TCRBJ02-01	01				0	15	6	1	1	0	24	38	39	44	59	1	In	VDJ
ATCCAGCCTGCAGAGCTTGAGGACTCGGCCGTGTATCTCTGTGCCAGCAGCTTAGAGTTAGGGGGCAATGAGCAGTTCTTCGGGCCA	CASSLELGGNEQFF	1	0.0014285714285714286	42	TCRBV11	TCRBV11				TCRBV11-02,TCRBV11-03		TCRBD01-01*01	TCRBD01	TCRBD01-01	01				TCRBJ02-01*01	TCRBJ02	TCRBJ02-01	01				0	0	5	1	3	6	39	56	59	-1	65	1	In	VDJ
NNNNNNNTGTCGGCTGCTCCCTCCCAGACATCTGTGTACTTCTGTGCCAGCAGTGAAGTCCAGGGAGGTGGCTACACCTTCGGTTCG	CASSEVQGGGYTF	1	0.0014285714285714286	39	TCRBV06-01*01	TCRBV06	TCRBV06-01	01				TCRBD02-01*02	TCRBD02	TCRBD02-01	02				TCRBJ01-02*01	TCRBJ01	TCRBJ01-02	01				1	0	9	1	4	7	42	58	62	-1	68	1	In	VDJ
ATCCAGCGCACAGAGCAGGGGGACTCGGCCATGTATCTCTGTGCCAGCAGCTCCTGGACAGGGCAAGAGACCCAGTACTTCGGGCCA	CASSSWTGQETQYF	1	0.0014285714285714286	42	TCRBV07-09*01	TCRBV07	TCRBV07-09	01				TCRBD01-01*01	TCRBD01	TCRBD01-01	01				TCRBJ02-05*01	TCRBJ02	TCRBJ02-05	01				4	0	1	3	3	2	39	52	55	-1	63	1	In	VDJ
TCAGAACCCAGGGACTCAGCTGTGTACTTCTGTGCCAGCAGTTTAAGTTTTTGGTTGAATAACTCCTACGAGCAGTACTTCGGGCCG	CASSLSFWLNNSYEQYF	1	0.0014285714285714286	51	TCRBV12	TCRBV12				TCRBV12-03/12-04,TCRBV12-04						TCRBD01,TCRBD02	TCRBD01-01,TCRBD02-01		TCRBJ02-07*01	TCRBJ02	TCRBJ02-07	01				2	8	0	10	7	0	30	45	52	54	62	1	In	VDJ
ATCCAGCCCTCAGAACCCAGGGACTCAGCTGTGTACTTCTGTGCCAGCAGTTTAAAGGGTTGGGGAAACATTCAGTACTTCGGCGCC	CASSLKGWGNIQYF	1	0.0014285714285714286	42	TCRBV12	TCRBV12				TCRBV12-03/12-04,TCRBV12-04						TCRBD01,TCRBD02	TCRBD01-01,TCRBD02-01		TCRBJ02-04*01	TCRBJ02	TCRBJ02-04	01				2	6	5	3	1	6	39	54	55	59	65	1	In	VDJ
CAGCGCACAGAGCAGCGGGACTCGGCCATGTATCGCTGTGCCAGCAGCCGGACTAGCTGGGGATACAATGAGCAGTTCTTCGGGCCA	CASSRTSWGYNEQFF	1	0.0014285714285714286	45	TCRBV07-06*01	TCRBV07	TCRBV07-06	01				TCRBD02-01	TCRBD02	TCRBD02-01				01,02	TCRBJ02-01*01	TCRBJ02	TCRBJ02-01	01				5	6	1	7	1	4	36	48	49	57	63	1	In	VDJ
GCCTTGTTGCTGGGGGACTCGGCCCTCTATCTCTGTGCCAGCAGCTTAGGTACGGGACTAGCCAAAGAGACCCAGTACTTCGGGCCA	CASSLGTGLAKETQYF	1	0.0014285714285714286	48	TCRBV05-06*01	TCRBV05	TCRBV05-06	01				TCRBD02-01	TCRBD02	TCRBD02-01				01,02	TCRBJ02-05*01	TCRBJ02	TCRBJ02-05	01				2	2	0	7	6	3	33	47	53	62	64	1	In	VDJ
CATCCTGAAGACAGCAGCTTCTACATCTGCAGTGCTAGAGGGATACCCGATGCTGGGGCGATTACCGGGGAGCTGTTTTTTGGAGAA	CSARGIPDAGAITGELFF	1	0.0014285714285714286	54	TCRBV20	TCRBV20				TCRBV20-01,TCRBV20-or09_02		TCRBD01-01*01	TCRBD01	TCRBD01-01	01				TCRBJ02-02*01	TCRBJ02	TCRBJ02-02	01				1	4	7	0	14	5	27	40	54	59	63	1	In	VDJ
CTGAAGATCCAGCGCACAGAGCAGGGGGACTCGGCCATGTATCTCTGTGCCAGCAGCTTAGACAATCAGCCCCAGCATTTTGGTGAT	CASSLDNQPQHF	1	0.0014285714285714286	36	TCRBV07-09*01	TCRBV07	TCRBV07-09	01											TCRBJ01-05*01	TCRBJ01	TCRBJ01-05	01				1	1	0	0	0	3	45	-1	-1	61	62	1	In	VJ
CGCACAGAGCAGGGGGACTCGGCCATGTATCTCTGTGCCAGCAGCATCCAACCGGGACAGGGTAACTATGGCTACACCTTCGGTTCG	CASSIQPGQGNYGYTF	1	0.0014285714285714286	48	TCRBV07-09*01	TCRBV07	TCRBV07-09	01				TCRBD01-01*01	TCRBD01	TCRBD01-01	01				TCRBJ01-02*01	TCRBJ01	TCRBJ01-02	01				5	0	0	3	8	1	33	45	53	-1	62	1	In	VDJ
GAGTCGCCCAGCCCCAACCAGACCTCTCTGTACTTCTGTGCCAGCCGGGTCATCTCACAGGGCAGCTACGAGCAGTACTTCGGGCCG	CASRVISQGSYEQYF	1	0.0014285714285714286	45	TCRBV27-01*01	TCRBV27	TCRBV27-01	01				TCRBD01-01*01	TCRBD01	TCRBD01-01	01				TCRBJ02-07*01	TCRBJ02	TCRBJ02-07	01				8	3	3	3	11	3	36	45	56	62	65	1	In	VDJ
AACGCCTTGGAGCTGGACGACTCGGCCCTGTATCTCTGTGCCAGCAGCTCTAAACACTCAACCAACAATGAGCAGTTCTTCGGGCCA	CASSSKHSTNNEQFF	1	0.0014285714285714286	45	TCRBV05-04*01	TCRBV05	TCRBV05-04	01								TCRBD01,TCRBD02	TCRBD01-01,TCRBD02-01		TCRBJ02-01*01	TCRBJ02	TCRBJ02-01	01				3	8	3	6	4	5	36	49	53	56	64	1	In	VDJ
TCGGCTGCTCCCTCCCAGACATCTGTGTACTTCTGTGCCAGCAGTTACGCCGCGGCCCCCTTCACAGATACGCAGTATTTTGGCCCA	CASSYAAAPFTDTQYF	1	0.0014285714285714286	48	TCRBV06-05*01	TCRBV06	TCRBV06-05	01				TCRBD02-01	TCRBD02	TCRBD02-01				01,02	TCRBJ02-03*01	TCRBJ02	TCRBJ02-03	01				2	7	7	5	3	2	33	48	51	55	62	1	In	VDJ
AATGTGAGCACCTTGGAGCTGGGGGACTCGGCCCTTTATCTTTGCGCCAGCACCCCGTCCCCGGGCCCTGAAGCTTTCTTTGGACAA	CASTPSPGPEAFF	1	0.0014285714285714286	39	TCRBV05-01*01	TCRBV05	TCRBV05-01	01								TCRBD01,TCRBD02	TCRBD01-01,TCRBD02-01		TCRBJ01-01*01	TCRBJ01	TCRBJ01-01	01				6	1	8	0	10	6	42	52	62	66	67	1	In	VDJ
ATCCAGCGCACAGAGCGGGGGGACTCAGCCGTGTATCTCTGTGCCAGCAGCGCCCAGGAGATCAATCAGCCCCAGCATTTTGGTGAT	CASSAQEINQPQHF	1	0.0014285714285714286	42	TCRBV07-03*01	TCRBV07	TCRBV07-03	01								TCRBD01,TCRBD02	TCRBD01-01,TCRBD02-01		TCRBJ01-05*01	TCRBJ01	TCRBJ01-05	01				5	4	4	4	3	3	39	51	54	58	62	1	In	VDJ
ATCCAGCGCACAGAGCGGGGGGACTCAGCCGTGTATCTCTGTGCCAGCAGCTTAACTCCGGACCAAGAGACCCAGTACTTCGGGCCA	CASSLTPDQETQYF	1	0.0014285714285714286	42	TCRBV07-03*01	TCRBV07	TCRBV07-03	01				TCRBD02-01	TCRBD02	TCRBD02-01				01,02	TCRBJ02-05*01	TCRBJ02	TCRBJ02-05	01				0	0	8	5	2	0	39	56	58	-1	61	1	In	VDJ
ATCAATTCCCTGGAGCTTGGTGACTCTGCTGTGTATTTCTGTGCCAGCAGCCTCGTACAGGGGACAGATACGCAGTATTTTGGCCCA	CASSLVQGTDTQYF	1	0.0014285714285714286	42	TCRBV03-01/03-02*01	TCRBV03	TCRBV03-01/03-02	01				TCRBD01-01*01	TCRBD01	TCRBD01-01	01				TCRBJ02-03*01	TCRBJ02	TCRBJ02-03	01				4	0	3	2	4	3	39	52	56	-1	63	1	In	VDJ
GCTGCTCCCTCCCAAACATCTGTGTACTTCTGTGCCAGCAGTACCGATTTAGCGGGGAGCTCCTACAATGAGCAGTTCTTCGGGCCA	CASSTDLAGSSYNEQFF	1	0.0014285714285714286	51	TCRBV06-02/06-03*01	TCRBV06	TCRBV06-02/06-03	01				TCRBD02-01*01	TCRBD02	TCRBD02-01	01				TCRBJ02-01*01	TCRBJ02	TCRBJ02-01	01				5	2	5	3	7	0	30	42	49	57	59	1	In	VDJ
AACATGAGCTCCTTGGAGCTGGGGGACTCAGCCCTGTACTTCTGTGCCAGCAGCTTAATGGGTGATCGGCCCCAGCATTTTGGTGAT	CASSLMGDRPQHF	1	0.0014285714285714286	39	TCRBV13-01*01	TCRBV13	TCRBV13-01	01								TCRBD01,TCRBD02	TCRBD01-01,TCRBD02-01		TCRBJ01-05*01	TCRBJ01	TCRBJ01-05	01				2	6	0	9	2	9	42	57	59	62	68	1	In	VDJ
ACAGAGCAGCGGGACTCGGCCATGTATCGCTGTGCCAGCACTCCGGGACAGGGCAGCTCTGGGGCCAACGTCCTGACTTTCGGGGCC	CASTPGQGSSGANVLTF	1	0.0014285714285714286	51	TCRBV07-06*01	TCRBV07	TCRBV07-06	01				TCRBD01-01*01	TCRBD01	TCRBD01-01	01				TCRBJ02-06*01	TCRBJ02	TCRBJ02-06	01				7	3	0	3	4	0	30	40	44	53	56	1	In	VDJ
CGCACAGAGCAGGGGGACTCGGCCATGTATCTCTGTGCCAGCAGCCCCGGGACAGGCGCCTATAATTCACCCCTCCACTTTGGGAAC	CASSPGTGAYNSPLHF	1	0.0014285714285714286	48	TCRBV07-09*01	TCRBV07	TCRBV07-09	01				TCRBD01-01*01	TCRBD01	TCRBD01-01	01				TCRBJ01-06*02	TCRBJ01	TCRBJ01-06	02				5	2	0	4	3	2	33	45	48	56	58	1	In	VDJ
GCCCATCCTGAAGACAGCAGCTTCTACATCTGCAGTGCAAAGATAGGTCTAGCGGGGGGCGGTACCGGGGAGCTGTTTTTTGGAGAA	CSAKIGLAGGGTGELFF	1	0.0014285714285714286	51	TCRBV20	TCRBV20				TCRBV20-01,TCRBV20-or09_02		TCRBD02-01*01	TCRBD02	TCRBD02-01	01				TCRBJ02-02*01	TCRBJ02	TCRBJ02-02	01				6	4	4	1	10	5	30	38	48	59	63	1	In	VDJ
AACGCCTTGTTGCTGGGGGACTCGGCCCTCTATCTCTGTGCCAGCAGCATCTTGACGGGACAGGCACGTGGCTACACCTTCGGTTCG	CASSILTGQARGYTF	1	0.0014285714285714286	45	TCRBV05-06*01	TCRBV05	TCRBV05-06	01				TCRBD01-01*01	TCRBD01	TCRBD01-01	01				TCRBJ01-02*01	TCRBJ01	TCRBJ01-02	01				4	4	0	4	8	7	36	48	56	64	68	1	In	VDJ
NTGTCGGCTGCTCCCTCCCAGACATCTGTGTACTTCTGTGCCAGCAGTGAAGACGGGGGGAATGGTGGTGAGCAGTTCTTCGGGCCA	CASSEDGGNGGEQFF	1	0.0014285714285714286	45	TCRBV06-01*01	TCRBV06	TCRBV06-01	01				TCRBD02-01*01	TCRBD02	TCRBD02-01	01				TCRBJ02-01*01	TCRBJ02	TCRBJ02-01	01				1	8	8	1	1	9	36	52	53	60	68	1	In	VDJ
AGTGCCCATCCTGAAGACAGCAGCTTCTACATCTGCAGTGCTAGGGGGAGGGGCCACGCAACTAATGAAAAACTATTTTTTGGCAGT	CSARGRGHATNEKLFF	1	0.0014285714285714286	48	TCRBV20	TCRBV20				TCRBV20-01,TCRBV20-or09_02		TCRBD02-01*02	TCRBD02	TCRBD02-01	02				TCRBJ01-04*01	TCRBJ01	TCRBJ01-04	01				3	23	9	0	1	17	33	44	45	52	75	1	In	VDJ
CAGCGCACAGAGCAGGGGGACTCGGCCATGTATCTCTGTGCCAGCAGCTGGACAGGGGGCGCAGGCAATGAGCAGTTCTTCGGGCCA	CASSWTGGAGNEQFF	1	0.0014285714285714286	45	TCRBV07-09*01	TCRBV07	TCRBV07-09	01				TCRBD01-01*01	TCRBD01	TCRBD01-01	01				TCRBJ02-01*01	TCRBJ02	TCRBJ02-01	01				4	5	1	0	0	6	36	-1	49	60	65	1	In	VDJ
NNNNTGTCGGCTGCTCCCTCCCAAACATCTGTGTACTTCTGTGCCAGCAGCCCCACACAGGGTCATCAGCCCCAGCATTTTGGTGAT	CASSPTQGHQPQHF	1	0.0014285714285714286	42	TCRBV06-02*02	TCRBV06	TCRBV06-02	02				TCRBD01-01*01	TCRBD01	TCRBD01-01	01				TCRBJ01-05*01	TCRBJ01	TCRBJ01-05	01				1	2	3	3	3	5	39	53	56	62	64	1	In	VDJ
GAGCAGGAGGACTCCGCCGTGTATCTCTGTGCCAGCAGCTTAGGACGAGCGGGGGGCATAGCCAAAAACATTCAGTACTTCGGCGCC	CASSLGRAGGIAKNIQYF	1	0.0014285714285714286	54	TCRBV07-08*01	TCRBV07	TCRBV07-08	01				TCRBD02-01*01	TCRBD02	TCRBD02-01	01				TCRBJ02-04*01	TCRBJ02	TCRBJ02-04	01				1	3	6	1	4	0	27	43	47	56	59	1	In	VDJ
CCCTCCCAGACATCTGTGTACTTCTGTGCCAGCAGTACTGGGACTAGCGGGGGGGTTCCGAACACCGGGGAGCTGTTTTTTGGAGAA	CASSTGTSGGVPNTGELFF	1	0.0014285714285714286	57	TCRBV06	TCRBV06				TCRBV06-01,TCRBV06-05,TCRBV06-06		TCRBD02-01*01	TCRBD02	TCRBD02-01	01				TCRBJ02-02*01	TCRBJ02	TCRBJ02-02	01				5	3	0	0	3	0	24	36	39	55	58	1	In	VDJ
GAGCAGGAGGACTCGGCCGTGTATCTCTGTGCCAGCAGCTCGTCTAGCGGGGGGTATTATCGCACAGATACGCAGTATTTTGGCCCA	CASSSSSGGYYRTDTQYF	2	0.002857142857142857	54	TCRBV07-02	TCRBV07	TCRBV07-02				01,02	TCRBD02-01*01	TCRBD02	TCRBD02-01	01				TCRBJ02-03*01	TCRBJ02	TCRBJ02-03	01				4	7	4	1	3	1	27	40	43	54	61	2	In	VDJ
CAGCCTGCAGAGCTTGAGGACTCGGCCGTGTATCTCTGTGCCAGCAGCCCCGGCCTAGGGCCCACAGATACGCAGTATTTTGGCCCA	CASSPGLGPTDTQYF	1	0.0014285714285714286	45	TCRBV11	TCRBV11				TCRBV11-02,TCRBV11-03						TCRBD01,TCRBD02	TCRBD01-01,TCRBD02-01		TCRBJ02-03*01	TCRBJ02	TCRBJ02-03	01				5	2	5	3	8	2	36	48	56	60	62	1	In	VDJ
TCCCTGGAGCTTGGTGACTCTGCTGTGTATTTCTGTGCCAGCAGCCAGAGGCCGGGGGGCAGCAATCAGCCCCAGCATTTTGGTGAT	CASSQRPGGSNQPQHF	1	0.0014285714285714286	48	TCRBV03-01/03-02*01	TCRBV03	TCRBV03-01/03-02	01				TCRBD02-01*01	TCRBD02	TCRBD02-01	01				TCRBJ01-05*01	TCRBJ01	TCRBJ01-05	01				3	1	8	1	5	1	33	47	52	59	60	1	In	VDJ
GAACGCCTTGTTGCTGGGGGACTCGGCCCTCTATCTCTGTGCCAGCAGTTGACTAGTGGAGCACGCTACGAGCAGTACTTCGGGCCG		1	0.0014285714285714286	44	TCRBV05-06*01	TCRBV05	TCRBV05-06	01				TCRBD02-01	TCRBD02	TCRBD02-01				01,02	TCRBJ02-07*01	TCRBJ02	TCRBJ02-07	01				5	9	2	8	2	3	37	48	50	56	65	1	Out	VDJ
GCTGCTCCCTCCCAGACATCTGTGTACTTCTGTGCCAGCAGTTACCGGCTAGCGGGGGGTCTTTCCTACGAGCAGTACTTCGGGCCG	CASSYRLAGGLSYEQYF	1	0.0014285714285714286	51	TCRBV06	TCRBV06				TCRBV06-05,TCRBV06-06		TCRBD02-01*01	TCRBD02	TCRBD02-01	01				TCRBJ02-07*01	TCRBJ02	TCRBJ02-07	01				2	4	4	1	3	1	30	45	48	59	63	1	In	VDJ
TCGGCTGCTCCCTCCCAAACATCTGTGTACTTCTGTGCCAGCAGTTACCCCCGGACAGGGGGATACAATGAGCAGTTCTTCGGGCCA	CASSYPRTGGYNEQFF	1	0.0014285714285714286	48	TCRBV06-02/06-03*01	TCRBV06	TCRBV06-02/06-03	01				TCRBD01-01*01	TCRBD01	TCRBD01-01	01				TCRBJ02-01*01	TCRBJ02	TCRBJ02-01	01				2	1	1	1	4	4	33	48	52	62	63	1	In	VDJ
AAGATCCGGTCCACAAAGCTGGAGGACTCAGCCATGTACTTCTGTGCCAGCAGTGGACAGGGGTTAGATACGCAGTATTTTGGCCCA	CASSGQGLDTQYF	1	0.0014285714285714286	39	TCRBV02-01	TCRBV02	TCRBV02-01				01,03	TCRBD01-01*01	TCRBD01	TCRBD01-01	01				TCRBJ02-03*01	TCRBJ02	TCRBJ02-03	01				4	2	2	2	0	5	42	-1	55	63	65	1	In	VDJ
CGCACAGAGCAGGGGGACTCGGCCATGTATCTCTGTGCCAGCAGTTCTCCACCCGGGGCCTATTCAGATACGCAGTATTTTGGCCCA	CASSSPPGAYSDTQYF	1	0.0014285714285714286	48	TCRBV07-09*01	TCRBV07	TCRBV07-09	01								TCRBD01,TCRBD02	TCRBD01-01,TCRBD02-01		TCRBJ02-03*01	TCRBJ02	TCRBJ02-03	01				6	5	7	0	10	4	33	44	54	59	64	1	In	VDJ
GGAGCTTGGTGACTCTGCTGTGTATTTCTGTGCCAGCAGCCAAGAAATATTTTCAGGGTCATGAACACTGAAGCTTTCTTTGGACAA		2	0.002857142857142857	53	TCRBV03-01/03-02*01	TCRBV03	TCRBV03-01/03-02	01				TCRBD01-01*01	TCRBD01	TCRBD01-01	01				TCRBJ01-01*01	TCRBJ01	TCRBJ01-01	01				0	3	4	3	8	0	28	45	53	58	61	2	Out	VDJ
ACTCTGGAGTCTGCTGCCTCCTCCCAGACATCTGTATATTTCTGCGCCAGCAGTGAGTCGGGGACCGGGGAGCTGTTTTTTGGAGAA	CASSESGTGELFF	1	0.0014285714285714286	39	TCRBV10-01*01	TCRBV10	TCRBV10-01	01								TCRBD01,TCRBD02	TCRBD01-01,TCRBD02-01		TCRBJ02-02*01	TCRBJ02	TCRBJ02-02	01				0	0	6	2	0	5	42	-1	59	-1	63	1	In	VDJ
GTGACCAGTGCCCATCCTGAAGACAGCAGCTTCTACATCTGCAGTGCTAGAATACAGGGCCGGAACACTGAAGCTTTCTTTGGACAA	CSARIQGRNTEAFF	1	0.0014285714285714286	42	TCRBV20	TCRBV20				TCRBV20-01,TCRBV20-or09_02		TCRBD01-01*01	TCRBD01	TCRBD01-01	01				TCRBJ01-01*01	TCRBJ01	TCRBJ01-01	01				2	3	3	3	2	1	39	51	53	59	62	1	In	VDJ
TCGGCTGCTCCCTCCCAGACATCTGTGTACTTCTGTGCCAGCAGTGGGTCTACAGGGGGGACGAACACTGAAGCTTTCTTTGGACAA	CASSGSTGGTNTEAFF	1	0.0014285714285714286	48	TCRBV06-01*01	TCRBV06	TCRBV06-01	01				TCRBD01-01*01	TCRBD01	TCRBD01-01	01				TCRBJ01-01*01	TCRBJ01	TCRBJ01-01	01				4	3	3	1	5	1	33	46	51	59	62	1	In	VDJ
AAGATCCAGCCTGCAGAGCTTGGGGACTCGGCCGTGTATCTCTGTGCCAGCAGCTCTGGACAGGGCGATACGCAGTATTTTGGCCCA	CASSSGQGDTQYF	1	0.0014285714285714286	39	TCRBV11-03*01	TCRBV11	TCRBV11-03	01				TCRBD01-01*01	TCRBD01	TCRBD01-01	01				TCRBJ02-03*01	TCRBJ02	TCRBJ02-03	01				4	1	1	3	2	6	42	55	57	65	66	1	In	VDJ
GCCCATCCTGAAGACAGCAGCTTCTACATCTGCAGTGCAACGCGGGCACCGGGACAGGGGCACACCGGGGAGCTGTTTTTTGGAGAA	CSATRAPGQGHTGELFF	1	0.0014285714285714286	51	TCRBV20	TCRBV20				TCRBV20-01,TCRBV20-or09_02		TCRBD01-01*01	TCRBD01	TCRBD01-01	01				TCRBJ02-02*01	TCRBJ02	TCRBJ02-02	01				6	1	0	2	12	3	30	38	50	60	61	1	In	VDJ
TGCAGAACTGGAGGATTCTGGAGTTTATTTCTGTGCCAGCAGCCGCCGCCGGGGGGGCGAACGCTCTATGGCTACACCTTCGGTTCG		1	0.0014285714285714286	50	TCRBV14-01*01	TCRBV14	TCRBV14-01	01				TCRBD02-01*01	TCRBD02	TCRBD02-01	01				TCRBJ01-02*01	TCRBJ01	TCRBJ01-02	01				4	8	8	0	5	4	31	44	49	57	65	1	Out	VDJ
ATCCAGCGCACAGAGCAGGAGGACTCGGCCGTGTATCTCTGTGCCAACACTCGCGACAGGGGGCAGTCACCCCTCCACTTTGGGAAC	CANTRDRGQSPLHF	1	0.0014285714285714286	42	TCRBV07-02	TCRBV07	TCRBV07-02				01,02	TCRBD01-01*01	TCRBD01	TCRBD01-01	01				TCRBJ01-06*02	TCRBJ01	TCRBJ01-06	02				10	2	2	0	8	10	39	46	54	64	66	1	In	VDJ
AGGGGGACTCGGCCATGTATCTCTGTGCCAGCACCGATCTCCGGGACTAGCGGGTCCGGGACCTACAATGAGCAGTTCTTCGGGCCA		1	0.0014285714285714286	58	TCRBV07-09*05	TCRBV07	TCRBV07-09	05				TCRBD02-01	TCRBD02	TCRBD02-01				01,02	TCRBJ02-01*01	TCRBJ02	TCRBJ02-01	01				5	7	0	4	7	2	23	35	42	54	61	1	Out	VDJ
CAGTCCACGGAGTCAGGGGACACAGCACTGTATTTCTGTGCCAGCAGCAAAAACTAGCGGGGGAACTACGAGCAGTACTTCGGGCCG	CASSKN*RGNYEQYF	1	0.0014285714285714286	45	TCRBV21-01*01	TCRBV21	TCRBV21-01	01				TCRBD02-01*01	TCRBD02	TCRBD02-01	01				TCRBJ02-07*01	TCRBJ02	TCRBJ02-07	01				2	2	3	2	1	3	36	51	52	63	65	1	Stop	VDJ
CTGGAGCTTGGTGACTCTGCTGTGTATTTCTGTGCCAGCAGCCGGAAGTATCCCATTTGCAAAAAAAACATTCAGTACTTCGGCGCC	CASSRKYPICKKNIQYF	1	0.0014285714285714286	51	TCRBV03-01/03-02*01	TCRBV03	TCRBV03-01/03-02	01								TCRBD01,TCRBD02	TCRBD01-01,TCRBD02-01		TCRBJ02-04*01	TCRBJ02	TCRBJ02-04	01				4	17	1	8	0	4	30	-1	43	46	63	1	In	VDJ
NTGAAGATCCAGCCCTCAGAACCCAGGGACTCAGCTGTGTACTTCTGTGCCAGCAGCCTTAAGGGTGAAAAACTGTTTTTTGGCAGT	CASSLKGEKLFF	1	0.0014285714285714286	36	TCRBV12-03/12-04*01	TCRBV12	TCRBV12-03/12-04	01								TCRBD01,TCRBD02	TCRBD01-01,TCRBD02-01		TCRBJ01-04*01	TCRBJ01	TCRBJ01-04	01				6	0	5	3	5	7	45	56	61	-1	65	1	In	VDJ
CTGCAGCAAGAAGACTCAGCTGCGTATCTCTGCACCAGCAGTGTAGAGAGTTTGTGGCGAAGGACCTATGGCTACACCTTCGGTTCG	CTSSVESLWRRTYGYTF	1	0.0014285714285714286	51	TCRBV01-01*01	TCRBV01	TCRBV01-01	01								TCRBD01,TCRBD02	TCRBD01-01,TCRBD02-01		TCRBJ01-02*01	TCRBJ01	TCRBJ01-02	01				6	0	1	7	20	4	30	41	61	-1	65	1	In	VDJ
TGGAGCTTGGTGACTCTGCTGTGTATTTCTGTGCCAGCAGCCGGAAGTATCCCATTTGCAAAAAAAAACATTCAGTACTTCGGCGCC		1	0.0014285714285714286	52	TCRBV03-01/03-02*01	TCRBV03	TCRBV03-01/03-02	01								TCRBD01,TCRBD02	TCRBD01-01,TCRBD02-01		TCRBJ02-04*01	TCRBJ02	TCRBJ02-04	01				4	18	1	8	0	4	29	-1	42	45	63	1	Out	VDJ
CCTGCAGCCAGAAGACTCGGCCCTGTATCTCTGTGCCAGCAGGACTAGCGGGGGAGACGAGGCACAGATACGCAGTATTTTGGCCCA		1	0.0014285714285714286	50	TCRBV04-02*01	TCRBV04	TCRBV04-02	01				TCRBD02-01*01	TCRBD02	TCRBD02-01	01				TCRBJ02-03*01	TCRBJ02	TCRBJ02-03	01				6	7	2	2	0	1	31	-1	42	54	61	1	Out	VDJ
CTTCACCTACACGCCCTGCAGCCAGAAGACTCAGCCCTGTATCTCTGCGCCAGCAGCCAACAGGGAAATGAAGCTTTCTTTGGACAA	CASSQQGNEAFF	1	0.0014285714285714286	36	TCRBV04-01*01	TCRBV04	TCRBV04-01	01				TCRBD01-01*01	TCRBD01	TCRBD01-01	01				TCRBJ01-01*01	TCRBJ01	TCRBJ01-01	01				2	3	4	3	0	7	45	-1	60	65	68	1	In	VDJ
ACGATTCAGCGCACAGAGCGGGGGGACTCAGCCGTGTATCTCTGTGCCAGCAGCTCCGGGACAGGGGCCGAGCAGTACTTCGGGCCG	CASSSGTGAEQYF	1	0.0014285714285714286	39	TCRBV07-03*01	TCRBV07	TCRBV07-03	01				TCRBD01-01*01	TCRBD01	TCRBD01-01	01				TCRBJ02-07*01	TCRBJ02	TCRBJ02-07	01				4	1	0	2	2	6	42	55	57	67	68	1	In	VDJ
GCAAAGCTTGAGGACTCGGCCGTGTATCTCTGTGCCAGCAGCTTAGGAGCGGGGGGATTCAGCACAGATACGCAGTATTTTGGCCCA	CASSLGAGGFSTDTQYF	1	0.0014285714285714286	51	TCRBV11-02	TCRBV11	TCRBV11-02				01,03	TCRBD02-01*01	TCRBD02	TCRBD02-01	01				TCRBJ02-03*01	TCRBJ02	TCRBJ02-03	01				1	4	6	1	1	0	30	46	47	56	60	1	In	VDJ
ATCCAGCAGGTAGTGCGAGGAGATTCGGCAGCTTATTTCTGTGCCAGCTCACCGACAGGGGGGGACTATGGCTACACCTTCGGTTCG	CASSPTGGDYGYTF	1	0.0014285714285714286	42	TCRBV18-01*01	TCRBV18	TCRBV18-01	01				TCRBD01-01*01	TCRBD01	TCRBD01-01	01				TCRBJ01-02*01	TCRBJ01	TCRBJ01-02	01				3	2	2	1	0	3	39	-1	53	62	64	1	In	VDJ
GAGCAGGGGGACTCGGCCATGTATCTCTGTGCCAGCAGACCTAAACCGGGACAGGGCTCGAACACCGGGGAGCTGTTTTTTGGAGAA	CASRPKPGQGSNTGELFF	1	0.0014285714285714286	54	TCRBV07-09*01	TCRBV07	TCRBV07-09	01				TCRBD01-01*01	TCRBD01	TCRBD01-01	01				TCRBJ02-02*01	TCRBJ02	TCRBJ02-02	01				6	2	0	3	9	0	27	38	47	56	58	1	In	VDJ
CAGCAGGTAGTGCGAGGAGATTCGGCAGCTTATTTCTGTGCCAGCTCACGGGGACGGGCAGGGGACACTGAAGCTTTCTTTGGACAA	CASSRGRAGDTEAFF	1	0.0014285714285714286	45	TCRBV18-01*01	TCRBV18	TCRBV18-01	01				TCRBD01-01*01	TCRBD01	TCRBD01-01	01				TCRBJ01-01*01	TCRBJ01	TCRBJ01-01	01				4	0	4	2	9	3	36	49	58	-1	64	1	In	VDJ
ATCCGGTCCACAAAGCTGGAGGACTCAGCCATGTACTTCTGTGCCAGCGGGGGACACCTTAATAATTCACCCCTCCACTTTGGGAAC	CASGGHLNNSPLHF	1	0.0014285714285714286	42	TCRBV02-01	TCRBV02	TCRBV02-01				01,03	TCRBD01-01*01	TCRBD01	TCRBD01-01	01				TCRBJ01-06*02	TCRBJ01	TCRBJ01-06	02				8	5	0	6	2	5	39	48	50	56	61	1	In	VDJ
AAGATCCAGCGCACAGAGCGGGGGGACTCAGCCGTGTATCTCTGTGCCAGCAGCTTATTGCTCTTCAATGAGCAGTTCTTCGGGCCA	CASSLLLFNEQFF	1	0.0014285714285714286	39	TCRBV07-03*01	TCRBV07	TCRBV07-03	01								TCRBD01,TCRBD02	TCRBD01-01,TCRBD02-01		TCRBJ02-01*01	TCRBJ02	TCRBJ02-01	01				2	4	10	0	2	6	42	57	59	61	65	1	In	VDJ
CAGCCTGCAGAACTGGAGGATTCTGGAGTTTATTTCTGTGCCAGCAGCCAGAAACAGGGGAGAACAGATACGCAGTATTTTGGCCCA	CASSQKQGRTDTQYF	1	0.0014285714285714286	45	TCRBV14-01*01	TCRBV14	TCRBV14-01	01				TCRBD01-01*01	TCRBD01	TCRBD01-01	01				TCRBJ02-03*01	TCRBJ02	TCRBJ02-03	01				3	3	3	2	3	3	36	50	53	60	63	1	In	VDJ
CCTGCAGCCAGAAGACTCGGCCCTGTATCTCTGCGCCAGCAGCCAAGATTAGGCAGGTGTAGCACCGGGGAGCTGTTTTTTGGAGAA		1	0.0014285714285714286	50	TCRBV04-03*01	TCRBV04	TCRBV04-03	01				TCRBD01-01*01	TCRBD01	TCRBD01-01	01				TCRBJ02-02*01	TCRBJ02	TCRBJ02-02	01				0	5	4	4	5	4	31	48	53	57	62	1	Out	VDJ
GAGCCCGCCAGCACCAACCAGACATCTATGTACCTCTGTGCCAGCAGTGCGGGGGGGGCGAACACCGGGGAGCTGTTTTTTGGAGAA	CASSAGGANTGELFF	1	0.0014285714285714286	45	TCRBV28-01*01	TCRBV28	TCRBV28-01	01				TCRBD02-01*01	TCRBD02	TCRBD02-01	01				TCRBJ02-02*01	TCRBJ02	TCRBJ02-02	01				5	1	7	0	0	0	36	-1	48	57	58	1	In	VDJ
CTGCAGAGCTTGAGGACTCGGCCGTGTATCTCTGTGCCAGCGGCCGACGTGTGGGGAGCGATGAACACTGAAGCTTTCTTTGGACAA		1	0.0014285714285714286	49	TCRBV11	TCRBV11				TCRBV11-02,TCRBV11-03		TCRBD02-01*02	TCRBD02	TCRBD02-01	02				TCRBJ01-01*01	TCRBJ01	TCRBJ01-01	01				8	3	9	2	12	0	32	41	53	58	61	1	Out	VDJ
NNNNNNNNNNTGTCGGCTGCTCCCTCCCAAACATCTGTGTACTTCTGTGCCAGCAGTTACTTGGGTGGCGAGCAGTACTTCGGGCCG	CASSYLGGEQYF	1	0.0014285714285714286	36	TCRBV06-02/06-03*01	TCRBV06	TCRBV06-02/06-03	01								TCRBD01,TCRBD02	TCRBD01-01,TCRBD02-01		TCRBJ02-07*01	TCRBJ02	TCRBJ02-07	01				1	3	0	9	1	6	45	61	62	65	68	1	In	VDJ
AGCTTGGTGACTCTGCTGTGTATTTCTGTGCCAGCAGCCAAGATTCCCCGGGACAGGGCCATGAACACTGAAGCTTTCTTTGGACAA		1	0.0014285714285714286	55	TCRBV03-01/03-02*01	TCRBV03	TCRBV03-01/03-02	01				TCRBD01-01*01	TCRBD01	TCRBD01-01	01				TCRBJ01-01*01	TCRBJ01	TCRBJ01-01	01				0	3	0	3	6	0	26	43	49	58	61	1	Out	VDJ
NTGAGGATCCAGCCCTCAGAACCCAGGGACTCAGCTGTGTACTTCTGTGCCAGCAGTTTAGTGGCAGATACGCAGTATTTTGGCCCA	CASSLVADTQYF	1	0.0014285714285714286	36	TCRBV12-04*02	TCRBV12	TCRBV12-04	02								TCRBD01,TCRBD02	TCRBD01-01,TCRBD02-01		TCRBJ02-03*01	TCRBJ02	TCRBJ02-03	01				1	0	0	10	1	4	45	61	62	-1	64	1	In	VDJ
NNNNTGTCGGCTGCTCCCTCCCAGACATCTGTGTACTTCTGTGCCAGCAGGACGGGACAGGGCGTCTATGGCTACACCTTCGGTTCG	CASRTGQGVYGYTF	1	0.0014285714285714286	42	TCRBV06-05*01	TCRBV06	TCRBV06-05	01				TCRBD01-01*01	TCRBD01	TCRBD01-01	01				TCRBJ01-02*01	TCRBJ01	TCRBJ01-02	01				6	3	0	3	3	4	39	50	53	62	65	1	In	VDJ
CCTTGGAGCTGGAGGACTCGGCCCTGTATCTCTGTGCCAGCAACTTTCTCCGGGGGGGGAATCTACAATGAGCAGTTCTTCGGGCCA		1	0.0014285714285714286	49	TCRBV05-08*01	TCRBV05	TCRBV05-08	01				TCRBD02-01*01	TCRBD02	TCRBD02-01	01				TCRBJ02-01*01	TCRBJ02	TCRBJ02-01	01				2	4	8	0	4	3	32	46	50	58	62	1	Out	VDJ
TTGGCGTCTGCTGTACCCTCTCAGACATCTGTGTACTTCTGTGCCAGCAGTCTGACAGGCAGAGGAGAGACCCAGTACTTCGGGCCA	CASSLTGRGETQYF	1	0.0014285714285714286	42	TCRBV06-04*01	TCRBV06	TCRBV06-04	01				TCRBD01-01*01	TCRBD01	TCRBD01-01	01				TCRBJ02-05*01	TCRBJ02	TCRBJ02-05	01				5	6	2	4	2	4	39	51	53	59	65	1	In	VDJ
TGGAGCTGGGGGACTCAGCTTTGTATTTCTGTGCCAGCAGCCCGCCCCGAGCGGGGGGGGGCAAAAGAGACCCAGTACTTCGGGCCA		1	0.0014285714285714286	52	TCRBV09-01*01	TCRBV09	TCRBV09-01	01				TCRBD02-01*01	TCRBD02	TCRBD02-01	01				TCRBJ02-05*01	TCRBJ02	TCRBJ02-05	01				4	5	6	0	8	3	29	41	49	59	64	1	Out	VDJ
CAGCAGGTAGTGCGAGGAGATTCGGCAGCTTATTTCTGTGCCAGCTCAGCCGGGACTACCCGCCCAGATACGCAGTATTTTGGCCCA	CASSAGTTRPDTQYF	1	0.0014285714285714286	45	TCRBV18-01*01	TCRBV18	TCRBV18-01	01				TCRBD02-01	TCRBD02	TCRBD02-01				01,02	TCRBJ02-03*01	TCRBJ02	TCRBJ02-03	01				5	6	0	9	3	4	36	48	51	58	64	1	In	VDJ
GCTGCTCCCTCCCAGACATCTGTGTACTTCTGTGCCAGCAGTTACTCGGGCACCCTCTTCTCTGGAAACACCATATATTTTGGAGAG	CASSYSGTLFSGNTIYF	1	0.0014285714285714286	51	TCRBV06	TCRBV06				TCRBV06-05,TCRBV06-06		TCRBD01-01*01	TCRBD01	TCRBD01-01	01				TCRBJ01-03*01	TCRBJ01	TCRBJ01-03	01				0	8	8	0	0	0	30	-1	47	51	59	1	In	VDJ
TCTGGAGCTGTGGGACTCAGCTTTGTATTTCTGTGCCAGCAGCCCGCCCCGAGCGGGGGGGCAAAAGAGACCCAGTACTTCGGGCCA		1	0.0014285714285714286	50	TCRBV09-01*01	TCRBV09	TCRBV09-01	01				TCRBD02-01*01	TCRBD02	TCRBD02-01	01				TCRBJ02-05*01	TCRBJ02	TCRBJ02-05	01				4	3	6	0	8	3	31	43	51	61	64	1	Out	VDJ
TCCCTCCCAGACATCTGTGTACTTCTGTGCCAGCAGTACTGGGACTAGCGGGGGGTTCCGAACACCGGGGAGCTGTTTTTTGGAGAA		1	0.0014285714285714286	56	TCRBV06	TCRBV06				TCRBV06-01,TCRBV06-05,TCRBV06-06		TCRBD02-01*01	TCRBD02	TCRBD02-01	01				TCRBJ02-02*01	TCRBJ02	TCRBJ02-02	01				5	3	0	1	3	0	25	37	40	55	58	1	Out	VDJ
CAGCGCACAGAGCAGGAGGACTCCGCCGTGTATCTCTGTGCCAGCAGCTTAGATACAGGGACCTTCTATGGCTACACCTTCGGTTCG	CASSLDTGTFYGYTF	2	0.002857142857142857	45	TCRBV07-08*01	TCRBV07	TCRBV07-08	01				TCRBD01-01*01	TCRBD01	TCRBD01-01	01				TCRBJ01-02*01	TCRBJ01	TCRBJ01-02	01				1	5	3	3	2	4	36	52	54	60	65	2	In	VDJ
CCCCTCACTCTGGAGTCCGCTACCAGCTCCCAGACATCTGTGTACTTCTGTGCCATCAAAGGAGAGGGGGAGCAGTTCTTCGGGCCA	CAIKGEGEQFF	1	0.0014285714285714286	33	TCRBV10-03*01	TCRBV10	TCRBV10-03	01								TCRBD01,TCRBD02	TCRBD01-01,TCRBD02-01		TCRBJ02-01*01	TCRBJ02	TCRBJ02-01	01				7	0	5	2	6	10	48	58	64	-1	69	1	In	VDJ
TCTGCCATCCCCAACCAGACAGCTCTTTACTTCTGTGCCACCAGTGAGCCAACCGACTCAATCTACAATGAGCAGTTCTTCGGGCCA	CATSEPTDSIYNEQFF	1	0.0014285714285714286	48	TCRBV24-01*01	TCRBV24	TCRBV24-01	01				TCRBD02-01	TCRBD02	TCRBD02-01				01,02	TCRBJ02-01*01	TCRBJ02	TCRBJ02-01	01				4	4	2	10	7	3	33	47	54	58	62	1	In	VDJ
AGGCTACGAAGCTTGAGGATTCAGCAGTGTATTTTTGTGCCAGCAGCCGCTTCCGGCGAGGGGAATTCACCCCTCCACTTTGGGAAC		1	0.0014285714285714286	46	TCRBV16-01*01	TCRBV16	TCRBV16-01	01								TCRBD01,TCRBD02	TCRBD01-01,TCRBD02-01		TCRBJ01-06*02	TCRBJ01	TCRBJ01-06	02				4	0	5	2	10	7	35	48	58	-1	63	1	Out	VDJ
TCCACGGAGTCAGGGGACACAGCACTGTATTTCTGTGCCAGCAGGTGTTACCTAGCTACACAACGCACTGAAGCTTTCTTTGGACAA	CASRCYLATQRTEAFF	1	0.0014285714285714286	48	TCRBV21-01*01	TCRBV21	TCRBV21-01	01				TCRBD02-01	TCRBD02	TCRBD02-01				01,02	TCRBJ01-01*01	TCRBJ01	TCRBJ01-01	01				6	9	4	7	7	4	33	44	51	56	65	1	In	VDJ
GCAGAACTGGAGGATTCTGGAGTTTATTTCTGTGCCAGCAGCGGCCTAGCGTAACAAAGTCGGGCCAACGTCCTGACTTTCGGGGCC	CASSGLA*QSRANVLTF	1	0.0014285714285714286	51	TCRBV14-01*01	TCRBV14	TCRBV14-01	01				TCRBD02-01	TCRBD02	TCRBD02-01				01,02	TCRBJ02-06*01	TCRBJ02	TCRBJ02-06	01				5	10	4	6	3	5	30	42	45	51	61	1	Stop	VDJ
CTGGAGTCGCCCAGCCCCAACCAGACCTCTCTGTACTTCTGTGCCAGCAGACCAACAGGAATGGGGCAGACCCAGTACTTCGGGCCA	CASRPTGMGQTQYF	1	0.0014285714285714286	42	TCRBV27-01*01	TCRBV27	TCRBV27-01	01				TCRBD01-01*01	TCRBD01	TCRBD01-01	01				TCRBJ02-05*01	TCRBJ02	TCRBJ02-05	01				6	8	3	4	4	6	39	50	54	59	67	1	In	VDJ
CCTGGAGTCGCCCAGCTCCAACCAGACCTCTCTGTACTTCTGTGCCAGCAGCTCAGGGGGCTTGGAGATACGCAGTATTTTGGCCCA		1	0.0014285714285714286	41	TCRBV27-01*01	TCRBV27	TCRBV27-01	01				TCRBD01-01*01	TCRBD01	TCRBD01-01	01				TCRBJ02-03*01	TCRBJ02	TCRBJ02-03	01				6	4	4	0	2	5	40	51	53	61	65	1	Out	VDJ
CCCAGCCCCAACCAGACCTCTCTGTACTTCTGTGCCAGCAGTTTAATTTGGCGGGGGGAATGGACCGGGGAGCTGTTTTTTGGAGAA	CASSLIWRGEWTGELFF	1	0.0014285714285714286	51	TCRBV27-01*01	TCRBV27	TCRBV27-01	01				TCRBD02-01*01	TCRBD02	TCRBD02-01	01				TCRBJ02-02*01	TCRBJ02	TCRBJ02-02	01				2	5	7	1	5	5	30	45	50	58	63	1	In	VDJ
ACTGTGACATCGGCCCAAAAGAACCCGACAGCTTTCTATCTCTGTGCCAGTAGTATAGGGAACAGGGGTGAAGCTTTCTTTGGACAA	CASSIGNRGEAFF	1	0.0014285714285714286	39	TCRBV19-01*01	TCRBV19	TCRBV19-01	01				TCRBD01-01*01	TCRBD01	TCRBD01-01	01				TCRBJ01-01*01	TCRBJ01	TCRBJ01-01	01				1	0	3	2	3	7	42	58	61	-1	68	1	In	VDJ
NTGTCGGCTGCTCCCTCCCAGACATCTGTGTACTTCTGTGCCAGCAGTTCGAAGACAGGGGGTTACAATGAGCAGTTCTTCGGGCCA	CASSSKTGGYNEQFF	1	0.0014285714285714286	45	TCRBV06-05*01	TCRBV06	TCRBV06-05	01				TCRBD01-01*01	TCRBD01	TCRBD01-01	01				TCRBJ02-01*01	TCRBJ02	TCRBJ02-01	01				4	1	2	1	4	4	36	49	53	62	63	1	In	VDJ
AAGATCCAGCCTGCAGAGCTTGGGGACTCGGCCATGTATCTCTGTGCCAGCAGCTTATTGGGGGGCTATGGCTACACCTTCGGTTCG	CASSLLGGYGYTF	1	0.0014285714285714286	39	TCRBV11-01*01	TCRBV11	TCRBV11-01	01				TCRBD02-01*01	TCRBD02	TCRBD02-01	01				TCRBJ01-02*01	TCRBJ01	TCRBJ01-02	01				2	0	9	1	2	4	42	57	59	-1	65	1	In	VDJ
CTGGAGTCTGCCAGGCCCTCACATACCTCTCAGTACCTCTGTGCCAGCAGTTCACTGACAGGGGCGAGGGAGCAGTACTTCGGGCCG	CASSSLTGAREQYF	1	0.0014285714285714286	42	TCRBV25-01*01	TCRBV25	TCRBV25-01	01				TCRBD01-01*01	TCRBD01	TCRBD01-01	01				TCRBJ02-07*01	TCRBJ02	TCRBJ02-07	01				5	5	2	2	5	7	39	51	56	64	69	1	In	VDJ
TCCAGCCTGCAGAGCTTGGGGACTCGGCCGTGTATCTCTGTGCCAGCACCAAATCGGAGTTATGACTATGGCTACACCTTCGGTTCG		1	0.0014285714285714286	43	TCRBV11-03*01	TCRBV11	TCRBV11-03	01				TCRBD02-01*02	TCRBD02	TCRBD02-01	02				TCRBJ01-02*01	TCRBJ01	TCRBJ01-02	01				7	5	10	2	7	3	38	48	55	59	64	1	Out	VDJ
CTCAAGATCCAGCCTGCAGAGCTTGAGGACTCGGCCGTGTATCTCTGTGCCAGCAGCTTGAACACCGGGGAGCTGTTTTTTGGAGAA	CASSLNTGELFF	1	0.0014285714285714286	36	TCRBV11	TCRBV11				TCRBV11-02,TCRBV11-03									TCRBJ02-02*01	TCRBJ02	TCRBJ02-02	01				3	0	0	0	0	1	45	-1	-1	-1	59	1	In	VJ
CTGACAGTGACCAGTGCCCATCCTGAAGACAGCAGCTTCTACATCTGCAGTGCTAGAGATCGTTGGGATACGCAGTATTTTGGCCCA	CSARDRWDTQYF	1	0.0014285714285714286	36	TCRBV20	TCRBV20				TCRBV20-01,TCRBV20-or09_02						TCRBD01,TCRBD02	TCRBD01-01,TCRBD02-01		TCRBJ02-03*01	TCRBJ02	TCRBJ02-03	01				0	0	0	10	5	6	45	59	64	-1	66	1	In	VDJ
AATGTGAGCACCTTGGAGCTGGGGGACTCGGCCCTTTATCTTTGCGCCAGCAGAGGGGACATTTCTTATGGCTACACCTTCGGTTCG	CASRGDISYGYTF	1	0.0014285714285714286	39	TCRBV05-01*01	TCRBV05	TCRBV05-01	01				TCRBD01-01*01	TCRBD01	TCRBD01-01	01				TCRBJ01-02*01	TCRBJ01	TCRBJ01-02	01				5	5	0	6	2	5	42	53	55	61	66	1	In	VDJ
CTGACTGTGAGCAACATGAGCCCTGAAGACAGCAGCATATATCTCTGCAGCGTTGAAGAAAGGGTTAACATTCAGTACTTCGGCGCC	CSVEERVNIQYF	1	0.0014285714285714286	36	TCRBV29-01	TCRBV29	TCRBV29-01				01,02					TCRBD01,TCRBD02	TCRBD01-01,TCRBD02-01		TCRBJ02-04*01	TCRBJ02	TCRBJ02-04	01				0	2	5	3	1	7	45	59	60	64	66	1	In	VDJ
CAGCGCACAGAGCGGGGGGACTCAGCCGTGTATCTCTGTGCCAGCAGCTATGATGGCAGGGAATTCGGGGAGCTGTTTTTTGGAGAA	CASSYDGREFGELFF	1	0.0014285714285714286	45	TCRBV07-03*01	TCRBV07	TCRBV07-03	01				TCRBD01-01*01	TCRBD01	TCRBD01-01	01				TCRBJ02-02*01	TCRBJ02	TCRBJ02-02	01				4	4	4	3	7	7	36	49	56	61	65	1	In	VDJ
GCCCATCCTGAAGACAGCAGCTTCTACATCTGCAGTGCTAGCCCCCTGGGGGAAAGACCTATGAACACTGAAGCTTTCTTTGGACAA	CSASPLGERPMNTEAFF	1	0.0014285714285714286	51	TCRBV20	TCRBV20				TCRBV20-01,TCRBV20-or09_02						TCRBD01,TCRBD02	TCRBD01-01,TCRBD02-01		TCRBJ01-01*01	TCRBJ01	TCRBJ01-01	01				3	9	6	1	6	0	30	41	47	52	61	1	In	VDJ
CTTCACATCAATTCCCTGGAGCTTGGTGACTCTGCTGTGTATTTCTGTGCCAGCAGCCACAACAGGGAAAAACTGTTTTTTGGCAGT	CASSHNREKLFF	1	0.0014285714285714286	36	TCRBV03-01/03-02*01	TCRBV03	TCRBV03-01/03-02	01				TCRBD01-01*01	TCRBD01	TCRBD01-01	01				TCRBJ01-04*01	TCRBJ01	TCRBJ01-04	01				3	0	3	4	2	8	45	59	61	-1	66	1	In	VDJ
TCCACGGAGTCAGGTGACACAGCACTGTATTTCTGTGCCAGCAGTAGTCGGTAACATTGGCATCATCAGCCCCAGCATTTTGGTGAT	CASSSR*HWHHQPQHF	1	0.0014285714285714286	48	TCRBV21-01*01	TCRBV21	TCRBV21-01	01								TCRBD01,TCRBD02	TCRBD01-01,TCRBD02-01		TCRBJ01-05*01	TCRBJ01	TCRBJ01-05	01				6	8	3	6	9	5	33	44	53	56	64	1	Stop	VDJ
GCCTTGTTGCTGGGGGACTCGGCCCTCTATCTCTGTGCCAGCAGCTTAGGGACAGGGGAAAATAATTCACCCCTCCACTTTGGGAAC	CASSLGTGENNSPLHF	1	0.0014285714285714286	48	TCRBV05-06*01	TCRBV05	TCRBV05-06	01				TCRBD01-01*01	TCRBD01	TCRBD01-01	01				TCRBJ01-06*02	TCRBJ01	TCRBJ01-06	02				2	3	0	2	1	5	33	47	48	58	61	1	In	VDJ
ACCCTGGAGTCTGCCAGGCCCTCACATACCTCTCAGTACCTCTGTGCCAGCAGTGAGGGAACTAATTCACCCCTCCACTTTGGGAAC	CASSEGTNSPLHF	1	0.0014285714285714286	39	TCRBV25-01*01	TCRBV25	TCRBV25-01	01								TCRBD01,TCRBD02	TCRBD01-01,TCRBD02-01		TCRBJ01-06*02	TCRBJ01	TCRBJ01-06	02				3	2	0	8	0	6	42	-1	56	60	62	1	In	VDJ
TCCAGCCCTCAGAACCCAGGGACTCAGCTGTGTATTTTTGTGCTAGTGGGGTAACAGGAGACCAATTCACCCCTCCACTTTGGGAAC		1	0.0014285714285714286	43	TCRBV12-05*01	TCRBV12	TCRBV12-05	01				TCRBD01-01*01	TCRBD01	TCRBD01-01	01				TCRBJ01-06*02	TCRBJ01	TCRBJ01-06	02				6	5	3	4	4	7	38	49	53	58	63	1	Out	VDJ
CGGTCCACAAAGCTGGAGGACTCAGCCATGTACTTCTGTGCCAGCAGTGAAGCGGGGGGGCCTTCCAATGAGCAGTTCTTCGGGCCA	CASSEAGGPSNEQFF	1	0.0014285714285714286	45	TCRBV02-01	TCRBV02	TCRBV02-01				01,03	TCRBD02-01*01	TCRBD02	TCRBD02-01	01				TCRBJ02-01*01	TCRBJ02	TCRBJ02-01	01				0	5	9	0	0	6	36	-1	53	60	65	1	In	VDJ
GTGACCAGTGCCCATCCTGAAGACAGCAGCTTCTACATCTGCAGTGCTAGAGCCGCCGCAGGGGTTTCACCCCTCCACTTTGGGAAC	CSARAAAGVSPLHF	1	0.0014285714285714286	42	TCRBV20	TCRBV20				TCRBV20-01,TCRBV20-or09_02		TCRBD01-01*01	TCRBD01	TCRBD01-01	01				TCRBJ01-06*02	TCRBJ01	TCRBJ01-06	02				1	1	4	2	6	9	39	52	58	64	65	1	In	VDJ
CTGACAGTGACCAGTGCCCATCCTGAAGACAGCAGCTTCTACATCTGCAGTGCTCACCGCCCTAATTCACCCCTCCACTTTGGGAAC	CSAHRPNSPLHF	1	0.0014285714285714286	36	TCRBV20	TCRBV20				TCRBV20-01,TCRBV20-or09_02						TCRBD01,TCRBD02	TCRBD01-01,TCRBD02-01		TCRBJ01-06*02	TCRBJ01	TCRBJ01-06	02				5	5	3	7	1	6	45	54	55	57	62	1	In	VDJ
AGCTCTCTGGAGCTGGGGGACTCAGCTTTGTATTTCTGTGCCAGCAGCGTAGTACAGAGCTCCTACAATGAGCAGTTCTTCGGGCCA	CASSVVQSSYNEQFF	1	0.0014285714285714286	45	TCRBV09-01*01	TCRBV09	TCRBV09-01	01				TCRBD01-01*01	TCRBD01	TCRBD01-01	01				TCRBJ02-01*01	TCRBJ02	TCRBJ02-01	01				0	2	3	5	1	0	36	52	53	57	59	1	In	VDJ
GTGAGCACCTTGGAGCTGGGGGACTCGGCCCTTTATCTTTGCGCCAGCAGCTTACGCTCTGGGGCCAACGTCCTGACTTTCGGGGCC	CASSLRSGANVLTF	1	0.0014285714285714286	42	TCRBV05-01*01	TCRBV05	TCRBV05-01	01								TCRBD01,TCRBD02	TCRBD01-01,TCRBD02-01		TCRBJ02-06*01	TCRBJ02	TCRBJ02-06	01				2	1	3	7	0	0	39	-1	53	55	56	1	In	VDJ
CCTGCAGAACTGGAGGATTCTGGAGTTTATTTCTGTGCCAGCAGCCAAGGGGGACAGGGAAAGGGTTCACCCCTCCACTTTGGGAAC	CASSQGGQGKGSPLHF	1	0.0014285714285714286	48	TCRBV14-01*01	TCRBV14	TCRBV14-01	01				TCRBD01-01*01	TCRBD01	TCRBD01-01	01				TCRBJ01-06*02	TCRBJ01	TCRBJ01-06	02				1	6	0	3	1	9	33	49	50	59	65	1	In	VDJ
CACAGAGCAGGAGGACTCGGCCGTGTATCTCTGTGCCAGCAGTGAAAGGGGGTTTTTCCATATAATTCACCCCTCCACTTTGGGAAC		1	0.0014285714285714286	50	TCRBV07-02	TCRBV07	TCRBV07-02				01,02	TCRBD01-01*01	TCRBD01	TCRBD01-01	01				TCRBJ01-06*02	TCRBJ01	TCRBJ01-06	02				6	8	5	1	4	4	31	42	46	52	60	1	Out	VDJ
NNNNNNNTGTCGGCTGCTCCCTCCCAGACATCTGTGTACTTCTGTGCCAGCAGTGGGCCTGGAAGGTATGGCTACACCTTCGGTTCG	CASSGPGRYGYTF	1	0.0014285714285714286	39	TCRBV06	TCRBV06				TCRBV06-01,TCRBV06-05						TCRBD01,TCRBD02	TCRBD01-01,TCRBD02-01		TCRBJ01-02*01	TCRBJ01	TCRBJ01-02	01				4	3	1	8	5	5	42	55	60	63	66	1	In	VDJ
AATTCCCTGGAGCTTGGTGACTCTGCTGTGTATTTCTGTGCCAGCAGCCAAGATCTTTTGAGGGCAACAGGCTACACCTTCGGTTCG	CASSQDLLRATGYTF	1	0.0014285714285714286	45	TCRBV03-01/03-02*01	TCRBV03	TCRBV03-01/03-02	01				TCRBD02-01*02	TCRBD02	TCRBD02-01	02				TCRBJ01-02*01	TCRBJ01	TCRBJ01-02	01				0	5	11	0	6	8	36	53	59	64	69	1	In	VDJ
CAGCGCACAGAGCAGGGGGACTCAGCTGTGTATCTCTGTGCCAGCAGCCCGGGCTAGCCAGGTCGAAACATTCAGTACTTCGGCGCC	CASSPG*PGRNIQYF	1	0.0014285714285714286	45	TCRBV07-04	TCRBV07	TCRBV07-04				01,02	TCRBD02-01	TCRBD02	TCRBD02-01				01,02	TCRBJ02-04*01	TCRBJ02	TCRBJ02-04	01				5	7	4	7	5	6	36	48	53	58	65	1	Stop	VDJ
GCCCAAAAGAACCCGACAGCTTTCTATCTCTGTGCCAGTACCCTAACAGGCGGGGGCCTAATTTACAATGAGCAGTTCTTCGGGCCA	CASTLTGGGLIYNEQFF	1	0.0014285714285714286	51	TCRBV19-01*01	TCRBV19	TCRBV19-01	01				TCRBD02-01*01	TCRBD02	TCRBD02-01	01				TCRBJ02-01*01	TCRBJ02	TCRBJ02-01	01				7	7	7	2	9	4	30	40	49	56	63	1	In	VDJ
CAGCCCTCAGAACCCAGGGACTCAGCTGTGTACTTCTGTGCCAGCAGTTCCCGGACAGGGAGGGTCGATGGCTACACCTTCGGTTCG	CASSSRTGRVDGYTF	1	0.0014285714285714286	45	TCRBV12	TCRBV12				TCRBV12-03/12-04,TCRBV12-04		TCRBD01-01*01	TCRBD01	TCRBD01-01	01				TCRBJ01-02*01	TCRBJ01	TCRBJ01-02	01				4	7	1	3	3	6	36	49	52	60	67	1	In	VDJ
TCGGCCCAAAAGAACCCGACAGCTTTCTATCTCTGTGCCAGCCCTCGCGGGGTTGGGCAGGGGGGCTACGAGCAGTACTTCGGGCCG	CASPRGVGQGGYEQYF	1	0.0014285714285714286	48	TCRBV19-01*01	TCRBV19	TCRBV19-01	01				TCRBD01-01*01	TCRBD01	TCRBD01-01	01				TCRBJ02-07*01	TCRBJ02	TCRBJ02-07	01				9	1	4	1	16	3	33	41	57	64	65	1	In	VDJ
CAGCCCTCAGAACCCAGGGACTCAGCTGTGTACTTCTGTGCCAGCGGGAAAGCGGGGGGCCGTAACAATGAGCAGTTCTTCGGGCCA	CASGKAGGRNNEQFF	1	0.0014285714285714286	45	TCRBV12	TCRBV12				TCRBV12-03/12-04,TCRBV12-04		TCRBD02-01*01	TCRBD02	TCRBD02-01	01				TCRBJ02-01*01	TCRBJ02	TCRBJ02-01	01				8	5	6	1	5	5	36	45	50	59	64	1	In	VDJ
ACAAAGCTGGAGGACTCAGCCATGTACTTCTGTGCCAGCAGTGAAGCGCTTCCCGGGACAGGGGCGAATGAGCAGTTCTTCGGGCCA	CASSEALPGTGANEQFF	1	0.0014285714285714286	51	TCRBV02-01	TCRBV02	TCRBV02-01				01,03	TCRBD01-01*01	TCRBD01	TCRBD01-01	01				TCRBJ02-01*01	TCRBJ02	TCRBJ02-01	01				0	2	0	2	7	7	30	47	54	64	66	1	In	VDJ
CACGGAGTCAGGGGACACAGCACTGTATTTCTGTGCCAGCAGCAAGTGACTAGCGGTTCTAGCACAGATACGCAGTATTTTGGCCCA		1	0.0014285714285714286	50	TCRBV21-01*01	TCRBV21	TCRBV21-01	01				TCRBD02-01	TCRBD02	TCRBD02-01				01,02	TCRBJ02-03*01	TCRBJ02	TCRBJ02-03	01				3	4	2	5	2	0	31	45	47	56	60	1	Out	VDJ
ACAGTGACCAGTGCCCATCCTGAAGACAGCAGCTTCTACATCTGCAGTGCTCCGGGGAGGGGTGATCAGCCCCAGCATTTTGGTGAT	CSAPGRGDQPQHF	1	0.0014285714285714286	39	TCRBV20	TCRBV20				TCRBV20-01,TCRBV20-or09_02		TCRBD02-01*02	TCRBD02	TCRBD02-01	02				TCRBJ01-05*01	TCRBJ01	TCRBJ01-05	01				5	3	9	0	3	5	42	51	54	61	64	1	In	VDJ
CGGTCCACAAAGCTGGAGGACTCAGCCATGTACTTCTGTGCCAGCAGCAAACAGGGAGGGAGCCTAGAGACCCAGTACTTCGGGCCA	CASSKQGGSLETQYF	1	0.0014285714285714286	45	TCRBV02-01	TCRBV02	TCRBV02-01				01,03	TCRBD02-01*02	TCRBD02	TCRBD02-01	02				TCRBJ02-05*01	TCRBJ02	TCRBJ02-05	01				6	5	9	0	6	4	36	47	53	60	65	1	In	VDJ
AAGATCCAGCGCACAGAGCAGGAGGACTCGGCCGTGTATCTCTGTGCCAGCAGCTCCCGTGTCAATCAGCCCCAGCATTTTGGTGAT	CASSSRVNQPQHF	1	0.0014285714285714286	39	TCRBV07-02	TCRBV07	TCRBV07-02				01,02	TCRBD02-01	TCRBD02	TCRBD02-01				01,02	TCRBJ01-05*01	TCRBJ01	TCRBJ01-05	01				4	3	8	6	2	3	42	55	57	59	62	1	In	VDJ
CATCGGCCCAAAAGAACCCGACAGCTTTCTATCTCTGTGCCAGTAGTATTCCACGACACGGTCTCCTACGAGCAGTACTTCGGGCCG		1	0.0014285714285714286	46	TCRBV19-01*01	TCRBV19	TCRBV19-01	01				TCRBD01-01*01	TCRBD01	TCRBD01-01	01				TCRBJ02-07*01	TCRBJ02	TCRBJ02-07	01				3	4	2	6	5	0	35	49	54	58	62	1	Out	VDJ
TTGTTGCTGGGGGACTCGGCCCTGTATCTCTGTGCCAGCAGCTTGGCCGCTAGCGGGGGAGGTCAAGAGACCCAGTACTTCGGGCCA	CASSLAASGGGQETQYF	1	0.0014285714285714286	51	TCRBV05-05*01	TCRBV05	TCRBV05-05	01				TCRBD02-01*01	TCRBD02	TCRBD02-01	01				TCRBJ02-05*01	TCRBJ02	TCRBJ02-05	01				0	4	4	2	3	2	30	46	49	59	63	1	In	VDJ
CTCACGTTGGCGTCTGCTGTACCCTCTCAGACATCTGTGTACTTCTGTGCCAGCAGTGACTTTTCCGGGGAGCTGTTTTTTGGAGAA	CASSDFSGELFF	1	0.0014285714285714286	36	TCRBV06-04*01	TCRBV06	TCRBV06-04	01											TCRBJ02-02*01	TCRBJ02	TCRBJ02-02	01				1	3	0	0	0	6	45	-1	-1	61	64	1	In	VJ
AATGTGAGCACCTTGGAGCTGGGGGACTCGGCCCTTTATCTTTGCGCCAGCAGCTTGAAAGGGGGGACTGAAGCTTTCTTTGGACAA	CASSLKGGTEAFF	1	0.0014285714285714286	39	TCRBV05-01*01	TCRBV05	TCRBV05-01	01								TCRBD01,TCRBD02	TCRBD01-01,TCRBD02-01		TCRBJ01-01*01	TCRBJ01	TCRBJ01-01	01				1	1	5	1	2	5	42	57	59	65	66	1	In	VDJ
CAGGGGGACTCGGCCATGTATCTCTGTGCCAGCAGCATCCATGAGGGGACAGGCCTCATGGAGACCTATGGCTACACCTTCGGTTCG	CASSIHEGTGLMETYGYTF	1	0.0014285714285714286	57	TCRBV07-09	TCRBV07	TCRBV07-09				01,07	TCRBD01-01*01	TCRBD01	TCRBD01-01	01				TCRBJ01-02*01	TCRBJ01	TCRBJ01-02	01				5	12	0	4	9	4	24	36	45	53	65	1	In	VDJ
CCTTGGAGCTGGGGGACTCGGCCCTTTATCTTTGCGCCAGCAGCTTGAGAATCTAGCGGGGATACCGGGGAGCTGTTTTTTGGAGAA		1	0.0014285714285714286	49	TCRBV05-01*01	TCRBV05	TCRBV05-01	01				TCRBD02-01*01	TCRBD02	TCRBD02-01	01				TCRBJ02-02*01	TCRBJ02	TCRBJ02-02	01				1	2	4	3	5	5	32	47	52	61	63	1	Out	VDJ
AGCACCTTGGAGCTGGGGGACTCGGCCCTTTATCTTTGCGCCAGCAGCCCATTAAGACAGATGAACACTGAAGCTTTCTTTGGACAA	CASSPLRQMNTEAFF	1	0.0014285714285714286	45	TCRBV05-01*01	TCRBV05	TCRBV05-01	01				TCRBD01-01*01	TCRBD01	TCRBD01-01	01				TCRBJ01-01*01	TCRBJ01	TCRBJ01-01	01				4	1	2	5	7	0	36	48	55	60	61	1	In	VDJ
NTGTCGGCTGCTCCCTCCCAGACATCTGTGTACTTCTGTGCCAGCAGAGAGGGCGCCGGTCCCAATCAGCCCCAGCATTTTGGTGAT	CASREGAGPNQPQHF	1	0.0014285714285714286	45	TCRBV06-05*01	TCRBV06	TCRBV06-05	01				TCRBD02-01*02	TCRBD02	TCRBD02-01	02				TCRBJ01-05*01	TCRBJ01	TCRBJ01-05	01				6	9	11	0	1	3	36	47	48	53	62	1	In	VDJ
CCCTCAGAACCCAGGGACTCAGCTGTGTACTTCTGTGCCAGCAGTTCGAGGGGGAATCGGAACAATCAGCCCCAGCATTTTGGTGAT	CASSSRGNRNNQPQHF	1	0.0014285714285714286	48	TCRBV12	TCRBV12				TCRBV12-03/12-04,TCRBV12-04		TCRBD01-01*01	TCRBD01	TCRBD01-01	01				TCRBJ01-05*01	TCRBJ01	TCRBJ01-05	01				4	8	5	1	2	3	33	46	48	54	62	1	In	VDJ
ACCTTGGAGCTGGGGGACTCGGCCCTTTATCTTTGCGCCAGCAGTTTGGGTTGGACTTCTGGGGCCAACGTCCTGACTTTCGGGGCC	CASSLGWTSGANVLTF	1	0.0014285714285714286	48	TCRBV05-01*01	TCRBV05	TCRBV05-01	01				TCRBD02-01	TCRBD02	TCRBD02-01				01,02	TCRBJ02-06*01	TCRBJ02	TCRBJ02-06	01				0	0	1	10	3	1	33	49	52	-1	57	1	In	VDJ
ATCCAGCGCACAGAGCAGGAGGACTCGGCCGTGTATCTCTGTGCCAGCAGCTTAATAGGGGCTGGGGAAAAACTGTTTTTTGGCAGT	CASSLIGAGEKLFF	1	0.0014285714285714286	42	TCRBV07-02	TCRBV07	TCRBV07-02				01,02	TCRBD01-01*01	TCRBD01	TCRBD01-01	01				TCRBJ01-04*01	TCRBJ01	TCRBJ01-04	01				2	5	5	2	2	8	39	54	56	61	66	1	In	VDJ
CTTCACCTACACGCCCTGCAGCCAGAAGACTCAGCCCTGTATCTCTGCGCCAGCAGCCAGAGCTCCTACGAGCAGTACTTCGGGCCG	CASSQSSYEQYF	1	0.0014285714285714286	36	TCRBV04-01*01	TCRBV04	TCRBV04-01	01				TCRBD02-01*02	TCRBD02	TCRBD02-01	02				TCRBJ02-07*01	TCRBJ02	TCRBJ02-07	01				3	0	11	2	0	0	45	-1	59	-1	62	1	In	VDJ
CGCACAGAGCAGGAGGACTCCGCCGTGTATCTCTGTGCCAGCACCCCGTTGGCTAGCGGGGTCACAGATACGCAGTATTTTGGCCCA	CASTPLASGVTDTQYF	1	0.0014285714285714286	48	TCRBV07-08	TCRBV07	TCRBV07-08				01,03	TCRBD02-01*01	TCRBD02	TCRBD02-01	01				TCRBJ02-03*01	TCRBJ02	TCRBJ02-03	01				7	1	4	3	9	2	33	43	52	61	62	1	In	VDJ
ATCCAGCGCACAGAGCAGGGGGACTCGGCCATGTATCTCTGTGCCAGCAGCGCCGGACAGGGCGGTTCACCCCTCCACTTTGGGAAC	CASSAGQGGSPLHF	1	0.0014285714285714286	42	TCRBV07-09*01	TCRBV07	TCRBV07-09	01				TCRBD01-01*01	TCRBD01	TCRBD01-01	01				TCRBJ01-06*02	TCRBJ01	TCRBJ01-06	02				5	3	1	3	3	9	39	51	54	62	65	1	In	VDJ
AGGATCCAGCAGGTAGTGCGAGGAGATTCGGCAGCTTATTTCTGCGCCTCGGGGCGGGGGAGCACAGATACGCAGTATTTTGGCCCA	CASGRGSTDTQYF	1	0.0014285714285714286	39	TCRBV18-01*01	TCRBV18	TCRBV18-01	01				TCRBD02-01*01	TCRBD02	TCRBD02-01	01				TCRBJ02-03*01	TCRBJ02	TCRBJ02-03	01				11	0	7	2	5	0	42	48	53	-1	60	1	In	VDJ
TCCAGCGCACAGAGCGGGGGGACTCAGCCGTGTATCTCTGTGCCAGCAGCTCCCACAGAGCCCGAGGGCGGCTACACCTTCGGTTCG		1	0.0014285714285714286	43	TCRBV07-03*01	TCRBV07	TCRBV07-03	01				TCRBD02-01*02	TCRBD02	TCRBD02-01	02				TCRBJ01-02*01	TCRBJ01	TCRBJ01-02	01				4	1	11	0	12	8	38	51	63	68	69	1	Out	VDJ
ATCAATTCCCTGGAGCTTGGTGACTCTGCTGTGTATTTCTGTGCCAGCAGCCAAGGACAGGATTTCTCCGAGCAGTACTTCGGGCCG	CASSQGQDFSEQYF	1	0.0014285714285714286	42	TCRBV03-01/03-02*01	TCRBV03	TCRBV03-01/03-02	01				TCRBD01-01*01	TCRBD01	TCRBD01-01	01				TCRBJ02-07*01	TCRBJ02	TCRBJ02-07	01				1	7	2	4	0	6	39	-1	55	61	68	1	In	VDJ
GTGAGCAACATGAGCCCTGAAGACAGCAGCATATATCTCTGCAGCGTTGACGCGGGAGGCTCTGGAAACACCATATATTTTGGAGAG	CSVDAGGSGNTIYF	1	0.0014285714285714286	42	TCRBV29-01	TCRBV29	TCRBV29-01				01,02	TCRBD02-01*02	TCRBD02	TCRBD02-01	02				TCRBJ01-03*01	TCRBJ01	TCRBJ01-03	01				3	0	7	1	1	0	39	50	51	-1	59	1	In	VDJ
CTGACCCTGGAGTCTGCCAGGCCCTCACATACCTCTCAGTACCTCTGTGCCAGCAGGGAGGGGAATCAGCCCCAGCATTTTGGTGAT	CASREGNQPQHF	1	0.0014285714285714286	36	TCRBV25-01*01	TCRBV25	TCRBV25-01	01				TCRBD02-01*02	TCRBD02	TCRBD02-01	02				TCRBJ01-05*01	TCRBJ01	TCRBJ01-05	01				6	1	10	0	0	4	45	-1	56	62	63	1	In	VDJ
CGGCCCAAAAGAACCCGACAGCTTTCTATCTCTGTGCCAGTAGCAACGACTTCACAGGGACTGAGGGAGACCCAGTACTTCGGGCCA		1	0.0014285714285714286	49	TCRBV19-01*01	TCRBV19	TCRBV19-01	01								TCRBD01,TCRBD02	TCRBD01-01,TCRBD02-01		TCRBJ02-05*01	TCRBJ02	TCRBJ02-05	01				6	7	3	3	10	5	32	43	53	59	66	1	Out	VDJ
ATCCAGCCCTCAGAACCCAGGGACTCAGCTGTGTACTTCTGTGCCAGCAGTCCCACCCAGCCGGGCTCTGGCTACACCTTCGGTTCG	CASSPTQPGSGYTF	1	0.0014285714285714286	42	TCRBV12	TCRBV12				TCRBV12-03/12-04,TCRBV12-04						TCRBD01,TCRBD02	TCRBD01-01,TCRBD02-01		TCRBJ01-02*01	TCRBJ01	TCRBJ01-02	01				5	2	8	0	11	7	39	51	62	66	68	1	In	VDJ
ATCCAGCGCACAGAGCAGGAGGACTCGGCCGTGTATCTCTGTGCCAGCACTCGCGACAGGGGGCAGTCACCCCTCCACTTTGGGAAC	CASTRDRGQSPLHF	1	0.0014285714285714286	42	TCRBV07-02	TCRBV07	TCRBV07-02				01,02	TCRBD01-01*01	TCRBD01	TCRBD01-01	01				TCRBJ01-06*02	TCRBJ01	TCRBJ01-06	02				7	2	2	0	5	10	39	49	54	64	66	1	In	VDJ
ACCAGTGCCCATCCTGAAGACAGCAGCTTCTACATCTGCAGTGCTAGACGGGGTGGGCTTCCCCAAGAGACCCAGTACTTCGGGCCA	CSARRGGLPQETQYF	1	0.0014285714285714286	45	TCRBV20	TCRBV20				TCRBV20-01,TCRBV20-or09_02		TCRBD02-01*01	TCRBD02	TCRBD02-01	01				TCRBJ02-05*01	TCRBJ02	TCRBJ02-05	01				2	9	8	3	0	1	36	-1	48	53	62	1	In	VDJ
NNNNTGTCGGCTGCTCCCTCCCAGACATCTGTGTACTTCTGTGCCAGCAGTTACTCCGAGGGGGCCGGGGAGCTGTTTTTTGGAGAA	CASSYSEGAGELFF	1	0.0014285714285714286	42	TCRBV06-05*01	TCRBV06	TCRBV06-05	01				TCRBD01-01*01	TCRBD01	TCRBD01-01	01				TCRBJ02-02*01	TCRBJ02	TCRBJ02-02	01				0	0	5	1	2	6	39	56	58	-1	64	1	In	VDJ
AGATCCAGCCTGCAGAGCTTGGGGACTCGGCCGTGTATCTCTGTGCCAGCAGCTTAGATCAGGGACCAGCCCCAGCATTTTGGTGAT		1	0.0014285714285714286	40	TCRBV11-03*01	TCRBV11	TCRBV11-03	01								TCRBD01,TCRBD02	TCRBD01-01,TCRBD02-01		TCRBJ01-05*01	TCRBJ01	TCRBJ01-05	01				0	0	0	7	3	7	41	58	61	-1	66	1	Out	VDJ
NTGTCGGCTGCTCCCTCCCAGACATCTGTGTACTTCTGTGCCAGCACTTCACTAGCGGGGGGCGACAATGAGCAGTTCTTCGGGCCA	CASTSLAGGDNEQFF	1	0.0014285714285714286	45	TCRBV06-05*01	TCRBV06	TCRBV06-05	01				TCRBD02-01*01	TCRBD02	TCRBD02-01	01				TCRBJ02-01*01	TCRBJ02	TCRBJ02-01	01				7	2	3	1	4	5	36	46	50	62	64	1	In	VDJ
CTGGGGGACTCGGCCCTTTATCTTTGCGCCAGCAGCTTTCGGCCCGGATGACAGGGTATAGACAAACAGCCCCAGCATTTTGGTGAT	CASSFRPG*QGIDKQPQHF	1	0.0014285714285714286	57	TCRBV05-01*01	TCRBV05	TCRBV05-01	01				TCRBD01-01*01	TCRBD01	TCRBD01-01	01				TCRBJ01-05*01	TCRBJ01	TCRBJ01-05	01				2	10	2	3	11	7	24	38	49	56	66	1	Stop	VDJ
CTTCACATCAATTCCCTGGAGCTTGGTGACTCTGCTGTGTATTTCTGTGCCAGCAGCCAAAGCTACAATGAGCAGTTCTTCGGGCCA	CASSQSYNEQFF	1	0.0014285714285714286	36	TCRBV03-01/03-02*01	TCRBV03	TCRBV03-01/03-02	01								TCRBD01,TCRBD02	TCRBD01-01,TCRBD02-01		TCRBJ02-01*01	TCRBJ02	TCRBJ02-01	01				2	0	5	5	0	3	45	-1	60	-1	62	1	In	VDJ
CAGCGCACAGAGCAGCGGGACTCGGCCATGTATCGCTGTGCCAGCAGGCGTGGGACAGGGGGTACCGGGGAGCTGTTTTTTGGAGAA	CASRRGTGGTGELFF	1	0.0014285714285714286	45	TCRBV07-06*01	TCRBV07	TCRBV07-06	01				TCRBD01-01*01	TCRBD01	TCRBD01-01	01				TCRBJ02-02*01	TCRBJ02	TCRBJ02-02	01				6	1	0	1	4	5	36	47	51	62	63	1	In	VDJ
GAGTCGCCCAGCCCCAACCAGACCTCTCTGTACTTCTGTGCCAGCAGCCGAGGCGGGCTTAGGAACTATGGCTACACCTTCGGTTCG	CASSRGGLRNYGYTF	1	0.0014285714285714286	45	TCRBV27-01*01	TCRBV27	TCRBV27-01	01				TCRBD02-01	TCRBD02	TCRBD02-01				01,02	TCRBJ01-02*01	TCRBJ01	TCRBJ01-02	01				6	6	7	4	5	2	36	47	52	57	63	1	In	VDJ
CAGCCCTCAGAACCCAGGGACTCAGCTGTGTACTTCTGTGCCAGCAGCTCACGGGCTTTCTCTGGAAACACCATATATTTTGGAGAG	CASSSRAFSGNTIYF	1	0.0014285714285714286	45	TCRBV12	TCRBV12				TCRBV12-03/12-04,TCRBV12-04						TCRBD01,TCRBD02	TCRBD01-01,TCRBD02-01		TCRBJ01-03*01	TCRBJ01	TCRBJ01-03	01				6	3	8	0	5	0	36	47	52	56	59	1	In	VDJ
ATCCGGTCCACAAAGCTGGAGGACTCAGCCATGTACTTCTGTGCCAGCAGTGAGGGGACTAGCACAGATACGCAGTATTTTGGCCCA	CASSEGTSTDTQYF	1	0.0014285714285714286	42	TCRBV02-01	TCRBV02	TCRBV02-01				01,03	TCRBD02-01	TCRBD02	TCRBD02-01				01,02	TCRBJ02-03*01	TCRBJ02	TCRBJ02-03	01				3	0	0	10	1	0	39	53	54	-1	60	1	In	VDJ
ACCAGTGCCCATCCTGAAGACAGCAGCTTCTACATCTGCAGTGCTCGGACTCGGGGGGCCCTGTACAATGAGCAGTTCTTCGGGCCA	CSARTRGALYNEQFF	1	0.0014285714285714286	45	TCRBV20	TCRBV20				TCRBV20-01,TCRBV20-or09_02		TCRBD02-01*01	TCRBD02	TCRBD02-01	01				TCRBJ02-01*01	TCRBJ02	TCRBJ02-01	01				5	5	8	1	6	4	36	45	51	58	63	1	In	VDJ
CACACCCTGCAGCCAGAAGACTCGGCCCTGTATCTCTGCGCCAGCAGCCAAGATCGGAGGGGGCAAGAGACCCAGTACTTCGGGCCA	CASSQDRRGQETQYF	1	0.0014285714285714286	45	TCRBV04-03*01	TCRBV04	TCRBV04-03	01								TCRBD01,TCRBD02	TCRBD01-01,TCRBD02-01		TCRBJ02-05*01	TCRBJ02	TCRBJ02-05	01				0	0	5	1	4	2	36	53	57	-1	63	1	In	VDJ
TTGGAGATCCAGCGCACAGAGCAGGGGGACTCGGCCATGTATCTCTGTGCCAGCAGCTTAGACAATCAGCCCCAGCATTTTGGTGAT	CASSLDNQPQHF	1	0.0014285714285714286	36	TCRBV07-09*01	TCRBV07	TCRBV07-09	01											TCRBJ01-05*01	TCRBJ01	TCRBJ01-05	01				1	1	0	0	0	3	45	-1	-1	61	62	1	In	VJ
ATCCTGGAGTCGCCCAGCCCCAACCAGACCTCTCTGTACTTCTGTGCCAGCAGTTTATCTTTTGGGAACGAGCAGTACTTCGGGCCG	CASSLSFGNEQYF	1	0.0014285714285714286	39	TCRBV27-01*01	TCRBV27	TCRBV27-01	01								TCRBD01,TCRBD02	TCRBD01-01,TCRBD02-01		TCRBJ02-07*01	TCRBJ02	TCRBJ02-07	01				0	0	0	8	4	5	42	59	63	-1	67	1	In	VDJ
GAGTCCGCCAGCACCAACCAGACATCTATGTACCTCTGTGCCAGCAGTTTGCGGTACTCCTATAATTCACCCCTCCACTTTGGGAAC	CASSLRYSYNSPLHF	1	0.0014285714285714286	45	TCRBV28-01*01	TCRBV28	TCRBV28-01	01				TCRBD02-01	TCRBD02	TCRBD02-01				01,02	TCRBJ01-06*02	TCRBJ01	TCRBJ01-06	02				3	2	7	5	0	0	36	-1	50	54	56	1	In	VDJ
GAAGACTCAGCCCTGTATCTCTGCGCCAGCAGCGGACTGTGGGCGGCCAACGGTGTGGTGGGCAAAAACATTCAGTACTTCGGCGCC	CASSGLWAANGVVGKNIQYF	1	0.0014285714285714286	60	TCRBV04-01*01	TCRBV04	TCRBV04-01	01				TCRBD02-01	TCRBD02	TCRBD02-01				01,02	TCRBJ02-04*01	TCRBJ02	TCRBJ02-04	01				5	24	1	10	0	3	21	-1	33	38	62	1	In	VDJ
TCCCTAGAGTCTGCCATCCCCAACCAGACAGCTCTTTACTTCTGTGCCACCAGTGACAATCAGGGCCGCGAGCAGTACTTCGGGCCG	CATSDNQGREQYF	1	0.0014285714285714286	39	TCRBV24-01*01	TCRBV24	TCRBV24-01	01				TCRBD01-01*01	TCRBD01	TCRBD01-01	01				TCRBJ02-07*01	TCRBJ02	TCRBJ02-07	01				4	3	4	3	4	6	42	56	60	65	68	1	In	VDJ
TCCCTAGAGTCTGCCATCCCCAACCAGACAGCTCTTTACTTCTGTGCCGCGGGGGGGGGCAACATAAATGAGCAGTTCTTCGGGCCA	CAAGGGNINEQFF	1	0.0014285714285714286	39	TCRBV24-01*01	TCRBV24	TCRBV24-01	01				TCRBD02-01*01	TCRBD02	TCRBD02-01	01				TCRBJ02-01*01	TCRBJ02	TCRBJ02-01	01				12	9	7	0	0	7	42	-1	48	57	66	1	In	VDJ
ATCCTGGAGTCGCCCAGCCCCAACCAGACCTCTCTGTACTTCTGTGCCAGCAGCGGGACGGGGCTCTACGAGCAGTACTTCGGGCCG	CASSGTGLYEQYF	1	0.0014285714285714286	39	TCRBV27-01*01	TCRBV27	TCRBV27-01	01								TCRBD01,TCRBD02	TCRBD01-01,TCRBD02-01		TCRBJ02-07*01	TCRBJ02	TCRBJ02-07	01				6	6	0	7	1	3	42	53	54	59	65	1	In	VDJ
CGGAGTCAGGGGACACAGCACTGTATTTCTGTGCCAGCAGCGGGCAGGACTAGCGGGGGGTGGGGCGGGGAGCTGTTTTTTGGAGAA		1	0.0014285714285714286	52	TCRBV21-01*01	TCRBV21	TCRBV21-01	01				TCRBD02-01*01	TCRBD02	TCRBD02-01	01				TCRBJ02-02*01	TCRBJ02	TCRBJ02-02	01				5	5	1	1	5	7	29	41	46	60	65	1	Out	VDJ
CACGCCCTGCAGCCAGAAGACTCAGCCCTGTATCTCTGCGCCAGCAGCCAGGAGCGGGGTCCGTCCTACGAGCAGTACTTCGGGCCG	CASSQERGPSYEQYF	1	0.0014285714285714286	45	TCRBV04-01*01	TCRBV04	TCRBV04-01	01				TCRBD02-01*01	TCRBD02	TCRBD02-01	01				TCRBJ02-07*01	TCRBJ02	TCRBJ02-07	01				3	4	6	3	2	1	36	50	52	59	63	1	In	VDJ
TCTGAAGGTGCAGCCTGCAGAACTGGAGGATTCTGGAGTTTATTTCTGTGCCAGCAGCCCCCATACAGGCCCGGTTCCTTTGGCAGT		1	0.0014285714285714286	35	TCRBV14-01*01	TCRBV14	TCRBV14-01	01				TCRBD01-01*01	TCRBD01	TCRBD01-01	01				TCRBJ01-04*01	TCRBJ01	TCRBJ01-04	01				4	9	3	4	5	20	46	59	64	69	78	1	Out	VDJ
GCCCAGCCCCAACCAGACCTCTCTGTACTTCTGTGCCAGCAGTTTAATTTGGCGGGGGAATGGACCGGGGAGCTGTTTTTTGGAGAA		1	0.0014285714285714286	50	TCRBV27-01*01	TCRBV27	TCRBV27-01	01				TCRBD02-01*01	TCRBD02	TCRBD02-01	01				TCRBJ02-02*01	TCRBJ02	TCRBJ02-02	01				2	5	7	2	5	5	31	46	51	58	63	1	Out	VDJ
[truncated: 2 more columns]
