# Supplementary material for: Preoperative immune checkpoint inhibition and cryoablation in early-stage breast cancer
Source: iScience. 2024 Jan 12;27(2):108880. doi: 10.1016/j.isci.2024.108880 (PMC10850740; doi:10.1016/j.isci.2024.108880)
Supplement: Data S1. Metadata file for TCR clone abundance tables provided in the supplement [file mmc2.zip › 16-495-2A_TCRB.tsv]

nucleotide	aminoAcid	count (templates/reads)	frequencyCount (%)	cdr3Length	vMaxResolved	vFamilyName	vGeneName	vGeneAllele	vFamilyTies	vGeneNameTies	vGeneAlleleTies	dMaxResolved	dFamilyName	dGeneName	dGeneAllele	dFamilyTies	dGeneNameTies	dGeneAlleleTies	jMaxResolved	jFamilyName	jGeneName	jGeneAllele	jFamilyTies	jGeneNameTies	jGeneAlleleTies	vDeletion	n1Insertion	d5Deletion	d3Deletion	n2Insertion	jDeletion	vIndex	n1Index	dIndex	n2Index	jIndex	estimatedNumberGenomes	sequenceStatus	cloneResolved	vOrphon	dOrphon	jOrphon	vFunction	dFunction	jFunction	fractionNucleated	vAlignLength	vAlignSubstitutionCount	vAlignSubstitutionIndexes
TCCAGTCCACGGAGTCAGGGGACACAGCACTGTATTTCTGTGCCAGCACCAAAAACAACTCATAGCCATGGCTACACCTTCGGTTCG		583	0.01204197133060685	43	TCRBV21-01*01	TCRBV21	TCRBV21-01	01				TCRBD02-01	TCRBD02	TCRBD02-01				01,02	TCRBJ01-02*01	TCRBJ01	TCRBJ01-02	01				2	1	5	7	9	6	38	53	62	66	67	583	Out	VDJ
GCTGCTCCCTCCCAGACATCTGTGTACTTCTGTGCCAGCAGTTACTCGTCCGGGGTCCCGGGCACCGGGGAGCTGTTTTTTGGAGAA	CASSYSSGVPGTGELFF	491	0.010141694551162888	51	TCRBV06	TCRBV06				TCRBV06-05,TCRBV06-06		TCRBD02-01*01	TCRBD02	TCRBD02-01	01				TCRBJ02-02*01	TCRBJ02	TCRBJ02-02	01				0	7	8	3	3	4	30	47	50	55	62	491	In	VDJ
AACCTGAGCTCTCTGGAGCTGGGGGACTCAGCTTTGTATTTCTGTGCCAGCAGCGTAGTTGTTGCCCTCGAAGCTTTCTTTGGACAA	CASSVVVALEAFF	235	0.004853967860536209	39	TCRBV09-01*01	TCRBV09	TCRBV09-01	01								TCRBD01,TCRBD02	TCRBD01-01,TCRBD02-01		TCRBJ01-01*01	TCRBJ01	TCRBJ01-01	01				0	4	10	0	5	8	42	58	63	65	69	235	In	VDJ
CAGCCTGCAGAGCTTGGGGACTCGGCCGTGTATCTCTGTGCCAGCAGCTTAGAAAGGACCCCGGGTAATGGCTACACCTTCGGTTCG	CASSLERTPGNGYTF	55	0.0011360350311893253	45	TCRBV11-03*01	TCRBV11	TCRBV11-03	01								TCRBD01,TCRBD02	TCRBD01-01,TCRBD02-01		TCRBJ01-02*01	TCRBJ01	TCRBJ01-02	01				0	8	1	7	2	6	36	53	55	59	67	55	In	VDJ
TCCTGGAGTCGCCCAGCCCCAACCAGACCTCTCTGTACTTCTGTGCCAGCAGTCACACCGAGCTCCTACGAGCAGTACTTCGGGCCG		77	0.0015904490436650556	40	TCRBV27-01*01	TCRBV27	TCRBV27-01	01								TCRBD01,TCRBD02	TCRBD01-01,TCRBD02-01		TCRBJ02-07*01	TCRBJ02	TCRBJ02-07	01				5	5	3	6	1	0	41	53	54	57	62	77	Out	VDJ
AACGCCTTGTTGCTGGGGGACTCGGCCCTCTATCTCTGTGCCAGCAGCTCCGGACTAGCGGGCGGATACGAGCAGTACTTCGGGCCG	CASSSGLAGGYEQYF	55	0.0011360350311893253	45	TCRBV05-06*01	TCRBV05	TCRBV05-06	01				TCRBD02-01	TCRBD02	TCRBD02-01				01,02	TCRBJ02-07*01	TCRBJ02	TCRBJ02-07	01				3	4	1	4	2	4	36	49	51	62	66	55	In	VDJ
ACATCGGCCCAAAAGAACCCGACAGCTTTCTATCTCTGTGCCAGTAGTCTCACCGCCGGGTCCGGCTACGAGCAGTACTTCGGGCCG	CASSLTAGSGYEQYF	61	0.0012599661255008883	45	TCRBV19-01*01	TCRBV19	TCRBV19-01	01				TCRBD02-01	TCRBD02	TCRBD02-01				01,02	TCRBJ02-07*01	TCRBJ02	TCRBJ02-07	01				5	5	8	4	8	3	36	48	56	60	65	61	In	VDJ
NNNNTGTCGGCTGCTCCCTCCCAGACATCTGTGTACTTCTGTGCCAGCAGTGAGGGACCCACTCAAGAGACCCAGTACTTCGGGCCA	CASSEGPTQETQYF	98	0.002024207873755525	42	TCRBV06-01*01	TCRBV06	TCRBV06-01	01								TCRBD01,TCRBD02	TCRBD01-01,TCRBD02-01		TCRBJ02-05*01	TCRBJ02	TCRBJ02-05	01				3	5	0	7	0	2	39	-1	53	58	63	98	In	VDJ
AGTGCCCATCCTGAAGACAGCAGCTTCTACATCTGCAGTGCTAGGGGGGCGACTAGCATCCCAGCAGATACGCAGTATTTTGGCCCA	CSARGATSIPADTQYF	68	0.0014045524021977114	48	TCRBV20	TCRBV20				TCRBV20-01,TCRBV20-or09_02		TCRBD02-01	TCRBD02	TCRBD02-01				01,02	TCRBJ02-03*01	TCRBJ02	TCRBJ02-03	01				3	7	2	7	6	4	33	44	50	57	64	68	In	VDJ
CTGCAGAACTGGAGGATTCTGGAGTTTATTTCTGTGCCAGCAGCCAAGATACGCAGGGGGATTATCAACGAGCAGTACTTCGGGCCG		50	0.0010327591192630231	49	TCRBV14-01*01	TCRBV14	TCRBV14-01	01				TCRBD01-01*01	TCRBD01	TCRBD01-01	01				TCRBJ02-07*01	TCRBJ02	TCRBJ02-07	01				0	7	4	1	4	5	32	49	53	60	67	50	Out	VDJ
NNNNNNNTGTCGGCTGCTCCCTCCCAGACATCTGTGTACTTCTGTGCCAGCAGTAATGGCTTGTTGGGGGAGCAGTACTTCGGGCCG	CASSNGLLGEQYF	70	0.0014458627669682324	39	TCRBV06-05*01	TCRBV06	TCRBV06-05	01								TCRBD01,TCRBD02	TCRBD01-01,TCRBD02-01		TCRBJ02-07*01	TCRBJ02	TCRBJ02-07	01				5	0	6	2	11	7	42	54	65	-1	69	70	In	VDJ
GCTCTCTGGAGCTGGGGGACTCAGCTTTGTATTTCTGTGCCAGCAGCGTAAGGGCCTAGGTCGTACAATGAGCAGTTCTTCGGGCCA		31	6.403106539430743E-4	46	TCRBV09-01*01	TCRBV09	TCRBV09-01	01								TCRBD01,TCRBD02	TCRBD01-01,TCRBD02-01		TCRBJ02-01*01	TCRBJ02	TCRBJ02-01	01				1	9	5	3	0	4	35	-1	50	54	63	31	Out	VDJ
ACGTTGGCGTCTGCTGTACCCTCTCAGACATCTGTGTACTTCTGTGCCAGCAGTGAAGATGAAAAGGGAGAGCAGTTCTTCGGGCCA	CASSEDEKGEQFF	51	0.0010534143016482835	39	TCRBV06-04*01	TCRBV06	TCRBV06-04	01								TCRBD01,TCRBD02	TCRBD01-01,TCRBD02-01		TCRBJ02-01*01	TCRBJ02	TCRBJ02-01	01				3	0	0	8	9	10	42	56	65	-1	69	51	In	VDJ
CAGCCCTCAGAACCCAGGGACTCAGCTGTGTACTTCTGTGCCAGCACCCCCGGCGTCAGCTCCTACAATGAGCAGTTCTTCGGGCCA	CASTPGVSSYNEQFF	47	9.707935721072417E-4	45	TCRBV12	TCRBV12				TCRBV12-03/12-04,TCRBV12-04						TCRBD01,TCRBD02	TCRBD01-01,TCRBD02-01		TCRBJ02-01*01	TCRBJ02	TCRBJ02-01	01				7	0	4	5	10	0	36	46	56	-1	59	47	In	VDJ
GCCAGCACCAACCAGACATCTATGTACCTCTGTGCCAGCAGTTTGGGGGCCTCTAGCTCTGGGGCCAACGTCCTGACTTTCGGGGCC	CASSLGASSSGANVLTF	33	6.816210187135952E-4	51	TCRBV28-01*01	TCRBV28	TCRBV28-01	01				TCRBD01-01*01	TCRBD01	TCRBD01-01	01				TCRBJ02-06*01	TCRBJ02	TCRBJ02-06	01				3	6	6	0	0	0	30	-1	44	50	56	33	In	VDJ
AGCACCTTGGAGCTGGGGGACTCGGCCCTTTATCTTTGCGCCAGCAGCTTGGCCCGAAACTATAATTCACCCCTCCACTTTGGGAAC	CASSLARNYNSPLHF	30	6.196554715578138E-4	45	TCRBV05-01*01	TCRBV05	TCRBV05-01	01								TCRBD01,TCRBD02	TCRBD01-01,TCRBD02-01		TCRBJ01-06*02	TCRBJ01	TCRBJ01-06	02				0	2	2	8	3	3	36	52	55	57	59	30	In	VDJ
NACTCTGAAGATCCAGCGCACAGAGCAGGGGGACTCGGCCATGTATCTCTGTGCCAGCAGCTATTCCAAGGCTACACCTTCGGTTCG		50	0.0010327591192630231	32	TCRBV07-09*01	TCRBV07	TCRBV07-09	01				TCRBD01-01*01	TCRBD01	TCRBD01-01	01				TCRBJ01-02*01	TCRBJ01	TCRBJ01-02	01				4	1	4	6	4	8	49	62	66	68	69	50	Out	VDJ
CTCACGTTGGCGTCTGCTGTACCCTCTCAGACATCTGTGTACTTCTGTGCCAGCCCCGCAGGGGACACTGAAGCTTTCTTTGGACAA	CASPAGDTEAFF	24	4.957243772462511E-4	36	TCRBV06-04*01	TCRBV06	TCRBV06-04	01				TCRBD01-01*01	TCRBD01	TCRBD01-01	01				TCRBJ01-01*01	TCRBJ01	TCRBJ01-01	01				8	0	4	2	4	3	45	54	58	-1	64	24	In	VDJ
ATCCGGTCCACAAAGCTGGAGGACTCAGCCATGTACTTCTGTGCCAGCATTAACACCTGGAGCTCCTACGAGCAGTACTTCGGGCCG	CASINTWSSYEQYF	63	0.001301276490271409	42	TCRBV02-01	TCRBV02	TCRBV02-01				01,03	TCRBD02-01*02	TCRBD02	TCRBD02-01	02				TCRBJ02-07*01	TCRBJ02	TCRBJ02-07	01				7	0	10	2	9	0	39	49	58	-1	62	63	In	VDJ
AGCGCACAGAGCAGGAGGACTCCGCCGTGTATCTCTGTGCCAGCAGGTATGGGACAGGTAGGAAATCAGCCCCAGCATTTTGGTGAT		63	0.001301276490271409	46	TCRBV07-08	TCRBV07	TCRBV07-08				01,03	TCRBD01-01*01	TCRBD01	TCRBD01-01	01				TCRBJ01-05*01	TCRBJ01	TCRBJ01-05	01				6	5	0	4	4	4	35	46	50	58	63	63	Out	VDJ
CAGCCTGCAGAGCTTGGGGACTCGGCCGTGTATCTCTGTGCCAGCAGCCCCGGACCGTCTGGGGCCAACGTCCTGACTTTCGGGGCC	CASSPGPSGANVLTF	21	4.337588300904697E-4	45	TCRBV11-03*01	TCRBV11	TCRBV11-03	01								TCRBD01,TCRBD02	TCRBD01-01,TCRBD02-01		TCRBJ02-06*01	TCRBJ02	TCRBJ02-06	01				5	2	1	7	3	1	36	48	51	55	57	21	In	VDJ
NNNNNNNTGTCGGCTGCTCCCTCCCAGACATCTGTGTACTTCTGTGCCAGCAGTTACGGTGGGGCAGATACGCAGTATTTTGGCCCA	CASSYGGADTQYF	39	8.05552113025158E-4	39	TCRBV06-05*01	TCRBV06	TCRBV06-05	01								TCRBD01,TCRBD02	TCRBD01-01,TCRBD02-01		TCRBJ02-03*01	TCRBJ02	TCRBJ02-03	01				2	0	6	2	3	4	42	57	60	-1	64	39	In	VDJ
GTGAACGCCTTGTTGCTGGGGGACTCGGCCCTCTATCTCTGTGCCAGCAGCTTGTTTAGGGGGCGGCACGAGCAGTACTTCGGGCCG	CASSLFRGRHEQYF	27	5.576899244020325E-4	42	TCRBV05-06*01	TCRBV05	TCRBV05-06	01				TCRBD01-01*01	TCRBD01	TCRBD01-01	01				TCRBJ02-07*01	TCRBJ02	TCRBJ02-07	01				1	3	5	0	3	5	39	54	57	64	67	27	In	VDJ
ATCCAGCCCTCAGAACCCAGGGACTCAGCTGTGTACTTCTGTGCCAGCAGTTTTGTACAGAGGAACACTGAAGCTTTCTTTGGACAA	CASSFVQRNTEAFF	35	7.229313834841162E-4	42	TCRBV12	TCRBV12				TCRBV12-03/12-04,TCRBV12-04		TCRBD01-01*01	TCRBD01	TCRBD01-01	01				TCRBJ01-01*01	TCRBJ01	TCRBJ01-01	01				3	2	3	5	3	1	39	53	56	60	62	35	In	VDJ
ACCAGTGCCCATCCTGAAGACAGCAGCTTCTACATCTGCAGTGCCCCCGACGACAGGGGACACGGCCTAGAGCAGTTCTTCGGGCCA	CSAPDDRGHGLEQFF	27	5.576899244020325E-4	45	TCRBV20	TCRBV20				TCRBV20-01,TCRBV20-or09_02		TCRBD01-01*01	TCRBD01	TCRBD01-01	01				TCRBJ02-01*01	TCRBJ02	TCRBJ02-01	01				6	10	2	2	7	10	36	44	51	59	69	27	In	VDJ
GTGAACGCCTTGGAGCTGGACGACTCGGCCCTGTATCTCTGTGCCAGCAGCCCCCTGGGGGCAGACTATGGCTACACCTTCGGTTCG	CASSPLGADYGYTF	17	3.5113810054942786E-4	42	TCRBV05-04*01	TCRBV05	TCRBV05-04	01				TCRBD01-01*01	TCRBD01	TCRBD01-01	01				TCRBJ01-02*01	TCRBJ01	TCRBJ01-02	01				4	2	6	0	5	3	39	51	56	62	64	17	In	VDJ
CTGGAGTCCGCCAGCACCAACCAGACATCTATGTACCTCTGTGCCAGCAGTTTCTTCCAGGGGCGGAATGAGCAGTTCTTCGGGCCA	CASSFFQGRNEQFF	16	3.304829181641674E-4	42	TCRBV28-01*01	TCRBV28	TCRBV28-01	01				TCRBD01-01*01	TCRBD01	TCRBD01-01	01				TCRBJ02-01*01	TCRBJ02	TCRBJ02-01	01				3	3	4	2	4	7	39	53	57	63	66	16	In	VDJ
GACATCGGCCCAAAAGAACCCGACAGCTTTCTATCTCTGTGCCAGTAGTATACGGCAGGTTGAATCTATGGCTACACCTTCGGTTCG		17	3.5113810054942786E-4	44	TCRBV19-01*01	TCRBV19	TCRBV19-01	01				TCRBD01-01*01	TCRBD01	TCRBD01-01	01				TCRBJ01-02*01	TCRBJ01	TCRBJ01-02	01				2	6	4	4	3	4	37	52	55	59	65	17	Out	VDJ
AAGATCCAGCGCACAGAGCAGCGGGACTCGGCCATGTATCGCTGTGCCAGCAGCTTAGGGGGGGACAATGAGCAGTTCTTCGGGCCA	CASSLGGDNEQFF	44	9.088280249514604E-4	39	TCRBV07-06*01	TCRBV07	TCRBV07-06	01				TCRBD02-01*01	TCRBD02	TCRBD02-01	01				TCRBJ02-01*01	TCRBJ02	TCRBJ02-01	01				1	0	9	1	0	5	42	-1	58	-1	64	44	In	VDJ
CAGCCTGCAGAGCTTGGGGACTCGGCCGTGTATCTCTGTGCCAGCAGCTTAGGGGACAGGGTAACCGGGGAGCTGTTTTTTGGAGAA	CASSLGDRVTGELFF	21	4.337588300904697E-4	45	TCRBV11-03*01	TCRBV11	TCRBV11-03	01				TCRBD01-01*01	TCRBD01	TCRBD01-01	01				TCRBJ02-02*01	TCRBJ02	TCRBJ02-02	01				1	2	0	3	0	5	36	-1	52	61	63	21	In	VDJ
CTGAAGATCCGGTCCACAAAGCTGGAGGACTCAGCCATGTACTTCTGTGCCAGCAGGGGGCCATCGGGCGAGCAGTACTTCGGGCCG	CASRGPSGEQYF	17	3.5113810054942786E-4	36	TCRBV02-01	TCRBV02	TCRBV02-01				01,03	TCRBD01-01*01	TCRBD01	TCRBD01-01	01				TCRBJ02-07*01	TCRBJ02	TCRBJ02-07	01				6	7	7	0	0	6	45	-1	56	61	68	17	In	VDJ
CTTCACATCAATTCCCTGGAGCTTGGTGACTCTGCTGTGTATTTCTGTGCCAGCAGCCAATTCCAAGTGACCCAGTACTTCGGGCCA	CASSQFQVTQYF	4	8.262072954104185E-5	36	TCRBV03-01/03-02*01	TCRBV03	TCRBV03-01/03-02	01								TCRBD01,TCRBD02	TCRBD01-01,TCRBD02-01		TCRBJ02-05*01	TCRBJ02	TCRBJ02-05	01				2	3	4	6	3	7	45	60	63	65	68	4	In	VDJ
CCTCAGAACCCAGGGACTCAGCTGTGTACTTCTGTGCCAGCAGTTTGGGTCTGCGGGGGGGCCTACAATGAGCAGTTCTTCGGGCCA		29	5.990002891725534E-4	49	TCRBV12	TCRBV12				TCRBV12-03/12-04,TCRBV12-04		TCRBD02-01*01	TCRBD02	TCRBD02-01	01				TCRBJ02-01*01	TCRBJ02	TCRBJ02-01	01				3	0	7	0	6	2	32	46	52	-1	61	29	Out	VDJ
AGCTCCTTGGAGCTGGGGGACTCAGCCCTGTACTTCTGTGCCAGCAGCCGGGAGGGACAGGGAACGGCTGGCTACACCTTCGGTTCG	CASSREGQGTAGYTF	20	4.1310364770520924E-4	45	TCRBV13-01*01	TCRBV13	TCRBV13-01	01				TCRBD01-01*01	TCRBD01	TCRBD01-01	01				TCRBJ01-02*01	TCRBJ01	TCRBJ01-02	01				5	6	0	3	5	7	36	48	53	62	68	20	In	VDJ
AACCAGACATCTATGTACCTCTGTGCCAGCAGCCTCGCGGGACTAGCGCTACATATAGGGGAAACAATTGAGCAGTTCTTCGGGCCA	CASSLAGLALHIGETIEQFF	25	5.163795596315116E-4	60	TCRBV28-01*01	TCRBV28	TCRBV28-01	01				TCRBD02-01	TCRBD02	TCRBD02-01				01,02	TCRBJ02-01*01	TCRBJ02	TCRBJ02-01	01				6	20	0	6	6	9	21	32	38	48	68	25	In	VDJ
ACAGTGACCAGTGCCCATCCTGAAGACAGCAGCTTCTACATCTGCAGTGCTCCGGAGACCGGCAATTCACCCCTCCACTTTGGGAAT	CSAPETGNSPLHF	5	1.0327591192630231E-4	39	TCRBV20	TCRBV20				TCRBV20-01,TCRBV20-or09_02		TCRBD02-01*02	TCRBD02	TCRBD02-01	02				TCRBJ01-06*01	TCRBJ01	TCRBJ01-06	01				5	6	10	2	2	7	42	51	53	57	63	5	In	VDJ
GCCTTGGAGCTGGAGGACTCGGCCCTGTATCTCTGTGCCAGCACCATAGGGGTGATTGCCACTAATGAAAAACTGTTTTTTGGCAGT	CASTIGVIATNEKLFF	7	1.4458627669682324E-4	48	TCRBV05-08*01	TCRBV05	TCRBV05-08	01				TCRBD01-01*01	TCRBD01	TCRBD01-01	01				TCRBJ01-04*01	TCRBJ01	TCRBJ01-04	01				6	8	5	2	4	2	33	43	47	52	60	7	In	VDJ
TGTGACATCGGCCCAAAAGAACCCGACAGCTTTCTATCTCTGTGCCAGTAGTATCCGTTGGACGGAATTGAGCAGTACTTCGGGCCG		30	6.196554715578138E-4	41	TCRBV19-01*01	TCRBV19	TCRBV19-01	01								TCRBD01,TCRBD02	TCRBD01-01,TCRBD02-01		TCRBJ02-07*01	TCRBJ02	TCRBJ02-07	01				3	6	1	7	5	7	40	54	59	63	69	30	Out	VDJ
CTGACAGTGACCAGTGCCCATCCTGAAGACAGCAGCTTCTACATCTGCAGTGCTAGTGCCCCATTTTGGGGCTACACCTTCGGTTCG	CSASAPFWGYTF	8	1.652414590820837E-4	36	TCRBV20-01*04	TCRBV20	TCRBV20-01	04								TCRBD01,TCRBD02	TCRBD01-01,TCRBD02-01		TCRBJ01-02*01	TCRBJ01	TCRBJ01-02	01				1	0	0	10	9	8	45	58	67	-1	69	8	In	VDJ
TCTGCTGTACCCTCTCAGACATCTGTGTACTTCTGTGCCAGCAGTGACTCGACTAGCGGGAGCACAGATACGCAGTATTTTGGCCCA	CASSDSTSGSTDTQYF	14	2.891725533936465E-4	48	TCRBV06-04*01	TCRBV06	TCRBV06-04	01				TCRBD02-01	TCRBD02	TCRBD02-01				01,02	TCRBJ02-03*01	TCRBJ02	TCRBJ02-03	01				0	0	2	4	0	0	33	-1	50	-1	60	14	In	VDJ
TCCACAAAGCTGGAGGACTCAGCCATGTACTTCTGTGCCAGCAGTGAACGCCAGCAGGGCCTTTACACTGAAGCTTTCTTTGGACAA	CASSERQQGLYTEAFF	7	1.4458627669682324E-4	48	TCRBV02-01	TCRBV02	TCRBV02-01				01,03	TCRBD01-01*01	TCRBD01	TCRBD01-01	01				TCRBJ01-01*01	TCRBJ01	TCRBJ01-01	01				2	5	4	3	6	3	33	48	54	59	64	7	In	VDJ
ATCCAGCGCACAGAGCAGGAGGACTCCGCCGTGTATCTCTGTGCCAGCAGCTTAGGTGGGGAGGGAAACACCATATATTTTGGAGAG	CASSLGGEGNTIYF	15	3.098277357789069E-4	42	TCRBV07-08*01	TCRBV07	TCRBV07-08	01				TCRBD02-01*02	TCRBD02	TCRBD02-01	02				TCRBJ01-03*01	TCRBJ01	TCRBJ01-03	01				1	0	9	2	3	4	39	55	58	-1	63	15	In	VDJ
ACGGAGTCAGGGGACACAGCACTGTATTTCTGTGCCAGCAGCAAATTAGCCGGGACAGCGAACACCGGGGAGCTGTTTTTTGGAGAA	CASSKLAGTANTGELFF	15	3.098277357789069E-4	51	TCRBV21-01*01	TCRBV21	TCRBV21-01	01				TCRBD01-01*01	TCRBD01	TCRBD01-01	01				TCRBJ02-02*01	TCRBJ02	TCRBJ02-02	01				2	0	0	5	6	0	30	45	51	-1	58	15	In	VDJ
CCCAAAAGAACCCGACAGCTTTCTATCTCTGTGCCAGTAGTATAGTAGTAGCGGGGGGCCTCCACCGGGGAGCTGTTTTTTGGAGAA		9	1.8589664146734415E-4	52	TCRBV19-01*01	TCRBV19	TCRBV19-01	01				TCRBD02-01*01	TCRBD02	TCRBD02-01	01				TCRBJ02-02*01	TCRBJ02	TCRBJ02-02	01				1	4	5	1	3	4	29	45	48	58	62	9	Out	VDJ
CTGCTCCCTCCCAGACATCTGTGTACTTCTGTGCCAGCAGTTCCCTTTTTCTCCGGGACAGGGAGGGAGACCCAGTACTTCGGGCCA		14	2.891725533936465E-4	52	TCRBV06	TCRBV06				TCRBV06-05,TCRBV06-06		TCRBD01-01*01	TCRBD01	TCRBD01-01	01				TCRBJ02-05*01	TCRBJ02	TCRBJ02-05	01				4	3	0	3	12	5	29	42	54	63	66	14	Out	VDJ
GAACCCAGGGACTCAGCTGTGTACTTCTGTGCCAGCAGCCTAGACGCAGGGACTAGCGGGACTCCCGGAGAGCAGTACTTCGGGCCG	CASSLDAGTSGTPGEQYF	3	6.196554715578138E-5	54	TCRBV12	TCRBV12				TCRBV12-03/12-04,TCRBV12-04		TCRBD02-01*02	TCRBD02	TCRBD02-01	02				TCRBJ02-07*01	TCRBJ02	TCRBJ02-07	01				6	8	0	3	10	7	27	38	48	61	69	3	In	VDJ
CAGCAGGTAGTGCGAGGAGATTCGGCAGCTTATTTCTGTGCCAGCTCACCAGCAGGGGGCCAAGACCAGCCCCAGCATTTTGGTGAT	CASSPAGGQDQPQHF	23	4.750691948609906E-4	45	TCRBV18-01*01	TCRBV18	TCRBV18-01	01				TCRBD01-01*01	TCRBD01	TCRBD01-01	01				TCRBJ01-05*01	TCRBJ01	TCRBJ01-05	01				2	6	4	0	1	7	36	51	52	60	66	23	In	VDJ
NNNNTGAAGATCCAGCCCTCAGAACCCAGGGACTCAGCTGTGTACTTCTGTGCCAGCAGTTTAGACACGTACTACACCTTCGGTTCG	CASSLDTYYTF	5	1.0327591192630231E-4	33	TCRBV12-03/12-04*01	TCRBV12	TCRBV12-03/12-04	01				TCRBD01-01*01	TCRBD01	TCRBD01-01	01				TCRBJ01-02*01	TCRBJ01	TCRBJ01-02	01				1	4	3	6	0	10	48	-1	64	67	71	5	In	VDJ
ACATCGGCCCAAAAGAACCCGACAGCTTTCTATCTCTGTGCCAGTAGTACCGGACTAGCGGGACAATACGAGCAGTACTTCGGGCCG	CASSTGLAGQYEQYF	3	6.196554715578138E-5	45	TCRBV19-01*01	TCRBV19	TCRBV19-01	01				TCRBD02-01*02	TCRBD02	TCRBD02-01	02				TCRBJ02-07*01	TCRBJ02	TCRBJ02-07	01				4	3	1	3	2	4	36	49	51	63	66	3	In	VDJ
CTACACACCCTGCAGCCAGAAGACTCGGCCCTGTATCTCTGTGCCAGCAGCCCTCCGAGACAGGGATATGGCTACACCTTCGGTTCG	CASSPPRQGYGYTF	9	1.8589664146734415E-4	42	TCRBV04-02*01	TCRBV04	TCRBV04-02	01				TCRBD01-01*01	TCRBD01	TCRBD01-01	01				TCRBJ01-02*01	TCRBJ01	TCRBJ01-02	01				4	1	2	3	6	5	39	52	58	65	66	9	In	VDJ
CTGACTGTGAGCAACATGAGCCCTGAAGACAGCAGCATATATCTCTGCAGCGTTGTCAGGATGGACCCCGAAGCTTTCTTTGGACAA	CSVVRMDPEAFF	9	1.8589664146734415E-4	36	TCRBV29-01	TCRBV29	TCRBV29-01				01,02					TCRBD01,TCRBD02	TCRBD01-01,TCRBD02-01		TCRBJ01-01*01	TCRBJ01	TCRBJ01-01	01				4	3	1	7	7	8	45	55	62	66	69	9	In	VDJ
CTGAGCTCTCTGGAGCTGGGGGACTCAGCTTTGTATTTCTGTGCCAGCAGCGTAGAGCAGCTTAATTCACCCCTCCACTTTGGGAAC	CASSVEQLNSPLHF	9	1.8589664146734415E-4	42	TCRBV09-01*01	TCRBV09	TCRBV09-01	01								TCRBD01,TCRBD02	TCRBD01-01,TCRBD02-01		TCRBJ01-06*02	TCRBJ01	TCRBJ01-06	02				0	2	4	5	2	6	39	55	57	60	62	9	In	VDJ
TCTGCCATCCCCAACCAGACAGCTCTTTACTTCTGTGCCACCAGTGACGAAACTAGCGGGAGGGCCTTCGGACAGTACTTCGGGCCG	CATSDETSGRAFGQYF	4	8.262072954104185E-5	48	TCRBV24-01*01	TCRBV24	TCRBV24-01	01				TCRBD02-01*02	TCRBD02	TCRBD02-01	02				TCRBJ02-07*01	TCRBJ02	TCRBJ02-07	01				4	8	3	0	4	10	33	47	51	64	72	4	In	VDJ
GTGCAGCCTGCAGAACTGGAGGATTCTGGAGTTTATTTCTGTGCCAGCAGCCCTCGGGTGGGAGGCACTGAAGCTTTCTTTGGACAA	CASSPRVGGTEAFF	9	1.8589664146734415E-4	42	TCRBV14-01*01	TCRBV14	TCRBV14-01	01				TCRBD02-01*02	TCRBD02	TCRBD02-01	02				TCRBJ01-01*01	TCRBJ01	TCRBJ01-01	01				4	0	9	1	7	4	39	52	59	-1	65	9	In	VDJ
AGCACCTTGGAGCTGGGGGACTCGGCCCTTTATCTTTGCGCCAGCAGCTTGTACGGGGGGCTCAACTATGGCTACACCTTCGGTTCG	CASSLYGGLNYGYTF	10	2.0655182385260462E-4	45	TCRBV05-01*01	TCRBV05	TCRBV05-01	01				TCRBD02-01*01	TCRBD02	TCRBD02-01	01				TCRBJ01-02*01	TCRBJ01	TCRBJ01-02	01				1	3	8	1	2	2	36	51	53	60	63	10	In	VDJ
AGTCCACGGAGTCAGGGGACACAGCACTGTATTTCTGTGCCAGCAGCAAAGAGGGCAGGGGGAATTTACGAGCAGTACTTCGGGCCG		32	6.609658363283348E-4	46	TCRBV21-01*01	TCRBV21	TCRBV21-01	01				TCRBD01-01*01	TCRBD01	TCRBD01-01	01				TCRBJ02-07*01	TCRBJ02	TCRBJ02-07	01				1	4	4	1	4	4	35	51	55	62	66	32	Out	VDJ
GTGACATCGGCCCAAAAGAACCCGACAGCTTTCTATCTCTGTGCCAGTAGTATTACCGGCAACTCCTACGAGCAGTACTTCGGGCCG	CASSITGNSYEQYF	5	1.0327591192630231E-4	42	TCRBV19-01*01	TCRBV19	TCRBV19-01	01								TCRBD01,TCRBD02	TCRBD01-01,TCRBD02-01		TCRBJ02-07*01	TCRBJ02	TCRBJ02-07	01				3	2	9	0	4	0	39	53	57	60	62	5	In	VDJ
CCCTCAGAACCCAGGGACTCAGCTGTGTACTTCTGTGCCAGCAGTCCCCCCGGGACAGGGGCCCTCTACGAGCAGTACTTCGGGCCG	CASSPPGTGALYEQYF	2	4.131036477052093E-5	48	TCRBV12	TCRBV12				TCRBV12-03/12-04,TCRBV12-04		TCRBD01-01*01	TCRBD01	TCRBD01-01	01				TCRBJ02-07*01	TCRBJ02	TCRBJ02-07	01				5	4	0	2	6	3	33	45	51	61	65	2	In	VDJ
GCTACGAAGCTTGAGGATTCAGCAGTGTATTTTTGTGCCAGCAGCCAATTGGGGCAGGGGCGCTGGAATGAGCAGTTCTTCGGGCCA	CASSQLGQGRWNEQFF	26	5.37034742016772E-4	48	TCRBV16-01*01	TCRBV16	TCRBV16-01	01				TCRBD01-01*01	TCRBD01	TCRBD01-01	01				TCRBJ02-01*01	TCRBJ02	TCRBJ02-01	01				1	6	4	2	5	7	33	49	54	60	66	26	In	VDJ
CTCAGAACCCAGGGACTCAGCTGTGTACTTCTGTGCCAGCAGTTTAGCTGAGCTAGCGGGGGGATATACGAGCAGTACTTCGGGCCG		2	4.131036477052093E-5	50	TCRBV12	TCRBV12				TCRBV12-03/12-04,TCRBV12-04		TCRBD02-01*01	TCRBD02	TCRBD02-01	01				TCRBJ02-07*01	TCRBJ02	TCRBJ02-07	01				0	3	4	1	4	4	31	48	52	63	66	2	Out	VDJ
CCCTAGAGTCTGCCATCCCCAACCAGACAGCTCTTTACTTCTGTGCCACCAGTGGGGACAGGGAATTCACCCCTCCACTTTGGGAAC		3	6.196554715578138E-5	40	TCRBV24-01*01	TCRBV24	TCRBV24-01	01				TCRBD01-01*01	TCRBD01	TCRBD01-01	01				TCRBJ01-06*02	TCRBJ01	TCRBJ01-06	02				5	0	0	3	0	7	41	-1	54	-1	63	3	Out	VDJ
TTGTTGCTGGGGGACTCGGCCCTCTATCTCTGTGCCAGCAGCTCCCCGGACAGGGGGCGCTCGGACACTGAAGCTTTCTTTGGACAA	CASSSPDRGRSDTEAFF	3	6.196554715578138E-5	51	TCRBV05-06*01	TCRBV05	TCRBV05-06	01				TCRBD01-01*01	TCRBD01	TCRBD01-01	01				TCRBJ01-01*01	TCRBJ01	TCRBJ01-01	01				3	6	1	0	4	3	30	43	47	58	64	3	In	VDJ
CGCACAGAGCAGGAGGACTCCGCCGTGTATCTCTGTGCCAGCAGCTTACAGGGTTGGCCTCCGACCTATGGCTACACCTTCGGTTCG	CASSLQGWPPTYGYTF	14	2.891725533936465E-4	48	TCRBV07-08*01	TCRBV07	TCRBV07-08	01				TCRBD01-01*01	TCRBD01	TCRBD01-01	01				TCRBJ01-02*01	TCRBJ01	TCRBJ01-02	01				2	12	4	3	0	4	33	-1	48	53	65	14	In	VDJ
GGCGTCTGCTGTACCCTCTCAGACATCTGTGTACTTCTGTGCCAGGTTCTACTAGCGGGTTAGGTCGGGGAGCTGTTTTTTGGAGAA		19	3.924484653199488E-4	44	TCRBV06-04*01	TCRBV06	TCRBV06-04	01				TCRBD02-01	TCRBD02	TCRBD02-01				01,02	TCRBJ02-02*01	TCRBJ02	TCRBJ02-02	01				9	6	3	4	5	7	37	45	50	59	65	19	Out	VDJ
ATCCAGCAGGTAGTGCGAGGAGATTCGGCAGCTTATTTCTGTGCCAGCTCACTTACCGGAGCTTACAATGAGCAGTTCTTCGGGCCA	CASSLTGAYNEQFF	9	1.8589664146734415E-4	42	TCRBV18-01*01	TCRBV18	TCRBV18-01	01				TCRBD02-01*02	TCRBD02	TCRBD02-01	02				TCRBJ02-01*01	TCRBJ02	TCRBJ02-01	01				4	2	10	2	5	4	39	52	57	61	63	9	In	VDJ
GTGCCCATCCTGAAGACAGCAGCTTCTACATCTGCAGTGCGCCGCCCCCTCCCTGACAGGGTTTGCTCACCCCTCCACTTTGGGAAC		4	8.262072954104185E-5	49	TCRBV20	TCRBV20				TCRBV20-01,TCRBV20-or09_02		TCRBD01-01*01	TCRBD01	TCRBD01-01	01				TCRBJ01-06*02	TCRBJ01	TCRBJ01-06	02				6	5	2	3	14	10	32	40	54	61	66	4	Out	VDJ
GAGCTTGGTGACTCTGCTGTGTATTTCTGTGCCAGCAGCCAATCCGGACAGCCTACAAGCTCTGGAAACACCATATATTTTGGAGAG	CASSQSGQPTSSGNTIYF	9	1.8589664146734415E-4	54	TCRBV03-01/03-02*01	TCRBV03	TCRBV03-01/03-02	01				TCRBD01-01*01	TCRBD01	TCRBD01-01	01				TCRBJ01-03*01	TCRBJ01	TCRBJ01-03	01				2	8	1	5	3	0	27	42	45	51	59	9	In	VDJ
CAGCGCACAGAGCAGGAGGACTCGGCCGTGTATCTCTGTGCCAGCAGCGCCCAGGCGGGAAGCAATCAGCCCCAGCATTTTGGTGAT	CASSAQAGSNQPQHF	10	2.0655182385260462E-4	45	TCRBV07-02	TCRBV07	TCRBV07-02				01,02	TCRBD02-01*02	TCRBD02	TCRBD02-01	02				TCRBJ01-05*01	TCRBJ01	TCRBJ01-05	01				5	0	7	3	6	1	36	48	54	-1	60	10	In	VDJ
CACATCAATTCCCTGGAGCTTGGTGACTCTGCTGTGTATTTCTGTGCCAGCAGCCAAAGGACAGGGGAAGGCTACACCTTCGGTTCG	CASSQRTGEGYTF	4	8.262072954104185E-5	39	TCRBV03-01/03-02*01	TCRBV03	TCRBV03-01/03-02	01				TCRBD01-01*01	TCRBD01	TCRBD01-01	01				TCRBJ01-02*01	TCRBJ01	TCRBJ01-02	01				2	2	1	2	1	8	42	57	58	67	69	4	In	VDJ
AACGCCTTGTTGCTGGGGGACTCGGCCCTGTATCTCTGTGCCAGCAGCTTCGGCCAGGGCGACACCGGGGAGCTGTTTTTTGGAGAA	CASSFGQGDTGELFF	2	4.131036477052093E-5	45	TCRBV05-05*01	TCRBV05	TCRBV05-05	01				TCRBD01-01*01	TCRBD01	TCRBD01-01	01				TCRBJ02-02*01	TCRBJ02	TCRBJ02-02	01				2	2	4	3	4	3	36	50	54	59	61	2	In	VDJ
AAGATCCAGCCCTCAGAACCCAGGGACTCAGCTGTGTACTTCTGTGCCAGCAGTTTAGAGGCCGGGGCGGCCGGGGCCTTTGGACAA	CASSLEAGAAGAF	2	4.131036477052093E-5	39	TCRBV12-03/12-04*01	TCRBV12	TCRBV12-03/12-04	01								TCRBD01,TCRBD02	TCRBD01-01,TCRBD02-01		TCRBJ01-01*01	TCRBJ01	TCRBJ01-01	01				1	9	7	0	5	16	42	58	63	68	77	2	In	VDJ
CAGAGCTTGGGGACTCGGCCGTGTATCTCTGTGCCAGCAGCCTTAGACCCGGGACAGGGAAACACCGGGGAGCTGTTTTTTGGAGAA		3	6.196554715578138E-5	52	TCRBV11-03*01	TCRBV11	TCRBV11-03	01				TCRBD01-01*01	TCRBD01	TCRBD01-01	01				TCRBJ02-02*01	TCRBJ02	TCRBJ02-02	01				5	1	0	3	9	2	29	41	50	59	60	3	Out	VDJ
CTGAATGTGAACGCCTTGGAGCTGGACGACTCGGCCCTGTATCTCTGTGCCAGCAGCCCTACGAACTATGGCTACACCTTCGGTTCG	CASSPTNYGYTF	2	4.131036477052093E-5	36	TCRBV05-04*01	TCRBV05	TCRBV05-04	01				TCRBD02-01	TCRBD02	TCRBD02-01				01,02	TCRBJ01-02*01	TCRBJ01	TCRBJ01-02	01				4	2	4	9	1	2	45	57	58	61	63	2	In	VDJ
ATCCGGTCCACAAAGCTGGAGGACTCAGCCATGTACTTCTGTGCCAGCAAAAAATCAGCGAACACCGGGGAGCTGTTTTTTGGAGAA	CASKKSANTGELFF	5	1.0327591192630231E-4	42	TCRBV02-01	TCRBV02	TCRBV02-01				01,03	TCRBD01-01*01	TCRBD01	TCRBD01-01	01				TCRBJ02-02*01	TCRBJ02	TCRBJ02-02	01				7	0	4	5	6	0	39	49	55	-1	58	5	In	VDJ
TCGCCCAGCCCCAACCAGACCTCTCTGTACTTCTGTGCCAGCAGTTCCTATCGGACAGGGGGAAACACTGAAGCTTTCTTTGGACAA	CASSSYRTGGNTEAFF	9	1.8589664146734415E-4	48	TCRBV27-01*01	TCRBV27	TCRBV27-01	01				TCRBD01-01*01	TCRBD01	TCRBD01-01	01				TCRBJ01-01*01	TCRBJ01	TCRBJ01-01	01				4	1	1	1	6	2	33	46	52	62	63	9	In	VDJ
AACGCCTTGTTGCTGGGGGACTCGGCCCTCTATCTCTGTGCCAGCAGCCCGGGCGGGGTGCGGGGTCAGCCCCAGCATTTTGGTGAT	CASSPGGVRGQPQHF	4	8.262072954104185E-5	45	TCRBV05-06*01	TCRBV05	TCRBV05-06	01				TCRBD02-01*01	TCRBD02	TCRBD02-01	01				TCRBJ01-05*01	TCRBJ01	TCRBJ01-05	01				4	7	7	3	4	6	36	48	52	58	65	4	In	VDJ
CCAGTCCACGGAGTCAGGGGACACAGCACTGTATTTCTGTGCCAGCAGCAGAGGGCCGGGGGAAGGTACGAGCAGTACTTCGGGCCG		2	4.131036477052093E-5	44	TCRBV21-01*01	TCRBV21	TCRBV21-01	01				TCRBD02-01*01	TCRBD02	TCRBD02-01	01				TCRBJ02-07*01	TCRBJ02	TCRBJ02-07	01				4	4	8	2	6	4	37	50	56	62	66	2	Out	VDJ
CATCCTGAAGACAGCAGCTTCTACATCTGCAGTGCTAGAGATGCCTGGGTCGTGGGGTATCCCACAGATACGCAGTATTTTGGCCCA	CSARDAWVVGYPTDTQYF	12	2.4786218862312553E-4	54	TCRBV20	TCRBV20				TCRBV20-01,TCRBV20-or09_02						TCRBD01,TCRBD02	TCRBD01-01,TCRBD02-01		TCRBJ02-03*01	TCRBJ02	TCRBJ02-03	01				0	5	6	2	12	2	27	41	53	57	62	12	In	VDJ
NCTCTGAAGATCCGGTCCACAAAGCTGGAGGACTCAGCCATGTACTTCTGTGCCAGCAGTGAAGGGTTTGAAGCTTTCTTTGGACAA	CASSEGFEAFF	24	4.957243772462511E-4	33	TCRBV02-01	TCRBV02	TCRBV02-01				01,03					TCRBD01,TCRBD02	TCRBD01-01,TCRBD02-01		TCRBJ01-01*01	TCRBJ01	TCRBJ01-01	01				1	2	0	10	0	7	48	-1	64	66	68	24	In	VDJ
ACGGAGTCAGGGGACACAGCACTGTATTTCTGTGCCAGCAGCCCGAGATTAAGCAGGGACTCTGGAAACACCATATATTTTGGAGAG	CASSPRLSRDSGNTIYF	18	3.717932829346883E-4	51	TCRBV21-01*01	TCRBV21	TCRBV21-01	01				TCRBD01-01*01	TCRBD01	TCRBD01-01	01				TCRBJ01-03*01	TCRBJ01	TCRBJ01-03	01				5	1	4	3	11	0	30	42	53	58	59	18	In	VDJ
CAGCCCTCAGAACCCAGGGACTCAGCTGTGTACTTCTGTGCCAGCAGGGGAACAGGACACTCCTACAATGAGCAGTTCTTCGGGCCA	CASRGTGHSYNEQFF	7	1.4458627669682324E-4	45	TCRBV12	TCRBV12				TCRBV12-03/12-04,TCRBV12-04		TCRBD01-01*01	TCRBD01	TCRBD01-01	01				TCRBJ02-01*01	TCRBJ02	TCRBJ02-01	01				6	0	1	6	7	0	36	47	54	-1	59	7	In	VDJ
ACTCTGACAGTGACCAGTGCCCATCCTGAAGACAGCAGCTTCTACATCTGCAGTGCTGGGACGTTCAAGGAGCAGTTCTTCGGGCCA	CSAGTFKEQFF	12	2.4786218862312553E-4	33	TCRBV20-01	TCRBV20	TCRBV20-01				01,04					TCRBD01,TCRBD02	TCRBD01-01,TCRBD02-01		TCRBJ02-01*01	TCRBJ02	TCRBJ02-01	01				5	7	0	7	0	10	48	-1	57	62	69	12	In	VDJ
CGGTCCACAAAGCTGGAGGACTCAGCCATGTACTTCTGTGCCAGTAAGAGACAGGGGGCGGGCACCGGGGAGCTGTTTTTTGGAGAA	CASKRQGAGTGELFF	2	4.131036477052093E-5	45	TCRBV02-01	TCRBV02	TCRBV02-01				01,03	TCRBD01-01*01	TCRBD01	TCRBD01-01	01				TCRBJ02-02*01	TCRBJ02	TCRBJ02-02	01				9	3	2	0	5	4	36	44	49	59	62	2	In	VDJ
CGGTCCACAAAGCTGGAGGACTCAGCCATGTACTTCTGTGCCAGCAGACAAAGCCAGGGGAGAGGGTATGGCTACACCTTCGGTTCG	CASRQSQGRGYGYTF	4	8.262072954104185E-5	45	TCRBV02-01	TCRBV02	TCRBV02-01				01,03	TCRBD01-01*01	TCRBD01	TCRBD01-01	01				TCRBJ01-02*01	TCRBJ01	TCRBJ01-02	01				6	6	4	2	7	5	36	47	54	60	66	4	In	VDJ
ACAGTGACCAGTGCCCATCCTGAAGACAGCAGCTTCTACATCTGCAGTGCTAGGGAGGGGTCTAGAGGGTTAGCTTTCTTTGGACAA	CSAREGSRGLAFF	2	4.131036477052093E-5	39	TCRBV20	TCRBV20				TCRBV20-01,TCRBV20-or09_02		TCRBD02-01*02	TCRBD02	TCRBD02-01	02				TCRBJ01-01*01	TCRBJ01	TCRBJ01-01	01				3	12	10	0	0	10	42	-1	53	59	71	2	In	VDJ
CACGCCCTGCAGCCAGAAGACTCAGCCCTGTATCTCTGCGCCAGCAGCCAAGTTTCACAGGGGTCCACTGAAGCTTTCTTTGGACAA	CASSQVSQGSTEAFF	4	8.262072954104185E-5	45	TCRBV04-01*01	TCRBV04	TCRBV04-01	01				TCRBD01-01*01	TCRBD01	TCRBD01-01	01				TCRBJ01-01*01	TCRBJ01	TCRBJ01-01	01				1	2	3	2	4	4	36	52	56	63	65	4	In	VDJ
GCCCTGCAGCCAGAAGACTCAGCCCTGTATCTCTGCGCCAGCAGCCAGGGGGTAGCCCAACCAAATCAGCCCCAGCATTTTGGTGAT	CASSQGVAQPNQPQHF	3	6.196554715578138E-5	48	TCRBV04-01*01	TCRBV04	TCRBV04-01	01								TCRBD01,TCRBD02	TCRBD01-01,TCRBD02-01		TCRBJ01-05*01	TCRBJ01	TCRBJ01-05	01				3	11	6	1	0	4	33	-1	47	52	63	3	In	VDJ
ATCCTGTCCTCAGAACCGGGAGACACGGCACTGTATCTCTGCGCCAGCAGTCAATTGGGCTGAACCTACGAGCAGTACTTCGGGCCG	CASSQLG*TYEQYF	2	4.131036477052093E-5	42	TCRBV23-01*01	TCRBV23	TCRBV23-01	01				TCRBD01-01*01	TCRBD01	TCRBD01-01	01				TCRBJ02-07*01	TCRBJ02	TCRBJ02-07	01				1	4	8	0	1	2	39	55	56	60	64	2	Stop	VDJ
NTGTCGGCTGCTCCCTCCCAGACATCTGTGTACTTCTGTGCCAGCAGTGAAGGGCACACCCTCTCCTACGAGCAGTACTTCGGGCCG	CASSEGHTLSYEQYF	30	6.196554715578138E-4	45	TCRBV06-01*01	TCRBV06	TCRBV06-01	01				TCRBD01-01*01	TCRBD01	TCRBD01-01	01				TCRBJ02-07*01	TCRBJ02	TCRBJ02-07	01				1	4	3	6	3	0	36	52	55	58	62	30	In	VDJ
GTGAACGCCTTGGAGCTGGACGACTCGGCCCTGTATCTCTGTGCCAGCAGCTTGGGAATCTCTGGAAACACCATATATTTTGGAGAG	CASSLGISGNTIYF	3	6.196554715578138E-5	42	TCRBV05-04*01	TCRBV05	TCRBV05-04	01								TCRBD01,TCRBD02	TCRBD01-01,TCRBD02-01		TCRBJ01-03*01	TCRBJ01	TCRBJ01-03	01				0	2	2	8	0	0	39	-1	55	57	59	3	In	VDJ
GAGTCGCCCAGCCCCAACCAGACCTCTCTGTACTTCTGTGCCAGCAGTTCCCACCCACCCCGGAGTTCACCCCTCCACTTTGGGAAC	CASSSHPPRSSPLHF	6	1.2393109431156277E-4	45	TCRBV27-01*01	TCRBV27	TCRBV27-01	01				TCRBD02-01*02	TCRBD02	TCRBD02-01	02				TCRBJ01-06*02	TCRBJ01	TCRBJ01-06	02				4	0	10	2	12	9	36	49	61	-1	65	6	In	VDJ
GTGACCAGTGCCCATCCTGAAGACAGCAGCTTCTACATCTGCAGTGCCGGAACCACTAGCGGCACAGATACGCAGTATTTTGGCCCA	CSAGTTSGTDTQYF	8	1.652414590820837E-4	42	TCRBV20	TCRBV20				TCRBV20-01,TCRBV20-or09_02		TCRBD02-01	TCRBD02	TCRBD02-01				01,02	TCRBJ02-03*01	TCRBJ02	TCRBJ02-03	01				6	0	3	6	7	1	39	47	54	-1	61	8	In	VDJ
CAGCCCTCAGAACCCAGGGACTCAGCTGTGTATTTTTGTGCTAGTGGTTTGGCTGGGCAGATCAATCAGCCCCAGCATTTTGGTGAT	CASGLAGQINQPQHF	14	2.891725533936465E-4	45	TCRBV12-05*01	TCRBV12	TCRBV12-05	01				TCRBD01-01*01	TCRBD01	TCRBD01-01	01				TCRBJ01-05*01	TCRBJ01	TCRBJ01-05	01				1	4	8	0	2	3	36	52	54	58	62	14	In	VDJ
GTGAACGCCTTGGAGCTGGACGACTCGGCCCTGTATCTCTGTGCCAGCAGCTTGCCGTCAGGGGGGGAGACCCAGTACTTCGGGCCA	CASSLPSGGETQYF	3	6.196554715578138E-5	42	TCRBV05-04*01	TCRBV05	TCRBV05-04	01				TCRBD01-01*01	TCRBD01	TCRBD01-01	01				TCRBJ02-05*01	TCRBJ02	TCRBJ02-05	01				1	1	4	1	4	5	39	54	58	65	66	3	In	VDJ
GTGACCAGTGCCCATCCTGAAGACAGCAGCTTCTACATCTGCAGTGCTATCGCCGGATATAGCAATCAGCCCCAGCATTTTGGTGAT	CSAIAGYSNQPQHF	3	6.196554715578138E-5	42	TCRBV20	TCRBV20				TCRBV20-01,TCRBV20-or09_02						TCRBD01,TCRBD02	TCRBD01-01,TCRBD02-01		TCRBJ01-05*01	TCRBJ01	TCRBJ01-05	01				4	2	1	8	5	0	39	49	54	57	59	3	In	VDJ
GCGTCTGCTGTACCCTCTCAGACATCTGTGTACTTCTGTGCCAGCAGTCTAGCGGGGGGGGCCAACTCCCCGCAGTTCTTCGGGCCA	CASSLAGGANSPQFF	11	2.272070062378651E-4	45	TCRBV06-04*01	TCRBV06	TCRBV06-04	01				TCRBD02-01*01	TCRBD02	TCRBD02-01	01				TCRBJ02-01*01	TCRBJ02	TCRBJ02-01	01				5	11	4	0	0	12	36	-1	48	60	71	11	In	VDJ
GAGTCGCCCAGCCCCAACCAGACCTCTCTGTACTTCTGTGCCAGCAGTTTTAGTAGTGGGGTTGAGAAAACGCAGTATTTTGGCCCA	CASSFSSGVEKTQYF	5	1.0327591192630231E-4	45	TCRBV27-01*01	TCRBV27	TCRBV27-01	01								TCRBD01,TCRBD02	TCRBD01-01,TCRBD02-01		TCRBJ02-03*01	TCRBJ02	TCRBJ02-03	01				3	8	6	2	7	9	36	50	57	61	69	5	In	VDJ
GACTCGGCCGTGTATCTCTGTGCCAGCAGCCAAAAATTCAAATGAAGCACAGGCCCCCCGAGCAATCAGCCCCAGCATTTTGGTGAT	CASSQKFK*STGPPSNQPQHF	4	8.262072954104185E-5	63					TCRBV11,TCRBV04,TCRBV07	TCRBV11-02,TCRBV11-03,TCRBV04-02,TCRBV07-02		TCRBD01-01*01	TCRBD01	TCRBD01-01	01				TCRBJ01-05*01	TCRBJ01	TCRBJ01-05	01				5	7	3	4	18	1	18	30	48	53	60	4	Stop	VDJ
ACCAGTGCCCATCCTGAAGACAGCAGCTTCTACATCTGCAGTGCTAAAGGGTCCGGACAGGGGAGCGATGAGCAGTTCTTCGGGCCA	CSAKGSGQGSDEQFF	8	1.652414590820837E-4	45	TCRBV20	TCRBV20				TCRBV20-01,TCRBV20-or09_02		TCRBD01-01*01	TCRBD01	TCRBD01-01	01				TCRBJ02-01*01	TCRBJ02	TCRBJ02-01	01				4	4	1	2	8	8	36	46	54	63	67	8	In	VDJ
ACAGTGACCAGTGCCCATCCTGAAGACAGCAGCTTCTACATCTGCAGTGCGCAGGGACTTACTTACAATGAGCAGTTCTTCGGGCCA	CSAQGLTYNEQFF	3	6.196554715578138E-5	39	TCRBV20	TCRBV20				TCRBV20-01,TCRBV20-or09_02		TCRBD02-01	TCRBD02	TCRBD02-01				01,02	TCRBJ02-01*01	TCRBJ02	TCRBJ02-01	01				6	4	0	10	3	4	42	50	53	59	63	3	In	VDJ
CAGCCAGAAGACTCAGCCCTGTATCTCTGCGCCAGCAGCCAAGGGGGACTAGCGGGAGTTGGAATCGGGGAGCTGTTTTTTGGAGAA	CASSQGGLAGVGIGELFF	2	4.131036477052093E-5	54	TCRBV04-01*01	TCRBV04	TCRBV04-01	01				TCRBD02-01*02	TCRBD02	TCRBD02-01	02				TCRBJ02-02*01	TCRBJ02	TCRBJ02-02	01				1	7	0	2	1	7	27	43	44	58	65	2	In	VDJ
CTGACAGTGACCAGTGCCCATCCTGAAGACAGCAGCTTCTACATCTGCAGTGCTGGCGACTTACCCTATGGCTACACCTTCGGTTCG	CSAGDLPYGYTF	2	4.131036477052093E-5	36	TCRBV20	TCRBV20				TCRBV20-01,TCRBV20-or09_02		TCRBD02-01	TCRBD02	TCRBD02-01				01,02	TCRBJ01-02*01	TCRBJ01	TCRBJ01-02	01				5	4	2	10	3	4	45	54	57	61	65	2	In	VDJ
AAGATCCAGCGCACAGAGCAGGAGGACTCGGCCGTGTATCTCTGTGCCAGCAGCCTGGGACAGACCTATGGCTACACCTTCGGTTCG	CASSLGQTYGYTF	4	8.262072954104185E-5	39	TCRBV07	TCRBV07				TCRBV07-02,TCRBV07-08		TCRBD01-01*01	TCRBD01	TCRBD01-01	01				TCRBJ01-02*01	TCRBJ01	TCRBJ01-02	01				5	2	0	5	2	4	42	54	56	63	65	4	In	VDJ
ATTCTGGAGTCCGCCAGCACCAACCAGACATCTATGTACCTCTGTGCCAGCGTAGGGACAGCTCCTGGCGAGCAGTACTTCGGGCCG	CASVGTAPGEQYF	24	4.957243772462511E-4	39	TCRBV28-01*01	TCRBV28	TCRBV28-01	01				TCRBD01-01*01	TCRBD01	TCRBD01-01	01				TCRBJ02-07*01	TCRBJ02	TCRBJ02-07	01				8	7	0	5	3	6	42	51	54	61	68	24	In	VDJ
NNNNNNNNNNTGTCGGCTGCTCCCTCCCAGACATCTGTGTACTTCTGTGCCAGCACCGGACAGGGTGACGAGCAGTACTTCGGGCCG	CASTGQGDEQYF	2	4.131036477052093E-5	36	TCRBV06-05*01	TCRBV06	TCRBV06-05	01				TCRBD01-01*01	TCRBD01	TCRBD01-01	01				TCRBJ02-07*01	TCRBJ02	TCRBJ02-07	01				7	2	1	3	2	5	45	55	57	65	67	2	In	VDJ
ACCCTGCAGCCAGAAGACTCGGCCCTGTATCTCTGTGCCAGCAGCCAAGATCAGGCAGGGGGATACAATGAGCAGTTCTTCGGGCCA	CASSQDQAGGYNEQFF	7	1.4458627669682324E-4	48	TCRBV04-02*01	TCRBV04	TCRBV04-02	01				TCRBD01-01*01	TCRBD01	TCRBD01-01	01				TCRBJ02-01*01	TCRBJ02	TCRBJ02-01	01				0	1	4	1	5	4	33	50	55	62	63	7	In	VDJ
GAGTCCGCCAGCACCAACCAGACATCTATGTACCTCTGTGCCAGCAGTCCCCGGACAGGGGTACAAGAGACCCAGTACTTCGGGCCA	CASSPRTGVQETQYF	2	4.131036477052093E-5	45	TCRBV28-01*01	TCRBV28	TCRBV28-01	01				TCRBD01-01*01	TCRBD01	TCRBD01-01	01				TCRBJ02-05*01	TCRBJ02	TCRBJ02-05	01				5	2	1	2	4	2	36	48	52	61	63	2	In	VDJ
TCCACAAAGCTGGAGGACTCAGCCATGTACTTCTGTGCCAGCAGCGCTTACCAGGGACCGGCCGACTATGGCTACACCTTCGGTTCG	CASSAYQGPADYGYTF	8	1.652414590820837E-4	48	TCRBV02-01	TCRBV02	TCRBV02-01				01,03					TCRBD01,TCRBD02	TCRBD01-01,TCRBD02-01		TCRBJ01-02*01	TCRBJ01	TCRBJ01-02	01				6	6	0	7	9	3	33	44	53	58	64	8	In	VDJ
CTGAAGATCCGGTCCACAAAGCTGGAGGACTCAGCCATGTACTTCTGTGCCAGCAGTCCTGTTAGGACTGAAGCTTTCTTTGGACAA	CASSPVRTEAFF	7	1.4458627669682324E-4	36	TCRBV02-01	TCRBV02	TCRBV02-01				01,03					TCRBD01,TCRBD02	TCRBD01-01,TCRBD02-01		TCRBJ01-01*01	TCRBJ01	TCRBJ01-01	01				5	0	5	4	6	5	45	57	63	-1	66	7	In	VDJ
CACACCCTGCAGCCAGAAGACTCGGCCCTGTATCTCTGTGCCAGCAGCCAAGAGCACGGGGAGTCCTACGAGCAGTACTTCGGGCCG	CASSQEHGESYEQYF	10	2.0655182385260462E-4	45	TCRBV04-02*01	TCRBV04	TCRBV04-02	01				TCRBD02-01	TCRBD02	TCRBD02-01				01,02	TCRBJ02-07*01	TCRBJ02	TCRBJ02-07	01				0	2	8	3	3	1	36	53	56	61	63	10	In	VDJ
ATCCAGCGCACAGAGCAGCGGGACTCGGCCATGTATCGCTGTGCCAGCAGCTTAGGGGAGACGACCCATGAAGCTTTCTTTGGACAA	CASSLGETTHEAFF	20	4.1310364770520924E-4	42	TCRBV07-06*01	TCRBV07	TCRBV07-06	01				TCRBD02-01*02	TCRBD02	TCRBD02-01	02				TCRBJ01-01*01	TCRBJ01	TCRBJ01-01	01				1	8	9	2	0	7	39	-1	55	60	68	20	In	VDJ
GAAGGTGCAGCCTGCAGAACTGGAGGATTCTGGAGTTTATTTCTGTGCCAGCAGCCTACCAGGGGGACGGAAGCTTTCTTTGGACAA		3	6.196554715578138E-5	38	TCRBV14-01*01	TCRBV14	TCRBV14-01	01				TCRBD01-01*01	TCRBD01	TCRBD01-01	01				TCRBJ01-01*01	TCRBJ01	TCRBJ01-01	01				4	3	4	1	3	8	43	56	59	66	69	3	Out	VDJ
GGAGTCGCCCAGCCCCAACCAGACCTCTCTGTACTTCTGTGCCAGCACTCCTCGTTGGGGAACTCCTACGAGCAGTACTTCGGGCCG		15	3.098277357789069E-4	44	TCRBV27-01*01	TCRBV27	TCRBV27-01	01								TCRBD01,TCRBD02	TCRBD01-01,TCRBD02-01		TCRBJ02-07*01	TCRBJ02	TCRBJ02-07	01				7	1	0	8	10	0	37	47	57	61	62	15	Out	VDJ
CAGCCTGCAGAACTGGAGGATTCTGGAGTTTATTTCTGTGCCAGCAGCCAGCTTGGGTATCAGAACACTGAAGCTTTCTTTGGACAA	CASSQLGYQNTEAFF	6	1.2393109431156277E-4	45	TCRBV14-01*01	TCRBV14	TCRBV14-01	01								TCRBD01,TCRBD02	TCRBD01-01,TCRBD02-01		TCRBJ01-01*01	TCRBJ01	TCRBJ01-01	01				3	5	0	9	4	1	36	50	54	57	62	6	In	VDJ
ATCCAGCGCACAGAGCAGGAGGACTCGGCCGTGTATCTCTGTGCCAGCAGCTTAAGTCGTCCAGCGGGGGAGCAGTACTTCGGGCCG	CASSLSRPAGEQYF	7	1.4458627669682324E-4	42	TCRBV07-02	TCRBV07	TCRBV07-02				01,02	TCRBD02-01*01	TCRBD02	TCRBD02-01	01				TCRBJ02-07*01	TCRBJ02	TCRBJ02-07	01				2	0	6	3	8	7	39	54	62	-1	69	7	In	VDJ
ACTGTGAGCAACATGAGCCCTGAAGACAGCAGCATATATCTCTGCAGCGTGGATAGCGGGGATTCCTACGAGCAGTACTTCGGGCCG	CSVDSGDSYEQYF	2	4.131036477052093E-5	39	TCRBV29-01	TCRBV29	TCRBV29-01				01,02	TCRBD02-01*01	TCRBD02	TCRBD02-01	01				TCRBJ02-07*01	TCRBJ02	TCRBJ02-07	01				6	2	5	3	3	1	42	50	53	61	63	2	In	VDJ
AACGCCTTGGAGCTGGAGGACTCGGCCCTGTATCTCTGTGCCAGCAGCTTGGACGGCTCTGGGGCCAACGTCCTGACTTTCGGGGCC	CASSLDGSGANVLTF	5	1.0327591192630231E-4	45	TCRBV05-08*01	TCRBV05	TCRBV05-08	01				TCRBD02-01	TCRBD02	TCRBD02-01				01,02	TCRBJ02-06*01	TCRBJ02	TCRBJ02-06	01				0	0	8	5	1	0	36	52	53	-1	56	5	In	VDJ
CGCTCACCAGGCCTGGGGGACGCAGCCATGTACCTGTGTGCCACCAGGACAGAAGGATATAGCAATCAGCCCCAGCATTTTGGTGAT	CATRTEGYSNQPQHF	5	1.0327591192630231E-4	45	TCRBV15-01*02	TCRBV15	TCRBV15-01	02				TCRBD01-01*01	TCRBD01	TCRBD01-01	01				TCRBJ01-05*01	TCRBJ01	TCRBJ01-05	01				6	7	2	5	0	0	36	-1	47	52	59	5	In	VDJ
ACTCTGACTGTGAGCAACATGAGCCCTGAAGACAGCAGCATATATCTCTGCAGCGTTGACTCATCAAATGGCTACACCTTCGGTTCG	CSVDSSNGYTF	2	4.131036477052093E-5	33	TCRBV29-01*01	TCRBV29	TCRBV29-01	01								TCRBD01,TCRBD02	TCRBD01-01,TCRBD02-01		TCRBJ01-02*01	TCRBJ01	TCRBJ01-02	01				3	4	4	6	2	6	48	59	61	63	67	2	In	VDJ
CCTGCAGAGCTTGAGGACTCGGCCGTGTATCTCTGTGCCAGCAGCTTATTAGGCAGGGGAATGTCCTACGAGCAGTACTTCGGGCCG	CASSLLGRGMSYEQYF	2	4.131036477052093E-5	48	TCRBV11	TCRBV11				TCRBV11-02,TCRBV11-03		TCRBD01-01*01	TCRBD01	TCRBD01-01	01				TCRBJ02-07*01	TCRBJ02	TCRBJ02-07	01				2	4	4	2	5	1	33	48	53	59	63	2	In	VDJ
AATTCCCTGGAGCTTGGTGACTCTGCTGTGTATTTCTGTGCCAGCAGCCCACCCAGCGGACAGAGCTATGGCTACACCTTCGGTTCG	CASSPPSGQSYGYTF	7	1.4458627669682324E-4	45	TCRBV03-01/03-02*01	TCRBV03	TCRBV03-01/03-02	01				TCRBD01-01*01	TCRBD01	TCRBD01-01	01				TCRBJ01-02*01	TCRBJ01	TCRBJ01-02	01				4	2	1	5	8	4	36	49	57	63	65	7	In	VDJ
CGCACAGAGCAGGAGGACTCGGCCGTGTATCTCTGTGCCAGCAGCTCGGGACAGGGGCGCGGGGCCAACGTCCTGACTTTCGGGGCC	CASSSGQGRGANVLTF	4	8.262072954104185E-5	48	TCRBV07-02	TCRBV07	TCRBV07-02				01,02	TCRBD01-01*01	TCRBD01	TCRBD01-01	01				TCRBJ02-06*01	TCRBJ02	TCRBJ02-06	01				4	3	0	2	1	4	33	46	47	57	60	4	In	VDJ
CACCAACCAGACATCTATGTACCTCTGTGCCAGCAGACCTCGGACTAGCGGGGGGACCCCTCCTACAATGAGCAGTTCTTCGGGCCA		2	4.131036477052093E-5	56	TCRBV28-01*01	TCRBV28	TCRBV28-01	01				TCRBD02-01*01	TCRBD02	TCRBD02-01	01				TCRBJ02-01*01	TCRBJ02	TCRBJ02-01	01				6	4	1	1	5	0	25	36	41	55	59	2	Out	VDJ
NCTCTGAAGATCCGGTCCACAAAGCTGGAGGACTCAGCCATGTACTTCTGTGCCAGCAGTGATGCAGATACGCAGTATTTTGGCCCA	CASSDADTQYF	3	6.196554715578138E-5	33	TCRBV02-01	TCRBV02	TCRBV02-01				01,03								TCRBJ02-03*01	TCRBJ02	TCRBJ02-03	01				3	2	0	0	0	4	48	-1	-1	62	64	3	In	VJ
GCAGAGCTTGGGGACTCGGCCGTGTATCTCTGTGCCAGCAGCTTAGAAAAATGGCGGGGCCGGAACACTGAAGCTTTCTTTGGACAA	CASSLEKWRGRNTEAFF	5	1.0327591192630231E-4	51	TCRBV11-03*01	TCRBV11	TCRBV11-03	01				TCRBD02-01*01	TCRBD02	TCRBD02-01	01				TCRBJ01-01*01	TCRBJ01	TCRBJ01-01	01				0	3	7	3	6	1	30	47	53	59	62	5	In	VDJ
CGCAGCCATGTACCTGTGTGCCACCAGCAGAGAGCGCCGGACATACAGCTACAGGGGTGGGAGGAAACCGGCTACACCTTCGGTTCG		3	6.196554715578138E-5	65	TCRBV15-01*02	TCRBV15	TCRBV15-01	02				TCRBD01-01*01	TCRBD01	TCRBD01-01	01				TCRBJ01-02*01	TCRBJ01	TCRBJ01-02	01				0	12	3	2	17	8	16	33	50	57	69	3	Out	VDJ
CAGGTAGTGCGAGGAGATTCGGCAGCTTATTTCTGTGCCAGCTCACCAACACCGGGACAGACCTCCTACGAGCAGTACTTCGGGCCG	CASSPTPGQTSYEQYF	2	4.131036477052093E-5	48	TCRBV18-01*01	TCRBV18	TCRBV18-01	01				TCRBD01-01*01	TCRBD01	TCRBD01-01	01				TCRBJ02-07*01	TCRBJ02	TCRBJ02-07	01				2	2	0	5	5	0	33	48	53	60	62	2	In	VDJ
AACCTGAGCTCTCTGGAGCTGGGGGACTCAGCTTTGTATTTCTGTGCCAGTGGGGGGACAGAGTTAGAGACCCAGTACTTCGGGCCA	CASGGTELETQYF	2	4.131036477052093E-5	39	TCRBV09-01*01	TCRBV09	TCRBV09-01	01				TCRBD01-01*01	TCRBD01	TCRBD01-01	01				TCRBJ02-05*01	TCRBJ02	TCRBJ02-05	01				8	4	0	5	4	4	42	50	54	61	65	2	In	VDJ
AGGATCCAGCAGGTAGTGCGAGGAGATTCGGCAGCTTATTTCTGTGCCAGCTCATCGAACAGCGAAGAGACCCAGTACTTCGGGCCA	CASSSNSEETQYF	2	4.131036477052093E-5	39	TCRBV18-01*01	TCRBV18	TCRBV18-01	01								TCRBD01,TCRBD02	TCRBD01-01,TCRBD02-01		TCRBJ02-05*01	TCRBJ02	TCRBJ02-05	01				5	2	3	5	4	3	42	54	58	62	64	2	In	VDJ
TCGGCTGCTCCCTCCCAGACATCTGTGTACTTCTGTGCCAGCAGTGAAGTCCTAAACAGGGGCACCGGGGAGCTGTTTTTTGGAGAA	CASSEVLNRGTGELFF	17	3.5113810054942786E-4	48	TCRBV06-01*01	TCRBV06	TCRBV06-01	01				TCRBD01-01*01	TCRBD01	TCRBD01-01	01				TCRBJ02-02*01	TCRBJ02	TCRBJ02-02	01				1	0	3	2	6	4	33	49	55	-1	62	17	In	VDJ
AGCTCCTTGGAGCTGGGGGACTCAGCCCTGTACTTCTGTGCCAGCAGCTTAGGTTCCCTAGCGGGGTCCGAGCAGTACTTCGGGCCG	CASSLGSLAGSEQYF	2	4.131036477052093E-5	45	TCRBV13-01*01	TCRBV13	TCRBV13-01	01				TCRBD02-01*01	TCRBD02	TCRBD02-01	01				TCRBJ02-07*01	TCRBJ02	TCRBJ02-07	01				0	2	4	3	4	6	36	53	57	66	68	2	In	VDJ
AGCACCAACCAGACATCTATGTACCTCTGTGCCAGCAGTTTCCCTCCGGGACAGGGGGGAATAGGCTACGAGCAGTACTTCGGGCCG	CASSFPPGQGGIGYEQYF	2	4.131036477052093E-5	54	TCRBV28-01*01	TCRBV28	TCRBV28-01	01				TCRBD01-01*01	TCRBD01	TCRBD01-01	01				TCRBJ02-07*01	TCRBJ02	TCRBJ02-07	01				3	7	0	1	6	3	27	41	47	58	65	2	In	VDJ
GTGACATCGGCCCAAAAGAACCCGACAGCTTTCTATCTCTGTGCCAGTAGTCCCCAAGGGATGAACACTGAAGCTTTCTTTGGACAA	CASSPQGMNTEAFF	10	2.0655182385260462E-4	42	TCRBV19-01*01	TCRBV19	TCRBV19-01	01								TCRBD01,TCRBD02	TCRBD01-01,TCRBD02-01		TCRBJ01-01*01	TCRBJ01	TCRBJ01-01	01				5	0	0	8	6	0	39	51	57	-1	61	10	In	VDJ
CTGGAGTCCGCCAGCACCAACCAGACATCTATGTACCTCTGTGCCAGCAGGACCGCTGGACAGGCCTACGAGCAGTACTTCGGGCCG	CASRTAGQAYEQYF	2	4.131036477052093E-5	42	TCRBV28-01*01	TCRBV28	TCRBV28-01	01				TCRBD01-01*01	TCRBD01	TCRBD01-01	01				TCRBJ02-07*01	TCRBJ02	TCRBJ02-07	01				6	0	1	4	7	2	39	50	57	-1	64	2	In	VDJ
GCCTTGGAGCTGGAGGACTCGGCCCTGTATCTCTGTGCCAGCAGCTTTCTCCTAGCACAAAGCACAGATACGCAGTATTTTGGCCCA	CASSFLLAQSTDTQYF	2	4.131036477052093E-5	48	TCRBV05-08*01	TCRBV05	TCRBV05-08	01				TCRBD02-01	TCRBD02	TCRBD02-01				01,02	TCRBJ02-03*01	TCRBJ02	TCRBJ02-03	01				2	4	4	7	4	0	33	47	51	56	60	2	In	VDJ
CTGGAGTCCGCCAGCACCAACCAGACATCTATGTACCTCTGTGCCAGCAGTTTACAGGGGCGCCGGGACACCATATATTTTGGAGAG	CASSLQGRRDTIYF	3	6.196554715578138E-5	42	TCRBV28-01*01	TCRBV28	TCRBV28-01	01				TCRBD01-01*01	TCRBD01	TCRBD01-01	01				TCRBJ01-03*01	TCRBJ01	TCRBJ01-03	01				2	7	4	2	0	8	39	-1	54	60	67	3	In	VDJ
AAGACTCAGCCCTGTATCTCTGCGCCAGCAGCCAAGGTACGTTCGACAGGTCCAGTTCTCTCTGGAAACACCATATATTTTGGAGAG		9	1.8589664146734415E-4	61	TCRBV04-01*01	TCRBV04	TCRBV04-01	01				TCRBD01-01*01	TCRBD01	TCRBD01-01	01				TCRBJ01-03*01	TCRBJ01	TCRBJ01-03	01				1	9	2	4	8	0	20	36	44	50	59	9	Out	VDJ
CACCTACACGCCCTGCAGCCAGAAGACTCAGCCCTGTATCTCTGCGCCAGCAGCCAGGCGCGACGAGGGGAGCTGTTTTTTGGAGAA	CASSQARRGELFF	6	1.2393109431156277E-4	39	TCRBV04-01*01	TCRBV04	TCRBV04-01	01								TCRBD01,TCRBD02	TCRBD01-01,TCRBD02-01		TCRBJ02-02*01	TCRBJ02	TCRBJ02-02	01				3	2	2	7	5	8	42	56	61	64	66	6	In	VDJ
ATCCAGCGCACAGAGCAGGAGGACTCCGCCGTGTATCTCTGTGCCAGCAGCTCTTTCGGGACAAACTACGAGCAGTACTTCGGGCCG	CASSSFGTNYEQYF	9	1.8589664146734415E-4	42	TCRBV07-08*01	TCRBV07	TCRBV07-08	01				TCRBD01-01*01	TCRBD01	TCRBD01-01	01				TCRBJ02-07*01	TCRBJ02	TCRBJ02-07	01				4	2	0	6	5	3	39	52	57	63	65	9	In	VDJ
ACATCGGCCCAAAAGAACCCGACAGCTTTCTATCTCTGTGCCAGGAGGATTCCGGGGTACGCGGGTCAGCCCCAGCATTTTGGTGAT	CARRIPGYAGQPQHF	2	4.131036477052093E-5	45	TCRBV19-01*01	TCRBV19	TCRBV19-01	01				TCRBD02-01	TCRBD02	TCRBD02-01				01,02	TCRBJ01-05*01	TCRBJ01	TCRBJ01-05	01				9	0	7	4	16	6	36	44	60	-1	65	2	In	VDJ
TGGAGATCCAGTCCACGGAGTCAGGGGACACAGCACTGTATTTCTGTGCCAGCTCCCCACAGGGGAGACGAGCAGTACTTCGGGCCG		11	2.272070062378651E-4	37	TCRBV21-01*01	TCRBV21	TCRBV21-01	01				TCRBD01-01*01	TCRBD01	TCRBD01-01	01				TCRBJ02-07*01	TCRBJ02	TCRBJ02-07	01				8	2	3	2	5	5	44	53	58	65	67	11	Out	VDJ
AAGATCCGGTCCACAAAGCTGGAGGACTCAGCCATGTACTTCTGTGCCAGCAGTGTTCTAGCGGGATCCATTCAGTACTTCGGCGCC	CASSVLAGSIQYF	4	8.262072954104185E-5	39	TCRBV02-01	TCRBV02	TCRBV02-01				01,03	TCRBD02-01*02	TCRBD02	TCRBD02-01	02				TCRBJ02-04*01	TCRBJ02	TCRBJ02-04	01				4	2	4	3	2	9	42	55	57	66	68	4	In	VDJ
ATCAATTCCCTGGAGCTTGGTGACTCTGCTGTGTATTTCTGTGCCAGCAGCAAGGGACAGGGGCAAGATACGCAGTATTTTGGCCCA	CASSKGQGQDTQYF	10	2.0655182385260462E-4	42	TCRBV03-01/03-02*01	TCRBV03	TCRBV03-01/03-02	01				TCRBD01-01*01	TCRBD01	TCRBD01-01	01				TCRBJ02-03*01	TCRBJ02	TCRBJ02-03	01				5	2	0	2	2	5	39	51	53	63	65	10	In	VDJ
GAGTCCGCCAGCACCAACCAGACATCTATGTACCTCTGTGCCAGCAGTTTTGGGGGGAAGGAAACCGGGGAGCTGTTTTTTGGAGAA	CASSFGGKETGELFF	12	2.4786218862312553E-4	45	TCRBV28-01*01	TCRBV28	TCRBV28-01	01				TCRBD02-01*01	TCRBD02	TCRBD02-01	01				TCRBJ02-02*01	TCRBJ02	TCRBJ02-02	01				3	6	9	1	1	5	36	50	51	57	63	12	In	VDJ
CTTCACATCAATTCCCTGGAGCTTGGTGACTCTGCTGTGTATTTCTGTGCCAGCAGCCACGGAGGGTCCGGCTACACCTTCGGTTCG	CASSHGGSGYTF	2	4.131036477052093E-5	36	TCRBV03-01/03-02*01	TCRBV03	TCRBV03-01/03-02	01				TCRBD02-01*02	TCRBD02	TCRBD02-01	02				TCRBJ01-02*01	TCRBJ01	TCRBJ01-02	01				3	3	10	0	1	8	45	59	60	66	69	2	In	VDJ
CCGCCAGCACCAACCAGACATCTATGTACCTCTGTGCCAGCAGTTTGTGAGACAGGGGGCCAGACCTACGAGCAGTACTTCGGGCCG		3	6.196554715578138E-5	49	TCRBV28-01*01	TCRBV28	TCRBV28-01	01				TCRBD01-01*01	TCRBD01	TCRBD01-01	01				TCRBJ02-07*01	TCRBJ02	TCRBJ02-07	01				3	4	2	0	4	2	32	46	50	60	64	3	Out	VDJ
CCTCCCAGACATCTGTATATTTCTGCGCCAGCAGCCCCGTCCTCTCTCATAGCGGGAGGGGACGGAGGGGAGCTGTTTTTTGGAGAA		21	4.337588300904697E-4	58	TCRBV10-01	TCRBV10	TCRBV10-01				01,03	TCRBD02-01*02	TCRBD02	TCRBD02-01	02				TCRBJ02-02*01	TCRBJ02	TCRBJ02-02	01				6	6	5	0	15	8	23	34	49	60	66	21	Out	VDJ
TTCCTCCTCACTCTGGAGTCCGCTACCAGCTCCCAGACATCTGTGTACTTCTGTGCCATCAGTGAAACTGAAGCTTTCTTTGGACAA	CAISETEAFF	6	1.2393109431156277E-4	30	TCRBV10-03*01	TCRBV10	TCRBV10-03	01											TCRBJ01-01*01	TCRBJ01	TCRBJ01-01	01				3	1	0	0	0	5	51	-1	-1	65	66	6	In	VJ
AGAAGCTCCTCCTCAGTGACTCTGGCTTCTATCTCTGTGCCTGGAGCTCACCCGACTGCCATTAATGAAAAACTGTTTTTTGGCAGT		5	1.0327591192630231E-4	46	TCRBV30-01*02	TCRBV30	TCRBV30-01	02				TCRBD02-01	TCRBD02	TCRBD02-01				01,02	TCRBJ01-04*01	TCRBJ01	TCRBJ01-04	01				3	5	2	10	7	4	35	46	53	57	62	5	Out	VDJ
AATGTGAGCACCTTGGAGCTGGGGGACTCGGCCCTTTATCTTTGCGCCAGCACCAAGACAGGGGGCGGCGAGCAGTACTTCGGGCCG	CASTKTGGGEQYF	2	4.131036477052093E-5	39	TCRBV05-01*01	TCRBV05	TCRBV05-01	01				TCRBD01-01*01	TCRBD01	TCRBD01-01	01				TCRBJ02-07*01	TCRBJ02	TCRBJ02-07	01				6	2	2	0	4	6	42	52	56	66	68	2	In	VDJ
CAGCACCAACCAGACATCTATGTACCTCTGTGCCAGCAGTTTAATTCGATCTACTAGCGGGAGCCGAAGACCCAGTACTTCGGGCCA		5	1.0327591192630231E-4	53	TCRBV28-01*01	TCRBV28	TCRBV28-01	01				TCRBD02-01*02	TCRBD02	TCRBD02-01	02				TCRBJ02-05*01	TCRBJ02	TCRBJ02-05	01				2	4	3	2	9	6	28	43	52	63	67	5	Out	VDJ
CTACACACCCTGCAGCCAGAAGACTCGGCCCTGTATCTCTGTGCCAGCAGCGGACAGGGCCGATCCTATGGCTACACCTTCGGTTCG	CASSGQGRSYGYTF	2	4.131036477052093E-5	42	TCRBV04-02*01	TCRBV04	TCRBV04-02	01				TCRBD01-01*01	TCRBD01	TCRBD01-01	01				TCRBJ01-02*01	TCRBJ01	TCRBJ01-02	01				5	6	1	3	0	4	39	-1	51	59	65	2	In	VDJ
AATTCCCTGGAGCTTGGTGACTCTGCTGTGTATTTCTGTGCCAGCAGCCAAGATAGGGCAGGAGCCTATGGCTACACCTTCGGTTCG	CASSQDRAGAYGYTF	2	4.131036477052093E-5	45	TCRBV03-01/03-02*01	TCRBV03	TCRBV03-01/03-02	01								TCRBD01,TCRBD02	TCRBD01-01,TCRBD02-01		TCRBJ01-02*01	TCRBJ01	TCRBJ01-02	01				0	3	4	4	5	4	36	53	58	62	65	2	In	VDJ
CGCTACCAGCTCCCAGACATCTGTGTACTTCTGTGCCATCGATAAGGGGGGACTAGCGGTTACTACAATGAGCAGTTCTTCGGGCCA		11	2.272070062378651E-4	50	TCRBV10-03*01	TCRBV10	TCRBV10-03	01				TCRBD02-01	TCRBD02	TCRBD02-01				01,02	TCRBJ02-01*01	TCRBJ02	TCRBJ02-01	01				8	3	0	5	8	3	31	40	48	59	62	11	Out	VDJ
ATGTGAGCACCTTGGAGCTGGGGGACTCGGCCCTTTATCTTTGCGCCAGCAGCCCGAGGACGGAACACTGAAGCTTTCTTTGGACAA		2	4.131036477052093E-5	40	TCRBV05-01*01	TCRBV05	TCRBV05-01	01								TCRBD01,TCRBD02	TCRBD01-01,TCRBD02-01		TCRBJ01-01*01	TCRBJ01	TCRBJ01-01	01				4	1	1	7	4	1	41	53	57	61	62	2	Out	VDJ
CTTCACATCAATTCCCTGGAGCTTGGTGACTCTGCTGTGTATTTCTGTGCCAGCAGCCAACAGGAGCGTGGCTACACCTTCGGTTCG	CASSQQERGYTF	2	4.131036477052093E-5	36	TCRBV03-01/03-02*01	TCRBV03	TCRBV03-01/03-02	01								TCRBD01,TCRBD02	TCRBD01-01,TCRBD02-01		TCRBJ01-02*01	TCRBJ01	TCRBJ01-02	01				2	4	4	4	0	7	45	-1	60	64	68	2	In	VDJ
CTGGAGTCCGCCAGCACCAACCAGACATCTATGTACCTCTGTGCCAGCAGTTTAATACAGTTCCACTACGAGCAGTACTTCGGGCCG	CASSLIQFHYEQYF	2	4.131036477052093E-5	42	TCRBV28-01*01	TCRBV28	TCRBV28-01	01				TCRBD01-01*01	TCRBD01	TCRBD01-01	01				TCRBJ02-07*01	TCRBJ02	TCRBJ02-07	01				2	5	3	5	2	3	39	54	56	60	65	2	In	VDJ
GAGTCGCCCAGCCCCAACCAGACCTCTCTGTACTTCTGTGCCAGCAGCCCTATATACGAGGTGAACACTGAAGCTTTCTTTGGACAA	CASSPIYEVNTEAFF	12	2.4786218862312553E-4	45	TCRBV27-01*01	TCRBV27	TCRBV27-01	01				TCRBD02-01*02	TCRBD02	TCRBD02-01	02				TCRBJ01-01*01	TCRBJ01	TCRBJ01-01	01				6	0	11	1	10	0	36	47	57	-1	61	12	In	VDJ
CAGCAGGTAGTGCGAGGAGATTCGGCAGCTTATTTCTGTGCCAGCTCACTACCGGGACAGGGAGGAGGTGGCTACACCTTCGGTTCG	CASSLPGQGGGGYTF	4	8.262072954104185E-5	45	TCRBV18-01*01	TCRBV18	TCRBV18-01	01				TCRBD01-01*01	TCRBD01	TCRBD01-01	01				TCRBJ01-02*01	TCRBJ01	TCRBJ01-02	01				0	6	0	3	0	7	36	-1	53	62	68	4	In	VDJ
NTGAAGATCCAGCCCTCAGAACCCAGGGACTCAGCTGTGTACTTCTGTGCCAGCCCCGAGGACGGGGATGGCTACACCTTCGGTTCG	CASPEDGDGYTF	2	4.131036477052093E-5	36	TCRBV12-03/12-04*01	TCRBV12	TCRBV12-03/12-04	01				TCRBD02-01*01	TCRBD02	TCRBD02-01	01				TCRBJ01-02*01	TCRBJ01	TCRBJ01-02	01				8	0	8	3	8	6	45	54	62	-1	67	2	In	VDJ
ATTCTGGAGTCCGCCAGCACCAACCAGACATCTATGTACCTCTGTGCCAGCAGCTCAGCGGGAGCCTACGAGCAGTACTTCGGGCCG	CASSSAGAYEQYF	4	8.262072954104185E-5	39	TCRBV28-01*01	TCRBV28	TCRBV28-01	01				TCRBD02-01*02	TCRBD02	TCRBD02-01	02				TCRBJ02-07*01	TCRBJ02	TCRBJ02-07	01				6	0	6	2	3	2	42	53	56	-1	64	4	In	VDJ
GCTGGGGGACTCGGCCCTCTATCTCTGTGCCAGCAGCTTGGACCGGGACGGAGACTCCGAATGAATCAGCCCCAGCATTTTGGTGAT		4	8.262072954104185E-5	56	TCRBV05-06*01	TCRBV05	TCRBV05-06	01								TCRBD01,TCRBD02	TCRBD01-01,TCRBD02-01		TCRBJ01-05*01	TCRBJ01	TCRBJ01-05	01				0	14	0	7	3	4	25	41	44	49	63	4	Out	VDJ
TCAAGATCCAGCCTGCAGAGCTTGGGGACTCGGCCGTGTATCTCTGTGCCAGCAGCTGGCAGCAATCAGCCCCAGCATTTTGGTGAT		4	8.262072954104185E-5	37	TCRBV11-03*01	TCRBV11	TCRBV11-03	01				TCRBD01-01*01	TCRBD01	TCRBD01-01	01				TCRBJ01-05*01	TCRBJ01	TCRBJ01-05	01				4	0	9	0	0	1	44	-1	57	-1	60	4	Out	VDJ
ACCAGTGCCCATCCTGAAGACAGCAGCTTCTACATCTGCAGTGCTAGACCACAGGGATCCCAGAGCTATGGCTACACCTTCGGTTCG	CSARPQGSQSYGYTF	2	4.131036477052093E-5	45	TCRBV20	TCRBV20				TCRBV20-01,TCRBV20-or09_02		TCRBD01-01*01	TCRBD01	TCRBD01-01	01				TCRBJ01-02*01	TCRBJ01	TCRBJ01-02	01				2	9	3	3	2	4	36	48	50	56	65	2	In	VDJ
AACGCCTTGTTGCTGGGGGACTCGGCCCTCTATCTCTGTGCCAGCAGCTTCCGGGACACTAGTAACTATGGCTACACCTTCGGTTCG	CASSFRDTSNYGYTF	2	4.131036477052093E-5	45	TCRBV05-06*01	TCRBV05	TCRBV05-06	01				TCRBD01-01*01	TCRBD01	TCRBD01-01	01				TCRBJ01-02*01	TCRBJ01	TCRBJ01-02	01				2	4	0	6	2	1	36	50	52	58	62	2	In	VDJ
CGCCTTGTTGCTGGGGGACTCGGCCCTCTATCTCTGTGCCAGCAGCTCGATTCAGGGCCGCACTCCTACGAGCAGTACTTCGGGCCG		2	4.131036477052093E-5	47	TCRBV05-06*01	TCRBV05	TCRBV05-06	01				TCRBD01-01*01	TCRBD01	TCRBD01-01	01				TCRBJ02-07*01	TCRBJ02	TCRBJ02-07	01				3	5	4	3	5	0	34	47	52	57	62	2	Out	VDJ
AGAAGACTCAGCCCTGTATCTCTGCGCCAGCAGCCAACTTGGGGACCCTATAGGACTAAGGTAGGAGAGACCCAGTACTTCGGGCCA		9	1.8589664146734415E-4	59	TCRBV04-01*01	TCRBV04	TCRBV04-01	01				TCRBD02-01	TCRBD02	TCRBD02-01				01,02	TCRBJ02-05*01	TCRBJ02	TCRBJ02-05	01				2	7	1	9	15	4	22	37	52	58	65	9	Out	VDJ
CAAAAGAACCCGACAGCTTTCTATCTCTGTGCCAGTAGTAGATCGTTGGGACAGGGGGCGTCCGGGTATGGCTACACCTTCGGTTCG	CASSRSLGQGASGYGYTF	2	4.131036477052093E-5	54	TCRBV19-01*01	TCRBV19	TCRBV19-01	01				TCRBD01-01*01	TCRBD01	TCRBD01-01	01				TCRBJ01-02*01	TCRBJ01	TCRBJ01-02	01				4	7	0	0	7	5	27	40	47	59	66	2	In	VDJ
GCCTTGGAGCTGGACGACTCGGCCCTGTATCTCTGTGCCAGCAGCCGTACTGACAGGCCGCTCTCGCACGGCTACACCTTCGGTTCG	CASSRTDRPLSHGYTF	2	4.131036477052093E-5	48	TCRBV05-04*01	TCRBV05	TCRBV05-04	01				TCRBD01-01*01	TCRBD01	TCRBD01-01	01				TCRBJ01-02*01	TCRBJ01	TCRBJ01-02	01				4	12	2	4	6	8	33	45	51	57	69	2	In	VDJ
CTGACTGTGAGCAACATGAGCCCTGAAGACAGCAGCATATATCTCTGCAGCGCCCGGATCAGCCACTACGAGCAGTACTTCGGGCCG	CSARISHYEQYF	4	8.262072954104185E-5	36	TCRBV29-01*03	TCRBV29	TCRBV29-01	03								TCRBD01,TCRBD02	TCRBD01-01,TCRBD02-01		TCRBJ02-07*01	TCRBJ02	TCRBJ02-07	01				6	7	1	8	2	3	45	53	55	58	65	4	In	VDJ
CTGAAGATCCGGTCCACAAAGCTGGAGGACTCAGCCATGTACTTCTGTGCCAGCAGGGGTGACAGCAACGAGCAGTACTTCGGGCCG	CASRGDSNEQYF	2	4.131036477052093E-5	36	TCRBV02-01	TCRBV02	TCRBV02-01				01,03	TCRBD01-01*01	TCRBD01	TCRBD01-01	01				TCRBJ02-07*01	TCRBJ02	TCRBJ02-07	01				6	2	2	5	4	5	45	56	60	65	67	2	In	VDJ
ATCCTGTCCTCAGAACCGGGAGACACGGCACTGTATCTCTGCGCCACCTCCGGGTGGTTCAGAGACAATGAGCAGTTCTTCGGGCCA	CATSGWFRDNEQFF	2	4.131036477052093E-5	42	TCRBV23-01*01	TCRBV23	TCRBV23-01	01				TCRBD02-01	TCRBD02	TCRBD02-01				01,02	TCRBJ02-01*01	TCRBJ02	TCRBJ02-01	01				10	10	8	4	4	5	39	46	50	54	64	2	In	VDJ
CTGAATGTGAACGCCTTGGAGCTGGACGACTCGGCCCTGTATCTCTGTGCCAGCAGCTTGGCCGACTATGGCTACACCTTCGGTTCG	CASSLADYGYTF	2	4.131036477052093E-5	36	TCRBV05-04*01	TCRBV05	TCRBV05-04	01				TCRBD02-01	TCRBD02	TCRBD02-01				01,02	TCRBJ01-02*01	TCRBJ01	TCRBJ01-02	01				0	0	8	6	1	3	45	61	62	-1	64	2	In	VDJ
AACATGAGCCCTGAAGACAGCAGCATATATCTCTGCAGCGTTTTGAGCTGGGTAGGTGAGGGCCCGGTGGAGCTGTTTTTTGGAGAA	CSVLSWVGEGPVELFF	9	1.8589664146734415E-4	48	TCRBV29-01	TCRBV29	TCRBV29-01				01,02	TCRBD02-01*02	TCRBD02	TCRBD02-01	02				TCRBJ02-02*01	TCRBJ02	TCRBJ02-02	01				5	6	11	0	15	10	33	42	57	62	68	9	In	VDJ
CTGATTCTGGAGTCCGCCAGCACCAACCAGACATCTATGTACCTCTGTGCCAGCAGTTTCTCGGGGGGTCGCGCTTTCTTTGGACAA	CASSFSGGRAFF	2	4.131036477052093E-5	36	TCRBV28-01*01	TCRBV28	TCRBV28-01	01				TCRBD02-01*01	TCRBD02	TCRBD02-01	01				TCRBJ01-01*01	TCRBJ01	TCRBJ01-01	01				3	4	8	1	2	11	45	59	61	68	72	2	In	VDJ
TCGGCTGCTCCCTCCCAGACATCTGTGTACTTCTGTGCCAGCAGTTACTCGAAGGGGGGTCTAACCACTGAAGCTTTCTTTGGACAA	CASSYSKGGLTTEAFF	4	8.262072954104185E-5	48	TCRBV06-05*01	TCRBV06	TCRBV06-05	01								TCRBD01,TCRBD02	TCRBD01-01,TCRBD02-01		TCRBJ01-01*01	TCRBJ01	TCRBJ01-01	01				0	7	5	1	2	4	33	50	52	58	65	4	In	VDJ
CTGCAGCCAGAAGACTCAGCCCTGTATCTCTGCGCCAGCAGCCAAGAAAAAACAGAAGTCATGAACACTGAAGCTTTCTTTGGACAA	CASSQEKTEVMNTEAFF	11	2.272070062378651E-4	51	TCRBV04-01*01	TCRBV04	TCRBV04-01	01				TCRBD01-01*01	TCRBD01	TCRBD01-01	01				TCRBJ01-01*01	TCRBJ01	TCRBJ01-01	01				0	6	3	5	4	0	30	47	51	55	61	11	In	VDJ
TGCCCATCCTGAAGACAGCAGCTTCTACATCTGCAGTGCTAGAGGGGATAGGGGCTTCCCTAGAACACTGAAGCTTTCTTTGGACAA		7	1.4458627669682324E-4	50	TCRBV20	TCRBV20				TCRBV20-01,TCRBV20-or09_02		TCRBD01-01*01	TCRBD01	TCRBD01-01	01				TCRBJ01-01*01	TCRBJ01	TCRBJ01-01	01				1	8	5	2	5	1	31	44	49	54	62	7	Out	VDJ
AACGCCTTGTTGCTGGGGGACTCGGCCCTGTATCTCTGTGCCAGCAGCATCCCACCGACAGTCAACTATGGCTACACCTTCGGTTCG	CASSIPPTVNYGYTF	2	4.131036477052093E-5	45	TCRBV05-05*01	TCRBV05	TCRBV05-05	01				TCRBD01-01*01	TCRBD01	TCRBD01-01	01				TCRBJ01-02*01	TCRBJ01	TCRBJ01-02	01				4	2	2	5	8	2	36	48	56	61	63	2	In	VDJ
TTGGAGCTGGGGGACTCGGCCCTTTATCTTTGCGCCAGCAGCTTGGCGAAGACAGGGGGCGAAGCCGGGGAGCTGTTTTTTGGAGAA	CASSLAKTGGEAGELFF	5	1.0327591192630231E-4	51	TCRBV05-01*01	TCRBV05	TCRBV05-01	01				TCRBD01-01*01	TCRBD01	TCRBD01-01	01				TCRBJ02-02*01	TCRBJ02	TCRBJ02-02	01				0	4	2	0	4	6	30	46	50	60	64	5	In	VDJ
ATCCAGCCCTCAGAACCCAGGGACTCAGCTGTGTACTTCTGTGCCAGCAGTTCCCTGGGGGGAAACACTGAAGCTTTCTTTGGACAA	CASSSLGGNTEAFF	2	4.131036477052093E-5	42	TCRBV12	TCRBV12				TCRBV12-03/12-04,TCRBV12-04		TCRBD02-01*01	TCRBD02	TCRBD02-01	01				TCRBJ01-01*01	TCRBJ01	TCRBJ01-01	01				4	1	9	1	4	2	39	52	56	62	63	2	In	VDJ
AAGATCCAGCCTGCAGAGCTTGGGGACTCGGCCGTGTATCTCTGTGCCAGCAGCTTTTGCAGGGATTATGGCTACACCTTCGGTTCG	CASSFCRDYGYTF	1	2.0655182385260463E-5	39	TCRBV11-03*01	TCRBV11	TCRBV11-03	01				TCRBD01-01*01	TCRBD01	TCRBD01-01	01				TCRBJ01-02*01	TCRBJ01	TCRBJ01-02	01				3	2	4	3	3	5	42	56	59	64	66	1	In	VDJ
ATCCGGTCCACAAAGCTGGAGGACTCAGCCATGTACTTCTGTGCCAGCCTCGTCGAGACGGGACCACGTCCCCAGTACTTCGGGCCG	CASLVETGPRPQYF	2	4.131036477052093E-5	42	TCRBV02-01	TCRBV02	TCRBV02-01				01,03					TCRBD01,TCRBD02	TCRBD01-01,TCRBD02-01		TCRBJ02-07*01	TCRBJ02	TCRBJ02-07	01				8	8	0	7	11	10	39	48	59	64	72	2	In	VDJ
GTGACCAGTGCCCATCCTGAAGACAGCAGCTTCTACATCTGCAGTGCTAAAGGACTCATCTCTGGAAACACCATATATTTTGGAGAG	CSAKGLISGNTIYF	3	6.196554715578138E-5	42	TCRBV20	TCRBV20				TCRBV20-01,TCRBV20-or09_02		TCRBD02-01	TCRBD02	TCRBD02-01				01,02	TCRBJ01-03*01	TCRBJ01	TCRBJ01-03	01				4	3	1	10	2	0	39	49	51	56	59	3	In	VDJ
AGTGCCCATCCTGAAGACAGCAGCTTCTACATCTGCAGTGCTAAAAAAGCGGGACAGGGGGGAAATTCACCCCTCCACTTTGGGAAC	CSAKKAGQGGNSPLHF	5	1.0327591192630231E-4	48	TCRBV20	TCRBV20				TCRBV20-01,TCRBV20-or09_02		TCRBD01-01*01	TCRBD01	TCRBD01-01	01				TCRBJ01-06*02	TCRBJ01	TCRBJ01-06	02				4	2	0	1	7	7	33	43	50	61	63	5	In	VDJ
AGCTCTCTGGAGCTGGGGGACTCAGCTTTGTATTTCTGTGCCAGCAGCGTAGATCAGGGAAACACCGGGGAGCTGTTTTTTGGAGAA	CASSVDQGNTGELFF	2	4.131036477052093E-5	45	TCRBV09-01*01	TCRBV09	TCRBV09-01	01				TCRBD01-01*01	TCRBD01	TCRBD01-01	01				TCRBJ02-02*01	TCRBJ02	TCRBJ02-02	01				0	1	4	3	2	2	36	52	54	59	60	2	In	VDJ
CTCTCAAGATCCAGCCTGCAGAGCTTGGGGACTCGGCCGTGTATCTCTGTGCCAGCAGCTCTCCGAGAGGGAGCTTTCTTTGGACAA		1	2.0655182385260463E-5	34	TCRBV11-03*01	TCRBV11	TCRBV11-03	01				TCRBD02-01*02	TCRBD02	TCRBD02-01	02				TCRBJ01-01*01	TCRBJ01	TCRBJ01-01	01				4	0	11	0	6	10	47	60	66	-1	71	1	Out	VDJ
CTGGAGTCCGCCAGCACCAACCAGACATCTATGTACCTCTGTGCCAGCAGTTTCTCCTGGGAGCCTTCGGAGCAGTACTTCGGGCCG	CASSFSWEPSEQYF	1	2.0655182385260463E-5	42	TCRBV28-01*01	TCRBV28	TCRBV28-01	01				TCRBD02-01*02	TCRBD02	TCRBD02-01	02				TCRBJ02-07*01	TCRBJ02	TCRBJ02-07	01				3	6	9	2	5	7	39	53	58	63	69	1	In	VDJ
CTGAATGTGAACGCCTTGTTGCTGGGGGACTCGGCCCTCTATCTCTGTGCCAGCAGCTTGAATGGTTCACCCCTCCACTTTGGGAAC	CASSLNGSPLHF	2	4.131036477052093E-5	36	TCRBV05-06*01	TCRBV05	TCRBV05-06	01								TCRBD01,TCRBD02	TCRBD01-01,TCRBD02-01		TCRBJ01-06*02	TCRBJ01	TCRBJ01-06	02				1	0	0	10	3	9	45	60	63	-1	65	2	In	VDJ
TCCCTGATTCTGGAGTCCGCCAGCACCAACCAGACATCTATGTACCTCTGTGCCAGCGAAGGCAACACTGAAGCTTTCTTTGGACAA	CASEGNTEAFF	2	4.131036477052093E-5	33	TCRBV28-01*01	TCRBV28	TCRBV28-01	01								TCRBD01,TCRBD02	TCRBD01-01,TCRBD02-01		TCRBJ01-01*01	TCRBJ01	TCRBJ01-01	01				8	1	5	4	2	2	48	57	59	62	63	2	In	VDJ
ATCCGGTCCACAAAGCTGGAGGACTCAGCCATGTACTTCTGTGCCAGCAGTGACAGCGGGGGCAATCAGCCCCAGCATTTTGGTGAT	CASSDSGGNQPQHF	2	4.131036477052093E-5	42	TCRBV02-01	TCRBV02	TCRBV02-01				01,03	TCRBD02-01*01	TCRBD02	TCRBD02-01	01				TCRBJ01-05*01	TCRBJ01	TCRBJ01-05	01				3	0	6	3	1	2	39	53	54	-1	61	2	In	VDJ
AATTCCCTGGAGCTTGGTGACTCTGCTGTGTATTTCTGTGCCAGCAGCCAAGGGGCAAGTAGCAATCAGCCCCAGCATTTTGGTGAT	CASSQGASSNQPQHF	2	4.131036477052093E-5	45	TCRBV03-01/03-02*01	TCRBV03	TCRBV03-01/03-02	01				TCRBD01-01*01	TCRBD01	TCRBD01-01	01				TCRBJ01-05*01	TCRBJ01	TCRBJ01-05	01				1	3	8	0	0	0	36	-1	52	56	59	2	In	VDJ
CTTGGAGATCCAGTCCACGGAGTCAGGGGACACAGCACTGTATTTCTGTGCCAGCAGCAAAGATACTACGAGCAGTACTTCGGGCCG		2	4.131036477052093E-5	35	TCRBV21-01*01	TCRBV21	TCRBV21-01	01				TCRBD02-01	TCRBD02	TCRBD02-01				01,02	TCRBJ02-07*01	TCRBJ02	TCRBJ02-07	01				1	0	5	9	1	3	46	62	63	-1	65	2	Out	VDJ
AGTCCGCCAGCACCAACCAGACATCTATGTACCTCTGTGCCAGCAGTCTTGCGGACAGGGAGAGACTACGAGCAGTACTTCGGGCCG		1	2.0655182385260463E-5	46	TCRBV28-01*01	TCRBV28	TCRBV28-01	01				TCRBD01-01*01	TCRBD01	TCRBD01-01	01				TCRBJ02-07*01	TCRBJ02	TCRBJ02-07	01				5	5	1	3	5	3	35	47	52	60	65	1	Out	VDJ
TGACCAGTGCCCATCCTGAAGACAGCAGCTTCTACATCTGCAGGGGTACAGACTAGCGGCTCCTACAATGAGCAGTTCTTCGGGCCA		9	1.8589664146734415E-4	43	TCRBV20	TCRBV20				TCRBV20-01,TCRBV20-or09_02		TCRBD02-01	TCRBD02	TCRBD02-01				01,02	TCRBJ02-01*01	TCRBJ02	TCRBJ02-01	01				9	0	2	5	7	0	38	43	50	-1	59	9	Out	VDJ
ATCCAGCGCACAGAGCAGGGGGACTCAGCCGCGTATCTCCGTGTGGAACAGGCCTAAATCGGCCAAGAGACCCAGTACTTCGGGCCA	RVEQA*IGQETQYF	7	1.4458627669682324E-4	42	TCRBV07-03*03	TCRBV07	TCRBV07-03	03				TCRBD01-01*01	TCRBD01	TCRBD01-01	01				TCRBJ02-05*01	TCRBJ02	TCRBJ02-05	01				13	10	3	4	4	1	39	43	47	52	62	7	Stop	VDJ
NNNNTGTCGGCTGCTCCCTCCCAGACATCTGTGTACTTCTGTGCCAGCAGTGCCGGGACAGGGAACCAGCCCCAGCATTTTGGTGAT	CASSAGTGNQPQHF	2	4.131036477052093E-5	42	TCRBV06	TCRBV06				TCRBV06-01,TCRBV06-05		TCRBD01-01*01	TCRBD01	TCRBD01-01	01				TCRBJ01-05*01	TCRBJ01	TCRBJ01-05	01				4	3	0	3	2	7	39	52	54	63	66	2	In	VDJ
CTGGAGTCCGCCAGCACCAACCAGACATCTATGTACCTCTGTGCCAGCAAGACAGGGGGCAAACTAGGTGGCTACACCTTCGGTTCG	CASKTGGKLGGYTF	2	4.131036477052093E-5	42	TCRBV28-01*01	TCRBV28	TCRBV28-01	01				TCRBD01-01*01	TCRBD01	TCRBD01-01	01				TCRBJ01-02*01	TCRBJ01	TCRBJ01-02	01				7	8	2	0	1	7	39	49	50	60	68	2	In	VDJ
ACTCTGACTGTGAGCAACATGAGCCCTGAAGACAGCAGCATATATCTCTGCAGCGCGTTGGACGGAACTGGCTACACCTTCGGTTCG	CSALDGTGYTF	3	6.196554715578138E-5	33	TCRBV29-01*03	TCRBV29	TCRBV29-01	03								TCRBD01,TCRBD02	TCRBD01-01,TCRBD02-01		TCRBJ01-02*01	TCRBJ01	TCRBJ01-02	01				5	5	1	7	2	7	48	57	59	63	68	3	In	VDJ
AACGCCTTGGAGCTGGACGACTCGGCCCTGTATCTCTGTGCCAGCAGCTACCCGACAGGGGGCTTCTATGGCTACACCTTCGGTTCG	CASSYPTGGFYGYTF	2	4.131036477052093E-5	45	TCRBV05-04*01	TCRBV05	TCRBV05-04	01				TCRBD01-01*01	TCRBD01	TCRBD01-01	01				TCRBJ01-02*01	TCRBJ01	TCRBJ01-02	01				3	2	2	0	4	4	36	49	53	63	65	2	In	VDJ
ATCAATTCCCTGGAGCTTGGTGACTCTGCTGTGTATTTCTGTGCCAGCAGCCAACATGAGGGGGCTGGGGGCTACACCTTCGGTTCG	CASSQHEGAGGYTF	2	4.131036477052093E-5	42	TCRBV03-01/03-02*01	TCRBV03	TCRBV03-01/03-02	01				TCRBD01-01*01	TCRBD01	TCRBD01-01	01				TCRBJ01-02*01	TCRBJ01	TCRBJ01-02	01				2	4	5	0	4	8	39	54	58	65	69	2	In	VDJ
CTGAAGATCCGGTCCACAAAGCTGGAGGACTCAGCCATGTACTTCTGTGCCAGCAGTCCGACAGGGGTAGGCTACACCTTCGGTTCG	CASSPTGVGYTF	2	4.131036477052093E-5	36	TCRBV02-01	TCRBV02	TCRBV02-01				01,03	TCRBD01-01*01	TCRBD01	TCRBD01-01	01				TCRBJ01-02*01	TCRBJ01	TCRBJ01-02	01				5	2	2	2	2	8	45	57	59	67	69	2	In	VDJ
GTGAGCACCTTGGAGCTGGGGGACTCGGCCCTTTATCTTTGCGCCAGCAGCTTGGGGGACACCGGTGGTGAGCAGTACTTCGGGCCG	CASSLGDTGGEQYF	3	6.196554715578138E-5	42	TCRBV05-01*01	TCRBV05	TCRBV05-01	01				TCRBD01-01*01	TCRBD01	TCRBD01-01	01				TCRBJ02-07*01	TCRBJ02	TCRBJ02-07	01				0	8	0	6	0	7	39	-1	55	61	69	3	In	VDJ
GTGACCAGTGCCCATCCTGAAGACAGCAGCTTCTACATCTGCAGTGCCTCCCGGACAGGGGGCCCCTACGAGCAGTACTTCGGGCCG	CSASRTGGPYEQYF	2	4.131036477052093E-5	42	TCRBV20	TCRBV20				TCRBV20-01,TCRBV20-or09_02		TCRBD01-01*01	TCRBD01	TCRBD01-01	01				TCRBJ02-07*01	TCRBJ02	TCRBJ02-07	01				6	1	1	0	5	2	39	47	52	63	64	2	In	VDJ
NNNNNCTTGGAGATCCAGTCCACGGAGTCAGGGGACACAGCACTGTATTTCTTGGGACTGGGTAAAAACGAGCAGTACTTCGGGCCG	LGLGKNEQYF	2	4.131036477052093E-5	30	TCRBV21-01*01	TCRBV21	TCRBV21-01	01				TCRBD02-01	TCRBD02	TCRBD02-01				01,02	TCRBJ02-07*01	TCRBJ02	TCRBJ02-07	01				16	8	0	10	1	5	51	52	53	59	67	2	In	VDJ
NTGAAGATCCAGCCCTCAGAACCCAGGGACTCAGCTGTGTACTTCTGTGCCAGCAGGACTGGGGCCAACGTCCTGACTTTCGGGGCC	CASRTGANVLTF	4	8.262072954104185E-5	36	TCRBV12-03/12-04*01	TCRBV12	TCRBV12-03/12-04	01								TCRBD01,TCRBD02	TCRBD01-01,TCRBD02-01		TCRBJ02-06*01	TCRBJ02	TCRBJ02-06	01				6	0	2	8	0	2	45	-1	56	-1	58	4	In	VDJ
AAGATCCAGCGCACAGAGCAGCGGGACTCGGCCATGTATCGCTGTGCCAGCAGCCCCCGAGGGCCCAGAAAGCAGTATTTTGGCCCA	CASSPRGPRKQYF	2	4.131036477052093E-5	39	TCRBV07-06*01	TCRBV07	TCRBV07-06	01				TCRBD02-01*02	TCRBD02	TCRBD02-01	02				TCRBJ02-03*01	TCRBJ02	TCRBJ02-03	01				5	8	11	0	4	11	42	54	58	63	71	2	In	VDJ
GTGACCAGTGCCCATCCTGAAGACAGCAGCTTCTACATCTGCAGTGCTCCGCCAGGCGGGATGAACACTGAAGCTTTCTTTGGACAA	CSAPPGGMNTEAFF	2	4.131036477052093E-5	42	TCRBV20	TCRBV20				TCRBV20-01,TCRBV20-or09_02		TCRBD02-01*02	TCRBD02	TCRBD02-01	02				TCRBJ01-01*01	TCRBJ01	TCRBJ01-01	01				5	0	7	3	7	0	39	48	55	-1	61	2	In	VDJ
TCCCTGATTCTGGAGTCCGCCAGCACCAACCAGACATCTATGTACCTCTGTGCCAGCAGCTCCACCCCCGGCTACACCTTCGGTTCG	CASSSTPGYTF	2	4.131036477052093E-5	33	TCRBV28-01*01	TCRBV28	TCRBV28-01	01								TCRBD01,TCRBD02	TCRBD01-01,TCRBD02-01		TCRBJ01-02*01	TCRBJ01	TCRBJ01-02	01				6	4	3	7	4	8	48	59	63	65	69	2	In	VDJ
ATTCTGGAGTCCGCCAGCACCAACCAGACATCTATGTACCTCTGTGCCAGCAGTTTTTATGCAGGCCTAGGCTACACCTTCGGTTCG	CASSFYAGLGYTF	2	4.131036477052093E-5	39	TCRBV28-01*01	TCRBV28	TCRBV28-01	01				TCRBD01-01*01	TCRBD01	TCRBD01-01	01				TCRBJ01-02*01	TCRBJ01	TCRBJ01-02	01				3	4	4	4	5	8	42	56	61	65	69	2	In	VDJ
CAGCCCTCAGAACCCAGGGACTCAGCTGTGTACTTCTGTGCCAGCAGTAAGCCGGGACAGGGGTCCTACGAGCAGTACTTCGGGCCG	CASSKPGQGSYEQYF	3	6.196554715578138E-5	45	TCRBV12	TCRBV12				TCRBV12-03/12-04,TCRBV12-04		TCRBD01-01*01	TCRBD01	TCRBD01-01	01				TCRBJ02-07*01	TCRBJ02	TCRBJ02-07	01				5	0	0	2	5	1	36	48	53	-1	63	3	In	VDJ
CAGCGCACAGAGCAGGAGGACTCGGCCGTGTATCTCTGTGCCAGCAGCTGGACTAGCGGGGTCTCCTACGAGCAGTACTTCGGGCCG	CASSWTSGVSYEQYF	2	4.131036477052093E-5	45	TCRBV07-02	TCRBV07	TCRBV07-02				01,02	TCRBD02-01*01	TCRBD02	TCRBD02-01	01				TCRBJ02-07*01	TCRBJ02	TCRBJ02-07	01				4	1	1	3	0	0	36	-1	49	61	62	2	In	VDJ
ACATCGGCCCAAAAGAACCCGACAGCTTTCTATCTCTGTGCCAGTAAGGAATCGGTGACCCTACTGTCACCCCTCCACTTTGGGAAC	CASKESVTLLSPLHF	7	1.4458627669682324E-4	45	TCRBV19-01*01	TCRBV19	TCRBV19-01	01								TCRBD01,TCRBD02	TCRBD01-01,TCRBD02-01		TCRBJ01-06*02	TCRBJ01	TCRBJ01-06	02				7	16	1	8	1	10	36	46	47	50	66	7	In	VDJ
TGACATCGGCCCAAAAGAACCCGACAGCTTTCTATCTCTGTGCCAGTAGTATTAGAAGCGGGTGAAGAGACCCAGTACTTCGGGCCA		2	4.131036477052093E-5	43	TCRBV19-01*01	TCRBV19	TCRBV19-01	01				TCRBD02-01	TCRBD02	TCRBD02-01				01,02	TCRBJ02-05*01	TCRBJ02	TCRBJ02-05	01				3	2	6	4	4	3	38	52	56	62	64	2	Out	VDJ
AATTCCCTGGAGCTTGGTGACTCTGCTGTGTATTTCTGTGCCAGCAGCTTAGGCGCGGCTCGGACCGGGGAGCTGTTTTTTGGAGAA	CASSLGAARTGELFF	5	1.0327591192630231E-4	45	TCRBV03-01/03-02*01	TCRBV03	TCRBV03-01/03-02	01				TCRBD02-01	TCRBD02	TCRBD02-01				01,02	TCRBJ02-02*01	TCRBJ02	TCRBJ02-02	01				5	5	7	5	6	5	36	48	54	58	63	5	In	VDJ
TCCGCCAGCACCAACCAGACATCTATGTACCTCTGTGCCAGCAGGGGCCCTACAGGGAAGGGTAATTCACCCCTCCACTTTGGGAAT	CASRGPTGKGNSPLHF	2	4.131036477052093E-5	48	TCRBV28-01*01	TCRBV28	TCRBV28-01	01				TCRBD01-01*01	TCRBD01	TCRBD01-01	01				TCRBJ01-06*01	TCRBJ01	TCRBJ01-06	01				6	5	3	3	7	6	33	44	51	57	62	2	In	VDJ
CTGAAGATCCGGTCCACAAAGCTGGAGGACTCAGCCATGTACTTCTGTGCCAGCAGTGAGTCCGCCTATGGCTACACCTTCGGTTCG	CASSESAYGYTF	2	4.131036477052093E-5	36	TCRBV02-01	TCRBV02	TCRBV02-01				01,03					TCRBD01,TCRBD02	TCRBD01-01,TCRBD02-01		TCRBJ01-02*01	TCRBJ01	TCRBJ01-02	01				3	0	10	0	4	4	45	59	63	-1	65	2	In	VDJ
AAGATCCAGCCCTCAGAACCCAGGGACTCAGCTGTGTACTTCTGTGCCAGCAGTTCCGGGCGGACCTATGGCTACACCTTCGGTTCG	CASSSGRTYGYTF	2	4.131036477052093E-5	39	TCRBV12-03/12-04*01	TCRBV12	TCRBV12-03/12-04	01								TCRBD01,TCRBD02	TCRBD01-01,TCRBD02-01		TCRBJ01-02*01	TCRBJ01	TCRBJ01-02	01				4	0	1	7	6	4	42	55	61	-1	65	2	In	VDJ
ATCCGGTCCACAAAGCTGGAGGACTCAGCCATGTACTTCTGTGCCAGCAGTGTCGCGGCAGGTCCCAATGGCTACACCTTCGGTTCG	CASSVAAGPNGYTF	5	1.0327591192630231E-4	42	TCRBV02-01	TCRBV02	TCRBV02-01				01,03					TCRBD01,TCRBD02	TCRBD01-01,TCRBD02-01		TCRBJ01-02*01	TCRBJ01	TCRBJ01-02	01				4	5	4	4	6	6	39	52	58	62	67	5	In	VDJ
CAGCCTGCAGAGCTTGGGGACTCGGCCGTGTATCTCTGTGCCAGCAGCCCTGGACAGGGGGTGTCCTACGAGCAGTACTTCGGGCCG	CASSPGQGVSYEQYF	2	4.131036477052093E-5	45	TCRBV11-03*01	TCRBV11	TCRBV11-03	01				TCRBD01-01*01	TCRBD01	TCRBD01-01	01				TCRBJ02-07*01	TCRBJ02	TCRBJ02-07	01				5	2	1	1	3	1	36	48	51	61	63	2	In	VDJ
GTGAACGCCTTGTTGCTGGGGGACTCGGCCCTCTATCTCTGTGCCAGCACCCGAGGGGTCTCTGGAAACACCATATATTTTGGAGAG	CASTRGVSGNTIYF	2	4.131036477052093E-5	42	TCRBV05-06*01	TCRBV05	TCRBV05-06	01								TCRBD01,TCRBD02	TCRBD01-01,TCRBD02-01		TCRBJ01-03*01	TCRBJ01	TCRBJ01-03	01				6	1	5	2	4	0	39	49	53	58	59	2	In	VDJ
AGCACCTTGGAGCTGGGGGACTCGGCCCTTTATCTTTGCGCCAGCAGCTTGGACGGGACCCACACAGATACGCAGTATTTTGGCCCA	CASSLDGTHTDTQYF	2	4.131036477052093E-5	45	TCRBV05-01*01	TCRBV05	TCRBV05-01	01								TCRBD01,TCRBD02	TCRBD01-01,TCRBD02-01		TCRBJ02-03*01	TCRBJ02	TCRBJ02-03	01				0	3	0	7	2	2	36	52	54	59	62	2	In	VDJ
AGTGCCCATCCTGAAGACAGCAGCTTCTACATCTGCAGTGCTAGAGAGACAGTGGCTCCGAACACCGGGGAGCTGTTTTTTGGAGAA	CSARETVAPNTGELFF	2	4.131036477052093E-5	48	TCRBV20	TCRBV20				TCRBV20-01,TCRBV20-or09_02		TCRBD01-01*01	TCRBD01	TCRBD01-01	01				TCRBJ02-02*01	TCRBJ02	TCRBJ02-02	01				0	6	2	5	0	0	33	-1	47	52	58	2	In	VDJ
ATCCGGTCCACAAAGCTGGAGGACTCAGCCATGTACTTCTGTGCCAGCAACGGGGTCGGGGGCCGGTCCACAGCTTTCTTTGGACAA	CASNGVGGRSTAFF	2	4.131036477052093E-5	42	TCRBV02-01	TCRBV02	TCRBV02-01				01,03					TCRBD01,TCRBD02	TCRBD01-01,TCRBD02-01		TCRBJ01-01*01	TCRBJ01	TCRBJ01-01	01				7	8	6	0	8	10	39	49	57	63	71	2	In	VDJ
TGTCCCTAGAGTCTGCCATCCCCAACCAGACAGCTCTTTACTTCTGTGCCACCAACAAAGGAGTGTCCTGAAGCTTTCTTTGGACAA		3	6.196554715578138E-5	37	TCRBV24-01*01	TCRBV24	TCRBV24-01	01				TCRBD02-01*02	TCRBD02	TCRBD02-01	02				TCRBJ01-01*01	TCRBJ01	TCRBJ01-01	01				8	4	10	2	5	6	44	54	59	63	67	3	Out	VDJ
ACAGAGCAGGAGGACTCCGCCGTGTATCTCTGTGCCAGCAGCTTAGATGGGACAGGGGGCATCGGGGAAAAACTGTTTTTTGGCAGT	CASSLDGTGGIGEKLFF	6	1.2393109431156277E-4	51	TCRBV07-08*01	TCRBV07	TCRBV07-08	01				TCRBD01-01*01	TCRBD01	TCRBD01-01	01				TCRBJ01-04*01	TCRBJ01	TCRBJ01-04	01				1	6	0	0	2	8	30	46	48	60	66	6	In	VDJ
CCAGTCCACGGAGTCAGGGGACACAGCACTGTATTTCTGTGCCAGCAGCAAAGAGAGCCGGGCCGAGGGCCCCAGCATTTTGGTGAT		2	4.131036477052093E-5	44	TCRBV21-01*01	TCRBV21	TCRBV21-01	01								TCRBD01,TCRBD02	TCRBD01-01,TCRBD02-01		TCRBJ01-05*01	TCRBJ01	TCRBJ01-05	01				1	5	8	0	6	9	37	53	59	63	68	2	Out	VDJ
CGCTCACCAGGCCTGGGGGACGCAGCCATGTACCTGTGTGCCACCAGCAGAGGGGGTGGGGGCAATCAGCCCCAGCATTTTGGTGAT	CATSRGGGGNQPQHF	2	4.131036477052093E-5	45	TCRBV15-01*02	TCRBV15	TCRBV15-01	02								TCRBD01,TCRBD02	TCRBD01-01,TCRBD02-01		TCRBJ01-05*01	TCRBJ01	TCRBJ01-05	01				1	5	6	2	0	2	36	-1	52	56	61	2	In	VDJ
CTGGAGTCCGCCAGCACCAACCAGACATCTATGTACCTCTGTGCCAGCAGACCCGGGAGGGGCAATCAGCCCCAGCATTTTGGTGAT	CASRPGRGNQPQHF	2	4.131036477052093E-5	42	TCRBV28-01*01	TCRBV28	TCRBV28-01	01				TCRBD02-01*02	TCRBD02	TCRBD02-01	02				TCRBJ01-05*01	TCRBJ01	TCRBJ01-05	01				6	0	8	0	3	2	39	50	53	-1	61	2	In	VDJ
ACCAGTGCCCATCCTGAAGACAGCAGCTTCTACATCTGCAGTGCTAGGGGACAGGGGATATTGGGTTCACCCCTCCACTTTGGGAAT	CSARGQGILGSPLHF	3	6.196554715578138E-5	45	TCRBV20	TCRBV20				TCRBV20-01,TCRBV20-or09_02		TCRBD01-01*01	TCRBD01	TCRBD01-01	01				TCRBJ01-06*01	TCRBJ01	TCRBJ01-06	01				3	8	0	2	0	9	36	-1	47	57	65	3	In	VDJ
GAGCTGAATGTGAACGCCTTGTTGCTGGGGGACTCGGCCCTCTATCTCTGTGCCAGCAGCTTGGGACGGGTTCACGTTTTCGGTTCG	CASSLGRVHVF	2	4.131036477052093E-5	33	TCRBV05-06*01	TCRBV05	TCRBV05-06	01				TCRBD02-01	TCRBD02	TCRBD02-01				01,02	TCRBJ01-02*01	TCRBJ01	TCRBJ01-02	01				0	8	8	4	2	17	48	64	66	70	78	2	In	VDJ
ATCCGGTCCACAAAGCTGGAGGACTCAGCCATGTACTTCTGTGCCAGCAGTCCGGGACAGGCTAACTATGGCTACACCTTCGGTTCG	CASSPGQANYGYTF	2	4.131036477052093E-5	42	TCRBV02-01	TCRBV02	TCRBV02-01				01,03	TCRBD01-01*01	TCRBD01	TCRBD01-01	01				TCRBJ01-02*01	TCRBJ01	TCRBJ01-02	01				5	0	0	4	2	0	39	51	53	-1	61	2	In	VDJ
GAGCTGAATGTGAACGCCTTGTTGCTGGGGGACTCGGCCCTGTATCTCTGTGCCAGCAGCTTGGTCTACGAGCAGTACTTCGGGCCG	CASSLVYEQYF	1	2.0655182385260463E-5	33	TCRBV05-05*01	TCRBV05	TCRBV05-05	01											TCRBJ02-07*01	TCRBJ02	TCRBJ02-07	01				0	1	0	0	0	3	48	-1	-1	64	65	1	In	VJ
CAGCCCTCAGAACCCAGGGACTCAGCTGTGTACTTCTGTGCCAGCAGCCCACAATGGCCAGGTACCTACGAGCAGTACTTCGGGCCG	CASSPQWPGTYEQYF	1	2.0655182385260463E-5	45	TCRBV12	TCRBV12				TCRBV12-03/12-04,TCRBV12-04		TCRBD01-01*01	TCRBD01	TCRBD01-01	01				TCRBJ02-07*01	TCRBJ02	TCRBJ02-07	01				6	2	4	4	11	2	36	47	58	62	64	1	In	VDJ
TTCTGGAGTCCGCCAGCACCAACCAGACATCTATGTACCTCTGTGCCAGCAGAGAGCCTTTAACTATACGAGCAGTACTTCGGGCCG		1	2.0655182385260463E-5	40	TCRBV28-01*01	TCRBV28	TCRBV28-01	01				TCRBD02-01	TCRBD02	TCRBD02-01				01,02	TCRBJ02-07*01	TCRBJ02	TCRBJ02-07	01				6	0	3	9	10	4	41	52	62	-1	66	1	Out	VDJ
AATGTGAACGCCTTGGAGCTGGACGACTCGGCCCTGTATCTCTGTGCCAGCACCCTACAGGGGACAGATACGCAGTATTTTGGCCCA	CASTLQGTDTQYF	3	6.196554715578138E-5	39	TCRBV05-04*01	TCRBV05	TCRBV05-04	01				TCRBD01-01*01	TCRBD01	TCRBD01-01	01				TCRBJ02-03*01	TCRBJ02	TCRBJ02-03	01				6	0	3	2	4	3	42	52	56	-1	63	3	In	VDJ
ATCCAGCCCTCAGAACCCAGGGACTCAGCTGTGTACTTCTGTGCCAGCAGTTTAGCAGGGGCGAACGGGGAGCTGTTTTTTGGAGAA	CASSLAGANGELFF	1	2.0655182385260463E-5	42	TCRBV12	TCRBV12				TCRBV12-03/12-04,TCRBV12-04		TCRBD01-01*01	TCRBD01	TCRBD01-01	01				TCRBJ02-02*01	TCRBJ02	TCRBJ02-02	01				0	4	5	2	0	7	39	-1	56	61	65	1	In	VDJ
ATCCAGCGCACAGAGCAGGGGGACTCGGCCATGTATCTCTGTGCCAGCAGCCCCGGACGTGAGAGAGCTGAAGCTTTCTTTGGACAA	CASSPGRERAEAFF	5	1.0327591192630231E-4	42	TCRBV07-09*01	TCRBV07	TCRBV07-09	01								TCRBD01,TCRBD02	TCRBD01-01,TCRBD02-01		TCRBJ01-01*01	TCRBJ01	TCRBJ01-01	01				5	9	1	7	3	6	39	51	54	58	67	5	In	VDJ
ATCCAGCCCTCAGAACCCAGGGACTCAGCTGTGTACTTCTGTGCCAGCAGTGTCCGAACAGGGAACACTGAAGCTTTCTTTGGACAA	CASSVRTGNTEAFF	2	4.131036477052093E-5	42	TCRBV12	TCRBV12				TCRBV12-03/12-04,TCRBV12-04		TCRBD01-01*01	TCRBD01	TCRBD01-01	01				TCRBJ01-01*01	TCRBJ01	TCRBJ01-01	01				5	0	3	4	6	1	39	51	57	-1	62	2	In	VDJ
ATGAGCTCCTTGGAGCTGGGGGACTCAGCCCTGTACTTCTGTGCCAGCAGCACTGGGACAGGGAATCAGCCCCAGCATTTTGGTGAT	CASSTGTGNQPQHF	2	4.131036477052093E-5	42	TCRBV13-01*01	TCRBV13	TCRBV13-01	01				TCRBD01-01*01	TCRBD01	TCRBD01-01	01				TCRBJ01-05*01	TCRBJ01	TCRBJ01-05	01				5	0	0	3	3	4	39	51	54	-1	63	2	In	VDJ
NNNNNNTGTCGGCTGCTCCCTCCCAGACATCTGTGTACTTCTGTGCCAGCAGTTCCGGGACAGGGGGCTCCCTTCGCCTTCGGTTCG		3	6.196554715578138E-5	40	TCRBV06-05*01	TCRBV06	TCRBV06-05	01				TCRBD01-01*01	TCRBD01	TCRBD01-01	01				TCRBJ01-02*01	TCRBJ01	TCRBJ01-02	01				4	8	0	0	2	15	41	54	56	68	76	3	Out	VDJ
NNNNTGAAGATCCAGCCCTCAGAACCCAGGGACTCAGCTGTGTACTTCTGTGCCAGCAGGAACAGCTATGGCTACACCTTCGGTTCG	CASRNSYGYTF	2	4.131036477052093E-5	33	TCRBV12-03/12-04*01	TCRBV12	TCRBV12-03/12-04	01				TCRBD01-01*01	TCRBD01	TCRBD01-01	01				TCRBJ01-02*01	TCRBJ01	TCRBJ01-02	01				6	0	3	5	2	4	48	59	61	-1	65	2	In	VDJ
CTCTCAAGATCCAGCCTGCAGAGCTTGGGGACTCGGCCATGTATCTCTGTGCCAGCGCAAATTCGTGATGGCTACACCTTCGGTTCG		1	2.0655182385260463E-5	34	TCRBV11-01*01	TCRBV11	TCRBV11-01	01								TCRBD01,TCRBD02	TCRBD01-01,TCRBD02-01		TCRBJ01-02*01	TCRBJ01	TCRBJ01-02	01				8	8	4	6	1	6	47	56	57	59	67	1	Out	VDJ
ACTCTGAAGGTGCAGCCTGCAGAACTGGAGGATTCTGGAGTTTATTTCTGTGCCAGCAGCCAGTACGGCGAGCAGTACTTCGGGCCG	CASSQYGEQYF	2	4.131036477052093E-5	33	TCRBV14-01*01	TCRBV14	TCRBV14-01	01				TCRBD02-01	TCRBD02	TCRBD02-01				01,02	TCRBJ02-07*01	TCRBJ02	TCRBJ02-07	01				3	0	8	5	3	6	48	62	65	-1	68	2	In	VDJ
TCCAGCCCTCAGAACCCAGGGACTCAGCTGTGTACTTCTGTGCCAGCAGCCGGTCACTATAACACCGGGGAGCTGTTTTTTGGAGAA		1	2.0655182385260463E-5	43	TCRBV12	TCRBV12				TCRBV12-03/12-04,TCRBV12-04		TCRBD02-01	TCRBD02	TCRBD02-01				01,02	TCRBJ02-02*01	TCRBJ02	TCRBJ02-02	01				6	1	3	9	6	2	38	49	55	59	60	1	Out	VDJ
CTGATTCTGGAGTCCGCCAGCACCAACCAGACATCTATGTACCTCTGTGCCAGTGCAAAGAGGGACACTGAAGCTTTCTTTGGACAA	CASAKRDTEAFF	2	4.131036477052093E-5	36	TCRBV28-01*01	TCRBV28	TCRBV28-01	01				TCRBD02-01*02	TCRBD02	TCRBD02-01	02				TCRBJ01-01*01	TCRBJ01	TCRBJ01-01	01				9	0	11	0	6	3	45	53	59	-1	64	2	In	VDJ
NTGAAGATCCAGCCCTCAGAACCCAGGGACTCAGCTGTGTACTTCTGTGCCAGCAGCACAAAGGGGCCCGAAGCTTTCTTTGGACAA	CASSTKGPEAFF	17	3.5113810054942786E-4	36	TCRBV12-03/12-04*01	TCRBV12	TCRBV12-03/12-04	01				TCRBD01-01*01	TCRBD01	TCRBD01-01	01				TCRBJ01-01*01	TCRBJ01	TCRBJ01-01	01				6	3	5	2	5	8	45	56	61	66	69	17	In	VDJ
GAGTCCGCCAGCACCAACCAGACATCTATGTACCTCTGTGCCAGCAGTTCCCCCGGCCGGGTCAGATCACCCCTCCACTTTGGGAAT	CASSSPGRVRSPLHF	5	1.0327591192630231E-4	45	TCRBV28-01*01	TCRBV28	TCRBV28-01	01				TCRBD02-01	TCRBD02	TCRBD02-01				01,02	TCRBJ01-06*01	TCRBJ01	TCRBJ01-06	01				4	5	8	4	8	10	36	49	57	61	66	5	In	VDJ
ATCCAGCCCTCAGAACCCAGGGACTCAGCTGTGTACTTCTGTGCCAGCACCGTGGACAGGGGAATTTATGGCTACACCTTCGGTTCG	CASTVDRGIYGYTF	3	6.196554715578138E-5	42	TCRBV12	TCRBV12				TCRBV12-03/12-04,TCRBV12-04		TCRBD01-01*01	TCRBD01	TCRBD01-01	01				TCRBJ01-02*01	TCRBJ01	TCRBJ01-02	01				7	4	1	2	4	5	39	49	53	62	66	3	In	VDJ
CTCAAGATCCAGCCTGCAGAGCTTGGGGACTCGGCCGTGTATCTCTGTGCCAGCAGCTTAGGCGGCTATGGCTACACCTTCGGTTCG	CASSLGGYGYTF	1	2.0655182385260463E-5	36	TCRBV11-03*01	TCRBV11	TCRBV11-03	01				TCRBD02-01	TCRBD02	TCRBD02-01				01,02	TCRBJ01-02*01	TCRBJ01	TCRBJ01-02	01				1	0	7	5	0	4	45	-1	61	-1	65	1	In	VDJ
GTGACATCGGCCCAAAAGAACCCGACAGCTTTCTATCTCTGTGCCAGTAGGGATACCTCGACAGACTATGGCTACACCTTCGGTTCG	CASRDTSTDYGYTF	2	4.131036477052093E-5	42	TCRBV19-01*01	TCRBV19	TCRBV19-01	01				TCRBD01-01*01	TCRBD01	TCRBD01-01	01				TCRBJ01-02*01	TCRBJ01	TCRBJ01-02	01				6	0	2	5	9	3	39	50	59	-1	64	2	In	VDJ
TCCCTGATTCTGGAGTCCGCCAGCACCAACCAGACATCTATGTACCTCTGTGCCAGCAGTTTCAAGCGGGGCTACACCTTCGGTTCG	CASSFKRGYTF	1	2.0655182385260463E-5	33	TCRBV28-01*01	TCRBV28	TCRBV28-01	01				TCRBD02-01	TCRBD02	TCRBD02-01				01,02	TCRBJ01-02*01	TCRBJ01	TCRBJ01-02	01				3	0	6	5	2	8	48	62	64	-1	69	1	In	VDJ
ATCCTGGAGTCGCCCAGCCCCAACCAGACCTCTCTGTACTTCTGTGCCAGCAGTTCCCGGGCGGGGACCGAGCAGTACTTCGGGCCG	CASSSRAGTEQYF	2	4.131036477052093E-5	39	TCRBV27-01*01	TCRBV27	TCRBV27-01	01				TCRBD02-01*01	TCRBD02	TCRBD02-01	01				TCRBJ02-07*01	TCRBJ02	TCRBJ02-07	01				4	2	7	3	5	6	42	55	60	66	68	2	In	VDJ
CACCTACACACCCTGCAGCCAGAAGACTCGGCCCTGTATCTCTGTGCCAGCAGTCATACAACAGGGTACGAGCAGTACTTCGGGCCG	CASSHTTGYEQYF	2	4.131036477052093E-5	39	TCRBV04-02*01	TCRBV04	TCRBV04-02	01				TCRBD01-01*01	TCRBD01	TCRBD01-01	01				TCRBJ02-07*01	TCRBJ02	TCRBJ02-07	01				6	0	3	3	7	4	42	53	60	-1	66	2	In	VDJ
ATCCAGCCTGCAGAGCTTGGGGACTCGGCCGTGTATCTCTGTGCCAGCAGCCCGACGGGGGGCTCCTACGAGCAGTACTTCGGGCCG	CASSPTGGSYEQYF	1	2.0655182385260463E-5	42	TCRBV11-03*01	TCRBV11	TCRBV11-03	01				TCRBD02-01*01	TCRBD02	TCRBD02-01	01				TCRBJ02-07*01	TCRBJ02	TCRBJ02-07	01				5	0	8	1	4	0	39	51	55	-1	62	1	In	VDJ
CGGTCCACAAAGCTGGAGGACTCAGCCATGTACTTCTGTGCCAGCAGTCCTAGCGGGGGGCGGGCCTACGAGCAGTACTTCGGGCCG	CASSPSGGRAYEQYF	2	4.131036477052093E-5	45	TCRBV02-01	TCRBV02	TCRBV02-01				01,03	TCRBD02-01*01	TCRBD02	TCRBD02-01	01				TCRBJ02-07*01	TCRBJ02	TCRBJ02-07	01				5	4	4	1	1	2	36	48	49	60	64	2	In	VDJ
CATCGGCCCAAAAGAACCCGACAGCTTTCTATCTCTGTGCCAGTAGTATCGTACGGGAGCGCCCCCTACGAGCAGTACTTCGGGCCG		2	4.131036477052093E-5	46	TCRBV19-01*01	TCRBV19	TCRBV19-01	01				TCRBD02-01*02	TCRBD02	TCRBD02-01	02				TCRBJ02-07*01	TCRBJ02	TCRBJ02-07	01				3	5	8	2	4	2	35	49	53	59	64	2	Out	VDJ
NCTCTGAAGATCCGGTCCACAAAGCTGGAGGACTCAGCCATGTACTTCTGTGCCAGCAGCCCGACCTACGAGCAGTACTTCGGGCCG	CASSPTYEQYF	3	6.196554715578138E-5	33	TCRBV02-01	TCRBV02	TCRBV02-01				01,03					TCRBD01,TCRBD02	TCRBD01-01,TCRBD02-01		TCRBJ02-07*01	TCRBJ02	TCRBJ02-07	01				6	0	2	8	3	2	48	59	62	-1	64	3	In	VDJ
GAGTCCGCCAGCACCAACCAGACATCTATGTACCTCTGTGCCAGCAGCCCCCACAGCAGCTCCTACAATGAGCAGTTCTTCGGGCCA	CASSPHSSSYNEQFF	1	2.0655182385260463E-5	45	TCRBV28-01*01	TCRBV28	TCRBV28-01	01				TCRBD01-01*01	TCRBD01	TCRBD01-01	01				TCRBJ02-01*01	TCRBJ02	TCRBJ02-01	01				6	3	3	5	5	0	36	47	52	56	59	1	In	VDJ
ATCCAGCGCACAGAGCAGGGGGACTCGGCCATGTATCTCTGTGCCAGCAGCTTAGGGGGGACCAACAATGAGCAGTTCTTCGGGCCA	CASSLGGTNNEQFF	8	1.652414590820837E-4	42	TCRBV07-09*01	TCRBV07	TCRBV07-09	01								TCRBD01,TCRBD02	TCRBD01-01,TCRBD02-01		TCRBJ02-01*01	TCRBJ02	TCRBJ02-01	01				1	2	0	7	2	5	39	55	57	62	64	8	In	VDJ
GTGCAGCCTGCAGAACTGGAGGATTCTGGAGTTTATTTCTGTGCCAGCAGCCAAGATGAGGGGGGAGAGACCCAGTACTTCGGGCCA	CASSQDEGGETQYF	1	2.0655182385260463E-5	42	TCRBV14-01*01	TCRBV14	TCRBV14-01	01								TCRBD01,TCRBD02	TCRBD01-01,TCRBD02-01		TCRBJ02-05*01	TCRBJ02	TCRBJ02-05	01				0	1	5	1	2	4	39	56	58	64	65	1	In	VDJ
GTGAGCACCTTGGAGCTGGGGGACTCGGCCCTTTATCTTTGCGCCAGCAAATCAGGGGGCGCGACCACTGAAGCTTTCTTTGGACAA	CASKSGGATTEAFF	3	6.196554715578138E-5	42	TCRBV05-01*01	TCRBV05	TCRBV05-01	01				TCRBD01-01*01	TCRBD01	TCRBD01-01	01				TCRBJ01-01*01	TCRBJ01	TCRBJ01-01	01				6	5	4	0	3	4	39	49	52	60	65	3	In	VDJ
ATCAATTCCCTGGAGCTTGGTGACTCTGCTGTGTATTTCTGTGCCAGCAGCCAATCAGGACAAGGGGAAAAACTGTTTTTTGGCAGT	CASSQSGQGEKLFF	3	6.196554715578138E-5	42	TCRBV03-01/03-02*01	TCRBV03	TCRBV03-01/03-02	01				TCRBD01-01*01	TCRBD01	TCRBD01-01	01				TCRBJ01-04*01	TCRBJ01	TCRBJ01-04	01				2	4	1	6	3	8	39	54	57	62	66	3	In	VDJ
GTGACATCGGCCCAAAAGAACCCGACAGCTTTCTATCTCTGTGCCAGTAGTGGTACAGGGGGCGGTCAGCCCCAGCATTTTGGTGAT	CASSGTGGGQPQHF	2	4.131036477052093E-5	42	TCRBV19-01*01	TCRBV19	TCRBV19-01	01				TCRBD01-01*01	TCRBD01	TCRBD01-01	01				TCRBJ01-05*01	TCRBJ01	TCRBJ01-05	01				5	2	3	0	3	6	39	51	54	63	65	2	In	VDJ
ACCCTGCAGCCAGAAGACTCGGCCCTGTATCTCTGTGCCAGCAGCCCTACCACAGGGGGGGACAATCAGCCCCAGCATTTTGGTGAT	CASSPTTGGDNQPQHF	4	8.262072954104185E-5	48	TCRBV04-02*01	TCRBV04	TCRBV04-02	01				TCRBD01-01*01	TCRBD01	TCRBD01-01	01				TCRBJ01-05*01	TCRBJ01	TCRBJ01-05	01				4	3	3	1	5	3	33	46	51	59	62	4	In	VDJ
GATGAATGTGAGCACCTTGGAGCTGGGGGACTCGGCCCTTTATCTTTGCGCCAGCAGCTTATAGGGTGTGGCTACACCTTCGGTTCG		2	4.131036477052093E-5	35	TCRBV05-01*01	TCRBV05	TCRBV05-01	01								TCRBD01,TCRBD02	TCRBD01-01,TCRBD02-01		TCRBJ01-02*01	TCRBJ01	TCRBJ01-02	01				2	2	5	3	2	7	46	60	62	66	68	2	Out	VDJ
CTTCACATCAATTCCCTGGAGCTTGGTGACTCTGCTGTGTATTTCTGTGCCAGCAGCCAAGCCTCGTATGGCTACACCTTCGGTTCG	CASSQASYGYTF	2	4.131036477052093E-5	36	TCRBV03-01/03-02*01	TCRBV03	TCRBV03-01/03-02	01				TCRBD02-01	TCRBD02	TCRBD02-01				01,02	TCRBJ01-02*01	TCRBJ01	TCRBJ01-02	01				1	2	4	10	1	5	45	61	62	64	66	2	In	VDJ
ACAGTGACCAGTGCCCATCCTGAAGACAGCAGCTTCTACATCTGCAGTGCGTCCCGAGGACAGGGCTATGGCTACACCTTCGGTTCG	CSASRGQGYGYTF	2	4.131036477052093E-5	39	TCRBV20	TCRBV20				TCRBV20-01,TCRBV20-or09_02		TCRBD01-01*01	TCRBD01	TCRBD01-01	01				TCRBJ01-02*01	TCRBJ01	TCRBJ01-02	01				6	0	1	3	7	4	42	50	57	-1	65	2	In	VDJ
CTGATCCTGGAGTCGCCCAGCCCCAACCAGACCTCTCTGTACTTCTGTGCCGCCGGAGGGCCCGGCTATGGCTACACCTTCGGTTCG	CAAGGPGYGYTF	2	4.131036477052093E-5	36	TCRBV27-01*01	TCRBV27	TCRBV27-01	01				TCRBD02-01*02	TCRBD02	TCRBD02-01	02				TCRBJ01-02*01	TCRBJ01	TCRBJ01-02	01				11	5	10	0	3	4	45	51	54	60	65	2	In	VDJ
CTGGAGTCCGCCAGCACCAACCAGACATCTATGTACCTCTGTGCCAGCAGTTTAGAGGCGAAGAGCTATGGCTACACCTTCGGTTCG	CASSLEAKSYGYTF	3	6.196554715578138E-5	42	TCRBV28-01*01	TCRBV28	TCRBV28-01	01				TCRBD02-01*02	TCRBD02	TCRBD02-01	02				TCRBJ01-02*01	TCRBJ01	TCRBJ01-02	01				2	7	11	1	0	4	39	-1	54	58	65	3	In	VDJ
AAGATCCAGCCCTCAGAACCCAGGGACTCAGCTGTGTACTTCTGTGCCAGCAGTGGTCAGGATAGGAATGGCTACACCTTCGGTTCG	CASSGQDRNGYTF	2	4.131036477052093E-5	39	TCRBV12-03/12-04*01	TCRBV12	TCRBV12-03/12-04	01				TCRBD01-01*01	TCRBD01	TCRBD01-01	01				TCRBJ01-02*01	TCRBJ01	TCRBJ01-02	01				5	6	4	4	3	6	42	54	57	61	67	2	In	VDJ
TCACCAGGCCTGGGGGACGCAGCCATGTACCTGTGTGCCACCAGCAGAGACAGGCGGGACGCAGAGTGGAACTACACCTTCGGTTCG	CATSRDRRDAEWNYTF	6	1.2393109431156277E-4	48	TCRBV15-01*02	TCRBV15	TCRBV15-01	02				TCRBD02-01*02	TCRBD02	TCRBD02-01	02				TCRBJ01-02*01	TCRBJ01	TCRBJ01-02	01				0	12	7	3	3	10	33	50	53	59	71	6	In	VDJ
NNNCTCTCACTGTGACATCGGCCCAAAAGAACCCGACAGCTTTCTATCTCGCTCGGGGATGGCTGTTACGAGCAGTACTTCGGGCCG		2	4.131036477052093E-5	31	TCRBV19-01*01	TCRBV19	TCRBV19-01	01				TCRBD02-01*01	TCRBD02	TCRBD02-01	01				TCRBJ02-07*01	TCRBJ02	TCRBJ02-07	01				17	8	8	3	3	4	50	50	53	58	66	2	Out	VDJ
TCCGCCAGCACCAACCAGACATCTATGTACCTCTGTGCCAGCAGTTTATCCACTAGCGGCGCAAGCTACGAGCAGTACTTCGGGCCG	CASSLSTSGASYEQYF	1	2.0655182385260463E-5	48	TCRBV28-01*01	TCRBV28	TCRBV28-01	01				TCRBD02-01	TCRBD02	TCRBD02-01				01,02	TCRBJ02-07*01	TCRBJ02	TCRBJ02-07	01				1	6	3	5	2	3	33	49	51	59	65	1	In	VDJ
ACCAGTGCCCATCCTGAAGACAGCAGCTTCTACATCTGCAGTGCTAGAGGTGGAGGGGGAGGCTCCTACGAGCAGTACTTCGGGCCG	CSARGGGGGSYEQYF	3	6.196554715578138E-5	45	TCRBV20	TCRBV20				TCRBV20-01,TCRBV20-or09_02						TCRBD01,TCRBD02	TCRBD01-01,TCRBD02-01		TCRBJ02-07*01	TCRBJ02	TCRBJ02-07	01				1	3	5	1	4	0	36	49	53	59	62	3	In	VDJ
GTGACATCGGCCCAAAAGAACCCGACAGCTTTCTATCTCTGTGCCAGTAGTGCGACATCGACCTCCTACGAGCAGTACTTCGGGCCG	CASSATSTSYEQYF	2	4.131036477052093E-5	42	TCRBV19-01*01	TCRBV19	TCRBV19-01	01				TCRBD01-01*01	TCRBD01	TCRBD01-01	01				TCRBJ02-07*01	TCRBJ02	TCRBJ02-07	01				5	5	2	6	2	0	39	51	53	57	62	2	In	VDJ
AGCACCTTGGAGCTGGGGGACTCGGCCCTTTATCTTTGCGCCAGCAGCAAAGCCGGGACAGGGGCCTACGAGCAGTACTTCGGGCCG	CASSKAGTGAYEQYF	2	4.131036477052093E-5	45	TCRBV05-01*01	TCRBV05	TCRBV05-01	01				TCRBD01-01*01	TCRBD01	TCRBD01-01	01				TCRBJ02-07*01	TCRBJ02	TCRBJ02-07	01				4	0	0	2	6	2	36	48	54	-1	64	2	In	VDJ
CTGAGCTGAATGTGAACGCCTTGTTGCTGGGGGACTCGGCCCTGTATCTCTGTGCCAGCCCGGGTCCACGAGCAGTACTTCGGGCCG		1	2.0655182385260463E-5	31	TCRBV05-05*01	TCRBV05	TCRBV05-05	01				TCRBD02-01	TCRBD02	TCRBD02-01				01,02	TCRBJ02-07*01	TCRBJ02	TCRBJ02-07	01				7	3	8	4	1	5	50	59	60	64	67	1	Out	VDJ
GTGAACGCCTTGGAGCTGGACGACTCGGCCCTGTATCTCTGTGCCAGCAGCCTGGACAAGTTTGGAAACACCATATATTTTGGAGAG	CASSLDKFGNTIYF	5	1.0327591192630231E-4	42	TCRBV05-04*01	TCRBV05	TCRBV05-04	01				TCRBD01-01*01	TCRBD01	TCRBD01-01	01				TCRBJ01-03*01	TCRBJ01	TCRBJ01-03	01				0	4	3	6	0	3	39	-1	55	58	62	5	In	VDJ
CACATCAATTCCCTGGAGCTTGGTGACTCTGCTGTGTATTTCTGTGCCAGCAGCCGGGAGGGTAATTCACCCCTCCACTTTGGGAAC	CASSREGNSPLHF	2	4.131036477052093E-5	39	TCRBV03-01/03-02*01	TCRBV03	TCRBV03-01/03-02	01				TCRBD02-01*02	TCRBD02	TCRBD02-01	02				TCRBJ01-06*02	TCRBJ01	TCRBJ01-06	02				4	0	9	0	0	6	42	-1	55	-1	62	2	In	VDJ
ATCAATTCCCTGGAGCTTGGTGACTCTGCTGTGTATTTCTGTGCCAGCAGGCACAATGGTAATAATTCACCCCTCCACTTTGGGAAC	CASRHNGNNSPLHF	2	4.131036477052093E-5	42	TCRBV03-01/03-02*01	TCRBV03	TCRBV03-01/03-02	01				TCRBD01-01*01	TCRBD01	TCRBD01-01	01				TCRBJ01-06*02	TCRBJ01	TCRBJ01-06	02				6	6	3	6	2	5	39	50	52	55	61	2	In	VDJ
GTGACATCGGCCCAAAAGAACCCGACAGCTTTCTATCTCTGTGCCAGTACAATAGCGGATCTACAATGATAGCAGTTCTTCGGGCCA	CASTIADLQ**QFF	2	4.131036477052093E-5	42	TCRBV19-01*01	TCRBV19	TCRBV19-01	01				TCRBD02-01	TCRBD02	TCRBD02-01				01,02	TCRBJ02-01*01	TCRBJ02	TCRBJ02-01	01				7	12	5	5	3	11	39	49	52	58	70	2	Stop	VDJ
AAGATCCAGCCCTCAGAACCCAGGGACTCAGCTGTGTATTTTTGTGCTAGTGGTTCGGGAGTTGGCGATGAGCAGTTCTTCGGGCCA	CASGSGVGDEQFF	2	4.131036477052093E-5	39	TCRBV12-05*01	TCRBV12	TCRBV12-05	01				TCRBD02-01*02	TCRBD02	TCRBD02-01	02				TCRBJ02-01*01	TCRBJ02	TCRBJ02-01	01				4	6	8	2	0	8	42	-1	55	61	67	2	In	VDJ
GAGTCCGCCAGCACCAACCAGACATCTATGTACCTCTGTGCCAGCAGTTTAAACAGCCTCTCCTACAATGAGCAGTTCTTCGGGCCA	CASSLNSLSYNEQFF	1	2.0655182385260463E-5	45	TCRBV28-01*01	TCRBV28	TCRBV28-01	01				TCRBD01-01*01	TCRBD01	TCRBD01-01	01				TCRBJ02-01*01	TCRBJ02	TCRBJ02-01	01				2	3	3	5	1	0	36	51	52	56	59	1	In	VDJ
NNNNTGTCGGCTGCTCCCTCCCAGACATCTGTGTACTTCTGTGCCAGCAGTGGAGGGGCACTCGCAGATACGCAGTATTTTGGCCCA	CASSGGALADTQYF	4	8.262072954104185E-5	42	TCRBV06	TCRBV06				TCRBV06-01,TCRBV06-05						TCRBD01,TCRBD02	TCRBD01-01,TCRBD02-01		TCRBJ02-03*01	TCRBJ02	TCRBJ02-03	01				4	6	5	2	1	4	39	52	53	58	64	4	In	VDJ
AGCACCAACCAGACATCTATGTACCTCTGTGCCAGCAGCTGGGAGCCGAAGCGGGACACGGACACCGGGGAGCTGTTTTTTGGAGAA	CASSWEPKRDTDTGELFF	1	2.0655182385260463E-5	54	TCRBV28-01*01	TCRBV28	TCRBV28-01	01				TCRBD02-01*02	TCRBD02	TCRBD02-01	02				TCRBJ02-02*01	TCRBJ02	TCRBJ02-02	01				6	5	6	3	11	3	27	38	49	56	61	1	In	VDJ
CTGATTCTGGAGTCCGCCAGCACCAACCAGACATCTATGTACCTCTGTGCCAGCAGACAAGAGCATCAGCCCCAGCATTTTGGTGAT	CASRQEHQPQHF	2	4.131036477052093E-5	36	TCRBV28-01*01	TCRBV28	TCRBV28-01	01								TCRBD01,TCRBD02	TCRBD01-01,TCRBD02-01		TCRBJ01-05*01	TCRBJ01	TCRBJ01-05	01				6	5	3	6	0	5	45	-1	56	59	64	2	In	VDJ
TTGGAGATCCAGTCCACGGAGTCAGGGGACACAGCACTGTATTTCTGTGCCAGCAGCACCCGAAGGCAGCCCCAGCATTTTGGTGAT	CASSTRRQPQHF	2	4.131036477052093E-5	36	TCRBV21-01*01	TCRBV21	TCRBV21-01	01								TCRBD01,TCRBD02	TCRBD01-01,TCRBD02-01		TCRBJ01-05*01	TCRBJ01	TCRBJ01-05	01				4	0	5	4	5	7	45	58	63	-1	66	2	In	VDJ
TCTGAGCTGAATGTGAACGCCTTGGAGCTGGAGGACTCGGCCCTGTATCTCTGTGCCAGCAGCCGCCTTGGCTACACCTTCGGTTCG	CASSRLGYTF	5	1.0327591192630231E-4	30	TCRBV05-08*01	TCRBV05	TCRBV05-08	01								TCRBD01,TCRBD02	TCRBD01-01,TCRBD02-01		TCRBJ01-02*01	TCRBJ01	TCRBJ01-02	01				4	2	10	0	1	7	51	63	64	66	68	5	In	VDJ
GTGACATCGGCCCAAAAGAACCCGACAGCTTTCTATCTCTGTGCCAGTAGTAAGGGACAGGGGTCTTATGGCTACACCTTCGGTTCG	CASSKGQGSYGYTF	2	4.131036477052093E-5	42	TCRBV19-01*01	TCRBV19	TCRBV19-01	01				TCRBD01-01*01	TCRBD01	TCRBD01-01	01				TCRBJ01-02*01	TCRBJ01	TCRBJ01-02	01				4	3	0	2	1	5	39	52	53	63	66	2	In	VDJ
TCCAGCCTGCAGAGCTTGGGGACTCGGCCGTGTATCTCTGTGCCAGCAGCTTAGTGACGAAAACTCTATGGCTACACCTTCGGTTCG		1	2.0655182385260463E-5	43	TCRBV11-03*01	TCRBV11	TCRBV11-03	01								TCRBD01,TCRBD02	TCRBD01-01,TCRBD02-01		TCRBJ01-02*01	TCRBJ01	TCRBJ01-02	01				1	7	2	7	1	4	38	54	55	58	65	1	Out	VDJ
ATCCAGCCCTCAGAACCCAGGGACTCAGCTGTGTACTTCTGTGCCAGCAGCTTCGGGACTAATCCCTATGGCTACACCTTCGGTTCG	CASSFGTNPYGYTF	1	2.0655182385260463E-5	42	TCRBV12	TCRBV12				TCRBV12-03/12-04,TCRBV12-04		TCRBD02-01	TCRBD02	TCRBD02-01				01,02	TCRBJ01-02*01	TCRBJ01	TCRBJ01-02	01				6	4	0	9	4	4	39	50	54	61	65	1	In	VDJ
ACTGTGAGCAACATGAGCCCTGAAGACAGCAGCATATATCTCTGCAGCGTTGACCCAGGGCAGACCTATGGCTACACCTTCGGTTCG	CSVDPGQTYGYTF	3	6.196554715578138E-5	39	TCRBV29-01	TCRBV29	TCRBV29-01				01,02	TCRBD01-01*01	TCRBD01	TCRBD01-01	01				TCRBJ01-02*01	TCRBJ01	TCRBJ01-02	01				3	5	4	3	2	4	42	53	55	60	65	3	In	VDJ
NNNNNNNTGTCGGCTGCTCCCTCCCAGACATCTGTGTACTTCTGTGCCAGCAACACAGACCGTTCGTGGGAGCAGTACTTCGGGCCG	CASNTDRSWEQYF	2	4.131036477052093E-5	39	TCRBV06-05*01	TCRBV06	TCRBV06-05	01				TCRBD01-01*01	TCRBD01	TCRBD01-01	01				TCRBJ02-07*01	TCRBJ02	TCRBJ02-07	01				7	11	3	5	2	7	42	52	54	58	69	2	In	VDJ
CTGGAGTCCGCCAGCACCAACCAGACATCTATGTACCTCTGTGCCAGTCATAAATCGGGACCCCGTTAGGAGCAGTACTTCGGGCCG	CASHKSGPR*EQYF	1	2.0655182385260463E-5	42	TCRBV28-01*01	TCRBV28	TCRBV28-01	01								TCRBD01,TCRBD02	TCRBD01-01,TCRBD02-01		TCRBJ02-07*01	TCRBJ02	TCRBJ02-07	01				9	8	0	7	9	7	39	47	56	61	69	1	Stop	VDJ
TCTGAAGATCCAGCGCACAGAGCAGGGGGACTCGGCCATGTATCTCTGTGCCAGCAGCCTAGCGGGAGCGAGCAGTACTTCGGGCCG		4	8.262072954104185E-5	35	TCRBV07-09*01	TCRBV07	TCRBV07-09	01				TCRBD02-01*02	TCRBD02	TCRBD02-01	02				TCRBJ02-07*01	TCRBJ02	TCRBJ02-07	01				0	0	9	2	0	6	46	-1	63	-1	68	4	Out	VDJ
NTGAAGATCCAGCCCTCAGAACCCAGGGACTCAGCTGTGTACTTCTGTGCCAGCAGTCTCCGAGTGTACGAGCAGTACTTCGGGCCG	CASSLRVYEQYF	1	2.0655182385260463E-5	36	TCRBV12-03/12-04*01	TCRBV12	TCRBV12-03/12-04	01				TCRBD02-01*02	TCRBD02	TCRBD02-01	02				TCRBJ02-07*01	TCRBJ02	TCRBJ02-07	01				5	2	11	2	4	4	45	57	61	64	66	1	In	VDJ
CTGGAGTCCGCCAGCACCAACCAGACATCTATGTACCTCTGTGCCAGCAGTCCCGGGACTAGTAGGTACGAGCAGTACTTCGGGCCG	CASSPGTSRYEQYF	1	2.0655182385260463E-5	42	TCRBV28-01*01	TCRBV28	TCRBV28-01	01				TCRBD02-01	TCRBD02	TCRBD02-01				01,02	TCRBJ02-07*01	TCRBJ02	TCRBJ02-07	01				5	4	0	8	3	4	39	51	54	62	66	1	In	VDJ
CTGGAGTCCGCCAGCACCAACCAGACATCTATGTACCTCTGTGCCAGCAGTTTATACAACAGGGGCTACGAGCAGTACTTCGGGCCG	CASSLYNRGYEQYF	1	2.0655182385260463E-5	42	TCRBV28-01*01	TCRBV28	TCRBV28-01	01				TCRBD01-01*01	TCRBD01	TCRBD01-01	01				TCRBJ02-07*01	TCRBJ02	TCRBJ02-07	01				1	0	3	2	3	3	39	55	58	-1	65	1	In	VDJ
ATCCGGTCCACAAAGCTGGAGGACTCAGCCATGTACTTCTGTGCCAGCAAGTTCCGGGACAGGAGCTACGAGCAGTACTTCGGGCCG	CASKFRDRSYEQYF	4	8.262072954104185E-5	42	TCRBV02-01	TCRBV02	TCRBV02-01				01,03	TCRBD01-01*01	TCRBD01	TCRBD01-01	01				TCRBJ02-07*01	TCRBJ02	TCRBJ02-07	01				7	2	0	4	6	3	39	49	55	63	65	4	In	VDJ
GTGAACGCCTTGTTGCTGGGGGACTCGGCCCTGTATCTCTGTGCCAGCAGCCCTCGGGACAACTCCTACGAGCAGTACTTCGGGCCG	CASSPRDNSYEQYF	1	2.0655182385260463E-5	42	TCRBV05-05*01	TCRBV05	TCRBV05-05	01				TCRBD01-01*01	TCRBD01	TCRBD01-01	01				TCRBJ02-07*01	TCRBJ02	TCRBJ02-07	01				4	1	0	6	4	0	39	51	55	61	62	1	In	VDJ
TCCGCTCACCAGGCCTGGGGGACGCAGCCATGTACCTGTGTGCCACCAGCACGGAGTACCCTACACTACGAGCAGTACTTCGGGCCG		3	6.196554715578138E-5	43	TCRBV15-01*02	TCRBV15	TCRBV15-01	02				TCRBD02-01*02	TCRBD02	TCRBD02-01	02				TCRBJ02-07*01	TCRBJ02	TCRBJ02-07	01				4	9	10	2	1	3	38	51	52	56	65	3	Out	VDJ
GCAGAGCAGGGGGACTCGGCCGTGTATGTCTGTGCAAGTCGCTTAGCGTTCTTGGGTGAGCGTAGTTCACCCCTCCACTTTGGGAAC	CASRLAFLGERSSPLHF	2	4.131036477052093E-5	51	TCRBV12-02*01	TCRBV12	TCRBV12-02	01				TCRBD02-01	TCRBD02	TCRBD02-01				01,02	TCRBJ01-06*02	TCRBJ01	TCRBJ01-06	02				0	3	6	6	11	9	30	47	58	62	65	2	In	VDJ
AATGTGAACGCCTTGGAGCTGGACGACTCGGCCCTGTATCTCTGTGCCAGCACCGAAGAGAGAGGGCATGAGCAGTTCTTCGGGCCA	CASTEERGHEQFF	3	6.196554715578138E-5	39	TCRBV05-04*01	TCRBV05	TCRBV05-04	01				TCRBD02-01*02	TCRBD02	TCRBD02-01	02				TCRBJ02-01*01	TCRBJ02	TCRBJ02-01	01				6	1	11	0	9	8	42	52	61	66	67	3	In	VDJ
AATGTGAACGCCTTGGAGCTGGACGACTCGGCCCTGTATCTCTGTGCCAGCAGCTTGGATCAGGGAGGGACCCAGTACTTCGGGCCA	CASSLDQGGTQYF	1	2.0655182385260463E-5	39	TCRBV05-04*01	TCRBV05	TCRBV05-04	01				TCRBD02-01*02	TCRBD02	TCRBD02-01	02				TCRBJ02-05*01	TCRBJ02	TCRBJ02-05	01				0	0	9	1	4	7	42	58	62	-1	68	1	In	VDJ
GACCAGTGCCCATCCTGAAGACAGCAGCTTCTACATCTGCAGTGCTAGAGGACTAGCGGGAGCACAGATACGCAGTATTTTGGCCCA		2	4.131036477052093E-5	44	TCRBV20	TCRBV20				TCRBV20-01,TCRBV20-or09_02		TCRBD02-01	TCRBD02	TCRBD02-01				01,02	TCRBJ02-03*01	TCRBJ02	TCRBJ02-03	01				1	0	2	4	0	0	37	-1	50	-1	60	2	Out	VDJ
ATCCGGTCCACAAAGCTGGAGGACTCAGCCATGTACTTCTGTGCCAGTTGTACCGGGACTAGCAGCGGGGAGCTGTTTTTTGGAGAA	CASCTGTSSGELFF	2	4.131036477052093E-5	42	TCRBV02-01	TCRBV02	TCRBV02-01				01,03	TCRBD02-01	TCRBD02	TCRBD02-01				01,02	TCRBJ02-02*01	TCRBJ02	TCRBJ02-02	01				9	2	0	7	7	7	39	47	54	63	65	2	In	VDJ
ATCCAGCCCTCAGAACCCAGGGACTCAGCTGTGTACTTCTGTGCCAGCAGTTTTGGCGGGGATACCGGGGAGCTGTTTTTTGGAGAA	CASSFGGDTGELFF	1	2.0655182385260463E-5	42	TCRBV12	TCRBV12				TCRBV12-03/12-04,TCRBV12-04		TCRBD02-01*01	TCRBD02	TCRBD02-01	01				TCRBJ02-02*01	TCRBJ02	TCRBJ02-02	01				3	2	7	3	2	5	39	53	55	61	63	1	In	VDJ
CAGCCCTCAGAACCCAGGGACTCAGCTGTGTACTTCTGTGCCAGCAGCGACAGGGGTTCAACGACCGGGGAGCTGTTTTTTGGAGAA	CASSDRGSTTGELFF	5	1.0327591192630231E-4	45	TCRBV12	TCRBV12				TCRBV12-03/12-04,TCRBV12-04		TCRBD01-01*01	TCRBD01	TCRBD01-01	01				TCRBJ02-02*01	TCRBJ02	TCRBJ02-02	01				6	7	2	2	1	5	36	47	48	56	63	5	In	VDJ
AATCTTCACATCAATTCCCTGGAGCTTGGTGACTCTGCTGTGTATTTCTGTGCCAGCCGTTACACCGGGGAGCTGTTTTTTGGAGAA	CASRYTGELFF	2	4.131036477052093E-5	33	TCRBV03-01/03-02*01	TCRBV03	TCRBV03-01/03-02	01				TCRBD02-01	TCRBD02	TCRBD02-01				01,02	TCRBJ02-02*01	TCRBJ02	TCRBJ02-02	01				8	2	8	6	0	3	48	-1	57	59	61	2	In	VDJ
AGCCCCAACCAGACCTCTCTGTACTTCTGTGCCAGCACCACCAAAGGGACTAGCGGGAGGTATAACGGGGAGCTGTTTTTTGGAGAA	CASTTKGTSGRYNGELFF	2	4.131036477052093E-5	54	TCRBV27-01*01	TCRBV27	TCRBV27-01	01				TCRBD02-01*02	TCRBD02	TCRBD02-01	02				TCRBJ02-02*01	TCRBJ02	TCRBJ02-02	01				7	5	0	1	8	7	27	37	45	60	65	2	In	VDJ
CACATCAATTCCCTGGAGCTTGGTGACTCTGCTGTGTATTTCTGTGCCAGCAGCCAAGTAGAGGAGTCTGAAGCTTTCTTTGGACAA	CASSQVEESEAFF	2	4.131036477052093E-5	39	TCRBV03-01/03-02*01	TCRBV03	TCRBV03-01/03-02	01				TCRBD02-01*02	TCRBD02	TCRBD02-01	02				TCRBJ01-01*01	TCRBJ01	TCRBJ01-01	01				1	1	10	2	4	6	42	58	62	66	67	2	In	VDJ
ACGGAGTCAGGGGACACAGCACTGTATTTCTGTGCCAGCAGCAAAGTGAGTGGGACGGGATAGGTTCAGCCCCAGCATTTTGGTGAT	CASSKVSGTG*VQPQHF	5	1.0327591192630231E-4	51	TCRBV21-01*01	TCRBV21	TCRBV21-01	01								TCRBD01,TCRBD02	TCRBD01-01,TCRBD02-01		TCRBJ01-05*01	TCRBJ01	TCRBJ01-05	01				1	9	0	7	5	6	30	46	51	56	65	5	Stop	VDJ
AAGATCCAGCGCACAGAGCAGGGGGACTCGGCCATGTATCTCTGTGCCAGCAGCCACGACACCCCCTATGGCTACACCTTCGGTTCG	CASSHDTPYGYTF	5	1.0327591192630231E-4	39	TCRBV07-09*01	TCRBV07	TCRBV07-09	01				TCRBD01-01*01	TCRBD01	TCRBD01-01	01				TCRBJ01-02*01	TCRBJ01	TCRBJ01-02	01				5	4	2	6	3	4	42	54	57	61	65	5	In	VDJ
TCCCTGATTCTGGAGTCCGCCAGCACCAACCAGACATCTATGTACCTCTGTGCCAGCAGTCATCCTCAGGGCTACACCTTCGGTTCG	CASSHPQGYTF	1	2.0655182385260463E-5	33	TCRBV28-01*01	TCRBV28	TCRBV28-01	01				TCRBD01-01*01	TCRBD01	TCRBD01-01	01				TCRBJ01-02*01	TCRBJ01	TCRBJ01-02	01				5	0	4	5	6	8	48	60	66	-1	69	1	In	VDJ
NCTCTCACTGTGACATCGGCCCAAAAGAACCCGACAGCTTTCTATCTCTGTGCCAGTAGTATTGGGCCCGACTACACCTTCGGTTCG	CASSIGPDYTF	2	4.131036477052093E-5	33	TCRBV19-01*01	TCRBV19	TCRBV19-01	01				TCRBD01-01*01	TCRBD01	TCRBD01-01	01				TCRBJ01-02*01	TCRBJ01	TCRBJ01-02	01				3	4	8	0	1	10	48	62	63	67	71	2	In	VDJ
GAGTCCGCCAGCACCAACCAGACATCTATGTACCTCTGTGCCAGCAGTCCCGCTAGCGGGAGAGGTTACGAGCAGTACTTCGGGCCG	CASSPASGRGYEQYF	3	6.196554715578138E-5	45	TCRBV28-01*01	TCRBV28	TCRBV28-01	01				TCRBD02-01*02	TCRBD02	TCRBD02-01	02				TCRBJ02-07*01	TCRBJ02	TCRBJ02-07	01				5	4	4	2	4	4	36	48	52	62	66	3	In	VDJ
CTCCTCACTCTGGAGTCCGCTACCAGCTCCCAGACATCTGTGTACTTCTGTGCCATCAAGGGGGAGTACGAGCAGTACTTCGGGCCG	CAIKGEYEQYF	2	4.131036477052093E-5	33	TCRBV10-03*01	TCRBV10	TCRBV10-03	01				TCRBD01-01*01	TCRBD01	TCRBD01-01	01				TCRBJ02-07*01	TCRBJ02	TCRBJ02-07	01				7	2	5	1	0	4	48	-1	58	64	66	2	In	VDJ
AAGATCCGGTCCACAAAGCTGGAGGACTCAGCCATGTACTTCTGTGCCAGCAACCAGGCAATCTCCTACGAGCAGTACTTCGGGCCG	CASNQAISYEQYF	1	2.0655182385260463E-5	39	TCRBV02-01	TCRBV02	TCRBV02-01				01,03	TCRBD01-01*01	TCRBD01	TCRBD01-01	01				TCRBJ02-07*01	TCRBJ02	TCRBJ02-07	01				7	4	4	4	2	0	42	52	54	58	62	1	In	VDJ
AGCTCCTTGGAGCTGGGGGACTCAGCCCTGTACTTCTGTGCCAGCAGCGTAGACAGTAATTACGCCTACGAGCAGTACTTCGGGCCG	CASSVDSNYAYEQYF	1	2.0655182385260463E-5	45	TCRBV13-01*01	TCRBV13	TCRBV13-01	01				TCRBD01-01*01	TCRBD01	TCRBD01-01	01				TCRBJ02-07*01	TCRBJ02	TCRBJ02-07	01				1	8	3	5	0	2	36	-1	52	56	64	1	In	VDJ
CTGGAGTCCGCCAGCACCAACCAGACATCTATGTACCTCTGTGCCAGCAGTCAACAGGGTTGGACCTACGAGCAGTACTTCGGGCCG	CASSQQGWTYEQYF	1	2.0655182385260463E-5	42	TCRBV28-01*01	TCRBV28	TCRBV28-01	01				TCRBD01-01*01	TCRBD01	TCRBD01-01	01				TCRBJ02-07*01	TCRBJ02	TCRBJ02-07	01				5	5	3	3	2	2	39	51	53	59	64	1	In	VDJ
CTGAATGTGAACGCCTTGTTGCTGGGGGACTCGGCCCTCTATCTCTGTGCCAGCAGCTCCCACACCTACGAGCAGTACTTCGGGCCG	CASSSHTYEQYF	1	2.0655182385260463E-5	36	TCRBV05-06*01	TCRBV05	TCRBV05-06	01				TCRBD01-01*01	TCRBD01	TCRBD01-01	01				TCRBJ02-07*01	TCRBJ02	TCRBJ02-07	01				3	0	3	6	3	2	45	58	61	-1	64	1	In	VDJ
ATGAATGTGAGCACCTTGGAGCTGGGGGACTCGGCCCTTTATCTTTGCGCCAGCAGCTCTAACAGGGACGAGCAGTACTTCGGGCCG	CASSSNRDEQYF	3	6.196554715578138E-5	36	TCRBV05-01*01	TCRBV05	TCRBV05-01	01				TCRBD01-01*01	TCRBD01	TCRBD01-01	01				TCRBJ02-07*01	TCRBJ02	TCRBJ02-07	01				3	0	3	3	3	5	45	58	61	-1	67	3	In	VDJ
GTGAACGCCTTGGAGCTGGACGACTCGGCCCTGTATCTCTGTGCCAGCAGCTTGGGACAGAATCGGATAGAGCAGTACTTCGGGCCG	CASSLGQNRIEQYF	1	2.0655182385260463E-5	42	TCRBV05-04*01	TCRBV05	TCRBV05-04	01				TCRBD01-01*01	TCRBD01	TCRBD01-01	01				TCRBJ02-07*01	TCRBJ02	TCRBJ02-07	01				0	9	2	5	0	7	39	-1	55	60	69	1	In	VDJ
ACATCGGCCCAAAAGAACCCGACAGCTTTCTATCTCTGTGCCAGTAGTATCGGGGTGGACAGGAATTCACCCCTCCACTTTGGGAAC	CASSIGVDRNSPLHF	7	1.4458627669682324E-4	45	TCRBV19-01*01	TCRBV19	TCRBV19-01	01				TCRBD01-01*01	TCRBD01	TCRBD01-01	01				TCRBJ01-06*02	TCRBJ01	TCRBJ01-06	02				3	0	1	4	6	7	36	50	56	-1	63	7	In	VDJ
CAGTCCACGGAGTCAGGGGACACAGCACTGTATTTCTGTGCCAGCAGCAAAGCTTTGGAGATAGCTTTAGCCCAGTACTTCGGGCCA	CASSKALEIALAQYF	1	2.0655182385260463E-5	45	TCRBV21-01*01	TCRBV21	TCRBV21-01	01				TCRBD02-01	TCRBD02	TCRBD02-01				01,02	TCRBJ02-05*01	TCRBJ02	TCRBJ02-05	01				0	5	5	7	8	9	36	53	61	65	70	1	In	VDJ
TTGGAGCTGGGGGACTCGGCCCTTTATCTTTGCGCCAGCAGCTTGGTTTAGCGGGGGGCCCCCCCAGAGACCCAGTACTTCGGGCCA	CASSLV*RGAPPETQYF	3	6.196554715578138E-5	51	TCRBV05-01*01	TCRBV05	TCRBV05-01	01				TCRBD02-01*01	TCRBD02	TCRBD02-01	01				TCRBJ02-05*01	TCRBJ02	TCRBJ02-05	01				0	7	5	1	2	4	30	46	48	58	65	3	Stop	VDJ
GTGACCAGTGCCCATCCTGAAGACAGCAGCTTCTACATCTGCAGTGCCAGTTTTCAGGAGACCACAGATACGCAGTATTTTGGCCCA	CSASFQETTDTQYF	6	1.2393109431156277E-4	42	TCRBV20-01*04	TCRBV20	TCRBV20-01	04								TCRBD01,TCRBD02	TCRBD01-01,TCRBD02-01		TCRBJ02-03*01	TCRBJ02	TCRBJ02-03	01				2	4	4	4	3	2	39	51	54	58	62	6	In	VDJ
AAGATCCGGTCCACAAAGCTGGAGGACTCAGCCATGTACTTCTGTGCCAGCAGTGCGGCAGGGGTTACTGAAGCTTTCTTTGGACAA	CASSAAGVTEAFF	2	4.131036477052093E-5	39	TCRBV02-01	TCRBV02	TCRBV02-01				01,03	TCRBD01-01*01	TCRBD01	TCRBD01-01	01				TCRBJ01-01*01	TCRBJ01	TCRBJ01-01	01				4	2	4	2	3	5	42	55	58	64	66	2	In	VDJ
ATCCGGTCCACAAAGCTGGAGGACTCAGCCATGTACTTCTGTGCCAGCAGTGATCAGGGGAGAGACACTGAAGCTTTCTTTGGACAA	CASSDQGRDTEAFF	2	4.131036477052093E-5	42	TCRBV02-01	TCRBV02	TCRBV02-01				01,03	TCRBD01-01*01	TCRBD01	TCRBD01-01	01				TCRBJ01-01*01	TCRBJ01	TCRBJ01-01	01				3	4	4	2	1	3	39	53	54	60	64	2	In	VDJ
GAGTCCGCCAGCACCAACCAGACATCTATGTACCTCTGTGCCAGCAGTTTGGGGCTTGGAGGCAATCAGCCCCAGCATTTTGGTGAT	CASSLGLGGNQPQHF	3	6.196554715578138E-5	45	TCRBV28-01*01	TCRBV28	TCRBV28-01	01				TCRBD01-01*01	TCRBD01	TCRBD01-01	01				TCRBJ01-05*01	TCRBJ01	TCRBJ01-05	01				3	6	7	0	0	2	36	-1	50	55	61	3	In	VDJ
TCCGGTCCACAAAGCTGGAGGACTCAGCCATGTACTTCTGTGCCAGCAGGCGCGGGTCAGGCAAATCAGCCCCAGCATTTTGGTGAT		2	4.131036477052093E-5	43	TCRBV02-01	TCRBV02	TCRBV02-01				01,03	TCRBD02-01	TCRBD02	TCRBD02-01				01,02	TCRBJ01-05*01	TCRBJ01	TCRBJ01-05	01				6	7	7	4	2	4	38	49	51	56	63	2	Out	VDJ
GTCGCCCAGCCCCAACCAGACCTCTCTGTACTTCTGTGCCACCCGAACAGGGGTGGGAGTGTTATGAGTGGCTACACCTTCGGTTCG		2	4.131036477052093E-5	47	TCRBV27-01*01	TCRBV27	TCRBV27-01	01				TCRBD01-01*01	TCRBD01	TCRBD01-01	01				TCRBJ01-02*01	TCRBJ01	TCRBJ01-02	01				10	15	3	2	5	7	34	41	46	53	68	2	Out	VDJ
CTACACGCCCTGCAGCCAGAAGACTCAGCCCTGTATCTCTGCGCCAGCAGCCAAGATGGACTGTTCTATGGCTACACCTTCGGTTCG	CASSQDGLFYGYTF	2	4.131036477052093E-5	42	TCRBV04-01*01	TCRBV04	TCRBV04-01	01				TCRBD02-01	TCRBD02	TCRBD02-01				01,02	TCRBJ01-02*01	TCRBJ01	TCRBJ01-02	01				0	3	1	10	1	4	39	56	57	62	65	2	In	VDJ
AATGTGAACGCCTTGTTGCTGGGGGACTCGGCCCTCTATCTCTGTGCCAGCAGCTCTACAGGGTCCTATGGCTACACCTTCGGTTCG	CASSSTGSYGYTF	1	2.0655182385260463E-5	39	TCRBV05-06*01	TCRBV05	TCRBV05-06	01				TCRBD01-01*01	TCRBD01	TCRBD01-01	01				TCRBJ01-02*01	TCRBJ01	TCRBJ01-02	01				3	2	3	3	2	4	42	55	57	63	65	1	In	VDJ
ACATCGGCCCAAAAGAACCCGACAGCTTTCTATCTCTGTGCCAGTAGTATCTTTATGACAGCCTCCTATGGCTACACCTTCGGTTCG	CASSIFMTASYGYTF	2	4.131036477052093E-5	45	TCRBV19-01*01	TCRBV19	TCRBV19-01	01				TCRBD01-01*01	TCRBD01	TCRBD01-01	01				TCRBJ01-02*01	TCRBJ01	TCRBJ01-02	01				3	4	2	5	6	4	36	50	56	61	65	2	In	VDJ
CTGATTCTGGAGTCCGCCAGCACCAACCAGACATCTATGTACCTCTGTGCCAGCAGTTTAGGGGCCTATGGCTACACCTTCGGTTCG	CASSLGAYGYTF	1	2.0655182385260463E-5	36	TCRBV28-01*01	TCRBV28	TCRBV28-01	01				TCRBD01-01*01	TCRBD01	TCRBD01-01	01				TCRBJ01-02*01	TCRBJ01	TCRBJ01-02	01				2	0	7	0	0	4	45	-1	60	-1	65	1	In	VDJ
CTGATCCTGGAGTCGCCCAGCCCCAACCAGACCTCTCTGTACTTCTGTGCCAGCCGGGGACCGGCCTATGGCTACACCTTCGGTTCG	CASRGPAYGYTF	2	4.131036477052093E-5	36	TCRBV27-01*01	TCRBV27	TCRBV27-01	01								TCRBD01,TCRBD02	TCRBD01-01,TCRBD02-01		TCRBJ01-02*01	TCRBJ01	TCRBJ01-02	01				8	4	0	7	2	4	45	54	56	61	65	2	In	VDJ
TGGAGTCGCCCAGCCCCAACCAGACCTCTCTGTACTTCTGTGCCAGCAGTTTATGAGATCGGCGCCTATGGCTACACCTTCGGTTCG		2	4.131036477052093E-5	43	TCRBV27-01*01	TCRBV27	TCRBV27-01	01								TCRBD01,TCRBD02	TCRBD01-01,TCRBD02-01		TCRBJ01-02*01	TCRBJ01	TCRBJ01-02	01				1	2	9	0	6	4	38	54	60	63	65	2	Out	VDJ
ACATCGGCCCAAAAGAACCCGACAGCTTTCTATCTCTGTGCCAGTAGTATCGTAGGTCAGGGTAACTATGGCTACACCTTCGGTTCG	CASSIVGQGNYGYTF	2	4.131036477052093E-5	45	TCRBV19-01*01	TCRBV19	TCRBV19-01	01				TCRBD01-01*01	TCRBD01	TCRBD01-01	01				TCRBJ01-02*01	TCRBJ01	TCRBJ01-02	01				3	0	4	3	7	1	36	50	57	-1	62	2	In	VDJ
ATCCAGCCCTCAGAACCCAGGGACTCAGCTGTGTACTTCTGTGCCAGCAGAAACTCAGGAGTTCAAGATGGCTACACCTTCGGTTCG	CASRNSGVQDGYTF	1	2.0655182385260463E-5	42	TCRBV12	TCRBV12				TCRBV12-03/12-04,TCRBV12-04						TCRBD01,TCRBD02	TCRBD01-01,TCRBD02-01		TCRBJ01-02*01	TCRBJ01	TCRBJ01-02	01				6	8	4	4	5	6	39	50	55	59	67	1	In	VDJ
CTGAAGATCCGGTCCACAAAGCTGGAGGACTCAGCCATGTACTTCTGTGCCAGCAGTGAATCACAGCATGGCTACACCTTCGGTTCG	CASSESQHGYTF	2	4.131036477052093E-5	36	TCRBV02-01	TCRBV02	TCRBV02-01				01,03	TCRBD01-01*01	TCRBD01	TCRBD01-01	01				TCRBJ01-02*01	TCRBJ01	TCRBJ01-02	01				2	1	3	5	2	6	45	60	62	66	67	2	In	VDJ
ATCAATTCCCTGGAGCTTGGTGACTCTGCTGTGTATTTCTGTGCCAGCAGCCACGGCGGAGGGCCGGGGGGCTACACCTTCGGTTCG	CASSHGGGPGGYTF	2	4.131036477052093E-5	42	TCRBV03-01/03-02*01	TCRBV03	TCRBV03-01/03-02	01				TCRBD02-01*02	TCRBD02	TCRBD02-01	02				TCRBJ01-02*01	TCRBJ01	TCRBJ01-02	01				3	6	10	0	4	8	39	53	57	63	69	2	In	VDJ
GTGAACGCCTTGGAGCTGGACGACTCGGCCCTGTATCTCTGTGCCAGCAGCTTGGTTGGGGAGGTCGGCGGCTACACCTTCGGTTCG	CASSLVGEVGGYTF	1	2.0655182385260463E-5	42	TCRBV05-04*01	TCRBV05	TCRBV05-04	01				TCRBD02-01*02	TCRBD02	TCRBD02-01	02				TCRBJ01-02*01	TCRBJ01	TCRBJ01-02	01				0	5	9	1	3	8	39	55	58	64	69	1	In	VDJ
AAGATCCAGCCTGCAGAGCTTGGGGACTCGGCCGTGTATCTCTGTGCCAGCAGCTCGCGACAGGGCCGCGAGCAGTACTTCGGGCCG	CASSSRQGREQYF	1	2.0655182385260463E-5	39	TCRBV11-03*01	TCRBV11	TCRBV11-03	01				TCRBD01-01*01	TCRBD01	TCRBD01-01	01				TCRBJ02-07*01	TCRBJ02	TCRBJ02-07	01				4	3	2	3	3	6	42	55	58	65	68	1	In	VDJ
GTGAGCACCTTGGAGCTGGGGGACTCGGCCCTTTATCTTTGCGCCAGCAGCCCACTAGCGGCCAGCTACGAGCAGTACTTCGGGCCG	CASSPLAASYEQYF	3	6.196554715578138E-5	42	TCRBV05-01*01	TCRBV05	TCRBV05-01	01				TCRBD02-01	TCRBD02	TCRBD02-01				01,02	TCRBJ02-07*01	TCRBJ02	TCRBJ02-07	01				4	4	3	5	2	3	39	51	53	61	65	3	In	VDJ
NNNNNNNTGTCGGCTGCTCCCTCCCAGACATCTGTGTACTTCTGTGCCGGCGAGGGGGGGCAGATCAACGAGCAGTACTTCGGGCCG	CAGEGGQINEQYF	2	4.131036477052093E-5	39	TCRBV06-05*01	TCRBV06	TCRBV06-05	01				TCRBD02-01*01	TCRBD02	TCRBD02-01	01				TCRBJ02-07*01	TCRBJ02	TCRBJ02-07	01				11	7	9	0	5	5	42	48	53	60	67	2	In	VDJ
CTGGGGGACTCAGCTTTGTATTTCTGTGCCAGCAGCGTAGCTCCGGGGGCCTACCGATCTGGGGCCAACGTCCTGACTTTCGGGGCC	CASSVAPGAYRSGANVLTF	4	8.262072954104185E-5	57	TCRBV09-01*01	TCRBV09	TCRBV09-01	01								TCRBD01,TCRBD02	TCRBD01-01,TCRBD02-01		TCRBJ02-06*01	TCRBJ02	TCRBJ02-06	01				0	7	6	0	4	1	24	40	44	50	57	4	In	VDJ
ACCCTGCAGCCAGAAGACTCGGCCCTGTATCTCTGTGCCAGCAGCCAAGTTGACAGGGGCTATAATTCACCCCTCCACTTTGGGAAC	CASSQVDRGYNSPLHF	6	1.2393109431156277E-4	48	TCRBV04-02*01	TCRBV04	TCRBV04-02	01				TCRBD01-01*01	TCRBD01	TCRBD01-01	01				TCRBJ01-06*02	TCRBJ01	TCRBJ01-06	02				1	0	2	2	2	3	33	49	51	-1	59	6	In	VDJ
GTGACATCGGCCCAAAAGAACCCGACAGCTTTCTATCTCTGTGCCAGTAGTATCGGAGGGTGGGGTGCGACCCAGTACTTCGGGCCA	CASSIGGWGATQYF	2	4.131036477052093E-5	42	TCRBV19-01*01	TCRBV19	TCRBV19-01	01				TCRBD02-01*02	TCRBD02	TCRBD02-01	02				TCRBJ02-05*01	TCRBJ02	TCRBJ02-05	01				3	8	10	0	1	7	39	53	54	60	68	2	In	VDJ
TCAGAACCCAGGGACTCAGCTGTGTACTTCTGTGCCAGCAGCCCCGGGACTAGCGGGGGGCCCTCAGAGACCCAGTACTTCGGGCCA	CASSPGTSGGPSETQYF	1	2.0655182385260463E-5	51	TCRBV12	TCRBV12				TCRBV12-03/12-04,TCRBV12-04		TCRBD02-01*01	TCRBD02	TCRBD02-01	01				TCRBJ02-05*01	TCRBJ02	TCRBJ02-05	01				6	5	0	1	4	4	30	41	45	60	65	1	In	VDJ
GTGCCCATCCTGAAGACAGCAGCTTCTACATCTGCAGTGCCAACATAATTAGATCTATACAATGGAGATACGCAGTATTTTGGCCCA		2	4.131036477052093E-5	49	TCRBV20	TCRBV20				TCRBV20-01,TCRBV20-or09_02						TCRBD01,TCRBD02	TCRBD01-01,TCRBD02-01		TCRBJ02-03*01	TCRBJ02	TCRBJ02-03	01				6	20	3	6	2	5	32	40	42	45	65	2	Out	VDJ
AAGATCCAGCCTGCAGAGCTTGGGGACTCGGCCGTGTATCTCTGTGCCAGCAGCTTTTTTTTCACCGGGGAGCTGTTTTTTGGAGAA	CASSFFFTGELFF	1	2.0655182385260463E-5	39	TCRBV11-03*01	TCRBV11	TCRBV11-03	01											TCRBJ02-02*01	TCRBJ02	TCRBJ02-02	01				3	6	0	0	0	4	42	-1	-1	56	62	1	In	VJ
NCTCTGAAGATCCGGTCCACAAAGCTGGAGGACTCAGCCATGTACTTCTGTGCCAGCAGTGAAGCGTTTGAAGCTTTCTTTGGACAA	CASSEAFEAFF	5	1.0327591192630231E-4	33	TCRBV02-01	TCRBV02	TCRBV02-01				01,03								TCRBJ01-01*01	TCRBJ01	TCRBJ01-01	01				0	3	0	0	0	7	48	-1	-1	65	68	5	In	VJ
TCTGCTGTACCCTCTCAGACATCTGTGTACTTCTGTGCCAGCAGTGACGGAGTCGGCAGGGGTGGCTCTGAAGCTTTCTTTGGACAA	CASSDGVGRGGSEAFF	26	5.37034742016772E-4	48	TCRBV06-04*01	TCRBV06	TCRBV06-04	01				TCRBD01-01*01	TCRBD01	TCRBD01-01	01				TCRBJ01-01*01	TCRBJ01	TCRBJ01-01	01				2	5	4	2	8	6	33	48	56	62	67	26	In	VDJ
ATCCAGCCCTCAGAACCCAGGGACTCAGCTGTGTACTTCTGTGCCAGCAGCACCGAGGGACACCGTCAGCCCCAGCATTTTGGTGAT	CASSTEGHRQPQHF	3	6.196554715578138E-5	42	TCRBV12	TCRBV12				TCRBV12-03/12-04,TCRBV12-04		TCRBD01-01*01	TCRBD01	TCRBD01-01	01				TCRBJ01-05*01	TCRBJ01	TCRBJ01-05	01				6	3	0	6	6	6	39	50	56	62	65	3	In	VDJ
TCGGCCCAAAAGAACCCGACAGCTTTCTATCTCTGTGCCAGTAGTACAATGACAGGTTATAGCAATCAGCCCCAGCATTTTGGTGAT	CASSTMTGYSNQPQHF	2	4.131036477052093E-5	48	TCRBV19-01*01	TCRBV19	TCRBV19-01	01				TCRBD01-01*01	TCRBD01	TCRBD01-01	01				TCRBJ01-05*01	TCRBJ01	TCRBJ01-05	01				4	3	2	4	4	0	33	46	50	56	59	2	In	VDJ
CACGCCCTGCAGCCAGAAGACTCAGCCCTGTATCTCTGCGCCAGCAGCCAAGCGACAGGGACTAGGCAGCCCCAGCATTTTGGTGAT	CASSQATGTRQPQHF	2	4.131036477052093E-5	45	TCRBV04-01*01	TCRBV04	TCRBV04-01	01				TCRBD02-01	TCRBD02	TCRBD02-01				01,02	TCRBJ01-05*01	TCRBJ01	TCRBJ01-05	01				1	1	0	8	5	7	36	52	57	65	66	2	In	VDJ
ATCCAGCGCACAGAGCAGGGGGACTCGGCCATGTATCTCTGTGCCAGCAGCTTAGCGCGAGTCGATGGTGGCTACACCTTCGGTTCG	CASSLARVDGGYTF	3	6.196554715578138E-5	42	TCRBV07-09*01	TCRBV07	TCRBV07-09	01				TCRBD02-01	TCRBD02	TCRBD02-01				01,02	TCRBJ01-02*01	TCRBJ01	TCRBJ01-02	01				0	9	7	6	0	7	39	-1	56	59	68	3	In	VDJ
CTGATTCTGGAGTCCGCCAGCACCAACCAGACATCTATGTACCTCTGTGCCAGCAGAACAGGATACTATGGCTACACCTTCGGTTCG	CASRTGYYGYTF	1	2.0655182385260463E-5	36	TCRBV28-01*01	TCRBV28	TCRBV28-01	01				TCRBD01-01*01	TCRBD01	TCRBD01-01	01				TCRBJ01-02*01	TCRBJ01	TCRBJ01-02	01				6	2	3	4	1	3	45	56	57	62	64	1	In	VDJ
GCCAGCACCAACCAGACATCTATGTACCTCTGTGCCAGCAGAATTGGGACAGGGGGCCTCTCTAACTATGGCTACACCTTCGGTTCG	CASRIGTGGLSNYGYTF	1	2.0655182385260463E-5	51	TCRBV28-01*01	TCRBV28	TCRBV28-01	01				TCRBD01-01*01	TCRBD01	TCRBD01-01	01				TCRBJ01-02*01	TCRBJ01	TCRBJ01-02	01				6	4	0	0	4	0	30	41	45	57	61	1	In	VDJ
GAGTCAGGGGACACAGCACTGTATTTCTGTGCCAGCAGCAAAGAGCAGAACAGGGGGCGTATAGGATATGGCTACACCTTCGGTTCG	CASSKEQNRGRIGYGYTF	2	4.131036477052093E-5	54	TCRBV21-01*01	TCRBV21	TCRBV21-01	01				TCRBD01-01*01	TCRBD01	TCRBD01-01	01				TCRBJ01-02*01	TCRBJ01	TCRBJ01-02	01				1	8	3	0	6	5	27	43	49	58	66	2	In	VDJ
NNNNTGAAGATCCAGCCCTCAGAACCCAGGGACTCAGCTGTGTACTTCTGTGCCAGCAGTTTGGGGAGGGAGCAGTACTTCGGGCCG	CASSLGREQYF	1	2.0655182385260463E-5	33	TCRBV12-03/12-04*01	TCRBV12	TCRBV12-03/12-04	01				TCRBD02-01*02	TCRBD02	TCRBD02-01	02				TCRBJ02-07*01	TCRBJ02	TCRBJ02-07	01				3	0	9	1	1	7	48	62	63	-1	69	1	In	VDJ
ATCGGCCCAAAAGAACCCGACAGCTTTCTATCTCTGTGCCAGTAACCCCCCTCGGGGGACTCCCCTTACGAGCAGTACTTCGGGCCG		2	4.131036477052093E-5	47	TCRBV19-01*01	TCRBV19	TCRBV19-01	01				TCRBD02-01	TCRBD02	TCRBD02-01				01,02	TCRBJ02-07*01	TCRBJ02	TCRBJ02-07	01				7	5	0	10	11	4	34	44	55	61	66	2	Out	VDJ
TCCGCCAGCACCAACCAGACATCTATGTACCTCTGTGCCAGCAGTTTACCCGGACAGGGGTGGGTCTACGAGCAGTACTTCGGGCCG	CASSLPGQGWVYEQYF	1	2.0655182385260463E-5	48	TCRBV28-01*01	TCRBV28	TCRBV28-01	01				TCRBD01-01*01	TCRBD01	TCRBD01-01	01				TCRBJ02-07*01	TCRBJ02	TCRBJ02-07	01				2	5	1	2	3	3	33	48	51	60	65	1	In	VDJ
ACTCTGGAGTCTGCTGCCTCCTCCCAGACATCTGTATATTTCTGCGCCAGCAGTGTGGGGGGTTCCTACGAGCAGTACTTCGGGCCG	CASSVGGSYEQYF	2	4.131036477052093E-5	39	TCRBV10-01*01	TCRBV10	TCRBV10-01	01				TCRBD02-01*01	TCRBD02	TCRBD02-01	01				TCRBJ02-07*01	TCRBJ02	TCRBJ02-07	01				4	1	9	1	1	1	42	55	56	62	63	2	In	VDJ
TCCCTGATTCTGGAGTCCGCCAGCACCAACCAGACATCTATGTACCTCTGTGCCAGCGCGGGTTCCTACGAGCAGTACTTCGGGCCG	CASAGSYEQYF	1	2.0655182385260463E-5	33	TCRBV28-01*01	TCRBV28	TCRBV28-01	01				TCRBD02-01	TCRBD02	TCRBD02-01				01,02	TCRBJ02-07*01	TCRBJ02	TCRBJ02-07	01				8	1	7	4	0	1	48	-1	57	62	63	1	In	VDJ
GTGAACGCCTTGGAGCTGGACGACTCGGCCCTGTATCTCTGTGCCAGCAGCTCTGGCGGGGGGTCCTACGAGCAGTACTTCGGGCCG	CASSSGGGSYEQYF	1	2.0655182385260463E-5	42	TCRBV05-04*01	TCRBV05	TCRBV05-04	01				TCRBD02-01*01	TCRBD02	TCRBD02-01	01				TCRBJ02-07*01	TCRBJ02	TCRBJ02-07	01				3	0	7	1	3	1	39	52	55	-1	63	1	In	VDJ
AGTGCCCATCCTGAAGACAGCAGCTTCTACATCTGCAGTGCTAGACTAGCAGGTCGGTCGAGCTCCTACGAGCAGTACTTCGGGCCG	CSARLAGRSSSYEQYF	1	2.0655182385260463E-5	48	TCRBV20	TCRBV20				TCRBV20-01,TCRBV20-or09_02		TCRBD02-01	TCRBD02	TCRBD02-01				01,02	TCRBJ02-07*01	TCRBJ02	TCRBJ02-07	01				2	12	4	7	0	0	33	-1	45	50	62	1	In	VDJ
CTCCCTGATTCTGGAGTCCGCCAGCACCAACCAGACATCTATGTACCTCTGTGCCAGCCCTTGCCCTACGAGCAGTACTTCGGGCCG		1	2.0655182385260463E-5	32	TCRBV28-01*01	TCRBV28	TCRBV28-01	01								TCRBD01,TCRBD02	TCRBD01-01,TCRBD02-01		TCRBJ02-07*01	TCRBJ02	TCRBJ02-07	01				8	0	10	0	4	2	49	58	62	-1	64	1	Out	VDJ
GAGTCCGCCAGCACCAACCAGACATCTATGTACCTCTGTGCCAGCAGTAAGACAGGGATAGCTGGAAACACCATATATTTTGGAGAG	CASSKTGIAGNTIYF	2	4.131036477052093E-5	45	TCRBV28-01*01	TCRBV28	TCRBV28-01	01				TCRBD01-01*01	TCRBD01	TCRBD01-01	01				TCRBJ01-03*01	TCRBJ01	TCRBJ01-03	01				5	4	2	3	2	2	36	48	50	57	61	2	In	VDJ
TTGTTGCTGGGGGACTCGGCCCTCTATCTCTGTGCCAGCAGCCAGGGACGACGCTGGCCGAACACCGGGGAGCTGTTTTTTGGAGAA	CASSQGRRWPNTGELFF	1	2.0655182385260463E-5	51	TCRBV05-06*01	TCRBV05	TCRBV05-06	01								TCRBD01,TCRBD02	TCRBD01-01,TCRBD02-01		TCRBJ02-02*01	TCRBJ02	TCRBJ02-02	01				4	9	0	7	2	0	30	42	44	49	58	1	In	VDJ
ATCCAGCCCTCAGAACCCAGGGACTCAGCTGTGTACTTCTGTGCCAGCAGTAAGCGGGAGAACACCGGGGAGCTGTTTTTTGGAGAA	CASSKRENTGELFF	1	2.0655182385260463E-5	42	TCRBV12	TCRBV12				TCRBV12-03/12-04,TCRBV12-04		TCRBD02-01*02	TCRBD02	TCRBD02-01	02				TCRBJ02-02*01	TCRBJ02	TCRBJ02-02	01				5	0	6	3	1	1	39	51	52	-1	59	1	In	VDJ
AAGATCCAGCCTGCAGAGCTTGGGGACTCGGCCGTGTATCTCTGTGCCAGCAGCTATAGGGGTTCCACTGAAGCTTTCTTTGGACAA	CASSYRGSTEAFF	1	2.0655182385260463E-5	39	TCRBV11-03*01	TCRBV11	TCRBV11-03	01				TCRBD01-01*01	TCRBD01	TCRBD01-01	01				TCRBJ01-01*01	TCRBJ01	TCRBJ01-01	01				4	3	5	2	2	4	42	55	57	62	65	1	In	VDJ
GCTACCAGCTCCCAGACATCTGTGTACTTCTGTGCCATCAGTGAGTCTAATTGGGACAGGGAGTACACTGAAGCTTTCTTTGGACAA	CAISESNWDREYTEAFF	3	6.196554715578138E-5	51	TCRBV10-03*01	TCRBV10	TCRBV10-03	01				TCRBD01-01*01	TCRBD01	TCRBD01-01	01				TCRBJ01-01*01	TCRBJ01	TCRBJ01-01	01				0	3	0	3	5	3	30	47	52	61	64	3	In	VDJ
CGGTCCACAAAGCTGGAGGACTCAGCCATGTACTTCTGTGCCAGCAGTGAAGCGCTTCGGGGGAACACTGAAGCTTTCTTTGGACAA	CASSEALRGNTEAFF	7	1.4458627669682324E-4	45	TCRBV02-01	TCRBV02	TCRBV02-01				01,03	TCRBD02-01*01	TCRBD02	TCRBD02-01	01				TCRBJ01-01*01	TCRBJ01	TCRBJ01-01	01				0	0	8	3	4	1	36	53	57	-1	62	7	In	VDJ
TCCAGCCCTCAGAACCCAGGGACTCAGCTGTGTATTTTTGTGCTAGTGGTTAAGGGGACAGGGGATGAAAAACTGTTTTTTGGCAGT		2	4.131036477052093E-5	43	TCRBV12-05*01	TCRBV12	TCRBV12-05	01				TCRBD01-01*01	TCRBD01	TCRBD01-01	01				TCRBJ01-04*01	TCRBJ01	TCRBJ01-04	01				4	0	0	2	3	6	38	51	54	-1	64	2	Out	VDJ
GTGACCAGTGCCCATCCTGAAGACAGCAGCTTCTACATCTGCAGTGCTAGCAGCGGGGGGGGCAATCAGCCCCAGCATTTTGGTGAT	CSASSGGGNQPQHF	2	4.131036477052093E-5	42	TCRBV20	TCRBV20				TCRBV20-01,TCRBV20-or09_02		TCRBD02-01*01	TCRBD02	TCRBD02-01	01				TCRBJ01-05*01	TCRBJ01	TCRBJ01-05	01				3	0	6	0	1	2	39	50	51	-1	61	2	In	VDJ
ATTCTGGAGTCCGCCAGCACCAACCAGACATCTATGTACCTCTGTGCCAGCAGTTTTGGACAGGGGCAGCCCCAGCATTTTGGTGAT	CASSFGQGQPQHF	2	4.131036477052093E-5	39	TCRBV28-01*01	TCRBV28	TCRBV28-01	01				TCRBD01-01*01	TCRBD01	TCRBD01-01	01				TCRBJ01-05*01	TCRBJ01	TCRBJ01-05	01				3	0	1	2	1	7	42	56	57	-1	66	2	In	VDJ
AAGATCCAGCCCTCAGAACCCAGGGACTCAGCTGTGTACTTCTGTGCCAGCAGTTTTAGCTCCTCGCTTGGCTACACCTTCGGTTCG	CASSFSSSLGYTF	1	2.0655182385260463E-5	39	TCRBV12-03/12-04*01	TCRBV12	TCRBV12-03/12-04	01				TCRBD02-01	TCRBD02	TCRBD02-01				01,02	TCRBJ01-02*01	TCRBJ01	TCRBJ01-02	01				3	8	5	7	0	7	42	-1	56	60	68	1	In	VDJ
AATGTGAACGCCTTGGAGCTGGACGACTCGGCCCTGTATCTCTGTGCCAGCAGCAGGACAGGTGCTATTGGCTACACCTTCGGTTCG	CASSRTGAIGYTF	1	2.0655182385260463E-5	39	TCRBV05-04*01	TCRBV05	TCRBV05-04	01				TCRBD01-01*01	TCRBD01	TCRBD01-01	01				TCRBJ01-02*01	TCRBJ01	TCRBJ01-02	01				4	6	1	4	1	7	42	54	55	62	68	1	In	VDJ
CTACACGCCCTGCAGCCAGAAGACTCAGCCCTGTATCTCTGCGCCAGCAGCCACCCGGGACCTTTTACTGGCTACACCTTCGGTTCG	CASSHPGPFTGYTF	2	4.131036477052093E-5	42	TCRBV04-01*01	TCRBV04	TCRBV04-01	01								TCRBD01,TCRBD02	TCRBD01-01,TCRBD02-01		TCRBJ01-02*01	TCRBJ01	TCRBJ01-02	01				3	7	0	7	3	7	39	53	56	61	68	2	In	VDJ
NNNNTGTCGGCTGCTCCCTCCCAGACATCTGTGTACTTCTGTGCCAGCAGTTACTCTAACATGGACTATGGCTACACCTTCGGTTCG	CASSYSNMDYGYTF	2	4.131036477052093E-5	42	TCRBV06-05*01	TCRBV06	TCRBV06-05	01				TCRBD01-01*01	TCRBD01	TCRBD01-01	01				TCRBJ01-02*01	TCRBJ01	TCRBJ01-02	01				0	3	3	6	2	3	39	56	58	61	64	2	In	VDJ
CTTCACATCAATTCCCTGGAGCTTGGTGACTCTGCTGTGTATTTCTGTGCCAGCAGTACAGGGCACTATGGCTACACCTTCGGTTCG	CASSTGHYGYTF	2	4.131036477052093E-5	36	TCRBV03-01/03-02*01	TCRBV03	TCRBV03-01/03-02	01				TCRBD01-01*01	TCRBD01	TCRBD01-01	01				TCRBJ01-02*01	TCRBJ01	TCRBJ01-02	01				6	1	3	3	1	3	45	56	57	63	64	2	In	VDJ
TCCGCCAGCACCAACCAGACATCTATGTACCTCTGTGCCAGCACGCCCGCGGGGGCAGGTGTTAACTATGGCTACACCTTCGGTTCG	CASTPAGAGVNYGYTF	1	2.0655182385260463E-5	48	TCRBV28-01*01	TCRBV28	TCRBV28-01	01				TCRBD02-01*01	TCRBD02	TCRBD02-01	01				TCRBJ01-02*01	TCRBJ01	TCRBJ01-02	01				7	7	7	2	5	1	33	43	48	55	62	1	In	VDJ
ACATCGGCCCAAAAGAACCCGACAGCTTTCTATCTCTGTGCCAGTAGTATATCTCAGTCGCGGAACTATGGCTACACCTTCGGTTCG	CASSISQSRNYGYTF	2	4.131036477052093E-5	45	TCRBV19-01*01	TCRBV19	TCRBV19-01	01				TCRBD02-01	TCRBD02	TCRBD02-01				01,02	TCRBJ01-02*01	TCRBJ01	TCRBJ01-02	01				2	0	7	5	8	2	36	51	59	-1	63	2	In	VDJ
GCCTTGTTGCTGGGGGACTCGGCCCTGTATCTCTGTGCCAGCAGCCCGGGGACAGGGGGCAAGAACTATGGCTACACCTTCGGTTCG	CASSPGTGGKNYGYTF	1	2.0655182385260463E-5	48	TCRBV05-05*01	TCRBV05	TCRBV05-05	01				TCRBD01-01*01	TCRBD01	TCRBD01-01	01				TCRBJ01-02*01	TCRBJ01	TCRBJ01-02	01				4	3	0	0	3	2	33	45	48	60	63	1	In	VDJ
TCCTTGGAGCTGGGGGACTCAGCCCTGTACTTCTGTGCCAGCAGCCTAGGAGGGACAGCCTCAGCGTGGGGCTACACCTTCGGTTCG	CASSLGGTASAWGYTF	1	2.0655182385260463E-5	48	TCRBV13-01*01	TCRBV13	TCRBV13-01	01				TCRBD01-01*01	TCRBD01	TCRBD01-01	01				TCRBJ01-02*01	TCRBJ01	TCRBJ01-02	01				0	11	0	5	1	8	33	50	51	58	69	1	In	VDJ
CTGGAGCTTGGTGACTCTGCTGTGTATTTCTGTGCCAGCAGCCAAGTCCTAGCGGGAGGGTTAGGCTACGAGCAGTACTTCGGGCCG	CASSQVLAGGLGYEQYF	2	4.131036477052093E-5	51	TCRBV03-01/03-02*01	TCRBV03	TCRBV03-01/03-02	01				TCRBD02-01*02	TCRBD02	TCRBD02-01	02				TCRBJ02-07*01	TCRBJ02	TCRBJ02-07	01				1	5	4	0	2	3	30	46	48	60	65	2	In	VDJ
GTGACATCGGCCCAAAAGAACCCGACAGCTTTCTATCTCTGTGCCAGTAGTATAGAAGAGGGCTCCTACGAGCAGTACTTCGGGCCG	CASSIEEGSYEQYF	2	4.131036477052093E-5	42	TCRBV19-01*01	TCRBV19	TCRBV19-01	01				TCRBD02-01*02	TCRBD02	TCRBD02-01	02				TCRBJ02-07*01	TCRBJ02	TCRBJ02-07	01				0	0	11	0	1	0	39	56	57	-1	62	2	In	VDJ
CACATCAATTCCCTGGAGCTTGGTGACTCTGCTGTGTATTTCTGTGCCAGCTCGAACGGAGCACTGAACGAGCAGTACTTCGGGCCG	CASSNGALNEQYF	2	4.131036477052093E-5	39	TCRBV03-01/03-02*01	TCRBV03	TCRBV03-01/03-02	01				TCRBD02-01*02	TCRBD02	TCRBD02-01	02				TCRBJ02-07*01	TCRBJ02	TCRBJ02-07	01				8	6	10	2	6	5	42	51	57	61	67	2	In	VDJ
CAGCCTGCAGAGCTTGGGGACTCGGCCGTGTATCTCTGTGCCAGCAGCTCCGGGGCCTCTGGGGCCAACGTCCTGACTTTCGGGGCC	CASSSGASGANVLTF	1	2.0655182385260463E-5	45	TCRBV11-03*01	TCRBV11	TCRBV11-03	01								TCRBD01,TCRBD02	TCRBD01-01,TCRBD02-01		TCRBJ02-06*01	TCRBJ02	TCRBJ02-06	01				4	0	7	0	2	0	36	49	51	-1	56	1	In	VDJ
ATGAGCTCCTTGGAGCTGGGGGACTCAGCCCTGTACTTCTGTGCCAGCTCTGAGGCAGGACCCTACAATGAGCAGTTCTTCGGGCCA	CASSEAGPYNEQFF	3	6.196554715578138E-5	42	TCRBV13-01*01	TCRBV13	TCRBV13-01	01								TCRBD01,TCRBD02	TCRBD01-01,TCRBD02-01		TCRBJ02-01*01	TCRBJ02	TCRBJ02-01	01				8	0	1	7	9	2	39	48	57	-1	61	3	In	VDJ
TGCCCATCCTGAAGACAGCAGCTTCTACATCTGCAGTGCTAGAGATAGTCCAGGACTAGCGAGCACAATGAGCAGTTCTTCGGGCCA		2	4.131036477052093E-5	50	TCRBV20	TCRBV20				TCRBV20-01,TCRBV20-or09_02		TCRBD02-01	TCRBD02	TCRBD02-01				01,02	TCRBJ02-01*01	TCRBJ02	TCRBJ02-01	01				0	3	1	6	7	5	31	45	52	61	64	2	Out	VDJ
AACGCCTTGGAGCTGGACGACTCGGCCCTGTATCTCTGTGCCAGCAGCTTGATTCAGGGAGGCCAAGAGACCCAGTACTTCGGGCCA	CASSLIQGGQETQYF	1	2.0655182385260463E-5	45	TCRBV05-04*01	TCRBV05	TCRBV05-04	01				TCRBD02-01*02	TCRBD02	TCRBD02-01	02				TCRBJ02-05*01	TCRBJ02	TCRBJ02-05	01				1	0	9	1	5	1	36	51	56	-1	62	1	In	VDJ
AATTCCCTGGAGCTTGGTGACTCTGCTGTGTATTTCTGTGCCAGCAGCCTAAGAAGACAGGGGTCCGGGGAGCTGTTTTTTGGAGAA	CASSLRRQGSGELFF	2	4.131036477052093E-5	45	TCRBV03-01/03-02*01	TCRBV03	TCRBV03-01/03-02	01				TCRBD01-01*01	TCRBD01	TCRBD01-01	01				TCRBJ02-02*01	TCRBJ02	TCRBJ02-02	01				4	1	2	2	6	6	36	49	55	63	64	2	In	VDJ
ACAAAGCTGGAGGACTCAGCCATGTACTTCTGTGCCAGCAGGTTGGGTACTAGCGGGGCGAGGACCGGGGAGCTGTTTTTTGGAGAA	CASRLGTSGARTGELFF	1	2.0655182385260463E-5	51	TCRBV02-01	TCRBV02	TCRBV02-01				01,03	TCRBD02-01*01	TCRBD02	TCRBD02-01	01				TCRBJ02-02*01	TCRBJ02	TCRBJ02-02	01				6	5	3	3	7	5	30	41	48	58	63	1	In	VDJ
ATCCGGTCCACAAAGCTGGAGGACTCAGCCATGTACTTCTGTGCCAGCAGTGATCGGACCAACACCGGGGAGCTGTTTTTTGGAGAA	CASSDRTNTGELFF	1	2.0655182385260463E-5	42	TCRBV02-01	TCRBV02	TCRBV02-01				01,03					TCRBD01,TCRBD02	TCRBD01-01,TCRBD02-01		TCRBJ02-02*01	TCRBJ02	TCRBJ02-02	01				3	1	1	7	2	2	39	53	55	59	60	1	In	VDJ
ATGAATGTGAGCACCTTGGAGCTGGGGGACTCGGCCCTTTATCTTTGCGCCAGCAGCTTGGGCAGGGGATTGGGTTTCTTTGGACAA	CASSLGRGLGFF	2	4.131036477052093E-5	36	TCRBV05-01*01	TCRBV05	TCRBV05-01	01				TCRBD01-01*01	TCRBD01	TCRBD01-01	01				TCRBJ01-01*01	TCRBJ01	TCRBJ01-01	01				0	6	4	2	1	13	45	61	62	68	74	2	In	VDJ
ACTGTGACATCGGCCCAAAAGAACCCGACAGCTTTCTATCTCTGTGCCAGTACGATCGGGGTCTGGACTGAAGCTTTCTTTGGACAA	CASTIGVWTEAFF	2	4.131036477052093E-5	39	TCRBV19-01*01	TCRBV19	TCRBV19-01	01				TCRBD02-01*01	TCRBD02	TCRBD02-01	01				TCRBJ01-01*01	TCRBJ01	TCRBJ01-01	01				7	5	8	3	4	5	42	52	56	61	66	2	In	VDJ
ACTGTGACATCGGCCCAAAAGAACCCGACAGCTTTCTATCTCTGTGCCAGTAGTACGAGACAGAACACTGAAGCTTTCTTTGGACAA	CASSTRQNTEAFF	2	4.131036477052093E-5	39	TCRBV19-01*01	TCRBV19	TCRBV19-01	01				TCRBD01-01*01	TCRBD01	TCRBD01-01	01				TCRBJ01-01*01	TCRBJ01	TCRBJ01-01	01				4	0	2	6	3	1	42	55	58	-1	62	2	In	VDJ
CGGAGTCAGGGGACACAGCACTGTATTTCTGTGCCAGCAGCTCGGCGGGACAGGGTAGGTGGCAATCAGCCCCAGCATTTTGGTGAT		2	4.131036477052093E-5	52	TCRBV21-01*01	TCRBV21	TCRBV21-01	01				TCRBD01-01*01	TCRBD01	TCRBD01-01	01				TCRBJ01-05*01	TCRBJ01	TCRBJ01-05	01				5	6	0	3	5	2	29	41	46	55	61	2	Out	VDJ
TCCGCCAGCACCAACCAGACATCTATGTACCTCTGTGCCAGCACCAAGGGGGCAGGGGTCGGCAATCAGCCCCAGCATTTTGGTGAT	CASTKGAGVGNQPQHF	2	4.131036477052093E-5	48	TCRBV28-01*01	TCRBV28	TCRBV28-01	01				TCRBD01-01*01	TCRBD01	TCRBD01-01	01				TCRBJ01-05*01	TCRBJ01	TCRBJ01-05	01				7	8	5	0	3	2	33	43	46	53	61	2	In	VDJ
ATCCAGCGCACAGAGCAGGAGGACTCCGCCGTGTATCTCTGTGCCAGCAGCCCCGGGACAGGCAATCAGCCCCAGCATTTTGGTGAT	CASSPGTGNQPQHF	14	2.891725533936465E-4	42	TCRBV07-08*03	TCRBV07	TCRBV07-08	03				TCRBD01-01*01	TCRBD01	TCRBD01-01	01				TCRBJ01-05*01	TCRBJ01	TCRBJ01-05	01				4	0	0	5	2	2	39	52	54	-1	61	14	In	VDJ
CAGCCCTCAGAACCCAGGGACTCAGCTGTGTACTTCTGTGCCAGCAGTTCCCAGGGTGCGAGCAATCAGCCCCAGCATTTTGGTGAT	CASSSQGASNQPQHF	2	4.131036477052093E-5	45	TCRBV12	TCRBV12				TCRBV12-03/12-04,TCRBV12-04		TCRBD01-01*01	TCRBD01	TCRBD01-01	01				TCRBJ01-05*01	TCRBJ01	TCRBJ01-05	01				4	4	4	3	2	1	36	49	51	56	60	2	In	VDJ
GTGACCAGTGCCCATCCTGAAGACAGCAGCTTCTACATCTGCAGTGCCATTCAGGGTTGGGCAAATCAGCCCCAGCATTTTGGTGAT	CSAIQGWANQPQHF	2	4.131036477052093E-5	42	TCRBV20	TCRBV20				TCRBV20-01,TCRBV20-or09_02		TCRBD01-01*01	TCRBD01	TCRBD01-01	01				TCRBJ01-05*01	TCRBJ01	TCRBJ01-05	01				6	7	4	3	4	4	39	47	51	56	63	2	In	VDJ
ACCAGTGCCCATCCTGAAGACAGCAGCTTCTACATCTGCAGTGCTAGTAGTCCGCAGGGAGCGAATTCACCCCTCCACTTTGGGAAT	CSASSPQGANSPLHF	2	4.131036477052093E-5	45	TCRBV20-01*04	TCRBV20	TCRBV20-01	04								TCRBD01,TCRBD02	TCRBD01-01,TCRBD02-01		TCRBJ01-06*01	TCRBJ01	TCRBJ01-06	01				2	4	4	3	6	7	36	48	54	59	63	2	In	VDJ
GTGAACGCCTTGTTGCTGGGGGACTCGGCCCTGTATCTCTGTGCCAGCAGCTTGGGACCGAAGGTCTATGGCTACACCTTCGGTTCG	CASSLGPKVYGYTF	1	2.0655182385260463E-5	42	TCRBV05-05*01	TCRBV05	TCRBV05-05	01								TCRBD01,TCRBD02	TCRBD01-01,TCRBD02-01		TCRBJ01-02*01	TCRBJ01	TCRBJ01-02	01				0	7	2	7	0	4	39	-1	55	58	65	1	In	VDJ
ATGTGAACGCCTTGTTGCTGGGGGACTCGGCCCTCTATCTCTGTGCCAGCAGCTTGGCCTCGTAGCTATGGCTACACCTTCGGTTCG		1	2.0655182385260463E-5	40	TCRBV05-06*01	TCRBV05	TCRBV05-06	01				TCRBD02-01	TCRBD02	TCRBD02-01				01,02	TCRBJ01-02*01	TCRBJ01	TCRBJ01-02	01				0	0	5	8	5	4	41	57	62	-1	65	1	Out	VDJ
TCCCTGGAGCTTGGTGACTCTGCTGTGTATTTCTGTGCCAGCAGCCAACTATACCCGGGGGTTGACTATGGCTACACCTTCGGTTCG	CASSQLYPGVDYGYTF	2	4.131036477052093E-5	48	TCRBV03-01/03-02*01	TCRBV03	TCRBV03-01/03-02	01				TCRBD02-01*01	TCRBD02	TCRBD02-01	01				TCRBJ01-02*01	TCRBJ01	TCRBJ01-02	01				2	3	8	2	7	3	33	48	55	61	64	2	In	VDJ
CAGCCCTCAGAACCCAGGGACTCAGCTGTGTACTTCTGTGCCAGCAGTTTTAAGGGGGGAGCTAACTATGGCTACACCTTCGGTTCG	CASSFKGGANYGYTF	1	2.0655182385260463E-5	45	TCRBV12	TCRBV12				TCRBV12-03/12-04,TCRBV12-04						TCRBD01,TCRBD02	TCRBD01-01,TCRBD02-01		TCRBJ01-02*01	TCRBJ01	TCRBJ01-02	01				3	3	5	1	2	0	36	50	52	58	61	1	In	VDJ
AATTCCCTGGAGCTTGGTGACTCTGCTGTGTATTTCTGTGCCAGCAGCCAAGAATCGTCAGCACAATATGGCTACACCTTCGGTTCG	CASSQESSAQYGYTF	2	4.131036477052093E-5	45	TCRBV03-01/03-02*01	TCRBV03	TCRBV03-01/03-02	01								TCRBD01,TCRBD02	TCRBD01-01,TCRBD02-01		TCRBJ01-02*01	TCRBJ01	TCRBJ01-02	01				0	1	3	6	9	5	36	53	62	65	66	2	In	VDJ
GAGTCCGCCAGCACCAACCAGACATCTATGTACCTCTGTGCCAGCAGTTTGAGCGTGACAGGGAAGGATGGCTACACCTTCGGTTCG	CASSLSVTGKDGYTF	1	2.0655182385260463E-5	45	TCRBV28-01*01	TCRBV28	TCRBV28-01	01				TCRBD01-01*01	TCRBD01	TCRBD01-01	01				TCRBJ01-02*01	TCRBJ01	TCRBJ01-02	01				3	4	2	3	6	6	36	50	56	63	67	1	In	VDJ
AACGCCTTGTTGCTGGGGGACTCGGCCCTGTATCTCTGTGCCAGCGCCGTGGAGGGGGCCGCTGTTAATGGCTACACCTTCGGTTCG	CASAVEGAAVNGYTF	1	2.0655182385260463E-5	45	TCRBV05-05*01	TCRBV05	TCRBV05-05	01				TCRBD01-01*01	TCRBD01	TCRBD01-01	01				TCRBJ01-02*01	TCRBJ01	TCRBJ01-02	01				7	8	5	0	7	6	36	45	52	59	67	1	In	VDJ
ATCCTGGAGTCGCCCAGCCCCAACCAGACCTCTCTGTACTTCTGTGCCAGCAGCCCCGGACAGTCCTACGAGCAGTACTTCGGGCCG	CASSPGQSYEQYF	4	8.262072954104185E-5	39	TCRBV27-01*01	TCRBV27	TCRBV27-01	01				TCRBD01-01*01	TCRBD01	TCRBD01-01	01				TCRBJ02-07*01	TCRBJ02	TCRBJ02-07	01				6	0	1	5	4	1	42	53	57	-1	63	4	In	VDJ
CTACACGCCCTGCAGCCAGAAGACTCAGCCCTGTATCTCTGCGCCAGCAGCCCGGTTCTCGGCTCCTACGAGCAGTACTTCGGGCCG	CASSPVLGSYEQYF	2	4.131036477052093E-5	42	TCRBV04-01*01	TCRBV04	TCRBV04-01	01				TCRBD02-01	TCRBD02	TCRBD02-01				01,02	TCRBJ02-07*01	TCRBJ02	TCRBJ02-07	01				4	7	8	5	0	0	39	-1	52	55	62	2	In	VDJ
AATGTGAGCACCTTGGAGCTGGGGGACTCGGCCCTTTATCTTTGCGCCAGCAGTAACCAACCCGACTACGAGCAGTACTTCGGGCCG	CASSNQPDYEQYF	2	4.131036477052093E-5	39	TCRBV05-01*01	TCRBV05	TCRBV05-01	01								TCRBD01,TCRBD02	TCRBD01-01,TCRBD02-01		TCRBJ02-07*01	TCRBJ02	TCRBJ02-07	01				5	0	2	8	10	3	42	53	63	-1	65	2	In	VDJ
TCAAGATCCAGCCTGCAGAGCTTGGGGACTCGGCCGTGTATCTCTGTGCCAGCAGCTTACTAGTCCCACGAGCAGTACTTCGGGCCG		1	2.0655182385260463E-5	37	TCRBV11-03*01	TCRBV11	TCRBV11-03	01				TCRBD02-01	TCRBD02	TCRBD02-01				01,02	TCRBJ02-07*01	TCRBJ02	TCRBJ02-07	01				2	4	4	8	0	5	44	-1	59	63	67	1	Out	VDJ
ACTCTGGAGTCCGCTACCAGCTCCCAGACATCTGTGTACTTCTGTGCCATTAGACAGCCCTCTGGAAACACCATATATTTTGGAGAG	CAIRQPSGNTIYF	6	1.2393109431156277E-4	39	TCRBV10-03*01	TCRBV10	TCRBV10-03	01				TCRBD01-01*01	TCRBD01	TCRBD01-01	01				TCRBJ01-03*01	TCRBJ01	TCRBJ01-03	01				9	2	2	5	2	0	42	50	52	57	59	6	In	VDJ
NNNNNNNNNNTGTCGGCTGCTCCCTCCCAGACATCTGTGTACTTCTGTGCCAGCAGGCCGGGACACGGGGCCCAGTACTTCGGGCCA	CASRPGHGAQYF	2	4.131036477052093E-5	36	TCRBV06-05*01	TCRBV06	TCRBV06-05	01				TCRBD01-01*01	TCRBD01	TCRBD01-01	01				TCRBJ02-05*01	TCRBJ02	TCRBJ02-05	01				6	5	0	6	3	9	45	56	59	65	70	2	In	VDJ
CTAGAGTCTGCCATCCCCAACCAGACAGCTCTTTACTTCTGTGCCACCAGTGATCGAGCGGGCGCAGAGACCCAGTACTTCGGGCCA	CATSDRAGAETQYF	6	1.2393109431156277E-4	42	TCRBV24-01*01	TCRBV24	TCRBV24-01	01				TCRBD02-01	TCRBD02	TCRBD02-01				01,02	TCRBJ02-05*01	TCRBJ02	TCRBJ02-05	01				3	3	6	4	2	4	39	54	56	62	65	6	In	VDJ
AACGCCTTGGAGCTGGACGACTCGGCCCTGTATCTCTGTGCCAGCCACAAAGGGACTGCGAACACCGGGGAGCTGTTTTTTGGAGAA	CASHKGTANTGELFF	1	2.0655182385260463E-5	45	TCRBV05-04*01	TCRBV05	TCRBV05-04	01				TCRBD02-01	TCRBD02	TCRBD02-01				01,02	TCRBJ02-02*01	TCRBJ02	TCRBJ02-02	01				7	1	0	10	6	0	36	45	51	57	58	1	In	VDJ
CACATCAATTCCCTGGAGCTTGGTGACTCTGCTGTGTATTTCTGTGCCAGCAGGAGTACAGGCGCCGGGGCGGCTTTCTTTGGACAA	CASRSTGAGAAFF	2	4.131036477052093E-5	39	TCRBV03-01/03-02*01	TCRBV03	TCRBV03-01/03-02	01								TCRBD01,TCRBD02	TCRBD01-01,TCRBD02-01		TCRBJ01-01*01	TCRBJ01	TCRBJ01-01	01				6	10	3	4	4	11	42	53	57	62	72	2	In	VDJ
TGACAGTGACCAGTGCCCATCCTGAAGACAGCAGCTTCTACATCTGCAGTGCTTCCGGACAGGCACACTGAAGCTTTCTTTGGACAA		2	4.131036477052093E-5	37	TCRBV20	TCRBV20				TCRBV20-01,TCRBV20-or09_02		TCRBD01-01*01	TCRBD01	TCRBD01-01	01				TCRBJ01-01*01	TCRBJ01	TCRBJ01-01	01				5	1	1	4	3	3	44	53	56	63	64	2	Out	VDJ
NNNNNNNNNNTGAAGATCCAGCCCTCAGAACCCAGGGACTCAGCTGTGTATTTTTGTGCTAGTGGTTTTCCCCTTATATTTGGACAA	CASGFPLIF	2	4.131036477052093E-5	27	TCRBV12-05*01	TCRBV12	TCRBV12-05	01				TCRBD02-01	TCRBD02	TCRBD02-01				01,02	TCRBJ01-01*01	TCRBJ01	TCRBJ01-01	01				3	4	4	10	4	17	54	68	72	74	78	2	In	VDJ
NNNNNNNNNNNNNTGTCGGCTGCTCCCTCCCAGACATCTGTGTACTTCTGTGCCAGCAGTGAAAATTGGGGGACCTATTTTGGTGAT	CASSENWGTYF	3	6.196554715578138E-5	33	TCRBV06-01*01	TCRBV06	TCRBV06-01	01								TCRBD01,TCRBD02	TCRBD01-01,TCRBD02-01		TCRBJ01-05*01	TCRBJ01	TCRBJ01-05	01				2	2	0	7	6	17	48	63	69	74	76	3	In	VDJ
ATCGGCCCAAAAGAACCCGACAGCTTTCTATCTCTGTGCCAGTAGCTAAAATCGACACATAGCAATCAGCCCCAGCATTTTGGTGAT		2	4.131036477052093E-5	47	TCRBV19-01*01	TCRBV19	TCRBV19-01	01				TCRBD01-01*01	TCRBD01	TCRBD01-01	01				TCRBJ01-05*01	TCRBJ01	TCRBJ01-05	01				6	2	2	6	8	0	34	45	53	57	59	2	Out	VDJ
CTGTCCTCAGAACCGGGAGACACGGCACTGTATCTCTGCGCCAGCAGTCAATCTGGGCACTCCAATCAGCCCCAGCATTTTGGTGAT	CASSQSGHSNQPQHF	2	4.131036477052093E-5	45	TCRBV23-01*01	TCRBV23	TCRBV23-01	01				TCRBD01-01*01	TCRBD01	TCRBD01-01	01				TCRBJ01-05*01	TCRBJ01	TCRBJ01-05	01				0	4	8	0	1	3	36	53	54	58	62	2	In	VDJ
ACAGTGACCAGTGCCCATCCTGAAGACAGCAGCTTCTACATCTGCAGTGCTAGGGGCAGGGAGATCCAGCCCCAGCATTTTGGTGAT	CSARGREIQPQHF	3	6.196554715578138E-5	39	TCRBV20	TCRBV20				TCRBV20-01,TCRBV20-or09_02						TCRBD01,TCRBD02	TCRBD01-01,TCRBD02-01		TCRBJ01-05*01	TCRBJ01	TCRBJ01-05	01				3	5	4	3	3	7	42	53	56	61	66	3	In	VDJ
GTGACATCGGCCCAAAAGAACCCGACAGCTTTCTATCTCTGTGCCAGTACCCCGGGACAGGGAGACCAGCCCCAGCATTTTGGTGAT	CASTPGQGDQPQHF	2	4.131036477052093E-5	42	TCRBV19-01*01	TCRBV19	TCRBV19-01	01				TCRBD01-01*01	TCRBD01	TCRBD01-01	01				TCRBJ01-05*01	TCRBJ01	TCRBJ01-05	01				7	4	0	3	4	7	39	49	53	62	66	2	In	VDJ
CTGCAGCCAGAAGACTCAGCCCTGTATCTCTGCGCCAGCAGCCAAGGATATCAGGTCTCCTATAATTCACCCCTCCACTTTGGGAAT	CASSQGYQVSYNSPLHF	2	4.131036477052093E-5	51	TCRBV04-01*01	TCRBV04	TCRBV04-01	01				TCRBD01-01*01	TCRBD01	TCRBD01-01	01				TCRBJ01-06*01	TCRBJ01	TCRBJ01-06	01				1	1	4	4	5	0	30	46	51	55	56	2	In	VDJ
GTGAACGCCTTGGAGCTGGAGGACTCGGCCCTGTATCTCTGTGCCAGCAGCTTGGGGGAGGATCGAGCTGGCTACACCTTCGGTTCG	CASSLGEDRAGYTF	1	2.0655182385260463E-5	42	TCRBV05-08*01	TCRBV05	TCRBV05-08	01				TCRBD02-01*02	TCRBD02	TCRBD02-01	02				TCRBJ01-02*01	TCRBJ01	TCRBJ01-02	01				0	7	9	1	0	7	39	-1	55	61	68	1	In	VDJ
GCCTTGTTGCTGGGGGACTCGGCCCTGTATCTCTGTGCCAGCAGCTTGACCGGACAGGGGCGGGACTATGGCTACACCTTCGGTTCG	CASSLTGQGRDYGYTF	3	6.196554715578138E-5	48	TCRBV05-05*01	TCRBV05	TCRBV05-05	01				TCRBD01-01*01	TCRBD01	TCRBD01-01	01				TCRBJ01-02*01	TCRBJ01	TCRBJ01-02	01				1	4	1	2	3	3	33	48	51	60	64	3	In	VDJ
TTGTTGCTGGGGGACTCGGCCCTCTATCTCTGTGCCAGCAGCTTGCGTGGGTTTGGCGATGGAGACTATGGCTACACCTTCGGTTCG	CASSLRGFGDGDYGYTF	1	2.0655182385260463E-5	51	TCRBV05-06*01	TCRBV05	TCRBV05-06	01				TCRBD02-01*02	TCRBD02	TCRBD02-01	02				TCRBJ01-02*01	TCRBJ01	TCRBJ01-02	01				1	0	10	2	15	3	30	45	60	-1	64	1	In	VDJ
GTGACCAGTGCCCATCCTGAAGACAGCAGCTTCTACATCTGCAGTGCTAGAGATCTTTCCGGGAACTATGGCTACACCTTCGGTTCG	CSARDLSGNYGYTF	2	4.131036477052093E-5	42	TCRBV20	TCRBV20				TCRBV20-01,TCRBV20-or09_02		TCRBD02-01	TCRBD02	TCRBD02-01				01,02	TCRBJ01-02*01	TCRBJ01	TCRBJ01-02	01				0	0	8	4	6	2	39	53	59	-1	63	2	In	VDJ
GTGAGCACCTTGGAGCTGGGGGACTCGGCCCTTTATCTTTGCGCCAGCAGCACGGGACAGGGTGGAGATGGCTACACCTTCGGTTCG	CASSTGQGGDGYTF	2	4.131036477052093E-5	42	TCRBV05-01*01	TCRBV05	TCRBV05-01	01				TCRBD01-01*01	TCRBD01	TCRBD01-01	01				TCRBJ01-02*01	TCRBJ01	TCRBJ01-02	01				4	5	0	3	2	6	39	51	53	62	67	2	In	VDJ
TCCAGCCCTCAGAACCCAGGGACTCAGCTGTGTATTTTTGTGCTAGTGGGGACACGGGGGGACCGTAGGGGCTACACCTTCGGTTCG		1	2.0655182385260463E-5	43	TCRBV12-05*01	TCRBV12	TCRBV12-05	01				TCRBD02-01*01	TCRBD02	TCRBD02-01	01				TCRBJ01-02*01	TCRBJ01	TCRBJ01-02	01				6	8	8	1	5	8	38	49	54	61	69	1	Out	VDJ
TCCCTGGAGCTTGGTGACTCTGCTGTGTATTTCTGTGCCAGCAGCCAGCTAAGACCTGACAGGGCTCAGGGCTACACCTTCGGTTCG	CASSQLRPDRAQGYTF	4	8.262072954104185E-5	48	TCRBV03-01/03-02*01	TCRBV03	TCRBV03-01/03-02	01				TCRBD01-01*01	TCRBD01	TCRBD01-01	01				TCRBJ01-02*01	TCRBJ01	TCRBJ01-02	01				3	5	2	3	10	8	33	47	57	64	69	4	In	VDJ
NNNNNNNTGTCGGCTGCTCCCTCCCAGACATCTGTGTACTTCTGTGCCAGCAGTTACGGGGACAGGGACGGCTACACCTTCGGTTCG	CASSYGDRDGYTF	2	4.131036477052093E-5	39	TCRBV06-05*01	TCRBV06	TCRBV06-05	01				TCRBD01-01*01	TCRBD01	TCRBD01-01	01				TCRBJ01-02*01	TCRBJ01	TCRBJ01-02	01				2	2	0	3	1	8	42	57	58	67	69	2	In	VDJ
GCCTTGGAGCTGGAGGACTCGGCCCTGTATCTCTGTGCCAGCAGCCGTCGAGGTGACCTACTTCCTGGCGAGCAGTACTTCGGGCCG	CASSRRGDLLPGEQYF	1	2.0655182385260463E-5	48	TCRBV05-08*01	TCRBV05	TCRBV05-08	01				TCRBD02-01*02	TCRBD02	TCRBD02-01	02				TCRBJ02-07*01	TCRBJ02	TCRBJ02-07	01				4	15	11	1	4	6	33	45	49	53	68	1	In	VDJ
TTCCCTGGAGCTTGGTGACTCTGCTGTGTATTTCTGTGCCAGCAGCCAAGAAAGGGGGCTAGTTTACGCGAGCAGTACTTCGGGCCG		1	2.0655182385260463E-5	47	TCRBV03-01/03-02*01	TCRBV03	TCRBV03-01/03-02	01				TCRBD01-01*01	TCRBD01	TCRBD01-01	01				TCRBJ02-07*01	TCRBJ02	TCRBJ02-07	01				0	9	5	0	1	6	34	51	52	59	68	1	Out	VDJ
ACAGTGACCAGTGCCCATCCTGAAGACAGCAGCTTCTACATCTGCAGTGCTAGCGCGGGACGGATCTACGAGCAGTACTTCGGGCCG	CSASAGRIYEQYF	1	2.0655182385260463E-5	39	TCRBV20	TCRBV20				TCRBV20-01,TCRBV20-or09_02		TCRBD02-01*02	TCRBD02	TCRBD02-01	02				TCRBJ02-07*01	TCRBJ02	TCRBJ02-07	01				3	5	7	3	1	3	42	53	54	60	65	1	In	VDJ
ATGAGCTCCTTGGAGCTGGGGGACTCAGCCCTGTACTTCTGTGCCAGCAGGCCCGGGGGAAGGGGCTACGAGCAGTACTTCGGGCCG	CASRPGGRGYEQYF	1	2.0655182385260463E-5	42	TCRBV13-01*01	TCRBV13	TCRBV13-01	01				TCRBD02-01*01	TCRBD02	TCRBD02-01	01				TCRBJ02-07*01	TCRBJ02	TCRBJ02-07	01				6	6	8	2	3	3	39	50	53	59	65	1	In	VDJ
GTCGCCCAGCCCCAACCAGACCTCTCTGTACTTCTGTGCCAGCAGTTTCGGAGCACGGCCAGGTCCTACGAGCAGTACTTCGGGCCG		1	2.0655182385260463E-5	47	TCRBV27-01*01	TCRBV27	TCRBV27-01	01								TCRBD01,TCRBD02	TCRBD01-01,TCRBD02-01		TCRBJ02-07*01	TCRBJ02	TCRBJ02-07	01				3	0	4	4	11	1	34	48	59	-1	63	1	Out	VDJ
CAGCCTGCAGAGCTTGGGGACTCGGCCGTGTATCTCTGTGCCAGCAGCTGGGGGACAGGGGGTGCCTACGAGCAGTACTTCGGGCCG	CASSWGTGGAYEQYF	1	2.0655182385260463E-5	45	TCRBV11-03*01	TCRBV11	TCRBV11-03	01				TCRBD01-01*01	TCRBD01	TCRBD01-01	01				TCRBJ02-07*01	TCRBJ02	TCRBJ02-07	01				4	2	0	1	2	2	36	49	51	62	64	1	In	VDJ
ATTCTGGAGTCCGCCAGCACCAACCAGACATCTATGTACCTCTGTGCCAGCGTTGAGACGGGCTACTACGAGCAGTACTTCGGGCCG	CASVETGYYEQYF	1	2.0655182385260463E-5	39	TCRBV28-01*01	TCRBV28	TCRBV28-01	01								TCRBD01,TCRBD02	TCRBD01-01,TCRBD02-01		TCRBJ02-07*01	TCRBJ02	TCRBJ02-07	01				8	2	8	0	8	3	42	51	59	63	65	1	In	VDJ
ATGAGCTCCTTGGAGCTGGGGGACTCAGCCCTGTACTTCTGTGCCAGCAGCTTAGAAGGGACAGACTACGAGCAGTACTTCGGGCCG	CASSLEGTDYEQYF	1	2.0655182385260463E-5	42	TCRBV13-01*01	TCRBV13	TCRBV13-01	01				TCRBD01-01*01	TCRBD01	TCRBD01-01	01				TCRBJ02-07*01	TCRBJ02	TCRBJ02-07	01				1	1	0	5	2	3	39	55	57	64	65	1	In	VDJ
NNNNNNNCCCTCACGTTGGCGTCTGCTGTACCCTCTCAGACATCTGTGTACTTCTGTGCCAGCATCAACGAGCAGTACTTCGGGCCG	CASINEQYF	2	4.131036477052093E-5	27	TCRBV06-04*01	TCRBV06	TCRBV06-04	01				TCRBD01-01*01	TCRBD01	TCRBD01-01	01				TCRBJ02-07*01	TCRBJ02	TCRBJ02-07	01				7	0	4	6	1	5	54	64	65	-1	67	2	In	VDJ
ACTCTGGAGTCCGCTACCAGCTCCCAGACATCTGTGTACTTCTGTGCCATCTCCGGGACCTTCGGAAACACCATATATTTTGGAGAG	CAISGTFGNTIYF	3	6.196554715578138E-5	39	TCRBV10-03*01	TCRBV10	TCRBV10-03	01								TCRBD01,TCRBD02	TCRBD01-01,TCRBD02-01		TCRBJ01-03*01	TCRBJ01	TCRBJ01-03	01				8	4	0	7	3	4	42	51	54	59	63	3	In	VDJ
AATTCCCTGGAGCTTGGTGACTCTGCTGTGTATTTCTGTGCCAGCAGCCAAGCAGGGGCACTAGGAAACACCATATATTTTGGAGAG	CASSQAGALGNTIYF	2	4.131036477052093E-5	45	TCRBV03-01/03-02*01	TCRBV03	TCRBV03-01/03-02	01				TCRBD01-01*01	TCRBD01	TCRBD01-01	01				TCRBJ01-03*01	TCRBJ01	TCRBJ01-03	01				1	5	4	2	0	4	36	-1	52	58	63	2	In	VDJ
AGCACCTTGGAGCTGGGGGACTCGGCCCTTTATCTTTGCGCCAGCAGCTTGACAGCCTCTGGGGCCAACGTCCTGACTTTCGGGGCC	CASSLTASGANVLTF	2	4.131036477052093E-5	45	TCRBV05-01*01	TCRBV05	TCRBV05-01	01				TCRBD01-01*01	TCRBD01	TCRBD01-01	01				TCRBJ02-06*01	TCRBJ02	TCRBJ02-06	01				1	1	3	5	0	0	36	-1	51	55	56	2	In	VDJ
CAGCCCTCAGAACCCAGGGACTCAGCTGTGTACTTCTGTGCCAGCAGCCCGACAGGCCCTCGGGCCAACGTCCTGACTTTCGGGGCC	CASSPTGPRANVLTF	1	2.0655182385260463E-5	45	TCRBV12	TCRBV12				TCRBV12-03/12-04,TCRBV12-04		TCRBD01-01*01	TCRBD01	TCRBD01-01	01				TCRBJ02-06*01	TCRBJ02	TCRBJ02-06	01				6	5	2	4	3	5	36	47	50	56	61	1	In	VDJ
NNNNTGAAGATCCAGCCCTCAGAACCCAGGGACTCAGCTGTGTACTTCTGTGCCAGCAGTTTGAATTCACCCCTCCACTTTGGGAAC	CASSLNSPLHF	2	4.131036477052093E-5	33	TCRBV12-03/12-04*01	TCRBV12	TCRBV12-03/12-04	01											TCRBJ01-06*02	TCRBJ01	TCRBJ01-06	02				3	1	0	0	0	7	48	-1	-1	62	63	2	In	VJ
CTGATTCTGGAGTCCGCCAGCACCAACCAGACATCTATGTACCTCTGTGCCAGCAGTCCCCTCAGTGGCGAGCAGTTCTTCGGGCCA	CASSPLSGEQFF	2	4.131036477052093E-5	36	TCRBV28-01*01	TCRBV28	TCRBV28-01	01				TCRBD01-01*01	TCRBD01	TCRBD01-01	01				TCRBJ02-01*01	TCRBJ02	TCRBJ02-01	01				5	4	4	5	5	10	45	57	62	65	69	2	In	VDJ
CCTGCAGAGCTTGGGGACTCGGCCGTGTATCTCTGTGCCAGCAGCTTAGGGGGACTAGCGGGGAAAGAGACCCAGTACTTCGGGCCA	CASSLGGLAGKETQYF	2	4.131036477052093E-5	48	TCRBV11-03*01	TCRBV11	TCRBV11-03	01				TCRBD02-01*01	TCRBD02	TCRBD02-01	01				TCRBJ02-05*01	TCRBJ02	TCRBJ02-05	01				1	1	0	3	1	3	33	49	50	63	64	2	In	VDJ
CTGACTGTGAGCAACATGAGCCCTGAAGACAGCAGCATATATCTCTGCAGCGTTGGCTGGGATGCCACTGAAGCTTTCTTTGGACAA	CSVGWDATEAFF	2	4.131036477052093E-5	36	TCRBV29-01	TCRBV29	TCRBV29-01				01,02					TCRBD01,TCRBD02	TCRBD01-01,TCRBD02-01		TCRBJ01-01*01	TCRBJ01	TCRBJ01-01	01				4	3	0	8	3	4	45	55	58	62	65	2	In	VDJ
ATCCAGCCTGCAGAGCTTGGGGACTCGGCCGTGTATCTCTGTGCCAGCAGCTCAGGACAGCCATACACTGAAGCTTTCTTTGGACAA	CASSSGQPYTEAFF	1	2.0655182385260463E-5	42	TCRBV11-03*01	TCRBV11	TCRBV11-03	01				TCRBD01-01*01	TCRBD01	TCRBD01-01	01				TCRBJ01-01*01	TCRBJ01	TCRBJ01-01	01				4	4	1	5	2	3	39	52	54	60	64	1	In	VDJ
TCCCTGATTCTGGAGTCCGCCAGCACCAACCAGACATCTATGTACCTCTGTGCCAGCAGTGAATTTCAGCCCCAGCATTTTGGTGAT	CASSEFQPQHF	2	4.131036477052093E-5	33	TCRBV28-01*01	TCRBV28	TCRBV28-01	01								TCRBD01,TCRBD02	TCRBD01-01,TCRBD02-01		TCRBJ01-05*01	TCRBJ01	TCRBJ01-05	01				5	3	2	8	0	6	48	-1	60	62	65	2	In	VDJ
ATCCAGCCCTCAGAACCCAGGGACTCAGCTGTGTACTTCTGTGCCAGCAGACCTGGGGCTATCAATCAGCCCCAGCATTTTGGTGAT	CASRPGAINQPQHF	2	4.131036477052093E-5	42	TCRBV12	TCRBV12				TCRBV12-03/12-04,TCRBV12-04		TCRBD01-01*01	TCRBD01	TCRBD01-01	01				TCRBJ01-05*01	TCRBJ01	TCRBJ01-05	01				6	3	7	0	4	3	39	50	54	59	62	2	In	VDJ
TCCAGCGCACAGAGCAGGAGGACTCCGCCGTGTATCTCTGTGCCAGCAGCTTAGGTCTGAGGCAATCAGCCCCAGCATTTTGGTGAT		2	4.131036477052093E-5	43	TCRBV07-08*01	TCRBV07	TCRBV07-08	01				TCRBD02-01*02	TCRBD02	TCRBD02-01	02				TCRBJ01-05*01	TCRBJ01	TCRBJ01-05	01				1	0	11	2	4	2	38	54	58	-1	61	2	Out	VDJ
TCTGAAGATCCGGTCCACAAAGCTGGAGGACTCAGCCATGTACTTCTGTGCCAGCAAGTAGGCAGGCAGCCCCAGCATTTTGGTGAT		2	4.131036477052093E-5	35	TCRBV02-01	TCRBV02	TCRBV02-01				01,03	TCRBD01-01*01	TCRBD01	TCRBD01-01	01				TCRBJ01-05*01	TCRBJ01	TCRBJ01-05	01				7	0	4	4	6	7	46	56	62	-1	66	2	Out	VDJ
AATTCCCTGGAGCTTGGTGACTCTGCTGTGTATTTCTGTGCCAGCAGCCAAGGGGGGATGGTCAATTCACCCCTCCACTTTGGGAAT	CASSQGGMVNSPLHF	2	4.131036477052093E-5	45	TCRBV03-01/03-02*01	TCRBV03	TCRBV03-01/03-02	01								TCRBD01,TCRBD02	TCRBD01-01,TCRBD02-01		TCRBJ01-06*01	TCRBJ01	TCRBJ01-06	01				1	6	6	1	0	7	36	-1	52	57	63	2	In	VDJ
CTACACGCCCTGCAGCCAGAAGACTCAGCCCTGTATCTCTGCGCCAGCAGCCAAGGCGCGGGGCGCTATGGCTACACCTTCGGTTCG	CASSQGAGRYGYTF	2	4.131036477052093E-5	42	TCRBV04-01*01	TCRBV04	TCRBV04-01	01				TCRBD02-01*01	TCRBD02	TCRBD02-01	01				TCRBJ01-02*01	TCRBJ01	TCRBJ01-02	01				1	2	7	3	2	4	39	55	57	63	65	2	In	VDJ
CTACACGCCCTGCAGCCAGAAGACTCAGCCCTGTATCTCTGCGCCAGCAGCCAAGAACCCAGCTCCTATGGCTACACCTTCGGTTCG	CASSQEPSSYGYTF	2	4.131036477052093E-5	42	TCRBV04-01*01	TCRBV04	TCRBV04-01	01								TCRBD01,TCRBD02	TCRBD01-01,TCRBD02-01		TCRBJ01-02*01	TCRBJ01	TCRBJ01-02	01				0	3	4	5	3	4	39	56	59	62	65	2	In	VDJ
AATTCCCTGGAGCTTGGTGACTCTGCTGTGTATTTCTGTGCCAGCAGCCAGCAGGGACCCTCTAACTATGGCTACACCTTCGGTTCG	CASSQQGPSNYGYTF	2	4.131036477052093E-5	45	TCRBV03-01/03-02*01	TCRBV03	TCRBV03-01/03-02	01								TCRBD01,TCRBD02	TCRBD01-01,TCRBD02-01		TCRBJ01-02*01	TCRBJ01	TCRBJ01-02	01				3	3	0	7	3	0	36	50	53	58	61	2	In	VDJ
ATTCTGGAGTCCGCCAGCACCAACCAGACATCTATGTACCTCTGTGCCAGCACCCGCCCCGGACAGGATGGCTACACCTTCGGTTCG	CASTRPGQDGYTF	1	2.0655182385260463E-5	39	TCRBV28-01*01	TCRBV28	TCRBV28-01	01				TCRBD01-01*01	TCRBD01	TCRBD01-01	01				TCRBJ01-02*01	TCRBJ01	TCRBJ01-02	01				7	0	1	4	8	6	42	52	60	-1	67	1	In	VDJ
GTGACATCGGCCCAAAAGAACCCGACAGCTTTCTATCTCTGTGCCAGTAGTAACGCGGGGACTAGCCTCGAGCAGTACTTCGGGCCG	CASSNAGTSLEQYF	1	2.0655182385260463E-5	42	TCRBV19-01*01	TCRBV19	TCRBV19-01	01				TCRBD02-01	TCRBD02	TCRBD02-01				01,02	TCRBJ02-07*01	TCRBJ02	TCRBJ02-07	01				4	2	0	7	5	6	39	52	57	66	68	1	In	VDJ
ACATCGGCCCAAAAGAACCCGACAGCTTTCTATCTCTGTGCCAGTAGTATACTAGCGGGAGTACGTTACGAGCAGTACTTCGGGCCG	CASSILAGVRYEQYF	1	2.0655182385260463E-5	45	TCRBV19-01*01	TCRBV19	TCRBV19-01	01				TCRBD02-01*02	TCRBD02	TCRBD02-01	02				TCRBJ02-07*01	TCRBJ02	TCRBJ02-07	01				2	5	4	2	0	4	36	-1	51	61	66	1	In	VDJ
CTGAATGTGAACGCCTTGTTGCTGGGGGACTCGGCCCTCTATCTCTGTGCCAGCAGCTATAGCTCCTACGAGCAGTACTTCGGGCCG	CASSYSSYEQYF	1	2.0655182385260463E-5	36	TCRBV05-06*01	TCRBV05	TCRBV05-06	01				TCRBD02-01	TCRBD02	TCRBD02-01				01,02	TCRBJ02-07*01	TCRBJ02	TCRBJ02-07	01				3	0	5	8	1	0	45	58	59	-1	62	1	In	VDJ
TCCTTGGAGCTGGGGGACTCAGCCCTGTACTTCTGTGCCAGCAGCCCGAGGACTAGCGGGAGCTCCTACGAGCAGTACTTCGGGCCG	CASSPRTSGSSYEQYF	1	2.0655182385260463E-5	48	TCRBV13-01*01	TCRBV13	TCRBV13-01	01				TCRBD02-01*02	TCRBD02	TCRBD02-01	02				TCRBJ02-07*01	TCRBJ02	TCRBJ02-07	01				5	0	1	2	4	0	33	45	49	-1	62	1	In	VDJ
CGGCCCTGTATCTCTGTGCCAGCAGCCCAAAGTGCCCCCCCAATCCGTTCCGGGACGAGCAGCTCCTACGAGCAGTACTTCGGGCCG		16	3.304829181641674E-4	67	TCRBV04-02*01	TCRBV04	TCRBV04-02	01								TCRBD01,TCRBD02	TCRBD01-01,TCRBD02-01		TCRBJ02-07*01	TCRBJ02	TCRBJ02-07	01				4	6	0	7	24	0	14	27	51	56	62	16	Out	VDJ
CGGTCCACAAAGCTGGAGGACTCAGCCATGTACTTCTGTGCCAGCAGTGAAAGGTCTGCTGGGGCCTACGAGCAGTACTTCGGGCCG	CASSERSAGAYEQYF	1	2.0655182385260463E-5	45	TCRBV02-01	TCRBV02	TCRBV02-01				01,03					TCRBD01,TCRBD02	TCRBD01-01,TCRBD02-01		TCRBJ02-07*01	TCRBJ02	TCRBJ02-07	01				2	0	6	2	9	2	36	51	60	-1	64	1	In	VDJ
AATTCCCTGGAGCTTGGTGACTCTGCTGTGTATTTCTGTGCCAGCAGCACCCCCCTGACAGGGGCCTACGAGCAGTACTTCGGGCCG	CASSTPLTGAYEQYF	1	2.0655182385260463E-5	45	TCRBV03-01/03-02*01	TCRBV03	TCRBV03-01/03-02	01				TCRBD01-01*01	TCRBD01	TCRBD01-01	01				TCRBJ02-07*01	TCRBJ02	TCRBJ02-07	01				5	0	2	2	8	2	36	48	56	-1	64	1	In	VDJ
TCGGCCCAAAAGAACCCGACAGCTTTCTATCTCTGTGCCAGTAGTCCGAGGGGACAACGAACCACCTACGAGCAGTACTTCGGGCCG	CASSPRGQRTTYEQYF	1	2.0655182385260463E-5	48	TCRBV19-01*01	TCRBV19	TCRBV19-01	01				TCRBD01-01*01	TCRBD01	TCRBD01-01	01				TCRBJ02-07*01	TCRBJ02	TCRBJ02-07	01				5	8	0	6	5	2	33	45	50	56	64	1	In	VDJ
TCGCCCAGCCCCAACCAGACCTCTCTGTACTTCTGTGCCAGCAGTCCTTCCGGACTAGCGGGAACCTACGAGCAGTACTTCGGGCCG	CASSPSGLAGTYEQYF	1	2.0655182385260463E-5	48	TCRBV27-01*01	TCRBV27	TCRBV27-01	01				TCRBD02-01*02	TCRBD02	TCRBD02-01	02				TCRBJ02-07*01	TCRBJ02	TCRBJ02-07	01				5	1	1	3	6	2	33	45	51	63	64	1	In	VDJ
ATCCAGCGCACAGAGCAGGAGGACTCGGCCGTGTATCTCTGTGCCAGCAGCCACGTGGGACAGGACTACGAGCAGTACTTCGGGCCG	CASSHVGQDYEQYF	2	4.131036477052093E-5	42	TCRBV07-02	TCRBV07	TCRBV07-02				01,02	TCRBD01-01*01	TCRBD01	TCRBD01-01	01				TCRBJ02-07*01	TCRBJ02	TCRBJ02-07	01				5	1	0	4	5	3	39	51	56	64	65	2	In	VDJ
CAGCCCTCAGAACCCAGGGACTCAGCTGTGTACTTCTGTGCCAGCAGTTTAACAGGGGGCGAGTACCACGAGCAGTACTTCGGGCCG	CASSLTGGEYHEQYF	1	2.0655182385260463E-5	45	TCRBV12	TCRBV12				TCRBV12-03/12-04,TCRBV12-04		TCRBD01-01*01	TCRBD01	TCRBD01-01	01				TCRBJ02-07*01	TCRBJ02	TCRBJ02-07	01				2	7	3	0	0	5	36	-1	51	60	67	1	In	VDJ
NNNNTGTCGGCTGCTCCCTCCCAGACATCTGTGTACTTCTGTGCCAGCAGTTTGGGACTAGCGGGAAACGAGCAGTACTTCGGGCCG	CASSLGLAGNEQYF	2	4.131036477052093E-5	42	TCRBV06-05*01	TCRBV06	TCRBV06-05	01				TCRBD02-01*02	TCRBD02	TCRBD02-01	02				TCRBJ02-07*01	TCRBJ02	TCRBJ02-07	01				4	1	0	3	1	5	39	52	53	66	67	2	In	VDJ
GACCAGTGCCCATCCTGAAGACAGCAGCTTCTACATCTGCAGTGCTAGCCCGGACAGGGGGCAGGTAACATTCAGTACTTCGGCGCC		1	2.0655182385260463E-5	44	TCRBV20	TCRBV20				TCRBV20-01,TCRBV20-or09_02		TCRBD01-01*01	TCRBD01	TCRBD01-01	01				TCRBJ02-04*01	TCRBJ02	TCRBJ02-04	01				3	4	1	0	3	7	37	48	51	62	66	1	Out	VDJ
CCCTCAGAACCCAGGGACTCAGCTGTGTACTTCTGTGCCAGCAGTTCGGCCCGGACAGACGTCAAAAACATTCAGTACTTCGGCGCC	CASSSARTDVKNIQYF	1	2.0655182385260463E-5	48	TCRBV12	TCRBV12				TCRBV12-03/12-04,TCRBV12-04		TCRBD01-01*01	TCRBD01	TCRBD01-01	01				TCRBJ02-04*01	TCRBJ02	TCRBJ02-04	01				4	4	1	5	6	3	33	46	52	58	62	1	In	VDJ
GAACGCCTTGTTGCTAGGGGACTCGGCCCTCTATCTCTGTGCCAGCAGCCTGGGGACAGGGAGGTGCAAGACCTCCACTTTGGGAAC		2	4.131036477052093E-5	44	TCRBV05-07*01	TCRBV05	TCRBV05-07	01				TCRBD01-01*01	TCRBD01	TCRBD01-01	01				TCRBJ01-06*02	TCRBJ01	TCRBJ01-06	02				0	10	1	3	0	15	37	-1	53	61	71	2	Out	VDJ
TTGGAGCTGGACGACTCGGCCCTGTATCTCTGTGCCAGCAGCTTGGGTTTGGGGGCGGGAAACACCGGGGAGCTGTTTTTTGGAGAA	CASSLGLGAGNTGELFF	1	2.0655182385260463E-5	51	TCRBV05-04*01	TCRBV05	TCRBV05-04	01								TCRBD01,TCRBD02	TCRBD01-01,TCRBD02-01		TCRBJ02-02*01	TCRBJ02	TCRBJ02-02	01				0	4	6	0	4	2	30	46	50	56	60	1	In	VDJ
CAGTCCACGGAGTCAGGGGACACAGCACTGTATTTCTGTGCCAGCAGCAAAGGACGGGATGTGAACACTGAAGCTTTCTTTGGACAA	CASSKGRDVNTEAFF	1	2.0655182385260463E-5	45	TCRBV21-01*01	TCRBV21	TCRBV21-01	01				TCRBD02-01*02	TCRBD02	TCRBD02-01	02				TCRBJ01-01*01	TCRBJ01	TCRBJ01-01	01				1	2	8	3	2	0	36	52	54	59	61	1	In	VDJ
AAGATCCAGCCTGCAGAGCTTGGGGACTCGGCCGTGTATCTCTGTGCCAGCAGCCCGACGGTGAACACTGAAGCTTTCTTTGGACAA	CASSPTVNTEAFF	1	2.0655182385260463E-5	39	TCRBV11-03*01	TCRBV11	TCRBV11-03	01								TCRBD01,TCRBD02	TCRBD01-01,TCRBD02-01		TCRBJ01-01*01	TCRBJ01	TCRBJ01-01	01				5	2	2	7	2	0	42	54	56	59	61	1	In	VDJ
GCCTGCAGAACTGGAGGATTCTGGAGTTTATTTCTGTGCCAGCAGCCAAGATCAAAGGGGGCCAGTCAGCCCCAGCATTTTGGTGAT		2	4.131036477052093E-5	47	TCRBV14-01*01	TCRBV14	TCRBV14-01	01				TCRBD01-01*01	TCRBD01	TCRBD01-01	01				TCRBJ01-05*01	TCRBJ01	TCRBJ01-05	01				0	3	5	0	4	6	34	51	55	62	65	2	Out	VDJ
ATTCTGGAGTCCGCCAGCACCAACCAGACATCTATGTACCTCTGTGCCAGCAGATACAGTACGTATCAGCCCCAGCATTTTGGTGAT	CASRYSTYQPQHF	2	4.131036477052093E-5	39	TCRBV28-01*01	TCRBV28	TCRBV28-01	01				TCRBD01-01*01	TCRBD01	TCRBD01-01	01				TCRBJ01-05*01	TCRBJ01	TCRBJ01-05	01				6	5	3	5	2	5	42	53	55	59	64	2	In	VDJ
GTGAACGCCTTGTTGCTGGGGGACTCGGCCCTCTATCTCTGTGCCAGCACTTCCGCACTTGGCAATCAGCCCCAGCATTTTGGTGAT	CASTSALGNQPQHF	2	4.131036477052093E-5	42	TCRBV05-06*01	TCRBV05	TCRBV05-06	01				TCRBD02-01	TCRBD02	TCRBD02-01				01,02	TCRBJ01-05*01	TCRBJ01	TCRBJ01-05	01				6	2	3	10	7	2	39	49	56	59	61	2	In	VDJ
TCCCTGTCCCTAGAGTCTGCCATCCCCAACCAGACAGCTCTTTACTTCTGTGCCACCAGCGAGGGTTATGGCTACACCTTCGGTTCG	CATSEGYGYTF	2	4.131036477052093E-5	33	TCRBV24-01*01	TCRBV24	TCRBV24-01	01				TCRBD02-01*02	TCRBD02	TCRBD02-01	02				TCRBJ01-02*01	TCRBJ01	TCRBJ01-02	01				7	1	11	0	1	5	48	59	60	65	66	2	In	VDJ
GAGTCCGCCAGCACCAACCAGACATCTATGTACCTCTGTGCCAGCGCGGTACGGACAGGGTTTCCCTATGGCTACACCTTCGGTTCG	CASAVRTGFPYGYTF	1	2.0655182385260463E-5	45	TCRBV28-01*01	TCRBV28	TCRBV28-01	01				TCRBD01-01*01	TCRBD01	TCRBD01-01	01				TCRBJ01-02*01	TCRBJ01	TCRBJ01-02	01				8	5	1	3	7	4	36	45	52	60	65	1	In	VDJ
ATCCAGCCCTCAGAACCCAGGGACTCAGCTGTGTACTTCTGTGCCAGCAGTTTGGGACAGGGGTACTATGGCTACACCTTCGGTTCG	CASSLGQGYYGYTF	1	2.0655182385260463E-5	42	TCRBV12	TCRBV12				TCRBV12-03/12-04,TCRBV12-04		TCRBD01-01*01	TCRBD01	TCRBD01-01	01				TCRBJ01-02*01	TCRBJ01	TCRBJ01-02	01				3	1	0	2	0	3	39	-1	53	63	64	1	In	VDJ
GTGACCAGTGCCCATCCTGAAGACAGCAGCTTCTACATCTGCAGTGCTAGACAGGGACCGATCGACTATGGCTACACCTTCGGTTCG	CSARQGPIDYGYTF	3	6.196554715578138E-5	42	TCRBV20	TCRBV20				TCRBV20-01,TCRBV20-or09_02						TCRBD01,TCRBD02	TCRBD01-01,TCRBD02-01		TCRBJ01-02*01	TCRBJ01	TCRBJ01-02	01				2	6	0	7	2	3	39	51	53	58	64	3	In	VDJ
GTGAACGCCTTGGAGCTGGACGACTCGGCCCTGTATCTCTGTGCCAGCAGCTTGGCAGGCCCTAACTATGGCTACACCTTCGGTTCG	CASSLAGPNYGYTF	1	2.0655182385260463E-5	42	TCRBV05-04*01	TCRBV05	TCRBV05-04	01				TCRBD01-01*01	TCRBD01	TCRBD01-01	01				TCRBJ01-02*01	TCRBJ01	TCRBJ01-02	01				0	2	4	4	0	0	39	-1	55	59	61	1	In	VDJ
TCCTGGAGTCGCCCAGCCCCAACCAGACCTCTCTGTACTTCTGTGCCAGCAGTTTAGTGGACAAACTATGGCTACACCTTCGGTTCG		2	4.131036477052093E-5	40	TCRBV27-01*01	TCRBV27	TCRBV27-01	01				TCRBD01-01*01	TCRBD01	TCRBD01-01	01				TCRBJ01-02*01	TCRBJ01	TCRBJ01-02	01				2	0	1	6	2	2	41	56	58	-1	63	2	Out	VDJ
AAGATCCAGCCCTCAGAACCCAGGGACTCAGCTGTGTACTTCTGTGCCAGCAGTTTATTTGGTGGGGGAGGCTACACCTTCGGTTCG	CASSLFGGGGYTF	1	2.0655182385260463E-5	39	TCRBV12-03/12-04*01	TCRBV12	TCRBV12-03/12-04	01								TCRBD01,TCRBD02	TCRBD01-01,TCRBD02-01		TCRBJ01-02*01	TCRBJ01	TCRBJ01-02	01				2	1	6	1	6	8	42	57	63	68	69	1	In	VDJ
CTTCACATCAATTCCCTGGAGCTTGGTGACTCTGCTGTGTATTTCTGTGCCAGCAGCCAATTCCGGGAAGGCTACACCTTCGGTTCG	CASSQFREGYTF	3	6.196554715578138E-5	36	TCRBV03-01/03-02*01	TCRBV03	TCRBV03-01/03-02	01				TCRBD02-01*02	TCRBD02	TCRBD02-01	02				TCRBJ01-02*01	TCRBJ01	TCRBJ01-02	01				2	1	8	3	3	8	45	60	63	68	69	3	In	VDJ
AATTCCCTGGAGCTTGGTGACTCTGCTGTGTATTTCTGTGCCAGCAGCCAAGAAGGGTCTCTTGCGTACGAGCAGTACTTCGGGCCG	CASSQEGSLAYEQYF	1	2.0655182385260463E-5	45	TCRBV03-01/03-02*01	TCRBV03	TCRBV03-01/03-02	01								TCRBD01,TCRBD02	TCRBD01-01,TCRBD02-01		TCRBJ02-07*01	TCRBJ02	TCRBJ02-07	01				0	9	5	3	0	4	36	-1	53	57	66	1	In	VDJ
GAGTCCGCTACCAGCTCCCAGACATCTGTGTACTTCTGTGCCATCAGTGACTGGTCTAGCGGGAGCTACGAGCAGTACTTCGGGCCG	CAISDWSSGSYEQYF	2	4.131036477052093E-5	45	TCRBV10-03*01	TCRBV10	TCRBV10-03	01				TCRBD02-01*02	TCRBD02	TCRBD02-01	02				TCRBJ02-07*01	TCRBJ02	TCRBJ02-07	01				3	0	4	2	5	3	36	50	55	-1	65	2	In	VDJ
TGGAGTCGCCCAGCCCCAACCAGACCTCTCTGTACTTCTGTGCCAGCACCCACCGGCGGGATCTCCTACGAGCAGTACTTCGGGCCG		1	2.0655182385260463E-5	43	TCRBV27-01*01	TCRBV27	TCRBV27-01	01				TCRBD02-01*02	TCRBD02	TCRBD02-01	02				TCRBJ02-07*01	TCRBJ02	TCRBJ02-07	01				7	1	7	3	7	0	38	48	55	61	62	1	Out	VDJ
CCAGCACCAACCAGACATCTATGTACCTCTGTGCCAGCAGTTTACCCCCTTACTCAGGACACCGCCTACGAGCAGTACTTCGGGCCG		3	6.196554715578138E-5	52	TCRBV28-01*01	TCRBV28	TCRBV28-01	01				TCRBD01-01*01	TCRBD01	TCRBD01-01	01				TCRBJ02-07*01	TCRBJ02	TCRBJ02-07	01				2	3	1	6	12	2	29	44	56	61	64	3	Out	VDJ
AATGTGAACGCCTTGTTGCTGGGGGACTCGGCCCTCTATCTCTGTGCCACCACCCGGGACAGAGCCTACGAGCAGTACTTCGGGCCG	CATTRDRAYEQYF	1	2.0655182385260463E-5	39	TCRBV05-06*01	TCRBV05	TCRBV05-06	01				TCRBD01-01*01	TCRBD01	TCRBD01-01	01				TCRBJ02-07*01	TCRBJ02	TCRBJ02-07	01				9	2	0	5	6	2	42	49	55	62	64	1	In	VDJ
ATCCGGTCCACAAAGCTGGAGGACTCAGCCATGTACTTCTGTGCCAGCAGTGAAGCGCTACACCCCTACGAGCAGTACTTCGGGCCG	CASSEALHPYEQYF	1	2.0655182385260463E-5	42	TCRBV02-01	TCRBV02	TCRBV02-01				01,03					TCRBD01,TCRBD02	TCRBD01-01,TCRBD02-01		TCRBJ02-07*01	TCRBJ02	TCRBJ02-07	01				0	2	3	6	3	2	39	56	59	62	64	1	In	VDJ
NTGAAGATCCAGCCCTCAGAACCCAGGGACTCAGCTGTGTACTTCTGTGCCAGCACCCGAAGTCTATACGAGCAGTACTTCGGGCCG	CASTRSLYEQYF	1	2.0655182385260463E-5	36	TCRBV12-03/12-04*01	TCRBV12	TCRBV12-03/12-04	01				TCRBD02-01	TCRBD02	TCRBD02-01				01,02	TCRBJ02-07*01	TCRBJ02	TCRBJ02-07	01				7	0	4	9	8	4	45	55	63	-1	66	1	In	VDJ
TCCACAAAGCTGGAGGACTCAGCCATGTACTTCTGTGCCAGCAGTGATGGGGACTAGCGGGTCCCCCACGAGCAGTACTTCGGGCCG	CASSDGD*RVPHEQYF	1	2.0655182385260463E-5	48	TCRBV02-01	TCRBV02	TCRBV02-01				01,03	TCRBD02-01	TCRBD02	TCRBD02-01				01,02	TCRBJ02-07*01	TCRBJ02	TCRBJ02-07	01				3	6	0	4	2	5	33	47	49	61	67	1	Stop	VDJ
ATTCTGGAGTCCGCCAGCACCAACCAGACATCTATGTACCTCTGTGCCAGCAGTTTCGGGGAGTTGAACGAGCAGTACTTCGGGCCG	CASSFGELNEQYF	1	2.0655182385260463E-5	39	TCRBV28-01*01	TCRBV28	TCRBV28-01	01				TCRBD02-01	TCRBD02	TCRBD02-01				01,02	TCRBJ02-07*01	TCRBJ02	TCRBJ02-07	01				3	6	8	3	0	5	42	-1	56	61	67	1	In	VDJ
CTCAGAACCGGGAGACACGGCACTGTATCTCTGCGCCAGCAGTCAATGTCCAGAGCCTTTAATGGAAACACCATATATTTTGGAGAG		2	4.131036477052093E-5	50	TCRBV23-01*01	TCRBV23	TCRBV23-01	01								TCRBD01,TCRBD02	TCRBD01-01,TCRBD02-01		TCRBJ01-03*01	TCRBJ01	TCRBJ01-03	01				1	9	4	5	3	3	31	47	50	53	62	2	Out	VDJ
CTCACTCTGGAGTCCGCTACCAGCTCCCAGACATCTGTGTACTTCTGTGCCATCGGCGGACAGGGCAACATTCAGTACTTCGGCGCC	CAIGGQGNIQYF	2	4.131036477052093E-5	36	TCRBV10-03*01	TCRBV10	TCRBV10-03	01				TCRBD01-01*01	TCRBD01	TCRBD01-01	01				TCRBJ02-04*01	TCRBJ02	TCRBJ02-04	01				8	1	1	3	3	7	45	54	57	65	66	2	In	VDJ
AATGTGAGCACCTTGGAGCTGGGGGACTCGGCCCTTTATCTTTGCGCCAGCAGCTTGGGGGACGATCATGAGCAGTTCTTCGGGCCA	CASSLGDDHEQFF	2	4.131036477052093E-5	39	TCRBV05-01*01	TCRBV05	TCRBV05-01	01								TCRBD01,TCRBD02	TCRBD01-01,TCRBD02-01		TCRBJ02-01*01	TCRBJ02	TCRBJ02-01	01				0	4	0	7	0	8	42	-1	58	63	67	2	In	VDJ
AGTGCCCATCCTGAAGACAGCAGCTTCTACATCTGCAGTACAAAGCGGGCCAGCGGGGGTGCCGTGGAGACCCAGTACTTCGGGCCA	CSTKRASGGAVETQYF	2	4.131036477052093E-5	48	TCRBV20	TCRBV20				TCRBV20-01,TCRBV20-or09_02		TCRBD02-01*01	TCRBD02	TCRBD02-01	01				TCRBJ02-05*01	TCRBJ02	TCRBJ02-05	01				8	7	6	2	12	5	33	39	51	59	66	2	In	VDJ
TCCCTGGAGCTTGGTGACTCTGCTGTGTATTTCTGTGCCAGCAGCGGGACTAGCGGGGGGAGTCGAGAGACCCAGTACTTCGGGCCA	CASSGTSGGSRETQYF	1	2.0655182385260463E-5	48	TCRBV03-01/03-02*01	TCRBV03	TCRBV03-01/03-02	01				TCRBD02-01*01	TCRBD02	TCRBD02-01	01				TCRBJ02-05*01	TCRBJ02	TCRBJ02-05	01				5	5	0	1	0	4	33	-1	45	60	65	1	In	VDJ
CTCCTCACTCTGGAGTCCGCTACCAGCTCCCAGACATCTGTGTACTTCTGTGCCACGGGTTACCAAGAGACCCAGTACTTCGGGCCA	CATGYQETQYF	2	4.131036477052093E-5	33	TCRBV10-03*01	TCRBV10	TCRBV10-03	01				TCRBD02-01	TCRBD02	TCRBD02-01				01,02	TCRBJ02-05*01	TCRBJ02	TCRBJ02-05	01				10	2	8	4	0	0	48	-1	55	59	61	2	In	VDJ
CAGCCTGCAGAACTGGAGGATTCTGGAGTTTATTTCTGTGCCAGCAGCCAAGAGATGGGAGTTTCCGGGGAGCTGTTTTTTGGAGAA	CASSQEMGVSGELFF	1	2.0655182385260463E-5	45	TCRBV14-01*01	TCRBV14	TCRBV14-01	01				TCRBD02-01*02	TCRBD02	TCRBD02-01	02				TCRBJ02-02*01	TCRBJ02	TCRBJ02-02	01				0	3	9	2	3	6	36	53	56	61	64	1	In	VDJ
CTGAAGATCCGGTCCACAAAGCTGGAGGACTCAGCCATGTACTTCTGTGCCAGCAGGGAGGATTCCGGGGAGCTGTTTTTTGGAGAA	CASREDSGELFF	1	2.0655182385260463E-5	36	TCRBV02-01	TCRBV02	TCRBV02-01				01,03	TCRBD02-01*02	TCRBD02	TCRBD02-01	02				TCRBJ02-02*01	TCRBJ02	TCRBJ02-02	01				6	3	10	1	0	6	45	-1	56	61	64	1	In	VDJ
AATGTGAACGCCTTGGAGCTGGAGGACTCGGCCCTGTATCTCTGTGCCAGCAGCTTAAGGCTCACCGGGGAGCTGTTTTTTGGAGAA	CASSLRLTGELFF	1	2.0655182385260463E-5	39	TCRBV05-08*01	TCRBV05	TCRBV05-08	01								TCRBD01,TCRBD02	TCRBD01-01,TCRBD02-01		TCRBJ02-02*01	TCRBJ02	TCRBJ02-02	01				2	2	5	4	1	4	42	56	57	60	62	1	In	VDJ
TCCCTGATTCTGGAGTCCGCCAGCACCAACCAGACATCTATGTACCTCTGTGCCAGCGTTCGCACCGGGGAGCTGTTTTTTGGAGAA	CASVRTGELFF	1	2.0655182385260463E-5	33	TCRBV28-01*01	TCRBV28	TCRBV28-01	01				TCRBD02-01	TCRBD02	TCRBD02-01				01,02	TCRBJ02-02*01	TCRBJ02	TCRBJ02-02	01				8	0	8	6	3	4	48	57	60	-1	62	1	In	VDJ
ACCAGTGCCCATCCTGAAGACAGCAGCTTCTACATCTGCAGTGCTAGAGACGGGACGGGGAACACCGGGGAGCTGTTTTTTGGAGAA	CSARDGTGNTGELFF	1	2.0655182385260463E-5	45	TCRBV20	TCRBV20				TCRBV20-01,TCRBV20-or09_02						TCRBD01,TCRBD02	TCRBD01-01,TCRBD02-01		TCRBJ02-02*01	TCRBJ02	TCRBJ02-02	01				0	3	0	7	1	1	36	50	51	56	59	1	In	VDJ
GCCTTGGAGCTGGACGACTCGGCCCTGTATCTCTGTGCCAGCAGCCCACCGGGACAGGAGAACACCGGGGAGCTGTTTTTTGGAGAA	CASSPPGQENTGELFF	1	2.0655182385260463E-5	48	TCRBV05-04*01	TCRBV05	TCRBV05-04	01				TCRBD01-01*01	TCRBD01	TCRBD01-01	01				TCRBJ02-02*01	TCRBJ02	TCRBJ02-02	01				4	1	0	4	5	1	33	45	50	58	59	1	In	VDJ
CTGATTCTGGAGTCCGCCAGCACCAACCAGACATCTATGTACCTCTGTGCCAGCAATATCCCGGACGGGGAGCTGTTTTTTGGAGAA	CASNIPDGELFF	1	2.0655182385260463E-5	36	TCRBV28-01*01	TCRBV28	TCRBV28-01	01								TCRBD01,TCRBD02	TCRBD01-01,TCRBD02-01		TCRBJ02-02*01	TCRBJ02	TCRBJ02-02	01				7	0	1	8	7	7	45	55	62	-1	65	1	In	VDJ
CACATCAATTCCCTGGAGCTTGGTGACTCTGCTGTGTATTTCTGTGCCAGCAGCTACGGACAGGGCACTGAAGCTTTCTTTGGACAA	CASSYGQGTEAFF	2	4.131036477052093E-5	39	TCRBV03-01/03-02*01	TCRBV03	TCRBV03-01/03-02	01				TCRBD01-01*01	TCRBD01	TCRBD01-01	01				TCRBJ01-01*01	TCRBJ01	TCRBJ01-01	01				5	0	1	3	3	4	42	54	57	-1	65	2	In	VDJ
GAGTCCGCCAGCACCAACCAGACATCTATGTACCTCTGTGCCAGCAGCTCTCCCGAGGGGCTGAACACTGAAGCTTTCTTTGGACAA	CASSSPEGLNTEAFF	5	1.0327591192630231E-4	45	TCRBV28-01*01	TCRBV28	TCRBV28-01	01								TCRBD01,TCRBD02	TCRBD01-01,TCRBD02-01		TCRBJ01-01*01	TCRBJ01	TCRBJ01-01	01				6	1	5	2	8	0	36	47	55	60	61	5	In	VDJ
AACGCCTTGTTGCTGGGGGACTCGGCCCTGTATCTCTGTGCCAGCAGCTTTTCGACAGGCCTGAACACTGAAGCTTTCTTTGGACAA	CASSFSTGLNTEAFF	1	2.0655182385260463E-5	45	TCRBV05-05*01	TCRBV05	TCRBV05-05	01				TCRBD01-01*01	TCRBD01	TCRBD01-01	01				TCRBJ01-01*01	TCRBJ01	TCRBJ01-01	01				2	2	2	4	3	0	36	50	53	59	61	1	In	VDJ
NNNNNNNTGTCGGCTGCTCCCTCCCAGACATCTGTGTACTTCTGTGCCAGCAGTCTCCTAATGAACACTGAAGCTTTCTTTGGACAA	CASSLLMNTEAFF	2	4.131036477052093E-5	39	TCRBV06-05*01	TCRBV06	TCRBV06-05	01				TCRBD02-01	TCRBD02	TCRBD02-01				01,02	TCRBJ01-01*01	TCRBJ01	TCRBJ01-01	01				5	1	4	9	3	0	42	54	57	60	61	2	In	VDJ
CAGCCCTCAGAACCCAGGGACTCAGCTGTGTATTTTTGTGCTAGTGGTACCGGACACCTCCGGAACACTGAAGCTTTCTTTGGACAA	CASGTGHLRNTEAFF	1	2.0655182385260463E-5	45	TCRBV12-05*01	TCRBV12	TCRBV12-05	01				TCRBD01-01*01	TCRBD01	TCRBD01-01	01				TCRBJ01-01*01	TCRBJ01	TCRBJ01-01	01				5	6	1	6	3	1	36	48	51	56	62	1	In	VDJ
ATCCGGTCCACAAAGCTGGAGGACTCAGCCATGTACTTCTGTGCCAGCAGCCTTGACCGGGGTGGTCAGCCCCAGCATTTTGGTGAT	CASSLDRGGQPQHF	2	4.131036477052093E-5	42	TCRBV02-01	TCRBV02	TCRBV02-01				01,03	TCRBD02-01*01	TCRBD02	TCRBD02-01	01				TCRBJ01-05*01	TCRBJ01	TCRBJ01-05	01				6	3	8	3	7	6	39	50	57	62	65	2	In	VDJ
AACGCCTTGTTGCTGGGGGACTCGGCCCTCTATCTCTGTGCCAGCAGCTTGGCGAGGGACGGGAATCAGCCCCAGCATTTTGGTGAT	CASSLARDGNQPQHF	2	4.131036477052093E-5	45	TCRBV05-06*01	TCRBV05	TCRBV05-06	01								TCRBD01,TCRBD02	TCRBD01-01,TCRBD02-01		TCRBJ01-05*01	TCRBJ01	TCRBJ01-05	01				0	3	0	7	3	4	36	52	55	60	63	2	In	VDJ
CATCCTGAGTTCTAAGAAGCTCCTCCTCAGTGACTCTGGCTTCTATCTCTGTGCCTGGAGTACAATCAGCCCCAGCATTTTGGTGAT		2	4.131036477052093E-5	32	TCRBV30-01*02	TCRBV30	TCRBV30-01	02											TCRBJ01-05*01	TCRBJ01	TCRBJ01-05	01				2	1	0	0	0	3	49	-1	-1	61	62	2	Out	VJ
ACAGTGACCAGTGCCCATCCTGAAGACAGCAGCTTCTACATCTGCAGTGCCCGTCTGGGGGCGCGTTCACCCCTCCACTTTGGGAAT	CSARLGARSPLHF	2	4.131036477052093E-5	39	TCRBV20	TCRBV20				TCRBV20-01,TCRBV20-or09_02		TCRBD01-01*01	TCRBD01	TCRBD01-01	01				TCRBJ01-06*01	TCRBJ01	TCRBJ01-06	01				6	3	6	0	6	9	42	50	56	62	65	2	In	VDJ
AAGATCCAGCCCTCAGAACCCAGGGACTCAGCTGTGTACTTCTGTGCCAGCAGTAAGGGGGTGGTCTATGGCTACACCTTCGGTTCG	CASSKGVVYGYTF	1	2.0655182385260463E-5	39	TCRBV12-03/12-04*01	TCRBV12	TCRBV12-03/12-04	01				TCRBD01-01*01	TCRBD01	TCRBD01-01	01				TCRBJ01-02*01	TCRBJ01	TCRBJ01-02	01				5	4	5	1	1	4	42	54	55	61	65	1	In	VDJ
ATCCAGCCCTCAGAACCCAGGGACTCAGCTGTGTACTTCTGTGCCAGCAGTCCGCAGACTGAACTCTATGGCTACACCTTCGGTTCG	CASSPQTELYGYTF	1	2.0655182385260463E-5	42	TCRBV12	TCRBV12				TCRBV12-03/12-04,TCRBV12-04		TCRBD02-01	TCRBD02	TCRBD02-01				01,02	TCRBJ01-02*01	TCRBJ01	TCRBJ01-02	01				5	5	2	10	5	4	39	51	56	60	65	1	In	VDJ
AAGATCCAGCCCTCAGAACCCAGGGACTCAGCTGTGTACTTCTGTGCCAGCAGCCAGTCAGCCTCGGGGGGCTACACCTTCGGTTCG	CASSQSASGGYTF	1	2.0655182385260463E-5	39	TCRBV12-03/12-04*01	TCRBV12	TCRBV12-03/12-04	01				TCRBD02-01*01	TCRBD02	TCRBD02-01	01				TCRBJ01-02*01	TCRBJ01	TCRBJ01-02	01				6	0	8	3	11	8	42	53	64	-1	69	1	In	VDJ
AAGATCCGGTCCACAAAGCTGGAGGACTCAGCCATGTACTTCTGTGCCAGCAGTGCACAGGAGGCGCGGGGCTACACCTTCGGTTCG	CASSAQEARGYTF	1	2.0655182385260463E-5	39	TCRBV02-01	TCRBV02	TCRBV02-01				01,03					TCRBD01,TCRBD02	TCRBD01-01,TCRBD02-01		TCRBJ01-02*01	TCRBJ01	TCRBJ01-02	01				4	8	3	4	1	8	42	55	56	61	69	1	In	VDJ
TCCAGCCTGCAGAGCTTGGGGACTCGGCCGTGTATCTCTGTGCCAGCACCCCAGGAGGGACATTTTATCGGCTACACCTTCGGTTCG		1	2.0655182385260463E-5	43	TCRBV11-03*01	TCRBV11	TCRBV11-03	01								TCRBD01,TCRBD02	TCRBD01-01,TCRBD02-01		TCRBJ01-02*01	TCRBJ01	TCRBJ01-02	01				7	7	0	6	8	8	38	48	56	62	69	1	Out	VDJ
TGAACGCCTTGGAGCTGGAGGACTCGGCCCTGTATCTCTGTGCCAGCAGCTTGTGGACTAGCGGGGATCGAGCAGTACTTCGGGCCG		1	2.0655182385260463E-5	43	TCRBV05-08*01	TCRBV05	TCRBV05-08	01				TCRBD02-01*01	TCRBD02	TCRBD02-01	01				TCRBJ02-07*01	TCRBJ02	TCRBJ02-07	01				1	2	1	3	1	6	38	53	54	66	68	1	Out	VDJ
ACAGTGACCAGTGCCCATCCTGAAGACAGCAGCTTCTACATCTGCAGTGCTAGAGGAGATAGTGGGTACGAGCAGTACTTCGGGCCG	CSARGDSGYEQYF	1	2.0655182385260463E-5	39	TCRBV20	TCRBV20				TCRBV20-01,TCRBV20-or09_02						TCRBD01,TCRBD02	TCRBD01-01,TCRBD02-01		TCRBJ02-07*01	TCRBJ02	TCRBJ02-07	01				1	0	0	9	8	4	42	55	63	-1	66	1	In	VDJ
ACAGTGACCAGTGCCCATCCTGAAGACAGCAGCTTCTACATCTGCAGTCTTAGACTAGCTTTTTCCTACGAGCAGTACTTCGGGCCG	CSLRLAFSYEQYF	1	2.0655182385260463E-5	39	TCRBV20	TCRBV20				TCRBV20-01,TCRBV20-or09_02		TCRBD02-01	TCRBD02	TCRBD02-01				01,02	TCRBJ02-07*01	TCRBJ02	TCRBJ02-07	01				8	4	2	7	4	1	42	48	52	59	63	1	In	VDJ
ATCCGGTCCACAAAGCTGGAGGACTCAGCCATGTACTTCTGTGCCAGCAGTGTACGACTAGTCTCCTACGAGCAGTACTTCGGGCCG	CASSVRLVSYEQYF	1	2.0655182385260463E-5	42	TCRBV02-01	TCRBV02	TCRBV02-01				01,03	TCRBD02-01	TCRBD02	TCRBD02-01				01,02	TCRBJ02-07*01	TCRBJ02	TCRBJ02-07	01				4	1	2	8	3	0	39	52	55	61	62	1	In	VDJ
AGCACCTTGGAGCTGGGGGACTCGGCCCTTTATCTTTGCGCCAGCACCGAGGCCCCCAGTAGCTCCTACGAGCAGTACTTCGGGCCG	CASTEAPSSSYEQYF	2	4.131036477052093E-5	45	TCRBV05-01*01	TCRBV05	TCRBV05-01	01				TCRBD02-01*02	TCRBD02	TCRBD02-01	02				TCRBJ02-07*01	TCRBJ02	TCRBJ02-07	01				6	10	11	1	2	0	36	46	48	52	62	2	In	VDJ
GTGACCAGTGCCCATCCTGAAGACAGCAGCTTCTACATCTGCAGTGCTAGTCGGTCAGGGTACCCCTACGAGCAGTACTTCGGGCCG	CSASRSGYPYEQYF	6	1.2393109431156277E-4	42	TCRBV20-01*04	TCRBV20	TCRBV20-01	04				TCRBD01-01*01	TCRBD01	TCRBD01-01	01				TCRBJ02-07*01	TCRBJ02	TCRBJ02-07	01				2	4	4	3	4	2	39	51	55	60	64	6	In	VDJ
ATCCTGGAGTCGCCCAGCCCCAACCAGACCTCTCTGTACTTCTGTGCCGCTGGGCTAGCGGGACCCTACGAGCAGTACTTCGGGCCG	CAAGLAGPYEQYF	1	2.0655182385260463E-5	39	TCRBV27-01*01	TCRBV27	TCRBV27-01	01				TCRBD02-01*02	TCRBD02	TCRBD02-01	02				TCRBJ02-07*01	TCRBJ02	TCRBJ02-07	01				11	1	4	3	6	2	42	48	54	63	64	1	In	VDJ
ATCCGGTCCACAAAGCTGGAGGACTCAGCCATGTACTTCTGTGCCAGCAGTGCCCCTAGCGGACCCTACGAGCAGTACTTCGGGCCG	CASSAPSGPYEQYF	1	2.0655182385260463E-5	42	TCRBV02-01	TCRBV02	TCRBV02-01				01,03	TCRBD02-01	TCRBD02	TCRBD02-01				01,02	TCRBJ02-07*01	TCRBJ02	TCRBJ02-07	01				4	2	4	5	3	2	39	52	55	62	64	1	In	VDJ
GGCTGCTCCCTCCCAGACATCTGTGTACTTCTGTGCCAGCAGTTACCCTCAGCGGGAGGGCCGGAATACGAGCAGTACTTCGGGCCG		2	4.131036477052093E-5	50	TCRBV06	TCRBV06				TCRBV06-05,TCRBV06-06		TCRBD02-01*02	TCRBD02	TCRBD02-01	02				TCRBJ02-07*01	TCRBJ02	TCRBJ02-07	01				2	6	6	0	4	4	31	46	50	60	66	2	Out	VDJ
CTTGGGGACTCGGCCGTGTATCTCTGTGCCAGCAGCTTAGGGCCGGAGCTCCACAACAGCCCGTGGGGGACCATATATTTTGGAGAG	CASSLGPELHNSPWGTIYF	1	2.0655182385260463E-5	57	TCRBV11-03*01	TCRBV11	TCRBV11-03	01								TCRBD01,TCRBD02	TCRBD01-01,TCRBD02-01		TCRBJ01-03*01	TCRBJ01	TCRBJ01-03	01				1	0	6	1	24	10	24	40	64	-1	69	1	In	VDJ
ATCCAGCCCTCAGAACCCAGGGACTCAGCTGTGTACTTCTGTGCCAGCAGTTTTCCCGGGTCTGGAAACACCATATATTTTGGAGAG	CASSFPGSGNTIYF	2	4.131036477052093E-5	42	TCRBV12	TCRBV12				TCRBV12-03/12-04,TCRBV12-04		TCRBD02-01	TCRBD02	TCRBD02-01				01,02	TCRBJ01-03*01	TCRBJ01	TCRBJ01-03	01				3	0	8	4	3	1	39	53	56	-1	60	2	In	VDJ
GCCCTCACATACCTCTCAGTACCTCTGTGCCAGCAGGGGCCCGGAAGAGGGGCTGCCCGCTCTGGAAACACCATATATTTTGGAGAG		3	6.196554715578138E-5	56	TCRBV25-01*01	TCRBV25	TCRBV25-01	01								TCRBD01,TCRBD02	TCRBD01-01,TCRBD02-01		TCRBJ01-03*01	TCRBJ01	TCRBJ01-03	01				6	7	5	2	11	0	25	36	47	52	59	3	Out	VDJ
TTGGAGCTGGGGGACTCAGCCCTGTACTTCTGTGCCAGCAGCTCACCCGCCTCCGGGACAGGGGGCGCAACCATATATTTTGGAGAG	CASSSPASGTGGATIYF	2	4.131036477052093E-5	51	TCRBV13-01*01	TCRBV13	TCRBV13-01	01				TCRBD01-01*01	TCRBD01	TCRBD01-01	01				TCRBJ01-03*01	TCRBJ01	TCRBJ01-03	01				4	3	0	0	11	10	30	43	54	66	69	2	In	VDJ
GCCCTGCAGCCAGAAGACTCAGCCCTGTATCTCTGCGCCAGCAGCCAAGATCGGACAGGTCGAGGTTCACCCCTCCACTTTGGGAAC	CASSQDRTGRGSPLHF	3	6.196554715578138E-5	48	TCRBV04-01*01	TCRBV04	TCRBV04-01	01				TCRBD01-01*01	TCRBD01	TCRBD01-01	01				TCRBJ01-06*02	TCRBJ01	TCRBJ01-06	02				0	6	1	4	2	9	33	50	52	59	65	3	In	VDJ
ATCCGGTCCACAAAGCTGGAGGACTCAGCCATGTACTTCTGTGCCAGCACCACCAGGGGGCGAAATTCACCCCTCCACTTTGGGAAC	CASTTRGRNSPLHF	2	4.131036477052093E-5	42	TCRBV02-01	TCRBV02	TCRBV02-01				01,03	TCRBD01-01*01	TCRBD01	TCRBD01-01	01				TCRBJ01-06*02	TCRBJ01	TCRBJ01-06	02				7	2	4	0	4	7	39	49	53	61	63	2	In	VDJ
CGCGCTCAGGCTGGAGTCGGCTGCTCCCTCCCAGACATCTGTGTACTTCTGTGCCAGCAGTTATAGGATGAGCAGTTCTTCGGGCCA		2	4.131036477052093E-5	32	TCRBV06-01*01	TCRBV06	TCRBV06-01	01								TCRBD01,TCRBD02	TCRBD01-01,TCRBD02-01		TCRBJ02-01*01	TCRBJ02	TCRBJ02-01	01				5	0	5	4	3	8	49	61	64	-1	67	2	Out	VDJ
ATCCAGCCCTCAGAACCCAGGGACTCAGCTGTGTACTTCTGTGCCAGCAGTTTCCCGGACAGTCAAGAGACCCAGTACTTCGGGCCA	CASSFPDSQETQYF	1	2.0655182385260463E-5	42	TCRBV12	TCRBV12				TCRBV12-03/12-04,TCRBV12-04		TCRBD01-01*01	TCRBD01	TCRBD01-01	01				TCRBJ02-05*01	TCRBJ02	TCRBJ02-05	01				3	1	1	5	3	2	39	53	56	62	63	1	In	VDJ
GCCAGCACCAACCAGACATCTATGTACCTCTGTGCCAGCAGTACCCGTCGACAGGGAAGGGGGAAAGAGACCCAGTACTTCGGGCCA	CASSTRRQGRGKETQYF	1	2.0655182385260463E-5	51	TCRBV28-01*01	TCRBV28	TCRBV28-01	01				TCRBD01-01*01	TCRBD01	TCRBD01-01	01				TCRBJ02-05*01	TCRBJ02	TCRBJ02-05	01				5	8	2	3	7	3	30	42	49	56	64	1	In	VDJ
CTTCACATCAATTCCCTGGAGCTTGGTGACTCTGCTGTGTATTTCTGTGCCAGCAGCCAGGGGCGTAAGACCCAGTACTTCGGGCCA	CASSQGRKTQYF	1	2.0655182385260463E-5	36	TCRBV03-01/03-02*01	TCRBV03	TCRBV03-01/03-02	01				TCRBD01-01*01	TCRBD01	TCRBD01-01	01				TCRBJ02-05*01	TCRBJ02	TCRBJ02-05	01				3	3	7	0	0	6	45	-1	59	64	67	1	In	VDJ
TCCGCCAGCACCAACCAGACATCTATGTACCTCTGTGCCAGCAGCCCGATTAGCGGGAGGGCCCCAGATACGCAGTATTTTGGCCCA	CASSPISGRAPDTQYF	1	2.0655182385260463E-5	48	TCRBV28-01*01	TCRBV28	TCRBV28-01	01				TCRBD02-01*02	TCRBD02	TCRBD02-01	02				TCRBJ02-03*01	TCRBJ02	TCRBJ02-03	01				6	3	5	0	6	4	33	44	50	61	64	1	In	VDJ
NNNCTTGGAGATCCAGTCCACGGAGTCAGGGGACACAGCACTGTATTTCTGTGCCAGCTCCGGCCGTCGGGGCTGTTTTTTGGAGAA		6	1.2393109431156277E-4	32	TCRBV21-01*01	TCRBV21	TCRBV21-01	01				TCRBD02-01	TCRBD02	TCRBD02-01				01,02	TCRBJ02-02*01	TCRBJ02	TCRBJ02-02	01				8	0	8	4	9	13	49	58	67	-1	71	6	Out	VDJ
CTGAGCTCTCTGGAGCTGGGGGACTCAGCTTTGTATTTCTGTGCCAGCAGTACCTCTACTTTAGGCGGGGAGCTGTTTTTTGGAGAA	CASSTSTLGGELFF	4	8.262072954104185E-5	42	TCRBV09-01*01	TCRBV09	TCRBV09-01	01								TCRBD01,TCRBD02	TCRBD01-01,TCRBD02-01		TCRBJ02-02*01	TCRBJ02	TCRBJ02-02	01				5	0	5	4	12	7	39	50	62	-1	65	4	In	VDJ
GAGTCCGCCAGCACCAACCAGACATCTATGTACCTCTGTGCCAGCTGTCGGACTAGCCGGTCCACCGGGGAGCTGTTTTTTGGAGAA	CASCRTSRSTGELFF	1	2.0655182385260463E-5	45	TCRBV28-01*01	TCRBV28	TCRBV28-01	01				TCRBD02-01	TCRBD02	TCRBD02-01				01,02	TCRBJ02-02*01	TCRBJ02	TCRBJ02-02	01				8	5	1	7	4	4	36	45	49	57	62	1	In	VDJ
ATCCAGCCCTCAGAACCCAGGGACTCAGCTGTGTACTTCTGTGCCAGCAGACACGGAGCGAACACCGGGGAGCTGTTTTTTGGAGAA	CASRHGANTGELFF	1	2.0655182385260463E-5	42	TCRBV12	TCRBV12				TCRBV12-03/12-04,TCRBV12-04		TCRBD02-01*02	TCRBD02	TCRBD02-01	02				TCRBJ02-02*01	TCRBJ02	TCRBJ02-02	01				6	0	10	2	4	0	39	50	54	-1	58	1	In	VDJ
CAGGTAGTGCGAGGAGATTCGGCAGCTTATTTCTGTGCCAGCTCACCACCGACAGGGGGCAACACCGGGGAGCTGTTTTTTGGAGAA	CASSPPTGGNTGELFF	9	1.8589664146734415E-4	48	TCRBV18-01*01	TCRBV18	TCRBV18-01	01				TCRBD01-01*01	TCRBD01	TCRBD01-01	01				TCRBJ02-02*01	TCRBJ02	TCRBJ02-02	01				0	0	2	0	0	2	33	-1	50	-1	60	9	In	VDJ
ATTCTGGAGTCCGCCAGCACCAACCAGACATCTATGTACCTCTGTGCCAGCAGTTTCGGGGACAGGGACGAGGCTTTCTTTGGACAA	CASSFGDRDEAFF	1	2.0655182385260463E-5	39	TCRBV28-01*01	TCRBV28	TCRBV28-01	01				TCRBD01-01*01	TCRBD01	TCRBD01-01	01				TCRBJ01-01*01	TCRBJ01	TCRBJ01-01	01				3	5	0	3	2	11	42	56	58	67	72	1	In	VDJ
AAGATCCAGCCCTCAGAACCCAGGGACTCAGCTGTGTACTTCTGTGCCAGCAATCAGGGGCTGAACACTGAAGCTTTCTTTGGACAA	CASNQGLNTEAFF	1	2.0655182385260463E-5	39	TCRBV12-03/12-04*01	TCRBV12	TCRBV12-03/12-04	01				TCRBD01-01*01	TCRBD01	TCRBD01-01	01				TCRBJ01-01*01	TCRBJ01	TCRBJ01-01	01				7	1	4	2	2	0	42	52	54	60	61	1	In	VDJ
AACGCCTTGTTGCTGGGGGACTCGGCCCTCTATCTCTGTGCCAGCAGCGCAGGGGGCGCAATGAACACTGAAGCTTTCTTTGGACAA	CASSAGGAMNTEAFF	1	2.0655182385260463E-5	45	TCRBV05-06*01	TCRBV05	TCRBV05-06	01				TCRBD01-01*01	TCRBD01	TCRBD01-01	01				TCRBJ01-01*01	TCRBJ01	TCRBJ01-01	01				4	4	4	0	1	0	36	48	49	57	61	1	In	VDJ
ATCAATTCCCTGGAGCTTGGTGACTCTGCTGTGTATTTCTGTGCCAGCAGCCGAGGAGGGGCGAACACTGAAGCTTTCTTTGGACAA	CASSRGGANTEAFF	2	4.131036477052093E-5	42	TCRBV03-01/03-02*01	TCRBV03	TCRBV03-01/03-02	01				TCRBD02-01*02	TCRBD02	TCRBD02-01	02				TCRBJ01-01*01	TCRBJ01	TCRBJ01-01	01				4	2	10	0	2	1	39	52	54	60	62	2	In	VDJ
GAGATCCAGTCCACGGAGTCAGGGGACACAGCACTGTATTTCTGTGCCACCCTCGGGATTGTGAGGGATGAAGCTTTCTTTGGACAA	CATLGIVRDEAFF	1	2.0655182385260463E-5	39	TCRBV21-01*01	TCRBV21	TCRBV21-01	01				TCRBD02-01*02	TCRBD02	TCRBD02-01	02				TCRBJ01-01*01	TCRBJ01	TCRBJ01-01	01				10	10	8	3	4	7	42	49	53	58	68	1	In	VDJ
CTGGAGTCCGCCAGCACCAACCAGACATCTATGTACCTCTGTGCCAGCAGTTTAGGACTCCTTAGTGAAAAACTGTTTTTTGGCAGT	CASSLGLLSEKLFF	5	1.0327591192630231E-4	42	TCRBV28-01*01	TCRBV28	TCRBV28-01	01				TCRBD02-01	TCRBD02	TCRBD02-01				01,02	TCRBJ01-04*01	TCRBJ01	TCRBJ01-04	01				2	6	1	10	0	7	39	-1	54	59	65	5	In	VDJ
GTGACATCGGCCCAAAAGAACCCGACAGCTTTCTATCTCTGTGCCAGTAGCGTCAGGGAAACTAATGAAAAACTGTTTTTTGGCAGT	CASSVRETNEKLFF	2	4.131036477052093E-5	42	TCRBV19-01*01	TCRBV19	TCRBV19-01	01				TCRBD01-01*01	TCRBD01	TCRBD01-01	01				TCRBJ01-04*01	TCRBJ01	TCRBJ01-04	01				6	1	4	3	3	1	39	50	53	58	59	2	In	VDJ
TCCACGGAGTCAGGGGACACAGCACTGTATTTCTGTGCCAGCAGCAAAGTCCTCTCGGGGCTAGTCAAAAAACTGTTTTTTGGCAGT	CASSKVLSGLVKKLFF	2	4.131036477052093E-5	48	TCRBV21-01*01	TCRBV21	TCRBV21-01	01								TCRBD01,TCRBD02	TCRBD01-01,TCRBD02-01		TCRBJ01-04*01	TCRBJ01	TCRBJ01-04	01				1	6	7	0	7	9	33	49	56	61	67	2	In	VDJ
ATCCGGTCCACAAAGCTGGAGGACTCAGCCATGTACTTCTGTGCCAGCAGTGAAGGGTTACAGCTTCAGCCCCAGCATTTTGGTGAT	CASSEGLQLQPQHF	3	6.196554715578138E-5	42	TCRBV02-01	TCRBV02	TCRBV02-01				01,03	TCRBD01-01*01	TCRBD01	TCRBD01-01	01				TCRBJ01-05*01	TCRBJ01	TCRBJ01-05	01				1	2	3	5	4	6	39	55	59	63	65	3	In	VDJ
GTGACATCGGCCCAAAAGAACCCGACAGCTTTCTATCTCTGTGCCAGTAGTACCCGACAGCGGGGTCAGCCCCAGCATTTTGGTGAT	CASSTRQRGQPQHF	2	4.131036477052093E-5	42	TCRBV19-01*01	TCRBV19	TCRBV19-01	01				TCRBD02-01*01	TCRBD02	TCRBD02-01	01				TCRBJ01-05*01	TCRBJ01	TCRBJ01-05	01				4	0	6	3	6	6	39	52	58	-1	65	2	In	VDJ
CGGTCCACAAAGCTGGAGGACTCAGCCATGTACTTCTGTGCCAGCAGTCCATGGGGAGTAGGCAATCAGCCCCAGCATTTTGGTGAT	CASSPWGVGNQPQHF	2	4.131036477052093E-5	45	TCRBV02-01	TCRBV02	TCRBV02-01				01,03	TCRBD02-01*02	TCRBD02	TCRBD02-01	02				TCRBJ01-05*01	TCRBJ01	TCRBJ01-05	01				5	3	9	2	5	2	36	48	53	58	61	2	In	VDJ
NTGAAGATCCAGCCCTCAGAACCCAGGGACTCAGCTGTGTACTTCTGTGCCAGCAGTTCTATCGGGCAGCCCCAGCATTTTGGTGAT	CASSSIGQPQHF	2	4.131036477052093E-5	36	TCRBV12-03/12-04*01	TCRBV12	TCRBV12-03/12-04	01				TCRBD02-01	TCRBD02	TCRBD02-01				01,02	TCRBJ01-05*01	TCRBJ01	TCRBJ01-05	01				4	0	8	4	4	7	45	58	62	-1	66	2	In	VDJ
NNNNTGAAGATCCAGCCCTCAGAACCCAGGGACTCAGCTGTGTACTTCTGTGCCAGCAGTTTAGGGCAGCCCCAGCATTTTGGTGAT	CASSLGQPQHF	2	4.131036477052093E-5	33	TCRBV12-03/12-04*01	TCRBV12	TCRBV12-03/12-04	01								TCRBD01,TCRBD02	TCRBD01-01,TCRBD02-01		TCRBJ01-05*01	TCRBJ01	TCRBJ01-05	01				1	0	0	10	0	7	48	-1	64	-1	66	2	In	VDJ
CACATCAATTCCCTGGAGCTTGGTGACTCTGCTGTGTATTTCTGTGCCAGCAGCCAAGCCCGTGGTTCACCCCTCCACTTTGGGAAT	CASSQARGSPLHF	2	4.131036477052093E-5	39	TCRBV03-01/03-02*01	TCRBV03	TCRBV03-01/03-02	01								TCRBD01,TCRBD02	TCRBD01-01,TCRBD02-01		TCRBJ01-06*01	TCRBJ01	TCRBJ01-06	01				1	0	0	10	5	9	42	58	63	-1	65	2	In	VDJ
ATCCAGCCCTCAGAACCCAGGGACTCAGCTGTGTACTTCTGTGCCAGCAGGCACAGGCGGGCAGGGTATGGCTACACCTTCGGTTCG	CASRHRRAGYGYTF	3	6.196554715578138E-5	42	TCRBV12	TCRBV12				TCRBV12-03/12-04,TCRBV12-04						TCRBD01,TCRBD02	TCRBD01-01,TCRBD02-01		TCRBJ01-02*01	TCRBJ01	TCRBJ01-02	01				6	9	3	4	2	5	39	50	52	57	66	3	In	VDJ
ACTGTGACATCGGCCCAAAAGAACCCGACAGCTTTCTATCTCTGTGCCAGTAGTAGGGGTCCCCTCTATGGCTACACCTTCGGTTCG	CASSRGPLYGYTF	2	4.131036477052093E-5	39	TCRBV19-01*01	TCRBV19	TCRBV19-01	01								TCRBD01,TCRBD02	TCRBD01-01,TCRBD02-01		TCRBJ01-02*01	TCRBJ01	TCRBJ01-02	01				4	6	6	2	0	4	42	-1	55	59	65	2	In	VDJ
ATCCGGTCCACAAAGCTGGAGGACTCAGCCATGTACTTCTGTGCCAGCAGTGAAGCGCTTCGCATCTATGGCTACACCTTCGGTTCG	CASSEALRIYGYTF	1	2.0655182385260463E-5	42	TCRBV02-01	TCRBV02	TCRBV02-01				01,03					TCRBD01,TCRBD02	TCRBD01-01,TCRBD02-01		TCRBJ01-02*01	TCRBJ01	TCRBJ01-02	01				0	1	4	6	6	4	39	56	62	64	65	1	In	VDJ
CACACCCTGCAGCCAGAAGACTCGGCCCTGTATCTCTGTGCCAGCAGCCAAGAGACAGGAGCTAGCTATGGCTACACCTTCGGTTCG	CASSQETGASYGYTF	2	4.131036477052093E-5	45	TCRBV04-02*01	TCRBV04	TCRBV04-02	01				TCRBD01-01*01	TCRBD01	TCRBD01-01	01				TCRBJ01-02*01	TCRBJ01	TCRBJ01-02	01				0	6	2	4	0	4	36	-1	53	59	65	2	In	VDJ
CTGGAGTCGCCCAGCCCCAACCAGACCTCTCTGTACTTCTGTGCCAGCAGTTTACAGGGGGCTTCCTATGGCTACACCTTCGGTTCG	CASSLQGASYGYTF	2	4.131036477052093E-5	42	TCRBV27-01*01	TCRBV27	TCRBV27-01	01				TCRBD01-01*01	TCRBD01	TCRBD01-01	01				TCRBJ01-02*01	TCRBJ01	TCRBJ01-02	01				2	3	4	0	0	4	39	-1	54	62	65	2	In	VDJ
CCTGCAGAACTGGAGGATTCTGGAGTTTATTTCTGTGCCAGCAGCCAAGTCGAACGGACAGGGAACTATGGCTACACCTTCGGTTCG	CASSQVERTGNYGYTF	3	6.196554715578138E-5	48	TCRBV14-01*01	TCRBV14	TCRBV14-01	01				TCRBD01-01*01	TCRBD01	TCRBD01-01	01				TCRBJ01-02*01	TCRBJ01	TCRBJ01-02	01				1	0	1	3	6	2	33	49	55	-1	63	3	In	VDJ
AAGATCCAGCCCTCAGAACCCAGGGACTCAGCTGTGTACTTCTGTGCCAGCAGTTTTTGGAAGAACTATGGCTACACCTTCGGTTCG	CASSFWKNYGYTF	1	2.0655182385260463E-5	39	TCRBV12-03/12-04*01	TCRBV12	TCRBV12-03/12-04	01								TCRBD01,TCRBD02	TCRBD01-01,TCRBD02-01		TCRBJ01-02*01	TCRBJ01	TCRBJ01-02	01				3	2	1	8	2	2	42	56	58	61	63	1	In	VDJ
GTGCAGCCTGCAGAACTGGAGGATTCTGGAGTTTATTTCTGTGCCAGCTCCCGGGACAGACTCTATGATGGCTACACCTTCGGTTCG	CASSRDRLYDGYTF	1	2.0655182385260463E-5	42	TCRBV14-01*01	TCRBV14	TCRBV14-01	01				TCRBD01-01*01	TCRBD01	TCRBD01-01	01				TCRBJ01-02*01	TCRBJ01	TCRBJ01-02	01				8	8	0	5	4	6	39	48	52	59	67	1	In	VDJ
GAGTCCGCCAGCACCAACCAGACATCTATGTACCTCTGTGCCAGCAGTCCCTACACCTACATCCTCTACGAGCAGTACTTCGGGCCG	CASSPYTYILYEQYF	1	2.0655182385260463E-5	45	TCRBV28-01*01	TCRBV28	TCRBV28-01	01								TCRBD01,TCRBD02	TCRBD01-01,TCRBD02-01		TCRBJ02-07*01	TCRBJ02	TCRBJ02-07	01				5	10	3	6	4	3	36	48	52	55	65	1	In	VDJ
ATCCAGCGCACAGAGCAGGAGGACTCGGCCGTGTATCTCTGTGCCAGCACCCGGTTGGGTTGGAGCTACGAGCAGTACTTCGGGCCG	CASTRLGWSYEQYF	4	8.262072954104185E-5	42	TCRBV07-02	TCRBV07	TCRBV07-02				01,02	TCRBD02-01*02	TCRBD02	TCRBD02-01	02				TCRBJ02-07*01	TCRBJ02	TCRBJ02-07	01				7	0	10	2	12	3	39	49	61	-1	65	4	In	VDJ
ACATCGGCCCAAAAGAACCCGACAGCTTTCTATCTCTGTGCCAGTAGTATTTCCCCGACGGTCTCCTACGAGCAGTACTTCGGGCCG	CASSISPTVSYEQYF	1	2.0655182385260463E-5	45	TCRBV19-01*01	TCRBV19	TCRBV19-01	01								TCRBD01,TCRBD02	TCRBD01-01,TCRBD02-01		TCRBJ02-07*01	TCRBJ02	TCRBJ02-07	01				3	3	2	7	6	0	36	50	56	59	62	1	In	VDJ
GTGACCAGTGCCCATCCTGAAGACAGCAGCTTCTACATCTGCAGTGCTACCAGGCGCACACTATCCTACGAGCAGTACTTCGGGCCG	CSATRRTLSYEQYF	1	2.0655182385260463E-5	42	TCRBV20	TCRBV20				TCRBV20-01,TCRBV20-or09_02						TCRBD01,TCRBD02	TCRBD01-01,TCRBD02-01		TCRBJ02-07*01	TCRBJ02	TCRBJ02-07	01				4	9	4	4	1	1	39	49	50	54	63	1	In	VDJ
CTGGAGTCCGCCAGCACCAACCAGACATCTATGTACCTCTGTGCCAGCATTGGATGGCCAGACACCTACGAGCAGTACTTCGGGCCG	CASIGWPDTYEQYF	1	2.0655182385260463E-5	42	TCRBV28-01*01	TCRBV28	TCRBV28-01	01				TCRBD01-01*01	TCRBD01	TCRBD01-01	01				TCRBJ02-07*01	TCRBJ02	TCRBJ02-07	01				7	0	2	6	11	2	39	49	60	-1	64	1	In	VDJ
GAGCTGGGGGACTCAGCCCTGTACTTCTGTGCCAGCAGCTTAGAGCCACCGGGACAGGGGGCTGACTACGAGCAGTACTTCGGGCCG	CASSLEPPGQGADYEQYF	1	2.0655182385260463E-5	54	TCRBV13-01*01	TCRBV13	TCRBV13-01	01				TCRBD01-01*01	TCRBD01	TCRBD01-01	01				TCRBJ02-07*01	TCRBJ02	TCRBJ02-07	01				1	3	0	0	7	3	27	43	50	62	65	1	In	VDJ
TCCAGCCTGCAGAGCTTGGGGACTCGGCCGTGTATCTCTGTGCCAGCAGCTTAGAACTAGCTGAACTACGAGCAGTACTTCGGGCCG		1	2.0655182385260463E-5	43	TCRBV11-03*01	TCRBV11	TCRBV11-03	01				TCRBD02-01	TCRBD02	TCRBD02-01				01,02	TCRBJ02-07*01	TCRBJ02	TCRBJ02-07	01				0	4	3	7	0	3	38	-1	55	61	65	1	Out	VDJ
ACCCTGCAGCCAGAAGACTCGGCCCTGTATCTCTGTGCCAGCAGCCCGGAGGGGGGACAGGGGGCGGGAGAGCAGTACTTCGGGCCG	CASSPEGGQGAGEQYF	1	2.0655182385260463E-5	48	TCRBV04-02*01	TCRBV04	TCRBV04-02	01				TCRBD01-01*01	TCRBD01	TCRBD01-01	01				TCRBJ02-07*01	TCRBJ02	TCRBJ02-07	01				4	4	0	0	7	7	33	46	53	65	69	1	In	VDJ
CTTGGAGATCCAGTCCACGGAGTCAGGGGACACAGCACTGTATTTCAAAAGCTCGGGGCCAGCAAAAACATTCAGTACTTCGGCGCC		3	6.196554715578138E-5	35	TCRBV21-01*01	TCRBV21	TCRBV21-01	01								TCRBD01,TCRBD02	TCRBD01-01,TCRBD02-01		TCRBJ02-04*01	TCRBJ02	TCRBJ02-04	01				17	3	7	0	8	3	46	46	54	59	62	3	Out	VDJ
ATCCAGCCCTCAGAACCCAGGGACTCAGCTGTGTACTTCTGTGCCAGCAGTCCGGGACACCGCAGTTCACCCCTCCACTTTGGGAAC	CASSPGHRSSPLHF	1	2.0655182385260463E-5	42	TCRBV12	TCRBV12				TCRBV12-03/12-04,TCRBV12-04		TCRBD01-01*01	TCRBD01	TCRBD01-01	01				TCRBJ01-06*02	TCRBJ01	TCRBJ01-06	02				5	6	0	6	2	9	39	51	53	59	65	1	In	VDJ
ATTCTGGAGTCCGCCAGCACCAACCAGACATCTATGTACCTCTGTGCCAGCAGTTTAGGCGGCCCCAATGAGCAGTTCTTCGGGCCA	CASSLGGPNEQFF	1	2.0655182385260463E-5	39	TCRBV28-01*01	TCRBV28	TCRBV28-01	01				TCRBD02-01	TCRBD02	TCRBD02-01				01,02	TCRBJ02-01*01	TCRBJ02	TCRBJ02-01	01				2	3	7	5	1	6	42	57	58	62	65	1	In	VDJ
CCCCTCACTCTGGAGTCAGCTACCCGCTCCCAGACATCTGTGTATTTCTGCGCCAGCAGTGTGGCGTCGGAGCAGTTCTTCGGGCCA	CASSVASEQFF	2	4.131036477052093E-5	33	TCRBV10-02*01	TCRBV10	TCRBV10-02	01								TCRBD01,TCRBD02	TCRBD01-01,TCRBD02-01		TCRBJ02-01*01	TCRBJ02	TCRBJ02-01	01				4	4	9	0	1	10	48	61	62	65	69	2	In	VDJ
AACGCCTTGTTGCTGGGGGACTCGGCCCTCTATCTCTGTGCCAGCAGCTTGGAATTGAGGGGAGGAGAGACCCAGTACTTCGGGCCA	CASSLELRGGETQYF	1	2.0655182385260463E-5	45	TCRBV05-06*01	TCRBV05	TCRBV05-06	01				TCRBD02-01*02	TCRBD02	TCRBD02-01	02				TCRBJ02-05*01	TCRBJ02	TCRBJ02-05	01				0	0	9	1	7	4	36	52	59	-1	65	1	In	VDJ
GTGACATCGGCCCAAAAGAACCCGACAGCTTTCTATCTCTGTGCCAGTACCGGGGTCGTTCGGACCGGGGAGCTGTTTTTTGGAGAA	CASTGVVRTGELFF	1	2.0655182385260463E-5	42	TCRBV19-01*01	TCRBV19	TCRBV19-01	01				TCRBD02-01*01	TCRBD02	TCRBD02-01	01				TCRBJ02-02*01	TCRBJ02	TCRBJ02-02	01				7	8	8	3	1	5	39	49	50	55	63	1	In	VDJ
GCCTTGGAGCTGGACGACTCGGCCCTGTATCTCTGTGCCAGCAGTCGTGGTCGGGACTCGCCCACCGGGGAGCTGTTTTTTGGAGAA	CASSRGRDSPTGELFF	1	2.0655182385260463E-5	48	TCRBV05-04*01	TCRBV05	TCRBV05-04	01				TCRBD02-01	TCRBD02	TCRBD02-01				01,02	TCRBJ02-02*01	TCRBJ02	TCRBJ02-02	01				5	4	0	10	8	4	33	44	52	58	62	1	In	VDJ
TTCTGGAGTCCGCCAGCACCAACCAGACATCTATGTACCTCTGTGCCAGCAGTTTTGGACTCTACCAGGGAGCTGTTTTTTGGAGAA		2	4.131036477052093E-5	40	TCRBV28-01*01	TCRBV28	TCRBV28-01	01				TCRBD02-01	TCRBD02	TCRBD02-01				01,02	TCRBJ02-02*01	TCRBJ02	TCRBJ02-02	01				3	6	1	10	1	9	41	55	56	61	67	2	Out	VDJ
ACCAGTGCCCATCCTGAAGACAGCAGCTTCTACATCTGCAGTGCCCCAACGGGGAAGGGGGCGAGGACTGAAGCTTTCTTTGGACAA	CSAPTGKGARTEAFF	1	2.0655182385260463E-5	45	TCRBV20	TCRBV20				TCRBV20-01,TCRBV20-or09_02		TCRBD01-01*01	TCRBD01	TCRBD01-01	01				TCRBJ01-01*01	TCRBJ01	TCRBJ01-01	01				6	4	5	0	11	5	36	44	55	62	66	1	In	VDJ
AACGCCTTGTTGCTGGGGGACTCGGCCCTGTATCTCTGTGCCAGCAGCTTGGTCCAGGAGGGGACCACTGAAGCTTTCTTTGGACAA	CASSLVQEGTTEAFF	1	2.0655182385260463E-5	45	TCRBV05-05*01	TCRBV05	TCRBV05-05	01				TCRBD02-01*02	TCRBD02	TCRBD02-01	02				TCRBJ01-01*01	TCRBJ01	TCRBJ01-01	01				0	3	10	0	4	4	36	52	56	62	65	1	In	VDJ
AAGATCCGGTCCACAAAGCTGGAGGACTCAGCCATGTACTTCTGTGCCAGCCGAGAGACCAGCTACACTGAAGCTTTCTTTGGACAA	CASRETSYTEAFF	1	2.0655182385260463E-5	39	TCRBV02-01	TCRBV02	TCRBV02-01				01,03					TCRBD01,TCRBD02	TCRBD01-01,TCRBD02-01		TCRBJ01-01*01	TCRBJ01	TCRBJ01-01	01				8	5	2	7	5	3	42	51	56	59	64	1	In	VDJ
AATTCCCTGGAGCTTGGTGACTCTGCTGTGTATTTCTGTGCCAGCAGCCAAGATGTGGGGCACTACACTGAAGCTTTCTTTGGACAA	CASSQDVGHYTEAFF	3	6.196554715578138E-5	45	TCRBV03-01/03-02*01	TCRBV03	TCRBV03-01/03-02	01				TCRBD01-01*01	TCRBD01	TCRBD01-01	01				TCRBJ01-01*01	TCRBJ01	TCRBJ01-01	01				0	3	7	0	3	3	36	53	56	61	64	3	In	VDJ
AATTCCCTGGAGCTTGGTGACTCTGCTGTGTATTTCTGTGCCAGCAGCCAAGCCCCCCACAGGAACACTGAAGCTTTCTTTGGACAA	CASSQAPHRNTEAFF	2	4.131036477052093E-5	45	TCRBV03-01/03-02*01	TCRBV03	TCRBV03-01/03-02	01				TCRBD01-01*01	TCRBD01	TCRBD01-01	01				TCRBJ01-01*01	TCRBJ01	TCRBJ01-01	01				1	0	3	5	6	1	36	52	58	-1	62	2	In	VDJ
TCAGAACCCAGGGACTCAGCTGTGTACTTCTGTGCCAGCAGCCAACGAGGGGGCCGACGCAAAGATCAGCCCCAGCATTTTGGTGAT	CASSQRGGRRKDQPQHF	1	2.0655182385260463E-5	51	TCRBV12	TCRBV12				TCRBV12-03/12-04,TCRBV12-04		TCRBD01-01*01	TCRBD01	TCRBD01-01	01				TCRBJ01-05*01	TCRBJ01	TCRBJ01-05	01				6	10	5	0	6	5	30	41	47	54	64	1	In	VDJ
CAGCCTGCAGAGCTTGGGGACTCGGCCATGTATCTCTGTGCCAGCAGCTTAGGACAGGGAACCCATCAGCCCCAGCATTTTGGTGAT	CASSLGQGTHQPQHF	1	2.0655182385260463E-5	45	TCRBV11-01*01	TCRBV11	TCRBV11-01	01				TCRBD01-01*01	TCRBD01	TCRBD01-01	01				TCRBJ01-05*01	TCRBJ01	TCRBJ01-05	01				1	5	2	3	0	5	36	-1	52	59	64	1	In	VDJ
CTGGAGTCGCCCAGCCCCAACCAGACCTCTCTGTACTTCTGTGCCAGCAGTTTAGGCCGGGGCAATCAGCCCCAGCATTTTGGTGAT	CASSLGRGNQPQHF	2	4.131036477052093E-5	42	TCRBV27-01*01	TCRBV27	TCRBV27-01	01				TCRBD02-01	TCRBD02	TCRBD02-01				01,02	TCRBJ01-05*01	TCRBJ01	TCRBJ01-05	01				2	0	8	4	3	2	39	54	57	-1	61	2	In	VDJ
GTGACATCGGCCCAAAAGAACCCGACAGCTTTCTATCTCTGTGCCAGTAGTTGGAACAATTACAATCAGCCCCAGCATTTTGGTGAT	CASSWNNYNQPQHF	2	4.131036477052093E-5	42	TCRBV19-01*01	TCRBV19	TCRBV19-01	01								TCRBD01,TCRBD02	TCRBD01-01,TCRBD02-01		TCRBJ01-05*01	TCRBJ01	TCRBJ01-05	01				5	7	1	8	1	3	39	51	52	55	62	2	In	VDJ
TTGGAGCTGGACGACTCGGCCCTGTATCTCTGTGCCAGCAGCTCGGGAGGGGGACAGGGGAGTGGTTCACCCCTCCACTTTGGGAAT	CASSSGGGQGSGSPLHF	1	2.0655182385260463E-5	51	TCRBV05-04*01	TCRBV05	TCRBV05-04	01				TCRBD01-01*01	TCRBD01	TCRBD01-01	01				TCRBJ01-06*01	TCRBJ01	TCRBJ01-06	01				3	5	0	2	7	9	30	43	50	60	65	1	In	VDJ
CACTCTCAAGATCCAGCCTGCAGAGCTTGGGGACTCGGCCGTGTATCTCTGTGCCAGTAGAAGGGTTCACCCCTCCACTTTGGGAAT		1	2.0655182385260463E-5	32	TCRBV11-03*01	TCRBV11	TCRBV11-03	01								TCRBD01,TCRBD02	TCRBD01-01,TCRBD02-01		TCRBJ01-06*01	TCRBJ01	TCRBJ01-06	01				9	0	5	3	4	9	49	57	61	-1	65	1	Out	VDJ
NCTCTGAAGATCCGGTCCACAAAGCTGGAGGACTCAGCCATGTACTTCTGTGCCAGCAGGGGGGACGTCCTCTACACCTTCGGTTCG	CASRGDVLYTF	4	8.262072954104185E-5	33	TCRBV02-01	TCRBV02	TCRBV02-01				01,03					TCRBD01,TCRBD02	TCRBD01-01,TCRBD02-01		TCRBJ01-02*01	TCRBJ01	TCRBJ01-02	01				6	5	0	7	2	10	48	59	61	66	71	4	In	VDJ
NNNNNNNNNTGTCGGCTGCTCCCTCCCAGACATCTGTGTACTTCTGTGCCAGCAGTTACGATTCTCTATGGCTACACCTTCGGTTCG		2	4.131036477052093E-5	37	TCRBV06-05*01	TCRBV06	TCRBV06-05	01								TCRBD01,TCRBD02	TCRBD01-01,TCRBD02-01		TCRBJ01-02*01	TCRBJ01	TCRBJ01-02	01				2	4	2	8	0	4	44	-1	59	61	65	2	Out	VDJ
ACTGTGACATCGGCCCAAAAGAACCCGACAGCTTTCTATCTCTGTGCCAGTAGCCGGGGGTTGACCTATGGCTACACCTTCGGTTCG	CASSRGLTYGYTF	3	6.196554715578138E-5	39	TCRBV19-01*01	TCRBV19	TCRBV19-01	01				TCRBD02-01*01	TCRBD02	TCRBD02-01	01				TCRBJ01-02*01	TCRBJ01	TCRBJ01-02	01				6	5	8	2	1	4	42	53	54	60	65	3	In	VDJ
ATGAATGTGAGCACCTTGGAGCTGGGGGACTCGGCCCTTTATCTTTGCGCCAGCTCCACAGGGGACTATGGCTACACCTTCGGTTCG	CASSTGDYGYTF	2	4.131036477052093E-5	36	TCRBV05-01*01	TCRBV05	TCRBV05-01	01				TCRBD01-01*01	TCRBD01	TCRBD01-01	01				TCRBJ01-02*01	TCRBJ01	TCRBJ01-02	01				7	0	3	2	3	3	45	54	57	-1	64	2	In	VDJ
ACTGTGACATCGGCCCAAAAGAACCCGACAGCTTTCTATCTCTGTGCCAGTAGTATAAAAATTAACTATGGCTACACCTTCGGTTCG	CASSIKINYGYTF	1	2.0655182385260463E-5	39	TCRBV19-01*01	TCRBV19	TCRBV19-01	01											TCRBJ01-02*01	TCRBJ01	TCRBJ01-02	01				2	5	0	0	0	1	42	-1	-1	57	62	1	In	VJ
TTGCTGGGGGACTCGGCCCTCTATCTCTGTGCCAGCACCACCGGGATTGAACAGGTCAGGCCTAACTATGGCTACACCTTCGGTTCG	CASTTGIEQVRPNYGYTF	1	2.0655182385260463E-5	54	TCRBV05-06*01	TCRBV05	TCRBV05-06	01								TCRBD01,TCRBD02	TCRBD01-01,TCRBD02-01		TCRBJ01-02*01	TCRBJ01	TCRBJ01-02	01				6	6	3	4	13	0	27	37	50	55	61	1	In	VDJ
ACTCTGGAGTCCGCTACCAGCTCCCAGACATCTGTGTACTTCTGTGCCATCAGTGAGTACACTAACTATGGCTACACCTTCGGTTCG	CAISEYTNYGYTF	2	4.131036477052093E-5	39	TCRBV10-03*01	TCRBV10	TCRBV10-03	01				TCRBD01-01*01	TCRBD01	TCRBD01-01	01				TCRBJ01-02*01	TCRBJ01	TCRBJ01-02	01				1	0	3	6	0	0	42	-1	58	-1	61	2	In	VDJ
ACTCTGGAGTCTGCTGCCTCCTCCCAGACATCTGTATATTTCTGCGCCAGCAGTGTGGGACCCAACTATGGCTACACCTTCGGTTCG	CASSVGPNYGYTF	2	4.131036477052093E-5	39	TCRBV10-01*01	TCRBV10	TCRBV10-01	01								TCRBD01,TCRBD02	TCRBD01-01,TCRBD02-01		TCRBJ01-02*01	TCRBJ01	TCRBJ01-02	01				4	2	0	7	1	2	42	55	56	61	63	2	In	VDJ
CCTTGTTGCTAGGGGACTCGGCCCTCTATCTCTGTGCCAGCAGCTGTGACAGGATGAATTAACAAATATGGCTACACCTTCGGTTCG		1	2.0655182385260463E-5	49	TCRBV05-07*01	TCRBV05	TCRBV05-07	01				TCRBD01-01*01	TCRBD01	TCRBD01-01	01				TCRBJ01-02*01	TCRBJ01	TCRBJ01-02	01				3	13	2	4	2	5	32	45	47	53	66	1	Out	VDJ
CTGAAGATCCGGTCCACAAAGCTGGAGGACTCAGCCATGTACTTCTGTGCCAGCTCACCTAATAAAGGGGGCTACACCTTCGGTTCG	CASSPNKGGYTF	1	2.0655182385260463E-5	36	TCRBV02-01	TCRBV02	TCRBV02-01				01,03					TCRBD01,TCRBD02	TCRBD01-01,TCRBD02-01		TCRBJ01-02*01	TCRBJ01	TCRBJ01-02	01				8	0	5	3	11	8	45	54	65	-1	69	1	In	VDJ
CTTCACATCAATTCCCTGGAGCTTGGTGACTCTGCTGTGTATTTCTGTGCCAGCAGCCAAGACCGGGACTTTCACACCTTCGGTTCG	CASSQDRDFHTF	3	6.196554715578138E-5	36	TCRBV03-01/03-02*01	TCRBV03	TCRBV03-01/03-02	01				TCRBD02-01	TCRBD02	TCRBD02-01				01,02	TCRBJ01-02*01	TCRBJ01	TCRBJ01-02	01				0	3	0	10	2	12	45	62	64	70	73	3	In	VDJ
TCCTGTCCTCAGAACCGGGAGACACGGCACTGTATCTCTGCGCCAGCAGTCGAGGAAGGGAAGTTCTACGAGCAGTACTTCGGGCCG		1	2.0655182385260463E-5	43	TCRBV23-01*01	TCRBV23	TCRBV23-01	01								TCRBD01,TCRBD02	TCRBD01-01,TCRBD02-01		TCRBJ02-07*01	TCRBJ02	TCRBJ02-07	01				4	4	0	8	6	3	38	51	57	61	65	1	Out	VDJ
AAGATCCAGCGCACAGAGCAGGAGGACTCGGCCGTGTATCTCTGTGCGAGTAGCTCTAGCGGATCCTACGAGCAGTACTTCGGGCCG	CASSSSGSYEQYF	1	2.0655182385260463E-5	39	TCRBV07-02	TCRBV07	TCRBV07-02				01,02	TCRBD02-01	TCRBD02	TCRBD02-01				01,02	TCRBJ02-07*01	TCRBJ02	TCRBJ02-07	01				4	1	4	5	0	1	42	-1	55	62	63	1	In	VDJ
NNNNCTTGGAGATCCAGTCCACGGAGTCAGGGGACACAGCACTGTATTTCTGTGCCAGCAGCTCCCTACGAGCAGTACTTCGGGCCG		1	2.0655182385260463E-5	31	TCRBV21-01*01	TCRBV21	TCRBV21-01	01											TCRBJ02-07*01	TCRBJ02	TCRBJ02-07	01				5	2	0	0	0	2	50	-1	-1	62	64	1	Out	VJ
GTGAACGCCTTGTTGCTGGGGGACTCGGCCCTCTATCTCTGTGCCAGCAGCTTAGGATTTAAACCCTACGAGCAGTACTTCGGGCCG	CASSLGFKPYEQYF	2	4.131036477052093E-5	42	TCRBV05-06*01	TCRBV05	TCRBV05-06	01								TCRBD01,TCRBD02	TCRBD01-01,TCRBD02-01		TCRBJ02-07*01	TCRBJ02	TCRBJ02-07	01				2	7	1	8	1	2	39	53	54	57	64	2	In	VDJ
GCAGAACTGGAGGATTCTGGAGTTTATTTCTGTGCCAGCAGCCCCCGTGGGCCCTTGTCCCGCCACTACGAGCAGTACTTCGGGCCG	CASSPRGPLSRHYEQYF	1	2.0655182385260463E-5	51	TCRBV14-01*01	TCRBV14	TCRBV14-01	01				TCRBD01-01*01	TCRBD01	TCRBD01-01	01				TCRBJ02-07*01	TCRBJ02	TCRBJ02-07	01				4	13	8	0	5	3	30	43	48	52	65	1	In	VDJ
ATCCGGTCCACAAAGCTGGAGGACTCAGCCATGTACTTCTGTGCCAGCAGCCCTCAGGGTGGGTCCGACGAGCAGTACTTCGGGCCG	CASSPQGGSDEQYF	1	2.0655182385260463E-5	42	TCRBV02-01	TCRBV02	TCRBV02-01				01,03	TCRBD01-01*01	TCRBD01	TCRBD01-01	01				TCRBJ02-07*01	TCRBJ02	TCRBJ02-07	01				6	8	4	3	4	5	39	50	54	59	67	1	In	VDJ
ATCCGGTCCACAAAGCTGGAGGACTCAGCCATGTACTTCTGTGCCAGCATATCGACCGAGGGGGCCAACGTCCTGACTTTCGGGGCC	CASISTEGANVLTF	1	2.0655182385260463E-5	42	TCRBV02-01	TCRBV02	TCRBV02-01				01,03					TCRBD01,TCRBD02	TCRBD01-01,TCRBD02-01		TCRBJ02-06*01	TCRBJ02	TCRBJ02-06	01				7	4	2	7	4	4	39	49	53	56	60	1	In	VDJ
CAGCCTGCAGAGCTTGGGGACTCGGCCATGTATCTCTGTGCCAGCAGCCTAGGACGTAACCTCGGGAACATTCAGTACTTCGGCGCC	CASSLGRNLGNIQYF	1	2.0655182385260463E-5	45	TCRBV11-01*01	TCRBV11	TCRBV11-01	01				TCRBD02-01	TCRBD02	TCRBD02-01				01,02	TCRBJ02-04*01	TCRBJ02	TCRBJ02-04	01				1	0	8	4	10	7	36	52	62	-1	66	1	In	VDJ
GCCTTGTTGCTGGGGGACTCGGCCCTCTATCTCTGTGCCAGCAGCTTGGTTGGGGACCCCCTTAATTCACCCCTCCACTTTGGGAAC	CASSLVGDPLNSPLHF	1	2.0655182385260463E-5	48	TCRBV05-06*01	TCRBV05	TCRBV05-06	01								TCRBD01,TCRBD02	TCRBD01-01,TCRBD02-01		TCRBJ01-06*02	TCRBJ01	TCRBJ01-06	02				0	5	0	7	3	6	33	49	52	57	62	1	In	VDJ
AATGTGAACGCCTTGTTGCTGGGGGACTCGGCCCTCTATCTCTGTGCCAGCTCGGGACAGTCTAATTCACCCCTCCACTTTGGGAAC	CASSGQSNSPLHF	1	2.0655182385260463E-5	39	TCRBV05-06*01	TCRBV05	TCRBV05-06	01				TCRBD01-01*01	TCRBD01	TCRBD01-01	01				TCRBJ01-06*02	TCRBJ01	TCRBJ01-06	02				7	2	0	5	2	6	42	51	53	60	62	1	In	VDJ
NTGAAGATCCAGCCCTCAGAACCCAGGGACTCAGCTGTGTACTTCTGTGCCAGCAGTTTTTGGTCGAATGAGCAGTTCTTCGGGCCA	CASSFWSNEQFF	1	2.0655182385260463E-5	36	TCRBV12-03/12-04*01	TCRBV12	TCRBV12-03/12-04	01								TCRBD01,TCRBD02	TCRBD01-01,TCRBD02-01		TCRBJ02-01*01	TCRBJ02	TCRBJ02-01	01				3	3	0	10	2	7	45	59	61	63	66	1	In	VDJ
NNNNNNNNNNCTTGGAGATCCAGTCCACGGAGTCAGGGGACCTCCGCCCCGGGAGGCTTCTCCTACAATGAGCAGTTCTTCGGGCCA		1	2.0655182385260463E-5	25	TCRBV21-01*01	TCRBV21	TCRBV21-01	01				TCRBD02-01*02	TCRBD02	TCRBD02-01	02				TCRBJ02-01*01	TCRBJ02	TCRBJ02-01	01				32	3	8	1	8	0	56	41	49	56	59	1	Out	VDJ
GTGAACGCCTTGTTGCTGGGGGACTCGGCCCTGTATCTCTGTGCCAGCAGCTTAAGGTTGTCGGGAGAGACCCAGTACTTCGGGCCA	CASSLRLSGETQYF	1	2.0655182385260463E-5	42	TCRBV05-05*01	TCRBV05	TCRBV05-05	01				TCRBD02-01	TCRBD02	TCRBD02-01				01,02	TCRBJ02-05*01	TCRBJ02	TCRBJ02-05	01				2	0	8	4	8	4	39	53	61	-1	65	1	In	VDJ
AACGCCTTGTTGCTGGGGGACTCGGCCCTGTATCTCTGTGCCAGCAGCCGGGACGGAAGAACACAAGAGACCCAGTACTTCGGGCCA	CASSRDGRTQETQYF	1	2.0655182385260463E-5	45	TCRBV05-05*01	TCRBV05	TCRBV05-05	01								TCRBD01,TCRBD02	TCRBD01-01,TCRBD02-01		TCRBJ02-05*01	TCRBJ02	TCRBJ02-05	01				4	9	0	7	1	2	36	48	49	54	63	1	In	VDJ
AGCTGGACGACTCGGCCCTGTATCTCTGTGCCAGCAGCTTACGGACTAGCGATACGTGCTAGCACAGATACGCAGTATTTTGGCCCA		1	2.0655182385260463E-5	55	TCRBV05-04*01	TCRBV05	TCRBV05-04	01				TCRBD02-01	TCRBD02	TCRBD02-01				01,02	TCRBJ02-03*01	TCRBJ02	TCRBJ02-03	01				2	9	1	6	2	0	26	40	42	51	60	1	Out	VDJ
NCTCTGAAGATCCGGTCCACAAAGCTGGAGGACTCAGCCATGTACTTCTGTGCCAGCAGTGTGGTCGGGGAGCTGTTTTTTGGAGAA	CASSVVGELFF	1	2.0655182385260463E-5	33	TCRBV02-01	TCRBV02	TCRBV02-01				01,03					TCRBD01,TCRBD02	TCRBD01-01,TCRBD02-01		TCRBJ02-02*01	TCRBJ02	TCRBJ02-02	01				4	1	0	10	1	7	48	61	62	64	65	1	In	VDJ
GTCGCACTGCAGCAAGAAGACTCAGCTGCGTATCTCTGCACCAGCAGCCAACCCCACTAGAACACCGGGGAGCTGTTTTTTGGAGAA	CTSSQPH*NTGELFF	2	4.131036477052093E-5	45	TCRBV01-01*01	TCRBV01	TCRBV01-01	01				TCRBD02-01	TCRBD02	TCRBD02-01				01,02	TCRBJ02-02*01	TCRBJ02	TCRBJ02-02	01				2	0	3	9	4	1	36	51	55	-1	59	2	Stop	VDJ
GCCTTGTTGCTGGGGGACTCGGCCCTCTATCTCTGTGCCAGCAGCTTGGGACCGAGTAGCAACACCGGGGAGCTGTTTTTTGGAGAA	CASSLGPSSNTGELFF	1	2.0655182385260463E-5	48	TCRBV05-06*01	TCRBV05	TCRBV05-06	01				TCRBD02-01	TCRBD02	TCRBD02-01				01,02	TCRBJ02-02*01	TCRBJ02	TCRBJ02-02	01				0	0	5	7	7	2	33	49	56	-1	60	1	In	VDJ
AATTCCCTGGAGCTTGGTGACTCTGCTGTGTATTTCTGTGCCAGCAGTCTTGCGGGGACCAACACCGGGGAGCTGTTTTTTGGAGAA	CASSLAGTNTGELFF	1	2.0655182385260463E-5	45	TCRBV03-01/03-02*01	TCRBV03	TCRBV03-01/03-02	01				TCRBD02-01*01	TCRBD02	TCRBD02-01	01				TCRBJ02-02*01	TCRBJ02	TCRBJ02-02	01				6	3	7	3	4	2	36	47	51	57	60	1	In	VDJ
GAGCTTGGTGACTCTGCTGTGTATTTCTGTGCCAGCAGCCAAGATCAGTTGGCAGGGGGCGCGGGCACTGAAGCTTTCTTTGGACAA	CASSQDQLAGGAGTEAFF	2	4.131036477052093E-5	54	TCRBV03-01/03-02*01	TCRBV03	TCRBV03-01/03-02	01				TCRBD01-01*01	TCRBD01	TCRBD01-01	01				TCRBJ01-01*01	TCRBJ01	TCRBJ01-01	01				0	5	4	0	8	4	27	44	52	60	65	2	In	VDJ
NNNNNNNTGTCGGCTGCTCCCTCCCAGACATCTGTGTACTTCTGTGCCAGCAGTGTTAGAGACGACACTGAAGCTTTCTTTGGACAA	CASSVRDDTEAFF	2	4.131036477052093E-5	39	TCRBV06	TCRBV06				TCRBV06-01,TCRBV06-05						TCRBD01,TCRBD02	TCRBD01-01,TCRBD02-01		TCRBJ01-01*01	TCRBJ01	TCRBJ01-01	01				4	1	2	7	5	3	42	55	60	63	64	2	In	VDJ
TCTGACAGTGACCAGTGCCCATCCTGAATTCGGTAGAAAGCGGGATGAAAATAGGGAGACAAGAACACTGAAGCTTTCTTTGGACAA		1	2.0655182385260463E-5	35	TCRBV20	TCRBV20				TCRBV20-01,TCRBV20-or09_02		TCRBD02-01*02	TCRBD02	TCRBD02-01	02				TCRBJ01-01*01	TCRBJ01	TCRBJ01-01	01				32	17	6	3	10	1	46	28	38	45	62	1	Out	VDJ
TCCAGCAGGTAGTGCGAGGAGATTCGGCAGCTTATTTCTGTGCCAGCTCACCACCCGGGCGGGTATCAGCCCCAGCATTTTGGTGAT		2	4.131036477052093E-5	43	TCRBV18-01*01	TCRBV18	TCRBV18-01	01				TCRBD02-01	TCRBD02	TCRBD02-01				01,02	TCRBJ01-05*01	TCRBJ01	TCRBJ01-05	01				0	1	7	4	3	5	38	55	58	63	64	2	Out	VDJ
TCCACAAAGCTGGAGGACTCAGCCATGTACTTCTGTGCCAGCAGTAGAGGCAGGGCCCCCCTCAATCAGCCCCAGCATTTTGGTGAT	CASSRGRAPLNQPQHF	2	4.131036477052093E-5	48	TCRBV02-01	TCRBV02	TCRBV02-01				01,03	TCRBD01-01*01	TCRBD01	TCRBD01-01	01				TCRBJ01-05*01	TCRBJ01	TCRBJ01-05	01				5	7	4	3	5	3	33	45	50	55	62	2	In	VDJ
GTGACATCGGCCCAAAAGAACCCGACAGCTTTCTATCTCTGTGCCAGTAGGGAGGGAGAGGCAGCCCAGCCCCAGCATTTTGGTGAT	CASREGEAAQPQHF	2	4.131036477052093E-5	42	TCRBV19-01*01	TCRBV19	TCRBV19-01	01				TCRBD02-01*02	TCRBD02	TCRBD02-01	02				TCRBJ01-05*01	TCRBJ01	TCRBJ01-05	01				6	10	10	0	0	7	39	-1	50	56	66	2	In	VDJ
AATTCCCTGGAGCTTGGTGACTCTGCTGTGTATTTCTGTGCCAGCAGCCAAGATTTCGGTGGAGAACAGCCCCAGCATTTTGGTGAT	CASSQDFGGEQPQHF	2	4.131036477052093E-5	45	TCRBV03-01/03-02*01	TCRBV03	TCRBV03-01/03-02	01				TCRBD02-01*02	TCRBD02	TCRBD02-01	02				TCRBJ01-05*01	TCRBJ01	TCRBJ01-05	01				0	2	10	2	7	7	36	53	60	64	66	2	In	VDJ
AATGTGAGCACCTTGGAGCTGGGGGACTCGGCCCTTTATCTTTGCGCCAGCAGCTTGGGGGGAACTTTTGGCTACACCTTCGGTTCG	CASSLGGTFGYTF	2	4.131036477052093E-5	39	TCRBV05-01*01	TCRBV05	TCRBV05-01	01								TCRBD01,TCRBD02	TCRBD01-01,TCRBD02-01		TCRBJ01-02*01	TCRBJ01	TCRBJ01-02	01				0	5	0	8	1	7	42	58	59	63	68	2	In	VDJ
ACAGTGACCAGTGCCCATCCTGAAGACAGCAGCTTCTACATCTGCAGTGTGTGGAAGGGACAGATCTATGGCTACACCTTCGGTTCG	CSVWKGQIYGYTF	1	2.0655182385260463E-5	39	TCRBV20	TCRBV20				TCRBV20-01,TCRBV20-or09_02		TCRBD01-01*01	TCRBD01	TCRBD01-01	01				TCRBJ01-02*01	TCRBJ01	TCRBJ01-02	01				7	2	0	5	7	4	42	49	56	63	65	1	In	VDJ
CAGCCTGCAGAGCTTGGGGACTCGGCCATGTATCTCTGTGCCAGCAGCCCGAACTCAGGGGAGGGCTATGGCTACACCTTCGGTTCG	CASSPNSGEGYGYTF	1	2.0655182385260463E-5	45	TCRBV11-01*01	TCRBV11	TCRBV11-01	01				TCRBD02-01*02	TCRBD02	TCRBD02-01	02				TCRBJ01-02*01	TCRBJ01	TCRBJ01-02	01				5	0	9	0	10	4	36	48	58	-1	65	1	In	VDJ
GTGACCAGTGCCCATCCTGAAGACAGCAGCTTCTACATCTGCAGTGCTTCCACCGGGACAGGGGACTATGGCTACACCTTCGGTTCG	CSASTGTGDYGYTF	1	2.0655182385260463E-5	42	TCRBV20	TCRBV20				TCRBV20-01,TCRBV20-or09_02		TCRBD01-01*01	TCRBD01	TCRBD01-01	01				TCRBJ01-02*01	TCRBJ01	TCRBJ01-02	01				5	0	0	2	6	3	39	48	54	-1	64	1	In	VDJ
GTGACCAGTGCCCATCCTGAAGACAGCAGCTTCTACATCTGCAGTGCTCCCGGGACAGGACTTAACTATGGCTACACCTTCGGTTCG	CSAPGTGLNYGYTF	1	2.0655182385260463E-5	42	TCRBV20	TCRBV20				TCRBV20-01,TCRBV20-or09_02		TCRBD01-01*01	TCRBD01	TCRBD01-01	01				TCRBJ01-02*01	TCRBJ01	TCRBJ01-02	01				5	3	0	4	3	1	39	48	51	59	62	1	In	VDJ
AATGTGAACGCCTTGTTGCTGGGGGACTCGGCCCTCTATCTCTGTGCCAGCAGCCCCCGGACAGGTTATCGCTACACCTTCGGTTCG	CASSPRTGYRYTF	1	2.0655182385260463E-5	39	TCRBV05-06*01	TCRBV05	TCRBV05-06	01				TCRBD01-01*01	TCRBD01	TCRBD01-01	01				TCRBJ01-02*01	TCRBJ01	TCRBJ01-02	01				4	5	1	4	4	9	42	54	58	65	70	1	In	VDJ
ACTCTGACAGTGACCAGTGCCCATCCTGAAGACAGCAGCTTCTACATCTGCAGTGTCGTGGGGGCCGCGGACTACACCTTCGGTTCG	CSVVGAADYTF	3	6.196554715578138E-5	33	TCRBV20-01	TCRBV20	TCRBV20-01				01,04	TCRBD01-01*01	TCRBD01	TCRBD01-01	01				TCRBJ01-02*01	TCRBJ01	TCRBJ01-02	01				7	6	6	0	4	10	48	55	59	65	71	3	In	VDJ
TCCGCTACCAGCTCCCAGACATCTGTGTACTTCTGTGCCATCAGTGAGAATATGAGGACAGGTACCGTCGAGCAGTACTTCGGGCCG	CAISENMRTGTVEQYF	2	4.131036477052093E-5	48	TCRBV10-03*01	TCRBV10	TCRBV10-03	01				TCRBD01-01*01	TCRBD01	TCRBD01-01	01				TCRBJ02-07*01	TCRBJ02	TCRBJ02-07	01				2	6	1	4	7	6	33	48	55	62	68	2	In	VDJ
GTACCCTCTCAGACATCTGTGTACTTCTGTGCCAGCAGTGACTCGATAACGGACTAGCGAGGGTTGTACGAGCAGTACTTCGGGCCG	CASSDSITD*RGLYEQYF	2	4.131036477052093E-5	54	TCRBV06-04*01	TCRBV06	TCRBV06-04	01				TCRBD02-01	TCRBD02	TCRBD02-01				01,02	TCRBJ02-07*01	TCRBJ02	TCRBJ02-07	01				0	7	1	6	6	4	27	44	50	59	66	2	Stop	VDJ
TTGCTGGGGGACTCGGCCCTGTATCTCTGTGCCAGCAGCTTAGGACTAGCGGGAGGCCCCTTCCTCTACGAGCAGTACTTCGGGCCG	CASSLGLAGGPFLYEQYF	1	2.0655182385260463E-5	54	TCRBV05-05*01	TCRBV05	TCRBV05-05	01				TCRBD02-01*02	TCRBD02	TCRBD02-01	02				TCRBJ02-07*01	TCRBJ02	TCRBJ02-07	01				2	9	1	1	1	3	27	41	42	56	65	1	In	VDJ
ATGAGCTCCTTGGAGCTGGGGGACTCAGCCCTGTACTTCTGTGCCAGCAGCTTAGGTTGGGGGGGCTACGAGCAGTACTTCGGGCCG	CASSLGWGGYEQYF	1	2.0655182385260463E-5	42	TCRBV13-01*01	TCRBV13	TCRBV13-01	01				TCRBD02-01*01	TCRBD02	TCRBD02-01	01				TCRBJ02-07*01	TCRBJ02	TCRBJ02-07	01				0	0	9	0	2	3	39	56	58	-1	65	1	In	VDJ
CGCCTTGGAGCTGGACGACTCGGCCCTGTATCTCTGTGCCAGCAGCGGCTGACAGGGATCCGGTCCTACGAGCAGTACTTCGGGCCG		1	2.0655182385260463E-5	47	TCRBV05-04*01	TCRBV05	TCRBV05-04	01				TCRBD01-01*01	TCRBD01	TCRBD01-01	01				TCRBJ02-07*01	TCRBJ02	TCRBJ02-07	01				4	6	2	3	4	1	34	46	50	57	63	1	Out	VDJ
CCGCCAGCACCAACCAGACATCTATGTACCTCTGTGCCAGCAGGGGGACAGGGAAGTTGGGGCTCCTACGAGCAGTACTTCGGGCCG		1	2.0655182385260463E-5	49	TCRBV28-01*01	TCRBV28	TCRBV28-01	01				TCRBD01-01*01	TCRBD01	TCRBD01-01	01				TCRBJ02-07*01	TCRBJ02	TCRBJ02-07	01				6	9	0	3	1	0	32	43	44	53	62	1	Out	VDJ
TCGGCCCAAAAGAACCCGACAGCTTTCTATCTCTGTGCCAGTAGTATCTGGGACAGCAAGAGCTCCTACGAGCAGTACTTCGGGCCG	CASSIWDSKSSYEQYF	1	2.0655182385260463E-5	48	TCRBV19-01*01	TCRBV19	TCRBV19-01	01				TCRBD01-01*01	TCRBD01	TCRBD01-01	01				TCRBJ02-07*01	TCRBJ02	TCRBJ02-07	01				3	6	0	5	2	0	33	47	49	56	62	1	In	VDJ
ACTCTGAAGATCCAGCGCACAGAGCAGGAGGACTCGGCCGTGTATCTCTGTGCCAGCAGCCCCTCCTACGAGCAGTACTTCGGGCCG	CASSPSYEQYF	3	6.196554715578138E-5	33	TCRBV07-08*03	TCRBV07	TCRBV07-08	03											TCRBJ02-07*01	TCRBJ02	TCRBJ02-07	01				4	1	0	0	0	0	48	-1	-1	61	62	3	In	VJ
ATCCGGTCCACAAAGCTGGAGGACTCAGCCATGTACTTCTGTGCCAGCAGTGACGGCGGGAGGGCCTACGAGCAGTACTTCGGGCCG	CASSDGGRAYEQYF	1	2.0655182385260463E-5	42	TCRBV02-01	TCRBV02	TCRBV02-01				01,03	TCRBD02-01*02	TCRBD02	TCRBD02-01	02				TCRBJ02-07*01	TCRBJ02	TCRBJ02-07	01				3	0	7	0	2	2	39	53	55	-1	64	1	In	VDJ
CACCTACACGCCCTGCAGCCAGAAGACTCAGCCCTGTATCTCTGCGCCAGCAGCACAGACAGAGCCTACGAGCAGTACTTCGGGCCG	CASSTDRAYEQYF	2	4.131036477052093E-5	39	TCRBV04-01*01	TCRBV04	TCRBV04-01	01				TCRBD01-01*01	TCRBD01	TCRBD01-01	01				TCRBJ02-07*01	TCRBJ02	TCRBJ02-07	01				5	2	2	5	3	2	42	54	57	62	64	2	In	VDJ
GATCCAGTCCACGGAGTCAGGGGACACAGCACTGTATTTCTGTGCCAGCAGCAAGGACTAGGGCCCTACGAGCAGTACTTCGGGCCG		1	2.0655182385260463E-5	41	TCRBV21-01*01	TCRBV21	TCRBV21-01	01				TCRBD02-01	TCRBD02	TCRBD02-01				01,02	TCRBJ02-07*01	TCRBJ02	TCRBJ02-07	01				3	3	1	8	0	2	40	-1	54	61	64	1	Out	VDJ
AACGCCTTGTTGCTGGGGGACTCGGCCCTGTATCTCTGTGCCAGCAGCCCGGAAAGCGGGAGCCCCTACGAGCAGTACTTCGGGCCG	CASSPESGSPYEQYF	1	2.0655182385260463E-5	45	TCRBV05-05*01	TCRBV05	TCRBV05-05	01				TCRBD02-01*02	TCRBD02	TCRBD02-01	02				TCRBJ02-07*01	TCRBJ02	TCRBJ02-07	01				4	2	6	2	6	2	36	48	54	62	64	1	In	VDJ
TCCCTGGAGCTTGGTGACTCTGCTGTGTATTTCTGTGCCAGCAGCCAAGGAGTCAGCGGGCAGACCTACGAGCAGTACTTCGGGCCG	CASSQGVSGQTYEQYF	1	2.0655182385260463E-5	48	TCRBV03-01/03-02*01	TCRBV03	TCRBV03-01/03-02	01				TCRBD02-01	TCRBD02	TCRBD02-01				01,02	TCRBJ02-07*01	TCRBJ02	TCRBJ02-07	01				1	4	6	4	5	2	33	49	54	60	64	1	In	VDJ
ACAGTGACCAGTGCCCATCCTGAAGACAGCAGCTTCTACATCTGCAGTGCCACGGGACAGCTTGGAAACACCATATATTTTGGAGAG	CSATGQLGNTIYF	2	4.131036477052093E-5	39	TCRBV20	TCRBV20				TCRBV20-01,TCRBV20-or09_02		TCRBD01-01*01	TCRBD01	TCRBD01-01	01				TCRBJ01-03*01	TCRBJ01	TCRBJ01-03	01				6	2	0	5	3	3	42	50	53	60	62	2	In	VDJ
AGCACCTTGGAGCTGGGGGACTCGGCCCTTTATCTTTGCGCCAGCCGCGGAGGATAGCTTTCTGGAAACACCATATATTTTGGAGAG	CASRGG*LSGNTIYF	11	2.272070062378651E-4	45	TCRBV05-01*01	TCRBV05	TCRBV05-01	01				TCRBD02-01*02	TCRBD02	TCRBD02-01	02				TCRBJ01-03*01	TCRBJ01	TCRBJ01-03	01				7	7	10	1	3	1	36	45	48	53	60	11	Stop	VDJ
CTGGAGTCCGCCAGCACCAACCAGACATCTATGTACCTCTGTGCCAGCAGTTTGTGGGGAGCTGGAAACACCATATATTTTGGAGAG	CASSLWGAGNTIYF	2	4.131036477052093E-5	42	TCRBV28-01*01	TCRBV28	TCRBV28-01	01				TCRBD02-01*02	TCRBD02	TCRBD02-01	02				TCRBJ01-03*01	TCRBJ01	TCRBJ01-03	01				3	0	9	2	3	2	39	53	56	-1	61	2	In	VDJ
GTGACATCGGCCCAAAAGAACCCGACAGCTTTCTATCTCTGTGCCAGTACCCGGTCAGGCGAAGGAAACACCATATATTTTGGAGAG	CASTRSGEGNTIYF	2	4.131036477052093E-5	42	TCRBV19-01*01	TCRBV19	TCRBV19-01	01				TCRBD01-01*01	TCRBD01	TCRBD01-01	01				TCRBJ01-03*01	TCRBJ01	TCRBJ01-03	01				7	4	4	4	6	4	39	49	55	59	63	2	In	VDJ
ACATCGGCCCAAAAGAACCCGACAGCTTTCTATCTCTGTGCCAGTAGTCCGGGACGCTCTGGGGCCAACGTCCTGACTTTCGGGGCC	CASSPGRSGANVLTF	1	2.0655182385260463E-5	45	TCRBV19-01*01	TCRBV19	TCRBV19-01	01								TCRBD01,TCRBD02	TCRBD01-01,TCRBD02-01		TCRBJ02-06*01	TCRBJ02	TCRBJ02-06	01				5	1	0	7	2	0	36	48	50	55	56	1	In	VDJ
ATCCGGTCCACAAAGCTGGAGGACTCAGCCATGTACTTCTGTGCCAGCAGAGGTGGGTCGTCGAATTCACCCCTCCACTTTGGGAAC	CASRGGSSNSPLHF	2	4.131036477052093E-5	42	TCRBV02-01	TCRBV02	TCRBV02-01				01,03					TCRBD01,TCRBD02	TCRBD01-01,TCRBD02-01		TCRBJ01-06*02	TCRBJ01	TCRBJ01-06	02				6	6	0	9	4	7	39	50	54	57	63	2	In	VDJ
ATCCGGTCCACAAAGCTGGAGGACTCAGCCATGTACTTCTGTGCCAGCAGTGAAACCGCCTGGACAGGGGCTCAGTTCTTCGGGCCA	CASSETAWTGAQFF	5	1.0327591192630231E-4	42	TCRBV02-01	TCRBV02	TCRBV02-01				01,03	TCRBD01-01*01	TCRBD01	TCRBD01-01	01				TCRBJ02-01*01	TCRBJ02	TCRBJ02-01	01				2	2	1	2	7	13	39	54	61	70	72	5	In	VDJ
NNNNTGAAGATCCAGCCCTCAGAACCCAGGGACTCAGCTGTGTACTTCTGTGCCAGCAGCCTCTCAGGAGGGCAGTTCTTCGGGCCA	CASSLSGGQFF	1	2.0655182385260463E-5	33	TCRBV12-03/12-04*01	TCRBV12	TCRBV12-03/12-04	01				TCRBD02-01*02	TCRBD02	TCRBD02-01	02				TCRBJ02-01*01	TCRBJ02	TCRBJ02-01	01				6	0	10	1	7	12	48	59	66	-1	71	1	In	VDJ
GAACCCAGGGACTCAGCTGTGTACTTCTGTGCCAGCAGCCAGACACAAGGACTAGCGGGAGGGAACAATGAGCAGTTCTTCGGGCCA	CASSQTQGLAGGNNEQFF	1	2.0655182385260463E-5	54	TCRBV12	TCRBV12				TCRBV12-03/12-04,TCRBV12-04		TCRBD02-01*02	TCRBD02	TCRBD02-01	02				TCRBJ02-01*01	TCRBJ02	TCRBJ02-01	01				6	1	1	0	10	5	27	38	48	63	64	1	In	VDJ
CACGCCCTGCAGCCAGAAGACTCAGCCCTGTATCTCTGCGCCAGCAGCCAAGACTCGCAAACCCTCGGGACCCAGTACTTCGGGCCA	CASSQDSQTLGTQYF	1	2.0655182385260463E-5	45	TCRBV04-01*01	TCRBV04	TCRBV04-01	01				TCRBD02-01	TCRBD02	TCRBD02-01				01,02	TCRBJ02-05*01	TCRBJ02	TCRBJ02-05	01				0	0	8	5	12	7	36	53	65	-1	68	1	In	VDJ
CTGCTCCCTCCCAGACATCTGTGTACTTCTGTGCCAGCAGTTACCCCCCTGGACCAATCCCCTTCCGGGACCCAGTACTTCGGGCCA		4	8.262072954104185E-5	52	TCRBV06	TCRBV06				TCRBV06-05,TCRBV06-06						TCRBD01,TCRBD02	TCRBD01-01,TCRBD02-01		TCRBJ02-05*01	TCRBJ02	TCRBJ02-05	01				2	14	1	7	6	7	29	44	50	54	68	4	Out	VDJ
CAGCCCTCAGAACCCAGGGACTCAGCTGTGTACTTCTGTGCCAGCAGAAAACTAGCGGGAGTTCCAGAGACCCAGTACTTCGGGCCA	CASRKLAGVPETQYF	1	2.0655182385260463E-5	45	TCRBV12	TCRBV12				TCRBV12-03/12-04,TCRBV12-04		TCRBD02-01*02	TCRBD02	TCRBD02-01	02				TCRBJ02-05*01	TCRBJ02	TCRBJ02-05	01				6	4	3	2	3	4	36	47	50	61	65	1	In	VDJ
CTGAAGATCCGGTCCACAAAGCTGGAGGACTCAGCCATGTACTTCTGTGCCACCGGGACTTTCCAAGAGACCCAGTACTTCGGGCCA	CATGTFQETQYF	1	2.0655182385260463E-5	36	TCRBV02-01	TCRBV02	TCRBV02-01				01,03	TCRBD02-01	TCRBD02	TCRBD02-01				01,02	TCRBJ02-05*01	TCRBJ02	TCRBJ02-05	01				10	2	0	10	2	1	45	52	54	60	62	1	In	VDJ
GCCAGCACCAACCAGACATCTATGTACCTCTGTGCCAGCAGTTTATGGCGACTAGCGGGAGGCCCCGGGGAGCTGTTTTTTGGAGAA	CASSLWRLAGGPGELFF	4	8.262072954104185E-5	51	TCRBV28-01*01	TCRBV28	TCRBV28-01	01				TCRBD02-01*02	TCRBD02	TCRBD02-01	02				TCRBJ02-02*01	TCRBJ02	TCRBJ02-02	01				0	2	2	1	2	6	30	47	49	62	64	4	In	VDJ
TCCGCTACCAGCTCCCAGACATCTGTGTACTTCTGTGCCATCAGTGAACCGGGACAGGGAAGCACCGGGGAGCTGTTTTTTGGAGAA	CAISEPGQGSTGELFF	2	4.131036477052093E-5	48	TCRBV10-03*01	TCRBV10	TCRBV10-03	01				TCRBD01-01*01	TCRBD01	TCRBD01-01	01				TCRBJ02-02*01	TCRBJ02	TCRBJ02-02	01				3	3	0	3	3	4	33	47	50	59	62	2	In	VDJ
GAGCTTGGTGACTCTGCTGTGTATTTCTGTGCCAGCAGCCAAGGGGATAGCGGGGGAACGAACACCGGGGAGCTGTTTTTTGGAGAA	CASSQGDSGGTNTGELFF	3	6.196554715578138E-5	54	TCRBV03-01/03-02*01	TCRBV03	TCRBV03-01/03-02	01				TCRBD02-01*01	TCRBD02	TCRBD02-01	01				TCRBJ02-02*01	TCRBJ02	TCRBJ02-02	01				1	2	5	2	4	0	27	43	47	56	58	3	In	VDJ
AATGTGAACGCCTTGGAGCTGGACGACTCGGCCCTGTATCTCTGTGCCAGCAGCCCAGAATTGAACACTGAAGCTTTCTTTGGACAA	CASSPELNTEAFF	1	2.0655182385260463E-5	39	TCRBV05-04*01	TCRBV05	TCRBV05-04	01				TCRBD01-01*01	TCRBD01	TCRBD01-01	01				TCRBJ01-01*01	TCRBJ01	TCRBJ01-01	01				4	3	4	5	1	0	42	54	55	58	61	1	In	VDJ
ATCCAGCGCACAGAGCAGGGGGACTCGGCCATGTATCTCTGTGCCAGCAGCTTGGGACAAGTGAACACTGAAGCTTTCTTTGGACAA	CASSLGQVNTEAFF	3	6.196554715578138E-5	42	TCRBV07-09*01	TCRBV07	TCRBV07-09	01				TCRBD01-01*01	TCRBD01	TCRBD01-01	01				TCRBJ01-01*01	TCRBJ01	TCRBJ01-01	01				3	2	0	6	0	0	39	-1	53	59	61	3	In	VDJ
ATCCAGCCCTCAGAACCCAGGGACTCAGCTGTGTACTTCTGTGCCAGCACCTGGGAGATCATGAACACTGAAGCTTTCTTTGGACAA	CASTWEIMNTEAFF	1	2.0655182385260463E-5	42	TCRBV12	TCRBV12				TCRBV12-03/12-04,TCRBV12-04		TCRBD02-01*02	TCRBD02	TCRBD02-01	02				TCRBJ01-01*01	TCRBJ01	TCRBJ01-01	01				7	4	9	2	3	0	39	49	52	57	61	1	In	VDJ
NNNNCTCTGAAGATCCGGTCCACAAAGCTGGAGGACTCAGCCATGTACTTCTGTGCCAGCACGGCTGGGGAAGCTTTCTTTGGACAA	CASTAGEAFF	1	2.0655182385260463E-5	30	TCRBV02-01	TCRBV02	TCRBV02-01				01,03					TCRBD01,TCRBD02	TCRBD01-01,TCRBD02-01		TCRBJ01-01*01	TCRBJ01	TCRBJ01-01	01				7	0	0	9	5	8	51	61	66	-1	69	1	In	VDJ
CTGACAGTGACCAGTGCCCATCCTGAAGACAGCAGCTTCTACATCTGCAGTGCCTTCGGGGGAGATCAGCCCCAGCATTTTGGTGAT	CSAFGGDQPQHF	2	4.131036477052093E-5	36	TCRBV20	TCRBV20				TCRBV20-01,TCRBV20-or09_02		TCRBD02-01*01	TCRBD02	TCRBD02-01	01				TCRBJ01-05*01	TCRBJ01	TCRBJ01-05	01				6	2	8	2	3	5	45	53	56	62	64	2	In	VDJ
ATCCGCTCACCAGGCCTGGGGGACGCAGCCATGTACCTGTGTGCCACCAGCAGGGACAATAGCAATCAGCCCCAGCATTTTGGTGAT	CATSRDNSNQPQHF	2	4.131036477052093E-5	42	TCRBV15-01*02	TCRBV15	TCRBV15-01	02				TCRBD01-01*01	TCRBD01	TCRBD01-01	01				TCRBJ01-05*01	TCRBJ01	TCRBJ01-05	01				3	1	1	6	0	0	39	-1	53	58	59	2	In	VDJ
AAGATCCGGTCCACAAAGCTGGAGGACTCAGCCATGTACTTCTGTGCCAGCAGATGGGGACCCAATCAGCCCCAGCATTTTGGTGAT	CASRWGPNQPQHF	2	4.131036477052093E-5	39	TCRBV02-01	TCRBV02	TCRBV02-01				01,03					TCRBD01,TCRBD02	TCRBD01-01,TCRBD02-01		TCRBJ01-05*01	TCRBJ01	TCRBJ01-05	01				6	1	0	7	3	3	42	53	56	61	62	2	In	VDJ
CATCGGCCCAAAAGAACCCGACAGCTTTCTATCTCTGTGCCAGTAGTACCGCCCGGCGGGACGGGTTCACCCCTCCACTTTGGGAAT		3	6.196554715578138E-5	46	TCRBV19-01*01	TCRBV19	TCRBV19-01	01				TCRBD02-01*02	TCRBD02	TCRBD02-01	02				TCRBJ01-06*01	TCRBJ01	TCRBJ01-06	01				4	4	7	3	7	9	35	48	55	61	65	3	Out	VDJ
ATCCAGCCCTCAGAACCCAGGGACTCAGCTGTGTACTTCTGTGCCAGCAGTGTCAGGGGGGAGGATTCACCCCTCCACTTTGGGAAT	CASSVRGEDSPLHF	1	2.0655182385260463E-5	42	TCRBV12	TCRBV12				TCRBV12-03/12-04,TCRBV12-04		TCRBD01-01*01	TCRBD01	TCRBD01-01	01				TCRBJ01-06*01	TCRBJ01	TCRBJ01-06	01				5	4	4	1	2	8	39	51	53	60	64	1	In	VDJ
AGTGCCCATCCTGAAGACAGCAGCTTCTACATCTGCAGTGCTAGAGGGACAGGGAGCTCCTATAATTCACCCCTCCACTTTGGGAAT	CSARGTGSSYNSPLHF	2	4.131036477052093E-5	48	TCRBV20	TCRBV20				TCRBV20-01,TCRBV20-or09_02		TCRBD01-01*01	TCRBD01	TCRBD01-01	01				TCRBJ01-06*01	TCRBJ01	TCRBJ01-06	01				1	2	1	3	0	0	33	-1	46	54	56	2	In	VDJ
AATGTGAACGCCTTGGAGCTGGAGGACTCGGCCCTGTATCTCTGTGCCAGCAGCATTACCGGACAGGGGTTCACCGTCTTCGGTTCG	CASSITGQGFTVF	1	2.0655182385260463E-5	39	TCRBV05-08*01	TCRBV05	TCRBV05-08	01				TCRBD01-01*01	TCRBD01	TCRBD01-01	01				TCRBJ01-02*01	TCRBJ01	TCRBJ01-02	01				4	8	1	2	6	16	42	54	60	69	77	1	In	VDJ
AATTCCCTGGAGCTTGGTGACTCTGCTGTGTATTTCTGTGCCAGCAGCCCGCGACAGGGGCGCCTTTATGGCTACACCTTCGGTTCG	CASSPRQGRLYGYTF	3	6.196554715578138E-5	45	TCRBV03-01/03-02*01	TCRBV03	TCRBV03-01/03-02	01				TCRBD01-01*01	TCRBD01	TCRBD01-01	01				TCRBJ01-02*01	TCRBJ01	TCRBJ01-02	01				4	6	2	2	3	5	36	49	52	60	66	3	In	VDJ
GTGAACGCCTTGTTGCTGGGGGACTCGGCCCTCTATCTCTGTGCCAGCAGCTTGGCCAATCAGGGCTATGGCTACACCTTCGGTTCG	CASSLANQGYGYTF	1	2.0655182385260463E-5	42	TCRBV05-06*01	TCRBV05	TCRBV05-06	01				TCRBD01-01*01	TCRBD01	TCRBD01-01	01				TCRBJ01-02*01	TCRBJ01	TCRBJ01-02	01				0	0	4	3	5	4	39	55	60	-1	65	1	In	VDJ
CACATCAATTCCCTGGAGCTTGGTGACTCTGCTGTGTATTTCTGTGCCAGCAGACCACAGGGGGCCTATGGCTACACCTTCGGTTCG	CASRPQGAYGYTF	1	2.0655182385260463E-5	39	TCRBV03-01/03-02*01	TCRBV03	TCRBV03-01/03-02	01				TCRBD01-01*01	TCRBD01	TCRBD01-01	01				TCRBJ01-02*01	TCRBJ01	TCRBJ01-02	01				6	0	3	0	3	4	42	53	56	-1	65	1	In	VDJ
ATCAATTCCCTGGAGCTTGGTGACTCTGCTGTGTATTTCTGTGCCAGCAGCCCCACCCGTTCACCCTATGGCTACACCTTCGGTTCG	CASSPTRSPYGYTF	1	2.0655182385260463E-5	42	TCRBV03-01/03-02*01	TCRBV03	TCRBV03-01/03-02	01								TCRBD01,TCRBD02	TCRBD01-01,TCRBD02-01		TCRBJ01-02*01	TCRBJ01	TCRBJ01-02	01				4	9	3	7	2	4	39	52	54	56	65	1	In	VDJ
ACGCCTTGTTGCTGGGGGACTCGGCCCTGTATCTCTGTGCCAGCAGCTCGGGTTAGAAACAGGGACTATGGCTACACCTTCGGTTCG		1	2.0655182385260463E-5	46	TCRBV05-05*01	TCRBV05	TCRBV05-05	01				TCRBD01-01*01	TCRBD01	TCRBD01-01	01				TCRBJ01-02*01	TCRBJ01	TCRBJ01-02	01				3	0	3	3	10	3	35	48	58	-1	64	1	Out	VDJ
GAGTCAGCTACCAGCTCCCAGACATCTGTGTACTTCTGTGCCATCAGTGAGTCGGACAGCACTAACTATGGCTACACCTTCGGTTCG	CAISESDSTNYGYTF	2	4.131036477052093E-5	45	TCRBV10-03*01	TCRBV10	TCRBV10-03	01				TCRBD01-01*01	TCRBD01	TCRBD01-01	01				TCRBJ01-02*01	TCRBJ01	TCRBJ01-02	01				0	2	1	5	0	0	36	-1	53	59	61	2	In	VDJ
GCCTGCAGAGCAGGGGGACTCGGCCGTGTATGTCTGTGCAAGTCGCCCCGTCGACAGGGAGATAACTATGGCTACACCTTCGGTTCG		1	2.0655182385260463E-5	47	TCRBV12-02*01	TCRBV12	TCRBV12-02	01				TCRBD01-01*01	TCRBD01	TCRBD01-01	01				TCRBJ01-02*01	TCRBJ01	TCRBJ01-02	01				5	3	2	3	6	1	34	46	52	59	62	1	Out	VDJ
AATGTGAGCACCTTGGAGCTGGGGGACTCGGCCCTTTATCTTTGCGCCAGCAGATTACAGGTGAACTATGGCTACACCTTCGGTTCG	CASRLQVNYGYTF	2	4.131036477052093E-5	39	TCRBV05-01*01	TCRBV05	TCRBV05-01	01				TCRBD01-01*01	TCRBD01	TCRBD01-01	01				TCRBJ01-02*01	TCRBJ01	TCRBJ01-02	01				5	2	3	4	3	2	42	53	56	61	63	2	In	VDJ
CTCACTGTGACATCGGCCCAAAAGAACCCGACAGCTTTCTATCTCTGTGCCTCCGGACAGTTCAACTATGGCTACACCTTCGGTTCG	CASGQFNYGYTF	1	2.0655182385260463E-5	36	TCRBV19-01*01	TCRBV19	TCRBV19-01	01				TCRBD01-01*01	TCRBD01	TCRBD01-01	01				TCRBJ01-02*01	TCRBJ01	TCRBJ01-02	01				11	3	1	5	3	2	45	51	54	60	63	1	In	VDJ
CTGAAGATCCAGCGCACAGAGCAGGGGGACTCGGCCATGTATCTCTGTGCCAGCAGCTTCGAGGAATATGGCTACACCTTCGGTTCG	CASSFEEYGYTF	5	1.0327591192630231E-4	36	TCRBV07-09*01	TCRBV07	TCRBV07-09	01				TCRBD02-01*02	TCRBD02	TCRBD02-01	02				TCRBJ01-02*01	TCRBJ01	TCRBJ01-02	01				3	2	11	1	1	5	45	59	60	64	66	5	In	VDJ
ATCCAGCAGGTAGTGCGAGGAGATTCGGCAGCTTATTTCTGTGCCAGCTCACCTAACGGACTTTCCTACGAGCAGTACTTCGGGCCG	CASSPNGLSYEQYF	2	4.131036477052093E-5	42	TCRBV18-01*01	TCRBV18	TCRBV18-01	01				TCRBD02-01	TCRBD02	TCRBD02-01				01,02	TCRBJ02-07*01	TCRBJ02	TCRBJ02-07	01				3	1	1	10	4	1	39	53	57	62	63	2	In	VDJ
CCAGAAGACTCGGCCCTGTATCTCTGTGCCAGCAGCCAAGGTGGGGGTAGCGGGAGTACCTCTTCCTACGAGCAGTACTTCGGGCCG	CASSQGGGSGSTSSYEQYF	3	6.196554715578138E-5	57	TCRBV04-02*01	TCRBV04	TCRBV04-02	01				TCRBD02-01*02	TCRBD02	TCRBD02-01	02				TCRBJ02-07*01	TCRBJ02	TCRBJ02-07	01				1	7	5	2	7	1	24	40	47	56	63	3	In	VDJ
GCCCTGCAGCCAGAAGACTCAGCCCTGTATCTCTGCGCCAGCAGCCACCGAGCCAGGGGTGATTCCTACGAGCAGTACTTCGGGCCG	CASSHRARGDSYEQYF	1	2.0655182385260463E-5	48	TCRBV04-01*01	TCRBV04	TCRBV04-01	01				TCRBD01-01*01	TCRBD01	TCRBD01-01	01				TCRBJ02-07*01	TCRBJ02	TCRBJ02-07	01				3	4	4	2	6	1	33	47	53	59	63	1	In	VDJ
GGAGTCCGCCAGCACCAACCAGACATCTATGTACCTCTGTGCCAGCAGTTTAAGGGGACCGCAACCTACGAGCAGTACTTCGGGCCG		1	2.0655182385260463E-5	44	TCRBV28-01*01	TCRBV28	TCRBV28-01	01								TCRBD01,TCRBD02	TCRBD01-01,TCRBD02-01		TCRBJ02-07*01	TCRBJ02	TCRBJ02-07	01				2	5	0	7	2	2	37	52	54	59	64	1	Out	VDJ
CAGCAGGTAGTGCGAGGAGATTCGGCAGCTTATTTCTGTGCCAGCTCACCAGGGACCGTTGAAACCTACGAGCAGTACTTCGGGCCG	CASSPGTVETYEQYF	2	4.131036477052093E-5	45	TCRBV18-01*01	TCRBV18	TCRBV18-01	01								TCRBD01,TCRBD02	TCRBD01-01,TCRBD02-01		TCRBJ02-07*01	TCRBJ02	TCRBJ02-07	01				2	8	0	7	0	2	36	-1	51	56	64	2	In	VDJ
CCAGTGCCCATCCTGAAGACAGCAGCTTCTACATCTGCAGTGCTAGATTCCCCCCCGGGCGTCGGGGACGAGCAGTACTTCGGGCCG		1	2.0655182385260463E-5	46	TCRBV20	TCRBV20				TCRBV20-01,TCRBV20-or09_02		TCRBD02-01*01	TCRBD02	TCRBD02-01	01				TCRBJ02-07*01	TCRBJ02	TCRBJ02-07	01				2	0	8	3	15	5	35	47	62	-1	67	1	Out	VDJ
CAAAAGAACCCGACAGCTTTCTATCTCTGTGCCAGTAGCATTCGTATACCACTAGCGGGAGGGCCACACGAGCAGTACTTCGGGCCG	CASSIRIPLAGGPHEQYF	1	2.0655182385260463E-5	54	TCRBV19-01*01	TCRBV19	TCRBV19-01	01				TCRBD02-01*02	TCRBD02	TCRBD02-01	02				TCRBJ02-07*01	TCRBJ02	TCRBJ02-07	01				6	4	3	0	12	5	27	38	50	63	67	1	In	VDJ
NNNNNNNNNNNNNNNCTCTCACTGTGACATCGGCCCAAAAGAACCCGACAGCTTTCTATCTCTGTGCCAGTACAGGGATACGGGCCG		1	2.0655182385260463E-5	19	TCRBV19-01*01	TCRBV19	TCRBV19-01	01				TCRBD01-01*01	TCRBD01	TCRBD01-01	01				TCRBJ02-07	TCRBJ02	TCRBJ02-07				01,02	7	3	4	3	0	18	62	-1	72	77	80	1	Out	VDJ
GATCCAGCCTGCAGAGCAGGGGGACTCGGCCGTGTATGTCTGTGCAAGTCGGTATAGGTCTCTGGAAACACCATATATTTTGGAGAG		2	4.131036477052093E-5	41	TCRBV12-02*01	TCRBV12	TCRBV12-02	01								TCRBD01,TCRBD02	TCRBD01-01,TCRBD02-01		TCRBJ01-03*01	TCRBJ01	TCRBJ01-03	01				6	1	5	4	4	0	40	51	55	58	59	2	Out	VDJ
GTGACCAGTGCCCATCCTGAAGACAGCAGCTTCTACATCTGCAGTGCTAGAGCCACACTCGCAGAAAACATTCAGTACTTCGGCGCC	CSARATLAENIQYF	1	2.0655182385260463E-5	42	TCRBV20	TCRBV20				TCRBV20-01,TCRBV20-or09_02						TCRBD01,TCRBD02	TCRBD01-01,TCRBD02-01		TCRBJ02-04*01	TCRBJ02	TCRBJ02-04	01				1	7	3	6	2	5	39	52	54	57	64	1	In	VDJ
ACATCGGCCCAAAAGAACCCGACAGCTTTCTATCTCTGTGCCAGTAGTATAGATGGTTGGGGTGGAGTACCCCTCCACTTTGGGAAC	CASSIDGWGGVPLHF	2	4.131036477052093E-5	45	TCRBV19-01*01	TCRBV19	TCRBV19-01	01								TCRBD01,TCRBD02	TCRBD01-01,TCRBD02-01		TCRBJ01-06*02	TCRBJ01	TCRBJ01-06	02				0	6	6	2	5	12	36	53	58	62	68	2	In	VDJ
GTGACCAGTGCCCATCCTGAAGACAGCAGCTTCTACATCTGCAGTGCGCGCGGACAGTTAGATAATTCACCCCTCCACTTTGGGAAC	CSARGQLDNSPLHF	2	4.131036477052093E-5	42	TCRBV20	TCRBV20				TCRBV20-01,TCRBV20-or09_02		TCRBD01-01*01	TCRBD01	TCRBD01-01	01				TCRBJ01-06*02	TCRBJ01	TCRBJ01-06	02				6	4	1	5	4	5	39	47	51	57	61	2	In	VDJ
CACCTACACGCCCTGCAGCCAGAAGACTCAGCCCTGTATCTCTGCGCCAGCAGCCAAGATCCCCTCGTGTATATCCACTTTGGGAAC	CASSQDPLVYIHF	2	4.131036477052093E-5	39	TCRBV04-01*01	TCRBV04	TCRBV04-01	01				TCRBD02-01	TCRBD02	TCRBD02-01				01,02	TCRBJ01-06*02	TCRBJ01	TCRBJ01-06	02				0	8	4	10	4	17	42	59	63	65	73	2	In	VDJ
TGACATCGGCCCAAAAGAACCCGACAGCTTTCTATCTCTGTGCCAGTAGTTAGTGAGTCGGACAGCTATGAGCAGTTCTTCGGGCCA		1	2.0655182385260463E-5	43	TCRBV19-01*01	TCRBV19	TCRBV19-01	01				TCRBD01-01*01	TCRBD01	TCRBD01-01	01				TCRBJ02-01*01	TCRBJ02	TCRBJ02-01	01				5	2	1	5	9	8	38	50	59	65	67	1	Out	VDJ
NTGAAGATCCAGCCCTCAGAACCCAGGGACTCAGCTGTGTACTTCTGTGCCAGCAGTCCCCGGGACGATGAGCAGTTCTTCGGGCCA	CASSPRDDEQFF	1	2.0655182385260463E-5	36	TCRBV12-03/12-04*01	TCRBV12	TCRBV12-03/12-04	01								TCRBD01,TCRBD02	TCRBD01-01,TCRBD02-01		TCRBJ02-01*01	TCRBJ02	TCRBJ02-01	01				5	1	0	7	4	8	45	57	61	66	67	1	In	VDJ
NNNNNNNNNNTGTCGGCTGCTCCCTCCCAGACATCTGTGTACTTCTGTGCCAGCAGTTACACCGGAGATGAGCAGTTCTTCGGGCCA	CASSYTGDEQFF	4	8.262072954104185E-5	36	TCRBV06-05*01	TCRBV06	TCRBV06-05	01				TCRBD02-01*02	TCRBD02	TCRBD02-01	02				TCRBJ02-01*01	TCRBJ02	TCRBJ02-01	01				2	0	10	2	3	8	45	60	63	-1	67	4	In	VDJ
TCCTTGGAGCTGGGGGACTCAGCCCTGTACTTCTGTGCCAGCAGCCCCGATGGAGGGGGTTCCTACAATGAGCAGTTCTTCGGGCCA	CASSPDGGGSYNEQFF	3	6.196554715578138E-5	48	TCRBV13-01*01	TCRBV13	TCRBV13-01	01								TCRBD01,TCRBD02	TCRBD01-01,TCRBD02-01		TCRBJ02-01*01	TCRBJ02	TCRBJ02-01	01				5	1	5	1	8	1	33	45	53	59	60	3	In	VDJ
TCCCTGGAGCTTGGTGACTCTGCTGTGTATTTCTGTGCCAGCACCCCAGTGGGTAGCGGTTGGGGGGAGACCCAGTACTTCGGGCCA	CASTPVGSGWGETQYF	1	2.0655182385260463E-5	48	TCRBV03-01/03-02*01	TCRBV03	TCRBV03-01/03-02	01				TCRBD02-01	TCRBD02	TCRBD02-01				01,02	TCRBJ02-05*01	TCRBJ02	TCRBJ02-05	01				7	7	5	5	10	5	33	43	53	59	66	1	In	VDJ
GTGAACGCCTTGGAGCTGGACGACTCGGCCCTGTATCTCTGTGCCAGCAGCCCGGGTCCCACTTCGGAGACCCAGTACTTCGGGCCA	CASSPGPTSETQYF	1	2.0655182385260463E-5	42	TCRBV05-04*01	TCRBV05	TCRBV05-04	01				TCRBD02-01	TCRBD02	TCRBD02-01				01,02	TCRBJ02-05*01	TCRBJ02	TCRBJ02-05	01				4	10	8	4	1	5	39	51	52	56	66	1	In	VDJ
CCTGCAGAACTGGAGGATTCTGGAGTTTATTTCTGTGCCAGCAGCCAAGATTCATCGAATCCAAAAGAGACCCAGTACTTCGGGCCA	CASSQDSSNPKETQYF	1	2.0655182385260463E-5	48	TCRBV14-01*01	TCRBV14	TCRBV14-01	01								TCRBD01,TCRBD02	TCRBD01-01,TCRBD02-01		TCRBJ02-05*01	TCRBJ02	TCRBJ02-05	01				0	6	2	8	6	3	33	50	56	58	64	1	In	VDJ
CACCTTGGAGCTGGGGGACTCGGCCCTTTATCTTTGCGCCAGCAGCTTGTACAGGGAACCGACACAGATACGCAGTATTTTGGCCCA		3	6.196554715578138E-5	47	TCRBV05-01*01	TCRBV05	TCRBV05-01	01				TCRBD01-01*01	TCRBD01	TCRBD01-01	01				TCRBJ02-03*01	TCRBJ02	TCRBJ02-03	01				1	6	3	3	1	2	34	49	50	56	62	3	Out	VDJ
AATTCCCTGGAGCTTGGTGACTCTGCTGTGTATTTCTGTGCCAGCAGCCCAACCGCCCACGACACCGGGGAGCTGTTTTTTGGAGAA	CASSPTAHDTGELFF	1	2.0655182385260463E-5	45	TCRBV03-01/03-02*01	TCRBV03	TCRBV03-01/03-02	01								TCRBD01,TCRBD02	TCRBD01-01,TCRBD02-01		TCRBJ02-02*01	TCRBJ02	TCRBJ02-02	01				4	8	3	7	2	3	36	49	51	53	61	1	In	VDJ
AACGCCTTGTTGCTGGGGGACTCGGCCCTCTATCTCTGTGCCAGCAGCTTCTCCGGGACACACACCGGGGAGCTGTTTTTTGGAGAA	CASSFSGTHTGELFF	1	2.0655182385260463E-5	45	TCRBV05-06*01	TCRBV05	TCRBV05-06	01				TCRBD01-01*01	TCRBD01	TCRBD01-01	01				TCRBJ02-02*01	TCRBJ02	TCRBJ02-02	01				2	1	0	6	4	3	36	50	54	60	61	1	In	VDJ
CCCTCAGAACCCAGGGACTCAGCTGTGTACTTCTGTGCCAGCAATATCGGGACAGGTCAGAACACCGGGGAGCTGTTTTTTGGAGAA	CASNIGTGQNTGELFF	1	2.0655182385260463E-5	48	TCRBV12	TCRBV12				TCRBV12-03/12-04,TCRBV12-04		TCRBD01-01*01	TCRBD01	TCRBD01-01	01				TCRBJ02-02*01	TCRBJ02	TCRBJ02-02	01				7	3	0	4	5	1	33	43	48	56	59	1	In	VDJ
AAGATCCAGCCTGCAGAGCTTGGGGACTCGGCCGTGTATCTCTGTGCCAGCAGCTTAGGCAGGGACACTGAAGCTTTCTTTGGACAA	CASSLGRDTEAFF	1	2.0655182385260463E-5	39	TCRBV11-03*01	TCRBV11	TCRBV11-03	01				TCRBD01-01*01	TCRBD01	TCRBD01-01	01				TCRBJ01-01*01	TCRBJ01	TCRBJ01-01	01				1	0	4	3	1	3	42	58	59	-1	64	1	In	VDJ
ATGAATGTGAGCACCTTGGAGCTGGGGGACTCGGCCCTTTATCTTTGCGCCAGCGAGGACGTCAACACTGAAGCTTTCTTTGGACAA	CASEDVNTEAFF	2	4.131036477052093E-5	36	TCRBV05-01*01	TCRBV05	TCRBV05-01	01								TCRBD01,TCRBD02	TCRBD01-01,TCRBD02-01		TCRBJ01-01*01	TCRBJ01	TCRBJ01-01	01				7	3	1	7	2	2	45	54	56	60	63	2	In	VDJ
AGTCAGGGGACACAGCACTGTATTTCTGTGCCAGCAGCAGTTAGAACCGGGCCCAACGTAAGCAATCAGCCCCAGCATTTTGGTGAT		2	4.131036477052093E-5	55	TCRBV21-01*01	TCRBV21	TCRBV21-01	01								TCRBD01,TCRBD02	TCRBD01-01,TCRBD02-01		TCRBJ01-05*01	TCRBJ01	TCRBJ01-05	01				4	8	8	0	9	1	26	39	48	52	60	2	Out	VDJ
CGCCTTGTTGCTGGGGGACTCGGCCCTCTATCTCTGTGCCAGCAGAGCCACCTGCCGCGGCCGGCTTCACCCCTCCACTTTGGGAAT		1	2.0655182385260463E-5	47	TCRBV05-06*01	TCRBV05	TCRBV05-06	01				TCRBD02-01	TCRBD02	TCRBD02-01				01,02	TCRBJ01-06*01	TCRBJ01	TCRBJ01-06	01				5	5	7	5	11	9	34	45	56	60	65	1	Out	VDJ
AATGTGAACGCCTTGTTGCTGGGGGACTCGGCCCTCTATCTCTGTGCCAGCAGCTTCCGGGGGTATTCACCCCTCCACTTTGGGAAT	CASSFRGYSPLHF	1	2.0655182385260463E-5	39	TCRBV05-06*01	TCRBV05	TCRBV05-06	01				TCRBD02-01*01	TCRBD02	TCRBD02-01	01				TCRBJ01-06*01	TCRBJ01	TCRBJ01-06	01				2	1	8	2	1	8	42	56	57	63	64	1	In	VDJ
CAGCCTGCAGAACTGGAGGATTCTGGAGTTTATTTCTGTGCCAGCAGCCACGACAGGGTGGGAAATTCACCCCTCCACTTTGGGAAT	CASSHDRVGNSPLHF	2	4.131036477052093E-5	45	TCRBV14-01*01	TCRBV14	TCRBV14-01	01				TCRBD01-01*01	TCRBD01	TCRBD01-01	01				TCRBJ01-06*01	TCRBJ01	TCRBJ01-06	01				3	5	2	3	1	7	36	50	51	58	63	2	In	VDJ
GCCAGCACCAACCAGACATCTATGTACCTCTGTGCCAGCAGTTTGATCCTCGGTGATCTCACGGCGGGTGGCTACACCTTCGGTTCG	CASSLILGDLTAGGYTF	1	2.0655182385260463E-5	51	TCRBV28-01*01	TCRBV28	TCRBV28-01	01				TCRBD02-01	TCRBD02	TCRBD02-01				01,02	TCRBJ01-02*01	TCRBJ01	TCRBJ01-02	01				3	0	7	4	19	7	30	44	63	-1	68	1	In	VDJ
CTGGAGTCCGCTACCAGCTCCCAGACATCTGTGTACTTCTGTGCCATCAGTGGTACAGGGAGAGGTTCTGGCTACACCTTCGGTTCG	CAISGTGRGSGYTF	2	4.131036477052093E-5	42	TCRBV10-03*01	TCRBV10	TCRBV10-03	01				TCRBD01-01*01	TCRBD01	TCRBD01-01	01				TCRBJ01-02*01	TCRBJ01	TCRBJ01-02	01				4	8	3	3	2	7	39	52	54	60	68	2	In	VDJ
CACATCAATTCCCTGGAGCTTGGTGACTCTGCTGTGTATTTCTGTGCCAGCAGCCAGGAACAGACGGCTGGCTACACCTTCGGTTCG	CASSQEQTAGYTF	1	2.0655182385260463E-5	39	TCRBV03-01/03-02*01	TCRBV03	TCRBV03-01/03-02	01				TCRBD01-01*01	TCRBD01	TCRBD01-01	01				TCRBJ01-02*01	TCRBJ01	TCRBJ01-02	01				3	5	3	5	3	7	42	56	59	63	68	1	In	VDJ
CACATCAATTCCCTGGAGCTTGGTGACTCTGCTGTGTATTTCTGTGCCAGCAGTCGAGGACAGGGCGCTGGCTACACCTTCGGTTCG	CASSRGQGAGYTF	1	2.0655182385260463E-5	39	TCRBV03-01/03-02*01	TCRBV03	TCRBV03-01/03-02	01				TCRBD01-01*01	TCRBD01	TCRBD01-01	01				TCRBJ01-02*01	TCRBJ01	TCRBJ01-02	01				6	3	1	3	4	7	42	53	57	65	68	1	In	VDJ
CGCTCACCAGGCCTGGGGGACGCAGCCATGTACCTGTGTGCCACCAGCAAGAACCAGGGGGCGCATTATGGCTACACCTTCGGTTCG	CATSKNQGAHYGYTF	2	4.131036477052093E-5	45	TCRBV15-01*02	TCRBV15	TCRBV15-01	02				TCRBD01-01*01	TCRBD01	TCRBD01-01	01				TCRBJ01-02*01	TCRBJ01	TCRBJ01-02	01				4	4	4	0	5	5	36	49	54	62	66	2	In	VDJ
AAGAAGCTCCTCCTCAGTGACTCTGGCTTCTATCTCTGTGCCTGGAGTCCCTCCTTCAGGGTCACCTATGGCTACACCTTCGGTTCG	CAWSPSFRVTYGYTF	1	2.0655182385260463E-5	45	TCRBV30-01*02	TCRBV30	TCRBV30-01	02				TCRBD01-01*01	TCRBD01	TCRBD01-01	01				TCRBJ01-02*01	TCRBJ01	TCRBJ01-02	01				2	4	4	3	8	4	36	48	56	61	65	1	In	VDJ
GATCCAGTCCACGGAGTCAGGGGACACAGCACTGTATTTCTGTGCCAGCACCAAAGGGGACAGTACTATGGCTACACCTTCGGTTCG		2	4.131036477052093E-5	41	TCRBV21-01*01	TCRBV21	TCRBV21-01	01				TCRBD01-01*01	TCRBD01	TCRBD01-01	01				TCRBJ01-02*01	TCRBJ01	TCRBJ01-02	01				1	1	0	5	0	3	40	-1	56	63	64	2	Out	VDJ
CGCACAGAGCAGGAGGACTCCGCCGTGTATCTCTGTGCCAGCAGCTTAGGTGGGACAGGGGGCTACTATGGCTACACCTTCGGTTCG	CASSLGGTGGYYGYTF	10	2.0655182385260462E-4	48	TCRBV07-08*01	TCRBV07	TCRBV07-08	01				TCRBD01-01*01	TCRBD01	TCRBD01-01	01				TCRBJ01-02*01	TCRBJ01	TCRBJ01-02	01				1	1	0	0	2	3	33	49	51	63	64	10	In	VDJ
ATCCAGCGCACAGAGCAGGAGGACTCGGCCGTGTATCTCTGTGCCAGCAGCTACGACAGGGCTAACTATGGCTACACCTTCGGTTCG	CASSYDRANYGYTF	1	2.0655182385260463E-5	42	TCRBV07-02	TCRBV07	TCRBV07-02				01,02	TCRBD01-01*01	TCRBD01	TCRBD01-01	01				TCRBJ01-02*01	TCRBJ01	TCRBJ01-02	01				4	0	2	3	2	0	39	52	54	-1	61	1	In	VDJ
ATCCGGTCCACAAAGCTGGAGGACTCAGCCATGTACTTCTGTGCCAGCATCCAACAGGGGGCGCATCATGGCTACACCTTCGGTTCG	CASIQQGAHHGYTF	1	2.0655182385260463E-5	42	TCRBV02-01	TCRBV02	TCRBV02-01				01,03	TCRBD01-01*01	TCRBD01	TCRBD01-01	01				TCRBJ01-02*01	TCRBJ01	TCRBJ01-02	01				7	5	3	0	4	6	39	49	53	62	67	1	In	VDJ
TTCTGGAGTCCGCCAGCACCAACCAGACATCTATGTACCTCTGTGGGGTCCAAGTTTGAGGACTAGTATTGGCAGTACTTCGGGCCG		1	2.0655182385260463E-5	40	TCRBV28-01*01	TCRBV28	TCRBV28-01	01				TCRBD02-01	TCRBD02	TCRBD02-01				01,02	TCRBJ02-07*01	TCRBJ02	TCRBJ02-07	01				13	5	1	8	14	9	41	45	59	66	71	1	Out	VDJ
GTGAGCAACATGAGCCCTGAAGACAGCAGCATATATCTCTGCAGCGTTGGCGACGGGTGGAGGTTCCCTGAGCAGTACTTCGGGCCG	CSVGDGWRFPEQYF	1	2.0655182385260463E-5	42	TCRBV29-01	TCRBV29	TCRBV29-01				01,02	TCRBD02-01*02	TCRBD02	TCRBD02-01	02				TCRBJ02-07*01	TCRBJ02	TCRBJ02-07	01				4	6	10	1	9	7	39	49	58	63	69	1	In	VDJ
GTGAACGCCTTGTTGCTGGGGGACTCGGCCCTCTATCTCTGTGCCAGCAGCTTTACCGGGACTAGAAGGGAGCAGTACTTCGGGCCG	CASSFTGTRREQYF	1	2.0655182385260463E-5	42	TCRBV05-06*01	TCRBV05	TCRBV05-06	01				TCRBD02-01	TCRBD02	TCRBD02-01				01,02	TCRBJ02-07*01	TCRBJ02	TCRBJ02-07	01				2	4	0	8	4	7	39	53	57	65	69	1	In	VDJ
TGTCCCTAGAGTCTGCCATCCCCAACCAGACAGCTCTTTACTTCTGTGCCACCCCGGAGGGGGCTTTACGAGCAGTACTTCGGGCCG		1	2.0655182385260463E-5	37	TCRBV24-01*01	TCRBV24	TCRBV24-01	01				TCRBD01-01*01	TCRBD01	TCRBD01-01	01				TCRBJ02-07*01	TCRBJ02	TCRBJ02-07	01				9	2	5	0	4	4	44	53	57	64	66	1	Out	VDJ
GAGTCCGCCAGCACCAACCAGACATCTATGTACCTCTGTGCCAGCAGCCTGACCGGGACTAGCGGGTACGAGCAGTACTTCGGGCCG	CASSLTGTSGYEQYF	1	2.0655182385260463E-5	45	TCRBV28-01*01	TCRBV28	TCRBV28-01	01				TCRBD02-01	TCRBD02	TCRBD02-01				01,02	TCRBJ02-07*01	TCRBJ02	TCRBJ02-07	01				6	0	0	4	7	4	36	47	54	-1	66	1	In	VDJ
ATTCTGGAGTCCGCCAGCACCAACCAGACATCTATGTACCTCTGTGCCAGCAGTTTGGCGGGCCCGTACGAGCAGTACTTCGGGCCG	CASSLAGPYEQYF	1	2.0655182385260463E-5	39	TCRBV28-01*01	TCRBV28	TCRBV28-01	01				TCRBD02-01	TCRBD02	TCRBD02-01				01,02	TCRBJ02-07*01	TCRBJ02	TCRBJ02-07	01				3	4	7	4	1	4	42	56	57	62	66	1	In	VDJ
TCCGCTACCAGCTCCCAGACATCTGTGTACTTCTGTGCCATCAGTGAGTCACAGGGGGCGCGGGTCTACGAGCAGTACTTCGGGCCG	CAISESQGARVYEQYF	1	2.0655182385260463E-5	48	TCRBV10-03*01	TCRBV10	TCRBV10-03	01				TCRBD01-01*01	TCRBD01	TCRBD01-01	01				TCRBJ02-07*01	TCRBJ02	TCRBJ02-07	01				0	6	3	0	0	3	33	-1	50	59	65	1	In	VDJ
CTGGAGCTTGGTGACTCTGCTGTGTATTTCTGTGCCAGCAGCCCTAGGTTGGACCGGAGCTGGGGCTACGAGCAGTACTTCGGGCCG	CASSPRLDRSWGYEQYF	1	2.0655182385260463E-5	51	TCRBV03-01/03-02*01	TCRBV03	TCRBV03-01/03-02	01								TCRBD01,TCRBD02	TCRBD01-01,TCRBD02-01		TCRBJ02-07*01	TCRBJ02	TCRBJ02-07	01				4	11	1	7	7	3	30	43	50	54	65	1	In	VDJ
AACGCCTTGGAGCTGGACGACTCGGCCCTGTATCTCTGTGCCAGCAGCTTGATGGGACAAGGAGGCTACGAGCAGTACTTCGGGCCG	CASSLMGQGGYEQYF	1	2.0655182385260463E-5	45	TCRBV05-04*01	TCRBV05	TCRBV05-04	01				TCRBD01-01*01	TCRBD01	TCRBD01-01	01				TCRBJ02-07*01	TCRBJ02	TCRBJ02-07	01				1	6	0	6	2	3	36	51	53	59	65	1	In	VDJ
TGTCCTCAGAACCGGGAGACACGGCACTGTATCTCTGCGCCAGCAGTCAATCGGACAGGGGGCTCCTACGAGCAGTACTTCGGGCCG		1	2.0655182385260463E-5	46	TCRBV23-01*01	TCRBV23	TCRBV23-01	01				TCRBD01-01*01	TCRBD01	TCRBD01-01	01				TCRBJ02-07*01	TCRBJ02	TCRBJ02-07	01				0	0	1	1	0	0	35	-1	52	-1	62	1	Out	VDJ
TCCCTGGAGCTTGGTGACTCTGCTGTGTATTTCTGTGCCAGCAGCCAAGTACACAGCTCGAGGGCCTACGAGCAGTACTTCGGGCCG	CASSQVHSSRAYEQYF	1	2.0655182385260463E-5	48	TCRBV03-01/03-02*01	TCRBV03	TCRBV03-01/03-02	01				TCRBD02-01*02	TCRBD02	TCRBD02-01	02				TCRBJ02-07*01	TCRBJ02	TCRBJ02-07	01				1	0	11	0	10	2	33	49	59	-1	64	1	In	VDJ
ATCAATTCCCTGGAGCTTGGTGACTCTGCTGTGTATTTCTGTGCCAGCAGCCAAGGGTCTGAAGCCTACGAGCAGTACTTCGGGCCG	CASSQGSEAYEQYF	1	2.0655182385260463E-5	42	TCRBV03-01/03-02*01	TCRBV03	TCRBV03-01/03-02	01								TCRBD01,TCRBD02	TCRBD01-01,TCRBD02-01		TCRBJ02-07*01	TCRBJ02	TCRBJ02-07	01				1	7	0	10	0	2	39	-1	55	57	64	1	In	VDJ
ATCCAGCCCTCAGAACCCAGGGACTCAGCTGTGTACTTCTGTGCCAGCAGTTTTCGCCCTTGGCCCTACGAGCAGTACTTCGGGCCG	CASSFRPWPYEQYF	1	2.0655182385260463E-5	42	TCRBV12	TCRBV12				TCRBV12-03/12-04,TCRBV12-04		TCRBD01-01*01	TCRBD01	TCRBD01-01	01				TCRBJ02-07*01	TCRBJ02	TCRBJ02-07	01				3	0	9	0	8	2	39	53	61	-1	64	1	In	VDJ
GTGAACGCCTTGTTGCTGGGGGACTCGGCCCTCTATCTCTGTGCCAGCAGCCTTCAGGGGGCCACCTACGAGCAGTACTTCGGGCCG	CASSLQGATYEQYF	1	2.0655182385260463E-5	42	TCRBV05-06*01	TCRBV05	TCRBV05-06	01				TCRBD01-01*01	TCRBD01	TCRBD01-01	01				TCRBJ02-07*01	TCRBJ02	TCRBJ02-07	01				4	2	4	0	3	2	39	51	54	62	64	1	In	VDJ
CAGCCCTCAGAACCCAGGGACTCAGCTGTGTACTTCTGTGCCAGCAGTTTTGGGGGTATGGGAACCTACGAGCAGTACTTCGGGCCG	CASSFGGMGTYEQYF	1	2.0655182385260463E-5	45	TCRBV12	TCRBV12				TCRBV12-03/12-04,TCRBV12-04						TCRBD01,TCRBD02	TCRBD01-01,TCRBD02-01		TCRBJ02-07*01	TCRBJ02	TCRBJ02-07	01				3	8	6	1	1	2	36	50	51	56	64	1	In	VDJ
TCCAGTCCACGGAGTCAGGGGACACAGCACTGTATTTCTGTGCCAGCAGCTCCCCTGCTAGCAACCTACGAGCAGTACTTCGGGCCG		1	2.0655182385260463E-5	43	TCRBV21-01*01	TCRBV21	TCRBV21-01	01				TCRBD02-01	TCRBD02	TCRBD02-01				01,02	TCRBJ02-07*01	TCRBJ02	TCRBJ02-07	01				5	2	4	7	7	2	38	50	57	62	64	1	Out	VDJ
GAGTCAGGGGACACAGCACTGTATTTCTGTGCCAGCAGCAAAGTCAAGGGGGAGTATAGCCGGGACTACGAGCAGTACTTCGGGCCG	CASSKVKGEYSRDYEQYF	1	2.0655182385260463E-5	54	TCRBV21-01*01	TCRBV21	TCRBV21-01	01				TCRBD01-01*01	TCRBD01	TCRBD01-01	01				TCRBJ02-07*01	TCRBJ02	TCRBJ02-07	01				1	13	5	1	3	3	27	43	46	52	65	1	In	VDJ
CTGTCCCTAGAGTCTGCCATCCCCAACCAGACAGCTCTTTACTTCTGTGCCACCAAGAAGGGGAGGGACGAGCAGTACTTCGGGCCG	CATKKGRDEQYF	1	2.0655182385260463E-5	36	TCRBV24-01*01	TCRBV24	TCRBV24-01	01				TCRBD02-01*02	TCRBD02	TCRBD02-01	02				TCRBJ02-07*01	TCRBJ02	TCRBJ02-07	01				8	0	9	0	5	5	45	55	60	-1	67	1	In	VDJ
CAGCGCACAGAGCAGGAGGACTCCGCCGTGTATCTCTGTGCCAGCAGCTTACGTAGGACTACCATGATAGAGCAGTACTTCGGGCCG	CASSLRRTTMIEQYF	2	4.131036477052093E-5	45	TCRBV07-08*01	TCRBV07	TCRBV07-08	01				TCRBD02-01	TCRBD02	TCRBD02-01				01,02	TCRBJ02-07*01	TCRBJ02	TCRBJ02-07	01				2	8	1	9	4	7	36	51	55	61	69	2	In	VDJ
GCCCTGCAGCCAGAAGACTCAGCCCTGTATCTCTGCGCCAGCAGCCAAGGGGTGCTAGCGGGGGGGTCAGGACAGTACTTCGGGCCG	CASSQGVLAGGSGQYF	3	6.196554715578138E-5	48	TCRBV04-01*01	TCRBV04	TCRBV04-01	01				TCRBD02-01*01	TCRBD02	TCRBD02-01	01				TCRBJ02-07*01	TCRBJ02	TCRBJ02-07	01				1	6	4	0	5	10	33	49	54	66	72	3	In	VDJ
GTGAACGCCTTGGAGCTGGACGACTCGGCCCTGTATCTCTGTGCCAGCAGCTTACAGGCTAACGAAGGCACCATATATTTTGGAGAG	CASSLQANEGTIYF	2	4.131036477052093E-5	42	TCRBV05-04*01	TCRBV05	TCRBV05-04	01				TCRBD01-01*01	TCRBD01	TCRBD01-01	01				TCRBJ01-03*01	TCRBJ01	TCRBJ01-03	01				2	10	3	4	0	9	39	-1	53	58	68	2	In	VDJ
CCCTCAGAACCCAGGGACTCAGCTGTGTACTTCTGTGCCAGCAGTTTCCCGCCCCGGGGCTCTGGAAACACCATATATTTTGGAGAG	CASSFPPRGSGNTIYF	1	2.0655182385260463E-5	48	TCRBV12	TCRBV12				TCRBV12-03/12-04,TCRBV12-04		TCRBD02-01*01	TCRBD02	TCRBD02-01	01				TCRBJ01-03*01	TCRBJ01	TCRBJ01-03	01				3	0	8	3	7	0	33	47	54	-1	59	1	In	VDJ
GTGAGCACCTTGGAGCTGGGGGACTCGGCCCTTTATCTTTGCGCCAGCAGCCTAGGACAGGGTTTCTCACCCCTCCACTTTGGGAAC	CASSLGQGFSPLHF	2	4.131036477052093E-5	42	TCRBV05-01*01	TCRBV05	TCRBV05-01	01				TCRBD01-01*01	TCRBD01	TCRBD01-01	01				TCRBJ01-06*02	TCRBJ01	TCRBJ01-06	02				4	4	1	3	3	10	39	51	54	62	66	2	In	VDJ
TCCAGCGCACAGAGCAGCGGGACTCGGCCATGTATCGCTGTGCCAGCAGCTTACTGGGACAGGGCGCAAACCCTCCACTTTGGGAAC		2	4.131036477052093E-5	43	TCRBV07-06*01	TCRBV07	TCRBV07-06	01				TCRBD01-01*01	TCRBD01	TCRBD01-01	01				TCRBJ01-06*02	TCRBJ01	TCRBJ01-06	02				2	6	0	3	2	14	38	53	55	64	70	2	Out	VDJ
GCCTTGGAGCTGGAGGACTCGGCCCTGTATCTCTGTGCCAGCAGCTTTGGACTAGCGGGCGAAGGGGATGAGCAGTTCTTCGGGCCA	CASSFGLAGEGDEQFF	1	2.0655182385260463E-5	48	TCRBV05-08*01	TCRBV05	TCRBV05-08	01				TCRBD02-01	TCRBD02	TCRBD02-01				01,02	TCRBJ02-01*01	TCRBJ02	TCRBJ02-01	01				2	8	1	4	1	8	33	47	48	59	67	1	In	VDJ
GTGACCAGTGCCCATCCTGAAGACAGCAGCTTCTACATCTGCAGTGCTAGAGATGAGGGCCGGTACAATGAGCAGTTCTTCGGGCCA	CSARDEGRYNEQFF	1	2.0655182385260463E-5	42	TCRBV20	TCRBV20				TCRBV20-01,TCRBV20-or09_02		TCRBD02-01*02	TCRBD02	TCRBD02-01	02				TCRBJ02-01*01	TCRBJ02	TCRBJ02-01	01				0	4	11	0	1	4	39	53	54	59	63	1	In	VDJ
CGCACAGAGCAGGGGGACTCGGCCATGTATCTCTGTGCCAGCAGCTCGAGAGGGGGGGCTTCCTACAATGAGCAGTTCTTCGGGCCA	CASSSRGGASYNEQFF	5	1.0327591192630231E-4	48	TCRBV07-09*01	TCRBV07	TCRBV07-09	01				TCRBD02-01*01	TCRBD02	TCRBD02-01	01				TCRBJ02-01*01	TCRBJ02	TCRBJ02-01	01				4	2	9	0	5	1	33	46	51	58	60	5	In	VDJ
AGTGCCCATCCTGAAGACAGCAGCTTCTACATCTGCAGTGCTAGAGAAAGGACAGGGGAGGGATACAATGAGCAGTTCTTCGGGCCA	CSARERTGEGYNEQFF	10	2.0655182385260462E-4	48	TCRBV20	TCRBV20				TCRBV20-01,TCRBV20-or09_02		TCRBD01-01*01	TCRBD01	TCRBD01-01	01				TCRBJ02-01*01	TCRBJ02	TCRBJ02-01	01				0	5	1	2	2	4	33	47	49	58	63	10	In	VDJ
GTGAACGCCTTGGAGCTGGACGACTCGGCCCTGTATCTCTGTGCCAGCAGCTTGTACAGGGGGCTTGAGACCCAGTACTTCGGGCCA	CASSLYRGLETQYF	1	2.0655182385260463E-5	42	TCRBV05-04*01	TCRBV05	TCRBV05-04	01				TCRBD01-01*01	TCRBD01	TCRBD01-01	01				TCRBJ02-05*01	TCRBJ02	TCRBJ02-05	01				1	2	3	0	1	5	39	54	55	64	66	1	In	VDJ
ACAGTGACCAGTGCCCATCCTGAAGACAGCAGCTTCTACATCTGCAGTGCTAGAGATTCCTGGGGAGAGACCCAGTACTTCGGGCCA	CSARDSWGETQYF	3	6.196554715578138E-5	39	TCRBV20	TCRBV20				TCRBV20-01,TCRBV20-or09_02						TCRBD01,TCRBD02	TCRBD01-01,TCRBD02-01		TCRBJ02-05*01	TCRBJ02	TCRBJ02-05	01				0	0	6	2	5	4	42	56	61	-1	65	3	In	VDJ
CAGCCTGCAGAGCTTGGGGACTCGGCCGTGTATCTCTGTGCCAGCAGCTTAGGCCATTACAGGGAAGAGACCCAGTACTTCGGGCCA	CASSLGHYREETQYF	1	2.0655182385260463E-5	45	TCRBV11-03*01	TCRBV11	TCRBV11-03	01				TCRBD01-01*01	TCRBD01	TCRBD01-01	01				TCRBJ02-05*01	TCRBJ02	TCRBJ02-05	01				1	0	3	3	6	3	36	52	58	-1	64	1	In	VDJ
CTGGAGTTGGCTGCTCCCTCCCAGACATCTGTGTACTTCTGTGCCAGCAGGGAACTAGCGGCTCAAGAGACCCAGTACTTCGGGCCA	CASRELAAQETQYF	3	6.196554715578138E-5	42	TCRBV06-06	TCRBV06	TCRBV06-06				01,04	TCRBD02-01	TCRBD02	TCRBD02-01				01,02	TCRBJ02-05*01	TCRBJ02	TCRBJ02-05	01				6	2	3	5	3	2	39	50	53	61	63	3	In	VDJ
GATCCTGGAGTCGCCCAGCCCCAACCAGACCTCTCTGTACTTCTGTGCCAGCAATCGAACCGCCAAGAGACCCAGTACTTCGGGCCA		1	2.0655182385260463E-5	38	TCRBV27-01*01	TCRBV27	TCRBV27-01	01								TCRBD01,TCRBD02	TCRBD01-01,TCRBD02-01		TCRBJ02-05*01	TCRBJ02	TCRBJ02-05	01				7	4	2	8	3	1	43	53	56	58	62	1	Out	VDJ
CTGGAGTCGCCCAGCCCCAACCAGACCTCTCTGTACTTCTGTGCCAGCAGGAGCGGGACGGACCAAGAGACCCAGTACTTCGGGCCA	CASRSGTDQETQYF	1	2.0655182385260463E-5	42	TCRBV27-01*01	TCRBV27	TCRBV27-01	01				TCRBD02-01*02	TCRBD02	TCRBD02-01	02				TCRBJ02-05*01	TCRBJ02	TCRBJ02-05	01				6	3	6	3	1	0	39	50	51	58	61	1	In	VDJ
AGCTCTCTGGAGCTGGGGGACTCAGCTTTGTATTTCTGTGCCAGCAGCGCTATGAGGGGGGCTGGAGATACGCAGTATTTTGGCCCA	CASSAMRGAGDTQYF	4	8.262072954104185E-5	45	TCRBV09-01*01	TCRBV09	TCRBV09-01	01								TCRBD01,TCRBD02	TCRBD01-01,TCRBD02-01		TCRBJ02-03*01	TCRBJ02	TCRBJ02-03	01				3	5	5	1	5	5	36	49	54	60	65	4	In	VDJ
CAGCCCTCAGAACCCAGGGACTCAGCTGTGTACTTCTGTGCCAGCAGTTTAGGTGACAGACTCGCCGGGGAGCTGTTTTTTGGAGAA	CASSLGDRLAGELFF	1	2.0655182385260463E-5	45	TCRBV12	TCRBV12				TCRBV12-03/12-04,TCRBV12-04		TCRBD01-01*01	TCRBD01	TCRBD01-01	01				TCRBJ02-02*01	TCRBJ02	TCRBJ02-02	01				1	5	2	5	2	6	36	52	54	59	64	1	In	VDJ
CACCTACACGCCCTGCAGCCAGAAGACTCAGCCCTGTATCTCTGCGCCAGCAGCCAAGTTTACGCCGGGGAGCTGTTTTTTGGAGAA	CASSQVYAGELFF	2	4.131036477052093E-5	39	TCRBV04-01*01	TCRBV04	TCRBV04-01	01								TCRBD01,TCRBD02	TCRBD01-01,TCRBD02-01		TCRBJ02-02*01	TCRBJ02	TCRBJ02-02	01				1	1	3	7	3	6	42	58	61	63	64	2	In	VDJ
TGAACGCCTTGTTGCTGGGGGACTCGGCCCTCTATCTCTGTGCCAGCAGCTTCAGGACAGGTCACCGGGGAGCTGTTTTTTGGAGAA		1	2.0655182385260463E-5	43	TCRBV05-06*01	TCRBV05	TCRBV05-06	01				TCRBD01-01*01	TCRBD01	TCRBD01-01	01				TCRBJ02-02*01	TCRBJ02	TCRBJ02-02	01				2	1	1	4	2	4	38	52	54	61	62	1	Out	VDJ
TCTGCCAGGCCCTCACATACCTCTCAGTACCTCTGTGCCAGCAGCACCCTAGCGGGAGGCAACACCGGGGAGCTGTTTTTTGGAGAA	CASSTLAGGNTGELFF	3	6.196554715578138E-5	48	TCRBV25-01*01	TCRBV25	TCRBV25-01	01				TCRBD02-01*02	TCRBD02	TCRBD02-01	02				TCRBJ02-02*01	TCRBJ02	TCRBJ02-02	01				6	1	4	1	4	2	33	44	48	59	60	3	In	VDJ
ATCCAGTCCACGGAGTCAGGGGACACAGCACTGTATTTCTGTGCCAGCATGCGGACATCTCAAACCGGGGAGCTGTTTTTTGGAGAA	CASMRTSQTGELFF	1	2.0655182385260463E-5	42	TCRBV21-01*01	TCRBV21	TCRBV21-01	01				TCRBD01-01*01	TCRBD01	TCRBD01-01	01				TCRBJ02-02*01	TCRBJ02	TCRBJ02-02	01				7	6	1	6	3	5	39	49	52	57	63	1	In	VDJ
ATCAATTCCCTGGAGCTTGGTGACTCTGCTGTGTATTTCTGTGCCAGCAGCCCCCCGGAGGAGGTGACGGGGGCTTTCTTTGGACAA	CASSPPEEVTGAFF	1	2.0655182385260463E-5	42	TCRBV03-01/03-02*01	TCRBV03	TCRBV03-01/03-02	01				TCRBD02-01	TCRBD02	TCRBD02-01				01,02	TCRBJ01-01*01	TCRBJ01	TCRBJ01-01	01				4	0	8	3	15	11	39	52	67	-1	72	1	In	VDJ
TCCCTAGAGTCTGCCATCCCCAACCAGACAGCTCTTTACTTCTGTGCCACCACAACAGGGGATTATACTGAAGCTTTCTTTGGACAA	CATTTGDYTEAFF	2	4.131036477052093E-5	39	TCRBV24-01*01	TCRBV24	TCRBV24-01	01				TCRBD01-01*01	TCRBD01	TCRBD01-01	01				TCRBJ01-01*01	TCRBJ01	TCRBJ01-01	01				8	5	3	2	2	5	42	52	54	61	66	2	In	VDJ
GCAGAGCTTGGGGACTCGGCCGTGTATCTCTGTGCCAGCAGCTTGCCAGGCGACAGGGCCCGTGGCACTGAAGCTTTCTTTGGACAA	CASSLPGDRARGTEAFF	2	4.131036477052093E-5	51	TCRBV11-03*01	TCRBV11	TCRBV11-03	01				TCRBD01-01*01	TCRBD01	TCRBD01-01	01				TCRBJ01-01*01	TCRBJ01	TCRBJ01-01	01				3	7	2	3	7	4	30	44	51	58	65	2	In	VDJ
GTGAACGCCTTGGAGCTGGACGACTCGGCCCTGTATCTCTGTGCCAGCAGCTTGTTTGAAGCGAACACTGAAGCTTTCTTTGGACAA	CASSLFEANTEAFF	1	2.0655182385260463E-5	42	TCRBV05-04*01	TCRBV05	TCRBV05-04	01				TCRBD02-01	TCRBD02	TCRBD02-01				01,02	TCRBJ01-01*01	TCRBJ01	TCRBJ01-01	01				1	0	6	7	5	1	39	54	59	-1	62	1	In	VDJ
GAGTCCGCCAGCACCAACCAGACATCTATGTACCTCTGTGCCAGCAGTTTCGAAGGGGCGGCTAATGAAAAACTGTTTTTTGGCAGT	CASSFEGAANEKLFF	1	2.0655182385260463E-5	45	TCRBV28-01*01	TCRBV28	TCRBV28-01	01				TCRBD01-01*01	TCRBD01	TCRBD01-01	01				TCRBJ01-04*01	TCRBJ01	TCRBJ01-04	01				3	3	5	2	3	3	36	50	53	58	61	1	In	VDJ
GTGAGCACCTTGGAGCTGGGGGACTCGGCCCTTTATCTTTGCGCCAGCAGCTCGGGACAGGTAGAGGAAAAACTGTTTTTTGGCAGT	CASSSGQVEEKLFF	2	4.131036477052093E-5	42	TCRBV05-01*01	TCRBV05	TCRBV05-01	01				TCRBD01-01*01	TCRBD01	TCRBD01-01	01				TCRBJ01-04*01	TCRBJ01	TCRBJ01-04	01				3	5	0	4	1	8	39	52	53	61	66	2	In	VDJ
CGGCTGCTCCCTCCCAGACATCTGTGTACTTCTGTGCCAGCAGTTACGAGGCGGAAGGTTTCAAATCAGCCCCAGCATTTTGGTGAT		2	4.131036477052093E-5	49	TCRBV06-05*01	TCRBV06	TCRBV06-05	01				TCRBD02-01	TCRBD02	TCRBD02-01				01,02	TCRBJ01-05*01	TCRBJ01	TCRBJ01-05	01				2	9	7	5	3	4	32	47	50	54	63	2	Out	VDJ
CACATCAATTCCCTGGAGCTTGGTGACTCTGCTGTGTATTTCTGTGCCAGCAGCCAAGAATGGGGCTTTGGCTACACCTTCGGTTCG	CASSQEWGFGYTF	1	2.0655182385260463E-5	39	TCRBV03-01/03-02*01	TCRBV03	TCRBV03-01/03-02	01				TCRBD01-01*01	TCRBD01	TCRBD01-01	01				TCRBJ01-02*01	TCRBJ01	TCRBJ01-02	01				0	2	7	0	2	7	42	59	61	66	68	1	In	VDJ
GTGAACGCCTTGTTGCTGGGGGACTCGGCCCTGTATCTCTGTGCCAGCAGCTTGAAGGGGACAGGGCTTGGCTACACCTTCGGTTCG	CASSLKGTGLGYTF	1	2.0655182385260463E-5	42	TCRBV05-05*01	TCRBV05	TCRBV05-05	01				TCRBD01-01*01	TCRBD01	TCRBD01-01	01				TCRBJ01-02*01	TCRBJ01	TCRBJ01-02	01				1	2	0	3	3	7	39	54	57	66	68	1	In	VDJ
CAGCCCTCAGAACCCAGGGACTCAGCTGTGTACTTCTGTGCCAGCAGGCGGGACCCACATCAGGAGAGTGGCTACACCTTCGGTTCG	CASRRDPHQESGYTF	1	2.0655182385260463E-5	45	TCRBV12	TCRBV12				TCRBV12-03/12-04,TCRBV12-04		TCRBD02-01*02	TCRBD02	TCRBD02-01	02				TCRBJ01-02*01	TCRBJ01	TCRBJ01-02	01				6	15	7	3	0	7	36	-1	47	53	68	1	In	VDJ
GTGAGCACCTTGGAGCTGGGGGACTCGGCCCTTTATCTTTGCGCCAGCAGCTTGGGAACAGGGGATTATGGCTACACCTTCGGTTCG	CASSLGTGDYGYTF	2	4.131036477052093E-5	42	TCRBV05-01*01	TCRBV05	TCRBV05-01	01				TCRBD01-01*01	TCRBD01	TCRBD01-01	01				TCRBJ01-02*01	TCRBJ01	TCRBJ01-02	01				0	2	3	2	2	5	39	55	57	64	66	2	In	VDJ
AAGATCCAGCCCTCAGAACCCAGGGACTCAGCTGTGTACTTCTGTGCCAGCAGTTTATCGGGATTCTATGGCTACACCTTCGGTTCG	CASSLSGFYGYTF	1	2.0655182385260463E-5	39	TCRBV12-03/12-04*01	TCRBV12	TCRBV12-03/12-04	01				TCRBD02-01*02	TCRBD02	TCRBD02-01	02				TCRBJ01-02*01	TCRBJ01	TCRBJ01-02	01				2	2	8	3	1	4	42	57	58	63	65	1	In	VDJ
GAGTCTGCCATCCCCAACCAGACAGCTCTTTACTTCTGTGCCACCAGTGATCCCACCGGGACGGGCTATGGCTACACCTTCGGTTCG	CATSDPTGTGYGYTF	1	2.0655182385260463E-5	45	TCRBV24-01*01	TCRBV24	TCRBV24-01	01								TCRBD01,TCRBD02	TCRBD01-01,TCRBD02-01		TCRBJ01-02*01	TCRBJ01	TCRBJ01-02	01				3	3	0	7	6	4	36	51	57	62	65	1	In	VDJ
GTGAACGCCTTGGAGCTGGACGACTCGGCCCTGTATCTCTGTGCCAGCAGCCCGCCGGGACAGCGCTATGGCTACACCTTCGGTTCG	CASSPPGQRYGYTF	1	2.0655182385260463E-5	42	TCRBV05-04*01	TCRBV05	TCRBV05-04	01				TCRBD01-01*01	TCRBD01	TCRBD01-01	01				TCRBJ01-02*01	TCRBJ01	TCRBJ01-02	01				4	2	0	5	5	4	39	51	56	63	65	1	In	VDJ
CTCACTCTGGAGTCCGCTACCAGCTCCCAGACATCTGTGTACTTCTGTGCCACCGGACAGGGGGCCTATGGCTACACCTTCGGTTCG	CATGQGAYGYTF	2	4.131036477052093E-5	36	TCRBV10-03*01	TCRBV10	TCRBV10-03	01				TCRBD01-01*01	TCRBD01	TCRBD01-01	01				TCRBJ01-02*01	TCRBJ01	TCRBJ01-02	01				10	0	1	0	2	4	45	52	54	-1	65	2	In	VDJ
CTGACAGTGACCAGTGCCCATCCTGAAGACAGCAGCTTCTACATCTGCAGTGCTAGCTGGCAACCCTATGGCTACACCTTCGGTTCG	CSASWQPYGYTF	1	2.0655182385260463E-5	36	TCRBV20	TCRBV20				TCRBV20-01,TCRBV20-or09_02		TCRBD01-01*01	TCRBD01	TCRBD01-01	01				TCRBJ01-02*01	TCRBJ01	TCRBJ01-02	01				3	4	9	0	2	4	45	56	58	61	65	1	In	VDJ
AATTCCCTGGAGCTTGGTGACTCTGCTGTGTATTTCTGTGCCAGCAGCCAGGGGACACTCATCTACTATGGCTACACCTTCGGTTCG	CASSQGTLIYYGYTF	1	2.0655182385260463E-5	45	TCRBV03-01/03-02*01	TCRBV03	TCRBV03-01/03-02	01				TCRBD01-01*01	TCRBD01	TCRBD01-01	01				TCRBJ01-02*01	TCRBJ01	TCRBJ01-02	01				3	7	0	6	1	3	36	50	51	57	64	1	In	VDJ
TCAACTCTGACTGTGAGCAACATGAGCCCTGAAGACAGCAGCATATATCTCTGCAGCGTTGTGGACTATGGCTACACCTTCGGTTCG	CSVVDYGYTF	1	2.0655182385260463E-5	30	TCRBV29-01*01	TCRBV29	TCRBV29-01	01								TCRBD01,TCRBD02	TCRBD01-01,TCRBD02-01		TCRBJ01-02*01	TCRBJ01	TCRBJ01-02	01				4	0	0	10	1	3	51	61	62	-1	64	1	In	VDJ
GTGACCAGTGCCCATCCTGAAGACAGCAGCTTCTACATCTGCAGTGCTAGTACCGGGACAGGGGACTATGGCTACACCTTCGGTTCG	CSASTGTGDYGYTF	1	2.0655182385260463E-5	42	TCRBV20-01*04	TCRBV20	TCRBV20-01	04				TCRBD01-01*01	TCRBD01	TCRBD01-01	01				TCRBJ01-02*01	TCRBJ01	TCRBJ01-02	01				2	0	0	2	3	3	39	51	54	-1	64	1	In	VDJ
ACTGCAGCAAGAAGACTCAGCTGCGTATCTCTGCACCAGCAGCCCTCCAGGGAACACCCCAAGGACTATGGCTACACCTTCGGTTCG		3	6.196554715578138E-5	50	TCRBV01-01*01	TCRBV01	TCRBV01-01	01				TCRBD01-01*01	TCRBD01	TCRBD01-01	01				TCRBJ01-02*01	TCRBJ01	TCRBJ01-02	01				4	12	4	3	3	3	31	44	47	52	64	3	Out	VDJ
GCCAGCACCAACCAGACATCTATGTACCTCTGTGCCAGCAGCTCCGCAAACCTCATGGGGCTCGACTATGGCTACACCTTCGGTTCG	CASSSANLMGLDYGYTF	4	8.262072954104185E-5	51	TCRBV28-01*01	TCRBV28	TCRBV28-01	01				TCRBD01-01*01	TCRBD01	TCRBD01-01	01				TCRBJ01-02*01	TCRBJ01	TCRBJ01-02	01				6	3	7	0	15	3	30	41	56	61	64	4	In	VDJ
CTACACGCCCTGCAGCCAGAAGACTCAGCCCTGTATCTCTGCGCCAGCAGACTATCTATGGGTAACTATGGCTACACCTTCGGTTCG	CASRLSMGNYGYTF	2	4.131036477052093E-5	42	TCRBV04-01*01	TCRBV04	TCRBV04-01	01				TCRBD02-01	TCRBD02	TCRBD02-01				01,02	TCRBJ01-02*01	TCRBJ01	TCRBJ01-02	01				6	8	3	9	0	1	39	-1	50	54	62	2	In	VDJ
ATCCGGTCCACAAAGCTGGAGGACTCAGCCATGTACTTCTGTGCCAGCAGTGAATTGGGGGGTAACTATGGCTACACCTTCGGTTCG	CASSELGGNYGYTF	1	2.0655182385260463E-5	42	TCRBV02-01	TCRBV02	TCRBV02-01				01,03	TCRBD02-01*01	TCRBD02	TCRBD02-01	01				TCRBJ01-02*01	TCRBJ01	TCRBJ01-02	01				2	0	9	1	2	1	39	54	56	-1	62	1	In	VDJ
CTGATTCTGGAGTCCGCCAGCACCAACCAGACATCTATGTACCTCTGTGCCAGCAGTGCATCTAACTATGGCTACACCTTCGGTTCG	CASSASNYGYTF	5	1.0327591192630231E-4	36	TCRBV28-01*01	TCRBV28	TCRBV28-01	01								TCRBD01,TCRBD02	TCRBD01-01,TCRBD02-01		TCRBJ01-02*01	TCRBJ01	TCRBJ01-02	01				5	1	4	6	1	0	45	57	58	60	61	5	In	VDJ
GCCCTGCAGCCAGAAGACTCAGCCCTGTATCTCTGCGCCAGCAGCCAAGATAGGGGGACGGCTAACTATGGCTACACCTTCGGTTCG	CASSQDRGTANYGYTF	2	4.131036477052093E-5	48	TCRBV04-01*01	TCRBV04	TCRBV04-01	01				TCRBD01-01*01	TCRBD01	TCRBD01-01	01				TCRBJ01-02*01	TCRBJ01	TCRBJ01-02	01				0	4	5	1	1	0	33	50	51	57	61	2	In	VDJ
AGTCAGGGGACACAGCACTGTATTTCTGTGCCACCCGACACTCCTGGACAGGGCCAACTTCCTAACTATGGCTACACCTTCGGTTCG		1	2.0655182385260463E-5	55	TCRBV21-01*01	TCRBV21	TCRBV21-01	01				TCRBD01-01*01	TCRBD01	TCRBD01-01	01				TCRBJ01-02*01	TCRBJ01	TCRBJ01-02	01				10	8	1	3	12	0	26	33	45	53	61	1	Out	VDJ
TGTGAGCACCTTGGAGCTGGGGGACTCGGCCCTTTATCTTTGCGCCAGCAGCTTAGGACCGACAACTATGGCTACACCTTCGGTTCG		2	4.131036477052093E-5	41	TCRBV05-01*01	TCRBV05	TCRBV05-01	01								TCRBD01,TCRBD02	TCRBD01-01,TCRBD02-01		TCRBJ01-02*01	TCRBJ01	TCRBJ01-02	01				2	4	1	7	1	2	40	54	55	59	63	2	Out	VDJ
AAGATCCGGTCCACAAAGCTGGAGGACTCAGCCATGTACTTCTGTGCCAGCAGCCTTGACAGTGGGGATGGCTACACCTTCGGTTCG	CASSLDSGDGYTF	1	2.0655182385260463E-5	39	TCRBV02-01	TCRBV02	TCRBV02-01				01,03	TCRBD01-01*01	TCRBD01	TCRBD01-01	01				TCRBJ01-02*01	TCRBJ01	TCRBJ01-02	01				6	5	2	5	4	6	42	53	57	62	67	1	In	VDJ
AAGATCCAGCCCTCAGAACCCAGGGACTCAGCTGTGTACTTCTGTGCCAGCAGTTTAGGGAAACAGGGTGAGCAGTACTTCGGGCCG	CASSLGKQGEQYF	1	2.0655182385260463E-5	39	TCRBV12-03/12-04*01	TCRBV12	TCRBV12-03/12-04	01				TCRBD01-01*01	TCRBD01	TCRBD01-01	01				TCRBJ02-07*01	TCRBJ02	TCRBJ02-07	01				1	1	3	3	4	7	42	58	62	68	69	1	In	VDJ
AATCTTCACATCAATTCCCTGGAGCTTGGTGACTCTGCTGTGTATTTCTGTGCCAGCAGCGAGGGGGGGGAGCAGTACTTCGGGCCG	CASSEGGEQYF	1	2.0655182385260463E-5	33	TCRBV03-01/03-02*01	TCRBV03	TCRBV03-01/03-02	01				TCRBD02-01*01	TCRBD02	TCRBD02-01	01				TCRBJ02-07*01	TCRBJ02	TCRBJ02-07	01				5	0	9	0	2	7	48	60	62	-1	69	1	In	VDJ
CCCCTGATCCTGGAGTCGCCCAGCCCCAACCAGACCTCTCTGTACTTCTGTGCCAGCAAGAGCGGGAGCGAGCAGTACTTCGGGCCG	CASKSGSEQYF	1	2.0655182385260463E-5	33	TCRBV27-01*01	TCRBV27	TCRBV27-01	01				TCRBD02-01*02	TCRBD02	TCRBD02-01	02				TCRBJ02-07*01	TCRBJ02	TCRBJ02-07	01				7	0	6	2	2	6	48	58	60	-1	68	1	In	VDJ
CCCTGATTCTGGAGTCCGCCAGCACCAACCAGACATCTATGTACCTCTGTGCCAGCAACCAGGGCGTACGAGCAGTACTTCGGGCCG		1	2.0655182385260463E-5	34	TCRBV28-01*01	TCRBV28	TCRBV28-01	01				TCRBD01-01*01	TCRBD01	TCRBD01-01	01				TCRBJ02-07*01	TCRBJ02	TCRBJ02-07	01				7	2	4	3	2	4	47	57	59	64	66	1	Out	VDJ
AGGGGACACAGCACTGTATTTCTGTGCCAGCAGTGAACAATTCTAAGAAAGAGGGACTAGCGGGAGTACGAGCAGTACTTCGGGCCG		1	2.0655182385260463E-5	59	TCRBV21-01*01	TCRBV21	TCRBV21-01	01				TCRBD02-01*02	TCRBD02	TCRBD02-01	02				TCRBJ02-07*01	TCRBJ02	TCRBJ02-07	01				6	0	0	2	19	4	22	33	52	-1	66	1	Out	VDJ
GTGACATCGGCCCAAAAGAACCCGACAGCTTTCTATCTCTGTGCCAGTAGTATAGCAGGCGGAGAGTACGAGCAGTACTTCGGGCCG	CASSIAGGEYEQYF	1	2.0655182385260463E-5	42	TCRBV19-01*01	TCRBV19	TCRBV19-01	01								TCRBD01,TCRBD02	TCRBD01-01,TCRBD02-01		TCRBJ02-07*01	TCRBJ02	TCRBJ02-07	01				1	7	4	4	0	4	39	-1	55	59	66	1	In	VDJ
ATCCAGCCTGCAGAGCTTGAGGACTCGGCCGTGTATCTCTGTGCCAGCAGCCACCGACAGGGGGTCTACGAGCAGTACTTCGGGCCG	CASSHRQGVYEQYF	1	2.0655182385260463E-5	42	TCRBV11	TCRBV11				TCRBV11-02,TCRBV11-03		TCRBD01-01*01	TCRBD01	TCRBD01-01	01				TCRBJ02-07*01	TCRBJ02	TCRBJ02-07	01				5	1	2	1	4	3	39	51	55	64	65	1	In	VDJ
CTGACAGTGACCAGTGCCCATCCTGAAGACAGCAGCTTCTACATCTGCAGTGCTAGGGACTAGCGCTACGAGCAGTACTTCGGGCCG	CSARD*RYEQYF	1	2.0655182385260463E-5	36	TCRBV20	TCRBV20				TCRBV20-01,TCRBV20-or09_02		TCRBD02-01	TCRBD02	TCRBD02-01				01,02	TCRBJ02-07*01	TCRBJ02	TCRBJ02-07	01				3	0	1	6	0	3	45	-1	56	-1	65	1	Stop	VDJ
GTGACCAGTGCCCATCCTGAAGACAGCAGCTTCTACATCTGCAGTGCCCGGAGGGAGCGGGTCTCCTACGAGCAGTACTTCGGGCCG	CSARRERVSYEQYF	1	2.0655182385260463E-5	42	TCRBV20	TCRBV20				TCRBV20-01,TCRBV20-or09_02		TCRBD02-01	TCRBD02	TCRBD02-01				01,02	TCRBJ02-07*01	TCRBJ02	TCRBJ02-07	01				6	1	6	4	8	0	39	47	55	61	62	1	In	VDJ
AACGCCTTGTTGCTGGGGGACTCGGCCCTCTATCTCTGTGCCAGCAGCCGCGGGGACAGCAGCTCCTACGAGCAGTACTTCGGGCCG	CASSRGDSSSYEQYF	6	1.2393109431156277E-4	45	TCRBV05-06*01	TCRBV05	TCRBV05-06	01				TCRBD01-01*01	TCRBD01	TCRBD01-01	01				TCRBJ02-07*01	TCRBJ02	TCRBJ02-07	01				4	3	0	5	4	0	36	48	52	59	62	6	In	VDJ
AGCACCAACCAGACATCTATGTACCTCTGTGCCAGCAGTTCGGGACTAGCGGGAGGGAGAAGCTCCTACGAGCAGTACTTCGGGCCG	CASSSGLAGGRSSYEQYF	1	2.0655182385260463E-5	54	TCRBV28-01*01	TCRBV28	TCRBV28-01	01				TCRBD02-01*02	TCRBD02	TCRBD02-01	02				TCRBJ02-07*01	TCRBJ02	TCRBJ02-07	01				4	5	0	0	1	0	27	40	41	57	62	1	In	VDJ
TCCGCCAGCACCAACCAGACATCTATGTACCTCTGTGCCAGCAGTCGACCTCCGGGACAGGGGGCCTACGAGCAGTACTTCGGGCCG	CASSRPPGQGAYEQYF	1	2.0655182385260463E-5	48	TCRBV28-01*01	TCRBV28	TCRBV28-01	01				TCRBD01-01*01	TCRBD01	TCRBD01-01	01				TCRBJ02-07*01	TCRBJ02	TCRBJ02-07	01				5	0	0	1	8	2	33	45	53	-1	64	1	In	VDJ
GTCCACGGAGTCAGGGGACACAGCACTGTATTTCTGTGCCAGCAGCACCTAGACAGGGGCGGCGCCTACGAGCAGTACTTCGGGCCG		1	2.0655182385260463E-5	47	TCRBV21-01*01	TCRBV21	TCRBV21-01	01				TCRBD01-01*01	TCRBD01	TCRBD01-01	01				TCRBJ02-07*01	TCRBJ02	TCRBJ02-07	01				4	5	2	2	4	2	34	47	51	59	64	1	Out	VDJ
ATCCGGTCCACAAAGCTGGAGGACTCAGCCATGTACTTCTGTGCCAGCAGACCATCAGACATAGCCTACGAGCAGTACTTCGGGCCG	CASRPSDIAYEQYF	1	2.0655182385260463E-5	42	TCRBV02-01	TCRBV02	TCRBV02-01				01,03	TCRBD01-01*01	TCRBD01	TCRBD01-01	01				TCRBJ02-07*01	TCRBJ02	TCRBJ02-07	01				6	3	2	6	7	2	39	50	57	61	64	1	In	VDJ
GTGAGCACCTTGGAGCTGGGGGACTCGGCCCTTTATCTTTGCGCCAGCAGCTTGGCCGCGGGGTCTGACGAGCAGTACTTCGGGCCG	CASSLAAGSDEQYF	1	2.0655182385260463E-5	42	TCRBV05-01*01	TCRBV05	TCRBV05-01	01				TCRBD02-01*01	TCRBD02	TCRBD02-01	01				TCRBJ02-07*01	TCRBJ02	TCRBJ02-07	01				0	4	7	3	2	5	39	55	57	63	67	1	In	VDJ
ATCCAGCCCTCAGAACCCAGGGACTCAGCTGTGTACTTCTGTGCCAGCAGTTTGTTCAGGGTTGGAAACACCATATATTTTGGAGAG	CASSLFRVGNTIYF	5	1.0327591192630231E-4	42	TCRBV12	TCRBV12				TCRBV12-03/12-04,TCRBV12-04		TCRBD01-01*01	TCRBD01	TCRBD01-01	01				TCRBJ01-03*01	TCRBJ01	TCRBJ01-03	01				3	1	4	3	3	3	39	53	56	61	62	5	In	VDJ
ATCCAGCCCTCAGAACCCAGGGACTCAGCTGTGTACTTCTGTGCCAGCAGTTTTTCAGGCTCTGGAAACACCATATATTTTGGAGAG	CASSFSGSGNTIYF	1	2.0655182385260463E-5	42	TCRBV12	TCRBV12				TCRBV12-03/12-04,TCRBV12-04		TCRBD01-01*01	TCRBD01	TCRBD01-01	01				TCRBJ01-03*01	TCRBJ01	TCRBJ01-03	01				3	0	4	4	2	0	39	53	55	-1	59	1	In	VDJ
GAGTCCGCTACCAGCTCCCAGACATCTGTGTACTTCTGTGCCATCAGTGAGTCCCTGGACACAGGAAACACCATATATTTTGGAGAG	CAISESLDTGNTIYF	2	4.131036477052093E-5	45	TCRBV10-03*01	TCRBV10	TCRBV10-03	01				TCRBD01-01*01	TCRBD01	TCRBD01-01	01				TCRBJ01-03*01	TCRBJ01	TCRBJ01-03	01				0	2	1	6	3	4	36	53	56	61	63	2	In	VDJ
NNNNTGTCGGCTGCTCCCTCCCAGACATCTGTGTACTTCTGTGCCAGCAGTTACACTAGCGGGGGGTATGAGCAGTTCTTCGGGCCA	CASSYTSGGYEQFF	3	6.196554715578138E-5	42	TCRBV06-05*01	TCRBV06	TCRBV06-05	01				TCRBD02-01*01	TCRBD02	TCRBD02-01	01				TCRBJ02-01*01	TCRBJ02	TCRBJ02-01	01				2	1	3	1	0	8	39	-1	54	66	67	3	In	VDJ
TCTGCCAGGCCCTCACATACCTCTCAGTACCTCTGTGCCAGCAGTGCGACTAGCGGGAGGCGTGATGATGAGCAGTTCTTCGGGCCA	CASSATSGRRDDEQFF	11	2.272070062378651E-4	48	TCRBV25-01*01	TCRBV25	TCRBV25-01	01				TCRBD02-01*02	TCRBD02	TCRBD02-01	02				TCRBJ02-01*01	TCRBJ02	TCRBJ02-01	01				4	7	2	1	1	8	33	46	47	60	67	11	In	VDJ
NNNNTGAAGATCCAGCCCTCAGAACCCAGGGACTCAGCTGTGTACTTCTGTGCCAGCAGTTGGGCAGAGACCCAGTACTTCGGGCCA	CASSWAETQYF	1	2.0655182385260463E-5	33	TCRBV12-03/12-04*01	TCRBV12	TCRBV12-03/12-04	01				TCRBD01-01*01	TCRBD01	TCRBD01-01	01				TCRBJ02-05*01	TCRBJ02	TCRBJ02-05	01				4	0	8	0	0	4	48	-1	61	-1	65	1	In	VDJ
AGGATCCAGCAGGTAGTGCGAGGAGATTCGGCAGCTTATTTCTGTGCCAGCTTCCGGGGAGGGGAAGAGACCCAGTACTTCGGGCCA	CASFRGGEETQYF	2	4.131036477052093E-5	39	TCRBV18-01*01	TCRBV18	TCRBV18-01	01				TCRBD02-01*02	TCRBD02	TCRBD02-01	02				TCRBJ02-05*01	TCRBJ02	TCRBJ02-05	01				7	1	9	0	4	3	42	52	56	63	64	2	In	VDJ
ACAGTGACCAGTGCCCATCCTGAAGACAGCAGCTTCTACATCTGCAGTGCTAGGACTAGCGCTTCCGGGGAGCTGTTTTTTGGAGAA	CSARTSASGELFF	1	2.0655182385260463E-5	39	TCRBV20	TCRBV20				TCRBV20-01,TCRBV20-or09_02		TCRBD02-01	TCRBD02	TCRBD02-01				01,02	TCRBJ02-02*01	TCRBJ02	TCRBJ02-02	01				3	3	2	6	0	6	42	-1	53	61	64	1	In	VDJ
GTGACATCGGCCCAAAAGAACCCGACAGCTTTCTATCTCTGTGCCAGTAGTATACAGGGCGACACCGGGGAGCTGTTTTTTGGAGAA	CASSIQGDTGELFF	1	2.0655182385260463E-5	42	TCRBV19-01*01	TCRBV19	TCRBV19-01	01				TCRBD01-01*01	TCRBD01	TCRBD01-01	01				TCRBJ02-02*01	TCRBJ02	TCRBJ02-02	01				2	2	4	3	0	3	39	-1	54	59	61	1	In	VDJ
CTGGAGCTTGGTGACTCTGCTGTGTATTTCTGTGCCAGCAGCCCCCCCTGGGGCAGATCGAACACCGGGGAGCTGTTTTTTGGAGAA	CASSPPWGRSNTGELFF	7	1.4458627669682324E-4	51	TCRBV03-01/03-02*01	TCRBV03	TCRBV03-01/03-02	01				TCRBD01-01*01	TCRBD01	TCRBD01-01	01				TCRBJ02-02*01	TCRBJ02	TCRBJ02-02	01				4	4	7	0	6	0	30	43	49	54	58	7	In	VDJ
TCCCTGTCCCTAGAGTCTGCCATCCCCAACCAGACAGCTCTTTACTTCTGTCCCCGGACAGGGGTTTCTGAAGCTTTCTTTGGACAA	CPRTGVSEAFF	2	4.131036477052093E-5	33	TCRBV24-01*01	TCRBV24	TCRBV24-01	01				TCRBD01-01*01	TCRBD01	TCRBD01-01	01				TCRBJ01-01*01	TCRBJ01	TCRBJ01-01	01				15	3	1	2	4	6	48	51	55	64	67	2	In	VDJ
GCTCCCTCCCAGACATCTGTGTACTTCTGTGCCAGCACCCCATCTGATGGACTTCACGTCTTGAGCGCTGAAGCTTTCTTTGGACAA	CASTPSDGLHVLSAEAFF	2	4.131036477052093E-5	54	TCRBV06	TCRBV06				TCRBV06-01,TCRBV06-05,TCRBV06-06		TCRBD02-01	TCRBD02	TCRBD02-01				01,02	TCRBJ01-01*01	TCRBJ01	TCRBJ01-01	01				7	14	1	10	11	6	27	37	48	53	67	2	In	VDJ
GAGTCCGCCAGCACCAACCAGACATCTATGTACCTCTGTGCCAGCAGTCCGGGGACAGTCAAGGGCACTGAAGCTTTCTTTGGACAA	CASSPGTVKGTEAFF	1	2.0655182385260463E-5	45	TCRBV28-01*01	TCRBV28	TCRBV28-01	01				TCRBD01-01*01	TCRBD01	TCRBD01-01	01				TCRBJ01-01*01	TCRBJ01	TCRBJ01-01	01				5	7	0	5	3	4	36	48	51	58	65	1	In	VDJ
GCCTTGTTGCTGGGGGACTCGGCCCTCTATCTCTGTGCCAGCAGCTTGGTAAAGGGGAATTGGTACACTGAAGCTTTCTTTGGACAA	CASSLVKGNWYTEAFF	1	2.0655182385260463E-5	48	TCRBV05-06*01	TCRBV05	TCRBV05-06	01				TCRBD01-01*01	TCRBD01	TCRBD01-01	01				TCRBJ01-01*01	TCRBJ01	TCRBJ01-01	01				0	7	5	2	3	3	33	49	52	57	64	1	In	VDJ
CTGATCCTGGAGTCGCCCAGCCCCAACCAGACCTCTCTGTACTTCTGTGCCAGCAGTTTCGGACACACTGAAGCTTTCTTTGGACAA	CASSFGHTEAFF	1	2.0655182385260463E-5	36	TCRBV27-01*01	TCRBV27	TCRBV27-01	01								TCRBD01,TCRBD02	TCRBD01-01,TCRBD02-01		TCRBJ01-01*01	TCRBJ01	TCRBJ01-01	01				3	0	1	7	1	3	45	59	60	-1	64	1	In	VDJ
TCCCTCCCAGACATCTGTGTACTTCTGTGCCAGCAGCACACTACCCACGGGGGGGGACAGGGGAACACTGAAGCTTTCTTTGGACAA		3	6.196554715578138E-5	56	TCRBV06	TCRBV06				TCRBV06-01,TCRBV06-05,TCRBV06-06		TCRBD01-01*01	TCRBD01	TCRBD01-01	01				TCRBJ01-01*01	TCRBJ01	TCRBJ01-01	01				6	0	0	3	17	1	25	36	53	-1	62	3	Out	VDJ
ATCCGGTCCACAAAGCTGGAGGACTCAGCCATGTACTTCTGTGCCAGCAGTGGTTCGGATCCGAACACTGAAGCTTTCTTTGGACAA	CASSGSDPNTEAFF	1	2.0655182385260463E-5	42	TCRBV02-01	TCRBV02	TCRBV02-01				01,03					TCRBD01,TCRBD02	TCRBD01-01,TCRBD02-01		TCRBJ01-01*01	TCRBJ01	TCRBJ01-01	01				4	3	1	8	4	1	39	52	56	59	62	1	In	VDJ
CTGGAGCTTGGTGACTCTGCTGTGTATTTCTGTGCCAGCAGCCAAGTTAGGACAGGGAGCCAGAACACTGAAGCTTTCTTTGGACAA	CASSQVRTGSQNTEAFF	3	6.196554715578138E-5	51	TCRBV03-01/03-02*01	TCRBV03	TCRBV03-01/03-02	01				TCRBD01-01*01	TCRBD01	TCRBD01-01	01				TCRBJ01-01*01	TCRBJ01	TCRBJ01-01	01				1	5	1	3	3	1	30	46	49	57	62	3	In	VDJ
AAGATCCAGCCCTCAGAACCCAGGGACTCAGCTGTGTACTTCTGTGCCATCTCTTTTGATTGGGAAACTGAAGCTTTCTTTGGACAA	CAISFDWETEAFF	1	2.0655182385260463E-5	39	TCRBV12-03/12-04*01	TCRBV12	TCRBV12-03/12-04	01								TCRBD01,TCRBD02	TCRBD01-01,TCRBD02-01		TCRBJ01-01*01	TCRBJ01	TCRBJ01-01	01				10	1	0	8	12	5	42	49	61	65	66	1	In	VDJ
TCCCTGATTCTGGAGTCCGCCAGCACCAACCAGACATCTATGTACCTCTGTGCCAGCAGTCTGGGGGGAGAAGCTTTCTTTGGACAA	CASSLGGEAFF	1	2.0655182385260463E-5	33	TCRBV28-01*01	TCRBV28	TCRBV28-01	01				TCRBD02-01*01	TCRBD02	TCRBD02-01	01				TCRBJ01-01*01	TCRBJ01	TCRBJ01-01	01				5	1	9	1	2	8	48	60	62	68	69	1	In	VDJ
CCAGCCCTCAGAACCCAGGGACTCAGCTGTGTACTTCTGTGCCAGCAGGACCGAGGACGGATTAATGAAAAACTGTTTTTTGGCAGT		2	4.131036477052093E-5	44	TCRBV12	TCRBV12				TCRBV12-03/12-04,TCRBV12-04						TCRBD01,TCRBD02	TCRBD01-01,TCRBD02-01		TCRBJ01-04*01	TCRBJ01	TCRBJ01-04	01				6	4	1	7	6	4	37	48	54	58	62	2	Out	VDJ
ACATCGGCCCAAAAGAACCCGACAGCTTTCTATCTCTGTGCCAGTAGGGGGACAGGGCCGATCAATCAGCCCCAGCATTTTGGTGAT	CASRGTGPINQPQHF	2	4.131036477052093E-5	45	TCRBV19-01*01	TCRBV19	TCRBV19-01	01				TCRBD01-01*01	TCRBD01	TCRBD01-01	01				TCRBJ01-05*01	TCRBJ01	TCRBJ01-05	01				6	5	0	3	1	3	36	47	48	57	62	2	In	VDJ
ATCCAGCCCTCAGAACCCAGGGACTCAGCTGTGTACTTCTGTGCCAGCAGTTTTGGGGGAGGCAATCAGCCCCAGCATTTTGGTGAT	CASSFGGGNQPQHF	1	2.0655182385260463E-5	42	TCRBV12	TCRBV12				TCRBV12-03/12-04,TCRBV12-04						TCRBD01,TCRBD02	TCRBD01-01,TCRBD02-01		TCRBJ01-05*01	TCRBJ01	TCRBJ01-05	01				3	2	6	1	1	2	39	53	54	59	61	1	In	VDJ
CGGCTGCTCCCTCCCAGACATCTGTGTACTTCTGTGCCAGCAGTTAGAGGGTGAGGGCTTAGCAATCAGCCCCAGCATTTTGGTGAT		2	4.131036477052093E-5	49	TCRBV06-05*01	TCRBV06	TCRBV06-05	01				TCRBD02-01*02	TCRBD02	TCRBD02-01	02				TCRBJ01-05*01	TCRBJ01	TCRBJ01-05	01				3	8	11	0	0	0	32	-1	46	51	59	2	Out	VDJ
CTGGAGTCGCCCAGCCCCAACCAGACCTCTCTGTACTTCTGTGCCAGCAGTTTAATAGGGGATAATTCACCCCTCCACTTTGGGAAT	CASSLIGDNSPLHF	2	4.131036477052093E-5	42	TCRBV27-01*01	TCRBV27	TCRBV27-01	01				TCRBD01-01*01	TCRBD01	TCRBD01-01	01				TCRBJ01-06*01	TCRBJ01	TCRBJ01-06	01				2	0	5	2	2	5	39	54	56	-1	61	2	In	VDJ
CTGAAGATCCGGTCCACAAAGCTGGAGGACTCAGCCATGTACTTCTGTGCCAGCAGCCAAGGAAATTCACCCCTCCACTTTGGGAAT	CASSQGNSPLHF	1	2.0655182385260463E-5	36	TCRBV02-01	TCRBV02	TCRBV02-01				01,03					TCRBD01,TCRBD02	TCRBD01-01,TCRBD02-01		TCRBJ01-06*01	TCRBJ01	TCRBJ01-06	01				6	0	1	8	4	7	45	56	60	-1	63	1	In	VDJ
AGCTCTCTGGAGCTGGGGGACTCAGCTTTGTATTTCTGTGCCAGCAGCCTCGGGACGGCCTTTGACGGTGGCTACACCTTCGGTTCG	CASSLGTAFDGGYTF	2	4.131036477052093E-5	45	TCRBV09-01*01	TCRBV09	TCRBV09-01	01								TCRBD01,TCRBD02	TCRBD01-01,TCRBD02-01		TCRBJ01-02*01	TCRBJ01	TCRBJ01-02	01				4	12	0	7	3	7	36	48	51	56	68	2	In	VDJ
CCTGATCCTGGAGTCGCCCAGCCCCAACCAGACCTCTCTGTACTTCTGTGCCAGCAGTTTGGGGCGAGTGGCTACACCTTCGGTTCG		1	2.0655182385260463E-5	35	TCRBV27-01*01	TCRBV27	TCRBV27-01	01				TCRBD01-01*01	TCRBD01	TCRBD01-01	01				TCRBJ01-02*01	TCRBJ01	TCRBJ01-02	01				3	3	7	0	0	7	46	-1	60	65	68	1	Out	VDJ
AACGCCTTGGAGCTGGACGACTCGGCCCTGTATCTCTGTGCCAGCAGCTTGGAGGGGTCCAGGGGGCCTGGCTACACCTTCGGTTCG	CASSLEGSRGPGYTF	1	2.0655182385260463E-5	45	TCRBV05-04*01	TCRBV05	TCRBV05-04	01				TCRBD01-01*01	TCRBD01	TCRBD01-01	01				TCRBJ01-02*01	TCRBJ01	TCRBJ01-02	01				0	1	4	0	7	7	36	52	59	67	68	1	In	VDJ
ATCAATTCCCTGGAGCTTGGTGACTCTGCTGTGTATTTCTGTGCCAGCAGCCAGGCCGCCCGCGGCTATGGCTACACCTTCGGTTCG	CASSQAARGYGYTF	1	2.0655182385260463E-5	42	TCRBV03-01/03-02*01	TCRBV03	TCRBV03-01/03-02	01				TCRBD02-01	TCRBD02	TCRBD02-01				01,02	TCRBJ01-02*01	TCRBJ01	TCRBJ01-02	01				3	0	7	5	8	4	39	53	61	-1	65	1	In	VDJ
ATTCTGGAGTCCGCCAGCACCAACCAGACATCTATGTACCTCTGTGCCAGCAGTTTACAGGACGACTATGGCTACACCTTCGGTTCG	CASSLQDDYGYTF	1	2.0655182385260463E-5	39	TCRBV28-01*01	TCRBV28	TCRBV28-01	01								TCRBD01,TCRBD02	TCRBD01-01,TCRBD02-01		TCRBJ01-02*01	TCRBJ01	TCRBJ01-02	01				2	1	1	7	2	3	42	57	59	63	64	1	In	VDJ
ACATCGGCCCAAAAGAACCCGACAGCTTTCTATCTCTGTGCCAGTAGTATTGGAACAGCATCTAACTATGGCTACACCTTCGGTTCG	CASSIGTASNYGYTF	1	2.0655182385260463E-5	45	TCRBV19-01*01	TCRBV19	TCRBV19-01	01				TCRBD01-01*01	TCRBD01	TCRBD01-01	01				TCRBJ01-02*01	TCRBJ01	TCRBJ01-02	01				3	3	3	5	4	0	36	50	54	58	61	1	In	VDJ
AAGATCCAGCCCTCAGAACCCAGGGACTCAGCTGTGTACTTCTGTGCCAGCAACCGAAGGGGGTCTTGGGGCTACACCTTCGGTTCG	CASNRRGSWGYTF	1	2.0655182385260463E-5	39	TCRBV12-03/12-04*01	TCRBV12	TCRBV12-03/12-04	01				TCRBD01-01*01	TCRBD01	TCRBD01-01	01				TCRBJ01-02*01	TCRBJ01	TCRBJ01-02	01				7	6	5	1	5	8	42	52	57	63	69	1	In	VDJ
CACGCCCTGCAGCCAGAAGACTCAGCCCTGTATCTCTGCGCCAGCAGCCAAGGAAGGGACAGGGGGCAAGGCTACACCTTCGGTTCG	CASSQGRDRGQGYTF	2	4.131036477052093E-5	45	TCRBV04-01*01	TCRBV04	TCRBV04-01	01				TCRBD01-01*01	TCRBD01	TCRBD01-01	01				TCRBJ01-02*01	TCRBJ01	TCRBJ01-02	01				1	2	0	0	3	8	36	52	55	67	69	2	In	VDJ
ACCTTGTCCACTCTGACAGTGACCAGTGCCCATCCTGAAGACAGCAGCTTCTACATCTGCAGTGCCGGCGCGCAGTACTTCGGGCCG	CSAGAQYF	3	6.196554715578138E-5	24	TCRBV20-01	TCRBV20	TCRBV20-01				01,04					TCRBD01,TCRBD02	TCRBD01-01,TCRBD02-01		TCRBJ02-07*01	TCRBJ02	TCRBJ02-07	01				6	2	9	0	1	9	57	65	66	69	71	3	In	VDJ
CATCCCCAACCAGACAGCTCTTTACTTCTGTGCCACCAGTGGCCGCTCAAGCGGGAGGGCCAGGTGAGGGAGCAGTACTTCGGGCCG		1	2.0655182385260463E-5	53	TCRBV24-01*01	TCRBV24	TCRBV24-01	01				TCRBD02-01*02	TCRBD02	TCRBD02-01	02				TCRBJ02-07*01	TCRBJ02	TCRBJ02-07	01				5	10	6	0	8	7	28	41	49	59	69	1	Out	VDJ
AGTGCCCATCCTGAAGACAGCAGCTTCTACATCTGCAGTGCTAGAGACCCAACTAGCGGGAGAAGTTTCGAGCAGTACTTCGGGCCG	CSARDPTSGRSFEQYF	1	2.0655182385260463E-5	48	TCRBV20	TCRBV20				TCRBV20-01,TCRBV20-or09_02		TCRBD02-01*02	TCRBD02	TCRBD02-01	02				TCRBJ02-07*01	TCRBJ02	TCRBJ02-07	01				0	6	3	2	4	6	33	47	51	62	68	1	In	VDJ
CGCTCACCAGGCCTGGGGGACGCAGCCATGTACCTGTGTGCCACCAGCAGGAGAGGTAGGGGCTGGTACGAGCAGTACTTCGGGCCG	CATSRRGRGWYEQYF	1	2.0655182385260463E-5	45	TCRBV15-01*02	TCRBV15	TCRBV15-01	02				TCRBD01-01*01	TCRBD01	TCRBD01-01	01				TCRBJ02-07*01	TCRBJ02	TCRBJ02-07	01				3	4	5	2	7	4	36	50	57	62	66	1	In	VDJ
NNNNTGTCGGCTGCTCCCTCCCAGACATCTGTGTACTTCTGTGCCAGCAGTGACCCACAGGCCCCGTACGAGCAGTACTTCGGGCCG	CASSDPQAPYEQYF	2	4.131036477052093E-5	42	TCRBV06-01*01	TCRBV06	TCRBV06-01	01				TCRBD01-01*01	TCRBD01	TCRBD01-01	01				TCRBJ02-07*01	TCRBJ02	TCRBJ02-07	01				3	5	3	4	3	4	39	53	56	61	66	2	In	VDJ
AGTGCCCATCCTGAAGACAGCAGCTTCTACATCTGCAGTGCTAGAGATTTTTCCCGCCGCGGGGAGTACGAGCAGTACTTCGGGCCG	CSARDFSRRGEYEQYF	2	4.131036477052093E-5	48	TCRBV20	TCRBV20				TCRBV20-01,TCRBV20-or09_02		TCRBD02-01*01	TCRBD02	TCRBD02-01	01				TCRBJ02-07*01	TCRBJ02	TCRBJ02-07	01				0	2	7	3	11	4	33	47	58	64	66	2	In	VDJ
CAGCCCTCAGAACCCAGGGACTCAGCTGTGTATTTTTGTGCTAGTGGCTCACCAGGGTTAGGGATCTACGAGCAGTACTTCGGGCCG	CASGSPGLGIYEQYF	1	2.0655182385260463E-5	45	TCRBV12-05*01	TCRBV12	TCRBV12-05	01				TCRBD01-01*01	TCRBD01	TCRBD01-01	01				TCRBJ02-07*01	TCRBJ02	TCRBJ02-07	01				6	8	4	3	5	3	36	47	52	57	65	1	In	VDJ
ACCAGTGCCCATCCTGAAGACAGCAGCTTCTACATCTGCAGTGCTAGAGTGAACGGGACGTATTCCTACGAGCAGTACTTCGGGCCG	CSARVNGTYSYEQYF	1	2.0655182385260463E-5	45	TCRBV20	TCRBV20				TCRBV20-01,TCRBV20-or09_02						TCRBD01,TCRBD02	TCRBD01-01,TCRBD02-01		TCRBJ02-07*01	TCRBJ02	TCRBJ02-07	01				1	4	0	7	5	1	36	49	54	59	63	1	In	VDJ
ATCCAGCCCTCAGAACCCAGGGACTCAGCTGTGTACTTCTGTGCCAGCAGTTTTGGGGGCAGCTCCTACGAGCAGTACTTCGGGCCG	CASSFGGSSYEQYF	1	2.0655182385260463E-5	42	TCRBV12	TCRBV12				TCRBV12-03/12-04,TCRBV12-04		TCRBD01-01*01	TCRBD01	TCRBD01-01	01				TCRBJ02-07*01	TCRBJ02	TCRBJ02-07	01				3	2	6	0	1	0	39	53	54	60	62	1	In	VDJ
ATCAATTCCCTGGAGCTTGGTGACTCTGCTGTGTATTTCTGTGCCAGCAGCCAAGTACTGGGAGCCTACGAGCAGTACTTCGGGCCG	CASSQVLGAYEQYF	1	2.0655182385260463E-5	42	TCRBV03-01/03-02*01	TCRBV03	TCRBV03-01/03-02	01				TCRBD02-01*02	TCRBD02	TCRBD02-01	02				TCRBJ02-07*01	TCRBJ02	TCRBJ02-07	01				1	0	9	2	4	2	39	55	59	-1	64	1	In	VDJ
GTGACATCGGCCCAAAAGAACCCGACAGCTTTCTATCTCTGTGCCAGTAGTATACAGGGGTTTACCTACGAGCAGTACTTCGGGCCG	CASSIQGFTYEQYF	1	2.0655182385260463E-5	42	TCRBV19-01*01	TCRBV19	TCRBV19-01	01				TCRBD01-01*01	TCRBD01	TCRBD01-01	01				TCRBJ02-07*01	TCRBJ02	TCRBJ02-07	01				2	4	4	2	0	2	39	-1	54	60	64	1	In	VDJ
GTGTCGGCTGCTCCCTCCCAGACATCTGTGTACTTGTGTGCCAGCAGTAATCCGGGGCCCACCTACTACGAGCAGTACTTCGGGCCG	CASSNPGPTYYEQYF	1	2.0655182385260463E-5	45	TCRBV06-08*01	TCRBV06	TCRBV06-08	01								TCRBD01,TCRBD02	TCRBD01-01,TCRBD02-01		TCRBJ02-07*01	TCRBJ02	TCRBJ02-07	01				5	7	7	0	5	3	36	48	53	58	65	1	In	VDJ
CACCTACACGCCCTGCAGCCAGAAGACTCAGCCCTGTATCTCTGCGCCAGCAGCCAAGATATGGGATACGAGCAGTACTTCGGGCCG	CASSQDMGYEQYF	1	2.0655182385260463E-5	39	TCRBV04-01*01	TCRBV04	TCRBV04-01	01								TCRBD01,TCRBD02	TCRBD01-01,TCRBD02-01		TCRBJ02-07*01	TCRBJ02	TCRBJ02-07	01				0	0	0	8	3	4	42	59	62	-1	66	1	In	VDJ
ATCCGGTCCACAAAGCTGGAGGACTCAGCCATGTACTTCTGTGCCAGCATCGAGGGGGCAGGAATCGACGAGCAGTACTTCGGGCCG	CASIEGAGIDEQYF	1	2.0655182385260463E-5	42	TCRBV02-01	TCRBV02	TCRBV02-01				01,03	TCRBD01-01*01	TCRBD01	TCRBD01-01	01				TCRBJ02-07*01	TCRBJ02	TCRBJ02-07	01				7	8	5	0	3	5	39	49	52	59	67	1	In	VDJ
GATCCTGGAGTCGCCCAGCCCCAACCAGACCTCTCTGTACTTCTGTGCCAGCAGGACAGGGGGATGAACGAGCAGTACTTCGGGCCG		1	2.0655182385260463E-5	38	TCRBV27-01*01	TCRBV27	TCRBV27-01	01				TCRBD01-01*01	TCRBD01	TCRBD01-01	01				TCRBJ02-07*01	TCRBJ02	TCRBJ02-07	01				6	4	2	1	0	5	43	-1	54	63	67	1	Out	VDJ
CCACGGAGTCAGGGGACACAGCACTGTATTTCTGTGCCAGCAGCATATCGGGACAGACGTTCTGGAAACACCATATATTTTGGAGAG		2	4.131036477052093E-5	49	TCRBV21-01*01	TCRBV21	TCRBV21-01	01				TCRBD01-01*01	TCRBD01	TCRBD01-01	01				TCRBJ01-03*01	TCRBJ01	TCRBJ01-03	01				4	4	0	5	4	1	32	45	49	56	60	2	Out	VDJ
GAGCTTGGTGACTCTGCTGTGTATTTCTGTGCCAGCAGCCAAGCCGGCGGGAGGGCCGGAGGGGCCAACGTCCTGACTTTCGGGGCC	CASSQAGGRAGGANVLTF	1	2.0655182385260463E-5	54	TCRBV03-01/03-02*01	TCRBV03	TCRBV03-01/03-02	01				TCRBD02-01*02	TCRBD02	TCRBD02-01	02				TCRBJ02-06*01	TCRBJ02	TCRBJ02-06	01				1	5	7	0	3	4	27	43	46	55	60	1	In	VDJ
TCCGCCAGCACCAACCAGACATCTATGTACCTCTGTGCCAGCAGTTTAGAACAGGGCCCGAGGGCCAACGTCCTGACTTTCGGGGCC	CASSLEQGPRANVLTF	1	2.0655182385260463E-5	48	TCRBV28-01*01	TCRBV28	TCRBV28-01	01				TCRBD01-01*01	TCRBD01	TCRBD01-01	01				TCRBJ02-06*01	TCRBJ02	TCRBJ02-06	01				2	5	3	3	2	5	33	48	50	56	61	1	In	VDJ
GCCCATCCTGAAGACAGCAGCTTCTACATCTGCAGTGCCTCCCCAGCACAGGGGGCTGGAACCAAAAACATTCAGTACTTCGGCGCC	CSASPAQGAGTKNIQYF	1	2.0655182385260463E-5	51	TCRBV20	TCRBV20				TCRBV20-01,TCRBV20-or09_02		TCRBD01-01*01	TCRBD01	TCRBD01-01	01				TCRBJ02-04*01	TCRBJ02	TCRBJ02-04	01				6	5	3	0	9	2	30	38	47	56	61	1	In	VDJ
CAGTCCACGGAGTCAGGGGACACAGCACTGTATTTCTGTGCCAGCAGCCTTAGACTAGCGGGAGACACTGAGCAGTTCTTCGGGCCA	CASSLRLAGDTEQFF	1	2.0655182385260463E-5	45	TCRBV21-01*01	TCRBV21	TCRBV21-01	01				TCRBD02-01*02	TCRBD02	TCRBD02-01	02				TCRBJ02-01*01	TCRBJ02	TCRBJ02-01	01				5	4	2	2	4	9	36	48	52	64	68	1	In	VDJ
GTTGGCGTCTGCTGTACCCTCTCAGACATCTGTGTACTTCTGTGCCAGCAGTGACTGTGTGGTGGGGATGAGCAGTTCTTCGGGCCA		2	4.131036477052093E-5	41	TCRBV06-04*01	TCRBV06	TCRBV06-04	01								TCRBD01,TCRBD02	TCRBD01-01,TCRBD02-01		TCRBJ02-01*01	TCRBJ02	TCRBJ02-01	01				1	0	6	2	7	8	40	56	63	-1	67	2	Out	VDJ
ACGCCTTGGAGCTGGACGACTCGGCCCTGTATCTCTGTGCCAGCAGCCCGGAGGACTAGCGGGATTAATGAGCAGTTCTTCGGGCCA		1	2.0655182385260463E-5	46	TCRBV05-04*01	TCRBV05	TCRBV05-04	01				TCRBD02-01*02	TCRBD02	TCRBD02-01	02				TCRBJ02-01*01	TCRBJ02	TCRBJ02-01	01				4	2	1	3	5	7	35	47	52	64	66	1	Out	VDJ
ACCTTGGAGCTGGGGGACTCGGCCCTTTATCTTTGCGCCAGCAGCTCACAGGGGGCAGAGGGAGGGAATGAGCAGTTCTTCGGGCCA	CASSSQGAEGGNEQFF	2	4.131036477052093E-5	48	TCRBV05-01*01	TCRBV05	TCRBV05-01	01				TCRBD01-01*01	TCRBD01	TCRBD01-01	01				TCRBJ02-01*01	TCRBJ02	TCRBJ02-01	01				3	10	3	0	1	7	33	46	47	56	66	2	In	VDJ
ACGGAGTCAGGGGACACAGCACTGTATTTCTGTGCCAGCAGCAAAGGGGACTAGCGTGGGGGCTACAATGAGCAGTTCTTCGGGCCA	CASSKGD*RGGYNEQFF	1	2.0655182385260463E-5	51	TCRBV21-01*01	TCRBV21	TCRBV21-01	01				TCRBD02-01	TCRBD02	TCRBD02-01				01,02	TCRBJ02-01*01	TCRBJ02	TCRBJ02-01	01				1	6	0	6	0	3	30	-1	46	56	62	1	Stop	VDJ
AACGCCTTGGAGCTGGAGGACTCGGCCCTGTATCTCTGTGCCAGCAGCCCACAGGGGGCGTCATTGGAGACCCAGTACTTCGGGCCA	CASSPQGASLETQYF	1	2.0655182385260463E-5	45	TCRBV05-08*01	TCRBV05	TCRBV05-08	01				TCRBD01-01*01	TCRBD01	TCRBD01-01	01				TCRBJ02-05*01	TCRBJ02	TCRBJ02-05	01				4	7	3	0	2	5	36	48	50	59	66	1	In	VDJ
GAGATGAATGTGAGCACCTTGGAGCTGGGGGACTCGGCCCTTTATCTTTGCGCCAGCAGCGCCCAAGAGACCCAGTACTTCGGGCCA	CASSAQETQYF	1	2.0655182385260463E-5	33	TCRBV05-01*01	TCRBV05	TCRBV05-01	01								TCRBD01,TCRBD02	TCRBD01-01,TCRBD02-01		TCRBJ02-05*01	TCRBJ02	TCRBJ02-05	01				4	0	10	0	0	1	48	-1	60	-1	62	1	In	VDJ
CCTCTGTGCCAGCAGTTTATTAGTTCTGGTGCTCGCCCAGGGTCTTGGGGCCTACGCTAAACCAAAGAGACCCAGTACTTCGGGCCA		1	2.0655182385260463E-5	77	TCRBV28-01*01	TCRBV28	TCRBV28-01	01				TCRBD01-01*01	TCRBD01	TCRBD01-01	01				TCRBJ02-05*01	TCRBJ02	TCRBJ02-05	01				1	22	4	3	17	3	4	20	37	42	64	1	Out	VDJ
GAGTCTGCCATCCCCAACCAGACAGCTCTTTACTTCTGTGCCACCAGTGACTCCGGACCGCGGCGAGATACGCAGTATTTTGGCCCA	CATSDSGPRRDTQYF	1	2.0655182385260463E-5	45	TCRBV24-01*01	TCRBV24	TCRBV24-01	01								TCRBD01,TCRBD02	TCRBD01-01,TCRBD02-01		TCRBJ02-03*01	TCRBJ02	TCRBJ02-03	01				4	7	1	7	4	5	36	50	54	58	65	1	In	VDJ
GCCAGAAGACTCAGCCCTGTATCTCTGCGCCAGCAGCCAAGACCTAAGGGACAGATTCCTCGCACAGATACGCAGTATTTTGGCCCA		2	4.131036477052093E-5	56	TCRBV04-01*01	TCRBV04	TCRBV04-01	01				TCRBD01-01*01	TCRBD01	TCRBD01-01	01				TCRBJ02-03*01	TCRBJ02	TCRBJ02-03	01				0	7	0	5	5	1	25	42	47	54	61	2	Out	VDJ
CTGGAGTCCGCCAGCACCAACCAGACATCTATGTACCTCTGTGCCAGTTGGCGACAGGGTACCTTCGGGGAGCTGTTTTTTGGAGAA	CASWRQGTFGELFF	1	2.0655182385260463E-5	42	TCRBV28-01*01	TCRBV28	TCRBV28-01	01				TCRBD01-01*01	TCRBD01	TCRBD01-01	01				TCRBJ02-02*01	TCRBJ02	TCRBJ02-02	01				9	6	2	3	5	7	39	47	52	59	65	1	In	VDJ
CGCTCACCAGGCCTGGGGGACGCAGCCATGTACCTGTGTGCCACCAGCAGTCGGGGGGCGGACACCGGGGAGCTGTTTTTTGGAGAA	CATSSRGADTGELFF	1	2.0655182385260463E-5	45	TCRBV15-01*02	TCRBV15	TCRBV15-01	02				TCRBD02-01*01	TCRBD02	TCRBD02-01	01				TCRBJ02-02*01	TCRBJ02	TCRBJ02-02	01				3	3	8	1	1	3	36	50	51	58	61	1	In	VDJ
CTGGAGCTTGGTGACTCTGCTGTGTATTTCTGTGCCAGCAGCCATACGTATGGGCAAGCGAACACCGGGGAGCTGTTTTTTGGAGAA	CASSHTYGQANTGELFF	1	2.0655182385260463E-5	51	TCRBV03-01/03-02*01	TCRBV03	TCRBV03-01/03-02	01				TCRBD01-01*01	TCRBD01	TCRBD01-01	01				TCRBJ02-02*01	TCRBJ02	TCRBJ02-02	01				3	3	8	0	7	0	30	44	51	55	58	1	In	VDJ
GAGTCGCCCAGCCCCAACCAGACCTCTCTGTACTTCTGTGCCAGCAGTCTCAGAGATCCGAACACCGGGGAGCTGTTTTTTGGAGAA	CASSLRDPNTGELFF	1	2.0655182385260463E-5	45	TCRBV27-01*01	TCRBV27	TCRBV27-01	01								TCRBD01,TCRBD02	TCRBD01-01,TCRBD02-01		TCRBJ02-02*01	TCRBJ02	TCRBJ02-02	01				5	5	4	5	2	0	36	48	50	53	58	1	In	VDJ
GTCCTCAGAACCGGGAGACACGGCACTGTATCTCTGCGCCAGCAGTCAAAGGGAGGGAGCAACACCGGGGAGCTGTTTTTTGGAGAA		1	2.0655182385260463E-5	47	TCRBV23-01*01	TCRBV23	TCRBV23-01	01				TCRBD02-01*02	TCRBD02	TCRBD02-01	02				TCRBJ02-02*01	TCRBJ02	TCRBJ02-02	01				2	3	9	0	1	2	34	49	50	57	60	1	Out	VDJ
CTGATTCTGGAGTCCGCCAGCACCAACCAGACATCTATGTACCTCTGTGCCAGCAGTTTAAGGGGGCAGGGAGCTTTCTTTGGACAA	CASSLRGQGAFF	1	2.0655182385260463E-5	36	TCRBV28-01*01	TCRBV28	TCRBV28-01	01				TCRBD01-01*01	TCRBD01	TCRBD01-01	01				TCRBJ01-01*01	TCRBJ01	TCRBJ01-01	01				2	4	5	0	0	10	45	-1	60	67	71	1	In	VDJ
GTGAGCACCTTGGAGCTGGGGGACTCGGCCCTTTATCTTTGCGCCAGCAGCTCAGGACAGGGCGCTTCTGAAGCTTTCTTTGGACAA	CASSSGQGASEAFF	2	4.131036477052093E-5	42	TCRBV05-01*01	TCRBV05	TCRBV05-01	01				TCRBD01-01*01	TCRBD01	TCRBD01-01	01				TCRBJ01-01*01	TCRBJ01	TCRBJ01-01	01				3	5	1	3	2	6	39	52	54	62	67	2	In	VDJ
ATTCTGGAGTCCGCCAGCACCAACCAGACATCTATGTACCTCTGTGCCTCGACCCGACAGGGCTTCACTGAAGCTTTCTTTGGACAA	CASTRQGFTEAFF	1	2.0655182385260463E-5	39	TCRBV28-01*01	TCRBV28	TCRBV28-01	01				TCRBD01-01*01	TCRBD01	TCRBD01-01	01				TCRBJ01-01*01	TCRBJ01	TCRBJ01-01	01				11	3	2	3	7	4	42	48	55	62	65	1	In	VDJ
AGGCTGGAGTCGGCTGCTCCCTCCCAGACATCTGTGTACTTCTGTGCCAGCAGTAAGGCACAGGGCACTGAAGCTTTCTTTGGACAA	CASSKAQGTEAFF	2	4.131036477052093E-5	39	TCRBV06-01*01	TCRBV06	TCRBV06-01	01				TCRBD01-01*01	TCRBD01	TCRBD01-01	01				TCRBJ01-01*01	TCRBJ01	TCRBJ01-01	01				5	0	3	3	5	4	42	54	59	-1	65	2	In	VDJ
AATTCCCTGGAGCTTGGTGACTCTGCTGTGTATTTCTGTGCCAGCAGCCAAGGGGTTCGGATGAACACTGAAGCTTTCTTTGGACAA	CASSQGVRMNTEAFF	6	1.2393109431156277E-4	45	TCRBV03-01/03-02*01	TCRBV03	TCRBV03-01/03-02	01								TCRBD01,TCRBD02	TCRBD01-01,TCRBD02-01		TCRBJ01-01*01	TCRBJ01	TCRBJ01-01	01				1	6	0	9	0	0	36	-1	52	55	61	6	In	VDJ
TGTGAGCAACATGAGCCCTGAAGACAGCAGCATATATCTCTGCAGCACCGCCCCCAGGGGCCGAACACTGAAGCTTTCTTTGGACAA		1	2.0655182385260463E-5	41	TCRBV29-01	TCRBV29	TCRBV29-01				01,02,03	TCRBD01-01*01	TCRBD01	TCRBD01-01	01				TCRBJ01-01*01	TCRBJ01	TCRBJ01-01	01				8	2	4	2	8	1	40	46	54	60	62	1	Out	VDJ
AAGATCCAGCCCTCAGAACCCAGGGACTCAGCTGTGTACTTCTGTGCCAGCAGTTTATCTACGAACACTGAAGCTTTCTTTGGACAA	CASSLSTNTEAFF	1	2.0655182385260463E-5	39	TCRBV12-03/12-04*01	TCRBV12	TCRBV12-03/12-04	01				TCRBD02-01	TCRBD02	TCRBD02-01				01,02	TCRBJ01-01*01	TCRBJ01	TCRBJ01-01	01				2	1	4	9	1	1	42	57	58	61	62	1	In	VDJ
CACTGTGACATCGGCCCAAAAGAACCCGACAGCTTTCTATCTCTGTGCCAGTAGTCCGCACGAGGCGGAGTCACTTTCTTTGGACAA		1	2.0655182385260463E-5	38	TCRBV19-01*01	TCRBV19	TCRBV19-01	01				TCRBD02-01	TCRBD02	TCRBD02-01				01,02	TCRBJ01-01*01	TCRBJ01	TCRBJ01-01	01				5	5	7	5	9	12	43	55	64	68	73	1	Out	VDJ
CACGCCCTGCAGCCAGAAGACTCAGCCCTGTATCTCTGCGCCAGTACCGCCCCCGGGACAGGGAATGAAAAACTGTTTTTTGGCAGT	CASTAPGTGNEKLFF	2	4.131036477052093E-5	45	TCRBV04-01*01	TCRBV04	TCRBV04-01	01				TCRBD01-01*01	TCRBD01	TCRBD01-01	01				TCRBJ01-04*01	TCRBJ01	TCRBJ01-04	01				9	0	0	3	10	5	36	44	54	-1	63	2	In	VDJ
CGTCTGCTGTACCCTCTCAGACATCTGTGTACTTCTGTGCCAGCAGCTTTTACAGGGGAAGGGGGTCAGCCCCAGCATTTTGGTGAT		2	4.131036477052093E-5	46	TCRBV06-04*01	TCRBV06	TCRBV06-04	01				TCRBD01-01*01	TCRBD01	TCRBD01-01	01				TCRBJ01-05*01	TCRBJ01	TCRBJ01-05	01				6	7	3	2	5	6	35	46	51	58	65	2	Out	VDJ
ATCCAGCGCACAGAGCAGCGGGACTCGGCCATGTATCGCTGTGCCAGCAGCTCGGGGACAGGGAGTCAGCCCCAGCATTTTGGTGAT	CASSSGTGSQPQHF	2	4.131036477052093E-5	42	TCRBV07-06*01	TCRBV07	TCRBV07-06	01				TCRBD01-01*01	TCRBD01	TCRBD01-01	01				TCRBJ01-05*01	TCRBJ01	TCRBJ01-05	01				4	2	0	3	2	6	39	52	54	63	65	2	In	VDJ
TCCGCCAGCACCAACCAGACATCTATGTACCTCTGTGCCAGCAGCACCATCGACAGGGTTAGGGATCAGCCCCAGCATTTTGGTGAT	CASSTIDRVRDQPQHF	1	2.0655182385260463E-5	48	TCRBV28-01*01	TCRBV28	TCRBV28-01	01				TCRBD01-01*01	TCRBD01	TCRBD01-01	01				TCRBJ01-05*01	TCRBJ01	TCRBJ01-05	01				6	6	2	3	7	5	33	44	51	58	64	1	In	VDJ
GTGACATCGGCCCAAAAGAACCCGACAGCTTTCTATCTCTGTGCCAGTGAAGTAGATGAGGGCAATCAGCCCCAGCATTTTGGTGAT	CASEVDEGNQPQHF	2	4.131036477052093E-5	42	TCRBV19-01*01	TCRBV19	TCRBV19-01	01				TCRBD02-01*02	TCRBD02	TCRBD02-01	02				TCRBJ01-05*01	TCRBJ01	TCRBJ01-05	01				8	0	11	1	9	2	39	48	57	-1	61	2	In	VDJ
CTTGTTGCTGGGGGACTCGGCCCTGTATCTCTGTGCCAGCAGCTTGGAATTAGACTACATAGCAATCAGCCCCAGCATTTTGGTGAT		1	2.0655182385260463E-5	50	TCRBV05-05*01	TCRBV05	TCRBV05-05	01				TCRBD02-01	TCRBD02	TCRBD02-01				01,02	TCRBJ01-05*01	TCRBJ01	TCRBJ01-05	01				0	2	2	9	5	0	31	47	52	57	59	1	Out	VDJ
ACTCTGGAGTCCGCTACCAGCTCCCAGACATCTGTGTACTTCTGTGCCATCAGTTACAGCAACAATCAGCCCCAGCATTTTGGTGAT	CAISYSNNQPQHF	2	4.131036477052093E-5	39	TCRBV10-03*01	TCRBV10	TCRBV10-03	01				TCRBD01-01*01	TCRBD01	TCRBD01-01	01				TCRBJ01-05*01	TCRBJ01	TCRBJ01-05	01				5	3	3	5	1	3	42	54	55	59	62	2	In	VDJ
ATCCGGTCCACAAAGCTGGAGGACTCAGCCATGTACTTCTGTGCCACCAGTGAGGACAGGGTTTGGCAGCCCCAGCATTTTGGTGAT	CATSEDRVWQPQHF	4	8.262072954104185E-5	42	TCRBV02-01	TCRBV02	TCRBV02-01				01,03	TCRBD01-01*01	TCRBD01	TCRBD01-01	01				TCRBJ01-05*01	TCRBJ01	TCRBJ01-05	01				3	5	1	3	0	7	39	-1	53	61	66	4	In	VDJ
AAGATCCAGCCCTCAGAACCCAGGGACTCAGCTGTGTACTTCTGTGCCAGCAGTTTAAGGGCCGAGGGACCCCAGCATTTTGGTGAT	CASSLRAEGPQHF	1	2.0655182385260463E-5	39	TCRBV12-03/12-04*01	TCRBV12	TCRBV12-03/12-04	01				TCRBD02-01*02	TCRBD02	TCRBD02-01	02				TCRBJ01-05*01	TCRBJ01	TCRBJ01-05	01				2	1	11	0	6	10	42	57	63	68	69	1	In	VDJ
GTCCACGGAGTCAGGGGACACAGCACTGTATTTCTGTGCCAGCAGCACCAACTGGACAGGGTCGATCGTGGCTACACCTTCGGTTCG		1	2.0655182385260463E-5	47	TCRBV21-01*01	TCRBV21	TCRBV21-01	01				TCRBD01-01*01	TCRBD01	TCRBD01-01	01				TCRBJ01-02*01	TCRBJ01	TCRBJ01-02	01				4	7	1	3	6	7	34	47	53	61	68	1	Out	VDJ
GTGAACGCCTTGTTGCTGGGGGACTCGGCCCTGTATCTCTGTGCCAGCAGCTACGACAGGGGCCCCTATGGCTACACCTTCGGTTCG	CASSYDRGPYGYTF	1	2.0655182385260463E-5	42	TCRBV05-05*01	TCRBV05	TCRBV05-05	01				TCRBD01-01*01	TCRBD01	TCRBD01-01	01				TCRBJ01-02*01	TCRBJ01	TCRBJ01-02	01				3	3	2	2	2	4	39	52	54	62	65	1	In	VDJ
GCCTTGTTGCTGGGGGACTCGGCCCTGTATCTCTGTGCCAGCAGCCGTAGACAGGGAACGGCTCACTATGGCTACACCTTCGGTTCG	CASSRRQGTAHYGYTF	1	2.0655182385260463E-5	48	TCRBV05-05*01	TCRBV05	TCRBV05-05	01				TCRBD01-01*01	TCRBD01	TCRBD01-01	01				TCRBJ01-02*01	TCRBJ01	TCRBJ01-02	01				4	8	2	3	4	3	33	45	49	56	64	1	In	VDJ
AACGCCTTGTTGCTGGGGGACTCGGCCCTCTATCTCTGTGCCAGCAGCTTTATTAGGGAACCTAACTATGGCTACACCTTCGGTTCG	CASSFIREPNYGYTF	1	2.0655182385260463E-5	45	TCRBV05-06*01	TCRBV05	TCRBV05-06	01								TCRBD01,TCRBD02	TCRBD01-01,TCRBD02-01		TCRBJ01-02*01	TCRBJ01	TCRBJ01-02	01				2	2	0	8	5	0	36	50	55	59	61	1	In	VDJ
ATCCGCTCACCAGGCCTGGGGGACGCAGCCATGTACCTGTGTGCCACCAGCAGAGAACAGCGACGTAATGGCTACACCTTCGGTTCG	CATSREQRRNGYTF	1	2.0655182385260463E-5	42	TCRBV15-01*02	TCRBV15	TCRBV15-01	02								TCRBD01,TCRBD02	TCRBD01-01,TCRBD02-01		TCRBJ01-02*01	TCRBJ01	TCRBJ01-02	01				0	7	3	5	0	6	39	-1	56	60	67	1	In	VDJ
ACAGTGACCAGTGCCCATCCTGAAGACAGCAGCTTCTACATCTGCAGTGCTATTCGAGGGGGCTGGGAGGGCTACACCTTCGGTTCG	CSAIRGGWEGYTF	1	2.0655182385260463E-5	39	TCRBV20	TCRBV20				TCRBV20-01,TCRBV20-or09_02		TCRBD01-01*01	TCRBD01	TCRBD01-01	01				TCRBJ01-02*01	TCRBJ01	TCRBJ01-02	01				4	6	5	0	4	8	42	52	56	63	69	1	In	VDJ
GATTCTGGAGTCCGCCAGCACCAACCAGACATCTATGTACCTCTGTGCCAGCGGTATCCCCCAGGGGACGGCTACACCTTCGGTTCG		1	2.0655182385260463E-5	38	TCRBV28-01*01	TCRBV28	TCRBV28-01	01				TCRBD01-01*01	TCRBD01	TCRBD01-01	01				TCRBJ01-02*01	TCRBJ01	TCRBJ01-02	01				8	2	4	2	9	8	43	52	61	67	69	1	Out	VDJ
AATGTGAACGCCTTGTTGCTGGGGGACTCGGCCCTGTATCTCTGTGCCAGCAGCTTGGACCCAGGGGTAGGCTACACCTTCGGTTCG	CASSLDPGVGYTF	1	2.0655182385260463E-5	39	TCRBV05-05*01	TCRBV05	TCRBV05-05	01				TCRBD01-01*01	TCRBD01	TCRBD01-01	01				TCRBJ01-02*01	TCRBJ01	TCRBJ01-02	01				0	2	4	2	3	8	42	58	61	67	69	1	In	VDJ
CACATCAATTCCCTGGAGCTTGGTGACTCTGCTGTGTATTTCTGTGCCAGCAGCGCGACAGGGGGTAGAGGCTACACCTTCGGTTCG	CASSATGGRGYTF	1	2.0655182385260463E-5	39	TCRBV03-01/03-02*01	TCRBV03	TCRBV03-01/03-02	01				TCRBD01-01*01	TCRBD01	TCRBD01-01	01				TCRBJ01-02*01	TCRBJ01	TCRBJ01-02	01				5	4	2	1	2	8	42	54	56	65	69	1	In	VDJ
CTTCACATCAATTCCCTGGAGCTTGGTGACTCTGCTGTGTATTTCTGTGCCAGCGGGAGACAGGGCCTGGAGCAGTACTTCGGGCCG	CASGRQGLEQYF	1	2.0655182385260463E-5	36	TCRBV03-01/03-02*01	TCRBV03	TCRBV03-01/03-02	01				TCRBD01-01*01	TCRBD01	TCRBD01-01	01				TCRBJ02-07*01	TCRBJ02	TCRBJ02-07	01				8	4	2	3	4	7	45	54	58	65	69	1	In	VDJ
AGTCCGCCAGCACCAACCAGACATCTATGTACCTCTGTGCCAGCAGTCAAAAAGGGGACAGGGATAAGCGAGCAGTACTTCGGGCCG		1	2.0655182385260463E-5	46	TCRBV28-01*01	TCRBV28	TCRBV28-01	01				TCRBD01-01*01	TCRBD01	TCRBD01-01	01				TCRBJ02-07*01	TCRBJ02	TCRBJ02-07	01				5	5	0	3	7	6	35	47	54	63	68	1	Out	VDJ
ATCCGCTCACCAGGCCTGGGGGACGCAGCCATGTACCTGTGTGCCACCAGCTCAAGGGATACTCTGTCCGAGCAGTACTTCGGGCCG	CATSSRDTLSEQYF	1	2.0655182385260463E-5	42	TCRBV15-01*02	TCRBV15	TCRBV15-01	02								TCRBD01,TCRBD02	TCRBD01-01,TCRBD02-01		TCRBJ02-07*01	TCRBJ02	TCRBJ02-07	01				5	9	0	8	4	6	39	51	55	59	68	1	In	VDJ
ATCAATTCCCTGGAGCTTGGTGACTCTGCTGTGTATTTCTGTGCCAGCAGCCAACCTCTCAGGAGCTCCGAGCAGTACTTCGGGCCG	CASSQPLRSSEQYF	1	2.0655182385260463E-5	42	TCRBV03-01/03-02*01	TCRBV03	TCRBV03-01/03-02	01								TCRBD01,TCRBD02	TCRBD01-01,TCRBD02-01		TCRBJ02-07*01	TCRBJ02	TCRBJ02-07	01				2	5	4	4	5	6	39	54	59	63	68	1	In	VDJ
CGGAGTCAGGGGACACAGCACTGTATTTCTGTGCCAGCAGCAAAGCGGCAACGACTAGCGGGATTCTACGAGCAGTACTTCGGGCCG		1	2.0655182385260463E-5	52	TCRBV21-01*01	TCRBV21	TCRBV21-01	01				TCRBD02-01*02	TCRBD02	TCRBD02-01	02				TCRBJ02-07*01	TCRBJ02	TCRBJ02-07	01				0	2	2	3	6	3	29	46	52	63	65	1	Out	VDJ
TGAACGCCTTGTTGCTGGGGGACTCGGCCCTCTATCTCTGTGCCAGCAGCCCATTGCCCTCGTTGCTACGAGCAGTACTTCGGGCCG		1	2.0655182385260463E-5	43	TCRBV05-06*01	TCRBV05	TCRBV05-06	01								TCRBD01,TCRBD02	TCRBD01-01,TCRBD02-01		TCRBJ02-07*01	TCRBJ02	TCRBJ02-07	01				4	12	4	6	1	3	38	50	51	53	65	1	Out	VDJ
GTGACATCGGCCCAAAAGAACCCGACAGCTTTCTATCTCTGTGCCAGTAGTCTACAGGGGTTTGGCTACGAGCAGTACTTCGGGCCG	CASSLQGFGYEQYF	1	2.0655182385260463E-5	42	TCRBV19-01*01	TCRBV19	TCRBV19-01	01				TCRBD01-01*01	TCRBD01	TCRBD01-01	01				TCRBJ02-07*01	TCRBJ02	TCRBJ02-07	01				5	5	3	2	2	3	39	51	53	60	65	1	In	VDJ
TCGGCCCAAAAGAACCCGACAGCTTTCTATCTCTGTGCCAGTAGTATAGAAGTGGGGACATCCTCCTACGAGCAGTACTTCGGGCCG	CASSIEVGTSSYEQYF	1	2.0655182385260463E-5	48	TCRBV19-01*01	TCRBV19	TCRBV19-01	01				TCRBD01-01*01	TCRBD01	TCRBD01-01	01				TCRBJ02-07*01	TCRBJ02	TCRBJ02-07	01				0	2	0	6	4	0	33	50	54	60	62	1	In	VDJ
CTGGAGTCGCCCAGCCCCAACCAGACCTCTCTGTACTTCTGTGCCAGCAGGATTAGACCTACCTCCTACGAGCAGTACTTCGGGCCG	CASRIRPTSYEQYF	1	2.0655182385260463E-5	42	TCRBV27-01*01	TCRBV27	TCRBV27-01	01								TCRBD01,TCRBD02	TCRBD01-01,TCRBD02-01		TCRBJ02-07*01	TCRBJ02	TCRBJ02-07	01				6	4	2	7	5	0	39	50	55	58	62	1	In	VDJ
AATGTGAGCACCTTGGAGCTGGGGGACTCGGCCCTTTATCTTTGCGCCTGCAGGACCGACTTACCCTACGAGCAGTACTTCGGGCCG	CACRTDLPYEQYF	1	2.0655182385260463E-5	39	TCRBV05-01*01	TCRBV05	TCRBV05-01	01				TCRBD02-01	TCRBD02	TCRBD02-01				01,02	TCRBJ02-07*01	TCRBJ02	TCRBJ02-07	01				5	3	2	10	4	2	42	53	57	61	64	1	In	VDJ
ACCAGTGCCCATCCTGAAGACAGCAGCTTCTACATCTGCAGTGCTAGCCCAGGGACTAGCGGATACTACGAGCAGTACTTCGGGCCG	CSASPGTSGYYEQYF	1	2.0655182385260463E-5	45	TCRBV20	TCRBV20				TCRBV20-01,TCRBV20-or09_02		TCRBD02-01	TCRBD02	TCRBD02-01				01,02	TCRBJ02-07*01	TCRBJ02	TCRBJ02-07	01				3	3	0	5	4	3	36	47	51	62	65	1	In	VDJ
CAGCCCTCAGAACCCAGGGACTCAGCTGTGTATTTTTGTGCTAGTGGTTTCGAAAAGGGGAGAAACTACGAGCAGTACTTCGGGCCG	CASGFEKGRNYEQYF	1	2.0655182385260463E-5	45	TCRBV12-05*01	TCRBV12	TCRBV12-05	01								TCRBD01,TCRBD02	TCRBD01-01,TCRBD02-01		TCRBJ02-07*01	TCRBJ02	TCRBJ02-07	01				3	5	5	2	5	3	36	50	55	60	65	1	In	VDJ
GTGAACGCCTTGTTGCTGGGGGACTCGGCCCTCTATCTCTGTGCCAGCAGCTCAACCGACAGAAACTACGAGCAGTACTTCGGGCCG	CASSSTDRNYEQYF	1	2.0655182385260463E-5	42	TCRBV05-06*01	TCRBV05	TCRBV05-06	01				TCRBD01-01*01	TCRBD01	TCRBD01-01	01				TCRBJ02-07*01	TCRBJ02	TCRBJ02-07	01				3	3	2	5	5	3	39	52	57	62	65	1	In	VDJ
NTGTCGGCTGCTCCCTCCCAGACATCTGTGTACTTCTGTGCCAGCAGTTACTCGAGGCAGGGAAAGAACGAGCAGTACTTCGGGCCG	CASSYSRQGKNEQYF	1	2.0655182385260463E-5	45	TCRBV06-05*01	TCRBV06	TCRBV06-05	01				TCRBD01-01*01	TCRBD01	TCRBD01-01	01				TCRBJ02-07*01	TCRBJ02	TCRBJ02-07	01				0	5	4	3	4	5	36	53	57	62	67	1	In	VDJ
TTCCCCCTGATCCTGGAGTCGCCCAGCCCCAACCAGACCTCTCTGTACTTCTGTGCCAGCAGTAGAAGCGGGAAGTACTTCGGGCCG	CASSRSGKYF	1	2.0655182385260463E-5	30	TCRBV27-01*01	TCRBV27	TCRBV27-01	01				TCRBD02-01*02	TCRBD02	TCRBD02-01	02				TCRBJ02-07*01	TCRBJ02	TCRBJ02-07	01				5	0	6	3	3	11	51	63	66	-1	73	1	In	VDJ
CGCACAGAGCAGGAGGACTCGGCCGTGTATCTCTGTGCCAGCAGCTTCGACAGGGGGAATGATCGGAACACCATATATTTTGGAGAG	CASSFDRGNDRNTIYF	2	4.131036477052093E-5	48	TCRBV07-02	TCRBV07	TCRBV07-02				01,02	TCRBD01-01*01	TCRBD01	TCRBD01-01	01				TCRBJ01-03*01	TCRBJ01	TCRBJ01-03	01				3	9	2	1	1	7	33	47	48	57	66	2	In	VDJ
AAGATCCGGTCCACAAAGCTGGAGGACTCAGCCATGTACTTCTGTGCCAGCAGACAGGCCTCTGGAAACACCATATATTTTGGAGAG	CASRQASGNTIYF	2	4.131036477052093E-5	39	TCRBV02-01	TCRBV02	TCRBV02-01				01,03	TCRBD01-01*01	TCRBD01	TCRBD01-01	01				TCRBJ01-03*01	TCRBJ01	TCRBJ01-03	01				6	1	3	4	0	0	42	-1	53	58	59	2	In	VDJ
TCCACAAAGCTGGAGGACTCAGCCATGTACTTCTGTGCCAGCAGGTTAGCGGGGGACTCTGGGGCCAACGTCCTGACTTTCGGGGCC	CASRLAGDSGANVLTF	1	2.0655182385260463E-5	48	TCRBV02-01	TCRBV02	TCRBV02-01				01,03	TCRBD02-01*01	TCRBD02	TCRBD02-01	01				TCRBJ02-06*01	TCRBJ02	TCRBJ02-06	01				6	1	5	2	2	0	33	44	46	55	56	1	In	VDJ
ACATCGGCCCAAAAGAACCCGACAGCTTTCTATCTCTGTGCCAGTAGTATTCTCGGGGCGGGGCTAAACATTCAGTACTTCGGCGCC	CASSILGAGLNIQYF	1	2.0655182385260463E-5	45	TCRBV19-01*01	TCRBV19	TCRBV19-01	01				TCRBD02-01*01	TCRBD02	TCRBD02-01	01				TCRBJ02-04*01	TCRBJ02	TCRBJ02-04	01				3	2	7	3	7	6	36	50	57	63	65	1	In	VDJ
GGAGCTTGGTGACTCTGCTGTGTATTTCTGTGCCAGCAGCCAAGTTCCGGCACTCCGTTAGCCAAAAACATTCAGTACTTCGGCGCC		1	2.0655182385260463E-5	53	TCRBV03-01/03-02*01	TCRBV03	TCRBV03-01/03-02	01								TCRBD01,TCRBD02	TCRBD01-01,TCRBD02-01		TCRBJ02-04*01	TCRBJ02	TCRBJ02-04	01				1	8	9	0	4	0	28	44	48	51	59	1	Out	VDJ
ACATCGGCCCAAAAGAACCCGACAGCTTTCTATCTCTGTGCCAGTAGTCCCGTGGGGACGGAAGATTCACCCCTCCACTTTGGGAAC	CASSPVGTEDSPLHF	2	4.131036477052093E-5	45	TCRBV19-01*01	TCRBV19	TCRBV19-01	01								TCRBD01,TCRBD02	TCRBD01-01,TCRBD02-01		TCRBJ01-06*02	TCRBJ01	TCRBJ01-06	02				5	5	0	7	6	8	36	48	54	59	64	2	In	VDJ
ACAGTGACCAGTGCCCATCCTGAAGACAGCAGCTTCTACATCTGCAGTGCTGGAGGGACTAGTTTCGATGAGCAGTTCTTCGGGCCA	CSAGGTSFDEQFF	1	2.0655182385260463E-5	39	TCRBV20	TCRBV20				TCRBV20-01,TCRBV20-or09_02		TCRBD02-01	TCRBD02	TCRBD02-01				01,02	TCRBJ02-01*01	TCRBJ02	TCRBJ02-01	01				1	5	1	8	0	8	42	-1	55	62	67	1	In	VDJ
CTGACTGTGAGCAACATGAGCCCTGAAGACAGCAGCATATATCTCTGCAGCGTCAAACAGGACTGGAATGAGCAGTTCTTCGGGCCA	CSVKQDWNEQFF	1	2.0655182385260463E-5	36	TCRBV29-01	TCRBV29	TCRBV29-01				01,02					TCRBD01,TCRBD02	TCRBD01-01,TCRBD02-01		TCRBJ02-01*01	TCRBJ02	TCRBJ02-01	01				6	5	3	4	3	7	45	53	56	61	66	1	In	VDJ
GTGACCAGTGCCCATCCTGAAGACAGCAGCTTCTACATCTGCAGTGCTAGATGGCAGGGCTCTTACAATGAGCAGTTCTTCGGGCCA	CSARWQGSYNEQFF	1	2.0655182385260463E-5	42	TCRBV20	TCRBV20				TCRBV20-01,TCRBV20-or09_02		TCRBD01-01*01	TCRBD01	TCRBD01-01	01				TCRBJ02-01*01	TCRBJ02	TCRBJ02-01	01				2	4	4	3	3	4	39	51	54	59	63	1	In	VDJ
GCTACCAGCTCCCAGACATCTGTGTACTTCTGTGCCATCAGTGACAGTAGGCACCAAAGCTCCTACAATGAGCAGTTCTTCGGGCCA	CAISDSRHQSSYNEQFF	2	4.131036477052093E-5	51	TCRBV10-03*01	TCRBV10	TCRBV10-03	01								TCRBD01,TCRBD02	TCRBD01-01,TCRBD02-01		TCRBJ02-01*01	TCRBJ02	TCRBJ02-01	01				3	12	4	5	0	0	30	-1	44	47	59	2	In	VDJ
AACGCCTTGGAGCTGGACGACTCGGCCCTGTATCTCTGTGCCAGCAGCTTGGACAGTGGCACCTACAATGAGCAGTTCTTCGGGCCA	CASSLDSGTYNEQFF	1	2.0655182385260463E-5	45	TCRBV05-04*01	TCRBV05	TCRBV05-04	01				TCRBD01-01*01	TCRBD01	TCRBD01-01	01				TCRBJ02-01*01	TCRBJ02	TCRBJ02-01	01				0	5	3	5	0	2	36	-1	52	56	61	1	In	VDJ
ACCTTGGAGCTGGGGGACTCGGCCCTTTATCTTTGCGCCAGCAGCTTGGGTTCCGCCATGGGGGGGGAGACCCAGTACTTCGGGCCA	CASSLGSAMGGETQYF	1	2.0655182385260463E-5	48	TCRBV05-01*01	TCRBV05	TCRBV05-01	01				TCRBD02-01*01	TCRBD02	TCRBD02-01	01				TCRBJ02-05*01	TCRBJ02	TCRBJ02-05	01				0	0	9	0	10	5	33	49	59	-1	66	1	In	VDJ
ACTCTGAAGATCCAGCGCACAGAGCAGGGGGACTCGGCCATGTATCTCTGTGCCAGCAGCACAGGGGAGACCCAGTACTTCGGGCCA	CASSTGETQYF	4	8.262072954104185E-5	33	TCRBV07-09*01	TCRBV07	TCRBV07-09	01				TCRBD01-01*01	TCRBD01	TCRBD01-01	01				TCRBJ02-05*01	TCRBJ02	TCRBJ02-05	01				5	0	3	3	0	5	48	-1	60	-1	66	4	In	VDJ
AATTCCCTGGAGCTTGGTGACTCTGCTGTGTATTTCTGTGCCAGCAGCCAGACACTAGCGTACCAAGAGACCCAGTACTTCGGGCCA	CASSQTLAYQETQYF	1	2.0655182385260463E-5	45	TCRBV03-01/03-02*01	TCRBV03	TCRBV03-01/03-02	01				TCRBD02-01	TCRBD02	TCRBD02-01				01,02	TCRBJ02-05*01	TCRBJ02	TCRBJ02-05	01				3	1	3	6	3	0	36	50	53	60	61	1	In	VDJ
CTGACAGTGACCAGTGCCCATCCTGAAGACAGCAGCTTCTACATCTGCAGTGCTAGAGTCTACCAAGAGACCCAGTACTTCGGGCCA	CSARVYQETQYF	1	2.0655182385260463E-5	36	TCRBV20	TCRBV20				TCRBV20-01,TCRBV20-or09_02		TCRBD02-01	TCRBD02	TCRBD02-01				01,02	TCRBJ02-05*01	TCRBJ02	TCRBJ02-05	01				1	0	4	10	1	0	45	58	59	-1	61	1	In	VDJ
AATTCCCTGGAGCTTGGTGACTCTGCTGTGTATTTCTGTGCCAGCAGGAAAAGCGGGATTTCACAAGAGACCCAGTACTTCGGGCCA	CASRKSGISQETQYF	1	2.0655182385260463E-5	45	TCRBV03-01/03-02*01	TCRBV03	TCRBV03-01/03-02	01				TCRBD02-01*02	TCRBD02	TCRBD02-01	02				TCRBJ02-05*01	TCRBJ02	TCRBJ02-05	01				6	5	6	3	4	2	36	47	51	58	63	1	In	VDJ
ATCCAGCGCACAGAGCAGGGGGACTCGGCCATGTATCTCTGTGCCAGTGGGGGACTAGCGGTGAGAGATACGCAGTATTTTGGCCCA	CASGGLAVRDTQYF	6	1.2393109431156277E-4	42	TCRBV07-09	TCRBV07	TCRBV07-09				01,05,06	TCRBD02-01	TCRBD02	TCRBD02-01				01,02	TCRBJ02-03*01	TCRBJ02	TCRBJ02-03	01				9	4	0	5	3	5	39	47	50	61	65	6	In	VDJ
CAAAAGAACCCGACAGCTTTCTATCTCTGTGCCAGTAGTCCCCAGACCTCCGACAGGGGGTTGATCGGGGAGCTGTTTTTTGGAGAA	CASSPQTSDRGLIGELFF	1	2.0655182385260463E-5	54	TCRBV19-01*01	TCRBV19	TCRBV19-01	01				TCRBD01-01*01	TCRBD01	TCRBD01-01	01				TCRBJ02-02*01	TCRBJ02	TCRBJ02-02	01				5	5	2	1	12	7	27	39	51	60	65	1	In	VDJ
AAGATCCGGTCCACAAAGCTGGAGGACTCAGCCATGTACTTCTGTGCCAGCAAGTACGAGAACACCGGGGAGCTGTTTTTTGGAGAA	CASKYENTGELFF	1	2.0655182385260463E-5	39	TCRBV02-01	TCRBV02	TCRBV02-01				01,03					TCRBD01,TCRBD02	TCRBD01-01,TCRBD02-01		TCRBJ02-02*01	TCRBJ02	TCRBJ02-02	01				7	0	2	8	5	1	42	52	57	-1	59	1	In	VDJ
GCCTGGCAATCCTGTCCTCAGAACCGGGAGACACGGCACTGTATCTCTGCGCCAGCAGTCAGGAGGGTTTAAGCTTTCTTTGGACAA		1	2.0655182385260463E-5	34	TCRBV23-01*01	TCRBV23	TCRBV23-01	01				TCRBD02-01*02	TCRBD02	TCRBD02-01	02				TCRBJ01-01*01	TCRBJ01	TCRBJ01-01	01				3	3	10	0	0	9	47	-1	61	67	70	1	Out	VDJ
AACCTGAGCTCTCTGGAGCTGGGGGACTCAGCTTTGTATTTCTGTGCCAGCAGCGTAGACGTAAGGGCTGAAGCTTTCTTTGGACAA	CASSVDVRAEAFF	2	4.131036477052093E-5	39	TCRBV09-01*01	TCRBV09	TCRBV09-01	01								TCRBD01,TCRBD02	TCRBD01-01,TCRBD02-01		TCRBJ01-01*01	TCRBJ01	TCRBJ01-01	01				0	0	5	3	5	6	42	58	63	-1	67	2	In	VDJ
ATCCGGTCCACAAAGCTGGAGGACTCAGCCATGTACTTCTGTGCCAGCTGTCCCTCGATGGGATGGACTGAAGCTTTCTTTGGACAA	CASCPSMGWTEAFF	1	2.0655182385260463E-5	42	TCRBV02-01	TCRBV02	TCRBV02-01				01,03					TCRBD01,TCRBD02	TCRBD01-01,TCRBD02-01		TCRBJ01-01*01	TCRBJ01	TCRBJ01-01	01				8	3	0	8	11	5	39	48	59	63	66	1	In	VDJ
ATCCGCTCACCAGGCCTGGGGGACGCAGCCATGTACCTGTGTGCCACCAGCAGAGACGACAGGGCCACTGAAGCTTTCTTTGGACAA	CATSRDDRATEAFF	1	2.0655182385260463E-5	42	TCRBV15-01*02	TCRBV15	TCRBV15-01	02				TCRBD01-01*01	TCRBD01	TCRBD01-01	01				TCRBJ01-01*01	TCRBJ01	TCRBJ01-01	01				0	1	2	3	1	4	39	56	57	64	65	1	In	VDJ
ACTCTGGAGTCCGCTACCAGCTCCCAGACATCTGTGTACTTCTGTGCCATCAGGGAGGGAGGGAACACTGAAGCTTTCTTTGGACAA	CAIREGGNTEAFF	2	4.131036477052093E-5	39	TCRBV10-03*01	TCRBV10	TCRBV10-03	01				TCRBD02-01*02	TCRBD02	TCRBD02-01	02				TCRBJ01-01*01	TCRBJ01	TCRBJ01-01	01				2	0	10	1	0	1	42	-1	57	-1	62	2	In	VDJ
GTGAACGCCTTGGAGCTGGACGACTCGGCCCTGTATCTCTGTGCCAGCAGCTCAGGGAATCGGAACACTGAAGCTTTCTTTGGACAA	CASSSGNRNTEAFF	1	2.0655182385260463E-5	42	TCRBV05-04*01	TCRBV05	TCRBV05-04	01				TCRBD01-01*01	TCRBD01	TCRBD01-01	01				TCRBJ01-01*01	TCRBJ01	TCRBJ01-01	01				3	5	4	3	0	1	39	-1	52	57	62	1	In	VDJ
AATTCCCTGGAGCTTGGTGACTCTGCTGTGTATTTCTGTGCCAGCAGCCAAGGAGGGGGAAGGGATGAAAAACTGTTTTTTGGCAGT	CASSQGGGRDEKLFF	1	2.0655182385260463E-5	45	TCRBV03-01/03-02*01	TCRBV03	TCRBV03-01/03-02	01				TCRBD01-01*01	TCRBD01	TCRBD01-01	01				TCRBJ01-04*01	TCRBJ01	TCRBJ01-04	01				1	5	5	1	1	6	36	52	53	59	64	1	In	VDJ
ATCCAGCCCTCAGAACCCAGGGACTCAGCTGTGTACTTCTGTGCCAGCAGCTACCAGGGGTCGGATGAAAAACTGTTTTTTGGCAGT	CASSYQGSDEKLFF	1	2.0655182385260463E-5	42	TCRBV12	TCRBV12				TCRBV12-03/12-04,TCRBV12-04		TCRBD01-01*01	TCRBD01	TCRBD01-01	01				TCRBJ01-04*01	TCRBJ01	TCRBJ01-04	01				6	4	4	2	4	6	39	50	54	60	64	1	In	VDJ
GTGAACGCCTTGGAGCTGGAGGACTCGGCCCTGTATCTCTGTGCCAGCAGCTAACCCGGAATCGTTCAGTCCCAGCATTTTGGTGAT	CASS*PGIVQSQHF	1	2.0655182385260463E-5	42	TCRBV05-08*01	TCRBV05	TCRBV05-08	01								TCRBD01,TCRBD02	TCRBD01-01,TCRBD02-01		TCRBJ01-05*01	TCRBJ01	TCRBJ01-05	01				3	10	1	8	5	11	39	52	57	60	70	1	Stop	VDJ
AGTCCACGGAGTCAGGGGACACAGCACTGTATTTCTGTGCCAGCAGCAAAAATGGGGTCTCTCCGTCAGCCCCAGCATTTTGGTGAT		1	2.0655182385260463E-5	46	TCRBV21-01*01	TCRBV21	TCRBV21-01	01								TCRBD01,TCRBD02	TCRBD01-01,TCRBD02-01		TCRBJ01-05*01	TCRBJ01	TCRBJ01-05	01				2	8	6	2	3	6	35	50	53	57	65	1	Out	VDJ
AGCACCTTGGAGCTGGGGGACTCGGCCCTTTATCTTTGCGCCAGCAGCCCCGATCCGGACAGGAATCAGCCCCAGCATTTTGGTGAT	CASSPDPDRNQPQHF	2	4.131036477052093E-5	45	TCRBV05-01*01	TCRBV05	TCRBV05-01	01				TCRBD01-01*01	TCRBD01	TCRBD01-01	01				TCRBJ01-05*01	TCRBJ01	TCRBJ01-05	01				4	0	1	4	8	4	36	48	56	-1	63	2	In	VDJ
CTCACTGTGACATCGGCCCAAAAGAACCCGACAGCTTTCTATCTCTGTACTAGGGGTTTGGGCAATCAGCCCCAGCATTTTGGTGAT	CTRGLGNQPQHF	2	4.131036477052093E-5	36	TCRBV19-01*01	TCRBV19	TCRBV19-01	01								TCRBD01,TCRBD02	TCRBD01-01,TCRBD02-01		TCRBJ01-05*01	TCRBJ01	TCRBJ01-05	01				14	5	5	2	3	2	45	48	51	56	61	2	In	VDJ
CTAGAGTCTGCCATCCCCAACCAGACAGCTCTTTACTTCTGTGCCACCAGTGATCCAGGGGCCAATCAGCCCCAGCATTTTGGTGAT	CATSDPGANQPQHF	2	4.131036477052093E-5	42	TCRBV24-01*01	TCRBV24	TCRBV24-01	01				TCRBD01-01*01	TCRBD01	TCRBD01-01	01				TCRBJ01-05*01	TCRBJ01	TCRBJ01-05	01				3	1	4	2	1	3	39	54	55	61	62	2	In	VDJ
GAGTCCGCCAGCACCAACCAGACATCTATGTACCTCTGTGCCAGCACCCAACCGGGCCCCCACAATCAGCCCCAGCATTTTGGTGAT	CASTQPGPHNQPQHF	1	2.0655182385260463E-5	45	TCRBV28-01*01	TCRBV28	TCRBV28-01	01								TCRBD01,TCRBD02	TCRBD01-01,TCRBD02-01		TCRBJ01-05*01	TCRBJ01	TCRBJ01-05	01				7	5	8	0	7	3	36	46	53	57	62	1	In	VDJ
AATGTGAACGCCTTGTTGCTGGGGGACTCGGCCCTGTATCTCTGTGCCAGCAGCATGGGACTATCGGGCCCCCAGCATTTTGGTGAT	CASSMGLSGPQHF	3	6.196554715578138E-5	39	TCRBV05-05*01	TCRBV05	TCRBV05-05	01				TCRBD02-01	TCRBD02	TCRBD02-01				01,02	TCRBJ01-05*01	TCRBJ01	TCRBJ01-05	01				0	6	2	9	0	10	42	-1	58	63	69	3	In	VDJ
GCACCTTGGAGCTGGGGGACTCGGCCCTTTATCTTTGCGCCAGCAGCTTGAACAGGGGCGAACTATCACCCCCAGCATTTTGGTGAT		2	4.131036477052093E-5	46	TCRBV05-01*01	TCRBV05	TCRBV05-01	01				TCRBD01-01*01	TCRBD01	TCRBD01-01	01				TCRBJ01-05*01	TCRBJ01	TCRBJ01-05	01				1	11	3	2	1	10	35	50	51	58	69	2	Out	VDJ
CTGGAGTCCGCCAGCACCAACCAGACATCTATGTACCTCTGTGCCAGCACCCAGGGACGGTTTGATTCACCCCTCCACTTTGGGAAT	CASTQGRFDSPLHF	1	2.0655182385260463E-5	42	TCRBV28-01*01	TCRBV28	TCRBV28-01	01								TCRBD01,TCRBD02	TCRBD01-01,TCRBD02-01		TCRBJ01-06*01	TCRBJ01	TCRBJ01-06	01				7	6	0	7	4	8	39	49	53	58	64	1	In	VDJ
GCCAGCACCAACCAGACATCTATGTACCTCTGTGCCAGCAGGTGGACAGGGGGTGTCCTCTATAATTCACCCCTCCACTTTGGGAAT	CASRWTGGVLYNSPLHF	1	2.0655182385260463E-5	51	TCRBV28-01*01	TCRBV28	TCRBV28-01	01				TCRBD01-01*01	TCRBD01	TCRBD01-01	01				TCRBJ01-06*01	TCRBJ01	TCRBJ01-06	01				6	6	1	1	2	3	30	41	43	53	59	1	In	VDJ
ACCTTGGAGCTGGGGGACTCGGCCCTTTATCTTTGCGCCAGCAGCTTGGCGGGTGTCAGAGAGAATTCACCCCTCCACTTTGGGAAT	CASSLAGVRENSPLHF	2	4.131036477052093E-5	48	TCRBV05-01*01	TCRBV05	TCRBV05-01	01				TCRBD02-01	TCRBD02	TCRBD02-01				01,02	TCRBJ01-06*01	TCRBJ01	TCRBJ01-06	01				0	10	8	4	0	7	33	-1	49	53	63	2	In	VDJ
TCCCAGACATCTGTGTACTTCTGTGCCAGCAGTGACCCTCCCTCCGCTCGGGGGACAGGGGGAAATGGTGGCTACACCTTCGGTTCG	CASSDPPSARGTGGNGGYTF	2	4.131036477052093E-5	60	TCRBV06-01*01	TCRBV06	TCRBV06-01	01				TCRBD01-01*01	TCRBD01	TCRBD01-01	01				TCRBJ01-02*01	TCRBJ01	TCRBJ01-02	01				3	6	0	1	16	7	21	35	51	62	68	2	In	VDJ
GAGTCTGCCATCCCCAACCAGACAGCTCTTTACTTCTGTGCCACCAGTTCAAGGGAGGGAACTTTGGGTGGCTACACCTTCGGTTCG	CATSSREGTLGGYTF	1	2.0655182385260463E-5	45	TCRBV24-01*01	TCRBV24	TCRBV24-01	01				TCRBD02-01*02	TCRBD02	TCRBD02-01	02				TCRBJ01-02*01	TCRBJ01	TCRBJ01-02	01				6	9	9	0	4	7	36	48	52	59	68	1	In	VDJ
ATCCGGTCCACAAAGCTGGAGGACTCAGCCATGTACTTCTGTGCCAGCATCGAACAGGGGGAAAGGTATGGCTACACCTTCGGTTCG	CASIEQGERYGYTF	1	2.0655182385260463E-5	42	TCRBV02-01	TCRBV02	TCRBV02-01				01,03	TCRBD01-01*01	TCRBD01	TCRBD01-01	01				TCRBJ01-02*01	TCRBJ01	TCRBJ01-02	01				7	5	3	1	4	5	39	49	53	61	66	1	In	VDJ
ACTCTGACTGTGAGCAACATGAGCCCTGAAGACAGCAGCATATATCTCTGCAGCGTCGGACAGGTCTATGGCTACACCTTCGGTTCG	CSVGQVYGYTF	4	8.262072954104185E-5	33	TCRBV29-01*01	TCRBV29	TCRBV29-01	01				TCRBD01-01*01	TCRBD01	TCRBD01-01	01				TCRBJ01-02*01	TCRBJ01	TCRBJ01-02	01				6	1	1	4	1	4	48	56	57	64	65	4	In	VDJ
CCTAGAGTCTGCCATCCCCAACCAGACAGCTCTTTACTTCTGTGCCACCAGAAGGCCGCTGGTGGCTATGGCTACACCTTCGGTTCG		1	2.0655182385260463E-5	41	TCRBV24-01*01	TCRBV24	TCRBV24-01	01								TCRBD01,TCRBD02	TCRBD01-01,TCRBD02-01		TCRBJ01-02*01	TCRBJ01	TCRBJ01-02	01				7	10	5	4	1	4	40	51	52	55	65	1	Out	VDJ
TGGAGTCCGCCAGCACCAACCAGACATCTATGTACCTCTGTGCCAGCAGTTTATGCACAGCGCAGCTATGGCTACACCTTCGGTTCG		1	2.0655182385260463E-5	43	TCRBV28-01*01	TCRBV28	TCRBV28-01	01								TCRBD01,TCRBD02	TCRBD01-01,TCRBD02-01		TCRBJ01-02*01	TCRBJ01	TCRBJ01-02	01				0	5	3	5	1	4	38	55	56	60	65	1	Out	VDJ
CAGCCAGAAGACTCAGCCCTGTATCTCTGCGCCAGCAGCCAAAGGTCCGGGACAGTAGCACTTAACTATGGCTACACCTTCGGTTCG	CASSQRSGTVALNYGYTF	1	2.0655182385260463E-5	54	TCRBV04-01*01	TCRBV04	TCRBV04-01	01				TCRBD01-01*01	TCRBD01	TCRBD01-01	01				TCRBJ01-02*01	TCRBJ01	TCRBJ01-02	01				2	7	0	5	6	1	27	42	48	55	62	1	In	VDJ
CTGGAGTCCGCCAGCACCAACCAGACATCTATGTACCTCTGTGCCAGCAGCATCACGGACGGTAACTATGGCTACACCTTCGGTTCG	CASSITDGNYGYTF	1	2.0655182385260463E-5	42	TCRBV28-01*01	TCRBV28	TCRBV28-01	01								TCRBD01,TCRBD02	TCRBD01-01,TCRBD02-01		TCRBJ01-02*01	TCRBJ01	TCRBJ01-02	01				6	2	1	7	6	1	39	50	56	60	62	1	In	VDJ
GTCCACGGAGTCAGGGGACACAGCACTGTATTTCTGTGCCAGCAGCAAAAGGTGGGCAGGAGTAACTATGGCTACACCTTCGGTTCG		1	2.0655182385260463E-5	47	TCRBV21-01*01	TCRBV21	TCRBV21-01	01								TCRBD01,TCRBD02	TCRBD01-01,TCRBD02-01		TCRBJ01-02*01	TCRBJ01	TCRBJ01-02	01				2	2	4	4	7	1	34	49	56	60	62	1	Out	VDJ
TCGCCCAGCCCCAACCAGACCTCTCTGTACTTCTGTGCCAGCAGTTTAGAGGGGGGCAGGGATAACTATGGCTACACCTTCGGTTCG	CASSLEGGRDNYGYTF	1	2.0655182385260463E-5	48	TCRBV27-01*01	TCRBV27	TCRBV27-01	01								TCRBD01,TCRBD02	TCRBD01-01,TCRBD02-01		TCRBJ01-02*01	TCRBJ01	TCRBJ01-02	01				2	7	5	1	1	1	33	48	49	55	62	1	In	VDJ
GTGACCAGTGCCCATCCTGAAGACAGCAGCTTCTACATCTGCAGTGCTAGCCTGGGACAGGCCAACTATGGCTACACCTTCGGTTCG	CSASLGQANYGYTF	1	2.0655182385260463E-5	42	TCRBV20	TCRBV20				TCRBV20-01,TCRBV20-or09_02		TCRBD01-01*01	TCRBD01	TCRBD01-01	01				TCRBJ01-02*01	TCRBJ01	TCRBJ01-02	01				3	2	0	4	3	2	39	50	53	61	63	1	In	VDJ
GAGCTGGGGGACTCGGCCCTTTATCTTTGCGCCAGCAGTCCCAGGAATCATGTCGGGACATAAGATGATGGCTACACCTTCGGTTCG	CASSPRNHVGT*DDGYTF	1	2.0655182385260463E-5	54	TCRBV05-01*01	TCRBV05	TCRBV05-01	01				TCRBD01-01*01	TCRBD01	TCRBD01-01	01				TCRBJ01-02*01	TCRBJ01	TCRBJ01-02	01				5	7	0	6	16	6	27	38	54	60	67	1	Stop	VDJ
NNNNTGTCGGCTGCTCCCTCCCAGACATCTGTGTACTTCTGTGCCAGCAGTGCACACTGGACAGGGGATGGCTACACCTTCGGTTCG	CASSAHWTGDGYTF	1	2.0655182385260463E-5	42	TCRBV06	TCRBV06				TCRBV06-01,TCRBV06-05		TCRBD01-01*01	TCRBD01	TCRBD01-01	01				TCRBJ01-02*01	TCRBJ01	TCRBJ01-02	01				4	0	1	2	6	6	39	52	58	-1	67	1	In	VDJ
NNNNTGTCGGCTGCTCCCTCCCAGACATCTGTGTACTTCTGTGCCAGCAGTCTTGGACTTCCGCGGAATGGCTACACCTTCGGTTCG	CASSLGLPRNGYTF	1	2.0655182385260463E-5	42	TCRBV06-05*01	TCRBV06	TCRBV06-05	01				TCRBD02-01	TCRBD02	TCRBD02-01				01,02	TCRBJ01-02*01	TCRBJ01	TCRBJ01-02	01				5	8	1	10	3	6	39	51	54	59	67	1	In	VDJ
CACCTACACGCCCTGCAGCCAGAAGACTCAGCCCTGTATCTCTGCGCCAGCAGCCAAGAGGATGCCAATGGCTACACCTTCGGTTCG	CASSQEDANGYTF	1	2.0655182385260463E-5	39	TCRBV04-01*01	TCRBV04	TCRBV04-01	01								TCRBD01,TCRBD02	TCRBD01-01,TCRBD02-01		TCRBJ01-02*01	TCRBJ01	TCRBJ01-02	01				0	5	1	8	0	6	42	-1	59	62	67	1	In	VDJ
CTGAAGATCCGGTCCACAAAGCTGGAGGACTCAGCCATGTACTTCTGTGCCAGCAGGAGGACAGAGAACGGCTACACCTTCGGTTCG	CASRRTENGYTF	1	2.0655182385260463E-5	36	TCRBV02-01	TCRBV02	TCRBV02-01				01,03	TCRBD01-01*01	TCRBD01	TCRBD01-01	01				TCRBJ01-02*01	TCRBJ01	TCRBJ01-02	01				6	5	1	5	2	8	45	56	58	64	69	1	In	VDJ
CTTGGAGATCCAGTCCACGGAGTCAGGGGACACAGCACTGTATTTCTGTGCCAGCAGCAAAGACAGGAAGGCTACACCTTCGGTTCG		1	2.0655182385260463E-5	35	TCRBV21-01*01	TCRBV21	TCRBV21-01	01				TCRBD01-01*01	TCRBD01	TCRBD01-01	01				TCRBJ01-02*01	TCRBJ01	TCRBJ01-02	01				1	2	3	4	0	8	46	-1	62	67	69	1	Out	VDJ
AAGATCCAGCGCACAGAGCAGGAGGACTCGGCCGTGTATCTCTGTGCCAGCAGCTTAGAGACATCTCTGGGATACACCTTCGGTTCG	CASSLETSLGYTF	1	2.0655182385260463E-5	39	TCRBV07-02	TCRBV07	TCRBV07-02				01,02					TCRBD01,TCRBD02	TCRBD01-01,TCRBD02-01		TCRBJ01-02*01	TCRBJ01	TCRBJ01-02	01				1	0	0	8	10	11	42	58	68	-1	72	1	In	VDJ
TCACCAGGCCTGGGGGACGCAGCCATGTACCTGTGTGCCACCAGCAGGGTCTTGGGTGCCTACAGGGCCGAGCAGTACTTCGGGCCG	CATSRVLGAYRAEQYF	1	2.0655182385260463E-5	48	TCRBV15-01*02	TCRBV15	TCRBV15-01	02				TCRBD01-01*01	TCRBD01	TCRBD01-01	01				TCRBJ02-07*01	TCRBJ02	TCRBJ02-07	01				3	1	3	3	14	6	33	47	61	67	68	1	In	VDJ
GCCCATCCTGAAGACAGCAGCTTCTACATCTGCAGTGCTAGAGATCCTCTCGGACTAGCGGGAGGTTACGAGCAGTACTTCGGGCCG	CSARDPLGLAGGYEQYF	1	2.0655182385260463E-5	51	TCRBV20	TCRBV20				TCRBV20-01,TCRBV20-or09_02		TCRBD02-01*02	TCRBD02	TCRBD02-01	02				TCRBJ02-07*01	TCRBJ02	TCRBJ02-07	01				0	1	1	1	7	4	30	44	51	65	66	1	In	VDJ
ATCCTGGAGTCGCCCAGCCCCAACCAGACCTCTCTGTACTTCTGTGCCACCCATGGGCGGGAGCGGTACGAGCAGTACTTCGGGCCG	CATHGRERYEQYF	1	2.0655182385260463E-5	39	TCRBV27-01*01	TCRBV27	TCRBV27-01	01				TCRBD02-01*02	TCRBD02	TCRBD02-01	02				TCRBJ02-07*01	TCRBJ02	TCRBJ02-07	01				10	3	7	2	7	4	42	49	56	63	66	1	In	VDJ
ATCCGGTCCACAAAGCTGGAGGACTCAGCCATGTACTTCTGTGCCAGCACCGCGGGTGGGTTCCTCTACGAGCAGTACTTCGGGCCG	CASTAGGFLYEQYF	1	2.0655182385260463E-5	42	TCRBV02-01	TCRBV02	TCRBV02-01				01,03	TCRBD02-01	TCRBD02	TCRBD02-01				01,02	TCRBJ02-07*01	TCRBJ02	TCRBJ02-07	01				7	9	7	4	2	3	39	49	51	56	65	1	In	VDJ
GTGACCAGTGCCCATCCTGAAGACAGCAGCTTCTACATCTGCAGTGCTAGCGGGAACAGATCTATCTACGAGCAGTACTTCGGGCCG	CSASGNRSIYEQYF	1	2.0655182385260463E-5	42	TCRBV20	TCRBV20				TCRBV20-01,TCRBV20-or09_02		TCRBD02-01*02	TCRBD02	TCRBD02-01	02				TCRBJ02-07*01	TCRBJ02	TCRBJ02-07	01				3	10	8	3	0	3	39	-1	50	55	65	1	In	VDJ
CAGGTAGTGCGAGGAGATTCGGCAGCTTATTTCTGTGCCAGCTCACAACGTACCGGGACAGGGGGCTACGAGCAGTACTTCGGGCCG	CASSQRTGTGGYEQYF	2	4.131036477052093E-5	48	TCRBV18-01*01	TCRBV18	TCRBV18-01	01				TCRBD01-01*01	TCRBD01	TCRBD01-01	01				TCRBJ02-07*01	TCRBJ02	TCRBJ02-07	01				4	0	0	1	8	3	33	46	54	-1	65	2	In	VDJ
NNNNTGTCGGCTGCTCCCTCCCAGACATCTGTGTACTTCTGTGCCAGCATGCCAGGACAGAACAGCTACGAGCAGTACTTCGGGCCG	CASMPGQNSYEQYF	1	2.0655182385260463E-5	42	TCRBV06-05*01	TCRBV06	TCRBV06-05	01				TCRBD01-01*01	TCRBD01	TCRBD01-01	01				TCRBJ02-07*01	TCRBJ02	TCRBJ02-07	01				7	5	1	5	5	3	39	49	54	60	65	1	In	VDJ
GTGACCAGTGCCCATCCTGAAGACAGCAGCTTCTACATCTGCAGTGCTAGAGTCGTTGCGGTCTCCTACGAGCAGTACTTCGGGCCG	CSARVVAVSYEQYF	1	2.0655182385260463E-5	42	TCRBV20	TCRBV20				TCRBV20-01,TCRBV20-or09_02		TCRBD02-01	TCRBD02	TCRBD02-01				01,02	TCRBJ02-07*01	TCRBJ02	TCRBJ02-07	01				1	1	7	5	5	0	39	52	57	61	62	1	In	VDJ
ATTCTGGAGTCCGCCAGCACCAACCAGACATCTATGTACCTCTGTGCCAGCAGGGGAGGCGGATCCTACGAGCAGTACTTCGGGCCG	CASRGGGSYEQYF	1	2.0655182385260463E-5	39	TCRBV28-01*01	TCRBV28	TCRBV28-01	01				TCRBD02-01*02	TCRBD02	TCRBD02-01	02				TCRBJ02-07*01	TCRBJ02	TCRBJ02-07	01				6	4	9	1	0	1	42	-1	53	59	63	1	In	VDJ
CACTGTGACATCGGCCCAAAAGAACCCGACAGCTTTCTATCTCTGTGCCAGTACGGAGCACGATCCTACGAGCAGTACTTCGGGCCG		1	2.0655182385260463E-5	38	TCRBV19-01*01	TCRBV19	TCRBV19-01	01				TCRBD02-01*02	TCRBD02	TCRBD02-01	02				TCRBJ02-07*01	TCRBJ02	TCRBJ02-07	01				7	5	10	2	1	1	43	53	54	58	63	1	Out	VDJ
CCTTCACCTACACGCCCTGCAGCCAGAAGACTCAGCCCTGTATCTCTGCGCCAGCAGCCCCGAGCCTACGAGCAGTACTTCGGGCCG		1	2.0655182385260463E-5	35	TCRBV04-01*01	TCRBV04	TCRBV04-01	01				TCRBD02-01*02	TCRBD02	TCRBD02-01	02				TCRBJ02-07*01	TCRBJ02	TCRBJ02-07	01				4	0	11	2	2	2	46	59	61	-1	64	1	Out	VDJ
AGCACCTTGGAGCTGGGGGACTCGGCCCTTTATCTTTGCGCCAGCAGCTTGGGGCAAGGGGGGTACTACGAGCAGTACTTCGGGCCG	CASSLGQGGYYEQYF	1	2.0655182385260463E-5	45	TCRBV05-01*01	TCRBV05	TCRBV05-01	01								TCRBD01,TCRBD02	TCRBD01-01,TCRBD02-01		TCRBJ02-07*01	TCRBJ02	TCRBJ02-07	01				0	3	5	1	4	3	36	52	56	62	65	1	In	VDJ
GTGAACGCCTTGTTGCTGGGGGACTCGGCCCTGTATCTCTGTGCCAGCAGCTTGGTGGCGGGGTACTACGAGCAGTACTTCGGGCCG	CASSLVAGYYEQYF	1	2.0655182385260463E-5	42	TCRBV05-05*01	TCRBV05	TCRBV05-05	01				TCRBD02-01*01	TCRBD02	TCRBD02-01	01				TCRBJ02-07*01	TCRBJ02	TCRBJ02-07	01				0	2	7	3	2	3	39	55	57	63	65	1	In	VDJ
ACATCGGCCCAAAAGAACCCGACAGCTTTCTATCTCTGTGCCAGTAAGTCGTCCGGGACAGCATACTACGAGCAGTACTTCGGGCCG	CASKSSGTAYYEQYF	1	2.0655182385260463E-5	45	TCRBV19-01*01	TCRBV19	TCRBV19-01	01				TCRBD01-01*01	TCRBD01	TCRBD01-01	01				TCRBJ02-07*01	TCRBJ02	TCRBJ02-07	01				7	4	0	5	8	3	36	46	54	61	65	1	In	VDJ
ATCCGCTCACCAGGCCTGGGGGACGCAGCCATGTACCTGTGTGCCACCAGCTGGGGACAGGGGGACTACGAGCAGTACTTCGGGCCG	CATSWGQGDYEQYF	2	4.131036477052093E-5	42	TCRBV15-01*02	TCRBV15	TCRBV15-01	02				TCRBD01-01*01	TCRBD01	TCRBD01-01	01				TCRBJ02-07*01	TCRBJ02	TCRBJ02-07	01				5	1	0	1	2	3	39	51	53	64	65	2	In	VDJ
GTGACATCGGCCCAAAAGAACCCGACAGCTTTCTATCTCTGTGCCAGTAGTCCCAGGGGCATTTTCAACGAGCAGTACTTCGGGCCG	CASSPRGIFNEQYF	1	2.0655182385260463E-5	42	TCRBV19-01*01	TCRBV19	TCRBV19-01	01				TCRBD01-01*01	TCRBD01	TCRBD01-01	01				TCRBJ02-07*01	TCRBJ02	TCRBJ02-07	01				5	8	4	2	2	5	39	51	53	59	67	1	In	VDJ
GAGTCGCCCAGCCCCAACCAGACCTCTCTGTACTTCTGTGCCAGCAGTTCGGACAGGGTAAAGAGAAACGAGCAGTACTTCGGGCCG	CASSSDRVKRNEQYF	1	2.0655182385260463E-5	45	TCRBV27-01*01	TCRBV27	TCRBV27-01	01				TCRBD01-01*01	TCRBD01	TCRBD01-01	01				TCRBJ02-07*01	TCRBJ02	TCRBJ02-07	01				4	9	1	3	1	5	36	49	50	58	67	1	In	VDJ
CGGGAGACACGGCACTGTATCTCTGCGCCAGCAGTCCCGTACGGTATAGTAGGACAGGGGTTCCTCAACACCATATATTTTGGAGAG		1	2.0655182385260463E-5	58	TCRBV23-01*01	TCRBV23	TCRBV23-01	01				TCRBD01-01*01	TCRBD01	TCRBD01-01	01				TCRBJ01-03*01	TCRBJ01	TCRBJ01-03	01				4	6	1	2	15	7	23	36	51	60	66	1	Out	VDJ
AACGCCTTGGAGCTGGAGGACTCGGCCCTGTATCTCTGTGCCAGCAGCATAACAGGGTCCTTTGGAAACACCATATATTTTGGAGAG	CASSITGSFGNTIYF	1	2.0655182385260463E-5	45	TCRBV05-08*01	TCRBV05	TCRBV05-08	01				TCRBD01-01*01	TCRBD01	TCRBD01-01	01				TCRBJ01-03*01	TCRBJ01	TCRBJ01-03	01				4	5	3	3	3	3	36	48	51	57	62	1	In	VDJ
AATTCCCTGGAGCTTGGTGACTCTGCTGTGTATTTCTGTGCCAGCAGCACCACCGCGGGCTCTGGAAACACCATATATTTTGGAGAG	CASSTTAGSGNTIYF	2	4.131036477052093E-5	45	TCRBV03-01/03-02*01	TCRBV03	TCRBV03-01/03-02	01				TCRBD02-01	TCRBD02	TCRBD02-01				01,02	TCRBJ01-03*01	TCRBJ01	TCRBJ01-03	01				5	0	7	4	6	0	36	48	54	-1	59	2	In	VDJ
GAGTCCGCCAGCACCAACCAGACATCTATGTACCTCTGTGCCAGCAGTACCCCGACAGCCTCTGGAAACACCATATATTTTGGAGAG	CASSTPTASGNTIYF	1	2.0655182385260463E-5	45	TCRBV28-01*01	TCRBV28	TCRBV28-01	01				TCRBD01-01*01	TCRBD01	TCRBD01-01	01				TCRBJ01-03*01	TCRBJ01	TCRBJ01-03	01				5	1	2	5	5	0	36	48	53	58	59	1	In	VDJ
AAGATCCGGTCCACAAAGCTGGAGGACTCAGCCATGTACTTCTGTGCCAGCAGTGAGCGGACTGGAAACACCATATATTTTGGAGAG	CASSERTGNTIYF	5	1.0327591192630231E-4	39	TCRBV02-01	TCRBV02	TCRBV02-01				01,03	TCRBD02-01	TCRBD02	TCRBD02-01				01,02	TCRBJ01-03*01	TCRBJ01	TCRBJ01-03	01				3	1	7	5	0	2	42	-1	56	60	61	5	In	VDJ
CCCTCAGAACCCAGGGACTCAGCTGTGTACTTCTGTGCCAGCAGTCCCCCCGGGACAGGGGGCGGAAACACCATATATTTTGGAGAG	CASSPPGTGGGNTIYF	1	2.0655182385260463E-5	48	TCRBV12	TCRBV12				TCRBV12-03/12-04,TCRBV12-04		TCRBD01-01*01	TCRBD01	TCRBD01-01	01				TCRBJ01-03*01	TCRBJ01	TCRBJ01-03	01				5	0	0	0	6	4	33	45	51	-1	63	1	In	VDJ
CTGGAGCTTGGTGACTCTGCTGTGTATTTCTGTGCCAGCAGCCTTACAGGGAGAGGGGATTATAATTCACCCCTCCACTTTGGGAAC	CASSLTGRGDYNSPLHF	2	4.131036477052093E-5	51	TCRBV03-01/03-02*01	TCRBV03	TCRBV03-01/03-02	01				TCRBD01-01*01	TCRBD01	TCRBD01-01	01				TCRBJ01-06*02	TCRBJ01	TCRBJ01-06	02				4	9	3	3	2	4	30	43	45	51	60	2	In	VDJ
AACGCCTTGTTGCTGGGGGACTCGGCCCTCTATCTCTGTGCCAGCAGCTGGGGACAGACGAATAATTCACCCCTCCACTTTGGGAAC	CASSWGQTNNSPLHF	1	2.0655182385260463E-5	45	TCRBV05-06*01	TCRBV05	TCRBV05-06	01				TCRBD01-01*01	TCRBD01	TCRBD01-01	01				TCRBJ01-06*02	TCRBJ01	TCRBJ01-06	02				3	4	0	5	1	5	36	49	50	57	61	1	In	VDJ
GTGAGCACCTTGGAGCTGGGGGACTCGGCCCTTTATCTTTGCGCCAGCAGCCCGGGGGATCTCCCCTCACCCCTCCACTTTGGGAAC	CASSPGDLPSPLHF	2	4.131036477052093E-5	42	TCRBV05-01*01	TCRBV05	TCRBV05-01	01				TCRBD02-01*01	TCRBD02	TCRBD02-01	01				TCRBJ01-06*02	TCRBJ01	TCRBJ01-06	02				4	8	8	2	1	10	39	51	52	58	66	2	In	VDJ
CAGCCCTCAGAACCCAGGGACTCAGCTGTGTACTTCTGTGCCAGCAGTGCCGCCGGGATCCCGGTCGGTGAGCAGTTCTTCGGGCCA	CASSAAGIPVGEQFF	1	2.0655182385260463E-5	45	TCRBV12	TCRBV12				TCRBV12-03/12-04,TCRBV12-04		TCRBD02-01*02	TCRBD02	TCRBD02-01	02				TCRBJ02-01*01	TCRBJ02	TCRBJ02-01	01				5	10	8	3	5	9	36	48	53	58	68	1	In	VDJ
ACCAGTGCCCATCCTGAAGACAGCAGCTTCTACATCTGCAGTGCCCCCGCCCGCGGGGACTCCTACAATGAGCAGTTCTTCGGGCCA	CSAPARGDSYNEQFF	1	2.0655182385260463E-5	45	TCRBV20	TCRBV20				TCRBV20-01,TCRBV20-or09_02		TCRBD02-01*01	TCRBD02	TCRBD02-01	01				TCRBJ02-01*01	TCRBJ02	TCRBJ02-01	01				6	1	7	3	8	0	36	44	52	58	59	1	In	VDJ
ATGAGCTCCTTGGAGCTGGGGGACTCAGCCCTGTACTTCTGTGCCAGCAGCTTAGGGAGGCCCCCAGAGACCCAGTACTTCGGGCCA	CASSLGRPPETQYF	1	2.0655182385260463E-5	42	TCRBV13-01*01	TCRBV13	TCRBV13-01	01				TCRBD02-01*02	TCRBD02	TCRBD02-01	02				TCRBJ02-05*01	TCRBJ02	TCRBJ02-05	01				0	5	11	1	0	4	39	-1	56	60	65	1	In	VDJ
CTACACGCCCTGCAGCCAGAAGACTCAGCCCTGTATCTCTGCGCCAGCAGCCAAGCGGGGGGCCAAGAGACCCAGTACTTCGGGCCA	CASSQAGGQETQYF	1	2.0655182385260463E-5	42	TCRBV04-01*01	TCRBV04	TCRBV04-01	01				TCRBD02-01*01	TCRBD02	TCRBD02-01	01				TCRBJ02-05*01	TCRBJ02	TCRBJ02-05	01				1	0	8	1	0	1	39	-1	55	-1	62	1	In	VDJ
GTCAGGGGACACAGCACTGTATTTCTGTGCCAGCAGCAAGGGGACTAGCGGGGGGTTCGCCGTTCTGATACGCAGTATTTTGGCCCA		1	2.0655182385260463E-5	56	TCRBV21-01*01	TCRBV21	TCRBV21-01	01				TCRBD02-01*01	TCRBD02	TCRBD02-01	01				TCRBJ02-03*01	TCRBJ02	TCRBJ02-03	01				3	11	0	1	1	6	25	39	40	55	66	1	Out	VDJ
ACAGTGACCAGTGCCCATCCTGAAGACAGCAGCTTCTACATCTGCAGTGCTCCCATGGGGACGGGCGGGGAGCTGTTTTTTGGAGAA	CSAPMGTGGELFF	1	2.0655182385260463E-5	39	TCRBV20	TCRBV20				TCRBV20-01,TCRBV20-or09_02						TCRBD01,TCRBD02	TCRBD01-01,TCRBD02-01		TCRBJ02-02*01	TCRBJ02	TCRBJ02-02	01				5	3	0	7	6	7	42	51	57	62	65	1	In	VDJ
GGCCCAAAAGAACCCGACAGCTTTCTATCTCTGTGCCAGTAGCTTTAACAGCGGGGCACCCACGCCGGGGAGCTGTTTTTTGGAGAA		1	2.0655182385260463E-5	50	TCRBV19-01*01	TCRBV19	TCRBV19-01	01				TCRBD02-01*01	TCRBD02	TCRBD02-01	01				TCRBJ02-02*01	TCRBJ02	TCRBJ02-02	01				6	8	6	3	7	6	31	42	49	56	64	1	Out	VDJ
TTGGAGCTGGGGGACTCGGCCCTTTATCTTTGCGCCAGCAGCTTGGGTCCGGAGGTGCTGGGCACCGGGGAGCTGTTTTTTGGAGAA	CASSLGPEVLGTGELFF	1	2.0655182385260463E-5	51	TCRBV05-01*01	TCRBV05	TCRBV05-01	01				TCRBD02-01*02	TCRBD02	TCRBD02-01	02				TCRBJ02-02*01	TCRBJ02	TCRBJ02-02	01				0	7	10	1	4	4	30	46	50	55	62	1	In	VDJ
CAGCCTGCAGAGCTTGGGGACTCGGCCGTGTATCTCTGTGCCACCTCGAAGGGGTACTCGGGCACCGGGGAGCTGTTTTTTGGAGAA	CATSKGYSGTGELFF	1	2.0655182385260463E-5	45	TCRBV11-03*01	TCRBV11	TCRBV11-03	01				TCRBD01-01*01	TCRBD01	TCRBD01-01	01				TCRBJ02-02*01	TCRBJ02	TCRBJ02-02	01				10	8	5	2	6	4	36	43	49	54	62	1	In	VDJ
CGCCAGCACCAACCAGACATCTATGTACCTCTGTGCCAGCAGTTTATTAGGGACTAGCTTAACACCGGGGAGCTGTTTTTTGGAGAA		1	2.0655182385260463E-5	50	TCRBV28-01*01	TCRBV28	TCRBV28-01	01				TCRBD02-01	TCRBD02	TCRBD02-01				01,02	TCRBJ02-02*01	TCRBJ02	TCRBJ02-02	01				1	2	0	7	2	2	31	47	49	58	60	1	Out	VDJ
ACCTTGGAGCTGGGGGACTCGGCCCTTTATCTTTGCGCCAGCAGCTTGCTTGGACAGGGGAACACCGGGGAGCTGTTTTTTGGAGAA	CASSLLGQGNTGELFF	1	2.0655182385260463E-5	48	TCRBV05-01*01	TCRBV05	TCRBV05-01	01				TCRBD01-01*01	TCRBD01	TCRBD01-01	01				TCRBJ02-02*01	TCRBJ02	TCRBJ02-02	01				1	0	1	3	3	1	33	48	51	-1	59	1	In	VDJ
TTGGAGCTGGGGGACTCGGCCCTTTATCTTTGCGCCAGCAGGAAACAGGGCCTCGCTAGGAACACCGGGGAGCTGTTTTTTGGAGAA	CASRKQGLARNTGELFF	4	8.262072954104185E-5	51	TCRBV05-01*01	TCRBV05	TCRBV05-01	01				TCRBD01-01*01	TCRBD01	TCRBD01-01	01				TCRBJ02-02*01	TCRBJ02	TCRBJ02-02	01				5	9	3	3	3	1	30	41	44	50	59	4	In	VDJ
CTGGAGTCCGCCAGCACCAACCAGACATCTATGTACCTCTGTGCCAGCAGTTTCCTGTGGACAGGTGGTGAAGCTTTCTTTGGACAA	CASSFLWTGGEAFF	1	2.0655182385260463E-5	42	TCRBV28-01*01	TCRBV28	TCRBV28-01	01				TCRBD01-01*01	TCRBD01	TCRBD01-01	01				TCRBJ01-01*01	TCRBJ01	TCRBJ01-01	01				3	3	1	4	5	7	39	53	58	65	68	1	In	VDJ
TCCTTGGAGCTGGGGGACTCAGCCCTGTACTTCTGTGCCAGCAGCTTAAATTTCAAGGGCCTCGACACTGAAGCTTTCTTTGGACAA	CASSLNFKGLDTEAFF	6	1.2393109431156277E-4	48	TCRBV13-01*01	TCRBV13	TCRBV13-01	01								TCRBD01,TCRBD02	TCRBD01-01,TCRBD02-01		TCRBJ01-01*01	TCRBJ01	TCRBJ01-01	01				2	5	5	3	7	3	33	48	55	59	64	6	In	VDJ
CAAAAGAACCCGACAGCTTTCTATCTCTGTGCCAGTCAGAAGCCGACGGACTCTCATTATTTGAACACTGAAGCTTTCTTTGGACAA	CASQKPTDSHYLNTEAFF	1	2.0655182385260463E-5	54	TCRBV19-01*01	TCRBV19	TCRBV19-01	01				TCRBD02-01	TCRBD02	TCRBD02-01				01,02	TCRBJ01-01*01	TCRBJ01	TCRBJ01-01	01				8	9	1	10	11	0	27	36	47	52	61	1	In	VDJ
AATGTGAACGCCTTGTTGCTGGGGGACTCGGCCCTCTATCTCTGTGCCAGCAGCCCGGACATGAACACTGAAGCTTTCTTTGGACAA	CASSPDMNTEAFF	1	2.0655182385260463E-5	39	TCRBV05-06*01	TCRBV05	TCRBV05-06	01				TCRBD01-01*01	TCRBD01	TCRBD01-01	01				TCRBJ01-01*01	TCRBJ01	TCRBJ01-01	01				4	0	1	6	2	0	42	54	56	-1	61	1	In	VDJ
TCGGCTGCTCCCTCCCAGACATCTGTGTACTTCTGTGCCAGCAGTCCTCCTACCGGGACAGCGAACACTGAAGCTTTCTTTGGACAA	CASSPPTGTANTEAFF	2	4.131036477052093E-5	48	TCRBV06	TCRBV06				TCRBV06-01,TCRBV06-05		TCRBD01-01*01	TCRBD01	TCRBD01-01	01				TCRBJ01-01*01	TCRBJ01	TCRBJ01-01	01				5	1	0	5	9	1	33	45	54	61	62	2	In	VDJ
CTGGAGTCCGCTACCAGCTCCCAGACATCTGTGTACTTCTGTGCCATAAGAGAGGGGGCGGAGAACACTGAAGCTTTCTTTGGACAA	CAIREGAENTEAFF	2	4.131036477052093E-5	42	TCRBV10-03*01	TCRBV10	TCRBV10-03	01				TCRBD01-01*01	TCRBD01	TCRBD01-01	01				TCRBJ01-01*01	TCRBJ01	TCRBJ01-01	01				2	3	7	0	0	1	39	-1	54	59	62	2	In	VDJ
AACATGAGCTCCTTGGAGCTGGGGGACTCAGCCCTGTACTTCTGTGCCAGCAGCGGGACAGCAAACACTGAAGCTTTCTTTGGACAA	CASSGTANTEAFF	1	2.0655182385260463E-5	39	TCRBV13-01*01	TCRBV13	TCRBV13-01	01				TCRBD01-01*01	TCRBD01	TCRBD01-01	01				TCRBJ01-01*01	TCRBJ01	TCRBJ01-01	01				5	2	0	5	0	2	42	-1	54	61	63	1	In	VDJ
GTCCACGGAGTCAGGGGACACAGCACTGTATTTCTGTGCCAGCAGCACCGGACAGGGCGAACGAGAACTGAAGCTTTCTTTGGACAA		1	2.0655182385260463E-5	47	TCRBV21-01*01	TCRBV21	TCRBV21-01	01				TCRBD01-01*01	TCRBD01	TCRBD01-01	01				TCRBJ01-01*01	TCRBJ01	TCRBJ01-01	01				4	9	1	3	2	5	34	47	49	57	66	1	Out	VDJ
ACAGTGACCAGTGCCCATCCTGAAGACAGCAGCTTCTACATCTGCAGTACGTTGGGTTTTGGGGAGGAGTAACTGTTTTTTGGCAGT	CSTLGFGEE*LFF	1	2.0655182385260463E-5	39	TCRBV20	TCRBV20				TCRBV20-01,TCRBV20-or09_02		TCRBD02-01*02	TCRBD02	TCRBD02-01	02				TCRBJ01-04*01	TCRBJ01	TCRBJ01-04	01				8	3	9	1	13	12	42	48	61	67	70	1	Stop	VDJ
AACGCCTTGTTGCTGGGGGACTCGGCCCTCTATCTCTGTGCCAGCAGCCGAAGCGGACAGGGGGATGAAAAACTGTTTTTTGGCAGT	CASSRSGQGDEKLFF	2	4.131036477052093E-5	45	TCRBV05-06*01	TCRBV05	TCRBV05-06	01				TCRBD01-01*01	TCRBD01	TCRBD01-01	01				TCRBJ01-04*01	TCRBJ01	TCRBJ01-04	01				4	0	1	1	6	6	36	48	54	-1	64	2	In	VDJ
CTGGAGTCGCCCAGCCCCAACCAGACCTCTCTGTACTTCTGTGCCAGCAGTTTCCGGGGCGCGGTTCAGCCCCAGCATTTTGGTGAT	CASSFRGAVQPQHF	2	4.131036477052093E-5	42	TCRBV27-01*01	TCRBV27	TCRBV27-01	01								TCRBD01,TCRBD02	TCRBD01-01,TCRBD02-01		TCRBJ01-05*01	TCRBJ01	TCRBJ01-05	01				3	5	7	0	2	6	39	53	55	60	65	2	In	VDJ
AATGTGAGCACCTTGGAGCTGGGGGACTCGGCCCTTTATCTTTGCGCCAGCAGCTCTGCGGGGGATCAGCCCCAGCATTTTGGTGAT	CASSSAGDQPQHF	2	4.131036477052093E-5	39	TCRBV05-01*01	TCRBV05	TCRBV05-01	01				TCRBD02-01*01	TCRBD02	TCRBD02-01	01				TCRBJ01-05*01	TCRBJ01	TCRBJ01-05	01				3	0	7	2	2	5	42	55	57	-1	64	2	In	VDJ
TCGGCCCAAAAGAACCCGACAGCTTTCTATCTCTGTGCCAGTAGTATTCCCAGGGGGCTTATCAATCAGCCCCAGCATTTTGGTGAT	CASSIPRGLINQPQHF	2	4.131036477052093E-5	48	TCRBV19-01*01	TCRBV19	TCRBV19-01	01				TCRBD01-01*01	TCRBD01	TCRBD01-01	01				TCRBJ01-05*01	TCRBJ01	TCRBJ01-05	01				3	4	4	0	3	3	33	47	50	58	62	2	In	VDJ
GAGCTGGGGGACTCGGCCCTTTATCTTTGCGCCAGCAGCTTGGTACCAGGGGGTGCGGTCGGCAATCAGCCCCAGCATTTTGGTGAT	CASSLVPGGAVGNQPQHF	2	4.131036477052093E-5	54	TCRBV05-01*01	TCRBV05	TCRBV05-01	01				TCRBD01-01*01	TCRBD01	TCRBD01-01	01				TCRBJ01-05*01	TCRBJ01	TCRBJ01-05	01				0	8	4	1	3	2	27	43	46	53	61	2	In	VDJ
CCCTCAGAACCCAGGGACTCAGCTGTGTACTTCTGTGCCAGCAGCCCAAGCGGGACAGGTAGCAATCAGCCCCAGCATTTTGGTGAT	CASSPSGTGSNQPQHF	1	2.0655182385260463E-5	48	TCRBV12	TCRBV12				TCRBV12-03/12-04,TCRBV12-04		TCRBD01-01*01	TCRBD01	TCRBD01-01	01				TCRBJ01-05*01	TCRBJ01	TCRBJ01-05	01				6	0	0	4	7	0	33	44	51	-1	59	1	In	VDJ
AGCACCAACCAGACATCTATGTACCTCTGTGCCAGCAGTGCTCCGGGACAGGGTGTTTATAGCAATCAGCCCCAGCATTTTGGTGAT	CASSAPGQGVYSNQPQHF	1	2.0655182385260463E-5	54	TCRBV28-01*01	TCRBV28	TCRBV28-01	01				TCRBD01-01*01	TCRBD01	TCRBD01-01	01				TCRBJ01-05*01	TCRBJ01	TCRBJ01-05	01				5	6	0	3	5	0	27	39	44	53	59	1	In	VDJ
CACGCCCTGCAGCCAGAAGACTCAGCCCTGTATCTCTGCGCCAGCAGCCCGACGGTGTATAGCAATCAGCCCCAGCATTTTGGTGAT	CASSPTVYSNQPQHF	2	4.131036477052093E-5	45	TCRBV04-01*01	TCRBV04	TCRBV04-01	01								TCRBD01,TCRBD02	TCRBD01-01,TCRBD02-01		TCRBJ01-05*01	TCRBJ01	TCRBJ01-05	01				4	6	2	7	1	0	36	49	50	53	59	2	In	VDJ
GCCTTGGAGCTGGAGGACTCGGCCCTGTATCTCTGTGCCAGCAGCTTAATCGGACTGTATAGCAATCAGCCCCAGCATTTTGGTGAT	CASSLIGLYSNQPQHF	1	2.0655182385260463E-5	48	TCRBV05-08*01	TCRBV05	TCRBV05-08	01				TCRBD02-01	TCRBD02	TCRBD02-01				01,02	TCRBJ01-05*01	TCRBJ01	TCRBJ01-05	01				2	3	1	10	4	0	33	47	51	56	59	1	In	VDJ
NTGTCGGCTGCTCCCTCCCAGACATCTGTGTACTTCTGTGCCAGCAGTTCTGACACGTATAGCAATCAGCCCCAGCATTTTGGTGAT	CASSSDTYSNQPQHF	2	4.131036477052093E-5	45	TCRBV06-05*01	TCRBV06	TCRBV06-05	01				TCRBD01-01*01	TCRBD01	TCRBD01-01	01				TCRBJ01-05*01	TCRBJ01	TCRBJ01-05	01				4	4	2	6	2	0	36	49	51	55	59	2	In	VDJ
CCCTCAGAACCCAGGGACTCAGCTGTGTACTTCTGTGCCAGCAGTTTAATGGACAGAAGGAGCAATCAGCCCCAGCATTTTGGTGAT	CASSLMDRRSNQPQHF	1	2.0655182385260463E-5	48	TCRBV12	TCRBV12				TCRBV12-03/12-04,TCRBV12-04		TCRBD01-01*01	TCRBD01	TCRBD01-01	01				TCRBJ01-05*01	TCRBJ01	TCRBJ01-05	01				2	4	1	5	2	1	33	48	50	56	60	1	In	VDJ
TCCACAAAGCTGGAGGACTCAGCCATGTACTTCTGTGCCAGCAGTGTGGACAGGGGGAGAAGCAATCAGCCCCAGCATTTTGGTGAT	CASSVDRGRSNQPQHF	1	2.0655182385260463E-5	48	TCRBV02-01	TCRBV02	TCRBV02-01				01,03	TCRBD01-01*01	TCRBD01	TCRBD01-01	01				TCRBJ01-05*01	TCRBJ01	TCRBJ01-05	01				4	3	1	1	1	1	33	46	47	57	60	1	In	VDJ
GCAGAGCTTGAGGACTCGGCCGTGTATCTCTGTGCCAGCAGCTTAGATGGGTGAGGGGAAGACAATCAGCCCCAGCATTTTGGTGAT	CASSLDG*GEDNQPQHF	1	2.0655182385260463E-5	51	TCRBV11	TCRBV11				TCRBV11-02,TCRBV11-03						TCRBD01,TCRBD02	TCRBD01-01,TCRBD02-01		TCRBJ01-05*01	TCRBJ01	TCRBJ01-05	01				0	4	5	2	6	3	30	47	53	58	62	1	Stop	VDJ
GCCTTGTTGCTGGGGGACTCGGCCCTGTATCTCTGTGCCAGCAACGTTGGCGTAAGGAGACCGGAACAGCCCCAGCATTTTGGTGAT	CASNVGVRRPEQPQHF	1	2.0655182385260463E-5	48	TCRBV05-05*01	TCRBV05	TCRBV05-05	01				TCRBD02-01*02	TCRBD02	TCRBD02-01	02				TCRBJ01-05*01	TCRBJ01	TCRBJ01-05	01				6	7	10	2	12	7	33	43	55	59	66	1	In	VDJ
AATTCCCTGGAGCTTGGTGACTCTGCTGTGTATTTCTGTGCCAGCAGCCAAGATTGGTCCGGGCCGCACCCCCAGCATTTTGGTGAT	CASSQDWSGPHPQHF	2	4.131036477052093E-5	45	TCRBV03-01/03-02*01	TCRBV03	TCRBV03-01/03-02	01								TCRBD01,TCRBD02	TCRBD01-01,TCRBD02-01		TCRBJ01-05*01	TCRBJ01	TCRBJ01-05	01				0	5	8	0	7	10	36	53	60	64	69	2	In	VDJ
ATCCAGCCCTCAGAACCCAGGGACTCAGCTGTGTACTTCTGTGCCAGCAGTGCAGGACAGGGTGATTCACCCCTCCACTTTGGGAAT	CASSAGQGDSPLHF	1	2.0655182385260463E-5	42	TCRBV12	TCRBV12				TCRBV12-03/12-04,TCRBV12-04		TCRBD01-01*01	TCRBD01	TCRBD01-01	01				TCRBJ01-06*01	TCRBJ01	TCRBJ01-06	01				5	2	1	3	3	8	39	51	54	62	64	1	In	VDJ
GTGACATCGGCCCAAAAGAACCCGACAGCTTTCTATCTCTGTGCCAGTAGTGCGGGACTTGGAAATTCACCCCTCCACTTTGGGAAT	CASSAGLGNSPLHF	2	4.131036477052093E-5	42	TCRBV19-01*01	TCRBV19	TCRBV19-01	01				TCRBD02-01	TCRBD02	TCRBD02-01				01,02	TCRBJ01-06*01	TCRBJ01	TCRBJ01-06	01				5	4	0	10	2	7	39	51	53	59	63	2	In	VDJ
ATCCTGTCCTCAGAACCGGGAGACACGGCACTGTATCTCTGCGCCAGCAGTCCCGGGACAGGGATTGGTGGCTACACCTTCGGTTCG	CASSPGTGIGGYTF	1	2.0655182385260463E-5	42	TCRBV23-01*01	TCRBV23	TCRBV23-01	01				TCRBD01-01*01	TCRBD01	TCRBD01-01	01				TCRBJ01-02*01	TCRBJ01	TCRBJ01-02	01				4	5	0	3	2	7	39	52	54	63	68	1	In	VDJ
CTGAATGTGAACGCCTTGTTGCTGGGGGACTCGGCCCTCTATCTCTGTGCCAGCAGCTTGGGGACAGGTGGCTACACCTTCGGTTCG	CASSLGTGGYTF	1	2.0655182385260463E-5	36	TCRBV05-06*01	TCRBV05	TCRBV05-06	01				TCRBD01-01*01	TCRBD01	TCRBD01-01	01				TCRBJ01-02*01	TCRBJ01	TCRBJ01-02	01				0	0	1	4	0	7	45	-1	61	-1	68	1	In	VDJ
CTGGAGTCCGCCAGCACCAACCAGACATCTATGTACCTCTGTGCCAGCAGTTCCCCGGGGGGGTCGAGTGGCTACACCTTCGGTTCG	CASSSPGGSSGYTF	2	4.131036477052093E-5	42	TCRBV28-01*01	TCRBV28	TCRBV28-01	01				TCRBD02-01*01	TCRBD02	TCRBD02-01	01				TCRBJ01-02*01	TCRBJ01	TCRBJ01-02	01				4	5	8	0	3	7	39	52	55	63	68	2	In	VDJ
GGAGTCCGCCAGCACCAACCAGACATCTATGTACCTCTGTGCCAGCAGTTTCGGCAGGGGGCTTATTCTGGCTACACCTTCGGTTCG		1	2.0655182385260463E-5	44	TCRBV28-01*01	TCRBV28	TCRBV28-01	01				TCRBD01-01*01	TCRBD01	TCRBD01-01	01				TCRBJ01-02*01	TCRBJ01	TCRBJ01-02	01				3	6	4	0	3	7	37	51	54	62	68	1	Out	VDJ
GTGACATCGGCCCAAAAGAACCCGACAGCTTTCTATCTCTGTGCCAGTAGTGTGCAGGGATCCTTGTATGGCTACACCTTCGGTTCG	CASSVQGSLYGYTF	1	2.0655182385260463E-5	42	TCRBV19-01*01	TCRBV19	TCRBV19-01	01				TCRBD01-01*01	TCRBD01	TCRBD01-01	01				TCRBJ01-02*01	TCRBJ01	TCRBJ01-02	01				5	7	4	3	3	5	39	51	54	59	66	1	In	VDJ
CTGACAGTGACCAGTGCCCATCCTGAAGACAGCAGCTTCTACATCTGCAGTGCTAGAGGGTCGGGGTATGGCTACACCTTCGGTTCG	CSARGSGYGYTF	1	2.0655182385260463E-5	36	TCRBV20	TCRBV20				TCRBV20-01,TCRBV20-or09_02		TCRBD02-01*01	TCRBD02	TCRBD02-01	01				TCRBJ01-02*01	TCRBJ01	TCRBJ01-02	01				1	0	8	3	3	5	45	58	61	-1	66	1	In	VDJ
CTGGAGTCGCCCAGCCCCAACCAGACCTCTCTGTACTTCTGTGCCAGCAGCCACTCCAGGGCAGGGTATGGCTACACCTTCGGTTCG	CASSHSRAGYGYTF	1	2.0655182385260463E-5	42	TCRBV27-01*01	TCRBV27	TCRBV27-01	01				TCRBD01-01*01	TCRBD01	TCRBD01-01	01				TCRBJ01-02*01	TCRBJ01	TCRBJ01-02	01				6	5	4	3	6	5	39	50	56	61	66	1	In	VDJ
CAGCAGGTAGTGCGAGGAGATTCGGCAGCTTATTTCTGTGCCAGCTCACCCTCGACAGGGGGCGGCTATGGCTACACCTTCGGTTCG	CASSPSTGGGYGYTF	2	4.131036477052093E-5	45	TCRBV18-01*01	TCRBV18	TCRBV18-01	01				TCRBD01-01*01	TCRBD01	TCRBD01-01	01				TCRBJ01-02*01	TCRBJ01	TCRBJ01-02	01				3	2	2	0	3	4	36	50	53	63	65	2	In	VDJ
TCCAGTCCACGGAGTCAGGGGACACAGCACTGTATTTCTGTGCCAGCAGCAAGACCCAAAAGGAGCTATGGCTACACCTTCGGTTCG		1	2.0655182385260463E-5	43	TCRBV21-01*01	TCRBV21	TCRBV21-01	01				TCRBD02-01*02	TCRBD02	TCRBD02-01	02				TCRBJ01-02*01	TCRBJ01	TCRBJ01-02	01				3	0	10	2	9	4	38	52	61	-1	65	1	Out	VDJ
CTAGAGTCTGCCATCCCCAACCAGACAGCTCTTTACTTCTGTGCCACCAGTGACGCGGGGCTCAGCTATGGCTACACCTTCGGTTCG	CATSDAGLSYGYTF	4	8.262072954104185E-5	42	TCRBV24-01*01	TCRBV24	TCRBV24-01	01				TCRBD02-01*01	TCRBD02	TCRBD02-01	01				TCRBJ01-02*01	TCRBJ01	TCRBJ01-02	01				4	5	7	3	1	4	39	53	54	60	65	4	In	VDJ
ATGAATGTGAGCACCTTGGAGCTGGGGGACTCGGCCCTTTATCTTTGCGCCAGCAGCTCCGACTCCTATGGCTACACCTTCGGTTCG	CASSSDSYGYTF	1	2.0655182385260463E-5	36	TCRBV05-01*01	TCRBV05	TCRBV05-01	01				TCRBD02-01	TCRBD02	TCRBD02-01				01,02	TCRBJ01-02*01	TCRBJ01	TCRBJ01-02	01				3	1	2	10	2	4	45	58	60	64	65	1	In	VDJ
GTGAGCACCTTGGAGCTGGGGGACTCGGCCCTTTATCTTTGCGCCAGCAGCGAGAACAGTCTCGACTATGGCTACACCTTCGGTTCG	CASSENSLDYGYTF	4	8.262072954104185E-5	42	TCRBV05-01*01	TCRBV05	TCRBV05-01	01				TCRBD01-01*01	TCRBD01	TCRBD01-01	01				TCRBJ01-02*01	TCRBJ01	TCRBJ01-02	01				4	5	3	5	4	3	39	51	55	59	64	4	In	VDJ
ATTCTGGAGTCCGCCAGCACCAACCAGACATCTATGTACCTCTGTGCCAGCAGTTCAGGACACGACTATGGCTACACCTTCGGTTCG	CASSSGHDYGYTF	1	2.0655182385260463E-5	39	TCRBV28-01*01	TCRBV28	TCRBV28-01	01				TCRBD01-01*01	TCRBD01	TCRBD01-01	01				TCRBJ01-02*01	TCRBJ01	TCRBJ01-02	01				4	2	1	6	2	3	42	55	57	62	64	1	In	VDJ
TGCAGCAAGAAGACTCAGCTGCGTATCTCTGCACCAGCAGCCAAGACGACGGACCCCCGTAACCACTATGGCTACACCTTCGGTTCG		1	2.0655182385260463E-5	52	TCRBV01-01*01	TCRBV01	TCRBV01-01	01								TCRBD01,TCRBD02	TCRBD01-01,TCRBD02-01		TCRBJ01-02*01	TCRBJ01	TCRBJ01-02	01				0	10	1	7	4	3	29	46	50	54	64	1	Out	VDJ
GAGTCCGCCAGCACCAACCAGACATCTATGTACCTCTGTGCCAGCAGTTTACAGACACGCGTTAACTATGGCTACACCTTCGGTTCG	CASSLQTRVNYGYTF	1	2.0655182385260463E-5	45	TCRBV28-01*01	TCRBV28	TCRBV28-01	01				TCRBD01-01*01	TCRBD01	TCRBD01-01	01				TCRBJ01-02*01	TCRBJ01	TCRBJ01-02	01				2	5	2	6	2	1	36	51	53	57	62	1	In	VDJ
ATCCAGCGCACAGAGCAGGGGGACTCGGCCATGTATCTCTGTGCCAGCAGCTCCGAGACAGTTAACTATGGCTACACCTTCGGTTCG	CASSSETVNYGYTF	2	4.131036477052093E-5	42	TCRBV07-09*01	TCRBV07	TCRBV07-09	01				TCRBD01-01*01	TCRBD01	TCRBD01-01	01				TCRBJ01-02*01	TCRBJ01	TCRBJ01-02	01				4	1	2	5	4	1	39	52	56	61	62	2	In	VDJ
CAGCCCTCAGAACCCAGGGACTCAGCTGTGTACTTCTGTGCCAGCAGTTTAGACAGCCCAGCTAACTATGGCTACACCTTCGGTTCG	CASSLDSPANYGYTF	1	2.0655182385260463E-5	45	TCRBV12	TCRBV12				TCRBV12-03/12-04,TCRBV12-04		TCRBD01-01*01	TCRBD01	TCRBD01-01	01				TCRBJ01-02*01	TCRBJ01	TCRBJ01-02	01				1	5	3	5	0	0	36	-1	52	56	61	1	In	VDJ
CTCACTGTGACATCGGCCCAAAAGAACCCGACAGCTTTCTATCTCTGTGCCAGTAGCTGGGGGAACTATGGCTACACCTTCGGTTCG	CASSWGNYGYTF	1	2.0655182385260463E-5	36	TCRBV19-01*01	TCRBV19	TCRBV19-01	01								TCRBD01,TCRBD02	TCRBD01-01,TCRBD02-01		TCRBJ01-02*01	TCRBJ01	TCRBJ01-02	01				6	0	6	1	2	2	45	56	58	-1	63	1	In	VDJ
AAGATCCGGTCCACAAAGCTGGAGGACTCAGCCATGTACTTCTGTGCCAGCAGTGCGATCGGGAACTATGGCTACACCTTCGGTTCG	CASSAIGNYGYTF	1	2.0655182385260463E-5	39	TCRBV02-01	TCRBV02	TCRBV02-01				01,03	TCRBD02-01	TCRBD02	TCRBD02-01				01,02	TCRBJ01-02*01	TCRBJ01	TCRBJ01-02	01				4	0	8	4	4	2	42	55	59	-1	63	1	In	VDJ
AAGATCCAGCCTGCAGAGCTTGAGGACTCGGCCGTGTATCTCTGTGCCAGCAGCTCGACAGGGAACTATGGCTACACCTTCGGTTCG	CASSSTGNYGYTF	1	2.0655182385260463E-5	39	TCRBV11	TCRBV11				TCRBV11-02,TCRBV11-03		TCRBD01-01*01	TCRBD01	TCRBD01-01	01				TCRBJ01-02*01	TCRBJ01	TCRBJ01-02	01				4	0	2	3	1	2	42	55	56	-1	63	1	In	VDJ
TCGCCCAGCCCCAACCAGACCTCTCTGTACTTCTGTGCCAGCAGTGCCCGCCCCAGGGGTCCCAACTATGGCTACACCTTCGGTTCG	CASSARPRGPNYGYTF	1	2.0655182385260463E-5	48	TCRBV27-01*01	TCRBV27	TCRBV27-01	01				TCRBD01-01*01	TCRBD01	TCRBD01-01	01				TCRBJ01-02*01	TCRBJ01	TCRBJ01-02	01				5	4	4	2	8	2	33	45	53	59	63	1	In	VDJ
AATGTGAGCACCTTGGAGCTGGGGGACTCGGCCCTTTATCTTTGCGCCAGCAGCTTGGAGGTAAACTATGGCTACACCTTCGGTTCG	CASSLEVNYGYTF	1	2.0655182385260463E-5	39	TCRBV05-01*01	TCRBV05	TCRBV05-01	01								TCRBD01,TCRBD02	TCRBD01-01,TCRBD02-01		TCRBJ01-02*01	TCRBJ01	TCRBJ01-02	01				0	2	5	4	0	2	42	-1	58	61	63	1	In	VDJ
ACCAGTGCCCATCCTGAAGACAGCAGCTTCTACATCTGCAGTGCTCTAAAGAGGGGACAGAAAAACTATGGCTACACCTTCGGTTCG	CSALKRGQKNYGYTF	1	2.0655182385260463E-5	45	TCRBV20	TCRBV20				TCRBV20-01,TCRBV20-or09_02		TCRBD01-01*01	TCRBD01	TCRBD01-01	01				TCRBJ01-02*01	TCRBJ01	TCRBJ01-02	01				5	3	0	5	8	2	36	45	53	60	63	1	In	VDJ
ATCCGGTCCACAAAGCTGGAGGACTCAGCCATGTACTTCTGTGCCAGCAGTAAGTCCGGACAACTATATGGCTACACCTTCGGTTCG	CASSKSGQLYGYTF	1	2.0655182385260463E-5	42	TCRBV02-01	TCRBV02	TCRBV02-01				01,03	TCRBD01-01*01	TCRBD01	TCRBD01-01	01				TCRBJ01-02*01	TCRBJ01	TCRBJ01-02	01				5	4	1	6	6	5	39	51	57	62	66	1	In	VDJ
ACAGTGACCAGTGCCCATCCTGAAGACAGCAGCTTCTACATCTGCAGTGCCCCGAGGACAGGGGGCGATGGCTACACCTTCGGTTCG	CSAPRTGGDGYTF	4	8.262072954104185E-5	39	TCRBV20	TCRBV20				TCRBV20-01,TCRBV20-or09_02		TCRBD01-01*01	TCRBD01	TCRBD01-01	01				TCRBJ01-02*01	TCRBJ01	TCRBJ01-02	01				6	1	1	0	5	6	42	50	55	66	67	4	In	VDJ
NTGAAGATCCAGCCCTCAGAACCCAGGGACTCAGCTGTGTACTTCTGTGCCAGCAGTTTGACAGGGAATGGCTACACCTTCGGTTCG	CASSLTGNGYTF	1	2.0655182385260463E-5	36	TCRBV12-03/12-04*01	TCRBV12	TCRBV12-03/12-04	01				TCRBD01-01*01	TCRBD01	TCRBD01-01	01				TCRBJ01-02*01	TCRBJ01	TCRBJ01-02	01				3	1	2	3	0	6	45	-1	59	66	67	1	In	VDJ
GCCTTGGAGCTGGAGGACTCGGCCCTGTATCTCTGTGCCAGCAGCACAGGAACAGGGGATCATCTAAATGGCTACACCTTCGGTTCG	CASSTGTGDHLNGYTF	1	2.0655182385260463E-5	48	TCRBV05-08*01	TCRBV05	TCRBV05-08	01				TCRBD01-01*01	TCRBD01	TCRBD01-01	01				TCRBJ01-02*01	TCRBJ01	TCRBJ01-02	01				4	9	3	2	6	6	33	45	51	58	67	1	In	VDJ
AACCTGAGCTCTCTGGAGCTGGGGGACTCAGCTTTGTATTTCTGTGCCAGCAGCGTAGCCCGGGGGCGGGGGCAGTACTTCGGGCCG	CASSVARGRGQYF	1	2.0655182385260463E-5	39	TCRBV09-01*01	TCRBV09	TCRBV09-01	01								TCRBD01,TCRBD02	TCRBD01-01,TCRBD02-01		TCRBJ02-07*01	TCRBJ02	TCRBJ02-07	01				0	4	6	0	3	9	42	58	61	67	71	1	In	VDJ
CAGCCCTCAGAACCCAGGGACTCAGCTGTGTACTTCTGTGCCAGCAGCCCGGCAATACGACCCCTGGTCGAGCAGTACTTCGGGCCG	CASSPAIRPLVEQYF	1	2.0655182385260463E-5	45	TCRBV12	TCRBV12				TCRBV12-03/12-04,TCRBV12-04						TCRBD01,TCRBD02	TCRBD01-01,TCRBD02-01		TCRBJ02-07*01	TCRBJ02	TCRBJ02-07	01				6	7	2	7	11	6	36	47	58	61	68	1	In	VDJ
GTGAGCACCTTGGAGCTGGGGGACTCGGCCCTTTATCTTTGCGCCAGCAGCTTGCAGGGCGGGTTTTACGAGCAGTACTTCGGGCCG	CASSLQGGFYEQYF	1	2.0655182385260463E-5	42	TCRBV05-01*01	TCRBV05	TCRBV05-01	01								TCRBD01,TCRBD02	TCRBD01-01,TCRBD02-01		TCRBJ02-07*01	TCRBJ02	TCRBJ02-07	01				1	7	4	3	0	4	39	-1	54	59	66	1	In	VDJ
GTGAACGCCTTGGAGCTGGACGACTCGGCCCTGTATCTCTGTGCCAGCAGCTCGGGACTAGCGGGTTACGAGCAGTACTTCGGGCCG	CASSSGLAGYEQYF	4	8.262072954104185E-5	42	TCRBV05-04*01	TCRBV05	TCRBV05-04	01				TCRBD02-01	TCRBD02	TCRBD02-01				01,02	TCRBJ02-07*01	TCRBJ02	TCRBJ02-07	01				3	1	0	4	1	4	39	52	53	65	66	4	In	VDJ
TCCCTGATTCTGGAGTCCGCCAGCACCAACCAGACATCTATGTACCTCTGTGCCAGCAGGGGTCAGTACGAGCAGTACTTCGGGCCG	CASRGQYEQYF	1	2.0655182385260463E-5	33	TCRBV28-01*01	TCRBV28	TCRBV28-01	01								TCRBD01,TCRBD02	TCRBD01-01,TCRBD02-01		TCRBJ02-07*01	TCRBJ02	TCRBJ02-07	01				6	4	0	9	0	4	48	-1	59	62	66	1	In	VDJ
AACATGAGCCCTGAAGACAGCAGCATATATCTCTGCAGCGTTGAAGATCCCGGACTAGCGGGTGGCTACGAGCAGTACTTCGGGCCG	CSVEDPGLAGGYEQYF	1	2.0655182385260463E-5	48	TCRBV29-01	TCRBV29	TCRBV29-01				01,02	TCRBD02-01	TCRBD02	TCRBD02-01				01,02	TCRBJ02-07*01	TCRBJ02	TCRBJ02-07	01				0	3	1	4	4	3	33	47	51	62	65	1	In	VDJ
ATCCAGCCCTCAGAACCCAGGGACTCAGCTGTGTACTTCTGTGCCAGCACTGTAGGGGGCGCTTCCTACGAGCAGTACTTCGGGCCG	CASTVGGASYEQYF	2	4.131036477052093E-5	42	TCRBV12	TCRBV12				TCRBV12-03/12-04,TCRBV12-04		TCRBD01-01*01	TCRBD01	TCRBD01-01	01				TCRBJ02-07*01	TCRBJ02	TCRBJ02-07	01				7	3	5	0	4	1	39	49	53	60	63	2	In	VDJ
ACAGTGACCAGTGCCCATCCTGAAGACAGCAGCTTCTACATCTGCAGTGCCCTCTTGACACGCTCCTACGAGCAGTACTTCGGGCCG	CSALLTRSYEQYF	1	2.0655182385260463E-5	39	TCRBV20	TCRBV20				TCRBV20-01,TCRBV20-or09_02		TCRBD01-01*01	TCRBD01	TCRBD01-01	01				TCRBJ02-07*01	TCRBJ02	TCRBJ02-07	01				6	2	2	6	6	0	42	50	56	60	62	1	In	VDJ
GAACTGGAGGATTCTGGAGTTTATTTCTGTGCCAGCAGCTAATTAACCCCCAGATGGGGCAGCTCCTACGAGCAGTACTTCGGGCCG	CASS*LTPRWGSSYEQYF	1	2.0655182385260463E-5	54	TCRBV14-01*01	TCRBV14	TCRBV14-01	01				TCRBD01-01*01	TCRBD01	TCRBD01-01	01				TCRBJ02-07*01	TCRBJ02	TCRBJ02-07	01				5	2	7	0	16	0	27	39	55	60	62	1	Stop	VDJ
CTGGAGTCCGCCAGCACCAACCAGACATCTATGTACCTCTGTGCCAGCAGTGGCGCGGGAAGCTCCTACGAGCAGTACTTCGGGCCG	CASSGAGSSYEQYF	1	2.0655182385260463E-5	42	TCRBV28-01*01	TCRBV28	TCRBV28-01	01				TCRBD02-01*02	TCRBD02	TCRBD02-01	02				TCRBJ02-07*01	TCRBJ02	TCRBJ02-07	01				5	2	7	3	3	0	39	51	54	60	62	1	In	VDJ
GTGCAGCCTGCAGAACTGGAGGATTCTGGAGTTTATTTCTGTGCCAGCAGCCAAGATTTAACCTCCTACGAGCAGTACTTCGGGCCG	CASSQDLTSYEQYF	2	4.131036477052093E-5	42	TCRBV14-01*01	TCRBV14	TCRBV14-01	01								TCRBD01,TCRBD02	TCRBD01-01,TCRBD02-01		TCRBJ02-07*01	TCRBJ02	TCRBJ02-07	01				0	0	3	7	4	0	39	56	60	-1	62	2	In	VDJ
AGCCCTCAGAACCCAGGGACTCAGCTGTGTATTTTTGTGCTAGTGGTTCCACTTCCGGGGGGTGCCTACGAGCAGTACTTCGGGCCG		1	2.0655182385260463E-5	46	TCRBV12-05*01	TCRBV12	TCRBV12-05	01				TCRBD02-01*01	TCRBD02	TCRBD02-01	01				TCRBJ02-07*01	TCRBJ02	TCRBJ02-07	01				4	2	8	1	7	2	35	48	55	62	64	1	Out	VDJ
NNNNTGTCGGCTGCTCCCTCCCAGACATCTGTGTACTTCTGTGCCAGCCGCCCCCGGGACAGCACCTACGAGCAGTACTTCGGGCCG	CASRPRDSTYEQYF	1	2.0655182385260463E-5	42	TCRBV06-05*01	TCRBV06	TCRBV06-05	01				TCRBD01-01*01	TCRBD01	TCRBD01-01	01				TCRBJ02-07*01	TCRBJ02	TCRBJ02-07	01				8	2	0	5	7	2	39	48	55	62	64	1	In	VDJ
GGGACACAGCACTGTATTTCTGTGCCAGCAGCAAAAGAGATCGGGTCCCGCCCTCGCAACTCAGACTACGAGCAGTACTTCGGGCCG		1	2.0655182385260463E-5	61	TCRBV21-01*01	TCRBV21	TCRBV21-01	01				TCRBD02-01	TCRBD02	TCRBD02-01				01,02	TCRBJ02-07*01	TCRBJ02	TCRBJ02-07	01				2	20	8	4	6	3	20	35	41	45	65	1	Out	VDJ
CAGCGCACAGAGCAGGAGGACTCCGCCGTGTATCTCTGTGCCAGCAGCAAGCCCGGGACTGATAACTACGAGCAGTACTTCGGGCCG	CASSKPGTDNYEQYF	1	2.0655182385260463E-5	45	TCRBV07-08	TCRBV07	TCRBV07-08				01,03	TCRBD02-01	TCRBD02	TCRBD02-01				01,02	TCRBJ02-07*01	TCRBJ02	TCRBJ02-07	01				5	5	0	10	6	3	36	48	54	60	65	1	In	VDJ
AATGTGAGCACCTTGGAGCTGGGGGACTCGGCCCTTTATCTTTGCGCCAGCAGCTCACTAGCGGGAGACGAGCAGTACTTCGGGCCG	CASSSLAGDEQYF	1	2.0655182385260463E-5	39	TCRBV05-01*01	TCRBV05	TCRBV05-01	01				TCRBD02-01*02	TCRBD02	TCRBD02-01	02				TCRBJ02-07*01	TCRBJ02	TCRBJ02-07	01				3	0	3	2	1	5	42	55	56	-1	67	1	In	VDJ
CTACACGCCCTGCAGCCAGAAGACTCAGCCCTGTATCTCTGCGCCAGCAGCCGGTCGGGGCTAACTAACGAGCAGTACTTCGGGCCG	CASSRSGLTNEQYF	1	2.0655182385260463E-5	42	TCRBV04-01*01	TCRBV04	TCRBV04-01	01								TCRBD01,TCRBD02	TCRBD01-01,TCRBD02-01		TCRBJ02-07*01	TCRBJ02	TCRBJ02-07	01				4	6	7	0	4	5	39	52	56	61	67	1	In	VDJ
CTACACGCCCTGCAGCCAGAAGACTCAGCCCTGTATCTCTGCGCCAGCAGCCCCGGGACAGGGGGCAACGAGCAGTACTTCGGGCCG	CASSPGTGGNEQYF	1	2.0655182385260463E-5	42	TCRBV04-01*01	TCRBV04	TCRBV04-01	01				TCRBD01-01*01	TCRBD01	TCRBD01-01	01				TCRBJ02-07*01	TCRBJ02	TCRBJ02-07	01				4	1	0	0	2	5	39	52	54	66	67	1	In	VDJ
NNNNCTCTGAAGATCCGGTCCACAAAGCTGGAGGACTCAGCCATGTACTTCTGTGCCAGCAGTGAGGGGACGCTAAACTTCGGGCCG	CASSEGTLNF	1	2.0655182385260463E-5	30	TCRBV02-01	TCRBV02	TCRBV02-01				01,03					TCRBD01,TCRBD02	TCRBD01-01,TCRBD02-01		TCRBJ02-07*01	TCRBJ02	TCRBJ02-07	01				3	5	0	7	1	14	51	65	66	71	76	1	In	VDJ
GAGTCGCCCAGCCCCAACCAGACCTCTCTGTACTTCTGTGCCAGCAGCTCCGACAGGTGGGGTGGAAACACCATATATTTTGGAGAG	CASSSDRWGGNTIYF	2	4.131036477052093E-5	45	TCRBV27-01*01	TCRBV27	TCRBV27-01	01				TCRBD01-01*01	TCRBD01	TCRBD01-01	01				TCRBJ01-03*01	TCRBJ01	TCRBJ01-03	01				6	5	2	4	4	3	36	47	51	57	62	2	In	VDJ
CTGGAGTCCGCCAGCACCAACCAGACATCTATGTACCTCTGTGCCACCATTAAACAGGGCTCTGGAAACACCATATATTTTGGAGAG	CATIKQGSGNTIYF	1	2.0655182385260463E-5	42	TCRBV28-01*01	TCRBV28	TCRBV28-01	01				TCRBD01-01*01	TCRBD01	TCRBD01-01	01				TCRBJ01-03*01	TCRBJ01	TCRBJ01-03	01				10	0	3	3	7	0	39	46	53	-1	59	1	In	VDJ
GTGAGCAACATGAGCCCTGAAGACAGCAGCATATATCTCTGCAGCGCTAGCGGGCAGGGGGCTGGAAACACCATATATTTTGGAGAG	CSASGQGAGNTIYF	2	4.131036477052093E-5	42	TCRBV29-01*03	TCRBV29	TCRBV29-01	03								TCRBD01,TCRBD02	TCRBD01-01,TCRBD02-01		TCRBJ01-03*01	TCRBJ01	TCRBJ01-03	01				6	0	4	1	7	2	39	47	54	-1	61	2	In	VDJ
GCTCCCTCCCAGACATCTGTGTACTTCTGTGCCAGCAGTTACGGGGGCAGGGGACGTGGTGGGGCCAACGTCCTGACTTTCGGGGCC	CASSYGGRGRGGANVLTF	1	2.0655182385260463E-5	54	TCRBV06	TCRBV06				TCRBV06-05,TCRBV06-06		TCRBD01-01*01	TCRBD01	TCRBD01-01	01				TCRBJ02-06*01	TCRBJ02	TCRBJ02-06	01				2	6	4	2	5	3	27	42	47	53	59	1	In	VDJ
CCTGAAGACAGCAGCTTCTACATCTGCAGTGCTAGTCCCGCGAGGGGAAGCGAACTAATAGCCAAAAACATTCAGTACTTCGGCGCC	CSASPARGSELIAKNIQYF	2	4.131036477052093E-5	57	TCRBV20-01*04	TCRBV20	TCRBV20-01	04								TCRBD01,TCRBD02	TCRBD01-01,TCRBD02-01		TCRBJ02-04*01	TCRBJ02	TCRBJ02-04	01				2	12	5	2	6	0	24	36	42	47	59	2	In	VDJ
ATCAATTCCCTGGAGCTTGGTGACTCTGCTGTGTATTTCTGTGCCAGCAGCCACAGTGACTATAATTCACCCCTCCACTTTGGGAAC	CASSHSDYNSPLHF	2	4.131036477052093E-5	42	TCRBV03-01/03-02*01	TCRBV03	TCRBV03-01/03-02	01				TCRBD01-01*01	TCRBD01	TCRBD01-01	01				TCRBJ01-06*02	TCRBJ01	TCRBJ01-06	02				3	3	4	5	0	3	39	-1	53	56	59	2	In	VDJ
CTGAATGTGAACGCCTTGTTGCTGGGGGACTCGGCCCTGTATCTCTGTGCCAGCAGCCTCCAGGGGGACAGGGAGTTCTTCGGGCCA	CASSLQGDREFF	1	2.0655182385260463E-5	36	TCRBV05-05*01	TCRBV05	TCRBV05-05	01				TCRBD01-01*01	TCRBD01	TCRBD01-01	01				TCRBJ02-01*01	TCRBJ02	TCRBJ02-01	01				4	0	0	3	7	14	45	57	64	-1	73	1	In	VDJ
TCCGCCAGCACCAACCAGACATCTATGTACCTCTGTGCCAGCAGTTCCCCGGACAGGGAAGGAAGGTATGAGCAGTTCTTCGGGCCA	CASSSPDREGRYEQFF	1	2.0655182385260463E-5	48	TCRBV28-01*01	TCRBV28	TCRBV28-01	01				TCRBD01-01*01	TCRBD01	TCRBD01-01	01				TCRBJ02-01*01	TCRBJ02	TCRBJ02-01	01				4	9	1	3	4	8	33	46	50	58	67	1	In	VDJ
CAGCCCTCAGAACCCAGGGACTCAGCTGTGTACTTCTGTGCCAGCAGTTTAACGGGGAGCTCCTACAATGAGCAGTTCTTCGGGCCA	CASSLTGSSYNEQFF	2	4.131036477052093E-5	45	TCRBV12	TCRBV12				TCRBV12-03/12-04,TCRBV12-04		TCRBD02-01	TCRBD02	TCRBD02-01				01,02	TCRBJ02-01*01	TCRBJ02	TCRBJ02-01	01				2	2	8	3	1	0	36	51	52	57	59	2	In	VDJ
CAGCCCTCAGAACCCAGGGACTCAGCTGTGTACTTCTGTGCCAGCCGTCGCGCGGGCAGCTCCTACAATGAGCAGTTCTTCGGGCCA	CASRRAGSSYNEQFF	1	2.0655182385260463E-5	45	TCRBV12	TCRBV12				TCRBV12-03/12-04,TCRBV12-04		TCRBD02-01	TCRBD02	TCRBD02-01				01,02	TCRBJ02-01*01	TCRBJ02	TCRBJ02-01	01				8	3	7	4	6	0	36	45	51	56	59	1	In	VDJ
AAGATCCGGTCCACAAAGCTGGAGGACTCAGCCATGTACTTCTGTGCCAGCAGTGCCAGGCCACAAGAGACCCAGTACTTCGGGCCA	CASSARPQETQYF	1	2.0655182385260463E-5	39	TCRBV02-01	TCRBV02	TCRBV02-01				01,03	TCRBD01-01*01	TCRBD01	TCRBD01-01	01				TCRBJ02-05*01	TCRBJ02	TCRBJ02-05	01				4	3	4	4	1	2	42	55	56	60	63	1	In	VDJ
GAGCTGAATGTGAACGCCTTGGAGCTGGAGGACTCGGCCCTGTATCTCTGTGCCAGCCGGATGTCAGATACGCAGTATTTTGGCCCA	CASRMSDTQYF	1	2.0655182385260463E-5	33	TCRBV05-08*01	TCRBV05	TCRBV05-08	01								TCRBD01,TCRBD02	TCRBD01-01,TCRBD02-01		TCRBJ02-03*01	TCRBJ02	TCRBJ02-03	01				7	3	1	8	1	4	48	57	58	61	64	1	In	VDJ
GTGAACGCCTTGGAGCTGGACGACTCGGCCCTGTATCTCTGTGCCAGCAGCTTTCCCCCAGTCACAGATACGCAGTATTTTGGCCCA	CASSFPPVTDTQYF	1	2.0655182385260463E-5	42	TCRBV05-04*01	TCRBV05	TCRBV05-04	01				TCRBD01-01*01	TCRBD01	TCRBD01-01	01				TCRBJ02-03*01	TCRBJ02	TCRBJ02-03	01				2	1	4	5	5	2	39	53	58	61	62	1	In	VDJ
CAGCCCTCAGAACCCAGGGACTCAGCTGTGTACTTCTGTGCCACCTCGGGCTCGGCGGGGGAGGTCGGGGAGCTGTTTTTTGGAGAA	CATSGSAGEVGELFF	1	2.0655182385260463E-5	45	TCRBV12	TCRBV12				TCRBV12-03/12-04,TCRBV12-04		TCRBD02-01*01	TCRBD02	TCRBD02-01	01				TCRBJ02-02*01	TCRBJ02	TCRBJ02-02	01				10	4	7	2	11	7	36	43	54	61	65	1	In	VDJ
GAGCTGGACGACTCGGCCCTGTATCTCTGTGCCAGCAGCTTGGGGGCTGGTGGGACAGCGTACACCGGGGAGCTGTTTTTTGGAGAA	CASSLGAGGTAYTGELFF	2	4.131036477052093E-5	54	TCRBV05-04*01	TCRBV05	TCRBV05-04	01				TCRBD01-01*01	TCRBD01	TCRBD01-01	01				TCRBJ02-02*01	TCRBJ02	TCRBJ02-02	01				0	3	0	5	8	3	27	43	51	58	61	2	In	VDJ
CTGACTGTGAGCAACATGAGCCCTGAAGACAGCAGCATATATCTCTGCAGCGCAGGGGTTGACACCGGGGAGCTGTTTTTTGGAGAA	CSAGVDTGELFF	1	2.0655182385260463E-5	36	TCRBV29-01*03	TCRBV29	TCRBV29-01	03				TCRBD01-01*01	TCRBD01	TCRBD01-01	01				TCRBJ02-02*01	TCRBJ02	TCRBJ02-02	01				6	3	5	2	0	3	45	-1	53	58	61	1	In	VDJ
TCTCTGGAGCTGGGGGACTCAGCTTTGTATTTCTGTGCCAGCAGCGTACAGGGAGTGCCGAACACCGGGGAGCTGTTTTTTGGAGAA	CASSVQGVPNTGELFF	2	4.131036477052093E-5	48	TCRBV09-01*01	TCRBV09	TCRBV09-01	01								TCRBD01,TCRBD02	TCRBD01-01,TCRBD02-01		TCRBJ02-02*01	TCRBJ02	TCRBJ02-02	01				1	5	4	3	0	0	33	-1	48	53	58	2	In	VDJ
AATGTGAACGCCTTGTTGCTGGGGGACTCGGCCCTGTATCTCTGTGCCAGCAGCTTGGAGGCCAACATCGGAGCTTTCTTTGGACAA	CASSLEANIGAFF	1	2.0655182385260463E-5	39	TCRBV05-05*01	TCRBV05	TCRBV05-05	01								TCRBD01,TCRBD02	TCRBD01-01,TCRBD02-01		TCRBJ01-01*01	TCRBJ01	TCRBJ01-01	01				0	4	3	6	6	10	42	58	64	67	71	1	In	VDJ
AGCACCTTGGAGCTGGGGGACTCGGCCCTTTATCTTTGCGCCAGCAGCCGACTCCCCAGGGGGAACACTGAAGCTTTCTTTGGACAA	CASSRLPRGNTEAFF	1	2.0655182385260463E-5	45	TCRBV05-01*01	TCRBV05	TCRBV05-01	01				TCRBD01-01*01	TCRBD01	TCRBD01-01	01				TCRBJ01-01*01	TCRBJ01	TCRBJ01-01	01				4	0	4	2	8	1	36	48	56	-1	62	1	In	VDJ
GAGCTGAATGTGAACGCCTTGGAGCTGGACGACTCGGCCCTGTATCTCTGTGCCAGCAGCTCCACAGAAGAAGCTTTCTTTGGACAA	CASSSTEEAFF	1	2.0655182385260463E-5	33	TCRBV05-04*01	TCRBV05	TCRBV05-04	01				TCRBD01-01*01	TCRBD01	TCRBD01-01	01				TCRBJ01-01*01	TCRBJ01	TCRBJ01-01	01				3	2	3	5	2	8	48	61	63	67	69	1	In	VDJ
AATGTGAACGCCTTGGAGCTGGAGGACTCGGCCCTGTATCTCTGTGCCAGCAGCTTGTTCACGAGTAAGAAAGCTTTCTTTGGACAA	CASSLFTSKKAFF	1	2.0655182385260463E-5	39	TCRBV05-08*01	TCRBV05	TCRBV05-08	01				TCRBD02-01*02	TCRBD02	TCRBD02-01	02				TCRBJ01-01*01	TCRBJ01	TCRBJ01-01	01				1	5	11	2	5	9	42	57	62	65	70	1	In	VDJ
AAGATCCAGCCTGCAGAGCTTGAGGACTCGGCCGTGTATCTCTGTGCCAGCACCGATCCTGGGACGTCTCGACTGTTTTTTGGCAGT	CASTDPGTSRLFF	1	2.0655182385260463E-5	39	TCRBV11	TCRBV11				TCRBV11-02,TCRBV11-03						TCRBD01,TCRBD02	TCRBD01-01,TCRBD02-01		TCRBJ01-04*01	TCRBJ01	TCRBJ01-04	01				7	6	0	7	8	13	42	52	60	65	71	1	In	VDJ
CTTGTTGCTGGGGGACTCGGCCCTCTATCTCTGTGCCAGCAGCTGCCTCCGAGGGCGGGGACCTTGGAAAAACTGTTTTTTGGCAGT		1	2.0655182385260463E-5	50	TCRBV05-06*01	TCRBV05	TCRBV05-06	01				TCRBD02-01*01	TCRBD02	TCRBD02-01	01				TCRBJ01-04*01	TCRBJ01	TCRBJ01-04	01				3	6	7	3	10	8	31	44	54	60	66	1	Out	VDJ
GAGTCCGCCAGCACCAACCAGACATCTATGTACCTCTGTGCCAGCAGTAAACGACAGGGGGCGAGGGAAAAACTGTTTTTTGGCAGT	CASSKRQGAREKLFF	1	2.0655182385260463E-5	45	TCRBV28-01*01	TCRBV28	TCRBV28-01	01				TCRBD01-01*01	TCRBD01	TCRBD01-01	01				TCRBJ01-04*01	TCRBJ01	TCRBJ01-04	01				5	4	2	0	4	8	36	48	52	62	66	1	In	VDJ
CTGACTGTGAGCAACATGAGCCCTGAAGACAGCAGCATATATCTCTGCAGCGCCTACACAAACCCGGGGCCCCAGCATTTTGGTGAT	CSAYTNPGPQHF	2	4.131036477052093E-5	36	TCRBV29-01*03	TCRBV29	TCRBV29-01	03				TCRBD02-01	TCRBD02	TCRBD02-01				01,02	TCRBJ01-05*01	TCRBJ01	TCRBJ01-05	01				6	0	8	4	11	9	45	53	64	-1	68	2	In	VDJ
CTGAAGATCCGGTCCACAAAGCTGGAGGACTCAGCCATGTACTTCTGTGCCAGCAGTTCGGTGGGTCAGCCCCAGCATTTTGGTGAT	CASSSVGQPQHF	1	2.0655182385260463E-5	36	TCRBV02-01	TCRBV02	TCRBV02-01				01,03					TCRBD01,TCRBD02	TCRBD01-01,TCRBD02-01		TCRBJ01-05*01	TCRBJ01	TCRBJ01-05	01				5	0	0	9	5	6	45	57	62	-1	65	1	In	VDJ
CACACCCTGCAGCCAGAAGACTCGGCCCTGTATCTCTGTGCCAGCAGCCCTGGACAGGGTGGGGATCAGCCCCAGCATTTTGGTGAT	CASSPGQGGDQPQHF	2	4.131036477052093E-5	45	TCRBV04-02*01	TCRBV04	TCRBV04-02	01				TCRBD01-01*01	TCRBD01	TCRBD01-01	01				TCRBJ01-05*01	TCRBJ01	TCRBJ01-05	01				4	5	1	3	2	5	36	49	51	59	64	2	In	VDJ
AAGATCCAGCCCTCAGAACCCAGGGACTCAGCTGTGTACTTCTGTGCCAGCAGTTTACAGGGACATCAGCCCCAGCATTTTGGTGAT	CASSLQGHQPQHF	1	2.0655182385260463E-5	39	TCRBV12-03/12-04*01	TCRBV12	TCRBV12-03/12-04	01								TCRBD01,TCRBD02	TCRBD01-01,TCRBD02-01		TCRBJ01-05*01	TCRBJ01	TCRBJ01-05	01				2	0	0	7	2	5	42	57	59	-1	64	1	In	VDJ
ACTGTGAGCAACATGAGCCCTGAAGACAGCAGCATATATCTCTGCAGCGTTGGACAGGGGGGGAATCAGCCCCAGCATTTTGGTGAT	CSVGQGGNQPQHF	2	4.131036477052093E-5	39	TCRBV29-01	TCRBV29	TCRBV29-01				01,02	TCRBD01-01*01	TCRBD01	TCRBD01-01	01				TCRBJ01-05*01	TCRBJ01	TCRBJ01-05	01				4	2	2	1	0	4	42	-1	52	61	63	2	In	VDJ
ACATCGGCCCAAAAGAACCCGACAGCTTTCTATCTCTGTGCCAGTAGTAAAACCGGGACAGGGAATCAGCCCCAGCATTTTGGTGAT	CASSKTGTGNQPQHF	2	4.131036477052093E-5	45	TCRBV19-01*01	TCRBV19	TCRBV19-01	01				TCRBD01-01*01	TCRBD01	TCRBD01-01	01				TCRBJ01-05*01	TCRBJ01	TCRBJ01-05	01				4	0	0	3	5	4	36	49	54	-1	63	2	In	VDJ
AGTCCACGGAGTCAGGGGACACAGCACTGTATTTCTGTGCCAGCAGTAAAGAAAGGCAGATGCAATCAGCCCCAGCATTTTGGTGAT		1	2.0655182385260463E-5	46	TCRBV21-01*01	TCRBV21	TCRBV21-01	01								TCRBD01,TCRBD02	TCRBD01-01,TCRBD02-01		TCRBJ01-05*01	TCRBJ01	TCRBJ01-05	01				1	2	4	5	5	2	35	51	56	59	61	1	Out	VDJ
TGACCAGTGCCCATCCTGAAGACAGCAGCTTCTACATCTGCAGTGCTAGAGACACCCTGGGGCAATCAGCCCCAGCATTTTGGTGAT		1	2.0655182385260463E-5	43	TCRBV20	TCRBV20				TCRBV20-01,TCRBV20-or09_02						TCRBD01,TCRBD02	TCRBD01-01,TCRBD02-01		TCRBJ01-05*01	TCRBJ01	TCRBJ01-05	01				0	0	0	9	6	2	38	52	58	-1	61	1	Out	VDJ
GTCCACAAAGCTGGAGGACTCAGCCATGTACTTCTGTGCCAGCAGTGAAGGTCGGCAGGGGGCAATCAGCCCCAGCATTTTGGTGAT		3	6.196554715578138E-5	47	TCRBV02-01	TCRBV02	TCRBV02-01				01,03	TCRBD01-01*01	TCRBD01	TCRBD01-01	01				TCRBJ01-05*01	TCRBJ01	TCRBJ01-05	01				1	0	4	2	5	2	34	50	55	-1	61	3	Out	VDJ
AAGATCCAGCCCTCAGAACCCAGGGACTCAGCTGTGTACTTCTGTGCCAGCAGGGACAGGGGCAATCAGCCCCAGCATTTTGGTGAT	CASRDRGNQPQHF	1	2.0655182385260463E-5	39	TCRBV12-03/12-04*01	TCRBV12	TCRBV12-03/12-04	01				TCRBD01-01*01	TCRBD01	TCRBD01-01	01				TCRBJ01-05*01	TCRBJ01	TCRBJ01-05	01				6	0	1	3	0	2	42	-1	53	-1	61	1	In	VDJ
GAGTCTGCCAGGCCCTCACATACCTCTCAGTACCTCTGTGCCAGCAGTTCGAGTCAATATAGCAATCAGCCCCAGCATTTTGGTGAT	CASSSSQYSNQPQHF	2	4.131036477052093E-5	45	TCRBV25-01*01	TCRBV25	TCRBV25-01	01				TCRBD02-01*02	TCRBD02	TCRBD02-01	02				TCRBJ01-05*01	TCRBJ01	TCRBJ01-05	01				5	6	11	2	2	0	36	48	50	53	59	2	In	VDJ
ACAGTGACCAGTGCCCATCCTGAAGACAGCAGCTTCTACATCTGCAGTGGGGGACAGGATAGCAATCAGCCCCAGCATTTTGGTGAT	CSGGQDSNQPQHF	1	2.0655182385260463E-5	39	TCRBV20	TCRBV20				TCRBV20-01,TCRBV20-or09_02		TCRBD01-01*01	TCRBD01	TCRBD01-01	01				TCRBJ01-05*01	TCRBJ01	TCRBJ01-05	01				7	1	0	4	1	0	42	49	50	58	59	1	In	VDJ
CGGTCCACAAAGCTGGAGGACTCAGCCATGTACTTCTGTGCCAGCAGAGGCTCCAGGGGGCGCGACCAGCCCCAGCATTTTGGTGAT	CASRGSRGRDQPQHF	1	2.0655182385260463E-5	45	TCRBV02-01	TCRBV02	TCRBV02-01				01,03	TCRBD01-01*01	TCRBD01	TCRBD01-01	01				TCRBJ01-05*01	TCRBJ01	TCRBJ01-05	01				6	5	4	0	6	7	36	47	53	61	66	1	In	VDJ
GTGCAGCCTGCAGAACTGGAGGATTCTGGAGTTTATTTCTGTGCCAGCAGCCTTGGACAGCTTAATTCACCCCTCCACTTTGGGAAT	CASSLGQLNSPLHF	1	2.0655182385260463E-5	42	TCRBV14-01*01	TCRBV14	TCRBV14-01	01				TCRBD01-01*01	TCRBD01	TCRBD01-01	01				TCRBJ01-06*01	TCRBJ01	TCRBJ01-06	01				4	2	1	5	2	6	39	52	54	60	62	1	In	VDJ
AACGCCTTGGAGCTGGACGACTCGGCCCTGTATCTCTGTGCCAGCAGCTTGGTTCAGGGTATGAATTCACCCCTCCACTTTGGGAAT	CASSLVQGMNSPLHF	1	2.0655182385260463E-5	45	TCRBV05-04*01	TCRBV05	TCRBV05-04	01				TCRBD01-01*01	TCRBD01	TCRBD01-01	01				TCRBJ01-06*01	TCRBJ01	TCRBJ01-06	01				0	4	4	3	2	7	36	52	54	59	63	1	In	VDJ
AATTCCCTGGAGCTTGGTGACTCTGCTGTGTATTTCTGTGCCAGCAGCCAAGGGGACAGTTTTGGATCACCCCTCCACTTTGGGAAT	CASSQGDSFGSPLHF	3	6.196554715578138E-5	45	TCRBV03-01/03-02*01	TCRBV03	TCRBV03-01/03-02	01				TCRBD01-01*01	TCRBD01	TCRBD01-01	01				TCRBJ01-06*01	TCRBJ01	TCRBJ01-06	01				1	7	0	5	0	10	36	-1	52	59	66	3	In	VDJ
ATTCTGGAGTCCGCCAGCACCAACCAGACATCTATGTACCTCTGTGCCAGCAGTCCCGACAAACAATTTGGCTACACCTTCGGTTCG	CASSPDKQFGYTF	1	2.0655182385260463E-5	39	TCRBV28-01*01	TCRBV28	TCRBV28-01	01				TCRBD01-01*01	TCRBD01	TCRBD01-01	01				TCRBJ01-02*01	TCRBJ01	TCRBJ01-02	01				5	7	2	6	3	7	42	54	57	61	68	1	In	VDJ
ACCTTGGAGCTGGGGGACTCGGCCCTTTATCTTTGCGCCAGCAGCTTGGGACTCTACAGGGCTTTTGCTGGCTACACCTTCGGTTCG	CASSLGLYRAFAGYTF	3	6.196554715578138E-5	48	TCRBV05-01*01	TCRBV05	TCRBV05-01	01				TCRBD01-01*01	TCRBD01	TCRBD01-01	01				TCRBJ01-02*01	TCRBJ01	TCRBJ01-02	01				0	7	3	3	6	7	33	49	55	61	68	3	In	VDJ
CGTCTGCTGTACCCTCTCAGACATCTGTGTACTTCTGTGCCAGCAGTGACCCGCCCCGACGGGCCCTATGGCTACACCTTCGGTTCG		2	4.131036477052093E-5	46	TCRBV06-04*01	TCRBV06	TCRBV06-04	01								TCRBD01,TCRBD02	TCRBD01-01,TCRBD02-01		TCRBJ01-02*01	TCRBJ01	TCRBJ01-02	01				2	1	8	0	10	4	35	50	60	64	65	2	Out	VDJ
ATCCAGCCTGCAGAGCTTGGGGACTCGGCCGTGTATCTCTGTGCCAGCAGCTTAGAGGGCAGCCCCTATGGCTACACCTTCGGTTCG	CASSLEGSPYGYTF	1	2.0655182385260463E-5	42	TCRBV11-03*01	TCRBV11	TCRBV11-03	01				TCRBD01-01*01	TCRBD01	TCRBD01-01	01				TCRBJ01-02*01	TCRBJ01	TCRBJ01-02	01				0	5	8	0	0	4	39	-1	56	60	65	1	In	VDJ
CCTGCAGAGCAGGGGGACTCGGCCGTGTATGTCTGTGCAAGTCGCGAAACGGCTCTCTCGGCCCACTATGGCTACACCTTCGGTTCG	CASRETALSAHYGYTF	1	2.0655182385260463E-5	48	TCRBV12-02*01	TCRBV12	TCRBV12-02	01								TCRBD01,TCRBD02	TCRBD01-01,TCRBD02-01		TCRBJ01-02*01	TCRBJ01	TCRBJ01-02	01				5	11	9	0	5	3	33	45	50	53	64	1	In	VDJ
GGGGACTCGGCCCTTTATCTTTGCGCCAGCCGACGTAAACGACCGGGACAGGCACAGTTATATAACTATGGCTACACCTTCGGTTCG	CASRRKRPGQAQLYNYGYTF	1	2.0655182385260463E-5	60	TCRBV05-01*01	TCRBV05	TCRBV05-01	01				TCRBD01-01*01	TCRBD01	TCRBD01-01	01				TCRBJ01-02*01	TCRBJ01	TCRBJ01-02	01				7	10	0	4	14	1	21	30	44	52	62	1	In	VDJ
GTGACATCGGCCCAAAAGAACCCGACAGCTTTCTATCTCTGTGCCAGTACTCAGGGGGCTAATAACTATGGCTACACCTTCGGTTCG	CASTQGANNYGYTF	1	2.0655182385260463E-5	42	TCRBV19-01*01	TCRBV19	TCRBV19-01	01				TCRBD01-01*01	TCRBD01	TCRBD01-01	01				TCRBJ01-02*01	TCRBJ01	TCRBJ01-02	01				7	3	4	0	2	1	39	49	51	59	62	1	In	VDJ
CTGGAGTCAGCTACCAGCTCCCAGACATCTGTGTACTTCTGTGCCATCAGTGGGACAGCTCTGAACTATGGCTACACCTTCGGTTCG	CAISGTALNYGYTF	1	2.0655182385260463E-5	42	TCRBV10-03*01	TCRBV10	TCRBV10-03	01				TCRBD01-01*01	TCRBD01	TCRBD01-01	01				TCRBJ01-02*01	TCRBJ01	TCRBJ01-02	01				4	5	1	5	0	2	39	-1	52	58	63	1	In	VDJ
GTGACCAGTGCCCATCCTGAAGACAGCAGCTTCTACATCTGCAGTGCTAGGCCCGGGACAGGGAACTATGGCTACACCTTCGGTTCG	CSARPGTGNYGYTF	1	2.0655182385260463E-5	42	TCRBV20	TCRBV20				TCRBV20-01,TCRBV20-or09_02		TCRBD01-01*01	TCRBD01	TCRBD01-01	01				TCRBJ01-02*01	TCRBJ01	TCRBJ01-02	01				3	0	0	3	4	2	39	50	54	-1	63	1	In	VDJ
CTACACGCCCTGCAGCCAGAAGACTCAGCCCTGTATCTCTGCGCCAGCAGCCAACCCACAGGGAACTATGGCTACACCTTCGGTTCG	CASSQPTGNYGYTF	4	8.262072954104185E-5	42	TCRBV04-01*01	TCRBV04	TCRBV04-01	01				TCRBD01-01*01	TCRBD01	TCRBD01-01	01				TCRBJ01-02*01	TCRBJ01	TCRBJ01-02	01				2	0	3	3	3	2	39	54	57	-1	63	4	In	VDJ
TCCCTGATTCTGGAGTCCGCCAGCACCAACCAGACATCTATGTACCTCTGTGCCAGCAGCCTACTTCGGGGCTACACCTTCGGTTCG	CASSLLRGYTF	1	2.0655182385260463E-5	33	TCRBV28-01*01	TCRBV28	TCRBV28-01	01				TCRBD02-01	TCRBD02	TCRBD02-01				01,02	TCRBJ01-02*01	TCRBJ01	TCRBJ01-02	01				6	4	3	10	3	8	48	59	62	65	69	1	In	VDJ
NNNNNNNCTTGGAGATCCAGTCCACGGAGTCAGGGGACACAGCACTGTATTTCTGTGCCCCCGCCCTAAGACTACACCTTCGGTTCG		1	2.0655182385260463E-5	28	TCRBV21-01*01	TCRBV21	TCRBV21-01	01				TCRBD02-01	TCRBD02	TCRBD02-01				01,02	TCRBJ01-02*01	TCRBJ01	TCRBJ01-02	01				11	3	4	9	6	10	53	59	65	68	71	1	Out	VDJ
CTGAAGATCCAGCGCACAGAGCAGGAGGACTCGGCCGTGTATCTCTGTGCCAGCAGCCAGTATGTCGGCGAGCAGTACTTCGGGCCG	CASSQYVGEQYF	1	2.0655182385260463E-5	36	TCRBV07-08*03	TCRBV07	TCRBV07-08	03				TCRBD02-01	TCRBD02	TCRBD02-01				01,02	TCRBJ02-07*01	TCRBJ02	TCRBJ02-07	01				4	0	8	5	7	6	45	58	65	-1	68	1	In	VDJ
ATTCTGGAGTCCGCCAGCACCAACCAGACATCTATGTACCTCTGTGCCAGCAGGAAACCGACAGTTTACGAGCAGTACTTCGGGCCG	CASRKPTVYEQYF	1	2.0655182385260463E-5	39	TCRBV28-01*01	TCRBV28	TCRBV28-01	01				TCRBD01-01*01	TCRBD01	TCRBD01-01	01				TCRBJ02-07*01	TCRBJ02	TCRBJ02-07	01				6	2	2	5	6	4	42	53	59	64	66	1	In	VDJ
GACATCCGCTCACCAGGCCTGGGGGACGCAGCCATGTACCTGTGTGCCACCAGCAGAGATCAGCGGTACGAGCAGTACTTCGGGCCG	CATSRDQRYEQYF	1	2.0655182385260463E-5	39	TCRBV15-01*02	TCRBV15	TCRBV15-01	02				TCRBD02-01	TCRBD02	TCRBD02-01				01,02	TCRBJ02-07*01	TCRBJ02	TCRBJ02-07	01				0	0	6	5	2	4	42	59	61	-1	66	1	In	VDJ
AACGCCTTGGAGCTGGACGACTCGGCCCTGTATCTCTGTGCCAGCAGTCCCCCCGGGCAGGGGGGCTACGAGCAGTACTTCGGGCCG	CASSPPGQGGYEQYF	1	2.0655182385260463E-5	45	TCRBV05-04*01	TCRBV05	TCRBV05-04	01				TCRBD01-01*01	TCRBD01	TCRBD01-01	01				TCRBJ02-07*01	TCRBJ02	TCRBJ02-07	01				5	1	4	1	10	3	36	47	57	64	65	1	In	VDJ
CACATCAATTCCCTGGAGCTTGGTGACTCTGCTGTGTATTTCTGTGCCAGCAGCCTAGGGATCTCCTACGAGCAGTACTTCGGGCCG	CASSLGISYEQYF	1	2.0655182385260463E-5	39	TCRBV03-01/03-02*01	TCRBV03	TCRBV03-01/03-02	01								TCRBD01,TCRBD02	TCRBD01-01,TCRBD02-01		TCRBJ02-07*01	TCRBJ02	TCRBJ02-07	01				4	1	0	8	2	0	42	55	57	61	62	1	In	VDJ
AACGCCTTGTTGCTGGGGGACTCGGCCCTGTATCTCTGTGCCAGCAGCTTGGAAGGTACAACCTCCTACGAGCAGTACTTCGGGCCG	CASSLEGTTSYEQYF	1	2.0655182385260463E-5	45	TCRBV05-05*01	TCRBV05	TCRBV05-05	01								TCRBD01,TCRBD02	TCRBD01-01,TCRBD02-01		TCRBJ02-07*01	TCRBJ02	TCRBJ02-07	01				0	2	3	6	5	0	36	52	57	60	62	1	In	VDJ
AGTGACCAGTGCCCATCCTGAAGACAGCAGCTTCTACATCTGCAGTGCTAGGGCAGGCCGACCCCCTACGAGCAGTACTTCGGGCCG		1	2.0655182385260463E-5	41	TCRBV20	TCRBV20				TCRBV20-01,TCRBV20-or09_02		TCRBD01-01*01	TCRBD01	TCRBD01-01	01				TCRBJ02-07*01	TCRBJ02	TCRBJ02-07	01				3	7	4	4	2	2	40	51	53	57	64	1	Out	VDJ
CTGGAGTCCGCTACCAGCTCCCAGACATCTGTGTACTTCTGTGCCATCAGTGATGGGACCTTACCCTACGAGCAGTACTTCGGGCCG	CAISDGTLPYEQYF	1	2.0655182385260463E-5	42	TCRBV10-03*01	TCRBV10	TCRBV10-03	01								TCRBD01,TCRBD02	TCRBD01-01,TCRBD02-01		TCRBJ02-07*01	TCRBJ02	TCRBJ02-07	01				3	5	0	7	1	2	39	53	54	59	64	1	In	VDJ
CAGGCCTGGGGGACGCAGCCATGTACCTGTGTGCCACCAGCAGAGCCGTTTGGAGGACTACCTACCTACGAGCAGTACTTCGGGCCG		1	2.0655182385260463E-5	52	TCRBV15-01*02	TCRBV15	TCRBV15-01	02				TCRBD02-01	TCRBD02	TCRBD02-01				01,02	TCRBJ02-07*01	TCRBJ02	TCRBJ02-07	01				1	4	1	9	9	2	29	45	54	60	64	1	Out	VDJ
TCCACAAAGCTGGAGGACTCAGCCATGTACTTCTGTGCCAGCAGTGAATTGGGAGGAGGCCGTGGAAACACCATATATTTTGGAGAG	CASSELGGGRGNTIYF	1	2.0655182385260463E-5	48	TCRBV02-01	TCRBV02	TCRBV02-01				01,03	TCRBD02-01*02	TCRBD02	TCRBD02-01	02				TCRBJ01-03*01	TCRBJ01	TCRBJ01-03	01				2	6	9	1	2	3	33	48	50	56	62	1	In	VDJ
ATCCGGTCCACAAAGCTGGAGGACTCAGCCATGTACTTCTGTGCCAGCAGCCCCCTCGGGTATAATTCACCCCTCCACTTTGGGAAC	CASSPLGYNSPLHF	1	2.0655182385260463E-5	42	TCRBV02-01	TCRBV02	TCRBV02-01				01,03	TCRBD02-01	TCRBD02	TCRBD02-01				01,02	TCRBJ01-06*02	TCRBJ01	TCRBJ01-06	02				6	0	8	4	6	4	39	50	56	-1	60	1	In	VDJ
NCTCTGAAGATCCGGTCCACAAAGCTGGAGGACTCAGCCATGTACTTCTGTGCCAGCAGTGAAATCAGATAGCAGTTCTTCGGGCCA	CASSEIR*QFF	1	2.0655182385260463E-5	33	TCRBV02-01	TCRBV02	TCRBV02-01				01,03	TCRBD01-01*01	TCRBD01	TCRBD01-01	01				TCRBJ02-01*01	TCRBJ02	TCRBJ02-01	01				2	2	4	5	2	11	48	63	65	68	70	1	Stop	VDJ
CTGAATGTGAACGCCTTGTTGCTGGGGGACTCGGCCCTGTATCTCTGTGCCAGCAGCCCGACTAGCAGTGAGCAGTTCTTCGGGCCA	CASSPTSSEQFF	1	2.0655182385260463E-5	36	TCRBV05-05*01	TCRBV05	TCRBV05-05	01				TCRBD02-01	TCRBD02	TCRBD02-01				01,02	TCRBJ02-01*01	TCRBJ02	TCRBJ02-01	01				4	2	2	7	2	9	45	57	59	66	68	1	In	VDJ
CTCAAGATCCAGCCTGCAGAGCTTGAGGACTCGGCCGTGTATCTCTGTGCCAGCAGCCCAGGGGTTTATGAGCAGTTCTTCGGGCCA	CASSPGVYEQFF	1	2.0655182385260463E-5	36	TCRBV11	TCRBV11				TCRBV11-02,TCRBV11-03		TCRBD01-01*01	TCRBD01	TCRBD01-01	01				TCRBJ02-01*01	TCRBJ02	TCRBJ02-01	01				5	3	4	2	1	8	45	57	58	64	67	1	In	VDJ
AAGAACCCGACAGCTTTCTATCTCTGTGCCAGTAGTTCCCCACTTCCAACTAGCGGGAGGGTCTTCAATGAGCAGTTCTTCGGGCCA	CASSSPLPTSGRVFNEQFF	1	2.0655182385260463E-5	57	TCRBV19-01*01	TCRBV19	TCRBV19-01	01				TCRBD02-01*02	TCRBD02	TCRBD02-01	02				TCRBJ02-01*01	TCRBJ02	TCRBJ02-01	01				5	4	3	0	12	6	24	36	48	61	65	1	In	VDJ
GCAGAACTGGAGGATTCTGGAGTTTATTTCTGTGCCAGCAGCATTCCAGTTGGGGGAGCCAGGGGCAATGAGCAGTTCTTCGGGCCA	CASSIPVGGARGNEQFF	1	2.0655182385260463E-5	51	TCRBV14-01*01	TCRBV14	TCRBV14-01	01				TCRBD01-01*01	TCRBD01	TCRBD01-01	01				TCRBJ02-01*01	TCRBJ02	TCRBJ02-01	01				5	0	4	2	17	6	30	42	59	-1	65	1	In	VDJ
AAGATCCAGCCTGCAGAGCTTGGGGACTCGGCCGTGTATCTCTGTGCCAGCAGCGTGACAGGGAACAATGAGCAGTTCTTCGGGCCA	CASSVTGNNEQFF	1	2.0655182385260463E-5	39	TCRBV11-03*01	TCRBV11	TCRBV11-03	01				TCRBD01-01*01	TCRBD01	TCRBD01-01	01				TCRBJ02-01*01	TCRBJ02	TCRBJ02-01	01				5	1	2	3	2	5	42	54	56	63	64	1	In	VDJ
TCCACAAAGCTGGAGGACTCAGCCATGTACTTCTGTGCCAGCAGTGAAGGCAGGGGGAGACATCAAGAGACCCAGTACTTCGGGCCA	CASSEGRGRHQETQYF	1	2.0655182385260463E-5	48	TCRBV02-01	TCRBV02	TCRBV02-01				01,03	TCRBD01-01*01	TCRBD01	TCRBD01-01	01				TCRBJ02-05*01	TCRBJ02	TCRBJ02-05	01				1	6	4	1	1	2	33	49	50	57	63	1	In	VDJ
AAGGTGCAGCCTGCAGAACTGGAGGATTCTGGAGTTTATTTCTGTGCCAGCAGCCAAGGGGCCCAAGAGACCCAGTACTTCGGGCCA	CASSQGAQETQYF	3	6.196554715578138E-5	39	TCRBV14-01*01	TCRBV14	TCRBV14-01	01				TCRBD01-01*01	TCRBD01	TCRBD01-01	01				TCRBJ02-05*01	TCRBJ02	TCRBJ02-05	01				1	0	8	0	0	1	42	-1	58	-1	62	3	In	VDJ
CGCTCACCAGGCCTGGGGGACGCAGCCATGTACCTGTGTGCCACCAGCAGAGACGGACAAGGACAAGAGACCCAGTACTTCGGGCCA	CATSRDGQGQETQYF	1	2.0655182385260463E-5	45	TCRBV15-01*02	TCRBV15	TCRBV15-01	02				TCRBD01-01*01	TCRBD01	TCRBD01-01	01				TCRBJ02-05*01	TCRBJ02	TCRBJ02-05	01				0	4	1	6	1	2	36	53	54	59	63	1	In	VDJ
AACGCCTTGGAGCTGGACGACTCGGCCCTGTATCTCTGTGCCAGCAGCCCACAGGGGGCGATCACCGGGGAGCTGTTTTTTGGAGAA	CASSPQGAITGELFF	1	2.0655182385260463E-5	45	TCRBV05-04*01	TCRBV05	TCRBV05-04	01				TCRBD01-01*01	TCRBD01	TCRBD01-01	01				TCRBJ02-02*01	TCRBJ02	TCRBJ02-02	01				4	3	3	0	2	4	36	48	50	59	62	1	In	VDJ
AAGATCCAGCCCTCAGAACCCAGGGACTCAGCTGTGTACTTCTGTGCCAGCAGTTTCCTAATCACCGGGGAGCTGTTTTTTGGAGAA	CASSFLITGELFF	1	2.0655182385260463E-5	39	TCRBV12-03/12-04*01	TCRBV12	TCRBV12-03/12-04	01				TCRBD02-01	TCRBD02	TCRBD02-01				01,02	TCRBJ02-02*01	TCRBJ02	TCRBJ02-02	01				3	2	4	9	1	4	42	56	57	60	62	1	In	VDJ
AGCACCTTGGAGCTGGGGGACTCGGCCCTTTATCTTTGCGCCAGCAGCTTCGGACAGGCTCGCACCGGGGAGCTGTTTTTTGGAGAA	CASSFGQARTGELFF	1	2.0655182385260463E-5	45	TCRBV05-01*01	TCRBV05	TCRBV05-01	01				TCRBD01-01*01	TCRBD01	TCRBD01-01	01				TCRBJ02-02*01	TCRBJ02	TCRBJ02-02	01				2	4	1	4	1	4	36	50	51	58	62	1	In	VDJ
ATTCTGGAGTCCGCCAGCACCAACCAGACATCTATGTACCTCTGTGCCAGCAGCCACGAATCCACCGGGGAGCTGTTTTTTGGAGAA	CASSHESTGELFF	1	2.0655182385260463E-5	39	TCRBV28-01*01	TCRBV28	TCRBV28-01	01								TCRBD01,TCRBD02	TCRBD01-01,TCRBD02-01		TCRBJ02-02*01	TCRBJ02	TCRBJ02-02	01				6	3	2	8	4	4	42	53	57	59	62	1	In	VDJ
ATCAATTCCCTGGAGCTTGGTGACTCTGCTGTGTATTTCTGTGCCAGCAGCCCCGCCGGGGCCACCGGGGAGCTGTTTTTTGGAGAA	CASSPAGATGELFF	1	2.0655182385260463E-5	42	TCRBV03-01/03-02*01	TCRBV03	TCRBV03-01/03-02	01								TCRBD01,TCRBD02	TCRBD01-01,TCRBD02-01		TCRBJ02-02*01	TCRBJ02	TCRBJ02-02	01				4	0	7	0	5	4	39	52	57	-1	62	1	In	VDJ
GCCATCCCCAACCAGACAGCTCTTTACTTCTGTGCCACCAGTGATCCCGCCGGGACAGCGAACACCGGGGAGCTGTTTTTTGGAGAA	CATSDPAGTANTGELFF	1	2.0655182385260463E-5	51	TCRBV24-01*01	TCRBV24	TCRBV24-01	01				TCRBD01-01*01	TCRBD01	TCRBD01-01	01				TCRBJ02-02*01	TCRBJ02	TCRBJ02-02	01				3	0	0	5	6	0	30	45	51	-1	58	1	In	VDJ
CAGCCTGCAGAGCTTGGGGACTCGGCCGTGTATCTCTGTGCCAGCAGCCTCTCGGGAGTCAACACCGGGGAGCTGTTTTTTGGAGAA	CASSLSGVNTGELFF	1	2.0655182385260463E-5	45	TCRBV11-03*01	TCRBV11	TCRBV11-03	01				TCRBD02-01*02	TCRBD02	TCRBD02-01	02				TCRBJ02-02*01	TCRBJ02	TCRBJ02-02	01				5	2	8	2	4	2	36	48	52	58	60	1	In	VDJ
AAGATCCAGCCCTCAGAACCCAGGGACTCAGCTGTGTACTTCTGTGCCAGCAGCCCTACAGGGGGCCGGGGAGCTTTCTTTGGACAA	CASSPTGGRGAFF	1	2.0655182385260463E-5	39	TCRBV12-03/12-04*01	TCRBV12	TCRBV12-03/12-04	01				TCRBD01-01*01	TCRBD01	TCRBD01-01	01				TCRBJ01-01*01	TCRBJ01	TCRBJ01-01	01				6	5	3	0	4	10	42	53	57	66	71	1	In	VDJ
ATCCAGCCTGCAGAGCTTGGGGACTCGGCCGTGTATCTCTGTGCCAGCAGCCCCCCCGGTTCGGTAGGTGAAGCTTTCTTTGGACAA	CASSPPGSVGEAFF	1	2.0655182385260463E-5	42	TCRBV11-03*01	TCRBV11	TCRBV11-03	01								TCRBD01,TCRBD02	TCRBD01-01,TCRBD02-01		TCRBJ01-01*01	TCRBJ01	TCRBJ01-01	01				5	0	5	4	14	7	39	51	65	-1	68	1	In	VDJ
GTGACCAGTGCCCATCCTGAAGACAGCAGCTTCTACATCTGCAGTGCTAGTTTGGACAGGGCAGGGGCTGAAGCTTTCTTTGGACAA	CSASLDRAGAEAFF	1	2.0655182385260463E-5	42	TCRBV20-01*04	TCRBV20	TCRBV20-01	04				TCRBD01-01*01	TCRBD01	TCRBD01-01	01				TCRBJ01-01*01	TCRBJ01	TCRBJ01-01	01				2	6	1	3	2	6	39	51	53	61	67	1	In	VDJ
GTGAACGCCTTGTTGCTGGGGGACTCGGCCCTGTATCTCTGTGCCAGCAGCTTATACAGGGGGTTCACTGAAGCTTTCTTTGGACAA	CASSLYRGFTEAFF	1	2.0655182385260463E-5	42	TCRBV05-05*01	TCRBV05	TCRBV05-05	01				TCRBD01-01*01	TCRBD01	TCRBD01-01	01				TCRBJ01-01*01	TCRBJ01	TCRBJ01-01	01				2	2	3	1	2	4	39	53	55	63	65	1	In	VDJ
GTGACATCGGCCCAAAAGAACCCGACAGCTTTCTATCTCTGTGCCAGTAGTATAGGGACAGGCGTCACTGAAGCTTTCTTTGGACAA	CASSIGTGVTEAFF	1	2.0655182385260463E-5	42	TCRBV19-01*01	TCRBV19	TCRBV19-01	01				TCRBD01-01*01	TCRBD01	TCRBD01-01	01				TCRBJ01-01*01	TCRBJ01	TCRBJ01-01	01				1	3	1	4	0	4	39	-1	55	62	65	1	In	VDJ
AGCCCTCAGAACCCAGGGACTCAGCTGTGTACTTCTGTGCCAGCAGTTAACATGACCCGAGGGGGCACTGAAGCTTTCTTTGGACAA		1	2.0655182385260463E-5	46	TCRBV12	TCRBV12				TCRBV12-03/12-04,TCRBV12-04		TCRBD01-01*01	TCRBD01	TCRBD01-01	01				TCRBJ01-01*01	TCRBJ01	TCRBJ01-01	01				4	0	5	1	11	4	35	48	59	-1	65	1	Out	VDJ
AGGATCCAGCAGGTAGTGCGAGGAGATTCGGCAGCTTATTTCTGTGCCAGCTCACCAGAGGTTAACACTGAAGCTTTCTTTGGACAA	CASSPEVNTEAFF	2	4.131036477052093E-5	39	TCRBV18-01*01	TCRBV18	TCRBV18-01	01				TCRBD02-01*02	TCRBD02	TCRBD02-01	02				TCRBJ01-01*01	TCRBJ01	TCRBJ01-01	01				2	2	11	1	0	2	42	-1	57	61	63	2	In	VDJ
ATCCGGTCCACAAAGCTGGAGGACTCAGCCATGTACTTCTGTGCCAGCAACCGCGGGGTTCTGAACACTGAAGCTTTCTTTGGACAA	CASNRGVLNTEAFF	1	2.0655182385260463E-5	42	TCRBV02-01	TCRBV02	TCRBV02-01				01,03	TCRBD02-01*01	TCRBD02	TCRBD02-01	01				TCRBJ01-01*01	TCRBJ01	TCRBJ01-01	01				7	3	7	3	3	0	39	49	52	58	61	1	In	VDJ
AAGATCCAGCCCTCAGAACCCAGGGACTCAGCTGTGTACTTCTGTGCCAGCAGTTTAGTCATGAACACTGAAGCTTTCTTTGGACAA	CASSLVMNTEAFF	1	2.0655182385260463E-5	39	TCRBV12-03/12-04*01	TCRBV12	TCRBV12-03/12-04	01				TCRBD01-01*01	TCRBD01	TCRBD01-01	01				TCRBJ01-01*01	TCRBJ01	TCRBJ01-01	01				1	0	4	6	1	0	42	58	59	-1	61	1	In	VDJ
GCCCAAAAGAACCCGACAGCTTTCTATCTCTGTGCCAGTAGCCTGGTCCCCCAGCCTGGCATGAACACTGAAGCTTTCTTTGGACAA	CASSLVPQPGMNTEAFF	1	2.0655182385260463E-5	51	TCRBV19-01*01	TCRBV19	TCRBV19-01	01								TCRBD01,TCRBD02	TCRBD01-01,TCRBD02-01		TCRBJ01-01*01	TCRBJ01	TCRBJ01-01	01				6	7	4	5	10	0	30	41	51	54	61	1	In	VDJ
ATCCGGTCCACAAAGCTGGAGGACTCAGCCATGTACTTCTGTGCCAGCGGACCGGGACAGGGGAACACTGAAGCTTTCTTTGGACAA	CASGPGQGNTEAFF	1	2.0655182385260463E-5	42	TCRBV02-01	TCRBV02	TCRBV02-01				01,03	TCRBD01-01*01	TCRBD01	TCRBD01-01	01				TCRBJ01-01*01	TCRBJ01	TCRBJ01-01	01				8	0	0	3	5	1	39	48	53	-1	62	1	In	VDJ
CAGCCTGCAGAACTGGAGGATTCTGGAGTTTATTTCTGTGCCAGCAGCCAAGAATTTCTTCCGAACACTGAAGCTTTCTTTGGACAA	CASSQEFLPNTEAFF	1	2.0655182385260463E-5	45	TCRBV14-01*01	TCRBV14	TCRBV14-01	01				TCRBD02-01	TCRBD02	TCRBD02-01				01,02	TCRBJ01-01*01	TCRBJ01	TCRBJ01-01	01				0	3	4	10	4	1	36	53	57	59	62	1	In	VDJ
AGCAACATGAGCCCTGAAGACAGCAGCATATATCTCTGCAGCGTTGGGGACAGGTTAGGGGAGAACACTGAAGCTTTCTTTGGACAA	CSVGDRLGENTEAFF	1	2.0655182385260463E-5	45	TCRBV29-01	TCRBV29	TCRBV29-01				01,02	TCRBD01-01*01	TCRBD01	TCRBD01-01	01				TCRBJ01-01*01	TCRBJ01	TCRBJ01-01	01				4	8	0	4	0	1	36	-1	46	54	62	1	In	VDJ
CAGCCCTCAGAACCCAGGGACTCAGCTGTGTACTTCTGTGCCAGCAGTTTGGGCATAGGTTTTGATGAAAAACTGTTTTTTGGCAGT	CASSLGIGFDEKLFF	1	2.0655182385260463E-5	45	TCRBV12	TCRBV12				TCRBV12-03/12-04,TCRBV12-04		TCRBD01-01*01	TCRBD01	TCRBD01-01	01				TCRBJ01-04*01	TCRBJ01	TCRBJ01-04	01				3	10	8	0	0	6	36	-1	50	54	64	1	In	VDJ
AACGCCTTGTTGCTGGGGGACTCGGCCCTCTATCTCTGTGCCAGCAGCGTCCGACAGGCGCTTAATGAAAAACTGTTTTTTGGCAGT	CASSVRQALNEKLFF	1	2.0655182385260463E-5	45	TCRBV05-06*01	TCRBV05	TCRBV05-06	01				TCRBD01-01*01	TCRBD01	TCRBD01-01	01				TCRBJ01-04*01	TCRBJ01	TCRBJ01-04	01				4	4	2	4	4	4	36	48	52	58	62	1	In	VDJ
AAGATCCAGCCCTCAGAACCCAGGGACTCAGCTGTGTACTTCTGTGCCAGCAGTTTATCTTGGGATCAGCCCCAGCATTTTGGTGAT	CASSLSWDQPQHF	1	2.0655182385260463E-5	39	TCRBV12-03/12-04*01	TCRBV12	TCRBV12-03/12-04	01								TCRBD01,TCRBD02	TCRBD01-01,TCRBD02-01		TCRBJ01-05*01	TCRBJ01	TCRBJ01-05	01				2	0	0	9	4	5	42	57	61	-1	64	1	In	VDJ
AAGATCCAGCCCTCAGAACCCAGGGACTCAGCTGTGTACTTCTGTGCCAGCAGCCGGGACAGGGATCAGCCCCAGCATTTTGGTGAT	CASSRDRDQPQHF	1	2.0655182385260463E-5	39	TCRBV12-03/12-04*01	TCRBV12	TCRBV12-03/12-04	01				TCRBD01-01*01	TCRBD01	TCRBD01-01	01				TCRBJ01-05*01	TCRBJ01	TCRBJ01-05	01				6	0	0	3	2	5	42	53	55	-1	64	1	In	VDJ
AATGTGAACGCCTTGGAGCTGGACGACTCGGCCCTGTATCTCTGTGCCAGCAGCTTGGATGTCAATCAGCCCCAGCATTTTGGTGAT	CASSLDVNQPQHF	1	2.0655182385260463E-5	39	TCRBV05-04*01	TCRBV05	TCRBV05-04	01											TCRBJ01-05*01	TCRBJ01	TCRBJ01-05	01				0	4	0	0	0	3	42	-1	-1	58	62	1	In	VJ
ATCCAGCCCTCAGAACCCAGGGACTCAGCTGTGTACTTCTGTGCCAGCAGTTTAATGGAGGGCAATCAGCCCCAGCATTTTGGTGAT	CASSLMEGNQPQHF	1	2.0655182385260463E-5	42	TCRBV12	TCRBV12				TCRBV12-03/12-04,TCRBV12-04		TCRBD02-01*02	TCRBD02	TCRBD02-01	02				TCRBJ01-05*01	TCRBJ01	TCRBJ01-05	01				2	0	10	1	2	2	39	54	56	-1	61	1	In	VDJ
GTGAACGCCTTGTTGCTGGGGGACTCGGCCCTCTATCTCTGTGCCAGCAGCTTGGCCAGTAGCAATCAGCCCCAGCATTTTGGTGAT	CASSLASSNQPQHF	1	2.0655182385260463E-5	42	TCRBV05-06*01	TCRBV05	TCRBV05-06	01				TCRBD01-01*01	TCRBD01	TCRBD01-01	01				TCRBJ01-05*01	TCRBJ01	TCRBJ01-05	01				0	0	4	5	1	0	39	55	56	-1	59	1	In	VDJ
GTGAACGCCTTGTTGCTGGGGGACTCGGCCCTCTATCTCTGTGCCAGCAGCCAGGACGGGTACAATCAGCCCCAGCATTTTGGTGAT	CASSQDGYNQPQHF	1	2.0655182385260463E-5	42	TCRBV05-06*01	TCRBV05	TCRBV05-06	01								TCRBD01,TCRBD02	TCRBD01-01,TCRBD02-01		TCRBJ01-05*01	TCRBJ01	TCRBJ01-05	01				4	5	1	7	2	3	39	51	53	57	62	1	In	VDJ
GTGACCAGTGCCCATCCTGAAGACAGCAGCTTCTACATCTGCAGTGCTAGACCCTCAGGAAACAATCAGCCCCAGCATTTTGGTGAT	CSARPSGNNQPQHF	1	2.0655182385260463E-5	42	TCRBV20	TCRBV20				TCRBV20-01,TCRBV20-or09_02		TCRBD01-01*01	TCRBD01	TCRBD01-01	01				TCRBJ01-05*01	TCRBJ01	TCRBJ01-05	01				2	3	4	4	4	3	39	51	55	59	62	1	In	VDJ
AGCCCTCAGAACCCAGGGACTCAGCTGTGTACTTCTGTGCCAGCGACAGAAACGGGATAAAACCCCCAGCCCCAGCATTTTGGTGAT		2	4.131036477052093E-5	46	TCRBV12	TCRBV12				TCRBV12-03/12-04,TCRBV12-04						TCRBD01,TCRBD02	TCRBD01-01,TCRBD02-01		TCRBJ01-05*01	TCRBJ01	TCRBJ01-05	01				8	17	2	5	0	7	35	-1	44	49	66	2	Out	VDJ
ATCCAGCCCTCAGAACCCAGGGACTCAGCTGTGTACTTCTGTGCCAGCAGTTATACAGGAGGGGTAAAGCCCCAGCATTTTGGTGAT	CASSYTGGVKPQHF	1	2.0655182385260463E-5	42	TCRBV12	TCRBV12				TCRBV12-03/12-04,TCRBV12-04		TCRBD02-01*02	TCRBD02	TCRBD02-01	02				TCRBJ01-05*01	TCRBJ01	TCRBJ01-05	01				4	4	10	0	5	8	39	52	57	63	67	1	In	VDJ
GAGTCGCCCAGCCCCAACCAGACCTCTCTGTACTTCTGTGCCAGCAGTTTAGGGCAGTAGTACCTTATACCCCTCCACTTTGGGAAT	CASSLGQ*YLIPLHF	1	2.0655182385260463E-5	45	TCRBV27-01*01	TCRBV27	TCRBV27-01	01				TCRBD01-01*01	TCRBD01	TCRBD01-01	01				TCRBJ01-06*01	TCRBJ01	TCRBJ01-06	01				2	13	8	0	0	12	36	-1	51	55	68	1	Stop	VDJ
GCCAGCACCAACCAGACATCTATGTACCTCTGTGCCAGCAGTTTGCATTACAGGAGCTCCTATAATTCACCCCTCCACTTTGGGAAT	CASSLHYRSSYNSPLHF	1	2.0655182385260463E-5	51	TCRBV28-01*01	TCRBV28	TCRBV28-01	01				TCRBD01-01*01	TCRBD01	TCRBD01-01	01				TCRBJ01-06*01	TCRBJ01	TCRBJ01-06	01				3	2	3	4	5	0	30	44	49	54	56	1	In	VDJ
NNNNNNNTGTCGGCTGCTCCCTCCCAGACATCTGTGTACTTCTGTGCCAGCAAAAGGGTGGTTGGGGCACCCCTCCACTTTGGGAAT	CASKRVVGAPLHF	2	4.131036477052093E-5	39	TCRBV06-05*01	TCRBV06	TCRBV06-05	01								TCRBD01,TCRBD02	TCRBD01-01,TCRBD02-01		TCRBJ01-06*01	TCRBJ01	TCRBJ01-06	01				7	9	5	3	2	11	42	52	54	58	67	2	In	VDJ
GGTGCAGCCTGCAGAACTGGAGGATTCTGGAGTTTATTTCTGTGCCAGCAGCCAAGATATTAAGATTTGGGACAGGCCTTCGGTTCG		1	2.0655182385260463E-5	41	TCRBV14-01*01	TCRBV14	TCRBV14-01	01				TCRBD01-01*01	TCRBD01	TCRBD01-01	01				TCRBJ01-02*01	TCRBJ01	TCRBJ01-02	01				0	0	0	4	11	15	40	57	68	-1	76	1	Out	VDJ
ACATCCGCTCACCAGGCCTGGGGGACGCAGCCATGTACCTGTGTGCCACCAGCATAACGGGACAGGGGTATCTACACCTTCGGTTCG		1	2.0655182385260463E-5	40	TCRBV15-01*02	TCRBV15	TCRBV15-01	02				TCRBD01-01*01	TCRBD01	TCRBD01-01	01				TCRBJ01-02*01	TCRBJ01	TCRBJ01-02	01				4	3	0	2	4	10	41	54	58	68	71	1	Out	VDJ
TCGCCCAGCCCCAACCAGACCTCTCTGTACTTCTGTGCCAGCCGTTCCATGCGAGCCGGGACAGAACTTGGCTACACCTTCGGTTCG	CASRSMRAGTELGYTF	1	2.0655182385260463E-5	48	TCRBV27-01*01	TCRBV27	TCRBV27-01	01				TCRBD01-01*01	TCRBD01	TCRBD01-01	01				TCRBJ01-02*01	TCRBJ01	TCRBJ01-02	01				4	4	0	5	11	7	33	46	57	64	68	1	In	VDJ
AGTGACCAGTGCCCATCCTGAAGACAGCAGCTTCTACATCTGCAGTGCTAGACGGACAGGGGGCAGGGTGGCTACACCTTCGGTTCG		5	1.0327591192630231E-4	41	TCRBV20	TCRBV20				TCRBV20-01,TCRBV20-or09_02		TCRBD01-01*01	TCRBD01	TCRBD01-01	01				TCRBJ01-02*01	TCRBJ01	TCRBJ01-02	01				2	4	1	0	1	7	40	52	53	64	68	5	Out	VDJ
CTGGAGTCCGCCAGCACCAACCAGACATCTATGTACCTCTGTGCCAGCAGTTCCTCCCCAGACACCCGTGGCTACACCTTCGGTTCG	CASSSSPDTRGYTF	1	2.0655182385260463E-5	42	TCRBV28-01*01	TCRBV28	TCRBV28-01	01				TCRBD01-01*01	TCRBD01	TCRBD01-01	01				TCRBJ01-02*01	TCRBJ01	TCRBJ01-02	01				4	4	2	6	8	7	39	52	60	64	68	1	In	VDJ
AAGATCCGGTCCACAAAGCTGGAGGACTCAGCCATGTACTTCTGTGCCAGCAGGGGGACAGGGGATTATGGCTACACCTTCGGTTCG	CASRGTGDYGYTF	1	2.0655182385260463E-5	39	TCRBV02-01	TCRBV02	TCRBV02-01				01,03	TCRBD01-01*01	TCRBD01	TCRBD01-01	01				TCRBJ01-02*01	TCRBJ01	TCRBJ01-02	01				6	2	0	2	1	5	42	53	54	64	66	1	In	VDJ
CTGGAGTCCGCCAGCACCAACCAGACATCTATGTACCTCTGTGCCAGCAGTTTTGGGGGGGCAGGGTATGGCTACACCTTCGGTTCG	CASSFGGAGYGYTF	1	2.0655182385260463E-5	42	TCRBV28-01*01	TCRBV28	TCRBV28-01	01				TCRBD02-01*01	TCRBD02	TCRBD02-01	01				TCRBJ01-02*01	TCRBJ01	TCRBJ01-02	01				3	5	9	0	1	5	39	53	54	61	66	1	In	VDJ
TCGCCCAGCCCCAACCAGACCTCTCTGTACTTCTGTGCCAGCAGTTTATCGGTTCTGGACAGGATCTATGGCTACACCTTCGGTTCG	CASSLSVLDRIYGYTF	1	2.0655182385260463E-5	48	TCRBV27-01*01	TCRBV27	TCRBV27-01	01				TCRBD01-01*01	TCRBD01	TCRBD01-01	01				TCRBJ01-02*01	TCRBJ01	TCRBJ01-02	01				0	2	1	4	6	4	33	50	56	63	65	1	In	VDJ
ACTCTGGAGTCTGCTGCCTCCTCCCAGACATCTGTATATTTCTGCGCCAGCAGCCCCACAGGGGACTATGGCTACACCTTCGGTTCG	CASSPTGDYGYTF	2	4.131036477052093E-5	39	TCRBV10-01*01	TCRBV10	TCRBV10-01	01				TCRBD01-01*01	TCRBD01	TCRBD01-01	01				TCRBJ01-02*01	TCRBJ01	TCRBJ01-02	01				6	0	3	2	4	3	42	53	57	-1	64	2	In	VDJ
ACTGTGACATCGGCCCAAAAGAACCCGACAGCTTTCTATCTCTGTGCCACCCGCAGAAGGGCCCACTATGGCTACACCTTCGGTTCG	CATRRRAHYGYTF	1	2.0655182385260463E-5	39	TCRBV19-01*01	TCRBV19	TCRBV19-01	01								TCRBD01,TCRBD02	TCRBD01-01,TCRBD02-01		TCRBJ01-02*01	TCRBJ01	TCRBJ01-02	01				10	3	5	3	8	3	42	49	57	61	64	1	In	VDJ
TGCCATCCCCAACCAGACAGCTCTTTACTTCTGTGCCACCAGTGATTGGGTACAAAGGGTGTACACTATGGCTACACCTTCGGTTCG		1	2.0655182385260463E-5	50	TCRBV24-01*01	TCRBV24	TCRBV24-01	01								TCRBD01,TCRBD02	TCRBD01-01,TCRBD02-01		TCRBJ01-02*01	TCRBJ01	TCRBJ01-02	01				2	5	5	3	8	3	31	47	55	59	64	1	Out	VDJ
NTGTCGGCTGCTCCCTCCCAGACATCTGTGTACTTCTGTGCCAGCAGTTACGCCGGGACGGCTAACTATGGCTACACCTTCGGTTCG	CASSYAGTANYGYTF	1	2.0655182385260463E-5	45	TCRBV06-05*01	TCRBV06	TCRBV06-05	01								TCRBD01,TCRBD02	TCRBD01-01,TCRBD02-01		TCRBJ01-02*01	TCRBJ01	TCRBJ01-02	01				2	2	0	7	3	0	36	51	54	59	61	1	In	VDJ
ATCCGGTCCACAAAGCTGGAGGACTCAGCCATGTACTTCTGTGCCAGCAGGAAGACAGCTACTAACTATGGCTACACCTTCGGTTCG	CASRKTATNYGYTF	1	2.0655182385260463E-5	42	TCRBV02-01	TCRBV02	TCRBV02-01				01,03	TCRBD01-01*01	TCRBD01	TCRBD01-01	01				TCRBJ01-02*01	TCRBJ01	TCRBJ01-02	01				6	3	2	5	3	0	39	50	53	58	61	1	In	VDJ
TGACAGTGACCAGTGCCCATCCTGAAGACAGCAGCTTCTACATCTGCAGACCTAACCACAGGCAACTATGGCTACACCTTCGGTTCG		1	2.0655182385260463E-5	37	TCRBV20	TCRBV20				TCRBV20-01,TCRBV20-or09_02		TCRBD01-01*01	TCRBD01	TCRBD01-01	01				TCRBJ01-02*01	TCRBJ01	TCRBJ01-02	01				9	1	3	4	8	2	44	49	57	62	63	1	Out	VDJ
CTGGAGTCGCCCAGCCCCAACCAGACCTCTCTGTACTTCTGTGCCAGCAGTCCCCGGACAGGAAACTATGGCTACACCTTCGGTTCG	CASSPRTGNYGYTF	1	2.0655182385260463E-5	42	TCRBV27-01*01	TCRBV27	TCRBV27-01	01				TCRBD01-01*01	TCRBD01	TCRBD01-01	01				TCRBJ01-02*01	TCRBJ01	TCRBJ01-02	01				5	1	1	4	4	2	39	51	55	62	63	1	In	VDJ
GCCTTGTTGCTGGGGGACTCGGCCCTCTATCTCTGTGCCAGCAGCTTGGCGCGGGTCGTGTTCGGATATGGCTACACCTTCGGTTCG	CASSLARVVFGYGYTF	1	2.0655182385260463E-5	48	TCRBV05-06*01	TCRBV05	TCRBV05-06	01				TCRBD02-01	TCRBD02	TCRBD02-01				01,02	TCRBJ01-02*01	TCRBJ01	TCRBJ01-02	01				0	11	7	4	1	5	33	49	50	55	66	1	In	VDJ
AAGATCCAGCGCACAGAGCAGGAGGACTCGGCCGTGTATCTCTGTGCCAGCAGCTTAGGGGTCAGATATGGCTACACCTTCGGTTCG	CASSLGVRYGYTF	1	2.0655182385260463E-5	39	TCRBV07-02	TCRBV07	TCRBV07-02				01,02					TCRBD01,TCRBD02	TCRBD01-01,TCRBD02-01		TCRBJ01-02*01	TCRBJ01	TCRBJ01-02	01				1	5	0	9	0	5	42	-1	58	61	66	1	In	VDJ
AATGTGAACGCCTTGGAGCTGGACGACTCGGCCCTGTATCTCTGTGCCAGCAGCCGGACAGGGGAGCATGGCTACACCTTCGGTTCG	CASSRTGEHGYTF	1	2.0655182385260463E-5	39	TCRBV05-04*01	TCRBV05	TCRBV05-04	01				TCRBD01-01*01	TCRBD01	TCRBD01-01	01				TCRBJ01-02*01	TCRBJ01	TCRBJ01-02	01				4	3	1	2	1	6	42	54	55	64	67	1	In	VDJ
TCGGCCCAAAAGAACCCGACAGCTTTCTATCTCTGTGCCAGTAGTATCGGCGGCAGACGAGGTTTAGGGGAGCAGTACTTCGGGCCG	CASSIGGRRGLGEQYF	1	2.0655182385260463E-5	48	TCRBV19-01*01	TCRBV19	TCRBV19-01	01								TCRBD01,TCRBD02	TCRBD01-01,TCRBD02-01		TCRBJ02-07*01	TCRBJ02	TCRBJ02-07	01				3	0	5	3	18	7	33	47	65	-1	69	1	In	VDJ
AATGTGAACGCCTTGGAGCTGGACGACTCGGCCCTGTATCTCTGTGCCAGCAGCATCCGCGGGGGGCTCGAGCAGTACTTCGGGCCG	CASSIRGGLEQYF	1	2.0655182385260463E-5	39	TCRBV05-04*01	TCRBV05	TCRBV05-04	01				TCRBD02-01*01	TCRBD02	TCRBD02-01	01				TCRBJ02-07*01	TCRBJ02	TCRBJ02-07	01				4	2	7	1	4	6	42	54	58	66	68	1	In	VDJ
ATCCAGCCCTCAGAACCCAGGGACTCAGCTGTGTACTTCTGTGCCAGCAGGACTAAACGGGGGGGCTCCGAGCAGTACTTCGGGCCG	CASRTKRGGSEQYF	1	2.0655182385260463E-5	42	TCRBV12	TCRBV12				TCRBV12-03/12-04,TCRBV12-04		TCRBD02-01*01	TCRBD02	TCRBD02-01	01				TCRBJ02-07*01	TCRBJ02	TCRBJ02-07	01				6	3	8	0	7	6	39	50	57	65	68	1	In	VDJ
ATCAATTCCCTGGAGCTTGGTGACTCTGCTGTGTATTTCTGTGCCAGCAGCCAAGTGGCAGGGTGGGCCGAGCAGTACTTCGGGCCG	CASSQVAGWAEQYF	1	2.0655182385260463E-5	42	TCRBV03-01/03-02*01	TCRBV03	TCRBV03-01/03-02	01				TCRBD01-01*01	TCRBD01	TCRBD01-01	01				TCRBJ02-07*01	TCRBJ02	TCRBJ02-07	01				1	5	4	3	3	6	39	55	58	63	68	1	In	VDJ
CTGGAGTCCGCTACCAGCTCCCAGACATCTGTGTACTTCTGTGCCATCAGTGAGAGTAGCGGGGGGCCCGAGCAGTACTTCGGGCCG	CAISESSGGPEQYF	1	2.0655182385260463E-5	42	TCRBV10-03*01	TCRBV10	TCRBV10-03	01				TCRBD02-01*01	TCRBD02	TCRBD02-01	01				TCRBJ02-07*01	TCRBJ02	TCRBJ02-07	01				2	2	5	1	2	6	39	54	56	66	68	1	In	VDJ
GTCAGGGGACACAGCACTGTATTTCTGTGCCAGCAGCTATACCTACCTGGGACTAGCGGCGGGCCTTACGAGCAGTACTTCGGGCCG		1	2.0655182385260463E-5	56	TCRBV21-01*01	TCRBV21	TCRBV21-01	01				TCRBD02-01	TCRBD02	TCRBD02-01				01,02	TCRBJ02-07*01	TCRBJ02	TCRBJ02-07	01				5	7	0	5	11	4	25	37	48	59	66	1	Out	VDJ
GTGACATCGGCCCAAAAGAACCCGACAGCTTTCTATCTCTGTGCCAGTGGTACTAGCGGAGCCCTCTACGAGCAGTACTTCGGGCCG	CASGTSGALYEQYF	1	2.0655182385260463E-5	42	TCRBV19-01*01	TCRBV19	TCRBV19-01	01				TCRBD02-01	TCRBD02	TCRBD02-01				01,02	TCRBJ02-07*01	TCRBJ02	TCRBJ02-07	01				4	6	4	5	0	3	39	-1	52	59	65	1	In	VDJ
ATCCGGTCCACAAAGCTGGAGGACTCAGCCATGTACTTCTGTGCCAGCATGCTCAGGGGAATCTCCTACGAGCAGTACTTCGGGCCG	CASMLRGISYEQYF	4	8.262072954104185E-5	42	TCRBV02-01	TCRBV02	TCRBV02-01				01,03	TCRBD01-01*01	TCRBD01	TCRBD01-01	01				TCRBJ02-07*01	TCRBJ02	TCRBJ02-07	01				7	3	4	2	4	0	39	49	53	59	62	4	In	VDJ
CAGCCTGCAGAGCTTGAGGACTCGGCCGTGTATCTCTGTGCCAGCAGCCGAGCGGCAGCGGCCTCCTACGAGCAGTACTTCGGGCCG	CASSRAAAASYEQYF	1	2.0655182385260463E-5	45	TCRBV11	TCRBV11				TCRBV11-02,TCRBV11-03		TCRBD02-01	TCRBD02	TCRBD02-01				01,02	TCRBJ02-07*01	TCRBJ02	TCRBJ02-07	01				5	7	6	5	2	0	36	48	50	55	62	1	In	VDJ
CCAACCAGACCTCTCTGTACTTCTGTGCCAGCAGTTCATACCCCCTGTCGACTGGAGGGGACCTACTACGAGCAGTACTTCGGGCCG		1	2.0655182385260463E-5	58	TCRBV27-01*01	TCRBV27	TCRBV27-01	01				TCRBD02-01*02	TCRBD02	TCRBD02-01	02				TCRBJ02-07*01	TCRBJ02	TCRBJ02-07	01				4	6	10	0	17	3	23	36	53	59	65	1	Out	VDJ
ATTCTGGAGTCCGCCAGCACCAACCAGACATCTATGTACCTCTGTGCCACTCTGGACAGGGATCAATACGAGCAGTACTTCGGGCCG	CATLDRDQYEQYF	1	2.0655182385260463E-5	39	TCRBV28-01*01	TCRBV28	TCRBV28-01	01				TCRBD01-01*01	TCRBD01	TCRBD01-01	01				TCRBJ02-07*01	TCRBJ02	TCRBJ02-07	01				10	5	1	3	4	4	42	49	53	61	66	1	In	VDJ
CTGGAGTCGCCCAGCCCCAACCAGACCTCTCTGTACTTCTGTGCCAGCAGATCGACGGGACGGCAATACGAGCAGTACTTCGGGCCG	CASRSTGRQYEQYF	1	2.0655182385260463E-5	42	TCRBV27-01*01	TCRBV27	TCRBV27-01	01								TCRBD01,TCRBD02	TCRBD01-01,TCRBD02-01		TCRBJ02-07*01	TCRBJ02	TCRBJ02-07	01				6	5	0	7	6	4	39	50	56	61	66	1	In	VDJ
CGCTCACCAGGCCTGGGGGACGCAGCCATGTACCTGTGTGCCACCAGCTGGGGTATAACAGGGGACCACGAGCAGTACTTCGGGCCG	CATSWGITGDHEQYF	1	2.0655182385260463E-5	45	TCRBV15-01*02	TCRBV15	TCRBV15-01	02				TCRBD01-01*01	TCRBD01	TCRBD01-01	01				TCRBJ02-07*01	TCRBJ02	TCRBJ02-07	01				5	3	3	2	9	5	36	48	57	64	67	1	In	VDJ
AGCAACATGAGCCCTGAAGACAGCAGCATATATCTCTGCAGCGTCAAAACCCGGGGACAGTTCGTGAACGAGCAGTACTTCGGGCCG	CSVKTRGQFVNEQYF	1	2.0655182385260463E-5	45	TCRBV29-01	TCRBV29	TCRBV29-01				01,02	TCRBD01-01*01	TCRBD01	TCRBD01-01	01				TCRBJ02-07*01	TCRBJ02	TCRBJ02-07	01				6	7	0	5	9	5	36	44	53	60	67	1	In	VDJ
ACTGTGACATCGGCCCAAAAGAACCCGACAGCTTTCTATCTCTGTGCCAGTCAAGGGACAGGGAAGAACGAGCAGTACTTCGGGCCG	CASQGTGKNEQYF	1	2.0655182385260463E-5	39	TCRBV19-01*01	TCRBV19	TCRBV19-01	01				TCRBD01-01*01	TCRBD01	TCRBD01-01	01				TCRBJ02-07*01	TCRBJ02	TCRBJ02-07	01				8	4	0	3	3	5	42	51	54	63	67	1	In	VDJ
NNNNTGTCGGCTGCTCCCTCCCAGACATCTGTGTACTTCTGTGCCAGCAGACTAGGGACGGGGGGCGGCCAGCAGTACTTCGGGCCG	CASRLGTGGGQQYF	1	2.0655182385260463E-5	42	TCRBV06-05*01	TCRBV06	TCRBV06-05	01				TCRBD02-01*01	TCRBD02	TCRBD02-01	01				TCRBJ02-07*01	TCRBJ02	TCRBJ02-07	01				6	5	8	1	8	8	39	50	58	65	70	1	In	VDJ
TCGGCTGCTCCCTCCCAGACATCTGTGTACTTCTGTGCCAGCAGCGAATCAGACAGGGGGTTTGGAAACACCATATATTTTGGAGAG	CASSESDRGFGNTIYF	2	4.131036477052093E-5	48	TCRBV06-01*01	TCRBV06	TCRBV06-01	01				TCRBD01-01*01	TCRBD01	TCRBD01-01	01				TCRBJ01-03*01	TCRBJ01	TCRBJ01-03	01				2	2	2	1	3	3	33	48	51	60	62	2	In	VDJ
NTGAAGATCCAGCCCTCAGAACCCAGGGACTCAGCTGTGTACTTCTGTGCCAGCAGTTTTGTTGGAAACACCATATATTTTGGAGAG	CASSFVGNTIYF	1	2.0655182385260463E-5	36	TCRBV12-03/12-04*01	TCRBV12	TCRBV12-03/12-04	01											TCRBJ01-03*01	TCRBJ01	TCRBJ01-03	01				3	3	0	0	0	3	45	-1	-1	59	62	1	In	VJ
GAACGCCTTGGAGCTGGACGACTCGGCCCTGTATCTCTGTGCCAACCTAGGCAAAGAAACTCTGGAAACACCATATATTTTGGAGAG		1	2.0655182385260463E-5	44	TCRBV05-04*01	TCRBV05	TCRBV05-04	01				TCRBD02-01	TCRBD02	TCRBD02-01				01,02	TCRBJ01-03*01	TCRBJ01	TCRBJ01-03	01				9	9	4	8	2	0	37	44	46	50	59	1	Out	VDJ
ATCAATTCCCTGGAGCTTGGTGACTCTGCTGTGTATTTCTGTGCCAGCAGCCCACCTATTAGAGGAAACACCATATATTTTGGAGAG	CASSPPIRGNTIYF	2	4.131036477052093E-5	42	TCRBV03-01/03-02*01	TCRBV03	TCRBV03-01/03-02	01				TCRBD02-01	TCRBD02	TCRBD02-01				01,02	TCRBJ01-03*01	TCRBJ01	TCRBJ01-03	01				4	5	4	9	3	4	39	52	55	58	63	2	In	VDJ
AGGGACTCAGCTGTGTACTTCTGTGCCAGCAGTTTAATCATAGTGGGATCCCCTCTCTTCGGGGCCAACGTCCTGACTTTCGGGGCC	CASSLIIVGSPLFGANVLTF	1	2.0655182385260463E-5	60	TCRBV12	TCRBV12				TCRBV12-03/12-04,TCRBV12-04						TCRBD01,TCRBD02	TCRBD01-01,TCRBD02-01		TCRBJ02-06*01	TCRBJ02	TCRBJ02-06	01				2	12	0	8	8	4	21	36	44	48	60	1	In	VDJ
GTGACATCGGCCCAAAAGAACCCGACAGCTTTCTATCTCTGTGCCAGCTATGCCGGGACATCCCTTTCACCCCTCCACTTTGGGAAC	CASYAGTSLSPLHF	1	2.0655182385260463E-5	42	TCRBV19-01*01	TCRBV19	TCRBV19-01	01				TCRBD01-01*01	TCRBD01	TCRBD01-01	01				TCRBJ01-06*02	TCRBJ01	TCRBJ01-06	02				9	5	0	6	7	9	39	47	54	60	65	1	In	VDJ
CACGGAGTCAGGGGACACAGCACTGTATTTCTGTGCCAGCAGCAAAGGTAACAGACCTCCTATAATTCACCCCTCCACTTTGGGAAC		1	2.0655182385260463E-5	50	TCRBV21-01*01	TCRBV21	TCRBV21-01	01				TCRBD01-01*01	TCRBD01	TCRBD01-01	01				TCRBJ01-06*02	TCRBJ01	TCRBJ01-06	02				1	2	3	5	3	0	31	47	50	54	56	1	Out	VDJ
AATTCCCTGGAGCTTGGTGACTCTGCTGTGTATTTCTGTGCCAGCAGCTCCCGGGACAGAGATAATTCACCCCTCCACTTTGGGAAC	CASSSRDRDNSPLHF	1	2.0655182385260463E-5	45	TCRBV03-01/03-02*01	TCRBV03	TCRBV03-01/03-02	01				TCRBD01-01*01	TCRBD01	TCRBD01-01	01				TCRBJ01-06*02	TCRBJ01	TCRBJ01-06	02				5	2	0	5	4	5	36	48	52	59	61	1	In	VDJ
GGAGTCAGCTACCAGCTCCCAGACATCTGTGTACTTCTGTGCCATCAGTGAGTCACAGGGTGGAATTCACCCCTCCACTTTGGGAAC		2	4.131036477052093E-5	44	TCRBV10-03*01	TCRBV10	TCRBV10-03	01				TCRBD01-01*01	TCRBD01	TCRBD01-01	01				TCRBJ01-06*02	TCRBJ01	TCRBJ01-06	02				0	3	3	3	0	7	37	-1	54	60	63	2	Out	VDJ
CTGGAGCTTGGTGACTCTGCTGTGTATTTCTGTGCCAGCAGCCAAGTGGGTCAGGGGGCAAGGAATTCACCCCTCCACTTTGGGAAC	CASSQVGQGARNSPLHF	1	2.0655182385260463E-5	51	TCRBV03-01/03-02*01	TCRBV03	TCRBV03-01/03-02	01				TCRBD01-01*01	TCRBD01	TCRBD01-01	01				TCRBJ01-06*02	TCRBJ01	TCRBJ01-06	02				1	4	4	0	5	7	30	46	51	59	63	1	In	VDJ
CTGGAGTCCGCTACCAGCTCCCAGACATCTGTGTACTTCTGTGCCATCAGGATCGGGACAGAGAATTCACCCCTCCACTTTGGGAAC	CAIRIGTENSPLHF	2	4.131036477052093E-5	42	TCRBV10-03*01	TCRBV10	TCRBV10-03	01				TCRBD01-01*01	TCRBD01	TCRBD01-01	01				TCRBJ01-06*02	TCRBJ01	TCRBJ01-06	02				6	2	0	5	4	7	39	50	54	61	63	2	In	VDJ
ATGTGGTCGCACTGCAGCAAGAAGACTCAGCTGCGTATCTCTGCACCCCGGCCTGTGGCGGGGAGCGAGACCCAGTACTTCGGGCCA		1	2.0655182385260463E-5	40	TCRBV01-01*01	TCRBV01	TCRBV01-01	01				TCRBD02-01*01	TCRBD02	TCRBD02-01	01				TCRBJ02-05*01	TCRBJ02	TCRBJ02-05	01				11	3	7	3	10	5	41	47	57	63	66	1	Out	VDJ
CACGGAGTCAGGGGACACAGCACTGTATTTCTGTGCCAGCAGCAAAGCTTCCTAGCGGGGGGCCAAGAGACCCAGTACTTCGGGCCA		1	2.0655182385260463E-5	50	TCRBV21-01*01	TCRBV21	TCRBV21-01	01				TCRBD02-01*01	TCRBD02	TCRBD02-01	01				TCRBJ02-05*01	TCRBJ02	TCRBJ02-05	01				0	0	4	1	3	1	31	48	51	-1	62	1	Out	VDJ
ACGGAGTCAGGGGACACAGCACTGTATTTCTGTGCCAGCAGCAAATAGTTCCAGAAAGGGAAGAAAGAGACCCAGTACTTCGGGCCA	CASSK*FQKGKKETQYF	4	8.262072954104185E-5	51	TCRBV21-01*01	TCRBV21	TCRBV21-01	01								TCRBD01,TCRBD02	TCRBD01-01,TCRBD02-01		TCRBJ02-05*01	TCRBJ02	TCRBJ02-05	01				2	3	0	8	12	3	30	45	57	61	64	4	Stop	VDJ
CTGAAGATCCGGTCCACAAAGCTGGAGGACTCAGCCATGTACTTCTGTGCCAGCAGTGACTACAAAGAGACCCAGTACTTCGGGCCA	CASSDYKETQYF	1	2.0655182385260463E-5	36	TCRBV02-01	TCRBV02	TCRBV02-01				01,03					TCRBD01,TCRBD02	TCRBD01-01,TCRBD02-01		TCRBJ02-05*01	TCRBJ02	TCRBJ02-05	01				3	0	3	6	2	3	45	59	61	-1	64	1	In	VDJ
AACATGAGCTCCTTGGAGCTGGGGGACTCAGCCCTGTACTTCTGTGCCAGCAGCTTAGAAGGCCCAGATACGCAGTATTTTGGCCCA	CASSLEGPDTQYF	1	2.0655182385260463E-5	39	TCRBV13-01*01	TCRBV13	TCRBV13-01	01								TCRBD01,TCRBD02	TCRBD01-01,TCRBD02-01		TCRBJ02-03*01	TCRBJ02	TCRBJ02-03	01				1	2	5	4	1	4	42	58	59	62	64	1	In	VDJ
CTGACAGTGACCAGTGCCCATCCTGAAGACAGCAGCTTCTACATCTGCAGTGCTTTGACTAGCACAGATACGCAGTATTTTGGCCCA	CSALTSTDTQYF	1	2.0655182385260463E-5	36	TCRBV20	TCRBV20				TCRBV20-01,TCRBV20-or09_02		TCRBD02-01	TCRBD02	TCRBD02-01				01,02	TCRBJ02-03*01	TCRBJ02	TCRBJ02-03	01				5	0	2	10	2	0	45	54	56	-1	60	1	In	VDJ
ATCCAGCCTGCAGAGCTTGGGGACTCGGCCGTGTATCTCTGTGCCAGCAGCTTAGTACCAGGGGAGGGGGAGCTGTTTTTTGGAGAA	CASSLVPGEGELFF	1	2.0655182385260463E-5	42	TCRBV11-03*01	TCRBV11	TCRBV11-03	01				TCRBD01-01*01	TCRBD01	TCRBD01-01	01				TCRBJ02-02*01	TCRBJ02	TCRBJ02-02	01				1	2	4	2	3	8	39	55	58	64	66	1	In	VDJ
CCCTCAGAACCCAGGGACTCAGCTGTGTACTTCTGTGCCAGCAGGCCGGGGACTCGAGGATTTAGCGGGGAGCTGTTTTTTGGAGAA	CASRPGTRGFSGELFF	1	2.0655182385260463E-5	48	TCRBV12	TCRBV12				TCRBV12-03/12-04,TCRBV12-04		TCRBD02-01	TCRBD02	TCRBD02-01				01,02	TCRBJ02-02*01	TCRBJ02	TCRBJ02-02	01				6	11	0	10	4	7	33	44	48	54	65	1	In	VDJ
GCCTTGGAGCTGGACGACTCGGCCCTGTATCTCTGTGCCAGCAGTCCGACTAGCGGGAGATTAAGCGGGGAGCTGTTTTTTGGAGAA	CASSPTSGRLSGELFF	1	2.0655182385260463E-5	48	TCRBV05-04*01	TCRBV05	TCRBV05-04	01				TCRBD02-01*02	TCRBD02	TCRBD02-01	02				TCRBJ02-02*01	TCRBJ02	TCRBJ02-02	01				5	6	2	2	3	7	33	44	47	59	65	1	In	VDJ
CGGTCCACAAAGCTGGAGGACTCAGCCATGTACTTCTGTGCCAGCAGTGGGGGACAGGTCTCTCCCGGGGAGCTGTTTTTTGGAGAA	CASSGGQVSPGELFF	1	2.0655182385260463E-5	45	TCRBV02-01	TCRBV02	TCRBV02-01				01,03	TCRBD01-01*01	TCRBD01	TCRBD01-01	01				TCRBJ02-02*01	TCRBJ02	TCRBJ02-02	01				4	6	0	4	1	6	36	49	50	58	64	1	In	VDJ
AGTCCACGGAGTCAGGGGACACAGCACTGTATTTCTGTGCCAGCAGCAATGATAATCCAACCGCCCGGGGAGCTGTTTTTTGGAGAA		1	2.0655182385260463E-5	46	TCRBV21-01*01	TCRBV21	TCRBV21-01	01								TCRBD01,TCRBD02	TCRBD01-01,TCRBD02-01		TCRBJ02-02*01	TCRBJ02	TCRBJ02-02	01				3	12	2	8	1	6	35	49	50	52	64	1	Out	VDJ
AGCACCTTGGAGCTGGGGGACTCGGCCCTTTATCTTTGCGCCAGCAGCTTGGGTCTCAGGGGTACCGGGGAGCTGTTTTTTGGAGAA	CASSLGLRGTGELFF	1	2.0655182385260463E-5	45	TCRBV05-01*01	TCRBV05	TCRBV05-01	01				TCRBD01-01*01	TCRBD01	TCRBD01-01	01				TCRBJ02-02*01	TCRBJ02	TCRBJ02-02	01				0	1	4	2	4	5	36	52	56	62	63	1	In	VDJ
TTGGAGCTGGGGGACTCGGCCCTTTATCTTTGCGCCAGCAGCTTGAGAGGTAGCGGGACGGGCACCGGGGAGCTGTTTTTTGGAGAA	CASSLRGSGTGTGELFF	2	4.131036477052093E-5	51	TCRBV05-01*01	TCRBV05	TCRBV05-01	01				TCRBD02-01*02	TCRBD02	TCRBD02-01	02				TCRBJ02-02*01	TCRBJ02	TCRBJ02-02	01				1	4	5	3	5	4	30	45	50	58	62	2	In	VDJ
ATCAATTCCCTGGAGCTTGGTGACTCTGCTGTGTATTTCTGTGCCAGCAAAGACGCGGGATACACCGGGGAGCTGTTTTTTGGAGAA	CASKDAGYTGELFF	1	2.0655182385260463E-5	42	TCRBV03-01/03-02*01	TCRBV03	TCRBV03-01/03-02	01				TCRBD02-01*02	TCRBD02	TCRBD02-01	02				TCRBJ02-02*01	TCRBJ02	TCRBJ02-02	01				7	1	7	3	5	3	39	49	54	60	61	1	In	VDJ
TGAAGATCCAGCCCTCAGAACCCAGGGACTCAGCTGTGTATTTTTGTGCTAGTGTGGGCGGACACCGGGGAGCTGTTTTTTGGAGAA		1	2.0655182385260463E-5	37	TCRBV12-05*01	TCRBV12	TCRBV12-05	01								TCRBD01,TCRBD02	TCRBD01-01,TCRBD02-01		TCRBJ02-02*01	TCRBJ02	TCRBJ02-02	01				7	2	8	0	1	3	44	54	55	59	61	1	Out	VDJ
NNNGCTTCTCCCTGATTCTGGAGTCCGCCAGCACCAACCAGACATCTATGTACCTCGGCGAACACCGGGGAGCTGTTTTTTGGAGAA		1	2.0655182385260463E-5	25	TCRBV28-01*01	TCRBV28	TCRBV28-01	01								TCRBD01,TCRBD02	TCRBD01-01,TCRBD02-01		TCRBJ02-02*01	TCRBJ02	TCRBJ02-02	01				17	0	0	10	0	0	56	-1	56	-1	58	1	Out	VDJ
TGGAGTCGCCCAGCCCCAACCAGACCTCTCTGTACTTCTGTGCCAGGACAGGGGGCTCTAAACACCGGGGAGCTGTTTTTTGGAGAA		1	2.0655182385260463E-5	43	TCRBV27-01*01	TCRBV27	TCRBV27-01	01				TCRBD01-01*01	TCRBD01	TCRBD01-01	01				TCRBJ02-02*01	TCRBJ02	TCRBJ02-02	01				9	4	2	0	0	2	38	-1	46	56	60	1	Out	VDJ
TCGGCCCAAAAGAACCCGACAGCTTTCTATCTCTGTGCCAGTAGTAGTGGGACTAACCTAAACACCGGGGAGCTGTTTTTTGGAGAA	CASSSGTNLNTGELFF	1	2.0655182385260463E-5	48	TCRBV19-01*01	TCRBV19	TCRBV19-01	01				TCRBD02-01	TCRBD02	TCRBD02-01				01,02	TCRBJ02-02*01	TCRBJ02	TCRBJ02-02	01				4	5	0	9	2	2	33	46	48	55	60	1	In	VDJ
ATCAATTCCCTGGAGCTTGGTGACTCTGCTGTGTATTTCTGTGCCAGCAGCCGACTAGTCAAGGACGGGGAGCTGTTTTTTGGAGAA	CASSRLVKDGELFF	1	2.0655182385260463E-5	42	TCRBV03-01/03-02*01	TCRBV03	TCRBV03-01/03-02	01				TCRBD02-01	TCRBD02	TCRBD02-01				01,02	TCRBJ02-02*01	TCRBJ02	TCRBJ02-02	01				4	7	2	8	0	7	39	-1	52	58	65	1	In	VDJ
CTGGAGTCGCCCAGCCCCAACCAGACCTCTCTGTACTTCTGTGCCAGCAGTCAAAGTGCAGGGGTCACTGAAGCTTTCTTTGGACAA	CASSQSAGVTEAFF	1	2.0655182385260463E-5	42	TCRBV27-01*01	TCRBV27	TCRBV27-01	01				TCRBD01-01*01	TCRBD01	TCRBD01-01	01				TCRBJ01-01*01	TCRBJ01	TCRBJ01-01	01				5	1	4	2	7	4	39	51	58	64	65	1	In	VDJ
CTTGGGGACTCGGCCGTGTATCTCTGTGCCAGCAGCACTCGACAGGGGACTAACTACAGTTCTAACACTGAAGCTTTCTTTGGACAA	CASSTRQGTNYSSNTEAFF	1	2.0655182385260463E-5	57	TCRBV11-03*01	TCRBV11	TCRBV11-03	01				TCRBD01-01*01	TCRBD01	TCRBD01-01	01				TCRBJ01-01*01	TCRBJ01	TCRBJ01-01	01				5	15	2	2	4	2	24	36	40	48	63	1	In	VDJ
ACTCTGACAGTGACCAGTGCCCATCCTGAAGACAGCAGCTTCTACATCTGCAGTGCTCTTTTGAACACTGAAGCTTTCTTTGGACAA	CSALLNTEAFF	1	2.0655182385260463E-5	33	TCRBV20-01	TCRBV20	TCRBV20-01				01,04	TCRBD02-01	TCRBD02	TCRBD02-01				01,02	TCRBJ01-01*01	TCRBJ01	TCRBJ01-01	01				5	2	4	10	0	0	48	-1	57	59	61	1	In	VDJ
ATCCAGCCCTCAGAACCCAGGGACTCAGCTGTGTACTTCTGTGCCAGCAGTTTGCAAGGGGTGAACACTGAAGCTTTCTTTGGACAA	CASSLQGVNTEAFF	1	2.0655182385260463E-5	42	TCRBV12	TCRBV12				TCRBV12-03/12-04,TCRBV12-04		TCRBD01-01*01	TCRBD01	TCRBD01-01	01				TCRBJ01-01*01	TCRBJ01	TCRBJ01-01	01				3	0	5	2	3	0	39	53	56	-1	61	1	In	VDJ
TTGGAGATCCAGTCCACGGAGTCAGGGGACACAGCACTGTATCTGGTGTAGGCAGGAAAGGTGAACACTGAAGCTTTCTTTGGACAA	V*AGKVNTEAFF	1	2.0655182385260463E-5	36	TCRBV21-01*01	TCRBV21	TCRBV21-01	01				TCRBD01-01*01	TCRBD01	TCRBD01-01	01				TCRBJ01-01*01	TCRBJ01	TCRBJ01-01	01				20	5	4	4	10	0	45	42	52	56	61	1	Stop	VDJ
GTCCACAAAGCTGGAGGACTCAGCCATGTACTTCTGTGCCAGCACCGAAACTGGCGACACCCGAACACTGAAGCTTTCTTTGGACAA		1	2.0655182385260463E-5	47	TCRBV02-01	TCRBV02	TCRBV02-01				01,03	TCRBD01-01*01	TCRBD01	TCRBD01-01	01				TCRBJ01-01*01	TCRBJ01	TCRBJ01-01	01				7	3	2	6	11	1	34	44	55	59	62	1	Out	VDJ
CACCAACCAGACATCTATGTACCTCTGTGCCAGCAGTTTAGATTCAAGCGTACAGCCCGGAGGGGTCAGCCCCAGCATTTTGGTGAT		3	6.196554715578138E-5	56	TCRBV28-01*01	TCRBV28	TCRBV28-01	01				TCRBD02-01*02	TCRBD02	TCRBD02-01	02				TCRBJ01-05*01	TCRBJ01	TCRBJ01-05	01				2	1	10	0	18	6	25	40	58	64	65	3	Out	VDJ
CCCTCAGAACCCAGGGACTCAGCTGTGTACTTCTGTGCCAGCAGTCCTGCTGGGCAGGCGGGGAATCAGCCCCAGCATTTTGGTGAT	CASSPAGQAGNQPQHF	1	2.0655182385260463E-5	48	TCRBV12	TCRBV12				TCRBV12-03/12-04,TCRBV12-04		TCRBD02-01*01	TCRBD02	TCRBD02-01	01				TCRBJ01-05*01	TCRBJ01	TCRBJ01-05	01				5	0	7	3	12	4	33	45	57	-1	63	1	In	VDJ
CAGCAGGTAGTGCGAGGAGATTCGGCAGCTTATTTCTGTGCCAGCTCACCACAGCCTGGAGGGAATCAGCCCCAGCATTTTGGTGAT	CASSPQPGGNQPQHF	6	1.2393109431156277E-4	45	TCRBV18-01*01	TCRBV18	TCRBV18-01	01				TCRBD02-01*02	TCRBD02	TCRBD02-01	02				TCRBJ01-05*01	TCRBJ01	TCRBJ01-05	01				1	0	10	0	5	4	36	52	57	-1	63	6	In	VDJ
ACAGTGACCAGTGCCCATCCTGAAGACAGCAGCTTCTACATCTGCAGTGCTGGACAGGGGGCGAATCAGCCCCAGCATTTTGGTGAT	CSAGQGANQPQHF	3	6.196554715578138E-5	39	TCRBV20	TCRBV20				TCRBV20-01,TCRBV20-or09_02		TCRBD01-01*01	TCRBD01	TCRBD01-01	01				TCRBJ01-05*01	TCRBJ01	TCRBJ01-05	01				5	1	1	0	0	4	42	-1	51	62	63	3	In	VDJ
GAGCTGGGGGACTCGGCCCTTTATCTTTGCGCCAGCAGCCCGGACCCCTAGAGGGGGCAGGGCAATCAGCCCCAGCATTTTGGTGAT	CASSPDP*RGQGNQPQHF	2	4.131036477052093E-5	54	TCRBV05-01*01	TCRBV05	TCRBV05-01	01				TCRBD01-01*01	TCRBD01	TCRBD01-01	01				TCRBJ01-05*01	TCRBJ01	TCRBJ01-05	01				4	3	5	0	12	2	27	39	51	58	61	2	Stop	VDJ
TGGGGACTCGGCCGTGTATCTCTGTGCCAGCAGCTTAGTAGAGGGGGCGCCGCCTGGAGAGGCAATCAGCCCCAGCATTTTGGTGAT		1	2.0655182385260463E-5	59	TCRBV11-03*01	TCRBV11	TCRBV11-03	01				TCRBD01-01*01	TCRBD01	TCRBD01-01	01				TCRBJ01-05*01	TCRBJ01	TCRBJ01-05	01				1	13	5	0	3	2	22	38	41	48	61	1	Out	VDJ
GCCCAGCCCCAACCAGACCTCTCTGTACTTCTGTGCCAGCAGTTTTTGGTTAGACAATTAAGCAATCAGCCCCAGCATTTTGGTGAT		1	2.0655182385260463E-5	50	TCRBV27-01*01	TCRBV27	TCRBV27-01	01				TCRBD01-01*01	TCRBD01	TCRBD01-01	01				TCRBJ01-05*01	TCRBJ01	TCRBJ01-05	01				3	4	2	6	7	1	31	45	52	56	60	1	Out	VDJ
CCTGGAGTCGCCCAGCCCCAACCAGACCTCTCTGTACTTCTGTGCCAGCATCAGGCAGGAATCAAGCAGCCCCAGCATTTTGGTGAT		1	2.0655182385260463E-5	41	TCRBV27-01*01	TCRBV27	TCRBV27-01	01				TCRBD01-01*01	TCRBD01	TCRBD01-01	01				TCRBJ01-05*01	TCRBJ01	TCRBJ01-05	01				7	11	4	4	1	7	40	50	51	55	66	1	Out	VDJ
TCCCTAGAGTCTGCCATCCCCAACCAGACAGCTCTTTACTTCTGTGCCACCAGTGACCGAGGGGACCAGCCCCAGCATTTTGGTGAT	CATSDRGDQPQHF	2	4.131036477052093E-5	39	TCRBV24-01*01	TCRBV24	TCRBV24-01	01								TCRBD01,TCRBD02	TCRBD01-01,TCRBD02-01		TCRBJ01-05*01	TCRBJ01	TCRBJ01-05	01				4	0	0	7	5	7	42	56	61	-1	66	2	In	VDJ
NNNNTGTCGGCTGCTCCCTCCCAGACATCTGTGTACTTCTGTGCCAGCACCCAGGGTGCGAATAATTCACCCCTCCACTTTGGGAAT	CASTQGANNSPLHF	2	4.131036477052093E-5	42	TCRBV06-05*01	TCRBV06	TCRBV06-05	01				TCRBD01-01*01	TCRBD01	TCRBD01-01	01				TCRBJ01-06*01	TCRBJ01	TCRBJ01-06	01				7	5	4	3	2	5	39	49	51	56	61	2	In	VDJ
ATCCAGCGCACAGAGCAGGAGGACTCGGCCGTGTATCTCTGTGCCAGCAGCTTGCCAAGACAGGGTGGTGGCTACACCTTCGGTTCG	CASSLPRQGGGYTF	1	2.0655182385260463E-5	42	TCRBV07-02	TCRBV07	TCRBV07-02				01,02	TCRBD01-01*01	TCRBD01	TCRBD01-01	01				TCRBJ01-02*01	TCRBJ01	TCRBJ01-02	01				3	3	2	3	5	7	39	53	58	65	68	1	In	VDJ
CACATCAATTCCCTGGAGCTTGGTGACTCTGCTGTGTATTTCTGTGCCAGCAATACAGGGGATTCTTATGGCTACACCTTCGGTTCG	CASNTGDSYGYTF	1	2.0655182385260463E-5	39	TCRBV03-01/03-02*01	TCRBV03	TCRBV03-01/03-02	01				TCRBD01-01*01	TCRBD01	TCRBD01-01	01				TCRBJ01-02*01	TCRBJ01	TCRBJ01-02	01				7	5	3	2	2	5	42	52	54	61	66	1	In	VDJ
TCGGCTGCTCCCTCCCAGACATCTGTGTACTTCTGTGCCACCCAAACAGGGGGTGTTGGGCCCGGGTATGGCTACACCTTCGGTTCG	CATQTGGVGPGYGYTF	1	2.0655182385260463E-5	48	TCRBV06	TCRBV06				TCRBV06-01,TCRBV06-05		TCRBD01-01*01	TCRBD01	TCRBD01-01	01				TCRBJ01-02*01	TCRBJ01	TCRBJ01-02	01				10	13	3	1	5	5	33	40	45	53	66	1	In	VDJ
CGGAGTCAGGGGACACAGCACTGTATTTCTGTGCCAGCAGCAAAGATAGACAGGGGATGCTACTTCTATGGCTACACCTTCGGTTCG		1	2.0655182385260463E-5	52	TCRBV21-01*01	TCRBV21	TCRBV21-01	01				TCRBD01-01*01	TCRBD01	TCRBD01-01	01				TCRBJ01-02*01	TCRBJ01	TCRBJ01-02	01				1	9	2	2	3	4	29	45	48	56	65	1	Out	VDJ
ACTGTGACATCGGCCCAAAAGAACCCGACAGCTTTCTATCTCTGTGCCAGTAGTATAGCCCAGATCTATGGCTACACCTTCGGTTCG	CASSIAQIYGYTF	1	2.0655182385260463E-5	39	TCRBV19-01*01	TCRBV19	TCRBV19-01	01				TCRBD01-01*01	TCRBD01	TCRBD01-01	01				TCRBJ01-02*01	TCRBJ01	TCRBJ01-02	01				1	2	4	5	2	4	42	58	60	63	65	1	In	VDJ
CACTGTGACATCGGCCCAAAAGAACCCGACAGCTTTCTATCTCTGTGCCAGTAAGGGGGGACTGCCTATGGCTACACCTTCGGTTCG		1	2.0655182385260463E-5	38	TCRBV19-01*01	TCRBV19	TCRBV19-01	01								TCRBD01,TCRBD02	TCRBD01-01,TCRBD02-01		TCRBJ01-02*01	TCRBJ01	TCRBJ01-02	01				7	6	5	1	0	4	43	-1	53	59	65	1	Out	VDJ
GAGTCCGCCAGCACCAACCAGACATCTATGTACCTCTGTGCCAGCAGTACCGGACAGGGTTCTAACTATGGCTACACCTTCGGTTCG	CASSTGQGSNYGYTF	1	2.0655182385260463E-5	45	TCRBV28-01*01	TCRBV28	TCRBV28-01	01				TCRBD01-01*01	TCRBD01	TCRBD01-01	01				TCRBJ01-02*01	TCRBJ01	TCRBJ01-02	01				5	2	1	3	3	0	36	48	51	59	61	1	In	VDJ
GCCCAAAAGAACCCGACAGCTTTCTATCTCTGTGCCAGTAGTCGCGGGACCCAGCCTGGGGCTAACTATGGCTACACCTTCGGTTCG	CASSRGTQPGANYGYTF	1	2.0655182385260463E-5	51	TCRBV19-01*01	TCRBV19	TCRBV19-01	01				TCRBD02-01*02	TCRBD02	TCRBD02-01	02				TCRBJ01-02*01	TCRBJ01	TCRBJ01-02	01				5	12	7	3	1	0	30	42	43	49	61	1	In	VDJ
ATCCGGTCCACAAAGCTGGAGGACTCAGCCATGTACTTCTGTGCCAGCAGTAAACAGGGAAATAACTATGGCTACACCTTCGGTTCG	CASSKQGNNYGYTF	2	4.131036477052093E-5	42	TCRBV02-01	TCRBV02	TCRBV02-01				01,03	TCRBD01-01*01	TCRBD01	TCRBD01-01	01				TCRBJ01-02*01	TCRBJ01	TCRBJ01-02	01				5	3	3	3	2	1	39	51	53	59	62	2	In	VDJ
ATCAATTCCCTGGAGCTTGGTGACTCTGCTGTGTATTTCTGTGCCAGCGCTCCCCCAGGGACGAACTATGGCTACACCTTCGGTTCG	CASAPPGTNYGYTF	1	2.0655182385260463E-5	42	TCRBV03-01/03-02*01	TCRBV03	TCRBV03-01/03-02	01								TCRBD01,TCRBD02	TCRBD01-01,TCRBD02-01		TCRBJ01-02*01	TCRBJ01	TCRBJ01-02	01				8	1	0	7	9	2	39	48	57	62	63	1	In	VDJ
AGCACCTTGGAGCTGGGGGACTCGGCCCTTTATCTTTGCGCCAGCAGCTTGGCCCCGGTAGGTGGGGATGGCTACACCTTCGGTTCG	CASSLAPVGGDGYTF	1	2.0655182385260463E-5	45	TCRBV05-01*01	TCRBV05	TCRBV05-01	01								TCRBD01,TCRBD02	TCRBD01-01,TCRBD02-01		TCRBJ01-02*01	TCRBJ01	TCRBJ01-02	01				0	0	6	2	11	6	36	52	63	-1	67	1	In	VDJ
TTCCCTGGAGCTTGGTGACTCTGCTGTGTATTTCTGTGCCAGCAGCCAAGATCGGGCAGGGAGGGGGATGGCTACACCTTCGGTTCG		1	2.0655182385260463E-5	47	TCRBV03-01/03-02*01	TCRBV03	TCRBV03-01/03-02	01				TCRBD02-01*02	TCRBD02	TCRBD02-01	02				TCRBJ01-02*01	TCRBJ01	TCRBJ01-02	01				0	2	9	0	7	6	34	51	58	65	67	1	Out	VDJ
TGACAGTGACCAGTGCCCATCCTGAAGACAGCAGCTTCTACATCTGCAGTGCTAGAGATTCAGGGGGATGGCTACACCTTCGGTTCG		1	2.0655182385260463E-5	37	TCRBV20	TCRBV20				TCRBV20-01,TCRBV20-or09_02		TCRBD01-01*01	TCRBD01	TCRBD01-01	01				TCRBJ01-02*01	TCRBJ01	TCRBJ01-02	01				0	0	4	1	2	6	44	58	60	-1	67	1	Out	VDJ
GTGAGCACCTTGGAGCTGGGGGACTCGGCCCTTTATCTTTGCGCCAGCAGCTTGGCATCGGGGGCGGATGGCTACACCTTCGGTTCG	CASSLASGADGYTF	1	2.0655182385260463E-5	42	TCRBV05-01*01	TCRBV05	TCRBV05-01	01								TCRBD01,TCRBD02	TCRBD01-01,TCRBD02-01		TCRBJ01-02*01	TCRBJ01	TCRBJ01-02	01				0	2	6	0	4	6	39	55	59	65	67	1	In	VDJ
GTGACCAGTGCCCATCCTGAAGACAGCAGCTTCTACATCTGCAGTGCTAGAAGGACAGGGCCTAAGGATGGCTACACCTTCGGTTCG	CSARRTGPKDGYTF	1	2.0655182385260463E-5	42	TCRBV20	TCRBV20				TCRBV20-01,TCRBV20-or09_02		TCRBD01-01*01	TCRBD01	TCRBD01-01	01				TCRBJ01-02*01	TCRBJ01	TCRBJ01-02	01				2	7	1	3	1	6	39	51	52	60	67	1	In	VDJ
AGCTCTCTGGAGCTGGGGGACTCAGCTTTGTATTTCTGTGCCAGCAGTCCTCTATCCGGGACAGCTATGGGCTACACCTTCGGTTCG	CASSPLSGTAMGYTF	1	2.0655182385260463E-5	45	TCRBV09-01*01	TCRBV09	TCRBV09-01	01				TCRBD01-01*01	TCRBD01	TCRBD01-01	01				TCRBJ01-02*01	TCRBJ01	TCRBJ01-02	01				5	5	0	5	10	8	36	47	57	64	69	1	In	VDJ
CTGACAGTGACCAGTGCCCATCCTGAAGACAGCAGCTTCTACATCTGCAGTGCTTCACAAGGACTTTTCGGCTACACCTTCGGTTCG	CSASQGLFGYTF	1	2.0655182385260463E-5	36	TCRBV20	TCRBV20				TCRBV20-01,TCRBV20-or09_02		TCRBD02-01	TCRBD02	TCRBD02-01				01,02	TCRBJ01-02*01	TCRBJ01	TCRBJ01-02	01				5	4	1	10	6	8	45	54	60	65	69	1	In	VDJ
AGCTTGGTGACTCTGCTGTGTATTTCTGTGCCAGCAGCCAAGGAACAGGGGGCACAACGGCCCTTGTAAGGCTACACCTTCGGTTCG		1	2.0655182385260463E-5	55	TCRBV03-01/03-02*01	TCRBV03	TCRBV03-01/03-02	01				TCRBD01-01*01	TCRBD01	TCRBD01-01	01				TCRBJ01-02*01	TCRBJ01	TCRBJ01-02	01				1	16	3	0	2	8	26	42	44	53	69	1	Out	VDJ
CAGCCCTCAGAACCCAGGGACTCAGCTGTGTACTTCTGTGCCAGCAGTTTACGCCCGGGACAGGGAGGGGAGCAGTACTTCGGGCCG	CASSLRPGQGGEQYF	1	2.0655182385260463E-5	45	TCRBV12	TCRBV12				TCRBV12-03/12-04,TCRBV12-04		TCRBD01-01*01	TCRBD01	TCRBD01-01	01				TCRBJ02-07*01	TCRBJ02	TCRBJ02-07	01				2	4	0	3	5	7	36	51	56	65	69	1	In	VDJ
ATTCTGGAGTCCGCCAGCACCAACCAGACATCTATGTACCTCTGTGCCAGCTCGACCGGGACAGCTCTCGAGCAGTACTTCGGGCCG	CASSTGTALEQYF	1	2.0655182385260463E-5	39	TCRBV28-01*01	TCRBV28	TCRBV28-01	01				TCRBD01-01*01	TCRBD01	TCRBD01-01	01				TCRBJ02-07*01	TCRBJ02	TCRBJ02-07	01				8	4	0	5	6	6	42	51	57	64	68	1	In	VDJ
AACGCCTTGGAGCTGGACGACTCGGCCCTGTATCTCTGTGCCAGCAGCCATAAAAACGAACAGGGGTACGAGCAGTACTTCGGGCCG	CASSHKNEQGYEQYF	1	2.0655182385260463E-5	45	TCRBV05-04*01	TCRBV05	TCRBV05-04	01				TCRBD01-01*01	TCRBD01	TCRBD01-01	01				TCRBJ02-07*01	TCRBJ02	TCRBJ02-07	01				4	0	3	2	11	4	36	48	59	-1	66	1	In	VDJ
AGCCCTCAGAACCCAGGGACTCAGCTGTGTACTTCTGTGCCAGCAGTTTAGCGAGAAGGGACTTAGTACGAGCAGTACTTCGGGCCG		1	2.0655182385260463E-5	46	TCRBV12	TCRBV12				TCRBV12-03/12-04,TCRBV12-04		TCRBD02-01	TCRBD02	TCRBD02-01				01,02	TCRBJ02-07*01	TCRBJ02	TCRBJ02-07	01				0	3	0	10	5	4	35	52	57	63	66	1	Out	VDJ
GGTCCACAAAGCTGGAGGACTCAGCCATGTACTTCTGTGCCAGCAGTGAATTGCGTGACAGGGGTCTACGAGCAGTACTTCGGGCCG		2	4.131036477052093E-5	46	TCRBV02-01	TCRBV02	TCRBV02-01				01,03	TCRBD01-01*01	TCRBD01	TCRBD01-01	01				TCRBJ02-07*01	TCRBJ02	TCRBJ02-07	01				2	1	2	2	6	3	35	50	56	64	65	2	Out	VDJ
TGCCATCCCCAACCAGACAGCTCTTTACTTCTGTGCCACCAGTGACCATCCCCGGGCAGGTGGATCTACGAGCAGTACTTCGGGCCG		1	2.0655182385260463E-5	50	TCRBV24-01*01	TCRBV24	TCRBV24-01	01								TCRBD01,TCRBD02	TCRBD01-01,TCRBD02-01		TCRBJ02-07*01	TCRBJ02	TCRBJ02-07	01				4	5	4	4	11	3	31	45	56	60	65	1	Out	VDJ
ATCCGGTCCACAAAGCTGGAGGACTCAGCCATGTACTTCTGTGCCAGCAGTGGATTGGACACTTCCTACGAGCAGTACTTCGGGCCG	CASSGLDTSYEQYF	1	2.0655182385260463E-5	42	TCRBV02-01	TCRBV02	TCRBV02-01				01,03	TCRBD01-01*01	TCRBD01	TCRBD01-01	01				TCRBJ02-07*01	TCRBJ02	TCRBJ02-07	01				4	2	1	6	4	1	39	52	56	61	63	1	In	VDJ
CGCACAGAGCAGGAGGACTCCGCCGTGTATCTCTGTGCCAGCACCGTCCACGACAAGGATCCGTCCTACGAGCAGTACTTCGGGCCG	CASTVHDKDPSYEQYF	1	2.0655182385260463E-5	48	TCRBV07-08	TCRBV07	TCRBV07-08				01,03	TCRBD01-01*01	TCRBD01	TCRBD01-01	01				TCRBJ02-07*01	TCRBJ02	TCRBJ02-07	01				7	8	2	6	8	1	33	43	51	55	63	1	In	VDJ
TTGGAGCTGGGGGACTCGGCCCTTTATCTTTGCGCCAGCAGCTTGGTAATCGGGGCAGGACAGTCCTACGAGCAGTACTTCGGGCCG	CASSLVIGAGQSYEQYF	1	2.0655182385260463E-5	51	TCRBV05-01*01	TCRBV05	TCRBV05-01	01				TCRBD01-01*01	TCRBD01	TCRBD01-01	01				TCRBJ02-07*01	TCRBJ02	TCRBJ02-07	01				0	0	1	5	11	1	30	46	57	-1	63	1	In	VDJ
GCCAGCACCAACCAGACATCTATGTACCTCTGTGCCAGCAGGGGAACTAGCGGGATCAGTAACTCCTACGAGCAGTACTTCGGGCCG	CASRGTSGISNSYEQYF	1	2.0655182385260463E-5	51	TCRBV28-01*01	TCRBV28	TCRBV28-01	01				TCRBD02-01*02	TCRBD02	TCRBD02-01	02				TCRBJ02-07*01	TCRBJ02	TCRBJ02-07	01				6	7	3	3	4	0	30	41	45	55	62	1	In	VDJ
CCCTGATCCTGGAGTCGCCCAGCCCCAACCAGACCTCTCTGTACTTCTGTGCCACCCTGGGTGGCCTACGAGCAGTACTTCGGGCCG		1	2.0655182385260463E-5	34	TCRBV27-01*01	TCRBV27	TCRBV27-01	01								TCRBD01,TCRBD02	TCRBD01-01,TCRBD02-01		TCRBJ02-07*01	TCRBJ02	TCRBJ02-07	01				10	3	0	9	4	2	47	54	58	61	64	1	Out	VDJ
ATCCAGCGCACAGAGCAGGAGGACTCCGCCGTGTATCTCTGTGCCAGCAGCTTAGGGGACAGGGCCTACGAGCAGTACTTCGGGCCG	CASSLGDRAYEQYF	1	2.0655182385260463E-5	42	TCRBV07-08*01	TCRBV07	TCRBV07-08	01				TCRBD01-01*01	TCRBD01	TCRBD01-01	01				TCRBJ02-07*01	TCRBJ02	TCRBJ02-07	01				1	0	0	3	0	2	39	-1	55	-1	64	1	In	VDJ
GCAGAGCTTGGGGACTCGGCCATGTATCTCTGTGCCAGCAGCGCCCAACTCCGACTAGCGGGAGACTACGAGCAGTACTTCGGGCCG	CASSAQLRLAGDYEQYF	1	2.0655182385260463E-5	51	TCRBV11	TCRBV11				TCRBV11-01,TCRBV11-03		TCRBD02-01*02	TCRBD02	TCRBD02-01	02				TCRBJ02-07*01	TCRBJ02	TCRBJ02-07	01				5	1	2	2	10	3	30	42	52	64	65	1	In	VDJ
AACGCCTTGGAGCTGGACGACTCGGCCCTGTATCTCTGTGCCAGCAGCCCCCAGGGCGGGAGGAACTACGAGCAGTACTTCGGGCCG	CASSPQGGRNYEQYF	4	8.262072954104185E-5	45	TCRBV05-04*01	TCRBV05	TCRBV05-04	01				TCRBD02-01*02	TCRBD02	TCRBD02-01	02				TCRBJ02-07*01	TCRBJ02	TCRBJ02-07	01				4	2	7	1	7	3	36	48	55	63	65	4	In	VDJ
GTCCTCAGAACCGGGAGACACGGCACTGTATCTCTGCGCCAGCAGTCAATACCAGGGACAGGGTCATACGAGCAGTACTTCGGGCCG		1	2.0655182385260463E-5	47	TCRBV23-01*01	TCRBV23	TCRBV23-01	01				TCRBD01-01*01	TCRBD01	TCRBD01-01	01				TCRBJ02-07*01	TCRBJ02	TCRBJ02-07	01				1	3	0	3	4	4	34	50	54	63	66	1	Out	VDJ
AATGTGAACGCCTTGTTGCTGGGGGACTCGGCCCTCTATCTCTGTGCCAGCAGCTTGGGGACGTTCCACGAGCAGTACTTCGGGCCG	CASSLGTFHEQYF	2	4.131036477052093E-5	39	TCRBV05-06*01	TCRBV05	TCRBV05-06	01								TCRBD01,TCRBD02	TCRBD01-01,TCRBD02-01		TCRBJ02-07*01	TCRBJ02	TCRBJ02-07	01				0	5	1	7	0	5	42	-1	58	62	67	2	In	VDJ
ATTCTGGAGTCCGCCAGCACCAACCAGACATCTATGTACCTCTGTGCCAGCATCCGGGACACTCTGGAAGAGCAGTACTTCGGGCCG	CASIRDTLEEQYF	1	2.0655182385260463E-5	39	TCRBV28-01*01	TCRBV28	TCRBV28-01	01				TCRBD01-01*01	TCRBD01	TCRBD01-01	01				TCRBJ02-07*01	TCRBJ02	TCRBJ02-07	01				7	8	0	6	3	7	42	52	55	61	69	1	In	VDJ
TGACTGTGAGCAACATGAGCCCTGAAGACAGCAGCATATATCTCTGCAGCGTTGAAGAGTCAGATGCATTCCATATATTTTGGAGAG		2	4.131036477052093E-5	37	TCRBV29-01	TCRBV29	TCRBV29-01				01,02	TCRBD01-01*01	TCRBD01	TCRBD01-01	01				TCRBJ01-03*01	TCRBJ01	TCRBJ01-03	01				0	7	4	5	2	11	44	58	60	63	70	2	Out	VDJ
CTGACTGTGAGCAACATGAGCCCTGAAGACAGCAGCATATATCTCTGCAGCGTCCTGGGCCTTGGAAACACCATATATTTTGGAGAG	CSVLGLGNTIYF	2	4.131036477052093E-5	36	TCRBV29-01	TCRBV29	TCRBV29-01				01,02	TCRBD01-01*01	TCRBD01	TCRBD01-01	01				TCRBJ01-03*01	TCRBJ01	TCRBJ01-03	01				6	2	8	0	3	3	45	53	56	60	62	2	In	VDJ
GTGAACGCCTTGTTGCTGGGGGACTCGGCCCTGTATCTCTGTGCCAGCAGCTTGGATATGTCTGGAAACACCATATATTTTGGAGAG	CASSLDMSGNTIYF	1	2.0655182385260463E-5	42	TCRBV05-05*01	TCRBV05	TCRBV05-05	01				TCRBD02-01	TCRBD02	TCRBD02-01				01,02	TCRBJ01-03*01	TCRBJ01	TCRBJ01-03	01				0	2	5	9	1	1	39	55	56	58	60	1	In	VDJ
TCCCTGGAGCTTGGTGACTCTGCTGTGTATTTCTGTGCCAGCAGCCAAGATTCGGGGGGCTCTGGAAACACCATATATTTTGGAGAG	CASSQDSGGSGNTIYF	2	4.131036477052093E-5	48	TCRBV03-01/03-02*01	TCRBV03	TCRBV03-01/03-02	01				TCRBD02-01*01	TCRBD02	TCRBD02-01	01				TCRBJ01-03*01	TCRBJ01	TCRBJ01-03	01				0	0	8	1	2	0	33	50	52	-1	59	2	In	VDJ
GTGAACGCCTTGTTGCTGGGGGACTCGGCCCTCTATCTCTGTGCCAGCAGCTTGCGGAGCTCTGGAAACACCATATATTTTGGAGAG	CASSLRSSGNTIYF	1	2.0655182385260463E-5	42	TCRBV05-06*01	TCRBV05	TCRBV05-06	01				TCRBD02-01*02	TCRBD02	TCRBD02-01	02				TCRBJ01-03*01	TCRBJ01	TCRBJ01-03	01				1	0	10	2	1	0	39	54	55	-1	59	1	In	VDJ
ACGGAGTCAGGGGACACAGCACTGTATTTCTGTGCCAGCAGCGTCTACAGGGGGTAACACTCTGGAAACACCATATATTTTGGAGAG	CASSVYRG*HSGNTIYF	1	2.0655182385260463E-5	51	TCRBV21-01*01	TCRBV21	TCRBV21-01	01				TCRBD01-01*01	TCRBD01	TCRBD01-01	01				TCRBJ01-03*01	TCRBJ01	TCRBJ01-03	01				5	5	3	1	4	0	30	42	46	54	59	1	Stop	VDJ
GCCCTGCAGCCAGAAGACTCAGCCCTGTATCTCTGCGCCAGCCAACCACAGGGGGCCAACTCTGGAAACACCATATATTTTGGAGAG	CASQPQGANSGNTIYF	2	4.131036477052093E-5	48	TCRBV04-01*01	TCRBV04	TCRBV04-01	01				TCRBD01-01*01	TCRBD01	TCRBD01-01	01				TCRBJ01-03*01	TCRBJ01	TCRBJ01-03	01				8	3	3	0	5	0	33	42	47	56	59	2	In	VDJ
CACGCCCTGCAGCCAGAAGACTCAGCCCTGTATCTCTGCGCCAGCAGCCAAGGATACTTAGCTGGAAACACCATATATTTTGGAGAG	CASSQGYLAGNTIYF	2	4.131036477052093E-5	45	TCRBV04-01*01	TCRBV04	TCRBV04-01	01				TCRBD02-01	TCRBD02	TCRBD02-01				01,02	TCRBJ01-03*01	TCRBJ01	TCRBJ01-03	01				1	3	3	10	3	2	36	52	55	58	61	2	In	VDJ
ACCAGTGCCCATCCTGAAGACAGCAGCTTCTACATCTGCAGTGCTAGAGACTGGAGCTCTGGGGCCAACGTCCTGACTTTCGGGGCC	CSARDWSSGANVLTF	1	2.0655182385260463E-5	45	TCRBV20	TCRBV20				TCRBV20-01,TCRBV20-or09_02		TCRBD02-01*02	TCRBD02	TCRBD02-01	02				TCRBJ02-06*01	TCRBJ02	TCRBJ02-06	01				0	0	10	2	2	0	36	50	52	-1	56	1	In	VDJ
CTGGACGACTCGGCCCTGTATCTCTGTGCCAGCAGCTTTTGGTTTGGGACAGGGGACTCTGGGGCCAACGTCCTGACTTTCGGGGCC	CASSFWFGTGDSGANVLTF	1	2.0655182385260463E-5	57	TCRBV05-04*01	TCRBV05	TCRBV05-04	01				TCRBD01-01*01	TCRBD01	TCRBD01-01	01				TCRBJ02-06*01	TCRBJ02	TCRBJ02-06	01				2	1	0	2	7	0	24	38	45	55	56	1	In	VDJ
ATTCTGGAGTCCGCCAGCACCAACCAGACATCTATGTACCTCTGTGCCAGCAGCCTATACCCCGGGAATCTTCAGTACTTCGGCGCC	CASSLYPGNLQYF	3	6.196554715578138E-5	39	TCRBV28-01*01	TCRBV28	TCRBV28-01	01				TCRBD02-01*02	TCRBD02	TCRBD02-01	02				TCRBJ02-04*01	TCRBJ02	TCRBJ02-04	01				6	3	8	3	9	11	42	53	62	67	70	3	In	VDJ
NNNNNNNNNCTCTGAAGATCCGGTCCACAAAGCTGGAGGACTCAGCCATGTACTTCTGTGCCACTCCGAGGGCAGTTCTTCGGGCCA		1	2.0655182385260463E-5	25	TCRBV02-01	TCRBV02	TCRBV02-01				01,03	TCRBD02-01*02	TCRBD02	TCRBD02-01	02				TCRBJ02-01*01	TCRBJ02	TCRBJ02-01	01				10	0	11	1	4	12	56	63	67	-1	71	1	Out	VDJ
TCGCCCAGCCCCAACCAGACCTCTCTGTACTTCTGTGCCAGCAGTCCGATAGGCTGGGGGGCCCCTATTGAGCAGTTCTTCGGGCCA	CASSPIGWGAPIEQFF	1	2.0655182385260463E-5	48	TCRBV27-01*01	TCRBV27	TCRBV27-01	01								TCRBD01,TCRBD02	TCRBD01-01,TCRBD02-01		TCRBJ02-01*01	TCRBJ02	TCRBJ02-01	01				5	6	6	0	11	9	33	45	56	62	68	1	In	VDJ
NNNNNNNNNNTGTCGGCTGCTCCCTCCCAGACATCTGTGTACTTCTGTGCCAGCAGTTACTCGGTTGGAAGGGAGTACTTCGGGCCA	CASSYSVGREYF	1	2.0655182385260463E-5	36	TCRBV06-05*01	TCRBV06	TCRBV06-05	01								TCRBD01,TCRBD02	TCRBD01-01,TCRBD02-01		TCRBJ02-05*01	TCRBJ02	TCRBJ02-05	01				0	0	5	3	7	12	45	62	69	-1	73	1	In	VDJ
TCGGCCCAAAAGAACCCGACAGCTTTCTATCTCTGTGCCAGTAGTCCAACGGGACAGGGGGCCGTAGCGACCCAGTACTTCGGGCCA	CASSPTGQGAVATQYF	1	2.0655182385260463E-5	48	TCRBV19-01*01	TCRBV19	TCRBV19-01	01				TCRBD01-01*01	TCRBD01	TCRBD01-01	01				TCRBJ02-05*01	TCRBJ02	TCRBJ02-05	01				5	6	0	0	5	7	33	45	50	62	68	1	In	VDJ
GAGTCTGCCATCCCCAACCAGACAGCTCTTTACTTCTGTGCCACCAGTGACACCGGGACAGGGGTGGAGACCCAGTACTTCGGGCCA	CATSDTGTGVETQYF	1	2.0655182385260463E-5	45	TCRBV24-01*01	TCRBV24	TCRBV24-01	01				TCRBD01-01*01	TCRBD01	TCRBD01-01	01				TCRBJ02-05*01	TCRBJ02	TCRBJ02-05	01				4	2	0	2	4	5	36	50	54	64	66	1	In	VDJ
TCCACAAAGCTGGAGGACTCAGCCATGTACTTCTGTGCCAGCAGTCGGACTAGCGGGAGTTCATGGGAGACCCAGTACTTCGGGCCA	CASSRTSGSSWETQYF	1	2.0655182385260463E-5	48	TCRBV02-01	TCRBV02	TCRBV02-01				01,03	TCRBD02-01*02	TCRBD02	TCRBD02-01	02				TCRBJ02-05*01	TCRBJ02	TCRBJ02-05	01				5	7	1	2	1	5	33	45	46	59	66	1	In	VDJ
GTGAGCACCTTGGAGCTGGGGGACTCGGCCCTTTATCTTTGCGCCAGCAGCGGGGGACTTTTACAAGAGACCCAGTACTTCGGGCCA	CASSGGLLQETQYF	1	2.0655182385260463E-5	42	TCRBV05-01*01	TCRBV05	TCRBV05-01	01				TCRBD02-01	TCRBD02	TCRBD02-01				01,02	TCRBJ02-05*01	TCRBJ02	TCRBJ02-05	01				4	4	0	10	2	2	39	51	53	59	63	1	In	VDJ
CCTGCAGAGCTTGGGGACTCGGCCGTGTATCTCTGTGCCAGCAGCTTAGGCTTTAGCGGGAGGAAAGAGACCCAGTACTTCGGGCCA	CASSLGFSGRKETQYF	1	2.0655182385260463E-5	48	TCRBV11-03*01	TCRBV11	TCRBV11-03	01				TCRBD02-01*02	TCRBD02	TCRBD02-01	02				TCRBJ02-05*01	TCRBJ02	TCRBJ02-05	01				1	1	5	1	4	3	33	49	53	63	64	1	In	VDJ
CTTGGAGATCCAGTCCACGGAGTCAGGGGACACAGCACTGTATTTCTGTGCCACCTCAGGGGAAAAGAGACCCAGTACTTCGGGCCA		1	2.0655182385260463E-5	35	TCRBV21-01*01	TCRBV21	TCRBV21-01	01				TCRBD01-01*01	TCRBD01	TCRBD01-01	01				TCRBJ02-05*01	TCRBJ02	TCRBJ02-05	01				10	2	4	2	3	3	46	53	56	62	64	1	Out	VDJ
ATCCGGTCCACAAAGCTGGAGGACTCAGCCATGTACTTCTGTGCCAGCAGTGACAGGACAGGGTTTAAGACCCAGTACTTCGGGCCA	CASSDRTGFKTQYF	1	2.0655182385260463E-5	42	TCRBV02-01	TCRBV02	TCRBV02-01				01,03	TCRBD01-01*01	TCRBD01	TCRBD01-01	01				TCRBJ02-05*01	TCRBJ02	TCRBJ02-05	01				3	4	1	3	2	6	39	53	55	63	67	1	In	VDJ
AGGTGCAGCCTGCAGAACTGGAGGATTCTGGAGTTTATTTCTGTGCCAGCAGCCAAGGGGGTGGCAGATACGCAGTATTTTGGCCCA		2	4.131036477052093E-5	40	TCRBV14-01*01	TCRBV14	TCRBV14-01	01								TCRBD01,TCRBD02	TCRBD01-01,TCRBD02-01		TCRBJ02-03*01	TCRBJ02	TCRBJ02-03	01				1	3	6	2	0	4	41	-1	57	61	64	2	Out	VDJ
CACGCCCTGCAGCCAGAAGACTCAGCCCTGTATCTCTGCGCCAGCAGCCAATTCTTGCTTAGCACAGATACGCAGTATTTTGGCCCA	CASSQFLLSTDTQYF	1	2.0655182385260463E-5	45	TCRBV04-01*01	TCRBV04	TCRBV04-01	01								TCRBD01,TCRBD02	TCRBD01-01,TCRBD02-01		TCRBJ02-03*01	TCRBJ02	TCRBJ02-03	01				2	2	10	0	5	0	36	51	56	58	60	1	In	VDJ
CTACACACCCTGCAGCCAGAAGACTCGGCCCTGTATCTCTGTGCCAGCAGTGGACTAGCGAGCACAGATACGCAGTATTTTGGCCCA	CASSGLASTDTQYF	1	2.0655182385260463E-5	42	TCRBV04-02*01	TCRBV04	TCRBV04-02	01				TCRBD02-01	TCRBD02	TCRBD02-01				01,02	TCRBJ02-03*01	TCRBJ02	TCRBJ02-03	01				6	0	1	6	1	0	39	50	51	-1	60	1	In	VDJ
CTTCACATCAATTCCCTGGAGCTTGGTGACTCTGCTGTGTATTTCTGTGCCAGCAGCCATCGAACAGATACGCAGTATTTTGGCCCA	CASSHRTDTQYF	2	4.131036477052093E-5	36	TCRBV03-01/03-02*01	TCRBV03	TCRBV03-01/03-02	01								TCRBD01,TCRBD02	TCRBD01-01,TCRBD02-01		TCRBJ02-03*01	TCRBJ02	TCRBJ02-03	01				3	0	2	8	2	3	45	59	61	-1	63	2	In	VDJ
AAGATCCAGCCCTCAGAACCCAGGGACTCAGCTGTGTACTTCTGTGCCAGCAGTCCGGATCTCAGGGGGGAGCTGTTTTTTGGAGAA	CASSPDLRGELFF	1	2.0655182385260463E-5	39	TCRBV12-03/12-04*01	TCRBV12	TCRBV12-03/12-04	01				TCRBD01-01*01	TCRBD01	TCRBD01-01	01				TCRBJ02-02*01	TCRBJ02	TCRBJ02-02	01				5	0	4	4	8	8	42	54	62	-1	66	1	In	VDJ
TCAATTCCCTGGAGCTTGGTGACTCTGCTGTGTATTTCTGTGCCAGCAGCCAAACGTACGGGTGCCGGGGAGCTGTTTTTTGGAGAA		1	2.0655182385260463E-5	43	TCRBV03-01/03-02*01	TCRBV03	TCRBV03-01/03-02	01				TCRBD02-01	TCRBD02	TCRBD02-01				01,02	TCRBJ02-02*01	TCRBJ02	TCRBJ02-02	01				2	2	8	4	5	6	38	53	58	62	64	1	Out	VDJ
CTGACAGTGACCAGTGCCCATCCTGAAGACAGCAGCTTCTACATCTGCAGTGCTCCCGGGACCGCCGGGGAGCTGTTTTTTGGAGAA	CSAPGTAGELFF	1	2.0655182385260463E-5	36	TCRBV20	TCRBV20				TCRBV20-01,TCRBV20-or09_02						TCRBD01,TCRBD02	TCRBD01-01,TCRBD02-01		TCRBJ02-02*01	TCRBJ02	TCRBJ02-02	01				5	2	0	7	3	6	45	54	57	62	64	1	In	VDJ
AGCCCCAACCAGACCTCTCTGTACTTCTGTGCCAGCAGTTTATGGGGCCGGGCCAACACGGGGACCGGGGAGCTGTTTTTTGGAGAA	CASSLWGRANTGTGELFF	5	1.0327591192630231E-4	54	TCRBV27-01*01	TCRBV27	TCRBV27-01	01								TCRBD01,TCRBD02	TCRBD01-01,TCRBD02-01		TCRBJ02-02*01	TCRBJ02	TCRBJ02-02	01				1	15	7	0	0	5	27	-1	43	48	63	5	In	VDJ
ATCCGGTCCACAAAGCTGGAGGACTCAGCCATGTACTTCTGTGCCAGCAGGACAGGGATTAGCACCGGGGAGCTGTTTTTTGGAGAA	CASRTGISTGELFF	1	2.0655182385260463E-5	42	TCRBV02-01	TCRBV02	TCRBV02-01				01,03	TCRBD01-01*01	TCRBD01	TCRBD01-01	01				TCRBJ02-02*01	TCRBJ02	TCRBJ02-02	01				6	5	2	3	0	4	39	-1	50	57	62	1	In	VDJ
AAAGAACCCGACAGCTTTCTATCTCTGTGCCAGTAGTAAGAGGGGATTCCTCCCCGTTTTGACACCGGGGAGCTGTTTTTTGGAGAA		2	4.131036477052093E-5	56	TCRBV19-01*01	TCRBV19	TCRBV19-01	01								TCRBD01,TCRBD02	TCRBD01-01,TCRBD02-01		TCRBJ02-02*01	TCRBJ02	TCRBJ02-02	01				4	16	5	2	2	3	25	38	40	45	61	2	Out	VDJ
AATTCCCTGGAGCTTGGTGACTCTGCTGTGTATTTCTGTGCCAGCAGCCCTCGGGACAGGGTAACCGGGGAGCTGTTTTTTGGAGAA	CASSPRDRVTGELFF	1	2.0655182385260463E-5	45	TCRBV03-01/03-02*01	TCRBV03	TCRBV03-01/03-02	01				TCRBD01-01*01	TCRBD01	TCRBD01-01	01				TCRBJ02-02*01	TCRBJ02	TCRBJ02-02	01				4	2	0	3	3	5	36	49	52	61	63	1	In	VDJ
ACAGTGACCAGTGCCCATCCTGAAGACAGCAGCTTCTACATCTGCAGTGTCAGCGGTCAACCCCTGGGTGAAGCTTTCTTTGGACAA	CSVSGQPLGEAFF	1	2.0655182385260463E-5	39	TCRBV20	TCRBV20				TCRBV20-01,TCRBV20-or09_02		TCRBD02-01	TCRBD02	TCRBD02-01				01,02	TCRBJ01-01*01	TCRBJ01	TCRBJ01-01	01				7	12	6	5	2	7	42	49	51	56	68	1	In	VDJ
CTGACAGTGACCAGTGCCCATCCTGAAGACAGCAGCTTCTACATCTGCAGTGCTAGAAGTCGAAGGGGTGAAGCTTTCTTTGGACAA	CSARSRRGEAFF	1	2.0655182385260463E-5	36	TCRBV20	TCRBV20				TCRBV20-01,TCRBV20-or09_02		TCRBD01-01*01	TCRBD01	TCRBD01-01	01				TCRBJ01-01*01	TCRBJ01	TCRBJ01-01	01				2	0	5	2	6	7	45	57	63	-1	68	1	In	VDJ
CTGAGGATCCAGCAGGTAGTGCGAGGAGATTCGGCAGCTTATTTCTGTGCCAGCTCACCACGGAGGGCTGAAGCTTTCTTTGGACAA	CASSPRRAEAFF	2	4.131036477052093E-5	36	TCRBV18-01*01	TCRBV18	TCRBV18-01	01				TCRBD02-01*02	TCRBD02	TCRBD02-01	02				TCRBJ01-01*01	TCRBJ01	TCRBJ01-01	01				1	0	10	0	0	6	45	-1	61	-1	67	2	In	VDJ
AAGATCCGGTCCACAAAGCTGGAGGACTCAGCCATGTACTTCTGTGCCAGCAGCCTATCCGGCCGCACTGAAGCTTTCTTTGGACAA	CASSLSGRTEAFF	1	2.0655182385260463E-5	39	TCRBV02-01	TCRBV02	TCRBV02-01				01,03					TCRBD01,TCRBD02	TCRBD01-01,TCRBD02-01		TCRBJ01-01*01	TCRBJ01	TCRBJ01-01	01				6	2	9	0	7	4	42	53	60	63	65	1	In	VDJ
GTCCACGGAGTCAGGGGACACAGCACTGTATTTCTGTGCCAGCAGCGAGGGGACAGCCTCGGGTACACTGAAGCTTTCTTTGGACAA		1	2.0655182385260463E-5	47	TCRBV21-01*01	TCRBV21	TCRBV21-01	01				TCRBD01-01*01	TCRBD01	TCRBD01-01	01				TCRBJ01-01*01	TCRBJ01	TCRBJ01-01	01				5	8	0	5	3	3	34	46	49	56	64	1	Out	VDJ
CTGGAGTCCGCCAGCACCAACCAGACATCTATGTACCTCTGTGCCAGCACCCAAGCTTACAGGTACACTGAAGCTTTCTTTGGACAA	CASTQAYRYTEAFF	1	2.0655182385260463E-5	42	TCRBV28-01*01	TCRBV28	TCRBV28-01	01				TCRBD01-01*01	TCRBD01	TCRBD01-01	01				TCRBJ01-01*01	TCRBJ01	TCRBJ01-01	01				7	1	3	4	9	3	39	49	58	63	64	1	In	VDJ
AGAACCGGGAGACACGGCACTGTATCTCTGCGCCAGCAGTCAATCAGGAGCGGACAGGGTAAAGACACTGAAGCTTTCTTTGGACAA		1	2.0655182385260463E-5	53	TCRBV23-01*01	TCRBV23	TCRBV23-01	01				TCRBD01-01*01	TCRBD01	TCRBD01-01	01				TCRBJ01-01*01	TCRBJ01	TCRBJ01-01	01				0	5	1	3	6	3	28	45	51	59	64	1	Out	VDJ
ACTGTGAGCAACATGAGCCCTGAAGACAGCAGCATATATCTCTGCAGCGTCCGAGACAGCACCAACACTGAAGCTTTCTTTGGACAA	CSVRDSTNTEAFF	1	2.0655182385260463E-5	39	TCRBV29-01	TCRBV29	TCRBV29-01				01,02	TCRBD01-01*01	TCRBD01	TCRBD01-01	01				TCRBJ01-01*01	TCRBJ01	TCRBJ01-01	01				6	4	2	5	4	2	42	50	54	59	63	1	In	VDJ
NNNNNCACTCTCAAGATCCAGCCTGCAGAGCTTGGGGACTCGGCCGTGTATCTCTGTGCCCCAAACACTGAAGCTTTCTTTGGACAA	CAPNTEAFF	1	2.0655182385260463E-5	27	TCRBV11-03*01	TCRBV11	TCRBV11-03	01				TCRBD01-01*01	TCRBD01	TCRBD01-01	01				TCRBJ01-01*01	TCRBJ01	TCRBJ01-01	01				11	0	4	6	1	2	54	60	61	-1	63	1	In	VDJ
CTTCTCCCTGATTCTGGAGTCCGCCAGCACCAACCAGACATCTATGTACCTCTGTGCCAGCAGTCAACAATAAAAATGTTAGGACAA		1	2.0655182385260463E-5	29	TCRBV28-01*01	TCRBV28	TCRBV28-01	01				TCRBD01-01*01	TCRBD01	TCRBD01-01	01				TCRBJ01-01*01	TCRBJ01	TCRBJ01-01	01				5	12	3	6	2	20	52	64	66	69	81	1	Out	VDJ
CCCTCAGAACCCAGGGACTCAGCTGTGTACTTCTGTGCCAGCAGTTTTTACAGGGGGACAACTAATGAAAAACTGTTTTTTGGCAGT	CASSFYRGTTNEKLFF	1	2.0655182385260463E-5	48	TCRBV12	TCRBV12				TCRBV12-03/12-04,TCRBV12-04		TCRBD01-01*01	TCRBD01	TCRBD01-01	01				TCRBJ01-04*01	TCRBJ01	TCRBJ01-04	01				3	1	3	1	2	0	33	47	49	57	58	1	In	VDJ
CTGACTGTGAGCAACATGAGCCCTGAAGACAGCAGCATATATCTCTGCAGCACCCGGGACGGAAGGGAAAAACTGTTTTTTGGCAGT	CSTRDGREKLFF	1	2.0655182385260463E-5	36	TCRBV29-01	TCRBV29	TCRBV29-01				01,02,03					TCRBD01,TCRBD02	TCRBD01-01,TCRBD02-01		TCRBJ01-04*01	TCRBJ01	TCRBJ01-04	01				8	6	0	7	4	8	45	51	55	60	66	1	In	VDJ
ATCCCCAACCAGACAGCTCTTTACTTCTGTGCCACCAGTGATTCCCCGGGGGGCAGGGGGTTGGTTCAGCCCCAGCATTTTGGTGAT	CATSDSPGGRGLVQPQHF	2	4.131036477052093E-5	54	TCRBV24-01*01	TCRBV24	TCRBV24-01	01								TCRBD01,TCRBD02	TCRBD01-01,TCRBD02-01		TCRBJ01-05*01	TCRBJ01	TCRBJ01-05	01				2	5	4	1	10	6	27	43	53	60	65	2	In	VDJ
CATCCTGAAGACAGCAGCTTCTACATCTGCAGTGCTAGAGATCGGGGGACAGGGATGATCGGGAGTCAGCCCCAGCATTTTGGTGAT	CSARDRGTGMIGSQPQHF	1	2.0655182385260463E-5	54	TCRBV20	TCRBV20				TCRBV20-01,TCRBV20-or09_02		TCRBD01-01*01	TCRBD01	TCRBD01-01	01				TCRBJ01-05*01	TCRBJ01	TCRBJ01-05	01				0	11	0	3	4	6	27	41	45	54	65	1	In	VDJ
CAGCAGGTAGTGCGAGGAGATTCGGCAGCTTATTTCTGTGCCAGCTCACCGGGGCAGCCGAGCGATCAGCCCCAGCATTTTGGTGAT	CASSPGQPSDQPQHF	2	4.131036477052093E-5	45	TCRBV18-01*01	TCRBV18	TCRBV18-01	01				TCRBD01-01*01	TCRBD01	TCRBD01-01	01				TCRBJ01-05*01	TCRBJ01	TCRBJ01-05	01				3	9	7	0	0	5	36	-1	50	55	64	2	In	VDJ
GCCCAAAAGAACCCGACAGCTTTCTATCTCTGTGCCAGTAGTATCGGAGTAGGGACAGGGCCTAATCAGCCCCAGCATTTTGGTGAT	CASSIGVGTGPNQPQHF	4	8.262072954104185E-5	51	TCRBV19-01*01	TCRBV19	TCRBV19-01	01				TCRBD01-01*01	TCRBD01	TCRBD01-01	01				TCRBJ01-05*01	TCRBJ01	TCRBJ01-05	01				3	3	0	3	7	4	30	44	51	60	63	4	In	VDJ
ATCAATTCCCTGGAGCTTGGTGACTCTGCTGTGTATTTCTGTGCCAGCAGCCCGGGACAGCTCAATCAGCCCCAGCATTTTGGTGAT	CASSPGQLNQPQHF	1	2.0655182385260463E-5	42	TCRBV03-01/03-02*01	TCRBV03	TCRBV03-01/03-02	01				TCRBD01-01*01	TCRBD01	TCRBD01-01	01				TCRBJ01-05*01	TCRBJ01	TCRBJ01-05	01				4	2	0	5	1	3	39	52	53	60	62	1	In	VDJ
CCCTCAGAACCCAGGGACTCAGCTGTGTACTTCTGTGCCAGCAGTTTGGGTACAGGGGGTAGCAATCAGCCCCAGCATTTTGGTGAT	CASSLGTGGSNQPQHF	1	2.0655182385260463E-5	48	TCRBV12	TCRBV12				TCRBV12-03/12-04,TCRBV12-04		TCRBD01-01*01	TCRBD01	TCRBD01-01	01				TCRBJ01-05*01	TCRBJ01	TCRBJ01-05	01				3	0	3	1	4	0	33	47	51	-1	59	1	In	VDJ
ATCAATTCCCTGGAGCTTGGTGACTCTGCTGTGTATTTCTGTGCCAGCAGCCAAGTCTCGCGGGGGCAGCCCCAGCATTTTGGTGAT	CASSQVSRGQPQHF	1	2.0655182385260463E-5	42	TCRBV03-01/03-02*01	TCRBV03	TCRBV03-01/03-02	01				TCRBD02-01*01	TCRBD02	TCRBD02-01	01				TCRBJ01-05*01	TCRBJ01	TCRBJ01-05	01				1	0	7	2	4	7	39	55	59	-1	66	1	In	VDJ
TGTGAGCAACATGAGCCCTGAAGACAGCAGCATATATCTCTGCAGCGTTAACGTAGGGGGCGACGGCAGCCCCAGCATTTTGGTGAT		2	4.131036477052093E-5	41	TCRBV29-01	TCRBV29	TCRBV29-01				01,02	TCRBD01-01*01	TCRBD01	TCRBD01-01	01				TCRBJ01-05*01	TCRBJ01	TCRBJ01-05	01				5	5	5	0	5	7	40	49	54	61	66	2	Out	VDJ
AAGATCCGGTCCACAAAGCTGGAGGACTCAGCCATGTACTTCTGTGCCAGCACATACGGGGAACGACAGCCCCAGCATTTTGGTGAT	CASTYGERQPQHF	1	2.0655182385260463E-5	39	TCRBV02-01	TCRBV02	TCRBV02-01				01,03	TCRBD02-01*01	TCRBD02	TCRBD02-01	01				TCRBJ01-05*01	TCRBJ01	TCRBJ01-05	01				7	5	8	3	4	7	42	52	56	61	66	1	In	VDJ
CACCTACACGCCCTGCAGCCAGAAGACTCAGCCCTGTATCTCTGCGCCAGCAGCCAAGATGACCTCTCGACCCAGCATTTTGGTGAT	CASSQDDLSTQHF	2	4.131036477052093E-5	39	TCRBV04-01*01	TCRBV04	TCRBV04-01	01								TCRBD01,TCRBD02	TCRBD01-01,TCRBD02-01		TCRBJ01-05*01	TCRBJ01	TCRBJ01-05	01				0	7	2	7	1	11	42	59	60	63	70	2	In	VDJ
CTGGAGTCCGCCAGCACCAACCAGACATCTATGTACCTCTGTGCCAGCAGTTTTCTAGAGACTAATTCACCCCTCCACTTTGGGAAT	CASSFLETNSPLHF	1	2.0655182385260463E-5	42	TCRBV28-01*01	TCRBV28	TCRBV28-01	01				TCRBD02-01	TCRBD02	TCRBD02-01				01,02	TCRBJ01-06*01	TCRBJ01	TCRBJ01-06	01				3	4	4	8	1	6	39	53	54	58	62	1	In	VDJ
GTGACATCGGCCCAAAAGAACCCGACAGCTTTCTATCTCTGTGCCAGTAGTGAGGGGAACTATAATTCACCCCTCCACTTTGGGAAT	CASSEGNYNSPLHF	3	6.196554715578138E-5	42	TCRBV19-01*01	TCRBV19	TCRBV19-01	01								TCRBD01,TCRBD02	TCRBD01-01,TCRBD02-01		TCRBJ01-06*01	TCRBJ01	TCRBJ01-06	01				5	2	5	2	1	3	39	51	52	57	59	3	In	VDJ
TGTTGCTGGGGGACTCGGCCCTCTATCTCTGTGCCAGCAGCTTGGGGGGGGCCGGGACAGAATAATTCACCCCTCCACTTTGGGAAT		1	2.0655182385260463E-5	52	TCRBV05-06*01	TCRBV05	TCRBV05-06	01				TCRBD01-01*01	TCRBD01	TCRBD01-01	01				TCRBJ01-06*01	TCRBJ01	TCRBJ01-06	01				0	1	0	5	8	5	29	45	53	60	61	1	Out	VDJ
NNNNTGTCGGCTGCTCCCTCCCAGACATCTGTGTACTTCTGTGCCAGCAGCCGAGGGACTTTCGCGGGTGGCTACACCTTCGGTTCG	CASSRGTFAGGYTF	1	2.0655182385260463E-5	42	TCRBV06-05*01	TCRBV06	TCRBV06-05	01				TCRBD02-01	TCRBD02	TCRBD02-01				01,02	TCRBJ01-02*01	TCRBJ01	TCRBJ01-02	01				6	8	0	10	4	7	39	50	54	60	68	1	In	VDJ
ATCCGGTCCACAAAGCTGGAGGACTCAGCCATGTACTTCTGTGCCAGCAGTGAAGAAGGCCAGGGTTATGGCTACACCTTCGGTTCG	CASSEEGQGYGYTF	3	6.196554715578138E-5	42	TCRBV02-01	TCRBV02	TCRBV02-01				01,03	TCRBD01-01*01	TCRBD01	TCRBD01-01	01				TCRBJ01-02*01	TCRBJ01	TCRBJ01-02	01				1	1	4	3	5	5	39	55	60	65	66	3	In	VDJ
ACAGTGACCAGTGCCCATCCTGAAGACAGCAGCTTCTACATCTGCAGTGCAGCCGACGGGGGGCTCTATGGCTACACCTTCGGTTCG	CSAADGGLYGYTF	1	2.0655182385260463E-5	39	TCRBV20	TCRBV20				TCRBV20-01,TCRBV20-or09_02		TCRBD02-01*01	TCRBD02	TCRBD02-01	01				TCRBJ01-02*01	TCRBJ01	TCRBJ01-02	01				6	2	8	1	6	4	42	50	56	63	65	1	In	VDJ
CTGGAGTCCGCCAGCACCAACCAGACATCTATGTACCTCTGTGCCAGCAGTCTGGACAGGGAAGCCTATGGCTACACCTTCGGTTCG	CASSLDREAYGYTF	1	2.0655182385260463E-5	42	TCRBV28-01*01	TCRBV28	TCRBV28-01	01				TCRBD01-01*01	TCRBD01	TCRBD01-01	01				TCRBJ01-02*01	TCRBJ01	TCRBJ01-02	01				5	4	1	3	2	4	39	51	53	61	65	1	In	VDJ
ACTGTGACATCGGCCCAAAAGAACCCGACAGCTTTCTATCTCTGTGCCAGTAGCACAGGGACCTACTATGGCTACACCTTCGGTTCG	CASSTGTYYGYTF	1	2.0655182385260463E-5	39	TCRBV19-01*01	TCRBV19	TCRBV19-01	01				TCRBD01-01*01	TCRBD01	TCRBD01-01	01				TCRBJ01-02*01	TCRBJ01	TCRBJ01-02	01				6	4	3	3	1	3	42	53	54	60	64	1	In	VDJ
CAGCGCACAGAGCAGGAGGACTCCGCCGTGTATCTCTGTGCCAGCAGCTTAAACAGAGATGCTAACTATGGCTACACCTTCGGTTCG	CASSLNRDANYGYTF	1	2.0655182385260463E-5	45	TCRBV07-08*01	TCRBV07	TCRBV07-08	01				TCRBD01-01*01	TCRBD01	TCRBD01-01	01				TCRBJ01-02*01	TCRBJ01	TCRBJ01-02	01				2	5	3	5	1	0	36	51	52	56	61	1	In	VDJ
CAGTCCACGGAGTCAGGGGACACAGCACTGTATTTCTGTGCCAGCAGCAAAATGGGGGAAGCTAACTATGGCTACACCTTCGGTTCG	CASSKMGEANYGYTF	1	2.0655182385260463E-5	45	TCRBV21-01*01	TCRBV21	TCRBV21-01	01								TCRBD01,TCRBD02	TCRBD01-01,TCRBD02-01		TCRBJ01-02*01	TCRBJ01	TCRBJ01-02	01				2	3	6	1	2	0	36	51	53	58	61	1	In	VDJ
GAGTCAGGGGACACAGCACTGTATTTCTGTGCCAGCAGCAAAGTACCTAAGGTCGGCAGGGATAACTATGGCTACACCTTCGGTTCG	CASSKVPKVGRDNYGYTF	1	2.0655182385260463E-5	54	TCRBV21-01*01	TCRBV21	TCRBV21-01	01				TCRBD01-01*01	TCRBD01	TCRBD01-01	01				TCRBJ01-02*01	TCRBJ01	TCRBJ01-02	01				1	1	4	3	13	1	27	43	56	61	62	1	In	VDJ
CAGCCCTCAGAACCCAGGGACTCAGCTGTGTACTTCTGTGCCAGCAGTTACAGGGGACAGTGGAACTATGGCTACACCTTCGGTTCG	CASSYRGQWNYGYTF	1	2.0655182385260463E-5	45	TCRBV12	TCRBV12				TCRBV12-03/12-04,TCRBV12-04		TCRBD01-01*01	TCRBD01	TCRBD01-01	01				TCRBJ01-02*01	TCRBJ01	TCRBJ01-02	01				4	3	0	5	4	2	36	49	53	60	63	1	In	VDJ
ACCTTGGAGCTGGGGGACTCGGCCCTTTATCTTTGCGCCAGCAGCTTGGCGCTAACCGGCATAAACTATGGCTACACCTTCGGTTCG	CASSLALTGINYGYTF	1	2.0655182385260463E-5	48	TCRBV05-01*01	TCRBV05	TCRBV05-01	01								TCRBD01,TCRBD02	TCRBD01-01,TCRBD02-01		TCRBJ01-02*01	TCRBJ01	TCRBJ01-02	01				0	3	9	0	8	2	33	49	57	60	63	1	In	VDJ
NNNNNNNTGTCGGCTGCTCCCTCCCAGACATCTGTGTACTTCTGTGCCAGCAGACCTCGCAGGGGGCGAGGCTACACCTTCGGTTCG	CASRPRRGRGYTF	1	2.0655182385260463E-5	39	TCRBV06-05*01	TCRBV06	TCRBV06-05	01				TCRBD01-01*01	TCRBD01	TCRBD01-01	01				TCRBJ01-02*01	TCRBJ01	TCRBJ01-02	01				6	2	4	0	6	8	42	53	59	67	69	1	In	VDJ
CTGGAGTCCGCCAGCACCAACCAGACATCTATGTACCTCTGTGCCAGCAGCCCTCCGGTTAGGGGGAGGGAGATACTTTTCGGGCCG	CASSPPVRGREILF	2	4.131036477052093E-5	42	TCRBV28-01*01	TCRBV28	TCRBV28-01	01				TCRBD02-01*02	TCRBD02	TCRBD02-01	02				TCRBJ02-07*01	TCRBJ02	TCRBJ02-07	01				6	8	9	0	13	16	39	50	63	70	78	2	In	VDJ
NTGTCGGCTGCTCCCTCCCAGACATCTGTGTACTTCTGTGCCAGCAGCCGCCGGGACAGGGGGTCGGACTTGCAGTACTTCGGGCCG	CASSRRDRGSDLQYF	1	2.0655182385260463E-5	45	TCRBV06-05*01	TCRBV06	TCRBV06-05	01				TCRBD01-01*01	TCRBD01	TCRBD01-01	01				TCRBJ02-07*01	TCRBJ02	TCRBJ02-07	01				6	8	0	1	5	9	36	47	52	63	71	1	In	VDJ
CTGGAGTCCGCCAGCACCAACCAGACATCTATGTACCTCTGTGCCAGCAGTTTCGCGGACAGGTCGTCCGAGCAGTACTTCGGGCCG	CASSFADRSSEQYF	1	2.0655182385260463E-5	42	TCRBV28-01*01	TCRBV28	TCRBV28-01	01				TCRBD01-01*01	TCRBD01	TCRBD01-01	01				TCRBJ02-07*01	TCRBJ02	TCRBJ02-07	01				3	5	1	4	3	6	39	53	56	63	68	1	In	VDJ
GTCCACGGAGTCAGGGGACACAGCACTGTATTTCTGTGCCAGCAGCATCTTCGGACAGGGGCTCCCCCCGAGCAGTACTTCGGGCCG		1	2.0655182385260463E-5	47	TCRBV21-01*01	TCRBV21	TCRBV21-01	01				TCRBD01-01*01	TCRBD01	TCRBD01-01	01				TCRBJ02-07*01	TCRBJ02	TCRBJ02-07	01				4	7	1	2	5	6	34	47	52	61	68	1	Out	VDJ
GAGTCAGCTACCCGCTCCCAGACATCTGTGTATTTCTGCGCCAGTCAGAGCTACAGGGGTGGCTCTTACGAGCAGTACTTCGGGCCG	CASQSYRGGSYEQYF	1	2.0655182385260463E-5	45	TCRBV10-02*01	TCRBV10	TCRBV10-02	01				TCRBD01-01*01	TCRBD01	TCRBD01-01	01				TCRBJ02-07*01	TCRBJ02	TCRBJ02-07	01				9	7	3	2	8	4	36	44	52	59	66	1	In	VDJ
[truncated: 37,414 more rows]
[truncated: 2 more columns]
