# Supplementary material for: Preoperative immune checkpoint inhibition and cryoablation in early-stage breast cancer
Source: iScience. 2024 Jan 12;27(2):108880. doi: 10.1016/j.isci.2024.108880 (PMC10850740; doi:10.1016/j.isci.2024.108880)
Supplement: Data S1. Metadata file for TCR clone abundance tables provided in the supplement [file mmc2.zip › 16-495-2B_TCRB.tsv]

nucleotide	aminoAcid	count (templates/reads)	frequencyCount (%)	cdr3Length	vMaxResolved	vFamilyName	vGeneName	vGeneAllele	vFamilyTies	vGeneNameTies	vGeneAlleleTies	dMaxResolved	dFamilyName	dGeneName	dGeneAllele	dFamilyTies	dGeneNameTies	dGeneAlleleTies	jMaxResolved	jFamilyName	jGeneName	jGeneAllele	jFamilyTies	jGeneNameTies	jGeneAlleleTies	vDeletion	n1Insertion	d5Deletion	d3Deletion	n2Insertion	jDeletion	vIndex	n1Index	dIndex	n2Index	jIndex	estimatedNumberGenomes	sequenceStatus	cloneResolved	vOrphon	dOrphon	jOrphon	vFunction	dFunction	jFunction	fractionNucleated	vAlignLength	vAlignSubstitutionCount	vAlignSubstitutionIndexes
TCCAGTCCACGGAGTCAGGGGACACAGCACTGTATTTCTGTGCCAGCACCAAAAACAACTCATAGCCATGGCTACACCTTCGGTTCG		3716	0.017911368609796304	43	TCRBV21-01*01	TCRBV21	TCRBV21-01	01				TCRBD02-01	TCRBD02	TCRBD02-01				01,02	TCRBJ01-02*01	TCRBJ01	TCRBJ01-02	01				2	9	5	7	1	6	38	53	62	66	67	3716	Out	VDJ
GCTGCTCCCTCCCAGACATCTGTGTACTTCTGTGCCAGCAGTTACTCGTCCGGGGTCCCGGGCACCGGGGAGCTGTTTTTTGGAGAA	CASSYSSGVPGTGELFF	3180	0.01532781275004097	51	TCRBV06	TCRBV06				TCRBV06-05,TCRBV06-06		TCRBD02-01*01	TCRBD02	TCRBD02-01	01				TCRBJ02-02*01	TCRBJ02	TCRBJ02-02	01				0	3	8	3	7	4	30	47	50	55	62	3180	In	VDJ
AACCTGAGCTCTCTGGAGCTGGGGGACTCAGCTTTGTATTTCTGTGCCAGCAGCGTAGTTGTTGCCCTCGAAGCTTTCTTTGGACAA	CASSVVVALEAFF	1224	0.005899761888695015	39	TCRBV09-01*01	TCRBV09	TCRBV09-01	01								TCRBD01,TCRBD02	TCRBD01-01,TCRBD02-01		TCRBJ01-01*01	TCRBJ01	TCRBJ01-01	01				0	5	10	0	4	8	42	58	63	65	69	1224	In	VDJ
CAGCCTGCAGAGCTTGGGGACTCGGCCGTGTATCTCTGTGCCAGCAGCTTAGAAAGGACCCCGGGTAATGGCTACACCTTCGGTTCG	CASSLERTPGNGYTF	385	0.0018557257574735137	45	TCRBV11-03*01	TCRBV11	TCRBV11-03	01								TCRBD01,TCRBD02	TCRBD01-01,TCRBD02-01		TCRBJ01-02*01	TCRBJ01	TCRBJ01-02	01				0	2	1	7	8	6	36	53	55	59	67	385	In	VDJ
NNNNTGTCGGCTGCTCCCTCCCAGACATCTGTGTACTTCTGTGCCAGCAGTGAGGGACCCACTCAAGAGACCCAGTACTTCGGGCCA	CASSEGPTQETQYF	610	0.00294024081054245	42	TCRBV06-01*01	TCRBV06	TCRBV06-01	01								TCRBD01,TCRBD02	TCRBD01-01,TCRBD02-01		TCRBJ02-05*01	TCRBJ02	TCRBJ02-05	01				3	0	0	7	5	2	39	-1	53	58	63	610	In	VDJ
TCCTGGAGTCGCCCAGCCCCAACCAGACCTCTCTGTACTTCTGTGCCAGCAGTCACACCGAGCTCCTACGAGCAGTACTTCGGGCCG		458	0.002207590641358102	40	TCRBV27-01*01	TCRBV27	TCRBV27-01	01								TCRBD01,TCRBD02	TCRBD01-01,TCRBD02-01		TCRBJ02-07*01	TCRBJ02	TCRBJ02-07	01				5	1	3	6	5	0	41	53	54	57	62	458	Out	VDJ
ACATCGGCCCAAAAGAACCCGACAGCTTTCTATCTCTGTGCCAGTAGTCTCACCGCCGGGTCCGGCTACGAGCAGTACTTCGGGCCG	CASSLTAGSGYEQYF	473	0.002279891644896031	45	TCRBV19-01*01	TCRBV19	TCRBV19-01	01				TCRBD02-01	TCRBD02	TCRBD02-01				01,02	TCRBJ02-07*01	TCRBJ02	TCRBJ02-07	01				5	8	8	4	5	3	36	48	56	60	65	473	In	VDJ
CCTCCCAGACATCTGTATATTTCTGCGCCAGCAGCCCCGTCCTCTCTCATAGCGGGAGGGGACGGAGGGGAGCTGTTTTTTGGAGAA		501	0.002414853518166832	58	TCRBV10-01	TCRBV10	TCRBV10-01				01,03	TCRBD02-01*02	TCRBD02	TCRBD02-01	02				TCRBJ02-02*01	TCRBJ02	TCRBJ02-02	01				6	15	5	0	6	8	23	34	49	60	66	501	Out	VDJ
AGTGCCCATCCTGAAGACAGCAGCTTCTACATCTGCAGTGCTAGGGGGGCGACTAGCATCCCAGCAGATACGCAGTATTTTGGCCCA	CSARGATSIPADTQYF	400	0.0019280267610114429	48	TCRBV20	TCRBV20				TCRBV20-01,TCRBV20-or09_02		TCRBD02-01	TCRBD02	TCRBD02-01				01,02	TCRBJ02-03*01	TCRBJ02	TCRBJ02-03	01				3	6	2	7	7	4	33	44	50	57	64	400	In	VDJ
CTGCAGAACTGGAGGATTCTGGAGTTTATTTCTGTGCCAGCAGCCAAGATACGCAGGGGGATTATCAACGAGCAGTACTTCGGGCCG		339	0.0016340026799571978	49	TCRBV14-01*01	TCRBV14	TCRBV14-01	01				TCRBD01-01*01	TCRBD01	TCRBD01-01	01				TCRBJ02-07*01	TCRBJ02	TCRBJ02-07	01				0	4	4	1	7	5	32	49	53	60	67	339	Out	VDJ
AGTCCACGGAGTCAGGGGACACAGCACTGTATTTCTGTGCCAGCAGCAAAGAGGGCAGGGGGAATTTACGAGCAGTACTTCGGGCCG		295	0.001421919736245939	46	TCRBV21-01*01	TCRBV21	TCRBV21-01	01				TCRBD01-01*01	TCRBD01	TCRBD01-01	01				TCRBJ02-07*01	TCRBJ02	TCRBJ02-07	01				1	4	4	1	4	4	35	51	55	62	66	295	Out	VDJ
NNNNNNNTGTCGGCTGCTCCCTCCCAGACATCTGTGTACTTCTGTGCCAGCAGTAATGGCTTGTTGGGGGAGCAGTACTTCGGGCCG	CASSNGLLGEQYF	366	0.0017641444863254702	39	TCRBV06-05*01	TCRBV06	TCRBV06-05	01								TCRBD01,TCRBD02	TCRBD01-01,TCRBD02-01		TCRBJ02-07*01	TCRBJ02	TCRBJ02-07	01				5	11	6	2	0	7	42	54	65	-1	69	366	In	VDJ
AGCGCACACAGCAGGAGGACTCCGCCGTGTATCTCTGTGCCAGCAGGTATGGGACAGGTAGGAAATCAGCCCCAGCATTTTGGTGAT		476	0.002294351845603617	46	TCRBV07-08	TCRBV07	TCRBV07-08				01,03	TCRBD01-01*01	TCRBD01	TCRBD01-01	01				TCRBJ01-05*01	TCRBJ01	TCRBJ01-05	01				6	4	0	4	5	4	35	46	50	58	63	476	Out	VDJ
CAGCCTGCAGAGCTTGGGGACTCGGCCGTGTATCTCTGTGCCAGCAGCTTAGGGGACAGGGTAACCGGGGAGCTGTTTTTTGGAGAA	CASSLGDRVTGELFF	233	0.0011230755882891655	45	TCRBV11-03*01	TCRBV11	TCRBV11-03	01				TCRBD01-01*01	TCRBD01	TCRBD01-01	01				TCRBJ02-02*01	TCRBJ02	TCRBJ02-02	01				1	0	0	3	2	5	36	-1	52	61	63	233	In	VDJ
CAGCCCTCAGAACCCAGGGACTCAGCTGTGTACTTCTGTGCCAGCACCCCCGGCGTCAGCTCCTACAATGAGCAGTTCTTCGGGCCA	CASTPGVSSYNEQFF	306	0.0014749404721737538	45	TCRBV12	TCRBV12				TCRBV12-03/12-04,TCRBV12-04						TCRBD01,TCRBD02	TCRBD01-01,TCRBD02-01		TCRBJ02-01*01	TCRBJ02	TCRBJ02-01	01				7	10	4	5	0	0	36	46	56	-1	59	306	In	VDJ
ATCCGGTCCACAAAGCTGGAGGACTCAGCCATGTACTTCTGTGCCAGCATTAACACCTGGAGCTCCTACGAGCAGTACTTCGGGCCG	CASINTWSSYEQYF	413	0.0019906876307443145	42	TCRBV02-01	TCRBV02	TCRBV02-01				01,03	TCRBD02-01*02	TCRBD02	TCRBD02-01	02				TCRBJ02-07*01	TCRBJ02	TCRBJ02-07	01				7	9	10	2	0	0	39	49	58	-1	62	413	In	VDJ
CAGCCTGCAGAGCTTGGGGACTCGGCCGTGTATCTCTGTGCCAGCAGCCCCGGACCGTCTGGGGCCAACGTCCTGACTTTCGGGGCC	CASSPGPSGANVLTF	175	8.435117079425063E-4	45	TCRBV11-03*01	TCRBV11	TCRBV11-03	01								TCRBD01,TCRBD02	TCRBD01-01,TCRBD02-01		TCRBJ02-06*01	TCRBJ02	TCRBJ02-06	01				5	3	1	7	2	1	36	48	51	55	57	175	In	VDJ
AGCTCCTTGGAGCTGGGGGACTCAGCCCTGTACTTCTGTGCCAGCAGCCGGGAGGGACAGGGAACGGCTGGCTACACCTTCGGTTCG	CASSREGQGTAGYTF	165	7.953110389172202E-4	45	TCRBV13-01*01	TCRBV13	TCRBV13-01	01				TCRBD01-01*01	TCRBD01	TCRBD01-01	01				TCRBJ01-02*01	TCRBJ01	TCRBJ01-02	01				5	5	0	3	6	7	36	48	53	62	68	165	In	VDJ
ACGTTGGCGTCTGCTGTACCCTCTCAGACATCTGTGTACTTCTGTGCCAGCAGTGAAGATGAAAAGGGAGAGCAGTTCTTCGGGCCA	CASSEDEKGEQFF	291	0.0014026394686358246	39	TCRBV06-04*01	TCRBV06	TCRBV06-04	01								TCRBD01,TCRBD02	TCRBD01-01,TCRBD02-01		TCRBJ02-01*01	TCRBJ02	TCRBJ02-01	01				3	9	0	8	0	10	42	56	65	-1	69	291	In	VDJ
TGTGACATCGGCCCAAAAGAACCCGACAGCTTTCTATCTCTGTGCCAGTAGTATCCGTTGGACGGAATTGAGCAGTACTTCGGGCCG		159	7.663906375020485E-4	41	TCRBV19-01*01	TCRBV19	TCRBV19-01	01								TCRBD01,TCRBD02	TCRBD01-01,TCRBD02-01		TCRBJ02-07*01	TCRBJ02	TCRBJ02-07	01				3	5	1	7	6	7	40	54	59	63	69	159	Out	VDJ
AACGCCTTGTTGCTGGGGGACTCGGCCCTGTATCTCTGTGCCAGCAGCTTGGCCGGACAGGACGCGCGAGGCTACACCTTCGGTTCG	CASSLAGQDARGYTF	168	8.09771239624806E-4	45	TCRBV05-05*01	TCRBV05	TCRBV05-05	01				TCRBD01-01*01	TCRBD01	TCRBD01-01	01				TCRBJ01-02*01	TCRBJ01	TCRBJ01-02	01				0	2	1	4	8	8	36	52	54	61	69	168	In	VDJ
NNNNNNNTGTCGGCTGCTCCCTCCCAGACATCTGTGTACTTCTGTGCCAGCAGTTACGGTGGGGCAGATACGCAGTATTTTGGCCCA	CASSYGGADTQYF	207	9.977538488234216E-4	39	TCRBV06-05*01	TCRBV06	TCRBV06-05	01								TCRBD01,TCRBD02	TCRBD01-01,TCRBD02-01		TCRBJ02-03*01	TCRBJ02	TCRBJ02-03	01				2	3	6	2	0	4	42	57	60	-1	64	207	In	VDJ
ACGATCCAGCGCACAGAGCAGCGGGACTCGGCCATGTATCGCTGTGCCAGCAGCTTAGGGGGGGACAATGAGCAGTTCTTCGGGCCA	CASSLGGDNEQFF	292	0.0014074595355383533	39	TCRBV07-06*01	TCRBV07	TCRBV07-06	01				TCRBD02-01*01	TCRBD02	TCRBD02-01	01				TCRBJ02-01*01	TCRBJ02	TCRBJ02-01	01				1	0	9	1	0	5	42	-1	58	-1	64	292	In	VDJ
AGCACCTTGGAGCTGGGGGACTCGGCCCTTTATCTTTGCGCCAGCAGCTTGGCCCGAAACTATAATTCACCCCTCCACTTTGGGAAC	CASSLARNYNSPLHF	245	0.0011809163911195087	45	TCRBV05-01*01	TCRBV05	TCRBV05-01	01								TCRBD01,TCRBD02	TCRBD01-01,TCRBD02-01		TCRBJ01-06*02	TCRBJ01	TCRBJ01-06	02				0	3	2	8	2	3	36	52	55	57	59	245	In	VDJ
ACCAGTGCCCATCCTGAAGACAGCAGCTTCTACATCTGCAGTGCCCCCGACGACAGGGGACACGGCCTAGAGCAGTTCTTCGGGCCA	CSAPDDRGHGLEQFF	161	7.760307713071058E-4	45	TCRBV20	TCRBV20				TCRBV20-01,TCRBV20-or09_02		TCRBD01-01*01	TCRBD01	TCRBD01-01	01				TCRBJ02-01*01	TCRBJ02	TCRBJ02-01	01				6	7	2	2	10	10	36	44	51	59	69	161	In	VDJ
AACGCCTTGTTGCTGGGGGACTCGGCCCTCTATCTCTGTGCCAGCAGCTCCGGACTAGCGGGCGGATACGAGCAGTACTTCGGGCCG	CASSSGLAGGYEQYF	261	0.0012580374615599665	45	TCRBV05-06*01	TCRBV05	TCRBV05-06	01				TCRBD02-01	TCRBD02	TCRBD02-01				01,02	TCRBJ02-07*01	TCRBJ02	TCRBJ02-07	01				3	2	1	4	4	4	36	49	51	62	66	261	In	VDJ
GCCAGCACCAACCAGACATCTATGTACCTCTGTGCCAGCAGTTTGGGGGCCTCTAGCTCTGGGGCCAACGTCCTGACTTTCGGGGCC	CASSLGASSSGANVLTF	155	7.471103698919341E-4	51	TCRBV28-01*01	TCRBV28	TCRBV28-01	01				TCRBD01-01*01	TCRBD01	TCRBD01-01	01				TCRBJ02-06*01	TCRBJ02	TCRBJ02-06	01				3	0	6	0	6	0	30	-1	44	50	56	155	In	VDJ
CCTCAGAACCCAGGGACTCAGCTGTGTACTTCTGTGCCAGCAGTTTGGGTCTGCGGGGGGGCCTACAATGAGCAGTTCTTCGGGCCA		159	7.663906375020485E-4	49	TCRBV12	TCRBV12				TCRBV12-03/12-04,TCRBV12-04		TCRBD02-01*01	TCRBD02	TCRBD02-01	01				TCRBJ02-01*01	TCRBJ02	TCRBJ02-01	01				3	6	7	0	0	2	32	46	52	-1	61	159	Out	VDJ
GTGAACGCCTTGTTGCTGGGGGACTCGGCCCTCTATCTCTGTGCCAGCAGCTTGTTTAGGGGGCGGCACGAGCAGTACTTCGGGCCG	CASSLFRGRHEQYF	235	0.0011327157220942226	42	TCRBV05-06*01	TCRBV05	TCRBV05-06	01				TCRBD01-01*01	TCRBD01	TCRBD01-01	01				TCRBJ02-07*01	TCRBJ02	TCRBJ02-07	01				1	3	5	0	3	5	39	54	57	64	67	235	In	VDJ
GACATCGGCCCAAAAGAACCCGACAGCTTTCTATCTCTGTGCCAGTAGTATACGGCAGGTTGAATCTATGGCTACACCTTCGGTTCG		125	6.025083628160759E-4	44	TCRBV19-01*01	TCRBV19	TCRBV19-01	01				TCRBD01-01*01	TCRBD01	TCRBD01-01	01				TCRBJ01-02*01	TCRBJ01	TCRBJ01-02	01				2	3	4	4	6	4	37	52	55	59	65	125	Out	VDJ
ATTCTGGAGTCCGCCAGCACCAACCAGACATCTATGTACCTCTGTGCCAGCAGTCTACAGGGGGCAGACACCATATATTTTGGAGAG	CASSLQGADTIYF	107	5.15747158570561E-4	39	TCRBV28-01*01	TCRBV28	TCRBV28-01	01				TCRBD01-01*01	TCRBD01	TCRBD01-01	01				TCRBJ01-03*01	TCRBJ01	TCRBJ01-03	01				5	2	3	0	2	8	42	54	56	65	67	107	In	VDJ
NACCTTGGAGATCCAGCGCACAGAGCAGGGGGACTCGGCCATGTATCTCTGTGCCAGCAGCTATTCCAAGGCTACACCTTCGGTTCG		209	0.001007393982628479	32	TCRBV07-09*01	TCRBV07	TCRBV07-09	01				TCRBD01-01*01	TCRBD01	TCRBD01-01	01				TCRBJ01-02*01	TCRBJ01	TCRBJ01-02	01				4	4	4	6	1	8	49	62	66	68	69	209	Out	VDJ
ATCCAGCCCTCAGAACCCAGGGACTCAGCTGTGTACTTCTGTGCCAGCAGTTTTGTACAGAGGAACACTGAAGCTTTCTTTGGACAA	CASSFVQRNTEAFF	167	8.049511727222774E-4	42	TCRBV12	TCRBV12				TCRBV12-03/12-04,TCRBV12-04		TCRBD01-01*01	TCRBD01	TCRBD01-01	01				TCRBJ01-01*01	TCRBJ01	TCRBJ01-01	01				3	3	3	5	2	1	39	53	56	60	62	167	In	VDJ
GCTCTCTGGAGCTGGGGGACTCAGCTTTGTATTTCTGTGCCAGCAGCGTAAGGGCCTAGGTCGTACAATGAGCAGTTCTTCGGGCCA		148	7.133699015742338E-4	46	TCRBV09-01*01	TCRBV09	TCRBV09-01	01								TCRBD01,TCRBD02	TCRBD01-01,TCRBD02-01		TCRBJ02-01*01	TCRBJ02	TCRBJ02-01	01				1	0	5	3	9	4	35	-1	50	54	63	148	Out	VDJ
CTGGAGTCCGCCAGCACCAACCAGACATCTATGTACCTCTGTGCCAGCAGTTTCTTCCAGGGGCGGAATGAGCAGTTCTTCGGGCCA	CASSFFQGRNEQFF	94	4.5308628883768907E-4	42	TCRBV28-01*01	TCRBV28	TCRBV28-01	01				TCRBD01-01*01	TCRBD01	TCRBD01-01	01				TCRBJ02-01*01	TCRBJ02	TCRBJ02-01	01				3	4	4	2	3	7	39	53	57	63	66	94	In	VDJ
AACCAGACATCTATGTACCTCTGTGCCAGCAGCCTCGCGGGACTAGCGCTACATATAGGGGAAACAATTGAGCAGTTCTTCGGGCCA	CASSLAGLALHIGETIEQFF	102	4.916468240579179E-4	60	TCRBV28-01*01	TCRBV28	TCRBV28-01	01				TCRBD02-01	TCRBD02	TCRBD02-01				01,02	TCRBJ02-01*01	TCRBJ02	TCRBJ02-01	01				6	6	0	6	20	9	21	32	38	48	68	102	In	VDJ
CCCAAAAGAACCCGACAGCTTTCTATCTCTGTGCCAGTAGTATAGTAGTAGCGGGGGGCCTCCACCGGGGAGCTGTTTTTTGGAGAA		82	3.9524548600734577E-4	52	TCRBV19-01*01	TCRBV19	TCRBV19-01	01				TCRBD02-01*01	TCRBD02	TCRBD02-01	01				TCRBJ02-02*01	TCRBJ02	TCRBJ02-02	01				1	3	5	1	4	4	29	45	48	58	62	82	Out	VDJ
ATTCTGGAGTCCGCCAGCACCAACCAGACATCTATGTACCTCTGTGCCAGCGTAGGGACAGCTCCTGGCGAGCAGTACTTCGGGCCG	CASVGTAPGEQYF	88	4.241658874225174E-4	39	TCRBV28-01*01	TCRBV28	TCRBV28-01	01				TCRBD01-01*01	TCRBD01	TCRBD01-01	01				TCRBJ02-07*01	TCRBJ02	TCRBJ02-07	01				8	3	0	5	7	6	42	51	54	61	68	88	In	VDJ
GCTACGAAGCTTGAGGATTCAGCAGTGTATTTTTGTGCCAGCAGCCAATTGGGGCAGGGGCGCTGGAATGAGCAGTTCTTCGGGCCA	CASSQLGQGRWNEQFF	128	6.169685635236617E-4	48	TCRBV16-01*01	TCRBV16	TCRBV16-01	01				TCRBD01-01*01	TCRBD01	TCRBD01-01	01				TCRBJ02-01*01	TCRBJ02	TCRBJ02-01	01				1	5	4	2	6	7	33	49	54	60	66	128	In	VDJ
CAAAAGAACCCGACAGCTTTCTATCTCTGTGCCAGTAGTGCCCCCTACCAAGTTATGGATAGCAATCAGCCCCAGCATTTTGGTGAT	CASSAPYQVMDSNQPQHF	127	6.121484966211331E-4	54	TCRBV19-01*01	TCRBV19	TCRBV19-01	01								TCRBD01,TCRBD02	TCRBD01-01,TCRBD02-01		TCRBJ01-05*01	TCRBJ01	TCRBJ01-05	01				5	17	1	8	0	0	27	39	56	-1	59	127	In	VDJ
TCTGCTGTACCCTCTCAGACATCTGTGTACTTCTGTGCCAGCAGTGACGGAGTCGGCAGGGGTGGCTCTGAAGCTTTCTTTGGACAA	CASSDGVGRGGSEAFF	146	7.037297677691766E-4	48	TCRBV06-04*01	TCRBV06	TCRBV06-04	01				TCRBD01-01*01	TCRBD01	TCRBD01-01	01				TCRBJ01-01*01	TCRBJ01	TCRBJ01-01	01				2	8	4	2	5	6	33	48	56	62	67	146	In	VDJ
NTGTCGGCTGCTCCCTCCCAGACATCTGTGTACTTCTGTGCCAGCAGTGAAGGGCACACCCTCTCCTACGAGCAGTACTTCGGGCCG	CASSEGHTLSYEQYF	161	7.760307713071058E-4	45	TCRBV06-01*01	TCRBV06	TCRBV06-01	01				TCRBD01-01*01	TCRBD01	TCRBD01-01	01				TCRBJ02-07*01	TCRBJ02	TCRBJ02-07	01				1	3	3	6	4	0	36	52	55	58	62	161	In	VDJ
TGACCAGTGCCCATCCTGAAGACAGCAGCTTCTACATCTGCAGGGGTACAGACTAGCGGCTCCTACAATGAGCAGTTCTTCGGGCCA		72	3.470448169820597E-4	43	TCRBV20	TCRBV20				TCRBV20-01,TCRBV20-or09_02		TCRBD02-01	TCRBD02	TCRBD02-01				01,02	TCRBJ02-01*01	TCRBJ02	TCRBJ02-01	01				9	7	2	5	0	0	38	43	50	-1	59	72	Out	VDJ
ACGGAGTCAGGGGACACAGCACTGTATTTCTGTGCCAGCAGCCCGAGATTAAGCAGGGACTCTGGAAACACCATATATTTTGGAGAG	CASSPRLSRDSGNTIYF	103	4.964668909604466E-4	51	TCRBV21-01*01	TCRBV21	TCRBV21-01	01				TCRBD01-01*01	TCRBD01	TCRBD01-01	01				TCRBJ01-03*01	TCRBJ01	TCRBJ01-03	01				5	11	4	3	1	0	30	42	53	58	59	103	In	VDJ
CAGCAGGTAGTGCGAGGAGATTCGGCAGCTTATTTCTGTGCCAGCTCACCAGCAGGGGGCCAAGACCAGCCCCAGCATTTTGGTGAT	CASSPAGGQDQPQHF	121	5.832280952059615E-4	45	TCRBV18-01*01	TCRBV18	TCRBV18-01	01				TCRBD01-01*01	TCRBD01	TCRBD01-01	01				TCRBJ01-05*01	TCRBJ01	TCRBJ01-05	01				2	1	4	0	6	7	36	51	52	60	66	121	In	VDJ
NTGAAGATCCAGCCCTCAGAACCCAGGGACTCAGCTGTGTACTTCTGTGCCAGCAGCACAAAGGGGCCCGAAGCTTTCTTTGGACAA	CASSTKGPEAFF	88	4.241658874225174E-4	36	TCRBV12-03/12-04*01	TCRBV12	TCRBV12-03/12-04	01				TCRBD01-01*01	TCRBD01	TCRBD01-01	01				TCRBJ01-01*01	TCRBJ01	TCRBJ01-01	01				6	5	5	2	3	8	45	56	61	66	69	88	In	VDJ
ACGGAGTCAGGGGACACAGCACTGTATTTCTGTGCCAGCAGCAAATTAGCCGGGACAGCGAACACCGGGGAGCTGTTTTTTGGAGAA	CASSKLAGTANTGELFF	90	4.338060212275746E-4	51	TCRBV21-01*01	TCRBV21	TCRBV21-01	01				TCRBD01-01*01	TCRBD01	TCRBD01-01	01				TCRBJ02-02*01	TCRBJ02	TCRBJ02-02	01				2	6	0	5	0	0	30	45	51	-1	58	90	In	VDJ
CAGGTAGTGCGAGGAGATTCGGCAGCTTATTTCTGTGCCAGCTCACCACCGACAGGGGGCAACACCGGGGAGCTGTTTTTTGGAGAA	CASSPPTGGNTGELFF	115	5.543076937907898E-4	48	TCRBV18-01*01	TCRBV18	TCRBV18-01	01				TCRBD01-01*01	TCRBD01	TCRBD01-01	01				TCRBJ02-02*01	TCRBJ02	TCRBJ02-02	01				0	0	2	0	0	2	33	-1	50	-1	60	115	In	VDJ
AACATGAGCCCTGAAGACAGCAGCATATATCTCTGCAGCGTTTTGAGCTGGGTAGGTGAGGGCCCGGTGGAGCTGTTTTTTGGAGAA	CSVLSWVGEGPVELFF	60	2.892040141517164E-4	48	TCRBV29-01	TCRBV29	TCRBV29-01				01,02	TCRBD02-01*02	TCRBD02	TCRBD02-01	02				TCRBJ02-02*01	TCRBJ02	TCRBJ02-02	01				5	15	11	0	6	10	33	42	57	62	68	60	In	VDJ
ATCCAGCGCACACAGCAGGAGGACTCCGCCGTGTATCTCTGTGCCAGCAGCTTAGGTGGGGAGGGAAACACCATATATTTTGGAGAG	CASSLGGEGNTIYF	84	4.04885619812403E-4	42	TCRBV07-08*01	TCRBV07	TCRBV07-08	01				TCRBD02-01*02	TCRBD02	TCRBD02-01	02				TCRBJ01-03*01	TCRBJ01	TCRBJ01-03	01				1	3	9	2	0	4	39	55	58	-1	63	84	In	VDJ
CAGCCCTCAGAACCCAGGGACTCAGCTGTGTATTTTTGTGCTAGTGGTTTGGCTGGGCAGATCAATCAGCCCCAGCATTTTGGTGAT	CASGLAGQINQPQHF	109	5.253872923756182E-4	45	TCRBV12-05*01	TCRBV12	TCRBV12-05	01				TCRBD01-01*01	TCRBD01	TCRBD01-01	01				TCRBJ01-05*01	TCRBJ01	TCRBJ01-05	01				1	2	8	0	4	3	36	52	54	58	62	109	In	VDJ
ACCCTGCAGCCAGAAGACTCGGCCCTGTATCTCTGTGCCAGCAGCCAAGTTGACAGGGGCTATAATTCACCCCTCCACTTTGGGAAC	CASSQVDRGYNSPLHF	72	3.470448169820597E-4	48	TCRBV04-02*01	TCRBV04	TCRBV04-02	01				TCRBD01-01*01	TCRBD01	TCRBD01-01	01				TCRBJ01-06*02	TCRBJ01	TCRBJ01-06	02				1	2	2	2	0	3	33	49	51	-1	59	72	In	VDJ
CGGCCCTGTATCTCTGTGCCAGCAGCCCAAAGTGCCCCCCCAATCCGTTCCGGGACGAGCAGCTCCTACGAGCAGTACTTCGGGCCG		69	3.325846162744739E-4	67	TCRBV04-02*01	TCRBV04	TCRBV04-02	01								TCRBD01,TCRBD02	TCRBD01-01,TCRBD02-01		TCRBJ02-07*01	TCRBJ02	TCRBJ02-07	01				4	24	0	7	6	0	14	27	51	56	62	69	Out	VDJ
GGCGTCTGCTGTACCCTCTCAGACATCTGTGTACTTCTGTGCCAGGTTCTACTAGCGGGTTAGGTCGGGGAGCTGTTTTTTGGAGAA		79	3.8078528529975997E-4	44	TCRBV06-04*01	TCRBV06	TCRBV06-04	01				TCRBD02-01	TCRBD02	TCRBD02-01				01,02	TCRBJ02-02*01	TCRBJ02	TCRBJ02-02	01				9	5	3	4	6	7	37	45	50	59	65	79	Out	VDJ
TCGGCTGCTCCCTCCCAGACATCTGTGTACTTCTGTGCCAGCAGTGAAGTCCTAAACAGGGGCACCGGGGAGCTGTTTTTTGGAGAA	CASSEVLNRGTGELFF	87	4.193458205199888E-4	48	TCRBV06-01*01	TCRBV06	TCRBV06-01	01				TCRBD01-01*01	TCRBD01	TCRBD01-01	01				TCRBJ02-02*01	TCRBJ02	TCRBJ02-02	01				1	6	3	2	0	4	33	49	55	-1	62	87	In	VDJ
ATCCAGCCCTCAGAACCCAGGGACTCAGCTGTGTACTTCTGTGCCAGCAGGCCGACAGGGCTGGGCTATGGCTACACCTTCGGTTCG	CASRPTGLGYGYTF	63	3.0366421485930226E-4	42	TCRBV12	TCRBV12				TCRBV12-03/12-04,TCRBV12-04		TCRBD01-01*01	TCRBD01	TCRBD01-01	01				TCRBJ01-02*01	TCRBJ01	TCRBJ01-02	01				6	3	2	3	5	4	39	50	53	60	65	63	In	VDJ
TCTGCTGCCTCCTCCCAGACATCTGTATATTTCTGCGCCAGCAGCCCTGGGACAGCCTTTTTTTTGGGGCCCCAGCATTTTGGTGAT	CASSPGTAFFLGPQHF	97	4.6754648954527487E-4	48	TCRBV10-01	TCRBV10	TCRBV10-01				01,03	TCRBD01-01*01	TCRBD01	TCRBD01-01	01				TCRBJ01-05*01	TCRBJ01	TCRBJ01-05	01				6	4	0	5	13	9	33	44	48	55	68	97	In	VDJ
ACCAGTGCCCATCCTGAAGACAGCAGCTTCTACATCTGCAGTGCTAAAGGGTCCGGACAGGGGAGCGATGAGCAGTTCTTCGGGCCA	CSAKGSGQGSDEQFF	71	3.422247500795311E-4	45	TCRBV20	TCRBV20				TCRBV20-01,TCRBV20-or09_02		TCRBD01-01*01	TCRBD01	TCRBD01-01	01				TCRBJ02-01*01	TCRBJ02	TCRBJ02-01	01				4	8	1	2	4	8	36	46	54	63	67	71	In	VDJ
ACGATCCAGCGCACAGAGCAGGAGGACTCGGCCGTGTATCTCTGTGCCAGCAGCTTATTTGGTGGTGGCGAGCAGTACTTCGGGCCG	CASSLFGGGEQYF	34	1.6388227468597263E-4	39	TCRBV07-02	TCRBV07	TCRBV07-02				01,02					TCRBD01,TCRBD02	TCRBD01-01,TCRBD02-01		TCRBJ02-07*01	TCRBJ02	TCRBJ02-07	01				2	3	0	10	6	6	42	57	60	62	68	34	In	VDJ
NCTCTGAAGATCCGGTCCACAAAGCTGGAGGACTCAGCCATGTACTTCTGTGCCAGCAGTGAAGGGTTTGAAGCTTTCTTTGGACAA	CASSEGFEAFF	76	3.663250845921741E-4	33	TCRBV02-01	TCRBV02	TCRBV02-01				01,03					TCRBD01,TCRBD02	TCRBD01-01,TCRBD02-01		TCRBJ01-01*01	TCRBJ01	TCRBJ01-01	01				1	0	0	10	2	7	48	-1	64	66	68	76	In	VDJ
TCTGTGTACTTCTGTGCCATCAGTGCCGGTTTGACAGGGGGAGATCGGGAGGGACTAGCGGGGACCTACGAGCAGTACTTCGGGCCG	CAISAGLTGGDREGLAGTYEQYF	40	1.9280267610114428E-4	69	TCRBV10-03*01	TCRBV10	TCRBV10-03	01				TCRBD02-01*01	TCRBD02	TCRBD02-01	01				TCRBJ02-07*01	TCRBJ02	TCRBJ02-07	01				4	9	0	3	1	2	12	41	50	63	64	40	In	VDDJ
GTGCAGCCTGCAGAACTGGAGGATTCTGGAGTTTATTTCTGTGCCAGCAGCCCTCGGGTGGGAGGCACTGAAGCTTTCTTTGGACAA	CASSPRVGGTEAFF	78	3.7596521839723137E-4	42	TCRBV14-01*01	TCRBV14	TCRBV14-01	01				TCRBD02-01*02	TCRBD02	TCRBD02-01	02				TCRBJ01-01*01	TCRBJ01	TCRBJ01-01	01				4	7	9	1	0	4	39	52	59	-1	65	78	In	VDJ
GAGTCCGCCAGCACCAACCAGACATCTATGTACCTCTGTGCCAGCAGTTTTGGGGGGAAGGAAACCGGGGAGCTGTTTTTTGGAGAA	CASSFGGKETGELFF	84	4.04885619812403E-4	45	TCRBV28-01*01	TCRBV28	TCRBV28-01	01				TCRBD02-01*01	TCRBD02	TCRBD02-01	01				TCRBJ02-02*01	TCRBJ02	TCRBJ02-02	01				3	1	9	1	6	5	36	50	51	57	63	84	In	VDJ
CAGCGCACACAGCAGGAGGACTCCGCCGTGTATCTCTGTGCCAGCAGCTCGCTCGACAGGCTCAATCAGCCCCAGCATTTTGGTGAT	CASSSLDRLNQPQHF	69	3.325846162744739E-4	45	TCRBV07-08*01	TCRBV07	TCRBV07-08	01				TCRBD01-01*01	TCRBD01	TCRBD01-01	01				TCRBJ01-05*01	TCRBJ01	TCRBJ01-05	01				4	5	2	4	2	3	36	49	54	60	62	69	In	VDJ
NTGTCGGCTGCTCCCTCCCAGACATCTGTGTACTTCTGTGCCAGCAGTTACAATGCGGGAGGGGTCAATGAGCAGTTCTTCGGGCCA	CASSYNAGGVNEQFF	81	3.9042541910481717E-4	45	TCRBV06-05*01	TCRBV06	TCRBV06-05	01				TCRBD02-01*02	TCRBD02	TCRBD02-01	02				TCRBJ02-01*01	TCRBJ02	TCRBJ02-01	01				2	3	7	0	2	6	36	51	54	63	65	81	In	VDJ
TGGAGATCCAGTCCACGGAGTCAGGGGACACAGCACTGTATTTCTGTGCCAGCTCCCCACAGGGGAGACGAGCAGTACTTCGGGCCG		49	2.3618327822390176E-4	37	TCRBV21-01*01	TCRBV21	TCRBV21-01	01				TCRBD01-01*01	TCRBD01	TCRBD01-01	01				TCRBJ02-07*01	TCRBJ02	TCRBJ02-07	01				8	5	3	2	2	5	44	53	58	65	67	49	Out	VDJ
CGATCCAGCGCACAGAGCAGCGGGACTCGGCCATGTATCGCTGTGCCAGCAGCTTAGAACAGGGACTATGGCTACACCTTCGGTTCG		104	5.012869578629751E-4	40	TCRBV07-06*01	TCRBV07	TCRBV07-06	01				TCRBD01-01*01	TCRBD01	TCRBD01-01	01				TCRBJ01-02*01	TCRBJ01	TCRBJ01-02	01				1	1	3	3	0	3	41	57	58	-1	64	104	Out	VDJ
ATCCAGCGCACACAGCAGGAGGACTCCGCCGTGTATCTCTGTGCCAGCAGCTCTTTCGGGACAAACTACGAGCAGTACTTCGGGCCG	CASSSFGTNYEQYF	101	4.868267571553893E-4	42	TCRBV07-08*01	TCRBV07	TCRBV07-08	01				TCRBD01-01*01	TCRBD01	TCRBD01-01	01				TCRBJ02-07*01	TCRBJ02	TCRBJ02-07	01				4	5	0	6	2	3	39	52	57	63	65	101	In	VDJ
CACACCCTGCAGCCAGAAGACTCGGCCCTGTATCTCTGTGCCAGCAGCCAAGAGCACGGGGAGTCCTACGAGCAGTACTTCGGGCCG	CASSQEHGESYEQYF	97	4.6754648954527487E-4	45	TCRBV04-02*01	TCRBV04	TCRBV04-02	01				TCRBD02-01	TCRBD02	TCRBD02-01				01,02	TCRBJ02-07*01	TCRBJ02	TCRBJ02-07	01				0	3	8	3	2	1	36	53	56	61	63	97	In	VDJ
TCGGCTGCTCCCTCCCAGACATCTGTGTACTTCTGTGCCAGCAGTCACTTCCGGGACGGAATAAATCAGCCCCAGCATTTTGGTGAT	CASSHFRDGINQPQHF	93	4.4826622193516047E-4	48	TCRBV06-05*01	TCRBV06	TCRBV06-05	01								TCRBD01,TCRBD02	TCRBD01-01,TCRBD02-01		TCRBJ01-05*01	TCRBJ01	TCRBJ01-05	01				1	3	0	7	6	4	33	49	52	57	63	93	In	VDJ
CATCCTGAAGACAGCAGCTTCTACATCTGCAGTGCTAGAGATGCCTGGGTCGTGGGGTATCCCACAGATACGCAGTATTTTGGCCCA	CSARDAWVVGYPTDTQYF	55	2.651036796390734E-4	54	TCRBV20	TCRBV20				TCRBV20-01,TCRBV20-or09_02						TCRBD01,TCRBD02	TCRBD01-01,TCRBD02-01		TCRBJ02-03*01	TCRBJ02	TCRBJ02-03	01				0	12	6	2	5	2	27	41	53	57	62	55	In	VDJ
ATCAATTCCCTGGAGCTTGGTGACTCTGCTGTGTATTTCTGTGCCAGCAGCAAGGGACAGGGGCAAGATACGCAGTATTTTGGCCCA	CASSKGQGQDTQYF	50	2.4100334512643036E-4	42	TCRBV03-01/03-02*01	TCRBV03	TCRBV03-01/03-02	01				TCRBD01-01*01	TCRBD01	TCRBD01-01	01				TCRBJ02-03*01	TCRBJ02	TCRBJ02-03	01				5	2	0	2	2	5	39	51	53	63	65	50	In	VDJ
AATTCCCTGGAGCTTGGTGACTCTGCTGTGTATTTCTGTGCCAGCAGCCCCCGAAGGGGGTTCGAGGGTGGCTACACCTTCGGTTCG	CASSPRRGFEGGYTF	47	2.2654314441884453E-4	45	TCRBV03-01/03-02*01	TCRBV03	TCRBV03-01/03-02	01				TCRBD01-01*01	TCRBD01	TCRBD01-01	01				TCRBJ01-02*01	TCRBJ01	TCRBJ01-02	01				4	5	5	1	8	7	36	49	54	60	68	47	In	VDJ
NTGTCGGCTGCTCCCTCCCAAACATCTGTGTACTTCTGTGCCAGCAGTTCTGAGGAGTTTGGGTCCTACGAGCAGTACTTCGGGCCG	CASSSEEFGSYEQYF	73	3.518648838845883E-4	45	TCRBV06-02/06-03*01	TCRBV06	TCRBV06-02/06-03	01				TCRBD02-01*02	TCRBD02	TCRBD02-01	02				TCRBJ02-07*01	TCRBJ02	TCRBJ02-07	01				4	4	10	2	6	1	36	49	53	57	63	73	In	VDJ
GAGCACCTTGGAGCTGGGGGACTCGGCCCTTTATCTTTGCGCCAGCAGGGACTAGCGGAGCGCACAGATACGCAGTATTTTGGCCCA		74	3.566849507871169E-4	44	TCRBV05-01*01	TCRBV05	TCRBV05-01	01				TCRBD02-01	TCRBD02	TCRBD02-01				01,02	TCRBJ02-03*01	TCRBJ02	TCRBJ02-03	01				5	0	1	5	3	1	37	-1	48	58	61	74	Out	VDJ
AGCACCTTGGAGCTGGGGGACTCGGCCCTTTATCTTTGCGCCAGCAGCTTGTACGGGGGGCTCAACTATGGCTACACCTTCGGTTCG	CASSLYGGLNYGYTF	69	3.325846162744739E-4	45	TCRBV05-01*01	TCRBV05	TCRBV05-01	01				TCRBD02-01*01	TCRBD02	TCRBD02-01	01				TCRBJ01-02*01	TCRBJ01	TCRBJ01-02	01				1	2	8	1	3	2	36	51	53	60	63	69	In	VDJ
TCACCAGGCCTGGGGGACGCAGCCATGTACCTGTGTGCCACCAGCAGAGACAGGCGGGACGCAGAGTGGAACTACACCTTCGGTTCG	CATSRDRRDAEWNYTF	36	1.7352240849102986E-4	48	TCRBV15-01*02	TCRBV15	TCRBV15-01	02				TCRBD02-01*02	TCRBD02	TCRBD02-01	02				TCRBJ01-02*01	TCRBJ01	TCRBJ01-02	01				0	3	7	3	12	10	33	50	53	59	71	36	In	VDJ
GACATCGGCCCAAAAGAACCCGACAGCTTTCTATCTCTGTGCCTCAACAAGGGACAGGGGGCGGTGGGCGGCTACACCTTCGGTTCG		35	1.6870234158850126E-4	44	TCRBV19-01*01	TCRBV19	TCRBV19-01	01				TCRBD01-01*01	TCRBD01	TCRBD01-01	01				TCRBJ01-02*01	TCRBJ01	TCRBJ01-02	01				11	7	0	0	7	8	37	43	50	62	69	35	Out	VDJ
CCAGCCCCAACCAGACCTCTCTGTACTTCTGTGCCAGCAGTTACCCCACTAAGCGGGACCAAGTCCTACGAGCAGTACTTCGGGCCG		107	5.15747158570561E-4	52	TCRBV27-01*01	TCRBV27	TCRBV27-01	01				TCRBD02-01*02	TCRBD02	TCRBD02-01	02				TCRBJ02-07*01	TCRBJ02	TCRBJ02-07	01				4	9	6	3	5	1	29	42	51	58	63	107	Out	VDJ
AAGATCCAGCCCTCAGAACCCAGGGACTCAGCTGTGTACTTCTGTGCCAGCAGTTGGACGGCCAGCATGGAAGCTTTCTTTGGACAA	CASSWTASMEAFF	43	2.072628768087301E-4	39	TCRBV12-03/12-04*01	TCRBV12	TCRBV12-03/12-04	01								TCRBD01,TCRBD02	TCRBD01-01,TCRBD02-01		TCRBJ01-01*01	TCRBJ01	TCRBJ01-01	01				4	0	1	7	10	8	42	-1	55	59	69	43	In	VDJ
CGCACACAGCAGGAGGACTCCGCCGTGTATCTCTGTGCCAGCAGCTTACAGGGTTGGCCTCCGACCTATGGCTACACCTTCGGTTCG	CASSLQGWPPTYGYTF	82	3.9524548600734577E-4	48	TCRBV07-08*01	TCRBV07	TCRBV07-08	01				TCRBD01-01*01	TCRBD01	TCRBD01-01	01				TCRBJ01-02*01	TCRBJ01	TCRBJ01-02	01				2	0	4	3	12	4	33	-1	48	53	65	82	In	VDJ
ACTCTGACAGTGACCAGTGCCCATCCTGAAGACAGCAGCTTCTACATCTGCAGTGCTGGGACGTTCAAGGAGCAGTTCTTCGGGCCA	CSAGTFKEQFF	77	3.7114515149470277E-4	33	TCRBV20-01	TCRBV20	TCRBV20-01				01,04					TCRBD01,TCRBD02	TCRBD01-01,TCRBD02-01		TCRBJ02-01*01	TCRBJ02	TCRBJ02-01	01				5	0	0	7	7	10	48	-1	57	62	69	77	In	VDJ
AGGTAGTGCGAGGAGATTCGGCAGCTTATTTCTGTGCCAGCTCACCACCTCAACGGCCCCAATGGGGATACGCAGTATTTTGGCCCA		57	2.747438134441306E-4	49	TCRBV18-01*01	TCRBV18	TCRBV18-01	01								TCRBD01,TCRBD02	TCRBD01-01,TCRBD02-01		TCRBJ02-03*01	TCRBJ02	TCRBJ02-03	01				0	14	0	9	0	6	32	49	63	-1	66	57	Out	VDJ
AGTGCCCATCCTGAAGACAGCAGCTTCTACATCTGCAGTGCTAGAGAAAGGACAGGGGAGGGATACAATGAGCAGTTCTTCGGGCCA	CSARERTGEGYNEQFF	55	2.651036796390734E-4	48	TCRBV20	TCRBV20				TCRBV20-01,TCRBV20-or09_02		TCRBD01-01*01	TCRBD01	TCRBD01-01	01				TCRBJ02-01*01	TCRBJ02	TCRBJ02-01	01				0	2	1	2	5	4	33	47	49	58	63	55	In	VDJ
CTTGGAGATCCAGCGCACAGAGCAGGGGGACTCGGCCATGTATCTCTGTGCCAGCAGCCTAGCGGGAGCGAGCAGTACTTCGGGCCG		90	4.338060212275746E-4	35	TCRBV07-09*01	TCRBV07	TCRBV07-09	01				TCRBD02-01*02	TCRBD02	TCRBD02-01	02				TCRBJ02-07*01	TCRBJ02	TCRBJ02-07	01				0	0	9	2	0	6	46	-1	63	-1	68	90	Out	VDJ
CGGTCCACAAAGCTGGAGGACTCAGCCATGTACTTCTGTGCCAGCACCCCGGAGGGACTAGCGCCGTCGGTTGAGTATTTTGGCCCA	CASTPEGLAPSVEYF	71	3.422247500795311E-4	45	TCRBV02-01	TCRBV02	TCRBV02-01				01,03	TCRBD02-01	TCRBD02	TCRBD02-01				01,02	TCRBJ02-03*01	TCRBJ02	TCRBJ02-03	01				7	7	0	6	10	13	36	46	53	63	73	71	In	VDJ
CTGCTCCCTCCCAGACATCTGTGTACTTCTGTGCCAGCAGTTACCCCCCTGGACCAATCCCCTTCCGGGACCCAGTACTTCGGGCCA		55	2.651036796390734E-4	52	TCRBV06	TCRBV06				TCRBV06-05,TCRBV06-06						TCRBD01,TCRBD02	TCRBD01-01,TCRBD02-01		TCRBJ02-05*01	TCRBJ02	TCRBJ02-05	01				2	6	1	7	14	7	29	44	50	54	68	55	Out	VDJ
NNNNNNNNNNNNNNNNTGTCGGCTGCTCCCTCCCAAACATCTGTGTACTTCTGTGCCAGCAGGGACGGGGAGCTGTTTTTTGGAGAA	CASRDGELFF	101	4.868267571553893E-4	30	TCRBV06	TCRBV06				TCRBV06-02/06-03,TCRBV06-02						TCRBD01,TCRBD02	TCRBD01-01,TCRBD02-01		TCRBJ02-02*01	TCRBJ02	TCRBJ02-02	01				6	0	1	8	0	7	51	-1	62	-1	65	101	In	VDJ
AGCACCTTGGAGCTGGGGGACTCGGCCCTTTATCTTTGCGCCAGCCGCGGAGGATAGCTTTCTGGAAACACCATATATTTTGGAGAG	CASRGG*LSGNTIYF	46	2.2172307751631593E-4	45	TCRBV05-01*01	TCRBV05	TCRBV05-01	01				TCRBD02-01*02	TCRBD02	TCRBD02-01	02				TCRBJ01-03*01	TCRBJ01	TCRBJ01-03	01				7	3	10	1	7	1	36	45	48	53	60	46	Stop	VDJ
ACGTTGGCGTCTGCTGTACCCTCTCAGACATCTGTGTACTTCTGTGCCAGCGGGGGACAGGGAGGCAATGAGCAGTTCTTCGGGCCA	CASGGQGGNEQFF	77	3.7114515149470277E-4	39	TCRBV06-04*01	TCRBV06	TCRBV06-04	01				TCRBD01-01*01	TCRBD01	TCRBD01-01	01				TCRBJ02-01*01	TCRBJ02	TCRBJ02-01	01				8	2	0	3	3	6	42	51	53	62	65	77	In	VDJ
AGGTAGTGCGAGGAGATTCGGCAGCTTATTTCTGTGCCAGCTCTCAATGGACTAGCGGGAACCGACTACGAGCAGTACTTCGGGCCG		72	3.470448169820597E-4	49	TCRBV18-01*01	TCRBV18	TCRBV18-01	01				TCRBD02-01*02	TCRBD02	TCRBD02-01	02				TCRBJ02-07*01	TCRBJ02	TCRBJ02-07	01				6	5	1	3	5	3	32	43	48	60	65	72	Out	VDJ
AACCTGCAAAGCTTGAGGACTCGGCCGTGTATCTCTGTGCCAGCAGCCCCCAACCAAGACTAGGCGTACGAGCAGTACTTCGGGCCG		27	1.3014180636827238E-4	46	TCRBV11-02*03	TCRBV11	TCRBV11-02	03				TCRBD02-01	TCRBD02	TCRBD02-01				01,02	TCRBJ02-07*01	TCRBJ02	TCRBJ02-07	01				5	10	2	8	3	4	35	47	57	63	66	27	Out	VDJ
CTGCAGCCAGAAGACTCAGCCCTGTATCTCTGCGCCAGCAGCCAAGAAAAAACAGAAGTCATGAACACTGAAGCTTTCTTTGGACAA	CASSQEKTEVMNTEAFF	77	3.7114515149470277E-4	51	TCRBV04-01*01	TCRBV04	TCRBV04-01	01				TCRBD01-01*01	TCRBD01	TCRBD01-01	01				TCRBJ01-01*01	TCRBJ01	TCRBJ01-01	01				0	4	3	5	6	0	30	47	51	55	61	77	In	VDJ
TCTGCTGTACCCTCTCAGACATCTGTGTACTTCTGTGCCAGCAGTGACTCGACTAGCGGGAGCACAGATACGCAGTATTTTGGCCCA	CASSDSTSGSTDTQYF	65	3.1330434866435946E-4	48	TCRBV06-04*01	TCRBV06	TCRBV06-04	01				TCRBD02-01	TCRBD02	TCRBD02-01				01,02	TCRBJ02-03*01	TCRBJ02	TCRBJ02-03	01				0	0	2	4	0	0	33	-1	50	-1	60	65	In	VDJ
ACCCTGGAGTCTGCCAGGCCCTCACATACCTCTCAGTACCTCTGTGCCAGCAGTGAGTTGCTCTTGGACGAGCAGTACTTCGGGCCG	CASSELLLDEQYF	43	2.072628768087301E-4	39	TCRBV25-01*01	TCRBV25	TCRBV25-01	01								TCRBD01,TCRBD02	TCRBD01-01,TCRBD02-01		TCRBJ02-07*01	TCRBJ02	TCRBJ02-07	01				3	9	0	10	0	5	42	56	65	-1	67	43	In	VDJ
AAGACTCGGCCCTGTATCTCTGTGCCAGCAGCCATTCTACCGGGACTAGCGGCGAGACTAGCCAAAAACATTCAGTACTTCGGCGCC		24	1.1568160566068657E-4	61	TCRBV04-02*01	TCRBV04	TCRBV04-02	01				TCRBD02-01	TCRBD02	TCRBD02-01				01,02	TCRBJ02-04*01	TCRBJ02	TCRBJ02-04	01				3	7	0	5	7	0	20	34	41	52	59	24	Out	VDJ
TGGGGGACTCAGCTTTGTATTTCTGTGCCAGCAGCTCACACCACGGGACTAGCGGGGGGGAAAAACAATGAGCAGTTCTTCGGGCCA		54	2.6028361273654476E-4	58	TCRBV09-01*01	TCRBV09	TCRBV09-01	01				TCRBD02-01*01	TCRBD02	TCRBD02-01	01				TCRBJ02-01*01	TCRBJ02	TCRBJ02-01	01				4	9	0	0	4	5	23	35	44	60	64	54	Out	VDJ
TCGGCTGCTCCCTCCCAGACATCTGTGTACTTCTGTGCCAGCACCCCCTCCGGGGAGGTCTCCTACAATGAGCAGTTCTTCGGGCCA	CASTPSGEVSYNEQFF	51	2.4582341202895896E-4	48	TCRBV06	TCRBV06				TCRBV06-01,TCRBV06-05		TCRBD02-01*02	TCRBD02	TCRBD02-01	02				TCRBJ02-01*01	TCRBJ02	TCRBJ02-01	01				7	9	9	1	1	0	33	43	52	58	59	51	In	VDJ
CTGACTGTGAGCAACATGAGCCCTGAAGACAGCAGCATATATCTCTGCAGCGTTGTCAGGATGGACCCCGAAGCTTTCTTTGGACAA	CSVVRMDPEAFF	30	1.446020070758582E-4	36	TCRBV29-01	TCRBV29	TCRBV29-01				01,02					TCRBD01,TCRBD02	TCRBD01-01,TCRBD02-01		TCRBJ01-01*01	TCRBJ01	TCRBJ01-01	01				4	7	1	7	3	8	45	55	62	66	69	30	In	VDJ
GAGTCGCCCAGCCCCAACCAGACCTCTCTGTACTTCTGTGCCAGCAGTCCAAGGACAGGCTTCAACACTGAAGCTTTCTTTGGACAA	CASSPRTGFNTEAFF	26	1.2532173946574378E-4	45	TCRBV27-01*01	TCRBV27	TCRBV27-01	01				TCRBD01-01*01	TCRBD01	TCRBD01-01	01				TCRBJ01-01*01	TCRBJ01	TCRBJ01-01	01				5	4	1	4	4	2	36	48	52	59	63	26	In	VDJ
CACCTACACGCCCTGCAGCCAGAAGACTCAGCCCTGTATCTCTGCGCCAGCAGCCAAGGGATCTACTACGAGCAGTACTTCGGGCCG	CASSQGIYYEQYF	68	3.2776454937194526E-4	39	TCRBV04-01*01	TCRBV04	TCRBV04-01	01								TCRBD01,TCRBD02	TCRBD01-01,TCRBD02-01		TCRBJ02-07*01	TCRBJ02	TCRBJ02-07	01				1	0	1	8	4	3	42	-1	58	61	65	68	In	VDJ
NNNNTGTCGGCTGCTCCCTCCCAGACATCTGTGTACTTCTGTGCCAGCGACAGTGGCCCCGTCACAGATACGCAGTATTTTGGCCCA	CASDSGPVTDTQYF	41	1.9762274300367288E-4	42	TCRBV06-05*01	TCRBV06	TCRBV06-05	01				TCRBD01-01*01	TCRBD01	TCRBD01-01	01				TCRBJ02-03*01	TCRBJ02	TCRBJ02-03	01				8	0	2	5	9	2	39	-1	48	53	62	41	In	VDJ
GTGAACGCCTTGGAGCTGGACGACTCGGCCCTGTATCTCTGTGCCAGCAGCCCCCTGGGGGCAGACTATGGCTACACCTTCGGTTCG	CASSPLGADYGYTF	51	2.4582341202895896E-4	42	TCRBV05-04*01	TCRBV05	TCRBV05-04	01				TCRBD01-01*01	TCRBD01	TCRBD01-01	01				TCRBJ01-02*01	TCRBJ01	TCRBJ01-02	01				4	5	6	0	2	3	39	51	56	62	64	51	In	VDJ
CGCTACCAGCTCCCAGACATCTGTGTACTTCTGTGCCATCGATAAGGGGGGACTAGCGGTTACTACAATGAGCAGTTCTTCGGGCCA		61	2.94024081054245E-4	50	TCRBV10-03*01	TCRBV10	TCRBV10-03	01				TCRBD02-01	TCRBD02	TCRBD02-01				01,02	TCRBJ02-01*01	TCRBJ02	TCRBJ02-01	01				8	8	0	5	3	3	31	40	48	59	62	61	Out	VDJ
GCCCATCCTGAAGACAGCAGCTTCTACATCTGCAGTGCTAGAGATAGTTACCGAGGCCCGGACTCCTACGAGCAGTACTTCGGGCCG	CSARDSYRGPDSYEQYF	41	1.9762274300367288E-4	51	TCRBV20	TCRBV20				TCRBV20-01,TCRBV20-or09_02		TCRBD02-01*02	TCRBD02	TCRBD02-01	02				TCRBJ02-07*01	TCRBJ02	TCRBJ02-07	01				0	8	11	1	6	0	30	44	52	56	62	41	In	VDJ
ACTGTGAGCAACATGAGCCCTGAAGACAGCAGCATATATCTCTGCAGCGTTGAGGGTTCTCTCCTTGTGGGCTACACCTTCGGTTCG	CSVEGSLLVGYTF	29	1.397819401733296E-4	39	TCRBV29-01	TCRBV29	TCRBV29-01				01,02					TCRBD01,TCRBD02	TCRBD01-01,TCRBD02-01		TCRBJ01-02*01	TCRBJ01	TCRBJ01-02	01				3	0	0	9	13	8	42	-1	53	56	69	29	In	VDJ
ACAGTGACCAGTGCCCATCCTGAAGACAGCAGCTTCTACATCTGCAGTGCTAGAGATATCAGTGACACTGAAGCTTTCTTTGGACAA	CSARDISDTEAFF	57	2.747438134441306E-4	39	TCRBV20	TCRBV20				TCRBV20-01,TCRBV20-or09_02		TCRBD01-01*01	TCRBD01	TCRBD01-01	01				TCRBJ01-01*01	TCRBJ01	TCRBJ01-01	01				0	3	4	5	2	3	42	56	59	62	64	57	In	VDJ
GAGTTGGCTGCTCCCTCCCAGACATCTGTGTACTTCTGTGCCAGCAGTTACACTAGCGGGGGTAACTACGAGCAGTACTTCGGGCCG	CASSYTSGGNYEQYF	33	1.5906220778344403E-4	45	TCRBV06-06*01	TCRBV06	TCRBV06-06	01				TCRBD02-01*01	TCRBD02	TCRBD02-01	01				TCRBJ02-07*01	TCRBJ02	TCRBJ02-07	01				2	0	3	2	3	3	36	-1	51	62	65	33	In	VDJ
CAGCTCCCAGACATCTGTGTACTTCTGTGCCATCAGTGGGCTTCGACAGGGGAAGGTTCCGGGGGTGAAAAACTGTTTTTTGGCAGT		41	1.9762274300367288E-4	56	TCRBV10-03*01	TCRBV10	TCRBV10-03	01				TCRBD01-01*01	TCRBD01	TCRBD01-01	01				TCRBJ01-04*01	TCRBJ01	TCRBJ01-04	01				4	6	2	2	13	7	25	38	44	52	65	41	Out	VDJ
ACTCTGGAGTCAGCTACCCGCTCCCAGACATCTGTGTATTTCTGCGCCAGCAAGGGGGCCAGCTCCTACGAGCAGTACTTCGGGCCG	CASKGASSYEQYF	41	1.9762274300367288E-4	39	TCRBV10-02*01	TCRBV10	TCRBV10-02	01				TCRBD01-01*01	TCRBD01	TCRBD01-01	01				TCRBJ02-07*01	TCRBJ02	TCRBJ02-07	01				7	0	5	0	3	0	42	-1	52	59	62	41	In	VDJ
CTGCTCCCTCCCAGACATCTGTGTACTTCTGTGCCAGCAGTTCCCTTTTTCTCCGGGACAGGGAGGGAGACCCAGTACTTCGGGCCA		55	2.651036796390734E-4	52	TCRBV06	TCRBV06				TCRBV06-05,TCRBV06-06		TCRBD01-01*01	TCRBD01	TCRBD01-01	01				TCRBJ02-05*01	TCRBJ02	TCRBJ02-05	01				4	12	0	3	3	5	29	42	54	63	66	55	Out	VDJ
CTGGAGTCAGCTACCCGCTCCCAGACATCTGTGTATTTCTGCGCCAGCAGGGGGGACAGGGACACCGGGGAGCTGTTTTTTGGAGAA	CASRGDRDTGELFF	48	2.3136321132137313E-4	42	TCRBV10-02*01	TCRBV10	TCRBV10-02	01				TCRBD01-01*01	TCRBD01	TCRBD01-01	01				TCRBJ02-02*01	TCRBJ02	TCRBJ02-02	01				6	2	0	3	0	3	39	50	52	-1	61	48	In	VDJ
ATCCAGCGCACACAGCAGGAGGACTCCGCCGTGTATCTCTGTGCCAGCAGCCCCGGGACAGGCAATCAGCCCCAGCATTTTGGTGAT	CASSPGTGNQPQHF	64	3.0848428176183086E-4	42	TCRBV07-08*03	TCRBV07	TCRBV07-08	03				TCRBD01-01*01	TCRBD01	TCRBD01-01	01				TCRBJ01-05*01	TCRBJ01	TCRBJ01-05	01				4	2	0	5	0	2	39	52	54	-1	61	64	In	VDJ
ATTCTGGAGTCCGCCAGCACCAACCAGACATCTATGTACCTCTGTGCCAGCAGTTTATTACAGGGGAACACCATATATTTTGGAGAG	CASSLLQGNTIYF	13	6.266086973287189E-5	39	TCRBV28-01*01	TCRBV28	TCRBV28-01	01				TCRBD01-01*01	TCRBD01	TCRBD01-01	01				TCRBJ01-03*01	TCRBJ01	TCRBJ01-03	01				1	1	3	2	0	7	42	58	59	-1	66	13	In	VDJ
GTGAGCACCTTGGAGCTGGGGGACTCGGCCCTTTATCTTTGCGCCAGCAGCTTGGATGGCGGGGGCTACGAGCAGTACTTCGGGCCG	CASSLDGGGYEQYF	47	2.2654314441884453E-4	42	TCRBV05-01*01	TCRBV05	TCRBV05-01	01				TCRBD02-01*01	TCRBD02	TCRBD02-01	01				TCRBJ02-07*01	TCRBJ02	TCRBJ02-07	01				0	3	7	2	0	3	39	55	58	-1	65	47	In	VDJ
TCCGCCAGCACCAACCAGACATCTATGTACCTCTGTGCCAGCAGTTTAGATACGGACAGGGGGCTGGAAGGCTACACCTTCGGTTCG	CASSLDTDRGLEGYTF	15	7.23010035379291E-5	48	TCRBV28-01*01	TCRBV28	TCRBV28-01	01				TCRBD01-01*01	TCRBD01	TCRBD01-01	01				TCRBJ01-02*01	TCRBJ01	TCRBJ01-02	01				2	5	1	0	5	8	33	48	53	64	69	15	In	VDJ
ACGATCCAGCGCACAGAGCAGCGGGACTCGGCCATGTATCGCTGTGCCAGCAGCTTAGGTGGGGACACTGAAGCTTTCTTTGGACAA	CASSLGGDTEAFF	64	3.0848428176183086E-4	39	TCRBV07-06*01	TCRBV07	TCRBV07-06	01								TCRBD01,TCRBD02	TCRBD01-01,TCRBD02-01		TCRBJ01-01*01	TCRBJ01	TCRBJ01-01	01				1	2	6	2	0	3	42	58	60	-1	64	64	In	VDJ
TTCCTCCTCACTCTGGAGTCCGCTACCAGCTCCCAGACATCTGTGTACTTCTGTGCCATCAGTGAAACTGAAGCTTTCTTTGGACAA	CAISETEAFF	24	1.1568160566068657E-4	30	TCRBV10-03*01	TCRBV10	TCRBV10-03	01											TCRBJ01-01*01	TCRBJ01	TCRBJ01-01	01				3	0	0	0	1	5	51	-1	-1	65	66	24	In	VJ
GTGAACGCCTTGTTGCTGGGGGACTCGGCCCTGTATCTCTGTGCCAGCAGCTTACAGGGAGATAATTCACCCCTCCACTTTGGGAAT	CASSLQGDNSPLHF	23	1.1086153875815797E-4	42	TCRBV05-05*01	TCRBV05	TCRBV05-05	01				TCRBD01-01*01	TCRBD01	TCRBD01-01	01				TCRBJ01-06*01	TCRBJ01	TCRBJ01-06	01				2	0	3	3	2	5	39	-1	53	59	61	23	In	VDJ
TCGCCCAGCCCCAACCAGACCTCTCTGTACTTCTGTGCCAGCAGTTCCTATCGGACAGGGGGAAACACTGAAGCTTTCTTTGGACAA	CASSSYRTGGNTEAFF	42	2.024428099062015E-4	48	TCRBV27-01*01	TCRBV27	TCRBV27-01	01				TCRBD01-01*01	TCRBD01	TCRBD01-01	01				TCRBJ01-01*01	TCRBJ01	TCRBJ01-01	01				4	6	1	1	1	2	33	46	52	62	63	42	In	VDJ
AAGATCCGGTCCACAAAGCTGGAGGACTCAGCCATGTACTTCTGTGCCAGCAGTGAACTGAGACCAGATGGCTACACCTTCGGTTCG	CASSELRPDGYTF	29	1.397819401733296E-4	39	TCRBV02-01	TCRBV02	TCRBV02-01				01,03					TCRBD01,TCRBD02	TCRBD01-01,TCRBD02-01		TCRBJ01-02*01	TCRBJ01	TCRBJ01-02	01				2	4	2	7	3	6	42	57	61	64	67	29	In	VDJ
GAGTCGCCCAGCCCCAACCAGACCTCTCTGTACTTCTGTGCCAGCAGTGCCAGACTAGCGGGGGGCTACGAGCAGTACTTCGGGCCG	CASSARLAGGYEQYF	27	1.3014180636827238E-4	45	TCRBV27-01*01	TCRBV27	TCRBV27-01	01				TCRBD02-01*01	TCRBD02	TCRBD02-01	01				TCRBJ02-07*01	TCRBJ02	TCRBJ02-07	01				5	4	2	1	0	3	36	48	52	-1	65	27	In	VDJ
CAGCCCTCAGAACCCAGGGACTCAGCTGTGTACTTCTGTGCCAGCAGGGGAACAGGACACTCCTACAATGAGCAGTTCTTCGGGCCA	CASRGTGHSYNEQFF	20	9.640133805057214E-5	45	TCRBV12	TCRBV12				TCRBV12-03/12-04,TCRBV12-04		TCRBD01-01*01	TCRBD01	TCRBD01-01	01				TCRBJ02-01*01	TCRBJ02	TCRBJ02-01	01				6	7	1	6	0	0	36	47	54	-1	59	20	In	VDJ
CTGATTCTGGAGTCCGCCAGCACCAACCAGACATCTATGTACCTCTGTGCCAGCAGTGCATCTAACTATGGCTACACCTTCGGTTCG	CASSASNYGYTF	17	8.194113734298632E-5	36	TCRBV28-01*01	TCRBV28	TCRBV28-01	01								TCRBD01,TCRBD02	TCRBD01-01,TCRBD02-01		TCRBJ01-02*01	TCRBJ01	TCRBJ01-02	01				5	1	4	6	1	0	45	57	58	60	61	17	In	VDJ
GAGTCCGCCAGCACCAACCAGACATCTATGTACCTCTGTGCCAGCAGCTCTCCCGAGGGGCTGAACACTGAAGCTTTCTTTGGACAA	CASSSPEGLNTEAFF	25	1.2050167256321518E-4	45	TCRBV28-01*01	TCRBV28	TCRBV28-01	01								TCRBD01,TCRBD02	TCRBD01-01,TCRBD02-01		TCRBJ01-01*01	TCRBJ01	TCRBJ01-01	01				6	8	5	2	1	0	36	47	55	60	61	25	In	VDJ
GGAGTCGCCCAGCCCCAACCAGACCTCTCTGTACTTCTGTGCCAGCACTCCTCGTTGGGGAACTCCTACGAGCAGTACTTCGGGCCG		36	1.7352240849102986E-4	44	TCRBV27-01*01	TCRBV27	TCRBV27-01	01								TCRBD01,TCRBD02	TCRBD01-01,TCRBD02-01		TCRBJ02-07*01	TCRBJ02	TCRBJ02-07	01				7	10	0	8	1	0	37	47	57	61	62	36	Out	VDJ
AAAGCTGGAGGACTCAGCCATGTACTTCTGTGCCAGCAGTGACCACCGACAGGAGATAGGGTGAACACTGAAGCTTTCTTTGGACAA		33	1.5906220778344403E-4	53	TCRBV02-01	TCRBV02	TCRBV02-01				01,03	TCRBD01-01*01	TCRBD01	TCRBD01-01	01				TCRBJ01-01*01	TCRBJ01	TCRBJ01-01	01				3	5	2	4	8	0	28	42	47	53	61	33	Out	VDJ
ACATCGGCCCAAAAGAACCCGACAGCTTTCTATCTCTGTGCCAGTAGTATAGGACAGGGACGAACCTACGAGCAGTACTTCGGGCCG	CASSIGQGRTYEQYF	41	1.9762274300367288E-4	45	TCRBV19-01*01	TCRBV19	TCRBV19-01	01				TCRBD01-01*01	TCRBD01	TCRBD01-01	01				TCRBJ02-07*01	TCRBJ02	TCRBJ02-07	01				1	0	2	3	5	2	36	-1	52	59	64	41	In	VDJ
ACAGTGACCAGTGCCCATCCTGAAGACAGCAGCTTCTACATCTGCAGTGCTAGAGATGGGACAGGGAATGGCTACACCTTCGGTTCG	CSARDGTGNGYTF	41	1.9762274300367288E-4	39	TCRBV20	TCRBV20				TCRBV20-01,TCRBV20-or09_02		TCRBD01-01*01	TCRBD01	TCRBD01-01	01				TCRBJ01-02*01	TCRBJ01	TCRBJ01-02	01				0	1	0	3	1	6	42	56	57	66	67	41	In	VDJ
GAGCCCTGAAGACAGCAGCATATATCTCTGCAGCCAAAAGTAGCGGGAGGGTAGGGGATCTCGATCAATGAGCAGTTCTTCGGGCCA		42	2.024428099062015E-4	53	TCRBV29-01	TCRBV29	TCRBV29-01				01,02,03	TCRBD02-01*02	TCRBD02	TCRBD02-01	02				TCRBJ02-01*01	TCRBJ02	TCRBJ02-01	01				8	6	5	0	14	6	28	34	40	51	65	42	Out	VDJ
GCAGCCTGCAGAACTGGAGGATTCTGGAGTTTATTTCTGTGCCAGCAGCCTAGGGGACCCCGGCATCAGCCCCAGCATTTTGGTGAT		32	1.5424214088091543E-4	44	TCRBV14-01*01	TCRBV14	TCRBV14-01	01								TCRBD01,TCRBD02	TCRBD01-01,TCRBD02-01		TCRBJ01-05*01	TCRBJ01	TCRBJ01-05	01				4	3	0	7	6	5	37	50	53	58	64	32	Out	VDJ
CTGAAGATCCGGTCCACAAAGCTGGAGGACTCAGCCATGTACTTCTGTGCCAGCAGAGGGACCGTAGCTGAAGCTTTCTTTGGACAA	CASRGTVAEAFF	18	8.676120424551493E-5	36	TCRBV02-01	TCRBV02	TCRBV02-01				01,03					TCRBD01,TCRBD02	TCRBD01-01,TCRBD02-01		TCRBJ01-01*01	TCRBJ01	TCRBJ01-01	01				6	1	0	7	5	6	45	56	57	62	67	18	In	VDJ
ATCCAGCGCACACAGCAGGAGGACTCCGCCGTGTATCTCTGTGCCAGCAGCCCTTGGACAGGTGGGGGAGGCTACACCTTCGGTTCG	CASSPWTGGGGYTF	16	7.712107044045772E-5	42	TCRBV07-08*03	TCRBV07	TCRBV07-08	03				TCRBD01-01*01	TCRBD01	TCRBD01-01	01				TCRBJ01-02*01	TCRBJ01	TCRBJ01-02	01				4	3	1	4	7	8	39	52	55	62	69	16	In	VDJ
ATCCAGCGCACAGAGCAGGAGGACTCGGCCGTGTATCTCTGTGCCAGCACCCGGTTGGGTTGGAGCTACGAGCAGTACTTCGGGCCG	CASTRLGWSYEQYF	19	9.158127114804353E-5	42	TCRBV07-02	TCRBV07	TCRBV07-02				01,02	TCRBD02-01*02	TCRBD02	TCRBD02-01	02				TCRBJ02-07*01	TCRBJ02	TCRBJ02-07	01				7	12	10	2	0	3	39	49	61	-1	65	19	In	VDJ
CCATCCCCAACCAGACAGCTCTTTACTTCTGTGCCACCAGGCCGGGCGGGGGACTAGCGCTTCTCCTACGAGCAGTACTTCGGGCCG		27	1.3014180636827238E-4	52	TCRBV24-01*01	TCRBV24	TCRBV24-01	01				TCRBD02-01	TCRBD02	TCRBD02-01				01,02	TCRBJ02-07*01	TCRBJ02	TCRBJ02-07	01				7	9	0	6	3	0	29	40	49	59	62	27	Out	VDJ
AATTCCCTGGAGCTTGGTGACTCTGCTGTGTATTTCTGTGCCAGCAGCCAGCAGGGACCCTCTAACTATGGCTACACCTTCGGTTCG	CASSQQGPSNYGYTF	20	9.640133805057214E-5	45	TCRBV03-01/03-02*01	TCRBV03	TCRBV03-01/03-02	01								TCRBD01,TCRBD02	TCRBD01-01,TCRBD02-01		TCRBJ01-02*01	TCRBJ01	TCRBJ01-02	01				3	3	0	7	3	0	36	50	53	58	61	20	In	VDJ
GTGCAGCCTGCAGAACTGGAGGATTCTGGAGTTTATTTCTGTGCCAGCAGCCTGGGACTAGCCGCCTACGAGCAGTACTTCGGGCCG	CASSLGLAAYEQYF	22	1.0604147185562935E-4	42	TCRBV14-01*01	TCRBV14	TCRBV14-01	01				TCRBD02-01	TCRBD02	TCRBD02-01				01,02	TCRBJ02-07*01	TCRBJ02	TCRBJ02-07	01				4	1	0	7	2	2	39	52	53	62	64	22	In	VDJ
AGATCCAGCCTGCAGAGCTTGGGGACTCGGCCGTGTATCTCTGTGCCAGCAGCTTCTAGCGGGATGAACGAGCAGTACTTCGGGCCG		19	9.158127114804353E-5	40	TCRBV11-03*01	TCRBV11	TCRBV11-03	01				TCRBD02-01*02	TCRBD02	TCRBD02-01	02				TCRBJ02-07*01	TCRBJ02	TCRBJ02-07	01				3	0	4	3	3	5	41	-1	55	64	67	19	Out	VDJ
NNNNTGTCGGCTGCTCCCTCCCAGACATCTGTGTACTTCTGTGCCAGCAGCTCGCAGGGAGGGGGCCATGGCTACACCTTCGGTTCG	CASSSQGGGHGYTF	14	6.74809366354005E-5	42	TCRBV06-05*01	TCRBV06	TCRBV06-05	01								TCRBD01,TCRBD02	TCRBD01-01,TCRBD02-01		TCRBJ01-02*01	TCRBJ01	TCRBJ01-02	01				6	9	5	0	1	6	39	50	59	66	67	14	In	VDJ
CTCAAGATCCAGCCTGCAGAGCTTGGGGACTCGGCCATGTATCTCTGTGCCAGCAGCCTAGGTGGGTGGGAGGCGTTCTTCGGGCCA	CASSLGGWEAFF	20	9.640133805057214E-5	36	TCRBV11-01*01	TCRBV11	TCRBV11-01	01				TCRBD02-01*02	TCRBD02	TCRBD02-01	02				TCRBJ02-01*01	TCRBJ02	TCRBJ02-01	01				1	6	9	1	1	15	45	61	67	73	74	20	In	VDJ
AGCGCACAGAGCAGGGGGACTCGGCCATGTATCTCTGTGCCAGCAGCTCCCCGGACTTGGACTAATGAAAAACTGTTTTTTGGCAGT		20	9.640133805057214E-5	46	TCRBV07-09*01	TCRBV07	TCRBV07-09	01				TCRBD02-01	TCRBD02	TCRBD02-01				01,02	TCRBJ01-04*01	TCRBJ01	TCRBJ01-04	01				4	4	1	10	3	2	35	48	52	57	60	20	Out	VDJ
TGCCCATCCTGAAGACAGCAGCTTCTACATCTGCAGTGCTAGAGGGGATAGGGGCTTCCCTAGAACACTGAAGCTTTCTTTGGACAA		23	1.1086153875815797E-4	50	TCRBV20	TCRBV20				TCRBV20-01,TCRBV20-or09_02		TCRBD01-01*01	TCRBD01	TCRBD01-01	01				TCRBJ01-01*01	TCRBJ01	TCRBJ01-01	01				1	5	5	2	8	1	31	44	49	54	62	23	Out	VDJ
ACCAGTGCCCATCCTGAAGACAGCAGCTTCTACATCTGCAGTGTCTGGACAGGAACTACTAGCAATCAGCCCCAGCATTTTGGTGAT	CSVWTGTTSNQPQHF	14	6.74809366354005E-5	45	TCRBV20	TCRBV20				TCRBV20-01,TCRBV20-or09_02		TCRBD01-01*01	TCRBD01	TCRBD01-01	01				TCRBJ01-05*01	TCRBJ01	TCRBJ01-05	01				7	3	1	4	6	0	36	43	46	53	59	14	In	VDJ
AACGCCTTGGAGCTGGAGGACTCGGCCCTGTATCTCTGTGCCAGCAGCGCTGGACTAGCGGGGGTTAATGAGCAGTTCTTCGGGCCA	CASSAGLAGVNEQFF	22	1.0604147185562935E-4	45	TCRBV05-08*01	TCRBV05	TCRBV05-08	01				TCRBD02-01*01	TCRBD02	TCRBD02-01	01				TCRBJ02-01*01	TCRBJ02	TCRBJ02-01	01				4	3	1	2	2	7	36	48	51	64	66	22	In	VDJ
NNNNTGTCGGCTGCTCCCTCCCAGACATCTGTGTACTTCTGTGCCAGCACCTATCAGAGGGGCGGCACTGAAGCTTTCTTTGGACAA	CASTYQRGGTEAFF	19	9.158127114804353E-5	42	TCRBV06-05*01	TCRBV06	TCRBV06-05	01								TCRBD01,TCRBD02	TCRBD01-01,TCRBD02-01		TCRBJ01-01*01	TCRBJ01	TCRBJ01-01	01				7	8	5	2	3	4	39	49	57	62	65	19	In	VDJ
TCGGCCCAAAAGAACCCGACAGCTTTCTATCTCTGTGCCAGTAAAAGCCCCCCCACGAGTCGGAATCAGCCCCAGCATTTTGGTGAT	CASKSPPTSRNQPQHF	22	1.0604147185562935E-4	48	TCRBV19-01*01	TCRBV19	TCRBV19-01	01				TCRBD02-01	TCRBD02	TCRBD02-01				01,02	TCRBJ01-05*01	TCRBJ01	TCRBJ01-05	01				7	2	6	7	15	4	33	43	45	48	63	22	In	VDJ
TCCACAAAGCTGGAGGACTCAGCCATGTACTTCTGTGCCAGCAGCGCTTACCAGGGACCGGCCGACTATGGCTACACCTTCGGTTCG	CASSAYQGPADYGYTF	40	1.9280267610114428E-4	48	TCRBV02-01	TCRBV02	TCRBV02-01				01,03					TCRBD01,TCRBD02	TCRBD01-01,TCRBD02-01		TCRBJ01-02*01	TCRBJ01	TCRBJ01-02	01				6	9	0	7	6	3	33	44	53	58	64	40	In	VDJ
AGCACCTTGGAGCTGGGGGACTCGGCCCTTTATCTTTGCGCCAGCAGCAAAGCCGGGACAGGGGCCTACGAGCAGTACTTCGGGCCG	CASSKAGTGAYEQYF	17	8.194113734298632E-5	45	TCRBV05-01*01	TCRBV05	TCRBV05-01	01				TCRBD01-01*01	TCRBD01	TCRBD01-01	01				TCRBJ02-07*01	TCRBJ02	TCRBJ02-07	01				4	6	0	2	0	2	36	48	54	-1	64	17	In	VDJ
GAGCTTGGTGACTCTGCTGTGTATTTCTGTGCCAGCAGCCAAGATAGCCGGGAGGTCTTACAAGTGGATACGCAGTATTTTGGCCCA	CASSQDSREVLQVDTQYF	25	1.2050167256321518E-4	54	TCRBV03-01/03-02*01	TCRBV03	TCRBV03-01/03-02	01				TCRBD02-01*02	TCRBD02	TCRBD02-01	02				TCRBJ02-03*01	TCRBJ02	TCRBJ02-03	01				0	4	8	1	11	6	27	44	48	55	66	25	In	VDJ
GTGACATCGGCCCAAAAGAACCCGACAGCTTTCTATCTCTGTGCCAGTAGTTTTGACAGGGGCAACTATGGCTACACCTTCGGTTCG	CASSFDRGNYGYTF	28	1.34961873270801E-4	42	TCRBV19-01*01	TCRBV19	TCRBV19-01	01				TCRBD01-01*01	TCRBD01	TCRBD01-01	01				TCRBJ01-02*01	TCRBJ01	TCRBJ01-02	01				5	3	2	2	1	2	39	51	54	62	63	28	In	VDJ
ATCCAGCGCACAGAGCAGGGGGACTCAGCCGCGTATCTCCGTGTGGAACAGGCCTAAATCGGCCAAGAGACCCAGTACTTCGGGCCA	RVEQA*IGQETQYF	33	1.5906220778344403E-4	42	TCRBV07-03*03	TCRBV07	TCRBV07-03	03				TCRBD01-01*01	TCRBD01	TCRBD01-01	01				TCRBJ02-05*01	TCRBJ02	TCRBJ02-05	01				13	4	3	4	10	1	39	43	47	52	62	33	Stop	VDJ
CTTCACATCAATTCCCTGGAGCTTGGTGACTCTGCTGTGTATTTCTGTGCCAGCAGCCAGGAGCTCTATGGCTACACCTTCGGTTCG	CASSQELYGYTF	12	5.7840802830343284E-5	36	TCRBV03-01/03-02*01	TCRBV03	TCRBV03-01/03-02	01				TCRBD02-01*02	TCRBD02	TCRBD02-01	02				TCRBJ01-02*01	TCRBJ01	TCRBJ01-02	01				3	0	10	2	2	4	45	-1	59	63	65	12	In	VDJ
NNNNTGTCGGCTGCTCCCTCCCAGACATCTGTGTACTTCTGTGCCAGCAGCTCGGGACAGCATAATGAAAAACTGTTTTTTGGCAGT	CASSSGQHNEKLFF	23	1.1086153875815797E-4	42	TCRBV06-05*01	TCRBV06	TCRBV06-05	01				TCRBD01-01*01	TCRBD01	TCRBD01-01	01				TCRBJ01-04*01	TCRBJ01	TCRBJ01-04	01				6	3	0	5	2	4	39	50	53	60	62	23	In	VDJ
CGGTCCACAAAGCTGGAGGACTCAGCCATGTACTTCTGTGCCAGCAGTGAAGCGCTTCGGGGGAACACTGAAGCTTTCTTTGGACAA	CASSEALRGNTEAFF	38	1.8316254229608706E-4	45	TCRBV02-01	TCRBV02	TCRBV02-01				01,03	TCRBD02-01*01	TCRBD02	TCRBD02-01	01				TCRBJ01-01*01	TCRBJ01	TCRBJ01-01	01				0	4	8	3	0	1	36	53	57	-1	62	38	In	VDJ
ACGGAGTCAGGGGACACAGCACTGTATTTCTGTGCCAGCAGCAAATAGGCAAGGACAGGTGAGTACAATGAGCAGTTCTTCGGGCCA	CASSK*ARTGEYNEQFF	50	2.4100334512643036E-4	51	TCRBV21-01*01	TCRBV21	TCRBV21-01	01				TCRBD01-01*01	TCRBD01	TCRBD01-01	01				TCRBJ02-01*01	TCRBJ02	TCRBJ02-01	01				2	7	1	4	4	4	30	45	52	59	63	50	Stop	VDJ
GTGACATCGGCCCAAAAGAACCCGACAGCTTTCTATCTCTGTGCCAGTAGTCCCCAAGGGATGAACACTGAAGCTTTCTTTGGACAA	CASSPQGMNTEAFF	29	1.397819401733296E-4	42	TCRBV19-01*01	TCRBV19	TCRBV19-01	01								TCRBD01,TCRBD02	TCRBD01-01,TCRBD02-01		TCRBJ01-01*01	TCRBJ01	TCRBJ01-01	01				5	6	0	8	0	0	39	51	57	-1	61	29	In	VDJ
CTGGAGTTGGCTGCTCCCTCCCAGACATCTGTGTACTTCTGTGCCAGCACCCCGGACTCGAACACAGATACGCAGTATTTTGGCCCA	CASTPDSNTDTQYF	27	1.3014180636827238E-4	42	TCRBV06-06	TCRBV06	TCRBV06-06				01,04	TCRBD02-01	TCRBD02	TCRBD02-01				01,02	TCRBJ02-03*01	TCRBJ02	TCRBJ02-03	01				7	4	1	10	4	2	39	49	53	58	62	27	In	VDJ
TTGGAGCTGGGGGACTCAGCCCTGTACTTCTGTGCCAGCAGCTTAGGCCGTCTGGGGGCTACTAATGAAAAACTGTTTTTTGGCAGT	CASSLGRLGATNEKLFF	33	1.5906220778344403E-4	51	TCRBV13-01*01	TCRBV13	TCRBV13-01	01				TCRBD01-01*01	TCRBD01	TCRBD01-01	01				TCRBJ01-04*01	TCRBJ01	TCRBJ01-04	01				0	6	6	0	1	2	30	47	53	59	60	33	In	VDJ
GTGACATCGGCCCAAAAGAACCCGACAGCTTTCTATCTCTGTGCCAGTAGTATTCCAGGGGGCACCGGGGAGCTGTTTTTTGGAGAA	CASSIPGGTGELFF	10	4.820066902528607E-5	42	TCRBV19-01*01	TCRBV19	TCRBV19-01	01				TCRBD01-01*01	TCRBD01	TCRBD01-01	01				TCRBJ02-02*01	TCRBJ02	TCRBJ02-02	01				3	2	4	1	0	4	39	53	55	-1	62	10	In	VDJ
NTGAAGATCCAGCCCTCAGAACCCAGGGACTCAGCTGTGTACTTCTGTGCCAGCAGAATTGGGACAGGAATCTACACCTTCGGTTCG	CASRIGTGIYTF	17	8.194113734298632E-5	36	TCRBV12-03/12-04*01	TCRBV12	TCRBV12-03/12-04	01				TCRBD01-01*01	TCRBD01	TCRBD01-01	01				TCRBJ01-02*01	TCRBJ01	TCRBJ01-02	01				6	4	0	4	3	10	45	56	60	68	71	17	In	VDJ
ACTCTGACTGTGAGCAACATGAGCCCTGAAGACAGCAGCATATATCTCTGCAGCGTTGAAGTCGTCGGTGGGCAGTACTTCGGGCCG	CSVEVVGGQYF	19	9.158127114804353E-5	33	TCRBV29-01*01	TCRBV29	TCRBV29-01	01				TCRBD02-01	TCRBD02	TCRBD02-01				01,02	TCRBJ02-07*01	TCRBJ02	TCRBJ02-07	01				1	4	8	5	3	9	48	61	65	68	71	19	In	VDJ
NNNNNNNTGTCGGCTGCTCCCTCCCAGACATCTGTGTACTTCTGTGCCAGCAGTAGCGGACTCCTCGGCGAGCAGTACTTCGGGCCG	CASSSGLLGEQYF	35	1.6870234158850126E-4	39	TCRBV06-05*01	TCRBV06	TCRBV06-05	01				TCRBD02-01	TCRBD02	TCRBD02-01				01,02	TCRBJ02-07*01	TCRBJ02	TCRBJ02-07	01				5	3	1	10	6	6	42	54	57	62	68	35	In	VDJ
ACCTTGGAGCTGGGGGACTCGGCCCTTTATCTTTGCGCCAGCAGCTTGGGTTTTACAGGGGGTAATTCACCCCTCCACTTTGGGAAC	CASSLGFTGGNSPLHF	21	1.0122140495310075E-4	48	TCRBV05-01*01	TCRBV05	TCRBV05-01	01				TCRBD01-01*01	TCRBD01	TCRBD01-01	01				TCRBJ01-06*02	TCRBJ01	TCRBJ01-06	02				0	5	3	1	0	6	33	49	54	-1	62	21	In	VDJ
TCAGCTACCCGCTCCCAGACATCTGTGTATTTCTGCGCCAGCAGTGAGTCAGGGGGGGTCGGCAATCAGCCCCAGCATTTTGGTGAT	CASSESGGVGNQPQHF	15	7.23010035379291E-5	48	TCRBV10-02*01	TCRBV10	TCRBV10-02	01				TCRBD02-01*01	TCRBD02	TCRBD02-01	01				TCRBJ01-05*01	TCRBJ01	TCRBJ01-05	01				0	1	9	0	3	2	33	50	51	58	61	15	In	VDJ
ACTCTGGAGTCCGCTACCAGCTCCCAGACATCTGTGTACTTCTGTGCCATTAGACAGCCCTCTGGAAACACCATATATTTTGGAGAG	CAIRQPSGNTIYF	18	8.676120424551493E-5	39	TCRBV10-03*01	TCRBV10	TCRBV10-03	01				TCRBD01-01*01	TCRBD01	TCRBD01-01	01				TCRBJ01-03*01	TCRBJ01	TCRBJ01-03	01				9	2	2	5	2	0	42	50	52	57	59	18	In	VDJ
AGCTCCTTGGAGCTGGGGGACTCAGCCCTGTACTTCTGTGCCAGCAGCTCACGAGGGACAGGGACGGGTGAGCAGTTCTTCGGGCCA	CASSSRGTGTGEQFF	20	9.640133805057214E-5	45	TCRBV13-01*01	TCRBV13	TCRBV13-01	01				TCRBD01-01*01	TCRBD01	TCRBD01-01	01				TCRBJ02-01*01	TCRBJ02	TCRBJ02-01	01				4	5	0	3	5	9	36	49	54	63	68	20	In	VDJ
CTGGAGTTGGCTGCTCCCTCCCAGACATCTGTGTACTTCTGTGCCAGCCAGCCTAGGGACATGCCTGTAGGCTACACCTTCGGTTCG	CASQPRDMPVGYTF	44	2.120829437112587E-4	42	TCRBV06-06	TCRBV06	TCRBV06-06				01,04	TCRBD01-01*01	TCRBD01	TCRBD01-01	01				TCRBJ01-02*01	TCRBJ01	TCRBJ01-02	01				8	7	0	6	8	8	39	48	55	61	69	44	In	VDJ
GTGACCAGTGCCCATCCTGAAGACAGCAGCTTCTACATCTGCGGGTCGAAAGCGGGAGTAGACACCGGGGAGCTGTTTTTTGGAGAA	CGSKAGVDTGELFF	20	9.640133805057214E-5	42	TCRBV20	TCRBV20				TCRBV20-01,TCRBV20-or09_02		TCRBD02-01*02	TCRBD02	TCRBD02-01	02				TCRBJ02-02*01	TCRBJ02	TCRBJ02-02	01				11	8	6	2	3	3	39	42	50	58	61	20	In	VDJ
CCCAGCCCCAACCAGACCTCTCTGTACTTCTGTGCCAGCAGCCCTTATGCAACAGGGGTTGCTAACTATGGCTACACCTTCGGTTCG	CASSPYATGVANYGYTF	40	1.9280267610114428E-4	51	TCRBV27-01*01	TCRBV27	TCRBV27-01	01				TCRBD01-01*01	TCRBD01	TCRBD01-01	01				TCRBJ01-02*01	TCRBJ01	TCRBJ01-02	01				6	10	3	2	3	0	30	41	51	58	61	40	In	VDJ
ATGAGCTCCTTGGAGCTGGGGGACTCAGCCCTGTACTTCTGTGCCAGCAGCTTAGAGGGGTCCGGGGCTGAAGCTTTCTTTGGACAA	CASSLEGSGAEAFF	24	1.1568160566068657E-4	42	TCRBV13-01*01	TCRBV13	TCRBV13-01	01								TCRBD01,TCRBD02	TCRBD01-01,TCRBD02-01		TCRBJ01-01*01	TCRBJ01	TCRBJ01-01	01				1	0	5	2	7	6	39	-1	55	60	67	24	In	VDJ
NNNNTGTCGGCTGCTCCCTCCCAGACATCTGTGTACTTCTGTGCCAGCAGTCTTCAGGGGGTGAACTATGGCTACACCTTCGGTTCG	CASSLQGVNYGYTF	15	7.23010035379291E-5	42	TCRBV06-05*01	TCRBV06	TCRBV06-05	01				TCRBD01-01*01	TCRBD01	TCRBD01-01	01				TCRBJ01-02*01	TCRBJ01	TCRBJ01-02	01				5	3	4	1	2	2	39	51	54	61	63	15	In	VDJ
GAGCAACATGAGCCCTGAAGACAGCAGCATATATCTCTGCAACTCTGTGGGGAACAGGGGTAAGACTCACCCCTCCACTTTGGGAAC		9	4.3380602122757464E-5	44	TCRBV29-01	TCRBV29	TCRBV29-01				01,02,03	TCRBD01-01*01	TCRBD01	TCRBD01-01	01				TCRBJ01-06*02	TCRBJ01	TCRBJ01-06	02				10	12	3	2	6	10	37	41	53	60	66	9	Out	VDJ
GTGAGCAACATGAGCCCTGAAGACAGCAGCATATATCTCTGCAGCGCCAGCCCTGACAGGGGGACTTCTGAAGCTTTCTTTGGACAA	CSASPDRGTSEAFF	27	1.3014180636827238E-4	42	TCRBV29-01*03	TCRBV29	TCRBV29-01	03				TCRBD01-01*01	TCRBD01	TCRBD01-01	01				TCRBJ01-01*01	TCRBJ01	TCRBJ01-01	01				6	7	2	1	4	6	39	47	54	63	67	27	In	VDJ
CCTGCAAAGCTTGAGGACTCGGCCGTGTATCTCTGTGCCAGCAGCTCACCAAACGACAGGAGATACAATGAGCAGTTCTTCGGGCCA	CASSSPNDRRYNEQFF	18	8.676120424551493E-5	48	TCRBV11-02	TCRBV11	TCRBV11-02				01,03	TCRBD01-01*01	TCRBD01	TCRBD01-01	01				TCRBJ02-01*01	TCRBJ02	TCRBJ02-01	01				4	8	2	4	3	4	33	46	54	60	63	18	In	VDJ
ATTCTGGAGTCCGCCAGCACCAACCAGACATCTATGTACCTCTGTGCCAGCAGAGGGGGAAGCAATCAGCCCCAGCATTTTGGTGAT	CASRGGSNQPQHF	14	6.74809366354005E-5	39	TCRBV28-01*01	TCRBV28	TCRBV28-01	01				TCRBD01-01*01	TCRBD01	TCRBD01-01	01				TCRBJ01-05*01	TCRBJ01	TCRBJ01-05	01				6	0	5	1	1	1	42	-1	53	59	60	14	In	VDJ
GACTGTGAGCAACATGAGCCCTGAAGACAGCAGCATATATCTCTGCAGCGTTGAAGATGGACAACCTCTTGCTACACCTTCGGTTCG		11	5.302073592781468E-5	38	TCRBV29-01	TCRBV29	TCRBV29-01				01,02	TCRBD01-01*01	TCRBD01	TCRBD01-01	01				TCRBJ01-02*01	TCRBJ01	TCRBJ01-02	01				0	1	1	6	7	9	43	57	58	63	70	11	Out	VDJ
NNNNNNNTGTCGGCTGCTCCCTCCCAGACATCTGTGTACTTCTGTGCCAGCACCGAGGGGGCGCAGAATGAGCAGTTCTTCGGGCCA	CASTEGAQNEQFF	28	1.34961873270801E-4	39	TCRBV06-05*01	TCRBV06	TCRBV06-05	01				TCRBD01-01*01	TCRBD01	TCRBD01-01	01				TCRBJ02-01*01	TCRBJ02	TCRBJ02-01	01				7	3	5	0	4	7	42	52	55	62	66	28	In	VDJ
CAGCCTGCAAAGCTTGAGGACTCGGCCGTGTATCTCTGTGCCAGCAGCCCCCAGACAGCTCCTAACTATGGCTACACCTTCGGTTCG	CASSPQTAPNYGYTF	10	4.820066902528607E-5	45	TCRBV11-02*01	TCRBV11	TCRBV11-02	01				TCRBD01-01*01	TCRBD01	TCRBD01-01	01				TCRBJ01-02*01	TCRBJ01	TCRBJ01-02	01				5	5	2	5	3	0	36	48	53	58	61	10	In	VDJ
AGCAACATGAGCCCTGAAGACAGCAGCATATATCTCTGCAGCGTTGACGCAGGGGAGAGCTCTGGAAACACCATATATTTTGGAGAG	CSVDAGESSGNTIYF	8	3.856053522022886E-5	45	TCRBV29-01	TCRBV29	TCRBV29-01				01,02	TCRBD01-01*01	TCRBD01	TCRBD01-01	01				TCRBJ01-03*01	TCRBJ01	TCRBJ01-03	01				3	2	4	2	4	0	36	47	49	55	59	8	In	VDJ
CTGGAGTCGCCCAGCCCCAACCAGACCTCTCTGTACTTCTGTGCCAGCAGTCTTATTGGGGTGCCGGAGACCCAGTACTTCGGGCCA	CASSLIGVPETQYF	26	1.2532173946574378E-4	42	TCRBV27-01*01	TCRBV27	TCRBV27-01	01								TCRBD01,TCRBD02	TCRBD01-01,TCRBD02-01		TCRBJ02-05*01	TCRBJ02	TCRBJ02-05	01				5	6	6	2	5	5	39	51	57	61	66	26	In	VDJ
AAGATCCAGCGCACACAGCAGGAGGACTCCGCCGTGTATCTCTGTGCCAGCAGCTTAGAGGACAATCAGCCCCAGCATTTTGGTGAT	CASSLEDNQPQHF	27	1.3014180636827238E-4	39	TCRBV07-08*01	TCRBV07	TCRBV07-08	01								TCRBD01,TCRBD02	TCRBD01-01,TCRBD02-01		TCRBJ01-05*01	TCRBJ01	TCRBJ01-05	01				1	1	1	8	0	3	42	58	59	-1	62	27	In	VDJ
GAATGTGAGCACCTTGGAGCTGGGGGACTCGGCCCTTTATCTTTGCGCCAACACAGAACAGAGGATTACGAGCAGTACTTCGGGCCG		13	6.266086973287189E-5	38	TCRBV05-01*01	TCRBV05	TCRBV05-01	01								TCRBD01,TCRBD02	TCRBD01-01,TCRBD02-01		TCRBJ02-07*01	TCRBJ02	TCRBJ02-07	01				9	2	3	5	10	4	43	50	52	56	66	13	Out	VDJ
CCAGCCCTCAGAACCCAGGGACTCAGCTGTGTATTTTTGTGCTAGTGGTTTGACTCGACAGGGACCTACGAGCAGTACTTCGGGCCG		15	7.23010035379291E-5	44	TCRBV12-05*01	TCRBV12	TCRBV12-05	01				TCRBD01-01*01	TCRBD01	TCRBD01-01	01				TCRBJ02-07*01	TCRBJ02	TCRBJ02-07	01				2	4	2	3	1	2	37	52	56	63	64	15	Out	VDJ
NTGTCGGCTGCTCCCTCCCAGACATCTGTGTACTTCTGTGCCAGCAGTCCGACTTGGGGGGGGAACACTGAAGCTTTCTTTGGACAA	CASSPTWGGNTEAFF	19	9.158127114804353E-5	45	TCRBV06-05*01	TCRBV06	TCRBV06-05	01				TCRBD02-01*01	TCRBD02	TCRBD02-01	01				TCRBJ01-01*01	TCRBJ01	TCRBJ01-01	01				5	7	9	0	0	1	36	48	55	-1	62	19	In	VDJ
CGCTCACCAGGCCTGGGGGACGCAGCCATGTACCTGTGTGCCACCAGCACCTCGGGACAGGGTAGTCAGCCCCAGCATTTTGGTGAT	CATSTSGQGSQPQHF	18	8.676120424551493E-5	45	TCRBV15-01*02	TCRBV15	TCRBV15-01	02				TCRBD01-01*01	TCRBD01	TCRBD01-01	01				TCRBJ01-05*01	TCRBJ01	TCRBJ01-05	01				4	4	0	3	3	6	36	49	53	62	65	18	In	VDJ
CGCTCACCAGGCCTGGGGGACGCAGCCATGTACCTGTGTGCCACCAGCAGAGCCCTGGTGCCTCAAGAGACCCAGTACTTCGGGCCA	CATSRALVPQETQYF	32	1.5424214088091543E-4	45	TCRBV15-01*02	TCRBV15	TCRBV15-01	02								TCRBD01,TCRBD02	TCRBD01-01,TCRBD02-01		TCRBJ02-05*01	TCRBJ02	TCRBJ02-05	01				1	4	0	10	5	2	36	52	56	58	63	32	In	VDJ
AGCACCAACCAGACATCTATGTACCTCTGTGCCAGCAGTTTAGGACTAGCGGGAGAAACGGGGGCCAACGTCCTGACTTTCGGGGCC	CASSLGLAGETGANVLTF	25	1.2050167256321518E-4	54	TCRBV28-01*01	TCRBV28	TCRBV28-01	01				TCRBD02-01*02	TCRBD02	TCRBD02-01	02				TCRBJ02-06*01	TCRBJ02	TCRBJ02-06	01				2	0	1	2	5	4	27	-1	42	55	60	25	In	VDJ
GAGCTTGGTGACTCTGCTGTGTATTTCTGTGCCAGCAGCCAAGAAGGATTTAGGGGAGTAGGCCCCCGCGAGCAGTACTTCGGGCCG	CASSQEGFRGVGPREQYF	13	6.266086973287189E-5	54	TCRBV03-01/03-02*01	TCRBV03	TCRBV03-01/03-02	01								TCRBD01,TCRBD02	TCRBD01-01,TCRBD02-01		TCRBJ02-07*01	TCRBJ02	TCRBJ02-07	01				0	7	5	2	12	6	27	44	51	56	68	13	In	VDJ
TACCCTCTCAGACATCTGTGTACTTCTGTGCCAGCAGTGACTCGGATGGGGAACTAGCGGGAGACCTACGAGCAGTACTTCGGGCCG		23	1.1086153875815797E-4	55	TCRBV06-04*01	TCRBV06	TCRBV06-04	01				TCRBD02-01*02	TCRBD02	TCRBD02-01	02				TCRBJ02-07*01	TCRBJ02	TCRBJ02-07	01				0	9	3	2	1	2	26	43	52	63	64	23	Out	VDJ
NTGTCGGCTGCTCCCTCCCAGACATCTGTGTACTTCTGTGCCAGCAGTTACGCGGGCCTAAGCACAGATACGCAGTATTTTGGCCCA	CASSYAGLSTDTQYF	21	1.0122140495310075E-4	45	TCRBV06-05*01	TCRBV06	TCRBV06-05	01				TCRBD02-01	TCRBD02	TCRBD02-01				01,02	TCRBJ02-03*01	TCRBJ02	TCRBJ02-03	01				2	0	7	4	4	0	36	-1	51	56	60	21	In	VDJ
GTGACCAGTGCCCATCCTGAAGACAGCAGCTTCTACATCTGCAGTGCACCGAGTCCCGTCTCGGACACTGAAGCTTTCTTTGGACAA	CSAPSPVSDTEAFF	27	1.3014180636827238E-4	42	TCRBV20	TCRBV20				TCRBV20-01,TCRBV20-or09_02		TCRBD02-01	TCRBD02	TCRBD02-01				01,02	TCRBJ01-01*01	TCRBJ01	TCRBJ01-01	01				6	14	8	5	0	3	39	47	61	-1	64	27	In	VDJ
CTACACACCCTGCAGCCAGAAGACTCGGCCCTGTATCTCTGTGCCAGCAGCCCTCCGAGACAGGGATATGGCTACACCTTCGGTTCG	CASSPPRQGYGYTF	48	2.3136321132137313E-4	42	TCRBV04-02*01	TCRBV04	TCRBV04-02	01				TCRBD01-01*01	TCRBD01	TCRBD01-01	01				TCRBJ01-02*01	TCRBJ01	TCRBJ01-02	01				4	6	2	3	1	5	39	52	58	65	66	48	In	VDJ
TCGGCTGCTCCCTCCCAAACATCTGTGTACTTCTGTGCCAGCACCGACTGGGCGGGGGAGAGCTCCTACGAGCAGTACTTCGGGCCG	CASTDWAGESSYEQYF	27	1.3014180636827238E-4	48	TCRBV06	TCRBV06				TCRBV06-02/06-03,TCRBV06-02		TCRBD02-01*01	TCRBD02	TCRBD02-01	01				TCRBJ02-07*01	TCRBJ02	TCRBJ02-07	01				7	8	7	2	4	0	33	43	51	58	62	27	In	VDJ
CGGCCGTGTATCTCTGTGCCAGCAGCTTAGGAATTGTTTTCGCCAGCCAAGGAGCGGGAGAGCTCCTACGAGCAGTACTTCGGGCCG		27	1.3014180636827238E-4	67					TCRBV11,TCRBV07	TCRBV11-02,TCRBV11-03,TCRBV07-02		TCRBD02-01*02	TCRBD02	TCRBD02-01	02				TCRBJ02-07*01	TCRBJ02	TCRBJ02-07	01				1	22	6	2	2	0	14	30	52	60	62	27	Out	VDJ
GAGCAGCGGGACTCGGCCATGTATCGCTGTGCCAGCAGCCTCAGACCGGGACTAGCGGAAAACTCCTACGAGCAGTACTTCGGGCCG	CASSLRPGLAENSYEQYF	28	1.34961873270801E-4	54	TCRBV07-06*01	TCRBV07	TCRBV07-06	01				TCRBD02-01	TCRBD02	TCRBD02-01				01,02	TCRBJ02-07*01	TCRBJ02	TCRBJ02-07	01				5	8	0	5	4	0	27	39	47	58	62	28	In	VDJ
ACGATCCAGCGCACAGAGCAGGAGGACTCGGCCGTGTATCTCTGTGCCAGCAGCTCTGTCCGCTACTACGAGCAGTACTTCGGGCCG	CASSSVRYYEQYF	14	6.74809366354005E-5	39	TCRBV07-02	TCRBV07	TCRBV07-02				01,02	TCRBD02-01	TCRBD02	TCRBD02-01				01,02	TCRBJ02-07*01	TCRBJ02	TCRBJ02-07	01				4	7	4	9	0	3	42	55	62	-1	65	14	In	VDJ
GAAGACAGCAGCTTCTACATCTGCAGTGCTAGACCGACAACTAGCGGGGGGGCCCACTTTCATTACTACGAGCAGTACTTCGGGCCG	CSARPTTSGGAHFHYYEQYF	25	1.2050167256321518E-4	60	TCRBV20	TCRBV20				TCRBV20-01,TCRBV20-or09_02		TCRBD02-01*01	TCRBD02	TCRBD02-01	01				TCRBJ02-07*01	TCRBJ02	TCRBJ02-07	01				2	6	3	0	13	3	21	33	39	52	65	25	In	VDJ
GCGTCTGCTGTACCCTCTCAGACATCTGTGTACTTCTGTGCCAGCAGTGACTCTGGGGGGTCCTACAATGAGCAGTTCTTCGGGCCA	CASSDSGGSYNEQFF	31	1.4942207397838683E-4	45	TCRBV06-04*01	TCRBV06	TCRBV06-04	01				TCRBD02-01*01	TCRBD02	TCRBD02-01	01				TCRBJ02-01*01	TCRBJ02	TCRBJ02-01	01				0	1	9	1	0	1	36	53	54	-1	60	31	In	VDJ
AAGATCCGGTCCACAAAGCTGGAGGACTCAGCCATGTACTTCTGTGCCAGCAGTGCGCAGGCTAATGAAAAACTGTTTTTTGGCAGT	CASSAQANEKLFF	34	1.6388227468597263E-4	39	TCRBV02-01	TCRBV02	TCRBV02-01				01,03	TCRBD01-01*01	TCRBD01	TCRBD01-01	01				TCRBJ01-04*01	TCRBJ01	TCRBJ01-04	01				4	2	4	4	0	3	42	55	57	-1	61	34	In	VDJ
GAGATCCAGCGCACAGAGCAGGGGGACTCGGCCATGTATCTCTGTGCCAGCAGCCACGACACCCCCTATGGCTACACCTTCGGTTCG	CASSHDTPYGYTF	34	1.6388227468597263E-4	39	TCRBV07-09*01	TCRBV07	TCRBV07-09	01				TCRBD01-01*01	TCRBD01	TCRBD01-01	01				TCRBJ01-02*01	TCRBJ01	TCRBJ01-02	01				5	3	2	6	4	4	42	54	57	61	65	34	In	VDJ
CAGAGCAAGGGCGACTCGGCTGTGTATCTCTGTGCCAGAAGTCAGTTCGAGGGTTACCTCTCTGGAAACACCATATATTTTGGAGAG	CARSQFEGYLSGNTIYF	16	7.712107044045772E-5	51	TCRBV07-05*01	TCRBV07	TCRBV07-05	01				TCRBD02-01*02	TCRBD02	TCRBD02-01	02				TCRBJ01-03*01	TCRBJ01	TCRBJ01-03	01				5	7	11	0	6	0	30	41	48	53	59	16	In	VDJ
AACGCCTTGTTGCTGGGGGACTCGGCCCTCTATCTCTGTGCCAGCAGCTTGTCAGGGGTTGGGGCCAACGTCCTGACTTTCGGGGCC	CASSLSGVGANVLTF	39	1.8798260919861568E-4	45	TCRBV05-06*01	TCRBV05	TCRBV05-06	01				TCRBD01-01*01	TCRBD01	TCRBD01-01	01				TCRBJ02-06*01	TCRBJ02	TCRBJ02-06	01				1	1	4	2	1	3	36	51	52	58	59	39	In	VDJ
TGTGACATCGGCCCAAAAGAACCCGACAGCTTTCTATCTCTGTGCCAGTATTCGGGACCCGAGACCGGGGAGCTGTTTTTTGGAGAA		23	1.1086153875815797E-4	41	TCRBV19-01*01	TCRBV19	TCRBV19-01	01								TCRBD01,TCRBD02	TCRBD01-01,TCRBD02-01		TCRBJ02-02*01	TCRBJ02	TCRBJ02-02	01				7	3	0	7	5	5	40	50	53	58	63	23	Out	VDJ
AACCCAGGGACTTGGGCCTATATTTCTGTGCCAGCAGCTTTGAACTCAGGACCCCCCTGGGCCAACTATGGCTACACCTTCGGTTCG		19	9.158127114804353E-5	55	TCRBV12-01*01	TCRBV12	TCRBV12-01	01								TCRBD01,TCRBD02	TCRBD01-01,TCRBD02-01		TCRBJ01-02*01	TCRBJ01	TCRBJ01-02	01				1	6	1	7	11	2	26	42	48	52	63	19	Out	VDJ
NTGTCGGCTGCTCCCTCCCAGACATCTGTGTACTTCTGTGCCAGCAGTTACTCGGAGGGCCAGGGAAAGGGGCAGTACTTCGGGCCG	CASSYSEGQGKGQYF	19	9.158127114804353E-5	45	TCRBV06-05*01	TCRBV06	TCRBV06-05	01				TCRBD02-01*02	TCRBD02	TCRBD02-01	02				TCRBJ02-07*01	TCRBJ02	TCRBJ02-07	01				0	0	10	0	12	9	36	-1	53	59	71	19	In	VDJ
ACCTCTGTGCCAGCAGTTTAGTGAGTTCAAGGGTGTGGAGCGACGCGTTAGTATCGAACGAACACCGGGGAGCTGTTTTTTGGAGAA		11	5.302073592781468E-5	76	TCRBV28-01*01	TCRBV28	TCRBV28-01	01								TCRBD01,TCRBD02	TCRBD01-01,TCRBD02-01		TCRBJ02-02*01	TCRBJ02	TCRBJ02-02	01				2	9	5	3	25	0	5	20	29	33	58	11	Out	VDJ
CAGCGCACACAGCAGGAGGACTCCGCCGTGTATCTCTGTGCCAGCAGCTTAGGGGGGGCTGGCACCGGGGAGCTGTTTTTTGGAGAA	CASSLGGAGTGELFF	30	1.446020070758582E-4	45	TCRBV07-08*01	TCRBV07	TCRBV07-08	01								TCRBD01,TCRBD02	TCRBD01-01,TCRBD02-01		TCRBJ02-02*01	TCRBJ02	TCRBJ02-02	01				1	1	6	0	3	4	36	52	53	59	62	30	In	VDJ
AGAGCAGGGGGACTCGGCCATGTATCTCTGTGCCAGCAGCTGGCTGGGACAGGGCGATTTAGCAATCAGCCCCAGCATTTTGGTGAT		65	3.1330434866435946E-4	53	TCRBV07-09*01	TCRBV07	TCRBV07-09	01				TCRBD01-01*01	TCRBD01	TCRBD01-01	01				TCRBJ01-05*01	TCRBJ01	TCRBJ01-05	01				4	4	0	3	5	0	28	41	45	54	59	65	Out	VDJ
GAGCAAGGGCGACTCGGCTGTGTATCTCTGTGTCAGAAGCTTATGGGCACGGACACACTGGTTCTATATGGCTACACCTTCGGTTCG		10	4.820066902528607E-5	53	TCRBV07-05*02	TCRBV07	TCRBV07-05	02				TCRBD01-01*01	TCRBD01	TCRBD01-01	01				TCRBJ01-02*01	TCRBJ01	TCRBJ01-02	01				2	7	1	6	11	5	28	43	50	55	66	10	Out	VDJ
TCGGCTGCTCCCTCCCAGACATCTGTGTACTTCTGTGCCAGCAGTGAATTTAACAGGCCGGTTTTCGGCGAGCAGTACTTCGGGCCG	CASSEFNRPVFGEQYF	37	1.7834247539355846E-4	48	TCRBV06-01*01	TCRBV06	TCRBV06-01	01				TCRBD01-01*01	TCRBD01	TCRBD01-01	01				TCRBJ02-07*01	TCRBJ02	TCRBJ02-07	01				2	4	3	4	11	6	33	48	52	57	68	37	In	VDJ
GTGAGCACCTTGGAGCTGGGGGACTCGGCCCTTTATCTTTGCGCCAGCAGCTTGCAGGGAAACTCCTACGAGCAGTACTTCGGGCCG	CASSLQGNSYEQYF	25	1.2050167256321518E-4	42	TCRBV05-01*01	TCRBV05	TCRBV05-01	01				TCRBD01-01*01	TCRBD01	TCRBD01-01	01				TCRBJ02-07*01	TCRBJ02	TCRBJ02-07	01				1	0	4	3	3	0	39	-1	54	59	62	25	In	VDJ
ACGATCCAGCGCACAGAGCAGGAGGACTCGGCCGTGTATCTCTGTGCCAGCAGCTCCGGGACAGTACAGGGCTACACCTTCGGTTCG	CASSSGTVQGYTF	14	6.74809366354005E-5	39	TCRBV07-02	TCRBV07	TCRBV07-02				01,02	TCRBD01-01*01	TCRBD01	TCRBD01-01	01				TCRBJ01-02*01	TCRBJ01	TCRBJ01-02	01				4	2	0	5	5	8	42	55	57	64	69	14	In	VDJ
CTTGGTGACTCTGCTGTGTATTTCTGTGCCAGCAGCCAAGAATTCGGGCTAGCGGGAGGGCCGAGGTACGAGCAGTACTTCGGGCCG	CASSQEFGLAGGPRYEQYF	16	7.712107044045772E-5	57	TCRBV03-01/03-02*01	TCRBV03	TCRBV03-01/03-02	01				TCRBD02-01*02	TCRBD02	TCRBD02-01	02				TCRBJ02-07*01	TCRBJ02	TCRBJ02-07	01				0	7	4	0	6	4	24	41	48	60	66	16	In	VDJ
AGTGCCCATCCTGAAGACAGCAGCTTCTACATCTGCAGTGCTAGAGATCAGTCCGGAAGCTCTGGAAACACCATATATTTTGGAGAG	CSARDQSGSSGNTIYF	23	1.1086153875815797E-4	48	TCRBV20	TCRBV20				TCRBV20-01,TCRBV20-or09_02						TCRBD01,TCRBD02	TCRBD01-01,TCRBD02-01		TCRBJ01-03*01	TCRBJ01	TCRBJ01-03	01				0	7	1	8	2	0	33	47	54	57	59	23	In	VDJ
TCGGCCCAAAAGAACCCGACAGCTTTCTATCTCTGTGCCAGTACCACGACTCACGGTGCCGGCACAGATACGCAGTATTTTGGCCCA	CASTTTHGAGTDTQYF	28	1.34961873270801E-4	48	TCRBV19-01*01	TCRBV19	TCRBV19-01	01				TCRBD02-01	TCRBD02	TCRBD02-01				01,02	TCRBJ02-03*01	TCRBJ02	TCRBJ02-03	01				7	4	2	10	10	1	33	43	47	51	61	28	In	VDJ
NCTCTGAAGATCCGGTCCACAAAGCTGGAGGACTCAGCCATGTACTTCTGTGCCAGCAGTGAACTACAAGGGGCTTTCTTTGGACAA	CASSELQGAFF	19	9.158127114804353E-5	33	TCRBV02-01	TCRBV02	TCRBV02-01				01,03					TCRBD01,TCRBD02	TCRBD01-01,TCRBD02-01		TCRBJ01-01*01	TCRBJ01	TCRBJ01-01	01				2	5	5	3	0	11	48	63	68	-1	72	19	In	VDJ
GCACAGAGCAAGGGCGACTCGGCTGTGTATCTCTGTGTCAGAAGCTTAGTAGGGGCAGTTTTTAACTATGGCTACACCTTCGGTTCG	CVRSLVGAVFNYGYTF	10	4.820066902528607E-5	48	TCRBV07-05*02	TCRBV07	TCRBV07-05	02				TCRBD01-01*01	TCRBD01	TCRBD01-01	01				TCRBJ01-02*01	TCRBJ01	TCRBJ01-02	01				1	1	5	2	7	1	33	49	50	55	62	10	In	VDJ
GCACCTTGGAGCTGGGGGACTCGGCCCTTTATCTTTGCGCCAGCAGCTTGGAAGGGGAGGTCTGTCGGCGAGCAGTACTTCGGGCCG		34	1.6388227468597263E-4	46	TCRBV05-01*01	TCRBV05	TCRBV05-01	01				TCRBD02-01*02	TCRBD02	TCRBD02-01	02				TCRBJ02-07*01	TCRBJ02	TCRBJ02-07	01				0	3	9	1	8	6	35	51	54	60	68	34	Out	VDJ
TCTGCCAGGCCCTCACATACCTCTCAGTACCTCTGTGCCAGCAGTGCGACTAGCGGGAGGCGTGATGATGAGCAGTTCTTCGGGCCA	CASSATSGRRDDEQFF	30	1.446020070758582E-4	48	TCRBV25-01*01	TCRBV25	TCRBV25-01	01				TCRBD02-01*02	TCRBD02	TCRBD02-01	02				TCRBJ02-01*01	TCRBJ02	TCRBJ02-01	01				4	1	2	1	7	8	33	46	47	60	67	30	In	VDJ
CCTTGGAGCTGGGGGACTCGGCCCTTTATCTTTGCGCCAGCAGCACCTTCCCCCGGGACAGGGTATGAAAAACTGTTTTTTGGCAGT		20	9.640133805057214E-5	49	TCRBV05-01*01	TCRBV05	TCRBV05-01	01				TCRBD01-01*01	TCRBD01	TCRBD01-01	01				TCRBJ01-04*01	TCRBJ01	TCRBJ01-04	01				4	10	0	3	1	6	32	44	54	63	64	20	Out	VDJ
CTGATTCTGGAGTCCGCCAGCACCAACCAGACATCTATGTACCTCTGTGCCAGCTCCAACAGGGGTAGGGGCTACACCTTCGGTTCG	CASSNRGRGYTF	18	8.676120424551493E-5	36	TCRBV28-01*01	TCRBV28	TCRBV28-01	01				TCRBD01-01*01	TCRBD01	TCRBD01-01	01				TCRBJ01-02*01	TCRBJ01	TCRBJ01-02	01				8	4	3	2	4	8	45	54	58	65	69	18	In	VDJ
AAGATCCAGCCCTCAGAACCCAGGGACTCAGCTGTGTACTTCTGTGCCAGCAGTTTCGGCACAGTTGAAAAACTGTTTTTTGGCAGT	CASSFGTVEKLFF	19	9.158127114804353E-5	39	TCRBV12-03/12-04*01	TCRBV12	TCRBV12-03/12-04	01				TCRBD01-01*01	TCRBD01	TCRBD01-01	01				TCRBJ01-04*01	TCRBJ01	TCRBJ01-04	01				3	4	3	5	1	7	42	56	60	64	65	19	In	VDJ
CAGCCCTCAGAACCCAGGGACTCAGCTGTGTACTTCTGTGCCAGCAGTTTAATAAGCGGGTCGAATCAGCCCCAGCATTTTGGTGAT	CASSLISGSNQPQHF	11	5.302073592781468E-5	45	TCRBV12	TCRBV12				TCRBV12-03/12-04,TCRBV12-04		TCRBD02-01	TCRBD02	TCRBD02-01				01,02	TCRBJ01-05*01	TCRBJ01	TCRBJ01-05	01				2	3	6	4	3	4	36	51	54	60	63	11	In	VDJ
CTGGAGTCCGCCAGCACCAACCAGACATCTATGTACCTCTGTGCCAGCAGATCCACAGGGGGCGGTTCACCCCTCCACTTTGGGAAT	CASRSTGGGSPLHF	27	1.3014180636827238E-4	42	TCRBV28-01*01	TCRBV28	TCRBV28-01	01				TCRBD01-01*01	TCRBD01	TCRBD01-01	01				TCRBJ01-06*01	TCRBJ01	TCRBJ01-06	01				6	4	3	0	2	9	39	50	54	63	65	27	In	VDJ
TTGTTGCTGGGGGACTCGGCCCTGTATCTCTGTGCCAGCAGCTTGGAAGATGTGGGCAGGGGCTCATACGAGCAGTACTTCGGGCCG	CASSLEDVGRGSYEQYF	22	1.0604147185562935E-4	51	TCRBV05-05*01	TCRBV05	TCRBV05-05	01				TCRBD01-01*01	TCRBD01	TCRBD01-01	01				TCRBJ02-07*01	TCRBJ02	TCRBJ02-07	01				0	10	4	2	4	4	30	46	56	62	66	22	In	VDJ
ACCAGTGCCCATCCTGAAGACAGCAGCTTCTACATCTGCAGTGCTAGTCCGGGACCCTCGAAGACGGCAGAGCAGTACTTCGGGCCG	CSASPGPSKTAEQYF	13	6.266086973287189E-5	45	TCRBV20-01*04	TCRBV20	TCRBV20-01	04								TCRBD01,TCRBD02	TCRBD01-01,TCRBD02-01		TCRBJ02-07*01	TCRBJ02	TCRBJ02-07	01				2	2	0	7	14	7	36	48	50	55	69	13	In	VDJ
ACGTTGGCGTCTGCTGTACCCTCTCAGACATCTGTGTACTTCTGTGCCAGCAGTGACTCAGCAACCGGGGAGCTGTTTTTTGGAGAA	CASSDSATGELFF	13	6.266086973287189E-5	39	TCRBV06-04*01	TCRBV06	TCRBV06-04	01				TCRBD02-01	TCRBD02	TCRBD02-01				01,02	TCRBJ02-02*01	TCRBJ02	TCRBJ02-02	01				0	0	6	7	1	5	42	-1	59	62	63	13	In	VDJ
CCTGCAGAACTGGAGGATTCTGGAGTTTATTTCTGTGCCAGCAGCCAAACCGGGACAGGGATGAACACTGAAGCTTTCTTTGGACAA	CASSQTGTGMNTEAFF	24	1.1568160566068657E-4	48	TCRBV14-01*01	TCRBV14	TCRBV14-01	01				TCRBD01-01*01	TCRBD01	TCRBD01-01	01				TCRBJ01-01*01	TCRBJ01	TCRBJ01-01	01				2	3	0	3	1	0	33	48	51	60	61	24	In	VDJ
ATCCAGCGCACAGAGCAGCGGGACTCGGCCATGTATCGCTGTGCCAGCAGCTTAGGGGAGACGACCCATGAAGCTTTCTTTGGACAA	CASSLGETTHEAFF	61	2.94024081054245E-4	42	TCRBV07-06*01	TCRBV07	TCRBV07-06	01				TCRBD02-01*02	TCRBD02	TCRBD02-01	02				TCRBJ01-01*01	TCRBJ01	TCRBJ01-01	01				1	0	9	2	8	7	39	-1	55	60	68	61	In	VDJ
GCGTCTGCTGTACCCTCTCAGACATCTGTGTACTTCTGTGCCAGCAGTCTAGCGGGGGGGGCCAACTCCCCGCAGTTCTTCGGGCCA	CASSLAGGANSPQFF	46	2.2172307751631593E-4	45	TCRBV06-04*01	TCRBV06	TCRBV06-04	01				TCRBD02-01*01	TCRBD02	TCRBD02-01	01				TCRBJ02-01*01	TCRBJ02	TCRBJ02-01	01				5	0	4	0	11	12	36	-1	48	60	71	46	In	VDJ
TCGGCTGCTCCCTCCCAAACATCTGTGTACTTCTGTGCCAGCAGTTACTGGGACAGAAGAATGAACACTGAAGCTTTCTTTGGACAA	CASSYWDRRMNTEAFF	11	5.302073592781468E-5	48	TCRBV06-02/06-03*01	TCRBV06	TCRBV06-02/06-03	01				TCRBD01-01*01	TCRBD01	TCRBD01-01	01				TCRBJ01-01*01	TCRBJ01	TCRBJ01-01	01				1	0	0	5	5	0	33	-1	49	56	61	11	In	VDJ
TCGGCCCAAAAGAACCCGACAGCTTTCTATCTCTGTGCCAGTAGTACCCCTTTGACTAGCGGGAGGCTCGAGCAGTACTTCGGGCCG	CASSTPLTSGRLEQYF	26	1.2532173946574378E-4	48	TCRBV19-01*01	TCRBV19	TCRBV19-01	01				TCRBD02-01*02	TCRBD02	TCRBD02-01	02				TCRBJ02-07*01	TCRBJ02	TCRBJ02-07	01				4	7	2	1	2	6	33	46	53	66	68	26	In	VDJ
AACGCCTTGTTGCTGGGGGACTCGGCCCTCTATCTCTGTGCCAGCAGCTTGCTAGCGGGGGTGTACAATGAGCAGTTCTTCGGGCCA	CASSLLAGVYNEQFF	36	1.7352240849102986E-4	45	TCRBV05-06*01	TCRBV05	TCRBV05-06	01				TCRBD02-01*01	TCRBD02	TCRBD02-01	01				TCRBJ02-01*01	TCRBJ02	TCRBJ02-01	01				1	0	4	2	2	4	36	-1	51	61	63	36	In	VDJ
CTGGGGGACTCGGCCCTTTATCTTTGCGCCAGCACCTTAAACACCCACACTAGGACAGGGGTTTCCTACGAGCAGTACTTCGGGCCG	CASTLNTHTRTGVSYEQYF	24	1.1568160566068657E-4	57	TCRBV05-01*01	TCRBV05	TCRBV05-01	01				TCRBD01-01*01	TCRBD01	TCRBD01-01	01				TCRBJ02-07*01	TCRBJ02	TCRBJ02-07	01				2	14	1	2	2	1	24	38	52	61	63	24	In	VDJ
GCCCTGCAGCCAGAAGACTCAGCCCTGTATCTCTGCGCCAGCAGCCAAACCGTCCTCAGCTCTGGAAACACCATATATTTTGGAGAG	CASSQTVLSSGNTIYF	24	1.1568160566068657E-4	48	TCRBV04-01*01	TCRBV04	TCRBV04-01	01				TCRBD01-01*01	TCRBD01	TCRBD01-01	01				TCRBJ01-03*01	TCRBJ01	TCRBJ01-03	01				2	8	4	5	0	0	33	48	56	-1	59	24	In	VDJ
GACATCCGCTCACCAGGCCTGGGGGACGCAGCCATGTACCTGTGTGCCACCAGCAGTTCGACACGATCACCCCTCCACTTTGGGAAC	CATSSSTRSPLHF	17	8.194113734298632E-5	39	TCRBV15-01*02	TCRBV15	TCRBV15-01	02				TCRBD01-01*01	TCRBD01	TCRBD01-01	01				TCRBJ01-06*02	TCRBJ01	TCRBJ01-06	02				3	3	2	6	3	10	42	56	59	63	66	17	In	VDJ
NCTCTGAAGATCCGGTCCACAAAGCTGGAGGACTCAGCCATGTACTTCTGTGCCAGCAGTGCCCGGGAGACCCAGTACTTCGGGCCA	CASSARETQYF	25	1.2050167256321518E-4	33	TCRBV02-01	TCRBV02	TCRBV02-01				01,03	TCRBD02-01	TCRBD02	TCRBD02-01				01,02	TCRBJ02-05*01	TCRBJ02	TCRBJ02-05	01				4	2	8	5	0	5	48	61	63	-1	66	25	In	VDJ
ACTGTGAGCAACATGAGCCCTGAAGACAGCAGCATATATCTCTGCAGCGTAGGTGAAGGGACGAACTATGGCTACACCTTCGGTTCG	CSVGEGTNYGYTF	8	3.856053522022886E-5	39	TCRBV29-01	TCRBV29	TCRBV29-01				01,02					TCRBD01,TCRBD02	TCRBD01-01,TCRBD02-01		TCRBJ01-02*01	TCRBJ01	TCRBJ01-02	01				6	7	0	7	1	2	42	50	57	62	63	8	In	VDJ
ATCCGGTCCACAAAGCTGGAGGACTCAGCCATGTACTTCTGTGCCAGCATGCTCAGGGGAATCTCCTACGAGCAGTACTTCGGGCCG	CASMLRGISYEQYF	9	4.3380602122757464E-5	42	TCRBV02-01	TCRBV02	TCRBV02-01				01,03	TCRBD01-01*01	TCRBD01	TCRBD01-01	01				TCRBJ02-07*01	TCRBJ02	TCRBJ02-07	01				7	4	4	2	3	0	39	49	53	59	62	9	In	VDJ
GCAAAGCTTGAGGACTCGGCCGTGTATCTCTGTGCCAGCAGCTTAGGACGGACTAGCGGGAGCACAGATACGCAGTATTTTGGCCCA	CASSLGRTSGSTDTQYF	12	5.7840802830343284E-5	51	TCRBV11-02	TCRBV11	TCRBV11-02				01,03	TCRBD02-01	TCRBD02	TCRBD02-01				01,02	TCRBJ02-03*01	TCRBJ02	TCRBJ02-03	01				1	3	1	4	0	0	30	46	49	-1	60	12	In	VDJ
ACACAGCAGGAGGACTCCGCCGTGTATCTCTGTGCCAGCAGCTTAGATGGGACAGGGGGCATCGGGGAAAAACTGTTTTTTGGCAGT	CASSLDGTGGIGEKLFF	19	9.158127114804353E-5	51	TCRBV07-08*01	TCRBV07	TCRBV07-08	01				TCRBD01-01*01	TCRBD01	TCRBD01-01	01				TCRBJ01-04*01	TCRBJ01	TCRBJ01-04	01				1	2	0	0	6	8	30	46	48	60	66	19	In	VDJ
NNNNNNNTGTCGGCTGCTCCCTCCCAGACATCTGTGTACTTCTGTGCCAGCATATGGGGACAGGGAGGAGGCTACACCTTCGGTTCG	CASIWGQGGGYTF	13	6.266086973287189E-5	39	TCRBV06-05*01	TCRBV06	TCRBV06-05	01				TCRBD01-01*01	TCRBD01	TCRBD01-01	01				TCRBJ01-02*01	TCRBJ01	TCRBJ01-02	01				7	4	0	3	4	8	42	52	56	65	69	13	In	VDJ
AGTGCCCATCCTGAAGACAGCAGCTTCTACATCTGCAGTGCTAGAGTCGTGGGCAGCTCTATGAACACTGAAGCTTTCTTTGGACAA	CSARVVGSSMNTEAFF	24	1.1568160566068657E-4	48	TCRBV20	TCRBV20				TCRBV20-01,TCRBV20-or09_02		TCRBD01-01*01	TCRBD01	TCRBD01-01	01				TCRBJ01-01*01	TCRBJ01	TCRBJ01-01	01				1	4	8	0	7	0	33	46	50	54	61	24	In	VDJ
GCCTTGGAGCTGGACGACTCGGCCCTGTATCTCTGTGCCAGCAGCTTGGGAGGACAGGGAAGCAATCAGCCCCAGCATTTTGGTGAT	CASSLGGQGSNQPQHF	41	1.9762274300367288E-4	48	TCRBV05-04*01	TCRBV05	TCRBV05-04	01				TCRBD01-01*01	TCRBD01	TCRBD01-01	01				TCRBJ01-05*01	TCRBJ01	TCRBJ01-05	01				0	2	1	3	1	1	33	49	51	59	60	41	In	VDJ
NNNNTGTCGGCTGCTCCCTCCCAGACATCTGTGTACTTCTGTGCCAGCATAGAATGGGAGCCTCTCTATGGCTACACCTTCGGTTCG	CASIEWEPLYGYTF	13	6.266086973287189E-5	42	TCRBV06-05*01	TCRBV06	TCRBV06-05	01				TCRBD02-01*02	TCRBD02	TCRBD02-01	02				TCRBJ01-02*01	TCRBJ01	TCRBJ01-02	01				7	6	9	2	5	4	39	49	55	60	65	13	In	VDJ
CAGCGCACAGAGCAGGGGGACTCAGCCGCGTATCTCCGTGCCAGCAGCTTAACGGTCCAGGGGAACTATGGCTACACCTTCGGTTCG	RASSLTVQGNYGYTF	6	2.8920401415171642E-5	45	TCRBV07-03*03	TCRBV07	TCRBV07-03	03				TCRBD01-01*01	TCRBD01	TCRBD01-01	01				TCRBJ01-02*01	TCRBJ01	TCRBJ01-02	01				0	4	4	2	0	2	36	53	57	-1	63	6	In	VDJ
CTGATCCTGGAGTCGCCCAGCCCCAACCAGACCTCTCTGTACTTCTGTGCCAGCAGAGGGTTAACCTACGAGCAGTACTTCGGGCCG	CASRGLTYEQYF	17	8.194113734298632E-5	36	TCRBV27-01*01	TCRBV27	TCRBV27-01	01								TCRBD01,TCRBD02	TCRBD01-01,TCRBD02-01		TCRBJ02-07*01	TCRBJ02	TCRBJ02-07	01				6	0	5	3	4	2	45	-1	56	60	64	17	In	VDJ
TGAGATGAATGTGAGCACCTTGGAGCTGGGGGACTCGGCCCTTTATCTTTGCGCCAGCAGCTTGGCTTAACCCAGTACTTCGGGCCA		28	1.34961873270801E-4	32	TCRBV05-01*01	TCRBV05	TCRBV05-01	01				TCRBD02-01	TCRBD02	TCRBD02-01				01,02	TCRBJ02-05*01	TCRBJ02	TCRBJ02-05	01				0	0	4	10	2	8	49	-1	65	67	69	28	Out	VDJ
CATCCTGAAGACAGCAGCTTCTACATCTGCAGTGCTCGCCCAACTAGCGAGGAAACTTGGAGCACAGATACGCAGTATTTTGGCCCA	CSARPTSEETWSTDTQYF	19	9.158127114804353E-5	54	TCRBV20	TCRBV20				TCRBV20-01,TCRBV20-or09_02		TCRBD02-01	TCRBD02	TCRBD02-01				01,02	TCRBJ02-03*01	TCRBJ02	TCRBJ02-03	01				5	6	3	6	11	0	27	36	42	49	60	19	In	VDJ
AGCAGGTAGTGCGAGGAGATTCGGCAGCTTATTTCTGTGCCAGCTCACCACCCCCCCCAGGACACCGGGGAGCTGTTTTTTGGAGAA		25	1.2050167256321518E-4	46	TCRBV18-01*01	TCRBV18	TCRBV18-01	01				TCRBD01-01*01	TCRBD01	TCRBD01-01	01				TCRBJ02-02*01	TCRBJ02	TCRBJ02-02	01				0	5	4	4	0	3	35	52	57	-1	61	25	Out	VDJ
CAGCGCACAGAGCAGGAGGACTCGGCCGTGTATCTCTGTGCCAGCAGCGCCCAGGCGGGAAGCAATCAGCCCCAGCATTTTGGTGAT	CASSAQAGSNQPQHF	29	1.397819401733296E-4	45	TCRBV07-02	TCRBV07	TCRBV07-02				01,02	TCRBD02-01*02	TCRBD02	TCRBD02-01	02				TCRBJ01-05*01	TCRBJ01	TCRBJ01-05	01				5	6	7	3	0	1	36	48	54	-1	60	29	In	VDJ
NNNNNNNTGTCGGCTGCTCCCTCCCAGACATCTGTGTACTTCTGTGCCAGCAGTTACGGCAGGGACTATGGCTACACCTTCGGTTCG	CASSYGRDYGYTF	17	8.194113734298632E-5	39	TCRBV06-05*01	TCRBV06	TCRBV06-05	01				TCRBD01-01*01	TCRBD01	TCRBD01-01	01				TCRBJ01-02*01	TCRBJ01	TCRBJ01-02	01				2	2	4	3	0	3	42	57	59	-1	64	17	In	VDJ
TCCCTCCCAAACATCTGTGTACTTCTGTGCCAGCAGTCCCGGGACAGAGATACGAGTACCAAGAGGGACGAGCAGTACTTCGGGCCG		25	1.2050167256321518E-4	56	TCRBV06-02/06-03*01	TCRBV06	TCRBV06-02/06-03	01				TCRBD01-01*01	TCRBD01	TCRBD01-01	01				TCRBJ02-07*01	TCRBJ02	TCRBJ02-07	01				5	3	0	5	20	5	25	37	40	47	67	25	Out	VDJ
ATCAATTCCCTGGAGCTTGGTGACTCTGCTGTGTATTTCTGTGCCAGCAGCCAAGGGGGACATAGGACTGAAGCTTTCTTTGGACAA	CASSQGGHRTEAFF	15	7.23010035379291E-5	42	TCRBV03-01/03-02*01	TCRBV03	TCRBV03-01/03-02	01				TCRBD01-01*01	TCRBD01	TCRBD01-01	01				TCRBJ01-01*01	TCRBJ01	TCRBJ01-01	01				1	1	0	6	4	5	39	55	56	62	66	15	In	VDJ
ACTCTGACTGTGAGCAACATGAGCCCTGAAGACAGCAGCATATATCTCTGCAGCGTTGGAGGGTTCTATGGCTACACCTTCGGTTCG	CSVGGFYGYTF	14	6.74809366354005E-5	33	TCRBV29-01*01	TCRBV29	TCRBV29-01	01				TCRBD02-01*02	TCRBD02	TCRBD02-01	02				TCRBJ01-02*01	TCRBJ01	TCRBJ01-02	01				4	0	11	0	2	4	48	-1	58	63	65	14	In	VDJ
AGCACCAACCAGACATCTATGTACCTCTGTGCCAGCAGTTTGCTAACCTATCGTGACTCTGGGGCCAACGTCCTGACTTTCGGGGCC	CASSLLTYRDSGANVLTF	6	2.8920401415171642E-5	54	TCRBV28-01*01	TCRBV28	TCRBV28-01	01				TCRBD02-01	TCRBD02	TCRBD02-01				01,02	TCRBJ02-06*01	TCRBJ02	TCRBJ02-06	01				3	1	4	9	11	0	27	41	42	45	56	6	In	VDJ
CCAGCCCTCAGAACCCAGGGACTCAGCTGTGTACTTCTGTGCCAGCAGTTTACGTGGGCGGGGGAGGATACGCAGTATTTTGGCCCA		17	8.194113734298632E-5	44	TCRBV12	TCRBV12				TCRBV12-03/12-04,TCRBV12-04		TCRBD02-01*01	TCRBD02	TCRBD02-01	01				TCRBJ02-03*01	TCRBJ02	TCRBJ02-03	01				2	5	7	2	2	6	37	52	57	64	66	17	Out	VDJ
ATCAATTCCCTGGAGCTTGGTGACTCTGCTGTGTATTTCTGTGCCAGCAGCCACGGACGGCTGAACACTGAAGCTTTCTTTGGACAA	CASSHGRLNTEAFF	8	3.856053522022886E-5	42	TCRBV03-01/03-02*01	TCRBV03	TCRBV03-01/03-02	01								TCRBD01,TCRBD02	TCRBD01-01,TCRBD02-01		TCRBJ01-01*01	TCRBJ01	TCRBJ01-01	01				3	1	1	7	3	0	39	53	54	58	61	8	In	VDJ
TACCCGCTCCCAGACATCTGTGTATTTCTGCGCCAGCACCGAGCCCCGCCGGGACAACGATGTGAGGGTGGCTACACCTTCGGTTCG		4	1.928026761011443E-5	53	TCRBV10-02*01	TCRBV10	TCRBV10-02	01				TCRBD01-01*01	TCRBD01	TCRBD01-01	01				TCRBJ01-02*01	TCRBJ01	TCRBJ01-02	01				7	12	0	6	12	7	28	38	50	56	68	4	Out	VDJ
CTTCACATCAATTCCCTGGAGCTTGGTGACTCTGCTGTGTATTTCTGTGCCAGCAGCCAACGCCGCTACGAGCAGTACTTCGGGCCG	CASSQRRYEQYF	21	1.0122140495310075E-4	36	TCRBV03-01/03-02*01	TCRBV03	TCRBV03-01/03-02	01								TCRBD01,TCRBD02	TCRBD01-01,TCRBD02-01		TCRBJ02-07*01	TCRBJ02	TCRBJ02-07	01				2	1	10	0	2	3	45	60	61	63	65	21	In	VDJ
ACTCTGGAGTCTGCTGCCTCCTCCCAGACATCTGTATATTTCTGCGCCAGCAGTGAATGGGTCGGGGAGACCCAGTACTTCGGGCCA	CASSEWVGETQYF	14	6.74809366354005E-5	39	TCRBV10-01*01	TCRBV10	TCRBV10-01	01				TCRBD02-01	TCRBD02	TCRBD02-01				01,02	TCRBJ02-05*01	TCRBJ02	TCRBJ02-05	01				3	6	8	4	0	5	42	56	62	-1	66	14	In	VDJ
TCCAGCCCTCAGAACCCAGGGACTCAGCTGTGTACTTCTGTGCCAGCAGCCGGTCACTATAACACCGGGGAGCTGTTTTTTGGAGAA		11	5.302073592781468E-5	43	TCRBV12	TCRBV12				TCRBV12-03/12-04,TCRBV12-04		TCRBD02-01	TCRBD02	TCRBD02-01				01,02	TCRBJ02-02*01	TCRBJ02	TCRBJ02-02	01				6	6	3	9	1	2	38	49	55	59	60	11	Out	VDJ
CAGCCTGCAAAGCTTGAGGACTCGGCCGTGTATCTCTGTGCCAGCAGCGAACAGCGACCTGTGAACACTGAAGCTTTCTTTGGACAA	CASSEQRPVNTEAFF	11	5.302073592781468E-5	45	TCRBV11-02*01	TCRBV11	TCRBV11-02	01								TCRBD01,TCRBD02	TCRBD01-01,TCRBD02-01		TCRBJ01-01*01	TCRBJ01	TCRBJ01-01	01				5	2	3	5	7	0	36	48	50	54	61	11	In	VDJ
TTGGAGCTGGGGGACTCGGCCCTTTATCTTTGCGCCAGCAGCTTGGAGAAGACAGGGAACTTAATCCTCGAGCAGTACTTCGGGCCG	CASSLEKTGNLILEQYF	41	1.9762274300367288E-4	51	TCRBV05-01*01	TCRBV05	TCRBV05-01	01				TCRBD01-01*01	TCRBD01	TCRBD01-01	01				TCRBJ02-07*01	TCRBJ02	TCRBJ02-07	01				0	4	2	3	11	6	30	46	50	57	68	41	In	VDJ
CCAGACATCTGTATATTTCTGCGCCAGCAGTGAGTCGACGGGACAGGGCCTACAGGGGACGGAACCTACGAGCAGTACTTCGGGCCG		12	5.7840802830343284E-5	62	TCRBV10-01	TCRBV10	TCRBV10-01				01,03	TCRBD01-01*01	TCRBD01	TCRBD01-01	01				TCRBJ02-07*01	TCRBJ02	TCRBJ02-07	01				0	3	0	3	16	2	19	36	39	48	64	12	Out	VDJ
CAGCCCTCAGAACCCAGGGACTCAGCTGTGTACTTCTGTGCCAGCAGTTTCCCAGGGACAGGGGAAAACACCATATATTTTGGAGAG	CASSFPGTGENTIYF	17	8.194113734298632E-5	45	TCRBV12	TCRBV12				TCRBV12-03/12-04,TCRBV12-04		TCRBD01-01*01	TCRBD01	TCRBD01-01	01				TCRBJ01-03*01	TCRBJ01	TCRBJ01-03	01				3	4	0	2	1	6	36	50	54	64	65	17	In	VDJ
AGCAACATGAGCCCTGAAGACAGCAGCATATATCTCTGCATGGGGCTCGATTCCGGGACAGGGGGAACTGAAGCTTTCTTTGGACAA	CMGLDSGTGGTEAFF	14	6.74809366354005E-5	45	TCRBV29-01	TCRBV29	TCRBV29-01				01,02,03	TCRBD01-01*01	TCRBD01	TCRBD01-01	01				TCRBJ01-01*01	TCRBJ01	TCRBJ01-01	01				10	14	0	1	1	5	36	40	54	65	66	14	In	VDJ
GCCAGCACCAACCAGACATCTATGTACCTCTGTGCCAGCAGTTCACGGGCAGGGGGCGGGCCTGTTTATGGCTACACCTTCGGTTCG	CASSSRAGGGPVYGYTF	10	4.820066902528607E-5	51	TCRBV28-01*01	TCRBV28	TCRBV28-01	01				TCRBD01-01*01	TCRBD01	TCRBD01-01	01				TCRBJ01-02*01	TCRBJ01	TCRBJ01-02	01				4	6	4	0	9	5	30	43	49	57	66	10	In	VDJ
ACTGTGACATCGGCCCAAAAGAACCCGACAGCTTTCTATCTCTGTGCCAGTAGTTCCCGATCTAACTATGGCTACACCTTCGGTTCG	CASSSRSNYGYTF	13	6.266086973287189E-5	39	TCRBV19-01*01	TCRBV19	TCRBV19-01	01								TCRBD01,TCRBD02	TCRBD01-01,TCRBD02-01		TCRBJ01-02*01	TCRBJ01	TCRBJ01-02	01				5	4	2	8	1	0	42	54	58	60	61	13	In	VDJ
AAGATCCAGCCTGCAGAGCTTGGGGACTCGGCCATGTATCTCTGTGCCAGCAGCTTCGGGGAGAACTACGAGCAGTACTTCGGGCCG	CASSFGENYEQYF	5	2.4100334512643035E-5	39	TCRBV11-01*01	TCRBV11	TCRBV11-01	01				TCRBD02-01	TCRBD02	TCRBD02-01				01,02	TCRBJ02-07*01	TCRBJ02	TCRBJ02-07	01				3	0	8	3	4	3	42	-1	56	61	65	5	In	VDJ
CTCACTGTGACATCGGCCCAAAAGAACCCGACAGCTTTCTATCTCTGTGCCAGCACCTCGAGCGGAAACACCATATATTTTGGAGAG	CASTSSGNTIYF	25	1.2050167256321518E-4	36	TCRBV19-01*01	TCRBV19	TCRBV19-01	01				TCRBD02-01	TCRBD02	TCRBD02-01				01,02	TCRBJ01-03*01	TCRBJ01	TCRBJ01-03	01				9	7	6	7	0	4	45	53	60	-1	63	25	In	VDJ
ATCCAGCCTGCAGAGCTTGGGGACTCGGCCGTGTATCTCTGTGCCAGCAGCTTACATAGCGGGAACAATGAGCAGTTCTTCGGGCCA	CASSLHSGNNEQFF	16	7.712107044045772E-5	42	TCRBV11-03*01	TCRBV11	TCRBV11-03	01				TCRBD02-01*02	TCRBD02	TCRBD02-01	02				TCRBJ02-01*01	TCRBJ02	TCRBJ02-01	01				2	2	5	3	0	5	39	54	56	-1	64	16	In	VDJ
NNNNNNNNNNNNNTGTCGGCTGCTCCCTCCCAGACATCTGTGTACTTCTGTGCCAGCTGGCGGAACACTGAAGCTTTCTTTGGACAA	CASWRNTEAFF	13	6.266086973287189E-5	33	TCRBV06-05*01	TCRBV06	TCRBV06-05	01								TCRBD01,TCRBD02	TCRBD01-01,TCRBD02-01		TCRBJ01-01*01	TCRBJ01	TCRBJ01-01	01				8	1	9	0	1	1	48	57	58	61	62	13	In	VDJ
CAGCCCTCAGAACCCAGGGACTCAGCTGTGTACTTCTGTGCCAGCAGTGCGCGGACTAGCGGGAATTACGAGCAGTACTTCGGGCCG	CASSARTSGNYEQYF	6	2.8920401415171642E-5	45	TCRBV12	TCRBV12				TCRBV12-03/12-04,TCRBV12-04		TCRBD02-01*02	TCRBD02	TCRBD02-01	02				TCRBJ02-07*01	TCRBJ02	TCRBJ02-07	01				5	4	1	3	2	4	36	48	52	64	66	6	In	VDJ
ATCCAGCCCTCAGAACCCAGGGACTCAGCTGTGTACTTCTGTGCCAGCAGTTTGTTCAGGGTTGGAAACACCATATATTTTGGAGAG	CASSLFRVGNTIYF	5	2.4100334512643035E-5	42	TCRBV12	TCRBV12				TCRBV12-03/12-04,TCRBV12-04		TCRBD01-01*01	TCRBD01	TCRBD01-01	01				TCRBJ01-03*01	TCRBJ01	TCRBJ01-03	01				3	3	4	3	1	3	39	53	56	61	62	5	In	VDJ
GTGACCAGTGCCCATCCTGAAGACAGCAGCTTCTACATCTGCAGTGCTAGAGACCCGACAGGTGGAAACACCATATATTTTGGAGAG	CSARDPTGGNTIYF	12	5.7840802830343284E-5	42	TCRBV20	TCRBV20				TCRBV20-01,TCRBV20-or09_02		TCRBD01-01*01	TCRBD01	TCRBD01-01	01				TCRBJ01-03*01	TCRBJ01	TCRBJ01-03	01				0	3	2	4	0	3	39	53	56	-1	62	12	In	VDJ
GCCCATCCTGAAGACAGCAGCTTCTACATCTGCAGTGCCACTTCAAATGAACTAGCGGAAAGCACAGATACGCAGTATTTTGGCCCA	CSATSNELAESTDTQYF	21	1.0122140495310075E-4	51	TCRBV20	TCRBV20				TCRBV20-01,TCRBV20-or09_02		TCRBD02-01	TCRBD02	TCRBD02-01				01,02	TCRBJ02-03*01	TCRBJ02	TCRBJ02-03	01				6	12	3	5	2	0	30	38	50	58	60	21	In	VDJ
AATGTGAGCACCTTGGAGCTGGGGGACTCGGCCCTTTATCTTTGCGCCAGCAGCTTGGGGGGAACTTTTGGCTACACCTTCGGTTCG	CASSLGGTFGYTF	15	7.23010035379291E-5	39	TCRBV05-01*01	TCRBV05	TCRBV05-01	01								TCRBD01,TCRBD02	TCRBD01-01,TCRBD02-01		TCRBJ01-02*01	TCRBJ01	TCRBJ01-02	01				0	1	0	8	5	7	42	58	59	63	68	15	In	VDJ
ATTCTGGAGTCCGCCAGCACCAACCAGACATCTATGTACCTCTGTGCCAGCAGTTCTCCGGGGCGCGATGGCTACACCTTCGGTTCG	CASSSPGRDGYTF	12	5.7840802830343284E-5	39	TCRBV28-01*01	TCRBV28	TCRBV28-01	01								TCRBD01,TCRBD02	TCRBD01-01,TCRBD02-01		TCRBJ01-02*01	TCRBJ01	TCRBJ01-02	01				4	4	7	0	3	6	42	55	59	64	67	12	In	VDJ
CTGGAGTCCGCCAGCACCAACCAGACATCTATGTACCTCTGTGCCAGCAGCAGGACGGAAGTCTATGGCGAGCAGTACTTCGGGCCG	CASSRTEVYGEQYF	19	9.158127114804353E-5	42	TCRBV28-01*01	TCRBV28	TCRBV28-01	01								TCRBD01,TCRBD02	TCRBD01-01,TCRBD02-01		TCRBJ02-07*01	TCRBJ02	TCRBJ02-07	01				6	2	1	7	12	6	39	50	52	56	68	19	In	VDJ
CAGCCCTCAGAACCCAGGGACTCAGCTGTGTACTTCTGTGCCACCTCTATAGCCAGCGGGAGGCCCTACGAGCAGTACTTCGGGCCG	CATSIASGRPYEQYF	6	2.8920401415171642E-5	45	TCRBV12	TCRBV12				TCRBV12-03/12-04,TCRBV12-04		TCRBD02-01*02	TCRBD02	TCRBD02-01	02				TCRBJ02-07*01	TCRBJ02	TCRBJ02-07	01				10	11	6	1	1	2	36	43	54	63	64	6	In	VDJ
AAGATCCAGCGCACACAGCAGGAGGACTCCGCCGTGTATCTCTGTGCCAGCAGCGAGTGGGATCCTGGGAAGCAGTTCTTCGGGCCA	CASSEWDPGKQFF	16	7.712107044045772E-5	39	TCRBV07-08	TCRBV07	TCRBV07-08				01,03					TCRBD01,TCRBD02	TCRBD01-01,TCRBD02-01		TCRBJ02-01*01	TCRBJ02	TCRBJ02-01	01				5	4	0	8	8	11	42	54	58	62	70	16	In	VDJ
TTGGCGTCTGCTGTACCCTCTCAGACATCTGTGTACTTCTGTGCCAGCAAGGAGGACACGGACACCGGGGAGCTGTTTTTTGGAGAA	CASKEDTDTGELFF	23	1.1086153875815797E-4	42	TCRBV06-04*01	TCRBV06	TCRBV06-04	01								TCRBD01,TCRBD02	TCRBD01-01,TCRBD02-01		TCRBJ02-02*01	TCRBJ02	TCRBJ02-02	01				7	4	1	6	3	3	39	49	53	58	61	23	In	VDJ
GTGAGCAACATGAGCCCTGAAGACAGCAGCATATATCTCTGCAGCGTTGTGGAGGGACAGGGGACATCTGAAGCTTTCTTTGGACAA	CSVVEGQGTSEAFF	8	3.856053522022886E-5	42	TCRBV29-01	TCRBV29	TCRBV29-01				01,02	TCRBD01-01*01	TCRBD01	TCRBD01-01	01				TCRBJ01-01*01	TCRBJ01	TCRBJ01-01	01				4	4	0	2	4	6	39	49	53	63	67	8	In	VDJ
GCCCATCCTGAAGACAGCAGCTTCTACATCTGCAGTGCTTTCTCCGGGTATGGAGGGGTGGAGGGTCAGCCCCAGCATTTTGGTGAT	CSAFSGYGGVEGQPQHF	20	9.640133805057214E-5	51	TCRBV20	TCRBV20				TCRBV20-01,TCRBV20-or09_02		TCRBD02-01*02	TCRBD02	TCRBD02-01	02				TCRBJ01-05*01	TCRBJ01	TCRBJ01-05	01				5	12	10	0	8	6	30	39	51	57	65	20	In	VDJ
ACTCTGACTGTGAGCAACATGAGCCCTGAAGACAGCAGCATATATCTCTGCAGCGTCGGACAGGTCTATGGCTACACCTTCGGTTCG	CSVGQVYGYTF	30	1.446020070758582E-4	33	TCRBV29-01*01	TCRBV29	TCRBV29-01	01				TCRBD01-01*01	TCRBD01	TCRBD01-01	01				TCRBJ01-02*01	TCRBJ01	TCRBJ01-02	01				6	1	1	4	1	4	48	56	57	64	65	30	In	VDJ
NNNNNNNNNTGTCGGCTGCTCCCTCCCAGACATCTGTGTACTTCTGTGCCAGCAGAATGGACAGGGGAACGCTACACCTTCGGTTCG		18	8.676120424551493E-5	37	TCRBV06-05*01	TCRBV06	TCRBV06-05	01				TCRBD01-01*01	TCRBD01	TCRBD01-01	01				TCRBJ01-02*01	TCRBJ01	TCRBJ01-02	01				6	3	1	2	3	9	44	55	58	67	70	18	Out	VDJ
GAGCTTGGTGACTCTGCTGTGTATTTCTGTGCCAGCAGCCAATCCGGACAGCCTACAAGCTCTGGAAACACCATATATTTTGGAGAG	CASSQSGQPTSSGNTIYF	41	1.9762274300367288E-4	54	TCRBV03-01/03-02*01	TCRBV03	TCRBV03-01/03-02	01				TCRBD01-01*01	TCRBD01	TCRBD01-01	01				TCRBJ01-03*01	TCRBJ01	TCRBJ01-03	01				2	3	1	5	8	0	27	42	45	51	59	41	In	VDJ
AAGATCCGGTCCACAAAGCTGGAGGACTCAGCCATGTACTTCTGTGCCAGCAGTGAGCGGACTGGAAACACCATATATTTTGGAGAG	CASSERTGNTIYF	16	7.712107044045772E-5	39	TCRBV02-01	TCRBV02	TCRBV02-01				01,03	TCRBD02-01	TCRBD02	TCRBD02-01				01,02	TCRBJ01-03*01	TCRBJ01	TCRBJ01-03	01				3	0	7	5	1	2	42	-1	56	60	61	16	In	VDJ
GCAGGGGGACTCAGCCGCGTATCTCCGTGCTGTAATCCTTCGATTCAAGGCCCCTTCACCTACACAGATACGCAGTATTTTGGCCCA		15	7.23010035379291E-5	56	TCRBV07-03*03	TCRBV07	TCRBV07-03	03								TCRBD01,TCRBD02	TCRBD01-01,TCRBD02-01		TCRBJ02-03*01	TCRBJ02	TCRBJ02-03	01				12	17	5	4	12	2	25	30	47	50	62	15	Out	VDJ
ATCCAGCGCACAGAGCAGGGGGACTCGGCCATGTATCTCTGTGCCAGCAGCTCCCAGTGGGCAACCGGGGAGCTGTTTTTTGGAGAA	CASSSQWATGELFF	17	8.194113734298632E-5	42	TCRBV07-09*01	TCRBV07	TCRBV07-09	01				TCRBD01-01*01	TCRBD01	TCRBD01-01	01				TCRBJ02-02*01	TCRBJ02	TCRBJ02-02	01				4	6	8	0	1	5	39	52	58	62	63	17	In	VDJ
GTGACCAGTGCCCATCCTGAAGACAGCAGCTTCTACATCTGCAGTGCTAGCCAGGGGGCGATGAACACTGAAGCTTTCTTTGGACAA	CSASQGAMNTEAFF	20	9.640133805057214E-5	42	TCRBV20	TCRBV20				TCRBV20-01,TCRBV20-or09_02		TCRBD01-01*01	TCRBD01	TCRBD01-01	01				TCRBJ01-01*01	TCRBJ01	TCRBJ01-01	01				3	1	4	0	2	0	39	50	51	59	61	20	In	VDJ
GCCAGCACCAACCAGACATCTATGTACCTCTGTGCCAGCAGCTCCGCAAACCTCATGGGGCTCGACTATGGCTACACCTTCGGTTCG	CASSSANLMGLDYGYTF	11	5.302073592781468E-5	51	TCRBV28-01*01	TCRBV28	TCRBV28-01	01				TCRBD01-01*01	TCRBD01	TCRBD01-01	01				TCRBJ01-02*01	TCRBJ01	TCRBJ01-02	01				6	15	7	0	3	3	30	41	56	61	64	11	In	VDJ
GTGAGCACCTTGGAGCTGGGGGACTCGGCCCTTTATCTTTGCGCCAGCAGCTTATCCGGGAACACCGGGGAGCTGTTTTTTGGAGAA	CASSLSGNTGELFF	27	1.3014180636827238E-4	42	TCRBV05-01*01	TCRBV05	TCRBV05-01	01				TCRBD02-01	TCRBD02	TCRBD02-01				01,02	TCRBJ02-02*01	TCRBJ02	TCRBJ02-02	01				2	3	8	5	0	1	39	53	56	-1	59	27	In	VDJ
GCCTTGTTGCTGGGGGACTCGGCCCTGTATCTCTGTGCCAGCAGCTTGGGAGTGGGGGCAATAAATCAGCCCCAGCATTTTGGTGAT	CASSLGVGAINQPQHF	9	4.3380602122757464E-5	48	TCRBV05-05*01	TCRBV05	TCRBV05-05	01				TCRBD01-01*01	TCRBD01	TCRBD01-01	01				TCRBJ01-05*01	TCRBJ01	TCRBJ01-05	01				0	4	6	0	4	4	33	49	53	59	63	9	In	VDJ
CACATCAATTCCCTGGAGCTTGGTGACTCTGCTGTGTATTTCTGTGCCAGCAGCCAAAGGACAGGGGAAGGCTACACCTTCGGTTCG	CASSQRTGEGYTF	7	3.374046831770025E-5	39	TCRBV03-01/03-02*01	TCRBV03	TCRBV03-01/03-02	01				TCRBD01-01*01	TCRBD01	TCRBD01-01	01				TCRBJ01-02*01	TCRBJ01	TCRBJ01-02	01				2	1	1	2	2	8	42	57	58	67	69	7	In	VDJ
CAGCGCACAGAGCAGGGGGACTCGGCCATGTATCTCTGTGCCAGCAGCCCCCCGGGATACGAGGTCTACGAGCAGTACTTCGGGCCG	CASSPPGYEVYEQYF	22	1.0604147185562935E-4	45	TCRBV07-09*01	TCRBV07	TCRBV07-09	01				TCRBD02-01*02	TCRBD02	TCRBD02-01	02				TCRBJ02-07*01	TCRBJ02	TCRBJ02-07	01				5	4	8	3	8	3	36	48	52	57	65	22	In	VDJ
TCCCTGTCCCTAGAGTCTGCCATCCCCAACCAGACAGCTCTTTACTTCTGTGCCACCAGTAGTGGCTACGAGCAGTACTTCGGGCCG	CATSSGYEQYF	11	5.302073592781468E-5	33	TCRBV24-01*01	TCRBV24	TCRBV24-01	01								TCRBD01,TCRBD02	TCRBD01-01,TCRBD02-01		TCRBJ02-07*01	TCRBJ02	TCRBJ02-07	01				6	3	0	10	0	3	48	60	63	-1	65	11	In	VDJ
GTGAGCACCTTGGAGCTGGGGGACTCGGCCCTTTATCTTTGCGCCAGCAGCTTGGGGACAGGCTACCACGAGCAGTACTTCGGGCCG	CASSLGTGYHEQYF	8	3.856053522022886E-5	42	TCRBV05-01*01	TCRBV05	TCRBV05-01	01				TCRBD01-01*01	TCRBD01	TCRBD01-01	01				TCRBJ02-07*01	TCRBJ02	TCRBJ02-07	01				0	0	1	4	5	5	39	-1	55	62	67	8	In	VDJ
TTGGAGCTGGGGGACTCGGCCCTTTATCTTTGCGCCAGCAGCCGCCGGGGAGGGGGCGAGTCGGATTCACCCCTCCACTTTGGGAAC	CASSRRGGGESDSPLHF	25	1.2050167256321518E-4	51	TCRBV05-01*01	TCRBV05	TCRBV05-01	01								TCRBD01,TCRBD02	TCRBD01-01,TCRBD02-01		TCRBJ01-06*02	TCRBJ01	TCRBJ01-06	02				4	8	5	0	7	8	30	42	50	57	64	25	In	VDJ
AGTCTGCCATCCCCAACCAGACAGCTCTTTACTTCTGTGCCACCAGTAACCTCTACAGGGTAGAACACTGAAGCTTTCTTTGGACAA		16	7.712107044045772E-5	46	TCRBV24-01*01	TCRBV24	TCRBV24-01	01				TCRBD01-01*01	TCRBD01	TCRBD01-01	01				TCRBJ01-01*01	TCRBJ01	TCRBJ01-01	01				6	7	3	3	2	1	35	47	54	60	62	16	Out	VDJ
GTGACATCGGCCCAAAAGAACCCGACAGCTTTCTATCTCTGTGCCAGTAGTTCGGGGGGCTTTGGAAACACCATATATTTTGGAGAG	CASSSGGFGNTIYF	10	4.820066902528607E-5	42	TCRBV19-01*01	TCRBV19	TCRBV19-01	01				TCRBD02-01*01	TCRBD02	TCRBD02-01	01				TCRBJ01-03*01	TCRBJ01	TCRBJ01-03	01				5	1	8	1	3	3	39	51	52	59	62	10	In	VDJ
CAGCGCACACAGCAGGAGGACTCCGCCGTGTATCTCTGTGCCAGCAGCCCCGGGATAGGGAAAGCAGATACGCAGTATTTTGGCCCA	CASSPGIGKADTQYF	26	1.2532173946574378E-4	45	TCRBV07-08*03	TCRBV07	TCRBV07-08	03				TCRBD02-01*02	TCRBD02	TCRBD02-01	02				TCRBJ02-03*01	TCRBJ02	TCRBJ02-03	01				4	1	8	3	9	4	36	49	50	55	64	26	In	VDJ
AAGATCCAGCCTGCAGAGCTTGGGGACTCGGCCGTGTATCTCTGTGCCAGCAGCTTCCGGGACCCCGGGGAGCTGTTTTTTGGAGAA	CASSFRDPGELFF	6	2.8920401415171642E-5	39	TCRBV11-03*01	TCRBV11	TCRBV11-03	01								TCRBD01,TCRBD02	TCRBD01-01,TCRBD02-01		TCRBJ02-02*01	TCRBJ02	TCRBJ02-02	01				3	2	0	7	1	6	42	56	58	63	64	6	In	VDJ
ATCCAGTCCACGGAGTCAGGGGACACAGCACTGTATTTCTGTGCCAGCAAAAACCGGACAGGGAACACTGAAGCTTTCTTTGGACAA	CASKNRTGNTEAFF	16	7.712107044045772E-5	42	TCRBV21-01*01	TCRBV21	TCRBV21-01	01				TCRBD01-01*01	TCRBD01	TCRBD01-01	01				TCRBJ01-01*01	TCRBJ01	TCRBJ01-01	01				7	6	1	4	0	1	39	49	55	-1	62	16	In	VDJ
GAGTCCGCCAGCACCAACCAGACATCTATGTACCTCTGTGCCAGCAGTTTTATCCTGGGGGGGAATCAGCCCCAGCATTTTGGTGAT	CASSFILGGNQPQHF	13	6.266086973287189E-5	45	TCRBV28-01*01	TCRBV28	TCRBV28-01	01				TCRBD02-01*01	TCRBD02	TCRBD02-01	01				TCRBJ01-05*01	TCRBJ01	TCRBJ01-05	01				3	6	9	0	0	4	36	50	56	-1	63	13	In	VDJ
CAGCAGGTAGTGCGAGGAGATTCGGCAGCTTATTTCTGTGCCAGCTCACCACAGCCTGGAGGGAATCAGCCCCAGCATTTTGGTGAT	CASSPQPGGNQPQHF	22	1.0604147185562935E-4	45	TCRBV18-01*01	TCRBV18	TCRBV18-01	01				TCRBD02-01*02	TCRBD02	TCRBD02-01	02				TCRBJ01-05*01	TCRBJ01	TCRBJ01-05	01				1	5	10	0	0	4	36	52	57	-1	63	22	In	VDJ
AATTCCCTGGAGCTTGGTGACTCTGCTGTGTATTTCTGTGCCAGCAGCCCACCCAGCGGACAGAGCTATGGCTACACCTTCGGTTCG	CASSPPSGQSYGYTF	12	5.7840802830343284E-5	45	TCRBV03-01/03-02*01	TCRBV03	TCRBV03-01/03-02	01				TCRBD01-01*01	TCRBD01	TCRBD01-01	01				TCRBJ01-02*01	TCRBJ01	TCRBJ01-02	01				4	8	1	5	2	4	36	49	57	63	65	12	In	VDJ
ATCAATTCCCTGGAGCTTGGTGACTCTGCTGTGTATTTCTGTGCCAGCAGCCCTAGGGACGACTCCTACGAGCAGTACTTCGGGCCG	CASSPRDDSYEQYF	14	6.74809366354005E-5	42	TCRBV03-01/03-02*01	TCRBV03	TCRBV03-01/03-02	01								TCRBD01,TCRBD02	TCRBD01-01,TCRBD02-01		TCRBJ02-07*01	TCRBJ02	TCRBJ02-07	01				4	3	0	7	2	0	39	52	55	60	62	14	In	VDJ
AATGTGAGCACCTTGGAGCTGGGGGACTCGGCCCTTTATCTTTGCGCCAGCAGCTTGAACAGGGATTCACCCCTCCACTTTGGGAAC	CASSLNRDSPLHF	17	8.194113734298632E-5	39	TCRBV05-01*01	TCRBV05	TCRBV05-01	01				TCRBD01-01*01	TCRBD01	TCRBD01-01	01				TCRBJ01-06*02	TCRBJ01	TCRBJ01-06	02				1	1	3	3	0	8	42	57	58	-1	64	17	In	VDJ
ACCTTGGAGCTGGGGGACTCGGCCCTTTATCTTTGCGCCAGCAGCTTGGTATCAGGGACAGGGTACAATGAGCAGTTCTTCGGGCCA	CASSLVSGTGYNEQFF	12	5.7840802830343284E-5	48	TCRBV05-01*01	TCRBV05	TCRBV05-01	01				TCRBD01-01*01	TCRBD01	TCRBD01-01	01				TCRBJ02-01*01	TCRBJ02	TCRBJ02-01	01				0	5	0	3	0	4	33	49	54	-1	63	12	In	VDJ
GAGATGAATGTGAGCACCTTGGAGCTGGGGGACTCGGCCCTTTATCTTTGCGCCAGCAAAGAGGGTACTGAAGCTTTCTTTGGACAA	CASKEGTEAFF	19	9.158127114804353E-5	33	TCRBV05-01*01	TCRBV05	TCRBV05-01	01				TCRBD02-01*02	TCRBD02	TCRBD02-01	02				TCRBJ01-01*01	TCRBJ01	TCRBJ01-01	01				6	2	11	0	1	5	48	58	60	65	66	19	In	VDJ
ACAGTGACCAGTGCCCATCCTGAAGACAGCAGCTTCTACATCTGCAGTGCTCCGGACAGTCTGAACACTGAAGCTTTCTTTGGACAA	CSAPDSLNTEAFF	22	1.0604147185562935E-4	39	TCRBV20	TCRBV20				TCRBV20-01,TCRBV20-or09_02		TCRBD01-01*01	TCRBD01	TCRBD01-01	01				TCRBJ01-01*01	TCRBJ01	TCRBJ01-01	01				5	2	1	5	2	0	42	51	53	59	61	22	In	VDJ
ACAGTGACCAGTGCCCATCCTGAAGACAGCAGCTTCTACATCTGCAGTGCCCCGAGGACAGGGGGCGATGGCTACACCTTCGGTTCG	CSAPRTGGDGYTF	25	1.2050167256321518E-4	39	TCRBV20	TCRBV20				TCRBV20-01,TCRBV20-or09_02		TCRBD01-01*01	TCRBD01	TCRBD01-01	01				TCRBJ01-02*01	TCRBJ01	TCRBJ01-02	01				6	5	1	0	1	6	42	50	55	66	67	25	In	VDJ
NTGTCGGCTGCTCCCTCCCAGACATCTGTGTACTTCTGTGCCAGCAGGGAAGGGGAACTAGGCGGGAATGAGCAGTTCTTCGGGCCA	CASREGELGGNEQFF	20	9.640133805057214E-5	45	TCRBV06-01*01	TCRBV06	TCRBV06-01	01				TCRBD02-01	TCRBD02	TCRBD02-01				01,02	TCRBJ02-01*01	TCRBJ02	TCRBJ02-01	01				1	4	3	8	5	7	36	52	56	61	66	20	In	VDJ
NNNNTGTCGGCTGCTCCCTCCCAGACATCTGTGTACTTCTGTGCCAGCGGCGGGACAGGGCCCTACAATGAGCAGTTCTTCGGGCCA	CASGGTGPYNEQFF	27	1.3014180636827238E-4	42	TCRBV06-05*01	TCRBV06	TCRBV06-05	01				TCRBD01-01*01	TCRBD01	TCRBD01-01	01				TCRBJ02-01*01	TCRBJ02	TCRBJ02-01	01				8	3	0	3	1	2	39	48	51	60	61	27	In	VDJ
GCCAGCACCAACCAGACATCTATGTACCTCTGTGCCAGCAGTTTAGTGGGACTAGCGGGAGGTATAGATACGCAGTATTTTGGCCCA	CASSLVGLAGGIDTQYF	12	5.7840802830343284E-5	51	TCRBV28-01*01	TCRBV28	TCRBV28-01	01				TCRBD02-01*02	TCRBD02	TCRBD02-01	02				TCRBJ02-03*01	TCRBJ02	TCRBJ02-03	01				2	2	0	1	3	5	30	45	47	62	65	12	In	VDJ
CGCAGCCATGTACCTGTGTGCCACCAGCAGAGAGCGCCGGACATACAGCTACAGGGGTGGGAGGAAACCGGCTACACCTTCGGTTCG		17	8.194113734298632E-5	65	TCRBV15-01*02	TCRBV15	TCRBV15-01	02				TCRBD01-01*01	TCRBD01	TCRBD01-01	01				TCRBJ01-02*01	TCRBJ01	TCRBJ01-02	01				0	17	3	2	12	8	16	33	50	57	69	17	Out	VDJ
NNNNTGAAGATCCAGCCCTCAGAACCCAGGGACTCAGCTGTGTACTTCTGTGCCAGCAGCCCGGGCAGGGAGCAGTTCTTCGGGCCA	CASSPGREQFF	21	1.0122140495310075E-4	33	TCRBV12-03/12-04*01	TCRBV12	TCRBV12-03/12-04	01								TCRBD01,TCRBD02	TCRBD01-01,TCRBD02-01		TCRBJ02-01*01	TCRBJ02	TCRBJ02-01	01				6	6	4	4	0	10	48	59	65	-1	69	21	In	VDJ
TCCCTGGAGCTTGGTGACTCTGCTGTGTATTTCTGTGCCAGCAGCCAAGGAACAGGGTGGGTCCAACATGGCTACACCTTCGGTTCG	CASSQGTGWVQHGYTF	7	3.374046831770025E-5	48	TCRBV03-01/03-02*01	TCRBV03	TCRBV03-01/03-02	01				TCRBD01-01*01	TCRBD01	TCRBD01-01	01				TCRBJ01-02*01	TCRBJ01	TCRBJ01-02	01				1	2	3	3	10	6	33	49	51	57	67	7	In	VDJ
GGCTGGAGTCAGCTGCTCCCTCCCAGACATCTGTATACTTCTGTGCCAGCGCGGGACAGGGGCCTTCGGGAGCAGTACTTCGGGCCG		11	5.302073592781468E-5	40	TCRBV06-09*01	TCRBV06	TCRBV06-09	01				TCRBD01-01*01	TCRBD01	TCRBD01-01	01				TCRBJ02-07*01	TCRBJ02	TCRBJ02-07	01				8	2	0	2	7	7	41	50	52	62	69	11	Out	VDJ
CTGGAGCTTGGTGACTCTGCTGTGTATTTCTGTGCCAGCAGCCAAGTTTGGGCTAGCGGGGGCCGCTACGAGCAGTACTTCGGGCCG	CASSQVWASGGRYEQYF	16	7.712107044045772E-5	51	TCRBV03-01/03-02*01	TCRBV03	TCRBV03-01/03-02	01				TCRBD02-01*01	TCRBD02	TCRBD02-01	01				TCRBJ02-07*01	TCRBJ02	TCRBJ02-07	01				1	6	4	2	3	3	30	46	52	62	65	16	In	VDJ
GCGTCTGCTGTACCCTCTCAGACATCTGTGTACTTCTGTGCCAGCAGTGAGCTAGAAAGCGGGGCAGATACGCAGTATTTTGGCCCA	CASSELESGADTQYF	28	1.34961873270801E-4	45	TCRBV06-04*01	TCRBV06	TCRBV06-04	01				TCRBD02-01*01	TCRBD02	TCRBD02-01	01				TCRBJ02-03*01	TCRBJ02	TCRBJ02-03	01				3	7	6	3	0	4	36	50	57	-1	64	28	In	VDJ
AGGAGGACTCGGCCGTGTATCTCTGTGCCAGCAGCCACACAAAATAAACAGGGGGCGCAAGCTAATGAAAAACTGTTTTTTGGCAGT		13	6.266086973287189E-5	58	TCRBV07-02	TCRBV07	TCRBV07-02				01,02	TCRBD01-01*01	TCRBD01	TCRBD01-01	01				TCRBJ01-04*01	TCRBJ01	TCRBJ01-04	01				5	12	3	0	5	3	23	35	47	56	61	13	Out	VDJ
AGCACCTTGGAGCTGGGGGACTCGGCCCTTTATCTTTGCGCCAGTTCGCAGAATTTATTCGGACGATATGGCTACACCTTCGGTTCG	CASSQNLFGRYGYTF	13	6.266086973287189E-5	45	TCRBV05-01*01	TCRBV05	TCRBV05-01	01								TCRBD01,TCRBD02	TCRBD01-01,TCRBD02-01		TCRBJ01-02*01	TCRBJ01	TCRBJ01-02	01				8	16	1	7	2	5	36	44	60	64	66	13	In	VDJ
TCCCTAGAGTCTGCCATCCCCAACCAGACAGCTCTTTACTTCTGTGCCACCTAGGAGCGGGGGATCTACGAGCAGTACTTCGGGCCG	CAT*ERGIYEQYF	12	5.7840802830343284E-5	39	TCRBV24-01*01	TCRBV24	TCRBV24-01	01				TCRBD02-01*01	TCRBD02	TCRBD02-01	01				TCRBJ02-07*01	TCRBJ02	TCRBJ02-07	01				9	4	6	2	2	3	42	51	55	63	65	12	Stop	VDJ
ATCCGCTCACCAGGCCTGGGGGACGCAGCCATGTACCTGTGTGCCACCAGCCTGGGGCTTGGTGCCTACGAGCAGTACTTCGGGCCG	CATSLGLGAYEQYF	20	9.640133805057214E-5	42	TCRBV15-01*02	TCRBV15	TCRBV15-01	02				TCRBD01-01*01	TCRBD01	TCRBD01-01	01				TCRBJ02-07*01	TCRBJ02	TCRBJ02-07	01				5	2	7	0	6	2	39	51	53	58	64	20	In	VDJ
CGGTCCACAAAGCTGGAGGACTCAGCCATGTACTTCTGTGCCAGCAGTGAAAGGTCTGCTGGGGCCTACGAGCAGTACTTCGGGCCG	CASSERSAGAYEQYF	16	7.712107044045772E-5	45	TCRBV02-01	TCRBV02	TCRBV02-01				01,03					TCRBD01,TCRBD02	TCRBD01-01,TCRBD02-01		TCRBJ02-07*01	TCRBJ02	TCRBJ02-07	01				2	9	6	2	0	2	36	51	60	-1	64	16	In	VDJ
GTGCGAGGAGATTCGGCAGCTTATTTCTGTGCCAGCTCACCAGATCCAGAGGGATTTCTTGATAATTCACCCCTCCACTTTGGGAAC	CASSPDPEGFLDNSPLHF	17	8.194113734298632E-5	54	TCRBV18-01*01	TCRBV18	TCRBV18-01	01				TCRBD02-01*02	TCRBD02	TCRBD02-01	02				TCRBJ01-06*02	TCRBJ01	TCRBJ01-06	02				2	6	11	0	8	5	27	42	48	53	61	17	In	VDJ
CTTCACATCAATTCCCTGGAGCTTGGTGACTCTGCTGTGTATTTCTGTGCCAGCAGTACAGGGGATACTGAAGCTTTCTTTGGACAA	CASSTGDTEAFF	7	3.374046831770025E-5	36	TCRBV03-01/03-02*01	TCRBV03	TCRBV03-01/03-02	01				TCRBD01-01*01	TCRBD01	TCRBD01-01	01				TCRBJ01-01*01	TCRBJ01	TCRBJ01-01	01				6	1	3	2	2	5	45	56	57	64	66	7	In	VDJ
GCCTTGGAGCTGGAGGACTCGGCCCTGTATCTCTGTGCCAGCACCATAGGGGTGATTGCCACTAATGAAAAACTGTTTTTTGGCAGT	CASTIGVIATNEKLFF	27	1.3014180636827238E-4	48	TCRBV05-08*01	TCRBV05	TCRBV05-08	01				TCRBD01-01*01	TCRBD01	TCRBD01-01	01				TCRBJ01-04*01	TCRBJ01	TCRBJ01-04	01				6	4	5	2	8	2	33	43	47	52	60	27	In	VDJ
CAGCCCTCAGAACCCAGGGACTCAGCTGTGTACTTCTGTGCCAGCAGTAGATACAGGGGATTCGGCTATGGCTACACCTTCGGTTCG	CASSRYRGFGYGYTF	9	4.3380602122757464E-5	45	TCRBV12	TCRBV12				TCRBV12-03/12-04,TCRBV12-04		TCRBD01-01*01	TCRBD01	TCRBD01-01	01				TCRBJ01-02*01	TCRBJ01	TCRBJ01-02	01				5	4	3	2	6	4	36	48	52	59	65	9	In	VDJ
AGCTCCTTGGAGCTGGGGGACTCAGCCCTGTACTTCTGTGCCAGCAGCTTAGGTTCCCTAGCGGGGTCCGAGCAGTACTTCGGGCCG	CASSLGSLAGSEQYF	21	1.0122140495310075E-4	45	TCRBV13-01*01	TCRBV13	TCRBV13-01	01				TCRBD02-01*01	TCRBD02	TCRBD02-01	01				TCRBJ02-07*01	TCRBJ02	TCRBJ02-07	01				0	4	4	3	2	6	36	53	57	66	68	21	In	VDJ
AAGAACCCGACAGCTTTCTATCTCTGTGCCAGTAGTCCTGACAGGCCCCCGTCCCCGATAGAGGTCTACGAGCAGTACTTCGGGCCG	CASSPDRPPSPIEVYEQYF	13	6.266086973287189E-5	57	TCRBV19-01*01	TCRBV19	TCRBV19-01	01				TCRBD01-01*01	TCRBD01	TCRBD01-01	01				TCRBJ02-07*01	TCRBJ02	TCRBJ02-07	01				5	3	2	4	20	3	24	36	39	45	65	13	In	VDJ
TGCTGCCTCCTCCCAGACATCTGTATATTTCTGCGCCAGCAGTGAACGCGGACGAAAAGGGCTGGAAACACCATATATTTTGGAGAG		12	5.7840802830343284E-5	50	TCRBV10-01	TCRBV10	TCRBV10-01				01,03					TCRBD01,TCRBD02	TCRBD01-01,TCRBD02-01		TCRBJ01-03*01	TCRBJ01	TCRBJ01-03	01				3	4	1	7	8	2	31	45	49	53	61	12	Out	VDJ
CTGGAGTCCGCCAGCACCAACCAGACATCTATGTACCTCTGTGCCAGCAGCCAACGACAGGGTAGGAACATTCAGTACTTCGGCGCC	CASSQRQGRNIQYF	7	3.374046831770025E-5	42	TCRBV28-01*01	TCRBV28	TCRBV28-01	01				TCRBD01-01*01	TCRBD01	TCRBD01-01	01				TCRBJ02-04*01	TCRBJ02	TCRBJ02-04	01				6	5	2	3	4	7	39	50	55	62	66	7	In	VDJ
GGAGCTGGACGACTCGGCCCTGTATCTCTGTGCCAGCAGCTTGAGGGACAGGGGTGACAGGGCAATCAGCCCCAGCATTTTGGTGAT		38	1.8316254229608706E-4	53	TCRBV05-04*01	TCRBV05	TCRBV05-04	01				TCRBD01-01*01	TCRBD01	TCRBD01-01	01				TCRBJ01-05*01	TCRBJ01	TCRBJ01-05	01				1	1	0	2	7	2	28	43	44	54	61	38	Out	VDJ
ACAGTGACCAGTGCCCATCCTGAAGACAGCAGCTTCTACATCTGCAGTGCTAGAGATGGGGCAGGAGAATCCTCCACCTTCGGTTCG	CSARDGAGESSTF	7	3.374046831770025E-5	39	TCRBV20	TCRBV20				TCRBV20-01,TCRBV20-or09_02		TCRBD01-01*01	TCRBD01	TCRBD01-01	01				TCRBJ01-02*01	TCRBJ01	TCRBJ01-02	01				0	1	7	0	12	13	42	56	57	62	74	7	In	VDJ
CAGCAGGTAGTGCGAGGAGATTCGGCAGCTTATTTCTGTGCCAGCTCACCGGCGGGACAGGGTTCCTATGGCTACACCTTCGGTTCG	CASSPAGQGSYGYTF	8	3.856053522022886E-5	45	TCRBV18-01*01	TCRBV18	TCRBV18-01	01				TCRBD01-01*01	TCRBD01	TCRBD01-01	01				TCRBJ01-02*01	TCRBJ01	TCRBJ01-02	01				3	3	0	3	3	4	36	50	53	62	65	8	In	VDJ
TCCACAAAGCTGGAGGACTCAGCCATGTACTTCTGTGCCAGCAGTGTGGGCCAGGATCGCCGTAACTATGGCTACACCTTCGGTTCG	CASSVGQDRRNYGYTF	16	7.712107044045772E-5	48	TCRBV02-01	TCRBV02	TCRBV02-01				01,03	TCRBD01-01*01	TCRBD01	TCRBD01-01	01				TCRBJ01-02*01	TCRBJ01	TCRBJ01-02	01				4	5	4	4	7	1	33	46	51	55	62	16	In	VDJ
CAGTGACCAGTGCCCATCCTGAAGACAGCAGCTTCTACATCTGCAGTGCCGCGGGTCTGGAAGGGTTACGAGCAGTACTTCGGGCCG		5	2.4100334512643035E-5	40	TCRBV20	TCRBV20				TCRBV20-01,TCRBV20-or09_02		TCRBD02-01	TCRBD02	TCRBD02-01				01,02	TCRBJ02-07*01	TCRBJ02	TCRBJ02-07	01				6	1	7	4	11	4	41	49	50	55	66	5	Out	VDJ
CAGCGCACAGAGCAGGAGGACTCGGCCGTGTATCTCTGTGCCAGCAGCTTAGATCGCAGCTCCTACAATGAGCAGTTCTTCGGGCCA	CASSLDRSSYNEQFF	15	7.23010035379291E-5	45	TCRBV07-02	TCRBV07	TCRBV07-02				01,02	TCRBD01-01*01	TCRBD01	TCRBD01-01	01				TCRBJ02-01*01	TCRBJ02	TCRBJ02-01	01				1	4	4	5	0	0	36	52	56	-1	59	15	In	VDJ
ACTCGGCCCTTTATCTTTGCGCCAGCAGTTTGGCCCTCTTAGCAGGGGTTAGGGGGGATATGCACAGATACGCAGTATTTTGGCCCA		29	1.397819401733296E-4	64	TCRBV05-01*01	TCRBV05	TCRBV05-01	01								TCRBD01,TCRBD02	TCRBD01-01,TCRBD02-01		TCRBJ02-03*01	TCRBJ02	TCRBJ02-03	01				0	9	4	2	13	1	17	33	42	48	61	29	Out	VDJ
CAACCAGACATCTATGTACCTCTGTGCCAGCACAACCCCCGGGCCCAGGGAATCGGGTCGGCGACCGGGGAGCTGTTTTTTGGAGAA		5	2.4100334512643035E-5	59	TCRBV28-01*01	TCRBV28	TCRBV28-01	01				TCRBD01-01*01	TCRBD01	TCRBD01-01	01				TCRBJ02-02*01	TCRBJ02	TCRBJ02-02	01				7	13	4	3	13	5	22	32	45	50	63	5	Out	VDJ
CGGTCCACAAAGCTGGAGGACTCAGCCATGTACTTCTGTGCCAGCAGTTGGGACAGCTCCTATAATTCACCCCTCCACTTTGGGAAT	CASSWDSSYNSPLHF	13	6.266086973287189E-5	45	TCRBV02-01	TCRBV02	TCRBV02-01				01,03	TCRBD01-01*01	TCRBD01	TCRBD01-01	01				TCRBJ01-06*01	TCRBJ01	TCRBJ01-06	01				5	1	0	5	0	0	36	48	49	-1	56	13	In	VDJ
ACTGTGAGCAACATGAGCCCTGAAGACAGCAGCATATATCTCTGCAGCGTTGACCCAGGGCAGACCTATGGCTACACCTTCGGTTCG	CSVDPGQTYGYTF	7	3.374046831770025E-5	39	TCRBV29-01	TCRBV29	TCRBV29-01				01,02	TCRBD01-01*01	TCRBD01	TCRBD01-01	01				TCRBJ01-02*01	TCRBJ01	TCRBJ01-02	01				3	2	4	3	5	4	42	53	55	60	65	7	In	VDJ
AGCACCTTGGAGCTGGGGGACTCGGCCCTTTATCTTTGCGCCAGCAGCTCCGGGACTAGCGGGGGGAGGCGGCAGTACTTCGGGCCG	CASSSGTSGGRRQYF	9	4.3380602122757464E-5	45	TCRBV05-01*01	TCRBV05	TCRBV05-01	01				TCRBD02-01*01	TCRBD02	TCRBD02-01	01				TCRBJ02-07*01	TCRBJ02	TCRBJ02-07	01				3	2	0	1	5	9	36	49	51	66	71	9	In	VDJ
AGCTCTCTGGAGCTGGGGGACTCAGCTTTGTATTTCTGTGCCAGCAGCGTAGACCCTTCGGGCTCCTACGAGCAGTACTTCGGGCCG	CASSVDPSGSYEQYF	4	1.928026761011443E-5	45	TCRBV09-01*01	TCRBV09	TCRBV09-01	01				TCRBD02-01	TCRBD02	TCRBD02-01				01,02	TCRBJ02-07*01	TCRBJ02	TCRBJ02-07	01				0	6	8	4	0	0	36	52	58	-1	62	4	In	VDJ
GTGACATCGGCCCAAAAGAACCCGACAGCTTTCTATCTCTGTGCCAGTAGTAAGACAGGGAGCTCCTACGAGCAGTACTTCGGGCCG	CASSKTGSSYEQYF	12	5.7840802830343284E-5	42	TCRBV19-01*01	TCRBV19	TCRBV19-01	01				TCRBD01-01*01	TCRBD01	TCRBD01-01	01				TCRBJ02-07*01	TCRBJ02	TCRBJ02-07	01				4	1	2	3	2	0	39	52	53	60	62	12	In	VDJ
GAGTCGCCCAGCCCCAACCAGACCTCTCTGTACTTCTGTGCCAGCAGTTGGTCAGTCCCCGGGAATTCACCCCTCCACTTTGGGAAC	CASSWSVPGNSPLHF	17	8.194113734298632E-5	45	TCRBV27-01*01	TCRBV27	TCRBV27-01	01				TCRBD02-01	TCRBD02	TCRBD02-01				01,02	TCRBJ01-06*02	TCRBJ01	TCRBJ01-06	02				4	10	8	4	0	7	36	49	59	-1	63	17	In	VDJ
CTTCACATCAATTCCCTGGAGCTTGGTGACTCTGCTGTGTATTTCTGTGCCAGCAGCCAATTCCAAGTGACCCAGTACTTCGGGCCA	CASSQFQVTQYF	14	6.74809366354005E-5	36	TCRBV03-01/03-02*01	TCRBV03	TCRBV03-01/03-02	01								TCRBD01,TCRBD02	TCRBD01-01,TCRBD02-01		TCRBJ02-05*01	TCRBJ02	TCRBJ02-05	01				2	3	4	6	3	7	45	60	63	65	68	14	In	VDJ
CACCTACACACCCTGCAGCCAGAAGACTCGGCCCTGTATCTCTGTGCCAGCAGCGGGGGAGGGACAGATACGCAGTATTTTGGCCCA	CASSGGGTDTQYF	19	9.158127114804353E-5	39	TCRBV04-02*01	TCRBV04	TCRBV04-02	01				TCRBD02-01*02	TCRBD02	TCRBD02-01	02				TCRBJ02-03*01	TCRBJ02	TCRBJ02-03	01				5	2	9	0	0	3	42	54	56	-1	63	19	In	VDJ
NTGTCGGCTGCTCCCTCCCAGACATCTGTGTACTTCTGTGCCAGCAGTGAGGAGGACAGGGCCACAGATACGCAGTATTTTGGCCCA	CASSEEDRATDTQYF	9	4.3380602122757464E-5	45	TCRBV06-01*01	TCRBV06	TCRBV06-01	01				TCRBD01-01*01	TCRBD01	TCRBD01-01	01				TCRBJ02-03*01	TCRBJ02	TCRBJ02-03	01				3	3	1	3	1	2	36	50	53	61	62	9	In	VDJ
AGCGCACAGAGCAGGGGGACTCGGCCATGTATCTCTGTGCCAGCAGACTACCTTGGGGGGGTGAACACTGAAGCTTTCTTTGGACAA		15	7.23010035379291E-5	46	TCRBV07-09*01	TCRBV07	TCRBV07-09	01				TCRBD02-01*01	TCRBD02	TCRBD02-01	01				TCRBJ01-01*01	TCRBJ01	TCRBJ01-01	01				6	8	9	0	0	0	35	46	54	-1	61	15	Out	VDJ
AGTTCTAAGAAGCTCCTCCTCAGTGACTCTGGCTTCTATCTCTGTGCCTGGACCGGGGGGGTAGGATATGGCTACACCTTCGGTTCG	CAWTGGVGYGYTF	13	6.266086973287189E-5	39	TCRBV30-01	TCRBV30	TCRBV30-01				02,04	TCRBD02-01*01	TCRBD02	TCRBD02-01	01				TCRBJ01-02*01	TCRBJ01	TCRBJ01-02	01				4	1	8	0	5	5	42	52	53	61	66	13	In	VDJ
GCCCATCCTGAAGACAGCAGCTTCTACATCTGCAGTGCTACGTTACCTATCCGACAGTCTCCTGGAGGGGGCTACACCTTCGGTTCG	CSATLPIRQSPGGGYTF	6	2.8920401415171642E-5	51	TCRBV20	TCRBV20				TCRBV20-01,TCRBV20-or09_02		TCRBD02-01*02	TCRBD02	TCRBD02-01	02				TCRBJ01-02*01	TCRBJ01	TCRBJ01-02	01				4	23	10	0	0	8	30	40	63	-1	69	6	In	VDJ
CCCAGCCCCAACCAGACCTCTCTGTACTTCTGTGCCAGCAGTTTATCGTTCGTGAGGGCTGCCGTTCGCGAGCAGTACTTCGGGCCG	CASSLSFVRAAVREQYF	8	3.856053522022886E-5	51	TCRBV27-01*01	TCRBV27	TCRBV27-01	01				TCRBD02-01*02	TCRBD02	TCRBD02-01	02				TCRBJ02-07*01	TCRBJ02	TCRBJ02-07	01				0	6	11	0	10	6	30	47	53	58	68	8	In	VDJ
CAGCCCTCAGAACCCAGGGACTCAGCTGTGTACTTCTGTGCCAGCAGACACAGGAGGCTTGATGGAAACACCATATATTTTGGAGAG	CASRHRRLDGNTIYF	13	6.266086973287189E-5	45	TCRBV12	TCRBV12				TCRBV12-03/12-04,TCRBV12-04						TCRBD01,TCRBD02	TCRBD01-01,TCRBD02-01		TCRBJ01-03*01	TCRBJ01	TCRBJ01-03	01				6	2	3	4	8	3	36	47	49	54	62	13	In	VDJ
CTGGAGTCCGCCAGCACCAACCAGACATCTATGTACCTCTGTGCCAGCAGTTTCCGGGAGGGCCGCAATGAGCAGTTCTTCGGGCCA	CASSFREGRNEQFF	32	1.5424214088091543E-4	42	TCRBV28-01*01	TCRBV28	TCRBV28-01	01				TCRBD02-01*02	TCRBD02	TCRBD02-01	02				TCRBJ02-01*01	TCRBJ02	TCRBJ02-01	01				3	1	8	0	3	6	39	53	54	62	65	32	In	VDJ
CACCAACCAGACATCTATGTACCTCTGTGCCAGCAGACCTCGGACTAGCGGGGGGACCCCTCCTACAATGAGCAGTTCTTCGGGCCA		17	8.194113734298632E-5	56	TCRBV28-01*01	TCRBV28	TCRBV28-01	01				TCRBD02-01*01	TCRBD02	TCRBD02-01	01				TCRBJ02-01*01	TCRBJ02	TCRBJ02-01	01				6	5	1	1	4	0	25	36	41	55	59	17	Out	VDJ
CGCACAGAGCAGGAGGACTCGGCCGTGTATCTCTGTGCCAGCAGCTATAACAGGGGTTCGAACACCGGGGAGCTGTTTTTTGGAGAA	CASSYNRGSNTGELFF	7	3.374046831770025E-5	48	TCRBV07-02	TCRBV07	TCRBV07-02				01,02	TCRBD01-01*01	TCRBD01	TCRBD01-01	01				TCRBJ02-02*01	TCRBJ02	TCRBJ02-02	01				4	3	3	2	2	0	33	46	49	56	58	7	In	VDJ
CTGACAGTGACCAGTGCCCATCCTGAAGACAGCAGCTTCTACATCTGCAGTGCTGGCGACTTACCCTATGGCTACACCTTCGGTTCG	CSAGDLPYGYTF	10	4.820066902528607E-5	36	TCRBV20	TCRBV20				TCRBV20-01,TCRBV20-or09_02		TCRBD02-01	TCRBD02	TCRBD02-01				01,02	TCRBJ01-02*01	TCRBJ01	TCRBJ01-02	01				5	3	2	10	4	4	45	54	57	61	65	10	In	VDJ
TTGGAGCTGGGGGACTCGGCCCTTTATCTTTGCGCCAGCAGCTTGGGTCTGGGACAGACTATTAACTATGGCTACACCTTCGGTTCG	CASSLGLGQTINYGYTF	18	8.676120424551493E-5	51	TCRBV05-01*01	TCRBV05	TCRBV05-01	01				TCRBD01-01*01	TCRBD01	TCRBD01-01	01				TCRBJ01-02*01	TCRBJ01	TCRBJ01-02	01				0	4	0	5	5	1	30	46	50	57	62	18	In	VDJ
NNNNTGTCGGCTGCTCCCTCCCAGACATCTGTGTACTTCTGTGCCAGCAGTTTACAGGGCGGAAACTATGGCTACACCTTCGGTTCG	CASSLQGGNYGYTF	12	5.7840802830343284E-5	42	TCRBV06-05*01	TCRBV06	TCRBV06-05	01				TCRBD01-01*01	TCRBD01	TCRBD01-01	01				TCRBJ01-02*01	TCRBJ01	TCRBJ01-02	01				4	1	3	3	4	2	39	52	53	59	63	12	In	VDJ
TCCCTGGAGCTTGGTGACTCTGCTGTGTATTTCTGTGCCAGCAGCCAGCTAAGACCTGACAGGGCTCAGGGCTACACCTTCGGTTCG	CASSQLRPDRAQGYTF	15	7.23010035379291E-5	48	TCRBV03-01/03-02*01	TCRBV03	TCRBV03-01/03-02	01				TCRBD01-01*01	TCRBD01	TCRBD01-01	01				TCRBJ01-02*01	TCRBJ01	TCRBJ01-02	01				3	10	2	3	5	8	33	47	57	64	69	15	In	VDJ
GCCCAGCCCCAACCAGACCTCTCTGTACTTCTGTGCCAGCAGTCGGCGACAGGGGTGAGCTCTGGAAACACCATATATTTTGGAGAG		10	4.820066902528607E-5	50	TCRBV27-01*01	TCRBV27	TCRBV27-01	01				TCRBD01-01*01	TCRBD01	TCRBD01-01	01				TCRBJ01-03*01	TCRBJ01	TCRBJ01-03	01				5	4	2	2	4	0	31	43	47	55	59	10	Out	VDJ
AGCTCTCTGGAGCTGGGGGACTCAGCTTTGTATTTCTGTGCCAGCAGCGCTATGAGGGGGGCTGGAGATACGCAGTATTTTGGCCCA	CASSAMRGAGDTQYF	20	9.640133805057214E-5	45	TCRBV09-01*01	TCRBV09	TCRBV09-01	01								TCRBD01,TCRBD02	TCRBD01-01,TCRBD02-01		TCRBJ02-03*01	TCRBJ02	TCRBJ02-03	01				3	5	5	1	5	5	36	49	54	60	65	20	In	VDJ
CAGCCCTCAGAACCCAGGGACTCAGCTGTGTACTTCTGTGCCAGCAGTTTACTGGGGGGGATTAACACTGAAGCTTTCTTTGGACAA	CASSLLGGINTEAFF	7	3.374046831770025E-5	45	TCRBV12	TCRBV12				TCRBV12-03/12-04,TCRBV12-04		TCRBD02-01*01	TCRBD02	TCRBD02-01	01				TCRBJ01-01*01	TCRBJ01	TCRBJ01-01	01				2	2	9	0	3	2	36	51	53	60	63	7	In	VDJ
CACGCCCTGCAGCCAGAAGACTCAGCCCTGTATCTCTGCGCCAGCAGCCAAGATGGGACAGGGGGCGAAAAACTGTTTTTTGGCAGT	CASSQDGTGGEKLFF	19	9.158127114804353E-5	45	TCRBV04-01*01	TCRBV04	TCRBV04-01	01				TCRBD01-01*01	TCRBD01	TCRBD01-01	01				TCRBJ01-04*01	TCRBJ01	TCRBJ01-04	01				0	1	0	0	0	8	36	53	54	-1	66	19	In	VDJ
ACAGTGACCAGTGCCCATCCTGAAGACAGCAGCTTCTACATCTGCAGTGCTAGACCACCGCGGGGGCGAGAAGTCACCTTCGGTTCG	CSARPPRGREVTF	5	2.4100334512643035E-5	39	TCRBV20	TCRBV20				TCRBV20-01,TCRBV20-or09_02		TCRBD02-01*01	TCRBD02	TCRBD02-01	01				TCRBJ01-02*01	TCRBJ01	TCRBJ01-02	01				2	5	7	2	8	13	42	54	59	66	74	5	In	VDJ
GCGTCTGCTGTACCCTCTCAGACATCTGTGTACTTCTGTGCCAGCAGTGACGTCGAGCAGGGCACGGGGGGCTACACCTTCGGTTCG	CASSDVEQGTGGYTF	15	7.23010035379291E-5	45	TCRBV06-04*01	TCRBV06	TCRBV06-04	01								TCRBD01,TCRBD02	TCRBD01-01,TCRBD02-01		TCRBJ01-02*01	TCRBJ01	TCRBJ01-02	01				2	6	4	3	7	8	36	51	57	62	69	15	In	VDJ
AAGGTGCAGCCTGCAGAACTGGAGGATTCTGGAGTTTATTTCTGTGCCAGCAGCCCATCAACGGGTAGAGGCTACACCTTCGGTTCG	CASSPSTGRGYTF	15	7.23010035379291E-5	39	TCRBV14-01*01	TCRBV14	TCRBV14-01	01				TCRBD02-01	TCRBD02	TCRBD02-01				01,02	TCRBJ01-02*01	TCRBJ01	TCRBJ01-02	01				4	6	8	4	4	8	42	55	61	65	69	15	In	VDJ
CTGGAGTTGGCTGCTCCCTCCCAGACATCTGTGTACTTCTGTGCCAGCAGGAGTGGCGGGGTCTCCTACGAGCAGTACTTCGGGCCG	CASRSGGVSYEQYF	22	1.0604147185562935E-4	42	TCRBV06-06	TCRBV06	TCRBV06-06				01,04	TCRBD02-01*01	TCRBD02	TCRBD02-01	01				TCRBJ02-07*01	TCRBJ02	TCRBJ02-07	01				6	5	7	3	1	0	39	50	55	61	62	22	In	VDJ
ATCCAGCGCACACAGCAGGAGGACTCGGCCGTGTATCTCTGTGCCAGCAGCCAGGACAGGGTCACCCACGAGCAGTACTTCGGGCCG	CASSQDRVTHEQYF	4	1.928026761011443E-5	42	TCRBV07-02	TCRBV07	TCRBV07-02				01,02	TCRBD01-01*01	TCRBD01	TCRBD01-01	01				TCRBJ02-07*01	TCRBJ02	TCRBJ02-07	01				5	2	1	3	6	5	39	51	53	61	67	4	In	VDJ
AGCAGGGGGACTCAGCCGCGTATCTCCGTGCCAGCAGCTTGCCCGCTAAACCCGACCCCGAGGGGAAACACCATATATTTTGGAGAG		5	2.4100334512643035E-5	55	TCRBV07-03*03	TCRBV07	TCRBV07-03	03				TCRBD02-01*02	TCRBD02	TCRBD02-01	02				TCRBJ01-03*01	TCRBJ01	TCRBJ01-03	01				3	19	11	1	0	4	26	40	59	-1	63	5	Out	VDJ
GTGAGCACCTTGGAGCTGGGGGACTCGGCCCTTTATCTTTGCGCCAGCAGCGACTGGGGTGCGGCCGGGGAGCTGTTTTTTGGAGAA	CASSDWGAAGELFF	12	5.7840802830343284E-5	42	TCRBV05-01*01	TCRBV05	TCRBV05-01	01								TCRBD01,TCRBD02	TCRBD01-01,TCRBD02-01		TCRBJ02-02*01	TCRBJ02	TCRBJ02-02	01				4	4	6	2	5	6	39	51	55	59	64	12	In	VDJ
TGTCCCTAGAGTCTGCCATCCCCAACCAGACAGCTCTTTACTTCTGTGCCACCAACAAAGGAGTGTCCTGAAGCTTTCTTTGGACAA		21	1.0122140495310075E-4	37	TCRBV24-01*01	TCRBV24	TCRBV24-01	01				TCRBD02-01*02	TCRBD02	TCRBD02-01	02				TCRBJ01-01*01	TCRBJ01	TCRBJ01-01	01				8	5	10	2	4	6	44	54	59	63	67	21	Out	VDJ
ACCTTGTCCACTCTGACAGTGACCAGTGCCCATCCTGAAGACAGCAGCTTCTACATCTGCAGTGCCGGCGCGCAGTACTTCGGGCCG	CSAGAQYF	16	7.712107044045772E-5	24	TCRBV20-01	TCRBV20	TCRBV20-01				01,04					TCRBD01,TCRBD02	TCRBD01-01,TCRBD02-01		TCRBJ02-07*01	TCRBJ02	TCRBJ02-07	01				6	1	9	0	2	9	57	65	66	69	71	16	In	VDJ
CAACCTGCAAAGCTTGAGGACTCGGCCGTGTATCTCTGTGCCAGCAGCTCTTACCGGGACAGACAATACGAGCAGTACTTCGGGCCG	CASSSYRDRQYEQYF	9	4.3380602122757464E-5	45	TCRBV11-02*03	TCRBV11	TCRBV11-02	03				TCRBD01-01*01	TCRBD01	TCRBD01-01	01				TCRBJ02-07*01	TCRBJ02	TCRBJ02-07	01				4	6	0	5	4	4	36	49	55	62	66	9	In	VDJ
ACGTTGGCGTCTGCTGTACCCTCTCAGACATCTGTGTACTTCTGTGCCAGCAGTGTGTCGGGGGTCAATGAGCAGTTCTTCGGGCCA	CASSVSGVNEQFF	13	6.266086973287189E-5	39	TCRBV06-04*01	TCRBV06	TCRBV06-04	01				TCRBD02-01*01	TCRBD02	TCRBD02-01	01				TCRBJ02-01*01	TCRBJ02	TCRBJ02-01	01				4	3	8	2	1	6	42	55	58	64	65	13	In	VDJ
ACGCCCTGCAGCCAGAAGACTCAGCCCTGTATCTCTGCGCCAGCAGCCCAACCAAGCGGGGGCCACAATGAGCAGTTCTTCGGGCCA		22	1.0604147185562935E-4	46	TCRBV04-01*01	TCRBV04	TCRBV04-01	01				TCRBD02-01*01	TCRBD02	TCRBD02-01	01				TCRBJ02-01*01	TCRBJ02	TCRBJ02-01	01				4	6	6	2	2	5	35	48	54	62	64	22	Out	VDJ
CTGACTGTGAGCAACATGAGCCCTGAAGACAGCAGCATATATCTCTGCAGCGTTGGACCATCCGAGGGTACGCAGTATTTTGGCCCA	CSVGPSEGTQYF	13	6.266086973287189E-5	36	TCRBV29-01	TCRBV29	TCRBV29-01				01,02	TCRBD02-01*02	TCRBD02	TCRBD02-01	02				TCRBJ02-03*01	TCRBJ02	TCRBJ02-03	01				4	8	11	0	0	8	45	55	63	-1	68	13	In	VDJ
CTGCAGAGCTTGGGGACTCGGCCGTGTATCTCTGTGCCAGCAGCCCACATAAACAGGGGTAGGACCGGGGAGCTGTTTTTTGGAGAA		11	5.302073592781468E-5	49	TCRBV11-03*01	TCRBV11	TCRBV11-03	01				TCRBD01-01*01	TCRBD01	TCRBD01-01	01				TCRBJ02-02*01	TCRBJ02	TCRBJ02-02	01				5	8	3	2	4	5	32	44	52	59	63	11	Out	VDJ
AACATGAGCCCTGAAGACAGCAGCATATATCTCTGCAGCGCGTGGGGGGCTAGCGGGGATTCAACCGGGGAGCTGTTTTTTGGAGAA	CSAWGASGDSTGELFF	5	2.4100334512643035E-5	48	TCRBV29-01*03	TCRBV29	TCRBV29-01	03				TCRBD02-01*01	TCRBD02	TCRBD02-01	01				TCRBJ02-02*01	TCRBJ02	TCRBJ02-02	01				5	7	4	3	5	5	33	42	49	58	63	5	In	VDJ
ATCAATTCCCTGGAGCTTGGTGACTCTGCTGTGTATTTCTGTGCCAGCAGCCCGAGGACATCGAGCTATGGCTACACCTTCGGTTCG	CASSPRTSSYGYTF	12	5.7840802830343284E-5	42	TCRBV03-01/03-02*01	TCRBV03	TCRBV03-01/03-02	01				TCRBD01-01*01	TCRBD01	TCRBD01-01	01				TCRBJ01-02*01	TCRBJ01	TCRBJ01-02	01				4	3	1	6	5	4	39	52	55	60	65	12	In	VDJ
ATCCAGCCCTCAGAACCCAGGGACTCAGCTGTGTATTTTTGTGCTAGTGAAGCAGGGACGGGTTATTCACCCCTCCACTTTGGGAAC	CASEAGTGYSPLHF	14	6.74809366354005E-5	42	TCRBV12-05*01	TCRBV12	TCRBV12-05	01								TCRBD01,TCRBD02	TCRBD01-01,TCRBD02-01		TCRBJ01-06*02	TCRBJ01	TCRBJ01-06	02				7	5	0	7	5	8	39	49	54	59	64	14	In	VDJ
TCCCTGATTCTGGAGTCCGCCAGCACCAACCAGACATCTATGTACCTCTGTGCCAGCAGTTTCGCCAGTGAGCAGTTCTTCGGGCCA	CASSFASEQFF	14	6.74809366354005E-5	33	TCRBV28-01*01	TCRBV28	TCRBV28-01	01				TCRBD01-01*01	TCRBD01	TCRBD01-01	01				TCRBJ02-01*01	TCRBJ02	TCRBJ02-01	01				3	3	4	5	0	9	48	62	65	-1	68	14	In	VDJ
AAGATCCAGCCTGCAGAGCTTGGGGACTCGGCCATGTATCTCTGTGCCAGCAGCCGGTCCCGGAACACTGAAGCTTTCTTTGGACAA	CASSRSRNTEAFF	22	1.0604147185562935E-4	39	TCRBV11-01*01	TCRBV11	TCRBV11-01	01				TCRBD02-01	TCRBD02	TCRBD02-01				01,02	TCRBJ01-01*01	TCRBJ01	TCRBJ01-01	01				5	0	8	5	5	1	42	-1	54	57	62	22	In	VDJ
ACCAGTGCCCATCCTGAAGACAGCAGCTTCTACATCTGCAGTGCTAAATCAGGGCCGACAGGCCCCTATGGCTACACCTTCGGTTCG	CSAKSGPTGPYGYTF	25	1.2050167256321518E-4	45	TCRBV20	TCRBV20				TCRBV20-01,TCRBV20-or09_02		TCRBD01-01*01	TCRBD01	TCRBD01-01	01				TCRBJ01-02*01	TCRBJ01	TCRBJ01-02	01				4	10	2	4	3	4	36	46	56	62	65	25	In	VDJ
ATCCGCTCACCAGGCCTGGGGGACGCAGCCATGTACCTGTGTGCCACCAGCAGAGGGCAGGGGGCGGGGGAGCAGTACTTCGGGCCG	CATSRGQGAGEQYF	11	5.302073592781468E-5	42	TCRBV15-01*02	TCRBV15	TCRBV15-01	02				TCRBD01-01*01	TCRBD01	TCRBD01-01	01				TCRBJ02-07*01	TCRBJ02	TCRBJ02-07	01				1	2	4	0	4	7	39	55	57	65	69	11	In	VDJ
GTGCCCATCCTGAAGACAGCAGCTTCTACATCTGCAGTGCTAGAGCTTGTCCTCTAGCGGGGGTTCTACGAGCAGTACTTCGGGCCG		20	9.640133805057214E-5	49	TCRBV20	TCRBV20				TCRBV20-01,TCRBV20-or09_02		TCRBD02-01*01	TCRBD02	TCRBD02-01	01				TCRBJ02-07*01	TCRBJ02	TCRBJ02-07	01				1	8	4	2	2	3	32	45	53	63	65	20	Out	VDJ
CAGCCTGCAGAGCTTGGGGACTCGGCCGTGTATCTCTGTGCCAGCAGCTATCCGGGAGCCGGAGCCGGGGAGCTGTTTTTTGGAGAA	CASSYPGAGAGELFF	9	4.3380602122757464E-5	45	TCRBV11-03*01	TCRBV11	TCRBV11-03	01				TCRBD02-01*02	TCRBD02	TCRBD02-01	02				TCRBJ02-02*01	TCRBJ02	TCRBJ02-02	01				4	3	8	2	6	6	36	49	52	58	64	9	In	VDJ
GTGACCAGTGCCCATCCTGAAGACAGCAGCTTCTACATCTGCAGTGCTGAGGGGACAGGGGTTGCTTCACCCCTCCACTTTGGGAAT	CSAEGTGVASPLHF	18	8.676120424551493E-5	42	TCRBV20	TCRBV20				TCRBV20-01,TCRBV20-or09_02		TCRBD01-01*01	TCRBD01	TCRBD01-01	01				TCRBJ01-06*01	TCRBJ01	TCRBJ01-06	01				5	3	0	2	4	9	39	48	51	61	65	18	In	VDJ
GTGACATCGGCCCAAAAGAACCCGACAGCTTTCTATCTCTGTGCCAGTAGTGAGGGGAACTATAATTCACCCCTCCACTTTGGGAAT	CASSEGNYNSPLHF	8	3.856053522022886E-5	42	TCRBV19-01*01	TCRBV19	TCRBV19-01	01								TCRBD01,TCRBD02	TCRBD01-01,TCRBD02-01		TCRBJ01-06*01	TCRBJ01	TCRBJ01-06	01				5	1	5	2	2	3	39	51	52	57	59	8	In	VDJ
ACTCTGGAGTCTGCTGCCTCCTCCCAGACATCTGTATATTTCTGCGCCAGCAGTCTCCGGGAGAACTATGGCTACACCTTCGGTTCG	CASSLRENYGYTF	12	5.7840802830343284E-5	39	TCRBV10-01*01	TCRBV10	TCRBV10-01	01				TCRBD02-01*02	TCRBD02	TCRBD02-01	02				TCRBJ01-02*01	TCRBJ01	TCRBJ01-02	01				5	3	8	2	0	2	42	54	57	-1	63	12	In	VDJ
ACCAGTGCCCATCCTGAAGACAGCAGCTTCTACATCTGCAGTGCTAGAGATCTGGGCGGGAGTATCTACGAGCAGTACTTCGGGCCG	CSARDLGGSIYEQYF	14	6.74809366354005E-5	45	TCRBV20	TCRBV20				TCRBV20-01,TCRBV20-or09_02		TCRBD02-01*02	TCRBD02	TCRBD02-01	02				TCRBJ02-07*01	TCRBJ02	TCRBJ02-07	01				0	5	7	2	3	3	36	50	55	62	65	14	In	VDJ
ATTCTGGAGTCCGCCAGCACCAACCAGACATCTATGTACCTCTGTGCCAGCAGATTACAGATTTCCTACGAGCAGTACTTCGGGCCG	CASRLQISYEQYF	19	9.158127114804353E-5	39	TCRBV28-01*01	TCRBV28	TCRBV28-01	01				TCRBD01-01*01	TCRBD01	TCRBD01-01	01				TCRBJ02-07*01	TCRBJ02	TCRBJ02-07	01				2	0	4	5	3	1	42	-1	57	60	63	19	In	VDJ
AGATCCAGCCTGCAAAGCTTGAGGACTCGGCCGTGTATCTCTGTGCCAGCAGCCGAACCAGGGGGAGAAAAACTGTTTTTTGGCAGT		7	3.374046831770025E-5	40	TCRBV11-02*01	TCRBV11	TCRBV11-02	01				TCRBD01-01*01	TCRBD01	TCRBD01-01	01				TCRBJ01-04*01	TCRBJ01	TCRBJ01-04	01				5	5	4	1	1	8	41	53	58	65	66	7	Out	VDJ
AGTGACCAGTGCCCATCCTGAAGACAGCAGCTTCTACATCTGCAGTGCTAGACGGACAGGGGGCAGGGTGGCTACACCTTCGGTTCG		25	1.2050167256321518E-4	41	TCRBV20	TCRBV20				TCRBV20-01,TCRBV20-or09_02		TCRBD01-01*01	TCRBD01	TCRBD01-01	01				TCRBJ01-02*01	TCRBJ01	TCRBJ01-02	01				2	1	1	0	4	7	40	52	53	64	68	25	Out	VDJ
CAGGAGGACTCGGCCGTGTATCTCTGTGCCAGCAGCTTAGATGATGGATTCAGGGGAATCCCTAGCTACGAGCAGTACTTCGGGCCG	CASSLDDGFRGIPSYEQYF	12	5.7840802830343284E-5	57	TCRBV07-02	TCRBV07	TCRBV07-02				01,02	TCRBD01-01*01	TCRBD01	TCRBD01-01	01				TCRBJ02-07*01	TCRBJ02	TCRBJ02-07	01				1	10	4	2	9	3	24	40	50	56	65	12	In	VDJ
ACTGTGAGCAACATGAGCCCTGAAGACAGCAGCATATATCTCTGCAGCGTTGAGATGGACACCACCTACGAGCAGTACTTCGGGCCG	CSVEMDTTYEQYF	8	3.856053522022886E-5	39	TCRBV29-01	TCRBV29	TCRBV29-01				01,02	TCRBD01-01*01	TCRBD01	TCRBD01-01	01				TCRBJ02-07*01	TCRBJ02	TCRBJ02-07	01				3	3	1	6	3	2	42	53	56	61	64	8	In	VDJ
CTACACGCCCTGCAGCCAGAAGACTCAGCCCTGTATCTCTGCGCCAGCAGCCTTGTGGGACAGCACTACGAGCAGTACTTCGGGCCG	CASSLVGQHYEQYF	9	4.3380602122757464E-5	42	TCRBV04-01*01	TCRBV04	TCRBV04-01	01				TCRBD01-01*01	TCRBD01	TCRBD01-01	01				TCRBJ02-07*01	TCRBJ02	TCRBJ02-07	01				4	4	0	5	2	3	39	52	56	63	65	9	In	VDJ
ATCCAGCGCACAGAGCAGGAGGACTCGGCCGTGTATCTCTGTGCCAGCAGCTTACAACGGCGGGCCGATACGCAGTATTTTGGCCCA	CASSLQRRADTQYF	5	2.4100334512643035E-5	42	TCRBV07-02	TCRBV07	TCRBV07-02				01,02	TCRBD02-01	TCRBD02	TCRBD02-01				01,02	TCRBJ02-03*01	TCRBJ02	TCRBJ02-03	01				2	5	7	4	2	6	39	54	59	64	66	5	In	VDJ
ACAAAGCTGGAGGACTCAGCCATGTACTTCTGTGCCAGCAGTACTCCCTCCGGGACAGGGGTTACCGGGGAGCTGTTTTTTGGAGAA	CASSTPSGTGVTGELFF	12	5.7840802830343284E-5	51	TCRBV02-01	TCRBV02	TCRBV02-01				01,03	TCRBD01-01*01	TCRBD01	TCRBD01-01	01				TCRBJ02-02*01	TCRBJ02	TCRBJ02-02	01				5	9	0	2	2	5	30	42	51	61	63	12	In	VDJ
CAAAAGAACCCGACAGCTTTCTATCTCTGTGCCAGTAGTCCTCCTTGGACTAGCGGGGGACCGTACGGGGAGCTGTTTTTTGGAGAA	CASSPPWTSGGPYGELFF	7	3.374046831770025E-5	54	TCRBV19-01*01	TCRBV19	TCRBV19-01	01				TCRBD02-01*01	TCRBD02	TCRBD02-01	01				TCRBJ02-02*01	TCRBJ02	TCRBJ02-02	01				5	7	1	2	6	7	27	39	46	59	65	7	In	VDJ
CTCTCAAGATCCAGCCTGCAGAGCTTGGGGACTCGGCCGTGTATCTCTGTGCCAGCAGCTCTCCGAGAGGGAGCTTTCTTTGGACAA		7	3.374046831770025E-5	34	TCRBV11-03*01	TCRBV11	TCRBV11-03	01				TCRBD02-01*02	TCRBD02	TCRBD02-01	02				TCRBJ01-01*01	TCRBJ01	TCRBJ01-01	01				4	6	11	0	0	10	47	60	66	-1	71	7	Out	VDJ
ACAGTGACCAGTGCCCATCCTGAAGACAGCAGCTTCTACATCTGCAGTGCTAGAGAGTCGACAGAGTACGAAGCTTTCTTTGGACAA	CSARESTEYEAFF	7	3.374046831770025E-5	39	TCRBV20	TCRBV20				TCRBV20-01,TCRBV20-or09_02		TCRBD01-01*01	TCRBD01	TCRBD01-01	01				TCRBJ01-01*01	TCRBJ01	TCRBJ01-01	01				0	3	2	5	5	8	42	56	59	64	69	7	In	VDJ
ACCAGCTCCCAGACATCTGTGTACTTCTGTGCCATCAATTGGACAGGGGGCGCAAGGAAGTTGAGATATGGCTACACCTTCGGTTCG	CAINWTGGARKLRYGYTF	13	6.266086973287189E-5	54	TCRBV10-03*01	TCRBV10	TCRBV10-03	01				TCRBD01-01*01	TCRBD01	TCRBD01-01	01				TCRBJ01-02*01	TCRBJ01	TCRBJ01-02	01				7	3	1	0	15	5	27	37	40	51	66	13	In	VDJ
GTCTGCCATCCCCAACCAGACAGCTCTTTACTTCTGTGCCACCAGTTCGGAGGACTAGCGGGGGCGAGGGAGCAGTACTTCGGGCCG		13	6.266086973287189E-5	47	TCRBV24-01*01	TCRBV24	TCRBV24-01	01				TCRBD02-01*01	TCRBD02	TCRBD02-01	01				TCRBJ02-07*01	TCRBJ02	TCRBJ02-07	01				6	5	1	2	5	7	34	46	51	64	69	13	Out	VDJ
AATTCCCTGGAGCTTGGTGACTCTGCTGTGTATTTCTGTGCCAGCAGCCTGGGACTAGCGGATACCTACGAGCAGTACTTCGGGCCG	CASSLGLADTYEQYF	12	5.7840802830343284E-5	45	TCRBV03-01/03-02*01	TCRBV03	TCRBV03-01/03-02	01				TCRBD02-01	TCRBD02	TCRBD02-01				01,02	TCRBJ02-07*01	TCRBJ02	TCRBJ02-07	01				4	1	0	5	3	2	36	49	50	61	64	12	In	VDJ
AGTCCACGGAGTCAGGGGACACAGCACTGTATTTCTGTGCCAGCAGCAGGGGGGGACAGAACCCAATACGAGCAGTACTTCGGGCCG		14	6.74809366354005E-5	46	TCRBV21-01*01	TCRBV21	TCRBV21-01	01								TCRBD01,TCRBD02	TCRBD01-01,TCRBD02-01		TCRBJ02-07*01	TCRBJ02	TCRBJ02-07	01				4	4	0	5	7	4	35	48	52	59	66	14	Out	VDJ
NNNNNNNTGTCGGCTGCTCCCTCCCAGACATCTGTGTACTTCTGTGCCAGCAGTTACTCTAGGGAGAACGAGCAGTACTTCGGGCCG	CASSYSRENEQYF	17	8.194113734298632E-5	39	TCRBV06-05*01	TCRBV06	TCRBV06-05	01				TCRBD02-01*02	TCRBD02	TCRBD02-01	02				TCRBJ02-07*01	TCRBJ02	TCRBJ02-07	01				0	2	9	2	1	5	42	59	61	66	67	17	In	VDJ
NTGAAGATCCAGCCCTCAGAACCCAGGGACTCAGCTGTGTACTTCTGTGCCAGCAGTTTAGGGGGTCGAGAGCAGTACTTCGGGCCG	CASSLGGREQYF	17	8.194113734298632E-5	36	TCRBV12-03/12-04*01	TCRBV12	TCRBV12-03/12-04	01								TCRBD01,TCRBD02	TCRBD01-01,TCRBD02-01		TCRBJ02-07*01	TCRBJ02	TCRBJ02-07	01				1	0	6	2	4	7	45	-1	61	65	69	17	In	VDJ
ACTCTCAAGATCCAGCCTGCAAAGCTTGAGGACTCGGCCGTGTATCTCTGTGCCAGCAGCGGGGGGATTGAGCAGTTCTTCGGGCCA	CASSGGIEQFF	13	6.266086973287189E-5	33	TCRBV11-02*01	TCRBV11	TCRBV11-02	01				TCRBD02-01*01	TCRBD02	TCRBD02-01	01				TCRBJ02-01*01	TCRBJ02	TCRBJ02-01	01				5	0	9	1	2	9	48	-1	60	66	68	13	In	VDJ
CTGGAGTCTGCTGCCTCCTCCCAGACATCTGTATATTTCTGCGCCAGCAGTGAGTCTGAGGAGTACAATGAGCAGTTCTTCGGGCCA	CASSESEEYNEQFF	15	7.23010035379291E-5	42	TCRBV10-01*01	TCRBV10	TCRBV10-01	01				TCRBD02-01*02	TCRBD02	TCRBD02-01	02				TCRBJ02-01*01	TCRBJ02	TCRBJ02-01	01				0	3	10	2	0	4	39	56	59	-1	63	15	In	VDJ
AGCACCTTGGAGCTGGGGGACTCGGCCCTTTATCTTTGCGCCAGCACCGGGGGGACAGGCGCACACAATGAGCAGTTCTTCGGGCCA	CASTGGTGAHNEQFF	19	9.158127114804353E-5	45	TCRBV05-01*01	TCRBV05	TCRBV05-01	01				TCRBD01-01*01	TCRBD01	TCRBD01-01	01				TCRBJ02-01*01	TCRBJ02	TCRBJ02-01	01				6	5	0	4	5	5	36	46	51	59	64	19	In	VDJ
AATGTGAACGCCTTGGAGCTGGACGACTCGGCCCTGTATCTCTGTGCCAGCACCCTACAGGGGACAGATACGCAGTATTTTGGCCCA	CASTLQGTDTQYF	24	1.1568160566068657E-4	39	TCRBV05-04*01	TCRBV05	TCRBV05-04	01				TCRBD01-01*01	TCRBD01	TCRBD01-01	01				TCRBJ02-03*01	TCRBJ02	TCRBJ02-03	01				6	4	3	2	0	3	42	52	56	-1	63	24	In	VDJ
ATTCTGGAGTCCGCCAGCACCAACCAGACATCTATGTACCTCTGTGCCAGCAGTACCCCGACAGGGCCCGGAGGGAATTTTGGCCCA	CASSTPTGPGGNF	8	3.856053522022886E-5	39	TCRBV28-01*01	TCRBV28	TCRBV28-01	01				TCRBD01-01*01	TCRBD01	TCRBD01-01	01				TCRBJ02-03*01	TCRBJ02	TCRBJ02-03	01				5	5	2	3	10	16	42	54	59	66	76	8	In	VDJ
CAGCCCTCAGAACCCAGGGACTCAGCTGTGTACTTCTGTGCCAGCAGCGACAGGGGTTCAACGACCGGGGAGCTGTTTTTTGGAGAA	CASSDRGSTTGELFF	23	1.1086153875815797E-4	45	TCRBV12	TCRBV12				TCRBV12-03/12-04,TCRBV12-04		TCRBD01-01*01	TCRBD01	TCRBD01-01	01				TCRBJ02-02*01	TCRBJ02	TCRBJ02-02	01				6	1	2	2	7	5	36	47	48	56	63	23	In	VDJ
ATCAATTCCCTGGAGCTTGGTGACTCTGCTGTGTATTTCTGTGCCAGCAGCCGAAGGGGGGGCGAAGGTGAAGCTTTCTTTGGACAA	CASSRRGGEGEAFF	13	6.266086973287189E-5	42	TCRBV03-01/03-02*01	TCRBV03	TCRBV03-01/03-02	01				TCRBD02-01*01	TCRBD02	TCRBD02-01	01				TCRBJ01-01*01	TCRBJ01	TCRBJ01-01	01				4	3	9	0	6	7	39	52	55	62	68	13	In	VDJ
CTGAAGATCCGGTCCACAAAGCTGGAGGACTCAGCCATGTACTTCTGTGCCAGCAGTCCTGTTAGGACTGAAGCTTTCTTTGGACAA	CASSPVRTEAFF	37	1.7834247539355846E-4	36	TCRBV02-01	TCRBV02	TCRBV02-01				01,03					TCRBD01,TCRBD02	TCRBD01-01,TCRBD02-01		TCRBJ01-01*01	TCRBJ01	TCRBJ01-01	01				5	6	5	4	0	5	45	57	63	-1	66	37	In	VDJ
AACGCCTTGTTGCTGGGGGACTCGGCCCTCTATCTCTGTGCCAGCAGCCCGGGCGGGGTGCGGGGTCAGCCCCAGCATTTTGGTGAT	CASSPGGVRGQPQHF	28	1.34961873270801E-4	45	TCRBV05-06*01	TCRBV05	TCRBV05-06	01				TCRBD02-01*01	TCRBD02	TCRBD02-01	01				TCRBJ01-05*01	TCRBJ01	TCRBJ01-05	01				4	4	7	3	7	6	36	48	52	58	65	28	In	VDJ
ACGGAGTCAGGGGACACAGCACTGTATTTCTGTGCCAGCAGCAGACCATCCCGGGACAGGAAGAATCAGCCCCAGCATTTTGGTGAT	CASSRPSRDRKNQPQHF	18	8.676120424551493E-5	51	TCRBV21-01*01	TCRBV21	TCRBV21-01	01				TCRBD01-01*01	TCRBD01	TCRBD01-01	01				TCRBJ01-05*01	TCRBJ01	TCRBJ01-05	01				4	9	0	4	3	4	30	43	52	60	63	18	In	VDJ
TCCACAAAGCTGGAGGACTCAGCCATGTACTTCTGTGCCAGCAGGCCACACAGGGGAAAGGGCAATCAGCCCCAGCATTTTGGTGAT	CASRPHRGKGNQPQHF	10	4.820066902528607E-5	48	TCRBV02-01	TCRBV02	TCRBV02-01				01,03	TCRBD01-01*01	TCRBD01	TCRBD01-01	01				TCRBJ01-05*01	TCRBJ01	TCRBJ01-05	01				6	5	3	2	5	2	33	44	49	56	61	10	In	VDJ
GAGTCCGCTACCAGCTCCCAGACATCTGTGTACTTCTGTGCCATCAGTGATTGGACAGGGACTAACTATGGCTACACCTTCGGTTCG	CAISDWTGTNYGYTF	8	3.856053522022886E-5	45	TCRBV10-03*01	TCRBV10	TCRBV10-03	01				TCRBD01-01*01	TCRBD01	TCRBD01-01	01				TCRBJ01-02*01	TCRBJ01	TCRBJ01-02	01				3	2	1	3	1	0	36	50	52	60	61	8	In	VDJ
ATCCAGCCCTCAGAACCCAGGGACTCAGCTGTGTACTTCTGTGCCAGCAGTTTACACGGGACCCAGGGAGGCTACACCTTCGGTTCG	CASSLHGTQGGYTF	11	5.302073592781468E-5	42	TCRBV12	TCRBV12				TCRBV12-03/12-04,TCRBV12-04						TCRBD01,TCRBD02	TCRBD01-01,TCRBD02-01		TCRBJ01-02*01	TCRBJ01	TCRBJ01-02	01				2	3	0	7	7	8	39	54	57	62	69	11	In	VDJ
ACTCTGACAGTGACCAGTGCCCATCCTGAAGACAGCAGCTTCTACATCTGCAGTGCTAACAGGGAAAGCGAGCAGTACTTCGGGCCG	CSANRESEQYF	7	3.374046831770025E-5	33	TCRBV20-01	TCRBV20	TCRBV20-01				01,04	TCRBD01-01*01	TCRBD01	TCRBD01-01	01				TCRBJ02-07*01	TCRBJ02	TCRBJ02-07	01				4	0	3	3	4	6	48	-1	58	64	68	7	In	VDJ
CAGGGACTTGGGCCTATATTTCTGTGCCAGCAGTATGAAGATTGGGGGGGACTGACTTAGAATTACACTGAAGCTTTCTTTGGACAA		16	7.712107044045772E-5	59	TCRBV12-01*01	TCRBV12	TCRBV12-01	01				TCRBD02-01*01	TCRBD02	TCRBD02-01	01				TCRBJ01-01*01	TCRBJ01	TCRBJ01-01	01				6	10	9	0	14	3	22	33	43	50	64	16	Out	VDJ
ACGATCCAGCGCACAGAGCAGCGGGACTCGGCCATGTATCGCTGTGCCAGCAGCTTAGGGGGGGATCAGCCCCAGCATTTTGGTGAT	CASSLGGDQPQHF	25	1.2050167256321518E-4	39	TCRBV07-06*01	TCRBV07	TCRBV07-06	01				TCRBD02-01*01	TCRBD02	TCRBD02-01	01				TCRBJ01-05*01	TCRBJ01	TCRBJ01-05	01				1	0	9	1	0	5	42	-1	58	-1	64	25	In	VDJ
ATCCAGCGCACAGAGCAGGAGGACTCGGCCGTGTATCTCTGTGCCAGCAGCTCCGACATCTACAATCAGCCCCAGCATTTTGGTGAT	CASSSDIYNQPQHF	13	6.266086973287189E-5	42	TCRBV07-02	TCRBV07	TCRBV07-02				01,02	TCRBD01-01*01	TCRBD01	TCRBD01-01	01				TCRBJ01-05*01	TCRBJ01	TCRBJ01-05	01				4	2	2	6	4	3	39	52	54	58	62	13	In	VDJ
CTGGAGTCGCCCAGCCCCAACCAGACCTCTCTGTACTTCTGTGCCAGCAGTTCACCCGACAGGGGGCTTGGCTACACCTTCGGTTCG	CASSSPDRGLGYTF	8	3.856053522022886E-5	42	TCRBV27-01*01	TCRBV27	TCRBV27-01	01				TCRBD01-01*01	TCRBD01	TCRBD01-01	01				TCRBJ01-02*01	TCRBJ01	TCRBJ01-02	01				4	5	2	0	1	7	39	52	57	67	68	8	In	VDJ
CCTGGAGTCGCCCAGCCCCAACCAGACCTCTCTGTACTTCTGTGCCAGCAGTCCCACGGACAGGCTTCTGGCTACACCTTCGGTTCG		10	4.820066902528607E-5	41	TCRBV27-01*01	TCRBV27	TCRBV27-01	01				TCRBD01-01*01	TCRBD01	TCRBD01-01	01				TCRBJ01-02*01	TCRBJ01	TCRBJ01-02	01				5	5	1	4	4	7	40	52	57	64	68	10	Out	VDJ
ATCCGGTCCACAAAGCTGGAGGACTCAGCCATGTACTTCTGTGCCAGCACCGCGGGTGGGTTCCTCTACGAGCAGTACTTCGGGCCG	CASTAGGFLYEQYF	16	7.712107044045772E-5	42	TCRBV02-01	TCRBV02	TCRBV02-01				01,03	TCRBD02-01	TCRBD02	TCRBD02-01				01,02	TCRBJ02-07*01	TCRBJ02	TCRBJ02-07	01				7	2	7	4	9	3	39	49	51	56	65	16	In	VDJ
AACCTGAGCTCTCTGGAGCTGGGGGACTCAGCTTTGTATTTCTGTGCCAGCAGCCCCTTCGGCTCCTACGAGCAGTACTTCGGGCCG	CASSPFGSYEQYF	14	6.74809366354005E-5	39	TCRBV09-01*01	TCRBV09	TCRBV09-01	01				TCRBD02-01	TCRBD02	TCRBD02-01				01,02	TCRBJ02-07*01	TCRBJ02	TCRBJ02-07	01				4	5	8	5	0	0	42	54	59	-1	62	14	In	VDJ
TTGGAGCTGGGGGACTCGGCCCTTTATCTTTGCGCCAGCAGCTTGGCGAAGACAGGGGGCGAAGCCGGGGAGCTGTTTTTTGGAGAA	CASSLAKTGGEAGELFF	23	1.1086153875815797E-4	51	TCRBV05-01*01	TCRBV05	TCRBV05-01	01				TCRBD01-01*01	TCRBD01	TCRBD01-01	01				TCRBJ02-02*01	TCRBJ02	TCRBJ02-02	01				0	4	2	0	4	6	30	46	50	60	64	23	In	VDJ
AAGATCCGGTCCACAAAGCTGGAGGACTCAGCCATGTACTTCTGTGCCACCCAAGGGGTAGGAGACACTGAAGCTTTCTTTGGACAA	CATQGVGDTEAFF	18	8.676120424551493E-5	39	TCRBV02-01	TCRBV02	TCRBV02-01				01,03	TCRBD01-01*01	TCRBD01	TCRBD01-01	01				TCRBJ01-01*01	TCRBJ01	TCRBJ01-01	01				10	4	5	2	6	3	42	49	53	58	64	18	In	VDJ
TCTGCCAGGCCCTCACATACCTCTCAGTACCTCTGTGCCAGCAGTGAACCACAGGGTGCTGAGAACACTGAAGCTTTCTTTGGACAA	CASSEPQGAENTEAFF	27	1.3014180636827238E-4	48	TCRBV25-01*01	TCRBV25	TCRBV25-01	01				TCRBD01-01*01	TCRBD01	TCRBD01-01	01				TCRBJ01-01*01	TCRBJ01	TCRBJ01-01	01				2	2	3	3	6	1	33	48	50	56	62	27	In	VDJ
CTACACGCCCTGCAGCCAGAAGACTCAGCCCTGTATCTCTGCGCCAGCAGTTACCAGGGACAGTTCTATGGCTACACCTTCGGTTCG	CASSYQGQFYGYTF	14	6.74809366354005E-5	42	TCRBV04-01*01	TCRBV04	TCRBV04-01	01				TCRBD01-01*01	TCRBD01	TCRBD01-01	01				TCRBJ01-02*01	TCRBJ01	TCRBJ01-02	01				6	6	0	5	2	4	39	50	56	63	65	14	In	VDJ
ACCAGTGCCCATCCTGAAGACAGCAGCTTCTACATCTGCAGTGCTAGTCGGGCTAGCGGGGGAACTTACGAGCAGTACTTCGGGCCG	CSASRASGGTYEQYF	23	1.1086153875815797E-4	45	TCRBV20-01*04	TCRBV20	TCRBV20-01	04				TCRBD02-01*01	TCRBD02	TCRBD02-01	01				TCRBJ02-07*01	TCRBJ02	TCRBJ02-07	01				2	4	4	2	4	4	36	48	52	62	66	23	In	VDJ
GAGTCCGCTACCAGCTCCCAGACATCTGTGTACTTCTGTGCCATCAGTGACTGGTCTAGCGGGAGCTACGAGCAGTACTTCGGGCCG	CAISDWSSGSYEQYF	10	4.820066902528607E-5	45	TCRBV10-03*01	TCRBV10	TCRBV10-03	01				TCRBD02-01*02	TCRBD02	TCRBD02-01	02				TCRBJ02-07*01	TCRBJ02	TCRBJ02-07	01				3	5	4	2	0	3	36	50	55	-1	65	10	In	VDJ
TCGGCTGCTCCCTCCCAGACATCTGTGTACTTCTGTGCCAGCAGTTACACCTCCGGGACAGGGGGCGACGAGCAGTACTTCGGGCCG	CASSYTSGTGGDEQYF	15	7.23010035379291E-5	48	TCRBV06-05*01	TCRBV06	TCRBV06-05	01				TCRBD01-01*01	TCRBD01	TCRBD01-01	01				TCRBJ02-07*01	TCRBJ02	TCRBJ02-07	01				2	6	0	0	1	5	33	48	54	66	67	15	In	VDJ
AGCACCTTGGAGCTGGGGGACTCGGCCCTTTATCTTTGCGCCAGCAGCTTGGAGGGGCAGAGTAATTCACCCCTCCACTTTGGGAAC	CASSLEGQSNSPLHF	6	2.8920401415171642E-5	45	TCRBV05-01*01	TCRBV05	TCRBV05-01	01				TCRBD01-01*01	TCRBD01	TCRBD01-01	01				TCRBJ01-06*02	TCRBJ01	TCRBJ01-06	02				0	0	5	2	5	6	36	-1	52	57	62	6	In	VDJ
CTTCACCTACACACCCTGCAGCCAGAAGACTCGGCCCTGTATCTCTGTGCCAGCAGCCAAGAGGAATCACCCCTCCACTTTGGGAAC	CASSQEESPLHF	14	6.74809366354005E-5	36	TCRBV04-02*01	TCRBV04	TCRBV04-02	01								TCRBD01,TCRBD02	TCRBD01-01,TCRBD02-01		TCRBJ01-06*02	TCRBJ01	TCRBJ01-06	02				0	0	1	8	1	10	45	-1	62	65	66	14	In	VDJ
ACAGTGACCAGTGCCCATCCTGAAGACAGCAGCTTCTACATCTGCAGTGTCACGACGGTTAACGGGGAGACCCAGTACTTCGGGCCA	CSVTTVNGETQYF	15	7.23010035379291E-5	39	TCRBV20	TCRBV20				TCRBV20-01,TCRBV20-or09_02		TCRBD02-01	TCRBD02	TCRBD02-01				01,02	TCRBJ02-05*01	TCRBJ02	TCRBJ02-05	01				7	13	8	4	0	5	42	49	62	-1	66	15	In	VDJ
ATCCAGCGCACACAGCAGGAGGACTCGGCCGTGTATCTCTGTGCCAGCAGCTTTACAGGGGGCACAGATACGCAGTATTTTGGCCCA	CASSFTGGTDTQYF	4	1.928026761011443E-5	42	TCRBV07-02	TCRBV07	TCRBV07-02				01,02	TCRBD01-01*01	TCRBD01	TCRBD01-01	01				TCRBJ02-03*01	TCRBJ02	TCRBJ02-03	01				3	1	3	2	0	1	39	53	54	-1	61	4	In	VDJ
TCGGCTGCTCCCTCCCAGACATCTGTGTACTTCTGTGCCAGCAGTTAGAGTCAAGATCCCACTAATGAAAAACTGTTTTTTGGCAGT	CASS*SQDPTNEKLFF	24	1.1568160566068657E-4	48	TCRBV06-05*01	TCRBV06	TCRBV06-05	01				TCRBD02-01*02	TCRBD02	TCRBD02-01	02				TCRBJ01-04*01	TCRBJ01	TCRBJ01-04	01				3	0	11	2	10	2	33	-1	47	50	60	24	Stop	VDJ
TGTGAGCACCTTGGAGCTGGGGGACTCGGCCCTTTATCTTTGCGCCAGCAGGGTGGAATAAACAATCAGCCCCAGCATTTTGGTGAT		5	2.4100334512643035E-5	41	TCRBV05-01*01	TCRBV05	TCRBV05-01	01								TCRBD01,TCRBD02	TCRBD01-01,TCRBD02-01		TCRBJ01-05*01	TCRBJ01	TCRBJ01-05	01				5	3	1	8	5	3	40	51	54	57	62	5	Out	VDJ
ATCCAGCGCACAGAGCAGGAGGACTCGGCCGTGTATCTCTGTGCCAGCAGCCCATACGACACCCAGGGGGGCTACACCTTCGGTTCG	CASSPYDTQGGYTF	7	3.374046831770025E-5	42	TCRBV07-02	TCRBV07	TCRBV07-02				01,02	TCRBD01-01*01	TCRBD01	TCRBD01-01	01				TCRBJ01-02*01	TCRBJ01	TCRBJ01-02	01				5	12	4	2	0	8	39	51	63	-1	69	7	In	VDJ
TGGAGTCCGCTACCAGCTCCCAGACATCTGTGTACTTCTGTGCCATCAGTCCCCTAGCGGGGGCTCGGCGAGCAGTACTTCGGGCCG		11	5.302073592781468E-5	43	TCRBV10-03*01	TCRBV10	TCRBV10-03	01				TCRBD02-01*01	TCRBD02	TCRBD02-01	01				TCRBJ02-07*01	TCRBJ02	TCRBJ02-07	01				5	3	4	2	5	6	38	50	53	63	68	11	Out	VDJ
CTGATTCTGGAGTCCGCCAGCACCAACCAGACATCTATGTACCTCTGTGCCAGCAGTTTAACCTTGTACGAGCAGTACTTCGGGCCG	CASSLTLYEQYF	4	1.928026761011443E-5	36	TCRBV28-01*01	TCRBV28	TCRBV28-01	01								TCRBD01,TCRBD02	TCRBD01-01,TCRBD02-01		TCRBJ02-07*01	TCRBJ02	TCRBJ02-07	01				2	0	3	7	4	4	45	-1	60	62	66	4	In	VDJ
CAAAAGAACCCGACAGCTTTCTATCTCTGTGCCAGTAGTATTGAGGTTAGCGGGGGGCCTGTCTCCTACGAGCAGTACTTCGGGCCG	CASSIEVSGGPVSYEQYF	17	8.194113734298632E-5	54	TCRBV19-01*01	TCRBV19	TCRBV19-01	01				TCRBD02-01*01	TCRBD02	TCRBD02-01	01				TCRBJ02-07*01	TCRBJ02	TCRBJ02-07	01				3	6	5	1	5	0	27	41	47	57	62	17	In	VDJ
CAGCAGGAGGACTCCGCCGTGTATCTCTGTGCCAGCAGCTTAGATCCCCCCCACAGGGCTAGCTCCTACGAGCAGTACTTCGGGCCG	CASSLDPPHRASSYEQYF	9	4.3380602122757464E-5	54	TCRBV07-08*01	TCRBV07	TCRBV07-08	01				TCRBD01-01*01	TCRBD01	TCRBD01-01	01				TCRBJ02-07*01	TCRBJ02	TCRBJ02-07	01				1	9	3	3	4	0	27	43	52	58	62	9	In	VDJ
AGCACCAACCAGACATCTATGTACCTCTGTGCCAGCAGATCCGGGACTAGAAAAAAGAAGCAGACCTACGAGCAGTACTTCGGGCCG	CASRSGTRKKKQTYEQYF	10	4.820066902528607E-5	54	TCRBV28-01*01	TCRBV28	TCRBV28-01	01				TCRBD02-01	TCRBD02	TCRBD02-01				01,02	TCRBJ02-07*01	TCRBJ02	TCRBJ02-07	01				6	4	0	8	14	2	27	38	42	50	64	10	In	VDJ
ATCCAGCGCACAGAGCAGGAGGACTCGGCCGTGTATCTCTGTGCCAGCAGCTTATGGACAGGGGACTACGAGCAGTACTTCGGGCCG	CASSLWTGDYEQYF	11	5.302073592781468E-5	42	TCRBV07-02	TCRBV07	TCRBV07-02				01,02	TCRBD01-01*01	TCRBD01	TCRBD01-01	01				TCRBJ02-07*01	TCRBJ02	TCRBJ02-07	01				2	1	1	2	1	3	39	54	55	64	65	11	In	VDJ
NNNNNNNNNNTGTCGGCTGCTCCCTCCCAGACATCTGTGTACTTCTGTGCCAGCAGTTCGAAGGGAAATGAGCAGTTCTTCGGGCCA	CASSSKGNEQFF	50	2.4100334512643036E-4	36	TCRBV06-05*01	TCRBV06	TCRBV06-05	01								TCRBD01,TCRBD02	TCRBD01-01,TCRBD02-01		TCRBJ02-01*01	TCRBJ02	TCRBJ02-01	01				4	4	0	8	0	7	45	58	62	-1	66	50	In	VDJ
CTGGAGTCCGCCAGCACCAACCAGACATCTATGTACCTCTGTGCCAGCAGTTTAGCTAGCGGGAGAGGGGAGCTGTTTTTTGGAGAA	CASSLASGRGELFF	5	2.4100334512643035E-5	42	TCRBV28-01*01	TCRBV28	TCRBV28-01	01				TCRBD02-01*02	TCRBD02	TCRBD02-01	02				TCRBJ02-02*01	TCRBJ02	TCRBJ02-02	01				2	1	4	2	1	8	39	54	55	65	66	5	In	VDJ
CACGCCCTGCAGCCAGAAGACTCAGCCCTGTATCTCTGCGCCAGCAGCCAAAGGGACCCAGGGAGCACTGAAGCTTTCTTTGGACAA	CASSQRDPGSTEAFF	6	2.8920401415171642E-5	45	TCRBV04-01*01	TCRBV04	TCRBV04-01	01								TCRBD01,TCRBD02	TCRBD01-01,TCRBD02-01		TCRBJ01-01*01	TCRBJ01	TCRBJ01-01	01				2	1	0	7	8	4	36	51	52	57	65	6	In	VDJ
TCTGCTGCCTCCTCCCAGACATCTGTATATTTCTGCGCCAGCAGTGTGGGGGGTTGAGTGTCTAATGAAAAACTGTTTTTTGGCAGT	CASSVGG*VSNEKLFF	11	5.302073592781468E-5	48	TCRBV10-01	TCRBV10	TCRBV10-01				01,03	TCRBD02-01*01	TCRBD02	TCRBD02-01	01				TCRBJ01-04*01	TCRBJ01	TCRBJ01-04	01				4	1	9	1	8	3	33	46	47	53	61	11	Stop	VDJ
GCCAGCACCAACCAGACATCTATGTACCTCTGTGCCAGCACCTTCCCCTCACAGGGTACTTCAGGGGAAAAACTGTTTTTTGGCAGT	CASTFPSQGTSGEKLFF	19	9.158127114804353E-5	51	TCRBV28-01*01	TCRBV28	TCRBV28-01	01				TCRBD01-01*01	TCRBD01	TCRBD01-01	01				TCRBJ01-04*01	TCRBJ01	TCRBJ01-04	01				7	10	3	3	10	8	30	40	50	56	66	19	In	VDJ
CCTCAGAACCGGGAGACACGGCACTGTATCTCTGCGCCAGCAGACGAACGACAGGGTTTTAGCAATCAGCCCCAGCATTTTGGTGAT		21	1.0122140495310075E-4	49	TCRBV23-01*01	TCRBV23	TCRBV23-01	01				TCRBD01-01*01	TCRBD01	TCRBD01-01	01				TCRBJ01-05*01	TCRBJ01	TCRBJ01-05	01				6	6	2	3	3	0	32	43	49	56	59	21	Out	VDJ
GCCAGCACCAACCAGACATCTATGTACCTCTGTGCCAGCAGTTTATATCGGGGACAGGGTTTAGGTTCACCCCTCCACTTTGGGAAT	CASSLYRGQGLGSPLHF	22	1.0604147185562935E-4	51	TCRBV28-01*01	TCRBV28	TCRBV28-01	01				TCRBD01-01*01	TCRBD01	TCRBD01-01	01				TCRBJ01-06*01	TCRBJ01	TCRBJ01-06	01				1	4	0	3	6	9	30	46	50	59	65	22	In	VDJ
GTGACATCGGCCCAAAAGAACCCGACAGCTTTCTATCTCTGTGCCAGTAACACAGGGTTTCCCAACTATGGCTACACCTTCGGTTCG	CASNTGFPNYGYTF	6	2.8920401415171642E-5	42	TCRBV19-01*01	TCRBV19	TCRBV19-01	01				TCRBD01-01*01	TCRBD01	TCRBD01-01	01				TCRBJ01-02*01	TCRBJ01	TCRBJ01-02	01				7	2	3	3	6	2	39	49	51	57	63	6	In	VDJ
ATGAATGTGAGCACCTTGGAGCTGGGGGACTCGGCCCTTTATCTTTGCGCCAGCAGCGATACGGGAGTCGAGCAGTACTTCGGGCCG	CASSDTGVEQYF	19	9.158127114804353E-5	36	TCRBV05-01*01	TCRBV05	TCRBV05-01	01				TCRBD02-01*02	TCRBD02	TCRBD02-01	02				TCRBJ02-07*01	TCRBJ02	TCRBJ02-07	01				4	4	8	2	1	6	45	57	61	67	68	19	In	VDJ
GTTGGCGTCTGCTGTACCCTCTCAGACATCTGTGTACTTCTGTGCCAGCAGTGGTGGAAGAGGGGCTCCGAGCAGTACTTCGGGCCG		8	3.856053522022886E-5	41	TCRBV06-04*01	TCRBV06	TCRBV06-04	01								TCRBD01,TCRBD02	TCRBD01-01,TCRBD02-01		TCRBJ02-07*01	TCRBJ02	TCRBJ02-07	01				4	7	5	2	3	6	40	53	60	65	68	8	Out	VDJ
GAGTCCGCCAGCACCAACCAGACATCTATGTACCTCTGTGCCAGCAGTTCGGCAGGAGGAGGGTCCTACGAGCAGTACTTCGGGCCG	CASSSAGGGSYEQYF	11	5.302073592781468E-5	45	TCRBV28-01*01	TCRBV28	TCRBV28-01	01				TCRBD02-01*02	TCRBD02	TCRBD02-01	02				TCRBJ02-07*01	TCRBJ02	TCRBJ02-07	01				4	8	10	0	0	1	36	49	57	-1	63	11	In	VDJ
AATGTGAACGCCTTGTTGCTGGGGGACTCGGCCCTGTATCTCTGTGCCAGCAGTTGGGACGACTTCAATGAGCAGTTCTTCGGGCCA	CASSWDDFNEQFF	7	3.374046831770025E-5	39	TCRBV05-05*01	TCRBV05	TCRBV05-05	01								TCRBD01,TCRBD02	TCRBD01-01,TCRBD02-01		TCRBJ02-01*01	TCRBJ02	TCRBJ02-01	01				5	2	0	7	5	6	42	53	55	60	65	7	In	VDJ
CTGCAGCCAGAAGACTCGGCCCTGTATCTCTGTGCCAGCAGCCAAGGCGAAGCTAGCGGGGGCACCGGGGAGCTGTTTTTTGGAGAA	CASSQGEASGGTGELFF	8	3.856053522022886E-5	51	TCRBV04-02*01	TCRBV04	TCRBV04-02	01				TCRBD02-01*01	TCRBD02	TCRBD02-01	01				TCRBJ02-02*01	TCRBJ02	TCRBJ02-02	01				1	6	4	2	0	4	30	46	52	-1	62	8	In	VDJ
ACCAGTGCCCATCCTGAAGACAGCAGCTTCTACATCTGCAGTGCCAGCCAGGGCGCTTGGGACACCGGGGAGCTGTTTTTTGGAGAA	CSASQGAWDTGELFF	10	4.820066902528607E-5	45	TCRBV20	TCRBV20				TCRBV20-01,TCRBV20-or09_02		TCRBD01-01*01	TCRBD01	TCRBD01-01	01				TCRBJ02-02*01	TCRBJ02	TCRBJ02-02	01				6	4	4	3	8	3	36	44	48	53	61	10	In	VDJ
AATTCCCTGGAGCTTGGTGACTCTGCTGTGTATTTCTGTGCCAGCAGCCAAATGGGGCAGGGGCGGGTTGAAGCTTTCTTTGGACAA	CASSQMGQGRVEAFF	15	7.23010035379291E-5	45	TCRBV03-01/03-02*01	TCRBV03	TCRBV03-01/03-02	01				TCRBD01-01*01	TCRBD01	TCRBD01-01	01				TCRBJ01-01*01	TCRBJ01	TCRBJ01-01	01				2	6	4	2	5	7	36	51	57	63	68	15	In	VDJ
ATCCAGCCTGCAGAGCTTGGGGACTCGGCCATGTATCTCTGTGCCAGCAGCTTAGACACAGGGGTCACTGAAGCTTTCTTTGGACAA	CASSLDTGVTEAFF	5	2.4100334512643035E-5	42	TCRBV11-01*01	TCRBV11	TCRBV11-01	01				TCRBD01-01*01	TCRBD01	TCRBD01-01	01				TCRBJ01-01*01	TCRBJ01	TCRBJ01-01	01				1	2	3	2	1	4	39	55	57	64	65	5	In	VDJ
GCCAGCACCAACCAGACATCTATGTACCTCTGTGCCAGCAGACTACGCAGATCCCAGGTTATGAACACTGAAGCTTTCTTTGGACAA	CASRLRRSQVMNTEAFF	13	6.266086973287189E-5	51	TCRBV28-01*01	TCRBV28	TCRBV28-01	01								TCRBD01,TCRBD02	TCRBD01-01,TCRBD02-01		TCRBJ01-01*01	TCRBJ01	TCRBJ01-01	01				6	13	4	4	3	0	30	41	54	58	61	13	In	VDJ
CAGCCTGCAGAACTGGAGGATTCTGGAGTTTATTTCTGTGCCAGCAGCCAGCTTGGGTATCAGAACACTGAAGCTTTCTTTGGACAA	CASSQLGYQNTEAFF	12	5.7840802830343284E-5	45	TCRBV14-01*01	TCRBV14	TCRBV14-01	01								TCRBD01,TCRBD02	TCRBD01-01,TCRBD02-01		TCRBJ01-01*01	TCRBJ01	TCRBJ01-01	01				3	4	0	9	5	1	36	50	54	57	62	12	In	VDJ
GTGACCAGTGCCCATCCTGAAGACAGCAGCTTCTACATCTGCAGTGCTAAATCGCGCACCGGGTATCAGCCCCAGCATTTTGGTGAT	CSAKSRTGYQPQHF	4	1.928026761011443E-5	42	TCRBV20	TCRBV20				TCRBV20-01,TCRBV20-or09_02		TCRBD02-01	TCRBD02	TCRBD02-01				01,02	TCRBJ01-05*01	TCRBJ01	TCRBJ01-05	01				4	10	8	4	1	5	39	49	59	63	64	4	In	VDJ
CCAGGCCTGGGGGACGCAGCCATGTACCTGTGTGCCACCAGCAAGAGCCTTCGGACACTTAAATATCAGCCCCAGCATTTTGGTGAT	CATSKSLRTLKYQPQHF	23	1.1086153875815797E-4	51	TCRBV15-01*02	TCRBV15	TCRBV15-01	02				TCRBD01-01*01	TCRBD01	TCRBD01-01	01				TCRBJ01-05*01	TCRBJ01	TCRBJ01-05	01				4	9	1	6	7	5	30	43	52	57	64	23	In	VDJ
AAGATCCGGTCCACAAAGCTGGAGGACTCAGCCATGTACTTCTGTGCCAGCAGTGAAGGAGGTCCCTATGGCTACACCTTCGGTTCG	CASSEGGPYGYTF	15	7.23010035379291E-5	39	TCRBV02-01	TCRBV02	TCRBV02-01				01,03	TCRBD02-01*02	TCRBD02	TCRBD02-01	02				TCRBJ01-02*01	TCRBJ01	TCRBJ01-02	01				1	0	11	1	3	4	42	-1	58	62	65	15	In	VDJ
ATCCTGGAGTCGCCCAGCCCCAACCAGACCTCTCTGTACTTCTGTGCCAGCAGTTCTTATCGGGACTATGGCTACACCTTCGGTTCG	CASSSYRDYGYTF	14	6.74809366354005E-5	39	TCRBV27-01*01	TCRBV27	TCRBV27-01	01				TCRBD02-01	TCRBD02	TCRBD02-01				01,02	TCRBJ01-02*01	TCRBJ01	TCRBJ01-02	01				4	5	8	4	0	3	42	55	60	-1	64	14	In	VDJ
CTGATTCTGGAGTCCGCCAGCACCAACCAGACATCTATGTACCTCTGTGCCAGCAGCCGCGGAGCGGGGGGCTACACCTTCGGTTCG	CASSRGAGGYTF	13	6.266086973287189E-5	36	TCRBV28-01*01	TCRBV28	TCRBV28-01	01				TCRBD02-01*01	TCRBD02	TCRBD02-01	01				TCRBJ01-02*01	TCRBJ01	TCRBJ01-02	01				6	6	6	3	0	8	45	56	62	-1	69	13	In	VDJ
TCCCTGGAGCTTGGTGACTCTGCTGTGTATTTCTGTGCCAGCAGCCCACCTGTAGGACTAGCAGGGGACGAGCAGTACTTCGGGCCG	CASSPPVGLAGDEQYF	6	2.8920401415171642E-5	48	TCRBV03-01/03-02*01	TCRBV03	TCRBV03-01/03-02	01				TCRBD02-01	TCRBD02	TCRBD02-01				01,02	TCRBJ02-07*01	TCRBJ02	TCRBJ02-07	01				4	8	1	7	5	5	33	46	54	62	67	6	In	VDJ
TGCTGCCTCCTCCCAGACATCTGTATATTTCTGCGCCAGCAGTGAGTTCGCTAAGGGACTAGCGGGAACGAGCAGTACTTCGGGCCG		10	4.820066902528607E-5	50	TCRBV10-01	TCRBV10	TCRBV10-01				01,03	TCRBD02-01*02	TCRBD02	TCRBD02-01	02				TCRBJ02-07*01	TCRBJ02	TCRBJ02-07	01				1	7	0	3	0	5	31	47	54	-1	67	10	Out	VDJ
GCCAGCACCAACCAGACATCTATGTACCTCTGTGCCAGCAGTGTACCTAGGCGAGGCGGGAGGAAGAACGAGCAGTACTTCGGGCCG	CASSVPRRGGRKNEQYF	12	5.7840802830343284E-5	51	TCRBV28-01*01	TCRBV28	TCRBV28-01	01				TCRBD02-01*02	TCRBD02	TCRBD02-01	02				TCRBJ02-07*01	TCRBJ02	TCRBJ02-07	01				5	13	7	1	4	5	30	42	55	63	67	12	In	VDJ
GACTCGGCCATGTATCTCTGTGCCAGCAGCATCGGACTAGCGGGAGGACTGTTCCGCAGCTCCTACAATGAGCAGTTCTTCGGGCCA	CASSIGLAGGLFRSSYNEQFF	23	1.1086153875815797E-4	63	TCRBV07-09*07	TCRBV07	TCRBV07-09	07				TCRBD02-01*02	TCRBD02	TCRBD02-01	02				TCRBJ02-01*01	TCRBJ02	TCRBJ02-01	01				4	2	1	1	12	0	18	31	33	47	59	23	In	VDJ
CTGGAGTCCGCCAGCACCAACCAGACATCTATGTACCTCTGTGCCAGCGGGGGCGGCTCCAGCACAGATACGCAGTATTTTGGCCCA	CASGGGSSTDTQYF	7	3.374046831770025E-5	42	TCRBV28-01*01	TCRBV28	TCRBV28-01	01				TCRBD01-01*01	TCRBD01	TCRBD01-01	01				TCRBJ02-03*01	TCRBJ02	TCRBJ02-03	01				8	0	6	0	6	0	39	-1	48	54	60	7	In	VDJ
GCCCATCCTGAAGACAGCAGCTTCTACATCTGCAGTGCTAGAGATAAATTTAGCCAGGCGACCGACACTGAAGCTTTCTTTGGACAA	CSARDKFSQATDTEAFF	28	1.34961873270801E-4	51	TCRBV20	TCRBV20				TCRBV20-01,TCRBV20-or09_02						TCRBD01,TCRBD02	TCRBD01-01,TCRBD02-01		TCRBJ01-01*01	TCRBJ01	TCRBJ01-01	01				0	10	4	4	6	3	30	44	54	58	64	28	In	VDJ
NNNNNNNTGTCGGCTGCTCCCTCCCAGACATCTGTGTACTTCTGTGCCAGCAGTTACTCGGTTGGCAGGGGCTACACCTTCGGTTCG	CASSYSVGRGYTF	7	3.374046831770025E-5	39	TCRBV06-05*01	TCRBV06	TCRBV06-05	01				TCRBD01-01*01	TCRBD01	TCRBD01-01	01				TCRBJ01-02*01	TCRBJ01	TCRBJ01-02	01				0	6	4	4	0	8	42	59	65	-1	69	7	In	VDJ
GCCAGCACCAACCAGACATCTATGTACCTCTGTGCCAGCAGTTTATGGTCCTCGGGACAGGGGTCCTACGAGCAGTACTTCGGGCCG	CASSLWSSGQGSYEQYF	4	1.928026761011443E-5	51	TCRBV28-01*01	TCRBV28	TCRBV28-01	01				TCRBD01-01*01	TCRBD01	TCRBD01-01	01				TCRBJ02-07*01	TCRBJ02	TCRBJ02-07	01				0	6	0	2	0	1	30	47	53	-1	63	4	In	VDJ
AAGATCCAGCCCTCAGAACCCAGGGACTCAGCTGTGTACTTCTGTGCCAGCACGCCCCAGGGGGGAACCCAGCAGTACTTCGGGCCG	CASTPQGGTQQYF	9	4.3380602122757464E-5	39	TCRBV12-03/12-04*01	TCRBV12	TCRBV12-03/12-04	01				TCRBD01-01*01	TCRBD01	TCRBD01-01	01				TCRBJ02-07*01	TCRBJ02	TCRBJ02-07	01				7	5	4	1	6	8	42	52	57	64	70	9	In	VDJ
CTCCTCCCAGACATCTGTATATTTCTGCGCCAGCAGTGAGTCGATACCCAGGCTCGTAGATCTGGAAACACCATATATTTTGGAGAG		6	2.8920401415171642E-5	56	TCRBV10-01	TCRBV10	TCRBV10-01				01,03	TCRBD01-01*01	TCRBD01	TCRBD01-01	01				TCRBJ01-03*01	TCRBJ01	TCRBJ01-03	01				0	6	4	4	8	1	25	42	48	52	60	6	Out	VDJ
CGGTCCACAAAGCTGGAGGACTCAGCCATGTACTTCTGTGCCAGCAGTGGGGCTAGCGGGAGCTACAATGAGCAGTTCTTCGGGCCA	CASSGASGSYNEQFF	41	1.9762274300367288E-4	45	TCRBV02-01	TCRBV02	TCRBV02-01				01,03	TCRBD02-01*02	TCRBD02	TCRBD02-01	02				TCRBJ02-01*01	TCRBJ02	TCRBJ02-01	01				4	3	4	2	0	3	36	49	52	-1	62	41	In	VDJ
AGTGCCCATCCTGAAGACAGCAGCTTCTACATCTGCAGTACAAAGCGGGCCAGCGGGGGTGCCGTGGAGACCCAGTACTTCGGGCCA	CSTKRASGGAVETQYF	7	3.374046831770025E-5	48	TCRBV20	TCRBV20				TCRBV20-01,TCRBV20-or09_02		TCRBD02-01*01	TCRBD02	TCRBD02-01	01				TCRBJ02-05*01	TCRBJ02	TCRBJ02-05	01				8	12	6	2	7	5	33	39	51	59	66	7	In	VDJ
GCGTCTGCTGTACCCTCTCAGACATCTGTGTACTTCTGTGCCAGCAGTGACTCCTCGGGGGACACCGGGGAGCTGTTTTTTGGAGAA	CASSDSSGDTGELFF	15	7.23010035379291E-5	45	TCRBV06-04*01	TCRBV06	TCRBV06-04	01				TCRBD02-01*01	TCRBD02	TCRBD02-01	01				TCRBJ02-02*01	TCRBJ02	TCRBJ02-02	01				0	2	8	2	0	3	36	53	55	-1	61	15	In	VDJ
GTGAGCACCTTGGAGCTGGGGGACTCGGCCCTTTATCTTTGCGCCAGCAGCGTAGTAACAGGGAACACTGAAGCTTTCTTTGGACAA	CASSVVTGNTEAFF	10	4.820066902528607E-5	42	TCRBV05-01*01	TCRBV05	TCRBV05-01	01				TCRBD01-01*01	TCRBD01	TCRBD01-01	01				TCRBJ01-01*01	TCRBJ01	TCRBJ01-01	01				4	6	3	4	0	1	39	51	57	-1	62	10	In	VDJ
ACTCTGACAGTGACCAGTGCCCATCCTGAAGACAGCAGCTTCTACATCTGCAGTGCTTTGGGACGGGAAAAACTGTTTTTTGGCAGT	CSALGREKLFF	9	4.3380602122757464E-5	33	TCRBV20-01	TCRBV20	TCRBV20-01				01,04					TCRBD01,TCRBD02	TCRBD01-01,TCRBD02-01		TCRBJ01-04*01	TCRBJ01	TCRBJ01-04	01				5	2	0	7	2	8	48	57	59	64	66	9	In	VDJ
NTGTCGGCTGCTCCCTCCCAGACATCTGTGTACTTCTGTGCCAGCACCACGACAGCGTCCTATAATTCACCCCTCCACTTTGGGAAT	CASTTTASYNSPLHF	22	1.0604147185562935E-4	45	TCRBV06-05*01	TCRBV06	TCRBV06-05	01				TCRBD01-01*01	TCRBD01	TCRBD01-01	01				TCRBJ01-06*01	TCRBJ01	TCRBJ01-06	01				7	4	2	5	2	1	36	46	50	55	57	22	In	VDJ
AGCCCTCAGAACCCAGGGACTCAGCTGTGTACTTCTGTGCCAGCAGTTTAACGGCCCTTAGCCAAAAACATTCAGTACTTCGGCGCC		7	3.374046831770025E-5	46	TCRBV12	TCRBV12				TCRBV12-03/12-04,TCRBV12-04						TCRBD01,TCRBD02	TCRBD01-01,TCRBD02-01		TCRBJ02-04*01	TCRBJ02	TCRBJ02-04	01				2	2	9	0	4	0	35	50	52	55	59	7	Out	VDJ
ATCCAGCGCACACAGCAGGAGGACTCCGCCGTGTATCTCTGTGCCAGCAGCTTAGGAGAGAGTAATTCACCCCTCCACTTTGGGAAC	CASSLGESNSPLHF	9	4.3380602122757464E-5	42	TCRBV07-08*01	TCRBV07	TCRBV07-08	01				TCRBD02-01*02	TCRBD02	TCRBD02-01	02				TCRBJ01-06*02	TCRBJ01	TCRBJ01-06	02				1	0	11	2	4	6	39	-1	55	58	62	9	In	VDJ
CTGGAGTCGGCTGCTCCCTCCCAGACATCTGTGTACTTCTGTGCCAGCAGGCCCGGGACAGGGGGCAATGAGCAGTTCTTCGGGCCA	CASRPGTGGNEQFF	6	2.8920401415171642E-5	42	TCRBV06-01*01	TCRBV06	TCRBV06-01	01				TCRBD01-01*01	TCRBD01	TCRBD01-01	01				TCRBJ02-01*01	TCRBJ02	TCRBJ02-01	01				6	4	0	1	0	6	39	50	54	-1	65	6	In	VDJ
CTGATTCTGGAGTCCGCCAGCACCAACCAGACATCTATGTACCTCTGTGCCAGCGGCTCCCTGAAAGGGACCCAGTACTTCGGGCCA	CASGSLKGTQYF	8	3.856053522022886E-5	36	TCRBV28-01*01	TCRBV28	TCRBV28-01	01								TCRBD01,TCRBD02	TCRBD01-01,TCRBD02-01		TCRBJ02-05*01	TCRBJ02	TCRBJ02-05	01				8	11	5	4	0	7	45	54	65	-1	68	8	In	VDJ
AGCACCAACCAGACATCTATGTACCTCTGTGCCAGCAGCCGTAGACTAGCGGGGACGAGCCCCCGCGAGACCCAGTACTTCGGGCCA	CASSRRLAGTSPRETQYF	13	6.266086973287189E-5	54	TCRBV28-01*01	TCRBV28	TCRBV28-01	01				TCRBD02-01*01	TCRBD02	TCRBD02-01	01				TCRBJ02-05*01	TCRBJ02	TCRBJ02-05	01				6	5	2	3	12	5	27	38	43	54	66	13	In	VDJ
ACCCTGCAGCCAGAAGACTCGGCCCTGTATCTCTGTGCCAGCAGCCAAGATGGGGCCGGGAGCCAAGAGACCCAGTACTTCGGGCCA	CASSQDGAGSQETQYF	16	7.712107044045772E-5	48	TCRBV04-02*01	TCRBV04	TCRBV04-02	01				TCRBD02-01*02	TCRBD02	TCRBD02-01	02				TCRBJ02-05*01	TCRBJ02	TCRBJ02-05	01				0	6	8	2	0	1	33	50	56	-1	62	16	In	VDJ
AGCACCAACCAGACATCTATGTACCTCTGTGCCAGCAGTTTATCAGGGACAGCTCCGCGAAGCACAGATACGCAGTATTTTGGCCCA	CASSLSGTAPRSTDTQYF	9	4.3380602122757464E-5	54	TCRBV28-01*01	TCRBV28	TCRBV28-01	01				TCRBD01-01*01	TCRBD01	TCRBD01-01	01				TCRBJ02-03*01	TCRBJ02	TCRBJ02-03	01				1	2	0	5	8	0	27	43	45	52	60	9	In	VDJ
GTGACCAGTGCCCATCCTGAAGACAGCAGCTTCTACATCTGCAGTGCTAGCCGCCAGTTGAACACCGGGGAGCTGTTTTTTGGAGAA	CSASRQLNTGELFF	9	4.3380602122757464E-5	42	TCRBV20	TCRBV20				TCRBV20-01,TCRBV20-or09_02		TCRBD01-01*01	TCRBD01	TCRBD01-01	01				TCRBJ02-02*01	TCRBJ02	TCRBJ02-02	01				3	4	4	5	2	1	39	50	54	57	59	9	In	VDJ
CTCAAGATCCAACCTGCAAAGCTTGAGGACTCGGCCGTGTATCTCTGTGCCAGCAGCTCGAACACCGGGGAGCTGTTTTTTGGAGAA	CASSSNTGELFF	11	5.302073592781468E-5	36	TCRBV11-02*03	TCRBV11	TCRBV11-02	03											TCRBJ02-02*01	TCRBJ02	TCRBJ02-02	01				4	0	0	0	0	0	45	-1	-1	-1	58	11	In	VJ
ACTCTGACAGTGACCAGTGCCCATCCTGAAGACAGCAGCTTCTACATCTGCAGTGCTAGACGGACAGGGCAAGCTTTCTTTGGACAA	CSARRTGQAFF	5	2.4100334512643035E-5	33	TCRBV20-01*01	TCRBV20	TCRBV20-01	01				TCRBD01-01*01	TCRBD01	TCRBD01-01	01				TCRBJ01-01*01	TCRBJ01	TCRBJ01-01	01				2	1	1	3	1	9	48	60	61	69	70	5	In	VDJ
NTGTCGGCTGCTCCCTCCCAGACATCTGTGTACTTCTGTGCCAGCAGTTACTCGTGGGGAAGTAATGAAAAACTGTTTTTTGGCAGT	CASSYSWGSNEKLFF	11	5.302073592781468E-5	45	TCRBV06-05*01	TCRBV06	TCRBV06-05	01								TCRBD01,TCRBD02	TCRBD01-01,TCRBD02-01		TCRBJ01-04*01	TCRBJ01	TCRBJ01-04	01				0	3	0	8	2	4	36	53	56	60	62	11	In	VDJ
TCACTCTGGAGTCCGCTACCAGCTCCCAGACATCTGTGTACTTCTGTGCCATCAGGGGCAGGGGATCAGCCCCAGCATTTTGGTGAT		21	1.0122140495310075E-4	37	TCRBV10-03*01	TCRBV10	TCRBV10-03	01				TCRBD01-01*01	TCRBD01	TCRBD01-01	01				TCRBJ01-05*01	TCRBJ01	TCRBJ01-05	01				6	3	4	2	0	5	44	55	58	-1	64	21	Out	VDJ
GAGTCCGCCAGCACCAACCAGACATCTATGTACCTCTGTGCCAGCAGGAACACAGGGCTCATCTTTTCACCCCTCCACTTTGGGAAT	CASRNTGLIFSPLHF	18	8.676120424551493E-5	45	TCRBV28-01*01	TCRBV28	TCRBV28-01	01				TCRBD01-01*01	TCRBD01	TCRBD01-01	01				TCRBJ01-06*01	TCRBJ01	TCRBJ01-06	01				6	4	3	3	8	9	36	47	51	57	65	18	In	VDJ
TATACCTTCATGTGGTCGCACTGCAGCAAGAAGACTCAGCTGCGTATCTCTGCACCAGCAGCTTTTGGTGGCTACACCTTCGGTTCG		6	2.8920401415171642E-5	31	TCRBV01-01*01	TCRBV01	TCRBV01-01	01								TCRBD01,TCRBD02	TCRBD01-01,TCRBD02-01		TCRBJ01-02*01	TCRBJ01	TCRBJ01-02	01				5	4	0	10	0	7	50	62	66	-1	68	6	Out	VDJ
AAGATCCAACCTGCAAAGCTTGAGGACTCGGCCGTGTATCTCTGTGCCAGCAGCCGGGGTTTGGACTATGGCTACACCTTCGGTTCG	CASSRGLDYGYTF	9	4.3380602122757464E-5	39	TCRBV11-02*03	TCRBV11	TCRBV11-02	03				TCRBD02-01*01	TCRBD02	TCRBD02-01	01				TCRBJ01-02*01	TCRBJ01	TCRBJ01-02	01				5	0	8	3	5	3	42	-1	54	59	64	9	In	VDJ
GTGAACGCCTTGGAGCTGGACGACTCGGCCCTGTATCTCTGTGCCAGCAGCTTGGTTGGGGAGGTCGGCGGCTACACCTTCGGTTCG	CASSLVGEVGGYTF	8	3.856053522022886E-5	42	TCRBV05-04*01	TCRBV05	TCRBV05-04	01				TCRBD02-01*02	TCRBD02	TCRBD02-01	02				TCRBJ01-02*01	TCRBJ01	TCRBJ01-02	01				0	3	9	1	5	8	39	55	58	64	69	8	In	VDJ
CCTGCAAAGCTTGAGGACTCGGCCGTGTATCTCTGTGCCAGCAGCTTAACCTCGACAGGGGGCTTCTACGAGCAGTACTTCGGGCCG	CASSLTSTGGFYEQYF	11	5.302073592781468E-5	48	TCRBV11-02	TCRBV11	TCRBV11-02				01,03	TCRBD01-01*01	TCRBD01	TCRBD01-01	01				TCRBJ02-07*01	TCRBJ02	TCRBJ02-07	01				2	5	2	0	2	3	33	48	53	63	65	11	In	VDJ
ATCAATTCCCTGGAGCTTGGTGACTCTGCTGTGTATTTCTGTGCCAGCAGCAGCCTAGACAGGTCCTACGAGCAGTACTTCGGGCCG	CASSSLDRSYEQYF	6	2.8920401415171642E-5	42	TCRBV03-01/03-02*01	TCRBV03	TCRBV03-01/03-02	01				TCRBD01-01*01	TCRBD01	TCRBD01-01	01				TCRBJ02-07*01	TCRBJ02	TCRBJ02-07	01				5	6	2	4	0	1	39	51	57	-1	63	6	In	VDJ
AATTCCCTGGAGCTTGGTGACTCTGCTGTGTATTTCTGTGCCAGCAGCCAAGGCACAGGAATCTCCTACGAGCAGTACTTCGGGCCG	CASSQGTGISYEQYF	8	3.856053522022886E-5	45	TCRBV03-01/03-02*01	TCRBV03	TCRBV03-01/03-02	01				TCRBD01-01*01	TCRBD01	TCRBD01-01	01				TCRBJ02-07*01	TCRBJ02	TCRBJ02-07	01				1	2	3	4	3	0	36	52	54	59	62	8	In	VDJ
CCAAAAGAACCCGACAGCTTTCTATCTCTGTGCCAGTAGTATAACGCTCCGGGCGCGGATTCCTACAATGAGCAGTTCTTCGGGCCA		6	2.8920401415171642E-5	53	TCRBV19-01*01	TCRBV19	TCRBV19-01	01								TCRBD01,TCRBD02	TCRBD01-01,TCRBD02-01		TCRBJ02-01*01	TCRBJ02	TCRBJ02-01	01				2	7	8	0	6	1	28	43	50	54	60	6	Out	VDJ
CAGCGCACAGAGCAGGGGGACTCGGCCATGTATCTCTGTGCCAGCAGCCCCGGACAGGGGGCGACTGAGACCCAGTACTTCGGGCCA	CASSPGQGATETQYF	43	2.072628768087301E-4	45	TCRBV07-09*01	TCRBV07	TCRBV07-09	01				TCRBD01-01*01	TCRBD01	TCRBD01-01	01				TCRBJ02-05*01	TCRBJ02	TCRBJ02-05	01				5	3	1	0	4	5	36	48	51	62	66	43	In	VDJ
CAGCACCAACCAGACATCTATGTACCTCTGTGCCAGCAGTTTAATTCGATCTACTAGCGGGAGCCGAAGACCCAGTACTTCGGGCCA		16	7.712107044045772E-5	53	TCRBV28-01*01	TCRBV28	TCRBV28-01	01				TCRBD02-01*02	TCRBD02	TCRBD02-01	02				TCRBJ02-05*01	TCRBJ02	TCRBJ02-05	01				2	9	3	2	4	6	28	43	52	63	67	16	Out	VDJ
ACAGTGACCAGTGCCCATCCTGAAGACAGCAGCTTCTACATCTGCAGTGCTAGAGGGGAAGGGGGAAAGACCCAGTACTTCGGGCCA	CSARGEGGKTQYF	8	3.856053522022886E-5	39	TCRBV20	TCRBV20				TCRBV20-01,TCRBV20-or09_02		TCRBD01-01*01	TCRBD01	TCRBD01-01	01				TCRBJ02-05*01	TCRBJ02	TCRBJ02-05	01				1	4	5	1	2	6	42	55	59	65	67	8	In	VDJ
GCAAAGCTTGAGGACTCGGCCGTGTATCTCTGTGCCAGCAGCGATAGGACTAGCGGGGGATATTCCGGGGAGCTGTTTTTTGGAGAA	CASSDRTSGGYSGELFF	18	8.676120424551493E-5	51	TCRBV11-02	TCRBV11	TCRBV11-02				01,03	TCRBD02-01*01	TCRBD02	TCRBD02-01	01				TCRBJ02-02*01	TCRBJ02	TCRBJ02-02	01				5	4	1	2	5	6	30	42	46	59	64	18	In	VDJ
GCCAGCACCAACCAGACATCTATGTACCTCTGTGCCAGCAGTTTATGGCGACTAGCGGGAGGCCCCGGGGAGCTGTTTTTTGGAGAA	CASSLWRLAGGPGELFF	6	2.8920401415171642E-5	51	TCRBV28-01*01	TCRBV28	TCRBV28-01	01				TCRBD02-01*02	TCRBD02	TCRBD02-01	02				TCRBJ02-02*01	TCRBJ02	TCRBJ02-02	01				0	2	2	1	2	6	30	47	49	62	64	6	In	VDJ
ACTGTGAGCAACATGAGCCCTGAAGACAGCAGCATATATCTCTGCAGCGTTGAATCGTCGGGTTACACTGAAGCTTTCTTTGGACAA	CSVESSGYTEAFF	8	3.856053522022886E-5	39	TCRBV29-01	TCRBV29	TCRBV29-01				01,02	TCRBD02-01	TCRBD02	TCRBD02-01				01,02	TCRBJ01-01*01	TCRBJ01	TCRBJ01-01	01				2	4	8	4	2	3	42	54	58	62	64	8	In	VDJ
CTGGGGGACTCGGCCCTTTATCTTTGCGCCAGCAGCTTGGGTCCGGGACAGGGGGCAGGGAAGAACACTGAAGCTTTCTTTGGACAA	CASSLGPGQGAGKNTEAFF	25	1.2050167256321518E-4	57	TCRBV05-01*01	TCRBV05	TCRBV05-01	01				TCRBD01-01*01	TCRBD01	TCRBD01-01	01				TCRBJ01-01*01	TCRBJ01	TCRBJ01-01	01				0	4	0	0	6	1	24	40	44	56	62	25	In	VDJ
AGCACCAACCAGACATCTATGTACCTCTGTGCCAGCAGTTTTGTCTCTGGAGGGGGCCATACTAATGAAAAACTGTTTTTTGGCAGT	CASSFVSGGGHTNEKLFF	20	9.640133805057214E-5	54	TCRBV28-01*01	TCRBV28	TCRBV28-01	01				TCRBD01-01*01	TCRBD01	TCRBD01-01	01				TCRBJ01-04*01	TCRBJ01	TCRBJ01-04	01				3	9	5	0	3	2	27	41	50	57	60	20	In	VDJ
GCACAGAGCAGGAGGACTCGGCCGTGTATCTCTGTGCCAGCAGCTTAGGCGCGGGACAAAAGTTCCTGCGAGCAGTACTTCGGGCCG		6	2.8920401415171642E-5	49	TCRBV07-02	TCRBV07	TCRBV07-02				01,02					TCRBD01,TCRBD02	TCRBD01-01,TCRBD02-01		TCRBJ02-07*01	TCRBJ02	TCRBJ02-07	01				1	4	0	6	10	6	32	48	52	58	68	6	Out	VDJ
TCAGCTACCCGCTCCCAGACATCTGTGTATTTCTGCGCCAGCAGTGACCCCGGACAGGGACTCTCCTACGAGCAGTACTTCGGGCCG	CASSDPGQGLSYEQYF	4	1.928026761011443E-5	48	TCRBV10-02*01	TCRBV10	TCRBV10-02	01				TCRBD01-01*01	TCRBD01	TCRBD01-01	01				TCRBJ02-07*01	TCRBJ02	TCRBJ02-07	01				3	4	1	3	3	0	33	47	51	59	62	4	In	VDJ
CAGCGCACAGAGCAGGGGGACTCGGCCATGTATCTCTGTGCCAGCAGCATGCGCGTGGGGCCCTCCTACGAGCAGTACTTCGGGCCG	CASSMRVGPSYEQYF	11	5.302073592781468E-5	45	TCRBV07-09*01	TCRBV07	TCRBV07-09	01				TCRBD01-01*01	TCRBD01	TCRBD01-01	01				TCRBJ02-07*01	TCRBJ02	TCRBJ02-07	01				5	8	7	0	1	0	36	48	56	61	62	11	In	VDJ
AGCCCTCAGAACCCAGGGACTCAGCTGTGTACTTCTGTGCCAGCAGTCTCAGGGGTATTCTCTGGAAACACCATATATTTTGGAGAG		6	2.8920401415171642E-5	46	TCRBV12	TCRBV12				TCRBV12-03/12-04,TCRBV12-04		TCRBD01-01*01	TCRBD01	TCRBD01-01	01				TCRBJ01-03*01	TCRBJ01	TCRBJ01-03	01				5	2	4	2	4	0	35	47	49	55	59	6	Out	VDJ
CGCACAGAGCAGGGGGACTCGGCCATGTATCTCTGTGCCAGCAGCGTTAGGACAGGAGGATTGGGCAATGAGCAGTTCTTCGGGCCA	CASSVRTGGLGNEQFF	29	1.397819401733296E-4	48	TCRBV07-09*01	TCRBV07	TCRBV07-09	01				TCRBD01-01*01	TCRBD01	TCRBD01-01	01				TCRBJ02-01*01	TCRBJ02	TCRBJ02-01	01				5	4	1	4	9	6	33	45	49	56	65	29	In	VDJ
ACCTTGGAGCTGGGGGACTCGGCCCTTTATCTTTGCGCCAGCAGCTTTGCTAGCGGGAGTTCCGGCGGGGAGCTGTTTTTTGGAGAA	CASSFASGSSGGELFF	8	3.856053522022886E-5	48	TCRBV05-01*01	TCRBV05	TCRBV05-01	01				TCRBD02-01*02	TCRBD02	TCRBD02-01	02				TCRBJ02-02*01	TCRBJ02	TCRBJ02-02	01				2	2	4	2	6	7	33	47	49	59	65	8	In	VDJ
AAGATCCAGCCTGCAGAGCTTGGGGACTCGGCCGTGTATCTCTGTGCCAGCAGCTTTTTTTTCACCGGGGAGCTGTTTTTTGGAGAA	CASSFFFTGELFF	14	6.74809366354005E-5	39	TCRBV11-03*01	TCRBV11	TCRBV11-03	01											TCRBJ02-02*01	TCRBJ02	TCRBJ02-02	01				3	0	0	0	6	4	42	-1	-1	56	62	14	In	VJ
TCCACAAAGCTGGAGGACTCAGCCATGTACTTCTGTGCCAGCAGTGAACGCCAGCAGGGCCTTTACACTGAAGCTTTCTTTGGACAA	CASSERQQGLYTEAFF	29	1.397819401733296E-4	48	TCRBV02-01	TCRBV02	TCRBV02-01				01,03	TCRBD01-01*01	TCRBD01	TCRBD01-01	01				TCRBJ01-01*01	TCRBJ01	TCRBJ01-01	01				2	6	4	3	5	3	33	48	54	59	64	29	In	VDJ
NNNNNNNTGTCGGCTGCTCCCTCCCAGACATCTGTGTACTTCTGTGCCAGCATCGTCAGAATGAACACTGAAGCTTTCTTTGGACAA	CASIVRMNTEAFF	11	5.302073592781468E-5	39	TCRBV06-05*01	TCRBV06	TCRBV06-05	01				TCRBD01-01*01	TCRBD01	TCRBD01-01	01				TCRBJ01-01*01	TCRBJ01	TCRBJ01-01	01				7	4	4	5	2	0	42	52	56	59	61	11	In	VDJ
ACCAGTGCCCATCCTGAAGACAGCAGCTTCTACATCTGCAGTGCTAGAGATACGTCTGAGCCGAACACTGAAGCTTTCTTTGGACAA	CSARDTSEPNTEAFF	14	6.74809366354005E-5	45	TCRBV20	TCRBV20				TCRBV20-01,TCRBV20-or09_02		TCRBD02-01	TCRBD02	TCRBD02-01				01,02	TCRBJ01-01*01	TCRBJ01	TCRBJ01-01	01				0	8	6	7	1	1	36	50	58	61	62	14	In	VDJ
AGTGCCCATCCTGAAGACAGCAGCTTCTACATCTGCAGTGCTAGAGATCACGGGGACAGGGGGCCTTATGGCTACACCTTCGGTTCG	CSARDHGDRGPYGYTF	14	6.74809366354005E-5	48	TCRBV20	TCRBV20				TCRBV20-01,TCRBV20-or09_02		TCRBD01-01*01	TCRBD01	TCRBD01-01	01				TCRBJ01-02*01	TCRBJ01	TCRBJ01-02	01				0	5	0	0	2	5	33	47	52	64	66	14	In	VDJ
CTGGAGTCCGCCAGCACCAACCAGACATCTATGTACCTCTGTGCCAGCATCGGGACAGGCAAATACTATGGCTACACCTTCGGTTCG	CASIGTGKYYGYTF	2	9.640133805057214E-6	42	TCRBV28-01*01	TCRBV28	TCRBV28-01	01				TCRBD01-01*01	TCRBD01	TCRBD01-01	01				TCRBJ01-02*01	TCRBJ01	TCRBJ01-02	01				7	2	0	4	5	3	39	49	51	59	64	2	In	VDJ
GCCAGCACCAACCAGACATCTATGTACCTCTGTGCCAGCAGAATTGGGACAGGGGGCCTCTCTAACTATGGCTACACCTTCGGTTCG	CASRIGTGGLSNYGYTF	8	3.856053522022886E-5	51	TCRBV28-01*01	TCRBV28	TCRBV28-01	01				TCRBD01-01*01	TCRBD01	TCRBD01-01	01				TCRBJ01-02*01	TCRBJ01	TCRBJ01-02	01				6	4	0	0	4	0	30	41	45	57	61	8	In	VDJ
ATCCTGTCCTCAGAACCGGGAGACACGGCACTGTATCTCTGCGCCAGCAGTCCTCCTTAACAGGGTTTCGAGCAGTACTTCGGGCCG	CASSPP*QGFEQYF	14	6.74809366354005E-5	42	TCRBV23-01*01	TCRBV23	TCRBV23-01	01				TCRBD01-01*01	TCRBD01	TCRBD01-01	01				TCRBJ02-07*01	TCRBJ02	TCRBJ02-07	01				4	7	3	3	3	6	39	52	59	65	68	14	Stop	VDJ
TCCTTGGAGCTGGGGGACTCAGCCCTGTACTTCTGTGCCAGCAGCTTAGAGGGCGGGACTAGCGGTTACGAGCAGTACTTCGGGCCG	CASSLEGGTSGYEQYF	4	1.928026761011443E-5	48	TCRBV13-01*01	TCRBV13	TCRBV13-01	01				TCRBD02-01	TCRBD02	TCRBD02-01				01,02	TCRBJ02-07*01	TCRBJ02	TCRBJ02-07	01				1	5	0	5	1	4	33	49	54	65	66	4	In	VDJ
GCAGAACTGGAGGATTCTGGAGTTTATTTCTGTGCCAGCAGCCAAACCTATACAGGGGGCGGGTCCTACGAGCAGTACTTCGGGCCG	CASSQTYTGGGSYEQYF	18	8.676120424551493E-5	51	TCRBV14-01*01	TCRBV14	TCRBV14-01	01				TCRBD01-01*01	TCRBD01	TCRBD01-01	01				TCRBJ02-07*01	TCRBJ02	TCRBJ02-07	01				2	6	3	0	3	1	30	45	51	60	63	18	In	VDJ
TGCAGAGCTTGGGGACTCGGCCGTGTATCTCTGTGCCAGCACCCCGTAAAGGAGGCCCTCTCTGGAAACACCATATATTTTGGAGAG		6	2.8920401415171642E-5	50	TCRBV11-03*01	TCRBV11	TCRBV11-03	01				TCRBD02-01*02	TCRBD02	TCRBD02-01	02				TCRBJ01-03*01	TCRBJ01	TCRBJ01-03	01				7	9	10	1	4	0	31	41	50	55	59	6	Out	VDJ
CAGGTAGTGCGAGGAGATTCGGCAGCTTATTTCTGTGCCAGCTCACCCGACAGTTACAACTCTGGAAACACCATATATTTTGGAGAG	CASSPDSYNSGNTIYF	9	4.3380602122757464E-5	48	TCRBV18-01*01	TCRBV18	TCRBV18-01	01				TCRBD01-01*01	TCRBD01	TCRBD01-01	01				TCRBJ01-03*01	TCRBJ01	TCRBJ01-03	01				3	1	2	5	6	0	33	47	48	53	59	9	In	VDJ
ATCCAGCCCTCAGAACCCAGGGACTCAGCTGTGTACTTCTGTGCCAGCAGTTTTCAGGGATCTGGAAACACCATATATTTTGGAGAG	CASSFQGSGNTIYF	4	1.928026761011443E-5	42	TCRBV12	TCRBV12				TCRBV12-03/12-04,TCRBV12-04		TCRBD01-01*01	TCRBD01	TCRBD01-01	01				TCRBJ01-03*01	TCRBJ01	TCRBJ01-03	01				3	1	4	3	1	1	39	53	54	59	60	4	In	VDJ
TCCCTGGAGCTTGGTGACTCTGCTGTGTATTTCTGTGCCAGCAGGATTGGACTAGCGGGAGGGACGGGTGAGCAGTTCTTCGGGCCA	CASRIGLAGGTGEQFF	8	3.856053522022886E-5	48	TCRBV03-01/03-02*01	TCRBV03	TCRBV03-01/03-02	01				TCRBD02-01*02	TCRBD02	TCRBD02-01	02				TCRBJ02-01*01	TCRBJ02	TCRBJ02-01	01				6	4	1	0	5	9	33	44	48	63	68	8	In	VDJ
CACCTACACGCCCTGCAGCCAGAAGACTCAGCCCTGTATCTCTGCGCCAGCAGCCAAGATTCGGACAGGGACGCTTTCTTTGGACAA	CASSQDSDRDAFF	7	3.374046831770025E-5	39	TCRBV04-01*01	TCRBV04	TCRBV04-01	01				TCRBD01-01*01	TCRBD01	TCRBD01-01	01				TCRBJ01-01*01	TCRBJ01	TCRBJ01-01	01				0	3	1	3	2	11	42	59	62	70	72	7	In	VDJ
AGTGCCCATCCTGAAGACAGCAGCTTCTACATCTGCAGTGCTAGAGATCTCCAGGGAAGACTGAACACTGAAGCTTTCTTTGGACAA	CSARDLQGRLNTEAFF	15	7.23010035379291E-5	48	TCRBV20	TCRBV20				TCRBV20-01,TCRBV20-or09_02		TCRBD01-01*01	TCRBD01	TCRBD01-01	01				TCRBJ01-01*01	TCRBJ01	TCRBJ01-01	01				0	4	4	3	5	0	33	47	51	56	61	15	In	VDJ
AAGATCCAGCCCTCAGAACCCAGGGACTCAGCTGTGTACTTCTGTGCCAGCAGTTTAGAGGCCGGGGCGGCCGGGGCCTTTGGACAA	CASSLEAGAAGAF	5	2.4100334512643035E-5	39	TCRBV12-03/12-04*01	TCRBV12	TCRBV12-03/12-04	01								TCRBD01,TCRBD02	TCRBD01-01,TCRBD02-01		TCRBJ01-01*01	TCRBJ01	TCRBJ01-01	01				1	5	7	0	9	16	42	58	63	68	77	5	In	VDJ
CTTCACCTACACGCCCTGCAGCCAGAAGACTCAGCCCTGTATCTCTGCGCCAGCAGCCGGGATTTTGAAAAACTGTTTTTTGGCAGT	CASSRDFEKLFF	16	7.712107044045772E-5	36	TCRBV04-01*01	TCRBV04	TCRBV04-01	01								TCRBD01,TCRBD02	TCRBD01-01,TCRBD02-01		TCRBJ01-04*01	TCRBJ01	TCRBJ01-04	01				4	0	0	8	3	7	45	-1	58	62	65	16	In	VDJ
NTGTCGGCTGCTCCCTCCCAGACATCTGTGTACTTCTGTGCCAGCAGTGAAGCGCCGGGGGGCACTCAGCCCCAGCATTTTGGTGAT	CASSEAPGGTQPQHF	8	3.856053522022886E-5	45	TCRBV06-01*01	TCRBV06	TCRBV06-01	01				TCRBD02-01*01	TCRBD02	TCRBD02-01	01				TCRBJ01-05*01	TCRBJ01	TCRBJ01-05	01				0	2	8	1	3	6	36	53	55	62	65	8	In	VDJ
TCGGCTGCTCCCTCCCAGACATCTGTGTACTTCTGTGCCAGCAGTTTCTCAACCAGGGGGCCGAACTATGGCTACACCTTCGGTTCG	CASSFSTRGPNYGYTF	16	7.712107044045772E-5	48	TCRBV06-05*01	TCRBV06	TCRBV06-05	01				TCRBD01-01*01	TCRBD01	TCRBD01-01	01				TCRBJ01-02*01	TCRBJ01	TCRBJ01-02	01				0	3	4	0	2	2	33	50	53	61	63	16	In	VDJ
GTGAACGCCTTGGAGCTGGACGACTCGGCCCTGTATCTCTGTGCCAGCAGCTCGGGACTAGCGGGTTACGAGCAGTACTTCGGGCCG	CASSSGLAGYEQYF	11	5.302073592781468E-5	42	TCRBV05-04*01	TCRBV05	TCRBV05-04	01				TCRBD02-01	TCRBD02	TCRBD02-01				01,02	TCRBJ02-07*01	TCRBJ02	TCRBJ02-07	01				3	1	0	4	1	4	39	52	53	65	66	11	In	VDJ
GAGTCCGCCAGCACCAACCAGACATCTATGTACCTCTGTGCCAGCAGCTCATCCGGTAGCGGGACCTACGAGCAGTACTTCGGGCCG	CASSSSGSGTYEQYF	4	1.928026761011443E-5	45	TCRBV28-01*01	TCRBV28	TCRBV28-01	01				TCRBD02-01*02	TCRBD02	TCRBD02-01	02				TCRBJ02-07*01	TCRBJ02	TCRBJ02-07	01				6	9	5	3	0	2	36	47	56	-1	64	4	In	VDJ
CTGGAGTCCGCCAGCACCAACCAGACATCTATGTACCTCTGTGCCAGCAGTTTACAGGGGCGCCGGGACACCATATATTTTGGAGAG	CASSLQGRRDTIYF	5	2.4100334512643035E-5	42	TCRBV28-01*01	TCRBV28	TCRBV28-01	01				TCRBD01-01*01	TCRBD01	TCRBD01-01	01				TCRBJ01-03*01	TCRBJ01	TCRBJ01-03	01				2	0	4	2	7	8	39	-1	54	60	67	5	In	VDJ
GTGACCAGTGCCCATCCTGAAGACAGCAGCTTCTACATCTGCAGTGCTAGAGATGTATGGCCATCGGACACCATATATTTTGGAGAG	CSARDVWPSDTIYF	12	5.7840802830343284E-5	42	TCRBV20	TCRBV20				TCRBV20-01,TCRBV20-or09_02						TCRBD01,TCRBD02	TCRBD01-01,TCRBD02-01		TCRBJ01-03*01	TCRBJ01	TCRBJ01-03	01				0	5	9	0	6	8	39	53	58	61	67	12	In	VDJ
ATCCGGTCCACAAAGCTGGAGGACTCAGCCATGTACTTCTGTGCCAGCAGGGACAGCTGGTCGGGAAACACCATATATTTTGGAGAG	CASRDSWSGNTIYF	5	2.4100334512643035E-5	42	TCRBV02-01	TCRBV02	TCRBV02-01				01,03	TCRBD01-01*01	TCRBD01	TCRBD01-01	01				TCRBJ01-03*01	TCRBJ01	TCRBJ01-03	01				6	0	1	5	7	4	39	-1	50	56	63	5	In	VDJ
CTCGCTCTGAGATGAATGTGAGCACCTTGGAGCTGGGGGACTCGGCCCTTTATCTTTGCGCCAGCACGCCCAGGCGGTCTAGGGAAC		14	6.74809366354005E-5	25	TCRBV05-01*01	TCRBV05	TCRBV05-01	01								TCRBD01,TCRBD02	TCRBD01-01,TCRBD02-01		TCRBJ01-06*02	TCRBJ01	TCRBJ01-06	02				6	4	4	4	7	25	56	66	70	74	81	14	Out	VDJ
CTGGAGCTTGGTGACTCTGCTGTGTATTTCTGTGCCAGCAGCCAAGTTTACGGCGGGAAGGCCAAATTTGAGCAGTTCTTCGGGCCA	CASSQVYGGKAKFEQFF	4	1.928026761011443E-5	51	TCRBV03-01/03-02*01	TCRBV03	TCRBV03-01/03-02	01				TCRBD02-01*02	TCRBD02	TCRBD02-01	02				TCRBJ02-01*01	TCRBJ02	TCRBJ02-01	01				1	6	7	3	10	9	30	46	52	58	68	4	In	VDJ
ATCCAGCAGGTAGTGCGAGGAGATTCGGCAGCTTATTTCTGTGCCAGCTCACTTACCGGAGCTTACAATGAGCAGTTCTTCGGGCCA	CASSLTGAYNEQFF	19	9.158127114804353E-5	42	TCRBV18-01*01	TCRBV18	TCRBV18-01	01				TCRBD02-01*02	TCRBD02	TCRBD02-01	02				TCRBJ02-01*01	TCRBJ02	TCRBJ02-01	01				4	5	10	2	2	4	39	52	57	61	63	19	In	VDJ
CCAGTCCACGGAGTCAGGGGACACAGCACTGTATTTCTGTGCCAGCAGGACAGGTGCGTCTCCTACAATGAGCAGTTCTTCGGGCCA		9	4.3380602122757464E-5	44	TCRBV21-01*01	TCRBV21	TCRBV21-01	01				TCRBD01-01*01	TCRBD01	TCRBD01-01	01				TCRBJ02-01*01	TCRBJ02	TCRBJ02-01	01				6	0	2	4	5	0	37	-1	48	54	59	9	Out	VDJ
ATCCGGTCCACAAAGCTGGAGGACTCAGCCATGTACTTCTGTGCCACCGAAAGCGGGGGGGCTTGGGAGACCCAGTACTTCGGGCCA	CATESGGAWETQYF	16	7.712107044045772E-5	42	TCRBV02-01	TCRBV02	TCRBV02-01				01,03	TCRBD02-01*01	TCRBD02	TCRBD02-01	01				TCRBJ02-05*01	TCRBJ02	TCRBJ02-05	01				10	5	6	0	5	5	39	46	51	61	66	16	In	VDJ
NNNTGTCGGCTGCTCCCTCCCAGACATCTGTGTACTTCTGTGCGGCCGCCGGGACAGGGGGCAGGGGAGACCCAGTACTTCGGGCCA		23	1.1086153875815797E-4	43	TCRBV06-05*01	TCRBV06	TCRBV06-05	01				TCRBD01-01*01	TCRBD01	TCRBD01-01	01				TCRBJ02-05*01	TCRBJ02	TCRBJ02-05	01				12	7	0	0	4	5	38	43	50	62	66	23	Out	VDJ
TCCCTGGAGCTTGGTGACTCTGCTGTGTATTTCTGTGCCAGCAGCCAAGGTGGAGGGCGGATAGGAGAGACCCAGTACTTCGGGCCA	CASSQGGGRIGETQYF	6	2.8920401415171642E-5	48	TCRBV03-01/03-02*01	TCRBV03	TCRBV03-01/03-02	01				TCRBD02-01*02	TCRBD02	TCRBD02-01	02				TCRBJ02-05*01	TCRBJ02	TCRBJ02-05	01				1	2	10	0	8	4	33	49	51	57	65	6	In	VDJ
CTTGTCCACTCTGACAGTGACCAGTGCCCATCCTGAAGACAGCAGCTTCTACATCTGCAGTGGGGGCTTGAAGCTTTCTTTGGACAA		12	5.7840802830343284E-5	26	TCRBV20-01	TCRBV20	TCRBV20-01				01,04	TCRBD01-01*01	TCRBD01	TCRBD01-01	01				TCRBJ01-01*01	TCRBJ01	TCRBJ01-01	01				7	0	7	0	1	7	55	-1	62	67	68	12	Out	VDJ
GCCCTGCAGCCAGAAGACTCAGCCCTGTATCTCTGCGCCAGCAGCCCAGGACAGGGCAGGAGTTACACTGAAGCTTTCTTTGGACAA	CASSPGQGRSYTEAFF	10	4.820066902528607E-5	48	TCRBV04-01*01	TCRBV04	TCRBV04-01	01				TCRBD01-01*01	TCRBD01	TCRBD01-01	01				TCRBJ01-01*01	TCRBJ01	TCRBJ01-01	01				4	2	1	3	8	3	33	46	48	56	64	10	In	VDJ
CCAGCGCACAGAGCAGGGGGACTCAGCCGCGTATCTCCGTGCCAGCAGCTTATTTCGCGGGCGGACACTGAAGCTTTCTTTGGACAA		7	3.374046831770025E-5	44	TCRBV07-03*03	TCRBV07	TCRBV07-03	03				TCRBD02-01	TCRBD02	TCRBD02-01				01,02	TCRBJ01-01*01	TCRBJ01	TCRBJ01-01	01				2	4	7	4	3	3	37	52	56	61	64	7	Out	VDJ
AAGATCCAGCCCTCAGAACCCAGGGACTCAGCTGTGTACTTCTGTGCCAGCAGTTTTTCCCGGGGTGAAAAACTGTTTTTTGGCAGT	CASSFSRGEKLFF	7	3.374046831770025E-5	39	TCRBV12-03/12-04*01	TCRBV12	TCRBV12-03/12-04	01				TCRBD02-01*01	TCRBD02	TCRBD02-01	01				TCRBJ01-04*01	TCRBJ01	TCRBJ01-04	01				3	4	8	3	0	7	42	56	60	-1	65	7	In	VDJ
GTGACCAGTGCCCATCCTGAAGACAGCAGCTTCTACATCTGCAGTGCTAGGTCAAATATGGGTAAATCACCCCTCCACTTTGGGAAT	CSARSNMGKSPLHF	8	3.856053522022886E-5	42	TCRBV20	TCRBV20				TCRBV20-01,TCRBV20-or09_02						TCRBD01,TCRBD02	TCRBD01-01,TCRBD02-01		TCRBJ01-06*01	TCRBJ01	TCRBJ01-06	01				3	9	0	9	4	10	39	50	59	62	66	8	In	VDJ
ATCCGGTCCACAAAGCTGGAGGACTCAGCCATGTACTTCTGTGCCAGCAGTGACCTTCCCAGGATCTATGGCTACACCTTCGGTTCG	CASSDLPRIYGYTF	15	7.23010035379291E-5	42	TCRBV02-01	TCRBV02	TCRBV02-01				01,03	TCRBD01-01*01	TCRBD01	TCRBD01-01	01				TCRBJ01-02*01	TCRBJ01	TCRBJ01-02	01				3	6	4	4	2	4	39	53	59	63	65	15	In	VDJ
CACCTACACGCCCTGCAGCCAGAAGACTCAGCCCTGTATCTCTGCGCCAGCAGCCAAGATCTAGCGTACGAGCAGTACTTCGGGCCG	CASSQDLAYEQYF	4	1.928026761011443E-5	39	TCRBV04-01*01	TCRBV04	TCRBV04-01	01				TCRBD02-01	TCRBD02	TCRBD02-01				01,02	TCRBJ02-07*01	TCRBJ02	TCRBJ02-07	01				0	1	4	6	0	4	42	59	60	-1	66	4	In	VDJ
TCAGAACCCAGGGACTCAGCTGTGTACTTCTGTGCCAGCAGTCACCGGAAACCGGGCTCGAGCTCCTACGAGCAGTACTTCGGGCCG	CASSHRKPGSSSYEQYF	4	1.928026761011443E-5	51	TCRBV12	TCRBV12				TCRBV12-03/12-04,TCRBV12-04						TCRBD01,TCRBD02	TCRBD01-01,TCRBD02-01		TCRBJ02-07*01	TCRBJ02	TCRBJ02-07	01				5	11	8	0	5	0	30	42	53	57	62	4	In	VDJ
CTGCAGCCAGAAGACTCGGCCCTGTATCTCTGTGCCAGCAGCCCCCGGGGCGCGGGGAAGATAGACAATGAGCAGTTCTTCGGGCCA	CASSPRGAGKIDNEQFF	6	2.8920401415171642E-5	51	TCRBV04-02*01	TCRBV04	TCRBV04-02	01				TCRBD02-01*01	TCRBD02	TCRBD02-01	01				TCRBJ02-01*01	TCRBJ02	TCRBJ02-01	01				4	8	7	3	7	5	30	43	51	57	64	6	In	VDJ
ACCCTGGAGTCTGCCAGGCCCTCACATACCTCTCAGTACCTCTGTGCCAGCATTTCTCCCATGACGGATACGCAGTATTTTGGCCCA	CASISPMTDTQYF	18	8.676120424551493E-5	39	TCRBV25-01*01	TCRBV25	TCRBV25-01	01								TCRBD01,TCRBD02	TCRBD01-01,TCRBD02-01		TCRBJ02-03*01	TCRBJ02	TCRBJ02-03	01				7	10	2	7	1	6	42	52	62	65	66	18	In	VDJ
CCTGCAGAACTGGAGGATTCTGGAGTTTATTTCTGTGCCAGCAGCCCACAAGGGCTCGGAGTCCGGTATGGCTACACCTTCGGTTCG	CASSPQGLGVRYGYTF	5	2.4100334512643035E-5	48	TCRBV14-01*01	TCRBV14	TCRBV14-01	01								TCRBD01,TCRBD02	TCRBD01-01,TCRBD02-01		TCRBJ01-02*01	TCRBJ01	TCRBJ01-02	01				4	4	5	3	12	5	33	46	50	54	66	5	In	VDJ
ACTGTGACATCGGCCCAAAAGAACCCGACAGCTTTCTATCTCTGTGCCAGTACGGTAGGCAGAGGCTATGGCTACACCTTCGGTTCG	CASTVGRGYGYTF	4	1.928026761011443E-5	39	TCRBV19-01*01	TCRBV19	TCRBV19-01	01				TCRBD02-01*02	TCRBD02	TCRBD02-01	02				TCRBJ01-02*01	TCRBJ01	TCRBJ01-02	01				7	9	11	1	0	4	42	52	61	-1	65	4	In	VDJ
CACACCCTGCAGCCAGAAGACTCGGCCCTGTATCTCTGTGCCAGCAGCCAAGTAGAGGGGCTCTACTATGGCTACACCTTCGGTTCG	CASSQVEGLYYGYTF	4	1.928026761011443E-5	45	TCRBV04-02*01	TCRBV04	TCRBV04-02	01								TCRBD01,TCRBD02	TCRBD01-01,TCRBD02-01		TCRBJ01-02*01	TCRBJ01	TCRBJ01-02	01				1	3	5	2	4	3	36	52	55	60	64	4	In	VDJ
AGTCTGCTGCCTCCTCCCAGACATCTGTATATTTCTGCGCCAGCAGGGAAAAGACTAGCTGGGAGACGGGAGCAGTACTTCGGGCCG		13	6.266086973287189E-5	46	TCRBV10-01	TCRBV10	TCRBV10-01				01,03	TCRBD02-01	TCRBD02	TCRBD02-01				01,02	TCRBJ02-07*01	TCRBJ02	TCRBJ02-07	01				6	6	2	7	10	7	35	46	52	59	69	13	Out	VDJ
TGAACGCCTTGGAGCTGGAGGACTCGGCCCTGTATCTCTGTGCCAGCAGCTTTCGGGGGACAGCCCTACGAGCAGTACTTCGGGCCG		9	4.3380602122757464E-5	43	TCRBV05-08*01	TCRBV05	TCRBV05-08	01				TCRBD01-01*01	TCRBD01	TCRBD01-01	01				TCRBJ02-07*01	TCRBJ02	TCRBJ02-07	01				2	4	0	5	1	2	38	52	56	63	64	9	Out	VDJ
ACCAGTGCCCATCCTGAAGACAGCAGCTTCTACATCTGCAGTGCTAGGGGCCGAACAGGGGGCCCCTACGAGCAGTACTTCGGGCCG	CSARGRTGGPYEQYF	5	2.4100334512643035E-5	45	TCRBV20	TCRBV20				TCRBV20-01,TCRBV20-or09_02		TCRBD01-01*01	TCRBD01	TCRBD01-01	01				TCRBJ02-07*01	TCRBJ02	TCRBJ02-07	01				3	7	3	0	1	2	36	47	54	63	64	5	In	VDJ
ATCCAACCTGCAAAGCTTGAGGACTCGGCCGTGTATCTCTGTGCCAGCAGCTCCCTCCAGGGTATATACGAGCAGTACTTCGGGCCG	CASSSLQGIYEQYF	10	4.820066902528607E-5	42	TCRBV11-02*03	TCRBV11	TCRBV11-02	03				TCRBD01-01*01	TCRBD01	TCRBD01-01	01				TCRBJ02-07*01	TCRBJ02	TCRBJ02-07	01				4	5	4	3	4	4	39	52	57	62	66	10	In	VDJ
NNNNNNNNNNTGTCGGCTGCTCCCTCCCAGACATCTGTGTACTTCTGTGCCAGCACCGGACAGGGTGACGAGCAGTACTTCGGGCCG	CASTGQGDEQYF	24	1.1568160566068657E-4	36	TCRBV06-05*01	TCRBV06	TCRBV06-05	01				TCRBD01-01*01	TCRBD01	TCRBD01-01	01				TCRBJ02-07*01	TCRBJ02	TCRBJ02-07	01				7	2	1	3	2	5	45	55	57	65	67	24	In	VDJ
CCAGCGCACAGAGCAGGGGGACTCAGCCGCGTATCTCCGTGCCAGCAGCTTAAATACGACTAGCGCGGAGAGCAGTACTTCGGGCCG		4	1.928026761011443E-5	44	TCRBV07-03*03	TCRBV07	TCRBV07-03	03				TCRBD02-01	TCRBD02	TCRBD02-01				01,02	TCRBJ02-07*01	TCRBJ02	TCRBJ02-07	01				1	4	2	6	4	7	37	53	57	65	69	4	Out	VDJ
ATCCAGCAGGTAGTGCGAGGAGATTCGGCAGCTTATTTCTGTGCCAGCTCACAGGGGGCTGTCGAAAACACCATATATTTTGGAGAG	CASSQGAVENTIYF	25	1.2050167256321518E-4	42	TCRBV18-01*01	TCRBV18	TCRBV18-01	01				TCRBD01-01*01	TCRBD01	TCRBD01-01	01				TCRBJ01-03*01	TCRBJ01	TCRBJ01-03	01				4	0	5	0	6	6	39	-1	52	59	65	25	In	VDJ
GGAGCTGGGGGACTCGGCCCTTTATCTTTGCGCCAGCAGCCGAAAGTCTCCGGGGGCTCTGGGGCCAACGTCCTGACTTTCGGGGCC		8	3.856053522022886E-5	53	TCRBV05-01*01	TCRBV05	TCRBV05-01	01				TCRBD02-01*01	TCRBD02	TCRBD02-01	01				TCRBJ02-06*01	TCRBJ02	TCRBJ02-06	01				4	10	8	2	0	0	28	40	50	-1	56	8	Out	VDJ
CTGGAGTCCGCCAGCACCAACCAGACATCTATGTACCTCTGTGCCAGCAGTTTCCTAGCAGGAACAGATACGCAGTATTTTGGCCCA	CASSFLAGTDTQYF	21	1.0122140495310075E-4	42	TCRBV28-01*01	TCRBV28	TCRBV28-01	01				TCRBD02-01	TCRBD02	TCRBD02-01				01,02	TCRBJ02-03*01	TCRBJ02	TCRBJ02-03	01				3	1	4	7	4	3	39	53	54	59	63	21	In	VDJ
CCAGAAGACTCAGCCCTGTATCTCTGCGCCAGCAGCCAAGGGGGATTAGTTGGGAAACGTCTCACCGGGGAGCTGTTTTTTGGAGAA	CASSQGGLVGKRLTGELFF	17	8.194113734298632E-5	57	TCRBV04-01*01	TCRBV04	TCRBV04-01	01								TCRBD01,TCRBD02	TCRBD01-01,TCRBD02-01		TCRBJ02-02*01	TCRBJ02	TCRBJ02-02	01				1	1	0	8	17	4	24	40	41	45	62	17	In	VDJ
CTGGAGCTTGGTGACTCTGCTGTGTATTTCTGTGCCAGCAGCCAAAATAGCGCACGGCTGAACACCGGGGAGCTGTTTTTTGGAGAA	CASSQNSARLNTGELFF	10	4.820066902528607E-5	51	TCRBV03-01/03-02*01	TCRBV03	TCRBV03-01/03-02	01				TCRBD02-01	TCRBD02	TCRBD02-01				01,02	TCRBJ02-02*01	TCRBJ02	TCRBJ02-02	01				2	2	5	6	7	1	30	45	47	52	59	10	In	VDJ
ATTCTGGAGTCCGCCAGCACCAACCAGACATCTATGTACCTCTGTGCCAGCAGTTCTACAGGGTGGACTGAAGCTTTCTTTGGACAA	CASSSTGWTEAFF	4	1.928026761011443E-5	39	TCRBV28-01*01	TCRBV28	TCRBV28-01	01				TCRBD01-01*01	TCRBD01	TCRBD01-01	01				TCRBJ01-01*01	TCRBJ01	TCRBJ01-01	01				4	2	3	3	3	5	42	55	57	63	66	4	In	VDJ
GTGACATCGGCCCAAAAGAACCCGACAGCTTTCTATCTCTGTGCCAGTAGTAACCAGGGGCCCAATCAGCCCCAGCATTTTGGTGAT	CASSNQGPNQPQHF	3	1.4460200707585821E-5	42	TCRBV19-01*01	TCRBV19	TCRBV19-01	01				TCRBD01-01*01	TCRBD01	TCRBD01-01	01				TCRBJ01-05*01	TCRBJ01	TCRBJ01-05	01				4	2	4	2	2	3	39	52	54	60	62	3	In	VDJ
CACGCCCTGCAGCCAGAAGACTCAGCCCTGTATCTCTGCGCCAGCAGCCAAGGGGACAGGGGAGGACAGCCCCAGCATTTTGGTGAT	CASSQGDRGGQPQHF	26	1.2532173946574378E-4	45	TCRBV04-01*01	TCRBV04	TCRBV04-01	01				TCRBD01-01*01	TCRBD01	TCRBD01-01	01				TCRBJ01-05*01	TCRBJ01	TCRBJ01-05	01				1	0	0	2	4	7	36	-1	52	62	66	26	In	VDJ
GTGACCAGTGCCCATCCTGAAGACAGCAGCTTCTACATCTGCAGTGCTAGGCCCGGGACAGTTCCTTATGGCTACACCTTCGGTTCG	CSARPGTVPYGYTF	11	5.302073592781468E-5	42	TCRBV20	TCRBV20				TCRBV20-01,TCRBV20-or09_02		TCRBD01-01*01	TCRBD01	TCRBD01-01	01				TCRBJ01-02*01	TCRBJ01	TCRBJ01-02	01				3	4	0	5	5	5	39	50	54	61	66	11	In	VDJ
CGCACACAGCAGGAGGACTCCGCCGTGTATCTCTGTGCCAGCAGCTTAGGTGGGACAGGGGGCTACTATGGCTACACCTTCGGTTCG	CASSLGGTGGYYGYTF	11	5.302073592781468E-5	48	TCRBV07-08*01	TCRBV07	TCRBV07-08	01				TCRBD01-01*01	TCRBD01	TCRBD01-01	01				TCRBJ01-02*01	TCRBJ01	TCRBJ01-02	01				1	2	0	0	1	3	33	49	51	63	64	11	In	VDJ
TTCTGGAGTCCGCCAGCACCAACCAGACATCTATGTACCTCTGTGCCAGCATGGACTAGCGGGAGATTTGAGCAGTACTTCGGGCCG		2	9.640133805057214E-6	40	TCRBV28-01*01	TCRBV28	TCRBV28-01	01				TCRBD02-01*02	TCRBD02	TCRBD02-01	02				TCRBJ02-07*01	TCRBJ02	TCRBJ02-07	01				7	1	1	2	4	7	41	51	52	65	69	2	Out	VDJ
ATGAATGTGAGTGCCTTGGAGCTGGGGGACTCGGCCCTGTATCTCTGTGCCAGAAGCCTCCTTACCTACGAGCAGTACTTCGGGCCG	CARSLLTYEQYF	23	1.1086153875815797E-4	36	TCRBV05-03	TCRBV05	TCRBV05-03				01,02	TCRBD02-01	TCRBD02	TCRBD02-01				01,02	TCRBJ02-07*01	TCRBJ02	TCRBJ02-07	01				4	0	4	10	5	2	45	-1	57	59	64	23	In	VDJ
ATCCTGTCCTCAGAACCGGGAGACACGGCACTGTATCTCTGCGCCAGCAGTCAATTGGGCTGAACCTACGAGCAGTACTTCGGGCCG	CASSQLG*TYEQYF	13	6.266086973287189E-5	42	TCRBV23-01*01	TCRBV23	TCRBV23-01	01				TCRBD01-01*01	TCRBD01	TCRBD01-01	01				TCRBJ02-07*01	TCRBJ02	TCRBJ02-07	01				1	1	8	0	4	2	39	55	56	60	64	13	Stop	VDJ
NTGTCGGCTGCTCCCTCCCAGACATCTGTGTACTTCTGTGCCAGCAGACTACAAGCTTACTCTGGAAACACCATATATTTTGGAGAG	CASRLQAYSGNTIYF	5	2.4100334512643035E-5	45	TCRBV06-05*01	TCRBV06	TCRBV06-05	01				TCRBD02-01	TCRBD02	TCRBD02-01				01,02	TCRBJ01-03*01	TCRBJ01	TCRBJ01-03	01				6	0	3	9	8	0	36	-1	47	51	59	5	In	VDJ
ACATCGGCCCAAAAGAACCCGACAGCTTTCTATCTCTGTGCCAGTAGTATCGGGGTGGACAGGAATTCACCCCTCCACTTTGGGAAC	CASSIGVDRNSPLHF	14	6.74809366354005E-5	45	TCRBV19-01*01	TCRBV19	TCRBV19-01	01				TCRBD01-01*01	TCRBD01	TCRBD01-01	01				TCRBJ01-06*02	TCRBJ01	TCRBJ01-06	02				3	6	1	4	0	7	36	50	56	-1	63	14	In	VDJ
GTGACATCGGCCCAAAAGAACCCGACAGCTTTCTATCTCTGTGCCAGTAGAGCAGGACTAGCGGGAACTGAGCAGTTCTTCGGGCCA	CASRAGLAGTEQFF	4	1.928026761011443E-5	42	TCRBV19-01*01	TCRBV19	TCRBV19-01	01				TCRBD02-01*02	TCRBD02	TCRBD02-01	02				TCRBJ02-01*01	TCRBJ02	TCRBJ02-01	01				6	4	1	3	2	9	39	50	54	66	68	4	In	VDJ
ATCCAACCTGCAAAGCTTGAGGACTCGGCCGTGTATCTCTGTGCCAGCAGCTTTTCCCTAGCGGGAAATGAGCAGTTCTTCGGGCCA	CASSFSLAGNEQFF	15	7.23010035379291E-5	42	TCRBV11-02*03	TCRBV11	TCRBV11-02	03				TCRBD02-01*02	TCRBD02	TCRBD02-01	02				TCRBJ02-01*01	TCRBJ02	TCRBJ02-01	01				3	4	4	3	0	7	39	53	57	-1	66	15	In	VDJ
GAATGTGAGCACCTTGGAGCTGGGGGACTCGGCCCTTTATCTTTGCGCCAGCAGCCCAGAGAGGCCGATACGCAGTATTTTGGCCCA		14	6.74809366354005E-5	38	TCRBV05-01*01	TCRBV05	TCRBV05-01	01				TCRBD02-01*02	TCRBD02	TCRBD02-01	02				TCRBJ02-03*01	TCRBJ02	TCRBJ02-03	01				4	5	11	1	2	6	43	55	60	64	66	14	Out	VDJ
GCTGCTCCCTCCCAGACATCTGTGTACTTCTGTGCCAGCAGTTACTTCGCTAGCGGGATGGGTACAGATACGCAGTATTTTGGCCCA	CASSYFASGMGTDTQYF	21	1.0122140495310075E-4	51	TCRBV06	TCRBV06				TCRBV06-05,TCRBV06-06		TCRBD02-01*02	TCRBD02	TCRBD02-01	02				TCRBJ02-03*01	TCRBJ02	TCRBJ02-03	01				1	3	4	3	5	3	30	46	49	58	63	21	In	VDJ
ATCCGCTCACCAGGCCTGGGGGACGCAGCCATGTACCTGTGTGCCACCAGCAGAGATCGGAAGACCGGGGAGCTGTTTTTTGGAGAA	CATSRDRKTGELFF	4	1.928026761011443E-5	42	TCRBV15-01*02	TCRBV15	TCRBV15-01	02								TCRBD01,TCRBD02	TCRBD01-01,TCRBD02-01		TCRBJ02-02*01	TCRBJ02	TCRBJ02-02	01				0	2	1	8	2	5	39	56	58	61	63	4	In	VDJ
AGCTCTCTGGAGCTGGGGGACTCAGCTTTGTATTTCTGTGCCAGCAGCGTTGGCCAGGGGCACACCGGGGAGCTGTTTTTTGGAGAA	CASSVGQGHTGELFF	12	5.7840802830343284E-5	45	TCRBV09-01*01	TCRBV09	TCRBV09-01	01				TCRBD01-01*01	TCRBD01	TCRBD01-01	01				TCRBJ02-02*01	TCRBJ02	TCRBJ02-02	01				2	4	4	2	1	3	36	50	54	60	61	12	In	VDJ
CTGTCCCTAGAGTCTGCCATCCCCAACCAGACAGCTCTTTACTTCTGTGCCACCAGGGATGGGGACGGGGAGCTGTTTTTTGGAGAA	CATRDGDGELFF	6	2.8920401415171642E-5	36	TCRBV24-01*01	TCRBV24	TCRBV24-01	01								TCRBD01,TCRBD02	TCRBD01-01,TCRBD02-01		TCRBJ02-02*01	TCRBJ02	TCRBJ02-02	01				3	1	0	8	0	7	45	60	61	-1	65	6	In	VDJ
GTGACCAGTGCCCATCCTGAAGACAGCAGCTTCTACATCTGCAGTGCTAGAGATCAAAAGAACTATGAAAAACTGTTTTTTGGCAGT	CSARDQKNYEKLFF	20	9.640133805057214E-5	42	TCRBV20	TCRBV20				TCRBV20-01,TCRBV20-or09_02		TCRBD02-01	TCRBD02	TCRBD02-01				01,02	TCRBJ01-04*01	TCRBJ01	TCRBJ01-04	01				0	8	3	10	0	6	39	53	61	-1	64	20	In	VDJ
AATTCCCTGGAGCTTGGTGACTCTGCTGTGTATTTCTGTGCCAGCAGCCAAGCAACAGGGACAAATCAGCCCCAGCATTTTGGTGAT	CASSQATGTNQPQHF	12	5.7840802830343284E-5	45	TCRBV03-01/03-02*01	TCRBV03	TCRBV03-01/03-02	01				TCRBD01-01*01	TCRBD01	TCRBD01-01	01				TCRBJ01-05*01	TCRBJ01	TCRBJ01-05	01				1	5	0	6	0	4	36	52	57	-1	63	12	In	VDJ
CTGGAGTCCGCTACCAGCTCCCAGACATCTGTGTACTTCTGTGCCATCAGTGAGTCGAAAAGGGAGGGTGGCTACACCTTCGGTTCG	CAISESKREGGYTF	10	4.820066902528607E-5	42	TCRBV10-03*01	TCRBV10	TCRBV10-03	01				TCRBD02-01*02	TCRBD02	TCRBD02-01	02				TCRBJ01-02*01	TCRBJ01	TCRBJ01-02	01				0	5	9	0	0	7	39	56	61	-1	68	10	In	VDJ
AGTGCCCATCCTGAAGACAGCAGCTTCTACATCTGCAGTGCTAGAGATTGGTCAGGACAGGGTTTCTATGGCTACACCTTCGGTTCG	CSARDWSGQGFYGYTF	6	2.8920401415171642E-5	48	TCRBV20	TCRBV20				TCRBV20-01,TCRBV20-or09_02		TCRBD01-01*01	TCRBD01	TCRBD01-01	01				TCRBJ01-02*01	TCRBJ01	TCRBJ01-02	01				0	7	1	3	3	4	33	47	54	62	65	6	In	VDJ
GTAGTGCGAGGAGATTCGGCAGCTTATTTCTGTGCCAGCTCACCACCCTTAGATATCAGGGGGCTCTATGGCTACACCTTCGGTTCG	CASSPPLDIRGLYGYTF	13	6.266086973287189E-5	51	TCRBV18-01*01	TCRBV18	TCRBV18-01	01				TCRBD01-01*01	TCRBD01	TCRBD01-01	01				TCRBJ01-02*01	TCRBJ01	TCRBJ01-02	01				0	9	4	0	1	4	30	47	56	64	65	13	In	VDJ
ACCTTGGAGCTGGGGGACTCGGCCCTTTATCTTTGCGCCAGCAGCTCGAGTCAGGGGGCCCGTAACTATGGCTACACCTTCGGTTCG	CASSSSQGARNYGYTF	10	4.820066902528607E-5	48	TCRBV05-01*01	TCRBV05	TCRBV05-01	01				TCRBD01-01*01	TCRBD01	TCRBD01-01	01				TCRBJ01-02*01	TCRBJ01	TCRBJ01-02	01				3	5	4	0	3	1	33	46	51	59	62	10	In	VDJ
AACGCCTTGGAGCTGGACGACTCGGCCCTGTATCTCTGTGCCAGCAGCCGACAAAGGGCGGGAAACTATGGCTACACCTTCGGTTCG	CASSRQRAGNYGYTF	7	3.374046831770025E-5	45	TCRBV05-04*01	TCRBV05	TCRBV05-04	01				TCRBD02-01*02	TCRBD02	TCRBD02-01	02				TCRBJ01-02*01	TCRBJ01	TCRBJ01-02	01				4	9	7	3	0	2	36	48	57	-1	63	7	In	VDJ
CAGCCTGCAGAGCTTGGGGACTCGGCCATGTATCTCTGTGCCAGCAGCTCACTACAGCGGAACTCCTACGAGCAGTACTTCGGGCCG	CASSSLQRNSYEQYF	8	3.856053522022886E-5	45	TCRBV11-01*01	TCRBV11	TCRBV11-01	01				TCRBD02-01	TCRBD02	TCRBD02-01				01,02	TCRBJ02-07*01	TCRBJ02	TCRBJ02-07	01				4	6	6	5	2	0	36	49	55	60	62	8	In	VDJ
CTGATTCTGGAGTCCGCCAGCACCAACCAGACATCTATGTACCTCTGTGCCAGCAGCCGAGCCGCCTACGAGCAGTACTTCGGGCCG	CASSRAAYEQYF	16	7.712107044045772E-5	36	TCRBV28-01*01	TCRBV28	TCRBV28-01	01				TCRBD02-01	TCRBD02	TCRBD02-01				01,02	TCRBJ02-07*01	TCRBJ02	TCRBJ02-07	01				6	3	6	7	2	2	45	56	59	62	64	16	In	VDJ
ATCCAGCGCACAGAGCAGCGGGACTCGGCCATGTATCGCTGTGCCAGCAGCTCACTAGCGGGAGGGGACGAGCAGTACTTCGGGCCG	CASSSLAGGDEQYF	7	3.374046831770025E-5	42	TCRBV07-06*01	TCRBV07	TCRBV07-06	01				TCRBD02-01*02	TCRBD02	TCRBD02-01	02				TCRBJ02-07*01	TCRBJ02	TCRBJ02-07	01				4	1	3	0	1	5	39	52	53	66	67	7	In	VDJ
CACAGAGCAGGGGGACTCAGCCGCGTATCTCCGTGCCAGCAGCCCCGCGGACTAGCGGGAGGGCTCCACGAGCAGTACTTCGGGCCG		12	5.7840802830343284E-5	50	TCRBV07-03*03	TCRBV07	TCRBV07-03	03				TCRBD02-01*02	TCRBD02	TCRBD02-01	02				TCRBJ02-07*01	TCRBJ02	TCRBJ02-07	01				5	5	1	0	4	5	31	43	48	63	67	12	Out	VDJ
NTGTCGGCTGCTCCCTCCCAGACATCTGTGTACTTCTGTGCCAGCAGGGCACGGGAAAGCTCTGGAAACACCATATATTTTGGAGAG	CASRARESSGNTIYF	6	2.8920401415171642E-5	45	TCRBV06-05*01	TCRBV06	TCRBV06-05	01				TCRBD02-01*02	TCRBD02	TCRBD02-01	02				TCRBJ01-03*01	TCRBJ01	TCRBJ01-03	01				6	4	8	3	3	0	36	47	51	56	59	6	In	VDJ
NTGTCGGCTGCTCCCTCCCAGACATCTGTGTACTTCTGTGCCAGCTTGGACAGGGGGCGCGGGGCCAACGTCCTGACTTTCGGGGCC	CASLDRGRGANVLTF	5	2.4100334512643035E-5	45	TCRBV06-05*01	TCRBV06	TCRBV06-05	01				TCRBD01-01*01	TCRBD01	TCRBD01-01	01				TCRBJ02-06*01	TCRBJ02	TCRBJ02-06	01				8	2	1	0	2	4	36	45	47	58	60	5	In	VDJ
ACTCTGAAGATCCAGCGCACACAGCAGGAGGACTCGGCCGTGTATCTCTGTGCCACCCGCCTAGCGACACTATTTTTCTTCGGGCCA	CATRLATLFFF	3	1.4460200707585821E-5	33	TCRBV07	TCRBV07				TCRBV07-02,TCRBV07-08						TCRBD01,TCRBD02	TCRBD01-01,TCRBD02-01		TCRBJ02-01*01	TCRBJ02	TCRBJ02-01	01				0	0	2	6	6	16	48	-1	65	69	75	3	In	VDJ
GAGTCAGCTACCCGCTCCCAGACATCTGTGTATTTCTGCGCCAGCAGTGAGTCGGGGAGTTGGGCAGATACGCAGTATTTTGGCCCA	CASSESGSWADTQYF	12	5.7840802830343284E-5	45	TCRBV10-02*01	TCRBV10	TCRBV10-02	01				TCRBD02-01*02	TCRBD02	TCRBD02-01	02				TCRBJ02-03*01	TCRBJ02	TCRBJ02-03	01				0	1	9	2	5	4	36	53	54	59	64	12	In	VDJ
AGCCCCAACCAGACCTCTCTGTACTTCTGTGCCAGCAGTTTATGGGGCCGGGCCAACACGGGGACCGGGGAGCTGTTTTTTGGAGAA	CASSLWGRANTGTGELFF	9	4.3380602122757464E-5	54	TCRBV27-01*01	TCRBV27	TCRBV27-01	01								TCRBD01,TCRBD02	TCRBD01-01,TCRBD02-01		TCRBJ02-02*01	TCRBJ02	TCRBJ02-02	01				1	0	7	0	15	5	27	-1	43	48	63	9	In	VDJ
TCCACGGAGTCAGGGGACACAGCACTGTATTTCTGTGCCAGCAGCAAAGGCTGGCGCCCGAACACCGGGGAGCTGTTTTTTGGAGAA	CASSKGWRPNTGELFF	5	2.4100334512643035E-5	48	TCRBV21-01*01	TCRBV21	TCRBV21-01	01								TCRBD01,TCRBD02	TCRBD01-01,TCRBD02-01		TCRBJ02-02*01	TCRBJ02	TCRBJ02-02	01				1	3	9	0	3	0	33	49	52	55	58	5	In	VDJ
ACTCTGAAGATCCAGCGCACACAGCAGGAGGACTCCGCCGTGTATCTCTGTGCCAGCAGCCCTGGACACCCAGCTTTCTTTGGACAA	CASSPGHPAFF	10	4.820066902528607E-5	33	TCRBV07-08*03	TCRBV07	TCRBV07-08	03				TCRBD01-01*01	TCRBD01	TCRBD01-01	01				TCRBJ01-01*01	TCRBJ01	TCRBJ01-01	01				4	2	1	6	3	10	48	61	63	68	71	10	In	VDJ
GTGAGCAACATGAGCCCTGAAGACAGCAGCATATATCTCTGCAGCGTTGGGGTGACAGGGGGTATCACTGAAGCTTTCTTTGGACAA	CSVGVTGGITEAFF	14	6.74809366354005E-5	42	TCRBV29-01	TCRBV29	TCRBV29-01				01,02	TCRBD01-01*01	TCRBD01	TCRBD01-01	01				TCRBJ01-01*01	TCRBJ01	TCRBJ01-01	01				4	4	2	1	3	4	39	49	53	62	65	14	In	VDJ
ACCCTGCAGCCAGAAGACTCGGCCCTGTATCTCTGTGCCAGCAGCCAAGCGTGGGGAAGCGAGAGCACTGAAGCTTTCTTTGGACAA	CASSQAWGSESTEAFF	16	7.712107044045772E-5	48	TCRBV04-02*01	TCRBV04	TCRBV04-02	01								TCRBD01,TCRBD02	TCRBD01-01,TCRBD02-01		TCRBJ01-01*01	TCRBJ01	TCRBJ01-01	01				1	4	0	8	8	4	33	49	53	57	65	16	In	VDJ
CAGCAGGAGGACTCCGCCGTGTATCTCTGTGCCAGCAGCTTAACCCTCCTCGGGAACAGCTTTAATGAAAAACTGTTTTTTGGCAGT	CASSLTLLGNSFNEKLFF	17	8.194113734298632E-5	54	TCRBV07-08*01	TCRBV07	TCRBV07-08	01				TCRBD02-01*02	TCRBD02	TCRBD02-01	02				TCRBJ01-04*01	TCRBJ01	TCRBJ01-04	01				2	8	8	3	7	4	27	42	50	55	62	17	In	VDJ
NNNNNNNNNNNNNTGTCGGCTGCTCCCTCCCAGACATCTGTGTACTTCTGTGCCAGCGTGGGATACTATGGCTACACCTTCGGTTCG	CASVGYYGYTF	9	4.3380602122757464E-5	33	TCRBV06-05*01	TCRBV06	TCRBV06-05	01								TCRBD01,TCRBD02	TCRBD01-01,TCRBD02-01		TCRBJ01-02*01	TCRBJ01	TCRBJ01-02	01				8	2	0	8	1	3	48	57	59	63	64	9	In	VDJ
ACCAACCAGACATCTATGTACCTCTGTGCCAGCAGTTTTCGTCCTTCACCCGTTTTTCAAGTAAACTATGGCTACACCTTCGGTTCG	CASSFRPSPVFQVNYGYTF	15	7.23010035379291E-5	57	TCRBV28-01*01	TCRBV28	TCRBV28-01	01								TCRBD01,TCRBD02	TCRBD01-01,TCRBD02-01		TCRBJ01-02*01	TCRBJ01	TCRBJ01-02	01				3	9	3	7	14	2	24	38	47	49	63	15	In	VDJ
CTGGAGTCGCCCAGCCCCAACCAGACCTCTCTGTACTTCTGTGCCAGCAGAATCATTAGCGGGAGTAGCGAGCAGTACTTCGGGCCG	CASRIISGSSEQYF	12	5.7840802830343284E-5	42	TCRBV27-01*01	TCRBV27	TCRBV27-01	01				TCRBD02-01*02	TCRBD02	TCRBD02-01	02				TCRBJ02-07*01	TCRBJ02	TCRBJ02-07	01				6	6	5	2	3	6	39	50	56	65	68	12	In	VDJ
ATCCGGTCCACAAAGCTGGAGGACTCAGCCATGTACTTCTGTGCCAGCATGGATTCAGGGACAGGTACCGAGCAGTACTTCGGGCCG	CASMDSGTGTEQYF	11	5.302073592781468E-5	42	TCRBV02-01	TCRBV02	TCRBV02-01				01,03	TCRBD01-01*01	TCRBD01	TCRBD01-01	01				TCRBJ02-07*01	TCRBJ02	TCRBJ02-07	01				7	8	0	4	3	6	39	49	57	65	68	11	In	VDJ
GTGAGCACCTTGGAGCTGGGGGACTCGGCCCTTTATCTTTGCGCCAGCAGCTTACAGGCGAGCTCCTACGAGCAGTACTTCGGGCCG	CASSLQASSYEQYF	7	3.374046831770025E-5	42	TCRBV05-01*01	TCRBV05	TCRBV05-01	01				TCRBD01-01*01	TCRBD01	TCRBD01-01	01				TCRBJ02-07*01	TCRBJ02	TCRBJ02-07	01				2	0	3	4	4	0	39	-1	53	58	62	7	In	VDJ
GTGAGCAACATGAGCCCTGAAGACAGCAGCATATATCTCTGCAGCGTACAGGACTCGGGGTCCCGGAACACCATATATTTTGGAGAG	CSVQDSGSRNTIYF	12	5.7840802830343284E-5	42	TCRBV29-01	TCRBV29	TCRBV29-01				01,02					TCRBD01,TCRBD02	TCRBD01-01,TCRBD02-01		TCRBJ01-03*01	TCRBJ01	TCRBJ01-03	01				6	0	3	4	14	7	39	-1	47	52	66	12	In	VDJ
GTCGCACTGCAGCAAGAAGACTCAGCTGCGTATCTCTGCACCAGCAGCCACTCCGGGGGTAAGACCGGGGAGCTGTTTTTTGGAGAA	CTSSHSGGKTGELFF	15	7.23010035379291E-5	45	TCRBV01-01*01	TCRBV01	TCRBV01-01	01				TCRBD02-01*01	TCRBD02	TCRBD02-01	01				TCRBJ02-02*01	TCRBJ02	TCRBJ02-02	01				3	3	8	2	4	5	36	50	53	59	63	15	In	VDJ
CTGCAGCCAGAAGACTCAGCCCTGTATCTCTGCGCCAGCAGCCAATTGACTAGCGGGAGGAACACCGGGGAGCTGTTTTTTGGAGAA	CASSQLTSGRNTGELFF	6	2.8920401415171642E-5	51	TCRBV04-01*01	TCRBV04	TCRBV04-01	01				TCRBD02-01*02	TCRBD02	TCRBD02-01	02				TCRBJ02-02*01	TCRBJ02	TCRBJ02-02	01				2	2	2	2	0	1	30	45	47	-1	59	6	In	VDJ
GACATCCGCTCACCAGGCCTGGGGGACGCAGCCATGTACCTGTGTGCCACCGGGACAGGGGGCGGAAACGAAGCTTTCTTTGGACAA	CATGTGGGNEAFF	12	5.7840802830343284E-5	39	TCRBV15-01*02	TCRBV15	TCRBV15-01	02				TCRBD01-01*01	TCRBD01	TCRBD01-01	01				TCRBJ01-01*01	TCRBJ01	TCRBJ01-01	01				8	0	0	0	6	8	42	-1	51	63	69	12	In	VDJ
CACCTTGGAGCTGGGGGACTCGGCCCTTTATCTTTGCGCCAGCAGCTTGGCGTTCGAGCCAGCAATCAGCCCCAGCATTTTGGTGAT		19	9.158127114804353E-5	47	TCRBV05-01*01	TCRBV05	TCRBV05-01	01				TCRBD02-01	TCRBD02	TCRBD02-01				01,02	TCRBJ01-05*01	TCRBJ01	TCRBJ01-05	01				0	6	6	7	1	1	34	50	56	59	60	19	Out	VDJ
GGGGACTCGGCCATGTATCTCTGTGCCAGCAGCTTTACCGTGGAAAAGACCGGACCGATAGCTAACTATGGCTACACCTTCGGTTCG	CASSFTVEKTGPIANYGYTF	18	8.676120424551493E-5	60					TCRBV11,TCRBV07	TCRBV11-01,TCRBV11-03,TCRBV07-09						TCRBD01,TCRBD02	TCRBD01-01,TCRBD02-01		TCRBJ01-02*01	TCRBJ01	TCRBJ01-02	01				3	16	1	7	6	0	21	35	51	55	61	18	In	VDJ
NNNTGTCGGCTGCTCCCTCCCAGACATCTGTGTACTTCTGTGCCAGCAGTTAGGTCGGAGCCTAACTATGGCTACACCTTCGGTTCG		11	5.302073592781468E-5	43	TCRBV06-05*01	TCRBV06	TCRBV06-05	01				TCRBD02-01*02	TCRBD02	TCRBD02-01	02				TCRBJ01-02*01	TCRBJ01	TCRBJ01-02	01				3	4	10	2	1	0	38	52	56	60	61	11	Out	VDJ
CAGCGCACAGAGCAGGGGGACTCGGCCATGTATCTCTGTGCCAGCAGCTTTGGGCAGGGGTCAGGATATGGCTACACCTTCGGTTCG	CASSFGQGSGYGYTF	7	3.374046831770025E-5	45	TCRBV07-09*01	TCRBV07	TCRBV07-09	01				TCRBD01-01*01	TCRBD01	TCRBD01-01	01				TCRBJ01-02*01	TCRBJ01	TCRBJ01-02	01				3	4	4	2	6	5	36	50	54	60	66	7	In	VDJ
GCGCACAGAGCAGGGGGACTCAGCCGCGTATCTCCGTGCCAGCAGTTCGAAGGACTAGCGGGAGGTCTGATGGAGTACTTCGGGCCG		5	2.4100334512643035E-5	47	TCRBV07-03*03	TCRBV07	TCRBV07-03	03				TCRBD02-01*02	TCRBD02	TCRBD02-01	02				TCRBJ02-07*01	TCRBJ02	TCRBJ02-07	01				6	6	1	1	8	11	34	45	51	65	73	5	Out	VDJ
AGGTGCAGCCTGCAGAACTGGAGGATTCTGGAGTTTATTTCTGTGCCAGCAGCCAAGCAGGGTCGCTACGAGCAGTACTTCGGGCCG		14	6.74809366354005E-5	40	TCRBV14-01*01	TCRBV14	TCRBV14-01	01				TCRBD01-01*01	TCRBD01	TCRBD01-01	01				TCRBJ02-07*01	TCRBJ02	TCRBJ02-07	01				1	0	4	3	3	3	41	-1	57	62	65	14	Out	VDJ
TGTGGTCGCACTGCAGCAAGAAGACTCAGCTGCGTATCTCTGCACCAGCAGCCCCCGGGGCTGAGCTACGAGCAGTACTTCGGGCCG		13	6.266086973287189E-5	41	TCRBV01-01*01	TCRBV01	TCRBV01-01	01								TCRBD01,TCRBD02	TCRBD01-01,TCRBD02-01		TCRBJ02-07*01	TCRBJ02	TCRBJ02-07	01				4	3	7	0	4	3	40	53	56	61	65	13	Out	VDJ
TGAGCACCTTGGAGCTGGGGGACTCGGCCCTTTATCTTTGCGCCAGCAGCTTTCTACGGTAGGAACTACGAGCAGTACTTCGGGCCG		6	2.8920401415171642E-5	43	TCRBV05-01*01	TCRBV05	TCRBV05-01	01								TCRBD01,TCRBD02	TCRBD01-01,TCRBD02-01		TCRBJ02-07*01	TCRBJ02	TCRBJ02-07	01				2	9	1	8	1	3	38	52	61	64	65	6	Out	VDJ
CAGCGCACAGAGCAGGGGGACTCGGCCATGTATCTCTGTGCCAGCAGCGGGCGGGGACGGCCCGCAGACGAGCAGTACTTCGGGCCG	CASSGRGRPADEQYF	11	5.302073592781468E-5	45	TCRBV07-09*01	TCRBV07	TCRBV07-09	01				TCRBD02-01*01	TCRBD02	TCRBD02-01	01				TCRBJ02-07*01	TCRBJ02	TCRBJ02-07	01				5	2	7	3	11	5	36	48	50	56	67	11	In	VDJ
TCCTCCCAGACATCTGTATATTTCTGCGCCAGCAGTGCTGTGAGGGACAGAGAAGCCTCTGGGGCCAACGTCCTGACTTTCGGGGCC	CASSAVRDREASGANVLTF	6	2.8920401415171642E-5	57	TCRBV10-01	TCRBV10	TCRBV10-01				01,03	TCRBD01-01*01	TCRBD01	TCRBD01-01	01				TCRBJ02-06*01	TCRBJ02	TCRBJ02-06	01				4	6	0	5	6	0	24	37	43	50	56	6	In	VDJ
CGCACAGAGCAGGAGGACTCGGCCGTGTATCTCTGTGCCAGCAGCTCGGGACAGGGGCGCGGGGCCAACGTCCTGACTTTCGGGGCC	CASSSGQGRGANVLTF	8	3.856053522022886E-5	48	TCRBV07-02	TCRBV07	TCRBV07-02				01,02	TCRBD01-01*01	TCRBD01	TCRBD01-01	01				TCRBJ02-06*01	TCRBJ02	TCRBJ02-06	01				4	1	0	2	3	4	33	46	47	57	60	8	In	VDJ
ACAGTGACCAGTGCCCATCCTGAAGACAGCAGCTTCTACATCTGCAGTGCTAGAAAGACAGGGGATTCACCCCTCCACTTTGGGAAC	CSARKTGDSPLHF	8	3.856053522022886E-5	39	TCRBV20	TCRBV20				TCRBV20-01,TCRBV20-or09_02		TCRBD01-01*01	TCRBD01	TCRBD01-01	01				TCRBJ01-06*02	TCRBJ01	TCRBJ01-06	02				2	2	2	2	0	8	42	54	56	-1	64	8	In	VDJ
GTGCCCATCCTGAAGACAGCAGCTTCTACATCTGCAGTGCGCCGCCCCCTCCCTGACAGGGTTTGCTCACCCCTCCACTTTGGGAAC		11	5.302073592781468E-5	49	TCRBV20	TCRBV20				TCRBV20-01,TCRBV20-or09_02		TCRBD01-01*01	TCRBD01	TCRBD01-01	01				TCRBJ01-06*02	TCRBJ01	TCRBJ01-06	02				6	14	2	3	5	10	32	40	54	61	66	11	Out	VDJ
AGCACCTTGGAGCTGGGGGACTCGGCCCTTTATCTTTGCGCCAGCAGCTTGGTTAGCGGAGAGTACAATGAGCAGTTCTTCGGGCCA	CASSLVSGEYNEQFF	4	1.928026761011443E-5	45	TCRBV05-01*01	TCRBV05	TCRBV05-01	01				TCRBD02-01	TCRBD02	TCRBD02-01				01,02	TCRBJ02-01*01	TCRBJ02	TCRBJ02-01	01				0	1	5	5	4	4	36	52	53	59	63	4	In	VDJ
GCCAGCACCAACCAGACATCTATGTACCTCTGTGCCAGCACCTCGGCGGGCCAGCGACACTCCTACAATGAGCAGTTCTTCGGGCCA	CASTSAGQRHSYNEQFF	11	5.302073592781468E-5	51	TCRBV28-01*01	TCRBV28	TCRBV28-01	01				TCRBD02-01	TCRBD02	TCRBD02-01				01,02	TCRBJ02-01*01	TCRBJ02	TCRBJ02-01	01				7	5	7	4	9	0	30	40	45	50	59	11	In	VDJ
NNNNNTGTCGGCTGCTCCCTCCCAGACATCTGTGTACTTCTGTGCCACCTATAGCGGGCGATTAAGGAGACCCAGTACTTCGGGCCA		18	8.676120424551493E-5	41	TCRBV06-05*01	TCRBV06	TCRBV06-05	01				TCRBD02-01	TCRBD02	TCRBD02-01				01,02	TCRBJ02-05*01	TCRBJ02	TCRBJ02-05	01				10	4	5	4	8	5	40	47	51	58	66	18	Out	VDJ
GCCCATCCTGAAGACAGCAGCTTCTACATCTGCAGTGCTAGAGGGGACAGGGGGTTCGGGCGCCAAGAGACCCAGTACTTCGGGCCA	CSARGDRGFGRQETQYF	21	1.0122140495310075E-4	51	TCRBV20	TCRBV20				TCRBV20-01,TCRBV20-or09_02		TCRBD01-01*01	TCRBD01	TCRBD01-01	01				TCRBJ02-05*01	TCRBJ02	TCRBJ02-05	01				1	0	0	1	8	1	30	-1	43	54	62	21	In	VDJ
GTGACCAGTGCCCATCCTGAAGACAGCAGCTTCTACATCTGCAGTGCCAGTTTTCAGGAGACCACAGATACGCAGTATTTTGGCCCA	CSASFQETTDTQYF	22	1.0604147185562935E-4	42	TCRBV20-01*04	TCRBV20	TCRBV20-01	04								TCRBD01,TCRBD02	TCRBD01-01,TCRBD02-01		TCRBJ02-03*01	TCRBJ02	TCRBJ02-03	01				2	3	4	4	4	2	39	51	54	58	62	22	In	VDJ
NNTGAAGATCCAGCCCTCAGAACCCAGGGACTCAGCTGTGTACTTCTGTGCCAGCAGATGGGCTACACTGAAGCTTTCTTTGGACAA		3	1.4460200707585821E-5	35	TCRBV12-03/12-04*01	TCRBV12	TCRBV12-03/12-04	01				TCRBD01-01*01	TCRBD01	TCRBD01-01	01				TCRBJ01-01*01	TCRBJ01	TCRBJ01-01	01				6	2	8	0	1	3	46	57	59	63	64	3	Out	VDJ
TGAGCAACATGAGCCCTGAAGACAGCAGCATATATCTCTGCAGCCTGGGGTGCGGAGGGGATGAACACTGAAGCTTTCTTTGGACAA		8	3.856053522022886E-5	43	TCRBV29-01	TCRBV29	TCRBV29-01				01,02,03	TCRBD02-01*02	TCRBD02	TCRBD02-01	02				TCRBJ01-01*01	TCRBJ01	TCRBJ01-01	01				8	9	10	0	2	0	38	44	53	59	61	8	Out	VDJ
CTGCAGAGCTTGGGGACTCGGCCGTGTATCTCTGTGCCAGCAGCTGGCCCAATGGGACTCCTCAACACTGAAGCTTTCTTTGGACAA		5	2.4100334512643035E-5	49	TCRBV11-03*01	TCRBV11	TCRBV11-03	01				TCRBD02-01	TCRBD02	TCRBD02-01				01,02	TCRBJ01-01*01	TCRBJ01	TCRBJ01-01	01				4	8	0	10	4	2	32	45	53	59	63	5	Out	VDJ
NNNNTGAAGATCCAGCCCTCAGAACCCAGGGACTCAGCTGTGTACTTCTGTGCCAGCGGTATTTCATATGAAGCTTTCTTTGGACAA	CASGISYEAFF	15	7.23010035379291E-5	33	TCRBV12-03/12-04*01	TCRBV12	TCRBV12-03/12-04	01								TCRBD01,TCRBD02	TCRBD01-01,TCRBD02-01		TCRBJ01-01*01	TCRBJ01	TCRBJ01-01	01				8	0	0	10	9	7	48	-1	57	59	68	15	In	VDJ
GTGAGCACCTTGGAGCTGGGGGACTCGGCCCTTTATCTTTGCGCCAGCAGCACCGGACTCGGGGGTGAAAAACTGTTTTTTGGCAGT	CASSTGLGGEKLFF	14	6.74809366354005E-5	42	TCRBV05-01*01	TCRBV05	TCRBV05-01	01				TCRBD02-01*01	TCRBD02	TCRBD02-01	01				TCRBJ01-04*01	TCRBJ01	TCRBJ01-04	01				4	8	8	2	0	7	39	51	59	-1	65	14	In	VDJ
CGGTCCACAAAGCTGGAGGACTCAGCCATGTACTTCTGTGCCAGCACCAGACAGGGGAACCAGAATGAAAAACTGTTTTTTGGCAGT	CASTRQGNQNEKLFF	13	6.266086973287189E-5	45	TCRBV02-01	TCRBV02	TCRBV02-01				01,03	TCRBD01-01*01	TCRBD01	TCRBD01-01	01				TCRBJ01-04*01	TCRBJ01	TCRBJ01-04	01				7	3	2	2	6	5	36	46	49	57	63	13	In	VDJ
TGACCAGTGCCCATCCTGAAGACAGCAGCTTCTACATCTGCAGTGCTAGAGATCGCGTGGGAAGTTCAGCCCCAGCATTTTGGTGAT		9	4.3380602122757464E-5	43	TCRBV20	TCRBV20				TCRBV20-01,TCRBV20-or09_02						TCRBD01,TCRBD02	TCRBD01-01,TCRBD02-01		TCRBJ01-05*01	TCRBJ01	TCRBJ01-05	01				0	6	0	8	3	6	38	52	58	62	65	9	Out	VDJ
CAACCTGCAAAGCTTGAGGACTCGGCCGTGTATCTCTGTGCCAGCAGCGCCGGCACAGGGACCCATCAGCCCCAGCATTTTGGTGAT	CASSAGTGTHQPQHF	3	1.4460200707585821E-5	45	TCRBV11-02*03	TCRBV11	TCRBV11-02	03				TCRBD01-01*01	TCRBD01	TCRBD01-01	01				TCRBJ01-05*01	TCRBJ01	TCRBJ01-05	01				5	6	3	3	4	5	36	48	54	60	64	3	In	VDJ
GAGCAGGGGGACTCGGCCATGTATCTCTGTGCCAGCAGCTTAGCTTCAGGTTCAGTAGCAGCGAACTATGGCTACACCTTCGGTTCG	CASSLASGSVAANYGYTF	10	4.820066902528607E-5	54	TCRBV07-09*01	TCRBV07	TCRBV07-09	01								TCRBD01,TCRBD02	TCRBD01-01,TCRBD02-01		TCRBJ01-02*01	TCRBJ01	TCRBJ01-02	01				0	2	4	4	13	2	27	44	46	50	63	10	In	VDJ
AAGATCCGGTCCACAAAGCTGGAGGACTCAGCCATGTACTTCTGTGCCAGCAGTGATCAGGGAAACTATGGCTACACCTTCGGTTCG	CASSDQGNYGYTF	3	1.4460200707585821E-5	39	TCRBV02-01	TCRBV02	TCRBV02-01				01,03	TCRBD01-01*01	TCRBD01	TCRBD01-01	01				TCRBJ01-02*01	TCRBJ01	TCRBJ01-02	01				3	1	4	3	1	2	42	56	57	62	63	3	In	VDJ
CTTCACATCAATTCCCTGGAGCTTGGTGACTCTGCTGTGTATTTCTGTGCCAGCAGCTCTCTACGCGGCGAGCAGTACTTCGGGCCG	CASSSLRGEQYF	11	5.302073592781468E-5	36	TCRBV03-01/03-02*01	TCRBV03	TCRBV03-01/03-02	01				TCRBD02-01	TCRBD02	TCRBD02-01				01,02	TCRBJ02-07*01	TCRBJ02	TCRBJ02-07	01				5	7	7	5	0	6	45	57	64	-1	68	11	In	VDJ
AGCTCTCTGGAGCTGGGGGACTCAGCTTTGTATTTCTGTGCCAGCAGCGTAGAGACTTAGAGCTCCTACGAGCAGTACTTCGGGCCG	CASSVET*SSYEQYF	3	1.4460200707585821E-5	45	TCRBV09-01*01	TCRBV09	TCRBV09-01	01				TCRBD02-01	TCRBD02	TCRBD02-01				01,02	TCRBJ02-07*01	TCRBJ02	TCRBJ02-07	01				0	1	2	10	5	0	36	52	53	57	62	3	Stop	VDJ
ATTCTGGAGTCCGCCAGCACCAACCAGACATCTATGTACCTCTGTGCCGCCCGGGGAGGGAGGGCCTACGAGCAGTACTTCGGGCCG	CAARGGRAYEQYF	6	2.8920401415171642E-5	39	TCRBV28-01*01	TCRBV28	TCRBV28-01	01				TCRBD02-01*02	TCRBD02	TCRBD02-01	02				TCRBJ02-07*01	TCRBJ02	TCRBJ02-07	01				11	5	9	0	4	2	42	48	53	60	64	6	In	VDJ
AATGTGAGCACCTTGGAGCTGGGGGACTCGGCCCTTTATCTTTGCGCCAGCGGCCAAGGGGCGAGGGACGAGCAGTACTTCGGGCCG	CASGQGARDEQYF	17	8.194113734298632E-5	39	TCRBV05-01*01	TCRBV05	TCRBV05-01	01								TCRBD01,TCRBD02	TCRBD01-01,TCRBD02-01		TCRBJ02-07*01	TCRBJ02	TCRBJ02-07	01				7	5	5	2	6	5	42	51	56	61	67	17	In	VDJ
ACGGAGTCAGGGGACACAGCACTGTATTTCTGTGCCAGCAGCAAATAGTTCCAGAAAGGGAAGAAAGAGACCCAGTACTTCGGGCCA	CASSK*FQKGKKETQYF	9	4.3380602122757464E-5	51	TCRBV21-01*01	TCRBV21	TCRBV21-01	01								TCRBD01,TCRBD02	TCRBD01-01,TCRBD02-01		TCRBJ02-05*01	TCRBJ02	TCRBJ02-05	01				2	12	0	8	3	3	30	45	57	61	64	9	Stop	VDJ
ATCCAGCGCACAGAGCAGCGGGACTCGGCCATGTATCGCTGTGCCAGCAGCTCAGGACAGGGAACAGATACGCAGTATTTTGGCCCA	CASSSGQGTDTQYF	8	3.856053522022886E-5	42	TCRBV07-06*01	TCRBV07	TCRBV07-06	01				TCRBD01-01*01	TCRBD01	TCRBD01-01	01				TCRBJ02-03*01	TCRBJ02	TCRBJ02-03	01				4	2	1	3	1	3	39	52	54	62	63	8	In	VDJ
CACATCAATTCCCTGGAGCTTGGTGACTCTGCTGTGTATTTCTGTGCCAGCAGCCAAGGTGTCGTCGGGGAGCTGTTTTTTGGAGAA	CASSQGVVGELFF	5	2.4100334512643035E-5	39	TCRBV03-01/03-02*01	TCRBV03	TCRBV03-01/03-02	01				TCRBD02-01	TCRBD02	TCRBD02-01				01,02	TCRBJ02-02*01	TCRBJ02	TCRBJ02-02	01				1	4	8	6	1	7	42	58	62	64	65	5	In	VDJ
NNNNNNNTGTCGGCTGCTCCCTCCCAGACATCTGTGTACTTCTGTGCCAGCGAGGGTGTAGGGGCCGGGGAGCTGTTTTTTGGAGAA	CASEGVGAGELFF	13	6.266086973287189E-5	39	TCRBV06-05*01	TCRBV06	TCRBV06-05	01								TCRBD01,TCRBD02	TCRBD01-01,TCRBD02-01		TCRBJ02-02*01	TCRBJ02	TCRBJ02-02	01				8	8	5	2	0	6	42	51	59	-1	64	13	In	VDJ
GTGCAGCCTGCAGAACTGGAGGATTCTGGAGTTTATTTCTGTGCCAGCAGTACAGGGGGAGGAAGCACTGAAGCTTTCTTTGGACAA	CASSTGGGSTEAFF	5	2.4100334512643035E-5	42	TCRBV14-01*01	TCRBV14	TCRBV14-01	01				TCRBD01-01*01	TCRBD01	TCRBD01-01	01				TCRBJ01-01*01	TCRBJ01	TCRBJ01-01	01				6	1	3	1	6	4	39	50	51	59	65	5	In	VDJ
NTGAAGATCCAGCCCTCAGAACCCAGGGACTCAGCTGTGTACTTCTGTGCCAGCCACTTGGGGCCCACTGAAGCTTTCTTTGGACAA	CASHLGPTEAFF	6	2.8920401415171642E-5	36	TCRBV12-03/12-04*01	TCRBV12	TCRBV12-03/12-04	01				TCRBD01-01*01	TCRBD01	TCRBD01-01	01				TCRBJ01-01*01	TCRBJ01	TCRBJ01-01	01				8	5	7	0	1	4	45	54	59	64	65	6	In	VDJ
ACAGTGACCAGTGCCCATCCTGAAGACAGCAGCTTCTACATCTGCAGTGCTAGTAGTGGGGTTTACACTGAAGCTTTCTTTGGACAA	CSASSGVYTEAFF	7	3.374046831770025E-5	39	TCRBV20-01*04	TCRBV20	TCRBV20-01	04								TCRBD01,TCRBD02	TCRBD01-01,TCRBD02-01		TCRBJ01-01*01	TCRBJ01	TCRBJ01-01	01				2	3	6	2	3	3	42	54	57	61	64	7	In	VDJ
ATCCAGCGCACAGAGCAGGGGGACTCGGCCATGTATCTCTGTGCCAGCAGCGAGGACAGGTTAAACACTGAAGCTTTCTTTGGACAA	CASSEDRLNTEAFF	11	5.302073592781468E-5	42	TCRBV07-09*01	TCRBV07	TCRBV07-09	01				TCRBD01-01*01	TCRBD01	TCRBD01-01	01				TCRBJ01-01*01	TCRBJ01	TCRBJ01-01	01				5	2	1	4	3	2	39	51	53	60	63	11	In	VDJ
CTGATTCTGGAGTCCGCCAGCACCAACCAGACATCTATGTACCTCTGTGCCAGCAGCCCACTCAATGAAAAACTGTTTTTTGGCAGT	CASSPLNEKLFF	6	2.8920401415171642E-5	36	TCRBV28-01*01	TCRBV28	TCRBV28-01	01				TCRBD02-01	TCRBD02	TCRBD02-01				01,02	TCRBJ01-04*01	TCRBJ01	TCRBJ01-04	01				6	3	3	10	1	5	45	56	59	62	63	6	In	VDJ
CTCAGAACCGGGAGACACGGCACTGTATCTCTGCGCCAGCAGTCAAGGGCAGGGAGCTCCTATAATTCACCCCTCCACTTTGGGAAT		8	3.856053522022886E-5	50	TCRBV23-01*01	TCRBV23	TCRBV23-01	01								TCRBD01,TCRBD02	TCRBD01-01,TCRBD02-01		TCRBJ01-06*01	TCRBJ01	TCRBJ01-06	01				2	3	4	3	2	0	31	46	49	54	56	8	Out	VDJ
AGCCTGCAGAACTGGAGGATTCTGGAGTTTATTTCTGTGCCAGCAGCCAAGTGGATGGTTTGGAATTCACCCCTCCACTTTGGGAAT		7	3.374046831770025E-5	46	TCRBV14-01*01	TCRBV14	TCRBV14-01	01								TCRBD01,TCRBD02	TCRBD01-01,TCRBD02-01		TCRBJ01-06*01	TCRBJ01	TCRBJ01-06	01				1	1	1	8	8	7	35	51	52	55	63	7	Out	VDJ
AAGGTGCAGCCTGCAGAACTGGAGGATTCTGGAGTTTATTTCTGTGCCAGCAGCAAGCTAGGGATCTATGGCTACACCTTCGGTTCG	CASSKLGIYGYTF	8	3.856053522022886E-5	39	TCRBV14-01*01	TCRBV14	TCRBV14-01	01								TCRBD01,TCRBD02	TCRBD01-01,TCRBD02-01		TCRBJ01-02*01	TCRBJ01	TCRBJ01-02	01				5	6	0	8	1	4	42	54	60	64	65	8	In	VDJ
AGCAACATGAGCCCTGAAGACAGCAGCATATATCTCTGCAGCGTTGACGGCTGGGGGGCCCGTAACTATGGCTACACCTTCGGTTCG	CSVDGWGARNYGYTF	2	9.640133805057214E-6	45	TCRBV29-01	TCRBV29	TCRBV29-01				01,02					TCRBD01,TCRBD02	TCRBD01-01,TCRBD02-01		TCRBJ01-02*01	TCRBJ01	TCRBJ01-02	01				3	6	6	0	3	1	36	47	53	59	62	2	In	VDJ
ATCAATTCCCTGGAGCTTGGTGACTCTGCTGTGTATTTCTGTGCCAGCAGCCAATTGGGGGTTTGGCATGGCTACACCTTCGGTTCG	CASSQLGVWHGYTF	9	4.3380602122757464E-5	42	TCRBV03-01/03-02*01	TCRBV03	TCRBV03-01/03-02	01								TCRBD01,TCRBD02	TCRBD01-01,TCRBD02-01		TCRBJ01-02*01	TCRBJ01	TCRBJ01-02	01				2	2	6	1	6	6	39	54	56	61	67	9	In	VDJ
GTCGCCCAGCCCCAACCAGACCTCTCTGTACTTCTGTGCCAGTCCTTACCGGGGGGGGCAGTTGGAAATGGCTACACCTTCGGTTCG		13	6.266086973287189E-5	47	TCRBV27-01*01	TCRBV27	TCRBV27-01	01				TCRBD02-01*01	TCRBD02	TCRBD02-01	01				TCRBJ01-02*01	TCRBJ01	TCRBJ01-02	01				9	7	8	0	10	6	34	42	49	57	67	13	Out	VDJ
GTGAGCACCTTGGAGCTGGGGGACTCGGCCCTTTATCTTTGCGCCAGCAGCCCAGCCGCCGGGCGGCGGGAGCAGTACTTCGGGCCG	CASSPAAGRREQYF	8	3.856053522022886E-5	42	TCRBV05-01*01	TCRBV05	TCRBV05-01	01								TCRBD01,TCRBD02	TCRBD01-01,TCRBD02-01		TCRBJ02-07*01	TCRBJ02	TCRBJ02-07	01				4	9	8	0	5	7	39	51	60	64	69	8	In	VDJ
CAGAACCGGGAGACACGGCACTGTATCTCTGCGCCAGCAGTCAATGACGGCTAGCGGGAGTTTCGACGCGAGCAGTACTTCGGGCCG		14	6.74809366354005E-5	52	TCRBV23-01*01	TCRBV23	TCRBV23-01	01				TCRBD02-01*02	TCRBD02	TCRBD02-01	02				TCRBJ02-07*01	TCRBJ02	TCRBJ02-07	01				1	5	4	2	8	6	29	45	50	60	68	14	Out	VDJ
CGATCCAGCGCACAGAGCAGGAGGACTCGGCCGTGTATCTCTGTGCCAGCAGCTAGCGGGAGGGCCTACGAGCAGTACTTCGGGCCG		34	1.6388227468597263E-4	40	TCRBV07-02	TCRBV07	TCRBV07-02				01,02	TCRBD02-01*02	TCRBD02	TCRBD02-01	02				TCRBJ02-07*01	TCRBJ02	TCRBJ02-07	01				4	0	6	0	0	2	41	-1	54	-1	64	34	Out	VDJ
TTCCCCCTGATCCTGGAGTCGCCCAGCCCCAACCAGACCTCTCTGTACTTCTGTGCCAGCAGTAGAAGCGGGAAGTACTTCGGGCCG	CASSRSGKYF	4	1.928026761011443E-5	30	TCRBV27-01*01	TCRBV27	TCRBV27-01	01				TCRBD02-01*02	TCRBD02	TCRBD02-01	02				TCRBJ02-07*01	TCRBJ02	TCRBJ02-07	01				5	3	6	3	0	11	51	63	66	-1	73	4	In	VDJ
ACAAAGCTGGAGGACTCAGCCATGTACTTCTGTGCCAGCAGTGCGGACATATACAGGGGGAGTGGAAACACCATATATTTTGGAGAG	CASSADIYRGSGNTIYF	9	4.3380602122757464E-5	51	TCRBV02-01	TCRBV02	TCRBV02-01				01,03	TCRBD01-01*01	TCRBD01	TCRBD01-01	01				TCRBJ01-03*01	TCRBJ01	TCRBJ01-03	01				4	9	3	1	2	3	30	43	52	60	62	9	In	VDJ
NTGTCGGCTGCTCCCTCCCAGACATCTGTGTACTTCTGTGCCAGCAGTGGGGGGGGGCCAGGGCGTTCACCCCTCCACTTTGGGAAC	CASSGGGPGRSPLHF	14	6.74809366354005E-5	45	TCRBV06	TCRBV06				TCRBV06-01,TCRBV06-05		TCRBD02-01*01	TCRBD02	TCRBD02-01	01				TCRBJ01-06*02	TCRBJ01	TCRBJ01-06	02				4	0	9	0	9	9	36	-1	49	56	65	14	In	VDJ
CTGGAGTCGCCCAGCCCCAACCAGACCTCTCTGTACTTCTGTGCCAGCAGTAGGGACAGACCAAATTCACCCCTCCACTTTGGGAAC	CASSRDRPNSPLHF	8	3.856053522022886E-5	42	TCRBV27-01*01	TCRBV27	TCRBV27-01	01				TCRBD01-01*01	TCRBD01	TCRBD01-01	01				TCRBJ01-06*02	TCRBJ01	TCRBJ01-06	02				5	1	0	5	4	7	39	51	52	59	63	8	In	VDJ
TCCCTGGAGCTTGGTGACTCTGCTGTGTATTTCTGTGCCAGCAGCCAAGATTCTAGCGGCACCTACAATGAGCAGTTCTTCGGGCCA	CASSQDSSGTYNEQFF	15	7.23010035379291E-5	48	TCRBV03-01/03-02*01	TCRBV03	TCRBV03-01/03-02	01				TCRBD02-01	TCRBD02	TCRBD02-01				01,02	TCRBJ02-01*01	TCRBJ02	TCRBJ02-01	01				0	2	4	5	2	2	33	50	52	59	61	15	In	VDJ
TCCTTGGAGCTGGGGGACTCAGCCCTGTACTTCTGTGCCAGCAGCTCGGAGGGGGGGAACGACTACAATGAGCAGTTCTTCGGGCCA	CASSSEGGNDYNEQFF	18	8.676120424551493E-5	48	TCRBV13-01*01	TCRBV13	TCRBV13-01	01				TCRBD02-01*01	TCRBD02	TCRBD02-01	01				TCRBJ02-01*01	TCRBJ02	TCRBJ02-01	01				4	4	9	0	5	3	33	46	50	57	62	18	In	VDJ
AACGCCTTGTTGCTGGGGGACTCGGCCCTGTATCTCTGTGCCAGCAGCCCCGGACGGACCCAGAATCAGCCCCAGCATTTTGGTGAT	CASSPGRTQNQPQHF	5	2.4100334512643035E-5	45	TCRBV05-05*01	TCRBV05	TCRBV05-05	01								TCRBD01,TCRBD02	TCRBD01-01,TCRBD02-01		TCRBJ01-05*01	TCRBJ01	TCRBJ01-05	01				4	3	1	7	8	4	36	48	51	55	63	5	In	VDJ
CAGCCCTCAGAACCCAGGGACTCAGCTGTGTACTTCTGTGCCAGCAGCTCGGGTCCGTATAGCAATCAGCCCCAGCATTTTGGTGAT	CASSSGPYSNQPQHF	8	3.856053522022886E-5	45	TCRBV12	TCRBV12				TCRBV12-03/12-04,TCRBV12-04		TCRBD02-01	TCRBD02	TCRBD02-01				01,02	TCRBJ01-05*01	TCRBJ01	TCRBJ01-05	01				6	2	8	4	6	0	36	47	49	53	59	8	In	VDJ
CTGGAGTCCGCCAGCACCAACCAGACATCTATGTACCTCTGTGCCAGCATAGAGAGCTCCTATAATTCACCCCTCCACTTTGGGAAT	CASIESSYNSPLHF	2	9.640133805057214E-6	42	TCRBV28-01*01	TCRBV28	TCRBV28-01	01				TCRBD02-01	TCRBD02	TCRBD02-01				01,02	TCRBJ01-06*01	TCRBJ01	TCRBJ01-06	01				7	0	5	8	4	0	39	-1	49	52	56	2	In	VDJ
GACTCCGCCGTGTATCTCTGTGCCAGCAGCTTAGTCCGGCGGGGGAGGGGTCCTCTCGGGGGTATAAATGGCTACACCTTCGGTTCG	CASSLVRRGRGPLGGINGYTF	15	7.23010035379291E-5	63	TCRBV07-08	TCRBV07	TCRBV07-08				01,02	TCRBD02-01	TCRBD02	TCRBD02-01				01,02	TCRBJ01-02*01	TCRBJ01	TCRBJ01-02	01				1	4	7	2	22	6	18	34	38	45	67	15	In	VDJ
ATCCGCTCACCAGGCCTGGGGGACGCAGCCATGTACCTGTGTGCCACCAGCCGTGATGTTCAGTCGTACGAGCAGTACTTCGGGCCG	CATSRDVQSYEQYF	7	3.374046831770025E-5	42	TCRBV15-01*02	TCRBV15	TCRBV15-01	02				TCRBD01-01*01	TCRBD01	TCRBD01-01	01				TCRBJ02-07*01	TCRBJ02	TCRBJ02-07	01				5	9	4	5	3	4	39	51	60	63	66	7	In	VDJ
AGCAACATGAGCCCTGAAGACAGCAGCATATATCTCTGCAGCGTTGGCGCCAGTAGTAGGGGATCGTACGAGCAGTACTTCGGGCCG	CSVGASSRGSYEQYF	4	1.928026761011443E-5	45	TCRBV29-01	TCRBV29	TCRBV29-01				01,02	TCRBD01-01*01	TCRBD01	TCRBD01-01	01				TCRBJ02-07*01	TCRBJ02	TCRBJ02-07	01				4	11	5	2	4	4	36	46	57	62	66	4	In	VDJ
GGTCCACAAAGCTGGAGGACTCAGCCATGTACTTCTGTGCCAGCAGTGAATTGCGTGACAGGGGTCTACGAGCAGTACTTCGGGCCG		16	7.712107044045772E-5	46	TCRBV02-01	TCRBV02	TCRBV02-01				01,03	TCRBD01-01*01	TCRBD01	TCRBD01-01	01				TCRBJ02-07*01	TCRBJ02	TCRBJ02-07	01				2	6	2	2	1	3	35	50	56	64	65	16	Out	VDJ
ACATCGGCCCAAAAGAACCCGACAGCTTTCTATCTCTGTGCCAGTAGTATAGATCTGGGACGAGGCTACGAGCAGTACTTCGGGCCG	CASSIDLGRGYEQYF	4	1.928026761011443E-5	45	TCRBV19-01*01	TCRBV19	TCRBV19-01	01								TCRBD01,TCRBD02	TCRBD01-01,TCRBD02-01		TCRBJ02-07*01	TCRBJ02	TCRBJ02-07	01				0	3	0	7	4	3	36	53	56	61	65	4	In	VDJ
NTGTCGGCTGCTCCCTCCCAGACATCTGTGTACTTCTGTGCCAGCAGCGCCAGGGACGGATTTAGCTACGAGCAGTACTTCGGGCCG	CASSARDGFSYEQYF	11	5.302073592781468E-5	45	TCRBV06-05*01	TCRBV06	TCRBV06-05	01								TCRBD01,TCRBD02	TCRBD01-01,TCRBD02-01		TCRBJ02-07*01	TCRBJ02	TCRBJ02-07	01				6	5	0	7	8	3	36	47	52	57	65	11	In	VDJ
AACGCCTTGGAGCTGGACGACTCGGCCCTGTATCTCTGTGCCAGCAGCCCCCAGGGCGGGAGGAACTACGAGCAGTACTTCGGGCCG	CASSPQGGRNYEQYF	23	1.1086153875815797E-4	45	TCRBV05-04*01	TCRBV05	TCRBV05-04	01				TCRBD02-01*02	TCRBD02	TCRBD02-01	02				TCRBJ02-07*01	TCRBJ02	TCRBJ02-07	01				4	7	7	1	2	3	36	48	55	63	65	23	In	VDJ
ATCCAGCCTGCAGAGCTTGGGGACTCGGCCGTGTATCTCTGTGCCAGCAGCTTTGGGACTCAAAATTCACCCCTCCACTTTGGGAAC	CASSFGTQNSPLHF	9	4.3380602122757464E-5	42	TCRBV11-03*01	TCRBV11	TCRBV11-03	01				TCRBD02-01	TCRBD02	TCRBD02-01				01,02	TCRBJ01-06*02	TCRBJ01	TCRBJ01-06	02				3	1	0	10	3	7	39	53	54	60	63	9	In	VDJ
CTGTGACATCGGCCCAAAAGAACCCGACAGCTTTCTATCTCTGTGCCAGAAGACTAGCGGGCCTACAATGAGCAGTTCTTCGGGCCA		10	4.820066902528607E-5	40	TCRBV19-01*01	TCRBV19	TCRBV19-01	01				TCRBD02-01	TCRBD02	TCRBD02-01				01,02	TCRBJ02-01*01	TCRBJ02	TCRBJ02-01	01				9	2	2	4	0	2	41	49	51	-1	61	10	Out	VDJ
ACCTACACACCCTGCAGCCAGAAGACTCGGCCCTGTATCTCTGTGCCAGCAGCCTCCTAGCGGGACAATGAGCAGTTCTTCGGGCCA		24	1.1568160566068657E-4	40	TCRBV04-02*01	TCRBV04	TCRBV04-02	01				TCRBD02-01	TCRBD02	TCRBD02-01				01,02	TCRBJ02-01*01	TCRBJ02	TCRBJ02-01	01				4	2	4	4	0	5	41	54	56	-1	64	24	Out	VDJ
ATCCAGCCTGCAGAGCTTGGGGACTCGGCCATGTATCTCTGTGCCAGCAGCAGTTGGGACAGGGAGGAGACCCAGTACTTCGGGCCA	CASSSWDREETQYF	7	3.374046831770025E-5	42	TCRBV11-01*01	TCRBV11	TCRBV11-01	01				TCRBD01-01*01	TCRBD01	TCRBD01-01	01				TCRBJ02-05*01	TCRBJ02	TCRBJ02-05	01				5	4	0	3	2	5	39	51	55	64	66	7	In	VDJ
CAGCCCTCAGAACCCAGGGACTCAGCTGTGTACTTCTGTGCCAGCAGTGTCACAGGGACGTACACCGGGGAGCTGTTTTTTGGAGAA	CASSVTGTYTGELFF	7	3.374046831770025E-5	45	TCRBV12	TCRBV12				TCRBV12-03/12-04,TCRBV12-04		TCRBD01-01*01	TCRBD01	TCRBD01-01	01				TCRBJ02-02*01	TCRBJ02	TCRBJ02-02	01				5	3	3	3	4	3	36	48	51	57	61	7	In	VDJ
ATCAATTCCCTGGAGCTTGGTGACTCTGCTGTGTATTTCTGTGCCAGCAGCCCCAGGACAGGGTACACTGAAGCTTTCTTTGGACAA	CASSPRTGYTEAFF	9	4.3380602122757464E-5	42	TCRBV03-01/03-02*01	TCRBV03	TCRBV03-01/03-02	01				TCRBD01-01*01	TCRBD01	TCRBD01-01	01				TCRBJ01-01*01	TCRBJ01	TCRBJ01-01	01				4	3	1	3	1	3	39	52	55	63	64	9	In	VDJ
AAGATCCAACCTGCAAAGCTTGAGGACTCGGCCGTGTATCTCTGTGCCAGCAGCTTTGGGGGCCACACTGAAGCTTTCTTTGGACAA	CASSFGGHTEAFF	10	4.820066902528607E-5	39	TCRBV11-02*03	TCRBV11	TCRBV11-02	03				TCRBD01-01*01	TCRBD01	TCRBD01-01	01				TCRBJ01-01*01	TCRBJ01	TCRBJ01-01	01				3	1	6	0	1	3	42	56	57	63	64	10	In	VDJ
CAGCGCACAGAGCAGGAGGACTCGGCCGTGTATCTCTGTGCCAGCAGCTTATATGGAGTAATGAACACTGAAGCTTTCTTTGGACAA	CASSLYGVMNTEAFF	7	3.374046831770025E-5	45	TCRBV07-02	TCRBV07	TCRBV07-02				01,02	TCRBD02-01*02	TCRBD02	TCRBD02-01	02				TCRBJ01-01*01	TCRBJ01	TCRBJ01-01	01				2	3	10	2	3	0	36	51	54	58	61	7	In	VDJ
GCAGAGCTTGGGGACTCGGCCGTGTATCTCTGTGCCAGCAGCTTAGATCATTACGGACAGGGAAACACTGAAGCTTTCTTTGGACAA	CASSLDHYGQGNTEAFF	3	1.4460200707585821E-5	51	TCRBV11-03*01	TCRBV11	TCRBV11-03	01				TCRBD01-01*01	TCRBD01	TCRBD01-01	01				TCRBJ01-01*01	TCRBJ01	TCRBJ01-01	01				0	7	1	3	1	2	30	47	54	62	63	3	In	VDJ
CTACACGCCCTGCAGCCAGAAGACTCAGCCCTGTATCTCTGCGCCAGCAGCCAAGAGACAGGGAATCAGCCCCAGCATTTTGGTGAT	CASSQETGNQPQHF	27	1.3014180636827238E-4	42	TCRBV04-01*01	TCRBV04	TCRBV04-01	01				TCRBD01-01*01	TCRBD01	TCRBD01-01	01				TCRBJ01-05*01	TCRBJ01	TCRBJ01-05	01				0	0	2	3	0	4	39	-1	56	-1	63	27	In	VDJ
CATCGGCCCAAAAGAACCCGACAGCTTTCTATCTCTGTGCCAGTAGCACCCACTGACAGGAGCAATCAGCCCCAGCATTTTGGTGAT		4	1.928026761011443E-5	46	TCRBV19-01*01	TCRBV19	TCRBV19-01	01				TCRBD01-01*01	TCRBD01	TCRBD01-01	01				TCRBJ01-05*01	TCRBJ01	TCRBJ01-05	01				6	8	2	4	0	1	35	46	54	-1	60	4	Out	VDJ
CTGGAGTCCGCTACCCGCTCCCAGACATCTGTGTATTTCTGCGCCAGCAGTGAGTCTCCAGGATGGTCACCCCTCCACTTTGGGAAT	CASSESPGWSPLHF	3	1.4460200707585821E-5	42	TCRBV10-02*01	TCRBV10	TCRBV10-02	01				TCRBD01-01*01	TCRBD01	TCRBD01-01	01				TCRBJ01-06*01	TCRBJ01	TCRBJ01-06	01				0	2	4	4	4	10	39	56	58	62	66	3	In	VDJ
GAGCAACATGAGCCCTGAAGACAGCAGCATATATCTCTGCAGCGTTAAAACTCCGGGACACTGGGATTTGGCTACACCTTCGGTTCG		4	1.928026761011443E-5	44	TCRBV29-01	TCRBV29	TCRBV29-01				01,02	TCRBD01-01*01	TCRBD01	TCRBD01-01	01				TCRBJ01-02*01	TCRBJ01	TCRBJ01-02	01				5	8	0	6	8	7	37	46	54	60	68	4	Out	VDJ
ATTCTGGAGTCCGCCAGCACCAACCAGACATCTATGTACCTCTGTGCCAGCAGTTTTGTCCAGATCTATGGCTACACCTTCGGTTCG	CASSFVQIYGYTF	3	1.4460200707585821E-5	39	TCRBV28-01*01	TCRBV28	TCRBV28-01	01				TCRBD01-01*01	TCRBD01	TCRBD01-01	01				TCRBJ01-02*01	TCRBJ01	TCRBJ01-02	01				3	4	4	5	2	4	42	56	60	63	65	3	In	VDJ
NTGTCGGCTGCTCCCTCCCAGACATCTGTGTACTTCTGTGCCAGCAGTGAAGCAGTGGCATCTGGCTATGGCTACACCTTCGGTTCG	CASSEAVASGYGYTF	19	9.158127114804353E-5	45	TCRBV06-01*01	TCRBV06	TCRBV06-01	01				TCRBD01-01*01	TCRBD01	TCRBD01-01	01				TCRBJ01-02*01	TCRBJ01	TCRBJ01-02	01				0	3	9	0	6	4	36	53	56	59	65	19	In	VDJ
CTGCAGAGCTTGGGGACTCGGCCGTGTATCTCTGTGCCAGCAGCTTTTACGGGACAGGGGATTTACTATGGCTACACCTTCGGTTCG		4	1.928026761011443E-5	49	TCRBV11-03*01	TCRBV11	TCRBV11-03	01				TCRBD01-01*01	TCRBD01	TCRBD01-01	01				TCRBJ01-02*01	TCRBJ01	TCRBJ01-02	01				3	4	0	2	4	3	32	46	50	60	64	4	Out	VDJ
GAGTCAGCTACCAGCTCCCAGACATCTGTGTACTTCTGTGCCATCAGTGACGTACAGAGAACTAACTATGGCTACACCTTCGGTTCG	CAISDVQRTNYGYTF	2	9.640133805057214E-6	45	TCRBV10-03*01	TCRBV10	TCRBV10-03	01				TCRBD01-01*01	TCRBD01	TCRBD01-01	01				TCRBJ01-02*01	TCRBJ01	TCRBJ01-02	01				3	3	3	5	4	0	36	50	53	57	61	2	In	VDJ
GTGAGTGCCTTGGAGCTGGGGGACTCGGCCCTGTATCTCTGTGCCAGAAGCTTGTTACAGCACCAAAATGGCTACACCTTCGGTTCG	CARSLLQHQNGYTF	5	2.4100334512643035E-5	42	TCRBV05-03	TCRBV05	TCRBV05-03				01,02	TCRBD01-01*01	TCRBD01	TCRBD01-01	01				TCRBJ01-02*01	TCRBJ01	TCRBJ01-02	01				1	2	3	5	7	6	39	54	56	60	67	5	In	VDJ
ACGATCCAGCGCACACAGCAGGAGGACTCCGCCGTGTATCTCTGTGCCAGCAGTCACAGGGTTGGTTACGAGCAGTACTTCGGGCCG	CASSHRVGYEQYF	6	2.8920401415171642E-5	39	TCRBV07-08	TCRBV07	TCRBV07-08				01,03	TCRBD01-01*01	TCRBD01	TCRBD01-01	01				TCRBJ02-07*01	TCRBJ02	TCRBJ02-07	01				6	2	3	3	5	4	42	53	55	61	66	6	In	VDJ
TCGGCTGCTCCCTCCCAAACATCTGTGTACTTCTGTGCCAGCAGTTACTTGTATTCGGACAGAAGTTACGAGCAGTACTTCGGGCCG	CASSYLYSDRSYEQYF	8	3.856053522022886E-5	48	TCRBV06-02/06-03*01	TCRBV06	TCRBV06-02/06-03	01				TCRBD01-01*01	TCRBD01	TCRBD01-01	01				TCRBJ02-07*01	TCRBJ02	TCRBJ02-07	01				1	7	1	5	4	4	33	49	56	62	66	8	In	VDJ
AAGATCCAGCCTGCAAAGCTTGAGGACTCGGCCGTGTATCTCTGTGCCAGCAGCTTAGTGGATTTCTACGAGCAGTACTTCGGGCCG	CASSLVDFYEQYF	3	1.4460200707585821E-5	39	TCRBV11-02*01	TCRBV11	TCRBV11-02	01								TCRBD01,TCRBD02	TCRBD01-01,TCRBD02-01		TCRBJ02-07*01	TCRBJ02	TCRBJ02-07	01				1	1	1	8	3	3	42	58	59	62	65	3	In	VDJ
CTCTGGAGCTGGGGGACTCAGCTTTGTATTTCTGTGCCAGCAGCCCCCCCGTATAGCGGGGGTTCCTACGAGCAGTACTTCGGGCCG		4	1.928026761011443E-5	49	TCRBV09-01*01	TCRBV09	TCRBV09-01	01				TCRBD02-01*01	TCRBD02	TCRBD02-01	01				TCRBJ02-07*01	TCRBJ02	TCRBJ02-07	01				4	9	5	2	1	1	32	44	53	62	63	4	Out	VDJ
NTGTCGGCTGCTCCCTCCCAGACATCTGTGTACTTCTGTGCCAGCAGTCCCAAACCGGGAAGCTCCTACGAGCAGTACTTCGGGCCG	CASSPKPGSSYEQYF	10	4.820066902528607E-5	45	TCRBV06-05*01	TCRBV06	TCRBV06-05	01				TCRBD02-01*02	TCRBD02	TCRBD02-01	02				TCRBJ02-07*01	TCRBJ02	TCRBJ02-07	01				5	7	8	3	2	0	36	48	55	60	62	10	In	VDJ
NCTCTCACTGTGACATCGGCCCAAAAGAACCCGACAGCTTTCTATCTCTGTGCCAGGGGACAGGCCCATGAGCAGTTCTTCGGGCCA	CARGQAHEQFF	17	8.194113734298632E-5	33	TCRBV19-01*01	TCRBV19	TCRBV19-01	01				TCRBD01-01*01	TCRBD01	TCRBD01-01	01				TCRBJ02-01*01	TCRBJ02	TCRBJ02-01	01				9	0	0	4	3	8	48	-1	56	64	67	17	In	VDJ
TCTGCCATCCCCAACCAGACAGCTCTTTACTTCTGTGCCACCAGTGACTCGAGCGGAGTCGCCTACAATGAGCAGTTCTTCGGGCCA	CATSDSSGVAYNEQFF	7	3.374046831770025E-5	48	TCRBV24-01*01	TCRBV24	TCRBV24-01	01				TCRBD02-01	TCRBD02	TCRBD02-01				01,02	TCRBJ02-01*01	TCRBJ02	TCRBJ02-01	01				4	4	6	5	5	2	33	47	51	56	61	7	In	VDJ
CAGCCCTCAGAACCCAGGGACTCAGCTGTGTACTTCTGTGCCAGCAGTTTAGTACAGGGAGGGTCAGATACGCAGTATTTTGGCCCA	CASSLVQGGSDTQYF	6	2.8920401415171642E-5	45	TCRBV12	TCRBV12				TCRBV12-03/12-04,TCRBV12-04		TCRBD02-01*02	TCRBD02	TCRBD02-01	02				TCRBJ02-03*01	TCRBJ02	TCRBJ02-03	01				1	4	9	0	1	4	36	52	56	63	64	6	In	VDJ
CTCCTCCCAGACATCTGTATATTTCTGCGCCAGCAGGACCCGTCTAGCGGGGGATTACTTAACACCGGGGAGCTGTTTTTTGGAGAA		5	2.4100334512643035E-5	56	TCRBV10-01	TCRBV10	TCRBV10-01				01,03	TCRBD02-01*01	TCRBD02	TCRBD02-01	01				TCRBJ02-02*01	TCRBJ02	TCRBJ02-02	01				6	7	4	2	7	2	25	36	43	53	60	5	Out	VDJ
CAGCCCTCAGAACCCAGGGACTCAGCTGTGTACTTCTGTGCCAGCAGTCGGGACAGGCCAAACACCGGGGAGCTGTTTTTTGGAGAA	CASSRDRPNTGELFF	7	3.374046831770025E-5	45	TCRBV12	TCRBV12				TCRBV12-03/12-04,TCRBV12-04		TCRBD01-01*01	TCRBD01	TCRBD01-01	01				TCRBJ02-02*01	TCRBJ02	TCRBJ02-02	01				5	1	0	4	3	2	36	48	49	57	60	7	In	VDJ
NCTCTCACTGTGACATCGGCCCAAAAGAACCCGACAGCTTTCTATCTCTGTGCCAGTAGTATACAAGGGTTTGTTTTCTTTGGACAA	CASSIQGFVFF	9	4.3380602122757464E-5	33	TCRBV19-01*01	TCRBV19	TCRBV19-01	01								TCRBD01,TCRBD02	TCRBD01-01,TCRBD02-01		TCRBJ01-01*01	TCRBJ01	TCRBJ01-01	01				2	2	5	3	5	13	48	63	65	69	74	9	In	VDJ
TCCCAGACATCTGTGTACTTCTGTGCCAGCAATTATGGTGAGCTGATATCGTACGACCGCTTGAACACTGAAGCTTTCTTTGGACAA	CASNYGELISYDRLNTEAFF	21	1.0122140495310075E-4	60	TCRBV06	TCRBV06				TCRBV06-05,TCRBV06-06						TCRBD01,TCRBD02	TCRBD01-01,TCRBD02-01		TCRBJ01-01*01	TCRBJ01	TCRBJ01-01	01				3	19	2	7	4	0	21	35	54	57	61	21	In	VDJ
TGCCTCCTCCCAGACATCTGTATATTTCTGCGCCAGCAGTGAGTAAATTGGGACAGCAAAGGGTGGGAAAAACTGTTTTTTGGCAGT		7	3.374046831770025E-5	53	TCRBV10-01	TCRBV10	TCRBV10-01				01,03	TCRBD01-01*01	TCRBD01	TCRBD01-01	01				TCRBJ01-04*01	TCRBJ01	TCRBJ01-04	01				1	5	0	5	10	8	28	44	49	56	66	7	Out	VDJ
ATCCAGCGCACAGAGCAGGGGGACTCGGCCATGTATCTCTGTGCCAGCAGCTCTCACCTGGGGGATCAGCCCCAGCATTTTGGTGAT	CASSSHLGDQPQHF	30	1.446020070758582E-4	42	TCRBV07-09*01	TCRBV07	TCRBV07-09	01								TCRBD01,TCRBD02	TCRBD01-01,TCRBD02-01		TCRBJ01-05*01	TCRBJ01	TCRBJ01-05	01				4	7	6	1	0	5	39	52	59	-1	64	30	In	VDJ
NNNNNNNNNNTGTCGGCTGCTCCCTCCCAGACATCTGTGTACTTCTGTGCCAGCAGTAGCAGGGTTTATGGCTACACCTTCGGTTCG	CASSSRVYGYTF	8	3.856053522022886E-5	36	TCRBV06-05*01	TCRBV06	TCRBV06-05	01				TCRBD01-01*01	TCRBD01	TCRBD01-01	01				TCRBJ01-02*01	TCRBJ01	TCRBJ01-02	01				5	2	4	3	2	5	45	57	59	64	66	8	In	VDJ
TCCAGCGCACAGAGCAGCGGGACTCGGCCATGTATCGCTGTGCCAGCAGCTTATAGGGCCCCTAGCTATGGCTACACCTTCGGTTCG		7	3.374046831770025E-5	43	TCRBV07-06*01	TCRBV07	TCRBV07-06	01								TCRBD01,TCRBD02	TCRBD01-01,TCRBD02-01		TCRBJ01-02*01	TCRBJ01	TCRBJ01-02	01				2	1	5	3	7	4	38	53	54	58	65	7	Out	VDJ
AGCCTGCAGAGCTTGGGGACTCGGCCGTGTATCTCTGTGCCAGCAGCTTAGGGGGACGGAGCTAACTATGGCTACACCTTCGGTTCG		7	3.374046831770025E-5	46	TCRBV11-03*01	TCRBV11	TCRBV11-03	01								TCRBD01,TCRBD02	TCRBD01-01,TCRBD02-01		TCRBJ01-02*01	TCRBJ01	TCRBJ01-02	01				1	1	0	7	4	0	35	51	52	57	61	7	Out	VDJ
AATGTGAGCACCTTGGAGCTGGGGGACTCGGCCCTTTATCTTTGCGCCAGCAGATTACAGGTGAACTATGGCTACACCTTCGGTTCG	CASRLQVNYGYTF	4	1.928026761011443E-5	39	TCRBV05-01*01	TCRBV05	TCRBV05-01	01				TCRBD01-01*01	TCRBD01	TCRBD01-01	01				TCRBJ01-02*01	TCRBJ01	TCRBJ01-02	01				5	3	3	4	2	2	42	53	56	61	63	4	In	VDJ
NTGAAGATCCAGCCCTCAGAACCCAGGGACTCAGCTGTGTACTTCTGTGCCACCACGGGCAGGGCCCATGGCTACACCTTCGGTTCG	CATTGRAHGYTF	2	9.640133805057214E-6	36	TCRBV12-03/12-04*01	TCRBV12	TCRBV12-03/12-04	01				TCRBD01-01*01	TCRBD01	TCRBD01-01	01				TCRBJ01-02*01	TCRBJ01	TCRBJ01-02	01				10	7	4	3	3	6	45	52	59	64	67	2	In	VDJ
GATCCAGTCCACGGAGTCAGGGGACACAGCACTGTATTTCTGTGCCAGCAGCCCGAACAGGGGGCGCGCGAGCAGTACTTCGGGCCG		6	2.8920401415171642E-5	41	TCRBV21-01*01	TCRBV21	TCRBV21-01	01				TCRBD01-01*01	TCRBD01	TCRBD01-01	01				TCRBJ02-07*01	TCRBJ02	TCRBJ02-07	01				5	4	3	0	3	6	40	52	56	65	68	6	Out	VDJ
ATCCGGTCCACAAAGCTGGAGGACTCAGCCATGTACTTCTGTGCCAGCAGAGCCGGGACAGGTGGTTACGAGCAGTACTTCGGGCCG	CASRAGTGGYEQYF	29	1.397819401733296E-4	42	TCRBV02-01	TCRBV02	TCRBV02-01				01,03	TCRBD01-01*01	TCRBD01	TCRBD01-01	01				TCRBJ02-07*01	TCRBJ02	TCRBJ02-07	01				6	4	0	4	4	4	39	50	54	62	66	29	In	VDJ
CTGACTGTGAGCAACATGAGCCCTGAAGACAGCAGCATATATCTCTGCAGCGTTGTCGGGGGCGCTTACGAGCAGTACTTCGGGCCG	CSVVGGAYEQYF	4	1.928026761011443E-5	36	TCRBV29-01	TCRBV29	TCRBV29-01				01,02					TCRBD01,TCRBD02	TCRBD01-01,TCRBD02-01		TCRBJ02-07*01	TCRBJ02	TCRBJ02-07	01				4	2	6	0	3	4	45	55	57	63	66	4	In	VDJ
TCCCTGGAGCTTGGTGACTCTGCTGTGTATTTCTGTGCCAGCAGCCAAGATTTTAGCGGGAGTATCTACGAGCAGTACTTCGGGCCG	CASSQDFSGSIYEQYF	17	8.194113734298632E-5	48	TCRBV03-01/03-02*01	TCRBV03	TCRBV03-01/03-02	01				TCRBD02-01*02	TCRBD02	TCRBD02-01	02				TCRBJ02-07*01	TCRBJ02	TCRBJ02-07	01				0	3	5	2	3	3	33	50	53	62	65	17	In	VDJ
ATCCGGTCCACAAAGCTGGAGGACTCAGCCATGTACTTCTGTGCCAGCAGACCATCAGACATAGCCTACGAGCAGTACTTCGGGCCG	CASRPSDIAYEQYF	13	6.266086973287189E-5	42	TCRBV02-01	TCRBV02	TCRBV02-01				01,03	TCRBD01-01*01	TCRBD01	TCRBD01-01	01				TCRBJ02-07*01	TCRBJ02	TCRBJ02-07	01				6	7	2	6	3	2	39	50	57	61	64	13	In	VDJ
CAGCCAGAAGACTCGGCCCTGTATCTCTGTGCCAGCAGCCAAGCTGGGAGGGTTGCGGGGTCGACCTACGAGCAGTACTTCGGGCCG	CASSQAGRVAGSTYEQYF	9	4.3380602122757464E-5	54	TCRBV04-02*01	TCRBV04	TCRBV04-02	01				TCRBD02-01*02	TCRBD02	TCRBD02-01	02				TCRBJ02-07*01	TCRBJ02	TCRBJ02-07	01				1	2	9	0	12	2	27	43	45	52	64	9	In	VDJ
AGCTTGGTGACTCTGCTGTGTATTTCTGTGCCAGCAGCCACAAGTCCTGGGGGACTAGCGGGAACCTACGAGCAGTACTTCGGGCCG		5	2.4100334512643035E-5	55	TCRBV03-01/03-02*01	TCRBV03	TCRBV03-01/03-02	01				TCRBD02-01*02	TCRBD02	TCRBD02-01	02				TCRBJ02-07*01	TCRBJ02	TCRBJ02-07	01				3	10	0	3	1	2	26	40	50	63	64	5	Out	VDJ
AAGACTCAGCCCTGTATCTCTGCGCCAGCAGCCAAGGTACGTTCGACAGGTCCAGTTCTCTCTGGAAACACCATATATTTTGGAGAG		20	9.640133805057214E-5	61	TCRBV04-01*01	TCRBV04	TCRBV04-01	01				TCRBD01-01*01	TCRBD01	TCRBD01-01	01				TCRBJ01-03*01	TCRBJ01	TCRBJ01-03	01				1	8	2	4	9	0	20	36	44	50	59	20	Out	VDJ
ATCCCCAACCAGACAGCTCTTTACTTCTGTGCCACCAGTGATTTGTTATGGACGGCCCTCTCTGGAAACACCATATATTTTGGAGAG	CATSDLLWTALSGNTIYF	3	1.4460200707585821E-5	54	TCRBV24-01*01	TCRBV24	TCRBV24-01	01								TCRBD01,TCRBD02	TCRBD01-01,TCRBD02-01		TCRBJ01-03*01	TCRBJ01	TCRBJ01-03	01				0	4	1	7	6	0	27	45	49	53	59	3	In	VDJ
TCCCTGGAGCTTGGTGACTCTGCTGTGTATTTCTGTGCCAGCAGCCATTGGCACCGGGACAGCGGAAACACCATATATTTTGGAGAG	CASSHWHRDSGNTIYF	12	5.7840802830343284E-5	48	TCRBV03-01/03-02*01	TCRBV03	TCRBV03-01/03-02	01				TCRBD01-01*01	TCRBD01	TCRBD01-01	01				TCRBJ01-03*01	TCRBJ01	TCRBJ01-03	01				3	8	0	5	1	4	33	47	55	62	63	12	In	VDJ
CTGGACGACTCGGCCCTGTATCTCTGTGCCAGCAGCTTCAGCGACAGTGCTACCTACTCTGGGGCCAACGTCCTGACTTTCGGGGCC	CASSFSDSATYSGANVLTF	5	2.4100334512643035E-5	57	TCRBV05-04*01	TCRBV05	TCRBV05-04	01				TCRBD01-01*01	TCRBD01	TCRBD01-01	01				TCRBJ02-06*01	TCRBJ02	TCRBJ02-06	01				2	4	2	5	9	0	24	38	42	47	56	5	In	VDJ
CTGGAGTCCGCTACCAGCTCCCAGACATCTGTGTACTTCTGTGCCATCAGTGAGGGAGGGGTACAATCACCCCTCCACTTTGGGAAC	CAISEGGVQSPLHF	10	4.820066902528607E-5	42	TCRBV10-03*01	TCRBV10	TCRBV10-03	01				TCRBD02-01*02	TCRBD02	TCRBD02-01	02				TCRBJ01-06*02	TCRBJ01	TCRBJ01-06	02				2	0	10	0	6	10	39	-1	54	60	66	10	In	VDJ
CCCTCAGAACCCAGGGACTCAGCTGTGTACTTCTGTGCCAGCAGTTCCACTAGCGGGGGGGCAACGGATACGCAGTATTTTGGCCCA	CASSSTSGGATDTQYF	9	4.3380602122757464E-5	48	TCRBV12	TCRBV12				TCRBV12-03/12-04,TCRBV12-04		TCRBD02-01*01	TCRBD02	TCRBD02-01	01				TCRBJ02-03*01	TCRBJ02	TCRBJ02-03	01				4	2	3	0	5	6	33	46	48	61	66	9	In	VDJ
CTGGAGTCCGCTACCAGCTCCCAGACATCTGTGTACTTCTGTGCCATCAGTGAGCCCAGGGGATCCGGGGAGCTGTTTTTTGGAGAA	CAISEPRGSGELFF	3	1.4460200707585821E-5	42	TCRBV10-03*01	TCRBV10	TCRBV10-03	01				TCRBD01-01*01	TCRBD01	TCRBD01-01	01				TCRBJ02-02*01	TCRBJ02	TCRBJ02-02	01				2	2	4	2	2	6	39	54	56	62	64	3	In	VDJ
ACTGTGACATCGGCCCAAAAGAACCCGACAGCTTTCTATCTCTGTGCCAGTATGGGACAGGGCACCGGGGAGCTGTTTTTTGGAGAA	CASMGQGTGELFF	6	2.8920401415171642E-5	39	TCRBV19-01*01	TCRBV19	TCRBV19-01	01				TCRBD01-01*01	TCRBD01	TCRBD01-01	01				TCRBJ02-02*01	TCRBJ02	TCRBJ02-02	01				7	1	0	3	0	4	42	52	53	-1	62	6	In	VDJ
AGCTCTCTGGAGCTGGGGGACTCAGCTTTGTATTTCTGTGCCAGCAGCGTAGAACAGGGTTACACCGGGGAGCTGTTTTTTGGAGAA	CASSVEQGYTGELFF	8	3.856053522022886E-5	45	TCRBV09-01*01	TCRBV09	TCRBV09-01	01				TCRBD01-01*01	TCRBD01	TCRBD01-01	01				TCRBJ02-02*01	TCRBJ02	TCRBJ02-02	01				0	1	3	3	2	3	36	52	53	59	61	8	In	VDJ
ACCTTGGAGCTGGGGGACTCGGCCCTTTATCTTTGCGCCAGCAGCTTGGCCATAGCGGTGAACACCGGGGAGCTGTTTTTTGGAGAA	CASSLAIAVNTGELFF	8	3.856053522022886E-5	48	TCRBV05-01*01	TCRBV05	TCRBV05-01	01				TCRBD02-01	TCRBD02	TCRBD02-01				01,02	TCRBJ02-02*01	TCRBJ02	TCRBJ02-02	01				0	3	5	5	1	1	33	49	52	58	59	8	In	VDJ
CTGATTCTGGAGTCCGCCAGCACCAACCAGACATCTATGTACCTCTGTGCCAGCAGTTTAACAAGTCCTGAAGCTTTCTTTGGACAA	CASSLTSPEAFF	2	9.640133805057214E-6	36	TCRBV28-01*01	TCRBV28	TCRBV28-01	01				TCRBD01-01*01	TCRBD01	TCRBD01-01	01				TCRBJ01-01*01	TCRBJ01	TCRBJ01-01	01				2	0	3	6	4	6	45	-1	60	63	67	2	In	VDJ
AAGATCCGGTCCACAAAGCTGGAGGACTCAGCCATGTACTTCTGTGCCAGCTTGCTGCGGGGGAGCACTGAAGCTTTCTTTGGACAA	CASLLRGSTEAFF	7	3.374046831770025E-5	39	TCRBV02-01	TCRBV02	TCRBV02-01				01,03	TCRBD02-01*01	TCRBD02	TCRBD02-01	01				TCRBJ01-01*01	TCRBJ01	TCRBJ01-01	01				8	5	7	2	2	4	42	51	56	63	65	7	In	VDJ
GCAGAACTGGAGGATTCTGGAGTTTATTTCTGTGCCAGCAGCCAAAGGACCGGATTATATGGGGACACTGAAGCTTTCTTTGGACAA	CASSQRTGLYGDTEAFF	9	4.3380602122757464E-5	51	TCRBV14-01*01	TCRBV14	TCRBV14-01	01								TCRBD01,TCRBD02	TCRBD01-01,TCRBD02-01		TCRBJ01-01*01	TCRBJ01	TCRBJ01-01	01				2	1	1	7	14	3	30	45	46	50	64	9	In	VDJ
ATCCAACCTGCAAAGCTTGAGGACTCGGCCGTGTATCTCTGTGCCAGCAGCTTAGATGGGGCAAAAGCGGAAGCTTTCTTTGGACAA	CASSLDGAKAEAFF	16	7.712107044045772E-5	42	TCRBV11-02*03	TCRBV11	TCRBV11-02	03				TCRBD01-01*01	TCRBD01	TCRBD01-01	01				TCRBJ01-01*01	TCRBJ01	TCRBJ01-01	01				0	1	7	0	7	8	39	56	57	62	69	16	In	VDJ
ACTCTGGAGTCCGCTACCAGCTCCCAGACATCTGTGTACTTCTGTGCCATCAGCGGACAGGGGTACGACGAAGCTTTCTTTGGACAA	CAISGQGYDEAFF	6	2.8920401415171642E-5	39	TCRBV10-03*01	TCRBV10	TCRBV10-03	01				TCRBD01-01*01	TCRBD01	TCRBD01-01	01				TCRBJ01-01*01	TCRBJ01	TCRBJ01-01	01				6	1	1	2	6	8	42	53	54	63	69	6	In	VDJ
ATCCAGCCTGCAAAGCTTGAGGACTCGGCCGTGTATCTCTGTGCCAGCAGCTTAGGGATGAGGGGACAGGGGACTTTCTTTGGACAA	CASSLGMRGQGTFF	8	3.856053522022886E-5	42	TCRBV11-02*01	TCRBV11	TCRBV11-02	01				TCRBD01-01*01	TCRBD01	TCRBD01-01	01				TCRBJ01-01*01	TCRBJ01	TCRBJ01-01	01				1	7	0	2	1	12	39	55	62	72	73	8	In	VDJ
ACCTTGGAGCTGGGGGACTCGGCCCTTTATCTTTGCGCCAGCAGCTGGGGGACAGGGGGCGTTAGTGAAAAACTGTTTTTTGGCAGT	CASSWGTGGVSEKLFF	9	4.3380602122757464E-5	48	TCRBV05-01*01	TCRBV05	TCRBV05-01	01				TCRBD01-01*01	TCRBD01	TCRBD01-01	01				TCRBJ01-04*01	TCRBJ01	TCRBJ01-04	01				3	2	0	0	5	7	33	46	48	60	65	9	In	VDJ
GTAGTGCGAGGAGATTCGGCAGCTTATTTCTGTGCCAGCTCACCGACGGGTTTTGGGGGAAGTAATGAAAAACTGTTTTTTGGCAGT	CASSPTGFGGSNEKLFF	15	7.23010035379291E-5	51	TCRBV18-01*01	TCRBV18	TCRBV18-01	01								TCRBD01,TCRBD02	TCRBD01-01,TCRBD02-01		TCRBJ01-04*01	TCRBJ01	TCRBJ01-04	01				3	10	6	1	3	4	30	44	54	59	62	15	In	VDJ
GGGGACTCGGCCGTGTATCTCTGTGCCAGCAGCTTAGTTGCGGGCGGGGACGCGTACCTAGGGACTCAGCCCCAGCATTTTGGTGAT	CASSLVAGGDAYLGTQPQHF	6	2.8920401415171642E-5	60	TCRBV11-03*01	TCRBV11	TCRBV11-03	01				TCRBD02-01*01	TCRBD02	TCRBD02-01	01				TCRBJ01-05*01	TCRBJ01	TCRBJ01-05	01				1	6	7	3	16	6	21	37	43	49	65	6	In	VDJ
AGCACCAACCAGACATCTATGTACCTCTGTGCCAGCACCCTACCTAGAGGAGGGGGTTCTGGCAATCAGCCCCAGCATTTTGGTGAT	CASTLPRGGGSGNQPQHF	10	4.820066902528607E-5	54	TCRBV28-01*01	TCRBV28	TCRBV28-01	01								TCRBD01,TCRBD02	TCRBD01-01,TCRBD02-01		TCRBJ01-05*01	TCRBJ01	TCRBJ01-05	01				7	13	5	1	5	2	27	37	50	56	61	10	In	VDJ
CTGACAGTGACCAGTGCCCATCCTGAAGACAGCAGCTTCTACATCTGCAGTGCTACGGCTCCGAACTATGGCTACACCTTCGGTTCG	CSATAPNYGYTF	5	2.4100334512643035E-5	36	TCRBV20	TCRBV20				TCRBV20-01,TCRBV20-or09_02						TCRBD01,TCRBD02	TCRBD01-01,TCRBD02-01		TCRBJ01-02*01	TCRBJ01	TCRBJ01-02	01				4	1	9	0	4	2	45	55	56	59	63	5	In	VDJ
NNNCTCTCACTGTGACATCGGCCCAAAAGAACCCGACAGCTTTCTATCTCGGACTAGCGGGCTGTCTACGAGCAGTACTTCGGGCCG		6	2.8920401415171642E-5	31	TCRBV19-01*01	TCRBV19	TCRBV19-01	01				TCRBD02-01	TCRBD02	TCRBD02-01				01,02	TCRBJ02-07*01	TCRBJ02	TCRBJ02-07	01				17	0	1	4	4	3	50	-1	50	61	65	6	Out	VDJ
CCTCAGAACCCAGGGACTCAGCTGTGTATTTTTGTGCTAGTGGTTTGGTAGGGACTAGCGGGAGTCTACGAGCAGTACTTCGGGCCG		20	9.640133805057214E-5	49	TCRBV12-05*01	TCRBV12	TCRBV12-05	01				TCRBD02-01*02	TCRBD02	TCRBD02-01	02				TCRBJ02-07*01	TCRBJ02	TCRBJ02-07	01				0	1	0	2	1	3	32	49	50	64	65	20	Out	VDJ
CGCTCACCAGGCCTGGGGGACGCAGCCATGTACCTGTGTGCCACCAGCAGAGTCTTTGGGGAAAACTACGAGCAGTACTTCGGGCCG	CATSRVFGENYEQYF	4	1.928026761011443E-5	45	TCRBV15-01*02	TCRBV15	TCRBV15-01	02								TCRBD01,TCRBD02	TCRBD01-01,TCRBD02-01		TCRBJ02-07*01	TCRBJ02	TCRBJ02-07	01				1	6	0	8	3	3	36	52	58	62	65	4	In	VDJ
ATCCAGCCCTCAGAACCCAGGGACTCAGCTGTGTACTTCTGTGCCAGCAGTTCATCCGGGACAGGAAACATTCAGTACTTCGGCGCC	CASSSSGTGNIQYF	7	3.374046831770025E-5	42	TCRBV12	TCRBV12				TCRBV12-03/12-04,TCRBV12-04		TCRBD01-01*01	TCRBD01	TCRBD01-01	01				TCRBJ02-04*01	TCRBJ02	TCRBJ02-04	01				4	5	0	4	0	6	39	52	57	-1	65	7	In	VDJ
TCGGCCCAAAAGAACCCGACAGCTTTCTATCTCTGTGCCAGTAGTACCGCAGGTACCGGGGTTGATTCACCCCTCCACTTTGGGAAC	CASSTAGTGVDSPLHF	2	9.640133805057214E-6	48	TCRBV19-01*01	TCRBV19	TCRBV19-01	01				TCRBD02-01*01	TCRBD02	TCRBD02-01	01				TCRBJ01-06*02	TCRBJ01	TCRBJ01-06	02				4	10	8	3	3	8	33	46	56	61	64	2	In	VDJ
CAGCCTGCAGAGCTTGGGGACTCGGCCGTGTATCTCTGTGCCAGCAGCCCCCTGGGGGGTAACAGCAATGAGCAGTTCTTCGGGCCA	CASSPLGGNSNEQFF	16	7.712107044045772E-5	45	TCRBV11-03*01	TCRBV11	TCRBV11-03	01				TCRBD02-01*01	TCRBD02	TCRBD02-01	01				TCRBJ02-01*01	TCRBJ02	TCRBJ02-01	01				5	5	9	1	6	6	36	48	53	59	65	16	In	VDJ
TCTGCCATCCCCAACCAGACAGCTCTTTACTTCTGTGCCACCAGTGATTTTGGCGGGAAGGGGTACAATGAGCAGTTCTTCGGGCCA	CATSDFGGKGYNEQFF	11	5.302073592781468E-5	48	TCRBV24-01*01	TCRBV24	TCRBV24-01	01				TCRBD02-01*02	TCRBD02	TCRBD02-01	02				TCRBJ02-01*01	TCRBJ02	TCRBJ02-01	01				1	2	7	3	5	4	33	50	52	58	63	11	In	VDJ
CTGCAGCCAGAAGACTCAGCCCTGTATCTCTGCGCCAGCAGCCATATACTACGGACTAGCGTTGGCGAGACCCAGTACTTCGGGCCA	CASSHILRTSVGETQYF	10	4.820066902528607E-5	51	TCRBV04-01*01	TCRBV04	TCRBV04-01	01				TCRBD02-01	TCRBD02	TCRBD02-01				01,02	TCRBJ02-05*01	TCRBJ02	TCRBJ02-05	01				3	8	1	6	5	5	30	44	52	61	66	10	In	VDJ
CTGGAGTCCGCCAGCACCAACCAGACATCTATGTACCTCTGTGCCAGCAGTTTCCCCCGCGAACCCGGGGAGCTGTTTTTTGGAGAA	CASSFPREPGELFF	2	9.640133805057214E-6	42	TCRBV28-01*01	TCRBV28	TCRBV28-01	01				TCRBD02-01	TCRBD02	TCRBD02-01				01,02	TCRBJ02-02*01	TCRBJ02	TCRBJ02-02	01				3	5	7	6	3	6	39	53	58	61	64	2	In	VDJ
TTGGCGTCTGCTGTACCCTCTCAGACATCTGTGTACTTCTGTGCCAGCAGTCGGCAGGGGGACACCGGGGAGCTGTTTTTTGGAGAA	CASSRQGDTGELFF	12	5.7840802830343284E-5	42	TCRBV06-04*01	TCRBV06	TCRBV06-04	01				TCRBD01-01*01	TCRBD01	TCRBD01-01	01				TCRBJ02-02*01	TCRBJ02	TCRBJ02-02	01				5	3	4	1	0	3	39	51	54	-1	61	12	In	VDJ
AGCAGGGGGACTCGGCCATGTATCTCTGTGCCAGCAGCTTAATTCGGGGGACAGGGAAAGGACACCGGGGAGCTGTTTTTTGGAGAA		5	2.4100334512643035E-5	55	TCRBV07-09*01	TCRBV07	TCRBV07-09	01				TCRBD01-01*01	TCRBD01	TCRBD01-01	01				TCRBJ02-02*01	TCRBJ02	TCRBJ02-02	01				2	6	0	3	5	3	26	41	47	56	61	5	Out	VDJ
CTGAAGATCCAGCGCACAGAGCAGGGGGACTCAGCCGCGTATCTCCGTGCCAGCAGCGAGACAGGTGTTGAAGCTTTCTTTGGACAA	RASSETGVEAFF	16	7.712107044045772E-5	36	TCRBV07-03*03	TCRBV07	TCRBV07-03	03				TCRBD01-01*01	TCRBD01	TCRBD01-01	01				TCRBJ01-01*01	TCRBJ01	TCRBJ01-01	01				5	2	2	4	3	7	45	57	59	65	68	16	In	VDJ
NNNNNNNNNNNNNTGTCGGCTGCTCCCTCCCAGACATCTGTGTACTTCTGTGCCAGCATAGGGACGTCTGAAGCTTTCTTTGGACAA	CASIGTSEAFF	3	1.4460200707585821E-5	33	TCRBV06-05*01	TCRBV06	TCRBV06-05	01								TCRBD01,TCRBD02	TCRBD01-01,TCRBD02-01		TCRBJ01-01*01	TCRBJ01	TCRBJ01-01	01				7	2	0	7	2	6	48	58	60	65	67	3	In	VDJ
TCCCTGGAGCTTGGTGACTCTGCTGTGTATTTCTGTGCCAGCAGCCATTCCCGGTATAGAATGAACACTGAAGCTTTCTTTGGACAA	CASSHSRYRMNTEAFF	12	5.7840802830343284E-5	48	TCRBV03-01/03-02*01	TCRBV03	TCRBV03-01/03-02	01				TCRBD02-01	TCRBD02	TCRBD02-01				01,02	TCRBJ01-01*01	TCRBJ01	TCRBJ01-01	01				3	9	5	8	2	0	33	47	56	59	61	12	In	VDJ
CTGAGCTCTCTGGAGCTGGGGGACTCAGCTTTGTATTTCTGTGCCAGCAGCGGCCGGGACCCAAATCAGCCCCAGCATTTTGGTGAT	CASSGRDPNQPQHF	9	4.3380602122757464E-5	42	TCRBV09-01*01	TCRBV09	TCRBV09-01	01								TCRBD01,TCRBD02	TCRBD01-01,TCRBD02-01		TCRBJ01-05*01	TCRBJ01	TCRBJ01-05	01				3	3	0	7	3	4	39	52	55	60	63	9	In	VDJ
CTGACGATCCAGCGCACAGAGCAGCGGGACTCGGCCATGTATCGCTGTGCCAGCAGCTTACAAAATCAGCCCCAGCATTTTGGTGAT	CASSLQNQPQHF	15	7.23010035379291E-5	36	TCRBV07-06*01	TCRBV07	TCRBV07-06	01				TCRBD01-01*01	TCRBD01	TCRBD01-01	01				TCRBJ01-05*01	TCRBJ01	TCRBJ01-05	01				2	0	4	6	1	4	45	-1	60	62	63	15	In	VDJ
AACGCCTTGGAGCTGGAGGACTCGGCCCTGTATCTCTGTGCCAGCAGCGACCTCCCGGGACAGGGTTCTGGCTACACCTTCGGTTCG	CASSDLPGQGSGYTF	2	9.640133805057214E-6	45	TCRBV05-08*01	TCRBV05	TCRBV05-08	01				TCRBD01-01*01	TCRBD01	TCRBD01-01	01				TCRBJ01-02*01	TCRBJ01	TCRBJ01-02	01				4	8	0	3	3	7	36	48	56	65	68	2	In	VDJ
TCCCTGGAGCTTGGTGACTCTGCTGTGTATTTCTGTGCCAGCAGCCCGGAGCTGACAGGGGGCGTCTATGGCTACACCTTCGGTTCG	CASSPELTGGVYGYTF	2	9.640133805057214E-6	48	TCRBV03-01/03-02*01	TCRBV03	TCRBV03-01/03-02	01				TCRBD01-01*01	TCRBD01	TCRBD01-01	01				TCRBJ01-02*01	TCRBJ01	TCRBJ01-02	01				4	7	2	0	2	4	33	46	53	63	65	2	In	VDJ
AACGCCTTGGAGCTGGACGACTCGGCCCTGTATCTCTGTGCCAGCAGCTCCGGGACAGGGGACTACTATGGCTACACCTTCGGTTCG	CASSSGTGDYYGYTF	5	2.4100334512643035E-5	45	TCRBV05-04*01	TCRBV05	TCRBV05-04	01				TCRBD01-01*01	TCRBD01	TCRBD01-01	01				TCRBJ01-02*01	TCRBJ01	TCRBJ01-02	01				3	2	0	2	3	3	36	49	51	61	64	5	In	VDJ
AATCTTCACATCAATTCCCTGGAGCTTGGTGACTCTGCTGTGTATTTCTGTGCCAGCAGCCAAGGATATGGCTACACCTTCGGTTCG	CASSQGYGYTF	2	9.640133805057214E-6	33	TCRBV03-01/03-02*01	TCRBV03	TCRBV03-01/03-02	01								TCRBD01,TCRBD02	TCRBD01-01,TCRBD02-01		TCRBJ01-02*01	TCRBJ01	TCRBJ01-02	01				1	0	2	8	0	5	48	-1	64	-1	66	2	In	VDJ
ACAGTGACCAGTGCCCATCCTGAAGACAGCAGCTTCTACATCTGCAGTGCTAGTGAGACAGGGTATTTCGGCTACACCTTCGGTTCG	CSASETGYFGYTF	3	1.4460200707585821E-5	39	TCRBV20-01*04	TCRBV20	TCRBV20-01	04				TCRBD01-01*01	TCRBD01	TCRBD01-01	01				TCRBJ01-02*01	TCRBJ01	TCRBJ01-02	01				0	0	2	3	6	8	42	-1	56	63	69	3	In	VDJ
AGTCCACGGAGTCAGGGGACACAGCACTGTATTTCTGTGCCAGCAGCAATTCGGGAAGGTTAACTTTACGAGCAGTACTTCGGGCCG		7	3.374046831770025E-5	46	TCRBV21-01*01	TCRBV21	TCRBV21-01	01				TCRBD02-01*02	TCRBD02	TCRBD02-01	02				TCRBJ02-07*01	TCRBJ02	TCRBJ02-07	01				3	2	8	3	10	4	35	49	51	56	66	7	Out	VDJ
ACTGTGACATCGGCCCAAAAGAACCCGACAGCTTTCTATCTCTGTGCCACCTCCGGCCCAGGGTTCTACGAGCAGTACTTCGGGCCG	CATSGPGFYEQYF	11	5.302073592781468E-5	39	TCRBV19-01*01	TCRBV19	TCRBV19-01	01				TCRBD01-01*01	TCRBD01	TCRBD01-01	01				TCRBJ02-07*01	TCRBJ02	TCRBJ02-07	01				10	9	4	3	2	3	42	49	58	63	65	11	In	VDJ
GTGACCAGTGCCCATCCTGAAGACAGCAGCTTCTACATCTGCAGTGCTAGAGATGTTGTCAGGTCCTACGAGCAGTACTTCGGGCCG	CSARDVVRSYEQYF	8	3.856053522022886E-5	42	TCRBV20	TCRBV20				TCRBV20-01,TCRBV20-or09_02		TCRBD01-01*01	TCRBD01	TCRBD01-01	01				TCRBJ02-07*01	TCRBJ02	TCRBJ02-07	01				0	6	4	4	0	1	39	53	59	-1	63	8	In	VDJ
GAGTTGGCTGCTCCCTCCCAGACATCTGTGTACTTCTGTGCCAGCAGTTACCCCCGGGACAACTCCTACGAGCAGTACTTCGGGCCG	CASSYPRDNSYEQYF	16	7.712107044045772E-5	45	TCRBV06-06*01	TCRBV06	TCRBV06-06	01				TCRBD01-01*01	TCRBD01	TCRBD01-01	01				TCRBJ02-07*01	TCRBJ02	TCRBJ02-07	01				2	4	0	6	1	0	36	51	55	61	62	16	In	VDJ
AAGGTGCAGCCTGCAGAACTGGAGGATTCTGGAGTTTATTTCTGTGCCAGCAGCCAGTTTAAAGGAAACGAGCAGTACTTCGGGCCG	CASSQFKGNEQYF	4	1.928026761011443E-5	39	TCRBV14-01*01	TCRBV14	TCRBV14-01	01								TCRBD01,TCRBD02	TCRBD01-01,TCRBD02-01		TCRBJ02-07*01	TCRBJ02	TCRBJ02-07	01				3	7	1	8	1	5	42	56	63	66	67	4	In	VDJ
CTGGAGTCCGCCAGCACCAACCAGACATCTATGTACCTCTGTGCCAGCAGTTTAGCCGGGACTAGCGGTAAGCAGTACTTCGGGCCG	CASSLAGTSGKQYF	3	1.4460200707585821E-5	42	TCRBV28-01*01	TCRBV28	TCRBV28-01	01				TCRBD02-01	TCRBD02	TCRBD02-01				01,02	TCRBJ02-07*01	TCRBJ02	TCRBJ02-07	01				2	3	0	5	2	8	39	54	57	68	70	3	In	VDJ
NTGTCGGCTGCTCCCTCCCAGACATCTGTGTACTTCTGTGCCAGCAGGGAGGGACAGGGGCATTATTCACCCCTCCACTTTGGGAAC	CASREGQGHYSPLHF	3	1.4460200707585821E-5	45	TCRBV06-05*01	TCRBV06	TCRBV06-05	01				TCRBD01-01*01	TCRBD01	TCRBD01-01	01				TCRBJ01-06*02	TCRBJ01	TCRBJ01-06	02				6	3	0	2	4	8	36	47	50	60	64	3	In	VDJ
AGACAGCAGCTTCTACATCTGCAGTGCTAGAGACCGCTGCAGATTACTGAGCCAGGGTCCCCAAATTCACCCCTCCACTTTGGGAAC		4	1.928026761011443E-5	62	TCRBV20	TCRBV20				TCRBV20-01,TCRBV20-or09_02		TCRBD01-01*01	TCRBD01	TCRBD01-01	01				TCRBJ01-06*02	TCRBJ01	TCRBJ01-06	02				0	19	4	3	6	7	19	33	52	57	63	4	Out	VDJ
ACCTTGGAGCTGGGGGACTCGGCCCTTTATCTTTGCGCCAGCAGCTTGTCTACAGGAGAGGGCTACAATGAGCAGTTCTTCGGGCCA	CASSLSTGEGYNEQFF	6	2.8920401415171642E-5	48	TCRBV05-01*01	TCRBV05	TCRBV05-01	01								TCRBD01,TCRBD02	TCRBD01-01,TCRBD02-01		TCRBJ02-01*01	TCRBJ02	TCRBJ02-01	01				1	3	3	4	6	3	33	48	51	56	62	6	In	VDJ
CCCTCAGAACCCAGGGACTCAGCTGTGTACTTCTGTGCCAGCAGTTTCTTAAGGGACAGGGGGGGAGATACGCAGTATTTTGGCCCA	CASSFLRDRGGDTQYF	7	3.374046831770025E-5	48	TCRBV12	TCRBV12				TCRBV12-03/12-04,TCRBV12-04		TCRBD01-01*01	TCRBD01	TCRBD01-01	01				TCRBJ02-03*01	TCRBJ02	TCRBJ02-03	01				3	5	0	1	2	5	33	47	52	63	65	7	In	VDJ
GCAACATGAGCCCTGAAGACAGCAGCATATATCTCTGCAGCGTCGGGTTGGGGCGGGGAGACCACAGATACGCAGTATTTTGGCCCA		10	4.820066902528607E-5	46	TCRBV29-01	TCRBV29	TCRBV29-01				01,02	TCRBD02-01*01	TCRBD02	TCRBD02-01	01				TCRBJ02-03*01	TCRBJ02	TCRBJ02-03	01				6	9	7	3	4	2	35	43	52	58	62	10	Out	VDJ
CTGCAAAGCTTGAGGACTCGGCCGTGTATCTCTGTGCCAGCAGCCCCCCTGGACAGGGAGAACACCGGGGAGCTGTTTTTTGGAGAA		11	5.302073592781468E-5	49	TCRBV11-02	TCRBV11	TCRBV11-02				01,03	TCRBD01-01*01	TCRBD01	TCRBD01-01	01				TCRBJ02-02*01	TCRBJ02	TCRBJ02-02	01				5	6	1	3	1	1	32	44	50	58	59	11	Out	VDJ
ATCAATTCCCTGGAGCTTGGTGACTCTGCTGTGTATTTCTGTGCCAGCAGCCTTGGGGGGGGGATAGGTGAAGCTTTCTTTGGACAA	CASSLGGGIGEAFF	7	3.374046831770025E-5	42	TCRBV03-01/03-02*01	TCRBV03	TCRBV03-01/03-02	01				TCRBD02-01*01	TCRBD02	TCRBD02-01	01				TCRBJ01-01*01	TCRBJ01	TCRBJ01-01	01				4	2	9	0	7	7	39	52	54	61	68	7	In	VDJ
GGACTCAGCTGTGTATTTTTGTGCTAGTGGTTTGGTCATGATGGGACACCTTGGAAGGTGATGAACACTGAAGCTTTCTTTGGACAA		4	1.928026761011443E-5	62	TCRBV12-05*01	TCRBV12	TCRBV12-05	01				TCRBD01-01*01	TCRBD01	TCRBD01-01	01				TCRBJ01-01*01	TCRBJ01	TCRBJ01-01	01				0	6	0	6	13	0	19	36	42	48	61	4	Out	VDJ
AATTCCCTGGAGCTTGGTGACTCTGCTGTGTATTTCTGTGCCAGCAGCCAAGATTTTCTCTATAATTCACCCCTCCACTTTGGGAAT	CASSQDFLYNSPLHF	5	2.4100334512643035E-5	45	TCRBV03-01/03-02*01	TCRBV03	TCRBV03-01/03-02	01				TCRBD02-01	TCRBD02	TCRBD02-01				01,02	TCRBJ01-06*01	TCRBJ01	TCRBJ01-06	01				0	4	4	10	0	3	36	53	57	-1	59	5	In	VDJ
AATTCCCTGGAGCTTGGTGACTCTGCTGTGTATTTCTGTGCCACCACTAGGGGGGAAGGGACCTTCTATGGCTACACCTTCGGTTCG	CATTRGEGTFYGYTF	2	9.640133805057214E-6	45	TCRBV03-01/03-02*01	TCRBV03	TCRBV03-01/03-02	01								TCRBD01,TCRBD02	TCRBD01-01,TCRBD02-01		TCRBJ01-02*01	TCRBJ01	TCRBJ01-02	01				10	5	5	1	11	4	36	43	48	54	65	2	In	VDJ
CTGAATGTGAACGCCTTGGAGCTGGACGACTCGGCCCTGTATCTCTGTGCCAGCAGCTTGGCCGACTATGGCTACACCTTCGGTTCG	CASSLADYGYTF	7	3.374046831770025E-5	36	TCRBV05-04*01	TCRBV05	TCRBV05-04	01				TCRBD02-01	TCRBD02	TCRBD02-01				01,02	TCRBJ01-02*01	TCRBJ01	TCRBJ01-02	01				0	1	8	6	0	3	45	61	62	-1	64	7	In	VDJ
NCTCTCACTGTGACATCGGCCCAAAAGAACCCGACAGCTTTCTATCTCTGTGCCACCAGGACCGACTATGGCTACACCTTCGGTTCG	CATRTDYGYTF	8	3.856053522022886E-5	33	TCRBV19-01*01	TCRBV19	TCRBV19-01	01								TCRBD01,TCRBD02	TCRBD01-01,TCRBD02-01		TCRBJ01-02*01	TCRBJ01	TCRBJ01-02	01				10	3	1	7	2	3	48	55	58	62	64	8	In	VDJ
CAGCGCACAGAGCAGGAGGACTCGGCCGTGTATCTCTGTGCCAGCAGCTTAGCGGGCAGGGGCCACTATGGCTACACCTTCGGTTCG	CASSLAGRGHYGYTF	7	3.374046831770025E-5	45	TCRBV07-02	TCRBV07	TCRBV07-02				01,02	TCRBD01-01*01	TCRBD01	TCRBD01-01	01				TCRBJ01-02*01	TCRBJ01	TCRBJ01-02	01				0	3	4	2	2	3	36	53	56	62	64	7	In	VDJ
ACCCTGCAGCCAGAAGACTCGGCCCTGTATCTCTGTGCCAGCAGCCAAGATCCTCAGGAAGTTAACTATGGCTACACCTTCGGTTCG	CASSQDPQEVNYGYTF	2	9.640133805057214E-6	48	TCRBV04-02*01	TCRBV04	TCRBV04-02	01				TCRBD01-01*01	TCRBD01	TCRBD01-01	01				TCRBJ01-02*01	TCRBJ01	TCRBJ01-02	01				0	4	4	4	4	1	33	50	54	58	62	2	In	VDJ
ATCCAGCCCTCAGAACCCAGGGACTCAGCTGTGTACTTCTGTGCCAGCAGCGGTGGGACAGGGAACTATGGCTACACCTTCGGTTCG	CASSGGTGNYGYTF	5	2.4100334512643035E-5	42	TCRBV12	TCRBV12				TCRBV12-03/12-04,TCRBV12-04		TCRBD01-01*01	TCRBD01	TCRBD01-01	01				TCRBJ01-02*01	TCRBJ01	TCRBJ01-02	01				6	4	0	3	0	2	39	50	54	-1	63	5	In	VDJ
ACGATCCAGCGCACAGAGCAGGAGGACTCGGCCGTGTATCTCTGTGCCAGCAGCCCGGACAGGGGTGATGGCTACACCTTCGGTTCG	CASSPDRGDGYTF	6	2.8920401415171642E-5	39	TCRBV07-02	TCRBV07	TCRBV07-02				01,02	TCRBD01-01*01	TCRBD01	TCRBD01-01	01				TCRBJ01-02*01	TCRBJ01	TCRBJ01-02	01				5	2	1	2	2	6	42	54	56	65	67	6	In	VDJ
ACGATCCAGCGCACAGAGCAGGAGGACTCGGCCGTGTATCTCTGTGCCAGCAGCTTAGGTGCTAGCGGCGAGCAGTACTTCGGGCCG	CASSLGASGEQYF	17	8.194113734298632E-5	39	TCRBV07-02	TCRBV07	TCRBV07-02				01,02	TCRBD02-01	TCRBD02	TCRBD02-01				01,02	TCRBJ02-07*01	TCRBJ02	TCRBJ02-07	01				1	3	4	5	0	6	42	58	61	-1	68	17	In	VDJ
NTGTCGGCTGCTCCCTCCCAAACATCTGTGTACTTCTGTGCCAGCAGCCTCCAAGGTGAAGGAAGCTACGAGCAGTACTTCGGGCCG	CASSLQGEGSYEQYF	14	6.74809366354005E-5	45	TCRBV06-02*02	TCRBV06	TCRBV06-02	02								TCRBD01,TCRBD02	TCRBD01-01,TCRBD02-01		TCRBJ02-07*01	TCRBJ02	TCRBJ02-07	01				2	11	1	8	2	3	36	49	60	63	65	14	In	VDJ
ACCAACCAGACATCTATGTACCTCTGTGCCAGCAGTTTATGGGGACTAGCGGGAGGTAAAGACTCCTACGAGCAGTACTTCGGGCCG	CASSLWGLAGGKDSYEQYF	6	2.8920401415171642E-5	57	TCRBV28-01*01	TCRBV28	TCRBV28-01	01				TCRBD02-01*02	TCRBD02	TCRBD02-01	02				TCRBJ02-07*01	TCRBJ02	TCRBJ02-07	01				0	0	0	1	6	0	24	-1	41	56	62	6	In	VDJ
GTGAGCACCTTGGAGCTGGGGGACTCGGCCCTTTATCTTTGCGCCAGCAGCTCCGTAACTGCTACCTACGAGCAGTACTTCGGGCCG	CASSSVTATYEQYF	3	1.4460200707585821E-5	42	TCRBV05-01*01	TCRBV05	TCRBV05-01	01				TCRBD02-01	TCRBD02	TCRBD02-01				01,02	TCRBJ02-07*01	TCRBJ02	TCRBJ02-07	01				3	5	3	10	4	2	39	52	57	60	64	3	In	VDJ
AAAGCTGGAGGACTCAGCCATGTACTTCTGTGCCAGCAGGGCGGTGTGTCTTAGCGGGGGAGAACCTACGAGCAGTACTTCGGGCCG		3	1.4460200707585821E-5	53	TCRBV02-01	TCRBV02	TCRBV02-01				01,03	TCRBD02-01*01	TCRBD02	TCRBD02-01	01				TCRBJ02-07*01	TCRBJ02	TCRBJ02-07	01				6	12	5	2	4	2	28	39	51	60	64	3	Out	VDJ
ATGAATGTGAGCACCTTGGAGCTGGGGGACTCGGCCCTTTATCTTTGCGCCAGCAGCTCTAACAGGGACGAGCAGTACTTCGGGCCG	CASSSNRDEQYF	13	6.266086973287189E-5	36	TCRBV05-01*01	TCRBV05	TCRBV05-01	01				TCRBD01-01*01	TCRBD01	TCRBD01-01	01				TCRBJ02-07*01	TCRBJ02	TCRBJ02-07	01				3	3	3	3	0	5	45	58	61	-1	67	13	In	VDJ
AAGATCCAGCCTGCAAAGCTTGAGGACTCGGCCGTGTATCTCTGTGCCAGCAGCCAGGGGATACTTAGAGAGCAGTACTTCGGGCCG	CASSQGILREQYF	8	3.856053522022886E-5	39	TCRBV11-02*01	TCRBV11	TCRBV11-02	01				TCRBD01-01*01	TCRBD01	TCRBD01-01	01				TCRBJ02-07*01	TCRBJ02	TCRBJ02-07	01				5	0	4	2	9	7	42	-1	54	60	69	8	In	VDJ
CGCACACAGCAGGAGGACTCCGCCGTGTATCTCTGTGCCAGCAGCTTATATCGGGGAATAGCAAATTCACCCCTCCACTTTGGGAAC	CASSLYRGIANSPLHF	9	4.3380602122757464E-5	48	TCRBV07-08*01	TCRBV07	TCRBV07-08	01				TCRBD02-01*01	TCRBD02	TCRBD02-01	01				TCRBJ01-06*02	TCRBJ01	TCRBJ01-06	02				2	3	8	3	7	7	33	48	51	56	63	9	In	VDJ
GCTTGGGGACTCGGCCGTGTATCTCTGTGCCAGCAGCTGCCCTGGATATTGTGCTAGCGGGGGGGCGGTGAGCAGTTCTTCGGGCCA		9	4.3380602122757464E-5	56	TCRBV11-03*01	TCRBV11	TCRBV11-03	01				TCRBD02-01*01	TCRBD02	TCRBD02-01	01				TCRBJ02-01*01	TCRBJ02	TCRBJ02-01	01				4	15	4	0	3	9	25	38	53	65	68	9	Out	VDJ
CATCCTGAAGACAGCAGCTTCTACATCTGCAGTGCTAGGGTGGCTAGCGGGGGGGATTTCACGCAGAATGAGCAGTTCTTCGGGCCA	CSARVASGGDFTQNEQFF	10	4.820066902528607E-5	54	TCRBV20	TCRBV20				TCRBV20-01,TCRBV20-or09_02		TCRBD02-01*01	TCRBD02	TCRBD02-01	01				TCRBJ02-01*01	TCRBJ02	TCRBJ02-01	01				3	5	4	0	11	7	27	38	43	55	66	10	In	VDJ
CTGGAGCTTGGTGACTCTGCTGTGTATTTCTGTGCCAGCAGCCAAGGAAATAGCGGGAGCTCCTACAATGAGCAGTTCTTCGGGCCA	CASSQGNSGSSYNEQFF	13	6.266086973287189E-5	51	TCRBV03-01/03-02*01	TCRBV03	TCRBV03-01/03-02	01				TCRBD02-01*02	TCRBD02	TCRBD02-01	02				TCRBJ02-01*01	TCRBJ02	TCRBJ02-01	01				1	4	5	2	0	0	30	46	50	-1	59	13	In	VDJ
GGGACACAGCACTGTATTTCTGTGCCAGCAGCATTGTGGCCCTGCGCGGGAGCAAGGGGAACCTACAATGAGCAGTTCTTCGGGCCA		7	3.374046831770025E-5	61	TCRBV21-01*01	TCRBV21	TCRBV21-01	01				TCRBD02-01*02	TCRBD02	TCRBD02-01	02				TCRBJ02-01*01	TCRBJ02	TCRBJ02-01	01				4	12	7	2	9	2	20	33	45	52	61	7	Out	VDJ
GCTACCCGCTCCCAGACATCTGTGTATTTCTGCGCCAGCAGTGAGTCAGACTAGCGGGAGATACACAATGAGCAGTTCTTCGGGCCA	CASSESD*REIHNEQFF	7	3.374046831770025E-5	51	TCRBV10-02*01	TCRBV10	TCRBV10-02	01				TCRBD02-01*02	TCRBD02	TCRBD02-01	02				TCRBJ02-01*01	TCRBJ02	TCRBJ02-01	01				0	1	2	2	4	5	30	47	48	60	64	7	Stop	VDJ
ACACAGCAGGAGGACTCCGCCGTGTATCTCTGTGCCAGCCGCATCCCCAGACGAACACGTAGGACCGGGGAGCTGTTTTTTGGAGAA	CASRIPRRTRRTGELFF	7	3.374046831770025E-5	51	TCRBV07-08	TCRBV07	TCRBV07-08				01,03					TCRBD01,TCRBD02	TCRBD01-01,TCRBD02-01		TCRBJ02-02*01	TCRBJ02	TCRBJ02-02	01				8	10	2	7	11	5	30	39	49	52	63	7	In	VDJ
AGCCCCAACCAGACCTCTCTGTACTTCTGTGCCAGCACCACCAAAGGGACTAGCGGGAGGTATAACGGGGAGCTGTTTTTTGGAGAA	CASTTKGTSGRYNGELFF	9	4.3380602122757464E-5	54	TCRBV27-01*01	TCRBV27	TCRBV27-01	01				TCRBD02-01*02	TCRBD02	TCRBD02-01	02				TCRBJ02-02*01	TCRBJ02	TCRBJ02-02	01				7	8	0	1	5	7	27	37	45	60	65	9	In	VDJ
ATTCTGGAGTCCGCCAGCACCAACCAGACATCTATGTACCTCTGTGCCAGCAGACCCGGCAGCGGTCTTGAAGCTTTCTTTGGACAA	CASRPGSGLEAFF	17	8.194113734298632E-5	39	TCRBV28-01*01	TCRBV28	TCRBV28-01	01				TCRBD02-01	TCRBD02	TCRBD02-01				01,02	TCRBJ01-01*01	TCRBJ01	TCRBJ01-01	01				6	7	6	5	3	7	42	53	60	65	68	17	In	VDJ
GTGACATCGGCCCAAAAGAACCCGACAGCTTTCTATCTCTGTGCCAGTAAACGACAGGGAAGATATGCTGAAGCTTTCTTTGGACAA	CASKRQGRYAEAFF	15	7.23010035379291E-5	42	TCRBV19-01*01	TCRBV19	TCRBV19-01	01				TCRBD01-01*01	TCRBD01	TCRBD01-01	01				TCRBJ01-01*01	TCRBJ01	TCRBJ01-01	01				7	3	2	3	8	6	39	49	52	59	67	15	In	VDJ
ATCCAGCGCACAGAGCAGGGGGACTCGGCCATGTATCTCTGTGCCAGCAGCCCCGGACGTGAGAGAGCTGAAGCTTTCTTTGGACAA	CASSPGRERAEAFF	24	1.1568160566068657E-4	42	TCRBV07-09*01	TCRBV07	TCRBV07-09	01								TCRBD01,TCRBD02	TCRBD01-01,TCRBD02-01		TCRBJ01-01*01	TCRBJ01	TCRBJ01-01	01				5	3	1	7	9	6	39	51	54	58	67	24	In	VDJ
ACTCTGACTGTGAGCAACATGAGCCCTGAAGACAGCAGCATATATCTCTGCAGCGTTGTTCTGGGTGAAAAACTGTTTTTTGGCAGT	CSVVLGEKLFF	6	2.8920401415171642E-5	33	TCRBV29-01*01	TCRBV29	TCRBV29-01	01								TCRBD01,TCRBD02	TCRBD01-01,TCRBD02-01		TCRBJ01-04*01	TCRBJ01	TCRBJ01-04	01				4	4	0	9	0	7	48	58	62	-1	65	6	In	VDJ
CGCCTTGTTGCTGGGGGACTCGGCCCTGTATCTCTGTGCCAGCAGCTGCCATAGGCGTCAGACCATCGGCCCCAGCATTTTGGTGAT		4	1.928026761011443E-5	47	TCRBV05-05*01	TCRBV05	TCRBV05-05	01								TCRBD01,TCRBD02	TCRBD01-01,TCRBD02-01		TCRBJ01-05*01	TCRBJ01	TCRBJ01-05	01				3	13	2	7	5	9	34	47	60	63	68	4	Out	VDJ
CAGCGCACACAGCAGGAGGACTCCGCCGTGTATCTCTGTGCCAGCAGCTTAGGGAGAACAGGGGATCAGCCCCAGCATTTTGGTGAT	CASSLGRTGDQPQHF	8	3.856053522022886E-5	45	TCRBV07-08*01	TCRBV07	TCRBV07-08	01				TCRBD01-01*01	TCRBD01	TCRBD01-01	01				TCRBJ01-05*01	TCRBJ01	TCRBJ01-05	01				1	5	3	2	0	5	36	52	57	-1	64	8	In	VDJ
GAGATCCAGTCCACGGAGTCAGGGGACACAGCACTGTATTTCTGTGCCAGCAGCAAACTTGACAGGTATGGCTACACCTTCGGTTCG	CASSKLDRYGYTF	2	9.640133805057214E-6	39	TCRBV21-01*01	TCRBV21	TCRBV21-01	01				TCRBD01-01*01	TCRBD01	TCRBD01-01	01				TCRBJ01-02*01	TCRBJ01	TCRBJ01-02	01				2	3	2	4	0	5	42	57	60	-1	66	2	In	VDJ
ACTGTGACATCGGCCCAAAAGAACCCGACAGCTTTCTATCTCTGTGCCAGTAATAGTGGGGCAGGCTATGGCTACACCTTCGGTTCG	CASNSGAGYGYTF	2	9.640133805057214E-6	39	TCRBV19-01*01	TCRBV19	TCRBV19-01	01				TCRBD01-01*01	TCRBD01	TCRBD01-01	01				TCRBJ01-02*01	TCRBJ01	TCRBJ01-02	01				7	5	7	0	3	4	42	52	57	62	65	2	In	VDJ
CTGACGATCCAGCGCACAGAGCAGGAGGACTCGGCCGTGTATCTCTGTGCCAGCAGCTTATATACCTATGGCTACACCTTCGGTTCG	CASSLYTYGYTF	5	2.4100334512643035E-5	36	TCRBV07-02	TCRBV07	TCRBV07-02				01,02					TCRBD01,TCRBD02	TCRBD01-01,TCRBD02-01		TCRBJ01-02*01	TCRBJ01	TCRBJ01-02	01				2	3	3	7	0	4	45	60	63	-1	65	5	In	VDJ
CTGAGCTCTCTGGAGCTGGGGGACTCAGCTTTGTATTTCTGTGCCAGCAGCGTAGAATGGGGGGACTATGGCTACACCTTCGGTTCG	CASSVEWGDYGYTF	3	1.4460200707585821E-5	42	TCRBV09-01*01	TCRBV09	TCRBV09-01	01				TCRBD02-01*01	TCRBD02	TCRBD02-01	01				TCRBJ01-02*01	TCRBJ01	TCRBJ01-02	01				0	3	9	1	0	3	39	55	58	-1	64	3	In	VDJ
GAGATCCAGCGCACAGAGCAGGGGGACTCGGCCATGTATCTCTGTGCCAGCAGCCAGGACAGAGACTATGGCTACACCTTCGGTTCG	CASSQDRDYGYTF	20	9.640133805057214E-5	39	TCRBV07-09*01	TCRBV07	TCRBV07-09	01				TCRBD01-01*01	TCRBD01	TCRBD01-01	01				TCRBJ01-02*01	TCRBJ01	TCRBJ01-02	01				5	2	1	5	2	3	42	54	56	62	64	20	In	VDJ
CAGCGCACACAGCAGGAGGACTCCGCCGTGTATCTCTGTGCCAGCAGCTTAGATCCAGGGAAAGAATATGGCTACACCTTCGGTTCG	CASSLDPGKEYGYTF	15	7.23010035379291E-5	45	TCRBV07-08*01	TCRBV07	TCRBV07-08	01				TCRBD01-01*01	TCRBD01	TCRBD01-01	01				TCRBJ01-02*01	TCRBJ01	TCRBJ01-02	01				1	3	4	3	6	5	36	52	55	60	66	15	In	VDJ
CTGAAGATCCGGTCCACAAAGCTGGAGGACTCAGCCATGTACTTCTGTGCCAGCAGTCCGACAGGGGTAGGCTACACCTTCGGTTCG	CASSPTGVGYTF	11	5.302073592781468E-5	36	TCRBV02-01	TCRBV02	TCRBV02-01				01,03	TCRBD01-01*01	TCRBD01	TCRBD01-01	01				TCRBJ01-02*01	TCRBJ01	TCRBJ01-02	01				5	2	2	2	2	8	45	57	59	67	69	11	In	VDJ
AACCTGAGCTCTCTGGAGCTGGGGGACTCAGCTTTGTATTTCTGTGCCAGCAGCGTAGGCGTCCCCGGGACATTAACCTTCGGTTCG	CASSVGVPGTLTF	5	2.4100334512643035E-5	39	TCRBV09-01*01	TCRBV09	TCRBV09-01	01				TCRBD01-01*01	TCRBD01	TCRBD01-01	01				TCRBJ01-02*01	TCRBJ01	TCRBJ01-02	01				0	8	0	6	3	14	42	58	66	72	75	5	In	VDJ
AAGATCCAGCCCTCAGAACCCAGGGACTCAGCTGTGTACTTCTGTGCCAGCAGTTTACAGGGGGCGTACGAGCAGTACTTCGGGCCG	CASSLQGAYEQYF	4	1.928026761011443E-5	39	TCRBV12-03/12-04*01	TCRBV12	TCRBV12-03/12-04	01				TCRBD01-01*01	TCRBD01	TCRBD01-01	01				TCRBJ02-07*01	TCRBJ02	TCRBJ02-07	01				2	0	4	0	1	4	42	-1	57	65	66	4	In	VDJ
GCCTTGTTGCTGGGGGACTCGGCCCTGTATCTCTGTGCCAGCAGCTCCGCCGGGACAGGGTTCCCCTACGAGCAGTACTTCGGGCCG	CASSSAGTGFPYEQYF	5	2.4100334512643035E-5	48	TCRBV05-05*01	TCRBV05	TCRBV05-05	01				TCRBD01-01*01	TCRBD01	TCRBD01-01	01				TCRBJ02-07*01	TCRBJ02	TCRBJ02-07	01				3	5	0	3	4	2	33	46	51	60	64	5	In	VDJ
CAGCAGGTAGTGCGAGGAGATTCGGCAGCTTATTTCTGTGCCAGCTCGCCCACTAGCGGGGGACCCTACGAGCAGTACTTCGGGCCG	CASSPTSGGPYEQYF	11	5.302073592781468E-5	45	TCRBV18-01*01	TCRBV18	TCRBV18-01	01				TCRBD02-01*01	TCRBD02	TCRBD02-01	01				TCRBJ02-07*01	TCRBJ02	TCRBJ02-07	01				6	4	3	2	2	2	36	47	51	62	64	11	In	VDJ
AGCTCCTTGGAGCTGGGGGACTCAGCCCTGTACTTCTGTGCCAGCAGCCGCGAGGGAGCCCCAACCTACGAGCAGTACTTCGGGCCG	CASSREGAPTYEQYF	6	2.8920401415171642E-5	45	TCRBV13-01*01	TCRBV13	TCRBV13-01	01				TCRBD02-01*02	TCRBD02	TCRBD02-01	02				TCRBJ02-07*01	TCRBJ02	TCRBJ02-07	01				5	5	9	2	6	2	36	48	53	58	64	6	In	VDJ
GTAGTCTGCTGCCTCCTCCCAGACATCTGTATATTTCTGCGCCAGCAGCACAGGGTTTAAGATTACTACGAGCAGTACTTCGGGCCG		9	4.3380602122757464E-5	44	TCRBV10-01*03	TCRBV10	TCRBV10-01	03				TCRBD01-01*01	TCRBD01	TCRBD01-01	01				TCRBJ02-07*01	TCRBJ02	TCRBJ02-07	01				6	1	3	3	10	3	37	48	49	55	65	9	Out	VDJ
CTGCCAGGCCCTCACATACCTCTCAGTACCTCTGTGCCAGCAGTGAATTAGCTTTTATGCCCCAAATACGAGCAGTACTTCGGGCCG		26	1.2532173946574378E-4	49	TCRBV25-01*01	TCRBV25	TCRBV25-01	01				TCRBD02-01	TCRBD02	TCRBD02-01				01,02	TCRBJ02-07*01	TCRBJ02	TCRBJ02-07	01				1	0	5	7	14	4	32	-1	48	52	66	26	Out	VDJ
CACGCCCTGCAGCCAGAAGACTCAGCCCTGTATCTCTGCGCCAGCAGCCATAAAAGCAGGGTGAGAGACACCATATATTTTGGAGAG	CASSHKSRVRDTIYF	4	1.928026761011443E-5	45	TCRBV04-01*01	TCRBV04	TCRBV04-01	01				TCRBD01-01*01	TCRBD01	TCRBD01-01	01				TCRBJ01-03*01	TCRBJ01	TCRBJ01-03	01				3	6	4	3	6	8	36	50	56	61	67	4	In	VDJ
CAGCTCTTTACTTCTGTGCCACCAGTGACTGAAAAAAACAGGGGGTCGGGACAGGGGGCGTCTGGAAACACCATATATTTTGGAGAG		14	6.74809366354005E-5	67	TCRBV24-01*01	TCRBV24	TCRBV24-01	01				TCRBD01-01*01	TCRBD01	TCRBD01-01	01				TCRBJ01-03*01	TCRBJ01	TCRBJ01-03	01				4	19	0	0	1	1	14	28	47	59	60	14	Out	VDJ
GAAGACAGCAGCATATATCTCTGCAGCGTTGAAGATATCGGTGTGGGGGGAGGGCCTAGGGCCAAAAACATTCAGTACTTCGGCGCC	CSVEDIGVGGGPRAKNIQYF	18	8.676120424551493E-5	60	TCRBV29-01	TCRBV29	TCRBV29-01				01,02	TCRBD02-01*02	TCRBD02	TCRBD02-01	02				TCRBJ02-04*01	TCRBJ02	TCRBJ02-04	01				0	12	9	0	6	1	21	35	47	54	60	18	In	VDJ
TCAGAACCCAGGGACTCAGCTGTGTACTTCTGTGCCAGCAGTTCACACTCCGGGACAGGGGCCCCAAATGAGCAGTTCTTCGGGCCA	CASSSHSGTGAPNEQFF	11	5.302073592781468E-5	51	TCRBV12	TCRBV12				TCRBV12-03/12-04,TCRBV12-04		TCRBD01-01*01	TCRBD01	TCRBD01-01	01				TCRBJ02-01*01	TCRBJ02	TCRBJ02-01	01				4	8	0	2	5	7	30	43	51	61	66	11	In	VDJ
NNNNTGAAGATCCAGCCCTCAGAACCCAGGGACTCAGCTGTGTACTTCTGTGCCAGCAGTTTTTCGTGGACCCAGTACTTCGGGCCA	CASSFSWTQYF	10	4.820066902528607E-5	33	TCRBV12-03/12-04*01	TCRBV12	TCRBV12-03/12-04	01				TCRBD02-01	TCRBD02	TCRBD02-01				01,02	TCRBJ02-05*01	TCRBJ02	TCRBJ02-05	01				3	2	8	6	2	7	48	62	64	66	68	10	In	VDJ
ATCCGCTCACCAGGCCTGGGGGACGCAGCCATGTACCTGTGTGCCACCAGCGTTAGGACTAGTGGAGAGACCCAGTACTTCGGGCCA	CATSVRTSGETQYF	10	4.820066902528607E-5	42	TCRBV15-01*02	TCRBV15	TCRBV15-01	02				TCRBD02-01	TCRBD02	TCRBD02-01				01,02	TCRBJ02-05*01	TCRBJ02	TCRBJ02-05	01				5	4	1	8	3	4	39	51	55	62	65	10	In	VDJ
TCGGCTGCTCCCTCCCAGACATCTGTGTACTTCTGTGCCAGCAGTGTGGAGGAGGGTAGTGGCACAGATACGCAGTATTTTGGCCCA	CASSVEEGSGTDTQYF	12	5.7840802830343284E-5	48	TCRBV06-01*01	TCRBV06	TCRBV06-01	01				TCRBD02-01*02	TCRBD02	TCRBD02-01	02				TCRBJ02-03*01	TCRBJ02	TCRBJ02-03	01				4	4	10	0	5	1	33	46	50	56	61	12	In	VDJ
TGAGCACCTTGGAGCTGGGGGACTCGGCCCTTTATCTTTGCGCCAGCAGCGGGACGGGGGGAGGCCGGGGAGCTGTTTTTTGGAGAA		7	3.374046831770025E-5	43	TCRBV05-01*01	TCRBV05	TCRBV05-01	01				TCRBD02-01*01	TCRBD02	TCRBD02-01	01				TCRBJ02-02*01	TCRBJ02	TCRBJ02-02	01				4	4	8	1	3	6	38	50	54	61	64	7	Out	VDJ
CAGCCTGCAGAACTGGAGGATTCTGGAGTTTATTTCTGTGCCAGCAGCCACTCAACGGCTGGAGCCGGGGAGCTGTTTTTTGGAGAA	CASSHSTAGAGELFF	11	5.302073592781468E-5	45	TCRBV14-01*01	TCRBV14	TCRBV14-01	01				TCRBD02-01*02	TCRBD02	TCRBD02-01	02				TCRBJ02-02*01	TCRBJ02	TCRBJ02-02	01				3	10	10	2	0	6	36	50	60	-1	64	11	In	VDJ
GGGACTCAGCTGTGTACTTCTGTGCCAGCAGTTTCCCGCTAGCCGCAAAAGGGAGGAGGGCACACCGGGGAGCTGTTTTTTGGAGAA		3	1.4460200707585821E-5	61	TCRBV12	TCRBV12				TCRBV12-03/12-04,TCRBV12-04		TCRBD02-01*02	TCRBD02	TCRBD02-01	02				TCRBJ02-02*01	TCRBJ02	TCRBJ02-02	01				3	16	9	1	5	3	20	34	50	56	61	3	Out	VDJ
CGCTCACCAGGCCTGGGGGACGCAGCCATGTACCTGTGTGCCACCAGCAGACAGGTGGGGAACACCGGGGAGCTGTTTTTTGGAGAA	CATSRQVGNTGELFF	9	4.3380602122757464E-5	45	TCRBV15-01*02	TCRBV15	TCRBV15-01	02				TCRBD01-01*01	TCRBD01	TCRBD01-01	01				TCRBJ02-02*01	TCRBJ02	TCRBJ02-02	01				2	0	4	4	4	1	36	-1	51	55	59	9	In	VDJ
CTGGAGCTGGGGGACTCAGCTTTGTATTTCTGTGCCAGCAGCGTGGTTCCAGTTGAGGGGAACACCGGGGAGCTGTTTTTTGGAGAA	CASSVVPVEGNTGELFF	17	8.194113734298632E-5	51	TCRBV09-01*01	TCRBV09	TCRBV09-01	01				TCRBD02-01*02	TCRBD02	TCRBD02-01	02				TCRBJ02-02*01	TCRBJ02	TCRBJ02-02	01				2	10	11	0	0	1	30	44	54	-1	59	17	In	VDJ
CTGAGGATCCAGCAGGTAGTGCGAGGAGATTCGGCAGCTTATTTCTGTGCCAGCTCGCGTCAAACGGGGGAAGCTTTCTTTGGACAA	CASSRQTGEAFF	5	2.4100334512643035E-5	36	TCRBV18-01*01	TCRBV18	TCRBV18-01	01				TCRBD02-01*01	TCRBD02	TCRBD02-01	01				TCRBJ01-01*01	TCRBJ01	TCRBJ01-01	01				6	8	8	3	0	8	45	56	64	-1	69	5	In	VDJ
GTGAACGCCTTGGAGCTGGACGACTCGGCCCTGTATCTCTGTGCCAGCAGCTTGGCTGGGAGCAATGAAAAACTGTTTTTTGGCAGT	CASSLAGSNEKLFF	9	4.3380602122757464E-5	42	TCRBV05-04*01	TCRBV05	TCRBV05-04	01				TCRBD02-01*02	TCRBD02	TCRBD02-01	02				TCRBJ01-04*01	TCRBJ01	TCRBJ01-04	01				0	2	9	2	1	5	39	55	57	62	63	9	In	VDJ
ACATCGGCCCAAAAGAACCCGACAGCTTTCTATCTCTGTGCCAGTAGTATAGAGACAGCTCTTAATCAGCCCCAGCATTTTGGTGAT	CASSIETALNQPQHF	13	6.266086973287189E-5	45	TCRBV19-01*01	TCRBV19	TCRBV19-01	01				TCRBD01-01*01	TCRBD01	TCRBD01-01	01				TCRBJ01-05*01	TCRBJ01	TCRBJ01-05	01				0	0	2	5	5	4	36	-1	53	58	63	13	In	VDJ
ACCAGTGCCCATCCTGAAGACAGCAGCTTCTACATCTGCAGTGCTAGCGGACGGACAGGACCTAATCAGCCCCAGCATTTTGGTGAT	CSASGRTGPNQPQHF	16	7.712107044045772E-5	45	TCRBV20	TCRBV20				TCRBV20-01,TCRBV20-or09_02		TCRBD01-01*01	TCRBD01	TCRBD01-01	01				TCRBJ01-05*01	TCRBJ01	TCRBJ01-05	01				3	5	1	4	4	4	36	47	52	59	63	16	In	VDJ
CTCAGAACCCAGGGACTCAGCTGTGTACTTCTGTGCCAGCATCCCTCAAGGTAACAGGGAATCAATCAGCCCCAGCATTTTGGTGAT		2	9.640133805057214E-6	50	TCRBV12	TCRBV12				TCRBV12-03/12-04,TCRBV12-04		TCRBD01-01*01	TCRBD01	TCRBD01-01	01				TCRBJ01-05*01	TCRBJ01	TCRBJ01-05	01				7	12	3	3	3	3	31	41	53	59	62	2	Out	VDJ
GCAGCCTGCAGAACTGGAGGATTCTGGAGTTTATTTCTGTGCCAGCAGCCAAAGGGATATAGCAATCAGCCCCAGCATTTTGGTGAT		15	7.23010035379291E-5	44	TCRBV14-01*01	TCRBV14	TCRBV14-01	01								TCRBD01,TCRBD02	TCRBD01-01,TCRBD02-01		TCRBJ01-05*01	TCRBJ01	TCRBJ01-05	01				2	1	0	8	2	0	37	52	53	57	59	15	Out	VDJ
ACACAGCAGGAGGACTCCGCCGTGTATCTCTGTGCCAGCAGCTTTCTCTGGGGGACGGGGAGCAATCAGCCCCAGCATTTTGGTGAT	CASSFLWGTGSNQPQHF	5	2.4100334512643035E-5	51	TCRBV07-08*01	TCRBV07	TCRBV07-08	01								TCRBD01,TCRBD02	TCRBD01-01,TCRBD02-01		TCRBJ01-05*01	TCRBJ01	TCRBJ01-05	01				3	7	0	7	4	1	30	44	51	56	60	5	In	VDJ
AATGTGAACGCCTTGGAGCTGGACGACTCGGCCCTGTATCTCTGTGCCGGAGTAGACAGGGACAATCAGCCCCAGCATTTTGGTGAT	CAGVDRDNQPQHF	10	4.820066902528607E-5	39	TCRBV05-04*01	TCRBV05	TCRBV05-04	01				TCRBD01-01*01	TCRBD01	TCRBD01-01	01				TCRBJ01-05*01	TCRBJ01	TCRBJ01-05	01				10	6	2	3	1	3	42	48	54	61	62	10	In	VDJ
TCTGAGCTGAATGTGAACGCCTTGGAGCTGGAGGACTCGGCCCTGTATCTCTGTGCCAGCAGCCGCCTTGGCTACACCTTCGGTTCG	CASSRLGYTF	12	5.7840802830343284E-5	30	TCRBV05-08*01	TCRBV05	TCRBV05-08	01								TCRBD01,TCRBD02	TCRBD01-01,TCRBD02-01		TCRBJ01-02*01	TCRBJ01	TCRBJ01-02	01				4	1	10	0	2	7	51	63	64	66	68	12	In	VDJ
ACTGTGACATCGGCCCAAAAGAACCCGACAGCTTTCTATCTCTGTGCCAGTCGACAGGGAGTACCGGCTGGCTACACCTTCGGTTCG	CASRQGVPAGYTF	9	4.3380602122757464E-5	39	TCRBV19-01*01	TCRBV19	TCRBV19-01	01				TCRBD01-01*01	TCRBD01	TCRBD01-01	01				TCRBJ01-02*01	TCRBJ01	TCRBJ01-02	01				8	1	2	3	9	7	42	51	52	59	68	9	In	VDJ
TCCGCTACCAGCTCCCAGACATCTGTGTACTTCTGTGCCATCAGTGGGGGGCTCCGACTACTTGGCTATGGCTACACCTTCGGTTCG	CAISGGLRLLGYGYTF	6	2.8920401415171642E-5	48	TCRBV10-03*01	TCRBV10	TCRBV10-03	01				TCRBD01-01*01	TCRBD01	TCRBD01-01	01				TCRBJ01-02*01	TCRBJ01	TCRBJ01-02	01				4	0	6	0	13	4	33	-1	46	52	65	6	In	VDJ
TCGGCCCAAAAGAACCCGACAGCTTTCTATCTCTGTGCCAGTAGTGGCGAACGGACAGGGGGTAGCTATGGCTACACCTTCGGTTCG	CASSGERTGGSYGYTF	11	5.302073592781468E-5	48	TCRBV19-01*01	TCRBV19	TCRBV19-01	01				TCRBD01-01*01	TCRBD01	TCRBD01-01	01				TCRBJ01-02*01	TCRBJ01	TCRBJ01-02	01				5	7	1	1	3	4	33	45	52	62	65	11	In	VDJ
GTCCACGGAGTCAGGGGACACAGCACTGTATTTCTGTGCCAGCAGCAAAAGGTGGGCAGGAGTAACTATGGCTACACCTTCGGTTCG		8	3.856053522022886E-5	47	TCRBV21-01*01	TCRBV21	TCRBV21-01	01								TCRBD01,TCRBD02	TCRBD01-01,TCRBD02-01		TCRBJ01-02*01	TCRBJ01	TCRBJ01-02	01				2	7	4	4	2	1	34	49	56	60	62	8	Out	VDJ
AATTCCCTGGAGCTTGGTGACTCTGCTGTGTATTTCTGTGCCAGCAGCCAAGGTGTCAGATCTAACTATGGCTACACCTTCGGTTCG	CASSQGVRSNYGYTF	7	3.374046831770025E-5	45	TCRBV03-01/03-02*01	TCRBV03	TCRBV03-01/03-02	01				TCRBD01-01*01	TCRBD01	TCRBD01-01	01				TCRBJ01-02*01	TCRBJ01	TCRBJ01-02	01				1	4	4	5	2	0	36	52	56	59	61	7	In	VDJ
ATCCAGCGCACACAGCAGGAGGACTCGGCCGTGTATCTCTGTGCCAGCAGCTTAGCTAGCGGGATGTACGAGCAGTACTTCGGGCCG	CASSLASGMYEQYF	3	1.4460200707585821E-5	42	TCRBV07-02	TCRBV07	TCRBV07-02				01,02	TCRBD02-01*02	TCRBD02	TCRBD02-01	02				TCRBJ02-07*01	TCRBJ02	TCRBJ02-07	01				0	0	5	3	2	4	39	-1	56	64	66	3	In	VDJ
GTGAACGCCTTGGAGCTGGACGACTCGGCCCTGTATCTCTGTGCCAGCACAAGCGGGGGGCCCGTCTACGAGCAGTACTTCGGGCCG	CASTSGGPVYEQYF	5	2.4100334512643035E-5	42	TCRBV05-04*01	TCRBV05	TCRBV05-04	01				TCRBD02-01*01	TCRBD02	TCRBD02-01	01				TCRBJ02-07*01	TCRBJ02	TCRBJ02-07	01				6	2	6	1	5	3	39	49	51	60	65	5	In	VDJ
CGGGAGACACGGCACTGTATCTCTGCGCCAGCAGTCAATCGAGGGATTGAGGGGCGTAATACTCTCTACGAGCAGTACTTCGGGCCG		5	2.4100334512643035E-5	58	TCRBV23-01*01	TCRBV23	TCRBV23-01	01								TCRBD01,TCRBD02	TCRBD01-01,TCRBD02-01		TCRBJ02-07*01	TCRBJ02	TCRBJ02-07	01				0	9	5	2	11	3	23	40	49	54	65	5	Out	VDJ
GGAGTCGCCCAGCCCCAACCAGACCTCTCTGTACTTCTGTGCCAGCGGAGACTAGCGGGAGAATCCTACGAGCAGTACTTCGGGCCG		11	5.302073592781468E-5	44	TCRBV27-01*01	TCRBV27	TCRBV27-01	01				TCRBD02-01*02	TCRBD02	TCRBD02-01	02				TCRBJ02-07*01	TCRBJ02	TCRBJ02-07	01				8	3	2	2	2	1	37	46	49	61	63	11	Out	VDJ
CTGGAGTCCGCCAGCACCAACCAGACATCTATGTACCTCTGTGCCAGCAGAGCCGGCGGGAGCCCCTACGAGCAGTACTTCGGGCCG	CASRAGGSPYEQYF	6	2.8920401415171642E-5	42	TCRBV28-01*01	TCRBV28	TCRBV28-01	01				TCRBD02-01*02	TCRBD02	TCRBD02-01	02				TCRBJ02-07*01	TCRBJ02	TCRBJ02-07	01				6	5	7	2	2	2	39	50	55	62	64	6	In	VDJ
AGTGCCCATCCTGAAGACAGCAGCTTCTACATCTGCAGTGCTAGCCCGATCGGTTGGGGACTAGGAAACACCATATATTTTGGAGAG	CSASPIGWGLGNTIYF	4	1.928026761011443E-5	48	TCRBV20	TCRBV20				TCRBV20-01,TCRBV20-or09_02		TCRBD02-01	TCRBD02	TCRBD02-01				01,02	TCRBJ01-03*01	TCRBJ01	TCRBJ01-03	01				3	12	0	9	0	4	33	44	56	-1	63	4	In	VDJ
TGACCAGTGCCCATCCTGAAGACAGCAGCTTCTACATCTGCAGTGCTAGACGATGGCTCTGGGGCCAACGTCCTGACTTTCGGGGCC		10	4.820066902528607E-5	43	TCRBV20	TCRBV20				TCRBV20-01,TCRBV20-or09_02						TCRBD01,TCRBD02	TCRBD01-01,TCRBD02-01		TCRBJ02-06*01	TCRBJ02	TCRBJ02-06	01				2	4	0	10	0	0	38	50	54	-1	56	10	Out	VDJ
CTGAAGACAGCAGCTTCTACATCTGCAGTGCTAGTTCGTGGCAGGTTAACCTCATCCCCTGATAATTCACCCCTCCACTTTGGGAAC		10	4.820066902528607E-5	58	TCRBV20-01*04	TCRBV20	TCRBV20-01	04				TCRBD01-01*01	TCRBD01	TCRBD01-01	01				TCRBJ01-06*02	TCRBJ01	TCRBJ01-06	02				2	6	4	4	16	5	23	35	41	45	61	10	Out	VDJ
GTGACATCGGCCCAAAAGAACCCGACAGCTTTCTATCTCTGTGCCAGCCTACCGGGACAGGGTGCCCATGAGCAGTTCTTCGGGCCA	CASLPGQGAHEQFF	6	2.8920401415171642E-5	42	TCRBV19-01*01	TCRBV19	TCRBV19-01	01				TCRBD01-01*01	TCRBD01	TCRBD01-01	01				TCRBJ02-01*01	TCRBJ02	TCRBJ02-01	01				9	6	0	3	5	8	39	47	53	62	67	6	In	VDJ
TCCGCCAGCACCAACCAGACATCTATGTACCTCTGTGCCAGCAGTTTATTTGGGCTAGCGGACGGGAATGAGCAGTTCTTCGGGCCA	CASSLFGLADGNEQFF	3	1.4460200707585821E-5	48	TCRBV28-01*01	TCRBV28	TCRBV28-01	01				TCRBD02-01	TCRBD02	TCRBD02-01				01,02	TCRBJ02-01*01	TCRBJ02	TCRBJ02-01	01				1	5	4	5	5	7	33	49	54	61	66	3	In	VDJ
AAGGGCGACTCGGCTGTGTATCTCTGTGCCAGAAGCTTAGAGCCTAGTATCACCACAGGGGATTACAATGAGCAGTTCTTCGGGCCA	CARSLEPSITTGDYNEQFF	17	8.194113734298632E-5	57	TCRBV07-05*01	TCRBV07	TCRBV07-05	01				TCRBD01-01*01	TCRBD01	TCRBD01-01	01				TCRBJ02-01*01	TCRBJ02	TCRBJ02-01	01				0	14	3	2	2	4	24	40	54	61	63	17	In	VDJ
AAGACAGCAGCTTCTACATCTGCAGTGCTAGAGATTCGGAGACAGGGTAATTCCGCCTCGTTCTACAATGAGCAGTTCTTCGGGCCA		21	1.0122140495310075E-4	61	TCRBV20	TCRBV20				TCRBV20-01,TCRBV20-or09_02		TCRBD01-01*01	TCRBD01	TCRBD01-01	01				TCRBJ02-01*01	TCRBJ02	TCRBJ02-01	01				0	6	2	3	15	3	20	34	40	47	62	21	Out	VDJ
CAGCCCTCAGAACCCAGGGACTCAGCTGTGTACTTCTGTGCCAGCAGTTTAGAGGGGGGTCTCTACAATGAGCAGTTCTTCGGGCCA	CASSLEGGLYNEQFF	13	6.266086973287189E-5	45	TCRBV12	TCRBV12				TCRBV12-03/12-04,TCRBV12-04						TCRBD01,TCRBD02	TCRBD01-01,TCRBD02-01		TCRBJ02-01*01	TCRBJ02	TCRBJ02-01	01				1	0	5	1	4	3	36	-1	52	58	62	13	In	VDJ
ACGATCCAGCGCACAGAGCAGGAGGACTCGGCCGTGTATCTCTGTGCCAGCAGCTTAGGATCCTACAATGAGCAGTTCTTCGGGCCA	CASSLGSYNEQFF	6	2.8920401415171642E-5	39	TCRBV07-02	TCRBV07	TCRBV07-02				01,02					TCRBD01,TCRBD02	TCRBD01-01,TCRBD02-01		TCRBJ02-01*01	TCRBJ02	TCRBJ02-01	01				1	0	2	8	0	1	42	-1	58	-1	60	6	In	VDJ
TTCTAAGAAGCTCCTCCTCAGTGACTCTGGCTTCTATCTCTGTGCCTGGAGTGCCCTTGGGGCATCGGGACCCAGTACTTCGGGCCA		6	2.8920401415171642E-5	41	TCRBV30-01	TCRBV30	TCRBV30-01				02,04	TCRBD01-01*01	TCRBD01	TCRBD01-01	01				TCRBJ02-05*01	TCRBJ02	TCRBJ02-05	01				1	5	7	0	5	7	40	53	58	63	68	6	Out	VDJ
CAGGCCTGGGGGACGCAGCCATGTACCTGTGTGCCACCAGCAGGGCTCCGTGGACAGGGTAGGAAAGAGACCCAGTACTTCGGGCCA		8	3.856053522022886E-5	52	TCRBV15-01*02	TCRBV15	TCRBV15-01	02				TCRBD01-01*01	TCRBD01	TCRBD01-01	01				TCRBJ02-05*01	TCRBJ02	TCRBJ02-05	01				3	8	1	3	5	3	29	43	51	59	64	8	Out	VDJ
ATCCGGTCCACAAAGCTGGAGGACTCAGCCATGTACTTCTGTGCCAGCAGTGATCGGACCAACACCGGGGAGCTGTTTTTTGGAGAA	CASSDRTNTGELFF	3	1.4460200707585821E-5	42	TCRBV02-01	TCRBV02	TCRBV02-01				01,03					TCRBD01,TCRBD02	TCRBD01-01,TCRBD02-01		TCRBJ02-02*01	TCRBJ02	TCRBJ02-02	01				3	2	1	7	1	2	39	53	55	59	60	3	In	VDJ
ATCCAGCGCACAGAGCAGGGGGACTCGGCCATGTATCTCTGTGCCAGCAGCCCGAGTCCCGGGAGCGGGATGGCTTTCTTTGGACAA	CASSPSPGSGMAFF	15	7.23010035379291E-5	42	TCRBV07-09*01	TCRBV07	TCRBV07-09	01				TCRBD02-01*02	TCRBD02	TCRBD02-01	02				TCRBJ01-01*01	TCRBJ01	TCRBJ01-01	01				5	12	6	3	2	11	39	51	63	70	72	15	In	VDJ
GTGAGCAACATGAGCCCTGAAGACAGCAGCATATATCTCTGCAGCGCTTCTGAGAGAGCTGAAGTTGGTGAAGCTTTCTTTGGACAA	CSASERAEVGEAFF	3	1.4460200707585821E-5	42	TCRBV29-01*03	TCRBV29	TCRBV29-01	03				TCRBD02-01	TCRBD02	TCRBD02-01				01,02	TCRBJ01-01*01	TCRBJ01	TCRBJ01-01	01				6	9	6	7	9	7	39	47	56	59	68	3	In	VDJ
GAGCAACATGAGCCCTGAAGACAGCAGCATATATCTCTGCAGCGTTGAAGACCGGGACAGGGGGGCACTGAAGCTTTCTTTGGACAA		12	5.7840802830343284E-5	44	TCRBV29-01	TCRBV29	TCRBV29-01				01,02	TCRBD01-01*01	TCRBD01	TCRBD01-01	01				TCRBJ01-01*01	TCRBJ01	TCRBJ01-01	01				0	2	0	1	1	4	37	51	53	64	65	12	Out	VDJ
GCAGAGCTTGGGGACTCGGCCGTGTATCTCTGTGCCAGCAGCTTCCCTAAACCGACGGACCTGAACACTGAAGCTTTCTTTGGACAA	CASSFPKPTDLNTEAFF	6	2.8920401415171642E-5	51	TCRBV11-03*01	TCRBV11	TCRBV11-03	01								TCRBD01,TCRBD02	TCRBD01-01,TCRBD02-01		TCRBJ01-01*01	TCRBJ01	TCRBJ01-01	01				3	12	1	7	1	0	30	44	56	60	61	6	In	VDJ
NNNTGTCGGCTGCTCCCTCCCAGACATCTGTGTACTTGTGTGCCAGCAGCAGAGACCAGGGAGAACACTGAAGCTTTCTTTGGACAA		5	2.4100334512643035E-5	43	TCRBV06-08*01	TCRBV06	TCRBV06-08	01				TCRBD01-01*01	TCRBD01	TCRBD01-01	01				TCRBJ01-01*01	TCRBJ01	TCRBJ01-01	01				6	7	4	3	1	1	38	49	56	61	62	5	Out	VDJ
CGCACAGAGCAGGGGGACTCGGCCATGTATCTCTGTGCCAGCGCCTCCCCCCTTTGGCAGGAGAACACTGAAGCTTTCTTTGGACAA	CASASPLWQENTEAFF	7	3.374046831770025E-5	48	TCRBV07-09	TCRBV07	TCRBV07-09				01,05,06	TCRBD01-01*01	TCRBD01	TCRBD01-01	01				TCRBJ01-01*01	TCRBJ01	TCRBJ01-01	01				8	15	4	4	1	1	33	42	57	61	62	7	In	VDJ
CAGCGCACACAGCAGGAGGACTCCGCCGTGTATCTCTGTGCCAGCAGCCAAAACGTGGGGACTAATGAAAAACTGTTTTTTGGCAGT	CASSQNVGTNEKLFF	13	6.266086973287189E-5	45	TCRBV07-08*03	TCRBV07	TCRBV07-08	03								TCRBD01,TCRBD02	TCRBD01-01,TCRBD02-01		TCRBJ01-04*01	TCRBJ01	TCRBJ01-04	01				4	7	6	2	0	2	36	49	56	-1	60	13	In	VDJ
CCCTCAGAACCCAGGGACTCAGCTGTGTACTTCTGTGCCAGCAGTGAAACCGGGACCGGGATCAATCAGCCCCAGCATTTTGGTGAT	CASSETGTGINQPQHF	8	3.856053522022886E-5	48	TCRBV12	TCRBV12				TCRBV12-03/12-04,TCRBV12-04						TCRBD01,TCRBD02	TCRBD01-01,TCRBD02-01		TCRBJ01-05*01	TCRBJ01	TCRBJ01-05	01				5	6	0	7	6	3	33	45	51	56	62	8	In	VDJ
NTGTCGGCTGCTCCCTCCCAGACATCTGTGTACTTCTGTGCCAGCAGTGATCAGGGGGGTAGCAATCAGCCCCAGCATTTTGGTGAT	CASSDQGGSNQPQHF	17	8.194113734298632E-5	45	TCRBV06-01*01	TCRBV06	TCRBV06-01	01				TCRBD01-01*01	TCRBD01	TCRBD01-01	01				TCRBJ01-05*01	TCRBJ01	TCRBJ01-05	01				3	1	4	1	1	0	36	50	51	58	59	17	In	VDJ
CAACCAGACATCTATGTACCTCTGTGCCAGCAGTCTGTTAGGGACAGGGGGCAAAGGCATAGCAATCAGCCCCAGCATTTTGGTGAT		3	1.4460200707585821E-5	59	TCRBV28-01*01	TCRBV28	TCRBV28-01	01				TCRBD01-01*01	TCRBD01	TCRBD01-01	01				TCRBJ01-05*01	TCRBJ01	TCRBJ01-05	01				5	6	0	0	7	0	22	34	40	52	59	3	Out	VDJ
ATCCAGCCCTCAGAACCCAGGGACTCAGCTGTGTACTTCTGTGCCAGCAGTTTTTTGGGCCGGAATTCACCCCTCCACTTTGGGAAT	CASSFLGRNSPLHF	4	1.928026761011443E-5	42	TCRBV12	TCRBV12				TCRBV12-03/12-04,TCRBV12-04		TCRBD01-01*01	TCRBD01	TCRBD01-01	01				TCRBJ01-06*01	TCRBJ01	TCRBJ01-06	01				3	3	8	0	3	7	39	53	56	60	63	4	In	VDJ
ACTGTGAGCAACATGAGCCCTGAAGACAGCAGCATATATCTCTGCAGCGCCACCACGGGACAGCCTTATGGCTACACCTTCGGTTCG	CSATTGQPYGYTF	3	1.4460200707585821E-5	39	TCRBV29-01*03	TCRBV29	TCRBV29-01	03				TCRBD01-01*01	TCRBD01	TCRBD01-01	01				TCRBJ01-02*01	TCRBJ01	TCRBJ01-02	01				6	6	0	5	3	5	42	50	56	63	66	3	In	VDJ
ATTCTGGAGTCCGCCAGCACCAACCAGACATCTATGTACCTCTGTGCCAGCAGTTTGACCTTTGGGTATGGCTACACCTTCGGTTCG	CASSLTFGYGYTF	6	2.8920401415171642E-5	39	TCRBV28-01*01	TCRBV28	TCRBV28-01	01								TCRBD01,TCRBD02	TCRBD01-01,TCRBD02-01		TCRBJ01-02*01	TCRBJ01	TCRBJ01-02	01				3	7	0	9	0	5	42	56	63	-1	66	6	In	VDJ
AAGATCCGGTCCACAAAGCTGGAGGACTCAGCCATGTACTTCTGTGCCAGCAGTGCACAGGGCTTCTATGGCTACACCTTCGGTTCG	CASSAQGFYGYTF	5	2.4100334512643035E-5	39	TCRBV02-01	TCRBV02	TCRBV02-01				01,03	TCRBD01-01*01	TCRBD01	TCRBD01-01	01				TCRBJ01-02*01	TCRBJ01	TCRBJ01-02	01				4	1	3	3	3	4	42	55	56	62	65	5	In	VDJ
ATTCTGGAGTCCGCCAGCACCAACCAGACATCTATGTACCTCTGTGCCAGCAGTTCCACAGGCTACTATGGCTACACCTTCGGTTCG	CASSSTGYYGYTF	10	4.820066902528607E-5	39	TCRBV28-01*01	TCRBV28	TCRBV28-01	01				TCRBD01-01*01	TCRBD01	TCRBD01-01	01				TCRBJ01-02*01	TCRBJ01	TCRBJ01-02	01				4	2	3	4	2	3	42	55	57	62	64	10	In	VDJ
NNNNNNNTGTCGGCTGCTCCCTCCCAGACATCTGTGTACTTCTGTGCCAGCAGTCCGGGGTACGACTATGGCTACACCTTCGGTTCG	CASSPGYDYGYTF	6	2.8920401415171642E-5	39	TCRBV06-05*01	TCRBV06	TCRBV06-05	01				TCRBD02-01*01	TCRBD02	TCRBD02-01	01				TCRBJ01-02*01	TCRBJ01	TCRBJ01-02	01				5	1	8	3	4	3	42	54	55	60	64	6	In	VDJ
CTGGAGTCCGCCAGCACCAACCAGACATCTATGTACCTCTGTGCCAGCAGTGGACAGGTTATAAACTATGGCTACACCTTCGGTTCG	CASSGQVINYGYTF	4	1.928026761011443E-5	42	TCRBV28-01*01	TCRBV28	TCRBV28-01	01				TCRBD01-01*01	TCRBD01	TCRBD01-01	01				TCRBJ01-02*01	TCRBJ01	TCRBJ01-02	01				5	0	1	4	5	2	39	-1	51	58	63	4	In	VDJ
AACGCCTTGGAGCTGGACGACTCGGCCCTGTATCTCTGTGCCAGCAGCTTGGGAGCGGGACAGGGAGGCGAGCAGTACTTCGGGCCG	CASSLGAGQGGEQYF	11	5.302073592781468E-5	45	TCRBV05-04*01	TCRBV05	TCRBV05-04	01				TCRBD01-01*01	TCRBD01	TCRBD01-01	01				TCRBJ02-07*01	TCRBJ02	TCRBJ02-07	01				0	4	0	3	3	6	36	52	56	65	68	11	In	VDJ
GAGTCCGCCAGCACCAACCAGACATCTATGTACCTCTGTGCCAGCAGTCCCGCTAGCGGGAGAGGTTACGAGCAGTACTTCGGGCCG	CASSPASGRGYEQYF	6	2.8920401415171642E-5	45	TCRBV28-01*01	TCRBV28	TCRBV28-01	01				TCRBD02-01*02	TCRBD02	TCRBD02-01	02				TCRBJ02-07*01	TCRBJ02	TCRBJ02-07	01				5	4	4	2	4	4	36	48	52	62	66	6	In	VDJ
AAGATCCAGCCCTCAGAACCCAGGGACTCAGCTGTGTACTTCTGTGCCAGCAGTTTACAGGTGACCTACGAGCAGTACTTCGGGCCG	CASSLQVTYEQYF	3	1.4460200707585821E-5	39	TCRBV12-03/12-04*01	TCRBV12	TCRBV12-03/12-04	01				TCRBD01-01*01	TCRBD01	TCRBD01-01	01				TCRBJ02-07*01	TCRBJ02	TCRBJ02-07	01				2	0	4	4	3	2	42	-1	57	61	64	3	In	VDJ
GCTGCTCCCTCCCAGACATCTGTGTACTTCTGTGCCAGCACCTCAGGCCATCGGGACAGCAAAACCTACGAGCAGTACTTCGGGCCG	CASTSGHRDSKTYEQYF	6	2.8920401415171642E-5	51	TCRBV06	TCRBV06				TCRBV06-01,TCRBV06-05,TCRBV06-06		TCRBD01-01*01	TCRBD01	TCRBD01-01	01				TCRBJ02-07*01	TCRBJ02	TCRBJ02-07	01				7	12	0	5	5	2	30	40	52	59	64	6	In	VDJ
ATCAATTCCCTGGAGCTTGGTGACTCTGCTGTGTATTTCTGTGCCAGCAGCCGTGGTGGGCGGTACTACGAGCAGTACTTCGGGCCG	CASSRGGRYYEQYF	4	1.928026761011443E-5	42	TCRBV03-01/03-02*01	TCRBV03	TCRBV03-01/03-02	01								TCRBD01,TCRBD02	TCRBD01-01,TCRBD02-01		TCRBJ02-07*01	TCRBJ02	TCRBJ02-07	01				4	5	8	0	4	3	39	52	57	61	65	4	In	VDJ
TTGCTGGGGGACTCGGCCCTCTATCTCTGTGCCAGCAGCCCCTCCACCTGGGCCCAGTCTGGGGCCAACGTCCTGACTTTCGGGGCC	CASSPSTWAQSGANVLTF	13	6.266086973287189E-5	54	TCRBV05-06*01	TCRBV05	TCRBV05-06	01				TCRBD01-01*01	TCRBD01	TCRBD01-01	01				TCRBJ02-06*01	TCRBJ02	TCRBJ02-06	01				4	10	8	0	4	1	27	39	49	53	57	13	In	VDJ
CTGGGGGACTCAGCTTTGTATTTCTGTGCCAGCAGCGTAGCTCCGGGGGCCTACCGATCTGGGGCCAACGTCCTGACTTTCGGGGCC	CASSVAPGAYRSGANVLTF	14	6.74809366354005E-5	57	TCRBV09-01*01	TCRBV09	TCRBV09-01	01								TCRBD01,TCRBD02	TCRBD01-01,TCRBD02-01		TCRBJ02-06*01	TCRBJ02	TCRBJ02-06	01				0	4	6	0	7	1	24	40	44	50	57	14	In	VDJ
TAGAGTCTGCCATCCCCAACCAGACAGCTCTTTACTTCTGTGCCACCCCCGGGACGGGGGGCCAAAAACATTCAGTACTTCGGCGCC		8	3.856053522022886E-5	43	TCRBV24-01*01	TCRBV24	TCRBV24-01	01				TCRBD02-01*01	TCRBD02	TCRBD02-01	01				TCRBJ02-04*01	TCRBJ02	TCRBJ02-04	01				9	7	8	2	0	1	38	47	54	-1	60	8	Out	VDJ
GAGTCCGCCAGCACCAACCAGACATCTATGTACCTCTGTGCCAGCAGTGAGGGACTCGGGGCCAAAAACATTCAGTACTTCGGCGCC	CASSEGLGAKNIQYF	5	2.4100334512643035E-5	45	TCRBV28-01*01	TCRBV28	TCRBV28-01	01				TCRBD02-01	TCRBD02	TCRBD02-01				01,02	TCRBJ02-04*01	TCRBJ02	TCRBJ02-04	01				5	2	0	10	4	1	36	48	50	56	60	5	In	VDJ
CCCTCAGAACCCAGGGACTCAGCTGTGTACTTCTGTGCCAGCAGGGGACTCGGGTCTACAGCCAAAAACATTCAGTACTTCGGCGCC	CASRGLGSTAKNIQYF	8	3.856053522022886E-5	48	TCRBV12	TCRBV12				TCRBV12-03/12-04,TCRBV12-04		TCRBD02-01	TCRBD02	TCRBD02-01				01,02	TCRBJ02-04*01	TCRBJ02	TCRBJ02-04	01				6	0	0	10	9	0	33	-1	44	50	59	8	In	VDJ
AAGCTGGAGGACTCAGCCATGTACTTCTGTGCCAGCAGTGAAGCCCAGACTTTCAGCTCCTATAATTCACCCCTCCACTTTGGGAAC	CASSEAQTFSSYNSPLHF	18	8.676120424551493E-5	54	TCRBV02-01	TCRBV02	TCRBV02-01				01,03	TCRBD02-01	TCRBD02	TCRBD02-01				01,02	TCRBJ01-06*02	TCRBJ01	TCRBJ01-06	02				0	3	2	10	5	0	27	44	47	51	56	18	In	VDJ
ACTCTGGAGTCTGCTGCCTCCTCCCAGACATCTGTATATTTCTGCGCCAGCAGTGCACAGGAGAATTCACCCCTCCACTTTGGGAAC	CASSAQENSPLHF	9	4.3380602122757464E-5	39	TCRBV10-01*01	TCRBV10	TCRBV10-01	01				TCRBD01-01*01	TCRBD01	TCRBD01-01	01				TCRBJ01-06*02	TCRBJ01	TCRBJ01-06	02				4	1	3	4	2	7	42	55	56	61	63	9	In	VDJ
GCCTTGGAGCTGGACGACTCGGCCCTGTATCTCTGTGCCAGCAGCTTGGACCTGGGACAGGCCTACAATGAGCAGTTCTTCGGGCCA	CASSLDLGQAYNEQFF	2	9.640133805057214E-6	48	TCRBV05-04*01	TCRBV05	TCRBV05-04	01				TCRBD01-01*01	TCRBD01	TCRBD01-01	01				TCRBJ02-01*01	TCRBJ02	TCRBJ02-01	01				0	4	0	4	0	2	33	49	53	-1	61	2	In	VDJ
GCCCAAAAGAACCCGACAGCTTTCTATCTCTGTGCCAGTAGTATAGCATCGACTAGCGGTGGGTCAGATACGCAGTATTTTGGCCCA	CASSIASTSGGSDTQYF	10	4.820066902528607E-5	51	TCRBV19-01*01	TCRBV19	TCRBV19-01	01				TCRBD02-01	TCRBD02	TCRBD02-01				01,02	TCRBJ02-03*01	TCRBJ02	TCRBJ02-03	01				1	4	2	5	5	4	30	46	50	59	64	10	In	VDJ
GTGACATCGGCCCAAAAGAACCCGACAGCTTTCTATCTCTGTGCCAGTACTACAGGACAGGGTACAGATACGCAGTATTTTGGCCCA	CASTTGQGTDTQYF	6	2.8920401415171642E-5	42	TCRBV19-01*01	TCRBV19	TCRBV19-01	01				TCRBD01-01*01	TCRBD01	TCRBD01-01	01				TCRBJ02-03*01	TCRBJ02	TCRBJ02-03	01				7	5	1	3	1	3	39	49	54	62	63	6	In	VDJ
CAGCGCACACAGCAGGAGGACTCCGCCGTGTATCTCTGTGCCAGCAGCGACCGGACAGGTCAGGGCGGGGAGCTGTTTTTTGGAGAA	CASSDRTGQGGELFF	6	2.8920401415171642E-5	45	TCRBV07-08	TCRBV07	TCRBV07-08				01,03	TCRBD01-01*01	TCRBD01	TCRBD01-01	01				TCRBJ02-02*01	TCRBJ02	TCRBJ02-02	01				5	4	1	4	6	7	36	48	52	59	65	6	In	VDJ
TCCACAAAGCTGGAGGACTCAGCCATGTACTTCTGTGCCAGCAGGCCGGGACTAGCGTTAATAGGCGGGGAGCTGTTTTTTGGAGAA	CASRPGLALIGGELFF	12	5.7840802830343284E-5	48	TCRBV02-01	TCRBV02	TCRBV02-01				01,03	TCRBD02-01	TCRBD02	TCRBD02-01				01,02	TCRBJ02-02*01	TCRBJ02	TCRBJ02-02	01				6	3	0	6	8	7	33	44	47	57	65	12	In	VDJ
ACCAGCTCCCAGACATCTGTGTACTTCTGTGCCATTCCGACTTCCTCCGCCGGGACTCGGAACACCGGGGAGCTGTTTTTTGGAGAA	CAIPTSSAGTRNTGELFF	9	4.3380602122757464E-5	54	TCRBV10-03*01	TCRBV10	TCRBV10-03	01				TCRBD02-01	TCRBD02	TCRBD02-01				01,02	TCRBJ02-02*01	TCRBJ02	TCRBJ02-02	01				9	16	0	10	2	1	27	35	51	57	59	9	In	VDJ
TCCCTAGAGTCTGCCATCCCCAACCAGACAGCTCTTTACTTCTGTGCCACGTCGGGAGCAAACACCGGGGAGCTGTTTTTTGGAGAA	CATSGANTGELFF	7	3.374046831770025E-5	39	TCRBV24-01*01	TCRBV24	TCRBV24-01	01				TCRBD02-01*02	TCRBD02	TCRBD02-01	02				TCRBJ02-02*01	TCRBJ02	TCRBJ02-02	01				10	2	8	2	2	2	42	50	52	58	60	7	In	VDJ
CTGACGATCCAGCGCACAGAGCAGGAGGACTCGGCCGTGTATCTCTGTGCCAGCAGCATGGGGTTGGCTGAAGCTTTCTTTGGACAA	CASSMGLAEAFF	17	8.194113734298632E-5	36	TCRBV07-02	TCRBV07	TCRBV07-02				01,02					TCRBD01,TCRBD02	TCRBD01-01,TCRBD02-01		TCRBJ01-01*01	TCRBJ01	TCRBJ01-01	01				5	2	6	2	4	6	45	57	59	63	67	17	In	VDJ
CTGACTGTGAGCAACATGAGCCCTGAAGACAGCAGCATATATCTCTGCAGCGCCAGGGATGCGGGTACTGAAGCTTTCTTTGGACAA	CSARDAGTEAFF	5	2.4100334512643035E-5	36	TCRBV29-01*03	TCRBV29	TCRBV29-01	03								TCRBD01,TCRBD02	TCRBD01-01,TCRBD02-01		TCRBJ01-01*01	TCRBJ01	TCRBJ01-01	01				6	0	4	3	8	5	45	-1	53	58	66	5	In	VDJ
ATCCAGCGCACAGAGCAGGGGGACTCGGCCATGTATCTCTGTGCCAGCAGCCTGGGACCCGGAGGCACTGAAGCTTTCTTTGGACAA	CASSLGPGGTEAFF	26	1.2532173946574378E-4	42	TCRBV07-09*01	TCRBV07	TCRBV07-09	01								TCRBD01,TCRBD02	TCRBD01-01,TCRBD02-01		TCRBJ01-01*01	TCRBJ01	TCRBJ01-01	01				5	2	0	7	7	4	39	51	53	58	65	26	In	VDJ
CTGACTGTGAGCAACATGAGCCCTGAAGACAGCAGCATATATCTCTGCAGCGGGGGACAGGGTGACACTGAAGCTTTCTTTGGACAA	CSGGQGDTEAFF	5	2.4100334512643035E-5	36	TCRBV29-01*03	TCRBV29	TCRBV29-01	03				TCRBD01-01*01	TCRBD01	TCRBD01-01	01				TCRBJ01-01*01	TCRBJ01	TCRBJ01-01	01				3	0	3	3	2	3	45	-1	56	62	64	5	In	VDJ
TGTGAGCACCTTGGAGCTGGGGGACTCGGCCCTTTATCTTTGCGCCAGCAGCTGACAGGGTCGAACACTGAAGCTTTCTTTGGACAA		9	4.3380602122757464E-5	41	TCRBV05-01*01	TCRBV05	TCRBV05-01	01				TCRBD01-01*01	TCRBD01	TCRBD01-01	01				TCRBJ01-01*01	TCRBJ01	TCRBJ01-01	01				3	0	2	3	2	1	40	-1	53	60	62	9	Out	VDJ
GAAGGTGCAGCCTGCAGAACTGGAGGATTCTGGAGTTTATTTCTGTGCCAGCAGCCTACCAGGGGGACGGAAGCTTTCTTTGGACAA		9	4.3380602122757464E-5	38	TCRBV14-01*01	TCRBV14	TCRBV14-01	01				TCRBD01-01*01	TCRBD01	TCRBD01-01	01				TCRBJ01-01*01	TCRBJ01	TCRBJ01-01	01				4	3	4	1	3	8	43	56	59	66	69	9	Out	VDJ
CTGGAGTCGCCCAGCCCCAACCAGACCTCTCTGTACTTCTGTGCCAGCAGTTTTACAGGAAGGAATCAGCCCCAGCATTTTGGTGAT	CASSFTGRNQPQHF	3	1.4460200707585821E-5	42	TCRBV27-01*01	TCRBV27	TCRBV27-01	01				TCRBD01-01*01	TCRBD01	TCRBD01-01	01				TCRBJ01-05*01	TCRBJ01	TCRBJ01-05	01				3	1	3	4	4	4	39	53	54	59	63	3	In	VDJ
ATCCAGCCCTCAGAACCCAGGGACTCAGCTGTGTACTTCTGTGCCAGCAGTTTAGGGATAGGCAATCAGCCCCAGCATTTTGGTGAT	CASSLGIGNQPQHF	3	1.4460200707585821E-5	42	TCRBV12	TCRBV12				TCRBV12-03/12-04,TCRBV12-04						TCRBD01,TCRBD02	TCRBD01-01,TCRBD02-01		TCRBJ01-05*01	TCRBJ01	TCRBJ01-05	01				1	0	1	8	3	2	39	-1	55	58	61	3	In	VDJ
NNNNNNNNNNTGTCGGCTGCTCCCTCCCAGACATCTGTGTACTTCTGTGCCAGCAGGACCCTGAATTCACCCCTCCACTTTGGGAAT	CASRTLNSPLHF	13	6.266086973287189E-5	36	TCRBV06-05*01	TCRBV06	TCRBV06-05	01								TCRBD01,TCRBD02	TCRBD01-01,TCRBD02-01		TCRBJ01-06*01	TCRBJ01	TCRBJ01-06	01				6	0	2	7	4	7	45	-1	56	59	63	13	In	VDJ
CTCAGGCTGGAGTTGGCTGCTCCCTCCCAGACATCTGTGTACTTCTGTGCCAGCAGTCCCCTAGATGGGGAAGTCTCTTTCGGTTCG	CASSPLDGEVSF	12	5.7840802830343284E-5	36	TCRBV06-06*04	TCRBV06	TCRBV06-06	04								TCRBD01,TCRBD02	TCRBD01-01,TCRBD02-01		TCRBJ01-02*01	TCRBJ01	TCRBJ01-02	01				4	9	0	8	7	17	45	58	67	71	78	12	In	VDJ
CTCTGAGATGAATGTGAGCACCTTGGAGCTGGGGGACTCGGCCCTTTATCTTTGCGCCAGCAGCTTATCAGGGGCACCTTCGGTTCG		6	2.8920401415171642E-5	29	TCRBV05-01*01	TCRBV05	TCRBV05-01	01				TCRBD01-01*01	TCRBD01	TCRBD01-01	01				TCRBJ01-02*01	TCRBJ01	TCRBJ01-02	01				2	2	4	2	0	13	52	66	68	-1	74	6	Out	VDJ
ACAGTGACCAGTGCCCATCCTGAAGACAGCAGCTTCTACATCTGCAGTGCCCTAGGGGTAGGGGGCAGTGGCTACACCTTCGGTTCG	CSALGVGGSGYTF	19	9.158127114804353E-5	39	TCRBV20	TCRBV20				TCRBV20-01,TCRBV20-or09_02		TCRBD01-01*01	TCRBD01	TCRBD01-01	01				TCRBJ01-02*01	TCRBJ01	TCRBJ01-02	01				6	9	5	0	2	7	42	50	59	66	68	19	In	VDJ
AGATCCAGTCCACGGAGTCAGGGGACACAGCACTGTATTTCTGTGCCAGCACCCCCCGGGACGGCCTATGGCTACACCTTCGGTTCG		5	2.4100334512643035E-5	40	TCRBV21-01*01	TCRBV21	TCRBV21-01	01								TCRBD01,TCRBD02	TCRBD01-01,TCRBD02-01		TCRBJ01-02*01	TCRBJ01	TCRBJ01-02	01				7	6	0	7	3	4	41	51	57	62	65	5	Out	VDJ
GTGACCAGTGCCCATCCTGAAGACAGCAGCTTCTACATCTGCAGTGCTAGAGATCGGCGGAGTGACTATGGCTACACCTTCGGTTCG	CSARDRRSDYGYTF	5	2.4100334512643035E-5	42	TCRBV20	TCRBV20				TCRBV20-01,TCRBV20-or09_02		TCRBD02-01	TCRBD02	TCRBD02-01				01,02	TCRBJ01-02*01	TCRBJ01	TCRBJ01-02	01				0	3	7	5	4	3	39	53	56	60	64	5	In	VDJ
TCAGGGGACACAGCACTGTATTTCTGTGCCAGCAGCAAAAGAGAGGGTGGATCAAGGATCGGGGACTATGGCTACACCTTCGGTTCG	CASSKREGGSRIGDYGYTF	2	9.640133805057214E-6	57	TCRBV21-01*01	TCRBV21	TCRBV21-01	01				TCRBD02-01	TCRBD02	TCRBD02-01				01,02	TCRBJ01-02*01	TCRBJ01	TCRBJ01-02	01				2	20	8	3	0	3	24	39	59	-1	64	2	In	VDJ
GAGTCCGCTACCAGCTCCCAGACATCTGTGTACTTCTGTGCCATCAGTGAAAGGGACAGGGGGGGCGATGGCTACACCTTCGGTTCG	CAISERDRGGDGYTF	3	1.4460200707585821E-5	45	TCRBV10-03*01	TCRBV10	TCRBV10-03	01				TCRBD01-01*01	TCRBD01	TCRBD01-01	01				TCRBJ01-02*01	TCRBJ01	TCRBJ01-02	01				3	2	0	1	4	6	36	50	52	63	67	3	In	VDJ
ACAGTGACCAGTGCCCATCCTGAAGACAGCAGCTTCTACATCTGCAGTGCTAGGGCACAGGGTGCAGATGGCTACACCTTCGGTTCG	CSARAQGADGYTF	2	9.640133805057214E-6	39	TCRBV20	TCRBV20				TCRBV20-01,TCRBV20-or09_02		TCRBD01-01*01	TCRBD01	TCRBD01-01	01				TCRBJ01-02*01	TCRBJ01	TCRBJ01-02	01				3	3	3	3	5	6	42	53	56	62	67	2	In	VDJ
AATGTGAGCACCTTGGAGCTGGGGGACTCGGCCCTTTATCTTTGCGCCAGCAGCCGCGCGCCGGGGTTCGGCTACACCTTCGGTTCG	CASSRAPGFGYTF	10	4.820066902528607E-5	39	TCRBV05-01*01	TCRBV05	TCRBV05-01	01				TCRBD02-01*01	TCRBD02	TCRBD02-01	01				TCRBJ01-02*01	TCRBJ01	TCRBJ01-02	01				4	7	8	3	3	8	42	54	61	66	69	10	In	VDJ
NNNNTGTCGGCTGCTCCCTCCCAGACATCTGTGTACTTCTGTGCCAGCAGTGATGGCGGGAGGGACTGGGAGCAGTACTTCGGGCCG	CASSDGGRDWEQYF	12	5.7840802830343284E-5	42	TCRBV06-01*01	TCRBV06	TCRBV06-01	01				TCRBD02-01*02	TCRBD02	TCRBD02-01	02				TCRBJ02-07*01	TCRBJ02	TCRBJ02-07	01				3	2	7	0	5	7	39	53	55	64	69	12	In	VDJ
NNNNNNNNNNTGTCGGCTGCTCCCTCCCAGACATCTGTGTACTTCTGTGCCAGCAGTGAATCTGGGACCGAGCAGTACTTCGGGCCG	CASSESGTEQYF	8	3.856053522022886E-5	36	TCRBV06-01*01	TCRBV06	TCRBV06-01	01								TCRBD01,TCRBD02	TCRBD01-01,TCRBD02-01		TCRBJ02-07*01	TCRBJ02	TCRBJ02-07	01				2	3	0	7	0	6	45	60	63	-1	68	8	In	VDJ
ATCCGGTCCACAAAGCTGGAGGACTCAGCCATGTACTTCTGTGCCAGCAGACCCAGGTCGGATTCCTACGAGCAGTACTTCGGGCCG	CASRPRSDSYEQYF	19	9.158127114804353E-5	42	TCRBV02-01	TCRBV02	TCRBV02-01				01,03	TCRBD01-01*01	TCRBD01	TCRBD01-01	01				TCRBJ02-07*01	TCRBJ02	TCRBJ02-07	01				6	3	4	4	6	1	39	50	53	57	63	19	In	VDJ
AGCTGGGGGACTCGGCCCTTTATCTTTGCGCCAGCAGCTTGGTGGGATCTCCAGGGACCCCTCTCCTACGAGCAGTACTTCGGGCCG		7	3.374046831770025E-5	55	TCRBV05-01*01	TCRBV05	TCRBV05-01	01								TCRBD01,TCRBD02	TCRBD01-01,TCRBD02-01		TCRBJ02-07*01	TCRBJ02	TCRBJ02-07	01				0	11	0	7	4	0	26	42	53	58	62	7	Out	VDJ
CAGAGCAGGGGGACTCAGCCGCGTATCTCCGTGCCAGCAGCTCATATCTCAGACTAGCGGGGAGCCTACGAGCAGTACTTCGGGCCG		3	1.4460200707585821E-5	52	TCRBV07-03*03	TCRBV07	TCRBV07-03	03				TCRBD02-01*01	TCRBD02	TCRBD02-01	01				TCRBJ02-07*01	TCRBJ02	TCRBJ02-07	01				4	9	2	3	2	2	29	42	51	62	64	3	Out	VDJ
ACAGTGACCAGTGCCCATCCTGAAGACAGCAGCTTCTACATCTGCAGTGCTAGAGATTCCTGGGAATACGAGCAGTACTTCGGGCCG	CSARDSWEYEQYF	4	1.928026761011443E-5	39	TCRBV20	TCRBV20				TCRBV20-01,TCRBV20-or09_02						TCRBD01,TCRBD02	TCRBD01-01,TCRBD02-01		TCRBJ02-07*01	TCRBJ02	TCRBJ02-07	01				0	5	0	8	1	4	42	56	61	65	66	4	In	VDJ
GTGAGCAACATGAGCCCTGAAGACAGCAGCATATATCTCTGCAGCGTTGAAGTCACAGGGGGAATTAACATTCAGTACTTCGGCGCC	CSVEVTGGINIQYF	10	4.820066902528607E-5	42	TCRBV29-01	TCRBV29	TCRBV29-01				01,02	TCRBD01-01*01	TCRBD01	TCRBD01-01	01				TCRBJ02-04*01	TCRBJ02	TCRBJ02-04	01				1	2	3	1	4	7	39	52	54	62	66	10	In	VDJ
ACAGTGACCAGTGCCCATCCTGAAGACAGCAGCTTCTACATCTGCAGTGCTAGAGCTACTAGCGTCAACATTCAGTACTTCGGCGCC	CSARATSVNIQYF	5	2.4100334512643035E-5	39	TCRBV20	TCRBV20				TCRBV20-01,TCRBV20-or09_02		TCRBD02-01	TCRBD02	TCRBD02-01				01,02	TCRBJ02-04*01	TCRBJ02	TCRBJ02-04	01				1	2	3	6	2	7	42	55	57	64	66	5	In	VDJ
ATCCAACCTGCAAAGCTTGAGGACTCGGCCGTGTATCTCTGTGCCAGCAGCACTAGTGGGAGCTCTAGCGGGCCCTACTTCGGCGCC	CASSTSGSSSGPYF	2	9.640133805057214E-6	42	TCRBV11-02*03	TCRBV11	TCRBV11-02	03				TCRBD02-01	TCRBD02	TCRBD02-01				01,02	TCRBJ02-04*01	TCRBJ02	TCRBJ02-04	01				5	13	4	4	3	16	39	51	64	72	75	2	In	VDJ
GTGACCAGTGCCCATCCTGAAGACAGCAGCTTCTACATCTGCAGTGCTAGATGGGGCTAGAATAATTCACCCCTCCACTTTGGGAAC	CSARWG*NNSPLHF	6	2.8920401415171642E-5	42	TCRBV20	TCRBV20				TCRBV20-01,TCRBV20-or09_02		TCRBD01-01*01	TCRBD01	TCRBD01-01	01				TCRBJ01-06*02	TCRBJ01	TCRBJ01-06	02				2	1	7	0	4	5	39	51	52	57	61	6	Stop	VDJ
TCCCTGGAGCTTGGTGACTCTGCTGTGTATTTCTGTGCCAGCAGCCAATTTTCATATGGGGATTACAATGAGCAGTTCTTCGGGCCA	CASSQFSYGDYNEQFF	13	6.266086973287189E-5	48	TCRBV03-01/03-02*01	TCRBV03	TCRBV03-01/03-02	01								TCRBD01,TCRBD02	TCRBD01-01,TCRBD02-01		TCRBJ02-01*01	TCRBJ02	TCRBJ02-01	01				2	10	0	8	1	4	33	48	58	62	63	13	In	VDJ
ACTGTGAGCAACATGAGCCCTGAAGACAGCAGCATATATCTCTGCAGCGTTGCAATTTCGATCAACCGAGAGCAGTTCTTCGGGCCA	CSVAISINREQFF	3	1.4460200707585821E-5	39	TCRBV29-01	TCRBV29	TCRBV29-01				01,02					TCRBD01,TCRBD02	TCRBD01-01,TCRBD02-01		TCRBJ02-01*01	TCRBJ02	TCRBJ02-01	01				4	7	2	8	8	10	42	52	59	61	69	3	In	VDJ
CAGCGCACACAGCAGGAGGACTCGGCCGTGTATCTCTGTGCCAGCAGCTTTCAGACAGGGGACCAAGAGACCCAGTACTTCGGGCCA	CASSFQTGDQETQYF	2	9.640133805057214E-6	45	TCRBV07-02	TCRBV07	TCRBV07-02				01,02	TCRBD01-01*01	TCRBD01	TCRBD01-01	01				TCRBJ02-05*01	TCRBJ02	TCRBJ02-05	01				3	3	2	2	0	0	36	50	53	-1	61	2	In	VDJ
TGCTGCCTCCTCCCAGACATCTGTATATTTCTGCGCCAGCAGTGGCCCACTAGCGGAGGTTTTAGCGATACGCAGTATTTTGGCCCA		5	2.4100334512643035E-5	50	TCRBV10-01	TCRBV10	TCRBV10-01				01,03	TCRBD02-01	TCRBD02	TCRBD02-01				01,02	TCRBJ02-03*01	TCRBJ02	TCRBJ02-03	01				4	4	3	5	10	6	31	44	48	56	66	5	Out	VDJ
GTGACATCGGCCCAAAAGAACCCGACAGCTTTCTATCTCTGTGCCAGTACCGGGGGGGCGAGGACCGGGGAGCTGTTTTTTGGAGAA	CASTGGARTGELFF	5	2.4100334512643035E-5	42	TCRBV19-01*01	TCRBV19	TCRBV19-01	01				TCRBD02-01*01	TCRBD02	TCRBD02-01	01				TCRBJ02-02*01	TCRBJ02	TCRBJ02-02	01				7	1	8	0	5	5	39	49	50	58	63	5	In	VDJ
CTGAGCTCTCTGGAGCTGGGGGACTCAGCTTTGTATTTCTGTGCCAGCAGCGTAGGCGGGCGAACCGGGGAGCTGTTTTTTGGAGAA	CASSVGGRTGELFF	6	2.8920401415171642E-5	42	TCRBV09-01*01	TCRBV09	TCRBV09-01	01				TCRBD02-01	TCRBD02	TCRBD02-01				01,02	TCRBJ02-02*01	TCRBJ02	TCRBJ02-02	01				0	0	7	4	3	5	39	-1	55	60	63	6	In	VDJ
CAGCCCTCAGAACCCAGGGACTCAGCTGTGTACTTCTGTGCCAGCAGCCCGGGGGGAACATTGCACGGGGAGCTGTTTTTTGGAGAA	CASSPGGTLHGELFF	2	9.640133805057214E-6	45	TCRBV12	TCRBV12				TCRBV12-03/12-04,TCRBV12-04		TCRBD02-01*01	TCRBD02	TCRBD02-01	01				TCRBJ02-02*01	TCRBJ02	TCRBJ02-02	01				6	2	8	1	9	7	36	47	49	56	65	2	In	VDJ
CAGCGCACAGAGCAGGGGGACTCGGCCATGTATCTCTGTGCCAGCAGCTTAGAGGCGCAGGGGAAGCCTGAAGCTTTCTTTGGACAA	CASSLEAQGKPEAFF	11	5.302073592781468E-5	45	TCRBV07-09*01	TCRBV07	TCRBV07-09	01				TCRBD01-01*01	TCRBD01	TCRBD01-01	01				TCRBJ01-01*01	TCRBJ01	TCRBJ01-01	01				1	5	4	2	4	6	36	52	57	63	67	11	In	VDJ
AATTCCCTGGAGCTTGGTGACTCTGCTGTGTATTTCTGTGCCAGCAGCCAAGGGGTTCGGATGAACACTGAAGCTTTCTTTGGACAA	CASSQGVRMNTEAFF	6	2.8920401415171642E-5	45	TCRBV03-01/03-02*01	TCRBV03	TCRBV03-01/03-02	01								TCRBD01,TCRBD02	TCRBD01-01,TCRBD02-01		TCRBJ01-01*01	TCRBJ01	TCRBJ01-01	01				1	0	0	9	6	0	36	-1	52	55	61	6	In	VDJ
CTCTGGAGTCTGCTGCCTCCTCCCAGACATCTGTATATTTCTGCGCCAGCAGTGAGACCAGGGTAGGAGCCCCAGCATTTTGGTGAT		8	3.856053522022886E-5	40	TCRBV10-01*01	TCRBV10	TCRBV10-01	01				TCRBD01-01*01	TCRBD01	TCRBD01-01	01				TCRBJ01-05*01	TCRBJ01	TCRBJ01-05	01				2	2	4	3	4	8	41	56	58	63	67	8	Out	VDJ
ACCAGTGCCCATCCTGAAGACAGCAGCTTCTACATCTGCAGTGCTATTAGGGGCAACCGGGCGGATCAGCCCCAGCATTTTGGTGAT	CSAIRGNRADQPQHF	9	4.3380602122757464E-5	45	TCRBV20	TCRBV20				TCRBV20-01,TCRBV20-or09_02		TCRBD01-01*01	TCRBD01	TCRBD01-01	01				TCRBJ01-05*01	TCRBJ01	TCRBJ01-05	01				4	2	5	2	11	5	36	46	48	53	64	9	In	VDJ
CTGGAGTCCGCCAGCACCAACCAGACATCTATGTACCTCTGTGCCAGCAGTTTAGGGGGGATCAATCAGCCCCAGCATTTTGGTGAT	CASSLGGINQPQHF	15	7.23010035379291E-5	42	TCRBV28-01*01	TCRBV28	TCRBV28-01	01				TCRBD02-01*01	TCRBD02	TCRBD02-01	01				TCRBJ01-05*01	TCRBJ01	TCRBJ01-05	01				2	0	9	1	2	3	39	-1	54	60	62	15	In	VDJ
AGAACCGGGAGACACGGCACTGTATCTCTGCGCCAGCAGCAATAGGGACCCTTTGGGGGTAGCAATCAGCCCCAGCATTTTGGTGAT		13	6.266086973287189E-5	53	TCRBV23-01*01	TCRBV23	TCRBV23-01	01								TCRBD01,TCRBD02	TCRBD01-01,TCRBD02-01		TCRBJ01-05*01	TCRBJ01	TCRBJ01-05	01				6	5	0	7	10	0	28	39	44	49	59	13	Out	VDJ
ACACAGCACTGTATTTCTGTGCCAGCAGCAAAGTGGAAGGCCAAGGGATCTCAGGAGGATAGCAATCAGCCCCAGCATTTTGGTGAT		8	3.856053522022886E-5	64	TCRBV21-01*01	TCRBV21	TCRBV21-01	01				TCRBD02-01*02	TCRBD02	TCRBD02-01	02				TCRBJ01-05*01	TCRBJ01	TCRBJ01-05	01				1	20	10	1	1	0	17	33	53	58	59	8	Out	VDJ
CGATCCAGCGCACAGAGCAGCGGGACTCGGCCATGTATCGCTGTGCCAGCAGCTTAGCCCGGACTCCAGCCCCAGCATTTTGGTGAT		14	6.74809366354005E-5	40	TCRBV07-06*01	TCRBV07	TCRBV07-06	01				TCRBD02-01	TCRBD02	TCRBD02-01				01,02	TCRBJ01-05*01	TCRBJ01	TCRBJ01-05	01				0	2	1	10	1	7	41	58	60	65	66	14	Out	VDJ
TCGGCTGCTCCCTCCCAGACATCTGTGTACTTCTGTGCCAGCAGTGGGACAGAAACAGGCCTCCCTTATGGCTACACCTTCGGTTCG	CASSGTETGLPYGYTF	6	2.8920401415171642E-5	48	TCRBV06-01*01	TCRBV06	TCRBV06-01	01				TCRBD01-01*01	TCRBD01	TCRBD01-01	01				TCRBJ01-02*01	TCRBJ01	TCRBJ01-02	01				4	0	1	5	14	5	33	-1	46	52	66	6	In	VDJ
TCTGCCATCCCCAACCAGACAGCTCTTTACTTCTGTGCCACCAGTGAGGCCGGGACAGAAAGCCTCTATGGCTACACCTTCGGTTCG	CATSEAGTESLYGYTF	6	2.8920401415171642E-5	48	TCRBV24-01*01	TCRBV24	TCRBV24-01	01				TCRBD01-01*01	TCRBD01	TCRBD01-01	01				TCRBJ01-02*01	TCRBJ01	TCRBJ01-02	01				4	4	0	5	7	4	33	47	51	58	65	6	In	VDJ
AATGTGAGCACCTTGGAGCTGGGGGACTCGGCCCTTTATCTTTGCGCCAGCAGCTTCGACAGGGACTATGGCTACACCTTCGGTTCG	CASSFDRDYGYTF	3	1.4460200707585821E-5	39	TCRBV05-01*01	TCRBV05	TCRBV05-01	01				TCRBD01-01*01	TCRBD01	TCRBD01-01	01				TCRBJ01-02*01	TCRBJ01	TCRBJ01-02	01				2	1	2	3	0	3	42	56	57	-1	64	3	In	VDJ
AAGATCCGGTCCACAAAGCTGGAGGACTCAGCCATGTACTTCTGTGCCAGCAGGGCCGGGACGAACTATGGCTACACCTTCGGTTCG	CASRAGTNYGYTF	7	3.374046831770025E-5	39	TCRBV02-01	TCRBV02	TCRBV02-01				01,03					TCRBD01,TCRBD02	TCRBD01-01,TCRBD02-01		TCRBJ01-02*01	TCRBJ01	TCRBJ01-02	01				6	4	0	7	1	2	42	53	57	62	63	7	In	VDJ
CAACCTGCAAAGCTTGAGGACTCGGCCGTGTATCTCTGTGCCAGCAGCTTAGGCTTGGTCAAGGCCCATGGCTACACCTTCGGTTCG	CASSLGLVKAHGYTF	5	2.4100334512643035E-5	45	TCRBV11-02*03	TCRBV11	TCRBV11-02	03								TCRBD01,TCRBD02	TCRBD01-01,TCRBD02-01		TCRBJ01-02*01	TCRBJ01	TCRBJ01-02	01				1	9	5	4	3	6	36	52	61	64	67	5	In	VDJ
CTGGAGTCGCCCAGCCCCAACCAGACCTCTCTGTACTTCTGTGCCAGCAGTTTATCGCAGGGTCGAGGGGGCTACACCTTCGGTTCG	CASSLSQGRGGYTF	11	5.302073592781468E-5	42	TCRBV27-01*01	TCRBV27	TCRBV27-01	01								TCRBD01,TCRBD02	TCRBD01-01,TCRBD02-01		TCRBJ01-02*01	TCRBJ01	TCRBJ01-02	01				0	1	4	3	7	8	39	56	57	62	69	11	In	VDJ
CTGGAGTCCGCTACCAGCTCCCAGACATCTGTGTACTTCTGTGCCATCAGTGGATCCGGGACAGCGAACGGCTACACCTTCGGTTCG	CAISGSGTANGYTF	3	1.4460200707585821E-5	42	TCRBV10-03*01	TCRBV10	TCRBV10-03	01				TCRBD01-01*01	TCRBD01	TCRBD01-01	01				TCRBJ01-02*01	TCRBJ01	TCRBJ01-02	01				4	5	0	5	5	8	39	52	57	64	69	3	In	VDJ
CCTGGCAATCCTGTCCTCAGAACCGGGAGACACGGCACTGTATCTCTGCGCCAGCAGTCAATCGAGGACAGACACACCTTCGGTTCG		5	2.4100334512643035E-5	35	TCRBV23-01*01	TCRBV23	TCRBV23-01	01				TCRBD01-01*01	TCRBD01	TCRBD01-01	01				TCRBJ01-02*01	TCRBJ01	TCRBJ01-02	01				0	2	1	5	2	12	46	63	65	71	73	5	Out	VDJ
CTGGAGTCCGCCAGCACCAACCAGACATCTATGTACCTCTGTGCCAGCAGTCCCCGGACGGTTGTCTACGAGCAGTACTTCGGGCCG	CASSPRTVVYEQYF	3	1.4460200707585821E-5	42	TCRBV28-01*01	TCRBV28	TCRBV28-01	01								TCRBD01,TCRBD02	TCRBD01-01,TCRBD02-01		TCRBJ02-07*01	TCRBJ02	TCRBJ02-07	01				5	4	1	7	6	3	39	51	55	59	65	3	In	VDJ
CAGCCAGAAGACTCAGCCCTGTATCTCTGCGCCAGCAGCCAAGATGGTCCCCCACTAGCGCCAAGCTACGAGCAGTACTTCGGGCCG	CASSQDGPPLAPSYEQYF	5	2.4100334512643035E-5	54	TCRBV04-01*01	TCRBV04	TCRBV04-01	01				TCRBD02-01	TCRBD02	TCRBD02-01				01,02	TCRBJ02-07*01	TCRBJ02	TCRBJ02-07	01				0	9	3	6	5	3	27	44	53	60	65	5	In	VDJ
GTGAGCACCTTGGAGCTGGGGGACTCGGCCCTTTATCTTTGCGCCAGCAGCTTCGGGGCGAGCTCCTACGAGCAGTACTTCGGGCCG	CASSFGASSYEQYF	10	4.820066902528607E-5	42	TCRBV05-01*01	TCRBV05	TCRBV05-01	01								TCRBD01,TCRBD02	TCRBD01-01,TCRBD02-01		TCRBJ02-07*01	TCRBJ02	TCRBJ02-07	01				2	1	7	0	3	0	39	53	54	59	62	10	In	VDJ
AACGCCTTGGAGCTGGACGACTCGGCCCTGTATCTCTGTGCCAGCAGCCCACCGGACAGGTCCGCCTACGAGCAGTACTTCGGGCCG	CASSPPDRSAYEQYF	12	5.7840802830343284E-5	45	TCRBV05-04*01	TCRBV05	TCRBV05-04	01				TCRBD01-01*01	TCRBD01	TCRBD01-01	01				TCRBJ02-07*01	TCRBJ02	TCRBJ02-07	01				4	5	1	4	4	2	36	48	53	60	64	12	In	VDJ
AGCACCTTGGAGCTGGGGGACTCGGCCCTTTATCTTTGCGCCAGCAGCTTGGAGGTAGCCGCCCCCTACGAGCAGTACTTCGGGCCG	CASSLEVAAPYEQYF	7	3.374046831770025E-5	45	TCRBV05-01*01	TCRBV05	TCRBV05-01	01				TCRBD02-01	TCRBD02	TCRBD02-01				01,02	TCRBJ02-07*01	TCRBJ02	TCRBJ02-07	01				0	3	5	7	5	2	36	52	55	59	64	7	In	VDJ
ATCCAGCGCACAGAGCAGCGGGACTCGGCCATGTATCGCTGTGCCAGCAGCCAGGTCGGTTTTGTGGACGAGCAGTACTTCGGGCCG	CASSQVGFVDEQYF	7	3.374046831770025E-5	42	TCRBV07-06*01	TCRBV07	TCRBV07-06	01				TCRBD01-01*01	TCRBD01	TCRBD01-01	01				TCRBJ02-07*01	TCRBJ02	TCRBJ02-07	01				5	0	4	4	12	5	39	-1	51	55	67	7	In	VDJ
CTGAATGTGAACGCCTTGTTGCTGGGGGACTCGGCCCTGTATCTCTGTGCCAGCAGCTGGACAGGGAACGAGCAGTACTTCGGGCCG	CASSWTGNEQYF	6	2.8920401415171642E-5	36	TCRBV05-05*01	TCRBV05	TCRBV05-05	01				TCRBD01-01*01	TCRBD01	TCRBD01-01	01				TCRBJ02-07*01	TCRBJ02	TCRBJ02-07	01				3	0	1	3	1	5	45	-1	58	66	67	6	In	VDJ
CAGCCAGAAGACTCAGCCCTGTATCTCTGCGCCAGCAGCCAAGAATTAAGGGGCCCCCTCTCTGGAAACACCATATATTTTGGAGAG	CASSQELRGPLSGNTIYF	20	9.640133805057214E-5	54	TCRBV04-01*01	TCRBV04	TCRBV04-01	01				TCRBD01-01*01	TCRBD01	TCRBD01-01	01				TCRBJ01-03*01	TCRBJ01	TCRBJ01-03	01				0	4	5	2	6	0	27	44	48	53	59	20	In	VDJ
TCGGCCCAAAAGAACCCGACAGCTTTCTATCTCTGTGCCAGTAGCAGGGGAGGGATGTCTGGGGCCAACGTCCTGACTTTCGGGGCC	CASSRGGMSGANVLTF	9	4.3380602122757464E-5	48	TCRBV19-01*01	TCRBV19	TCRBV19-01	01				TCRBD02-01*02	TCRBD02	TCRBD02-01	02				TCRBJ02-06*01	TCRBJ02	TCRBJ02-06	01				6	3	9	0	3	1	33	44	47	54	57	9	In	VDJ
CTGCCTCCTCCCAGACATCTGTATATTTCTGCGCCAGCAGGCCAGGATGGGGGAAGCTCCTATAATTCACCCCTCCACTTTGGGAAC		3	1.4460200707585821E-5	52	TCRBV10-01	TCRBV10	TCRBV10-01				01,03					TCRBD01,TCRBD02	TCRBD01-01,TCRBD02-01		TCRBJ01-06*02	TCRBJ01	TCRBJ01-06	02				6	8	6	1	3	0	29	40	48	53	56	3	Out	VDJ
GAGTCTGCCATCCCCAACCAGACAGCTCTTTACTTCTGTGCCACGAGACCCTCTAGCGGGGAATACAATGAGCAGTTCTTCGGGCCA	CATRPSSGEYNEQFF	8	3.856053522022886E-5	45	TCRBV24-01*01	TCRBV24	TCRBV24-01	01				TCRBD02-01*01	TCRBD02	TCRBD02-01	01				TCRBJ02-01*01	TCRBJ02	TCRBJ02-01	01				10	8	4	3	2	4	36	44	52	61	63	8	In	VDJ
ACTCTGGAGTCCGCTACCAGCTCCCAGACATCTGTGTACTTCTGTGCCATCAGTCACTACTCAGACAATGAGCAGTTCTTCGGGCCA	CAISHYSDNEQFF	4	1.928026761011443E-5	39	TCRBV10-03*01	TCRBV10	TCRBV10-03	01				TCRBD02-01	TCRBD02	TCRBD02-01				01,02	TCRBJ02-01*01	TCRBJ02	TCRBJ02-01	01				5	1	3	9	5	5	42	54	55	59	64	4	In	VDJ
CGCACAGAGCAGGGGGACTCGGCCATGTATCTCTGTGCCAGCAGCTTTAGCGCGGGAGTCGCCCACAATGAGCAGTTCTTCGGGCCA	CASSFSAGVAHNEQFF	17	8.194113734298632E-5	48	TCRBV07-09*01	TCRBV07	TCRBV07-09	01				TCRBD02-01*02	TCRBD02	TCRBD02-01	02				TCRBJ02-01*01	TCRBJ02	TCRBJ02-01	01				3	4	7	2	6	5	33	47	51	58	64	17	In	VDJ
GAGTCCGCCAGCACCAACCAGACATCTATGTACCTCTGTGCCAGCAGTTTACGGGAGGGTTCGCGAAATGAGCAGTTCTTCGGGCCA	CASSLREGSRNEQFF	17	8.194113734298632E-5	45	TCRBV28-01*01	TCRBV28	TCRBV28-01	01				TCRBD02-01*02	TCRBD02	TCRBD02-01	02				TCRBJ02-01*01	TCRBJ02	TCRBJ02-01	01				2	0	8	0	7	7	36	-1	51	59	66	17	In	VDJ
CTGGAGTCTGCTGCCTCCTCCCAGACATCTGTATATTTCTGCGCCAGCAGTGATGCGGGTCGCGGAGAGACCCAGTACTTCGGGCCA	CASSDAGRGETQYF	6	2.8920401415171642E-5	42	TCRBV10-01*01	TCRBV10	TCRBV10-01	01				TCRBD02-01	TCRBD02	TCRBD02-01				01,02	TCRBJ02-05*01	TCRBJ02	TCRBJ02-05	01				3	1	7	4	6	4	39	53	54	59	65	6	In	VDJ
NTGTCGGCTGCTCCCTCCCAGACATCTGTGTACTTCTGTGCCAGCAGTGAACTAGCGGGGGGGCAAGAGACCCAGTACTTCGGGCCA	CASSELAGGQETQYF	17	8.194113734298632E-5	45	TCRBV06-01*01	TCRBV06	TCRBV06-01	01				TCRBD02-01*01	TCRBD02	TCRBD02-01	01				TCRBJ02-05*01	TCRBJ02	TCRBJ02-05	01				2	0	4	0	0	2	36	-1	51	-1	63	17	In	VDJ
GTGAACGCCTTGGAGCTGGACGACTCGGCCCTGTATCTCTGTGCCAGCAGCTTGCTAGCGAGAGGCGGGGAGCTGTTTTTTGGAGAA	CASSLLARGGELFF	9	4.3380602122757464E-5	42	TCRBV05-04*01	TCRBV05	TCRBV05-04	01				TCRBD02-01	TCRBD02	TCRBD02-01				01,02	TCRBJ02-02*01	TCRBJ02	TCRBJ02-02	01				1	0	4	6	5	7	39	-1	54	60	65	9	In	VDJ
AAGATCCAGCCCTCAGAACCCAGGGACTCAGCTGTGTACTTCTGTGCCAGCAGTTTCCTAATCACCGGGGAGCTGTTTTTTGGAGAA	CASSFLITGELFF	5	2.4100334512643035E-5	39	TCRBV12-03/12-04*01	TCRBV12	TCRBV12-03/12-04	01				TCRBD02-01	TCRBD02	TCRBD02-01				01,02	TCRBJ02-02*01	TCRBJ02	TCRBJ02-02	01				3	1	4	9	2	4	42	56	57	60	62	5	In	VDJ
TTGGAGCTGGGGGACTCGGCCCTTTATCTTTGCGCCAGCAGCCTTAAGAAAACAGGGGGCAACACCGGGGAGCTGTTTTTTGGAGAA	CASSLKKTGGNTGELFF	13	6.266086973287189E-5	51	TCRBV05-01*01	TCRBV05	TCRBV05-01	01				TCRBD01-01*01	TCRBD01	TCRBD01-01	01				TCRBJ02-02*01	TCRBJ02	TCRBJ02-02	01				4	9	3	0	0	2	30	42	51	-1	60	13	In	VDJ
ACACAGCAGGAGGACTCCGCCGTGTATCTCTGTGCCAGCAGCAAAAGCTGGGGACAGGGAAACACCGGGGAGCTGTTTTTTGGAGAA	CASSKSWGQGNTGELFF	13	6.266086973287189E-5	51	TCRBV07-08	TCRBV07	TCRBV07-08				01,03	TCRBD01-01*01	TCRBD01	TCRBD01-01	01				TCRBJ02-02*01	TCRBJ02	TCRBJ02-02	01				5	8	0	3	1	2	30	42	50	59	60	13	In	VDJ
AGCCTGCAGAGCTTGGGGACTCGGCCGTGTATCTCTGTGCCAGCAGCTTAGAGGGACAGGGCAACCGGGGAGCTGTTTTTTGGAGAA		4	1.928026761011443E-5	46	TCRBV11-03*01	TCRBV11	TCRBV11-03	01				TCRBD01-01*01	TCRBD01	TCRBD01-01	01				TCRBJ02-02*01	TCRBJ02	TCRBJ02-02	01				0	0	0	3	2	5	35	-1	52	61	63	4	Out	VDJ
TTCTGGAGTCCGCCAGCACCAACCAGACATCTATGTACCTCTGTGCCAGCAGTTTTGGACTCTACCAGGGAGCTGTTTTTTGGAGAA		10	4.820066902528607E-5	40	TCRBV28-01*01	TCRBV28	TCRBV28-01	01				TCRBD02-01	TCRBD02	TCRBD02-01				01,02	TCRBJ02-02*01	TCRBJ02	TCRBJ02-02	01				3	1	1	10	6	9	41	55	56	61	67	10	Out	VDJ
NNNNTGTCGGCTGCTCCCTCCCAGACATCTGTGTACTTCTGTGCCAGCAGTATAGCAGGGGGGCTCGTTGAAGCTTTCTTTGGACAA	CASSIAGGLVEAFF	9	4.3380602122757464E-5	42	TCRBV06-05*01	TCRBV06	TCRBV06-05	01				TCRBD01-01*01	TCRBD01	TCRBD01-01	01				TCRBJ01-01*01	TCRBJ01	TCRBJ01-01	01				5	4	4	1	6	7	39	51	55	62	68	9	In	VDJ
NTGTCGGCTGCTCCCTCCCAAACATCTGTGTACTTCTGTGCCAGCACCCTGTATGGGGCCAGGGGCACTGAAGCTTTCTTTGGACAA	CASTLYGARGTEAFF	14	6.74809366354005E-5	45	TCRBV06	TCRBV06				TCRBV06-02/06-03,TCRBV06-02		TCRBD01-01*01	TCRBD01	TCRBD01-01	01				TCRBJ01-01*01	TCRBJ01	TCRBJ01-01	01				7	13	4	2	0	4	36	46	59	-1	65	14	In	VDJ
CTGGAGTCAGCTACCCGCTCCCAGACATCTGTGTATTTCTGCGCCAGCAGCGAAACAGGGTCGAGCACTGAAGCTTTCTTTGGACAA	CASSETGSSTEAFF	12	5.7840802830343284E-5	42	TCRBV10-02*01	TCRBV10	TCRBV10-02	01				TCRBD01-01*01	TCRBD01	TCRBD01-01	01				TCRBJ01-01*01	TCRBJ01	TCRBJ01-01	01				6	4	3	3	5	4	39	50	54	60	65	12	In	VDJ
ATCCAGCGCACACAGCAGGAGGACTCCGCCGTGTATCTCTGTGCCAGCAGCTTAGGTACCTGGGACACTGAAGCTTTCTTTGGACAA	CASSLGTWDTEAFF	3	1.4460200707585821E-5	42	TCRBV07-08*01	TCRBV07	TCRBV07-08	01								TCRBD01,TCRBD02	TCRBD01-01,TCRBD02-01		TCRBJ01-01*01	TCRBJ01	TCRBJ01-01	01				1	6	0	9	0	3	39	55	61	-1	64	3	In	VDJ
AGCAGGGGGACTCAGCCGCGTATCTCCGTGCCAGCAGCCCGCCCGGGACAGGGGTTGGTGGTGAACACTGAAGCTTTCTTTGGACAA		7	3.374046831770025E-5	55	TCRBV07-03*03	TCRBV07	TCRBV07-03	03				TCRBD01-01*01	TCRBD01	TCRBD01-01	01				TCRBJ01-01*01	TCRBJ01	TCRBJ01-01	01				5	6	0	2	7	0	26	38	44	54	61	7	Out	VDJ
AAGATCCAACCTGCAAAGCTTGAGGACTCGGCCGTGTATCTCTGTGCCAGCAGCTTATTCGGGAACACTGAAGCTTTCTTTGGACAA	CASSLFGNTEAFF	4	1.928026761011443E-5	39	TCRBV11-02*03	TCRBV11	TCRBV11-02	03				TCRBD02-01	TCRBD02	TCRBD02-01				01,02	TCRBJ01-01*01	TCRBJ01	TCRBJ01-01	01				2	2	8	5	0	1	42	57	59	-1	62	4	In	VDJ
GCCCTGCAGCCAGAAGACTCAGCCCTGTATCTCTGCGCCAGCAGCCAATTTACCATACCTCGTAATGAAAAACTGTTTTTTGGCAGT	CASSQFTIPRNEKLFF	8	3.856053522022886E-5	48	TCRBV04-01*01	TCRBV04	TCRBV04-01	01								TCRBD01,TCRBD02	TCRBD01-01,TCRBD02-01		TCRBJ01-04*01	TCRBJ01	TCRBJ01-04	01				2	3	3	7	9	4	33	48	51	53	62	8	In	VDJ
ATTCTGGAGTCCGCCAGCACCAACCAGACATCTATGTACCTCTGTGCCAGCAGTTTTAGGGGCCATCAGCCCCAGCATTTTGGTGAT	CASSFRGHQPQHF	2	9.640133805057214E-6	39	TCRBV28-01*01	TCRBV28	TCRBV28-01	01				TCRBD01-01*01	TCRBD01	TCRBD01-01	01				TCRBJ01-05*01	TCRBJ01	TCRBJ01-05	01				3	1	5	2	2	5	42	56	57	62	64	2	In	VDJ
CCCTCAGAACCCAGGGACTCAGCTGTGTACTTCTGTGCCAGCAGTTTAGGGTCGGAATGGTTCAATCAGCCCCAGCATTTTGGTGAT	CASSLGSEWFNQPQHF	5	2.4100334512643035E-5	48	TCRBV12	TCRBV12				TCRBV12-03/12-04,TCRBV12-04						TCRBD01,TCRBD02	TCRBD01-01,TCRBD02-01		TCRBJ01-05*01	TCRBJ01	TCRBJ01-05	01				1	4	1	8	6	3	33	49	53	56	62	5	In	VDJ
CCCTGGAGCTTGGTGACTCTGCTGTGTATTTCTGTGCCAGCAGCCAAGGCTGAGATCAGTAGCAATCAGCCCCAGCATTTTGGTGAT		6	2.8920401415171642E-5	49	TCRBV03-01/03-02*01	TCRBV03	TCRBV03-01/03-02	01								TCRBD01,TCRBD02	TCRBD01-01,TCRBD02-01		TCRBJ01-05*01	TCRBJ01	TCRBJ01-05	01				1	8	4	5	0	0	32	48	56	-1	59	6	Out	VDJ
ACATCGGCCCAAAAGAACCCGACAGCTTTCTATCTCTGTGCCAGTACTATGGACAGCTATAGCAATCAGCCCCAGCATTTTGGTGAT	CASTMDSYSNQPQHF	6	2.8920401415171642E-5	45	TCRBV19-01*01	TCRBV19	TCRBV19-01	01				TCRBD01-01*01	TCRBD01	TCRBD01-01	01				TCRBJ01-05*01	TCRBJ01	TCRBJ01-05	01				3	0	1	5	3	0	36	-1	50	56	59	6	In	VDJ
TTGTTGCTGGGGGACTCGGCCCTCTATCTCTGTGCCAGCAGCGTGTACCGGGACACCTATAGCAATCAGCCCCAGCATTTTGGTGAT	CASSVYRDTYSNQPQHF	16	7.712107044045772E-5	51	TCRBV05-06*01	TCRBV05	TCRBV05-06	01				TCRBD01-01*01	TCRBD01	TCRBD01-01	01				TCRBJ01-05*01	TCRBJ01	TCRBJ01-05	01				4	7	0	6	4	0	30	42	49	55	59	16	In	VDJ
CTGACAGTGACCAGTGCCCATCCTGAAGACAGCAGCTTCTACATCTGCAGTGCTAGGGAGGGGGGGCAGCCCCAGCATTTTGGTGAT	CSAREGGQPQHF	6	2.8920401415171642E-5	36	TCRBV20	TCRBV20				TCRBV20-01,TCRBV20-or09_02		TCRBD02-01*01	TCRBD02	TCRBD02-01	01				TCRBJ01-05*01	TCRBJ01	TCRBJ01-05	01				3	3	9	0	0	7	45	56	59	-1	66	6	In	VDJ
TCGGCTGCTCCCTCCCAGACATCTGTGTACTTCTGTGCCAGCAGCTACTACCGGGACAACTATAATTCACCCCTCCACTTTGGGAAT	CASSYYRDNYNSPLHF	4	1.928026761011443E-5	48	TCRBV06-05*01	TCRBV06	TCRBV06-05	01				TCRBD01-01*01	TCRBD01	TCRBD01-01	01				TCRBJ01-06*01	TCRBJ01	TCRBJ01-06	01				1	3	0	6	1	3	33	49	52	58	59	4	In	VDJ
CTGACTGTGAGCAACATGAGCCCTGAAGACAGCAGCATATATCTCTGCAGTCAAGACAGGGGGGAAAGTGGCTACACCTTCGGTTCG	CSQDRGESGYTF	7	3.374046831770025E-5	36	TCRBV29-01	TCRBV29	TCRBV29-01				01,02,03	TCRBD01-01*01	TCRBD01	TCRBD01-01	01				TCRBJ01-02*01	TCRBJ01	TCRBJ01-02	01				9	4	2	1	5	7	45	50	54	63	68	7	In	VDJ
ATCCGGTCCACAAAGCTGGAGGACTCAGCCATGTACTTCTGTGCCCTAGCCTCCGGGACAGGATTCTATGGCTACACCTTCGGTTCG	CALASGTGFYGYTF	11	5.302073592781468E-5	42	TCRBV02-01	TCRBV02	TCRBV02-01				01,03	TCRBD01-01*01	TCRBD01	TCRBD01-01	01				TCRBJ01-02*01	TCRBJ01	TCRBJ01-02	01				11	9	0	4	3	4	39	45	54	62	65	11	In	VDJ
ACAGTGACCAGTGCCCATCCTGAAGACAGCAGCTTCTACATCTGCAGTGCTAGAGAAGAGGTTGGCTATGGCTACACCTTCGGTTCG	CSAREEVGYGYTF	5	2.4100334512643035E-5	39	TCRBV20	TCRBV20				TCRBV20-01,TCRBV20-or09_02		TCRBD02-01*02	TCRBD02	TCRBD02-01	02				TCRBJ01-02*01	TCRBJ01	TCRBJ01-02	01				0	1	11	1	4	4	42	56	57	61	65	5	In	VDJ
TCCGCTACCAGCTCCCAGACATCTGTGTACTTCTGTGCCATCAGTCCCCGGGGCGGCGGGGCTTCCTATGGCTACACCTTCGGTTCG	CAISPRGGGASYGYTF	11	5.302073592781468E-5	48	TCRBV10-03*01	TCRBV10	TCRBV10-03	01				TCRBD02-01*01	TCRBD02	TCRBD02-01	01				TCRBJ01-02*01	TCRBJ01	TCRBJ01-02	01				5	10	7	3	4	4	33	45	55	61	65	11	In	VDJ
GCCTTGTTGCTGGGGGACTCGGCCCTGTATCTCTGTGCCAGCAGCTTGACCGGACAGGGGCGGGACTATGGCTACACCTTCGGTTCG	CASSLTGQGRDYGYTF	14	6.74809366354005E-5	48	TCRBV05-05*01	TCRBV05	TCRBV05-05	01				TCRBD01-01*01	TCRBD01	TCRBD01-01	01				TCRBJ01-02*01	TCRBJ01	TCRBJ01-02	01				1	3	1	2	4	3	33	48	51	60	64	14	In	VDJ
NNNNNNNTGTCGGCTGCTCCCTCCCAGACATCTGTGTACTTCTGTGCCAGCAGCCCTCAGGGTCACTATGGCTACACCTTCGGTTCG	CASSPQGHYGYTF	2	9.640133805057214E-6	39	TCRBV06	TCRBV06				TCRBV06-02,TCRBV06-05		TCRBD01-01*01	TCRBD01	TCRBD01-01	01				TCRBJ01-02*01	TCRBJ01	TCRBJ01-02	01				0	0	4	3	2	3	42	-1	57	62	64	2	In	VDJ
GACACGGCACTGTATCTCTGCGCCAGCAGTCAATCGTCACGGGCATTGCCTCACTGCCCTCCTAACTATGGCTACACCTTCGGTTCG	CASSQSSRALPHCPPNYGYTF	3	1.4460200707585821E-5	63	TCRBV23-01*01	TCRBV23	TCRBV23-01	01								TCRBD01,TCRBD02	TCRBD01-01,TCRBD02-01		TCRBJ01-02*01	TCRBJ01	TCRBJ01-02	01				0	5	8	0	17	0	18	35	40	44	61	3	In	VDJ
AGCACCTTGGAGCTGGGGGACTCGGCCCTTTATCTTTGCGCCAGCAGCTTCGGGGACAGGGGGAACTATGGCTACACCTTCGGTTCG	CASSFGDRGNYGYTF	5	2.4100334512643035E-5	45	TCRBV05-01*01	TCRBV05	TCRBV05-01	01				TCRBD01-01*01	TCRBD01	TCRBD01-01	01				TCRBJ01-02*01	TCRBJ01	TCRBJ01-02	01				2	2	0	1	0	2	36	50	52	-1	63	5	In	VDJ
ACGATCCAGCGCACAGAGCAGGAGGACTCGGCCGTGTATCTCTGTGCCAGCAGCTCACAGGGGAACTATGGCTACACCTTCGGTTCG	CASSSQGNYGYTF	2	9.640133805057214E-6	39	TCRBV07-02	TCRBV07	TCRBV07-02				01,02	TCRBD01-01*01	TCRBD01	TCRBD01-01	01				TCRBJ01-02*01	TCRBJ01	TCRBJ01-02	01				4	1	3	2	0	2	42	55	56	-1	63	2	In	VDJ
CAGCAGGTAGTGCGAGGAGATTCGGCAGCTTATTTCTGTGCCAGCTCACCATCAGGGAATACGAACTATGGCTACACCTTCGGTTCG	CASSPSGNTNYGYTF	6	2.8920401415171642E-5	45	TCRBV18-01*01	TCRBV18	TCRBV18-01	01				TCRBD01-01*01	TCRBD01	TCRBD01-01	01				TCRBJ01-02*01	TCRBJ01	TCRBJ01-02	01				2	1	4	3	6	2	36	51	52	57	63	6	In	VDJ
CTGAATGTGAACGCCTTGGAGCTGGACGACTCGGCCCTGTATCTCTGTGCCAGCAGACCCGGGGCAGGGGGCTACACCTTCGGTTCG	CASRPGAGGYTF	6	2.8920401415171642E-5	36	TCRBV05-04*01	TCRBV05	TCRBV05-04	01								TCRBD01,TCRBD02	TCRBD01-01,TCRBD02-01		TCRBJ01-02*01	TCRBJ01	TCRBJ01-02	01				5	8	4	3	0	8	45	56	64	-1	69	6	In	VDJ
ACTCTGACAGTGACCAGTGCCCATCCTGAAGACAGCAGCTTCTACATCTGCAGTGTCGTGGGGGCCGCGGACTACACCTTCGGTTCG	CSVVGAADYTF	8	3.856053522022886E-5	33	TCRBV20-01	TCRBV20	TCRBV20-01				01,04	TCRBD01-01*01	TCRBD01	TCRBD01-01	01				TCRBJ01-02*01	TCRBJ01	TCRBJ01-02	01				7	4	6	0	6	10	48	55	59	65	71	8	In	VDJ
GTCTGCTGTACCCTCTCAGACATCTGTGTACTTCTGTGCCAGGCATAGCTCCGAGACAGGGGCCCACTGGGGCAGTACTTCGGGCCG		4	1.928026761011443E-5	47	TCRBV06-04*01	TCRBV06	TCRBV06-04	01				TCRBD01-01*01	TCRBD01	TCRBD01-01	01				TCRBJ02-07*01	TCRBJ02	TCRBJ02-07	01				9	12	2	2	9	9	34	42	54	62	71	4	Out	VDJ
ATCAATTCCCTGGAGCTTGGTGACTCTGCTGTGTATTTCTGTGCCAGCAGCCATAGCGGGAGGGCTCGGGAGCAGTACTTCGGGCCG	CASSHSGRAREQYF	7	3.374046831770025E-5	42	TCRBV03-01/03-02*01	TCRBV03	TCRBV03-01/03-02	01				TCRBD02-01*02	TCRBD02	TCRBD02-01	02				TCRBJ02-07*01	TCRBJ02	TCRBJ02-07	01				3	0	5	0	5	7	39	-1	53	64	69	7	In	VDJ
GACATCCGCTCACCAGGCCTGGGGGACGCAGCCATGTACCTGTGTGCCACCAGCACCGGGACCACGTACGAGCAGTACTTCGGGCCG	CATSTGTTYEQYF	6	2.8920401415171642E-5	39	TCRBV15-01*02	TCRBV15	TCRBV15-01	02								TCRBD01,TCRBD02	TCRBD01-01,TCRBD02-01		TCRBJ02-07*01	TCRBJ02	TCRBJ02-07	01				4	2	0	7	4	4	42	55	57	62	66	6	In	VDJ
CCTGCAAAGCTTGAGGACTCGGCCGTGTATCTCTGTGCCAGCAGCTTAGAACAGACAGGGTTAGGCTACGAGCAGTACTTCGGGCCG	CASSLEQTGLGYEQYF	6	2.8920401415171642E-5	48	TCRBV11-02	TCRBV11	TCRBV11-02				01,03	TCRBD01-01*01	TCRBD01	TCRBD01-01	01				TCRBJ02-07*01	TCRBJ02	TCRBJ02-07	01				0	3	2	3	5	3	33	50	53	60	65	6	In	VDJ
CCAGAAGACTCGGCCCTGTATCTCTGTGCCAGCAGCCAAGAAAGGCTGTTGCAGCGGGGGGGTTCCTACGAGCAGTACTTCGGGCCG	CASSQERLLQRGGSYEQYF	6	2.8920401415171642E-5	57	TCRBV04-02*01	TCRBV04	TCRBV04-02	01				TCRBD02-01*01	TCRBD02	TCRBD02-01	01				TCRBJ02-07*01	TCRBJ02	TCRBJ02-07	01				0	11	6	0	1	1	24	41	52	62	63	6	In	VDJ
GCCAGCACCAACCAGACATCTATGTACCTCTGTGCCAGCAGTTCTCATAGAACCGGGACAGGTTCCTACGAGCAGTACTTCGGGCCG	CASSSHRTGTGSYEQYF	8	3.856053522022886E-5	51	TCRBV28-01*01	TCRBV28	TCRBV28-01	01				TCRBD01-01*01	TCRBD01	TCRBD01-01	01				TCRBJ02-07*01	TCRBJ02	TCRBJ02-07	01				4	11	0	4	1	1	30	43	54	62	63	8	In	VDJ
AGAACCCAGGGACTCAGCTGTGTACTTCTGTGCCAGCTGGGGGGGGCCACCGATAGGGACCCTTCCTACGAGCAGTACTTCGGGCCG		3	1.4460200707585821E-5	53	TCRBV12	TCRBV12				TCRBV12-03/12-04,TCRBV12-04		TCRBD02-01*01	TCRBD02	TCRBD02-01	01				TCRBJ02-07*01	TCRBJ02	TCRBJ02-07	01				8	1	9	0	18	1	28	37	38	45	63	3	Out	VDJ
AGCACCTTGGAGCTGGGGGACTCGGCCCTTTATCTTTGCGCCAGCAGCTTGGCCTGGACAGGGTCCTACGAGCAGTACTTCGGGCCG	CASSLAWTGSYEQYF	15	7.23010035379291E-5	45	TCRBV05-01*01	TCRBV05	TCRBV05-01	01				TCRBD01-01*01	TCRBD01	TCRBD01-01	01				TCRBJ02-07*01	TCRBJ02	TCRBJ02-07	01				0	3	1	3	0	1	36	52	55	-1	63	15	In	VDJ
CAGCGCACACAGCAGGAGGACTCGGCCGTGTATCTCTGTGCCAGCAGCTCGCTAGCGGGGGGGCCCTACGAGCAGTACTTCGGGCCG	CASSSLAGGPYEQYF	3	1.4460200707585821E-5	45	TCRBV07-02	TCRBV07	TCRBV07-02				01,02	TCRBD02-01*01	TCRBD02	TCRBD02-01	01				TCRBJ02-07*01	TCRBJ02	TCRBJ02-07	01				4	2	4	0	1	2	36	49	51	63	64	3	In	VDJ
ATCCAGCCCTCAGAACCCAGGGACTCAGCTGTGTACTTCTGTGCCAGCAACGGGTGGGGGAAGCCCTACGAGCAGTACTTCGGGCCG	CASNGWGKPYEQYF	8	3.856053522022886E-5	42	TCRBV12	TCRBV12				TCRBV12-03/12-04,TCRBV12-04						TCRBD01,TCRBD02	TCRBD01-01,TCRBD02-01		TCRBJ02-07*01	TCRBJ02	TCRBJ02-07	01				7	6	6	1	4	2	39	49	55	60	64	8	In	VDJ
ATCAATTCCCTGGAGCTTGGTGACTCTGCTGTGTATTTCTGTGCCAGCAGCCCGTCGAGCCCGACCTACGAGCAGTACTTCGGGCCG	CASSPSSPTYEQYF	9	4.3380602122757464E-5	42	TCRBV03-01/03-02*01	TCRBV03	TCRBV03-01/03-02	01				TCRBD02-01	TCRBD02	TCRBD02-01				01,02	TCRBJ02-07*01	TCRBJ02	TCRBJ02-07	01				4	5	6	7	4	2	39	52	57	60	64	9	In	VDJ
CTGGAGTCGCCCAGCCCCAACCAGACCTCTCTGTACTTCTGTGCCAGCAGTTTACTAGCGGGAACCTACGAGCAGTACTTCGGGCCG	CASSLLAGTYEQYF	8	3.856053522022886E-5	42	TCRBV27-01*01	TCRBV27	TCRBV27-01	01				TCRBD02-01*02	TCRBD02	TCRBD02-01	02				TCRBJ02-07*01	TCRBJ02	TCRBJ02-07	01				2	0	4	3	1	2	39	-1	54	63	64	8	In	VDJ
CAGCGCACAGAGCAGGGGGACTCGGCCATGTATCTCTGTGCCAGCAGCTCACTAGGGACAGGACACTACGAGCAGTACTTCGGGCCG	CASSSLGTGHYEQYF	16	7.712107044045772E-5	45	TCRBV07-09*01	TCRBV07	TCRBV07-09	01				TCRBD01-01*01	TCRBD01	TCRBD01-01	01				TCRBJ02-07*01	TCRBJ02	TCRBJ02-07	01				4	5	0	4	3	3	36	49	54	62	65	16	In	VDJ
CCAGAAGACTCAGCCCTGTATCTCTGCGCCAGCAGCCAAACGGGACTAGCGGGAGGGCGTCCAGTTCACGAGCAGTACTTCGGGCCG	CASSQTGLAGGRPVHEQYF	8	3.856053522022886E-5	57	TCRBV04-01*01	TCRBV04	TCRBV04-01	01				TCRBD02-01*02	TCRBD02	TCRBD02-01	02				TCRBJ02-07*01	TCRBJ02	TCRBJ02-07	01				2	2	0	0	10	5	24	39	41	57	67	8	In	VDJ
CTGGAGTCCGCCAGCACCAACCAGACATCTATGTACCTCTGTGCCAGCAGTTTTGGGACAGGGGGCCTCAAGCAGTACTTCGGGCCG	CASSFGTGGLKQYF	13	6.266086973287189E-5	42	TCRBV28-01*01	TCRBV28	TCRBV28-01	01				TCRBD01-01*01	TCRBD01	TCRBD01-01	01				TCRBJ02-07*01	TCRBJ02	TCRBJ02-07	01				3	1	0	0	4	8	39	53	54	66	70	13	In	VDJ
ACAAAGCTGGAGGACTCAGCCATGTACTTCTGTGCCAGCAGTGAAATGGTATCAGGGGGCATTGGAAACACCATATATTTTGGAGAG	CASSEMVSGGIGNTIYF	15	7.23010035379291E-5	51	TCRBV02-01	TCRBV02	TCRBV02-01				01,03	TCRBD01-01*01	TCRBD01	TCRBD01-01	01				TCRBJ01-03*01	TCRBJ01	TCRBJ01-03	01				2	7	4	0	2	3	30	45	52	60	62	15	In	VDJ
CACAGAGCAGGGGGACTCAGCCGCGTATCTCCGTGCCAGCAGCGCCCCGGACAGGAGAGCTCTGGAAACACCATATATTTTGGAGAG		8	3.856053522022886E-5	50	TCRBV07-03*03	TCRBV07	TCRBV07-03	03				TCRBD01-01*01	TCRBD01	TCRBD01-01	01				TCRBJ01-03*01	TCRBJ01	TCRBJ01-03	01				5	5	1	4	4	0	31	43	48	55	59	8	Out	VDJ
NNNNTGTCGGCTGCTCCCTCCCAGACATCTGTGTACTTCTGTGCCACCGACGAGGGGCACTCTGGAAACACCATATATTTTGGAGAG	CATDEGHSGNTIYF	8	3.856053522022886E-5	42	TCRBV06-05*01	TCRBV06	TCRBV06-05	01								TCRBD01,TCRBD02	TCRBD01-01,TCRBD02-01		TCRBJ01-03*01	TCRBJ01	TCRBJ01-03	01				10	6	5	2	2	0	39	46	52	57	59	8	In	VDJ
ACTCGGCCGTGTATGTCTGTGCAAGTCGCTTAGGTAAGCTGGGTTGCGGGGGGCAACTCTGGGGCCAACGTCCTGACTTTCGGGGCC		7	3.374046831770025E-5	64	TCRBV12-02*01	TCRBV12	TCRBV12-02	01				TCRBD02-01*01	TCRBD02	TCRBD02-01	01				TCRBJ02-06*01	TCRBJ02	TCRBJ02-06	01				1	12	7	1	3	0	17	33	45	53	56	7	Out	VDJ
AGATCCAGCCCTCAGAACCCAGGGACTCAGCTGTGTACTTCTGTGCCAGCAGTAAGACTTTAATACTCACCCCTCCACTTTGGGAAC		4	1.928026761011443E-5	40	TCRBV12-03/12-04*01	TCRBV12	TCRBV12-03/12-04	01				TCRBD02-01	TCRBD02	TCRBD02-01				01,02	TCRBJ01-06*02	TCRBJ01	TCRBJ01-06	02				5	2	2	10	7	10	41	53	55	59	66	4	Out	VDJ
GTCCACGGAGTCAGGGGACACAGCACTGTATTTCTGTGCCAGCAGCAAAGAGACAGAAAACTATAAGAGACCCAGTACTTCGGGCCA		15	7.23010035379291E-5	47	TCRBV21-01*01	TCRBV21	TCRBV21-01	01				TCRBD01-01*01	TCRBD01	TCRBD01-01	01				TCRBJ02-05*01	TCRBJ02	TCRBJ02-05	01				1	1	2	5	8	3	34	50	51	56	64	15	Out	VDJ
CAGCGCACAGAGCAGGGGGACTCGGCCATGTATCTCTGTGCCAGCAGCTTCGGGTTAGCGGGAGAAGAGACCCAGTACTTCGGGCCA	CASSFGLAGEETQYF	10	4.820066902528607E-5	45	TCRBV07-09*01	TCRBV07	TCRBV07-09	01				TCRBD02-01*02	TCRBD02	TCRBD02-01	02				TCRBJ02-05*01	TCRBJ02	TCRBJ02-05	01				3	5	5	2	0	3	36	50	55	-1	64	10	In	VDJ
CAGCGCACAGAGCAGGGGGACTCAGCTGTGTATCTCTGTGCCAGATAGAGACAGGTTCCACACACAGATACGCAGTATTTTGGCCCA	CAR*RQVPHTDTQYF	5	2.4100334512643035E-5	45	TCRBV07-04*01	TCRBV07	TCRBV07-04	01				TCRBD01-01*01	TCRBD01	TCRBD01-01	01				TCRBJ02-03*01	TCRBJ02	TCRBJ02-03	01				9	5	2	4	7	2	36	44	49	55	62	5	Stop	VDJ
CAACCAGACCTCTCTGTACTTCTGTGCCAGCAGTAGCCGGGGACTAGCGGGGGGGCCTTAATAACAGATACGCAGTATTTTGGCCCA		16	7.712107044045772E-5	59	TCRBV27-01*01	TCRBV27	TCRBV27-01	01				TCRBD02-01*01	TCRBD02	TCRBD02-01	01				TCRBJ02-03*01	TCRBJ02	TCRBJ02-03	01				5	5	0	0	8	3	22	34	39	55	63	16	Out	VDJ
CAGAGCTTGGGGACTCGGCCGTGTATCTCTGTGCCAGCAGCCTTAGACCCGGGACAGGGAAACACCGGGGAGCTGTTTTTTGGAGAA		11	5.302073592781468E-5	52	TCRBV11-03*01	TCRBV11	TCRBV11-03	01				TCRBD01-01*01	TCRBD01	TCRBD01-01	01				TCRBJ02-02*01	TCRBJ02	TCRBJ02-02	01				5	9	0	3	1	2	29	41	50	59	60	11	Out	VDJ
ATCCAGCCCTCAGAACCCAGGGACTCAGCTGTGTATTTTTGTGCTAGTGCCTTACGTAAGGTTGGCACTGAAGCTTTCTTTGGACAA	CASALRKVGTEAFF	15	7.23010035379291E-5	42	TCRBV12-05*01	TCRBV12	TCRBV12-05	01								TCRBD01,TCRBD02	TCRBD01-01,TCRBD02-01		TCRBJ01-01*01	TCRBJ01	TCRBJ01-01	01				7	9	5	4	4	4	39	49	58	61	65	15	In	VDJ
NNTGTCGGCTGCTCCCTCCCAGACATCTGTGTACTTCTGTGCCAGCAGTCCCGACAGGGGGCTACCACTGAAGCTTTCTTTGGACAA		12	5.7840802830343284E-5	44	TCRBV06-05*01	TCRBV06	TCRBV06-05	01				TCRBD01-01*01	TCRBD01	TCRBD01-01	01				TCRBJ01-01*01	TCRBJ01	TCRBJ01-01	01				5	3	2	0	3	4	37	49	52	62	65	12	Out	VDJ
AAGATCCAGCCCTCAGAACCCAGGGACTCAGCTGTGTATTTTTGTGCTAGTGGCCGACAGGGTAACACTGAAGCTTTCTTTGGACAA	CASGRQGNTEAFF	11	5.302073592781468E-5	39	TCRBV12-05*01	TCRBV12	TCRBV12-05	01				TCRBD01-01*01	TCRBD01	TCRBD01-01	01				TCRBJ01-01*01	TCRBJ01	TCRBJ01-01	01				6	2	2	3	1	2	42	53	55	62	63	11	In	VDJ
AAGATCCAGCCCTCAGAACCCAGGGACTCAGCTGTGTACTTCTGTGCCAGCAATCAGGGGCTGAACACTGAAGCTTTCTTTGGACAA	CASNQGLNTEAFF	9	4.3380602122757464E-5	39	TCRBV12-03/12-04*01	TCRBV12	TCRBV12-03/12-04	01				TCRBD01-01*01	TCRBD01	TCRBD01-01	01				TCRBJ01-01*01	TCRBJ01	TCRBJ01-01	01				7	2	4	2	1	0	42	52	54	60	61	9	In	VDJ
GCCCTGCAGCCAGAAGACTCAGCCCTGTATCTCTGCGCCAGCAGCCCGGGGGTTTCCCGCCTCGGTGAAAAACTGTTTTTTGGCAGT	CASSPGVSRLGEKLFF	5	2.4100334512643035E-5	48	TCRBV04-01*01	TCRBV04	TCRBV04-01	01				TCRBD02-01*01	TCRBD02	TCRBD02-01	01				TCRBJ01-04*01	TCRBJ01	TCRBJ01-04	01				4	0	8	2	13	7	33	-1	46	52	65	5	In	VDJ
CTGGAGGACTCAGCCATGTACTTCTGTGCCACCACCCTCTATCCTTTGACAGGGGCCCGAGGGAATCAGCCCCAGCATTTTGGTGAT	CATTLYPLTGARGNQPQHF	20	9.640133805057214E-5	57	TCRBV02-01	TCRBV02	TCRBV02-01				01,03	TCRBD01-01*01	TCRBD01	TCRBD01-01	01				TCRBJ01-05*01	TCRBJ01	TCRBJ01-05	01				10	16	2	2	8	4	24	31	47	55	63	20	In	VDJ
CGCTCACCAGGCCTGGGGGACGCAGCCATGTACCTGTGTGCCACCAGGACAGAAGGATATAGCAATCAGCCCCAGCATTTTGGTGAT	CATRTEGYSNQPQHF	5	2.4100334512643035E-5	45	TCRBV15-01*02	TCRBV15	TCRBV15-01	02				TCRBD01-01*01	TCRBD01	TCRBD01-01	01				TCRBJ01-05*01	TCRBJ01	TCRBJ01-05	01				6	0	2	5	7	0	36	-1	47	52	59	5	In	VDJ
GTGACCAGTGCCCATCCTGAAGACAGCAGCTTCTACATCTGCAGTGCTAGAGATATAGGAGTCGGTGGACCCCAGCATTTTGGTGAT	CSARDIGVGGPQHF	7	3.374046831770025E-5	42	TCRBV20	TCRBV20				TCRBV20-01,TCRBV20-or09_02		TCRBD02-01*02	TCRBD02	TCRBD02-01	02				TCRBJ01-05*01	TCRBJ01	TCRBJ01-05	01				0	4	10	2	8	10	39	53	57	61	69	7	In	VDJ
CTGACAGTGACCAGTGCCCATCCTGAAGACAGCAGCTTCTACATCTGCAGTGCTAGTCAGGGCGGGGGACCCCAGCATTTTGGTGAT	CSASQGGGPQHF	4	1.928026761011443E-5	36	TCRBV20-01*04	TCRBV20	TCRBV20-01	04				TCRBD02-01*01	TCRBD02	TCRBD02-01	01				TCRBJ01-05*01	TCRBJ01	TCRBJ01-05	01				2	4	7	2	1	10	45	57	61	68	69	4	In	VDJ
AATTCCCTGGAGCTTGGTGACTCTGCTGTGTATTTCTGTGCCAGCAGCCAAGATCATGGGGCTAATTCACCCCTCCACTTTGGGAAT	CASSQDHGANSPLHF	5	2.4100334512643035E-5	45	TCRBV03-01/03-02*01	TCRBV03	TCRBV03-01/03-02	01				TCRBD01-01*01	TCRBD01	TCRBD01-01	01				TCRBJ01-06*01	TCRBJ01	TCRBJ01-06	01				0	4	7	0	0	6	36	53	57	-1	62	5	In	VDJ
CTGGAGTCGCCCAGCCCCAACCAGACCTCTCTGTACTTCTGTGCCAGCAGTTGGGGACAGGGGGATTATGGCTACACCTTCGGTTCG	CASSWGQGDYGYTF	5	2.4100334512643035E-5	42	TCRBV27-01*01	TCRBV27	TCRBV27-01	01				TCRBD01-01*01	TCRBD01	TCRBD01-01	01				TCRBJ01-02*01	TCRBJ01	TCRBJ01-02	01				4	1	0	1	2	5	39	52	53	64	66	5	In	VDJ
GTGAGCAACATGAGCCCTGAAGACAGCAGCATATATCTCTGCAGCGTTGAAGAGGGCGAGGGCGACTATGGCTACACCTTCGGTTCG	CSVEEGEGDYGYTF	2	9.640133805057214E-6	42	TCRBV29-01	TCRBV29	TCRBV29-01				01,02	TCRBD02-01*02	TCRBD02	TCRBD02-01	02				TCRBJ01-02*01	TCRBJ01	TCRBJ01-02	01				0	4	11	0	2	3	39	53	57	62	64	2	In	VDJ
CCCTCAGAACCCAGGGACTCAGCTGTGTACTTCTGTGCCAGCAGTTTTGCCGGACAGGGCTCTAACTATGGCTACACCTTCGGTTCG	CASSFAGQGSNYGYTF	6	2.8920401415171642E-5	48	TCRBV12	TCRBV12				TCRBV12-03/12-04,TCRBV12-04		TCRBD01-01*01	TCRBD01	TCRBD01-01	01				TCRBJ01-02*01	TCRBJ01	TCRBJ01-02	01				3	4	1	3	2	0	33	47	51	59	61	6	In	VDJ
NNNNTGTCGGCTGCTCCCTCCCAAACATCTGTGTACTTCTGTGCCAGCACCTTATCGGGGTACAACTATGGCTACACCTTCGGTTCG	CASTLSGYNYGYTF	4	1.928026761011443E-5	42	TCRBV06	TCRBV06				TCRBV06-02/06-03,TCRBV06-02		TCRBD02-01*01	TCRBD02	TCRBD02-01	01				TCRBJ01-02*01	TCRBJ01	TCRBJ01-02	01				7	6	8	3	3	2	39	49	55	60	63	4	In	VDJ
CACACCCTGCAGCCAGAAGACTCGGCCCTGTATCTCTGTGCCAGCAGCCAAGATCTGGAGGGAGTGAGGGAGCAGTACTTCGGGCCG	CASSQDLEGVREQYF	5	2.4100334512643035E-5	45	TCRBV04-02*01	TCRBV04	TCRBV04-02	01				TCRBD02-01*02	TCRBD02	TCRBD02-01	02				TCRBJ02-07*01	TCRBJ02	TCRBJ02-07	01				0	3	10	0	7	7	36	53	56	62	69	5	In	VDJ
CTGGAGCTTGGTGACTCTGCTGTGTATTTCTGTGCCAGCAGCCAAGTCTCGGCTAGCCCCCGGGCCCTCGAGCAGTACTTCGGGCCG	CASSQVSASPRALEQYF	6	2.8920401415171642E-5	51	TCRBV03-01/03-02*01	TCRBV03	TCRBV03-01/03-02	01				TCRBD02-01	TCRBD02	TCRBD02-01				01,02	TCRBJ02-07*01	TCRBJ02	TCRBJ02-07	01				1	6	4	7	11	6	30	46	52	57	68	6	In	VDJ
CTCCACTCTCAAGATCCAACCTGCAAAGCTTGAGGACTCGGCCTTTGGGCCCGGTACTAGATCATTTACGAGCAGTACTTCGGGCCG		2	9.640133805057214E-6	29	TCRBV11-02*03	TCRBV11	TCRBV11-02	03				TCRBD02-01	TCRBD02	TCRBD02-01				01,02	TCRBJ02-07*01	TCRBJ02	TCRBJ02-07	01				26	12	3	8	6	4	52	43	55	60	66	2	Out	VDJ
AAGATCCGGTCCACAAAGCTGGAGGACTCAGCCATGTACTTCTGTGCCAGCAATGCAGGGCTTTTCTACGAGCAGTACTTCGGGCCG	CASNAGLFYEQYF	10	4.820066902528607E-5	39	TCRBV02-01	TCRBV02	TCRBV02-01				01,03	TCRBD01-01*01	TCRBD01	TCRBD01-01	01				TCRBJ02-07*01	TCRBJ02	TCRBJ02-07	01				7	3	4	3	5	3	42	52	55	60	65	10	In	VDJ
NCTCTCACTGTGACATCGGCCCAAAAGAACCCGACAGCTTTCTATCTCTGTGCCAGTAGTAGTATCTACGAGCAGTACTTCGGGCCG	CASSSIYEQYF	14	6.74809366354005E-5	33	TCRBV19-01*01	TCRBV19	TCRBV19-01	01				TCRBD02-01	TCRBD02	TCRBD02-01				01,02	TCRBJ02-07*01	TCRBJ02	TCRBJ02-07	01				4	1	5	9	1	3	48	61	62	64	65	14	In	VDJ
TCGGCTGCTCCCTCCCAGACATCTGTGTACTTCTGTGCCAGCAGTTACTCGGGACACTCGAGCTCCTACGAGCAGTACTTCGGGCCG	CASSYSGHSSSYEQYF	5	2.4100334512643035E-5	48	TCRBV06-05*01	TCRBV06	TCRBV06-05	01				TCRBD01-01*01	TCRBD01	TCRBD01-01	01				TCRBJ02-07*01	TCRBJ02	TCRBJ02-07	01				0	0	0	6	6	0	33	-1	50	56	62	5	In	VDJ
GAGTCCGCCAGCACCAACCAGACATCTATGTACCTCTGTGCCAGCAGCTCAACAGGGGTGGGATCCTACGAGCAGTACTTCGGGCCG	CASSSTGVGSYEQYF	5	2.4100334512643035E-5	45	TCRBV28-01*01	TCRBV28	TCRBV28-01	01				TCRBD01-01*01	TCRBD01	TCRBD01-01	01				TCRBJ02-07*01	TCRBJ02	TCRBJ02-07	01				6	4	3	2	5	1	36	47	51	58	63	5	In	VDJ
GTGAGCACCTTGGAGCTGGGGGACTCGGCCCTTTATCTTTGCGCCAGCAGCTTGGGGGACGGACCCTACGAGCAGTACTTCGGGCCG	CASSLGDGPYEQYF	12	5.7840802830343284E-5	42	TCRBV05-01*01	TCRBV05	TCRBV05-01	01								TCRBD01,TCRBD02	TCRBD01-01,TCRBD02-01		TCRBJ02-07*01	TCRBJ02	TCRBJ02-07	01				0	0	0	7	4	2	39	-1	55	60	64	12	In	VDJ
ACCAGCTCCCAGACATCTGTGTACTTCTGTGCCATCAGTGAGCCTTTAAATGGGACTAGCGGGAACTACGAGCAGTACTTCGGGCCG	CAISEPLNGTSGNYEQYF	13	6.266086973287189E-5	54	TCRBV10-03*01	TCRBV10	TCRBV10-03	01				TCRBD02-01*02	TCRBD02	TCRBD02-01	02				TCRBJ02-07*01	TCRBJ02	TCRBJ02-07	01				2	9	0	3	1	3	27	42	51	64	65	13	In	VDJ
TGGCGTCTGCTGTACCCTCTCAGACATCTGTGTACTTCTGTGCCAGCAGTGACTTGGGACGCAAACTACGAGCAGTACTTCGGGCCG		16	7.712107044045772E-5	43	TCRBV06-04*01	TCRBV06	TCRBV06-04	01								TCRBD01,TCRBD02	TCRBD01-01,TCRBD02-01		TCRBJ02-07*01	TCRBJ02	TCRBJ02-07	01				1	1	0	7	5	3	38	54	55	60	65	16	Out	VDJ
GTCCTCAGAACCGGGAGACACGGCACTGTATCTCTGCGCCAGCAGTCACTACAGGTCCCATGGAAGCACGAGCAGTACTTCGGGCCG		3	1.4460200707585821E-5	47	TCRBV23-01*01	TCRBV23	TCRBV23-01	01				TCRBD01-01*01	TCRBD01	TCRBD01-01	01				TCRBJ02-07*01	TCRBJ02	TCRBJ02-07	01				3	2	3	4	12	5	34	48	50	55	67	3	Out	VDJ
GTGACCAGTGCCCATCCTGAAGACAGCAGCTTCTACATCTGCAGTGCTAGAGATCCCAGGGGTGGAAACACCATATATTTTGGAGAG	CSARDPRGGNTIYF	6	2.8920401415171642E-5	42	TCRBV20	TCRBV20				TCRBV20-01,TCRBV20-or09_02		TCRBD01-01*01	TCRBD01	TCRBD01-01	01				TCRBJ01-03*01	TCRBJ01	TCRBJ01-03	01				0	3	4	2	0	3	39	53	56	-1	62	6	In	VDJ
TTGGAGCTGGGGGACTCAGCCCTGTACTTCTGTGCCAGCAGCTTCCCGTTTGGGGGCCGTTCTGGAAACACCATATATTTTGGAGAG	CASSFPFGGRSGNTIYF	10	4.820066902528607E-5	51	TCRBV13-01*01	TCRBV13	TCRBV13-01	01				TCRBD01-01*01	TCRBD01	TCRBD01-01	01				TCRBJ01-03*01	TCRBJ01	TCRBJ01-03	01				3	7	6	0	3	1	30	44	51	57	60	10	In	VDJ
TGAGCTCTCTGGAGCTGGGGGACTCAGCTTTGTATTTCTGTGCCATCCTTACTCGGGCTATCTGGAAACACCATATATTTTGGAGAG		2	9.640133805057214E-6	43	TCRBV09-01*01	TCRBV09	TCRBV09-01	01								TCRBD01,TCRBD02	TCRBD01-01,TCRBD02-01		TCRBJ01-03*01	TCRBJ01	TCRBJ01-03	01				9	9	8	0	2	1	38	45	54	58	60	2	Out	VDJ
CTGACAGTGACCAGTGCCCATCCTGAAGACAGCAGCTTCTACATCTGCAGTGCTACCCTGTCAGGGGACATTCAGTACTTCGGCGCC	CSATLSGDIQYF	2	9.640133805057214E-6	36	TCRBV20	TCRBV20				TCRBV20-01,TCRBV20-or09_02		TCRBD01-01*01	TCRBD01	TCRBD01-01	01				TCRBJ02-04*01	TCRBJ02	TCRBJ02-04	01				4	6	4	2	0	8	45	55	61	-1	67	2	In	VDJ
AGTGCCCATCCTGAAGACAGCAGCTTCTACATCTGCAGTGCTAAAAAAGCGGGACAGGGGGGAAATTCACCCCTCCACTTTGGGAAC	CSAKKAGQGGNSPLHF	20	9.640133805057214E-5	48	TCRBV20	TCRBV20				TCRBV20-01,TCRBV20-or09_02		TCRBD01-01*01	TCRBD01	TCRBD01-01	01				TCRBJ01-06*02	TCRBJ01	TCRBJ01-06	02				4	7	0	1	2	7	33	43	50	61	63	20	In	VDJ
GTGAGCACCTTGGAGCTGGGGGACTCGGCCCTTTATCTTTGCGCCAGCACACAGGGGAGCTCCTACAATGAGCAGTTCTTCGGGCCA	CASTQGSSYNEQFF	9	4.3380602122757464E-5	42	TCRBV05-01*01	TCRBV05	TCRBV05-01	01				TCRBD01-01*01	TCRBD01	TCRBD01-01	01				TCRBJ02-01*01	TCRBJ02	TCRBJ02-01	01				6	1	3	2	2	0	39	49	50	57	59	9	In	VDJ
GAGCTTGGTGACTCTGCTGTGTATTTCTGTGCCAGCAGCCAAGGTAGAGACGGGAGGGCCTCCTACAATGAGCAGTTCTTCGGGCCA	CASSQGRDGRASYNEQFF	5	2.4100334512643035E-5	54	TCRBV03-01/03-02*01	TCRBV03	TCRBV03-01/03-02	01				TCRBD02-01*02	TCRBD02	TCRBD02-01	02				TCRBJ02-01*01	TCRBJ02	TCRBJ02-01	01				1	7	8	0	1	0	27	43	50	58	59	5	In	VDJ
NTGTCGGCTGCTCCCTCCCAGACATCTGTGTACTTCTGTGCCCTCGAGAGTAATACTTGGGGACTATACGAGCAGTTCTTCGGGCCA	CALESNTWGLYEQFF	11	5.302073592781468E-5	45	TCRBV06-05*01	TCRBV06	TCRBV06-05	01				TCRBD02-01	TCRBD02	TCRBD02-01				01,02	TCRBJ02-01*01	TCRBJ02	TCRBJ02-01	01				11	17	0	9	3	10	36	42	59	66	69	11	In	VDJ
AATTTCCCCCTGATCCTGGAGTCGCCCAGCCCCAACCAGACCTCTCTGTACTTCTGTTCGAGGGTCTAGACCCAGTACTTCGGGCCA	CSRV*TQYF	13	6.266086973287189E-5	27	TCRBV27-01*01	TCRBV27	TCRBV27-01	01				TCRBD02-01*02	TCRBD02	TCRBD02-01	02				TCRBJ02-05*01	TCRBJ02	TCRBJ02-05	01				14	2	11	0	3	6	54	57	59	64	67	13	Stop	VDJ
ACAGTGACCAGTGCCCATCCTGAAGACAGCAGCTTCTACATCTGCAGTGCTCAGGACACAGGGGTTGAGACCCAGTACTTCGGGCCA	CSAQDTGVETQYF	8	3.856053522022886E-5	39	TCRBV20	TCRBV20				TCRBV20-01,TCRBV20-or09_02		TCRBD01-01*01	TCRBD01	TCRBD01-01	01				TCRBJ02-05*01	TCRBJ02	TCRBJ02-05	01				5	6	3	2	2	5	42	51	57	64	66	8	In	VDJ
NNNNTGTCGGCTGCTCCCTCCCAGACATCTGTGTACTTCTGTGCCAGCAGTATGGGACTAGCAGGAGAGACCCAGTACTTCGGGCCA	CASSMGLAGETQYF	18	8.676120424551493E-5	42	TCRBV06-05*01	TCRBV06	TCRBV06-05	01				TCRBD02-01	TCRBD02	TCRBD02-01				01,02	TCRBJ02-05*01	TCRBJ02	TCRBJ02-05	01				5	2	0	7	3	4	39	51	53	62	65	18	In	VDJ
NTGTCGGCTGCTCCCTCCCAAACATCTGTGTACTTCTGTGCCAGCAGTCCAGCCTCCCGAAGGACAGATACGCAGTATTTTGGCCCA	CASSPASRRTDTQYF	19	9.158127114804353E-5	45	TCRBV06-02/06-03*01	TCRBV06	TCRBV06-02/06-03	01								TCRBD01,TCRBD02	TCRBD01-01,TCRBD02-01		TCRBJ02-03*01	TCRBJ02	TCRBJ02-03	01				5	1	4	5	11	3	36	48	49	52	63	19	In	VDJ
TCCCTGGAGCTTGGTGACTCTGCTGTGTATTTCTGTGCCAGCAGCCAGTCAACCGGGACAGGGGCCGGGGAGCTGTTTTTTGGAGAA	CASSQSTGTGAGELFF	6	2.8920401415171642E-5	48	TCRBV03-01/03-02*01	TCRBV03	TCRBV03-01/03-02	01				TCRBD01-01*01	TCRBD01	TCRBD01-01	01				TCRBJ02-02*01	TCRBJ02	TCRBJ02-02	01				3	7	0	2	0	6	33	47	54	-1	64	6	In	VDJ
CTGTCCCTAGAGTCTGCCATCCCCAACCAGACAGCTCTTTACTTCTGTGCCACCAATGGGAACACCGGGGAGCTGTTTTTTGGAGAA	CATNGNTGELFF	3	1.4460200707585821E-5	36	TCRBV24-01*01	TCRBV24	TCRBV24-01	01								TCRBD01,TCRBD02	TCRBD01-01,TCRBD02-01		TCRBJ02-02*01	TCRBJ02	TCRBJ02-02	01				8	2	0	10	0	1	45	55	57	-1	59	3	In	VDJ
GAGTTGGCTGCTCCCTCCCAGACATCTGTGTACTTCTGTGCCAGCAGTTACCCGGGACAGGGGGTGACTGAAGCTTTCTTTGGACAA	CASSYPGQGVTEAFF	18	8.676120424551493E-5	45	TCRBV06-06*01	TCRBV06	TCRBV06-06	01				TCRBD01-01*01	TCRBD01	TCRBD01-01	01				TCRBJ01-01*01	TCRBJ01	TCRBJ01-01	01				2	2	0	1	2	5	36	51	53	64	66	18	In	VDJ
CTGCAAAGCTTGAGGACTCGGCCGTGTATCTCTGTGCCAGCAGCGCCTCGGGACCCATCTATGAACACTGAAGCTTTCTTTGGACAA		4	1.928026761011443E-5	49	TCRBV11-02	TCRBV11	TCRBV11-02				01,03					TCRBD01,TCRBD02	TCRBD01-01,TCRBD02-01		TCRBJ01-01*01	TCRBJ01	TCRBJ01-01	01				5	5	0	7	7	0	32	44	49	54	61	4	Out	VDJ
NNNNNNNNNNTGTCGGCTGCTCCCTCCCAGACATCTGTGTACTTCTGTGCCACCGAAGGACAGGGGGATGAAGCTTTCTTTGGACAA	CATEGQGDEAFF	4	1.928026761011443E-5	36	TCRBV06-05*01	TCRBV06	TCRBV06-05	01				TCRBD01-01*01	TCRBD01	TCRBD01-01	01				TCRBJ01-01*01	TCRBJ01	TCRBJ01-01	01				10	5	1	1	1	7	45	52	57	67	68	4	In	VDJ
CTGGAGTCCGCCAGCACCAACCAGACATCTATGTACCTCTGTGCCAGCAGTTTCAGGAACAGCCATCAGCCCCAGCATTTTGGTGAT	CASSFRNSHQPQHF	14	6.74809366354005E-5	42	TCRBV28-01*01	TCRBV28	TCRBV28-01	01				TCRBD01-01*01	TCRBD01	TCRBD01-01	01				TCRBJ01-05*01	TCRBJ01	TCRBJ01-05	01				3	5	3	5	2	5	39	53	58	62	64	14	In	VDJ
GAGTCGCCCAGCCCCAACCAGACCTCTCTGTACTTCTGTGCCAGCAGTTTTGGGGGCGATAGCAATCAGCCCCAGCATTTTGGTGAT	CASSFGGDSNQPQHF	4	1.928026761011443E-5	45	TCRBV27-01*01	TCRBV27	TCRBV27-01	01				TCRBD01-01*01	TCRBD01	TCRBD01-01	01				TCRBJ01-05*01	TCRBJ01	TCRBJ01-05	01				3	1	6	0	2	0	36	50	51	57	59	4	In	VDJ
CCCTGCAGCCAGAAGACTCAGCCCTGTATCTCTGCGCCAGCAGCCAATAGGAGTGAAGGCAGCAATCAGCCCCAGCATTTTGGTGAT		5	2.4100334512643035E-5	49	TCRBV04-01*01	TCRBV04	TCRBV04-01	01				TCRBD02-01*02	TCRBD02	TCRBD02-01	02				TCRBJ01-05*01	TCRBJ01	TCRBJ01-05	01				2	2	10	2	7	1	32	47	49	53	60	5	Out	VDJ
ACAGTGACCAGTGCCCATCCTGAAGACAGCAGCTTCTACATCTGCAGTGCTCCGGAGACCGGCAATTCACCCCTCCACTTTGGGAAT	CSAPETGNSPLHF	25	1.2050167256321518E-4	39	TCRBV20	TCRBV20				TCRBV20-01,TCRBV20-or09_02		TCRBD02-01*02	TCRBD02	TCRBD02-01	02				TCRBJ01-06*01	TCRBJ01	TCRBJ01-06	01				5	2	10	2	6	7	42	51	53	57	63	25	In	VDJ
AAGATCCGGTCCACAAAGCTGGAGGACTCAGCCATGTACTTCTGTGCCAGCACCCTTAGAAGGGATTCTGGCTACACCTTCGGTTCG	CASTLRRDSGYTF	4	1.928026761011443E-5	39	TCRBV02-01	TCRBV02	TCRBV02-01				01,03					TCRBD01,TCRBD02	TCRBD01-01,TCRBD02-01		TCRBJ01-02*01	TCRBJ01	TCRBJ01-02	01				7	9	0	8	3	7	42	52	61	65	68	4	In	VDJ
ATCCAACCTGCAAAGCTTGAGGACTCGGCCGTGTATCTCTGTGCCAGCAGCTTAGGGTCCGACAGGGATGGCTACACCTTCGGTTCG	CASSLGSDRDGYTF	7	3.374046831770025E-5	42	TCRBV11-02*03	TCRBV11	TCRBV11-02	03				TCRBD01-01*01	TCRBD01	TCRBD01-01	01				TCRBJ01-02*01	TCRBJ01	TCRBJ01-02	01				1	5	2	3	0	6	39	55	60	-1	67	7	In	VDJ
ATGAGCTCCTTGGAGCTGGGGGACTCAGCCCTGTACTTCTGTGCCAGCAGCCCGGGTAAAAGGGGCAATGGCTACACCTTCGGTTCG	CASSPGKRGNGYTF	8	3.856053522022886E-5	42	TCRBV13-01*01	TCRBV13	TCRBV13-01	01				TCRBD01-01*01	TCRBD01	TCRBD01-01	01				TCRBJ01-02*01	TCRBJ01	TCRBJ01-02	01				5	9	5	2	2	6	39	51	60	65	67	8	In	VDJ
CTGATTCTGGAGTCCGCCAGCACCAACCAGACATCTATGTACCTCTGTGCCAGCAGTTTAGCCCAATACGGCTACACCTTCGGTTCG	CASSLAQYGYTF	9	4.3380602122757464E-5	36	TCRBV28-01*01	TCRBV28	TCRBV28-01	01								TCRBD01,TCRBD02	TCRBD01-01,TCRBD02-01		TCRBJ01-02*01	TCRBJ01	TCRBJ01-02	01				2	7	3	7	0	8	45	60	67	-1	69	9	In	VDJ
ATTCTGGAGTCCGCCAGCACCAACCAGACATCTATGTACCTCTGTGCCAGCAGAGACAGGGGACGGGGAGTGGAGTACTTCGGGCCG	CASRDRGRGVEYF	7	3.374046831770025E-5	39	TCRBV28-01*01	TCRBV28	TCRBV28-01	01				TCRBD01-01*01	TCRBD01	TCRBD01-01	01				TCRBJ02-07*01	TCRBJ02	TCRBJ02-07	01				6	1	2	2	11	11	42	53	54	62	73	7	In	VDJ
CTACACGCCCTGCAGCCAGAAGACTCAGCCCTGTATCTCTGCGCCAGCAGCCAAGATATAACAGTGAGGGGGCAGTACTTCGGGCCG	CASSQDITVRGQYF	6	2.8920401415171642E-5	42	TCRBV04-01*01	TCRBV04	TCRBV04-01	01								TCRBD01,TCRBD02	TCRBD01-01,TCRBD02-01		TCRBJ02-07*01	TCRBJ02	TCRBJ02-07	01				0	10	5	2	0	9	39	56	66	-1	71	6	In	VDJ
CACCTACACGCCCTGCAGCCAGAAGACTCAGCCCTGTATCTCTGCGCCAGCAGCCAGAGCGGACAGGGGGAGCAGTACTTCGGGCCG	CASSQSGQGEQYF	3	1.4460200707585821E-5	39	TCRBV04-01*01	TCRBV04	TCRBV04-01	01				TCRBD01-01*01	TCRBD01	TCRBD01-01	01				TCRBJ02-07*01	TCRBJ02	TCRBJ02-07	01				3	4	1	2	0	7	42	56	60	-1	69	3	In	VDJ
NNNNCTCTGAAGATCCGGTCCACAAAGCTGGAGGACTCAGCCATGTACTTCTGTGCCAGCGGAACTTACGAGCAGTACTTCGGGCCG	CASGTYEQYF	9	4.3380602122757464E-5	30	TCRBV02-01	TCRBV02	TCRBV02-01				01,03					TCRBD01,TCRBD02	TCRBD01-01,TCRBD02-01		TCRBJ02-07*01	TCRBJ02	TCRBJ02-07	01				8	0	1	8	3	4	51	-1	60	63	66	9	In	VDJ
GTGACATCGGCCCAAAAGAACCCGACAGCTTTCTATCTCTGTGCCAGTAGTATAGATCACCCGGTCTACGAGCAGTACTTCGGGCCG	CASSIDHPVYEQYF	8	3.856053522022886E-5	42	TCRBV19-01*01	TCRBV19	TCRBV19-01	01				TCRBD02-01	TCRBD02	TCRBD02-01				01,02	TCRBJ02-07*01	TCRBJ02	TCRBJ02-07	01				0	5	8	5	1	3	39	56	61	64	65	8	In	VDJ
ACGCCCTGCAGCCAGAAGACTCAGCCCTGTATCTCTGCGCCAGCAGCCATTGGGCGGGAGAGCTCCTACGAGCAGTACTTCGGGCCG		4	1.928026761011443E-5	46	TCRBV04-01*01	TCRBV04	TCRBV04-01	01				TCRBD02-01*02	TCRBD02	TCRBD02-01	02				TCRBJ02-07*01	TCRBJ02	TCRBJ02-07	01				3	4	7	2	2	0	35	49	53	60	62	4	Out	VDJ
GTGACCAGTGCCCATCCTGAAGACAGCAGCTTCTACATCTGCAGTGCTAGTCGGTCAGGGTACCCCTACGAGCAGTACTTCGGGCCG	CSASRSGYPYEQYF	11	5.302073592781468E-5	42	TCRBV20-01*04	TCRBV20	TCRBV20-01	04				TCRBD01-01*01	TCRBD01	TCRBD01-01	01				TCRBJ02-07*01	TCRBJ02	TCRBJ02-07	01				2	4	4	3	4	2	39	51	55	60	64	11	In	VDJ
ATTCTGGAGTCCGCCAGCACCAACCAGACATCTATGTACCTCTGTGCCAGCAGTCAGGGACCCACCTACGAGCAGTACTTCGGGCCG	CASSQGPTYEQYF	6	2.8920401415171642E-5	39	TCRBV28-01*01	TCRBV28	TCRBV28-01	01								TCRBD01,TCRBD02	TCRBD01-01,TCRBD02-01		TCRBJ02-07*01	TCRBJ02	TCRBJ02-07	01				5	2	0	7	3	2	42	54	56	61	64	6	In	VDJ
CGGTCCACAAAGCTGGAGGACTCAGCCATGTACTTCTGTGCCAGCATGCCGGGGTATAGCAAGCACTACGAGCAGTACTTCGGGCCG	CASMPGYSKHYEQYF	4	1.928026761011443E-5	45	TCRBV02-01	TCRBV02	TCRBV02-01				01,03	TCRBD02-01*01	TCRBD02	TCRBD02-01	01				TCRBJ02-07*01	TCRBJ02	TCRBJ02-07	01				7	3	8	3	11	3	36	46	49	54	65	4	In	VDJ
AGCACCAACCAGACATCTATGTACCTCTGTGCCAGCAGTTCCGGCTACTTCGGGACAGGGGATCCGGACGAGCAGTACTTCGGGCCG	CASSSGYFGTGDPDEQYF	2	9.640133805057214E-6	54	TCRBV28-01*01	TCRBV28	TCRBV28-01	01				TCRBD01-01*01	TCRBD01	TCRBD01-01	01				TCRBJ02-07*01	TCRBJ02	TCRBJ02-07	01				4	11	0	2	6	5	27	40	51	61	67	2	In	VDJ
GAGCTTGGTGACTCTGCTGTGTATTTCTGTGCCAGCAGCCAAGTGGTGACAGGGGGCGCGGGGGCCAACGTCCTGACTTTCGGGGCC	CASSQVVTGGAGANVLTF	8	3.856053522022886E-5	54	TCRBV03-01/03-02*01	TCRBV03	TCRBV03-01/03-02	01				TCRBD01-01*01	TCRBD01	TCRBD01-01	01				TCRBJ02-06*01	TCRBJ02	TCRBJ02-06	01				1	4	2	0	3	4	27	43	47	57	60	8	In	VDJ
AGTGCCCATCCTGAAGACAGCAGCTTCTACATCTGCAGTGCTAAGGCGGGGGGCCAATCCCTCGAAAACATTCAGTACTTCGGCGCC	CSAKAGGQSLENIQYF	4	1.928026761011443E-5	48	TCRBV20	TCRBV20				TCRBV20-01,TCRBV20-or09_02		TCRBD02-01*01	TCRBD02	TCRBD02-01	01				TCRBJ02-04*01	TCRBJ02	TCRBJ02-04	01				4	2	7	1	11	5	33	43	45	53	64	4	In	VDJ
TCAGAACCCAGGGACTCAGCTGTGTACTTCTGTGCCAGCAGCAATATTTACAGGGGCCTAGCCAAAAACATTCAGTACTTCGGCGCC	CASSNIYRGLAKNIQYF	3	1.4460200707585821E-5	51	TCRBV12	TCRBV12				TCRBV12-03/12-04,TCRBV12-04		TCRBD01-01*01	TCRBD01	TCRBD01-01	01				TCRBJ02-04*01	TCRBJ02	TCRBJ02-04	01				6	8	3	2	3	0	30	41	49	56	59	3	In	VDJ
ACGGAGTCAGGGGACACAGCACTGTATTTCTGTGCCAGCAGCAACGACCCCGGGAGGGGTCTTAATTCACCCCTCCACTTTGGGAAC	CASSNDPGRGLNSPLHF	16	7.712107044045772E-5	51	TCRBV21-01*01	TCRBV21	TCRBV21-01	01				TCRBD02-01*02	TCRBD02	TCRBD02-01	02				TCRBJ01-06*02	TCRBJ01	TCRBJ01-06	02				3	6	8	0	4	6	30	44	50	58	62	16	In	VDJ
TACACGCCCTGCAGCCAGAAGACTCAGCCCTGTATCTCTGCGCCAGCAGCCAAGGTGGCCTCTAATTCACCCCTCCACTTTGGGAAC		10	4.820066902528607E-5	43	TCRBV04-01*01	TCRBV04	TCRBV04-01	01				TCRBD01-01*01	TCRBD01	TCRBD01-01	01				TCRBJ01-06*02	TCRBJ01	TCRBJ01-06	02				1	2	9	0	3	6	38	54	56	59	62	10	Out	VDJ
ATCCAGCGCACAGAGCAGCGGGACTCGGCCATGTATCGCTGTGCCAGCAGCTTAGTCGGGAATAATTCACCCCTCCACTTTGGGAAC	CASSLVGNNSPLHF	3	1.4460200707585821E-5	42	TCRBV07-06*01	TCRBV07	TCRBV07-06	01				TCRBD02-01*02	TCRBD02	TCRBD02-01	02				TCRBJ01-06*02	TCRBJ01	TCRBJ01-06	02				1	1	8	3	0	5	39	55	56	-1	61	3	In	VDJ
AGAGCAGGGGGACTCAGCCGCGTATCTCCGTGCCAGCAGCTCCATTATACCGGGACTAGCGGGAGTCATGAGCAGTTCTTCGGGCCA		7	3.374046831770025E-5	53	TCRBV07-03*03	TCRBV07	TCRBV07-03	03				TCRBD02-01*02	TCRBD02	TCRBD02-01	02				TCRBJ02-01*01	TCRBJ02	TCRBJ02-01	01				4	10	0	2	2	8	28	41	51	65	67	7	Out	VDJ
TCCGCCAGCACCAACCAGACATCTATGTACCTCTGTGCCAGCCGAACCATAGCGGGACGCTCCTACAATGAGCAGTTCTTCGGGCCA	CASRTIAGRSYNEQFF	2	9.640133805057214E-6	48	TCRBV28-01*01	TCRBV28	TCRBV28-01	01				TCRBD02-01*02	TCRBD02	TCRBD02-01	02				TCRBJ02-01*01	TCRBJ02	TCRBJ02-01	01				8	7	5	3	2	0	33	42	49	57	59	2	In	VDJ
TCGGCCCAAAAGAACCCGACAGCTTTCTATCTCTGTGCCAGTAGTTCGAATGAAGGGTTTACCTACAATGAGCAGTTCTTCGGGCCA	CASSSNEGFTYNEQFF	5	2.4100334512643035E-5	48	TCRBV19-01*01	TCRBV19	TCRBV19-01	01								TCRBD01,TCRBD02	TCRBD01-01,TCRBD02-01		TCRBJ02-01*01	TCRBJ02	TCRBJ02-01	01				5	8	5	3	4	2	33	45	53	57	61	5	In	VDJ
ATCCGCTCACCAGGCCTGGGGGACGCAGCCATGTACCTGTGTGCCACCAGCCATTTGCGGTTCGGGGAGACCCAGTACTTCGGGCCA	CATSHLRFGETQYF	8	3.856053522022886E-5	42	TCRBV15-01*02	TCRBV15	TCRBV15-01	02				TCRBD02-01	TCRBD02	TCRBD02-01				01,02	TCRBJ02-05*01	TCRBJ02	TCRBJ02-05	01				5	5	7	5	6	5	39	51	56	60	66	8	In	VDJ
CAGCCCTCAGAACCCAGGGACTCAGCTGTGTACTTCTGTGCCAGCAGTGCCCAGGGGACTAGCACAGATACGCAGTATTTTGGCCCA	CASSAQGTSTDTQYF	6	2.8920401415171642E-5	45	TCRBV12	TCRBV12				TCRBV12-03/12-04,TCRBV12-04						TCRBD01,TCRBD02	TCRBD01-01,TCRBD02-01		TCRBJ02-03*01	TCRBJ02	TCRBJ02-03	01				5	3	4	2	3	0	36	48	51	57	60	6	In	VDJ
CTGGGGGACTCGGCCCTTTATCTTTGCGCCAGCAGCTTGGCCTGGCAGGGGGCCTCGTCTCGTATCGGGGAGCTGTTTTTTGGAGAA	CASSLAWQGASSRIGELFF	16	7.712107044045772E-5	57	TCRBV05-01*01	TCRBV05	TCRBV05-01	01				TCRBD01-01*01	TCRBD01	TCRBD01-01	01				TCRBJ02-02*01	TCRBJ02	TCRBJ02-02	01				0	5	4	0	12	7	24	40	45	53	65	16	In	VDJ
CACGCCCTGCAGCCAGAAGACTCAGCCCTGTATCTCTGCGCCAGCAGCCAGGGTGGGACACCCAACCCTGAAGCTTTCTTTGGACAA	CASSQGGTPNPEAFF	17	8.194113734298632E-5	45	TCRBV04-01*01	TCRBV04	TCRBV04-01	01				TCRBD01-01*01	TCRBD01	TCRBD01-01	01				TCRBJ01-01*01	TCRBJ01	TCRBJ01-01	01				3	4	0	6	7	6	36	50	54	60	67	17	In	VDJ
ACGATTCAGCGCACAGAGCAGCGGGACTCGGCCATGTATCGCTGTGCCAGCAGCGGATCAGGGCGCACTGAAGCTTTCTTTGGACAA	CASSGSGRTEAFF	3	1.4460200707585821E-5	39	TCRBV07	TCRBV07				TCRBV07-06,TCRBV07-07		TCRBD01-01*01	TCRBD01	TCRBD01-01	01				TCRBJ01-01*01	TCRBJ01	TCRBJ01-01	01				5	4	4	3	2	4	42	54	58	63	65	3	In	VDJ
AACGCCTTGTTGCTGGGGGACTCGGCCCTGTATCTCTGTGCCAGCAGCTTATTTATGGGGTTGAGCACTGAAGCTTTCTTTGGACAA	CASSLFMGLSTEAFF	2	9.640133805057214E-6	45	TCRBV05-05*01	TCRBV05	TCRBV05-05	01								TCRBD01,TCRBD02	TCRBD01-01,TCRBD02-01		TCRBJ01-01*01	TCRBJ01	TCRBJ01-01	01				2	6	6	2	5	4	36	50	56	60	65	2	In	VDJ
CTCCCTCCCAGACATCTGTGTACTTCTGTGCCAGCAGTGAATGGACAGGGGGCTCATATTCCCCACACTGAAGCTTTCTTTGGACAA		12	5.7840802830343284E-5	55	TCRBV06-01*01	TCRBV06	TCRBV06-01	01				TCRBD01-01*01	TCRBD01	TCRBD01-01	01				TCRBJ01-01*01	TCRBJ01	TCRBJ01-01	01				2	1	1	0	11	3	26	41	42	53	64	12	Out	VDJ
AAGATCCAACCTGCAAAGCTTGAGGACTCGGCCGTGTATCTCTGTGCCAGCAGCCAACAGGGGAACACTGAAGCTTTCTTTGGACAA	CASSQQGNTEAFF	7	3.374046831770025E-5	39	TCRBV11-02*03	TCRBV11	TCRBV11-02	03				TCRBD01-01*01	TCRBD01	TCRBD01-01	01				TCRBJ01-01*01	TCRBJ01	TCRBJ01-01	01				5	2	3	3	0	1	42	54	56	-1	62	7	In	VDJ
GGCCTGGGGGACGCAGCCATGTACCTGTGTGCCACCAGCAGAGATACGACCGGGGGGAGTCAGAACACTGAAGCTTTCTTTGGACAA	CATSRDTTGGSQNTEAFF	4	1.928026761011443E-5	54	TCRBV15-01*02	TCRBV15	TCRBV15-01	02				TCRBD02-01*01	TCRBD02	TCRBD02-01	01				TCRBJ01-01*01	TCRBJ01	TCRBJ01-01	01				0	6	8	1	5	1	27	44	50	57	62	4	In	VDJ
CTACACGCCCTGCAGCCAGAAGACTCAGCCCTGTATCTCTGCGCCAGCAGCCAATGGACAGCGGATCAGCCCCAGCATTTTGGTGAT	CASSQWTADQPQHF	10	4.820066902528607E-5	42	TCRBV04-01*01	TCRBV04	TCRBV04-01	01				TCRBD01-01*01	TCRBD01	TCRBD01-01	01				TCRBJ01-05*01	TCRBJ01	TCRBJ01-05	01				2	1	1	5	3	5	39	54	55	61	64	10	In	VDJ
AGTGACCAGTGCCCATCCTGAAGACAGCAGCTTCTACATCTGCAGTGCTAGAGGACAGGCGGTAATTCACCCCTCCACTTTGGGAAT		9	4.3380602122757464E-5	41	TCRBV20	TCRBV20				TCRBV20-01,TCRBV20-or09_02		TCRBD01-01*01	TCRBD01	TCRBD01-01	01				TCRBJ01-06*01	TCRBJ01	TCRBJ01-06	01				1	0	2	4	3	6	40	-1	53	59	62	9	Out	VDJ
AGTCGCCCAGCCCCAACCAGACCTCTCTGTACTTCTGTGCCAGCAGCAATCGTATTTCCGTATAATTCACCCCTCCACTTTGGGAAT		6	2.8920401415171642E-5	46	TCRBV27-01*01	TCRBV27	TCRBV27-01	01								TCRBD01,TCRBD02	TCRBD01-01,TCRBD02-01		TCRBJ01-06*01	TCRBJ01	TCRBJ01-06	01				6	0	4	6	12	4	35	-1	46	48	60	6	Out	VDJ
CCAGCCTGCAGAGCTTGGGGACTCGGCCATGTATCTCTGTGCCCCGCGTCGGGACAGAAATATAATTCACCCCTCCACTTTGGGAAT		2	9.640133805057214E-6	44	TCRBV11-01*01	TCRBV11	TCRBV11-01	01				TCRBD01-01*01	TCRBD01	TCRBD01-01	01				TCRBJ01-06*01	TCRBJ01	TCRBJ01-06	01				11	7	0	5	3	4	37	43	50	57	60	2	Out	VDJ
CGTTGGCGTCTGCTGTACCCTCTCAGACATCTGTGTACTTCTGTGCCAGCCGGGGGAGGTTAACGCTATGGCTACACCTTCGGTTCG		22	1.0604147185562935E-4	40	TCRBV06-04*01	TCRBV06	TCRBV06-04	01				TCRBD02-01	TCRBD02	TCRBD02-01				01,02	TCRBJ01-02*01	TCRBJ01	TCRBJ01-02	01				8	0	8	2	9	4	41	-1	50	56	65	22	Out	VDJ
AGCAACATGAGCCCTGAAGACAGCAGCATATATCTCTGCAGCGTTGGGACAGGGGGCTCGGTTAGCTATGGCTACACCTTCGGTTCG	CSVGTGGSVSYGYTF	4	1.928026761011443E-5	45	TCRBV29-01	TCRBV29	TCRBV29-01				01,02	TCRBD01-01*01	TCRBD01	TCRBD01-01	01				TCRBJ01-02*01	TCRBJ01	TCRBJ01-02	01				4	0	1	0	8	4	36	-1	46	57	65	4	In	VDJ
GAGATCCAGCGCACAGAGCAGGGGGACTCGGCCATGTATCTCTGTGCCAGCAGCTTCGGGTTTGACTATGGCTACACCTTCGGTTCG	CASSFGFDYGYTF	5	2.4100334512643035E-5	39	TCRBV07-09*01	TCRBV07	TCRBV07-09	01				TCRBD02-01	TCRBD02	TCRBD02-01				01,02	TCRBJ01-02*01	TCRBJ01	TCRBJ01-02	01				3	0	8	4	4	3	42	-1	56	60	64	5	In	VDJ
AAGATCCGGTCCACAAAGCTGGAGGACTCAGCCATGTACTTCTGTGCCAGCAGTGGACAGGGTAACTATGGCTACACCTTCGGTTCG	CASSGQGNYGYTF	2	9.640133805057214E-6	39	TCRBV02-01	TCRBV02	TCRBV02-01				01,03	TCRBD01-01*01	TCRBD01	TCRBD01-01	01				TCRBJ01-02*01	TCRBJ01	TCRBJ01-02	01				4	0	2	3	0	1	42	-1	55	-1	62	2	In	VDJ
GAGCTTGGTGACTCTGCTGTGTATTTCTGTGCCAGCAGCCAAGAGTCAGGGGGCGACTTAGCTAACTATGGCTACACCTTCGGTTCG	CASSQESGGDLANYGYTF	6	2.8920401415171642E-5	54	TCRBV03-01/03-02*01	TCRBV03	TCRBV03-01/03-02	01				TCRBD01-01*01	TCRBD01	TCRBD01-01	01				TCRBJ01-02*01	TCRBJ01	TCRBJ01-02	01				0	2	4	0	7	0	27	44	46	54	61	6	In	VDJ
CAGCGCACAGAGCAGGAGGACTCGGCCGTGTATCTCTGTGCCAGCAGCCAACGGACAGGGAGGTTTGGGGAGCAGTACTTCGGGCCG	CASSQRTGRFGEQYF	5	2.4100334512643035E-5	45	TCRBV07-02	TCRBV07	TCRBV07-02				01,02	TCRBD01-01*01	TCRBD01	TCRBD01-01	01				TCRBJ02-07*01	TCRBJ02	TCRBJ02-07	01				5	4	1	3	9	7	36	48	52	60	69	5	In	VDJ
AGCAACATGAGCCCTGAAGACAGCAGCATATATCTCTGCAGCGCCGCGGGCGGCCAGGGCGCCATAGGCGAGCAGTACTTCGGGCCG	CSAAGGQGAIGEQYF	6	2.8920401415171642E-5	45	TCRBV29-01*03	TCRBV29	TCRBV29-01	03								TCRBD01,TCRBD02	TCRBD01-01,TCRBD02-01		TCRBJ02-07*01	TCRBJ02	TCRBJ02-07	01				6	10	4	3	9	6	36	44	54	59	68	6	In	VDJ
ACCAACCAGACATCTATGTACCTCTGTGCCAGCAGTTCCCTGCCTTTCCTAGCGGGAAAGGGGTTCACCGAGCAGTACTTCGGGCCG	CASSSLPFLAGKGFTEQYF	2	9.640133805057214E-6	57	TCRBV28-01*01	TCRBV28	TCRBV28-01	01				TCRBD02-01*02	TCRBD02	TCRBD02-01	02				TCRBJ02-07*01	TCRBJ02	TCRBJ02-07	01				4	11	4	3	11	6	24	37	48	57	68	2	In	VDJ
NNNNTGAAGATCCAGCCCTCAGAACCCAGGGACTCAGCTGTGTACTTCTGTGCCAGCAGTGGACAGTACGAGCAGTACTTCGGGCCG	CASSGQYEQYF	2	9.640133805057214E-6	33	TCRBV12-03/12-04*01	TCRBV12	TCRBV12-03/12-04	01				TCRBD01-01*01	TCRBD01	TCRBD01-01	01				TCRBJ02-07*01	TCRBJ02	TCRBJ02-07	01				5	0	1	5	0	4	48	-1	60	-1	66	2	In	VDJ
GTGCAGCCTGCAGAACTGGAGGATTCTGGAGTTTATTTCTGTGCCAGCAGCCAAGATTTAACCTCCTACGAGCAGTACTTCGGGCCG	CASSQDLTSYEQYF	14	6.74809366354005E-5	42	TCRBV14-01*01	TCRBV14	TCRBV14-01	01								TCRBD01,TCRBD02	TCRBD01-01,TCRBD02-01		TCRBJ02-07*01	TCRBJ02	TCRBJ02-07	01				0	4	3	7	0	0	39	56	60	-1	62	14	In	VDJ
CTGGAGTCCGCCAGCACCAACCAGACATCTATGTACCTCTGTGCCAGCAGTTTCGGCGGGGAATCCTACGAGCAGTACTTCGGGCCG	CASSFGGESYEQYF	14	6.74809366354005E-5	42	TCRBV28-01*01	TCRBV28	TCRBV28-01	01				TCRBD02-01*01	TCRBD02	TCRBD02-01	01				TCRBJ02-07*01	TCRBJ02	TCRBJ02-07	01				3	2	7	3	2	1	39	53	55	61	63	14	In	VDJ
TCCTGGAGTCGCCCAGCCCCAACCAGACCTCTCTGTACTTCTGTGCCACCCTACGGCAGACAAGCCTACGAGCAGTACTTCGGGCCG		16	7.712107044045772E-5	40	TCRBV27-01*01	TCRBV27	TCRBV27-01	01				TCRBD01-01*01	TCRBD01	TCRBD01-01	01				TCRBJ02-07*01	TCRBJ02	TCRBJ02-07	01				10	10	2	6	2	2	41	48	58	62	64	16	Out	VDJ
GAGTCCGCCAGCACCAACCAGACATCTATGTACCTCTGTGCCAGCAGTTTGAGGGGCAGGGTCACCTACGAGCAGTACTTCGGGCCG	CASSLRGRVTYEQYF	3	1.4460200707585821E-5	45	TCRBV28-01*01	TCRBV28	TCRBV28-01	01								TCRBD01,TCRBD02	TCRBD01-01,TCRBD02-01		TCRBJ02-07*01	TCRBJ02	TCRBJ02-07	01				3	6	4	3	3	2	36	50	56	61	64	3	In	VDJ
ACTCTGGAGTCCGCTACCAGCTCCCAGACATCTGTGTACTTCTGTGCCATCGCGACTAGCGGGAGACCAGAGCAGTACTTCGGGCCG	CAIATSGRPEQYF	7	3.374046831770025E-5	39	TCRBV10-03*01	TCRBV10	TCRBV10-03	01				TCRBD02-01*02	TCRBD02	TCRBD02-01	02				TCRBJ02-07*01	TCRBJ02	TCRBJ02-07	01				8	2	2	2	4	7	42	51	53	65	69	7	In	VDJ
CTGCAGCCAGAAGACTCAGCCCTGTATCTCTGCGCCAGCAGCCAAGAGAGTCAGCTCTCTGGGGCCAACGTCCTGACTTTCGGGGCC	CASSQESQLSGANVLTF	19	9.158127114804353E-5	51	TCRBV04-01*01	TCRBV04	TCRBV04-01	01								TCRBD01,TCRBD02	TCRBD01-01,TCRBD02-01		TCRBJ02-06*01	TCRBJ02	TCRBJ02-06	01				0	4	4	5	2	0	30	47	51	54	56	19	In	VDJ
AACGCCTTGGAGCTGGAGGACTCGGCCCTGTATCTCTGTGCCAGCAGCTTGGACGGCTCTGGGGCCAACGTCCTGACTTTCGGGGCC	CASSLDGSGANVLTF	15	7.23010035379291E-5	45	TCRBV05-08*01	TCRBV05	TCRBV05-08	01				TCRBD02-01	TCRBD02	TCRBD02-01				01,02	TCRBJ02-06*01	TCRBJ02	TCRBJ02-06	01				0	1	8	5	0	0	36	52	53	-1	56	15	In	VDJ
GGGGGACGCAGCCATGTACCTGTGTGCCACCAGCAGAGAGAAGCAGGGCTTAGTTGCTCCTATAATTCACCCCTCCACTTTGGGAAC		4	1.928026761011443E-5	59	TCRBV15-01*02	TCRBV15	TCRBV15-01	02				TCRBD01-01*01	TCRBD01	TCRBD01-01	01				TCRBJ01-06*02	TCRBJ01	TCRBJ01-06	02				0	4	4	3	8	0	22	39	43	48	56	4	Out	VDJ
AGCACCTTGGAGCTGGGGGACTCGGCCCTTTATCTTTGCGCCAGCAGCTTGTTTAGCGGGAGTAAGGATGAGCAGTTCTTCGGGCCA	CASSLFSGSKDEQFF	8	3.856053522022886E-5	45	TCRBV05-01*01	TCRBV05	TCRBV05-01	01				TCRBD02-01*02	TCRBD02	TCRBD02-01	02				TCRBJ02-01*01	TCRBJ02	TCRBJ02-01	01				1	2	5	2	5	8	36	51	53	62	67	8	In	VDJ
NNNNTGTCGGCTGCTCCCTCCCAGACATCTGTGTACTTCTGTGCCAGCAGCTGGGGGACAGGGGGCAATGAGCAGTTCTTCGGGCCA	CASSWGTGGNEQFF	14	6.74809366354005E-5	42	TCRBV06-05*01	TCRBV06	TCRBV06-05	01				TCRBD01-01*01	TCRBD01	TCRBD01-01	01				TCRBJ02-01*01	TCRBJ02	TCRBJ02-01	01				6	4	0	1	0	6	39	50	54	-1	65	14	In	VDJ
ACTGTGAGCAACATGAGCCCTGAAGACAGCAGCATATATCTCTGCAGCGTTGGGGAGGGCGGTTACAATGAGCAGTTCTTCGGGCCA	CSVGEGGYNEQFF	12	5.7840802830343284E-5	39	TCRBV29-01	TCRBV29	TCRBV29-01				01,02	TCRBD02-01*02	TCRBD02	TCRBD02-01	02				TCRBJ02-01*01	TCRBJ02	TCRBJ02-01	01				4	0	9	0	4	4	42	-1	52	59	63	12	In	VDJ
AGATCCAGCGCACAGAGCAGGGGGACTCAGCTGTGTATCTCTGTGCCAGCAGCTTGCGGGAGTGGGGAGACCCAGTACTTCGGGCCA		14	6.74809366354005E-5	40	TCRBV07-04*01	TCRBV07	TCRBV07-04	01				TCRBD02-01*02	TCRBD02	TCRBD02-01	02				TCRBJ02-05*01	TCRBJ02	TCRBJ02-05	01				3	0	7	2	4	5	41	-1	55	62	66	14	Out	VDJ
ACATCGGCCCAAAAGAACCCGACAGCTTTCTATCTCTGTGCCAGTAGTGGCCGGGACAGGGATCAAGAGACCCAGTACTTCGGGCCA	CASSGRDRDQETQYF	10	4.820066902528607E-5	45	TCRBV19-01*01	TCRBV19	TCRBV19-01	01				TCRBD01-01*01	TCRBD01	TCRBD01-01	01				TCRBJ02-05*01	TCRBJ02	TCRBJ02-05	01				5	4	0	3	2	2	36	48	52	61	63	10	In	VDJ
CTGCAGAACTGGAGGATTCTGGAGTTTATTTCTGTGCCAGCAGGGGTTCCCCATGGCAGGGTGCAAGAGACCCAGTACTTCGGGCCA		8	3.856053522022886E-5	49	TCRBV14-01*01	TCRBV14	TCRBV14-01	01				TCRBD01-01*01	TCRBD01	TCRBD01-01	01				TCRBJ02-05*01	TCRBJ02	TCRBJ02-05	01				6	13	4	3	2	2	32	43	56	61	63	8	Out	VDJ
ATTCTGGAGTCCGCCAGCACCAACCAGACATCTATGTACCTCTGTGCCAGCCGGTACAGGGAGGCCGGGGAGCTGTTTTTTGGAGAA	CASRYREAGELFF	3	1.4460200707585821E-5	39	TCRBV28-01*01	TCRBV28	TCRBV28-01	01								TCRBD01,TCRBD02	TCRBD01-01,TCRBD02-01		TCRBJ02-02*01	TCRBJ02	TCRBJ02-02	01				8	4	3	3	3	6	42	51	55	61	64	3	In	VDJ
AATGTGAGCACCTTGGAGCTGGGGGACTCGGCCCTTTATCTTTGCGCCAGCAGCTTGACGGCCACCGGGGAGCTGTTTTTTGGAGAA	CASSLTATGELFF	4	1.928026761011443E-5	39	TCRBV05-01*01	TCRBV05	TCRBV05-01	01								TCRBD01,TCRBD02	TCRBD01-01,TCRBD02-01		TCRBJ02-02*01	TCRBJ02	TCRBJ02-02	01				1	2	9	0	0	4	42	57	59	-1	62	4	In	VDJ
TCGGCCCAAAAGAACCCGACAGCTTTCTATCTCTGTGCCAGTAAAGTAGGTGGAAGCGGCGCCACCGGGGAGCTGTTTTTTGGAGAA	CASKVGGSGATGELFF	7	3.374046831770025E-5	48	TCRBV19-01*01	TCRBV19	TCRBV19-01	01				TCRBD02-01	TCRBD02	TCRBD02-01				01,02	TCRBJ02-02*01	TCRBJ02	TCRBJ02-02	01				7	11	6	5	3	4	33	43	54	59	62	7	In	VDJ
GCAGAGCTTGGGGACTCGGCCGTGTATCTCTGTGCCAGCAGCTTAGTGTCGGTTCCCGCGAACACCGGGGAGCTGTTTTTTGGAGAA	CASSLVSVPANTGELFF	2	9.640133805057214E-6	51	TCRBV11-03*01	TCRBV11	TCRBV11-03	01				TCRBD02-01	TCRBD02	TCRBD02-01				01,02	TCRBJ02-02*01	TCRBJ02	TCRBJ02-02	01				1	3	8	5	6	0	30	46	49	52	58	2	In	VDJ
TCAGAACCCAGGGACTCAGCTGTGTACTTCTGTGCCAGCAGTTCCGATTCCCTAAGGACAGGGGAGGCTGAAGCTTTCTTTGGACAA	CASSSDSLRTGEAEAFF	4	1.928026761011443E-5	51	TCRBV12	TCRBV12				TCRBV12-03/12-04,TCRBV12-04		TCRBD01-01*01	TCRBD01	TCRBD01-01	01				TCRBJ01-01*01	TCRBJ01	TCRBJ01-01	01				4	12	1	2	3	6	30	43	55	64	67	4	In	VDJ
CTGAGCTCTCTGGAGCTGGGGGACTCAGCTTTGTATTTCTGTGCCAGCAGCGTAGAGCCCGGAGGGACTGAAGCTTTCTTTGGACAA	CASSVEPGGTEAFF	6	2.8920401415171642E-5	42	TCRBV09-01*01	TCRBV09	TCRBV09-01	01				TCRBD02-01*02	TCRBD02	TCRBD02-01	02				TCRBJ01-01*01	TCRBJ01	TCRBJ01-01	01				0	5	10	0	0	5	39	55	60	-1	66	6	In	VDJ
CCAGCAGGTAGTGCGAGGAGATTCGGCAGCTTATTTCTGTGCCAGCTCACCAGGACAGAGCAGTACACTGAAGCTTTCTTTGGACAA		16	7.712107044045772E-5	44	TCRBV18-01*01	TCRBV18	TCRBV18-01	01				TCRBD01-01*01	TCRBD01	TCRBD01-01	01				TCRBJ01-01*01	TCRBJ01	TCRBJ01-01	01				2	0	1	5	6	3	37	-1	52	58	64	16	Out	VDJ
AATTCCCTGGAGCTTGGTGACTCTGCTGTGTATTTCTGTGCCAGCAGCCAATTCGGCGGAGTGAACACTGAAGCTTTCTTTGGACAA	CASSQFGGVNTEAFF	2	9.640133805057214E-6	45	TCRBV03-01/03-02*01	TCRBV03	TCRBV03-01/03-02	01				TCRBD02-01	TCRBD02	TCRBD02-01				01,02	TCRBJ01-01*01	TCRBJ01	TCRBJ01-01	01				2	4	7	5	2	0	36	51	55	59	61	2	In	VDJ
GAGTCTGCCATCCCCAACCAGACAGCTCTTTACTTCTGTGCCACCAGTTACAGGGAAGGTACTAATGAAAAACTGTTTTTTGGCAGT	CATSYREGTNEKLFF	8	3.856053522022886E-5	45	TCRBV24-01*01	TCRBV24	TCRBV24-01	01				TCRBD01-01*01	TCRBD01	TCRBD01-01	01				TCRBJ01-04*01	TCRBJ01	TCRBJ01-04	01				6	1	3	3	5	2	36	48	49	55	60	8	In	VDJ
AACCAGACATCTATGTACCTCTGTGCCAGCAGTTTAAGACTCTCCGGGCTTTGGACAGGGGGGAGGGAAAAACTGTTTTTTGGCAGT	CASSLRLSGLWTGGREKLFF	15	7.23010035379291E-5	60	TCRBV28-01*01	TCRBV28	TCRBV28-01	01				TCRBD01-01*01	TCRBD01	TCRBD01-01	01				TCRBJ01-04*01	TCRBJ01	TCRBJ01-04	01				2	16	1	1	4	8	21	36	52	62	66	15	In	VDJ
CACATCAATTCCCTGGAGCTTGGTGACTCTGCTGTGTATTTCTGTGCCAGCAGAATGGGGTTTAGCGAAAAACTGTTTTTTGGCAGT	CASRMGFSEKLFF	7	3.374046831770025E-5	39	TCRBV03-01/03-02*01	TCRBV03	TCRBV03-01/03-02	01								TCRBD01,TCRBD02	TCRBD01-01,TCRBD02-01		TCRBJ01-04*01	TCRBJ01	TCRBJ01-04	01				6	3	6	2	6	8	42	53	56	60	66	7	In	VDJ
ACTCTGACAGTGACCAGTGCCCATCCTGAAGACAGCAGCTTCTACATCTGCAGTGCCACATACCTGGGTCCCCAGCATTTTGGTGAT	CSATYLGPQHF	13	6.266086973287189E-5	33	TCRBV20-01	TCRBV20	TCRBV20-01				01,04					TCRBD01,TCRBD02	TCRBD01-01,TCRBD02-01		TCRBJ01-05*01	TCRBJ01	TCRBJ01-05	01				6	9	0	9	1	10	48	56	65	68	69	13	In	VDJ
CAGCCCTCAGAACCCAGGGACTCAGCTGTGTACTTCTGTGCCAGCAGTTTAGAGGGGAGTGTGGATCAGCCCCAGCATTTTGGTGAT	CASSLEGSVDQPQHF	12	5.7840802830343284E-5	45	TCRBV12	TCRBV12				TCRBV12-03/12-04,TCRBV12-04						TCRBD01,TCRBD02	TCRBD01-01,TCRBD02-01		TCRBJ01-05*01	TCRBJ01	TCRBJ01-05	01				1	0	5	2	7	5	36	-1	52	57	64	12	In	VDJ
ACTCTGGAGTCCGCTACCAGCTCCCAGACATCTGTGTACTTCTGTGCCATCGGGACAGGGCCCGATCAGCCCCAGCATTTTGGTGAT	CAIGTGPDQPQHF	17	8.194113734298632E-5	39	TCRBV10-03*01	TCRBV10	TCRBV10-03	01				TCRBD01-01*01	TCRBD01	TCRBD01-01	01				TCRBJ01-05*01	TCRBJ01	TCRBJ01-05	01				8	0	0	3	4	5	42	-1	51	60	64	17	In	VDJ
CTGACAGTGACCAGTGCCCATCCTGAAGACAGCAGCTTCTACATCTGCAGTGCTAGGGCAGGCAATCAGCCCCAGCATTTTGGTGAT	CSARAGNQPQHF	5	2.4100334512643035E-5	36	TCRBV20	TCRBV20				TCRBV20-01,TCRBV20-or09_02		TCRBD01-01*01	TCRBD01	TCRBD01-01	01				TCRBJ01-05*01	TCRBJ01	TCRBJ01-05	01				3	2	4	5	0	2	45	56	58	-1	61	5	In	VDJ
CGGCCCAAAAGAACCCGACAGCTTTCTATCTCTGTGCCAGTAGTTAGATCGACCGGGATCAGCAATCAGCCCCAGCATTTTGGTGAT		2	9.640133805057214E-6	49	TCRBV19-01*01	TCRBV19	TCRBV19-01	01				TCRBD02-01*02	TCRBD02	TCRBD02-01	02				TCRBJ01-05*01	TCRBJ01	TCRBJ01-05	01				5	9	8	3	2	1	32	44	53	58	60	2	Out	VDJ
TGACATCGGCCCAAAAGAACCCGACAGCTTTCTATCTCTGTGCCAGTAGTCTTCCGGGACAGCAATCAGCCCCAGCATTTTGGTGAT		3	1.4460200707585821E-5	43	TCRBV19-01*01	TCRBV19	TCRBV19-01	01								TCRBD01,TCRBD02	TCRBD01-01,TCRBD02-01		TCRBJ01-05*01	TCRBJ01	TCRBJ01-05	01				5	5	0	7	0	1	38	50	55	-1	60	3	Out	VDJ
AATGTGAGCACCTTGGAGCTGGGGGACTCGGCCCTTTATCTTTGCGCCAGCACCGCATCCTGGGATTCACCCCTCCACTTTGGGAAT	CASTASWDSPLHF	5	2.4100334512643035E-5	39	TCRBV05-01*01	TCRBV05	TCRBV05-01	01								TCRBD01,TCRBD02	TCRBD01-01,TCRBD02-01		TCRBJ01-06*01	TCRBJ01	TCRBJ01-06	01				6	9	0	9	0	8	42	52	61	-1	64	5	In	VDJ
GCTGCCTCCTCCCAGACATCTGTATATTTCTGCGCCATCAAGATAGACCGGCCGGGCCCCTGAAACTCACCCCTCCACTTTGGGAAT	CAIKIDRPGP*NSPLHF	3	1.4460200707585821E-5	51	TCRBV10-01	TCRBV10	TCRBV10-01				01,03					TCRBD01,TCRBD02	TCRBD01-01,TCRBD02-01		TCRBJ01-06*01	TCRBJ01	TCRBJ01-06	01				10	16	8	0	9	10	30	37	53	57	66	3	Stop	VDJ
TCACCAGGCCTGGGGGACGCAGCCATGTACCTGTGTGCCACCAGCGTGATGGGGACAGGTTCGGGATCACCCCTCCACTTTGGGAAT	CATSVMGTGSGSPLHF	10	4.820066902528607E-5	48	TCRBV15-01*02	TCRBV15	TCRBV15-01	02				TCRBD01-01*01	TCRBD01	TCRBD01-01	01				TCRBJ01-06*01	TCRBJ01	TCRBJ01-06	01				5	6	0	4	7	10	33	45	51	59	66	10	In	VDJ
TTGTTGCTGGGGGACTCGGCCCTCTATCTCTGTGCCAGCAGCTTGCGTGGGTTTGGCGATGGAGACTATGGCTACACCTTCGGTTCG	CASSLRGFGDGDYGYTF	14	6.74809366354005E-5	51	TCRBV05-06*01	TCRBV05	TCRBV05-06	01				TCRBD02-01*02	TCRBD02	TCRBD02-01	02				TCRBJ01-02*01	TCRBJ01	TCRBJ01-02	01				1	15	10	2	0	3	30	45	60	-1	64	14	In	VDJ
ATCCGCTCACCAGGCCTGGGGGACGCAGCCATGTACCTGTGTGCCACCAGGACCCGACAGACGAACTATGGCTACACCTTCGGTTCG	CATRTRQTNYGYTF	3	1.4460200707585821E-5	42	TCRBV15-01*02	TCRBV15	TCRBV15-01	02				TCRBD01-01*01	TCRBD01	TCRBD01-01	01				TCRBJ01-02*01	TCRBJ01	TCRBJ01-02	01				6	5	2	5	3	2	39	50	55	60	63	3	In	VDJ
AAGATCCGGTCCACAAAGCTGGAGGACTCAGCCATGTACTTCTGTGCCAACAAGACAGGGACCAACTATGGCTACACCTTCGGTTCG	CANKTGTNYGYTF	15	7.23010035379291E-5	39	TCRBV02-01	TCRBV02	TCRBV02-01				01,03	TCRBD01-01*01	TCRBD01	TCRBD01-01	01				TCRBJ01-02*01	TCRBJ01	TCRBJ01-02	01				10	4	2	3	3	2	42	49	53	60	63	15	In	VDJ
GTGACCAGTGCCCATCCTGAAGACAGCAGCTTCTACATCTGCAGTGCTAGAGCTGGATCCAATCCATATGGCTACACCTTCGGTTCG	CSARAGSNPYGYTF	6	2.8920401415171642E-5	42	TCRBV20	TCRBV20				TCRBV20-01,TCRBV20-or09_02						TCRBD01,TCRBD02	TCRBD01-01,TCRBD02-01		TCRBJ01-02*01	TCRBJ01	TCRBJ01-02	01				1	2	1	8	9	5	39	52	54	57	66	6	In	VDJ
CACATCAATTCCCTGGAGCTTGGTGACTCTGCTGTGTATTTCTGTGCCAGCAGCCGCCAAGGTGAGGATGGCTACACCTTCGGTTCG	CASSRQGEDGYTF	2	9.640133805057214E-6	39	TCRBV03-01/03-02*01	TCRBV03	TCRBV03-01/03-02	01				TCRBD02-01*02	TCRBD02	TCRBD02-01	02				TCRBJ01-02*01	TCRBJ01	TCRBJ01-02	01				4	8	11	1	0	6	42	55	63	-1	67	2	In	VDJ
CAGCCTGCAGAACTGGAGGATTCTGGAGTTTATTTCTGTGCCAGCAGCCAAGCCGGGACAGGGGGGAATGGCTACACCTTCGGTTCG	CASSQAGTGGNGYTF	4	1.928026761011443E-5	45	TCRBV14-01*01	TCRBV14	TCRBV14-01	01				TCRBD01-01*01	TCRBD01	TCRBD01-01	01				TCRBJ01-02*01	TCRBJ01	TCRBJ01-02	01				1	2	0	1	2	6	36	52	54	65	67	4	In	VDJ
ATTCTGGAGTCCGCCAGCACCAACCAGACATCTATGTACCTCTGTGCCAGCAGTTTTGCAGGGAGAATGGGCTACACCTTCGGTTCG	CASSFAGRMGYTF	19	9.158127114804353E-5	39	TCRBV28-01*01	TCRBV28	TCRBV28-01	01								TCRBD01,TCRBD02	TCRBD01-01,TCRBD02-01		TCRBJ01-02*01	TCRBJ01	TCRBJ01-02	01				3	2	4	3	6	8	42	56	58	63	69	19	In	VDJ
ACCTTGGAGATCCAGCGCACAGAGCAGGGGGACTCGGCCATGTATCTCTGTGCCAGCAGCCGGGGTGGGGGCTACACCTTCGGTTCG	CASSRGGGYTF	7	3.374046831770025E-5	33	TCRBV07-09*01	TCRBV07	TCRBV07-09	01				TCRBD02-01*01	TCRBD02	TCRBD02-01	01				TCRBJ01-02*01	TCRBJ01	TCRBJ01-02	01				5	0	8	3	4	8	48	-1	60	65	69	7	In	VDJ
CACCTACACACCCTGCAGCCAGAAGACTCGGCCCTGTATCTCTGTGCCAGCAGCCAAGCCCAGGGGACCGGCTACACCTTCGGTTCG	CASSQAQGTGYTF	4	1.928026761011443E-5	39	TCRBV04-02*01	TCRBV04	TCRBV04-02	01				TCRBD01-01*01	TCRBD01	TCRBD01-01	01				TCRBJ01-02*01	TCRBJ01	TCRBJ01-02	01				1	2	4	2	3	8	42	58	60	66	69	4	In	VDJ
NNNNNNTGTCGGCTGCTCCCTCCCAGACATCTGTGTACTTCTGTGCCAGCAGCGCTTGGCATGTTCTACGAGCAGTACTTCGGGCCG		7	3.374046831770025E-5	40	TCRBV06-05*01	TCRBV06	TCRBV06-05	01				TCRBD01-01*01	TCRBD01	TCRBD01-01	01				TCRBJ02-07*01	TCRBJ02	TCRBJ02-07	01				6	5	9	0	5	3	41	52	57	60	65	7	Out	VDJ
GCCCTGCAGCCAGAAGACTCAGCCCTGTATCTCTGCGCCAGCAGCCAGAGCCCGGGACAGCTCCTCTACGAGCAGTACTTCGGGCCG	CASSQSPGQLLYEQYF	8	3.856053522022886E-5	48	TCRBV04-01*01	TCRBV04	TCRBV04-01	01				TCRBD01-01*01	TCRBD01	TCRBD01-01	01				TCRBJ02-07*01	TCRBJ02	TCRBJ02-07	01				3	6	0	5	5	3	33	47	53	60	65	8	In	VDJ
CTGAAGATCCGGTCCACAAAGCTGGAGGACTCAGCCATGTACTTCTGTGCCAGCACCCCGGGAGGCTACGAGCAGTACTTCGGGCCG	CASTPGGYEQYF	2	9.640133805057214E-6	36	TCRBV02-01	TCRBV02	TCRBV02-01				01,03	TCRBD02-01*02	TCRBD02	TCRBD02-01	02				TCRBJ02-07*01	TCRBJ02	TCRBJ02-07	01				7	3	8	1	0	3	45	55	58	-1	65	2	In	VDJ
ATCCAGCGCACAGAGCAGGAGGACTCGGCCGTGTATCTCTGTGCCAGCAGCTCAAACAGGGTTTCCTACGAGCAGTACTTCGGGCCG	CASSSNRVSYEQYF	6	2.8920401415171642E-5	42	TCRBV07-02	TCRBV07	TCRBV07-02				01,02	TCRBD01-01*01	TCRBD01	TCRBD01-01	01				TCRBJ02-07*01	TCRBJ02	TCRBJ02-07	01				4	3	3	3	2	1	39	52	55	61	63	6	In	VDJ
AACGCCTTGTTGCTGGGGGACTCGGCCCTCTATCTCTGTGCCAGCAGCCGCGGGGACAGCAGCTCCTACGAGCAGTACTTCGGGCCG	CASSRGDSSSYEQYF	13	6.266086973287189E-5	45	TCRBV05-06*01	TCRBV05	TCRBV05-06	01				TCRBD01-01*01	TCRBD01	TCRBD01-01	01				TCRBJ02-07*01	TCRBJ02	TCRBJ02-07	01				4	4	0	5	3	0	36	48	52	59	62	13	In	VDJ
GGAGCTGGGGGACTCAGCTTTGTATTTCTGTGCCAGCAACCAGGGGGCTAGCGGGAGGGGAACTCCTACGAGCAGTACTTCGGGCCG		2	9.640133805057214E-6	53	TCRBV09-01*01	TCRBV09	TCRBV09-01	01				TCRBD02-01*02	TCRBD02	TCRBD02-01	02				TCRBJ02-07*01	TCRBJ02	TCRBJ02-07	01				6	9	4	0	3	0	28	38	47	59	62	2	Out	VDJ
CTGAGCTCTCTGGAGCTGGGGGACTCAGCTTTGTATTTCTGTGCCAGCAGCGTAGGACAGGGATCCTACGAGCAGTACTTCGGGCCG	CASSVGQGSYEQYF	18	8.676120424551493E-5	42	TCRBV09-01*01	TCRBV09	TCRBV09-01	01				TCRBD01-01*01	TCRBD01	TCRBD01-01	01				TCRBJ02-07*01	TCRBJ02	TCRBJ02-07	01				0	0	2	3	1	1	39	-1	55	62	63	18	In	VDJ
CTGCAGAGCTTGGGGACTCGGCCGTGTATCTCTGTGCCAGCAGCTTAGTCCGTAGCGGGAGGACCCTACGAGCAGTACTTCGGGCCG		3	1.4460200707585821E-5	49	TCRBV11-03*01	TCRBV11	TCRBV11-03	01				TCRBD02-01*02	TCRBD02	TCRBD02-01	02				TCRBJ02-07*01	TCRBJ02	TCRBJ02-07	01				1	4	5	1	2	2	32	48	52	62	64	3	Out	VDJ
CAGCCTGCAAAGCTTGAGGACTCGGCCGTGTATCTCTGTGCCAGCAGCTTACGGGGGGGACTATCAGACGAGCAGTACTTCGGGCCG	CASSLRGGLSDEQYF	7	3.374046831770025E-5	45	TCRBV11-02*01	TCRBV11	TCRBV11-02	01				TCRBD02-01*01	TCRBD02	TCRBD02-01	01				TCRBJ02-07*01	TCRBJ02	TCRBJ02-07	01				2	0	8	0	8	5	36	-1	51	59	67	7	In	VDJ
GTGAACGCCTTGTTGCTGGGGGACTCGGCCCTCTATCTCTGTGCCAGCAGCTTGGGTTCGGGGGCTTACACCATATATTTTGGAGAG	CASSLGSGAYTIYF	9	4.3380602122757464E-5	42	TCRBV05-06*01	TCRBV05	TCRBV05-06	01								TCRBD01,TCRBD02	TCRBD01-01,TCRBD02-01		TCRBJ01-03*01	TCRBJ01	TCRBJ01-03	01				0	4	6	0	2	8	39	55	59	65	67	9	In	VDJ
ATCCAACCTGCAAAGCTTGAGGACTCGGCCGTGTATCTCTGTGCCAGCAGTCTCACACGGGAGGGAAACACCATATATTTTGGAGAG	CASSLTREGNTIYF	4	1.928026761011443E-5	42	TCRBV11-02*03	TCRBV11	TCRBV11-02	03				TCRBD02-01*02	TCRBD02	TCRBD02-01	02				TCRBJ01-03*01	TCRBJ01	TCRBJ01-03	01				6	7	8	2	0	4	39	50	57	-1	63	4	In	VDJ
AGATCCAGCGCACAGAGCAGGGGGACTCAGCCGCGTATCTCCGTGCCAGCAGCGCCGGTGGGAGGAAACACCATATATTTTGGAGAG		3	1.4460200707585821E-5	40	TCRBV07-03*03	TCRBV07	TCRBV07-03	03								TCRBD01,TCRBD02	TCRBD01-01,TCRBD02-01		TCRBJ01-03*01	TCRBJ01	TCRBJ01-03	01				5	6	0	8	0	4	41	53	59	-1	63	3	Out	VDJ
AAGAACCCGACAGCTTTCTATCTCTGTGCCAGTAGTATATTAGCTAGCGGGAGCCTTTTGACTTCCAATGAGCAGTTCTTCGGGCCA	CASSILASGSLLTSNEQFF	8	3.856053522022886E-5	57	TCRBV19-01*01	TCRBV19	TCRBV19-01	01				TCRBD02-01*02	TCRBD02	TCRBD02-01	02				TCRBJ02-01*01	TCRBJ02	TCRBJ02-01	01				2	4	4	2	12	6	24	39	43	53	65	8	In	VDJ
GCCCAGCCCCAACCAGACCTCTCTGTACTTCTGTGCCAGCACCCAGAGTGCTAGCGGGAGGGCTACAATGAGCAGTTCTTCGGGCCA		5	2.4100334512643035E-5	50	TCRBV27-01*01	TCRBV27	TCRBV27-01	01				TCRBD02-01*02	TCRBD02	TCRBD02-01	02				TCRBJ02-01*01	TCRBJ02	TCRBJ02-01	01				7	9	4	0	0	3	31	41	50	-1	62	5	Out	VDJ
TCTGCCATCCCCAACCAGACAGCTCTTTACTTCTGTGCCACCAGTGATTCGAGCAGATTGTCCTACAATGAGCAGTTCTTCGGGCCA	CATSDSSRLSYNEQFF	6	2.8920401415171642E-5	48	TCRBV24-01*01	TCRBV24	TCRBV24-01	01								TCRBD01,TCRBD02	TCRBD01-01,TCRBD02-01		TCRBJ02-01*01	TCRBJ02	TCRBJ02-01	01				2	4	4	5	4	1	33	49	53	56	60	6	In	VDJ
GTGACATCGGCCCAAAAGAACCCGACAGCTTTCTATCTCTGTGCCAGTAGTCCTCATATTACCTACAATGAGCAGTTCTTCGGGCCA	CASSPHITYNEQFF	6	2.8920401415171642E-5	42	TCRBV19-01*01	TCRBV19	TCRBV19-01	01								TCRBD01,TCRBD02	TCRBD01-01,TCRBD02-01		TCRBJ02-01*01	TCRBJ02	TCRBJ02-01	01				5	3	4	6	5	2	39	51	54	56	61	6	In	VDJ
CAGTGACCAGTGCCCATCCTGAAGACAGCAGCTTCTACATCTGCAGTGCAAGGGATACTGAGGGGGGAGACCCAGTACTTCGGGCCA		10	4.820066902528607E-5	40	TCRBV20	TCRBV20				TCRBV20-01,TCRBV20-or09_02		TCRBD01-01*01	TCRBD01	TCRBD01-01	01				TCRBJ02-05*01	TCRBJ02	TCRBJ02-05	01				6	11	5	1	0	5	41	49	60	-1	66	10	Out	VDJ
GTGACCAGTGCCCATCCTGAAGACAGCAGCTTCTACATCTGCAGTGCTGGCGGGGGGGCGGGACAAGAGACCCAGTACTTCGGGCCA	CSAGGGAGQETQYF	5	2.4100334512643035E-5	42	TCRBV20	TCRBV20				TCRBV20-01,TCRBV20-or09_02		TCRBD02-01*01	TCRBD02	TCRBD02-01	01				TCRBJ02-05*01	TCRBJ02	TCRBJ02-05	01				5	1	7	0	5	2	39	48	49	58	63	5	In	VDJ
GGGACGCAGCCATGTACCTGTGTGCCACCAGCAGAGATCGTCCGGGAGAGGTTATGTCGCTACACCGGGGAGCTGTTTTTTGGAGAA		19	9.158127114804353E-5	61	TCRBV15-01*02	TCRBV15	TCRBV15-01	02				TCRBD02-01*02	TCRBD02	TCRBD02-01	02				TCRBJ02-02*01	TCRBJ02	TCRBJ02-02	01				0	5	8	2	13	3	20	37	42	48	61	19	Out	VDJ
GCAGCGGGACTCGGCCATGTATCGCTGTGCCAGCAGCTCCCACCTTGGAACCCTGCCCCGAACACCGGGGAGCTGTTTTTTGGAGAA		8	3.856053522022886E-5	56	TCRBV07-06*01	TCRBV07	TCRBV07-06	01								TCRBD01,TCRBD02	TCRBD01-01,TCRBD02-01		TCRBJ02-02*01	TCRBJ02	TCRBJ02-02	01				4	8	1	8	9	0	25	38	46	49	58	8	Out	VDJ
GCACCTTGGAGCTGGGGGACTCGGCCCTTTATCTTTGCGCCAGCAGATTCACTGTCCGGGCTTGGGACTGAAGCTTTCTTTGGACAA		4	1.928026761011443E-5	46	TCRBV05-01*01	TCRBV05	TCRBV05-01	01								TCRBD01,TCRBD02	TCRBD01-01,TCRBD02-01		TCRBJ01-01*01	TCRBJ01	TCRBJ01-01	01				5	11	8	0	5	5	35	46	57	61	66	4	Out	VDJ
CGCCTTGGAGCTGGAGGACTCGGCCCTGTATCTCTGTGCCAGCAGCCGCGGGTCTATCGAGGATAGACTGAAGCTTTCTTTGGACAA		2	9.640133805057214E-6	47	TCRBV05-08*01	TCRBV05	TCRBV05-08	01				TCRBD02-01	TCRBD02	TCRBD02-01				01,02	TCRBJ01-01*01	TCRBJ01	TCRBJ01-01	01				4	1	7	4	14	5	34	46	47	52	66	2	Out	VDJ
CTGGAGTCAGCTACCCGCTCCCAGACATCTGTGTATTTCTGCGCCAGCAGTGAAGGGGGATTGGGCACTGAAGCTTTCTTTGGACAA	CASSEGGLGTEAFF	4	1.928026761011443E-5	42	TCRBV10-02*01	TCRBV10	TCRBV10-02	01				TCRBD01-01*01	TCRBD01	TCRBD01-01	01				TCRBJ01-01*01	TCRBJ01	TCRBJ01-01	01				3	0	5	1	6	4	39	-1	53	59	65	4	In	VDJ
TTGGAGATCCAGCGCACAGAGCAGGGGGACTCGGCCATGTATCTCTGTGCCAGCAGGACAGGGAACACTGAAGCTTTCTTTGGACAA	CASRTGNTEAFF	9	4.3380602122757464E-5	36	TCRBV07-09*01	TCRBV07	TCRBV07-09	01				TCRBD01-01*01	TCRBD01	TCRBD01-01	01				TCRBJ01-01*01	TCRBJ01	TCRBJ01-01	01				6	0	2	4	0	1	45	-1	56	-1	62	9	In	VDJ
GAGTCCGCCAGCACCAACCAGACATCTATGTACCTCTGTGCCAGCAGTTCCGCCGGGACAGAAAACACTGAAGCTTTCTTTGGACAA	CASSSAGTENTEAFF	4	1.928026761011443E-5	45	TCRBV28-01*01	TCRBV28	TCRBV28-01	01				TCRBD01-01*01	TCRBD01	TCRBD01-01	01				TCRBJ01-01*01	TCRBJ01	TCRBJ01-01	01				4	5	0	5	2	2	36	49	54	61	63	4	In	VDJ
NTGTCGGCTGCTCCCTCCCAGACATCTGTGTACTTCTGTGCCAGCAGTTACGGGCAGGGTTTTAGAACTGAAGCTTTCTTTGGACAA	CASSYGQGFRTEAFF	6	2.8920401415171642E-5	45	TCRBV06-05*01	TCRBV06	TCRBV06-05	01				TCRBD01-01*01	TCRBD01	TCRBD01-01	01				TCRBJ01-01*01	TCRBJ01	TCRBJ01-01	01				2	3	4	3	7	5	36	51	54	59	66	6	In	VDJ
NCTCTCACTGTGACATCGGCCCAAAAGAACCCGACAGCTTTCTATCTCTGTGCCAGTACATGGGGTGAAAAACTGTTTTTTGGCAGT	CASTWGEKLFF	9	4.3380602122757464E-5	33	TCRBV19-01*01	TCRBV19	TCRBV19-01	01								TCRBD01,TCRBD02	TCRBD01-01,TCRBD02-01		TCRBJ01-04*01	TCRBJ01	TCRBJ01-04	01				7	3	6	2	0	7	48	58	61	-1	65	9	In	VDJ
ACATCGGCCCAAAAGAACCCGACAGCTTTCTATCTCTGTGCCAGTGACGGGGGACAGGGCCCTCATGAAAAACTGTTTTTTGGCAGT	CASDGGQGPHEKLFF	5	2.4100334512643035E-5	45	TCRBV19-01*01	TCRBV19	TCRBV19-01	01				TCRBD01-01*01	TCRBD01	TCRBD01-01	01				TCRBJ01-04*01	TCRBJ01	TCRBJ01-04	01				8	5	0	3	5	6	36	45	50	59	64	5	In	VDJ
AGAAGCTCCTCCTCAGTGACTCTGGCTTCTATCTCTGTGCCTGGAGCTCACCCGACTGCCATTAATGAAAAACTGTTTTTTGGCAGT		16	7.712107044045772E-5	46	TCRBV30-01	TCRBV30	TCRBV30-01				02,04	TCRBD02-01	TCRBD02	TCRBD02-01				01,02	TCRBJ01-04*01	TCRBJ01	TCRBJ01-04	01				3	7	2	10	5	4	35	46	53	57	62	16	Out	VDJ
CACGCCCTGCAGCCAGAAGACTCAGCCCTGTATCTCTGCGCCAGCAGCCAAGGCAGAGCAACTAATGAAAAACTGTTTTTTGGCAGT	CASSQGRATNEKLFF	5	2.4100334512643035E-5	45	TCRBV04-01*01	TCRBV04	TCRBV04-01	01								TCRBD01,TCRBD02	TCRBD01-01,TCRBD02-01		TCRBJ01-04*01	TCRBJ01	TCRBJ01-04	01				1	1	4	5	2	0	36	52	53	56	58	5	In	VDJ
GTGACCAGTGCCCATCCTGAAGACAGCAGCTTCTACATCTGCAGTGCTGGATCCCCCCGTCTCGGGGAAAAACTGTTTTTTGGCAGT	CSAGSPRLGEKLFF	9	4.3380602122757464E-5	42	TCRBV20	TCRBV20				TCRBV20-01,TCRBV20-or09_02		TCRBD02-01	TCRBD02	TCRBD02-01				01,02	TCRBJ01-04*01	TCRBJ01	TCRBJ01-04	01				5	14	8	4	0	8	39	48	62	-1	66	9	In	VDJ
NTGTCGGCTGCTCCCTCCCAGACATCTGTGTACTTCTGTGCCAGCAGTCGCAGCAGGGCTATCGAGGAAAAACTGTTTTTTGGCAGT	CASSRSRAIEEKLFF	6	2.8920401415171642E-5	45	TCRBV06-05*01	TCRBV06	TCRBV06-05	01				TCRBD01-01*01	TCRBD01	TCRBD01-01	01				TCRBJ01-04*01	TCRBJ01	TCRBJ01-04	01				5	5	4	3	8	8	36	48	53	58	66	6	In	VDJ
CTCACTCTGGAGTCAGCTACCCGCTCCCAGACATCTGTGTATTTCTGCGCCAGCAGGGGTCGGGGTCAGCCCCAGCATTTTGGTGAT	CASRGRGQPQHF	5	2.4100334512643035E-5	36	TCRBV10-02*01	TCRBV10	TCRBV10-02	01				TCRBD02-01*01	TCRBD02	TCRBD02-01	01				TCRBJ01-05*01	TCRBJ01	TCRBJ01-05	01				6	4	8	3	0	6	45	56	60	-1	65	5	In	VDJ
ATCCAGCGCACAGAGCAGGGGGACTCGGCCATGTATCTCTGTGCCACCACAGGGAGGGACGGCAATCAGCCCCAGCATTTTGGTGAT	CATTGRDGNQPQHF	11	5.302073592781468E-5	42	TCRBV07-09	TCRBV07	TCRBV07-09				05,06	TCRBD02-01*02	TCRBD02	TCRBD02-01	02				TCRBJ01-05*01	TCRBJ01	TCRBJ01-05	01				6	1	9	0	3	2	39	50	51	58	61	11	In	VDJ
CCAGACATCTGTGTACTTCTGTGCCATCAGTGAGTCCCCAAGGACAGGGGCGCCGTAAGCAGCAATCAGCCCCAGCATTTTGGTGAT		8	3.856053522022886E-5	62	TCRBV10-03*01	TCRBV10	TCRBV10-03	01				TCRBD01-01*01	TCRBD01	TCRBD01-01	01				TCRBJ01-05*01	TCRBJ01	TCRBJ01-05	01				0	5	1	2	10	1	19	36	41	50	60	8	Out	VDJ
ATCCAGCCCTCAGAACCCAGGGACTCAGCTGTGTACTTCTGTGCCAGCACCGTGGACAGGGGAATTTATGGCTACACCTTCGGTTCG	CASTVDRGIYGYTF	6	2.8920401415171642E-5	42	TCRBV12	TCRBV12				TCRBV12-03/12-04,TCRBV12-04		TCRBD01-01*01	TCRBD01	TCRBD01-01	01				TCRBJ01-02*01	TCRBJ01	TCRBJ01-02	01				7	4	1	2	4	5	39	49	53	62	66	6	In	VDJ
CAAAAGAACCCGACAGCTTTCTATCTCTGTGCCAGTAGTAGATCGTTGGGACAGGGGGCGTCCGGGTATGGCTACACCTTCGGTTCG	CASSRSLGQGASGYGYTF	10	4.820066902528607E-5	54	TCRBV19-01*01	TCRBV19	TCRBV19-01	01				TCRBD01-01*01	TCRBD01	TCRBD01-01	01				TCRBJ01-02*01	TCRBJ01	TCRBJ01-02	01				4	7	0	0	7	5	27	40	47	59	66	10	In	VDJ
CTAAACCTGAGCTCTCTGGAGCTGGGGGACTCAGCTTTGTATTTCTGTGCCAGCAGCGTAGAAGGGTATGGCTACACCTTCGGTTCG	CASSVEGYGYTF	5	2.4100334512643035E-5	36	TCRBV09-01*01	TCRBV09	TCRBV09-01	01								TCRBD01,TCRBD02	TCRBD01-01,TCRBD02-01		TCRBJ01-02*01	TCRBJ01	TCRBJ01-02	01				0	1	5	3	0	5	45	61	62	-1	66	5	In	VDJ
ACAGTGACCAGTGCCCATCCTGAAGACAGCAGCTTCTACATCTGCAGTGCTAGACAGGGGGCGGCCTATGGCTACACCTTCGGTTCG	CSARQGAAYGYTF	9	4.3380602122757464E-5	39	TCRBV20	TCRBV20				TCRBV20-01,TCRBV20-or09_02		TCRBD01-01*01	TCRBD01	TCRBD01-01	01				TCRBJ01-02*01	TCRBJ01	TCRBJ01-02	01				2	0	4	0	3	4	42	-1	54	62	65	9	In	VDJ
AGCTCCTTGGAGCTGGGGGACTCAGCCCTGTACTTCTGTGCCAGCAGCTTAGGAAAGGTTTTTTACTATGGCTACACCTTCGGTTCG	CASSLGKVFYYGYTF	3	1.4460200707585821E-5	45	TCRBV13-01*01	TCRBV13	TCRBV13-01	01								TCRBD01,TCRBD02	TCRBD01-01,TCRBD02-01		TCRBJ01-02*01	TCRBJ01	TCRBJ01-02	01				0	2	5	4	6	3	36	53	55	58	64	3	In	VDJ
TCGGCTGCTCCCTCCCAGACATCTGTGTACTTCTGTGCCAGCAGTGAAGCGGGGCTGATTATAAACTATGGCTACACCTTCGGTTCG	CASSEAGLIINYGYTF	8	3.856053522022886E-5	48	TCRBV06-01*01	TCRBV06	TCRBV06-01	01				TCRBD01-01*01	TCRBD01	TCRBD01-01	01				TCRBJ01-02*01	TCRBJ01	TCRBJ01-02	01				0	0	7	0	8	2	33	-1	50	55	63	8	In	VDJ
AACCTGAGCTCTCTGGAGCTGGGGGACTCAGCTTTGTATTTCTGTGCCAGCAGTTCACAGGGAGAATATGGCTACACCTTCGGTTCG	CASSSQGEYGYTF	5	2.4100334512643035E-5	39	TCRBV09-01*01	TCRBV09	TCRBV09-01	01				TCRBD01-01*01	TCRBD01	TCRBD01-01	01				TCRBJ01-02*01	TCRBJ01	TCRBJ01-02	01				5	3	3	3	4	5	42	53	56	62	66	5	In	VDJ
ACCCTGGAGTCTGCCAGGCCCTCACATACCTCTCAGTACCTCTGTGCCAGTGGACAGGCCCTAAAGGATGGCTACACCTTCGGTTCG	CASGQALKDGYTF	6	2.8920401415171642E-5	39	TCRBV25-01*01	TCRBV25	TCRBV25-01	01				TCRBD01-01*01	TCRBD01	TCRBD01-01	01				TCRBJ01-02*01	TCRBJ01	TCRBJ01-02	01				9	1	1	4	9	6	42	50	51	58	67	6	In	VDJ
NNNNNNNTGTCGGCTGCTCCCTCCCAGACATCTGTGTACTTCTGTGCCAGCAGCGCTGGGACAGGCGATGGCTACACCTTCGGTTCG	CASSAGTGDGYTF	10	4.820066902528607E-5	39	TCRBV06-05*01	TCRBV06	TCRBV06-05	01				TCRBD01-01*01	TCRBD01	TCRBD01-01	01				TCRBJ01-02*01	TCRBJ01	TCRBJ01-02	01				6	4	0	4	2	6	42	53	57	65	67	10	In	VDJ
CACGGAGTCAGGGGACACAGCACTGTATTTCTGTGCCAGCAGCAAGAGACTAGCGGGAACTCAATTTACGAGCAGTACTTCGGGCCG		10	4.820066902528607E-5	50	TCRBV21-01*01	TCRBV21	TCRBV21-01	01				TCRBD02-01*02	TCRBD02	TCRBD02-01	02				TCRBJ02-07*01	TCRBJ02	TCRBJ02-07	01				3	2	2	3	8	4	31	45	47	58	66	10	Out	VDJ
ATCCAGCGCACAGAGCAGGAGGACTCGGCCGTGTATCTCTGTGCCAGCAGCTTAAGCGGGGGGGCTTACGAGCAGTACTTCGGGCCG	CASSLSGGAYEQYF	2	9.640133805057214E-6	42	TCRBV07-02	TCRBV07	TCRBV07-02				01,02	TCRBD02-01*01	TCRBD02	TCRBD02-01	01				TCRBJ02-07*01	TCRBJ02	TCRBJ02-07	01				2	0	6	0	2	4	39	-1	54	64	66	2	In	VDJ
GTGACCAGTGCCCATCCTGAAGACAGCAGCTTCTACATCTGCAGTGCACCTACTAGCGGGGGAATGTACGAGCAGTACTTCGGGCCG	CSAPTSGGMYEQYF	5	2.4100334512643035E-5	42	TCRBV20	TCRBV20				TCRBV20-01,TCRBV20-or09_02		TCRBD02-01*01	TCRBD02	TCRBD02-01	01				TCRBJ02-07*01	TCRBJ02	TCRBJ02-07	01				6	4	3	2	4	4	39	47	51	62	66	5	In	VDJ
NTGAAGATCCAGCCCTCAGAACCCAGGGACTCAGCTGTGTACTTCTGTGCCAGCAGCCCAAGGGGCTACGAGCAGTACTTCGGGCCG	CASSPRGYEQYF	6	2.8920401415171642E-5	36	TCRBV12-03/12-04*01	TCRBV12	TCRBV12-03/12-04	01				TCRBD01-01*01	TCRBD01	TCRBD01-01	01				TCRBJ02-07*01	TCRBJ02	TCRBJ02-07	01				6	4	5	2	0	3	45	56	60	-1	65	6	In	VDJ
CTAGAGTCTGCCATCCCCAACCAGACAGCTCTTTACTTCTGTGCCACCAGTGATGGGACTAGCGGCTACGAGCAGTACTTCGGGCCG	CATSDGTSGYEQYF	17	8.194113734298632E-5	42	TCRBV24-01*01	TCRBV24	TCRBV24-01	01				TCRBD02-01	TCRBD02	TCRBD02-01				01,02	TCRBJ02-07*01	TCRBJ02	TCRBJ02-07	01				3	0	0	5	0	3	39	-1	54	-1	65	17	In	VDJ
ATCCGGTCCACAAAGCTGGAGGACTCAGCCATGTACTTCTGTGCCAGTCATGGACGAGGACGGTCCTACGAGCAGTACTTCGGGCCG	CASHGRGRSYEQYF	6	2.8920401415171642E-5	42	TCRBV02-01	TCRBV02	TCRBV02-01				01,03					TCRBD01,TCRBD02	TCRBD01-01,TCRBD02-01		TCRBJ02-07*01	TCRBJ02	TCRBJ02-07	01				9	4	1	7	8	1	39	47	51	55	63	6	In	VDJ
AAGATCCGGTCCACAAAGCTGGAGGACTCAGCCATGTACTTCTGTGCCAGCACCCTCCTATCGTCCTACGAGCAGTACTTCGGGCCG	CASTLLSSYEQYF	2	9.640133805057214E-6	39	TCRBV02-01	TCRBV02	TCRBV02-01				01,03	TCRBD02-01	TCRBD02	TCRBD02-01				01,02	TCRBJ02-07*01	TCRBJ02	TCRBJ02-07	01				7	5	4	9	3	1	42	52	57	60	63	2	In	VDJ
CGGTCCACAAAGCTGGAGGACTCAGCCATGTACTTCTGTGCCACCCGTCCAAGGACAGGGGCCTCCTACGAGCAGTACTTCGGGCCG	CATRPRTGASYEQYF	5	2.4100334512643035E-5	45	TCRBV02-01	TCRBV02	TCRBV02-01				01,03	TCRBD01-01*01	TCRBD01	TCRBD01-01	01				TCRBJ02-07*01	TCRBJ02	TCRBJ02-07	01				10	9	1	2	1	0	36	43	52	61	62	5	In	VDJ
CGCACAGAGCAGGGGGACTCGGCCATGTATCTCTGTGCCAGCAGCTTAGGGCGACGGGATCCCTCCTACGAGCAGTACTTCGGGCCG	CASSLGRRDPSYEQYF	10	4.820066902528607E-5	48	TCRBV07-09*01	TCRBV07	TCRBV07-09	01				TCRBD02-01*02	TCRBD02	TCRBD02-01	02				TCRBJ02-07*01	TCRBJ02	TCRBJ02-07	01				1	5	8	3	3	0	33	49	54	59	62	10	In	VDJ
ACCTTGGAGCTGGGGGACTCGGCCCTTTATCTTTGCGCCAGCAGCTGGGAGAGGGCGACGGTTACCTACGAGCAGTACTTCGGGCCG	CASSWERATVTYEQYF	4	1.928026761011443E-5	48	TCRBV05-01*01	TCRBV05	TCRBV05-01	01				TCRBD02-01*02	TCRBD02	TCRBD02-01	02				TCRBJ02-07*01	TCRBJ02	TCRBJ02-07	01				3	0	9	2	13	2	33	-1	46	51	64	4	In	VDJ
ACCAGTGCCCATCCTGAAGACAGCAGCTTCTACATCTGCAGTGCTAGGGGGCTAGCGAGAGCCACCTACGAGCAGTACTTCGGGCCG	CSARGLARATYEQYF	7	3.374046831770025E-5	45	TCRBV20	TCRBV20				TCRBV20-01,TCRBV20-or09_02		TCRBD02-01	TCRBD02	TCRBD02-01				01,02	TCRBJ02-07*01	TCRBJ02	TCRBJ02-07	01				3	4	4	6	7	2	36	47	51	57	64	7	In	VDJ
CTGACTGTGAGCAACATGAGCCCTGAAGACAGCAGCATATATCTCTGCAGCGGTGGAGAGCAAGACTACGAGCAGTACTTCGGGCCG	CSGGEQDYEQYF	2	9.640133805057214E-6	36	TCRBV29-01	TCRBV29	TCRBV29-01				01,02					TCRBD01,TCRBD02	TCRBD01-01,TCRBD02-01		TCRBJ02-07*01	TCRBJ02	TCRBJ02-07	01				0	4	2	8	0	3	45	59	63	-1	65	2	In	VDJ
AAGACTCAGCCCTGTATCTCTGCGCCAGCAGCCAAGAGAATGGTAGGCCGGGACAGCACAGGGACGAACGAGCAGTACTTCGGGCCG		4	1.928026761011443E-5	61	TCRBV04-01*01	TCRBV04	TCRBV04-01	01				TCRBD01-01*01	TCRBD01	TCRBD01-01	01				TCRBJ02-07*01	TCRBJ02	TCRBJ02-07	01				0	12	0	5	11	5	20	37	49	56	67	4	Out	VDJ
GAGTCCGCCAGCACCAACCAGACATCTATGTACCTCTGTGCCAGCAGTAACGGACTGCGGACTGGAAACACCATATATTTTGGAGAG	CASSNGLRTGNTIYF	8	3.856053522022886E-5	45	TCRBV28-01*01	TCRBV28	TCRBV28-01	01				TCRBD02-01	TCRBD02	TCRBD02-01				01,02	TCRBJ01-03*01	TCRBJ01	TCRBJ01-03	01				5	3	1	10	5	2	36	48	51	56	61	8	In	VDJ
TCGGCTGCTCCCTCCCAAACATCTGTGTACTTCTGTGCCAGCAGTTACTCGACAGGGGCGAGTAATTCACCCCTCCACTTTGGGAAC	CASSYSTGASNSPLHF	10	4.820066902528607E-5	48	TCRBV06-02/06-03*01	TCRBV06	TCRBV06-02/06-03	01				TCRBD01-01*01	TCRBD01	TCRBD01-01	01				TCRBJ01-06*02	TCRBJ01	TCRBJ01-06	02				0	0	2	2	4	6	33	-1	50	58	62	10	In	VDJ
CTCCCAGACATCTGTGTACTTCTGTGCCAGCAGCTTCACTCCGGGACAGTCTCCGAATTTTATAATTCACCCCTCCACTTTGGGAAC		15	7.23010035379291E-5	59	TCRBV06-06*05	TCRBV06	TCRBV06-06	05				TCRBD01-01*01	TCRBD01	TCRBD01-01	01				TCRBJ01-06*02	TCRBJ01	TCRBJ01-06	02				4	7	0	5	11	4	22	35	42	49	60	15	Out	VDJ
ACATCGGCCCAAAAGAACCCGACAGCTTTCTATCTCTGTGCCAGTAAGGAATCGGTGACCCTACTGTCACCCCTCCACTTTGGGAAC	CASKESVTLLSPLHF	14	6.74809366354005E-5	45	TCRBV19-01*01	TCRBV19	TCRBV19-01	01								TCRBD01,TCRBD02	TCRBD01-01,TCRBD02-01		TCRBJ01-06*02	TCRBJ01	TCRBJ01-06	02				7	1	1	8	16	10	36	46	47	50	66	14	In	VDJ
AGCAACATGAGCCCTGAAGACAGCAGCATATATCTCTGCAGCGGCCTGGGGGGGGGCGCACCCTACAATGAGCAGTTCTTCGGGCCA	CSGLGGGAPYNEQFF	8	3.856053522022886E-5	45	TCRBV29-01	TCRBV29	TCRBV29-01				01,02,03	TCRBD02-01*01	TCRBD02	TCRBD02-01	01				TCRBJ02-01*01	TCRBJ02	TCRBJ02-01	01				7	4	9	0	7	2	36	43	47	54	61	8	In	VDJ
ATCCTGTCCTCAGAACCGGGAGACACGGCACTGTATCTCTGCGCCAGCAGTCCTTCGGACAGGTGGGAGACCCAGTACTTCGGGCCA	CASSPSDRWETQYF	3	1.4460200707585821E-5	42	TCRBV23-01*01	TCRBV23	TCRBV23-01	01				TCRBD01-01*01	TCRBD01	TCRBD01-01	01				TCRBJ02-05*01	TCRBJ02	TCRBJ02-05	01				4	4	1	4	3	5	39	52	56	63	66	3	In	VDJ
GCGTCTGCTGTACCCTCTCAGACATCTGTGTACTTCTGTGCCAGCAGTGGTTACAGGGCCATCCAAGAGACCCAGTACTTCGGGCCA	CASSGYRAIQETQYF	7	3.374046831770025E-5	45	TCRBV06-04*01	TCRBV06	TCRBV06-04	01				TCRBD01-01*01	TCRBD01	TCRBD01-01	01				TCRBJ02-05*01	TCRBJ02	TCRBJ02-05	01				4	3	3	3	4	1	36	49	52	58	62	7	In	VDJ
CTGGAGTCCGCCAGCACCAACCAGACATCTATGTACCTCTGTGCCAGCAGGCCGACGGATTACCAAGAGACCCAGTACTTCGGGCCA	CASRPTDYQETQYF	2	9.640133805057214E-6	42	TCRBV28-01*01	TCRBV28	TCRBV28-01	01								TCRBD01,TCRBD02	TCRBD01-01,TCRBD02-01		TCRBJ02-05*01	TCRBJ02	TCRBJ02-05	01				6	6	1	8	2	0	39	50	56	59	61	2	In	VDJ
ACTGTGAGCAACATGAGCCCTGAAGACAGCAGCATATATCTCTGCAGCGTTACGGCGGGAGAAGACGGTACGCAGTATTTTGGCCCA	CSVTAGEDGTQYF	12	5.7840802830343284E-5	39	TCRBV29-01	TCRBV29	TCRBV29-01				01,02	TCRBD02-01*02	TCRBD02	TCRBD02-01	02				TCRBJ02-03*01	TCRBJ02	TCRBJ02-03	01				5	3	7	2	7	8	42	51	54	61	68	12	In	VDJ
CGCACAGAGCAGCGGGACTCGGCCATGTATCGCTGTGCCAGCAGCACTCCAGACAGGGGAGCCACAGATACGCAGTATTTTGGCCCA	CASSTPDRGATDTQYF	11	5.302073592781468E-5	48	TCRBV07-06*01	TCRBV07	TCRBV07-06	01				TCRBD01-01*01	TCRBD01	TCRBD01-01	01				TCRBJ02-03*01	TCRBJ02	TCRBJ02-03	01				5	6	2	2	3	2	33	45	51	59	62	11	In	VDJ
AAGATCCAACCTGCAAAGCTTGAGGACTCGGCCGTGTATCTCTGTGCCAGCAGCTTAGGCAGCACCGGGGAGCTGTTTTTTGGAGAA	CASSLGSTGELFF	2	9.640133805057214E-6	39	TCRBV11-02*03	TCRBV11	TCRBV11-02	03				TCRBD01-01*01	TCRBD01	TCRBD01-01	01				TCRBJ02-02*01	TCRBJ02	TCRBJ02-02	01				1	1	4	5	0	4	42	58	59	-1	62	2	In	VDJ
ACCAGTGCCCATCCTGAAGACAGCAGCTTCTACATCTGCAGTGCTAGAGGTGATAGCCGGAACACCGGGGAGCTGTTTTTTGGAGAA	CSARGDSRNTGELFF	2	9.640133805057214E-6	45	TCRBV20	TCRBV20				TCRBV20-01,TCRBV20-or09_02		TCRBD02-01	TCRBD02	TCRBD02-01				01,02	TCRBJ02-02*01	TCRBJ02	TCRBJ02-02	01				1	4	5	7	2	1	36	49	53	57	59	2	In	VDJ
ACATCGGCCCAAAAGAACCCGACAGCTTTCTATCTCTGTGCCAGTAGTAGGATTGAGACGAACACCGGGGAGCTGTTTTTTGGAGAA	CASSRIETNTGELFF	6	2.8920401415171642E-5	45	TCRBV19-01*01	TCRBV19	TCRBV19-01	01								TCRBD01,TCRBD02	TCRBD01-01,TCRBD02-01		TCRBJ02-02*01	TCRBJ02	TCRBJ02-02	01				4	0	1	8	6	0	36	-1	49	52	58	6	In	VDJ
CACTCTCAAGATCCAACCTGCAAAGCTTGAGGACTCGGCCGTGTATCTCTGTGCCAGCAGCTACGTAGTAGGGCCTGGCTTGGAGAA		7	3.374046831770025E-5	32	TCRBV11-02*03	TCRBV11	TCRBV11-02	03								TCRBD01,TCRBD02	TCRBD01-01,TCRBD02-01		TCRBJ02-02*01	TCRBJ02	TCRBJ02-02	01				4	7	5	3	6	21	49	62	69	73	79	7	Out	VDJ
ACAGTGACCAGTGCCCATCCTGAAGACAGCAGCTTCTACATCTGCAGTGCTAGAGTACAAACTAACACTGAAGCTTTCTTTGGACAA	CSARVQTNTEAFF	16	7.712107044045772E-5	39	TCRBV20	TCRBV20				TCRBV20-01,TCRBV20-or09_02						TCRBD01,TCRBD02	TCRBD01-01,TCRBD02-01		TCRBJ01-01*01	TCRBJ01	TCRBJ01-01	01				1	1	3	6	4	2	42	55	56	59	63	16	In	VDJ
GTCTGCCATCCCCAACCAGACAGCTCTTTACTTCTGTGCCACCAGTGACCCCAAATAAAGGGGAACACTGAAGCTTTCTTTGGACAA		6	2.8920401415171642E-5	47	TCRBV24-01*01	TCRBV24	TCRBV24-01	01								TCRBD01,TCRBD02	TCRBD01-01,TCRBD02-01		TCRBJ01-01*01	TCRBJ01	TCRBJ01-01	01				4	10	5	3	0	1	34	48	58	-1	62	6	Out	VDJ
CTGGAGTCCGCCAGCACCAACCAGACATCTATGTACCTCTGTGCCAGCAGTTTGTAACAGCCGAACACTGAAGCTTTCTTTGGACAA	CASSL*QPNTEAFF	19	9.158127114804353E-5	42	TCRBV28-01*01	TCRBV28	TCRBV28-01	01				TCRBD01-01*01	TCRBD01	TCRBD01-01	01				TCRBJ01-01*01	TCRBJ01	TCRBJ01-01	01				3	3	3	5	2	1	39	53	56	60	62	19	Stop	VDJ
ATTCTGGAGTCCGCCAGCACCAACCAGACATCTATGTACCTCTGTGCCAGCAGTTTACTGGAGAACACTGAAGCTTTCTTTGGACAA	CASSLLENTEAFF	9	4.3380602122757464E-5	39	TCRBV28-01*01	TCRBV28	TCRBV28-01	01								TCRBD01,TCRBD02	TCRBD01-01,TCRBD02-01		TCRBJ01-01*01	TCRBJ01	TCRBJ01-01	01				2	2	1	8	0	1	42	57	59	-1	62	9	In	VDJ
CTGTAGTCTGCTGCCTCCTCCCAGACATCTGTATATTTCTGCGCCAGCAGTGAGAAGGGAATAAACACTGAAGCTTTCTTTGGACAA	CASSEKGINTEAFF	15	7.23010035379291E-5	42	TCRBV10-01*03	TCRBV10	TCRBV10-01	03								TCRBD01,TCRBD02	TCRBD01-01,TCRBD02-01		TCRBJ01-01*01	TCRBJ01	TCRBJ01-01	01				2	2	0	8	3	2	39	54	56	60	63	15	In	VDJ
CTGAACATGAGCTCCTTGGAGCTGGGGGACTCAGCCCTGTACTTCTGTGCCAGCAGCGCGGACAGGACGGAAGCTTTCTTTGGACAA	CASSADRTEAFF	3	1.4460200707585821E-5	36	TCRBV13-01*01	TCRBV13	TCRBV13-01	01				TCRBD01-01*01	TCRBD01	TCRBD01-01	01				TCRBJ01-01*01	TCRBJ01	TCRBJ01-01	01				5	2	1	4	3	8	45	57	59	66	69	3	In	VDJ
GAGTCCGCCAGCACCAACCAGACATCTATGTACCTCTGTGCCAGCAGTGCGCCGGGACAGGTTAATGAAAAACTGTTTTTTGGCAGT	CASSAPGQVNEKLFF	5	2.4100334512643035E-5	45	TCRBV28-01*01	TCRBV28	TCRBV28-01	01				TCRBD01-01*01	TCRBD01	TCRBD01-01	01				TCRBJ01-04*01	TCRBJ01	TCRBJ01-04	01				5	5	0	4	1	4	36	48	53	61	62	5	In	VDJ
AGCTCTCTGGAGCTGGGGGACTCAGCTTTGTATTTCTGTGCCAGCAGCGCAACCGGGACAGGGGAAGAAAAACTGTTTTTTGGCAGT	CASSATGTGEEKLFF	15	7.23010035379291E-5	45	TCRBV09-01*01	TCRBV09	TCRBV09-01	01				TCRBD01-01*01	TCRBD01	TCRBD01-01	01				TCRBJ01-04*01	TCRBJ01	TCRBJ01-04	01				3	5	0	2	2	8	36	49	54	64	66	15	In	VDJ
AAGATCCGGTCCACAAAGCTGGAGGACTCAGCCATGTACTTCTGTGCCAGCAGTGTGACAGGGATTCAGCCCCAGCATTTTGGTGAT	CASSVTGIQPQHF	6	2.8920401415171642E-5	39	TCRBV02-01	TCRBV02	TCRBV02-01				01,03	TCRBD01-01*01	TCRBD01	TCRBD01-01	01				TCRBJ01-05*01	TCRBJ01	TCRBJ01-05	01				4	1	2	3	2	6	42	55	56	63	65	6	In	VDJ
ATTCTGGAGTCCGCCAGCACCAACCAGACATCTATGTACCTCTGTGCAACTAGGAGTTATAGCAATCAGCCCCAGCATTTTGGTGAT	CATRSYSNQPQHF	15	7.23010035379291E-5	39	TCRBV28-01*01	TCRBV28	TCRBV28-01	01				TCRBD02-01	TCRBD02	TCRBD02-01				01,02	TCRBJ01-05*01	TCRBJ01	TCRBJ01-05	01				12	1	3	8	6	0	42	47	48	53	59	15	In	VDJ
GCCCTGCAGCCAGAAGACTCAGCCCTGTATCTCTGCGCCAGCAGCCAAGATCACGCAGGGAGCAATCAGCCCCAGCATTTTGGTGAT	CASSQDHAGSNQPQHF	6	2.8920401415171642E-5	48	TCRBV04-01*01	TCRBV04	TCRBV04-01	01				TCRBD01-01*01	TCRBD01	TCRBD01-01	01				TCRBJ01-05*01	TCRBJ01	TCRBJ01-05	01				0	5	4	3	0	1	33	50	55	-1	60	6	In	VDJ
CTGCAGCCAGAAGACTCAGCCCTGTATCTCTGCGCCAGCAGCCCTAGATCAGTTTTCGGGGCCAATCAGCCCCAGCATTTTGGTGAT	CASSPRSVFGANQPQHF	7	3.374046831770025E-5	51	TCRBV04-01*01	TCRBV04	TCRBV04-01	01								TCRBD01,TCRBD02	TCRBD01-01,TCRBD02-01		TCRBJ01-05*01	TCRBJ01	TCRBJ01-05	01				4	14	7	0	0	3	30	43	57	-1	62	7	In	VDJ
CTGGAGTCCGCCAGCACCAACCAGACATCTATGTACCTCTGTGCCAGCAGACCGACAGGGCCCAATCAGCCCCAGCATTTTGGTGAT	CASRPTGPNQPQHF	6	2.8920401415171642E-5	42	TCRBV28-01*01	TCRBV28	TCRBV28-01	01				TCRBD01-01*01	TCRBD01	TCRBD01-01	01				TCRBJ01-05*01	TCRBJ01	TCRBJ01-05	01				6	3	2	3	2	3	39	50	53	60	62	6	In	VDJ
CTTCACATCAATTCCCTGGAGCTTGGTGACTCTGCTGTGTATTTCTGTGCCAGCAGCCAAGAAGGCCAGCCCCAGCATTTTGGTGAT	CASSQEGQPQHF	6	2.8920401415171642E-5	36	TCRBV03-01/03-02*01	TCRBV03	TCRBV03-01/03-02	01								TCRBD01,TCRBD02	TCRBD01-01,TCRBD02-01		TCRBJ01-05*01	TCRBJ01	TCRBJ01-05	01				0	0	5	4	1	7	45	-1	62	65	66	6	In	VDJ
GAATGTGAACGCCTTGTTGCTGGGGGACTCGGCCCTGTATCTCTGTGCCAGCCCACCAGGGTAAGACAGCCCCAGCATTTTGGTGAT		14	6.74809366354005E-5	38	TCRBV05-05*01	TCRBV05	TCRBV05-05	01				TCRBD01-01*01	TCRBD01	TCRBD01-01	01				TCRBJ01-05*01	TCRBJ01	TCRBJ01-05	01				7	4	4	3	5	7	43	52	56	61	66	14	Out	VDJ
GGGAGACACGGCACTGTATCTCTGCGCCAGCAGACCCCCGGTTTGGGTTAGTAGGGGGGCGCTAAGTTTGGCTACACCTTCGGTTCG		5	2.4100334512643035E-5	59	TCRBV23-01*01	TCRBV23	TCRBV23-01	01								TCRBD01,TCRBD02	TCRBD01-01,TCRBD02-01		TCRBJ01-02*01	TCRBJ01	TCRBJ01-02	01				6	19	5	1	10	7	22	33	52	58	68	5	Out	VDJ
AAGATCCGGTCCACAAAGCTGGAGGACTCAGCCATGTACTTCTGTGCCAGCAGGACCGGTCTTACAGGTGGCTACACCTTCGGTTCG	CASRTGLTGGYTF	5	2.4100334512643035E-5	39	TCRBV02-01	TCRBV02	TCRBV02-01				01,03	TCRBD01-01*01	TCRBD01	TCRBD01-01	01				TCRBJ01-02*01	TCRBJ01	TCRBJ01-02	01				6	10	3	4	0	7	42	53	63	-1	68	5	In	VDJ
GTGAACGCCTTGGAGCTGGAGGACTCGGCCCTGTATCTCTGTGCCAGCAGCTTGGCAGGCCTGAGGTATGGCTACACCTTCGGTTCG	CASSLAGLRYGYTF	7	3.374046831770025E-5	42	TCRBV05-08*01	TCRBV05	TCRBV05-08	01								TCRBD01,TCRBD02	TCRBD01-01,TCRBD02-01		TCRBJ01-02*01	TCRBJ01	TCRBJ01-02	01				0	0	4	4	7	5	39	-1	55	59	66	7	In	VDJ
AATGTGAACGCCTTGGAGCTGGACGACTCGGCCCTGTATCTCTGTGCCAGCAGCTCGACAGGTCTCTATGGCTACACCTTCGGTTCG	CASSSTGLYGYTF	4	1.928026761011443E-5	39	TCRBV05-04*01	TCRBV05	TCRBV05-04	01				TCRBD01-01*01	TCRBD01	TCRBD01-01	01				TCRBJ01-02*01	TCRBJ01	TCRBJ01-02	01				3	1	2	4	3	4	42	55	56	62	65	4	In	VDJ
CACGCCCTGCAGCCAGAAGACTCAGCCCTGTATCTCTGCGCCAGCAGCCAAGGGGGAGGGTTGGGCTATGGCTACACCTTCGGTTCG	CASSQGGGLGYGYTF	6	2.8920401415171642E-5	45	TCRBV04-01*01	TCRBV04	TCRBV04-01	01				TCRBD02-01*02	TCRBD02	TCRBD02-01	02				TCRBJ01-02*01	TCRBJ01	TCRBJ01-02	01				1	1	9	0	5	4	36	52	53	60	65	6	In	VDJ
CAGCGCACAGAGCAGGAGGACTCGGCCGTGTATCTCTGTGCCAGCAGTTCCCCCCGAGGACCTAGCTATGGCTACACCTTCGGTTCG	CASSSPRGPSYGYTF	2	9.640133805057214E-6	45	TCRBV07-02	TCRBV07	TCRBV07-02				01,02					TCRBD01,TCRBD02	TCRBD01-01,TCRBD02-01		TCRBJ01-02*01	TCRBJ01	TCRBJ01-02	01				6	10	1	7	4	4	36	47	57	61	65	2	In	VDJ
CACGCCCTGCAGCCAGAAGACTCAGCCCTGTATCTCTGCGCCAGCAGCCAGGAAAACCAGGCACACTATGGCTACACCTTCGGTTCG	CASSQENQAHYGYTF	4	1.928026761011443E-5	45	TCRBV04-01*01	TCRBV04	TCRBV04-01	01				TCRBD01-01*01	TCRBD01	TCRBD01-01	01				TCRBJ01-02*01	TCRBJ01	TCRBJ01-02	01				3	7	4	4	3	3	36	50	57	61	64	4	In	VDJ
GTGCAGCCTGCAGAACTGGAGGATTCTGGAGTTTATTTCTGTGCCAGCAGCCAGCGGACAACTAACTATGGCTACACCTTCGGTTCG	CASSQRTTNYGYTF	2	9.640133805057214E-6	42	TCRBV14-01*01	TCRBV14	TCRBV14-01	01				TCRBD01-01*01	TCRBD01	TCRBD01-01	01				TCRBJ01-02*01	TCRBJ01	TCRBJ01-02	01				3	2	1	6	1	0	39	53	55	60	61	2	In	VDJ
NNNNTGTCGGCTGCTCCCTCCCAGACATCTGTGTACTTCTGTGCCAGCAGTTACTCACAGGATAACTATGGCTACACCTTCGGTTCG	CASSYSQDNYGYTF	2	9.640133805057214E-6	42	TCRBV06-05*01	TCRBV06	TCRBV06-05	01				TCRBD01-01*01	TCRBD01	TCRBD01-01	01				TCRBJ01-02*01	TCRBJ01	TCRBJ01-02	01				0	0	3	4	1	1	39	-1	56	61	62	2	In	VDJ
CCTGCAGAACTGGAGGATTCTGGAGTTTATTTCTGTGCCAGCAGCCAAGTCGAACGGACAGGGAACTATGGCTACACCTTCGGTTCG	CASSQVERTGNYGYTF	6	2.8920401415171642E-5	48	TCRBV14-01*01	TCRBV14	TCRBV14-01	01				TCRBD01-01*01	TCRBD01	TCRBD01-01	01				TCRBJ01-02*01	TCRBJ01	TCRBJ01-02	01				1	6	1	3	0	2	33	49	55	-1	63	6	In	VDJ
NNNNTGTCGGCTGCTCCCTCCCAGACATCTGTGTACTTCTGTGCCAGCATAATTTCGGGACAGAACTATGGCTACACCTTCGGTTCG	CASIISGQNYGYTF	10	4.820066902528607E-5	42	TCRBV06-05*01	TCRBV06	TCRBV06-05	01				TCRBD01-01*01	TCRBD01	TCRBD01-01	01				TCRBJ01-02*01	TCRBJ01	TCRBJ01-02	01				7	7	0	5	0	2	39	49	56	-1	63	10	In	VDJ
CCCTCAGAACCCAGGGACTCAGCTGTGTACTTCTGTGCCAGCAGGACTCAGAAACCGGGACAAAACTATGGCTACACCTTCGGTTCG	CASRTQKPGQNYGYTF	4	1.928026761011443E-5	48	TCRBV12	TCRBV12				TCRBV12-03/12-04,TCRBV12-04		TCRBD01-01*01	TCRBD01	TCRBD01-01	01				TCRBJ01-02*01	TCRBJ01	TCRBJ01-02	01				6	12	0	6	1	2	33	44	56	62	63	4	In	VDJ
AATGTGAGCACCTTGGAGCTGGGGGACTCGGCCCTTTATCTTTGCGCCAGCAGCTTGGAAGGGGGATATGGCTACACCTTCGGTTCG	CASSLEGGYGYTF	4	1.928026761011443E-5	39	TCRBV05-01*01	TCRBV05	TCRBV05-01	01				TCRBD01-01*01	TCRBD01	TCRBD01-01	01				TCRBJ01-02*01	TCRBJ01	TCRBJ01-02	01				0	1	5	1	1	5	42	58	59	65	66	4	In	VDJ
GTGAGCAACATGAGCCCTGAAGACAGCAGCATATATCTCTGCAGCGTGGGAATTCCGGGACTCGCATATGGCTACACCTTCGGTTCG	CSVGIPGLAYGYTF	3	1.4460200707585821E-5	42	TCRBV29-01	TCRBV29	TCRBV29-01				01,02,03	TCRBD02-01	TCRBD02	TCRBD02-01				01,02	TCRBJ01-02*01	TCRBJ01	TCRBJ01-02	01				6	9	0	10	4	5	39	47	56	62	66	3	In	VDJ
CCAGCGCACAGAGCAGGAGGACTCGGCCGTGTATCTCTGTGCCAGCAGCCCGGGGGGAGACAGGGGATGGGCTACACCTTCGGTTCG		2	9.640133805057214E-6	44	TCRBV07-02	TCRBV07	TCRBV07-02				01,02	TCRBD01-01*01	TCRBD01	TCRBD01-01	01				TCRBJ01-02*01	TCRBJ01	TCRBJ01-02	01				5	9	2	2	3	8	37	49	58	66	69	2	Out	VDJ
CTGAAGGTGCAGCCTGCAGAACTGGAGGATTCTGGAGTTTATTTCTGTGCCAGCAGCCAAGGGGTAGGGGGCTACACCTTCGGTTCG	CASSQGVGGYTF	4	1.928026761011443E-5	36	TCRBV14-01*01	TCRBV14	TCRBV14-01	01								TCRBD01,TCRBD02	TCRBD01-01,TCRBD02-01		TCRBJ01-02*01	TCRBJ01	TCRBJ01-02	01				1	4	5	3	0	8	45	61	65	-1	69	4	In	VDJ
CTGAATGTGAACGCCTTGGAGCTGGACGACTCGGCCCTGTATCTCTGTGCCAGCAGCTTGGAAGACAGGGGCTACACCTTCGGTTCG	CASSLEDRGYTF	2	9.640133805057214E-6	36	TCRBV05-04*01	TCRBV05	TCRBV05-04	01				TCRBD01-01*01	TCRBD01	TCRBD01-01	01				TCRBJ01-02*01	TCRBJ01	TCRBJ01-02	01				0	2	2	4	0	8	45	61	63	-1	69	2	In	VDJ
ATCCAGCCCTCAGAACCCAGGGACTCAGCTGTGTACTTCTGTGCCAGCAGTTACAGTGGATCCGGTAGCGAGCAGTACTTCGGGCCG	CASSYSGSGSEQYF	2	9.640133805057214E-6	42	TCRBV12	TCRBV12				TCRBV12-03/12-04,TCRBV12-04		TCRBD01-01*01	TCRBD01	TCRBD01-01	01				TCRBJ02-07*01	TCRBJ02	TCRBJ02-07	01				4	0	3	5	12	6	39	-1	52	56	68	2	In	VDJ
TTGGAGATCCAGCGCACAGAGCAGGGGGACTCGGCCATGTATCTCTGTGCCAGCACCCCTCGGGGCCCCGAGCAGTACTTCGGGCCG	CASTPRGPEQYF	4	1.928026761011443E-5	36	TCRBV07-09*05	TCRBV07	TCRBV07-09	05								TCRBD01,TCRBD02	TCRBD01-01,TCRBD02-01		TCRBJ02-07*01	TCRBJ02	TCRBJ02-07	01				5	4	7	0	2	6	45	57	61	66	68	4	In	VDJ
CTGAATGTGAACGCCTTGTTGCTGGGGGACTCGGCCCTCTATCTCTGTGCCAGCAGCCTCACATTGTACGAGCAGTACTTCGGGCCG	CASSLTLYEQYF	8	3.856053522022886E-5	36	TCRBV05-06*01	TCRBV05	TCRBV05-06	01				TCRBD01-01*01	TCRBD01	TCRBD01-01	01				TCRBJ02-07*01	TCRBJ02	TCRBJ02-07	01				4	3	3	6	3	4	45	57	60	63	66	8	In	VDJ
TCAGAACCCAGGGACTCAGCTGTGTACTTCTGTGCCAGCAGCCAGGGAAACAGGGGGCCCCACTCCTACGAGCAGTACTTCGGGCCG	CASSQGNRGPHSYEQYF	4	1.928026761011443E-5	51	TCRBV12	TCRBV12				TCRBV12-03/12-04,TCRBV12-04		TCRBD01-01*01	TCRBD01	TCRBD01-01	01				TCRBJ02-07*01	TCRBJ02	TCRBJ02-07	01				6	8	3	0	4	0	30	41	49	58	62	4	In	VDJ
ACCAGTGCCCATCCTGAAGACAGCAGCTTCTACATCTGCAGTGCTAGAGATGGACAGGGGGCCCCCTACGAGCAGTACTTCGGGCCG	CSARDGQGAPYEQYF	10	4.820066902528607E-5	45	TCRBV20	TCRBV20				TCRBV20-01,TCRBV20-or09_02		TCRBD01-01*01	TCRBD01	TCRBD01-01	01				TCRBJ02-07*01	TCRBJ02	TCRBJ02-07	01				0	1	1	0	2	2	36	50	51	62	64	10	In	VDJ
GGTCCACAAAGCTGGAGGACTCAGCCATGTACTTCTGTGCCAGCACCCTGACAGGGAAGGTGGACCTACGAGCAGTACTTCGGGCCG		4	1.928026761011443E-5	46	TCRBV02-01	TCRBV02	TCRBV02-01				01,03	TCRBD01-01*01	TCRBD01	TCRBD01-01	01				TCRBJ02-07*01	TCRBJ02	TCRBJ02-07	01				7	4	2	3	8	2	35	45	49	56	64	4	Out	VDJ
ACTGTGACATCGGCCCAAAAGAACCCGACAGCTTTCTATCTCTGTGCCAGTAGTCTCCGGGACAACTACGAGCAGTACTTCGGGCCG	CASSLRDNYEQYF	3	1.4460200707585821E-5	39	TCRBV19-01*01	TCRBV19	TCRBV19-01	01				TCRBD01-01*01	TCRBD01	TCRBD01-01	01				TCRBJ02-07*01	TCRBJ02	TCRBJ02-07	01				5	4	0	6	1	3	42	54	58	64	65	3	In	VDJ
ACAGTGACCAGTGCCCATCCTGAAGACAGCAGCTTCTACATCTGCAGTGCTAGAAAGGCAGAAAAATACGAGCAGTACTTCGGGCCG	CSARKAEKYEQYF	6	2.8920401415171642E-5	39	TCRBV20	TCRBV20				TCRBV20-01,TCRBV20-or09_02						TCRBD01,TCRBD02	TCRBD01-01,TCRBD02-01		TCRBJ02-07*01	TCRBJ02	TCRBJ02-07	01				2	4	4	5	5	4	42	54	58	61	66	6	In	VDJ
ACAGAGCAGGGGGACTCGGCCATGTATCTCTGTGCCAGCAGCTTCAAACCGGGAGGGGGCTCTGGAAACACCATATATTTTGGAGAG	CASSFKPGGGSGNTIYF	14	6.74809366354005E-5	51	TCRBV07-09*01	TCRBV07	TCRBV07-09	01				TCRBD02-01*02	TCRBD02	TCRBD02-01	02				TCRBJ01-03*01	TCRBJ01	TCRBJ01-03	01				3	5	8	0	2	0	30	44	49	57	59	14	In	VDJ
GCGTCTGCTGTACCCTCTCAGACATCTGTGTACTTCTGTGCCAGCAGTGACTCAGGGGCCGGGGCCAACGTCCTGACTTTCGGGGCC	CASSDSGAGANVLTF	6	2.8920401415171642E-5	45	TCRBV06-04*01	TCRBV06	TCRBV06-04	01				TCRBD01-01*01	TCRBD01	TCRBD01-01	01				TCRBJ02-06*01	TCRBJ02	TCRBJ02-06	01				0	0	5	2	2	4	36	-1	53	58	60	6	In	VDJ
GCCCTGCAGCCAGAAGACTCAGCCCTGTATCTCTGCGCCAGCAGCCAACCCCGACAGGGGAACAATTCACCCCTCCACTTTGGGAAC	CASSQPRQGNNSPLHF	4	1.928026761011443E-5	48	TCRBV04-01*01	TCRBV04	TCRBV04-01	01				TCRBD01-01*01	TCRBD01	TCRBD01-01	01				TCRBJ01-06*02	TCRBJ01	TCRBJ01-06	02				2	4	2	2	3	7	33	48	52	60	63	4	In	VDJ
NNNNNNNNNNNTGTCGGCTGCTCCCTCCCAAACATCTGTGTACTTCCGATTGGACTAGCGGGAGTGAATGAGCAGTTCTTCGGGCCA		9	4.3380602122757464E-5	35	TCRBV06	TCRBV06				TCRBV06-02/06-03,TCRBV06-02		TCRBD02-01*02	TCRBD02	TCRBD02-01	02				TCRBJ02-01*01	TCRBJ02	TCRBJ02-01	01				17	5	1	2	2	7	46	46	51	64	66	9	Out	VDJ
CAGAGCTTGGGGACTCGGCCGTGTATCTCTGTGCCAGCAGCTTGGCTGACCACAGCGGGAGGGCCCAATGAGCAGTTCTTCGGGCCA		5	2.4100334512643035E-5	52	TCRBV11-03*01	TCRBV11	TCRBV11-03	01				TCRBD02-01*02	TCRBD02	TCRBD02-01	02				TCRBJ02-01*01	TCRBJ02	TCRBJ02-01	01				3	10	6	0	2	6	29	43	53	63	65	5	Out	VDJ
ATCCGGTCCACAAAGCTGGAGGACTCAGCCATGTACTTCTGTGCCAGCCGACCCAGCGCTAGCACAGATACGCAGTATTTTGGCCCA	CASRPSASTDTQYF	5	2.4100334512643035E-5	42	TCRBV02-01	TCRBV02	TCRBV02-01				01,03	TCRBD02-01	TCRBD02	TCRBD02-01				01,02	TCRBJ02-03*01	TCRBJ02	TCRBJ02-03	01				8	6	6	6	2	0	39	48	54	58	60	5	In	VDJ
CGCTCACCAGGCCTGGGGGACGCAGCCATGTACCTGTGTGCCACCAGCTCAACAGGGGAACTGACCGGGGAGCTGTTTTTTGGAGAA	CATSSTGELTGELFF	7	3.374046831770025E-5	45	TCRBV15-01*02	TCRBV15	TCRBV15-01	02				TCRBD01-01*01	TCRBD01	TCRBD01-01	01				TCRBJ02-02*01	TCRBJ02	TCRBJ02-02	01				5	3	3	2	5	5	36	48	51	58	63	7	In	VDJ
CTTGGTGACTCTGCTGTGTATTTCTGTGCCAGCAGCCAAGATCGAAATTTAGCGGGAGTGGGCACCGGGGAGCTGTTTTTTGGAGAA	CASSQDRNLAGVGTGELFF	3	1.4460200707585821E-5	57	TCRBV03-01/03-02*01	TCRBV03	TCRBV03-01/03-02	01				TCRBD02-01*02	TCRBD02	TCRBD02-01	02				TCRBJ02-02*01	TCRBJ02	TCRBJ02-02	01				0	8	5	2	4	4	24	41	49	58	62	3	In	VDJ
GAAGACAGCAGCATATATCTCTGCAGCCACCACTTGGGGGGCGCCGGGACTACCACCGCGAACACCGGGGAGCTGTTTTTTGGAGAA	CSHHLGGAGTTTANTGELFF	2	9.640133805057214E-6	60	TCRBV29-01	TCRBV29	TCRBV29-01				01,02,03	TCRBD02-01	TCRBD02	TCRBD02-01				01,02	TCRBJ02-02*01	TCRBJ02	TCRBJ02-02	01				8	18	0	9	6	0	21	27	45	52	58	2	In	VDJ
CTACACGCCCTGCAGCCAGAAGACTCAGCCCTGTATCTCTGCGCCAGCAGCCTAAATTTTGACGGCCGGGAGCTGTTTTTTGGAGAA	CASSLNFDGRELFF	14	6.74809366354005E-5	42	TCRBV04-01*01	TCRBV04	TCRBV04-01	01								TCRBD01,TCRBD02	TCRBD01-01,TCRBD02-01		TCRBJ02-02*01	TCRBJ02	TCRBJ02-02	01				4	8	2	7	4	9	39	52	60	63	67	14	In	VDJ
CCTCAGAACCCAGGGACTCAGCTGTGTATTTTTGTGCTAGTGGTTTGGTCCGGACAGACCGCGGGGACTGAAGCTTTCTTTGGACAA		5	2.4100334512643035E-5	49	TCRBV12-05*01	TCRBV12	TCRBV12-05	01								TCRBD01,TCRBD02	TCRBD01-01,TCRBD02-01		TCRBJ01-01*01	TCRBJ01	TCRBJ01-01	01				0	2	1	5	9	5	32	49	51	57	66	5	Out	VDJ
AAGATCCGGTCCACAAAGCTGGAGGACTCAGCCATGTACTTCTGTGCCAGCAGGCCAGGGGGGATCACTGAAGCTTTCTTTGGACAA	CASRPGGITEAFF	3	1.4460200707585821E-5	39	TCRBV02-01	TCRBV02	TCRBV02-01				01,03	TCRBD01-01*01	TCRBD01	TCRBD01-01	01				TCRBJ01-01*01	TCRBJ01	TCRBJ01-01	01				6	2	4	1	3	4	42	53	55	62	65	3	In	VDJ
CAACCTGCAAAGCTTGAGGACTCGGCCGTGTATCTCTGTGCCAGCATCACAAGCCGGGCAGGGGGCACTGAAGCTTTCTTTGGACAA	CASITSRAGGTEAFF	8	3.856053522022886E-5	45	TCRBV11-02*03	TCRBV11	TCRBV11-02	03				TCRBD01-01*01	TCRBD01	TCRBD01-01	01				TCRBJ01-01*01	TCRBJ01	TCRBJ01-01	01				7	12	4	1	0	4	36	46	58	-1	65	8	In	VDJ
TCGGCTGCTCCCTCCCAGACATCTGTGTACTTCTGTGCCAGCAGTTACTCGAAGGGGGGTCTAACCACTGAAGCTTTCTTTGGACAA	CASSYSKGGLTTEAFF	24	1.1568160566068657E-4	48	TCRBV06-05*01	TCRBV06	TCRBV06-05	01								TCRBD01,TCRBD02	TCRBD01-01,TCRBD02-01		TCRBJ01-01*01	TCRBJ01	TCRBJ01-01	01				0	2	5	1	7	4	33	50	52	58	65	24	In	VDJ
AGTGCCCATCCTGAAGACAGCAGCTTCTACATCTGCAGTGCCAGAATGGACAGGGAAAGGAGGAACACTGAAGCTTTCTTTGGACAA	CSARMDRERRNTEAFF	3	1.4460200707585821E-5	48	TCRBV20	TCRBV20				TCRBV20-01,TCRBV20-or09_02		TCRBD01-01*01	TCRBD01	TCRBD01-01	01				TCRBJ01-01*01	TCRBJ01	TCRBJ01-01	01				2	2	1	3	7	1	33	45	47	55	62	3	In	VDJ
AAGGTGCAGCCTGCAGAACTGGAGGATTCTGGAGTTTATTTCTGTGCCAGCAGCAAGGTGGAGAACACTGAAGCTTTCTTTGGACAA	CASSKVENTEAFF	16	7.712107044045772E-5	39	TCRBV14-01*01	TCRBV14	TCRBV14-01	01								TCRBD01,TCRBD02	TCRBD01-01,TCRBD02-01		TCRBJ01-01*01	TCRBJ01	TCRBJ01-01	01				5	5	1	8	0	1	42	54	59	-1	62	16	In	VDJ
CTGGAGTCCGCCAGCACCAACCAGACATCTATGTACCTCTGTGCCAGCAGACTAGGGACAGCCAACACTGAAGCTTTCTTTGGACAA	CASRLGTANTEAFF	9	4.3380602122757464E-5	42	TCRBV28-01*01	TCRBV28	TCRBV28-01	01				TCRBD01-01*01	TCRBD01	TCRBD01-01	01				TCRBJ01-01*01	TCRBJ01	TCRBJ01-01	01				6	4	0	5	2	2	39	50	54	61	63	9	In	VDJ
GCCCTGCAGCCAGAAGACTCAGCCCTGTATCTCTGCGCCAGCAGCCGATTAGGACAGGGCTTATCTAGCAAACTGTTTTTTGGCAGT	CASSRLGQGLSSKLFF	4	1.928026761011443E-5	48	TCRBV04-01*01	TCRBV04	TCRBV04-01	01				TCRBD01-01*01	TCRBD01	TCRBD01-01	01				TCRBJ01-04*01	TCRBJ01	TCRBJ01-04	01				4	5	1	3	10	11	33	46	51	59	69	4	In	VDJ
TTCCCTGGAGCTTGGTGACTCTGCTGTGTATTTCTGTGCCAGCAGCCAGTAGTCCAGCTCGGCTCGTGGCCCCAGCATTTTGGTGAT		4	1.928026761011443E-5	47	TCRBV03-01/03-02*01	TCRBV03	TCRBV03-01/03-02	01								TCRBD01,TCRBD02	TCRBD01-01,TCRBD02-01		TCRBJ01-05*01	TCRBJ01	TCRBJ01-05	01				3	6	4	5	11	9	34	48	54	57	68	4	Out	VDJ
GTGACCAGTGCCCATCCTGAAGACAGCAGCTTCTACATCTGCAGTGCTAGGACGACAGGGGCTGGTCAGCCCCAGCATTTTGGTGAT	CSARTTGAGQPQHF	4	1.928026761011443E-5	42	TCRBV20	TCRBV20				TCRBV20-01,TCRBV20-or09_02		TCRBD01-01*01	TCRBD01	TCRBD01-01	01				TCRBJ01-05*01	TCRBJ01	TCRBJ01-05	01				3	3	2	2	4	6	39	50	53	61	65	4	In	VDJ
ACTCTGGAGTCCGCTACCAGCTCCCAGACATCTGTGTACTTCTGTGCCGCCACAGAACAGGAGCATCAGCCCCAGCATTTTGGTGAT	CAATEQEHQPQHF	6	2.8920401415171642E-5	39	TCRBV10-03*01	TCRBV10	TCRBV10-03	01				TCRBD01-01*01	TCRBD01	TCRBD01-01	01				TCRBJ01-05*01	TCRBJ01	TCRBJ01-05	01				11	8	3	4	3	5	42	48	56	61	64	6	In	VDJ
ATCCAGCCTGCAAAGCTTGAGGACTCGGCCGTGTATCTCTGTGCCAGCAGCGCAGGGACAGCTAATCAGCCCCAGCATTTTGGTGAT	CASSAGTANQPQHF	4	1.928026761011443E-5	42	TCRBV11-02*01	TCRBV11	TCRBV11-02	01				TCRBD01-01*01	TCRBD01	TCRBD01-01	01				TCRBJ01-05*01	TCRBJ01	TCRBJ01-05	01				5	3	0	5	2	4	39	51	54	61	63	4	In	VDJ
AAGCTGGAGGACTCAGCCATGTACTTCTGTGCCAGCAGTGCGGGGACAGGGAGGGGCCAAGGCAATCAGCCCCAGCATTTTGGTGAT	CASSAGTGRGQGNQPQHF	6	2.8920401415171642E-5	54	TCRBV02-01	TCRBV02	TCRBV02-01				01,03	TCRBD01-01*01	TCRBD01	TCRBD01-01	01				TCRBJ01-05*01	TCRBJ01	TCRBJ01-05	01				4	2	0	3	10	2	27	40	42	51	61	6	In	VDJ
ACCTTGGAGCTGGGGGACTCGGCCCTTTATCTTTGCGCCAGCAGCGCGGGGGCCGGGACAGGGCATTCACCCCTCCACTTTGGGAAT	CASSAGAGTGHSPLHF	16	7.712107044045772E-5	48	TCRBV05-01*01	TCRBV05	TCRBV05-01	01				TCRBD01-01*01	TCRBD01	TCRBD01-01	01				TCRBJ01-06*01	TCRBJ01	TCRBJ01-06	01				4	9	0	3	1	8	33	45	54	63	64	16	In	VDJ
ACACAGCAGGAGGACTCCGCCGTGTATCTCTGTGCCAGCAGCTTATCGCCTCGCATCCTGACAGGGGGTTATGGCACCTTCGGTTCG	CASSLSPRILTGGYGTF	2	9.640133805057214E-6	51	TCRBV07-08*01	TCRBV07	TCRBV07-08	01				TCRBD01-01*01	TCRBD01	TCRBD01-01	01				TCRBJ01-02*01	TCRBJ01	TCRBJ01-02	01				2	14	2	1	6	13	30	45	59	68	74	2	In	VDJ
NCTCTGAAGATCCGGTCCACAAAGCTGGAGGACTCAGCCATGTACTTCTGTGCCAGCAGGGGGGACGTCCTCTACACCTTCGGTTCG	CASRGDVLYTF	3	1.4460200707585821E-5	33	TCRBV02-01	TCRBV02	TCRBV02-01				01,03					TCRBD01,TCRBD02	TCRBD01-01,TCRBD02-01		TCRBJ01-02*01	TCRBJ01	TCRBJ01-02	01				6	2	0	7	5	10	48	59	61	66	71	3	In	VDJ
ATTCTGGAGTCCGCCAGCACCAACCAGACATCTATGTACCTCTGTGCCAGCAGTTCACCTTCGCATTATGGCTACACCTTCGGTTCG	CASSSPSHYGYTF	2	9.640133805057214E-6	39	TCRBV28-01*01	TCRBV28	TCRBV28-01	01								TCRBD01,TCRBD02	TCRBD01-01,TCRBD02-01		TCRBJ01-02*01	TCRBJ01	TCRBJ01-02	01				4	1	3	7	8	5	42	55	56	58	66	2	In	VDJ
AAGAAGCTCCTCCTCAGTGACTCTGGCTTCTATCTCTGTGCCTGGAGCTAGAGACAGCAGCAATTCTATGGCTACACCTTCGGTTCG	CAWS*RQQQFYGYTF	2	9.640133805057214E-6	45	TCRBV30-01	TCRBV30	TCRBV30-01				02,04	TCRBD01-01*01	TCRBD01	TCRBD01-01	01				TCRBJ01-02*01	TCRBJ01	TCRBJ01-02	01				3	5	2	5	8	4	36	47	52	57	65	2	Stop	VDJ
CTGGAGTCCGCCAGCACCAACCAGACATCTATGTACCTCTGTGCCAGCAGCCCGCCGGCACCTGTCTATGGCTACACCTTCGGTTCG	CASSPPAPVYGYTF	4	1.928026761011443E-5	42	TCRBV28-01*01	TCRBV28	TCRBV28-01	01								TCRBD01,TCRBD02	TCRBD01-01,TCRBD02-01		TCRBJ01-02*01	TCRBJ01	TCRBJ01-02	01				6	6	9	0	6	4	39	50	56	59	65	4	In	VDJ
CAGCCAGAAGACTCAGCCCTGTATCTCTGCGCCAGCAGCCAACGCCTCCGGGGGACAGGGGAGGTCTATGGCTACACCTTCGGTTCG	CASSQRLRGTGEVYGYTF	2	9.640133805057214E-6	54	TCRBV04-01*01	TCRBV04	TCRBV04-01	01				TCRBD01-01*01	TCRBD01	TCRBD01-01	01				TCRBJ01-02*01	TCRBJ01	TCRBJ01-02	01				2	9	0	2	4	4	27	42	51	61	65	2	In	VDJ
NTGTCGGCTGCTCCCTCCCAGACATCTGTGTACTTCTGTGCCAGCAGTTACAAGACAGAATCGGGCTATGGCTACACCTTCGGTTCG	CASSYKTESGYGYTF	2	9.640133805057214E-6	45	TCRBV06-05*01	TCRBV06	TCRBV06-05	01				TCRBD01-01*01	TCRBD01	TCRBD01-01	01				TCRBJ01-02*01	TCRBJ01	TCRBJ01-02	01				2	2	2	5	7	4	36	51	53	58	65	2	In	VDJ
AAGATCCAGCCCTCAGAACCCAGGGACTCAGCTGTGTACTTCTGTGCCAGCAGTCCCGACCCTAACTATGGCTACACCTTCGGTTCG	CASSPDPNYGYTF	7	3.374046831770025E-5	39	TCRBV12-03/12-04*01	TCRBV12	TCRBV12-03/12-04	01								TCRBD01,TCRBD02	TCRBD01-01,TCRBD02-01		TCRBJ01-02*01	TCRBJ01	TCRBJ01-02	01				5	3	2	7	1	0	42	54	57	60	61	7	In	VDJ
GGAGTCAGCTACCCGCTCCCAGACATCTGTGTATTTCTGCGCCAGCATCACGGGACAGGGCGCAACTATGGCTACACCTTCGGTTCG		2	9.640133805057214E-6	44	TCRBV10-02*01	TCRBV10	TCRBV10-02	01				TCRBD01-01*01	TCRBD01	TCRBD01-01	01				TCRBJ01-02*01	TCRBJ01	TCRBJ01-02	01				7	4	0	3	3	2	37	47	51	60	63	2	Out	VDJ
GTAGTGCGAGGAGATTCGGCAGCTTATTTCTGTGCCAGCTCACCACAGCTCGGGACAGGGGTAAACTATGGCTACACCTTCGGTTCG	CASSPQLGTGVNYGYTF	9	4.3380602122757464E-5	51	TCRBV18-01*01	TCRBV18	TCRBV18-01	01				TCRBD01-01*01	TCRBD01	TCRBD01-01	01				TCRBJ01-02*01	TCRBJ01	TCRBJ01-02	01				1	5	0	2	2	2	30	46	51	61	63	9	In	VDJ
CACATCAATTCCCTGGAGCTTGGTGACTCTGCTGTGTATTTCTGTGCCAGCAGCCCCAGCGCAGGGGGCCCGCAGTACTTCGGGCCG	CASSPSAGGPQYF	10	4.820066902528607E-5	39	TCRBV03-01/03-02*01	TCRBV03	TCRBV03-01/03-02	01				TCRBD01-01*01	TCRBD01	TCRBD01-01	01				TCRBJ02-07*01	TCRBJ02	TCRBJ02-07	01				4	6	4	0	2	9	42	55	61	69	71	10	In	VDJ
GAGTCCGCCAGCACCAACCAGACATCTATGTACCTCTGTGCCAGCAGTTTAATAGCGGGAGGGCCGGGGGAGCAGTACTTCGGGCCG	CASSLIAGGPGEQYF	2	9.640133805057214E-6	45	TCRBV28-01*01	TCRBV28	TCRBV28-01	01				TCRBD02-01*02	TCRBD02	TCRBD02-01	02				TCRBJ02-07*01	TCRBJ02	TCRBJ02-07	01				2	1	5	0	6	7	36	51	52	63	69	2	In	VDJ
CTGAAGATCCAGCGCACACAGCAGGAGGACTCCGCCGTGTATCTCTGTGCCAGCAGCCTGACTGGTTACGAGCAGTACTTCGGGCCG	CASSLTGYEQYF	14	6.74809366354005E-5	36	TCRBV07-08*03	TCRBV07	TCRBV07-08	03				TCRBD02-01	TCRBD02	TCRBD02-01				01,02	TCRBJ02-07*01	TCRBJ02	TCRBJ02-07	01				4	1	2	10	3	4	45	58	59	63	66	14	In	VDJ
CAACCTGCAAAGCTTGAGGACTCGGCCGTGTATCTCTGTGCCAGCAGCTTAGGCCCCCAGAGCTCCTACGAGCAGTACTTCGGGCCG	CASSLGPQSSYEQYF	2	9.640133805057214E-6	45	TCRBV11-02*03	TCRBV11	TCRBV11-02	03								TCRBD01,TCRBD02	TCRBD01-01,TCRBD02-01		TCRBJ02-07*01	TCRBJ02	TCRBJ02-07	01				1	5	4	5	2	0	36	52	57	60	62	2	In	VDJ
ATCCAGCCCTCAGAACCCAGGGACTCAGCTGTGTACTTCTGTGCCAGCAGTTTTAGGACAGACTCCTACGAGCAGTACTTCGGGCCG	CASSFRTDSYEQYF	2	9.640133805057214E-6	42	TCRBV12	TCRBV12				TCRBV12-03/12-04,TCRBV12-04		TCRBD01-01*01	TCRBD01	TCRBD01-01	01				TCRBJ02-07*01	TCRBJ02	TCRBJ02-07	01				3	2	1	5	1	0	39	53	55	61	62	2	In	VDJ
CCAGTCCACGGAGTCAGGGGACACAGCACTGTATTTCTGTGCCAGCACCCCGACAGGGGAAACTCCTACGAGCAGTACTTCGGGCCG		9	4.3380602122757464E-5	44	TCRBV21-01*01	TCRBV21	TCRBV21-01	01				TCRBD01-01*01	TCRBD01	TCRBD01-01	01				TCRBJ02-07*01	TCRBJ02	TCRBJ02-07	01				7	4	2	2	3	0	37	47	51	59	62	9	Out	VDJ
CACGGAGTCAGGGGACACAGCACTGTATTTCTGTGCCAGCAGCAAAGTGACTAGCGGGGAATATCCTACGAGCAGTACTTCGGGCCG		12	5.7840802830343284E-5	50	TCRBV21-01*01	TCRBV21	TCRBV21-01	01				TCRBD02-01*01	TCRBD02	TCRBD02-01	01				TCRBJ02-07*01	TCRBJ02	TCRBJ02-07	01				1	1	2	3	4	1	31	47	48	59	63	12	Out	VDJ
GTGCCCATCCTGAAGACAGCAGCTTCTACATCTGCAGTGCTAGTCCCCGGGACTAGCGGGAGGGCCTACGAGCAGTACTTCGGGCCG		2	9.640133805057214E-6	49	TCRBV20-01*04	TCRBV20	TCRBV20-01	04				TCRBD02-01*02	TCRBD02	TCRBD02-01	02				TCRBJ02-07*01	TCRBJ02	TCRBJ02-07	01				2	4	0	0	0	2	32	44	48	-1	64	2	Out	VDJ
CCCTCAGAACCCAGGGACTCAGCTGTGTACTTCTGTGCCAGCAGCCAACAATCGGTCGTCCCAACCTACGAGCAGTACTTCGGGCCG	CASSQQSVVPTYEQYF	5	2.4100334512643035E-5	48	TCRBV12	TCRBV12				TCRBV12-03/12-04,TCRBV12-04						TCRBD01,TCRBD02	TCRBD01-01,TCRBD02-01		TCRBJ02-07*01	TCRBJ02	TCRBJ02-07	01				6	3	3	6	14	2	33	44	47	50	64	5	In	VDJ
AAGATCCGGTCCACAAAGCTGGAGGACTCAGCCATGTACTTCTGTGCCGGCAGGGTTGCCCTGAACTACGAGCAGTACTTCGGGCCG	CAGRVALNYEQYF	4	1.928026761011443E-5	39	TCRBV02-01	TCRBV02	TCRBV02-01				01,03					TCRBD01,TCRBD02	TCRBD01-01,TCRBD02-01		TCRBJ02-07*01	TCRBJ02	TCRBJ02-07	01				6	0	0	10	10	3	42	-1	53	55	65	4	In	VDJ
TCCTGTCCTCAGAACCGGGAGACACGGCACTGTATCTCTGCGCCAGCAGTCAATCAAGGGTACGTCGACGAGCAGTACTTCGGGCCG		2	9.640133805057214E-6	43	TCRBV23-01*01	TCRBV23	TCRBV23-01	01								TCRBD01,TCRBD02	TCRBD01-01,TCRBD02-01		TCRBJ02-07*01	TCRBJ02	TCRBJ02-07	01				0	1	5	3	7	5	38	55	56	60	67	2	Out	VDJ
CAGCCCTCAGAACCCAGGGACTCAGCTGTGTACTTCTGTGCCAGCAGTTTAGGAGGGAAGGGTGGAAACACCATATATTTTGGAGAG	CASSLGGKGGNTIYF	2	9.640133805057214E-6	45	TCRBV12	TCRBV12				TCRBV12-03/12-04,TCRBV12-04		TCRBD02-01*02	TCRBD02	TCRBD02-01	02				TCRBJ01-03*01	TCRBJ01	TCRBJ01-03	01				1	0	11	0	5	3	36	-1	52	57	62	2	In	VDJ
AGTGCCCATCCTGAAGACAGCAGCTTCTACATCTGCAGTGCTCGACGTCGGGAAGAGGTTTCTGGAAACACCATATATTTTGGAGAG	CSARRREEVSGNTIYF	13	6.266086973287189E-5	48	TCRBV20	TCRBV20				TCRBV20-01,TCRBV20-or09_02		TCRBD02-01*02	TCRBD02	TCRBD02-01	02				TCRBJ01-03*01	TCRBJ01	TCRBJ01-03	01				5	6	8	3	7	1	33	42	48	53	60	13	In	VDJ
CTGCAGCCAGAAGACTCAGCCCTGTATCTCTGCGCCAGCAGCCAAGATCCCCCCAGTTACTCTGGAAACACCATATATTTTGGAGAG	CASSQDPPSYSGNTIYF	2	9.640133805057214E-6	51	TCRBV04-01*01	TCRBV04	TCRBV04-01	01				TCRBD01-01*01	TCRBD01	TCRBD01-01	01				TCRBJ01-03*01	TCRBJ01	TCRBJ01-03	01				0	6	4	5	3	0	30	47	53	56	59	2	In	VDJ
ACGCCCTGCAGCCAGAAGACTCAGCCCTGTATCTCTGCGCCAGCAGCCAAGATCGGGACGTTAGGAAACACCATATATTTTGGAGAG		14	6.74809366354005E-5	46	TCRBV04-01*01	TCRBV04	TCRBV04-01	01								TCRBD01,TCRBD02	TCRBD01-01,TCRBD02-01		TCRBJ01-03*01	TCRBJ01	TCRBJ01-03	01				0	2	0	7	4	4	35	52	54	59	63	14	Out	VDJ
AGAGCAGGGGGACTCGGCCATGTATCTCTGTGCCAGCAGCCCATCTCCGACAGGGTAAGGGCCAAAAACATTCAGTACTTCGGCGCC		17	8.194113734298632E-5	53	TCRBV07-09*01	TCRBV07	TCRBV07-09	01				TCRBD01-01*01	TCRBD01	TCRBD01-01	01				TCRBJ02-04*01	TCRBJ02	TCRBJ02-04	01				5	8	2	3	5	1	28	40	48	55	60	17	Out	VDJ
CAGGAGGACTCGGCCGTGTATCTCTGTGCCAGCAGCATCAGAGCCGGGACAGGGGGACTAGCCAAAAACATTCAGTACTTCGGCGCC	CASSIRAGTGGLAKNIQYF	3	1.4460200707585821E-5	57	TCRBV07-02	TCRBV07	TCRBV07-02				01,02	TCRBD01-01*01	TCRBD01	TCRBD01-01	01				TCRBJ02-04*01	TCRBJ02	TCRBJ02-04	01				5	9	0	1	3	0	24	36	45	56	59	3	In	VDJ
TCCAGCGCACAGAGCAGGGGGACTCGGCCATGTATCTCTGTGCCAGCAGCTGACAGGGGGCTGGATTCACCCCTCCACTTTGGGAAC		3	1.4460200707585821E-5	43	TCRBV07-09*01	TCRBV07	TCRBV07-09	01				TCRBD01-01*01	TCRBD01	TCRBD01-01	01				TCRBJ01-06*02	TCRBJ01	TCRBJ01-06	02				4	0	2	0	3	8	38	-1	51	61	64	3	Out	VDJ
CTACACACCCTGCAGCCAGAAGACTCGGCCCTGTATCTCTGTGCCAGCAGCCCCGGGCAGGGGGATGCACCCCTCCACTTTGGGAAC	CASSPGQGDAPLHF	7	3.374046831770025E-5	42	TCRBV04-02*01	TCRBV04	TCRBV04-02	01				TCRBD01-01*01	TCRBD01	TCRBD01-01	01				TCRBJ01-06*02	TCRBJ01	TCRBJ01-06	02				4	5	4	1	3	11	39	52	57	64	67	7	In	VDJ
CTGATTCTGGAGTCCGCCAGCACCAACCAGACATCTATGTACCTCTGTGCCAGCAGTTCCATGAGAGATGAGCAGTTCTTCGGGCCA	CASSSMRDEQFF	2	9.640133805057214E-6	36	TCRBV28-01*01	TCRBV28	TCRBV28-01	01				TCRBD02-01*02	TCRBD02	TCRBD02-01	02				TCRBJ02-01*01	TCRBJ02	TCRBJ02-01	01				4	4	11	2	2	8	45	58	62	65	67	2	In	VDJ
CTGTACCCTCTCAGACATCTGTGTACTTCTGTGCCAGCACTTCCTAACGAGGGGCAGGCCGTAGTCAATGAGCAGTTCTTCGGGCCA		2	9.640133805057214E-6	52	TCRBV06-04*01	TCRBV06	TCRBV06-04	01								TCRBD01,TCRBD02	TCRBD01-01,TCRBD02-01		TCRBJ02-01*01	TCRBJ02	TCRBJ02-01	01				7	10	5	2	11	6	29	39	49	54	65	2	Out	VDJ
CGGTCCACAAAGCTGGAGGACTCAGCCATGTACTTCTGTGCCAGCAAATTCACGGATAGCTCCTACAATGAGCAGTTCTTCGGGCCA	CASKFTDSSYNEQFF	2	9.640133805057214E-6	45	TCRBV02-01	TCRBV02	TCRBV02-01				01,03					TCRBD01,TCRBD02	TCRBD01-01,TCRBD02-01		TCRBJ02-01*01	TCRBJ02	TCRBJ02-01	01				7	7	1	8	3	0	36	46	53	56	59	2	In	VDJ
TCCCAGACATCTGTGTACTTCTGTGCCAGCAGAAATCCCATTTATCTTCCGGGGGACGGTTGGCACAATGAGCAGTTCTTCGGGCCA	CASRNPIYLPGDGWHNEQFF	6	2.8920401415171642E-5	60	TCRBV06	TCRBV06				TCRBV06-01,TCRBV06-05,TCRBV06-06		TCRBD02-01*01	TCRBD02	TCRBD02-01	01				TCRBJ02-01*01	TCRBJ02	TCRBJ02-01	01				6	17	8	2	9	5	21	32	49	55	64	6	In	VDJ
GAGTCCGCTACCAGCTCCCAGACATCTGTGTACTTCTGTGCCATCAGCCCTACTAGCGGGAGGAACAATGAGCAGTTCTTCGGGCCA	CAISPTSGRNNEQFF	18	8.676120424551493E-5	45	TCRBV10-03*01	TCRBV10	TCRBV10-03	01				TCRBD02-01*02	TCRBD02	TCRBD02-01	02				TCRBJ02-01*01	TCRBJ02	TCRBJ02-01	01				6	4	3	1	1	5	36	47	51	63	64	18	In	VDJ
NTGAAGATCCAGCCCTCAGAACCCAGGGACTCAGCTGTGTACTTCTGTGCCAGCAGGCCCAGGGACTTTAAGCAGTTCTTCGGGCCA	CASRPRDFKQFF	3	1.4460200707585821E-5	36	TCRBV12-03/12-04*01	TCRBV12	TCRBV12-03/12-04	01				TCRBD02-01	TCRBD02	TCRBD02-01				01,02	TCRBJ02-01*01	TCRBJ02	TCRBJ02-01	01				6	5	0	10	3	11	45	56	61	67	70	3	In	VDJ
CTGTACCCTCTCAGACATCTGTGTACTTCTGTGCCAGCAGTGATTTTCCCTAGCGGGGAAACTGGGGAGACCCAGTACTTCGGGCCA		9	4.3380602122757464E-5	52	TCRBV06-04*01	TCRBV06	TCRBV06-04	01				TCRBD02-01*01	TCRBD02	TCRBD02-01	01				TCRBJ02-05*01	TCRBJ02	TCRBJ02-05	01				3	6	4	3	8	5	29	43	49	58	66	9	Out	VDJ
CAACCTGCAAAGCTTGAGGACTCGGCCGTGTATCTCTGTGCCAGCAGCCCCTCCGGGACAGGGGAGGAGACCCAGTACTTCGGGCCA	CASSPSGTGEETQYF	10	4.820066902528607E-5	45	TCRBV11-02*03	TCRBV11	TCRBV11-02	03				TCRBD01-01*01	TCRBD01	TCRBD01-01	01				TCRBJ02-05*01	TCRBJ02	TCRBJ02-05	01				5	6	0	2	2	5	36	48	54	64	66	10	In	VDJ
ACCTTGGAGCTGGGGGACTCGGCCCTTTATCTTTGCGCCAGCAGCCAGGGACTAGCGGGAGGGGCGGATACGCAGTATTTTGGCCCA	CASSQGLAGGADTQYF	5	2.4100334512643035E-5	48	TCRBV05-01*01	TCRBV05	TCRBV05-01	01				TCRBD02-01*02	TCRBD02	TCRBD02-01	02				TCRBJ02-03*01	TCRBJ02	TCRBJ02-03	01				4	2	0	0	3	6	33	45	47	63	66	5	In	VDJ
CTGGAGTCAGCTACCCGCTCCCAGACATCTGTGTATTTCTGCGCCAGCAGGGGTAGCGGGTTTGGAGATACGCAGTATTTTGGCCCA	CASRGSGFGDTQYF	8	3.856053522022886E-5	42	TCRBV10-02*01	TCRBV10	TCRBV10-02	01				TCRBD02-01	TCRBD02	TCRBD02-01				01,02	TCRBJ02-03*01	TCRBJ02	TCRBJ02-03	01				6	3	5	4	5	5	39	50	53	60	65	8	In	VDJ
CAACCTGCAAAGCTTGAGGACTCGGCCGTGTATCTCTGTGCCAGCAGGACGGGACAGATCTTCACAGATACGCAGTATTTTGGCCCA	CASRTGQIFTDTQYF	6	2.8920401415171642E-5	45	TCRBV11-02*03	TCRBV11	TCRBV11-02	03				TCRBD01-01*01	TCRBD01	TCRBD01-01	01				TCRBJ02-03*01	TCRBJ02	TCRBJ02-03	01				6	3	0	5	5	2	36	47	50	57	62	6	In	VDJ
ACCTTGGAGCTGGGGGACTCGGCCCTTTATCTTTGCGCCAGCAGCTTGAGTGCGGCGGACTCCACAGATACGCAGTATTTTGGCCCA	CASSLSAADSTDTQYF	12	5.7840802830343284E-5	48	TCRBV05-01*01	TCRBV05	TCRBV05-01	01				TCRBD02-01	TCRBD02	TCRBD02-01				01,02	TCRBJ02-03*01	TCRBJ02	TCRBJ02-03	01				1	8	1	10	1	2	33	48	56	61	62	12	In	VDJ
CTGGAGTCCGCCAGCACCAACCAGACATCTATGTACCTCTGTGCCAGCAGTTTGGTAGCGGGATCCGGGGAGCTGTTTTTTGGAGAA	CASSLVAGSGELFF	3	1.4460200707585821E-5	42	TCRBV28-01*01	TCRBV28	TCRBV28-01	01				TCRBD02-01*02	TCRBD02	TCRBD02-01	02				TCRBJ02-02*01	TCRBJ02	TCRBJ02-02	01				3	2	5	3	1	6	39	53	55	63	64	3	In	VDJ
TTGGAGCTGGAGGACTCGGCCCTGTATCTCTGTGCCAGCAGCTTTATGGGGGCTAGCGGTCCCACCGGGGAGCTGTTTTTTGGAGAA	CASSFMGASGPTGELFF	2	9.640133805057214E-6	51	TCRBV05-08*01	TCRBV05	TCRBV05-08	01				TCRBD02-01	TCRBD02	TCRBD02-01				01,02	TCRBJ02-02*01	TCRBJ02	TCRBJ02-02	01				2	8	4	5	3	4	30	44	52	59	62	2	In	VDJ
ACGATCCAGCGCACAGAGCAGGAGGACTCGGCCGTGTATCTCTGTGCCAGCAGCCGAGGCCACACCGGGGAGCTGTTTTTTGGAGAA	CASSRGHTGELFF	3	1.4460200707585821E-5	39	TCRBV07-02	TCRBV07	TCRBV07-02				01,02	TCRBD02-01*02	TCRBD02	TCRBD02-01	02				TCRBJ02-02*01	TCRBJ02	TCRBJ02-02	01				5	1	11	1	2	3	42	54	55	59	61	3	In	VDJ
AAGCTTGAGGACTCGGCCGTGTATCTCTGTGCCAGCAGCTACCAAGCCACGAGGACAGGGAACACCGGGGAGCTGTTTTTTGGAGAA	CASSYQATRTGNTGELFF	8	3.856053522022886E-5	54	TCRBV11-02	TCRBV11	TCRBV11-02				01,03	TCRBD01-01*01	TCRBD01	TCRBD01-01	01				TCRBJ02-02*01	TCRBJ02	TCRBJ02-02	01				4	12	1	4	0	1	27	40	52	-1	59	8	In	VDJ
NTGTCGGCTGCTCCCTCCCAGACATCTGTGTACTTCTGTGCCAGTACTTTCGATCAGATTGGAACCGGGGAGCTGTTTTTTGGAGAA	CASTFDQIGTGELFF	8	3.856053522022886E-5	45	TCRBV06-05*01	TCRBV06	TCRBV06-05	01								TCRBD01,TCRBD02	TCRBD01-01,TCRBD02-01		TCRBJ02-02*01	TCRBJ02	TCRBJ02-02	01				9	16	1	8	0	5	36	44	60	-1	63	8	In	VDJ
GGCTGCTCCCTCCCAGACATCTGTGTACTTCTGTGCCAGCAGTTACTCGTCCGGGGTCCCGGGCACCGGGGAGCTGTTTTTGGAGAA		13	6.266086973287189E-5	50	TCRBV06	TCRBV06				TCRBV06-05,TCRBV06-06		TCRBD02-01	TCRBD02	TCRBD02-01				01,02	TCRBJ02-02*01	TCRBJ02	TCRBJ02-02	01				0	3	8	3	20	18	31	48	51	56	76	13	Out	VDJ
GTGACATCGGCCCAAAAGAACCCGACAGCTTTCTATCTCTGTGCCAGTATCCCCCAGCGCCAGGGGGCGCGAGCTTTCTTTGGACAA	CASIPQRQGARAFF	12	5.7840802830343284E-5	42	TCRBV19-01*01	TCRBV19	TCRBV19-01	01				TCRBD01-01*01	TCRBD01	TCRBD01-01	01				TCRBJ01-01*01	TCRBJ01	TCRBJ01-01	01				7	11	4	0	3	10	39	49	60	68	71	12	In	VDJ
GAGTCCGCCAGCACCAACCAGACATCTATGTACCTCTGTGCCAGCAGTTCGGTCGGATCCCAGATGACTGAAGCTTTCTTTGGACAA	CASSSVGSQMTEAFF	10	4.820066902528607E-5	45	TCRBV28-01*01	TCRBV28	TCRBV28-01	01								TCRBD01,TCRBD02	TCRBD01-01,TCRBD02-01		TCRBJ01-01*01	TCRBJ01	TCRBJ01-01	01				4	5	1	8	9	5	36	49	54	57	66	10	In	VDJ
GTAGTGCGAGGAGATTCGGCAGCTTATTTCTGTGCCAGCTCACCACCGTATTTCCAGGGCAGGGGCACTGAAGCTTTCTTTGGACAA	CASSPPYFQGRGTEAFF	16	7.712107044045772E-5	51	TCRBV18-01*01	TCRBV18	TCRBV18-01	01				TCRBD01-01*01	TCRBD01	TCRBD01-01	01				TCRBJ01-01*01	TCRBJ01	TCRBJ01-01	01				0	12	4	2	0	4	30	47	59	-1	65	16	In	VDJ
AAGATCCAGCCCTCAGAACCCAGGGACTCAGCTGTGTACTTCTGTGCCAGCAGCCTATACAGGGGCACTGAAGCTTTCTTTGGACAA	CASSLYRGTEAFF	2	9.640133805057214E-6	39	TCRBV12-03/12-04*01	TCRBV12	TCRBV12-03/12-04	01				TCRBD01-01*01	TCRBD01	TCRBD01-01	01				TCRBJ01-01*01	TCRBJ01	TCRBJ01-01	01				6	5	3	2	0	4	42	53	58	-1	65	2	In	VDJ
GAGTCGCCCAGCCCCAACCAGACCTCTCTGTACTTCTGTGCCAGCAGTTTATCTGCCCTCTTGGACACTGAAGCTTTCTTTGGACAA	CASSLSALLDTEAFF	3	1.4460200707585821E-5	45	TCRBV27-01*01	TCRBV27	TCRBV27-01	01								TCRBD01,TCRBD02	TCRBD01-01,TCRBD02-01		TCRBJ01-01*01	TCRBJ01	TCRBJ01-01	01				0	9	0	10	0	3	36	53	62	-1	64	3	In	VDJ
TCCCTGGAGCTTGGTGACTCTGCTGTGTATTTCTGTGCCAGCAGCCTTTTAGGGACAGGGGTGAACACTGAAGCTTTCTTTGGACAA	CASSLLGTGVNTEAFF	3	1.4460200707585821E-5	48	TCRBV03-01/03-02*01	TCRBV03	TCRBV03-01/03-02	01				TCRBD01-01*01	TCRBD01	TCRBD01-01	01				TCRBJ01-01*01	TCRBJ01	TCRBJ01-01	01				4	5	0	2	0	0	33	46	51	-1	61	3	In	VDJ
NNNNNNNNNNTGTCGGCTGCTCCCTCCCAGACATCTGTGTACTTCTGTGCCAGCATGACAGAACTAATGGAAGCTTTCTTTGGACAA	CASMTELMEAFF	2	9.640133805057214E-6	36	TCRBV06-05*01	TCRBV06	TCRBV06-05	01				TCRBD01-01*01	TCRBD01	TCRBD01-01	01				TCRBJ01-01*01	TCRBJ01	TCRBJ01-01	01				7	1	2	5	8	8	45	55	56	61	69	2	In	VDJ
GTCTGCCATCCCCAACCAGACAGCTCTTTACTTCTGTGCCACCAGTGATCCGGGACAGGGGCTAATGAAAAACTGTTTTTTGGCAGT		2	9.640133805057214E-6	47	TCRBV24-01*01	TCRBV24	TCRBV24-01	01				TCRBD01-01*01	TCRBD01	TCRBD01-01	01				TCRBJ01-04*01	TCRBJ01	TCRBJ01-04	01				3	2	0	2	0	3	34	49	51	-1	61	2	Out	VDJ
CAGCGCACAGAGCAGGGGGACTCAGCCGCGTATCTCCGTGCCAGCAGCTCCGACGGAAGGACTAATGAAAAACTGTTTTTTGGCAGT	RASSSDGRTNEKLFF	9	4.3380602122757464E-5	45	TCRBV07-03*03	TCRBV07	TCRBV07-03	03								TCRBD01,TCRBD02	TCRBD01-01,TCRBD02-01		TCRBJ01-04*01	TCRBJ01	TCRBJ01-04	01				4	5	1	8	3	2	36	49	54	57	60	9	In	VDJ
CAACCTGCAAAGCTTGAGGACTCGGCCGTGTATCTCTGTGCCAGCAGCTTCACAGGCTTTTCGAATGAAAAACTGTTTTTTGGCAGT	CASSFTGFSNEKLFF	3	1.4460200707585821E-5	45	TCRBV11-02*03	TCRBV11	TCRBV11-02	03				TCRBD01-01*01	TCRBD01	TCRBD01-01	01				TCRBJ01-04*01	TCRBJ01	TCRBJ01-04	01				3	1	3	4	7	5	36	50	51	56	63	3	In	VDJ
GCCATCCCCAACCAGACAGCTCTTTACTTCTGTGCCACCAGTGATTCCTCCCGCGACAGGGCTGATCAGCCCCAGCATTTTGGTGAT	CATSDSSRDRADQPQHF	15	7.23010035379291E-5	51	TCRBV24-01*01	TCRBV24	TCRBV24-01	01				TCRBD01-01*01	TCRBD01	TCRBD01-01	01				TCRBJ01-05*01	TCRBJ01	TCRBJ01-05	01				2	8	2	3	3	5	30	46	54	61	64	15	In	VDJ
ACCAGTGCCCATCCTGAAGACAGCAGCTTCTACATCTGCAGTGCGCAGGGAGGTAGGGGTAGCAATCAGCCCCAGCATTTTGGTGAT	CSAQGGRGSNQPQHF	4	1.928026761011443E-5	45	TCRBV20	TCRBV20				TCRBV20-01,TCRBV20-or09_02		TCRBD02-01*02	TCRBD02	TCRBD02-01	02				TCRBJ01-05*01	TCRBJ01	TCRBJ01-05	01				6	3	9	1	6	0	36	44	47	53	59	4	In	VDJ
ACCAGTGCCCATCCTGAAGACAGCAGCTTCTACATCTGCAGTGCTAAGAGGACAGCATATAGCAATCAGCCCCAGCATTTTGGTGAT	CSAKRTAYSNQPQHF	3	1.4460200707585821E-5	45	TCRBV20	TCRBV20				TCRBV20-01,TCRBV20-or09_02		TCRBD01-01*01	TCRBD01	TCRBD01-01	01				TCRBJ01-05*01	TCRBJ01	TCRBJ01-05	01				4	3	1	5	4	0	36	46	49	55	59	3	In	VDJ
NNNNTGTCGGCTGCTCCCTCCCAGACATCTGTGTACTTCTGTGCCAGCAGTGGTGACAGACCCAATCAGCCCCAGCATTTTGGTGAT	CASSGDRPNQPQHF	2	9.640133805057214E-6	42	TCRBV06	TCRBV06				TCRBV06-01,TCRBV06-05		TCRBD01-01*01	TCRBD01	TCRBD01-01	01				TCRBJ01-05*01	TCRBJ01	TCRBJ01-05	01				4	2	2	5	3	3	39	52	54	59	62	2	In	VDJ
CCAGTGCCCATCCTGAAGACAGCAGCTTCTACATCTGCAGTGCCCGCCGTTTGGGGCGCCTGTAATTCACCCCTCCACTTTGGGAAT		13	6.266086973287189E-5	46	TCRBV20	TCRBV20				TCRBV20-01,TCRBV20-or09_02		TCRBD01-01*01	TCRBD01	TCRBD01-01	01				TCRBJ01-06*01	TCRBJ01	TCRBJ01-06	01				6	9	7	0	5	6	35	43	52	57	62	13	Out	VDJ
GTGACCAGTGCCCATCCTGAAGACAGCAGCTTCTACATCTGCAGTGCTACCCCAATTAATTGGAATTCACCCCTCCACTTTGGGAAT	CSATPINWNSPLHF	2	9.640133805057214E-6	42	TCRBV20	TCRBV20				TCRBV20-01,TCRBV20-or09_02						TCRBD01,TCRBD02	TCRBD01-01,TCRBD02-01		TCRBJ01-06*01	TCRBJ01	TCRBJ01-06	01				4	12	0	10	0	7	39	49	61	-1	63	2	In	VDJ
GCTGCTCCCTCCCAAACATCTGTGTACTTCTGTGCCAGCAGAGCGGACAGGTACAAACAGCCTAACTATGGCTACACCTTCGGTTCG	CASRADRYKQPNYGYTF	17	8.194113734298632E-5	51	TCRBV06	TCRBV06				TCRBV06-02/06-03,TCRBV06-02		TCRBD01-01*01	TCRBD01	TCRBD01-01	01				TCRBJ01-02*01	TCRBJ01	TCRBJ01-02	01				6	3	1	4	10	0	30	41	44	51	61	17	In	VDJ
ACTGTGACATCGGCCCAAAAGAACCCGACAGCTTTCTATCTCTGTGCCAGTAGTTTCAGCCCTAACTATGGCTACACCTTCGGTTCG	CASSFSPNYGYTF	3	1.4460200707585821E-5	39	TCRBV19-01*01	TCRBV19	TCRBV19-01	01								TCRBD01,TCRBD02	TCRBD01-01,TCRBD02-01		TCRBJ01-02*01	TCRBJ01	TCRBJ01-02	01				5	2	4	5	2	0	42	54	56	59	61	3	In	VDJ
NNNNNNNNNNTGTCGGCTGCTCCCTCCCAGACATCTGTGTACTTCTGTGCCAGCAGTTACTTCGGTGGGGGCTACACCTTCGGTTCG	CASSYFGGGYTF	7	3.374046831770025E-5	36	TCRBV06-05*01	TCRBV06	TCRBV06-05	01								TCRBD01,TCRBD02	TCRBD01-01,TCRBD02-01		TCRBJ01-02*01	TCRBJ01	TCRBJ01-02	01				1	5	0	9	0	8	45	61	66	-1	69	7	In	VDJ
AGTGCCCATCCTGAAGACAGCAGCTTCTACATCTGCAGTGCTAGAGGACTAGCGGGAGACCGGTCCTACGAGCAGTACTTCGGGCCG	CSARGLAGDRSYEQYF	2	9.640133805057214E-6	48	TCRBV20	TCRBV20				TCRBV20-01,TCRBV20-or09_02		TCRBD02-01*02	TCRBD02	TCRBD02-01	02				TCRBJ02-07*01	TCRBJ02	TCRBJ02-07	01				1	0	2	2	5	1	33	-1	46	58	63	2	In	VDJ
NTGTCGGCTGCTCCCTCCCAGACATCTGTGTACTTCTGTGCCAGCAGTGAAGGTAGCGGTAGCTCCTACGAGCAGTACTTCGGGCCG	CASSEGSGSSYEQYF	18	8.676120424551493E-5	45	TCRBV06-01*01	TCRBV06	TCRBV06-01	01				TCRBD02-01	TCRBD02	TCRBD02-01				01,02	TCRBJ02-07*01	TCRBJ02	TCRBJ02-07	01				1	1	5	5	3	0	36	52	53	59	62	18	In	VDJ
ACCAGTGCCCATCCTGAAGACAGCAGCTTCTACATCTGCAGTGCTAGAGACCGGGACAGGGCCTCCTACGAGCAGTACTTCGGGCCG	CSARDRDRASYEQYF	3	1.4460200707585821E-5	45	TCRBV20	TCRBV20				TCRBV20-01,TCRBV20-or09_02		TCRBD01-01*01	TCRBD01	TCRBD01-01	01				TCRBJ02-07*01	TCRBJ02	TCRBJ02-07	01				0	2	0	3	1	0	36	50	52	61	62	3	In	VDJ
CTCACTCTGGAGTCCGCTACCAGCTCCCAGACATCTGTGTACTTCTGTGCCATCAGTGACGGGGCCTACGAGCAGTACTTCGGGCCG	CAISDGAYEQYF	2	9.640133805057214E-6	36	TCRBV10-03*01	TCRBV10	TCRBV10-03	01				TCRBD02-01*01	TCRBD02	TCRBD02-01	01				TCRBJ02-07*01	TCRBJ02	TCRBJ02-07	01				3	0	8	3	0	2	45	-1	59	-1	64	2	In	VDJ
TCCCTGATTCTGGAGTCCGCCAGCACCAACCAGACATCTATGTACCTCTGTGCCAGCAGTACGGCCTACGAGCAGTACTTCGGGCCG	CASSTAYEQYF	7	3.374046831770025E-5	33	TCRBV28-01*01	TCRBV28	TCRBV28-01	01				TCRBD02-01	TCRBD02	TCRBD02-01				01,02	TCRBJ02-07*01	TCRBJ02	TCRBJ02-07	01				5	1	8	5	0	2	48	60	61	-1	64	7	In	VDJ
CAACCTGCAAAGCTTGAGGACTCGGCCGTGTATCTCTGTGCCAGCAGCTTATTCCGGGACGGGACCTACGAGCAGTACTTCGGGCCG	CASSLFRDGTYEQYF	7	3.374046831770025E-5	45	TCRBV11-02*03	TCRBV11	TCRBV11-02	03								TCRBD01,TCRBD02	TCRBD01-01,TCRBD02-01		TCRBJ02-07*01	TCRBJ02	TCRBJ02-07	01				2	4	0	7	4	2	36	51	55	60	64	7	In	VDJ
CACACCCTGCAGCCAGAAGACTCGGCCCTGTATCTCTGTGCCAGCAGCCAGCCGGGACAGGGCACCTACGAGCAGTACTTCGGGCCG	CASSQPGQGTYEQYF	5	2.4100334512643035E-5	45	TCRBV04-02*01	TCRBV04	TCRBV04-02	01				TCRBD01-01*01	TCRBD01	TCRBD01-01	01				TCRBJ02-07*01	TCRBJ02	TCRBJ02-07	01				3	3	0	3	2	2	36	50	53	62	64	5	In	VDJ
ACTCTGGAGTCCGCTACCAGCTCCCAGACATCTGTGTACTTCTGTGCCACCCGGACTAGCGGGGGGGACGAGCAGTACTTCGGGCCG	CATRTSGGDEQYF	6	2.8920401415171642E-5	39	TCRBV10-03*01	TCRBV10	TCRBV10-03	01				TCRBD02-01*01	TCRBD02	TCRBD02-01	01				TCRBJ02-07*01	TCRBJ02	TCRBJ02-07	01				10	3	1	0	0	5	42	49	52	-1	67	6	In	VDJ
AGCACCTTGGAGCTGGGGGACTCGGCCCTTTATCTTTGCGCCAGCACACCCGGACAGGGGTTGGTCGACGAGCAGTACTTCGGGCCG	CASTPGQGLVDEQYF	4	1.928026761011443E-5	45	TCRBV05-01*01	TCRBV05	TCRBV05-01	01				TCRBD01-01*01	TCRBD01	TCRBD01-01	01				TCRBJ02-07*01	TCRBJ02	TCRBJ02-07	01				6	5	1	2	7	5	36	46	51	60	67	4	In	VDJ
CTGGAGTCGCCCAGCCCCAACCAGACCTCTCTGTACTTCTGTGCCAGCAGTTTCATTGGACAGGTACACGAGCAGTACTTCGGGCCG	CASSFIGQVHEQYF	2	9.640133805057214E-6	42	TCRBV27-01*01	TCRBV27	TCRBV27-01	01				TCRBD01-01*01	TCRBD01	TCRBD01-01	01				TCRBJ02-07*01	TCRBJ02	TCRBJ02-07	01				3	4	1	4	3	5	39	53	57	64	67	2	In	VDJ
NNNNNNNNNNNNNNNNCTACTCTGAAGGTGCAGCCTGCAGAACTGGAGGATTCTGGAGTTTATTTCTGTGCAGTATTTCACGGGCCG	CAVFH	2	9.640133805057214E-6	15	TCRBV14-01*01	TCRBV14	TCRBV14-01	01								TCRBD01,TCRBD02	TCRBD01-01,TCRBD02-01		TCRBJ02-07	TCRBJ02	TCRBJ02-07				01,02	12	7	4	6	0	18	66	71	78	-1	80	2	In	VDJ
AGTGCCCATCCTGAAGACAGCAGCTTCTACATCTGCAGTGCTAGACAAAGGGACAGGGTCTCTGGAAACACCATATATTTTGGAGAG	CSARQRDRVSGNTIYF	7	3.374046831770025E-5	48	TCRBV20	TCRBV20				TCRBV20-01,TCRBV20-or09_02		TCRBD01-01*01	TCRBD01	TCRBD01-01	01				TCRBJ01-03*01	TCRBJ01	TCRBJ01-03	01				2	4	0	3	1	0	33	45	49	58	59	7	In	VDJ
[truncated: 133,720 more rows]
[truncated: 2 more columns]
