# Supplementary material for: Preoperative immune checkpoint inhibition and cryoablation in early-stage breast cancer
Source: iScience. 2024 Jan 12;27(2):108880. doi: 10.1016/j.isci.2024.108880 (PMC10850740; doi:10.1016/j.isci.2024.108880)
Supplement: Data S1. Metadata file for TCR clone abundance tables provided in the supplement [file mmc2.zip › 16-495-2C_TCRB.tsv]

nucleotide	aminoAcid	count (templates/reads)	frequencyCount (%)	cdr3Length	vMaxResolved	vFamilyName	vGeneName	vGeneAllele	vFamilyTies	vGeneNameTies	vGeneAlleleTies	dMaxResolved	dFamilyName	dGeneName	dGeneAllele	dFamilyTies	dGeneNameTies	dGeneAlleleTies	jMaxResolved	jFamilyName	jGeneName	jGeneAllele	jFamilyTies	jGeneNameTies	jGeneAlleleTies	vDeletion	n1Insertion	d5Deletion	d3Deletion	n2Insertion	jDeletion	vIndex	n1Index	dIndex	n2Index	jIndex	estimatedNumberGenomes	sequenceStatus	cloneResolved	vOrphon	dOrphon	jOrphon	vFunction	dFunction	jFunction	fractionNucleated	vAlignLength	vAlignSubstitutionCount	vAlignSubstitutionIndexes
TCCAGTCCACGGAGTCAGGGGACACAGCACTGTATTTCTGTGCCAGCACCAAAAACAACTCATAGCCATGGCTACACCTTCGGTTCG		1199	0.013132817805428378	43	TCRBV21-01*01	TCRBV21	TCRBV21-01	01				TCRBD02-01	TCRBD02	TCRBD02-01				01,02	TCRBJ01-02*01	TCRBJ01	TCRBJ01-02	01				2	1	5	7	9	6	38	53	62	66	67	1199	Out	VDJ
GCTGCTCCCTCCCAGACATCTGTGTACTTCTGTGCCAGCAGTTACTCGTCCGGGGTCCCGGGCACCGGGGAGCTGTTTTTTGGAGAA	CASSYSSGVPGTGELFF	1068	0.011697956143617605	51	TCRBV06	TCRBV06				TCRBV06-05,TCRBV06-06		TCRBD02-01*01	TCRBD02	TCRBD02-01	01				TCRBJ02-02*01	TCRBJ02	TCRBJ02-02	01				0	7	8	3	3	4	30	47	50	55	62	1068	In	VDJ
AACCTGAGCTCTCTGGAGCTGGGGGACTCAGCTTTGTATTTCTGTGCCAGCAGCGTAGTTGTTGCCCTCGAAGCTTTCTTTGGACAA	CASSVVVALEAFF	490	0.005367039803719687	39	TCRBV09-01*01	TCRBV09	TCRBV09-01	01								TCRBD01,TCRBD02	TCRBD01-01,TCRBD02-01		TCRBJ01-01*01	TCRBJ01	TCRBJ01-01	01				0	4	10	0	5	8	42	58	63	65	69	490	In	VDJ
NNNNTGTCGGCTGCTCCCTCCCAGACATCTGTGTACTTCTGTGCCAGCAGTGAGGGACCCACTCAAGAGACCCAGTACTTCGGGCCA	CASSEGPTQETQYF	292	0.0031983175973186707	42	TCRBV06-01*01	TCRBV06	TCRBV06-01	01								TCRBD01,TCRBD02	TCRBD01-01,TCRBD02-01		TCRBJ02-05*01	TCRBJ02	TCRBJ02-05	01				3	5	0	7	0	2	39	-1	53	58	63	292	In	VDJ
TCCTGGAGTCGCCCAGCCCCAACCAGACCTCTCTGTACTTCTGTGCCAGCAGTCACACCGAGCTCCTACGAGCAGTACTTCGGGCCG		163	0.0017853622204210388	40	TCRBV27-01*01	TCRBV27	TCRBV27-01	01								TCRBD01,TCRBD02	TCRBD01-01,TCRBD02-01		TCRBJ02-07*01	TCRBJ02	TCRBJ02-07	01				5	5	3	6	1	0	41	53	54	57	62	163	Out	VDJ
AACGCCTTGTTGCTGGGGGACTCGGCCCTCTATCTCTGTGCCAGCAGCTCCGGACTAGCGGGCGGATACGAGCAGTACTTCGGGCCG	CASSSGLAGGYEQYF	145	0.0015882056562027645	45	TCRBV05-06*01	TCRBV05	TCRBV05-06	01				TCRBD02-01	TCRBD02	TCRBD02-01				01,02	TCRBJ02-07*01	TCRBJ02	TCRBJ02-07	01				3	4	1	4	2	4	36	49	51	62	66	145	In	VDJ
CAGCCTGCAGAGCTTGGGGACTCGGCCGTGTATCTCTGTGCCAGCAGCTTAGAAAGGACCCCGGGTAATGGCTACACCTTCGGTTCG	CASSLERTPGNGYTF	168	0.0018401279327038928	45	TCRBV11-03*01	TCRBV11	TCRBV11-03	01								TCRBD01,TCRBD02	TCRBD01-01,TCRBD02-01		TCRBJ01-02*01	TCRBJ01	TCRBJ01-02	01				0	8	1	7	2	6	36	53	55	59	67	168	In	VDJ
AGCGCACAGAGCAGGAGGACTCCGCCGTGTATCTCTGTGCCAGCAGGTATGGGACAGGTAGGAAATCAGCCCCAGCATTTTGGTGAT		145	0.0015882056562027645	46	TCRBV07-08	TCRBV07	TCRBV07-08				01,03	TCRBD01-01*01	TCRBD01	TCRBD01-01	01				TCRBJ01-05*01	TCRBJ01	TCRBJ01-05	01				6	5	0	4	4	4	35	46	50	58	63	145	Out	VDJ
AGTGCCCATCCTGAAGACAGCAGCTTCTACATCTGCAGTGCTAGGGGGGCGACTAGCATCCCAGCAGATACGCAGTATTTTGGCCCA	CSARGATSIPADTQYF	136	0.0014896273740936275	48	TCRBV20	TCRBV20				TCRBV20-01,TCRBV20-or09_02		TCRBD02-01	TCRBD02	TCRBD02-01				01,02	TCRBJ02-03*01	TCRBJ02	TCRBJ02-03	01				3	7	2	7	6	4	33	44	50	57	64	136	In	VDJ
ACATCGGCCCAAAAGAACCCGACAGCTTTCTATCTCTGTGCCAGTAGTCTCACCGCCGGGTCCGGCTACGAGCAGTACTTCGGGCCG	CASSLTAGSGYEQYF	130	0.0014239085193542026	45	TCRBV19-01*01	TCRBV19	TCRBV19-01	01				TCRBD02-01	TCRBD02	TCRBD02-01				01,02	TCRBJ02-07*01	TCRBJ02	TCRBJ02-07	01				5	5	8	4	8	3	36	48	56	60	65	130	In	VDJ
ATCCGGTCCACAAAGCTGGAGGACTCAGCCATGTACTTCTGTGCCAGCATTAACACCTGGAGCTCCTACGAGCAGTACTTCGGGCCG	CASINTWSSYEQYF	92	0.0010076891060045127	42	TCRBV02-01	TCRBV02	TCRBV02-01				01,03	TCRBD02-01*02	TCRBD02	TCRBD02-01	02				TCRBJ02-07*01	TCRBJ02	TCRBJ02-07	01				7	0	10	2	9	0	39	49	58	-1	62	92	In	VDJ
CAGCCCTCAGAACCCAGGGACTCAGCTGTGTACTTCTGTGCCAGCACCCCCGGCGTCAGCTCCTACAATGAGCAGTTCTTCGGGCCA	CASTPGVSSYNEQFF	82	8.981576814388048E-4	45	TCRBV12	TCRBV12				TCRBV12-03/12-04,TCRBV12-04						TCRBD01,TCRBD02	TCRBD01-01,TCRBD02-01		TCRBJ02-01*01	TCRBJ02	TCRBJ02-01	01				7	0	4	5	10	0	36	46	56	-1	59	82	In	VDJ
CCTCAGAACCCAGGGACTCAGCTGTGTACTTCTGTGCCAGCAGTTTGGGTCTGCGGGGGGGCCTACAATGAGCAGTTCTTCGGGCCA		92	0.0010076891060045127	49	TCRBV12	TCRBV12				TCRBV12-03/12-04,TCRBV12-04		TCRBD02-01*01	TCRBD02	TCRBD02-01	01				TCRBJ02-01*01	TCRBJ02	TCRBJ02-01	01				3	0	7	0	6	2	32	46	52	-1	61	92	Out	VDJ
CTGCAGAACTGGAGGATTCTGGAGTTTATTTCTGTGCCAGCAGCCAAGATACGCAGGGGGATTATCAACGAGCAGTACTTCGGGCCG		79	8.652982540690924E-4	49	TCRBV14-01*01	TCRBV14	TCRBV14-01	01				TCRBD01-01*01	TCRBD01	TCRBD01-01	01				TCRBJ02-07*01	TCRBJ02	TCRBJ02-07	01				0	7	4	1	4	5	32	49	53	60	67	79	Out	VDJ
AGCTCCTTGGAGCTGGGGGACTCAGCCCTGTACTTCTGTGCCAGCAGCCGGGAGGGACAGGGAACGGCTGGCTACACCTTCGGTTCG	CASSREGQGTAGYTF	73	7.995793993296677E-4	45	TCRBV13-01*01	TCRBV13	TCRBV13-01	01				TCRBD01-01*01	TCRBD01	TCRBD01-01	01				TCRBJ01-02*01	TCRBJ01	TCRBJ01-02	01				5	6	0	3	5	7	36	48	53	62	68	73	In	VDJ
ACGGAGTCAGGGGACACAGCACTGTATTTCTGTGCCAGCAGCCCGAGATTAAGCAGGGACTCTGGAAACACCATATATTTTGGAGAG	CASSPRLSRDSGNTIYF	61	6.681416898508182E-4	51	TCRBV21-01*01	TCRBV21	TCRBV21-01	01				TCRBD01-01*01	TCRBD01	TCRBD01-01	01				TCRBJ01-03*01	TCRBJ01	TCRBJ01-03	01				5	1	4	3	11	0	30	42	53	58	59	61	In	VDJ
NNNNNNNTGTCGGCTGCTCCCTCCCAGACATCTGTGTACTTCTGTGCCAGCAGTAATGGCTTGTTGGGGGAGCAGTACTTCGGGCCG	CASSNGLLGEQYF	113	0.0012377050975924994	39	TCRBV06-05*01	TCRBV06	TCRBV06-05	01								TCRBD01,TCRBD02	TCRBD01-01,TCRBD02-01		TCRBJ02-07*01	TCRBJ02	TCRBJ02-07	01				5	0	6	2	11	7	42	54	65	-1	69	113	In	VDJ
ACGTTGGCGTCTGCTGTACCCTCTCAGACATCTGTGTACTTCTGTGCCAGCAGTGAAGATGAAAAGGGAGAGCAGTTCTTCGGGCCA	CASSEDEKGEQFF	104	0.0011391268154833621	39	TCRBV06-04*01	TCRBV06	TCRBV06-04	01								TCRBD01,TCRBD02	TCRBD01-01,TCRBD02-01		TCRBJ02-01*01	TCRBJ02	TCRBJ02-01	01				3	0	0	8	9	10	42	56	65	-1	69	104	In	VDJ
AGTCCACGGAGTCAGGGGACACAGCACTGTATTTCTGTGCCAGCAGCAAAGAGGGCAGGGGGAATTTACGAGCAGTACTTCGGGCCG		63	6.900479747639598E-4	46	TCRBV21-01*01	TCRBV21	TCRBV21-01	01				TCRBD01-01*01	TCRBD01	TCRBD01-01	01				TCRBJ02-07*01	TCRBJ02	TCRBJ02-07	01				1	4	4	1	4	4	35	51	55	62	66	63	Out	VDJ
GCCAGCACCAACCAGACATCTATGTACCTCTGTGCCAGCAGTTTGGGGGCCTCTAGCTCTGGGGCCAACGTCCTGACTTTCGGGGCC	CASSLGASSSGANVLTF	69	7.557668295033845E-4	51	TCRBV28-01*01	TCRBV28	TCRBV28-01	01				TCRBD01-01*01	TCRBD01	TCRBD01-01	01				TCRBJ02-06*01	TCRBJ02	TCRBJ02-06	01				3	6	6	0	0	0	30	-1	44	50	56	69	In	VDJ
NACTCTGAAGATCCAGCGCACAGAGCAGGGGGACTCGGCCATGTATCTCTGTGCCAGCAGCTATTCCAAGGCTACACCTTCGGTTCG		85	9.310171088085171E-4	32	TCRBV07-09*01	TCRBV07	TCRBV07-09	01				TCRBD01-01*01	TCRBD01	TCRBD01-01	01				TCRBJ01-02*01	TCRBJ01	TCRBJ01-02	01				4	1	4	6	4	8	49	62	66	68	69	85	Out	VDJ
NNNNNNNTGTCGGCTGCTCCCTCCCAGACATCTGTGTACTTCTGTGCCAGCAGTTACGGTGGGGCAGATACGCAGTATTTTGGCCCA	CASSYGGADTQYF	82	8.981576814388048E-4	39	TCRBV06-05*01	TCRBV06	TCRBV06-05	01								TCRBD01,TCRBD02	TCRBD01-01,TCRBD02-01		TCRBJ02-03*01	TCRBJ02	TCRBJ02-03	01				2	0	6	2	3	4	42	57	60	-1	64	82	In	VDJ
CAGCCTGCAGAGCTTGGGGACTCGGCCGTGTATCTCTGTGCCAGCAGCCCCGGACCGTCTGGGGCCAACGTCCTGACTTTCGGGGCC	CASSPGPSGANVLTF	57	6.243291200245351E-4	45	TCRBV11-03*01	TCRBV11	TCRBV11-03	01								TCRBD01,TCRBD02	TCRBD01-01,TCRBD02-01		TCRBJ02-06*01	TCRBJ02	TCRBJ02-06	01				5	2	1	7	3	1	36	48	51	55	57	57	In	VDJ
ACCAGTGCCCATCCTGAAGACAGCAGCTTCTACATCTGCAGTGCCCCCGACGACAGGGGACACGGCCTAGAGCAGTTCTTCGGGCCA	CSAPDDRGHGLEQFF	60	6.571885473942474E-4	45	TCRBV20	TCRBV20				TCRBV20-01,TCRBV20-or09_02		TCRBD01-01*01	TCRBD01	TCRBD01-01	01				TCRBJ02-01*01	TCRBJ02	TCRBJ02-01	01				6	10	2	2	7	10	36	44	51	59	69	60	In	VDJ
TGTGACATCGGCCCAAAAGAACCCGACAGCTTTCTATCTCTGTGCCAGTAGTATCCGTTGGACGGAATTGAGCAGTACTTCGGGCCG		49	5.367039803719687E-4	41	TCRBV19-01*01	TCRBV19	TCRBV19-01	01								TCRBD01,TCRBD02	TCRBD01-01,TCRBD02-01		TCRBJ02-07*01	TCRBJ02	TCRBJ02-07	01				3	6	1	7	5	7	40	54	59	63	69	49	Out	VDJ
GTGAACGCCTTGGAGCTGGACGACTCGGCCCTGTATCTCTGTGCCAGCAGCCCCCTGGGGGCAGACTATGGCTACACCTTCGGTTCG	CASSPLGADYGYTF	25	2.738285614142698E-4	42	TCRBV05-04*01	TCRBV05	TCRBV05-04	01				TCRBD01-01*01	TCRBD01	TCRBD01-01	01				TCRBJ01-02*01	TCRBJ01	TCRBJ01-02	01				4	2	6	0	5	3	39	51	56	62	64	25	In	VDJ
AACCAGACATCTATGTACCTCTGTGCCAGCAGCCTCGCGGGACTAGCGCTACATATAGGGGAAACAATTGAGCAGTTCTTCGGGCCA	CASSLAGLALHIGETIEQFF	70	7.667199719599554E-4	60	TCRBV28-01*01	TCRBV28	TCRBV28-01	01				TCRBD02-01	TCRBD02	TCRBD02-01				01,02	TCRBJ02-01*01	TCRBJ02	TCRBJ02-01	01				6	20	0	6	6	9	21	32	38	48	68	70	In	VDJ
CAGCCTGCAGAGCTTGGGGACTCGGCCGTGTATCTCTGTGCCAGCAGCTTAGGGGACAGGGTAACCGGGGAGCTGTTTTTTGGAGAA	CASSLGDRVTGELFF	67	7.338605445902429E-4	45	TCRBV11-03*01	TCRBV11	TCRBV11-03	01				TCRBD01-01*01	TCRBD01	TCRBD01-01	01				TCRBJ02-02*01	TCRBJ02	TCRBJ02-02	01				1	2	0	3	0	5	36	-1	52	61	63	67	In	VDJ
CTGGAGTCCGCCAGCACCAACCAGACATCTATGTACCTCTGTGCCAGCAGTTTCTTCCAGGGGCGGAATGAGCAGTTCTTCGGGCCA	CASSFFQGRNEQFF	39	4.271725558062608E-4	42	TCRBV28-01*01	TCRBV28	TCRBV28-01	01				TCRBD01-01*01	TCRBD01	TCRBD01-01	01				TCRBJ02-01*01	TCRBJ02	TCRBJ02-01	01				3	3	4	2	4	7	39	53	57	63	66	39	In	VDJ
GTGACCAGTGCCCATCCTGAAGACAGCAGCTTCTACATCTGCAGTGCGACGGGGACAGGGGAAGTAGAGACCCAGTACTTCGGGCCA	CSATGTGEVETQYF	38	4.1621941334969004E-4	42	TCRBV20	TCRBV20				TCRBV20-01,TCRBV20-or09_02		TCRBD01-01*01	TCRBD01	TCRBD01-01	01				TCRBJ02-05*01	TCRBJ02	TCRBJ02-05	01				6	4	0	2	4	4	39	47	51	61	65	38	In	VDJ
CTCTGAAGGTGCAGCCTGCAGAACTGGAGGATTCTGGAGTTTATTTCTGTGCCAGCAGCCAAGGTGGATGAGCAGTTCTTCGGGCCA		53	5.805165501982519E-4	34	TCRBV14-01*01	TCRBV14	TCRBV14-01	01								TCRBD01,TCRBD02	TCRBD01-01,TCRBD02-01		TCRBJ02-01*01	TCRBJ02	TCRBJ02-01	01				1	0	0	10	2	8	47	63	65	-1	67	53	Out	VDJ
ATCCAGCCCTCAGAACCCAGGGACTCAGCTGTGTACTTCTGTGCCAGCAGTTTTGTACAGAGGAACACTGAAGCTTTCTTTGGACAA	CASSFVQRNTEAFF	71	7.77673114416526E-4	42	TCRBV12	TCRBV12				TCRBV12-03/12-04,TCRBV12-04		TCRBD01-01*01	TCRBD01	TCRBD01-01	01				TCRBJ01-01*01	TCRBJ01	TCRBJ01-01	01				3	2	3	5	3	1	39	53	56	60	62	71	In	VDJ
AAGATCCAGCGCACAGAGCAGCGGGACTCGGCCATGTATCGCTGTGCCAGCAGCTTAGGGGGGGACAATGAGCAGTTCTTCGGGCCA	CASSLGGDNEQFF	59	6.462354049376766E-4	39	TCRBV07-06*01	TCRBV07	TCRBV07-06	01				TCRBD02-01*01	TCRBD02	TCRBD02-01	01				TCRBJ02-01*01	TCRBJ02	TCRBJ02-01	01				1	0	9	1	0	5	42	-1	58	-1	64	59	In	VDJ
GCTACGAAGCTTGAGGATTCAGCAGTGTATTTTTGTGCCAGCAGCCAATTGGGGCAGGGGCGCTGGAATGAGCAGTTCTTCGGGCCA	CASSQLGQGRWNEQFF	66	7.229074021336721E-4	48	TCRBV16-01*01	TCRBV16	TCRBV16-01	01				TCRBD01-01*01	TCRBD01	TCRBD01-01	01				TCRBJ02-01*01	TCRBJ02	TCRBJ02-01	01				1	6	4	2	5	7	33	49	54	60	66	66	In	VDJ
AACATGAGCCCTGAAGACAGCAGCATATATCTCTGCAGCGTTTTGAGCTGGGTAGGTGAGGGCCCGGTGGAGCTGTTTTTTGGAGAA	CSVLSWVGEGPVELFF	78	8.543451116125216E-4	48	TCRBV29-01	TCRBV29	TCRBV29-01				01,02	TCRBD02-01*02	TCRBD02	TCRBD02-01	02				TCRBJ02-02*01	TCRBJ02	TCRBJ02-02	01				5	6	11	0	15	10	33	42	57	62	68	78	In	VDJ
ACTCTGACAGTGACCAGTGCCCATCCTGAAGACAGCAGCTTCTACATCTGCAGTGCTGGGACGTTCAAGGAGCAGTTCTTCGGGCCA	CSAGTFKEQFF	57	6.243291200245351E-4	33	TCRBV20-01	TCRBV20	TCRBV20-01				01,04					TCRBD01,TCRBD02	TCRBD01-01,TCRBD02-01		TCRBJ02-01*01	TCRBJ02	TCRBJ02-01	01				5	7	0	7	0	10	48	-1	57	62	69	57	In	VDJ
ACGTTGGCGTCTGCTGTACCCTCTCAGACATCTGTGTACTTCTGTGCCAGCGGGGGACAGGGAGGCAATGAGCAGTTCTTCGGGCCA	CASGGQGGNEQFF	35	3.833599859799777E-4	39	TCRBV06-04*01	TCRBV06	TCRBV06-04	01				TCRBD01-01*01	TCRBD01	TCRBD01-01	01				TCRBJ02-01*01	TCRBJ02	TCRBJ02-01	01				8	3	0	3	2	6	42	51	53	62	65	35	In	VDJ
GTGAACGCCTTGTTGCTGGGGGACTCGGCCCTCTATCTCTGTGCCAGCAGCTTGTTTAGGGGGCGGCACGAGCAGTACTTCGGGCCG	CASSLFRGRHEQYF	33	3.6145370106683606E-4	42	TCRBV05-06*01	TCRBV05	TCRBV05-06	01				TCRBD01-01*01	TCRBD01	TCRBD01-01	01				TCRBJ02-07*01	TCRBJ02	TCRBJ02-07	01				1	3	5	0	3	5	39	54	57	64	67	33	In	VDJ
AACGCCTTGTTGCTGGGGGACTCGGCCCTGTATCTCTGTGCCAGCAGCTTGGCCGGACAGGACGCGCGAGGCTACACCTTCGGTTCG	CASSLAGQDARGYTF	29	3.176411312405529E-4	45	TCRBV05-05*01	TCRBV05	TCRBV05-05	01				TCRBD01-01*01	TCRBD01	TCRBD01-01	01				TCRBJ01-02*01	TCRBJ01	TCRBJ01-02	01				0	8	1	4	2	8	36	52	54	61	69	29	In	VDJ
GACATCGGCCCAAAAGAACCCGACAGCTTTCTATCTCTGTGCCAGTAGTATACGGCAGGTTGAATCTATGGCTACACCTTCGGTTCG		56	6.133759775679643E-4	44	TCRBV19-01*01	TCRBV19	TCRBV19-01	01				TCRBD01-01*01	TCRBD01	TCRBD01-01	01				TCRBJ01-02*01	TCRBJ01	TCRBJ01-02	01				2	6	4	4	3	4	37	52	55	59	65	56	Out	VDJ
NCTCTGAAGATCCGGTCCACAAAGCTGGAGGACTCAGCCATGTACTTCTGTGCCAGCAGTGAAGGGTTTGAAGCTTTCTTTGGACAA	CASSEGFEAFF	20	2.190628491314158E-4	33	TCRBV02-01	TCRBV02	TCRBV02-01				01,03					TCRBD01,TCRBD02	TCRBD01-01,TCRBD02-01		TCRBJ01-01*01	TCRBJ01	TCRBJ01-01	01				1	2	0	10	0	7	48	-1	64	66	68	20	In	VDJ
TGACCAGTGCCCATCCTGAAGACAGCAGCTTCTACATCTGCAGGGGTACAGACTAGCGGCTCCTACAATGAGCAGTTCTTCGGGCCA		47	5.147976954588271E-4	43	TCRBV20	TCRBV20				TCRBV20-01,TCRBV20-or09_02		TCRBD02-01	TCRBD02	TCRBD02-01				01,02	TCRBJ02-01*01	TCRBJ02	TCRBJ02-01	01				9	0	2	5	7	0	38	43	50	-1	59	47	Out	VDJ
CAGCAGGTAGTGCGAGGAGATTCGGCAGCTTATTTCTGTGCCAGCTCACCAGCAGGGGGCCAAGACCAGCCCCAGCATTTTGGTGAT	CASSPAGGQDQPQHF	44	4.8193826808911477E-4	45	TCRBV18-01*01	TCRBV18	TCRBV18-01	01				TCRBD01-01*01	TCRBD01	TCRBD01-01	01				TCRBJ01-05*01	TCRBJ01	TCRBJ01-05	01				2	6	4	0	1	7	36	51	52	60	66	44	In	VDJ
ATTCTGGAGTCCGCCAGCACCAACCAGACATCTATGTACCTCTGTGCCAGCGTAGGGACAGCTCCTGGCGAGCAGTACTTCGGGCCG	CASVGTAPGEQYF	33	3.6145370106683606E-4	39	TCRBV28-01*01	TCRBV28	TCRBV28-01	01				TCRBD01-01*01	TCRBD01	TCRBD01-01	01				TCRBJ02-07*01	TCRBJ02	TCRBJ02-07	01				8	7	0	5	3	6	42	51	54	61	68	33	In	VDJ
GTGAGCACCTTGGAGCTGGGGGACTCGGCCCTTTATCTTTGCGCCAGCAGCTTGGATGGCGGGGGCTACGAGCAGTACTTCGGGCCG	CASSLDGGGYEQYF	35	3.833599859799777E-4	42	TCRBV05-01*01	TCRBV05	TCRBV05-01	01				TCRBD02-01*01	TCRBD02	TCRBD02-01	01				TCRBJ02-07*01	TCRBJ02	TCRBJ02-07	01				0	0	7	2	3	3	39	55	58	-1	65	35	In	VDJ
CTGACTGTGAGCAACATGAGCCCTGAAGACAGCAGCATATATCTCTGCAGCGTTGTCAGGATGGACCCCGAAGCTTTCTTTGGACAA	CSVVRMDPEAFF	21	2.300159915879866E-4	36	TCRBV29-01	TCRBV29	TCRBV29-01				01,02					TCRBD01,TCRBD02	TCRBD01-01,TCRBD02-01		TCRBJ01-01*01	TCRBJ01	TCRBJ01-01	01				4	3	1	7	7	8	45	55	62	66	69	21	In	VDJ
ACGGAGTCAGGGGACACAGCACTGTATTTCTGTGCCAGCAGCAAATTAGCCGGGACAGCGAACACCGGGGAGCTGTTTTTTGGAGAA	CASSKLAGTANTGELFF	38	4.1621941334969004E-4	51	TCRBV21-01*01	TCRBV21	TCRBV21-01	01				TCRBD01-01*01	TCRBD01	TCRBD01-01	01				TCRBJ02-02*01	TCRBJ02	TCRBJ02-02	01				2	0	0	5	6	0	30	45	51	-1	58	38	In	VDJ
AGCACCTTGGAGCTGGGGGACTCGGCCCTTTATCTTTGCGCCAGCAGCTTGGCCCGAAACTATAATTCACCCCTCCACTTTGGGAAC	CASSLARNYNSPLHF	40	4.381256982628316E-4	45	TCRBV05-01*01	TCRBV05	TCRBV05-01	01								TCRBD01,TCRBD02	TCRBD01-01,TCRBD02-01		TCRBJ01-06*02	TCRBJ01	TCRBJ01-06	02				0	2	2	8	3	3	36	52	55	57	59	40	In	VDJ
CACCTACACGCCCTGCAGCCAGAAGACTCAGCCCTGTATCTCTGCGCCAGCAGCCAAGGGATCTACTACGAGCAGTACTTCGGGCCG	CASSQGIYYEQYF	28	3.0668798878398214E-4	39	TCRBV04-01*01	TCRBV04	TCRBV04-01	01								TCRBD01,TCRBD02	TCRBD01-01,TCRBD02-01		TCRBJ02-07*01	TCRBJ02	TCRBJ02-07	01				1	4	1	8	0	3	42	-1	58	61	65	28	In	VDJ
CATCCTGAAGACAGCAGCTTCTACATCTGCAGTGCTAGAGATGCCTGGGTCGTGGGGTATCCCACAGATACGCAGTATTTTGGCCCA	CSARDAWVVGYPTDTQYF	24	2.6287541895769897E-4	54	TCRBV20	TCRBV20				TCRBV20-01,TCRBV20-or09_02						TCRBD01,TCRBD02	TCRBD01-01,TCRBD02-01		TCRBJ02-03*01	TCRBJ02	TCRBJ02-03	01				0	5	6	2	12	2	27	41	53	57	62	24	In	VDJ
ACAGTGACCAGTGCCCATCCTGAAGACAGCAGCTTCTACATCTGCAGTGCTAGAGATATCAGTGACACTGAAGCTTTCTTTGGACAA	CSARDISDTEAFF	30	3.285942736971237E-4	39	TCRBV20	TCRBV20				TCRBV20-01,TCRBV20-or09_02		TCRBD01-01*01	TCRBD01	TCRBD01-01	01				TCRBJ01-01*01	TCRBJ01	TCRBJ01-01	01				0	2	4	5	3	3	42	56	59	62	64	30	In	VDJ
TCTGCTGTACCCTCTCAGACATCTGTGTACTTCTGTGCCAGCAGTGACTCGACTAGCGGGAGCACAGATACGCAGTATTTTGGCCCA	CASSDSTSGSTDTQYF	30	3.285942736971237E-4	48	TCRBV06-04*01	TCRBV06	TCRBV06-04	01				TCRBD02-01	TCRBD02	TCRBD02-01				01,02	TCRBJ02-03*01	TCRBJ02	TCRBJ02-03	01				0	0	2	4	0	0	33	-1	50	-1	60	30	In	VDJ
NTGTCGGCTGCTCCCTCCCAGACATCTGTGTACTTCTGTGCCAGCAGTGAAGGGCACACCCTCTCCTACGAGCAGTACTTCGGGCCG	CASSEGHTLSYEQYF	39	4.271725558062608E-4	45	TCRBV06-01*01	TCRBV06	TCRBV06-01	01				TCRBD01-01*01	TCRBD01	TCRBD01-01	01				TCRBJ02-07*01	TCRBJ02	TCRBJ02-07	01				1	4	3	6	3	0	36	52	55	58	62	39	In	VDJ
GGCGTCTGCTGTACCCTCTCAGACATCTGTGTACTTCTGTGCCAGGTTCTACTAGCGGGTTAGGTCGGGGAGCTGTTTTTTGGAGAA		38	4.1621941334969004E-4	44	TCRBV06-04*01	TCRBV06	TCRBV06-04	01				TCRBD02-01	TCRBD02	TCRBD02-01				01,02	TCRBJ02-02*01	TCRBJ02	TCRBJ02-02	01				9	6	3	4	5	7	37	45	50	59	65	38	Out	VDJ
ACCAGTGCCCATCCTGAAGACAGCAGCTTCTACATCTGCAGTGCTAAAGGGTCCGGACAGGGGAGCGATGAGCAGTTCTTCGGGCCA	CSAKGSGQGSDEQFF	28	3.0668798878398214E-4	45	TCRBV20	TCRBV20				TCRBV20-01,TCRBV20-or09_02		TCRBD01-01*01	TCRBD01	TCRBD01-01	01				TCRBJ02-01*01	TCRBJ02	TCRBJ02-01	01				4	4	1	2	8	8	36	46	54	63	67	28	In	VDJ
GAGTCCGCCAGCACCAACCAGACATCTATGTACCTCTGTGCCAGCAGTTTTGGGGGGAAGGAAACCGGGGAGCTGTTTTTTGGAGAA	CASSFGGKETGELFF	44	4.8193826808911477E-4	45	TCRBV28-01*01	TCRBV28	TCRBV28-01	01				TCRBD02-01*01	TCRBD02	TCRBD02-01	01				TCRBJ02-02*01	TCRBJ02	TCRBJ02-02	01				3	6	9	1	1	5	36	50	51	57	63	44	In	VDJ
TCTGCTGTACCCTCTCAGACATCTGTGTACTTCTGTGCCAGCAGTGACGGAGTCGGCAGGGGTGGCTCTGAAGCTTTCTTTGGACAA	CASSDGVGRGGSEAFF	64	7.010011172205306E-4	48	TCRBV06-04*01	TCRBV06	TCRBV06-04	01				TCRBD01-01*01	TCRBD01	TCRBD01-01	01				TCRBJ01-01*01	TCRBJ01	TCRBJ01-01	01				2	5	4	2	8	6	33	48	56	62	67	64	In	VDJ
NTGAAGATCCAGCCCTCAGAACCCAGGGACTCAGCTGTGTACTTCTGTGCCAGCAGCACAAAGGGGCCCGAAGCTTTCTTTGGACAA	CASSTKGPEAFF	25	2.738285614142698E-4	36	TCRBV12-03/12-04*01	TCRBV12	TCRBV12-03/12-04	01				TCRBD01-01*01	TCRBD01	TCRBD01-01	01				TCRBJ01-01*01	TCRBJ01	TCRBJ01-01	01				6	3	5	2	5	8	45	56	61	66	69	25	In	VDJ
CAGCCCTCAGAACCCAGGGACTCAGCTGTGTATTTTTGTGCTAGTGGTTTGGCTGGGCAGATCAATCAGCCCCAGCATTTTGGTGAT	CASGLAGQINQPQHF	22	2.4096913404455739E-4	45	TCRBV12-05*01	TCRBV12	TCRBV12-05	01				TCRBD01-01*01	TCRBD01	TCRBD01-01	01				TCRBJ01-05*01	TCRBJ01	TCRBJ01-05	01				1	4	8	0	2	3	36	52	54	58	62	22	In	VDJ
GCTCTCTGGAGCTGGGGGACTCAGCTTTGTATTTCTGTGCCAGCAGCGTAAGGGCCTAGGTCGTACAATGAGCAGTTCTTCGGGCCA		31	3.395474161536945E-4	46	TCRBV09-01*01	TCRBV09	TCRBV09-01	01								TCRBD01,TCRBD02	TCRBD01-01,TCRBD02-01		TCRBJ02-01*01	TCRBJ02	TCRBJ02-01	01				1	9	5	3	0	4	35	-1	50	54	63	31	Out	VDJ
ACCCTGCAGCCAGAAGACTCGGCCCTGTATCTCTGTGCCAGCAGCCAAGTTGACAGGGGCTATAATTCACCCCTCCACTTTGGGAAC	CASSQVDRGYNSPLHF	24	2.6287541895769897E-4	48	TCRBV04-02*01	TCRBV04	TCRBV04-02	01				TCRBD01-01*01	TCRBD01	TCRBD01-01	01				TCRBJ01-06*02	TCRBJ01	TCRBJ01-06	02				1	0	2	2	2	3	33	49	51	-1	59	24	In	VDJ
TTGCTGGGGGACTCGGCCCTCTATCTCTGTGCCAGCAGCTCGACCGGGACAGGGGGCGCAGGTGACTATGGCTACACCTTCGGTTCG	CASSSTGTGGAGDYGYTF	11	1.2048456702227869E-4	54	TCRBV05-06*01	TCRBV05	TCRBV05-06	01				TCRBD01-01*01	TCRBD01	TCRBD01-01	01				TCRBJ01-02*01	TCRBJ01	TCRBJ01-02	01				3	7	0	0	5	3	27	40	45	57	64	11	In	VDJ
CAGTGACCAGTGCCCATCCTGAAGACAGCAGCTTCTACATCTGCAGTGCACGACTCCAGCTCTGGAAACACCATATATTTTGGAGAG		19	2.0810970667484502E-4	40	TCRBV20	TCRBV20				TCRBV20-01,TCRBV20-or09_02		TCRBD02-01	TCRBD02	TCRBD02-01				01,02	TCRBJ01-03*01	TCRBJ01	TCRBJ01-03	01				6	4	2	10	2	0	41	49	51	55	59	19	Out	VDJ
ATTCTGGAGTCCGCCAGCACCAACCAGACATCTATGTACCTCTGTGCCAGCAGTCTACAGGGGGCAGACACCATATATTTTGGAGAG	CASSLQGADTIYF	23	2.5192227650112816E-4	39	TCRBV28-01*01	TCRBV28	TCRBV28-01	01				TCRBD01-01*01	TCRBD01	TCRBD01-01	01				TCRBJ01-03*01	TCRBJ01	TCRBJ01-03	01				5	2	3	0	2	8	42	54	56	65	67	23	In	VDJ
ACGGAGTCAGGGGACACAGCACTGTATTTCTGTGCCAGCAGCAAATAGGCAAGGACAGGTGAGTACAATGAGCAGTTCTTCGGGCCA	CASSK*ARTGEYNEQFF	25	2.738285614142698E-4	51	TCRBV21-01*01	TCRBV21	TCRBV21-01	01				TCRBD01-01*01	TCRBD01	TCRBD01-01	01				TCRBJ02-01*01	TCRBJ02	TCRBJ02-01	01				2	4	1	4	7	4	30	45	52	59	63	25	Stop	VDJ
GAGCACCTTGGAGCTGGGGGACTCGGCCCTTTATCTTTGCGCCAGCAGGGACTAGCGGAGCGCACAGATACGCAGTATTTTGGCCCA		30	3.285942736971237E-4	44	TCRBV05-01*01	TCRBV05	TCRBV05-01	01				TCRBD02-01	TCRBD02	TCRBD02-01				01,02	TCRBJ02-03*01	TCRBJ02	TCRBJ02-03	01				5	3	1	5	0	1	37	-1	48	58	61	30	Out	VDJ
TCGGCTGCTCCCTCCCAGACATCTGTGTACTTCTGTGCCAGCAGTGAAGTCCTAAACAGGGGCACCGGGGAGCTGTTTTTTGGAGAA	CASSEVLNRGTGELFF	42	4.600319831759732E-4	48	TCRBV06-01*01	TCRBV06	TCRBV06-01	01				TCRBD01-01*01	TCRBD01	TCRBD01-01	01				TCRBJ02-02*01	TCRBJ02	TCRBJ02-02	01				1	0	3	2	6	4	33	49	55	-1	62	42	In	VDJ
TCCTTGGAGCTGGGGGACTCAGCCCTGTACTTCTGTGCCAGCAGCTTAAATTTCAAGGGCCTCGACACTGAAGCTTTCTTTGGACAA	CASSLNFKGLDTEAFF	9	9.857828210913711E-5	48	TCRBV13-01*01	TCRBV13	TCRBV13-01	01								TCRBD01,TCRBD02	TCRBD01-01,TCRBD02-01		TCRBJ01-01*01	TCRBJ01	TCRBJ01-01	01				2	5	5	3	7	3	33	48	55	59	64	9	In	VDJ
CTACACACCCTGCAGCCAGAAGACTCGGCCCTGTATCTCTGTGCCAGCAGCCCTCCGAGACAGGGATATGGCTACACCTTCGGTTCG	CASSPPRQGYGYTF	19	2.0810970667484502E-4	42	TCRBV04-02*01	TCRBV04	TCRBV04-02	01				TCRBD01-01*01	TCRBD01	TCRBD01-01	01				TCRBJ01-02*01	TCRBJ01	TCRBJ01-02	01				4	1	2	3	6	5	39	52	58	65	66	19	In	VDJ
NNNNNNNNNNNNNNNNTGTCGGCTGCTCCCTCCCAAACATCTGTGTACTTCTGTGCCAGCAGGGACGGGGAGCTGTTTTTTGGAGAA	CASRDGELFF	43	4.7098512563254396E-4	30	TCRBV06	TCRBV06				TCRBV06-02/06-03,TCRBV06-02						TCRBD01,TCRBD02	TCRBD01-01,TCRBD02-01		TCRBJ02-02*01	TCRBJ02	TCRBJ02-02	01				6	0	1	8	0	7	51	-1	62	-1	65	43	In	VDJ
ATTCTGGAGTCCGCCAGCACCAACCAGACATCTATGTACCTCTGTGCCAGCAGACCCGGCAGCGGTCTTGAAGCTTTCTTTGGACAA	CASRPGSGLEAFF	8	8.762513965256633E-5	39	TCRBV28-01*01	TCRBV28	TCRBV28-01	01				TCRBD02-01	TCRBD02	TCRBD02-01				01,02	TCRBJ01-01*01	TCRBJ01	TCRBJ01-01	01				6	3	6	5	7	7	42	53	60	65	68	8	In	VDJ
CAGCCCTCAGAACCCAGGGACTCAGCTGTGTACTTCTGTGCCAGCAGCGACAGGGGTTCAACGACCGGGGAGCTGTTTTTTGGAGAA	CASSDRGSTTGELFF	23	2.5192227650112816E-4	45	TCRBV12	TCRBV12				TCRBV12-03/12-04,TCRBV12-04		TCRBD01-01*01	TCRBD01	TCRBD01-01	01				TCRBJ02-02*01	TCRBJ02	TCRBJ02-02	01				6	7	2	2	1	5	36	47	48	56	63	23	In	VDJ
AACGCCTTGTTGCTGGGGGACTCGGCCCTCTATCTCTGTGCCAGCAGCCCGGGCGGGGTGCGGGGTCAGCCCCAGCATTTTGGTGAT	CASSPGGVRGQPQHF	14	1.5334399439199107E-4	45	TCRBV05-06*01	TCRBV05	TCRBV05-06	01				TCRBD02-01*01	TCRBD02	TCRBD02-01	01				TCRBJ01-05*01	TCRBJ01	TCRBJ01-05	01				4	7	7	3	4	6	36	48	52	58	65	14	In	VDJ
GAGTCCGCTACCAGCTCCCAGACATCTGTGTACTTCTGTGCCATCAGCCCTACTAGCGGGAGGAACAATGAGCAGTTCTTCGGGCCA	CAISPTSGRNNEQFF	14	1.5334399439199107E-4	45	TCRBV10-03*01	TCRBV10	TCRBV10-03	01				TCRBD02-01*02	TCRBD02	TCRBD02-01	02				TCRBJ02-01*01	TCRBJ02	TCRBJ02-01	01				6	1	3	1	4	5	36	47	51	63	64	14	In	VDJ
TCGGCCCAAAAGAACCCGACAGCTTTCTATCTCTGTGCCAGTAGTGGCGAACGGACAGGGGGTAGCTATGGCTACACCTTCGGTTCG	CASSGERTGGSYGYTF	19	2.0810970667484502E-4	48	TCRBV19-01*01	TCRBV19	TCRBV19-01	01				TCRBD01-01*01	TCRBD01	TCRBD01-01	01				TCRBJ01-02*01	TCRBJ01	TCRBJ01-02	01				5	3	1	1	7	4	33	45	52	62	65	19	In	VDJ
CTGATTCTGGAGTCCGCCAGCACCAACCAGACATCTATGTACCTCTGTGCCAGCAGTGCATCTAACTATGGCTACACCTTCGGTTCG	CASSASNYGYTF	12	1.3143770947884949E-4	36	TCRBV28-01*01	TCRBV28	TCRBV28-01	01								TCRBD01,TCRBD02	TCRBD01-01,TCRBD02-01		TCRBJ01-02*01	TCRBJ01	TCRBJ01-02	01				5	1	4	6	1	0	45	57	58	60	61	12	In	VDJ
GCGTCTGCTGTACCCTCTCAGACATCTGTGTACTTCTGTGCCAGCAGTCTAGCGGGGGGGGCCAACTCCCCGCAGTTCTTCGGGCCA	CASSLAGGANSPQFF	27	2.9573484632741134E-4	45	TCRBV06-04*01	TCRBV06	TCRBV06-04	01				TCRBD02-01*01	TCRBD02	TCRBD02-01	01				TCRBJ02-01*01	TCRBJ02	TCRBJ02-01	01				5	11	4	0	0	12	36	-1	48	60	71	27	In	VDJ
GTGCAGCCTGCAGAACTGGAGGATTCTGGAGTTTATTTCTGTGCCAGCAGCCCTCGGGTGGGAGGCACTGAAGCTTTCTTTGGACAA	CASSPRVGGTEAFF	16	1.7525027930513266E-4	42	TCRBV14-01*01	TCRBV14	TCRBV14-01	01				TCRBD02-01*02	TCRBD02	TCRBD02-01	02				TCRBJ01-01*01	TCRBJ01	TCRBJ01-01	01				4	0	9	1	7	4	39	52	59	-1	65	16	In	VDJ
GCCTTGTTGCTGGGGGACTCGGCCCTCTATCTCTGTGCCAGCAGCTTGCCCGACAGGGGAGATAATTCACCCCTCCACTTTGGGAAC	CASSLPDRGDNSPLHF	15	1.6429713684856185E-4	48	TCRBV05-06*01	TCRBV05	TCRBV05-06	01				TCRBD01-01*01	TCRBD01	TCRBD01-01	01				TCRBJ01-06*02	TCRBJ01	TCRBJ01-06	02				1	2	2	2	3	5	33	48	51	59	61	15	In	VDJ
TGGGGGACTCAGCTTTGTATTTCTGTGCCAGCAGCTCACACCACGGGACTAGCGGGGGGGAAAAACAATGAGCAGTTCTTCGGGCCA		29	3.176411312405529E-4	58	TCRBV09-01*01	TCRBV09	TCRBV09-01	01				TCRBD02-01*01	TCRBD02	TCRBD02-01	01				TCRBJ02-01*01	TCRBJ02	TCRBJ02-01	01				4	4	0	0	9	5	23	35	44	60	64	29	Out	VDJ
GCCCATCCTGAAGACAGCAGCTTCTACATCTGCAGTGCTAGAGATAGTTACCGAGGCCCGGACTCCTACGAGCAGTACTTCGGGCCG	CSARDSYRGPDSYEQYF	17	1.8620342176170344E-4	51	TCRBV20	TCRBV20				TCRBV20-01,TCRBV20-or09_02		TCRBD02-01*02	TCRBD02	TCRBD02-01	02				TCRBJ02-07*01	TCRBJ02	TCRBJ02-07	01				0	6	11	1	8	0	30	44	52	56	62	17	In	VDJ
CGCTCACCAGGCCTGGGGGACGCAGCCATGTACCTGTGTGCCACCAGCAGAGATAGTGCAGGCTCCAACGAGCAGTACTTCGGGCCG	CATSRDSAGSNEQYF	12	1.3143770947884949E-4	45	TCRBV15-01*02	TCRBV15	TCRBV15-01	02				TCRBD01-01*01	TCRBD01	TCRBD01-01	01				TCRBJ02-07*01	TCRBJ02	TCRBJ02-07	01				0	5	4	4	5	5	36	53	58	62	67	12	In	VDJ
CTACACGCCCTGCAGCCAGAAGACTCAGCCCTGTATCTCTGCGCCAGCAGCCAAGAGACAGGGAATCAGCCCCAGCATTTTGGTGAT	CASSQETGNQPQHF	17	1.8620342176170344E-4	42	TCRBV04-01*01	TCRBV04	TCRBV04-01	01				TCRBD01-01*01	TCRBD01	TCRBD01-01	01				TCRBJ01-05*01	TCRBJ01	TCRBJ01-05	01				0	0	2	3	0	4	39	-1	56	-1	63	17	In	VDJ
CCTGAAGATCCAGCGCACAGAGCAGGGGGACTCGGCCATGTATCTCTGTGCCAGCAGCCTAGCGGGAGCGAGCAGTACTTCGGGCCG		8	8.762513965256633E-5	35	TCRBV07-09*01	TCRBV07	TCRBV07-09	01				TCRBD02-01*02	TCRBD02	TCRBD02-01	02				TCRBJ02-07*01	TCRBJ02	TCRBJ02-07	01				0	0	9	2	0	6	46	-1	63	-1	68	8	Out	VDJ
GAGATTCGGCAGCTTATTTCTGTGCCAGCTCACCTCAAAAAGCCGGGACTAGCGGGAGCAATCTCCTACGAGCAGTACTTCGGGCCG		23	2.5192227650112816E-4	61	TCRBV18-01*01	TCRBV18	TCRBV18-01	01				TCRBD02-01*02	TCRBD02	TCRBD02-01	02				TCRBJ02-07*01	TCRBJ02	TCRBJ02-07	01				3	4	0	2	10	0	20	34	44	58	62	23	Out	VDJ
TTGGAGCTGGGGGACTCGGCCCTTTATCTTTGCGCCAGCAGCTTGGAGAAGACAGGGAACTTAATCCTCGAGCAGTACTTCGGGCCG	CASSLEKTGNLILEQYF	18	1.9715656421827421E-4	51	TCRBV05-01*01	TCRBV05	TCRBV05-01	01				TCRBD01-01*01	TCRBD01	TCRBD01-01	01				TCRBJ02-07*01	TCRBJ02	TCRBJ02-07	01				0	11	2	3	4	6	30	46	50	57	68	18	In	VDJ
GAGTCCGCCAGCACCAACCAGACATCTATGTACCTCTGTGCCAGCAGGAACACAGGGCTCATCTTTTCACCCCTCCACTTTGGGAAT	CASRNTGLIFSPLHF	9	9.857828210913711E-5	45	TCRBV28-01*01	TCRBV28	TCRBV28-01	01				TCRBD01-01*01	TCRBD01	TCRBD01-01	01				TCRBJ01-06*01	TCRBJ01	TCRBJ01-06	01				6	8	3	3	4	9	36	47	51	57	65	9	In	VDJ
CCCAAAAGAACCCGACAGCTTTCTATCTCTGTGCCAGTAGTATAGTAGTAGCGGGGGGCCTCCACCGGGGAGCTGTTTTTTGGAGAA		28	3.0668798878398214E-4	52	TCRBV19-01*01	TCRBV19	TCRBV19-01	01				TCRBD02-01*01	TCRBD02	TCRBD02-01	01				TCRBJ02-02*01	TCRBJ02	TCRBJ02-02	01				1	4	5	1	3	4	29	45	48	58	62	28	Out	VDJ
NNNNNNNTGTCGGCTGCTCCCTCCCAGACATCTGTGTACTTCTGTGCCAGCACCGAGGGGGCGCAGAATGAGCAGTTCTTCGGGCCA	CASTEGAQNEQFF	12	1.3143770947884949E-4	39	TCRBV06-05*01	TCRBV06	TCRBV06-05	01				TCRBD01-01*01	TCRBD01	TCRBD01-01	01				TCRBJ02-01*01	TCRBJ02	TCRBJ02-01	01				7	4	5	0	3	7	42	52	55	62	66	12	In	VDJ
CGCACAGAGCAGGAGGACTCCGCCGTGTATCTCTGTGCCAGCAGCTTACAGGGTTGGCCTCCGACCTATGGCTACACCTTCGGTTCG	CASSLQGWPPTYGYTF	19	2.0810970667484502E-4	48	TCRBV07-08*01	TCRBV07	TCRBV07-08	01				TCRBD01-01*01	TCRBD01	TCRBD01-01	01				TCRBJ01-02*01	TCRBJ01	TCRBJ01-02	01				2	12	4	3	0	4	33	-1	48	53	65	19	In	VDJ
CTGAAGATCCGGTCCACAAAGCTGGAGGACTCAGCCATGTACTTCTGTGCCAGCAGTCCTGTTAGGACTGAAGCTTTCTTTGGACAA	CASSPVRTEAFF	29	3.176411312405529E-4	36	TCRBV02-01	TCRBV02	TCRBV02-01				01,03					TCRBD01,TCRBD02	TCRBD01-01,TCRBD02-01		TCRBJ01-01*01	TCRBJ01	TCRBJ01-01	01				5	0	5	4	6	5	45	57	63	-1	66	29	In	VDJ
AGCACCTTGGAGCTGGGGGACTCGGCCCTTTATCTTTGCGCCAGCAGCTTGTACGGGGGGCTCAACTATGGCTACACCTTCGGTTCG	CASSLYGGLNYGYTF	28	3.0668798878398214E-4	45	TCRBV05-01*01	TCRBV05	TCRBV05-01	01				TCRBD02-01*01	TCRBD02	TCRBD02-01	01				TCRBJ01-02*01	TCRBJ01	TCRBJ01-02	01				1	3	8	1	2	2	36	51	53	60	63	28	In	VDJ
CTGGAGTCCGCCAGCACCAACCAGACATCTATGTACCTCTGTGCCAGCAGTTCCCCGGGGGGGTCGAGTGGCTACACCTTCGGTTCG	CASSSPGGSSGYTF	3	3.285942736971237E-5	42	TCRBV28-01*01	TCRBV28	TCRBV28-01	01				TCRBD02-01*01	TCRBD02	TCRBD02-01	01				TCRBJ01-02*01	TCRBJ01	TCRBJ01-02	01				4	5	8	0	3	7	39	52	55	63	68	3	In	VDJ
GAGATGAATGTGAGCACCTTGGAGCTGGGGGACTCGGCCCTTTATCTTTGCGCCAGCAAAGAGGGTACTGAAGCTTTCTTTGGACAA	CASKEGTEAFF	13	1.4239085193542026E-4	33	TCRBV05-01*01	TCRBV05	TCRBV05-01	01				TCRBD02-01*02	TCRBD02	TCRBD02-01	02				TCRBJ01-01*01	TCRBJ01	TCRBJ01-01	01				6	1	11	0	2	5	48	58	60	65	66	13	In	VDJ
AGTCCACGGAGTCAGGGGACACAGCACTGTATTTCTGTGCCAGCAGCACATTAGGACGTCTAGAACACTGAAGCTTTCTTTGGACAA		13	1.4239085193542026E-4	46	TCRBV21-01*01	TCRBV21	TCRBV21-01	01								TCRBD01,TCRBD02	TCRBD01-01,TCRBD02-01		TCRBJ01-01*01	TCRBJ01	TCRBJ01-01	01				4	5	1	7	5	1	35	48	53	57	62	13	Out	VDJ
CGGCCCTGTATCTCTGTGCCAGCAGCCCAAAGTGCCCCCCCAATCCGTTCCGGGACGAGCAGCTCCTACGAGCAGTACTTCGGGCCG		22	2.4096913404455739E-4	67	TCRBV04-02*01	TCRBV04	TCRBV04-02	01								TCRBD01,TCRBD02	TCRBD01-01,TCRBD02-01		TCRBJ02-07*01	TCRBJ02	TCRBJ02-07	01				4	6	0	7	24	0	14	27	51	56	62	22	Out	VDJ
CAGCCTGCAGAGCTTGGGGACTCGGCCGTGTATCTCTGTGCCAGCAGCCAACAGGGGGCGAGCACCGGGGAGCTGTTTTTTGGAGAA	CASSQQGASTGELFF	4	4.3812569826283164E-5	45	TCRBV11-03*01	TCRBV11	TCRBV11-03	01				TCRBD01-01*01	TCRBD01	TCRBD01-01	01				TCRBJ02-02*01	TCRBJ02	TCRBJ02-02	01				5	3	3	0	2	4	36	48	50	59	62	4	In	VDJ
AACGCCTTGTTGCTGGGGGACTCGGCCCTCTATCTCTGTGCCAGCAGCTTGCTAGCGGGGGTGTACAATGAGCAGTTCTTCGGGCCA	CASSLLAGVYNEQFF	15	1.6429713684856185E-4	45	TCRBV05-06*01	TCRBV05	TCRBV05-06	01				TCRBD02-01*01	TCRBD02	TCRBD02-01	01				TCRBJ02-01*01	TCRBJ02	TCRBJ02-01	01				1	2	4	2	0	4	36	-1	51	61	63	15	In	VDJ
TCGGCCCAAAAGAACCCGACAGCTTTCTATCTCTGTGCCAGTAAAGTAGGTGGAAGCGGCGCCACCGGGGAGCTGTTTTTTGGAGAA	CASKVGGSGATGELFF	8	8.762513965256633E-5	48	TCRBV19-01*01	TCRBV19	TCRBV19-01	01				TCRBD02-01	TCRBD02	TCRBD02-01				01,02	TCRBJ02-02*01	TCRBJ02	TCRBJ02-02	01				7	3	6	5	11	4	33	43	54	59	62	8	In	VDJ
CAAAAGAACCCGACAGCTTTCTATCTCTGTGCCAGTAGTATTGAGGTTAGCGGGGGGCCTGTCTCCTACGAGCAGTACTTCGGGCCG	CASSIEVSGGPVSYEQYF	7	7.667199719599554E-5	54	TCRBV19-01*01	TCRBV19	TCRBV19-01	01				TCRBD02-01*01	TCRBD02	TCRBD02-01	01				TCRBJ02-07*01	TCRBJ02	TCRBJ02-07	01				3	5	5	1	6	0	27	41	47	57	62	7	In	VDJ
TCCACAAAGCTGGAGGACTCAGCCATGTACTTCTGTGCCAGCAGTGTGGGCCAGGATCGCCGTAACTATGGCTACACCTTCGGTTCG	CASSVGQDRRNYGYTF	13	1.4239085193542026E-4	48	TCRBV02-01	TCRBV02	TCRBV02-01				01,03	TCRBD01-01*01	TCRBD01	TCRBD01-01	01				TCRBJ01-02*01	TCRBJ01	TCRBJ01-02	01				4	7	4	4	5	1	33	46	51	55	62	13	In	VDJ
AAGACTCAGCCCTGTATCTCTGCGCCAGCAGCCAAGGTACGTTCGACAGGTCCAGTTCTCTCTGGAAACACCATATATTTTGGAGAG		11	1.2048456702227869E-4	61	TCRBV04-01*01	TCRBV04	TCRBV04-01	01				TCRBD01-01*01	TCRBD01	TCRBD01-01	01				TCRBJ01-03*01	TCRBJ01	TCRBJ01-03	01				1	9	2	4	8	0	20	36	44	50	59	11	Out	VDJ
ATTCTGGAGTCCGCCAGCACCAACCAGACATCTATGTACCTCTGTGCCAGCAGAGGGGGAAGCAATCAGCCCCAGCATTTTGGTGAT	CASRGGSNQPQHF	12	1.3143770947884949E-4	39	TCRBV28-01*01	TCRBV28	TCRBV28-01	01				TCRBD01-01*01	TCRBD01	TCRBD01-01	01				TCRBJ01-05*01	TCRBJ01	TCRBJ01-05	01				6	1	5	1	0	1	42	-1	53	59	60	12	In	VDJ
CTGCTCCCTCCCAGACATCTGTGTACTTCTGTGCCAGCAGTTACCCCCCTGGACCAATCCCCTTCCGGGACCCAGTACTTCGGGCCA		15	1.6429713684856185E-4	52	TCRBV06	TCRBV06				TCRBV06-05,TCRBV06-06						TCRBD01,TCRBD02	TCRBD01-01,TCRBD02-01		TCRBJ02-05*01	TCRBJ02	TCRBJ02-05	01				2	14	1	7	6	7	29	44	50	54	68	15	Out	VDJ
CGGTCCACAAAGCTGGAGGACTCAGCCATGTACTTCTGTGCCAGCAGTGAAGCGCTTCGGGGGAACACTGAAGCTTTCTTTGGACAA	CASSEALRGNTEAFF	16	1.7525027930513266E-4	45	TCRBV02-01	TCRBV02	TCRBV02-01				01,03	TCRBD02-01*01	TCRBD02	TCRBD02-01	01				TCRBJ01-01*01	TCRBJ01	TCRBJ01-01	01				0	0	8	3	4	1	36	53	57	-1	62	16	In	VDJ
AAGATCCAGCCCTCAGAACCCAGGGACTCAGCTGTGTACTTCTGTGCCAGCAGTTTCAGGCAGGGCCAGCCCCAGCATTTTGGTGAT	CASSFRQGQPQHF	4	4.3812569826283164E-5	39	TCRBV12-03/12-04*01	TCRBV12	TCRBV12-03/12-04	01				TCRBD01-01*01	TCRBD01	TCRBD01-01	01				TCRBJ01-05*01	TCRBJ01	TCRBJ01-05	01				3	1	4	3	4	7	42	56	60	65	66	4	In	VDJ
ATCAATTCCCTGGAGCTTGGTGACTCTGCTGTGTATTTCTGTGCCAGCAGCAAGGGACAGGGGCAAGATACGCAGTATTTTGGCCCA	CASSKGQGQDTQYF	17	1.8620342176170344E-4	42	TCRBV03-01/03-02*01	TCRBV03	TCRBV03-01/03-02	01				TCRBD01-01*01	TCRBD01	TCRBD01-01	01				TCRBJ02-03*01	TCRBJ02	TCRBJ02-03	01				5	2	0	2	2	5	39	51	53	63	65	17	In	VDJ
AATTCCCTGGAGCTTGGTGACTCTGCTGTGTATTTCTGTGCCAGCAGCCAGCAGGGACCCTCTAACTATGGCTACACCTTCGGTTCG	CASSQQGPSNYGYTF	10	1.095314245657079E-4	45	TCRBV03-01/03-02*01	TCRBV03	TCRBV03-01/03-02	01								TCRBD01,TCRBD02	TCRBD01-01,TCRBD02-01		TCRBJ01-02*01	TCRBJ01	TCRBJ01-02	01				3	3	0	7	3	0	36	50	53	58	61	10	In	VDJ
CTGGAGTTGGCTGCTCCCTCCCAGACATCTGTGTACTTCTGTGCCAGCCAGCCTAGGGACATGCCTGTAGGCTACACCTTCGGTTCG	CASQPRDMPVGYTF	9	9.857828210913711E-5	42	TCRBV06-06	TCRBV06	TCRBV06-06				01,04	TCRBD01-01*01	TCRBD01	TCRBD01-01	01				TCRBJ01-02*01	TCRBJ01	TCRBJ01-02	01				8	8	0	6	7	8	39	48	55	61	69	9	In	VDJ
GTGAACGCCTTGTTGCTGGGGGACTCGGCCCTCTATCTCTGTGCCAGCAGCAAACTAGGTACCACAGATACGCAGTATTTTGGCCCA	CASSKLGTTDTQYF	6	6.571885473942474E-5	42	TCRBV05-06*01	TCRBV05	TCRBV05-06	01				TCRBD02-01	TCRBD02	TCRBD02-01				01,02	TCRBJ02-03*01	TCRBJ02	TCRBJ02-03	01				4	4	3	8	2	2	39	51	53	58	62	6	In	VDJ
AAGATCCAGCCCTCAGAACCCAGGGACTCAGCTGTGTACTTCTGTGCCAGCAATCAGGGGCTGAACACTGAAGCTTTCTTTGGACAA	CASNQGLNTEAFF	6	6.571885473942474E-5	39	TCRBV12-03/12-04*01	TCRBV12	TCRBV12-03/12-04	01				TCRBD01-01*01	TCRBD01	TCRBD01-01	01				TCRBJ01-01*01	TCRBJ01	TCRBJ01-01	01				7	1	4	2	2	0	42	52	54	60	61	6	In	VDJ
CTTCACCTACACACCCTGCAGCCAGAAGACTCGGCCCTGTATCTCTGTGCCAGCAGCCAAGAGGAATCACCCCTCCACTTTGGGAAC	CASSQEESPLHF	11	1.2048456702227869E-4	36	TCRBV04-02*01	TCRBV04	TCRBV04-02	01								TCRBD01,TCRBD02	TCRBD01-01,TCRBD02-01		TCRBJ01-06*02	TCRBJ01	TCRBJ01-06	02				0	1	1	8	0	10	45	-1	62	65	66	11	In	VDJ
GCCTTGGAGCTGGACGACTCGGCCCTGTATCTCTGTGCCAGCAGCCGTCCCGTGGCAGGGGGAGGTGAGACCCAGTACTTCGGGCCA	CASSRPVAGGGETQYF	3	3.285942736971237E-5	48	TCRBV05-04*01	TCRBV05	TCRBV05-04	01				TCRBD01-01*01	TCRBD01	TCRBD01-01	01				TCRBJ02-05*01	TCRBJ02	TCRBJ02-05	01				4	4	4	1	10	5	33	45	55	62	66	3	In	VDJ
GCACCTTGGAGCTGGGGGACTCGGCCCTTTATCTTTGCGCCAGCAGCTTGGAAGGGGAGGTCTGTCGGCGAGCAGTACTTCGGGCCG		15	1.6429713684856185E-4	46	TCRBV05-01*01	TCRBV05	TCRBV05-01	01				TCRBD02-01*02	TCRBD02	TCRBD02-01	02				TCRBJ02-07*01	TCRBJ02	TCRBJ02-07	01				0	8	9	1	3	6	35	51	54	60	68	15	Out	VDJ
ATCCAGCCCTCAGAACCCAGGGACTCAGCTGTGTACTTCTGTGCCAGCAGTTTGCGGCGGATCAATCAGCCCCAGCATTTTGGTGAT	CASSLRRINQPQHF	8	8.762513965256633E-5	42	TCRBV12	TCRBV12				TCRBV12-03/12-04,TCRBV12-04		TCRBD02-01	TCRBD02	TCRBD02-01				01,02	TCRBJ01-05*01	TCRBJ01	TCRBJ01-05	01				3	5	7	5	0	3	39	-1	53	57	62	8	In	VDJ
ATCCAGCCCTCAGAACCCAGGGACTCAGCTGTGTACTTCTGTGCCAGCAGGCCGACAGGGCTGGGCTATGGCTACACCTTCGGTTCG	CASRPTGLGYGYTF	13	1.4239085193542026E-4	42	TCRBV12	TCRBV12				TCRBV12-03/12-04,TCRBV12-04		TCRBD01-01*01	TCRBD01	TCRBD01-01	01				TCRBJ01-02*01	TCRBJ01	TCRBJ01-02	01				6	5	2	3	3	4	39	50	53	60	65	13	In	VDJ
TCCGCCAGCACCAACCAGACATCTATGTACCTCTGTGCCAGCAGTTTAGATACGGACAGGGGGCTGGAAGGCTACACCTTCGGTTCG	CASSLDTDRGLEGYTF	5	5.476571228285395E-5	48	TCRBV28-01*01	TCRBV28	TCRBV28-01	01				TCRBD01-01*01	TCRBD01	TCRBD01-01	01				TCRBJ01-02*01	TCRBJ01	TCRBJ01-02	01				2	5	1	0	5	8	33	48	53	64	69	5	In	VDJ
TCCGCCAGCACCAACCAGACATCTATGTACCTCTGTGCCAGCAGTACAATGATCATAGCGGGAGTATACGAGCAGTACTTCGGGCCG	CASSTMIIAGVYEQYF	4	4.3812569826283164E-5	48	TCRBV28-01*01	TCRBV28	TCRBV28-01	01				TCRBD02-01*02	TCRBD02	TCRBD02-01	02				TCRBJ02-07*01	TCRBJ02	TCRBJ02-07	01				5	2	5	2	10	4	33	45	55	64	66	4	In	VDJ
ATCCGGTCCACAAAGCTGGAGGACTCAGCCATGTACTTCTGTGCCAGCAGAGCCGGGACAGGTGGTTACGAGCAGTACTTCGGGCCG	CASRAGTGGYEQYF	8	8.762513965256633E-5	42	TCRBV02-01	TCRBV02	TCRBV02-01				01,03	TCRBD01-01*01	TCRBD01	TCRBD01-01	01				TCRBJ02-07*01	TCRBJ02	TCRBJ02-07	01				6	4	0	4	4	4	39	50	54	62	66	8	In	VDJ
TCGGCCCAAAAGAACCCGACAGCTTTCTATCTCTGTGCCAGTAGTACCCCTTTGACTAGCGGGAGGCTCGAGCAGTACTTCGGGCCG	CASSTPLTSGRLEQYF	10	1.095314245657079E-4	48	TCRBV19-01*01	TCRBV19	TCRBV19-01	01				TCRBD02-01*02	TCRBD02	TCRBD02-01	02				TCRBJ02-07*01	TCRBJ02	TCRBJ02-07	01				4	2	2	1	7	6	33	46	53	66	68	10	In	VDJ
TTCCCGCTCAGGCTGGAGTTGGCTGCTCCCTCCCAGACATCTGTGTACTTCTGTGCCAGCGGTGACAGAAACCACACCTTCGGTTCG	CASGDRNHTF	9	9.857828210913711E-5	30	TCRBV06-06	TCRBV06	TCRBV06-06				01,04	TCRBD01-01*01	TCRBD01	TCRBD01-01	01				TCRBJ01-02*01	TCRBJ01	TCRBJ01-02	01				8	5	2	5	3	12	51	60	63	68	73	9	In	VDJ
AGCACCTTGGAGCTGGGGGACTCGGCCCTTTATCTTTGCGCCAGCCGCGGAGGATAGCTTTCTGGAAACACCATATATTTTGGAGAG	CASRGG*LSGNTIYF	15	1.6429713684856185E-4	45	TCRBV05-01*01	TCRBV05	TCRBV05-01	01				TCRBD02-01*02	TCRBD02	TCRBD02-01	02				TCRBJ01-03*01	TCRBJ01	TCRBJ01-03	01				7	7	10	1	3	1	36	45	48	53	60	15	Stop	VDJ
TCTGTGTACTTCTGTGCCATCAGTGCCGGTTTGACAGGGGGAGATCGGGAGGGACTAGCGGGGACCTACGAGCAGTACTTCGGGCCG	CAISAGLTGGDREGLAGTYEQYF	12	1.3143770947884949E-4	69	TCRBV10-03*01	TCRBV10	TCRBV10-03	01				TCRBD02-01*01	TCRBD02	TCRBD02-01	01				TCRBJ02-07*01	TCRBJ02	TCRBJ02-07	01				4	1	0	3	9	2	12	41	50	63	64	12	In	VDDJ
ATCCAGCCTGCAGAGCTTGGGGACTCGGCCATGTATCTCTGTGCCAGCAGCAGTTGGGACAGGGAGGAGACCCAGTACTTCGGGCCA	CASSSWDREETQYF	5	5.476571228285395E-5	42	TCRBV11-01*01	TCRBV11	TCRBV11-01	01				TCRBD01-01*01	TCRBD01	TCRBD01-01	01				TCRBJ02-05*01	TCRBJ02	TCRBJ02-05	01				5	2	0	3	4	5	39	51	55	64	66	5	In	VDJ
ATCCAGCGCACAGAGCAGGAGGACTCCGCCGTGTATCTCTGTGCCAGCAGCCCCGGGACAGGCAATCAGCCCCAGCATTTTGGTGAT	CASSPGTGNQPQHF	19	2.0810970667484502E-4	42	TCRBV07-08*03	TCRBV07	TCRBV07-08	03				TCRBD01-01*01	TCRBD01	TCRBD01-01	01				TCRBJ01-05*01	TCRBJ01	TCRBJ01-05	01				4	0	0	5	2	2	39	52	54	-1	61	19	In	VDJ
ACCCTGGAGTCTGCCAGGCCCTCACATACCTCTCAGTACCTCTGTGCCAGCAGTGAGTTGCTCTTGGACGAGCAGTACTTCGGGCCG	CASSELLLDEQYF	18	1.9715656421827421E-4	39	TCRBV25-01*01	TCRBV25	TCRBV25-01	01								TCRBD01,TCRBD02	TCRBD01-01,TCRBD02-01		TCRBJ02-07*01	TCRBJ02	TCRBJ02-07	01				3	0	0	10	9	5	42	56	65	-1	67	18	In	VDJ
GCCCTGCAGCCAGAAGACTCAGCCCTGTATCTCTGCGCCAGCAGCCAAGATCACGCAGGGAGCAATCAGCCCCAGCATTTTGGTGAT	CASSQDHAGSNQPQHF	6	6.571885473942474E-5	48	TCRBV04-01*01	TCRBV04	TCRBV04-01	01				TCRBD01-01*01	TCRBD01	TCRBD01-01	01				TCRBJ01-05*01	TCRBJ01	TCRBJ01-05	01				0	0	4	3	5	1	33	50	55	-1	60	6	In	VDJ
ATTCTGGAGTCCGCCAGCACCAACCAGACATCTATGTACCTCTGTGCCAGCAGAGACAGGGGACGGGGAGTGGAGTACTTCGGGCCG	CASRDRGRGVEYF	6	6.571885473942474E-5	39	TCRBV28-01*01	TCRBV28	TCRBV28-01	01				TCRBD01-01*01	TCRBD01	TCRBD01-01	01				TCRBJ02-07*01	TCRBJ02	TCRBJ02-07	01				6	11	2	2	1	11	42	53	54	62	73	6	In	VDJ
TCTGCCATCCCCAACCAGACAGCTCTTTACTTCTGTGCCACCAGTGACGGGACCGGTGGAAGAAACACTGAAGCTTTCTTTGGACAA	CATSDGTGGRNTEAFF	10	1.095314245657079E-4	48	TCRBV24-01*01	TCRBV24	TCRBV24-01	01								TCRBD01,TCRBD02	TCRBD01-01,TCRBD02-01		TCRBJ01-01*01	TCRBJ01	TCRBJ01-01	01				4	10	0	7	1	2	33	47	48	53	63	10	In	VDJ
GGAGTCGCCCAGCCCCAACCAGACCTCTCTGTACTTCTGTGCCAGCGGAGACTAGCGGGAGAATCCTACGAGCAGTACTTCGGGCCG		5	5.476571228285395E-5	44	TCRBV27-01*01	TCRBV27	TCRBV27-01	01				TCRBD02-01*02	TCRBD02	TCRBD02-01	02				TCRBJ02-07*01	TCRBJ02	TCRBJ02-07	01				8	2	2	2	3	1	37	46	49	61	63	5	Out	VDJ
AAGATCCAGCGCACAGAGCAGGAGGACTCGGCCGTGTATCTCTGTGCCAGCAGCCTCGGCGGGGGATACGAGCAGTACTTCGGGCCG	CASSLGGGYEQYF	7	7.667199719599554E-5	39	TCRBV07	TCRBV07				TCRBV07-02,TCRBV07-08		TCRBD02-01*01	TCRBD02	TCRBD02-01	01				TCRBJ02-07*01	TCRBJ02	TCRBJ02-07	01				5	1	7	2	4	4	42	54	58	65	66	7	In	VDJ
NTGTCGGCTGCTCCCTCCCAGACATCTGTGTACTTCTGTGCCAGCAGTTACAATGCGGGAGGGGTCAATGAGCAGTTCTTCGGGCCA	CASSYNAGGVNEQFF	28	3.0668798878398214E-4	45	TCRBV06-05*01	TCRBV06	TCRBV06-05	01				TCRBD02-01*02	TCRBD02	TCRBD02-01	02				TCRBJ02-01*01	TCRBJ02	TCRBJ02-01	01				2	2	7	0	3	6	36	51	54	63	65	28	In	VDJ
NNNNTGTCGGCTGCTCCCTCCCAGACATCTGTGTACTTCTGTGCCAGCAGTTTACAGGGCGGAAACTATGGCTACACCTTCGGTTCG	CASSLQGGNYGYTF	15	1.6429713684856185E-4	42	TCRBV06-05*01	TCRBV06	TCRBV06-05	01				TCRBD01-01*01	TCRBD01	TCRBD01-01	01				TCRBJ01-02*01	TCRBJ01	TCRBJ01-02	01				4	4	3	3	1	2	39	52	53	59	63	15	In	VDJ
GTGAGCACCTTGGAGCTGGGGGACTCGGCCCTTTATCTTTGCGCCAGCAGCTTGGGTGGGGAAGGTGCGGTGAAGTTCTTCGGGCCA	CASSLGGEGAVKFF	8	8.762513965256633E-5	42	TCRBV05-01*01	TCRBV05	TCRBV05-01	01								TCRBD01,TCRBD02	TCRBD01-01,TCRBD02-01		TCRBJ02-01*01	TCRBJ02	TCRBJ02-01	01				0	11	0	8	3	14	39	55	58	62	73	8	In	VDJ
TTGGAGCTGGGGGACTCGGCCCTTTATCTTTGCGCCAGCAGCCTGTCTAAAACAGGAGGGAACACCGGGGAGCTGTTTTTTGGAGAA	CASSLSKTGGNTGELFF	11	1.2048456702227869E-4	51	TCRBV05-01*01	TCRBV05	TCRBV05-01	01								TCRBD01,TCRBD02	TCRBD01-01,TCRBD02-01		TCRBJ02-02*01	TCRBJ02	TCRBJ02-02	01				4	3	3	4	9	1	30	42	51	56	59	11	In	VDJ
TCGGCCCAAAAGAACCCGACAGCTTTCTATCTCTGTGCCAGTAAAAGCCCCCCCACGAGTCGGAATCAGCCCCAGCATTTTGGTGAT	CASKSPPTSRNQPQHF	9	9.857828210913711E-5	48	TCRBV19-01*01	TCRBV19	TCRBV19-01	01				TCRBD02-01	TCRBD02	TCRBD02-01				01,02	TCRBJ01-05*01	TCRBJ01	TCRBJ01-05	01				7	15	6	7	2	4	33	43	45	48	63	9	In	VDJ
ACTGTGACATCGGCCCAAAAGAACCCGACAGCTTTCTATCTCTGTGCCAGTAGCCAGACAGGGGGGAATGGCTACACCTTCGGTTCG	CASSQTGGNGYTF	6	6.571885473942474E-5	39	TCRBV19-01*01	TCRBV19	TCRBV19-01	01				TCRBD01-01*01	TCRBD01	TCRBD01-01	01				TCRBJ01-02*01	TCRBJ01	TCRBJ01-02	01				6	2	2	1	3	6	42	53	56	65	67	6	In	VDJ
GGAGTCGCCCAGCCCCAACCAGACCTCTCTGTACTTCTGTGCCAGCACTCCTCGTTGGGGAACTCCTACGAGCAGTACTTCGGGCCG		14	1.5334399439199107E-4	44	TCRBV27-01*01	TCRBV27	TCRBV27-01	01								TCRBD01,TCRBD02	TCRBD01-01,TCRBD02-01		TCRBJ02-07*01	TCRBJ02	TCRBJ02-07	01				7	1	0	8	10	0	37	47	57	61	62	14	Out	VDJ
NCTCTCACTGTGACATCGGCCCAAAAGAACCCGACAGCTTTCTATCTCTGTGCCAGGGGACAGGCCCATGAGCAGTTCTTCGGGCCA	CARGQAHEQFF	14	1.5334399439199107E-4	33	TCRBV19-01*01	TCRBV19	TCRBV19-01	01				TCRBD01-01*01	TCRBD01	TCRBD01-01	01				TCRBJ02-01*01	TCRBJ02	TCRBJ02-01	01				9	3	0	4	0	8	48	-1	56	64	67	14	In	VDJ
CACCTACACACCCTGCAGCCAGAAGACTCGGCCCTGTATCTCTGTGCCAGCAGCGGGGGAGGGACAGATACGCAGTATTTTGGCCCA	CASSGGGTDTQYF	14	1.5334399439199107E-4	39	TCRBV04-02*01	TCRBV04	TCRBV04-02	01				TCRBD02-01*02	TCRBD02	TCRBD02-01	02				TCRBJ02-03*01	TCRBJ02	TCRBJ02-03	01				5	0	9	0	2	3	42	54	56	-1	63	14	In	VDJ
CTGAAGATCCAGCGCACAGAGCAGGAGGACTCGGCCGTGTATCTCTGTGCCAGCAGCATGGGGTTGGCTGAAGCTTTCTTTGGACAA	CASSMGLAEAFF	8	8.762513965256633E-5	36	TCRBV07	TCRBV07				TCRBV07-02,TCRBV07-08						TCRBD01,TCRBD02	TCRBD01-01,TCRBD02-01		TCRBJ01-01*01	TCRBJ01	TCRBJ01-01	01				5	4	6	2	2	6	45	57	59	63	67	8	In	VDJ
TGGAGATCCAGTCCACGGAGTCAGGGGACACAGCACTGTATTTCTGTGCCAGCTCCCCACAGGGGAGACGAGCAGTACTTCGGGCCG		18	1.9715656421827421E-4	37	TCRBV21-01*01	TCRBV21	TCRBV21-01	01				TCRBD01-01*01	TCRBD01	TCRBD01-01	01				TCRBJ02-07*01	TCRBJ02	TCRBJ02-07	01				8	2	3	2	5	5	44	53	58	65	67	18	Out	VDJ
CCTGCAGAGCTTGAGGACTCGGCCGTGTATCTCTGTGCCAGCAGCTCACCAAACGACAGGAGATACAATGAGCAGTTCTTCGGGCCA	CASSSPNDRRYNEQFF	10	1.095314245657079E-4	48	TCRBV11	TCRBV11				TCRBV11-02,TCRBV11-03		TCRBD01-01*01	TCRBD01	TCRBD01-01	01				TCRBJ02-01*01	TCRBJ02	TCRBJ02-01	01				4	3	2	4	8	4	33	46	54	60	63	10	In	VDJ
ACAGTGACCAGTGCCCATCCTGAAGACAGCAGCTTCTACATCTGCAGTGCTAGTTTACCGACTAGTAACATTCAGTACTTCGGCGCC	CSASLPTSNIQYF	10	1.095314245657079E-4	39	TCRBV20-01*04	TCRBV20	TCRBV20-01	04				TCRBD02-01	TCRBD02	TCRBD02-01				01,02	TCRBJ02-04*01	TCRBJ02	TCRBJ02-04	01				2	1	2	8	5	7	42	54	59	65	66	10	In	VDJ
ATCCAGCCTGCAGAGCTTGGGGACTCGGCCGTGTATCTCTGTGCCAGCAGCTTACATAGCGGGAACAATGAGCAGTTCTTCGGGCCA	CASSLHSGNNEQFF	11	1.2048456702227869E-4	42	TCRBV11-03*01	TCRBV11	TCRBV11-03	01				TCRBD02-01*02	TCRBD02	TCRBD02-01	02				TCRBJ02-01*01	TCRBJ02	TCRBJ02-01	01				2	0	5	3	2	5	39	54	56	-1	64	11	In	VDJ
GAGCTGAATGTGAACGCCTTGGAGCTGGAGGACTCGGCCCTGTATCTCTGTGCCAGCAGCTTGTACGGAAGCTACACCTTCGGTTCG	CASSLYGSYTF	5	5.476571228285395E-5	33	TCRBV05-08*01	TCRBV05	TCRBV05-08	01								TCRBD01,TCRBD02	TCRBD01-01,TCRBD02-01		TCRBJ01-02*01	TCRBJ01	TCRBJ01-02	01				1	1	1	8	3	9	48	63	66	69	70	5	In	VDJ
NNNNNTGTCGGCTGCTCCCTCCCAGACATCTGTGTACTTCTGTGCCACCTATAGCGGGCGATTAAGGAGACCCAGTACTTCGGGCCA		15	1.6429713684856185E-4	41	TCRBV06-05*01	TCRBV06	TCRBV06-05	01				TCRBD02-01	TCRBD02	TCRBD02-01				01,02	TCRBJ02-05*01	TCRBJ02	TCRBJ02-05	01				10	8	5	4	4	5	40	47	51	58	66	15	Out	VDJ
CTCCCTGATTCTGGAGTCCGCCAGCACCAACCAGACATCTATGTACCTCTGTGCCAGCAGTCGACGGACGGACTGTTTTTTGGCAGT		4	4.3812569826283164E-5	32	TCRBV28-01*01	TCRBV28	TCRBV28-01	01								TCRBD01,TCRBD02	TCRBD01-01,TCRBD02-01		TCRBJ01-04*01	TCRBJ01	TCRBJ01-04	01				5	2	1	7	4	13	49	61	65	69	71	4	Out	VDJ
AGATCCAGCGCACAGAGCAGCGGGACTCGGCCATGTATCGCTGTGCCAGCAGCTTAGAACAGGGACTATGGCTACACCTTCGGTTCG		28	3.0668798878398214E-4	40	TCRBV07-06*01	TCRBV07	TCRBV07-06	01				TCRBD01-01*01	TCRBD01	TCRBD01-01	01				TCRBJ01-02*01	TCRBJ01	TCRBJ01-02	01				1	0	3	3	1	3	41	57	58	-1	64	28	Out	VDJ
CAGCCTGCAGAGCTTGGGGACTCGGCCGTGTATCTCTGTGCCAGCAGCCCCCTGGGGGGTAACAGCAATGAGCAGTTCTTCGGGCCA	CASSPLGGNSNEQFF	11	1.2048456702227869E-4	45	TCRBV11-03*01	TCRBV11	TCRBV11-03	01				TCRBD02-01*01	TCRBD02	TCRBD02-01	01				TCRBJ02-01*01	TCRBJ02	TCRBJ02-01	01				5	6	9	1	5	6	36	48	53	59	65	11	In	VDJ
AGGTAGTGCGAGGAGATTCGGCAGCTTATTTCTGTGCCAGCTCACCACCTCAACGGCCCCAATGGGGATACGCAGTATTTTGGCCCA		36	3.9431312843654843E-4	49	TCRBV18-01*01	TCRBV18	TCRBV18-01	01								TCRBD01,TCRBD02	TCRBD01-01,TCRBD02-01		TCRBJ02-03*01	TCRBJ02	TCRBJ02-03	01				0	0	0	9	14	6	32	49	63	-1	66	36	Out	VDJ
GAAGCTCCTCCTCAGTGACTCTGGCTTCTATCTCTGTGCCTGGGCATGGGTAGGGTGCGAGTTAGCTATGGCTACACCTTCGGTTCG		7	7.667199719599554E-5	47	TCRBV30-01*02	TCRBV30	TCRBV30-01	02								TCRBD01,TCRBD02	TCRBD01-01,TCRBD02-01		TCRBJ01-02*01	TCRBJ01	TCRBJ01-02	01				5	10	5	3	8	4	34	43	51	55	65	7	Out	VDJ
GAGTCCGCCAGCACCAACCAGACATCTATGTACCTCTGTGCCACCACAGGGGGAGAGCTAGCTAACTATGGCTACACCTTCGGTTCG	CATTGGELANYGYTF	3	3.285942736971237E-5	45	TCRBV28-01*01	TCRBV28	TCRBV28-01	01				TCRBD01-01*01	TCRBD01	TCRBD01-01	01				TCRBJ01-02*01	TCRBJ01	TCRBJ01-02	01				10	8	3	1	2	0	36	43	45	53	61	3	In	VDJ
CCTCCCAGACATCTGTATATTTCTGCGCCAGCAGCCCCGTCCTCTCTCATAGCGGGAGGGGACGGAGGGGAGCTGTTTTTTGGAGAA		48	5.257508379153979E-4	58	TCRBV10-01	TCRBV10	TCRBV10-01				01,03	TCRBD02-01*02	TCRBD02	TCRBD02-01	02				TCRBJ02-02*01	TCRBJ02	TCRBJ02-02	01				6	6	5	0	15	8	23	34	49	60	66	48	Out	VDJ
CTGAATGTGAACGCCTTGGAGCTGGACGACTCGGCCCTGTATCTCTGTGCCAGCAGCTTGGGGGACTACGAGCAGTACTTCGGGCCG	CASSLGDYEQYF	3	3.285942736971237E-5	36	TCRBV05-04*01	TCRBV05	TCRBV05-04	01								TCRBD01,TCRBD02	TCRBD01-01,TCRBD02-01		TCRBJ02-07*01	TCRBJ02	TCRBJ02-07	01				0	0	0	8	0	3	45	-1	61	-1	65	3	In	VDJ
ATCCAGCGCACAGAGCAGCGGGACTCGGCCATGTATCGCTGTGCCAGCAGCTTAGGGGAGACGACCCATGAAGCTTTCTTTGGACAA	CASSLGETTHEAFF	22	2.4096913404455739E-4	42	TCRBV07-06*01	TCRBV07	TCRBV07-06	01				TCRBD02-01*02	TCRBD02	TCRBD02-01	02				TCRBJ01-01*01	TCRBJ01	TCRBJ01-01	01				1	8	9	2	0	7	39	-1	55	60	68	22	In	VDJ
CAGCAGGTAGTGCGAGGAGATTCGGCAGCTTATTTCTGTGCCAGCTCACCACAGCCTGGAGGGAATCAGCCCCAGCATTTTGGTGAT	CASSPQPGGNQPQHF	24	2.6287541895769897E-4	45	TCRBV18-01*01	TCRBV18	TCRBV18-01	01				TCRBD02-01*02	TCRBD02	TCRBD02-01	02				TCRBJ01-05*01	TCRBJ01	TCRBJ01-05	01				1	0	10	0	5	4	36	52	57	-1	63	24	In	VDJ
GGATCCAGCCCATGGAACCCAGGGACTTGGGCCTATATTTCTGTGCCAGCAGTTACCGGGACAGTCTACGAGCAGTACTTCGGGCCG		13	1.4239085193542026E-4	40	TCRBV12-01*01	TCRBV12	TCRBV12-01	01				TCRBD01-01*01	TCRBD01	TCRBD01-01	01				TCRBJ02-07*01	TCRBJ02	TCRBJ02-07	01				6	1	0	5	5	3	41	52	57	64	65	13	Out	VDJ
GAGCTTGGTGACTCTGCTGTGTATTTCTGTGCCAGCAGCCAAGATAGCCGGGAGGTCTTACAAGTGGATACGCAGTATTTTGGCCCA	CASSQDSREVLQVDTQYF	12	1.3143770947884949E-4	54	TCRBV03-01/03-02*01	TCRBV03	TCRBV03-01/03-02	01				TCRBD02-01*02	TCRBD02	TCRBD02-01	02				TCRBJ02-03*01	TCRBJ02	TCRBJ02-03	01				0	11	8	1	4	6	27	44	48	55	66	12	In	VDJ
GTGACCAGTGCCCATCCTGAAGACAGCAGCTTCTACATCTGCAGTGCGACCTCTGACAGAGTGGGCCATGGCTACACCTTCGGTTCG	CSATSDRVGHGYTF	7	7.667199719599554E-5	42	TCRBV20	TCRBV20				TCRBV20-01,TCRBV20-or09_02		TCRBD01-01*01	TCRBD01	TCRBD01-01	01				TCRBJ01-02*01	TCRBJ01	TCRBJ01-02	01				6	8	2	5	7	6	39	47	54	59	67	7	In	VDJ
NNNNTGAAGATCCAGCCCTCAGAACCCAGGGACTCAGCTGTGTACTTCTGTGCCAGCAGCCCGGGCAGGGAGCAGTTCTTCGGGCCA	CASSPGREQFF	8	8.762513965256633E-5	33	TCRBV12-03/12-04*01	TCRBV12	TCRBV12-03/12-04	01								TCRBD01,TCRBD02	TCRBD01-01,TCRBD02-01		TCRBJ02-01*01	TCRBJ02	TCRBJ02-01	01				6	0	4	4	6	10	48	59	65	-1	69	8	In	VDJ
GTGAGCACCTTGGAGCTGGGGGACTCGGCCCTTTATCTTTGCGCCAGCAGCTTGGGACACCAGAACACTGAAGCTTTCTTTGGACAA	CASSLGHQNTEAFF	6	6.571885473942474E-5	42	TCRBV05-01*01	TCRBV05	TCRBV05-01	01				TCRBD01-01*01	TCRBD01	TCRBD01-01	01				TCRBJ01-01*01	TCRBJ01	TCRBJ01-01	01				0	3	2	6	0	1	39	-1	55	59	62	6	In	VDJ
GCGTCTGCTGTACCCTCTCAGACATCTGTGTACTTCTGTGCCAGCAGTGACTCCTCGGGGGACACCGGGGAGCTGTTTTTTGGAGAA	CASSDSSGDTGELFF	8	8.762513965256633E-5	45	TCRBV06-04*01	TCRBV06	TCRBV06-04	01				TCRBD02-01*01	TCRBD02	TCRBD02-01	01				TCRBJ02-02*01	TCRBJ02	TCRBJ02-02	01				0	0	8	2	2	3	36	53	55	-1	61	8	In	VDJ
CTGGAGTTGGCTGCTCCCTCCCAGACATCTGTGTACTTCTGTGCCAGCATGAGGGCTTCGAGCAATCAGCCCCAGCATTTTGGTGAT	CASMRASSNQPQHF	10	1.095314245657079E-4	42	TCRBV06-06	TCRBV06	TCRBV06-06				01,04	TCRBD02-01*02	TCRBD02	TCRBD02-01	02				TCRBJ01-05*01	TCRBJ01	TCRBJ01-05	01				7	5	11	0	1	1	39	49	50	55	60	10	In	VDJ
GCCCTGCAGCCAGAAGACTCAGCCCTGTATCTCTGCGCCAGCAGCCAAACCGTCCTCAGCTCTGGAAACACCATATATTTTGGAGAG	CASSQTVLSSGNTIYF	6	6.571885473942474E-5	48	TCRBV04-01*01	TCRBV04	TCRBV04-01	01				TCRBD01-01*01	TCRBD01	TCRBD01-01	01				TCRBJ01-03*01	TCRBJ01	TCRBJ01-03	01				2	0	4	5	8	0	33	48	56	-1	59	6	In	VDJ
ATTCTGGAGTCCGCCAGCACCAACCAGACATCTATGTACCTCTGTGCCAGCAGTCGGCGAGGGACAGATACGCAGTATTTTGGCCCA	CASSRRGTDTQYF	4	4.3812569826283164E-5	39	TCRBV28-01*01	TCRBV28	TCRBV28-01	01				TCRBD02-01*02	TCRBD02	TCRBD02-01	02				TCRBJ02-03*01	TCRBJ02	TCRBJ02-03	01				5	0	11	0	4	3	42	54	58	-1	63	4	In	VDJ
ATCCAGCGCACAGAGCAGGGGGACTCGGCCATGTATCTCTGTGCCACCACAGGGAGGGACGGCAATCAGCCCCAGCATTTTGGTGAT	CATTGRDGNQPQHF	17	1.8620342176170344E-4	42	TCRBV07-09	TCRBV07	TCRBV07-09				05,06	TCRBD02-01*02	TCRBD02	TCRBD02-01	02				TCRBJ01-05*01	TCRBJ01	TCRBJ01-05	01				6	3	9	0	1	2	39	50	51	58	61	17	In	VDJ
AAGATCCAGCGCACAGAGCAGGAGGACTCGGCCGTGTATCTCTGTGCCAGCAGCTTAGGATCCTACAATGAGCAGTTCTTCGGGCCA	CASSLGSYNEQFF	5	5.476571228285395E-5	39	TCRBV07-02	TCRBV07	TCRBV07-02				01,02					TCRBD01,TCRBD02	TCRBD01-01,TCRBD02-01		TCRBJ02-01*01	TCRBJ02	TCRBJ02-01	01				1	0	2	8	0	1	42	-1	58	-1	60	5	In	VDJ
ACCAGTGCCCATCCTGAAGACAGCAGCTTCTACATCTGCAGTGTCTGGACAGGAACTACTAGCAATCAGCCCCAGCATTTTGGTGAT	CSVWTGTTSNQPQHF	9	9.857828210913711E-5	45	TCRBV20	TCRBV20				TCRBV20-01,TCRBV20-or09_02		TCRBD01-01*01	TCRBD01	TCRBD01-01	01				TCRBJ01-05*01	TCRBJ01	TCRBJ01-05	01				7	6	1	4	3	0	36	43	46	53	59	9	In	VDJ
AGCACCTTGGAGCTGGGGGACTCGGCCCTTTATCTTTGCGCCAGCAGCTTGGCCTGGACAGGGTCCTACGAGCAGTACTTCGGGCCG	CASSLAWTGSYEQYF	9	9.857828210913711E-5	45	TCRBV05-01*01	TCRBV05	TCRBV05-01	01				TCRBD01-01*01	TCRBD01	TCRBD01-01	01				TCRBJ02-07*01	TCRBJ02	TCRBJ02-07	01				0	0	1	3	3	1	36	52	55	-1	63	9	In	VDJ
ACTGTGAGCAACATGAGCCCTGAAGACAGCAGCATATATCTCTGCAGCGTTGAAGTGGGAGGTGGAAACACCATATATTTTGGAGAG	CSVEVGGGNTIYF	8	8.762513965256633E-5	39	TCRBV29-01	TCRBV29	TCRBV29-01				01,02	TCRBD02-01*02	TCRBD02	TCRBD02-01	02				TCRBJ01-03*01	TCRBJ01	TCRBJ01-03	01				1	0	9	1	1	3	42	55	56	-1	62	8	In	VDJ
ATTCTGGAGTCCGCCAGCACCAACCAGACATCTATGTACCTCTGTGCCAGCAGCCCGACAGGTGGTCAGCCCCAGCATTTTGGTGAT	CASSPTGGQPQHF	7	7.667199719599554E-5	39	TCRBV28-01*01	TCRBV28	TCRBV28-01	01				TCRBD01-01*01	TCRBD01	TCRBD01-01	01				TCRBJ01-05*01	TCRBJ01	TCRBJ01-05	01				6	3	2	4	3	6	42	53	56	62	65	7	In	VDJ
ATCCGGTCCACAAAGCTGGAGGACTCAGCCATGTACTTCTGTGCCAGCAGTGTCGCGGCAGGTCCCAATGGCTACACCTTCGGTTCG	CASSVAAGPNGYTF	3	3.285942736971237E-5	42	TCRBV02-01	TCRBV02	TCRBV02-01				01,03					TCRBD01,TCRBD02	TCRBD01-01,TCRBD02-01		TCRBJ01-02*01	TCRBJ01	TCRBJ01-02	01				4	5	4	4	6	6	39	52	58	62	67	3	In	VDJ
CTTGGTGACTCTGCTGTGTATTTCTGTGCCAGCAGCCAAGAATTCGGGCTAGCGGGAGGGCCGAGGTACGAGCAGTACTTCGGGCCG	CASSQEFGLAGGPRYEQYF	10	1.095314245657079E-4	57	TCRBV03-01/03-02*01	TCRBV03	TCRBV03-01/03-02	01				TCRBD02-01*02	TCRBD02	TCRBD02-01	02				TCRBJ02-07*01	TCRBJ02	TCRBJ02-07	01				0	6	4	0	7	4	24	41	48	60	66	10	In	VDJ
NAGTCGGCTGCTCCCTCCCAGACATCTGTGTACTTCTGTGCCAGCAGTTACACTAGCGGGGGTAACTACGAGCAGTACTTCGGGCCG	CASSYTSGGNYEQYF	4	4.3812569826283164E-5	45	TCRBV06-05*01	TCRBV06	TCRBV06-05	01				TCRBD02-01*01	TCRBD02	TCRBD02-01	01				TCRBJ02-07*01	TCRBJ02	TCRBJ02-07	01				2	3	3	2	0	3	36	-1	51	62	65	4	In	VDJ
TGTCCCTAGAGTCTGCCATCCCCAACCAGACAGCTCTTTACTTCTGTGCCACCAACAAAGGAGTGTCCTGAAGCTTTCTTTGGACAA		4	4.3812569826283164E-5	37	TCRBV24-01*01	TCRBV24	TCRBV24-01	01				TCRBD02-01*02	TCRBD02	TCRBD02-01	02				TCRBJ01-01*01	TCRBJ01	TCRBJ01-01	01				8	4	10	2	5	6	44	54	59	63	67	4	Out	VDJ
ACTCGGCCGTGTATCTCTGTGCCAGCAGCTTAGTACAAAAGCTCGGATCGACAGGGACCAATCTTCTATGGCTACACCTTCGGTTCG		2	2.1906284913141582E-5	64					TCRBV11,TCRBV07	TCRBV11-02,TCRBV11-03,TCRBV07-02		TCRBD01-01*01	TCRBD01	TCRBD01-01	01				TCRBJ01-02*01	TCRBJ01	TCRBJ01-02	01				1	9	2	3	16	4	17	33	49	56	65	2	Out	VDJ
CTGGAGTCGCCCAGCCCCAACCAGACCTCTCTGTACTTCTGTGCCAGCAGAATCATTAGCGGGAGTAGCGAGCAGTACTTCGGGCCG	CASRIISGSSEQYF	9	9.857828210913711E-5	42	TCRBV27-01*01	TCRBV27	TCRBV27-01	01				TCRBD02-01*02	TCRBD02	TCRBD02-01	02				TCRBJ02-07*01	TCRBJ02	TCRBJ02-07	01				6	3	5	2	6	6	39	50	56	65	68	9	In	VDJ
CAGCCCTCAGAACCCAGGGACTCAGCTGTGTATTTTTGTGCTAGTGGTTTAGGAGTAGGGGGAAGCAATGAGCAGTTCTTCGGGCCA	CASGLGVGGSNEQFF	8	8.762513965256633E-5	45	TCRBV12-05*01	TCRBV12	TCRBV12-05	01				TCRBD01-01*01	TCRBD01	TCRBD01-01	01				TCRBJ02-01*01	TCRBJ02	TCRBJ02-01	01				3	3	5	1	6	6	36	50	56	62	65	8	In	VDJ
TCGGCCCAAAAGAACCCGACAGCTTTCTATCTCTGTGCCAGTACCACGACTCACGGTGCCGGCACAGATACGCAGTATTTTGGCCCA	CASTTTHGAGTDTQYF	11	1.2048456702227869E-4	48	TCRBV19-01*01	TCRBV19	TCRBV19-01	01				TCRBD02-01	TCRBD02	TCRBD02-01				01,02	TCRBJ02-03*01	TCRBJ02	TCRBJ02-03	01				7	10	2	10	4	1	33	43	47	51	61	11	In	VDJ
AAGATCCGGTCCACAAAGCTGGAGGACTCAGCCATGTACTTCTGTGCCAGCAGCAAGGACATGGGCTATGGCTACACCTTCGGTTCG	CASSKDMGYGYTF	3	3.285942736971237E-5	39	TCRBV02-01	TCRBV02	TCRBV02-01				01,03	TCRBD01-01*01	TCRBD01	TCRBD01-01	01				TCRBJ01-02*01	TCRBJ01	TCRBJ01-02	01				6	4	1	6	3	4	42	53	56	61	65	3	In	VDJ
TCTGCCAGGCCCTCACATACCTCTCAGTACCTCTGTGCCAGCAGTGCGACTAGCGGGAGGCGTGATGATGAGCAGTTCTTCGGGCCA	CASSATSGRRDDEQFF	18	1.9715656421827421E-4	48	TCRBV25-01*01	TCRBV25	TCRBV25-01	01				TCRBD02-01*02	TCRBD02	TCRBD02-01	02				TCRBJ02-01*01	TCRBJ02	TCRBJ02-01	01				4	7	2	1	1	8	33	46	47	60	67	18	In	VDJ
CTGCAGCCAGAAGACTCAGCCCTGTATCTCTGCGCCAGCAGCCAAGAAAAAACAGAAGTCATGAACACTGAAGCTTTCTTTGGACAA	CASSQEKTEVMNTEAFF	19	2.0810970667484502E-4	51	TCRBV04-01*01	TCRBV04	TCRBV04-01	01				TCRBD01-01*01	TCRBD01	TCRBD01-01	01				TCRBJ01-01*01	TCRBJ01	TCRBJ01-01	01				0	6	3	5	4	0	30	47	51	55	61	19	In	VDJ
ATTCTGGAGTCCGCCAGCACCAACCAGACATCTATGTACCTCTGTGCCAGCAGTTTAACCATGGGGTATGGCTACACCTTCGGTTCG	CASSLTMGYGYTF	5	5.476571228285395E-5	39	TCRBV28-01*01	TCRBV28	TCRBV28-01	01								TCRBD01,TCRBD02	TCRBD01-01,TCRBD02-01		TCRBJ01-02*01	TCRBJ01	TCRBJ01-02	01				2	0	6	2	5	5	42	57	62	-1	66	5	In	VDJ
GTGAGCAACATGAGCCCTGAAGACAGCAGCATATATCTCTGCAGCGCCGCCCCTAGCGGGGCCGCCTACGAGCAGTACTTCGGGCCG	CSAAPSGAAYEQYF	3	3.285942736971237E-5	42	TCRBV29-01*03	TCRBV29	TCRBV29-01	03				TCRBD02-01*01	TCRBD02	TCRBD02-01	01				TCRBJ02-07*01	TCRBJ02	TCRBJ02-07	01				6	3	4	3	5	2	39	47	52	61	64	3	In	VDJ
AGGATCCAGCAGGTAGTGCGAGGAGATTCGGCAGCTTATTTCTGTGCCAGCTCGCAAGGGGTGGACACTGAAGCTTTCTTTGGACAA	CASSQGVDTEAFF	12	1.3143770947884949E-4	39	TCRBV18-01*01	TCRBV18	TCRBV18-01	01				TCRBD01-01*01	TCRBD01	TCRBD01-01	01				TCRBJ01-01*01	TCRBJ01	TCRBJ01-01	01				6	3	5	2	3	3	42	53	56	61	64	12	In	VDJ
CAGTCCACGGAGTCAGGGGACACAGCACTGTATTTCTGTGCCAGCAGCGCCCGGGACACCCATGGACAGCCCCAGCATTTTGGTGAT	CASSARDTHGQPQHF	3	3.285942736971237E-5	45	TCRBV21-01*01	TCRBV21	TCRBV21-01	01				TCRBD01-01*01	TCRBD01	TCRBD01-01	01				TCRBJ01-05*01	TCRBJ01	TCRBJ01-05	01				5	8	0	6	4	7	36	48	52	58	66	3	In	VDJ
GCCTTGGAGCTGGACGACTCGGCCCTGTATCTCTGTGCCAGCAGCTTGGGAGGACAGGGAAGCAATCAGCCCCAGCATTTTGGTGAT	CASSLGGQGSNQPQHF	13	1.4239085193542026E-4	48	TCRBV05-04*01	TCRBV05	TCRBV05-04	01				TCRBD01-01*01	TCRBD01	TCRBD01-01	01				TCRBJ01-05*01	TCRBJ01	TCRBJ01-05	01				0	1	1	3	2	1	33	49	51	59	60	13	In	VDJ
NNNNTGTCGGCTGCTCCCTCCCAGACATCTGTGTACTTCTGTGCCAGCAGCTCGCAGGGAGGGGGCCATGGCTACACCTTCGGTTCG	CASSSQGGGHGYTF	15	1.6429713684856185E-4	42	TCRBV06-05*01	TCRBV06	TCRBV06-05	01								TCRBD01,TCRBD02	TCRBD01-01,TCRBD02-01		TCRBJ01-02*01	TCRBJ01	TCRBJ01-02	01				6	1	5	0	9	6	39	50	59	66	67	15	In	VDJ
ATCCAGCCTGCAGAGCTTGGGGACTCGGCCGTGTATCTCTGTGCCAGCAGGACCGGGACAGGGACCTACGAGCAGTACTTCGGGCCG	CASRTGTGTYEQYF	3	3.285942736971237E-5	42	TCRBV11-03*01	TCRBV11	TCRBV11-03	01				TCRBD01-01*01	TCRBD01	TCRBD01-01	01				TCRBJ02-07*01	TCRBJ02	TCRBJ02-07	01				6	1	0	3	4	2	39	50	54	63	64	3	In	VDJ
NNNNTGTCGGCTGCTCCCTCCCAGACATCTGTGTACTTCTGTGCCAGCGGCGGGACAGGGCCCTACAATGAGCAGTTCTTCGGGCCA	CASGGTGPYNEQFF	14	1.5334399439199107E-4	42	TCRBV06-05*01	TCRBV06	TCRBV06-05	01				TCRBD01-01*01	TCRBD01	TCRBD01-01	01				TCRBJ02-01*01	TCRBJ02	TCRBJ02-01	01				8	1	0	3	3	2	39	48	51	60	61	14	In	VDJ
CTGAATGTGAACGCCTTGTTGCTGGGGGACTCGGCCCTCTATCTCTGTGCCAGCAGCACGTTATACACTGAAGCTTTCTTTGGACAA	CASSTLYTEAFF	6	6.571885473942474E-5	36	TCRBV05-06*01	TCRBV05	TCRBV05-06	01								TCRBD01,TCRBD02	TCRBD01-01,TCRBD02-01		TCRBJ01-01*01	TCRBJ01	TCRBJ01-01	01				4	5	3	7	0	3	45	-1	57	59	64	6	In	VDJ
NNNNNNNNNNTGTCGGCTGCTCCCTCCCAGACATCTGTGTACTTCTGTGCCAGCAGTTCGAAGGGAAATGAGCAGTTCTTCGGGCCA	CASSSKGNEQFF	15	1.6429713684856185E-4	36	TCRBV06-05*01	TCRBV06	TCRBV06-05	01								TCRBD01,TCRBD02	TCRBD01-01,TCRBD02-01		TCRBJ02-01*01	TCRBJ02	TCRBJ02-01	01				4	0	0	8	4	7	45	58	62	-1	66	15	In	VDJ
CTGGAGTCGCCCAGCCCCAACCAGACCTCTCTGTACTTCTGTGCCAGCAGTCTTATTGGGGTGCCGGAGACCCAGTACTTCGGGCCA	CASSLIGVPETQYF	13	1.4239085193542026E-4	42	TCRBV27-01*01	TCRBV27	TCRBV27-01	01								TCRBD01,TCRBD02	TCRBD01-01,TCRBD02-01		TCRBJ02-05*01	TCRBJ02	TCRBJ02-05	01				5	5	6	2	6	5	39	51	57	61	66	13	In	VDJ
CACGGAGTCAGGGGACACAGCACTGTATTTCTGTGCCAGCAGCAAAGCTGAGAAGGGTCCCACCAAGAGACCCAGTACTTCGGGCCA		6	6.571885473942474E-5	50	TCRBV21-01*01	TCRBV21	TCRBV21-01	01								TCRBD01,TCRBD02	TCRBD01-01,TCRBD02-01		TCRBJ02-05*01	TCRBJ02	TCRBJ02-05	01				0	4	5	3	5	0	31	48	53	57	61	6	Out	VDJ
ATTCTGGAGTCCGCCAGCACCAACCAGACATCTATGTACCTCTGTGCCAGCAGTTTGGCGGCGATAACGGGAGCTTTCTTTGGACAA	CASSLAAITGAFF	3	3.285942736971237E-5	39	TCRBV28-01*01	TCRBV28	TCRBV28-01	01				TCRBD02-01	TCRBD02	TCRBD02-01				01,02	TCRBJ01-01*01	TCRBJ01	TCRBJ01-01	01				3	10	7	5	1	10	42	56	57	61	71	3	In	VDJ
GCCAGCACCAACCAGACATCTATGTACCTCTGTGCCAGCACCTTCCCCTCACAGGGTACTTCAGGGGAAAAACTGTTTTTTGGCAGT	CASTFPSQGTSGEKLFF	9	9.857828210913711E-5	51	TCRBV28-01*01	TCRBV28	TCRBV28-01	01				TCRBD01-01*01	TCRBD01	TCRBD01-01	01				TCRBJ01-04*01	TCRBJ01	TCRBJ01-04	01				7	10	3	3	10	8	30	40	50	56	66	9	In	VDJ
CAGCGCACAGAGCAGGAGGACTCCGCCGTGTATCTCTGTGCCAGCAGCTCGCTCGACAGGCTCAATCAGCCCCAGCATTTTGGTGAT	CASSSLDRLNQPQHF	20	2.190628491314158E-4	45	TCRBV07-08*01	TCRBV07	TCRBV07-08	01				TCRBD01-01*01	TCRBD01	TCRBD01-01	01				TCRBJ01-05*01	TCRBJ01	TCRBJ01-05	01				4	2	2	4	5	3	36	49	54	60	62	20	In	VDJ
CTCACTGTGACATCGGCCCAAAAGAACCCGACAGCTTTCTATCTCTGTGCCAGTATGCCCCGGATTGGGGAGCAGTTCTTCGGGCCA	CASMPRIGEQFF	13	1.4239085193542026E-4	36	TCRBV19-01*01	TCRBV19	TCRBV19-01	01								TCRBD01,TCRBD02	TCRBD01-01,TCRBD02-01		TCRBJ02-01*01	TCRBJ02	TCRBJ02-01	01				7	0	0	9	11	10	45	55	66	-1	69	13	In	VDJ
TCCGCCAGCACCAACCAGACATCTATGTACCTCTGTGCCAGCAGCCACCGGGGAGTCTGGGCGTGGGAGACCCAGTACTTCGGGCCA	CASSHRGVWAWETQYF	2	2.1906284913141582E-5	48	TCRBV28-01*01	TCRBV28	TCRBV28-01	01				TCRBD02-01	TCRBD02	TCRBD02-01				01,02	TCRBJ02-05*01	TCRBJ02	TCRBJ02-05	01				6	13	8	3	4	5	33	44	48	53	66	2	In	VDJ
AGATCCAGTCCACGGAGTCAGGGGACACAGCACTGTATTTCTGTGCCAGCAGGAACCCAGGGGAACACTGAAGCTTTCTTTGGACAA		3	3.285942736971237E-5	40	TCRBV21-01*01	TCRBV21	TCRBV21-01	01				TCRBD01-01*01	TCRBD01	TCRBD01-01	01				TCRBJ01-01*01	TCRBJ01	TCRBJ01-01	01				6	0	4	3	5	1	41	52	57	-1	62	3	Out	VDJ
AACGCCTTGTTGCTGGGGGACTCGGCCCTCTATCTCTGTGCCAGCAGCGTCCGACAGGCGCTTAATGAAAAACTGTTTTTTGGCAGT	CASSVRQALNEKLFF	7	7.667199719599554E-5	45	TCRBV05-06*01	TCRBV05	TCRBV05-06	01				TCRBD01-01*01	TCRBD01	TCRBD01-01	01				TCRBJ01-04*01	TCRBJ01	TCRBJ01-04	01				4	4	2	4	4	4	36	48	52	58	62	7	In	VDJ
GCCCATCCTGAAGACAGCAGCTTCTACATCTGCAGTGCTTTCTCCGGGTATGGAGGGGTGGAGGGTCAGCCCCAGCATTTTGGTGAT	CSAFSGYGGVEGQPQHF	11	1.2048456702227869E-4	51	TCRBV20	TCRBV20				TCRBV20-01,TCRBV20-or09_02		TCRBD02-01*02	TCRBD02	TCRBD02-01	02				TCRBJ01-05*01	TCRBJ01	TCRBJ01-05	01				5	8	10	0	12	6	30	39	51	57	65	11	In	VDJ
CTGAGCTCTCTGGAGCTGGGGGACTCAGCTTTGTATTTCTGTGCCAGCAGCGTAGGACAGGGATCCTACGAGCAGTACTTCGGGCCG	CASSVGQGSYEQYF	8	8.762513965256633E-5	42	TCRBV09-01*01	TCRBV09	TCRBV09-01	01				TCRBD01-01*01	TCRBD01	TCRBD01-01	01				TCRBJ02-07*01	TCRBJ02	TCRBJ02-07	01				0	1	2	3	0	1	39	-1	55	62	63	8	In	VDJ
GAGTCTGCCATCCCCAACCAGACAGCTCTTTACTTCTGTGCCACCAGTGCACTAGCGGGAGCCTCCAATGAGCAGTTCTTCGGGCCA	CATSALAGASNEQFF	5	5.476571228285395E-5	45	TCRBV24-01*01	TCRBV24	TCRBV24-01	01				TCRBD02-01*02	TCRBD02	TCRBD02-01	02				TCRBJ02-01*01	TCRBJ02	TCRBJ02-01	01				5	4	3	2	1	6	36	49	50	61	65	5	In	VDJ
ATCCAGCGCACAGAGCAGGAGGACTCGGCCGTGTATCTCTGTGCCAGCAGCTTTACAGGGGGCACAGATACGCAGTATTTTGGCCCA	CASSFTGGTDTQYF	13	1.4239085193542026E-4	42	TCRBV07-02	TCRBV07	TCRBV07-02				01,02	TCRBD01-01*01	TCRBD01	TCRBD01-01	01				TCRBJ02-03*01	TCRBJ02	TCRBJ02-03	01				3	0	3	2	1	1	39	53	54	-1	61	13	In	VDJ
CTCAAGATCCAGCCTGCAGAGCTTGGGGACTCGGCCATGTATCTCTGTGCCAGCAGCTTAGCGTGGGGTGAAGCTTTCTTTGGACAA	CASSLAWGEAFF	2	2.1906284913141582E-5	36	TCRBV11-01*01	TCRBV11	TCRBV11-01	01								TCRBD01,TCRBD02	TCRBD01-01,TCRBD02-01		TCRBJ01-01*01	TCRBJ01	TCRBJ01-01	01				0	0	6	2	2	7	45	62	64	-1	68	2	In	VDJ
TCCGCCAGCACCAACCAGACATCTATGTACCTCTGTGCCAGCAGTTTTATCTCAAGGACTGTGAACACTGAAGCTTTCTTTGGACAA	CASSFISRTVNTEAFF	9	9.857828210913711E-5	48	TCRBV28-01*01	TCRBV28	TCRBV28-01	01				TCRBD02-01	TCRBD02	TCRBD02-01				01,02	TCRBJ01-01*01	TCRBJ01	TCRBJ01-01	01				3	1	1	10	8	0	33	47	55	60	61	9	In	VDJ
AGTCTGCCATCCCCAACCAGACAGCTCTTTACTTCTGTGCCACCAGTGAAAGTCGGGACTAGCAATCAGCCCCAGCATTTTGGTGAT		7	7.667199719599554E-5	46	TCRBV24-01*01	TCRBV24	TCRBV24-01	01								TCRBD01,TCRBD02	TCRBD01-01,TCRBD02-01		TCRBJ01-05*01	TCRBJ01	TCRBJ01-05	01				4	0	0	7	5	0	35	49	54	-1	59	7	Out	VDJ
CGCACAGAGCAGCGGGACTCAGCCATGTATCGCTGTGCCAGCAGCTTTTCAATCCGGGACAGGTACTATGGCTACACCTTCGGTTCG	CASSFSIRDRYYGYTF	5	5.476571228285395E-5	48	TCRBV07-07*01	TCRBV07	TCRBV07-07	01				TCRBD01-01*01	TCRBD01	TCRBD01-01	01				TCRBJ01-02*01	TCRBJ01	TCRBJ01-02	01				3	1	0	4	8	3	33	47	55	63	64	5	In	VDJ
GCCTTGGAGCTGGAGGACTCGGCCCTGTATCTCTGTGCCAGCACCATAGGGGTGATTGCCACTAATGAAAAACTGTTTTTTGGCAGT	CASTIGVIATNEKLFF	8	8.762513965256633E-5	48	TCRBV05-08*01	TCRBV05	TCRBV05-08	01				TCRBD01-01*01	TCRBD01	TCRBD01-01	01				TCRBJ01-04*01	TCRBJ01	TCRBJ01-04	01				6	8	5	2	4	2	33	43	47	52	60	8	In	VDJ
AGTCCGCCAGCACCAACCAGACATCTATGTACCTCTGTGCCAGCAGTCCCGGAGAGCTCCTATAATTCACCCCTCCACTTTGGGAAT		7	7.667199719599554E-5	46	TCRBV28-01*01	TCRBV28	TCRBV28-01	01				TCRBD02-01*02	TCRBD02	TCRBD02-01	02				TCRBJ01-06*01	TCRBJ01	TCRBJ01-06	01				5	2	10	2	3	0	35	47	50	54	56	7	Out	VDJ
ACTCTGGAGTCTGCTGCCTCCTCCCAGACATCTGTATATTTCTGCGCCAGCACTCGCACCCCGGGAGGTGAGCAGTTCTTCGGGCCA	CASTRTPGGEQFF	13	1.4239085193542026E-4	39	TCRBV10-01*01	TCRBV10	TCRBV10-01	01				TCRBD02-01*02	TCRBD02	TCRBD02-01	02				TCRBJ02-01*01	TCRBJ02	TCRBJ02-01	01				7	0	8	1	9	9	42	52	61	-1	68	13	In	VDJ
CCCCTGACCCTGGAGTCTGCCAGGCCCTCACATACCTCTCAGTACCTCTGTGCCAGCAGTGATGGTTTTGGCTACACCTTCGGTTCG	CASSDGFGYTF	15	1.6429713684856185E-4	33	TCRBV25-01*01	TCRBV25	TCRBV25-01	01								TCRBD01,TCRBD02	TCRBD01-01,TCRBD02-01		TCRBJ01-02*01	TCRBJ01	TCRBJ01-02	01				3	3	0	10	1	7	48	62	63	65	68	15	In	VDJ
ACAGTGACCAGTGCCCATCCTGAAGACAGCAGCTTCTACATCTGCAGTGCTAGAGATGGGACAGGGAATGGCTACACCTTCGGTTCG	CSARDGTGNGYTF	8	8.762513965256633E-5	39	TCRBV20	TCRBV20				TCRBV20-01,TCRBV20-or09_02		TCRBD01-01*01	TCRBD01	TCRBD01-01	01				TCRBJ01-02*01	TCRBJ01	TCRBJ01-02	01				0	1	0	3	1	6	42	56	57	66	67	8	In	VDJ
CTACACACCCTGCAGCCAGAAGACTCGGCCCTGTATCTCTGTGCCAGCAGCCCACAAACTACCAGGGTTAGCTACACCTTCGGTTCG	CASSPQTTRVSYTF	5	5.476571228285395E-5	42	TCRBV04-02*01	TCRBV04	TCRBV04-02	01				TCRBD01-01*01	TCRBD01	TCRBD01-01	01				TCRBJ01-02*01	TCRBJ01	TCRBJ01-02	01				4	3	4	3	10	9	39	52	62	67	70	5	In	VDJ
ACAGTGACCAGTGCCCATCCTGAAGACAGCAGCTTCTACATCTGCAGTGCCCCGGACGTCCGAACCTACGAGCAGTACTTCGGGCCG	CSAPDVRTYEQYF	5	5.476571228285395E-5	39	TCRBV20	TCRBV20				TCRBV20-01,TCRBV20-or09_02						TCRBD01,TCRBD02	TCRBD01-01,TCRBD02-01		TCRBJ02-07*01	TCRBJ02	TCRBJ02-07	01				6	7	1	7	3	2	42	50	53	57	64	5	In	VDJ
TTTCCCCTGACCCTGGAGTCTGCCAGGCCCTCACATACCTCTCAGTACCTCTGTGCCAGCTCTGACTACGAGCAGTACTTCGGGCCG	CASSDYEQYF	9	9.857828210913711E-5	30	TCRBV25-01*01	TCRBV25	TCRBV25-01	01								TCRBD01,TCRBD02	TCRBD01-01,TCRBD02-01		TCRBJ02-07*01	TCRBJ02	TCRBJ02-07	01				8	0	2	8	3	3	51	60	63	-1	65	9	In	VDJ
CTAGAGTCTGCCATCCCCAACCAGACAGCTCTTTACTTCTGTGCCACCAGTGATGGCCATACCAACTACGAGCAGTACTTCGGGCCG	CATSDGHTNYEQYF	11	1.2048456702227869E-4	42	TCRBV24-01*01	TCRBV24	TCRBV24-01	01				TCRBD01-01*01	TCRBD01	TCRBD01-01	01				TCRBJ02-07*01	TCRBJ02	TCRBJ02-07	01				3	8	9	0	0	3	39	-1	54	57	65	11	In	VDJ
ATCCAGCCCTCAGAACCCAGGGACTCAGCTGTGTACTTCTGTGCCAGCAGCGGTGGGACAGGGAACTATGGCTACACCTTCGGTTCG	CASSGGTGNYGYTF	2	2.1906284913141582E-5	42	TCRBV12	TCRBV12				TCRBV12-03/12-04,TCRBV12-04		TCRBD01-01*01	TCRBD01	TCRBD01-01	01				TCRBJ01-02*01	TCRBJ01	TCRBJ01-02	01				6	0	0	3	4	2	39	50	54	-1	63	2	In	VDJ
NNNNCTCTGAAGATCCGGTCCACAAAGCTGGAGGACTCAGCCATGTACTTCTGTGCCAGCGGGGACGGCGGCTACACCTTCGGTTCG	CASGDGGYTF	3	3.285942736971237E-5	30	TCRBV02-01	TCRBV02	TCRBV02-01				01,03					TCRBD01,TCRBD02	TCRBD01-01,TCRBD02-01		TCRBJ01-02*01	TCRBJ01	TCRBJ01-02	01				8	3	0	7	1	8	51	60	61	66	69	3	In	VDJ
CACGGAGTCAGGGGACACAGCACTGTATTTCTGTGCCAGCAGCAAGAGACTAGCGGGAACTCAATTTACGAGCAGTACTTCGGGCCG		6	6.571885473942474E-5	50	TCRBV21-01*01	TCRBV21	TCRBV21-01	01				TCRBD02-01*02	TCRBD02	TCRBD02-01	02				TCRBJ02-07*01	TCRBJ02	TCRBJ02-07	01				3	8	2	3	2	4	31	45	47	58	66	6	Out	VDJ
CTGGAGTTGGCTGCTCCCTCCCAGACATCTGTGTACTTCTGTGCCAGCACCTCCGGGGGGAACTCCTACGAGCAGTACTTCGGGCCG	CASTSGGNSYEQYF	5	5.476571228285395E-5	42	TCRBV06-06	TCRBV06	TCRBV06-06				01,04	TCRBD02-01*01	TCRBD02	TCRBD02-01	01				TCRBJ02-07*01	TCRBJ02	TCRBJ02-07	01				7	2	8	1	4	0	39	49	53	60	62	5	In	VDJ
CAGCACCAACCAGACATCTATGTACCTCTGTGCCAGCAGTTTAATTCGATCTACTAGCGGGAGCCGAAGACCCAGTACTTCGGGCCA		8	8.762513965256633E-5	53	TCRBV28-01*01	TCRBV28	TCRBV28-01	01				TCRBD02-01*02	TCRBD02	TCRBD02-01	02				TCRBJ02-05*01	TCRBJ02	TCRBJ02-05	01				2	4	3	2	9	6	28	43	52	63	67	8	Out	VDJ
CTGGAGTCAGCTACCAGCTCCCAGACATCTGTGTACTTCTGTGCCATCAATCAGCAGGGGCAGAGCACTGAAGCTTTCTTTGGACAA	CAINQQGQSTEAFF	3	3.285942736971237E-5	42	TCRBV10-03*01	TCRBV10	TCRBV10-03	01				TCRBD01-01*01	TCRBD01	TCRBD01-01	01				TCRBJ01-01*01	TCRBJ01	TCRBJ01-01	01				7	5	4	2	5	4	39	49	54	60	65	3	In	VDJ
ACAGTGACCAGTGCCCATCCTGAAGACAGCAGCTTCTACATCTGCAGTGCTCCGGACAGTCTGAACACTGAAGCTTTCTTTGGACAA	CSAPDSLNTEAFF	7	7.667199719599554E-5	39	TCRBV20	TCRBV20				TCRBV20-01,TCRBV20-or09_02		TCRBD01-01*01	TCRBD01	TCRBD01-01	01				TCRBJ01-01*01	TCRBJ01	TCRBJ01-01	01				5	2	1	5	2	0	42	51	53	59	61	7	In	VDJ
CCAGTCCACGGAGTCAGGGGACACAGCACTGTATTTCTGTGCCAGCAGCAGAGGGCCGGGGGAAGGTACGAGCAGTACTTCGGGCCG		2	2.1906284913141582E-5	44	TCRBV21-01*01	TCRBV21	TCRBV21-01	01				TCRBD02-01*01	TCRBD02	TCRBD02-01	01				TCRBJ02-07*01	TCRBJ02	TCRBJ02-07	01				4	4	8	2	6	4	37	50	56	62	66	2	Out	VDJ
AGTGCCCATCCTGAAGACAGCAGCTTCTACATCTGCAGTGCTCCCAGAGGACAGGGGCGGAAGGTCGACGAGCAGTACTTCGGGCCG	CSAPRGQGRKVDEQYF	5	5.476571228285395E-5	48	TCRBV20	TCRBV20				TCRBV20-01,TCRBV20-or09_02		TCRBD01-01*01	TCRBD01	TCRBD01-01	01				TCRBJ02-07*01	TCRBJ02	TCRBJ02-07	01				5	10	1	2	6	5	33	42	48	57	67	5	In	VDJ
CGCCTTGTTGCTGGGGGACTCGGCCCTGTATCTCTGTGCCAGCAGCTTGAGAGGACTAGCGGGATTCACGAGCAGTACTTCGGGCCG		2	2.1906284913141582E-5	47	TCRBV05-05*01	TCRBV05	TCRBV05-05	01				TCRBD02-01*02	TCRBD02	TCRBD02-01	02				TCRBJ02-07*01	TCRBJ02	TCRBJ02-07	01				1	3	1	3	3	5	34	49	52	64	67	2	Out	VDJ
AACGCCTTGTTGCTGGGGGACTCGGCCCTCTATCTCTGTGCCAGCAGCTTGTCAGGGGTTGGGGCCAACGTCCTGACTTTCGGGGCC	CASSLSGVGANVLTF	14	1.5334399439199107E-4	45	TCRBV05-06*01	TCRBV05	TCRBV05-06	01				TCRBD01-01*01	TCRBD01	TCRBD01-01	01				TCRBJ02-06*01	TCRBJ02	TCRBJ02-06	01				1	1	4	2	1	3	36	51	52	58	59	14	In	VDJ
NNNNTGTCGGCTGCTCCCTCCCAGACATCTGTGTACTTCTGTGCCAGCAGTGGAGGGGCACTCGCAGATACGCAGTATTTTGGCCCA	CASSGGALADTQYF	4	4.3812569826283164E-5	42	TCRBV06	TCRBV06				TCRBV06-01,TCRBV06-05						TCRBD01,TCRBD02	TCRBD01-01,TCRBD02-01		TCRBJ02-03*01	TCRBJ02	TCRBJ02-03	01				4	6	5	2	1	4	39	52	53	58	64	4	In	VDJ
CTGGAGCTGGGGGACTCAGCTTTGTATTTCTGTGCCAGCAGCGACAATCGACAGGTCCTGACTAACTATGGCTACACCTTCGGTTCG	CASSDNRQVLTNYGYTF	7	7.667199719599554E-5	51	TCRBV09-01*01	TCRBV09	TCRBV09-01	01				TCRBD01-01*01	TCRBD01	TCRBD01-01	01				TCRBJ01-02*01	TCRBJ01	TCRBJ01-02	01				3	6	2	4	6	0	30	43	49	55	61	7	In	VDJ
GTGAGCAACATGAGCCCTGAAGACAGCAGCATATATCTCTGCAGCGTACAGGACTCGGGGTCCCGGAACACCATATATTTTGGAGAG	CSVQDSGSRNTIYF	6	6.571885473942474E-5	42	TCRBV29-01	TCRBV29	TCRBV29-01				01,02					TCRBD01,TCRBD02	TCRBD01-01,TCRBD02-01		TCRBJ01-03*01	TCRBJ01	TCRBJ01-03	01				6	14	3	4	0	7	39	-1	47	52	66	6	In	VDJ
CTGCAGCCAGAAGACTCAGCCCTGTATCTCTGCGCCAGCAGCCAAGAGAGTCAGCTCTCTGGGGCCAACGTCCTGACTTTCGGGGCC	CASSQESQLSGANVLTF	20	2.190628491314158E-4	51	TCRBV04-01*01	TCRBV04	TCRBV04-01	01								TCRBD01,TCRBD02	TCRBD01-01,TCRBD02-01		TCRBJ02-06*01	TCRBJ02	TCRBJ02-06	01				0	2	4	5	4	0	30	47	51	54	56	20	In	VDJ
CTTGGAGATCCAGTCCACGGAGTCAGGGGACACAGCACTGTATTTCAAAAGCTCGGGGCCAGCAAAAACATTCAGTACTTCGGCGCC		7	7.667199719599554E-5	35	TCRBV21-01*01	TCRBV21	TCRBV21-01	01								TCRBD01,TCRBD02	TCRBD01-01,TCRBD02-01		TCRBJ02-04*01	TCRBJ02	TCRBJ02-04	01				17	3	7	0	8	3	46	46	54	59	62	7	Out	VDJ
AAGATCCAGCCTGCAGAGCTTGGGGACTCGGCCGTGTATCTCTGTGCCAGCAGCTCACAGCCGGGAGATAGGCAGTTCTTCGGGCCA	CASSSQPGDRQFF	6	6.571885473942474E-5	39	TCRBV11-03*01	TCRBV11	TCRBV11-03	01				TCRBD02-01*02	TCRBD02	TCRBD02-01	02				TCRBJ02-01*01	TCRBJ02	TCRBJ02-01	01				4	4	8	2	6	12	42	55	61	67	71	6	In	VDJ
TGAAGGTGCAGCCTGCAGAACTGGAGGATTCTGGAGTTTATTTCTGTGCCAGCAGCCAAGATTGACACCGGGCAGTACTTCGGGCCG		3	3.285942736971237E-5	37	TCRBV14-01*01	TCRBV14	TCRBV14-01	01				TCRBD01-01*01	TCRBD01	TCRBD01-01	01				TCRBJ02-07*01	TCRBJ02	TCRBJ02-07	01				0	4	2	6	2	9	44	61	63	67	71	3	Out	VDJ
ATTCTGGAGTCCGCCAGCACCAACCAGACATCTATGTACCTCTGTGCCAGCAGTTTAGGCGGGACCTACGAGCAGTACTTCGGGCCG	CASSLGGTYEQYF	7	7.667199719599554E-5	39	TCRBV28-01*01	TCRBV28	TCRBV28-01	01				TCRBD02-01*02	TCRBD02	TCRBD02-01	02				TCRBJ02-07*01	TCRBJ02	TCRBJ02-07	01				2	0	7	3	1	2	42	57	58	-1	64	7	In	VDJ
AAGATCCGGTCCACAAAGCTGGAGGACTCAGCCATGTACTTCTGTGCCAGCACCGAACATATTCAAGAGACCCAGTACTTCGGGCCA	CASTEHIQETQYF	5	5.476571228285395E-5	39	TCRBV02-01	TCRBV02	TCRBV02-01				01,03	TCRBD01-01*01	TCRBD01	TCRBD01-01	01				TCRBJ02-05*01	TCRBJ02	TCRBJ02-05	01				7	4	3	6	4	2	42	52	56	59	63	5	In	VDJ
GGAGTCCGCCAGCACCAACCAGACATCTATGTACCTCTGTGCCAGCAGGTACAGCCATAACACCAAGAGACCCAGTACTTCGGGCCA		3	3.285942736971237E-5	44	TCRBV28-01*01	TCRBV28	TCRBV28-01	01				TCRBD01-01*01	TCRBD01	TCRBD01-01	01				TCRBJ02-05*01	TCRBJ02	TCRBJ02-05	01				6	7	3	5	2	0	37	48	50	54	61	3	Out	VDJ
GCCTTGGAGCTGGACGACTCGGCCCTGTATCTCTGTGCCAGCAGCTTGGGATGGACAGGGGAGAACACTGAAGCTTTCTTTGGACAA	CASSLGWTGENTEAFF	8	8.762513965256633E-5	48	TCRBV05-04*01	TCRBV05	TCRBV05-04	01				TCRBD01-01*01	TCRBD01	TCRBD01-01	01				TCRBJ01-01*01	TCRBJ01	TCRBJ01-01	01				0	1	1	2	3	1	33	49	52	61	62	8	In	VDJ
CTGAGGATCCAGCAGGTAGTGCGAGGAGATTCGGCAGCTTATTTCTGTGCCAGCTCGGGGACGGTGAACGAGCAGTACTTCGGGCCG	CASSGTVNEQYF	5	5.476571228285395E-5	36	TCRBV18-01*01	TCRBV18	TCRBV18-01	01								TCRBD01,TCRBD02	TCRBD01-01,TCRBD02-01		TCRBJ02-07*01	TCRBJ02	TCRBJ02-07	01				6	5	0	7	1	5	45	56	57	62	67	5	In	VDJ
CACAAAGCTGGAGGACTCAGCCATGTACTTCTGTGCCAGCAGTGACATGTACCCCGGGACAGGTACAATGAGCAGTTCTTCGGGCCA		6	6.571885473942474E-5	50	TCRBV02-01	TCRBV02	TCRBV02-01				01,03	TCRBD01-01*01	TCRBD01	TCRBD01-01	01				TCRBJ02-01*01	TCRBJ02	TCRBJ02-01	01				3	0	0	4	10	4	31	45	55	-1	63	6	Out	VDJ
ACCAGTGCCCATCCTGAAGACAGCAGCTTCTACATCTGCAGTGCTAGAGATAGGCGCAGCGAAAACACTGAAGCTTTCTTTGGACAA	CSARDRRSENTEAFF	6	6.571885473942474E-5	45	TCRBV20	TCRBV20				TCRBV20-01,TCRBV20-or09_02		TCRBD02-01	TCRBD02	TCRBD02-01				01,02	TCRBJ01-01*01	TCRBJ01	TCRBJ01-01	01				0	2	6	6	7	2	36	50	57	61	63	6	In	VDJ
CAAAAGAACCCGACAGCTTTCTATCTCTGTGCCAGTAGTGCCCCCTACCAAGTTATGGATAGCAATCAGCCCCAGCATTTTGGTGAT	CASSAPYQVMDSNQPQHF	28	3.0668798878398214E-4	54	TCRBV19-01*01	TCRBV19	TCRBV19-01	01								TCRBD01,TCRBD02	TCRBD01-01,TCRBD02-01		TCRBJ01-05*01	TCRBJ01	TCRBJ01-05	01				5	0	1	8	17	0	27	39	56	-1	59	28	In	VDJ
TCAAGATCCAGCCTGCAGAGCTTGGGGACTCGGCCGTGTATCTCTGTGCCAGCAGCTGGCAGCAATCAGCCCCAGCATTTTGGTGAT		3	3.285942736971237E-5	37	TCRBV11-03*01	TCRBV11	TCRBV11-03	01				TCRBD01-01*01	TCRBD01	TCRBD01-01	01				TCRBJ01-05*01	TCRBJ01	TCRBJ01-05	01				4	0	9	0	0	1	44	-1	57	-1	60	3	Out	VDJ
CTGGAGTCTGCTGCCTCCTCCCAGACATCTGTATATTTCTGCGCCAGCAGATCCGGGACGGATGGAAACACCATATATTTTGGAGAG	CASRSGTDGNTIYF	7	7.667199719599554E-5	42	TCRBV10-01*01	TCRBV10	TCRBV10-01	01								TCRBD01,TCRBD02	TCRBD01-01,TCRBD02-01		TCRBJ01-03*01	TCRBJ01	TCRBJ01-03	01				6	3	0	7	4	3	39	50	54	59	62	7	In	VDJ
ACAGTGACCAGTGCCCATCCTGAAGACAGCAGCTTCTACATCTGCAGTGCTCATTTGGACTATAATTCACCCCTCCACTTTGGGAAC	CSAHLDYNSPLHF	4	4.3812569826283164E-5	39	TCRBV20	TCRBV20				TCRBV20-01,TCRBV20-or09_02						TCRBD01,TCRBD02	TCRBD01-01,TCRBD02-01		TCRBJ01-06*02	TCRBJ01	TCRBJ01-06	02				5	0	1	8	5	3	42	51	56	-1	59	4	In	VDJ
NTGTCGGCTGCTCCCTCCCAGACATCTGTGTACTTCTGTGCCAGCACACAGGGGGCTTCGTACACCGGGGAGCTGTTTTTTGGAGAA	CASTQGASYTGELFF	3	3.285942736971237E-5	45	TCRBV06-05*01	TCRBV06	TCRBV06-05	01				TCRBD01-01*01	TCRBD01	TCRBD01-01	01				TCRBJ02-02*01	TCRBJ02	TCRBJ02-02	01				7	5	3	0	1	3	36	46	47	56	61	3	In	VDJ
ACCCTGGAGTCTGCCAGGCCCTCACATACCTCTCAGTACCTCTGTGCCAGCACCCCAATGGGGAACACTGAAGCTTTCTTTGGACAA	CASTPMGNTEAFF	5	5.476571228285395E-5	39	TCRBV25-01*01	TCRBV25	TCRBV25-01	01								TCRBD01,TCRBD02	TCRBD01-01,TCRBD02-01		TCRBJ01-01*01	TCRBJ01	TCRBJ01-01	01				7	0	0	9	7	1	42	52	59	-1	62	5	In	VDJ
AAGATCCAGCCCTCAGAACCCAGGGACTCAGCTGTGTACTTCTGTGCCAGCAGTTGGACGGCCAGCATGGAAGCTTTCTTTGGACAA	CASSWTASMEAFF	9	9.857828210913711E-5	39	TCRBV12-03/12-04*01	TCRBV12	TCRBV12-03/12-04	01								TCRBD01,TCRBD02	TCRBD01-01,TCRBD02-01		TCRBJ01-01*01	TCRBJ01	TCRBJ01-01	01				4	10	1	7	0	8	42	-1	55	59	69	9	In	VDJ
CGCACTGCAGCAAGAAGACTCAGCTGCGTATCTCTGCACCAGCAGCCAAGATTAGGGTTAAGCAATCAGCCCCAGCATTTTGGTGAT		3	3.285942736971237E-5	47	TCRBV01-01*01	TCRBV01	TCRBV01-01	01								TCRBD01,TCRBD02	TCRBD01-01,TCRBD02-01		TCRBJ01-05*01	TCRBJ01	TCRBJ01-05	01				0	3	5	3	2	1	34	51	53	57	60	3	Out	VDJ
CCAGCCCCAACCAGACCTCTCTGTACTTCTGTGCCAGCAGTTACCCCACTAAGCGGGACCAAGTCCTACGAGCAGTACTTCGGGCCG		24	2.6287541895769897E-4	52	TCRBV27-01*01	TCRBV27	TCRBV27-01	01				TCRBD02-01*02	TCRBD02	TCRBD02-01	02				TCRBJ02-07*01	TCRBJ02	TCRBJ02-07	01				4	5	6	3	9	1	29	42	51	58	63	24	Out	VDJ
CAGCAGGTAGTGCGAGGAGATTCGGCAGCTTATTTCTGTGCCAGCTCGCCCACTAGCGGGGGACCCTACGAGCAGTACTTCGGGCCG	CASSPTSGGPYEQYF	7	7.667199719599554E-5	45	TCRBV18-01*01	TCRBV18	TCRBV18-01	01				TCRBD02-01*01	TCRBD02	TCRBD02-01	01				TCRBJ02-07*01	TCRBJ02	TCRBJ02-07	01				6	2	3	2	4	2	36	47	51	62	64	7	In	VDJ
ACAAAGCTGGAGGACTCAGCCATGTACTTCTGTGCCAGCAGCCACAGGCTGGTTGGAACTTCCAAAAACATTCAGTACTTCGGCGCC	CASSHRLVGTSKNIQYF	4	4.3812569826283164E-5	51	TCRBV02-01	TCRBV02	TCRBV02-01				01,03	TCRBD01-01*01	TCRBD01	TCRBD01-01	01				TCRBJ02-04*01	TCRBJ02	TCRBJ02-04	01				6	13	3	4	2	2	30	41	43	48	61	4	In	VDJ
CAGCGCACAGAGCAGGAGGACTCCGCCGTGTATCTCTGTGCCAGCAGCCCCGGGATAGGGAAAGCAGATACGCAGTATTTTGGCCCA	CASSPGIGKADTQYF	10	1.095314245657079E-4	45	TCRBV07-08*03	TCRBV07	TCRBV07-08	03				TCRBD02-01*02	TCRBD02	TCRBD02-01	02				TCRBJ02-03*01	TCRBJ02	TCRBJ02-03	01				4	9	8	3	1	4	36	49	50	55	64	10	In	VDJ
CCCATCCTGAAGACAGCAGCTTCTACATCTGTACTTACACAAAGGGTTGGCTAGCGGAAATCCACAGATACGCAGTATTTTGGCCCA		8	8.762513965256633E-5	52	TCRBV20	TCRBV20				TCRBV20-01,TCRBV20-or09_02		TCRBD02-01	TCRBD02	TCRBD02-01				01,02	TCRBJ02-03*01	TCRBJ02	TCRBJ02-03	01				12	5	4	5	19	2	29	31	50	57	62	8	Out	VDJ
CTGGAGTCAGCTACCCGCTCCCAGACATCTGTGTATTTCTGCGCCAGCAGTGAAGACGGGATGAACACTGAAGCTTTCTTTGGACAA	CASSEDGMNTEAFF	14	1.5334399439199107E-4	42	TCRBV10-02*01	TCRBV10	TCRBV10-02	01				TCRBD02-01*02	TCRBD02	TCRBD02-01	02				TCRBJ01-01*01	TCRBJ01	TCRBJ01-01	01				3	0	8	3	3	0	39	53	56	-1	61	14	In	VDJ
AACGCCTTGGAGCTGGACGACTCGGCCCTGTATCTCTGTGCCAGCAGCGGGGGGGCAGGGAGGCATGAAAAACTGTTTTTTGGCAGT	CASSGGAGRHEKLFF	5	5.476571228285395E-5	45	TCRBV05-04*01	TCRBV05	TCRBV05-04	01				TCRBD02-01*01	TCRBD02	TCRBD02-01	01				TCRBJ01-04*01	TCRBJ01	TCRBJ01-04	01				4	9	9	0	0	6	36	-1	48	55	64	5	In	VDJ
AATTCCCTGGAGCTTGGTGACTCTGCTGTGTATTTCTGTGCCAGCAGCGATACTAGCGCCTCCTACAATGAGCAGTTCTTCGGGCCA	CASSDTSASYNEQFF	4	4.3812569826283164E-5	45	TCRBV03-01/03-02*01	TCRBV03	TCRBV03-01/03-02	01				TCRBD02-01	TCRBD02	TCRBD02-01				01,02	TCRBJ02-01*01	TCRBJ02	TCRBJ02-01	01				5	1	3	6	3	0	36	48	51	58	59	4	In	VDJ
ACAGTGACCAGTGCCCATCCTGAAGACAGCAGCTTCTACATCTGCAGTGCTCAGGACACAGGGGTTGAGACCCAGTACTTCGGGCCA	CSAQDTGVETQYF	6	6.571885473942474E-5	39	TCRBV20	TCRBV20				TCRBV20-01,TCRBV20-or09_02		TCRBD01-01*01	TCRBD01	TCRBD01-01	01				TCRBJ02-05*01	TCRBJ02	TCRBJ02-05	01				5	2	3	2	6	5	42	51	57	64	66	6	In	VDJ
NNNNTGAAGATCCAGCCCTCAGAACCCAGGGACTCAGCTGTGTACTTCTGTGCCAGCGGTATTTCATATGAAGCTTTCTTTGGACAA	CASGISYEAFF	10	1.095314245657079E-4	33	TCRBV12-03/12-04*01	TCRBV12	TCRBV12-03/12-04	01								TCRBD01,TCRBD02	TCRBD01-01,TCRBD02-01		TCRBJ01-01*01	TCRBJ01	TCRBJ01-01	01				8	9	0	10	0	7	48	-1	57	59	68	10	In	VDJ
AGAGCAGGGGGACTCGGCCATGTATCTCTGTGCCAGCAGCTGGCTGGGACAGGGCGATTTAGCAATCAGCCCCAGCATTTTGGTGAT		33	3.6145370106683606E-4	53	TCRBV07-09*01	TCRBV07	TCRBV07-09	01				TCRBD01-01*01	TCRBD01	TCRBD01-01	01				TCRBJ01-05*01	TCRBJ01	TCRBJ01-05	01				4	5	0	3	4	0	28	41	45	54	59	33	Out	VDJ
GTGAACGCCTTGTTGCTGGGGGACTCGGCCCTGTATCTCTGTGCCAGCAGCTTACAGGGAGATAATTCACCCCTCCACTTTGGGAAT	CASSLQGDNSPLHF	5	5.476571228285395E-5	42	TCRBV05-05*01	TCRBV05	TCRBV05-05	01				TCRBD01-01*01	TCRBD01	TCRBD01-01	01				TCRBJ01-06*01	TCRBJ01	TCRBJ01-06	01				2	2	3	3	0	5	39	-1	53	59	61	5	In	VDJ
CTGGAGTCCGCCAGCACCAACCAGACATCTATGTACCTCTGTGCCAGCAGCGGACAGGGGGTAATCTATGGCTACACCTTCGGTTCG	CASSGQGVIYGYTF	8	8.762513965256633E-5	42	TCRBV28-01*01	TCRBV28	TCRBV28-01	01				TCRBD01-01*01	TCRBD01	TCRBD01-01	01				TCRBJ01-02*01	TCRBJ01	TCRBJ01-02	01				6	4	1	1	1	4	39	50	51	61	65	8	In	VDJ
NTGTCGGCTGCTCCCTCCCAGACATCTGTGTACTTCTGTGCCAGCAGTTTGGATTAGAGGATCAACTATGGCTACACCTTCGGTTCG	CASSLD*RINYGYTF	3	3.285942736971237E-5	45	TCRBV06-05*01	TCRBV06	TCRBV06-05	01				TCRBD02-01*02	TCRBD02	TCRBD02-01	02				TCRBJ01-02*01	TCRBJ01	TCRBJ01-02	01				4	3	11	1	7	2	36	49	56	60	63	3	Stop	VDJ
NNNNTGTCGGCTGCTCCCTCCCAGACATCTGTGTACTTCTGTGCCAGCAGTGATGGCGGGAGGGACTGGGAGCAGTACTTCGGGCCG	CASSDGGRDWEQYF	9	9.857828210913711E-5	42	TCRBV06-01*01	TCRBV06	TCRBV06-01	01				TCRBD02-01*02	TCRBD02	TCRBD02-01	02				TCRBJ02-07*01	TCRBJ02	TCRBJ02-07	01				3	5	7	0	2	7	39	53	55	64	69	9	In	VDJ
ACATCGGCCCAAAAGAACCCGACAGCTTTCTATCTCTGTGCCAGTAGTGATTCGGGGGCAATTTACAATGAGCAGTTCTTCGGGCCA	CASSDSGAIYNEQFF	10	1.095314245657079E-4	45	TCRBV19-01*01	TCRBV19	TCRBV19-01	01								TCRBD01,TCRBD02	TCRBD01-01,TCRBD02-01		TCRBJ02-01*01	TCRBJ02	TCRBJ02-01	01				5	4	6	0	5	4	36	48	53	59	63	10	In	VDJ
TCTGGAGTCCGCTACCAGCTCCCAGACATCTGTGTACTTCTGTGCCATCACTCCCGGGACTACGAAGAGACCCAGTACTTCGGGCCA		2	2.1906284913141582E-5	41	TCRBV10-03*01	TCRBV10	TCRBV10-03	01				TCRBD02-01	TCRBD02	TCRBD02-01				01,02	TCRBJ02-05*01	TCRBJ02	TCRBJ02-05	01				7	2	0	9	5	3	40	50	55	62	64	2	Out	VDJ
AAGATCCAGCCCTCAGAACCCAGGGACTCAGCTGTGTACTTCTGTGCCAGCAGGGGGGGTTTCACCGGGGAGCTGTTTTTTGGAGAA	CASRGGFTGELFF	4	4.3812569826283164E-5	39	TCRBV12-03/12-04*01	TCRBV12	TCRBV12-03/12-04	01				TCRBD02-01*01	TCRBD02	TCRBD02-01	01				TCRBJ02-02*01	TCRBJ02	TCRBJ02-02	01				6	3	9	1	0	4	42	-1	53	59	62	4	In	VDJ
NNNNNNTGTCGGCTGCTCCCTCCCAGACATCTGTGTACTTCTGTGCCAGCAGGAACGAACAAGAACACTGAAGCTTTCTTTGGACAA		3	3.285942736971237E-5	40	TCRBV06-05*01	TCRBV06	TCRBV06-05	01				TCRBD01-01*01	TCRBD01	TCRBD01-01	01				TCRBJ01-01*01	TCRBJ01	TCRBJ01-01	01				6	1	3	6	6	1	41	52	58	61	62	3	Out	VDJ
CAAAAGAACCCGACAGCTTTCTATCTCTGTGCCAGTAGTATCGGACAGGGGGTCTCCCCATATTATTACGAGCAGTACTTCGGGCCG	CASSIGQGVSPYYYEQYF	9	9.857828210913711E-5	54	TCRBV19-01*01	TCRBV19	TCRBV19-01	01				TCRBD01-01*01	TCRBD01	TCRBD01-01	01				TCRBJ02-07*01	TCRBJ02	TCRBJ02-07	01				3	14	1	1	1	4	27	41	42	52	66	9	In	VDJ
ACTCTGACTGTGAGCAACATGAGCCCTGAAGACAGCAGCATATATCTCTGCAGCGAGACAAGTAACGACGAGCAGTACTTCGGGCCG	CSETSNDEQYF	4	4.3812569826283164E-5	33	TCRBV29-01	TCRBV29	TCRBV29-01				01,03	TCRBD01-01*01	TCRBD01	TCRBD01-01	01				TCRBJ02-07*01	TCRBJ02	TCRBJ02-07	01				7	7	2	6	1	5	48	55	56	60	67	4	In	VDJ
GCTGCTCCCTCCCAGACATCTGTGTACTTCTGTGCCAGCAGTTACTCGTCCCTAGCGGGGGGTAGAAACATTCAGTACTTCGGCGCC	CASSYSSLAGGRNIQYF	7	7.667199719599554E-5	51	TCRBV06	TCRBV06				TCRBV06-05,TCRBV06-06		TCRBD02-01*01	TCRBD02	TCRBD02-01	01				TCRBJ02-04*01	TCRBJ02	TCRBJ02-04	01				0	3	4	1	4	6	30	47	51	62	65	7	In	VDJ
CGCCTTGTTGCTGGGGGACTCGGCCCTGTATCTCTGTGCCAGCAGGTCGGGGAGATGCCCATCAACAATGAGCAGTTCTTCGGGCCA		7	7.667199719599554E-5	47	TCRBV05-05*01	TCRBV05	TCRBV05-05	01				TCRBD02-01	TCRBD02	TCRBD02-01				01,02	TCRBJ02-01*01	TCRBJ02	TCRBJ02-01	01				5	12	8	3	2	5	34	45	47	52	64	7	Out	VDJ
ACTGTGAGCAACATGAGCCCTGAAGACAGCAGCATATATCTCTGCAGCGTTGAAAAGCAGGGTGGAGATACGCAGTATTTTGGCCCA	CSVEKQGGDTQYF	5	5.476571228285395E-5	39	TCRBV29-01	TCRBV29	TCRBV29-01				01,02	TCRBD01-01*01	TCRBD01	TCRBD01-01	01				TCRBJ02-03*01	TCRBJ02	TCRBJ02-03	01				2	3	4	3	3	5	42	54	57	62	65	5	In	VDJ
ACATCGGCCCAAAAGAACCCGACAGCTTTCTATCTCTGTGCCAGTAGTCGCCAATCAACGTATACCGGGGAGCTGTTTTTTGGAGAA	CASSRQSTYTGELFF	3	3.285942736971237E-5	45	TCRBV19-01*01	TCRBV19	TCRBV19-01	01								TCRBD01,TCRBD02	TCRBD01-01,TCRBD02-01		TCRBJ02-02*01	TCRBJ02	TCRBJ02-02	01				5	4	3	7	9	5	36	48	57	59	63	3	In	VDJ
AGTGCCCATCCTGAAGACAGCAGCTTCTACATCTGCAGTGCTAGAGATGAGGAGGTCGTTCTCTCCTACGAGCAGTACTTCGGGCCG	CSARDEEVVLSYEQYF	3	3.285942736971237E-5	48	TCRBV20	TCRBV20				TCRBV20-01,TCRBV20-or09_02		TCRBD02-01*02	TCRBD02	TCRBD02-01	02				TCRBJ02-07*01	TCRBJ02	TCRBJ02-07	01				0	7	10	1	3	0	33	47	50	55	62	3	In	VDJ
CTGGAGTCGCCCAGCCCCAACCAGACCTCTCTGTACTTCTGTGCCACCTCTCCCGGCGGGAGGGCCTACGAGCAGTACTTCGGGCCG	CATSPGGRAYEQYF	5	5.476571228285395E-5	42	TCRBV27-01*01	TCRBV27	TCRBV27-01	01				TCRBD02-01*02	TCRBD02	TCRBD02-01	02				TCRBJ02-07*01	TCRBJ02	TCRBJ02-07	01				10	0	7	0	9	2	39	46	55	-1	64	5	In	VDJ
ATCCAGCGCACAGAGCAGGAGGACTCCGCCGTGTATCTCTGTGCCAGCAGCTTCCGGTCGTGGGATGCTGAAGCTTTCTTTGGACAA	CASSFRSWDAEAFF	3	3.285942736971237E-5	42	TCRBV07-08*01	TCRBV07	TCRBV07-08	01								TCRBD01,TCRBD02	TCRBD01-01,TCRBD02-01		TCRBJ01-01*01	TCRBJ01	TCRBJ01-01	01				3	2	0	8	8	6	39	53	61	65	67	3	In	VDJ
AAGATCCAGCCCTCAGAACCCAGGGACTCAGCTGTGTACTTCTGTGCCAGTCATTGGGGGCCGGACACTGAAGCTTTCTTTGGACAA	CASHWGPDTEAFF	6	6.571885473942474E-5	39	TCRBV12-03/12-04*01	TCRBV12	TCRBV12-03/12-04	01				TCRBD01-01*01	TCRBD01	TCRBD01-01	01				TCRBJ01-01*01	TCRBJ01	TCRBJ01-01	01				9	3	6	0	5	3	42	50	55	61	64	6	In	VDJ
CTCACTGTGACATCGGCCCAAAAGAACCCGACAGCTTTCTATCTCTGTGCCAGTAGTATCAGGGATCAGCCCCAGCATTTTGGTGAT	CASSIRDQPQHF	6	6.571885473942474E-5	36	TCRBV19-01*01	TCRBV19	TCRBV19-01	01				TCRBD01-01*01	TCRBD01	TCRBD01-01	01				TCRBJ01-05*01	TCRBJ01	TCRBJ01-05	01				3	0	4	3	0	5	45	-1	59	-1	64	6	In	VDJ
TTGTTGCTGGGGGACTCGGCCCTCTATCTCTGTGCCAGCAGCGTGTACCGGGACACCTATAGCAATCAGCCCCAGCATTTTGGTGAT	CASSVYRDTYSNQPQHF	6	6.571885473942474E-5	51	TCRBV05-06*01	TCRBV05	TCRBV05-06	01				TCRBD01-01*01	TCRBD01	TCRBD01-01	01				TCRBJ01-05*01	TCRBJ01	TCRBJ01-05	01				4	4	0	6	7	0	30	42	49	55	59	6	In	VDJ
GTCGCCCAGCCCCAACCAGACCTCTCTGTACTTCTGTGCCAGTCCTTACCGGGGGGGGCAGTTGGAAATGGCTACACCTTCGGTTCG		4	4.3812569826283164E-5	47	TCRBV27-01*01	TCRBV27	TCRBV27-01	01				TCRBD02-01*01	TCRBD02	TCRBD02-01	01				TCRBJ01-02*01	TCRBJ01	TCRBJ01-02	01				9	10	8	0	7	6	34	42	49	57	67	4	Out	VDJ
ACTGTGAGCAACATGAGCCCTGAAGACAGCAGCATATATCTCTGCAGCGTTGAGGGTTCTCTCCTTGTGGGCTACACCTTCGGTTCG	CSVEGSLLVGYTF	12	1.3143770947884949E-4	39	TCRBV29-01	TCRBV29	TCRBV29-01				01,02					TCRBD01,TCRBD02	TCRBD01-01,TCRBD02-01		TCRBJ01-02*01	TCRBJ01	TCRBJ01-02	01				3	13	0	9	0	8	42	-1	53	56	69	12	In	VDJ
CACACCCTGCAGCCAGAAGACTCGGCCCTGTATCTCTGTGCCAGCAGCCAAGAGCACGGGGAGTCCTACGAGCAGTACTTCGGGCCG	CASSQEHGESYEQYF	13	1.4239085193542026E-4	45	TCRBV04-02*01	TCRBV04	TCRBV04-02	01				TCRBD02-01	TCRBD02	TCRBD02-01				01,02	TCRBJ02-07*01	TCRBJ02	TCRBJ02-07	01				0	2	8	3	3	1	36	53	56	61	63	13	In	VDJ
TCCACAAAGCTGGAGGACTCAGCCATGTACTTCTGTGCCAGCAGTGAACGCCAGCAGGGCCTTTACACTGAAGCTTTCTTTGGACAA	CASSERQQGLYTEAFF	16	1.7525027930513266E-4	48	TCRBV02-01	TCRBV02	TCRBV02-01				01,03	TCRBD01-01*01	TCRBD01	TCRBD01-01	01				TCRBJ01-01*01	TCRBJ01	TCRBJ01-01	01				2	5	4	3	6	3	33	48	54	59	64	16	In	VDJ
CTTCACCTACACGCCCTGCAGCCAGAAGACTCAGCCCTGTATCTCTGCGCCAGCAGCCAAATTGGTCAGCCCCAGCATTTTGGTGAT	CASSQIGQPQHF	3	3.285942736971237E-5	36	TCRBV04-01*01	TCRBV04	TCRBV04-01	01								TCRBD01,TCRBD02	TCRBD01-01,TCRBD02-01		TCRBJ01-05*01	TCRBJ01	TCRBJ01-05	01				2	0	0	10	3	6	45	60	63	-1	65	3	In	VDJ
ATCCGGTCCACAAAGCTGGAGGACTCAGCCATGTACTTCTGTGCCAGCAGGGGCGCGGAGAGCAATCAGCCCCAGCATTTTGGTGAT	CASRGAESNQPQHF	3	3.285942736971237E-5	42	TCRBV02-01	TCRBV02	TCRBV02-01				01,03					TCRBD01,TCRBD02	TCRBD01-01,TCRBD02-01		TCRBJ01-05*01	TCRBJ01	TCRBJ01-05	01				6	6	8	0	0	1	39	-1	50	54	60	3	In	VDJ
CTACACGCCCTGCAGCCAGAAGACTCAGCCCTGTATCTCTGCGCCAGCAGCCAAGTGCGGGCAGGGAGGGGCTACACCTTCGGTTCG	CASSQVRAGRGYTF	5	5.476571228285395E-5	42	TCRBV04-01*01	TCRBV04	TCRBV04-01	01				TCRBD02-01*02	TCRBD02	TCRBD02-01	02				TCRBJ01-02*01	TCRBJ01	TCRBJ01-02	01				1	0	9	1	8	8	39	55	63	-1	69	5	In	VDJ
TCCACGGAGTCAGGGGACACAGCACTGTATTTCTGTGCCAGCAGCAAAGACGGCGGGAGGCTCCTCTACGAGCAGTACTTCGGGCCG	CASSKDGGRLLYEQYF	2	2.1906284913141582E-5	48	TCRBV21-01*01	TCRBV21	TCRBV21-01	01				TCRBD02-01*02	TCRBD02	TCRBD02-01	02				TCRBJ02-07*01	TCRBJ02	TCRBJ02-07	01				1	5	7	1	3	3	33	49	52	60	65	2	In	VDJ
GAGTCCGCCAGCACCAACCAGACATCTATGTACCTCTGTGCCAGCAGTTTAGTGGTCAATGGACGGGCGATATCTTTCTTTGGACAA	CASSLVVNGRAISFF	8	8.762513965256633E-5	45	TCRBV28-01*01	TCRBV28	TCRBV28-01	01								TCRBD01,TCRBD02	TCRBD01-01,TCRBD02-01		TCRBJ01-01*01	TCRBJ01	TCRBJ01-01	01				2	9	1	7	9	12	36	51	60	64	73	8	In	VDJ
ATCCTGGAGTCGCCCAGCCCCAACCAGACCTCTCTGTACTTCTGTGCCAGCAGTTTACGAGGAGTCAATGGCTACACCTTCGGTTCG	CASSLRGVNGYTF	7	7.667199719599554E-5	39	TCRBV27-01*01	TCRBV27	TCRBV27-01	01				TCRBD02-01*02	TCRBD02	TCRBD02-01	02				TCRBJ01-02*01	TCRBJ01	TCRBJ01-02	01				2	3	10	2	3	6	42	57	60	64	67	7	In	VDJ
CACGCCCTGCAGCCAGAAGACTCAGCCCTGTATCTCTGCGCCAGCAGCCAAGATTTGGCAGGGATGTGGGGCTACACCTTCGGTTCG	CASSQDLAGMWGYTF	4	4.3812569826283164E-5	45	TCRBV04-01*01	TCRBV04	TCRBV04-01	01				TCRBD01-01*01	TCRBD01	TCRBD01-01	01				TCRBJ01-02*01	TCRBJ01	TCRBJ01-02	01				0	6	4	3	5	8	36	53	58	63	69	4	In	VDJ
ATCCGGTCCACAAAGCTGGAGGACTCAGCCATGTACTTCTGTGCCAGCATGCTCAGGGGAATCTCCTACGAGCAGTACTTCGGGCCG	CASMLRGISYEQYF	8	8.762513965256633E-5	42	TCRBV02-01	TCRBV02	TCRBV02-01				01,03	TCRBD01-01*01	TCRBD01	TCRBD01-01	01				TCRBJ02-07*01	TCRBJ02	TCRBJ02-07	01				7	3	4	2	4	0	39	49	53	59	62	8	In	VDJ
CGCACAGAGCAGGGGGACTCGGCCATGTATCTCTGTGCCAGCAGCCTAGTGAGCGGGATGAGCTCCTACGAGCAGTACTTCGGGCCG	CASSLVSGMSSYEQYF	11	1.2048456702227869E-4	48	TCRBV07-09*01	TCRBV07	TCRBV07-09	01				TCRBD02-01*02	TCRBD02	TCRBD02-01	02				TCRBJ02-07*01	TCRBJ02	TCRBJ02-07	01				1	4	6	3	2	0	33	49	51	58	62	11	In	VDJ
CGGCCCAAAAGAACCCGACAGCTTTCTATCTCTGTGCCAGTAGTCCCCTTTGGGGACTAGACTTACAATGAGCAGTTCTTCGGGCCA		11	1.2048456702227869E-4	49	TCRBV19-01*01	TCRBV19	TCRBV19-01	01				TCRBD02-01	TCRBD02	TCRBD02-01				01,02	TCRBJ02-01*01	TCRBJ02	TCRBJ02-01	01				5	3	0	8	8	4	32	44	52	60	63	11	Out	VDJ
TCGCCCAGCCCCAACCAGACCTCTCTGTACTTCTGTGCCAGCAGTTCCTATCGGACAGGGGGAAACACTGAAGCTTTCTTTGGACAA	CASSSYRTGGNTEAFF	13	1.4239085193542026E-4	48	TCRBV27-01*01	TCRBV27	TCRBV27-01	01				TCRBD01-01*01	TCRBD01	TCRBD01-01	01				TCRBJ01-01*01	TCRBJ01	TCRBJ01-01	01				4	1	1	1	6	2	33	46	52	62	63	13	In	VDJ
TCCAGTCCACGGAGTCAGGGGACACAGCACTGTATTTCTGTGCCAGCAGCCAGGGACCGACGCATTCAGCCCCAGCATTTTGGTGAT		5	5.476571228285395E-5	43	TCRBV21-01*01	TCRBV21	TCRBV21-01	01								TCRBD01,TCRBD02	TCRBD01-01,TCRBD02-01		TCRBJ01-05*01	TCRBJ01	TCRBJ01-05	01				5	8	0	7	2	6	38	50	52	57	65	5	Out	VDJ
GCCCTGCAGCCAGAAGACTCAGCCCTGTATCTCTGCGCCAGCAGCCAAGCTCCCTTTAGGGGGCCTCAGCCCCAGCATTTTGGTGAT	CASSQAPFRGPQPQHF	3	3.285942736971237E-5	48	TCRBV04-01*01	TCRBV04	TCRBV04-01	01				TCRBD01-01*01	TCRBD01	TCRBD01-01	01				TCRBJ01-05*01	TCRBJ01	TCRBJ01-05	01				1	1	5	0	8	6	33	49	57	64	65	3	In	VDJ
CCCTCAGAACCCAGGGACTCAGCTGTGTACTTCTGTGCCAGCAGGGGACTCGGGTCTACAGCCAAAAACATTCAGTACTTCGGCGCC	CASRGLGSTAKNIQYF	6	6.571885473942474E-5	48	TCRBV12	TCRBV12				TCRBV12-03/12-04,TCRBV12-04		TCRBD02-01	TCRBD02	TCRBD02-01				01,02	TCRBJ02-04*01	TCRBJ02	TCRBJ02-04	01				6	9	0	10	0	0	33	-1	44	50	59	6	In	VDJ
TCGGCCCAAAAGAACCCGACAGCTTTCTATCTCTGTGCCAGTAGTTCGCCCCGGGGGGGACACATCTACGAAGCTTTCTTTGGACAA	CASSSPRGGHIYEAFF	5	5.476571228285395E-5	48	TCRBV19-01*01	TCRBV19	TCRBV19-01	01				TCRBD02-01*01	TCRBD02	TCRBD02-01	01				TCRBJ01-01*01	TCRBJ01	TCRBJ01-01	01				5	10	8	0	6	8	33	45	51	59	69	5	In	VDJ
GTGACCAGTGCCCATCCTGAAGACAGCAGCTTCTACATCTGCAGTGCGCGAACAGGGGGCACAGATCAGCCCCAGCATTTTGGTGAT	CSARTGGTDQPQHF	10	1.095314245657079E-4	42	TCRBV20	TCRBV20				TCRBV20-01,TCRBV20-or09_02		TCRBD01-01*01	TCRBD01	TCRBD01-01	01				TCRBJ01-05*01	TCRBJ01	TCRBJ01-05	01				6	4	3	0	4	5	39	47	51	60	64	10	In	VDJ
CAGTCCACGGAGTCAGGGGACACAGCACTGTATTTCTGTGCCAGCAGCAAGCGGACAGTTCCCTCGCGGGAGCAGTACTTCGGGCCG	CASSKRTVPSREQYF	3	3.285942736971237E-5	45	TCRBV21-01*01	TCRBV21	TCRBV21-01	01				TCRBD01-01*01	TCRBD01	TCRBD01-01	01				TCRBJ02-07*01	TCRBJ02	TCRBJ02-07	01				3	11	1	5	2	7	36	50	52	58	69	3	In	VDJ
NNNCTCTCACTGTGACATCGGCCCAAAAGAACCCGACAGCTTTCTATCTCGCTCGGGGATGGCTGTTACGAGCAGTACTTCGGGCCG		6	6.571885473942474E-5	31	TCRBV19-01*01	TCRBV19	TCRBV19-01	01				TCRBD02-01*01	TCRBD02	TCRBD02-01	01				TCRBJ02-07*01	TCRBJ02	TCRBJ02-07	01				17	8	8	3	3	4	50	50	53	58	66	6	Out	VDJ
CTGGAGTCCGCCAGCACCAACCAGACATCTATGTACCTCTGTGCCAGCAGTTTAGCTAGCGGGAGAGGGGAGCTGTTTTTTGGAGAA	CASSLASGRGELFF	3	3.285942736971237E-5	42	TCRBV28-01*01	TCRBV28	TCRBV28-01	01				TCRBD02-01*02	TCRBD02	TCRBD02-01	02				TCRBJ02-02*01	TCRBJ02	TCRBJ02-02	01				2	1	4	2	1	8	39	54	55	65	66	3	In	VDJ
CTCTGGAGTCTGCTGCCTCCTCCCAGACATCTGTATATTTCTGCGCCAGCAGTGAGACCAGGGTAGGAGCCCCAGCATTTTGGTGAT		5	5.476571228285395E-5	40	TCRBV10-01*01	TCRBV10	TCRBV10-01	01				TCRBD01-01*01	TCRBD01	TCRBD01-01	01				TCRBJ01-05*01	TCRBJ01	TCRBJ01-05	01				2	4	4	3	2	8	41	56	58	63	67	5	Out	VDJ
TTCTCCCTGATTCTGGAGTCCGCCAGCACCAACCAGACATCTATGTACCTCTGTGCCAGCAGCGGGGTTGGCTACACCTTCGGTTCG	CASSGVGYTF	5	5.476571228285395E-5	30	TCRBV28-01*01	TCRBV28	TCRBV28-01	01				TCRBD02-01*01	TCRBD02	TCRBD02-01	01				TCRBJ01-02*01	TCRBJ01	TCRBJ01-02	01				6	1	8	3	0	7	51	-1	62	67	68	5	In	VDJ
CTGGAGCTTGGTGACTCTGCTGTGTATTTCTGTGCCAGCAGCCAAGAGAGGTCGAGACTCTCGACGGGGGAGCAGTACTTCGGGCCG	CASSQERSRLSTGEQYF	6	6.571885473942474E-5	51	TCRBV03-01/03-02*01	TCRBV03	TCRBV03-01/03-02	01				TCRBD02-01*01	TCRBD02	TCRBD02-01	01				TCRBJ02-07*01	TCRBJ02	TCRBJ02-07	01				0	0	8	3	17	7	30	47	64	-1	69	6	In	VDJ
AAGATCCAGCGCACAGAGCAGGAGGACTCGGCCGTGTATCTCTGTGCCAGCAGCTTATTTGGTGGTGGCGAGCAGTACTTCGGGCCG	CASSLFGGGEQYF	21	2.300159915879866E-4	39	TCRBV07-02	TCRBV07	TCRBV07-02				01,02					TCRBD01,TCRBD02	TCRBD01-01,TCRBD02-01		TCRBJ02-07*01	TCRBJ02	TCRBJ02-07	01				2	6	0	10	3	6	42	57	60	62	68	21	In	VDJ
CCCTCCCAGACATCTGTGTACTTGTGTGCCAGCAGTCTTAACGGTGGACGAGAGCGGGAGCCGATCGACGAGCAGTACTTCGGGCCG	CASSLNGGREREPIDEQYF	2	2.1906284913141582E-5	57	TCRBV06-08*01	TCRBV06	TCRBV06-08	01				TCRBD02-01*02	TCRBD02	TCRBD02-01	02				TCRBJ02-07*01	TCRBJ02	TCRBJ02-07	01				5	7	6	2	16	5	24	36	52	60	67	2	In	VDJ
CAGCAGGTAGTGCGAGGAGATTCGGCAGCTTATTTCTGTGCCAGCTCACTGGGACAGGGGGCCGAAGAGACCCAGTACTTCGGGCCA	CASSLGQGAEETQYF	5	5.476571228285395E-5	45	TCRBV18-01*01	TCRBV18	TCRBV18-01	01				TCRBD01-01*01	TCRBD01	TCRBD01-01	01				TCRBJ02-05*01	TCRBJ02	TCRBJ02-05	01				4	2	0	0	1	3	36	49	50	62	64	5	In	VDJ
CTTCACATCAATTCCCTGGAGCTTGGTGACTCTGCTGTGTATTTCTGTGCCAGCAGCTCTCTACGCGGCGAGCAGTACTTCGGGCCG	CASSSLRGEQYF	9	9.857828210913711E-5	36	TCRBV03-01/03-02*01	TCRBV03	TCRBV03-01/03-02	01				TCRBD02-01	TCRBD02	TCRBD02-01				01,02	TCRBJ02-07*01	TCRBJ02	TCRBJ02-07	01				5	0	7	5	7	6	45	57	64	-1	68	9	In	VDJ
GTCGCCCAGCCCCAACCAGACCTCTCTGTACTTCTGTGCCAGCAGTCTGAAGGGGACAGGGCAAACTACGAGCAGTACTTCGGGCCG		8	8.762513965256633E-5	47	TCRBV27-01*01	TCRBV27	TCRBV27-01	01				TCRBD01-01*01	TCRBD01	TCRBD01-01	01				TCRBJ02-07*01	TCRBJ02	TCRBJ02-07	01				5	4	0	3	6	3	34	46	52	61	65	8	Out	VDJ
GCCCTGCAGCCAGAAGACTCAGCCCTGTATCTCTGCGCCAGCAGCCACCCGGGGGCGAGGGGGGCCAACGTCCTGACTTTCGGGGCC	CASSHPGARGANVLTF	2	2.1906284913141582E-5	48	TCRBV04-01*01	TCRBV04	TCRBV04-01	01								TCRBD01,TCRBD02	TCRBD01-01,TCRBD02-01		TCRBJ02-06*01	TCRBJ02	TCRBJ02-06	01				3	4	6	0	3	4	33	47	50	56	60	2	In	VDJ
ACAGTGACCAGTGCCCATCCTGAAGACAGCAGCTTCTACATCTGCAGTGCTAGAGGACCCACCTACAATGAGCAGTTCTTCGGGCCA	CSARGPTYNEQFF	11	1.2048456702227869E-4	39	TCRBV20	TCRBV20				TCRBV20-01,TCRBV20-or09_02						TCRBD01,TCRBD02	TCRBD01-01,TCRBD02-01		TCRBJ02-01*01	TCRBJ02	TCRBJ02-01	01				1	3	2	7	0	2	42	-1	55	58	61	11	In	VDJ
CAGCGCACAGAGCAGGGGGACTCGGCCATGTATCTCTGTGCCAGCAGCCCCGGACAGGGGGCGACTGAGACCCAGTACTTCGGGCCA	CASSPGQGATETQYF	11	1.2048456702227869E-4	45	TCRBV07-09*01	TCRBV07	TCRBV07-09	01				TCRBD01-01*01	TCRBD01	TCRBD01-01	01				TCRBJ02-05*01	TCRBJ02	TCRBJ02-05	01				5	4	1	0	3	5	36	48	51	62	66	11	In	VDJ
CACACCCTGCAGCCAGAAGACTCGGCCCTGTATCTCTGTGCCAGCAGCCAAGATCACAGACTAGGAGAGACCCAGTACTTCGGGCCA	CASSQDHRLGETQYF	7	7.667199719599554E-5	45	TCRBV04-02*01	TCRBV04	TCRBV04-02	01				TCRBD02-01	TCRBD02	TCRBD02-01				01,02	TCRBJ02-05*01	TCRBJ02	TCRBJ02-05	01				0	1	2	8	5	4	36	53	58	64	65	7	In	VDJ
TGAGATGAATGTGAGCACCTTGGAGCTGGGGGACTCGGCCCTTTATCTTTGCGCCAGCAGCTTGGCTTAACCCAGTACTTCGGGCCA		17	1.8620342176170344E-4	32	TCRBV05-01*01	TCRBV05	TCRBV05-01	01				TCRBD02-01	TCRBD02	TCRBD02-01				01,02	TCRBJ02-05*01	TCRBJ02	TCRBJ02-05	01				0	2	4	10	0	8	49	-1	65	67	69	17	Out	VDJ
TTGGCGTCTGCTGTACCCTCTCAGACATCTGTGTACTTCTGTGCCAGCAGCCCCGGGTCTGATTCCGGGGAGCTGTTTTTTGGAGAA	CASSPGSDSGELFF	4	4.3812569826283164E-5	42	TCRBV06-04*01	TCRBV06	TCRBV06-04	01				TCRBD02-01	TCRBD02	TCRBD02-01				01,02	TCRBJ02-02*01	TCRBJ02	TCRBJ02-02	01				6	7	8	4	3	6	39	50	53	57	64	4	In	VDJ
AATGTGAACGCCTTGTTGCTGGGGGACTCGGCCCTCTATCTCTGTGCCAGCAGTACGGGTCTGGGCATGGCCCAGCATTTTGGTGAT	CASSTGLGMAQHF	7	7.667199719599554E-5	39	TCRBV05-06*01	TCRBV05	TCRBV05-06	01								TCRBD01,TCRBD02	TCRBD01-01,TCRBD02-01		TCRBJ01-05*01	TCRBJ01	TCRBJ01-05	01				5	4	8	0	9	11	42	53	62	66	70	7	In	VDJ
ACATCGGCCCAAAAGAACCCGACAGCTTTCTATCTCTGTGCCAGTAGTATGGGGGGTTGGAGCAATCAGCCCCAGCATTTTGGTGAT	CASSMGGWSNQPQHF	6	6.571885473942474E-5	45	TCRBV19-01*01	TCRBV19	TCRBV19-01	01				TCRBD02-01*01	TCRBD02	TCRBD02-01	01				TCRBJ01-05*01	TCRBJ01	TCRBJ01-05	01				3	4	9	1	0	1	36	-1	50	56	60	6	In	VDJ
AACGCCTTGTTGCTGGGGGACTCGGCCCTCTATCTCTGTGCCAGCAGCTTGGTTGGGACAGGGGGGTCTGGCTACACCTTCGGTTCG	CASSLVGTGGSGYTF	2	2.1906284913141582E-5	45	TCRBV05-06*01	TCRBV05	TCRBV05-06	01				TCRBD01-01*01	TCRBD01	TCRBD01-01	01				TCRBJ01-02*01	TCRBJ01	TCRBJ01-02	01				0	3	0	1	2	7	36	52	54	65	68	2	In	VDJ
NNNNCTCTCACTGTGACATCGGCCCAAAAGAACCCGACAGCTTTCTATCTCTGTGCCAGTAGTATTTATGGCTACACCTTCGGTTCG	CASSIYGYTF	2	2.1906284913141582E-5	30	TCRBV19-01*01	TCRBV19	TCRBV19-01	01											TCRBJ01-02*01	TCRBJ01	TCRBJ01-02	01				3	1	0	0	0	5	51	-1	-1	65	66	2	In	VJ
GTGAACGCCTTGGAGCTGGACGACTCGGCCCTGTATCTCTGTGCCAGCACAAGCGGGGGGCCCGTCTACGAGCAGTACTTCGGGCCG	CASTSGGPVYEQYF	3	3.285942736971237E-5	42	TCRBV05-04*01	TCRBV05	TCRBV05-04	01				TCRBD02-01*01	TCRBD02	TCRBD02-01	01				TCRBJ02-07*01	TCRBJ02	TCRBJ02-07	01				6	5	6	1	2	3	39	49	51	60	65	3	In	VDJ
AATGTGAGCACCTTGGAGCTGGGGGACTCGGCCCTTTATCTTTGCGCCAGCTCCGAGGGGGGCTCCTACGAGCAGTACTTCGGGCCG	CASSEGGSYEQYF	3	3.285942736971237E-5	39	TCRBV05-01*01	TCRBV05	TCRBV05-01	01								TCRBD01,TCRBD02	TCRBD01-01,TCRBD02-01		TCRBJ02-07*01	TCRBJ02	TCRBJ02-07	01				7	1	5	1	4	0	42	51	55	61	62	3	In	VDJ
NNNNNNNNNNTGTCGGCTGCTCCCTCCCAGACATCTGTGTACTTCTGTGCCAGCACCGGACAGGGTGACGAGCAGTACTTCGGGCCG	CASTGQGDEQYF	5	5.476571228285395E-5	36	TCRBV06-05*01	TCRBV06	TCRBV06-05	01				TCRBD01-01*01	TCRBD01	TCRBD01-01	01				TCRBJ02-07*01	TCRBJ02	TCRBJ02-07	01				7	2	1	3	2	5	45	55	57	65	67	5	In	VDJ
CTACCAGCTCCCAGACATCTGTGTACTTCTGTGCCATCAACGGGTGGCGGGGGCCAAAGCTCCTACAATGAGCAGTTCTTCGGGCCA		3	3.285942736971237E-5	52	TCRBV10-03*01	TCRBV10	TCRBV10-03	01				TCRBD02-01*01	TCRBD02	TCRBD02-01	01				TCRBJ02-01*01	TCRBJ02	TCRBJ02-01	01				7	6	7	2	7	0	29	39	46	53	59	3	Out	VDJ
ATCCGCTCACCAGGCCTGGGGGACGCAGCCATGTACCTGTGTGCCACCAGCGTTAGGACTAGTGGAGAGACCCAGTACTTCGGGCCA	CATSVRTSGETQYF	8	8.762513965256633E-5	42	TCRBV15-01*02	TCRBV15	TCRBV15-01	02				TCRBD02-01	TCRBD02	TCRBD02-01				01,02	TCRBJ02-05*01	TCRBJ02	TCRBJ02-05	01				5	3	1	8	4	4	39	51	55	62	65	8	In	VDJ
ATGAATGTGAGCACCTTGGAGCTGGGGGACTCGGCCCTTTATCTTTGCGCCAGCAGGTCTAGCACCGGGGAGCTGTTTTTTGGAGAA	CASRSSTGELFF	3	3.285942736971237E-5	36	TCRBV05-01*01	TCRBV05	TCRBV05-01	01				TCRBD02-01	TCRBD02	TCRBD02-01				01,02	TCRBJ02-02*01	TCRBJ02	TCRBJ02-02	01				5	0	4	8	2	4	45	56	58	-1	62	3	In	VDJ
CAGCTCCCAGACATCTGTGTACTTCTGTGCCATCAGTGGGCTTCGACAGGGGAAGGTTCCGGGGGTGAAAAACTGTTTTTTGGCAGT		10	1.095314245657079E-4	56	TCRBV10-03*01	TCRBV10	TCRBV10-03	01				TCRBD01-01*01	TCRBD01	TCRBD01-01	01				TCRBJ01-04*01	TCRBJ01	TCRBJ01-04	01				4	13	2	2	6	7	25	38	44	52	65	10	Out	VDJ
CAGCCTGCAGAACTGGAGGATTCTGGAGTTTATTTCTGTGCCAGCAGCCAAGCCGGGACAGGGGGGAATGGCTACACCTTCGGTTCG	CASSQAGTGGNGYTF	5	5.476571228285395E-5	45	TCRBV14-01*01	TCRBV14	TCRBV14-01	01				TCRBD01-01*01	TCRBD01	TCRBD01-01	01				TCRBJ01-02*01	TCRBJ01	TCRBJ01-02	01				1	2	0	1	2	6	36	52	54	65	67	5	In	VDJ
AACGCCTTGGAGCTGGACGACTCGGCCCTGTATCTCTGTGCCAGCAGCCCGGGACTAGCCTTATTGGGCGAGCAGTACTTCGGGCCG	CASSPGLALLGEQYF	2	2.1906284913141582E-5	45	TCRBV05-04*01	TCRBV05	TCRBV05-04	01				TCRBD02-01	TCRBD02	TCRBD02-01				01,02	TCRBJ02-07*01	TCRBJ02	TCRBJ02-07	01				4	9	0	7	2	6	36	48	50	59	68	2	In	VDJ
GTGAGCACCTTGGAGCTGGGGGACTCGGCCCTTTATCTTTGCGCCAGCAGCTTGCAGGGAAACTCCTACGAGCAGTACTTCGGGCCG	CASSLQGNSYEQYF	8	8.762513965256633E-5	42	TCRBV05-01*01	TCRBV05	TCRBV05-01	01				TCRBD01-01*01	TCRBD01	TCRBD01-01	01				TCRBJ02-07*01	TCRBJ02	TCRBJ02-07	01				1	3	4	3	0	0	39	-1	54	59	62	8	In	VDJ
AACGCCTTGTTGCTGGGGGACTCGGCCCTCTATCTCTGTGCCAGCAGCTTGGGTGTTGGGGCTGGAAACATTCAGTACTTCGGCGCC	CASSLGVGAGNIQYF	3	3.285942736971237E-5	45	TCRBV05-06*01	TCRBV05	TCRBV05-06	01				TCRBD01-01*01	TCRBD01	TCRBD01-01	01				TCRBJ02-04*01	TCRBJ02	TCRBJ02-04	01				0	3	7	0	5	6	36	52	57	62	65	3	In	VDJ
GACTCGGCCATGTATCTCTGTGCCAGCAGCATCGGACTAGCGGGAGGACTGTTCCGCAGCTCCTACAATGAGCAGTTCTTCGGGCCA	CASSIGLAGGLFRSSYNEQFF	15	1.6429713684856185E-4	63	TCRBV07-09*07	TCRBV07	TCRBV07-09	07				TCRBD02-01*02	TCRBD02	TCRBD02-01	02				TCRBJ02-01*01	TCRBJ02	TCRBJ02-01	01				4	12	1	1	2	0	18	31	33	47	59	15	In	VDJ
AGTGCCCATCCTGAAGACAGCAGCTTCTACATCTGCAGTGCTAGAGAAAGGACAGGGGAGGGATACAATGAGCAGTTCTTCGGGCCA	CSARERTGEGYNEQFF	25	2.738285614142698E-4	48	TCRBV20	TCRBV20				TCRBV20-01,TCRBV20-or09_02		TCRBD01-01*01	TCRBD01	TCRBD01-01	01				TCRBJ02-01*01	TCRBJ02	TCRBJ02-01	01				0	5	1	2	2	4	33	47	49	58	63	25	In	VDJ
GCCAGCACCAACCAGACATCTATGTACCTCTGTGCCAGCAGGGGATTTAGCGGGAGTCAATTCACCGGGGAGCTGTTTTTTGGAGAA	CASRGFSGSQFTGELFF	2	2.1906284913141582E-5	51	TCRBV28-01*01	TCRBV28	TCRBV28-01	01				TCRBD02-01*02	TCRBD02	TCRBD02-01	02				TCRBJ02-02*01	TCRBJ02	TCRBJ02-02	01				6	6	5	2	6	4	30	41	47	56	62	2	In	VDJ
CGCACAGAGCAGGAGGACTCCGCCGTGTATCTCTGTGCCAGCACCAAAGGATTCAGGGACGGCAATCAGCCCCAGCATTTTGGTGAT	CASTKGFRDGNQPQHF	15	1.6429713684856185E-4	48	TCRBV07	TCRBV07				TCRBV07-08,TCRBV07-09						TCRBD01,TCRBD02	TCRBD01-01,TCRBD02-01		TCRBJ01-05*01	TCRBJ01	TCRBJ01-05	01				7	1	0	7	12	2	33	43	55	60	61	15	In	VDJ
AATGTGAGCACCTTGGAGCTGGGGGACTCGGCCCTTTATCTTTGCGCCAGCAGCTTGGCTTCGAACTATGGCTACACCTTCGGTTCG	CASSLASNYGYTF	4	4.3812569826283164E-5	39	TCRBV05-01*01	TCRBV05	TCRBV05-01	01				TCRBD02-01	TCRBD02	TCRBD02-01				01,02	TCRBJ01-02*01	TCRBJ01	TCRBJ01-02	01				0	3	4	10	0	2	42	-1	58	60	63	4	In	VDJ
GAGATCCAGTCCACGGAGTCAGGGGACACAGCACTGTATTTCTGTGCCAGCAGGGGACAGGCTCCTGGCGAGCAGTACTTCGGGCCG	CASRGQAPGEQYF	3	3.285942736971237E-5	39	TCRBV21-01*01	TCRBV21	TCRBV21-01	01				TCRBD01-01*01	TCRBD01	TCRBD01-01	01				TCRBJ02-07*01	TCRBJ02	TCRBJ02-07	01				6	7	0	4	0	6	42	-1	53	61	68	3	In	VDJ
ACCAGTGCCCATCCTGAAGACAGCAGCTTCTACATCTGCAGTGCTAGACCCACAGGGTTCATCTCTCGCGAGCAGTACTTCGGGCCG	CSARPTGFISREQYF	5	5.476571228285395E-5	45	TCRBV20	TCRBV20				TCRBV20-01,TCRBV20-or09_02		TCRBD01-01*01	TCRBD01	TCRBD01-01	01				TCRBJ02-07*01	TCRBJ02	TCRBJ02-07	01				2	11	3	3	3	6	36	48	51	57	68	5	In	VDJ
GTGACCAGTGCCCATCCTGAAGACAGCAGCTTCTACATCTGCAGTGCTACCCCTATCGGCCTCGACAATGAGCAGTTCTTCGGGCCA	CSATPIGLDNEQFF	3	3.285942736971237E-5	42	TCRBV20	TCRBV20				TCRBV20-01,TCRBV20-or09_02						TCRBD01,TCRBD02	TCRBD01-01,TCRBD02-01		TCRBJ02-01*01	TCRBJ02	TCRBJ02-01	01				4	4	9	0	8	5	39	49	57	60	64	3	In	VDJ
GTGAGCACCTTGGAGCTGGGGGACTCGGCCCTTTATCTTTGCGCCAGCAACCCGGACGGGGCCCAAGAGACCCAGTACTTCGGGCCA	CASNPDGAQETQYF	5	5.476571228285395E-5	42	TCRBV05-01*01	TCRBV05	TCRBV05-01	01								TCRBD01,TCRBD02	TCRBD01-01,TCRBD02-01		TCRBJ02-05*01	TCRBJ02	TCRBJ02-05	01				6	0	7	0	8	1	39	49	57	-1	62	5	In	VDJ
CAGCCCTCAGAACCCAGGGACTCAGCTGTGTATTTTTGTGCTAGTGGTTGGGCGGGGACTAGCACAGATACGCAGTATTTTGGCCCA	CASGWAGTSTDTQYF	7	7.667199719599554E-5	45	TCRBV12-05*01	TCRBV12	TCRBV12-05	01				TCRBD02-01	TCRBD02	TCRBD02-01				01,02	TCRBJ02-03*01	TCRBJ02	TCRBJ02-03	01				4	0	0	10	5	0	36	49	54	-1	60	7	In	VDJ
CTGGAGTCGCCCAGCCCCAACCAGACCTCTCTGTACTTCTGTGCCAGGGGGTGAGCGGAGTACACCGGGGAGCTGTTTTTTGGAGAA	CARG*AEYTGELFF	6	6.571885473942474E-5	42	TCRBV27-01*01	TCRBV27	TCRBV27-01	01				TCRBD02-01	TCRBD02	TCRBD02-01				01,02	TCRBJ02-02*01	TCRBJ02	TCRBJ02-02	01				9	3	6	5	6	3	39	47	53	58	61	6	Stop	VDJ
AGCACCTTGGAGCTGGGGGACTCGGCCCTTTATCTTTGCGCCAGCAGCTCTGAACAACCGAACACCGGGGAGCTGTTTTTTGGAGAA	CASSSEQPNTGELFF	8	8.762513965256633E-5	45	TCRBV05-01*01	TCRBV05	TCRBV05-01	01				TCRBD01-01*01	TCRBD01	TCRBD01-01	01				TCRBJ02-02*01	TCRBJ02	TCRBJ02-02	01				3	2	3	6	4	0	36	49	53	56	58	8	In	VDJ
GTGACATCGGCCCAAAAGAACCCGACAGCTTTCTATCTCTGTGCCAGTGTACAGGGGGCATTCGGAAACACCATATATTTTGGAGAG	CASVQGAFGNTIYF	5	5.476571228285395E-5	42	TCRBV19-01*01	TCRBV19	TCRBV19-01	01				TCRBD01-01*01	TCRBD01	TCRBD01-01	01				TCRBJ01-03*01	TCRBJ01	TCRBJ01-03	01				8	4	3	0	2	4	39	48	50	59	63	5	In	VDJ
CGGTCCACAAAGCTGGAGGACTCAGCCATGTACTTCTGTGCCACTCAGGGCGGGACAGGGCGGTCCGATGAGCAGTTCTTCGGGCCA	CATQGGTGRSDEQFF	3	3.285942736971237E-5	45	TCRBV02-01	TCRBV02	TCRBV02-01				01,03	TCRBD01-01*01	TCRBD01	TCRBD01-01	01				TCRBJ02-01*01	TCRBJ02	TCRBJ02-01	01				10	7	0	3	8	8	36	43	51	60	67	3	In	VDJ
CAGCCCTCAGAACCCAGGGACTCAGCTGTGTACTTCTGTGCCAGCAGTTCCGCAGGGGTTGGGGGCAATGAGCAGTTCTTCGGGCCA	CASSSAGVGGNEQFF	3	3.285942736971237E-5	45	TCRBV12	TCRBV12				TCRBV12-03/12-04,TCRBV12-04		TCRBD01-01*01	TCRBD01	TCRBD01-01	01				TCRBJ02-01*01	TCRBJ02	TCRBJ02-01	01				4	7	4	2	3	6	36	49	52	58	65	3	In	VDJ
GTCTGCTGTACCCTCTCAGACATCTGTGTACTTCTGTGCCAGACCCCCCATTTTAGGGACCCAAATCAGCCCCAGCATTTTGGTGAT		5	5.476571228285395E-5	47	TCRBV06-04*01	TCRBV06	TCRBV06-04	01								TCRBD01,TCRBD02	TCRBD01-01,TCRBD02-01		TCRBJ01-05*01	TCRBJ01	TCRBJ01-05	01				9	3	0	7	13	4	34	42	55	60	63	5	Out	VDJ
CCCAGCCCCAACCAGACCTCTCTGTACTTCTGTGCCAGCAGTTTAGTATACGCCTAGGGGGCGACTACTGGCTACACCTTCGGTTCG	CASSLVYA*GATTGYTF	4	4.3812569826283164E-5	51	TCRBV27-01*01	TCRBV27	TCRBV27-01	01				TCRBD01-01*01	TCRBD01	TCRBD01-01	01				TCRBJ01-02*01	TCRBJ01	TCRBJ01-02	01				2	6	5	0	10	7	30	45	55	62	68	4	Stop	VDJ
CTGAAGATCCGGTCCACAAAGCTGGAGGACTCAGCCATGTACTTCTGTGCCAGCTCACGGGCAGGGGGCTTACCTGAGGGCGGGCCG	CASSRAGGLPEG	4	4.3812569826283164E-5	36	TCRBV02-01	TCRBV02	TCRBV02-01				01,03	TCRBD01-01*01	TCRBD01	TCRBD01-01	01				TCRBJ02-07	TCRBJ02	TCRBJ02-07				01,02	8	11	4	0	7	18	45	54	61	69	80	4	In	VDJ
AGGTAGTGCGAGGAGATTCGGCAGCTTATTTCTGTGCCAGCTCACCACCGAACAGGGACAACTGGAAACACCATATATTTTGGAGAG		13	1.4239085193542026E-4	49	TCRBV18-01*01	TCRBV18	TCRBV18-01	01				TCRBD01-01*01	TCRBD01	TCRBD01-01	01				TCRBJ01-03*01	TCRBJ01	TCRBJ01-03	01				0	1	0	6	5	2	32	49	54	60	61	13	Out	VDJ
ACGGAGTCAGGGGACACAGCACTGTATTTCTGTGCCAGCAGCAAAGCTATCCCGGGACTAGTTTCAGGTGAGCAGTTCTTCGGGCCA	CASSKAIPGLVSGEQFF	2	2.1906284913141582E-5	51	TCRBV21-01*01	TCRBV21	TCRBV21-01	01				TCRBD02-01	TCRBD02	TCRBD02-01				01,02	TCRBJ02-01*01	TCRBJ02	TCRBJ02-01	01				0	7	0	8	6	9	30	47	53	61	68	2	In	VDJ
AGGATCCAGCAGGTAGTGCGAGGAGATTCGGCAGCTTATTTCTGTGCCAGCTCACCCTCCTCATGGGGAGAGCAGTTCTTCGGGCCA	CASSPSSWGEQFF	4	4.3812569826283164E-5	39	TCRBV18-01*01	TCRBV18	TCRBV18-01	01								TCRBD01,TCRBD02	TCRBD01-01,TCRBD02-01		TCRBJ02-01*01	TCRBJ02	TCRBJ02-01	01				3	0	0	8	9	10	42	56	65	-1	69	4	In	VDJ
GTGACCAGTGCCCATCCTGAAGACAGCAGCTTCTACATCTGCAGTGCTAGCAGCGGGGGGGGCAATCAGCCCCAGCATTTTGGTGAT	CSASSGGGNQPQHF	12	1.3143770947884949E-4	42	TCRBV20	TCRBV20				TCRBV20-01,TCRBV20-or09_02		TCRBD02-01*01	TCRBD02	TCRBD02-01	01				TCRBJ01-05*01	TCRBJ01	TCRBJ01-05	01				3	0	6	0	1	2	39	50	51	-1	61	12	In	VDJ
TCGGCCCAAAAGAACCCGACAGCTTTCTATCTCTGTGCCAGTAGTACCGCGACAGCTTATAGCAATCAGCCCCAGCATTTTGGTGAT	CASSTATAYSNQPQHF	14	1.5334399439199107E-4	48	TCRBV19-01*01	TCRBV19	TCRBV19-01	01				TCRBD01-01*01	TCRBD01	TCRBD01-01	01				TCRBJ01-05*01	TCRBJ01	TCRBJ01-05	01				4	4	2	5	4	0	33	46	50	55	59	14	In	VDJ
CTGAGCTCTCTGGAGCTGGGGGACTCAGCTTTGTATTTCTGTGCCAGCAGCGAGAGACAGGCCCTTTCCGGCTACACCTTCGGTTCG	CASSERQALSGYTF	5	5.476571228285395E-5	42	TCRBV09-01*01	TCRBV09	TCRBV09-01	01				TCRBD01-01*01	TCRBD01	TCRBD01-01	01				TCRBJ01-02*01	TCRBJ01	TCRBJ01-02	01				3	8	2	4	3	8	39	52	55	61	69	5	In	VDJ
AGCACCTTGGAGCTGGGGGACTCGGCCCTTTATCTTTGCGCCAGCAGCGGTAGCTCGGGGGCGTTAAGCGAGCAGTACTTCGGGCCG	CASSGSSGALSEQYF	2	2.1906284913141582E-5	45	TCRBV05-01*01	TCRBV05	TCRBV05-01	01								TCRBD01,TCRBD02	TCRBD01-01,TCRBD02-01		TCRBJ02-07*01	TCRBJ02	TCRBJ02-07	01				4	6	6	0	8	6	36	48	56	62	68	2	In	VDJ
GTGACATCGGCCCAAAAGAACCCGACAGCTTTCTATCTCTGTGCCAGTAGTTCCCAGGGACAGTCCTACGAGCAGTACTTCGGGCCG	CASSSQGQSYEQYF	4	4.3812569826283164E-5	42	TCRBV19-01*01	TCRBV19	TCRBV19-01	01				TCRBD01-01*01	TCRBD01	TCRBD01-01	01				TCRBJ02-07*01	TCRBJ02	TCRBJ02-07	01				5	0	0	5	5	1	39	51	56	-1	63	4	In	VDJ
CGGTCCACAAAGCTGGAGGACTCAGCCATGTACTTCTGTGCCAGCAAGGGGACTAGTATTGCCAAAAACATTCAGTACTTCGGCGCC	CASKGTSIAKNIQYF	4	4.3812569826283164E-5	45	TCRBV02-01	TCRBV02	TCRBV02-01				01,03	TCRBD02-01	TCRBD02	TCRBD02-01				01,02	TCRBJ02-04*01	TCRBJ02	TCRBJ02-04	01				7	4	0	8	2	1	36	46	48	56	60	4	In	VDJ
GCTCCCTCCCAGACATCTGTGTACTTCTGTGCCAGCAGTTACGAGGGGGCTGTCAAGTTTTTTAATTCACCCCTCCACTTTGGGAAC	CASSYEGAVKFFNSPLHF	3	3.285942736971237E-5	54	TCRBV06	TCRBV06				TCRBV06-05,TCRBV06-06		TCRBD01-01*01	TCRBD01	TCRBD01-01	01				TCRBJ01-06*02	TCRBJ01	TCRBJ01-06	02				2	12	5	0	1	6	27	42	43	50	62	3	In	VDJ
CACTCTGACAGTGACCAGTGCCCATCCTGAAGACAGCAGCTTCTACATCTGCAGTGCTTGAGCACGGATACGCAGTATTTTGGCCCA		3	3.285942736971237E-5	32	TCRBV20-01*01	TCRBV20	TCRBV20-01	01								TCRBD01,TCRBD02	TCRBD01-01,TCRBD02-01		TCRBJ02-03*01	TCRBJ02	TCRBJ02-03	01				1	1	3	7	1	6	49	62	63	65	66	3	Out	VDJ
ATCCGGTCCACAAAGCTGGAGGACTCAGCCATGTACTTCTGTGCCAGCAGTGAGTCCCCAGGGAACACTGAAGCTTTCTTTGGACAA	CASSESPGNTEAFF	2	2.1906284913141582E-5	42	TCRBV02-01	TCRBV02	TCRBV02-01				01,03	TCRBD01-01*01	TCRBD01	TCRBD01-01	01				TCRBJ01-01*01	TCRBJ01	TCRBJ01-01	01				3	0	4	4	5	1	39	53	58	-1	62	2	In	VDJ
ACCTTGGAGCTGGGGGACTCGGCCCTTTATCTTTGCGCCAGCAGCTGGGGGACAGGGGGCGTTAGTGAAAAACTGTTTTTTGGCAGT	CASSWGTGGVSEKLFF	8	8.762513965256633E-5	48	TCRBV05-01*01	TCRBV05	TCRBV05-01	01				TCRBD01-01*01	TCRBD01	TCRBD01-01	01				TCRBJ01-04*01	TCRBJ01	TCRBJ01-04	01				3	5	0	0	2	7	33	46	48	60	65	8	In	VDJ
ACATCGGCCCAAAAGAACCCGACAGCTTTCTATCTCTGTGCCAGCACCCCTACCGTTAGCTCCAACTATGGCTACACCTTCGGTTCG	CASTPTVSSNYGYTF	4	4.3812569826283164E-5	45	TCRBV19-01*01	TCRBV19	TCRBV19-01	01				TCRBD02-01	TCRBD02	TCRBD02-01				01,02	TCRBJ01-02*01	TCRBJ01	TCRBJ01-02	01				9	3	5	7	12	2	36	44	56	60	63	4	In	VDJ
CACCTACACGCCCTGCAGCCAGAAGACTCAGCCCTGTATCTCTGCGCCAGCACAGTACAACAGGGGTTCGAGCAGTACTTCGGGCCG	CASTVQQGFEQYF	4	4.3812569826283164E-5	39	TCRBV04-01*01	TCRBV04	TCRBV04-01	01				TCRBD01-01*01	TCRBD01	TCRBD01-01	01				TCRBJ02-07*01	TCRBJ02	TCRBJ02-07	01				7	2	3	2	7	6	42	52	59	66	68	4	In	VDJ
AGGTGCAGCCTGCAGAACTGGAGGATTCTGGAGTTTATTTCTGTGCCAGCAGCCAAGCAGGGTCGCTACGAGCAGTACTTCGGGCCG		4	4.3812569826283164E-5	40	TCRBV14-01*01	TCRBV14	TCRBV14-01	01				TCRBD01-01*01	TCRBD01	TCRBD01-01	01				TCRBJ02-07*01	TCRBJ02	TCRBJ02-07	01				1	3	4	3	0	3	41	-1	57	62	65	4	Out	VDJ
CGGTCCACAAAGCTGGAGGACTCAGCCATGTACTTCTGTGCCAGCACCCCGGAGGGACTAGCGCCGTCGGTTGAGTATTTTGGCCCA	CASTPEGLAPSVEYF	18	1.9715656421827421E-4	45	TCRBV02-01	TCRBV02	TCRBV02-01				01,03	TCRBD02-01	TCRBD02	TCRBD02-01				01,02	TCRBJ02-03*01	TCRBJ02	TCRBJ02-03	01				7	10	0	6	7	13	36	46	53	63	73	18	In	VDJ
NNNNTGTCGGCTGCTCCCTCCCAGACATCTGTGTACTTCTGTGCCAGCGACAGTGGCCCCGTCACAGATACGCAGTATTTTGGCCCA	CASDSGPVTDTQYF	12	1.3143770947884949E-4	42	TCRBV06-05*01	TCRBV06	TCRBV06-05	01				TCRBD01-01*01	TCRBD01	TCRBD01-01	01				TCRBJ02-03*01	TCRBJ02	TCRBJ02-03	01				8	9	2	5	0	2	39	-1	48	53	62	12	In	VDJ
AGTGCCCATCCTGAAGACAGCAGCTTCTACATCTGCAGTGCTCGACACCTGACAGGGGGCGGCAATCAGCCCCAGCATTTTGGTGAT	CSARHLTGGGNQPQHF	8	8.762513965256633E-5	48	TCRBV20	TCRBV20				TCRBV20-01,TCRBV20-or09_02		TCRBD01-01*01	TCRBD01	TCRBD01-01	01				TCRBJ01-05*01	TCRBJ01	TCRBJ01-05	01				5	1	2	0	8	2	33	42	50	60	61	8	In	VDJ
AAGATCCAGCGCACAGAGCAGGAGGACTCCGCCGTGTATCTCTGTGCCAGCAGCTTAGAGGACAATCAGCCCCAGCATTTTGGTGAT	CASSLEDNQPQHF	10	1.095314245657079E-4	39	TCRBV07-08*01	TCRBV07	TCRBV07-08	01								TCRBD01,TCRBD02	TCRBD01-01,TCRBD02-01		TCRBJ01-05*01	TCRBJ01	TCRBJ01-05	01				1	0	1	8	1	3	42	58	59	-1	62	10	In	VDJ
TCCGCTACCAGCTCCCAGACATCTGTGTACTTCTGTGCCATCAGTCCCCGGGGCGGCGGGGCTTCCTATGGCTACACCTTCGGTTCG	CAISPRGGGASYGYTF	6	6.571885473942474E-5	48	TCRBV10-03*01	TCRBV10	TCRBV10-03	01				TCRBD02-01*01	TCRBD02	TCRBD02-01	01				TCRBJ01-02*01	TCRBJ01	TCRBJ01-02	01				5	4	7	3	10	4	33	45	55	61	65	6	In	VDJ
CGCAGCCATGTACCTGTGTGCCACCAGCAGAGAGCGCCGGACATACAGCTACAGGGGTGGGAGGAAACCGGCTACACCTTCGGTTCG		6	6.571885473942474E-5	65	TCRBV15-01*02	TCRBV15	TCRBV15-01	02				TCRBD01-01*01	TCRBD01	TCRBD01-01	01				TCRBJ01-02*01	TCRBJ01	TCRBJ01-02	01				0	12	3	2	17	8	16	33	50	57	69	6	Out	VDJ
CTCACTCTGGAGTCCGCTACCAGCTCCCAGACATCTGTGTACTTCTGTGCCGTCACCGGGACTAGGAACGAGCAGTACTTCGGGCCG	CAVTGTRNEQYF	2	2.1906284913141582E-5	36	TCRBV10-03*01	TCRBV10	TCRBV10-03	01				TCRBD02-01	TCRBD02	TCRBD02-01				01,02	TCRBJ02-07*01	TCRBJ02	TCRBJ02-07	01				7	2	0	8	2	5	45	55	57	65	67	2	In	VDJ
GTGACCAGTGCCCATCCTGAAGACAGCAGCTTCTACATCTGCAGTGCTAAAGGACTAGCGGAACCCAATGAGCAGTTCTTCGGGCCA	CSAKGLAEPNEQFF	5	5.476571228285395E-5	42	TCRBV20	TCRBV20				TCRBV20-01,TCRBV20-or09_02		TCRBD02-01	TCRBD02	TCRBD02-01				01,02	TCRBJ02-01*01	TCRBJ02	TCRBJ02-01	01				4	4	1	5	2	6	39	49	51	61	65	5	In	VDJ
GCCTTGTTGCTGGGGGACTCGGCCCTGTATCTCTGTGCCAGCAGCTTGGCGGGACAGTTTTCCTACAATGAGCAGTTCTTCGGGCCA	CASSLAGQFSYNEQFF	6	6.571885473942474E-5	48	TCRBV05-05*01	TCRBV05	TCRBV05-05	01				TCRBD01-01*01	TCRBD01	TCRBD01-01	01				TCRBJ02-01*01	TCRBJ02	TCRBJ02-01	01				0	3	0	5	1	1	33	49	50	57	60	6	In	VDJ
GCAGAGCTTGAGGACTCGGCCGTGTATCTCTGTGCCAGCAGCTTAGGACGGACTAGCGGGAGCACAGATACGCAGTATTTTGGCCCA	CASSLGRTSGSTDTQYF	3	3.285942736971237E-5	51	TCRBV11	TCRBV11				TCRBV11-02,TCRBV11-03		TCRBD02-01	TCRBD02	TCRBD02-01				01,02	TCRBJ02-03*01	TCRBJ02	TCRBJ02-03	01				1	0	1	4	3	0	30	46	49	-1	60	3	In	VDJ
ACATCGGCCCAAAAGAACCCGACAGCTTTCTATCTCTGTGCCAGTTCCGCAGGGGGTCCGAACACCGGGGAGCTGTTTTTTGGAGAA	CASSAGGPNTGELFF	4	4.3812569826283164E-5	45	TCRBV19-01*01	TCRBV19	TCRBV19-01	01				TCRBD01-01*01	TCRBD01	TCRBD01-01	01				TCRBJ02-02*01	TCRBJ02	TCRBJ02-02	01				8	2	4	1	4	0	36	45	49	56	58	4	In	VDJ
TGCAGCCAGAAGACTCGGCCCTGTATCTCTGTGCCAGCAGCCAAGAACAAGGAGGACCGGTCGCGTCATGAAGCTTTCTTTGGACAA		2	2.1906284913141582E-5	52	TCRBV04-02*01	TCRBV04	TCRBV04-02	01				TCRBD02-01*02	TCRBD02	TCRBD02-01	02				TCRBJ01-01*01	TCRBJ01	TCRBJ01-01	01				0	13	10	1	4	7	29	46	50	55	68	2	Out	VDJ
ATCCGCTCACCAGGCCTGGGGGACGCAGCCATGTACCTGTGTGCCACCAGCCTACGGACAGTGAATGAAAAACTGTTTTTTGGCAGT	CATSLRTVNEKLFF	4	4.3812569826283164E-5	42	TCRBV15-01*02	TCRBV15	TCRBV15-01	02				TCRBD01-01*01	TCRBD01	TCRBD01-01	01				TCRBJ01-04*01	TCRBJ01	TCRBJ01-04	01				5	2	1	5	4	5	39	51	55	61	63	4	In	VDJ
GCTGCTCCCTCCCAAACATCTGTGTACTTCTGTGCCAGCAGAGCGGACAGGTACAAACAGCCTAACTATGGCTACACCTTCGGTTCG	CASRADRYKQPNYGYTF	11	1.2048456702227869E-4	51	TCRBV06	TCRBV06				TCRBV06-02/06-03,TCRBV06-02		TCRBD01-01*01	TCRBD01	TCRBD01-01	01				TCRBJ01-02*01	TCRBJ01	TCRBJ01-02	01				6	10	1	4	3	0	30	41	44	51	61	11	In	VDJ
AACGCCTTGTTGCTGGGGGACTCGGCCCTCTATCTCTGTGCCAGCAGCCGCGGGGACAGCAGCTCCTACGAGCAGTACTTCGGGCCG	CASSRGDSSSYEQYF	6	6.571885473942474E-5	45	TCRBV05-06*01	TCRBV05	TCRBV05-06	01				TCRBD01-01*01	TCRBD01	TCRBD01-01	01				TCRBJ02-07*01	TCRBJ02	TCRBJ02-07	01				4	3	0	5	4	0	36	48	52	59	62	6	In	VDJ
CTGAAGATCCAGCGCACAGAGCAGGGGGACTCAGCCGCGTATCTCCGTGCCAGCAGCGAGACAGGTGTTGAAGCTTTCTTTGGACAA	RASSETGVEAFF	5	5.476571228285395E-5	36	TCRBV07-03*03	TCRBV07	TCRBV07-03	03				TCRBD01-01*01	TCRBD01	TCRBD01-01	01				TCRBJ01-01*01	TCRBJ01	TCRBJ01-01	01				5	3	2	4	2	7	45	57	59	65	68	5	In	VDJ
TCCCTCCCAGACATCTGTGTACTTCTGTGCCAGCAGCACACTACCCACGGGGGGGGACAGGGGAACACTGAAGCTTTCTTTGGACAA		12	1.3143770947884949E-4	56	TCRBV06	TCRBV06				TCRBV06-01,TCRBV06-05,TCRBV06-06		TCRBD01-01*01	TCRBD01	TCRBD01-01	01				TCRBJ01-01*01	TCRBJ01	TCRBJ01-01	01				6	0	0	3	17	1	25	36	53	-1	62	12	Out	VDJ
TCTCTGGAGCTGGGGGACTCAGCTTTGTATTTCTGTGCCAGCAGCGTAGCTTTTGGGCCTCAGAACACTGAAGCTTTCTTTGGACAA	CASSVAFGPQNTEAFF	3	3.285942736971237E-5	48	TCRBV09-01*01	TCRBV09	TCRBV09-01	01				TCRBD01-01*01	TCRBD01	TCRBD01-01	01				TCRBJ01-01*01	TCRBJ01	TCRBJ01-01	01				0	4	8	0	5	1	33	49	54	58	62	3	In	VDJ
GAGTCGCCCAGCCCCAACCAGACCTCTCTGTACTTCTGTGCCAGCAGTCCAAGGACAGGCTTCAACACTGAAGCTTTCTTTGGACAA	CASSPRTGFNTEAFF	12	1.3143770947884949E-4	45	TCRBV27-01*01	TCRBV27	TCRBV27-01	01				TCRBD01-01*01	TCRBD01	TCRBD01-01	01				TCRBJ01-01*01	TCRBJ01	TCRBJ01-01	01				5	4	1	4	4	2	36	48	52	59	63	12	In	VDJ
ACCAGTGCCCATCCTGAAGACAGCAGCTTCTACATCTGCAGTGCTAGAGATCAAAAGTCCGGGCTTCAGCCCCAGCATTTTGGTGAT	CSARDQKSGLQPQHF	7	7.667199719599554E-5	45	TCRBV20	TCRBV20				TCRBV20-01,TCRBV20-or09_02						TCRBD01,TCRBD02	TCRBD01-01,TCRBD02-01		TCRBJ01-05*01	TCRBJ01	TCRBJ01-05	01				0	1	8	0	10	6	36	50	60	64	65	7	In	VDJ
CGGTCCACAAAGCTGGAGGACTCAGCCATGTACTTCTGTGCCAGCAGCGACGGTTTCGGTAGCAATCAGCCCCAGCATTTTGGTGAT	CASSDGFGSNQPQHF	4	4.3812569826283164E-5	45	TCRBV02-01	TCRBV02	TCRBV02-01				01,03					TCRBD01,TCRBD02	TCRBD01-01,TCRBD02-01		TCRBJ01-05*01	TCRBJ01	TCRBJ01-05	01				6	8	2	7	1	0	36	47	48	51	59	4	In	VDJ
GTGAGCAACATGAGCCCTGAAGACAGCAGCATATATCTCTGCAGCGTTGGGGACAGGGACCATGGATATGGCTACACCTTCGGTTCG	CSVGDRDHGYGYTF	2	2.1906284913141582E-5	42	TCRBV29-01	TCRBV29	TCRBV29-01				01,02	TCRBD01-01*01	TCRBD01	TCRBD01-01	01				TCRBJ01-02*01	TCRBJ01	TCRBJ01-02	01				4	8	0	3	0	5	39	-1	49	58	66	2	In	VDJ
CTCTGGAGTCCGCTACCAGCTCCCAGACATCTGTGTACTTCTGTGCCACCGTTAGGACGGCCCCCCTACGAGCAGTACTTCGGGCCG		9	9.857828210913711E-5	40	TCRBV10-03*01	TCRBV10	TCRBV10-03	01								TCRBD01,TCRBD02	TCRBD01-01,TCRBD02-01		TCRBJ02-07*01	TCRBJ02	TCRBJ02-07	01				10	6	1	7	6	2	41	48	54	58	64	9	Out	VDJ
ACCCTGCAGCCAGAAGACTCGGCCCTGTATCTCTGTGCCAGCAGCCAAGCGACAGGGTCTGGGGCCAACGTCCTGACTTTCGGGGCC	CASSQATGSGANVLTF	4	4.3812569826283164E-5	48	TCRBV04-02*01	TCRBV04	TCRBV04-02	01				TCRBD01-01*01	TCRBD01	TCRBD01-01	01				TCRBJ02-06*01	TCRBJ02	TCRBJ02-06	01				1	0	2	3	1	1	33	49	50	-1	57	4	In	VDJ
CTGATCCTGGAGTCGCCCAGCCCCAACCAGACCTCTCTGTACTTCTGTGCCAGCAGTCTGCATAATTCACCCCTCCACTTTGGGAAC	CASSLHNSPLHF	2	2.1906284913141582E-5	36	TCRBV27-01*01	TCRBV27	TCRBV27-01	01								TCRBD01,TCRBD02	TCRBD01-01,TCRBD02-01		TCRBJ01-06*02	TCRBJ01	TCRBJ01-06	02				5	0	10	0	2	5	45	57	59	-1	61	2	In	VDJ
ACTCTGACTGTGAGCAACATGAGCCCTGAAGACAGCAGCATATATCTCTGCAGCTTACAGGAATTCAATGAGCAGTTCTTCGGGCCA	CSLQEFNEQFF	2	2.1906284913141582E-5	33	TCRBV29-01	TCRBV29	TCRBV29-01				01,03	TCRBD01-01*01	TCRBD01	TCRBD01-01	01				TCRBJ02-01*01	TCRBJ02	TCRBJ02-01	01				8	4	3	4	2	6	48	54	56	61	65	2	In	VDJ
CGCACAGAGCAGGGGGACTCGGCCATGTATCTCTGTGCCAGCAGCGTTAGGACAGGAGGATTGGGCAATGAGCAGTTCTTCGGGCCA	CASSVRTGGLGNEQFF	6	6.571885473942474E-5	48	TCRBV07-09*01	TCRBV07	TCRBV07-09	01				TCRBD01-01*01	TCRBD01	TCRBD01-01	01				TCRBJ02-01*01	TCRBJ02	TCRBJ02-01	01				5	9	1	4	4	6	33	45	49	56	65	6	In	VDJ
GATCCAGCCTGCAGAGCTTGGGGACTCGGCCGTGTATCTCTGTGCCAGCAGTTGGGACAGGGGAACACTGAAGCTTTCTTTGGACAA		2	2.1906284913141582E-5	41	TCRBV11-03*01	TCRBV11	TCRBV11-03	01				TCRBD01-01*01	TCRBD01	TCRBD01-01	01				TCRBJ01-01*01	TCRBJ01	TCRBJ01-01	01				6	0	0	3	2	1	40	51	53	-1	62	2	Out	VDJ
AAGATCCAGCCCTCAGAACCCAGGGACTCAGCTGTGTACTTCTGTGCCAGCAGTTTTTCCCGGGGTGAAAAACTGTTTTTTGGCAGT	CASSFSRGEKLFF	6	6.571885473942474E-5	39	TCRBV12-03/12-04*01	TCRBV12	TCRBV12-03/12-04	01				TCRBD02-01*01	TCRBD02	TCRBD02-01	01				TCRBJ01-04*01	TCRBJ01	TCRBJ01-04	01				3	0	8	3	4	7	42	56	60	-1	65	6	In	VDJ
AATGTGAACGCCTTGTTGCTGGGGGACTCGGCCCTGTATCTCTGTGCCAGCAGCTTGTCTGGGGGTCAGCCCCAGCATTTTGGTGAT	CASSLSGGQPQHF	5	5.476571228285395E-5	39	TCRBV05-05*01	TCRBV05	TCRBV05-05	01								TCRBD01,TCRBD02	TCRBD01-01,TCRBD02-01		TCRBJ01-05*01	TCRBJ01	TCRBJ01-05	01				1	0	6	1	3	6	42	57	60	-1	65	5	In	VDJ
TGCCATCCCCAACCAGACAGCTCTTTACTTCTGTGCCACCAGTGATCCGGGCAGACAGGGACCTCCTATGGCTACACCTTCGGTTCG		4	4.3812569826283164E-5	50	TCRBV24-01*01	TCRBV24	TCRBV24-01	01				TCRBD01-01*01	TCRBD01	TCRBD01-01	01				TCRBJ01-02*01	TCRBJ01	TCRBJ01-02	01				3	5	2	3	7	4	31	46	53	60	65	4	Out	VDJ
AAGATCCAGCCCTCAGAACCCAGGGACTCAGCTGTGTACTTCTGTGCCACAAAACAGGGACAGTACTATGGCTACACCTTCGGTTCG	CATKQGQYYGYTF	6	6.571885473942474E-5	39	TCRBV12-03/12-04*01	TCRBV12	TCRBV12-03/12-04	01				TCRBD01-01*01	TCRBD01	TCRBD01-01	01				TCRBJ01-02*01	TCRBJ01	TCRBJ01-02	01				10	1	0	5	7	3	42	49	56	63	64	6	In	VDJ
AATTCCCTGGAGCTTGGTGACTCTGCTGTGTATTTCTGTGCCAGCAGCCAAGGACTAGCGGGATATCACGAGCAGTACTTCGGGCCG	CASSQGLAGYHEQYF	2	2.1906284913141582E-5	45	TCRBV03-01/03-02*01	TCRBV03	TCRBV03-01/03-02	01				TCRBD02-01*02	TCRBD02	TCRBD02-01	02				TCRBJ02-07*01	TCRBJ02	TCRBJ02-07	01				1	4	2	3	0	5	36	-1	52	63	67	2	In	VDJ
AGCTCCTTGGAGCTGGGGGACTCAGCCCTGTACTTCTGTGCCAGCAGCTCACGAGGGACAGGGACGGGTGAGCAGTTCTTCGGGCCA	CASSSRGTGTGEQFF	12	1.3143770947884949E-4	45	TCRBV13-01*01	TCRBV13	TCRBV13-01	01				TCRBD01-01*01	TCRBD01	TCRBD01-01	01				TCRBJ02-01*01	TCRBJ02	TCRBJ02-01	01				4	5	0	3	5	9	36	49	54	63	68	12	In	VDJ
GCAGAACTGGAGGATTCTGGAGTTTATTTCTGTGCCAGCAGCCAAATTCAACTAGCGGTGATCTACAATGAGCAGTTCTTCGGGCCA	CASSQIQLAVIYNEQFF	3	3.285942736971237E-5	51	TCRBV14-01*01	TCRBV14	TCRBV14-01	01				TCRBD02-01	TCRBD02	TCRBD02-01				01,02	TCRBJ02-01*01	TCRBJ02	TCRBJ02-01	01				2	4	3	5	5	3	30	45	50	58	62	3	In	VDJ
ACAGTGACCAGTGCCCATCCTGAAGACAGCAGCTTCTACATCTGCAGTGCTAGATCCCTAGACGCAAATGAGCAGTTCTTCGGGCCA	CSARSLDANEQFF	8	8.762513965256633E-5	39	TCRBV20	TCRBV20				TCRBV20-01,TCRBV20-or09_02		TCRBD02-01	TCRBD02	TCRBD02-01				01,02	TCRBJ02-01*01	TCRBJ02	TCRBJ02-01	01				2	5	4	8	3	7	42	54	57	61	66	8	In	VDJ
TCTCTGGAGCTGGGGGACTCAGCTTTGTATTTCTGTGCCAGCAGCGTAGGGACCCGGGGCCATACAAATGAGCAGTTCTTCGGGCCA	CASSVGTRGHTNEQFF	2	2.1906284913141582E-5	48	TCRBV09-01*01	TCRBV09	TCRBV09-01	01								TCRBD01,TCRBD02	TCRBD01-01,TCRBD02-01		TCRBJ02-01*01	TCRBJ02	TCRBJ02-01	01				0	6	7	0	6	7	33	49	55	60	66	2	In	VDJ
TCGGCCCAAAAGAACCCGACAGCTTTCTATCTCTGTGCCAGTAGTATAACGAGCGGGGGGCACCAAGAGACCCAGTACTTCGGGCCA	CASSITSGGHQETQYF	2	2.1906284913141582E-5	48	TCRBV19-01*01	TCRBV19	TCRBV19-01	01				TCRBD02-01*01	TCRBD02	TCRBD02-01	01				TCRBJ02-05*01	TCRBJ02	TCRBJ02-05	01				2	1	6	1	3	0	33	48	51	60	61	2	In	VDJ
ACTGTGAGCAACATGAGCCCTGAAGACAGCAGCATATATCTCTGCAGCGTAGGTGAAGGGACGAACTATGGCTACACCTTCGGTTCG	CSVGEGTNYGYTF	4	4.3812569826283164E-5	39	TCRBV29-01	TCRBV29	TCRBV29-01				01,02					TCRBD01,TCRBD02	TCRBD01-01,TCRBD02-01		TCRBJ01-02*01	TCRBJ01	TCRBJ01-02	01				6	1	0	7	7	2	42	50	57	62	63	4	In	VDJ
CAGCCCTCAGAACCCAGGGACTCAGCTGTGTATTTTTGTGCTAGTGGTTTGGCAACCGGGACCGCCTACGAGCAGTACTTCGGGCCG	CASGLATGTAYEQYF	5	5.476571228285395E-5	45	TCRBV12-05*01	TCRBV12	TCRBV12-05	01								TCRBD01,TCRBD02	TCRBD01-01,TCRBD02-01		TCRBJ02-07*01	TCRBJ02	TCRBJ02-07	01				1	2	0	7	5	2	36	52	57	62	64	5	In	VDJ
GTGAGCAACATGAGCCCTGAAGACAGCAGCATATATCTCTGCAGCGTTGAAGTCACAGGGGGAATTAACATTCAGTACTTCGGCGCC	CSVEVTGGINIQYF	4	4.3812569826283164E-5	42	TCRBV29-01	TCRBV29	TCRBV29-01				01,02	TCRBD01-01*01	TCRBD01	TCRBD01-01	01				TCRBJ02-04*01	TCRBJ02	TCRBJ02-04	01				1	4	3	1	2	7	39	52	54	62	66	4	In	VDJ
TTCTAAGAAGCTCCTCCTCAGTGACTCTGGCTTCTATCTCTGTGCCTGGACCTCCGGGAGGCCATGGACGAGCAGTTCTTCGGGCCA		2	2.1906284913141582E-5	41	TCRBV30-01*02	TCRBV30	TCRBV30-01	02				TCRBD02-01*02	TCRBD02	TCRBD02-01	02				TCRBJ02-01*01	TCRBJ02	TCRBJ02-01	01				4	8	8	1	4	10	40	50	54	61	69	2	Out	VDJ
CTGCAGCCAGAAGACTCGGCCCTGTATCTCTGTGCCAGCAGCCAAGGCGAAGCTAGCGGGGGCACCGGGGAGCTGTTTTTTGGAGAA	CASSQGEASGGTGELFF	4	4.3812569826283164E-5	51	TCRBV04-02*01	TCRBV04	TCRBV04-02	01				TCRBD02-01*01	TCRBD02	TCRBD02-01	01				TCRBJ02-02*01	TCRBJ02	TCRBJ02-02	01				1	0	4	2	6	4	30	46	52	-1	62	4	In	VDJ
GGGACACAGCACTGTATTTCTGTGCCAGCAGCAGAGGGTGGACTAGCGGGATCTCCGTCGAACACCGGGGAGCTGTTTTTTGGAGAA		3	3.285942736971237E-5	61	TCRBV21-01*01	TCRBV21	TCRBV21-01	01				TCRBD02-01*02	TCRBD02	TCRBD02-01	02				TCRBJ02-02*01	TCRBJ02	TCRBJ02-02	01				4	7	1	3	6	0	20	33	39	51	58	3	Out	VDJ
CAGGTAGTGCGAGGAGATTCGGCAGCTTATTTCTGTGCCAGCTCACCACCGACAGGGGGCAACACCGGGGAGCTGTTTTTTGGAGAA	CASSPPTGGNTGELFF	21	2.300159915879866E-4	48	TCRBV18-01*01	TCRBV18	TCRBV18-01	01				TCRBD01-01*01	TCRBD01	TCRBD01-01	01				TCRBJ02-02*01	TCRBJ02	TCRBJ02-02	01				0	0	2	0	0	2	33	-1	50	-1	60	21	In	VDJ
GTGAGCACCTTGGAGCTGGGGGACTCGGCCCTTTATCTTTGCGCCAGCAGCGAAGGGATGTACCCCACTGAAGCTTTCTTTGGACAA	CASSEGMYPTEAFF	5	5.476571228285395E-5	42	TCRBV05-01*01	TCRBV05	TCRBV05-01	01								TCRBD01,TCRBD02	TCRBD01-01,TCRBD02-01		TCRBJ01-01*01	TCRBJ01	TCRBJ01-01	01				4	7	0	8	3	4	39	51	54	58	65	5	In	VDJ
ACTGTGACATCGGCCCAAAAGAACCCGACAGCTTTCTATCTCTGTGCCAGTAAAGGCCAGGGGAACCCTGGCTACACCTTCGGTTCG	CASKGQGNPGYTF	4	4.3812569826283164E-5	39	TCRBV19-01*01	TCRBV19	TCRBV19-01	01				TCRBD01-01*01	TCRBD01	TCRBD01-01	01				TCRBJ01-02*01	TCRBJ01	TCRBJ01-02	01				7	5	4	2	5	7	42	52	57	63	68	4	In	VDJ
AAGATCCGGTCCACAAAGCTGGAGGACTCAGCCATGTACTTCTGTGCCAGCAGTGACTCGGGGGCCTATGGCTACACCTTCGGTTCG	CASSDSGAYGYTF	5	5.476571228285395E-5	39	TCRBV02-01	TCRBV02	TCRBV02-01				01,03					TCRBD01,TCRBD02	TCRBD01-01,TCRBD02-01		TCRBJ01-02*01	TCRBJ01	TCRBJ01-02	01				3	0	6	0	3	4	42	56	59	-1	65	5	In	VDJ
CCCTCAGAACCCAGGGACTCAGCTGTGTACTTCTGTGCCAGCAGCCCACCGGAGGGCGCAGGGGGACATGGCTACACCTTCGGTTCG	CASSPPEGAGGHGYTF	2	2.1906284913141582E-5	48	TCRBV12	TCRBV12				TCRBV12-03/12-04,TCRBV12-04		TCRBD01-01*01	TCRBD01	TCRBD01-01	01				TCRBJ01-02*01	TCRBJ01	TCRBJ01-02	01				6	2	4	1	14	6	33	44	58	65	67	2	In	VDJ
CTGCAGCCAGAAGACTCAGCCCTGTATCTCTGCGCCAGCAGCCATAGGTTGCCTACGGGAGGGCCGAGTGAGCAGTACTTCGGGCCG	CASSHRLPTGGPSEQYF	5	5.476571228285395E-5	51	TCRBV04-01*01	TCRBV04	TCRBV04-01	01				TCRBD02-01*02	TCRBD02	TCRBD02-01	02				TCRBJ02-07*01	TCRBJ02	TCRBJ02-07	01				3	6	8	0	11	7	30	44	55	63	69	5	In	VDJ
TGTCCTCAGAACCGGGAGACACGGCACTGTATCTCTGCGCCAGCAGTCAAGAACAGCGGGTCCCCCTACGAGCAGTACTTCGGGCCG		2	2.1906284913141582E-5	46	TCRBV23-01*01	TCRBV23	TCRBV23-01	01				TCRBD02-01	TCRBD02	TCRBD02-01				01,02	TCRBJ02-07*01	TCRBJ02	TCRBJ02-07	01				2	4	6	4	4	2	35	50	54	60	64	2	Out	VDJ
AACGCCTTGTTGCTGGGGGACTCGGCCCTCTATCTCTGTGCCAGCAGCCCGGACCGCGACTAGCTGGACGAGCAGTACTTCGGGCCG	CASSPDRD*LDEQYF	2	2.1906284913141582E-5	45	TCRBV05-06*01	TCRBV05	TCRBV05-06	01				TCRBD02-01	TCRBD02	TCRBD02-01				01,02	TCRBJ02-07*01	TCRBJ02	TCRBJ02-07	01				4	3	2	7	9	5	36	48	57	64	67	2	Stop	VDJ
CGCACAGAGCAGGGGGACTCGGCCATGTATCTCTGTGCCAGCAGCTTACAGGGTCGTCCATCTGGAAACACCATATATTTTGGAGAG	CASSLQGRPSGNTIYF	8	8.762513965256633E-5	48	TCRBV07-09*01	TCRBV07	TCRBV07-09	01				TCRBD01-01*01	TCRBD01	TCRBD01-01	01				TCRBJ01-03*01	TCRBJ01	TCRBJ01-03	01				2	7	4	3	0	1	33	-1	48	53	60	8	In	VDJ
GCTTGGGGACTCGGCCGTGTATCTCTGTGCCAGCAGCTGCCCTGGATATTGTGCTAGCGGGGGGGCGGTGAGCAGTTCTTCGGGCCA		4	4.3812569826283164E-5	56	TCRBV11-03*01	TCRBV11	TCRBV11-03	01				TCRBD02-01*01	TCRBD02	TCRBD02-01	01				TCRBJ02-01*01	TCRBJ02	TCRBJ02-01	01				4	3	4	0	15	9	25	38	53	65	68	4	Out	VDJ
CTACACGCCCTGCAGCCAGAAGACTCAGCCCTGTATCTCTGCGCCAGCAGCACTATGACCCGAGTAGGTGAGCAGTTCTTCGGGCCA	CASSTMTRVGEQFF	7	7.667199719599554E-5	42	TCRBV04-01*01	TCRBV04	TCRBV04-01	01				TCRBD02-01	TCRBD02	TCRBD02-01				01,02	TCRBJ02-01*01	TCRBJ02	TCRBJ02-01	01				5	13	3	9	0	9	39	-1	51	55	68	7	In	VDJ
CCCCTGATCCTGGAGTCGCCCAGCCCCAACCAGACCTCTCTGTACTTCTGTGCCAGCAGTTTAGGGGGGACCCAGTACTTCGGGCCA	CASSLGGTQYF	5	5.476571228285395E-5	33	TCRBV27-01*01	TCRBV27	TCRBV27-01	01								TCRBD01,TCRBD02	TCRBD01-01,TCRBD02-01		TCRBJ02-05*01	TCRBJ02	TCRBJ02-05	01				2	0	6	1	0	7	48	-1	63	-1	68	5	In	VDJ
NTGAAGATCCAGCCCTCAGAACCCAGGGACTCAGCTGTGTACTTCTGTGCCAGCCGGACCGAGAAAGAGACCCAGTACTTCGGGCCA	CASRTEKETQYF	2	2.1906284913141582E-5	36	TCRBV12-03/12-04*01	TCRBV12	TCRBV12-03/12-04	01								TCRBD01,TCRBD02	TCRBD01-01,TCRBD02-01		TCRBJ02-05*01	TCRBJ02	TCRBJ02-05	01				8	5	1	7	1	3	45	54	55	59	64	2	In	VDJ
GTGAGCAACATGAGCCCTGAAGACAGCAGCATATATCTCTGCAGCGCACGTTTAGGCCCTAGCACAGATACGCAGTATTTTGGCCCA	CSARLGPSTDTQYF	2	2.1906284913141582E-5	42	TCRBV29-01*03	TCRBV29	TCRBV29-01	03								TCRBD01,TCRBD02	TCRBD01-01,TCRBD02-01		TCRBJ02-03*01	TCRBJ02	TCRBJ02-03	01				6	4	5	4	6	0	39	47	53	56	60	2	In	VDJ
CACCTTGGAGCTGGGGGACTCGGCCCTTTATCTTTGCGCCAGCAGCTTGTACAGGGAACCGACACAGATACGCAGTATTTTGGCCCA		7	7.667199719599554E-5	47	TCRBV05-01*01	TCRBV05	TCRBV05-01	01				TCRBD01-01*01	TCRBD01	TCRBD01-01	01				TCRBJ02-03*01	TCRBJ02	TCRBJ02-03	01				1	6	3	3	1	2	34	49	50	56	62	7	Out	VDJ
CCAGAAGACTCAGCCCTGTATCTCTGCGCCAGCAGCCAAGGGGGATTAGTTGGGAAACGTCTCACCGGGGAGCTGTTTTTTGGAGAA	CASSQGGLVGKRLTGELFF	10	1.095314245657079E-4	57	TCRBV04-01*01	TCRBV04	TCRBV04-01	01								TCRBD01,TCRBD02	TCRBD01-01,TCRBD02-01		TCRBJ02-02*01	TCRBJ02	TCRBJ02-02	01				1	17	0	8	1	4	24	40	41	45	62	10	In	VDJ
CTGACAGTGACCAGTGCCCATCCTGAAGACAGCAGCTTCTACATCTGCAGTGGTGGCAGGGCCGACACTGAAGCTTTCTTTGGACAA	CSGGRADTEAFF	29	3.176411312405529E-4	36	TCRBV20	TCRBV20				TCRBV20-01,TCRBV20-or09_02		TCRBD01-01*01	TCRBD01	TCRBD01-01	01				TCRBJ01-01*01	TCRBJ01	TCRBJ01-01	01				7	3	4	3	4	3	45	52	56	61	64	29	In	VDJ
AGCACCAACCAGACATCTATGTACCTCTGTGCCAGCACCCTACCTAGAGGAGGGGGTTCTGGCAATCAGCCCCAGCATTTTGGTGAT	CASTLPRGGGSGNQPQHF	4	4.3812569826283164E-5	54	TCRBV28-01*01	TCRBV28	TCRBV28-01	01								TCRBD01,TCRBD02	TCRBD01-01,TCRBD02-01		TCRBJ01-05*01	TCRBJ01	TCRBJ01-05	01				7	5	5	1	13	2	27	37	50	56	61	4	In	VDJ
TCTGAACTAAACCTGAGCTCTCTGGAGCTGGGGGACTCAGCTTTGTATTTCTGTGCCAGCAGCGGGATTGGCTACACCTTCGGTTCG	CASSGIGYTF	2	2.1906284913141582E-5	30	TCRBV09-01*01	TCRBV09	TCRBV09-01	01								TCRBD01,TCRBD02	TCRBD01-01,TCRBD02-01		TCRBJ01-02*01	TCRBJ01	TCRBJ01-02	01				3	1	1	8	0	7	51	-1	64	67	68	2	In	VDJ
CGGTCCACAAAGCTGGAGGACTCAGCCATGTACTTCTGTGCCAGCACCGAACAGGGGAACCTTGACTATGGCTACACCTTCGGTTCG	CASTEQGNLDYGYTF	2	2.1906284913141582E-5	45	TCRBV02-01	TCRBV02	TCRBV02-01				01,03	TCRBD01-01*01	TCRBD01	TCRBD01-01	01				TCRBJ01-02*01	TCRBJ01	TCRBJ01-02	01				7	7	3	2	4	3	36	46	50	57	64	2	In	VDJ
ATCCAGCCTGCAGAGCTTGGGGACTCGGCCATGTATCTCTGTGCCAGCAGCCCGGACAGGGATAACTATGGCTACACCTTCGGTTCG	CASSPDRDNYGYTF	2	2.1906284913141582E-5	42	TCRBV11-01*01	TCRBV11	TCRBV11-01	01				TCRBD01-01*01	TCRBD01	TCRBD01-01	01				TCRBJ01-02*01	TCRBJ01	TCRBJ01-02	01				5	1	1	3	2	1	39	51	53	61	62	2	In	VDJ
TCCACAAAGCTGGAGGACTCAGCCATGTACTTCTGTGCCAGCACCGGAAGTCTCACTACCCTATCCTACGAGCAGTACTTCGGGCCG	CASTGSLTTLSYEQYF	3	3.285942736971237E-5	48	TCRBV02-01	TCRBV02	TCRBV02-01				01,03	TCRBD02-01	TCRBD02	TCRBD02-01				01,02	TCRBJ02-07*01	TCRBJ02	TCRBJ02-07	01				7	5	3	9	11	1	33	43	54	58	63	3	In	VDJ
AATTCCCTGGAGCTTGGTGACTCTGCTGTGTATTTCTGTGCCAGCAGCCAGATGGGACACTCAACCTACGAGCAGTACTTCGGGCCG	CASSQMGHSTYEQYF	5	5.476571228285395E-5	45	TCRBV03-01/03-02*01	TCRBV03	TCRBV03-01/03-02	01				TCRBD01-01*01	TCRBD01	TCRBD01-01	01				TCRBJ02-07*01	TCRBJ02	TCRBJ02-07	01				3	5	0	6	3	2	36	50	53	59	64	5	In	VDJ
GAAGACAGCAGCTTCTACATCTGCAGTGCTAGACCGACAACTAGCGGGGGGGCCCACTTTCATTACTACGAGCAGTACTTCGGGCCG	CSARPTTSGGAHFHYYEQYF	8	8.762513965256633E-5	60	TCRBV20	TCRBV20				TCRBV20-01,TCRBV20-or09_02		TCRBD02-01*01	TCRBD02	TCRBD02-01	01				TCRBJ02-07*01	TCRBJ02	TCRBJ02-07	01				2	13	3	0	6	3	21	33	39	52	65	8	In	VDJ
AAGATCCGGTCCACAAAGCTGGAGGACTCAGCCATGTACTTCTGTGCCAGCAGGGGCTGGGCCAAAAACATTCAGTACTTCGGCGCC	CASRGWAKNIQYF	7	7.667199719599554E-5	39	TCRBV02-01	TCRBV02	TCRBV02-01				01,03	TCRBD01-01*01	TCRBD01	TCRBD01-01	01				TCRBJ02-04*01	TCRBJ02	TCRBJ02-04	01				6	3	8	0	0	1	42	-1	53	57	60	7	In	VDJ
CCCAGCCCCAACCAGACCTCTCTGTACTTCTGTGCCAGCAGTTTATATACCCGAGCGTGGGGTAATTCACCCCTCCACTTTGGGAAC	CASSLYTRAWGNSPLHF	2	2.1906284913141582E-5	51	TCRBV27-01*01	TCRBV27	TCRBV27-01	01								TCRBD01,TCRBD02	TCRBD01-01,TCRBD02-01		TCRBJ01-06*02	TCRBJ01	TCRBJ01-06	02				1	0	6	2	12	6	30	46	58	-1	62	2	In	VDJ
TTGGAGCTGGAGGACTCGGCCCTGTATCTCTGTGCCAGCAGCTTGTTCCTCGCAGCGGGGGGGCGAGAGACCCAGTACTTCGGGCCA	CASSLFLAAGGRETQYF	2	2.1906284913141582E-5	51	TCRBV05-08*01	TCRBV05	TCRBV05-08	01				TCRBD02-01*01	TCRBD02	TCRBD02-01	01				TCRBJ02-05*01	TCRBJ02	TCRBJ02-05	01				1	2	6	0	8	4	30	45	53	63	65	2	In	VDJ
GTGACCAGTGCCCATCCTGAAGACAGCAGCTTCTACATCTGCAGTGCCAGTTTTCAGGAGACCACAGATACGCAGTATTTTGGCCCA	CSASFQETTDTQYF	7	7.667199719599554E-5	42	TCRBV20-01*04	TCRBV20	TCRBV20-01	04								TCRBD01,TCRBD02	TCRBD01-01,TCRBD02-01		TCRBJ02-03*01	TCRBJ02	TCRBJ02-03	01				2	4	4	4	3	2	39	51	54	58	62	7	In	VDJ
CAGTGCCCATCCTGAAGACAGCAGCTTCTACATCTGCAGTGCTCCACGACTAGCATGACGAACACCGGGGAGCTGTTTTTTGGAGAA		2	2.1906284913141582E-5	47	TCRBV20	TCRBV20				TCRBV20-01,TCRBV20-or09_02		TCRBD02-01	TCRBD02	TCRBD02-01				01,02	TCRBJ02-02*01	TCRBJ02	TCRBJ02-02	01				5	4	2	7	4	0	34	43	47	54	58	2	Out	VDJ
AGCACCTTGGAGCTGGGGGACTCGGCCCTTTATCTTTGCGCCAGCCGAAGAAACTGCAACAGGGGTCCTTAAGCTTTCTTTGGACAA	CASRRNCNRGP*AFF	7	7.667199719599554E-5	45	TCRBV05-01*01	TCRBV05	TCRBV05-01	01				TCRBD01-01*01	TCRBD01	TCRBD01-01	01				TCRBJ01-01*01	TCRBJ01	TCRBJ01-01	01				7	5	3	2	13	9	36	45	58	65	70	7	Stop	VDJ
GAGTCAGGGGACACAGCACTGTATTTCTGTGCCAGCAGCGAGAAAACTGACGGGGGCAAATGGTACACTGAAGCTTTCTTTGGACAA	CASSEKTDGGKWYTEAFF	3	3.285942736971237E-5	54	TCRBV21-01*01	TCRBV21	TCRBV21-01	01								TCRBD01,TCRBD02	TCRBD01-01,TCRBD02-01		TCRBJ01-01*01	TCRBJ01	TCRBJ01-01	01				5	7	6	0	12	3	27	39	51	57	64	3	In	VDJ
GTGACCAGTGCCCATCCTGAAGACAGCAGCTTCTACATCTGCAGTGCTAAGACAGGGGCCATGAACACTGAAGCTTTCTTTGGACAA	CSAKTGAMNTEAFF	2	2.1906284913141582E-5	42	TCRBV20	TCRBV20				TCRBV20-01,TCRBV20-or09_02		TCRBD01-01*01	TCRBD01	TCRBD01-01	01				TCRBJ01-01*01	TCRBJ01	TCRBJ01-01	01				4	3	2	2	1	0	39	49	50	58	61	2	In	VDJ
CAGCGCACAGAGCAGGAGGACTCGGCCGTGTATCTCTGTGCCAGCAGCGCCCAGGCGGGAAGCAATCAGCCCCAGCATTTTGGTGAT	CASSAQAGSNQPQHF	10	1.095314245657079E-4	45	TCRBV07-02	TCRBV07	TCRBV07-02				01,02	TCRBD02-01*02	TCRBD02	TCRBD02-01	02				TCRBJ01-05*01	TCRBJ01	TCRBJ01-05	01				5	0	7	3	6	1	36	48	54	-1	60	10	In	VDJ
CTGGAGTTGGCTGCTCCCTCCCAGACATCTGTGTACTTCTGTGCCAGCAGTGGTGACAGACCCAATCAGCCCCAGCATTTTGGTGAT	CASSGDRPNQPQHF	7	7.667199719599554E-5	42	TCRBV06-06	TCRBV06	TCRBV06-06				01,04	TCRBD01-01*01	TCRBD01	TCRBD01-01	01				TCRBJ01-05*01	TCRBJ01	TCRBJ01-05	01				5	3	2	5	3	3	39	51	54	59	62	7	In	VDJ
ATCCGGTCCACAAAGCTGGAGGACTCAGCCATGTACTTCTGTGCCAGCAAGGAACAGGGATTAGGGCAGCCCCAGCATTTTGGTGAT	CASKEQGLGQPQHF	4	4.3812569826283164E-5	42	TCRBV02-01	TCRBV02	TCRBV02-01				01,03	TCRBD01-01*01	TCRBD01	TCRBD01-01	01				TCRBJ01-05*01	TCRBJ01	TCRBJ01-05	01				7	7	3	3	4	7	39	49	53	59	66	4	In	VDJ
CTGAAGATCCAGCGCACAGAGCAGGGGGACTCGGCCATGTATCTCTGTGCCAGCAGCTTAGGGATGTCACCCCTCCACTTTGGGAAT	CASSLGMSPLHF	4	4.3812569826283164E-5	36	TCRBV07-09*01	TCRBV07	TCRBV07-09	01								TCRBD01,TCRBD02	TCRBD01-01,TCRBD02-01		TCRBJ01-06*01	TCRBJ01	TCRBJ01-06	01				1	2	1	8	0	10	45	-1	61	64	66	4	In	VDJ
AATGTGAGCACCTTGGAGCTGGGGGACTCGGCCCTTTATCTTTGCGCCAGCAGCTTGGAGGGGGTGCGTGGCTACACCTTCGGTTCG	CASSLEGVRGYTF	2	2.1906284913141582E-5	39	TCRBV05-01*01	TCRBV05	TCRBV05-01	01				TCRBD01-01*01	TCRBD01	TCRBD01-01	01				TCRBJ01-02*01	TCRBJ01	TCRBJ01-02	01				0	4	5	1	0	7	42	-1	58	64	68	2	In	VDJ
ATGAGCTCCTTGGAGCTGGGGGACTCAGCCCTGTACTTCTGTGCCAGCAGCTCTCCGGGCCTCTACTATGGCTACACCTTCGGTTCG	CASSSPGLYYGYTF	2	2.1906284913141582E-5	42	TCRBV13-01*01	TCRBV13	TCRBV13-01	01								TCRBD01,TCRBD02	TCRBD01-01,TCRBD02-01		TCRBJ01-02*01	TCRBJ01	TCRBJ01-02	01				4	4	8	0	4	3	39	52	56	60	64	2	In	VDJ
CACATCAATTCCCTGGAGCTTGGTGACTCTGCTGTGTATTTCTGTGCCAGCAGCCAAGTATTGGGAAGCGGCTACACCTTCGGTTCG	CASSQVLGSGYTF	2	2.1906284913141582E-5	39	TCRBV03-01/03-02*01	TCRBV03	TCRBV03-01/03-02	01								TCRBD01,TCRBD02	TCRBD01-01,TCRBD02-01		TCRBJ01-02*01	TCRBJ01	TCRBJ01-02	01				1	3	0	8	4	8	42	58	62	66	69	2	In	VDJ
AGTCCACGGAGTCAGGGGACACAGCACTGTATTTCTGTGCCAGCAGCAATTCGGGAAGGTTAACTTTACGAGCAGTACTTCGGGCCG		9	9.857828210913711E-5	46	TCRBV21-01*01	TCRBV21	TCRBV21-01	01				TCRBD02-01*02	TCRBD02	TCRBD02-01	02				TCRBJ02-07*01	TCRBJ02	TCRBJ02-07	01				3	10	8	3	2	4	35	49	51	56	66	9	Out	VDJ
ACATCGGCCCAAAAGAACCCGACAGCTTTCTATCTCTGTGCCAGTAAGGAATCGGTGACCCTACTGTCACCCCTCCACTTTGGGAAC	CASKESVTLLSPLHF	14	1.5334399439199107E-4	45	TCRBV19-01*01	TCRBV19	TCRBV19-01	01								TCRBD01,TCRBD02	TCRBD01-01,TCRBD02-01		TCRBJ01-06*02	TCRBJ01	TCRBJ01-06	02				7	16	1	8	1	10	36	46	47	50	66	14	In	VDJ
NTGAAGATCCAGCCCTCAGAACCCAGGGACTCAGCTGTGTACTTCTGTGCCAGCACCCCGATCCGCGATGAGCAGTTCTTCGGGCCA	CASTPIRDEQFF	2	2.1906284913141582E-5	36	TCRBV12-03/12-04*01	TCRBV12	TCRBV12-03/12-04	01				TCRBD02-01	TCRBD02	TCRBD02-01				01,02	TCRBJ02-01*01	TCRBJ02	TCRBJ02-01	01				7	0	7	6	9	8	45	55	64	-1	67	2	In	VDJ
GAGCCCTGAAGACAGCAGCATATATCTCTGCAGCCAAAAGTAGCGGGAGGGTAGGGGATCTCGATCAATGAGCAGTTCTTCGGGCCA		12	1.3143770947884949E-4	53	TCRBV29-01	TCRBV29	TCRBV29-01				01,02,03	TCRBD02-01*02	TCRBD02	TCRBD02-01	02				TCRBJ02-01*01	TCRBJ02	TCRBJ02-01	01				8	14	5	0	6	6	28	34	40	51	65	12	Out	VDJ
AATGTGAACGCCTTGGAGCTGGAGGACTCGGCCCTGTATCTCTGTGCCAGCAGCTTCCACTGGGACAATGAGCAGTTCTTCGGGCCA	CASSFHWDNEQFF	3	3.285942736971237E-5	39	TCRBV05-08*01	TCRBV05	TCRBV05-08	01								TCRBD01,TCRBD02	TCRBD01-01,TCRBD02-01		TCRBJ02-01*01	TCRBJ02	TCRBJ02-01	01				2	0	0	9	5	5	42	56	61	-1	64	3	In	VDJ
TGTCCACTCTGACAGTGACCAGTGCCCATCCTGAAGACAGCAGCTTCTACACCCTCAGCCGGGGGTGAGACCCAGTACTTCGGGCCA		4	4.3812569826283164E-5	28	TCRBV20-01	TCRBV20	TCRBV20-01				01,04	TCRBD02-01*01	TCRBD02	TCRBD02-01	01				TCRBJ02-05*01	TCRBJ02	TCRBJ02-05	01				16	1	8	2	8	5	53	51	59	65	66	4	Out	VDJ
ATCCGGTCCACAAAGCTGGAGGACTCAGCCATGTACTTCTGTGCCAGCAGTCGTCCTGGACTAGTAGAGACCCAGTACTTCGGGCCA	CASSRPGLVETQYF	3	3.285942736971237E-5	42	TCRBV02-01	TCRBV02	TCRBV02-01				01,03	TCRBD02-01	TCRBD02	TCRBD02-01				01,02	TCRBJ02-05*01	TCRBJ02	TCRBJ02-05	01				5	1	1	8	6	4	39	51	57	64	65	3	In	VDJ
ACCTTGGAGCTGGGGGACTCGGCCCTTTATCTTTGCGCCAGCAGCTTGCTCGGGACAGGTCAGCAAGAGACCCAGTACTTCGGGCCA	CASSLLGTGQQETQYF	6	6.571885473942474E-5	48	TCRBV05-01*01	TCRBV05	TCRBV05-01	01				TCRBD01-01*01	TCRBD01	TCRBD01-01	01				TCRBJ02-05*01	TCRBJ02	TCRBJ02-05	01				1	4	0	4	3	2	33	48	51	59	63	6	In	VDJ
GTGACATCGGCCCAAAAGAACCCGACAGCTTTCTATCTCTGTGCCAGTAGTATAGCAGAGGGAATGGGGGAGCTGTTTTTTGGAGAA	CASSIAEGMGELFF	4	4.3812569826283164E-5	42	TCRBV19-01*01	TCRBV19	TCRBV19-01	01				TCRBD02-01*02	TCRBD02	TCRBD02-01	02				TCRBJ02-02*01	TCRBJ02	TCRBJ02-02	01				1	4	11	0	2	8	39	55	57	62	66	4	In	VDJ
AAAGCTGGAGGACTCAGCCATGTACTTCTGTGCCAGCAGTGACCACCGACAGGAGATAGGGTGAACACTGAAGCTTTCTTTGGACAA		5	5.476571228285395E-5	53	TCRBV02-01	TCRBV02	TCRBV02-01				01,03	TCRBD01-01*01	TCRBD01	TCRBD01-01	01				TCRBJ01-01*01	TCRBJ01	TCRBJ01-01	01				3	8	2	4	5	0	28	42	47	53	61	5	Out	VDJ
ATGAGCTCCTTGGAGCTGGGGGACTCAGCCCTGTACTTCTGTGCCAGCAACCGAGGTCAGACCAATCAGCCCCAGCATTTTGGTGAT	CASNRGQTNQPQHF	2	2.1906284913141582E-5	42	TCRBV13-01*01	TCRBV13	TCRBV13-01	01				TCRBD02-01*02	TCRBD02	TCRBD02-01	02				TCRBJ01-05*01	TCRBJ01	TCRBJ01-05	01				7	6	11	1	3	3	39	49	52	56	62	2	In	VDJ
AACGCCTTGGAGCTGGACGACTCGGCCCTGTATCTCTGTGCCAGCAGCATGGGACTGGACACCTTCTATGGCTACACCTTCGGTTCG	CASSMGLDTFYGYTF	3	3.285942736971237E-5	45	TCRBV05-04*01	TCRBV05	TCRBV05-04	01				TCRBD01-01*01	TCRBD01	TCRBD01-01	01				TCRBJ01-02*01	TCRBJ01	TCRBJ01-02	01				0	4	1	6	4	4	36	52	56	61	65	3	In	VDJ
AAGATCCGGTCCACAAAGCTGGAGGACTCAGCCATGTACTTCTGTGCCAGCAATCCATCGGGTAACTATGGCTACACCTTCGGTTCG	CASNPSGNYGYTF	2	2.1906284913141582E-5	39	TCRBV02-01	TCRBV02	TCRBV02-01				01,03	TCRBD02-01	TCRBD02	TCRBD02-01				01,02	TCRBJ01-02*01	TCRBJ01	TCRBJ01-02	01				7	0	8	4	6	1	42	52	58	-1	62	2	In	VDJ
CTTCACATCAATTCCCTGGAGCTTGGTGACTCTGCTGTGTATTTCTGTGCCAGCAGCCAAGTAGGGAGGGCTGACACCTTCGGTTCG	CASSQVGRADTF	2	2.1906284913141582E-5	36	TCRBV03-01/03-02*01	TCRBV03	TCRBV03-01/03-02	01				TCRBD02-01*02	TCRBD02	TCRBD02-01	02				TCRBJ01-02*01	TCRBJ01	TCRBJ01-02	01				1	3	9	0	2	12	45	61	63	70	73	2	In	VDJ
CACATCAATTCCCTGGAGCTTGGTGACTCTGCTGTGTATTTCTGTGCCAGCAGCCAACTGGGCTCCTACGAGCAGTACTTCGGGCCG	CASSQLGSYEQYF	6	6.571885473942474E-5	39	TCRBV03-01/03-02*01	TCRBV03	TCRBV03-01/03-02	01								TCRBD01,TCRBD02	TCRBD01-01,TCRBD02-01		TCRBJ02-07*01	TCRBJ02	TCRBJ02-07	01				2	0	0	9	2	0	42	57	59	-1	62	6	In	VDJ
CAGCCTGCAGAGCTTGAGGACTCGGCCGTGTATCTCTGTGCCAGCAGCTTAGGAACAGCTCCCTCCTACGAGCAGTACTTCGGGCCG	CASSLGTAPSYEQYF	2	2.1906284913141582E-5	45	TCRBV11	TCRBV11				TCRBV11-02,TCRBV11-03		TCRBD01-01*01	TCRBD01	TCRBD01-01	01				TCRBJ02-07*01	TCRBJ02	TCRBJ02-07	01				1	4	3	5	2	0	36	52	54	58	62	2	In	VDJ
CAAAAGAACCCGACAGCTTTCTATCTCTGTGCCAGTACCCCAGGGGGCAGGGGGCAGTCGATTGGAAACACCATATATTTTGGAGAG	CASTPGGRGQSIGNTIYF	5	5.476571228285395E-5	54	TCRBV19-01*01	TCRBV19	TCRBV19-01	01				TCRBD01-01*01	TCRBD01	TCRBD01-01	01				TCRBJ01-03*01	TCRBJ01	TCRBJ01-03	01				7	14	4	0	3	3	27	37	40	48	62	5	In	VDJ
ATCCAGCCCTCAGAACCCAGGGACTCAGCTGTGTATTTTTGTGCTAGTGAAGCAGGGACGGGTTATTCACCCCTCCACTTTGGGAAC	CASEAGTGYSPLHF	4	4.3812569826283164E-5	42	TCRBV12-05*01	TCRBV12	TCRBV12-05	01								TCRBD01,TCRBD02	TCRBD01-01,TCRBD02-01		TCRBJ01-06*02	TCRBJ01	TCRBJ01-06	02				7	5	0	7	5	8	39	49	54	59	64	4	In	VDJ
CAGCGCACAGAGCAGGAGGACTCGGCCGTGTATCTCTGTGCCAGCAGCTTAGGGGGCGCCTATAATTCACCCCTCCACTTTGGGAAC	CASSLGGAYNSPLHF	8	8.762513965256633E-5	45	TCRBV07-02	TCRBV07	TCRBV07-02				01,02	TCRBD01-01*01	TCRBD01	TCRBD01-01	01				TCRBJ01-06*02	TCRBJ01	TCRBJ01-06	02				1	1	7	0	0	2	36	-1	52	57	58	8	In	VDJ
TGTCCTCAGAACCGGGAGACACGGCACTGTATCTCTGCGCCAGCAGTCAACGCCGGGACACCTTACAATGAGCAGTTCTTCGGGCCA		5	5.476571228285395E-5	46	TCRBV23-01*01	TCRBV23	TCRBV23-01	01				TCRBD01-01*01	TCRBD01	TCRBD01-01	01				TCRBJ02-01*01	TCRBJ02	TCRBJ02-01	01				2	3	0	6	4	4	35	50	54	60	63	5	Out	VDJ
ACCCTGCAGCCAGAAGACTCGGCCCTGTATCTCTGTGCCAGCAGCCAAGATCAGGCAGGGGGATACAATGAGCAGTTCTTCGGGCCA	CASSQDQAGGYNEQFF	11	1.2048456702227869E-4	48	TCRBV04-02*01	TCRBV04	TCRBV04-02	01				TCRBD01-01*01	TCRBD01	TCRBD01-01	01				TCRBJ02-01*01	TCRBJ02	TCRBJ02-01	01				0	1	4	1	5	4	33	50	55	62	63	11	In	VDJ
CAGCCTGCAGAGCTTGGGGACTCGGCCGTGTATCTCTGTGCCAGCAGCTATCCGGGAGCCGGAGCCGGGGAGCTGTTTTTTGGAGAA	CASSYPGAGAGELFF	3	3.285942736971237E-5	45	TCRBV11-03*01	TCRBV11	TCRBV11-03	01				TCRBD02-01*02	TCRBD02	TCRBD02-01	02				TCRBJ02-02*01	TCRBJ02	TCRBJ02-02	01				4	6	8	2	3	6	36	49	52	58	64	3	In	VDJ
AGGATCCAGCAGGTAGTGCGAGGAGATTCGGCAGCTTATTTCTGTGCCAGCTCAGGGACAGGTGGAACTGAAGCTTTCTTTGGACAA	CASSGTGGTEAFF	4	4.3812569826283164E-5	39	TCRBV18-01*01	TCRBV18	TCRBV18-01	01				TCRBD01-01*01	TCRBD01	TCRBD01-01	01				TCRBJ01-01*01	TCRBJ01	TCRBJ01-01	01				5	4	0	4	0	5	42	-1	54	62	66	4	In	VDJ
AACGCCTTGGAGCTGGACGACTCGGCCCTGTATCTCTGTGCCAGCAGCCTGCGGGGACAGAGAAATGAAAAACTGTTTTTTGGCAGT	CASSLRGQRNEKLFF	2	2.1906284913141582E-5	45	TCRBV05-04*01	TCRBV05	TCRBV05-04	01				TCRBD01-01*01	TCRBD01	TCRBD01-01	01				TCRBJ01-04*01	TCRBJ01	TCRBJ01-04	01				4	3	0	5	5	5	36	48	53	60	63	2	In	VDJ
CCCAGCCCCAACCAGACCTCTCTGTACTTCTGTGCCAGCAGTCCCGGTGGGGGCCCTATACGCAATCAGCCCCAGCATTTTGGTGAT	CASSPGGGPIRNQPQHF	5	5.476571228285395E-5	51	TCRBV27-01*01	TCRBV27	TCRBV27-01	01				TCRBD01-01*01	TCRBD01	TCRBD01-01	01				TCRBJ01-05*01	TCRBJ01	TCRBJ01-05	01				5	7	6	0	6	2	30	42	48	54	61	5	In	VDJ
NTGAAGATCCAGCCCTCAGAACCCAGGGACTCAGCTGTGTACTTCTGTGCCAGCAGTTTAGGGGGTCGAGAGCAGTACTTCGGGCCG	CASSLGGREQYF	7	7.667199719599554E-5	36	TCRBV12-03/12-04*01	TCRBV12	TCRBV12-03/12-04	01								TCRBD01,TCRBD02	TCRBD01-01,TCRBD02-01		TCRBJ02-07*01	TCRBJ02	TCRBJ02-07	01				1	4	6	2	0	7	45	-1	61	65	69	7	In	VDJ
AACGCCTTGTTGCTGGGGGACTCGGCCCTCTATCTCTGTGCCAGCAGCTTGGGACAGGGTTGGGGGAATGAGCAGTTCTTCGGGCCA	CASSLGQGWGNEQFF	5	5.476571228285395E-5	45	TCRBV05-06*01	TCRBV05	TCRBV05-06	01				TCRBD01-01*01	TCRBD01	TCRBD01-01	01				TCRBJ02-01*01	TCRBJ02	TCRBJ02-01	01				0	7	2	3	0	7	36	-1	52	59	66	5	In	VDJ
TCCCTGGAGCTTGGTGACTCTGCTGTGTATTTCTGTGCCAGCAGCCCTACGCTGGGGGAGGGCCGGAATGAGCAGTTCTTCGGGCCA	CASSPTLGEGRNEQFF	3	3.285942736971237E-5	48	TCRBV03-01/03-02*01	TCRBV03	TCRBV03-01/03-02	01				TCRBD02-01*02	TCRBD02	TCRBD02-01	02				TCRBJ02-01*01	TCRBJ02	TCRBJ02-01	01				4	4	9	0	9	7	33	46	55	62	66	3	In	VDJ
ACGCCCTGCAGCCAGAAGACTCAGCCCTGTATCTCTGCGCCAGCAGCCCAACCAAGCGGGGGCCACAATGAGCAGTTCTTCGGGCCA		11	1.2048456702227869E-4	46	TCRBV04-01*01	TCRBV04	TCRBV04-01	01				TCRBD02-01*01	TCRBD02	TCRBD02-01	01				TCRBJ02-01*01	TCRBJ02	TCRBJ02-01	01				4	2	6	2	6	5	35	48	54	62	64	11	Out	VDJ
CTGAGCTCTCTGGAGCTGGGGGACTCAGCTTTGTATTTCTGTGCCAGCAGCGTAGACCCTCGGGTTGAGACCCAGTACTTCGGGCCA	CASSVDPRVETQYF	3	3.285942736971237E-5	42	TCRBV09-01*01	TCRBV09	TCRBV09-01	01				TCRBD02-01	TCRBD02	TCRBD02-01				01,02	TCRBJ02-05*01	TCRBJ02	TCRBJ02-05	01				0	2	8	4	5	5	39	55	60	64	66	3	In	VDJ
CACCTACACACCCTGCAGCCAGAAGACTCGGCCCTGTATCTCTGTGCCAGCAGCCAATCACTCCAAGAGACCCAGTACTTCGGGCCA	CASSQSLQETQYF	2	2.1906284913141582E-5	39	TCRBV04-02*01	TCRBV04	TCRBV04-02	01				TCRBD02-01	TCRBD02	TCRBD02-01				01,02	TCRBJ02-05*01	TCRBJ02	TCRBJ02-05	01				2	0	3	10	2	1	42	57	59	-1	62	2	In	VDJ
AAGATCCAGCCTGCAGAGCTTGGGGACTCGGCCGTGTATCTCTGTGCCAGCAGCTCAACAGGCCAAGAGACCCAGTACTTCGGGCCA	CASSSTGQETQYF	2	2.1906284913141582E-5	39	TCRBV11-03*01	TCRBV11	TCRBV11-03	01				TCRBD01-01*01	TCRBD01	TCRBD01-01	01				TCRBJ02-05*01	TCRBJ02	TCRBJ02-05	01				4	0	3	4	2	1	42	55	57	-1	62	2	In	VDJ
ACCTTGGAGCTGGGGGACTCGGCCCTTTATCTTTGCGCCAGCAGCTCTCCCTCGAGGGGGGCACAAGAGACCCAGTACTTCGGGCCA	CASSSPSRGAQETQYF	3	3.285942736971237E-5	48	TCRBV05-01*01	TCRBV05	TCRBV05-01	01								TCRBD01,TCRBD02	TCRBD01-01,TCRBD02-01		TCRBJ02-05*01	TCRBJ02	TCRBJ02-05	01				3	3	5	1	8	2	33	46	54	60	63	3	In	VDJ
GCCTGCAGAGCTTGGGGACTCGGCCGTGTATCTCTGTGCCAGCAGCTTGGTGGCAGGACAATGGCCGGGGAGCTGTTTTTTGGAGAA		4	4.3812569826283164E-5	47	TCRBV11-03*01	TCRBV11	TCRBV11-03	01				TCRBD01-01*01	TCRBD01	TCRBD01-01	01				TCRBJ02-02*01	TCRBJ02	TCRBJ02-02	01				3	4	1	6	7	6	34	48	55	60	64	4	Out	VDJ
ACATCGGCCCAAAAGAACCCGACAGCTTTCTATCTCTGTGCCAGTAGTGCCACCACCCCGGGGGGGCCTGAAGCTTTCTTTGGACAA	CASSATTPGGPEAFF	5	5.476571228285395E-5	45	TCRBV19-01*01	TCRBV19	TCRBV19-01	01				TCRBD02-01*01	TCRBD02	TCRBD02-01	01				TCRBJ01-01*01	TCRBJ01	TCRBJ01-01	01				5	1	8	0	10	6	36	48	58	66	67	5	In	VDJ
CCAGGGACTCAGCTGTGTACTTCTGTGCCAGCAGTTAAACTGCGAACTCAGGGACGCTTTATGAACACTGAAGCTTTCTTTGGACAA		12	1.3143770947884949E-4	58	TCRBV12	TCRBV12				TCRBV12-03/12-04,TCRBV12-04						TCRBD01,TCRBD02	TCRBD01-01,TCRBD02-01		TCRBJ01-01*01	TCRBJ01	TCRBJ01-01	01				4	6	0	7	14	0	23	36	50	55	61	12	Out	VDJ
AGCAACATGAGCCCTGAAGACAGCAGCATATATCTCTGCAGCGTTGTTGGGACAGGGGCTAGGAACACTGAAGCTTTCTTTGGACAA	CSVVGTGARNTEAFF	2	2.1906284913141582E-5	45	TCRBV29-01	TCRBV29	TCRBV29-01				01,02	TCRBD01-01*01	TCRBD01	TCRBD01-01	01				TCRBJ01-01*01	TCRBJ01	TCRBJ01-01	01				4	4	0	2	2	1	36	46	48	58	62	2	In	VDJ
GATCCAGTCCACGGAGTCAGGGGACACAGCACTGTATTTCTGTGCCAGCAGCAAAGGGCCACGAACACTGAAGCTTTCTTTGGACAA		2	2.1906284913141582E-5	41	TCRBV21-01*01	TCRBV21	TCRBV21-01	01				TCRBD01-01*01	TCRBD01	TCRBD01-01	01				TCRBJ01-01*01	TCRBJ01	TCRBJ01-01	01				1	3	9	0	0	1	40	-1	56	59	62	2	Out	VDJ
CGGTCCACAAAGCTGGAGGACTCAGCCATGTACTTCTGTGCCAGCAGTTGGACAGGGGGCAGCAATCAGCCCCAGCATTTTGGTGAT	CASSWTGGSNQPQHF	2	2.1906284913141582E-5	45	TCRBV02-01	TCRBV02	TCRBV02-01				01,03	TCRBD01-01*01	TCRBD01	TCRBD01-01	01				TCRBJ01-05*01	TCRBJ01	TCRBJ01-05	01				5	0	1	0	1	1	36	48	49	-1	60	2	In	VDJ
AGTGACCAGTGCCCATCCTGAAGACAGCAGCTTCTACATCTGCAGTGCTAGACGGACAGGGGGCAGGGTGGCTACACCTTCGGTTCG		6	6.571885473942474E-5	41	TCRBV20	TCRBV20				TCRBV20-01,TCRBV20-or09_02		TCRBD01-01*01	TCRBD01	TCRBD01-01	01				TCRBJ01-02*01	TCRBJ01	TCRBJ01-02	01				2	4	1	0	1	7	40	52	53	64	68	6	Out	VDJ
CGTTGGCGTCTGCTGTACCCTCTCAGACATCTGTGTACTTCTGTGCCAGCCGGGGGAGGTTAACGCTATGGCTACACCTTCGGTTCG		9	9.857828210913711E-5	40	TCRBV06-04*01	TCRBV06	TCRBV06-04	01				TCRBD02-01	TCRBD02	TCRBD02-01				01,02	TCRBJ01-02*01	TCRBJ01	TCRBJ01-02	01				8	9	8	2	0	4	41	-1	50	56	65	9	Out	VDJ
ATCCAGCGCACAGAGCAGGAGGACTCCGCCGTGTATCTCTGTGCCAGCAGCCAAATAGCGGGGCCTTACGAGCAGTACTTCGGGCCG	CASSQIAGPYEQYF	2	2.1906284913141582E-5	42	TCRBV07-08*03	TCRBV07	TCRBV07-08	03				TCRBD02-01*01	TCRBD02	TCRBD02-01	01				TCRBJ02-07*01	TCRBJ02	TCRBJ02-07	01				4	3	5	3	3	4	39	52	55	63	66	2	In	VDJ
ACATCGGCCCAAAAGAACCCGACAGCTTTCTATCTCTGTGCCAGTAGTCTCTCCGGACAGGGTGGCTACGAGCAGTACTTCGGGCCG	CASSLSGQGGYEQYF	4	4.3812569826283164E-5	45	TCRBV19-01*01	TCRBV19	TCRBV19-01	01				TCRBD01-01*01	TCRBD01	TCRBD01-01	01				TCRBJ02-07*01	TCRBJ02	TCRBJ02-07	01				5	3	1	3	6	3	36	48	54	62	65	4	In	VDJ
CCATCCCCAACCAGACAGCTCTTTACTTCTGTGCCACCAGTGAAAAAGGTGGCCTCAGGGACCACCTACGAGCAGTACTTCGGGCCG		2	2.1906284913141582E-5	52	TCRBV24-01*01	TCRBV24	TCRBV24-01	01								TCRBD01,TCRBD02	TCRBD01-01,TCRBD02-01		TCRBJ02-07*01	TCRBJ02	TCRBJ02-07	01				4	2	0	7	14	2	29	43	57	62	64	2	Out	VDJ
CCCTCAGAACCCAGGGACTCAGCTGTGTACTTCTGTGCCAGCAGTTTAGCGACGGGAGGGGAGTACTACGAGCAGTACTTCGGGCCG	CASSLATGGEYYEQYF	4	4.3812569826283164E-5	48	TCRBV12	TCRBV12				TCRBV12-03/12-04,TCRBV12-04		TCRBD02-01*02	TCRBD02	TCRBD02-01	02				TCRBJ02-07*01	TCRBJ02	TCRBJ02-07	01				0	5	8	0	2	3	33	50	52	60	65	4	In	VDJ
CAGCCAGAAGACTCGGCCCTGTATCTCTGTGCCAGCAGCCAAGAGTTCCGGGGAATCCTATCTGGAAACACCATATATTTTGGAGAG	CASSQEFRGILSGNTIYF	2	2.1906284913141582E-5	54	TCRBV04-02*01	TCRBV04	TCRBV04-02	01				TCRBD02-01*01	TCRBD02	TCRBD02-01	01				TCRBJ01-03*01	TCRBJ01	TCRBJ01-03	01				0	7	8	3	4	1	27	44	48	53	60	2	In	VDJ
GAGCTTGGTGACTCTGCTGTGTATTTCTGTGCCAGCAGCCAAGTGGTGACAGGGGGCGCGGGGGCCAACGTCCTGACTTTCGGGGCC	CASSQVVTGGAGANVLTF	3	3.285942736971237E-5	54	TCRBV03-01/03-02*01	TCRBV03	TCRBV03-01/03-02	01				TCRBD01-01*01	TCRBD01	TCRBD01-01	01				TCRBJ02-06*01	TCRBJ02	TCRBJ02-06	01				1	3	2	0	4	4	27	43	47	57	60	3	In	VDJ
TGTCCTCAGAACCGGGAGACACGGCACTGTATCTCTGCGCCAGCAGTAGAACAGGGCGAATCCTACAATGAGCAGTTCTTCGGGCCA		2	2.1906284913141582E-5	46	TCRBV23-01*01	TCRBV23	TCRBV23-01	01				TCRBD01-01*01	TCRBD01	TCRBD01-01	01				TCRBJ02-01*01	TCRBJ02	TCRBJ02-01	01				5	4	3	3	3	1	35	47	50	56	60	2	Out	VDJ
GCCCATCCTGAAGACAGCAGCTTCTACATCTGCAGTGCTAGAGGGGACAGGGGGTTCGGGCGCCAAGAGACCCAGTACTTCGGGCCA	CSARGDRGFGRQETQYF	10	1.095314245657079E-4	51	TCRBV20	TCRBV20				TCRBV20-01,TCRBV20-or09_02		TCRBD01-01*01	TCRBD01	TCRBD01-01	01				TCRBJ02-05*01	TCRBJ02	TCRBJ02-05	01				1	8	0	1	0	1	30	-1	43	54	62	10	In	VDJ
GCGTCTGCTGTACCCTCTCAGACATCTGTGTACTTCTGTGCCAGCAGCTCAATAGCGGGAGTGGCAGATACGCAGTATTTTGGCCCA	CASSSIAGVADTQYF	10	1.095314245657079E-4	45	TCRBV06-04*01	TCRBV06	TCRBV06-04	01				TCRBD02-01*02	TCRBD02	TCRBD02-01	02				TCRBJ02-03*01	TCRBJ02	TCRBJ02-03	01				6	3	5	2	5	4	36	47	52	61	64	10	In	VDJ
GGACGACTCGGCCCTGTATCTCTGTGCCAGCAGCTGTCCCTGGACTTGCAAGATACCCTTCACACAGATACGCAGTATTTTGGCCCA		3	3.285942736971237E-5	59	TCRBV05-04*01	TCRBV05	TCRBV05-04	01				TCRBD02-01	TCRBD02	TCRBD02-01				01,02	TCRBJ02-03*01	TCRBJ02	TCRBJ02-03	01				3	16	1	10	6	2	22	35	41	46	62	3	Out	VDJ
TGCAGAGCTTGGGGACTCGGCCGTGTATCTCTGTGCCAGCAGCTTAGATCGCTGGGACTAGCGGCCGGGGAGCTGTTTTTTGGAGAA		2	2.1906284913141582E-5	50	TCRBV11-03*01	TCRBV11	TCRBV11-03	01				TCRBD02-01	TCRBD02	TCRBD02-01				01,02	TCRBJ02-02*01	TCRBJ02	TCRBJ02-02	01				0	0	0	5	5	6	31	48	53	-1	64	2	Out	VDJ
CAGGGACTTGGGCCTATATTTCTGTGCCAGCAGTATGAAGATTGGGGGGGACTGACTTAGAATTACACTGAAGCTTTCTTTGGACAA		10	1.095314245657079E-4	59	TCRBV12-01*01	TCRBV12	TCRBV12-01	01				TCRBD02-01*01	TCRBD02	TCRBD02-01	01				TCRBJ01-01*01	TCRBJ01	TCRBJ01-01	01				6	14	9	0	10	3	22	33	43	50	64	10	Out	VDJ
ATCAATTCCCTGGAGCTTGGTGACTCTGCTGTGTATTTCTGTGCCAGCAGCCAAAATTTGGCTAATGAAAAACTGTTTTTTGGCAGT	CASSQNLANEKLFF	3	3.285942736971237E-5	42	TCRBV03-01/03-02*01	TCRBV03	TCRBV03-01/03-02	01								TCRBD01,TCRBD02	TCRBD01-01,TCRBD02-01		TCRBJ01-04*01	TCRBJ01	TCRBJ01-04	01				2	0	0	10	5	3	39	54	59	-1	61	3	In	VDJ
GACATCGGCCCAAAAGAACCCGACAGCTTTCTATCTCTGTGCCAGTAGACCCTAAGGGGGCTGATTCAGCCCCAGCATTTTGGTGAT		2	2.1906284913141582E-5	44	TCRBV19-01*01	TCRBV19	TCRBV19-01	01				TCRBD01-01*01	TCRBD01	TCRBD01-01	01				TCRBJ01-05*01	TCRBJ01	TCRBJ01-05	01				6	4	5	0	6	6	37	48	54	61	65	2	Out	VDJ
AAGATCCAGCCCTCAGAACCCAGGGACTCAGCTGTGTACTTCTGTGCCAGCAGTTTGGACAGGGGGCTTGGCTACACCTTCGGTTCG	CASSLDRGLGYTF	4	4.3812569826283164E-5	39	TCRBV12-03/12-04*01	TCRBV12	TCRBV12-03/12-04	01				TCRBD01-01*01	TCRBD01	TCRBD01-01	01				TCRBJ01-02*01	TCRBJ01	TCRBJ01-02	01				3	1	1	0	0	7	42	-1	56	67	68	4	In	VDJ
NNNNNNNNNNTGTCGGCTGCTCCCTCCCAGACATCTGTGTACTTCTGTGCCAGCAGTAGCAGGGTTTATGGCTACACCTTCGGTTCG	CASSSRVYGYTF	2	2.1906284913141582E-5	36	TCRBV06-05*01	TCRBV06	TCRBV06-05	01				TCRBD01-01*01	TCRBD01	TCRBD01-01	01				TCRBJ01-02*01	TCRBJ01	TCRBJ01-02	01				5	2	4	3	2	5	45	57	59	64	66	2	In	VDJ
ACTGTGACATCGGCCCAAAAGAACCCGACAGCTTTCTATCTCTGTGCCAGTAGTATAGACAGGAATTATGGCTACACCTTCGGTTCG	CASSIDRNYGYTF	3	3.285942736971237E-5	39	TCRBV19-01*01	TCRBV19	TCRBV19-01	01				TCRBD01-01*01	TCRBD01	TCRBD01-01	01				TCRBJ01-02*01	TCRBJ01	TCRBJ01-02	01				0	3	4	4	0	5	42	-1	59	63	66	3	In	VDJ
CACACCCTGCAGCCAGAAGACTCGGCCCTGTATCTCTGTGCCAGCAGCCAAGGGGACACGGAATACTATGGCTACACCTTCGGTTCG	CASSQGDTEYYGYTF	2	2.1906284913141582E-5	45	TCRBV04-02*01	TCRBV04	TCRBV04-02	01				TCRBD01-01*01	TCRBD01	TCRBD01-01	01				TCRBJ01-02*01	TCRBJ01	TCRBJ01-02	01				1	6	0	6	0	3	36	-1	52	58	64	2	In	VDJ
CTGATTCTGGAGTCCGCCAGCACCAACCAGACATCTATGTACCTCTGTGCCAGCAGCCGCGGAGCGGGGGGCTACACCTTCGGTTCG	CASSRGAGGYTF	13	1.4239085193542026E-4	36	TCRBV28-01*01	TCRBV28	TCRBV28-01	01				TCRBD02-01*01	TCRBD02	TCRBD02-01	01				TCRBJ01-02*01	TCRBJ01	TCRBJ01-02	01				6	0	6	3	6	8	45	56	62	-1	69	13	In	VDJ
ATCCAGCCCTCAGAACCCAGGGACTCAGCTGTGTACTTCTGTGCCAGCAGTTTTAGGACAGACTCCTACGAGCAGTACTTCGGGCCG	CASSFRTDSYEQYF	2	2.1906284913141582E-5	42	TCRBV12	TCRBV12				TCRBV12-03/12-04,TCRBV12-04		TCRBD01-01*01	TCRBD01	TCRBD01-01	01				TCRBJ02-07*01	TCRBJ02	TCRBJ02-07	01				3	1	1	5	2	0	39	53	55	61	62	2	In	VDJ
GCTGGGGGACTCGGCCCTTTATCTTTGCGCCAGCAGCGTTACATCAGGGGAGGATCAACCTAGACCTACGAGCAGTACTTCGGGCCG		7	7.667199719599554E-5	56	TCRBV05-01*01	TCRBV05	TCRBV05-01	01								TCRBD01,TCRBD02	TCRBD01-01,TCRBD02-01		TCRBJ02-07*01	TCRBJ02	TCRBJ02-07	01				4	14	4	2	7	2	25	37	44	50	64	7	Out	VDJ
TTGTTGCTGGGGGACTCGGCCCTCTATCTCTGTGCCAGCAGCTTCCGGGGCGGGACTATACTCGGATACGAGCAGTACTTCGGGCCG	CASSFRGGTILGYEQYF	3	3.285942736971237E-5	51	TCRBV05-06*01	TCRBV05	TCRBV05-06	01				TCRBD02-01	TCRBD02	TCRBD02-01				01,02	TCRBJ02-07*01	TCRBJ02	TCRBJ02-07	01				2	8	0	9	7	4	30	44	51	58	66	3	In	VDJ
TCACCAGGCCTGGGGGACGCAGCCATGTACCTGTGTGCCACCAGCAGAGGACTAGCGGGAAAAGGAGAGACCCAGTACTTCGGGCCA	CATSRGLAGKGETQYF	2	2.1906284913141582E-5	48	TCRBV15-01*02	TCRBV15	TCRBV15-01	02				TCRBD02-01*02	TCRBD02	TCRBD02-01	02				TCRBJ02-05*01	TCRBJ02	TCRBJ02-05	01				1	5	2	3	0	4	33	-1	49	60	65	2	In	VDJ
GCCCTGCAGCCAGAAGACTCAGCCCTGTATCTCTGCGCCAGCAGCCACCCGGGGCGCTCTAGCACAGATACGCAGTATTTTGGCCCA	CASSHPGRSSTDTQYF	4	4.3812569826283164E-5	48	TCRBV04-01*01	TCRBV04	TCRBV04-01	01								TCRBD01,TCRBD02	TCRBD01-01,TCRBD02-01		TCRBJ02-03*01	TCRBJ02	TCRBJ02-03	01				3	5	7	0	3	0	33	47	50	55	60	4	In	VDJ
AGCAGGTAGTGCGAGGAGATTCGGCAGCTTATTTCTGTGCCAGCTCACCACCCCCCCCAGGACACCGGGGAGCTGTTTTTTGGAGAA		10	1.095314245657079E-4	46	TCRBV18-01*01	TCRBV18	TCRBV18-01	01				TCRBD01-01*01	TCRBD01	TCRBD01-01	01				TCRBJ02-02*01	TCRBJ02	TCRBJ02-02	01				0	0	4	4	5	3	35	52	57	-1	61	10	Out	VDJ
TTGCTGGGGGACTCGGCCCTGTATCTCTGTGCCAGCAGCTTGGGACTAGCGGGGGGACCGAACACCGGGGAGCTGTTTTTTGGAGAA	CASSLGLAGGPNTGELFF	4	4.3812569826283164E-5	54	TCRBV05-05*01	TCRBV05	TCRBV05-05	01				TCRBD02-01*01	TCRBD02	TCRBD02-01	01				TCRBJ02-02*01	TCRBJ02	TCRBJ02-02	01				0	2	2	1	0	0	27	-1	43	56	58	4	In	VDJ
AAGATCCGGTCCACAAAGCTGGAGGACTCAGCCATGTACTTCTGTGCCAGCAGTGCGCAGGCTAATGAAAAACTGTTTTTTGGCAGT	CASSAQANEKLFF	18	1.9715656421827421E-4	39	TCRBV02-01	TCRBV02	TCRBV02-01				01,03	TCRBD01-01*01	TCRBD01	TCRBD01-01	01				TCRBJ01-04*01	TCRBJ01	TCRBJ01-04	01				4	0	4	4	2	3	42	55	57	-1	61	18	In	VDJ
AAGATCCAGCCCTCAGAACCCAGGGACTCAGCTGTGTACTTCTGTGCCCTCTATGGGGGCAATGACTATGGCTACACCTTCGGTTCG	CALYGGNDYGYTF	2	2.1906284913141582E-5	39	TCRBV12-03/12-04*01	TCRBV12	TCRBV12-03/12-04	01				TCRBD01-01*01	TCRBD01	TCRBD01-01	01				TCRBJ01-02*01	TCRBJ01	TCRBJ01-02	01				11	4	6	0	6	3	42	48	54	60	64	2	In	VDJ
TGTCGGCTGCTCCCTCCCAGACATCTGTGTACTTGTGTGCCAGCAGTTATCACGCCAAAGGGGGACCTCGAGCAGTACTTCGGGCCG		2	2.1906284913141582E-5	46	TCRBV06-08*01	TCRBV06	TCRBV06-08	01				TCRBD01-01*01	TCRBD01	TCRBD01-01	01				TCRBJ02-07*01	TCRBJ02	TCRBJ02-07	01				3	4	5	1	9	6	35	49	58	64	68	2	Out	VDJ
AAGATCCGGTCCACAAAGCTGGAGGACTCAGCCATGTACTTCTGTGCCAGCAGTGAGGGCAGGGGGTACGAGCAGTACTTCGGGCCG	CASSEGRGYEQYF	4	4.3812569826283164E-5	39	TCRBV02-01	TCRBV02	TCRBV02-01				01,03	TCRBD01-01*01	TCRBD01	TCRBD01-01	01				TCRBJ02-07*01	TCRBJ02	TCRBJ02-07	01				3	0	4	1	3	4	42	56	59	-1	66	4	In	VDJ
CCACGGAGTCAGGGGACACAGCACTGTATTTCTGTGCCAGCATCAGCCGGACAGGGGTAAAGCTCCTACGAGCAGTACTTCGGGCCG		2	2.1906284913141582E-5	49	TCRBV21-01*01	TCRBV21	TCRBV21-01	01				TCRBD01-01*01	TCRBD01	TCRBD01-01	01				TCRBJ02-07*01	TCRBJ02	TCRBJ02-07	01				7	5	1	2	6	0	32	42	48	57	62	2	Out	VDJ
NNNNNNNTGTCGGCTGCTCCCTCCCAGACATCTGTGTACTTCTGTGCCGGAAACCGGGACGGGCACTACGAGCAGTACTTCGGGCCG	CAGNRDGHYEQYF	3	3.285942736971237E-5	39	TCRBV06-05*01	TCRBV06	TCRBV06-05	01								TCRBD01,TCRBD02	TCRBD01-01,TCRBD02-01		TCRBJ02-07*01	TCRBJ02	TCRBJ02-07	01				11	5	0	7	7	3	42	48	55	60	65	3	In	VDJ
AAGATCCGGTCCACAAAGCTGGAGGACTCAGCCATGTACTTCTGTGCCAGCAGTGTTCTAGCGGGATCCATTCAGTACTTCGGCGCC	CASSVLAGSIQYF	5	5.476571228285395E-5	39	TCRBV02-01	TCRBV02	TCRBV02-01				01,03	TCRBD02-01*02	TCRBD02	TCRBD02-01	02				TCRBJ02-04*01	TCRBJ02	TCRBJ02-04	01				4	2	4	3	2	9	42	55	57	66	68	5	In	VDJ
NNNNTGTCGGCTGCTCCCTCCCAGACATCTGTGTACTTCTGTGCCAGCAGACCAGGGGAGACAGGGCCACCCCTCCACTTTGGGAAC	CASRPGETGPPLHF	3	3.285942736971237E-5	42	TCRBV06-05*01	TCRBV06	TCRBV06-05	01				TCRBD01-01*01	TCRBD01	TCRBD01-01	01				TCRBJ01-06*02	TCRBJ01	TCRBJ01-06	02				6	1	2	3	9	11	39	50	59	66	67	3	In	VDJ
GCCAGCACCAACCAGACATCTATGTACCTCTGTGCCAGCAGTCCATCGAGGTGGGACAGGGGGACGAATGAGCAGTTCTTCGGGCCA	CASSPSRWDRGTNEQFF	2	2.1906284913141582E-5	51	TCRBV28-01*01	TCRBV28	TCRBV28-01	01				TCRBD01-01*01	TCRBD01	TCRBD01-01	01				TCRBJ02-01*01	TCRBJ02	TCRBJ02-01	01				5	3	0	1	10	7	30	42	52	63	66	2	In	VDJ
CCCTCAGAACCCAGGGACTCAGCTGTGTACTTCTGTGCCAGCAGTTTCGGGACTAGCGGGACATACAATGAGCAGTTCTTCGGGCCA	CASSFGTSGTYNEQFF	3	3.285942736971237E-5	48	TCRBV12	TCRBV12				TCRBV12-03/12-04,TCRBV12-04		TCRBD02-01*02	TCRBD02	TCRBD02-01	02				TCRBJ02-01*01	TCRBJ02	TCRBJ02-01	01				3	2	0	3	1	4	33	47	48	61	63	3	In	VDJ
TCCTTGGAGCTGGGGGACTCAGCCCTGTACTTCTGTGCCAGCAGCCCCGGGACTAGCGGGGGGGCGGGCGAGCAGTTCTTCGGGCCA	CASSPGTSGGAGEQFF	2	2.1906284913141582E-5	48	TCRBV13-01*01	TCRBV13	TCRBV13-01	01				TCRBD02-01*01	TCRBD02	TCRBD02-01	01				TCRBJ02-01*01	TCRBJ02	TCRBJ02-01	01				5	5	0	0	3	10	33	45	48	64	69	2	In	VDJ
NNNNTGTCGGCTGCTCCCTCCCAGACATCTGTGTACTTCTGTGCCAGCAGTGAAGGAGGGTCGGAAGAGACCCAGTACTTCGGGCCA	CASSEGGSEETQYF	4	4.3812569826283164E-5	42	TCRBV06-01*01	TCRBV06	TCRBV06-01	01				TCRBD02-01*02	TCRBD02	TCRBD02-01	02				TCRBJ02-05*01	TCRBJ02	TCRBJ02-05	01				1	4	11	0	0	3	39	-1	55	60	64	4	In	VDJ
GTGAGCACCTTGGAGCTGGGGGACTCGGCCCTTTATCTTTGCGCCAGCAGCTTGGGGGGGACCCAAGAGACCCAGTACTTCGGGCCA	CASSLGGTQETQYF	3	3.285942736971237E-5	42	TCRBV05-01*01	TCRBV05	TCRBV05-01	01								TCRBD01,TCRBD02	TCRBD01-01,TCRBD02-01		TCRBJ02-05*01	TCRBJ02	TCRBJ02-05	01				0	0	0	7	2	1	39	55	57	-1	62	3	In	VDJ
NTGAAGATCCAGCCCTCAGAACCCAGGGACTCAGCTGTGTACTTCTGTGCCAGCAGTTTGATTCCAGATACGCAGTATTTTGGCCCA	CASSLIPDTQYF	2	2.1906284913141582E-5	36	TCRBV12-03/12-04*01	TCRBV12	TCRBV12-03/12-04	01								TCRBD01,TCRBD02	TCRBD01-01,TCRBD02-01		TCRBJ02-03*01	TCRBJ02	TCRBJ02-03	01				3	3	2	8	0	4	45	-1	59	61	64	2	In	VDJ
AGCACCTTGGAGCTGGGGGACTCGGCCCTTTATCTTTGCGCCAGCAGCTTGATCCCGACAGGGTCCGGGGAGCTGTTTTTTGGAGAA	CASSLIPTGSGELFF	3	3.285942736971237E-5	45	TCRBV05-01*01	TCRBV05	TCRBV05-01	01				TCRBD01-01*01	TCRBD01	TCRBD01-01	01				TCRBJ02-02*01	TCRBJ02	TCRBJ02-02	01				1	1	2	3	5	6	36	51	56	63	64	3	In	VDJ
CTGATCCTGGAGTCGCCCAGCCCCAACCAGACCTCTCTGTACTTCTGTGCCAGCAGTCTATACACCGGGGAGCTGTTTTTTGGAGAA	CASSLYTGELFF	3	3.285942736971237E-5	36	TCRBV27-01*01	TCRBV27	TCRBV27-01	01											TCRBJ02-02*01	TCRBJ02	TCRBJ02-02	01				1	0	0	0	0	3	45	-1	-1	-1	61	3	In	VJ
ATCCGGTCCACAAAGCTGGAGGACTCAGCCATGTACTTCTGTGCCAGCAGCGAAAGCGTGAACACCGGGGAGCTGTTTTTTGGAGAA	CASSESVNTGELFF	2	2.1906284913141582E-5	42	TCRBV02-01	TCRBV02	TCRBV02-01				01,03	TCRBD02-01	TCRBD02	TCRBD02-01				01,02	TCRBJ02-02*01	TCRBJ02	TCRBJ02-02	01				2	1	6	6	0	1	39	-1	54	58	59	2	In	VDJ
AAGATCCGGTCCACAAAGCTGGAGGACTCAGCCATGTACTTCTGTGCCAGCCATACAGGGCCTAATTCACCCCTCCACTTTGGGAAT	CASHTGPNSPLHF	2	2.1906284913141582E-5	39	TCRBV02-01	TCRBV02	TCRBV02-01				01,03	TCRBD01-01*01	TCRBD01	TCRBD01-01	01				TCRBJ01-06*01	TCRBJ01	TCRBJ01-06	01				8	2	3	3	3	6	42	51	54	60	62	2	In	VDJ
GTGACCAGTGCCCATCCTGAAGACAGCAGCTTCTACATCTGCAGTGCTAGGGGGGCAGCGAATCTTTACGAGCAGTACTTCGGGCCG	CSARGAANLYEQYF	3	3.285942736971237E-5	42	TCRBV20	TCRBV20				TCRBV20-01,TCRBV20-or09_02		TCRBD01-01*01	TCRBD01	TCRBD01-01	01				TCRBJ02-07*01	TCRBJ02	TCRBJ02-07	01				3	10	6	0	0	4	39	-1	50	56	66	3	In	VDJ
GAGCAGGAGGACTCCGCCGTGTATCTCTGTGCCAGCAGCTCACTCCGGGACAGGGGACTAGCGCTCTACGAGCAGTACTTCGGGCCG	CASSSLRDRGLALYEQYF	7	7.667199719599554E-5	54	TCRBV07-08*01	TCRBV07	TCRBV07-08	01								TCRBD01,TCRBD02	TCRBD01-01,TCRBD02-01		TCRBJ02-07*01	TCRBJ02	TCRBJ02-07	01				4	9	0	2	6	3	27	40	46	56	65	7	In	VDJ
CTGATTCTGGAGTCCGCCAGCACCAACCAGACATCTATGTACCTCTGTGCCAGCAGGGACTAGTGCTACGAGCAGTACTTCGGGCCG	CASRD*CYEQYF	2	2.1906284913141582E-5	36	TCRBV28-01*01	TCRBV28	TCRBV28-01	01				TCRBD02-01	TCRBD02	TCRBD02-01				01,02	TCRBJ02-07*01	TCRBJ02	TCRBJ02-07	01				6	2	1	8	0	3	45	-1	56	63	65	2	Stop	VDJ
ACGCCTTGTTGCTGGGGGACTCGGCCCTGTATCTCTGTGCCAGCAGCCCAACAGGACCGACTGTCCTACGAGCAGTACTTCGGGCCG		2	2.1906284913141582E-5	46	TCRBV05-05*01	TCRBV05	TCRBV05-05	01				TCRBD01-01*01	TCRBD01	TCRBD01-01	01				TCRBJ02-07*01	TCRBJ02	TCRBJ02-07	01				4	8	3	4	3	1	35	47	50	55	63	2	Out	VDJ
CTGGAGTCCGCCAGCACCAACCAGACATCTATGTACCTCTGTGCCAGCAGTCCCGGGACACTTCCCTACGAGCAGTACTTCGGGCCG	CASSPGTLPYEQYF	2	2.1906284913141582E-5	42	TCRBV28-01*01	TCRBV28	TCRBV28-01	01				TCRBD01-01*01	TCRBD01	TCRBD01-01	01				TCRBJ02-07*01	TCRBJ02	TCRBJ02-07	01				5	4	0	6	3	2	39	51	54	60	64	2	In	VDJ
GATCCAGTCCACGGAGTCAGGGGACACAGCACTGTATTTCTGTGCCAGCAGCAAAGAGACGGGAGAAACACCATATATTTTGGAGAG		2	2.1906284913141582E-5	41	TCRBV21-01*01	TCRBV21	TCRBV21-01	01				TCRBD02-01*02	TCRBD02	TCRBD02-01	02				TCRBJ01-03*01	TCRBJ01	TCRBJ01-03	01				1	0	8	3	3	5	40	56	59	-1	64	2	Out	VDJ
GAGTCAGGGGACACAGCACTGTATTTCTGTGCCAGCAGCACCTGGGACAGGGACGGCTCTGGGGCCAACGTCCTGACTTTCGGGGCC	CASSTWDRDGSGANVLTF	8	8.762513965256633E-5	54	TCRBV21-01*01	TCRBV21	TCRBV21-01	01				TCRBD01-01*01	TCRBD01	TCRBD01-01	01				TCRBJ02-06*01	TCRBJ02	TCRBJ02-06	01				4	4	0	3	3	0	27	40	43	52	56	8	In	VDJ
CAGCAGGTAGTGCGAGGAGATTCGGCAGCTTATTTCTGTGCCAGCTCACCACCGGGACGAATCGCAAACATTCAGTACTTCGGCGCC	CASSPPGRIANIQYF	2	2.1906284913141582E-5	45	TCRBV18-01*01	TCRBV18	TCRBV18-01	01								TCRBD01,TCRBD02	TCRBD01-01,TCRBD02-01		TCRBJ02-04*01	TCRBJ02	TCRBJ02-04	01				0	7	0	7	0	6	36	-1	53	58	65	2	In	VDJ
ATCCGGTCCACAAAGCTGGAGGACTCAGCCATGTACTTCTGTGCCACCGAAAGCGGGGGGGCTTGGGAGACCCAGTACTTCGGGCCA	CATESGGAWETQYF	4	4.3812569826283164E-5	42	TCRBV02-01	TCRBV02	TCRBV02-01				01,03	TCRBD02-01*01	TCRBD02	TCRBD02-01	01				TCRBJ02-05*01	TCRBJ02	TCRBJ02-05	01				10	5	6	0	5	5	39	46	51	61	66	4	In	VDJ
GTGACCAGTGCCCATCCTGAAGACAGCAGCTTCTACATCTGCAGTGCTAGCCGCCAGTTGAACACCGGGGAGCTGTTTTTTGGAGAA	CSASRQLNTGELFF	7	7.667199719599554E-5	42	TCRBV20	TCRBV20				TCRBV20-01,TCRBV20-or09_02		TCRBD01-01*01	TCRBD01	TCRBD01-01	01				TCRBJ02-02*01	TCRBJ02	TCRBJ02-02	01				3	2	4	5	4	1	39	50	54	57	59	7	In	VDJ
GAGCAGGGGGACTCGGCCGTGTATGTCTGTGCAAGTCGCTTAAAAGGCCCCCCGGGATGTATTAATGAAAAACTGTTTTTTGGCAGT	CASRLKGPPGCINEKLFF	4	4.3812569826283164E-5	54	TCRBV12-02*01	TCRBV12	TCRBV12-02	01				TCRBD02-01*02	TCRBD02	TCRBD02-01	02				TCRBJ01-04*01	TCRBJ01	TCRBJ01-04	01				2	5	8	3	10	4	27	42	52	57	62	4	In	VDJ
ACTGTGACATCGGCCCAAAAGAACCCGACAGCTTTCTATCTCTGTGCCAGTAATAGGGGCAACCATCAGCCCCAGCATTTTGGTGAT	CASNRGNHQPQHF	2	2.1906284913141582E-5	39	TCRBV19-01*01	TCRBV19	TCRBV19-01	01				TCRBD01-01*01	TCRBD01	TCRBD01-01	01				TCRBJ01-05*01	TCRBJ01	TCRBJ01-05	01				7	5	5	2	2	5	42	52	54	59	64	2	In	VDJ
TGACAGTGACCAGTGCCCATCCTGAAGACAGCAGCTTCTACATCTGCAGTGCTAGAATGCAGCAATCAGCCCCAGCATTTTGGTGAT		3	3.285942736971237E-5	37	TCRBV20	TCRBV20				TCRBV20-01,TCRBV20-or09_02						TCRBD01,TCRBD02	TCRBD01-01,TCRBD02-01		TCRBJ01-05*01	TCRBJ01	TCRBJ01-05	01				2	0	10	0	2	1	44	56	58	-1	60	3	Out	VDJ
AATGTGAACGCCTTGTTGCTGGGGGACTCGGCCCTCTATCTCTGTGCCAGCAGCTGGGACCTGAGGTATGGCTACACCTTCGGTTCG	CASSWDLRYGYTF	2	2.1906284913141582E-5	39	TCRBV05-06*01	TCRBV05	TCRBV05-06	01								TCRBD01,TCRBD02	TCRBD01-01,TCRBD02-01		TCRBJ01-02*01	TCRBJ01	TCRBJ01-02	01				3	6	0	7	0	5	42	-1	55	60	66	2	In	VDJ
ATGTGAACGCCTTGGAGCTGGAGGACTCGGCCCTGTATCTCTGTGCCAGCAGCTTGATGCAGGTACTATGGCTACACCTTCGGTTCG		2	2.1906284913141582E-5	40	TCRBV05-08*01	TCRBV05	TCRBV05-08	01				TCRBD01-01*01	TCRBD01	TCRBD01-01	01				TCRBJ01-02*01	TCRBJ01	TCRBJ01-02	01				1	1	4	4	3	3	41	56	59	63	64	2	Out	VDJ
NNNNCTCTCACTGTGACATCGGCCCAAAAGAACCCGACAGCTTTCTATCTCTGTGCCAGTAGGGACTATGGCTACACCTTCGGTTCG	CASRDYGYTF	2	2.1906284913141582E-5	30	TCRBV19-01*01	TCRBV19	TCRBV19-01	01								TCRBD01,TCRBD02	TCRBD01-01,TCRBD02-01		TCRBJ01-02*01	TCRBJ01	TCRBJ01-02	01				6	0	0	10	0	3	51	-1	62	-1	64	2	In	VDJ
AAGATCCAGCGCACAGAGCAGGGGGACTCGGCCATGTATCTCTGTGCCAGCAGCTTAGGGGGCTCCTACGAGCAGTACTTCGGGCCG	CASSLGGSYEQYF	4	4.3812569826283164E-5	39	TCRBV07-09*01	TCRBV07	TCRBV07-09	01								TCRBD01,TCRBD02	TCRBD01-01,TCRBD02-01		TCRBJ02-07*01	TCRBJ02	TCRBJ02-07	01				1	0	6	2	0	0	42	-1	58	-1	62	4	In	VDJ
CTGGAGTCGCCCAGCCCCAACCAGACCTCTCTGTACTTCTGTGCCAGCAGTTTCATTGGACAGGTACACGAGCAGTACTTCGGGCCG	CASSFIGQVHEQYF	4	4.3812569826283164E-5	42	TCRBV27-01*01	TCRBV27	TCRBV27-01	01				TCRBD01-01*01	TCRBD01	TCRBD01-01	01				TCRBJ02-07*01	TCRBJ02	TCRBJ02-07	01				3	3	1	4	4	5	39	53	57	64	67	4	In	VDJ
GTGAACGCCTTGTTGCTGGGGGACTCGGCCCTCTATCTCTGTGCCAGCAGCTTGGACAGGGAGGATTCACCCCTCCACTTTGGGAAC	CASSLDREDSPLHF	2	2.1906284913141582E-5	42	TCRBV05-06*01	TCRBV05	TCRBV05-06	01								TCRBD01,TCRBD02	TCRBD01-01,TCRBD02-01		TCRBJ01-06*02	TCRBJ01	TCRBJ01-06	02				0	3	3	3	0	8	39	-1	55	61	64	2	In	VDJ
ACTCTGGAGTCCGCTACCAGCTCCCAGACATCTGTGTACTTCTGTGCCATCAGTGAGTCTAACGATTCACCCCTCCACTTTGGGAAC	CAISESNDSPLHF	2	2.1906284913141582E-5	39	TCRBV10-03*01	TCRBV10	TCRBV10-03	01								TCRBD01,TCRBD02	TCRBD01-01,TCRBD02-01		TCRBJ01-06*02	TCRBJ01	TCRBJ01-06	02				0	1	3	7	2	8	42	59	61	63	64	2	In	VDJ
ACCTTGGAGCTGGGGGACTCGGCCCTTTATCTTTGCGCCAGCAGCTTGGACCCTAGCGGGAGGGGCAATGAGCAGTTCTTCGGGCCA	CASSLDPSGRGNEQFF	11	1.2048456702227869E-4	48	TCRBV05-01*01	TCRBV05	TCRBV05-01	01				TCRBD02-01*02	TCRBD02	TCRBD02-01	02				TCRBJ02-01*01	TCRBJ02	TCRBJ02-01	01				0	1	4	0	3	6	33	49	52	64	65	11	In	VDJ
CCACGGAGTCAGGGGACACAGCACTGTATTTCTGTGCCAGCAGTAAACGGGAGGCCCTCTAGGGACAATGAGCAGTTCTTCGGGCCA		6	6.571885473942474E-5	49	TCRBV21-01*01	TCRBV21	TCRBV21-01	01				TCRBD02-01*02	TCRBD02	TCRBD02-01	02				TCRBJ02-01*01	TCRBJ02	TCRBJ02-01	01				2	10	8	1	0	5	32	-1	47	54	64	6	Out	VDJ
NTGAAGATCCAGCCCTCAGAACCCAGGGACTCAGCTGTGTACTTCTGTGCCAGCAGGGATTCCAGGGAGACCCAGTACTTCGGGCCA	CASRDSRETQYF	2	2.1906284913141582E-5	36	TCRBV12-03/12-04*01	TCRBV12	TCRBV12-03/12-04	01				TCRBD01-01*01	TCRBD01	TCRBD01-01	01				TCRBJ02-05*01	TCRBJ02	TCRBJ02-05	01				6	0	4	4	6	5	45	56	62	-1	66	2	In	VDJ
AATGTGAACGCCTTGTTGCTGGGGGACTCGGCCCTCTATCTCTGTGCCAGCAGCTTGAGCATCCAAGAGACCCAGTACTTCGGGCCA	CASSLSIQETQYF	1	1.0953142456570791E-5	39	TCRBV05-06*01	TCRBV05	TCRBV05-06	01				TCRBD02-01	TCRBD02	TCRBD02-01				01,02	TCRBJ02-05*01	TCRBJ02	TCRBJ02-05	01				1	2	6	7	0	1	42	-1	57	60	62	1	In	VDJ
CATCCTGAAGACAGCAGCTTCTACATCTGCAGTGCTCGCCCAACTAGCGAGGAAACTTGGAGCACAGATACGCAGTATTTTGGCCCA	CSARPTSEETWSTDTQYF	10	1.095314245657079E-4	54	TCRBV20	TCRBV20				TCRBV20-01,TCRBV20-or09_02		TCRBD02-01	TCRBD02	TCRBD02-01				01,02	TCRBJ02-03*01	TCRBJ02	TCRBJ02-03	01				5	11	3	6	6	0	27	36	42	49	60	10	In	VDJ
TGGACGACTCGGCCCTGTATCTCTGTGCCAGCAGCTTTCCGGGACAGACCCCGCGGAATGGAAATCGGGGAGCTGTTTTTTGGAGAA		2	2.1906284913141582E-5	58	TCRBV05-04*01	TCRBV05	TCRBV05-04	01				TCRBD01-01*01	TCRBD01	TCRBD01-01	01				TCRBJ02-02*01	TCRBJ02	TCRBJ02-02	01				2	18	0	5	3	7	23	37	40	47	65	2	Out	VDJ
GTGAACGCCTTGGAGCTGGAGGACTCGGCCCTGTATCTCTGTGCCAGCAGCAGCGGACAGGCCGACACTGAAGCTTTCTTTGGACAA	CASSSGQADTEAFF	3	3.285942736971237E-5	42	TCRBV05-08*01	TCRBV05	TCRBV05-08	01				TCRBD01-01*01	TCRBD01	TCRBD01-01	01				TCRBJ01-01*01	TCRBJ01	TCRBJ01-01	01				4	3	1	4	3	3	39	51	54	61	64	3	In	VDJ
AGCCAGAAGACTCGGCCCTGTATCTCTGTGCCAGCAGCCAAGCCCGAAGGGACAGGGTGAAGGAACACTGAAGCTTTCTTTGGACAA		15	1.6429713684856185E-4	55	TCRBV04-02*01	TCRBV04	TCRBV04-02	01				TCRBD01-01*01	TCRBD01	TCRBD01-01	01				TCRBJ01-01*01	TCRBJ01	TCRBJ01-01	01				1	5	0	3	6	1	26	42	48	57	62	15	Out	VDJ
ATCAATTCCCTGGAGCTTGGTGACTCTGCTGTGTATTTCTGTGCCAGCAGCCAAGCGGGGACCAATTCTCTCCAGCATTTTGGTGAT	CASSQAGTNSLQHF	4	4.3812569826283164E-5	42	TCRBV03-01/03-02*01	TCRBV03	TCRBV03-01/03-02	01								TCRBD01,TCRBD02	TCRBD01-01,TCRBD02-01		TCRBJ01-05*01	TCRBJ01	TCRBJ01-05	01				1	9	0	7	2	12	39	55	57	62	71	4	In	VDJ
ATCCAGCGCACAGAGCAGGGGGACTCGGCCATGTATCTCTGTGCCAGCAGCTCTCACCTGGGGGATCAGCCCCAGCATTTTGGTGAT	CASSSHLGDQPQHF	7	7.667199719599554E-5	42	TCRBV07-09*01	TCRBV07	TCRBV07-09	01								TCRBD01,TCRBD02	TCRBD01-01,TCRBD02-01		TCRBJ01-05*01	TCRBJ01	TCRBJ01-05	01				4	0	6	1	7	5	39	52	59	-1	64	7	In	VDJ
GCAGGTAGTGCGAGGAGATTCGGCAGCTTATTTCTGTGCCAGCTCACTCAGGGGGCTGGGAGCAATCAGCCCCAGCATTTTGGTGAT		3	3.285942736971237E-5	47	TCRBV18-01*01	TCRBV18	TCRBV18-01	01				TCRBD01-01*01	TCRBD01	TCRBD01-01	01				TCRBJ01-05*01	TCRBJ01	TCRBJ01-05	01				4	4	4	0	1	1	34	47	48	56	60	3	Out	VDJ
CAGCCCTCAGAACCCAGGGACTCAGCTGTGTACTTCTGTGCCAGCAGACCACGACAGGGAAGCAATCAGCCCCAGCATTTTGGTGAT	CASRPRQGSNQPQHF	2	2.1906284913141582E-5	45	TCRBV12	TCRBV12				TCRBV12-03/12-04,TCRBV12-04		TCRBD01-01*01	TCRBD01	TCRBD01-01	01				TCRBJ01-05*01	TCRBJ01	TCRBJ01-05	01				6	1	2	3	5	1	36	47	52	59	60	2	In	VDJ
TCGGCCCAAAAGAACCCGACAGCTTTCTATCTCTGTGCCAGTGGCGGTAGGACAGGGGGCTACAATCAGCCCCAGCATTTTGGTGAT	CASGGRTGGYNQPQHF	2	2.1906284913141582E-5	48	TCRBV19-01*01	TCRBV19	TCRBV19-01	01				TCRBD01-01*01	TCRBD01	TCRBD01-01	01				TCRBJ01-05*01	TCRBJ01	TCRBJ01-05	01				8	2	1	0	7	3	33	42	49	60	62	2	In	VDJ
GTGACATCGGCCCAAAAGAACCCGACAGCTTTCTATCTCTGTGCCAGTAGTTTTGACAGGGGCAACTATGGCTACACCTTCGGTTCG	CASSFDRGNYGYTF	14	1.5334399439199107E-4	42	TCRBV19-01*01	TCRBV19	TCRBV19-01	01				TCRBD01-01*01	TCRBD01	TCRBD01-01	01				TCRBJ01-02*01	TCRBJ01	TCRBJ01-02	01				5	1	2	2	3	2	39	51	54	62	63	14	In	VDJ
TCTCAAGATCCAGCCTGCAGAGCTTGGGGACTCGGCCGTGTATCTCTGTGCCAACCTAAAGGGAAAGATGGCTACACCTTCGGTTCG		2	2.1906284913141582E-5	35	TCRBV11-03*01	TCRBV11	TCRBV11-03	01								TCRBD01,TCRBD02	TCRBD01-01,TCRBD02-01		TCRBJ01-02*01	TCRBJ01	TCRBJ01-02	01				10	3	0	8	7	6	46	53	60	64	67	2	Out	VDJ
NNNNNNNTGTCGGCTGCTCCCTCCCAGACATCTGTGTACTTCTGTGCCAGCAGTAGCGGACTCCTCGGCGAGCAGTACTTCGGGCCG	CASSSGLLGEQYF	7	7.667199719599554E-5	39	TCRBV06-05*01	TCRBV06	TCRBV06-05	01				TCRBD02-01	TCRBD02	TCRBD02-01				01,02	TCRBJ02-07*01	TCRBJ02	TCRBJ02-07	01				5	6	1	10	3	6	42	54	57	62	68	7	In	VDJ
CTGGAGTCCGCCAGCACCAACCAGACATCTATGTACCTCTGTGCCAGCAGCCCACTAATGAAGGGCTACGAGCAGTACTTCGGGCCG	CASSPLMKGYEQYF	3	3.285942736971237E-5	42	TCRBV28-01*01	TCRBV28	TCRBV28-01	01								TCRBD01,TCRBD02	TCRBD01-01,TCRBD02-01		TCRBJ02-07*01	TCRBJ02	TCRBJ02-07	01				6	0	5	3	11	3	39	50	61	-1	65	3	In	VDJ
ATCCAGCCTGCAGAGCTTGGGGACTCGGCCATGTATCTCTGTGCCAGCAGCCTCCAGGCAGTCTCCTACGAGCAGTACTTCGGGCCG	CASSLQAVSYEQYF	1	1.0953142456570791E-5	42	TCRBV11-01*01	TCRBV11	TCRBV11-01	01				TCRBD01-01*01	TCRBD01	TCRBD01-01	01				TCRBJ02-07*01	TCRBJ02	TCRBJ02-07	01				5	4	4	4	3	0	39	51	54	58	62	1	In	VDJ
CTGACTGTGAGCAACATGAGCCCTGAAGACAGCAGCATATATCTCTGCAGCTTTCAAGGTGGTCCCTACGAGCAGTACTTCGGGCCG	CSFQGGPYEQYF	4	4.3812569826283164E-5	36	TCRBV29-01	TCRBV29	TCRBV29-01				01,02					TCRBD01,TCRBD02	TCRBD01-01,TCRBD02-01		TCRBJ02-07*01	TCRBJ02	TCRBJ02-07	01				1	2	0	10	2	2	45	58	60	62	64	4	In	VDJ
ACATCGGCCCAAAAGAACCCGACAGCTTTCTATCTCTGTGCCAGTAGTATAGGACAGGGACGAACCTACGAGCAGTACTTCGGGCCG	CASSIGQGRTYEQYF	3	3.285942736971237E-5	45	TCRBV19-01*01	TCRBV19	TCRBV19-01	01				TCRBD01-01*01	TCRBD01	TCRBD01-01	01				TCRBJ02-07*01	TCRBJ02	TCRBJ02-07	01				1	5	2	3	0	2	36	-1	52	59	64	3	In	VDJ
AAGATCCAGCCTGCAGAGCTTGGGGACTCGGCCATGTATCTCTGTGCCAGCAGCTTCGGGGAGAACTACGAGCAGTACTTCGGGCCG	CASSFGENYEQYF	1	1.0953142456570791E-5	39	TCRBV11-01*01	TCRBV11	TCRBV11-01	01				TCRBD02-01	TCRBD02	TCRBD02-01				01,02	TCRBJ02-07*01	TCRBJ02	TCRBJ02-07	01				3	4	8	3	0	3	42	-1	56	61	65	1	In	VDJ
ATCCAGCAGGTAGTGCGAGGAGATTCGGCAGCTTATTTCTGTGCCAGCTCACAGGGGGCTGTCGAAAACACCATATATTTTGGAGAG	CASSQGAVENTIYF	7	7.667199719599554E-5	42	TCRBV18-01*01	TCRBV18	TCRBV18-01	01				TCRBD01-01*01	TCRBD01	TCRBD01-01	01				TCRBJ01-03*01	TCRBJ01	TCRBJ01-03	01				4	6	5	0	0	6	39	-1	52	59	65	7	In	VDJ
CACGCCCTGCAGCCAGAAGACTCAGCCCTGTATCTCTGCGCCAGCAGCCAAGTGTACGGATTGAATTCACCCCTCCACTTTGGGAAC	CASSQVYGLNSPLHF	2	2.1906284913141582E-5	45	TCRBV04-01*01	TCRBV04	TCRBV04-01	01								TCRBD01,TCRBD02	TCRBD01-01,TCRBD02-01		TCRBJ01-06*02	TCRBJ01	TCRBJ01-06	02				1	3	1	8	5	7	36	52	57	60	63	2	In	VDJ
ATCCAGCCTGCAGAGCTTGGGGACTCGGCCGTGTATCTCTGTGCCAGCAGCAGGGGGGGAGACAATTCACCCCTCCACTTTGGGAAC	CASSRGGDNSPLHF	2	2.1906284913141582E-5	42	TCRBV11-03*01	TCRBV11	TCRBV11-03	01				TCRBD02-01*01	TCRBD02	TCRBD02-01	01				TCRBJ01-06*02	TCRBJ01	TCRBJ01-06	02				5	4	9	0	1	7	39	51	52	59	63	2	In	VDJ
AGATCCAGCCCTCAGAACCCAGGGACTCAGCTGTGTACTTCTGTGCCAGCAGTAAGACTTTAATACTCACCCCTCCACTTTGGGAAC		3	3.285942736971237E-5	40	TCRBV12-03/12-04*01	TCRBV12	TCRBV12-03/12-04	01				TCRBD02-01	TCRBD02	TCRBD02-01				01,02	TCRBJ01-06*02	TCRBJ01	TCRBJ01-06	02				5	7	2	10	2	10	41	53	55	59	66	3	Out	VDJ
AGCACCTTGGAGCTGGGGGACTCGGCCCTTTATCTTTGCGCCAGCAGCTTGAGGGGACAGGGGGCCGCTGAGCAGTTCTTCGGGCCA	CASSLRGQGAAEQFF	3	3.285942736971237E-5	45	TCRBV05-01*01	TCRBV05	TCRBV05-01	01				TCRBD01-01*01	TCRBD01	TCRBD01-01	01				TCRBJ02-01*01	TCRBJ02	TCRBJ02-01	01				1	3	0	0	2	9	36	51	53	65	68	3	In	VDJ
NNNNNNNNNNNNNTGTCGGCTGCTCCCTCCCAGACATCTGTGTACTTCTGTGCCAGCCGGGGGCCCAATGAGCAGTTCTTCGGGCCA	CASRGPNEQFF	3	3.285942736971237E-5	33	TCRBV06-05*01	TCRBV06	TCRBV06-05	01								TCRBD01,TCRBD02	TCRBD01-01,TCRBD02-01		TCRBJ02-01*01	TCRBJ02	TCRBJ02-01	01				8	1	6	0	1	6	48	57	58	64	65	3	In	VDJ
CTGCAGCCAGAAGACTCAGCCCTGTATCTCTGCGCCAGCAGCCACAGGACCCCGGGACCACTTGTGGAGACCCAGTACTTCGGGCCA	CASSHRTPGPLVETQYF	4	4.3812569826283164E-5	51	TCRBV04-01*01	TCRBV04	TCRBV04-01	01								TCRBD01,TCRBD02	TCRBD01-01,TCRBD02-01		TCRBJ02-05*01	TCRBJ02	TCRBJ02-05	01				3	8	0	7	9	5	30	44	53	58	66	4	In	VDJ
ACTGTGACATCGGCCCAAAAGAACCCGACAGCTTTCTATCTCTGTGCCAGTAGGGTTCCAGCCGGGGAGACCCAGTACTTCGGGCCA	CASRVPAGETQYF	2	2.1906284913141582E-5	39	TCRBV19-01*01	TCRBV19	TCRBV19-01	01				TCRBD02-01	TCRBD02	TCRBD02-01				01,02	TCRBJ02-05*01	TCRBJ02	TCRBJ02-05	01				6	0	8	4	9	5	42	53	62	-1	66	2	In	VDJ
CTGGAGTCCGCCAGCACCAACCAGACATCTATGTACCTCTGTGCCAGCAGTTTAAGGGAGGGGGAAGAGACCCAGTACTTCGGGCCA	CASSLREGEETQYF	3	3.285942736971237E-5	42	TCRBV28-01*01	TCRBV28	TCRBV28-01	01				TCRBD02-01*02	TCRBD02	TCRBD02-01	02				TCRBJ02-05*01	TCRBJ02	TCRBJ02-05	01				2	2	9	0	1	3	39	54	55	62	64	3	In	VDJ
AAGATCCAGCCCTCAGAACCCAGGGACTCAGCTGTGTACTTCTGTGCCAGCAGTTTGGTAGCTGGGGCTGAAGCTTTCTTTGGACAA	CASSLVAGAEAFF	5	5.476571228285395E-5	39	TCRBV12-03/12-04*01	TCRBV12	TCRBV12-03/12-04	01								TCRBD01,TCRBD02	TCRBD01-01,TCRBD02-01		TCRBJ01-01*01	TCRBJ01	TCRBJ01-01	01				3	0	6	2	7	6	42	56	63	-1	67	5	In	VDJ
AAGATCCGGTCCACAAAGCTGGAGGACTCAGCCATGTACTTCTGTGCCAGCAACAGGGGAGGTGGTCAGCCCCAGCATTTTGGTGAT	CASNRGGGQPQHF	5	5.476571228285395E-5	39	TCRBV02-01	TCRBV02	TCRBV02-01				01,03	TCRBD01-01*01	TCRBD01	TCRBD01-01	01				TCRBJ01-05*01	TCRBJ01	TCRBJ01-05	01				7	6	3	2	0	6	42	-1	52	59	65	5	In	VDJ
GTGAGCACCTTGGAGCTGGGGGACTCGGCCCTTTATCTTTGCGCCAGCAGCTTGGAGAATCCAAATCAGCCCCAGCATTTTGGTGAT	CASSLENPNQPQHF	2	2.1906284913141582E-5	42	TCRBV05-01*01	TCRBV05	TCRBV05-01	01								TCRBD01,TCRBD02	TCRBD01-01,TCRBD02-01		TCRBJ01-05*01	TCRBJ01	TCRBJ01-05	01				0	5	2	8	1	4	39	55	56	58	63	2	In	VDJ
CTGAAGATCCGGTCCACAAAGCTGGAGGACTCAGCCATGTACTTCTGTGCCAGCAGTGAAAGGGAACAGCCCCAGCATTTTGGTGAT	CASSEREQPQHF	2	2.1906284913141582E-5	36	TCRBV02-01	TCRBV02	TCRBV02-01				01,03					TCRBD01,TCRBD02	TCRBD01-01,TCRBD02-01		TCRBJ01-05*01	TCRBJ01	TCRBJ01-05	01				2	1	0	8	1	7	45	60	61	65	66	2	In	VDJ
NNNNTGTCGGCTGCTCCCTCCCAGACATCTGTGTACTTCTGTGCCAGCAGTGAGAGAGGGGCGGATTCACCCCTCCACTTTGGGAAT	CASSERGADSPLHF	3	3.285942736971237E-5	42	TCRBV06-01*01	TCRBV06	TCRBV06-01	01								TCRBD01,TCRBD02	TCRBD01-01,TCRBD02-01		TCRBJ01-06*01	TCRBJ01	TCRBJ01-06	01				3	3	5	2	3	8	39	53	56	61	64	3	In	VDJ
GAGTCCGCCAGCACCAACCAGACATCTATGTACCTCTGTGCCAGCAGTTCCCCCGGCCGGGTCAGATCACCCCTCCACTTTGGGAAT	CASSSPGRVRSPLHF	6	6.571885473942474E-5	45	TCRBV28-01*01	TCRBV28	TCRBV28-01	01				TCRBD02-01	TCRBD02	TCRBD02-01				01,02	TCRBJ01-06*01	TCRBJ01	TCRBJ01-06	01				4	5	8	4	8	10	36	49	57	61	66	6	In	VDJ
AATGTGAACGCCTTGGAGCTGGACGACTCGGCCCTGTATCTCTGTGCCAGCAGCTGGACAGGGACGGGTGGCTACACCTTCGGTTCG	CASSWTGTGGYTF	2	2.1906284913141582E-5	39	TCRBV05-04*01	TCRBV05	TCRBV05-04	01				TCRBD01-01*01	TCRBD01	TCRBD01-01	01				TCRBJ01-02*01	TCRBJ01	TCRBJ01-02	01				3	5	1	3	0	7	42	-1	55	63	68	2	In	VDJ
NCTTGGAGATCCAGTCCACGGAGTCAGGGGACACAGCACTGTATTTCTGTGCCAAGATGACAGTCCTACGAGCAGTACTTCGGGCCG		2	2.1906284913141582E-5	34	TCRBV21-01*01	TCRBV21	TCRBV21-01	01				TCRBD01-01*01	TCRBD01	TCRBD01-01	01				TCRBJ02-07*01	TCRBJ02	TCRBJ02-07	01				10	0	2	5	4	1	47	54	58	-1	63	2	Out	VDJ
CTGATTCTGGAGTCCGCCAGCACCAACCAGACATCTATGTACCTCTGTGCCAGCAGTGAAGACCTATACGAGCAGTACTTCGGGCCG	CASSEDLYEQYF	2	2.1906284913141582E-5	36	TCRBV28-01*01	TCRBV28	TCRBV28-01	01								TCRBD01,TCRBD02	TCRBD01-01,TCRBD02-01		TCRBJ02-07*01	TCRBJ02	TCRBJ02-07	01				5	3	2	7	3	4	45	57	60	63	66	2	In	VDJ
CACATCAATTCCCTGGAGCTTGGTGACTCTGCTGTGTATTTCTGTGCCAGCAGCCCCACGGGGCAATACGAGCAGTACTTCGGGCCG	CASSPTGQYEQYF	2	2.1906284913141582E-5	39	TCRBV03-01/03-02*01	TCRBV03	TCRBV03-01/03-02	01								TCRBD01,TCRBD02	TCRBD01-01,TCRBD02-01		TCRBJ02-07*01	TCRBJ02	TCRBJ02-07	01				4	2	7	0	4	4	42	55	59	64	66	2	In	VDJ
GTGACCAGTGCCCATCCTGAAGACAGCAGCTTCTACATCTGCAGTGTATCAGGCGGGGGCTCCAAAAACATTCAGTACTTCGGCGCC	CSVSGGGSKNIQYF	4	4.3812569826283164E-5	42	TCRBV20	TCRBV20				TCRBV20-01,TCRBV20-or09_02		TCRBD02-01*01	TCRBD02	TCRBD02-01	01				TCRBJ02-04*01	TCRBJ02	TCRBJ02-04	01				7	2	7	2	6	2	39	46	52	59	61	4	In	VDJ
CCCAAAAGAACCCGACAGCTTTCTATCTCTGTGCCAGATCCGACCCCGGACAGCGCCACGGATGGCTCACCCCTCCACTTTGGGAAC		2	2.1906284913141582E-5	52	TCRBV19-01*01	TCRBV19	TCRBV19-01	01				TCRBD01-01*01	TCRBD01	TCRBD01-01	01				TCRBJ01-06*02	TCRBJ01	TCRBJ01-06	02				9	13	1	5	10	10	29	37	47	53	66	2	Out	VDJ
GCCTTGTTGCTGGGGGACTCGGCCCTCTATCTCTGTGCCAGCAGCTTTGCGGGAGGGCCAATAGATAATGAGCAGTTCTTCGGGCCA	CASSFAGGPIDNEQFF	3	3.285942736971237E-5	48	TCRBV05-06*01	TCRBV05	TCRBV05-06	01				TCRBD02-01*02	TCRBD02	TCRBD02-01	02				TCRBJ02-01*01	TCRBJ02	TCRBJ02-01	01				2	9	7	0	1	7	33	47	48	57	66	3	In	VDJ
GAGTCGCCCAGCCCCAACCAGACCTCTCTGTACTTCTGTGCCAGCAGGCCCTGGTCAGCCCTCTACAATGAGCAGTTCTTCGGGCCA	CASRPWSALYNEQFF	3	3.285942736971237E-5	45	TCRBV27-01*01	TCRBV27	TCRBV27-01	01								TCRBD01,TCRBD02	TCRBD01-01,TCRBD02-01		TCRBJ02-01*01	TCRBJ02	TCRBJ02-01	01				6	4	4	5	8	3	36	47	55	58	62	3	In	VDJ
CCACTCTGACAGTGACCAGTGCCCATCCTGAAGACAGCAGCTTCTACATCTGCCTCATCGGTACCGGAGACCCAGTACTTCGGGCCA		2	2.1906284913141582E-5	31	TCRBV20-01	TCRBV20	TCRBV20-01				01,04	TCRBD02-01	TCRBD02	TCRBD02-01				01,02	TCRBJ02-05*01	TCRBJ02	TCRBJ02-05	01				11	5	8	5	5	5	50	53	58	61	66	2	Out	VDJ
GTGAGCACCTTGGAGCTGGGGGACTCGGCCCTTTATCTTTGCGCCAGCAGCCATGGTGGGAACCAAGAGACCCAGTACTTCGGGCCA	CASSHGGNQETQYF	2	2.1906284913141582E-5	42	TCRBV05-01*01	TCRBV05	TCRBV05-01	01								TCRBD01,TCRBD02	TCRBD01-01,TCRBD02-01		TCRBJ02-05*01	TCRBJ02	TCRBJ02-05	01				4	0	0	8	6	0	39	51	57	-1	61	2	In	VDJ
CTACACGCCCTGCAGCCAGAAGACTCAGCCCTGTATCTCTGCGCCAGCAGCCAAGTTAGCGGGGTAGATACGCAGTATTTTGGCCCA	CASSQVSGVDTQYF	2	2.1906284913141582E-5	42	TCRBV04-01*01	TCRBV04	TCRBV04-01	01				TCRBD02-01*01	TCRBD02	TCRBD02-01	01				TCRBJ02-03*01	TCRBJ02	TCRBJ02-03	01				1	1	5	3	1	5	39	55	56	64	65	2	In	VDJ
GAGTCCGCCAGCACCAACCAGACATCTATGTACCTCTGTGCCAGCAGTTTTAGGGCTAGACGCACAGATACGCAGTATTTTGGCCCA	CASSFRARRTDTQYF	5	5.476571228285395E-5	45	TCRBV28-01*01	TCRBV28	TCRBV28-01	01								TCRBD01,TCRBD02	TCRBD01-01,TCRBD02-01		TCRBJ02-03*01	TCRBJ02	TCRBJ02-03	01				3	6	5	3	1	1	36	50	51	55	61	5	In	VDJ
AACGCCTTGTTGCTGGGGGACTCGGCCCTCTATCTCTGTGCCAGCAGCTATTCGGGACAGACCACAGATACGCAGTATTTTGGCCCA	CASSYSGQTTDTQYF	1	1.0953142456570791E-5	45	TCRBV05-06*01	TCRBV05	TCRBV05-06	01				TCRBD01-01*01	TCRBD01	TCRBD01-01	01				TCRBJ02-03*01	TCRBJ02	TCRBJ02-03	01				3	2	0	5	4	2	36	49	53	60	62	1	In	VDJ
CAACCAGACCTCTCTGTACTTCTGTGCCAGCAGTAGCCGGGGACTAGCGGGGGGGCCTTAATAACAGATACGCAGTATTTTGGCCCA		7	7.667199719599554E-5	59	TCRBV27-01*01	TCRBV27	TCRBV27-01	01				TCRBD02-01*01	TCRBD02	TCRBD02-01	01				TCRBJ02-03*01	TCRBJ02	TCRBJ02-03	01				5	8	0	0	5	3	22	34	39	55	63	7	Out	VDJ
CTGGAGTCCGCCAGCACCAACCAGACATCTATGTACCTCTGTGCCAGCAGAGGACAGGGGAACACCGGGGAGCTGTTTTTTGGAGAA	CASRGQGNTGELFF	2	2.1906284913141582E-5	42	TCRBV28-01*01	TCRBV28	TCRBV28-01	01				TCRBD01-01*01	TCRBD01	TCRBD01-01	01				TCRBJ02-02*01	TCRBJ02	TCRBJ02-02	01				6	0	1	3	1	1	39	50	51	-1	59	2	In	VDJ
TGCAGAGCTTGGGGACTCGGCCGTGTATCTCTGTGCCAGCAGCTTAAAGACCTAACAGGGTGGGTCACTGAAGCTTTCTTTGGACAA		2	2.1906284913141582E-5	50	TCRBV11-03*01	TCRBV11	TCRBV11-03	01				TCRBD01-01*01	TCRBD01	TCRBD01-01	01				TCRBJ01-01*01	TCRBJ01	TCRBJ01-01	01				2	5	3	3	8	4	31	46	54	60	65	2	Out	VDJ
CTGGAGTCCGCCAGCACCAACCAGACATCTATGTACCTCTGTGCCAGCAGTTCGACGGGACAGATCACTGAAGCTTTCTTTGGACAA	CASSSTGQITEAFF	3	3.285942736971237E-5	42	TCRBV28-01*01	TCRBV28	TCRBV28-01	01				TCRBD01-01*01	TCRBD01	TCRBD01-01	01				TCRBJ01-01*01	TCRBJ01	TCRBJ01-01	01				4	2	0	5	4	4	39	52	56	63	65	3	In	VDJ
NTGAAGATCCAGCCCTCAGAACCCAGGGACTCAGCTGTGTACTTCTGTGCCGCAATATCGGGGAACACTGAAGCTTTCTTTGGACAA	CAAISGNTEAFF	2	2.1906284913141582E-5	36	TCRBV12-03/12-04*01	TCRBV12	TCRBV12-03/12-04	01				TCRBD02-01	TCRBD02	TCRBD02-01				01,02	TCRBJ01-01*01	TCRBJ01	TCRBJ01-01	01				11	0	8	4	7	1	45	51	58	-1	62	2	In	VDJ
AATGTGAACGCCTTGGAGCTGGACGACTCGGCCCTGTATCTCTGTGCCAGCAGCTTACAGGGGAACACTGAAGCTTTCTTTGGACAA	CASSLQGNTEAFF	2	2.1906284913141582E-5	39	TCRBV05-04*01	TCRBV05	TCRBV05-04	01				TCRBD01-01*01	TCRBD01	TCRBD01-01	01				TCRBJ01-01*01	TCRBJ01	TCRBJ01-01	01				2	0	3	3	0	1	42	-1	56	-1	62	2	In	VDJ
TTGGAGCTGGGGGACTCAGCCCTGTACTTCTGTGCCAGCAGCTTACAGTCCATACAGGGCACGAACACTGAAGCTTTCTTTGGACAA	CASSLQSIQGTNTEAFF	3	3.285942736971237E-5	51	TCRBV13-01*01	TCRBV13	TCRBV13-01	01				TCRBD01-01*01	TCRBD01	TCRBD01-01	01				TCRBJ01-01*01	TCRBJ01	TCRBJ01-01	01				2	3	3	3	8	1	30	45	53	59	62	3	In	VDJ
AATGTGAGCACCTTGGAGCTGGGGGACTCGGCCCTTTATCTTTGCGCCAGCAGCGCATCAAAGAACACTGAAGCTTTCTTTGGACAA	CASSASKNTEAFF	9	9.857828210913711E-5	39	TCRBV05-01*01	TCRBV05	TCRBV05-01	01								TCRBD01,TCRBD02	TCRBD01-01,TCRBD02-01		TCRBJ01-01*01	TCRBJ01	TCRBJ01-01	01				4	5	4	6	1	1	42	54	55	57	62	9	In	VDJ
ACCAGTGCCCATCCTGAAGACAGCAGCTTCTACATCTGCAGTGCTAGGGACAGGGGGCGAACTAATGAAAAACTGTTTTTTGGCAGT	CSARDRGRTNEKLFF	8	8.762513965256633E-5	45	TCRBV20	TCRBV20				TCRBV20-01,TCRBV20-or09_02		TCRBD01-01*01	TCRBD01	TCRBD01-01	01				TCRBJ01-04*01	TCRBJ01	TCRBJ01-04	01				3	1	1	0	0	1	36	-1	47	58	59	8	In	VDJ
AACGCCTTGGAGCTGGAGGACTCGGCCCTGTATCTCTGTGCCAGCAGCTTGGCCCGGACAGGGCTTCAGCCCCAGCATTTTGGTGAT	CASSLARTGLQPQHF	2	2.1906284913141582E-5	45	TCRBV05-08*01	TCRBV05	TCRBV05-08	01				TCRBD01-01*01	TCRBD01	TCRBD01-01	01				TCRBJ01-05*01	TCRBJ01	TCRBJ01-05	01				0	2	1	3	3	6	36	52	55	63	65	2	In	VDJ
ACGCCTTGTTGCTGGGGGACTCGGCCCTGTATCTCTGTGCCAGCAGCTTGGGGGGAGCTTGGGGACTATGGCTACACCTTCGGTTCG		4	4.3812569826283164E-5	46	TCRBV05-05*01	TCRBV05	TCRBV05-05	01				TCRBD02-01*02	TCRBD02	TCRBD02-01	02				TCRBJ01-02*01	TCRBJ01	TCRBJ01-02	01				0	7	9	2	1	3	35	51	52	57	64	4	Out	VDJ
TCCGCCAGCACCAACCAGACATCTATGTACCTCTGTGCCAGCAGTTTCTTGTGGCGAGTACAGGACTATGGCTACACCTTCGGTTCG	CASSFLWRVQDYGYTF	3	3.285942736971237E-5	48	TCRBV28-01*01	TCRBV28	TCRBV28-01	01				TCRBD01-01*01	TCRBD01	TCRBD01-01	01				TCRBJ01-02*01	TCRBJ01	TCRBJ01-02	01				3	0	3	4	12	3	33	47	59	-1	64	3	In	VDJ
CTGAAGATCCGGTCCACAAAGCTGGAGGACTCAGCCATGTACTTCTGTGCCAGCACCACAGGGGCGCAAGGCTACACCTTCGGTTCG	CASTTGAQGYTF	2	2.1906284913141582E-5	36	TCRBV02-01	TCRBV02	TCRBV02-01				01,03	TCRBD01-01*01	TCRBD01	TCRBD01-01	01				TCRBJ01-02*01	TCRBJ01	TCRBJ01-02	01				7	5	3	2	2	8	45	55	57	64	69	2	In	VDJ
CCCTGATTCTGGAGTCCGCCAGCACCAACCAGACATCTATGTACCTCTGTGCCAGCACCAAAAAGAGAGGAGCAGTACTTCGGGCCG		2	2.1906284913141582E-5	34	TCRBV28-01*01	TCRBV28	TCRBV28-01	01				TCRBD02-01*02	TCRBD02	TCRBD02-01	02				TCRBJ02-07*01	TCRBJ02	TCRBJ02-07	01				7	2	11	2	7	7	47	57	64	67	69	2	Out	VDJ
ATCCAGCCCTCAGAACCCAGGGACTCAGCTGTGTACTTCTGTGCCAGCAGTTTGAGTAGCGGGAGTCTCGAGCAGTACTTCGGGCCG	CASSLSSGSLEQYF	2	2.1906284913141582E-5	42	TCRBV12	TCRBV12				TCRBV12-03/12-04,TCRBV12-04		TCRBD02-01*02	TCRBD02	TCRBD02-01	02				TCRBJ02-07*01	TCRBJ02	TCRBJ02-07	01				3	3	5	2	3	6	39	53	56	65	68	2	In	VDJ
ATCCAGCGCACAGAGCAGGAGGACTCGGCCGTGTATCTCTGTGCCAGCAGCTTAGCTGGACTGCCGTACGAGCAGTACTTCGGGCCG	CASSLAGLPYEQYF	3	3.285942736971237E-5	42	TCRBV07-02	TCRBV07	TCRBV07-02				01,02	TCRBD02-01	TCRBD02	TCRBD02-01				01,02	TCRBJ02-07*01	TCRBJ02	TCRBJ02-07	01				0	4	1	10	1	4	39	56	57	62	66	3	In	VDJ
GTGACCAGTGCCCATCCTGAAGACAGCAGCTTCTACATCTGCAGTGCCGACCGGGACCACAGGTCCTACGAGCAGTACTTCGGGCCG	CSADRDHRSYEQYF	4	4.3812569826283164E-5	42	TCRBV20	TCRBV20				TCRBV20-01,TCRBV20-or09_02						TCRBD01,TCRBD02	TCRBD01-01,TCRBD02-01		TCRBJ02-07*01	TCRBJ02	TCRBJ02-07	01				6	6	0	7	5	1	39	47	52	57	63	4	In	VDJ
ACTCTGGAGTCAGCTACCCGCTCCCAGACATCTGTGTATTTCTGCGCCAGCAAGGGGGCCAGCTCCTACGAGCAGTACTTCGGGCCG	CASKGASSYEQYF	15	1.6429713684856185E-4	39	TCRBV10-02*01	TCRBV10	TCRBV10-02	01				TCRBD01-01*01	TCRBD01	TCRBD01-01	01				TCRBJ02-07*01	TCRBJ02	TCRBJ02-07	01				7	3	5	0	0	0	42	-1	52	59	62	15	In	VDJ
GCCTTGTTGCTGGGGGACTCGGCCCTCTATCTCTGTGCCAGCAGCCAGGGGACCGACAGTTTTCCCTACGAGCAGTACTTCGGGCCG	CASSQGTDSFPYEQYF	1	1.0953142456570791E-5	48	TCRBV05-06*01	TCRBV05	TCRBV05-06	01				TCRBD01-01*01	TCRBD01	TCRBD01-01	01				TCRBJ02-07*01	TCRBJ02	TCRBJ02-07	01				4	13	4	2	0	2	33	-1	45	51	64	1	In	VDJ
CAGCCCTCAGAACCCAGGGACTCAGCTGTGTACTTCTGTGCCAGCAGTTTCCCAGGGACAGGGGAAAACACCATATATTTTGGAGAG	CASSFPGTGENTIYF	6	6.571885473942474E-5	45	TCRBV12	TCRBV12				TCRBV12-03/12-04,TCRBV12-04		TCRBD01-01*01	TCRBD01	TCRBD01-01	01				TCRBJ01-03*01	TCRBJ01	TCRBJ01-03	01				3	1	0	2	4	6	36	50	54	64	65	6	In	VDJ
ACAGTGACCAGTGCCCATCCTGAAGACAGCAGCTTCTACATCTGCAGTGCTAGTCGGGGAAGGTACAATGAGCAGTTCTTCGGGCCA	CSASRGRYNEQFF	3	3.285942736971237E-5	39	TCRBV20-01*04	TCRBV20	TCRBV20-01	04				TCRBD02-01*01	TCRBD02	TCRBD02-01	01				TCRBJ02-01*01	TCRBJ02	TCRBJ02-01	01				2	4	8	3	0	4	42	-1	54	59	63	3	In	VDJ
GAGTCCGCCAGCACCAACCAGACATCTATGTACCTCTGTGCCAGCAGGGCTAGCCTTGTCTCCTACAATGAGCAGTTCTTCGGGCCA	CASRASLVSYNEQFF	5	5.476571228285395E-5	45	TCRBV28-01*01	TCRBV28	TCRBV28-01	01				TCRBD02-01	TCRBD02	TCRBD02-01				01,02	TCRBJ02-01*01	TCRBJ02	TCRBJ02-01	01				6	5	4	7	2	0	36	47	49	54	59	5	In	VDJ
CTGAATGTGAACGCCTTGGAGCTGGACGACTCGGCCCTGTATCTCTGTGCCAGCAGCTTATTTTCCGGGGAGCTGTTTTTTGGAGAA	CASSLFSGELFF	6	6.571885473942474E-5	36	TCRBV05-04*01	TCRBV05	TCRBV05-04	01											TCRBJ02-02*01	TCRBJ02	TCRBJ02-02	01				2	5	0	0	0	6	45	-1	-1	59	64	6	In	VJ
GTCGCACTGCAGCAAGAAGACTCAGCTGCGTATCTCTGCACCAGCAGCCACTCCGGGGGTAAGACCGGGGAGCTGTTTTTTGGAGAA	CTSSHSGGKTGELFF	12	1.3143770947884949E-4	45	TCRBV01-01*01	TCRBV01	TCRBV01-01	01				TCRBD02-01*01	TCRBD02	TCRBD02-01	01				TCRBJ02-02*01	TCRBJ02	TCRBJ02-02	01				3	4	8	2	3	5	36	50	53	59	63	12	In	VDJ
CCCAGGGACTCAGCTGTGTACTTCTGTGCCAGCAGTGCCGATCCGGGACTAGCGGCAATGAACACCGGGGAGCTGTTTTTTGGAGAA	CASSADPGLAAMNTGELFF	4	4.3812569826283164E-5	57	TCRBV12	TCRBV12				TCRBV12-03/12-04,TCRBV12-04		TCRBD02-01	TCRBD02	TCRBD02-01				01,02	TCRBJ02-02*01	TCRBJ02	TCRBJ02-02	01				5	4	0	5	8	1	24	36	44	55	59	4	In	VDJ
CGGTCCACAAAGCTGGAGGACTCAGCCATGTACTTCTGTGCCAGCTCTGGGCAGGGCGCGAACACCGGGGAGCTGTTTTTTGGAGAA	CASSGQGANTGELFF	2	2.1906284913141582E-5	45	TCRBV02-01	TCRBV02	TCRBV02-01				01,03	TCRBD01-01*01	TCRBD01	TCRBD01-01	01				TCRBJ02-02*01	TCRBJ02	TCRBJ02-02	01				8	2	4	3	6	0	36	45	51	56	58	2	In	VDJ
GTGAGCAACATGAGCCCTGAAGACAGCAGCATATATCTCTGCAGCGTCTCAGGGAATGAGGCTAATGAAAAACTGTTTTTTGGCAGT	CSVSGNEANEKLFF	4	4.3812569826283164E-5	42	TCRBV29-01	TCRBV29	TCRBV29-01				01,02	TCRBD01-01*01	TCRBD01	TCRBD01-01	01				TCRBJ01-04*01	TCRBJ01	TCRBJ01-04	01				6	7	4	3	2	3	39	47	49	54	61	4	In	VDJ
GCAGCCTGCAGAACTGGAGGATTCTGGAGTTTATTTCTGTGCCAGCAGCCTAGGGGACCCCGGCATCAGCCCCAGCATTTTGGTGAT		10	1.095314245657079E-4	44	TCRBV14-01*01	TCRBV14	TCRBV14-01	01								TCRBD01,TCRBD02	TCRBD01-01,TCRBD02-01		TCRBJ01-05*01	TCRBJ01	TCRBJ01-05	01				4	6	0	7	3	5	37	50	53	58	64	10	Out	VDJ
CTCACTGTGACATCGGCCCAAAAGAACCCGACAGCTTTCTATCTCTGTGCCAGTGGTAGGGGCAATCAGCCCCAGCATTTTGGTGAT	CASGRGNQPQHF	10	1.095314245657079E-4	36	TCRBV19-01*01	TCRBV19	TCRBV19-01	01								TCRBD01,TCRBD02	TCRBD01-01,TCRBD02-01		TCRBJ01-05*01	TCRBJ01	TCRBJ01-05	01				4	0	0	9	0	2	45	-1	58	-1	61	10	In	VDJ
GTGACCAGTGCCCATCCTGAAGACAGCAGCTTCTACATCTGCAGTGCGACCGGAGGGGGTAGCAATCAGCCCCAGCATTTTGGTGAT	CSATGGGSNQPQHF	5	5.476571228285395E-5	42	TCRBV20	TCRBV20				TCRBV20-01,TCRBV20-or09_02						TCRBD01,TCRBD02	TCRBD01-01,TCRBD02-01		TCRBJ01-05*01	TCRBJ01	TCRBJ01-05	01				6	0	5	1	6	0	39	47	53	-1	59	5	In	VDJ
CTGGAGTCCGCCAGCACCAACCAGACATCTATGTACCTCTGTGCCAGCAGTTTAGCCAGATACAATCAGCCCCAGCATTTTGGTGAT	CASSLARYNQPQHF	2	2.1906284913141582E-5	42	TCRBV28-01*01	TCRBV28	TCRBV28-01	01				TCRBD01-01*01	TCRBD01	TCRBD01-01	01				TCRBJ01-05*01	TCRBJ01	TCRBJ01-05	01				2	3	4	5	2	3	39	54	56	59	62	2	In	VDJ
AGATCCAGCGCACAGAGCAGCGGGACTCGGCCATGTATCGCTGTGCCAGCAGCTTAGCCCGGACTCCAGCCCCAGCATTTTGGTGAT		9	9.857828210913711E-5	40	TCRBV07-06*01	TCRBV07	TCRBV07-06	01				TCRBD02-01	TCRBD02	TCRBD02-01				01,02	TCRBJ01-05*01	TCRBJ01	TCRBJ01-05	01				0	1	1	10	2	7	41	58	60	65	66	9	Out	VDJ
AATGTGAACGCCTTGTTGCTGGGGGACTCGGCCCTCTATCTCTGTGCCAGCAGCCCAGGGGGAGGCCAGCCCCAGCATTTTGGTGAT	CASSPGGGQPQHF	2	2.1906284913141582E-5	39	TCRBV05-06*01	TCRBV05	TCRBV05-06	01				TCRBD01-01*01	TCRBD01	TCRBD01-01	01				TCRBJ01-05*01	TCRBJ01	TCRBJ01-05	01				4	4	4	1	1	7	42	54	55	62	66	2	In	VDJ
AACGCCTTGGAGCTGGACGACTCGGCCCTGTATCTCTGTGCCAGCAGCTTGGGGACAGCGGTCCTTAGGCCCCTCCACTTTGGGAAT	CASSLGTAVLRPLHF	5	5.476571228285395E-5	45	TCRBV05-04*01	TCRBV05	TCRBV05-04	01				TCRBD01-01*01	TCRBD01	TCRBD01-01	01				TCRBJ01-06*01	TCRBJ01	TCRBJ01-06	01				0	11	1	5	0	13	36	-1	52	58	69	5	In	VDJ
TCCGCTACCAGCTCCCAGACATCTGTGTACTTCTGTGCCATCAGTGGGGGGCTCCGACTACTTGGCTATGGCTACACCTTCGGTTCG	CAISGGLRLLGYGYTF	6	6.571885473942474E-5	48	TCRBV10-03*01	TCRBV10	TCRBV10-03	01				TCRBD01-01*01	TCRBD01	TCRBD01-01	01				TCRBJ01-02*01	TCRBJ01	TCRBJ01-02	01				4	13	6	0	0	4	33	-1	46	52	65	6	In	VDJ
AATGTGAACGCCTTGTTGCTGGGGGACTCGGCCCTCTATCTCTGTGCCAGCAGCTTCAGAGGGGACTATGGCTACACCTTCGGTTCG	CASSFRGDYGYTF	3	3.285942736971237E-5	39	TCRBV05-06*01	TCRBV05	TCRBV05-06	01								TCRBD01,TCRBD02	TCRBD01-01,TCRBD02-01		TCRBJ01-02*01	TCRBJ01	TCRBJ01-02	01				2	0	5	2	3	3	42	56	59	-1	64	3	In	VDJ
ACAGAGCAGGGGGACTCGGCCATGTATCTCTGTGCCAGCAGGCCGAAACCCGACGGGCGTTCTAACTATGGCTACACCTTCGGTTCG	CASRPKPDGRSNYGYTF	10	1.095314245657079E-4	51	TCRBV07-09*01	TCRBV07	TCRBV07-09	01								TCRBD01,TCRBD02	TCRBD01-01,TCRBD02-01		TCRBJ01-02*01	TCRBJ01	TCRBJ01-02	01				6	3	8	0	13	0	30	41	54	58	61	10	In	VDJ
ACCTTGTCCACTCTGACAGTGACCAGTGCCCATCCTGAAGACAGCAGCTTCTACATCTGCAGTGCCGGCGCGCAGTACTTCGGGCCG	CSAGAQYF	8	8.762513965256633E-5	24	TCRBV20-01	TCRBV20	TCRBV20-01				01,04					TCRBD01,TCRBD02	TCRBD01-01,TCRBD02-01		TCRBJ02-07*01	TCRBJ02	TCRBJ02-07	01				6	2	9	0	1	9	57	65	66	69	71	8	In	VDJ
AGATCCAGTCCACGGAGTCAGGGGACACAGCACTGTATTTCTGTGCCAGCCCCTTACCGGGGAGTGGGGGAGCAGTACTTCGGGCCG		2	2.1906284913141582E-5	40	TCRBV21-01*01	TCRBV21	TCRBV21-01	01				TCRBD02-01	TCRBD02	TCRBD02-01				01,02	TCRBJ02-07*01	TCRBJ02	TCRBJ02-07	01				8	7	8	3	7	7	41	50	57	62	69	2	Out	VDJ
GTGACCAGTGCCCATCCTGAAGACAGCAGCTTCTACATCTGCAGTGCTAGAGATTTGGGGGACCTCAGCGAGCAGTACTTCGGGCCG	CSARDLGDLSEQYF	4	4.3812569826283164E-5	42	TCRBV20	TCRBV20				TCRBV20-01,TCRBV20-or09_02						TCRBD01,TCRBD02	TCRBD01-01,TCRBD02-01		TCRBJ02-07*01	TCRBJ02	TCRBJ02-07	01				0	5	0	7	5	6	39	53	58	63	68	4	In	VDJ
AACGCCTTGGAGCTGGAGGACTCGGCCCTGTATCTCTGTGCCAGCAGATCCCAGCCGGGGCTAGCGTACGAGCAGTACTTCGGGCCG	CASRSQPGLAYEQYF	3	3.285942736971237E-5	45	TCRBV05-08*01	TCRBV05	TCRBV05-08	01				TCRBD02-01	TCRBD02	TCRBD02-01				01,02	TCRBJ02-07*01	TCRBJ02	TCRBJ02-07	01				5	0	4	6	13	4	36	47	60	-1	66	3	In	VDJ
ATTCTGGAGTCCGCCAGCACCAACCAGACATCTATGTACCTCTGTGCCAGCAGTTTGGGCAGCTCCTACGAGCAGTACTTCGGGCCG	CASSLGSSYEQYF	2	2.1906284913141582E-5	39	TCRBV28-01*01	TCRBV28	TCRBV28-01	01				TCRBD01-01*01	TCRBD01	TCRBD01-01	01				TCRBJ02-07*01	TCRBJ02	TCRBJ02-07	01				3	2	8	0	0	0	42	-1	56	60	62	2	In	VDJ
CTGAAGATCCGGTCCACAAAGCTGGAGGACTCAGCCATGTACTTCTGTGCCAGCAGTTGGCAGGCCTACGAGCAGTACTTCGGGCCG	CASSWQAYEQYF	2	2.1906284913141582E-5	36	TCRBV02-01	TCRBV02	TCRBV02-01				01,03	TCRBD01-01*01	TCRBD01	TCRBD01-01	01				TCRBJ02-07*01	TCRBJ02	TCRBJ02-07	01				5	0	4	4	3	2	45	57	60	-1	64	2	In	VDJ
ACTGTGACATCGGCCCAAAAGAACCCGACAGCTTTCTATCTCTGTGCCAGTAGACGAGGGACAACCTACGAGCAGTACTTCGGGCCG	CASRRGTTYEQYF	2	2.1906284913141582E-5	39	TCRBV19-01*01	TCRBV19	TCRBV19-01	01				TCRBD01-01*01	TCRBD01	TCRBD01-01	01				TCRBJ02-07*01	TCRBJ02	TCRBJ02-07	01				6	1	0	6	4	2	42	53	57	63	64	2	In	VDJ
GTGACCAGTGCCCATCCTGAAGACAGCAGCTTCTACATCTGCAGTGCTAGTGGTCAGGGGGTAATTCACGAGCAGTACTTCGGGCCG	CSASGQGVIHEQYF	2	2.1906284913141582E-5	42	TCRBV20-01*04	TCRBV20	TCRBV20-01	04				TCRBD01-01*01	TCRBD01	TCRBD01-01	01				TCRBJ02-07*01	TCRBJ02	TCRBJ02-07	01				1	6	4	1	2	5	39	52	54	61	67	2	In	VDJ
CTGGAGTCGCCCAGCCCCAACCAGACCTCTCTGTACTTCTGTGCCAGCAGTTTGGGGCAGGGGTTCCACGAGCAGTACTTCGGGCCG	CASSLGQGFHEQYF	2	2.1906284913141582E-5	42	TCRBV27-01*01	TCRBV27	TCRBV27-01	01				TCRBD01-01*01	TCRBD01	TCRBD01-01	01				TCRBJ02-07*01	TCRBJ02	TCRBJ02-07	01				3	4	4	2	4	5	39	53	57	63	67	2	In	VDJ
ACGTTGGCGTCTGCTGTACCCTCTCAGACATCTGTGTACTTCTGTGCCAGCAGGAGGGGTTCTGGAAACACCATATATTTTGGAGAG	CASRRGSGNTIYF	2	2.1906284913141582E-5	39	TCRBV06-04*01	TCRBV06	TCRBV06-04	01								TCRBD01,TCRBD02	TCRBD01-01,TCRBD02-01		TCRBJ01-03*01	TCRBJ01	TCRBJ01-03	01				6	1	5	2	1	1	42	53	54	59	60	2	In	VDJ
CACATCAATTCCCTGGAGCTTGGTGACTCTGCTGTGTATTTCTGTGCCAGCAGCCAGAGCCTTACGACACCCCTCCACTTTGGGAAC	CASSQSLTTPLHF	2	2.1906284913141582E-5	39	TCRBV03-01/03-02*01	TCRBV03	TCRBV03-01/03-02	01				TCRBD02-01	TCRBD02	TCRBD02-01				01,02	TCRBJ01-06*02	TCRBJ01	TCRBJ01-06	02				3	7	6	7	1	11	42	56	57	60	67	2	In	VDJ
NNNNNNNNNNTGTCGGCTGCTCCCTCCCAGACATCTGTGTACTTCTGTGCCAGCAGTTACACCGGAGATGAGCAGTTCTTCGGGCCA	CASSYTGDEQFF	7	7.667199719599554E-5	36	TCRBV06-05*01	TCRBV06	TCRBV06-05	01				TCRBD02-01*02	TCRBD02	TCRBD02-01	02				TCRBJ02-01*01	TCRBJ02	TCRBJ02-01	01				2	0	10	2	3	8	45	60	63	-1	67	7	In	VDJ
CGGTCCACAAAGCTGGAGGACTCAGCCATGTACTTCTGTGCCAGCAGATACGGGACAGGGGCGTCGAATGAGCAGTTCTTCGGGCCA	CASRYGTGASNEQFF	6	6.571885473942474E-5	45	TCRBV02-01	TCRBV02	TCRBV02-01				01,03	TCRBD01-01*01	TCRBD01	TCRBD01-01	01				TCRBJ02-01*01	TCRBJ02	TCRBJ02-01	01				6	5	0	2	4	7	36	47	51	61	66	6	In	VDJ
GTGACCAGTGCCCATCCTGAAGACAGCAGCTTCTACATCTGCAGTGCTAGGGGGGACAGGGAATACAATGAGCAGTTCTTCGGGCCA	CSARGDREYNEQFF	6	6.571885473942474E-5	42	TCRBV20	TCRBV20				TCRBV20-01,TCRBV20-or09_02		TCRBD01-01*01	TCRBD01	TCRBD01-01	01				TCRBJ02-01*01	TCRBJ02	TCRBJ02-01	01				3	2	0	3	2	4	39	50	52	61	63	6	In	VDJ
AAGCTGGAGGACTCAGCCATGTACTTCTGTGCCAGCAGCCCCGATCTAGCGGGGGGACTACTGCAAGAGACCCAGTACTTCGGGCCA	CASSPDLAGGLLQETQYF	8	8.762513965256633E-5	54	TCRBV02-01	TCRBV02	TCRBV02-01				01,03	TCRBD02-01*01	TCRBD02	TCRBD02-01	01				TCRBJ02-05*01	TCRBJ02	TCRBJ02-05	01				6	7	4	1	7	2	27	38	45	56	63	8	In	VDJ
CCCTCAGAACCCAGGGACTCAGCTGTGTACTTCTGTGCCAGCAGTTTCTTAAGGGACAGGGGGGGAGATACGCAGTATTTTGGCCCA	CASSFLRDRGGDTQYF	5	5.476571228285395E-5	48	TCRBV12	TCRBV12				TCRBV12-03/12-04,TCRBV12-04		TCRBD01-01*01	TCRBD01	TCRBD01-01	01				TCRBJ02-03*01	TCRBJ02	TCRBJ02-03	01				3	2	0	1	5	5	33	47	52	63	65	5	In	VDJ
AGCTCTCTGGAGCTGGGGGACTCAGCTTTGTATTTCTGTGCCAGCAGCGTAGAACAGGGTTACACCGGGGAGCTGTTTTTTGGAGAA	CASSVEQGYTGELFF	8	8.762513965256633E-5	45	TCRBV09-01*01	TCRBV09	TCRBV09-01	01				TCRBD01-01*01	TCRBD01	TCRBD01-01	01				TCRBJ02-02*01	TCRBJ02	TCRBJ02-02	01				0	2	3	3	1	3	36	52	53	59	61	8	In	VDJ
CCCTCAGAACCCAGGGACTCAGCTGTGTACTTCTGTGCCAGCAGTCCGGGACTAGCGGGTAACACCGGGGAGCTGTTTTTTGGAGAA	CASSPGLAGNTGELFF	2	2.1906284913141582E-5	48	TCRBV12	TCRBV12				TCRBV12-03/12-04,TCRBV12-04		TCRBD02-01	TCRBD02	TCRBD02-01				01,02	TCRBJ02-02*01	TCRBJ02	TCRBJ02-02	01				5	1	0	4	2	2	33	45	47	59	60	2	In	VDJ
TCCAGCCCTCAGAACCCAGGGACTCAGCTGTGTACTTCTGTGCCAGCAGCCGGTCACTATAACACCGGGGAGCTGTTTTTTGGAGAA		3	3.285942736971237E-5	43	TCRBV12	TCRBV12				TCRBV12-03/12-04,TCRBV12-04		TCRBD02-01	TCRBD02	TCRBD02-01				01,02	TCRBJ02-02*01	TCRBJ02	TCRBJ02-02	01				6	1	3	9	6	2	38	49	55	59	60	3	Out	VDJ
ACGTTGGCGTCTGCTGTACCCTCTCAGACATCTGTGTACTTCTGTGCCAGCAGTCAGGGGGAGAATCAGCCCCAGCATTTTGGTGAT	CASSQGENQPQHF	7	7.667199719599554E-5	39	TCRBV06-04*01	TCRBV06	TCRBV06-04	01				TCRBD01-01*01	TCRBD01	TCRBD01-01	01				TCRBJ01-05*01	TCRBJ01	TCRBJ01-05	01				5	2	4	1	0	4	42	-1	54	61	63	7	In	VDJ
CTGATTCTGGAGTCCGCCAGCACCAACCAGACATCTATGTACCTCTGTGCCACCGCCGTTGGCAATCAGCCCCAGCATTTTGGTGAT	CATAVGNQPQHF	2	2.1906284913141582E-5	36	TCRBV28-01*01	TCRBV28	TCRBV28-01	01								TCRBD01,TCRBD02	TCRBD01-01,TCRBD02-01		TCRBJ01-05*01	TCRBJ01	TCRBJ01-05	01				10	5	10	0	2	2	45	52	54	56	61	2	In	VDJ
CCACGGAGTCAGGGGACACAGCACTGTATTTCTGTGCCAGCAGCACAGGGAACGGACTATAGCAATCAGCCCCAGCATTTTGGTGAT		2	2.1906284913141582E-5	49	TCRBV21-01*01	TCRBV21	TCRBV21-01	01				TCRBD02-01	TCRBD02	TCRBD02-01				01,02	TCRBJ01-05*01	TCRBJ01	TCRBJ01-05	01				4	0	1	9	8	0	32	45	53	-1	59	2	Out	VDJ
TCCGCCAGCACCAACCAGACATCTATGTACCTCTGTGCCAGCAGGATCGGGACAGGGGGCAGAGGATCACCCCTCCACTTTGGGAAT	CASRIGTGGRGSPLHF	5	5.476571228285395E-5	48	TCRBV28-01*01	TCRBV28	TCRBV28-01	01				TCRBD01-01*01	TCRBD01	TCRBD01-01	01				TCRBJ01-06*01	TCRBJ01	TCRBJ01-06	01				6	6	0	0	4	10	33	44	48	60	66	5	In	VDJ
CACATCAATTCCCTGGAGCTTGGTGACTCTGCTGTGTATTTCTGTGCCAGCAGCCTCCGGACGGATGCAATCTACACCTTCGGTTCG	CASSLRTDAIYTF	2	2.1906284913141582E-5	39	TCRBV03-01/03-02*01	TCRBV03	TCRBV03-01/03-02	01								TCRBD01,TCRBD02	TCRBD01-01,TCRBD02-01		TCRBJ01-02*01	TCRBJ01	TCRBJ01-02	01				4	9	1	7	3	10	42	55	58	62	71	2	In	VDJ
AACGCCTTGGAGCTGGACGACTCGGCCCTGTATCTCTGTGCCAGCAGCTTATCACAGGGAATACTGGGTGGCTACACCTTCGGTTCG	CASSLSQGILGGYTF	2	2.1906284913141582E-5	45	TCRBV05-04*01	TCRBV05	TCRBV05-04	01				TCRBD01-01*01	TCRBD01	TCRBD01-01	01				TCRBJ01-02*01	TCRBJ01	TCRBJ01-02	01				2	9	3	3	3	7	36	50	53	59	68	2	In	VDJ
CTGTCCTCAGAACCGGGAGACACGGCACTGTATCTCTGCGCCAGCAGTCAATGGGGACAGGGACCCTATGGCTACACCTTCGGTTCG	CASSQWGQGPYGYTF	4	4.3812569826283164E-5	45	TCRBV23-01*01	TCRBV23	TCRBV23-01	01				TCRBD01-01*01	TCRBD01	TCRBD01-01	01				TCRBJ01-02*01	TCRBJ01	TCRBJ01-02	01				1	3	0	3	1	4	36	52	53	62	65	4	In	VDJ
CTACACACCCTGCAGCCAGAAGACTCGGCCCTGTATCTCTGTGCCAGCAGCCCCGGACAGTTTAACTATGGCTACACCTTCGGTTCG	CASSPGQFNYGYTF	2	2.1906284913141582E-5	42	TCRBV04-02*01	TCRBV04	TCRBV04-02	01				TCRBD01-01*01	TCRBD01	TCRBD01-01	01				TCRBJ01-02*01	TCRBJ01	TCRBJ01-02	01				4	2	1	5	2	1	39	52	54	60	62	2	In	VDJ
TCGCCCAGCCCCAACCAGACCTCTCTGTACTTCTGTGCCAGCAGTTCCCGCGTGGGACAGGGAAACTATGGCTACACCTTCGGTTCG	CASSSRVGQGNYGYTF	2	2.1906284913141582E-5	48	TCRBV27-01*01	TCRBV27	TCRBV27-01	01				TCRBD01-01*01	TCRBD01	TCRBD01-01	01				TCRBJ01-02*01	TCRBJ01	TCRBJ01-02	01				4	1	0	3	7	2	33	46	53	62	63	2	In	VDJ
ATTCTGGAGTCCGCCAGCACCAACCAGACATCTATGTACCTCTGTGCCAGCAGTGACGACAGGGGATATGGCTACACCTTCGGTTCG	CASSDDRGYGYTF	2	2.1906284913141582E-5	39	TCRBV28-01*01	TCRBV28	TCRBV28-01	01				TCRBD01-01*01	TCRBD01	TCRBD01-01	01				TCRBJ01-02*01	TCRBJ01	TCRBJ01-02	01				5	1	2	2	3	5	42	54	57	65	66	2	In	VDJ
AGCTCTCTGGAGCTGGGGGACTCAGCTTTGTATTTCTGTGCCAGCAGCATTAGGACTAAGGGGGCGATGGGCTACACCTTCGGTTCG	CASSIRTKGAMGYTF	2	2.1906284913141582E-5	45	TCRBV09-01*01	TCRBV09	TCRBV09-01	01				TCRBD01-01*01	TCRBD01	TCRBD01-01	01				TCRBJ01-02*01	TCRBJ01	TCRBJ01-02	01				4	4	5	0	10	8	36	48	58	65	69	2	In	VDJ
GTGACATCGGCCCAAAAGAACCCGACAGCTTTCTATCTCTGTGCCAGTAGTACTCGGGACAGGGGGCAGAGGCAGTACTTCGGGCCG	CASSTRDRGQRQYF	2	2.1906284913141582E-5	42	TCRBV19-01*01	TCRBV19	TCRBV19-01	01				TCRBD01-01*01	TCRBD01	TCRBD01-01	01				TCRBJ02-07*01	TCRBJ02	TCRBJ02-07	01				4	4	0	0	3	9	39	52	55	67	71	2	In	VDJ
TGGAGTCCGCTACCAGCTCCCAGACATCTGTGTACTTCTGTGCCATCAACCTGACAGGGGAGTTTCTACGAGCAGTACTTCGGGCCG		2	2.1906284913141582E-5	43	TCRBV10-03*01	TCRBV10	TCRBV10-03	01				TCRBD01-01*01	TCRBD01	TCRBD01-01	01				TCRBJ02-07*01	TCRBJ02	TCRBJ02-07	01				7	5	2	2	4	3	38	48	52	60	65	2	Out	VDJ
CCATCCCCAACCAGACAGCTCTTTACTTCTGTGCCACCAGGCCGGGCGGGGGACTAGCGCTTCTCCTACGAGCAGTACTTCGGGCCG		12	1.3143770947884949E-4	52	TCRBV24-01*01	TCRBV24	TCRBV24-01	01				TCRBD02-01	TCRBD02	TCRBD02-01				01,02	TCRBJ02-07*01	TCRBJ02	TCRBJ02-07	01				7	3	0	6	9	0	29	40	49	59	62	12	Out	VDJ
ATCCGGTCCACAAAGCTGGAGGACTCAGCCATGTACTTCTGTGCCAGCAGGAGCGGGAGGGGCTCCTACGAGCAGTACTTCGGGCCG	CASRSGRGSYEQYF	2	2.1906284913141582E-5	42	TCRBV02-01	TCRBV02	TCRBV02-01				01,03	TCRBD02-01*02	TCRBD02	TCRBD02-01	02				TCRBJ02-07*01	TCRBJ02	TCRBJ02-07	01				6	1	6	0	1	0	39	50	51	61	62	2	In	VDJ
ATCCAGCCCTCAGAACCCAGGGACTCAGCTGTGTACTTCTGTGCCAGCAGTATACAGGGCCAAGCCTACGAGCAGTACTTCGGGCCG	CASSIQGQAYEQYF	2	2.1906284913141582E-5	42	TCRBV12	TCRBV12				TCRBV12-03/12-04,TCRBV12-04		TCRBD01-01*01	TCRBD01	TCRBD01-01	01				TCRBJ02-07*01	TCRBJ02	TCRBJ02-07	01				5	5	3	3	2	2	39	51	53	59	64	2	In	VDJ
AGGTAGTGCGAGGAGATTCGGCAGCTTATTTCTGTGCCAGCTCTCAATGGACTAGCGGGAACCGACTACGAGCAGTACTTCGGGCCG		10	1.095314245657079E-4	49	TCRBV18-01*01	TCRBV18	TCRBV18-01	01				TCRBD02-01*02	TCRBD02	TCRBD02-01	02				TCRBJ02-07*01	TCRBJ02	TCRBJ02-07	01				6	5	1	3	5	3	32	43	48	60	65	10	Out	VDJ
GAGATCCAGTCCACGGAGTCAGGGGACACAGCACTGTATTTCTGTGCCAGCAGCAAGGTTTAAGGGAACACCATATATTTTGGAGAG	CASSKV*GNTIYF	2	2.1906284913141582E-5	39	TCRBV21-01*01	TCRBV21	TCRBV21-01	01								TCRBD01,TCRBD02	TCRBD01-01,TCRBD02-01		TCRBJ01-03*01	TCRBJ01	TCRBJ01-03	01				3	0	5	3	6	7	42	56	62	-1	66	2	Stop	VDJ
CCCTCAGAACCCAGGGACTCAGCTGTGTACTTCTGTGCCAGCACCGCGGCCCGGGACGGCTCTGGAAACACCATATATTTTGGAGAG	CASTAARDGSGNTIYF	2	2.1906284913141582E-5	48	TCRBV12	TCRBV12				TCRBV12-03/12-04,TCRBV12-04						TCRBD01,TCRBD02	TCRBD01-01,TCRBD02-01		TCRBJ01-03*01	TCRBJ01	TCRBJ01-03	01				7	2	0	7	9	0	33	43	52	57	59	2	In	VDJ
ACTGTGAGCAACATGAGCCCTGAAGACAGCAGCATATATCTCTGCAGCGTTGTAATCCGTGGGGCCAACGTCCTGACTTTCGGGGCC	CSVVIRGANVLTF	4	4.3812569826283164E-5	39	TCRBV29-01	TCRBV29	TCRBV29-01				01,02	TCRBD02-01	TCRBD02	TCRBD02-01				01,02	TCRBJ02-06*01	TCRBJ02	TCRBJ02-06	01				4	5	5	9	0	3	42	-1	52	54	59	4	In	VDJ
CTCAAGATCCAGCCTGCAGAGCTTGGGGACTCGGCCATGTATCTCTGTGCCAGCAGCCTAGGTGGGTGGGAGGCGTTCTTCGGGCCA	CASSLGGWEAFF	9	9.857828210913711E-5	36	TCRBV11-01*01	TCRBV11	TCRBV11-01	01				TCRBD02-01*02	TCRBD02	TCRBD02-01	02				TCRBJ02-01*01	TCRBJ02	TCRBJ02-01	01				1	1	9	1	6	15	45	61	67	73	74	9	In	VDJ
CTGCAGCCAGAAGACTCAGCCCTGTATCTCTGCGCCAGCAGCCAAGGACTAGCGTATAGCTCCTACAATGAGCAGTTCTTCGGGCCA	CASSQGLAYSSYNEQFF	3	3.285942736971237E-5	51	TCRBV04-01*01	TCRBV04	TCRBV04-01	01				TCRBD02-01	TCRBD02	TCRBD02-01				01,02	TCRBJ02-01*01	TCRBJ02	TCRBJ02-01	01				1	5	2	6	0	0	30	-1	46	54	59	3	In	VDJ
AACCTGAGCTCTCTGGAGCTGGGGGACTCAGCTTTGTATTTCTGTGCCAGCAGCGTAGGACCCTACAATGAGCAGTTCTTCGGGCCA	CASSVGPYNEQFF	2	2.1906284913141582E-5	39	TCRBV09-01*01	TCRBV09	TCRBV09-01	01								TCRBD01,TCRBD02	TCRBD01-01,TCRBD02-01		TCRBJ02-01*01	TCRBJ02	TCRBJ02-01	01				0	0	2	7	0	2	42	-1	58	-1	61	2	In	VDJ
ACTCGGCCATGTATCGCTGTGCCAGCAGCACCAGCAGATACAGGGATCACGGGATTAAGGTCCGGAGATACGCAGTATTTTGGCCCA		3	3.285942736971237E-5	64	TCRBV07-06*01	TCRBV07	TCRBV07-06	01				TCRBD01-01*01	TCRBD01	TCRBD01-01	01				TCRBJ02-03*01	TCRBJ02	TCRBJ02-03	01				5	20	3	3	10	5	17	29	39	45	65	3	Out	VDJ
CACATCAATTCCCTGGAGCTTGGTGACTCTGCTGTGTATTTCTGTGCCAGCAGCCCCACTCCGATCGGGGAGCTGTTTTTTGGAGAA	CASSPTPIGELFF	3	3.285942736971237E-5	39	TCRBV03-01/03-02*01	TCRBV03	TCRBV03-01/03-02	01				TCRBD02-01	TCRBD02	TCRBD02-01				01,02	TCRBJ02-02*01	TCRBJ02	TCRBJ02-02	01				4	5	3	10	2	7	42	55	57	60	65	3	In	VDJ
AAGATCCGGTCCACAAAGCTGGAGGACTCAGCCATGTACTTCTGTGCCAGCAGTGTTGGCGAAACCGGGGAGCTGTTTTTTGGAGAA	CASSVGETGELFF	2	2.1906284913141582E-5	39	TCRBV02-01	TCRBV02	TCRBV02-01				01,03					TCRBD01,TCRBD02	TCRBD01-01,TCRBD02-01		TCRBJ02-02*01	TCRBJ02	TCRBJ02-02	01				4	3	9	0	2	5	42	55	57	60	63	2	In	VDJ
AATGTGAACGCCTTGGAGCTGGACGACTCGGCCCTGTATCTCTGTGCCAGCAGCCCGGAACTGAACACTGAAGCTTTCTTTGGACAA	CASSPELNTEAFF	4	4.3812569826283164E-5	39	TCRBV05-04*01	TCRBV05	TCRBV05-04	01								TCRBD01,TCRBD02	TCRBD01-01,TCRBD02-01		TCRBJ01-01*01	TCRBJ01	TCRBJ01-01	01				4	2	1	8	2	0	42	54	56	59	61	4	In	VDJ
ATTCTGGAGTCCGCCAGCACCAACCAGACATCTATGTACCTCTGTGCCAGCAGACAGGGGACGAACACTGAAGCTTTCTTTGGACAA	CASRQGTNTEAFF	4	4.3812569826283164E-5	39	TCRBV28-01*01	TCRBV28	TCRBV28-01	01				TCRBD01-01*01	TCRBD01	TCRBD01-01	01				TCRBJ01-01*01	TCRBJ01	TCRBJ01-01	01				6	2	3	2	0	1	42	-1	53	60	62	4	In	VDJ
AAGATCCGGTCCACAAAGCTGGAGGACTCAGCCATGTACTTCTGTGCCAGCAGGAACTACCTCCGGGACAGGGGGTTTTTTGGCAGT	CASRNYLRDRGFF	4	4.3812569826283164E-5	39	TCRBV02-01	TCRBV02	TCRBV02-01				01,03	TCRBD01-01*01	TCRBD01	TCRBD01-01	01				TCRBJ01-04*01	TCRBJ01	TCRBJ01-04	01				6	0	0	2	11	16	42	53	64	-1	74	4	In	VDJ
ATCCAGCCCTCAGAACCCAGGGACTCAGCTGTGTACTTCTGTGCCAGCAGTTTATCCAGTAGCAATCAGCCCCAGCATTTTGGTGAT	CASSLSSSNQPQHF	2	2.1906284913141582E-5	42	TCRBV12	TCRBV12				TCRBV12-03/12-04,TCRBV12-04		TCRBD01-01*01	TCRBD01	TCRBD01-01	01				TCRBJ01-05*01	TCRBJ01	TCRBJ01-05	01				2	0	4	5	2	0	39	54	56	-1	59	2	In	VDJ
GAGTCGGCTGCTCCCTCCCAGACATCTGTGTACTTCTGTGCCAGCACCGTAGACAGTTATAGCAATCAGCCCCAGCATTTTGGTGAT	CASTVDSYSNQPQHF	3	3.285942736971237E-5	45	TCRBV06-01*01	TCRBV06	TCRBV06-01	01				TCRBD01-01*01	TCRBD01	TCRBD01-01	01				TCRBJ01-05*01	TCRBJ01	TCRBJ01-05	01				7	3	2	5	5	0	36	46	51	56	59	3	In	VDJ
CGGTCCACAAAGCTGGAGGACTCAGCCATGTACTTCTGTGCCAGCAGAGACCGGACAGGGAACAATCAGCCCCAGCATTTTGGTGAT	CASRDRTGNNQPQHF	2	2.1906284913141582E-5	45	TCRBV02-01	TCRBV02	TCRBV02-01				01,03	TCRBD01-01*01	TCRBD01	TCRBD01-01	01				TCRBJ01-05*01	TCRBJ01	TCRBJ01-05	01				6	2	1	3	5	3	36	47	52	60	62	2	In	VDJ
ACCTTGGAGCTGGGGGACTCGGCCCTTTATCTTTGCGCCAGCAGCTTGGTATCGGACAGGGGTGCCTATGGCTACACCTTCGGTTCG	CASSLVSDRGAYGYTF	4	4.3812569826283164E-5	48	TCRBV05-01*01	TCRBV05	TCRBV05-01	01				TCRBD01-01*01	TCRBD01	TCRBD01-01	01				TCRBJ01-02*01	TCRBJ01	TCRBJ01-02	01				0	3	1	2	4	4	33	49	53	62	65	4	In	VDJ
ATCCAGTCCACGGAGTCAGGGGACACAGCACTGTATTTCTGTGCCAGCAGAGGGACAGTTGTAGACTATGGCTACACCTTCGGTTCG	CASRGTVVDYGYTF	2	2.1906284913141582E-5	42	TCRBV21-01*01	TCRBV21	TCRBV21-01	01				TCRBD01-01*01	TCRBD01	TCRBD01-01	01				TCRBJ01-02*01	TCRBJ01	TCRBJ01-02	01				6	6	0	5	1	3	39	50	51	58	64	2	In	VDJ
GTGACCAGTGCCCATCCTGAAGACAGCAGCTTCTACATCTGCAGTGCTAGAGGATTCCCGGGGCCTGATGGCTACACCTTCGGTTCG	CSARGFPGPDGYTF	2	2.1906284913141582E-5	42	TCRBV20	TCRBV20				TCRBV20-01,TCRBV20-or09_02						TCRBD01,TCRBD02	TCRBD01-01,TCRBD02-01		TCRBJ01-02*01	TCRBJ01	TCRBJ01-02	01				1	3	7	0	7	6	39	52	59	64	67	2	In	VDJ
CTGGAGTCCGCCAGCACCAACCAGACATCTATGTACCTCTGTGCCACCATTAGCGGGACAGGGGCCAATGGCTACACCTTCGGTTCG	CATISGTGANGYTF	2	2.1906284913141582E-5	42	TCRBV28-01*01	TCRBV28	TCRBV28-01	01				TCRBD01-01*01	TCRBD01	TCRBD01-01	01				TCRBJ01-02*01	TCRBJ01	TCRBJ01-02	01				10	3	0	2	8	6	39	46	54	64	67	2	In	VDJ
GATTCTGGAGTCCGCCAGCACCAACCAGACATCTATGTACCTCTGTGCCAGCAGACTGGGACTAGGGGCGAGCAGTACTTCGGGCCG		2	2.1906284913141582E-5	38	TCRBV28-01*01	TCRBV28	TCRBV28-01	01				TCRBD02-01	TCRBD02	TCRBD02-01				01,02	TCRBJ02-07*01	TCRBJ02	TCRBJ02-07	01				6	3	0	8	3	6	43	54	57	65	68	2	Out	VDJ
CTGAAGATCCGGTCCACAAAGCTGGAGGACTCAGCCATGTACTTCTGTGCCAGCAACCAGCATTTGGCCGAGCAGTACTTCGGGCCG	CASNQHLAEQYF	2	2.1906284913141582E-5	36	TCRBV02-01	TCRBV02	TCRBV02-01				01,03					TCRBD01,TCRBD02	TCRBD01-01,TCRBD02-01		TCRBJ02-07*01	TCRBJ02	TCRBJ02-07	01				7	8	4	5	2	6	45	55	57	60	68	2	In	VDJ
GAGTCCGCCAGCACCAACCAGACATCTATGTACCTCTGTGCCAGCAGTCCAGGACTAGCGGGAAGGTACGAGCAGTACTTCGGGCCG	CASSPGLAGRYEQYF	2	2.1906284913141582E-5	45	TCRBV28-01*01	TCRBV28	TCRBV28-01	01				TCRBD02-01*02	TCRBD02	TCRBD02-01	02				TCRBJ02-07*01	TCRBJ02	TCRBJ02-07	01				5	3	1	3	3	4	36	48	51	63	66	2	In	VDJ
CTGGAGTCCGCCAGCACCAACCAGACATCTATGTACCTCTGTGCCAGCAGTTTACCCAGGGCGTTCTACGAGCAGTACTTCGGGCCG	CASSLPRAFYEQYF	2	2.1906284913141582E-5	42	TCRBV28-01*01	TCRBV28	TCRBV28-01	01				TCRBD01-01*01	TCRBD01	TCRBD01-01	01				TCRBJ02-07*01	TCRBJ02	TCRBJ02-07	01				2	4	4	3	2	3	39	54	56	61	65	2	In	VDJ
ACCTACACGCCCTGCAGCCAGAAGACTCAGCCCTGTATCTCTGCGCCAGCAGCCAGGGTTTTGCCCTACGAGCAGTACTTCGGGCCG		3	3.285942736971237E-5	40	TCRBV04-01*01	TCRBV04	TCRBV04-01	01								TCRBD01,TCRBD02	TCRBD01-01,TCRBD02-01		TCRBJ02-07*01	TCRBJ02	TCRBJ02-07	01				3	6	0	9	0	2	41	-1	55	58	64	3	Out	VDJ
ATCCAGCCCTCAGAACCCAGGGACTCAGCTGTGTACTTCTGTGCCAGCAGTTTGGACCCGCCCCGAAACGAGCAGTACTTCGGGCCG	CASSLDPPRNEQYF	2	2.1906284913141582E-5	42	TCRBV12	TCRBV12				TCRBV12-03/12-04,TCRBV12-04						TCRBD01,TCRBD02	TCRBD01-01,TCRBD02-01		TCRBJ02-07*01	TCRBJ02	TCRBJ02-07	01				3	10	1	7	0	5	39	-1	53	57	67	2	In	VDJ
CTGAAGATCCGGTCCACAAAGCTGGAGGACTCAGCCATGTACTTCTGTGCCAGCAAGACCCAGTCATCGGTCCTGACTTTCGGGGCC	CASKTQSSVLTF	2	2.1906284913141582E-5	36	TCRBV02-01	TCRBV02	TCRBV02-01				01,03					TCRBD01,TCRBD02	TCRBD01-01,TCRBD02-01		TCRBJ02-06*01	TCRBJ02	TCRBJ02-06	01				7	10	2	7	1	13	45	55	56	59	69	2	In	VDJ
TGAACGCCTTGTTGCTGGGGGACTCGGCCCTCTATCTCTGTGCCAGCACCCTAGCGGGCAGGCGCTTCACCCCTCCACTTTGGGAAC		2	2.1906284913141582E-5	43	TCRBV05-06*01	TCRBV05	TCRBV05-06	01				TCRBD02-01	TCRBD02	TCRBD02-01				01,02	TCRBJ01-06*02	TCRBJ01	TCRBJ01-06	02				6	7	4	4	2	9	38	48	50	58	65	2	Out	VDJ
GTGCAGCCTGCAGAACTGGAGGATTCTGGAGTTTATTTCTGTGCCAGCAGCCAAGGGAGGGACCTCTCACCCCTCCACTTTGGGAAC	CASSQGRDLSPLHF	5	5.476571228285395E-5	42	TCRBV14-01*01	TCRBV14	TCRBV14-01	01				TCRBD02-01*02	TCRBD02	TCRBD02-01	02				TCRBJ01-06*02	TCRBJ01	TCRBJ01-06	02				1	5	10	0	0	10	39	-1	55	61	66	5	In	VDJ
ACTGTGACATCGGCCCAAAAGAACCCGACAGCTTTCTATCTCTGTGCCAGTAGGGACAGGGAGGGTAATGAGCAGTTCTTCGGGCCA	CASRDREGNEQFF	2	2.1906284913141582E-5	39	TCRBV19-01*01	TCRBV19	TCRBV19-01	01				TCRBD01-01*01	TCRBD01	TCRBD01-01	01				TCRBJ02-01*01	TCRBJ02	TCRBJ02-01	01				6	5	1	3	0	7	42	-1	53	61	66	2	In	VDJ
AGTGCCCATCCTGAAGACAGCAGCTTCTACATCTGCAGTGCGAGGGACAGGAAAAAAGAAGGCTACAATGAGCAGTTCTTCGGGCCA	CSARDRKKEGYNEQFF	2	2.1906284913141582E-5	48	TCRBV20	TCRBV20				TCRBV20-01,TCRBV20-or09_02		TCRBD01-01*01	TCRBD01	TCRBD01-01	01				TCRBJ02-01*01	TCRBJ02	TCRBJ02-01	01				6	11	0	4	2	3	33	41	43	51	62	2	In	VDJ
GAGTCCGCCAGCACCAACCAGACATCTATGTACCTCTGTGCCAGCAGTTAATGTCGTGGCTCCTACAATGAGCAGTTCTTCGGGCCA	CASS*CRGSYNEQFF	2	2.1906284913141582E-5	45	TCRBV28-01*01	TCRBV28	TCRBV28-01	01								TCRBD01,TCRBD02	TCRBD01-01,TCRBD02-01		TCRBJ02-01*01	TCRBJ02	TCRBJ02-01	01				0	0	0	10	4	0	36	53	57	-1	59	2	Stop	VDJ
GCCCTGCAGCCAGAAGACTCAGCCCTGTATCTCTGCGCCAGCAGCCAAGATTGGAGCGGGATCGACAATGAGCAGTTCTTCGGGCCA	CASSQDWSGIDNEQFF	5	5.476571228285395E-5	48	TCRBV04-01*01	TCRBV04	TCRBV04-01	01				TCRBD02-01*02	TCRBD02	TCRBD02-01	02				TCRBJ02-01*01	TCRBJ02	TCRBJ02-01	01				0	3	6	3	4	5	33	50	54	61	64	5	In	VDJ
ATCCTGGAGTCGCCCAGCCCCAACCAGACCTCTCTGTACTTCTGTGCCAACGCCCTAGCGGGGGTCGAGACCCAGTACTTCGGGCCA	CANALAGVETQYF	6	6.571885473942474E-5	39	TCRBV27-01*01	TCRBV27	TCRBV27-01	01				TCRBD02-01*01	TCRBD02	TCRBD02-01	01				TCRBJ02-05*01	TCRBJ02	TCRBJ02-05	01				10	2	4	2	5	5	42	49	54	64	66	6	In	VDJ
CCCTCAGAACCCAGGGACTCAGCTGTGTACTTCTGTGCCAGCAGTCAAAAGACTAGCGGGAGGATAGAGACCCAGTACTTCGGGCCA	CASSQKTSGRIETQYF	3	3.285942736971237E-5	48	TCRBV12	TCRBV12				TCRBV12-03/12-04,TCRBV12-04		TCRBD02-01*02	TCRBD02	TCRBD02-01	02				TCRBJ02-05*01	TCRBJ02	TCRBJ02-05	01				5	2	2	1	5	4	33	45	50	63	65	3	In	VDJ
CTCAGAACCGGGAGACACGGCACTGTATCTCTGCGCCATCGCCGTGACAGGGGCTCTCAGCCCACAGATACGCAGTATTTTGGCCCA		5	5.476571228285395E-5	50	TCRBV23-01*01	TCRBV23	TCRBV23-01	01				TCRBD01-01*01	TCRBD01	TCRBD01-01	01				TCRBJ02-03*01	TCRBJ02	TCRBJ02-03	01				10	9	2	2	7	2	31	38	45	53	62	5	Out	VDJ
CTGATTCTGGAGTCCGCCAGCACCAACCAGACATCTATGTACCTCTGTGCCAGCAGGGATCAGGTCGGGGAGCTGTTTTTTGGAGAA	CASRDQVGELFF	2	2.1906284913141582E-5	36	TCRBV28-01*01	TCRBV28	TCRBV28-01	01				TCRBD01-01*01	TCRBD01	TCRBD01-01	01				TCRBJ02-02*01	TCRBJ02	TCRBJ02-02	01				6	1	4	4	4	7	45	56	60	64	65	2	In	VDJ
NNNNNNNTGTCGGCTGCTCCCTCCCAGACATCTGTGTACTTCTGTGCCAGCAGTACAACCAGGGGTGCTGAAGCTTTCTTTGGACAA	CASSTTRGAEAFF	2	2.1906284913141582E-5	39	TCRBV06-05*01	TCRBV06	TCRBV06-05	01				TCRBD01-01*01	TCRBD01	TCRBD01-01	01				TCRBJ01-01*01	TCRBJ01	TCRBJ01-01	01				5	2	4	2	5	6	42	54	59	65	67	2	In	VDJ
NNNNNNNTGTCGGCTGCTCCCTCCCAGACATCTGTGTACTTCTGTGCCAGCAGTTCGGAAAGAGACACTGAAGCTTTCTTTGGACAA	CASSSERDTEAFF	2	2.1906284913141582E-5	39	TCRBV06-05*01	TCRBV06	TCRBV06-05	01								TCRBD01,TCRBD02	TCRBD01-01,TCRBD02-01		TCRBJ01-01*01	TCRBJ01	TCRBJ01-01	01				4	5	1	8	1	3	42	55	56	59	64	2	In	VDJ
ATCAATTCCCTGGAGCTTGGTGACTCTGCTGTGTATTTCTGTGCCAGCAGCCTCAGGACAGCCAACACTGAAGCTTTCTTTGGACAA	CASSLRTANTEAFF	2	2.1906284913141582E-5	42	TCRBV03-01/03-02*01	TCRBV03	TCRBV03-01/03-02	01				TCRBD01-01*01	TCRBD01	TCRBD01-01	01				TCRBJ01-01*01	TCRBJ01	TCRBJ01-01	01				4	2	1	5	3	2	39	52	55	61	63	2	In	VDJ
CAGCCCTCAGAACCCAGGGACTCAGCTGTGTACTTCTGTGCCGTAAGATCTTCGAGGGGAGCTAATGAAAAACTGTTTTTTGGCAGT	CAVRSSRGANEKLFF	2	2.1906284913141582E-5	45	TCRBV12	TCRBV12				TCRBV12-03/12-04,TCRBV12-04						TCRBD01,TCRBD02	TCRBD01-01,TCRBD02-01		TCRBJ01-04*01	TCRBJ01	TCRBJ01-04	01				11	2	5	2	12	3	36	42	54	59	61	2	In	VDJ
AAGATCCAGCCCTCAGAACCCAGGGACTCAGCTGTGTACTTCTGTGCCAGCAGTCCCTCCCAAATTCAGCCCCAGCATTTTGGTGAT	CASSPSQIQPQHF	2	2.1906284913141582E-5	39	TCRBV12-03/12-04*01	TCRBV12	TCRBV12-03/12-04	01								TCRBD01,TCRBD02	TCRBD01-01,TCRBD02-01		TCRBJ01-05*01	TCRBJ01	TCRBJ01-05	01				5	3	4	6	6	6	42	54	60	62	65	2	In	VDJ
ATCCAGCAGGTAGTGCGAGGAGATTCGGCAGCTTATTTCTGTGCCAGCTCCCCAGGAAAAAATAATCAGCCCCAGCATTTTGGTGAT	CASSPGKNNQPQHF	3	3.285942736971237E-5	42	TCRBV18-01*01	TCRBV18	TCRBV18-01	01								TCRBD01,TCRBD02	TCRBD01-01,TCRBD02-01		TCRBJ01-05*01	TCRBJ01	TCRBJ01-05	01				2	6	1	8	0	4	39	-1	54	57	63	3	In	VDJ
TCGGCCCAAAAGAACCCGACAGCTTTCTATCTCTGTGCCAGTAGTATAGATGTGTATGCTGGGGGTTATGGCTACACCTTCGGTTCG	CASSIDVYAGGYGYTF	2	2.1906284913141582E-5	48	TCRBV19-01*01	TCRBV19	TCRBV19-01	01								TCRBD01,TCRBD02	TCRBD01-01,TCRBD02-01		TCRBJ01-02*01	TCRBJ01	TCRBJ01-02	01				0	1	6	1	10	5	33	50	60	65	66	2	In	VDJ
TCCGCCAGCACCAACCAGACATCTATGTACCTCTGTGCCAGCAGATTGGGACGCGGGGAGAGGGGGTATGGCTACACCTTCGGTTCG	CASRLGRGERGYGYTF	2	2.1906284913141582E-5	48	TCRBV28-01*01	TCRBV28	TCRBV28-01	01								TCRBD01,TCRBD02	TCRBD01-01,TCRBD02-01		TCRBJ01-02*01	TCRBJ01	TCRBJ01-02	01				6	0	5	1	16	5	33	44	60	-1	66	2	In	VDJ
AACATGAGCTCCTTGGAGCTGGGGGACTCAGCCCTGTACTTCTGTGCCAGCAGCCCTTTAGGTGGCTATGGCTACACCTTCGGTTCG	CASSPLGGYGYTF	2	2.1906284913141582E-5	39	TCRBV13-01*01	TCRBV13	TCRBV13-01	01								TCRBD01,TCRBD02	TCRBD01-01,TCRBD02-01		TCRBJ01-02*01	TCRBJ01	TCRBJ01-02	01				5	3	5	4	5	4	42	54	59	62	65	2	In	VDJ
AAGATCCAGCCTGCAGAGCTTGGGGACTCGGCCGTGTATCTCTGTGCCAGCAGCTTATCGGGGGGCAATGGCTACACCTTCGGTTCG	CASSLSGGNGYTF	1	1.0953142456570791E-5	39	TCRBV11-03*01	TCRBV11	TCRBV11-03	01				TCRBD02-01*01	TCRBD02	TCRBD02-01	01				TCRBJ01-02*01	TCRBJ01	TCRBJ01-02	01				2	2	8	1	1	6	42	57	58	65	67	1	In	VDJ
AAGATCCAGCCCTCAGAACCCAGGGACTCAGCTGTGTACTTCTGTGCCAGCAGACCTACAGGGGTTCACGGCTACACCTTCGGTTCG	CASRPTGVHGYTF	2	2.1906284913141582E-5	39	TCRBV12-03/12-04*01	TCRBV12	TCRBV12-03/12-04	01				TCRBD01-01*01	TCRBD01	TCRBD01-01	01				TCRBJ01-02*01	TCRBJ01	TCRBJ01-02	01				6	5	3	2	4	8	42	53	57	64	69	2	In	VDJ
NNNNTGAAGATCCAGCCCTCAGAACCCAGGGACTCAGCTGTGTACTTCTGTGCCAGCACCGACGTCCGGGCCCCGTACTTCGGGCCG	CASTDVRAPYF	5	5.476571228285395E-5	33	TCRBV12-03/12-04*01	TCRBV12	TCRBV12-03/12-04	01								TCRBD01,TCRBD02	TCRBD01-01,TCRBD02-01		TCRBJ02-07*01	TCRBJ02	TCRBJ02-07	01				7	3	8	0	9	12	48	58	67	71	74	5	In	VDJ
TCGGCCCAAAAGAACCCGACAGCTTTCTATCTCTGTGCCAGTAGTCCTACCGACCTTGGACGGGTCTACGAGCAGTACTTCGGGCCG	CASSPTDLGRVYEQYF	2	2.1906284913141582E-5	48	TCRBV19-01*01	TCRBV19	TCRBV19-01	01								TCRBD01,TCRBD02	TCRBD01-01,TCRBD02-01		TCRBJ02-07*01	TCRBJ02	TCRBJ02-07	01				5	4	1	7	12	3	33	45	57	61	65	2	In	VDJ
TCCTTGGAGCTGGGGGACTCAGCCCTGTACTTCTGTGCCAGCAGCTTGGGGTGCGATTAGTGCGGCTACGAGCAGTACTTCGGGCCG	CASSLGCD*CGYEQYF	2	2.1906284913141582E-5	48	TCRBV13-01*01	TCRBV13	TCRBV13-01	01								TCRBD01,TCRBD02	TCRBD01-01,TCRBD02-01		TCRBJ02-07*01	TCRBJ02	TCRBJ02-07	01				3	14	6	2	0	3	33	-1	47	51	65	2	Stop	VDJ
ATCCGGTCCACAAAGCTGGAGGACTCAGCCATGTACTTCTGTGCCAGCAGTCAAAACATCGGCTCCTACGAGCAGTACTTCGGGCCG	CASSQNIGSYEQYF	2	2.1906284913141582E-5	42	TCRBV02-01	TCRBV02	TCRBV02-01				01,03					TCRBD01,TCRBD02	TCRBD01-01,TCRBD02-01		TCRBJ02-07*01	TCRBJ02	TCRBJ02-07	01				5	4	3	6	4	0	39	51	55	58	62	2	In	VDJ
ATTCTGGAGTCCGCCAGCACCAACCAGACATCTATGTACCTCTGTGCCATCACCGGCCCCAACTCCTACGAGCAGTACTTCGGGCCG	CAITGPNSYEQYF	2	2.1906284913141582E-5	39	TCRBV28-01*01	TCRBV28	TCRBV28-01	01								TCRBD01,TCRBD02	TCRBD01-01,TCRBD02-01		TCRBJ02-07*01	TCRBJ02	TCRBJ02-07	01				10	5	9	0	5	0	42	49	54	57	62	2	In	VDJ
ACAGTGACCAGTGCCCATCCTGAAGACAGCAGCTTCTACATCTGCAGTGCTCAGGGGGCGACGTACTACGAGCAGTACTTCGGGCCG	CSAQGATYYEQYF	2	2.1906284913141582E-5	39	TCRBV20	TCRBV20				TCRBV20-01,TCRBV20-or09_02		TCRBD01-01*01	TCRBD01	TCRBD01-01	01				TCRBJ02-07*01	TCRBJ02	TCRBJ02-07	01				5	6	4	0	0	3	42	-1	51	59	65	2	In	VDJ
AATGTGAACGCCTTGGAGCTGGAGGACTCGGCCCTGTATCTCTGTGCCAGCAGAATGACCACCGACTACGAGCAGTACTTCGGGCCG	CASRMTTDYEQYF	1	1.0953142456570791E-5	39	TCRBV05-08*01	TCRBV05	TCRBV05-08	01								TCRBD01,TCRBD02	TCRBD01-01,TCRBD02-01		TCRBJ02-07*01	TCRBJ02	TCRBJ02-07	01				5	6	2	7	3	3	42	53	56	59	65	1	In	VDJ
ATCCGGTCCACAAAGCTGGAGGACTCAGCCATGTACTTCTGTGCCAGCAGCCTATCAAGGGGGGGGAACGAGCAGTACTTCGGGCCG	CASSLSRGGNEQYF	2	2.1906284913141582E-5	42	TCRBV02-01	TCRBV02	TCRBV02-01				01,03	TCRBD02-01*01	TCRBD02	TCRBD02-01	01				TCRBJ02-07*01	TCRBJ02	TCRBJ02-07	01				6	2	9	0	8	5	39	50	58	65	67	2	In	VDJ
GTGACATCGGCCCAAAAGAACCCGACAGCTTTCTATCTCTGTGCCAGTAGTATGGGAGGGTTGGACAATGAGCAGTTCTTCGGGCCA	CASSMGGLDNEQFF	2	2.1906284913141582E-5	42	TCRBV19-01*01	TCRBV19	TCRBV19-01	01				TCRBD02-01*02	TCRBD02	TCRBD02-01	02				TCRBJ02-01*01	TCRBJ02	TCRBJ02-01	01				3	4	9	0	0	5	39	-1	53	60	64	2	In	VDJ
CCAGCACCAACCAGACATCTATGTACCTCTGTGCCAGCAGTCGCGACAGAGGCGTTACGTTATAAGGAGACCCAGTACTTCGGGCCA		1	1.0953142456570791E-5	52	TCRBV28-01*01	TCRBV28	TCRBV28-01	01				TCRBD01-01*01	TCRBD01	TCRBD01-01	01				TCRBJ02-05*01	TCRBJ02	TCRBJ02-05	01				5	17	2	5	3	5	29	41	44	49	66	1	Out	VDJ
CTGGAGTCCGCCAGCACCAACCAGACATCTATGTACCTCTGTGCCAGCAGTTTGGCTAGTCGACCAGAGACCCAGTACTTCGGGCCA	CASSLASRPETQYF	1	1.0953142456570791E-5	42	TCRBV28-01*01	TCRBV28	TCRBV28-01	01				TCRBD02-01	TCRBD02	TCRBD02-01				01,02	TCRBJ02-05*01	TCRBJ02	TCRBJ02-05	01				3	6	4	8	2	4	39	53	55	59	65	1	In	VDJ
ATCCAGCGCACAGAGCAGGGGGACTCGGCCATGTATCTCTGTGCCAGCAGCTTAGGTGGAGGGGAAGAGACCCAGTACTTCGGGCCA	CASSLGGGEETQYF	15	1.6429713684856185E-4	42	TCRBV07-09*01	TCRBV07	TCRBV07-09	01				TCRBD02-01*02	TCRBD02	TCRBD02-01	02				TCRBJ02-05*01	TCRBJ02	TCRBJ02-05	01				1	1	10	0	2	3	39	55	57	63	64	15	In	VDJ
AAGATCCAGCCCTCAGAACCCAGGGACTCAGCTGTGTACTTCTGTGCCAGCGGAACAGGGGCGGCCGGGGAGCTGTTTTTTGGAGAA	CASGTGAAGELFF	3	3.285942736971237E-5	39	TCRBV12-03/12-04*01	TCRBV12	TCRBV12-03/12-04	01				TCRBD01-01*01	TCRBD01	TCRBD01-01	01				TCRBJ02-02*01	TCRBJ02	TCRBJ02-02	01				8	3	3	2	3	6	42	51	54	61	64	3	In	VDJ
CAGCGCACAGAGCAGGGGGACTCGGCCATGTATCTCTGTGCCAGCAGCAAGCGGGACAGGGGGCCCGGGGAGCTGTTTTTTGGAGAA	CASSKRDRGPGELFF	3	3.285942736971237E-5	45	TCRBV07-09*01	TCRBV07	TCRBV07-09	01				TCRBD01-01*01	TCRBD01	TCRBD01-01	01				TCRBJ02-02*01	TCRBJ02	TCRBJ02-02	01				5	0	0	0	4	6	36	48	52	-1	64	3	In	VDJ
TCGGCTGCTCCCTCCCAGACATCTGTGTACTTCTGTGCCAGCAGCTAGGGACTAGCGGCGAACACCGGGGAGCTGTTTTTTGGAGAA	CASS*GLAANTGELFF	12	1.3143770947884949E-4	48	TCRBV06	TCRBV06				TCRBV06-01,TCRBV06-05		TCRBD02-01	TCRBD02	TCRBD02-01				01,02	TCRBJ02-02*01	TCRBJ02	TCRBJ02-02	01				6	0	0	5	3	0	33	44	47	-1	58	12	Stop	VDJ
GTGAACGCCTTGGAGCTGGAGGACTCGGCCCTGTATCTCTGTGCCAGCAGCTACGACAGGGGTGACACTGAAGCTTTCTTTGGACAA	CASSYDRGDTEAFF	2	2.1906284913141582E-5	42	TCRBV05-08*01	TCRBV05	TCRBV05-08	01				TCRBD01-01*01	TCRBD01	TCRBD01-01	01				TCRBJ01-01*01	TCRBJ01	TCRBJ01-01	01				3	2	2	2	2	3	39	52	54	62	64	2	In	VDJ
GTGACATCGGCCCAAAAGAACCCGACAGCTTTCTATCTCTGTGCCAGTAGTCCCCAAGGGATGAACACTGAAGCTTTCTTTGGACAA	CASSPQGMNTEAFF	12	1.3143770947884949E-4	42	TCRBV19-01*01	TCRBV19	TCRBV19-01	01								TCRBD01,TCRBD02	TCRBD01-01,TCRBD02-01		TCRBJ01-01*01	TCRBJ01	TCRBJ01-01	01				5	0	0	8	6	0	39	51	57	-1	61	12	In	VDJ
CTTGTTGCTGGGGGACTCGGCCCTCTATCTCTGTGCCAGCAGCTTGCTCCTTCAGGGGGGTCGAACACTGAAGCTTTCTTTGGACAA		2	2.1906284913141582E-5	50	TCRBV05-06*01	TCRBV05	TCRBV05-06	01				TCRBD01-01*01	TCRBD01	TCRBD01-01	01				TCRBJ01-01*01	TCRBJ01	TCRBJ01-01	01				1	3	4	1	6	1	31	46	52	59	62	2	Out	VDJ
NNNNNNNNNNTGTCGGCTGCTCCCTCCCAGACATCTGTGTACTTCTGTGCCAGCAGTCCCAGGTGGGGAGTACTGTTTTTTGGCAGT	CASSPRWGVLFF	3	3.285942736971237E-5	36	TCRBV06-05*01	TCRBV06	TCRBV06-05	01				TCRBD02-01*02	TCRBD02	TCRBD02-01	02				TCRBJ01-04*01	TCRBJ01	TCRBJ01-04	01				5	1	9	2	8	13	45	57	65	70	71	3	In	VDJ
AATTCCCTGGAGCTTGGTGACTCTGCTGTGTATTTCTGTGCCAGCAGCCAAGAAGGCACGTATAATGAAAAACTGTTTTTTGGCAGT	CASSQEGTYNEKLFF	6	6.571885473942474E-5	45	TCRBV03-01/03-02*01	TCRBV03	TCRBV03-01/03-02	01								TCRBD01,TCRBD02	TCRBD01-01,TCRBD02-01		TCRBJ01-04*01	TCRBJ01	TCRBJ01-04	01				0	6	5	4	0	4	36	-1	53	56	62	6	In	VDJ
CTGGAGTCCGCCAGCACCAACCAGACATCTATGTACCTCTGTGCCAGCAGTTTCGGCAGGGGACATCAGCCCCAGCATTTTGGTGAT	CASSFGRGHQPQHF	2	2.1906284913141582E-5	42	TCRBV28-01*01	TCRBV28	TCRBV28-01	01				TCRBD01-01*01	TCRBD01	TCRBD01-01	01				TCRBJ01-05*01	TCRBJ01	TCRBJ01-05	01				3	2	4	2	3	5	39	53	56	62	64	2	In	VDJ
TCCACAAAGCTGGAGGACTCAGCCATGTACTTCTGTGCCAGCAGCCAACGAGACAGGGTTAGCAATCAGCCCCAGCATTTTGGTGAT	CASSQRDRVSNQPQHF	2	2.1906284913141582E-5	48	TCRBV02-01	TCRBV02	TCRBV02-01				01,03	TCRBD01-01*01	TCRBD01	TCRBD01-01	01				TCRBJ01-05*01	TCRBJ01	TCRBJ01-05	01				6	1	2	3	7	0	33	44	51	58	59	2	In	VDJ
CAGCCCTCAGAACCCAGGGACTCAGCTGTGTATTTTTGTGCTAGTGGCCCTGGGACCGGTAGCAATCAGCCCCAGCATTTTGGTGAT	CASGPGTGSNQPQHF	2	2.1906284913141582E-5	45	TCRBV12-05*01	TCRBV12	TCRBV12-05	01								TCRBD01,TCRBD02	TCRBD01-01,TCRBD02-01		TCRBJ01-05*01	TCRBJ01	TCRBJ01-05	01				6	3	0	7	4	0	36	47	51	56	59	2	In	VDJ
AAGATCCGGTCCACAAAGCTGGAGGACTCAGCCATGTACTTCTGTGCCAGCAGTGTGGACAGCAATCAGCCCCAGCATTTTGGTGAT	CASSVDSNQPQHF	2	2.1906284913141582E-5	39	TCRBV02-01	TCRBV02	TCRBV02-01				01,03					TCRBD01,TCRBD02	TCRBD01-01,TCRBD02-01		TCRBJ01-05*01	TCRBJ01	TCRBJ01-05	01				4	0	1	7	1	1	42	55	56	-1	60	2	In	VDJ
ATTCTGGAGTCCGCCAGCACCAACCAGACATCTATGTACCTCTGTGCCAGCAGTGACACAACCAATCAGCCCCAGCATTTTGGTGAT	CASSDTTNQPQHF	3	3.285942736971237E-5	39	TCRBV28-01*01	TCRBV28	TCRBV28-01	01				TCRBD01-01*01	TCRBD01	TCRBD01-01	01				TCRBJ01-05*01	TCRBJ01	TCRBJ01-05	01				5	4	2	6	0	3	42	-1	54	58	62	3	In	VDJ
ACGCCTTGGAGCTGGAGGACTCGGCCCTGTATCTCTGTGCCAGAGAGCCAGGGTGATACTGGGGACCAGCCCCAGCATTTTGGTGAT		2	2.1906284913141582E-5	46	TCRBV05-08*01	TCRBV05	TCRBV05-08	01								TCRBD01,TCRBD02	TCRBD01-01,TCRBD02-01		TCRBJ01-05*01	TCRBJ01	TCRBJ01-05	01				8	0	0	7	18	7	35	43	61	-1	66	2	Out	VDJ
NTGTCGGCTGCTCCCTCCCAGACATCTGTGTACTTCTGTGCCAGCAGTTACTCGGGCAGGGGCATCGGACCCCTCCACTTTGGGAAT	CASSYSGRGIGPLHF	2	2.1906284913141582E-5	45	TCRBV06-05*01	TCRBV06	TCRBV06-05	01				TCRBD01-01*01	TCRBD01	TCRBD01-01	01				TCRBJ01-06*01	TCRBJ01	TCRBJ01-06	01				0	6	4	2	3	12	36	53	56	62	68	2	In	VDJ
CTCACTGTGACATCGGCCCAAAAGAACCCGACAGCTTTCTATCTCTGTGCCAGTAGTGAGAAGAATTCACCCCTCCACTTTGGGAAT	CASSEKNSPLHF	2	2.1906284913141582E-5	36	TCRBV19-01*01	TCRBV19	TCRBV19-01	01				TCRBD02-01*02	TCRBD02	TCRBD02-01	02				TCRBJ01-06*01	TCRBJ01	TCRBJ01-06	01				5	3	11	2	0	7	45	-1	57	60	63	2	In	VDJ
CCAGCCTGCAGAGCTTGGGGACTCGGCCGTGTATCTCTGTGCCAGCAGGCTAAACAGGGGAGAGGGTCACCCCTCCACTTTGGGAAT		2	2.1906284913141582E-5	44	TCRBV11-03*01	TCRBV11	TCRBV11-03	01				TCRBD01-01*01	TCRBD01	TCRBD01-01	01				TCRBJ01-06*01	TCRBJ01	TCRBJ01-06	01				6	6	3	2	5	10	37	48	53	60	66	2	Out	VDJ
ACCAGTGCCCATCCTGAAGACAGCAGCTTCTACATCTGCAGTGCTAGAGATGGGGGCGCGAATAGGGCACCCCTCCACTTTGGGAAT	CSARDGGANRAPLHF	2	2.1906284913141582E-5	45	TCRBV20	TCRBV20				TCRBV20-01,TCRBV20-or09_02		TCRBD01-01*01	TCRBD01	TCRBD01-01	01				TCRBJ01-06*01	TCRBJ01	TCRBJ01-06	01				0	10	6	0	1	11	36	50	51	57	67	2	In	VDJ
NTGAAGATCCAGCCCTCAGAACCCAGGGACTCAGCTGTGTACTTCTGTGCCAGCAGTTTACGTCAGGGTGGCTACACCTTCGGTTCG	CASSLRQGGYTF	2	2.1906284913141582E-5	36	TCRBV12-03/12-04*01	TCRBV12	TCRBV12-03/12-04	01				TCRBD01-01*01	TCRBD01	TCRBD01-01	01				TCRBJ01-02*01	TCRBJ01	TCRBJ01-02	01				2	0	4	3	3	7	45	60	63	-1	68	2	In	VDJ
ACATCGGCCCAAAAGAACCCGACAGCTTTCTATCTCTGTGCCAGTAGTATAAACAGGATTGGGGTCTATGGCTACACCTTCGGTTCG	CASSINRIGVYGYTF	2	2.1906284913141582E-5	45	TCRBV19-01*01	TCRBV19	TCRBV19-01	01				TCRBD01-01*01	TCRBD01	TCRBD01-01	01				TCRBJ01-02*01	TCRBJ01	TCRBJ01-02	01				2	8	3	4	1	4	36	51	52	57	65	2	In	VDJ
NTGAAGATCCAGCCCTCAGAACCCAGGGACTCAGCTGTGTACTTCTGTGCCAGCAGTTTAGACAGCTATGGCTACACCTTCGGTTCG	CASSLDSYGYTF	2	2.1906284913141582E-5	36	TCRBV12-03/12-04*01	TCRBV12	TCRBV12-03/12-04	01				TCRBD01-01*01	TCRBD01	TCRBD01-01	01				TCRBJ01-02*01	TCRBJ01	TCRBJ01-02	01				1	0	3	5	0	4	45	-1	61	-1	65	2	In	VDJ
NNNNNNNTGTCGGCTGCTCCCTCCCAGACATCTGTGTACTTCTGTGCCAGCAGTTACGGCAGGGACTATGGCTACACCTTCGGTTCG	CASSYGRDYGYTF	11	1.2048456702227869E-4	39	TCRBV06-05*01	TCRBV06	TCRBV06-05	01				TCRBD01-01*01	TCRBD01	TCRBD01-01	01				TCRBJ01-02*01	TCRBJ01	TCRBJ01-02	01				2	0	4	3	2	3	42	57	59	-1	64	11	In	VDJ
CAGCCCTCAGAACCCAGGGACTCAGCTGTGTATTTTTGTGCTAGTGCCCACGGAAACAGGGCAGACTATGGCTACACCTTCGGTTCG	CASAHGNRADYGYTF	2	2.1906284913141582E-5	45	TCRBV12-05*01	TCRBV12	TCRBV12-05	01				TCRBD01-01*01	TCRBD01	TCRBD01-01	01				TCRBJ01-02*01	TCRBJ01	TCRBJ01-02	01				7	3	3	3	9	3	36	46	55	61	64	2	In	VDJ
AAGATCCGGTCCACAAAGCTGGAGGACTCAGCCATGTACTTCTGTGCCAGCAGTGAGGCAGTGAACTATGGCTACACCTTCGGTTCG	CASSEAVNYGYTF	2	2.1906284913141582E-5	39	TCRBV02-01	TCRBV02	TCRBV02-01				01,03	TCRBD01-01*01	TCRBD01	TCRBD01-01	01				TCRBJ01-02*01	TCRBJ01	TCRBJ01-02	01				3	2	4	5	2	2	42	56	58	61	63	2	In	VDJ
ACTGTGACATCGGCCCAAAAGAACCCGACAGCTTTCTATCTCTGTGCCAGTAGTACGGACAGAGTTGATGGCTACACCTTCGGTTCG	CASSTDRVDGYTF	2	2.1906284913141582E-5	39	TCRBV19-01*01	TCRBV19	TCRBV19-01	01				TCRBD01-01*01	TCRBD01	TCRBD01-01	01				TCRBJ01-02*01	TCRBJ01	TCRBJ01-02	01				4	5	1	5	1	6	42	55	56	62	67	2	In	VDJ
CTGAGCTGAATGTGAACGCCTTGGAGCTGGAGGACTCGGCCCTGTATCTCTGTGCCAGCAGCTTCGTCAGGAACCAACTTCGGTTCG		1	1.0953142456570791E-5	31	TCRBV05-08*01	TCRBV05	TCRBV05-08	01				TCRBD01-01*01	TCRBD01	TCRBD01-01	01				TCRBJ01-02*01	TCRBJ01	TCRBJ01-02	01				2	6	4	4	3	16	50	64	67	71	77	1	Out	VDJ
ATCCAGCCTGCAGAGCTTGGGGACTCGGCCGTGTATCTCTGTGCCAGCAGCCCACGGTTTGACCAGGGCGAGCAGTACTTCGGGCCG	CASSPRFDQGEQYF	1	1.0953142456570791E-5	42	TCRBV11-03*01	TCRBV11	TCRBV11-03	01				TCRBD01-01*01	TCRBD01	TCRBD01-01	01				TCRBJ02-07*01	TCRBJ02	TCRBJ02-07	01				5	0	4	3	12	6	39	51	63	-1	68	1	In	VDJ
CCTGCAGAACTGGAGGATTCTGGAGTTTATTTCTGTGCCAGCAGCCTCCCAGGACAGGGTGGTTACCGCGAGCAGTACTTCGGGCCG	CASSLPGQGGYREQYF	2	2.1906284913141582E-5	48	TCRBV14-01*01	TCRBV14	TCRBV14-01	01				TCRBD01-01*01	TCRBD01	TCRBD01-01	01				TCRBJ02-07*01	TCRBJ02	TCRBJ02-07	01				4	9	1	3	5	6	33	46	51	59	68	2	In	VDJ
AGTGCCCATCCTGAAGACAGCAGCTTCTACATCTGCAGTGCTAGAGGGGGGACTAGCGGACTCTCCTACGAGCAGTACTTCGGGCCG	CSARGGTSGLSYEQYF	3	3.285942736971237E-5	48	TCRBV20	TCRBV20				TCRBV20-01,TCRBV20-or09_02		TCRBD02-01	TCRBD02	TCRBD02-01				01,02	TCRBJ02-07*01	TCRBJ02	TCRBJ02-07	01				1	3	0	5	2	0	33	46	48	59	62	3	In	VDJ
CTAGAGTCTGCCATCCCCAACCAGACAGCTCTTTACTTCTGTGCCACCCCGCGAGGACAGGGGGCCTACGAGCAGTACTTCGGGCCG	CATPRGQGAYEQYF	2	2.1906284913141582E-5	42	TCRBV24-01*01	TCRBV24	TCRBV24-01	01				TCRBD01-01*01	TCRBD01	TCRBD01-01	01				TCRBJ02-07*01	TCRBJ02	TCRBJ02-07	01				9	0	1	1	6	2	39	48	54	-1	64	2	In	VDJ
GTGAACGCCTTGGAGCTGGACGACTCGGCCCTGTATCTCTGTGCCAGCGGGGACAGGGGGCGTCCCTACGAGCAGTACTTCGGGCCG	CASGDRGRPYEQYF	2	2.1906284913141582E-5	42	TCRBV05-04*01	TCRBV05	TCRBV05-04	01				TCRBD01-01*01	TCRBD01	TCRBD01-01	01				TCRBJ02-07*01	TCRBJ02	TCRBJ02-07	01				7	3	0	0	1	2	39	48	49	61	64	2	In	VDJ
CCCTCAGAACCCAGGGACTCAGCTGTGTACTTCTGTGCCAGCAGACAAGGAGCAGATTTGGGGACCTACGAGCAGTACTTCGGGCCG	CASRQGADLGTYEQYF	2	2.1906284913141582E-5	48	TCRBV12	TCRBV12				TCRBV12-03/12-04,TCRBV12-04						TCRBD01,TCRBD02	TCRBD01-01,TCRBD02-01		TCRBJ02-07*01	TCRBJ02	TCRBJ02-07	01				6	0	0	8	16	2	33	44	60	-1	64	2	In	VDJ
CTCTGAAGATCCGGTCCACAAAGCTGGAGGACTCAGCCATGTACTTCTGTGCCAGCAGTGGTTGGAAACACCATATATTTTGGAGAG		2	2.1906284913141582E-5	34	TCRBV02-01	TCRBV02	TCRBV02-01				01,03								TCRBJ01-03*01	TCRBJ01	TCRBJ01-03	01				4	2	0	0	0	3	47	-1	-1	60	62	2	Out	VJ
NTGAAGATCCAGCCCTCAGAACCCAGGGACTCAGCTGTGTACTTCTGTGCCAGCAGGACTGGGGCCAACGTCCTGACTTTCGGGGCC	CASRTGANVLTF	3	3.285942736971237E-5	36	TCRBV12-03/12-04*01	TCRBV12	TCRBV12-03/12-04	01								TCRBD01,TCRBD02	TCRBD01-01,TCRBD02-01		TCRBJ02-06*01	TCRBJ02	TCRBJ02-06	01				6	0	2	8	0	2	45	-1	56	-1	58	3	In	VDJ
GAGTCCGCCAGCACCAACCAGACATCTATGTACCTCTGTGCCAGCAGTCGGCGATTAGCGGCCCTCAATGAGCAGTTCTTCGGGCCA	CASSRRLAALNEQFF	2	2.1906284913141582E-5	45	TCRBV28-01*01	TCRBV28	TCRBV28-01	01				TCRBD02-01	TCRBD02	TCRBD02-01				01,02	TCRBJ02-01*01	TCRBJ02	TCRBJ02-01	01				5	4	5	5	7	6	36	48	55	61	65	2	In	VDJ
ATCCAGCCCTCAGAACCCAGGGACTCAGCTGTGTACTTCTGTGCCAGCAGTTTCGCCCTCGGAGACAATGAGCAGTTCTTCGGGCCA	CASSFALGDNEQFF	2	2.1906284913141582E-5	42	TCRBV12	TCRBV12				TCRBV12-03/12-04,TCRBV12-04		TCRBD02-01*02	TCRBD02	TCRBD02-01	02				TCRBJ02-01*01	TCRBJ02	TCRBJ02-01	01				3	0	10	2	7	5	39	53	60	-1	64	2	In	VDJ
TGAAGATCCGGTCCACAAAGCTGGAGGACTCAGCCATGTACTTCTGTGCCAGGAGGGTCCGGGGAAGAGACCCAGTACTTCGGGCCA		3	3.285942736971237E-5	37	TCRBV02-01	TCRBV02	TCRBV02-01				01,03	TCRBD02-01	TCRBD02	TCRBD02-01				01,02	TCRBJ02-05*01	TCRBJ02	TCRBJ02-05	01				9	0	8	3	7	3	44	52	59	-1	64	3	Out	VDJ
CTGGAGTCCGCCAGCACCAACCAGACATCTATGTACCTCTGTGCCAGCAGTTTCCTAGCAGGAACAGATACGCAGTATTTTGGCCCA	CASSFLAGTDTQYF	12	1.3143770947884949E-4	42	TCRBV28-01*01	TCRBV28	TCRBV28-01	01				TCRBD02-01	TCRBD02	TCRBD02-01				01,02	TCRBJ02-03*01	TCRBJ02	TCRBJ02-03	01				3	4	4	7	1	3	39	53	54	59	63	12	In	VDJ
AATGTGAGCACCTTGGAGCTGGGGGACTCGGCCCTTTATCTTTGCGCCAGCAGGCGGGAGGGTTCCGGGGAGCTGTTTTTTGGAGAA	CASRREGSGELFF	2	2.1906284913141582E-5	39	TCRBV05-01*01	TCRBV05	TCRBV05-01	01				TCRBD02-01*02	TCRBD02	TCRBD02-01	02				TCRBJ02-02*01	TCRBJ02	TCRBJ02-02	01				5	2	7	0	0	6	42	-1	53	62	64	2	In	VDJ
CAGCCTGCAGAGCTTGGGGACTCGGCCGTGTATCTCTGTGCCAGCAGTTATAGGACAGCGAACACCGGGGAGCTGTTTTTTGGAGAA	CASSYRTANTGELFF	3	3.285942736971237E-5	45	TCRBV11-03*01	TCRBV11	TCRBV11-03	01				TCRBD01-01*01	TCRBD01	TCRBD01-01	01				TCRBJ02-02*01	TCRBJ02	TCRBJ02-02	01				6	0	1	5	5	0	36	47	52	-1	58	3	In	VDJ
AACGCCTTGTTGCTGGGGGACTCGGCCCTCTATCTCTGTGCCAGCAGCTTGGGGGGAACGAACACCGGGGAGCTGTTTTTTGGAGAA	CASSLGGTNTGELFF	4	4.3812569826283164E-5	45	TCRBV05-06*01	TCRBV05	TCRBV05-06	01								TCRBD01,TCRBD02	TCRBD01-01,TCRBD02-01		TCRBJ02-02*01	TCRBJ02	TCRBJ02-02	01				0	1	0	8	1	0	36	52	53	57	58	4	In	VDJ
NNNNTGTCGGCTGCTCCCTCCCAGACATCTGTGTACTTCTGTGCCAGCAGTTCACGGACCGGTGGCACTGAAGCTTTCTTTGGACAA	CASSSRTGGTEAFF	2	2.1906284913141582E-5	42	TCRBV06-05*01	TCRBV06	TCRBV06-05	01								TCRBD01,TCRBD02	TCRBD01-01,TCRBD02-01		TCRBJ01-01*01	TCRBJ01	TCRBJ01-01	01				4	6	1	7	3	4	39	52	55	59	65	2	In	VDJ
CTGATTCTGGAGTCCGCCAGCACCAACCAGACATCTATGTACCTCTGTGCCACCGAATTTATGAACACTGAAGCTTTCTTTGGACAA	CATEFMNTEAFF	3	3.285942736971237E-5	36	TCRBV28-01*01	TCRBV28	TCRBV28-01	01								TCRBD01,TCRBD02	TCRBD01-01,TCRBD02-01		TCRBJ01-01*01	TCRBJ01	TCRBJ01-01	01				10	5	2	8	2	0	45	52	54	56	61	3	In	VDJ
GAGTCCGCCAGCACCAACCAGACATCTATGTACCTCTGTGCCAGCAGTTTAAGAACAATAATGAACACTGAAGCTTTCTTTGGACAA	CASSLRTIMNTEAFF	2	2.1906284913141582E-5	45	TCRBV28-01*01	TCRBV28	TCRBV28-01	01				TCRBD01-01*01	TCRBD01	TCRBD01-01	01				TCRBJ01-01*01	TCRBJ01	TCRBJ01-01	01				2	4	3	6	3	0	36	51	54	57	61	2	In	VDJ
ATCCAGCCTGCAGAGCTTGGGGACTCGGCCGTGTATCTCTGTGCCAGCAGCTTAGATTCTGGGAACACTGAAGCTTTCTTTGGACAA	CASSLDSGNTEAFF	2	2.1906284913141582E-5	42	TCRBV11-03*01	TCRBV11	TCRBV11-03	01								TCRBD01,TCRBD02	TCRBD01-01,TCRBD02-01		TCRBJ01-01*01	TCRBJ01	TCRBJ01-01	01				0	0	0	10	4	1	39	56	60	-1	62	2	In	VDJ
GAGATCCAGTCCACGGAGTCAGGGGACACAGCACTGTATTTCTGTGCCAGCAGCAATAGGGGGAACACTGAAGCTTTCTTTGGACAA	CASSNRGNTEAFF	2	2.1906284913141582E-5	39	TCRBV21-01*01	TCRBV21	TCRBV21-01	01				TCRBD01-01*01	TCRBD01	TCRBD01-01	01				TCRBJ01-01*01	TCRBJ01	TCRBJ01-01	01				3	0	5	2	1	1	42	56	57	-1	62	2	In	VDJ
GTGAACGCCTTGGAGCTGGACGACTCGGCCCTGTATCTCTGTGCCAGCAGCTTGTCGGGCGTGGGCGAAAAACTGTTTTTTGGCAGT	CASSLSGVGEKLFF	2	2.1906284913141582E-5	42	TCRBV05-04*01	TCRBV05	TCRBV05-04	01								TCRBD01,TCRBD02	TCRBD01-01,TCRBD02-01		TCRBJ01-04*01	TCRBJ01	TCRBJ01-04	01				1	6	8	0	2	8	39	54	56	60	66	2	In	VDJ
AAGATCCGGTCCACAAAGCTGGAGGACTCAGCCATGTACTTCTGTGCCAGCAGGCAGGGAGGGGGTCAGCCCCAGCATTTTGGTGAT	CASRQGGGQPQHF	2	2.1906284913141582E-5	39	TCRBV02-01	TCRBV02	TCRBV02-01				01,03	TCRBD02-01*02	TCRBD02	TCRBD02-01	02				TCRBJ01-05*01	TCRBJ01	TCRBJ01-05	01				6	2	9	0	3	6	42	53	56	63	65	2	In	VDJ
GTGAACGCCTTGGAGCTGGACGACTCGGCCCTGTATCTCTGTGCCAGCAGCTTGTTCGGGGGCGGTCAGCCCCAGCATTTTGGTGAT	CASSLFGGGQPQHF	2	2.1906284913141582E-5	42	TCRBV05-04*01	TCRBV05	TCRBV05-04	01								TCRBD01,TCRBD02	TCRBD01-01,TCRBD02-01		TCRBJ01-05*01	TCRBJ01	TCRBJ01-05	01				1	2	6	0	3	6	39	54	57	63	65	2	In	VDJ
ACTGTGACATCGGCCCAAAAGAACCCGACAGCTTTCTATCTCTGTGCCAGTAGTATATTAAGGGATCAGCCCCAGCATTTTGGTGAT	CASSILRDQPQHF	2	2.1906284913141582E-5	39	TCRBV19-01*01	TCRBV19	TCRBV19-01	01								TCRBD01,TCRBD02	TCRBD01-01,TCRBD02-01		TCRBJ01-05*01	TCRBJ01	TCRBJ01-05	01				2	0	5	3	3	5	42	57	60	-1	64	2	In	VDJ
AGAGCTTGGGGACTCGGCCGTGTATCTCTGTGCCAGCAGCTTACCCCGAGGGGGCACTTGAGCAATCAGCCCCAGCATTTTGGTGAT		2	2.1906284913141582E-5	53	TCRBV11-03*01	TCRBV11	TCRBV11-03	01				TCRBD01-01*01	TCRBD01	TCRBD01-01	01				TCRBJ01-05*01	TCRBJ01	TCRBJ01-05	01				2	5	5	0	5	1	28	43	48	55	60	2	Out	VDJ
ACCTTGGAGCTGGGGGACTCGGCCCTTTATCTTTGCGCCAGCAGCCCTACGGGTCTTTCCAGTAATTCACCCCTCCACTTTGGGAAT	CASSPTGLSSNSPLHF	3	3.285942736971237E-5	48	TCRBV05-01*01	TCRBV05	TCRBV05-01	01				TCRBD02-01	TCRBD02	TCRBD02-01				01,02	TCRBJ01-06*01	TCRBJ01	TCRBJ01-06	01				4	9	8	4	4	6	33	45	49	53	62	3	In	VDJ
GAGCTGAATGTGAACGCCTTGTTGCTGGGGGACTCGGCCCTCTATCTCTGTGCCAGCAGTCTCTCCGGTGGCTACACCTTCGGTTCG	CASSLSGGYTF	6	6.571885473942474E-5	33	TCRBV05-06*01	TCRBV05	TCRBV05-06	01				TCRBD02-01	TCRBD02	TCRBD02-01				01,02	TCRBJ01-02*01	TCRBJ01	TCRBJ01-02	01				5	0	8	5	6	7	48	59	65	-1	68	6	In	VDJ
CTGAAGATCCGGTCCACAAAGCTGGAGGACTCAGCCATGTACTTCTGTGCCAGCCTCGGGAGACCGTATGGCTACACCTTCGGTTCG	CASLGRPYGYTF	2	2.1906284913141582E-5	36	TCRBV02-01	TCRBV02	TCRBV02-01				01,03	TCRBD02-01*02	TCRBD02	TCRBD02-01	02				TCRBJ01-02*01	TCRBJ01	TCRBJ01-02	01				8	4	8	2	2	5	45	54	56	62	66	2	In	VDJ
CTGATTCTGGAGTCCGCCAGCACCAACCAGACATCTATGTACCTCTGTGCCAGCAGTAAGACAGACTATGGCTACACCTTCGGTTCG	CASSKTDYGYTF	1	1.0953142456570791E-5	36	TCRBV28-01*01	TCRBV28	TCRBV28-01	01				TCRBD01-01*01	TCRBD01	TCRBD01-01	01				TCRBJ01-02*01	TCRBJ01	TCRBJ01-02	01				5	0	2	5	2	3	45	57	59	-1	64	1	In	VDJ
CATCGGCCCAAAAGAACCCGACAGCTTTCTATCTCTGTGCCAGTGCCCGGACAGGGGGGAAGTAACTATGGCTACACCTTCGGTTCG		2	2.1906284913141582E-5	46	TCRBV19-01*01	TCRBV19	TCRBV19-01	01				TCRBD01-01*01	TCRBD01	TCRBD01-01	01				TCRBJ01-02*01	TCRBJ01	TCRBJ01-02	01				8	4	1	1	4	1	35	44	48	58	62	2	Out	VDJ
GTGAACGCCTTGGAGCTGGAGGACTCGGCCCTGTATCTCTGTGCCAGCAGCTTGGGGGGAGCTAACTATGGCTACACCTTCGGTTCG	CASSLGGANYGYTF	1	1.0953142456570791E-5	42	TCRBV05-08*01	TCRBV05	TCRBV05-08	01				TCRBD02-01*02	TCRBD02	TCRBD02-01	02				TCRBJ01-02*01	TCRBJ01	TCRBJ01-02	01				0	0	9	2	1	0	39	55	56	-1	61	1	In	VDJ
GCCTTGGAGCTGGAGGACTCGGCCCTGTATCTCTGTGCCAGCAGCCCGCTACTGGCAAAAGCTAACTATGGCTACACCTTCGGTTCG	CASSPLLAKANYGYTF	1	1.0953142456570791E-5	48	TCRBV05-08*01	TCRBV05	TCRBV05-08	01								TCRBD01,TCRBD02	TCRBD01-01,TCRBD02-01		TCRBJ01-02*01	TCRBJ01	TCRBJ01-02	01				4	5	9	0	8	0	33	45	53	56	61	1	In	VDJ
ATTCTGGAGTCCGCCAGCACCAACCAGACATCTATGTACCTCTGTGCCAGCAGTTTAACAGGCAACTATGGCTACACCTTCGGTTCG	CASSLTGNYGYTF	1	1.0953142456570791E-5	39	TCRBV28-01*01	TCRBV28	TCRBV28-01	01				TCRBD01-01*01	TCRBD01	TCRBD01-01	01				TCRBJ01-02*01	TCRBJ01	TCRBJ01-02	01				2	1	3	4	0	2	42	-1	57	62	63	1	In	VDJ
CCCTCAGAACCCAGGGACTCAGCTGTGTACTTCTGTGCCAGCAGTCCGGGCCCCGGTAAGGGAAACTATGGCTACACCTTCGGTTCG	CASSPGPGKGNYGYTF	2	2.1906284913141582E-5	48	TCRBV12	TCRBV12				TCRBV12-03/12-04,TCRBV12-04						TCRBD01,TCRBD02	TCRBD01-01,TCRBD02-01		TCRBJ01-02*01	TCRBJ01	TCRBJ01-02	01				5	0	0	8	14	2	33	45	59	-1	63	2	In	VDJ
GTGACATCGGCCCAAAAGAACCCGACAGCTTTCTATCTCTGTGCCAGTAGCCCGGTCGATCGGGTATATGGCTACACCTTCGGTTCG	CASSPVDRVYGYTF	2	2.1906284913141582E-5	42	TCRBV19-01*01	TCRBV19	TCRBV19-01	01				TCRBD02-01	TCRBD02	TCRBD02-01				01,02	TCRBJ01-02*01	TCRBJ01	TCRBJ01-02	01				6	2	8	4	10	5	39	50	60	64	66	2	In	VDJ
AAGATCCAGCGCACAGAGCAGGAGGACTCGGCCGTGTATCTCTGTGCCAGCAGCTTAGCGAAGGGGACGAGAATGTACTTCGGGCCG	CASSLAKGTRMYF	2	2.1906284913141582E-5	39	TCRBV07-02	TCRBV07	TCRBV07-02				01,02					TCRBD01,TCRBD02	TCRBD01-01,TCRBD02-01		TCRBJ02-07*01	TCRBJ02	TCRBJ02-07	01				0	6	0	7	4	12	42	59	63	68	74	2	In	VDJ
CTGAAGATCCGGTCCACAAAGCTGGAGGACTCAGCCATGTACTTCTGTGCCAGCAGTGAACAGGGGTGGGAGCAGTACTTCGGGCCG	CASSEQGWEQYF	2	2.1906284913141582E-5	36	TCRBV02-01	TCRBV02	TCRBV02-01				01,03	TCRBD01-01*01	TCRBD01	TCRBD01-01	01				TCRBJ02-07*01	TCRBJ02	TCRBJ02-07	01				2	3	4	2	0	7	45	-1	60	66	69	2	In	VDJ
TCCCTGATTCTGGAGTCCGCCAGCACCAACCAGACATCTATGTACCTCTGTGCCAGCAGTTATAGTCGCGAGCAGTACTTCGGGCCG	CASSYSREQYF	1	1.0953142456570791E-5	33	TCRBV28-01*01	TCRBV28	TCRBV28-01	01				TCRBD02-01	TCRBD02	TCRBD02-01				01,02	TCRBJ02-07*01	TCRBJ02	TCRBJ02-07	01				4	3	5	8	1	6	48	61	62	65	68	1	In	VDJ
CTGAAGATCCGGTCCACAAAGCTGGAGGACTCAGCCATGTACTTCTGTGCCATCCGGACAGGGACTTACGAGCAGTACTTCGGGCCG	CAIRTGTYEQYF	2	2.1906284913141582E-5	36	TCRBV02-01	TCRBV02	TCRBV02-01				01,03	TCRBD01-01*01	TCRBD01	TCRBD01-01	01				TCRBJ02-07*01	TCRBJ02	TCRBJ02-07	01				10	3	1	3	3	4	45	52	55	63	66	2	In	VDJ
CCCTCAGAACCCAGGGACTCAGCTGTGTACTTCTGTGCCAGCAGTCCGGTAGACAGGGCTTCTTTCTACGAGCAGTACTTCGGGCCG	CASSPVDRASFYEQYF	4	4.3812569826283164E-5	48	TCRBV12	TCRBV12				TCRBV12-03/12-04,TCRBV12-04		TCRBD01-01*01	TCRBD01	TCRBD01-01	01				TCRBJ02-07*01	TCRBJ02	TCRBJ02-07	01				5	7	2	3	6	3	33	45	51	58	65	4	In	VDJ
ATCAATTCCCTGGAGCTTGGTGACTCTGCTGTGTATTTCTGTGCCAGCAGCCAAGGGCCGGCTTCCTACGAGCAGTACTTCGGGCCG	CASSQGPASYEQYF	2	2.1906284913141582E-5	42	TCRBV03-01/03-02*01	TCRBV03	TCRBV03-01/03-02	01								TCRBD01,TCRBD02	TCRBD01-01,TCRBD02-01		TCRBJ02-07*01	TCRBJ02	TCRBJ02-07	01				1	5	9	0	0	1	39	-1	55	58	63	2	In	VDJ
CCTGCAGCCAGAAGACTCAGCCCTGTATCTCTGCGCCAGCAGCCAGAGGGGACAGGGGGTTTGTCCTACGAGCAGTACTTCGGGCCG		2	2.1906284913141582E-5	50	TCRBV04-01*01	TCRBV04	TCRBV04-01	01				TCRBD01-01*01	TCRBD01	TCRBD01-01	01				TCRBJ02-07*01	TCRBJ02	TCRBJ02-07	01				3	4	0	1	3	1	31	45	48	59	63	2	Out	VDJ
GTGCAGCCTGCAGAACTGGAGGATTCTGGAGTTTATTTCTGTGCCAGCAGCCAAGATTTAACCTCCTACGAGCAGTACTTCGGGCCG	CASSQDLTSYEQYF	4	4.3812569826283164E-5	42	TCRBV14-01*01	TCRBV14	TCRBV14-01	01								TCRBD01,TCRBD02	TCRBD01-01,TCRBD02-01		TCRBJ02-07*01	TCRBJ02	TCRBJ02-07	01				0	0	3	7	4	0	39	56	60	-1	62	4	In	VDJ
CTGAGCTCTCTGGAGCTGGGGGACTCAGCTTTGTATTTCTGTGCCAGCAGCGTAGGGACAACCTCCTACGAGCAGTACTTCGGGCCG	CASSVGTTSYEQYF	2	2.1906284913141582E-5	42	TCRBV09-01*01	TCRBV09	TCRBV09-01	01				TCRBD01-01*01	TCRBD01	TCRBD01-01	01				TCRBJ02-07*01	TCRBJ02	TCRBJ02-07	01				0	2	1	6	0	0	39	-1	55	60	62	2	In	VDJ
CAGCGCACAGAGCAGGAGGACTCGGCCGTGTATCTCTGTGCCAGCAGCTTGACTAGCGGGTTATCCTACGAGCAGTACTTCGGGCCG	CASSLTSGLSYEQYF	2	2.1906284913141582E-5	45	TCRBV07-02	TCRBV07	TCRBV07-02				01,02	TCRBD02-01	TCRBD02	TCRBD02-01				01,02	TCRBJ02-07*01	TCRBJ02	TCRBJ02-07	01				3	3	2	4	0	1	36	-1	50	60	63	2	In	VDJ
TCTGAGCTGAATGTGAACGCCTTGTTGCTGGGGGACTCGGCCATAGGGGACCTAGTAATTGGGACCTACGAGCAGTACTTCGGGCCG	LVIGTYEQYF	1	1.0953142456570791E-5	30	TCRBV05	TCRBV05				TCRBV05-05,TCRBV05-06						TCRBD01,TCRBD02	TCRBD01-01,TCRBD02-01		TCRBJ02-07*01	TCRBJ02	TCRBJ02-07	01				25	13	0	7	4	2	51	42	46	51	64	1	In	VDJ
TCTGGAGTCCGCCAGCACCAACCAGACATCTATGTACCTCTGTGCCAGCAGTGTACCTACACGACCTACGAGCAGTACTTCGGGCCG		4	4.3812569826283164E-5	41	TCRBV28-01*01	TCRBV28	TCRBV28-01	01								TCRBD01,TCRBD02	TCRBD01-01,TCRBD02-01		TCRBJ02-07*01	TCRBJ02	TCRBJ02-07	01				5	3	3	6	6	2	40	52	58	61	64	4	Out	VDJ
CTGATCCTGGAGTCGCCCAGCCCCAACCAGACCTCTCTGTACTTCTGTGCCAGCAGAGGGTTAACCTACGAGCAGTACTTCGGGCCG	CASRGLTYEQYF	5	5.476571228285395E-5	36	TCRBV27-01*01	TCRBV27	TCRBV27-01	01								TCRBD01,TCRBD02	TCRBD01-01,TCRBD02-01		TCRBJ02-07*01	TCRBJ02	TCRBJ02-07	01				6	4	5	3	0	2	45	-1	56	60	64	5	In	VDJ
CAGCCTGCAGAGCTTGGGGACTCGGCCGTGTATCTCTGTGCCAGCAGTCAGGACGGCAGGGGGAACTACGAGCAGTACTTCGGGCCG	CASSQDGRGNYEQYF	1	1.0953142456570791E-5	45	TCRBV11-03*01	TCRBV11	TCRBV11-03	01				TCRBD01-01*01	TCRBD01	TCRBD01-01	01				TCRBJ02-07*01	TCRBJ02	TCRBJ02-07	01				6	2	4	1	9	3	36	47	56	63	65	1	In	VDJ
CTGATTCTGGAGTCCGCCAGCACCAACCAGACATCTATGTACCTCTGTGCCAGCAGCCCGCGAGAATACGAGCAGTACTTCGGGCCG	CASSPREYEQYF	1	1.0953142456570791E-5	36	TCRBV28-01*01	TCRBV28	TCRBV28-01	01				TCRBD02-01	TCRBD02	TCRBD02-01				01,02	TCRBJ02-07*01	TCRBJ02	TCRBJ02-07	01				6	4	7	6	3	4	45	56	59	62	66	1	In	VDJ
GTGAACGCCTTGGAGCTGGACGACTCGGCCCTGTATCTCTGTGCCAGCAGCTTGGAACAGGGAGTCCACGAGCAGTACTTCGGGCCG	CASSLEQGVHEQYF	2	2.1906284913141582E-5	42	TCRBV05-04*01	TCRBV05	TCRBV05-04	01				TCRBD01-01*01	TCRBD01	TCRBD01-01	01				TCRBJ02-07*01	TCRBJ02	TCRBJ02-07	01				0	5	3	3	1	5	39	55	56	62	67	2	In	VDJ
ATCCAGCCCTCAGAACCCAGGGACTCAGCTGTGTACTTCTGTGCCAGCAGTTTTGGGACAGGTATTTCACCCCTCCACTTTGGGAAC	CASSFGTGISPLHF	2	2.1906284913141582E-5	42	TCRBV12	TCRBV12				TCRBV12-03/12-04,TCRBV12-04		TCRBD01-01*01	TCRBD01	TCRBD01-01	01				TCRBJ01-06*02	TCRBJ01	TCRBJ01-06	02				3	3	0	4	1	9	39	53	54	62	65	2	In	VDJ
CTGGAGTCGCCCAGCCCCAACCAGACCTCTCTGTACTTCTGTGCCAGCAGCCGGGACAGGGATAATTCACCCCTCCACTTTGGGAAC	CASSRDRDNSPLHF	2	2.1906284913141582E-5	42	TCRBV27-01*01	TCRBV27	TCRBV27-01	01				TCRBD01-01*01	TCRBD01	TCRBD01-01	01				TCRBJ01-06*02	TCRBJ01	TCRBJ01-06	02				6	0	0	3	2	5	39	50	52	-1	61	2	In	VDJ
ATCCAGCCTGCAGAGCTTGGGGACTCGGCCGTGTATCTCTGTGCCAGCAGCGCCGCTTGGGCCTACGATGAGCAGTTCTTCGGGCCA	CASSAAWAYDEQFF	1	1.0953142456570791E-5	42	TCRBV11-03*01	TCRBV11	TCRBV11-03	01				TCRBD01-01*01	TCRBD01	TCRBD01-01	01				TCRBJ02-01*01	TCRBJ02	TCRBJ02-01	01				5	5	8	0	7	8	39	51	58	62	67	1	In	VDJ
AGCTCCTTGGAGCTGGGGGACTCAGCCCTGTACTTCTGTGCCAGCAGCCTGAGGGGGGCAAAGGTCAATGAGCAGTTCTTCGGGCCA	CASSLRGAKVNEQFF	4	4.3812569826283164E-5	45	TCRBV13-01*01	TCRBV13	TCRBV13-01	01								TCRBD01,TCRBD02	TCRBD01-01,TCRBD02-01		TCRBJ02-01*01	TCRBJ02	TCRBJ02-01	01				5	8	5	1	3	6	36	48	51	57	65	4	In	VDJ
GTGACCAGTGCCCATCCTGAAGACAGCAGCTTCTACATCTGCAGTGCGGAAAGCGGGGTTTCCTACAATGAGCAGTTCTTCGGGCCA	CSAESGVSYNEQFF	7	7.667199719599554E-5	42	TCRBV20	TCRBV20				TCRBV20-01,TCRBV20-or09_02		TCRBD02-01*01	TCRBD02	TCRBD02-01	01				TCRBJ02-01*01	TCRBJ02	TCRBJ02-01	01				6	2	6	3	4	1	39	47	51	58	60	7	In	VDJ
AACGCCTTGTTGCTGGGGGACTCGGCCCTCTATCTCTGTGCCAGCAGCTTGACTAGCGGGAACTACAATGAGCAGTTCTTCGGGCCA	CASSLTSGNYNEQFF	3	3.285942736971237E-5	45	TCRBV05-06*01	TCRBV05	TCRBV05-06	01				TCRBD02-01*02	TCRBD02	TCRBD02-01	02				TCRBJ02-01*01	TCRBJ02	TCRBJ02-01	01				1	1	3	3	0	3	36	-1	51	61	62	3	In	VDJ
CCTGCAGAGCTTGAGGACTCGGCCGTGTATCTCTGTGCCAGCAGCTTTACTAGCGGTATAGGAGGAAATGAGCAGTTCTTCGGGCCA	CASSFTSGIGGNEQFF	2	2.1906284913141582E-5	48	TCRBV11	TCRBV11				TCRBV11-02,TCRBV11-03		TCRBD02-01	TCRBD02	TCRBD02-01				01,02	TCRBJ02-01*01	TCRBJ02	TCRBJ02-01	01				3	10	3	5	1	7	33	47	48	56	66	2	In	VDJ
GTGACCAGTGCCCATCCTGAAGACAGCAGCTTCTACATCTGCAGTGCCGAGACCGGGACGGTGGGAGAGACCCAGTACTTCGGGCCA	CSAETGTVGETQYF	2	2.1906284913141582E-5	42	TCRBV20	TCRBV20				TCRBV20-01,TCRBV20-or09_02						TCRBD01,TCRBD02	TCRBD01-01,TCRBD02-01		TCRBJ02-05*01	TCRBJ02	TCRBJ02-05	01				6	6	0	7	7	4	39	47	54	59	65	2	In	VDJ
AGAAGACTCAGCCCTGTATCTCTGCGCCAGCAGCCAACTTGGGGACCCTATAGGACTAAGGTAGGAGAGACCCAGTACTTCGGGCCA		7	7.667199719599554E-5	59	TCRBV04-01*01	TCRBV04	TCRBV04-01	01				TCRBD02-01	TCRBD02	TCRBD02-01				01,02	TCRBJ02-05*01	TCRBJ02	TCRBJ02-05	01				2	7	1	9	15	4	22	37	52	58	65	7	Out	VDJ
GAGTCCGCTACCAGCTCCCAGACATCTGTGTACTTCTGTGCCATCAGTAAATCCGGGGGCCTCCAAGAGACCCAGTACTTCGGGCCA	CAISKSGGLQETQYF	3	3.285942736971237E-5	45	TCRBV10-03*01	TCRBV10	TCRBV10-03	01								TCRBD01,TCRBD02	TCRBD01-01,TCRBD02-01		TCRBJ02-05*01	TCRBJ02	TCRBJ02-05	01				5	2	6	0	6	1	36	48	54	60	62	3	In	VDJ
ATCCAGCGCACAGAGCAGGGGGACTCAGCCGCGTATCTCCGTGTGGAACAGGCCTAAATCGGCCAAGAGACCCAGTACTTCGGGCCA	RVEQA*IGQETQYF	27	2.9573484632741134E-4	42	TCRBV07-03*03	TCRBV07	TCRBV07-03	03				TCRBD01-01*01	TCRBD01	TCRBD01-01	01				TCRBJ02-05*01	TCRBJ02	TCRBJ02-05	01				13	10	3	4	4	1	39	43	47	52	62	27	Stop	VDJ
GAGTCGCCCAGCCCCAACCAGACCTCTCTGTACTTCTGTGCCAGCAGTCTAGCGGGGGGTGCTATGGATACGCAGTATTTTGGCCCA	CASSLAGGAMDTQYF	2	2.1906284913141582E-5	45	TCRBV27-01*01	TCRBV27	TCRBV27-01	01				TCRBD02-01*01	TCRBD02	TCRBD02-01	01				TCRBJ02-03*01	TCRBJ02	TCRBJ02-03	01				5	7	4	1	0	6	36	-1	48	59	66	2	In	VDJ
AAGATCCAGCGCACAGAGCAGGGGGACTCGGCCATGTATCTCTGTGCCAGCAGCTTTACGGGGGAGGATACGCAGTATTTTGGCCCA	CASSFTGEDTQYF	2	2.1906284913141582E-5	39	TCRBV07-09*01	TCRBV07	TCRBV07-09	01				TCRBD02-01*01	TCRBD02	TCRBD02-01	01				TCRBJ02-03*01	TCRBJ02	TCRBJ02-03	01				3	2	8	2	2	6	42	56	58	64	66	2	In	VDJ
AAGATCCGGTCCACAAAGCTGGAGGACTCAGCCATGTACTTCTGTGCCAGCTTGATGGGGACCGCAGATACGCAGTATTTTGGCCCA	CASLMGTADTQYF	3	3.285942736971237E-5	39	TCRBV02-01	TCRBV02	TCRBV02-01				01,03					TCRBD01,TCRBD02	TCRBD01-01,TCRBD02-01		TCRBJ02-03*01	TCRBJ02	TCRBJ02-03	01				8	2	0	7	6	4	42	51	57	62	64	3	In	VDJ
ACTGTGACATCGGCCCAAAAGAACCCGACAGCTTTCTATCTCTGTGCCAGTAGTGGACGAGCACCAGATACGCAGTATTTTGGCCCA	CASSGRAPDTQYF	6	6.571885473942474E-5	39	TCRBV19-01*01	TCRBV19	TCRBV19-01	01								TCRBD01,TCRBD02	TCRBD01-01,TCRBD02-01		TCRBJ02-03*01	TCRBJ02	TCRBJ02-03	01				5	6	1	7	0	4	42	-1	54	58	64	6	In	VDJ
TCGGCTGCTCCCTCCCAGACATCTGTGTACTTCTGTGCCAGCAGCCCCGGACAGCCACTGAGTCCCGGGGAGCTGTTTTTTGGAGAA	CASSPGQPLSPGELFF	3	3.285942736971237E-5	48	TCRBV06	TCRBV06				TCRBV06-01,TCRBV06-02,TCRBV06-05		TCRBD01-01*01	TCRBD01	TCRBD01-01	01				TCRBJ02-02*01	TCRBJ02	TCRBJ02-02	01				6	10	1	5	4	6	33	44	48	54	64	3	In	VDJ
TTGGCGTCTGCTGTACCCTCTCAGACATCTGTGTACTTCTGTGCCAGCAAGGAGGACACGGACACCGGGGAGCTGTTTTTTGGAGAA	CASKEDTDTGELFF	13	1.4239085193542026E-4	42	TCRBV06-04*01	TCRBV06	TCRBV06-04	01								TCRBD01,TCRBD02	TCRBD01-01,TCRBD02-01		TCRBJ02-02*01	TCRBJ02	TCRBJ02-02	01				7	3	1	6	4	3	39	49	53	58	61	13	In	VDJ
GGGACTCAGCTGTGTACTTCTGTGCCAGCAGTTTCCCGCTAGCCGCAAAAGGGAGGAGGGCACACCGGGGAGCTGTTTTTTGGAGAA		5	5.476571228285395E-5	61	TCRBV12	TCRBV12				TCRBV12-03/12-04,TCRBV12-04		TCRBD02-01*02	TCRBD02	TCRBD02-01	02				TCRBJ02-02*01	TCRBJ02	TCRBJ02-02	01				3	5	9	1	16	3	20	34	50	56	61	5	Out	VDJ
AAGATCCAGCCTGCAGAGCTTGGGGACTCGGCCGTGTATCTCTGTGCCAGCAGCTCTTCGTCGAAGGTAGAGGCTTTCTTTGGACAA	CASSSSSKVEAFF	2	2.1906284913141582E-5	39	TCRBV11-03*01	TCRBV11	TCRBV11-03	01								TCRBD01,TCRBD02	TCRBD01-01,TCRBD02-01		TCRBJ01-01*01	TCRBJ01	TCRBJ01-01	01				4	5	5	4	9	11	42	55	64	67	72	2	In	VDJ
NTGTCGGCTGCTCCCTCCCAGACATCTGTGTACTTCTGTGCCAGCAGTTCTCCGGGACAGGGTACCACTGAAGCTTTCTTTGGACAA	CASSSPGQGTTEAFF	2	2.1906284913141582E-5	45	TCRBV06-05*01	TCRBV06	TCRBV06-05	01				TCRBD01-01*01	TCRBD01	TCRBD01-01	01				TCRBJ01-01*01	TCRBJ01	TCRBJ01-01	01				4	3	0	3	4	4	36	49	53	62	65	2	In	VDJ
CACATCAATTCCCTGGAGCTTGGTGACTCTGCTGTGTATTTCTGTGCCAGCAGCCCCCAGGTTTACACTGAAGCTTTCTTTGGACAA	CASSPQVYTEAFF	2	2.1906284913141582E-5	39	TCRBV03-01/03-02*01	TCRBV03	TCRBV03-01/03-02	01				TCRBD01-01*01	TCRBD01	TCRBD01-01	01				TCRBJ01-01*01	TCRBJ01	TCRBJ01-01	01				4	3	4	4	2	3	42	55	57	61	64	2	In	VDJ
GTGACCAGTGCCCATCCTGAAGACAGCAGCTTCTACATCTGCAGTGCACCGAGTCCCGTCTCGGACACTGAAGCTTTCTTTGGACAA	CSAPSPVSDTEAFF	11	1.2048456702227869E-4	42	TCRBV20	TCRBV20				TCRBV20-01,TCRBV20-or09_02		TCRBD02-01	TCRBD02	TCRBD02-01				01,02	TCRBJ01-01*01	TCRBJ01	TCRBJ01-01	01				6	0	8	5	14	3	39	47	61	-1	64	11	In	VDJ
ACTGTGACATCGGCCCAAAAGAACCCGACAGCTTTCTATCTCTGTGCCAGTAGTATAGGGAAGAACACTGAAGCTTTCTTTGGACAA	CASSIGKNTEAFF	2	2.1906284913141582E-5	39	TCRBV19-01*01	TCRBV19	TCRBV19-01	01								TCRBD01,TCRBD02	TCRBD01-01,TCRBD02-01		TCRBJ01-01*01	TCRBJ01	TCRBJ01-01	01				1	1	1	8	0	1	42	-1	58	61	62	2	In	VDJ
CAGCCCTCAGAACCCAGGGACTCAGCTGTGTACTTCTGTGCCAGCAGTTTGAGGACAGACAAGAACACTGAAGCTTTCTTTGGACAA	CASSLRTDKNTEAFF	2	2.1906284913141582E-5	45	TCRBV12	TCRBV12				TCRBV12-03/12-04,TCRBV12-04		TCRBD01-01*01	TCRBD01	TCRBD01-01	01				TCRBJ01-01*01	TCRBJ01	TCRBJ01-01	01				3	4	1	5	2	1	36	50	52	58	62	2	In	VDJ
AAGATCCAGCGCACAGAGCAGGAGGACTCCGCCGTGTATCTCTGTGCCAGCAGCTTAGGACCTAATGAAAAACTGTTTTTTGGCAGT	CASSLGPNEKLFF	6	6.571885473942474E-5	39	TCRBV07-08*01	TCRBV07	TCRBV07-08	01								TCRBD01,TCRBD02	TCRBD01-01,TCRBD02-01		TCRBJ01-04*01	TCRBJ01	TCRBJ01-04	01				1	0	2	7	0	3	42	-1	58	-1	61	6	In	VDJ
AGCGCACAGAGCAGGGGGACTCGGCCATGTATCTCTGTGCCAGCAGCTCCCCGGACTTGGACTAATGAAAAACTGTTTTTTGGCAGT		10	1.095314245657079E-4	46	TCRBV07-09*01	TCRBV07	TCRBV07-09	01				TCRBD02-01	TCRBD02	TCRBD02-01				01,02	TCRBJ01-04*01	TCRBJ01	TCRBJ01-04	01				4	3	1	10	4	2	35	48	52	57	60	10	Out	VDJ
GCCCATCCTGAAGACAGCAGCTTCTACATCTGCAGTGCCACACCCGGGATACGCGGGGGTCTACGGGAAAAACTGTTTTTTGGCAGT	CSATPGIRGGLREKLFF	2	2.1906284913141582E-5	51	TCRBV20	TCRBV20				TCRBV20-01,TCRBV20-or09_02		TCRBD02-01*01	TCRBD02	TCRBD02-01	01				TCRBJ01-04*01	TCRBJ01	TCRBJ01-04	01				6	7	7	2	14	8	30	38	52	59	66	2	In	VDJ
ATCCAGCCCTCAGAACCCAGGGACTCAGCTGTGTACTTCTGTGCCAGCAGTCTTCAGGGAGGGGATCAGCCCCAGCATTTTGGTGAT	CASSLQGGDQPQHF	2	2.1906284913141582E-5	42	TCRBV12	TCRBV12				TCRBV12-03/12-04,TCRBV12-04		TCRBD02-01*02	TCRBD02	TCRBD02-01	02				TCRBJ01-05*01	TCRBJ01	TCRBJ01-05	01				5	1	9	0	5	5	39	51	56	63	64	2	In	VDJ
AACGCCTTGTTGCTGGGGGACTCGGCCCTCTATCTCTGTGCCAGCTCCAGAAAGGGCTGGGGCAATCAGCCCCAGCATTTTGGTGAT	CASSRKGWGNQPQHF	6	6.571885473942474E-5	45	TCRBV05-06*01	TCRBV05	TCRBV05-06	01								TCRBD01,TCRBD02	TCRBD01-01,TCRBD02-01		TCRBJ01-05*01	TCRBJ01	TCRBJ01-05	01				7	5	5	3	7	2	36	45	52	56	61	6	In	VDJ
AAGATCCAGCCCTCAGAACCCAGGGACTCAGCTGTGTACTTCTGTGCCAGCAGTAAAGGGGGCAATCAGCCCCAGCATTTTGGTGAT	CASSKGGNQPQHF	2	2.1906284913141582E-5	39	TCRBV12-03/12-04*01	TCRBV12	TCRBV12-03/12-04	01				TCRBD01-01*01	TCRBD01	TCRBD01-01	01				TCRBJ01-05*01	TCRBJ01	TCRBJ01-05	01				5	0	5	2	2	2	42	54	56	-1	61	2	In	VDJ
AAGATCCAGCGCACAGAGCAGGAGGACTCCGCCGTGTATCTCTGTGCCAGCAGGCCGAGACAGAATTCACCCCTCCACTTTGGGAAT	CASRPRQNSPLHF	6	6.571885473942474E-5	39	TCRBV07-08	TCRBV07	TCRBV07-08				01,03	TCRBD01-01*01	TCRBD01	TCRBD01-01	01				TCRBJ01-06*01	TCRBJ01	TCRBJ01-06	01				6	0	2	5	5	7	42	53	58	-1	63	6	In	VDJ
ACATCGGCCCAAAAGAACCCGACAGCTTTCTATCTCTGTGCCACCACCTTCGGGTTTTTGGGAATCTATGGCTACACCTTCGGTTCG	CATTFGFLGIYGYTF	2	2.1906284913141582E-5	45	TCRBV19-01*01	TCRBV19	TCRBV19-01	01								TCRBD01,TCRBD02	TCRBD01-01,TCRBD02-01		TCRBJ01-02*01	TCRBJ01	TCRBJ01-02	01				10	2	0	8	16	4	36	43	59	63	65	2	In	VDJ
ATCCGGTCCACAAAGCTGGAGGACTCAGCCATGTACTTCTGTGCCACCCCGTGGGTTCAGGGCGGCTATGGCTACACCTTCGGTTCG	CATPWVQGGYGYTF	2	2.1906284913141582E-5	42	TCRBV02-01	TCRBV02	TCRBV02-01				01,03	TCRBD01-01*01	TCRBD01	TCRBD01-01	01				TCRBJ01-02*01	TCRBJ01	TCRBJ01-02	01				10	3	4	3	11	4	39	46	57	62	65	2	In	VDJ
TCCTGTCCTCAGAACCGGGAGACACGGCACTGTATCTCTGCGCCAGCAGTCAGAGACGGGACAGGCTATGGCTACACCTTCGGTTCG		2	2.1906284913141582E-5	43	TCRBV23-01*01	TCRBV23	TCRBV23-01	01				TCRBD01-01*01	TCRBD01	TCRBD01-01	01				TCRBJ01-02*01	TCRBJ01	TCRBJ01-02	01				3	0	0	4	5	4	38	52	57	-1	65	2	Out	VDJ
ACTGTGACATCGGCCCAAAAGAACCCGACAGCTTTCTATCTCTGTGCCAGTAGCCCCGGGACCGCCTATGGCTACACCTTCGGTTCG	CASSPGTAYGYTF	2	2.1906284913141582E-5	39	TCRBV19-01*01	TCRBV19	TCRBV19-01	01								TCRBD01,TCRBD02	TCRBD01-01,TCRBD02-01		TCRBJ01-02*01	TCRBJ01	TCRBJ01-02	01				6	3	0	7	4	4	42	53	57	62	65	2	In	VDJ
TGTGAACGCCTTGGAGCTGGAGGACTCGGCCCTGTATCTCTGTGCCAGCAGAGTCAGGCCGGGGACTATGGCTACACCTTCGGTTCG		1	1.0953142456570791E-5	41	TCRBV05-08*01	TCRBV05	TCRBV05-08	01				TCRBD02-01*01	TCRBD02	TCRBD02-01	01				TCRBJ01-02*01	TCRBJ01	TCRBJ01-02	01				5	0	8	3	8	3	40	51	59	-1	64	1	Out	VDJ
NCTCTCACTGTGACATCGGCCCAAAAGAACCCGACAGCTTTCTATCTCTGTGCCAGTTCCACCCACTATGGCTACACCTTCGGTTCG	CASSTHYGYTF	2	2.1906284913141582E-5	33	TCRBV19-01*01	TCRBV19	TCRBV19-01	01								TCRBD01,TCRBD02	TCRBD01-01,TCRBD02-01		TCRBJ01-02*01	TCRBJ01	TCRBJ01-02	01				8	2	3	7	3	3	48	57	60	62	64	2	In	VDJ
CTGGAGTCCGCCAGCACCAACCAGACATCTATGTACCTCTGTGCCAGCAGTTCCACCAGGGGTAACTATGGCTACACCTTCGGTTCG	CASSSTRGNYGYTF	1	1.0953142456570791E-5	42	TCRBV28-01*01	TCRBV28	TCRBV28-01	01				TCRBD01-01*01	TCRBD01	TCRBD01-01	01				TCRBJ01-02*01	TCRBJ01	TCRBJ01-02	01				4	0	4	2	4	1	39	52	56	-1	62	1	In	VDJ
GAAGATCCGGTCCACAAAGCTGGAGGACTCAGCCATGTACTTCTGTGCCAGCAGTAGACGGATAACTATGGCTACACCTTCGGTTCG		2	2.1906284913141582E-5	38	TCRBV02-01	TCRBV02	TCRBV02-01				01,03					TCRBD01,TCRBD02	TCRBD01-01,TCRBD02-01		TCRBJ01-02*01	TCRBJ01	TCRBJ01-02	01				5	0	1	8	4	1	43	55	59	-1	62	2	Out	VDJ
GTGAACGCCTTGTTGCTGGGGGACTCGGCCCTCTATCTCTGTGCCAGCAGCAGCTCCTGGGGGAACTATGGCTACACCTTCGGTTCG	CASSSSWGNYGYTF	1	1.0953142456570791E-5	42	TCRBV05-06*01	TCRBV05	TCRBV05-06	01								TCRBD01,TCRBD02	TCRBD01-01,TCRBD02-01		TCRBJ01-02*01	TCRBJ01	TCRBJ01-02	01				4	0	6	1	7	2	39	51	58	-1	63	1	In	VDJ
ACCAGTGCCCATCCTGAAGACAGCAGCTTCTACATCTGCAGTGCTAGAGGGGGGAGGACAGGGAACTATGGCTACACCTTCGGTTCG	CSARGGRTGNYGYTF	2	2.1906284913141582E-5	45	TCRBV20	TCRBV20				TCRBV20-01,TCRBV20-or09_02		TCRBD01-01*01	TCRBD01	TCRBD01-01	01				TCRBJ01-02*01	TCRBJ01	TCRBJ01-02	01				1	0	1	3	6	2	36	49	55	-1	63	2	In	VDJ
TGGAGATCCAGTCCACGGAGTCAGGGGACACAGCACTGTATTTCTGTGCCAGCAGCAGACAGGAACTATGGCTACACCTTCGGTTCG		1	1.0953142456570791E-5	37	TCRBV21-01*01	TCRBV21	TCRBV21-01	01				TCRBD01-01*01	TCRBD01	TCRBD01-01	01				TCRBJ01-02*01	TCRBJ01	TCRBJ01-02	01				4	0	2	4	0	2	44	-1	57	-1	63	1	Out	VDJ
AAGATCCGGTCCACAAAGCTGGAGGACTCAGCCATGTACTTCTGTGCCAACAAGACAGGGACCAACTATGGCTACACCTTCGGTTCG	CANKTGTNYGYTF	8	8.762513965256633E-5	39	TCRBV02-01	TCRBV02	TCRBV02-01				01,03	TCRBD01-01*01	TCRBD01	TCRBD01-01	01				TCRBJ01-02*01	TCRBJ01	TCRBJ01-02	01				10	3	2	3	4	2	42	49	53	60	63	8	In	VDJ
CTGAAGATCCGGTCCACAAAGCTGGAGGACTCAGCCATGTACTTCTGTGCCAGCAGTGGGATAAACTATGGCTACACCTTCGGTTCG	CASSGINYGYTF	2	2.1906284913141582E-5	36	TCRBV02-01	TCRBV02	TCRBV02-01				01,03					TCRBD01,TCRBD02	TCRBD01-01,TCRBD02-01		TCRBJ01-02*01	TCRBJ01	TCRBJ01-02	01				4	2	1	8	0	2	45	-1	58	61	63	2	In	VDJ
ACATCGGCCCAAAAGAACCCGACAGCTTTCTATCTCTGTGCCAGTACCACCTCCGGGACAACAAACTATGGCTACACCTTCGGTTCG	CASTTSGTTNYGYTF	2	2.1906284913141582E-5	45	TCRBV19-01*01	TCRBV19	TCRBV19-01	01				TCRBD01-01*01	TCRBD01	TCRBD01-01	01				TCRBJ01-02*01	TCRBJ01	TCRBJ01-02	01				7	3	0	6	8	2	36	46	54	60	63	2	In	VDJ
CTCACTGTGACATCGGCCCAAAAGAACCCGACAGCTTTCTATCTCTGTGCCAGTAGCCGGGGAAGGGGAGGCTACACCTTCGGTTCG	CASSRGRGGYTF	2	2.1906284913141582E-5	36	TCRBV19-01*01	TCRBV19	TCRBV19-01	01								TCRBD01,TCRBD02	TCRBD01-01,TCRBD02-01		TCRBJ01-02*01	TCRBJ01	TCRBJ01-02	01				6	1	5	2	7	8	45	56	63	68	69	2	In	VDJ
ATTCTGGAGTCCGCCAGCACCAACCAGACATCTATGTACCTCTGTGCCAGCAGGGCCTGGGGGGGTGTCGAGCAGTACTTCGGGCCG	CASRAWGGVEQYF	1	1.0953142456570791E-5	39	TCRBV28-01*01	TCRBV28	TCRBV28-01	01				TCRBD02-01*01	TCRBD02	TCRBD02-01	01				TCRBJ02-07*01	TCRBJ02	TCRBJ02-07	01				6	3	9	0	5	6	42	53	58	65	68	1	In	VDJ
CAGCCTGCAGAGCTTGAGGACTCGGCCGTGTATCTCTGTGCCAGCCGAACCCCCGCCGGGACAGGGTACGAGCAGTACTTCGGGCCG	CASRTPAGTGYEQYF	1	1.0953142456570791E-5	45	TCRBV11	TCRBV11				TCRBV11-02,TCRBV11-03		TCRBD01-01*01	TCRBD01	TCRBD01-01	01				TCRBJ02-07*01	TCRBJ02	TCRBJ02-07	01				8	0	0	3	12	4	36	45	57	-1	66	1	In	VDJ
AATGTGAGCACCTTGGAGCTGGGGGACTCGGCCCTTTATCTTTGCGCCAGCAGCTTGGATCAGGTCTACGAGCAGTACTTCGGGCCG	CASSLDQVYEQYF	2	2.1906284913141582E-5	39	TCRBV05-01*01	TCRBV05	TCRBV05-01	01				TCRBD01-01*01	TCRBD01	TCRBD01-01	01				TCRBJ02-07*01	TCRBJ02	TCRBJ02-07	01				0	1	4	4	2	3	42	58	60	64	65	2	In	VDJ
CTGGAGTCCGCCAGCACCAACCAGACATCTATGTACCTCTGTGCCAGCAGTTCCGGGACAGGGCTCTACGAGCAGTACTTCGGGCCG	CASSSGTGLYEQYF	1	1.0953142456570791E-5	42	TCRBV28-01*01	TCRBV28	TCRBV28-01	01				TCRBD01-01*01	TCRBD01	TCRBD01-01	01				TCRBJ02-07*01	TCRBJ02	TCRBJ02-07	01				4	2	0	3	2	3	39	52	54	63	65	1	In	VDJ
GTGAACGCCTTGTTGCTGGGGGACTCGGCCCTCTATCTCTGTGCCAGCAGCTACAGGGGGAGTTACTACGAGCAGTACTTCGGGCCG	CASSYRGSYYEQYF	1	1.0953142456570791E-5	42	TCRBV05-06*01	TCRBV05	TCRBV05-06	01				TCRBD01-01*01	TCRBD01	TCRBD01-01	01				TCRBJ02-07*01	TCRBJ02	TCRBJ02-07	01				3	5	3	1	0	3	39	-1	52	60	65	1	In	VDJ
NTGTCGGCTGCTCCCTCCCAGACATCTGTGTACTTCTGTGCCAGCAGTCCACAGGATCGGGGCCGCCACGAGCAGTACTTCGGGCCG	CASSPQDRGRHEQYF	2	2.1906284913141582E-5	45	TCRBV06-05*01	TCRBV06	TCRBV06-05	01								TCRBD01,TCRBD02	TCRBD01-01,TCRBD02-01		TCRBJ02-07*01	TCRBJ02	TCRBJ02-07	01				5	12	3	4	2	5	36	48	50	55	67	2	In	VDJ
ATCCTGGAGTCGCCCAGCCCCAACCAGACCTCTCTGTACTTCTGTGCCAGCAGGACTACAGTCAGCCACGAGCAGTACTTCGGGCCG	CASRTTVSHEQYF	2	2.1906284913141582E-5	39	TCRBV27-01*01	TCRBV27	TCRBV27-01	01				TCRBD02-01	TCRBD02	TCRBD02-01				01,02	TCRBJ02-07*01	TCRBJ02	TCRBJ02-07	01				6	9	2	9	0	5	42	-1	53	58	67	2	In	VDJ
ATCCGCTCACCAGGCCTGGGGGACGCAGCCATGTACCTGTGTGCCACCAGCAGAGATCCCGGACAGGGGCTCCTCCACTTTGGGAAC	CATSRDPGQGLLHF	10	1.095314245657079E-4	42	TCRBV15-01*02	TCRBV15	TCRBV15-01	02				TCRBD01-01*01	TCRBD01	TCRBD01-01	01				TCRBJ01-06*02	TCRBJ01	TCRBJ01-06	02				0	2	1	2	4	15	39	56	60	69	71	10	In	VDJ
GTGAACGCCTTGTTGCTGGGGGACTCGGCCCTGTATCTCTGTGCCAGCAGCCTTCGGGACAGGGATAATGAGCAGTTCTTCGGGCCA	CASSLRDRDNEQFF	5	5.476571228285395E-5	42	TCRBV05-05*01	TCRBV05	TCRBV05-05	01				TCRBD01-01*01	TCRBD01	TCRBD01-01	01				TCRBJ02-01*01	TCRBJ02	TCRBJ02-01	01				4	2	0	3	4	7	39	51	55	64	66	5	In	VDJ
CTGGAGTCAGCTACCCGCTCCCAGACATCTGTGTATTTCTGCGCCACCGTCCGGACAGAGATCTACAATGAGCAGTTCTTCGGGCCA	CATVRTEIYNEQFF	2	2.1906284913141582E-5	42	TCRBV10-02*01	TCRBV10	TCRBV10-02	01				TCRBD01-01*01	TCRBD01	TCRBD01-01	01				TCRBJ02-01*01	TCRBJ02	TCRBJ02-01	01				10	4	1	5	6	3	39	46	52	58	62	2	In	VDJ
CTGGAGCTTGGTGACTCTGCTGTGTATTTCTGTGCCAGCAGCCAAGGGCTTAGCGGGAGCTCCTACAATGAGCAGTTCTTCGGGCCA	CASSQGLSGSSYNEQFF	4	4.3812569826283164E-5	51	TCRBV03-01/03-02*01	TCRBV03	TCRBV03-01/03-02	01				TCRBD02-01*02	TCRBD02	TCRBD02-01	02				TCRBJ02-01*01	TCRBJ02	TCRBJ02-01	01				1	0	5	2	4	0	30	46	50	-1	59	4	In	VDJ
GGGGGACTCGGCCGTGTATGTCTGTGCAAGTCGGTACCGCCGGGACTAGCGGGAGGATCCTACTACAATGAGCAGTTCTTCGGGCCA		4	4.3812569826283164E-5	59	TCRBV12-02*01	TCRBV12	TCRBV12-02	01				TCRBD02-01*02	TCRBD02	TCRBD02-01	02				TCRBJ02-01*01	TCRBJ02	TCRBJ02-01	01				6	6	0	1	8	3	22	33	41	56	62	4	Out	VDJ
ATTCTGGAGTCCGCCAGCACCAACCAGACATCTATGTACCTCTGTGCCAGCAGTTCGGCCCGGGCCCCGGTCGGTTGCTTCGGGCCA	CASSSARAPVGCF	1	1.0953142456570791E-5	39	TCRBV28-01*01	TCRBV28	TCRBV28-01	01								TCRBD01,TCRBD02	TCRBD01-01,TCRBD02-01		TCRBJ02	TCRBJ02				TCRBJ02-01,TCRBJ02-05		4	12	8	0	6	18	42	55	61	65	77	1	In	VDJ
TTGGAGCTGGAGGACTCGGCCCTGTATCTCTGTGCCAGCAGCACCAGGACAGGGAATAGAGGAACAGATACGCAGTATTTTGGCCCA	CASSTRTGNRGTDTQYF	2	2.1906284913141582E-5	51	TCRBV05-08*01	TCRBV05	TCRBV05-08	01				TCRBD01-01*01	TCRBD01	TCRBD01-01	01				TCRBJ02-03*01	TCRBJ02	TCRBJ02-03	01				4	9	1	3	4	3	30	42	46	54	63	2	In	VDJ
TTGGAGCTGGGGGACTCGGCCCTTTATCTTTGCGCCAGCAGCTGGTGGGGGCCCGCGGGGAGCACCGGGGAGCTGTTTTTTGGAGAA	CASSWWGPAGSTGELFF	5	5.476571228285395E-5	51	TCRBV05-01*01	TCRBV05	TCRBV05-01	01								TCRBD01,TCRBD02	TCRBD01-01,TCRBD02-01		TCRBJ02-02*01	TCRBJ02	TCRBJ02-02	01				3	10	6	0	3	4	30	43	46	52	62	5	In	VDJ
ACATCGGCCCAAAAGAACCCGACAGCTTTCTATCTCTGTGCCAGTAGTATCTCGGGACAGAGCACCGGGGAGCTGTTTTTTGGAGAA	CASSISGQSTGELFF	2	2.1906284913141582E-5	45	TCRBV19-01*01	TCRBV19	TCRBV19-01	01				TCRBD01-01*01	TCRBD01	TCRBD01-01	01				TCRBJ02-02*01	TCRBJ02	TCRBJ02-02	01				3	2	0	5	3	4	36	50	53	60	62	2	In	VDJ
ACATCGGCCCAAAAGAACCCGACAGCTTTCTATCTCTGTGCCAGTAGGGGCGGCAGGGCAAACACCGGGGAGCTGTTTTTTGGAGAA	CASRGGRANTGELFF	2	2.1906284913141582E-5	45	TCRBV19-01*01	TCRBV19	TCRBV19-01	01				TCRBD01-01*01	TCRBD01	TCRBD01-01	01				TCRBJ02-02*01	TCRBJ02	TCRBJ02-02	01				6	2	4	3	6	2	36	47	53	58	60	2	In	VDJ
NNAGCCTGGCAATCCTGTCCTCAGAACCGGGAGACACGGCACTGTATCTCTGCGCCAGCAGTCACGGTTCGAGCTTTCTTTGGACAA		4	4.3812569826283164E-5	31	TCRBV23-01*01	TCRBV23	TCRBV23-01	01				TCRBD02-01	TCRBD02	TCRBD02-01				01,02	TCRBJ01-01*01	TCRBJ01	TCRBJ01-01	01				3	4	8	5	0	10	50	-1	64	67	71	4	Out	VDJ
TCAATTCCCTGGAGCTTGGTGACTCTGCTGTGTATTTCTGTGCCAGCAGCTAAGTCCCACAGGACGGCTGAAGCTTTCTTTGGACAA		2	2.1906284913141582E-5	43	TCRBV03-01/03-02*01	TCRBV03	TCRBV03-01/03-02	01				TCRBD01-01*01	TCRBD01	TCRBD01-01	01				TCRBJ01-01*01	TCRBJ01	TCRBJ01-01	01				1	4	3	4	4	6	38	54	58	63	67	2	Out	VDJ
CTGGAGTCGCCCAGCCCCAACCAGACCTCTCTGTACTTCTGTGCCAGCAGTTTATCCGACAGGGCTACTGAAGCTTTCTTTGGACAA	CASSLSDRATEAFF	2	2.1906284913141582E-5	42	TCRBV27-01*01	TCRBV27	TCRBV27-01	01				TCRBD01-01*01	TCRBD01	TCRBD01-01	01				TCRBJ01-01*01	TCRBJ01	TCRBJ01-01	01				0	2	2	3	1	5	39	56	57	64	66	2	In	VDJ
ATCCGGTCCACAAAGCTGGAGGACTCAGCCATGTACTTCTGTGCCAGCAGAACTGGACAGGGCCCCACTGAAGCTTTCTTTGGACAA	CASRTGQGPTEAFF	2	2.1906284913141582E-5	42	TCRBV02-01	TCRBV02	TCRBV02-01				01,03	TCRBD01-01*01	TCRBD01	TCRBD01-01	01				TCRBJ01-01*01	TCRBJ01	TCRBJ01-01	01				6	3	1	3	4	4	39	50	54	62	65	2	In	VDJ
ACCAGTGCCCATCCTGAAGACAGCAGCTTCTACATCTGCAGTGCTCCGCACCCTCGTGGGGCGGACACTGAAGCTTTCTTTGGACAA	CSAPHPRGADTEAFF	2	2.1906284913141582E-5	45	TCRBV20	TCRBV20				TCRBV20-01,TCRBV20-or09_02		TCRBD01-01*01	TCRBD01	TCRBD01-01	01				TCRBJ01-01*01	TCRBJ01	TCRBJ01-01	01				5	2	7	0	12	3	36	45	57	62	64	2	In	VDJ
TCCCTGGAGCTTGGTGACTCTGCTGTGTATTTCTGTGCCAGCAGCCTTTTAGGGACAGGGGTGAACACTGAAGCTTTCTTTGGACAA	CASSLLGTGVNTEAFF	5	5.476571228285395E-5	48	TCRBV03-01/03-02*01	TCRBV03	TCRBV03-01/03-02	01				TCRBD01-01*01	TCRBD01	TCRBD01-01	01				TCRBJ01-01*01	TCRBJ01	TCRBJ01-01	01				4	0	0	2	5	0	33	46	51	-1	61	5	In	VDJ
GCCCTGCAGCCAGAAGACTCAGCCCTGTATCTCTGCGCCAGCAGCCAAGACACAGGGAGGATGAACACTGAAGCTTTCTTTGGACAA	CASSQDTGRMNTEAFF	2	2.1906284913141582E-5	48	TCRBV04-01*01	TCRBV04	TCRBV04-01	01								TCRBD01,TCRBD02	TCRBD01-01,TCRBD02-01		TCRBJ01-01*01	TCRBJ01	TCRBJ01-01	01				0	4	3	3	1	0	33	50	51	57	61	2	In	VDJ
CGGCTGCTCCCTCCCAGACATCTGTGTACTTCTGTGCCAGCAGTCACGGGGACCCAGAAAATGAACACTGAAGCTTTCTTTGGACAA		2	2.1906284913141582E-5	49	TCRBV06	TCRBV06				TCRBV06-01,TCRBV06-05,TCRBV06-06						TCRBD01,TCRBD02	TCRBD01-01,TCRBD02-01		TCRBJ01-01*01	TCRBJ01	TCRBJ01-01	01				5	8	0	7	4	0	32	44	48	53	61	2	Out	VDJ
ATCCAGCCTGCAGAGCTTGGGGACTCGGCCGTGTATCTCTGTGCCAGCAGCCTGACAGGGGGGAACACTGAAGCTTTCTTTGGACAA	CASSLTGGNTEAFF	1	1.0953142456570791E-5	42	TCRBV11-03*01	TCRBV11	TCRBV11-03	01				TCRBD01-01*01	TCRBD01	TCRBD01-01	01				TCRBJ01-01*01	TCRBJ01	TCRBJ01-01	01				5	0	2	1	2	1	39	51	53	-1	62	1	In	VDJ
CAGCCCTCAGAACCCAGGGACTCAGCTGTGTACTTCTGTGCCAGCAGTTTGTCGGGAGTGGGAAACACTGAAGCTTTCTTTGGACAA	CASSLSGVGNTEAFF	2	2.1906284913141582E-5	45	TCRBV12	TCRBV12				TCRBV12-03/12-04,TCRBV12-04		TCRBD02-01*02	TCRBD02	TCRBD02-01	02				TCRBJ01-01*01	TCRBJ01	TCRBJ01-01	01				3	5	8	2	2	2	36	50	52	58	63	2	In	VDJ
TGACATCGGCCCAAAAGAACCCGACAGCTTTCTATCTCTGTGCCAGTAGTACCCCGGGAACTTAATGAAAAACTGTTTTTTGGCAGT		2	2.1906284913141582E-5	43	TCRBV19-01*01	TCRBV19	TCRBV19-01	01				TCRBD02-01*02	TCRBD02	TCRBD02-01	02				TCRBJ01-04*01	TCRBJ01	TCRBJ01-04	01				4	3	8	3	3	4	38	51	54	59	62	2	Out	VDJ
TCCCTGATTCTGGAGTCCGCCAGCACCAACCAGACATCTATGTACCTCTGTGCCAGCACGGCTAATGAAAAACTGTTTTTTGGCAGT	CASTANEKLFF	2	2.1906284913141582E-5	33	TCRBV28-01*01	TCRBV28	TCRBV28-01	01				TCRBD02-01	TCRBD02	TCRBD02-01				01,02	TCRBJ01-04*01	TCRBJ01	TCRBJ01-04	01				7	0	8	5	0	3	48	-1	58	-1	61	2	In	VDJ
ACTCTGACAGTGACCAGTGCCCATCCTGAAGACAGCAGCTTCTACATCTGCAGTGCCACATACCTGGGTCCCCAGCATTTTGGTGAT	CSATYLGPQHF	4	4.3812569826283164E-5	33	TCRBV20-01	TCRBV20	TCRBV20-01				01,04					TCRBD01,TCRBD02	TCRBD01-01,TCRBD02-01		TCRBJ01-05*01	TCRBJ01	TCRBJ01-05	01				6	1	0	9	9	10	48	56	65	68	69	4	In	VDJ
CCGGTCCACAAAGCTGGAGGACTCAGCCATGTACTTCTGTGCCAGCAGTGAAGGACAGGGGGCAATCAGCCCCAGCATTTTGGTGAT		2	2.1906284913141582E-5	44	TCRBV02-01	TCRBV02	TCRBV02-01				01,03	TCRBD01-01*01	TCRBD01	TCRBD01-01	01				TCRBJ01-05*01	TCRBJ01	TCRBJ01-05	01				1	0	2	2	0	2	37	-1	53	-1	61	2	Out	VDJ
CAGCCCTCAGAACCCAGGGACTCAGCTGTGTACTTCTGTGCCAGCACCTCGAACGGAGAAAGCAATCAGCCCCAGCATTTTGGTGAT	CASTSNGESNQPQHF	2	2.1906284913141582E-5	45	TCRBV12	TCRBV12				TCRBV12-03/12-04,TCRBV12-04		TCRBD02-01*02	TCRBD02	TCRBD02-01	02				TCRBJ01-05*01	TCRBJ01	TCRBJ01-05	01				7	2	10	2	8	1	36	46	54	58	60	2	In	VDJ
AGTGACCAGTGCCCATCCTGAAGACAGCAGCTTCTACATCTGCAGTGCTAGGCCGACGGACCCAATCAGCCCCAGCATTTTGGTGAT		2	2.1906284913141582E-5	41	TCRBV20	TCRBV20				TCRBV20-01,TCRBV20-or09_02						TCRBD01,TCRBD02	TCRBD01-01,TCRBD02-01		TCRBJ01-05*01	TCRBJ01	TCRBJ01-05	01				3	1	1	7	6	3	40	51	57	61	62	2	Out	VDJ
ATCCGGTCCACAAAGCTGGAGGACTCAGCCATGTACTTCTGTGCCAGCAGCCTTGGACAGGTAAATCAGCCCCAGCATTTTGGTGAT	CASSLGQVNQPQHF	2	2.1906284913141582E-5	42	TCRBV02-01	TCRBV02	TCRBV02-01				01,03	TCRBD01-01*01	TCRBD01	TCRBD01-01	01				TCRBJ01-05*01	TCRBJ01	TCRBJ01-05	01				6	2	1	4	4	4	39	50	54	61	63	2	In	VDJ
NACTCTGAAGATCCAGCGCACAGAGCAGGGGGACTCGGCCATGTATCTCTGTGCCAGCAGCTAAATCAGCCCCAGCATTTTGGTGAT		3	3.285942736971237E-5	32	TCRBV07-09*01	TCRBV07	TCRBV07-09	01											TCRBJ01-05*01	TCRBJ01	TCRBJ01-05	01				4	1	0	0	0	4	49	-1	-1	62	63	3	Out	VJ
CTGGAGCTTGGTGACTCTGCTGTGTATTTCTGTGCCAGCAGCCAAGAAGGTGGACAGGGGCGATTACAGCCCCAGCATTTTGGTGAT	CASSQEGGQGRLQPQHF	2	2.1906284913141582E-5	51	TCRBV03-01/03-02*01	TCRBV03	TCRBV03-01/03-02	01				TCRBD01-01*01	TCRBD01	TCRBD01-01	01				TCRBJ01-05*01	TCRBJ01	TCRBJ01-05	01				0	6	1	2	4	7	30	47	51	60	66	2	In	VDJ
GCCTTGGAGCTGGAGGACTCGGCCCTGTATCTCTGTGCCAGCACCGGGGCGGGGAGCTCCTATAATTCACCCCTCCACTTTGGGAAT	CASTGAGSSYNSPLHF	2	2.1906284913141582E-5	48	TCRBV05-08*01	TCRBV05	TCRBV05-08	01				TCRBD02-01*01	TCRBD02	TCRBD02-01	01				TCRBJ01-06*01	TCRBJ01	TCRBJ01-06	01				6	2	7	3	5	0	33	43	48	54	56	2	In	VDJ
ATCCAGCCCTCAGAACCCAGGGACTCAGCTGTGTACTTCTGTGCCAGCAGTGTACGGGGTCAAAATTCACCCCTCCACTTTGGGAAT	CASSVRGQNSPLHF	2	2.1906284913141582E-5	42	TCRBV12	TCRBV12				TCRBV12-03/12-04,TCRBV12-04		TCRBD02-01*01	TCRBD02	TCRBD02-01	01				TCRBJ01-06*01	TCRBJ01	TCRBJ01-06	01				5	4	8	3	3	7	39	51	54	59	63	2	In	VDJ
ATCCAGCGCACAGAGCAGGAGGACTCCGCCGTGTATCTCTGTGCCAGCAGCCCACGTACCACCGGGTCACCCCTCCACTTTGGGAAT	CASSPRTTGSPLHF	2	2.1906284913141582E-5	42	TCRBV07-08*03	TCRBV07	TCRBV07-08	03				TCRBD02-01	TCRBD02	TCRBD02-01				01,02	TCRBJ01-06*01	TCRBJ01	TCRBJ01-06	01				4	0	8	4	10	10	39	52	62	-1	66	2	In	VDJ
CTTGACATCCGCTCACCAGGCCTGGGGGACGCAGCCATGTACCTGTGTGCCACCAGCATCACCCACTATGGCTACACCTTCGGTTCG	CATSITHYGYTF	2	2.1906284913141582E-5	36	TCRBV15-01*02	TCRBV15	TCRBV15-01	02								TCRBD01,TCRBD02	TCRBD01-01,TCRBD02-01		TCRBJ01-02*01	TCRBJ01	TCRBJ01-02	01				4	2	3	7	2	3	45	58	60	62	64	2	In	VDJ
ACCAGTGCCCATCCTGAAGACAGCAGCTTCTACATCTGCAGTGCTAGATCGGGGTGGGGGTCTAACTATGGCTACACCTTCGGTTCG	CSARSGWGSNYGYTF	2	2.1906284913141582E-5	45	TCRBV20	TCRBV20				TCRBV20-01,TCRBV20-or09_02						TCRBD01,TCRBD02	TCRBD01-01,TCRBD02-01		TCRBJ01-02*01	TCRBJ01	TCRBJ01-02	01				2	1	6	1	7	0	36	48	55	60	61	2	In	VDJ
CTGATTCTGGAGTCCGCCAGCACCAACCAGACATCTATGTACCTCTGTGCCAGCAGTACCACTAACTATGGCTACACCTTCGGTTCG	CASSTTNYGYTF	1	1.0953142456570791E-5	36	TCRBV28-01*01	TCRBV28	TCRBV28-01	01								TCRBD01,TCRBD02	TCRBD01-01,TCRBD02-01		TCRBJ01-02*01	TCRBJ01	TCRBJ01-02	01				5	2	3	7	0	0	45	-1	57	59	61	1	In	VDJ
TGGAGTCGGCTGCTCCCTCCCAGACATCTGTGTACTTCTGTGCCAGCAGCAAGGGGACAAAAACGGGATGGCTACACCTTCGGTTCG		2	2.1906284913141582E-5	43	TCRBV06-01*01	TCRBV06	TCRBV06-01	01				TCRBD01-01*01	TCRBD01	TCRBD01-01	01				TCRBJ01-02*01	TCRBJ01	TCRBJ01-02	01				6	8	0	6	4	6	38	49	53	59	67	2	Out	VDJ
NNNNNNNTGAAGATCCAGCCCTCAGAACCCAGGGACTCAGCTGTGTACTTCTGTGCCAGCAGTTTGAATGGCTACACCTTCGGTTCG	CASSLNGYTF	1	1.0953142456570791E-5	30	TCRBV12-03/12-04*01	TCRBV12	TCRBV12-03/12-04	01								TCRBD01,TCRBD02	TCRBD01-01,TCRBD02-01		TCRBJ01-02*01	TCRBJ01	TCRBJ01-02	01				3	0	2	8	0	6	51	-1	65	-1	67	1	In	VDJ
ATTCTGGAGTCCGCCAGCACCAACCAGACATCTATGTACCTCTGTGCCTTGGGGCAGGGACGAGATTTGGGCTACACCTTCGGTTCG	CALGQGRDLGYTF	1	1.0953142456570791E-5	39	TCRBV28-01*01	TCRBV28	TCRBV28-01	01								TCRBD01,TCRBD02	TCRBD01-01,TCRBD02-01		TCRBJ01-02*01	TCRBJ01	TCRBJ01-02	01				11	8	0	7	8	8	42	48	56	61	69	1	In	VDJ
CTGACAGTGACCAGTGCCCATCCTGAAGACAGCAGCTTCTACATCTGCAGTGCTAGAGATCGTGGCTCCGGCTACACCTTCGGTTCG	CSARDRGSGYTF	2	2.1906284913141582E-5	36	TCRBV20	TCRBV20				TCRBV20-01,TCRBV20-or09_02		TCRBD01-01*01	TCRBD01	TCRBD01-01	01				TCRBJ01-02*01	TCRBJ01	TCRBJ01-02	01				0	3	9	0	4	8	45	59	63	66	69	2	In	VDJ
CCGCTCAGGCTGGAGTCGGCTGCTCCCTCCCAGACATCTGTGTACTTCTGTGCCAGCAGTTTAGACGGGGAGCAGTACTTCGGGCCG	CASSLDGEQYF	2	2.1906284913141582E-5	33	TCRBV06-01*01	TCRBV06	TCRBV06-01	01				TCRBD02-01	TCRBD02	TCRBD02-01				01,02	TCRBJ02-07*01	TCRBJ02	TCRBJ02-07	01				5	0	8	4	5	7	48	60	65	-1	69	2	In	VDJ
GTCCGCTACCAGCTCCCAGACATCTGTGTACTTCTGTGCCATCAGTGAGTCGAGAGGATCCTCTCCTACGAGCAGTACTTCGGGCCG		2	2.1906284913141582E-5	47	TCRBV10-03*01	TCRBV10	TCRBV10-03	01				TCRBD02-01*02	TCRBD02	TCRBD02-01	02				TCRBJ02-07*01	TCRBJ02	TCRBJ02-07	01				0	5	11	1	2	0	34	51	53	57	62	2	Out	VDJ
CAGCACCAACCAGACATCTATGTACCTCTGTGCCAGCAGTCCACCCATAAGACAGGTTCGAGCTCCTACGAGCAGTACTTCGGGCCG		1	1.0953142456570791E-5	53	TCRBV28-01*01	TCRBV28	TCRBV28-01	01				TCRBD01-01*01	TCRBD01	TCRBD01-01	01				TCRBJ02-07*01	TCRBJ02	TCRBJ02-07	01				5	6	2	4	10	0	28	40	50	56	62	1	Out	VDJ
NNNNTGAAGATCCAGCCCTCAGAACCCAGGGACTCAGCTGTGTACTTCTGTGCCAGCAGTTCGGCCTACGAGCAGTACTTCGGGCCG	CASSSAYEQYF	1	1.0953142456570791E-5	33	TCRBV12-03/12-04*01	TCRBV12	TCRBV12-03/12-04	01				TCRBD02-01	TCRBD02	TCRBD02-01				01,02	TCRBJ02-07*01	TCRBJ02	TCRBJ02-07	01				4	0	8	5	0	2	48	-1	61	-1	64	1	In	VDJ
TCCACAAAGCTGGAGGACTCAGCCATGTACTTCTGTGCCAGCAGCCGAGACCGGGACAGGGCGGCCTACGAGCAGTACTTCGGGCCG	CASSRDRDRAAYEQYF	2	2.1906284913141582E-5	48	TCRBV02-01	TCRBV02	TCRBV02-01				01,03	TCRBD01-01*01	TCRBD01	TCRBD01-01	01				TCRBJ02-07*01	TCRBJ02	TCRBJ02-07	01				6	3	0	3	8	2	33	44	52	61	64	2	In	VDJ
CGGTCCACAAAGCTGGAGGACTCAGCCATGTACTTCTGTGCCAGCAGTGGTTATGGAGGTACTCACTACGAGCAGTACTTCGGGCCG	CASSGYGGTHYEQYF	2	2.1906284913141582E-5	45	TCRBV02-01	TCRBV02	TCRBV02-01				01,03	TCRBD02-01*02	TCRBD02	TCRBD02-01	02				TCRBJ02-07*01	TCRBJ02	TCRBJ02-07	01				4	6	10	1	5	3	36	49	54	59	65	2	In	VDJ
CTGGAGTCCGCCAGCACCAACCAGACATCTATGTACCTCTGTGCCAGCAGTCCTCCGGGACCCCACTACGAGCAGTACTTCGGGCCG	CASSPPGPHYEQYF	1	1.0953142456570791E-5	42	TCRBV28-01*01	TCRBV28	TCRBV28-01	01								TCRBD01,TCRBD02	TCRBD01-01,TCRBD02-01		TCRBJ02-07*01	TCRBJ02	TCRBJ02-07	01				5	4	0	7	5	3	39	51	56	61	65	1	In	VDJ
ACCAGTGCCCATCCTGAAGACAGCAGCTTCTACATCTGCAGTGCCTACGGGTCGCACTTACCAAACTACGAGCAGTACTTCGGGCCG	CSAYGSHLPNYEQYF	2	2.1906284913141582E-5	45	TCRBV20	TCRBV20				TCRBV20-01,TCRBV20-or09_02		TCRBD02-01	TCRBD02	TCRBD02-01				01,02	TCRBJ02-07*01	TCRBJ02	TCRBJ02-07	01				6	14	8	4	3	3	36	44	47	51	65	2	In	VDJ
NNNNNNNTGTCGGCTGCTCCCTCCCAGACATCTGTGTACTTCTGTGCCAGCTCCTCGGCGGTCGAATACGAGCAGTACTTCGGGCCG	CASSSAVEYEQYF	2	2.1906284913141582E-5	39	TCRBV06-05*01	TCRBV06	TCRBV06-05	01				TCRBD02-01	TCRBD02	TCRBD02-01				01,02	TCRBJ02-07*01	TCRBJ02	TCRBJ02-07	01				8	5	7	5	6	4	42	51	57	61	66	2	In	VDJ
AATTCCCTGGAGCTTGGTGACTCTGCTGTGTATTTCTGTGCCAGCAGCCCCGGACTAGCGGGGCAATACGAGCAGTACTTCGGGCCG	CASSPGLAGQYEQYF	9	9.857828210913711E-5	45	TCRBV03-01/03-02*01	TCRBV03	TCRBV03-01/03-02	01				TCRBD02-01*01	TCRBD02	TCRBD02-01	01				TCRBJ02-07*01	TCRBJ02	TCRBJ02-07	01				4	3	1	3	2	4	36	49	51	63	66	9	In	VDJ
GTGACCAGTGCCCATCCTGAAGACAGCAGCTTCTACATCTGCAGTGCTAAAGGACTCATCTCTGGAAACACCATATATTTTGGAGAG	CSAKGLISGNTIYF	6	6.571885473942474E-5	42	TCRBV20	TCRBV20				TCRBV20-01,TCRBV20-or09_02		TCRBD02-01	TCRBD02	TCRBD02-01				01,02	TCRBJ01-03*01	TCRBJ01	TCRBJ01-03	01				4	3	1	10	2	0	39	49	51	56	59	6	In	VDJ
TCAGAACCCAGGGACTCAGCTGTGTACTTCTGTGCCAGCAGTGCCGGGACAGGGTTGTCTGGGGCCAACGTCCTGACTTTCGGGGCC	CASSAGTGLSGANVLTF	1	1.0953142456570791E-5	51	TCRBV12	TCRBV12				TCRBV12-03/12-04,TCRBV12-04		TCRBD01-01*01	TCRBD01	TCRBD01-01	01				TCRBJ02-06*01	TCRBJ02	TCRBJ02-06	01				5	3	0	3	3	1	30	42	45	54	57	1	In	VDJ
CGGTCCACAAAGCTGGAGGACTCAGCCATGTACTTCTGTGCCAGCACGTTCTTGGTAGCGGCCAAAAACATTCAGTACTTCGGCGCC	CASTFLVAAKNIQYF	2	2.1906284913141582E-5	45	TCRBV02-01	TCRBV02	TCRBV02-01				01,03	TCRBD02-01	TCRBD02	TCRBD02-01				01,02	TCRBJ02-04*01	TCRBJ02	TCRBJ02-04	01				7	0	5	6	9	1	36	46	55	-1	60	2	In	VDJ
AGTGCCCATCCTGAAGACAGCAGCTTCTACATCTGCAGTGCTAGAGGGTTGGGAGGGTTCGCCAAAAACATTCAGTACTTCGGCGCC	CSARGLGGFAKNIQYF	2	2.1906284913141582E-5	48	TCRBV20	TCRBV20				TCRBV20-01,TCRBV20-or09_02		TCRBD02-01*02	TCRBD02	TCRBD02-01	02				TCRBJ02-04*01	TCRBJ02	TCRBJ02-04	01				1	3	9	0	4	1	33	46	50	57	60	2	In	VDJ
TCCACAAAGCTGGAGGACTCAGCCATGTACTTCTGTGCCAGCAGAGGGGCCCGCCACGGGCTTAATTCACCCCTCCACTTTGGGAAC	CASRGARHGLNSPLHF	2	2.1906284913141582E-5	48	TCRBV02-01	TCRBV02	TCRBV02-01				01,03	TCRBD01-01*01	TCRBD01	TCRBD01-01	01				TCRBJ01-06*02	TCRBJ01	TCRBJ01-06	02				6	13	5	2	0	6	33	-1	44	49	62	2	In	VDJ
CACACCCTGCAGCCAGAAGACTCGGCCCTGTATCTCTGTGCCAGCAGCCAACGGACAGGGCACAATTCACCCCTCCACTTTGGGAAC	CASSQRTGHNSPLHF	2	2.1906284913141582E-5	45	TCRBV04-02*01	TCRBV04	TCRBV04-02	01				TCRBD01-01*01	TCRBD01	TCRBD01-01	01				TCRBJ01-06*02	TCRBJ01	TCRBJ01-06	02				2	3	1	3	1	7	36	51	52	60	63	2	In	VDJ
CTCGCTCTGAGATGAATGTGAGCACCTTGGAGCTGGGGGACTCGGCCCTTTATCTTTGCGCCAGCACGCCCAGGCGGTCTAGGGAAC		12	1.3143770947884949E-4	25	TCRBV05-01*01	TCRBV05	TCRBV05-01	01								TCRBD01,TCRBD02	TCRBD01-01,TCRBD02-01		TCRBJ01-06*02	TCRBJ01	TCRBJ01-06	02				6	7	4	4	4	25	56	66	70	74	81	12	Out	VDJ
ACATCGGCCCAAAAGAACCCGACAGCTTTCTATCTCTGTGCCAGTAGTATCAGGGACAGGGTTAGCGATGAGCAGTTCTTCGGGCCA	CASSIRDRVSDEQFF	2	2.1906284913141582E-5	45	TCRBV19-01*01	TCRBV19	TCRBV19-01	01				TCRBD01-01*01	TCRBD01	TCRBD01-01	01				TCRBJ02-01*01	TCRBJ02	TCRBJ02-01	01				3	6	0	3	2	8	36	50	52	61	67	2	In	VDJ
GCGGGACTCAGCCATGTATCGCTGTGCTAGCAGCTTAGAAAAGGACTAGCGGGAGGGCCAGTTCCCAATGAGCAGTTCTTCGGGCCA		7	7.667199719599554E-5	59	TCRBV07-07*01	TCRBV07	TCRBV07-07	01				TCRBD02-01*02	TCRBD02	TCRBD02-01	02				TCRBJ02-01*01	TCRBJ02	TCRBJ02-01	01				1	8	1	0	4	6	22	38	42	57	65	7	Out	VDJ
ACAGTGACCAGTGCCCATCCTGAAGACAGCAGCTTCTACATCTGCAGTGTGAGGGCTAGCGCATACAATGAGCAGTTCTTCGGGCCA	CSVRASAYNEQFF	2	2.1906284913141582E-5	39	TCRBV20	TCRBV20				TCRBV20-01,TCRBV20-or09_02		TCRBD02-01	TCRBD02	TCRBD02-01				01,02	TCRBJ02-01*01	TCRBJ02	TCRBJ02-01	01				7	2	4	6	6	4	42	49	55	61	63	2	In	VDJ
NNNNNNNTGTCGGCTGCTCCCTCCCAGACATCTGTGTACTTCTGTGCCAGCAGCCCGTCGGGGACGGAGACCCAGTACTTCGGGCCA	CASSPSGTETQYF	7	7.667199719599554E-5	39	TCRBV06-05*01	TCRBV06	TCRBV06-05	01								TCRBD01,TCRBD02	TCRBD01-01,TCRBD02-01		TCRBJ02-05*01	TCRBJ02	TCRBJ02-05	01				6	1	0	7	7	5	42	53	60	65	66	7	In	VDJ
CAGCCTGCAGAGCTTGGGGACTCGGCCGTGTATCTCTGTGCCAGCAGCTACCGGACAGGGCGGGAAGAGACCCAGTACTTCGGGCCA	CASSYRTGREETQYF	2	2.1906284913141582E-5	45	TCRBV11-03*01	TCRBV11	TCRBV11-03	01				TCRBD01-01*01	TCRBD01	TCRBD01-01	01				TCRBJ02-05*01	TCRBJ02	TCRBJ02-05	01				4	4	1	3	3	3	36	49	52	60	64	2	In	VDJ
CCAGCCCTCAGAACCCAGGGACTCAGCTGTGTACTTCTGTGCCAGCAGTTTACGTGGGCGGGGGAGGATACGCAGTATTTTGGCCCA		8	8.762513965256633E-5	44	TCRBV12	TCRBV12				TCRBV12-03/12-04,TCRBV12-04		TCRBD02-01*01	TCRBD02	TCRBD02-01	01				TCRBJ02-03*01	TCRBJ02	TCRBJ02-03	01				2	2	7	2	5	6	37	52	57	64	66	8	Out	VDJ
CACATCAATTCCCTGGAGCTTGGTGACTCTGCTGTGTATTTCTGTGCCAGCAGCCCAGGGGAGGGCATGGGAGCTTTCTTTGGACAA	CASSPGEGMGAFF	3	3.285942736971237E-5	39	TCRBV03-01/03-02*01	TCRBV03	TCRBV03-01/03-02	01				TCRBD02-01*02	TCRBD02	TCRBD02-01	02				TCRBJ01-01*01	TCRBJ01	TCRBJ01-01	01				4	6	9	0	3	10	42	55	58	65	71	3	In	VDJ
CACATCAATTCCCTGGAGCTTGGTGACTCTGCTGTGTATTTCTGTGCCAGCAGCACCGCCGCGGTGACTGAAGCTTTCTTTGGACAA	CASSTAAVTEAFF	2	2.1906284913141582E-5	39	TCRBV03-01/03-02*01	TCRBV03	TCRBV03-01/03-02	01				TCRBD02-01	TCRBD02	TCRBD02-01				01,02	TCRBJ01-01*01	TCRBJ01	TCRBJ01-01	01				5	2	7	5	6	5	42	54	60	64	66	2	In	VDJ
ACATCGGCCCAAAAGAACCCGACAGCTTTCTATCTCTGTGCCAGTAGTCTACAGGGGGCAGGGGACACTGAAGCTTTCTTTGGACAA	CASSLQGAGDTEAFF	2	2.1906284913141582E-5	45	TCRBV19-01*01	TCRBV19	TCRBV19-01	01				TCRBD01-01*01	TCRBD01	TCRBD01-01	01				TCRBJ01-01*01	TCRBJ01	TCRBJ01-01	01				5	5	3	0	2	3	36	48	50	59	64	2	In	VDJ
CTGGAGTCCGCCAGCACCAACCAGACATCTATGTACCTCTGTGCCAGCAGTCCCGGGACAGGGAACACTGAAGCTTTCTTTGGACAA	CASSPGTGNTEAFF	4	4.3812569826283164E-5	42	TCRBV28-01*01	TCRBV28	TCRBV28-01	01				TCRBD01-01*01	TCRBD01	TCRBD01-01	01				TCRBJ01-01*01	TCRBJ01	TCRBJ01-01	01				5	0	0	4	3	1	39	51	54	-1	62	4	In	VDJ
NTGTCGGCTGCTCCCTCCCAGACATCTGTGTACTTCTGTGCCAGCAGTTACTCGTGGGGAAGTAATGAAAAACTGTTTTTTGGCAGT	CASSYSWGSNEKLFF	8	8.762513965256633E-5	45	TCRBV06-05*01	TCRBV06	TCRBV06-05	01								TCRBD01,TCRBD02	TCRBD01-01,TCRBD02-01		TCRBJ01-04*01	TCRBJ01	TCRBJ01-04	01				0	2	0	8	3	4	36	53	56	60	62	8	In	VDJ
AAGATCCAGCCCTCAGAACCCAGGGACTCAGCTGTGTATTTTTGTGCTAGTGGAGAAACAGCTAATGAAAAACTGTTTTTTGGCAGT	CASGETANEKLFF	2	2.1906284913141582E-5	39	TCRBV12-05*01	TCRBV12	TCRBV12-05	01				TCRBD01-01*01	TCRBD01	TCRBD01-01	01				TCRBJ01-04*01	TCRBJ01	TCRBJ01-04	01				6	0	3	5	4	3	42	53	57	-1	61	2	In	VDJ
ATCCGGTCCACAAAGCTGGAGGACTCAGCCATGTACTTCTGTGCCAGCAGTGAACGTGCGGAAAGAGAAAAACTGTTTTTTGGCAGT	CASSERAEREKLFF	4	4.3812569826283164E-5	42	TCRBV02-01	TCRBV02	TCRBV02-01				01,03	TCRBD02-01	TCRBD02	TCRBD02-01				01,02	TCRBJ01-04*01	TCRBJ01	TCRBJ01-04	01				2	5	7	5	3	8	39	54	57	61	66	4	In	VDJ
TTGGAGCTGGGGGACTCAGCCCTGTACTTCTGTGCCAGCAGCTGGGGAACAAATCACCCAGGCAATCAGCCCCAGCATTTTGGTGAT	CASSWGTNHPGNQPQHF	2	2.1906284913141582E-5	51	TCRBV13-01*01	TCRBV13	TCRBV13-01	01								TCRBD01,TCRBD02	TCRBD01-01,TCRBD02-01		TCRBJ01-05*01	TCRBJ01	TCRBJ01-05	01				4	13	0	8	1	2	30	43	44	48	61	2	In	VDJ
AGTCAGGGGACACAGCACTGTATTTCTGTGCCAGCACCCAGAGGTAGGGACGGATAAGATAGCAATCAGCCCCAGCATTTTGGTGAT		2	2.1906284913141582E-5	55	TCRBV21-01*01	TCRBV21	TCRBV21-01	01								TCRBD01,TCRBD02	TCRBD01-01,TCRBD02-01		TCRBJ01-05*01	TCRBJ01	TCRBJ01-05	01				7	8	0	7	10	0	26	36	46	51	59	2	Out	VDJ
ACTGTGACATCGGCCCAAAAGAACCCGACAGCTTTCTATCTCTGTGCCAGTAGTAGCTGGAGCAATCAGCCCCAGCATTTTGGTGAT	CASSSWSNQPQHF	2	2.1906284913141582E-5	39	TCRBV19-01*01	TCRBV19	TCRBV19-01	01								TCRBD01,TCRBD02	TCRBD01-01,TCRBD02-01		TCRBJ01-05*01	TCRBJ01	TCRBJ01-05	01				4	0	0	10	3	1	42	55	58	-1	60	2	In	VDJ
GCCTTGTTGCTGGGGGACTCGGCCCTCTATCTCTGTGCCAGCAGCCCGGGGGGGACGAGGAGCAATCAGCCCCAGCATTTTGGTGAT	CASSPGGTRSNQPQHF	2	2.1906284913141582E-5	48	TCRBV05-06*01	TCRBV05	TCRBV05-06	01				TCRBD02-01*01	TCRBD02	TCRBD02-01	01				TCRBJ01-05*01	TCRBJ01	TCRBJ01-05	01				4	6	8	0	1	1	33	45	46	54	60	2	In	VDJ
ACAGTGACCAGTGCCCATCCTGAAGACAGCAGCTTCTACATCTGCAGTGCTAGGCGGGCCGCGGGTTCACCCCTCCACTTTGGGAAT	CSARRAAGSPLHF	2	2.1906284913141582E-5	39	TCRBV20	TCRBV20				TCRBV20-01,TCRBV20-or09_02		TCRBD02-01	TCRBD02	TCRBD02-01				01,02	TCRBJ01-06*01	TCRBJ01	TCRBJ01-06	01				3	7	7	4	0	9	42	-1	53	58	65	2	In	VDJ
ATCCGGTCCACAAAGCTGGAGGACTCAGCCATGTACTTCTGTGCCAGCAGCCTGGGACAGGGGGTAGGTGGCTACACCTTCGGTTCG	CASSLGQGVGGYTF	2	2.1906284913141582E-5	42	TCRBV02-01	TCRBV02	TCRBV02-01				01,03	TCRBD01-01*01	TCRBD01	TCRBD01-01	01				TCRBJ01-02*01	TCRBJ01	TCRBJ01-02	01				6	4	0	1	3	7	39	50	53	64	68	2	In	VDJ
ACTGTGAGCAACATGAGCCCTGAAGACAGCAGCATATATCTCTGCAGCGAAAGACAGGTTCATAGCTATGGCTACACCTTCGGTTCG	CSERQVHSYGYTF	5	5.476571228285395E-5	39	TCRBV29-01	TCRBV29	TCRBV29-01				01,02,03	TCRBD01-01*01	TCRBD01	TCRBD01-01	01				TCRBJ01-02*01	TCRBJ01	TCRBJ01-02	01				7	7	2	4	3	4	42	49	52	58	65	5	In	VDJ
ACTCTGACTGTGAGCAACATGAGCCCTGAAGACAGCAGCATATATCTCTGCAGCGTTGAATTGGCCTATGGCTACACCTTCGGTTCG	CSVELAYGYTF	2	2.1906284913141582E-5	33	TCRBV29-01*01	TCRBV29	TCRBV29-01	01				TCRBD01-01*01	TCRBD01	TCRBD01-01	01				TCRBJ01-02*01	TCRBJ01	TCRBJ01-02	01				2	0	9	0	2	4	48	60	62	-1	65	2	In	VDJ
CTGCAGCCAGAAGACTCAGCCCTGTATCTCTGCGCCAGCAGCCAAGGGGCAGCGATGAACTCTAACTATGGCTACACCTTCGGTTCG	CASSQGAAMNSNYGYTF	2	2.1906284913141582E-5	51	TCRBV04-01*01	TCRBV04	TCRBV04-01	01								TCRBD01,TCRBD02	TCRBD01-01,TCRBD02-01		TCRBJ01-02*01	TCRBJ01	TCRBJ01-02	01				1	11	8	0	0	0	30	-1	46	50	61	2	In	VDJ
GAGTCCGCCAGCACCAACCAGACATCTATGTACCTCTGTGCCAGCAGTACCCCCGTCGGACCTAACTATGGCTACACCTTCGGTTCG	CASSTPVGPNYGYTF	1	1.0953142456570791E-5	45	TCRBV28-01*01	TCRBV28	TCRBV28-01	01								TCRBD01,TCRBD02	TCRBD01-01,TCRBD02-01		TCRBJ01-02*01	TCRBJ01	TCRBJ01-02	01				5	0	1	7	9	0	36	48	57	-1	61	1	In	VDJ
ACATCGGCCCAAAAGAACCCGACAGCTTTCTATCTCTGTGCCATTTCGAGGACAGGCACAACTAACTATGGCTACACCTTCGGTTCG	CAISRTGTTNYGYTF	2	2.1906284913141582E-5	45	TCRBV19-01*01	TCRBV19	TCRBV19-01	01				TCRBD01-01*01	TCRBD01	TCRBD01-01	01				TCRBJ01-02*01	TCRBJ01	TCRBJ01-02	01				10	5	1	4	6	0	36	43	49	56	61	2	In	VDJ
AATGTGAACGCCTTGTTGCTGGGGGACTCGGCCCTCTATCTCTGTGCCAGCAGCTGGGAAGGGAACTATGGCTACACCTTCGGTTCG	CASSWEGNYGYTF	1	1.0953142456570791E-5	39	TCRBV05-06*01	TCRBV05	TCRBV05-06	01								TCRBD01,TCRBD02	TCRBD01-01,TCRBD02-01		TCRBJ01-02*01	TCRBJ01	TCRBJ01-02	01				3	4	0	8	0	2	42	-1	55	59	63	1	In	VDJ
CAGCCCTCAGAACCCAGGGACTCAGCTGTGTACTTCTGTGCCAGCAGTTTAACGGAAAGGGGACTATATGGCTACACCTTCGGTTCG	CASSLTERGLYGYTF	1	1.0953142456570791E-5	45	TCRBV12	TCRBV12				TCRBV12-03/12-04,TCRBV12-04		TCRBD02-01	TCRBD02	TCRBD02-01				01,02	TCRBJ01-02*01	TCRBJ01	TCRBJ01-02	01				2	0	0	9	8	5	36	51	59	-1	66	1	In	VDJ
AACGCCTTGGAGCTGGAGGACTCGGCCCTGTATCTCTGTGCCAGCAGCTTGCCAGGGCCTGGGGGATATGGCTACACCTTCGGTTCG	CASSLPGPGGYGYTF	1	1.0953142456570791E-5	45	TCRBV05-08*01	TCRBV05	TCRBV05-08	01								TCRBD01,TCRBD02	TCRBD01-01,TCRBD02-01		TCRBJ01-02*01	TCRBJ01	TCRBJ01-02	01				1	9	4	3	1	5	36	51	52	57	66	1	In	VDJ
CCTGCAGAGCTTGGGGACTCGGCCATGTATCTCTGTGCCAGCAGCCCAAGTTGGAGGACCTCCTTGGATGGCTACACCTTCGGTTCG	CASSPSWRTSLDGYTF	1	1.0953142456570791E-5	48	TCRBV11-01*01	TCRBV11	TCRBV11-01	01				TCRBD02-01*02	TCRBD02	TCRBD02-01	02				TCRBJ01-02*01	TCRBJ01	TCRBJ01-02	01				5	10	10	1	7	6	33	45	52	57	67	1	In	VDJ
AAGGTGCAGCCTGCAGAACTGGAGGATTCTGGAGTTTATTTCTGTGCCAGCAGCCCCGTCGGGGTTCGAGGCTACACCTTCGGTTCG	CASSPVGVRGYTF	2	2.1906284913141582E-5	39	TCRBV14-01*01	TCRBV14	TCRBV14-01	01				TCRBD02-01*01	TCRBD02	TCRBD02-01	01				TCRBJ01-02*01	TCRBJ01	TCRBJ01-02	01				4	5	8	3	4	8	42	55	59	64	69	2	In	VDJ
AAGATCCAGCGCACAGAGCAGGAGGACTCGGCCGTGTATCTCTGTGCCAGCAATTACAACAGGGGAAGAGGCTACACCTTCGGTTCG	CASNYNRGRGYTF	2	2.1906284913141582E-5	39	TCRBV07-02	TCRBV07	TCRBV07-02				01,02	TCRBD01-01*01	TCRBD01	TCRBD01-01	01				TCRBJ01-02*01	TCRBJ01	TCRBJ01-02	01				7	4	3	2	6	8	42	52	58	65	69	2	In	VDJ
GTGAACGCCTTGTTGCTGGGGGACTCGGCCCTGTATCTCTGTGCCAGCAGCAGGGGACAGGGGGCGGGCGAGCAGTACTTCGGGCCG	CASSRGQGAGEQYF	1	1.0953142456570791E-5	42	TCRBV05-05*01	TCRBV05	TCRBV05-05	01				TCRBD01-01*01	TCRBD01	TCRBD01-01	01				TCRBJ02-07*01	TCRBJ02	TCRBJ02-07	01				4	3	0	0	2	6	39	51	53	65	68	1	In	VDJ
ACAGTGACCAGTGCCCATCCTGAAGACAGCAGCTTCTACATCTGCAGTGCCGAGGGGCAGGGGGCTTACGAGCAGTACTTCGGGCCG	CSAEGQGAYEQYF	2	2.1906284913141582E-5	39	TCRBV20	TCRBV20				TCRBV20-01,TCRBV20-or09_02		TCRBD01-01*01	TCRBD01	TCRBD01-01	01				TCRBJ02-07*01	TCRBJ02	TCRBJ02-07	01				6	1	4	0	7	4	42	50	57	65	66	2	In	VDJ
ATCCAGTCCACGGAGTCAGGGGACACAGCACTGTATTTCTGTGCCAGCAGCAAAAGAGGGACAGGGTACGAGCAGTACTTCGGGCCG	CASSKRGTGYEQYF	1	1.0953142456570791E-5	42	TCRBV21-01*01	TCRBV21	TCRBV21-01	01				TCRBD01-01*01	TCRBD01	TCRBD01-01	01				TCRBJ02-07*01	TCRBJ02	TCRBJ02-07	01				2	0	0	3	3	4	39	54	57	-1	66	1	In	VDJ
TCCCTGATTCTGGAGTCCGCCAGCACCAACCAGACATCTATGTACCTCTGTGCCAGCATTGGGGGCTACGAGCAGTACTTCGGGCCG	CASIGGYEQYF	3	3.285942736971237E-5	33	TCRBV28-01*01	TCRBV28	TCRBV28-01	01								TCRBD01,TCRBD02	TCRBD01-01,TCRBD02-01		TCRBJ02-07*01	TCRBJ02	TCRBJ02-07	01				7	0	6	1	2	3	48	58	60	-1	65	3	In	VDJ
CGGTCCACAAAGCTGGAGGACTCAGCCATGTACTTCTGTGCCAGCACCGGAACCGGGACAGGGGGCTACGAGCAGTACTTCGGGCCG	CASTGTGTGGYEQYF	2	2.1906284913141582E-5	45	TCRBV02-01	TCRBV02	TCRBV02-01				01,03	TCRBD01-01*01	TCRBD01	TCRBD01-01	01				TCRBJ02-07*01	TCRBJ02	TCRBJ02-07	01				7	0	0	1	8	3	36	46	54	-1	65	2	In	VDJ
CAGCCTGCAGAGCTTGAGGACTCGGCCGTGTATCTCTGTGCCAGCAGCTTAGCTTCCAGAAGGGGCTACGAGCAGTACTTCGGGCCG	CASSLASRRGYEQYF	2	2.1906284913141582E-5	45	TCRBV11	TCRBV11				TCRBV11-02,TCRBV11-03		TCRBD01-01*01	TCRBD01	TCRBD01-01	01				TCRBJ02-07*01	TCRBJ02	TCRBJ02-07	01				1	0	5	2	8	3	36	52	60	-1	65	2	In	VDJ
CACCTACACGCCCTGCAGCCAGAAGACTCAGCCCTGTATCTCTGCGCCAGCAGCCATAAGGAGGGCTACGAGCAGTACTTCGGGCCG	CASSHKEGYEQYF	4	4.3812569826283164E-5	39	TCRBV04-01*01	TCRBV04	TCRBV04-01	01				TCRBD02-01*02	TCRBD02	TCRBD02-01	02				TCRBJ02-07*01	TCRBJ02	TCRBJ02-07	01				3	0	10	0	3	3	42	56	59	-1	65	4	In	VDJ
GTCGCCCAGCCCCAACCAGACCTCTCTGTACTTCTGTGCCAGCAGTCCCCTGGGGACTAGCACCGCTACGAGCAGTACTTCGGGCCG		2	2.1906284913141582E-5	47	TCRBV27-01*01	TCRBV27	TCRBV27-01	01				TCRBD02-01	TCRBD02	TCRBD02-01				01,02	TCRBJ02-07*01	TCRBJ02	TCRBJ02-07	01				5	4	0	7	6	3	34	46	52	61	65	2	Out	VDJ
TGAAGATCCAGCGCACAGAGCAGGAGGACTCGGCCGTGTATCTCTGTGCCAGAACCCCGGGACAGCTACGAGCAGTACTTCGGGCCG		2	2.1906284913141582E-5	37	TCRBV07	TCRBV07				TCRBV07-02,TCRBV07-08		TCRBD01-01*01	TCRBD01	TCRBD01-01	01				TCRBJ02-07*01	TCRBJ02	TCRBJ02-07	01				9	0	0	5	6	3	44	52	58	-1	65	2	Out	VDJ
TCCGCCAGCACCAACCAGACATCTATGTACCTCTGTGCCAGCATCGGTAGCGGGAGGCCTAGCTCCTACGAGCAGTACTTCGGGCCG	CASIGSGRPSSYEQYF	1	1.0953142456570791E-5	48	TCRBV28-01*01	TCRBV28	TCRBV28-01	01				TCRBD02-01*02	TCRBD02	TCRBD02-01	02				TCRBJ02-07*01	TCRBJ02	TCRBJ02-07	01				7	5	5	1	4	0	33	43	47	57	62	1	In	VDJ
ATCAATTCCCTGGAGCTTGGTGACTCTGCTGTGTATTTCTGTGCCAGCAGCCAAGCTGCGAGCTCCTACGAGCAGTACTTCGGGCCG	CASSQAASSYEQYF	2	2.1906284913141582E-5	42	TCRBV03-01/03-02*01	TCRBV03	TCRBV03-01/03-02	01				TCRBD02-01	TCRBD02	TCRBD02-01				01,02	TCRBJ02-07*01	TCRBJ02	TCRBJ02-07	01				1	2	7	6	2	0	39	55	57	60	62	2	In	VDJ
GTGACCAGTGCCCATCCTGAAGACAGCAGCTTCTACATCTGCAGTGCTATAAGTCCGGGATCCCCCTACGAGCAGTACTTCGGGCCG	CSAISPGSPYEQYF	2	2.1906284913141582E-5	42	TCRBV20	TCRBV20				TCRBV20-01,TCRBV20-or09_02		TCRBD02-01*02	TCRBD02	TCRBD02-01	02				TCRBJ02-07*01	TCRBJ02	TCRBJ02-07	01				4	4	8	3	6	2	39	49	55	60	64	2	In	VDJ
GAGTTCTAAGAAGCTCCTCCTCAGTGACTCTGGCTTCTATCTCTGTGCCTGGATAGGGGTCACCCCTACGAGCAGTACTTCGGGCCG		4	4.3812569826283164E-5	38	TCRBV30-01*02	TCRBV30	TCRBV30-01	02				TCRBD01-01*01	TCRBD01	TCRBD01-01	01				TCRBJ02-07*01	TCRBJ02	TCRBJ02-07	01				4	5	5	2	1	2	43	53	54	59	64	4	Out	VDJ
AACGCCTTGGAGCTGGACGACTCGGCCCTGTATCTCTGTGCCAGCAGCACCCGGACTAGCGCCCACTACGAGCAGTACTTCGGGCCG	CASSTRTSAHYEQYF	4	4.3812569826283164E-5	45	TCRBV05-04*01	TCRBV05	TCRBV05-04	01				TCRBD02-01	TCRBD02	TCRBD02-01				01,02	TCRBJ02-07*01	TCRBJ02	TCRBJ02-07	01				4	4	1	6	4	3	36	48	52	61	65	4	In	VDJ
TGCCATCCCCAACCAGACAGCTCTTTACTTCTGTGCCACCAGTGATTTCTAGCGGGAGTTTTTCCATACGAGCAGTACTTCGGGCCG		11	1.2048456702227869E-4	50	TCRBV24-01*01	TCRBV24	TCRBV24-01	01				TCRBD02-01*02	TCRBD02	TCRBD02-01	02				TCRBJ02-07*01	TCRBJ02	TCRBJ02-07	01				1	8	4	2	0	4	31	-1	48	58	66	11	Out	VDJ
GAAGATCCAGCGCACAGAGCAGGAGGACTCGGCCGTGTATCTCTGTGCCAGCAGCCCCAAGGGGGCGACGAGCAGTACTTCGGGCCG		5	5.476571228285395E-5	38	TCRBV07-08*03	TCRBV07	TCRBV07-08	03				TCRBD01-01*01	TCRBD01	TCRBD01-01	01				TCRBJ02-07*01	TCRBJ02	TCRBJ02-07	01				4	1	5	0	3	5	43	56	59	66	67	5	Out	VDJ
ACCAGTGCCCATCCTGAAGACAGCAGCTTCTACATCTGCAGTGCTCGAAAGGCCGCGGGACAAGTACACGAGCAGTACTTCGGGCCG	CSARKAAGQVHEQYF	2	2.1906284913141582E-5	45	TCRBV20	TCRBV20				TCRBV20-01,TCRBV20-or09_02						TCRBD01,TCRBD02	TCRBD01-01,TCRBD02-01		TCRBJ02-07*01	TCRBJ02	TCRBJ02-07	01				5	5	0	6	11	5	36	45	56	62	67	2	In	VDJ
ACTCTGGAGTCAGCTACCAGCTCCCAGACATCTGTGTACTTCTGTGCCATCAGTTCTGACTCTGGAAACACCATATATTTTGGAGAG	CAISSDSGNTIYF	2	2.1906284913141582E-5	39	TCRBV10-03*01	TCRBV10	TCRBV10-03	01								TCRBD01,TCRBD02	TCRBD01-01,TCRBD02-01		TCRBJ01-03*01	TCRBJ01	TCRBJ01-03	01				5	0	2	8	3	0	42	54	57	-1	59	2	In	VDJ
ACCCTGCAGCCAGAAGACTCGGCCCTGTATCTCTGTGCCAGCAGCCAAGATCCGTCCGGGACGGCAAACATTCAGTACTTCGGCGCC	CASSQDPSGTANIQYF	2	2.1906284913141582E-5	48	TCRBV04-02*01	TCRBV04	TCRBV04-02	01								TCRBD01,TCRBD02	TCRBD01-01,TCRBD02-01		TCRBJ02-04*01	TCRBJ02	TCRBJ02-04	01				0	3	0	7	7	6	33	50	57	62	65	2	In	VDJ
ATCCGGTCCACAAAGCTGGAGGACTCAGCCATGTACTTCTGTGCCAGCATTGTCCGGACAGGGTTCTCACCCCTCCACTTTGGGAAC	CASIVRTGFSPLHF	2	2.1906284913141582E-5	42	TCRBV02-01	TCRBV02	TCRBV02-01				01,03	TCRBD01-01*01	TCRBD01	TCRBD01-01	01				TCRBJ01-06*02	TCRBJ01	TCRBJ01-06	02				7	3	1	3	6	10	39	49	55	63	66	2	In	VDJ
ATCCAGCAGGTAGTGCGAGGAGATTCGGCAGCTTATTTCTGTGCCAGCTCACCAGGCCTAGCGGAGGATGAGCAGTTCTTCGGGCCA	CASSPGLAEDEQFF	2	2.1906284913141582E-5	42	TCRBV18-01*01	TCRBV18	TCRBV18-01	01				TCRBD02-01	TCRBD02	TCRBD02-01				01,02	TCRBJ02-01*01	TCRBJ02	TCRBJ02-01	01				2	3	4	5	3	8	39	54	57	64	67	2	In	VDJ
AAGATCCAGCCCTCAGAACCCAGGGACTCAGCTGTGTACTTCTGTGCCAGCAGTTTCGGGACAGTGAATGAGCAGTTCTTCGGGCCA	CASSFGTVNEQFF	1	1.0953142456570791E-5	39	TCRBV12-03/12-04*01	TCRBV12	TCRBV12-03/12-04	01				TCRBD01-01*01	TCRBD01	TCRBD01-01	01				TCRBJ02-01*01	TCRBJ02	TCRBJ02-01	01				3	2	0	5	1	7	42	56	57	64	66	1	In	VDJ
CTGTCCCTAGAGTCTGCCATCCCCAACCAGACAGCTCTTTACTTCTGTGCCACCAGTGATAGGCGGGGAGAGCAGTTCTTCGGGCCA	CATSDRRGEQFF	6	6.571885473942474E-5	36	TCRBV24-01*01	TCRBV24	TCRBV24-01	01				TCRBD02-01*01	TCRBD02	TCRBD02-01	01				TCRBJ02-01*01	TCRBJ02	TCRBJ02-01	01				3	1	7	3	2	10	45	60	62	68	69	6	In	VDJ
NTGTCGGCTGCTCCCTCCCAAACATCTGTGTACTTCTGTGCCAGCAGCAGAAGGACAGGGATTTCGGAGACCCAGTACTTCGGGCCA	CASSRRTGISETQYF	12	1.3143770947884949E-4	45	TCRBV06-02*02	TCRBV06	TCRBV06-02	02				TCRBD01-01*01	TCRBD01	TCRBD01-01	01				TCRBJ02-05*01	TCRBJ02	TCRBJ02-05	01				3	6	1	3	4	5	36	48	52	60	66	12	In	VDJ
CCGGTCCACAAAGCTGGAGGACTCAGCCATGTACTTCTGTGCCAGCAGTGAACAGGCAGACTCGGAGAGACCCAGTACTTCGGGCCA		5	5.476571228285395E-5	44	TCRBV02-01	TCRBV02	TCRBV02-01				01,03					TCRBD01,TCRBD02	TCRBD01-01,TCRBD02-01		TCRBJ02-05*01	TCRBJ02	TCRBJ02-05	01				2	9	4	4	0	4	37	-1	52	56	65	5	Out	VDJ
AATGTGAGCACCTTGGAGCTGGGGGACTCGGCCCTTTATCTTTGCGCCAGCAGCTTGGGCCTGAAAGAGACCCAGTACTTCGGGCCA	CASSLGLKETQYF	2	2.1906284913141582E-5	39	TCRBV05-01*01	TCRBV05	TCRBV05-01	01								TCRBD01,TCRBD02	TCRBD01-01,TCRBD02-01		TCRBJ02-05*01	TCRBJ02	TCRBJ02-05	01				0	0	2	8	4	3	42	58	62	-1	64	2	In	VDJ
TTGGAGCTGGGGGACTCGGCCCTTTATCTTTGCGCCAGCAGCTTGGTCCTGGGGAGGGGGAGCACAGATACGCAGTATTTTGGCCCA	CASSLVLGRGSTDTQYF	4	4.3812569826283164E-5	51	TCRBV05-01*01	TCRBV05	TCRBV05-01	01				TCRBD02-01*02	TCRBD02	TCRBD02-01	02				TCRBJ02-03*01	TCRBJ02	TCRBJ02-03	01				0	2	9	0	5	0	30	46	51	58	60	4	In	VDJ
CGCCAGCACCAACCAGACATCTATGTACCTCTGTGCCAGCAGTCCCCGTCTAGCGGGAGTATCACCGGGGAGCTGTTTTTTGGAGAA		2	2.1906284913141582E-5	50	TCRBV28-01*01	TCRBV28	TCRBV28-01	01				TCRBD02-01*02	TCRBD02	TCRBD02-01	02				TCRBJ02-02*01	TCRBJ02	TCRBJ02-02	01				5	3	4	2	6	4	31	43	49	59	62	2	Out	VDJ
GCCAGCACCAACCAGACATCTATGTACCTCTGTGCCAGCAGTTTCTGGGCTGGCGGGAGCGGCACCGGGGAGCTGTTTTTTGGAGAA	CASSFWAGGSGTGELFF	2	2.1906284913141582E-5	51	TCRBV28-01*01	TCRBV28	TCRBV28-01	01				TCRBD02-01*02	TCRBD02	TCRBD02-01	02				TCRBJ02-02*01	TCRBJ02	TCRBJ02-02	01				3	3	7	2	8	4	30	44	52	59	62	2	In	VDJ
CCCTCAGAACCCAGGGACTCAGCTGTGTACTTCTGTGCCAGCAGCTTCCGGGACTACCTGAACACCGGGGAGCTGTTTTTTGGAGAA	CASSFRDYLNTGELFF	2	2.1906284913141582E-5	48	TCRBV12	TCRBV12				TCRBV12-03/12-04,TCRBV12-04		TCRBD02-01	TCRBD02	TCRBD02-01				01,02	TCRBJ02-02*01	TCRBJ02	TCRBJ02-02	01				6	3	0	9	5	1	33	44	49	56	59	2	In	VDJ
TCGGCTGCTCCCTCCCAGACATCTGTGTACTTCTGTGCCAGCAGTTACTACCTCGGGGGGAACACCGGGGAGCTGTTTTTTGGAGAA	CASSYYLGGNTGELFF	2	2.1906284913141582E-5	48	TCRBV06-05*01	TCRBV06	TCRBV06-05	01				TCRBD02-01*01	TCRBD02	TCRBD02-01	01				TCRBJ02-02*01	TCRBJ02	TCRBJ02-02	01				1	0	8	2	4	1	33	49	53	-1	59	2	In	VDJ
GAGCAACATGAGCCCTGAAGACAGCAGCATATATCTCTGCAGCGTTGAAGACCGGGACAGGGGGGCACTGAAGCTTTCTTTGGACAA		5	5.476571228285395E-5	44	TCRBV29-01	TCRBV29	TCRBV29-01				01,02	TCRBD01-01*01	TCRBD01	TCRBD01-01	01				TCRBJ01-01*01	TCRBJ01	TCRBJ01-01	01				0	1	0	1	2	4	37	51	53	64	65	5	Out	VDJ
ACATCGGCCCAAAAGAACCCGACAGCTTTCTATCTCTGTGCCAGTAGTATATCCAACACAGGGCCCACTGAAGCTTTCTTTGGACAA	CASSISNTGPTEAFF	2	2.1906284913141582E-5	45	TCRBV19-01*01	TCRBV19	TCRBV19-01	01				TCRBD01-01*01	TCRBD01	TCRBD01-01	01				TCRBJ01-01*01	TCRBJ01	TCRBJ01-01	01				2	2	3	3	6	4	36	51	57	63	65	2	In	VDJ
ATCCTGGAGTCGCCCAGCCCCAACCAGACCTCTCTGTACTTCTGTGCCAGCAGTTTTTGGAGAACCACTGAAGCTTTCTTTGGACAA	CASSFWRTTEAFF	3	3.285942736971237E-5	39	TCRBV27-01*01	TCRBV27	TCRBV27-01	01				TCRBD02-01*02	TCRBD02	TCRBD02-01	02				TCRBJ01-01*01	TCRBJ01	TCRBJ01-01	01				3	3	10	2	2	4	42	56	58	62	65	3	In	VDJ
CATCGGCCCAAAAGAACCCGACAGCTTTCTATCTCTGTGCCAGTAGTATACTACAGGCTCCTCAACACTGAAGCTTTCTTTGGACAA		3	3.285942736971237E-5	46	TCRBV19-01*01	TCRBV19	TCRBV19-01	01				TCRBD01-01*01	TCRBD01	TCRBD01-01	01				TCRBJ01-01*01	TCRBJ01	TCRBJ01-01	01				2	6	3	4	2	2	35	50	52	57	63	3	Out	VDJ
NCTCTGAAGATCCGGTCCACAAAGCTGGAGGACTCAGCCATGTACTTCTGTGCCAGCAGTGAAAACACTGAAGCTTTCTTTGGACAA	CASSENTEAFF	2	2.1906284913141582E-5	33	TCRBV02-01	TCRBV02	TCRBV02-01				01,03								TCRBJ01-01*01	TCRBJ01	TCRBJ01-01	01				2	0	0	0	0	2	48	-1	-1	-1	63	2	In	VJ
CAGCCCTCAGAACCCAGGGACTCAGCTGTGTACTTCTGTGCCAGCAGTGAAAGGACAGGGTTTAATGAAAAACTGTTTTTTGGCAGT	CASSERTGFNEKLFF	2	2.1906284913141582E-5	45	TCRBV12	TCRBV12				TCRBV12-03/12-04,TCRBV12-04		TCRBD01-01*01	TCRBD01	TCRBD01-01	01				TCRBJ01-04*01	TCRBJ01	TCRBJ01-04	01				5	2	1	3	4	4	36	48	52	60	62	2	In	VDJ
ATTCTGGAGTCCGCCAGCACCAACCAGACATCTATGTACCTCTGTGCCAGCAGTGGCTCAGGAGGGGGTCCCCAGCATTTTGGTGAT	CASSGSGGGPQHF	2	2.1906284913141582E-5	39	TCRBV28-01*01	TCRBV28	TCRBV28-01	01								TCRBD01,TCRBD02	TCRBD01-01,TCRBD02-01		TCRBJ01-05*01	TCRBJ01	TCRBJ01-05	01				5	1	5	1	8	10	42	54	62	68	69	2	In	VDJ
CAGCCCTCAGAACCCAGGGACTCAGCTGTGTACTTCTGTGCCAGCAGTTTGAACAGGGGGAACACTCAGCCCCAGCATTTTGGTGAT	CASSLNRGNTQPQHF	2	2.1906284913141582E-5	45	TCRBV12	TCRBV12				TCRBV12-03/12-04,TCRBV12-04		TCRBD01-01*01	TCRBD01	TCRBD01-01	01				TCRBJ01-05*01	TCRBJ01	TCRBJ01-05	01				3	5	3	1	2	6	36	50	52	60	65	2	In	VDJ
NCTCTCACTGTGACATCGGCCCAAAAGAACCCGACAGCTTTCTATCTCTGTGCCAGTAGTATTGGGTATCGCGGGACCTTCGGTTCG	CASSIGYRGTF	2	2.1906284913141582E-5	33	TCRBV19-01*01	TCRBV19	TCRBV19-01	01				TCRBD02-01	TCRBD02	TCRBD02-01				01,02	TCRBJ01-02*01	TCRBJ01	TCRBJ01-02	01				3	0	7	4	8	14	48	62	70	-1	75	2	In	VDJ
AGCTCTCTGGAGCTGGGGGACTCAGCTTTGTATTTCTGTGCCAGCAGCATCCGGACAGGCCAACCGTATGGCTACACCTTCGGTTCG	CASSIRTGQPYGYTF	2	2.1906284913141582E-5	45	TCRBV09-01*01	TCRBV09	TCRBV09-01	01				TCRBD01-01*01	TCRBD01	TCRBD01-01	01				TCRBJ01-02*01	TCRBJ01	TCRBJ01-02	01				4	7	1	4	4	5	36	48	52	59	66	2	In	VDJ
TCGCCCAGCCCCAACCAGACCTCTCTGTACTTCTGTGCCAGCAGTTTCCGCGGGCAGACGGGAGGCTATGGCTACACCTTCGGTTCG	CASSFRGQTGGYGYTF	2	2.1906284913141582E-5	48	TCRBV27-01*01	TCRBV27	TCRBV27-01	01				TCRBD02-01*02	TCRBD02	TCRBD02-01	02				TCRBJ01-02*01	TCRBJ01	TCRBJ01-02	01				3	0	8	1	11	4	33	47	58	-1	65	2	In	VDJ
CGGTCCACAAAGCTGGAGGACTCAGCCATGTACTTCTGTGCCAGCAGTGAAATGACAGGGAGTGCCTATGGCTACACCTTCGGTTCG	CASSEMTGSAYGYTF	2	2.1906284913141582E-5	45	TCRBV02-01	TCRBV02	TCRBV02-01				01,03	TCRBD01-01*01	TCRBD01	TCRBD01-01	01				TCRBJ01-02*01	TCRBJ01	TCRBJ01-02	01				2	5	2	3	2	4	36	51	53	60	65	2	In	VDJ
AAGATCCAGCCCTCAGAACCCAGGGACTCAGCTGTGTACTTCTGTGCCAGCTCACCACAGCTCGACTATGGCTACACCTTCGGTTCG	CASSPQLDYGYTF	1	1.0953142456570791E-5	39	TCRBV12-03/12-04*01	TCRBV12	TCRBV12-03/12-04	01				TCRBD01-01*01	TCRBD01	TCRBD01-01	01				TCRBJ01-02*01	TCRBJ01	TCRBJ01-02	01				8	4	3	5	5	3	42	51	56	60	64	1	In	VDJ
AATGTGAACGCCTTGTTGCTGGGGGACTCGGCCCTCTATCTCTGTGCCAGCAGCTCAGGGTTTTATAATGGCTACACCTTCGGTTCG	CASSSGFYNGYTF	1	1.0953142456570791E-5	39	TCRBV05-06*01	TCRBV05	TCRBV05-06	01				TCRBD01-01*01	TCRBD01	TCRBD01-01	01				TCRBJ01-02*01	TCRBJ01	TCRBJ01-02	01				3	7	4	3	0	6	42	-1	55	60	67	1	In	VDJ
ATGAGCTCCTTGGAGCTGGGGGACTCAGCCCTGTACTTCTGTGCCAGCAGCCCGGGTAAAAGGGGCAATGGCTACACCTTCGGTTCG	CASSPGKRGNGYTF	5	5.476571228285395E-5	42	TCRBV13-01*01	TCRBV13	TCRBV13-01	01				TCRBD01-01*01	TCRBD01	TCRBD01-01	01				TCRBJ01-02*01	TCRBJ01	TCRBJ01-02	01				5	2	5	2	9	6	39	51	60	65	67	5	In	VDJ
CTTCACATCAATTCCCTGGAGCTTGGTGACTCTGCTGTGTATTTCTGTGCCAGCAGCCAAGGGCATATGGGCTACACCTTCGGTTCG	CASSQGHMGYTF	2	2.1906284913141582E-5	36	TCRBV03-01/03-02*01	TCRBV03	TCRBV03-01/03-02	01				TCRBD01-01*01	TCRBD01	TCRBD01-01	01				TCRBJ01-02*01	TCRBJ01	TCRBJ01-02	01				1	5	9	0	0	8	45	-1	61	64	69	2	In	VDJ
ATTCTGGAGTCCGCCAGCACCAACCAGACATCTATGTACCTCTGTGCCAGCAGTTTTGCAGGGAGAATGGGCTACACCTTCGGTTCG	CASSFAGRMGYTF	3	3.285942736971237E-5	39	TCRBV28-01*01	TCRBV28	TCRBV28-01	01								TCRBD01,TCRBD02	TCRBD01-01,TCRBD02-01		TCRBJ01-02*01	TCRBJ01	TCRBJ01-02	01				3	6	4	3	2	8	42	56	58	63	69	3	In	VDJ
ACTGTGACATCGGCCCAAAAGAACCCGACAGCTTTCTATCTCTGTGCCACCTCCCTTGGGGGCGCAGAGGGCTACACCTTCGGTTCG	CATSLGGAEGYTF	2	2.1906284913141582E-5	39	TCRBV19-01*01	TCRBV19	TCRBV19-01	01				TCRBD01-01*01	TCRBD01	TCRBD01-01	01				TCRBJ01-02*01	TCRBJ01	TCRBJ01-02	01				10	6	6	0	8	8	42	49	57	63	69	2	In	VDJ
AAAGCTGGAGGACTCAGCCATGTACTTCTGTGCCAGCAGCCCTTGCTACCCTAGCGGGATCCTCCTAGGGAGCAGTACTTCGGGCCG		2	2.1906284913141582E-5	53	TCRBV02-01	TCRBV02	TCRBV02-01				01,03	TCRBD02-01*02	TCRBD02	TCRBD02-01	02				TCRBJ02-07*01	TCRBJ02	TCRBJ02-07	01				6	10	4	3	11	7	28	39	50	59	69	2	Out	VDJ
AGCAGCGGGACTCAGCCATGTATCGCTGTGCTAGCACCCAAACTCGGGACAGGGTAATCATCAAGGTGCGAGCAGTACTTCGGGCCG		7	7.667199719599554E-5	55	TCRBV07-07*01	TCRBV07	TCRBV07-07	01				TCRBD01-01*01	TCRBD01	TCRBD01-01	01				TCRBJ02-07*01	TCRBJ02	TCRBJ02-07	01				7	14	0	3	9	6	26	36	45	54	68	7	Out	VDJ
GTGAACGCCTTGGAGCTGGACGACTCGGCCCTGTATCTCTGTGCCAGCAGCTGGGGACAGGGGAACGGCGAGCAGTACTTCGGGCCG	CASSWGQGNGEQYF	1	1.0953142456570791E-5	42	TCRBV05-04*01	TCRBV05	TCRBV05-04	01				TCRBD01-01*01	TCRBD01	TCRBD01-01	01				TCRBJ02-07*01	TCRBJ02	TCRBJ02-07	01				3	5	0	2	1	6	39	52	53	63	68	1	In	VDJ
ATCCAGCCCTCAGAACCCAGGGACTCAGCTGTGTACTTCTGTGCCAGCAGCTTCGAGGGACAGGGGACCGAGCAGTACTTCGGGCCG	CASSFEGQGTEQYF	1	1.0953142456570791E-5	42	TCRBV12	TCRBV12				TCRBV12-03/12-04,TCRBV12-04		TCRBD01-01*01	TCRBD01	TCRBD01-01	01				TCRBJ02-07*01	TCRBJ02	TCRBJ02-07	01				6	2	0	2	6	6	39	50	56	66	68	1	In	VDJ
NCTCTGAAGATCCGGTCCACAAAGCTGGAGGACTCAGCCATGTACTTCTGTGCCAGGAGGAGGGGGTACGAGCAGTACTTCGGGCCG	CARRRGYEQYF	2	2.1906284913141582E-5	33	TCRBV02-01	TCRBV02	TCRBV02-01				01,03					TCRBD01,TCRBD02	TCRBD01-01,TCRBD02-01		TCRBJ02-07*01	TCRBJ02	TCRBJ02-07	01				9	0	5	1	4	4	48	56	60	-1	66	2	In	VDJ
ACTGTGACATCGGCCCAAAAGAACCCGACAGCTTTCTATCTCTGTGCCAGTAGTCAGGGCAGGGGGTACGAGCAGTACTTCGGGCCG	CASSQGRGYEQYF	2	2.1906284913141582E-5	39	TCRBV19-01*01	TCRBV19	TCRBV19-01	01				TCRBD01-01*01	TCRBD01	TCRBD01-01	01				TCRBJ02-07*01	TCRBJ02	TCRBJ02-07	01				5	0	4	1	5	4	42	54	59	-1	66	2	In	VDJ
ATCCAGCCTGCAGAGCTTGGGGACTCGGCCGTGTATCTCTGTGCCAGCAGGAACCGGGACAGGGTCTACGAGCAGTACTTCGGGCCG	CASRNRDRVYEQYF	1	1.0953142456570791E-5	42	TCRBV11-03*01	TCRBV11	TCRBV11-03	01				TCRBD01-01*01	TCRBD01	TCRBD01-01	01				TCRBJ02-07*01	TCRBJ02	TCRBJ02-07	01				6	1	0	3	5	3	39	50	55	64	65	1	In	VDJ
ACTGTGACATCGGCCCAAAAGAACCCGACAGCTTTCTATCTCTGTGCCAGTAGCAACGGGGTGGGCTACGAGCAGTACTTCGGGCCG	CASSNGVGYEQYF	2	2.1906284913141582E-5	39	TCRBV19-01*01	TCRBV19	TCRBV19-01	01				TCRBD02-01*01	TCRBD02	TCRBD02-01	01				TCRBJ02-07*01	TCRBJ02	TCRBJ02-07	01				6	4	8	3	3	3	42	53	56	61	65	2	In	VDJ
CTCAGAACCCAGGGACTCAGCTGTGTACTTCTGTGCCAGCAGTCCCAAGTCGGCCAACGGGTCTCCTACGAGCAGTACTTCGGGCCG		1	1.0953142456570791E-5	50	TCRBV12	TCRBV12				TCRBV12-03/12-04,TCRBV12-04		TCRBD02-01	TCRBD02	TCRBD02-01				01,02	TCRBJ02-07*01	TCRBJ02	TCRBJ02-07	01				5	1	8	4	14	0	31	43	57	61	62	1	Out	VDJ
AGATCCAGCGCACAGAGCAGCGGGACTCGGCCATGTATCGCTGTGCCAGCAGCCGCCCGGGAGGCCTACGAGCAGTACTTCGGGCCG		2	2.1906284913141582E-5	40	TCRBV07-06*01	TCRBV07	TCRBV07-06	01				TCRBD02-01*02	TCRBD02	TCRBD02-01	02				TCRBJ02-07*01	TCRBJ02	TCRBJ02-07	01				5	0	8	1	4	2	41	53	57	-1	64	2	Out	VDJ
CTGGAGCTTGGTGACTCTGCTGTGTATTTCTGTGCCAGCAGCCAATCGGGGAGGGACCCCCTCCCCTACGAGCAGTACTTCGGGCCG	CASSQSGRDPLPYEQYF	2	2.1906284913141582E-5	51	TCRBV03-01/03-02*01	TCRBV03	TCRBV03-01/03-02	01				TCRBD02-01*02	TCRBD02	TCRBD02-01	02				TCRBJ02-07*01	TCRBJ02	TCRBJ02-07	01				2	9	9	0	3	2	30	45	48	55	64	2	In	VDJ
AACGCCTTGTTGCTGGGGGACTCGGCCCTGTATCTCTGTGCCAGCAGCTACCCCCCAGGGGGTACCTACGAGCAGTACTTCGGGCCG	CASSYPPGGTYEQYF	1	1.0953142456570791E-5	45	TCRBV05-05*01	TCRBV05	TCRBV05-05	01				TCRBD01-01*01	TCRBD01	TCRBD01-01	01				TCRBJ02-07*01	TCRBJ02	TCRBJ02-07	01				3	2	4	1	6	2	36	49	55	62	64	1	In	VDJ
NNNNTGAAGATCCAGCCCTCAGAACCCAGGGACTCAGCTGTGTACTTCTGTGCCAGCAGCCGAACCTACGAGCAGTACTTCGGGCCG	CASSRTYEQYF	1	1.0953142456570791E-5	33	TCRBV12-03/12-04*01	TCRBV12	TCRBV12-03/12-04	01								TCRBD01,TCRBD02	TCRBD01-01,TCRBD02-01		TCRBJ02-07*01	TCRBJ02	TCRBJ02-07	01				6	1	2	8	2	2	48	59	61	63	64	1	In	VDJ
NTGAAGATCCAGCCCTCAGAACCCAGGGACTCAGCTGTGTACTTCTGTGCCAGCAGTTTCGGATCATACGAGCAGTACTTCGGGCCG	CASSFGSYEQYF	1	1.0953142456570791E-5	36	TCRBV12-03/12-04*01	TCRBV12	TCRBV12-03/12-04	01								TCRBD01,TCRBD02	TCRBD01-01,TCRBD02-01		TCRBJ02-07*01	TCRBJ02	TCRBJ02-07	01				3	3	1	8	1	4	45	59	60	63	66	1	In	VDJ
AAGATCCAGCCCTCAGAACCCAGGGACTCAGCTGTGTACTTCTGTGCCAGCAGTTCCCGGGACAAATACGAGCAGTACTTCGGGCCG	CASSSRDKYEQYF	3	3.285942736971237E-5	39	TCRBV12-03/12-04*01	TCRBV12	TCRBV12-03/12-04	01				TCRBD01-01*01	TCRBD01	TCRBD01-01	01				TCRBJ02-07*01	TCRBJ02	TCRBJ02-07	01				4	2	0	6	3	4	42	55	58	64	66	3	In	VDJ
TCGGCCCAAAAGAACCCGACAGCTTTCTATCTCTGTGCCAGTAGTGTGGGACTAGCGGGAATGTACCACGAGCAGTACTTCGGGCCG	CASSVGLAGMYHEQYF	2	2.1906284913141582E-5	48	TCRBV19-01*01	TCRBV19	TCRBV19-01	01				TCRBD02-01*02	TCRBD02	TCRBD02-01	02				TCRBJ02-07*01	TCRBJ02	TCRBJ02-07	01				5	7	0	3	2	5	33	45	47	60	67	2	In	VDJ
ATGAATGTGAGCACCTTGGAGCTGGGGGACTCGGCCCTTTATCTTTGCGCCAGCAGCCCGGGACAGGGACAAGAATACTTCGGGCCG	CASSPGQGQEYF	2	2.1906284913141582E-5	36	TCRBV05-01*01	TCRBV05	TCRBV05-01	01				TCRBD01-01*01	TCRBD01	TCRBD01-01	01				TCRBJ02-07*01	TCRBJ02	TCRBJ02-07	01				4	7	0	3	2	13	45	57	59	68	75	2	In	VDJ
AAGATCCAGCGCACAGAGCAGGAGGACTCGGCCGTGTATCTCTGTGCCAGCAGCTTGAAAGGAGAAAACATTCAGTACTTCGGCGCC	CASSLKGENIQYF	3	3.285942736971237E-5	39	TCRBV07-02	TCRBV07	TCRBV07-02				01,02	TCRBD02-01*02	TCRBD02	TCRBD02-01	02				TCRBJ02-04*01	TCRBJ02	TCRBJ02-04	01				3	0	10	2	4	5	42	56	60	-1	64	3	In	VDJ
GAGTCGCCCAGCCCCAACCAGACCTCTCTGTACTTCTGTGCCAGCAGTTGGTCAGTCCCCGGGAATTCACCCCTCCACTTTGGGAAC	CASSWSVPGNSPLHF	3	3.285942736971237E-5	45	TCRBV27-01*01	TCRBV27	TCRBV27-01	01				TCRBD02-01	TCRBD02	TCRBD02-01				01,02	TCRBJ01-06*02	TCRBJ01	TCRBJ01-06	02				4	0	8	4	10	7	36	49	59	-1	63	3	In	VDJ
ATCCAGTCCACGGAGTCAGGGGACACAGCACTGTATTTCTGTGCCAGCAGCAAATCCAGATAAAGAGATGAGCAGTTCTTCGGGCCA	CASSKSR*RDEQFF	1	1.0953142456570791E-5	42	TCRBV21-01*01	TCRBV21	TCRBV21-01	01								TCRBD01,TCRBD02	TCRBD01-01,TCRBD02-01		TCRBJ02-01*01	TCRBJ02	TCRBJ02-01	01				2	8	4	5	2	8	39	54	56	59	67	1	Stop	VDJ
CAGCGCACAGAGCAGGGGGACTCGGCCATGTATCTCTGTGCCAGCAGCCCAGGGCGGGCCAGGTGGAATGAGCAGTTCTTCGGGCCA	CASSPGRARWNEQFF	10	1.095314245657079E-4	45	TCRBV07-09*01	TCRBV07	TCRBV07-09	01								TCRBD01,TCRBD02	TCRBD01-01,TCRBD02-01		TCRBJ02-01*01	TCRBJ02	TCRBJ02-01	01				5	12	4	3	1	7	36	48	49	54	66	10	In	VDJ
ACCCTGCAGCCAGAAGACTCGGCCCTGTATCTCTGTGCCAGCAGCCAAGATAGGCGCGGTTCCTACAATGAGCAGTTCTTCGGGCCA	CASSQDRRGSYNEQFF	4	4.3812569826283164E-5	48	TCRBV04-02*01	TCRBV04	TCRBV04-02	01				TCRBD02-01	TCRBD02	TCRBD02-01				01,02	TCRBJ02-01*01	TCRBJ02	TCRBJ02-01	01				0	1	7	5	5	1	33	50	55	59	60	4	In	VDJ
GGGGACACAGCACTGTATTTCTGTGCCAGCAGCAAAGCGCTTTGATTTGGTAAGGACCCCGCCTACAATGAGCAGTTCTTCGGGCCA	CASSKAL*FGKDPAYNEQFF	1	1.0953142456570791E-5	60	TCRBV21-01*01	TCRBV21	TCRBV21-01	01								TCRBD01,TCRBD02	TCRBD01-01,TCRBD02-01		TCRBJ02-01*01	TCRBJ02	TCRBJ02-01	01				0	4	1	7	15	2	21	38	53	57	61	1	Stop	VDJ
GAGCTGGGGGACTCAGCCCTGTACTTCTGTGCCAGCAGCTCCTACCTACGATCTGACAGCGGATGGGAGACCCAGTACTTCGGGCCA	CASSSYLRSDSGWETQYF	2	2.1906284913141582E-5	54	TCRBV13-01*01	TCRBV13	TCRBV13-01	01								TCRBD01,TCRBD02	TCRBD01-01,TCRBD02-01		TCRBJ02-05*01	TCRBJ02	TCRBJ02-05	01				4	7	2	5	14	5	27	40	54	59	66	2	In	VDJ
AATGTGAACGCCTTGGAGCTGGACGACTCGGCCCTGTATCTCTGTGCCAGCAGCTCGACAGGGGCAGAGACCCAGTACTTCGGGCCA	CASSSTGAETQYF	1	1.0953142456570791E-5	39	TCRBV05-04*01	TCRBV05	TCRBV05-04	01				TCRBD01-01*01	TCRBD01	TCRBD01-01	01				TCRBJ02-05*01	TCRBJ02	TCRBJ02-05	01				3	1	2	2	1	4	42	55	56	64	65	1	In	VDJ
CGCTCACCAGGCCTGGGGGACGCAGCCATGTACCTGTGTGCCACCAGCAGAGCCCTGGTGCCTCAAGAGACCCAGTACTTCGGGCCA	CATSRALVPQETQYF	6	6.571885473942474E-5	45	TCRBV15-01*02	TCRBV15	TCRBV15-01	02								TCRBD01,TCRBD02	TCRBD01-01,TCRBD02-01		TCRBJ02-05*01	TCRBJ02	TCRBJ02-05	01				1	5	0	10	4	2	36	52	56	58	63	6	In	VDJ
NCTCTGAAGATCCGGTCCACAAAGCTGGAGGACTCAGCCATGTACTTCTGTGCCAGCACACAGTTCCAGACCCAGTACTTCGGGCCA	CASTQFQTQYF	3	3.285942736971237E-5	33	TCRBV02-01	TCRBV02	TCRBV02-01				01,03	TCRBD01-01*01	TCRBD01	TCRBD01-01	01				TCRBJ02-05*01	TCRBJ02	TCRBJ02-05	01				7	4	3	5	1	6	48	58	59	63	67	3	In	VDJ
ATCCAGCCCTCAGAACCCAGGGACTCAGCTGTGTACTTCTGTGCCACCTCCCTAGCGGGAGTTAGAGATACGCAGTATTTTGGCCCA	CATSLAGVRDTQYF	4	4.3812569826283164E-5	42	TCRBV12	TCRBV12				TCRBV12-03/12-04,TCRBV12-04		TCRBD02-01*02	TCRBD02	TCRBD02-01	02				TCRBJ02-03*01	TCRBJ02	TCRBJ02-03	01				10	4	4	2	5	5	39	46	51	61	65	4	In	VDJ
GCTGCTCCCTCCCAGACATCTGTGTACTTCTGTGCCAGCAGTTACTTCGCTAGCGGGATGGGTACAGATACGCAGTATTTTGGCCCA	CASSYFASGMGTDTQYF	4	4.3812569826283164E-5	51	TCRBV06	TCRBV06				TCRBV06-05,TCRBV06-06		TCRBD02-01*02	TCRBD02	TCRBD02-01	02				TCRBJ02-03*01	TCRBJ02	TCRBJ02-03	01				1	5	4	3	3	3	30	46	49	58	63	4	In	VDJ
AGCACCTTGGAGCTGGGGGACTCGGCCCTTTATCTTTGCGCCAGCAGCTCCATAGCGGGAAGCACAGATACGCAGTATTTTGGCCCA	CASSSIAGSTDTQYF	4	4.3812569826283164E-5	45	TCRBV05-01*01	TCRBV05	TCRBV05-01	01				TCRBD02-01*02	TCRBD02	TCRBD02-01	02				TCRBJ02-03*01	TCRBJ02	TCRBJ02-03	01				3	0	5	3	3	0	36	49	52	-1	60	4	In	VDJ
GCGTCTGCTGTACCCTCTCAGACATCTGTGTACTTCTGTGCCAGCAGCCCCGGGACAGAGCACACAGATACGCAGTATTTTGGCCCA	CASSPGTEHTDTQYF	4	4.3812569826283164E-5	45	TCRBV06-04*01	TCRBV06	TCRBV06-04	01				TCRBD01-01*01	TCRBD01	TCRBD01-01	01				TCRBJ02-03*01	TCRBJ02	TCRBJ02-03	01				6	4	0	5	4	2	36	47	51	58	62	4	In	VDJ
ACATCGGCCCAAAAGAACCCGACAGCTTTCTATCTCTGTGCCAGTAGTATATTCCCGGGGGTTTCCGGGGAGCTGTTTTTTGGAGAA	CASSIFPGVSGELFF	2	2.1906284913141582E-5	45	TCRBV19-01*01	TCRBV19	TCRBV19-01	01				TCRBD02-01*01	TCRBD02	TCRBD02-01	01				TCRBJ02-02*01	TCRBJ02	TCRBJ02-02	01				2	3	8	2	4	6	36	51	55	61	64	2	In	VDJ
ACCCTGCAGCCAGAAGACTCGGCCCTGTATCTCTGTGCCAGCAGCCTACAGGGACCCCCGAACACCGGGGAGCTGTTTTTTGGAGAA	CASSLQGPPNTGELFF	2	2.1906284913141582E-5	48	TCRBV04-02*01	TCRBV04	TCRBV04-02	01				TCRBD01-01*01	TCRBD01	TCRBD01-01	01				TCRBJ02-02*01	TCRBJ02	TCRBJ02-02	01				4	5	3	3	1	0	33	46	47	53	58	2	In	VDJ
CCTGCAGAGCAGGGGGACTCGGCCGTGTATGTCTGTGCAAGTCGCTTAGCGGACACTGGAAACACCGGGGAGCTGTTTTTTGGAGAA	CASRLADTGNTGELFF	2	2.1906284913141582E-5	48	TCRBV12-02*01	TCRBV12	TCRBV12-02	01				TCRBD01-01*01	TCRBD01	TCRBD01-01	01				TCRBJ02-02*01	TCRBJ02	TCRBJ02-02	01				0	5	1	6	0	2	33	-1	50	55	60	2	In	VDJ
AAGATCCAGCCCTCAGAACCCAGGGACTCAGCTGTGTACTTCTGTGCCAGCAGTTTAGGTCAGGTTACAGGAGCTTTCTTTGGACAA	CASSLGQVTGAFF	2	2.1906284913141582E-5	39	TCRBV12-03/12-04*01	TCRBV12	TCRBV12-03/12-04	01				TCRBD01-01*01	TCRBD01	TCRBD01-01	01				TCRBJ01-01*01	TCRBJ01	TCRBJ01-01	01				1	0	3	4	8	10	42	58	66	-1	71	2	In	VDJ
AAGATCCAGCCTGCAGAGCTTGGGGACTCGGCCGTGTATCTCTGTGCCAGCAGCTTATTGAGCGGTACTGAAGCTTTCTTTGGACAA	CASSLLSGTEAFF	1	1.0953142456570791E-5	39	TCRBV11-03*01	TCRBV11	TCRBV11-03	01				TCRBD02-01	TCRBD02	TCRBD02-01				01,02	TCRBJ01-01*01	TCRBJ01	TCRBJ01-01	01				2	1	6	5	3	5	42	57	60	65	66	1	In	VDJ
GTGAACGCCTTGGAGCTGGACGACTCGGCCCTGTATCTCTGTGCCAGCAGCTTGGAGGCCGGGAGTACTGAAGCTTTCTTTGGACAA	CASSLEAGSTEAFF	2	2.1906284913141582E-5	42	TCRBV05-04*01	TCRBV05	TCRBV05-04	01				TCRBD02-01*02	TCRBD02	TCRBD02-01	02				TCRBJ01-01*01	TCRBJ01	TCRBJ01-01	01				0	1	8	2	4	5	39	55	59	65	66	2	In	VDJ
GTGCAGCCTGCAGAACTGGAGGATTCTGGAGTTTATTTCTGTGCCAGCAGCCACCAGGGGGCATGGACTGAAGCTTTCTTTGGACAA	CASSHQGAWTEAFF	2	2.1906284913141582E-5	42	TCRBV14-01*01	TCRBV14	TCRBV14-01	01				TCRBD01-01*01	TCRBD01	TCRBD01-01	01				TCRBJ01-01*01	TCRBJ01	TCRBJ01-01	01				3	4	4	0	1	5	39	53	54	62	66	2	In	VDJ
CGGTCCACAAAGCTGGAGGACTCAGCCATGTACTTCTGTGCCAGCACCCCACCCCCTGCGGAGAGCACTGAAGCTTTCTTTGGACAA	CASTPPPAESTEAFF	2	2.1906284913141582E-5	45	TCRBV02-01	TCRBV02	TCRBV02-01				01,03	TCRBD02-01	TCRBD02	TCRBD02-01				01,02	TCRBJ01-01*01	TCRBJ01	TCRBJ01-01	01				7	4	7	5	11	4	36	46	57	61	65	2	In	VDJ
CAGCGCACAGAGCAGGGGGACTCGGCCATGTATCTCTGTGCCAGCAGCCTTGGGCTAGCCGTCGACACTGAAGCTTTCTTTGGACAA	CASSLGLAVDTEAFF	3	3.285942736971237E-5	45	TCRBV07-09*01	TCRBV07	TCRBV07-09	01				TCRBD02-01	TCRBD02	TCRBD02-01				01,02	TCRBJ01-01*01	TCRBJ01	TCRBJ01-01	01				5	5	4	7	6	3	36	48	54	59	64	3	In	VDJ
GAGATCCAGGCTACGAAGCTTGAGGATTCAGCAGTGTATTTTTGTGCCAGCAGCAAACAATCGAACACTGAAGCTTTCTTTGGACAA	CASSKQSNTEAFF	2	2.1906284913141582E-5	39	TCRBV16-01*01	TCRBV16	TCRBV16-01	01				TCRBD01-01*01	TCRBD01	TCRBD01-01	01				TCRBJ01-01*01	TCRBJ01	TCRBJ01-01	01				5	3	3	6	2	1	42	54	56	59	62	2	In	VDJ
TTGGCGTCTGCTGTACCCTCTCAGACATCTGTGTACTTCTGTGCCAGCAGTGCCTCTGGGGTCGCGGGGGAAGCTTTCTTTGGACAA	CASSASGVAGEAFF	2	2.1906284913141582E-5	42	TCRBV06-04*01	TCRBV06	TCRBV06-04	01				TCRBD02-01*01	TCRBD02	TCRBD02-01	01				TCRBJ01-01*01	TCRBJ01	TCRBJ01-01	01				0	0	7	3	7	8	39	56	63	-1	69	2	In	VDJ
ATCCAGCCTGCAGAGCTTGAGGACTCGGCCGTGTATCTCTGTGCCAGCAGCTTAGGGATGAGGGGACAGGGGACTTTCTTTGGACAA	CASSLGMRGQGTFF	1	1.0953142456570791E-5	42	TCRBV11	TCRBV11				TCRBV11-02,TCRBV11-03		TCRBD01-01*01	TCRBD01	TCRBD01-01	01				TCRBJ01-01*01	TCRBJ01	TCRBJ01-01	01				1	1	0	2	7	12	39	55	62	72	73	1	In	VDJ
CCCAGCCCCAACCAGACCTCTCTGTACTTCTGTGCCAGCAGTTTGACCGATGGGGAGGGGAATAATGAAAAACTGTTTTTTGGCAGT	CASSLTDGEGNNEKLFF	3	3.285942736971237E-5	51	TCRBV27-01*01	TCRBV27	TCRBV27-01	01				TCRBD02-01*02	TCRBD02	TCRBD02-01	02				TCRBJ01-04*01	TCRBJ01	TCRBJ01-04	01				3	3	9	0	8	4	30	44	52	59	62	3	In	VDJ
ATTCTGGAGTCCGCCAGCACCAACCAGACATCTATGTACCTCTGTGCCAGCAGTTTATCCGGCGCAGCAGCCCAGCATTTTGGTGAT	CASSLSGAAAQHF	2	2.1906284913141582E-5	39	TCRBV28-01*01	TCRBV28	TCRBV28-01	01								TCRBD01,TCRBD02	TCRBD01-01,TCRBD02-01		TCRBJ01-05*01	TCRBJ01	TCRBJ01-05	01				1	3	4	5	6	11	42	58	64	67	70	2	In	VDJ
AATGTGAGCACCTTGGAGCTGGGGGACTCGGCCCTTTATCTTTGCGCCAGCAGGGACAGGTTAGATCAGCCCCAGCATTTTGGTGAT	CASRDRLDQPQHF	2	2.1906284913141582E-5	39	TCRBV05-01*01	TCRBV05	TCRBV05-01	01				TCRBD01-01*01	TCRBD01	TCRBD01-01	01				TCRBJ01-05*01	TCRBJ01	TCRBJ01-05	01				5	4	1	4	0	5	42	-1	53	60	64	2	In	VDJ
CGGTCCACAAAGCTGGAGGACTCAGCCATGTACTTCTGTGCCAGCAGGGGAATACAGGGTTCCAATCAGCCCCAGCATTTTGGTGAT	CASRGIQGSNQPQHF	4	4.3812569826283164E-5	45	TCRBV02-01	TCRBV02	TCRBV02-01				01,03	TCRBD01-01*01	TCRBD01	TCRBD01-01	01				TCRBJ01-05*01	TCRBJ01	TCRBJ01-05	01				6	3	3	3	6	3	36	47	53	59	62	4	In	VDJ
CAGCCTGCAGAGCTTGAGGACTCGGCCGTGTATCTCTGTGCCAGCAGCTATGGACAGGGCAGAGATTCACCCCTCCACTTTGGGAAT	CASSYGQGRDSPLHF	2	2.1906284913141582E-5	45	TCRBV11	TCRBV11				TCRBV11-02,TCRBV11-03		TCRBD01-01*01	TCRBD01	TCRBD01-01	01				TCRBJ01-06*01	TCRBJ01	TCRBJ01-06	01				4	5	1	3	2	8	36	49	51	59	64	2	In	VDJ
TCCCTGATTCTGGAGTCCGCCAGCACCAACCAGACATCTATGTACCTCTGTGCCAGCAGTTTTAATTCACCCCTCCACTTTGGGAAT	CASSFNSPLHF	2	2.1906284913141582E-5	33	TCRBV28-01*01	TCRBV28	TCRBV28-01	01											TCRBJ01-06*01	TCRBJ01	TCRBJ01-06	01				3	0	0	0	0	6	48	-1	-1	-1	62	2	In	VJ
AACGCCTTGGAGCTGGACGACTCGGCCCTGTATCTCTGTGCCAGCAGCCCGCGGAGGGGCAACAGGGGTGGCTACACCTTCGGTTCG	CASSPRRGNRGGYTF	1	1.0953142456570791E-5	45	TCRBV05-04*01	TCRBV05	TCRBV05-04	01				TCRBD01-01*01	TCRBD01	TCRBD01-01	01				TCRBJ01-02*01	TCRBJ01	TCRBJ01-02	01				4	0	3	2	13	7	36	48	61	-1	68	1	In	VDJ
NTGAAGATCCAGCCCTCAGAACCCAGGGACTCAGCTGTGTACTTCTGTGCCAGCAGCCTTACTGGGTATGGCTACACCTTCGGTTCG	CASSLTGYGYTF	2	2.1906284913141582E-5	36	TCRBV12-03/12-04*01	TCRBV12	TCRBV12-03/12-04	01								TCRBD01,TCRBD02	TCRBD01-01,TCRBD02-01		TCRBJ01-02*01	TCRBJ01	TCRBJ01-02	01				6	0	0	9	7	5	45	56	63	-1	66	2	In	VDJ
ATCCGGTCCACAAAGCTGGAGGACTCAGCCATGTACTTCTGTGCCAGCAGTGCGGACAGGGCCTTCTATGGCTACACCTTCGGTTCG	CASSADRAFYGYTF	2	2.1906284913141582E-5	42	TCRBV02-01	TCRBV02	TCRBV02-01				01,03	TCRBD01-01*01	TCRBD01	TCRBD01-01	01				TCRBJ01-02*01	TCRBJ01	TCRBJ01-02	01				4	4	1	3	1	4	39	52	53	61	65	2	In	VDJ
CTGACAGTGACCAGTGCCCATCCTGAAGACAGCAGCTTCTACATCTGCAGTGTCAGATCGGGTGGCTATGGCTACACCTTCGGTTCG	CSVRSGGYGYTF	2	2.1906284913141582E-5	36	TCRBV20	TCRBV20				TCRBV20-01,TCRBV20-or09_02		TCRBD02-01	TCRBD02	TCRBD02-01				01,02	TCRBJ01-02*01	TCRBJ01	TCRBJ01-02	01				7	3	8	4	6	4	45	52	58	62	65	2	In	VDJ
GAGTCCGCCAGCACCAACCAGACATCTATGTACCTCTGTGCCAGCAGAAACGGACAGGACTGGGGCTATGGCTACACCTTCGGTTCG	CASRNGQDWGYGYTF	1	1.0953142456570791E-5	45	TCRBV28-01*01	TCRBV28	TCRBV28-01	01				TCRBD01-01*01	TCRBD01	TCRBD01-01	01				TCRBJ01-02*01	TCRBJ01	TCRBJ01-02	01				6	7	1	4	4	4	36	47	51	58	65	1	In	VDJ
CTGATTCTGGAGTCCGCCAGCACCAACCAGACATCTATGTACCTCTGTGCCAGCACCCCAGCTAACTATGGCTACACCTTCGGTTCG	CASTPANYGYTF	1	1.0953142456570791E-5	36	TCRBV28-01*01	TCRBV28	TCRBV28-01	01				TCRBD01-01*01	TCRBD01	TCRBD01-01	01				TCRBJ01-02*01	TCRBJ01	TCRBJ01-02	01				7	0	4	5	3	0	45	55	58	-1	61	1	In	VDJ
AACGCCTTGGAGCTGGAGGACTCGGCCCTGTATCTCTGTGCCAGCAGCTTGGACTTCCCGGGGAACTATGGCTACACCTTCGGTTCG	CASSLDFPGNYGYTF	3	3.285942736971237E-5	45	TCRBV05-08*01	TCRBV05	TCRBV05-08	01				TCRBD02-01*01	TCRBD02	TCRBD02-01	01				TCRBJ01-02*01	TCRBJ01	TCRBJ01-02	01				0	0	8	3	6	2	36	52	58	-1	63	3	In	VDJ
ACTGTGACATCGGCCCAAAAGAACCCGACAGCTTTCTATCTCTGTGCCAGTAGTATCGACAGGAACTATGGCTACACCTTCGGTTCG	CASSIDRNYGYTF	7	7.667199719599554E-5	39	TCRBV19-01*01	TCRBV19	TCRBV19-01	01				TCRBD01-01*01	TCRBD01	TCRBD01-01	01				TCRBJ01-02*01	TCRBJ01	TCRBJ01-02	01				3	0	2	4	1	2	42	56	57	-1	63	7	In	VDJ
AATGTGAACGCCTTGGAGCTGGAGGACTCGGCCCTGTATCTCTGTGCCAGCAGCTTTGACGCGAACTATGGCTACACCTTCGGTTCG	CASSFDANYGYTF	1	1.0953142456570791E-5	39	TCRBV05-08*01	TCRBV05	TCRBV05-08	01								TCRBD01,TCRBD02	TCRBD01-01,TCRBD02-01		TCRBJ01-02*01	TCRBJ01	TCRBJ01-02	01				2	3	2	7	1	2	42	56	57	60	63	1	In	VDJ
ATCCAGCGCACAGAGCAGGGGGACTCGGCCATGTATCTCTGTGCCAGCAGCGGAAACAGGGGCAACTATGGCTACACCTTCGGTTCG	CASSGNRGNYGYTF	4	4.3812569826283164E-5	42	TCRBV07-09*01	TCRBV07	TCRBV07-09	01				TCRBD01-01*01	TCRBD01	TCRBD01-01	01				TCRBJ01-02*01	TCRBJ01	TCRBJ01-02	01				5	1	3	2	4	2	39	51	55	62	63	4	In	VDJ
ATCCGGTCCACAAAGCTGGAGGACTCAGCCATGTACTTCTGTGCCAGCAGTGGTCGACAGGGCAACTATGGCTACACCTTCGGTTCG	CASSGRQGNYGYTF	2	2.1906284913141582E-5	42	TCRBV02-01	TCRBV02	TCRBV02-01				01,03	TCRBD01-01*01	TCRBD01	TCRBD01-01	01				TCRBJ01-02*01	TCRBJ01	TCRBJ01-02	01				4	1	2	3	3	2	39	52	55	62	63	2	In	VDJ
NNNNTGAAGATCCAGCCCTCAGAACCCAGGGACTCAGCTGTGTACTTCTGTGCCAGCAGTCGGACATATGGCTACACCTTCGGTTCG	CASSRTYGYTF	1	1.0953142456570791E-5	33	TCRBV12-03/12-04*01	TCRBV12	TCRBV12-03/12-04	01				TCRBD01-01*01	TCRBD01	TCRBD01-01	01				TCRBJ01-02*01	TCRBJ01	TCRBJ01-02	01				5	0	1	6	1	5	48	60	61	-1	66	1	In	VDJ
CACGCCCTGCAGCCAGAAGACTCAGCCCTGTATCTCTGCGCCAGCAGCCAAGGCGACAGTACCGAATATGGCTACACCTTCGGTTCG	CASSQGDSTEYGYTF	2	2.1906284913141582E-5	45	TCRBV04-01*01	TCRBV04	TCRBV04-01	01				TCRBD01-01*01	TCRBD01	TCRBD01-01	01				TCRBJ01-02*01	TCRBJ01	TCRBJ01-02	01				1	7	2	5	2	5	36	52	54	59	66	2	In	VDJ
TTGGAGCTGGACGACTCGGCCCTGTATCTCTGTGCCAGCAGCTTGGGTAGTGGGACGGGAAATTATGGGGGCTACACCTTCGGTTCG	CASSLGSGTGNYGGYTF	1	1.0953142456570791E-5	51	TCRBV05-04*01	TCRBV05	TCRBV05-04	01								TCRBD01,TCRBD02	TCRBD01-01,TCRBD02-01		TCRBJ01-02*01	TCRBJ01	TCRBJ01-02	01				0	13	0	7	5	8	30	46	51	56	69	1	In	VDJ
CTGGAGTCCGCCAGCACCAACCAGACATCTATGTACCTCTGTGCCAGCAGTTTAAAACCGGCACCCGGGGGCTACACCTTCGGTTCG	CASSLKPAPGGYTF	1	1.0953142456570791E-5	42	TCRBV28-01*01	TCRBV28	TCRBV28-01	01				TCRBD02-01	TCRBD02	TCRBD02-01				01,02	TCRBJ01-02*01	TCRBJ01	TCRBJ01-02	01				2	0	8	4	11	8	39	54	65	-1	69	1	In	VDJ
AATGTGAACGCCTTGGAGCTGGACGACTCGGCCCTGTATCTCTGTGCCAGCAGCTTGGTTTCCGGGGAGGGCTACACCTTCGGTTCG	CASSLVSGEGYTF	1	1.0953142456570791E-5	39	TCRBV05-04*01	TCRBV05	TCRBV05-04	01				TCRBD02-01	TCRBD02	TCRBD02-01				01,02	TCRBJ01-02*01	TCRBJ01	TCRBJ01-02	01				0	2	8	3	4	8	42	58	62	67	69	1	In	VDJ
ACAGTGACCAGTGCCCATCCTGAAGACAGCAGCTTCTACATCTGCAGTGCTCGCCCCGGACAGGGGGCCGGCTACACCTTCGGTTCG	CSARPGQGAGYTF	4	4.3812569826283164E-5	39	TCRBV20	TCRBV20				TCRBV20-01,TCRBV20-or09_02		TCRBD01-01*01	TCRBD01	TCRBD01-01	01				TCRBJ01-02*01	TCRBJ01	TCRBJ01-02	01				5	1	1	0	6	8	42	51	57	68	69	4	In	VDJ
AAGGTGCAGCCTGCAGAACTGGAGGATTCTGGAGTTTATTTCTGTGCCAGCAGCCCATCAACGGGTAGAGGCTACACCTTCGGTTCG	CASSPSTGRGYTF	8	8.762513965256633E-5	39	TCRBV14-01*01	TCRBV14	TCRBV14-01	01				TCRBD02-01	TCRBD02	TCRBD02-01				01,02	TCRBJ01-02*01	TCRBJ01	TCRBJ01-02	01				4	4	8	4	6	8	42	55	61	65	69	8	In	VDJ
ACTCTGACTGTGAGCAACATGAGCCCTGAAGACAGCAGCATATATCTCTGCAGCGGCGGGACAGCCCAAGGCTACACCTTCGGTTCG	CSGGTAQGYTF	2	2.1906284913141582E-5	33	TCRBV29-01	TCRBV29	TCRBV29-01				01,03	TCRBD01-01*01	TCRBD01	TCRBD01-01	01				TCRBJ01-02*01	TCRBJ01	TCRBJ01-02	01				7	5	0	5	2	8	48	55	57	64	69	2	In	VDJ
TTTCCCCCTGATCCTGGAGTCGCCCAGCCCCAACCAGACCTCTCTGTACTTCTGTGCCAGCAGTTATGCGAGCAGTACTTCGGGCCG		1	1.0953142456570791E-5	29	TCRBV27-01*01	TCRBV27	TCRBV27-01	01											TCRBJ02-07*01	TCRBJ02	TCRBJ02-07	01				4	3	0	0	0	6	52	-1	-1	65	68	1	Out	VJ
AACGCCTTGGAGCTGGACGACTCGGCCCTGTATCTCTGTGCCAGCAGCTACGGGGCTAGCGGAGTTTACGAGCAGTACTTCGGGCCG	CASSYGASGVYEQYF	1	1.0953142456570791E-5	45	TCRBV05-04*01	TCRBV05	TCRBV05-04	01				TCRBD02-01	TCRBD02	TCRBD02-01				01,02	TCRBJ02-07*01	TCRBJ02	TCRBJ02-07	01				3	4	4	5	6	4	36	49	55	62	66	1	In	VDJ
CCAGTCCACGGAGTCAGGGGACACAGCACTGTATTTCTGTGCCAGCAGCACGCCGGGACAGGGGTCTACGAGCAGTACTTCGGGCCG		2	2.1906284913141582E-5	44	TCRBV21-01*01	TCRBV21	TCRBV21-01	01				TCRBD01-01*01	TCRBD01	TCRBD01-01	01				TCRBJ02-07*01	TCRBJ02	TCRBJ02-07	01				4	1	0	2	4	3	37	50	54	64	65	2	Out	VDJ
AATGTGAACGCCTTGGAGCTGGAGGACTCGGCCCTGTATCTCTGTGCCAGCAGCTTAGTACAGATCTACGAGCAGTACTTCGGGCCG	CASSLVQIYEQYF	1	1.0953142456570791E-5	39	TCRBV05-08*01	TCRBV05	TCRBV05-08	01				TCRBD01-01*01	TCRBD01	TCRBD01-01	01				TCRBJ02-07*01	TCRBJ02	TCRBJ02-07	01				2	2	3	5	3	3	42	56	59	63	65	1	In	VDJ
GTGAACGCCTTGTTGCTGGGGGACTCGGCCCTCTATCTCTGTGCCAGCAGCTTGGCCCAAGGGGGCTACGAGCAGTACTTCGGGCCG	CASSLAQGGYEQYF	1	1.0953142456570791E-5	42	TCRBV05-06*01	TCRBV05	TCRBV05-06	01				TCRBD01-01*01	TCRBD01	TCRBD01-01	01				TCRBJ02-07*01	TCRBJ02	TCRBJ02-07	01				0	0	5	1	4	3	39	55	59	-1	65	1	In	VDJ
CACATCAATTCCCTGGAGCTTGGTGACTCTGCTGTGTATTTCTGTGCCAGCAGCCCTATGGGGTCCTACGAGCAGTACTTCGGGCCG	CASSPMGSYEQYF	2	2.1906284913141582E-5	39	TCRBV03-01/03-02*01	TCRBV03	TCRBV03-01/03-02	01								TCRBD01,TCRBD02	TCRBD01-01,TCRBD02-01		TCRBJ02-07*01	TCRBJ02	TCRBJ02-07	01				4	0	6	2	4	1	42	55	59	-1	63	2	In	VDJ
ATCCGGTCCACAAAGCTGGAGGACTCAGCCATGTACTTCTGTGCCAGCAGTGAGTCGTTCAGCTCCTACGAGCAGTACTTCGGGCCG	CASSESFSSYEQYF	2	2.1906284913141582E-5	42	TCRBV02-01	TCRBV02	TCRBV02-01				01,03	TCRBD01-01*01	TCRBD01	TCRBD01-01	01				TCRBJ02-07*01	TCRBJ02	TCRBJ02-07	01				3	0	4	5	6	0	39	53	59	-1	62	2	In	VDJ
GCAGCGGGACTCGGCCATGTATCGCTGTGCCAGCAGGGAAAGTACAGGAGAACGCAAGTTTGGCCCTACGAGCAGTACTTCGGGCCG		2	2.1906284913141582E-5	56	TCRBV07-06*01	TCRBV07	TCRBV07-06	01				TCRBD01-01*01	TCRBD01	TCRBD01-01	01				TCRBJ02-07*01	TCRBJ02	TCRBJ02-07	01				6	16	3	4	7	2	25	36	43	48	64	2	Out	VDJ
AACGCCTTGTTGCTGGGGGACTCGGCCCTCTATCTCTGTGCCAGCAGCTTGGGGCCGGGAGGGCCCTACGAGCAGTACTTCGGGCCG	CASSLGPGGPYEQYF	1	1.0953142456570791E-5	45	TCRBV05-06*01	TCRBV05	TCRBV05-06	01				TCRBD02-01*02	TCRBD02	TCRBD02-01	02				TCRBJ02-07*01	TCRBJ02	TCRBJ02-07	01				0	1	8	0	3	2	36	52	55	63	64	1	In	VDJ
ACTGTGACATCGGCCCAAAAGAACCCGACAGCTTTCTATCTCTGTGCCACAGAAAAGGGGGACACCTACGAGCAGTACTTCGGGCCG	CATEKGDTYEQYF	2	2.1906284913141582E-5	39	TCRBV19-01*01	TCRBV19	TCRBV19-01	01				TCRBD01-01*01	TCRBD01	TCRBD01-01	01				TCRBJ02-07*01	TCRBJ02	TCRBJ02-07	01				10	0	0	6	9	2	42	49	58	-1	64	2	In	VDJ
TGTGCCAGCAGCTTAGGCCCCTTACCAAACCTAAGGTGGGAGACAGGACTAGCGGGAGGCCTAACCTACGAGCAGTACTTCGGGCCG	CASSLGPLPNLRWETGLAGGLTYEQYF	1	1.0953142456570791E-5	81	TCRBV13-01*01	TCRBV13	TCRBV13-01	01				TCRBD02-01*02	TCRBD02	TCRBD02-01	02				TCRBJ02-07*01	TCRBJ02	TCRBJ02-07	01				0	5	1	1	28	2	0	17	45	59	64	1	In	VDJ
ATCCAGCCCTCAGAACCCAGGGACTCAGCTGTGTACTTCTGTGCCAGCAGTTTAAGGTCGGGGTACTACGAGCAGTACTTCGGGCCG	CASSLRSGYYEQYF	2	2.1906284913141582E-5	42	TCRBV12	TCRBV12				TCRBV12-03/12-04,TCRBV12-04		TCRBD02-01*01	TCRBD02	TCRBD02-01	01				TCRBJ02-07*01	TCRBJ02	TCRBJ02-07	01				2	2	8	3	4	3	39	54	58	63	65	2	In	VDJ
TGGCGTCTGCTGTACCCTCTCAGACATCTGTGTACTTCTGTGCCAGCAGTGACTTGGGACGCAAACTACGAGCAGTACTTCGGGCCG		4	4.3812569826283164E-5	43	TCRBV06-04*01	TCRBV06	TCRBV06-04	01								TCRBD01,TCRBD02	TCRBD01-01,TCRBD02-01		TCRBJ02-07*01	TCRBJ02	TCRBJ02-07	01				1	5	0	7	1	3	38	54	55	60	65	4	Out	VDJ
GAGCTGAATGTGAACGCCTTGTTGCTGGGGGACTCGGCCCTCTATCTCTGTGCCAGCAGCTGGGGCGACGAGCAGTACTTCGGGCCG	CASSWGDEQYF	1	1.0953142456570791E-5	33	TCRBV05-06*01	TCRBV05	TCRBV05-06	01				TCRBD01-01*01	TCRBD01	TCRBD01-01	01				TCRBJ02-07*01	TCRBJ02	TCRBJ02-07	01				3	1	7	0	0	5	48	-1	61	66	67	1	In	VDJ
CTGGAGTCGCCCAGCCCCAACCAGACCTCTCTGTACTTCTGTGCCAGCAGGGGCCTCAGGGGGCCCAACGAGCAGTACTTCGGGCCG	CASRGLRGPNEQYF	1	1.0953142456570791E-5	42	TCRBV27-01*01	TCRBV27	TCRBV27-01	01				TCRBD01-01*01	TCRBD01	TCRBD01-01	01				TCRBJ02-07*01	TCRBJ02	TCRBJ02-07	01				6	3	4	0	6	5	39	50	56	64	67	1	In	VDJ
CCCTCAGAACCCAGGGACTCAGCTGTGTACTTCTGTGCCAGCAGTTCCCGGACAGTTTACTCTGGAAACACCATATATTTTGGAGAG	CASSSRTVYSGNTIYF	2	2.1906284913141582E-5	48	TCRBV12	TCRBV12				TCRBV12-03/12-04,TCRBV12-04		TCRBD01-01*01	TCRBD01	TCRBD01-01	01				TCRBJ01-03*01	TCRBJ01	TCRBJ01-03	01				4	4	1	5	3	0	33	46	49	55	59	2	In	VDJ
ATCCGGTCCACAAAGCTGGAGGACTCAGCCATGTACTTCTGTGCCAGCGGATCTGGGCTTCAGAGAAACACCATATATTTTGGAGAG	CASGSGLQRNTIYF	2	2.1906284913141582E-5	42	TCRBV02-01	TCRBV02	TCRBV02-01				01,03	TCRBD01-01*01	TCRBD01	TCRBD01-01	01				TCRBJ01-03*01	TCRBJ01	TCRBJ01-03	01				8	6	8	0	6	5	39	48	54	58	64	2	In	VDJ
GCCTTGTTGCTGGGGGACTCGGCCCTCTATCTCTGTGCCAGCAGCTTAGGAGGGGGCGGTGGGGCCAACGTCCTGACTTTCGGGGCC	CASSLGGGGGANVLTF	1	1.0953142456570791E-5	48	TCRBV05-06*01	TCRBV05	TCRBV05-06	01				TCRBD01-01*01	TCRBD01	TCRBD01-01	01				TCRBJ02-06*01	TCRBJ02	TCRBJ02-06	01				2	2	5	0	3	3	33	47	50	57	59	1	In	VDJ
AGCACCTTGGAGCTGGGGGACTCGGCCCTTTATCTTTGCGCCAGCAGCTTGGGGAGCTCCTATAATTCACCCCTCCACTTTGGGAAC	CASSLGSSYNSPLHF	2	2.1906284913141582E-5	45	TCRBV05-01*01	TCRBV05	TCRBV05-01	01				TCRBD02-01*02	TCRBD02	TCRBD02-01	02				TCRBJ01-06*02	TCRBJ01	TCRBJ01-06	02				0	0	10	2	0	0	36	-1	52	-1	56	2	In	VDJ
CAGCCCTCAGAACCCAGGGACTCAGCTGTGTACTTCTGTGCCAGCAGTCCAGGACTAGCAGTGTTAGGTGAGCAGTTCTTCGGGCCA	CASSPGLAVLGEQFF	1	1.0953142456570791E-5	45	TCRBV12	TCRBV12				TCRBV12-03/12-04,TCRBV12-04		TCRBD02-01	TCRBD02	TCRBD02-01				01,02	TCRBJ02-01*01	TCRBJ02	TCRBJ02-01	01				5	9	1	7	3	9	36	48	51	59	68	1	In	VDJ
CCTTGGAGCTGGGGGACTCAGCCCTGTACTTCTGTGCCAGCAGCTTGGTCCTCGGGAAATCTATTGGATGAGCAGTTCTTCGGGCCA		1	1.0953142456570791E-5	49	TCRBV13-01*01	TCRBV13	TCRBV13-01	01				TCRBD02-01*02	TCRBD02	TCRBD02-01	02				TCRBJ02-01*01	TCRBJ02	TCRBJ02-01	01				3	10	8	3	6	8	32	46	52	57	67	1	Out	VDJ
CTGGAGTCCGCCAGCACCAACCAGACATCTATGTACCTCTGTGCCAGCCTTGACAGGAGGACCTTCAATGAGCAGTTCTTCGGGCCA	CASLDRRTFNEQFF	1	1.0953142456570791E-5	42	TCRBV28-01*01	TCRBV28	TCRBV28-01	01				TCRBD01-01*01	TCRBD01	TCRBD01-01	01				TCRBJ02-01*01	TCRBJ02	TCRBJ02-01	01				8	8	2	4	3	6	39	48	51	57	65	1	In	VDJ
CTGACAGTGACCAGTGCCCATCCTGAAGACAGCAGCTTCTACATCTGCAGTGCTAGGCGTGGGTACAATGAGCAGTTCTTCGGGCCA	CSARRGYNEQFF	2	2.1906284913141582E-5	36	TCRBV20	TCRBV20				TCRBV20-01,TCRBV20-or09_02						TCRBD01,TCRBD02	TCRBD01-01,TCRBD02-01		TCRBJ02-01*01	TCRBJ02	TCRBJ02-01	01				3	0	0	9	4	4	45	56	60	-1	63	2	In	VDJ
ATCCAGCCCTCAGAACCCAGGGACTCAGCTGTGTACTTCTGTGCCAGCAGTTTCTGGAGCTCCTACAATGAGCAGTTCTTCGGGCCA	CASSFWSSYNEQFF	1	1.0953142456570791E-5	42	TCRBV12	TCRBV12				TCRBV12-03/12-04,TCRBV12-04		TCRBD02-01*02	TCRBD02	TCRBD02-01	02				TCRBJ02-01*01	TCRBJ02	TCRBJ02-01	01				3	0	10	2	2	0	39	53	55	-1	59	1	In	VDJ
TCCGCCAGCACCAACCAGACATCTATGTACCTCTGTGCCAGCGGAAGAAAGACAGGGACGAAGCACAATGAGCAGTTCTTCGGGCCA	CASGRKTGTKHNEQFF	1	1.0953142456570791E-5	48	TCRBV28-01*01	TCRBV28	TCRBV28-01	01				TCRBD01-01*01	TCRBD01	TCRBD01-01	01				TCRBJ02-01*01	TCRBJ02	TCRBJ02-01	01				8	7	2	3	8	5	33	42	50	57	64	1	In	VDJ
TCCGCCAGCACCAACCAGACATCTATGTACCTCTGTGCCAGCAGCCCTATGACTCGCCGGCTCCACAATGAGCAGTTCTTCGGGCCA	CASSPMTRRLHNEQFF	7	7.667199719599554E-5	48	TCRBV28-01*01	TCRBV28	TCRBV28-01	01				TCRBD02-01	TCRBD02	TCRBD02-01				01,02	TCRBJ02-01*01	TCRBJ02	TCRBJ02-01	01				6	10	2	10	6	5	33	44	50	54	64	7	In	VDJ
AATGTGAGCACCTTGGAGCTGGGGGACTCGGCCCTTTATCTTTGCGCCAGCAGCTATTTCCGGGGAAGCGAGCAGTTCTTCGGGCCA	CASSYFRGSEQFF	3	3.285942736971237E-5	39	TCRBV05-01*01	TCRBV05	TCRBV05-01	01				TCRBD02-01*01	TCRBD02	TCRBD02-01	01				TCRBJ02-01*01	TCRBJ02	TCRBJ02-01	01				3	4	8	3	5	10	42	55	60	65	69	3	In	VDJ
CTCAAGATCCAGCCTGCAGAGCTTGGGGACTCGGCCGTGTATCTCTGTGCCAGCAGCTTAGGCTCGGGGACCCAGTACTTCGGGCCA	CASSLGSGTQYF	2	2.1906284913141582E-5	36	TCRBV11-03*01	TCRBV11	TCRBV11-03	01				TCRBD02-01	TCRBD02	TCRBD02-01				01,02	TCRBJ02-05*01	TCRBJ02	TCRBJ02-05	01				1	0	8	4	3	7	45	61	64	-1	68	2	In	VDJ
CTGCTGCCTCCTCCCAGACATCTGTATATTTCTGCGCCAGCCAGACAGGGTTTGGGCACGTCCGCAGAGACCCAGTACTTCGGGCCA		3	3.285942736971237E-5	49	TCRBV10-01	TCRBV10	TCRBV10-01				01,03	TCRBD01-01*01	TCRBD01	TCRBD01-01	01				TCRBJ02-05*01	TCRBJ02	TCRBJ02-05	01				8	15	2	3	2	4	32	41	43	50	65	3	Out	VDJ
CACATCAATTCCCTGGAGCTTGGTGACTCTGCTGTGTATTTCTGTGCCAGCAGCCCTGGAGGTGAAGAGACCCAGTACTTCGGGCCA	CASSPGGEETQYF	2	2.1906284913141582E-5	39	TCRBV03-01/03-02*01	TCRBV03	TCRBV03-01/03-02	01				TCRBD02-01*02	TCRBD02	TCRBD02-01	02				TCRBJ02-05*01	TCRBJ02	TCRBJ02-05	01				4	2	10	1	2	3	42	55	57	62	64	2	In	VDJ
GAGTCCGCCAGCACCAACCAGACATCTATGTACCTCTGTGCCAGCAGTTTCTGGACAGGGAACCAAGAGACCCAGTACTTCGGGCCA	CASSFWTGNQETQYF	1	1.0953142456570791E-5	45	TCRBV28-01*01	TCRBV28	TCRBV28-01	01				TCRBD01-01*01	TCRBD01	TCRBD01-01	01				TCRBJ02-05*01	TCRBJ02	TCRBJ02-05	01				3	1	1	3	2	0	36	50	52	60	61	1	In	VDJ
TGGAGATCCAGTCCACGGAGTCAGGGGACACAGCACTGTATTTCTGTGCCAGCAGTTCAGGGAAAAGAGACCCAGTACTTCGGGCCA		1	1.0953142456570791E-5	37	TCRBV21-01*01	TCRBV21	TCRBV21-01	01				TCRBD01-01*01	TCRBD01	TCRBD01-01	01				TCRBJ02-05*01	TCRBJ02	TCRBJ02-05	01				6	2	4	3	2	3	44	55	57	62	64	1	Out	VDJ
ATCCGGTCCACAAAGCTGGAGGACTCAGCCATGTACTTCTGTGCCAGCAGTGTCGGGACAACAGCAGATACGCAGTATTTTGGCCCA	CASSVGTTADTQYF	4	4.3812569826283164E-5	42	TCRBV02-01	TCRBV02	TCRBV02-01				01,03	TCRBD01-01*01	TCRBD01	TCRBD01-01	01				TCRBJ02-03*01	TCRBJ02	TCRBJ02-03	01				4	4	0	6	2	4	39	52	54	60	64	4	In	VDJ
ACCAGTGCCCATCCTGAAGACAGCAGCTTCTACATCTGCAGTGCTAGAGATCGGAGGAGGGACACCGGGGAGCTGTTTTTTGGAGAA	CSARDRRRDTGELFF	2	2.1906284913141582E-5	45	TCRBV20	TCRBV20				TCRBV20-01,TCRBV20-or09_02		TCRBD02-01*02	TCRBD02	TCRBD02-01	02				TCRBJ02-02*01	TCRBJ02	TCRBJ02-02	01				0	0	10	0	5	3	36	50	55	-1	61	2	In	VDJ
CACGGAGTCAGGGGACACAGCACTGTATTTCTGTGCCAGCAACGACGGTCAGGCAACCCGAACACCGGGGAGCTGTTTTTTGGAGAA		1	1.0953142456570791E-5	50	TCRBV21-01*01	TCRBV21	TCRBV21-01	01				TCRBD01-01*01	TCRBD01	TCRBD01-01	01				TCRBJ02-02*01	TCRBJ02	TCRBJ02-02	01				7	5	4	4	8	0	31	41	49	53	58	1	Out	VDJ
CCAGCCCTCAGAACCCAGGGACTCAGCTGTGTACTTCTGTGCCAGCAGTTTTTTTGGGAGAACACCGGGGAGCTGTTTTTTGGAGAA		2	2.1906284913141582E-5	44	TCRBV12	TCRBV12				TCRBV12-03/12-04,TCRBV12-04						TCRBD01,TCRBD02	TCRBD01-01,TCRBD02-01		TCRBJ02-02*01	TCRBJ02	TCRBJ02-02	01				3	0	0	8	4	1	37	51	55	-1	59	2	Out	VDJ
AAGATCCAGCCCTCAGAACCCAGGGACTCAGCTGTGTACTTCTGTGCCAGCAGTTTAAAGGCGGGAGTGTTTGCTTTCTTTGGACAA	CASSLKAGVFAFF	2	2.1906284913141582E-5	39	TCRBV12-03/12-04*01	TCRBV12	TCRBV12-03/12-04	01				TCRBD02-01*02	TCRBD02	TCRBD02-01	02				TCRBJ01-01*01	TCRBJ01	TCRBJ01-01	01				2	5	7	2	3	11	42	57	60	67	72	2	In	VDJ
TCCACGGAGTCAGGGGACACAGCACTGTATTTCTGTGCCAGCAGCAAAGCGCCCCAGGGCCTGAACACTGAAGCTTTCTTTGGACAA	CASSKAPQGLNTEAFF	1	1.0953142456570791E-5	48	TCRBV21-01*01	TCRBV21	TCRBV21-01	01				TCRBD01-01*01	TCRBD01	TCRBD01-01	01				TCRBJ01-01*01	TCRBJ01	TCRBJ01-01	01				0	2	4	3	4	0	33	50	54	59	61	1	In	VDJ
AATGTGAACGCCTTGGAGCTGGAGGACTCGGCCCTGTATCTCTGTGCCAGCAGCTTGTTTGGGAACACTGAAGCTTTCTTTGGACAA	CASSLFGNTEAFF	1	1.0953142456570791E-5	39	TCRBV05-08*01	TCRBV05	TCRBV05-08	01								TCRBD01,TCRBD02	TCRBD01-01,TCRBD02-01		TCRBJ01-01*01	TCRBJ01	TCRBJ01-01	01				1	0	0	10	3	1	42	57	60	-1	62	1	In	VDJ
AACGCCTTGGAGCTGGACGACTCGGCCCTGTATCTCTGTGCCAGCAGGGACGGGACAGCTAAGAACACTGAAGCTTTCTTTGGACAA	CASRDGTAKNTEAFF	2	2.1906284913141582E-5	45	TCRBV05-04*01	TCRBV05	TCRBV05-04	01				TCRBD01-01*01	TCRBD01	TCRBD01-01	01				TCRBJ01-01*01	TCRBJ01	TCRBJ01-01	01				5	4	0	5	4	1	36	47	51	58	62	2	In	VDJ
TCCACGGAGTCAGGGGACACAGCACTGTATTTCTGTGCCAGCAGCAACCATGTCGACAGGAGATATCAGCCCCAGCATTTTGGTGAT	CASSNHVDRRYQPQHF	2	2.1906284913141582E-5	48	TCRBV21-01*01	TCRBV21	TCRBV21-01	01				TCRBD01-01*01	TCRBD01	TCRBD01-01	01				TCRBJ01-05*01	TCRBJ01	TCRBJ01-05	01				3	4	2	4	7	5	33	47	54	60	64	2	In	VDJ
CCCTCAGAACCCAGGGACTCAGCTGTGTACTTCTGTGCCAGCAGTACACAGGGGAGTGTGGGCAATCAGCCCCAGCATTTTGGTGAT	CASSTQGSVGNQPQHF	2	2.1906284913141582E-5	48	TCRBV12	TCRBV12				TCRBV12-03/12-04,TCRBV12-04		TCRBD01-01*01	TCRBD01	TCRBD01-01	01				TCRBJ01-05*01	TCRBJ01	TCRBJ01-05	01				5	7	3	2	2	2	33	45	47	54	61	2	In	VDJ
CACGCCCTGCAGCCAGAAGACTCAGCCCTGTATCTCTGCGCCAGCAGCCAGGACGTCTATAGCAATCAGCCCCAGCATTTTGGTGAT	CASSQDVYSNQPQHF	2	2.1906284913141582E-5	45	TCRBV04-01*01	TCRBV04	TCRBV04-01	01								TCRBD01,TCRBD02	TCRBD01-01,TCRBD02-01		TCRBJ01-05*01	TCRBJ01	TCRBJ01-05	01				3	5	1	7	0	0	36	-1	50	54	59	2	In	VDJ
AGCACCAACCAGACATCTATGTACCTCTGTGCCAGCCGATTATACACCGGGACAGGGTTCTATAATTCACCCCTCCACTTTGGGAAT	CASRLYTGTGFYNSPLHF	3	3.285942736971237E-5	54	TCRBV28-01*01	TCRBV28	TCRBV28-01	01				TCRBD01-01*01	TCRBD01	TCRBD01-01	01				TCRBJ01-06*01	TCRBJ01	TCRBJ01-06	01				1	2	0	3	5	3	27	43	48	57	59	3	In	VDJ
CTGGAGTCCGCCAGCACCAACCAGACATCTATGTACCTCTGTGCCAGCAGCCCGCCGGCACCTGTCTATGGCTACACCTTCGGTTCG	CASSPPAPVYGYTF	1	1.0953142456570791E-5	42	TCRBV28-01*01	TCRBV28	TCRBV28-01	01								TCRBD01,TCRBD02	TCRBD01-01,TCRBD02-01		TCRBJ01-02*01	TCRBJ01	TCRBJ01-02	01				6	6	9	0	6	4	39	50	56	59	65	1	In	VDJ
GCCCTGCAGCCAGAAGACTCAGCCCTGTATCTCTGCGCCAGCAGCCAAGAGGGGACAGGCAAACTCTATGGCTACACCTTCGGTTCG	CASSQEGTGKLYGYTF	2	2.1906284913141582E-5	48	TCRBV04-01*01	TCRBV04	TCRBV04-01	01				TCRBD01-01*01	TCRBD01	TCRBD01-01	01				TCRBJ01-02*01	TCRBJ01	TCRBJ01-02	01				0	6	0	4	1	4	33	50	51	59	65	2	In	VDJ
CAGGCTACGAAGCTTGAGGATTCAGCAGTGTATTTTTGTGCCAGCAGCCAATTTCTGGAGGGCACCTATGGCTACACCTTCGGTTCG	CASSQFLEGTYGYTF	2	2.1906284913141582E-5	45	TCRBV16-01*01	TCRBV16	TCRBV16-01	01				TCRBD02-01*02	TCRBD02	TCRBD02-01	02				TCRBJ01-02*01	TCRBJ01	TCRBJ01-02	01				1	3	10	0	4	4	36	52	56	62	65	2	In	VDJ
AACGCCTTGTTGCTGGGGGACTCGGCCCTGTATCTCTGTGCCAGCAGCTCCACCCCGTCAGAGTACTATGGCTACACCTTCGGTTCG	CASSSTPSEYYGYTF	1	1.0953142456570791E-5	45	TCRBV05-05*01	TCRBV05	TCRBV05-05	01								TCRBD01,TCRBD02	TCRBD01-01,TCRBD02-01		TCRBJ01-02*01	TCRBJ01	TCRBJ01-02	01				3	3	4	5	9	3	36	49	58	61	64	1	In	VDJ
AATGTGAACGCCTTGTTGCTGGGGGACTCGGCCCTCTATCTCTGTGCCAGCAGCTTGAACAACTACTATGGCTACACCTTCGGTTCG	CASSLNNYYGYTF	1	1.0953142456570791E-5	39	TCRBV05-06*01	TCRBV05	TCRBV05-06	01								TCRBD01,TCRBD02	TCRBD01-01,TCRBD02-01		TCRBJ01-02*01	TCRBJ01	TCRBJ01-02	01				1	3	3	6	1	3	42	57	58	61	64	1	In	VDJ
CACCAGGCCTGGGGGACGCAGCCATGTACCTGTGTGCCACCAGCACCCCCGGGGCAGAAAAGTAACTATGGCTACACCTTCGGTTCG		2	2.1906284913141582E-5	49	TCRBV15-01*02	TCRBV15	TCRBV15-01	02								TCRBD01,TCRBD02	TCRBD01-01,TCRBD02-01		TCRBJ01-02*01	TCRBJ01	TCRBJ01-02	01				4	7	7	0	5	1	32	45	50	55	62	2	Out	VDJ
ATTCTGGAGTCCGCCAGCACCAACCAGACATCTATGTACCTCTGTGCCAGCACACCCGAGCCTAACTATGGCTACACCTTCGGTTCG	CASTPEPNYGYTF	1	1.0953142456570791E-5	39	TCRBV28-01*01	TCRBV28	TCRBV28-01	01				TCRBD02-01	TCRBD02	TCRBD02-01				01,02	TCRBJ01-02*01	TCRBJ01	TCRBJ01-02	01				7	0	6	7	6	0	42	52	58	-1	61	1	In	VDJ
TCGGCTGCTCCCTCCCAGACATCTGTGTACTTCTGTGCCAGCAGTTACTCGAGTCAGGGCCAGAACTATGGCTACACCTTCGGTTCG	CASSYSSQGQNYGYTF	2	2.1906284913141582E-5	48	TCRBV06-05*01	TCRBV06	TCRBV06-05	01				TCRBD01-01*01	TCRBD01	TCRBD01-01	01				TCRBJ01-02*01	TCRBJ01	TCRBJ01-02	01				0	4	4	3	4	2	33	50	54	59	63	2	In	VDJ
CACGGAGTCAGGGGACACAGCACTGTATTTCTGTGCCAGCAGCAAAGCTTGAAGTGGTTGCTCAACTATGGCTACACCTTCGGTTCG		1	1.0953142456570791E-5	50	TCRBV21-01*01	TCRBV21	TCRBV21-01	01								TCRBD01,TCRBD02	TCRBD01-01,TCRBD02-01		TCRBJ01-02*01	TCRBJ01	TCRBJ01-02	01				0	6	0	10	7	2	31	48	55	57	63	1	Out	VDJ
CAGCCCTCAGAACCCAGGGACTCAGCTGTGTACTTCTGTGCCAGCAGTCGCTTTGGAGGGGCAATAGATGGCTACACCTTCGGTTCG	CASSRFGGAIDGYTF	1	1.0953142456570791E-5	45	TCRBV12	TCRBV12				TCRBV12-03/12-04,TCRBV12-04		TCRBD02-01*02	TCRBD02	TCRBD02-01	02				TCRBJ01-02*01	TCRBJ01	TCRBJ01-02	01				5	7	10	0	6	6	36	48	54	60	67	1	In	VDJ
TCCCTGATTCTGGAGTCCGCCAGCACCAACCAGACATCTATGTACCTCTGTGCCAGCAGTCCCAGTATCGGCTACACCTTCGGTTCG	CASSPSIGYTF	1	1.0953142456570791E-5	33	TCRBV28-01*01	TCRBV28	TCRBV28-01	01				TCRBD01-01*01	TCRBD01	TCRBD01-01	01				TCRBJ01-02*01	TCRBJ01	TCRBJ01-02	01				5	4	4	5	2	8	48	60	62	65	69	1	In	VDJ
GAGCTGAATGTGAACGCCTTGGAGCTGGACGACTCGGCCCTGTATCTCTGTGCCAGCAGCAAGCAGGGCGGCTACACCTTCGGTTCG	CASSKQGGYTF	2	2.1906284913141582E-5	33	TCRBV05-04*01	TCRBV05	TCRBV05-04	01				TCRBD01-01*01	TCRBD01	TCRBD01-01	01				TCRBJ01-02*01	TCRBJ01	TCRBJ01-02	01				4	1	4	3	3	8	48	60	63	68	69	2	In	VDJ
GAGCTGAATGTGAACGCCTTGTTGCTGGGGGACTCGGCCCTCTATCTCTGTGCCAGCAGCTTGGGGCCCGCCTACACCTTCGGTTCG	CASSLGPAYTF	1	1.0953142456570791E-5	33	TCRBV05-06*01	TCRBV05	TCRBV05-06	01				TCRBD01-01*01	TCRBD01	TCRBD01-01	01				TCRBJ01-02*01	TCRBJ01	TCRBJ01-02	01				0	4	9	0	0	10	48	-1	64	67	71	1	In	VDJ
CACATCAATTCCCTGGAGCTTGGTGACTCTGCTGTGTATTTCTGTGCCAGCAGCCCCAGCGCAGGGGGCCCGCAGTACTTCGGGCCG	CASSPSAGGPQYF	2	2.1906284913141582E-5	39	TCRBV03-01/03-02*01	TCRBV03	TCRBV03-01/03-02	01				TCRBD01-01*01	TCRBD01	TCRBD01-01	01				TCRBJ02-07*01	TCRBJ02	TCRBJ02-07	01				4	2	4	0	6	9	42	55	61	69	71	2	In	VDJ
GTCCCTAGAGTCTGCCATCCCCAACCAGACAGCTCTTTACTTCTGTGCCACCAGTAGGCGAGGGCAGGGGAGCAGTACTTCGGGCCG		2	2.1906284913141582E-5	38	TCRBV24-01*01	TCRBV24	TCRBV24-01	01								TCRBD01,TCRBD02	TCRBD01-01,TCRBD02-01		TCRBJ02-07*01	TCRBJ02	TCRBJ02-07	01				6	0	4	3	9	7	43	55	64	-1	69	2	Out	VDJ
GCCTGCAGAACTGGAGGATTCTGGAGTTTATTTCTGTGCCAGCAGCCAAGATGGGCTAGCGGGACGGTCGAGCAGTACTTCGGGCCG		2	2.1906284913141582E-5	47	TCRBV14-01*01	TCRBV14	TCRBV14-01	01				TCRBD02-01*02	TCRBD02	TCRBD02-01	02				TCRBJ02-07*01	TCRBJ02	TCRBJ02-07	01				0	4	4	3	4	6	34	51	55	64	68	2	Out	VDJ
AAGATCCGGTCCACAAAGCTGGAGGACTCAGCCATGTACTTCTGTGCCAGCAGTGAAGCGCCATGGGGCGAGCAGTACTTCGGGCCG	CASSEAPWGEQYF	2	2.1906284913141582E-5	39	TCRBV02-01	TCRBV02	TCRBV02-01				01,03					TCRBD01,TCRBD02	TCRBD01-01,TCRBD02-01		TCRBJ02-07*01	TCRBJ02	TCRBJ02-07	01				0	0	6	2	5	6	42	59	64	-1	68	2	In	VDJ
GAGATGAATGTGAGCACCTTGGAGCTGGGGGACTCGGCCCTTTATCTTTGCGCCAGCAGCTCGAGTTACGAGCAGTACTTCGGGCCG	CASSSSYEQYF	2	2.1906284913141582E-5	33	TCRBV05-01*01	TCRBV05	TCRBV05-01	01				TCRBD02-01*02	TCRBD02	TCRBD02-01	02				TCRBJ02-07*01	TCRBJ02	TCRBJ02-07	01				3	1	11	2	1	4	48	61	62	65	66	2	In	VDJ
AACGCCTTGGAGCTGGACGACTCGGCCCTGTATCTCTGTGCCAGCAGCTTGGCCGGGACAGGGGGCTACGAGCAGTACTTCGGGCCG	CASSLAGTGGYEQYF	1	1.0953142456570791E-5	45	TCRBV05-04*01	TCRBV05	TCRBV05-04	01				TCRBD01-01*01	TCRBD01	TCRBD01-01	01				TCRBJ02-07*01	TCRBJ02	TCRBJ02-07	01				0	0	0	1	2	3	36	52	54	-1	65	1	In	VDJ
GTGACATCGGCCCAAAAGAACCCGACAGCTTTCTATCTCTGTGCCAGTAGTAGGGAGGGGTTCGGCTACGAGCAGTACTTCGGGCCG	CASSREGFGYEQYF	2	2.1906284913141582E-5	42	TCRBV19-01*01	TCRBV19	TCRBV19-01	01				TCRBD02-01*02	TCRBD02	TCRBD02-01	02				TCRBJ02-07*01	TCRBJ02	TCRBJ02-07	01				4	6	9	0	0	3	39	-1	52	59	65	2	In	VDJ
ATCCGGTCCACAAAGCTGGAGGACTCAGCCATGTACTTCTGTGCCAGCAAGTTCCGGGACAGGAGCTACGAGCAGTACTTCGGGCCG	CASKFRDRSYEQYF	5	5.476571228285395E-5	42	TCRBV02-01	TCRBV02	TCRBV02-01				01,03	TCRBD01-01*01	TCRBD01	TCRBD01-01	01				TCRBJ02-07*01	TCRBJ02	TCRBJ02-07	01				7	2	0	4	6	3	39	49	55	63	65	5	In	VDJ
CTGAAGATCCGGTCCACAAAGCTGGAGGACTCAGCCATGTACTTCTGTGCCAGCACCCCAGACAGCTACGAGCAGTACTTCGGGCCG	CASTPDSYEQYF	2	2.1906284913141582E-5	36	TCRBV02-01	TCRBV02	TCRBV02-01				01,03	TCRBD01-01*01	TCRBD01	TCRBD01-01	01				TCRBJ02-07*01	TCRBJ02	TCRBJ02-07	01				7	0	2	5	5	3	45	55	60	-1	65	2	In	VDJ
ACATCGGCCCAAAAGAACCCGACAGCTTTCTATCTCTGTGCCAGTAGTCCGACACCCATCGTTTCCTACGAGCAGTACTTCGGGCCG	CASSPTPIVSYEQYF	2	2.1906284913141582E-5	45	TCRBV19-01*01	TCRBV19	TCRBV19-01	01				TCRBD01-01*01	TCRBD01	TCRBD01-01	01				TCRBJ02-07*01	TCRBJ02	TCRBJ02-07	01				5	9	2	6	2	1	36	48	50	54	63	2	In	VDJ
CCCTCAGAACCCAGGGACTCAGCTGTGTACTTCTGTGCCAGCAGTGGGGGAGCGGGGGGATTCTCCTACGAGCAGTACTTCGGGCCG	CASSGGAGGFSYEQYF	1	1.0953142456570791E-5	48	TCRBV12	TCRBV12				TCRBV12-03/12-04,TCRBV12-04		TCRBD02-01*01	TCRBD02	TCRBD02-01	01				TCRBJ02-07*01	TCRBJ02	TCRBJ02-07	01				5	3	6	1	5	0	33	45	50	59	62	1	In	VDJ
GAGTCCGCCAGCACCAACCAGACATCTATGTACCTCTGTGCCAGCAGTTTAGCTAGCGGGATCTCCTACGAGCAGTACTTCGGGCCG	CASSLASGISYEQYF	1	1.0953142456570791E-5	45	TCRBV28-01*01	TCRBV28	TCRBV28-01	01				TCRBD02-01*02	TCRBD02	TCRBD02-01	02				TCRBJ02-07*01	TCRBJ02	TCRBJ02-07	01				2	1	4	3	1	0	36	51	52	61	62	1	In	VDJ
GTTGCTGGGGGACTCGGCCCTCTATCTCTGTGCCAGCAGCCCGGGACTAGCGGGAGGAAGAGCTCCTACGAGCAGTACTTCGGGCCG		1	1.0953142456570791E-5	53	TCRBV05-06*01	TCRBV05	TCRBV05-06	01				TCRBD02-01*02	TCRBD02	TCRBD02-01	02				TCRBJ02-07*01	TCRBJ02	TCRBJ02-07	01				4	5	0	1	2	0	28	40	42	57	62	1	Out	VDJ
CTGAATGTGAACGCCTTGGAGCTGGACGACTCGGCCCTGTATCTCTGTGCCAGCAGCCCCCGAACCTACGAGCAGTACTTCGGGCCG	CASSPRTYEQYF	6	6.571885473942474E-5	36	TCRBV05-04*01	TCRBV05	TCRBV05-04	01								TCRBD01,TCRBD02	TCRBD01-01,TCRBD02-01		TCRBJ02-07*01	TCRBJ02	TCRBJ02-07	01				4	1	2	8	4	2	45	57	61	63	64	6	In	VDJ
ATCCTGGAGTCGCCCAGCCCCAACCAGACCTCTCTGTACTTCTGTGCCAGCAGTTGGTCCCAAGACTACGAGCAGTACTTCGGGCCG	CASSWSQDYEQYF	1	1.0953142456570791E-5	39	TCRBV27-01*01	TCRBV27	TCRBV27-01	01								TCRBD01,TCRBD02	TCRBD01-01,TCRBD02-01		TCRBJ02-07*01	TCRBJ02	TCRBJ02-07	01				4	8	0	10	0	3	42	-1	55	57	65	1	In	VDJ
ACAGTGACCAGTGCCCATCCTGAAGACAGCAGCTTCTACATCTGCAGTGCTGTCCAGGACACCAACTACGAGCAGTACTTCGGGCCG	CSAVQDTNYEQYF	2	2.1906284913141582E-5	39	TCRBV20	TCRBV20				TCRBV20-01,TCRBV20-or09_02		TCRBD01-01*01	TCRBD01	TCRBD01-01	01				TCRBJ02-07*01	TCRBJ02	TCRBJ02-07	01				5	4	1	6	5	3	42	51	56	61	65	2	In	VDJ
ACAGTGACCAGTGCCCATCCTGAAGACAGCAGCTTCTACATCTGCAGTGCTATGGGGGACAGGGATAACGAGCAGTACTTCGGGCCG	CSAMGDRDNEQYF	3	3.285942736971237E-5	39	TCRBV20	TCRBV20				TCRBV20-01,TCRBV20-or09_02		TCRBD01-01*01	TCRBD01	TCRBD01-01	01				TCRBJ02-07*01	TCRBJ02	TCRBJ02-07	01				4	3	0	3	3	5	42	52	55	64	67	3	In	VDJ
CTGCAGCCAGAAGACTCAGCCCTGTATCTCTGCGCCAGCAGCCTCTTCAGGTTAGGGGTCTCTGGAAACACCATATATTTTGGAGAG	CASSLFRLGVSGNTIYF	2	2.1906284913141582E-5	51	TCRBV04-01*01	TCRBV04	TCRBV04-01	01				TCRBD01-01*01	TCRBD01	TCRBD01-01	01				TCRBJ01-03*01	TCRBJ01	TCRBJ01-03	01				4	1	5	2	10	0	30	43	53	58	59	2	In	VDJ
GTGAGCACCTTGGAGCTGGGGGACTCGGCCCTTTATCTTTGCGCCAGCAGCCTTGACATCTCTGGAAACACCATATATTTTGGAGAG	CASSLDISGNTIYF	2	2.1906284913141582E-5	42	TCRBV05-01*01	TCRBV05	TCRBV05-01	01				TCRBD01-01*01	TCRBD01	TCRBD01-01	01				TCRBJ01-03*01	TCRBJ01	TCRBJ01-03	01				4	1	2	6	3	0	39	51	54	58	59	2	In	VDJ
CCCTAGAGTCTGCCATCCCCAACCAGACAGCTCTTTACTTCTGTGCCACCAGTGGGGACAGGGAATTCACCCCTCCACTTTGGGAAC		3	3.285942736971237E-5	40	TCRBV24-01*01	TCRBV24	TCRBV24-01	01				TCRBD01-01*01	TCRBD01	TCRBD01-01	01				TCRBJ01-06*02	TCRBJ01	TCRBJ01-06	02				5	0	0	3	0	7	41	-1	54	-1	63	3	Out	VDJ
CTGGAGTCGCCCAGCCCCAACCAGACCTCTCTGTACTTCTGTGCCAGCAGTGAACAGGGGGCGCGGTCACCCCTCCACTTTGGGAAC	CASSEQGARSPLHF	2	2.1906284913141582E-5	42	TCRBV27-01*01	TCRBV27	TCRBV27-01	01				TCRBD01-01*01	TCRBD01	TCRBD01-01	01				TCRBJ01-06*02	TCRBJ01	TCRBJ01-06	02				5	4	3	0	2	10	39	51	53	62	66	2	In	VDJ
ACAAAGCTGGAGGACTCAGCCATGTACTTCTGTGCCAGCAGTGATTGGGCGGCCGCGCGGAGGGGCGATGAGCAGTTCTTCGGGCCA	CASSDWAAARRGDEQFF	2	2.1906284913141582E-5	51	TCRBV02-01	TCRBV02	TCRBV02-01				01,03	TCRBD02-01*02	TCRBD02	TCRBD02-01	02				TCRBJ02-01*01	TCRBJ02	TCRBJ02-01	01				3	3	10	0	14	8	30	44	58	64	67	2	In	VDJ
AATGTGAACGCCTTGGAGCTGGACGACTCGGCCCTGTATCTCTGTGCCAGCAGCTCACTAGCTTTCAATGAGCAGTTCTTCGGGCCA	CASSSLAFNEQFF	4	4.3812569826283164E-5	39	TCRBV05-04*01	TCRBV05	TCRBV05-04	01				TCRBD02-01	TCRBD02	TCRBD02-01				01,02	TCRBJ02-01*01	TCRBJ02	TCRBJ02-01	01				3	3	3	7	1	6	42	55	56	62	65	4	In	VDJ
TCCAGCCTGCAGAGCTTGGGGACTCGGCCGTGTATCTCTGTGCCAGCAGCTTAGTTGGAGATCTACAATGAGCAGTTCTTCGGGCCA		1	1.0953142456570791E-5	43	TCRBV11-03*01	TCRBV11	TCRBV11-03	01				TCRBD02-01*02	TCRBD02	TCRBD02-01	02				TCRBJ02-01*01	TCRBJ02	TCRBJ02-01	01				1	2	10	2	2	3	38	54	56	60	62	1	Out	VDJ
TTGGAGCTGGGGGACTCAGCCCTGTACTTCTGTGCCAGCAGCCCCCGTGAGAGAGGGAGCTCCTACAATGAGCAGTTCTTCGGGCCA	CASSPRERGSSYNEQFF	1	1.0953142456570791E-5	51	TCRBV13-01*01	TCRBV13	TCRBV13-01	01				TCRBD02-01*02	TCRBD02	TCRBD02-01	02				TCRBJ02-01*01	TCRBJ02	TCRBJ02-01	01				5	0	9	2	12	0	30	42	54	-1	59	1	In	VDJ
GCCAGCACCAACCAGACATCTATGTACCTCTGTGCCAGCACCTCGGCGGGCCAGCGACACTCCTACAATGAGCAGTTCTTCGGGCCA	CASTSAGQRHSYNEQFF	3	3.285942736971237E-5	51	TCRBV28-01*01	TCRBV28	TCRBV28-01	01				TCRBD02-01	TCRBD02	TCRBD02-01				01,02	TCRBJ02-01*01	TCRBJ02	TCRBJ02-01	01				7	9	7	4	5	0	30	40	45	50	59	3	In	VDJ
ATCCAGCCTGCAGAGCTTGGGGACTCGGCCGTGTATCTCTGTGCCAGCAGATGGGGGATTAGGGACAATGAGCAGTTCTTCGGGCCA	CASRWGIRDNEQFF	1	1.0953142456570791E-5	42	TCRBV11-03*01	TCRBV11	TCRBV11-03	01								TCRBD01,TCRBD02	TCRBD01-01,TCRBD02-01		TCRBJ02-01*01	TCRBJ02	TCRBJ02-01	01				6	7	6	1	2	5	39	50	52	57	64	1	In	VDJ
AGCACCTTGGAGCTGGGGGACTCGGCCCTTTATCTTTGCGCCAGCAGCTTTTGGGGGGGAGAGAACAATGAGCAGTTCTTCGGGCCA	CASSFWGGENNEQFF	13	1.4239085193542026E-4	45	TCRBV05-01*01	TCRBV05	TCRBV05-01	01				TCRBD02-01*01	TCRBD02	TCRBD02-01	01				TCRBJ02-01*01	TCRBJ02	TCRBJ02-01	01				2	5	9	0	2	5	36	50	52	59	64	13	In	VDJ
CTGCTCCCTCCCAGACATCTGTGTACTTCTGTGCCAGCAGTTCCCTTTTTCTCCGGGACAGGGAGGGAGACCCAGTACTTCGGGCCA		21	2.300159915879866E-4	52	TCRBV06	TCRBV06				TCRBV06-05,TCRBV06-06		TCRBD01-01*01	TCRBD01	TCRBD01-01	01				TCRBJ02-05*01	TCRBJ02	TCRBJ02-05	01				4	3	0	3	12	5	29	42	54	63	66	21	Out	VDJ
AAGATCCAGCCTGCAGAGCTTGGGGACTCGGCCGTGTATCTCTGTGCCAGCAGCTTGGCTAGCGGAGAGACCCAGTACTTCGGGCCA	CASSLASGETQYF	1	1.0953142456570791E-5	39	TCRBV11-03*01	TCRBV11	TCRBV11-03	01				TCRBD02-01	TCRBD02	TCRBD02-01				01,02	TCRBJ02-05*01	TCRBJ02	TCRBJ02-05	01				3	0	4	5	2	4	42	56	58	-1	65	1	In	VDJ
GCCATCCCCAACCAGACAGCTCTTTACTTCTGTGCCACCAGTGATTTGTACAGGGTGAGGGGGAGAGAGACCCAGTACTTCGGGCCA	CATSDLYRVRGRETQYF	2	2.1906284913141582E-5	51	TCRBV24-01*01	TCRBV24	TCRBV24-01	01				TCRBD01-01*01	TCRBD01	TCRBD01-01	01				TCRBJ02-05*01	TCRBJ02	TCRBJ02-05	01				0	10	3	3	1	4	30	48	49	55	65	2	In	VDJ
ATTCCCTGGAGCTTGGTGACTCTGCTGTGTATTTCTGTGCCAGCAGCCAACTAGGTGGGGTTACAAGAGACCCAGTACTTCGGGCCA		2	2.1906284913141582E-5	46	TCRBV03-01/03-02*01	TCRBV03	TCRBV03-01/03-02	01								TCRBD01,TCRBD02	TCRBD01-01,TCRBD02-01		TCRBJ02-05*01	TCRBJ02	TCRBJ02-05	01				2	3	6	2	6	2	35	50	56	60	63	2	Out	VDJ
AAGACTCAGCCCTGTATCTCTGCGCCAGCAGCCTACCGGTGGCGTCTAGCGGGGGTAGATAACACAGATACGCAGTATTTTGGCCCA		3	3.285942736971237E-5	61	TCRBV04-01*01	TCRBV04	TCRBV04-01	01				TCRBD02-01*01	TCRBD02	TCRBD02-01	01				TCRBJ02-03*01	TCRBJ02	TCRBJ02-03	01				4	7	4	2	12	2	20	33	45	55	62	3	Out	VDJ
CTGGAGTCCGCTACCAGCTCCCAGACATCTGTGTACTTCTGTGCCATCAGTGAGCCCAGGGGATCCGGGGAGCTGTTTTTTGGAGAA	CAISEPRGSGELFF	2	2.1906284913141582E-5	42	TCRBV10-03*01	TCRBV10	TCRBV10-03	01				TCRBD01-01*01	TCRBD01	TCRBD01-01	01				TCRBJ02-02*01	TCRBJ02	TCRBJ02-02	01				2	2	4	2	2	6	39	54	56	62	64	2	In	VDJ
AAGATCCAGCCTGCAGAGCTTGGGGACTCGGCCGTGTATCTCTGTGCCAGCAGACCACAGGGCGGTACTGAAGCTTTCTTTGGACAA	CASRPQGGTEAFF	1	1.0953142456570791E-5	39	TCRBV11-03*01	TCRBV11	TCRBV11-03	01				TCRBD01-01*01	TCRBD01	TCRBD01-01	01				TCRBJ01-01*01	TCRBJ01	TCRBJ01-01	01				6	4	3	3	3	5	42	53	56	62	66	1	In	VDJ
TCACTGTGACATCGGCCCAAAAGAACCCGACAGCTTTCTATCTCTGTGCCAGTCAGGACAGGGCGTACTGAAGCTTTCTTTGGACAA		2	2.1906284913141582E-5	37	TCRBV19-01*01	TCRBV19	TCRBV19-01	01				TCRBD01-01*01	TCRBD01	TCRBD01-01	01				TCRBJ01-01*01	TCRBJ01	TCRBJ01-01	01				8	3	1	3	2	5	44	53	55	63	66	2	Out	VDJ
CTTCACCTACACGCCCTGCAGCCAGAAGACTCAGCCCTGTATCTCTGCGCCAGCAGCCCAGGGTACACTGAAGCTTTCTTTGGACAA	CASSPGYTEAFF	2	2.1906284913141582E-5	36	TCRBV04-01*01	TCRBV04	TCRBV04-01	01				TCRBD01-01*01	TCRBD01	TCRBD01-01	01				TCRBJ01-01*01	TCRBJ01	TCRBJ01-01	01				4	1	4	3	0	3	45	-1	58	63	64	2	In	VDJ
CTGCTCCCTCCCAGACATCTGTGTACTTGTGTGCCAGCAGTTACGTCGGCCCCCTTCGTTATGAACACTGAAGCTTTCTTTGGACAA		2	2.1906284913141582E-5	52	TCRBV06-08*01	TCRBV06	TCRBV06-08	01								TCRBD01,TCRBD02	TCRBD01-01,TCRBD02-01		TCRBJ01-01*01	TCRBJ01	TCRBJ01-01	01				2	11	9	0	3	0	29	44	47	50	61	2	Out	VDJ
ATCCGGTCCACAAAGCTGGAGGACTCAGCCATGTACTTCTGTGCCAGCAGTCGAGGACTGCCGAACACTGAAGCTTTCTTTGGACAA	CASSRGLPNTEAFF	7	7.667199719599554E-5	42	TCRBV02-01	TCRBV02	TCRBV02-01				01,03	TCRBD02-01	TCRBD02	TCRBD02-01				01,02	TCRBJ01-01*01	TCRBJ01	TCRBJ01-01	01				5	3	1	10	3	1	39	51	54	59	62	7	In	VDJ
AAGGTGCAGCCTGCAGAACTGGAGGATTCTGGAGTTTATTTCTGTGCCAGCAGCCAGGGACAGAACACTGAAGCTTTCTTTGGACAA	CASSQGQNTEAFF	2	2.1906284913141582E-5	39	TCRBV14-01*01	TCRBV14	TCRBV14-01	01				TCRBD01-01*01	TCRBD01	TCRBD01-01	01				TCRBJ01-01*01	TCRBJ01	TCRBJ01-01	01				3	0	0	6	0	1	42	-1	56	-1	62	2	In	VDJ
ATCCTGGAGTCGCCCAGCCCCAACCAGACCTCTCTGTACTTCTGTGCCAGCAGCGGACAGCCCAACACTGAAGCTTTCTTTGGACAA	CASSGQPNTEAFF	8	8.762513965256633E-5	39	TCRBV27-01*01	TCRBV27	TCRBV27-01	01				TCRBD01-01*01	TCRBD01	TCRBD01-01	01				TCRBJ01-01*01	TCRBJ01	TCRBJ01-01	01				6	3	1	5	1	2	42	53	54	60	63	8	In	VDJ
GTGAGCACCTTGGAGCTGGGGGACTCGGCCCTTTATCTTTGCGCCAGCAGCACCGGACTCGGGGGTGAAAAACTGTTTTTTGGCAGT	CASSTGLGGEKLFF	4	4.3812569826283164E-5	42	TCRBV05-01*01	TCRBV05	TCRBV05-01	01				TCRBD02-01*01	TCRBD02	TCRBD02-01	01				TCRBJ01-04*01	TCRBJ01	TCRBJ01-04	01				4	0	8	2	8	7	39	51	59	-1	65	4	In	VDJ
AATGTGAACGCCTTGTTGCTGGGGGACTCGGCCCTGTATCTCTGTGCCAGCAGGCTAGCGGATGGTCAGCCCCAGCATTTTGGTGAT	CASRLADGQPQHF	2	2.1906284913141582E-5	39	TCRBV05-05*01	TCRBV05	TCRBV05-05	01				TCRBD02-01	TCRBD02	TCRBD02-01				01,02	TCRBJ01-05*01	TCRBJ01	TCRBJ01-05	01				5	4	4	5	1	6	42	53	54	61	65	2	In	VDJ
CTGGAGTCCGCCAGCACCAACCAGACATCTATGTACCTCTGTGCCAGCATAGTCCCGGGACAGAATCAGCCCCAGCATTTTGGTGAT	CASIVPGQNQPQHF	2	2.1906284913141582E-5	42	TCRBV28-01*01	TCRBV28	TCRBV28-01	01				TCRBD01-01*01	TCRBD01	TCRBD01-01	01				TCRBJ01-05*01	TCRBJ01	TCRBJ01-05	01				7	0	0	5	7	4	39	49	56	-1	63	2	In	VDJ
ATCCGGTCCACAAAGCTGGAGGACTCAGCCATGTACTTCTGTGCCAGCAGTGACAGGGGAGGCAATCAGCCCCAGCATTTTGGTGAT	CASSDRGGNQPQHF	2	2.1906284913141582E-5	42	TCRBV02-01	TCRBV02	TCRBV02-01				01,03	TCRBD01-01*01	TCRBD01	TCRBD01-01	01				TCRBJ01-05*01	TCRBJ01	TCRBJ01-05	01				3	2	4	2	0	2	39	-1	53	59	61	2	In	VDJ
ATCCGGTCCACAAAGCTGGAGGACTCAGCCATGTACTTCTGTGCCAGCAGTGTCTGGGGGCGCAATCAGCCCCAGCATTTTGGTGAT	CASSVWGRNQPQHF	2	2.1906284913141582E-5	42	TCRBV02-01	TCRBV02	TCRBV02-01				01,03	TCRBD01-01*01	TCRBD01	TCRBD01-01	01				TCRBJ01-05*01	TCRBJ01	TCRBJ01-05	01				4	0	6	0	3	2	39	52	55	-1	61	2	In	VDJ
GAGTTGGCTGCTCCCTCCCAGACATCTGTGTACTTCTGTGCCAGCAGTTTAGAATGGGATAGCAATCAGCCCCAGCATTTTGGTGAT	CASSLEWDSNQPQHF	3	3.285942736971237E-5	45	TCRBV06-06*01	TCRBV06	TCRBV06-06	01								TCRBD01,TCRBD02	TCRBD01-01,TCRBD02-01		TCRBJ01-05*01	TCRBJ01	TCRBJ01-05	01				4	0	0	8	6	0	36	49	55	-1	59	3	In	VDJ
GTGAACGCCTTGGAGCTGGAGGACTCGGCCCTGTATCTCTGTGCCAGCAGCTTGGAGGGGGCCCGCCAGCCCCAGCATTTTGGTGAT	CASSLEGARQPQHF	2	2.1906284913141582E-5	42	TCRBV05-08*01	TCRBV05	TCRBV05-08	01				TCRBD01-01*01	TCRBD01	TCRBD01-01	01				TCRBJ01-05*01	TCRBJ01	TCRBJ01-05	01				0	4	5	0	0	7	39	-1	55	62	66	2	In	VDJ
GTGACATCGGCCCAAAAGAACCCGACAGCTTTCTATCTCTGTGCCAGTAGTATCGGGCAGGGAGCACAGCCCCAGCATTTTGGTGAT	CASSIGQGAQPQHF	2	2.1906284913141582E-5	42	TCRBV19-01*01	TCRBV19	TCRBV19-01	01								TCRBD01,TCRBD02	TCRBD01-01,TCRBD02-01		TCRBJ01-05*01	TCRBJ01	TCRBJ01-05	01				3	4	4	3	4	7	39	53	57	62	66	2	In	VDJ
NCTCTGAAGATCCGGTCCACAAAGCTGGAGGACTCAGCCATGTACTTCTGTGCCAGCAGGGGGGACGTCCTCTACACCTTCGGTTCG	CASRGDVLYTF	4	4.3812569826283164E-5	33	TCRBV02-01	TCRBV02	TCRBV02-01				01,03					TCRBD01,TCRBD02	TCRBD01-01,TCRBD02-01		TCRBJ01-02*01	TCRBJ01	TCRBJ01-02	01				6	5	0	7	2	10	48	59	61	66	71	4	In	VDJ
TTGGAGCTGGACGACTCGGCCCTGTATCTCTGTGCCAGCAGCTTTGGTGTGCCGGGGGCGGCCGCTGGTGGCTACACCTTCGGTTCG	CASSFGVPGAAAGGYTF	1	1.0953142456570791E-5	51	TCRBV05-04*01	TCRBV05	TCRBV05-04	01								TCRBD01,TCRBD02	TCRBD01-01,TCRBD02-01		TCRBJ01-02*01	TCRBJ01	TCRBJ01-02	01				2	9	6	0	9	7	30	44	53	59	68	1	In	VDJ
ATCAATTCCCTGGAGCTTGGTGACTCTGCTGTGTATTTCTGTGCCAGCAGCCGAAGGGGAGTTCGCCGTGGCTACACCTTCGGTTCG	CASSRRGVRRGYTF	2	2.1906284913141582E-5	42	TCRBV03-01/03-02*01	TCRBV03	TCRBV03-01/03-02	01								TCRBD01,TCRBD02	TCRBD01-01,TCRBD02-01		TCRBJ01-02*01	TCRBJ01	TCRBJ01-02	01				4	9	5	2	2	7	39	52	54	59	68	2	In	VDJ
AAGATCCAGCCCTCAGAACCCAGGGACTCAGCTGTGTACTTCTGTGCCAGCAGGCAGACAGGGGTGTATGGCTACACCTTCGGTTCG	CASRQTGVYGYTF	1	1.0953142456570791E-5	39	TCRBV12-03/12-04*01	TCRBV12	TCRBV12-03/12-04	01				TCRBD01-01*01	TCRBD01	TCRBD01-01	01				TCRBJ01-02*01	TCRBJ01	TCRBJ01-02	01				6	2	2	2	3	5	42	53	56	64	66	1	In	VDJ
CTGACAGTGACCAGTGCCCATCCTGAAGACAGCAGCTTCTACATCTGCAGTGCTGGGACAGGTGTCTATGGCTACACCTTCGGTTCG	CSAGTGVYGYTF	2	2.1906284913141582E-5	36	TCRBV20	TCRBV20				TCRBV20-01,TCRBV20-or09_02		TCRBD01-01*01	TCRBD01	TCRBD01-01	01				TCRBJ01-02*01	TCRBJ01	TCRBJ01-02	01				5	3	0	4	0	4	45	-1	54	62	65	2	In	VDJ
GTGAACGCCTTGTTGCTGGGGGACTCGGCCCTCTATCTCTGTGCCAGCAGCTTGGTGCTGGGGGGCTATGGCTACACCTTCGGTTCG	CASSLVLGGYGYTF	1	1.0953142456570791E-5	42	TCRBV05-06*01	TCRBV05	TCRBV05-06	01				TCRBD02-01*01	TCRBD02	TCRBD02-01	01				TCRBJ01-02*01	TCRBJ01	TCRBJ01-02	01				0	0	9	1	4	4	39	55	59	-1	65	1	In	VDJ
CTGGAGTCTGCCAGGCCCTCACATACCTCTCAGTACCTCTGTGCCAGCAGTGCCTCGGGGGGAGGCTATGGCTACACCTTCGGTTCG	CASSASGGGYGYTF	6	6.571885473942474E-5	42	TCRBV25-01*01	TCRBV25	TCRBV25-01	01				TCRBD02-01*01	TCRBD02	TCRBD02-01	01				TCRBJ01-02*01	TCRBJ01	TCRBJ01-02	01				4	3	8	1	3	4	39	52	55	62	65	6	In	VDJ
GCCTTGGAGCTGGACGACTCGGCCCTGTATCTCTGTGCCAGCAGCCCCGGAGGTAGGACAGCCTCCTATGGCTACACCTTCGGTTCG	CASSPGGRTASYGYTF	1	1.0953142456570791E-5	48	TCRBV05-04*01	TCRBV05	TCRBV05-04	01				TCRBD01-01*01	TCRBD01	TCRBD01-01	01				TCRBJ01-02*01	TCRBJ01	TCRBJ01-02	01				4	4	1	5	10	4	33	45	55	61	65	1	In	VDJ
GTCCGCTACCAGCTCCCAGACATCTGTGTACTTCTGTGCCACGATCTCCGGGACAGGCGACCATACTATGGCTACACCTTCGGTTCG		7	7.667199719599554E-5	47	TCRBV10-03*01	TCRBV10	TCRBV10-03	01				TCRBD01-01*01	TCRBD01	TCRBD01-01	01				TCRBJ01-02*01	TCRBJ01	TCRBJ01-02	01				10	7	0	4	8	3	34	41	49	57	64	7	Out	VDJ
AAGATCCGGTCCACAAAGCTGGAGGACTCAGCCATGTACTTCTGTGCCAGCAGCCAGGGGGCGGACTATGGCTACACCTTCGGTTCG	CASSQGADYGYTF	2	2.1906284913141582E-5	39	TCRBV02-01	TCRBV02	TCRBV02-01				01,03	TCRBD01-01*01	TCRBD01	TCRBD01-01	01				TCRBJ01-02*01	TCRBJ01	TCRBJ01-02	01				6	2	4	0	1	3	42	53	54	62	64	2	In	VDJ
GTGACCAGTGCCCATCCTGAAGACAGCAGCTTCTACATCTGCAGTGCGAGACAGGGTGCTACTAACTATGGCTACACCTTCGGTTCG	CSARQGATNYGYTF	2	2.1906284913141582E-5	42	TCRBV20	TCRBV20				TCRBV20-01,TCRBV20-or09_02		TCRBD01-01*01	TCRBD01	TCRBD01-01	01				TCRBJ01-02*01	TCRBJ01	TCRBJ01-02	01				2	5	4	3	0	0	39	-1	51	56	61	2	In	VDJ
GAATGTGAGCACCTTGGAGCTGGGGGACTCGGCCCTTTATCTTTGCGCCAGCGGGGGACAGGGAACTATGGCTACACCTTCGGTTCG		2	2.1906284913141582E-5	38	TCRBV05-01*01	TCRBV05	TCRBV05-01	01				TCRBD01-01*01	TCRBD01	TCRBD01-01	01				TCRBJ01-02*01	TCRBJ01	TCRBJ01-02	01				7	0	0	3	2	2	43	52	54	-1	63	2	Out	VDJ
TCGGCTGCTCCCTCCCAGACATCTGTGTACTTCTGTGCCAGCAGTGAAGGGGGACTTGGTCGGAACTATGGCTACACCTTCGGTTCG	CASSEGGLGRNYGYTF	2	2.1906284913141582E-5	48	TCRBV06-01*01	TCRBV06	TCRBV06-01	01				TCRBD02-01	TCRBD02	TCRBD02-01				01,02	TCRBJ01-02*01	TCRBJ01	TCRBJ01-02	01				1	7	0	10	1	2	33	49	50	56	63	2	In	VDJ
CTGATTCTGGAGTCCGCCAGCACCAACCAGACATCTATGTACCTCTGTGCCAGCAGCGACAGGAACTATGGCTACACCTTCGGTTCG	CASSDRNYGYTF	1	1.0953142456570791E-5	36	TCRBV28-01*01	TCRBV28	TCRBV28-01	01				TCRBD01-01*01	TCRBD01	TCRBD01-01	01				TCRBJ01-02*01	TCRBJ01	TCRBJ01-02	01				6	0	2	4	1	2	45	56	57	-1	63	1	In	VDJ
CACATCAATTCCCTGGAGCTTGGTGACTCTGCTGTGTATTTCTGTGCCAGCAGCCAATATAAGTTAGATGGCTACACCTTCGGTTCG	CASSQYKLDGYTF	2	2.1906284913141582E-5	39	TCRBV03-01/03-02*01	TCRBV03	TCRBV03-01/03-02	01				TCRBD02-01	TCRBD02	TCRBD02-01				01,02	TCRBJ01-02*01	TCRBJ01	TCRBJ01-02	01				2	0	5	8	7	6	42	57	64	-1	67	2	In	VDJ
CTCACTGTGACATCGGCCCAAAAGAACCCGACAGCTTTCTATCTCTGTGCCAGTAGTCATAGGTGGAATGGCTACACCTTCGGTTCG	CASSHRWNGYTF	2	2.1906284913141582E-5	36	TCRBV19-01*01	TCRBV19	TCRBV19-01	01								TCRBD01,TCRBD02	TCRBD01-01,TCRBD02-01		TCRBJ01-02*01	TCRBJ01	TCRBJ01-02	01				5	0	1	8	7	6	45	57	64	-1	67	2	In	VDJ
CCTTGGAGCTGGACGACTCGGCCCTGTATCTCTGTGCCAGCAGCTTGTCATCTGCGGGACACTCCCTGCGGCTACACCTTCGGTTCG		1	1.0953142456570791E-5	49	TCRBV05-04*01	TCRBV05	TCRBV05-04	01								TCRBD01,TCRBD02	TCRBD01-01,TCRBD02-01		TCRBJ01-02*01	TCRBJ01	TCRBJ01-02	01				1	8	0	6	8	8	32	47	55	61	69	1	Out	VDJ
NTGAAGATCCAGCCCTCAGAACCCAGGGACTCAGCTGTGTACTTCTGTGCCAGCAGTGTCCGGGACGGCGGCTACACCTTCGGTTCG	CASSVRDGGYTF	1	1.0953142456570791E-5	36	TCRBV12-03/12-04*01	TCRBV12	TCRBV12-03/12-04	01								TCRBD01,TCRBD02	TCRBD01-01,TCRBD02-01		TCRBJ01-02*01	TCRBJ01	TCRBJ01-02	01				5	3	0	7	4	8	45	57	61	66	69	1	In	VDJ
GCAGCCTGCAGAACTGGAGGATTCTGGAGTTTATTTCTGTGCCAGCAGCGGGGGACAGAGGCGGGTGGCGAGCAGTACTTCGGGCCG		2	2.1906284913141582E-5	44	TCRBV14-01*01	TCRBV14	TCRBV14-01	01				TCRBD01-01*01	TCRBD01	TCRBD01-01	01				TCRBJ02-07*01	TCRBJ02	TCRBJ02-07	01				5	10	0	5	2	6	37	49	51	58	68	2	Out	VDJ
CTGAATGTGAACGCCTTGGAGCTGGACGACTCGGCCCTGTATCTCTGTGCCAGCAGCGCGGCGAGCGGCGAGCAGTACTTCGGGCCG	CASSAASGEQYF	1	1.0953142456570791E-5	36	TCRBV05-04*01	TCRBV05	TCRBV05-04	01				TCRBD02-01	TCRBD02	TCRBD02-01				01,02	TCRBJ02-07*01	TCRBJ02	TCRBJ02-07	01				4	0	6	5	6	6	45	57	63	-1	68	1	In	VDJ
CTGATTCTGGAGTCCGCCAGCACCAACCAGACATCTATGTACCTCTGTGCCAGCAGTTCCCCCACAAGCGAGCAGTACTTCGGGCCG	CASSSPTSEQYF	4	4.3812569826283164E-5	36	TCRBV28-01*01	TCRBV28	TCRBV28-01	01				TCRBD01-01*01	TCRBD01	TCRBD01-01	01				TCRBJ02-07*01	TCRBJ02	TCRBJ02-07	01				4	2	3	6	5	6	45	58	63	66	68	4	In	VDJ
CTGATTCTGGAGTCCGCCAGCACCAACCAGACATCTATGTACCTCTGTGCCAGCAGTGCGGACAGGGCCGAGCAGTACTTCGGGCCG	CASSADRAEQYF	5	5.476571228285395E-5	36	TCRBV28-01*01	TCRBV28	TCRBV28-01	01				TCRBD01-01*01	TCRBD01	TCRBD01-01	01				TCRBJ02-07*01	TCRBJ02	TCRBJ02-07	01				5	1	1	3	2	6	45	57	59	67	68	5	In	VDJ
GTGAGCACCTTGGAGCTGGGGGACTCGGCCCTTTATCTTTGCGCCAGCAGCGGGACAGGGATAGGGTACGAGCAGTACTTCGGGCCG	CASSGTGIGYEQYF	2	2.1906284913141582E-5	42	TCRBV05-01*01	TCRBV05	TCRBV05-01	01				TCRBD01-01*01	TCRBD01	TCRBD01-01	01				TCRBJ02-07*01	TCRBJ02	TCRBJ02-07	01				4	6	0	3	0	4	39	-1	51	60	66	2	In	VDJ
AGCTCTCTGGAGCTGGGGGACTCAGCTTTGTATTTCTGTGCCAGCAGCATTGGGACTAGCGGGAGGTACGAGCAGTACTTCGGGCCG	CASSIGTSGRYEQYF	2	2.1906284913141582E-5	45	TCRBV09-01*01	TCRBV09	TCRBV09-01	01				TCRBD02-01*02	TCRBD02	TCRBD02-01	02				TCRBJ02-07*01	TCRBJ02	TCRBJ02-07	01				4	0	0	1	3	4	36	48	51	-1	66	2	In	VDJ
CGGTCCACAAAGCTGGAGGACTCAGCCATGTACTTCTGTGCCAGCTGGGGTGCGGGAGGCTCATTCTACGAGCAGTACTTCGGGCCG	CASWGAGGSFYEQYF	2	2.1906284913141582E-5	45	TCRBV02-01	TCRBV02	TCRBV02-01				01,03	TCRBD02-01*02	TCRBD02	TCRBD02-01	02				TCRBJ02-07*01	TCRBJ02	TCRBJ02-07	01				8	6	7	1	6	3	36	45	51	59	65	2	In	VDJ
CACGCCCTGCAGCCAGAAGACTCAGCCCTGTATCTCTGCGCCAGCAGCCAAGCAGGAGGGGGCGGCTACGAGCAGTACTTCGGGCCG	CASSQAGGGGYEQYF	2	2.1906284913141582E-5	45	TCRBV04-01*01	TCRBV04	TCRBV04-01	01				TCRBD01-01*01	TCRBD01	TCRBD01-01	01				TCRBJ02-07*01	TCRBJ02	TCRBJ02-07	01				1	2	5	0	4	3	36	52	56	63	65	2	In	VDJ
GCCTTGGAGCTGGACGACTCGGCCCTGTATCTCTGTGCCAGCAGCGGATCCGGGACAGGGGTTTCCTACGAGCAGTACTTCGGGCCG	CASSGSGTGVSYEQYF	1	1.0953142456570791E-5	48	TCRBV05-04*01	TCRBV05	TCRBV05-04	01				TCRBD01-01*01	TCRBD01	TCRBD01-01	01				TCRBJ02-07*01	TCRBJ02	TCRBJ02-07	01				4	2	0	2	6	1	33	45	51	61	63	1	In	VDJ
GTGAACGCCTTGGAGCTGGACGACTCGGCCCTGTATCTCTGTGCCAGCAGCAGGGACAGGTCCTCCTACGAGCAGTACTTCGGGCCG	CASSRDRSSYEQYF	1	1.0953142456570791E-5	42	TCRBV05-04*01	TCRBV05	TCRBV05-04	01				TCRBD01-01*01	TCRBD01	TCRBD01-01	01				TCRBJ02-07*01	TCRBJ02	TCRBJ02-07	01				4	2	0	4	1	0	39	51	52	60	62	1	In	VDJ
CAGAGCAGGAGGACTCGGCCGTGTATCTCTGTGCCAGCAGCTTAGTAGGGCGGAGACAGGGAGGCCTACGAGCAGTACTTCGGGCCG		2	2.1906284913141582E-5	52	TCRBV07-02	TCRBV07	TCRBV07-02				01,02	TCRBD01-01*01	TCRBD01	TCRBD01-01	01				TCRBJ02-07*01	TCRBJ02	TCRBJ02-07	01				1	3	2	3	9	2	29	45	54	61	64	2	Out	VDJ
GCCCAGCCCCAACCAGACCTCTCTGTACTTCTGTGCCAGCAGTTTATCACCCCGGACAGGGGGCCCTACGAGCAGTACTTCGGGCCG		1	1.0953142456570791E-5	50	TCRBV27-01*01	TCRBV27	TCRBV27-01	01				TCRBD01-01*01	TCRBD01	TCRBD01-01	01				TCRBJ02-07*01	TCRBJ02	TCRBJ02-07	01				0	0	1	0	5	2	31	48	53	-1	64	1	Out	VDJ
CCAGCCCTCAGAACCCAGGGACTCAGCTGTGTATTTTTGTGCTAGTGGTTTGACTCGACAGGGACCTACGAGCAGTACTTCGGGCCG		2	2.1906284913141582E-5	44	TCRBV12-05*01	TCRBV12	TCRBV12-05	01				TCRBD01-01*01	TCRBD01	TCRBD01-01	01				TCRBJ02-07*01	TCRBJ02	TCRBJ02-07	01				2	1	2	3	4	2	37	52	56	63	64	2	Out	VDJ
CTACACGCCCTGCAGCCAGAAGACTCAGCCCTGTATCTCTGCGCCAGCAGCCAGGCCGAACAGGGATACGAGCAGTACTTCGGGCCG	CASSQAEQGYEQYF	2	2.1906284913141582E-5	42	TCRBV04-01*01	TCRBV04	TCRBV04-01	01				TCRBD01-01*01	TCRBD01	TCRBD01-01	01				TCRBJ02-07*01	TCRBJ02	TCRBJ02-07	01				3	1	3	3	6	4	39	53	59	65	66	2	In	VDJ
ATCCAGCGCACAGAGCAGGAGGACTCGGCCGTGTATCTCTGTGCCAGCAGCTTAGACGGAACCCTTGACGAGCAGTACTTCGGGCCG	CASSLDGTLDEQYF	2	2.1906284913141582E-5	42	TCRBV07-02	TCRBV07	TCRBV07-02				01,02					TCRBD01,TCRBD02	TCRBD01-01,TCRBD02-01		TCRBJ02-07*01	TCRBJ02	TCRBJ02-07	01				1	7	1	8	2	5	39	55	57	60	67	2	In	VDJ
ACAGTGACCAGTGCCCATCCTGAAGACAGCAGCTTCTACATCTGCAGTGCTCCCGGGGGAAGGAACGACGAGCAGTACTTCGGGCCG	CSAPGGRNDEQYF	2	2.1906284913141582E-5	39	TCRBV20	TCRBV20				TCRBV20-01,TCRBV20-or09_02		TCRBD02-01*01	TCRBD02	TCRBD02-01	01				TCRBJ02-07*01	TCRBJ02	TCRBJ02-07	01				5	8	8	2	2	5	42	51	53	59	67	2	In	VDJ
CGGTCCACAAAGCTGGAGGACTCAGCCATGTACTTCTGTGCCAGCAGGGCCGGGACAGGGGTCTCTCACGAGCAGTACTTCGGGCCG	CASRAGTGVSHEQYF	2	2.1906284913141582E-5	45	TCRBV02-01	TCRBV02	TCRBV02-01				01,03	TCRBD01-01*01	TCRBD01	TCRBD01-01	01				TCRBJ02-07*01	TCRBJ02	TCRBJ02-07	01				6	6	0	2	4	5	36	47	51	61	67	2	In	VDJ
CCAGTGCCCATCCTGAAGACAGCAGCTTCTACATCTGCAGTGCTAGAGGCCGCTGTCTAGGCATACCACGAGCAGTACTTCGGGCCG		2	2.1906284913141582E-5	46	TCRBV20	TCRBV20				TCRBV20-01,TCRBV20-or09_02		TCRBD02-01	TCRBD02	TCRBD02-01				01,02	TCRBJ02-07*01	TCRBJ02	TCRBJ02-07	01				1	7	4	8	8	5	35	48	56	60	67	2	Out	VDJ
TCCCTGGAGCTTGGTGACTCTGCTGTGTATTTCTGTGCCAGCAGCCAAAGGACCGGGACAGGGGGCTTCACCATATATTTTGGAGAG	CASSQRTGTGGFTIYF	2	2.1906284913141582E-5	48	TCRBV03-01/03-02*01	TCRBV03	TCRBV03-01/03-02	01				TCRBD01-01*01	TCRBD01	TCRBD01-01	01				TCRBJ01-03*01	TCRBJ01	TCRBJ01-03	01				2	2	0	0	6	9	33	48	54	66	68	2	In	VDJ
GGAGTCAGCTACCCGCTCCCAGACATCTGTGTATTTCTGCGCCAGCAAGTCGACAGAACATCTGGAAACACCATATATTTTGGAGAG		2	2.1906284913141582E-5	44	TCRBV10-02*01	TCRBV10	TCRBV10-02	01				TCRBD01-01*01	TCRBD01	TCRBD01-01	01				TCRBJ01-03*01	TCRBJ01	TCRBJ01-03	01				7	4	2	5	4	1	37	47	51	56	60	2	Out	VDJ
GCAGGTAGTGCGAGGAGATTCGGCAGCTTATTTCTGTGCCAGCTCACCAGGACGGATTCTGGGGCCAACGTCCTGACTTTCGGGGCC		2	2.1906284913141582E-5	47	TCRBV18-01*01	TCRBV18	TCRBV18-01	01								TCRBD01,TCRBD02	TCRBD01-01,TCRBD02-01		TCRBJ02-06*01	TCRBJ02	TCRBJ02-06	01				2	4	1	7	0	1	34	-1	49	53	57	2	Out	VDJ
CGGTCCACAAAGCTGGAGGACTCAGCCATGTACTTCTGTGCCAGCAGTGAAGTGGGCAGGGGACGGTCACCCCTCCACTTTGGGAAC	CASSEVGRGRSPLHF	2	2.1906284913141582E-5	45	TCRBV02-01	TCRBV02	TCRBV02-01				01,03	TCRBD01-01*01	TCRBD01	TCRBD01-01	01				TCRBJ01-06*02	TCRBJ01	TCRBJ01-06	02				1	4	4	2	4	10	36	52	56	62	66	2	In	VDJ
CAGCAGGTAGTGCGAGGAGATTCGGCAGCTTATTTCTGTGCCAGCTCACCGGCCTTAAACGGAGGCAATGAGCAGTTCTTCGGGCCA	CASSPALNGGNEQFF	2	2.1906284913141582E-5	45	TCRBV18-01*01	TCRBV18	TCRBV18-01	01				TCRBD02-01*02	TCRBD02	TCRBD02-01	02				TCRBJ02-01*01	TCRBJ02	TCRBJ02-01	01				3	0	10	1	10	6	36	50	60	-1	65	2	In	VDJ
GCCTGCAGAGCTTGGGGACTCGGCCGTGTATCTCTGTGCCAGCAGTTCCCCGGGGTCCTGAATTACAATGAGCAGTTCTTCGGGCCA		1	1.0953142456570791E-5	47	TCRBV11-03*01	TCRBV11	TCRBV11-03	01				TCRBD02-01*01	TCRBD02	TCRBD02-01	01				TCRBJ02-01*01	TCRBJ02	TCRBJ02-01	01				6	8	8	3	5	4	34	45	50	55	63	1	Out	VDJ
CCTGCAGAGCTTGGGGACTCGGCCGTGTATCTCTGTGCCAGCAGCTTAGACAGCCTTCCCCCCCACAATGAGCAGTTCTTCGGGCCA	CASSLDSLPPHNEQFF	2	2.1906284913141582E-5	48	TCRBV11-03*01	TCRBV11	TCRBV11-03	01								TCRBD01,TCRBD02	TCRBD01-01,TCRBD02-01		TCRBJ02-01*01	TCRBJ02	TCRBJ02-01	01				0	11	4	5	0	5	33	-1	50	53	64	2	In	VDJ
AAGATCCAGCCCTCAGAACCCAGGGACTCAGCTGTGTACTTCTGTGCCAGCAGAGTAGGAGGCGGAAATGAGCAGTTCTTCGGGCCA	CASRVGGGNEQFF	1	1.0953142456570791E-5	39	TCRBV12-03/12-04*01	TCRBV12	TCRBV12-03/12-04	01				TCRBD02-01*02	TCRBD02	TCRBD02-01	02				TCRBJ02-01*01	TCRBJ02	TCRBJ02-01	01				6	4	10	1	4	7	42	53	57	62	66	1	In	VDJ
AATCTTCACATCAATTCCCTGGAGCTTGGTGACTCTGCTGTGTATTTCTGTGCCAGCAGCCTAATGGGAGAACAGTTCTTCGGGCCA	CASSLMGEQFF	2	2.1906284913141582E-5	33	TCRBV03-01/03-02*01	TCRBV03	TCRBV03-01/03-02	01				TCRBD02-01*02	TCRBD02	TCRBD02-01	02				TCRBJ02-01*01	TCRBJ02	TCRBJ02-01	01				4	2	9	2	4	13	48	61	65	70	72	2	In	VDJ
AAGATCCGGTCCACAAAGCTGGAGGACTCAGCCATGTACTTCTGTGCCAGCAGTGGGGAAGCAATAGAGACCCAGTACTTCGGGCCA	CASSGEAIETQYF	1	1.0953142456570791E-5	39	TCRBV02-01	TCRBV02	TCRBV02-01				01,03					TCRBD01,TCRBD02	TCRBD01-01,TCRBD02-01		TCRBJ02-05*01	TCRBJ02	TCRBJ02-05	01				4	6	0	8	0	4	42	-1	55	59	65	1	In	VDJ
ATCCAGCAGGTAGTGCGAGGAGATTCGGCAGCTTATTTCTGTGCCAGCTCAATGCGGGAGCTCCAAGAGACCCAGTACTTCGGGCCA	CASSMRELQETQYF	2	2.1906284913141582E-5	42	TCRBV18-01*01	TCRBV18	TCRBV18-01	01				TCRBD02-01*02	TCRBD02	TCRBD02-01	02				TCRBJ02-05*01	TCRBJ02	TCRBJ02-05	01				5	2	7	2	2	1	39	51	53	60	62	2	In	VDJ
CCCTCAGAACCCAGGGACTCAGCTGTGTACTTCTGTGCCAGCAGTTTAGCAACCGGACAGGGACAAGAGACCCAGTACTTCGGGCCA	CASSLATGQGQETQYF	1	1.0953142456570791E-5	48	TCRBV12	TCRBV12				TCRBV12-03/12-04,TCRBV12-04		TCRBD01-01*01	TCRBD01	TCRBD01-01	01				TCRBJ02-05*01	TCRBJ02	TCRBJ02-05	01				0	1	1	3	4	2	33	50	54	62	63	1	In	VDJ
CATCAATTCCCTGGAGCTTGGTGACTCTGCTGTGTATTTCTGTGCCAGCAGCCCCCGGACAGGGAAAAGACCCAGTACTTCGGGCCA		1	1.0953142456570791E-5	41	TCRBV03-01/03-02*01	TCRBV03	TCRBV03-01/03-02	01				TCRBD01-01*01	TCRBD01	TCRBD01-01	01				TCRBJ02-05*01	TCRBJ02	TCRBJ02-05	01				4	3	1	3	3	6	40	53	56	64	67	1	Out	VDJ
ACCCTGCAGCCAGAAGACTCGGCCCTGTATCTCTGTGCCAGCAGCCTGGAGACTAGCGGGGTGACAGATACGCAGTATTTTGGCCCA	CASSLETSGVTDTQYF	5	5.476571228285395E-5	48	TCRBV04-02*01	TCRBV04	TCRBV04-02	01				TCRBD02-01*01	TCRBD02	TCRBD02-01	01				TCRBJ02-03*01	TCRBJ02	TCRBJ02-03	01				4	2	2	3	4	3	33	46	50	61	63	5	In	VDJ
AATGTGAACGCCTTGGAGCTGGACGACTCGGCCCTGTATCTCTGTGCCAGCACCCTACAGGGGACAGATACGCAGTATTTTGGCCCA	CASTLQGTDTQYF	6	6.571885473942474E-5	39	TCRBV05-04*01	TCRBV05	TCRBV05-04	01				TCRBD01-01*01	TCRBD01	TCRBD01-01	01				TCRBJ02-03*01	TCRBJ02	TCRBJ02-03	01				6	0	3	2	4	3	42	52	56	-1	63	6	In	VDJ
CACGCCCTGCAGCCAGAAGACTCAGCCCTGTATCTCTGCGCCAGCAGCCCGCGGGCAGGGGCCACCGGGGAGCTGTTTTTTGGAGAA	CASSPRAGATGELFF	2	2.1906284913141582E-5	45	TCRBV04-01*01	TCRBV04	TCRBV04-01	01				TCRBD01-01*01	TCRBD01	TCRBD01-01	01				TCRBJ02-02*01	TCRBJ02	TCRBJ02-02	01				4	1	4	2	6	4	36	49	55	61	62	2	In	VDJ
ACCAGTGCCTATCCTGAAGACAGCAGCTTCTACATCTGCAGTGCTAGAGATCCGGCAGCCCACGACGGGGAGCTGTTTTTTGGAGAA	CSARDPAAHDGELFF	2	2.1906284913141582E-5	45	TCRBV20	TCRBV20				TCRBV20-01,TCRBV20-or09_02						TCRBD01,TCRBD02	TCRBD01-01,TCRBD02-01		TCRBJ02-02*01	TCRBJ02	TCRBJ02-02	01				0	7	4	5	5	7	36	50	55	58	65	2	In	VDJ
AGCACCAACCAGACATCTATGTACCTCTGTGCCAGCAGTTCTTATGGCGGGACAGGGGGCGGTGTAATTGAAGCTTTCTTTGGACAA	CASSSYGGTGGGVIEAFF	1	1.0953142456570791E-5	54	TCRBV28-01*01	TCRBV28	TCRBV28-01	01				TCRBD01-01*01	TCRBD01	TCRBD01-01	01				TCRBJ01-01*01	TCRBJ01	TCRBJ01-01	01				4	8	0	0	8	7	27	40	48	60	68	1	In	VDJ
TGTGACATCGGCCCAAAAGAACCCGACAGCTTTCTATCTCTGTGCCAGTAGTATACGTAGGGAGGCCCTGAAGCTTTCTTTGGACAA		2	2.1906284913141582E-5	41	TCRBV19-01*01	TCRBV19	TCRBV19-01	01				TCRBD02-01*02	TCRBD02	TCRBD02-01	02				TCRBJ01-01*01	TCRBJ01	TCRBJ01-01	01				2	2	9	1	4	6	40	55	59	65	67	2	Out	VDJ
GTCCACTCTGACAGTGACCAGTGCCCATCCTGAAGACAGCAGCTTCTACATCTGCAGTGCTCCGTACCTGAAGCTTTCTTTGGACAA		2	2.1906284913141582E-5	29	TCRBV20-01	TCRBV20	TCRBV20-01				01,04					TCRBD01,TCRBD02	TCRBD01-01,TCRBD02-01		TCRBJ01-01*01	TCRBJ01	TCRBJ01-01	01				5	0	3	7	4	6	52	61	65	-1	67	2	Out	VDJ
ATCAATTCCCTGGAGCTTGGTGACTCTGCTGTGTATTTCTGTGCCAGCAGCCCCAGGACAGGGTACACTGAAGCTTTCTTTGGACAA	CASSPRTGYTEAFF	13	1.4239085193542026E-4	42	TCRBV03-01/03-02*01	TCRBV03	TCRBV03-01/03-02	01				TCRBD01-01*01	TCRBD01	TCRBD01-01	01				TCRBJ01-01*01	TCRBJ01	TCRBJ01-01	01				4	1	1	3	3	3	39	52	55	63	64	13	In	VDJ
ATCCAGCCTGCAGAGCTTGGGGACTCGGCCATGTATCTCTGTGCCAGCAGCCTCGCGCGGGTGAACACTGAAGCTTTCTTTGGACAA	CASSLARVNTEAFF	1	1.0953142456570791E-5	42	TCRBV11-01*01	TCRBV11	TCRBV11-01	01				TCRBD02-01	TCRBD02	TCRBD02-01				01,02	TCRBJ01-01*01	TCRBJ01	TCRBJ01-01	01				5	0	7	4	5	0	39	51	56	-1	61	1	In	VDJ
ATCCAGCCCTCAGAACCCAGGGACTCAGCTGTGTACTTCTGTGCCAGCAGTTTGGGGCAGACGAACACTGAAGCTTTCTTTGGACAA	CASSLGQTNTEAFF	2	2.1906284913141582E-5	42	TCRBV12	TCRBV12				TCRBV12-03/12-04,TCRBV12-04		TCRBD01-01*01	TCRBD01	TCRBD01-01	01				TCRBJ01-01*01	TCRBJ01	TCRBJ01-01	01				3	4	7	0	0	1	39	-1	53	58	62	2	In	VDJ
GAGTCCGCCAGCACCAACCAGACATCTATGTACCTCTGTGCCAGCAGTCCGCCGGGACAGGGCGGGGAAAAACTGTTTTTTGGCAGT	CASSPPGQGGEKLFF	2	2.1906284913141582E-5	45	TCRBV28-01*01	TCRBV28	TCRBV28-01	01				TCRBD01-01*01	TCRBD01	TCRBD01-01	01				TCRBJ01-04*01	TCRBJ01	TCRBJ01-04	01				5	4	0	3	5	8	36	48	53	62	66	2	In	VDJ
CCTTGTCCACTCTGACAGTGACCAGTGCCCATCCTGAAGACAGCAGCTTCTGAACAGATCTACGATCAGCCCCAGCATTTTGGTGAT		4	4.3812569826283164E-5	25	TCRBV20-01	TCRBV20	TCRBV20-01				01,04	TCRBD01-01*01	TCRBD01	TCRBD01-01	01				TCRBJ01-05*01	TCRBJ01	TCRBJ01-05	01				19	7	3	5	2	5	56	51	53	57	64	4	Out	VDJ
AACGCCTTGGAGCTGGAGGACTCGGCCCTGTATCTCTGTGCCAGCAGCTTGGGTCCAGGGCGGAATCAGCCCCAGCATTTTGGTGAT	CASSLGPGRNQPQHF	2	2.1906284913141582E-5	45	TCRBV05-08*01	TCRBV05	TCRBV05-08	01				TCRBD01-01*01	TCRBD01	TCRBD01-01	01				TCRBJ01-05*01	TCRBJ01	TCRBJ01-05	01				0	3	4	3	3	4	36	52	55	60	63	2	In	VDJ
GTGACATCGGCCCAAAAGAACCCGACAGCTTTCTATCTCTGTGCCAGTAGTATCGAGGAGCTTAAGCAGCCCCAGCATTTTGGTGAT	CASSIEELKQPQHF	2	2.1906284913141582E-5	42	TCRBV19-01*01	TCRBV19	TCRBV19-01	01				TCRBD02-01*02	TCRBD02	TCRBD02-01	02				TCRBJ01-05*01	TCRBJ01	TCRBJ01-05	01				3	6	10	2	3	7	39	53	56	60	66	2	In	VDJ
ATTCTGGAGTCCGCCAGCACCAACCAGACATCTATGTACCTCTGTGCCAGCAGACAAGGACAGGGGGTCCCCCTCCACTTTGGGAAT	CASRQGQGVPLHF	6	6.571885473942474E-5	39	TCRBV28-01*01	TCRBV28	TCRBV28-01	01				TCRBD01-01*01	TCRBD01	TCRBD01-01	01				TCRBJ01-06*01	TCRBJ01	TCRBJ01-06	01				6	2	1	1	4	13	42	53	57	67	69	6	In	VDJ
ATCAATTCCCTGGAGCTTGGTGACTCTGCTGTGTATTTCTGTGCCAGCAGCCAAGGGACAGACAATTCACCCCTCCACTTTGGGAAT	CASSQGTDNSPLHF	4	4.3812569826283164E-5	42	TCRBV03-01/03-02*01	TCRBV03	TCRBV03-01/03-02	01				TCRBD01-01*01	TCRBD01	TCRBD01-01	01				TCRBJ01-06*01	TCRBJ01	TCRBJ01-06	01				1	2	1	5	0	7	39	-1	55	61	63	4	In	VDJ
NTGAAGATCCAGCCCTCAGAACCCAGGGACTCAGCTGTGTACTTCTGTGCCACCAAAAGGGGGGTATTTGGCTACACCTTCGGTTCG	CATKRGVFGYTF	1	1.0953142456570791E-5	36	TCRBV12-03/12-04*01	TCRBV12	TCRBV12-03/12-04	01								TCRBD01,TCRBD02	TCRBD01-01,TCRBD02-01		TCRBJ01-02*01	TCRBJ01	TCRBJ01-02	01				10	5	5	1	5	7	45	52	57	63	68	1	In	VDJ
CTGAAGATCCGGTCCACAAAGCTGGAGGACTCAGCCATGTACTTCTGTGCCAGCACCTTTGACAGTAGTGGCTACACCTTCGGTTCG	CASTFDSSGYTF	2	2.1906284913141582E-5	36	TCRBV02-01	TCRBV02	TCRBV02-01				01,03	TCRBD01-01*01	TCRBD01	TCRBD01-01	01				TCRBJ01-02*01	TCRBJ01	TCRBJ01-02	01				7	3	2	5	5	7	45	55	60	65	68	2	In	VDJ
ACTGTGACATCGGCCCAAAAGAACCCGACAGCTTTCTATCTCTGTGCCAGTAGTATTGAGCAGGGGTATGGCTACACCTTCGGTTCG	CASSIEQGYGYTF	2	2.1906284913141582E-5	39	TCRBV19-01*01	TCRBV19	TCRBV19-01	01				TCRBD01-01*01	TCRBD01	TCRBD01-01	01				TCRBJ01-02*01	TCRBJ01	TCRBJ01-02	01				3	0	4	2	4	5	42	56	60	-1	66	2	In	VDJ
CACGCCCTGCAGCCAGAAGACTCAGCCCTGTATCTCTGCGCCAGCAGCCAAGCGGGGACAGGGTTCTATGGCTACACCTTCGGTTCG	CASSQAGTGFYGYTF	5	5.476571228285395E-5	45	TCRBV04-01*01	TCRBV04	TCRBV04-01	01				TCRBD01-01*01	TCRBD01	TCRBD01-01	01				TCRBJ01-02*01	TCRBJ01	TCRBJ01-02	01				1	2	0	3	2	4	36	52	54	63	65	5	In	VDJ
GTCTGCCATCCCCAACCAGACAGCTCTTTACTTCTGTGCCACAGACCAGTGGCCTTGTCAACGGGCTATGGCTACACCTTCGGTTCG		2	2.1906284913141582E-5	47	TCRBV24-01*01	TCRBV24	TCRBV24-01	01				TCRBD02-01	TCRBD02	TCRBD02-01				01,02	TCRBJ01-02*01	TCRBJ01	TCRBJ01-02	01				10	0	8	4	19	4	34	42	61	-1	65	2	Out	VDJ
CCCTAGAGTCTGCCATCCCCAACCAGACAGCTCTTTACTTCTGTGCCACCAACGACAGGGTACGGCTATGGCTACACCTTCGGTTCG		2	2.1906284913141582E-5	40	TCRBV24-01*01	TCRBV24	TCRBV24-01	01				TCRBD01-01*01	TCRBD01	TCRBD01-01	01				TCRBJ01-02*01	TCRBJ01	TCRBJ01-02	01				8	5	2	3	2	4	41	51	53	60	65	2	Out	VDJ
CTCACTGTGACATCGGCCCAAAAGAACCCGACAGCTTTCTATCTCTGTGCCAGTAATGGGGGCCGCTATGGCTACACCTTCGGTTCG	CASNGGRYGYTF	2	2.1906284913141582E-5	36	TCRBV19-01*01	TCRBV19	TCRBV19-01	01				TCRBD01-01*01	TCRBD01	TCRBD01-01	01				TCRBJ01-02*01	TCRBJ01	TCRBJ01-02	01				7	2	6	0	2	4	45	55	57	63	65	2	In	VDJ
GTGAGCACCTTGGAGCTGGGGGACTCGGCCCTTTATCTTTGCGCCAGCAGCTTGGATACAGACCGCTATGGCTACACCTTCGGTTCG	CASSLDTDRYGYTF	4	4.3812569826283164E-5	42	TCRBV05-01*01	TCRBV05	TCRBV05-01	01				TCRBD01-01*01	TCRBD01	TCRBD01-01	01				TCRBJ01-02*01	TCRBJ01	TCRBJ01-02	01				0	4	3	5	2	4	39	55	57	61	65	4	In	VDJ
GAGTCCGCTACCAGCTCCCAGACATCTGTGTACTTCTGTGCCATCAGTGAAGGGACAGGGGGATCCTATGGCTACACCTTCGGTTCG	CAISEGTGGSYGYTF	1	1.0953142456570791E-5	45	TCRBV10-03*01	TCRBV10	TCRBV10-03	01				TCRBD01-01*01	TCRBD01	TCRBD01-01	01				TCRBJ01-02*01	TCRBJ01	TCRBJ01-02	01				3	3	0	1	1	4	36	50	51	62	65	1	In	VDJ
AAGATCCAGCGCACAGAGCAGGGGGACTCGGCCATGTATCTCTGTGCCAGCAGCCACGACACCCCCTATGGCTACACCTTCGGTTCG	CASSHDTPYGYTF	14	1.5334399439199107E-4	39	TCRBV07-09*01	TCRBV07	TCRBV07-09	01				TCRBD01-01*01	TCRBD01	TCRBD01-01	01				TCRBJ01-02*01	TCRBJ01	TCRBJ01-02	01				5	4	2	6	3	4	42	54	57	61	65	14	In	VDJ
GCACCAACCAGACATCTATGTACCTCTGTGCCAGCAGGCTCCCCCCGGGACAGGGCAAGCTTTGACTATGGCTACACCTTCGGTTCG		1	1.0953142456570791E-5	55	TCRBV28-01*01	TCRBV28	TCRBV28-01	01				TCRBD01-01*01	TCRBD01	TCRBD01-01	01				TCRBJ01-02*01	TCRBJ01	TCRBJ01-02	01				6	9	0	3	9	3	26	37	46	55	64	1	Out	VDJ
CAGCCCTCAGAACCCAGGGACTCAGCTGTGTACTTCTGTGCCAGCAGTTGGACGGGCCCTGGGGACTATGGCTACACCTTCGGTTCG	CASSWTGPGDYGYTF	1	1.0953142456570791E-5	45	TCRBV12	TCRBV12				TCRBV12-03/12-04,TCRBV12-04						TCRBD01,TCRBD02	TCRBD01-01,TCRBD02-01		TCRBJ01-02*01	TCRBJ01	TCRBJ01-02	01				4	11	1	7	0	3	36	-1	49	53	64	1	In	VDJ
CAATCCTGTCCTCAGAACCGGGAGACACGGCACTGTATCTCTGCGCCAGCAGTCAATCCGTAGCACTATGGCTACACCTTCGGTTCG		1	1.0953142456570791E-5	40	TCRBV23-01*01	TCRBV23	TCRBV23-01	01				TCRBD02-01	TCRBD02	TCRBD02-01				01,02	TCRBJ01-02*01	TCRBJ01	TCRBJ01-02	01				0	0	5	7	2	3	41	58	60	-1	64	1	Out	VDJ
CTGAGCTCTCTGGAGCTGGGGGACTCAGCTTTGTATTTCTGTGCCAGCACCAAGGCCCGGGTTAACTATGGCTACACCTTCGGTTCG	CASTKARVNYGYTF	2	2.1906284913141582E-5	42	TCRBV09-01*01	TCRBV09	TCRBV09-01	01				TCRBD02-01	TCRBD02	TCRBD02-01				01,02	TCRBJ01-02*01	TCRBJ01	TCRBJ01-02	01				6	1	8	4	8	1	39	49	57	61	62	2	In	VDJ
GCCTTGTTGCTGGGGGACTCGGCCCTCTATCTCTGTGCCAGCAGCTTTCCGGGACAGGGTGGTAACTATGGCTACACCTTCGGTTCG	CASSFPGQGGNYGYTF	1	1.0953142456570791E-5	48	TCRBV05-06*01	TCRBV05	TCRBV05-06	01				TCRBD01-01*01	TCRBD01	TCRBD01-01	01				TCRBJ01-02*01	TCRBJ01	TCRBJ01-02	01				2	3	0	3	3	1	33	47	50	59	62	1	In	VDJ
CTGGAGTCCGCCAGCACCAACCAGACATCTATGTACCTCTGTGCCAGCAGGGGTGGACAGGGTAACTATGGCTACACCTTCGGTTCG	CASRGGQGNYGYTF	1	1.0953142456570791E-5	42	TCRBV28-01*01	TCRBV28	TCRBV28-01	01				TCRBD01-01*01	TCRBD01	TCRBD01-01	01				TCRBJ01-02*01	TCRBJ01	TCRBJ01-02	01				6	0	1	3	4	1	39	50	54	-1	62	1	In	VDJ
CTTCACATCAATTCCCTGGAGCTTGGTGACTCTGCTGTGTATTTCTGTGCCAGCAGCCAGGCTAACTATGGCTACACCTTCGGTTCG	CASSQANYGYTF	2	2.1906284913141582E-5	36	TCRBV03-01/03-02*01	TCRBV03	TCRBV03-01/03-02	01								TCRBD01,TCRBD02	TCRBD01-01,TCRBD02-01		TCRBJ01-02*01	TCRBJ01	TCRBJ01-02	01				3	0	0	10	0	0	45	-1	59	-1	61	2	In	VDJ
GGGGACTCGGCCATGTATCTCTGTGCCAGCAGCTTTACCGTGGAAAAGACCGGACCGATAGCTAACTATGGCTACACCTTCGGTTCG	CASSFTVEKTGPIANYGYTF	6	6.571885473942474E-5	60					TCRBV11,TCRBV07	TCRBV11-01,TCRBV11-03,TCRBV07-09						TCRBD01,TCRBD02	TCRBD01-01,TCRBD02-01		TCRBJ01-02*01	TCRBJ01	TCRBJ01-02	01				3	6	1	7	16	0	21	35	51	55	61	6	In	VDJ
ACAGTGACCAGTGCCCATCCTGAAGACAGCAGCTTCTACATCTGCAGTGCTAGAGACGCGAATAACTATGGCTACACCTTCGGTTCG	CSARDANNYGYTF	2	2.1906284913141582E-5	39	TCRBV20	TCRBV20				TCRBV20-01,TCRBV20-or09_02		TCRBD02-01	TCRBD02	TCRBD02-01				01,02	TCRBJ01-02*01	TCRBJ01	TCRBJ01-02	01				0	2	7	6	1	1	42	56	57	60	62	2	In	VDJ
ATCCGGTCCACAAAGCTGGAGGACTCAGCCATGTACTTCTGTGCCAGCAGTGACGGGACAGGGAACTATGGCTACACCTTCGGTTCG	CASSDGTGNYGYTF	2	2.1906284913141582E-5	42	TCRBV02-01	TCRBV02	TCRBV02-01				01,03	TCRBD01-01*01	TCRBD01	TCRBD01-01	01				TCRBJ01-02*01	TCRBJ01	TCRBJ01-02	01				3	0	0	3	1	2	39	53	54	-1	63	2	In	VDJ
ACAGTGACCAGTGCCCATCCTGAAGACAGCAGCTTCTACATCTGCAGTGCTCCCCGGACGAAGTCGGATGGCTACACCTTCGGTTCG	CSAPRTKSDGYTF	5	5.476571228285395E-5	39	TCRBV20	TCRBV20				TCRBV20-01,TCRBV20-or09_02						TCRBD01,TCRBD02	TCRBD01-01,TCRBD02-01		TCRBJ01-02*01	TCRBJ01	TCRBJ01-02	01				5	8	1	7	4	6	42	51	55	59	67	5	In	VDJ
AACGCCTTGTTGCTGGGGGACTCGGCCCTCTATCTCTGTGCCAGCAGCTCGCCGGGACAGATTACGCATGGCTACACCTTCGGTTCG	CASSSPGQITHGYTF	1	1.0953142456570791E-5	45	TCRBV05-06*01	TCRBV05	TCRBV05-06	01				TCRBD01-01*01	TCRBD01	TCRBD01-01	01				TCRBJ01-02*01	TCRBJ01	TCRBJ01-02	01				3	7	0	5	4	6	36	49	53	60	67	1	In	VDJ
ACAGTGACCAGTGCCCATCCTGAAGACAGCAGCTTCTACATCTGCAGTGCTAGAGCTGACACCCGCGGGGGCTACACCTTCGGTTCG	CSARADTRGGYTF	2	2.1906284913141582E-5	39	TCRBV20	TCRBV20				TCRBV20-01,TCRBV20-or09_02		TCRBD02-01	TCRBD02	TCRBD02-01				01,02	TCRBJ01-02*01	TCRBJ01	TCRBJ01-02	01				1	0	7	4	9	8	42	55	64	-1	69	2	In	VDJ
ATCCTGGAGTCGCCCAGCCCCAACCAGACCTCTCTGTACTTCTGTGCCAGCAGTCACAAGACAGTTTAGGGCTACACCTTCGGTTCG	CASSHKTV*GYTF	1	1.0953142456570791E-5	39	TCRBV27-01*01	TCRBV27	TCRBV27-01	01				TCRBD01-01*01	TCRBD01	TCRBD01-01	01				TCRBJ01-02*01	TCRBJ01	TCRBJ01-02	01				5	5	2	5	5	8	42	54	59	64	69	1	Stop	VDJ
CACATCAATTCCCTGGAGCTTGGTGACTCTGCTGTGTATTTCTGTGCCAGCAGCCAAGATGGGAGGCTCGGCTACACCTTCGGTTCG	CASSQDGRLGYTF	2	2.1906284913141582E-5	39	TCRBV03-01/03-02*01	TCRBV03	TCRBV03-01/03-02	01				TCRBD02-01*02	TCRBD02	TCRBD02-01	02				TCRBJ01-02*01	TCRBJ01	TCRBJ01-02	01				0	3	9	1	1	8	42	59	60	66	69	2	In	VDJ
CTTCACATCAATTCCCTGGAGCTTGGTGACTCTGCTGTGTATTTCTGTGCCAGCAGTGACACAGGGGGCGCGGACACCTTCGGTTCG	CASSDTGGADTF	2	2.1906284913141582E-5	36	TCRBV03-01/03-02*01	TCRBV03	TCRBV03-01/03-02	01				TCRBD01-01*01	TCRBD01	TCRBD01-01	01				TCRBJ01-02*01	TCRBJ01	TCRBJ01-02	01				6	4	3	0	4	12	45	56	60	69	73	2	In	VDJ
TCCCTGATTCTGGAGTCCGCCAGCACCAACCAGACATCTATGTACCTCTGTGCCAGCAGAACCTCCGGGCAGGAGTACTTCGGGCCG	CASRTSGQEYF	1	1.0953142456570791E-5	33	TCRBV28-01*01	TCRBV28	TCRBV28-01	01								TCRBD01,TCRBD02	TCRBD01-01,TCRBD02-01		TCRBJ02-07*01	TCRBJ02	TCRBJ02-07	01				6	0	4	4	10	11	48	59	69	-1	73	1	In	VDJ
NTGAAGATCCAGCCCTCAGAACCCAGGGACTCAGCTGTGTACTTCTGTGCCAGCAGCTCCAATGCTGCGGGGCAGTACTTCGGGCCG	CASSSNAAGQYF	1	1.0953142456570791E-5	36	TCRBV12-03/12-04*01	TCRBV12	TCRBV12-03/12-04	01				TCRBD02-01	TCRBD02	TCRBD02-01				01,02	TCRBJ02-07*01	TCRBJ02	TCRBJ02-07	01				6	0	7	4	10	9	45	56	66	-1	71	1	In	VDJ
ACCAGTGCCCATCCTGAAGACAGCAGCTTCTACATCTGCAGTGCTAAAGGCAACGAGATACCCTTTGGGGAGCAGTACTTCGGGCCG	CSAKGNEIPFGEQYF	2	2.1906284913141582E-5	45	TCRBV20	TCRBV20				TCRBV20-01,TCRBV20-or09_02						TCRBD01,TCRBD02	TCRBD01-01,TCRBD02-01		TCRBJ02-07*01	TCRBJ02	TCRBJ02-07	01				4	0	0	9	20	7	36	46	66	-1	69	2	In	VDJ
GAGTCCGCCAGCACCAACCAGACATCTATGTACCTCTGTGCCAGCAGTTCCGCGGGGGGTTATCCTACGGAGCAGTACTTCGGGCCG	CASSSAGGYPTEQYF	1	1.0953142456570791E-5	45	TCRBV28-01*01	TCRBV28	TCRBV28-01	01				TCRBD02-01*01	TCRBD02	TCRBD02-01	01				TCRBJ02-07*01	TCRBJ02	TCRBJ02-07	01				4	10	7	1	2	7	36	49	51	59	69	1	In	VDJ
ATGAATGTGAGCACCTTGGAGCTGGGGGACTCGGCCCTTTATCTTTGCGCCAGCAGCTTGGACGGGGGCGAGCAGTACTTCGGGCCG	CASSLDGGEQYF	2	2.1906284913141582E-5	36	TCRBV05-01*01	TCRBV05	TCRBV05-01	01				TCRBD02-01*01	TCRBD02	TCRBD02-01	01				TCRBJ02-07*01	TCRBJ02	TCRBJ02-07	01				0	0	8	2	1	6	45	61	62	-1	68	2	In	VDJ
CAGCAGGTAGTGCGAGGAGATTCGGCAGCTTATTTCTGTGCCAGCTCACCAGTGGCGACAGGTCCGGCCGAGCAGTACTTCGGGCCG	CASSPVATGPAEQYF	2	2.1906284913141582E-5	45	TCRBV18-01*01	TCRBV18	TCRBV18-01	01				TCRBD01-01*01	TCRBD01	TCRBD01-01	01				TCRBJ02-07*01	TCRBJ02	TCRBJ02-07	01				2	6	2	4	5	6	36	51	56	62	68	2	In	VDJ
ATCCGCTCACCAGGCCTGGGGGACGCAGCCATGTACCTGTGTGCCACCAGCAGAGATCGATCGGGGTACGAGCAGTACTTCGGGCCG	CATSRDRSGYEQYF	2	2.1906284913141582E-5	42	TCRBV15-01*02	TCRBV15	TCRBV15-01	02				TCRBD02-01*01	TCRBD02	TCRBD02-01	01				TCRBJ02-07*01	TCRBJ02	TCRBJ02-07	01				0	0	8	3	5	4	39	56	61	-1	66	2	In	VDJ
AGCTTGGGGACTCGGCCATGTATCTCTGTGCCAGCAGCTCACTGCGTAGAGGTGGGCGCTTTGCTCTACGAGCAGTACTTCGGGCCG		1	1.0953142456570791E-5	55	TCRBV11	TCRBV11				TCRBV11-01,TCRBV11-03						TCRBD01,TCRBD02	TCRBD01-01,TCRBD02-01		TCRBJ02-07*01	TCRBJ02	TCRBJ02-07	01				4	8	8	0	14	3	26	39	53	57	65	1	Out	VDJ
ATCCGGTCCACAAAGCTGGAGGACTCAGCCATGTACTTCTGTGCCAGCAAGGAGGGGCCGTTTAGCTACGAGCAGTACTTCGGGCCG	CASKEGPFSYEQYF	2	2.1906284913141582E-5	42	TCRBV02-01	TCRBV02	TCRBV02-01				01,03	TCRBD02-01*02	TCRBD02	TCRBD02-01	02				TCRBJ02-07*01	TCRBJ02	TCRBJ02-07	01				7	9	10	0	1	3	39	49	50	56	65	2	In	VDJ
GAGCTTGGTGACTCTGCTGTGTATTTCTGTGCCAGCAGCCTAGGAACTAATCGTCTGCTAGCGAGCTACGAGCAGTACTTCGGGCCG	CASSLGTNRLLASYEQYF	2	2.1906284913141582E-5	54	TCRBV03-01/03-02*01	TCRBV03	TCRBV03-01/03-02	01				TCRBD02-01	TCRBD02	TCRBD02-01				01,02	TCRBJ02-07*01	TCRBJ02	TCRBJ02-07	01				4	2	4	6	17	3	27	40	57	63	65	2	In	VDJ
AAGGTGCAGCCTGCAGAACTGGAGGATTCTGGAGTTTATTTCTGTGCCAGCAGCCTCGGGCGTTCCTACGAGCAGTACTTCGGGCCG	CASSLGRSYEQYF	3	3.285942736971237E-5	39	TCRBV14-01*01	TCRBV14	TCRBV14-01	01								TCRBD01,TCRBD02	TCRBD01-01,TCRBD02-01		TCRBJ02-07*01	TCRBJ02	TCRBJ02-07	01				4	2	8	0	2	1	42	55	57	61	63	3	In	VDJ
TCCGCCAGCACCAACCAGACATCTATGTACCTCTGTGCCAGCAGGCCGGGAGACTCTTTGAGCTCCTACGAGCAGTACTTCGGGCCG	CASRPGDSLSSYEQYF	1	1.0953142456570791E-5	48	TCRBV28-01*01	TCRBV28	TCRBV28-01	01				TCRBD02-01*02	TCRBD02	TCRBD02-01	02				TCRBJ02-07*01	TCRBJ02	TCRBJ02-07	01				6	10	8	2	2	0	33	44	46	52	62	1	In	VDJ
GAGTCCGCCAGCACCAACCAGACATCTATGTACCTCTGTGCCAGCAGTACAATCTCGACATCCTCCTACGAGCAGTACTTCGGGCCG	CASSTISTSSYEQYF	1	1.0953142456570791E-5	45	TCRBV28-01*01	TCRBV28	TCRBV28-01	01				TCRBD01-01*01	TCRBD01	TCRBD01-01	01				TCRBJ02-07*01	TCRBJ02	TCRBJ02-07	01				5	2	2	6	8	0	36	48	56	60	62	1	In	VDJ
CAGCGCACAGAGCAGGGGGACTCGGCCATGTATCTCTGTGCCAGCAGCATGCGCGTGGGGCCCTCCTACGAGCAGTACTTCGGGCCG	CASSMRVGPSYEQYF	9	9.857828210913711E-5	45	TCRBV07-09*01	TCRBV07	TCRBV07-09	01				TCRBD01-01*01	TCRBD01	TCRBD01-01	01				TCRBJ02-07*01	TCRBJ02	TCRBJ02-07	01				5	1	7	0	8	0	36	48	56	61	62	9	In	VDJ
AAGATCCAGCCCTCAGAACCCAGGGACTCAGCTGTGTACTTCTGTGCCAGCAGTTCACCGGGAGCCTACGAGCAGTACTTCGGGCCG	CASSSPGAYEQYF	1	1.0953142456570791E-5	39	TCRBV12-03/12-04*01	TCRBV12	TCRBV12-03/12-04	01				TCRBD02-01*02	TCRBD02	TCRBD02-01	02				TCRBJ02-07*01	TCRBJ02	TCRBJ02-07	01				4	0	8	2	3	2	42	55	58	-1	64	1	In	VDJ
CCCTCAGAACCCAGGGACTCAGCTGTGTACTTCTGTGCCAGCACCTCTTCTGCGGGGGGGGTTCCCTACGAGCAGTACTTCGGGCCG	CASTSSAGGVPYEQYF	1	1.0953142456570791E-5	48	TCRBV12	TCRBV12				TCRBV12-03/12-04,TCRBV12-04		TCRBD02-01*01	TCRBD02	TCRBD02-01	01				TCRBJ02-07*01	TCRBJ02	TCRBJ02-07	01				7	4	7	0	8	2	33	43	51	60	64	1	In	VDJ
TCCGCCAGCACCAACCAGACATCTATGTACCTCTGTGCCAGCAGTTTAATCCCAGGGAAAGCGCCCTACGAGCAGTACTTCGGGCCG	CASSLIPGKAPYEQYF	1	1.0953142456570791E-5	48	TCRBV28-01*01	TCRBV28	TCRBV28-01	01				TCRBD01-01*01	TCRBD01	TCRBD01-01	01				TCRBJ02-07*01	TCRBJ02	TCRBJ02-07	01				2	7	4	3	4	2	33	48	52	57	64	1	In	VDJ
GGAGTCCGCTACCAGCTCCCAGACATCTGTGTACTTCTGTGCCATCAGCGCCCCGACAGGGTACCCTACGAGCAGTACTTCGGGCCG		1	1.0953142456570791E-5	44	TCRBV10-03*01	TCRBV10	TCRBV10-03	01				TCRBD01-01*01	TCRBD01	TCRBD01-01	01				TCRBJ02-07*01	TCRBJ02	TCRBJ02-07	01				6	3	2	3	6	2	37	48	54	61	64	1	Out	VDJ
CGGTCCACAAAGCTGGAGGACTCAGCCATGTACTTCTGTGCCAGCATGCCGGGGTATAGCAAGCACTACGAGCAGTACTTCGGGCCG	CASMPGYSKHYEQYF	2	2.1906284913141582E-5	45	TCRBV02-01	TCRBV02	TCRBV02-01				01,03	TCRBD02-01*01	TCRBD02	TCRBD02-01	01				TCRBJ02-07*01	TCRBJ02	TCRBJ02-07	01				7	11	8	3	3	3	36	46	49	54	65	2	In	VDJ
GCAGAGCTTGGGGACTCGGCCGTGTATCTCTGTGCCAGCAGCTTGAGCCGGGACACAGTACCCAACTACGAGCAGTACTTCGGGCCG	CASSLSRDTVPNYEQYF	1	1.0953142456570791E-5	51	TCRBV11-03*01	TCRBV11	TCRBV11-03	01				TCRBD01-01*01	TCRBD01	TCRBD01-01	01				TCRBJ02-07*01	TCRBJ02	TCRBJ02-07	01				3	10	0	6	5	3	30	44	49	55	65	1	In	VDJ
ACTCTGACAGTGACCAGTGCCCATCCTGAAGACAGCAGCTTCTACATCTGCAGTGCCACCCCCGGGGACGAGCAGTACTTCGGGCCG	CSATPGDEQYF	2	2.1906284913141582E-5	33	TCRBV20-01	TCRBV20	TCRBV20-01				01,04	TCRBD02-01*01	TCRBD02	TCRBD02-01	01				TCRBJ02-07*01	TCRBJ02	TCRBJ02-07	01				6	0	8	3	6	5	48	56	62	-1	67	2	In	VDJ
AATGTGAACGCCTTGGAGCTGGACGACTCGGCCCTGTATCTCTGTGCCAGCAGCCCTCCTGGCGTCGACGAGCAGTACTTCGGGCCG	CASSPPGVDEQYF	1	1.0953142456570791E-5	39	TCRBV05-04*01	TCRBV05	TCRBV05-04	01								TCRBD01,TCRBD02	TCRBD01-01,TCRBD02-01		TCRBJ02-07*01	TCRBJ02	TCRBJ02-07	01				4	4	9	0	6	5	42	54	60	63	67	1	In	VDJ
CTGACAGTGACCAGTGCCCATCCTGAAGACAGCAGCTTCTACATCTGCAGTGCTAGAGGGTCCGTCCACGAGCAGTACTTCGGGCCG	CSARGSVHEQYF	2	2.1906284913141582E-5	36	TCRBV20	TCRBV20				TCRBV20-01,TCRBV20-or09_02						TCRBD01,TCRBD02	TCRBD01-01,TCRBD02-01		TCRBJ02-07*01	TCRBJ02	TCRBJ02-07	01				1	7	0	10	0	5	45	-1	58	60	67	2	In	VDJ
GTGAACGCCTTGGAGCTGGACGACTCGGCCCTGTATCTCTGTGCCAGCAGCTTGGACGGCGGAGCCCACGAGCAGTACTTCGGGCCG	CASSLDGGAHEQYF	3	3.285942736971237E-5	42	TCRBV05-04*01	TCRBV05	TCRBV05-04	01				TCRBD02-01	TCRBD02	TCRBD02-01				01,02	TCRBJ02-07*01	TCRBJ02	TCRBJ02-07	01				0	5	7	5	3	5	39	55	58	62	67	3	In	VDJ
GAGCTTGGTGACTCTGCTGTGTATTTCTGTGCCAGCAGCCAATCCGGACAGCCTACAAGCTCTGGAAACACCATATATTTTGGAGAG	CASSQSGQPTSSGNTIYF	6	6.571885473942474E-5	54	TCRBV03-01/03-02*01	TCRBV03	TCRBV03-01/03-02	01				TCRBD01-01*01	TCRBD01	TCRBD01-01	01				TCRBJ01-03*01	TCRBJ01	TCRBJ01-03	01				2	8	1	5	3	0	27	42	45	51	59	6	In	VDJ
TTTCCCCCTGATCCTGGAGTCGCCCAGCCCCAACCAGACCTCTCTGTACTTCTGTGCCAGCAGTTTGGGACGCCCCATTTTGGGAAC		2	2.1906284913141582E-5	29	TCRBV27-01*01	TCRBV27	TCRBV27-01	01								TCRBD01,TCRBD02	TCRBD01-01,TCRBD02-01		TCRBJ01-06*02	TCRBJ01	TCRBJ01-06	02				3	7	0	7	0	22	52	-1	66	71	78	2	Out	VDJ
ACATCGGCCCAAAAGAACCCGACAGCTTTCTATCTCTGTGCCAGTAGTTTACGACAGGAGAGAGATTCACCCCTCCACTTTGGGAAC	CASSLRQERDSPLHF	2	2.1906284913141582E-5	45	TCRBV19-01*01	TCRBV19	TCRBV19-01	01				TCRBD01-01*01	TCRBD01	TCRBD01-01	01				TCRBJ01-06*02	TCRBJ01	TCRBJ01-06	02				5	6	2	4	4	8	36	48	52	58	64	2	In	VDJ
TCCACAAAGCTGGAGGACTCAGCCATGTACTTCTGTGCCAGCAGTTTGACCGGGAGCTCCTATAATTCACCCCTCCACTTTGGGAAC	CASSLTGSSYNSPLHF	2	2.1906284913141582E-5	48	TCRBV02-01	TCRBV02	TCRBV02-01				01,03	TCRBD02-01*02	TCRBD02	TCRBD02-01	02				TCRBJ01-06*02	TCRBJ01	TCRBJ01-06	02				5	0	8	2	5	0	33	45	50	-1	56	2	In	VDJ
CTGGAGCTTGGTGACTCTGCTGTGTATTTCTGTGCCAGCAGCCAACCGGGACAGGGGTTCGATAATTCACCCCTCCACTTTGGGAAC	CASSQPGQGFDNSPLHF	2	2.1906284913141582E-5	51	TCRBV03-01/03-02*01	TCRBV03	TCRBV03-01/03-02	01				TCRBD01-01*01	TCRBD01	TCRBD01-01	01				TCRBJ01-06*02	TCRBJ01	TCRBJ01-06	02				2	4	0	2	2	5	30	45	47	57	61	2	In	VDJ
NTGAAGATCCAGCCCTCAGAACCCAGGGACTCAGCTGTGTACTTCTGTGCCAGCAGTTTGGGGAATTCACCCCTCCACTTTGGGAAC	CASSLGNSPLHF	2	2.1906284913141582E-5	36	TCRBV12-03/12-04*01	TCRBV12	TCRBV12-03/12-04	01								TCRBD01,TCRBD02	TCRBD01-01,TCRBD02-01		TCRBJ01-06*02	TCRBJ01	TCRBJ01-06	02				3	0	6	2	0	7	45	-1	59	-1	63	2	In	VDJ
CTGAGCTCTCTGGAGCTGGGGGACTCAGCTTTGTATTTCTGTGCCAGCAGGGCGGGACAGGGGAATTCACCCCTCCACTTTGGGAAC	CASRAGQGNSPLHF	6	6.571885473942474E-5	42	TCRBV09-01*01	TCRBV09	TCRBV09-01	01				TCRBD01-01*01	TCRBD01	TCRBD01-01	01				TCRBJ01-06*02	TCRBJ01	TCRBJ01-06	02				5	0	0	2	3	7	39	50	53	-1	63	6	In	VDJ
CAGCCCTCAGAACCCAGGGACTCAGCTGTGTACTTCTGTGCCAGCAGTTATCCGGGACTAGCGGGCCGTGAGCAGTTCTTCGGGCCA	CASSYPGLAGREQFF	1	1.0953142456570791E-5	45	TCRBV12	TCRBV12				TCRBV12-03/12-04,TCRBV12-04		TCRBD02-01	TCRBD02	TCRBD02-01				01,02	TCRBJ02-01*01	TCRBJ02	TCRBJ02-01	01				4	3	0	4	4	9	36	49	53	65	68	1	In	VDJ
ACTGTGACATCGGCCCAAAAGAACCCGACAGCTTTCTATCTCTGTGCCAGTAGTGTAAGACAGGGTAATGAGCAGTTCTTCGGGCCA	CASSVRQGNEQFF	2	2.1906284913141582E-5	39	TCRBV19-01*01	TCRBV19	TCRBV19-01	01				TCRBD01-01*01	TCRBD01	TCRBD01-01	01				TCRBJ02-01*01	TCRBJ02	TCRBJ02-01	01				5	1	2	3	4	7	42	54	58	65	66	2	In	VDJ
CCCTCAGAACCCAGGGACTCAGCTGTGTACTTCTGTGCCAGCAGTTCTATGTCCCCAGGAACCGGCAATGAGCAGTTCTTCGGGCCA	CASSSMSPGTGNEQFF	1	1.0953142456570791E-5	48	TCRBV12	TCRBV12				TCRBV12-03/12-04,TCRBV12-04		TCRBD01-01*01	TCRBD01	TCRBD01-01	01				TCRBJ02-01*01	TCRBJ02	TCRBJ02-01	01				4	6	4	4	9	6	33	46	55	59	65	1	In	VDJ
ATCCGGTCCACAAAGCTGGAGGACTCAGCCATGTACTTCTGTGCCAGCCTCGGGACGGCGTTCTACAATGAGCAGTTCTTCGGGCCA	CASLGTAFYNEQFF	5	5.476571228285395E-5	42	TCRBV02-01	TCRBV02	TCRBV02-01				01,03					TCRBD01,TCRBD02	TCRBD01-01,TCRBD02-01		TCRBJ02-01*01	TCRBJ02	TCRBJ02-01	01				8	6	0	7	3	3	39	48	51	56	62	5	In	VDJ
TCTGCCATCCCCAACCAGACAGCTCTTTACTTCTGTGCCACCAGTGACTCGAGCGGAGTCGCCTACAATGAGCAGTTCTTCGGGCCA	CATSDSSGVAYNEQFF	5	5.476571228285395E-5	48	TCRBV24-01*01	TCRBV24	TCRBV24-01	01				TCRBD02-01	TCRBD02	TCRBD02-01				01,02	TCRBJ02-01*01	TCRBJ02	TCRBJ02-01	01				4	5	6	5	4	2	33	47	51	56	61	5	In	VDJ
AACGCCTTGTTGCTGGGGGACTCGGCCCTGTATCTCTGTGCCAGCAGCTTTGGACAGGGAAGGAACAATGAGCAGTTCTTCGGGCCA	CASSFGQGRNNEQFF	1	1.0953142456570791E-5	45	TCRBV05-05*01	TCRBV05	TCRBV05-05	01				TCRBD01-01*01	TCRBD01	TCRBD01-01	01				TCRBJ02-01*01	TCRBJ02	TCRBJ02-01	01				2	5	1	3	1	5	36	50	51	59	64	1	In	VDJ
TCCCTAGAGTCTGCCATCCCCAACCAGACAGCTCTTTACTTCTGTGCCACCAGTGACACCGGGACTAGCGAGCAGTTCTTCGGGCCA	CATSDTGTSEQFF	2	2.1906284913141582E-5	39	TCRBV24-01*01	TCRBV24	TCRBV24-01	01				TCRBD02-01	TCRBD02	TCRBD02-01				01,02	TCRBJ02-01*01	TCRBJ02	TCRBJ02-01	01				4	0	0	7	4	10	42	56	60	-1	69	2	In	VDJ
GAGTCCGCCAGCACCAACCAGACATCTATGTACCTCTGTGCCAGCAGTTTATTGGGCGGGACCCGAATAGAGCAGTTCTTCGGGCCA	CASSLLGGTRIEQFF	1	1.0953142456570791E-5	45	TCRBV28-01*01	TCRBV28	TCRBV28-01	01				TCRBD02-01*02	TCRBD02	TCRBD02-01	02				TCRBJ02-01*01	TCRBJ02	TCRBJ02-01	01				1	8	7	3	3	10	36	52	55	61	69	1	In	VDJ
CTGAAGATCCAGCGCACAGAGCAGCGGGACTCAGCCATGTATCGCTGTGCTAGCAGGCCCCTTGGGGGGACCCAGTACTTCGGGCCA	CASRPLGGTQYF	2	2.1906284913141582E-5	36	TCRBV07	TCRBV07				TCRBV07-06,TCRBV07-07						TCRBD01,TCRBD02	TCRBD01-01,TCRBD02-01		TCRBJ02-05*01	TCRBJ02	TCRBJ02-05	01				6	0	6	1	7	7	45	56	63	-1	68	2	In	VDJ
CTTCACCTACACGCCCTGCAGCCAGAAGACTCAGCCCTGTATCTCTGCGCCAGCAGCCTTCCTAGGGGGACCCAGTACTTCGGGCCA	CASSLPRGTQYF	2	2.1906284913141582E-5	36	TCRBV04-01*01	TCRBV04	TCRBV04-01	01				TCRBD01-01*01	TCRBD01	TCRBD01-01	01				TCRBJ02-05*01	TCRBJ02	TCRBJ02-05	01				4	0	5	2	5	7	45	58	63	-1	68	2	In	VDJ
GAGTCCGCCAGCACCAACCAGACATCTATGTACCTCTGTGCCAGCAGTCCACGACTAGCGGGAGTGGAGACCCAGTACTTCGGGCCA	CASSPRLAGVETQYF	1	1.0953142456570791E-5	45	TCRBV28-01*01	TCRBV28	TCRBV28-01	01				TCRBD02-01*02	TCRBD02	TCRBD02-01	02				TCRBJ02-05*01	TCRBJ02	TCRBJ02-05	01				5	2	2	2	4	5	36	48	52	64	66	1	In	VDJ
NTGAAGATCCAGCCCTCAGAACCCAGGGACTCAGCTGTGTACTTCTGTGCCAGCAGTAGATCGGGGGAGACCCAGTACTTCGGGCCA	CASSRSGETQYF	1	1.0953142456570791E-5	36	TCRBV12-03/12-04*01	TCRBV12	TCRBV12-03/12-04	01				TCRBD02-01*01	TCRBD02	TCRBD02-01	01				TCRBJ02-05*01	TCRBJ02	TCRBJ02-05	01				5	0	8	3	4	5	45	57	61	-1	66	1	In	VDJ
ATCCGGTCCACAAAGCTGGAGGACTCAGCCATGTACTTCTGTGCCAGCAGTCGGACAGGTCCTGAGGAGACCCAGTACTTCGGGCCA	CASSRTGPEETQYF	5	5.476571228285395E-5	42	TCRBV02-01	TCRBV02	TCRBV02-01				01,03	TCRBD01-01*01	TCRBD01	TCRBD01-01	01				TCRBJ02-05*01	TCRBJ02	TCRBJ02-05	01				5	7	1	4	1	5	39	51	52	59	66	5	In	VDJ
CACATCAATTCCCTGGAGCTTGGTGACTCTGCTGTGTATTTCTGTGCCAGCAGCCAGGGACAATTAGAGACCCAGTACTTCGGGCCA	CASSQGQLETQYF	1	1.0953142456570791E-5	39	TCRBV03-01/03-02*01	TCRBV03	TCRBV03-01/03-02	01				TCRBD01-01*01	TCRBD01	TCRBD01-01	01				TCRBJ02-05*01	TCRBJ02	TCRBJ02-05	01				3	3	0	6	0	4	42	-1	56	62	65	1	In	VDJ
AGGGGACACAGCACTGTATTTCTGTGCCAGCAGCAAAGAAACCGACTAGCGGGAGGGTTCCATCAAGAGACCCAGTACTTCGGGCCA		1	1.0953142456570791E-5	59	TCRBV21-01*01	TCRBV21	TCRBV21-01	01				TCRBD02-01*02	TCRBD02	TCRBD02-01	02				TCRBJ02-05*01	TCRBJ02	TCRBJ02-05	01				1	6	2	0	5	2	22	38	43	57	63	1	Out	VDJ
CTTCACATCAATTCCCTGGAGCTTGGTGACTCTGCTGTGTATTTCTGTGCCAGCAGCCCACAGCAAGAGACCCAGTACTTCGGGCCA	CASSPQQETQYF	1	1.0953142456570791E-5	36	TCRBV03-01/03-02*01	TCRBV03	TCRBV03-01/03-02	01				TCRBD01-01*01	TCRBD01	TCRBD01-01	01				TCRBJ02-05*01	TCRBJ02	TCRBJ02-05	01				4	0	3	5	1	2	45	58	59	-1	63	1	In	VDJ
ATTCTGGAGTCCGCCAGCACCAACCAGACATCTATGTACCTCTGTGCCAGCAGTTCCGCGACCCAAGAGACCCAGTACTTCGGGCCA	CASSSATQETQYF	1	1.0953142456570791E-5	39	TCRBV28-01*01	TCRBV28	TCRBV28-01	01								TCRBD01,TCRBD02	TCRBD01-01,TCRBD02-01		TCRBJ02-05*01	TCRBJ02	TCRBJ02-05	01				4	0	2	7	4	1	42	55	59	-1	62	1	In	VDJ
ACGATCCAGCGCACAGAGCAGCGGGACTCAGCCATGTATCGCTGTGCTAGCAGCACCGGGGGAACAGATACGCAGTATTTTGGCCCA	CASSTGGTDTQYF	6	6.571885473942474E-5	39	TCRBV07	TCRBV07				TCRBV07-06,TCRBV07-07		TCRBD02-01*01	TCRBD02	TCRBD02-01	01				TCRBJ02-03*01	TCRBJ02	TCRBJ02-03	01				5	1	8	2	2	3	42	54	56	62	63	6	In	VDJ
NTGAAGATCCAGCCCTCAGAACCCAGGGACTCAGCTGTGTACTTCTGTGCCAGCAGTTCTGTAGGATTGGAGCTGTTTTTTGGAGAA	CASSSVGLELFF	1	1.0953142456570791E-5	36	TCRBV12-03/12-04*01	TCRBV12	TCRBV12-03/12-04	01								TCRBD01,TCRBD02	TCRBD01-01,TCRBD02-01		TCRBJ02-02*01	TCRBJ02	TCRBJ02-02	01				4	2	1	8	5	10	45	58	63	66	68	1	In	VDJ
AACGCCTTGTTGCTGGGGGACTCGGCCCTGTATCTCTGTGCCAGCATTCCTGACGCCGGGGTCACCGGGGAGCTGTTTTTTGGAGAA	CASIPDAGVTGELFF	1	1.0953142456570791E-5	45	TCRBV05-05*01	TCRBV05	TCRBV05-05	01				TCRBD02-01*01	TCRBD02	TCRBD02-01	01				TCRBJ02-02*01	TCRBJ02	TCRBJ02-02	01				6	1	8	3	10	4	36	46	56	61	62	1	In	VDJ
AACGCCTTGTTGCTGGGGGACTCGGCCCTCTATCTCTGTGCCAGCAGCTTGTGGCAGCCCTACACCGGGGAGCTGTTTTTTGGAGAA	CASSLWQPYTGELFF	1	1.0953142456570791E-5	45	TCRBV05-06*01	TCRBV05	TCRBV05-06	01								TCRBD01,TCRBD02	TCRBD01-01,TCRBD02-01		TCRBJ02-02*01	TCRBJ02	TCRBJ02-02	01				1	4	4	5	3	3	36	51	54	57	61	1	In	VDJ
AGTCGCCCAGCCCCAACCAGACCTCTCTGTACTTCTGTGCCAGCAGTTCCTAGGGGACCGAACACCGGGGAGCTGTTTTTTGGAGAA		2	2.1906284913141582E-5	46	TCRBV27-01*01	TCRBV27	TCRBV27-01	01								TCRBD01,TCRBD02	TCRBD01-01,TCRBD02-01		TCRBJ02-02*01	TCRBJ02	TCRBJ02-02	01				4	0	0	7	5	0	35	48	53	-1	58	2	Out	VDJ
ATCCAGCCCTCAGAACCCAGGGACTCAGCTGTGTATTTTTGTGCTAGTGGAAGCGGACCGAACACCGGGGAGCTGTTTTTTGGAGAA	CASGSGPNTGELFF	2	2.1906284913141582E-5	42	TCRBV12-05*01	TCRBV12	TCRBV12-05	01				TCRBD02-01	TCRBD02	TCRBD02-01				01,02	TCRBJ02-02*01	TCRBJ02	TCRBJ02-02	01				6	2	6	5	1	0	39	50	51	56	58	2	In	VDJ
TTCTGGAGTCCGCCAGCACCAACCAGACATCTATGTACCTCTGTGCCAGCAGTTTTGGACTCTACCAGGGAGCTGTTTTTTGGAGAA		12	1.3143770947884949E-4	40	TCRBV28-01*01	TCRBV28	TCRBV28-01	01				TCRBD02-01	TCRBD02	TCRBD02-01				01,02	TCRBJ02-02*01	TCRBJ02	TCRBJ02-02	01				3	6	1	10	1	9	41	55	56	61	67	12	Out	VDJ
GTGACCAGTGCCCATCCTGAAGACAGCAGCTTCTACATCTGCAGTGCTAGTCCGGGGGGCCCCCGGACTGAAGCTTTCTTTGGACAA	CSASPGGPRTEAFF	3	3.285942736971237E-5	42	TCRBV20-01*04	TCRBV20	TCRBV20-01	04				TCRBD02-01*01	TCRBD02	TCRBD02-01	01				TCRBJ01-01*01	TCRBJ01	TCRBJ01-01	01				2	7	8	1	1	5	39	51	52	59	66	3	In	VDJ
ACCAGTGCCCATCCTGAAGACAGCAGCTTCTACATCTGCAGTGCCCCAACGGGGAAGGGGGCGAGGACTGAAGCTTTCTTTGGACAA	CSAPTGKGARTEAFF	7	7.667199719599554E-5	45	TCRBV20	TCRBV20				TCRBV20-01,TCRBV20-or09_02		TCRBD01-01*01	TCRBD01	TCRBD01-01	01				TCRBJ01-01*01	TCRBJ01	TCRBJ01-01	01				6	4	5	0	11	5	36	44	55	62	66	7	In	VDJ
GAGCAGGGGGACTCAGCCGCGTATCTCCGTGCCAGCAGGAAATGACGGGACGCAGGACCAATTTGCACTGAAGCTTTCTTTGGACAA	RASRK*RDAGPICTEAFF	9	9.857828210913711E-5	54	TCRBV07-03*03	TCRBV07	TCRBV07-03	03								TCRBD01,TCRBD02	TCRBD01-01,TCRBD02-01		TCRBJ01-01*01	TCRBJ01	TCRBJ01-01	01				6	14	0	7	8	4	27	38	46	51	65	9	Stop	VDJ
ACAGTGACCAGTGCCCATCCTGAAGACAGCAGCTTCTACATCTGCAGTGTTAGATCAGGGATGGGCACTGAAGCTTTCTTTGGACAA	CSVRSGMGTEAFF	2	2.1906284913141582E-5	39	TCRBV20	TCRBV20				TCRBV20-01,TCRBV20-or09_02		TCRBD01-01*01	TCRBD01	TCRBD01-01	01				TCRBJ01-01*01	TCRBJ01	TCRBJ01-01	01				2	5	4	3	1	4	42	54	55	60	65	2	In	VDJ
GTAGTGCGAGGAGATTCGGCAGCTTATTTCTGTGCCAGCTCACCACCGTATTTCCAGGGCAGGGGCACTGAAGCTTTCTTTGGACAA	CASSPPYFQGRGTEAFF	5	5.476571228285395E-5	51	TCRBV18-01*01	TCRBV18	TCRBV18-01	01				TCRBD01-01*01	TCRBD01	TCRBD01-01	01				TCRBJ01-01*01	TCRBJ01	TCRBJ01-01	01				0	0	4	2	12	4	30	47	59	-1	65	5	In	VDJ
CGGTCCACAAAGCTGGAGGACTCAGCCATGTACTTCTGTGCCAGCAGGACGTACCCCCAAAGCGGCACTGAAGCTTTCTTTGGACAA	CASRTYPQSGTEAFF	2	2.1906284913141582E-5	45	TCRBV02-01	TCRBV02	TCRBV02-01				01,03	TCRBD02-01	TCRBD02	TCRBD02-01				01,02	TCRBJ01-01*01	TCRBJ01	TCRBJ01-01	01				6	0	6	5	13	4	36	47	60	-1	65	2	In	VDJ
AATGTGAGCACCTTGGAGCTGGGGGACTCGGCCCTTTATCTTTGCGCCAGCACTCCCGGTTATAGCACTGAAGCTTTCTTTGGACAA	CASTPGYSTEAFF	2	2.1906284913141582E-5	39	TCRBV05-01*01	TCRBV05	TCRBV05-01	01				TCRBD02-01	TCRBD02	TCRBD02-01				01,02	TCRBJ01-01*01	TCRBJ01	TCRBJ01-01	01				6	0	5	8	10	4	42	52	62	-1	65	2	In	VDJ
AAGATCCGGTCCACAAAGCTGGAGGACTCAGCCATGTACTTCTGTGCCAGCAGTGAACGTCGCAGCACTGAAGCTTTCTTTGGACAA	CASSERRSTEAFF	2	2.1906284913141582E-5	39	TCRBV02-01	TCRBV02	TCRBV02-01				01,03	TCRBD01-01*01	TCRBD01	TCRBD01-01	01				TCRBJ01-01*01	TCRBJ01	TCRBJ01-01	01				2	0	4	5	5	4	42	57	62	-1	65	2	In	VDJ
TCCCTGGAGCTTGGTGACTCTGCTGTGTATTTCTGTGCCAGCAGCCAAGATCCCACAGGAGTCCCCACTGAAGCTTTCTTTGGACAA	CASSQDPTGVPTEAFF	2	2.1906284913141582E-5	48	TCRBV03-01/03-02*01	TCRBV03	TCRBV03-01/03-02	01				TCRBD01-01*01	TCRBD01	TCRBD01-01	01				TCRBJ01-01*01	TCRBJ01	TCRBJ01-01	01				0	6	3	4	4	4	33	50	54	59	65	2	In	VDJ
NTGTCGGCTGCTCCCTCCCAAACATCTGTGTACTTCTGTGCCAGCAGTTACTTCTCCAGGTCGGACACTGAAGCTTTCTTTGGACAA	CASSYFSRSDTEAFF	5	5.476571228285395E-5	45	TCRBV06-02/06-03*01	TCRBV06	TCRBV06-02/06-03	01				TCRBD01-01*01	TCRBD01	TCRBD01-01	01				TCRBJ01-01*01	TCRBJ01	TCRBJ01-01	01				1	4	4	4	4	3	36	52	56	60	64	5	In	VDJ
CACATCAATTCCCTGGAGCTTGGTGACTCTGCTGTGTATTTCTGTGCCAGCAGCCGCATGGGGAACACTGAAGCTTTCTTTGGACAA	CASSRMGNTEAFF	2	2.1906284913141582E-5	39	TCRBV03-01/03-02*01	TCRBV03	TCRBV03-01/03-02	01								TCRBD01,TCRBD02	TCRBD01-01,TCRBD02-01		TCRBJ01-01*01	TCRBJ01	TCRBJ01-01	01				4	0	0	9	4	1	42	55	59	-1	62	2	In	VDJ
NNNNTGTCGGCTGCTCCCTCCCAGACATCTGTGTACTTCTGTGCCAGCAGTTACGGGACGGGGAACACTGAAGCTTTCTTTGGACAA	CASSYGTGNTEAFF	2	2.1906284913141582E-5	42	TCRBV06-05*01	TCRBV06	TCRBV06-05	01								TCRBD01,TCRBD02	TCRBD01-01,TCRBD02-01		TCRBJ01-01*01	TCRBJ01	TCRBJ01-01	01				2	3	0	7	0	1	39	-1	54	59	62	2	In	VDJ
CTCACTGTGACATCGGCCCAAAAGAACCCGACAGCTTTCTATCTCTGTGCCAGTAGTAGCGGGGGTCAGCCCCAGCATTTTGGTGAT	CASSSGGQPQHF	2	2.1906284913141582E-5	36	TCRBV19-01*01	TCRBV19	TCRBV19-01	01				TCRBD02-01*01	TCRBD02	TCRBD02-01	01				TCRBJ01-05*01	TCRBJ01	TCRBJ01-05	01				4	0	7	2	0	6	45	-1	58	-1	65	2	In	VDJ
ATCCGGTCCACAAAGCTGGAGGACTCAGCCATGTACTTCTGTGCCAGCAGTCCCCCTGAAGGTTCTCAGCCCCAGCATTTTGGTGAT	CASSPPEGSQPQHF	2	2.1906284913141582E-5	42	TCRBV02-01	TCRBV02	TCRBV02-01				01,03					TCRBD01,TCRBD02	TCRBD01-01,TCRBD02-01		TCRBJ01-05*01	TCRBJ01	TCRBJ01-05	01				5	3	5	4	8	6	39	51	59	62	65	2	In	VDJ
ACAGTGACCAGTGCCCATCCTGAAGACAGCAGCTTCTACATCTGCAGTGCTAGCCCCCCAGGGTATCAGCCCCAGCATTTTGGTGAT	CSASPPGYQPQHF	2	2.1906284913141582E-5	39	TCRBV20	TCRBV20				TCRBV20-01,TCRBV20-or09_02		TCRBD01-01*01	TCRBD01	TCRBD01-01	01				TCRBJ01-05*01	TCRBJ01	TCRBJ01-05	01				3	1	4	3	5	5	42	53	58	63	64	2	In	VDJ
TCGGCCCAAAAGAACCCGACAGCTTTCTATCTCTGTGCCAGTAGTATAGAGGGACAGGGTGGCAATCAGCCCCAGCATTTTGGTGAT	CASSIEGQGGNQPQHF	2	2.1906284913141582E-5	48	TCRBV19-01*01	TCRBV19	TCRBV19-01	01				TCRBD01-01*01	TCRBD01	TCRBD01-01	01				TCRBJ01-05*01	TCRBJ01	TCRBJ01-05	01				0	2	0	3	0	2	33	-1	50	59	61	2	In	VDJ
GAGTCCGCCAGCACCAACCAGACATCTATGTACCTCTGTGCCAGCAGGATAGGGACAGGGTTTTGGCAGCCCCAGCATTTTGGTGAT	CASRIGTGFWQPQHF	2	2.1906284913141582E-5	45	TCRBV28-01*01	TCRBV28	TCRBV28-01	01				TCRBD01-01*01	TCRBD01	TCRBD01-01	01				TCRBJ01-05*01	TCRBJ01	TCRBJ01-05	01				6	6	0	3	4	7	36	47	51	60	66	2	In	VDJ
CAGCCCTCAGAACCCAGGGACTCAGCTGTGTACTTCTGTGCCAGCAGGACGTCCGGGACAGGGTACCAGCCCCAGCATTTTGGTGAT	CASRTSGTGYQPQHF	2	2.1906284913141582E-5	45	TCRBV12	TCRBV12				TCRBV12-03/12-04,TCRBV12-04		TCRBD01-01*01	TCRBD01	TCRBD01-01	01				TCRBJ01-05*01	TCRBJ01	TCRBJ01-05	01				6	3	0	3	7	7	36	47	54	63	66	2	In	VDJ
AGCTTGGGGACTCGGCCGTGTATCTCTGTGCCAGCAGCTTGGGGGGGTACAGGGATTGAGCTTAGTTCACCCCTCCACTTTGGGAAT		2	2.1906284913141582E-5	55	TCRBV11-03*01	TCRBV11	TCRBV11-03	01				TCRBD02-01*01	TCRBD02	TCRBD02-01	01				TCRBJ01-06*01	TCRBJ01	TCRBJ01-06	01				3	18	9	0	0	9	26	-1	40	47	65	2	Out	VDJ
GTGACCAGTGCCCATCCTGAAGACAGCAGCTTCTACATCTGCAGTGCTGCCGAGAGCTCCTATAATTCACCCCTCCACTTTGGGAAT	CSAAESSYNSPLHF	2	2.1906284913141582E-5	42	TCRBV20	TCRBV20				TCRBV20-01,TCRBV20-or09_02		TCRBD02-01*02	TCRBD02	TCRBD02-01	02				TCRBJ01-06*01	TCRBJ01	TCRBJ01-06	01				5	2	11	2	3	0	39	48	51	54	56	2	In	VDJ
CTGGAGTCGCCCAGCCCCAACCAGACCTCTCTGTACTTCTGTGCCAGCAGTTTATCAGCCAGGGTTTTTGGCTACACCTTCGGTTCG	CASSLSARVFGYTF	1	1.0953142456570791E-5	42	TCRBV27-01*01	TCRBV27	TCRBV27-01	01				TCRBD01-01*01	TCRBD01	TCRBD01-01	01				TCRBJ01-02*01	TCRBJ01	TCRBJ01-02	01				0	4	4	3	3	7	39	56	59	64	68	1	In	VDJ
CTGACAGTGACCAGTGCCCATCCTGAAGACAGCAGCTTCTACATCTGCAGTGCTTCCCAGAGGGCGCTTGGCTACACCTTCGGTTCG	CSASQRALGYTF	2	2.1906284913141582E-5	36	TCRBV20	TCRBV20				TCRBV20-01,TCRBV20-or09_02		TCRBD02-01*02	TCRBD02	TCRBD02-01	02				TCRBJ01-02*01	TCRBJ01	TCRBJ01-02	01				5	4	11	0	5	7	45	54	59	64	68	2	In	VDJ
GTGAACGCCTTGGAGCTGGACGACTCGGCCCTGTATCTCTGTGCCAGCAGCTTTGGCGCAGGTTTAGGTGGCTACACCTTCGGTTCG	CASSFGAGLGGYTF	1	1.0953142456570791E-5	42	TCRBV05-04*01	TCRBV05	TCRBV05-04	01				TCRBD01-01*01	TCRBD01	TCRBD01-01	01				TCRBJ01-02*01	TCRBJ01	TCRBJ01-02	01				2	6	4	4	5	7	39	53	58	62	68	1	In	VDJ
AATTCCCTGGAGCTTGGTGACTCTGCTGTGTATTTCTGTGCCAGCCGTAAGGGAGAGGGAGGCTATTATGGCTACACCTTCGGTTCG	CASRKGEGGYYGYTF	2	2.1906284913141582E-5	45	TCRBV03-01/03-02*01	TCRBV03	TCRBV03-01/03-02	01				TCRBD02-01*02	TCRBD02	TCRBD02-01	02				TCRBJ01-02*01	TCRBJ01	TCRBJ01-02	01				8	4	9	1	11	5	36	45	56	62	66	2	In	VDJ
ATCCAGCCCTCAGAACCCAGGGACTCAGCTGTGTACTTCTGTGCCAGCAGTTTAGCGGGACAGTTCTATGGCTACACCTTCGGTTCG	CASSLAGQFYGYTF	1	1.0953142456570791E-5	42	TCRBV12	TCRBV12				TCRBV12-03/12-04,TCRBV12-04		TCRBD01-01*01	TCRBD01	TCRBD01-01	01				TCRBJ01-02*01	TCRBJ01	TCRBJ01-02	01				0	2	0	5	0	4	39	-1	56	63	65	1	In	VDJ
ATCCTGGAGTCGCCCAGCCCCAACCAGACCTCTCTGTACTTCTGTGCCAGCACTCGGGGACTCGGCTATGGCTACACCTTCGGTTCG	CASTRGLGYGYTF	1	1.0953142456570791E-5	39	TCRBV27-01*01	TCRBV27	TCRBV27-01	01				TCRBD02-01	TCRBD02	TCRBD02-01				01,02	TCRBJ01-02*01	TCRBJ01	TCRBJ01-02	01				7	3	0	10	4	4	42	52	56	62	65	1	In	VDJ
ACTCTGACAGTGACCAGTGCCCATCCTGAAGACAGCAGCTTCTACATCTGCAGTGCTACGGACGGCTATGGCTACACCTTCGGTTCG	CSATDGYGYTF	2	2.1906284913141582E-5	33	TCRBV20-01	TCRBV20	TCRBV20-01				01,04					TCRBD01,TCRBD02	TCRBD01-01,TCRBD02-01		TCRBJ01-02*01	TCRBJ01	TCRBJ01-02	01				4	2	1	7	1	4	48	58	59	63	65	2	In	VDJ
ACAAAGCTGGAGGACTCAGCCATGTACTTCTGTGCCAGCAGTGAAGAGAGACAGGGGCTAAGTCGCTATGGCTACACCTTCGGTTCG	CASSEERQGLSRYGYTF	2	2.1906284913141582E-5	51	TCRBV02-01	TCRBV02	TCRBV02-01				01,03	TCRBD01-01*01	TCRBD01	TCRBD01-01	01				TCRBJ01-02*01	TCRBJ01	TCRBJ01-02	01				1	8	2	2	3	4	30	46	49	57	65	2	In	VDJ
TCAATTCCCTGGAGCTTGGTGACTCTGCTGTGTATTTCTGTGCCAGCAGCCAAGATGGTGGACACCTATGGCTACACCTTCGGTTCG		2	2.1906284913141582E-5	43	TCRBV03-01/03-02*01	TCRBV03	TCRBV03-01/03-02	01				TCRBD01-01*01	TCRBD01	TCRBD01-01	01				TCRBJ01-02*01	TCRBJ01	TCRBJ01-02	01				0	1	1	6	4	4	38	55	59	64	65	2	Out	VDJ
GCCTTGGAGCTGGACGACTCGGCCCTGTATCTCTGTGCCAGCAGCTTGTGGACAACCGGGACAGACTATGGCTACACCTTCGGTTCG	CASSLWTTGTDYGYTF	1	1.0953142456570791E-5	48	TCRBV05-04*01	TCRBV05	TCRBV05-04	01				TCRBD01-01*01	TCRBD01	TCRBD01-01	01				TCRBJ01-02*01	TCRBJ01	TCRBJ01-02	01				1	0	0	5	9	3	33	48	57	-1	64	1	In	VDJ
AATTCCCTGGAGCTTGGTGACTCTGCTGTGTATTTCTGTGCCAGCAGCCCCGACGGAGCACGTAACTATGGCTACACCTTCGGTTCG	CASSPDGARNYGYTF	2	2.1906284913141582E-5	45	TCRBV03-01/03-02*01	TCRBV03	TCRBV03-01/03-02	01				TCRBD02-01*02	TCRBD02	TCRBD02-01	02				TCRBJ01-02*01	TCRBJ01	TCRBJ01-02	01				4	4	10	2	5	1	36	49	54	58	62	2	In	VDJ
CAGCCCTCAGAACCCAGGGACTCAGCTGTGTACTTCTGTGCCAGCAGTACACAGGGAAAACGTAACTATGGCTACACCTTCGGTTCG	CASSTQGKRNYGYTF	1	1.0953142456570791E-5	45	TCRBV12	TCRBV12				TCRBV12-03/12-04,TCRBV12-04		TCRBD01-01*01	TCRBD01	TCRBD01-01	01				TCRBJ01-02*01	TCRBJ01	TCRBJ01-02	01				5	6	3	3	2	1	36	48	50	56	62	1	In	VDJ
CAGCCCTCAGAACCCAGGGACTCAGCTGTGTACTTCTGTGCCAGCAGAAAGGAGGGACAGGGGAACTATGGCTACACCTTCGGTTCG	CASRKEGQGNYGYTF	1	1.0953142456570791E-5	45	TCRBV12	TCRBV12				TCRBV12-03/12-04,TCRBV12-04		TCRBD01-01*01	TCRBD01	TCRBD01-01	01				TCRBJ01-02*01	TCRBJ01	TCRBJ01-02	01				6	0	0	2	6	2	36	47	53	-1	63	1	In	VDJ
TCCCTCCCAGACATCTGTGTACTTCTGTGCCAGCAGTGACCGACAGGGTAAAAGTGCGCCCTAAACTATGGCTACACCTTCGGTTCG		2	2.1906284913141582E-5	56	TCRBV06-01*01	TCRBV06	TCRBV06-01	01				TCRBD01-01*01	TCRBD01	TCRBD01-01	01				TCRBJ01-02*01	TCRBJ01	TCRBJ01-02	01				3	15	2	3	2	2	25	39	41	48	63	2	Out	VDJ
GTGACATCGGCCCAAAAGAACCCGACAGCTTTCTATCTCTGTGCCAGTAGTCCTACCGGGCAAAACTATGGCTACACCTTCGGTTCG	CASSPTGQNYGYTF	2	2.1906284913141582E-5	42	TCRBV19-01*01	TCRBV19	TCRBV19-01	01								TCRBD01,TCRBD02	TCRBD01-01,TCRBD02-01		TCRBJ01-02*01	TCRBJ01	TCRBJ01-02	01				5	2	8	0	6	2	39	51	57	61	63	2	In	VDJ
AAGATCCGGTCCACAAAGCTGGAGGACTCAGCCATGTACTTCTGTGCCAGCAGTGAACTGAGACCAGATGGCTACACCTTCGGTTCG	CASSELRPDGYTF	12	1.3143770947884949E-4	39	TCRBV02-01	TCRBV02	TCRBV02-01				01,03					TCRBD01,TCRBD02	TCRBD01-01,TCRBD02-01		TCRBJ01-02*01	TCRBJ01	TCRBJ01-02	01				2	3	2	7	4	6	42	57	61	64	67	12	In	VDJ
GAGTCCGCCAGCACCAACCAGACATCTATGTACCTCTGTGCCAGCAGTTTTGTCGGGGGACAGGGGAATGGCTACACCTTCGGTTCG	CASSFVGGQGNGYTF	1	1.0953142456570791E-5	45	TCRBV28-01*01	TCRBV28	TCRBV28-01	01				TCRBD01-01*01	TCRBD01	TCRBD01-01	01				TCRBJ01-02*01	TCRBJ01	TCRBJ01-02	01				3	1	0	2	6	6	36	50	56	66	67	1	In	VDJ
CGGTCCACAAAGCTGGAGGACTCAGCCATGTACTTCTGTGCCAGCAGTATCGTAATACAGGGGACTCGGGGCTACACCTTCGGTTCG	CASSIVIQGTRGYTF	2	2.1906284913141582E-5	45	TCRBV02-01	TCRBV02	TCRBV02-01				01,03	TCRBD01-01*01	TCRBD01	TCRBD01-01	01				TCRBJ01-02*01	TCRBJ01	TCRBJ01-02	01				5	6	3	2	8	8	36	48	56	63	69	2	In	VDJ
NNNNNNNTGTCGGCTGCTCCCTCCCAGACATCTGTGTACTTCTGTGCCAGCATATGGGGACAGGGAGGAGGCTACACCTTCGGTTCG	CASIWGQGGGYTF	9	9.857828210913711E-5	39	TCRBV06-05*01	TCRBV06	TCRBV06-05	01				TCRBD01-01*01	TCRBD01	TCRBD01-01	01				TCRBJ01-02*01	TCRBJ01	TCRBJ01-02	01				7	4	0	3	4	8	42	52	56	65	69	9	In	VDJ
ATTCTGGAGTCCGCCAGCACCAACCAGACATCTATGTACCTCTGTGCCAGGAAAAGCGGGAGGGCCAGGAAGTAGTACTTCGGGCCG	CARKSGRARK*YF	1	1.0953142456570791E-5	39	TCRBV28-01*01	TCRBV28	TCRBV28-01	01				TCRBD02-01*02	TCRBD02	TCRBD02-01	02				TCRBJ02-07*01	TCRBJ02	TCRBJ02-07	01				9	9	6	0	4	11	42	50	54	64	73	1	Stop	VDJ
TCGCCCAGCCCCAACCAGACCTCTCTGTACTTCTGTGCCAGCAGTAAACGGGGGGCAGGCCCGTTTAGCGAGCAGTACTTCGGGCCG	CASSKRGAGPFSEQYF	1	1.0953142456570791E-5	48	TCRBV27-01*01	TCRBV27	TCRBV27-01	01				TCRBD02-01*01	TCRBD02	TCRBD02-01	01				TCRBJ02-07*01	TCRBJ02	TCRBJ02-07	01				5	13	8	1	3	6	33	45	48	55	68	1	In	VDJ
GAGTCCGCCAGCACCAACCAGACATCTATGTACCTCTGTGCCAGCAGTCCCGGGGGCCTCGCGCTTTACGAGCAGTACTTCGGGCCG	CASSPGGLALYEQYF	1	1.0953142456570791E-5	45	TCRBV28-01*01	TCRBV28	TCRBV28-01	01								TCRBD01,TCRBD02	TCRBD01-01,TCRBD02-01		TCRBJ02-07*01	TCRBJ02	TCRBJ02-07	01				5	9	6	0	3	4	36	48	51	57	66	1	In	VDJ
CACCTACACACCCTGCAGCCAGAAGACTCGGCCCTGTATCTCTGTGCCAGCAGCCACAGCGGAGCTTACGAGCAGTACTTCGGGCCG	CASSHSGAYEQYF	2	2.1906284913141582E-5	39	TCRBV04-02*01	TCRBV04	TCRBV04-02	01				TCRBD02-01	TCRBD02	TCRBD02-01				01,02	TCRBJ02-07*01	TCRBJ02	TCRBJ02-07	01				3	4	6	5	1	4	42	56	57	62	66	2	In	VDJ
CGTTGGCGTCTGCTGTACCCTCTCAGACATCTGTGTACTTCTGTGCCAGCAGGGTCGGGAGGGGTGTACGAGCAGTACTTCGGGCCG		2	2.1906284913141582E-5	40	TCRBV06-04*01	TCRBV06	TCRBV06-04	01				TCRBD02-01*02	TCRBD02	TCRBD02-01	02				TCRBJ02-07*01	TCRBJ02	TCRBJ02-07	01				6	3	8	0	3	4	41	52	55	63	66	2	Out	VDJ
ACCAGTGCCCATCCTGAAGACAGCAGCTTCTACATCTGCAGTGCCCACCACGAGCGGGGACAACTCTACGAGCAGTACTTCGGGCCG	CSAHHERGQLYEQYF	2	2.1906284913141582E-5	45	TCRBV20	TCRBV20				TCRBV20-01,TCRBV20-or09_02		TCRBD02-01*01	TCRBD02	TCRBD02-01	01				TCRBJ02-07*01	TCRBJ02	TCRBJ02-07	01				6	6	6	3	8	3	36	44	52	59	65	2	In	VDJ
NCTCTCACTGTGACATCGGCCCAAAAGAACCCGACAGCTTTCTATCTCTGTGCCAGTAGTAGTATCTACGAGCAGTACTTCGGGCCG	CASSSIYEQYF	5	5.476571228285395E-5	33	TCRBV19-01*01	TCRBV19	TCRBV19-01	01				TCRBD02-01	TCRBD02	TCRBD02-01				01,02	TCRBJ02-07*01	TCRBJ02	TCRBJ02-07	01				4	1	5	9	1	3	48	61	62	64	65	5	In	VDJ
GTGACCAGTGCCCATCCTGAAGACAGCAGCTTCTACATCTGCAGTGCTAGGGGAATCTCCCAGGGCTACGAGCAGTACTTCGGGCCG	CSARGISQGYEQYF	2	2.1906284913141582E-5	42	TCRBV20	TCRBV20				TCRBV20-01,TCRBV20-or09_02		TCRBD01-01*01	TCRBD01	TCRBD01-01	01				TCRBJ02-07*01	TCRBJ02	TCRBJ02-07	01				3	0	4	3	10	3	39	50	60	-1	65	2	In	VDJ
CAGCCCTCAGAACCCAGGGACTCAGCTGTGTACTTCTGTGCCAGCAGCCTATGGGGCTATTCCGGCTACGAGCAGTACTTCGGGCCG	CASSLWGYSGYEQYF	1	1.0953142456570791E-5	45	TCRBV12	TCRBV12				TCRBV12-03/12-04,TCRBV12-04		TCRBD01-01*01	TCRBD01	TCRBD01-01	01				TCRBJ02-07*01	TCRBJ02	TCRBJ02-07	01				6	8	7	0	5	3	36	47	52	57	65	1	In	VDJ
CGGTCCACAAAGCTGGAGGACTCAGCCATGTACTTCTGTGCCAGCAGACAGTTTGGACAGCAAGGCTACGAGCAGTACTTCGGGCCG	CASRQFGQQGYEQYF	2	2.1906284913141582E-5	45	TCRBV02-01	TCRBV02	TCRBV02-01				01,03	TCRBD01-01*01	TCRBD01	TCRBD01-01	01				TCRBJ02-07*01	TCRBJ02	TCRBJ02-07	01				6	5	1	5	7	3	36	47	54	60	65	2	In	VDJ
CCCTCAGAACCCAGGGACTCAGCTGTGTACTTCTGTGCCAGCAGTCCAAAGGGGACAGTCATTCGCTACGAGCAGTACTTCGGGCCG	CASSPKGTVIRYEQYF	1	1.0953142456570791E-5	48	TCRBV12	TCRBV12				TCRBV12-03/12-04,TCRBV12-04		TCRBD01-01*01	TCRBD01	TCRBD01-01	01				TCRBJ02-07*01	TCRBJ02	TCRBJ02-07	01				5	7	0	5	6	3	33	45	51	58	65	1	In	VDJ
AACGCCTTGGAGCTGGAGGACTCGGCCCTGTATCTCTGTGCCAGCAGCTTTTAGTCCCGGGACAGCTACGAGCAGTACTTCGGGCCG	CASSF*SRDSYEQYF	1	1.0953142456570791E-5	45	TCRBV05-08*01	TCRBV05	TCRBV05-08	01				TCRBD01-01*01	TCRBD01	TCRBD01-01	01				TCRBJ02-07*01	TCRBJ02	TCRBJ02-07	01				2	0	0	5	8	3	36	50	58	-1	65	1	Stop	VDJ
ATCCAGCCCTCAGAACCCAGGGACTCAGCTGTGTACTTCTGTGCCAGCAGTTCCACAGGGGGTTCCTACGAGCAGTACTTCGGGCCG	CASSSTGGSYEQYF	1	1.0953142456570791E-5	42	TCRBV12	TCRBV12				TCRBV12-03/12-04,TCRBV12-04		TCRBD01-01*01	TCRBD01	TCRBD01-01	01				TCRBJ02-07*01	TCRBJ02	TCRBJ02-07	01				4	1	3	1	2	1	39	52	54	62	63	1	In	VDJ
ACTGTGACATCGGCCCAAAAGAACCCGACAGCTTTCTATCTCTGTGCCAGTAGGCCCCGAGCTTCCTACGAGCAGTACTTCGGGCCG	CASRPRASYEQYF	2	2.1906284913141582E-5	39	TCRBV19-01*01	TCRBV19	TCRBV19-01	01				TCRBD02-01	TCRBD02	TCRBD02-01				01,02	TCRBJ02-07*01	TCRBJ02	TCRBJ02-07	01				6	1	6	7	6	1	42	53	59	62	63	2	In	VDJ
GTGACATCGGCCCAAAAGAACCCGACAGCTTTCTATCTCTGTGCCAGTAAAAAGCGGGAGGCCTCCTACGAGCAGTACTTCGGGCCG	CASKKREASYEQYF	2	2.1906284913141582E-5	42	TCRBV19-01*01	TCRBV19	TCRBV19-01	01				TCRBD02-01*02	TCRBD02	TCRBD02-01	02				TCRBJ02-07*01	TCRBJ02	TCRBJ02-07	01				7	1	6	1	3	0	39	49	52	61	62	2	In	VDJ
GAACCCAGGGACTCAGCTGTGTACTTCTGTGCCAGCAGTTTAACTTTTTGGATGGTACAGGACTCCTACGAGCAGTACTTCGGGCCG	CASSLTFWMVQDSYEQYF	4	4.3812569826283164E-5	54	TCRBV12	TCRBV12				TCRBV12-03/12-04,TCRBV12-04		TCRBD01-01*01	TCRBD01	TCRBD01-01	01				TCRBJ02-07*01	TCRBJ02	TCRBJ02-07	01				2	1	3	4	14	0	27	42	56	61	62	4	In	VDJ
GTGACCAGTGCCCATCCTGAAGACAGCAGCTTCTACATCTGCAGTGCTACCAGGCGCACACTATCCTACGAGCAGTACTTCGGGCCG	CSATRRTLSYEQYF	2	2.1906284913141582E-5	42	TCRBV20	TCRBV20				TCRBV20-01,TCRBV20-or09_02						TCRBD01,TCRBD02	TCRBD01-01,TCRBD02-01		TCRBJ02-07*01	TCRBJ02	TCRBJ02-07	01				4	9	4	4	1	1	39	49	50	54	63	2	In	VDJ
AGTCCACGGAGTCAGGGGACACAGCACTGTATTTCTGTGCCAGCAGCGCCCACGGGACAGAGATCCTACGAGCAGTACTTCGGGCCG		1	1.0953142456570791E-5	46	TCRBV21-01*01	TCRBV21	TCRBV21-01	01				TCRBD01-01*01	TCRBD01	TCRBD01-01	01				TCRBJ02-07*01	TCRBJ02	TCRBJ02-07	01				5	3	0	5	6	1	35	47	53	60	63	1	Out	VDJ
GCACAGAGCAGCGGGACTCGGCCATGTATCGCTGTGCCAGCAGCTGAAGGACAACTACTCGACGCCTACGAGCAGTACTTCGGGCCG		2	2.1906284913141582E-5	49	TCRBV07-06*01	TCRBV07	TCRBV07-06	01				TCRBD01-01*01	TCRBD01	TCRBD01-01	01				TCRBJ02-07*01	TCRBJ02	TCRBJ02-07	01				4	11	1	6	3	2	32	45	48	53	64	2	Out	VDJ
CTGGAGTCCGCTACCAGCTCCCAGACATCTGTGTACTTCTGTGCCATCATGAGTGACGATTTACCCTACGAGCAGTACTTCGGGCCG	CAIMSDDLPYEQYF	1	1.0953142456570791E-5	42	TCRBV10-03*01	TCRBV10	TCRBV10-03	01								TCRBD01,TCRBD02	TCRBD01-01,TCRBD02-01		TCRBJ02-07*01	TCRBJ02	TCRBJ02-07	01				7	7	2	7	5	2	39	49	54	57	64	1	In	VDJ
ACCTTGGAGCTGGGGGACTCGGCCCTTTATCTTTGCGCCAGCAGCTGGGAGAGGGCGACGGTTACCTACGAGCAGTACTTCGGGCCG	CASSWERATVTYEQYF	3	3.285942736971237E-5	48	TCRBV05-01*01	TCRBV05	TCRBV05-01	01				TCRBD02-01*02	TCRBD02	TCRBD02-01	02				TCRBJ02-07*01	TCRBJ02	TCRBJ02-07	01				3	13	9	2	0	2	33	-1	46	51	64	3	In	VDJ
AGTCCACGGAGTCAGGGGACACAGCACTGTATTTCTGTGCCAGCAGCAAATTGTCTAGCGGTGACCTACGAGCAGTACTTCGGGCCG		1	1.0953142456570791E-5	46	TCRBV21-01*01	TCRBV21	TCRBV21-01	01				TCRBD02-01	TCRBD02	TCRBD02-01				01,02	TCRBJ02-07*01	TCRBJ02	TCRBJ02-07	01				2	3	4	5	4	2	35	50	54	61	64	1	Out	VDJ
CTGGAGTCGCCCAGCCCCAACCAGACCTCTCTGTACTTCTGTGCCAGCAGAAAACAGGGGATCACCTACGAGCAGTACTTCGGGCCG	CASRKQGITYEQYF	1	1.0953142456570791E-5	42	TCRBV27-01*01	TCRBV27	TCRBV27-01	01				TCRBD01-01*01	TCRBD01	TCRBD01-01	01				TCRBJ02-07*01	TCRBJ02	TCRBJ02-07	01				6	4	3	2	3	2	39	50	53	60	64	1	In	VDJ
TGAACGCCTTGTTGCTGGGGGACTCGGCCCTCTATCTCTGTGCCAGCAGGCCACTAGCGGGAGGACTACGAGCAGTACTTCGGGCCG		1	1.0953142456570791E-5	43	TCRBV05-06*01	TCRBV05	TCRBV05-06	01				TCRBD02-01*02	TCRBD02	TCRBD02-01	02				TCRBJ02-07*01	TCRBJ02	TCRBJ02-07	01				5	1	3	1	3	3	38	49	52	64	65	1	Out	VDJ
GAGATCCAGTCCACGGAGTCAGGGGACACAGCACTGTATTTCTGTGCCAGCAGCACGGGCCAGAACTACGAGCAGTACTTCGGGCCG	CASSTGQNYEQYF	1	1.0953142456570791E-5	39	TCRBV21-01*01	TCRBV21	TCRBV21-01	01								TCRBD01,TCRBD02	TCRBD01-01,TCRBD02-01		TCRBJ02-07*01	TCRBJ02	TCRBJ02-07	01				4	5	8	0	1	3	42	55	56	60	65	1	In	VDJ
CTGCAGAACTGGAGGATTCTGGAGTTTATTTCTGTGCCAGCAGCCAAGATCTGGCAGGGGGTACGGGACGAGCAGTACTTCGGGCCG		2	2.1906284913141582E-5	49	TCRBV14-01*01	TCRBV14	TCRBV14-01	01				TCRBD01-01*01	TCRBD01	TCRBD01-01	01				TCRBJ02-07*01	TCRBJ02	TCRBJ02-07	01				0	6	4	1	5	5	32	49	54	61	67	2	Out	VDJ
CTGAGCTCTCTGGAGCTGGGGGACTCAGCTTTGTATTTCTGTGCCAGCAGCGTAGGGGGGCAGGCGGACGAGCAGTACTTCGGGCCG	CASSVGGQADEQYF	12	1.3143770947884949E-4	42	TCRBV09-01*01	TCRBV09	TCRBV09-01	01				TCRBD01-01*01	TCRBD01	TCRBD01-01	01				TCRBJ02-07*01	TCRBJ02	TCRBJ02-07	01				0	6	6	0	0	5	39	-1	55	61	67	12	In	VDJ
AGATCCGGTCCACAAAGCTGGAGGACTCAGCCATGTACTTCTGTGCCAGCAGTGAAGCGGGGAAGGAACGAGCAGTACTTCGGGCCG		2	2.1906284913141582E-5	40	TCRBV02-01	TCRBV02	TCRBV02-01				01,03					TCRBD01,TCRBD02	TCRBD01-01,TCRBD02-01		TCRBJ02-07*01	TCRBJ02	TCRBJ02-07	01				0	4	0	8	1	5	41	58	59	63	67	2	Out	VDJ
CTTCACATCAATTCCCTGGAGCTTGGTGACTCTGCTGTGTATTTCTGTGCCAGCAGCCAAGCCCACAGTACCATATATTTTGGAGAG	CASSQAHSTIYF	2	2.1906284913141582E-5	36	TCRBV03-01/03-02*01	TCRBV03	TCRBV03-01/03-02	01				TCRBD01-01*01	TCRBD01	TCRBD01-01	01				TCRBJ01-03*01	TCRBJ01	TCRBJ01-03	01				1	1	3	5	3	10	45	61	64	68	69	2	In	VDJ
[truncated: 64,862 more rows]
[truncated: 2 more columns]
