# Supplementary material for: Preoperative immune checkpoint inhibition and cryoablation in early-stage breast cancer
Source: iScience. 2024 Jan 12;27(2):108880. doi: 10.1016/j.isci.2024.108880 (PMC10850740; doi:10.1016/j.isci.2024.108880)
Supplement: Data S1. Metadata file for TCR clone abundance tables provided in the supplement [file mmc2.zip › 16-495-2D_TCRB.tsv]

nucleotide	aminoAcid	count (templates/reads)	frequencyCount (%)	cdr3Length	vMaxResolved	vFamilyName	vGeneName	vGeneAllele	vFamilyTies	vGeneNameTies	vGeneAlleleTies	dMaxResolved	dFamilyName	dGeneName	dGeneAllele	dFamilyTies	dGeneNameTies	dGeneAlleleTies	jMaxResolved	jFamilyName	jGeneName	jGeneAllele	jFamilyTies	jGeneNameTies	jGeneAlleleTies	vDeletion	n1Insertion	d5Deletion	d3Deletion	n2Insertion	jDeletion	vIndex	n1Index	dIndex	n2Index	jIndex	estimatedNumberGenomes	sequenceStatus	cloneResolved	vOrphon	dOrphon	jOrphon	vFunction	dFunction	jFunction	fractionNucleated	vAlignLength	vAlignSubstitutionCount	vAlignSubstitutionIndexes
TCCAGTCCACGGAGTCAGGGGACACAGCACTGTATTTCTGTGCCAGCACCAAAAACAACTCATAGCCATGGCTACACCTTCGGTTCG		447	0.007564219717737841	43	TCRBV21-01*01	TCRBV21	TCRBV21-01	01				TCRBD02-01	TCRBD02	TCRBD02-01				01,02	TCRBJ01-02*01	TCRBJ01	TCRBJ01-02	01				2	1	5	7	9	6	38	53	62	66	67	447	Out	VDJ
GCTGCTCCCTCCCAGACATCTGTGTACTTCTGTGCCAGCAGTTACTCGTCCGGGGTCCCGGGCACCGGGGAGCTGTTTTTTGGAGAA	CASSYSSGVPGTGELFF	400	0.00676887670491082	51	TCRBV06	TCRBV06				TCRBV06-05,TCRBV06-06		TCRBD02-01*01	TCRBD02	TCRBD02-01	01				TCRBJ02-02*01	TCRBJ02	TCRBJ02-02	01				0	7	8	3	3	4	30	47	50	55	62	400	In	VDJ
AACCTGAGCTCTCTGGAGCTGGGGGACTCAGCTTTGTATTTCTGTGCCAGCAGCGTAGTTGTTGCCCTCGAAGCTTTCTTTGGACAA	CASSVVVALEAFF	251	0.0042474701323315395	39	TCRBV09-01*01	TCRBV09	TCRBV09-01	01								TCRBD01,TCRBD02	TCRBD01-01,TCRBD02-01		TCRBJ01-01*01	TCRBJ01	TCRBJ01-01	01				0	4	10	0	5	8	42	58	63	65	69	251	In	VDJ
AACGCCTTGTTGCTGGGGGACTCGGCCCTCTATCTCTGTGCCAGCAGCTCCGGACTAGCGGGCGGATACGAGCAGTACTTCGGGCCG	CASSSGLAGGYEQYF	41	6.938098622533591E-4	45	TCRBV05-06*01	TCRBV05	TCRBV05-06	01				TCRBD02-01	TCRBD02	TCRBD02-01				01,02	TCRBJ02-07*01	TCRBJ02	TCRBJ02-07	01				3	4	1	4	2	4	36	49	51	62	66	41	In	VDJ
CAGCCTGCAGAGCTTGGGGACTCGGCCGTGTATCTCTGTGCCAGCAGCTTAGAAAGGACCCCGGGTAATGGCTACACCTTCGGTTCG	CASSLERTPGNGYTF	52	8.799539716384066E-4	45	TCRBV11-03*01	TCRBV11	TCRBV11-03	01								TCRBD01,TCRBD02	TCRBD01-01,TCRBD02-01		TCRBJ01-02*01	TCRBJ01	TCRBJ01-02	01				0	8	1	7	2	6	36	53	55	59	67	52	In	VDJ
AGTGCCCATCCTGAAGACAGCAGCTTCTACATCTGCAGTGCTAGGGGGGCGACTAGCATCCCAGCAGATACGCAGTATTTTGGCCCA	CSARGATSIPADTQYF	75	0.0012691643821707787	48	TCRBV20	TCRBV20				TCRBV20-01,TCRBV20-or09_02		TCRBD02-01	TCRBD02	TCRBD02-01				01,02	TCRBJ02-03*01	TCRBJ02	TCRBJ02-03	01				3	7	2	7	6	4	33	44	50	57	64	75	In	VDJ
NNNNNNNTGTCGGCTGCTCCCTCCCAGACATCTGTGTACTTCTGTGCCAGCAGTAATGGCTTGTTGGGGGAGCAGTACTTCGGGCCG	CASSNGLLGEQYF	89	0.0015060750668426574	39	TCRBV06-05*01	TCRBV06	TCRBV06-05	01								TCRBD01,TCRBD02	TCRBD01-01,TCRBD02-01		TCRBJ02-07*01	TCRBJ02	TCRBJ02-07	01				5	0	6	2	11	7	42	54	65	-1	69	89	In	VDJ
NNNNTGTCGGCTGCTCCCTCCCAGACATCTGTGTACTTCTGTGCCAGCAGTGAGGGACCCACTCAAGAGACCCAGTACTTCGGGCCA	CASSEGPTQETQYF	91	0.0015399194503672115	42	TCRBV06-01*01	TCRBV06	TCRBV06-01	01								TCRBD01,TCRBD02	TCRBD01-01,TCRBD02-01		TCRBJ02-05*01	TCRBJ02	TCRBJ02-05	01				3	5	0	7	0	2	39	-1	53	58	63	91	In	VDJ
GCCAGCACCAACCAGACATCTATGTACCTCTGTGCCAGCAGTTTGGGGGCCTCTAGCTCTGGGGCCAACGTCCTGACTTTCGGGGCC	CASSLGASSSGANVLTF	15	2.538328764341558E-4	51	TCRBV28-01*01	TCRBV28	TCRBV28-01	01				TCRBD01-01*01	TCRBD01	TCRBD01-01	01				TCRBJ02-06*01	TCRBJ02	TCRBJ02-06	01				3	6	6	0	0	0	30	-1	44	50	56	15	In	VDJ
AACGCCTTGGAGCTGGACGACTCGGCCCTGTATCTCTGTGCCAGCAGCCCAGTCCAGGGGTCATCCTACGAGCAGTACTTCGGGCCG	CASSPVQGSSYEQYF	40	6.76887670491082E-4	45	TCRBV05-04*01	TCRBV05	TCRBV05-04	01				TCRBD01-01*01	TCRBD01	TCRBD01-01	01				TCRBJ02-07*01	TCRBJ02	TCRBJ02-07	01				4	3	4	2	6	1	36	48	54	60	63	40	In	VDJ
TCCTGGAGTCGCCCAGCCCCAACCAGACCTCTCTGTACTTCTGTGCCAGCAGTCACACCGAGCTCCTACGAGCAGTACTTCGGGCCG		34	5.753545199174197E-4	40	TCRBV27-01*01	TCRBV27	TCRBV27-01	01								TCRBD01,TCRBD02	TCRBD01-01,TCRBD02-01		TCRBJ02-07*01	TCRBJ02	TCRBJ02-07	01				5	5	3	6	1	0	41	53	54	57	62	34	Out	VDJ
CAGCCTGCAGAGCTTGGGGACTCGGCCGTGTATCTCTGTGCCAGCAGCCCCGGACCGTCTGGGGCCAACGTCCTGACTTTCGGGGCC	CASSPGPSGANVLTF	21	3.5536602700781805E-4	45	TCRBV11-03*01	TCRBV11	TCRBV11-03	01								TCRBD01,TCRBD02	TCRBD01-01,TCRBD02-01		TCRBJ02-06*01	TCRBJ02	TCRBJ02-06	01				5	2	1	7	3	1	36	48	51	55	57	21	In	VDJ
ACGGAGTCAGGGGACACAGCACTGTATTTCTGTGCCAGCAGCAAATTAGCCGGGACAGCGAACACCGGGGAGCTGTTTTTTGGAGAA	CASSKLAGTANTGELFF	11	1.8614410938504755E-4	51	TCRBV21-01*01	TCRBV21	TCRBV21-01	01				TCRBD01-01*01	TCRBD01	TCRBD01-01	01				TCRBJ02-02*01	TCRBJ02	TCRBJ02-02	01				2	0	0	5	6	0	30	45	51	-1	58	11	In	VDJ
ACATCGGCCCAAAAGAACCCGACAGCTTTCTATCTCTGTGCCAGTAGTCTCACCGCCGGGTCCGGCTACGAGCAGTACTTCGGGCCG	CASSLTAGSGYEQYF	41	6.938098622533591E-4	45	TCRBV19-01*01	TCRBV19	TCRBV19-01	01				TCRBD02-01	TCRBD02	TCRBD02-01				01,02	TCRBJ02-07*01	TCRBJ02	TCRBJ02-07	01				5	5	8	4	8	3	36	48	56	60	65	41	In	VDJ
CCTCAGAACCCAGGGACTCAGCTGTGTACTTCTGTGCCAGCAGTTTGGGTCTGCGGGGGGGCCTACAATGAGCAGTTCTTCGGGCCA		34	5.753545199174197E-4	49	TCRBV12	TCRBV12				TCRBV12-03/12-04,TCRBV12-04		TCRBD02-01*01	TCRBD02	TCRBD02-01	01				TCRBJ02-01*01	TCRBJ02	TCRBJ02-01	01				3	0	7	0	6	2	32	46	52	-1	61	34	Out	VDJ
CAGCCTGCAGAGCTTGGGGACTCGGCCGTGTATCTCTGTGCCAGCAGCTTAGGGGACAGGGTAACCGGGGAGCTGTTTTTTGGAGAA	CASSLGDRVTGELFF	27	4.5689917758148037E-4	45	TCRBV11-03*01	TCRBV11	TCRBV11-03	01				TCRBD01-01*01	TCRBD01	TCRBD01-01	01				TCRBJ02-02*01	TCRBJ02	TCRBJ02-02	01				1	2	0	3	0	5	36	-1	52	61	63	27	In	VDJ
ATCCGGTCCACAAAGCTGGAGGACTCAGCCATGTACTTCTGTGCCAGCATTAACACCTGGAGCTCCTACGAGCAGTACTTCGGGCCG	CASINTWSSYEQYF	17	2.8767725995870985E-4	42	TCRBV02-01	TCRBV02	TCRBV02-01				01,03	TCRBD02-01*02	TCRBD02	TCRBD02-01	02				TCRBJ02-07*01	TCRBJ02	TCRBJ02-07	01				7	0	10	2	9	0	39	49	58	-1	62	17	In	VDJ
CAGCCCTCAGAACCCAGGGACTCAGCTGTGTACTTCTGTGCCAGCACCCCCGGCGTCAGCTCCTACAATGAGCAGTTCTTCGGGCCA	CASTPGVSSYNEQFF	36	6.091989034419738E-4	45	TCRBV12	TCRBV12				TCRBV12-03/12-04,TCRBV12-04						TCRBD01,TCRBD02	TCRBD01-01,TCRBD02-01		TCRBJ02-01*01	TCRBJ02	TCRBJ02-01	01				7	0	4	5	10	0	36	46	56	-1	59	36	In	VDJ
ATTCTGGAGTCCGCCAGCACCAACCAGACATCTATGTACCTCTGTGCCAGCGTAGGGACAGCTCCTGGCGAGCAGTACTTCGGGCCG	CASVGTAPGEQYF	24	4.061326022946492E-4	39	TCRBV28-01*01	TCRBV28	TCRBV28-01	01				TCRBD01-01*01	TCRBD01	TCRBD01-01	01				TCRBJ02-07*01	TCRBJ02	TCRBJ02-07	01				8	7	0	5	3	6	42	51	54	61	68	24	In	VDJ
AGCGCACAGAGCAGGAGGACTCCGCCGTGTATCTCTGTGCCAGCAGGTATGGGACAGGTAGGAAATCAGCCCCAGCATTTTGGTGAT		60	0.0010153315057366231	46	TCRBV07-08	TCRBV07	TCRBV07-08				01,03	TCRBD01-01*01	TCRBD01	TCRBD01-01	01				TCRBJ01-05*01	TCRBJ01	TCRBJ01-05	01				6	5	0	4	4	4	35	46	50	58	63	60	Out	VDJ
CACCTACACGCCCTGCAGCCAGAAGACTCAGCCCTGTATCTCTGCGCCAGCAGCCAAGGGATCTACTACGAGCAGTACTTCGGGCCG	CASSQGIYYEQYF	11	1.8614410938504755E-4	39	TCRBV04-01*01	TCRBV04	TCRBV04-01	01								TCRBD01,TCRBD02	TCRBD01-01,TCRBD02-01		TCRBJ02-07*01	TCRBJ02	TCRBJ02-07	01				1	4	1	8	0	3	42	-1	58	61	65	11	In	VDJ
CAGGTAGTGCGAGGAGATTCGGCAGCTTATTTCTGTGCCAGCTCACCACCGACAGGGGGCAACACCGGGGAGCTGTTTTTTGGAGAA	CASSPPTGGNTGELFF	18	3.045994517209869E-4	48	TCRBV18-01*01	TCRBV18	TCRBV18-01	01				TCRBD01-01*01	TCRBD01	TCRBD01-01	01				TCRBJ02-02*01	TCRBJ02	TCRBJ02-02	01				0	0	2	0	0	2	33	-1	50	-1	60	18	In	VDJ
GTGAACGCCTTGGAGCTGGACGACTCGGCCCTGTATCTCTGTGCCAGCAGCCCCCTGGGGGCAGACTATGGCTACACCTTCGGTTCG	CASSPLGADYGYTF	19	3.21521643483264E-4	42	TCRBV05-04*01	TCRBV05	TCRBV05-04	01				TCRBD01-01*01	TCRBD01	TCRBD01-01	01				TCRBJ01-02*01	TCRBJ01	TCRBJ01-02	01				4	2	6	0	5	3	39	51	56	62	64	19	In	VDJ
AGCACCTTGGAGCTGGGGGACTCGGCCCTTTATCTTTGCGCCAGCAGCTTGTACGGGGGGCTCAACTATGGCTACACCTTCGGTTCG	CASSLYGGLNYGYTF	13	2.1998849290960165E-4	45	TCRBV05-01*01	TCRBV05	TCRBV05-01	01				TCRBD02-01*01	TCRBD02	TCRBD02-01	01				TCRBJ01-02*01	TCRBJ01	TCRBJ01-02	01				1	3	8	1	2	2	36	51	53	60	63	13	In	VDJ
GCCTTGTTGCTGGGGGACTCGGCCCTCTATCTCTGTGCCAGCAGCTTGACCTCTTACTCTGGGGCCAACGTCCTGACTTTCGGGGCC	CASSLTSYSGANVLTF	7	1.1845534233593936E-4	48	TCRBV05-06*01	TCRBV05	TCRBV05-06	01								TCRBD01,TCRBD02	TCRBD01-01,TCRBD02-01		TCRBJ02-06*01	TCRBJ02	TCRBJ02-06	01				1	6	3	7	0	0	33	-1	48	50	56	7	In	VDJ
ATCCAGCCCTCAGAACCCAGGGACTCAGCTGTGTACTTCTGTGCCAGCAGTCCAACAGAGATGAACACTGAAGCTTTCTTTGGACAA	CASSPTEMNTEAFF	15	2.538328764341558E-4	42	TCRBV12	TCRBV12				TCRBV12-03/12-04,TCRBV12-04		TCRBD01-01*01	TCRBD01	TCRBD01-01	01				TCRBJ01-01*01	TCRBJ01	TCRBJ01-01	01				5	3	3	5	3	0	39	51	54	58	61	15	In	VDJ
ATTCTGGAGTCCGCCAGCACCAACCAGACATCTATGTACCTCTGTGCCAGCAGTTTACAGGAAAACTATGGCTACACCTTCGGTTCG	CASSLQENYGYTF	5	8.461095881138525E-5	39	TCRBV28-01*01	TCRBV28	TCRBV28-01	01				TCRBD01-01*01	TCRBD01	TCRBD01-01	01				TCRBJ01-02*01	TCRBJ01	TCRBJ01-02	01				2	2	4	4	0	2	42	-1	57	61	63	5	In	VDJ
ATCCGGTCCACAAAGCTGGAGGACTCAGCCATGTACTTCTGTGCCAGCACAGGGACAGGAACCGCCGGGGAGCTGTTTTTTGGAGAA	CASTGTGTAGELFF	23	3.8921041053237217E-4	42	TCRBV02-01	TCRBV02	TCRBV02-01				01,03	TCRBD01-01*01	TCRBD01	TCRBD01-01	01				TCRBJ02-02*01	TCRBJ02	TCRBJ02-02	01				7	5	0	4	2	6	39	49	51	59	64	23	In	VDJ
GTGAACGCCTTGTTGCTGGGGGACTCGGCCCTCTATCTCTGTGCCAGCAGCTTGTTTAGGGGGCGGCACGAGCAGTACTTCGGGCCG	CASSLFRGRHEQYF	15	2.538328764341558E-4	42	TCRBV05-06*01	TCRBV05	TCRBV05-06	01				TCRBD01-01*01	TCRBD01	TCRBD01-01	01				TCRBJ02-07*01	TCRBJ02	TCRBJ02-07	01				1	3	5	0	3	5	39	54	57	64	67	15	In	VDJ
AACGCCTTGGAGCTGGACGACTCGGCCCTGTATCTCTGTGCCAGCAGCCAGGATAGCGGTTATAATTCACCCCTCCACTTTGGGAAC	CASSQDSGYNSPLHF	9	1.5229972586049346E-4	45	TCRBV05-04*01	TCRBV05	TCRBV05-04	01				TCRBD02-01	TCRBD02	TCRBD02-01				01,02	TCRBJ01-06*02	TCRBJ01	TCRBJ01-06	02				4	1	5	5	5	4	36	48	53	59	60	9	In	VDJ
TTGGAGCTGGGGGACTCAGCCCTGTACTTCTGTGCCAGCAGCTTAGGCCGTCTGGGGGCTACTAATGAAAAACTGTTTTTTGGCAGT	CASSLGRLGATNEKLFF	19	3.21521643483264E-4	51	TCRBV13-01*01	TCRBV13	TCRBV13-01	01				TCRBD01-01*01	TCRBD01	TCRBD01-01	01				TCRBJ01-04*01	TCRBJ01	TCRBJ01-04	01				0	1	6	0	6	2	30	47	53	59	60	19	In	VDJ
TCCCTGGAGCTTGGTGACTCTGCTGTGTATTTCTGTGCCAGCAGTCGGACTCCGGGGTCTTCGGCCTACGAGCAGTACTTCGGGCCG	CASSRTPGSSAYEQYF	5	8.461095881138525E-5	48	TCRBV03-01/03-02*01	TCRBV03	TCRBV03-01/03-02	01				TCRBD02-01	TCRBD02	TCRBD02-01				01,02	TCRBJ02-07*01	TCRBJ02	TCRBJ02-07	01				6	13	1	10	2	2	33	44	46	51	64	5	In	VDJ
GGAGTCAGGGGACACAGCACTGTATTTCTGTGCCAGCAGCAACGGGGCCGACTAGCGGGAGGCCCATACGAGCAGTACTTCGGGCCG		7	1.1845534233593936E-4	53	TCRBV21-01*01	TCRBV21	TCRBV21-01	01				TCRBD02-01*02	TCRBD02	TCRBD02-01	02				TCRBJ02-07*01	TCRBJ02	TCRBJ02-07	01				3	4	2	1	7	4	28	42	49	62	66	7	Out	VDJ
CGGTCCACAAAGCTGGAGGACTCAGCCATGTACTTCTGTGCCAGCAGTGAAAGGTCTGCTGGGGCCTACGAGCAGTACTTCGGGCCG	CASSERSAGAYEQYF	5	8.461095881138525E-5	45	TCRBV02-01	TCRBV02	TCRBV02-01				01,03					TCRBD01,TCRBD02	TCRBD01-01,TCRBD02-01		TCRBJ02-07*01	TCRBJ02	TCRBJ02-07	01				2	0	6	2	9	2	36	51	60	-1	64	5	In	VDJ
CTGGAGTCCGCCAGCACCAACCAGACATCTATGTACCTCTGTGCCAGCAGTTTCTTCCAGGGGCGGAATGAGCAGTTCTTCGGGCCA	CASSFFQGRNEQFF	17	2.8767725995870985E-4	42	TCRBV28-01*01	TCRBV28	TCRBV28-01	01				TCRBD01-01*01	TCRBD01	TCRBD01-01	01				TCRBJ02-01*01	TCRBJ02	TCRBJ02-01	01				3	3	4	2	4	7	39	53	57	63	66	17	In	VDJ
ATCCAGCGCACAGAGCAGCGGGACTCGGCCATGTATCGCTGTGCCAGCAGCTTAGGGGAGACGACCCATGAAGCTTTCTTTGGACAA	CASSLGETTHEAFF	11	1.8614410938504755E-4	42	TCRBV07-06*01	TCRBV07	TCRBV07-06	01				TCRBD02-01*02	TCRBD02	TCRBD02-01	02				TCRBJ01-01*01	TCRBJ01	TCRBJ01-01	01				1	8	9	2	0	7	39	-1	55	60	68	11	In	VDJ
GTGAACGCCTTGTTGCTGGGGGACTCGGCCCTCTATCTCTGTGCCAGCAGCTTAGGTTCTTCTGGAAACACCATATATTTTGGAGAG	CASSLGSSGNTIYF	17	2.8767725995870985E-4	42	TCRBV05-06*01	TCRBV05	TCRBV05-06	01								TCRBD01,TCRBD02	TCRBD01-01,TCRBD02-01		TCRBJ01-03*01	TCRBJ01	TCRBJ01-03	01				2	4	5	4	0	1	39	-1	53	56	60	17	In	VDJ
TCTGCCAGGCCCTCACATACCTCTCAGTACCTCTGTGCCAGCAGTGCGACTAGCGGGAGGCGTGATGATGAGCAGTTCTTCGGGCCA	CASSATSGRRDDEQFF	22	3.722882187700951E-4	48	TCRBV25-01*01	TCRBV25	TCRBV25-01	01				TCRBD02-01*02	TCRBD02	TCRBD02-01	02				TCRBJ02-01*01	TCRBJ02	TCRBJ02-01	01				4	7	2	1	1	8	33	46	47	60	67	22	In	VDJ
TCTGCTGTACCCTCTCAGACATCTGTGTACTTCTGTGCCAGCAGTGACGGAGTCGGCAGGGGTGGCTCTGAAGCTTTCTTTGGACAA	CASSDGVGRGGSEAFF	13	2.1998849290960165E-4	48	TCRBV06-04*01	TCRBV06	TCRBV06-04	01				TCRBD01-01*01	TCRBD01	TCRBD01-01	01				TCRBJ01-01*01	TCRBJ01	TCRBJ01-01	01				2	5	4	2	8	6	33	48	56	62	67	13	In	VDJ
GTGAACGCCTTGTTGCTGGGGGACTCGGCCCTCTATCTCTGTGCCAGCAGGTTATATGGCGTTGGGGAGACCCAGTACTTCGGGCCA	CASRLYGVGETQYF	6	1.015331505736623E-4	42	TCRBV05-06*01	TCRBV05	TCRBV05-06	01								TCRBD01,TCRBD02	TCRBD01-01,TCRBD02-01		TCRBJ02-05*01	TCRBJ02	TCRBJ02-05	01				5	0	0	9	13	5	39	50	63	-1	66	6	In	VDJ
NNNNNNNTGTCGGCTGCTCCCTCCCAGACATCTGTGTACTTCTGTGCCAGCAGTTACGGTGGGGCAGATACGCAGTATTTTGGCCCA	CASSYGGADTQYF	23	3.8921041053237217E-4	39	TCRBV06-05*01	TCRBV06	TCRBV06-05	01								TCRBD01,TCRBD02	TCRBD01-01,TCRBD02-01		TCRBJ02-03*01	TCRBJ02	TCRBJ02-03	01				2	0	6	2	3	4	42	57	60	-1	64	23	In	VDJ
AATGTGAACGCCTTGTTGCTGGGGGACTCGGCCCTCTATCTCTGTGCCAGCAGCCCAGGACGACAGAATGGCTACACCTTCGGTTCG	CASSPGRQNGYTF	5	8.461095881138525E-5	39	TCRBV05-06*01	TCRBV05	TCRBV05-06	01				TCRBD01-01*01	TCRBD01	TCRBD01-01	01				TCRBJ01-02*01	TCRBJ01	TCRBJ01-02	01				4	1	2	5	7	6	42	54	61	66	67	5	In	VDJ
NCTCTGAAGATCCGGTCCACAAAGCTGGAGGACTCAGCCATGTACTTCTGTGCCAGCAGTGAAGCGTTTGAAGCTTTCTTTGGACAA	CASSEAFEAFF	7	1.1845534233593936E-4	33	TCRBV02-01	TCRBV02	TCRBV02-01				01,03								TCRBJ01-01*01	TCRBJ01	TCRBJ01-01	01				0	3	0	0	0	7	48	-1	-1	65	68	7	In	VJ
ACAGTGACCAGTGCCCATCCTGAAGACAGCAGCTTCTACATCTGCAGTGCTAGAGATGGGGCAGGAGAATCCTCCACCTTCGGTTCG	CSARDGAGESSTF	6	1.015331505736623E-4	39	TCRBV20	TCRBV20				TCRBV20-01,TCRBV20-or09_02		TCRBD01-01*01	TCRBD01	TCRBD01-01	01				TCRBJ01-02*01	TCRBJ01	TCRBJ01-02	01				0	12	7	0	1	13	42	56	57	62	74	6	In	VDJ
AAGACTCAGCCCTGTATCTCTGCGCCAGCAGCCAAGGTACGTTCGACAGGTCCAGTTCTCTCTGGAAACACCATATATTTTGGAGAG		11	1.8614410938504755E-4	61	TCRBV04-01*01	TCRBV04	TCRBV04-01	01				TCRBD01-01*01	TCRBD01	TCRBD01-01	01				TCRBJ01-03*01	TCRBJ01	TCRBJ01-03	01				1	9	2	4	8	0	20	36	44	50	59	11	Out	VDJ
CTGGAGCTGGGGGACTCAGCTTTGTATTTCTGTGCCAGCAGCCATAACCTCCTAGCGGGAGGTGGTTATGAGCAGTTCTTCGGGCCA	CASSHNLLAGGGYEQFF	9	1.5229972586049346E-4	51	TCRBV09-01*01	TCRBV09	TCRBV09-01	01				TCRBD02-01*02	TCRBD02	TCRBD02-01	02				TCRBJ02-01*01	TCRBJ02	TCRBJ02-01	01				4	5	4	1	9	8	30	42	51	62	67	9	In	VDJ
CCTGCAGAGCTTGGGGACTCGGCCATGTATCTCTGTGCCAGCAGCTCTGGACTAGCGGGACCCACAGATACGCAGTATTTTGGCCCA	CASSSGLAGPTDTQYF	4	6.76887670491082E-5	48	TCRBV11-01*01	TCRBV11	TCRBV11-01	01				TCRBD02-01*02	TCRBD02	TCRBD02-01	02				TCRBJ02-03*01	TCRBJ02	TCRBJ02-03	01				4	2	1	3	2	2	33	46	48	60	62	4	In	VDJ
ACGTTGGCGTCTGCTGTACCCTCTCAGACATCTGTGTACTTCTGTGCCAGCAGTGAAGATGAAAAGGGAGAGCAGTTCTTCGGGCCA	CASSEDEKGEQFF	26	4.399769858192033E-4	39	TCRBV06-04*01	TCRBV06	TCRBV06-04	01								TCRBD01,TCRBD02	TCRBD01-01,TCRBD02-01		TCRBJ02-01*01	TCRBJ02	TCRBJ02-01	01				3	0	0	8	9	10	42	56	65	-1	69	26	In	VDJ
CACGGAGTCAGGGGACACAGCACTGTATTTCTGTGCCAGCAGCAAAGCTGAGAAGGGTCCCACCAAGAGACCCAGTACTTCGGGCCA		8	1.353775340982164E-4	50	TCRBV21-01*01	TCRBV21	TCRBV21-01	01								TCRBD01,TCRBD02	TCRBD01-01,TCRBD02-01		TCRBJ02-05*01	TCRBJ02	TCRBJ02-05	01				0	4	5	3	5	0	31	48	53	57	61	8	Out	VDJ
TGTGACATCGGCCCAAAAGAACCCGACAGCTTTCTATCTCTGTGCCAGTAGTATCCGTTGGACGGAATTGAGCAGTACTTCGGGCCG		12	2.030663011473246E-4	41	TCRBV19-01*01	TCRBV19	TCRBV19-01	01								TCRBD01,TCRBD02	TCRBD01-01,TCRBD02-01		TCRBJ02-07*01	TCRBJ02	TCRBJ02-07	01				3	6	1	7	5	7	40	54	59	63	69	12	Out	VDJ
AGTCCACGGAGTCAGGGGACACAGCACTGTATTTCTGTGCCAGCAGCAAAGAGGGCAGGGGGAATTTACGAGCAGTACTTCGGGCCG		19	3.21521643483264E-4	46	TCRBV21-01*01	TCRBV21	TCRBV21-01	01				TCRBD01-01*01	TCRBD01	TCRBD01-01	01				TCRBJ02-07*01	TCRBJ02	TCRBJ02-07	01				1	4	4	1	4	4	35	51	55	62	66	19	Out	VDJ
GGAGTCGCCCAGCCCCAACCAGACCTCTCTGTACTTCTGTGCCAGCACTCCTCGTTGGGGAACTCCTACGAGCAGTACTTCGGGCCG		11	1.8614410938504755E-4	44	TCRBV27-01*01	TCRBV27	TCRBV27-01	01								TCRBD01,TCRBD02	TCRBD01-01,TCRBD02-01		TCRBJ02-07*01	TCRBJ02	TCRBJ02-07	01				7	1	0	8	10	0	37	47	57	61	62	11	Out	VDJ
AGATCCAGCGCACAGAGCAGCGGGACTCGGCCATGTATCGCTGTGCCAGCAGCGAACAGGGGGCCCTATGGCTACACCTTCGGTTCG		22	3.722882187700951E-4	40	TCRBV07-06*01	TCRBV07	TCRBV07-06	01				TCRBD01-01*01	TCRBD01	TCRBD01-01	01				TCRBJ01-02*01	TCRBJ01	TCRBJ01-02	01				5	1	3	0	2	4	41	53	55	64	65	22	Out	VDJ
GCTCTCTGGAGCTGGGGGACTCAGCTTTGTATTTCTGTGCCAGCAGCGTAAGGGCCTAGGTCGTACAATGAGCAGTTCTTCGGGCCA		17	2.8767725995870985E-4	46	TCRBV09-01*01	TCRBV09	TCRBV09-01	01								TCRBD01,TCRBD02	TCRBD01-01,TCRBD02-01		TCRBJ02-01*01	TCRBJ02	TCRBJ02-01	01				1	9	5	3	0	4	35	-1	50	54	63	17	Out	VDJ
TCCCTGGAGCTTGGTGACTCTGCTGTGTATTTCTGTGCCAGCAGCCATTGGCACCGGGACAGCGGAAACACCATATATTTTGGAGAG	CASSHWHRDSGNTIYF	5	8.461095881138525E-5	48	TCRBV03-01/03-02*01	TCRBV03	TCRBV03-01/03-02	01				TCRBD01-01*01	TCRBD01	TCRBD01-01	01				TCRBJ01-03*01	TCRBJ01	TCRBJ01-03	01				3	1	0	5	8	4	33	47	55	62	63	5	In	VDJ
CACACCCTGCAGCCAGAAGACTCGGCCCTGTATCTCTGTGCCAGCCGCGGGAGCGGGAGGTTAACCGGGGAGCTGTTTTTTGGAGAA	CASRGSGRLTGELFF	9	1.5229972586049346E-4	45	TCRBV04-02	TCRBV04	TCRBV04-02				01,02	TCRBD02-01*02	TCRBD02	TCRBD02-01	02				TCRBJ02-02*01	TCRBJ02	TCRBJ02-02	01				8	3	6	1	6	5	36	45	51	60	63	9	In	VDJ
CTGAGCTCTCTGGAGCTGGGGGACTCAGCTTTGTATTTCTGTGCCAGCAGCGTAGAGCAGCTTAATTCACCCCTCCACTTTGGGAAC	CASSVEQLNSPLHF	16	2.707550681964328E-4	42	TCRBV09-01*01	TCRBV09	TCRBV09-01	01								TCRBD01,TCRBD02	TCRBD01-01,TCRBD02-01		TCRBJ01-06*02	TCRBJ01	TCRBJ01-06	02				0	2	4	5	2	6	39	55	57	60	62	16	In	VDJ
NTGAAGATCCAGCCCTCAGAACCCAGGGACTCAGCTGTGTACTTCTGTGCCAGCAGAATTGGGACAGGAATCTACACCTTCGGTTCG	CASRIGTGIYTF	3	5.076657528683115E-5	36	TCRBV12-03/12-04*01	TCRBV12	TCRBV12-03/12-04	01				TCRBD01-01*01	TCRBD01	TCRBD01-01	01				TCRBJ01-02*01	TCRBJ01	TCRBJ01-02	01				6	3	0	4	4	10	45	56	60	68	71	3	In	VDJ
ACTGTGACATCGGCCCAAAAGAACCCGACAGCTTTCTATCTCTGTGCCAGTAGCCCTCAGGGTTTTTATGGCTACACCTTCGGTTCG	CASSPQGFYGYTF	7	1.1845534233593936E-4	39	TCRBV19-01*01	TCRBV19	TCRBV19-01	01				TCRBD01-01*01	TCRBD01	TCRBD01-01	01				TCRBJ01-02*01	TCRBJ01	TCRBJ01-02	01				6	4	4	3	4	5	42	53	57	62	66	7	In	VDJ
AAGATCCAGCGCACAGAGCAGGAGGACTCCGCCGTGTATCTCTGTGCCAGCAGCTTTAGCGGCAATCAGCCCCAGCATTTTGGTGAT	CASSFSGNQPQHF	14	2.3691068467187872E-4	39	TCRBV07-08*01	TCRBV07	TCRBV07-08	01				TCRBD02-01	TCRBD02	TCRBD02-01				01,02	TCRBJ01-05*01	TCRBJ01	TCRBJ01-05	01				3	0	5	6	0	2	42	-1	56	-1	61	14	In	VDJ
GCCCAAAAGAACCCGACAGCTTTCTATCTCTGTGCCAGTAGTATAGTAACAGGCTAAAAAAGGGCTTATGGCTACACCTTCGGTTCG	CASSIVTG*KRAYGYTF	7	1.1845534233593936E-4	51	TCRBV19-01*01	TCRBV19	TCRBV19-01	01				TCRBD01-01*01	TCRBD01	TCRBD01-01	01				TCRBJ01-02*01	TCRBJ01	TCRBJ01-02	01				1	13	3	4	2	5	30	46	48	53	66	7	Stop	VDJ
ACCAGTGCCCATCCTGAAGACAGCAGCTTCTACATCTGCAGTGCCCCCGACGACAGGGGACACGGCCTAGAGCAGTTCTTCGGGCCA	CSAPDDRGHGLEQFF	21	3.5536602700781805E-4	45	TCRBV20	TCRBV20				TCRBV20-01,TCRBV20-or09_02		TCRBD01-01*01	TCRBD01	TCRBD01-01	01				TCRBJ02-01*01	TCRBJ02	TCRBJ02-01	01				6	10	2	2	7	10	36	44	51	59	69	21	In	VDJ
TGCCATCCCCAACCAGACAGCTCTTTACTTCTGTGCCACCAGTGATTTCTAGCGGGAGTTTTTCCATACGAGCAGTACTTCGGGCCG		4	6.76887670491082E-5	50	TCRBV24-01*01	TCRBV24	TCRBV24-01	01				TCRBD02-01*02	TCRBD02	TCRBD02-01	02				TCRBJ02-07*01	TCRBJ02	TCRBJ02-07	01				1	8	4	2	0	4	31	-1	48	58	66	4	Out	VDJ
TTGTTGCTGGGGGACTCGGCCCTGTATCTCTGTGCCAGCAGCTTGGAAGATGTGGGCAGGGGCTCATACGAGCAGTACTTCGGGCCG	CASSLEDVGRGSYEQYF	8	1.353775340982164E-4	51	TCRBV05-05*01	TCRBV05	TCRBV05-05	01				TCRBD01-01*01	TCRBD01	TCRBD01-01	01				TCRBJ02-07*01	TCRBJ02	TCRBJ02-07	01				0	4	4	2	10	4	30	46	56	62	66	8	In	VDJ
TGAAGATCCAGCGCACAGAGCAGGAGGACTCGGCCGTGTATCTCTGTGCCAGAACCCCGGGACAGCTACGAGCAGTACTTCGGGCCG		3	5.076657528683115E-5	37	TCRBV07	TCRBV07				TCRBV07-02,TCRBV07-08		TCRBD01-01*01	TCRBD01	TCRBD01-01	01				TCRBJ02-07*01	TCRBJ02	TCRBJ02-07	01				9	0	0	5	6	3	44	52	58	-1	65	3	Out	VDJ
GAGCTTGGTGACTCTGCTGTGTATTTCTGTGCCAGCAGCCAATCCGGACAGCCTACAAGCTCTGGAAACACCATATATTTTGGAGAG	CASSQSGQPTSSGNTIYF	6	1.015331505736623E-4	54	TCRBV03-01/03-02*01	TCRBV03	TCRBV03-01/03-02	01				TCRBD01-01*01	TCRBD01	TCRBD01-01	01				TCRBJ01-03*01	TCRBJ01	TCRBJ01-03	01				2	8	1	5	3	0	27	42	45	51	59	6	In	VDJ
GAGTCCGCCAGCACCAACCAGACATCTATGTACCTCTGTGCCAGCAGTTTTGGGGGGAAGGAAACCGGGGAGCTGTTTTTTGGAGAA	CASSFGGKETGELFF	6	1.015331505736623E-4	45	TCRBV28-01*01	TCRBV28	TCRBV28-01	01				TCRBD02-01*01	TCRBD02	TCRBD02-01	01				TCRBJ02-02*01	TCRBJ02	TCRBJ02-02	01				3	6	9	1	1	5	36	50	51	57	63	6	In	VDJ
AGGTAGTGCGAGGAGATTCGGCAGCTTATTTCTGTGCCAGCTCTCAATGGACTAGCGGGAACCGACTACGAGCAGTACTTCGGGCCG		5	8.461095881138525E-5	49	TCRBV18-01*01	TCRBV18	TCRBV18-01	01				TCRBD02-01*02	TCRBD02	TCRBD02-01	02				TCRBJ02-07*01	TCRBJ02	TCRBJ02-07	01				6	5	1	3	5	3	32	43	48	60	65	5	Out	VDJ
GCACAGAGCAGCGGGACTCAGCCATGTATCGCTGTGCCAGCAGCTTAAGTCGTTTTTCTTGGGTTCCGTGGCTACACCTTCGGTTCG		4	6.76887670491082E-5	49	TCRBV07-07*01	TCRBV07	TCRBV07-07	01								TCRBD01,TCRBD02	TCRBD01-01,TCRBD02-01		TCRBJ01-02*01	TCRBJ01	TCRBJ01-02	01				2	5	0	9	13	7	32	47	60	63	68	4	Out	VDJ
AACGCCTTGTTGCTGGGGGACTCGGCCCTCTATCTCTGTGCCAGCAGCTTGGTAGGTCAGCCCGGAAACACCATATATTTTGGAGAG	CASSLVGQPGNTIYF	4	6.76887670491082E-5	45	TCRBV05-06*01	TCRBV05	TCRBV05-06	01								TCRBD01,TCRBD02	TCRBD01-01,TCRBD02-01		TCRBJ01-03*01	TCRBJ01	TCRBJ01-03	01				0	3	4	5	5	4	36	52	57	60	63	4	In	VDJ
AAGATCCAGCCCTCAGAACCCAGGGACTCAGCTGTGTACTTCTGTGCCAGCAGTTTACTGGATAATCAGCCCCAGCATTTTGGTGAT	CASSLLDNQPQHF	4	6.76887670491082E-5	39	TCRBV12-03/12-04*01	TCRBV12	TCRBV12-03/12-04	01								TCRBD01,TCRBD02	TCRBD01-01,TCRBD02-01		TCRBJ01-05*01	TCRBJ01	TCRBJ01-05	01				2	1	1	8	2	4	42	57	59	62	63	4	In	VDJ
ATCAATTCCCTGGAGCTTGGTGACTCTGCTGTGTATTTCTGTGCCAGCAGCCAACATGAGGGGGCTGGGGGCTACACCTTCGGTTCG	CASSQHEGAGGYTF	5	8.461095881138525E-5	42	TCRBV03-01/03-02*01	TCRBV03	TCRBV03-01/03-02	01				TCRBD01-01*01	TCRBD01	TCRBD01-01	01				TCRBJ01-02*01	TCRBJ01	TCRBJ01-02	01				2	4	5	0	4	8	39	54	58	65	69	5	In	VDJ
GAGTCCGCTACCAGCTCCCAGACATCTGTGTACTTCTGTGCCATCAGTCGTGGTCGGGACAGGACCTACGAGCAGTACTTCGGGCCG	CAISRGRDRTYEQYF	5	8.461095881138525E-5	45	TCRBV10-03*01	TCRBV10	TCRBV10-03	01				TCRBD01-01*01	TCRBD01	TCRBD01-01	01				TCRBJ02-07*01	TCRBJ02	TCRBJ02-07	01				5	1	0	4	7	2	36	48	55	63	64	5	In	VDJ
AGTCTGCTGCCTCCTCCCAGACATCTGTATATTTCTGCGCCAGCAGGGAAAAGACTAGCTGGGAGACGGGAGCAGTACTTCGGGCCG		9	1.5229972586049346E-4	46	TCRBV10-01	TCRBV10	TCRBV10-01				01,03	TCRBD02-01	TCRBD02	TCRBD02-01				01,02	TCRBJ02-07*01	TCRBJ02	TCRBJ02-07	01				6	10	2	7	6	7	35	46	52	59	69	9	Out	VDJ
CCTGAAGATCCAGCGCACAGAGCAGGGGGACTCGGCCATGTATCTCTGTGCCAGCAGCCTAGCGGGAGCGAGCAGTACTTCGGGCCG		4	6.76887670491082E-5	35	TCRBV07-09*01	TCRBV07	TCRBV07-09	01				TCRBD02-01*02	TCRBD02	TCRBD02-01	02				TCRBJ02-07*01	TCRBJ02	TCRBJ02-07	01				0	0	9	2	0	6	46	-1	63	-1	68	4	Out	VDJ
ATGAGCTCCTTGGAGCTGGGGGACTCAGCCCTGTACTTCTGTGCCAGCAGGCGGTACACCGAGCACTACGAGCAGTACTTCGGGCCG	CASRRYTEHYEQYF	4	6.76887670491082E-5	42	TCRBV13-01*01	TCRBV13	TCRBV13-01	01				TCRBD02-01	TCRBD02	TCRBD02-01				01,02	TCRBJ02-07*01	TCRBJ02	TCRBJ02-07	01				6	11	7	5	0	3	39	-1	50	54	65	4	In	VDJ
GTGAACGCCTTGGAGCTGGACGACTCGGCCCTGTATCTCTGTGCCAGCAGCTTGACAGGGAGCTACAATGAGCAGTTCTTCGGGCCA	CASSLTGSYNEQFF	22	3.722882187700951E-4	42	TCRBV05-04*01	TCRBV05	TCRBV05-04	01				TCRBD01-01*01	TCRBD01	TCRBD01-01	01				TCRBJ02-01*01	TCRBJ02	TCRBJ02-01	01				1	2	3	3	0	3	39	-1	54	60	62	22	In	VDJ
GGCGTCTGCTGTACCCTCTCAGACATCTGTGTACTTCTGTGCCAGGTTCTACTAGCGGGTTAGGTCGGGGAGCTGTTTTTTGGAGAA		13	2.1998849290960165E-4	44	TCRBV06-04*01	TCRBV06	TCRBV06-04	01				TCRBD02-01	TCRBD02	TCRBD02-01				01,02	TCRBJ02-02*01	TCRBJ02	TCRBJ02-02	01				9	6	3	4	5	7	37	45	50	59	65	13	Out	VDJ
ATCCAGCCCTCAGAACCCAGGGACTCAGCTGTGTACTTCTGTGCCAGCAGCCCTCTTTCTATGAACACTGAAGCTTTCTTTGGACAA	CASSPLSMNTEAFF	24	4.061326022946492E-4	42	TCRBV12	TCRBV12				TCRBV12-03/12-04,TCRBV12-04		TCRBD02-01	TCRBD02	TCRBD02-01				01,02	TCRBJ01-01*01	TCRBJ01	TCRBJ01-01	01				6	0	4	9	8	0	39	50	58	-1	61	24	In	VDJ
TCCACAAAGCTGGAGGACTCAGCCATGTACTTCTGTGCCAGCAGGCCACACAGGGGAAAGGGCAATCAGCCCCAGCATTTTGGTGAT	CASRPHRGKGNQPQHF	5	8.461095881138525E-5	48	TCRBV02-01	TCRBV02	TCRBV02-01				01,03	TCRBD01-01*01	TCRBD01	TCRBD01-01	01				TCRBJ01-05*01	TCRBJ01	TCRBJ01-05	01				6	5	3	2	5	2	33	44	49	56	61	5	In	VDJ
TTCTCCCTGATTCTGGAGTCCGCCAGCACCAACCAGACATCTATGTACCTCTGTGCCAGCAGTACGCAGCCCCAGCATTTTGGTGAT	CASSTQPQHF	3	5.076657528683115E-5	30	TCRBV28-01*01	TCRBV28	TCRBV28-01	01								TCRBD01,TCRBD02	TCRBD01-01,TCRBD02-01		TCRBJ01-05*01	TCRBJ01	TCRBJ01-05	01				5	1	3	7	0	7	51	-1	63	65	66	3	In	VDJ
AGCACCTTGGAGCTGGGGGACTCGGCCCTTTATCTTTGCGCCAGCAGCTTGGCCCGAAACTATAATTCACCCCTCCACTTTGGGAAC	CASSLARNYNSPLHF	7	1.1845534233593936E-4	45	TCRBV05-01*01	TCRBV05	TCRBV05-01	01								TCRBD01,TCRBD02	TCRBD01-01,TCRBD02-01		TCRBJ01-06*02	TCRBJ01	TCRBJ01-06	02				0	2	2	8	3	3	36	52	55	57	59	7	In	VDJ
CAGCCTGCAGAGCTTGGGGACTCGGCCGTGTATCTCTGTGCCAGCAGCTACCGGACAGGGCGGGAAGAGACCCAGTACTTCGGGCCA	CASSYRTGREETQYF	2	3.38443835245541E-5	45	TCRBV11-03*01	TCRBV11	TCRBV11-03	01				TCRBD01-01*01	TCRBD01	TCRBD01-01	01				TCRBJ02-05*01	TCRBJ02	TCRBJ02-05	01				4	4	1	3	3	3	36	49	52	60	64	2	In	VDJ
GAAGACTCAGCCCTGTATCTCTGCGCCAGCAGCCAAACATTGTCACAGGGGGCTGGAGTACGGAACACTGAAGCTTTCTTTGGACAA	CASSQTLSQGAGVRNTEAFF	6	1.015331505736623E-4	60	TCRBV04-01*01	TCRBV04	TCRBV04-01	01				TCRBD01-01*01	TCRBD01	TCRBD01-01	01				TCRBJ01-01*01	TCRBJ01	TCRBJ01-01	01				2	9	3	0	8	1	21	36	44	53	62	6	In	VDJ
AATTCCCTGGAGCTTGGTGACTCTGCTGTGTATTTCTGTGCCAGCAGCCAAGGGCTGGGCCTTAATCAGCCCCAGCATTTTGGTGAT	CASSQGLGLNQPQHF	3	5.076657528683115E-5	45	TCRBV03-01/03-02*01	TCRBV03	TCRBV03-01/03-02	01				TCRBD01-01*01	TCRBD01	TCRBD01-01	01				TCRBJ01-05*01	TCRBJ01	TCRBJ01-05	01				1	3	8	0	4	4	36	52	56	60	63	3	In	VDJ
CTGAAGATCCGGTCCACAAAGCTGGAGGACTCAGCCATGTACTTCTGTGCCAGCGGGACAGGGAATTCACCCCTCCACTTTGGGAAC	CASGTGNSPLHF	3	5.076657528683115E-5	36	TCRBV02-01	TCRBV02	TCRBV02-01				01,03	TCRBD01-01*01	TCRBD01	TCRBD01-01	01				TCRBJ01-06*02	TCRBJ01	TCRBJ01-06	02				8	0	0	3	0	7	45	-1	54	-1	63	3	In	VDJ
ACAGTGACCAGTGCCCATCCTGAAGACAGCAGCTTCTACATCTGCAGTGCTAGAGTACAAACTAACACTGAAGCTTTCTTTGGACAA	CSARVQTNTEAFF	5	8.461095881138525E-5	39	TCRBV20	TCRBV20				TCRBV20-01,TCRBV20-or09_02						TCRBD01,TCRBD02	TCRBD01-01,TCRBD02-01		TCRBJ01-01*01	TCRBJ01	TCRBJ01-01	01				1	4	3	6	1	2	42	55	56	59	63	5	In	VDJ
ATCCAGCCTGCAGAGCTTGAGGACTCGGCCGTGTATCTCTGTGCCAGCAGCCCTACCGGGACAGTATACGAGCAGTACTTCGGGCCG	CASSPTGTVYEQYF	3	5.076657528683115E-5	42	TCRBV11	TCRBV11				TCRBV11-02,TCRBV11-03		TCRBD01-01*01	TCRBD01	TCRBD01-01	01				TCRBJ02-07*01	TCRBJ02	TCRBJ02-07	01				5	2	0	5	6	4	39	51	57	64	66	3	In	VDJ
ACCAACCAGACATCTATGTACCTCTGTGCCAGCAGTTTTCGTCCTTCACCCGTTTTTCAAGTAAACTATGGCTACACCTTCGGTTCG	CASSFRPSPVFQVNYGYTF	5	8.461095881138525E-5	57	TCRBV28-01*01	TCRBV28	TCRBV28-01	01								TCRBD01,TCRBD02	TCRBD01-01,TCRBD02-01		TCRBJ01-02*01	TCRBJ01	TCRBJ01-02	01				3	14	3	7	9	2	24	38	47	49	63	5	In	VDJ
NTGTCGGCTGCTCCCTCCCAGACATCTGTGTACTTCTGTGCCAGCAGTGATCAGGGGGGTAGCAATCAGCCCCAGCATTTTGGTGAT	CASSDQGGSNQPQHF	6	1.015331505736623E-4	45	TCRBV06-01*01	TCRBV06	TCRBV06-01	01				TCRBD01-01*01	TCRBD01	TCRBD01-01	01				TCRBJ01-05*01	TCRBJ01	TCRBJ01-05	01				3	1	4	1	1	0	36	50	51	58	59	6	In	VDJ
GTGAGCACCTTGGAGCTGGGGGACTCGGCCCTTTATCTTTGCGCCAGCAGGACGGGACCGACCTACAATGAGCAGTTCTTCGGGCCA	CASRTGPTYNEQFF	2	3.38443835245541E-5	42	TCRBV05-01*01	TCRBV05	TCRBV05-01	01								TCRBD01,TCRBD02	TCRBD01-01,TCRBD02-01		TCRBJ02-01*01	TCRBJ02	TCRBJ02-01	01				5	3	0	7	3	2	39	50	53	58	61	2	In	VDJ
CTGGAGTCAGCTACCCGCTCCCAGACATCTGTGTATTTCTGCGCCAGCAGTGAAGACGGGATGAACACTGAAGCTTTCTTTGGACAA	CASSEDGMNTEAFF	9	1.5229972586049346E-4	42	TCRBV10-02*01	TCRBV10	TCRBV10-02	01				TCRBD02-01*02	TCRBD02	TCRBD02-01	02				TCRBJ01-01*01	TCRBJ01	TCRBJ01-01	01				3	0	8	3	3	0	39	53	56	-1	61	9	In	VDJ
CAAAAGAACCCGACAGCTTTCTATCTCTGTGCCAGTAGTGCCCCCTACCAAGTTATGGATAGCAATCAGCCCCAGCATTTTGGTGAT	CASSAPYQVMDSNQPQHF	21	3.5536602700781805E-4	54	TCRBV19-01*01	TCRBV19	TCRBV19-01	01								TCRBD01,TCRBD02	TCRBD01-01,TCRBD02-01		TCRBJ01-05*01	TCRBJ01	TCRBJ01-05	01				5	0	1	8	17	0	27	39	56	-1	59	21	In	VDJ
CAGCCCTCAGAACCCAGGGACTCAGCTGTGTACTTCTGTGCCAGCAGCCCAAGCGGGAGGGCCGCCGGGGAGCTGTTTTTTGGAGAA	CASSPSGRAAGELFF	4	6.76887670491082E-5	45	TCRBV12	TCRBV12				TCRBV12-03/12-04,TCRBV12-04		TCRBD02-01*02	TCRBD02	TCRBD02-01	02				TCRBJ02-02*01	TCRBJ02	TCRBJ02-02	01				6	3	6	0	4	6	36	47	51	61	64	4	In	VDJ
ACTCTGAAGATCCAGCGCACAGAGCAGGGGGACTCGGCCATGTATCTCTGTGCCAGCAGCTCGGTGGGTCCCCTCCACTTTGGGAAT	CASSSVGPLHF	12	2.030663011473246E-4	33	TCRBV07-09*01	TCRBV07	TCRBV07-09	01								TCRBD01,TCRBD02	TCRBD01-01,TCRBD02-01		TCRBJ01-06*01	TCRBJ01	TCRBJ01-06	01				4	1	0	9	4	13	48	61	65	68	69	12	In	VDJ
ACTCTGACAGTGACCAGTGCCCATCCTGAAGACAGCAGCTTCTACATCTGCAGTGCTGGGACGTTCAAGGAGCAGTTCTTCGGGCCA	CSAGTFKEQFF	21	3.5536602700781805E-4	33	TCRBV20-01	TCRBV20	TCRBV20-01				01,04					TCRBD01,TCRBD02	TCRBD01-01,TCRBD02-01		TCRBJ02-01*01	TCRBJ02	TCRBJ02-01	01				5	7	0	7	0	10	48	-1	57	62	69	21	In	VDJ
GTGAGCACCTTGGAGCTGGGGGACTCGGCCCTTTATCTTTGCGCCAGCAGCTTGGATGGCGGGGGCTACGAGCAGTACTTCGGGCCG	CASSLDGGGYEQYF	4	6.76887670491082E-5	42	TCRBV05-01*01	TCRBV05	TCRBV05-01	01				TCRBD02-01*01	TCRBD02	TCRBD02-01	01				TCRBJ02-07*01	TCRBJ02	TCRBJ02-07	01				0	0	7	2	3	3	39	55	58	-1	65	4	In	VDJ
AAGATCCAGCGCACAGAGCAGCGGGACTCGGCCATGTATCGCTGTGCCAGCAGCTTAGGGGGGGACAATGAGCAGTTCTTCGGGCCA	CASSLGGDNEQFF	15	2.538328764341558E-4	39	TCRBV07-06*01	TCRBV07	TCRBV07-06	01				TCRBD02-01*01	TCRBD02	TCRBD02-01	01				TCRBJ02-01*01	TCRBJ02	TCRBJ02-01	01				1	0	9	1	0	5	42	-1	58	-1	64	15	In	VDJ
AGGTAGTGCGAGGAGATTCGGCAGCTTATTTCTGTGCCAGCTCACCACCTCAACGGCCCCAATGGGGATACGCAGTATTTTGGCCCA		8	1.353775340982164E-4	49	TCRBV18-01*01	TCRBV18	TCRBV18-01	01								TCRBD01,TCRBD02	TCRBD01-01,TCRBD02-01		TCRBJ02-03*01	TCRBJ02	TCRBJ02-03	01				0	0	0	9	14	6	32	49	63	-1	66	8	Out	VDJ
AATTCCCTGGAGCTTGGTGACTCTGCTGTGTATTTCTGTGCCAGCAGCCCCCGAAGGGGGTTCGAGGGTGGCTACACCTTCGGTTCG	CASSPRRGFEGGYTF	7	1.1845534233593936E-4	45	TCRBV03-01/03-02*01	TCRBV03	TCRBV03-01/03-02	01				TCRBD01-01*01	TCRBD01	TCRBD01-01	01				TCRBJ01-02*01	TCRBJ01	TCRBJ01-02	01				4	8	5	1	5	7	36	49	54	60	68	7	In	VDJ
GAGCTGAATGTGAACGCCTTGGAGCTGGAGGACTCGGCCCTGTATCTCTGTGCCAGCAGCTTGTACGGAAGCTACACCTTCGGTTCG	CASSLYGSYTF	4	6.76887670491082E-5	33	TCRBV05-08*01	TCRBV05	TCRBV05-08	01								TCRBD01,TCRBD02	TCRBD01-01,TCRBD02-01		TCRBJ01-02*01	TCRBJ01	TCRBJ01-02	01				1	1	1	8	3	9	48	63	66	69	70	4	In	VDJ
GAGCACCTTGGAGCTGGGGGACTCGGCCCTTTATCTTTGCGCCAGCAGGGACTAGCGGAGCGCACAGATACGCAGTATTTTGGCCCA		7	1.1845534233593936E-4	44	TCRBV05-01*01	TCRBV05	TCRBV05-01	01				TCRBD02-01	TCRBD02	TCRBD02-01				01,02	TCRBJ02-03*01	TCRBJ02	TCRBJ02-03	01				5	3	1	5	0	1	37	-1	48	58	61	7	Out	VDJ
CTGGAGCTTGGTGACTCTGCTGTGTATTTCTGTGCCAGCAGCCAAAATAGCGCACGGCTGAACACCGGGGAGCTGTTTTTTGGAGAA	CASSQNSARLNTGELFF	4	6.76887670491082E-5	51	TCRBV03-01/03-02*01	TCRBV03	TCRBV03-01/03-02	01				TCRBD02-01	TCRBD02	TCRBD02-01				01,02	TCRBJ02-02*01	TCRBJ02	TCRBJ02-02	01				2	7	5	6	2	1	30	45	47	52	59	4	In	VDJ
CATCGGCCCAAAAGAACCCGACAGCTTTCTATCTCTGTGCCAGTAGTACCGCCCGGCGGGACGGGTTCACCCCTCCACTTTGGGAAT		3	5.076657528683115E-5	46	TCRBV19-01*01	TCRBV19	TCRBV19-01	01				TCRBD02-01*02	TCRBD02	TCRBD02-01	02				TCRBJ01-06*01	TCRBJ01	TCRBJ01-06	01				4	4	7	3	7	9	35	48	55	61	65	3	Out	VDJ
CAGCCCTCAGAACCCAGGGACTCAGCTGTGTACTTCTGTGCCAGCAGACACAGGAGGCTTGATGGAAACACCATATATTTTGGAGAG	CASRHRRLDGNTIYF	6	1.015331505736623E-4	45	TCRBV12	TCRBV12				TCRBV12-03/12-04,TCRBV12-04						TCRBD01,TCRBD02	TCRBD01-01,TCRBD02-01		TCRBJ01-03*01	TCRBJ01	TCRBJ01-03	01				6	8	3	4	2	3	36	47	49	54	62	6	In	VDJ
ATCCAGCGCACAGAGCAGGGGGACTCGGCCATGTATCTCTGTGCCAGCAGTTGGGAACTGAACACCGGGGAGCTGTTTTTTGGAGAA	CASSWELNTGELFF	6	1.015331505736623E-4	42	TCRBV07-09*01	TCRBV07	TCRBV07-09	01								TCRBD01,TCRBD02	TCRBD01-01,TCRBD02-01		TCRBJ02-02*01	TCRBJ02	TCRBJ02-02	01				6	3	0	8	2	1	39	50	52	56	59	6	In	VDJ
AACGCCTTGTTGCTGGGGGACTCGGCCCTCTATCTCTGTGCCAGCAGCTTGGGACAGGGTTGGGGGAATGAGCAGTTCTTCGGGCCA	CASSLGQGWGNEQFF	5	8.461095881138525E-5	45	TCRBV05-06*01	TCRBV05	TCRBV05-06	01				TCRBD01-01*01	TCRBD01	TCRBD01-01	01				TCRBJ02-01*01	TCRBJ02	TCRBJ02-01	01				0	7	2	3	0	7	36	-1	52	59	66	5	In	VDJ
ATCCAGCCCTCAGAACCCAGGGACTCAGCTGTGTACTTCTGTGCCAGCAGGCCGACAGGGCTGGGCTATGGCTACACCTTCGGTTCG	CASRPTGLGYGYTF	8	1.353775340982164E-4	42	TCRBV12	TCRBV12				TCRBV12-03/12-04,TCRBV12-04		TCRBD01-01*01	TCRBD01	TCRBD01-01	01				TCRBJ01-02*01	TCRBJ01	TCRBJ01-02	01				6	5	2	3	3	4	39	50	53	60	65	8	In	VDJ
CTCAGAACCGGGAGACACGGCACTGTATCTCTGCGCCAGCAGTCAAGGGCAGGGAGCTCCTATAATTCACCCCTCCACTTTGGGAAT		8	1.353775340982164E-4	50	TCRBV23-01*01	TCRBV23	TCRBV23-01	01								TCRBD01,TCRBD02	TCRBD01-01,TCRBD02-01		TCRBJ01-06*01	TCRBJ01	TCRBJ01-06	01				2	2	4	3	3	0	31	46	49	54	56	8	Out	VDJ
GACATCGGCCCAAAAGAACCCGACAGCTTTCTATCTCTGTGCCTCAACAAGGGACAGGGGGCGGTGGGCGGCTACACCTTCGGTTCG		9	1.5229972586049346E-4	44	TCRBV19-01*01	TCRBV19	TCRBV19-01	01				TCRBD01-01*01	TCRBD01	TCRBD01-01	01				TCRBJ01-02*01	TCRBJ01	TCRBJ01-02	01				11	7	0	0	7	8	37	43	50	62	69	9	Out	VDJ
CGGTCCACAAAGCTGGAGGACTCAGCCATGTACTTCTGTGCCAGCAGTGGGGCTAGCGGGAGCTACAATGAGCAGTTCTTCGGGCCA	CASSGASGSYNEQFF	6	1.015331505736623E-4	45	TCRBV02-01	TCRBV02	TCRBV02-01				01,03	TCRBD02-01*02	TCRBD02	TCRBD02-01	02				TCRBJ02-01*01	TCRBJ02	TCRBJ02-01	01				4	0	4	2	3	3	36	49	52	-1	62	6	In	VDJ
GTGAACGCCTTGGAGCTGGACGACTCGGCCCTGTATCTCTGTGCCAGCAGCCGGGACACCGGGACCGGGGAGCTGTTTTTTGGAGAA	CASSRDTGTGELFF	7	1.1845534233593936E-4	42	TCRBV05-04*01	TCRBV05	TCRBV05-04	01				TCRBD01-01*01	TCRBD01	TCRBD01-01	01				TCRBJ02-02*01	TCRBJ02	TCRBJ02-02	01				4	5	0	6	1	5	39	51	52	58	63	7	In	VDJ
CGCTCACCAGGCCTGGGGGACGCAGCCATGTACCTGTGTGCCACCAGCTCCCGGACAAGCTCTGGAAACACCATATATTTTGGAGAG	CATSSRTSSGNTIYF	6	1.015331505736623E-4	45	TCRBV15-01*02	TCRBV15	TCRBV15-01	02				TCRBD01-01*01	TCRBD01	TCRBD01-01	01				TCRBJ01-03*01	TCRBJ01	TCRBJ01-03	01				5	2	1	6	4	0	36	48	52	57	59	6	In	VDJ
TGAGATGAATGTGAGCACCTTGGAGCTGGGGGACTCGGCCCTTTATCTTTGCGCCAGCAGCTTGGCTTAACCCAGTACTTCGGGCCA		12	2.030663011473246E-4	32	TCRBV05-01*01	TCRBV05	TCRBV05-01	01				TCRBD02-01	TCRBD02	TCRBD02-01				01,02	TCRBJ02-05*01	TCRBJ02	TCRBJ02-05	01				0	2	4	10	0	8	49	-1	65	67	69	12	Out	VDJ
TGGAGATCCAGTCCACGGAGTCAGGGGACACAGCACTGTATTTCTGTGCCAGCTCCCCACAGGGGAGACGAGCAGTACTTCGGGCCG		10	1.692219176227705E-4	37	TCRBV21-01*01	TCRBV21	TCRBV21-01	01				TCRBD01-01*01	TCRBD01	TCRBD01-01	01				TCRBJ02-07*01	TCRBJ02	TCRBJ02-07	01				8	2	3	2	5	5	44	53	58	65	67	10	Out	VDJ
CTGCTCCCTCCCAGACATCTGTGTACTTCTGTGCCAGCAGTTCCCTTTTTCTCCGGGACAGGGAGGGAGACCCAGTACTTCGGGCCA		14	2.3691068467187872E-4	52	TCRBV06	TCRBV06				TCRBV06-05,TCRBV06-06		TCRBD01-01*01	TCRBD01	TCRBD01-01	01				TCRBJ02-05*01	TCRBJ02	TCRBJ02-05	01				4	3	0	3	12	5	29	42	54	63	66	14	Out	VDJ
GTCCACGGAGTCAGGGGACACAGCACTGTATTTCTGTGCCAGCAGCAAAGAAGGCGGCCCTAGGCCTACGAGCAGTACTTCGGGCCG		3	5.076657528683115E-5	47	TCRBV21-01*01	TCRBV21	TCRBV21-01	01				TCRBD02-01	TCRBD02	TCRBD02-01				01,02	TCRBJ02-07*01	TCRBJ02	TCRBJ02-07	01				1	1	4	8	9	2	34	50	59	63	64	3	Out	VDJ
TTGGCGTCTGCTGTACCCTCTCAGACATCTGTGTACTTCTGTGCCAGCAGTCGGCAGGGGGACACCGGGGAGCTGTTTTTTGGAGAA	CASSRQGDTGELFF	4	6.76887670491082E-5	42	TCRBV06-04*01	TCRBV06	TCRBV06-04	01				TCRBD01-01*01	TCRBD01	TCRBD01-01	01				TCRBJ02-02*01	TCRBJ02	TCRBJ02-02	01				5	0	4	1	3	3	39	51	54	-1	61	4	In	VDJ
GAGTCGCCCAGCCCCAACCAGACCTCTCTGTACTTCTGTGCCAGCAGTTTATCCCCAGGGTCTGGAAACACCATATATTTTGGAGAG	CASSLSPGSGNTIYF	9	1.5229972586049346E-4	45	TCRBV27-01*01	TCRBV27	TCRBV27-01	01				TCRBD01-01*01	TCRBD01	TCRBD01-01	01				TCRBJ01-03*01	TCRBJ01	TCRBJ01-03	01				0	0	4	3	2	1	36	53	55	-1	60	9	In	VDJ
GTGACATCGGCCCAAAAGAACCCGACAGCTTTCTATCTCTGTGCCAGTAGTCCCCAAGGGATGAACACTGAAGCTTTCTTTGGACAA	CASSPQGMNTEAFF	10	1.692219176227705E-4	42	TCRBV19-01*01	TCRBV19	TCRBV19-01	01								TCRBD01,TCRBD02	TCRBD01-01,TCRBD02-01		TCRBJ01-01*01	TCRBJ01	TCRBJ01-01	01				5	0	0	8	6	0	39	51	57	-1	61	10	In	VDJ
ACAGTGACCAGTGCCCATCCTGAAGACAGCAGCTTCTACATCTGCAGTGCTAGTCAGGGGGTCGGGTATGGCTACACCTTCGGTTCG	CSASQGVGYGYTF	2	3.38443835245541E-5	39	TCRBV20-01*04	TCRBV20	TCRBV20-01	04				TCRBD01-01*01	TCRBD01	TCRBD01-01	01				TCRBJ01-02*01	TCRBJ01	TCRBJ01-02	01				2	5	4	1	0	5	42	-1	54	61	66	2	In	VDJ
ACGGAGTCAGGGGACACAGCACTGTATTTCTGTGCCAGCAGCCCGAGATTAAGCAGGGACTCTGGAAACACCATATATTTTGGAGAG	CASSPRLSRDSGNTIYF	14	2.3691068467187872E-4	51	TCRBV21-01*01	TCRBV21	TCRBV21-01	01				TCRBD01-01*01	TCRBD01	TCRBD01-01	01				TCRBJ01-03*01	TCRBJ01	TCRBJ01-03	01				5	1	4	3	11	0	30	42	53	58	59	14	In	VDJ
CACGGAGTCAGGGGACACAGCACTGTATTTCTGTGCCAGCAGCAAAGGGGCCGCAGGGGGGCGGCAGATACGCAGTATTTTGGCCCA		4	6.76887670491082E-5	50	TCRBV21-01*01	TCRBV21	TCRBV21-01	01				TCRBD01-01*01	TCRBD01	TCRBD01-01	01				TCRBJ02-03*01	TCRBJ02	TCRBJ02-03	01				1	4	4	1	6	4	31	47	53	60	64	4	Out	VDJ
GCCTTGTTGCTGGGGGACTCGGCCCTGTATCTCTGTGCCAGCAGCTTGGAGGGGGCGGTAAGGACCGGGGAGCTGTTTTTTGGAGAA	CASSLEGAVRTGELFF	4	6.76887670491082E-5	48	TCRBV05-05*01	TCRBV05	TCRBV05-05	01				TCRBD01-01*01	TCRBD01	TCRBD01-01	01				TCRBJ02-02*01	TCRBJ02	TCRBJ02-02	01				0	7	5	0	0	5	33	-1	49	56	63	4	In	VDJ
NTGTCGGCTGCTCCCTCCCAGACATCTGTGTACTTCTGTGCCAGCAGTGCGACCCGGGACAGGGCGTATGGCTACACCTTCGGTTCG	CASSATRDRAYGYTF	3	5.076657528683115E-5	45	TCRBV06	TCRBV06				TCRBV06-01,TCRBV06-05		TCRBD01-01*01	TCRBD01	TCRBD01-01	01				TCRBJ01-02*01	TCRBJ01	TCRBJ01-02	01				4	2	0	3	6	5	36	49	55	64	66	3	In	VDJ
NNNNNNNNNNNNCTTGGAGATCCAGTCCACGGAGTCAGGGGACACAGCACTGTATTTCTGTGCCAGGGCAGGGAGTACTTCGGGCCG		3	5.076657528683115E-5	23	TCRBV21-01*01	TCRBV21	TCRBV21-01	01				TCRBD01-01*01	TCRBD01	TCRBD01-01	01				TCRBJ02-07*01	TCRBJ02	TCRBJ02-07	01				9	0	4	3	2	11	58	66	68	-1	73	3	Out	VDJ
GTCCACGGAGTCAGGGGACACAGCACTGTATTTCTGTGCCAGCAGCAAAGGGACTAGCGGGATAACAATGAGCAGTTCTTCGGGCCA		2	3.38443835245541E-5	47	TCRBV21-01*01	TCRBV21	TCRBV21-01	01				TCRBD02-01*02	TCRBD02	TCRBD02-01	02				TCRBJ02-01*01	TCRBJ02	TCRBJ02-01	01				1	2	1	3	0	5	34	-1	50	62	64	2	Out	VDJ
GCCCTGCAGCCAGAAGACTCAGCCCTGTATCTCTGCGCCAGCAGCCAAGTCCAAGGACTAGGAGCCGGGGAGCTGTTTTTTGGAGAA	CASSQVQGLGAGELFF	8	1.353775340982164E-4	48	TCRBV04-01*01	TCRBV04	TCRBV04-01	01				TCRBD02-01	TCRBD02	TCRBD02-01				01,02	TCRBJ02-02*01	TCRBJ02	TCRBJ02-02	01				1	3	1	8	5	6	33	49	54	61	64	8	In	VDJ
NTGAAGATCCAGCCCTCAGAACCCAGGGACTCAGCTGTGTACTTCTGTGCCAGCAGCACAAAGGGGCCCGAAGCTTTCTTTGGACAA	CASSTKGPEAFF	8	1.353775340982164E-4	36	TCRBV12-03/12-04*01	TCRBV12	TCRBV12-03/12-04	01				TCRBD01-01*01	TCRBD01	TCRBD01-01	01				TCRBJ01-01*01	TCRBJ01	TCRBJ01-01	01				6	3	5	2	5	8	45	56	61	66	69	8	In	VDJ
AGCTCCTTGGAGCTGGGGGACTCAGCCCTGTACTTCTGTGCCAGCAGCCGGGAGGGACAGGGAACGGCTGGCTACACCTTCGGTTCG	CASSREGQGTAGYTF	14	2.3691068467187872E-4	45	TCRBV13-01*01	TCRBV13	TCRBV13-01	01				TCRBD01-01*01	TCRBD01	TCRBD01-01	01				TCRBJ01-02*01	TCRBJ01	TCRBJ01-02	01				5	6	0	3	5	7	36	48	53	62	68	14	In	VDJ
TGACCAGTGCCCATCCTGAAGACAGCAGCTTCTACATCTGCAGGGGTACAGACTAGCGGCTCCTACAATGAGCAGTTCTTCGGGCCA		11	1.8614410938504755E-4	43	TCRBV20	TCRBV20				TCRBV20-01,TCRBV20-or09_02		TCRBD02-01	TCRBD02	TCRBD02-01				01,02	TCRBJ02-01*01	TCRBJ02	TCRBJ02-01	01				9	0	2	5	7	0	38	43	50	-1	59	11	Out	VDJ
CTGAAGATCCGGTCCACAAAGCTGGAGGACTCAGCCATGTACTTCTGTGCCAGCAGTGAAGGGCACAATGAGCAGTTCTTCGGGCCA	CASSEGHNEQFF	2	3.38443835245541E-5	36	TCRBV02-01	TCRBV02	TCRBV02-01				01,03	TCRBD01-01*01	TCRBD01	TCRBD01-01	01				TCRBJ02-01*01	TCRBJ02	TCRBJ02-01	01				1	0	9	0	0	5	45	-1	61	-1	64	2	In	VDJ
CCAGTCCACGGAGTCAGGGGACACAGCACTGTATTTCTGTGCCAGCAGCTTGGGGGACAGGGGTCCTACGAGCAGTACTTCGGGCCG		4	6.76887670491082E-5	44	TCRBV21-01*01	TCRBV21	TCRBV21-01	01				TCRBD01-01*01	TCRBD01	TCRBD01-01	01				TCRBJ02-07*01	TCRBJ02	TCRBJ02-07	01				5	0	0	2	4	1	37	49	53	-1	63	4	Out	VDJ
CACGGAGTCAGGGGACACAGCACTGTATTTCTGTGCCAGCAGCAAAGCCTTGACAGACGGCTGAACACTGAAGCTTTCTTTGGACAA		2	3.38443835245541E-5	50	TCRBV21-01*01	TCRBV21	TCRBV21-01	01				TCRBD01-01*01	TCRBD01	TCRBD01-01	01				TCRBJ01-01*01	TCRBJ01	TCRBJ01-01	01				0	5	2	5	3	0	31	48	51	56	61	2	Out	VDJ
GCAGCCTGCAGAACTGGAGGATTCTGGAGTTTATTTCTGTGCCAGCAGCCTAGGGGACCCCGGCATCAGCCCCAGCATTTTGGTGAT		6	1.015331505736623E-4	44	TCRBV14-01*01	TCRBV14	TCRBV14-01	01								TCRBD01,TCRBD02	TCRBD01-01,TCRBD02-01		TCRBJ01-05*01	TCRBJ01	TCRBJ01-05	01				4	6	0	7	3	5	37	50	53	58	64	6	Out	VDJ
AGCACCTTGGAGCTGGGGGACTCGGCCCTTTATCTTTGCGCCAGTTCGCAGAATTTATTCGGACGATATGGCTACACCTTCGGTTCG	CASSQNLFGRYGYTF	5	8.461095881138525E-5	45	TCRBV05-01*01	TCRBV05	TCRBV05-01	01								TCRBD01,TCRBD02	TCRBD01-01,TCRBD02-01		TCRBJ01-02*01	TCRBJ01	TCRBJ01-02	01				8	2	1	7	16	5	36	44	60	64	66	5	In	VDJ
NTGTCGGCTGCTCCCTCCCAGACATCTGTGTACTTCTGTGCCAGCAGTGAAGGGCACACCCTCTCCTACGAGCAGTACTTCGGGCCG	CASSEGHTLSYEQYF	6	1.015331505736623E-4	45	TCRBV06-01*01	TCRBV06	TCRBV06-01	01				TCRBD01-01*01	TCRBD01	TCRBD01-01	01				TCRBJ02-07*01	TCRBJ02	TCRBJ02-07	01				1	4	3	6	3	0	36	52	55	58	62	6	In	VDJ
CAGCCTGCAGAGCTTGGGGACTCGGCCGTGTATCTCTGTGCCAGCAGCTTAGGCGGGAGGCCGCAAAATGAGCAGTTCTTCGGGCCA	CASSLGGRPQNEQFF	2	3.38443835245541E-5	45	TCRBV11-03*01	TCRBV11	TCRBV11-03	01				TCRBD02-01*02	TCRBD02	TCRBD02-01	02				TCRBJ02-01*01	TCRBJ02	TCRBJ02-01	01				1	6	7	1	0	7	36	-1	52	60	66	2	In	VDJ
ATCAATTCCCTGGAGCTTGGTGACTCTGCTGTGTATTTCTGTGCCAGCAGCAAGGGACAGGGGCAAGATACGCAGTATTTTGGCCCA	CASSKGQGQDTQYF	9	1.5229972586049346E-4	42	TCRBV03-01/03-02*01	TCRBV03	TCRBV03-01/03-02	01				TCRBD01-01*01	TCRBD01	TCRBD01-01	01				TCRBJ02-03*01	TCRBJ02	TCRBJ02-03	01				5	2	0	2	2	5	39	51	53	63	65	9	In	VDJ
GCCCTGCAGCCAGAAGACTCAGCCCTGTATCTCTGCGCCAGCAGCCAAGATGTACAGGGCCTTTACACTGAAGCTTTCTTTGGACAA	CASSQDVQGLYTEAFF	3	5.076657528683115E-5	48	TCRBV04-01*01	TCRBV04	TCRBV04-01	01				TCRBD01-01*01	TCRBD01	TCRBD01-01	01				TCRBJ01-01*01	TCRBJ01	TCRBJ01-01	01				0	5	3	3	3	3	33	50	53	59	64	3	In	VDJ
GCCTTGTTGCTGGGGGACTCGGCCCTCTATCTCTGTGCCAGCAGCTTGGGGCTGGGGCAGGGGGCGAGTGGCTACACCTTCGGTTCG	CASSLGLGQGASGYTF	2	3.38443835245541E-5	48	TCRBV05-06*01	TCRBV05	TCRBV05-06	01				TCRBD01-01*01	TCRBD01	TCRBD01-01	01				TCRBJ01-02*01	TCRBJ01	TCRBJ01-02	01				0	3	4	0	8	7	33	49	57	65	68	2	In	VDJ
CACATCAATTCCCTGGAGCTTGGTGACTCTGCTGTGTATTTCTGTGCCAGCAGCCAACTGGGCTCCTACGAGCAGTACTTCGGGCCG	CASSQLGSYEQYF	2	3.38443835245541E-5	39	TCRBV03-01/03-02*01	TCRBV03	TCRBV03-01/03-02	01								TCRBD01,TCRBD02	TCRBD01-01,TCRBD02-01		TCRBJ02-07*01	TCRBJ02	TCRBJ02-07	01				2	0	0	9	2	0	42	57	59	-1	62	2	In	VDJ
CTGGAGTCAGCTACCCGCTCCCAGACATCTGTGTATTTCTGCGCCGGACGGGGGCAGACGAACACCGGGGAGCTGTTTTTTGGAGAA	CAGRGQTNTGELFF	3	5.076657528683115E-5	42	TCRBV10-02*01	TCRBV10	TCRBV10-02	01								TCRBD01,TCRBD02	TCRBD01-01,TCRBD02-01		TCRBJ02-02*01	TCRBJ02	TCRBJ02-02	01				11	3	6	0	4	0	39	45	49	55	58	3	In	VDJ
ATCCTGAAGACAGCAGCTTCTACATCTGCAGTGCTAGAGGAAAAGGGCCATCCTGGATAGAACACCGGGGAGCTGTTTTTTGGAGAA		2	3.38443835245541E-5	55	TCRBV20	TCRBV20				TCRBV20-01,TCRBV20-or09_02						TCRBD01,TCRBD02	TCRBD01-01,TCRBD02-01		TCRBJ02-02*01	TCRBJ02	TCRBJ02-02	01				1	12	5	3	4	1	26	39	43	47	59	2	Out	VDJ
GAGTCCGCCAGCACCAACCAGACATCTATGTACCTCTGTGCCAGCAGTTTAGTGGTCAATGGACGGGCGATATCTTTCTTTGGACAA	CASSLVVNGRAISFF	6	1.015331505736623E-4	45	TCRBV28-01*01	TCRBV28	TCRBV28-01	01								TCRBD01,TCRBD02	TCRBD01-01,TCRBD02-01		TCRBJ01-01*01	TCRBJ01	TCRBJ01-01	01				2	9	1	7	9	12	36	51	60	64	73	6	In	VDJ
ACAGAGCAGGAGGACTCCGCCGTGTATCTCTGTGCCAGCAGCTTAGATGGGACAGGGGGCATCGGGGAAAAACTGTTTTTTGGCAGT	CASSLDGTGGIGEKLFF	10	1.692219176227705E-4	51	TCRBV07-08*01	TCRBV07	TCRBV07-08	01				TCRBD01-01*01	TCRBD01	TCRBD01-01	01				TCRBJ01-04*01	TCRBJ01	TCRBJ01-04	01				1	6	0	0	2	8	30	46	48	60	66	10	In	VDJ
CCAGGCCTGGGGGACGCAGCCATGTACCTGTGTGCCACCAGCAAGAGCCTTCGGACACTTAAATATCAGCCCCAGCATTTTGGTGAT	CATSKSLRTLKYQPQHF	8	1.353775340982164E-4	51	TCRBV15-01*02	TCRBV15	TCRBV15-01	02				TCRBD01-01*01	TCRBD01	TCRBD01-01	01				TCRBJ01-05*01	TCRBJ01	TCRBJ01-05	01				4	7	1	6	9	5	30	43	52	57	64	8	In	VDJ
GAGTCCGCCAGCACCAACCAGACATCTATGTACCTCTGTGCCAGCAGTTTCGAGGGGCTGTCCAATCAGCCCCAGCATTTTGGTGAT	CASSFEGLSNQPQHF	5	8.461095881138525E-5	45	TCRBV28-01*01	TCRBV28	TCRBV28-01	01								TCRBD01,TCRBD02	TCRBD01-01,TCRBD02-01		TCRBJ01-05*01	TCRBJ01	TCRBJ01-05	01				3	5	5	2	2	3	36	50	52	57	62	5	In	VDJ
GCACCTTGGAGCTGGGGGACTCGGCCCTTTATCTTTGCGCCAGCAGCTTGGAAGGGGAGGTCTGTCGGCGAGCAGTACTTCGGGCCG		11	1.8614410938504755E-4	46	TCRBV05-01*01	TCRBV05	TCRBV05-01	01				TCRBD02-01*02	TCRBD02	TCRBD02-01	02				TCRBJ02-07*01	TCRBJ02	TCRBJ02-07	01				0	8	9	1	3	6	35	51	54	60	68	11	Out	VDJ
CTTCACATCAATTCCCTGGAGCTTGGTGACTCTGCTGTGTATTTCTGTGCCAGCAGCCAACGCCGCTACGAGCAGTACTTCGGGCCG	CASSQRRYEQYF	16	2.707550681964328E-4	36	TCRBV03-01/03-02*01	TCRBV03	TCRBV03-01/03-02	01								TCRBD01,TCRBD02	TCRBD01-01,TCRBD02-01		TCRBJ02-07*01	TCRBJ02	TCRBJ02-07	01				2	2	10	0	1	3	45	60	61	63	65	16	In	VDJ
CTGGAGGACTCAGCCATGTACTTCTGTGCCAGCAGTGGTTTTACTAGCGGGGGTTTATCCGGGGCCAACGTCCTGACTTTCGGGGCC	CASSGFTSGGLSGANVLTF	3	5.076657528683115E-5	57	TCRBV02-01	TCRBV02	TCRBV02-01				01,03	TCRBD02-01*01	TCRBD02	TCRBD02-01	01				TCRBJ02-06*01	TCRBJ02	TCRBJ02-06	01				4	7	3	2	5	4	24	37	42	53	60	3	In	VDJ
GTTGCTGGGGGACTCGGCCCTGTATCTCTGTGCCAGCAGCTTGTCCGGATCGGGGACAGGTTCTACAATGAGCAGTTCTTCGGGCCA		4	6.76887670491082E-5	53	TCRBV05-05*01	TCRBV05	TCRBV05-05	01				TCRBD01-01*01	TCRBD01	TCRBD01-01	01				TCRBJ02-01*01	TCRBJ02	TCRBJ02-01	01				1	2	0	4	9	3	28	43	52	60	62	4	Out	VDJ
AACGCCTTGTTGCTGGGGGACTCGGCCCTGTATCTCTGTGCCAGCAGCTTGGCCGGACAGGACGCGCGAGGCTACACCTTCGGTTCG	CASSLAGQDARGYTF	8	1.353775340982164E-4	45	TCRBV05-05*01	TCRBV05	TCRBV05-05	01				TCRBD01-01*01	TCRBD01	TCRBD01-01	01				TCRBJ01-02*01	TCRBJ01	TCRBJ01-02	01				0	8	1	4	2	8	36	52	54	61	69	8	In	VDJ
TCAGAACCCAGGGACTCAGCTGTGTACTTCTGTGCCAGCAGCCGGGACAGGTTACTCTCTGGGGCCAACGTCCTGACTTTCGGGGCC	CASSRDRLLSGANVLTF	5	8.461095881138525E-5	51	TCRBV12	TCRBV12				TCRBV12-03/12-04,TCRBV12-04		TCRBD01-01*01	TCRBD01	TCRBD01-01	01				TCRBJ02-06*01	TCRBJ02	TCRBJ02-06	01				6	5	0	4	2	0	30	41	43	51	56	5	In	VDJ
CCTCCCAGACATCTGTATATTTCTGCGCCAGCAGCCCCGTCCTCTCTCATAGCGGGAGGGGACGGAGGGGAGCTGTTTTTTGGAGAA		19	3.21521643483264E-4	58	TCRBV10-01	TCRBV10	TCRBV10-01				01,03	TCRBD02-01*02	TCRBD02	TCRBD02-01	02				TCRBJ02-02*01	TCRBJ02	TCRBJ02-02	01				6	6	5	0	15	8	23	34	49	60	66	19	Out	VDJ
GTGAGCACCTTGGAGCTGGGGGACTCGGCCCTTTATCTTTGCGCCAGCAGCTTGGATCAGGGCACCTACGAGCAGTACTTCGGGCCG	CASSLDQGTYEQYF	2	3.38443835245541E-5	42	TCRBV05-01*01	TCRBV05	TCRBV05-01	01				TCRBD01-01*01	TCRBD01	TCRBD01-01	01				TCRBJ02-07*01	TCRBJ02	TCRBJ02-07	01				0	2	4	3	2	2	39	55	57	62	64	2	In	VDJ
ATCCAGCGCACAGAGCAGCGGGACTCGGCCATGTATCGCTGTGCCAGCAGCCAGGTCGGTTTTGTGGACGAGCAGTACTTCGGGCCG	CASSQVGFVDEQYF	2	3.38443835245541E-5	42	TCRBV07-06*01	TCRBV07	TCRBV07-06	01				TCRBD01-01*01	TCRBD01	TCRBD01-01	01				TCRBJ02-07*01	TCRBJ02	TCRBJ02-07	01				5	12	4	4	0	5	39	-1	51	55	67	2	In	VDJ
ATCCAGCCCTCAGAACCCAGGGACTCAGCTGTGTACTTCTGTGCCAGCAGTTTTCCCGGGTCTGGAAACACCATATATTTTGGAGAG	CASSFPGSGNTIYF	5	8.461095881138525E-5	42	TCRBV12	TCRBV12				TCRBV12-03/12-04,TCRBV12-04		TCRBD02-01	TCRBD02	TCRBD02-01				01,02	TCRBJ01-03*01	TCRBJ01	TCRBJ01-03	01				3	0	8	4	3	1	39	53	56	-1	60	5	In	VDJ
CTGCAGCCAGAAGACTCAGCCCTGTATCTCTGCGCCAGCAGCCTACGACAGGGGCAGGAGACTGGAAACACCATATATTTTGGAGAG	CASSLRQGQETGNTIYF	3	5.076657528683115E-5	51	TCRBV04-01*01	TCRBV04	TCRBV04-01	01				TCRBD01-01*01	TCRBD01	TCRBD01-01	01				TCRBJ01-03*01	TCRBJ01	TCRBJ01-03	01				4	7	2	2	3	2	30	43	46	54	61	3	In	VDJ
ATCCGGTCCACAAAGCTGGAGGACTCAGCCATGTACTTCTGTGCCAGCAGGGCCGGGACAGCGGCCGGAGAAGCTTTCTTTGGACAA	CASRAGTAAGEAFF	8	1.353775340982164E-4	42	TCRBV02-01	TCRBV02	TCRBV02-01				01,03	TCRBD01-01*01	TCRBD01	TCRBD01-01	01				TCRBJ01-01*01	TCRBJ01	TCRBJ01-01	01				6	8	0	5	4	8	39	50	54	61	69	8	In	VDJ
ACCAGTGCCCATCCTGAAGACAGCAGCTTCTACATCTGCAGTGCTAGCGGACGGACAGGACCTAATCAGCCCCAGCATTTTGGTGAT	CSASGRTGPNQPQHF	4	6.76887670491082E-5	45	TCRBV20	TCRBV20				TCRBV20-01,TCRBV20-or09_02		TCRBD01-01*01	TCRBD01	TCRBD01-01	01				TCRBJ01-05*01	TCRBJ01	TCRBJ01-05	01				3	4	1	4	5	4	36	47	52	59	63	4	In	VDJ
AACCAGACATCTATGTACCTCTGTGCCAGCAGCCTCGCGGGACTAGCGCTACATATAGGGGAAACAATTGAGCAGTTCTTCGGGCCA	CASSLAGLALHIGETIEQFF	12	2.030663011473246E-4	60	TCRBV28-01*01	TCRBV28	TCRBV28-01	01				TCRBD02-01	TCRBD02	TCRBD02-01				01,02	TCRBJ02-01*01	TCRBJ02	TCRBJ02-01	01				6	20	0	6	6	9	21	32	38	48	68	12	In	VDJ
ATCCGGTCCACAAAGCTGGAGGACTCAGCCATGTACTTCTGTGCCAGCGGGTTGGTCGCCATGAACACTGAAGCTTTCTTTGGACAA	CASGLVAMNTEAFF	4	6.76887670491082E-5	42	TCRBV02-01	TCRBV02	TCRBV02-01				01,03					TCRBD01,TCRBD02	TCRBD01-01,TCRBD02-01		TCRBJ01-01*01	TCRBJ01	TCRBJ01-01	01				8	10	0	9	0	0	39	-1	48	51	61	4	In	VDJ
GCAGAACTGGAGGATTCTGGAGTTTATTTCTGTGCCAGCAGCCAAGGGGCCAAAGCTTCCTATAATTCACCCCTCCACTTTGGGAAC	CASSQGAKASYNSPLHF	2	3.38443835245541E-5	51	TCRBV14-01*01	TCRBV14	TCRBV14-01	01				TCRBD01-01*01	TCRBD01	TCRBD01-01	01				TCRBJ01-06*02	TCRBJ01	TCRBJ01-06	02				1	7	8	0	0	1	30	-1	46	50	57	2	In	VDJ
ATTCTGGAGTCCGCCAGCACCAACCAGACATCTATGTACCTCTGTGCCAGCAGTACCCCGACAGGGCCCGGAGGGAATTTTGGCCCA	CASSTPTGPGGNF	4	6.76887670491082E-5	39	TCRBV28-01*01	TCRBV28	TCRBV28-01	01				TCRBD01-01*01	TCRBD01	TCRBD01-01	01				TCRBJ02-03*01	TCRBJ02	TCRBJ02-03	01				5	10	2	3	5	16	42	54	59	66	76	4	In	VDJ
AGCTCTCTGGAGCTGGGGGACTCAGCTTTGTATTTCTGTGCCAGCAGCGCAACCGGGACAGGGGAAGAAAAACTGTTTTTTGGCAGT	CASSATGTGEEKLFF	6	1.015331505736623E-4	45	TCRBV09-01*01	TCRBV09	TCRBV09-01	01				TCRBD01-01*01	TCRBD01	TCRBD01-01	01				TCRBJ01-04*01	TCRBJ01	TCRBJ01-04	01				3	2	0	2	5	8	36	49	54	64	66	6	In	VDJ
GCTACCAGCTCCCAGACATCTGTGTACTTCTGTGCCATCAGTGAGTCGTTAGTCAGGGTCGGGAGTCAGCCCCAGCATTTTGGTGAT	CAISESLVRVGSQPQHF	5	8.461095881138525E-5	51	TCRBV10-03*01	TCRBV10	TCRBV10-03	01				TCRBD02-01*02	TCRBD02	TCRBD02-01	02				TCRBJ01-05*01	TCRBJ01	TCRBJ01-05	01				0	0	8	2	12	6	30	47	59	-1	65	5	In	VDJ
TCGGCCCAAAAGAACCCGACAGCTTTCTATCTCTGTGCCAGTAGTATTTGGGGGACAGGGAGGCATCAGCCCCAGCATTTTGGTGAT	CASSIWGTGRHQPQHF	4	6.76887670491082E-5	48	TCRBV19-01*01	TCRBV19	TCRBV19-01	01				TCRBD01-01*01	TCRBD01	TCRBD01-01	01				TCRBJ01-05*01	TCRBJ01	TCRBJ01-05	01				3	4	0	3	4	5	33	47	51	60	64	4	In	VDJ
ACCCTGCAGCCAGAAGACTCGGCCCTGTATCTCTGTGCCAGCAGCCCTACCACAGGGGGGGACAATCAGCCCCAGCATTTTGGTGAT	CASSPTTGGDNQPQHF	5	8.461095881138525E-5	48	TCRBV04-02*01	TCRBV04	TCRBV04-02	01				TCRBD01-01*01	TCRBD01	TCRBD01-01	01				TCRBJ01-05*01	TCRBJ01	TCRBJ01-05	01				4	3	3	1	5	3	33	46	51	59	62	5	In	VDJ
CAGCCTGCAGAGCTTGGGGACTCGGCCATGTATCTCTGTGCCAGCAGCCCCGGGCTACAGGGAGGCTATGGCTACACCTTCGGTTCG	CASSPGLQGGYGYTF	2	3.38443835245541E-5	45	TCRBV11-01*01	TCRBV11	TCRBV11-01	01								TCRBD01,TCRBD02	TCRBD01-01,TCRBD02-01		TCRBJ01-02*01	TCRBJ01	TCRBJ01-02	01				5	3	3	3	8	4	36	48	56	62	65	2	In	VDJ
CTGGAGTCCGCCAGCACCAACCAGACATCTATGTACCTCTGTGCCAGCAGTTTAGCTACTCCTAACTATGGCTACACCTTCGGTTCG	CASSLATPNYGYTF	2	3.38443835245541E-5	42	TCRBV28-01*01	TCRBV28	TCRBV28-01	01				TCRBD02-01	TCRBD02	TCRBD02-01				01,02	TCRBJ01-02*01	TCRBJ01	TCRBJ01-02	01				2	1	3	10	3	0	39	54	57	60	61	2	In	VDJ
CTGAAGATCCGGTCCACAAAGCTGGAGGACTCAGCCATGTACTTCTGTGCCAGCAGCCGTGGACGAGAGGGCTACACCTTCGGTTCG	CASSRGREGYTF	2	3.38443835245541E-5	36	TCRBV02-01	TCRBV02	TCRBV02-01				01,03					TCRBD01,TCRBD02	TCRBD01-01,TCRBD02-01		TCRBJ01-02*01	TCRBJ01	TCRBJ01-02	01				6	5	1	7	4	8	45	56	60	64	69	2	In	VDJ
CAGTCCACGGAGTCAGGGGACACAGCACTGTATTTCTGTGCCAGCAGCAAGCGGACAGTTCCCTCGCGGGAGCAGTACTTCGGGCCG	CASSKRTVPSREQYF	2	3.38443835245541E-5	45	TCRBV21-01*01	TCRBV21	TCRBV21-01	01				TCRBD01-01*01	TCRBD01	TCRBD01-01	01				TCRBJ02-07*01	TCRBJ02	TCRBJ02-07	01				3	11	1	5	2	7	36	50	52	58	69	2	In	VDJ
ACCAGTGCCCATCCTGAAGACAGCAGCTTCTACATCTGCAGTGCTAGTCGGGCTAGCGGGGGAACTTACGAGCAGTACTTCGGGCCG	CSASRASGGTYEQYF	3	5.076657528683115E-5	45	TCRBV20-01*04	TCRBV20	TCRBV20-01	04				TCRBD02-01*01	TCRBD02	TCRBD02-01	01				TCRBJ02-07*01	TCRBJ02	TCRBJ02-07	01				2	4	4	2	4	4	36	48	52	62	66	3	In	VDJ
AATTCCCTGGAGCTTGGTGACTCTGCTGTGTATTTCTGTGCCAGCAGCCCTCCGGGACAGGGAAATTCACCCCTCCACTTTGGGAAC	CASSPPGQGNSPLHF	2	3.38443835245541E-5	45	TCRBV03-01/03-02*01	TCRBV03	TCRBV03-01/03-02	01				TCRBD01-01*01	TCRBD01	TCRBD01-01	01				TCRBJ01-06*02	TCRBJ01	TCRBJ01-06	02				4	1	0	3	4	7	36	49	53	62	63	2	In	VDJ
AGCACCTTGGAGCTGGGGGACTCGGCCCTTTATCTTTGCGCCAGCAAGGACAGGACTAACCTCTACAATGAGCAGTTCTTCGGGCCA	CASKDRTNLYNEQFF	2	3.38443835245541E-5	45	TCRBV05-01*01	TCRBV05	TCRBV05-01	01				TCRBD01-01*01	TCRBD01	TCRBD01-01	01				TCRBJ02-01*01	TCRBJ02	TCRBJ02-01	01				6	8	1	4	1	3	36	46	47	54	62	2	In	VDJ
ACATCGGCCCAAAAGAACCCGACAGCTTTCTATCTCTGTGCCAGTAGTTCAGGGGTGGGTCGCCAAGAGACCCAGTACTTCGGGCCA	CASSSGVGRQETQYF	2	3.38443835245541E-5	45	TCRBV19-01*01	TCRBV19	TCRBV19-01	01				TCRBD01-01*01	TCRBD01	TCRBD01-01	01				TCRBJ02-05*01	TCRBJ02	TCRBJ02-05	01				5	7	4	2	1	1	36	48	49	55	62	2	In	VDJ
ATCCAGCCCTCAGAACCCAGGGACTCAGCTGTGTACTTCTGTGCCAGCAGTTTTGTACAGAGGAACACTGAAGCTTTCTTTGGACAA	CASSFVQRNTEAFF	16	2.707550681964328E-4	42	TCRBV12	TCRBV12				TCRBV12-03/12-04,TCRBV12-04		TCRBD01-01*01	TCRBD01	TCRBD01-01	01				TCRBJ01-01*01	TCRBJ01	TCRBJ01-01	01				3	2	3	5	3	1	39	53	56	60	62	16	In	VDJ
GGGGACTCGGCCATGTATCTCTGTGCCAGCAGCTTTACCGTGGAAAAGACCGGACCGATAGCTAACTATGGCTACACCTTCGGTTCG	CASSFTVEKTGPIANYGYTF	5	8.461095881138525E-5	60					TCRBV11,TCRBV07	TCRBV11-01,TCRBV11-03,TCRBV07-09						TCRBD01,TCRBD02	TCRBD01-01,TCRBD02-01		TCRBJ01-02*01	TCRBJ01	TCRBJ01-02	01				3	6	1	7	16	0	21	35	51	55	61	5	In	VDJ
GAGTCCGCTACCAGCTCCCAGACATCTGTGTACTTCTGTGCCATCAGTGAGGGTCAGGGTACAAACTATGGCTACACCTTCGGTTCG	CAISEGQGTNYGYTF	2	3.38443835245541E-5	45	TCRBV10-03*01	TCRBV10	TCRBV10-03	01				TCRBD01-01*01	TCRBD01	TCRBD01-01	01				TCRBJ01-02*01	TCRBJ01	TCRBJ01-02	01				2	4	4	3	3	2	36	51	54	59	63	2	In	VDJ
AGATCCAGCCCTCAGAACCCAGGGACTCAGCTGTGTACTTCTGTGCCAGCAGTCCCCGGATAGTCCTACGAGCAGTACTTCGGGCCG		2	3.38443835245541E-5	40	TCRBV12-03/12-04*01	TCRBV12	TCRBV12-03/12-04	01								TCRBD01,TCRBD02	TCRBD01-01,TCRBD02-01		TCRBJ02-07*01	TCRBJ02	TCRBJ02-07	01				5	3	1	8	4	1	41	53	57	60	63	2	Out	VDJ
GTCCTCAGAACCGGGAGACACGGCACTGTATCTCTGCGCCAGCAGTCAATCACGCCGGACATTGGAAACACCATATATTTTGGAGAG		4	6.76887670491082E-5	47	TCRBV23-01*01	TCRBV23	TCRBV23-01	01				TCRBD01-01*01	TCRBD01	TCRBD01-01	01				TCRBJ01-03*01	TCRBJ01	TCRBJ01-03	01				0	1	1	6	5	3	34	51	56	61	62	4	Out	VDJ
CAGCCCTCAGAACCCAGGGACTCAGCTGTGTATTTTTGTGCTAGTGGTTTAGGAGTAGGGGGAAGCAATGAGCAGTTCTTCGGGCCA	CASGLGVGGSNEQFF	7	1.1845534233593936E-4	45	TCRBV12-05*01	TCRBV12	TCRBV12-05	01				TCRBD01-01*01	TCRBD01	TCRBD01-01	01				TCRBJ02-01*01	TCRBJ02	TCRBJ02-01	01				3	3	5	1	6	6	36	50	56	62	65	7	In	VDJ
TCGCCCAGCCCCAACCAGACCTCTCTGTACTTCTGTGCCAGCAGTTCCTATCGGACAGGGGGAAACACTGAAGCTTTCTTTGGACAA	CASSSYRTGGNTEAFF	18	3.045994517209869E-4	48	TCRBV27-01*01	TCRBV27	TCRBV27-01	01				TCRBD01-01*01	TCRBD01	TCRBD01-01	01				TCRBJ01-01*01	TCRBJ01	TCRBJ01-01	01				4	1	1	1	6	2	33	46	52	62	63	18	In	VDJ
AAGATCCAGCCCTCAGAACCCAGGGACTCAGCTGTGTACTTCTGTGCCAGCAGTTGGACGGCCAGCATGGAAGCTTTCTTTGGACAA	CASSWTASMEAFF	2	3.38443835245541E-5	39	TCRBV12-03/12-04*01	TCRBV12	TCRBV12-03/12-04	01								TCRBD01,TCRBD02	TCRBD01-01,TCRBD02-01		TCRBJ01-01*01	TCRBJ01	TCRBJ01-01	01				4	10	1	7	0	8	42	-1	55	59	69	2	In	VDJ
CAGCAGGTAGTGCGAGGAGATTCGGCAGCTTATTTCTGTGCCAGCTCACCAGCAGGGGGCCAAGACCAGCCCCAGCATTTTGGTGAT	CASSPAGGQDQPQHF	10	1.692219176227705E-4	45	TCRBV18-01*01	TCRBV18	TCRBV18-01	01				TCRBD01-01*01	TCRBD01	TCRBD01-01	01				TCRBJ01-05*01	TCRBJ01	TCRBJ01-05	01				2	6	4	0	1	7	36	51	52	60	66	10	In	VDJ
GAGTCCGCTACCAGCTCCCAGACATCTGTGTACTTCTGTGCCACAGGGACAGGCCGCTCCTATAATTCACCCCTCCACTTTGGGAAT	CATGTGRSYNSPLHF	5	8.461095881138525E-5	45	TCRBV10-03*01	TCRBV10	TCRBV10-03	01				TCRBD01-01*01	TCRBD01	TCRBD01-01	01				TCRBJ01-06*01	TCRBJ01	TCRBJ01-06	01				10	3	0	4	2	0	36	43	45	53	56	5	In	VDJ
NTGTCGGCTGCTCCCTCCCAGACATCTGTGTACTTCTGTGCCAGCAGGATCGGACAGGGGGCAGTCTATGGCTACACCTTCGGTTCG	CASRIGQGAVYGYTF	7	1.1845534233593936E-4	45	TCRBV06-05*01	TCRBV06	TCRBV06-05	01				TCRBD01-01*01	TCRBD01	TCRBD01-01	01				TCRBJ01-02*01	TCRBJ01	TCRBJ01-02	01				6	3	1	0	4	4	36	47	51	62	65	7	In	VDJ
CAGCCCTCAGAACCCAGGGACTCAGCTGTGTACTTCTGTGCCAGCAGTCTCGCGATGGTGGACGGCTATGGCTACACCTTCGGTTCG	CASSLAMVDGYGYTF	2	3.38443835245541E-5	45	TCRBV12	TCRBV12				TCRBV12-03/12-04,TCRBV12-04						TCRBD01,TCRBD02	TCRBD01-01,TCRBD02-01		TCRBJ01-02*01	TCRBJ01	TCRBJ01-02	01				5	2	1	7	11	4	36	48	59	63	65	2	In	VDJ
NACTCTGAAGATCCAGCGCACAGAGCAGGGGGACTCGGCCATGTATCTCTGTGCCAGCAGCTATTCCAAGGCTACACCTTCGGTTCG		9	1.5229972586049346E-4	32	TCRBV07-09*01	TCRBV07	TCRBV07-09	01				TCRBD01-01*01	TCRBD01	TCRBD01-01	01				TCRBJ01-02*01	TCRBJ01	TCRBJ01-02	01				4	1	4	6	4	8	49	62	66	68	69	9	Out	VDJ
AACGCCTTGTTGCTGGGGGACTCGGCCCTCTATCTCTGTGCCAGCAGCGGTTGGGCGGGAGGGCGGTTCTTGGCGTTCTTCGGGCCA	CASSGWAGGRFLAFF	2	3.38443835245541E-5	45	TCRBV05-06*01	TCRBV05	TCRBV05-06	01				TCRBD02-01*02	TCRBD02	TCRBD02-01	02				TCRBJ02-01*01	TCRBJ02	TCRBJ02-01	01				4	11	7	0	6	15	36	48	54	63	74	2	In	VDJ
ACCAGTGCCCATCCTGAAGACAGCAGCTTCTACATCTGCAGTGCTAGAGATCCCGGACAGTCCTACAATGAGCAGTTCTTCGGGCCA	CSARDPGQSYNEQFF	4	6.76887670491082E-5	45	TCRBV20	TCRBV20				TCRBV20-01,TCRBV20-or09_02		TCRBD01-01*01	TCRBD01	TCRBD01-01	01				TCRBJ02-01*01	TCRBJ02	TCRBJ02-01	01				0	0	1	5	4	1	36	50	54	-1	60	4	In	VDJ
TCTGACAGTGACCAGTGCCCATCCTGAAGACAGCAGCTTCTACATCTGCAGTGCAGGGGGACTAATCAGCCCCAGCATTTTGGTGAT		3	5.076657528683115E-5	35	TCRBV20	TCRBV20				TCRBV20-01,TCRBV20-or09_02						TCRBD01,TCRBD02	TCRBD01-01,TCRBD02-01		TCRBJ01-05*01	TCRBJ01	TCRBJ01-05	01				6	3	5	1	0	4	46	-1	54	60	63	3	Out	VDJ
CAGCAGGTAGTGCGAGGAGATTCGGCAGCTTATTTCTGTGCCAGCTCACCACGGAGAGGACAGACCTATGGCTACACCTTCGGTTCG	CASSPRRGQTYGYTF	3	5.076657528683115E-5	45	TCRBV18-01*01	TCRBV18	TCRBV18-01	01				TCRBD01-01*01	TCRBD01	TCRBD01-01	01				TCRBJ01-02*01	TCRBJ01	TCRBJ01-02	01				1	2	1	5	5	4	36	52	57	63	65	3	In	VDJ
TCCACGGAGTCAGGGGACACAGCACTGTATTTCTGTGCCAGCAGCAAAAACTCGACAGGGCCAATCTACGAGCAGTACTTCGGGCCG	CASSKNSTGPIYEQYF	4	6.76887670491082E-5	48	TCRBV21-01*01	TCRBV21	TCRBV21-01	01				TCRBD01-01*01	TCRBD01	TCRBD01-01	01				TCRBJ02-07*01	TCRBJ02	TCRBJ02-07	01				2	5	2	3	5	3	33	48	53	60	65	4	In	VDJ
AACGCCTTGGAGCTGGACGACTCGGCCCTGTATCTCTGTGCCAGCAGTCAAGGGGTTGGGACTGGAAACACCATATATTTTGGAGAG	CASSQGVGTGNTIYF	2	3.38443835245541E-5	45	TCRBV05-04*01	TCRBV05	TCRBV05-04	01				TCRBD01-01*01	TCRBD01	TCRBD01-01	01				TCRBJ01-03*01	TCRBJ01	TCRBJ01-03	01				5	6	5	2	3	2	36	47	50	55	61	2	In	VDJ
CTACACGCCCTGCAGCCAGAAGACTCAGCCCTGTATCTCTGCGCCAGCAGCCAAGATCGGACCGGGTTGGGGCAGTTCTTCGGGCCA	CASSQDRTGLGQFF	7	1.1845534233593936E-4	42	TCRBV04-01*01	TCRBV04	TCRBV04-01	01								TCRBD01,TCRBD02	TCRBD01-01,TCRBD02-01		TCRBJ02-01*01	TCRBJ02	TCRBJ02-01	01				0	9	1	7	2	12	39	56	58	62	71	7	In	VDJ
AGCTCCTTGGAGCTGGGGGACTCAGCCCTGTACTTCTGTGCCAGCAGCGTACGGGGCGCAGGGGGAGAGACCCAGTACTTCGGGCCA	CASSVRGAGGETQYF	2	3.38443835245541E-5	45	TCRBV13-01*01	TCRBV13	TCRBV13-01	01				TCRBD01-01*01	TCRBD01	TCRBD01-01	01				TCRBJ02-05*01	TCRBJ02	TCRBJ02-05	01				5	0	4	1	10	4	36	48	58	-1	65	2	In	VDJ
CACGCCCTGCAGCCAGAAGACTCAGCCCTGTATCTCTGCGCCAGCAGCCAGGATAGGGGACAGGGGCTTGGCTACACCTTCGGTTCG	CASSQDRGQGLGYTF	2	3.38443835245541E-5	45	TCRBV04-01*01	TCRBV04	TCRBV04-01	01				TCRBD01-01*01	TCRBD01	TCRBD01-01	01				TCRBJ01-02*01	TCRBJ01	TCRBJ01-02	01				3	2	0	2	6	7	36	50	56	66	68	2	In	VDJ
NAGTCGGCTGCTCCCTCCCAGACATCTGTGTACTTCTGTGCCAGCAGTTACCCCGGGACGGTTAGTGGTGGCTACACCTTCGGTTCG	CASSYPGTVSGGYTF	2	3.38443835245541E-5	45	TCRBV06-05*01	TCRBV06	TCRBV06-05	01								TCRBD01,TCRBD02	TCRBD01-01,TCRBD02-01		TCRBJ01-02*01	TCRBJ01	TCRBJ01-02	01				2	9	0	7	3	7	36	51	54	59	68	2	In	VDJ
ACTGCAGCAAGAAGACTCAGCTGCGTATCTCTGCACCAGCAGCCCTCCAGGGAACACCCCAAGGACTATGGCTACACCTTCGGTTCG		7	1.1845534233593936E-4	50	TCRBV01-01*01	TCRBV01	TCRBV01-01	01				TCRBD01-01*01	TCRBD01	TCRBD01-01	01				TCRBJ01-02*01	TCRBJ01	TCRBJ01-02	01				4	12	4	3	3	3	31	44	47	52	64	7	Out	VDJ
CAGCGCACAGAGCAGCGGGACTCGGCCATGTATCGCTGTGCCAGCAGTAAGGAGACAGGGTCCCACTATGGCTACACCTTCGGTTCG	CASSKETGSHYGYTF	2	3.38443835245541E-5	45	TCRBV07-06*01	TCRBV07	TCRBV07-06	01				TCRBD01-01*01	TCRBD01	TCRBD01-01	01				TCRBJ01-02*01	TCRBJ01	TCRBJ01-02	01				6	4	2	3	6	3	36	47	53	60	64	2	In	VDJ
GTGACCAGTGCCCATCCTGAAGACAGCAGCTTCTACATCTGCAGTGCGACCTCTGACAGAGTGGGCCATGGCTACACCTTCGGTTCG	CSATSDRVGHGYTF	5	8.461095881138525E-5	42	TCRBV20	TCRBV20				TCRBV20-01,TCRBV20-or09_02		TCRBD01-01*01	TCRBD01	TCRBD01-01	01				TCRBJ01-02*01	TCRBJ01	TCRBJ01-02	01				6	8	2	5	7	6	39	47	54	59	67	5	In	VDJ
CTCTGACAGTGACCAGTGCCCATCCTGAAGACAGCAGCTTCTACATCTGCAGTGCCATCTCCGGGACTAGCGGGTAGTTTCGGGCCG		2	3.38443835245541E-5	34	TCRBV20	TCRBV20				TCRBV20-01,TCRBV20-or09_02		TCRBD02-01	TCRBD02	TCRBD02-01				01,02	TCRBJ02-07*01	TCRBJ02	TCRBJ02-07	01				6	4	0	4	7	16	47	55	62	74	78	2	Out	VDJ
AATTCCCTGGAGCTTGGTGACTCTGCTGTGTATTTCTGTGCCAGCAGCCAAGAAGGCACGTATAATGAAAAACTGTTTTTTGGCAGT	CASSQEGTYNEKLFF	7	1.1845534233593936E-4	45	TCRBV03-01/03-02*01	TCRBV03	TCRBV03-01/03-02	01								TCRBD01,TCRBD02	TCRBD01-01,TCRBD02-01		TCRBJ01-04*01	TCRBJ01	TCRBJ01-04	01				0	6	5	4	0	4	36	-1	53	56	62	7	In	VDJ
CTGCTCCCTCCCAGACATCTGTGTACTTCTGTGCCAGCAGTTACCCCCCTAGGGGGGGGTCCCTGGGGGGGCTACACCTTCGGTTCG		3	5.076657528683115E-5	52	TCRBV06	TCRBV06				TCRBV06-05,TCRBV06-06		TCRBD02-01*01	TCRBD02	TCRBD02-01	01				TCRBJ01-02*01	TCRBJ01	TCRBJ01-02	01				2	11	9	0	7	8	29	44	51	58	69	3	Out	VDJ
GTGACATCGGCCCAAAAGAACCCGACAGCTTTCTATCTCTGTGCCAGTAGTTGGACTAGCCTTTCGGGGGAGCAGTACTTCGGGCCG	CASSWTSLSGEQYF	3	5.076657528683115E-5	42	TCRBV19-01*01	TCRBV19	TCRBV19-01	01				TCRBD02-01	TCRBD02	TCRBD02-01				01,02	TCRBJ02-07*01	TCRBJ02	TCRBJ02-07	01				5	9	1	7	1	7	39	51	52	60	69	3	In	VDJ
GCACAGAGCAGGAGGACTCGGCCGTGTATCTCTGTGCCAGCAGCTTAGGCGCGGGACAAAAGTTCCTGCGAGCAGTACTTCGGGCCG		4	6.76887670491082E-5	49	TCRBV07-02	TCRBV07	TCRBV07-02				01,02					TCRBD01,TCRBD02	TCRBD01-01,TCRBD02-01		TCRBJ02-07*01	TCRBJ02	TCRBJ02-07	01				1	10	0	6	4	6	32	48	52	58	68	4	Out	VDJ
TCCTCACTCTGGAGTCCGCTACCAGCTCCCAGACATCTGTGTACTTCTGTGCCATCCGCTTCTCCCTACGAGCAGTACTTCGGGCCG		4	6.76887670491082E-5	34	TCRBV10-03*01	TCRBV10	TCRBV10-03	01								TCRBD01,TCRBD02	TCRBD01-01,TCRBD02-01		TCRBJ02-07*01	TCRBJ02	TCRBJ02-07	01				8	5	10	0	1	2	47	56	57	59	64	4	Out	VDJ
CCAGAAGACTCAGCCCTGTATCTCTGCGCCAGCAGCCAAGATCCTTCCTCATCATACGGGTTCACCTACGAGCAGTACTTCGGGCCG	CASSQDPSSSYGFTYEQYF	2	3.38443835245541E-5	57	TCRBV04-01*01	TCRBV04	TCRBV04-01	01				TCRBD02-01	TCRBD02	TCRBD02-01				01,02	TCRBJ02-07*01	TCRBJ02	TCRBJ02-07	01				0	4	8	4	15	2	24	41	56	60	64	2	In	VDJ
CCTGCAGAACTGGAGGATTCTGGAGTTTATTTCTGTGCCAGCAGCCCACTTGGGACAGTCGGTGGCAACGTCCTGACTTTCGGGGCC	CASSPLGTVGGNVLTF	3	5.076657528683115E-5	48	TCRBV14-01*01	TCRBV14	TCRBV14-01	01				TCRBD01-01*01	TCRBD01	TCRBD01-01	01				TCRBJ02-06*01	TCRBJ02	TCRBJ02-06	01				4	7	0	5	5	9	33	46	51	58	65	3	In	VDJ
TAGGGGACTCGGCCCTCTATCTCTGTGCCAGCAGGCCCGGTCGGCTAGCGGGAGGGCCTGGAGAGAGATACGCAGTATTTTGGCCCA		6	1.015331505736623E-4	58	TCRBV05-07*01	TCRBV05	TCRBV05-07	01				TCRBD02-01*02	TCRBD02	TCRBD02-01	02				TCRBJ02-03*01	TCRBJ02	TCRBJ02-03	01				5	9	4	0	10	5	23	34	44	56	65	6	Out	VDJ
TGTGAGCACCTTGGAGCTGGGGGACTCGGCCCTTTATCTTTGCGCCAGCAGCTGACAGGGTCGAACACTGAAGCTTTCTTTGGACAA		2	3.38443835245541E-5	41	TCRBV05-01*01	TCRBV05	TCRBV05-01	01				TCRBD01-01*01	TCRBD01	TCRBD01-01	01				TCRBJ01-01*01	TCRBJ01	TCRBJ01-01	01				3	2	2	3	0	1	40	-1	53	60	62	2	Out	VDJ
CCAGTGCCCATCCTGAAGACAGCAGCTTCTACATCTGCAGTGTAGTTCACAGGGGAGTTTCGGTACTATGGCTACACCTTCGGTTCG		5	8.461095881138525E-5	46	TCRBV20	TCRBV20				TCRBV20-01,TCRBV20-or09_02		TCRBD01-01*01	TCRBD01	TCRBD01-01	01				TCRBJ01-02*01	TCRBJ01	TCRBJ01-02	01				7	9	3	2	6	3	35	42	48	55	64	5	Out	VDJ
CTCACTGTGACATCGGCCCAAAAGAACCCGACAGCTTTCTATCTCTGTGCCAGTAGTCCGGGAGACTATGGCTACACCTTCGGTTCG	CASSPGDYGYTF	2	3.38443835245541E-5	36	TCRBV19-01*01	TCRBV19	TCRBV19-01	01				TCRBD02-01*02	TCRBD02	TCRBD02-01	02				TCRBJ01-02*01	TCRBJ01	TCRBJ01-02	01				5	0	8	2	1	3	45	57	58	-1	64	2	In	VDJ
AAGGTGCAGCCTGCAGAACTGGAGGATTCTGGAGTTTATTTCTGTGCCAGCAGCCCATCAACGGGTAGAGGCTACACCTTCGGTTCG	CASSPSTGRGYTF	2	3.38443835245541E-5	39	TCRBV14-01*01	TCRBV14	TCRBV14-01	01				TCRBD02-01	TCRBD02	TCRBD02-01				01,02	TCRBJ01-02*01	TCRBJ01	TCRBJ01-02	01				4	4	8	4	6	8	42	55	61	65	69	2	In	VDJ
GGAGTCGCCCAGCCCCAACCAGACCTCTCTGTACTTCTGTGCCAGCGGAGACTAGCGGGAGAATCCTACGAGCAGTACTTCGGGCCG		3	5.076657528683115E-5	44	TCRBV27-01*01	TCRBV27	TCRBV27-01	01				TCRBD02-01*02	TCRBD02	TCRBD02-01	02				TCRBJ02-07*01	TCRBJ02	TCRBJ02-07	01				8	2	2	2	3	1	37	46	49	61	63	3	Out	VDJ
AGTGCCCATCCTGAAGACAGCAGCTTCTACATCTGCAGTGCTAGAGTGGTTGGGACAGAATTTGGAAACACCATATATTTTGGAGAG	CSARVVGTEFGNTIYF	3	5.076657528683115E-5	48	TCRBV20	TCRBV20				TCRBV20-01,TCRBV20-or09_02		TCRBD01-01*01	TCRBD01	TCRBD01-01	01				TCRBJ01-03*01	TCRBJ01	TCRBJ01-03	01				1	4	0	5	5	3	33	46	51	58	62	3	In	VDJ
CAGCCAGAAGACTCAGCCCTGTATCTCTGCGCCAGCAGCCAAGGGCCACAGGGTAGCTCTGGGGCCAACGTCCTGACTTTCGGGGCC	CASSQGPQGSSGANVLTF	3	5.076657528683115E-5	54	TCRBV04-01*01	TCRBV04	TCRBV04-01	01				TCRBD01-01*01	TCRBD01	TCRBD01-01	01				TCRBJ02-06*01	TCRBJ02	TCRBJ02-06	01				1	3	3	3	4	0	27	43	47	53	56	3	In	VDJ
CGGTCCACAAAGCTGGAGGACTCAGCCATGTACTTCTGTGCCAGCAGATACGGGACAGGGGCGTCGAATGAGCAGTTCTTCGGGCCA	CASRYGTGASNEQFF	6	1.015331505736623E-4	45	TCRBV02-01	TCRBV02	TCRBV02-01				01,03	TCRBD01-01*01	TCRBD01	TCRBD01-01	01				TCRBJ02-01*01	TCRBJ02	TCRBJ02-01	01				6	5	0	2	4	7	36	47	51	61	66	6	In	VDJ
GAGTCCGCCAGCACCAACCAGACATCTATGTACCTCTGTGCCAGCAGTTTACGGGAGGGTTCGCGAAATGAGCAGTTCTTCGGGCCA	CASSLREGSRNEQFF	4	6.76887670491082E-5	45	TCRBV28-01*01	TCRBV28	TCRBV28-01	01				TCRBD02-01*02	TCRBD02	TCRBD02-01	02				TCRBJ02-01*01	TCRBJ02	TCRBJ02-01	01				2	7	8	0	0	7	36	-1	51	59	66	4	In	VDJ
CTGCAGCCAGAAGACTCGGCCCTGTATCTCTGTGCCAGCAGCCCGCGGACTAGCGGGAGGATGGACGGGGAGCTGTTTTTTGGAGAA	CASSPRTSGRMDGELFF	2	3.38443835245541E-5	51	TCRBV04-02*01	TCRBV04	TCRBV04-02	01				TCRBD02-01*02	TCRBD02	TCRBD02-01	02				TCRBJ02-02*01	TCRBJ02	TCRBJ02-02	01				4	5	1	1	3	7	30	43	46	60	65	2	In	VDJ
AAGATCCAGCCCTCAGAACCCAGGGACTCAGCTGTGTATTTTTGTGCTAGTGGCCGACAGGGTAACACTGAAGCTTTCTTTGGACAA	CASGRQGNTEAFF	7	1.1845534233593936E-4	39	TCRBV12-05*01	TCRBV12	TCRBV12-05	01				TCRBD01-01*01	TCRBD01	TCRBD01-01	01				TCRBJ01-01*01	TCRBJ01	TCRBJ01-01	01				6	1	2	3	2	2	42	53	55	62	63	7	In	VDJ
CTCACTGTGACATCGGCCCAAAAGAACCCGACAGCTTTCTATCTCTGTGCCAGTAGTTCATGGACCGGTGGCTACACCTTCGGTTCG	CASSSWTGGYTF	2	3.38443835245541E-5	36	TCRBV19-01*01	TCRBV19	TCRBV19-01	01								TCRBD01,TCRBD02	TCRBD01-01,TCRBD02-01		TCRBJ01-02*01	TCRBJ01	TCRBJ01-02	01				5	3	1	7	4	7	45	57	61	65	68	2	In	VDJ
ATCCAGCCCTCAGAACCCAGGGACTCAGCTGTGTACTTCTGTGCCAGCAGTAAGGACCGCTCTAACTATGGCTACACCTTCGGTTCG	CASSKDRSNYGYTF	2	3.38443835245541E-5	42	TCRBV12	TCRBV12				TCRBV12-03/12-04,TCRBV12-04						TCRBD01,TCRBD02	TCRBD01-01,TCRBD02-01		TCRBJ01-02*01	TCRBJ01	TCRBJ01-02	01				5	4	1	7	2	0	39	51	53	57	61	2	In	VDJ
CTGATTCTGGAGTCCGCCAGCACCAACCAGACATCTATGTACCTCTGTGCCAGCAGTGCATCTAACTATGGCTACACCTTCGGTTCG	CASSASNYGYTF	6	1.015331505736623E-4	36	TCRBV28-01*01	TCRBV28	TCRBV28-01	01								TCRBD01,TCRBD02	TCRBD01-01,TCRBD02-01		TCRBJ01-02*01	TCRBJ01	TCRBJ01-02	01				5	1	4	6	1	0	45	57	58	60	61	6	In	VDJ
AACGCCTTGTTGCTGGGGGACTCGGCCCTCTATCTCTGTGCCAGCAGCTTGGGGCCGGGAGGGCCCTACGAGCAGTACTTCGGGCCG	CASSLGPGGPYEQYF	1	1.692219176227705E-5	45	TCRBV05-06*01	TCRBV05	TCRBV05-06	01				TCRBD02-01*02	TCRBD02	TCRBD02-01	02				TCRBJ02-07*01	TCRBJ02	TCRBJ02-07	01				0	1	8	0	3	2	36	52	55	63	64	1	In	VDJ
NNNNNNNNNNTGTCGGCTGCTCCCTCCCAGACATCTGTGTACTTCTGTGCCAGCACCGGACAGGGTGACGAGCAGTACTTCGGGCCG	CASTGQGDEQYF	7	1.1845534233593936E-4	36	TCRBV06-05*01	TCRBV06	TCRBV06-05	01				TCRBD01-01*01	TCRBD01	TCRBD01-01	01				TCRBJ02-07*01	TCRBJ02	TCRBJ02-07	01				7	2	1	3	2	5	45	55	57	65	67	7	In	VDJ
CTGGAGTTGGCTGCTCCCTCCCAGACATCTGTGTACTTCTGTGCCAGCAGGCCCGGGACAGGGGGCAATGAGCAGTTCTTCGGGCCA	CASRPGTGGNEQFF	4	6.76887670491082E-5	42	TCRBV06-06	TCRBV06	TCRBV06-06				01,04	TCRBD01-01*01	TCRBD01	TCRBD01-01	01				TCRBJ02-01*01	TCRBJ02	TCRBJ02-01	01				6	0	0	1	4	6	39	50	54	-1	65	4	In	VDJ
ATCAATTCCCTGGAGCTTGGTGACTCTGCTGTGTATTTCTGTGCCAGCAGCCAAGATTGGGCGAACACTGAAGCTTTCTTTGGACAA	CASSQDWANTEAFF	2	3.38443835245541E-5	42	TCRBV03-01/03-02*01	TCRBV03	TCRBV03-01/03-02	01				TCRBD01-01*01	TCRBD01	TCRBD01-01	01				TCRBJ01-01*01	TCRBJ01	TCRBJ01-01	01				0	0	8	0	2	1	39	56	58	-1	62	2	In	VDJ
CAGCCCTCAGAACCCAGGGACTCAGCTGTGTATTTTTGTGCTAGTGGGGCGACAGGGATCGGAATCTATGGCTACACCTTCGGTTCG	CASGATGIGIYGYTF	2	3.38443835245541E-5	45	TCRBV12-05*01	TCRBV12	TCRBV12-05	01				TCRBD01-01*01	TCRBD01	TCRBD01-01	01				TCRBJ01-02*01	TCRBJ01	TCRBJ01-02	01				6	8	2	3	3	4	36	47	50	57	65	2	In	VDJ
NNNNTGTCGGCTGCTCCCTCCCAGACATCTGTGTACTTCTGTGCCACAATAGGGGGAGGAAGCAGCTATGGCTACACCTTCGGTTCG	CATIGGGSSYGYTF	2	3.38443835245541E-5	42	TCRBV06-05*01	TCRBV06	TCRBV06-05	01								TCRBD01,TCRBD02	TCRBD01-01,TCRBD02-01		TCRBJ01-02*01	TCRBJ01	TCRBJ01-02	01				10	9	5	1	4	4	39	46	50	56	65	2	In	VDJ
CTGGAGTCGCCCAGCCCCAACCAGACCTCTCTGTACTTCTGTGCCACCTCTCCCGGCGGGAGGGCCTACGAGCAGTACTTCGGGCCG	CATSPGGRAYEQYF	3	5.076657528683115E-5	42	TCRBV27-01*01	TCRBV27	TCRBV27-01	01				TCRBD02-01*02	TCRBD02	TCRBD02-01	02				TCRBJ02-07*01	TCRBJ02	TCRBJ02-07	01				10	0	7	0	9	2	39	46	55	-1	64	3	In	VDJ
ATCCGGTCCACAAAGCTGGAGGACTCAGCCATGTACTTCTGTGCCAGCAATCCGGCTAGCGGGAGCCACGAGCAGTACTTCGGGCCG	CASNPASGSHEQYF	2	3.38443835245541E-5	42	TCRBV02-01	TCRBV02	TCRBV02-01				01,03	TCRBD02-01*02	TCRBD02	TCRBD02-01	02				TCRBJ02-07*01	TCRBJ02	TCRBJ02-07	01				7	2	4	2	6	5	39	49	55	65	67	2	In	VDJ
TGCAGCCAGAAGACTCGGCCCTGTATCTCTGTGCCAGCAGCCAACGGACAGGCCCGGGTAGCCAAAAACATTCAGTACTTCGGCGCC		2	3.38443835245541E-5	52	TCRBV04-02*01	TCRBV04	TCRBV04-02	01				TCRBD01-01*01	TCRBD01	TCRBD01-01	01				TCRBJ02-04*01	TCRBJ02	TCRBJ02-04	01				2	7	1	4	1	0	29	44	45	52	59	2	Out	VDJ
GAGATCCAGTCCACGGAGTCAGGGGACACAGCACTGTATTTCTGTGCCAGCATTTGGGAGCTAGCGGGGGAGCAGTTCTTCGGGCCA	CASIWELAGEQFF	2	3.38443835245541E-5	39	TCRBV21-01*01	TCRBV21	TCRBV21-01	01				TCRBD02-01*01	TCRBD02	TCRBD02-01	01				TCRBJ02-01*01	TCRBJ02	TCRBJ02-01	01				7	0	4	3	8	10	42	52	60	-1	69	2	In	VDJ
ACCAGTGCCCATCCTGAAGACAGCAGCTTCTACATCTGCAGTGCTGAGCGGCCCAGGCTACGCACAGATACGCAGTATTTTGGCCCA	CSAERPRLRTDTQYF	3	5.076657528683115E-5	45	TCRBV20	TCRBV20				TCRBV20-01,TCRBV20-or09_02		TCRBD02-01	TCRBD02	TCRBD02-01				01,02	TCRBJ02-03*01	TCRBJ02	TCRBJ02-03	01				5	10	6	5	1	1	36	45	46	51	61	3	In	VDJ
AGTGCCCATCCTGAAGACAGCAGCTTCTACATCTGCAGTGCTAGAGTCGTGGGCAGCTCTATGAACACTGAAGCTTTCTTTGGACAA	CSARVVGSSMNTEAFF	9	1.5229972586049346E-4	48	TCRBV20	TCRBV20				TCRBV20-01,TCRBV20-or09_02		TCRBD01-01*01	TCRBD01	TCRBD01-01	01				TCRBJ01-01*01	TCRBJ01	TCRBJ01-01	01				1	7	8	0	4	0	33	46	50	54	61	9	In	VDJ
GAGTCGCCCAGCCCCAACCAGACCTCTCTGTACTTCTGTGCCAGCAGTTTACTCGGCCAGCAAAATGAAAAACTGTTTTTTGGCAGT	CASSLLGQQNEKLFF	2	3.38443835245541E-5	45	TCRBV27-01*01	TCRBV27	TCRBV27-01	01								TCRBD01,TCRBD02	TCRBD01-01,TCRBD02-01		TCRBJ01-04*01	TCRBJ01	TCRBJ01-04	01				2	3	4	5	6	5	36	51	57	60	63	2	In	VDJ
CACATCAATTCCCTGGAGCTTGGTGACTCTGCTGTGTATTTCTGTGCCAGCAGCCAAGAGGAGCGTCAGCCCCAGCATTTTGGTGAT	CASSQEERQPQHF	2	3.38443835245541E-5	39	TCRBV03-01/03-02*01	TCRBV03	TCRBV03-01/03-02	01				TCRBD02-01	TCRBD02	TCRBD02-01				01,02	TCRBJ01-05*01	TCRBJ01	TCRBJ01-05	01				0	0	6	6	2	6	42	59	61	-1	65	2	In	VDJ
TCGGCTGCTCCCTCCCAAACATCTGTGTACTTCTGTGCCAGCAGTTACTCGAGGGGCAGGGGTAATCAGCCCCAGCATTTTGGTGAT	CASSYSRGRGNQPQHF	11	1.8614410938504755E-4	48	TCRBV06-02/06-03*01	TCRBV06	TCRBV06-02/06-03	01				TCRBD01-01*01	TCRBD01	TCRBD01-01	01				TCRBJ01-05*01	TCRBJ01	TCRBJ01-05	01				0	1	4	2	6	4	33	50	56	62	63	11	In	VDJ
NNNNTGAAGATCCAGCCCTCAGAACCCAGGGACTCAGCTGTGTACTTCTGTGCCAGCAGTTCGCAGTACGAGCAGTACTTCGGGCCG	CASSSQYEQYF	2	3.38443835245541E-5	33	TCRBV12-03/12-04*01	TCRBV12	TCRBV12-03/12-04	01				TCRBD01-01*01	TCRBD01	TCRBD01-01	01				TCRBJ02-07*01	TCRBJ02	TCRBJ02-07	01				4	0	4	5	2	4	48	61	63	-1	66	2	In	VDJ
GTGACATCGGCCCAAAAGAACCCGACAGCTTTCTATCTCTGTGCCAGTAGTATAGGGACCTTCTCCTACGAGCAGTACTTCGGGCCG	CASSIGTFSYEQYF	2	3.38443835245541E-5	42	TCRBV19-01*01	TCRBV19	TCRBV19-01	01								TCRBD01,TCRBD02	TCRBD01-01,TCRBD02-01		TCRBJ02-07*01	TCRBJ02	TCRBJ02-07	01				1	3	1	7	0	0	39	-1	55	59	62	2	In	VDJ
ATGAGCTCCTTGGAGCTGGGGGACTCAGCCCTGTACTTCTGTGCCAGCAGCAGTAGCGGGCTTCCTCTAGAGCAGTACTTCGGGCCG	CASSSSGLPLEQYF	2	3.38443835245541E-5	42	TCRBV13-01*01	TCRBV13	TCRBV13-01	01				TCRBD02-01	TCRBD02	TCRBD02-01				01,02	TCRBJ02-07*01	TCRBJ02	TCRBJ02-07	01				5	9	5	4	2	7	39	51	53	60	69	2	In	VDJ
AACGCCTTGGAGCTGGAGGACTCGGCCCTGTATCTCTGTGCCAGCAGCTTGGACGGCTCTGGGGCCAACGTCCTGACTTTCGGGGCC	CASSLDGSGANVLTF	5	8.461095881138525E-5	45	TCRBV05-08*01	TCRBV05	TCRBV05-08	01				TCRBD02-01	TCRBD02	TCRBD02-01				01,02	TCRBJ02-06*01	TCRBJ02	TCRBJ02-06	01				0	0	8	5	1	0	36	52	53	-1	56	5	In	VDJ
TGCAGAACTGGAGGATTCTGGAGTTTATTTCTGTGCCAGCAGCCAAGATCCCACTAGTCGTCACTGAATGAGCAGTTCTTCGGGCCA		2	3.38443835245541E-5	50	TCRBV14-01*01	TCRBV14	TCRBV14-01	01				TCRBD02-01	TCRBD02	TCRBD02-01				01,02	TCRBJ02-01*01	TCRBJ02	TCRBJ02-01	01				0	9	3	8	4	7	31	48	52	57	66	2	Out	VDJ
TCCCTGGAGCTTGGTGACTCTGCTGTGTATTTCTGTGCCAGCAGCCAAGATTCTAGCGGCACCTACAATGAGCAGTTCTTCGGGCCA	CASSQDSSGTYNEQFF	5	8.461095881138525E-5	48	TCRBV03-01/03-02*01	TCRBV03	TCRBV03-01/03-02	01				TCRBD02-01	TCRBD02	TCRBD02-01				01,02	TCRBJ02-01*01	TCRBJ02	TCRBJ02-01	01				0	2	4	5	2	2	33	50	52	59	61	5	In	VDJ
TTCTAAGAAGCTCCTCCTCAGTGACTCTGGCTTCTATCTCTGTGCCTGGAGTGCCCTTGGGGCATCGGGACCCAGTACTTCGGGCCA		5	8.461095881138525E-5	41	TCRBV30-01*02	TCRBV30	TCRBV30-01	02				TCRBD01-01*01	TCRBD01	TCRBD01-01	01				TCRBJ02-05*01	TCRBJ02	TCRBJ02-05	01				1	5	7	0	5	7	40	53	58	63	68	5	Out	VDJ
CTGAAGATCCGGTCCACAAAGCTGGAGGACTCAGCCATGTACTTCTGTGCCAGCAGGCAGGACAGGGAGACCCAGTACTTCGGGCCA	CASRQDRETQYF	2	3.38443835245541E-5	36	TCRBV02-01	TCRBV02	TCRBV02-01				01,03	TCRBD01-01*01	TCRBD01	TCRBD01-01	01				TCRBJ02-05*01	TCRBJ02	TCRBJ02-05	01				6	0	1	4	3	5	45	56	59	-1	66	2	In	VDJ
GAGTCGCCCAGCCCCAACCAGACCTCTCTGTACTTCTGTGCCAGCAGTTTCGGGACAGGTTCGTTAGAGACCCAGTACTTCGGGCCA	CASSFGTGSLETQYF	4	6.76887670491082E-5	45	TCRBV27-01*01	TCRBV27	TCRBV27-01	01				TCRBD01-01*01	TCRBD01	TCRBD01-01	01				TCRBJ02-05*01	TCRBJ02	TCRBJ02-05	01				3	6	0	4	1	4	36	50	51	59	65	4	In	VDJ
ACGGAGTCAGGGGACACAGCACTGTATTTCTGTGCCAGCAGCAAATAGTTCCAGAAAGGGAAGAAAGAGACCCAGTACTTCGGGCCA	CASSK*FQKGKKETQYF	3	5.076657528683115E-5	51	TCRBV21-01*01	TCRBV21	TCRBV21-01	01								TCRBD01,TCRBD02	TCRBD01-01,TCRBD02-01		TCRBJ02-05*01	TCRBJ02	TCRBJ02-05	01				2	3	0	8	12	3	30	45	57	61	64	3	Stop	VDJ
AGCACCTTGGAGCTGGGGGACTCGGCCCTTTATCTTTGCGCCAGCAGCCCCGACGAGGCCCCTAATGAAAAACTGTTTTTTGGCAGT	CASSPDEAPNEKLFF	3	5.076657528683115E-5	45	TCRBV05-01*01	TCRBV05	TCRBV05-01	01				TCRBD02-01*02	TCRBD02	TCRBD02-01	02				TCRBJ01-04*01	TCRBJ01	TCRBJ01-04	01				4	3	11	1	6	3	36	48	54	58	61	3	In	VDJ
CTGATTCTGGAGTCCGCCAGCACCAACCAGACATCTATGTACCTCTGTGCCAGCAGTTTAGGCAGCTATGGCTACACCTTCGGTTCG	CASSLGSYGYTF	2	3.38443835245541E-5	36	TCRBV28-01*01	TCRBV28	TCRBV28-01	01				TCRBD01-01*01	TCRBD01	TCRBD01-01	01				TCRBJ01-02*01	TCRBJ01	TCRBJ01-02	01				2	0	4	5	2	4	45	60	62	-1	65	2	In	VDJ
ATCCGGTCCACAAAGCTGGAGGACTCAGCCATGTACTTCTGTGCCAGCAGTGATTCCGGAACTAACTATGGCTACACCTTCGGTTCG	CASSDSGTNYGYTF	2	3.38443835245541E-5	42	TCRBV02-01	TCRBV02	TCRBV02-01				01,03					TCRBD01,TCRBD02	TCRBD01-01,TCRBD02-01		TCRBJ01-02*01	TCRBJ01	TCRBJ01-02	01				3	1	1	8	4	0	39	53	57	60	61	2	In	VDJ
TCGGCTGCTCCCTCCCAGACATCTGTGTACTTCTGTGCCAGCAGTTACGCCCTCAGAGGCGGGGTTAATGGCTACACCTTCGGTTCG	CASSYALRGGVNGYTF	6	1.015331505736623E-4	48	TCRBV06-05*01	TCRBV06	TCRBV06-05	01				TCRBD02-01*01	TCRBD02	TCRBD02-01	01				TCRBJ01-02*01	TCRBJ01	TCRBJ01-02	01				2	3	7	3	10	6	33	48	58	64	67	6	In	VDJ
ACCTCTGTGCCAGCAGTTTAGTGAGTTCAAGGGTGTGGAGCGACGCGTTAGTATCGAACGAACACCGGGGAGCTGTTTTTTGGAGAA		4	6.76887670491082E-5	76	TCRBV28-01*01	TCRBV28	TCRBV28-01	01								TCRBD01,TCRBD02	TCRBD01-01,TCRBD02-01		TCRBJ02-02*01	TCRBJ02	TCRBJ02-02	01				2	25	5	3	9	0	5	20	29	33	58	4	Out	VDJ
ATCCAGCGCACAGAGCAGGGGGACTCGGCCATGTATCTCTGTGCCAGCAGCCCGAGTCCCGGGAGCGGGATGGCTTTCTTTGGACAA	CASSPSPGSGMAFF	4	6.76887670491082E-5	42	TCRBV07-09*01	TCRBV07	TCRBV07-09	01				TCRBD02-01*02	TCRBD02	TCRBD02-01	02				TCRBJ01-01*01	TCRBJ01	TCRBJ01-01	01				5	2	6	3	12	11	39	51	63	70	72	4	In	VDJ
GTGACATCGGCCCAAAAGAACCCGACAGCTTTCTATCTCTGTGCCAGTAGTACCTATTCTAGGACAGGGATCGGAACCTTCGGTTCG	CASSTYSRTGIGTF	2	3.38443835245541E-5	42	TCRBV19-01*01	TCRBV19	TCRBV19-01	01				TCRBD01-01*01	TCRBD01	TCRBD01-01	01				TCRBJ01-02*01	TCRBJ01	TCRBJ01-02	01				4	6	1	3	9	14	39	52	61	69	75	2	In	VDJ
ACTCTGGAGTCAGCTACCCGCTCCCAGACATCTGTGTATTTCTGCGCCAGCAAGGGGGCCAGCTCCTACGAGCAGTACTTCGGGCCG	CASKGASSYEQYF	5	8.461095881138525E-5	39	TCRBV10-02*01	TCRBV10	TCRBV10-02	01				TCRBD01-01*01	TCRBD01	TCRBD01-01	01				TCRBJ02-07*01	TCRBJ02	TCRBJ02-07	01				7	3	5	0	0	0	42	-1	52	59	62	5	In	VDJ
ACCAGGCCTGGGGGACGCAGCCATGTACCTGTGTGCCACCAGCTAAACAAAAACAGGGGAAGTTTCAACGAGCAGTACTTCGGGCCG		10	1.692219176227705E-4	50	TCRBV15-01*02	TCRBV15	TCRBV15-01	02				TCRBD01-01*01	TCRBD01	TCRBD01-01	01				TCRBJ02-07*01	TCRBJ02	TCRBJ02-07	01				5	8	3	2	9	5	31	43	52	59	67	10	Out	VDJ
CTGGAGTCCGCTACCAGCTCCCAGACATCTGTGTACTTCTGTGCCATCAGTGGACCGGGGGGGCCAAATGAGCAGTTCTTCGGGCCA	CAISGPGGPNEQFF	3	5.076657528683115E-5	42	TCRBV10-03*01	TCRBV10	TCRBV10-03	01				TCRBD02-01*01	TCRBD02	TCRBD02-01	01				TCRBJ02-01*01	TCRBJ02	TCRBJ02-01	01				4	3	8	0	3	7	39	52	55	63	66	3	In	VDJ
CATCCTGAAGACAGCAGCTTCTACATCTGCAGTGCTAGAGATGCCTGGGTCGTGGGGTATCCCACAGATACGCAGTATTTTGGCCCA	CSARDAWVVGYPTDTQYF	9	1.5229972586049346E-4	54	TCRBV20	TCRBV20				TCRBV20-01,TCRBV20-or09_02						TCRBD01,TCRBD02	TCRBD01-01,TCRBD02-01		TCRBJ02-03*01	TCRBJ02	TCRBJ02-03	01				0	5	6	2	12	2	27	41	53	57	62	9	In	VDJ
GCCCTGCAGCCAGAAGACTCAGCCCTGTATCTCTGCGCCAGCAGCCACAGAGGACAGGAGATTACCGGGGAGCTGTTTTTTGGAGAA	CASSHRGQEITGELFF	2	3.38443835245541E-5	48	TCRBV04-01*01	TCRBV04	TCRBV04-01	01				TCRBD01-01*01	TCRBD01	TCRBD01-01	01				TCRBJ02-02*01	TCRBJ02	TCRBJ02-02	01				3	5	1	4	4	5	33	47	51	58	63	2	In	VDJ
ACATCGGCCCAAAAGAACCCGACAGCTTTCTATCTCTGTGCCAGTAGTTCTCCAGGGTGGCGGGACACTGAAGCTTTCTTTGGACAA	CASSSPGWRDTEAFF	7	1.1845534233593936E-4	45	TCRBV19-01*01	TCRBV19	TCRBV19-01	01								TCRBD01,TCRBD02	TCRBD01-01,TCRBD02-01		TCRBJ01-01*01	TCRBJ01	TCRBJ01-01	01				5	7	4	3	4	3	36	48	52	57	64	7	In	VDJ
CTGCAGCCAGAAGACTCAGCCCTGTATCTCTGCGCCAGCAGCCAAGAAAAAACAGAAGTCATGAACACTGAAGCTTTCTTTGGACAA	CASSQEKTEVMNTEAFF	15	2.538328764341558E-4	51	TCRBV04-01*01	TCRBV04	TCRBV04-01	01				TCRBD01-01*01	TCRBD01	TCRBD01-01	01				TCRBJ01-01*01	TCRBJ01	TCRBJ01-01	01				0	6	3	5	4	0	30	47	51	55	61	15	In	VDJ
ACCTTGGAGCTGGGGGACTCGGCCCTTTATCTTTGCGCCAGCAGCTTGTTTGGGACAGGAGGGAATGAAAAACTGTTTTTTGGCAGT	CASSLFGTGGNEKLFF	3	5.076657528683115E-5	48	TCRBV05-01*01	TCRBV05	TCRBV05-01	01				TCRBD01-01*01	TCRBD01	TCRBD01-01	01				TCRBJ01-04*01	TCRBJ01	TCRBJ01-04	01				1	4	0	4	3	5	33	48	51	59	63	3	In	VDJ
ATTCTGGAGTCCGCCAGCACCAACCAGACATCTATGTACCTCTGTGCCACCACTAAAACAGGAAATCAGCCCCAGCATTTTGGTGAT	CATTKTGNQPQHF	2	3.38443835245541E-5	39	TCRBV28-01*01	TCRBV28	TCRBV28-01	01				TCRBD01-01*01	TCRBD01	TCRBD01-01	01				TCRBJ01-05*01	TCRBJ01	TCRBJ01-05	01				10	1	3	4	8	4	42	49	57	62	63	2	In	VDJ
CTGGAGTCCGCCAGCACCAACCAGACATCTATGTACCTCTGTGCCAGCAGTTTATTGGGGGGCCGGGGTGGCTACACCTTCGGTTCG	CASSLLGGRGGYTF	2	3.38443835245541E-5	42	TCRBV28-01*01	TCRBV28	TCRBV28-01	01								TCRBD01,TCRBD02	TCRBD01-01,TCRBD02-01		TCRBJ01-02*01	TCRBJ01	TCRBJ01-02	01				1	5	6	0	2	7	39	55	57	63	68	2	In	VDJ
NNNNNNNTGTCGGCTGCTCCCTCCCAGACATCTGTGTACTTCTGTGCCAGCAGCCCGTCGGGGACGGAGACCCAGTACTTCGGGCCA	CASSPSGTETQYF	5	8.461095881138525E-5	39	TCRBV06-05*01	TCRBV06	TCRBV06-05	01								TCRBD01,TCRBD02	TCRBD01-01,TCRBD02-01		TCRBJ02-05*01	TCRBJ02	TCRBJ02-05	01				6	1	0	7	7	5	42	53	60	65	66	5	In	VDJ
TTGTTGCTGGGGGACTCGGCCCTCTATCTCTGTGCCAGCAGCTCAGACCCCGGACAGGGAGCGGCAGATACGCAGTATTTTGGCCCA	CASSSDPGQGAADTQYF	3	5.076657528683115E-5	51	TCRBV05-06*01	TCRBV05	TCRBV05-06	01				TCRBD01-01*01	TCRBD01	TCRBD01-01	01				TCRBJ02-03*01	TCRBJ02	TCRBJ02-03	01				3	5	1	3	8	4	30	43	51	59	64	3	In	VDJ
GAGTCCGCCAGCACCAACCAGACATCTATGTACCTCTGTGCCAGCAGGGCGGGAGGGGCGGACACCGGGGAGCTGTTTTTTGGAGAA	CASRAGGADTGELFF	2	3.38443835245541E-5	45	TCRBV28-01*01	TCRBV28	TCRBV28-01	01				TCRBD02-01*02	TCRBD02	TCRBD02-01	02				TCRBJ02-02*01	TCRBJ02	TCRBJ02-02	01				6	4	7	0	1	3	36	47	48	57	61	2	In	VDJ
CTGGAGCTGGGGGACTCAGCTTTGTATTTCTGTGCCAGCAGCGTGGTTCCAGTTGAGGGGAACACCGGGGAGCTGTTTTTTGGAGAA	CASSVVPVEGNTGELFF	3	5.076657528683115E-5	51	TCRBV09-01*01	TCRBV09	TCRBV09-01	01				TCRBD02-01*02	TCRBD02	TCRBD02-01	02				TCRBJ02-02*01	TCRBJ02	TCRBJ02-02	01				2	0	11	0	10	1	30	44	54	-1	59	3	In	VDJ
CAAAAGAACCCGACAGCTTTCTATCTCTGTGCCAGTAGTATCGGACAGGGGGTCTCCCCATATTATTACGAGCAGTACTTCGGGCCG	CASSIGQGVSPYYYEQYF	9	1.5229972586049346E-4	54	TCRBV19-01*01	TCRBV19	TCRBV19-01	01				TCRBD01-01*01	TCRBD01	TCRBD01-01	01				TCRBJ02-07*01	TCRBJ02	TCRBJ02-07	01				3	14	1	1	1	4	27	41	42	52	66	9	In	VDJ
AAGATCCAGCCCTCAGAACCCAGGGACTCAGCTGTGTACTTCTGTGCCAGCAGTTCGGCCGCGGCGGGCACCATATATTTTGGAGAG	CASSSAAAGTIYF	2	3.38443835245541E-5	39	TCRBV12-03/12-04*01	TCRBV12	TCRBV12-03/12-04	01				TCRBD02-01	TCRBD02	TCRBD02-01				01,02	TCRBJ01-03*01	TCRBJ01	TCRBJ01-03	01				4	0	7	4	8	9	42	55	63	-1	68	2	In	VDJ
CTGGAGTCGCCCAGCCCCAACCAGACCTCTCTGTACTTCTGTGCCAGCAGATGGACAGGGACCCGTTCACCCCTCCACTTTGGGAAC	CASRWTGTRSPLHF	2	3.38443835245541E-5	42	TCRBV27-01*01	TCRBV27	TCRBV27-01	01				TCRBD01-01*01	TCRBD01	TCRBD01-01	01				TCRBJ01-06*02	TCRBJ01	TCRBJ01-06	02				6	5	1	3	2	9	39	50	52	60	65	2	In	VDJ
GAGTCCGCCAGCACCAACCAGACATCTATGTACCTCTGTGCCAGCAGTTTATCTCTCGTCAGAGACAATGAGCAGTTCTTCGGGCCA	CASSLSLVRDNEQFF	3	5.076657528683115E-5	45	TCRBV28-01*01	TCRBV28	TCRBV28-01	01								TCRBD01,TCRBD02	TCRBD01-01,TCRBD02-01		TCRBJ02-01*01	TCRBJ02	TCRBJ02-01	01				1	2	4	5	7	5	36	52	59	62	64	3	In	VDJ
GAGTCCGCCAGCACCAACCAGACATCTATGTACCTCTGTGCCAGCAGTACAGGGGGCGCCGTGAACACTGAAGCTTTCTTTGGACAA	CASSTGGAVNTEAFF	2	3.38443835245541E-5	45	TCRBV28-01*01	TCRBV28	TCRBV28-01	01				TCRBD01-01*01	TCRBD01	TCRBD01-01	01				TCRBJ01-01*01	TCRBJ01	TCRBJ01-01	01				5	4	3	0	0	0	36	-1	48	57	61	2	In	VDJ
GTGACCAGTGCCCATCCTGAAGACAGCAGCTTCTACATCTGCAGTGCTCCGCCAGGCGGGATGAACACTGAAGCTTTCTTTGGACAA	CSAPPGGMNTEAFF	2	3.38443835245541E-5	42	TCRBV20	TCRBV20				TCRBV20-01,TCRBV20-or09_02		TCRBD02-01*02	TCRBD02	TCRBD02-01	02				TCRBJ01-01*01	TCRBJ01	TCRBJ01-01	01				5	0	7	3	7	0	39	48	55	-1	61	2	In	VDJ
AAGATCCAGCCCTCAGAACCCAGGGACTCAGCTGTGTACTTCTGTGCCAGCAGAGGGACAGCGAACACTGAAGCTTTCTTTGGACAA	CASRGTANTEAFF	2	3.38443835245541E-5	39	TCRBV12-03/12-04*01	TCRBV12	TCRBV12-03/12-04	01				TCRBD01-01*01	TCRBD01	TCRBD01-01	01				TCRBJ01-01*01	TCRBJ01	TCRBJ01-01	01				6	1	0	5	1	1	42	53	54	61	62	2	In	VDJ
TCCAGTCCACGGAGTCAGGGGACACAGCACTGTATTTCTGTGCCAGCAGCCGATAGTTGCTATTCAGGGCCCCAGCATTTTGGTGAT		2	3.38443835245541E-5	43	TCRBV21-01*01	TCRBV21	TCRBV21-01	01				TCRBD01-01*01	TCRBD01	TCRBD01-01	01				TCRBJ01-05*01	TCRBJ01	TCRBJ01-05	01				5	0	4	4	14	9	38	50	64	-1	68	2	Out	VDJ
TCCTGGAGTCGCCCAGCCCCAACCAGACCTCTCTGTACTTCTGTGCCAGCTCAGATAGAGGGGAATCAGCCCCAGCATTTTGGTGAT		2	3.38443835245541E-5	40	TCRBV27-01*01	TCRBV27	TCRBV27-01	01								TCRBD01,TCRBD02	TCRBD01-01,TCRBD02-01		TCRBJ01-05*01	TCRBJ01	TCRBJ01-05	01				8	0	5	2	8	4	41	50	58	-1	63	2	Out	VDJ
GCCTTGGAGCTGGACGACTCGGCCCTGTATCTCTGTGCCAGCAGCTTGGGAGGACAGGGAAGCAATCAGCCCCAGCATTTTGGTGAT	CASSLGGQGSNQPQHF	8	1.353775340982164E-4	48	TCRBV05-04*01	TCRBV05	TCRBV05-04	01				TCRBD01-01*01	TCRBD01	TCRBD01-01	01				TCRBJ01-05*01	TCRBJ01	TCRBJ01-05	01				0	1	1	3	2	1	33	49	51	59	60	8	In	VDJ
NNNCTTGGAGATCCAGTCCACGGAGTCAGGGGACACAGCACTGTATTTCTGTGCCAGCAGCAAATCGGGGGGCCGACCTTCGGTTCG		2	3.38443835245541E-5	32	TCRBV21-01*01	TCRBV21	TCRBV21-01	01				TCRBD02-01*01	TCRBD02	TCRBD02-01	01				TCRBJ01-02*01	TCRBJ01	TCRBJ01-02	01				2	3	8	1	1	14	49	64	65	72	75	2	Out	VDJ
AATTCCCTGGAGCTTGGTGACTCTGCTGTGTATTTCTGTGCCAGCAGCCAAGGTGTCAGATCTAACTATGGCTACACCTTCGGTTCG	CASSQGVRSNYGYTF	5	8.461095881138525E-5	45	TCRBV03-01/03-02*01	TCRBV03	TCRBV03-01/03-02	01				TCRBD01-01*01	TCRBD01	TCRBD01-01	01				TCRBJ01-02*01	TCRBJ01	TCRBJ01-02	01				1	2	4	5	4	0	36	52	56	59	61	5	In	VDJ
NCTCTCACTGTGACATCGGCCCAAAAGAACCCGACAGCTTTCTATCTCTGTGCCAGTAGTGCTAGCGGTCGTCGGTACTTCGGGCCG	CASSASGRRYF	3	5.076657528683115E-5	33	TCRBV19-01*01	TCRBV19	TCRBV19-01	01				TCRBD02-01	TCRBD02	TCRBD02-01				01,02	TCRBJ02-07*01	TCRBJ02	TCRBJ02-07	01				5	6	4	5	1	12	48	60	61	68	74	3	In	VDJ
CCTGCAGAGCTTGAGGACTCGGCCGTGTATCTCTGTGCCAGCAGCTTATTAGGCAGGGGAATGTCCTACGAGCAGTACTTCGGGCCG	CASSLLGRGMSYEQYF	2	3.38443835245541E-5	48	TCRBV11	TCRBV11				TCRBV11-02,TCRBV11-03		TCRBD01-01*01	TCRBD01	TCRBD01-01	01				TCRBJ02-07*01	TCRBJ02	TCRBJ02-07	01				2	4	4	2	5	1	33	48	53	59	63	2	In	VDJ
GCCTTGTTGCTGGGGGACTCGGCCCTGTATCTCTGTGCCAGCAGCTTGGGGGCGGGACAGAGATCCTACGAGCAGTACTTCGGGCCG	CASSLGAGQRSYEQYF	1	1.692219176227705E-5	48	TCRBV05-05*01	TCRBV05	TCRBV05-05	01				TCRBD01-01*01	TCRBD01	TCRBD01-01	01				TCRBJ02-07*01	TCRBJ02	TCRBJ02-07	01				0	3	0	5	4	1	33	49	53	60	63	1	In	VDJ
CTGGAGTCCGCTACCCGCTCCCAGACATCTGTGTATTTCTGCGCCAGCAGTGAACGCAGGGATCCCTACGAGCAGTACTTCGGGCCG	CASSERRDPYEQYF	3	5.076657528683115E-5	42	TCRBV10-02*01	TCRBV10	TCRBV10-02	01				TCRBD01-01*01	TCRBD01	TCRBD01-01	01				TCRBJ02-07*01	TCRBJ02	TCRBJ02-07	01				3	3	4	3	3	2	39	53	56	61	64	3	In	VDJ
CTGGAGTCGCCCAGCCCCAACCAGACCTCTCTGTACTTCTGTGCCAGCAGATCCCTAGCGGGAGGGGAGACCCAGTACTTCGGGCCA	CASRSLAGGETQYF	2	3.38443835245541E-5	42	TCRBV27-01*01	TCRBV27	TCRBV27-01	01				TCRBD02-01*02	TCRBD02	TCRBD02-01	02				TCRBJ02-05*01	TCRBJ02	TCRBJ02-05	01				6	0	4	0	4	5	39	50	54	-1	66	2	In	VDJ
AACGCCTTGGAGCTGGACGACTCGGCCCTGTATCTCTGTGCCAGCAGCTTTGGTAGGGGAGGGACAGATACGCAGTATTTTGGCCCA	CASSFGRGGTDTQYF	3	5.076657528683115E-5	45	TCRBV05-04*01	TCRBV05	TCRBV05-04	01				TCRBD02-01*02	TCRBD02	TCRBD02-01	02				TCRBJ02-03*01	TCRBJ02	TCRBJ02-03	01				2	0	9	0	6	3	36	50	56	-1	63	3	In	VDJ
GAGTCCGCCAGCACCAACCAGACATCTATGTACCTCTGTGCCAGCAGTTCCCCCGGCCGGGTCAGATCACCCCTCCACTTTGGGAAT	CASSSPGRVRSPLHF	4	6.76887670491082E-5	45	TCRBV28-01*01	TCRBV28	TCRBV28-01	01				TCRBD02-01	TCRBD02	TCRBD02-01				01,02	TCRBJ01-06*01	TCRBJ01	TCRBJ01-06	01				4	5	8	4	8	10	36	49	57	61	66	4	In	VDJ
AATGTGAACGCCTTGGAGCTGGACGACTCGGCCCTGTATCTCTGTGCCAGCAGGTCGGACAGGAACTATGGCTACACCTTCGGTTCG	CASRSDRNYGYTF	2	3.38443835245541E-5	39	TCRBV05-04*01	TCRBV05	TCRBV05-04	01				TCRBD01-01*01	TCRBD01	TCRBD01-01	01				TCRBJ01-02*01	TCRBJ01	TCRBJ01-02	01				5	0	1	4	3	2	42	53	56	-1	63	2	In	VDJ
NNNNNNNNNTGTCGGCTGCTCCCTCCCAGACATCTGTGTACTTCTGTGCCAGCAGAATGGACAGGGGAACGCTACACCTTCGGTTCG		2	3.38443835245541E-5	37	TCRBV06-05*01	TCRBV06	TCRBV06-05	01				TCRBD01-01*01	TCRBD01	TCRBD01-01	01				TCRBJ01-02*01	TCRBJ01	TCRBJ01-02	01				6	3	1	2	3	9	44	55	58	67	70	2	Out	VDJ
ATCCTGTCCTCAGAACCGGGAGACACGGCACTGTATCTCTGCGCCAGCAGTCCTCCTTAACAGGGTTTCGAGCAGTACTTCGGGCCG	CASSPP*QGFEQYF	1	1.692219176227705E-5	42	TCRBV23-01*01	TCRBV23	TCRBV23-01	01				TCRBD01-01*01	TCRBD01	TCRBD01-01	01				TCRBJ02-07*01	TCRBJ02	TCRBJ02-07	01				4	3	3	3	7	6	39	52	59	65	68	1	Stop	VDJ
CCATCCCCAACCAGACAGCTCTTTACTTCTGTGCCACCAGGCCGGGCGGGGGACTAGCGCTTCTCCTACGAGCAGTACTTCGGGCCG		7	1.1845534233593936E-4	52	TCRBV24-01*01	TCRBV24	TCRBV24-01	01				TCRBD02-01	TCRBD02	TCRBD02-01				01,02	TCRBJ02-07*01	TCRBJ02	TCRBJ02-07	01				7	3	0	6	9	0	29	40	49	59	62	7	Out	VDJ
GCCTTGTTGCTGGGGGACTCGGCCCTGTATCTCTGTGCCAGCAGCCCTCTAGCGGGAGGGCCCGGGGACGAGCAGTACTTCGGGCCG	CASSPLAGGPGDEQYF	5	8.461095881138525E-5	48	TCRBV05-05*01	TCRBV05	TCRBV05-05	01				TCRBD02-01*02	TCRBD02	TCRBD02-01	02				TCRBJ02-07*01	TCRBJ02	TCRBJ02-07	01				4	7	4	0	3	5	33	45	48	60	67	5	In	VDJ
AACGCCTTGTTGCTGGGGGACTCGGCCCTCTATCTCTGTGCCAGCAGCTTGTCAGGGGTTGGGGCCAACGTCCTGACTTTCGGGGCC	CASSLSGVGANVLTF	2	3.38443835245541E-5	45	TCRBV05-06*01	TCRBV05	TCRBV05-06	01				TCRBD01-01*01	TCRBD01	TCRBD01-01	01				TCRBJ02-06*01	TCRBJ02	TCRBJ02-06	01				1	1	4	2	1	3	36	51	52	58	59	2	In	VDJ
GAGTCGCCCAGCCCCAACCAGACCTCTCTGTACTTCTGTGCCAGCAGTAAACTTGGACTAGCGGGGGGTGAGCAGTTCTTCGGGCCA	CASSKLGLAGGEQFF	2	3.38443835245541E-5	45	TCRBV27-01*01	TCRBV27	TCRBV27-01	01				TCRBD02-01*01	TCRBD02	TCRBD02-01	01				TCRBJ02-01*01	TCRBJ02	TCRBJ02-01	01				5	0	1	1	6	9	36	48	54	-1	68	2	In	VDJ
CCTGAGCTCTCTGGAGCTGGGGGACTCAGCTTTGTATTTCTGTGCCAGCAGCGCCTCCGACAGGGCAATGAGCAGTTCTTCGGGCCA		2	3.38443835245541E-5	41	TCRBV09-01*01	TCRBV09	TCRBV09-01	01				TCRBD01-01*01	TCRBD01	TCRBD01-01	01				TCRBJ02-01*01	TCRBJ02	TCRBJ02-01	01				3	0	2	3	5	6	40	53	58	-1	65	2	Out	VDJ
ACATCGGCCCAAAAGAACCCGACAGCTTTCTATCTCTGTGCCAGTAGTATTTATGGGACTATGAACACTGAAGCTTTCTTTGGACAA	CASSIYGTMNTEAFF	2	3.38443835245541E-5	45	TCRBV19-01*01	TCRBV19	TCRBV19-01	01				TCRBD02-01	TCRBD02	TCRBD02-01				01,02	TCRBJ01-01*01	TCRBJ01	TCRBJ01-01	01				3	0	0	9	4	0	36	50	54	-1	61	2	In	VDJ
ACCCTGGAGTCTGCCAGGCCCTCACATACCTCTCAGTACCTCTGTGCCAGCAGTGCCGGGACAGAGGAAAAACTGTTTTTTGGCAGT	CASSAGTEEKLFF	5	8.461095881138525E-5	39	TCRBV25-01*01	TCRBV25	TCRBV25-01	01				TCRBD01-01*01	TCRBD01	TCRBD01-01	01				TCRBJ01-04*01	TCRBJ01	TCRBJ01-04	01				4	2	0	5	2	8	42	55	57	64	66	5	In	VDJ
ATTCTGGAGTCCGCCAGCACCAACCAGACATCTATGTACCTCTGTGCCAGCAGCCCGACAGGTGGTCAGCCCCAGCATTTTGGTGAT	CASSPTGGQPQHF	2	3.38443835245541E-5	39	TCRBV28-01*01	TCRBV28	TCRBV28-01	01				TCRBD01-01*01	TCRBD01	TCRBD01-01	01				TCRBJ01-05*01	TCRBJ01	TCRBJ01-05	01				6	3	2	4	3	6	42	53	56	62	65	2	In	VDJ
ATCCAGCCCTCAGAACCCAGGGACTCAGCTGTGTACTTCTGTGCCAGCAGTAACCGACAGATCCATCAGCCCCAGCATTTTGGTGAT	CASSNRQIHQPQHF	2	3.38443835245541E-5	42	TCRBV12	TCRBV12				TCRBV12-03/12-04,TCRBV12-04		TCRBD01-01*01	TCRBD01	TCRBD01-01	01				TCRBJ01-05*01	TCRBJ01	TCRBJ01-05	01				5	4	2	5	4	5	39	51	55	60	64	2	In	VDJ
ATCAATTCCCTGGAGCTTGGTGACTCTGCTGTGTATTTCTGTGCCAGCAGACTGGGACGGAGAAATTCACCCCTCCACTTTGGGAAT	CASRLGRRNSPLHF	2	3.38443835245541E-5	42	TCRBV03-01/03-02*01	TCRBV03	TCRBV03-01/03-02	01								TCRBD01,TCRBD02	TCRBD01-01,TCRBD02-01		TCRBJ01-06*01	TCRBJ01	TCRBJ01-06	01				6	5	0	7	3	7	39	50	53	58	63	2	In	VDJ
ATCCAGCCCTCAGAACCCAGGGACTCAGCTGTGTACTTCTGTGCCAGCAGTTTAAAGGGGCAGGGCTATGGCTACACCTTCGGTTCG	CASSLKGQGYGYTF	4	6.76887670491082E-5	42	TCRBV12	TCRBV12				TCRBV12-03/12-04,TCRBV12-04		TCRBD01-01*01	TCRBD01	TCRBD01-01	01				TCRBJ01-02*01	TCRBJ01	TCRBJ01-02	01				2	0	4	3	6	4	39	54	60	-1	65	4	In	VDJ
ATTCTGGAGTCCGCCAGCACCAACCAGACATCTATGTACCTCTGTGCTATCCTCCAGGCTACTAACTATGGCTACACCTTCGGTTCG	CAILQATNYGYTF	2	3.38443835245541E-5	39	TCRBV28-01*01	TCRBV28	TCRBV28-01	01				TCRBD01-01*01	TCRBD01	TCRBD01-01	01				TCRBJ01-02*01	TCRBJ01	TCRBJ01-02	01				12	3	4	4	7	0	42	47	54	58	61	2	In	VDJ
GCCTTGTTGCTGGGGGACTCGGCCCTCTATCTCTGTGCCAGCAGGAAAAACAGGGGGCGCCTCAACTATGGCTACACCTTCGGTTCG	CASRKNRGRLNYGYTF	1	1.692219176227705E-5	48	TCRBV05-06*01	TCRBV05	TCRBV05-06	01				TCRBD01-01*01	TCRBD01	TCRBD01-01	01				TCRBJ01-02*01	TCRBJ01	TCRBJ01-02	01				5	5	3	0	5	2	33	44	49	58	63	1	In	VDJ
TCCAGCCTGCAGAGCTTGGGGACTCGGCCGTGTATCTCTGTGCCAGCAGCTTAATCCCCACGACTAGCGGGGCTGTACTTCGGGCCG		3	5.076657528683115E-5	43	TCRBV11-03*01	TCRBV11	TCRBV11-03	01				TCRBD02-01*01	TCRBD02	TCRBD02-01	01				TCRBJ02-07*01	TCRBJ02	TCRBJ02-07	01				2	2	2	3	8	12	38	53	61	72	74	3	Out	VDJ
TCAAGATCCAGCCTGCAGAGCTTGGGGACTCGGCCGTGTATCTCTGTGCCAGCAGCTTAGCGGGGGCGCGAGCAGTACTTCGGGCCG		1	1.692219176227705E-5	37	TCRBV11-03*01	TCRBV11	TCRBV11-03	01								TCRBD01,TCRBD02	TCRBD01-01,TCRBD02-01		TCRBJ02-07*01	TCRBJ02	TCRBJ02-07	01				1	1	6	0	1	6	44	60	61	67	68	1	Out	VDJ
ATCCAGCCCTCAGAACCCAGGGACTCAGCTGTGTACTTCTGTGCCAGCAGTTTAGCGCCGGGGGGCTACGAGCAGTACTTCGGGCCG	CASSLAPGGYEQYF	1	1.692219176227705E-5	42	TCRBV12	TCRBV12				TCRBV12-03/12-04,TCRBV12-04		TCRBD02-01*01	TCRBD02	TCRBD02-01	01				TCRBJ02-07*01	TCRBJ02	TCRBJ02-07	01				0	0	8	1	2	3	39	56	58	-1	65	1	In	VDJ
GTGACCAGTGCCCATCCTGAAGACAGCAGCTTCTACATCTGCAGTGCTACCACGGGACAGGGTTCCTACGAGCAGTACTTCGGGCCG	CSATTGQGSYEQYF	2	3.38443835245541E-5	42	TCRBV20	TCRBV20				TCRBV20-01,TCRBV20-or09_02		TCRBD01-01*01	TCRBD01	TCRBD01-01	01				TCRBJ02-07*01	TCRBJ02	TCRBJ02-07	01				4	1	0	3	4	1	39	49	53	62	63	2	In	VDJ
CCACGGAGTCAGGGGACACAGCACTGTATTTCTGTGCCAGCAGCAACCAATCACAGTTACTTAAGCCACGAGCAGTACTTCGGGCCG		1	1.692219176227705E-5	49	TCRBV21-01*01	TCRBV21	TCRBV21-01	01				TCRBD01-01*01	TCRBD01	TCRBD01-01	01				TCRBJ02-07*01	TCRBJ02	TCRBJ02-07	01				3	11	3	5	6	5	32	46	52	56	67	1	Out	VDJ
CACCTTGGAGCTGGGGGACTCGGCCCTTTATCTTTGCGCCAGCAGCTCTTTAGCGGGAGGACATCTAAGGTGCAGTTCTTCGGGCCA		5	8.461095881138525E-5	47	TCRBV05-01*01	TCRBV05	TCRBV05-01	01				TCRBD02-01*02	TCRBD02	TCRBD02-01	02				TCRBJ02-01*01	TCRBJ02	TCRBJ02-01	01				3	11	5	1	3	12	34	47	50	60	71	5	Out	VDJ
CAGTCCACGGAGTCAGGGGACACAGCACTGTATTTCTGTGCCAGCAGGATGCTAGACGGGAGGTAGGGTGAGCAGTTCTTCGGGCCA	CASRMLDGR*GEQFF	2	3.38443835245541E-5	45	TCRBV21-01*01	TCRBV21	TCRBV21-01	01				TCRBD02-01*02	TCRBD02	TCRBD02-01	02				TCRBJ02-01*01	TCRBJ02	TCRBJ02-01	01				6	5	8	1	9	9	36	47	56	63	68	2	Stop	VDJ
NNNNNNNNNNTGTCGGCTGCTCCCTCCCAGACATCTGTGTACTTCTGTGCCAGCAGTTCGAAGGGAAATGAGCAGTTCTTCGGGCCA	CASSSKGNEQFF	7	1.1845534233593936E-4	36	TCRBV06-05*01	TCRBV06	TCRBV06-05	01								TCRBD01,TCRBD02	TCRBD01-01,TCRBD02-01		TCRBJ02-01*01	TCRBJ02	TCRBJ02-01	01				4	0	0	8	4	7	45	58	62	-1	66	7	In	VDJ
GAGCTTGGTGACTCTGCTGTGTATTTCTGTGCCAGCAGCCAAGGGGATAGCGGGGGAACGAACACCGGGGAGCTGTTTTTTGGAGAA	CASSQGDSGGTNTGELFF	5	8.461095881138525E-5	54	TCRBV03-01/03-02*01	TCRBV03	TCRBV03-01/03-02	01				TCRBD02-01*01	TCRBD02	TCRBD02-01	01				TCRBJ02-02*01	TCRBJ02	TCRBJ02-02	01				1	2	5	2	4	0	27	43	47	56	58	5	In	VDJ
ACTGTGACATCGGCCCAAAAGAACCCGACAGCTTTCTATCTCTGTGCCAGTACTGAGGGGATGAACACTGAAGCTTTCTTTGGACAA	CASTEGMNTEAFF	2	3.38443835245541E-5	39	TCRBV19-01*01	TCRBV19	TCRBV19-01	01								TCRBD01,TCRBD02	TCRBD01-01,TCRBD02-01		TCRBJ01-01*01	TCRBJ01	TCRBJ01-01	01				7	1	5	2	3	0	42	52	55	60	61	2	In	VDJ
ATCAATTCCCTGGAGCTTGGTGACTCTGCTGTGTATTTCTGTGCCAGCAGCCCAATCGGGATGAACACTGAAGCTTTCTTTGGACAA	CASSPIGMNTEAFF	2	3.38443835245541E-5	42	TCRBV03-01/03-02*01	TCRBV03	TCRBV03-01/03-02	01				TCRBD02-01*02	TCRBD02	TCRBD02-01	02				TCRBJ01-01*01	TCRBJ01	TCRBJ01-01	01				4	0	8	3	4	0	39	52	56	-1	61	2	In	VDJ
AGCTGAATGTGAACGCCTTGTTGCTGGGGGACTCGGCCCTCTATCTCTGTGCCAGCAGCCCGTAATGAAAAACTGTTTTTTGGCAGT		2	3.38443835245541E-5	34	TCRBV05-06*01	TCRBV05	TCRBV05-06	01				TCRBD02-01	TCRBD02	TCRBD02-01				01,02	TCRBJ01-04*01	TCRBJ01	TCRBJ01-04	01				4	0	8	6	1	4	47	59	60	-1	62	2	Out	VDJ
GTGAACGCCTTGTTGCTGGGGGACTCGGCCCTCTATCTCTGTGCCAGCAGGCGCCAGGGGATGAATGAAAAACTGTTTTTTGGCAGT	CASRRQGMNEKLFF	2	3.38443835245541E-5	42	TCRBV05-06*01	TCRBV05	TCRBV05-06	01				TCRBD01-01*01	TCRBD01	TCRBD01-01	01				TCRBJ01-04*01	TCRBJ01	TCRBJ01-04	01				5	3	4	2	4	5	39	50	54	60	63	2	In	VDJ
AATGTGAACGCCTTGGAGCTGGACGACTCGGCCCTGTATCTCTGTGCCAGCAGCACGGACACGGCCTATGGCTACACCTTCGGTTCG	CASSTDTAYGYTF	2	3.38443835245541E-5	39	TCRBV05-04*01	TCRBV05	TCRBV05-04	01				TCRBD01-01*01	TCRBD01	TCRBD01-01	01				TCRBJ01-02*01	TCRBJ01	TCRBJ01-02	01				4	4	1	6	2	4	42	54	56	61	65	2	In	VDJ
CTACACGCCCTGCAGCCAGAAGACTCAGCCCTGTATCTCTGCGCCAGCAGCCAACCCACAGGGAACTATGGCTACACCTTCGGTTCG	CASSQPTGNYGYTF	2	3.38443835245541E-5	42	TCRBV04-01*01	TCRBV04	TCRBV04-01	01				TCRBD01-01*01	TCRBD01	TCRBD01-01	01				TCRBJ01-02*01	TCRBJ01	TCRBJ01-02	01				2	0	3	3	3	2	39	54	57	-1	63	2	In	VDJ
CTGGAGTCCGCCAGCACCAACCAGACATCTATGTACCTCTGTGCCAGCAGTCCACCGACAGGGACGTACGAGCAGTACTTCGGGCCG	CASSPPTGTYEQYF	1	1.692219176227705E-5	42	TCRBV28-01*01	TCRBV28	TCRBV28-01	01				TCRBD01-01*01	TCRBD01	TCRBD01-01	01				TCRBJ02-07*01	TCRBJ02	TCRBJ02-07	01				5	3	2	3	5	4	39	51	56	63	66	1	In	VDJ
ATTCTGGAGTCCGCCAGCACCAACCAGACATCTATGTACCTCTGTGCCAGCAGATTACAGATTTCCTACGAGCAGTACTTCGGGCCG	CASRLQISYEQYF	3	5.076657528683115E-5	39	TCRBV28-01*01	TCRBV28	TCRBV28-01	01				TCRBD01-01*01	TCRBD01	TCRBD01-01	01				TCRBJ02-07*01	TCRBJ02	TCRBJ02-07	01				2	3	4	5	0	1	42	-1	57	60	63	3	In	VDJ
AACGCCTTGTTGCTGGGGGACTCGGCCCTCTATCTCTGTGCCAGCAGCCACGGGGGTTTCCCGGCCTACGAGCAGTACTTCGGGCCG	CASSHGGFPAYEQYF	1	1.692219176227705E-5	45	TCRBV05-06*01	TCRBV05	TCRBV05-06	01				TCRBD02-01*01	TCRBD02	TCRBD02-01	01				TCRBJ02-07*01	TCRBJ02	TCRBJ02-07	01				4	8	8	2	2	2	36	48	50	56	64	1	In	VDJ
ATCCGGTCCACAAAGCTGGAGGACTCAGCCATGTACTTCTGTGCCAGCAGTGAGAAGGGGATAGCCTACGAGCAGTACTTCGGGCCG	CASSEKGIAYEQYF	1	1.692219176227705E-5	42	TCRBV02-01	TCRBV02	TCRBV02-01				01,03	TCRBD01-01*01	TCRBD01	TCRBD01-01	01				TCRBJ02-07*01	TCRBJ02	TCRBJ02-07	01				3	4	5	2	2	2	39	53	55	60	64	1	In	VDJ
GAGTTCTAAGAAGCTCCTCCTCAGTGACTCTGGCTTCTATCTCTGTGCCTGGATAGGGGTCACCCCTACGAGCAGTACTTCGGGCCG		2	3.38443835245541E-5	38	TCRBV30-01*02	TCRBV30	TCRBV30-01	02				TCRBD01-01*01	TCRBD01	TCRBD01-01	01				TCRBJ02-07*01	TCRBJ02	TCRBJ02-07	01				4	5	5	2	1	2	43	53	54	59	64	2	Out	VDJ
CTGGAGTCCGCCAGCACCAACCAGACATCTATGTACCTCTGTGCCAGCAGGAATACAGGGGCTGGCAACGAGCAGTACTTCGGGCCG	CASRNTGAGNEQYF	1	1.692219176227705E-5	42	TCRBV28-01*01	TCRBV28	TCRBV28-01	01				TCRBD01-01*01	TCRBD01	TCRBD01-01	01				TCRBJ02-07*01	TCRBJ02	TCRBJ02-07	01				6	6	3	2	4	5	39	50	54	61	67	1	In	VDJ
CGCACAGAGCAGGAGGACTCGGCCGTGTATCTCTGTGCCAGCAGCTCGGGACAGGGGCGCGGGGCCAACGTCCTGACTTTCGGGGCC	CASSSGQGRGANVLTF	5	8.461095881138525E-5	48	TCRBV07-02	TCRBV07	TCRBV07-02				01,02	TCRBD01-01*01	TCRBD01	TCRBD01-01	01				TCRBJ02-06*01	TCRBJ02	TCRBJ02-06	01				4	3	0	2	1	4	33	46	47	57	60	5	In	VDJ
GTGACCAGTGCCCATCCTGAAGACAGCAGCTTCTACATCTGCAGTGCCAGTTTTCAGGAGACCACAGATACGCAGTATTTTGGCCCA	CSASFQETTDTQYF	6	1.015331505736623E-4	42	TCRBV20-01*04	TCRBV20	TCRBV20-01	04								TCRBD01,TCRBD02	TCRBD01-01,TCRBD02-01		TCRBJ02-03*01	TCRBJ02	TCRBJ02-03	01				2	4	4	4	3	2	39	51	54	58	62	6	In	VDJ
GTGACATCGGCCCAAAAGAACCCGACAGCTTTCTATCTCTGTGCCAGTACCGGGGGGGCGAGGACCGGGGAGCTGTTTTTTGGAGAA	CASTGGARTGELFF	3	5.076657528683115E-5	42	TCRBV19-01*01	TCRBV19	TCRBV19-01	01				TCRBD02-01*01	TCRBD02	TCRBD02-01	01				TCRBJ02-02*01	TCRBJ02	TCRBJ02-02	01				7	5	8	0	1	5	39	49	50	58	63	3	In	VDJ
TCCCTGGAGCTTGGTGACTCTGCTGTGTATTTCTGTGCCAGCAGCCAAATCAGCGGGGAGTACACCGGGGAGCTGTTTTTTGGAGAA	CASSQISGEYTGELFF	2	3.38443835245541E-5	48	TCRBV03-01/03-02*01	TCRBV03	TCRBV03-01/03-02	01				TCRBD02-01*01	TCRBD02	TCRBD02-01	01				TCRBJ02-02*01	TCRBJ02	TCRBJ02-02	01				2	3	6	3	3	3	33	48	51	58	61	2	In	VDJ
AAGATCCAGCGCACAGAGCAGGGGGACTCGGCCATGTATCTCTGTGCCAGCAGCTTAGACAGGGTTAGTGGCTACACCTTCGGTTCG	CASSLDRVSGYTF	3	5.076657528683115E-5	39	TCRBV07-09*01	TCRBV07	TCRBV07-09	01				TCRBD01-01*01	TCRBD01	TCRBD01-01	01				TCRBJ01-02*01	TCRBJ01	TCRBJ01-02	01				1	4	3	3	0	7	42	-1	58	64	68	3	In	VDJ
CTGAATGTGAACGCCTTGTTGCTGGGGGACTCGGCCCTCTATCTCTGTGCCAGCAGCCCCCGCGCGTATGGCTACACCTTCGGTTCG	CASSPRAYGYTF	1	1.692219176227705E-5	36	TCRBV05-06*01	TCRBV05	TCRBV05-06	01				TCRBD02-01	TCRBD02	TCRBD02-01				01,02	TCRBJ01-02*01	TCRBJ01	TCRBJ01-02	01				4	2	7	6	4	5	45	57	61	64	66	1	In	VDJ
CAGGTAGTGCGAGGAGATTCGGCAGCTTATTTCTGTGCCAGCTCACCGAACACCGGGACAGAGAGGCATGGCTACACCTTCGGTTCG	CASSPNTGTERHGYTF	5	8.461095881138525E-5	48	TCRBV18-01*01	TCRBV18	TCRBV18-01	01				TCRBD01-01*01	TCRBD01	TCRBD01-01	01				TCRBJ01-02*01	TCRBJ01	TCRBJ01-02	01				3	6	0	5	7	6	33	47	54	61	67	5	In	VDJ
CTGATTCTGGAGTCCGCCAGCACCAACCAGACATCTATGTACCTCTGTGCCAGCAGCCGCGGAGCGGGGGGCTACACCTTCGGTTCG	CASSRGAGGYTF	7	1.1845534233593936E-4	36	TCRBV28-01*01	TCRBV28	TCRBV28-01	01				TCRBD02-01*01	TCRBD02	TCRBD02-01	01				TCRBJ01-02*01	TCRBJ01	TCRBJ01-02	01				6	0	6	3	6	8	45	56	62	-1	69	7	In	VDJ
NNNNNNNNNNNNNCTCTCACTGTGACATCGGCCCAAAAGAACCCGACAGCTGGCGGGGGGGAGGAGGAGGGCTACACCTTCGGTTCG	EEEGYTF	2	3.38443835245541E-5	21	TCRBV19-01*01	TCRBV19	TCRBV19-01	01				TCRBD02-01*01	TCRBD02	TCRBD02-01	01				TCRBJ01-02*01	TCRBJ01	TCRBJ01-02	01				26	8	7	0	1	8	60	51	52	61	69	2	In	VDJ
AACGCCTTGTTGCTGGGGGACTCGGCCCTCTATCTCTGTGCCAGCAGCCCGGGGATTGGGGGGCAGTACGAGCAGTACTTCGGGCCG	CASSPGIGGQYEQYF	1	1.692219176227705E-5	45	TCRBV05-06*01	TCRBV05	TCRBV05-06	01								TCRBD01,TCRBD02	TCRBD01-01,TCRBD02-01		TCRBJ02-07*01	TCRBJ02	TCRBJ02-07	01				4	2	6	0	10	4	36	48	58	64	66	1	In	VDJ
ATTCTGGAGTCCGCCAGCACCAACCAGACATCTATGTACCTCTGTGCCAGCAGTCGGGGACGGAGCTACGAGCAGTACTTCGGGCCG	CASSRGRSYEQYF	1	1.692219176227705E-5	39	TCRBV28-01*01	TCRBV28	TCRBV28-01	01								TCRBD01,TCRBD02	TCRBD01-01,TCRBD02-01		TCRBJ02-07*01	TCRBJ02	TCRBJ02-07	01				5	4	0	7	2	3	42	54	56	61	65	1	In	VDJ
GTGACATCGGCCCAAAAGAACCCGACAGCTTTCTATCTCTGTGCCAGTAGTATAGACAGGGGAACCTACGAGCAGTACTTCGGGCCG	CASSIDRGTYEQYF	2	3.38443835245541E-5	42	TCRBV19-01*01	TCRBV19	TCRBV19-01	01				TCRBD01-01*01	TCRBD01	TCRBD01-01	01				TCRBJ02-07*01	TCRBJ02	TCRBJ02-07	01				0	2	4	2	0	2	39	-1	56	62	64	2	In	VDJ
CACGCCCTGCAGCCAGAAGACTCAGCCCTGTATCTCTGCGCCAGCAGCCAAGAAGGTAGCTCTGGAAACACCATATATTTTGGAGAG	CASSQEGSSGNTIYF	2	3.38443835245541E-5	45	TCRBV04-01*01	TCRBV04	TCRBV04-01	01								TCRBD01,TCRBD02	TCRBD01-01,TCRBD02-01		TCRBJ01-03*01	TCRBJ01	TCRBJ01-03	01				0	3	5	4	0	0	36	-1	53	56	59	2	In	VDJ
GCTCCCTCCCAGACATCTGTGTACTTCTGTGCCAGCAGAGGGACAGGGGGATGGTCCTCTGGGGCCAACGTCCTGACTTTCGGGGCC	CASRGTGGWSSGANVLTF	3	5.076657528683115E-5	54	TCRBV06	TCRBV06				TCRBV06-01,TCRBV06-05,TCRBV06-06		TCRBD01-01*01	TCRBD01	TCRBD01-01	01				TCRBJ02-06*01	TCRBJ02	TCRBJ02-06	01				6	6	0	1	1	0	27	38	39	50	56	3	In	VDJ
CTGACAGTGACCAGTGCCCATCCTGAAGACAGCAGCTTCTACATCTGCAGTGCTATGAAGGGTAGGAACATTCAGTACTTCGGCGCC	CSAMKGRNIQYF	2	3.38443835245541E-5	36	TCRBV20	TCRBV20				TCRBV20-01,TCRBV20-or09_02						TCRBD01,TCRBD02	TCRBD01-01,TCRBD02-01		TCRBJ02-04*01	TCRBJ02	TCRBJ02-04	01				4	4	5	3	3	7	45	55	58	62	66	2	In	VDJ
CAGTGACCAGTGCCCATCCTGAAGACAGCAGCTTCTACATCTGCAGTGCAAGGGATACTGAGGGGGGAGACCCAGTACTTCGGGCCA		4	6.76887670491082E-5	40	TCRBV20	TCRBV20				TCRBV20-01,TCRBV20-or09_02		TCRBD01-01*01	TCRBD01	TCRBD01-01	01				TCRBJ02-05*01	TCRBJ02	TCRBJ02-05	01				6	0	5	1	11	5	41	49	60	-1	66	4	Out	VDJ
NNNNCTCTGAAGATCCGGTCCACAAAGCTGGAGGACTCAGCCATGTACTTCTGTGCCAGCCGTGAAGAGACCCAGTACTTCGGGCCA	CASREETQYF	2	3.38443835245541E-5	30	TCRBV02-01	TCRBV02	TCRBV02-01				01,03								TCRBJ02-05*01	TCRBJ02	TCRBJ02-05	01				4	0	0	0	0	3	51	-1	-1	-1	64	2	In	VJ
GCCCTGCAGCCAGAAGACTCAGCCCTGTATCTCTGCGCCAGCAGCCAAACCGTCGTGAGGGGACCTCAGCCCCAGCATTTTGGTGAT	CASSQTVVRGPQPQHF	4	6.76887670491082E-5	48	TCRBV04-01*01	TCRBV04	TCRBV04-01	01								TCRBD01,TCRBD02	TCRBD01-01,TCRBD02-01		TCRBJ01-05*01	TCRBJ01	TCRBJ01-05	01				2	1	0	7	11	6	33	48	59	64	65	4	In	VDJ
CTGATTCTGGAGTCCGCCAGCACCAACCAGACATCTATGTACCTCTGTGCCAGCAGTTTAACGGGTTCACCCCTCCACTTTGGGAAT	CASSLTGSPLHF	3	5.076657528683115E-5	36	TCRBV28-01*01	TCRBV28	TCRBV28-01	01				TCRBD02-01	TCRBD02	TCRBD02-01				01,02	TCRBJ01-06*01	TCRBJ01	TCRBJ01-06	01				2	0	8	4	1	9	45	60	61	-1	65	3	In	VDJ
GCCTTGGAGCTGGAGGACTCGGCCCTGTATCTCTGTGCCAGCAGCTTAACGGACGCAGCCCAACTTTATGGCTACACCTTCGGTTCG	CASSLTDAAQLYGYTF	1	1.692219176227705E-5	48	TCRBV05-08*01	TCRBV05	TCRBV05-08	01								TCRBD01,TCRBD02	TCRBD01-01,TCRBD02-01		TCRBJ01-02*01	TCRBJ01	TCRBJ01-02	01				2	12	1	7	3	5	33	47	50	54	66	1	In	VDJ
AATGTGAACGCCTTGGAGCTGGACGACTCGGCCCTGTATCTCTGTGCCAGCAGCCTGGACAGGGAGTATGGCTACACCTTCGGTTCG	CASSLDREYGYTF	1	1.692219176227705E-5	39	TCRBV05-04*01	TCRBV05	TCRBV05-04	01				TCRBD01-01*01	TCRBD01	TCRBD01-01	01				TCRBJ01-02*01	TCRBJ01	TCRBJ01-02	01				0	2	3	3	0	5	42	-1	58	64	66	1	In	VDJ
ATCCGGTCCACAAAGCTGGAGGACTCAGCCATGTACTTCTGTGCCAGCAGTGAATTTCGTTTTGGCTATGGCTACACCTTCGGTTCG	CASSEFRFGYGYTF	2	3.38443835245541E-5	42	TCRBV02-01	TCRBV02	TCRBV02-01				01,03					TCRBD01,TCRBD02	TCRBD01-01,TCRBD02-01		TCRBJ01-02*01	TCRBJ01	TCRBJ01-02	01				2	0	0	10	9	4	39	54	63	-1	65	2	In	VDJ
CGGTCCACAAAGCTGGAGGACTCAGCCATGTACTTCTGTGCCAGCAGTCTTCTTTGGGACCTCTCCTATGGCTACACCTTCGGTTCG	CASSLLWDLSYGYTF	4	6.76887670491082E-5	45	TCRBV02-01	TCRBV02	TCRBV02-01				01,03					TCRBD01,TCRBD02	TCRBD01-01,TCRBD02-01		TCRBJ01-02*01	TCRBJ01	TCRBJ01-02	01				5	5	0	7	7	4	36	48	55	60	65	4	In	VDJ
ACTCTGACTGTGAGCAACATGAGCCCTGAAGACAGCAGCATATATCTCTGCAGCGTTCTGCGATCGGATGGCTACACCTTCGGTTCG	CSVLRSDGYTF	2	3.38443835245541E-5	33	TCRBV29-01*01	TCRBV29	TCRBV29-01	01				TCRBD02-01	TCRBD02	TCRBD02-01				01,02	TCRBJ01-02*01	TCRBJ01	TCRBJ01-02	01				5	5	7	6	2	6	48	57	59	62	67	2	In	VDJ
CTGATTCTGGAGTCCGCCAGCACCAACCAGACATCTATGTACCTCTGTGCCAGCTCCAACAGGGGTAGGGGCTACACCTTCGGTTCG	CASSNRGRGYTF	4	6.76887670491082E-5	36	TCRBV28-01*01	TCRBV28	TCRBV28-01	01				TCRBD01-01*01	TCRBD01	TCRBD01-01	01				TCRBJ01-02*01	TCRBJ01	TCRBJ01-02	01				8	4	3	2	4	8	45	54	58	65	69	4	In	VDJ
NCTCTGAAGATCCGGTCCACAAAGCTGGAGGACTCAGCCATGTACTTCTGTGCCAGCAGCCTAGGTTACGAGCAGTACTTCGGGCCG	CASSLGYEQYF	4	6.76887670491082E-5	33	TCRBV02-01	TCRBV02	TCRBV02-01				01,03	TCRBD02-01	TCRBD02	TCRBD02-01				01,02	TCRBJ02-07*01	TCRBJ02	TCRBJ02-07	01				6	2	4	8	1	4	48	59	60	64	66	4	In	VDJ
CTCAAGATCCAGCCTGCAGAGCTTGGGGACTCGGCCATGTATCTCTGTGCCAGCAGCCGGACAGTCTACGAGCAGTACTTCGGGCCG	CASSRTVYEQYF	1	1.692219176227705E-5	36	TCRBV11-01*01	TCRBV11	TCRBV11-01	01				TCRBD01-01*01	TCRBD01	TCRBD01-01	01				TCRBJ02-07*01	TCRBJ02	TCRBJ02-07	01				5	1	1	5	1	3	45	57	58	64	65	1	In	VDJ
TCTCTGGAGCTGGGGGACTCAGCTTTGTATTTCTGTGCCAGCAGCTCAGGACTAGCCCTTACGAACCACGAGCAGTACTTCGGGCCG	CASSSGLALTNHEQYF	8	1.353775340982164E-4	48	TCRBV09-01*01	TCRBV09	TCRBV09-01	01				TCRBD02-01	TCRBD02	TCRBD02-01				01,02	TCRBJ02-07*01	TCRBJ02	TCRBJ02-07	01				4	11	1	7	3	5	33	45	48	56	67	8	In	VDJ
ATCCAGCCTGCAGAGCTTGGGGACTCGGCCGTGTATCTCTGTGCCAGCAGCTCCGGACAGGGCCCGAATGAGCAGTTCTTCGGGCCA	CASSSGQGPNEQFF	1	1.692219176227705E-5	42	TCRBV11-03*01	TCRBV11	TCRBV11-03	01				TCRBD01-01*01	TCRBD01	TCRBD01-01	01				TCRBJ02-01*01	TCRBJ02	TCRBJ02-01	01				4	4	1	3	2	7	39	52	54	62	66	1	In	VDJ
CGCACAGAGCAGGAGGACTCGGCCGTGTATCTCTGTGCCAGCAGCGGTACATCCGCGGCCGGGGGCGATACGCAGTATTTTGGCCCA	CASSGTSAAGGDTQYF	4	6.76887670491082E-5	48	TCRBV07-02	TCRBV07	TCRBV07-02				01,02					TCRBD01,TCRBD02	TCRBD01-01,TCRBD02-01		TCRBJ02-03*01	TCRBJ02	TCRBJ02-03	01				5	0	6	0	15	6	33	45	60	-1	66	4	In	VDJ
CAGGGACTTGGGCCTATATTTCTGTGCCAGCAGTATGAAGATTGGGGGGGACTGACTTAGAATTACACTGAAGCTTTCTTTGGACAA		9	1.5229972586049346E-4	59	TCRBV12-01*01	TCRBV12	TCRBV12-01	01				TCRBD02-01*01	TCRBD02	TCRBD02-01	01				TCRBJ01-01*01	TCRBJ01	TCRBJ01-01	01				6	14	9	0	10	3	22	33	43	50	64	9	Out	VDJ
CGCTCACCAGGCCTGGGGGACGCAGCCATGTACCTGTGTGCCACCAGGACAGAAGGATATAGCAATCAGCCCCAGCATTTTGGTGAT	CATRTEGYSNQPQHF	4	6.76887670491082E-5	45	TCRBV15-01*02	TCRBV15	TCRBV15-01	02				TCRBD01-01*01	TCRBD01	TCRBD01-01	01				TCRBJ01-05*01	TCRBJ01	TCRBJ01-05	01				6	7	2	5	0	0	36	-1	47	52	59	4	In	VDJ
AGCACCTTGGAGCTGGGGGACTCGGCCCTTTATCTTTGCGCCAGCAGCTATGCCGGGGACAGGGATTCACCCCTCCACTTTGGGAAT	CASSYAGDRDSPLHF	2	3.38443835245541E-5	45	TCRBV05-01*01	TCRBV05	TCRBV05-01	01				TCRBD01-01*01	TCRBD01	TCRBD01-01	01				TCRBJ01-06*01	TCRBJ01	TCRBJ01-06	01				3	0	0	3	6	8	36	49	55	-1	64	2	In	VDJ
TCACCAGGCCTGGGGGACGCAGCCATGTACCTGTGTGCCACCAGCGTGATGGGGACAGGTTCGGGATCACCCCTCCACTTTGGGAAT	CATSVMGTGSGSPLHF	3	5.076657528683115E-5	48	TCRBV15-01*02	TCRBV15	TCRBV15-01	02				TCRBD01-01*01	TCRBD01	TCRBD01-01	01				TCRBJ01-06*01	TCRBJ01	TCRBJ01-06	01				5	7	0	4	6	10	33	45	51	59	66	3	In	VDJ
CACACCCTGCAGCCAGAAGACTCGGCCCTGTATCTCTGTGCCAGCAGCAAACTTTCCCCCGAGGCTTATGGCTACACCTTCGGTTCG	CASSKLSPEAYGYTF	4	6.76887670491082E-5	45	TCRBV04-02*01	TCRBV04	TCRBV04-02	01				TCRBD02-01*02	TCRBD02	TCRBD02-01	02				TCRBJ01-02*01	TCRBJ01	TCRBJ01-02	01				5	2	11	1	12	5	36	48	60	64	66	4	In	VDJ
AACGCCTTGTTGCTGGGGGACTCGGCCCTGTATCTCTGTGCCAGCAGCTTGGGGACCCAGGGCACCTATGGCTACACCTTCGGTTCG	CASSLGTQGTYGYTF	1	1.692219176227705E-5	45	TCRBV05-05*01	TCRBV05	TCRBV05-05	01				TCRBD01-01*01	TCRBD01	TCRBD01-01	01				TCRBJ01-02*01	TCRBJ01	TCRBJ01-02	01				0	3	4	3	5	4	36	52	57	62	65	1	In	VDJ
AAGATCCAGCCCTCAGAACCCAGGGACTCAGCTGTGTACTTCTGTGCCAGCAGTTTGTCCAGGGACTATGGCTACACCTTCGGTTCG	CASSLSRDYGYTF	2	3.38443835245541E-5	39	TCRBV12-03/12-04*01	TCRBV12	TCRBV12-03/12-04	01				TCRBD01-01*01	TCRBD01	TCRBD01-01	01				TCRBJ01-02*01	TCRBJ01	TCRBJ01-02	01				3	0	4	3	3	3	42	56	59	-1	64	2	In	VDJ
AAGATCCGGTCCACAAAGCTGGAGGACTCAGCCATGTACTTCTGTGCCAGTCCGGACAGGGGAGACTATGGCTACACCTTCGGTTCG	CASPDRGDYGYTF	2	3.38443835245541E-5	39	TCRBV02-01	TCRBV02	TCRBV02-01				01,03	TCRBD01-01*01	TCRBD01	TCRBD01-01	01				TCRBJ01-02*01	TCRBJ01	TCRBJ01-02	01				9	2	1	2	3	3	42	50	53	62	64	2	In	VDJ
TGTGACATCGGCCCAAAAGAACCCGACAGCTTTCTATCTCTGTGCCAGTAGACCCGGACAGGGAGTTTAGGCTACACCTTCGGTTCG		2	3.38443835245541E-5	41	TCRBV19-01*01	TCRBV19	TCRBV19-01	01				TCRBD01-01*01	TCRBD01	TCRBD01-01	01				TCRBJ01-02*01	TCRBJ01	TCRBJ01-02	01				6	6	1	3	4	8	40	51	55	63	69	2	Out	VDJ
AATTCCCTGGAGCTTGGTGACTCTGCTGTGTATTTCTGTGCCAGCAGCCAAGCCGGGGGACTAGCGCGTGAGCAGTACTTCGGGCCG	CASSQAGGLAREQYF	2	3.38443835245541E-5	45	TCRBV03-01/03-02*01	TCRBV03	TCRBV03-01/03-02	01				TCRBD02-01	TCRBD02	TCRBD02-01				01,02	TCRBJ02-07*01	TCRBJ02	TCRBJ02-07	01				1	3	0	6	4	7	36	52	56	66	69	2	In	VDJ
AACGCCTTGTTGCTGGGGGACTCGGCCCTGTATCTCTGTGCCAGCAGCTTGAGTCCGGCAGGGGTCAGGGAGCAGTACTTCGGGCCG	CASSLSPAGVREQYF	2	3.38443835245541E-5	45	TCRBV05-05*01	TCRBV05	TCRBV05-05	01				TCRBD01-01*01	TCRBD01	TCRBD01-01	01				TCRBJ02-07*01	TCRBJ02	TCRBJ02-07	01				1	5	4	2	7	7	36	51	58	64	69	2	In	VDJ
AATGTGAACGCCTTGGAGCTGGACGACTCGGCCCTGTATCTCTGTGCCAGCAGCCTGGGACTAGGGCTCGAGCAGTACTTCGGGCCG	CASSLGLGLEQYF	1	1.692219176227705E-5	39	TCRBV05-04*01	TCRBV05	TCRBV05-04	01				TCRBD02-01	TCRBD02	TCRBD02-01				01,02	TCRBJ02-07*01	TCRBJ02	TCRBJ02-07	01				0	4	2	8	0	6	42	-1	58	64	68	1	In	VDJ
CTGGAGTCCGCCAGCACCAACCAGACATCTATGTACCTCTGTGCCAGCAGCAGGACGGAAGTCTATGGCGAGCAGTACTTCGGGCCG	CASSRTEVYGEQYF	2	3.38443835245541E-5	42	TCRBV28-01*01	TCRBV28	TCRBV28-01	01								TCRBD01,TCRBD02	TCRBD01-01,TCRBD02-01		TCRBJ02-07*01	TCRBJ02	TCRBJ02-07	01				6	12	1	7	2	6	39	50	52	56	68	2	In	VDJ
GAGCTGAATGTGAACGCCTTGTTGCTGGGGGACTCGGCCCTCTATCTCTGTGCCAGCAGCCTAAACGCCGAGCAGTACTTCGGGCCG	CASSLNAEQYF	1	1.692219176227705E-5	33	TCRBV05-06*01	TCRBV05	TCRBV05-06	01				TCRBD02-01	TCRBD02	TCRBD02-01				01,02	TCRBJ02-07*01	TCRBJ02	TCRBJ02-07	01				4	5	4	9	0	6	48	-1	60	63	68	1	In	VDJ
ACTGTGACATCGGCCCAAAAGAACCCGACAGCTTTCTATCTCTGTGCCAGTAGTATCGGCAGGGGCTACGAGCAGTACTTCGGGCCG	CASSIGRGYEQYF	2	3.38443835245541E-5	39	TCRBV19-01*01	TCRBV19	TCRBV19-01	01				TCRBD01-01*01	TCRBD01	TCRBD01-01	01				TCRBJ02-07*01	TCRBJ02	TCRBJ02-07	01				3	0	4	2	3	3	42	56	59	-1	65	2	In	VDJ
ATTCTGGAGTCCGCCAGCACCAACCAGACATCTATGTACCTCTGTGCCAGCAGCGGGACCCCTTCCTACGAGCAGTACTTCGGGCCG	CASSGTPSYEQYF	1	1.692219176227705E-5	39	TCRBV28-01*01	TCRBV28	TCRBV28-01	01								TCRBD01,TCRBD02	TCRBD01-01,TCRBD02-01		TCRBJ02-07*01	TCRBJ02	TCRBJ02-07	01				6	4	0	7	1	1	42	53	54	59	63	1	In	VDJ
ATCCAGCCTGCAGAGCTTGGGGACTCGGCCGTGTATCTCTGTGCCAGCAGCCCGGGACAGGGGGCCTACGAGCAGTACTTCGGGCCG	CASSPGQGAYEQYF	1	1.692219176227705E-5	42	TCRBV11-03*01	TCRBV11	TCRBV11-03	01				TCRBD01-01*01	TCRBD01	TCRBD01-01	01				TCRBJ02-07*01	TCRBJ02	TCRBJ02-07	01				5	0	0	1	2	2	39	51	53	-1	64	1	In	VDJ
TCCACAAAGCTGGAGGACTCAGCCATGTACTTCTGTGCCAGCAGTGAATCGCTAGCGGGAGGGCCGGAGACCCAGTACTTCGGGCCA	CASSESLAGGPETQYF	1	1.692219176227705E-5	48	TCRBV02-01	TCRBV02	TCRBV02-01				01,03	TCRBD02-01*02	TCRBD02	TCRBD02-01	02				TCRBJ02-05*01	TCRBJ02	TCRBJ02-05	01				2	3	4	0	3	5	33	48	51	63	66	1	In	VDJ
CGGTCCACAAAGCTGGAGGACTCAGCCATGTACTTCTGTGCCAGCACCCCGGAGGGACTAGCGCCGTCGGTTGAGTATTTTGGCCCA	CASTPEGLAPSVEYF	14	2.3691068467187872E-4	45	TCRBV02-01	TCRBV02	TCRBV02-01				01,03	TCRBD02-01	TCRBD02	TCRBD02-01				01,02	TCRBJ02-03*01	TCRBJ02	TCRBJ02-03	01				7	10	0	6	7	13	36	46	53	63	73	14	In	VDJ
ATTCTGGAGTCCGCCAGCACCAACCAGACATCTATGTACCTCTGTGCCAGCAGACTCCCGAACACCGGGGAGCTGTTTTTTGGAGAA	CASRLPNTGELFF	2	3.38443835245541E-5	39	TCRBV28-01*01	TCRBV28	TCRBV28-01	01				TCRBD02-01	TCRBD02	TCRBD02-01				01,02	TCRBJ02-02*01	TCRBJ02	TCRBJ02-02	01				6	2	3	10	0	0	42	-1	53	56	58	2	In	VDJ
NTGTCGGCTGCTCCCTCCCAGACATCTGTGTACTTCTGTGCCAGCATGAGTTCGACCGTCAACACCGGGGAGCTGTTTTTTGGAGAA	CASMSSTVNTGELFF	3	5.076657528683115E-5	45	TCRBV06-05*01	TCRBV06	TCRBV06-05	01								TCRBD01,TCRBD02	TCRBD01-01,TCRBD02-01		TCRBJ02-02*01	TCRBJ02	TCRBJ02-02	01				7	4	2	7	7	2	36	46	53	56	60	3	In	VDJ
TCTGCTGTACCCTCTCAGACATCTGTGTACTTCTGTGCCAGCAGTGACTCGTATCGGGGGCGGAACACTGAAGCTTTCTTTGGACAA	CASSDSYRGRNTEAFF	2	3.38443835245541E-5	48	TCRBV06-04*01	TCRBV06	TCRBV06-04	01								TCRBD01,TCRBD02	TCRBD01-01,TCRBD02-01		TCRBJ01-01*01	TCRBJ01	TCRBJ01-01	01				0	1	6	0	5	1	33	50	55	61	62	2	In	VDJ
CTGAATGTGAACGCCTTGGAGCTGGACGACTCGGCCCTGTATCTCTGTGCCAGCAGCTTAGACAACACTGAAGCTTTCTTTGGACAA	CASSLDNTEAFF	2	3.38443835245541E-5	36	TCRBV05-04*01	TCRBV05	TCRBV05-04	01								TCRBD01,TCRBD02	TCRBD01-01,TCRBD02-01		TCRBJ01-01*01	TCRBJ01	TCRBJ01-01	01				2	0	2	7	1	2	45	59	60	-1	63	2	In	VDJ
GCCAGCACCAACCAGACATCTATGTACCTCTGTGCCAGCAGTTTCGCGGGACAGGGCCCTTACGGTGAAAAACTGTTTTTTGGCAGT	CASSFAGQGPYGEKLFF	5	8.461095881138525E-5	51	TCRBV28-01*01	TCRBV28	TCRBV28-01	01				TCRBD01-01*01	TCRBD01	TCRBD01-01	01				TCRBJ01-04*01	TCRBJ01	TCRBJ01-04	01				3	9	0	3	3	7	30	44	47	56	65	5	In	VDJ
TGACTGTGAGCAACATGAGCCCTGAAGACAGCAGCATATATCTCTGCAGCTCGACGGGGGGTCAATCAGCCCCAGCATTTTGGTGAT		2	3.38443835245541E-5	37	TCRBV29-01	TCRBV29	TCRBV29-01				01,02,03	TCRBD02-01*01	TCRBD02	TCRBD02-01	01				TCRBJ01-05*01	TCRBJ01	TCRBJ01-05	01				8	1	8	1	4	3	44	50	54	61	62	2	Out	VDJ
NTGTCGGCTGCTCCCTCCCAAACATCTGTGTACTTCTGTGCCAGCAGTTACTCCGGTTCTAGCAATCAGCCCCAGCATTTTGGTGAT	CASSYSGSSNQPQHF	9	1.5229972586049346E-4	45	TCRBV06-02/06-03*01	TCRBV06	TCRBV06-02/06-03	01				TCRBD02-01	TCRBD02	TCRBD02-01				01,02	TCRBJ01-05*01	TCRBJ01	TCRBJ01-05	01				0	3	8	5	0	0	36	-1	53	56	59	9	In	VDJ
CCAGGCCTGGGGGACGCAGCCATGTACCTGTGTGCCACCAGCAGAGGCCTCGGAGGGGCCTATAATTCACCCCTCCACTTTGGGAAT	CATSRGLGGAYNSPLHF	2	3.38443835245541E-5	51	TCRBV15-01*02	TCRBV15	TCRBV15-01	02				TCRBD02-01*02	TCRBD02	TCRBD02-01	02				TCRBJ01-06*01	TCRBJ01	TCRBJ01-06	01				1	1	10	0	5	2	30	46	51	57	58	2	In	VDJ
ACCAGTGCCCATCCTGAAGACAGCAGCTTCTACATCTGCAGTGCCCCTACCCCGGGGGGAAATAATTCACCCCTCCACTTTGGGAAT	CSAPTPGGNNSPLHF	2	3.38443835245541E-5	45	TCRBV20	TCRBV20				TCRBV20-01,TCRBV20-or09_02		TCRBD02-01*01	TCRBD02	TCRBD02-01	01				TCRBJ01-06*01	TCRBJ01	TCRBJ01-06	01				6	2	8	1	8	5	36	44	52	59	61	2	In	VDJ
GGCAATCCTGTCCTCAGAACCGGGAGACACGGCACTGTATCTCTGCGCCAGGAGCATCAGGGGCTGGGTGGCTACACCTTCGGTTCG		2	3.38443835245541E-5	38	TCRBV23-01*01	TCRBV23	TCRBV23-01	01				TCRBD01-01*01	TCRBD01	TCRBD01-01	01				TCRBJ01-02*01	TCRBJ01	TCRBJ01-02	01				9	5	4	2	6	7	43	51	57	63	68	2	Out	VDJ
GTGACCAGTGCCCATCCTGAAGACAGCAGCTTCTACATCTGCAGTGCTAGGCCCGGGACAGTTCCTTATGGCTACACCTTCGGTTCG	CSARPGTVPYGYTF	7	1.1845534233593936E-4	42	TCRBV20	TCRBV20				TCRBV20-01,TCRBV20-or09_02		TCRBD01-01*01	TCRBD01	TCRBD01-01	01				TCRBJ01-02*01	TCRBJ01	TCRBJ01-02	01				3	5	0	5	4	5	39	50	54	61	66	7	In	VDJ
GTGAACGCCTTGGAGCTGGACGACTCGGCCCTGTATCTCTGTGCCAGCAGCTTTATGGGGGAAGGCTATGGCTACACCTTCGGTTCG	CASSFMGEGYGYTF	1	1.692219176227705E-5	42	TCRBV05-04*01	TCRBV05	TCRBV05-04	01								TCRBD01,TCRBD02	TCRBD01-01,TCRBD02-01		TCRBJ01-02*01	TCRBJ01	TCRBJ01-02	01				2	4	6	1	3	4	39	53	56	61	65	1	In	VDJ
CCAGCCTGCAGAGCTTGGGGACTCGGCCGTGTATCTCTGTGCCAGCAGCTCGCGGGGACAGGGGGCCGGGGCTACACCTTCGGTTCG		3	5.076657528683115E-5	44	TCRBV11-03*01	TCRBV11	TCRBV11-03	01				TCRBD01-01*01	TCRBD01	TCRBD01-01	01				TCRBJ01-02*01	TCRBJ01	TCRBJ01-02	01				4	3	0	0	4	8	37	50	54	66	69	3	Out	VDJ
AAGATCCAGCGCACAGAGCAGGAGGACTCGGCCGTGTATCTCTGTGCCAGCAGCTTTGGGGGTGGTTACGAGCAGTACTTCGGGCCG	CASSFGGGYEQYF	4	6.76887670491082E-5	39	TCRBV07-02	TCRBV07	TCRBV07-02				01,02					TCRBD01,TCRBD02	TCRBD01-01,TCRBD02-01		TCRBJ02-07*01	TCRBJ02	TCRBJ02-07	01				3	4	6	1	1	4	42	56	57	62	66	4	In	VDJ
NNNNNNNTGTCGGCTGCTCCCTCCCAGACATCTGTGTACTTCTGTGCCAGCAAATCCCCGGCGCCCTACGAGCAGTACTTCGGGCCG	CASKSPAPYEQYF	3	5.076657528683115E-5	39	TCRBV06-05*01	TCRBV06	TCRBV06-05	01								TCRBD01,TCRBD02	TCRBD01-01,TCRBD02-01		TCRBJ02-07*01	TCRBJ02	TCRBJ02-07	01				7	2	9	0	7	2	42	52	59	62	64	3	In	VDJ
CTGGAGTCCGCCAGCACCAACCAGACATCTATGTACCTCTGTGCCAGCGCCCCGGGCAGGGGCCCCTACGAGCAGTACTTCGGGCCG	CASAPGRGPYEQYF	1	1.692219176227705E-5	42	TCRBV28-01*01	TCRBV28	TCRBV28-01	01				TCRBD01-01*01	TCRBD01	TCRBD01-01	01				TCRBJ02-07*01	TCRBJ02	TCRBJ02-07	01				8	2	4	2	8	2	39	48	56	62	64	1	In	VDJ
CTGGAGCTTGGTGACTCTGCTGTGTATTTCTGTGCCAGCAGCAGGCAGTTTGGTAGCGGGACAACCTACGAGCAGTACTTCGGGCCG	CASSRQFGSGTTYEQYF	3	5.076657528683115E-5	51	TCRBV03-01/03-02*01	TCRBV03	TCRBV03-01/03-02	01				TCRBD02-01*02	TCRBD02	TCRBD02-01	02				TCRBJ02-07*01	TCRBJ02	TCRBJ02-07	01				5	3	5	3	11	2	30	42	53	61	64	3	In	VDJ
GAACTGAACATGAGCTCCTTGGAGCTGGGGGACTCAGCCCTGTACTTCTGTGCCAGCAGCCTGCACTACGAGCAGTACTTCGGGCCG	CASSLHYEQYF	1	1.692219176227705E-5	33	TCRBV13-01*01	TCRBV13	TCRBV13-01	01								TCRBD01,TCRBD02	TCRBD01-01,TCRBD02-01		TCRBJ02-07*01	TCRBJ02	TCRBJ02-07	01				5	0	4	6	3	3	48	60	63	-1	65	1	In	VDJ
ATTCTGGAGTCCGCCAGCACCAACCAGACATCTATGTACCTCTGTGCCAGCAGTCTACAGGGGGCAGACACCATATATTTTGGAGAG	CASSLQGADTIYF	9	1.5229972586049346E-4	39	TCRBV28-01*01	TCRBV28	TCRBV28-01	01				TCRBD01-01*01	TCRBD01	TCRBD01-01	01				TCRBJ01-03*01	TCRBJ01	TCRBJ01-03	01				5	2	3	0	2	8	42	54	56	65	67	9	In	VDJ
AGCAACATGAGCCCTGAAGACAGCAGCATATATCTCTGCAGCGTTGTGAGGGGACAGGGCTACTACAATGAGCAGTTCTTCGGGCCA	CSVVRGQGYYNEQFF	5	8.461095881138525E-5	45	TCRBV29-01	TCRBV29	TCRBV29-01				01,02	TCRBD01-01*01	TCRBD01	TCRBD01-01	01				TCRBJ02-01*01	TCRBJ02	TCRBJ02-01	01				4	3	0	3	4	3	36	46	50	59	62	5	In	VDJ
ATCCAGCCCTCAGAACCCAGGGACTCAGCTGTGTACTTCTGTGCCAGCAGCCTAGGACCCCGCGGGGAGACCCAGTACTTCGGGCCA	CASSLGPRGETQYF	2	3.38443835245541E-5	42	TCRBV12	TCRBV12				TCRBV12-03/12-04,TCRBV12-04		TCRBD02-01	TCRBD02	TCRBD02-01				01,02	TCRBJ02-05*01	TCRBJ02	TCRBJ02-05	01				6	0	7	4	11	5	39	50	61	-1	66	2	In	VDJ
ACAGTGACCAGTGCCCATCCTGAAGACAGCAGCTTCTACATCTGCAGTGTCACGACGGTTAACGGGGAGACCCAGTACTTCGGGCCA	CSVTTVNGETQYF	4	6.76887670491082E-5	39	TCRBV20	TCRBV20				TCRBV20-01,TCRBV20-or09_02		TCRBD02-01	TCRBD02	TCRBD02-01				01,02	TCRBJ02-05*01	TCRBJ02	TCRBJ02-05	01				7	0	8	4	13	5	42	49	62	-1	66	4	In	VDJ
ACTGTGAGCAACATGAGCCCTGAAGACAGCAGCATATATCTCTGCAGCGCGGTCGGCGGGGGACAAGAGACCCAGTACTTCGGGCCA	CSAVGGGQETQYF	2	3.38443835245541E-5	39	TCRBV29-01*03	TCRBV29	TCRBV29-01	03				TCRBD02-01*01	TCRBD02	TCRBD02-01	01				TCRBJ02-05*01	TCRBJ02	TCRBJ02-05	01				4	1	7	2	3	2	42	52	55	62	63	2	In	VDJ
GTGAACGCCTTGTTGCTGGGGGACTCGGCCCTGTATCTCTGTGCCAGCAGCCAAGTGACAGCAGCCGGGGAGCTGTTTTTTGGAGAA	CASSQVTAAGELFF	1	1.692219176227705E-5	42	TCRBV05-05*01	TCRBV05	TCRBV05-05	01				TCRBD01-01*01	TCRBD01	TCRBD01-01	01				TCRBJ02-02*01	TCRBJ02	TCRBJ02-02	01				4	3	2	5	5	6	39	51	56	61	64	1	In	VDJ
CTTCACATCAATTCCCTGGAGCTTGGTGACTCTGCTGTGTATTTCTGTGCCAGCAGCCAAGGGCGTCAGCCCCAGCATTTTGGTGAT	CASSQGRQPQHF	8	1.353775340982164E-4	36	TCRBV03-01/03-02*01	TCRBV03	TCRBV03-01/03-02	01								TCRBD01,TCRBD02	TCRBD01-01,TCRBD02-01		TCRBJ01-05*01	TCRBJ01	TCRBJ01-05	01				1	1	9	0	0	6	45	-1	61	64	65	8	In	VDJ
NCTCTGAAGATCCGGTCCACAAAGCTGGAGGACTCAGCCATGTACTTCTGTGCCAGCAGAGGGAGTCAGCCCCAGCATTTTGGTGAT	CASRGSQPQHF	2	3.38443835245541E-5	33	TCRBV02-01	TCRBV02	TCRBV02-01				01,03	TCRBD02-01*02	TCRBD02	TCRBD02-01	02				TCRBJ01-05*01	TCRBJ01	TCRBJ01-05	01				6	0	9	2	1	6	48	59	60	-1	65	2	In	VDJ
ATCCAGCCCTCAGAACCCAGGGACTCAGCTGTGTACTTCTGTGCCAGCAGTTTGGGGACAGGGGCTCAGCCCCAGCATTTTGGTGAT	CASSLGTGAQPQHF	2	3.38443835245541E-5	42	TCRBV12	TCRBV12				TCRBV12-03/12-04,TCRBV12-04		TCRBD01-01*01	TCRBD01	TCRBD01-01	01				TCRBJ01-05*01	TCRBJ01	TCRBJ01-05	01				3	1	0	2	1	6	39	53	54	64	65	2	In	VDJ
GAGTCCGCCAGCACCAACCAGACATCTATGTACCTCTGTGCCAGCAGTTTTCAAGGCAGGGGGAATCAGCCCCAGCATTTTGGTGAT	CASSFQGRGNQPQHF	2	3.38443835245541E-5	45	TCRBV28-01*01	TCRBV28	TCRBV28-01	01				TCRBD01-01*01	TCRBD01	TCRBD01-01	01				TCRBJ01-05*01	TCRBJ01	TCRBJ01-05	01				3	0	4	1	6	4	36	50	56	-1	63	2	In	VDJ
CTGGAGTCCGCCAGCACCAACCAGACATCTATGTACCTCTGTGCCAGCGTCGACCCCACGGGAAATCAGCCCCAGCATTTTGGTGAT	CASVDPTGNQPQHF	2	3.38443835245541E-5	42	TCRBV28-01*01	TCRBV28	TCRBV28-01	01				TCRBD02-01*02	TCRBD02	TCRBD02-01	02				TCRBJ01-05*01	TCRBJ01	TCRBJ01-05	01				8	0	8	3	10	4	39	48	58	-1	63	2	In	VDJ
CGGTCCACAAAGCTGGAGGACTCAGCCATGTACTTCTGTGCCAGCAGTGAAGCCCGGACACAACTCTATGGCTACACCTTCGGTTCG	CASSEARTQLYGYTF	2	3.38443835245541E-5	45	TCRBV02-01	TCRBV02	TCRBV02-01				01,03	TCRBD01-01*01	TCRBD01	TCRBD01-01	01				TCRBJ01-02*01	TCRBJ01	TCRBJ01-02	01				0	5	1	6	2	4	36	53	55	60	65	2	In	VDJ
GTGAACGCCTTGTTGCTGGGGGACTCGGCCCTCTATCTCTGTGCCAGCAGCCCTGGACCTCTTGACTATGGCTACACCTTCGGTTCG	CASSPGPLDYGYTF	3	5.076657528683115E-5	42	TCRBV05-06*01	TCRBV05	TCRBV05-06	01								TCRBD01,TCRBD02	TCRBD01-01,TCRBD02-01		TCRBJ01-02*01	TCRBJ01	TCRBJ01-02	01				4	6	1	7	3	3	39	51	54	58	64	3	In	VDJ
ATCCAGCCTGCAGAGCTTGGGGACTCGGCCATGTATCTCTGTGCCAGCAGCAATCAGGGCAAGGACTATGGCTACACCTTCGGTTCG	CASSNQGKDYGYTF	1	1.692219176227705E-5	42	TCRBV11-01*01	TCRBV11	TCRBV11-01	01				TCRBD01-01*01	TCRBD01	TCRBD01-01	01				TCRBJ01-02*01	TCRBJ01	TCRBJ01-02	01				5	5	4	3	3	3	39	51	54	59	64	1	In	VDJ
ATCCGGTCCACAAAGCTGGAGGACTCAGCCATGTACTTCTGTGCCAGCAGCTGGCAGGGAGGGAACTATGGCTACACCTTCGGTTCG	CASSWQGGNYGYTF	2	3.38443835245541E-5	42	TCRBV02-01	TCRBV02	TCRBV02-01				01,03	TCRBD02-01*02	TCRBD02	TCRBD02-01	02				TCRBJ01-02*01	TCRBJ01	TCRBJ01-02	01				6	0	9	0	6	2	39	50	56	-1	63	2	In	VDJ
AATGTGAACGCCTTGGAGCTGGAGGACTCGGCCCTGTATCTCTGTGCCAGCAGCTTGAAAGGGAACTATGGCTACACCTTCGGTTCG	CASSLKGNYGYTF	1	1.692219176227705E-5	39	TCRBV05-08*01	TCRBV05	TCRBV05-08	01								TCRBD01,TCRBD02	TCRBD01-01,TCRBD02-01		TCRBJ01-02*01	TCRBJ01	TCRBJ01-02	01				1	0	5	3	2	2	42	57	59	-1	63	1	In	VDJ
NNNNTGAAGATCCAGCCCTCAGAACCCAGGGACTCAGCTGTGTACTTCTGTGCCAGCAGGGGTCAGGGCGAGCAGTACTTCGGGCCG	CASRGQGEQYF	1	1.692219176227705E-5	33	TCRBV12-03/12-04*01	TCRBV12	TCRBV12-03/12-04	01				TCRBD01-01*01	TCRBD01	TCRBD01-01	01				TCRBJ02-07*01	TCRBJ02	TCRBJ02-07	01				6	0	4	3	4	6	48	59	63	-1	68	1	In	VDJ
CAGTCCACGGAGTCAGGGGACACAGCACTGTATTTCTGTGCCAGCAGCAAGGGATGAGCGGGAGGGTACGAGCAGTACTTCGGGCCG	CASSKG*AGGYEQYF	1	1.692219176227705E-5	45	TCRBV21-01*01	TCRBV21	TCRBV21-01	01				TCRBD02-01*02	TCRBD02	TCRBD02-01	02				TCRBJ02-07*01	TCRBJ02	TCRBJ02-07	01				3	0	6	0	6	4	36	50	56	-1	66	1	Stop	VDJ
CTTGTTGCTGGGGGACTCGGCCCTCTATCTCTGTGCCAGCAGCCGCGCAAAAAGACAGGGAACATCTACGAGCAGTACTTCGGGCCG		2	3.38443835245541E-5	50	TCRBV05-06*01	TCRBV05	TCRBV05-06	01				TCRBD01-01*01	TCRBD01	TCRBD01-01	01				TCRBJ02-07*01	TCRBJ02	TCRBJ02-07	01				4	5	2	3	10	3	31	43	53	60	65	2	Out	VDJ
CTGATTCTGGAGTCCGCCAGCACCAACCAGACATCTATGTACCTCTGTGCCAGCAGGACAGCACCCTACGAGCAGTACTTCGGGCCG	CASRTAPYEQYF	1	1.692219176227705E-5	36	TCRBV28-01*01	TCRBV28	TCRBV28-01	01				TCRBD01-01*01	TCRBD01	TCRBD01-01	01				TCRBJ02-07*01	TCRBJ02	TCRBJ02-07	01				6	3	2	5	0	2	45	-1	56	61	64	1	In	VDJ
TCGGCCCAAAAGAACCCGACAGCTTTCTATCTCTGTGCCAGTAGTTCCGGGACAGCTTTCTCTGGAAACACCATATATTTTGGAGAG	CASSSGTAFSGNTIYF	2	3.38443835245541E-5	48	TCRBV19-01*01	TCRBV19	TCRBV19-01	01				TCRBD01-01*01	TCRBD01	TCRBD01-01	01				TCRBJ01-03*01	TCRBJ01	TCRBJ01-03	01				5	4	0	5	3	0	33	45	48	55	59	2	In	VDJ
ATCCAGCCCTCAGAACCCAGGGACTCAGCTGTGTACTTCTGTGCCAGCAGCCAGGGGTTCTCTGGAAACACCATATATTTTGGAGAG	CASSQGFSGNTIYF	2	3.38443835245541E-5	42	TCRBV12	TCRBV12				TCRBV12-03/12-04,TCRBV12-04		TCRBD01-01*01	TCRBD01	TCRBD01-01	01				TCRBJ01-03*01	TCRBJ01	TCRBJ01-03	01				6	2	4	2	1	0	39	50	51	57	59	2	In	VDJ
GAGTCCGCCAGCACCAACCAGACATCTATGTACCTCTGTGCCAGCAAGCTCCCTCCGGGGCATAGTTCACCCCTCCACTTTGGGAAC	CASKLPPGHSSPLHF	2	3.38443835245541E-5	45	TCRBV28-01*01	TCRBV28	TCRBV28-01	01								TCRBD01,TCRBD02	TCRBD01-01,TCRBD02-01		TCRBJ01-06*02	TCRBJ01	TCRBJ01-06	02				7	4	7	0	10	9	36	46	56	61	65	2	In	VDJ
CTGGAGCTTGGTGACTCTGCTGTGTATTTCTGTGCCAGCAGCCACTACCCGGGAACCGCGGAGATAGAGACCCAGTACTTCGGGCCA	CASSHYPGTAEIETQYF	2	3.38443835245541E-5	51	TCRBV03-01/03-02*01	TCRBV03	TCRBV03-01/03-02	01				TCRBD02-01*02	TCRBD02	TCRBD02-01	02				TCRBJ02-05*01	TCRBJ02	TCRBJ02-05	01				3	11	8	3	5	4	30	44	49	54	65	2	In	VDJ
NNNNTGTCGGCTGCTCCCTCCCAGACATCTGTGTACTTCTGTGCCAGCAGTGAAGGAGGGTCGGAAGAGACCCAGTACTTCGGGCCA	CASSEGGSEETQYF	3	5.076657528683115E-5	42	TCRBV06-01*01	TCRBV06	TCRBV06-01	01				TCRBD02-01*02	TCRBD02	TCRBD02-01	02				TCRBJ02-05*01	TCRBJ02	TCRBJ02-05	01				1	4	11	0	0	3	39	-1	55	60	64	3	In	VDJ
TGACCAGTGCCCATCCTGAAGACAGCAGCTTCTACATCTGCAGTGCTCAGGCACTCGAGGGCCCAAGAGACCCAGTACTTCGGGCCA		2	3.38443835245541E-5	43	TCRBV20	TCRBV20				TCRBV20-01,TCRBV20-or09_02		TCRBD02-01*02	TCRBD02	TCRBD02-01	02				TCRBJ02-05*01	TCRBJ02	TCRBJ02-05	01				5	1	11	0	9	1	38	47	56	61	62	2	Out	VDJ
CTGACAGTGACCAGTGCCCATCCTGAAGACAGCAGCTTCTACATCTGCAGTGCCAGAAGCGACGCCGGGGAGCTGTTTTTTGGAGAA	CSARSDAGELFF	2	3.38443835245541E-5	36	TCRBV20	TCRBV20				TCRBV20-01,TCRBV20-or09_02		TCRBD02-01	TCRBD02	TCRBD02-01				01,02	TCRBJ02-02*01	TCRBJ02	TCRBJ02-02	01				2	3	6	6	0	6	45	-1	57	61	64	2	In	VDJ
GTCGCACTGCAGCAAGAAGACTCAGCTGCGTATCTCTGCACCAGCAGCCACTCCGGGGGTAAGACCGGGGAGCTGTTTTTTGGAGAA	CTSSHSGGKTGELFF	3	5.076657528683115E-5	45	TCRBV01-01*01	TCRBV01	TCRBV01-01	01				TCRBD02-01*01	TCRBD02	TCRBD02-01	01				TCRBJ02-02*01	TCRBJ02	TCRBJ02-02	01				3	4	8	2	3	5	36	50	53	59	63	3	In	VDJ
ATCCGGTCCACAAAGCTGGAGGACTCAGCCATGTACTTCTGTGCCAGCAAGCAGACAGCGAACACCGGGGAGCTGTTTTTTGGAGAA	CASKQTANTGELFF	2	3.38443835245541E-5	42	TCRBV02-01	TCRBV02	TCRBV02-01				01,03	TCRBD01-01*01	TCRBD01	TCRBD01-01	01				TCRBJ02-02*01	TCRBJ02	TCRBJ02-02	01				7	0	2	5	4	0	39	49	53	-1	58	2	In	VDJ
ATCAATTCCCTGGAGCTTGGTGACTCTGCTGTGTATTTCTGTGCCAGCAGCCAAGGGACAGGGGGCACTGAAGCTTTCTTTGGACAA	CASSQGTGGTEAFF	3	5.076657528683115E-5	42	TCRBV03-01/03-02*01	TCRBV03	TCRBV03-01/03-02	01				TCRBD01-01*01	TCRBD01	TCRBD01-01	01				TCRBJ01-01*01	TCRBJ01	TCRBJ01-01	01				1	0	1	1	0	4	39	-1	55	-1	65	3	In	VDJ
GAGTCTGCCAGGCCCTCACATACCTCTCAGTACCTCTGTGCCAGCAGTGAATCCGTGGGAGGGTACACTGAAGCTTTCTTTGGACAA	CASSESVGGYTEAFF	6	1.015331505736623E-4	45	TCRBV25-01*01	TCRBV25	TCRBV25-01	01				TCRBD02-01*02	TCRBD02	TCRBD02-01	02				TCRBJ01-01*01	TCRBJ01	TCRBJ01-01	01				1	1	9	0	4	3	36	52	56	63	64	6	In	VDJ
GCCCTGCAGCCAGAAGACTCAGCCCTGTATCTCTGCGCCAGCAGCCCAGGACAGGGAGGGAGATACACTGAAGCTTTCTTTGGACAA	CASSPGQGGRYTEAFF	2	3.38443835245541E-5	48	TCRBV04-01*01	TCRBV04	TCRBV04-01	01				TCRBD01-01*01	TCRBD01	TCRBD01-01	01				TCRBJ01-01*01	TCRBJ01	TCRBJ01-01	01				4	8	1	3	2	3	33	46	48	56	64	2	In	VDJ
ATCCGGTCCACAAAGCTGGAGGACTCAGCCATGTACTTCTGTGCCAGCAGCACAGGACAGGGGGCTCAGCCCCAGCATTTTGGTGAT	CASSTGQGAQPQHF	2	3.38443835245541E-5	42	TCRBV02-01	TCRBV02	TCRBV02-01				01,03	TCRBD01-01*01	TCRBD01	TCRBD01-01	01				TCRBJ01-05*01	TCRBJ01	TCRBJ01-05	01				6	0	1	0	4	6	39	50	54	-1	65	2	In	VDJ
GCCTTGTTGCTGGGGGACTCGGCCCTCTATCTCTGTGCCAGCAGCTTGGGTGTGGGGAATAGCAATCAGCCCCAGCATTTTGGTGAT	CASSLGVGNSNQPQHF	3	5.076657528683115E-5	48	TCRBV05-06*01	TCRBV05	TCRBV05-06	01								TCRBD01,TCRBD02	TCRBD01-01,TCRBD02-01		TCRBJ01-05*01	TCRBJ01	TCRBJ01-05	01				0	1	0	8	5	0	33	49	54	58	59	3	In	VDJ
CTCACTGTGACATCGGCCCAAAAGAACCCGACAGCTTTCTATCTCTGTGCCAGTACGACAGGGGATTCACCCCTCCACTTTGGGAAT	CASTTGDSPLHF	2	3.38443835245541E-5	36	TCRBV19-01*01	TCRBV19	TCRBV19-01	01				TCRBD01-01*01	TCRBD01	TCRBD01-01	01				TCRBJ01-06*01	TCRBJ01	TCRBJ01-06	01				7	0	2	2	1	8	45	55	56	-1	64	2	In	VDJ
AACCTGAGCTCTCTGGAGCTGGGGGACTCAGCTTTGTATTTCTGTGCCAGCAGCGCCGGGTCGACGGCACCCCTCCACTTTGGGAAT	CASSAGSTAPLHF	2	3.38443835245541E-5	39	TCRBV09-01*01	TCRBV09	TCRBV09-01	01				TCRBD02-01	TCRBD02	TCRBD02-01				01,02	TCRBJ01-06*01	TCRBJ01	TCRBJ01-06	01				3	7	8	4	1	11	42	55	56	60	67	2	In	VDJ
NCTCTCACTGTGACATCGGCCCAAAAGAACCCGACAGCTTTCTATCTCTGTGCCAGTAATGGCAGCTATGGCTACACCTTCGGTTCG	CASNGSYGYTF	2	3.38443835245541E-5	33	TCRBV19-01*01	TCRBV19	TCRBV19-01	01				TCRBD01-01*01	TCRBD01	TCRBD01-01	01				TCRBJ01-02*01	TCRBJ01	TCRBJ01-02	01				7	0	4	5	4	4	48	58	62	-1	65	2	In	VDJ
ATGAATGTGAGCACCTTGGAGCTGGGGGACTCGGCCCTTTATCTTTGCGCCAGCAGGGACAGAGACTATGGCTACACCTTCGGTTCG	CASRDRDYGYTF	2	3.38443835245541E-5	36	TCRBV05-01*01	TCRBV05	TCRBV05-01	01				TCRBD01-01*01	TCRBD01	TCRBD01-01	01				TCRBJ01-02*01	TCRBJ01	TCRBJ01-02	01				5	2	1	5	0	3	45	-1	56	62	64	2	In	VDJ
GTGAACGCCTTGTTGCTGGGGGACTCGGCCCTCTATCTCTGTGCCAGCAGCTTACCAGGGGTTAACTATGGCTACACCTTCGGTTCG	CASSLPGVNYGYTF	1	1.692219176227705E-5	42	TCRBV05-06*01	TCRBV05	TCRBV05-06	01				TCRBD01-01*01	TCRBD01	TCRBD01-01	01				TCRBJ01-02*01	TCRBJ01	TCRBJ01-02	01				2	1	4	2	2	1	39	53	55	61	62	1	In	VDJ
NNNNNNNNNNTGTCGGCTGCTCCCTCCCAGACATCTGTGTACTTCTGTGCCAGCAGTGGCCCAGGAGGGGGCTACACCTTCGGTTCG	CASSGPGGGYTF	2	3.38443835245541E-5	36	TCRBV06	TCRBV06				TCRBV06-01,TCRBV06-05		TCRBD02-01*02	TCRBD02	TCRBD02-01	02				TCRBJ01-02*01	TCRBJ01	TCRBJ01-02	01				4	0	10	0	5	8	45	58	63	-1	69	2	In	VDJ
AATTCCCTGGAGCTTGGTGACTCTGCTGTGTATTTCTGTGCCAGCAGCCAAGGGTCCGGGTCCTACGGGAGCTACACCTTCGGTTCG	CASSQGSGSYGSYTF	2	3.38443835245541E-5	45	TCRBV03-01/03-02*01	TCRBV03	TCRBV03-01/03-02	01				TCRBD02-01*02	TCRBD02	TCRBD02-01	02				TCRBJ01-02*01	TCRBJ01	TCRBJ01-02	01				1	0	8	3	13	9	36	52	65	-1	70	2	In	VDJ
AATTCCCTGGAGCTTGGTGACTCTGCTGTGTATTTCTGTGCCAGCAGCGCATTAAGCGGGAGGGCCGGGGAGCAGTACTTCGGGCCG	CASSALSGRAGEQYF	1	1.692219176227705E-5	45	TCRBV03-01/03-02*01	TCRBV03	TCRBV03-01/03-02	01				TCRBD02-01*02	TCRBD02	TCRBD02-01	02				TCRBJ02-07*01	TCRBJ02	TCRBJ02-07	01				5	5	6	0	6	7	36	48	54	64	69	1	In	VDJ
ATTCTGGAGTCCGCCAGCACCAACCAGACATCTATGTACCTCTGTGCCAGCAGTTTAGGACAGGAAGTCGAGCAGTACTTCGGGCCG	CASSLGQEVEQYF	1	1.692219176227705E-5	39	TCRBV28-01*01	TCRBV28	TCRBV28-01	01				TCRBD01-01*01	TCRBD01	TCRBD01-01	01				TCRBJ02-07*01	TCRBJ02	TCRBJ02-07	01				2	4	1	4	0	6	42	-1	57	64	68	1	In	VDJ
GGAGTCAGGGGACACAGCACTGTATTTCTGTGCCAGCAGCAAAGCCAGGGCAGGGGGCCCTACGGGTGCGAGCAGTACTTCGGGCCG		1	1.692219176227705E-5	53	TCRBV21-01*01	TCRBV21	TCRBV21-01	01				TCRBD01-01*01	TCRBD01	TCRBD01-01	01				TCRBJ02-07*01	TCRBJ02	TCRBJ02-07	01				0	10	4	0	5	6	28	45	50	58	68	1	Out	VDJ
CCTGCAGAGCTTGGGGACTCGGCCATGTATCTCTGTGCCAGCAGCTTAGTCGCCAGTCTGGGCTCCTACGAGCAGTACTTCGGGCCG	CASSLVASLGSYEQYF	1	1.692219176227705E-5	48	TCRBV11-01*01	TCRBV11	TCRBV11-01	01								TCRBD01,TCRBD02	TCRBD01-01,TCRBD02-01		TCRBJ02-07*01	TCRBJ02	TCRBJ02-07	01				1	0	0	9	10	0	33	49	59	-1	62	1	In	VDJ
ATCCTGGAGTCGCCCAGCCCCAACCAGACCTCTCTGTACTTCTGTGCCAGCAGTCAGGACGGCTCCTACGAGCAGTACTTCGGGCCG	CASSQDGSYEQYF	2	3.38443835245541E-5	39	TCRBV27-01*01	TCRBV27	TCRBV27-01	01								TCRBD01,TCRBD02	TCRBD01-01,TCRBD02-01		TCRBJ02-07*01	TCRBJ02	TCRBJ02-07	01				5	2	1	7	2	0	42	54	56	60	62	2	In	VDJ
ACTGTGAGCAACATGAGCCCTGAAGACAGCAGCATATATCTCTGCAGCACATCAGGGGTGAGCTCCTACGAGCAGTACTTCGGGCCG	CSTSGVSSYEQYF	3	5.076657528683115E-5	39	TCRBV29-01	TCRBV29	TCRBV29-01				01,02,03	TCRBD01-01*01	TCRBD01	TCRBD01-01	01				TCRBJ02-07*01	TCRBJ02	TCRBJ02-07	01				8	4	4	2	4	0	42	48	52	58	62	3	In	VDJ
TCCTTGGAGCTGGGGGACTCAGCCCTGTACTTCTGTGCCAGCAGCCCCCGAACTAGCGGGAGCTCCTACGAGCAGTACTTCGGGCCG	CASSPRTSGSSYEQYF	1	1.692219176227705E-5	48	TCRBV13-01*01	TCRBV13	TCRBV13-01	01				TCRBD02-01*02	TCRBD02	TCRBD02-01	02				TCRBJ02-07*01	TCRBJ02	TCRBJ02-07	01				5	0	3	2	6	0	33	45	51	-1	62	1	In	VDJ
CTGGAGTCGCCCAGCCCCAACCAGACCTCTCTGTACTTCTGTGCCAGCAGCCGGGACGGCGCGGGATACGAGCAGTACTTCGGGCCG	CASSRDGAGYEQYF	2	3.38443835245541E-5	42	TCRBV27-01*01	TCRBV27	TCRBV27-01	01				TCRBD02-01*02	TCRBD02	TCRBD02-01	02				TCRBJ02-07*01	TCRBJ02	TCRBJ02-07	01				6	0	7	3	10	4	39	50	60	-1	66	2	In	VDJ
CTGCCATCCCCAACCAGACAGCTCTTTACTTCTGTGCCACGAAGGGGCCGTAAGACAGGGAGATTGGACGAGCAGTACTTCGGGCCG		2	3.38443835245541E-5	49	TCRBV24-01*01	TCRBV24	TCRBV24-01	01				TCRBD01-01*01	TCRBD01	TCRBD01-01	01				TCRBJ02-07*01	TCRBJ02	TCRBJ02-07	01				10	7	2	3	13	5	32	40	53	60	67	2	Out	VDJ
ATCCGGTCCACAAAGCTGGAGGACTCAGCCATGTACTTCTGTGCCAGCAGAAAGACTAGCGGGAGGGACGAGCAGTACTTCGGGCCG	CASRKTSGRDEQYF	3	5.076657528683115E-5	42	TCRBV02-01	TCRBV02	TCRBV02-01				01,03	TCRBD02-01*02	TCRBD02	TCRBD02-01	02				TCRBJ02-07*01	TCRBJ02	TCRBJ02-07	01				6	0	2	0	3	5	39	50	53	-1	67	3	In	VDJ
TCCACGGAGTCAGGGGACACAGCACTGTATTTCTGTGCCAGCAGCGGCCGAAAGGGGAAAGGGACCAACGTCCTGACTTTCGGGGCC	CASSGRKGKGTNVLTF	1	1.692219176227705E-5	48	TCRBV21-01*01	TCRBV21	TCRBV21-01	01				TCRBD01-01*01	TCRBD01	TCRBD01-01	01				TCRBJ02-06*01	TCRBJ02	TCRBJ02-06	01				5	7	5	2	7	8	33	45	52	57	64	1	In	VDJ
ACTGTGACATCGGCCCAAAAGAACCCGACAGCTTTCTATCTCTGTGCCAGTAGACTCGGGACATACAATGAGCAGTTCTTCGGGCCA	CASRLGTYNEQFF	2	3.38443835245541E-5	39	TCRBV19-01*01	TCRBV19	TCRBV19-01	01				TCRBD01-01*01	TCRBD01	TCRBD01-01	01				TCRBJ02-01*01	TCRBJ02	TCRBJ02-01	01				6	0	0	6	4	4	42	53	57	-1	63	2	In	VDJ
CTGAATGTGAACGCCTTGGAGCTGGAGGACTCGGCCCTGTATCTCTGTGCCAGCAGCTTGGCTCAAGAGACCCAGTACTTCGGGCCA	CASSLAQETQYF	1	1.692219176227705E-5	36	TCRBV05-08*01	TCRBV05	TCRBV05-08	01				TCRBD02-01	TCRBD02	TCRBD02-01				01,02	TCRBJ02-05*01	TCRBJ02	TCRBJ02-05	01				0	0	4	10	0	2	45	-1	61	-1	63	1	In	VDJ
CTTCACATCAATTCCCTGGAGCTTGGTGACTCTGCTGTGTATTTCTGTGCCAGCGGACAGGCCGTCGGGGAGCTGTTTTTTGGAGAA	CASGQAVGELFF	2	3.38443835245541E-5	36	TCRBV03-01/03-02*01	TCRBV03	TCRBV03-01/03-02	01				TCRBD01-01*01	TCRBD01	TCRBD01-01	01				TCRBJ02-02*01	TCRBJ02	TCRBJ02-02	01				8	4	1	4	0	7	45	-1	54	61	65	2	In	VDJ
GGAGCTGGGGGACTCGGCCCTTTATCTTTGCGCCAGCAGCCCCTCAGCGGGGGGGACCCTGCGACCGGGGAGCTGTTTTTTGGAGAA		5	8.461095881138525E-5	53	TCRBV05-01*01	TCRBV05	TCRBV05-01	01				TCRBD02-01*01	TCRBD02	TCRBD02-01	01				TCRBJ02-02*01	TCRBJ02	TCRBJ02-02	01				4	8	6	0	5	5	28	40	45	55	63	5	Out	VDJ
CTGAATGTGAACGCCTTGGAGCTGGACGACTCGGCCCTGTATCTCTGTGCCAGCAGCTCCAACACCGGGGAGCTGTTTTTTGGAGAA	CASSSNTGELFF	1	1.692219176227705E-5	36	TCRBV05-04*01	TCRBV05	TCRBV05-04	01											TCRBJ02-02*01	TCRBJ02	TCRBJ02-02	01				3	2	0	0	0	2	45	-1	-1	58	60	1	In	VJ
GAGTCCGCCAGCACCAACCAGACATCTATGTACCTCTGTGCCAGCAGTTTATGGGCGGACAGGTACACTGAAGCTTTCTTTGGACAA	CASSLWADRYTEAFF	2	3.38443835245541E-5	45	TCRBV28-01*01	TCRBV28	TCRBV28-01	01				TCRBD01-01*01	TCRBD01	TCRBD01-01	01				TCRBJ01-01*01	TCRBJ01	TCRBJ01-01	01				0	1	1	4	3	3	36	53	56	63	64	2	In	VDJ
NNNNTGAAGATCCAGCCCTCAGAACCCAGGGACTCAGCTGTGTACTTCTGTGCCAGTTTTCGGGACACTGAAGCTTTCTTTGGACAA	CASFRDTEAFF	2	3.38443835245541E-5	33	TCRBV12-03/12-04*01	TCRBV12	TCRBV12-03/12-04	01				TCRBD02-01	TCRBD02	TCRBD02-01				01,02	TCRBJ01-01*01	TCRBJ01	TCRBJ01-01	01				9	0	8	4	4	3	48	56	60	-1	64	2	In	VDJ
GAGTCCGCCAGCACCAACCAGACATCTATGTACCTCTGTGCCAGCAGTTTTCTCCAGGAGGGGAACACTGAAGCTTTCTTTGGACAA	CASSFLQEGNTEAFF	2	3.38443835245541E-5	45	TCRBV28-01*01	TCRBV28	TCRBV28-01	01				TCRBD02-01*02	TCRBD02	TCRBD02-01	02				TCRBJ01-01*01	TCRBJ01	TCRBJ01-01	01				3	0	10	0	6	1	36	50	56	-1	62	2	In	VDJ
TCACTTATGCCTTCACCTACACACCCTGCAGCCAGAAGACTCGGCCCTGTATCTCTGTGCCAGCAGCCAATTCCTATCTTTGGACAA		2	3.38443835245541E-5	26	TCRBV04-02	TCRBV04	TCRBV04-02				01,02	TCRBD02-01	TCRBD02	TCRBD02-01				01,02	TCRBJ01-01*01	TCRBJ01	TCRBJ01-01	01				2	0	4	9	3	15	55	70	73	-1	76	2	Out	VDJ
ACTGTGACATCGGCCCAAAAGAACCCGACAGCTTTCTATCTCTGTGCCAGTTCCCTGTCAGGGAGTCAGCCCCAGCATTTTGGTGAT	CASSLSGSQPQHF	9	1.5229972586049346E-4	39	TCRBV19-01*01	TCRBV19	TCRBV19-01	01								TCRBD01,TCRBD02	TCRBD01-01,TCRBD02-01		TCRBJ01-05*01	TCRBJ01	TCRBJ01-05	01				8	2	4	3	7	6	42	51	58	63	65	9	In	VDJ
NNCTCTCACTGTGACATCGGCCCAAAAGAACCCGACAGCTTTCTATCTCATGACAGGGATAGCAATCAGCCCCAGCATTTTGGTGAT		2	3.38443835245541E-5	32	TCRBV19-01*01	TCRBV19	TCRBV19-01	01				TCRBD01-01*01	TCRBD01	TCRBD01-01	01				TCRBJ01-05*01	TCRBJ01	TCRBJ01-05	01				17	1	2	3	2	0	49	49	51	58	59	2	Out	VDJ
CTCGCTTATACCTTCATGTGGTCGCACTGCAGCAAGAAGACTCAGCTGCGTATCTCTGCACCAGCAGCCGCCGGACATTTTGGTGAT		7	1.1845534233593936E-4	25	TCRBV01-01*01	TCRBV01	TCRBV01-01	01								TCRBD01,TCRBD02	TCRBD01-01,TCRBD02-01		TCRBJ01-05*01	TCRBJ01	TCRBJ01-05	01				4	0	1	8	3	16	56	69	72	-1	75	7	Out	VDJ
TCGCCCAGCCCCAACCAGACCTCTCTGTACTTCTGTGCCAGCAGTTCCATCCCCTCTACAGGGGATGTTGGCTACACCTTCGGTTCG	CASSSIPSTGDVGYTF	2	3.38443835245541E-5	48	TCRBV27-01*01	TCRBV27	TCRBV27-01	01				TCRBD01-01*01	TCRBD01	TCRBD01-01	01				TCRBJ01-02*01	TCRBJ01	TCRBJ01-02	01				4	4	3	2	11	7	33	46	57	64	68	2	In	VDJ
ACTCTGGAGTCCGCTACCAGCTCCCAGACATCTGTGTACTTCTGTGCCATCAGTGAGGGTACAGGGATTGGCTACACCTTCGGTTCG	CAISEGTGIGYTF	2	3.38443835245541E-5	39	TCRBV10-03*01	TCRBV10	TCRBV10-03	01				TCRBD01-01*01	TCRBD01	TCRBD01-01	01				TCRBJ01-02*01	TCRBJ01	TCRBJ01-02	01				2	2	3	3	3	7	42	57	60	66	68	2	In	VDJ
CACATCAATTCCCTGGAGCTTGGTGACTCTGCTGTGTATTTCTGTGCCAGCAGCCATCGTCAGGGTGGTGGCTACACCTTCGGTTCG	CASSHRQGGGYTF	2	3.38443835245541E-5	39	TCRBV03-01/03-02*01	TCRBV03	TCRBV03-01/03-02	01				TCRBD01-01*01	TCRBD01	TCRBD01-01	01				TCRBJ01-02*01	TCRBJ01	TCRBJ01-02	01				3	3	4	3	4	7	42	56	60	65	68	2	In	VDJ
CTTCACATCAATTCCCTGGAGCTTGGTGACTCTGCTGTGTATTTCTGTGCCAGCAGCCCAGGACTCTATGGCTACACCTTCGGTTCG	CASSPGLYGYTF	2	3.38443835245541E-5	36	TCRBV03-01/03-02*01	TCRBV03	TCRBV03-01/03-02	01				TCRBD02-01	TCRBD02	TCRBD02-01				01,02	TCRBJ01-02*01	TCRBJ01	TCRBJ01-02	01				4	0	1	10	2	4	45	58	60	-1	65	2	In	VDJ
AATGTGAACGCCTTGGAGCTGGACGACTCGGCCCTGTATCTCTGTGCCAGCAGCCGTAAGGGCTCCTATGGCTACACCTTCGGTTCG	CASSRKGSYGYTF	4	6.76887670491082E-5	39	TCRBV05-04*01	TCRBV05	TCRBV05-04	01								TCRBD01,TCRBD02	TCRBD01-01,TCRBD02-01		TCRBJ01-02*01	TCRBJ01	TCRBJ01-02	01				4	3	5	3	4	4	42	54	58	62	65	4	In	VDJ
ACTGTGACATCGGCCCAAAAGAACCCGACAGCTTTCTATCTCTGTGCCAGTAGTCGACAGGGATACTATGGCTACACCTTCGGTTCG	CASSRQGYYGYTF	2	3.38443835245541E-5	39	TCRBV19-01*01	TCRBV19	TCRBV19-01	01				TCRBD01-01*01	TCRBD01	TCRBD01-01	01				TCRBJ01-02*01	TCRBJ01	TCRBJ01-02	01				5	2	2	3	1	3	42	54	55	62	64	2	In	VDJ
AATGTGAACGCCTTGGAGCTGGACGACTCGGCCCTGTATCTCTGTGCCAGCAGCTTGAGGACAGACTATGGCTACACCTTCGGTTCG	CASSLRTDYGYTF	1	1.692219176227705E-5	39	TCRBV05-04*01	TCRBV05	TCRBV05-04	01				TCRBD01-01*01	TCRBD01	TCRBD01-01	01				TCRBJ01-02*01	TCRBJ01	TCRBJ01-02	01				1	0	1	5	1	3	42	57	58	-1	64	1	In	VDJ
AATGTGAGCACCTTGGAGCTGGGGGACTCGGCCCTTTATCTTTGCGCCAGCAGCTTGGGACTTAACTATGGCTACACCTTCGGTTCG	CASSLGLNYGYTF	2	3.38443835245541E-5	39	TCRBV05-01*01	TCRBV05	TCRBV05-01	01				TCRBD02-01	TCRBD02	TCRBD02-01				01,02	TCRBJ01-02*01	TCRBJ01	TCRBJ01-02	01				0	0	2	10	0	1	42	-1	58	-1	62	2	In	VDJ
ATCAATTCCCTGGAGCTTGGTGACTCTGCTGTGTATTTCTGTGCCAGCAGCTCGACAGGGGTCTCTGACGGCTACACCTTCGGTTCG	CASSSTGVSDGYTF	2	3.38443835245541E-5	42	TCRBV03-01/03-02*01	TCRBV03	TCRBV03-01/03-02	01				TCRBD01-01*01	TCRBD01	TCRBD01-01	01				TCRBJ01-02*01	TCRBJ01	TCRBJ01-02	01				5	8	2	2	2	8	39	51	53	61	69	2	In	VDJ
NNNNNNNNNNCTCTCACTGTGACATCGGCCCAAAAGAACCCGACAGCTTTCTATCTCTGTGCCAGTACCGAGCAGTACTTCGGGCCG	CASTEQYF	2	3.38443835245541E-5	24	TCRBV19-01*01	TCRBV19	TCRBV19-01	01											TCRBJ02-07*01	TCRBJ02	TCRBJ02-07	01				7	1	0	0	0	6	57	-1	-1	67	68	2	In	VJ
CGGTCCACAAAGCTGGAGGACTCAGCCATGTACTTCTGTGCCAGCAGTCTAGAACAGGGTGGTAGGTACGAGCAGTACTTCGGGCCG	CASSLEQGGRYEQYF	1	1.692219176227705E-5	45	TCRBV02-01	TCRBV02	TCRBV02-01				01,03	TCRBD01-01*01	TCRBD01	TCRBD01-01	01				TCRBJ02-07*01	TCRBJ02	TCRBJ02-07	01				5	7	3	3	5	4	36	48	53	59	66	1	In	VDJ
CAGCCTGCAGAGCTTGGGGACTCGGCCGTGTATCTCTGTGCCAGCAGCCCTGGACAGGGGGTGTCCTACGAGCAGTACTTCGGGCCG	CASSPGQGVSYEQYF	2	3.38443835245541E-5	45	TCRBV11-03*01	TCRBV11	TCRBV11-03	01				TCRBD01-01*01	TCRBD01	TCRBD01-01	01				TCRBJ02-07*01	TCRBJ02	TCRBJ02-07	01				5	2	1	1	3	1	36	48	51	61	63	2	In	VDJ
AATTCCCTGGAGCTTGGTGACTCTGCTGTGTATTTCTGTGCCAGCAGCCAAGATTTAGGGGAATTCAACGAGCAGTACTTCGGGCCG	CASSQDLGEFNEQYF	1	1.692219176227705E-5	45	TCRBV03-01/03-02*01	TCRBV03	TCRBV03-01/03-02	01				TCRBD01-01*01	TCRBD01	TCRBD01-01	01				TCRBJ02-07*01	TCRBJ02	TCRBJ02-07	01				0	6	5	2	3	5	36	53	56	61	67	1	In	VDJ
GCCTTGTTGCTGGGGGACTCGGCCCTCTATCTCTGTGCCAGCAGCTTGGTTTGGGACAGGCAAAGGTCACCCCTCCACTTTGGGAAC	CASSLVWDRQRSPLHF	2	3.38443835245541E-5	48	TCRBV05-06*01	TCRBV05	TCRBV05-06	01				TCRBD01-01*01	TCRBD01	TCRBD01-01	01				TCRBJ01-06*02	TCRBJ01	TCRBJ01-06	02				0	6	0	4	3	10	33	49	52	60	66	2	In	VDJ
AATTCCCTGGAGCTTGGTGACTCTGCTGTGTATTTCTGTGCCAGCAGCCAAGCTGGGGGGCTGGACGATGAGCAGTTCTTCGGGCCA	CASSQAGGLDDEQFF	2	3.38443835245541E-5	45	TCRBV03-01/03-02*01	TCRBV03	TCRBV03-01/03-02	01								TCRBD01,TCRBD02	TCRBD01-01,TCRBD02-01		TCRBJ02-01*01	TCRBJ02	TCRBJ02-01	01				1	6	6	0	3	8	36	52	55	61	67	2	In	VDJ
ATCCAGCCCTCAGAACCCAGGGACTCAGCTGTGTATTTTTGTGCTAGTGGTGCGCGGAATACGGCGGAGACCCAGTACTTCGGGCCA	CASGARNTAETQYF	1	1.692219176227705E-5	42	TCRBV12-05*01	TCRBV12	TCRBV12-05	01				TCRBD02-01	TCRBD02	TCRBD02-01				01,02	TCRBJ02-05*01	TCRBJ02	TCRBJ02-05	01				5	9	7	5	2	5	39	51	53	57	66	1	In	VDJ
CCACGGAGTCAGGGGACACAGCACTGTATTTCTGTGCCAGCAGCCTTGTCGTGGACAGGGTCTACAGATACGCAGTATTTTGGCCCA		2	3.38443835245541E-5	49	TCRBV21-01*01	TCRBV21	TCRBV21-01	01				TCRBD01-01*01	TCRBD01	TCRBD01-01	01				TCRBJ02-03*01	TCRBJ02	TCRBJ02-03	01				5	3	1	3	8	3	32	44	52	60	63	2	Out	VDJ
GTGAACGCCTTGGAGCTGGACGACTCGGCCCTGTATCTCTGTGCCAGCAGCTCCGGACAGGGCACCGGGGAGCTGTTTTTTGGAGAA	CASSSGQGTGELFF	1	1.692219176227705E-5	42	TCRBV05-04*01	TCRBV05	TCRBV05-04	01				TCRBD01-01*01	TCRBD01	TCRBD01-01	01				TCRBJ02-02*01	TCRBJ02	TCRBJ02-02	01				3	0	1	3	2	4	39	52	54	-1	62	1	In	VDJ
CTTCACATCAATTCCCTGGAGCTTGGTGACTCTGCTGTGTATTTCTGTGCCAGCAGCCACGGGGTTACTGAAGCTTTCTTTGGACAA	CASSHGVTEAFF	2	3.38443835245541E-5	36	TCRBV03-01/03-02*01	TCRBV03	TCRBV03-01/03-02	01				TCRBD02-01*01	TCRBD02	TCRBD02-01	01				TCRBJ01-01*01	TCRBJ01	TCRBJ01-01	01				3	2	8	3	0	5	45	-1	59	64	66	2	In	VDJ
GAGTCCGCCAGCACCAACCAGACATCTATGTACCTCTGTGCCAGCAGCTCTCCCGAGGGGCTGAACACTGAAGCTTTCTTTGGACAA	CASSSPEGLNTEAFF	2	3.38443835245541E-5	45	TCRBV28-01*01	TCRBV28	TCRBV28-01	01								TCRBD01,TCRBD02	TCRBD01-01,TCRBD02-01		TCRBJ01-01*01	TCRBJ01	TCRBJ01-01	01				6	1	5	2	8	0	36	47	55	60	61	2	In	VDJ
CAGCCTGCAGAACTGGAGGATTCTGGAGTTTATTTCTGTGCCAGCAGCCAGCTTGGGTATCAGAACACTGAAGCTTTCTTTGGACAA	CASSQLGYQNTEAFF	5	8.461095881138525E-5	45	TCRBV14-01*01	TCRBV14	TCRBV14-01	01								TCRBD01,TCRBD02	TCRBD01-01,TCRBD02-01		TCRBJ01-01*01	TCRBJ01	TCRBJ01-01	01				3	5	0	9	4	1	36	50	54	57	62	5	In	VDJ
GTGACCAGTGCCCATCCTGAAGACAGCAGCTTCTACATCTGCAGTGCTAGAGATCAAAAGAACTATGAAAAACTGTTTTTTGGCAGT	CSARDQKNYEKLFF	9	1.5229972586049346E-4	42	TCRBV20	TCRBV20				TCRBV20-01,TCRBV20-or09_02		TCRBD02-01	TCRBD02	TCRBD02-01				01,02	TCRBJ01-04*01	TCRBJ01	TCRBJ01-04	01				0	0	3	10	8	6	39	53	61	-1	64	9	In	VDJ
GATCCAGCGCACAGAGCAGGGGGACTCAGCCGCGTATCTCCGTGCCAGCAGCTTAACCTATTACATCAGCCCCAGCATTTTGGTGAT		6	1.015331505736623E-4	41	TCRBV07-03*03	TCRBV07	TCRBV07-03	03				TCRBD02-01	TCRBD02	TCRBD02-01				01,02	TCRBJ01-05*01	TCRBJ01	TCRBJ01-05	01				0	4	4	9	0	5	40	-1	57	60	64	6	Out	VDJ
GTGACATCGGCCCAAAAGAACCCGACAGCTTTCTATCTCTGTGCCAGTAGTCCAGGACAGACTAATCAGCCCCAGCATTTTGGTGAT	CASSPGQTNQPQHF	2	3.38443835245541E-5	42	TCRBV19-01*01	TCRBV19	TCRBV19-01	01				TCRBD01-01*01	TCRBD01	TCRBD01-01	01				TCRBJ01-05*01	TCRBJ01	TCRBJ01-05	01				5	3	1	5	3	4	39	51	54	60	63	2	In	VDJ
TCAGAACCCAGGGACTCAGCTGTGTACTTCTGTGCCAGCAGTTTAGAGGTAGGGCTGGGAGGCAATCAGCCCCAGCATTTTGGTGAT	CASSLEVGLGGNQPQHF	2	3.38443835245541E-5	51	TCRBV12	TCRBV12				TCRBV12-03/12-04,TCRBV12-04		TCRBD02-01*02	TCRBD02	TCRBD02-01	02				TCRBJ01-05*01	TCRBJ01	TCRBJ01-05	01				1	0	9	2	10	2	30	46	56	-1	61	2	In	VDJ
CGGTCCACAAAGCTGGAGGACTCAGCCATGTACTTCTGTGCCAGCAGTGAACAAGGGAATAGCAATCAGCCCCAGCATTTTGGTGAT	CASSEQGNSNQPQHF	2	3.38443835245541E-5	45	TCRBV02-01	TCRBV02	TCRBV02-01				01,03					TCRBD01,TCRBD02	TCRBD01-01,TCRBD02-01		TCRBJ01-05*01	TCRBJ01	TCRBJ01-05	01				2	1	0	8	3	0	36	51	54	58	59	2	In	VDJ
GCCTTGTTGCTGGGGGACTCGGCCCTCTATCTCTGTGCCAGCAGCCCCCCGGGGGGCTTAAAGACCTCTGGCTACACCTTCGGTTCG	CASSPPGGLKTSGYTF	1	1.692219176227705E-5	48	TCRBV05-06*01	TCRBV05	TCRBV05-06	01				TCRBD02-01*01	TCRBD02	TCRBD02-01	01				TCRBJ01-02*01	TCRBJ01	TCRBJ01-02	01				4	12	8	1	4	7	33	45	49	56	68	1	In	VDJ
ACCCTGGAGTCTGCCAGGCCCTCACATACCTCTCAGTACCTCTGTGCCAGCAGTAGGAACAGGGGCTATGGCTACACCTTCGGTTCG	CASSRNRGYGYTF	2	3.38443835245541E-5	39	TCRBV25-01*01	TCRBV25	TCRBV25-01	01				TCRBD01-01*01	TCRBD01	TCRBD01-01	01				TCRBJ01-02*01	TCRBJ01	TCRBJ01-02	01				5	0	3	2	4	4	42	54	58	-1	65	2	In	VDJ
CTCACTCTGGAGTCCGCTACCAGCTCCCAGACATCTGTGTACTTCTGTGCCATCACCCCAGGACCCTATGGCTACACCTTCGGTTCG	CAITPGPYGYTF	2	3.38443835245541E-5	36	TCRBV10-03*01	TCRBV10	TCRBV10-03	01								TCRBD01,TCRBD02	TCRBD01-01,TCRBD02-01		TCRBJ01-02*01	TCRBJ01	TCRBJ01-02	01				7	1	1	7	5	4	45	55	60	64	65	2	In	VDJ
ACTGTGACATCGGCCCAAAAGAACCCGACAGCTTTCTATCTCTGTGCCAGTAGTATTGGAGGGACCTATGGCTACACCTTCGGTTCG	CASSIGGTYGYTF	2	3.38443835245541E-5	39	TCRBV19-01*01	TCRBV19	TCRBV19-01	01				TCRBD02-01*02	TCRBD02	TCRBD02-01	02				TCRBJ01-02*01	TCRBJ01	TCRBJ01-02	01				3	2	10	0	1	4	42	56	57	63	65	2	In	VDJ
AACGCCTTGGAGCTGGACGACTCGGCCCTGTATCTCTGTGCCAGCAGCCCCAGGACAGGGGTCAACTATGGCTACACCTTCGGTTCG	CASSPRTGVNYGYTF	1	1.692219176227705E-5	45	TCRBV05-04*01	TCRBV05	TCRBV05-04	01				TCRBD01-01*01	TCRBD01	TCRBD01-01	01				TCRBJ01-02*01	TCRBJ01	TCRBJ01-02	01				4	2	1	2	4	2	36	48	52	61	63	1	In	VDJ
CCAGTCCACGGAGTCAGGGGACACAGCACTGTATTTCTGTGCCAGCTTATTGATCAAAACAACCCCAATGGCTACACCTTCGGTTCG		2	3.38443835245541E-5	44	TCRBV21-01*01	TCRBV21	TCRBV21-01	01				TCRBD01-01*01	TCRBD01	TCRBD01-01	01				TCRBJ01-02*01	TCRBJ01	TCRBJ01-02	01				8	6	3	6	12	6	37	46	58	61	67	2	Out	VDJ
ACTCTGACAGTGACCAGTGCCCATCCTGAAGACAGCAGCTTCTACATCTGCAGTGCGCTGACAGTAAATGGCTACACCTTCGGTTCG	CSALTVNGYTF	2	3.38443835245541E-5	33	TCRBV20-01	TCRBV20	TCRBV20-01				01,04	TCRBD01-01*01	TCRBD01	TCRBD01-01	01				TCRBJ01-02*01	TCRBJ01	TCRBJ01-02	01				6	3	2	5	3	6	48	56	59	64	67	2	In	VDJ
ATCCAGCCTGCAGAGCTTGGGGACTCGGCCATGTATCTCTGTGCCAGCAGCTCGGGACAGCATTCCGACGGCTACACCTTCGGTTCG	CASSSGQHSDGYTF	1	1.692219176227705E-5	42	TCRBV11-01*01	TCRBV11	TCRBV11-01	01				TCRBD01-01*01	TCRBD01	TCRBD01-01	01				TCRBJ01-02*01	TCRBJ01	TCRBJ01-02	01				4	9	0	5	1	8	39	52	53	60	69	1	In	VDJ
AATGTGAACGCCTTGGAGCTGGAGGACTCGGCCCTGTATCTCTGTGCCAGCAGCTTGCGGGTCTCGGGAGGCTACACCTTCGGTTCG	CASSLRVSGGYTF	1	1.692219176227705E-5	39	TCRBV05-08*01	TCRBV05	TCRBV05-08	01				TCRBD02-01*02	TCRBD02	TCRBD02-01	02				TCRBJ01-02*01	TCRBJ01	TCRBJ01-02	01				1	0	8	3	7	8	42	57	64	-1	69	1	In	VDJ
TCCACGGAGTCAGGGGACACAGCACTGTATTTCTGTGCCAGCAGCAAAGCTACCGGGACTAGCGGGCTCGAGCAGTACTTCGGGCCG	CASSKATGTSGLEQYF	1	1.692219176227705E-5	48	TCRBV21-01*01	TCRBV21	TCRBV21-01	01				TCRBD02-01	TCRBD02	TCRBD02-01				01,02	TCRBJ02-07*01	TCRBJ02	TCRBJ02-07	01				0	2	0	4	4	6	33	50	54	66	68	1	In	VDJ
CTGCAGCCAGAAGACTCGGCCCTGTATCTCTGTGCCAGCAGCCAATACCCAGGGTCAGGGATCGCGTCCGAGCAGTACTTCGGGCCG	CASSQYPGSGIASEQYF	3	5.076657528683115E-5	51	TCRBV04-02*01	TCRBV04	TCRBV04-02	01				TCRBD01-01*01	TCRBD01	TCRBD01-01	01				TCRBJ02-07*01	TCRBJ02	TCRBJ02-07	01				2	14	4	3	4	6	30	45	49	54	68	3	In	VDJ
TCTGGAGTCCGCCAGCACCAACCAGACATCTATGTACCTCTGTGCCAGCAGTAGGGACAGGGGAGGTACGAGCAGTACTTCGGGCCG		1	1.692219176227705E-5	41	TCRBV28-01*01	TCRBV28	TCRBV28-01	01				TCRBD01-01*01	TCRBD01	TCRBD01-01	01				TCRBJ02-07*01	TCRBJ02	TCRBJ02-07	01				5	3	0	2	1	4	40	52	53	63	66	1	Out	VDJ
GTGAACGCCTTGTTGCTGGGGGACTCGGCCCTGTATCTCTGTGCCAGCAGCACCAGGGTTTCCATCTACGAGCAGTACTTCGGGCCG	CASSTRVSIYEQYF	1	1.692219176227705E-5	42	TCRBV05-05*01	TCRBV05	TCRBV05-05	01				TCRBD01-01*01	TCRBD01	TCRBD01-01	01				TCRBJ02-07*01	TCRBJ02	TCRBJ02-07	01				4	7	4	3	2	3	39	51	53	58	65	1	In	VDJ
CACCTACACGCCCTGCAGCCAGAAGACTCAGCCCTGTATCTCTGCGCCAGCAGCCAAGATCTGGGCTACGAGCAGTACTTCGGGCCG	CASSQDLGYEQYF	2	3.38443835245541E-5	39	TCRBV04-01*01	TCRBV04	TCRBV04-01	01								TCRBD01,TCRBD02	TCRBD01-01,TCRBD02-01		TCRBJ02-07*01	TCRBJ02	TCRBJ02-07	01				0	0	0	9	3	3	42	59	62	-1	65	2	In	VDJ
AGCACCTTGGAGCTGGGGGACTCGGCCCTTTATCTTTGCGCCAGCAGCGCAGTGGGACAGGGCCCCTACGAGCAGTACTTCGGGCCG	CASSAVGQGPYEQYF	1	1.692219176227705E-5	45	TCRBV05-01*01	TCRBV05	TCRBV05-01	01				TCRBD01-01*01	TCRBD01	TCRBD01-01	01				TCRBJ02-07*01	TCRBJ02	TCRBJ02-07	01				4	2	0	3	5	2	36	48	53	62	64	1	In	VDJ
AAGCTGGAGGACTCAGCCATGTACTTCTGTGCCAGCAGTGAAGGTGGGACAGGGGTGTATGCTGGAAACACCATATATTTTGGAGAG	CASSEGGTGVYAGNTIYF	7	1.1845534233593936E-4	54	TCRBV02-01	TCRBV02	TCRBV02-01				01,03	TCRBD01-01*01	TCRBD01	TCRBD01-01	01				TCRBJ01-03*01	TCRBJ01	TCRBJ01-03	01				1	6	0	2	2	2	27	43	45	55	61	7	In	VDJ
GTGACATCGGCCCAAAAGAACCCGACAGCTTTCTATCTCTGTGCCAGTAGTCCGAGGACCGACGGAAACACCATATATTTTGGAGAG	CASSPRTDGNTIYF	2	3.38443835245541E-5	42	TCRBV19-01*01	TCRBV19	TCRBV19-01	01								TCRBD01,TCRBD02	TCRBD01-01,TCRBD02-01		TCRBJ01-03*01	TCRBJ01	TCRBJ01-03	01				5	4	1	7	4	4	39	51	55	59	63	2	In	VDJ
CTGACAGTGACCAGTGCCCATCCTGAAGACAGCAGCTTCTACATCTGCAGTATCCAGAAGTCCAAAAACATTCAGTACTTCGGCGCC	CSIQKSKNIQYF	3	5.076657528683115E-5	36	TCRBV20	TCRBV20				TCRBV20-01,TCRBV20-or09_02		TCRBD01-01*01	TCRBD01	TCRBD01-01	01				TCRBJ02-04*01	TCRBJ02	TCRBJ02-04	01				8	4	4	5	3	2	45	51	54	57	61	3	In	VDJ
GTGACCAGTGCCCATCCTGAAGACAGCAGCTTCTACATCTGCAGTGCTACGATTCAGGGAGGTTTTGAGACCCAGTACTTCGGGCCA	CSATIQGGFETQYF	2	3.38443835245541E-5	42	TCRBV20	TCRBV20				TCRBV20-01,TCRBV20-or09_02		TCRBD02-01*02	TCRBD02	TCRBD02-01	02				TCRBJ02-05*01	TCRBJ02	TCRBJ02-05	01				4	4	9	1	7	5	39	49	56	62	66	2	In	VDJ
GTGACCAGTGCCCATCCTGAAGACAGCAGCTTCTACATCTGCAGTGCCTTGACAGGGGGCTCCACCGGGGAGCTGTTTTTTGGAGAA	CSALTGGSTGELFF	2	3.38443835245541E-5	42	TCRBV20	TCRBV20				TCRBV20-01,TCRBV20-or09_02		TCRBD01-01*01	TCRBD01	TCRBD01-01	01				TCRBJ02-02*01	TCRBJ02	TCRBJ02-02	01				6	2	2	0	3	4	39	47	50	60	62	2	In	VDJ
TCCGCCAGCACCAACCAGACATCTATGTACCTCTGTGCCAGCAGATACAGGGGCGACACGTACACCGGGGAGCTGTTTTTTGGAGAA	CASRYRGDTYTGELFF	2	3.38443835245541E-5	48	TCRBV28-01*01	TCRBV28	TCRBV28-01	01				TCRBD01-01*01	TCRBD01	TCRBD01-01	01				TCRBJ02-02*01	TCRBJ02	TCRBJ02-02	01				6	8	3	2	2	3	33	44	46	53	61	2	In	VDJ
CTGATTCTGGAGTCCGCCAGCACCAACCAGACATCTATGTACCTCTGTGCCAGCAGCCTGAACACCGGGGAGCTGTTTTTTGGAGAA	CASSLNTGELFF	2	3.38443835245541E-5	36	TCRBV28-01*01	TCRBV28	TCRBV28-01	01				TCRBD02-01	TCRBD02	TCRBD02-01				01,02	TCRBJ02-02*01	TCRBJ02	TCRBJ02-02	01				6	0	4	10	1	1	45	56	57	-1	59	2	In	VDJ
TCCAGCCCTCAGAACCCAGGGACTCAGCTGTGTACTTCTGTGCCAGCAGTTTTTGACAATCCAACCGGGGAGCTGTTTTTTGGAGAA		4	6.76887670491082E-5	43	TCRBV12	TCRBV12				TCRBV12-03/12-04,TCRBV12-04		TCRBD01-01*01	TCRBD01	TCRBD01-01	01				TCRBJ02-02*01	TCRBJ02	TCRBJ02-02	01				3	5	2	6	2	5	38	52	54	58	63	4	Out	VDJ
GTGCAGCCTGCAGAACTGGAGGATTCTGGAGTTTATTTCTGTGCCAGCAGCCCTCGGGTGGGAGGCACTGAAGCTTTCTTTGGACAA	CASSPRVGGTEAFF	5	8.461095881138525E-5	42	TCRBV14-01*01	TCRBV14	TCRBV14-01	01				TCRBD02-01*02	TCRBD02	TCRBD02-01	02				TCRBJ01-01*01	TCRBJ01	TCRBJ01-01	01				4	0	9	1	7	4	39	52	59	-1	65	5	In	VDJ
GCCCATCCTGAAGACAGCAGCTTCTACATCTGCAGTGCTAGAGATAAATTTAGCCAGGCGACCGACACTGAAGCTTTCTTTGGACAA	CSARDKFSQATDTEAFF	5	8.461095881138525E-5	51	TCRBV20	TCRBV20				TCRBV20-01,TCRBV20-or09_02						TCRBD01,TCRBD02	TCRBD01-01,TCRBD02-01		TCRBJ01-01*01	TCRBJ01	TCRBJ01-01	01				0	6	4	4	10	3	30	44	54	58	64	5	In	VDJ
TGATTCTGGAGTCCGCCAGCACCAACCAGACATCTATGTACCTCTGTGCCAGCAGTTTCAGTTAACACTGAAGCTTTCTTTGGACAA		4	6.76887670491082E-5	37	TCRBV28-01*01	TCRBV28	TCRBV28-01	01				TCRBD01-01*01	TCRBD01	TCRBD01-01	01				TCRBJ01-01*01	TCRBJ01	TCRBJ01-01	01				3	2	4	5	0	2	44	-1	58	61	63	4	Out	VDJ
GTGAGCACCTTGGAGCTGGGGGACTCGGCCCTTTATCTTTGCGCCAGCAGCTTGCAAGGAGCGAACACTGAAGCTTTCTTTGGACAA	CASSLQGANTEAFF	2	3.38443835245541E-5	42	TCRBV05-01*01	TCRBV05	TCRBV05-01	01				TCRBD02-01*02	TCRBD02	TCRBD02-01	02				TCRBJ01-01*01	TCRBJ01	TCRBJ01-01	01				1	1	10	2	3	1	39	54	57	61	62	2	In	VDJ
AATCTTCACATCAATTCCCTGGAGCTTGGTGACTCTGCTGTGTATTTCTGTGCCAGCAGCCAAGAAGGGGAAGCTTTCTTTGGACAA	CASSQEGEAFF	2	3.38443835245541E-5	33	TCRBV03-01/03-02*01	TCRBV03	TCRBV03-01/03-02	01								TCRBD01,TCRBD02	TCRBD01-01,TCRBD02-01		TCRBJ01-01*01	TCRBJ01	TCRBJ01-01	01				0	0	5	3	0	8	48	-1	65	-1	69	2	In	VDJ
CAGCCCTCAGAACCCAGGGACTCAGCTGTGTACTTCTGTGCCAGCAGTTTAATGGACTCAGGGGGTCAGCCCCAGCATTTTGGTGAT	CASSLMDSGGQPQHF	2	3.38443835245541E-5	45	TCRBV12	TCRBV12				TCRBV12-03/12-04,TCRBV12-04		TCRBD01-01*01	TCRBD01	TCRBD01-01	01				TCRBJ01-05*01	TCRBJ01	TCRBJ01-05	01				2	0	4	1	7	6	36	51	58	-1	65	2	In	VDJ
AAGCTGGAGGACTCAGCCATGTACTTCTGTGCCAGCGGGATCGACAGGGGTTCGCCGGAGACGAATCAGCCCCAGCATTTTGGTGAT	CASGIDRGSPETNQPQHF	2	3.38443835245541E-5	54	TCRBV02-01	TCRBV02	TCRBV02-01				01,03	TCRBD01-01*01	TCRBD01	TCRBD01-01	01				TCRBJ01-05*01	TCRBJ01	TCRBJ01-05	01				8	13	2	2	6	4	27	36	42	50	63	2	In	VDJ
ACTGTGACATCGGCCCAAAAGAACCCGACAGCTTTCTATCTCTGTGCCAGTAGTGGGACGCTCAATCAGCCCCAGCATTTTGGTGAT	CASSGTLNQPQHF	2	3.38443835245541E-5	39	TCRBV19-01*01	TCRBV19	TCRBV19-01	01								TCRBD01,TCRBD02	TCRBD01-01,TCRBD02-01		TCRBJ01-05*01	TCRBJ01	TCRBJ01-05	01				5	3	0	7	0	3	42	-1	54	59	62	2	In	VDJ
ATCAATTCCCTGGAGCTTGGTGACTCTGCTGTGTATTTCTGTGCCAGCAGAGGAGGGGGAGGGAATTCACCCCTCCACTTTGGGAAT	CASRGGGGNSPLHF	2	3.38443835245541E-5	42	TCRBV03-01/03-02*01	TCRBV03	TCRBV03-01/03-02	01				TCRBD02-01*02	TCRBD02	TCRBD02-01	02				TCRBJ01-06*01	TCRBJ01	TCRBJ01-06	01				6	0	9	0	6	7	39	50	56	-1	63	2	In	VDJ
ATCAATTCCCTGGAGCTTGGTGACTCTGCTGTGTATTTCTGTGCCAGCAGCCAAGGGACAGACAATTCACCCCTCCACTTTGGGAAT	CASSQGTDNSPLHF	3	5.076657528683115E-5	42	TCRBV03-01/03-02*01	TCRBV03	TCRBV03-01/03-02	01				TCRBD01-01*01	TCRBD01	TCRBD01-01	01				TCRBJ01-06*01	TCRBJ01	TCRBJ01-06	01				1	2	1	5	0	7	39	-1	55	61	63	3	In	VDJ
GTGACATCGGCCCAAAAGAACCCGACAGCTTTCTATCTCTGTGCCAGTAGTATAGAGGGGCAGGTCTATGGCTACACCTTCGGTTCG	CASSIEGQVYGYTF	2	3.38443835245541E-5	42	TCRBV19-01*01	TCRBV19	TCRBV19-01	01				TCRBD01-01*01	TCRBD01	TCRBD01-01	01				TCRBJ01-02*01	TCRBJ01	TCRBJ01-02	01				0	4	7	0	0	4	39	-1	56	61	65	2	In	VDJ
GTGACCAGTGCCCATCCTGAAGACAGCAGCTTCTACATCTGCAGTGCTAGAGATTCACAGAAGACCTATGGCTACACCTTCGGTTCG	CSARDSQKTYGYTF	2	3.38443835245541E-5	42	TCRBV20	TCRBV20				TCRBV20-01,TCRBV20-or09_02		TCRBD01-01*01	TCRBD01	TCRBD01-01	01				TCRBJ01-02*01	TCRBJ01	TCRBJ01-02	01				0	5	3	5	3	4	39	53	56	60	65	2	In	VDJ
NTGAAGATCCAGCCCTCAGAACCCAGGGACTCAGCTGTGTACTTCTGTGCCAGCAGTTTAGGGGTGAATGGCTACACCTTCGGTTCG	CASSLGVNGYTF	1	1.692219176227705E-5	36	TCRBV12-03/12-04*01	TCRBV12	TCRBV12-03/12-04	01								TCRBD01,TCRBD02	TCRBD01-01,TCRBD02-01		TCRBJ01-02*01	TCRBJ01	TCRBJ01-02	01				1	3	0	9	0	6	45	-1	61	64	67	1	In	VDJ
AGATCCGGTCCACAAAGCTGGAGGACTCAGCCATGTACTTCTGTGCCAGCCAGGGACAGCCCCTGGGGAGGCTACACCTTCGGTTCG		1	1.692219176227705E-5	40	TCRBV02-01	TCRBV02	TCRBV02-01				01,03	TCRBD01-01*01	TCRBD01	TCRBD01-01	01				TCRBJ01-02*01	TCRBJ01	TCRBJ01-02	01				8	10	0	5	2	8	41	50	52	59	69	1	Out	VDJ
AATCTTCACATCAATTCCCTGGAGCTTGGTGACTCTGCTGTGTATTTCTGTGCCAGCAGCCAAGGGGGAGGCTACACCTTCGGTTCG	CASSQGGGYTF	2	3.38443835245541E-5	33	TCRBV03-01/03-02*01	TCRBV03	TCRBV03-01/03-02	01								TCRBD01,TCRBD02	TCRBD01-01,TCRBD02-01		TCRBJ01-02*01	TCRBJ01	TCRBJ01-02	01				1	0	0	8	1	8	48	64	65	-1	69	2	In	VDJ
AGCTCTCTGGAGCTGGGGGACTCAGCTTTGTATTTCTGTGCCAGCAGCGTAGGGACTAGCGGGGTATGGGAGCAGTACTTCGGGCCG	CASSVGTSGVWEQYF	1	1.692219176227705E-5	45	TCRBV09-01*01	TCRBV09	TCRBV09-01	01				TCRBD02-01*01	TCRBD02	TCRBD02-01	01				TCRBJ02-07*01	TCRBJ02	TCRBJ02-07	01				0	5	1	3	0	7	36	-1	52	64	69	1	In	VDJ
AATGTGAACGCCTTGTTGCTGGGGGACTCGGCCCTGTATCTCTGTGCCAGCAGCACAGGGGGCGGCTACGAGCAGTACTTCGGGCCG	CASSTGGGYEQYF	1	1.692219176227705E-5	39	TCRBV05-05*01	TCRBV05	TCRBV05-05	01				TCRBD01-01*01	TCRBD01	TCRBD01-01	01				TCRBJ02-07*01	TCRBJ02	TCRBJ02-07	01				4	2	3	0	0	3	42	-1	54	63	65	1	In	VDJ
GCTACCCGCTCCCAGACATCTGTGTATTTCTGCGCCAGCAGTGACGATTTTTATGAGAGTCGTACCTACGAGCAGTACTTCGGGCCG	CASSDDFYESRTYEQYF	4	6.76887670491082E-5	51	TCRBV10-02*01	TCRBV10	TCRBV10-02	01				TCRBD02-01*02	TCRBD02	TCRBD02-01	02				TCRBJ02-07*01	TCRBJ02	TCRBJ02-07	01				3	7	11	2	10	2	30	44	54	57	64	4	In	VDJ
AAGCTGGAGGACTCAGCCATGTACTTCTGTGCCAGCAGTTGGCCCGGGACTAGCGGGGGGACTACCTACGAGCAGTACTTCGGGCCG	CASSWPGTSGGTTYEQYF	2	3.38443835245541E-5	54	TCRBV02-01	TCRBV02	TCRBV02-01				01,03	TCRBD02-01*01	TCRBD02	TCRBD02-01	01				TCRBJ02-07*01	TCRBJ02	TCRBJ02-07	01				5	4	0	1	6	2	27	39	45	60	64	2	In	VDJ
AAGATCCGGTCCACAAAGCTGGAGGACTCAGCCATGTACTTCTGTGCCAGCAGGTCACAGGGGGCCGCAAAGCAGTACTTCGGGCCG	CASRSQGAAKQYF	1	1.692219176227705E-5	39	TCRBV02-01	TCRBV02	TCRBV02-01				01,03	TCRBD01-01*01	TCRBD01	TCRBD01-01	01				TCRBJ02-07*01	TCRBJ02	TCRBJ02-07	01				6	5	3	0	3	8	42	53	56	65	70	1	In	VDJ
AACGCCTTGTTGCTGGGGGACTCGGCCCTCTATCTCTGTGCCAGCAGCACAAAGACAGGGGCACAGAGCACCATATATTTTGGAGAG	CASSTKTGAQSTIYF	1	1.692219176227705E-5	45	TCRBV05-06*01	TCRBV05	TCRBV05-06	01				TCRBD01-01*01	TCRBD01	TCRBD01-01	01				TCRBJ01-03*01	TCRBJ01	TCRBJ01-03	01				4	7	2	2	5	9	36	48	53	61	68	1	In	VDJ
AATCTTCACATCAATTCCCTGGAGCTTGGTGACTCTGCTGTGTATTTCTGTGCCAGCAGTTCGGCAAACACCATATATTTTGGAGAG	CASSSANTIYF	2	3.38443835245541E-5	33	TCRBV03-01/03-02*01	TCRBV03	TCRBV03-01/03-02	01								TCRBD01,TCRBD02	TCRBD01-01,TCRBD02-01		TCRBJ01-03*01	TCRBJ01	TCRBJ01-03	01				6	0	9	0	3	6	48	59	62	-1	65	2	In	VDJ
CTGGAGGACTCAGCCATGTACTTCTGTGCCAGCAGTGTACAAACGGGGGGCATAAACTCCTATAATTCACCCCTCCACTTTGGGAAC	CASSVQTGGINSYNSPLHF	2	3.38443835245541E-5	57	TCRBV02-01	TCRBV02	TCRBV02-01				01,03	TCRBD02-01*01	TCRBD02	TCRBD02-01	01				TCRBJ01-06*02	TCRBJ01	TCRBJ01-06	02				4	6	8	1	6	0	24	37	43	50	56	2	In	VDJ
GTGAACGCCTTGGAGCTGGACGACTCGGCCCTGTATCTCTGTGCCAGCAGTCCAAGACAGGAGAGCAATGAGCAGTTCTTCGGGCCA	CASSPRQESNEQFF	1	1.692219176227705E-5	42	TCRBV05-04*01	TCRBV05	TCRBV05-04	01				TCRBD01-01*01	TCRBD01	TCRBD01-01	01				TCRBJ02-01*01	TCRBJ02	TCRBJ02-01	01				5	4	2	4	5	6	39	50	55	61	65	1	In	VDJ
ACAGTGACCAGTGCCCATCCTGAAGACAGCAGCTTCTACATCTGCAGTGCTACGGGCCTATTCCAAGAGACCCAGTACTTCGGGCCA	CSATGLFQETQYF	2	3.38443835245541E-5	39	TCRBV20	TCRBV20				TCRBV20-01,TCRBV20-or09_02						TCRBD01,TCRBD02	TCRBD01-01,TCRBD02-01		TCRBJ02-05*01	TCRBJ02	TCRBJ02-05	01				4	5	8	0	1	1	42	52	53	57	62	2	In	VDJ
ATTCTGGAGTCCGCCAGCACCAACCAGACATCTATGTACCTCTGTGCCAGCGGGCGAAGGAACACCGGGGAGCTGTTTTTTGGAGAA	CASGRRNTGELFF	2	3.38443835245541E-5	39	TCRBV28-01*01	TCRBV28	TCRBV28-01	01				TCRBD01-01*01	TCRBD01	TCRBD01-01	01				TCRBJ02-02*01	TCRBJ02	TCRBJ02-02	01				8	4	8	0	0	1	42	-1	51	55	59	2	In	VDJ
GAGCTGGACGACTCGGCCCTGTATCTCTGTGCCAGCACCGATACGACAGGGAGTAGCGCGAACACCGGGGAGCTGTTTTTTGGAGAA	CASTDTTGSSANTGELFF	1	1.692219176227705E-5	54	TCRBV05-04*01	TCRBV05	TCRBV05-04	01				TCRBD01-01*01	TCRBD01	TCRBD01-01	01				TCRBJ02-02*01	TCRBJ02	TCRBJ02-02	01				6	7	2	3	7	0	27	37	44	51	58	1	In	VDJ
CTGGAGTCGCCCAGCCCCAACCAGACCTCTCTGTACTTCTGTGCCAGCGTATTGGCCGGGACAGGGGGCGCTACTTTCTTTGGACAA	CASVLAGTGGATFF	2	3.38443835245541E-5	42	TCRBV27-01*01	TCRBV27	TCRBV27-01	01				TCRBD01-01*01	TCRBD01	TCRBD01-01	01				TCRBJ01-01*01	TCRBJ01	TCRBJ01-01	01				8	4	0	0	9	12	39	48	57	69	73	2	In	VDJ
ACTCTGACTGTGAGCAACATGAGCCCTGAAGACAGCAGCATATATCTCTGCAGCGTTGTTCTGGGTGAAAAACTGTTTTTTGGCAGT	CSVVLGEKLFF	6	1.015331505736623E-4	33	TCRBV29-01*01	TCRBV29	TCRBV29-01	01								TCRBD01,TCRBD02	TCRBD01-01,TCRBD02-01		TCRBJ01-04*01	TCRBJ01	TCRBJ01-04	01				4	0	0	9	4	7	48	58	62	-1	65	6	In	VDJ
AACGCCTTGGAGCTGGACGACTCGGCCCTGTATCTCTGTGCCAGCAGCCCTACACTGACCGCTAATGAAAAACTGTTTTTTGGCAGT	CASSPTLTANEKLFF	2	3.38443835245541E-5	45	TCRBV05-04*01	TCRBV05	TCRBV05-04	01								TCRBD01,TCRBD02	TCRBD01-01,TCRBD02-01		TCRBJ01-04*01	TCRBJ01	TCRBJ01-04	01				4	2	2	7	8	3	36	48	56	59	61	2	In	VDJ
GTGACCAGTGCCCATCCTGAAGACAGCAGCTTCTACATCTGCAGTGCTAAATCGCGCACCGGGTATCAGCCCCAGCATTTTGGTGAT	CSAKSRTGYQPQHF	4	6.76887670491082E-5	42	TCRBV20	TCRBV20				TCRBV20-01,TCRBV20-or09_02		TCRBD02-01	TCRBD02	TCRBD02-01				01,02	TCRBJ01-05*01	TCRBJ01	TCRBJ01-05	01				4	1	8	4	10	5	39	49	59	63	64	4	In	VDJ
NTGTCGGCTGCTCCCTCCCAGACATCTGTGTACTTCTGTGCCAGCACCACGACAGCGTCCTATAATTCACCCCTCCACTTTGGGAAT	CASTTTASYNSPLHF	10	1.692219176227705E-4	45	TCRBV06-05*01	TCRBV06	TCRBV06-05	01				TCRBD01-01*01	TCRBD01	TCRBD01-01	01				TCRBJ01-06*01	TCRBJ01	TCRBJ01-06	01				7	2	2	5	4	1	36	46	50	55	57	10	In	VDJ
CACCTACACGCCCTGCAGCCAGAAGACTCAGCCCTGTATCTCTGCGCCAGCAGCCCGCCCGACAGGGTTGGCTACACCTTCGGTTCG	CASSPPDRVGYTF	2	3.38443835245541E-5	39	TCRBV04-01*01	TCRBV04	TCRBV04-01	01				TCRBD01-01*01	TCRBD01	TCRBD01-01	01				TCRBJ01-02*01	TCRBJ01	TCRBJ01-02	01				4	1	2	3	5	7	42	55	60	67	68	2	In	VDJ
ATCAATTCCCTGGAGCTTGGTGACTCTGCTGTGTATTTCTGTGCCAGCAGCCAACCCCGGACTAACTATGGCTACACCTTCGGTTCG	CASSQPRTNYGYTF	4	6.76887670491082E-5	42	TCRBV03-01/03-02*01	TCRBV03	TCRBV03-01/03-02	01								TCRBD01,TCRBD02	TCRBD01-01,TCRBD02-01		TCRBJ01-02*01	TCRBJ01	TCRBJ01-02	01				2	0	1	8	4	0	39	54	58	-1	61	4	In	VDJ
NTGAAGATCCAGCCCTCAGAACCCAGGGACTCAGCTGTGTACTTCTGTGCCAGCAGTCTGAAGAACTATGGCTACACCTTCGGTTCG	CASSLKNYGYTF	1	1.692219176227705E-5	36	TCRBV12-03/12-04*01	TCRBV12	TCRBV12-03/12-04	01								TCRBD01,TCRBD02	TCRBD01-01,TCRBD02-01		TCRBJ01-02*01	TCRBJ01	TCRBJ01-02	01				5	2	2	8	2	2	45	57	59	61	63	1	In	VDJ
ACTCTGACTGTGAGCAACATGAGCCCTGAAGACAGCAGCATATATCTCTGCAGCGTGGGCGAAGGGGGCGAGCAGTACTTCGGGCCG	CSVGEGGEQYF	1	1.692219176227705E-5	33	TCRBV29-01*03	TCRBV29	TCRBV29-01	03				TCRBD01-01*01	TCRBD01	TCRBD01-01	01				TCRBJ02-07*01	TCRBJ02	TCRBJ02-07	01				0	0	5	1	0	6	48	-1	62	-1	68	1	In	VDJ
CTGAATGTGAACGCCTTGGAGCTGGAGGACTCGGCCCTGTATCTCTGTGCCAGCAGCACCGGATGGTACGAGCAGTACTTCGGGCCG	CASSTGWYEQYF	1	1.692219176227705E-5	36	TCRBV05-08*01	TCRBV05	TCRBV05-08	01								TCRBD01,TCRBD02	TCRBD01-01,TCRBD02-01		TCRBJ02-07*01	TCRBJ02	TCRBJ02-07	01				4	3	1	8	3	4	45	57	60	63	66	1	In	VDJ
AATTCCCTGGAGCTTGGTGACTCTGCTGTGTATTTCTGTGCCAGCAGCCAAGGAGTGACACAAGGGTACGAGCAGTACTTCGGGCCG	CASSQGVTQGYEQYF	1	1.692219176227705E-5	45	TCRBV03-01/03-02*01	TCRBV03	TCRBV03-01/03-02	01								TCRBD01,TCRBD02	TCRBD01-01,TCRBD02-01		TCRBJ02-07*01	TCRBJ02	TCRBJ02-07	01				1	6	2	6	4	4	36	52	56	60	66	1	In	VDJ
CTTCACATCAATTCCCTGGAGCTTGGTGACTCTGCTGTGTATTTCTGTGCCAGCAGCCAATCACACTACGAGCAGTACTTCGGGCCG	CASSQSHYEQYF	1	1.692219176227705E-5	36	TCRBV03-01/03-02*01	TCRBV03	TCRBV03-01/03-02	01				TCRBD01-01*01	TCRBD01	TCRBD01-01	01				TCRBJ02-07*01	TCRBJ02	TCRBJ02-07	01				2	0	3	6	2	3	45	60	62	-1	65	1	In	VDJ
CAAAAGAACCCGACAGCTTTCTATCTCTGTGCCAGTAGTATAAGCGCCCCCGGACTAGCGGGGGTATACGAGCAGTACTTCGGGCCG	CASSISAPGLAGVYEQYF	1	1.692219176227705E-5	54	TCRBV19-01*01	TCRBV19	TCRBV19-01	01				TCRBD02-01*01	TCRBD02	TCRBD02-01	01				TCRBJ02-07*01	TCRBJ02	TCRBJ02-07	01				2	2	1	2	9	4	27	42	51	64	66	1	In	VDJ
CTGGAGTCCGCCAGCACCAACCAGACATCTATGTACCTCTGTGCCAGCAGCCAACGACAGGGTAGGAACATTCAGTACTTCGGCGCC	CASSQRQGRNIQYF	7	1.1845534233593936E-4	42	TCRBV28-01*01	TCRBV28	TCRBV28-01	01				TCRBD01-01*01	TCRBD01	TCRBD01-01	01				TCRBJ02-04*01	TCRBJ02	TCRBJ02-04	01				6	4	2	3	5	7	39	50	55	62	66	7	In	VDJ
CACGGAGTCAGGGGACACAGCACTGTATTTCTGTGCCAGCAGCGCCTCGGGGGGCCTTCCTCAAAAAACATTCAGTACTTCGGCGCC		1	1.692219176227705E-5	50	TCRBV21-01*01	TCRBV21	TCRBV21-01	01				TCRBD02-01*01	TCRBD02	TCRBD02-01	01				TCRBJ02-04*01	TCRBJ02	TCRBJ02-04	01				5	9	8	1	4	4	31	43	47	54	63	1	Out	VDJ
CTGAGCTCTCTGGAGCTGGGGGACTCAGCTTTGTATTTCTGTGCCAGCAGCGTAGTTGAGAATAATTCACCCCTCCACTTTGGGAAC	CASSVVENNSPLHF	2	3.38443835245541E-5	42	TCRBV09-01*01	TCRBV09	TCRBV09-01	01				TCRBD02-01*02	TCRBD02	TCRBD02-01	02				TCRBJ01-06*02	TCRBJ01	TCRBJ01-06	02				0	1	11	2	2	5	39	55	57	60	61	2	In	VDJ
TCTCTGGAGCTGGGGGACTCAGCTTTGTATTTCTGTGCCAGCAGCGTAGCGGGGACAGGAGTCAATTCACCCCTCCACTTTGGGAAC	CASSVAGTGVNSPLHF	2	3.38443835245541E-5	48	TCRBV09-01*01	TCRBV09	TCRBV09-01	01				TCRBD01-01*01	TCRBD01	TCRBD01-01	01				TCRBJ01-06*02	TCRBJ01	TCRBJ01-06	02				0	4	0	4	2	7	33	49	51	59	63	2	In	VDJ
CTGAATGTGAACGCCTTGGAGCTGGACGACTCGGCCCTGTATCTCTGTGCCAGCAGCCCTAGAGACCATGAGCAGTTCTTCGGGCCA	CASSPRDHEQFF	1	1.692219176227705E-5	36	TCRBV05-04*01	TCRBV05	TCRBV05-04	01				TCRBD02-01	TCRBD02	TCRBD02-01				01,02	TCRBJ02-01*01	TCRBJ02	TCRBJ02-01	01				4	5	4	8	1	8	45	57	58	62	67	1	In	VDJ
ATCCAGCGCACAGAGCAGGGGGACTCGGCCATGTATCTCTGTGCCAGCAGCTTAGGTGGAGGGGAAGAGACCCAGTACTTCGGGCCA	CASSLGGGEETQYF	9	1.5229972586049346E-4	42	TCRBV07-09*01	TCRBV07	TCRBV07-09	01				TCRBD02-01*02	TCRBD02	TCRBD02-01	02				TCRBJ02-05*01	TCRBJ02	TCRBJ02-05	01				1	1	10	0	2	3	39	55	57	63	64	9	In	VDJ
ATCCAGCCTGCAGAGCTTGGGGACTCGGCCGTGTATCTCTGTGCCAGCAGCTTAGATTCCCACCAAGAGACCCAGTACTTCGGGCCA	CASSLDSHQETQYF	1	1.692219176227705E-5	42	TCRBV11-03*01	TCRBV11	TCRBV11-03	01											TCRBJ02-05*01	TCRBJ02	TCRBJ02-05	01				0	5	0	0	0	0	39	-1	-1	56	61	1	In	VJ
AAGATCCAGCCCTCAGAACCCAGGGACTCAGCTGTGTACTTCTGTGCCAGCAGAATAGCGGGTCCCGGGGAGCTGTTTTTTGGAGAA	CASRIAGPGELFF	2	3.38443835245541E-5	39	TCRBV12-03/12-04*01	TCRBV12	TCRBV12-03/12-04	01				TCRBD02-01	TCRBD02	TCRBD02-01				01,02	TCRBJ02-02*01	TCRBJ02	TCRBJ02-02	01				6	2	5	4	2	6	42	53	55	62	64	2	In	VDJ
ATCAATTCCCTGGAGCTTGGTGACTCTGCTGTGTATTTCTGTGCCAGCAGCCAAGCGGGGGCCACCGGGGAGCTGTTTTTTGGAGAA	CASSQAGATGELFF	2	3.38443835245541E-5	42	TCRBV03-01/03-02*01	TCRBV03	TCRBV03-01/03-02	01								TCRBD01,TCRBD02	TCRBD01-01,TCRBD02-01		TCRBJ02-02*01	TCRBJ02	TCRBJ02-02	01				1	0	6	0	1	4	39	55	56	-1	62	2	In	VDJ
GTGAGCACCTTGGAGCTGGGGGACTCGGCCCTTTATCTTTGCGCCAGCGGCCAGGCGCGTGACACCGGGGAGCTGTTTTTTGGAGAA	CASGQARDTGELFF	2	3.38443835245541E-5	42	TCRBV05-01*01	TCRBV05	TCRBV05-01	01				TCRBD01-01*01	TCRBD01	TCRBD01-01	01				TCRBJ02-02*01	TCRBJ02	TCRBJ02-02	01				7	6	4	4	3	3	39	48	51	55	61	2	In	VDJ
AGCACCTTGGAGCTGGGGGACTCGGCCCTTTATCTTTGCGCCAGCAACGGACAGGGAACGAACACCGGGGAGCTGTTTTTTGGAGAA	CASNGQGTNTGELFF	4	6.76887670491082E-5	45	TCRBV05-01*01	TCRBV05	TCRBV05-01	01				TCRBD01-01*01	TCRBD01	TCRBD01-01	01				TCRBJ02-02*01	TCRBJ02	TCRBJ02-02	01				6	2	1	3	2	0	36	46	48	56	58	4	In	VDJ
NTGAAGATCCAGCCCTCAGAACCCAGGGACTCAGCTGTGTACTTCTGTGCCAGCAGTTCCCTAGGGGCTGAAGCTTTCTTTGGACAA	CASSSLGAEAFF	2	3.38443835245541E-5	36	TCRBV12-03/12-04*01	TCRBV12	TCRBV12-03/12-04	01				TCRBD01-01*01	TCRBD01	TCRBD01-01	01				TCRBJ01-01*01	TCRBJ01	TCRBJ01-01	01				4	0	5	2	4	6	45	58	62	-1	67	2	In	VDJ
NNNNNNNTGTCGGCTGCTCCCTCCCAGACATCTGTGTACTTCTGTGCCAGCATCGTCAGAATGAACACTGAAGCTTTCTTTGGACAA	CASIVRMNTEAFF	2	3.38443835245541E-5	39	TCRBV06-05*01	TCRBV06	TCRBV06-05	01				TCRBD01-01*01	TCRBD01	TCRBD01-01	01				TCRBJ01-01*01	TCRBJ01	TCRBJ01-01	01				7	2	4	5	4	0	42	52	56	59	61	2	In	VDJ
CTGGAGCTTGGTGACTCTGCTGTGTATTTCTGTGCCAGCAGCCAAGTGGGACAGTCGGTACAAAATGAAAAACTGTTTTTTGGCAGT	CASSQVGQSVQNEKLFF	4	6.76887670491082E-5	51	TCRBV03-01/03-02*01	TCRBV03	TCRBV03-01/03-02	01				TCRBD01-01*01	TCRBD01	TCRBD01-01	01				TCRBJ01-04*01	TCRBJ01	TCRBJ01-04	01				1	9	0	5	1	5	30	46	47	54	63	4	In	VDJ
CTCACTCTGGAGTCCGCTACCAGCTCCCAGACATCTGTGTACTTCTGTGCCGCCCGGACAGGGAATCAGCCCCAGCATTTTGGTGAT	CAARTGNQPQHF	2	3.38443835245541E-5	36	TCRBV10-03*01	TCRBV10	TCRBV10-03	01				TCRBD01-01*01	TCRBD01	TCRBD01-01	01				TCRBJ01-05*01	TCRBJ01	TCRBJ01-05	01				11	0	1	3	4	4	45	51	55	-1	63	2	In	VDJ
GACTCGGCCGTGTATCTCTGTGCCAGCAGCCAAAAATTCAAATGAAGCACAGGCCCCCCGAGCAATCAGCCCCAGCATTTTGGTGAT	CASSQKFK*STGPPSNQPQHF	2	3.38443835245541E-5	63					TCRBV11,TCRBV04,TCRBV07	TCRBV11-02,TCRBV11-03,TCRBV04-02,TCRBV07-02		TCRBD01-01*01	TCRBD01	TCRBD01-01	01				TCRBJ01-05*01	TCRBJ01	TCRBJ01-05	01				5	7	3	4	18	1	18	30	48	53	60	2	Stop	VDJ
GTGACATCGGCCCAAAAGAACCCGACAGCTTTCTATCTCTGTGCCAGTAGTATGAACATCCCCAATCAGCCCCAGCATTTTGGTGAT	CASSMNIPNQPQHF	2	3.38443835245541E-5	42	TCRBV19-01*01	TCRBV19	TCRBV19-01	01				TCRBD01-01*01	TCRBD01	TCRBD01-01	01				TCRBJ01-05*01	TCRBJ01	TCRBJ01-05	01				3	4	3	6	2	3	39	53	55	58	62	2	In	VDJ
ATCAATTCCCTGGAGCTTGGTGACTCTGCTGTGTATTTCTGTGCCAGCAGCTTTGGACGGTACAATCAGCCCCAGCATTTTGGTGAT	CASSFGRYNQPQHF	2	3.38443835245541E-5	42	TCRBV03-01/03-02*01	TCRBV03	TCRBV03-01/03-02	01								TCRBD01,TCRBD02	TCRBD01-01,TCRBD02-01		TCRBJ01-05*01	TCRBJ01	TCRBJ01-05	01				5	4	1	7	3	3	39	51	54	58	62	2	In	VDJ
AATGTGAGCACCTTGGAGCTGGGGGACTCGGCCCTTTATCTTTGCGCCAGCAGGGCCGGGGACAATCAGCCCCAGCATTTTGGTGAT	CASRAGDNQPQHF	4	6.76887670491082E-5	39	TCRBV05-01*01	TCRBV05	TCRBV05-01	01				TCRBD02-01*01	TCRBD02	TCRBD02-01	01				TCRBJ01-05*01	TCRBJ01	TCRBJ01-05	01				5	1	8	3	3	3	42	53	56	61	62	4	In	VDJ
CCTGGAGTCGCCCAGCCCCAACCAGACCTCTCTGTACTTCTGTGCCAGCAGTTCGGAGGGGGTAATTCACCCCTCCACTTTGGGAAT		6	1.015331505736623E-4	41	TCRBV27-01*01	TCRBV27	TCRBV27-01	01								TCRBD01,TCRBD02	TCRBD01-01,TCRBD02-01		TCRBJ01-06*01	TCRBJ01	TCRBJ01-06	01				4	0	5	1	3	6	40	53	56	-1	62	6	Out	VDJ
GTGAACGCCTTGGAGCTGGACGACTCGGCCCTGTATCTCTGTGCCAGCAGCCCCGGACAGGGAGGCTATGGCTACACCTTCGGTTCG	CASSPGQGGYGYTF	1	1.692219176227705E-5	42	TCRBV05-04*01	TCRBV05	TCRBV05-04	01				TCRBD01-01*01	TCRBD01	TCRBD01-01	01				TCRBJ01-02*01	TCRBJ01	TCRBJ01-02	01				4	3	1	3	3	4	39	51	54	62	65	1	In	VDJ
CCTTGTTGCTGGGGGACTCGGCCCTCTATCTCTGTGCCAGCAGCAGGGAAAAGGGACAGCCTTAACTATGGCTACACCTTCGGTTCG		1	1.692219176227705E-5	49	TCRBV05-06*01	TCRBV05	TCRBV05-06	01				TCRBD01-01*01	TCRBD01	TCRBD01-01	01				TCRBJ01-02*01	TCRBJ01	TCRBJ01-02	01				4	3	0	5	8	1	32	44	52	59	62	1	Out	VDJ
TCCCTGATTCTGGAGTCCGCCAGCACCAACCAGACATCTATGTACCTCTGTGCCAGCAGCACTAACTATGGCTACACCTTCGGTTCG	CASSTNYGYTF	3	5.076657528683115E-5	33	TCRBV28-01*01	TCRBV28	TCRBV28-01	01				TCRBD01-01*01	TCRBD01	TCRBD01-01	01				TCRBJ01-02*01	TCRBJ01	TCRBJ01-02	01				6	0	4	6	0	0	48	-1	59	-1	61	3	In	VDJ
AATGTGAACGCCTTGTTGCTGGGGGACTCGGCCCTCTATCTCTGTGCCAGCAGCTTGGGTTACAGGGATGGCTACACCTTCGGTTCG	CASSLGYRDGYTF	2	3.38443835245541E-5	39	TCRBV05-06*01	TCRBV05	TCRBV05-06	01				TCRBD01-01*01	TCRBD01	TCRBD01-01	01				TCRBJ01-02*01	TCRBJ01	TCRBJ01-02	01				0	0	3	3	3	6	42	58	61	-1	67	2	In	VDJ
AAGATCCAGCGCACAGAGCAGGAGGACTCGGCCGTGTATCTCTGTGCCAGCAGCCCGGACAGGGCAGCCGGCTACACCTTCGGTTCG	CASSPDRAAGYTF	2	3.38443835245541E-5	39	TCRBV07	TCRBV07				TCRBV07-02,TCRBV07-08		TCRBD01-01*01	TCRBD01	TCRBD01-01	01				TCRBJ01-02*01	TCRBJ01	TCRBJ01-02	01				5	5	1	3	2	8	42	54	56	64	69	2	In	VDJ
NAGCCTGGCAATCCTGTCCTCAGAACCGGGAGACACGGCACTGTATCTCTGCGCCAGCAGTAGCGGGGCGAGCAGTACTTCGGGCCG		1	1.692219176227705E-5	32	TCRBV23-01*01	TCRBV23	TCRBV23-01	01				TCRBD02-01*01	TCRBD02	TCRBD02-01	01				TCRBJ02-07*01	TCRBJ02	TCRBJ02-07	01				5	0	6	3	0	6	49	-1	61	-1	68	1	Out	VDJ
GCCAGCACCAACCAGACATCTATGTACCTCTGTGCCAGCAGTTTTAGGGCCCGCCGGGACTAGCGGTACGAGCAGTACTTCGGGCCG	CASSFRARRD*RYEQYF	1	1.692219176227705E-5	51	TCRBV28-01*01	TCRBV28	TCRBV28-01	01				TCRBD02-01	TCRBD02	TCRBD02-01				01,02	TCRBJ02-07*01	TCRBJ02	TCRBJ02-07	01				3	0	0	5	11	4	30	44	55	-1	66	1	Stop	VDJ
GCCCATCCTGAAGACAGCAGCTTCTACATCTGCAGTGCTAGGGACCCGGCACTAGCGGGAGTACCGTACGAGCAGTACTTCGGGCCG	CSARDPALAGVPYEQYF	1	1.692219176227705E-5	51	TCRBV20	TCRBV20				TCRBV20-01,TCRBV20-or09_02		TCRBD02-01*02	TCRBD02	TCRBD02-01	02				TCRBJ02-07*01	TCRBJ02	TCRBJ02-07	01				3	5	3	2	9	4	30	41	50	61	66	1	In	VDJ
GATCCGGTCCACAAAGCTGGAGGACTCAGCCATGTACTTCTGTGCCAGCAGCTACTGGGACGGATCTACGAGCAGTACTTCGGGCCG		1	1.692219176227705E-5	41	TCRBV02-01	TCRBV02	TCRBV02-01				01,03					TCRBD01,TCRBD02	TCRBD01-01,TCRBD02-01		TCRBJ02-07*01	TCRBJ02	TCRBJ02-07	01				6	4	0	7	5	3	40	51	56	61	65	1	Out	VDJ
CGGTCCACAAAGCTGGAGGACTCAGCCATGTACTTCTGTGCCAGCAGTGACATGCAGGGGACGTCCTACGAGCAGTACTTCGGGCCG	CASSDMQGTSYEQYF	1	1.692219176227705E-5	45	TCRBV02-01	TCRBV02	TCRBV02-01				01,03	TCRBD01-01*01	TCRBD01	TCRBD01-01	01				TCRBJ02-07*01	TCRBJ02	TCRBJ02-07	01				3	3	4	2	4	1	36	50	54	60	63	1	In	VDJ
ACATCGGCCCAAAAGAACCCGACAGCTTTCTATCTCTGTGCCAGTAGTGAAACTAGCGGAGTCTCCTACGAGCAGTACTTCGGGCCG	CASSETSGVSYEQYF	1	1.692219176227705E-5	45	TCRBV19-01*01	TCRBV19	TCRBV19-01	01				TCRBD02-01	TCRBD02	TCRBD02-01				01,02	TCRBJ02-07*01	TCRBJ02	TCRBJ02-07	01				5	3	3	5	3	0	36	48	51	59	62	1	In	VDJ
GAGTCCGCCAGCACCAACCAGACATCTATGTACCTCTGTGCCAGCAGTTATGGGACTAGCGGCTCCTACGAGCAGTACTTCGGGCCG	CASSYGTSGSYEQYF	1	1.692219176227705E-5	45	TCRBV28-01*01	TCRBV28	TCRBV28-01	01				TCRBD02-01	TCRBD02	TCRBD02-01				01,02	TCRBJ02-07*01	TCRBJ02	TCRBJ02-07	01				4	0	0	5	2	0	36	49	51	-1	62	1	In	VDJ
TCCGCCAGCACCAACCAGACATCTATGTACCTCTGTGCCAGCATCCCCGTCCGGACGGGGAGCTCCTACGAGCAGTACTTCGGGCCG	CASIPVRTGSSYEQYF	1	1.692219176227705E-5	48	TCRBV28-01*01	TCRBV28	TCRBV28-01	01				TCRBD02-01	TCRBD02	TCRBD02-01				01,02	TCRBJ02-07*01	TCRBJ02	TCRBJ02-07	01				7	2	8	3	12	0	33	43	55	60	62	1	In	VDJ
CTGGAGTCCGCCAGCACCAACCAGACATCTATGTACCTCTGTGCCAGCAGTCCCCAGCCCAGCTCCTACGAGCAGTACTTCGGGCCG	CASSPQPSSYEQYF	1	1.692219176227705E-5	42	TCRBV28-01*01	TCRBV28	TCRBV28-01	01								TCRBD01,TCRBD02	TCRBD01-01,TCRBD02-01		TCRBJ02-07*01	TCRBJ02	TCRBJ02-07	01				5	5	4	5	3	0	39	51	54	57	62	1	In	VDJ
GAGTCCGCCAGCACCAACCAGACATCTATGTACCTCTGTGCCAGCAGTAGGGACAGGGGCCTGCCCTACGAGCAGTACTTCGGGCCG	CASSRDRGLPYEQYF	1	1.692219176227705E-5	45	TCRBV28-01*01	TCRBV28	TCRBV28-01	01				TCRBD01-01*01	TCRBD01	TCRBD01-01	01				TCRBJ02-07*01	TCRBJ02	TCRBJ02-07	01				5	5	0	2	1	2	36	48	49	59	64	1	In	VDJ
GTGAACGCCTTGGAGCTGGACGACTCGGCCCTGTATCTCTGTGCCAGCACCACGACGCACGACCCCTACGAGCAGTACTTCGGGCCG	CASTTTHDPYEQYF	1	1.692219176227705E-5	42	TCRBV05-04*01	TCRBV05	TCRBV05-04	01								TCRBD01,TCRBD02	TCRBD01-01,TCRBD02-01		TCRBJ02-07*01	TCRBJ02	TCRBJ02-07	01				6	8	2	7	4	2	39	49	53	56	64	1	In	VDJ
CGGTCCACAAAGCTGGAGGACTCAGCCATGTACTTCTGTGCCAGCAGTGCGTCCTCTGGAGTACCCTACGAGCAGTACTTCGGGCCG	CASSASSGVPYEQYF	1	1.692219176227705E-5	45	TCRBV02-01	TCRBV02	TCRBV02-01				01,03	TCRBD02-01*02	TCRBD02	TCRBD02-01	02				TCRBJ02-07*01	TCRBJ02	TCRBJ02-07	01				4	3	10	2	8	2	36	49	57	61	64	1	In	VDJ
NTGTCGGCTGCTCCCTCCCAGACATCTGTGTACTTCTGTGCCAGCAGTTATGGCCTAGGAGCCAAAAACATTCAGTACTTCGGCGCC	CASSYGLGAKNIQYF	3	5.076657528683115E-5	45	TCRBV06-05*01	TCRBV06	TCRBV06-05	01				TCRBD02-01	TCRBD02	TCRBD02-01				01,02	TCRBJ02-04*01	TCRBJ02	TCRBJ02-04	01				3	1	4	8	4	0	36	50	54	58	59	3	In	VDJ
ACTCTGGAGTCCGCTACCAGCTCCCAGACATCTGTGTACTTCTGTGCCATCAGTGAAAACAGGGATTCACCCCTCCACTTTGGGAAC	CAISENRDSPLHF	3	5.076657528683115E-5	39	TCRBV10-03*01	TCRBV10	TCRBV10-03	01				TCRBD01-01*01	TCRBD01	TCRBD01-01	01				TCRBJ01-06*02	TCRBJ01	TCRBJ01-06	02				3	0	3	3	2	8	42	56	58	-1	64	3	In	VDJ
CAGCCCTCAGAACCCAGGGACTCAGCTGTGTACTTCTGTGCCAGCAGTTTCGTTTCTAGCGGGGAAGGTGAGCAGTTCTTCGGGCCA	CASSFVSSGEGEQFF	6	1.015331505736623E-4	45	TCRBV12	TCRBV12				TCRBV12-03/12-04,TCRBV12-04		TCRBD02-01*01	TCRBD02	TCRBD02-01	01				TCRBJ02-01*01	TCRBJ02	TCRBJ02-01	01				3	4	4	3	5	9	36	50	55	64	68	6	In	VDJ
CTGAGGATCCAGCAGGTAGTGCGAGGAGATTCGGCAGCTTATTTCTGTGCCAGCTCACCCAACATGAATGAGCAGTTCTTCGGGCCA	CASSPNMNEQFF	3	5.076657528683115E-5	36	TCRBV18-01*01	TCRBV18	TCRBV18-01	01				TCRBD01-01*01	TCRBD01	TCRBD01-01	01				TCRBJ02-01*01	TCRBJ02	TCRBJ02-01	01				3	2	3	6	2	7	45	59	61	64	66	3	In	VDJ
CGCTACCAGCTCCCAGACATCTGTGTACTTCTGTGCCATCGATAAGGGGGGACTAGCGGTTACTACAATGAGCAGTTCTTCGGGCCA		2	3.38443835245541E-5	50	TCRBV10-03*01	TCRBV10	TCRBV10-03	01				TCRBD02-01	TCRBD02	TCRBD02-01				01,02	TCRBJ02-01*01	TCRBJ02	TCRBJ02-01	01				8	3	0	5	8	3	31	40	48	59	62	2	Out	VDJ
CTGAAGGTGCAGCCTGCAGAACTGGAGGATTCTGGAGTTTATTTCTGTGCCAGCAGCCAAACCCAGGGGACCCAGTACTTCGGGCCA	CASSQTQGTQYF	1	1.692219176227705E-5	36	TCRBV14-01*01	TCRBV14	TCRBV14-01	01				TCRBD01-01*01	TCRBD01	TCRBD01-01	01				TCRBJ02-05*01	TCRBJ02	TCRBJ02-05	01				2	0	4	3	3	7	45	60	63	-1	68	1	In	VDJ
AATTCCCTGGAGCTTGGTGACTCTGCTGTGTATTTCTGTGCCAGCAGCCCCTCCCGGGCGATTCGGGAGACCCAGTACTTCGGGCCA	CASSPSRAIRETQYF	1	1.692219176227705E-5	45	TCRBV03-01/03-02*01	TCRBV03	TCRBV03-01/03-02	01								TCRBD01,TCRBD02	TCRBD01-01,TCRBD02-01		TCRBJ02-05*01	TCRBJ02	TCRBJ02-05	01				4	7	8	0	6	5	36	49	55	59	66	1	In	VDJ
GTCTGCCAGGCCCTCACATACCTCTCAGTACCTCTGTGCCAGCAGTGATTTCTTAACGGGAGGGAAGAGACCCAGTACTTCGGGCCA		4	6.76887670491082E-5	47	TCRBV25-01*01	TCRBV25	TCRBV25-01	01				TCRBD02-01*02	TCRBD02	TCRBD02-01	02				TCRBJ02-05*01	TCRBJ02	TCRBJ02-05	01				3	0	8	0	8	3	34	48	56	-1	64	4	Out	VDJ
AACCTGAGCTCTCTGGAGCTGGGGGACTCAGCTTTGTATTTCTGTGCCAGCAGCGCAGAACAGGGAGATACGCAGTATTTTGGCCCA	CASSAEQGDTQYF	10	1.692219176227705E-4	39	TCRBV09-01*01	TCRBV09	TCRBV09-01	01				TCRBD01-01*01	TCRBD01	TCRBD01-01	01				TCRBJ02-03*01	TCRBJ02	TCRBJ02-03	01				3	0	3	3	4	5	42	55	59	-1	65	10	In	VDJ
CTGATTCTGGAGTCCGCCAGCACCAACCAGACATCTATGTACCTCTGTGCCAGCAGTGGGACTAGTGGGGAGCTGTTTTTTGGAGAA	CASSGTSGELFF	1	1.692219176227705E-5	36	TCRBV28-01*01	TCRBV28	TCRBV28-01	01				TCRBD02-01	TCRBD02	TCRBD02-01				01,02	TCRBJ02-02*01	TCRBJ02	TCRBJ02-02	01				5	1	0	8	0	8	45	-1	57	65	66	1	In	VDJ
CGGAGTCAGGGGACACAGCACTGTATTTCTGTGCCAGCAGCAACTGGGGACTAGGTTGCAGTTAACACTGAAGCTTTCTTTGGACAA		2	3.38443835245541E-5	52	TCRBV21-01*01	TCRBV21	TCRBV21-01	01				TCRBD02-01	TCRBD02	TCRBD02-01				01,02	TCRBJ01-01*01	TCRBJ01	TCRBJ01-01	01				3	9	0	8	3	2	29	43	46	54	63	2	Out	VDJ
TGACAGTGACCAGTGCCCATCCTGAAGACAGCAGCTTCTACATCTGCAGTGCTAAGCCCCAGGAACACTGAAGCTTTCTTTGGACAA		2	3.38443835245541E-5	37	TCRBV20	TCRBV20				TCRBV20-01,TCRBV20-or09_02						TCRBD01,TCRBD02	TCRBD01-01,TCRBD02-01		TCRBJ01-01*01	TCRBJ01	TCRBJ01-01	01				4	0	4	5	5	1	44	54	59	-1	62	2	Out	VDJ
AACATGAGCTCCTTGGAGCTGGGGGACTCAGCCCTGTACTTCTGTGCCAGCAGCTTGAAACCGAACACTGAAGCTTTCTTTGGACAA	CASSLKPNTEAFF	2	3.38443835245541E-5	39	TCRBV13-01*01	TCRBV13	TCRBV13-01	01								TCRBD01,TCRBD02	TCRBD01-01,TCRBD02-01		TCRBJ01-01*01	TCRBJ01	TCRBJ01-01	01				3	4	2	8	0	1	42	-1	56	58	62	2	In	VDJ
ATCCAGCCCTCAGAACCCAGGGACTCAGCTGTGTACTTCTGTGCCAGCTCCCGGGACACTCAAAACACTGAAGCTTTCTTTGGACAA	CASSRDTQNTEAFF	2	3.38443835245541E-5	42	TCRBV12	TCRBV12				TCRBV12-03/12-04,TCRBV12-04		TCRBD01-01*01	TCRBD01	TCRBD01-01	01				TCRBJ01-01*01	TCRBJ01	TCRBJ01-01	01				8	5	0	6	4	2	39	48	52	58	63	2	In	VDJ
ATCAATTCCCTGGAGCTTGGTGACTCTGCTGTGTATTTCTGTGCCAGCAGCCTGCTTCCCGGGACAGGGGAAGCTTTCTTTGGACAA	CASSLLPGTGEAFF	2	3.38443835245541E-5	42	TCRBV03-01/03-02*01	TCRBV03	TCRBV03-01/03-02	01				TCRBD01-01*01	TCRBD01	TCRBD01-01	01				TCRBJ01-01*01	TCRBJ01	TCRBJ01-01	01				4	0	0	3	8	8	39	52	60	-1	69	2	In	VDJ
GAGTCCGCCAGCACCAACCAGACATCTATGTACCTCTGTGCCAGCAGTTTAACCACAGGGGTCGGTCAGCCCCAGCATTTTGGTGAT	CASSLTTGVGQPQHF	2	3.38443835245541E-5	45	TCRBV28-01*01	TCRBV28	TCRBV28-01	01				TCRBD01-01*01	TCRBD01	TCRBD01-01	01				TCRBJ01-05*01	TCRBJ01	TCRBJ01-05	01				2	4	3	2	3	6	36	51	54	61	65	2	In	VDJ
CCAGTCCACGGAGTCAGGGGACACAGCACTGTATTTCTGTGCCAGCAAATACAGGGGTATGGCAATCAGCCCCAGCATTTTGGTGAT		2	3.38443835245541E-5	44	TCRBV21-01*01	TCRBV21	TCRBV21-01	01				TCRBD01-01*01	TCRBD01	TCRBD01-01	01				TCRBJ01-05*01	TCRBJ01	TCRBJ01-05	01				7	4	3	2	3	2	37	47	50	57	61	2	Out	VDJ
GCCCAAAAGAACCCGACAGCTTTCTATCTCTGTGCCAGTAGTATCGTACAGGGGGCGAGGAGCAATCAGCCCCAGCATTTTGGTGAT	CASSIVQGARSNQPQHF	2	3.38443835245541E-5	51	TCRBV19-01*01	TCRBV19	TCRBV19-01	01				TCRBD01-01*01	TCRBD01	TCRBD01-01	01				TCRBJ01-05*01	TCRBJ01	TCRBJ01-05	01				3	4	3	0	3	1	30	44	47	56	60	2	In	VDJ
CACATCAATTCCCTGGAGCTTGGTGACTCTGCTGTGTATTTCTGTGCCAGCAGCCAAGCGACAGGCGGTGGCTACACCTTCGGTTCG	CASSQATGGGYTF	2	3.38443835245541E-5	39	TCRBV03-01/03-02*01	TCRBV03	TCRBV03-01/03-02	01				TCRBD01-01*01	TCRBD01	TCRBD01-01	01				TCRBJ01-02*01	TCRBJ01	TCRBJ01-02	01				1	3	2	4	1	7	42	58	59	65	68	2	In	VDJ
GTGCAGCCTGCAGAACTGGAGGATTCTGGAGTTTATTTCTGTGCCAGCAGCTCCCTGACAGGGGTGTATGGCTACACCTTCGGTTCG	CASSSLTGVYGYTF	3	5.076657528683115E-5	42	TCRBV14-01*01	TCRBV14	TCRBV14-01	01				TCRBD01-01*01	TCRBD01	TCRBD01-01	01				TCRBJ01-02*01	TCRBJ01	TCRBJ01-02	01				5	2	2	2	5	5	39	51	56	64	66	3	In	VDJ
GAGCTCTCTGGAGCTGGGGGACTCAGCTTTGTATTTCTGTGCCAGCAGCCCTAGGACAGGGTTGGGTATGGCTACACCTTCGGTTCG		2	3.38443835245541E-5	44	TCRBV09-01*01	TCRBV09	TCRBV09-01	01				TCRBD01-01*01	TCRBD01	TCRBD01-01	01				TCRBJ01-02*01	TCRBJ01	TCRBJ01-02	01				4	5	1	3	4	5	37	49	53	61	66	2	Out	VDJ
CTACACACCCTGCAGCCAGAAGACTCGGCCCTGTATCTCTGTGCCAGCAGCCCCGACAGGGGTGGCTATGGCTACACCTTCGGTTCG	CASSPDRGGYGYTF	2	3.38443835245541E-5	42	TCRBV04-02*01	TCRBV04	TCRBV04-02	01				TCRBD01-01*01	TCRBD01	TCRBD01-01	01				TCRBJ01-02*01	TCRBJ01	TCRBJ01-02	01				4	3	2	2	2	4	39	52	54	62	65	2	In	VDJ
TCCCTGATTCTGGAGTCCGCCAGCACCAACCAGACATCTATGTACCTCTGCTCAACAGGGGATACCTATGGCTACACCTTCGGTTCG	CSTGDTYGYTF	1	1.692219176227705E-5	33	TCRBV28-01*01	TCRBV28	TCRBV28-01	01				TCRBD01-01*01	TCRBD01	TCRBD01-01	01				TCRBJ01-02*01	TCRBJ01	TCRBJ01-02	01				15	4	3	2	4	4	48	50	54	61	65	1	In	VDJ
CTGAAGGTGCAGCCTGCAGAACTGGAGGATTCTGGAGTTTATTTCTGTGCCAGCAGCCAAGTTAACTATGGCTACACCTTCGGTTCG	CASSQVNYGYTF	1	1.692219176227705E-5	36	TCRBV14-01*01	TCRBV14	TCRBV14-01	01											TCRBJ01-02*01	TCRBJ01	TCRBJ01-02	01				1	1	0	0	0	1	45	-1	-1	61	62	1	In	VJ
GCCCATCCTGAAGACAGCAGCTTCTACATCTGCAGTGCTAGAGATGCTATCCGACAGGGATCCAACTATGGCTACACCTTCGGTTCG	CSARDAIRQGSNYGYTF	2	3.38443835245541E-5	51	TCRBV20	TCRBV20				TCRBV20-01,TCRBV20-or09_02		TCRBD01-01*01	TCRBD01	TCRBD01-01	01				TCRBJ01-02*01	TCRBJ01	TCRBJ01-02	01				0	4	2	3	8	2	30	44	52	59	63	2	In	VDJ
GTCTGCTGTACCCTCTCAGACATCTGTGTACTTCTGTGCCAGCAGTGACTCGTCCCGGGACCCCGATATGGCTACACCTTCGGTTCG		9	1.5229972586049346E-4	47	TCRBV06-04*01	TCRBV06	TCRBV06-04	01								TCRBD01,TCRBD02	TCRBD01-01,TCRBD02-01		TCRBJ01-02*01	TCRBJ01	TCRBJ01-02	01				0	5	0	7	5	5	34	51	56	61	66	9	Out	VDJ
GCCTTGGAGCTGGAGGACTCGGCCCTGTATCTCTGTGCCAGCAGCTTTTGGCAGGCTAGAATTGGTGATGGCTACACCTTCGGTTCG	CASSFWQARIGDGYTF	1	1.692219176227705E-5	48	TCRBV05-08*01	TCRBV05	TCRBV05-08	01								TCRBD01,TCRBD02	TCRBD01-01,TCRBD02-01		TCRBJ01-02*01	TCRBJ01	TCRBJ01-02	01				2	12	4	4	4	6	33	47	51	55	67	1	In	VDJ
ACATCGGCCCAAAAGAACCCGACAGCTTTCTATCTCTGTGCCAGTAGTATTCAACAGGGCTTCGATTGGGGCTACACCTTCGGTTCG	CASSIQQGFDWGYTF	2	3.38443835245541E-5	45	TCRBV19-01*01	TCRBV19	TCRBV19-01	01				TCRBD01-01*01	TCRBD01	TCRBD01-01	01				TCRBJ01-02*01	TCRBJ01	TCRBJ01-02	01				3	10	3	3	3	8	36	50	53	59	69	2	In	VDJ
ACTGTGACATCGGCCCAAAAGAACCCGACAGCTTTCTATCTCTGTGCCAGTAGTGGACAGGGGGCTTACGGCTACACCTTCGGTTCG	CASSGQGAYGYTF	2	3.38443835245541E-5	39	TCRBV19-01*01	TCRBV19	TCRBV19-01	01				TCRBD01-01*01	TCRBD01	TCRBD01-01	01				TCRBJ01-02*01	TCRBJ01	TCRBJ01-02	01				5	4	1	0	0	8	42	-1	54	65	69	2	In	VDJ
CTGGAGCTTGGTGACTCTGCTGTGTATTTCTGTGCCAGCAGCCAAGATACGTCGAGGGGGACTCGGGGAGGCTACACCTTCGGTTCG	CASSQDTSRGTRGGYTF	2	3.38443835245541E-5	51	TCRBV03-01/03-02*01	TCRBV03	TCRBV03-01/03-02	01								TCRBD01,TCRBD02	TCRBD01-01,TCRBD02-01		TCRBJ01-02*01	TCRBJ01	TCRBJ01-02	01				0	9	5	1	7	8	30	47	54	60	69	2	In	VDJ
AGCCTGCAGAGCTTGGGGACTCGGCCGTGTATCTCTGTGCCAGCAGCCGAACGGACTAGCGCTATTCTTGGGCAGTACTTCGGGCCG		1	1.692219176227705E-5	46	TCRBV11-03*01	TCRBV11	TCRBV11-03	01				TCRBD02-01	TCRBD02	TCRBD02-01				01,02	TCRBJ02-07*01	TCRBJ02	TCRBJ02-07	01				5	10	1	6	5	9	35	47	52	61	71	1	Out	VDJ
TTGGAGATCCAGTCCACGGAGTCAGGGGACACAGCACTGTATTTCTGTGCCAGCAGCACTCACACGTACGAGCAGTACTTCGGGCCG	CASSTHTYEQYF	1	1.692219176227705E-5	36	TCRBV21-01*01	TCRBV21	TCRBV21-01	01				TCRBD01-01*01	TCRBD01	TCRBD01-01	01				TCRBJ02-07*01	TCRBJ02	TCRBJ02-07	01				4	2	3	6	3	4	45	58	61	64	66	1	In	VDJ
GTGAACGCCTTGGAGCTGGACGACTCGGCCCTGTATCTCTGTGCCAGCACAAGCGGGGGGCCCGTCTACGAGCAGTACTTCGGGCCG	CASTSGGPVYEQYF	2	3.38443835245541E-5	42	TCRBV05-04*01	TCRBV05	TCRBV05-04	01				TCRBD02-01*01	TCRBD02	TCRBD02-01	01				TCRBJ02-07*01	TCRBJ02	TCRBJ02-07	01				6	5	6	1	2	3	39	49	51	60	65	2	In	VDJ
CCCCAACCAGACCTCTCTGTACTTCTGTGCCAGCAGTCCGACGGGGCGGAGATCGGAGATCGCTCCTACGAGCAGTACTTCGGGCCG		1	1.692219176227705E-5	56	TCRBV27-01*01	TCRBV27	TCRBV27-01	01								TCRBD01,TCRBD02	TCRBD01-01,TCRBD02-01		TCRBJ02-07*01	TCRBJ02	TCRBJ02-07	01				5	15	7	0	5	0	25	37	42	47	62	1	Out	VDJ
TTGGAGCTGGGGGACTCGGCCCTTTATCTTTGCGCCAGCAGCTTGGGACAGGGTCCCAACAGCTCCTACGAGCAGTACTTCGGGCCG	CASSLGQGPNSSYEQYF	1	1.692219176227705E-5	51	TCRBV05-01*01	TCRBV05	TCRBV05-01	01				TCRBD01-01*01	TCRBD01	TCRBD01-01	01				TCRBJ02-07*01	TCRBJ02	TCRBJ02-07	01				0	9	2	3	0	0	30	-1	46	53	62	1	In	VDJ
AGTCGCCCAGCCCCAACCAGACCTCTCTGTACTTCTGTGCCAGCACCCGTGGACTAGCGTCCTCCCTACGAGCAGTACTTCGGGCCG		3	5.076657528683115E-5	46	TCRBV27-01*01	TCRBV27	TCRBV27-01	01				TCRBD02-01	TCRBD02	TCRBD02-01				01,02	TCRBJ02-07*01	TCRBJ02	TCRBJ02-07	01				7	5	1	6	5	2	35	45	50	59	64	3	Out	VDJ
CCTGCAGAGCTTGGGGACTCGGCCGTGTATCTCTGTGCCAGCAGCCCCGGGACAGGGGTTCCCCCCTACGAGCAGTACTTCGGGCCG	CASSPGTGVPPYEQYF	1	1.692219176227705E-5	48	TCRBV11-03*01	TCRBV11	TCRBV11-03	01				TCRBD01-01*01	TCRBD01	TCRBD01-01	01				TCRBJ02-07*01	TCRBJ02	TCRBJ02-07	01				5	6	0	2	3	2	33	45	48	58	64	1	In	VDJ
GGAGTCCGCCAGCACCAACCAGACATCTATGTACCTCTGTGCCAGCAGTCCCCTCGGACAGTTACCTACGAGCAGTACTTCGGGCCG		1	1.692219176227705E-5	44	TCRBV28-01*01	TCRBV28	TCRBV28-01	01				TCRBD01-01*01	TCRBD01	TCRBD01-01	01				TCRBJ02-07*01	TCRBJ02	TCRBJ02-07	01				5	3	1	5	6	2	37	49	55	61	64	1	Out	VDJ
CCCAACCAGACAGCTCTTTACTTCTGTGCCACCAGTGATTTGCGAGAGGTCGCCCGGGACAGGGACTACGAGCAGTACTTCGGGCCG	CATSDLREVARDRDYEQYF	2	3.38443835245541E-5	57	TCRBV24-01*01	TCRBV24	TCRBV24-01	01				TCRBD01-01*01	TCRBD01	TCRBD01-01	01				TCRBJ02-07*01	TCRBJ02	TCRBJ02-07	01				0	1	0	3	13	3	24	42	55	64	65	2	In	VDJ
ATTCTGGAGTCCGCCAGCACCAACCAGACATCTATGTACCTCTGTGCCAGCAGCACCGGGACGGACTACGAGCAGTACTTCGGGCCG	CASSTGTDYEQYF	1	1.692219176227705E-5	39	TCRBV28-01*01	TCRBV28	TCRBV28-01	01								TCRBD01,TCRBD02	TCRBD01-01,TCRBD02-01		TCRBJ02-07*01	TCRBJ02	TCRBJ02-07	01				6	3	0	7	4	3	42	53	57	62	65	1	In	VDJ
TCCCTGGAGCTTGGTGACTCTGCTGTGTATTTCTGTGCCAGCAGCCGGACCGGGACGGACTCTGGAAACACCATATATTTTGGAGAG	CASSRTGTDSGNTIYF	3	5.076657528683115E-5	48	TCRBV03-01/03-02*01	TCRBV03	TCRBV03-01/03-02	01								TCRBD01,TCRBD02	TCRBD01-01,TCRBD02-01		TCRBJ01-03*01	TCRBJ01	TCRBJ01-03	01				4	3	0	7	5	0	33	46	51	56	59	3	In	VDJ
CAGCGCACAGAGCAGGAGGACTCGGCCGTGTATCTCTGTGCCAGCAGCTTAAGGGCCGAGACCGGAAACACCATATATTTTGGAGAG	CASSLRAETGNTIYF	2	3.38443835245541E-5	45	TCRBV07-02	TCRBV07	TCRBV07-02				01,02					TCRBD01,TCRBD02	TCRBD01-01,TCRBD02-01		TCRBJ01-03*01	TCRBJ01	TCRBJ01-03	01				2	8	5	3	0	4	36	-1	51	55	63	2	In	VDJ
AACGCCTTGGAGCTGGACGACTCGGCCCTGTATCTCTGTGCCAGCAGCTTGGAGCCTTCTGGGGCCAACGTCCTGACTTTCGGGGCC	CASSLEPSGANVLTF	1	1.692219176227705E-5	45	TCRBV05-04*01	TCRBV05	TCRBV05-04	01				TCRBD02-01	TCRBD02	TCRBD02-01				01,02	TCRBJ02-06*01	TCRBJ02	TCRBJ02-06	01				0	2	6	7	0	1	36	-1	52	55	57	1	In	VDJ
AACATGAGCCCTGAAGACAGCAGCATATATCTCTGCAGCGTTGAGGGGCGAGGGGTTGCTAGCGGCAATGAGCAGTTCTTCGGGCCA	CSVEGRGVASGNEQFF	1	1.692219176227705E-5	48	TCRBV29-01	TCRBV29	TCRBV29-01				01,02	TCRBD02-01	TCRBD02	TCRBD02-01				01,02	TCRBJ02-01*01	TCRBJ02	TCRBJ02-01	01				3	0	4	5	14	6	33	44	58	-1	65	1	In	VDJ
GAGCTGAATGTGAACGCCTTGTTGCTGGGGGACTCGGCCCTCTATCTCTGTGCCAGCAGGTCTTACAATGAGCAGTTCTTCGGGCCA	CASRSYNEQFF	1	1.692219176227705E-5	33	TCRBV05-06*01	TCRBV05	TCRBV05-06	01				TCRBD02-01	TCRBD02	TCRBD02-01				01,02	TCRBJ02-01*01	TCRBJ02	TCRBJ02-01	01				5	0	4	10	2	4	48	59	61	-1	63	1	In	VDJ
AAGGGCGACTCGGCTGTGTATCTCTGTGCCAGAAGCTTAGAGCCTAGTATCACCACAGGGGATTACAATGAGCAGTTCTTCGGGCCA	CARSLEPSITTGDYNEQFF	2	3.38443835245541E-5	57	TCRBV07-05*01	TCRBV07	TCRBV07-05	01				TCRBD01-01*01	TCRBD01	TCRBD01-01	01				TCRBJ02-01*01	TCRBJ02	TCRBJ02-01	01				0	2	3	2	14	4	24	40	54	61	63	2	In	VDJ
TCCGCCAGCACCAACCAGACATCTATGTACCTCTGTGCCAGCAGTTCCCGACTAGCGGGATTTGTGGAGACCCAGTACTTCGGGCCA	CASSSRLAGFVETQYF	1	1.692219176227705E-5	48	TCRBV28-01*01	TCRBV28	TCRBV28-01	01				TCRBD02-01*02	TCRBD02	TCRBD02-01	02				TCRBJ02-05*01	TCRBJ02	TCRBJ02-05	01				4	6	2	3	3	5	33	46	49	60	66	1	In	VDJ
CCTGCAGAACTGGAGGATTCTGGAGTTTATTTCTGTGCCAGCAGCCTATCCGGGACAGGGGGCGTGGAGACCCAGTACTTCGGGCCA	CASSLSGTGGVETQYF	1	1.692219176227705E-5	48	TCRBV14-01*01	TCRBV14	TCRBV14-01	01				TCRBD01-01*01	TCRBD01	TCRBD01-01	01				TCRBJ02-05*01	TCRBJ02	TCRBJ02-05	01				4	3	0	0	5	5	33	46	51	63	66	1	In	VDJ
ATCCTGGAGTCGCCCAGCCCCAACCAGACCTCTCTGTACTTCTGTGCCAGCAGTTTATCGGTGGGAGAGACCCAGTACTTCGGGCCA	CASSLSVGETQYF	2	3.38443835245541E-5	39	TCRBV27-01*01	TCRBV27	TCRBV27-01	01								TCRBD01,TCRBD02	TCRBD01-01,TCRBD02-01		TCRBJ02-05*01	TCRBJ02	TCRBJ02-05	01				0	0	0	9	3	4	42	59	62	-1	65	2	In	VDJ
TGGAGATCCAGTCCACGGAGTCAGGGGACACAGCACTGTATTTCTGTGCCAGCTGGGGGCGGGATGGATACGCAGTATTTTGGCCCA		2	3.38443835245541E-5	37	TCRBV21-01*01	TCRBV21	TCRBV21-01	01								TCRBD01,TCRBD02	TCRBD01-01,TCRBD02-01		TCRBJ02-03*01	TCRBJ02	TCRBJ02-03	01				8	6	6	0	1	6	44	53	54	60	66	2	Out	VDJ
ACCTTGGAGCTGGGGGACTCGGCCCTTTATCTTTGCGCCAGCAGCTTGAGTGCGGCGGACTCCACAGATACGCAGTATTTTGGCCCA	CASSLSAADSTDTQYF	5	8.461095881138525E-5	48	TCRBV05-01*01	TCRBV05	TCRBV05-01	01				TCRBD02-01	TCRBD02	TCRBD02-01				01,02	TCRBJ02-03*01	TCRBJ02	TCRBJ02-03	01				1	1	1	10	8	2	33	48	56	61	62	5	In	VDJ
AATTCCCTGGAGCTTGGTGACTCTGCTGTGTATTTCTGTGCCAGCAGCCCTCTCCGTCCCCTCGCCGGGGAGCTGTTTTTTGGAGAA	CASSPLRPLAGELFF	2	3.38443835245541E-5	45	TCRBV03-01/03-02*01	TCRBV03	TCRBV03-01/03-02	01				TCRBD02-01	TCRBD02	TCRBD02-01				01,02	TCRBJ02-02*01	TCRBJ02	TCRBJ02-02	01				4	13	4	10	0	6	36	-1	49	51	64	2	In	VDJ
TCACCAGGCCTGGGGGACGCAGCCATGTACCTGTGTGCCACCAGCCCCCGAGGACTTAATAACCCCGGGGAGCTGTTTTTTGGAGAA	CATSPRGLNNPGELFF	2	3.38443835245541E-5	48	TCRBV15-01*02	TCRBV15	TCRBV15-01	02				TCRBD02-01	TCRBD02	TCRBD02-01				01,02	TCRBJ02-02*01	TCRBJ02	TCRBJ02-02	01				5	8	1	10	6	6	33	45	51	56	64	2	In	VDJ
GTGACCAGTGCCCATCCTGAAGACAGCAGCTTCTACATCTGCAGTGCTCGAACGGGGGGGCTCACCGGGGAGCTGTTTTTTGGAGAA	CSARTGGLTGELFF	2	3.38443835245541E-5	42	TCRBV20	TCRBV20				TCRBV20-01,TCRBV20-or09_02		TCRBD02-01*01	TCRBD02	TCRBD02-01	01				TCRBJ02-02*01	TCRBJ02	TCRBJ02-02	01				5	2	8	0	4	4	39	48	52	60	62	2	In	VDJ
GTGACCAGTGCCCATCCTGAAGACAGCAGCTTCTACATCTGCAGTGCTTTATTAAGACAGAACACCGGGGAGCTGTTTTTTGGAGAA	CSALLRQNTGELFF	2	3.38443835245541E-5	42	TCRBV20	TCRBV20				TCRBV20-01,TCRBV20-or09_02		TCRBD01-01*01	TCRBD01	TCRBD01-01	01				TCRBJ02-02*01	TCRBJ02	TCRBJ02-02	01				5	0	2	6	7	1	39	48	55	-1	59	2	In	VDJ
GAGCTGGACGACTCGGCCCTGTATCTCTGTGCCAGCAGCTCGGGACTAGCGGGGGGACGAAACACCGGGGAGCTGTTTTTTGGAGAA	CASSSGLAGGRNTGELFF	3	5.076657528683115E-5	54	TCRBV05-04*01	TCRBV05	TCRBV05-04	01				TCRBD02-01*01	TCRBD02	TCRBD02-01	01				TCRBJ02-02*01	TCRBJ02	TCRBJ02-02	01				3	4	0	1	1	2	27	40	41	56	60	3	In	VDJ
GTGACCAGTGCCCATCCTGAAGACAGCAGCTTCTACATCTGCAGTGCTCCCAAAGCGGGAGTTGACGGGGAGCTGTTTTTTGGAGAA	CSAPKAGVDGELFF	2	3.38443835245541E-5	42	TCRBV20	TCRBV20				TCRBV20-01,TCRBV20-or09_02		TCRBD02-01*02	TCRBD02	TCRBD02-01	02				TCRBJ02-02*01	TCRBJ02	TCRBJ02-02	01				5	4	6	2	5	7	39	48	53	61	65	2	In	VDJ
CTTCACATCAATTCCCTGGAGCTTGGTGACTCTGCTGTGTATTTCTGTGCCAGCAGCAAAGGACAGGGGATGGCTTTCTTTGGACAA	CASSKGQGMAFF	2	3.38443835245541E-5	36	TCRBV03-01/03-02*01	TCRBV03	TCRBV03-01/03-02	01				TCRBD01-01*01	TCRBD01	TCRBD01-01	01				TCRBJ01-01*01	TCRBJ01	TCRBJ01-01	01				1	3	2	2	0	11	45	-1	61	69	72	2	In	VDJ
AGCACCTTGGAGCTGGGGGACTCGGCCCTTTATCTTTGCGCCAGCAGCTTGGCCGGGACCTCCCCCACTGAAGCTTTCTTTGGACAA	CASSLAGTSPTEAFF	3	5.076657528683115E-5	45	TCRBV05-01*01	TCRBV05	TCRBV05-01	01								TCRBD01,TCRBD02	TCRBD01-01,TCRBD02-01		TCRBJ01-01*01	TCRBJ01	TCRBJ01-01	01				0	6	0	7	2	4	36	52	54	59	65	3	In	VDJ
TCGGCTGCTCCCTCCCAAACATCTGTGTACTTCTGTGCCAGCAGTACCCTTCTGACTAAAGTGAACACTGAAGCTTTCTTTGGACAA	CASSTLLTKVNTEAFF	7	1.1845534233593936E-4	48	TCRBV06-02/06-03*01	TCRBV06	TCRBV06-02/06-03	01				TCRBD02-01	TCRBD02	TCRBD02-01				01,02	TCRBJ01-01*01	TCRBJ01	TCRBJ01-01	01				5	3	2	9	8	0	33	45	53	58	61	7	In	VDJ
AACGCCTTGGAGCTGGACGACTCGGCCCTGTATCTCTGTGCCAGCAGCTTGCCAGGACAGATGAACACTGAAGCTTTCTTTGGACAA	CASSLPGQMNTEAFF	1	1.692219176227705E-5	45	TCRBV05-04*01	TCRBV05	TCRBV05-04	01				TCRBD01-01*01	TCRBD01	TCRBD01-01	01				TCRBJ01-01*01	TCRBJ01	TCRBJ01-01	01				1	1	1	5	3	0	36	51	54	60	61	1	In	VDJ
GAGTCGCCCAGCCCCAACCAGACCTCTCTGTACTTCTGTGCCAGCAGTTTAATGGGGCCAACTAATGAAAAACTGTTTTTTGGCAGT	CASSLMGPTNEKLFF	2	3.38443835245541E-5	45	TCRBV27-01*01	TCRBV27	TCRBV27-01	01				TCRBD01-01*01	TCRBD01	TCRBD01-01	01				TCRBJ01-04*01	TCRBJ01	TCRBJ01-04	01				2	0	7	0	2	0	36	51	53	-1	58	2	In	VDJ
CAGCGCACAGAGCAGGAGGACTCGGCCGTGTATCTCTGTGCCAGCAGCTACGGACAGGGGCGGAACGAAAAACTGTTTTTTGGCAGT	CASSYGQGRNEKLFF	2	3.38443835245541E-5	45	TCRBV07-02	TCRBV07	TCRBV07-02				01,02	TCRBD01-01*01	TCRBD01	TCRBD01-01	01				TCRBJ01-04*01	TCRBJ01	TCRBJ01-04	01				4	6	1	2	2	8	36	49	51	60	66	2	In	VDJ
CCGCCAGCACCAACCAGACATCTATGTACCTCTGTGCCAGCAGTTTATGCGAACAGGGGAGGTTCTCAGCCCCAGCATTTTGGTGAT		2	3.38443835245541E-5	49	TCRBV28-01*01	TCRBV28	TCRBV28-01	01				TCRBD01-01*01	TCRBD01	TCRBD01-01	01				TCRBJ01-05*01	TCRBJ01	TCRBJ01-05	01				0	6	3	2	3	6	32	49	52	59	65	2	Out	VDJ
CTGGAGTCCGCCAGCACCAACCAGACATCTATGTACCTCTGTGCCAGCAGTTTAACCCGGGGGTATCAGCCCCAGCATTTTGGTGAT	CASSLTRGYQPQHF	3	5.076657528683115E-5	42	TCRBV28-01*01	TCRBV28	TCRBV28-01	01				TCRBD02-01*01	TCRBD02	TCRBD02-01	01				TCRBJ01-05*01	TCRBJ01	TCRBJ01-05	01				2	1	8	2	3	5	39	54	57	63	64	3	In	VDJ
GCCAGCACCAACCAGACATCTATGTACCTCTGTGCCAGCAGACAATCTTACAGGGCAACTGACAATCAGCCCCAGCATTTTGGTGAT	CASRQSYRATDNQPQHF	2	3.38443835245541E-5	51	TCRBV28-01*01	TCRBV28	TCRBV28-01	01				TCRBD01-01*01	TCRBD01	TCRBD01-01	01				TCRBJ01-05*01	TCRBJ01	TCRBJ01-05	01				6	7	3	3	8	3	30	41	49	55	62	2	In	VDJ
TCCACTCTGACAGTGACCAGTGCCCATCCTGAAGACAGCAGCTTCTACATCTGCAGTGCTAGACGCTATGGCTACACCTTCGGTTCG	CSARRYGYTF	2	3.38443835245541E-5	30	TCRBV20-01*01	TCRBV20	TCRBV20-01	01				TCRBD02-01	TCRBD02	TCRBD02-01				01,02	TCRBJ01-02*01	TCRBJ01	TCRBJ01-02	01				2	0	8	6	0	4	51	-1	63	-1	65	2	In	VDJ
ACAGTGACCAGTGCCCATCCTGAAGACAGCAGCTTCTACATCTGCAGTGCTAGTCCGTGGGCCTCCTATGGCTACACCTTCGGTTCG	CSASPWASYGYTF	2	3.38443835245541E-5	39	TCRBV20-01*04	TCRBV20	TCRBV20-01	04				TCRBD01-01*01	TCRBD01	TCRBD01-01	01				TCRBJ01-02*01	TCRBJ01	TCRBJ01-02	01				2	3	8	0	4	4	42	54	58	62	65	2	In	VDJ
TCCACTCTGACAGTGACCAGTGCCCATCCTGAAGACAGCAGCTTCTACATCTGCAGTGCTACAGCCTATGGCTACACCTTCGGTTCG	CSATAYGYTF	2	3.38443835245541E-5	30	TCRBV20-01	TCRBV20	TCRBV20-01				01,04					TCRBD01,TCRBD02	TCRBD01-01,TCRBD02-01		TCRBJ01-02*01	TCRBJ01	TCRBJ01-02	01				4	1	4	5	0	4	51	-1	61	64	65	2	In	VDJ
AATGTGAGCACCTTGGAGCTGGGGGACTCGGCCCTTTATCTTTGCGCCAGCAGCAGAGACACGAACTATGGCTACACCTTCGGTTCG	CASSRDTNYGYTF	2	3.38443835245541E-5	39	TCRBV05-01*01	TCRBV05	TCRBV05-01	01				TCRBD01-01*01	TCRBD01	TCRBD01-01	01				TCRBJ01-02*01	TCRBJ01	TCRBJ01-02	01				4	2	2	6	3	2	42	54	57	61	63	2	In	VDJ
AAGATCCAGCCTGCAGAGCTTGGGGACTCGGCCGTGTATCTCTGTGCCAGCAGCCAAGGGACAGGGGATGGCTACACCTTCGGTTCG	CASSQGTGDGYTF	1	1.692219176227705E-5	39	TCRBV11-03*01	TCRBV11	TCRBV11-03	01				TCRBD01-01*01	TCRBD01	TCRBD01-01	01				TCRBJ01-02*01	TCRBJ01	TCRBJ01-02	01				5	0	0	2	3	6	42	54	57	-1	67	1	In	VDJ
GTCCACGGAGTCAGGGGACACAGCACTGTATTTCTGTGCCAGCAGACAAGCCGGGGACAGAGGGACGATGGCTACACCTTCGGTTCG		1	1.692219176227705E-5	47	TCRBV21-01*01	TCRBV21	TCRBV21-01	01				TCRBD01-01*01	TCRBD01	TCRBD01-01	01				TCRBJ01-02*01	TCRBJ01	TCRBJ01-02	01				6	7	0	5	8	6	34	45	53	60	67	1	Out	VDJ
GTGAGCACCTTGGAGCTGGGGGACTCGGCCCTTTATCTTTGCGCCAGCAGCTTGGCCCCGCGACAGGGGGGCTACACCTTCGGTTCG	CASSLAPRQGGYTF	2	3.38443835245541E-5	42	TCRBV05-01*01	TCRBV05	TCRBV05-01	01				TCRBD01-01*01	TCRBD01	TCRBD01-01	01				TCRBJ01-02*01	TCRBJ01	TCRBJ01-02	01				0	0	2	2	6	8	39	55	61	-1	69	2	In	VDJ
TCCGCCAGCACCAACCAGACATCTATGTACCTCTGTGCCAGCAGTTTGGCCCCGGGACAGGGGGCGTTCGGCTACACCTTCGGTTCG	CASSLAPGQGAFGYTF	1	1.692219176227705E-5	48	TCRBV28-01*01	TCRBV28	TCRBV28-01	01				TCRBD01-01*01	TCRBD01	TCRBD01-01	01				TCRBJ01-02*01	TCRBJ01	TCRBJ01-02	01				3	4	0	0	6	8	33	47	53	65	69	1	In	VDJ
GTGAGCACCTTGGAGCTGGGGGACTCGGCCCTTTATCTTTGCGCCAGCAGCTCCGGACAGGGTTTCCTCGGCTACACCTTCGGTTCG	CASSSGQGFLGYTF	2	3.38443835245541E-5	42	TCRBV05-01*01	TCRBV05	TCRBV05-01	01				TCRBD01-01*01	TCRBD01	TCRBD01-01	01				TCRBJ01-02*01	TCRBJ01	TCRBJ01-02	01				3	7	1	3	2	8	39	52	54	62	69	2	In	VDJ
ATCAATTCCCTGGAGCTTGGTGACTCTGCTGTGTATTTCTGTGCCAGCAGCCAAGACATTGGCAGGAGCGGCTACACCTTCGGTTCG	CASSQDIGRSGYTF	2	3.38443835245541E-5	42	TCRBV03-01/03-02*01	TCRBV03	TCRBV03-01/03-02	01								TCRBD01,TCRBD02	TCRBD01-01,TCRBD02-01		TCRBJ01-02*01	TCRBJ01	TCRBJ01-02	01				0	3	4	4	6	8	39	56	62	66	69	2	In	VDJ
AAGATCCAGCCCTCAGAACCCAGGGACTCAGCTGTGTACTTCTGTGCCAGCAGTTTACGGTCCAGGGACGGCTACACCTTCGGTTCG	CASSLRSRDGYTF	1	1.692219176227705E-5	39	TCRBV12-03/12-04*01	TCRBV12	TCRBV12-03/12-04	01								TCRBD01,TCRBD02	TCRBD01-01,TCRBD02-01		TCRBJ01-02*01	TCRBJ01	TCRBJ01-02	01				2	0	0	7	7	8	42	57	64	-1	69	1	In	VDJ
NNNTGTCGGCTGCTCCCTCCCAGACATCTGTGTACTTCTGTGCCAGCAGTGCTCTAAGTCATGACCTGCGAGCAGTACTTCGGGCCG		1	1.692219176227705E-5	43	TCRBV06	TCRBV06				TCRBV06-01,TCRBV06-05						TCRBD01,TCRBD02	TCRBD01-01,TCRBD02-01		TCRBJ02-07*01	TCRBJ02	TCRBJ02-07	01				4	3	2	7	11	6	38	51	62	65	68	1	Out	VDJ
TGAACGCCTTGGAGCTGGACGACTCGGCCCTGTATCTCTGTGCCAGCAGCCTCCTCGGACAGGGATGGCGAGCAGTACTTCGGGCCG		1	1.692219176227705E-5	43	TCRBV05-04*01	TCRBV05	TCRBV05-04	01				TCRBD01-01*01	TCRBD01	TCRBD01-01	01				TCRBJ02-07*01	TCRBJ02	TCRBJ02-07	01				4	4	1	3	6	6	38	50	56	64	68	1	Out	VDJ
CGCACAGAGCAGGGGGACTCGGCCATGTATCTCTGTGCCAGCAGCCTAGTGAGCGGGATGAGCTCCTACGAGCAGTACTTCGGGCCG	CASSLVSGMSSYEQYF	8	1.353775340982164E-4	48	TCRBV07-09*01	TCRBV07	TCRBV07-09	01				TCRBD02-01*02	TCRBD02	TCRBD02-01	02				TCRBJ02-07*01	TCRBJ02	TCRBJ02-07	01				1	4	6	3	2	0	33	49	51	58	62	8	In	VDJ
AACGCCTTGTTGCTGGGGGACTCGGCCCTCTATCTCTGTGCCAGCAGCCGCGGGGACAGCAGCTCCTACGAGCAGTACTTCGGGCCG	CASSRGDSSSYEQYF	5	8.461095881138525E-5	45	TCRBV05-06*01	TCRBV05	TCRBV05-06	01				TCRBD01-01*01	TCRBD01	TCRBD01-01	01				TCRBJ02-07*01	TCRBJ02	TCRBJ02-07	01				4	3	0	5	4	0	36	48	52	59	62	5	In	VDJ
CACCTACACGCCCTGCAGCCAGAAGACTCAGCCCTGTATCTCTGCGCCAGCAGCCAAGCGGGGGCCTACGAGCAGTACTTCGGGCCG	CASSQAGAYEQYF	2	3.38443835245541E-5	39	TCRBV04-01*01	TCRBV04	TCRBV04-01	01				TCRBD02-01*01	TCRBD02	TCRBD02-01	01				TCRBJ02-07*01	TCRBJ02	TCRBJ02-07	01				1	0	8	2	0	2	42	-1	58	-1	64	2	In	VDJ
GCTCCTTGGAGCTGGGGGACTCAGCCCTGTACTTCTGTGCCAGCAGATTCGCGACAGGATTTCCCCTACGAGCAGTACTTCGGGCCG		1	1.692219176227705E-5	46	TCRBV13-01*01	TCRBV13	TCRBV13-01	01				TCRBD01-01*01	TCRBD01	TCRBD01-01	01				TCRBJ02-07*01	TCRBJ02	TCRBJ02-07	01				6	6	2	4	6	2	35	46	52	58	64	1	Out	VDJ
GAGCTGAATGTGAACGCCTTGTTGCTGGGGGACTCGGCCCTCTATCTCTGTGCCAGCAGCTTGGGATACGAGCAGTACTTCGGGCCG	CASSLGYEQYF	1	1.692219176227705E-5	33	TCRBV05-06*01	TCRBV05	TCRBV05-06	01								TCRBD01,TCRBD02	TCRBD01-01,TCRBD02-01		TCRBJ02-07*01	TCRBJ02	TCRBJ02-07	01				0	0	2	8	0	4	48	-1	64	-1	66	1	In	VDJ
CACATCAATTCCCTGGAGCTTGGTGACTCTGCTGTGTATTTCTGTGCCAGCAGCCCAGATGGGGCTAACACCATATATTTTGGAGAG	CASSPDGANTIYF	2	3.38443835245541E-5	39	TCRBV03-01/03-02*01	TCRBV03	TCRBV03-01/03-02	01				TCRBD01-01*01	TCRBD01	TCRBD01-01	01				TCRBJ01-03*01	TCRBJ01	TCRBJ01-03	01				0	1	7	0	1	7	42	59	60	65	66	2	In	VDJ
GTCCACGGAGTCAGGGGACACAGCACTGTATTTCTGTGCCAGCAGCAGAGACAGGCCGTATCTGGAAACACCATATATTTTGGAGAG		2	3.38443835245541E-5	47	TCRBV21-01*01	TCRBV21	TCRBV21-01	01				TCRBD01-01*01	TCRBD01	TCRBD01-01	01				TCRBJ01-03*01	TCRBJ01	TCRBJ01-03	01				4	5	2	4	2	1	34	47	49	55	60	2	Out	VDJ
ATGTGAACGCCTTGGAGCTGGAGGACTCGGCCCTGTATCTCTGTGCCAGCAGCTTGATCGGCGGGAAACACCATATATTTTGGAGAG		1	1.692219176227705E-5	40	TCRBV05-08*01	TCRBV05	TCRBV05-08	01								TCRBD01,TCRBD02	TCRBD01-01,TCRBD02-01		TCRBJ01-03*01	TCRBJ01	TCRBJ01-03	01				1	1	9	0	3	4	41	56	59	62	63	1	Out	VDJ
GTGACATCGGCCCAAAAGAACCCGACAGCTTTCTATCTCTGTGCCAGTAGTAAGGGTTCTGGGGCCAACGTCCTGACTTTCGGGGCC	CASSKGSGANVLTF	3	5.076657528683115E-5	42	TCRBV19-01*01	TCRBV19	TCRBV19-01	01								TCRBD01,TCRBD02	TCRBD01-01,TCRBD02-01		TCRBJ02-06*01	TCRBJ02	TCRBJ02-06	01				4	1	5	3	0	1	39	-1	52	56	57	3	In	VDJ
ATCCAGCCCTCAGAACCCAGGGACTCAGCTGTGTACTTCTGTGCCAGCAGTCCGACAGGGTCTAATTCACCCCTCCACTTTGGGAAC	CASSPTGSNSPLHF	2	3.38443835245541E-5	42	TCRBV12	TCRBV12				TCRBV12-03/12-04,TCRBV12-04		TCRBD01-01*01	TCRBD01	TCRBD01-01	01				TCRBJ01-06*02	TCRBJ01	TCRBJ01-06	02				5	2	2	3	2	6	39	51	53	60	62	2	In	VDJ
CACATCAATTCCCTGGAGCTTGGTGACTCTGCTGTGTATTTCTGTGCCAGCGCCAGACGGGATAATTCACCCCTCCACTTTGGGAAC	CASARRDNSPLHF	2	3.38443835245541E-5	39	TCRBV03-01/03-02*01	TCRBV03	TCRBV03-01/03-02	01				TCRBD02-01	TCRBD02	TCRBD02-01				01,02	TCRBJ01-06*02	TCRBJ01	TCRBJ01-06	02				8	0	8	4	6	5	42	51	57	-1	61	2	In	VDJ
NNNNNNNTGTCGGCTGCTCCCTCCCAGACATCTGTGTACTTCTGTGCCAGCAGTGACCAGGTAGGGTCACCCCTCCACTTTGGGAAC	CASSDQVGSPLHF	2	3.38443835245541E-5	39	TCRBV06-01*01	TCRBV06	TCRBV06-01	01								TCRBD01,TCRBD02	TCRBD01-01,TCRBD02-01		TCRBJ01-06*02	TCRBJ01	TCRBJ01-06	02				3	5	4	4	1	10	42	56	57	61	66	2	In	VDJ
ATCGGCCCAAAAGAACCCGACAGCTTTCTATCTCTGTGCCAGTAGTTCCAAACAGCTTGTTGGATCCATGAGCAGTTCTTCGGGCCA		2	3.38443835245541E-5	47	TCRBV19-01*01	TCRBV19	TCRBV19-01	01				TCRBD01-01*01	TCRBD01	TCRBD01-01	01				TCRBJ02-01*01	TCRBJ02	TCRBJ02-01	01				5	12	3	5	5	8	34	46	51	55	67	2	Out	VDJ
GTGAGCACCTTGGAGCTGGGGGACTCGGCCCTTTATCTTTGCGCCAGCAGCGCCGGGACCCTCGGCAATGAGCAGTTCTTCGGGCCA	CASSAGTLGNEQFF	1	1.692219176227705E-5	42	TCRBV05-01*01	TCRBV05	TCRBV05-01	01								TCRBD01,TCRBD02	TCRBD01-01,TCRBD02-01		TCRBJ02-01*01	TCRBJ02	TCRBJ02-01	01				4	6	0	7	3	6	39	51	54	59	65	1	In	VDJ
NNNNNNNNNNNNNNNTGTCGGCTGCTCCCTCCCAGACATCTGTGTACTTGTGTGCCAGCAACGGGACACCAGCAGTTCTTCGGGCCA		1	1.692219176227705E-5	31	TCRBV06-08*01	TCRBV06	TCRBV06-08	01				TCRBD01-01*01	TCRBD01	TCRBD01-01	01				TCRBJ02-01*01	TCRBJ02	TCRBJ02-01	01				7	2	0	6	2	11	50	60	62	68	70	1	Out	VDJ
AATTTCCCCCTGATCCTGGAGTCGCCCAGCCCCAACCAGACCTCTCTGTACTTCTGTTCGAGGGTCTAGACCCAGTACTTCGGGCCA	CSRV*TQYF	6	1.015331505736623E-4	27	TCRBV27-01*01	TCRBV27	TCRBV27-01	01				TCRBD02-01*02	TCRBD02	TCRBD02-01	02				TCRBJ02-05*01	TCRBJ02	TCRBJ02-05	01				14	3	11	0	2	6	54	57	59	64	67	6	Stop	VDJ
GTGAACGCCTTGGAGCTGGACGACTCGGCCCTGTATCTCTGTGCCAGCAGCAAGCCAGGGGGCGGGGAGACCCAGTACTTCGGGCCA	CASSKPGGGETQYF	4	6.76887670491082E-5	42	TCRBV05-04*01	TCRBV05	TCRBV05-04	01				TCRBD01-01*01	TCRBD01	TCRBD01-01	01				TCRBJ02-05*01	TCRBJ02	TCRBJ02-05	01				4	3	4	0	4	5	39	51	55	63	66	4	In	VDJ
AGTGCCCATCCTGAAGACAGCAGCTTCTACATCTGCAGTGCTAGAGGGGGTGGGGCGGCCCGCTCAGATACGCAGTATTTTGGCCCA	CSARGGGAARSDTQYF	2	3.38443835245541E-5	48	TCRBV20	TCRBV20				TCRBV20-01,TCRBV20-or09_02		TCRBD01-01*01	TCRBD01	TCRBD01-01	01				TCRBJ02-03*01	TCRBJ02	TCRBJ02-03	01				1	8	7	0	5	4	33	46	51	56	64	2	In	VDJ
GCCCTGCAGCCAGAAGACTCAGCCCTGTATCTCTGCGCCAGCAGCCCCCTTCGGACGGTACACACAGATACGCAGTATTTTGGCCCA	CASSPLRTVHTDTQYF	2	3.38443835245541E-5	48	TCRBV04-01*01	TCRBV04	TCRBV04-01	01								TCRBD01,TCRBD02	TCRBD01-01,TCRBD02-01		TCRBJ02-03*01	TCRBJ02	TCRBJ02-03	01				4	6	1	7	6	2	33	46	52	56	62	2	In	VDJ
ATCAATTCCCTGGAGCTTGGTGACTCTGCTGTGTATTTCTGTGCCAGCAGCCAACGGGATGGTTCCGGGGAGCTGTTTTTTGGAGAA	CASSQRDGSGELFF	2	3.38443835245541E-5	42	TCRBV03-01/03-02*01	TCRBV03	TCRBV03-01/03-02	01				TCRBD02-01*02	TCRBD02	TCRBD02-01	02				TCRBJ02-02*01	TCRBJ02	TCRBJ02-02	01				2	5	8	3	0	6	39	-1	54	59	64	2	In	VDJ
NCTCTCACTGTGACATCGGCCCAAAAGAACCCGACAGCTTTCTATCTCTGTGCCGTAAGATTCGCCGGGGAGCTGTTTTTTGGAGAA	CAVRFAGELFF	2	3.38443835245541E-5	33	TCRBV19-01*01	TCRBV19	TCRBV19-01	01								TCRBD01,TCRBD02	TCRBD01-01,TCRBD02-01		TCRBJ02-02*01	TCRBJ02	TCRBJ02-02	01				11	4	2	8	4	6	48	54	58	60	64	2	In	VDJ
ATCCGGTCCACAAAGCTGGAGGACTCAGCCATGTACTTCTGTGCCAGCAGGTGGACAGGGGGCACCGGGGAGCTGTTTTTTGGAGAA	CASRWTGGTGELFF	1	1.692219176227705E-5	42	TCRBV02-01	TCRBV02	TCRBV02-01				01,03	TCRBD01-01*01	TCRBD01	TCRBD01-01	01				TCRBJ02-02*01	TCRBJ02	TCRBJ02-02	01				6	0	1	1	2	4	39	50	52	-1	62	1	In	VDJ
CTTCACATCAATTCCCTGGAGCTTGGTGACTCTGCTGTGTATTTCTGTGCCAGCAGCCATGGAACCGGGGAGCTGTTTTTTGGAGAA	CASSHGTGELFF	2	3.38443835245541E-5	36	TCRBV03-01/03-02*01	TCRBV03	TCRBV03-01/03-02	01								TCRBD01,TCRBD02	TCRBD01-01,TCRBD02-01		TCRBJ02-02*01	TCRBJ02	TCRBJ02-02	01				3	0	1	8	1	5	45	59	60	-1	63	2	In	VDJ
GTGAACGCCTTGTTGCTGGGGGACTCGGCCCTCTATCTCTGTGCCAGCAGCTTTAACAGGGGGACGCCTGAAGCTTTCTTTGGACAA	CASSFNRGTPEAFF	4	6.76887670491082E-5	42	TCRBV05-06*01	TCRBV05	TCRBV05-06	01				TCRBD01-01*01	TCRBD01	TCRBD01-01	01				TCRBJ01-01*01	TCRBJ01	TCRBJ01-01	01				2	4	3	1	2	6	39	53	55	63	67	4	In	VDJ
CAGCCCTCAGAACCCAGGGACTCAGCTGTGTACTTCTGTGCCAGCACTCTCGGCTTAGGGGTGAACACTGAAGCTTTCTTTGGACAA	CASTLGLGVNTEAFF	2	3.38443835245541E-5	45	TCRBV12	TCRBV12				TCRBV12-03/12-04,TCRBV12-04		TCRBD01-01*01	TCRBD01	TCRBD01-01	01				TCRBJ01-01*01	TCRBJ01	TCRBJ01-01	01				7	0	5	2	10	0	36	46	56	-1	61	2	In	VDJ
ATCCAGTCCACGGAGTCAGGGGACACAGCACTGTATTTCTGTGCCAGCAGCACCGACCTGAAGAACACTGAAGCTTTCTTTGGACAA	CASSTDLKNTEAFF	2	3.38443835245541E-5	42	TCRBV21-01*01	TCRBV21	TCRBV21-01	01								TCRBD01,TCRBD02	TCRBD01-01,TCRBD02-01		TCRBJ01-01*01	TCRBJ01	TCRBJ01-01	01				4	5	2	7	2	1	39	52	54	57	62	2	In	VDJ
GAGTCGCCCAGCCCCAACCAGACCTCTCTGTACTTCTGTGCCAGCAGTCCAAGGACAGGCTTCAACACTGAAGCTTTCTTTGGACAA	CASSPRTGFNTEAFF	2	3.38443835245541E-5	45	TCRBV27-01*01	TCRBV27	TCRBV27-01	01				TCRBD01-01*01	TCRBD01	TCRBD01-01	01				TCRBJ01-01*01	TCRBJ01	TCRBJ01-01	01				5	4	1	4	4	2	36	48	52	59	63	2	In	VDJ
CAGCGCACAGAGCAGGGGGACTCGGCCATGTATCTCTGTGCCAGCAGCCTGAGACAGGGGGTGGGCGAAAAACTGTTTTTTGGCAGT	CASSLRQGVGEKLFF	4	6.76887670491082E-5	45	TCRBV07-09*01	TCRBV07	TCRBV07-09	01				TCRBD01-01*01	TCRBD01	TCRBD01-01	01				TCRBJ01-04*01	TCRBJ01	TCRBJ01-04	01				5	5	2	1	4	8	36	48	52	61	66	4	In	VDJ
GTCCACGGAGTCAGGGGACACAGCACTGTATTTCTGTGCCAGCAGCAAATGGGACCTGACAAAGGTCAGCCCCAGCATTTTGGTGAT		2	3.38443835245541E-5	47	TCRBV21-01*01	TCRBV21	TCRBV21-01	01								TCRBD01,TCRBD02	TCRBD01-01,TCRBD02-01		TCRBJ01-05*01	TCRBJ01	TCRBJ01-05	01				2	10	0	7	1	6	34	49	50	55	65	2	Out	VDJ
AGCACCTTGGAGCTGGGGGACTCGGCCCTTTATCTTTGCGCCAGCAGCCAAGGACAGGGACTCAATCAGCCCCAGCATTTTGGTGAT	CASSQGQGLNQPQHF	2	3.38443835245541E-5	45	TCRBV05-01*01	TCRBV05	TCRBV05-01	01				TCRBD01-01*01	TCRBD01	TCRBD01-01	01				TCRBJ01-05*01	TCRBJ01	TCRBJ01-05	01				4	3	1	3	3	3	36	48	51	59	62	2	In	VDJ
GAGTCCGCCAGCACCAACCAGACATCTATGTACCTCTGTGCCAGCACGGGTGTGGAGCCCCACAATCAGCCCCAGCATTTTGGTGAT	CASTGVEPHNQPQHF	2	3.38443835245541E-5	45	TCRBV28-01*01	TCRBV28	TCRBV28-01	01				TCRBD02-01	TCRBD02	TCRBD02-01				01,02	TCRBJ01-05*01	TCRBJ01	TCRBJ01-05	01				7	12	8	4	0	3	36	-1	46	50	62	2	In	VDJ
CACGCCCTGCAGCCAGAAGACTCAGCCCTGTATCTCTGCGCCAGCAGCCAAGGACAGGGGACAAATCAGCCCCAGCATTTTGGTGAT	CASSQGQGTNQPQHF	2	3.38443835245541E-5	45	TCRBV04-01*01	TCRBV04	TCRBV04-01	01				TCRBD01-01*01	TCRBD01	TCRBD01-01	01				TCRBJ01-05*01	TCRBJ01	TCRBJ01-05	01				1	3	2	2	0	4	36	-1	52	60	63	2	In	VDJ
GCCTTGTTGCTGGGGGACTCGGCCCTGTATCTCTGTGCCAGCAGCTTGGCCTCGACAGTCCCTAATTCACCCCTCCACTTTGGGAAT	CASSLASTVPNSPLHF	1	1.692219176227705E-5	48	TCRBV05-05*01	TCRBV05	TCRBV05-05	01				TCRBD01-01*01	TCRBD01	TCRBD01-01	01				TCRBJ01-06*01	TCRBJ01	TCRBJ01-06	01				0	4	2	5	4	6	33	49	53	58	62	1	In	VDJ
TCAATTCCCTGGAGCTTGGTGACTCTGCTGTGTATTTCTGTGCCAGCAGCCACTGACCGCCTCAACTCTGGCTACACCTTCGGTTCG		4	6.76887670491082E-5	43	TCRBV03-01/03-02*01	TCRBV03	TCRBV03-01/03-02	01								TCRBD01,TCRBD02	TCRBD01-01,TCRBD02-01		TCRBJ01-02*01	TCRBJ01	TCRBJ01-02	01				3	11	2	7	2	7	38	52	54	57	68	4	Out	VDJ
ATCCGGTCCACAAAGCTGGAGGACTCAGCCATGTACTTCTGTGCCAGCAGTGAAGAAGGCCAGGGTTATGGCTACACCTTCGGTTCG	CASSEEGQGYGYTF	6	1.015331505736623E-4	42	TCRBV02-01	TCRBV02	TCRBV02-01				01,03	TCRBD01-01*01	TCRBD01	TCRBD01-01	01				TCRBJ01-02*01	TCRBJ01	TCRBJ01-02	01				1	1	4	3	5	5	39	55	60	65	66	6	In	VDJ
ATGTGAACGCCTTGTTGCTGGGGGACTCGGCCCTCTATCTCTGTGCCAGCAGCCAGGGACAGGGATTATGGCTACACCTTCGGTTCG		1	1.692219176227705E-5	40	TCRBV05-06*01	TCRBV05	TCRBV05-06	01				TCRBD01-01*01	TCRBD01	TCRBD01-01	01				TCRBJ01-02*01	TCRBJ01	TCRBJ01-02	01				4	2	0	3	2	5	41	53	55	64	66	1	Out	VDJ
CTGATTCTGGAGTCCGCCAGCACCAACCAGACATCTATGTACCTCTGTGCCAGCAGTTTTTCTGTCTATGGCTACACCTTCGGTTCG	CASSFSVYGYTF	1	1.692219176227705E-5	36	TCRBV28-01*01	TCRBV28	TCRBV28-01	01				TCRBD02-01	TCRBD02	TCRBD02-01				01,02	TCRBJ01-02*01	TCRBJ01	TCRBJ01-02	01				3	2	4	10	2	4	45	59	61	63	65	1	In	VDJ
ATCCGGTCCACAAAGCTGGAGGACTCAGCCATGTACTTCTGTGCCAGCCTCCAAAACCCTAGTGGCTATGGCTACACCTTCGGTTCG	CASLQNPSGYGYTF	1	1.692219176227705E-5	42	TCRBV02-01	TCRBV02	TCRBV02-01				01,03	TCRBD02-01	TCRBD02	TCRBD02-01				01,02	TCRBJ01-02*01	TCRBJ01	TCRBJ01-02	01				8	3	4	8	10	4	39	48	58	62	65	1	In	VDJ
ACTGTGAGCAACATGAGCCCTGAAGACAGCAGCATATATCTCTGCAGCGTTGGGACAGGGTCTAGCTATGGCTACACCTTCGGTTCG	CSVGTGSSYGYTF	2	3.38443835245541E-5	39	TCRBV29-01	TCRBV29	TCRBV29-01				01,02	TCRBD01-01*01	TCRBD01	TCRBD01-01	01				TCRBJ01-02*01	TCRBJ01	TCRBJ01-02	01				4	5	1	3	0	4	42	-1	52	60	65	2	In	VDJ
AACGCCTTGTTGCTGGGGGACTCGGCCCTCTATCTCTGTGCCAGCAGCTTCGGTCGGGGAGACCCCTATGGCTACACCTTCGGTTCG	CASSFGRGDPYGYTF	1	1.692219176227705E-5	45	TCRBV05-06*01	TCRBV05	TCRBV05-06	01				TCRBD02-01	TCRBD02	TCRBD02-01				01,02	TCRBJ01-02*01	TCRBJ01	TCRBJ01-02	01				2	6	8	3	4	4	36	50	54	59	65	1	In	VDJ
NNNNTGTCGGCTGCTCCCTCCCAGACATCTGTGTACTTCTGTGCCAGCAGTCCCGCCGTAGGTGACTATGGCTACACCTTCGGTTCG	CASSPAVGDYGYTF	2	3.38443835245541E-5	42	TCRBV06-05*01	TCRBV06	TCRBV06-05	01								TCRBD01,TCRBD02	TCRBD01-01,TCRBD02-01		TCRBJ01-02*01	TCRBJ01	TCRBJ01-02	01				5	2	5	4	8	3	39	51	59	62	64	2	In	VDJ
AAGATCCGGTCCACAAAGCTGGAGGACTCAGCCATGTACTTCTGTGCCAGCAGCCGACAGGGGGACTATGGCTACACCTTCGGTTCG	CASSRQGDYGYTF	1	1.692219176227705E-5	39	TCRBV02-01	TCRBV02	TCRBV02-01				01,03	TCRBD01-01*01	TCRBD01	TCRBD01-01	01				TCRBJ01-02*01	TCRBJ01	TCRBJ01-02	01				6	0	2	1	2	3	42	53	55	-1	64	1	In	VDJ
GCCCTGCAGCCAGAAGACTCAGCCCTGTATCTCTGCGCCAGCAAGCCCGGGACAGGGGTAGTTCACTATGGCTACACCTTCGGTTCG	CASKPGTGVVHYGYTF	2	3.38443835245541E-5	48	TCRBV04-01*01	TCRBV04	TCRBV04-01	01				TCRBD01-01*01	TCRBD01	TCRBD01-01	01				TCRBJ01-02*01	TCRBJ01	TCRBJ01-02	01				7	6	0	2	5	3	33	43	48	58	64	2	In	VDJ
NNNNNNNTGTCGGCTGCTCCCTCCCAGACATCTGTGTACTTCTGTGCCAGCAGCCCTCAGGGTCACTATGGCTACACCTTCGGTTCG	CASSPQGHYGYTF	2	3.38443835245541E-5	39	TCRBV06	TCRBV06				TCRBV06-02,TCRBV06-05		TCRBD01-01*01	TCRBD01	TCRBD01-01	01				TCRBJ01-02*01	TCRBJ01	TCRBJ01-02	01				0	2	4	3	0	3	42	-1	57	62	64	2	In	VDJ
ATCAATTCCCTGGAGCTTGGTGACTCTGCTGTGTATTTCTGTGCCAGCAGCCAAGTGGGAGGCCACTATGGCTACACCTTCGGTTCG	CASSQVGGHYGYTF	1	1.692219176227705E-5	42	TCRBV03-01/03-02*01	TCRBV03	TCRBV03-01/03-02	01				TCRBD02-01*02	TCRBD02	TCRBD02-01	02				TCRBJ01-02*01	TCRBJ01	TCRBJ01-02	01				1	2	9	1	1	3	39	55	56	62	64	1	In	VDJ
TCCAGTCCACGGAGTCAGGGGACACAGCACTGTATTTCTGTGCCAGCAGCAAGGGACAGCTGGAACTATGGCTACACCTTCGGTTCG		1	1.692219176227705E-5	43	TCRBV21-01*01	TCRBV21	TCRBV21-01	01				TCRBD01-01*01	TCRBD01	TCRBD01-01	01				TCRBJ01-02*01	TCRBJ01	TCRBJ01-02	01				3	4	0	5	0	2	38	-1	52	59	63	1	Out	VDJ
ATCAATTCCCTGGAGCTTGGTGACTCTGCTGTGTATTTCTGTGCCAGCAGCCAGGCAGGCTCGAACTATGGCTACACCTTCGGTTCG	CASSQAGSNYGYTF	1	1.692219176227705E-5	42	TCRBV03-01/03-02*01	TCRBV03	TCRBV03-01/03-02	01				TCRBD01-01*01	TCRBD01	TCRBD01-01	01				TCRBJ01-02*01	TCRBJ01	TCRBJ01-02	01				3	4	4	4	2	2	39	53	55	59	63	1	In	VDJ
CTGATTCTGGAGTCCGCCAGCACCAACCAGACATCTATGTACCTCTGTGCCAGCAACTCAGGTTCGCGAGGCTACACCTTCGGTTCG	CASNSGSRGYTF	3	5.076657528683115E-5	36	TCRBV28-01*01	TCRBV28	TCRBV28-01	01				TCRBD01-01*01	TCRBD01	TCRBD01-01	01				TCRBJ01-02*01	TCRBJ01	TCRBJ01-02	01				7	7	4	4	3	8	45	55	58	62	69	3	In	VDJ
GTGAACGCCTTGGAGCTGGACGACTCGGCCCTGTATCTCTGTGCCAGCAGCCCGGGCGTTATGGGGGACCGCTACACCTTCGGTTCG	CASSPGVMGDRYTF	1	1.692219176227705E-5	42	TCRBV05-04*01	TCRBV05	TCRBV05-04	01								TCRBD01,TCRBD02	TCRBD01-01,TCRBD02-01		TCRBJ01-02*01	TCRBJ01	TCRBJ01-02	01				4	1	0	7	13	9	39	51	64	69	70	1	In	VDJ
CTGACCTTGTCCACTCTGACAGTGACCAGTGCCCATCCTGAAGACAGCAGCTTCTACATCTGCAGTGCTCTCGGGGTATTCGGTTCG	CSALGVF	2	3.38443835245541E-5	21	TCRBV20-01	TCRBV20	TCRBV20-01				01,04	TCRBD02-01*01	TCRBD02	TCRBD02-01	01				TCRBJ01-02*01	TCRBJ01	TCRBJ01-02	01				5	2	8	3	2	17	60	69	71	76	78	2	In	VDJ
CACGCCCTGCAGCCAGAAGACTCAGCCCTGTATCTCTGCGCCAGCAGCCAAGTTGGCGGGAGAAGGTACGAGCAGTACTTCGGGCCG	CASSQVGGRRYEQYF	2	3.38443835245541E-5	45	TCRBV04-01*01	TCRBV04	TCRBV04-01	01				TCRBD02-01*02	TCRBD02	TCRBD02-01	02				TCRBJ02-07*01	TCRBJ02	TCRBJ02-07	01				1	4	7	2	3	4	36	52	55	62	66	2	In	VDJ
NCTCTCACTGTGACATCGGCCCAAAAGAACCCGACAGCTTTCTATCTCTGTGCCAGTAGTAGTATCTACGAGCAGTACTTCGGGCCG	CASSSIYEQYF	3	5.076657528683115E-5	33	TCRBV19-01*01	TCRBV19	TCRBV19-01	01				TCRBD02-01	TCRBD02	TCRBD02-01				01,02	TCRBJ02-07*01	TCRBJ02	TCRBJ02-07	01				4	1	5	9	1	3	48	61	62	64	65	3	In	VDJ
GCCCATCCTGAAGACAGCAGCTTCTACATCTGCAGTGCTAGAGATAGTTACCGAGGCCCGGACTCCTACGAGCAGTACTTCGGGCCG	CSARDSYRGPDSYEQYF	5	8.461095881138525E-5	51	TCRBV20	TCRBV20				TCRBV20-01,TCRBV20-or09_02		TCRBD02-01*02	TCRBD02	TCRBD02-01	02				TCRBJ02-07*01	TCRBJ02	TCRBJ02-07	01				0	6	11	1	8	0	30	44	52	56	62	5	In	VDJ
AAGATCCAGCCCTCAGAACCCAGGGACTCAGCTGTGTACTTCTGTGCCAGCAGTTTGGGACTATCCTACGAGCAGTACTTCGGGCCG	CASSLGLSYEQYF	1	1.692219176227705E-5	39	TCRBV12-03/12-04*01	TCRBV12	TCRBV12-03/12-04	01				TCRBD02-01	TCRBD02	TCRBD02-01				01,02	TCRBJ02-07*01	TCRBJ02	TCRBJ02-07	01				3	0	0	9	0	1	42	-1	56	-1	63	1	In	VDJ
GTGAGCACCTTGGAGCTGGGGGACTCGGCCCTTTATCTTTGCGCCAGCAGCTTGTTAACAGCAGCCTACGAGCAGTACTTCGGGCCG	CASSLLTAAYEQYF	1	1.692219176227705E-5	42	TCRBV05-01*01	TCRBV05	TCRBV05-01	01				TCRBD01-01*01	TCRBD01	TCRBD01-01	01				TCRBJ02-07*01	TCRBJ02	TCRBJ02-07	01				1	3	3	5	3	2	39	54	57	61	64	1	In	VDJ
CTTGGAGCTGGGGGACTCGGCCCTTTATCTTTGCGCCAGCAGCTTGGCCTTGTAAGGACAGGGCCCTACGAGCAGTACTTCGGGCCG		1	1.692219176227705E-5	50	TCRBV05-01*01	TCRBV05	TCRBV05-01	01				TCRBD01-01*01	TCRBD01	TCRBD01-01	01				TCRBJ02-07*01	TCRBJ02	TCRBJ02-07	01				0	1	1	3	8	2	31	47	55	63	64	1	Out	VDJ
TCCGGTCCACAAAGCTGGAGGACTCAGCCATGTACTTCTGTGCCAGCAGTGACACGGGACACAAACTACGAGCAGTACTTCGGGCCG		1	1.692219176227705E-5	43	TCRBV02-01	TCRBV02	TCRBV02-01				01,03	TCRBD01-01*01	TCRBD01	TCRBD01-01	01				TCRBJ02-07*01	TCRBJ02	TCRBJ02-07	01				3	4	0	6	3	3	38	52	55	61	65	1	Out	VDJ
TTAAATCTTCACATCAATTCCCTGGAGCTTGGTGACTCTGCTGTGTATTTCTGTGCCAGCAGCCAATACGAGCAGTACTTCGGGCCG	CASSQYEQYF	1	1.692219176227705E-5	30	TCRBV03-01/03-02*01	TCRBV03	TCRBV03-01/03-02	01											TCRBJ02-07*01	TCRBJ02	TCRBJ02-07	01				2	0	0	0	0	4	51	-1	-1	-1	66	1	In	VJ
GAGTCGCCCAGCCCCAACCAGACCTCTCTGTACTTCTGTGCCAGCAGTTTATCGGGGCAGGGGGTCCACGAGCAGTACTTCGGGCCG	CASSLSGQGVHEQYF	1	1.692219176227705E-5	45	TCRBV27-01*01	TCRBV27	TCRBV27-01	01				TCRBD01-01*01	TCRBD01	TCRBD01-01	01				TCRBJ02-07*01	TCRBJ02	TCRBJ02-07	01				0	3	4	1	4	5	36	53	57	64	67	1	In	VDJ
CATCGGCCCAAAAGAACCCGACAGCTTTCTATCTCTGTGCCAGTAGTAAACCGGGACAGGGGGTAGGGAGAGCAGTACTTCGGGCCG		1	1.692219176227705E-5	46	TCRBV19-01*01	TCRBV19	TCRBV19-01	01				TCRBD01-01*01	TCRBD01	TCRBD01-01	01				TCRBJ02-07*01	TCRBJ02	TCRBJ02-07	01				4	6	0	1	4	7	35	48	52	63	69	1	Out	VDJ
AAGATCCGGTCCACAAAGCTGGAGGACTCAGCCATGTACTTCTGTGCCAGCTGGAAGGGCTCTGGAAACACCATATATTTTGGAGAG	CASWKGSGNTIYF	2	3.38443835245541E-5	39	TCRBV02-01	TCRBV02	TCRBV02-01				01,03					TCRBD01,TCRBD02	TCRBD01-01,TCRBD02-01		TCRBJ01-03*01	TCRBJ01	TCRBJ01-03	01				8	0	5	3	4	0	42	51	55	-1	59	2	In	VDJ
GAGCTGGGGGACTCAGCTTTGTATTTCTGTGCCAGCAGCGGATTCTCGCGGCACTCCTCTGGGGCCAACGTCCTGACTTTCGGGGCC	CASSGFSRHSSGANVLTF	1	1.692219176227705E-5	54	TCRBV09-01*01	TCRBV09	TCRBV09-01	01				TCRBD02-01	TCRBD02	TCRBD02-01				01,02	TCRBJ02-06*01	TCRBJ02	TCRBJ02-06	01				3	5	7	5	7	0	27	40	47	51	56	1	In	VDJ
ACTGTGACATCGGCCCAAAAGAACCCGACAGCTTTCTATCTCTGTGCCAGTAGTCTACAGGGTAGGCACATTCAGTACTTCGGCGCC	CASSLQGRHIQYF	1	1.692219176227705E-5	39	TCRBV19-01*01	TCRBV19	TCRBV19-01	01				TCRBD01-01*01	TCRBD01	TCRBD01-01	01				TCRBJ02-04*01	TCRBJ02	TCRBJ02-04	01				5	5	3	3	2	8	42	54	56	62	67	1	In	VDJ
TCCACTCTGACAGTGACCAGTGCCCATCCTGAAGACAGCAGCTTCTACATCTGCAGTGCTAGAGACCGACGGTCCGACTTCGGCGCC	CSARDRRSDF	1	1.692219176227705E-5	30	TCRBV20-01*01	TCRBV20	TCRBV20-01	01								TCRBD01,TCRBD02	TCRBD01-01,TCRBD02-01		TCRBJ02-04*01	TCRBJ02	TCRBJ02-04	01				0	6	2	7	2	17	51	65	67	70	76	1	In	VDJ
AGCACCTTGGAGCTGGGGGACTCGGCCCTTTATCTTTGCGCCAGCAGCTTGGCGGGGGGGCAGGATTCACCCCTCCACTTTGGGAAC	CASSLAGGQDSPLHF	2	3.38443835245541E-5	45	TCRBV05-01*01	TCRBV05	TCRBV05-01	01				TCRBD02-01*01	TCRBD02	TCRBD02-01	01				TCRBJ01-06*02	TCRBJ01	TCRBJ01-06	02				0	4	8	0	0	8	36	-1	52	60	64	2	In	VDJ
GCCCTCAGAACCCAGGGACTCAGCTGTGTACTTCTGTGCCAGCAGCTCCGGACAGGGGGACTGAATTCACCCCTCCACTTTGGGAAC		2	3.38443835245541E-5	47	TCRBV12	TCRBV12				TCRBV12-03/12-04,TCRBV12-04		TCRBD01-01*01	TCRBD01	TCRBD01-01	01				TCRBJ01-06*02	TCRBJ01	TCRBJ01-06	02				6	4	1	1	4	7	34	45	49	59	63	2	Out	VDJ
GTGACATCGGCCCAAAAGAACCCGACAGCTTTCTATCTCTGTGCCAGTAGACGACAGGGATTGGAGTCACCCCTCCACTTTGGGAAC	CASRRQGLESPLHF	2	3.38443835245541E-5	42	TCRBV19-01*01	TCRBV19	TCRBV19-01	01				TCRBD01-01*01	TCRBD01	TCRBD01-01	01				TCRBJ01-06*02	TCRBJ01	TCRBJ01-06	02				6	7	2	3	2	10	39	50	52	59	66	2	In	VDJ
NNNCCCTCACGTTGGCGTCTGCTGTACCCTCTCAGACATCTGTGTACTTCTGTGCCATCTAGATCGCGCTCGGAGTTCTTCGGGCCA		2	3.38443835245541E-5	31	TCRBV06-04*01	TCRBV06	TCRBV06-04	01				TCRBD02-01	TCRBD02	TCRBD02-01				01,02	TCRBJ02-01*01	TCRBJ02	TCRBJ02-01	01				10	11	4	8	1	14	50	57	58	62	73	2	Out	VDJ
CTGAGCTCTCTGGAGCTGGGGGACTCAGCTTTGTATTTCTGTGCCAGCAGCGCGACAGGGGGCAAGCATGAGCAGTTCTTCGGGCCA	CASSATGGKHEQFF	1	1.692219176227705E-5	42	TCRBV09-01*01	TCRBV09	TCRBV09-01	01				TCRBD01-01*01	TCRBD01	TCRBD01-01	01				TCRBJ02-01*01	TCRBJ02	TCRBJ02-01	01				3	4	2	0	1	8	39	52	53	63	67	1	In	VDJ
NTGTCGGCTGCTCCCTCCCAGACATCTGTGTACTTCTGTGCCAGCAGTTACGCACTAGCGGGAGTCAATGAGCAGTTCTTCGGGCCA	CASSYALAGVNEQFF	2	3.38443835245541E-5	45	TCRBV06-05*01	TCRBV06	TCRBV06-05	01				TCRBD02-01*02	TCRBD02	TCRBD02-01	02				TCRBJ02-01*01	TCRBJ02	TCRBJ02-01	01				2	1	3	2	2	6	36	51	53	64	65	2	In	VDJ
ATCCAGCCCTCAGAACCCAGGGACTCAGCTGTGTACTTCTGTGCCAGCAGTTTAGGGACCTCTAGCAATGAGCAGTTCTTCGGGCCA	CASSLGTSSNEQFF	1	1.692219176227705E-5	42	TCRBV12	TCRBV12				TCRBV12-03/12-04,TCRBV12-04						TCRBD01,TCRBD02	TCRBD01-01,TCRBD02-01		TCRBJ02-01*01	TCRBJ02	TCRBJ02-01	01				1	6	1	7	0	6	39	-1	55	59	65	1	In	VDJ
CTGAGCTCTCTGGAGCTGGGGGACTCAGCTTTGTATTTCTGTGCCAGCAGCGTAGGGACGGATTACAATGAGCAGTTCTTCGGGCCA	CASSVGTDYNEQFF	1	1.692219176227705E-5	42	TCRBV09-01*01	TCRBV09	TCRBV09-01	01								TCRBD01,TCRBD02	TCRBD01-01,TCRBD02-01		TCRBJ02-01*01	TCRBJ02	TCRBJ02-01	01				0	4	1	7	0	4	39	-1	55	59	63	1	In	VDJ
CAGCGCACAGAGCAGGGGGACTCGGCCATGTATCTCTGTGCCAGCAGCCCCGGACAGGGGGCGACTGAGACCCAGTACTTCGGGCCA	CASSPGQGATETQYF	8	1.353775340982164E-4	45	TCRBV07-09*01	TCRBV07	TCRBV07-09	01				TCRBD01-01*01	TCRBD01	TCRBD01-01	01				TCRBJ02-05*01	TCRBJ02	TCRBJ02-05	01				5	4	1	0	3	5	36	48	51	62	66	8	In	VDJ
NNNNTGTCGGCTGCTCCCTCCCAGACATCTGTGTACTTCTGTGCCAGCAGTGGAGGGGCACTCGCAGATACGCAGTATTTTGGCCCA	CASSGGALADTQYF	6	1.015331505736623E-4	42	TCRBV06	TCRBV06				TCRBV06-01,TCRBV06-05						TCRBD01,TCRBD02	TCRBD01-01,TCRBD02-01		TCRBJ02-03*01	TCRBJ02	TCRBJ02-03	01				4	6	5	2	1	4	39	52	53	58	64	6	In	VDJ
CATGAGCTCCTTGGAGCTGGGGGACTCAGCCCTGTACTTCTGTGCCAGCAGCCCAAGACAGTCACCGGGGAGCTGTTTTTTGGAGAA		1	1.692219176227705E-5	41	TCRBV13-01*01	TCRBV13	TCRBV13-01	01				TCRBD01-01*01	TCRBD01	TCRBD01-01	01				TCRBJ02-02*01	TCRBJ02	TCRBJ02-02	01				5	1	2	5	4	4	40	52	56	61	62	1	Out	VDJ
TCCGCCAGCACCAACCAGACATCTATGTACCTCTGTGCCAGCAGCACGACCGGGACGTTGAACACCGGGGAGCTGTTTTTTGGAGAA	CASSTTGTLNTGELFF	3	5.076657528683115E-5	48	TCRBV28-01*01	TCRBV28	TCRBV28-01	01								TCRBD01,TCRBD02	TCRBD01-01,TCRBD02-01		TCRBJ02-02*01	TCRBJ02	TCRBJ02-02	01				6	3	0	7	7	1	33	44	51	56	59	3	In	VDJ
NTGTCGGCTGCTCCCTCCCAGACATCTGTGTACTTCTGTGCCAGCAGACCTCCCCGACAGGGGGCCATTGAAGCTTTCTTTGGACAA	CASRPPRQGAIEAFF	2	3.38443835245541E-5	45	TCRBV06-05*01	TCRBV06	TCRBV06-05	01				TCRBD01-01*01	TCRBD01	TCRBD01-01	01				TCRBJ01-01*01	TCRBJ01	TCRBJ01-01	01				6	3	2	0	8	7	36	47	55	65	68	2	In	VDJ
ATCCGGTCCACAAAGCTGGAGGACTCAGCCATGTACTTCTGTGCCAGCAGTGTGACACTTTCCGGGGCTGAAGCTTTCTTTGGACAA	CASSVTLSGAEAFF	2	3.38443835245541E-5	42	TCRBV02-01	TCRBV02	TCRBV02-01				01,03	TCRBD02-01*01	TCRBD02	TCRBD02-01	01				TCRBJ01-01*01	TCRBJ01	TCRBJ01-01	01				4	0	8	3	10	6	39	52	62	-1	67	2	In	VDJ
GTGACATCGGCCCAAAAGAACCCGACAGCTTTCTATCTCTGTGCCAGTAGTAGAAGGGCCATGAACACTGAAGCTTTCTTTGGACAA	CASSRRAMNTEAFF	2	3.38443835245541E-5	42	TCRBV19-01*01	TCRBV19	TCRBV19-01	01								TCRBD01,TCRBD02	TCRBD01-01,TCRBD02-01		TCRBJ01-01*01	TCRBJ01	TCRBJ01-01	01				4	3	5	3	2	0	39	52	54	58	61	2	In	VDJ
CAGCCCTCAGAACCCAGGGACTCAGCTGTGTATTTTTGTGCTAGTGGTACCGGACACCTCCGGAACACTGAAGCTTTCTTTGGACAA	CASGTGHLRNTEAFF	2	3.38443835245541E-5	45	TCRBV12-05*01	TCRBV12	TCRBV12-05	01				TCRBD01-01*01	TCRBD01	TCRBD01-01	01				TCRBJ01-01*01	TCRBJ01	TCRBJ01-01	01				5	6	1	6	3	1	36	48	51	56	62	2	In	VDJ
CAGGGGGACTCGGCCGTGTATGTCTGTGCAAGTCGCTTATCTTGGACAGGGCGAGGAAAGACAAACACTGAAGCTTTCTTTGGACAA	CASRLSWTGRGKTNTEAFF	2	3.38443835245541E-5	57	TCRBV12-02*01	TCRBV12	TCRBV12-02	01				TCRBD01-01*01	TCRBD01	TCRBD01-01	01				TCRBJ01-01*01	TCRBJ01	TCRBJ01-01	01				2	12	1	3	4	2	24	39	43	51	63	2	In	VDJ
TCCAGTCCACGGAGTCAGGGGACACAGCACTGTATTTCTGTGCCAGCAGCCAGGGACCGACGCATTCAGCCCCAGCATTTTGGTGAT		4	6.76887670491082E-5	43	TCRBV21-01*01	TCRBV21	TCRBV21-01	01								TCRBD01,TCRBD02	TCRBD01-01,TCRBD02-01		TCRBJ01-05*01	TCRBJ01	TCRBJ01-05	01				5	8	0	7	2	6	38	50	52	57	65	4	Out	VDJ
CCCAGCCCCAACCAGACCTCTCTGTACTTCTGTGCCAGCAGTTTACCGGCACAGGGGGCATTATGTCAGCCCCAGCATTTTGGTGAT	CASSLPAQGALCQPQHF	2	3.38443835245541E-5	51	TCRBV27-01*01	TCRBV27	TCRBV27-01	01				TCRBD01-01*01	TCRBD01	TCRBD01-01	01				TCRBJ01-05*01	TCRBJ01	TCRBJ01-05	01				2	6	3	0	5	6	30	45	50	59	65	2	In	VDJ
ATCCAGCAGGTAGTGCGAGGAGATTCGGCAGCTTATTTCTGTGCCAGCTCACCACCGGGGGGCAATCAGCCCCAGCATTTTGGTGAT	CASSPPGGNQPQHF	2	3.38443835245541E-5	42	TCRBV18-01*01	TCRBV18	TCRBV18-01	01								TCRBD01,TCRBD02	TCRBD01-01,TCRBD02-01		TCRBJ01-05*01	TCRBJ01	TCRBJ01-05	01				0	0	6	1	0	2	39	-1	56	-1	61	2	In	VDJ
ATTCCCTGGAGCTTGGTGACTCTGCTGTGTATTTCTGTGCCAGCAGCCACCGGGCTGGCGTCCAATCAGCCCCAGCATTTTGGTGAT		2	3.38443835245541E-5	46	TCRBV03-01/03-02*01	TCRBV03	TCRBV03-01/03-02	01								TCRBD01,TCRBD02	TCRBD01-01,TCRBD02-01		TCRBJ01-05*01	TCRBJ01	TCRBJ01-05	01				3	7	8	0	2	3	35	49	51	55	62	2	Out	VDJ
AGCCCTCAGAACCCAGGGACTCAGCTGTGTATTTTTGTGCTAGTGGTTTGGTAGTGGCAGAACAATCAGCCCCAGCATTTTGGTGAT		2	3.38443835245541E-5	46	TCRBV12-05*01	TCRBV12	TCRBV12-05	01				TCRBD01-01*01	TCRBD01	TCRBD01-01	01				TCRBJ01-05*01	TCRBJ01	TCRBJ01-05	01				0	2	4	5	5	3	35	52	57	60	62	2	Out	VDJ
GAGTCGCCCAGCCCCAACCAGACCTCTCTGTACTTCTGTGCCAGCGCCGGAGCGGGACGGTATAATTCACCCCTCCACTTTGGGAAT	CASAGAGRYNSPLHF	2	3.38443835245541E-5	45	TCRBV27-01*01	TCRBV27	TCRBV27-01	01				TCRBD02-01*02	TCRBD02	TCRBD02-01	02				TCRBJ01-06*01	TCRBJ01	TCRBJ01-06	01				8	3	6	3	5	4	36	45	50	57	60	2	In	VDJ
ACAGTGACCAGTGCCCATCCTGAAGACAGCAGCTTCTACATCTGCAGTGCTAGACCACCGCGGGGGCGAGAAGTCACCTTCGGTTCG	CSARPPRGREVTF	2	3.38443835245541E-5	39	TCRBV20	TCRBV20				TCRBV20-01,TCRBV20-or09_02		TCRBD02-01*01	TCRBD02	TCRBD02-01	01				TCRBJ01-02*01	TCRBJ01	TCRBJ01-02	01				2	8	7	2	5	13	42	54	59	66	74	2	In	VDJ
AATTCCCTGGAGCTTGGTGACTCTGCTGTGTATTTCTGTGCCAGCAGCCATCTCAGCGGCGGTTTGAGTGGCTACACCTTCGGTTCG	CASSHLSGGLSGYTF	1	1.692219176227705E-5	45	TCRBV03-01/03-02*01	TCRBV03	TCRBV03-01/03-02	01				TCRBD02-01	TCRBD02	TCRBD02-01				01,02	TCRBJ01-02*01	TCRBJ01	TCRBJ01-02	01				3	9	6	5	4	7	36	50	54	59	68	1	In	VDJ
CGGTCCACAAAGCTGGAGGACTCAGCCATGTACTTCTGTGCCAGCACGGTTGCGGGTCCGAGTTTTCCTGGCTACACCTTCGGTTCG	CASTVAGPSFPGYTF	1	1.692219176227705E-5	45	TCRBV02-01	TCRBV02	TCRBV02-01				01,03	TCRBD02-01	TCRBD02	TCRBD02-01				01,02	TCRBJ01-02*01	TCRBJ01	TCRBJ01-02	01				7	12	7	4	5	7	36	46	51	56	68	1	In	VDJ
ATTCTGGAGTCCGCCAGCACCAACCAGACATCTATGTACCTCTGTGCCAGCAGTTTAGAACGGTTCTATGGCTACACCTTCGGTTCG	CASSLERFYGYTF	1	1.692219176227705E-5	39	TCRBV28-01*01	TCRBV28	TCRBV28-01	01				TCRBD02-01	TCRBD02	TCRBD02-01				01,02	TCRBJ01-02*01	TCRBJ01	TCRBJ01-02	01				2	2	8	5	3	4	42	57	60	63	65	1	In	VDJ
AGATCCAGCGCACAGAGCAGCGGGACTCGGCCATGTATCGCTGTGCCAGCAGCTTAGAACAGGGACTATGGCTACACCTTCGGTTCG		9	1.5229972586049346E-4	40	TCRBV07-06*01	TCRBV07	TCRBV07-06	01				TCRBD01-01*01	TCRBD01	TCRBD01-01	01				TCRBJ01-02*01	TCRBJ01	TCRBJ01-02	01				1	0	3	3	1	3	41	57	58	-1	64	9	Out	VDJ
ATCCTGGAGTCGCCCAGCCCCAACCAGACCTCTCTGTACTTCTGTGCCAGCAGTCAAAGTGTTAACTATGGCTACACCTTCGGTTCG	CASSQSVNYGYTF	2	3.38443835245541E-5	39	TCRBV27-01*01	TCRBV27	TCRBV27-01	01								TCRBD01,TCRBD02	TCRBD01-01,TCRBD02-01		TCRBJ01-02*01	TCRBJ01	TCRBJ01-02	01				5	6	4	6	0	1	42	-1	54	56	62	2	In	VDJ
ATCCGGTCCACAAAGCTGGAGGACTCAGCCATGTACTTCTGTGCCAGCAGTGATTCCAGGGTTAACTATGGCTACACCTTCGGTTCG	CASSDSRVNYGYTF	1	1.692219176227705E-5	42	TCRBV02-01	TCRBV02	TCRBV02-01				01,03	TCRBD01-01*01	TCRBD01	TCRBD01-01	01				TCRBJ01-02*01	TCRBJ01	TCRBJ01-02	01				3	1	4	3	3	1	39	53	56	61	62	1	In	VDJ
ACATCGGCCCAAAAGAACCCGACAGCTTTCTATCTCTGTGCCAGTAGTTCGTCGGGACAGACTAACTATGGCTACACCTTCGGTTCG	CASSSSGQTNYGYTF	2	3.38443835245541E-5	45	TCRBV19-01*01	TCRBV19	TCRBV19-01	01				TCRBD01-01*01	TCRBD01	TCRBD01-01	01				TCRBJ01-02*01	TCRBJ01	TCRBJ01-02	01				5	1	0	5	5	0	36	48	53	60	61	2	In	VDJ
ATCCAGCAGGTAGTGCGAGGAGATTCGGCAGCTTATTTCTGTGCCAGCTCACCGGCCAGGGACAACTATGGCTACACCTTCGGTTCG	CASSPARDNYGYTF	2	3.38443835245541E-5	42	TCRBV18-01*01	TCRBV18	TCRBV18-01	01								TCRBD01,TCRBD02	TCRBD01-01,TCRBD02-01		TCRBJ01-02*01	TCRBJ01	TCRBJ01-02	01				3	0	0	7	5	2	39	53	58	-1	63	2	In	VDJ
AACGCCTTGGAGCTGGACGACTCGGCCCTGTATCTCTGTGCCAGCAGCTTCCCGGGACAGGGAAACTATGGCTACACCTTCGGTTCG	CASSFPGQGNYGYTF	1	1.692219176227705E-5	45	TCRBV05-04*01	TCRBV05	TCRBV05-04	01				TCRBD01-01*01	TCRBD01	TCRBD01-01	01				TCRBJ01-02*01	TCRBJ01	TCRBJ01-02	01				2	1	0	3	3	2	36	50	53	62	63	1	In	VDJ
TCAACTCTGACTGTGAGCAACATGAGCCCTGAAGACAGCAGCATATATCTCTGCAGCGTTGATTCATATGGCTACACCTTCGGTTCG	CSVDSYGYTF	2	3.38443835245541E-5	30	TCRBV29-01*01	TCRBV29	TCRBV29-01	01				TCRBD01-01*01	TCRBD01	TCRBD01-01	01				TCRBJ01-02*01	TCRBJ01	TCRBJ01-02	01				3	0	4	6	2	5	51	62	64	-1	66	2	In	VDJ
TGGCAATCCTGTCCTCAGAACCGGGAGACACGGCACTGTATCTCTGCGCCAGCAGTCAATCGGGGGGACGGCTACACCTTCGGTTCG		1	1.692219176227705E-5	37	TCRBV23-01*01	TCRBV23	TCRBV23-01	01				TCRBD02-01*01	TCRBD02	TCRBD02-01	01				TCRBJ01-02*01	TCRBJ01	TCRBJ01-02	01				0	2	9	1	0	8	44	-1	61	67	69	1	Out	VDJ
ATCCAGCCCTCAGAACCCAGGGACTCAGCTGTGTACTTCTGTGCCAGCAGTTTACACGGGACCCAGGGAGGCTACACCTTCGGTTCG	CASSLHGTQGGYTF	3	5.076657528683115E-5	42	TCRBV12	TCRBV12				TCRBV12-03/12-04,TCRBV12-04						TCRBD01,TCRBD02	TCRBD01-01,TCRBD02-01		TCRBJ01-02*01	TCRBJ01	TCRBJ01-02	01				2	7	0	7	3	8	39	54	57	62	69	3	In	VDJ
GTGACATCGGCCCAAAAGAACCCGACAGCTTTCTATCTCTGTGCCAGTACCCAAAAGGGGGAGGCCATGGCCTACACCTTCGGTTCG	CASTQKGEAMAYTF	2	3.38443835245541E-5	42	TCRBV19-01*01	TCRBV19	TCRBV19-01	01								TCRBD01,TCRBD02	TCRBD01-01,TCRBD02-01		TCRBJ01-02*01	TCRBJ01	TCRBJ01-02	01				7	10	5	1	6	10	39	49	55	61	71	2	In	VDJ
CTGAATGTGAACGCCTTGTTGCTGGGGGACTCGGCCCTGTATCTCTGTGCCAGCAGCTTAGGACAGGGTGAAGACACCTTCGGTTCG	CASSLGQGEDTF	1	1.692219176227705E-5	36	TCRBV05-05*01	TCRBV05	TCRBV05-05	01				TCRBD01-01*01	TCRBD01	TCRBD01-01	01				TCRBJ01-02*01	TCRBJ01	TCRBJ01-02	01				2	5	1	3	1	12	45	59	60	68	73	1	In	VDJ
TCCCTGGAGCTTGGTGACTCTGCTGTGTATTTCTGTGCCAGCAGCCAATGGTCGGGAGGAACATCCTACGAGCAGTACTTCGGGCCG	CASSQWSGGTSYEQYF	1	1.692219176227705E-5	48	TCRBV03-01/03-02*01	TCRBV03	TCRBV03-01/03-02	01				TCRBD02-01*02	TCRBD02	TCRBD02-01	02				TCRBJ02-07*01	TCRBJ02	TCRBJ02-07	01				2	4	8	1	4	1	33	48	52	59	63	1	In	VDJ
CTGGAGTCGCCCAGCCCCAACCAGACCTCTCTGTACTTCTGTGCCAGCAGTTTACTAGCGGGAACCTACGAGCAGTACTTCGGGCCG	CASSLLAGTYEQYF	1	1.692219176227705E-5	42	TCRBV27-01*01	TCRBV27	TCRBV27-01	01				TCRBD02-01*02	TCRBD02	TCRBD02-01	02				TCRBJ02-07*01	TCRBJ02	TCRBJ02-07	01				2	1	4	3	0	2	39	-1	54	63	64	1	In	VDJ
GAGTCCGCCAGCACCAACCAGACATCTATGTACCTCTGTGCCAGCAGCCCCTGGACTAGCGGGAGATACGAGCAGTACTTCGGGCCG	CASSPWTSGRYEQYF	1	1.692219176227705E-5	45	TCRBV28-01*01	TCRBV28	TCRBV28-01	01				TCRBD02-01*02	TCRBD02	TCRBD02-01	02				TCRBJ02-07*01	TCRBJ02	TCRBJ02-07	01				6	1	1	2	5	4	36	47	52	65	66	1	In	VDJ
AGTCCACGGAGTCAGGGGACACAGCACTGTATTTCTGTGCCAGCAGCAGGGGGGGACAGAACCCAATACGAGCAGTACTTCGGGCCG		2	3.38443835245541E-5	46	TCRBV21-01*01	TCRBV21	TCRBV21-01	01								TCRBD01,TCRBD02	TCRBD01-01,TCRBD02-01		TCRBJ02-07*01	TCRBJ02	TCRBJ02-07	01				4	7	0	5	4	4	35	48	52	59	66	2	Out	VDJ
CGCTCACCAGGCCTGGGGGACGCAGCCATGTACCTGTGTGCCACCAGCAGAGATAGGGCAGGGTCGGACGAGCAGTACTTCGGGCCG	CATSRDRAGSDEQYF	1	1.692219176227705E-5	45	TCRBV15-01*02	TCRBV15	TCRBV15-01	02				TCRBD01-01*01	TCRBD01	TCRBD01-01	01				TCRBJ02-07*01	TCRBJ02	TCRBJ02-07	01				0	4	4	3	5	5	36	53	58	63	67	1	In	VDJ
GGAGATCCAGTCCACGGAGTCAGGGGACACAGCACTGTATTTCTGTGCCAGCCCCGGAGGGCCTGTCACGAGCAGTACTTCGGGCCG		1	1.692219176227705E-5	38	TCRBV21-01*01	TCRBV21	TCRBV21-01	01				TCRBD02-01*02	TCRBD02	TCRBD02-01	02				TCRBJ02-07*01	TCRBJ02	TCRBJ02-07	01				8	6	10	0	3	5	43	52	55	61	67	1	Out	VDJ
GCCTTGTTGCTGGGGGACTCGGCCCTCTATCTCTGTGCCAGCAGTAAGAACCCGGGACAGGGGTTAAACGAGCAGTACTTCGGGCCG	CASSKNPGQGLNEQYF	1	1.692219176227705E-5	48	TCRBV05-06*01	TCRBV05	TCRBV05-06	01				TCRBD01-01*01	TCRBD01	TCRBD01-01	01				TCRBJ02-07*01	TCRBJ02	TCRBJ02-07	01				5	4	0	2	9	5	33	44	53	63	67	1	In	VDJ
GTGAACGCCTTGGAGCTGGACGACTCGGCCCTGTATCTCTGTGCCAGCAGCTCGGTCCAGGGGGCGAAAGAGCAGTACTTCGGGCCG	CASSSVQGAKEQYF	1	1.692219176227705E-5	42	TCRBV05-04*01	TCRBV05	TCRBV05-04	01				TCRBD01-01*01	TCRBD01	TCRBD01-01	01				TCRBJ02-07*01	TCRBJ02	TCRBJ02-07	01				3	4	4	0	5	7	39	52	57	65	69	1	In	VDJ
TGACAGTGACCAGTGCCCATCCTGAAGACAGCAGCTTCTACATCTGCGGTCGGGACTGTACTTGGAAACACCATATATTTTGGAGAG		2	3.38443835245541E-5	37	TCRBV20	TCRBV20				TCRBV20-01,TCRBV20-or09_02		TCRBD02-01	TCRBD02	TCRBD02-01				01,02	TCRBJ01-03*01	TCRBJ01	TCRBJ01-03	01				11	5	0	10	4	3	44	47	51	57	62	2	Out	VDJ
GTGACATCGGCCCAAAAGAACCCGACAGCTTTCTATCTCTGTGCCAGTAGTCCCCAACTCTCTGGAAACACCATATATTTTGGAGAG	CASSPQLSGNTIYF	2	3.38443835245541E-5	42	TCRBV19-01*01	TCRBV19	TCRBV19-01	01				TCRBD02-01	TCRBD02	TCRBD02-01				01,02	TCRBJ01-03*01	TCRBJ01	TCRBJ01-03	01				5	0	3	10	5	0	39	51	56	-1	59	2	In	VDJ
AACGCCTTGGAGCTGGACGACTCGGCCCTGTATCTCTGTGCCAGCAGCACCCGCGGGTCTACTGGAAACACCATATATTTTGGAGAG	CASSTRGSTGNTIYF	1	1.692219176227705E-5	45	TCRBV05-04*01	TCRBV05	TCRBV05-04	01				TCRBD02-01	TCRBD02	TCRBD02-01				01,02	TCRBJ01-03*01	TCRBJ01	TCRBJ01-03	01				4	4	7	4	4	2	36	48	52	57	61	1	In	VDJ
GCTGGGGGACTCAGCTTTGTATTTCTGTGCCAGCAGCCCGGCGTGACTATCCAAAGGGTTGGGGCCAACGTCCTGACTTTCGGGGCC		3	5.076657528683115E-5	56	TCRBV09-01*01	TCRBV09	TCRBV09-01	01				TCRBD02-01	TCRBD02	TCRBD02-01				01,02	TCRBJ02-06*01	TCRBJ02	TCRBJ02-06	01				4	10	2	9	7	3	25	37	44	49	59	3	Out	VDJ
AATTCCCTGGAGCTTGGTGACTCTGCTGTGTATTTCTGTGCCAGCAGCCAAGATTCAGGGGGCGGTTCACCCCTCCACTTTGGGAAC	CASSQDSGGGSPLHF	2	3.38443835245541E-5	45	TCRBV03-01/03-02*01	TCRBV03	TCRBV03-01/03-02	01				TCRBD01-01*01	TCRBD01	TCRBD01-01	01				TCRBJ01-06*02	TCRBJ01	TCRBJ01-06	02				0	2	4	0	2	9	36	53	55	63	65	2	In	VDJ
CTTCACCTACACACCCTGCAGCCAGAAGACTCGGCCCTGTATCTCTGTGCCAGCAGCCAAGAGGAATCACCCCTCCACTTTGGGAAC	CASSQEESPLHF	5	8.461095881138525E-5	36	TCRBV04-02*01	TCRBV04	TCRBV04-02	01								TCRBD01,TCRBD02	TCRBD01-01,TCRBD02-01		TCRBJ01-06*02	TCRBJ01	TCRBJ01-06	02				0	1	1	8	0	10	45	-1	62	65	66	5	In	VDJ
TCCCTAGAGTCTGCCATCCCCAACCAGACAGCTCTTTACTTCTGTGCCACCAGTGATTTGGGAGGGGATGAGCAGTTCTTCGGGCCA	CATSDLGGDEQFF	2	3.38443835245541E-5	39	TCRBV24-01*01	TCRBV24	TCRBV24-01	01				TCRBD02-01*02	TCRBD02	TCRBD02-01	02				TCRBJ02-01*01	TCRBJ02	TCRBJ02-01	01				0	1	10	0	0	8	42	-1	60	66	67	2	In	VDJ
AACGCCTTGTTGCTGGGGGACTCGGCCCTCTATCTCTGTGCCAGCAGCTTGCTAGCGGGGGTGTACAATGAGCAGTTCTTCGGGCCA	CASSLLAGVYNEQFF	6	1.015331505736623E-4	45	TCRBV05-06*01	TCRBV05	TCRBV05-06	01				TCRBD02-01*01	TCRBD02	TCRBD02-01	01				TCRBJ02-01*01	TCRBJ02	TCRBJ02-01	01				1	2	4	2	0	4	36	-1	51	61	63	6	In	VDJ
CAGCGCACAGAGCAGGAGGACTCGGCCGTGTATCTCTGTGCCAGCAGCTTAGATCGCAGCTCCTACAATGAGCAGTTCTTCGGGCCA	CASSLDRSSYNEQFF	6	1.015331505736623E-4	45	TCRBV07-02	TCRBV07	TCRBV07-02				01,02	TCRBD01-01*01	TCRBD01	TCRBD01-01	01				TCRBJ02-01*01	TCRBJ02	TCRBJ02-01	01				1	0	4	5	4	0	36	52	56	-1	59	6	In	VDJ
GAGCTGAATGTGAACGCCTTGGAGCTGGACGACTCGGCCCTGTATCTCTGTGCCAGCAGCATTCACAATGAGCAGTTCTTCGGGCCA	CASSIHNEQFF	1	1.692219176227705E-5	33	TCRBV05-04*01	TCRBV05	TCRBV05-04	01											TCRBJ02-01*01	TCRBJ02	TCRBJ02-01	01				4	4	0	0	0	5	48	-1	-1	60	64	1	In	VJ
ATCCAGCGCACAGAGCAGGAGGACTCGGCCGTGTATCTCTGTGCCAGCAGCGCGGCGGGGTCCCAAGAGACCCAGTACTTCGGGCCA	CASSAAGSQETQYF	1	1.692219176227705E-5	42	TCRBV07-02	TCRBV07	TCRBV07-02				01,02	TCRBD02-01*01	TCRBD02	TCRBD02-01	01				TCRBJ02-05*01	TCRBJ02	TCRBJ02-05	01				5	2	7	3	3	1	39	51	54	60	62	1	In	VDJ
TCGGCTGCTCCCTCCCAGACATCTGTGTACTTCTGTGCCAGCAGTGAAGGGACTAGCTTTGGAGTAGATACGCAGTATTTTGGCCCA	CASSEGTSFGVDTQYF	2	3.38443835245541E-5	48	TCRBV06-01*01	TCRBV06	TCRBV06-01	01				TCRBD02-01	TCRBD02	TCRBD02-01				01,02	TCRBJ02-03*01	TCRBJ02	TCRBJ02-03	01				1	8	1	7	0	5	33	-1	49	57	65	2	In	VDJ
TCGCCCAGCCCCAACCAGACCTCTCTGTACTTCTGTGCCAGCAGAGACCCCGACAGGGGGCGTGCAGATACGCAGTATTTTGGCCCA	CASRDPDRGRADTQYF	2	3.38443835245541E-5	48	TCRBV27-01*01	TCRBV27	TCRBV27-01	01				TCRBD01-01*01	TCRBD01	TCRBD01-01	01				TCRBJ02-03*01	TCRBJ02	TCRBJ02-03	01				6	3	2	0	7	4	33	44	51	61	64	2	In	VDJ
CATCCTGAAGACAGCAGCTTCTACATCTGCAGTGCTCGCCCAACTAGCGAGGAAACTTGGAGCACAGATACGCAGTATTTTGGCCCA	CSARPTSEETWSTDTQYF	5	8.461095881138525E-5	54	TCRBV20	TCRBV20				TCRBV20-01,TCRBV20-or09_02		TCRBD02-01	TCRBD02	TCRBD02-01				01,02	TCRBJ02-03*01	TCRBJ02	TCRBJ02-03	01				5	11	3	6	6	0	27	36	42	49	60	5	In	VDJ
CTACACGCCCTGCAGCCAGAAGACTCAGCCCTGTATCTCTGCGCCAGCAGCCGTCGGACCGAGCCCGGGGAGCTGTTTTTTGGAGAA	CASSRRTEPGELFF	2	3.38443835245541E-5	42	TCRBV04-01*01	TCRBV04	TCRBV04-01	01								TCRBD01,TCRBD02	TCRBD01-01,TCRBD02-01		TCRBJ02-02*01	TCRBJ02	TCRBJ02-02	01				4	5	1	7	3	6	39	52	55	59	64	2	In	VDJ
ATCCAGCCTGCAGAGCTTGGGGACTCGGCCGTGTATCTCTGTGCCAGCAGTTCTAGGGTCGGCACCGGGGAGCTGTTTTTTGGAGAA	CASSSRVGTGELFF	1	1.692219176227705E-5	42	TCRBV11-03*01	TCRBV11	TCRBV11-03	01								TCRBD01,TCRBD02	TCRBD01-01,TCRBD02-01		TCRBJ02-02*01	TCRBJ02	TCRBJ02-02	01				6	4	5	3	4	4	39	50	54	58	62	1	In	VDJ
AACGCCTTGGAGCTGGAGGACTCGGCCCTGTATCTCTGTGCCAGCAGCGCCCGCAGCGGGTACACCGGGGAGCTGTTTTTTGGAGAA	CASSARSGYTGELFF	1	1.692219176227705E-5	45	TCRBV05-08*01	TCRBV05	TCRBV05-08	01				TCRBD02-01	TCRBD02	TCRBD02-01				01,02	TCRBJ02-02*01	TCRBJ02	TCRBJ02-02	01				4	1	6	4	6	3	36	48	54	60	61	1	In	VDJ
CCAGTCCACGGAGTCAGGGGACACAGCACTGTATTTCTGTGCCAGCAGCAAAGCAAGCGGTAAGGCGCTGAAGCTTTCTTTGGACAA		5	8.461095881138525E-5	44	TCRBV21-01*01	TCRBV21	TCRBV21-01	01				TCRBD02-01	TCRBD02	TCRBD02-01				01,02	TCRBJ01-01*01	TCRBJ01	TCRBJ01-01	01				0	7	6	5	1	6	37	54	55	60	67	5	Out	VDJ
CTGACTGTGAGCAACATGAGCCCTGAAGACAGCAGCATATATCTCTGCAGCGTTGTGTCGGGGTTGACTGAAGCTTTCTTTGGACAA	CSVVSGLTEAFF	2	3.38443835245541E-5	36	TCRBV29-01	TCRBV29	TCRBV29-01				01,02	TCRBD02-01*01	TCRBD02	TCRBD02-01	01				TCRBJ01-01*01	TCRBJ01	TCRBJ01-01	01				4	3	8	3	3	5	45	55	58	63	66	2	In	VDJ
CTGATTCTGGAGTCCGCCAGCACCAACCAGACATCTATGTACCTCTGTGCCAGCAGTTTTCTGAACACTGAAGCTTTCTTTGGACAA	CASSFLNTEAFF	5	8.461095881138525E-5	36	TCRBV28-01*01	TCRBV28	TCRBV28-01	01											TCRBJ01-01*01	TCRBJ01	TCRBJ01-01	01				3	2	0	0	0	0	45	-1	-1	59	61	5	In	VJ
CTGAGCTCTCTGGAGCTGGGGGACTCAGCTTTGTATTTCTGTGCCAGCAGCGTAAGTGGCCCGAACACTGAAGCTTTCTTTGGACAA	CASSVSGPNTEAFF	2	3.38443835245541E-5	42	TCRBV09-01*01	TCRBV09	TCRBV09-01	01				TCRBD01-01*01	TCRBD01	TCRBD01-01	01				TCRBJ01-01*01	TCRBJ01	TCRBJ01-01	01				1	2	9	0	3	1	39	54	57	60	62	2	In	VDJ
AGTCCACGGAGTCAGGGGACACAGCACTGTATTTCTGTGCCAGCAGCACATTAGGACGTCTAGAACACTGAAGCTTTCTTTGGACAA		3	5.076657528683115E-5	46	TCRBV21-01*01	TCRBV21	TCRBV21-01	01								TCRBD01,TCRBD02	TCRBD01-01,TCRBD02-01		TCRBJ01-01*01	TCRBJ01	TCRBJ01-01	01				4	5	1	7	5	1	35	48	53	57	62	3	Out	VDJ
ATCCAGCCCTCAGAACCCAGGGACTCAGCTGTGTACTTCTGTGCCAGCAGTTACGATCAGGGGGCGCGGAAAGCTTTCTTTGGACAA	CASSYDQGARKAFF	2	3.38443835245541E-5	42	TCRBV12	TCRBV12				TCRBV12-03/12-04,TCRBV12-04		TCRBD01-01*01	TCRBD01	TCRBD01-01	01				TCRBJ01-01*01	TCRBJ01	TCRBJ01-01	01				4	5	4	0	5	9	39	52	57	65	70	2	In	VDJ
NNNNNNNTGTCGGCTGCTCCCTCCCAGACATCTGTGTACTTCTGTGCAACAGCACCAGGAGTCTATCAGCCCCAGCATTTTGGTGAT	CATAPGVYQPQHF	2	3.38443835245541E-5	39	TCRBV06-05*01	TCRBV06	TCRBV06-05	01								TCRBD01,TCRBD02	TCRBD01-01,TCRBD02-01		TCRBJ01-05*01	TCRBJ01	TCRBJ01-05	01				12	12	3	5	1	5	42	47	48	52	64	2	In	VDJ
TCGGCCCAAAAGAACCCGACAGCTTTCTATCTCTGTGCCAGTAGACTATCAGGGTGGGGCTTCGATCAGCCCCAGCATTTTGGTGAT	CASRLSGWGFDQPQHF	2	3.38443835245541E-5	48	TCRBV19-01*01	TCRBV19	TCRBV19-01	01				TCRBD01-01*01	TCRBD01	TCRBD01-01	01				TCRBJ01-05*01	TCRBJ01	TCRBJ01-05	01				6	10	4	3	5	5	33	44	49	54	64	2	In	VDJ
AAGATCCAGCCCTCAGAACCCAGGGACTCAGCTGTGTACTTCTGTGCCAGCAGTCCTAGGGGCCATCAGCCCCAGCATTTTGGTGAT	CASSPRGHQPQHF	2	3.38443835245541E-5	39	TCRBV12-03/12-04*01	TCRBV12	TCRBV12-03/12-04	01				TCRBD01-01*01	TCRBD01	TCRBD01-01	01				TCRBJ01-05*01	TCRBJ01	TCRBJ01-05	01				5	2	5	2	3	5	42	54	57	62	64	2	In	VDJ
CGGTCCACAAAGCTGGAGGACTCAGCCATGTACTTCTGTGCCAGCAGTGGACAGGGGGCTCTGAATCAGCCCCAGCATTTTGGTGAT	CASSGQGALNQPQHF	2	3.38443835245541E-5	45	TCRBV02-01	TCRBV02	TCRBV02-01				01,03	TCRBD01-01*01	TCRBD01	TCRBD01-01	01				TCRBJ01-05*01	TCRBJ01	TCRBJ01-05	01				4	4	2	0	0	4	36	-1	49	59	63	2	In	VDJ
CACATCAATTCCCTGGAGCTTGGTGACTCTGCTGTGTATTTCTGTGCCAGCAGCCTGACAGGGAATCAGCCCCAGCATTTTGGTGAT	CASSLTGNQPQHF	2	3.38443835245541E-5	39	TCRBV03-01/03-02*01	TCRBV03	TCRBV03-01/03-02	01				TCRBD01-01*01	TCRBD01	TCRBD01-01	01				TCRBJ01-05*01	TCRBJ01	TCRBJ01-05	01				4	0	2	3	1	4	42	55	56	-1	63	2	In	VDJ
CACGCCCTGCAGCCAGAAGACTCAGCCCTGTATCTCTGCGCCAGCAGCCAAGTTCCATTTATCAATCAGCCCCAGCATTTTGGTGAT	CASSQVPFINQPQHF	2	3.38443835245541E-5	45	TCRBV04-01*01	TCRBV04	TCRBV04-01	01								TCRBD01,TCRBD02	TCRBD01-01,TCRBD02-01		TCRBJ01-05*01	TCRBJ01	TCRBJ01-05	01				1	5	4	6	3	3	36	52	55	57	62	2	In	VDJ
AGATCCAGTCCACGGAGTCAGGGGACACAGCACTGTATTTCTGTGCCAGCTACGGACAGAGGCAATCAGCCCCAGCATTTTGGTGAT		2	3.38443835245541E-5	40	TCRBV21-01*01	TCRBV21	TCRBV21-01	01				TCRBD01-01*01	TCRBD01	TCRBD01-01	01				TCRBJ01-05*01	TCRBJ01	TCRBJ01-05	01				8	2	1	5	3	2	41	50	53	59	61	2	Out	VDJ
ACAGTGACCAGTGCCCATCCTGAAGACAGCAGCTTCTACATCTGCAGTGCTAGAGGGACAGGCAATCAGCCCCAGCATTTTGGTGAT	CSARGTGNQPQHF	2	3.38443835245541E-5	39	TCRBV20	TCRBV20				TCRBV20-01,TCRBV20-or09_02		TCRBD01-01*01	TCRBD01	TCRBD01-01	01				TCRBJ01-05*01	TCRBJ01	TCRBJ01-05	01				1	0	1	5	0	2	42	-1	55	-1	61	2	In	VDJ
ATCAATTCCCTGGAGCTTGGTGACTCTGCTGTGTATTTCTGTGCCAGCAGCCAAGAGGGGGCGAATTCACCCCTCCACTTTGGGAAT	CASSQEGANSPLHF	2	3.38443835245541E-5	42	TCRBV03-01/03-02*01	TCRBV03	TCRBV03-01/03-02	01				TCRBD01-01*01	TCRBD01	TCRBD01-01	01				TCRBJ01-06*01	TCRBJ01	TCRBJ01-06	01				0	1	6	0	0	7	39	-1	56	62	63	2	In	VDJ
CTACACGCCCTGCAGCCAGAAGACTCAGCCCTGTATCTCTGCGCCAGCAGCCACCCGGGACGCCGCTATGGCTACACCTTCGGTTCG	CASSHPGRRYGYTF	2	3.38443835245541E-5	42	TCRBV04-01*01	TCRBV04	TCRBV04-01	01								TCRBD01,TCRBD02	TCRBD01-01,TCRBD02-01		TCRBJ01-02*01	TCRBJ01	TCRBJ01-02	01				3	4	0	7	3	4	39	53	56	61	65	2	In	VDJ
CTGAAGATCCGGTCCACAAAGCTGGAGGACTCAGCCATGTACTTCTGTGCCAGCCCCCAGGGTGACTATGGCTACACCTTCGGTTCG	CASPQGDYGYTF	1	1.692219176227705E-5	36	TCRBV02-01	TCRBV02	TCRBV02-01				01,03	TCRBD01-01*01	TCRBD01	TCRBD01-01	01				TCRBJ01-02*01	TCRBJ01	TCRBJ01-02	01				8	2	4	3	3	3	45	54	57	62	64	1	In	VDJ
GAGCTGGGGGACTCAGCCCTGTACTTCTGTGCCAGCAGCCCAACCGGGACTGCTAACTCAGGGGACTATGGCTACACCTTCGGTTCG	CASSPTGTANSGDYGYTF	1	1.692219176227705E-5	54	TCRBV13-01*01	TCRBV13	TCRBV13-01	01								TCRBD01,TCRBD02	TCRBD01-01,TCRBD02-01		TCRBJ01-02*01	TCRBJ01	TCRBJ01-02	01				5	0	4	2	19	3	27	39	58	-1	64	1	In	VDJ
CAATCCTGTCCTCAGAACCGGGAGACACGGCACTGTATCTCTGCGCCAGCAGACAGGACAGCTAACTATGGCTACACCTTCGGTTCG		1	1.692219176227705E-5	40	TCRBV23-01*01	TCRBV23	TCRBV23-01	01				TCRBD01-01*01	TCRBD01	TCRBD01-01	01				TCRBJ01-02*01	TCRBJ01	TCRBJ01-02	01				6	0	1	5	3	0	41	52	55	-1	61	1	Out	VDJ
CGGTCCACAAAGCTGGAGGACTCAGCCATGTACTTCTGTGCCAGCGAGGAGGGTAGGGGGACTAACTATGGCTACACCTTCGGTTCG	CASEEGRGTNYGYTF	1	1.692219176227705E-5	45	TCRBV02-01	TCRBV02	TCRBV02-01				01,03					TCRBD01,TCRBD02	TCRBD01-01,TCRBD02-01		TCRBJ01-02*01	TCRBJ01	TCRBJ01-02	01				8	1	5	1	9	0	36	45	54	60	61	1	In	VDJ
GTGACATCGGCCCAAAAGAACCCGACAGCTTTCTATCTCTGTGCCAGTAGTATGTCAGGGGCCAACTATGGCTACACCTTCGGTTCG	CASSMSGANYGYTF	2	3.38443835245541E-5	42	TCRBV19-01*01	TCRBV19	TCRBV19-01	01				TCRBD01-01*01	TCRBD01	TCRBD01-01	01				TCRBJ01-02*01	TCRBJ01	TCRBJ01-02	01				3	2	4	2	2	2	39	53	55	61	63	2	In	VDJ
AATGTGAACGCCTTGTTGCTGGGGGACTCGGCCCTCTATCTCTGTGCCAGCAGCTTTTCTAGACAGGGGGGCTACACCTTCGGTTCG	CASSFSRQGGYTF	1	1.692219176227705E-5	39	TCRBV05-06*01	TCRBV05	TCRBV05-06	01				TCRBD01-01*01	TCRBD01	TCRBD01-01	01				TCRBJ01-02*01	TCRBJ01	TCRBJ01-02	01				2	0	2	2	5	8	42	56	61	-1	69	1	In	VDJ
NNNNTGAAGATCCAGCCCTCAGAACCCAGGGACTCAGCTGTGTACTTCTGTGCCAGCAGCCCCGGGACTTATCACACCTTCGGTTCG	CASSPGTYHTF	1	1.692219176227705E-5	33	TCRBV12-03/12-04*01	TCRBV12	TCRBV12-03/12-04	01				TCRBD02-01	TCRBD02	TCRBD02-01				01,02	TCRBJ01-02*01	TCRBJ01	TCRBJ01-02	01				6	4	0	10	4	12	48	59	63	69	73	1	In	VDJ
CTCAAGATCCAGCCTGCAGAGCTTGGGGACTCGGCCGTGTATCTCTGTGCCAGCAGCGCCCATGGGGCCGAGCAGTACTTCGGGCCG	CASSAHGAEQYF	1	1.692219176227705E-5	36	TCRBV11-03*01	TCRBV11	TCRBV11-03	01				TCRBD01-01*01	TCRBD01	TCRBD01-01	01				TCRBJ02-07*01	TCRBJ02	TCRBJ02-07	01				5	0	7	0	6	6	45	57	63	-1	68	1	In	VDJ
TCCACAAAGCTGGAGGACTCAGCCATGTACTTCTGTGCCAGCAGTGAATCCCCGATACTAGCGGGGTACGAGCAGTACTTCGGGCCG	CASSESPILAGYEQYF	1	1.692219176227705E-5	48	TCRBV02-01	TCRBV02	TCRBV02-01				01,03	TCRBD02-01*01	TCRBD02	TCRBD02-01	01				TCRBJ02-07*01	TCRBJ02	TCRBJ02-07	01				2	0	3	3	8	4	33	48	56	-1	66	1	In	VDJ
CAGTCCACGGAGTCAGGGGACACAGCACTGTATTTCTGTGCCAGCAGCTATTTACTCGGGAGGAGGTACGAGCAGTACTTCGGGCCG	CASSYLLGRRYEQYF	1	1.692219176227705E-5	45	TCRBV21-01*01	TCRBV21	TCRBV21-01	01				TCRBD02-01*02	TCRBD02	TCRBD02-01	02				TCRBJ02-07*01	TCRBJ02	TCRBJ02-07	01				5	3	8	1	8	4	36	48	56	63	66	1	In	VDJ
ACGGAGTCAGGGGACACAGCACTGTATTTCTGTGCCAGCAGCAACTGGACAGGGGGCTCATACCCGTACGAGCAGTACTTCGGGCCG	CASSNWTGGSYPYEQYF	1	1.692219176227705E-5	51	TCRBV21-01*01	TCRBV21	TCRBV21-01	01				TCRBD01-01*01	TCRBD01	TCRBD01-01	01				TCRBJ02-07*01	TCRBJ02	TCRBJ02-07	01				3	9	1	0	2	4	30	44	46	57	66	1	In	VDJ
CTGACGATCCAGCGCACAGAGCAGGAGGACTCGGCCGTGTATCTCTGTGCCAGCAGCTTTCAACGCTACGAGCAGTACTTCGGGCCG	CASSFQRYEQYF	1	1.692219176227705E-5	36	TCRBV07-02	TCRBV07	TCRBV07-02				01,02					TCRBD01,TCRBD02	TCRBD01-01,TCRBD02-01		TCRBJ02-07*01	TCRBJ02	TCRBJ02-07	01				3	1	3	7	3	3	45	59	62	64	65	1	In	VDJ
CAGACCTCTCTGTACTTCTGTGCCAGCAGAATACCTAGTCGAGACTAGCGGGAGGAGCCGGAGTCCTACGAGCAGTACTTCGGGCCG	CASRIPSRD*REEPESYEQYF	1	1.692219176227705E-5	63	TCRBV27-01*01	TCRBV27	TCRBV27-01	01				TCRBD02-01*02	TCRBD02	TCRBD02-01	02				TCRBJ02-07*01	TCRBJ02	TCRBJ02-07	01				6	8	2	1	13	1	18	29	42	55	63	1	Stop	VDJ
CTGGAGCTGGGGGACTCAGCTTTGTATTTCTGTGCCAGCAGCCCCGGACTAGCGGGGGGCCTCTCCTACGAGCAGTACTTCGGGCCG	CASSPGLAGGLSYEQYF	1	1.692219176227705E-5	51	TCRBV09-01*01	TCRBV09	TCRBV09-01	01				TCRBD02-01*01	TCRBD02	TCRBD02-01	01				TCRBJ02-07*01	TCRBJ02	TCRBJ02-07	01				4	3	1	1	3	0	30	42	45	59	62	1	In	VDJ
AGTGCCCATCCTGAAGACAGCAGCTTCTACATCTGCAGTGCTAGGGACGGTGACAGCTATAGCTCCTACGAGCAGTACTTCGGGCCG	CSARDGDSYSSYEQYF	1	1.692219176227705E-5	48	TCRBV20	TCRBV20				TCRBV20-01,TCRBV20-or09_02		TCRBD01-01*01	TCRBD01	TCRBD01-01	01				TCRBJ02-07*01	TCRBJ02	TCRBJ02-07	01				3	6	2	5	7	0	33	44	51	56	62	1	In	VDJ
ATGAGCTCCTTGGAGCTGGGGGACTCAGCCCTGTACTTCTGTGCCAGCAGCGTCTTGGGGACATCCTACGAGCAGTACTTCGGGCCG	CASSVLGTSYEQYF	1	1.692219176227705E-5	42	TCRBV13-01*01	TCRBV13	TCRBV13-01	01				TCRBD01-01*01	TCRBD01	TCRBD01-01	01				TCRBJ02-07*01	TCRBJ02	TCRBJ02-07	01				5	0	0	6	6	1	39	51	57	-1	63	1	In	VDJ
ATCCAGCCCTCAGAACCCAGGGACTCAGCTGTGTACTTCTGTGCCAGCAGTAGGGACATCTCTGGAAACACCATATATTTTGGAGAG	CASSRDISGNTIYF	5	8.461095881138525E-5	42	TCRBV12	TCRBV12				TCRBV12-03/12-04,TCRBV12-04		TCRBD01-01*01	TCRBD01	TCRBD01-01	01				TCRBJ01-03*01	TCRBJ01	TCRBJ01-03	01				5	1	0	6	1	0	39	51	52	58	59	5	In	VDJ
CTGATTCTGGAGTCCGCCAGCACCAACCAGACATCTATGTACCTCTGTGCCAGCAGTGTTGCACAAAACACCATATATTTTGGAGAG	CASSVAQNTIYF	4	6.76887670491082E-5	36	TCRBV28-01*01	TCRBV28	TCRBV28-01	01				TCRBD01-01*01	TCRBD01	TCRBD01-01	01				TCRBJ01-03*01	TCRBJ01	TCRBJ01-03	01				5	0	3	6	5	6	45	57	62	-1	65	4	In	VDJ
CGGTCCACAAAGCTGGAGGACTCAGCCATGTACTTCTGTGCCAGCAAGGGGACTAGTATTGCCAAAAACATTCAGTACTTCGGCGCC	CASKGTSIAKNIQYF	5	8.461095881138525E-5	45	TCRBV02-01	TCRBV02	TCRBV02-01				01,03	TCRBD02-01	TCRBD02	TCRBD02-01				01,02	TCRBJ02-04*01	TCRBJ02	TCRBJ02-04	01				7	4	0	8	2	1	36	46	48	56	60	5	In	VDJ
CACATCAATTCCCTGGAGCTTGGTGACTCTGCTGTGTATTTCTGTGCCAGCAGCCAAGTGGTTCGTTCACCCCTCCACTTTGGGAAC	CASSQVVRSPLHF	2	3.38443835245541E-5	39	TCRBV03-01/03-02*01	TCRBV03	TCRBV03-01/03-02	01								TCRBD01,TCRBD02	TCRBD01-01,TCRBD02-01		TCRBJ01-06*02	TCRBJ01	TCRBJ01-06	02				1	4	0	10	1	9	42	58	59	61	65	2	In	VDJ
ATCCAGCCCTCAGAACCCAGGGACTCAGCTGTGTACTTCTGTGCCAGCAGTTTGACAGGCAGTAATTCACCCCTCCACTTTGGGAAC	CASSLTGSNSPLHF	2	3.38443835245541E-5	42	TCRBV12	TCRBV12				TCRBV12-03/12-04,TCRBV12-04		TCRBD01-01*01	TCRBD01	TCRBD01-01	01				TCRBJ01-06*02	TCRBJ01	TCRBJ01-06	02				3	3	2	4	0	6	39	-1	53	59	62	2	In	VDJ
GTCCACGGAGTCAGGGGACACAGCACTGTATTTCTGTGCCAGCAGCAAAGACTGGGGGTGTATAATTCACCCCTCCACTTTGGGAAC		2	3.38443835245541E-5	47	TCRBV21-01*01	TCRBV21	TCRBV21-01	01								TCRBD01,TCRBD02	TCRBD01-01,TCRBD02-01		TCRBJ01-06*02	TCRBJ01	TCRBJ01-06	02				1	2	6	1	3	4	34	50	53	58	60	2	Out	VDJ
TTGTTGCTGGGGGACTCGGCCCTCTATCTCTGTGCCAGCAGCTCTCTTAGGGAACGGGGATATAATTCACCCCTCCACTTTGGGAAC	CASSSLRERGYNSPLHF	1	1.692219176227705E-5	51	TCRBV05-06*01	TCRBV05	TCRBV05-06	01				TCRBD02-01*01	TCRBD02	TCRBD02-01	01				TCRBJ01-06*02	TCRBJ01	TCRBJ01-06	02				3	1	8	3	11	4	30	43	54	59	60	1	In	VDJ
GCTCCCTCCCAGACATCTGTGTACTTCTGTGCCAGCAGCAAACCATGGCGGGAAAAAAAGGGCAATTCACCCCTCCACTTTGGGAAC	CASSKPWREKKGNSPLHF	4	6.76887670491082E-5	54	TCRBV06	TCRBV06				TCRBV06-01,TCRBV06-05,TCRBV06-06		TCRBD02-01*02	TCRBD02	TCRBD02-01	02				TCRBJ01-06*02	TCRBJ01	TCRBJ01-06	02				6	10	7	3	9	7	27	38	47	53	63	4	In	VDJ
AAGATCCAGCCTGCAGAGCTTGGGGACTCGGCCGTGTATCTCTGTGCCAGCAGTCCAACTAGGAGGGATGAGCAGTTCTTCGGGCCA	CASSPTRRDEQFF	1	1.692219176227705E-5	39	TCRBV11-03*01	TCRBV11	TCRBV11-03	01				TCRBD02-01*02	TCRBD02	TCRBD02-01	02				TCRBJ02-01*01	TCRBJ02	TCRBJ02-01	01				6	0	10	0	8	8	42	53	61	-1	67	1	In	VDJ
CACATCAATTCCCTGGAGCTTGGTGACTCTGCTGTGTATTTCTGTGCCAGCAGCCCCGGGACTACCGATGAGCAGTTCTTCGGGCCA	CASSPGTTDEQFF	1	1.692219176227705E-5	39	TCRBV03-01/03-02*01	TCRBV03	TCRBV03-01/03-02	01				TCRBD02-01	TCRBD02	TCRBD02-01				01,02	TCRBJ02-01*01	TCRBJ02	TCRBJ02-01	01				4	3	0	9	2	8	42	55	57	64	67	1	In	VDJ
GAGCTTGGGGACTCGGCCGTGTATCTCTGTGCCAGCAGCCCCCCCTATAAGGTGTCAAGCTCCTACAATGAGCAGTTCTTCGGGCCA	CASSPPYKVSSSYNEQFF	1	1.692219176227705E-5	54	TCRBV11-03*01	TCRBV11	TCRBV11-03	01								TCRBD01,TCRBD02	TCRBD01-01,TCRBD02-01		TCRBJ02-01*01	TCRBJ02	TCRBJ02-01	01				5	7	5	4	10	0	27	39	49	52	59	1	In	VDJ
ACCCTGCAGCCAGAAGACTCGGCCCTGTATCTCTGTGCCAGCAGCCAAGATCAGGCAGGGGGATACAATGAGCAGTTCTTCGGGCCA	CASSQDQAGGYNEQFF	6	1.015331505736623E-4	48	TCRBV04-02*01	TCRBV04	TCRBV04-02	01				TCRBD01-01*01	TCRBD01	TCRBD01-01	01				TCRBJ02-01*01	TCRBJ02	TCRBJ02-01	01				0	1	4	1	5	4	33	50	55	62	63	6	In	VDJ
AATGTGAACGCCTTGGAGCTGGACGACTCGGCCCTGTATCTCTGTGCCAGCAGCCCGGACCCTGACAATGAGCAGTTCTTCGGGCCA	CASSPDPDNEQFF	1	1.692219176227705E-5	39	TCRBV05-04*01	TCRBV05	TCRBV05-04	01								TCRBD01,TCRBD02	TCRBD01-01,TCRBD02-01		TCRBJ02-01*01	TCRBJ02	TCRBJ02-01	01				4	4	1	7	2	5	42	54	56	60	64	1	In	VDJ
GCGCACAGAGCAGGGGGACTCAGCCGCGTATCTCCGTGCCAGCTGCCTCGTGGGACCGACACGAACAATGAGCAGTTCTTCGGGCCA		2	3.38443835245541E-5	47	TCRBV07-03*03	TCRBV07	TCRBV07-03	03								TCRBD01,TCRBD02	TCRBD01-01,TCRBD02-01		TCRBJ02-01*01	TCRBJ02	TCRBJ02-01	01				8	8	0	7	8	5	34	43	51	56	64	2	Out	VDJ
AAGATCCAGCCCTCAGAACCCAGGGACTCAGCTGTGTACTTCTGTGCCAGCAGTTTGGGAGAGGCGGAGACCCAGTACTTCGGGCCA	CASSLGEAETQYF	1	1.692219176227705E-5	39	TCRBV12-03/12-04*01	TCRBV12	TCRBV12-03/12-04	01				TCRBD02-01*02	TCRBD02	TCRBD02-01	02				TCRBJ02-05*01	TCRBJ02	TCRBJ02-05	01				3	5	9	2	0	5	42	-1	56	61	66	1	In	VDJ
GCCTTGTTGCTGGGGGACTCGGCCCTCTATCTCTGTGCCAGCAGCCGGTTTGGTGGTAGCGGAAGCGGGGAGCTGTTTTTTGGAGAA	CASSRFGGSGSGELFF	4	6.76887670491082E-5	48	TCRBV05-06*01	TCRBV05	TCRBV05-06	01				TCRBD02-01	TCRBD02	TCRBD02-01				01,02	TCRBJ02-02*01	TCRBJ02	TCRBJ02-02	01				4	3	5	5	11	7	33	45	56	62	65	4	In	VDJ
CACATCAATTCCCTGGAGCTTGGTGACTCTGCTGTGTATTTCTGTGCCAGCAGCCATGCTACGCCCGGGGAGCTGTTTTTTGGAGAA	CASSHATPGELFF	2	3.38443835245541E-5	39	TCRBV03-01/03-02*01	TCRBV03	TCRBV03-01/03-02	01				TCRBD02-01	TCRBD02	TCRBD02-01				01,02	TCRBJ02-02*01	TCRBJ02	TCRBJ02-02	01				3	3	4	9	2	6	42	56	58	61	64	2	In	VDJ
GCCTTGGAGCTGGACGACTCGGCCCTGTATCTCTGTGCCAGCAGCTTTGCGTTACAGGGCCACACCGGGGAGCTGTTTTTTGGAGAA	CASSFALQGHTGELFF	1	1.692219176227705E-5	48	TCRBV05-04*01	TCRBV05	TCRBV05-04	01				TCRBD01-01*01	TCRBD01	TCRBD01-01	01				TCRBJ02-02*01	TCRBJ02	TCRBJ02-02	01				2	2	3	3	6	3	33	47	53	59	61	1	In	VDJ
GAGTCCGCCAGCACCAACCAGACATCTATGTACCTCTGTGCCAGCACCGACGCTACAGGGAGTGGTGTTGAAGCTTTCTTTGGACAA	CASTDATGSGVEAFF	1	1.692219176227705E-5	45	TCRBV28-01*01	TCRBV28	TCRBV28-01	01				TCRBD01-01*01	TCRBD01	TCRBD01-01	01				TCRBJ01-01*01	TCRBJ01	TCRBJ01-01	01				7	8	3	3	8	7	36	46	54	60	68	1	In	VDJ
AATGTGAGCACCTTGGAGCTGGGGGACTCGGCCCTTTATCTTTGCGCCAGCATAAGGGAGATTGGGACTGAAGCTTTCTTTGGACAA	CASIREIGTEAFF	2	3.38443835245541E-5	39	TCRBV05-01*01	TCRBV05	TCRBV05-01	01				TCRBD02-01*02	TCRBD02	TCRBD02-01	02				TCRBJ01-01*01	TCRBJ01	TCRBJ01-01	01				6	6	9	2	3	5	42	52	55	60	66	2	In	VDJ
CACATCAATTCCCTGGAGCTTGGTGACTCTGCTGTGTATTTCTGTGCCAGCACCCGGACAGGGAGGACTGAAGCTTTCTTTGGACAA	CASTRTGRTEAFF	2	3.38443835245541E-5	39	TCRBV03-01/03-02*01	TCRBV03	TCRBV03-01/03-02	01				TCRBD01-01*01	TCRBD01	TCRBD01-01	01				TCRBJ01-01*01	TCRBJ01	TCRBJ01-01	01				7	3	1	3	3	5	42	52	55	63	66	2	In	VDJ
CGGTCCACAAAGCTGGAGGACTCAGCCATGTACTTCTGTGCCAGCAGTGAACGTGGACAGATGAACACTGAAGCTTTCTTTGGACAA	CASSERGQMNTEAFF	2	3.38443835245541E-5	45	TCRBV02-01	TCRBV02	TCRBV02-01				01,03	TCRBD01-01*01	TCRBD01	TCRBD01-01	01				TCRBJ01-01*01	TCRBJ01	TCRBJ01-01	01				2	1	1	5	3	0	36	51	54	60	61	2	In	VDJ
ATCAATTCCCTGGAGCTTGGTGACTCTGCTGTGTATTTCTGTGCCAGCAGCCATTCATGGGGTGAGGAAAAACTGTTTTTTGGCAGT	CASSHSWGEEKLFF	3	5.076657528683115E-5	42	TCRBV03-01/03-02*01	TCRBV03	TCRBV03-01/03-02	01								TCRBD01,TCRBD02	TCRBD01-01,TCRBD02-01		TCRBJ01-04*01	TCRBJ01	TCRBJ01-04	01				3	4	6	2	5	8	39	53	58	62	66	3	In	VDJ
CAGCGCACAGAGCAGGAGGACTCCGCCGTGTATCTCTGTGCCAGCAGCCCCACTAACAGGGTGAGTCAGCCCCAGCATTTTGGTGAT	CASSPTNRVSQPQHF	3	5.076657528683115E-5	45	TCRBV07-08*03	TCRBV07	TCRBV07-08	03				TCRBD01-01*01	TCRBD01	TCRBD01-01	01				TCRBJ01-05*01	TCRBJ01	TCRBJ01-05	01				4	4	3	3	6	6	36	49	55	61	65	3	In	VDJ
ACATCGGCCCAAAAGAACCCGACAGCTTTCTATCTCTGTGCCAGTAGTACCCATTCAGGGGGCAATCAGCCCCAGCATTTTGGTGAT	CASSTHSGGNQPQHF	2	3.38443835245541E-5	45	TCRBV19-01*01	TCRBV19	TCRBV19-01	01				TCRBD01-01*01	TCRBD01	TCRBD01-01	01				TCRBJ01-05*01	TCRBJ01	TCRBJ01-05	01				4	0	4	2	6	2	36	49	55	-1	61	2	In	VDJ
GTGACATCGGCCCAAAAGAACCCGACAGCTTTCTATCTCTGTGCCAGTAGGGCAGGGGGCGGCAATCAGCCCCAGCATTTTGGTGAT	CASRAGGGNQPQHF	2	3.38443835245541E-5	42	TCRBV19-01*01	TCRBV19	TCRBV19-01	01				TCRBD01-01*01	TCRBD01	TCRBD01-01	01				TCRBJ01-05*01	TCRBJ01	TCRBJ01-05	01				6	1	4	0	2	2	39	50	52	60	61	2	In	VDJ
GCCCTGCAGCCAGAAGACTCAGCCCTGTATCTCTGCGCCAGCAGCCAAGATCATGGAGAGCACAATCAGCCCCAGCATTTTGGTGAT	CASSQDHGEHNQPQHF	2	3.38443835245541E-5	48	TCRBV04-01*01	TCRBV04	TCRBV04-01	01				TCRBD02-01*02	TCRBD02	TCRBD02-01	02				TCRBJ01-05*01	TCRBJ01	TCRBJ01-05	01				0	4	10	2	4	3	33	50	54	58	62	2	In	VDJ
ACGATCCAGCGCACAGAGCAGGAGGACTCGGCCGTGTATCTCTGTGCCAGCAGCTCACAGGGGGACCAGCCCCAGCATTTTGGTGAT	CASSSQGDQPQHF	2	3.38443835245541E-5	39	TCRBV07-02	TCRBV07	TCRBV07-02				01,02	TCRBD01-01*01	TCRBD01	TCRBD01-01	01				TCRBJ01-05*01	TCRBJ01	TCRBJ01-05	01				4	2	3	1	1	7	42	55	56	64	66	2	In	VDJ
ACATCGGCCCAAAAGAACCCGACAGCTTTCTATCTCTGTGCCAGTAGCCTGGACAGGGAACAACTCTATGGCTACACCTTCGGTTCG	CASSLDREQLYGYTF	2	3.38443835245541E-5	45	TCRBV19-01*01	TCRBV19	TCRBV19-01	01				TCRBD01-01*01	TCRBD01	TCRBD01-01	01				TCRBJ01-02*01	TCRBJ01	TCRBJ01-02	01				6	7	1	3	3	4	36	47	50	58	65	2	In	VDJ
GTGAGCACCTTGGAGCTGGGGGACTCGGCCCTTTATCTTTGCGCCAGCAGCCTTACGGGACGGAGCTATGGCTACACCTTCGGTTCG	CASSLTGRSYGYTF	1	1.692219176227705E-5	42	TCRBV05-01*01	TCRBV05	TCRBV05-01	01								TCRBD01,TCRBD02	TCRBD01-01,TCRBD02-01		TCRBJ01-02*01	TCRBJ01	TCRBJ01-02	01				4	4	0	7	5	4	39	51	56	61	65	1	In	VDJ
ATCCGGTCCACAAAGCTGGAGGACTCAGCCATGTACTTCTGTGCCAGCAGCCTACAGGGATCCTCCTATGGCTACACCTTCGGTTCG	CASSLQGSSYGYTF	1	1.692219176227705E-5	42	TCRBV02-01	TCRBV02	TCRBV02-01				01,03	TCRBD01-01*01	TCRBD01	TCRBD01-01	01				TCRBJ01-02*01	TCRBJ01	TCRBJ01-02	01				6	6	3	3	3	4	39	50	53	59	65	1	In	VDJ
ACCAGTGCCCATCCTGAAGACAGCAGCTTCTACATCTGCAGTGCTAAATCAGGGCCGACAGGCCCCTATGGCTACACCTTCGGTTCG	CSAKSGPTGPYGYTF	3	5.076657528683115E-5	45	TCRBV20	TCRBV20				TCRBV20-01,TCRBV20-or09_02		TCRBD01-01*01	TCRBD01	TCRBD01-01	01				TCRBJ01-02*01	TCRBJ01	TCRBJ01-02	01				4	3	2	4	10	4	36	46	56	62	65	3	In	VDJ
CTGGAGTCAGCTACCCGCTCCCAGACATCTGTGTATTTCTGCGCCAGCAGCCGGGACAGGGGGTACTATGGCTACACCTTCGGTTCG	CASSRDRGYYGYTF	2	3.38443835245541E-5	42	TCRBV10-02*01	TCRBV10	TCRBV10-02	01				TCRBD01-01*01	TCRBD01	TCRBD01-01	01				TCRBJ01-02*01	TCRBJ01	TCRBJ01-02	01				6	1	0	1	2	3	39	50	52	63	64	2	In	VDJ
AACCTGAGCTCTCTGGAGCTGGGGGACTCAGCTTTGTATTTCTGTGCCAGCAGCGTAGCACGGGACTATGGCTACACCTTCGGTTCG	CASSVARDYGYTF	4	6.76887670491082E-5	39	TCRBV09-01*01	TCRBV09	TCRBV09-01	01				TCRBD02-01	TCRBD02	TCRBD02-01				01,02	TCRBJ01-02*01	TCRBJ01	TCRBJ01-02	01				0	0	8	4	2	3	42	58	60	-1	64	4	In	VDJ
AATGTGAACGCCTTGTTGCTGGGGGACTCGGCCCTGTATCTCTGTGCCAGCAGCTTGGACGTTAACTATGGCTACACCTTCGGTTCG	CASSLDVNYGYTF	1	1.692219176227705E-5	39	TCRBV05-05*01	TCRBV05	TCRBV05-05	01								TCRBD01,TCRBD02	TCRBD01-01,TCRBD02-01		TCRBJ01-02*01	TCRBJ01	TCRBJ01-02	01				0	2	3	7	0	1	42	-1	58	60	62	1	In	VDJ
CTTCACATCAATTCCCTGGAGCTTGGTGACTCTGCTGTGTATTTCTGTGCCACCGGGGATCCTAACTATGGCTACACCTTCGGTTCG	CATGDPNYGYTF	1	1.692219176227705E-5	36	TCRBV03-01/03-02*01	TCRBV03	TCRBV03-01/03-02	01				TCRBD02-01*01	TCRBD02	TCRBD02-01	01				TCRBJ01-02*01	TCRBJ01	TCRBJ01-02	01				10	3	8	3	1	0	45	52	53	58	61	1	In	VDJ
GTCCACGGAGTCAGGGGACACAGCACTGTATTTCTGTGCCAGCAGCTAATCCTCGCAAAATTGGAGGATGGCTACACCTTCGGTTCG		1	1.692219176227705E-5	47	TCRBV21-01*01	TCRBV21	TCRBV21-01	01				TCRBD02-01*02	TCRBD02	TCRBD02-01	02				TCRBJ01-02*01	TCRBJ01	TCRBJ01-02	01				5	0	10	1	16	6	34	46	62	-1	67	1	Out	VDJ
TCCTGTCCTCAGAACCGGGAGACACGGCACTGTATCTCTGCGCCAGCACAGCCGGGCAGGGATTGCCGCGGCTACACCTTCGGTTCG		1	1.692219176227705E-5	43	TCRBV23-01*01	TCRBV23	TCRBV23-01	01				TCRBD01-01*01	TCRBD01	TCRBD01-01	01				TCRBJ01-02*01	TCRBJ01	TCRBJ01-02	01				7	8	4	3	8	8	38	48	56	61	69	1	Out	VDJ
NNCTCAACTCTGACTGTGAGCAACATGAGCCCTGAAGACAGCAGCATATATCTCTGCAGCGTTGGCCGAGGCTACACCTTCGGTTCG	CSVGRGYTF	1	1.692219176227705E-5	27	TCRBV29-01*01	TCRBV29	TCRBV29-01	01								TCRBD01,TCRBD02	TCRBD01-01,TCRBD02-01		TCRBJ01-02*01	TCRBJ01	TCRBJ01-02	01				4	0	2	8	3	8	54	64	67	-1	69	1	In	VDJ
ATCCAGCCTGCAGAGCTTGGGGACTCGGCCATGTATCTCTGTGCCAGCAGCCTCGGACAGGGATCTTCAAGCTACACCTTCGGTTCG	CASSLGQGSSSYTF	1	1.692219176227705E-5	42	TCRBV11-01*01	TCRBV11	TCRBV11-01	01				TCRBD01-01*01	TCRBD01	TCRBD01-01	01				TCRBJ01-02*01	TCRBJ01	TCRBJ01-02	01				5	8	1	3	3	9	39	51	54	62	70	1	In	VDJ
GAACCCAGGGACTCAGCTGTGTACTTCTGTGCCAGCAGGTCGGTGGCTTAGCGGGAGGGTCCCAGGTGGGAGCAGTACTTCGGGCCG	CASRSVA*REGPRWEQYF	1	1.692219176227705E-5	54	TCRBV12	TCRBV12				TCRBV12-03/12-04,TCRBV12-04		TCRBD02-01*02	TCRBD02	TCRBD02-01	02				TCRBJ02-07*01	TCRBJ02	TCRBJ02-07	01				6	10	5	0	10	7	27	38	48	59	69	1	Stop	VDJ
ACATCGGCCCAAAAGAACCCGACAGCTTTCTATCTCTGTGCCAGTAGTGTCTCACTAGGATACTCCTACGAGCAGTACTTCGGGCCG	CASSVSLGYSYEQYF	1	1.692219176227705E-5	45	TCRBV19-01*01	TCRBV19	TCRBV19-01	01				TCRBD02-01	TCRBD02	TCRBD02-01				01,02	TCRBJ02-07*01	TCRBJ02	TCRBJ02-07	01				5	4	3	8	5	0	36	48	53	58	62	1	In	VDJ
CAGCCCTCAGAACCCAGGGACTCAGCTGTGTACTTCTGTGCCAGCAGGTGGGGGCAGGGGACATCCTACGAGCAGTACTTCGGGCCG	CASRWGQGTSYEQYF	1	1.692219176227705E-5	45	TCRBV12	TCRBV12				TCRBV12-03/12-04,TCRBV12-04		TCRBD01-01*01	TCRBD01	TCRBD01-01	01				TCRBJ02-07*01	TCRBJ02	TCRBJ02-07	01				6	0	0	6	10	1	36	47	57	-1	63	1	In	VDJ
GAGTCCGCTACCAGCTCCCAGACATCTGTGTACTTCTGTGCCATCAGTGAGTCTCTCGGGGGCGCCTACGAGCAGTACTTCGGGCCG	CAISESLGGAYEQYF	1	1.692219176227705E-5	45	TCRBV10-03*01	TCRBV10	TCRBV10-03	01								TCRBD01,TCRBD02	TCRBD01-01,TCRBD02-01		TCRBJ02-07*01	TCRBJ02	TCRBJ02-07	01				0	1	6	0	4	2	36	53	57	63	64	1	In	VDJ
TCCAGTCCACGGAGTCAGGGGACACAGCACTGTATTTCTGTGCCAGCAGCAAAGTTAATCATTCCCTACGAGCAGTACTTCGGGCCG		1	1.692219176227705E-5	43	TCRBV21-01*01	TCRBV21	TCRBV21-01	01								TCRBD01,TCRBD02	TCRBD01-01,TCRBD02-01		TCRBJ02-07*01	TCRBJ02	TCRBJ02-07	01				1	3	4	6	5	2	38	54	59	61	64	1	Out	VDJ
AACGCCTTGTTGCTGGGGGACTCGGCCCTGTATCTCTGTGCCAGCAGCTTGGCCAGTGGGGTCCCCTACGAGCAGTACTTCGGGCCG	CASSLASGVPYEQYF	1	1.692219176227705E-5	45	TCRBV05-05*01	TCRBV05	TCRBV05-05	01								TCRBD01,TCRBD02	TCRBD01-01,TCRBD02-01		TCRBJ02-07*01	TCRBJ02	TCRBJ02-07	01				0	3	6	2	5	2	36	52	57	61	64	1	In	VDJ
ACAAAGCTGGAGGACTCAGCCATGTACTTCTGTGCCAGCACAACCAGGGGGCGCGTTCCCTTGACCTACGAGCAGTACTTCGGGCCG	CASTTRGRVPLTYEQYF	1	1.692219176227705E-5	51	TCRBV02-01	TCRBV02	TCRBV02-01				01,03	TCRBD01-01*01	TCRBD01	TCRBD01-01	01				TCRBJ02-07*01	TCRBJ02	TCRBJ02-07	01				7	12	4	0	4	2	30	40	44	52	64	1	In	VDJ
GCCTTGGAGCTGGACGACTCGGCCCTGTATCTCTGTGCCAGCAGCTCGCACGGACTAGCGGGACACTACGAGCAGTACTTCGGGCCG	CASSSHGLAGHYEQYF	1	1.692219176227705E-5	48	TCRBV05-04*01	TCRBV05	TCRBV05-04	01				TCRBD02-01*02	TCRBD02	TCRBD02-01	02				TCRBJ02-07*01	TCRBJ02	TCRBJ02-07	01				3	2	1	3	5	3	33	46	51	63	65	1	In	VDJ
AGAGCTTGGGGACTCGGCCGTGTATCTCTGTGCCAGCAGCTATAGCGGGACCACCCTCTGGAAAACTACGAGCAGTACTTCGGGCCG		1	1.692219176227705E-5	53	TCRBV11-03*01	TCRBV11	TCRBV11-03	01				TCRBD02-01*02	TCRBD02	TCRBD02-01	02				TCRBJ02-07*01	TCRBJ02	TCRBJ02-07	01				4	15	5	3	1	3	28	41	42	50	65	1	Out	VDJ
CTGGAGTCCGCCAGCACCAACCAGACATCTATGTACCTCTGTGCCAGCAGTCCCTCAGCGGGAGTATACGAGCAGTACTTCGGGCCG	CASSPSAGVYEQYF	1	1.692219176227705E-5	42	TCRBV28-01*01	TCRBV28	TCRBV28-01	01				TCRBD02-01*02	TCRBD02	TCRBD02-01	02				TCRBJ02-07*01	TCRBJ02	TCRBJ02-07	01				5	2	6	2	5	4	39	51	56	64	66	1	In	VDJ
GTCCACGGAGTCAGGGGACACAGCACTGTATTTCTGTGCCAGCAGCCAGGGGGGAGAGGGAGGAAGGACGAGCAGTACTTCGGGCCG		1	1.692219176227705E-5	47	TCRBV21-01*01	TCRBV21	TCRBV21-01	01				TCRBD01-01*01	TCRBD01	TCRBD01-01	01				TCRBJ02-07*01	TCRBJ02	TCRBJ02-07	01				5	14	4	1	0	5	34	-1	46	53	67	1	Out	VDJ
GTCGCCCAGCCCCAACCAGACCTCTCTGTACTTCTGTGCCAGCACCCCCCAGGGCGGGAGGGCCGTGGAGAGCAGTACTTCGGGCCG		1	1.692219176227705E-5	47	TCRBV27-01*01	TCRBV27	TCRBV27-01	01				TCRBD02-01*02	TCRBD02	TCRBD02-01	02				TCRBJ02-07*01	TCRBJ02	TCRBJ02-07	01				7	7	7	0	9	7	34	44	53	62	69	1	Out	VDJ
GTGAACGCCTTGTTGCTGGGGGACTCGGCCCTGTATCTCTGTGCCAGCAGCTTCGGGTTCCGCGGGACAGGGAAGGACTTCGGGCCG	CASSFGFRGTGKDF	1	1.692219176227705E-5	42	TCRBV05-05*01	TCRBV05	TCRBV05-05	01				TCRBD01-01*01	TCRBD01	TCRBD01-01	01				TCRBJ02-07*01	TCRBJ02	TCRBJ02-07	01				2	4	0	3	10	14	39	53	63	72	76	1	In	VDJ
TCGGCCCAAAAGAACCCGACAGCTTTCTATCTCTGTGCCAGTAAAACCCTCGACAGCGGTGGGGCCAACGTCCTGACTTTCGGGGCC	CASKTLDSGGANVLTF	1	1.692219176227705E-5	48	TCRBV19-01*01	TCRBV19	TCRBV19-01	01								TCRBD01,TCRBD02	TCRBD01-01,TCRBD02-01		TCRBJ02-06*01	TCRBJ02	TCRBJ02-06	01				7	3	2	5	8	3	33	43	51	56	59	1	In	VDJ
ACAAAGCTGGAGGACTCAGCCATGTACTTCTGTGCCAGCAGTGAAGGACTTAAAAGCTCCTATAATTCACCCCTCCACTTTGGGAAC	CASSEGLKSSYNSPLHF	3	5.076657528683115E-5	51	TCRBV02-01	TCRBV02	TCRBV02-01				01,03	TCRBD02-01	TCRBD02	TCRBD02-01				01,02	TCRBJ01-06*02	TCRBJ01	TCRBJ01-06	02				1	6	2	10	0	0	30	-1	46	50	56	3	In	VDJ
TCGGCCCAAAAGAACCCGACAGCTTTCTATCTCTGTGCCAGTAGTATGGCAGGGTACAACTATAATTCACCCCTCCACTTTGGGAAC	CASSMAGYNYNSPLHF	3	5.076657528683115E-5	48	TCRBV19-01*01	TCRBV19	TCRBV19-01	01				TCRBD01-01*01	TCRBD01	TCRBD01-01	01				TCRBJ01-06*02	TCRBJ01	TCRBJ01-06	02				3	5	4	3	2	3	33	47	49	54	59	3	In	VDJ
TCCACAAAGCTGGAGGACTCAGCCATGTACTTCTGTGCCAGCTCTATAAGCAAGACAGGTTGGAATTCACCCCTCCACTTTGGGAAC	CASSISKTGWNSPLHF	3	5.076657528683115E-5	48	TCRBV02-01	TCRBV02	TCRBV02-01				01,03	TCRBD01-01*01	TCRBD01	TCRBD01-01	01				TCRBJ01-06*02	TCRBJ01	TCRBJ01-06	02				8	4	2	4	11	7	33	42	53	59	63	3	In	VDJ
NNNNTGTCGGCTGCTCCCTCCCAAACATCTGTGTACTTCTGTGCCAGCAGTCCCTATGGACCCCATAATGAGCAGTTCTTCGGGCCA	CASSPYGPHNEQFF	6	1.015331505736623E-4	42	TCRBV06-02/06-03*01	TCRBV06	TCRBV06-02/06-03	01								TCRBD01,TCRBD02	TCRBD01-01,TCRBD02-01		TCRBJ02-01*01	TCRBJ02	TCRBJ02-01	01				5	5	1	7	6	7	39	51	57	61	66	6	In	VDJ
GATCCTGGAGTCGCCCAGCCCCAACCAGACCTCTCTGTACTTCTGTGCCAGCAGTTGTATACTTCTTAGGCCCAGTACTTCGGGCCA		2	3.38443835245541E-5	38	TCRBV27-01*01	TCRBV27	TCRBV27-01	01								TCRBD01,TCRBD02	TCRBD01-01,TCRBD02-01		TCRBJ02-05*01	TCRBJ02	TCRBJ02-05	01				4	0	5	4	11	9	43	56	67	-1	70	2	Out	VDJ
ATCCAGCGCACAGAGCAGGAGGACTCCGCCGTGTATCTCTGTGCCAGCAGCCGGGGACGGACAGCGGAGACCCAGTACTTCGGGCCA	CASSRGRTAETQYF	4	6.76887670491082E-5	42	TCRBV07-08*03	TCRBV07	TCRBV07-08	03				TCRBD01-01*01	TCRBD01	TCRBD01-01	01				TCRBJ02-05*01	TCRBJ02	TCRBJ02-05	01				3	2	1	5	5	5	39	53	58	64	66	4	In	VDJ
AAGGTGCAGCCTGCAGAACTGGAGGATTCTGGAGTTTATTTCTGTGCCAGCAGCCAAGGGCAGGGAGAGACCCAGTACTTCGGGCCA	CASSQGQGETQYF	1	1.692219176227705E-5	39	TCRBV14-01*01	TCRBV14	TCRBV14-01	01				TCRBD01-01*01	TCRBD01	TCRBD01-01	01				TCRBJ02-05*01	TCRBJ02	TCRBJ02-05	01				1	0	4	3	2	4	42	58	60	-1	65	1	In	VDJ
AAGATCCAGCCCTCAGAACCCAGGGACTCAGCTGTGTACTTCTGTGCCAGCATCGGACGGAACCAAGAGACCCAGTACTTCGGGCCA	CASIGRNQETQYF	1	1.692219176227705E-5	39	TCRBV12-03/12-04*01	TCRBV12	TCRBV12-03/12-04	01								TCRBD01,TCRBD02	TCRBD01-01,TCRBD02-01		TCRBJ02-05*01	TCRBJ02	TCRBJ02-05	01				7	3	1	7	2	0	42	52	54	58	61	1	In	VDJ
ACCTTGGAGCTGGGGGACTCGGCCCTTTATCTTTGCGCCAGCAGCTTGTTCAGCGTCTCTAGCACAGATACGCAGTATTTTGGCCCA	CASSLFSVSSTDTQYF	3	5.076657528683115E-5	48	TCRBV05-01*01	TCRBV05	TCRBV05-01	01				TCRBD02-01	TCRBD02	TCRBD02-01				01,02	TCRBJ02-03*01	TCRBJ02	TCRBJ02-03	01				1	5	6	6	3	0	33	48	51	55	60	3	In	VDJ
TCTGCTGTACCCTCTCAGACATCTGTGTACTTCTGTGCCAGCAGTGACTCGACTAGCGGGAGCACAGATACGCAGTATTTTGGCCCA	CASSDSTSGSTDTQYF	13	2.1998849290960165E-4	48	TCRBV06-04*01	TCRBV06	TCRBV06-04	01				TCRBD02-01	TCRBD02	TCRBD02-01				01,02	TCRBJ02-03*01	TCRBJ02	TCRBJ02-03	01				0	0	2	4	0	0	33	-1	50	-1	60	13	In	VDJ
CAGCCTGCAGAGCTTGGGGACTCGGCCGTGTATCTCTGTGCCAGCAGCGCACAGGGGTTGTAAACAGATACGCAGTATTTTGGCCCA	CASSAQGL*TDTQYF	3	5.076657528683115E-5	45	TCRBV11-03*01	TCRBV11	TCRBV11-03	01				TCRBD01-01*01	TCRBD01	TCRBD01-01	01				TCRBJ02-03*01	TCRBJ02	TCRBJ02-03	01				5	6	3	2	2	3	36	48	50	57	63	3	Stop	VDJ
CTGCAGCCAGAAGACTCGGCCCTGTATCTCTGTGCCAGCAGCCAAGATCGGGCTAGCGGGAGGGCCGGAACGCAGTATTTTGGCCCA	CASSQDRASGRAGTQYF	2	3.38443835245541E-5	51	TCRBV04-02*01	TCRBV04	TCRBV04-02	01				TCRBD02-01*02	TCRBD02	TCRBD02-01	02				TCRBJ02-03*01	TCRBJ02	TCRBJ02-03	01				0	5	4	0	5	9	30	47	52	64	69	2	In	VDJ
GCCTTGGAGCTGGACGACTCGGCCCTGTATCTCTGTGCCAGCAGCCCGGGACTAGCGGGATTCACCGGGGAGCTGTTTTTTGGAGAA	CASSPGLAGFTGELFF	1	1.692219176227705E-5	48	TCRBV05-04*01	TCRBV05	TCRBV05-04	01				TCRBD02-01*02	TCRBD02	TCRBD02-01	02				TCRBJ02-02*01	TCRBJ02	TCRBJ02-02	01				4	2	0	3	2	4	33	45	47	60	62	1	In	VDJ
TCCCTGATTCTGGAGTCCGCCAGCACCAACCAGACATCTATGTACCTCTGTGCCAGCAGTTCCACCGGGGAGCTGTTTTTTGGAGAA	CASSSTGELFF	1	1.692219176227705E-5	33	TCRBV28-01*01	TCRBV28	TCRBV28-01	01											TCRBJ02-02*01	TCRBJ02	TCRBJ02-02	01				4	1	0	0	0	4	48	-1	-1	61	62	1	In	VJ
GAGTCCGCCAGCACCAACCAGACATCTATGTACCTCTGTGCCAGCAGGGGGGGACAGGGGCCCACCGGGGAGCTGTTTTTTGGAGAA	CASRGGQGPTGELFF	1	1.692219176227705E-5	45	TCRBV28-01*01	TCRBV28	TCRBV28-01	01				TCRBD01-01*01	TCRBD01	TCRBD01-01	01				TCRBJ02-02*01	TCRBJ02	TCRBJ02-02	01				6	2	0	2	3	4	36	47	50	60	62	1	In	VDJ
GTGAGCACCTTGGAGCTGGGGGACTCGGCCCTTTATCTTTGCGCCAGCAGCTTGGAGCCCGACACCGGGGAGCTGTTTTTTGGAGAA	CASSLEPDTGELFF	2	3.38443835245541E-5	42	TCRBV05-01*01	TCRBV05	TCRBV05-01	01				TCRBD02-01	TCRBD02	TCRBD02-01				01,02	TCRBJ02-02*01	TCRBJ02	TCRBJ02-02	01				0	3	6	7	0	3	39	-1	55	58	61	2	In	VDJ
GCCTTGTTGCTGGGGGACTCGGCCCTCTATCTCTGTGCCAGCAGCGGACCTAGCGGGGCGCACACCGGGGAGCTGTTTTTTGGAGAA	CASSGPSGAHTGELFF	1	1.692219176227705E-5	48	TCRBV05-06*01	TCRBV05	TCRBV05-06	01				TCRBD02-01*01	TCRBD02	TCRBD02-01	01				TCRBJ02-02*01	TCRBJ02	TCRBJ02-02	01				4	3	4	3	4	3	33	45	49	58	61	1	In	VDJ
ACCTTGGAGCTGGGGGACTCGGCCCTTTATCTTTGCGCCAGCAGCCCGGGGACAGGAATGAACACCGGGGAGCTGTTTTTTGGAGAA	CASSPGTGMNTGELFF	2	3.38443835245541E-5	48	TCRBV05-01*01	TCRBV05	TCRBV05-01	01				TCRBD01-01*01	TCRBD01	TCRBD01-01	01				TCRBJ02-02*01	TCRBJ02	TCRBJ02-02	01				4	3	0	4	3	1	33	45	48	56	59	2	In	VDJ
TTGGAGCTGGGGGACTCGGCCCTTTATCTTTGCGCCAGCAGCCTGTCTAAAACAGGAGGGAACACCGGGGAGCTGTTTTTTGGAGAA	CASSLSKTGGNTGELFF	3	5.076657528683115E-5	51	TCRBV05-01*01	TCRBV05	TCRBV05-01	01								TCRBD01,TCRBD02	TCRBD01-01,TCRBD02-01		TCRBJ02-02*01	TCRBJ02	TCRBJ02-02	01				4	3	3	4	9	1	30	42	51	56	59	3	In	VDJ
CTTCACATCAATTCCCTGGAGCTTGGTGACTCTGCTGTGTATTTCTGTGCCAGCAGCCAAGTTGGGCCGGGAGCTTTCTTTGGACAA	CASSQVGPGAFF	2	3.38443835245541E-5	36	TCRBV03-01/03-02*01	TCRBV03	TCRBV03-01/03-02	01								TCRBD01,TCRBD02	TCRBD01-01,TCRBD02-01		TCRBJ01-01*01	TCRBJ01	TCRBJ01-01	01				1	4	8	0	2	10	45	61	63	67	71	2	In	VDJ
ATCCAGCCCTCAGAACCCAGGGACTCAGCTGTGTACTTCTGTGCCAGCAGTTTAGGACACTTGGGGACTGAAGCTTTCTTTGGACAA	CASSLGHLGTEAFF	2	3.38443835245541E-5	42	TCRBV12	TCRBV12				TCRBV12-03/12-04,TCRBV12-04						TCRBD01,TCRBD02	TCRBD01-01,TCRBD02-01		TCRBJ01-01*01	TCRBJ01	TCRBJ01-01	01				1	7	2	6	0	5	39	-1	55	59	66	2	In	VDJ
TGTGACATCGGCCCAAAAGAACCCGACAGCTTTCTATCTCTGTGCCAGTAGTAACAGGGAATCGGGACTGAAGCTTTCTTTGGACAA		2	3.38443835245541E-5	41	TCRBV19-01*01	TCRBV19	TCRBV19-01	01				TCRBD01-01*01	TCRBD01	TCRBD01-01	01				TCRBJ01-01*01	TCRBJ01	TCRBJ01-01	01				4	7	3	3	0	5	40	-1	53	59	66	2	Out	VDJ
CACATCAATTCCCTGGAGCTTGGTGACTCTGCTGTGTATTTCTGTGCCAGCAGCCCGCGAAGTAACACTGAAGCTTTCTTTGGACAA	CASSPRSNTEAFF	2	3.38443835245541E-5	39	TCRBV03-01/03-02*01	TCRBV03	TCRBV03-01/03-02	01				TCRBD02-01	TCRBD02	TCRBD02-01				01,02	TCRBJ01-01*01	TCRBJ01	TCRBJ01-01	01				4	4	7	6	1	2	42	55	56	59	63	2	In	VDJ
ATCCGGTCCACAAAGCTGGAGGACTCAGCCATGTACTTCTGTGCCAGCACCTTCGACAGTGTGAACACTGAAGCTTTCTTTGGACAA	CASTFDSVNTEAFF	1	1.692219176227705E-5	42	TCRBV02-01	TCRBV02	TCRBV02-01				01,03	TCRBD01-01*01	TCRBD01	TCRBD01-01	01				TCRBJ01-01*01	TCRBJ01	TCRBJ01-01	01				7	2	2	5	5	0	39	49	54	59	61	1	In	VDJ
CGGTCCACAAAGCTGGAGGACTCAGCCATGTACTTCTGTGCCAGCAGTTTCTGGACTCGGGGGAACACTGAAGCTTTCTTTGGACAA	CASSFWTRGNTEAFF	1	1.692219176227705E-5	45	TCRBV02-01	TCRBV02	TCRBV02-01				01,03	TCRBD02-01	TCRBD02	TCRBD02-01				01,02	TCRBJ01-01*01	TCRBJ01	TCRBJ01-01	01				5	5	1	10	4	1	36	48	52	57	62	1	In	VDJ
GATCCTGGAGTCGCCCAGCCCCAACCAGACCTCTCTGTACTTCTGTGCCAGCAGTGCGACAAGAACACTGAAGCTTTCTTTGGACAA		2	3.38443835245541E-5	38	TCRBV27-01*01	TCRBV27	TCRBV27-01	01				TCRBD01-01*01	TCRBD01	TCRBD01-01	01				TCRBJ01-01*01	TCRBJ01	TCRBJ01-01	01				5	1	2	6	2	1	43	55	57	61	62	2	Out	VDJ
CACATCAATTCCCTGGAGCTTGGTGACTCTGCTGTGTATTTCTGTGCCAGCAGCCAAGGTGGACGAACTGAAGCTTTCTTTGGACAA	CASSQGGRTEAFF	2	3.38443835245541E-5	39	TCRBV03-01/03-02*01	TCRBV03	TCRBV03-01/03-02	01								TCRBD01,TCRBD02	TCRBD01-01,TCRBD02-01		TCRBJ01-01*01	TCRBJ01	TCRBJ01-01	01				1	2	1	7	2	5	42	58	60	64	66	2	In	VDJ
TCGGCCCAAAAGAACCCGACAGCTTTCTATCTCTGTGCCAGTAGTATAGATAGGGCCAGTGCGAATCAGCCCCAGCATTTTGGTGAT	CASSIDRASANQPQHF	2	3.38443835245541E-5	48	TCRBV19-01*01	TCRBV19	TCRBV19-01	01								TCRBD01,TCRBD02	TCRBD01-01,TCRBD02-01		TCRBJ01-05*01	TCRBJ01	TCRBJ01-05	01				0	8	5	3	1	4	33	50	51	55	63	2	In	VDJ
CCTGGAGCTTGGTGACTCTGCTGTGTATTTCTGTGCCAGCAGCCAACAAGGACAGACAATAGCAATCAGCCCCAGCATTTTGGTGAT		2	3.38443835245541E-5	50	TCRBV03-01/03-02*01	TCRBV03	TCRBV03-01/03-02	01				TCRBD01-01*01	TCRBD01	TCRBD01-01	01				TCRBJ01-05*01	TCRBJ01	TCRBJ01-05	01				2	4	1	5	3	0	31	46	49	55	59	2	Out	VDJ
ATCCAGCCTGCAGAGCTTGGGGACTCGGCCATGTATCTCTGTGCCAGCAGCTTAAGGAGTTATAATTCACCCCTCCACTTTGGGAAT	CASSLRSYNSPLHF	1	1.692219176227705E-5	42	TCRBV11-01*01	TCRBV11	TCRBV11-01	01				TCRBD02-01*02	TCRBD02	TCRBD02-01	02				TCRBJ01-06*01	TCRBJ01	TCRBJ01-06	01				2	1	10	2	1	4	39	54	55	59	60	1	In	VDJ
CCTACACGCCCTGCAGCCAGAAGACTCAGCCCTGTATCTCTGCGCCAGCCTGGGATAAAGGTCACGGGTGGCTACACCTTCGGTTCG		2	3.38443835245541E-5	41	TCRBV04-01*01	TCRBV04	TCRBV04-01	01								TCRBD01,TCRBD02	TCRBD01-01,TCRBD02-01		TCRBJ01-02*01	TCRBJ01	TCRBJ01-02	01				8	13	0	8	2	7	40	49	51	55	68	2	Out	VDJ
TTGTCCACTCTGACAGTGACCAGTGCCCATCCTGAAGACAGCAGCTTCTACATCTGCAGCAGTCAGAGTGGCTACACCTTCGGTTCG	CSSQSGYTF	1	1.692219176227705E-5	27	TCRBV20-01	TCRBV20	TCRBV20-01				01,04					TCRBD01,TCRBD02	TCRBD01-01,TCRBD02-01		TCRBJ01-02*01	TCRBJ01	TCRBJ01-02	01				9	6	4	5	0	7	54	-1	59	62	68	1	In	VDJ
ACTGTGACATCGGCCCAAAAGAACCCGACAGCTTTCTATCTCTGTGCCAGTAGTATTGACAGTTTGTATGGCTACACCTTCGGTTCG	CASSIDSLYGYTF	2	3.38443835245541E-5	39	TCRBV19-01*01	TCRBV19	TCRBV19-01	01				TCRBD01-01*01	TCRBD01	TCRBD01-01	01				TCRBJ01-02*01	TCRBJ01	TCRBJ01-02	01				3	4	2	5	1	5	42	56	57	62	66	2	In	VDJ
ATTCTGGAGTCCGCCAGCACCAACCAGACATCTATGTACCTCTGTGCCAGCAGTTTGGGACAGGGCTATGGCTACACCTTCGGTTCG	CASSLGQGYGYTF	1	1.692219176227705E-5	39	TCRBV28-01*01	TCRBV28	TCRBV28-01	01				TCRBD01-01*01	TCRBD01	TCRBD01-01	01				TCRBJ01-02*01	TCRBJ01	TCRBJ01-02	01				3	0	0	3	0	4	42	-1	56	-1	65	1	In	VDJ
GAGTCGCCCAGCCCCAACCAGACCTCTCTGTACTTCTGTGCCAGCAGTTTAGAGGGGCGCCGAGGCTATGGCTACACCTTCGGTTCG	CASSLEGRRGYGYTF	2	3.38443835245541E-5	45	TCRBV27-01*01	TCRBV27	TCRBV27-01	01								TCRBD01,TCRBD02	TCRBD01-01,TCRBD02-01		TCRBJ01-02*01	TCRBJ01	TCRBJ01-02	01				2	8	5	2	1	4	36	51	52	57	65	2	In	VDJ
GTGAACGCCTTGTTGCTGGGGGACTCGGCCCTGTATCTCTGTGCCAGCAGCTCGGCGGGGGGCAGCTATGGCTACACCTTCGGTTCG	CASSSAGGSYGYTF	1	1.692219176227705E-5	42	TCRBV05-05*01	TCRBV05	TCRBV05-05	01				TCRBD02-01*01	TCRBD02	TCRBD02-01	01				TCRBJ01-02*01	TCRBJ01	TCRBJ01-02	01				3	3	7	1	2	4	39	52	54	62	65	1	In	VDJ
CTGGAGTCGCCCAGCCCCAACCAGACCTCTCTGTACTTCTGTGCCAGCAGTTTCACCCGGGACAGCTATGGCTACACCTTCGGTTCG	CASSFTRDSYGYTF	2	3.38443835245541E-5	42	TCRBV27-01*01	TCRBV27	TCRBV27-01	01				TCRBD01-01*01	TCRBD01	TCRBD01-01	01				TCRBJ01-02*01	TCRBJ01	TCRBJ01-02	01				3	0	0	5	5	4	39	53	58	-1	65	2	In	VDJ
ACCAGTGCCCATCCTGAAGACAGCAGCTTCTACATCTGCAGTGCTAGAGATGGGGGACAGGATAACTATGGCTACACCTTCGGTTCG	CSARDGGQDNYGYTF	1	1.692219176227705E-5	45	TCRBV20	TCRBV20				TCRBV20-01,TCRBV20-or09_02		TCRBD01-01*01	TCRBD01	TCRBD01-01	01				TCRBJ01-02*01	TCRBJ01	TCRBJ01-02	01				0	1	0	4	3	1	36	50	53	61	62	1	In	VDJ
TCCAGTCCACGGAGTCAGGGGACACAGCACTGTATTTCTGTGCCAGCAGCAAATTCACTAGATAACTATGGCTACACCTTCGGTTCG		1	1.692219176227705E-5	43	TCRBV21-01*01	TCRBV21	TCRBV21-01	01				TCRBD02-01	TCRBD02	TCRBD02-01				01,02	TCRBJ01-02*01	TCRBJ01	TCRBJ01-02	01				2	1	3	8	3	1	38	53	56	61	62	1	Out	VDJ
AGCACCTTGGAGCTGGGGGACTCGGCCCTTTATCTTTGCGCCAGCAGCTTGGAGGGGGAAGGGAACTATGGCTACACCTTCGGTTCG	CASSLEGEGNYGYTF	1	1.692219176227705E-5	45	TCRBV05-01*01	TCRBV05	TCRBV05-01	01				TCRBD01-01*01	TCRBD01	TCRBD01-01	01				TCRBJ01-02*01	TCRBJ01	TCRBJ01-02	01				0	5	5	1	0	2	36	-1	52	58	63	1	In	VDJ
GTGACCAGTGCCCATCCTGAAGACAGCAGCTTCTACATCTGCAGTGCTAGAGACATGGACAGGAACTATGGCTACACCTTCGGTTCG	CSARDMDRNYGYTF	1	1.692219176227705E-5	42	TCRBV20	TCRBV20				TCRBV20-01,TCRBV20-or09_02		TCRBD01-01*01	TCRBD01	TCRBD01-01	01				TCRBJ01-02*01	TCRBJ01	TCRBJ01-02	01				0	0	1	4	3	2	39	53	56	-1	63	1	In	VDJ
AACGCCTTGGAGCTGGACGACTCGGCCCTGTATCTCTGTGCCAGCAGCCTTGGGACAGGGGGCAACTATGGCTACACCTTCGGTTCG	CASSLGTGGNYGYTF	1	1.692219176227705E-5	45	TCRBV05-04*01	TCRBV05	TCRBV05-04	01				TCRBD01-01*01	TCRBD01	TCRBD01-01	01				TCRBJ01-02*01	TCRBJ01	TCRBJ01-02	01				4	0	0	0	3	2	36	48	51	-1	63	1	In	VDJ
TCGGCTGCTCCCTCCCAGACATCTGTGTACTTCTGTGCCAGCAGGGGACAGACGAGGGTAAATTGGGATGGCTACACCTTCGGTTCG	CASRGQTRVNWDGYTF	2	3.38443835245541E-5	48	TCRBV06	TCRBV06				TCRBV06-01,TCRBV06-05		TCRBD01-01*01	TCRBD01	TCRBD01-01	01				TCRBJ01-02*01	TCRBJ01	TCRBJ01-02	01				6	16	0	5	0	6	33	-1	44	51	67	2	In	VDJ
AGTCGCCCAGCCCCAACCAGACCTCTCTGTACTTCTGTGCCAGCATCCTTAACGGCTACACCTGGGGATGGCTACACCTTCGGTTCG		3	5.076657528683115E-5	46	TCRBV27-01*01	TCRBV27	TCRBV27-01	01								TCRBD01,TCRBD02	TCRBD01-01,TCRBD02-01		TCRBJ01-02*01	TCRBJ01	TCRBJ01-02	01				7	0	6	2	18	6	35	45	63	-1	67	3	Out	VDJ
AATTCCCTGGAGCTTGGTGACTCTGCTGTGTATTTCTGTGCCAGCAGCCAGACCTCCGCTGGCACCGATGGCTACACCTTCGGTTCG	CASSQTSAGTDGYTF	1	1.692219176227705E-5	45	TCRBV03-01/03-02*01	TCRBV03	TCRBV03-01/03-02	01								TCRBD01,TCRBD02	TCRBD01-01,TCRBD02-01		TCRBJ01-02*01	TCRBJ01	TCRBJ01-02	01				3	14	2	7	0	6	36	-1	50	53	67	1	In	VDJ
ACTCTGAAGGTGCAGCCTGCAGAACTGGAGGATTCTGGAGTTTATTTCTGTGCCAGCAGCCAAGGAGATGGCTACACCTTCGGTTCG	CASSQGDGYTF	1	1.692219176227705E-5	33	TCRBV14-01*01	TCRBV14	TCRBV14-01	01				TCRBD02-01*02	TCRBD02	TCRBD02-01	02				TCRBJ01-02*01	TCRBJ01	TCRBJ01-02	01				1	0	11	2	0	6	48	-1	64	-1	67	1	In	VDJ
TGACATCGGCCCAAAAGAACCCGACAGCTTTCTATCTCTGTGCCAGTAGTCTCCGACTAGCGGGGGGCGGATCAGTACTTCGGGCCG		1	1.692219176227705E-5	43	TCRBV19-01*01	TCRBV19	TCRBV19-01	01				TCRBD02-01*01	TCRBD02	TCRBD02-01	01				TCRBJ02-07*01	TCRBJ02	TCRBJ02-07	01				5	5	2	1	4	10	38	50	54	67	72	1	Out	VDJ
NNNTGTCGGCTGCTCCCTCCCAGACATCTGTGTACTTCTGTGCCAGCAGTCCCGGGACAGGGGGCGGGTGAGCAGTACTTCGGGCCG		1	1.692219176227705E-5	43	TCRBV06-05*01	TCRBV06	TCRBV06-05	01				TCRBD01-01*01	TCRBD01	TCRBD01-01	01				TCRBJ02-07*01	TCRBJ02	TCRBJ02-07	01				5	4	0	0	3	7	38	50	53	65	69	1	Out	VDJ
GTGAGCACCTTGGAGCTGGGGGACTCGGCCCTTTATCTTTGCGCCAGCAGCCCAGCCGCCGGGCGGCGGGAGCAGTACTTCGGGCCG	CASSPAAGRREQYF	1	1.692219176227705E-5	42	TCRBV05-01*01	TCRBV05	TCRBV05-01	01								TCRBD01,TCRBD02	TCRBD01-01,TCRBD02-01		TCRBJ02-07*01	TCRBJ02	TCRBJ02-07	01				4	5	8	0	9	7	39	51	60	64	69	1	In	VDJ
AATGTGAACGCCTTGGAGCTGGACGACTCGGCCCTGTATCTCTGTGCCAGCAGCTTGGCTAAATCAGGCGAGCAGTACTTCGGGCCG	CASSLAKSGEQYF	1	1.692219176227705E-5	39	TCRBV05-04*01	TCRBV05	TCRBV05-04	01				TCRBD01-01*01	TCRBD01	TCRBD01-01	01				TCRBJ02-07*01	TCRBJ02	TCRBJ02-07	01				0	0	4	4	6	6	42	58	64	-1	68	1	In	VDJ
ATCCAGTCCACGGAGTCAGGGGACACAGCACTGTATTTCTGTGCCAGCAGTAACTGGACAGTAGAAGGCGAGCAGTACTTCGGGCCG	CASSNWTVEGEQYF	1	1.692219176227705E-5	42	TCRBV21-01*01	TCRBV21	TCRBV21-01	01				TCRBD01-01*01	TCRBD01	TCRBD01-01	01				TCRBJ02-07*01	TCRBJ02	TCRBJ02-07	01				6	7	1	5	5	6	39	50	55	61	68	1	In	VDJ
CGCACAGAGCAGGAGGACTCGGCCGTGTATCTCTGTGCCAGCAGCTTAGTAGCCGTCCTTTCGGTGTCCGAGCAGTACTTCGGGCCG	CASSLVAVLSVSEQYF	1	1.692219176227705E-5	48	TCRBV07-02	TCRBV07	TCRBV07-02				01,02	TCRBD02-01	TCRBD02	TCRBD02-01				01,02	TCRBJ02-07*01	TCRBJ02	TCRBJ02-07	01				1	15	5	7	0	6	33	-1	49	53	68	1	In	VDJ
CGGTCCACAAAGCTGGAGGACTCAGCCATGTACTTCTGTGCCAGCAGGAGACTAGCGGTATCGACCGCCGAGCAGTACTTCGGGCCG	CASRRLAVSTAEQYF	1	1.692219176227705E-5	45	TCRBV02-01	TCRBV02	TCRBV02-01				01,03	TCRBD02-01	TCRBD02	TCRBD02-01				01,02	TCRBJ02-07*01	TCRBJ02	TCRBJ02-07	01				6	10	2	5	2	6	36	47	49	58	68	1	In	VDJ
ACTGTGACATCGGCCCAAAAGAACCCGACAGCTTTCTATCTCTGTGCCAGTAGTAATTTCGACAGGACCGAGCAGTACTTCGGGCCG	CASSNFDRTEQYF	1	1.692219176227705E-5	39	TCRBV19-01*01	TCRBV19	TCRBV19-01	01				TCRBD01-01*01	TCRBD01	TCRBD01-01	01				TCRBJ02-07*01	TCRBJ02	TCRBJ02-07	01				4	2	2	4	5	6	42	55	60	66	68	1	In	VDJ
TCCGCCAGCACCAACCAGACATCTATGTACCTCTGTGCCAGCAGCCGGACACCTCGGACGGTTTCCTACGAGCAGTACTTCGGGCCG	CASSRTPRTVSYEQYF	1	1.692219176227705E-5	48	TCRBV28-01*01	TCRBV28	TCRBV28-01	01				TCRBD01-01*01	TCRBD01	TCRBD01-01	01				TCRBJ02-07*01	TCRBJ02	TCRBJ02-07	01				6	12	1	6	2	1	33	44	46	51	63	1	In	VDJ
ACTCTGGAGTCCGCTACCAGCTCCCAGACATCTGTGTACTTCTGTGCCATCAGTCCTTCAGGGTCCTACGAGCAGTACTTCGGGCCG	CAISPSGSYEQYF	1	1.692219176227705E-5	39	TCRBV10-03*01	TCRBV10	TCRBV10-03	01				TCRBD01-01*01	TCRBD01	TCRBD01-01	01				TCRBJ02-07*01	TCRBJ02	TCRBJ02-07	01				5	0	4	3	4	1	42	54	58	-1	63	1	In	VDJ
TCCACGGAGTCAGGGGACACAGCACTGTATTTCTGTGCCAGCAGCATAGCTACTAGCGGGAGGACCTACGAGCAGTACTTCGGGCCG	CASSIATSGRTYEQYF	1	1.692219176227705E-5	48	TCRBV21-01*01	TCRBV21	TCRBV21-01	01				TCRBD02-01*02	TCRBD02	TCRBD02-01	02				TCRBJ02-07*01	TCRBJ02	TCRBJ02-07	01				0	1	3	1	1	2	33	50	51	63	64	1	In	VDJ
GAGTCTGCCAGGCCCTCACATACCTCTCAGTACCTCTGTGCCAGCAGTGAATTTAGGACAAAGACCTACGAGCAGTACTTCGGGCCG	CASSEFRTKTYEQYF	2	3.38443835245541E-5	45	TCRBV25-01*01	TCRBV25	TCRBV25-01	01				TCRBD01-01*01	TCRBD01	TCRBD01-01	01				TCRBJ02-07*01	TCRBJ02	TCRBJ02-07	01				1	4	1	6	3	2	36	52	55	60	64	2	In	VDJ
CACGCCCTGCAGCCAGAAGACTCAGCCCTGTATCTCTGCGCCAGCAGCCAAGTTCTAGCGGTAGACTACGAGCAGTACTTCGGGCCG	CASSQVLAVDYEQYF	2	3.38443835245541E-5	45	TCRBV04-01*01	TCRBV04	TCRBV04-01	01				TCRBD02-01	TCRBD02	TCRBD02-01				01,02	TCRBJ02-07*01	TCRBJ02	TCRBJ02-07	01				1	4	4	5	2	3	36	52	54	61	65	2	In	VDJ
CCAGCCTGCAGAGCTTGGGGACTCGGCCGTGTATCTCTGTGCCAGCAGCTGAGACAGGGGACCGAATACGAGCAGTACTTCGGGCCG		2	3.38443835245541E-5	44	TCRBV11-03*01	TCRBV11	TCRBV11-03	01				TCRBD01-01*01	TCRBD01	TCRBD01-01	01				TCRBJ02-07*01	TCRBJ02	TCRBJ02-07	01				0	6	4	2	0	4	37	-1	54	60	66	2	Out	VDJ
CAGCCCTCAGAACCCAGGGACTCAGCTGTGTACTTCTGTGCCAGCAGTTCCCCGGATAGGGGTATCCACGAGCAGTACTTCGGGCCG	CASSSPDRGIHEQYF	1	1.692219176227705E-5	45	TCRBV12	TCRBV12				TCRBV12-03/12-04,TCRBV12-04		TCRBD01-01*01	TCRBD01	TCRBD01-01	01				TCRBJ02-07*01	TCRBJ02	TCRBJ02-07	01				4	5	5	2	8	5	36	49	57	62	67	1	In	VDJ
CACATCAATTCCCTGGAGCTTGGTGACTCTGCTGTGTATTTCTGTGCCAGCAGCCTACAGGGAATCCACGAGCAGTACTTCGGGCCG	CASSLQGIHEQYF	1	1.692219176227705E-5	39	TCRBV03-01/03-02*01	TCRBV03	TCRBV03-01/03-02	01				TCRBD01-01*01	TCRBD01	TCRBD01-01	01				TCRBJ02-07*01	TCRBJ02	TCRBJ02-07	01				4	5	3	3	1	5	42	55	56	62	67	1	In	VDJ
CTCAAGATCCAGCCTGCAGAGCTTGGGGACTCGGCCGTGTATCTCTGTGCCAGCAGCCCTCATGAGGGAGAGCAGTACTTCGGGCCG	CASSPHEGEQYF	1	1.692219176227705E-5	36	TCRBV11-03*01	TCRBV11	TCRBV11-03	01				TCRBD02-01*02	TCRBD02	TCRBD02-01	02				TCRBJ02-07*01	TCRBJ02	TCRBJ02-07	01				5	1	11	0	6	7	45	57	63	68	69	1	In	VDJ
NNNNTGTCGGCTGCTCCCTCCCAGACATCTGTGTACTTCTGTGCCAGCAGTCAGACAGAAACTGGAAACACCATATATTTTGGAGAG	CASSQTETGNTIYF	2	3.38443835245541E-5	42	TCRBV06-05*01	TCRBV06	TCRBV06-05	01				TCRBD01-01*01	TCRBD01	TCRBD01-01	01				TCRBJ01-03*01	TCRBJ01	TCRBJ01-03	01				5	3	2	5	2	2	39	51	53	58	61	2	In	VDJ
ATCCAGCCCTCAGAACCCAGGGACTCAGCTGTGTACTTCTGTGCCAGCAGTTTAGGAGGGGATAGTCGAACCATATATTTTGGAGAG	CASSLGGDSRTIYF	1	1.692219176227705E-5	42	TCRBV12	TCRBV12				TCRBV12-03/12-04,TCRBV12-04						TCRBD01,TCRBD02	TCRBD01-01,TCRBD02-01		TCRBJ01-03*01	TCRBJ01	TCRBJ01-03	01				1	8	5	2	1	10	39	55	56	61	69	1	In	VDJ
GCTGCTCCCTCCCAGACATCTGTGTACTTCTGTGCCAGCAGTTACATAAGCTTAAGCTCCTATAATTCACCCCTCCACTTTGGGAAC	CASSYISLSSYNSPLHF	2	3.38443835245541E-5	51	TCRBV06	TCRBV06				TCRBV06-05,TCRBV06-06		TCRBD02-01	TCRBD02	TCRBD02-01				01,02	TCRBJ01-06*02	TCRBJ01	TCRBJ01-06	02				2	5	6	7	3	0	30	45	48	51	56	2	In	VDJ
AAGATCCAGCCCTCAGAACCCAGGGACTCAGCTGTGTATTTTTGTGCTAGTGGTTTGGTTCTGGGCAATGAGCAGTTCTTCGGGCCA	CASGLVLGNEQFF	1	1.692219176227705E-5	39	TCRBV12-05*01	TCRBV12	TCRBV12-05	01								TCRBD01,TCRBD02	TCRBD01-01,TCRBD02-01		TCRBJ02-01*01	TCRBJ02	TCRBJ02-01	01				0	0	0	9	3	6	42	59	62	-1	65	1	In	VDJ
GAGCCCTGAAGACAGCAGCATATATCTCTGCAGCGTTGAAGGGGTAGGGGAAATGGCCCTTCCTACAATGAGCAGTTCTTCGGGCCA		3	5.076657528683115E-5	53	TCRBV29-01	TCRBV29	TCRBV29-01				01,02	TCRBD01-01*01	TCRBD01	TCRBD01-01	01				TCRBJ02-01*01	TCRBJ02	TCRBJ02-01	01				1	10	5	2	4	1	28	41	45	50	60	3	Out	VDJ
AACGCCTTGTTGCTGGGGGACTCGGCCCTCTATCTCTGTGCCAGCAGGACGGGACAGAACACCTACAATGAGCAGTTCTTCGGGCCA	CASRTGQNTYNEQFF	1	1.692219176227705E-5	45	TCRBV05-06*01	TCRBV05	TCRBV05-06	01				TCRBD01-01*01	TCRBD01	TCRBD01-01	01				TCRBJ02-01*01	TCRBJ02	TCRBJ02-01	01				5	4	0	5	3	2	36	47	50	57	61	1	In	VDJ
CACACCCTGCAGCCAGAAGACTCGGCCCTGTATCTCTGTGCCAGCAGCCAAGGCGGGGGCGACTACAATGAGCAGTTCTTCGGGCCA	CASSQGGGDYNEQFF	1	1.692219176227705E-5	45	TCRBV04-02*01	TCRBV04	TCRBV04-02	01				TCRBD02-01*01	TCRBD02	TCRBD02-01	01				TCRBJ02-01*01	TCRBJ02	TCRBJ02-01	01				1	3	7	2	0	3	36	-1	52	59	62	1	In	VDJ
ATCCAGCCCTCAGAACCCAGGGACTCAGCTGTGTACTTCTGTGCCAGCAGGGGTAGCGGGGGTTTTGGGACCCAGTACTTCGGGCCA	CASRGSGGFGTQYF	2	3.38443835245541E-5	42	TCRBV12	TCRBV12				TCRBV12-03/12-04,TCRBV12-04		TCRBD02-01*01	TCRBD02	TCRBD02-01	01				TCRBJ02-05*01	TCRBJ02	TCRBJ02-05	01				6	6	5	2	3	7	39	50	53	62	68	2	In	VDJ
ATTCTGGAGTCCGCCAGCACCAACCAGACATCTATGTACCTCTGTGCCAGCAGTTTAGGGGGGCTGGAGACCCAGTACTTCGGGCCA	CASSLGGLETQYF	1	1.692219176227705E-5	39	TCRBV28-01*01	TCRBV28	TCRBV28-01	01								TCRBD01,TCRBD02	TCRBD01-01,TCRBD02-01		TCRBJ02-05*01	TCRBJ02	TCRBJ02-05	01				2	2	6	0	1	5	42	57	58	64	66	1	In	VDJ
AAGATCCGGTCCACAAAGCTGGAGGACTCAGCCATGTACTTCTGTGCCAGCAGTGGCCAGGGGTTAGAGACCCAGTACTTCGGGCCA	CASSGQGLETQYF	1	1.692219176227705E-5	39	TCRBV02-01	TCRBV02	TCRBV02-01				01,03	TCRBD01-01*01	TCRBD01	TCRBD01-01	01				TCRBJ02-05*01	TCRBJ02	TCRBJ02-05	01				4	2	4	2	2	4	42	55	57	63	65	1	In	VDJ
CAGCAGCTTCTACATCTGCAGTGCTAGAGATTGGGAGTATGGGCGGGAAAGCCGTCGGGTGGGCAAGAGACCCAGTACTTCGGGCCA		1	1.692219176227705E-5	65	TCRBV20	TCRBV20				TCRBV20-01,TCRBV20-or09_02		TCRBD02-01*02	TCRBD02	TCRBD02-01	02				TCRBJ02-05*01	TCRBJ02	TCRBJ02-05	01				0	15	7	3	12	2	16	30	42	48	63	1	Out	VDJ
CTGAATGTGAACGCCTTGTTGCTGGGGGACTCGGCCCTGTATCTCTGTGCCAGCACCCTTCAGATCGGGGAGCTGTTTTTTGGAGAA	CASTLQIGELFF	1	1.692219176227705E-5	36	TCRBV05-05*01	TCRBV05	TCRBV05-05	01				TCRBD01-01*01	TCRBD01	TCRBD01-01	01				TCRBJ02-02*01	TCRBJ02	TCRBJ02-02	01				6	2	4	5	5	7	45	55	60	63	65	1	In	VDJ
AACGCCTTGTTGCTGGGGGACTCGGCCCTGTATCTCTGTGCCAGCAGTATAGCGGGACAAAACACCGGGGAGCTGTTTTTTGGAGAA	CASSIAGQNTGELFF	1	1.692219176227705E-5	45	TCRBV05-05*01	TCRBV05	TCRBV05-05	01				TCRBD02-01*02	TCRBD02	TCRBD02-01	02				TCRBJ02-02*01	TCRBJ02	TCRBJ02-02	01				5	3	5	3	2	2	36	47	49	57	60	1	In	VDJ
ACTGTGACATCGGCCCAAAAGAACCCGACAGCTTTCTATCTCTGTGCCAGTAGTCCGGGCGTGAACACTGAAGCTTTCTTTGGACAA	CASSPGVNTEAFF	2	3.38443835245541E-5	39	TCRBV19-01*01	TCRBV19	TCRBV19-01	01								TCRBD01,TCRBD02	TCRBD01-01,TCRBD02-01		TCRBJ01-01*01	TCRBJ01	TCRBJ01-01	01				5	1	8	0	2	0	42	54	56	60	61	2	In	VDJ
AAGATCCAGCCCTCAGAACCCAGGGACTCAGCTGTGTATTTTTGTGCTAGTGGTTCGTTAGTGAACACTGAAGCTTTCTTTGGACAA	CASGSLVNTEAFF	3	5.076657528683115E-5	39	TCRBV12-05*01	TCRBV12	TCRBV12-05	01				TCRBD02-01	TCRBD02	TCRBD02-01				01,02	TCRBJ01-01*01	TCRBJ01	TCRBJ01-01	01				4	0	5	8	3	0	42	55	58	-1	61	3	In	VDJ
ATCCAGCCCTCAGAACCCAGGGACTCAGCTGTGTACTTCTGTGCCAGCAGGTCCCAGGGGACCTTAGGAAAACTGTTTTTTGGCAGT	CASRSQGTLGKLFF	2	3.38443835245541E-5	42	TCRBV12	TCRBV12				TCRBV12-03/12-04,TCRBV12-04		TCRBD01-01*01	TCRBD01	TCRBD01-01	01				TCRBJ01-04*01	TCRBJ01	TCRBJ01-04	01				6	8	4	2	4	10	39	50	54	60	68	2	In	VDJ
ATCAATTCCCTGGAGCTTGGTGACTCTGCTGTGTATTTCTGTGCCAGCAGCCAAGATCATGGGTATCAGCCCCAGCATTTTGGTGAT	CASSQDHGYQPQHF	2	3.38443835245541E-5	42	TCRBV03-01/03-02*01	TCRBV03	TCRBV03-01/03-02	01								TCRBD01,TCRBD02	TCRBD01-01,TCRBD02-01		TCRBJ01-05*01	TCRBJ01	TCRBJ01-05	01				0	1	0	9	4	5	39	56	60	63	64	2	In	VDJ
ACATCGGCCCAAAAGAACCCGACAGCTTTCTATCTCTGTGCCAGTAGTAATACAGGGGGCCCATATCAGCCCCAGCATTTTGGTGAT	CASSNTGGPYQPQHF	3	5.076657528683115E-5	45	TCRBV19-01*01	TCRBV19	TCRBV19-01	01				TCRBD01-01*01	TCRBD01	TCRBD01-01	01				TCRBJ01-05*01	TCRBJ01	TCRBJ01-05	01				4	4	3	0	2	5	36	49	51	60	64	3	In	VDJ
CTGAAGATCCGGTCCACAAAGCTGGAGGACTCAGCCATGTACTTCTGTGCCAGCAAGACAGGGGATCAGCCCCAGCATTTTGGTGAT	CASKTGDQPQHF	2	3.38443835245541E-5	36	TCRBV02-01	TCRBV02	TCRBV02-01				01,03	TCRBD01-01*01	TCRBD01	TCRBD01-01	01				TCRBJ01-05*01	TCRBJ01	TCRBJ01-05	01				7	0	2	2	1	5	45	55	56	-1	64	2	In	VDJ
CTCACTGTGACATCGGCCCAAAAGAACCCGACAGCTTTCTATCTCTGTGCCAGTGGTAGGGGCAATCAGCCCCAGCATTTTGGTGAT	CASGRGNQPQHF	2	3.38443835245541E-5	36	TCRBV19-01*01	TCRBV19	TCRBV19-01	01								TCRBD01,TCRBD02	TCRBD01-01,TCRBD02-01		TCRBJ01-05*01	TCRBJ01	TCRBJ01-05	01				4	0	0	9	0	2	45	-1	58	-1	61	2	In	VDJ
GCCCTGCAGCCAGAAGACTCAGCCCTGTATCTCTGCGCCAGCAGCCAGACCCCAGGCCGTAGCAATCAGCCCCAGCATTTTGGTGAT	CASSQTPGRSNQPQHF	2	3.38443835245541E-5	48	TCRBV04-01*01	TCRBV04	TCRBV04-01	01				TCRBD01-01*01	TCRBD01	TCRBD01-01	01				TCRBJ01-05*01	TCRBJ01	TCRBJ01-05	01				3	3	4	4	5	0	33	47	52	56	59	2	In	VDJ
TCCGCCAGCACCAACCAGACATCTATGTACCTCTGTGCCAGCAGTTCTGTGGGACACTATAGCAATCAGCCCCAGCATTTTGGTGAT	CASSSVGHYSNQPQHF	2	3.38443835245541E-5	48	TCRBV28-01*01	TCRBV28	TCRBV28-01	01				TCRBD01-01*01	TCRBD01	TCRBD01-01	01				TCRBJ01-05*01	TCRBJ01	TCRBJ01-05	01				4	3	0	6	4	0	33	46	50	56	59	2	In	VDJ
AGATCCAGCGCACAGAGCAGCGGGACTCGGCCATGTATCGCTGTGCCAGCAGCTTAGCCCGGACTCCAGCCCCAGCATTTTGGTGAT		8	1.353775340982164E-4	40	TCRBV07-06*01	TCRBV07	TCRBV07-06	01				TCRBD02-01	TCRBD02	TCRBD02-01				01,02	TCRBJ01-05*01	TCRBJ01	TCRBJ01-05	01				0	1	1	10	2	7	41	58	60	65	66	8	Out	VDJ
ACATCGGCCCAAAAGAACCCGACAGCTTTCTATCTCTGTGCCAGTAGCCATGACAGGGGCGAGCTAGGTGGCTACACCTTCGGTTCG	CASSHDRGELGGYTF	1	1.692219176227705E-5	45	TCRBV19-01*01	TCRBV19	TCRBV19-01	01				TCRBD01-01*01	TCRBD01	TCRBD01-01	01				TCRBJ01-02*01	TCRBJ01	TCRBJ01-02	01				6	9	2	2	4	7	36	47	51	59	68	1	In	VDJ
ACAGTGACCAGTGCCCATCCTGAAGACAGCAGCTTCTACATCTGCAGTGCCCTAGGGGTAGGGGGCAGTGGCTACACCTTCGGTTCG	CSALGVGGSGYTF	1	1.692219176227705E-5	39	TCRBV20	TCRBV20				TCRBV20-01,TCRBV20-or09_02		TCRBD01-01*01	TCRBD01	TCRBD01-01	01				TCRBJ01-02*01	TCRBJ01	TCRBJ01-02	01				6	2	5	0	9	7	42	50	59	66	68	1	In	VDJ
CTGGAGTCGCCCAGCCCCAACCAGACCTCTCTGTACTTCTGTGCCAGCAGCTCATCTTGGGGACTTACTGGCTACACCTTCGGTTCG	CASSSSWGLTGYTF	2	3.38443835245541E-5	42	TCRBV27-01*01	TCRBV27	TCRBV27-01	01				TCRBD02-01	TCRBD02	TCRBD02-01				01,02	TCRBJ01-02*01	TCRBJ01	TCRBJ01-02	01				6	3	0	10	9	7	39	50	59	65	68	2	In	VDJ
TCCGCTCACCAGGCCTGGGGGACGCAGCCATGTACCTGTGTGCCACCAGCCCTGCGGGGCAGATCTTATGGCTACACCTTCGGTTCG		2	3.38443835245541E-5	43	TCRBV15-01*02	TCRBV15	TCRBV15-01	02				TCRBD02-01*01	TCRBD02	TCRBD02-01	01				TCRBJ01-02*01	TCRBJ01	TCRBJ01-02	01				5	7	7	3	3	5	38	50	53	59	66	2	Out	VDJ
NTGAAGATCCAGCCCTCAGAACCCAGGGACTCAGCTGTGTACTTCTGTGCCAGCAGCCGAGACAAGTATGGCTACACCTTCGGTTCG	CASSRDKYGYTF	1	1.692219176227705E-5	36	TCRBV12-03/12-04*01	TCRBV12	TCRBV12-03/12-04	01				TCRBD01-01*01	TCRBD01	TCRBD01-01	01				TCRBJ01-02*01	TCRBJ01	TCRBJ01-02	01				6	2	2	6	4	5	45	56	60	64	66	1	In	VDJ
CGTTGGCGTCTGCTGTACCCTCTCAGACATCTGTGTACTTCTGTGCCAGCCGGGGGAGGTTAACGCTATGGCTACACCTTCGGTTCG		6	1.015331505736623E-4	40	TCRBV06-04*01	TCRBV06	TCRBV06-04	01				TCRBD02-01	TCRBD02	TCRBD02-01				01,02	TCRBJ01-02*01	TCRBJ01	TCRBJ01-02	01				8	9	8	2	0	4	41	-1	50	56	65	6	Out	VDJ
CAGCCCTCAGAACCCAGGGACTCAGCTGTGTACTTCTGTGCCAGCAGCGATGGGGGGACAGGGAGCTATGGCTACACCTTCGGTTCG	CASSDGGTGSYGYTF	1	1.692219176227705E-5	45	TCRBV12	TCRBV12				TCRBV12-03/12-04,TCRBV12-04		TCRBD01-01*01	TCRBD01	TCRBD01-01	01				TCRBJ01-02*01	TCRBJ01	TCRBJ01-02	01				6	2	0	3	7	4	36	47	54	63	65	1	In	VDJ
GAGTCAGGGGACACAGCACTGTATTTCTGTGCCAGCAGCAAATTCAGGGGACGGGGACCGAGTTACTATGGCTACACCTTCGGTTCG	CASSKFRGRGPSYYGYTF	1	1.692219176227705E-5	54	TCRBV21-01*01	TCRBV21	TCRBV21-01	01				TCRBD01-01*01	TCRBD01	TCRBD01-01	01				TCRBJ01-02*01	TCRBJ01	TCRBJ01-02	01				2	14	4	2	2	3	27	42	44	50	64	1	In	VDJ
CTGACTGTGAGCAACATGAGCCCTGAAGACAGCAGCATATATCTCTGCAGCGTTACACAGGGAGACTATGGCTACACCTTCGGTTCG	CSVTQGDYGYTF	1	1.692219176227705E-5	36	TCRBV29-01	TCRBV29	TCRBV29-01				01,02	TCRBD01-01*01	TCRBD01	TCRBD01-01	01				TCRBJ01-02*01	TCRBJ01	TCRBJ01-02	01				5	2	3	3	2	3	45	54	56	62	64	1	In	VDJ
AGCACCAACCAGACATCTATGTACCTCTGTGCCAGCAGTCCTCATGGGTGGGACAAGGTTTTTAACTATGGCTACACCTTCGGTTCG	CASSPHGWDKVFNYGYTF	1	1.692219176227705E-5	54	TCRBV28-01*01	TCRBV28	TCRBV28-01	01				TCRBD01-01*01	TCRBD01	TCRBD01-01	01				TCRBJ01-02*01	TCRBJ01	TCRBJ01-02	01				5	7	0	6	10	1	27	39	49	55	62	1	In	VDJ
AAGATCCAGCCCTCAGAACCCAGGGACTCAGCTGTGTATTTTTGTGCTAGTGTCAGGGCGGTTAACTATGGCTACACCTTCGGTTCG	CASVRAVNYGYTF	1	1.692219176227705E-5	39	TCRBV12-05*01	TCRBV12	TCRBV12-05	01				TCRBD01-01*01	TCRBD01	TCRBD01-01	01				TCRBJ01-02*01	TCRBJ01	TCRBJ01-02	01				7	4	4	3	1	1	42	52	53	58	62	1	In	VDJ
TCGCCCAGCCCCAACCAGACCTCTCTGTACTTCTGTGCCAGCAGTTTTTATGGAACAGGGGGTAACTATGGCTACACCTTCGGTTCG	CASSFYGTGGNYGYTF	2	3.38443835245541E-5	48	TCRBV27-01*01	TCRBV27	TCRBV27-01	01				TCRBD01-01*01	TCRBD01	TCRBD01-01	01				TCRBJ01-02*01	TCRBJ01	TCRBJ01-02	01				3	0	3	1	7	1	33	47	54	-1	62	2	In	VDJ
CAGCGCACAGAGCAGGGGGACTCGGCCATGTATCTCTGTGCCAGCAGCTTAGCCCACGGATCTAACTATGGCTACACCTTCGGTTCG	CASSLAHGSNYGYTF	2	3.38443835245541E-5	45	TCRBV07-09*01	TCRBV07	TCRBV07-09	01								TCRBD01,TCRBD02	TCRBD01-01,TCRBD02-01		TCRBJ01-02*01	TCRBJ01	TCRBJ01-02	01				0	1	1	8	4	0	36	53	57	60	61	2	In	VDJ
TCCGCCAGCACCAACCAGACATCTATGTACCTCTGTGCCACCTCTTTCCCCACAGGGGGCATCAACTATGGCTACACCTTCGGTTCG	CATSFPTGGINYGYTF	1	1.692219176227705E-5	48	TCRBV28-01*01	TCRBV28	TCRBV28-01	01				TCRBD01-01*01	TCRBD01	TCRBD01-01	01				TCRBJ01-02*01	TCRBJ01	TCRBJ01-02	01				10	3	3	0	11	2	33	40	51	60	63	1	In	VDJ
TCCCTGGAGCTTGGTGACTCTGCTGTGTATTTCTGTGCCAGCAGCCAAGAAAGTCGGAGGTCCAACTATGGCTACACCTTCGGTTCG	CASSQESRRSNYGYTF	1	1.692219176227705E-5	48	TCRBV03-01/03-02*01	TCRBV03	TCRBV03-01/03-02	01				TCRBD02-01*02	TCRBD02	TCRBD02-01	02				TCRBJ01-02*01	TCRBJ01	TCRBJ01-02	01				0	3	10	1	5	2	33	50	55	60	63	1	In	VDJ
CAGCCTGCAGAGCTTGAGGACTCGGCCGTGTATCTCTGTGCCAGCAGCTTAGATCCTGGGAGATCATATGGCTACACCTTCGGTTCG	CASSLDPGRSYGYTF	1	1.692219176227705E-5	45	TCRBV11	TCRBV11				TCRBV11-02,TCRBV11-03		TCRBD02-01*02	TCRBD02	TCRBD02-01	02				TCRBJ01-02*01	TCRBJ01	TCRBJ01-02	01				0	4	9	2	4	5	36	53	57	62	66	1	In	VDJ
CTGAATGTGAACGCCTTGGAGCTGGACGACTCGGCCCTGTATCTCTGTGCCAGCAGCTTCCGGACAGGGGGCTACACCTTCGGTTCG	CASSFRTGGYTF	1	1.692219176227705E-5	36	TCRBV05-04*01	TCRBV05	TCRBV05-04	01				TCRBD01-01*01	TCRBD01	TCRBD01-01	01				TCRBJ01-02*01	TCRBJ01	TCRBJ01-02	01				2	0	1	3	2	8	45	59	61	-1	69	1	In	VDJ
GCCTTGTTGCTGGGGGACTCGGCCCTGTATCTCTGTGCCAGCAGCTTTTACTTCTCCGGGACAGAAAACGGCTACACCTTCGGTTCG	CASSFYFSGTENGYTF	1	1.692219176227705E-5	48	TCRBV05-05*01	TCRBV05	TCRBV05-05	01				TCRBD01-01*01	TCRBD01	TCRBD01-01	01				TCRBJ01-02*01	TCRBJ01	TCRBJ01-02	01				2	5	0	5	10	8	33	47	57	64	69	1	In	VDJ
AGTCCACGGAGTCAGGGGACACAGCACTGTATTTCTGTGCCAGCAGCGGCACTTTTACAGGGGATAGAAGGCTACACCTTCGGTTCG		1	1.692219176227705E-5	46	TCRBV21-01*01	TCRBV21	TCRBV21-01	01				TCRBD01-01*01	TCRBD01	TCRBD01-01	01				TCRBJ01-02*01	TCRBJ01	TCRBJ01-02	01				5	6	3	2	9	8	35	47	56	63	69	1	Out	VDJ
ATTCTGGAGTCCGCCAGCACCAACCAGACATCTATGTACCTCTGTGCCAGCAGTTTATCCGGCCCAGCCTCCTACACCTTCGGTTCG	CASSLSGPASYTF	1	1.692219176227705E-5	39	TCRBV28-01*01	TCRBV28	TCRBV28-01	01								TCRBD01,TCRBD02	TCRBD01-01,TCRBD02-01		TCRBJ01-02*01	TCRBJ01	TCRBJ01-02	01				1	4	4	5	6	10	42	58	64	67	71	1	In	VDJ
CTTCACATCAATTCCCTGGAGCTTGGTGACTCTGCTGTGTATTTCTGTGCCAGCAGCCAAGATGGAAGTGAGCAGTACTTCGGGCCG	CASSQDGSEQYF	1	1.692219176227705E-5	36	TCRBV03-01/03-02*01	TCRBV03	TCRBV03-01/03-02	01								TCRBD01,TCRBD02	TCRBD01-01,TCRBD02-01		TCRBJ02-07*01	TCRBJ02	TCRBJ02-07	01				0	3	1	8	1	7	45	62	63	66	69	1	In	VDJ
AATCTTCACATCAATTCCCTGGAGCTTGGTGACTCTGCTGTGTATTTCTGTGCCAGCAGCGAGGGGGGGGAGCAGTACTTCGGGCCG	CASSEGGEQYF	1	1.692219176227705E-5	33	TCRBV03-01/03-02*01	TCRBV03	TCRBV03-01/03-02	01				TCRBD02-01*01	TCRBD02	TCRBD02-01	01				TCRBJ02-07*01	TCRBJ02	TCRBJ02-07	01				5	0	9	0	2	7	48	60	62	-1	69	1	In	VDJ
CTGCAGCCAGAAGACTCAGCCCTGTATCTCTGCGCCAGCAGCCAAGACCGGCTAGCGGGGCCGAGAGGCGAGCAGTACTTCGGGCCG	CASSQDRLAGPRGEQYF	1	1.692219176227705E-5	51	TCRBV04-01*01	TCRBV04	TCRBV04-01	01				TCRBD02-01*01	TCRBD02	TCRBD02-01	01				TCRBJ02-07*01	TCRBJ02	TCRBJ02-07	01				0	8	4	3	4	6	30	47	51	60	68	1	In	VDJ
GTGACCAGTGCCCATCCTGAAGACAGCAGCTTCTACATCTGCAGTGCTAGGGGGGCAGCGAATCTTTACGAGCAGTACTTCGGGCCG	CSARGAANLYEQYF	1	1.692219176227705E-5	42	TCRBV20	TCRBV20				TCRBV20-01,TCRBV20-or09_02		TCRBD01-01*01	TCRBD01	TCRBD01-01	01				TCRBJ02-07*01	TCRBJ02	TCRBJ02-07	01				3	10	6	0	0	4	39	-1	50	56	66	1	In	VDJ
NNNNTGAAGATCCAGCCCTCAGAACCCAGGGACTCAGCTGTGTACTTCTGTGCCAGCAGTACAGGGTACGAGCAGTACTTCGGGCCG	CASSTGYEQYF	1	1.692219176227705E-5	33	TCRBV12-03/12-04*01	TCRBV12	TCRBV12-03/12-04	01				TCRBD01-01*01	TCRBD01	TCRBD01-01	01				TCRBJ02-07*01	TCRBJ02	TCRBJ02-07	01				5	0	3	3	0	4	48	-1	60	-1	66	1	In	VDJ
CATCGGCCCAAAAGAACCCGACAGCTTTCTATCTCTGTGCCAGTATCTTAGACAGGCTAGACACTCTACGAGCAGTACTTCGGGCCG		1	1.692219176227705E-5	46	TCRBV19-01*01	TCRBV19	TCRBV19-01	01				TCRBD01-01*01	TCRBD01	TCRBD01-01	01				TCRBJ02-07*01	TCRBJ02	TCRBJ02-07	01				7	9	2	4	5	3	35	45	50	56	65	1	Out	VDJ
CCTGCAGAGCTTGGGGACTCGGCCGTGTATCTCTGTGCCAGCAGCTCGGGACTAGCCCAAAATAGCTACGAGCAGTACTTCGGGCCG	CASSSGLAQNSYEQYF	1	1.692219176227705E-5	48	TCRBV11-03*01	TCRBV11	TCRBV11-03	01				TCRBD02-01	TCRBD02	TCRBD02-01				01,02	TCRBJ02-07*01	TCRBJ02	TCRBJ02-07	01				4	9	0	7	1	3	33	46	47	56	65	1	In	VDJ
AACGCCTTGTTGCTAGGGGACTCGGCCCTCTATCTCTGTGCCAGCAGCTTTCCGTCTAGCATTTCCTACGAGCAGTACTTCGGGCCG	CASSFPSSISYEQYF	1	1.692219176227705E-5	45	TCRBV05-07*01	TCRBV05	TCRBV05-07	01				TCRBD02-01	TCRBD02	TCRBD02-01				01,02	TCRBJ02-07*01	TCRBJ02	TCRBJ02-07	01				2	3	4	7	5	1	36	50	55	60	63	1	In	VDJ
ACAGTGACCAGTGCCCATCCTGAAGACAGCAGCTTCTACATCTGCAGCGAGAGGAAAAGGGGGTCCTACGAGCAGTACTTCGGGCCG	CSERKRGSYEQYF	1	1.692219176227705E-5	39	TCRBV20	TCRBV20				TCRBV20-01,TCRBV20-or09_02		TCRBD01-01*01	TCRBD01	TCRBD01-01	01				TCRBJ02-07*01	TCRBJ02	TCRBJ02-07	01				9	0	5	1	10	1	42	47	57	-1	63	1	In	VDJ
CGCTCACCAGGCCTGGGGGACGCAGCCATGTACCTGTGTGCCACCAGCAGAGATAGGGCGGAGTCCTACGAGCAGTACTTCGGGCCG	CATSRDRAESYEQYF	1	1.692219176227705E-5	45	TCRBV15-01*02	TCRBV15	TCRBV15-01	02								TCRBD01,TCRBD02	TCRBD01-01,TCRBD02-01		TCRBJ02-07*01	TCRBJ02	TCRBJ02-07	01				0	5	5	3	1	1	36	53	54	58	63	1	In	VDJ
CTGGAGTCCGCCAGCACCAACCAGACATCTATGTACCTCTGTGCCAGCTACACAGGGGTAAGCTCCTACGAGCAGTACTTCGGGCCG	CASYTGVSSYEQYF	1	1.692219176227705E-5	42	TCRBV28-01*01	TCRBV28	TCRBV28-01	01				TCRBD01-01*01	TCRBD01	TCRBD01-01	01				TCRBJ02-07*01	TCRBJ02	TCRBJ02-07	01				8	4	3	2	3	0	39	48	51	58	62	1	In	VDJ
CATGGAACCCAGGGACTTGGGCCTATATTTCTGTGCCAGCAGCTCGCCGGACAGGCCTAAAGCTCCTACGAGCAGTACTTCGGGCCG		1	1.692219176227705E-5	50	TCRBV12-01*01	TCRBV12	TCRBV12-01	01				TCRBD01-01*01	TCRBD01	TCRBD01-01	01				TCRBJ02-07*01	TCRBJ02	TCRBJ02-07	01				4	7	1	4	4	0	31	44	48	55	62	1	Out	VDJ
TCCACGGAGTCAGGGGACACAGCACTGTATTTCTGTGCCAGCAGCAAAGCGGACTAGCGGGAGACCTACGAGCAGTACTTCGGGCCG	CASSKAD*RETYEQYF	1	1.692219176227705E-5	48	TCRBV21-01*01	TCRBV21	TCRBV21-01	01				TCRBD02-01*02	TCRBD02	TCRBD02-01	02				TCRBJ02-07*01	TCRBJ02	TCRBJ02-07	01				0	1	1	2	0	2	33	-1	50	63	64	1	Stop	VDJ
ACCTTGGAGCTGGGGGACTCGGCCCTTTATCTTTGCGCCAGCAGCGCGGCCGGGACTAGCGCCACCTACGAGCAGTACTTCGGGCCG	CASSAAGTSATYEQYF	1	1.692219176227705E-5	48	TCRBV05-01*01	TCRBV05	TCRBV05-01	01				TCRBD02-01	TCRBD02	TCRBD02-01				01,02	TCRBJ02-07*01	TCRBJ02	TCRBJ02-07	01				4	3	0	6	6	2	33	45	51	61	64	1	In	VDJ
CTGAATGTGAACGCCTTGTTGCTGGGGGACTCGGCCCTCTATCTCTGTGCCAGCAGCTTAAACACCTACGAGCAGTACTTCGGGCCG	CASSLNTYEQYF	1	1.692219176227705E-5	36	TCRBV05-06*01	TCRBV05	TCRBV05-06	01				TCRBD01-01*01	TCRBD01	TCRBD01-01	01				TCRBJ02-07*01	TCRBJ02	TCRBJ02-07	01				2	0	3	6	2	2	45	59	61	-1	64	1	In	VDJ
AATGTGAGCACCTTGGAGCTGGGGGACTCGGCCCTTTATCTTTGCGCCAGCAGCGCGGACGGAACCTACGAGCAGTACTTCGGGCCG	CASSADGTYEQYF	1	1.692219176227705E-5	39	TCRBV05-01*01	TCRBV05	TCRBV05-01	01								TCRBD01,TCRBD02	TCRBD01-01,TCRBD02-01		TCRBJ02-07*01	TCRBJ02	TCRBJ02-07	01				4	4	1	7	2	2	42	54	56	60	64	1	In	VDJ
AGTGCCCATCCTGAAGACAGCAGCTTCTACATCTGCAGTGCTAGGCACCAGGGGGCGTCGTCGGACTACGAGCAGTACTTCGGGCCG	CSARHQGASSDYEQYF	1	1.692219176227705E-5	48	TCRBV20	TCRBV20				TCRBV20-01,TCRBV20-or09_02		TCRBD01-01*01	TCRBD01	TCRBD01-01	01				TCRBJ02-07*01	TCRBJ02	TCRBJ02-07	01				3	9	4	0	4	3	33	44	48	56	65	1	In	VDJ
CTGGAGTCGCCCAGCCCCAACCAGACCTCTCTGTACTTCTGTGCCAGCAGTCCACAGGGGACGAACTACGAGCAGTACTTCGGGCCG	CASSPQGTNYEQYF	1	1.692219176227705E-5	42	TCRBV27-01*01	TCRBV27	TCRBV27-01	01				TCRBD01-01*01	TCRBD01	TCRBD01-01	01				TCRBJ02-07*01	TCRBJ02	TCRBJ02-07	01				5	5	3	2	2	3	39	51	53	60	65	1	In	VDJ
ATCAATTCCCTGGAGCTTGGTGACTCTGCTGTGTATTTCTGTGCCAGCAGCCGAACCGGGACGGGATACGAGCAGTACTTCGGGCCG	CASSRTGTGYEQYF	1	1.692219176227705E-5	42	TCRBV03-01/03-02*01	TCRBV03	TCRBV03-01/03-02	01								TCRBD01,TCRBD02	TCRBD01-01,TCRBD02-01		TCRBJ02-07*01	TCRBJ02	TCRBJ02-07	01				4	4	0	7	5	4	39	52	57	62	66	1	In	VDJ
TCGGCCCAAAAGAACCCGACAGCTTTCTATCTCTGTGCCAGTAGTAGTCCCGGGACTAGCGGGAGATACGAGCAGTACTTCGGGCCG	CASSSPGTSGRYEQYF	1	1.692219176227705E-5	48	TCRBV19-01*01	TCRBV19	TCRBV19-01	01				TCRBD02-01*02	TCRBD02	TCRBD02-01	02				TCRBJ02-07*01	TCRBJ02	TCRBJ02-07	01				4	1	0	2	5	4	33	46	51	65	66	1	In	VDJ
ACAAAGCTGGAGGACTCAGCCATGTACTTCTGTGCCAGCAGTGAAGCGCTTGTGGGACAGGGGTTCGACGAGCAGTACTTCGGGCCG	CASSEALVGQGFDEQYF	1	1.692219176227705E-5	51	TCRBV02-01	TCRBV02	TCRBV02-01				01,03	TCRBD01-01*01	TCRBD01	TCRBD01-01	01				TCRBJ02-07*01	TCRBJ02	TCRBJ02-07	01				0	4	0	2	6	5	30	47	53	63	67	1	In	VDJ
NCTCTGAAGATCCGGTCCACAAAGCTGGAGGACTCAGCCATGTACTTCTGTGCCAGCTCGGCGGATCACGAGCAGTACTTCGGGCCG	CASSADHEQYF	3	5.076657528683115E-5	33	TCRBV02-01	TCRBV02	TCRBV02-01				01,03	TCRBD02-01	TCRBD02	TCRBD02-01				01,02	TCRBJ02-07*01	TCRBJ02	TCRBJ02-07	01				8	3	7	5	3	5	48	57	60	64	67	3	In	VDJ
NNNNNNNNTAAATTCTCCCTGTCCCTAGAGTCTGCCATCCCCAACCAGACAGCTCTTTGTGGGGTCCACGAGCAGTACTTCGGGCCG	VHEQYF	1	1.692219176227705E-5	18	TCRBV24-01*01	TCRBV24	TCRBV24-01	01								TCRBD01,TCRBD02	TCRBD01-01,TCRBD02-01		TCRBJ02-07*01	TCRBJ02	TCRBJ02-07	01				23	3	6	2	2	5	63	58	60	64	67	1	In	VDJ
GAGTCGCCCAGCCCCAACCAGACCTCTCTGTACTTCTGTGCCAGCAGTTTATTGGGACTCTCTGGAAACACCATATATTTTGGAGAG	CASSLLGLSGNTIYF	2	3.38443835245541E-5	45	TCRBV27-01*01	TCRBV27	TCRBV27-01	01				TCRBD02-01	TCRBD02	TCRBD02-01				01,02	TCRBJ01-03*01	TCRBJ01	TCRBJ01-03	01				1	0	0	10	1	0	36	52	53	-1	59	2	In	VDJ
AATTCCCTGGAGCTTGGTGACTCTGCTGTGTATTTCTGTGCCAGCAGCCAAGAGTACACTGCTGGAAACACCATATATTTTGGAGAG	CASSQEYTAGNTIYF	2	3.38443835245541E-5	45	TCRBV03-01/03-02*01	TCRBV03	TCRBV03-01/03-02	01								TCRBD01,TCRBD02	TCRBD01-01,TCRBD02-01		TCRBJ01-03*01	TCRBJ01	TCRBJ01-03	01				0	3	3	6	2	2	36	53	55	58	61	2	In	VDJ
CTGGAGTCCGCCAGCACCAACCAGACATCTATGTACCTCTGTGCCAGCAGTTTTGTAACAGCCGGAAACACCATATATTTTGGAGAG	CASSFVTAGNTIYF	1	1.692219176227705E-5	42	TCRBV28-01*01	TCRBV28	TCRBV28-01	01				TCRBD01-01*01	TCRBD01	TCRBD01-01	01				TCRBJ01-03*01	TCRBJ01	TCRBJ01-03	01				3	2	3	5	4	4	39	53	57	61	63	1	In	VDJ
TCAGAACCCAGGGACTCAGCTGTGTATTTTTGTGCTAGTGGTACGCTAATACAGCCTACCGGGGCCAACGTCCTGACTTTCGGGGCC	CASGTLIQPTGANVLTF	1	1.692219176227705E-5	51	TCRBV12-05*01	TCRBV12	TCRBV12-05	01				TCRBD01-01*01	TCRBD01	TCRBD01-01	01				TCRBJ02-06*01	TCRBJ02	TCRBJ02-06	01				5	6	3	5	8	4	30	42	50	54	60	1	In	VDJ
CTGAGCTCTCTGGAGCTGGGGGACTCAGCTTTGTATTTCTGTGCCAGCAGGGCGGGACAGGGGAATTCACCCCTCCACTTTGGGAAC	CASRAGQGNSPLHF	3	5.076657528683115E-5	42	TCRBV09-01*01	TCRBV09	TCRBV09-01	01				TCRBD01-01*01	TCRBD01	TCRBD01-01	01				TCRBJ01-06*02	TCRBJ01	TCRBJ01-06	02				5	0	0	2	3	7	39	50	53	-1	63	3	In	VDJ
GCCCTGCAGCCAGAAGACTCAGCCCTGTATCTCTGCGCCAGCAGCCAACCCCGACAGGGGAACAATTCACCCCTCCACTTTGGGAAC	CASSQPRQGNNSPLHF	6	1.015331505736623E-4	48	TCRBV04-01*01	TCRBV04	TCRBV04-01	01				TCRBD01-01*01	TCRBD01	TCRBD01-01	01				TCRBJ01-06*02	TCRBJ01	TCRBJ01-06	02				2	3	2	2	4	7	33	48	52	60	63	6	In	VDJ
CCCTCAGAACCCAGGGACTCAGCTGTGTACTTCTGTGCCAGCAGTTCGGGGGGGGTTGGAGGGGCATCACCCCTCCACTTTGGGAAC	CASSSGGVGGASPLHF	2	3.38443835245541E-5	48	TCRBV12	TCRBV12				TCRBV12-03/12-04,TCRBV12-04		TCRBD02-01*01	TCRBD02	TCRBD02-01	01				TCRBJ01-06*02	TCRBJ01	TCRBJ01-06	02				4	12	8	0	0	10	33	-1	46	54	66	2	In	VDJ
ACGGAGTCAGGGGACACAGCACTGTATTTCTGTGCCAGCAGCGACCCACTGGGACAGCCGTTGTTCTATGAGCAGTTCTTCGGGCCA	CASSDPLGQPLFYEQFF	1	1.692219176227705E-5	51	TCRBV21-01*01	TCRBV21	TCRBV21-01	01				TCRBD01-01*01	TCRBD01	TCRBD01-01	01				TCRBJ02-01*01	TCRBJ02	TCRBJ02-01	01				5	10	0	5	8	8	30	42	50	57	67	1	In	VDJ
ACAGAGCAGGGGGACTCAGCCGCGTATCTCCGTGCCAGCAGCTTAACCAAAACTAGCGGGCTTAATAATGAGCAGTTCTTCGGGCCA	RASSLTKTSGLNNEQFF	2	3.38443835245541E-5	51	TCRBV07-03*03	TCRBV07	TCRBV07-03	03				TCRBD02-01	TCRBD02	TCRBD02-01				01,02	TCRBJ02-01*01	TCRBJ02	TCRBJ02-01	01				0	6	3	4	4	7	30	47	51	60	66	2	In	VDJ
AACGCCTTGGAGCTGGACGACTCGGCCCTGTATCTCTGTGCCAGCAGCACGCGTTTCGGGGTGGCGAATGAGCAGTTCTTCGGGCCA	CASSTRFGVANEQFF	1	1.692219176227705E-5	45	TCRBV05-04*01	TCRBV05	TCRBV05-04	01				TCRBD02-01*01	TCRBD02	TCRBD02-01	01				TCRBJ02-01*01	TCRBJ02	TCRBJ02-01	01				4	5	8	3	8	7	36	48	56	61	66	1	In	VDJ
CACGCCCTGCAGCCAGAAGACTCAGCCCTGTATCTCTGCGCCAGCAGTGGTATGGTTCTCTCCTACAATGAGCAGTTCTTCGGGCCA	CASSGMVLSYNEQFF	2	3.38443835245541E-5	45	TCRBV04-01*01	TCRBV04	TCRBV04-01	01								TCRBD01,TCRBD02	TCRBD01-01,TCRBD02-01		TCRBJ02-01*01	TCRBJ02	TCRBJ02-01	01				6	9	0	10	1	0	36	47	48	50	59	2	In	VDJ
CCTGCAGAGCTTGAGGACTCGGCCGTGTATCTCTGTGCCAGCAGCTCACCAAACGACAGGAGATACAATGAGCAGTTCTTCGGGCCA	CASSSPNDRRYNEQFF	6	1.015331505736623E-4	48	TCRBV11	TCRBV11				TCRBV11-02,TCRBV11-03		TCRBD01-01*01	TCRBD01	TCRBD01-01	01				TCRBJ02-01*01	TCRBJ02	TCRBJ02-01	01				4	3	2	4	8	4	33	46	54	60	63	6	In	VDJ
CCAGTGCCCATCCTGAAGACAGCAGCTTCTACATCTGCAGTGCTACCCTCGAGTGGGGGTGTCCACAATGAGCAGTTCTTCGGGCCA		5	8.461095881138525E-5	46	TCRBV20	TCRBV20				TCRBV20-01,TCRBV20-or09_02						TCRBD01,TCRBD02	TCRBD01-01,TCRBD02-01		TCRBJ02-01*01	TCRBJ02	TCRBJ02-01	01				4	5	6	1	9	5	35	45	54	59	64	5	Out	VDJ
CAACCAGACATCTATGTACCTCTGTGCCAGCAGTTTGACAGGGATACACTTTCTCTGCGATAACACAATGAGCAGTTCTTCGGGCCA		1	1.692219176227705E-5	59	TCRBV28-01*01	TCRBV28	TCRBV28-01	01				TCRBD01-01*01	TCRBD01	TCRBD01-01	01				TCRBJ02-01*01	TCRBJ02	TCRBJ02-01	01				3	21	2	3	0	5	22	-1	36	43	64	1	Out	VDJ
ATTCTGGAGTCCGCCAGCACCAACCAGACATCTATGTACCTCTGTGCCAGCACCGGGCAAACCAACAATGAGCAGTTCTTCGGGCCA	CASTGQTNNEQFF	2	3.38443835245541E-5	39	TCRBV28-01*01	TCRBV28	TCRBV28-01	01								TCRBD01,TCRBD02	TCRBD01-01,TCRBD02-01		TCRBJ02-01*01	TCRBJ02	TCRBJ02-01	01				7	6	8	0	2	5	42	52	54	58	64	2	In	VDJ
TCCGCCAGCACCAACCAGACATCTATGTACCTCTGTGCCAGCAGTTTACGGACTAGCCGTATGGGGGAGACCCAGTACTTCGGGCCA	CASSLRTSRMGETQYF	1	1.692219176227705E-5	48	TCRBV28-01*01	TCRBV28	TCRBV28-01	01				TCRBD02-01	TCRBD02	TCRBD02-01				01,02	TCRBJ02-05*01	TCRBJ02	TCRBJ02-05	01				2	9	1	7	1	5	33	48	49	57	66	1	In	VDJ
CTGTCCCTAGAGTCTGCCATCCCCAACCAGACAGCTCTTTACTTCTGTGCCACCAGTGACTACAGGGAGACCCAGTACTTCGGGCCA	CATSDYRETQYF	3	5.076657528683115E-5	36	TCRBV24-01*01	TCRBV24	TCRBV24-01	01				TCRBD01-01*01	TCRBD01	TCRBD01-01	01				TCRBJ02-05*01	TCRBJ02	TCRBJ02-05	01				4	0	3	4	2	5	45	59	61	-1	66	3	In	VDJ
AGTCCACGGAGTCAGGGGACACAGCACTGTATTTCTGTGCCAGCAGCAAGGTAAGGATCAGCGGAAGAGACCCAGTACTTCGGGCCA		1	1.692219176227705E-5	46	TCRBV21-01*01	TCRBV21	TCRBV21-01	01				TCRBD02-01	TCRBD02	TCRBD02-01				01,02	TCRBJ02-05*01	TCRBJ02	TCRBJ02-05	01				3	0	6	5	10	3	35	49	59	-1	64	1	Out	VDJ
CAGCCAGAAGACTCAGCCCTGTATCTCTGCGCCAGCAGCCAAGATTCCCAACTAGCGGGAGGTCAAGAGACCCAGTACTTCGGGCCA	CASSQDSQLAGGQETQYF	2	3.38443835245541E-5	54	TCRBV04-01*01	TCRBV04	TCRBV04-01	01				TCRBD02-01*02	TCRBD02	TCRBD02-01	02				TCRBJ02-05*01	TCRBJ02	TCRBJ02-05	01				0	1	3	1	6	2	27	44	50	62	63	2	In	VDJ
GTGACCAGTGCCCATCCTGAAGACAGCAGCTTCTACATCTGCAGTGCTAACCGGCCGTGGGACACAGATACGCAGTATTTTGGCCCA	CSANRPWDTDTQYF	2	3.38443835245541E-5	42	TCRBV20	TCRBV20				TCRBV20-01,TCRBV20-or09_02						TCRBD01,TCRBD02	TCRBD01-01,TCRBD02-01		TCRBJ02-03*01	TCRBJ02	TCRBJ02-03	01				4	0	0	8	9	2	39	49	58	-1	62	2	In	VDJ
ATCCAGCCTGCAGAGCTTGGGGACTCGGCCGTGTATCTCTGTGCCAGCAGCTTCTCTAGCGGGGCCGGGGAGCTGTTTTTTGGAGAA	CASSFSSGAGELFF	1	1.692219176227705E-5	42	TCRBV11-03*01	TCRBV11	TCRBV11-03	01				TCRBD02-01*01	TCRBD02	TCRBD02-01	01				TCRBJ02-02*01	TCRBJ02	TCRBJ02-02	01				3	0	4	3	2	6	39	53	55	-1	64	1	In	VDJ
GTGAGCACCTTGGAGCTGGGGGACTCGGCCCTTTATCTTTGCGCCAGCAGCTTGGACGCAAGGGCCGGGGAGCTGTTTTTTGGAGAA	CASSLDARAGELFF	1	1.692219176227705E-5	42	TCRBV05-01*01	TCRBV05	TCRBV05-01	01								TCRBD01,TCRBD02	TCRBD01-01,TCRBD02-01		TCRBJ02-02*01	TCRBJ02	TCRBJ02-02	01				0	0	5	3	5	6	39	55	60	-1	64	1	In	VDJ
AGCACCTTGGAGCTGGGGGACTCGGCCCTTTATCTTTGCGCCAGCAGCCCCGGTTGGGGGGGCCCCGGGGAGCTGTTTTTTGGAGAA	CASSPGWGGPGELFF	1	1.692219176227705E-5	45	TCRBV05-01*01	TCRBV05	TCRBV05-01	01				TCRBD02-01*01	TCRBD02	TCRBD02-01	01				TCRBJ02-02*01	TCRBJ02	TCRBJ02-02	01				4	2	9	0	7	6	36	48	55	62	64	1	In	VDJ
GGGGACGCAGCCATGTACCTGTGTGCCACCAGCAGCCATAACCGGGACAAGGCCCTTGGATGGACCGGGGAGCTGTTTTTTGGAGAA	CATSSHNRDKALGWTGELFF	2	3.38443835245541E-5	60	TCRBV15-01*02	TCRBV15	TCRBV15-01	02				TCRBD01-01*01	TCRBD01	TCRBD01-01	01				TCRBJ02-02*01	TCRBJ02	TCRBJ02-02	01				3	14	0	6	8	5	21	35	43	49	63	2	In	VDJ
ATCCGGTCCACAAAGCTGGAGGACTCAGCCATGTACTTCTGTGCCAGCAGTGGGACATTTGGGACCGGGGAGCTGTTTTTTGGAGAA	CASSGTFGTGELFF	1	1.692219176227705E-5	42	TCRBV02-01	TCRBV02	TCRBV02-01				01,03	TCRBD01-01*01	TCRBD01	TCRBD01-01	01				TCRBJ02-02*01	TCRBJ02	TCRBJ02-02	01				4	6	1	6	0	5	39	-1	52	57	63	1	In	VDJ
CAGCCCTCAGAACCCAGGGACTCAGCTGTGTACTTCTGTGCCAGCAGACCTAGCGGGAGCTCCACCGGGGAGCTGTTTTTTGGAGAA	CASRPSGSSTGELFF	1	1.692219176227705E-5	45	TCRBV12	TCRBV12				TCRBV12-03/12-04,TCRBV12-04		TCRBD02-01*02	TCRBD02	TCRBD02-01	02				TCRBJ02-02*01	TCRBJ02	TCRBJ02-02	01				6	3	4	2	2	4	36	47	49	59	62	1	In	VDJ
CAACATGAGCCCTGAAGACAGCAGCATATATCTCTGCAGCGTTGAAACTTACAGGACCTTAACACCGGGGAGCTGTTTTTTGGAGAA		2	3.38443835245541E-5	47	TCRBV29-01	TCRBV29	TCRBV29-01				01,02	TCRBD01-01*01	TCRBD01	TCRBD01-01	01				TCRBJ02-02*01	TCRBJ02	TCRBJ02-02	01				2	5	3	4	4	2	34	46	50	55	60	2	Out	VDJ
ACATCGGCCCAAAAGAACCCGACAGCTTTCTATCTCTGTGCCAGTAGGACGACAGAAGCGAACACCGGGGAGCTGTTTTTTGGAGAA	CASRTTEANTGELFF	2	3.38443835245541E-5	45	TCRBV19-01*01	TCRBV19	TCRBV19-01	01				TCRBD01-01*01	TCRBD01	TCRBD01-01	01				TCRBJ02-02*01	TCRBJ02	TCRBJ02-02	01				6	3	2	5	3	0	36	47	50	55	58	2	In	VDJ
ATCCAGCCCTCAGAACCCAGGGACTCAGCTGTGTACTTCTGTGCCAGCACCCCGGGCCAGAACACCGGGGAGCTGTTTTTTGGAGAA	CASTPGQNTGELFF	1	1.692219176227705E-5	42	TCRBV12	TCRBV12				TCRBV12-03/12-04,TCRBV12-04						TCRBD01,TCRBD02	TCRBD01-01,TCRBD02-01		TCRBJ02-02*01	TCRBJ02	TCRBJ02-02	01				7	2	8	0	4	1	39	49	53	57	59	1	In	VDJ
AATGTGAACGCCTTGTTGCTGGGGGACTCGGCCCTGTATCTCTGTGCCAGCAGCTTGGAGGCCAACATCGGAGCTTTCTTTGGACAA	CASSLEANIGAFF	1	1.692219176227705E-5	39	TCRBV05-05*01	TCRBV05	TCRBV05-05	01								TCRBD01,TCRBD02	TCRBD01-01,TCRBD02-01		TCRBJ01-01*01	TCRBJ01	TCRBJ01-01	01				0	4	3	6	6	10	42	58	64	67	71	1	In	VDJ
GCAGAGCTTGGGGACTCGGCCGTGTATCTCTGTGCCAGCAGCTTGCCAGGCGACAGGGCCCGTGGCACTGAAGCTTTCTTTGGACAA	CASSLPGDRARGTEAFF	1	1.692219176227705E-5	51	TCRBV11-03*01	TCRBV11	TCRBV11-03	01				TCRBD01-01*01	TCRBD01	TCRBD01-01	01				TCRBJ01-01*01	TCRBJ01	TCRBJ01-01	01				3	7	2	3	7	4	30	44	51	58	65	1	In	VDJ
AACGCCTTGGAGCTGGACGACTCGGCCCTGTATCTCTGTGCCAGCAGCTTGTTGCTCCAGGGGAGCACTGAAGCTTTCTTTGGACAA	CASSLLLQGSTEAFF	6	1.015331505736623E-4	45	TCRBV05-04*01	TCRBV05	TCRBV05-04	01				TCRBD01-01*01	TCRBD01	TCRBD01-01	01				TCRBJ01-01*01	TCRBJ01	TCRBJ01-01	01				1	2	4	2	6	4	36	51	57	63	65	6	In	VDJ
AAGATCCAGCCTGCAGAGCTTGGGGACTCGGCCGTGTATCTCTGTGCCAGCGGATCCAGGGGAAGCACTGAAGCTTTCTTTGGACAA	CASGSRGSTEAFF	1	1.692219176227705E-5	39	TCRBV11-03*01	TCRBV11	TCRBV11-03	01				TCRBD01-01*01	TCRBD01	TCRBD01-01	01				TCRBJ01-01*01	TCRBJ01	TCRBJ01-01	01				8	3	4	2	5	4	42	51	56	62	65	1	In	VDJ
TCCCAGACATCTGTGTACTTCTGTGCCAGCAATTATGGTGAGCTGATATCGTACGACCGCTTGAACACTGAAGCTTTCTTTGGACAA	CASNYGELISYDRLNTEAFF	5	8.461095881138525E-5	60	TCRBV06	TCRBV06				TCRBV06-05,TCRBV06-06						TCRBD01,TCRBD02	TCRBD01-01,TCRBD02-01		TCRBJ01-01*01	TCRBJ01	TCRBJ01-01	01				3	4	2	7	19	0	21	35	54	57	61	5	In	VDJ
AATTCCCTGGAGCTTGGTGACTCTGCTGTGTATTTCTGTGCCAGCAGCCAGTCAGACAGGGGGAACACTGAAGCTTTCTTTGGACAA	CASSQSDRGNTEAFF	2	3.38443835245541E-5	45	TCRBV03-01/03-02*01	TCRBV03	TCRBV03-01/03-02	01				TCRBD01-01*01	TCRBD01	TCRBD01-01	01				TCRBJ01-01*01	TCRBJ01	TCRBJ01-01	01				3	0	2	2	4	1	36	50	54	-1	62	2	In	VDJ
AACCTGAGCTCTCTGGAGCTGGGGGACTCAGCTTTGTATTTCTGTGCCAGCAGCGGGGGCAGGAACACTGAAGCTTTCTTTGGACAA	CASSGGRNTEAFF	2	3.38443835245541E-5	39	TCRBV09-01*01	TCRBV09	TCRBV09-01	01				TCRBD01-01*01	TCRBD01	TCRBD01-01	01				TCRBJ01-01*01	TCRBJ01	TCRBJ01-01	01				3	2	7	0	0	1	42	-1	55	60	62	2	In	VDJ
ACAGTGACCAGTGCCCATCCTGAAGACAGCAGCTTCTACATCTGCAGTGCGCGACAGGCTAAGAACACTGAAGCTTTCTTTGGACAA	CSARQAKNTEAFF	2	3.38443835245541E-5	39	TCRBV20	TCRBV20				TCRBV20-01,TCRBV20-or09_02		TCRBD01-01*01	TCRBD01	TCRBD01-01	01				TCRBJ01-01*01	TCRBJ01	TCRBJ01-01	01				6	4	2	4	2	1	42	50	52	58	62	2	In	VDJ
AATGTGAGCACCTTGGAGCTGGGGGACTCGGCCCTTTATCTTTGCGCCAGCAGCTTCGAGGGCAACACTGAAGCTTTCTTTGGACAA	CASSFEGNTEAFF	2	3.38443835245541E-5	39	TCRBV05-01*01	TCRBV05	TCRBV05-01	01				TCRBD02-01*02	TCRBD02	TCRBD02-01	02				TCRBJ01-01*01	TCRBJ01	TCRBJ01-01	01				2	1	11	0	1	2	42	56	57	62	63	2	In	VDJ
CTGAAGATCCGGTCCACAAAGCTGGAGGACTCAGCCATGTACTTCTGTGCCAGCGGGCTGGGAAACACTGAAGCTTTCTTTGGACAA	CASGLGNTEAFF	1	1.692219176227705E-5	36	TCRBV02-01	TCRBV02	TCRBV02-01				01,03					TCRBD01,TCRBD02	TCRBD01-01,TCRBD02-01		TCRBJ01-01*01	TCRBJ01	TCRBJ01-01	01				8	0	0	8	5	2	45	54	59	-1	63	1	In	VDJ
AGCACCTTGGAGCTGGGGGACTCGGCCCTTTATCTTTGCGCCAGCAGCTTGGGCACGGGATTTAATGAAAAACTGTTTTTTGGCAGT	CASSLGTGFNEKLFF	2	3.38443835245541E-5	45	TCRBV05-01*01	TCRBV05	TCRBV05-01	01				TCRBD02-01*02	TCRBD02	TCRBD02-01	02				TCRBJ01-04*01	TCRBJ01	TCRBJ01-04	01				0	2	8	3	3	4	36	52	55	60	62	2	In	VDJ
TCGCCCAGCCCCAACCAGACCTCTCTGTACTTCTGTGCCAGCAGTTTATCGGGGACAGGGGTGGGGTGGCCCCAGCATTTTGGTGAT	CASSLSGTGVGWPQHF	2	3.38443835245541E-5	48	TCRBV27-01*01	TCRBV27	TCRBV27-01	01				TCRBD01-01*01	TCRBD01	TCRBD01-01	01				TCRBJ01-05*01	TCRBJ01	TCRBJ01-05	01				0	7	0	2	1	9	33	50	51	61	68	2	In	VDJ
GGGGACTCGGCCGTGTATCTCTGTGCCAGCAGCTTAGTTGCGGGCGGGGACGCGTACCTAGGGACTCAGCCCCAGCATTTTGGTGAT	CASSLVAGGDAYLGTQPQHF	2	3.38443835245541E-5	60	TCRBV11-03*01	TCRBV11	TCRBV11-03	01				TCRBD02-01*01	TCRBD02	TCRBD02-01	01				TCRBJ01-05*01	TCRBJ01	TCRBJ01-05	01				1	16	7	3	6	6	21	37	43	49	65	2	In	VDJ
TGATTCTGGAGTCCGCCAGCACCAACCAGACATCTATGTACCTCTGTGCCAGCAGTCGGGACGACTCAGCCCCAGCATTTTGGTGAT		2	3.38443835245541E-5	37	TCRBV28-01*01	TCRBV28	TCRBV28-01	01								TCRBD01,TCRBD02	TCRBD01-01,TCRBD02-01		TCRBJ01-05*01	TCRBJ01	TCRBJ01-05	01				5	3	0	7	1	6	44	56	57	62	65	2	Out	VDJ
NTGTCGGCTGCTCCCTCCCAGACATCTGTGTACTTCTGTGCCAGCAGTCCCCACCAGGGGGGCACTCAGCCCCAGCATTTTGGTGAT	CASSPHQGGTQPQHF	2	3.38443835245541E-5	45	TCRBV06-05*01	TCRBV06	TCRBV06-05	01				TCRBD01-01*01	TCRBD01	TCRBD01-01	01				TCRBJ01-05*01	TCRBJ01	TCRBJ01-05	01				5	4	4	1	6	6	36	48	54	61	65	2	In	VDJ
GTGACATCGGCCCAAAAGAACCCGACAGCTTTCTATCTCTGTGCCAGTCAAACGGGACAGAGTTATCAGCCCCAGCATTTTGGTGAT	CASQTGQSYQPQHF	2	3.38443835245541E-5	42	TCRBV19-01*01	TCRBV19	TCRBV19-01	01				TCRBD01-01*01	TCRBD01	TCRBD01-01	01				TCRBJ01-05*01	TCRBJ01	TCRBJ01-05	01				8	4	0	5	5	5	39	48	53	60	64	2	In	VDJ
TGGAGATCCAGTCCACGGAGTCAGGGGACACAGCACTCAATGACAAACACCAGTCATCTTTTTAATCAGCCCCAGCATTTTGGTGAT		2	3.38443835245541E-5	37	TCRBV21-01*01	TCRBV21	TCRBV21-01	01				TCRBD01-01*01	TCRBD01	TCRBD01-01	01				TCRBJ01-05*01	TCRBJ01	TCRBJ01-05	01				24	18	2	6	4	4	44	37	41	45	63	2	Out	VDJ
ACCAGTGCCCATCCTGAAGACAGCAGCTTCTACATCTGCAGTGCTAGAGACCGGTTGGCGGTGAATCAGCCCCAGCATTTTGGTGAT	CSARDRLAVNQPQHF	2	3.38443835245541E-5	45	TCRBV20	TCRBV20				TCRBV20-01,TCRBV20-or09_02		TCRBD02-01	TCRBD02	TCRBD02-01				01,02	TCRBJ01-05*01	TCRBJ01	TCRBJ01-05	01				0	2	7	5	7	4	36	50	57	61	63	2	In	VDJ
GTGAGCACCTTGGAGCTGGGGGACTCGGCCCTTTATCTTTGCGCCAGCAGCCCCGGGACGGGGAATCAGCCCCAGCATTTTGGTGAT	CASSPGTGNQPQHF	2	3.38443835245541E-5	42	TCRBV05-01*01	TCRBV05	TCRBV05-01	01								TCRBD01,TCRBD02	TCRBD01-01,TCRBD02-01		TCRBJ01-05*01	TCRBJ01	TCRBJ01-05	01				4	4	0	7	3	4	39	51	54	59	63	2	In	VDJ
GCTTGGGGACTCGGCCGTGTATCTCTGTGCCAGCACCCCCCCAACGGAGGTTTAGGGGGGGGCAATCAGCCCCAGCATTTTGGTGAT		1	1.692219176227705E-5	56	TCRBV11-03*01	TCRBV11	TCRBV11-03	01				TCRBD02-01*01	TCRBD02	TCRBD02-01	01				TCRBJ01-05*01	TCRBJ01	TCRBJ01-05	01				7	0	9	0	19	2	25	35	54	-1	61	1	Out	VDJ
ATCCAGCGCACAGAGCAGGGGGACTCGGCCATGTATCTCTGTGCCACCACAGGGAGGGACGGCAATCAGCCCCAGCATTTTGGTGAT	CATTGRDGNQPQHF	9	1.5229972586049346E-4	42	TCRBV07-09	TCRBV07	TCRBV07-09				05,06	TCRBD02-01*02	TCRBD02	TCRBD02-01	02				TCRBJ01-05*01	TCRBJ01	TCRBJ01-05	01				6	3	9	0	1	2	39	50	51	58	61	9	In	VDJ
AACGCCTTGTTGCTGGGGGACTCGGCCCTGTATCTCTGTGCCAGCAGCCCCGGGCAGGCTAGCAATCAGCCCCAGCATTTTGGTGAT	CASSPGQASNQPQHF	1	1.692219176227705E-5	45	TCRBV05-05*01	TCRBV05	TCRBV05-05	01								TCRBD01,TCRBD02	TCRBD01-01,TCRBD02-01		TCRBJ01-05*01	TCRBJ01	TCRBJ01-05	01				4	1	4	4	6	0	36	48	54	58	59	1	In	VDJ
ACTGTGACATCGGCCCAAAAGAACCCGACAGCTTTCTATCTCTGTGCCAGTGAGCGAGGGAACAATCAGCCCCAGCATTTTGGTGAT	CASERGNNQPQHF	2	3.38443835245541E-5	39	TCRBV19-01*01	TCRBV19	TCRBV19-01	01				TCRBD02-01*02	TCRBD02	TCRBD02-01	02				TCRBJ01-05*01	TCRBJ01	TCRBJ01-05	01				8	2	11	0	4	3	42	51	55	60	62	2	In	VDJ
TGAACGCCTTGTTGCTGGGGGACTCGGCCCTCTATCTCTGTGCCAGCAGCTTCCGGGACAGGGGATTCACCCCTCCACTTTGGGAAT		1	1.692219176227705E-5	43	TCRBV05-06*01	TCRBV05	TCRBV05-06	01				TCRBD01-01*01	TCRBD01	TCRBD01-01	01				TCRBJ01-06*01	TCRBJ01	TCRBJ01-06	01				2	0	0	2	2	8	38	52	54	-1	64	1	Out	VDJ
CTGAATGTGAACGCCTTGGAGCTGGACGACTCGGCCCTGTATCTCTGTGCCAGCAGCTTGGACGCAGGGTTGTCGACCTTCGGTTCG	CASSLDAGLSTF	1	1.692219176227705E-5	36	TCRBV05-04*01	TCRBV05	TCRBV05-04	01				TCRBD01-01*01	TCRBD01	TCRBD01-01	01				TCRBJ01-02*01	TCRBJ01	TCRBJ01-02	01				0	6	4	3	3	14	45	61	64	69	75	1	In	VDJ
ACTGTGAGCAACATGAGCCCTGAAGACAGCAGCATATATCTCTGCAGCGTTCAGGGTGGCAGGGTACGTGGCTACACCTTCGGTTCG	CSVQGGRVRGYTF	1	1.692219176227705E-5	39	TCRBV29-01	TCRBV29	TCRBV29-01				01,02	TCRBD01-01*01	TCRBD01	TCRBD01-01	01				TCRBJ01-02*01	TCRBJ01	TCRBJ01-02	01				5	12	4	3	0	7	42	-1	51	56	68	1	In	VDJ
TGCAGCCTGCAGAACTGGAGGATTCTGGAGTTTATTTCTGTGCCAGCAGCCCGGGACAGGGTGAACGCTGGCTACACCTTCGGTTCG		1	1.692219176227705E-5	43	TCRBV14-01*01	TCRBV14	TCRBV14-01	01				TCRBD01-01*01	TCRBD01	TCRBD01-01	01				TCRBJ01-02*01	TCRBJ01	TCRBJ01-02	01				4	7	0	3	1	7	38	51	52	61	68	1	Out	VDJ
GAGATGAATGTGAGCACCTTGGAGCTGGGGGACTCGGCCCTTTATCTTTGCGCCAGCAGCTTGGGGTATGGCTACACCTTCGGTTCG	CASSLGYGYTF	1	1.692219176227705E-5	33	TCRBV05-01*01	TCRBV05	TCRBV05-01	01								TCRBD01,TCRBD02	TCRBD01-01,TCRBD02-01		TCRBJ01-02*01	TCRBJ01	TCRBJ01-02	01				0	0	0	10	0	5	48	-1	64	-1	66	1	In	VDJ
CTGGAGTCCGCCAGCACCAACCAGACATCTATGTACCTCTGTGCCAGCAGTTCCCAGGGAGGGCGGTATGGCTACACCTTCGGTTCG	CASSSQGGRYGYTF	1	1.692219176227705E-5	42	TCRBV28-01*01	TCRBV28	TCRBV28-01	01				TCRBD02-01*02	TCRBD02	TCRBD02-01	02				TCRBJ01-02*01	TCRBJ01	TCRBJ01-02	01				4	3	9	0	4	5	39	52	56	63	66	1	In	VDJ
NCTCTGAAGATCCGGTCCACAAAGCTGGAGGACTCAGCCATGTACTTCTGTGCCAGCAGTGAGCTCTATGGCTACACCTTCGGTTCG	CASSELYGYTF	1	1.692219176227705E-5	33	TCRBV02-01	TCRBV02	TCRBV02-01				01,03					TCRBD01,TCRBD02	TCRBD01-01,TCRBD02-01		TCRBJ01-02*01	TCRBJ01	TCRBJ01-02	01				3	1	10	0	0	4	48	-1	62	64	65	1	In	VDJ
TCCCTGGAGCTTGGTGACTCTGCTGTGTATTTCTGTGCCAGCAGCCCCAAGACAGGGGGGTTGATCTATGGCTACACCTTCGGTTCG	CASSPKTGGLIYGYTF	1	1.692219176227705E-5	48	TCRBV03-01/03-02*01	TCRBV03	TCRBV03-01/03-02	01				TCRBD01-01*01	TCRBD01	TCRBD01-01	01				TCRBJ01-02*01	TCRBJ01	TCRBJ01-02	01				4	6	2	1	4	4	33	46	50	59	65	1	In	VDJ
GTGAGCACCTTGGAGCTGGGGGACTCGGCCCTTTATCTTTGCGCCAGCAGCGCCGGACAGGGGTACTATGGCTACACCTTCGGTTCG	CASSAGQGYYGYTF	1	1.692219176227705E-5	42	TCRBV05-01*01	TCRBV05	TCRBV05-01	01				TCRBD01-01*01	TCRBD01	TCRBD01-01	01				TCRBJ01-02*01	TCRBJ01	TCRBJ01-02	01				4	1	1	2	3	3	39	51	54	63	64	1	In	VDJ
GTGACCAGTGCCCATCCTGAAGACAGCAGCTTCTACATCTGCAGTGCCGACCGGGACGGCGCTAACTATGGCTACACCTTCGGTTCG	CSADRDGANYGYTF	3	5.076657528683115E-5	42	TCRBV20	TCRBV20				TCRBV20-01,TCRBV20-or09_02						TCRBD01,TCRBD02	TCRBD01-01,TCRBD02-01		TCRBJ01-02*01	TCRBJ01	TCRBJ01-02	01				6	4	0	7	5	0	39	47	52	57	61	3	In	VDJ
GTGAACGCCTTGTTGCTGGGGGACTCGGCCCTCTATCTCTGTGCCAGCAGCGTCGGACAGGGAATGGATGGCTACACCTTCGGTTCG	CASSVGQGMDGYTF	1	1.692219176227705E-5	42	TCRBV05-06*01	TCRBV05	TCRBV05-06	01				TCRBD01-01*01	TCRBD01	TCRBD01-01	01				TCRBJ01-02*01	TCRBJ01	TCRBJ01-02	01				4	5	1	3	3	6	39	51	54	62	67	1	In	VDJ
AATGTGAGCACCTTGGAGCTGGGGGACTCGGCCCTTTATCTTTGCGCCAGCAGCATAGGACAGGCGGATGGCTACACCTTCGGTTCG	CASSIGQADGYTF	1	1.692219176227705E-5	39	TCRBV05-01*01	TCRBV05	TCRBV05-01	01				TCRBD01-01*01	TCRBD01	TCRBD01-01	01				TCRBJ01-02*01	TCRBJ01	TCRBJ01-02	01				4	3	1	4	3	6	42	54	57	64	67	1	In	VDJ
AAGATCCAGCCCTCAGAACCCAGGGACTCAGCTGTGTACTTCTGTGCCAGCAGACGCACAGGGGGCGGCGGCTACACCTTCGGTTCG	CASRRTGGGGYTF	1	1.692219176227705E-5	39	TCRBV12-03/12-04*01	TCRBV12	TCRBV12-03/12-04	01				TCRBD01-01*01	TCRBD01	TCRBD01-01	01				TCRBJ01-02*01	TCRBJ01	TCRBJ01-02	01				6	3	3	0	4	8	42	53	57	66	69	1	In	VDJ
CTGACAGTGACCAGTGCCCATCCTGAAGACAGCAGCTTCTACATCTGCAGTGCGGTAGCGGGAGGGCGCGAGCAGTACTTCGGGCCG	CSAVAGGREQYF	1	1.692219176227705E-5	36	TCRBV20	TCRBV20				TCRBV20-01,TCRBV20-or09_02		TCRBD02-01*02	TCRBD02	TCRBD02-01	02				TCRBJ02-07*01	TCRBJ02	TCRBJ02-07	01				6	2	5	0	2	6	45	53	55	66	68	1	In	VDJ
CTGAAGATCCGGTCCACAAAGCTGGAGGACTCAGCCATGTACTTCTGTGCCAGCAGTGATCAGGGTTACGAGCAGTACTTCGGGCCG	CASSDQGYEQYF	3	5.076657528683115E-5	36	TCRBV02-01	TCRBV02	TCRBV02-01				01,03	TCRBD01-01*01	TCRBD01	TCRBD01-01	01				TCRBJ02-07*01	TCRBJ02	TCRBJ02-07	01				3	1	4	3	1	4	45	59	60	65	66	3	In	VDJ
CTACACGCCCTGCAGCCAGAAGACTCAGCCCTGTATCTCTGCGCCAGCAGCCGACTAGCGGGAGTGTACGAGCAGTACTTCGGGCCG	CASSRLAGVYEQYF	1	1.692219176227705E-5	42	TCRBV04-01*01	TCRBV04	TCRBV04-01	01				TCRBD02-01*02	TCRBD02	TCRBD02-01	02				TCRBJ02-07*01	TCRBJ02	TCRBJ02-07	01				4	2	2	2	0	4	39	-1	52	64	66	1	In	VDJ
CTGATTCTGGAGTCCGCCAGCACCAACCAGACATCTATGTACCTCTGTGCCAGCAGTTTGCCAGGCTACGAGCAGTACTTCGGGCCG	CASSLPGYEQYF	1	1.692219176227705E-5	36	TCRBV28-01*01	TCRBV28	TCRBV28-01	01				TCRBD01-01*01	TCRBD01	TCRBD01-01	01				TCRBJ02-07*01	TCRBJ02	TCRBJ02-07	01				3	0	4	4	2	3	45	59	61	-1	65	1	In	VDJ
GAGTCCGCCAGCACCAACCAGACATCTATGTACCTCTGTGCCAGCACCCCCTCGGGACAGGTCTCCTACGAGCAGTACTTCGGGCCG	CASTPSGQVSYEQYF	1	1.692219176227705E-5	45	TCRBV28-01*01	TCRBV28	TCRBV28-01	01				TCRBD01-01*01	TCRBD01	TCRBD01-01	01				TCRBJ02-07*01	TCRBJ02	TCRBJ02-07	01				7	1	0	4	7	0	36	46	53	61	62	1	In	VDJ
GCTGAATGTGAACGCCTTGTTGCTAGGGGACTCGGCCCTCTATCTCTGTGCCAGCAGCCCCTCTCCTACGAGCAGTACTTCGGGCCG		1	1.692219176227705E-5	35	TCRBV05-07*01	TCRBV05	TCRBV05-07	01				TCRBD02-01	TCRBD02	TCRBD02-01				01,02	TCRBJ02-07*01	TCRBJ02	TCRBJ02-07	01				4	0	4	10	2	0	46	58	60	-1	62	1	Out	VDJ
AAGATCCAGCCCTCAGAACCCAGGGACTCAGCTGTGTACTTCTGTGCCAGCAGTTTACTGGGCTCCTACGAGCAGTACTTCGGGCCG	CASSLLGSYEQYF	1	1.692219176227705E-5	39	TCRBV12-03/12-04*01	TCRBV12	TCRBV12-03/12-04	01								TCRBD01,TCRBD02	TCRBD01-01,TCRBD02-01		TCRBJ02-07*01	TCRBJ02	TCRBJ02-07	01				2	0	0	9	2	0	42	57	59	-1	62	1	In	VDJ
GTGAGCACCTTGGAGCTGGGGGACTCGGCCCTTTATCTTTGCGCCAGCAGCTCGCGTATGACCTCCTACGAGCAGTACTTCGGGCCG	CASSSRMTSYEQYF	1	1.692219176227705E-5	42	TCRBV05-01*01	TCRBV05	TCRBV05-01	01								TCRBD01,TCRBD02	TCRBD01-01,TCRBD02-01		TCRBJ02-07*01	TCRBJ02	TCRBJ02-07	01				3	0	2	7	7	0	39	52	59	-1	62	1	In	VDJ
CCAGCCTGCAGAGCTTGGGGACTCGGCCGTGTATCTCTGTGCCAGCAGCTTGAGTGAGACACATCCTACGAGCAGTACTTCGGGCCG		1	1.692219176227705E-5	44	TCRBV11-03*01	TCRBV11	TCRBV11-03	01				TCRBD01-01*01	TCRBD01	TCRBD01-01	01				TCRBJ02-07*01	TCRBJ02	TCRBJ02-07	01				3	2	2	6	6	1	37	51	57	61	63	1	Out	VDJ
CTGGAGCTTGGTGACTCTGCTGTGTATTTCTGTGCCAGCAGCCTCAGGTGGGCGCCTAGTCGGACCTACGAGCAGTACTTCGGGCCG	CASSLRWAPSRTYEQYF	1	1.692219176227705E-5	51	TCRBV03-01/03-02*01	TCRBV03	TCRBV03-01/03-02	01								TCRBD01,TCRBD02	TCRBD01-01,TCRBD02-01		TCRBJ02-07*01	TCRBJ02	TCRBJ02-07	01				4	16	4	4	1	2	30	43	44	48	64	1	In	VDJ
ACTCTGAAGGTGCAGCCTGCAGAACTGGAGGATTCTGGAGTTTATTTCTGTGCCAGCAGCCAGTACTACGAGCAGTACTTCGGGCCG	CASSQYYEQYF	1	1.692219176227705E-5	33	TCRBV14-01*01	TCRBV14	TCRBV14-01	01				TCRBD02-01	TCRBD02	TCRBD02-01				01,02	TCRBJ02-07*01	TCRBJ02	TCRBJ02-07	01				3	0	5	9	1	3	48	62	63	-1	65	1	In	VDJ
TCTGGAGTCCGCCAGCACCAACCAGACATCTATGTACCTCTGTGCCAGCAGCCCGGGACAGGGTGATACGAGCAGTACTTCGGGCCG		1	1.692219176227705E-5	41	TCRBV28-01*01	TCRBV28	TCRBV28-01	01				TCRBD01-01*01	TCRBD01	TCRBD01-01	01				TCRBJ02-07*01	TCRBJ02	TCRBJ02-07	01				6	3	0	3	3	4	40	51	54	63	66	1	Out	VDJ
TCCTGGAGTCGCCCAGCCCCAACCAGACCTCTCTGTACTTCTGTGCCAGCAAGCCCCCCGGTTTCATACGAGCAGTACTTCGGGCCG		1	1.692219176227705E-5	40	TCRBV27-01*01	TCRBV27	TCRBV27-01	01				TCRBD02-01	TCRBD02	TCRBD02-01				01,02	TCRBJ02-07*01	TCRBJ02	TCRBJ02-07	01				7	12	6	7	0	4	41	-1	51	54	66	1	Out	VDJ
AGCACCTTGGAGCTGGGGGACTCGGCCCTTTATCTTTGCGCCAGCAGCTTAGGGGGACGGCCCCAGGACGAGCAGTACTTCGGGCCG	CASSLGGRPQDEQYF	1	1.692219176227705E-5	45	TCRBV05-01*01	TCRBV05	TCRBV05-01	01				TCRBD01-01*01	TCRBD01	TCRBD01-01	01				TCRBJ02-07*01	TCRBJ02	TCRBJ02-07	01				2	11	5	1	0	5	36	-1	50	56	67	1	In	VDJ
ACATCGGCCCAAAAGAACCCGACAGCTTTCTATCTCTGTGCCAGTAGTCCCCTGGGGGTCTCTGGAAACACCATATATTTTGGAGAG	CASSPLGVSGNTIYF	2	3.38443835245541E-5	45	TCRBV19-01*01	TCRBV19	TCRBV19-01	01								TCRBD01,TCRBD02	TCRBD01-01,TCRBD02-01		TCRBJ01-03*01	TCRBJ01	TCRBJ01-03	01				5	1	6	1	5	0	36	48	53	58	59	2	In	VDJ
TCCGCCAGCACCAACCAGACATCTATGTACCTCTGTGCCAGCAGTCCCCCGGGGGGATCCTCTGGAAACACCATATATTTTGGAGAG	CASSPPGGSSGNTIYF	1	1.692219176227705E-5	48	TCRBV28-01*01	TCRBV28	TCRBV28-01	01				TCRBD02-01*01	TCRBD02	TCRBD02-01	01				TCRBJ01-03*01	TCRBJ01	TCRBJ01-03	01				5	3	8	1	4	0	33	45	49	56	59	1	In	VDJ
GAGTCCGCCAGCACCAACCAGACATCTATGTACCTCTGTGCCAGCAGTTTATCTCAGGACTCTGGAAACACCATATATTTTGGAGAG	CASSLSQDSGNTIYF	1	1.692219176227705E-5	45	TCRBV28-01*01	TCRBV28	TCRBV28-01	01				TCRBD01-01*01	TCRBD01	TCRBD01-01	01				TCRBJ01-03*01	TCRBJ01	TCRBJ01-03	01				1	1	4	4	2	0	36	52	54	58	59	1	In	VDJ
GAGTCCGCCAGCACCAACCAGACATCTATGTACCTCTGTGCCAGCAGTTTGGGTGGACAAGCTGGAAACACCATATATTTTGGAGAG	CASSLGGQAGNTIYF	1	1.692219176227705E-5	45	TCRBV28-01*01	TCRBV28	TCRBV28-01	01				TCRBD01-01*01	TCRBD01	TCRBD01-01	01				TCRBJ01-03*01	TCRBJ01	TCRBJ01-03	01				3	2	1	6	4	2	36	50	54	59	61	1	In	VDJ
TCACTGTGACATCGGCCCAAAAGAACCCGACAGCTTTCTATCTCTGTGCCAGCACAAAGTCGGGCCAACGTCCTGACTTTCGGGGCC		1	1.692219176227705E-5	37	TCRBV19-01*01	TCRBV19	TCRBV19-01	01				TCRBD01-01*01	TCRBD01	TCRBD01-01	01				TCRBJ02-06*01	TCRBJ02	TCRBJ02-06	01				9	5	3	6	1	5	44	52	53	56	61	1	Out	VDJ
AACGCCTTGGAGCTGGACGACTCGGCCCTGTATCTCTGTGCCAGCAGCCCAACTGGGACAGTTAATTCACCCCTCCACTTTGGGAAC	CASSPTGTVNSPLHF	1	1.692219176227705E-5	45	TCRBV05-04*01	TCRBV05	TCRBV05-04	01				TCRBD01-01*01	TCRBD01	TCRBD01-01	01				TCRBJ01-06*02	TCRBJ01	TCRBJ01-06	02				4	1	0	5	6	6	36	48	54	61	62	1	In	VDJ
ACAGTGACCAGTGCCCATCCTGAAGACAGCAGCTTCTACATCTGCAGTGCCACCCCAGGGCCTAATTCACCCCTCCACTTTGGGAAC	CSATPGPNSPLHF	2	3.38443835245541E-5	39	TCRBV20	TCRBV20				TCRBV20-01,TCRBV20-or09_02		TCRBD01-01*01	TCRBD01	TCRBD01-01	01				TCRBJ01-06*02	TCRBJ01	TCRBJ01-06	02				6	2	4	3	5	6	42	50	55	60	62	2	In	VDJ
ACATCGGCCCAAAAGAACCCGACAGCTTTCTATCTCTGTGCCAGTACGTACGGACAGGGCGGCCGATCACCCCTCCACTTTGGGAAC	CASTYGQGGRSPLHF	2	3.38443835245541E-5	45	TCRBV19-01*01	TCRBV19	TCRBV19-01	01				TCRBD01-01*01	TCRBD01	TCRBD01-01	01				TCRBJ01-06*02	TCRBJ01	TCRBJ01-06	02				7	7	1	3	5	10	36	46	51	59	66	2	In	VDJ
TCCCTGATTCTGGAGTCCGCCAGCACCAACCAGACATCTATGTACCTCTGTGCCAGCAGTTTTAAAGGGATGCAGTTCTTCGGGCCA	CASSFKGMQFF	1	1.692219176227705E-5	33	TCRBV28-01*01	TCRBV28	TCRBV28-01	01								TCRBD01,TCRBD02	TCRBD01-01,TCRBD02-01		TCRBJ02-01*01	TCRBJ02	TCRBJ02-01	01				3	1	0	8	4	12	48	62	66	70	71	1	In	VDJ
GTGAACGCCTTGTTGCTGGGGGACTCGGCCCTGTATCTCTGTGCCAGCAGCTCAATACAGGGGTTCCATGAGCAGTTCTTCGGGCCA	CASSSIQGFHEQFF	1	1.692219176227705E-5	42	TCRBV05-05*01	TCRBV05	TCRBV05-05	01				TCRBD01-01*01	TCRBD01	TCRBD01-01	01				TCRBJ02-01*01	TCRBJ02	TCRBJ02-01	01				3	4	3	2	4	8	39	52	56	63	67	1	In	VDJ
AGTGCCCATCCTGAAGACAGCAGCTTCTACATCTGCAGTGCTAGTGTCGGGACGGGGGGGCCGAGGAATGAGCAGTTCTTCGGGCCA	CSASVGTGGPRNEQFF	1	1.692219176227705E-5	48	TCRBV20-01*04	TCRBV20	TCRBV20-01	04				TCRBD02-01*01	TCRBD02	TCRBD02-01	01				TCRBJ02-01*01	TCRBJ02	TCRBJ02-01	01				1	6	8	0	6	7	33	46	52	60	66	1	In	VDJ
CAGTGCCCATCCTGAAGACAGCAGCTTCTACATCTGCAGTGCTAGAGATAGACTAGCGAGTCCTACAATGAGCAGTTCTTCGGGCCA		1	1.692219176227705E-5	47	TCRBV20	TCRBV20				TCRBV20-01,TCRBV20-or09_02		TCRBD02-01	TCRBD02	TCRBD02-01				01,02	TCRBJ02-01*01	TCRBJ02	TCRBJ02-01	01				0	2	2	6	2	1	34	48	50	58	60	1	Out	VDJ
GCCCATCCTGAAGACAGCAGCTTCTACATCTGCAGTGCGAGGACTAGCGTGAACCCAGGCTCCTACAATGAGCAGTTCTTCGGGCCA	CSARTSVNPGSYNEQFF	1	1.692219176227705E-5	51	TCRBV20	TCRBV20				TCRBV20-01,TCRBV20-or09_02		TCRBD02-01	TCRBD02	TCRBD02-01				01,02	TCRBJ02-01*01	TCRBJ02	TCRBJ02-01	01				6	10	1	6	2	0	30	38	40	49	59	1	In	VDJ
GCAGAGCTTGGGGACTCGGCCGTGTATCTCTGTGCCAGCAGCCCAGATTCGGGCCAACACGACTACAATGAGCAGTTCTTCGGGCCA	CASSPDSGQHDYNEQFF	1	1.692219176227705E-5	51	TCRBV11-03*01	TCRBV11	TCRBV11-03	01								TCRBD01,TCRBD02	TCRBD01-01,TCRBD02-01		TCRBJ02-01*01	TCRBJ02	TCRBJ02-01	01				5	8	8	0	8	3	30	42	50	54	62	1	In	VDJ
ATCCAGCCCTCAGAACCCAGGGACTCAGCTGTGTACTTCTGTGCCAGCAGGACAGGGGGCATCTTAAATGAGCAGTTCTTCGGGCCA	CASRTGGILNEQFF	1	1.692219176227705E-5	42	TCRBV12	TCRBV12				TCRBV12-03/12-04,TCRBV12-04		TCRBD01-01*01	TCRBD01	TCRBD01-01	01				TCRBJ02-01*01	TCRBJ02	TCRBJ02-01	01				6	6	2	0	0	7	39	-1	50	60	66	1	In	VDJ
CCAGCGCACAGAGCAGGAGGACTCGGCCGTGTATCTCTGTGCCAGCAGCCCTCGACGGGGGGGCCGGAGACCCAGTACTTCGGGCCA		1	1.692219176227705E-5	44	TCRBV07-02	TCRBV07	TCRBV07-02				01,02	TCRBD02-01*01	TCRBD02	TCRBD02-01	01				TCRBJ02-05*01	TCRBJ02	TCRBJ02-05	01				5	3	8	0	6	5	37	49	55	63	66	1	Out	VDJ
ACAGTGACCAGTGCCCATCCTGAAGACAGCAGCTTCTACATCTGCAGTGCTCGGCCCAGCTCTCAGGAGACCCAGTACTTCGGGCCA	CSARPSSQETQYF	1	1.692219176227705E-5	39	TCRBV20	TCRBV20				TCRBV20-01,TCRBV20-or09_02						TCRBD01,TCRBD02	TCRBD01-01,TCRBD02-01		TCRBJ02-05*01	TCRBJ02	TCRBJ02-05	01				5	7	4	5	5	5	42	51	56	59	66	1	In	VDJ
CTGACAGTGACCAGTGCCCATCCTGAAGACAGCAGCTTCTACATCTGCAGTGCCAAGACTCCAGGCGAGACCCAGTACTTCGGGCCA	CSAKTPGETQYF	3	5.076657528683115E-5	36	TCRBV20	TCRBV20				TCRBV20-01,TCRBV20-or09_02						TCRBD01,TCRBD02	TCRBD01-01,TCRBD02-01		TCRBJ02-05*01	TCRBJ02	TCRBJ02-05	01				6	1	4	4	8	5	45	53	61	65	66	3	In	VDJ
CACGCCCTGCAGCCAGAAGACTCAGCCCTGTATCTCTGCGCCAGCAGCCACAAGGGGGCAGGAGAAGAGACCCAGTACTTCGGGCCA	CASSHKGAGEETQYF	2	3.38443835245541E-5	45	TCRBV04-01*01	TCRBV04	TCRBV04-01	01				TCRBD01-01*01	TCRBD01	TCRBD01-01	01				TCRBJ02-05*01	TCRBJ02	TCRBJ02-05	01				3	5	5	0	2	3	36	50	52	59	64	2	In	VDJ
CGCACAGAGCAGGGGGACTCGGCCATGTATCTCTGTGCCAGCAGCCCGTATGGAACCAGGGGACAAGAGACCCAGTACTTCGGGCCA	CASSPYGTRGQETQYF	2	3.38443835245541E-5	48	TCRBV07-09*01	TCRBV07	TCRBV07-09	01				TCRBD01-01*01	TCRBD01	TCRBD01-01	01				TCRBJ02-05*01	TCRBJ02	TCRBJ02-05	01				5	1	4	2	11	2	33	45	56	62	63	2	In	VDJ
CTGGAGTCCGCCAGCACCAACCAGACATCTATGTACCTCTGTGCCAGCAGTTGGACTTTGCCCACAGATACGCAGTATTTTGGCCCA	CASSWTLPTDTQYF	1	1.692219176227705E-5	42	TCRBV28-01*01	TCRBV28	TCRBV28-01	01				TCRBD02-01	TCRBD02	TCRBD02-01				01,02	TCRBJ02-03*01	TCRBJ02	TCRBJ02-03	01				4	5	1	10	0	2	39	-1	52	57	62	1	In	VDJ
AGCAACATGAGCCCTGAAGACAGCAGCATATATCTCTGCAGCGTTAAACTGCCGGGACAGCGCACCGGGGAGCTGTTTTTTGGAGAA	CSVKLPGQRTGELFF	2	3.38443835245541E-5	45	TCRBV29-01	TCRBV29	TCRBV29-01				01,02	TCRBD01-01*01	TCRBD01	TCRBD01-01	01				TCRBJ02-02*01	TCRBJ02	TCRBJ02-02	01				5	2	0	5	8	4	36	45	53	60	62	2	In	VDJ
GCCTTGGAGCTGGAGGACTCGGCCCTGTATCTCTGTGCCAGCACCATACCGGGACAGGGATACACCGGGGAGCTGTTTTTTGGAGAA	CASTIPGQGYTGELFF	1	1.692219176227705E-5	48	TCRBV05-08*01	TCRBV05	TCRBV05-08	01				TCRBD01-01*01	TCRBD01	TCRBD01-01	01				TCRBJ02-02*01	TCRBJ02	TCRBJ02-02	01				6	2	0	3	7	3	33	43	50	59	61	1	In	VDJ
AATTCCCTGGAGCTTGGTGACTCTGCTGTGTATTTCTGTGCCAGCAGCATCACTGCTACGAACACCGGGGAGCTGTTTTTTGGAGAA	CASSITATNTGELFF	1	1.692219176227705E-5	45	TCRBV03-01/03-02*01	TCRBV03	TCRBV03-01/03-02	01				TCRBD02-01	TCRBD02	TCRBD02-01				01,02	TCRBJ02-02*01	TCRBJ02	TCRBJ02-02	01				5	4	3	10	3	0	36	48	51	54	58	1	In	VDJ
TTGGAGCTGGACGACTCGGCCCTGTATCTCTGTGCCAGCAGCCGGGGGACTCTAGCAGACAACACCGGGGAGCTGTTTTTTGGAGAA	CASSRGTLADNTGELFF	1	1.692219176227705E-5	51	TCRBV05-04*01	TCRBV05	TCRBV05-04	01				TCRBD02-01	TCRBD02	TCRBD02-01				01,02	TCRBJ02-02*01	TCRBJ02	TCRBJ02-02	01				4	9	0	10	3	2	30	42	45	51	60	1	In	VDJ
TTGTTGCTGGGGGACTCGGCCCTGTATCTCTGTGCCAGCAGCTTGGCCATACAGGGGCCAAACACCGGGGAGCTGTTTTTTGGAGAA	CASSLAIQGPNTGELFF	1	1.692219176227705E-5	51	TCRBV05-05*01	TCRBV05	TCRBV05-05	01				TCRBD01-01*01	TCRBD01	TCRBD01-01	01				TCRBJ02-02*01	TCRBJ02	TCRBJ02-02	01				0	3	3	2	4	2	30	46	50	57	60	1	In	VDJ
CCCAGCCCCAACCAGACCTCTCTGTACTTCTGTGCCAGCAGTGCGACTAGCGGGAGGGCCACAACCGGGGAGCTGTTTTTTGGAGAA	CASSATSGRATTGELFF	2	3.38443835245541E-5	51	TCRBV27-01*01	TCRBV27	TCRBV27-01	01				TCRBD02-01*02	TCRBD02	TCRBD02-01	02				TCRBJ02-02*01	TCRBJ02	TCRBJ02-02	01				5	5	2	0	2	5	30	42	44	58	63	2	In	VDJ
CTTCACATCAATTCCCTGGAGCTTGGTGACTCTGCTGTGTATTTCTGTGCCAGCAGCCAAGCATCAGGGGGAGCTTTCTTTGGACAA	CASSQASGGAFF	2	3.38443835245541E-5	36	TCRBV03-01/03-02*01	TCRBV03	TCRBV03-01/03-02	01				TCRBD01-01*01	TCRBD01	TCRBD01-01	01				TCRBJ01-01*01	TCRBJ01	TCRBJ01-01	01				1	0	4	1	3	10	45	61	64	-1	71	2	In	VDJ
CAGCCCTCAGAACCCAGGGACTCAGCTGTGTACTTCTGTGCCAGCAGGGAACCGGGACAGGGGTATACTGAAGCTTTCTTTGGACAA	CASREPGQGYTEAFF	3	5.076657528683115E-5	45	TCRBV12	TCRBV12				TCRBV12-03/12-04,TCRBV12-04		TCRBD01-01*01	TCRBD01	TCRBD01-01	01				TCRBJ01-01*01	TCRBJ01	TCRBJ01-01	01				6	3	0	2	6	5	36	47	53	63	66	3	In	VDJ
ATGAGCTCCTTGGAGCTGGGGGACTCAGCCCTGTACTTCTGTGCCAGCAACAGGGGAGGGATGAACACTGAAGCTTTCTTTGGACAA	CASNRGGMNTEAFF	5	8.461095881138525E-5	42	TCRBV13-01*01	TCRBV13	TCRBV13-01	01								TCRBD01,TCRBD02	TCRBD01-01,TCRBD02-01		TCRBJ01-01*01	TCRBJ01	TCRBJ01-01	01				7	5	3	2	0	0	39	-1	49	56	61	5	In	VDJ
NNNNTGAAGATCCAGCCCTCAGAACCCAGGGACTCAGCTGTGTACTTCTGTGCCAGCACTCTAAACACTGAAGCTTTCTTTGGACAA	CASTLNTEAFF	1	1.692219176227705E-5	33	TCRBV12-03/12-04*01	TCRBV12	TCRBV12-03/12-04	01				TCRBD02-01	TCRBD02	TCRBD02-01				01,02	TCRBJ01-01*01	TCRBJ01	TCRBJ01-01	01				7	0	4	9	2	2	48	58	60	-1	63	1	In	VDJ
TTGTTGCTGGGGGACTCGGCCCTGTATCTCTGTGCCAGCAGCTTGGGCCAGGACAGGGGAGGGCGTGAAAAACTGTTTTTTGGCAGT	CASSLGQDRGGREKLFF	2	3.38443835245541E-5	51	TCRBV05-05*01	TCRBV05	TCRBV05-05	01				TCRBD01-01*01	TCRBD01	TCRBD01-01	01				TCRBJ01-04*01	TCRBJ01	TCRBJ01-04	01				0	6	1	2	4	7	30	46	50	59	65	2	In	VDJ
ATTCTGGAGTCCGCCAGCACCAACCAGACATCTATGTACCTCTGTGCCAGCAGTCCATCGGACAGTGAAAAACTGTTTTTTGGCAGT	CASSPSDSEKLFF	1	1.692219176227705E-5	39	TCRBV28-01*01	TCRBV28	TCRBV28-01	01				TCRBD01-01*01	TCRBD01	TCRBD01-01	01				TCRBJ01-04*01	TCRBJ01	TCRBJ01-04	01				5	0	1	5	5	7	42	54	59	-1	65	1	In	VDJ
CAGCCAGAAGACTCAGCCCTGTATCTCTGCGCCAGCAGCCACGCAGGGGGTACTAGGACAACTAATGAAAAACTGTTTTTTGGCAGT	CASSHAGGTRTTNEKLFF	2	3.38443835245541E-5	54	TCRBV04-01*01	TCRBV04	TCRBV04-01	01				TCRBD01-01*01	TCRBD01	TCRBD01-01	01				TCRBJ01-04*01	TCRBJ01	TCRBJ01-04	01				3	8	4	1	2	0	27	41	43	50	58	2	In	VDJ
ACTGTGAGCAACATGAGCCCTGAAGACAGCAGCATATATCTCTGCAGCGTCGTTCCGGGACTGAATGAAAAACTGTTTTTTGGCAGT	CSVVPGLNEKLFF	2	3.38443835245541E-5	39	TCRBV29-01	TCRBV29	TCRBV29-01				01,02	TCRBD02-01	TCRBD02	TCRBD02-01				01,02	TCRBJ01-04*01	TCRBJ01	TCRBJ01-04	01				6	1	0	10	6	5	42	50	56	62	63	2	In	VDJ
ACATCGGCCCAAAAGAACCCGACAGCTTTCTATCTCTGTGCCAGTAGTATCGGGGGCGCGGGGGATCAGCCCCAGCATTTTGGTGAT	CASSIGGAGDQPQHF	2	3.38443835245541E-5	45	TCRBV19-01*01	TCRBV19	TCRBV19-01	01				TCRBD02-01*01	TCRBD02	TCRBD02-01	01				TCRBJ01-05*01	TCRBJ01	TCRBJ01-05	01				3	0	7	2	7	5	36	50	57	-1	64	2	In	VDJ
AAGCTGGAGGACTCAGCCATGTACTTCTGTGCCAGCAGTAAAGAAACCCCGACAGGGTTTGAGGATCAGCCCCAGCATTTTGGTGAT	CASSKETPTGFEDQPQHF	2	3.38443835245541E-5	54	TCRBV02-01	TCRBV02	TCRBV02-01				01,03	TCRBD01-01*01	TCRBD01	TCRBD01-01	01				TCRBJ01-05*01	TCRBJ01	TCRBJ01-05	01				1	7	2	3	7	5	27	43	50	57	64	2	In	VDJ
AACGCCTTGGAGCTGGAGGACTCGGCCCTGTATCTCTGTGCCAGCAGCTTGGGGGCAGTTAGCAATCAGCCCCAGCATTTTGGTGAT	CASSLGAVSNQPQHF	3	5.076657528683115E-5	45	TCRBV05-08*01	TCRBV05	TCRBV05-08	01				TCRBD01-01*01	TCRBD01	TCRBD01-01	01				TCRBJ01-05*01	TCRBJ01	TCRBJ01-05	01				0	3	8	0	0	0	36	-1	52	56	59	3	In	VDJ
GTGACATCGGCCCAAAAGAACCCGACAGCTTTCTATCTCTGTGCCAGTTCCCCCGGGACTAACAATCAGCCCCAGCATTTTGGTGAT	CASSPGTNNQPQHF	2	3.38443835245541E-5	42	TCRBV19-01*01	TCRBV19	TCRBV19-01	01				TCRBD02-01	TCRBD02	TCRBD02-01				01,02	TCRBJ01-05*01	TCRBJ01	TCRBJ01-05	01				8	1	0	9	6	3	39	48	54	61	62	2	In	VDJ
AAGATCCAGCCCTCAGAACCCAGGGACTCAGCTGTGTACTTCTGTGCCAGCAGTCAAACCCCGAATTCACCCCTCCACTTTGGGAAT	CASSQTPNSPLHF	2	3.38443835245541E-5	39	TCRBV12-03/12-04*01	TCRBV12	TCRBV12-03/12-04	01								TCRBD01,TCRBD02	TCRBD01-01,TCRBD02-01		TCRBJ01-06*01	TCRBJ01	TCRBJ01-06	01				5	4	3	7	3	7	42	54	57	59	63	2	In	VDJ
AAGATCCGGTCCACAAAGCTGGAGGACTCAGCCATGTACTTCTGTGCCAGCAGTTCTTCCAGAAATTCACCCCTCCACTTTGGGAAT	CASSSSRNSPLHF	4	6.76887670491082E-5	39	TCRBV02-01	TCRBV02	TCRBV02-01				01,03	TCRBD01-01*01	TCRBD01	TCRBD01-01	01				TCRBJ01-06*01	TCRBJ01	TCRBJ01-06	01				5	1	4	5	5	7	42	54	59	62	63	4	In	VDJ
GTGAGCACCTTGGAGCTGGGGGACTCGGCCCTTTATCTTTGCGCCAGCAGTTCGGAAAACAGGGGGCTTGGCTACACCTTCGGTTCG	CASSSENRGLGYTF	1	1.692219176227705E-5	42	TCRBV05-01*01	TCRBV05	TCRBV05-01	01				TCRBD01-01*01	TCRBD01	TCRBD01-01	01				TCRBJ01-02*01	TCRBJ01	TCRBJ01-02	01				5	1	3	0	8	7	39	50	58	67	68	1	In	VDJ
GAATGTGAACGCCTTGTTGCTGGGGGACTCGGCCCTGTATCTCTGTGCCAGCAGCTTGGCCCGAGGGGTGGCTACACCTTCGGTTCG		1	1.692219176227705E-5	38	TCRBV05-05*01	TCRBV05	TCRBV05-05	01								TCRBD01,TCRBD02	TCRBD01-01,TCRBD02-01		TCRBJ01-02*01	TCRBJ01	TCRBJ01-02	01				0	0	5	2	4	7	43	59	63	-1	68	1	Out	VDJ
NNNNNNNTGTCGGCTGCTCCCTCCCAGACATCTGTGTACTTCTGTGCCAGCAGTCCACAGGGGGCAGGTGGCTACACCTTCGGTTCG	CASSPQGAGGYTF	4	6.76887670491082E-5	39	TCRBV06-05*01	TCRBV06	TCRBV06-05	01				TCRBD01-01*01	TCRBD01	TCRBD01-01	01				TCRBJ01-02*01	TCRBJ01	TCRBJ01-02	01				5	3	3	0	2	7	42	54	56	65	68	4	In	VDJ
AACGCCTTGGAGCTGGACGACTCGGCCCTGTATCTCTGTGCCAGCAGCTTGCCTTCCGGGTTTCACTCTGGCTACACCTTCGGTTCG	CASSLPSGFHSGYTF	1	1.692219176227705E-5	45	TCRBV05-04*01	TCRBV05	TCRBV05-04	01				TCRBD02-01	TCRBD02	TCRBD02-01				01,02	TCRBJ01-02*01	TCRBJ01	TCRBJ01-02	01				1	8	8	4	5	7	36	51	56	60	68	1	In	VDJ
GCCCTGCAGCCAGAAGACTCAGCCCTGTATCTCTGCGCCAGCACCCCGTGGGGGGAAGGAAGGGCTTATGGCTACACCTTCGGTTCG	CASTPWGEGRAYGYTF	2	3.38443835245541E-5	48	TCRBV04-01*01	TCRBV04	TCRBV04-01	01				TCRBD02-01*01	TCRBD02	TCRBD02-01	01				TCRBJ01-02*01	TCRBJ01	TCRBJ01-02	01				7	11	9	1	6	5	33	43	49	55	66	2	In	VDJ
CTACACGCCCTGCAGCCAGAAGACTCAGCCCTGTATCTCTGCGCCAGCAGCCAAGAAGTAGGTATCTATGGCTACACCTTCGGTTCG	CASSQEVGIYGYTF	2	3.38443835245541E-5	42	TCRBV04-01*01	TCRBV04	TCRBV04-01	01								TCRBD01,TCRBD02	TCRBD01-01,TCRBD02-01		TCRBJ01-02*01	TCRBJ01	TCRBJ01-02	01				0	3	5	4	3	4	39	56	59	62	65	2	In	VDJ
CTGCAGCCAGAAGACTCAGCCCTGTATCTCTGCGCCAGCAGCCAAGGGTTTTCGGGGGTTACTATCTATGGCTACACCTTCGGTTCG	CASSQGFSGVTIYGYTF	2	3.38443835245541E-5	51	TCRBV04-01*01	TCRBV04	TCRBV04-01	01				TCRBD02-01*01	TCRBD02	TCRBD02-01	01				TCRBJ01-02*01	TCRBJ01	TCRBJ01-02	01				1	7	8	2	6	4	30	46	52	58	65	2	In	VDJ
AAGATCCAGCCCTCAGAACCCAGGGACTCAGCTGTGTACTTCTGTGCCAGTTCTGCAGGAGCCTACTATGGCTACACCTTCGGTTCG	CASSAGAYYGYTF	1	1.692219176227705E-5	39	TCRBV12-03/12-04*01	TCRBV12	TCRBV12-03/12-04	01								TCRBD01,TCRBD02	TCRBD01-01,TCRBD02-01		TCRBJ01-02*01	TCRBJ01	TCRBJ01-02	01				9	5	4	4	5	3	42	50	55	59	64	1	In	VDJ
GTGAGCACCTTGGAGCTGGGGGACTCGGCCCTTTATCTTTGCGCCAGCAGCGAGCTGGCCATAGACTATGGCTACACCTTCGGTTCG	CASSELAIDYGYTF	1	1.692219176227705E-5	42	TCRBV05-01*01	TCRBV05	TCRBV05-01	01								TCRBD01,TCRBD02	TCRBD01-01,TCRBD02-01		TCRBJ01-02*01	TCRBJ01	TCRBJ01-02	01				4	5	9	0	5	3	39	51	56	59	64	1	In	VDJ
ATCCTGGAGTCGCCCAGCCCCAACCAGACCTCTCTGTACTTCTGTGCCAGTGGGACAGCTTCTAACTATGGCTACACCTTCGGTTCG	CASGTASNYGYTF	6	1.015331505736623E-4	39	TCRBV27-01*01	TCRBV27	TCRBV27-01	01				TCRBD01-01*01	TCRBD01	TCRBD01-01	01				TCRBJ01-02*01	TCRBJ01	TCRBJ01-02	01				9	3	0	5	1	0	42	50	51	58	61	6	In	VDJ
TCGGCCCAAAAGAACCCGACAGCTTTCTATCTCTGTGCCAGTAGACGCCCTTTCCTGGAGCCTAACTATGGCTACACCTTCGGTTCG	CASRRPFLEPNYGYTF	8	1.353775340982164E-4	48	TCRBV19-01*01	TCRBV19	TCRBV19-01	01				TCRBD02-01*02	TCRBD02	TCRBD02-01	02				TCRBJ01-02*01	TCRBJ01	TCRBJ01-02	01				6	1	10	2	12	0	33	44	56	60	61	8	In	VDJ
AACGCCTTGTTGCTGGGGGACTCGGCCCTCTATCTCTGTGCCAGCAGCTTCGGTCGGGGTATGAACTATGGCTACACCTTCGGTTCG	CASSFGRGMNYGYTF	1	1.692219176227705E-5	45	TCRBV05-06*01	TCRBV05	TCRBV05-06	01				TCRBD02-01*01	TCRBD02	TCRBD02-01	01				TCRBJ01-02*01	TCRBJ01	TCRBJ01-02	01				2	4	8	3	4	2	36	50	54	59	63	1	In	VDJ
ACAAAGCTGGAGGACTCAGCCATGTACTTCTGTGCCAGCAGAGGCCCCGGGACAGGGTATGGGAACTATGGCTACACCTTCGGTTCG	CASRGPGTGYGNYGYTF	5	8.461095881138525E-5	51	TCRBV02-01	TCRBV02	TCRBV02-01				01,03	TCRBD01-01*01	TCRBD01	TCRBD01-01	01				TCRBJ01-02*01	TCRBJ01	TCRBJ01-02	01				6	6	0	3	7	2	30	41	48	57	63	5	In	VDJ
GTGAGCACCTTGGAGCTGGGGGACTCGGCCCTTTATCTTTGCGCCAGCAGCTTGGGATCCAGAAACTATGGCTACACCTTCGGTTCG	CASSLGSRNYGYTF	1	1.692219176227705E-5	42	TCRBV05-01*01	TCRBV05	TCRBV05-01	01				TCRBD01-01*01	TCRBD01	TCRBD01-01	01				TCRBJ01-02*01	TCRBJ01	TCRBJ01-02	01				0	1	4	5	4	2	39	55	59	62	63	1	In	VDJ
CACGCCCTGCAGCCAGAAGACTCAGCCCTGTATCTCTGCGCCAGCAGCCTTGGGACAGGGGGCCGGGATGGCTACACCTTCGGTTCG	CASSLGTGGRDGYTF	2	3.38443835245541E-5	45	TCRBV04-01*01	TCRBV04	TCRBV04-01	01				TCRBD01-01*01	TCRBD01	TCRBD01-01	01				TCRBJ01-02*01	TCRBJ01	TCRBJ01-02	01				4	4	0	0	2	6	36	49	51	63	67	2	In	VDJ
ACTGTGACATCGGCCCAAAAGAACCCGACAGCTTTCTATCTCTGTGCCAGTAGTATTTGGGACAGGGATGGCTACACCTTCGGTTCG	CASSIWDRDGYTF	1	1.692219176227705E-5	39	TCRBV19-01*01	TCRBV19	TCRBV19-01	01				TCRBD01-01*01	TCRBD01	TCRBD01-01	01				TCRBJ01-02*01	TCRBJ01	TCRBJ01-02	01				3	0	0	3	2	6	42	56	58	-1	67	1	In	VDJ
ACTGTGACATCGGCCCAAAAGAACCCGACAGCTTTCTATCTCTGTGCCAGTAGCACCTGGGCAGGGCATGGCTACACCTTCGGTTCG	CASSTWAGHGYTF	1	1.692219176227705E-5	39	TCRBV19-01*01	TCRBV19	TCRBV19-01	01				TCRBD01-01*01	TCRBD01	TCRBD01-01	01				TCRBJ01-02*01	TCRBJ01	TCRBJ01-02	01				6	1	4	3	8	6	42	53	61	66	67	1	In	VDJ
ATCCAGCGCACAGAGCAGGAGGACTCCGCCGTGTATCTCTGTGCCAGCAGCCCTTGGACAGGTGGGGGAGGCTACACCTTCGGTTCG	CASSPWTGGGGYTF	4	6.76887670491082E-5	42	TCRBV07-08*03	TCRBV07	TCRBV07-08	03				TCRBD01-01*01	TCRBD01	TCRBD01-01	01				TCRBJ01-02*01	TCRBJ01	TCRBJ01-02	01				4	7	1	4	3	8	39	52	55	62	69	4	In	VDJ
ATTCTGGAGTCCGCCAGCACCAACCAGACATCTATGTACCTCTGTGCCAGCAAACTAGCGGGAGCTGATGAGCAGTACTTCGGGCCG	CASKLAGADEQYF	1	1.692219176227705E-5	39	TCRBV28-01*01	TCRBV28	TCRBV28-01	01				TCRBD02-01*02	TCRBD02	TCRBD02-01	02				TCRBJ02-07*01	TCRBJ02	TCRBJ02-07	01				7	5	3	2	1	7	42	52	53	64	69	1	In	VDJ
ACAGTGACCAGTGCCCATCCTGAAGACAGCAGCTTCTACATCTGCAGTGCCACGGACAGGGGGATGAGGGAGCAGTACTTCGGGCCG	CSATDRGMREQYF	1	1.692219176227705E-5	39	TCRBV20	TCRBV20				TCRBV20-01,TCRBV20-or09_02		TCRBD01-01*01	TCRBD01	TCRBD01-01	01				TCRBJ02-07*01	TCRBJ02	TCRBJ02-07	01				6	6	1	1	3	7	42	50	53	63	69	1	In	VDJ
CTACACACCCTGCAGCCAGAAGACTCGGCCCTGTATCTCTGTGCCAGCAGCCAAGGGTCGGGGACCGGCGAGCAGTACTTCGGGCCG	CASSQGSGTGEQYF	1	1.692219176227705E-5	42	TCRBV04-02*01	TCRBV04	TCRBV04-02	01								TCRBD01,TCRBD02	TCRBD01-01,TCRBD02-01		TCRBJ02-07*01	TCRBJ02	TCRBJ02-07	01				1	3	0	7	5	6	39	55	60	65	68	1	In	VDJ
AATTCCCTGGAGCTTGGTGACTCTGCTGTGTATTTCTGTGCCAGCAGCCCGGGACTAGCGGGAGTTCGCGAGCAGTACTTCGGGCCG	CASSPGLAGVREQYF	1	1.692219176227705E-5	45	TCRBV03-01/03-02*01	TCRBV03	TCRBV03-01/03-02	01				TCRBD02-01*02	TCRBD02	TCRBD02-01	02				TCRBJ02-07*01	TCRBJ02	TCRBJ02-07	01				4	4	0	2	1	6	36	49	50	64	68	1	In	VDJ
CTGATTCTGGAGTCCGCCAGCACCAACCAGACATCTATGTACCTCTGTGCCAGCAGTCCTACTAGCTACGAGCAGTACTTCGGGCCG	CASSPTSYEQYF	1	1.692219176227705E-5	36	TCRBV28-01*01	TCRBV28	TCRBV28-01	01				TCRBD02-01	TCRBD02	TCRBD02-01				01,02	TCRBJ02-07*01	TCRBJ02	TCRBJ02-07	01				5	0	3	8	3	3	45	57	60	-1	65	1	In	VDJ
CTGACAGTGACCAGTGCCCATCCTGAAGACAGCAGCTTCTACATCTGCAGTGCTAGTGCTGGTTCCTACGAGCAGTACTTCGGGCCG	CSASAGSYEQYF	1	1.692219176227705E-5	36	TCRBV20-01*04	TCRBV20	TCRBV20-01	04								TCRBD01,TCRBD02	TCRBD01-01,TCRBD02-01		TCRBJ02-07*01	TCRBJ02	TCRBJ02-07	01				1	1	0	10	2	1	45	58	60	62	63	1	In	VDJ
ATCCAGCCCTCAGAACCCAGGGACTCAGCTGTGTACTTCTGTGCCAGCAGCCCCCGGAGTGGCTCCTACGAGCAGTACTTCGGGCCG	CASSPRSGSYEQYF	1	1.692219176227705E-5	42	TCRBV12	TCRBV12				TCRBV12-03/12-04,TCRBV12-04		TCRBD02-01*02	TCRBD02	TCRBD02-01	02				TCRBJ02-07*01	TCRBJ02	TCRBJ02-07	01				6	3	10	2	5	0	39	50	55	59	62	1	In	VDJ
AGCAGGTAGTGCGAGGAGATTCGGCAGCTTATTTCTGTGCCAGCTCACCCGACTAGCGGGGCCTCCTACGAGCAGTACTTCGGGCCG		1	1.692219176227705E-5	46	TCRBV18-01*01	TCRBV18	TCRBV18-01	01				TCRBD02-01*01	TCRBD02	TCRBD02-01	01				TCRBJ02-07*01	TCRBJ02	TCRBJ02-07	01				3	1	2	3	1	0	35	49	50	61	62	1	Out	VDJ
GTGAACGCCTTGGAGCTGGAGGACTCGGCCCTGTATCTCTGTGCCAGCAGCTTGGCCTTGAGGGCCTACGAGCAGTACTTCGGGCCG	CASSLALRAYEQYF	1	1.692219176227705E-5	42	TCRBV05-08*01	TCRBV05	TCRBV05-08	01				TCRBD02-01*02	TCRBD02	TCRBD02-01	02				TCRBJ02-07*01	TCRBJ02	TCRBJ02-07	01				0	0	11	0	4	2	39	55	59	-1	64	1	In	VDJ
ATCCAGCGCACAGAGCAGGAGGACTCGGCCGTGTATCTCTGTGCCAGCAGCTTGGGTAGGCAGCCCTACGAGCAGTACTTCGGGCCG	CASSLGRQPYEQYF	1	1.692219176227705E-5	42	TCRBV07-02	TCRBV07	TCRBV07-02				01,02					TCRBD01,TCRBD02	TCRBD01-01,TCRBD02-01		TCRBJ02-07*01	TCRBJ02	TCRBJ02-07	01				3	8	0	9	0	2	39	-1	53	56	64	1	In	VDJ
TGAGCTCTCTGGAGCTGGGGGACTCAGCTTTGTATTTCTGTGCCAGCAAGGAAGAAGCGGGGGACCTACGAGCAGTACTTCGGGCCG		1	1.692219176227705E-5	43	TCRBV09-01*01	TCRBV09	TCRBV09-01	01				TCRBD02-01*01	TCRBD02	TCRBD02-01	01				TCRBJ02-07*01	TCRBJ02	TCRBJ02-07	01				6	1	6	2	7	2	38	48	55	63	64	1	Out	VDJ
GCCTTGTTGCTGGGGGACTCGGCCCTCTATCTCTGTGCCAGCAGCGCGTCGACTGGTGGAGGGAACTACGAGCAGTACTTCGGGCCG	CASSASTGGGNYEQYF	1	1.692219176227705E-5	48	TCRBV05-06*01	TCRBV05	TCRBV05-06	01				TCRBD02-01*02	TCRBD02	TCRBD02-01	02				TCRBJ02-07*01	TCRBJ02	TCRBJ02-07	01				4	2	10	0	12	3	33	45	57	63	65	1	In	VDJ
GAGTCGCCCAGCCCCAACCAGACCTCTCTGTACTTCTGTGCCAGCCGCTCCAAGACAGGGGGCGAATACGAGCAGTACTTCGGGCCG	CASRSKTGGEYEQYF	1	1.692219176227705E-5	45	TCRBV27-01*01	TCRBV27	TCRBV27-01	01				TCRBD01-01*01	TCRBD01	TCRBD01-01	01				TCRBJ02-07*01	TCRBJ02	TCRBJ02-07	01				8	3	2	0	8	4	36	45	53	63	66	1	In	VDJ
GTGAGCACCTTGGAGCTGGGGGACTCGGCCCTTTATCTTTGCGCCAGCAGCTTGGGCGGGACAGGGGACGAGCAGTACTTCGGGCCG	CASSLGGTGDEQYF	1	1.692219176227705E-5	42	TCRBV05-01*01	TCRBV05	TCRBV05-01	01				TCRBD01-01*01	TCRBD01	TCRBD01-01	01				TCRBJ02-07*01	TCRBJ02	TCRBJ02-07	01				0	0	0	2	2	5	39	55	57	-1	67	1	In	VDJ
CCCAGCCCCAACCAGACCTCTCTGTACTTCTGTGCCAGCAGTGGATTAGTTTGGCCGGGACAGAGGGACGAGCAGTACTTCGGGCCG	CASSGLVWPGQRDEQYF	1	1.692219176227705E-5	51	TCRBV27-01*01	TCRBV27	TCRBV27-01	01				TCRBD01-01*01	TCRBD01	TCRBD01-01	01				TCRBJ02-07*01	TCRBJ02	TCRBJ02-07	01				5	4	0	5	14	5	30	42	56	63	67	1	In	VDJ
CTGAATGTGAACGCCTTGTTACTGGGGGACTCGGCCCTCTATCTCTGTGCCAGCAGCTAAAGGACCCGGGAGAAAGGTTTTGGAGAG	CASS*RTREKGF	1	1.692219176227705E-5	36	TCRBV05-06*01	TCRBV05	TCRBV05-06	01				TCRBD02-01*02	TCRBD02	TCRBD02-01	02				TCRBJ01-03*01	TCRBJ01	TCRBJ01-03	01				3	5	8	2	8	18	45	58	66	72	77	1	Stop	VDJ
ACCAGTGCCCATCCTGAAGACAGCAGCTTCTACATCTGCAGTGCTAGAGTTGACACCTCTGGGGCCAACGTCCTGACTTTCGGGGCC	CSARVDTSGANVLTF	1	1.692219176227705E-5	45	TCRBV20	TCRBV20				TCRBV20-01,TCRBV20-or09_02		TCRBD01-01*01	TCRBD01	TCRBD01-01	01				TCRBJ02-06*01	TCRBJ02	TCRBJ02-06	01				1	1	2	6	2	0	36	49	51	55	56	1	In	VDJ
TCCGCTACCAGCTCCCAGACATCTGTGTACTTCTGTGCCGTGGAGGGACAGGGGAAAACTGGGGCCAACGTCCTGACTTTCGGGGCC	CAVEGQGKTGANVLTF	1	1.692219176227705E-5	48	TCRBV10-03*01	TCRBV10	TCRBV10-03	01				TCRBD01-01*01	TCRBD01	TCRBD01-01	01				TCRBJ02-06*01	TCRBJ02	TCRBJ02-06	01				11	4	0	2	5	2	33	39	44	54	58	1	In	VDJ
CTGGAGTCCGCCAGCACCAACCAGACATCTATGTACCTCTGTGCCAGCAGTTTATCAGGGTTGGGAAACATTCAGTACTTCGGCGCC	CASSLSGLGNIQYF	1	1.692219176227705E-5	42	TCRBV28-01*01	TCRBV28	TCRBV28-01	01				TCRBD01-01*01	TCRBD01	TCRBD01-01	01				TCRBJ02-04*01	TCRBJ02	TCRBJ02-04	01				1	5	4	3	0	6	39	-1	55	60	65	1	In	VDJ
GACCCTGGAGTCTGCCAGGCCCTCACATACCTCTCAGTACCTCTGTGCCAGCAGCGGACAGGGGGCGTGCCCCTCCACTTTGGGAAC		2	3.38443835245541E-5	38	TCRBV25-01*01	TCRBV25	TCRBV25-01	01				TCRBD01-01*01	TCRBD01	TCRBD01-01	01				TCRBJ01-06*02	TCRBJ01	TCRBJ01-06	02				6	3	1	0	1	13	43	54	55	66	69	2	Out	VDJ
AGCACCTTGGAGCTGGGGGACTCGGCCCTTTATCTTTGCGCCAGCCGGCGGGACAGTCAAGTGGGTTCACCCCTCCACTTTGGGAAC	CASRRDSQVGSPLHF	2	3.38443835245541E-5	45	TCRBV05-01*01	TCRBV05	TCRBV05-01	01				TCRBD01-01*01	TCRBD01	TCRBD01-01	01				TCRBJ01-06*02	TCRBJ01	TCRBJ01-06	02				7	9	0	5	4	9	36	45	49	56	65	2	In	VDJ
GCCCTGCAGCCAGAAGACTCAGCCCTGTATCTCTGCGCCAGCAGCCAAGATCGGACAGGTCGAGGTTCACCCCTCCACTTTGGGAAC	CASSQDRTGRGSPLHF	2	3.38443835245541E-5	48	TCRBV04-01*01	TCRBV04	TCRBV04-01	01				TCRBD01-01*01	TCRBD01	TCRBD01-01	01				TCRBJ01-06*02	TCRBJ01	TCRBJ01-06	02				0	6	1	4	2	9	33	50	52	59	65	2	In	VDJ
AACGCCTTGTTGCTGGGGGACTCGGCCCTGTATCTCTGTGCCAGCAGCTCGGCCTCGGGGGTGAATTCACCCCTCCACTTTGGGAAC	CASSSASGVNSPLHF	1	1.692219176227705E-5	45	TCRBV05-05*01	TCRBV05	TCRBV05-05	01				TCRBD02-01*01	TCRBD02	TCRBD02-01	01				TCRBJ01-06*02	TCRBJ01	TCRBJ01-06	02				3	2	8	2	6	7	36	49	55	61	63	1	In	VDJ
ACATCGGCCCAAAAGAACCCGACAGCTTTCTATCTCTGTGCCAGTAAGGAATCGGTGACCCTACTGTCACCCCTCCACTTTGGGAAC	CASKESVTLLSPLHF	8	1.353775340982164E-4	45	TCRBV19-01*01	TCRBV19	TCRBV19-01	01								TCRBD01,TCRBD02	TCRBD01-01,TCRBD02-01		TCRBJ01-06*02	TCRBJ01	TCRBJ01-06	02				7	16	1	8	1	10	36	46	47	50	66	8	In	VDJ
TCGGCCCAAAAGAACCCGACAGCTTTCTATCTCTGTGCCAGTAGTATCTCTTTCGGACTAGCGGGAATGGGGCAGTTCTTCGGGCCA	CASSISFGLAGMGQFF	1	1.692219176227705E-5	48	TCRBV19-01*01	TCRBV19	TCRBV19-01	01				TCRBD02-01*02	TCRBD02	TCRBD02-01	02				TCRBJ02-01*01	TCRBJ02	TCRBJ02-01	01				3	5	1	3	7	12	33	47	54	66	71	1	In	VDJ
CCCAGCCCCAACCAGACCTCTCTGTACTTCTGTGCCAGCAGTACCCCTCACTCGGGACAGGGTGTGAATGAGCAGTTCTTCGGGCCA	CASSTPHSGQGVNEQFF	1	1.692219176227705E-5	51	TCRBV27-01*01	TCRBV27	TCRBV27-01	01				TCRBD01-01*01	TCRBD01	TCRBD01-01	01				TCRBJ02-01*01	TCRBJ02	TCRBJ02-01	01				5	4	0	3	11	7	30	42	53	62	66	1	In	VDJ
GCCCAAAAGAACCCGACAGCTTTCTATCTCTGTGCCAGTAGTATAGATCACGTGACTAGCTTAGGGAATGAGCAGTTCTTCGGGCCA	CASSIDHVTSLGNEQFF	1	1.692219176227705E-5	51	TCRBV19-01*01	TCRBV19	TCRBV19-01	01				TCRBD02-01	TCRBD02	TCRBD02-01				01,02	TCRBJ02-01*01	TCRBJ02	TCRBJ02-01	01				0	6	2	7	6	7	30	47	53	60	66	1	In	VDJ
ACTCTGACTGTGAGCAACATGAGCCCTGAAGACAGCAGCATATATCTCTGCAGCGGTAGTTCCTACAATGAGCAGTTCTTCGGGCCA	CSGSSYNEQFF	1	1.692219176227705E-5	33	TCRBV29-01	TCRBV29	TCRBV29-01				01,03	TCRBD02-01	TCRBD02	TCRBD02-01				01,02	TCRBJ02-01*01	TCRBJ02	TCRBJ02-01	01				7	1	5	8	1	1	48	55	56	59	60	1	In	VDJ
AACGCCTTGGAGCTGGACGACTCGGCCCTGTATCTCTGTGCCAGCAGACCTGTGGGGAGCTCCTACAATGAGCAGTTCTTCGGGCCA	CASRPVGSSYNEQFF	1	1.692219176227705E-5	45	TCRBV05-04*01	TCRBV05	TCRBV05-04	01				TCRBD02-01*02	TCRBD02	TCRBD02-01	02				TCRBJ02-01*01	TCRBJ02	TCRBJ02-01	01				5	0	9	2	7	0	36	47	54	-1	59	1	In	VDJ
TCAATTCCCTGGAGCTTGGTGACTCTGCTGTGTATTTCTGTGCCAGCAGCGGGTGGGAATTCCGACAATGAGCAGTTCTTCGGGCCA		1	1.692219176227705E-5	43	TCRBV03-01/03-02*01	TCRBV03	TCRBV03-01/03-02	01								TCRBD01,TCRBD02	TCRBD01-01,TCRBD02-01		TCRBJ02-01*01	TCRBJ02	TCRBJ02-01	01				5	6	0	8	4	5	38	50	54	58	64	1	Out	VDJ
TCCCTGGAGCTTGGTGACTCTGCTGTGTATTTCTGTGCCAGCAGCTTAGGGACTAGCGGGAGGGTTTTGGAGCAGTTCTTCGGGCCA	CASSLGTSGRVLEQFF	1	1.692219176227705E-5	48	TCRBV03-01/03-02*01	TCRBV03	TCRBV03-01/03-02	01				TCRBD02-01*02	TCRBD02	TCRBD02-01	02				TCRBJ02-01*01	TCRBJ02	TCRBJ02-01	01				5	5	0	0	3	10	33	45	48	64	69	1	In	VDJ
NTGAAGATCCAGCCCTCAGAACCCAGGGACTCAGCTGTGTACTTCTGTGCCAGCAGCCTATCTGCCGAGACCCAGTACTTCGGGCCA	CASSLSAETQYF	1	1.692219176227705E-5	36	TCRBV12-03/12-04*01	TCRBV12	TCRBV12-03/12-04	01				TCRBD02-01	TCRBD02	TCRBD02-01				01,02	TCRBJ02-05*01	TCRBJ02	TCRBJ02-05	01				6	6	4	9	1	5	45	56	57	60	66	1	In	VDJ
NNNNTGTCGGCTGCTCCCTCCCAAACATCTGTGTACTTCTGTGCCAGCAGGCCCTACCGGGTACGAGAGACCCAGTACTTCGGGCCA	CASRPYRVRETQYF	2	3.38443835245541E-5	42	TCRBV06	TCRBV06				TCRBV06-02/06-03,TCRBV06-02		TCRBD02-01	TCRBD02	TCRBD02-01				01,02	TCRBJ02-05*01	TCRBJ02	TCRBJ02-05	01				6	4	8	4	7	4	39	50	57	61	65	2	In	VDJ
TGAACGCCTTGTTGCTAGGGGACTCGGCCCTCTATCTCTGTGCCAGCAGCGCGCCCTCTTGTATAAGAGACCCAGTACTTCGGGCCA		1	1.692219176227705E-5	43	TCRBV05-07*01	TCRBV05	TCRBV05-07	01				TCRBD02-01	TCRBD02	TCRBD02-01				01,02	TCRBJ02-05*01	TCRBJ02	TCRBJ02-05	01				4	11	7	6	0	3	38	-1	50	53	64	1	Out	VDJ
AAGATCCAGCCTGCAGAGCTTGGGGACTCGGCCGTGTATCTCTGTGCCAGCAGCATGACAGGGCAAGAGACCCAGTACTTCGGGCCA	CASSMTGQETQYF	1	1.692219176227705E-5	39	TCRBV11-03*01	TCRBV11	TCRBV11-03	01				TCRBD01-01*01	TCRBD01	TCRBD01-01	01				TCRBJ02-05*01	TCRBJ02	TCRBJ02-05	01				5	0	2	3	2	2	42	54	56	-1	63	1	In	VDJ
CACGCCCTGCAGCCAGAAGACTCAGCCCTGTATCTCTGCGCCAGCAGCCAAGATGGCCAGATCCAAGAGACCCAGTACTTCGGGCCA	CASSQDGQIQETQYF	2	3.38443835245541E-5	45	TCRBV04-01*01	TCRBV04	TCRBV04-01	01				TCRBD01-01*01	TCRBD01	TCRBD01-01	01				TCRBJ02-05*01	TCRBJ02	TCRBJ02-05	01				0	2	4	5	4	1	36	53	57	60	62	2	In	VDJ
TCGGCTGCTCCCTCCCAGACATCTGTGTACTTCTGTGCCAGCAGTTACTCGGCAGCACCTACCCAAGAGACCCAGTACTTCGGGCCA	CASSYSAAPTQETQYF	1	1.692219176227705E-5	48	TCRBV06-05*01	TCRBV06	TCRBV06-05	01								TCRBD01,TCRBD02	TCRBD01-01,TCRBD02-01		TCRBJ02-05*01	TCRBJ02	TCRBJ02-05	01				0	7	4	5	2	1	33	50	52	55	62	1	In	VDJ
CTGGAGTCCGCCAGCACCAACCAGACATCTATGTACCTCTGTGCCAGCAGTCCAGCTCCGGTACAAGAGACCCAGTACTTCGGGCCA	CASSPAPVQETQYF	1	1.692219176227705E-5	42	TCRBV28-01*01	TCRBV28	TCRBV28-01	01								TCRBD01,TCRBD02	TCRBD01-01,TCRBD02-01		TCRBJ02-05*01	TCRBJ02	TCRBJ02-05	01				5	8	4	5	1	2	39	51	52	55	63	1	In	VDJ
GAGTCCGCTACCAGCTCCCAGACATCTGTGTACTTCTGTGCCATCAGTGAAGCAGGGGGTAACAAAGAGACCCAGTACTTCGGGCCA	CAISEAGGNKETQYF	1	1.692219176227705E-5	45	TCRBV10-03*01	TCRBV10	TCRBV10-03	01				TCRBD01-01*01	TCRBD01	TCRBD01-01	01				TCRBJ02-05*01	TCRBJ02	TCRBJ02-05	01				3	5	4	1	2	3	36	50	52	59	64	1	In	VDJ
GTGAGCACCTTGGAGCTGGGGGACTCGGCCCTTTATCTTTGCGCCAGTTCACCGGACAGGGGCACAGATACGCAGTATTTTGGCCCA	CASSPDRGTDTQYF	2	3.38443835245541E-5	42	TCRBV05-01*01	TCRBV05	TCRBV05-01	01				TCRBD01-01*01	TCRBD01	TCRBD01-01	01				TCRBJ02-03*01	TCRBJ02	TCRBJ02-03	01				8	0	1	3	6	1	39	47	53	-1	61	2	In	VDJ
AACGCCTTGGAGCTGGACGACTCGGCCCTGTATCTCTGTGCCAGCAGCTTGGCCGGGACCCACACAGATACGCAGTATTTTGGCCCA	CASSLAGTHTDTQYF	1	1.692219176227705E-5	45	TCRBV05-04*01	TCRBV05	TCRBV05-04	01								TCRBD01,TCRBD02	TCRBD01-01,TCRBD02-01		TCRBJ02-03*01	TCRBJ02	TCRBJ02-03	01				0	3	0	7	2	2	36	52	54	59	62	1	In	VDJ
GCCCAAAAGAACCCGACAGCTTTCTATCTCTGTGCCAGTAGGAGCCGCCAGGGACAGGGGGAGAGCGGGGAGCTGTTTTTTGGAGAA	CASRSRQGQGESGELFF	2	3.38443835245541E-5	51	TCRBV19-01*01	TCRBV19	TCRBV19-01	01				TCRBD01-01*01	TCRBD01	TCRBD01-01	01				TCRBJ02-02*01	TCRBJ02	TCRBJ02-02	01				6	4	0	1	9	7	30	41	50	61	65	2	In	VDJ
GCCTTGGAGCTGGACGACTCGGCCCTGTATCTCTGTGCCAGCAGCTTGGATAATTTCGGGTCTTCCGGGGAGCTGTTTTTTGGAGAA	CASSLDNFGSSGELFF	2	3.38443835245541E-5	48	TCRBV05-04*01	TCRBV05	TCRBV05-04	01				TCRBD02-01	TCRBD02	TCRBD02-01				01,02	TCRBJ02-02*01	TCRBJ02	TCRBJ02-02	01				0	4	8	4	7	6	33	49	56	60	64	2	In	VDJ
CTCAAGATCCAGCCTGCAGAGCTTGAGGACTCGGCCGTGTATCTCTGTGCCAGCAGCTTGCTCCCCGGGGAGCTGTTTTTTGGAGAA	CASSLLPGELFF	1	1.692219176227705E-5	36	TCRBV11	TCRBV11				TCRBV11-02,TCRBV11-03						TCRBD01,TCRBD02	TCRBD01-01,TCRBD02-01		TCRBJ02-02*01	TCRBJ02	TCRBJ02-02	01				3	3	10	0	0	6	45	-1	59	61	64	1	In	VDJ
CCTGCAGAGCTTGGGGACTCGGCCGTGTATCTCTGTGCCAGCAGCTTAGGGGACAGGGGGATCACCGGGGAGCTGTTTTTTGGAGAA	CASSLGDRGITGELFF	1	1.692219176227705E-5	48	TCRBV11-03*01	TCRBV11	TCRBV11-03	01				TCRBD01-01*01	TCRBD01	TCRBD01-01	01				TCRBJ02-02*01	TCRBJ02	TCRBJ02-02	01				1	2	0	1	0	4	33	-1	49	60	62	1	In	VDJ
ACATCGGCCCAAAAGAACCCGACAGCTTTCTATCTCTGTGCCAGTAGTTCGGCGGGGGTGGCCACCGGGGAGCTGTTTTTTGGAGAA	CASSSAGVATGELFF	2	3.38443835245541E-5	45	TCRBV19-01*01	TCRBV19	TCRBV19-01	01				TCRBD02-01*01	TCRBD02	TCRBD02-01	01				TCRBJ02-02*01	TCRBJ02	TCRBJ02-02	01				5	4	7	2	3	4	36	48	51	58	62	2	In	VDJ
CTGGACGACTCGGCCCTGTATCTCTGTGCCAGCAGTCATTGGAACTAGCGGGGGGTTTTTCACACCGGGGAGCTGTTTTTTGGAGAA	CASSHWN*RGVFHTGELFF	1	1.692219176227705E-5	57	TCRBV05-04*01	TCRBV05	TCRBV05-04	01				TCRBD02-01*01	TCRBD02	TCRBD02-01	01				TCRBJ02-02*01	TCRBJ02	TCRBJ02-02	01				5	6	3	1	8	3	24	35	43	55	61	1	Stop	VDJ
CAGCCTGCAGAGCTTGGGGACTCGGCCGTGTATCTCTGTGCCAGCAGCCGAACCGGGACAGTAACCGGGGAGCTGTTTTTTGGAGAA	CASSRTGTVTGELFF	1	1.692219176227705E-5	45	TCRBV11-03*01	TCRBV11	TCRBV11-03	01				TCRBD01-01*01	TCRBD01	TCRBD01-01	01				TCRBJ02-02*01	TCRBJ02	TCRBJ02-02	01				5	2	0	5	6	5	36	48	54	61	63	1	In	VDJ
ACTCTGGAGTCCGCTACCAGCTCCCAGACATCTGTGTACTTCTGTGCCATCAGTACAGCATTGGGCACTGAAGCTTTCTTTGGACAA	CAISTALGTEAFF	2	3.38443835245541E-5	39	TCRBV10-03*01	TCRBV10	TCRBV10-03	01				TCRBD01-01*01	TCRBD01	TCRBD01-01	01				TCRBJ01-01*01	TCRBJ01	TCRBJ01-01	01				5	7	3	5	0	4	42	-1	54	58	65	2	In	VDJ
ATCCAGCGCACAGAGCAGGAGGACTCGGCCGTGTATCTCTGTGCCAGCAGCCGGAATACCGGGGGCACTGAAGCTTTCTTTGGACAA	CASSRNTGGTEAFF	3	5.076657528683115E-5	42	TCRBV07-02	TCRBV07	TCRBV07-02				01,02	TCRBD02-01*01	TCRBD02	TCRBD02-01	01				TCRBJ01-01*01	TCRBJ01	TCRBJ01-01	01				5	0	8	2	8	4	39	51	59	-1	65	3	In	VDJ
CTGACAGTGACCAGTGCCCATCCTGAAGACAGCAGCTTCTACATCTGCAGTGCCACGACAGTGAACACTGAAGCTTTCTTTGGACAA	CSATTVNTEAFF	2	3.38443835245541E-5	36	TCRBV20	TCRBV20				TCRBV20-01,TCRBV20-or09_02		TCRBD01-01*01	TCRBD01	TCRBD01-01	01				TCRBJ01-01*01	TCRBJ01	TCRBJ01-01	01				6	0	2	5	3	0	45	53	56	-1	61	2	In	VDJ
CAGCGCACAGAGCAGGAGGACTCGGCCGTGTATCTCTGTGCCAGCAGCTTATATGGAGTAATGAACACTGAAGCTTTCTTTGGACAA	CASSLYGVMNTEAFF	3	5.076657528683115E-5	45	TCRBV07-02	TCRBV07	TCRBV07-02				01,02	TCRBD02-01*02	TCRBD02	TCRBD02-01	02				TCRBJ01-01*01	TCRBJ01	TCRBJ01-01	01				2	3	10	2	3	0	36	51	54	58	61	3	In	VDJ
TCGGCCCAAAAGAACCCGACAGCTTTCTATCTCTGTGCCAGTAGTATTAGTCTGGGCAGAGGCAACACTGAAGCTTTCTTTGGACAA	CASSISLGRGNTEAFF	2	3.38443835245541E-5	48	TCRBV19-01*01	TCRBV19	TCRBV19-01	01								TCRBD01,TCRBD02	TCRBD01-01,TCRBD02-01		TCRBJ01-01*01	TCRBJ01	TCRBJ01-01	01				3	6	8	0	6	2	33	47	53	57	63	2	In	VDJ
ATCCAGCCCTCAGAACCCAGGGACTCAGCTGTGTACTTCTGTGCCAGCAGCCCGGGACACCAAAACACTGAAGCTTTCTTTGGACAA	CASSPGHQNTEAFF	1	1.692219176227705E-5	42	TCRBV12	TCRBV12				TCRBV12-03/12-04,TCRBV12-04		TCRBD01-01*01	TCRBD01	TCRBD01-01	01				TCRBJ01-01*01	TCRBJ01	TCRBJ01-01	01				6	4	0	6	3	2	39	50	53	59	63	1	In	VDJ
GTTCATCCTGAGTTCTAAGAAGCTCCTCCTCAGTGACTCTGGCTTCTATCTCTGTGCCTGGAGGGAATGGAAGCTTTCTTTGGACAA		2	3.38443835245541E-5	29	TCRBV30-01*02	TCRBV30	TCRBV30-01	02								TCRBD01,TCRBD02	TCRBD01-01,TCRBD02-01		TCRBJ01-01*01	TCRBJ01	TCRBJ01-01	01				3	3	1	8	0	8	52	-1	63	66	69	2	Out	VDJ
CTGTGACATCGGCCCAAAAGAACCCGACAGCTTTCTATCTCTGTGCCAGTAGTAGACAGGGTTAGAGGCAAAGCTTTCTTTGGACAA		2	3.38443835245541E-5	40	TCRBV19-01*01	TCRBV19	TCRBV19-01	01				TCRBD01-01*01	TCRBD01	TCRBD01-01	01				TCRBJ01-01*01	TCRBJ01	TCRBJ01-01	01				4	9	2	3	0	9	41	-1	54	61	70	2	Out	VDJ
NCTCTGAAGATCCGGTCCACAAAGCTGGAGGACTCAGCCATGTACTTCTGTGCCAGCATGTGGGCAGGGGCCGATTTCTTTGGACAA	CASMWAGADFF	1	1.692219176227705E-5	33	TCRBV02-01	TCRBV02	TCRBV02-01				01,03	TCRBD01-01*01	TCRBD01	TCRBD01-01	01				TCRBJ01-01*01	TCRBJ01	TCRBJ01-01	01				7	4	4	2	6	13	48	58	64	70	74	1	In	VDJ
CTGAAGATCCGGTCCACAAAGCTGGAGGACTCAGCCATGTACTTCTGTGCCAGCAGTGAACGTAATGAAAAACTGTTTTTTGGCAGT	CASSERNEKLFF	1	1.692219176227705E-5	36	TCRBV02-01	TCRBV02	TCRBV02-01				01,03	TCRBD02-01	TCRBD02	TCRBD02-01				01,02	TCRBJ01-04*01	TCRBJ01	TCRBJ01-04	01				2	0	8	6	0	4	45	-1	60	-1	62	1	In	VDJ
ATCCGGTCCACAAAGCTGGAGGACTCAGCCATGTACTTCTGTGCCAGCAGGCCAGGGGCAGGCGGTCAGCCCCAGCATTTTGGTGAT	CASRPGAGGQPQHF	2	3.38443835245541E-5	42	TCRBV02-01	TCRBV02	TCRBV02-01				01,03	TCRBD01-01*01	TCRBD01	TCRBD01-01	01				TCRBJ01-05*01	TCRBJ01	TCRBJ01-05	01				6	7	4	2	2	6	39	50	52	58	65	2	In	VDJ
CTGACTGTGAGCAACATGAGCCCTGAAGACAGCAGCATATATCTCTGCAGCGTTGGAGGGGGCAGTCAGCCCCAGCATTTTGGTGAT	CSVGGGSQPQHF	2	3.38443835245541E-5	36	TCRBV29-01	TCRBV29	TCRBV29-01				01,02	TCRBD01-01*01	TCRBD01	TCRBD01-01	01				TCRBJ01-05*01	TCRBJ01	TCRBJ01-05	01				4	2	5	0	1	6	45	55	56	63	65	2	In	VDJ
ATCCAGCGCACAGAGCAGGAGGACTCGGCCGTGTATCTCTGTGCCAGCAGCTCAGGGGGTCTTAATCAGCCCCAGCATTTTGGTGAT	CASSSGGLNQPQHF	3	5.076657528683115E-5	42	TCRBV07-02	TCRBV07	TCRBV07-02				01,02	TCRBD01-01*01	TCRBD01	TCRBD01-01	01				TCRBJ01-05*01	TCRBJ01	TCRBJ01-05	01				4	4	4	1	0	4	39	-1	52	59	63	3	In	VDJ
AGAGCAGGGGGACTCGGCCATGTATCTCTGTGCCAGCAGCTGGCTGGGACAGGGCGATTTAGCAATCAGCCCCAGCATTTTGGTGAT		9	1.5229972586049346E-4	53	TCRBV07-09*01	TCRBV07	TCRBV07-09	01				TCRBD01-01*01	TCRBD01	TCRBD01-01	01				TCRBJ01-05*01	TCRBJ01	TCRBJ01-05	01				4	5	0	3	4	0	28	41	45	54	59	9	Out	VDJ
GTGAACGCCTTGGAGCTGGACGACTCGGCCCTGTATCTCTGTGCCAGCAGCTTGGCGGGTAGCAATCAGCCCCAGCATTTTGGTGAT	CASSLAGSNQPQHF	1	1.692219176227705E-5	42	TCRBV05-04*01	TCRBV05	TCRBV05-04	01				TCRBD02-01	TCRBD02	TCRBD02-01				01,02	TCRBJ01-05*01	TCRBJ01	TCRBJ01-05	01				0	0	8	4	0	0	39	-1	55	-1	59	1	In	VDJ
GAACCCAGGGACTCAGCTGTGTACTTCTGTGCCAGCAGTTTCGGGATAAGGGCCCGACGTAGCAATCAGCCCCAGCATTTTGGTGAT	CASSFGIRARRSNQPQHF	2	3.38443835245541E-5	54	TCRBV12	TCRBV12				TCRBV12-03/12-04,TCRBV12-04		TCRBD02-01*02	TCRBD02	TCRBD02-01	02				TCRBJ01-05*01	TCRBJ01	TCRBJ01-05	01				3	13	8	3	0	0	27	-1	41	46	59	2	In	VDJ
AGGATCCAGCAGGTAGTGCGAGGAGATTCGGCAGCTTATTTCTGTGCCAGCTCAGACATCCACAATCAGCCCCAGCATTTTGGTGAT	CASSDIHNQPQHF	2	3.38443835245541E-5	39	TCRBV18-01*01	TCRBV18	TCRBV18-01	01				TCRBD01-01*01	TCRBD01	TCRBD01-01	01				TCRBJ01-05*01	TCRBJ01	TCRBJ01-05	01				5	4	2	6	0	3	42	-1	54	58	62	2	In	VDJ
ATCCAGCAGGTAGTGCGAGGAGATTCGGCAGCTTATTTCTGTGCCAGCTCACCAGGACAGCCAAATCAGCCCCAGCATTTTGGTGAT	CASSPGQPNQPQHF	2	3.38443835245541E-5	42	TCRBV18-01*01	TCRBV18	TCRBV18-01	01				TCRBD01-01*01	TCRBD01	TCRBD01-01	01				TCRBJ01-05*01	TCRBJ01	TCRBJ01-05	01				2	3	1	5	0	4	39	-1	54	60	63	2	In	VDJ
AATGTGAGCACCTTGGAGCTGGGGGACTCGGCCCTTTATCTTTGCGCCAGCAGCTACGCAGGGAGCCAGCCCCAGCATTTTGGTGAT	CASSYAGSQPQHF	2	3.38443835245541E-5	39	TCRBV05-01*01	TCRBV05	TCRBV05-01	01								TCRBD01,TCRBD02	TCRBD01-01,TCRBD02-01		TCRBJ01-05*01	TCRBJ01	TCRBJ01-05	01				3	3	4	3	3	7	42	55	58	63	66	2	In	VDJ
ATCAATTCCCTGGAGCTTGGTGACTCTGCTGTGTATTTCTGTGCCAGCAGCCAAGTCCAGGGGAACCAGCCCCAGCATTTTGGTGAT	CASSQVQGNQPQHF	2	3.38443835245541E-5	42	TCRBV03-01/03-02*01	TCRBV03	TCRBV03-01/03-02	01				TCRBD01-01*01	TCRBD01	TCRBD01-01	01				TCRBJ01-05*01	TCRBJ01	TCRBJ01-05	01				1	3	4	2	2	7	39	55	57	63	66	2	In	VDJ
GCCAGCACCAACCAGACATCTATGTACCTCTGTGCCAGCAGTTTATATCGGGGACAGGGTTTAGGTTCACCCCTCCACTTTGGGAAT	CASSLYRGQGLGSPLHF	3	5.076657528683115E-5	51	TCRBV28-01*01	TCRBV28	TCRBV28-01	01				TCRBD01-01*01	TCRBD01	TCRBD01-01	01				TCRBJ01-06*01	TCRBJ01	TCRBJ01-06	01				1	6	0	3	4	9	30	46	50	59	65	3	In	VDJ
GAGTCGCCCAGCCCCAACCAGACCTCTCTGTACTTCTGTGCCAGCAGTTTATTCGGGGGGGGAGGTTCACCCCTCCACTTTGGGAAT	CASSLFGGGGSPLHF	2	3.38443835245541E-5	45	TCRBV27-01*01	TCRBV27	TCRBV27-01	01				TCRBD02-01*01	TCRBD02	TCRBD02-01	01				TCRBJ01-06*01	TCRBJ01	TCRBJ01-06	01				1	4	8	0	1	9	36	52	53	61	65	2	In	VDJ
ATCCAGCCCTCAGAACCCAGGGACTCAGCTGTGTACTTCTGTGCCAGCAGTTTAGGACAGGTTGGATCACCCCTCCACTTTGGGAAT	CASSLGQVGSPLHF	4	6.76887670491082E-5	42	TCRBV12	TCRBV12				TCRBV12-03/12-04,TCRBV12-04		TCRBD01-01*01	TCRBD01	TCRBD01-01	01				TCRBJ01-06*01	TCRBJ01	TCRBJ01-06	01				1	5	2	4	0	10	39	-1	55	61	66	4	In	VDJ
CGGAGTCAGGGGACACAGCACTGTATTTCTGTGCCAGCAGCAAATCGGGCAGCCCGAAAAAACTATGGTGGCTACACCTTCGGTTCG		1	1.692219176227705E-5	52	TCRBV21-01*01	TCRBV21	TCRBV21-01	01								TCRBD01,TCRBD02	TCRBD01-01,TCRBD02-01		TCRBJ01-02*01	TCRBJ01	TCRBJ01-02	01				2	18	8	0	2	7	29	44	46	50	68	1	Out	VDJ
ACATCGGCCCAAAAGAACCCGACAGCTTTCTATCTCTGTGCCAGTAGCGAGATGGGCCCGATTGCTTCTGGCTACACCTTCGGTTCG	CASSEMGPIASGYTF	1	1.692219176227705E-5	45	TCRBV19-01*01	TCRBV19	TCRBV19-01	01				TCRBD01-01*01	TCRBD01	TCRBD01-01	01				TCRBJ01-02*01	TCRBJ01	TCRBJ01-02	01				6	11	8	0	6	7	36	47	53	57	68	1	In	VDJ
GTGAACGCCTTGTTGCTGGGGGACTCGGCCCTCTATCTCTGTGCCAGCAGCCCGCCGTGGGACCTCTCTGGCTACACCTTCGGTTCG	CASSPPWDLSGYTF	1	1.692219176227705E-5	42	TCRBV05-06*01	TCRBV05	TCRBV05-06	01								TCRBD01,TCRBD02	TCRBD01-01,TCRBD02-01		TCRBJ01-02*01	TCRBJ01	TCRBJ01-02	01				4	5	0	7	7	7	39	51	58	63	68	1	In	VDJ
GCCCAAAAGAACCCGACAGCTTTCTATCTCTGTGCCAGTAGTCCCGATTGGGGGGGCGCGACGAGGTATGGCTACACCTTCGGTTCG	CASSPDWGGATRYGYTF	1	1.692219176227705E-5	51	TCRBV19-01*01	TCRBV19	TCRBV19-01	01				TCRBD02-01*01	TCRBD02	TCRBD02-01	01				TCRBJ01-02*01	TCRBJ01	TCRBJ01-02	01				5	10	9	0	7	5	30	42	49	56	66	1	In	VDJ
CTGGAGTCGCCCAGCCCCAACCAGACCTCTCTGTACTTCTGTGCCAGCAGTTCTGCCGCCGGGTTCTATGGCTACACCTTCGGTTCG	CASSSAAGFYGYTF	5	8.461095881138525E-5	42	TCRBV27-01*01	TCRBV27	TCRBV27-01	01				TCRBD02-01	TCRBD02	TCRBD02-01				01,02	TCRBJ01-02*01	TCRBJ01	TCRBJ01-02	01				4	2	8	4	7	4	39	52	59	63	65	5	In	VDJ
CCCTCAGAACCCAGGGACTCAGCTGTGTACTTCTGTGCCAGCAGTTTTTCAACAGGGAACCAGATCTATGGCTACACCTTCGGTTCG	CASSFSTGNQIYGYTF	1	1.692219176227705E-5	48	TCRBV12	TCRBV12				TCRBV12-03/12-04,TCRBV12-04		TCRBD01-01*01	TCRBD01	TCRBD01-01	01				TCRBJ01-02*01	TCRBJ01	TCRBJ01-02	01				3	8	3	3	4	4	33	47	51	57	65	1	In	VDJ
ACATCGGCCCAAAAGAACCCGACAGCTTTCTATCTCTGTGCCAGTAGTATAGTGTCCCCCTCCGGCTATGGCTACACCTTCGGTTCG	CASSIVSPSGYGYTF	1	1.692219176227705E-5	45	TCRBV19-01*01	TCRBV19	TCRBV19-01	01				TCRBD02-01	TCRBD02	TCRBD02-01				01,02	TCRBJ01-02*01	TCRBJ01	TCRBJ01-02	01				1	0	8	5	10	4	36	52	62	-1	65	1	In	VDJ
CCTGTCCCTAGAGTCTGCCATCCCCAACCAGACAGCTCTTTACTTCTGTGCCACCACACCGCAAGCTATGGCTACACCTTCGGTTCG		2	3.38443835245541E-5	35	TCRBV24-01*01	TCRBV24	TCRBV24-01	01								TCRBD01,TCRBD02	TCRBD01-01,TCRBD02-01		TCRBJ01-02*01	TCRBJ01	TCRBJ01-02	01				8	6	3	7	1	4	46	56	57	59	65	2	Out	VDJ
CTGCAGAGCTTGGGGACTCGGCCGTGTATCTCTGTGCCAGCAGCTTTTACGGGACAGGGGATTTACTATGGCTACACCTTCGGTTCG		1	1.692219176227705E-5	49	TCRBV11-03*01	TCRBV11	TCRBV11-03	01				TCRBD01-01*01	TCRBD01	TCRBD01-01	01				TCRBJ01-02*01	TCRBJ01	TCRBJ01-02	01				3	4	0	2	4	3	32	46	50	60	64	1	Out	VDJ
CGGTCCACAAAGCTGGAGGACTCAGCCATGTACTTCTGTGCCAGCAGTTGGCAGGGGGGAGGGAACTATGGCTACACCTTCGGTTCG	CASSWQGGGNYGYTF	1	1.692219176227705E-5	45	TCRBV02-01	TCRBV02	TCRBV02-01				01,03					TCRBD01,TCRBD02	TCRBD01-01,TCRBD02-01		TCRBJ01-02*01	TCRBJ01	TCRBJ01-02	01				5	5	4	1	3	2	36	48	51	58	63	1	In	VDJ
ACTGTGACATCGGCCCAAAAGAACCCGACAGCTTTCTATCTCTGTGCCAGTAGCCAGACAGGGGGGAATGGCTACACCTTCGGTTCG	CASSQTGGNGYTF	3	5.076657528683115E-5	39	TCRBV19-01*01	TCRBV19	TCRBV19-01	01				TCRBD01-01*01	TCRBD01	TCRBD01-01	01				TCRBJ01-02*01	TCRBJ01	TCRBJ01-02	01				6	2	2	1	3	6	42	53	56	65	67	3	In	VDJ
AAGATCCAGCCCTCAGAACCCAGGGACTCAGCTGTGTACTTCTGTGCCAGCAGTTTGGACAGGGGGAATGGCTACACCTTCGGTTCG	CASSLDRGNGYTF	1	1.692219176227705E-5	39	TCRBV12-03/12-04*01	TCRBV12	TCRBV12-03/12-04	01				TCRBD01-01*01	TCRBD01	TCRBD01-01	01				TCRBJ01-02*01	TCRBJ01	TCRBJ01-02	01				3	1	1	1	0	6	42	-1	56	66	67	1	In	VDJ
CTGAATGTGAACGCCTTGGAGCTGGACGACTCGGCCCTGTATCTCTGTGCCAGCAGCTGGGACAGGGGAGGCTACACCTTCGGTTCG	CASSWDRGGYTF	1	1.692219176227705E-5	36	TCRBV05-04*01	TCRBV05	TCRBV05-04	01				TCRBD01-01*01	TCRBD01	TCRBD01-01	01				TCRBJ01-02*01	TCRBJ01	TCRBJ01-02	01				3	1	0	2	0	8	45	-1	58	68	69	1	In	VDJ
TCCGCCAGCACCAACCAGACATCTATGTACCTCTGTGCCAGCAGTTACCTGCCGGGGGGGAGCCCAATTAGCTACACCTTCGGTTCG	CASSYLPGGSPISYTF	1	1.692219176227705E-5	48	TCRBV28-01*01	TCRBV28	TCRBV28-01	01				TCRBD02-01*01	TCRBD02	TCRBD02-01	01				TCRBJ01-02*01	TCRBJ01	TCRBJ01-02	01				4	10	8	0	6	9	33	46	52	60	70	1	In	VDJ
GTGACCAGTGCCCATCCTGAAGACAGCAGCTTCTACATCTGCAGTGCTAGTTCCTCTAGCGGGGAGAGGGAGCAGTACTTCGGGCCG	CSASSSSGEREQYF	1	1.692219176227705E-5	42	TCRBV20-01*04	TCRBV20	TCRBV20-01	04				TCRBD02-01*01	TCRBD02	TCRBD02-01	01				TCRBJ02-07*01	TCRBJ02	TCRBJ02-07	01				2	5	4	3	4	7	39	51	55	64	69	1	In	VDJ
ATCCGGTCCACAAAGCTGGAGGACTCAGCCATGTACTTCTGTGCCAGCAGTGGGGGGGCCAGGGTTTACGAGCAGTACTTCGGGCCG	CASSGGARVYEQYF	1	1.692219176227705E-5	42	TCRBV02-01	TCRBV02	TCRBV02-01				01,03					TCRBD01,TCRBD02	TCRBD01-01,TCRBD02-01		TCRBJ02-07*01	TCRBJ02	TCRBJ02-07	01				4	7	6	0	1	4	39	52	53	59	66	1	In	VDJ
TCGCCCAGCCCCAACCAGACCTCTCTGTACTTCTGTGCCAGCAGTTCCGGGACTAGCGGAGCGATTTACGAGCAGTACTTCGGGCCG	CASSSGTSGAIYEQYF	1	1.692219176227705E-5	48	TCRBV27-01*01	TCRBV27	TCRBV27-01	01				TCRBD02-01	TCRBD02	TCRBD02-01				01,02	TCRBJ02-07*01	TCRBJ02	TCRBJ02-07	01				4	7	0	5	2	4	33	46	48	59	66	1	In	VDJ
AAGATCCGGTCCACAAAGCTGGAGGACTCAGCCATGTACTTCTGTGCCAGCAATGCAGGGCTTTTCTACGAGCAGTACTTCGGGCCG	CASNAGLFYEQYF	3	5.076657528683115E-5	39	TCRBV02-01	TCRBV02	TCRBV02-01				01,03	TCRBD01-01*01	TCRBD01	TCRBD01-01	01				TCRBJ02-07*01	TCRBJ02	TCRBJ02-07	01				7	5	4	3	3	3	42	52	55	60	65	3	In	VDJ
AGCACCTTGGAGCTGGGGGACTCGGCCCTTTATCTTTGCGCCAGCAGCTTGGAGCCAGGGGAGCTCTACGAGCAGTACTTCGGGCCG	CASSLEPGELYEQYF	1	1.692219176227705E-5	45	TCRBV05-01*01	TCRBV05	TCRBV05-01	01				TCRBD01-01*01	TCRBD01	TCRBD01-01	01				TCRBJ02-07*01	TCRBJ02	TCRBJ02-07	01				0	4	4	2	3	3	36	52	55	61	65	1	In	VDJ
CACACCCTGCAGCCAGAAGACTCGGCCCTGTATCTCTGTGCCAGCAGCCAAGAAAGGACAGGCATCTACGAGCAGTACTTCGGGCCG	CASSQERTGIYEQYF	1	1.692219176227705E-5	45	TCRBV04-02*01	TCRBV04	TCRBV04-02	01				TCRBD01-01*01	TCRBD01	TCRBD01-01	01				TCRBJ02-07*01	TCRBJ02	TCRBJ02-07	01				0	3	1	4	2	3	36	53	55	62	65	1	In	VDJ
GTGACCAGTGCCCATCCTGAAGACAGCAGCTTCTACATCTGCAGTGCCGGCCGGGGCCCCTTAGGCTACGAGCAGTACTTCGGGCCG	CSAGRGPLGYEQYF	1	1.692219176227705E-5	42	TCRBV20	TCRBV20				TCRBV20-01,TCRBV20-or09_02						TCRBD01,TCRBD02	TCRBD01-01,TCRBD02-01		TCRBJ02-07*01	TCRBJ02	TCRBJ02-07	01				6	8	7	0	5	3	39	47	52	57	65	1	In	VDJ
CGGCCCTGTATCTCTGTGCCAGCAGCCCAAAGTGCCCCCCCAATCCGTTCCGGGACGAGCAGCTCCTACGAGCAGTACTTCGGGCCG		5	8.461095881138525E-5	67	TCRBV04-02*01	TCRBV04	TCRBV04-02	01								TCRBD01,TCRBD02	TCRBD01-01,TCRBD02-01		TCRBJ02-07*01	TCRBJ02	TCRBJ02-07	01				4	6	0	7	24	0	14	27	51	56	62	5	Out	VDJ
CCCTGGAGCTTGGTGACTCTGCTGTGTATTTCTGTGCCAGCAGCCAAGCAAAGGTTTTCATACTCCTACGAGCAGTACTTCGGGCCG		5	8.461095881138525E-5	49	TCRBV03-01/03-02*01	TCRBV03	TCRBV03-01/03-02	01								TCRBD01,TCRBD02	TCRBD01-01,TCRBD02-01		TCRBJ02-07*01	TCRBJ02	TCRBJ02-07	01				1	8	5	4	3	0	32	48	51	54	62	5	Out	VDJ
ACCAACCAGACATCTATGTACCTCTGTGCCAGCAGTTTATTTGTTCGGGACATAAGATGGGAAGCCTACGAGCAGTACTTCGGGCCG	CASSLFVRDIRWEAYEQYF	1	1.692219176227705E-5	57	TCRBV28-01*01	TCRBV28	TCRBV28-01	01				TCRBD01-01*01	TCRBD01	TCRBD01-01	01				TCRBJ02-07*01	TCRBJ02	TCRBJ02-07	01				1	12	0	6	6	2	24	40	46	52	64	1	In	VDJ
ATGAATGTGAGCACCTTGGAGCTGGGGGACTCGGCCCTTTATCTTTGCGCCAGCAGCTTCGTCCCCTACGAGCAGTACTTCGGGCCG	CASSFVPYEQYF	1	1.692219176227705E-5	36	TCRBV05-01*01	TCRBV05	TCRBV05-01	01				TCRBD02-01	TCRBD02	TCRBD02-01				01,02	TCRBJ02-07*01	TCRBJ02	TCRBJ02-07	01				2	3	8	6	0	2	45	-1	59	61	64	1	In	VDJ
GTGACATCGGCCCAAAAGAACCCGACAGCTTTCTATCTCTGTGCCAGTGGGGGTCGGGCGGGCCCCTACGAGCAGTACTTCGGGCCG	CASGGRAGPYEQYF	1	1.692219176227705E-5	42	TCRBV19-01*01	TCRBV19	TCRBV19-01	01								TCRBD01,TCRBD02	TCRBD01-01,TCRBD02-01		TCRBJ02-07*01	TCRBJ02	TCRBJ02-07	01				8	11	6	1	0	2	39	-1	48	53	64	1	In	VDJ
GTGACATCGGCCCAAAAGAACCCGACAGCTTTCTATCTCTGTGCCAGTAGGAAGGGAGCAGTACGGGACGAGCAGTACTTCGGGCCG	CASRKGAVRDEQYF	1	1.692219176227705E-5	42	TCRBV19-01*01	TCRBV19	TCRBV19-01	01				TCRBD02-01*02	TCRBD02	TCRBD02-01	02				TCRBJ02-07*01	TCRBJ02	TCRBJ02-07	01				6	9	9	2	3	5	39	50	53	58	67	1	In	VDJ
ACAGTGACCAGTGCCCATCCTGAAGACAGCAGCTTCTACATCTGCAGTGCGGGGGGACTAGCTAACAACGAGCAGTACTTCGGGCCG	CSAGGLANNEQYF	1	1.692219176227705E-5	39	TCRBV20	TCRBV20				TCRBV20-01,TCRBV20-or09_02		TCRBD02-01	TCRBD02	TCRBD02-01				01,02	TCRBJ02-07*01	TCRBJ02	TCRBJ02-07	01				6	5	0	7	3	5	42	50	53	62	67	1	In	VDJ
AAGATCCAGCCCTCAGAACCCAGGGACTCAGCTGTGTACTTCTGTGCCAGCACGCCCCAGGGGGGAACCCAGCAGTACTTCGGGCCG	CASTPQGGTQQYF	5	8.461095881138525E-5	39	TCRBV12-03/12-04*01	TCRBV12	TCRBV12-03/12-04	01				TCRBD01-01*01	TCRBD01	TCRBD01-01	01				TCRBJ02-07*01	TCRBJ02	TCRBJ02-07	01				7	6	4	1	5	8	42	52	57	64	70	5	In	VDJ
ATCCAGCAGGTAGTGCGAGGAGATTCGGCAGCTTATTTCTGTGCCAGCTCAATAAACCGGAGTGGAAACACCATATATTTTGGAGAG	CASSINRSGNTIYF	2	3.38443835245541E-5	42	TCRBV18-01*01	TCRBV18	TCRBV18-01	01				TCRBD02-01*02	TCRBD02	TCRBD02-01	02				TCRBJ01-03*01	TCRBJ01	TCRBJ01-03	01				5	0	10	2	7	3	39	51	58	-1	62	2	In	VDJ
CAGAGCTTGGGGACTCGGCCGTGTATCTCTGTGCCAGCAGCTCCCCTGGGCCAGGGGCTTTCTGGAAACACCATATATTTTGGAGAG		1	1.692219176227705E-5	52	TCRBV11-03*01	TCRBV11	TCRBV11-03	01				TCRBD01-01*01	TCRBD01	TCRBD01-01	01				TCRBJ01-03*01	TCRBJ01	TCRBJ01-03	01				4	3	4	2	9	1	29	42	51	57	60	1	Out	VDJ
TCCGCTACCAGCTCCCAGACATCTGTGTACTTCTGTGCCATCAGTGGGGGGGTGCGCTTCTCTGGAAACACCATATATTTTGGAGAG	CAISGGVRFSGNTIYF	3	5.076657528683115E-5	48	TCRBV10-03*01	TCRBV10	TCRBV10-03	01				TCRBD02-01*01	TCRBD02	TCRBD02-01	01				TCRBJ01-03*01	TCRBJ01	TCRBJ01-03	01				4	7	9	1	0	0	33	-1	46	52	59	3	In	VDJ
GCCCAAAAGAACCCGACAGCTTTCTATCTCTGTGCCACCATTGAGGACCATAGCCCCTTCTCTGGAAACACCATATATTTTGGAGAG	CATIEDHSPFSGNTIYF	4	6.76887670491082E-5	51	TCRBV19-01*01	TCRBV19	TCRBV19-01	01								TCRBD01,TCRBD02	TCRBD01-01,TCRBD02-01		TCRBJ01-03*01	TCRBJ01	TCRBJ01-03	01				10	11	1	7	7	0	30	37	44	48	59	4	In	VDJ
ACCTTGGAGCTGGGGGACTCGGCCCTTTATCTTTGCGCCAGCAGCTTGGGACAGGCGCTCTCTGGAAACACCATATATTTTGGAGAG	CASSLGQALSGNTIYF	2	3.38443835245541E-5	48	TCRBV05-01*01	TCRBV05	TCRBV05-01	01				TCRBD01-01*01	TCRBD01	TCRBD01-01	01				TCRBJ01-03*01	TCRBJ01	TCRBJ01-03	01				0	4	2	4	0	0	33	-1	49	55	59	2	In	VDJ
CCTTGGAGCTGGAGGACTCGGCCCTGTATCTCTGTGCCAGCAGCTTGAAAGGGTAATTGGGCTGGAAACACCATATATTTTGGAGAG		1	1.692219176227705E-5	49	TCRBV05-08*01	TCRBV05	TCRBV05-08	01								TCRBD01,TCRBD02	TCRBD01-01,TCRBD02-01		TCRBJ01-03*01	TCRBJ01	TCRBJ01-03	01				1	8	5	3	2	2	32	47	49	53	61	1	Out	VDJ
GTGAGCACCTTGGAGCTGGGGGACTCGGCCCTTTATCTTTGCGCCAGCAGTGGTGACGGGACTGGAAACACCATATATTTTGGAGAG	CASSGDGTGNTIYF	2	3.38443835245541E-5	42	TCRBV05-01*01	TCRBV05	TCRBV05-01	01				TCRBD02-01*02	TCRBD02	TCRBD02-01	02				TCRBJ01-03*01	TCRBJ01	TCRBJ01-03	01				5	0	8	3	6	2	39	50	56	-1	61	2	In	VDJ
CACGCCCTGCAGCCAGAAGACTCAGCCCTGTATCTCTGCGCCAGCAGCCAAGACGGGACGGGAGGAAACACCATATATTTTGGAGAG	CASSQDGTGGNTIYF	2	3.38443835245541E-5	45	TCRBV04-01*01	TCRBV04	TCRBV04-01	01								TCRBD01,TCRBD02	TCRBD01-01,TCRBD02-01		TCRBJ01-03*01	TCRBJ01	TCRBJ01-03	01				0	4	0	7	1	4	36	53	54	59	63	2	In	VDJ
ATCCAGCAGGTAGTGCGAGGAGATTCGGCAGCTTATTTCTGTGCCAGCTCACAGGGGGCTGTCGAAAACACCATATATTTTGGAGAG	CASSQGAVENTIYF	8	1.353775340982164E-4	42	TCRBV18-01*01	TCRBV18	TCRBV18-01	01				TCRBD01-01*01	TCRBD01	TCRBD01-01	01				TCRBJ01-03*01	TCRBJ01	TCRBJ01-03	01				4	6	5	0	0	6	39	-1	52	59	65	8	In	VDJ
AAGATCCGGTCCACAAAGCTGGAGGACTCAGCCATGTACTTCTGTGCCAGCAGTGGCAACGGGGCCAACGTCCTGACTTTCGGGGCC	CASSGNGANVLTF	1	1.692219176227705E-5	39	TCRBV02-01	TCRBV02	TCRBV02-01				01,03					TCRBD01,TCRBD02	TCRBD01-01,TCRBD02-01		TCRBJ02-06*01	TCRBJ02	TCRBJ02-06	01				4	0	3	7	3	4	42	55	58	-1	60	1	In	VDJ
ATCCTGGAGTCGCCCAGCCCCAACCAGACCTCTCTGTACTTCTGTGCCAGCAGTCTGGACAGGTTTTCACCCCTCCACTTTGGGAAC	CASSLDRFSPLHF	2	3.38443835245541E-5	39	TCRBV27-01*01	TCRBV27	TCRBV27-01	01				TCRBD01-01*01	TCRBD01	TCRBD01-01	01				TCRBJ01-06*02	TCRBJ01	TCRBJ01-06	02				5	2	1	4	2	9	42	54	56	63	65	2	In	VDJ
NTGTCGGCTGCTCCCTCCCAGACATCTGTGTACTTCTGTGCCAGCAGTGGGGGGGGGCCAGGGCGTTCACCCCTCCACTTTGGGAAC	CASSGGGPGRSPLHF	6	1.015331505736623E-4	45	TCRBV06	TCRBV06				TCRBV06-01,TCRBV06-05		TCRBD02-01*01	TCRBD02	TCRBD02-01	01				TCRBJ01-06*02	TCRBJ01	TCRBJ01-06	02				4	9	9	0	0	9	36	-1	49	56	65	6	In	VDJ
ACTGTGAGCAACATGAGCCCTGAAGACAGCAGCATATATCTCTGCAGCGTAGGACTCATTAGGGGCAATGAGCAGTTCTTCGGGCCA	CSVGLIRGNEQFF	1	1.692219176227705E-5	39	TCRBV29-01	TCRBV29	TCRBV29-01				01,02					TCRBD01,TCRBD02	TCRBD01-01,TCRBD02-01		TCRBJ02-01*01	TCRBJ02	TCRBJ02-01	01				6	0	5	2	10	6	42	50	60	-1	65	1	In	VDJ
ACCTTGGAGCTGGGGGACTCGGCCCTTTATCTTTGCGCCAGCAGCTTGGGGGGTTTGAGGGGATCCAATGAGCAGTTCTTCGGGCCA	CASSLGGLRGSNEQFF	1	1.692219176227705E-5	48	TCRBV05-01*01	TCRBV05	TCRBV05-01	01								TCRBD01,TCRBD02	TCRBD01-01,TCRBD02-01		TCRBJ02-01*01	TCRBJ02	TCRBJ02-01	01				0	3	5	2	8	6	33	49	57	62	65	1	In	VDJ
AAGATCCAGCCTGCAGAGCTTGGGGACTCGGCCGTGTATCTCTGTGCCAGCAGCTTAGCCTCCTACAATGAGCAGTTCTTCGGGCCA	CASSLASYNEQFF	1	1.692219176227705E-5	39	TCRBV11-03*01	TCRBV11	TCRBV11-03	01											TCRBJ02-01*01	TCRBJ02	TCRBJ02-01	01				1	1	0	0	0	0	42	-1	-1	58	59	1	In	VJ
GCCTTGTTGCTGGGGGACTCGGCCCTCTATCTCTGTGCCAGCAGCTCGGTGGACAGGGTTCCCTACAATGAGCAGTTCTTCGGGCCA	CASSSVDRVPYNEQFF	1	1.692219176227705E-5	48	TCRBV05-06*01	TCRBV05	TCRBV05-06	01				TCRBD01-01*01	TCRBD01	TCRBD01-01	01				TCRBJ02-01*01	TCRBJ02	TCRBJ02-01	01				3	3	1	3	4	2	33	46	50	58	61	1	In	VDJ
TCCTTGGAGCTGGGGGACTCAGCCCTGTACTTCTGTGCCAGCAGCTCGGAGGGGGGGAACGACTACAATGAGCAGTTCTTCGGGCCA	CASSSEGGNDYNEQFF	3	5.076657528683115E-5	48	TCRBV13-01*01	TCRBV13	TCRBV13-01	01				TCRBD02-01*01	TCRBD02	TCRBD02-01	01				TCRBJ02-01*01	TCRBJ02	TCRBJ02-01	01				4	5	9	0	4	3	33	46	50	57	62	3	In	VDJ
AATTCCCTGGAGCTTGGTGACTCTGCTGTGTATTTCTGTGCCAGCAGGGAACACCAGGGGGGACAAGAGACCCAGTACTTCGGGCCA	CASREHQGGQETQYF	1	1.692219176227705E-5	45	TCRBV03-01/03-02*01	TCRBV03	TCRBV03-01/03-02	01				TCRBD01-01*01	TCRBD01	TCRBD01-01	01				TCRBJ02-05*01	TCRBJ02	TCRBJ02-05	01				6	2	4	1	7	2	36	47	54	61	63	1	In	VDJ
TCCCTAGAGTCTGCCATCCCCAACCAGACAGCTCTTTACTTCTGTGCCACCAGTGACCAGGGGGGAGATACGCAGTATTTTGGCCCA	CATSDQGGDTQYF	2	3.38443835245541E-5	39	TCRBV24-01*01	TCRBV24	TCRBV24-01	01				TCRBD01-01*01	TCRBD01	TCRBD01-01	01				TCRBJ02-03*01	TCRBJ02	TCRBJ02-03	01				4	1	4	1	1	5	42	56	57	64	65	2	In	VDJ
ACCTTGGAGCTGGGGGACTCGGCCCTTTATCTTTGCGCCAGCAGCTTGATGGGGACAGGGGACCTCGGGGAGCTGTTTTTTGGAGAA	CASSLMGTGDLGELFF	1	1.692219176227705E-5	48	TCRBV05-01*01	TCRBV05	TCRBV05-01	01				TCRBD01-01*01	TCRBD01	TCRBD01-01	01				TCRBJ02-02*01	TCRBJ02	TCRBJ02-02	01				1	4	0	2	3	7	33	48	51	61	65	1	In	VDJ
NTGAAGATCCAGCCCTCAGAACCCAGGGACTCAGCTGTGTACTTCTGTGCCAGCAGTTTAGGGCGCGGGGAGCTGTTTTTTGGAGAA	CASSLGRGELFF	2	3.38443835245541E-5	36	TCRBV12-03/12-04*01	TCRBV12	TCRBV12-03/12-04	01								TCRBD01,TCRBD02	TCRBD01-01,TCRBD02-01		TCRBJ02-02*01	TCRBJ02	TCRBJ02-02	01				1	1	9	0	0	7	45	-1	61	64	65	2	In	VDJ
GCAGAGCTTGAGGACTCGGCCGTGTATCTCTGTGCCAGCAGCGATAGGACTAGCGGGGGATATTCCGGGGAGCTGTTTTTTGGAGAA	CASSDRTSGGYSGELFF	3	5.076657528683115E-5	51	TCRBV11	TCRBV11				TCRBV11-02,TCRBV11-03		TCRBD02-01*01	TCRBD02	TCRBD02-01	01				TCRBJ02-02*01	TCRBJ02	TCRBJ02-02	01				5	5	1	2	4	6	30	42	46	59	64	3	In	VDJ
CCAACCAGACCTCTCTGTACTTCTGTGCCACGGGGACAGGGTAGGCTAGCGGGAGGCCCGGGACCCGGGGAGCTGTTTTTTGGAGAA		2	3.38443835245541E-5	58	TCRBV27-01*01	TCRBV27	TCRBV27-01	01				TCRBD02-01*02	TCRBD02	TCRBD02-01	02				TCRBJ02-02*01	TCRBJ02	TCRBJ02-02	01				10	8	4	1	4	6	23	41	45	56	64	2	Out	VDDJ
TCCGCTACCAGCTCCCAGACATCTGTGTACTTCTGTGCCATCAGTGGAGGGGGACTAGAGGTCACCGGGGAGCTGTTTTTTGGAGAA	CAISGGGLEVTGELFF	1	1.692219176227705E-5	48	TCRBV10-03*01	TCRBV10	TCRBV10-03	01				TCRBD02-01	TCRBD02	TCRBD02-01				01,02	TCRBJ02-02*01	TCRBJ02	TCRBJ02-02	01				4	4	0	8	4	4	33	46	50	58	62	1	In	VDJ
ACCTTGGAGCTGGGGGACTCGGCCCTTTATCTTTGCGCCAGCAGCTCCGGGACAGGGTGGCCCACCGGGGAGCTGTTTTTTGGAGAA	CASSSGTGWPTGELFF	1	1.692219176227705E-5	48	TCRBV05-01*01	TCRBV05	TCRBV05-01	01				TCRBD01-01*01	TCRBD01	TCRBD01-01	01				TCRBJ02-02*01	TCRBJ02	TCRBJ02-02	01				3	5	0	3	2	4	33	46	48	57	62	1	In	VDJ
AATTCCCTGGAGCTTGGTGACTCTGCTGTGTATTTCTGTGCCAGCAGCCGCTACAGGGGGCACACCGGGGAGCTGTTTTTTGGAGAA	CASSRYRGHTGELFF	1	1.692219176227705E-5	45	TCRBV03-01/03-02*01	TCRBV03	TCRBV03-01/03-02	01				TCRBD01-01*01	TCRBD01	TCRBD01-01	01				TCRBJ02-02*01	TCRBJ02	TCRBJ02-02	01				4	0	3	0	3	3	36	49	52	-1	61	1	In	VDJ
AAGATCCAGCCCTCAGAACCCAGGGACTCAGCTGTGTACTTCTGTGCCAGTACCAGGGGGAACACCGGGGAGCTGTTTTTTGGAGAA	CASTRGNTGELFF	1	1.692219176227705E-5	39	TCRBV12-03/12-04*01	TCRBV12	TCRBV12-03/12-04	01				TCRBD01-01*01	TCRBD01	TCRBD01-01	01				TCRBJ02-02*01	TCRBJ02	TCRBJ02-02	01				9	0	4	2	3	1	42	50	53	-1	59	1	In	VDJ
CTAGAGTCTGCCATCCCCAACCAGACAGCTCTTTACTTCTGTGCCACTCGGACAGGGCCGAACACCGGGGAGCTGTTTTTTGGAGAA	CATRTGPNTGELFF	4	6.76887670491082E-5	42	TCRBV24-01*01	TCRBV24	TCRBV24-01	01				TCRBD01-01*01	TCRBD01	TCRBD01-01	01				TCRBJ02-02*01	TCRBJ02	TCRBJ02-02	01				10	1	1	3	2	0	39	47	49	57	58	4	In	VDJ
CACGGAGTCAGGGGACACAGCACTGTATTTCTGTGCCAGCAGCACACGCCACGGACAGGGGGGGACGGGGAGCTGTTTTTTGGAGAA		1	1.692219176227705E-5	50	TCRBV21-01*01	TCRBV21	TCRBV21-01	01				TCRBD01-01*01	TCRBD01	TCRBD01-01	01				TCRBJ02-02*01	TCRBJ02	TCRBJ02-02	01				4	3	1	1	8	7	31	44	52	62	65	1	Out	VDJ
CTGAATGTGAACGCCTTGGAGCTGGACGACTCGGCCCTGTATCTCTGTGCCAGCAGCCCCGTTAACGGGGAGCTGTTTTTTGGAGAA	CASSPVNGELFF	1	1.692219176227705E-5	36	TCRBV05-04*01	TCRBV05	TCRBV05-04	01				TCRBD02-01	TCRBD02	TCRBD02-01				01,02	TCRBJ02-02*01	TCRBJ02	TCRBJ02-02	01				4	1	5	9	5	7	45	57	62	64	65	1	In	VDJ
AAGATCCGGTCCACAAAGCTGGAGGACTCAGCCATGTACTTCTGTGCCAGCAGGTGGGGACTAGCAGGGGAGCTGTTTTTTGGAGAA	CASRWGLAGELFF	1	1.692219176227705E-5	39	TCRBV02-01	TCRBV02	TCRBV02-01				01,03	TCRBD02-01	TCRBD02	TCRBD02-01				01,02	TCRBJ02-02*01	TCRBJ02	TCRBJ02-02	01				6	1	0	7	3	8	42	53	56	65	66	1	In	VDJ
AGGCTGGAGTCGGCTGCTCCCTCCCAGACATCTGTGTACTTCTGTGCCAGCAGTTCTCGACAGGGCCGCGTGGCTTTCTTTGGACAA	CASSSRQGRVAFF	2	3.38443835245541E-5	39	TCRBV06-01*01	TCRBV06	TCRBV06-01	01				TCRBD01-01*01	TCRBD01	TCRBD01-01	01				TCRBJ01-01*01	TCRBJ01	TCRBJ01-01	01				5	7	2	3	4	11	42	54	58	65	72	2	In	VDJ
CACACCCTGCAGCCAGAAGACTCGGCCCTGTATCTCTGTGCCAGCAGCCAAGGGACAGGGGAGAGGGCTGAAGCTTTCTTTGGACAA	CASSQGTGERAEAFF	4	6.76887670491082E-5	45	TCRBV04-02*01	TCRBV04	TCRBV04-02	01				TCRBD01-01*01	TCRBD01	TCRBD01-01	01				TCRBJ01-01*01	TCRBJ01	TCRBJ01-01	01				1	6	1	2	0	6	36	-1	52	61	67	4	In	VDJ
CTGGAGTCCGCCAGCACCAACCAGACATCTATGTACCTCTGTGCCAGCATAGACAGGGGGAGGACCACTGAAGCTTTCTTTGGACAA	CASIDRGRTTEAFF	1	1.692219176227705E-5	42	TCRBV28-01*01	TCRBV28	TCRBV28-01	01				TCRBD01-01*01	TCRBD01	TCRBD01-01	01				TCRBJ01-01*01	TCRBJ01	TCRBJ01-01	01				7	5	2	1	2	4	39	49	51	60	65	1	In	VDJ
ACTGTGAGCAACATGAGCCCTGAAGACAGCAGCATATATCTCTGCAGCGTTGAATCGTCGGGTTACACTGAAGCTTTCTTTGGACAA	CSVESSGYTEAFF	2	3.38443835245541E-5	39	TCRBV29-01	TCRBV29	TCRBV29-01				01,02	TCRBD02-01	TCRBD02	TCRBD02-01				01,02	TCRBJ01-01*01	TCRBJ01	TCRBJ01-01	01				2	2	8	4	4	3	42	54	58	62	64	2	In	VDJ
GTGAGCACCTTGGAGCTGGGGGACTCGGCCCTTTATCTTTGCGCCAGCAGCTTGGGACGCTTGAACACTGAAGCTTTCTTTGGACAA	CASSLGRLNTEAFF	2	3.38443835245541E-5	42	TCRBV05-01*01	TCRBV05	TCRBV05-01	01								TCRBD01,TCRBD02	TCRBD01-01,TCRBD02-01		TCRBJ01-01*01	TCRBJ01	TCRBJ01-01	01				0	3	2	7	0	0	39	-1	55	58	61	2	In	VDJ
CTGGAGTCCGCCAGCACCAACCAGACATCTATGTACCTCTGTGCCAGCAGCCTGGGACAGATGAACACTGAAGCTTTCTTTGGACAA	CASSLGQMNTEAFF	1	1.692219176227705E-5	42	TCRBV28-01*01	TCRBV28	TCRBV28-01	01				TCRBD01-01*01	TCRBD01	TCRBD01-01	01				TCRBJ01-01*01	TCRBJ01	TCRBJ01-01	01				6	1	0	5	3	0	39	50	53	60	61	1	In	VDJ
AATGTGAACGCCTTGGAGCTGGAGGACTCGGCCCTGTATCTCTGTGCCAGCAGCCATCATACGAACACTGAAGCTTTCTTTGGACAA	CASSHHTNTEAFF	1	1.692219176227705E-5	39	TCRBV05-08*01	TCRBV05	TCRBV05-08	01								TCRBD01,TCRBD02	TCRBD01-01,TCRBD02-01		TCRBJ01-01*01	TCRBJ01	TCRBJ01-01	01				4	0	3	7	6	1	42	54	60	-1	62	1	In	VDJ
CTGCAGAGCAGGGGGACTCGGCCGTGTATGTCTGTGCAAGTCGCTTAGTGCGGGACAGTCTAGAACACTGAAGCTTTCTTTGGACAA		1	1.692219176227705E-5	49	TCRBV12-02*01	TCRBV12	TCRBV12-02	01				TCRBD01-01*01	TCRBD01	TCRBD01-01	01				TCRBJ01-01*01	TCRBJ01	TCRBJ01-01	01				1	4	0	5	3	1	32	48	51	58	62	1	Out	VDJ
GTGAACGCCTTGGAGCTGGACGACTCGGCCCTGTATCTCTGTGCCAGCAGACCTCAGAGAGAGAACACTGAAGCTTTCTTTGGACAA	CASRPQRENTEAFF	1	1.692219176227705E-5	42	TCRBV05-04*01	TCRBV05	TCRBV05-04	01								TCRBD01,TCRBD02	TCRBD01-01,TCRBD02-01		TCRBJ01-01*01	TCRBJ01	TCRBJ01-01	01				5	5	4	5	4	1	39	50	54	57	62	1	In	VDJ
ACTGTGACATCGGCCCAAAAGAACCCGACAGCTTTCTATCTCTGTGCCAGTAGTATAGATCCCGGAGACGAAGCTTTCTTTGGACAA	CASSIDPGDEAFF	2	3.38443835245541E-5	39	TCRBV19-01*01	TCRBV19	TCRBV19-01	01				TCRBD02-01*02	TCRBD02	TCRBD02-01	02				TCRBJ01-01*01	TCRBJ01	TCRBJ01-01	01				0	2	10	2	4	8	42	59	63	67	69	2	In	VDJ
CTCACTGTGACATCGGCCCAAAAGAACCCGACAGCTTTCTATCTCTGTGCCAGTACCGACGGGTTCGGAGAAGCTTTCTTTGGACAA	CASTDGFGEAFF	2	3.38443835245541E-5	36	TCRBV19-01*01	TCRBV19	TCRBV19-01	01				TCRBD02-01	TCRBD02	TCRBD02-01				01,02	TCRBJ01-01*01	TCRBJ01	TCRBJ01-01	01				7	6	8	4	4	8	45	55	59	63	69	2	In	VDJ
GAGTCGCCCAGCCCCAACCAGACCTCTCTGTACTTCTGTGCCAGCAGTTTTTCCCGAGGTTCGGGTGAAAAACTGTTTTTTGGCAGT	CASSFSRGSGEKLFF	2	3.38443835245541E-5	45	TCRBV27-01*01	TCRBV27	TCRBV27-01	01				TCRBD02-01	TCRBD02	TCRBD02-01				01,02	TCRBJ01-04*01	TCRBJ01	TCRBJ01-04	01				3	0	8	4	11	7	36	50	61	-1	65	2	In	VDJ
TCCGCCAGCACCAACCAGACATCTATGTACCTCTGTGCCAGCAGTCCTGCCGGGCGAGCAACTAATGAAAAACTGTTTTTTGGCAGT	CASSPAGRATNEKLFF	1	1.692219176227705E-5	48	TCRBV28-01*01	TCRBV28	TCRBV28-01	01								TCRBD01,TCRBD02	TCRBD01-01,TCRBD02-01		TCRBJ01-04*01	TCRBJ01	TCRBJ01-04	01				5	3	8	0	6	0	33	45	51	55	58	1	In	VDJ
ATCAATTCCCTGGAGCTTGGTGACTCTGCTGTGTATTTCTGTGCCAGCAGCCAATCAGGACAAGGGGAAAAACTGTTTTTTGGCAGT	CASSQSGQGEKLFF	6	1.015331505736623E-4	42	TCRBV03-01/03-02*01	TCRBV03	TCRBV03-01/03-02	01				TCRBD01-01*01	TCRBD01	TCRBD01-01	01				TCRBJ01-04*01	TCRBJ01	TCRBJ01-04	01				2	4	1	6	3	8	39	54	57	62	66	6	In	VDJ
CAGCCCTCAGAACCCAGGGACTCAGCTGTGTATTTTTGTGCTAGTGGTTTGACGGGGGTTTTCGATCAGCCCCAGCATTTTGGTGAT	CASGLTGVFDQPQHF	2	3.38443835245541E-5	45	TCRBV12-05*01	TCRBV12	TCRBV12-05	01				TCRBD02-01*01	TCRBD02	TCRBD02-01	01				TCRBJ01-05*01	TCRBJ01	TCRBJ01-05	01				2	6	8	2	1	5	36	51	52	58	64	2	In	VDJ
GAGCTTGGTGACTCTGCTGTGTATTTCTGTGCCAGCAGCGCATCTTTTACCGGGACAATCAATCATCAGCCCCAGCATTTTGGTGAT	CASSASFTGTINHQPQHF	2	3.38443835245541E-5	54	TCRBV03-01/03-02*01	TCRBV03	TCRBV03-01/03-02	01				TCRBD01-01*01	TCRBD01	TCRBD01-01	01				TCRBJ01-05*01	TCRBJ01	TCRBJ01-05	01				5	7	0	6	12	5	27	39	51	57	64	2	In	VDJ
TCAGAACCCAGGGACTCAGCTGTGTACTTCTGTGCCAGCAGCTGGGGCAGGGGGCGACTAGTTAATCAGCCCCAGCATTTTGGTGAT	CASSWGRGRLVNQPQHF	2	3.38443835245541E-5	51	TCRBV12	TCRBV12				TCRBV12-03/12-04,TCRBV12-04		TCRBD01-01*01	TCRBD01	TCRBD01-01	01				TCRBJ01-05*01	TCRBJ01	TCRBJ01-05	01				6	8	4	0	6	4	30	41	47	55	63	2	In	VDJ
CTGACAGTGACCAGTGCCCATCCTGAAGACAGCAGCTTCTACATCTGCAGTGCTAGCCAGGGCAATCAGCCCCAGCATTTTGGTGAT	CSASQGNQPQHF	2	3.38443835245541E-5	36	TCRBV20	TCRBV20				TCRBV20-01,TCRBV20-or09_02		TCRBD01-01*01	TCRBD01	TCRBD01-01	01				TCRBJ01-05*01	TCRBJ01	TCRBJ01-05	01				3	0	4	4	1	2	45	56	57	-1	61	2	In	VDJ
ACCAGTGCCCATCCTGAAGACAGCAGCTTCTACATCTGCAGTGTCTGGACAGGAACTACTAGCAATCAGCCCCAGCATTTTGGTGAT	CSVWTGTTSNQPQHF	3	5.076657528683115E-5	45	TCRBV20	TCRBV20				TCRBV20-01,TCRBV20-or09_02		TCRBD01-01*01	TCRBD01	TCRBD01-01	01				TCRBJ01-05*01	TCRBJ01	TCRBJ01-05	01				7	6	1	4	3	0	36	43	46	53	59	3	In	VDJ
CAGCCCTCAGAACCCAGGGACTCAGCTGTGTACTTCTGTGCCAGCAGTTTATCAGGGTTGAGCAATCAGCCCCAGCATTTTGGTGAT	CASSLSGLSNQPQHF	2	3.38443835245541E-5	45	TCRBV12	TCRBV12				TCRBV12-03/12-04,TCRBV12-04		TCRBD01-01*01	TCRBD01	TCRBD01-01	01				TCRBJ01-05*01	TCRBJ01	TCRBJ01-05	01				2	3	4	3	1	1	36	51	52	57	60	2	In	VDJ
ACCAGTGCCCATCCTGAAGACAGCAGCTTCTACATCTGCAGTGCTCAGGACGGACTCTACAGCAATCAGCCCCAGCATTTTGGTGAT	CSAQDGLYSNQPQHF	2	3.38443835245541E-5	45	TCRBV20	TCRBV20				TCRBV20-01,TCRBV20-or09_02		TCRBD02-01	TCRBD02	TCRBD02-01				01,02	TCRBJ01-05*01	TCRBJ01	TCRBJ01-05	01				5	4	1	10	6	1	36	45	51	56	60	2	In	VDJ
TTGCTGGGGGACTCGGCCCTGTATCTCTGTGCCAGCAGCTTGGTGATAGGAGACCTCAAAAACAATCAGCCCCAGCATTTTGGTGAT	CASSLVIGDLKNNQPQHF	1	1.692219176227705E-5	54	TCRBV05-05*01	TCRBV05	TCRBV05-05	01				TCRBD02-01*02	TCRBD02	TCRBD02-01	02				TCRBJ01-05*01	TCRBJ01	TCRBJ01-05	01				0	10	10	2	5	3	27	43	48	52	62	1	In	VDJ
CTGATTCTGGAGTCCGCCAGCACCAACCAGACATCTATGTACCTCTGTGCCAGCAATTCGGGAAATCAGCCCCAGCATTTTGGTGAT	CASNSGNQPQHF	2	3.38443835245541E-5	36	TCRBV28-01*01	TCRBV28	TCRBV28-01	01				TCRBD02-01*02	TCRBD02	TCRBD02-01	02				TCRBJ01-05*01	TCRBJ01	TCRBJ01-05	01				7	0	8	3	3	4	45	55	58	-1	63	2	In	VDJ
CTGGAGTCCGCCAGCACCAACCAGACATCTATGTACCTCTGTGCCAGCAGTTCCGGACAGGGTGGGCAGCCCCAGCATTTTGGTGAT	CASSSGQGGQPQHF	2	3.38443835245541E-5	42	TCRBV28-01*01	TCRBV28	TCRBV28-01	01				TCRBD01-01*01	TCRBD01	TCRBD01-01	01				TCRBJ01-05*01	TCRBJ01	TCRBJ01-05	01				4	4	1	3	2	7	39	52	54	62	66	2	In	VDJ
NNNNNNNNTGAAGATCCAGCCCTCAGAACCCAGGGACTCAGCTGTGTATTTTTGTGCTAGTCCTAAAGAACCCAGCATTTTGGTGAT		2	3.38443835245541E-5	29	TCRBV12-05*01	TCRBV12	TCRBV12-05	01				TCRBD02-01	TCRBD02	TCRBD02-01				01,02	TCRBJ01-05*01	TCRBJ01	TCRBJ01-05	01				8	5	4	9	1	11	52	61	62	65	70	2	Out	VDJ
ATCAATTCCCTGGAGCTTGGTGACTCTGCTGTGTATTTCTGTGCCAGCAGCAAGGACAGGGGCTTTTCACCCCTCCACTTTGGGAAT	CASSKDRGFSPLHF	2	3.38443835245541E-5	42	TCRBV03-01/03-02*01	TCRBV03	TCRBV03-01/03-02	01				TCRBD01-01*01	TCRBD01	TCRBD01-01	01				TCRBJ01-06*01	TCRBJ01	TCRBJ01-06	01				5	3	1	2	2	9	39	51	53	62	65	2	In	VDJ
TCGCCCAGCCCCAACCAGACCTCTCTGTACTTCTGTGCCAGCAGTCCCAGGACAGGCTTAAAGGGTTCACCCCTCCACTTTGGGAAT	CASSPRTGLKGSPLHF	2	3.38443835245541E-5	48	TCRBV27-01*01	TCRBV27	TCRBV27-01	01				TCRBD01-01*01	TCRBD01	TCRBD01-01	01				TCRBJ01-06*01	TCRBJ01	TCRBJ01-06	01				5	9	1	4	4	9	33	45	49	56	65	2	In	VDJ
ATCCGGTCCACAAAGCTGGAGGACTCAGCCATGTACTTCTGTGCCAGCAGTGATGAGGGACTAACTTCACCCCTCCACTTTGGGAAT	CASSDEGLTSPLHF	1	1.692219176227705E-5	42	TCRBV02-01	TCRBV02	TCRBV02-01				01,03	TCRBD02-01	TCRBD02	TCRBD02-01				01,02	TCRBJ01-06*01	TCRBJ01	TCRBJ01-06	01				3	2	0	9	3	9	39	53	56	63	65	1	In	VDJ
ACAGAGCAGGAGGACTCGGCCGTGTATCTCTGTGCCAGCAGCTTAGATGCGGGGGCATCCTATAATTCACCCCTCCACTTTGGGAAT	CASSLDAGASYNSPLHF	2	3.38443835245541E-5	51	TCRBV07-02	TCRBV07	TCRBV07-02				01,02	TCRBD02-01*01	TCRBD02	TCRBD02-01	01				TCRBJ01-06*01	TCRBJ01	TCRBJ01-06	01				1	2	7	2	2	1	30	46	48	55	57	2	In	VDJ
AGTGCCCATCCTGAAGACAGCAGCTTCTACATCTGCAGTGCTAGACCCCGGGGGAGGGGAAACAATTCACCCCTCCACTTTGGGAAT	CSARPRGRGNNSPLHF	2	3.38443835245541E-5	48	TCRBV20	TCRBV20				TCRBV20-01,TCRBV20-or09_02		TCRBD02-01*02	TCRBD02	TCRBD02-01	02				TCRBJ01-06*01	TCRBJ01	TCRBJ01-06	01				2	5	9	0	6	7	33	45	51	58	63	2	In	VDJ
GTGAACGCCTTGTTGCTGGGGGACTCGGCCCTGTATCTCTGTGCCAGCAGCTGGGGACAGGGGGCACGTGGCTACACCTTCGGTTCG	CASSWGQGARGYTF	1	1.692219176227705E-5	42	TCRBV05-05*01	TCRBV05	TCRBV05-05	01				TCRBD01-01*01	TCRBD01	TCRBD01-01	01				TCRBJ01-02*01	TCRBJ01	TCRBJ01-02	01				3	3	0	0	1	7	39	52	53	65	68	1	In	VDJ
ACTCGGCCGTGTATCTCTGTGCCAGCAGCTTAGTACAAAAGCTCGGATCGACAGGGACCAATCTTCTATGGCTACACCTTCGGTTCG		5	8.461095881138525E-5	64					TCRBV11,TCRBV07	TCRBV11-02,TCRBV11-03,TCRBV07-02		TCRBD01-01*01	TCRBD01	TCRBD01-01	01				TCRBJ01-02*01	TCRBJ01	TCRBJ01-02	01				1	9	2	3	16	4	17	33	49	56	65	5	Out	VDJ
AGATCCAGCCTGCAGAGCTTGGGGACTCGGCCGTGTATCTCTGTGCCAGCAGCTTTAGGGTGTAGCTATGGCTACACCTTCGGTTCG		1	1.692219176227705E-5	40	TCRBV11-03*01	TCRBV11	TCRBV11-03	01								TCRBD01,TCRBD02	TCRBD01-01,TCRBD02-01		TCRBJ01-02*01	TCRBJ01	TCRBJ01-02	01				3	5	5	3	1	4	41	55	56	60	65	1	Out	VDJ
NTGAAGATCCAGCCCTCAGAACCCAGGGACTCAGCTGTGTATTTTTGTGCTAGTGGCCGGGACAGCTATGGCTACACCTTCGGTTCG	CASGRDSYGYTF	1	1.692219176227705E-5	36	TCRBV12-05*01	TCRBV12	TCRBV12-05	01				TCRBD01-01*01	TCRBD01	TCRBD01-01	01				TCRBJ01-02*01	TCRBJ01	TCRBJ01-02	01				6	0	0	5	2	4	45	56	58	-1	65	1	In	VDJ
CCACAAAGCTGGAGGACTCAGCCATGTACTTCTGTGCCACCGAGTCTCCCATGATCCGGGTGGTCCTATGGCTACACCTTCGGTTCG		1	1.692219176227705E-5	49	TCRBV02-01	TCRBV02	TCRBV02-01				01,03	TCRBD02-01	TCRBD02	TCRBD02-01				01,02	TCRBJ01-02*01	TCRBJ01	TCRBJ01-02	01				10	5	8	4	17	4	32	39	56	60	65	1	Out	VDJ
AACGCCTTGTTGCTGGGGGACTCGGCCCTCTATCTCTGTGCCAGCAGCTTTTTGTCAGGGGCCGCCTATGGCTACACCTTCGGTTCG	CASSFLSGAAYGYTF	1	1.692219176227705E-5	45	TCRBV05-06*01	TCRBV05	TCRBV05-06	01				TCRBD01-01*01	TCRBD01	TCRBD01-01	01				TCRBJ01-02*01	TCRBJ01	TCRBJ01-02	01				2	4	4	2	5	4	36	50	55	61	65	1	In	VDJ
AAGATCCAGCCTGCAGAGCTTGAGGACTCGGCCGTGTATCTCTGTGCCAGCAGCTCGGGGCTCTACTATGGCTACACCTTCGGTTCG	CASSSGLYYGYTF	1	1.692219176227705E-5	39	TCRBV11	TCRBV11				TCRBV11-02,TCRBV11-03						TCRBD01,TCRBD02	TCRBD01-01,TCRBD02-01		TCRBJ01-02*01	TCRBJ01	TCRBJ01-02	01				4	3	7	0	1	3	42	55	56	61	64	1	In	VDJ
GTGACATCGGCCCAAAAGAACCCGACAGCTTTCTATCTCTGTGCCAGTAGCATCCCGGGACAGCACTATGGCTACACCTTCGGTTCG	CASSIPGQHYGYTF	3	5.076657528683115E-5	42	TCRBV19-01*01	TCRBV19	TCRBV19-01	01				TCRBD01-01*01	TCRBD01	TCRBD01-01	01				TCRBJ01-02*01	TCRBJ01	TCRBJ01-02	01				6	1	0	5	6	3	39	50	56	63	64	3	In	VDJ
CGCCTTGTTGCTGGGGGACTCGGCCCTCTATCTCTGTGCCAGCAGCTCCTGAGGGTGCCACGTAACTATGGCTACACCTTCGGTTCG		1	1.692219176227705E-5	47	TCRBV05-06*01	TCRBV05	TCRBV05-06	01				TCRBD02-01*02	TCRBD02	TCRBD02-01	02				TCRBJ01-02*01	TCRBJ01	TCRBJ01-02	01				3	7	11	0	3	1	34	47	50	55	62	1	Out	VDJ
CTGGAGCTTGGTGACTCTGCTGTGTATTTCTGTGCCAGCAGAACGGGGGGACAGGGAAATTCTAACTATGGCTACACCTTCGGTTCG	CASRTGGQGNSNYGYTF	1	1.692219176227705E-5	51	TCRBV03-01/03-02*01	TCRBV03	TCRBV03-01/03-02	01				TCRBD01-01*01	TCRBD01	TCRBD01-01	01				TCRBJ01-02*01	TCRBJ01	TCRBJ01-02	01				6	5	0	3	6	0	30	41	47	56	61	1	In	VDJ
GCTTGGGGACTCGGCCGTGTATCTCTGTGCCAGCAGCTTAGACCCCGGGACAGGGGGCGCCTGAACTATGGCTACACCTTCGGTTCG		1	1.692219176227705E-5	56	TCRBV11-03*01	TCRBV11	TCRBV11-03	01				TCRBD01-01*01	TCRBD01	TCRBD01-01	01				TCRBJ01-02*01	TCRBJ01	TCRBJ01-02	01				0	5	0	0	4	2	25	42	46	58	63	1	Out	VDJ
GAGTCGCCCAGCCCCAACCAGACCTCTCTGTACTTCTGTGCCAGCAGTTTATCGTCCTCGCCGAACTATGGCTACACCTTCGGTTCG	CASSLSSSPNYGYTF	1	1.692219176227705E-5	45	TCRBV27-01*01	TCRBV27	TCRBV27-01	01								TCRBD01,TCRBD02	TCRBD01-01,TCRBD02-01		TCRBJ01-02*01	TCRBJ01	TCRBJ01-02	01				0	2	10	0	6	2	36	53	59	61	63	1	In	VDJ
CAAAAGAACCCGACAGCTTTCTATCTCTGTGCCAGTAGTATATTTGGACAGCTACTCACTTCAAACTATGGCTACACCTTCGGTTCG	CASSIFGQLLTSNYGYTF	1	1.692219176227705E-5	54	TCRBV19-01*01	TCRBV19	TCRBV19-01	01				TCRBD01-01*01	TCRBD01	TCRBD01-01	01				TCRBJ01-02*01	TCRBJ01	TCRBJ01-02	01				2	12	1	5	3	2	27	42	45	51	63	1	In	VDJ
GTAGTGCGAGGAGATTCGGCAGCTTATTTCTGTGCCAGCTCAGAGTCCCCTAACGGGGGTGCGAGATATGGCTACACCTTCGGTTCG	CASSESPNGGARYGYTF	2	3.38443835245541E-5	51	TCRBV18-01*01	TCRBV18	TCRBV18-01	01				TCRBD02-01*01	TCRBD02	TCRBD02-01	01				TCRBJ01-02*01	TCRBJ01	TCRBJ01-02	01				5	7	8	2	11	5	30	42	53	59	66	2	In	VDJ
ACTGTGACATCGGCCCAAAAGAACCCGACAGCTTTCTATCTCTGTGCCAGTAGTATAGAACAGGGTGATGGCTACACCTTCGGTTCG	CASSIEQGDGYTF	1	1.692219176227705E-5	39	TCRBV19-01*01	TCRBV19	TCRBV19-01	01				TCRBD01-01*01	TCRBD01	TCRBD01-01	01				TCRBJ01-02*01	TCRBJ01	TCRBJ01-02	01				0	2	3	3	0	6	42	-1	59	65	67	1	In	VDJ
AACGCCTTGGAGCTGGACGACTCGGCCCTGTATCTCTGTGCCAGCAGCTTGGGACGATTGGATTCAGATGGCTACACCTTCGGTTCG	CASSLGRLDSDGYTF	2	3.38443835245541E-5	45	TCRBV05-04*01	TCRBV05	TCRBV05-04	01								TCRBD01,TCRBD02	TCRBD01-01,TCRBD02-01		TCRBJ01-02*01	TCRBJ01	TCRBJ01-02	01				0	5	1	8	7	6	36	52	59	62	67	2	In	VDJ
AAGATCCGGTCCACAAAGCTGGAGGACTCAGCCATGTACTTCTGTGCCAGCAGTGTATCGTCAGGGAATGGCTACACCTTCGGTTCG	CASSVSSGNGYTF	1	1.692219176227705E-5	39	TCRBV02-01	TCRBV02	TCRBV02-01				01,03	TCRBD01-01*01	TCRBD01	TCRBD01-01	01				TCRBJ01-02*01	TCRBJ01	TCRBJ01-02	01				4	1	4	3	6	6	42	55	61	66	67	1	In	VDJ
GTGAACGCCTTGGAGCTGGACGACTCGGCCCTGTATCTCTGTGCCAGCAGCTTGGTTGGGGAGGTCGGCGGCTACACCTTCGGTTCG	CASSLVGEVGGYTF	4	6.76887670491082E-5	42	TCRBV05-04*01	TCRBV05	TCRBV05-04	01				TCRBD02-01*02	TCRBD02	TCRBD02-01	02				TCRBJ01-02*01	TCRBJ01	TCRBJ01-02	01				0	5	9	1	3	8	39	55	58	64	69	4	In	VDJ
CAGCCCTCAGAACCCAGGGACTCAGCTGTGTACTTCTGTGCCAGCAGTTTCATAGGGACCGCCGGTGAAGGCTACACCTTCGGTTCG	CASSFIGTAGEGYTF	1	1.692219176227705E-5	45	TCRBV12	TCRBV12				TCRBV12-03/12-04,TCRBV12-04						TCRBD01,TCRBD02	TCRBD01-01,TCRBD02-01		TCRBJ01-02*01	TCRBJ01	TCRBJ01-02	01				3	10	0	7	4	8	36	50	54	59	69	1	In	VDJ
CTCAAGATCCAGCCTGCAGAGCTTGGGGACTCGGCCGTGTATCTCTGTGCCAGAAAGCGGGAGTTTTGCGAGCAGTACTTCGGGCCG	CARKREFCEQYF	3	5.076657528683115E-5	36	TCRBV11-03*01	TCRBV11	TCRBV11-03	01				TCRBD02-01*02	TCRBD02	TCRBD02-01	02				TCRBJ02-07*01	TCRBJ02	TCRBJ02-07	01				9	5	6	2	2	6	45	53	55	63	68	3	In	VDJ
AAGATCCAGCCCTCAGAACCCAGGGACTCAGCTGTGTACTTCTGTGCCAGCGGCAGAACAGGGATTTCCGAGCAGTACTTCGGGCCG	CASGRTGISEQYF	1	1.692219176227705E-5	39	TCRBV12-03/12-04*01	TCRBV12	TCRBV12-03/12-04	01				TCRBD01-01*01	TCRBD01	TCRBD01-01	01				TCRBJ02-07*01	TCRBJ02	TCRBJ02-07	01				8	5	3	3	6	6	42	51	57	63	68	1	In	VDJ
ATCCAGCGCACAGAGCAGGAGGACTCGGCCGTGTATCTCTGTGCCAGCAGCTTAGGGACAGGGATTTACGAGCAGTACTTCGGGCCG	CASSLGTGIYEQYF	1	1.692219176227705E-5	42	TCRBV07-02	TCRBV07	TCRBV07-02				01,02	TCRBD01-01*01	TCRBD01	TCRBD01-01	01				TCRBJ02-07*01	TCRBJ02	TCRBJ02-07	01				1	3	1	3	0	4	39	-1	55	63	66	1	In	VDJ
CTACACGCCCTGCAGCCAGAAGACTCAGCCCTGTATCTCTGCGCCAGCAGCCCCAGGGACGGACGGTACGAGCAGTACTTCGGGCCG	CASSPRDGRYEQYF	1	1.692219176227705E-5	42	TCRBV04-01*01	TCRBV04	TCRBV04-01	01								TCRBD01,TCRBD02	TCRBD01-01,TCRBD02-01		TCRBJ02-07*01	TCRBJ02	TCRBJ02-07	01				4	6	0	7	3	4	39	52	55	60	66	1	In	VDJ
GAGTCCGCCAGCACCAACCAGACATCTATGTACCTCTGTGCCAGCAAAAAGGGACAGGGGGCGCAGTACGAGCAGTACTTCGGGCCG	CASKKGQGAQYEQYF	1	1.692219176227705E-5	45	TCRBV28-01*01	TCRBV28	TCRBV28-01	01				TCRBD01-01*01	TCRBD01	TCRBD01-01	01				TCRBJ02-07*01	TCRBJ02	TCRBJ02-07	01				7	4	0	0	4	4	36	46	50	62	66	1	In	VDJ
NNNCTCTCACTGTGACATCGGCCCAAAAGAACCCGACAGCTTTCTATCTCGGACTAGCGGGCTGTCTACGAGCAGTACTTCGGGCCG		5	8.461095881138525E-5	31	TCRBV19-01*01	TCRBV19	TCRBV19-01	01				TCRBD02-01	TCRBD02	TCRBD02-01				01,02	TCRBJ02-07*01	TCRBJ02	TCRBJ02-07	01				17	4	1	4	0	3	50	-1	50	61	65	5	Out	VDJ
ACATCGGCCCAAAAGAACCCGACAGCTTTCTATCTCTGTGCCAGTAGTACCCTGGGACAGGGTCTCTACGAGCAGTACTTCGGGCCG	CASSTLGQGLYEQYF	1	1.692219176227705E-5	45	TCRBV19-01*01	TCRBV19	TCRBV19-01	01				TCRBD01-01*01	TCRBD01	TCRBD01-01	01				TCRBJ02-07*01	TCRBJ02	TCRBJ02-07	01				4	3	0	3	4	3	36	49	53	62	65	1	In	VDJ
AGTCGCCCAGCCCCAACCAGACCTCTCTGTACTTCTGTGCCAGCAGTCCTAGACTAGCGGGAGATCTACGAGCAGTACTTCGGGCCG		1	1.692219176227705E-5	46	TCRBV27-01*01	TCRBV27	TCRBV27-01	01				TCRBD02-01*02	TCRBD02	TCRBD02-01	02				TCRBJ02-07*01	TCRBJ02	TCRBJ02-07	01				5	2	2	2	4	3	35	47	51	63	65	1	Out	VDJ
AATCTTCACATCAATTCCCTGGAGCTTGGTGACTCTGCTGTGTATTTCTGTGCCAGCAGCTTGGGCTACGAGCAGTACTTCGGGCCG	CASSLGYEQYF	1	1.692219176227705E-5	33	TCRBV03-01/03-02*01	TCRBV03	TCRBV03-01/03-02	01								TCRBD01,TCRBD02	TCRBD01-01,TCRBD02-01		TCRBJ02-07*01	TCRBJ02	TCRBJ02-07	01				5	0	0	9	2	3	48	60	62	-1	65	1	In	VDJ
ATCCAGCCCTCAGAACCCAGGGACTCAGCTGTGTACTTCTGTGCCAGCAGCCGCCCTCCGGGGAGCTACGAGCAGTACTTCGGGCCG	CASSRPPGSYEQYF	1	1.692219176227705E-5	42	TCRBV12	TCRBV12				TCRBV12-03/12-04,TCRBV12-04		TCRBD02-01	TCRBD02	TCRBD02-01				01,02	TCRBJ02-07*01	TCRBJ02	TCRBJ02-07	01				6	2	8	3	8	3	39	50	58	63	65	1	In	VDJ
CCTGCAGAACTGGAGGATTCTGGAGTTTATTTCTGTGCCAGCAGCCCGGGTACAGCTGGGGAAAGCTACGAGCAGTACTTCGGGCCG	CASSPGTAGESYEQYF	1	1.692219176227705E-5	48	TCRBV14-01*01	TCRBV14	TCRBV14-01	01								TCRBD01,TCRBD02	TCRBD01-01,TCRBD02-01		TCRBJ02-07*01	TCRBJ02	TCRBJ02-07	01				4	3	0	8	12	3	33	46	58	62	65	1	In	VDJ
CAATTCCCTGGAGCTTGGTGACTCTGCTGTGTATTTCTGTGCCAGCAGCGAAGGCGGGGAGGTTCCTACGAGCAGTACTTCGGGCCG		1	1.692219176227705E-5	44	TCRBV03-01/03-02*01	TCRBV03	TCRBV03-01/03-02	01				TCRBD02-01	TCRBD02	TCRBD02-01				01,02	TCRBJ02-07*01	TCRBJ02	TCRBJ02-07	01				1	4	7	3	0	1	37	-1	53	59	63	1	Out	VDJ
ACCAGTGCCCATCCTGAAGACAGCAGCTTCTACATCTGCAGTGCTAGAGACCCAAACAGGGGCTCCTACGAGCAGTACTTCGGGCCG	CSARDPNRGSYEQYF	1	1.692219176227705E-5	45	TCRBV20	TCRBV20				TCRBV20-01,TCRBV20-or09_02		TCRBD01-01*01	TCRBD01	TCRBD01-01	01				TCRBJ02-07*01	TCRBJ02	TCRBJ02-07	01				0	0	3	2	5	0	36	50	55	-1	62	1	In	VDJ
GTGAACGCCTTGTTGCTGGGGGACTCGGCCCTCTATCTCTGTGCCAGCAGCTTGAGCGGAAGCTCCTACGAGCAGTACTTCGGGCCG	CASSLSGSSYEQYF	1	1.692219176227705E-5	42	TCRBV05-06*01	TCRBV05	TCRBV05-06	01				TCRBD02-01	TCRBD02	TCRBD02-01				01,02	TCRBJ02-07*01	TCRBJ02	TCRBJ02-07	01				1	3	6	5	0	0	39	-1	54	59	62	1	In	VDJ
AAGATCCAGCCCTCAGAACCCAGGGACTCAGCTGTGTACTTCTGTGCCAGCAGAAGAGGAACGACCTACGAGCAGTACTTCGGGCCG	CASRRGTTYEQYF	1	1.692219176227705E-5	39	TCRBV12-03/12-04*01	TCRBV12	TCRBV12-03/12-04	01				TCRBD02-01*02	TCRBD02	TCRBD02-01	02				TCRBJ02-07*01	TCRBJ02	TCRBJ02-07	01				6	5	11	1	2	2	42	53	55	59	64	1	In	VDJ
CCCTCCCAGACATCTGTGTACTTCTGTGCCAGCAGTAGCCCCCTGGACTAGCGGGAAAATCGGAGGGACGAGCAGTACTTCGGGCCG	CASSSPLD*RENRRDEQYF	3	5.076657528683115E-5	57	TCRBV06	TCRBV06				TCRBV06-01,TCRBV06-05,TCRBV06-06		TCRBD02-01*02	TCRBD02	TCRBD02-01	02				TCRBJ02-07*01	TCRBJ02	TCRBJ02-07	01				5	11	1	3	8	5	24	36	44	56	67	3	Stop	VDJ
AGTGCCCATCCTGAAGACAGCAGCTTCTACATCTGCAGTGCTAACCGAGTAGGGACTAGCGGGTTCGACGAGCAGTACTTCGGGCCG	CSANRVGTSGFDEQYF	1	1.692219176227705E-5	48	TCRBV20	TCRBV20				TCRBV20-01,TCRBV20-or09_02		TCRBD02-01	TCRBD02	TCRBD02-01				01,02	TCRBJ02-07*01	TCRBJ02	TCRBJ02-07	01				4	4	0	4	8	5	33	43	51	63	67	1	In	VDJ
GAACTAAACCTGAGCTCTCTGGAGCTGGGGGACTCAGCTTTGTATTTCTGTGCCAGCGTACTGGCAAACGAGCAGTACTTCGGGCCG	CASVLANEQYF	1	1.692219176227705E-5	33	TCRBV09-01*01	TCRBV09	TCRBV09-01	01								TCRBD01,TCRBD02	TCRBD01-01,TCRBD02-01		TCRBJ02-07*01	TCRBJ02	TCRBJ02-07	01				7	2	9	0	5	5	48	57	62	65	67	1	In	VDJ
TCGGCCCAAAAGAACCCGACAGCTTTCTATCTCTGTGCCAGTAGTTCCCAGTCCGGGACAGTGGAAAACGAGCAGTACTTCGGGCCG	CASSSQSGTVENEQYF	1	1.692219176227705E-5	48	TCRBV19-01*01	TCRBV19	TCRBV19-01	01				TCRBD01-01*01	TCRBD01	TCRBD01-01	01				TCRBJ02-07*01	TCRBJ02	TCRBJ02-07	01				5	6	0	5	9	5	33	45	54	61	67	1	In	VDJ
AAGATCCAGCCTGCAGAGCTTGGGGACTCGGCCGTGTATCTCTGTGCCAGCAGCTTATACTTTGGAAACACCATATATTTTGGAGAG	CASSLYFGNTIYF	1	1.692219176227705E-5	39	TCRBV11-03*01	TCRBV11	TCRBV11-03	01				TCRBD02-01	TCRBD02	TCRBD02-01				01,02	TCRBJ01-03*01	TCRBJ01	TCRBJ01-03	01				2	1	3	10	1	3	42	57	58	61	62	1	In	VDJ
GCCAGCACCAACCAGACATCTATGTACCTCTGTGCCAGCAGTTTAAATTTCAGAGAGTCTGGGGCCAACGTCCTGACTTTCGGGGCC	CASSLNFRESGANVLTF	2	3.38443835245541E-5	51	TCRBV28-01*01	TCRBV28	TCRBV28-01	01								TCRBD01,TCRBD02	TCRBD01-01,TCRBD02-01		TCRBJ02-06*01	TCRBJ02	TCRBJ02-06	01				2	4	4	5	5	1	30	45	50	53	57	2	In	VDJ
CACACCCTGCAGCCAGAAGACTCGGCCCTGTATCTCTGTGCCAGCAGCCAAGGGGACTCTGGGGCCAACGTCCTGACTTTCGGGGCC	CASSQGDSGANVLTF	3	5.076657528683115E-5	45	TCRBV04-02*01	TCRBV04	TCRBV04-02	01								TCRBD01,TCRBD02	TCRBD01-01,TCRBD02-01		TCRBJ02-06*01	TCRBJ02	TCRBJ02-06	01				1	0	0	8	0	0	36	-1	52	-1	56	3	In	VDJ
AATTCCCTGGAGCTTGGTGACTCTGCTGTGTATTTCTGTGCCAGCAGCCAAGCGAGGGGGCAAGGTTCACCCCTCCACTTTGGGAAC	CASSQARGQGSPLHF	2	3.38443835245541E-5	45	TCRBV03-01/03-02*01	TCRBV03	TCRBV03-01/03-02	01				TCRBD01-01*01	TCRBD01	TCRBD01-01	01				TCRBJ01-06*02	TCRBJ01	TCRBJ01-06	02				1	4	5	0	2	9	36	52	54	61	65	2	In	VDJ
CACATCAATTCCCTGGAGCTTGGTGACTCTGCTGTGTATTTCTGTGCCAGCAGCCCTCGATGGGATTCACCCCTCCACTTTGGGAAC	CASSPRWDSPLHF	2	3.38443835245541E-5	39	TCRBV03-01/03-02*01	TCRBV03	TCRBV03-01/03-02	01								TCRBD01,TCRBD02	TCRBD01-01,TCRBD02-01		TCRBJ01-06*02	TCRBJ01	TCRBJ01-06	02				4	0	0	9	6	8	42	55	61	-1	64	2	In	VDJ
TCAGAACCCAGGGACTCAGCTGTGTACTTCTGTGCCAGCAGTTTAGAATACAGCAGCTCCTATAATTCACCCCTCCACTTTGGGAAC	CASSLEYSSSYNSPLHF	3	5.076657528683115E-5	51	TCRBV12	TCRBV12				TCRBV12-03/12-04,TCRBV12-04		TCRBD01-01*01	TCRBD01	TCRBD01-01	01				TCRBJ01-06*02	TCRBJ01	TCRBJ01-06	02				1	3	3	5	3	0	30	46	49	53	56	3	In	VDJ
GCCTTGTTGCTGGGGGACTCGGCCCTGTATCTCTGTGCCAGCAGCTTTGAGGGTAACTCCTATAATTCACCCCTCCACTTTGGGAAC	CASSFEGNSYNSPLHF	1	1.692219176227705E-5	48	TCRBV05-05*01	TCRBV05	TCRBV05-05	01				TCRBD02-01*02	TCRBD02	TCRBD02-01	02				TCRBJ01-06*02	TCRBJ01	TCRBJ01-06	02				2	3	11	0	1	0	33	47	48	53	56	1	In	VDJ
AATTCCCTGGAGCTTGGTGACTCTGCTGTGTATTTCTGTGCCAGCAGCCAGCCCCGGGACAGGGGGAATGAGCAGTTCTTCGGGCCA	CASSQPRDRGNEQFF	1	1.692219176227705E-5	45	TCRBV03-01/03-02*01	TCRBV03	TCRBV03-01/03-02	01				TCRBD01-01*01	TCRBD01	TCRBD01-01	01				TCRBJ02-01*01	TCRBJ02	TCRBJ02-01	01				3	0	0	1	5	7	36	50	55	-1	66	1	In	VDJ
CGGTCCACAAAGCTGGAGGACTCAGCCATGTACTTCTGTGCCAGCAGTGAACAGCGGGAGAATTACAATGAGCAGTTCTTCGGGCCA	CASSEQRENYNEQFF	1	1.692219176227705E-5	45	TCRBV02-01	TCRBV02	TCRBV02-01				01,03	TCRBD02-01*02	TCRBD02	TCRBD02-01	02				TCRBJ02-01*01	TCRBJ02	TCRBJ02-01	01				2	3	6	2	1	4	36	51	52	60	63	1	In	VDJ
CTGTGAGCAACATGAGCCCTGAAGACAGCAGCATATATCTCTGCAGCGTAGACAGGGATCTTCTACAATGAGCAGTTCTTCGGGCCA		1	1.692219176227705E-5	40	TCRBV29-01	TCRBV29	TCRBV29-01				01,02	TCRBD01-01*01	TCRBD01	TCRBD01-01	01				TCRBJ02-01*01	TCRBJ02	TCRBJ02-01	01				6	5	2	3	1	3	41	49	50	57	62	1	Out	VDJ
GACGCAGCCATGTACCTGTGTGCCACCAGCAGAGGACTAGGACAGAATAATTTTCTGAGCTCCTACAATGAGCAGTTCTTCGGGCCA	CATSRGLGQNNFLSSYNEQFF	1	1.692219176227705E-5	63	TCRBV15-01*02	TCRBV15	TCRBV15-01	02								TCRBD01,TCRBD02	TCRBD01-01,TCRBD02-01		TCRBJ02-01*01	TCRBJ02	TCRBJ02-01	01				1	14	1	5	5	0	18	34	39	45	59	1	In	VDJ
CCTGCAGAGCTTGGGGACTCGGCCATGTATCTCTGTGCCAGCAGCCGACTAGCGGGAGGGCCCTACAATGAGCAGTTCTTCGGGCCA	CASSRLAGGPYNEQFF	1	1.692219176227705E-5	48	TCRBV11-01*01	TCRBV11	TCRBV11-01	01				TCRBD02-01*02	TCRBD02	TCRBD02-01	02				TCRBJ02-01*01	TCRBJ02	TCRBJ02-01	01				5	1	2	0	1	2	33	45	46	60	61	1	In	VDJ
GTGAGCACCTTGGAGCTGGGGGACTCGGCCCTTTATCTTTGCGCCAGCTCCGGGACTCAGACCTACAATGAGCAGTTCTTCGGGCCA	CASSGTQTYNEQFF	1	1.692219176227705E-5	42	TCRBV05-01*01	TCRBV05	TCRBV05-01	01				TCRBD02-01	TCRBD02	TCRBD02-01				01,02	TCRBJ02-01*01	TCRBJ02	TCRBJ02-01	01				7	4	0	10	3	2	39	48	51	57	61	1	In	VDJ
GTGACCAGTGCCCATCCTGAAGACAGCAGCTTCTACATCTGCAGTGCTAGATCGGCGGGGCCATACAATGAGCAGTTCTTCGGGCCA	CSARSAGPYNEQFF	1	1.692219176227705E-5	42	TCRBV20	TCRBV20				TCRBV20-01,TCRBV20-or09_02		TCRBD02-01*01	TCRBD02	TCRBD02-01	01				TCRBJ02-01*01	TCRBJ02	TCRBJ02-01	01				2	3	7	3	3	4	39	51	54	60	63	1	In	VDJ
ATCAATTCCCTGGAGCTTGGTGACTCTGCTGTGTATTTCTGTGCCAGCAAATTCACCGGGGAATACAATGAGCAGTTCTTCGGGCCA	CASKFTGEYNEQFF	1	1.692219176227705E-5	42	TCRBV03-01/03-02*01	TCRBV03	TCRBV03-01/03-02	01				TCRBD02-01*01	TCRBD02	TCRBD02-01	01				TCRBJ02-01*01	TCRBJ02	TCRBJ02-01	01				7	2	8	3	7	4	39	49	56	61	63	1	In	VDJ
CAGCGCACAGAGCAGCGGGACTCGGCCATGTATCGCTGTGCCAGCAGCTTAGCCCCAGGGTCGGGGGCGACCCAGTACTTCGGGCCA	CASSLAPGSGATQYF	1	1.692219176227705E-5	45	TCRBV07-06*01	TCRBV07	TCRBV07-06	01								TCRBD01,TCRBD02	TCRBD01-01,TCRBD02-01		TCRBJ02-05*01	TCRBJ02	TCRBJ02-05	01				0	0	6	0	9	7	36	53	62	-1	68	1	In	VDJ
ACTCTGACAGTGACCAGTGCCCATCCTGAAGACAGCAGCTTCTACATCTGCAGTAATAAGGTTGGGGAGACCCAGTACTTCGGGCCA	CSNKVGETQYF	1	1.692219176227705E-5	33	TCRBV20-01	TCRBV20	TCRBV20-01				01,04					TCRBD01,TCRBD02	TCRBD01-01,TCRBD02-01		TCRBJ02-05*01	TCRBJ02	TCRBJ02-05	01				8	0	0	9	9	5	48	54	63	-1	66	1	In	VDJ
AATCTTCACATCAATTCCCTGGAGCTTGGTGACTCTGCTGTGTATTTCTGTGCCAGCAGCGAACCGGAGACCCAGTACTTCGGGCCA	CASSEPETQYF	1	1.692219176227705E-5	33	TCRBV03-01/03-02*01	TCRBV03	TCRBV03-01/03-02	01								TCRBD01,TCRBD02	TCRBD01-01,TCRBD02-01		TCRBJ02-05*01	TCRBJ02	TCRBJ02-05	01				5	4	2	8	0	5	48	-1	60	62	66	1	In	VDJ
GGCCTGGGGGACGCAGCCATGTACCTGTGTGCCACCAGCAGAGCGGGACCTTTCATTGCTGTAGGAGAGACCCAGTACTTCGGGCCA	CATSRAGPFIAVGETQYF	3	5.076657528683115E-5	54	TCRBV15-01*02	TCRBV15	TCRBV15-01	02								TCRBD01,TCRBD02	TCRBD01-01,TCRBD02-01		TCRBJ02-05*01	TCRBJ02	TCRBJ02-05	01				1	16	0	7	1	4	27	43	44	49	65	3	In	VDJ
ACATCGGCCCAAAAGAACCCGACAGCTTTCTATCTCTGTGCCAGTAGTGGCCGGGACAGGGATCAAGAGACCCAGTACTTCGGGCCA	CASSGRDRDQETQYF	2	3.38443835245541E-5	45	TCRBV19-01*01	TCRBV19	TCRBV19-01	01				TCRBD01-01*01	TCRBD01	TCRBD01-01	01				TCRBJ02-05*01	TCRBJ02	TCRBJ02-05	01				5	2	0	3	4	2	36	48	52	61	63	2	In	VDJ
CGGAGTCAGGGGACACAGCACTGTATTTCTGTGCCAGCAGCAATGGGTTTACTCTAGCGCAGGCAAGAGACCCAGTACTTCGGGCCA		1	1.692219176227705E-5	52	TCRBV21-01*01	TCRBV21	TCRBV21-01	01				TCRBD02-01	TCRBD02	TCRBD02-01				01,02	TCRBJ02-05*01	TCRBJ02	TCRBJ02-05	01				3	4	4	6	10	2	29	43	53	59	63	1	Out	VDJ
ATCCTGTCCTCAGAACCGGGAGACACGGCACTGTATCTCTGCGCCACCTCCTGCTGGGGCCGCCAAGAGACCCAGTACTTCGGGCCA	CATSCWGRQETQYF	1	1.692219176227705E-5	42	TCRBV23-01*01	TCRBV23	TCRBV23-01	01				TCRBD01-01*01	TCRBD01	TCRBD01-01	01				TCRBJ02-05*01	TCRBJ02	TCRBJ02-05	01				10	2	7	0	9	1	39	46	55	60	62	1	In	VDJ
ACGTTGGCGTCTGCTGTACCCTCTCAGACATCTGTGTACTTCTGTGCCAGCAGTGAGCGGGCTAAAGAGACCCAGTACTTCGGGCCA	CASSERAKETQYF	3	5.076657528683115E-5	39	TCRBV06-04*01	TCRBV06	TCRBV06-04	01				TCRBD02-01	TCRBD02	TCRBD02-01				01,02	TCRBJ02-05*01	TCRBJ02	TCRBJ02-05	01				3	3	7	4	0	3	42	-1	56	61	64	3	In	VDJ
GTGACCAGTGCCCATCCTGAAGACAGCAGCTTCTACATCTGCAGTGCTAAAACTAGCGGGATGGGAAAGACCCAGTACTTCGGGCCA	CSAKTSGMGKTQYF	1	1.692219176227705E-5	42	TCRBV20	TCRBV20				TCRBV20-01,TCRBV20-or09_02		TCRBD02-01*02	TCRBD02	TCRBD02-01	02				TCRBJ02-05*01	TCRBJ02	TCRBJ02-05	01				4	6	3	3	2	6	39	49	51	61	67	1	In	VDJ
TCGGCCCAAAAGAACCCGACAGCTTTCTATCTCTGTGCCAGTACCACGACTCACGGTGCCGGCACAGATACGCAGTATTTTGGCCCA	CASTTTHGAGTDTQYF	4	6.76887670491082E-5	48	TCRBV19-01*01	TCRBV19	TCRBV19-01	01				TCRBD02-01	TCRBD02	TCRBD02-01				01,02	TCRBJ02-03*01	TCRBJ02	TCRBJ02-03	01				7	10	2	10	4	1	33	43	47	51	61	4	In	VDJ
AGCACCTTGGAGCTGGGGGACTCGGCCCTTTATCTTTGCGCCAGCAGCTTGGCGACAGGGTTGGGCGGGGAGCTGTTTTTTGGAGAA	CASSLATGLGGELFF	1	1.692219176227705E-5	45	TCRBV05-01*01	TCRBV05	TCRBV05-01	01				TCRBD01-01*01	TCRBD01	TCRBD01-01	01				TCRBJ02-02*01	TCRBJ02	TCRBJ02-02	01				0	5	2	3	1	7	36	52	53	60	65	1	In	VDJ
ACATCGGCCCAAAAGAACCCGACAGCTTTCTATCTCTGTGCCAGTAGTATAGACCCCTGGGCGGGCGGGGAGCTGTTTTTTGGAGAA	CASSIDPWAGGELFF	1	1.692219176227705E-5	45	TCRBV19-01*01	TCRBV19	TCRBV19-01	01				TCRBD02-01	TCRBD02	TCRBD02-01				01,02	TCRBJ02-02*01	TCRBJ02	TCRBJ02-02	01				0	0	7	4	7	7	36	53	60	-1	65	1	In	VDJ
ATCCGGTCCACAAAGCTGGAGGACTCAGCCATGTACTTCTGTGCCAGCAGGCTACAGGGTCTGGCCGGGGAGCTGTTTTTTGGAGAA	CASRLQGLAGELFF	1	1.692219176227705E-5	42	TCRBV02-01	TCRBV02	TCRBV02-01				01,03	TCRBD01-01*01	TCRBD01	TCRBD01-01	01				TCRBJ02-02*01	TCRBJ02	TCRBJ02-02	01				6	5	3	3	3	6	39	50	53	59	64	1	In	VDJ
ATCCTGGAGTCGCCCAGCCCCAACCAGACCTCTCTGTACTTCTGTGCCAGCAGTTTAGACAGGGCCGGGGAGCTGTTTTTTGGAGAA	CASSLDRAGELFF	2	3.38443835245541E-5	39	TCRBV27-01*01	TCRBV27	TCRBV27-01	01				TCRBD01-01*01	TCRBD01	TCRBD01-01	01				TCRBJ02-02*01	TCRBJ02	TCRBJ02-02	01				2	0	2	3	0	6	42	-1	57	-1	64	2	In	VDJ
TCCGCTACCAGCTCCCAGACATCTGTGTACTTCTGTGCCATCAGACCCGGACCCAGCGGGGGCGCCGGGGAGCTGTTTTTTGGAGAA	CAIRPGPSGGAGELFF	1	1.692219176227705E-5	48	TCRBV10-03*01	TCRBV10	TCRBV10-03	01				TCRBD02-01*01	TCRBD02	TCRBD02-01	01				TCRBJ02-02*01	TCRBJ02	TCRBJ02-02	01				6	2	6	2	10	6	33	44	54	62	64	1	In	VDJ
CAGCGCACAGAGCAGGAGGACTCGGCCGTGTATCTCTGTGCCAGCTCCTCTCCCGGGGGTGGCACCGGGGAGCTGTTTTTTGGAGAA	CASSSPGGGTGELFF	1	1.692219176227705E-5	45	TCRBV07-02	TCRBV07	TCRBV07-02				01,02	TCRBD02-01*01	TCRBD02	TCRBD02-01	01				TCRBJ02-02*01	TCRBJ02	TCRBJ02-02	01				8	3	8	2	8	4	36	45	53	59	62	1	In	VDJ
GCCCTGCAGCCAGAAGACTCAGCCCTGTATCTCTGCGCCAGCAGCCAAGGCTTACAGGGTAACACCGGGGAGCTGTTTTTTGGAGAA	CASSQGLQGNTGELFF	2	3.38443835245541E-5	48	TCRBV04-01*01	TCRBV04	TCRBV04-01	01				TCRBD01-01*01	TCRBD01	TCRBD01-01	01				TCRBJ02-02*01	TCRBJ02	TCRBJ02-02	01				1	1	3	3	4	2	33	49	53	59	60	2	In	VDJ
AGCTTGGGGACTCGGCCGTGTATCTCTGTGCCAGCAGCTTAGATGGGTCGGGTATCCGCGAACACCGGGGAGCTGTTTTTTGGAGAA		1	1.692219176227705E-5	55	TCRBV11-03*01	TCRBV11	TCRBV11-03	01				TCRBD02-01	TCRBD02	TCRBD02-01				01,02	TCRBJ02-02*01	TCRBJ02	TCRBJ02-02	01				0	6	8	4	5	0	26	43	48	52	58	1	Out	VDJ
CTGGAGTCAGCTACCAGCTCCCAGACATCTGTGTACTTCTGTGCCATCAGTGTTGAGTCCAACACCGGGGAGCTGTTTTTTGGAGAA	CAISVESNTGELFF	1	1.692219176227705E-5	42	TCRBV10-03*01	TCRBV10	TCRBV10-03	01				TCRBD02-01*02	TCRBD02	TCRBD02-01	02				TCRBJ02-02*01	TCRBJ02	TCRBJ02-02	01				4	3	11	2	2	2	39	52	54	57	60	1	In	VDJ
GTGAGCACCTTGGAGCTGGGGGACTCGGCCCTTTATCTTTGCGCCAGCAGCCGGACACTAAACACCGGGGAGCTGTTTTTTGGAGAA	CASSRTLNTGELFF	1	1.692219176227705E-5	42	TCRBV05-01*01	TCRBV05	TCRBV05-01	01				TCRBD01-01*01	TCRBD01	TCRBD01-01	01				TCRBJ02-02*01	TCRBJ02	TCRBJ02-02	01				4	3	1	6	1	2	39	51	52	57	60	1	In	VDJ
NNNNTGAAGATCCAGCCCTCAGAACCCAGGGACTCAGCTGTGTACTTCTGTGCCAGCAGTACAGGGTTTGAAGCTTTCTTTGGACAA	CASSTGFEAFF	1	1.692219176227705E-5	33	TCRBV12-03/12-04*01	TCRBV12	TCRBV12-03/12-04	01				TCRBD01-01*01	TCRBD01	TCRBD01-01	01				TCRBJ01-01*01	TCRBJ01	TCRBJ01-01	01				5	2	3	3	0	7	48	-1	60	66	68	1	In	VDJ
AAGATCCGGTCCACAAAGCTGGAGGACTCAGCCATGTACTTCTGTGCCAGCAATTCGGAAGGTGGGACTGAAGCTTTCTTTGGACAA	CASNSEGGTEAFF	1	1.692219176227705E-5	39	TCRBV02-01	TCRBV02	TCRBV02-01				01,03					TCRBD01,TCRBD02	TCRBD01-01,TCRBD02-01		TCRBJ01-01*01	TCRBJ01	TCRBJ01-01	01				7	0	0	9	11	5	42	52	63	-1	66	1	In	VDJ
ATCCAGCCCTCAGAACCCAGGGACTCAGCTGTGTACTTCTGTGCCAGCAGTCCACAGGGGGCGGGCACTGAAGCTTTCTTTGGACAA	CASSPQGAGTEAFF	3	5.076657528683115E-5	42	TCRBV12	TCRBV12				TCRBV12-03/12-04,TCRBV12-04		TCRBD01-01*01	TCRBD01	TCRBD01-01	01				TCRBJ01-01*01	TCRBJ01	TCRBJ01-01	01				5	3	3	0	2	4	39	51	53	62	65	3	In	VDJ
GAGTCGCCCAGCCCCAACCAGACCTCTCTGTACTTCTGTGCCAGCAGTTCCGCGGACAAGCCCGCCACTGAAGCTTTCTTTGGACAA	CASSSADKPATEAFF	2	3.38443835245541E-5	45	TCRBV27-01*01	TCRBV27	TCRBV27-01	01				TCRBD01-01*01	TCRBD01	TCRBD01-01	01				TCRBJ01-01*01	TCRBJ01	TCRBJ01-01	01				4	7	1	6	4	4	36	49	53	58	65	2	In	VDJ
NNNNNNNNNNNNNTGTCGGCTGCTCCCTCCCAGACATCTGTGTACTTCTGTGCCAGCAGGGAGAACACTGAAGCTTTCTTTGGACAA	CASRENTEAFF	2	3.38443835245541E-5	33	TCRBV06-05*01	TCRBV06	TCRBV06-05	01								TCRBD01,TCRBD02	TCRBD01-01,TCRBD02-01		TCRBJ01-01*01	TCRBJ01	TCRBJ01-01	01				6	0	1	8	0	1	48	-1	59	-1	62	2	In	VDJ
CTGAATGTGAACGCCTTGTTGCTGGGGGACTCGGCCCTCTATCTCTGTGCCAGCAGCTTCGGACGAACTGAAGCTTTCTTTGGACAA	CASSFGRTEAFF	1	1.692219176227705E-5	36	TCRBV05-06*01	TCRBV05	TCRBV05-06	01								TCRBD01,TCRBD02	TCRBD01-01,TCRBD02-01		TCRBJ01-01*01	TCRBJ01	TCRBJ01-01	01				2	2	1	7	1	5	45	59	60	64	66	1	In	VDJ
GAGCTGGGGGACTCGGCCCTTTATCTTTGCGCCAGCAGAAACTCTACTTTATGGGGGGACGCACGTATGGAAGCTTTCTTTGGACAA	CASRNSTLWGDARMEAFF	3	5.076657528683115E-5	54	TCRBV05-01*01	TCRBV05	TCRBV05-01	01				TCRBD02-01*01	TCRBD02	TCRBD02-01	01				TCRBJ01-01*01	TCRBJ01	TCRBJ01-01	01				5	11	9	1	14	8	27	38	52	58	69	3	In	VDJ
GCCTTGGAGCTGGAGGACTCGGCCCTGTATCTCTGTGCCAGCACCATAGGGGTGATTGCCACTAATGAAAAACTGTTTTTTGGCAGT	CASTIGVIATNEKLFF	8	1.353775340982164E-4	48	TCRBV05-08*01	TCRBV05	TCRBV05-08	01				TCRBD01-01*01	TCRBD01	TCRBD01-01	01				TCRBJ01-04*01	TCRBJ01	TCRBJ01-04	01				6	8	5	2	4	2	33	43	47	52	60	8	In	VDJ
ATCCGGTCCACAAAGCTGGAGGACTCAGCCATGTACTTCTGTGCCAGCAGTGAATACGGGGCAGATCAGCCCCAGCATTTTGGTGAT	CASSEYGADQPQHF	1	1.692219176227705E-5	42	TCRBV02-01	TCRBV02	TCRBV02-01				01,03					TCRBD01,TCRBD02	TCRBD01-01,TCRBD02-01		TCRBJ01-05*01	TCRBJ01	TCRBJ01-05	01				2	2	7	0	3	5	39	54	57	62	64	1	In	VDJ
CTGCTCCCTCCCAGACATCTGTGTACTTGTGTGCCAGCACGATTGGTGCCAGGGGTTCAATAACATCAGCCCCAGCATTTTGGTGAT		2	3.38443835245541E-5	52	TCRBV06-08*01	TCRBV06	TCRBV06-08	01				TCRBD01-01*01	TCRBD01	TCRBD01-01	01				TCRBJ01-05*01	TCRBJ01	TCRBJ01-05	01				7	9	4	2	10	5	29	39	49	55	64	2	Out	VDJ
AAGATCCGGTCCACAAAGCTGGAGGACTCAGCCATGTACTTCTGTGCCAGCAGCGCTACTTGGAATCAGCCCCAGCATTTTGGTGAT	CASSATWNQPQHF	1	1.692219176227705E-5	39	TCRBV02-01	TCRBV02	TCRBV02-01				01,03	TCRBD02-01	TCRBD02	TCRBD02-01				01,02	TCRBJ01-05*01	TCRBJ01	TCRBJ01-05	01				6	3	3	10	4	4	42	53	57	60	63	1	In	VDJ
TTGTTGCTGGGGGACTCGGCCCTCTATCTCTGTGCCAGCAGCGTGTACCGGGACACCTATAGCAATCAGCCCCAGCATTTTGGTGAT	CASSVYRDTYSNQPQHF	4	6.76887670491082E-5	51	TCRBV05-06*01	TCRBV05	TCRBV05-06	01				TCRBD01-01*01	TCRBD01	TCRBD01-01	01				TCRBJ01-05*01	TCRBJ01	TCRBJ01-05	01				4	4	0	6	7	0	30	42	49	55	59	4	In	VDJ
ATCCAGCCCTCAGAACCCAGGGACTCAGCTGTGTACTTCTGTGCCAGCAGTTTAGGAGGGTTGGTGCAGCCCCAGCATTTTGGTGAT	CASSLGGLVQPQHF	2	3.38443835245541E-5	42	TCRBV12	TCRBV12				TCRBV12-03/12-04,TCRBV12-04		TCRBD02-01*02	TCRBD02	TCRBD02-01	02				TCRBJ01-05*01	TCRBJ01	TCRBJ01-05	01				1	6	11	0	0	7	39	-1	55	60	66	2	In	VDJ
AATGTGAGCACCTTGGAGCTGGGGGACTCGGCCCTTTATCTTTGCGCCAGCAGCTTGGAGGGGCCGCAGCCCCAGCATTTTGGTGAT	CASSLEGPQPQHF	2	3.38443835245541E-5	39	TCRBV05-01*01	TCRBV05	TCRBV05-01	01				TCRBD01-01*01	TCRBD01	TCRBD01-01	01				TCRBJ01-05*01	TCRBJ01	TCRBJ01-05	01				0	3	5	2	0	7	42	-1	58	63	66	2	In	VDJ
AGTCCACGGAGTCAGGGGACACAGCACTGTATTTCTGTGCCAGCAGCAAAGAGACAGGAGGATAATTCACCCCTCCACTTTGGGAAT		1	1.692219176227705E-5	46	TCRBV21-01*01	TCRBV21	TCRBV21-01	01				TCRBD01-01*01	TCRBD01	TCRBD01-01	01				TCRBJ01-06*01	TCRBJ01	TCRBJ01-06	01				1	3	2	4	1	5	35	51	52	58	61	1	Out	VDJ
CACCTACACGCCCTGCAGCCAGAAGACTCAGCCCTGTATCTCTGCGCCAGCAGCCAAGTAATCCAGGGACTCTACACCTTCGGTTCG	CASSQVIQGLYTF	2	3.38443835245541E-5	39	TCRBV04-01*01	TCRBV04	TCRBV04-01	01				TCRBD02-01	TCRBD02	TCRBD02-01				01,02	TCRBJ01-02*01	TCRBJ01	TCRBJ01-02	01				1	0	0	10	7	10	42	58	65	-1	71	2	In	VDJ
AACGCCTTGTTGCTGGGGGACTCGGCCCTCTATCTCTGTGCCAGCAGCCAAGGAGACGGGACGTCTTATGGCTACACCTTCGGTTCG	CASSQGDGTSYGYTF	1	1.692219176227705E-5	45	TCRBV05-06*01	TCRBV05	TCRBV05-06	01								TCRBD01,TCRBD02	TCRBD01-01,TCRBD02-01		TCRBJ01-02*01	TCRBJ01	TCRBJ01-02	01				4	4	0	7	9	5	36	48	57	62	66	1	In	VDJ
[truncated: 45,786 more rows]
[truncated: 2 more columns]
