# Supplementary material for: Preoperative immune checkpoint inhibition and cryoablation in early-stage breast cancer
Source: iScience. 2024 Jan 12;27(2):108880. doi: 10.1016/j.isci.2024.108880 (PMC10850740; doi:10.1016/j.isci.2024.108880)
Supplement: Data S1. Metadata file for TCR clone abundance tables provided in the supplement [file mmc2.zip › 16-495-2TA_TCRB.tsv]

nucleotide	aminoAcid	count (templates/reads)	frequencyCount (%)	cdr3Length	vMaxResolved	vFamilyName	vGeneName	vGeneAllele	vFamilyTies	vGeneNameTies	vGeneAlleleTies	dMaxResolved	dFamilyName	dGeneName	dGeneAllele	dFamilyTies	dGeneNameTies	dGeneAlleleTies	jMaxResolved	jFamilyName	jGeneName	jGeneAllele	jFamilyTies	jGeneNameTies	jGeneAlleleTies	vDeletion	n1Insertion	d5Deletion	d3Deletion	n2Insertion	jDeletion	vIndex	n1Index	dIndex	n2Index	jIndex	estimatedNumberGenomes	sequenceStatus	cloneResolved	vOrphon	dOrphon	jOrphon	vFunction	dFunction	jFunction	fractionNucleated	vAlignLength	vAlignSubstitutionCount	vAlignSubstitutionIndexes
GCTGCTCCCTCCCAGACATCTGTGTACTTCTGTGCCAGCAGTTACTCGTCCGGGGTCCCGGGCACCGGGGAGCTGTTTTTTGGAGAA	CASSYSSGVPGTGELFF	8	0.02185792349726776	51	TCRBV06	TCRBV06				TCRBV06-05,TCRBV06-06		TCRBD02-01*01	TCRBD02	TCRBD02-01	01				TCRBJ02-02*01	TCRBJ02	TCRBJ02-02	01				0	7	8	3	3	4	30	47	50	55	62	8	In	VDJ
TCCAGTCCACGGAGTCAGGGGACACAGCACTGTATTTCTGTGCCAGCACCAAAAACAACTCATAGCCATGGCTACACCTTCGGTTCG		7	0.01912568306010929	43	TCRBV21-01*01	TCRBV21	TCRBV21-01	01				TCRBD02-01	TCRBD02	TCRBD02-01				01,02	TCRBJ01-02*01	TCRBJ01	TCRBJ01-02	01				2	1	5	7	9	6	38	53	62	66	67	7	Out	VDJ
NNNNNNNTGTCGGCTGCTCCCTCCCAGACATCTGTGTACTTCTGTGCCAGCAGTTACGGTGGGGCAGATACGCAGTATTTTGGCCCA	CASSYGGADTQYF	5	0.01366120218579235	39	TCRBV06-05*01	TCRBV06	TCRBV06-05	01								TCRBD01,TCRBD02	TCRBD01-01,TCRBD02-01		TCRBJ02-03*01	TCRBJ02	TCRBJ02-03	01				2	0	6	2	3	4	42	57	60	-1	64	5	In	VDJ
GGCTGCTCCCTCCCAGACATCTGTGTACTTCTGTGCCAGCAGTGAAGCGCAGGGGACAGGCGCCTCGATGGCTACACCTTCGGTTCG		2	0.00546448087431694	50	TCRBV06-01*01	TCRBV06	TCRBV06-01	01				TCRBD01-01*01	TCRBD01	TCRBD01-01	01				TCRBJ01-02*01	TCRBJ01	TCRBJ01-02	01				0	7	0	4	4	6	31	48	52	60	67	2	Out	VDJ
ACAGTGACCAGTGCCCATCCTGAAGACAGCAGCTTCTACATCTGCAGTGCTAGAGTACAAACTAACACTGAAGCTTTCTTTGGACAA	CSARVQTNTEAFF	1	0.00273224043715847	39	TCRBV20	TCRBV20				TCRBV20-01,TCRBV20-or09_02						TCRBD01,TCRBD02	TCRBD01-01,TCRBD02-01		TCRBJ01-01*01	TCRBJ01	TCRBJ01-01	01				1	4	3	6	1	2	42	55	56	59	63	1	In	VDJ
GTGACATCGGCCCAAAAGAACCCGACAGCTTTCTATCTCTGTGCCAGTAGTTTGGAGGGAGGGGCCTACGAGCAGTACTTCGGGCCG	CASSLEGGAYEQYF	1	0.00273224043715847	42	TCRBV19-01*01	TCRBV19	TCRBV19-01	01				TCRBD02-01*02	TCRBD02	TCRBD02-01	02				TCRBJ02-07*01	TCRBJ02	TCRBJ02-07	01				5	1	9	0	5	2	39	51	56	63	64	1	In	VDJ
GTGACCAGTGCCCATCCTGAAGACAGCAGCTTCTACATCTGCAGTGCTCCGCCAGGCGGGATGAACACTGAAGCTTTCTTTGGACAA	CSAPPGGMNTEAFF	2	0.00546448087431694	42	TCRBV20	TCRBV20				TCRBV20-01,TCRBV20-or09_02		TCRBD02-01*02	TCRBD02	TCRBD02-01	02				TCRBJ01-01*01	TCRBJ01	TCRBJ01-01	01				5	0	7	3	7	0	39	48	55	-1	61	2	In	VDJ
TCTGGAGCTGGGGGACTCAGCTTTGTATTTCTGTGCCAGCAGCGCGGGATGACGGATCCACCTTACAATGAGCAGTTCTTCGGGCCA		1	0.00273224043715847	50	TCRBV09-01*01	TCRBV09	TCRBV09-01	01				TCRBD02-01*02	TCRBD02	TCRBD02-01	02				TCRBJ02-01*01	TCRBJ02	TCRBJ02-01	01				3	14	8	3	0	4	31	-1	44	49	63	1	Out	VDJ
CAGCCTGCAGAGCTTGGGGACTCGGCCGTGTATCTCTGTGCCAGCAGCTTAGAAAGGACCCCGGGTAATGGCTACACCTTCGGTTCG	CASSLERTPGNGYTF	3	0.00819672131147541	45	TCRBV11-03*01	TCRBV11	TCRBV11-03	01								TCRBD01,TCRBD02	TCRBD01-01,TCRBD02-01		TCRBJ01-02*01	TCRBJ01	TCRBJ01-02	01				0	8	1	7	2	6	36	53	55	59	67	3	In	VDJ
ACCAGTGCCCATCCTGAAGACAGCAGCTTCTACATCTGCAGTGCTAGAGATAGGGACTGGATAAGCGATGAGCAGTTCTTCGGGCCA	CSARDRDWISDEQFF	1	0.00273224043715847	45	TCRBV20	TCRBV20				TCRBV20-01,TCRBV20-or09_02		TCRBD02-01	TCRBD02	TCRBD02-01				01,02	TCRBJ02-01*01	TCRBJ02	TCRBJ02-01	01				0	9	0	10	2	8	36	50	52	58	67	1	In	VDJ
TTGGAGCTGGGGGACTCGGCCCTTTATCTTTGCGCCAGCAGCTTGGAGGGCAGGGGACCACCGAACACTGAAGCTTTCTTTGGACAA	CASSLEGRGPPNTEAFF	1	0.00273224043715847	51	TCRBV05-01*01	TCRBV05	TCRBV05-01	01				TCRBD01-01*01	TCRBD01	TCRBD01-01	01				TCRBJ01-01*01	TCRBJ01	TCRBJ01-01	01				0	6	4	2	4	1	30	46	50	56	62	1	In	VDJ
CGGTCCACAAAGCTGGAGGACTCAGCCATGTACTTCTGTGCCAGCACCCCGGAGGGACTAGCGCCGTCGGTTGAGTATTTTGGCCCA	CASTPEGLAPSVEYF	1	0.00273224043715847	45	TCRBV02-01	TCRBV02	TCRBV02-01				01,03	TCRBD02-01	TCRBD02	TCRBD02-01				01,02	TCRBJ02-03*01	TCRBJ02	TCRBJ02-03	01				7	10	0	6	7	13	36	46	53	63	73	1	In	VDJ
ATCCGGTCCACAAAGCTGGAGGACTCAGCCATGTACTTCTGTGCCAGCAGTGACCTTCCCAGGATCTATGGCTACACCTTCGGTTCG	CASSDLPRIYGYTF	1	0.00273224043715847	42	TCRBV02-01	TCRBV02	TCRBV02-01				01,03	TCRBD01-01*01	TCRBD01	TCRBD01-01	01				TCRBJ01-02*01	TCRBJ01	TCRBJ01-02	01				3	2	4	4	6	4	39	53	59	63	65	1	In	VDJ
TTGCTGGGGGACTCGGCCCTCTATCTCTGTGCCAGCAGCCTAGTGGGTGTCAGGACAGGAGGAAACTATGGCTACACCTTCGGTTCG	CASSLVGVRTGGNYGYTF	2	0.00546448087431694	54	TCRBV05-06*01	TCRBV05	TCRBV05-06	01				TCRBD01-01*01	TCRBD01	TCRBD01-01	01				TCRBJ01-02*01	TCRBJ01	TCRBJ01-02	01				4	4	1	4	13	2	27	39	52	59	63	2	In	VDJ
NTGAAGATCCAGCCCTCAGAACCCAGGGACTCAGCTGTGTATTTTTGTGCTAGTGGTTCCCCCGGAAACACCATATATTTTGGAGAG	CASGSPGNTIYF	1	0.00273224043715847	36	TCRBV12-05*01	TCRBV12	TCRBV12-05	01											TCRBJ01-03*01	TCRBJ01	TCRBJ01-03	01				4	5	0	0	0	4	45	-1	-1	58	63	1	In	VJ
GCCTTGGAGCTGGACGACTCGGCCCTGTATCTCTGTGCCAGCAGCTTGGGAGGACAGGGAAGCAATCAGCCCCAGCATTTTGGTGAT	CASSLGGQGSNQPQHF	1	0.00273224043715847	48	TCRBV05-04*01	TCRBV05	TCRBV05-04	01				TCRBD01-01*01	TCRBD01	TCRBD01-01	01				TCRBJ01-05*01	TCRBJ01	TCRBJ01-05	01				0	1	1	3	2	1	33	49	51	59	60	1	In	VDJ
NNNNTGAAGATCCAGCCCTCAGAACCCAGGGACTCAGCTGTGTACTTCTGTGCCAGCAGTTCGAACTACGAGCAGTACTTCGGGCCG	CASSSNYEQYF	1	0.00273224043715847	33	TCRBV12-03/12-04*01	TCRBV12	TCRBV12-03/12-04	01								TCRBD01,TCRBD02	TCRBD01-01,TCRBD02-01		TCRBJ02-07*01	TCRBJ02	TCRBJ02-07	01				4	1	2	8	1	3	48	61	62	64	65	1	In	VDJ
ACCTTGGAGCTGGGGGACTCGGCCCTTTATCTTTGCGCCAGCAGCTTGGCGGCTAGCGGGGGGTCAGATACGCAGTATTTTGGCCCA	CASSLAASGGSDTQYF	1	0.00273224043715847	48	TCRBV05-01*01	TCRBV05	TCRBV05-01	01				TCRBD02-01*01	TCRBD02	TCRBD02-01	01				TCRBJ02-03*01	TCRBJ02	TCRBJ02-03	01				0	1	4	1	3	4	33	49	52	63	64	1	In	VDJ
NTGAAGATCCAGCCCTCAGAACCCAGGGACTCAGCTGTGTACTTCTGTGCCAGCAGCACAAAGGGGCCCGAAGCTTTCTTTGGACAA	CASSTKGPEAFF	1	0.00273224043715847	36	TCRBV12-03/12-04*01	TCRBV12	TCRBV12-03/12-04	01				TCRBD01-01*01	TCRBD01	TCRBD01-01	01				TCRBJ01-01*01	TCRBJ01	TCRBJ01-01	01				6	3	5	2	5	8	45	56	61	66	69	1	In	VDJ
AGCACCTTGGAGCTGGGGGACTCGGCCCTTTATCTTTGCGCCAGCAGCTTGCCTAATTATAGCAATCAGCCCCAGCATTTTGGTGAT	CASSLPNYSNQPQHF	1	0.00273224043715847	45	TCRBV05-01*01	TCRBV05	TCRBV05-01	01				TCRBD02-01	TCRBD02	TCRBD02-01				01,02	TCRBJ01-05*01	TCRBJ01	TCRBJ01-05	01				1	4	4	9	1	0	36	51	52	55	59	1	In	VDJ
GTGAACGCCTTGGAGCTGGACGACTCGGCCCTGTATCTCTGTGCCAGCAGCTTGGAGGGGATGGACACTGAAGCTTTCTTTGGACAA	CASSLEGMDTEAFF	1	0.00273224043715847	42	TCRBV05-04*01	TCRBV05	TCRBV05-04	01				TCRBD01-01*01	TCRBD01	TCRBD01-01	01				TCRBJ01-01*01	TCRBJ01	TCRBJ01-01	01				0	4	5	2	0	3	39	-1	55	60	64	1	In	VDJ
CTACACGCCCTGCAGCCAGAAGACTCAGCCCTGTATCTCTGCGCCAGCAGCCAAGGAGGGAGGGCCTACGAGCAGTACTTCGGGCCG	CASSQGGRAYEQYF	1	0.00273224043715847	42	TCRBV04-01*01	TCRBV04	TCRBV04-01	01				TCRBD02-01*02	TCRBD02	TCRBD02-01	02				TCRBJ02-07*01	TCRBJ02	TCRBJ02-07	01				1	0	9	0	2	2	39	55	57	-1	64	1	In	VDJ
GCGTCTGCTGTACCCTCTCAGACATCTGTGTACTTCTGTGCCAGCAGGAGAGGCGGGAGGGGCACCGGGGAGCTGTTTTTTGGAGAA	CASRRGGRGTGELFF	1	0.00273224043715847	45	TCRBV06-04*01	TCRBV06	TCRBV06-04	01				TCRBD02-01*02	TCRBD02	TCRBD02-01	02				TCRBJ02-02*01	TCRBJ02	TCRBJ02-02	01				6	1	7	0	5	4	36	47	52	61	62	1	In	VDJ
ACTGTGACATCGGCCCAAAAGAACCCGACAGCTTTCTATCTCTGTGCCAGTAGTAGCTATATGAACACTGAAGCTTTCTTTGGACAA	CASSSYMNTEAFF	1	0.00273224043715847	39	TCRBV19-01*01	TCRBV19	TCRBV19-01	01				TCRBD02-01	TCRBD02	TCRBD02-01				01,02	TCRBJ01-01*01	TCRBJ01	TCRBJ01-01	01				4	2	4	9	1	0	42	55	56	59	61	1	In	VDJ
AGCACCTTGGAGCTGGGGGACTCGGCCCTTTATCTTTGCGCCAGCAGCTTGGAGGTTAGCGGGGGGACCCCACAGTTCTTCGGGCCA	CASSLEVSGGTPQFF	1	0.00273224043715847	45	TCRBV05-01*01	TCRBV05	TCRBV05-01	01				TCRBD02-01*01	TCRBD02	TCRBD02-01	01				TCRBJ02-01*01	TCRBJ02	TCRBJ02-01	01				0	6	5	1	4	13	36	52	56	66	72	1	In	VDJ
CTGGAGCTTGGTGACTCTGCTGTGTATTTCTGTGCCAGCAGCCAAGTTGCGGGGGGGCCCTGGCAAGAGACCCAGTACTTCGGGCCA	CASSQVAGGPWQETQYF	1	0.00273224043715847	51	TCRBV03-01/03-02*01	TCRBV03	TCRBV03-01/03-02	01				TCRBD02-01*01	TCRBD02	TCRBD02-01	01				TCRBJ02-05*01	TCRBJ02	TCRBJ02-05	01				1	6	7	0	2	2	30	46	48	57	63	1	In	VDJ
ACCTTGGAGCTGGGGGACTCGGCCCTTTATCTTTGCGCCAGCAGCTTGACCGGGACCGGAAGATATGAAAAACTGTTTTTTGGCAGT	CASSLTGTGRYEKLFF	2	0.00546448087431694	48	TCRBV05-01*01	TCRBV05	TCRBV05-01	01								TCRBD01,TCRBD02	TCRBD01-01,TCRBD02-01		TCRBJ01-04*01	TCRBJ01	TCRBJ01-04	01				1	8	0	7	3	6	33	48	51	56	64	2	In	VDJ
GAGTCCGCCAGCACCAACCAGACATCTATGTACCTCTGTGCCAGCAGTTTGTCACAGGGGGTATACTATGGCTACACCTTCGGTTCG	CASSLSQGVYYGYTF	1	0.00273224043715847	45	TCRBV28-01*01	TCRBV28	TCRBV28-01	01				TCRBD01-01*01	TCRBD01	TCRBD01-01	01				TCRBJ01-02*01	TCRBJ01	TCRBJ01-02	01				3	3	3	1	3	3	36	50	53	61	64	1	In	VDJ
TCGGCTGCTCCCTCCCAGACATCTGTGTACTTCTGTGCCAGCAGTTACTCGACCGTTGGGCTGAACACTGAAGCTTTCTTTGGACAA	CASSYSTVGLNTEAFF	3	0.00819672131147541	48	TCRBV06-05*01	TCRBV06	TCRBV06-05	01				TCRBD01-01*01	TCRBD01	TCRBD01-01	01				TCRBJ01-01*01	TCRBJ01	TCRBJ01-01	01				0	0	8	0	7	0	33	50	57	-1	61	3	In	VDJ
CGGTCCACAAAGCTGGAGGACTCAGCCATGTACTTCTGTGCCAGCAGTGAAAGGTCTGCTGGGGCCTACGAGCAGTACTTCGGGCCG	CASSERSAGAYEQYF	1	0.00273224043715847	45	TCRBV02-01	TCRBV02	TCRBV02-01				01,03					TCRBD01,TCRBD02	TCRBD01-01,TCRBD02-01		TCRBJ02-07*01	TCRBJ02	TCRBJ02-07	01				2	0	6	2	9	2	36	51	60	-1	64	1	In	VDJ
AAGATCCAGCGCACAGAGCAGGAGGACTCGGCCGTGTATCTCTGTGCCAGCAGCCTCGGCGGGGGATACGAGCAGTACTTCGGGCCG	CASSLGGGYEQYF	1	0.00273224043715847	39	TCRBV07	TCRBV07				TCRBV07-02,TCRBV07-08		TCRBD02-01*01	TCRBD02	TCRBD02-01	01				TCRBJ02-07*01	TCRBJ02	TCRBJ02-07	01				5	1	7	2	4	4	42	54	58	65	66	1	In	VDJ
AAGATCCAGCGCACAGAGCAGCGGGACTCGGCCATGTATCGCTGTGCCAGCAGCTTAGGGGGGGACAGTGAGCAGTTCTTCGGGCCA	CASSLGGDSEQFF	1	0.00273224043715847	39	TCRBV07-06*01	TCRBV07	TCRBV07-06	01				TCRBD01-01*01	TCRBD01	TCRBD01-01	01				TCRBJ02-01*01	TCRBJ02	TCRBJ02-01	01				1	0	0	5	3	9	42	58	61	-1	68	1	In	VDJ
CGGTCCACAAAGCTGGAGGACTCAGCCATGTACTTCTGTGCCACTCAGGGCGGGACAGGGCGGTCCGATGAGCAGTTCTTCGGGCCA	CATQGGTGRSDEQFF	2	0.00546448087431694	45	TCRBV02-01	TCRBV02	TCRBV02-01				01,03	TCRBD01-01*01	TCRBD01	TCRBD01-01	01				TCRBJ02-01*01	TCRBJ02	TCRBJ02-01	01				10	7	0	3	8	8	36	43	51	60	67	2	In	VDJ
ATCCAGCGCACAGAGCAGGAGGACTCGGCCGTGTATCTCTGTGCCAGCAGCTTAGTCCCTTCTAAGGCACCCCAGCATTTTGGTGAT	CASSLVPSKAPQHF	1	0.00273224043715847	42	TCRBV07-02	TCRBV07	TCRBV07-02				01,02					TCRBD01,TCRBD02	TCRBD01-01,TCRBD02-01		TCRBJ01-05*01	TCRBJ01	TCRBJ01-05	01				1	2	5	4	9	10	39	55	64	67	69	1	In	VDJ
AGTGACCAGTGCCCATCCTGAAGACAGCAGCTTCTACATCTGCAGTGCTGAACAGGACCAACTAATGAAAAACTGTTTTTTGGCAGT		1	0.00273224043715847	41	TCRBV20	TCRBV20				TCRBV20-01,TCRBV20-or09_02		TCRBD01-01*01	TCRBD01	TCRBD01-01	01				TCRBJ01-04*01	TCRBJ01	TCRBJ01-04	01				5	2	3	4	2	0	40	49	51	56	58	1	Out	VDJ
AGAGCAAGGGCGACTCGGCTGTGTATCTCTGTGCCAGAAGCTTAGGGTAGCGGGAGTTTTAACTCCTACGAGCAGTACTTCGGGCCG		1	0.00273224043715847	52	TCRBV07-05*01	TCRBV07	TCRBV07-05	01				TCRBD02-01*02	TCRBD02	TCRBD02-01	02				TCRBJ02-07*01	TCRBJ02	TCRBJ02-07	01				0	6	5	2	2	0	29	45	47	56	62	1	Out	VDJ
ACAGAGCAGGGGGACTCGGCCATGTATCTCTGTGCCAGCAGCTTCGGGACTAGCGGGGGGGCTAGAGATACGCAGTATTTTGGCCCA	CASSFGTSGGARDTQYF	1	0.00273224043715847	51	TCRBV07-09*01	TCRBV07	TCRBV07-09	01				TCRBD02-01*01	TCRBD02	TCRBD02-01	01				TCRBJ02-03*01	TCRBJ02	TCRBJ02-03	01				3	4	0	0	1	5	30	44	45	61	65	1	In	VDJ
ACAGTGACCAGTGCCCATCCTGAAGACAGCAGCTTCTACATCTGCAGTGCTAGAGATATCAGTGACACTGAAGCTTTCTTTGGACAA	CSARDISDTEAFF	1	0.00273224043715847	39	TCRBV20	TCRBV20				TCRBV20-01,TCRBV20-or09_02		TCRBD01-01*01	TCRBD01	TCRBD01-01	01				TCRBJ01-01*01	TCRBJ01	TCRBJ01-01	01				0	2	4	5	3	3	42	56	59	62	64	1	In	VDJ
AGCAGCGGGACTCATCCATGTATCGCTGTGCCAGCAGCGACCGGCTTAAGTGCCACAAAGTCGAGCAACGTCCTGACTTTCGGGGCC		1	0.00273224043715847	55	TCRBV07-07*01	TCRBV07	TCRBV07-07	01								TCRBD01,TCRBD02	TCRBD01-01,TCRBD02-01		TCRBJ02-06*01	TCRBJ02	TCRBJ02-06	01				5	24	2	7	0	9	26	-1	38	41	65	1	Out	VDJ
NNNNTGTCGGCTGCTCCCTCCCAGACATCTGTGTACTTCTGTGCCAGCAGTCTAAACTTCAAGTACACTGAAGCTTTCTTTGGACAA	CASSLNFKYTEAFF	3	0.00819672131147541	42	TCRBV06-05*01	TCRBV06	TCRBV06-05	01				TCRBD02-01	TCRBD02	TCRBD02-01				01,02	TCRBJ01-01*01	TCRBJ01	TCRBJ01-01	01				5	6	3	10	4	3	39	51	55	58	64	3	In	VDJ
AAGATCCAGCGCACAGAGCAGGGGGACTCGGCCATGTATCTCTGTGCCAGCAGCTTTACAGCCGGAGGAGGCTACACCTTCGGTTCG	CASSFTAGGGYTF	1	0.00273224043715847	39	TCRBV07-09*01	TCRBV07	TCRBV07-09	01				TCRBD02-01*02	TCRBD02	TCRBD02-01	02				TCRBJ01-02*01	TCRBJ01	TCRBJ01-02	01				3	1	10	1	7	8	42	56	63	68	69	1	In	VDJ
AGAGCAGGGGGACTCGGCCATGTATCTCTGTGCCAGCAGCCCATCTCCGACAGGGTAAGGGCCAAAAACATTCAGTACTTCGGCGCC		1	0.00273224043715847	53	TCRBV07-09*01	TCRBV07	TCRBV07-09	01				TCRBD01-01*01	TCRBD01	TCRBD01-01	01				TCRBJ02-04*01	TCRBJ02	TCRBJ02-04	01				5	5	2	3	8	1	28	40	48	55	60	1	Out	VDJ
AAGATCCAGCGCACAGAGCAGGGGGACTCGGCCATGTATCTCTGTGCCAGCAGCTTGGGACAGTCAGAGACCCAGTACTTCGGGCCA	CASSLGQSETQYF	3	0.00819672131147541	39	TCRBV07-09*01	TCRBV07	TCRBV07-09	01				TCRBD01-01*01	TCRBD01	TCRBD01-01	01				TCRBJ02-05*01	TCRBJ02	TCRBJ02-05	01				3	2	0	5	0	4	42	-1	56	63	65	3	In	VDJ
NNNNTGTCGGCTGCTCCCTCCCAGACATCTGTGTACTTCTGTGCCAGCAGTGATTATGTGTTTAATGAAAAACTGTTTTTTGGCAGT	CASSDYVFNEKLFF	1	0.00273224043715847	42	TCRBV06-01*01	TCRBV06	TCRBV06-01	01				TCRBD02-01	TCRBD02	TCRBD02-01				01,02	TCRBJ01-04*01	TCRBJ01	TCRBJ01-04	01				3	6	5	9	1	4	39	53	54	56	62	1	In	VDJ
ATCCTGTCCTCAGAACCGGGAGACACGGCACTGTATCTCTGCGCCAGCAGAGAGACAGGGTCTAATGAAAAACTGTTTTTTGGCAGT	CASRETGSNEKLFF	3	0.00819672131147541	42	TCRBV23-01*01	TCRBV23	TCRBV23-01	01				TCRBD01-01*01	TCRBD01	TCRBD01-01	01				TCRBJ01-04*01	TCRBJ01	TCRBJ01-04	01				6	1	2	3	3	3	39	50	53	60	61	3	In	VDJ
CTGACGATCCAGCGCACAGAGCAGGAGGACTCGGCCGTGTATCTCTGTGCCAGCAGCTGGGTGGGCTATGGCTACACCTTCGGTTCG	CASSWVGYGYTF	1	0.00273224043715847	36	TCRBV07-02	TCRBV07	TCRBV07-02				01,02					TCRBD01,TCRBD02	TCRBD01-01,TCRBD02-01		TCRBJ01-02*01	TCRBJ01	TCRBJ01-02	01				4	4	0	9	0	4	45	-1	58	61	65	1	In	VDJ
CTGCAGAACTGGAGGATTCTGGAGTTTATTTCTGTGCCAGCAGCCAAGATACGCAGGGGGATTATCAACGAGCAGTACTTCGGGCCG		1	0.00273224043715847	49	TCRBV14-01*01	TCRBV14	TCRBV14-01	01				TCRBD01-01*01	TCRBD01	TCRBD01-01	01				TCRBJ02-07*01	TCRBJ02	TCRBJ02-07	01				0	7	4	1	4	5	32	49	53	60	67	1	Out	VDJ
NNNNTGAAGATCCAGCCCTCAGAACCCAGGGACTCAGCTGTGTACTTCTGTGCCAGCAGCCCGGGCAGGGAGCAGTTCTTCGGGCCA	CASSPGREQFF	1	0.00273224043715847	33	TCRBV12-03/12-04*01	TCRBV12	TCRBV12-03/12-04	01								TCRBD01,TCRBD02	TCRBD01-01,TCRBD02-01		TCRBJ02-01*01	TCRBJ02	TCRBJ02-01	01				6	0	4	4	6	10	48	59	65	-1	69	1	In	VDJ
ATCAATTCCCTGGAGCTTGGTGACTCTGCTGTGTATTTCTGTGCCAGCAGCCAAGGGGACTCCGTTAGGACCCAGTACTTCGGGCCA	CASSQGDSVRTQYF	1	0.00273224043715847	42	TCRBV03-01/03-02*01	TCRBV03	TCRBV03-01/03-02	01				TCRBD02-01	TCRBD02	TCRBD02-01				01,02	TCRBJ02-05*01	TCRBJ02	TCRBJ02-05	01				1	7	0	10	0	7	39	-1	55	61	68	1	In	VDJ
TGGAGTCTGCTGCCTCCTCCCAGACATCTGTATATTTCTGCGCCAGCAGGCGTTGACAGGGCTAACTACGAGCAGTACTTCGGGCCG		1	0.00273224043715847	43	TCRBV10-01*01	TCRBV10	TCRBV10-01	01				TCRBD01-01*01	TCRBD01	TCRBD01-01	01				TCRBJ02-07*01	TCRBJ02	TCRBJ02-07	01				6	4	2	3	5	3	38	49	54	61	65	1	Out	VDJ
TTGGAGCTGGGGGACTCAGCCCTGTACTTCTGTGCCAGCAGCCTACGGGGCAGGGTCTTTACTAGGGATGAGCAGTTCTTCGGGCCA	CASSLRGRVFTRDEQFF	1	0.00273224043715847	51	TCRBV13-01*01	TCRBV13	TCRBV13-01	01								TCRBD01,TCRBD02	TCRBD01-01,TCRBD02-01		TCRBJ02-01*01	TCRBJ02	TCRBJ02-01	01				5	12	4	3	8	8	30	42	50	55	67	1	In	VDJ
CAGCCCTCAGAACCCAGGGACTCAGCTGTGTACTTCTGTGCCAGCCGAGGGGTGGGGGGGCTCACAGATACGCAGTATTTTGGCCCA	CASRGVGGLTDTQYF	1	0.00273224043715847	45	TCRBV12	TCRBV12				TCRBV12-03/12-04,TCRBV12-04		TCRBD02-01*01	TCRBD02	TCRBD02-01	01				TCRBJ02-03*01	TCRBJ02	TCRBJ02-03	01				8	2	9	0	8	2	36	45	53	60	62	1	In	VDJ
CAGCGCACAGAGCAGGAGGACTCCGCCGTGTATCTCTGTGCCAGCAGCTCCTTTGGGGGAACTAATGAAAAACTGTTTTTTGGCAGT	CASSSFGGTNEKLFF	1	0.00273224043715847	45	TCRBV07-08*01	TCRBV07	TCRBV07-08	01								TCRBD01,TCRBD02	TCRBD01-01,TCRBD02-01		TCRBJ01-04*01	TCRBJ01	TCRBJ01-04	01				4	0	6	1	5	1	36	49	54	-1	59	1	In	VDJ
AACCAGACCTCTCTGTACTTCTGTGCCAGCAGCGCAAGAATGGGCTAGCGGGGCGGGTATAGCACAGATACGCAGTATTTTGGCCCA	CASSARMG*RGGYSTDTQYF	1	0.00273224043715847	60	TCRBV27-01*01	TCRBV27	TCRBV27-01	01				TCRBD02-01*01	TCRBD02	TCRBD02-01	01				TCRBJ02-03*01	TCRBJ02	TCRBJ02-03	01				6	7	4	3	12	0	21	32	44	53	60	1	Stop	VDJ
GCCAGCACCAACCAGACATCTATGTACCTCTGTGCCAGCAGTTTGGGGGCCTCTAGCTCTGGGGCCAACGTCCTGACTTTCGGGGCC	CASSLGASSSGANVLTF	1	0.00273224043715847	51	TCRBV28-01*01	TCRBV28	TCRBV28-01	01				TCRBD01-01*01	TCRBD01	TCRBD01-01	01				TCRBJ02-06*01	TCRBJ02	TCRBJ02-06	01				3	6	6	0	0	0	30	-1	44	50	56	1	In	VDJ
TCAGCTACCCGCTCCCAGACATCTGTGTATTTCTGCGCCAGCAGTGAGTCAGGGGGGGTCGGCAATCAGCCCCAGCATTTTGGTGAT	CASSESGGVGNQPQHF	1	0.00273224043715847	48	TCRBV10-02*01	TCRBV10	TCRBV10-02	01				TCRBD02-01*01	TCRBD02	TCRBD02-01	01				TCRBJ01-05*01	TCRBJ01	TCRBJ01-05	01				0	3	9	0	1	2	33	50	51	58	61	1	In	VDJ
ATTCTGGAGTCCGCCAGCACCAACCAGACATCTATGTACCTCTGTGCCAGCAGTTTCGGGCAGGGAGGGGAGCAGTACTTCGGGCCG	CASSFGQGGEQYF	1	0.00273224043715847	39	TCRBV28-01*01	TCRBV28	TCRBV28-01	01				TCRBD02-01*02	TCRBD02	TCRBD02-01	02				TCRBJ02-07*01	TCRBJ02	TCRBJ02-07	01				3	0	9	0	6	7	42	56	62	-1	69	1	In	VDJ
GCTACGAAGCTTGAGGATTCAGCAGTGTATTTTTGTGCCAGCAGCCTCGACAGGCCTAGCTCCTACAATGAGCAGTTCTTCGGGCCA	CASSLDRPSSYNEQFF	1	0.00273224043715847	48	TCRBV16-01*01	TCRBV16	TCRBV16-01	01				TCRBD01-01*01	TCRBD01	TCRBD01-01	01				TCRBJ02-01*01	TCRBJ02	TCRBJ02-01	01				4	5	2	4	2	0	33	46	48	54	59	1	In	VDJ
GAGGAGATTCGGCAGCTTATTTCTGTGCCAGCTCACCACTATAAGCCGAGACGAGGGACTTCGGTGAATGAGCAGTTCTTCGGGCCA		2	0.00546448087431694	58	TCRBV18-01*01	TCRBV18	TCRBV18-01	01				TCRBD02-01	TCRBD02	TCRBD02-01				01,02	TCRBJ02-01*01	TCRBJ02	TCRBJ02-01	01				1	6	0	10	15	7	23	39	54	60	66	2	Out	VDJ
ATCCTGAGGATCCAGCAGGTAGTGCGAGGAGATTCGGCAGCTTATTTCTGTGCCAGCTCGGGGACCTGGGAGCTGTTTTTTGGAGAA	CASSGTWELFF	2	0.00546448087431694	33	TCRBV18-01*01	TCRBV18	TCRBV18-01	01								TCRBD01,TCRBD02	TCRBD01-01,TCRBD02-01		TCRBJ02-02*01	TCRBJ02	TCRBJ02-02	01				6	2	0	7	1	9	48	59	60	65	67	2	In	VDJ
NNNNNNNTGTCGGCTGCTCCCTCCCAGACATCTGTGTACTTCTGTGCCAGCAGTAGCGGACTCCTCGGCGAGCAGTACTTCGGGCCG	CASSSGLLGEQYF	1	0.00273224043715847	39	TCRBV06-05*01	TCRBV06	TCRBV06-05	01				TCRBD02-01	TCRBD02	TCRBD02-01				01,02	TCRBJ02-07*01	TCRBJ02	TCRBJ02-07	01				5	6	1	10	3	6	42	54	57	62	68	1	In	VDJ
TCCACGGAGTCAGGGGACACAGCACTGTATTTCTGTGCCAGCAGCAAAAGACAGCCCTCTGGGGCCAACGTCCTGACTTTCGGGGCC	CASSKRQPSGANVLTF	1	0.00273224043715847	48	TCRBV21-01*01	TCRBV21	TCRBV21-01	01				TCRBD01-01*01	TCRBD01	TCRBD01-01	01				TCRBJ02-06*01	TCRBJ02	TCRBJ02-06	01				2	2	2	5	1	0	33	48	49	54	56	1	In	VDJ
CAGCGCACAGAGCAGGGGGACTCGGCCATGTATCTCTGTGCCAGCAGCTTAGTTTCGGGGAGCACAGATACGCAGTATTTTGGCCCA	CASSLVSGSTDTQYF	1	0.00273224043715847	45	TCRBV07-09*01	TCRBV07	TCRBV07-09	01				TCRBD02-01*01	TCRBD02	TCRBD02-01	01				TCRBJ02-03*01	TCRBJ02	TCRBJ02-03	01				1	0	8	3	3	0	36	52	55	-1	60	1	In	VDJ
CGGCTGCTCCCTCCCAGACATCTGTGTACTTCTGTGCCAGCAGTGGCGGACAGACGGACGAGCACAGATACGCAGTATTTTGGCCCA		1	0.00273224043715847	49	TCRBV06-01*01	TCRBV06	TCRBV06-01	01				TCRBD01-01*01	TCRBD01	TCRBD01-01	01				TCRBJ02-03*01	TCRBJ02	TCRBJ02-03	01				4	7	1	5	2	0	32	45	47	53	60	1	Out	VDJ
GCGCACAGAGCAGGGGGACTCAGCCGCGTATCTCCGTGCCAGCAGCTTAATATAACAGACGAGAACACTGAAGCTTTCTTTGGACAA		1	0.00273224043715847	47	TCRBV07-03*03	TCRBV07	TCRBV07-03	03				TCRBD01-01*01	TCRBD01	TCRBD01-01	01				TCRBJ01-01*01	TCRBJ01	TCRBJ01-01	01				1	4	3	5	4	1	34	50	54	58	62	1	Out	VDJ
CAGAACCGGGAGACACGGCACTGTATCTCTGCGCCAGCACCTCGTGGGACTAGCGGGACGATCTACAATGAGCAGTTCTTCGGGCCA		1	0.00273224043715847	52	TCRBV23-01*01	TCRBV23	TCRBV23-01	01				TCRBD02-01*02	TCRBD02	TCRBD02-01	02				TCRBJ02-01*01	TCRBJ02	TCRBJ02-01	01				7	4	0	3	6	3	29	39	45	58	62	1	Out	VDJ
AGTGCCCATCCTGAAGACAGCAGCTTCTACATCTGCAGTGCTAGGGGGGCGACTAGCATCCCAGCAGATACGCAGTATTTTGGCCCA	CSARGATSIPADTQYF	2	0.00546448087431694	48	TCRBV20	TCRBV20				TCRBV20-01,TCRBV20-or09_02		TCRBD02-01	TCRBD02	TCRBD02-01				01,02	TCRBJ02-03*01	TCRBJ02	TCRBJ02-03	01				3	7	2	7	6	4	33	44	50	57	64	2	In	VDJ
CACAGAGCAGGGGGACTCAGCCGCGTATCTCCGTGCCAGCAGCCCCAGAAAAGGGGGGGTTCGTTCTACGAGCAGTACTTCGGGCCG		1	0.00273224043715847	50	TCRBV07-03*03	TCRBV07	TCRBV07-03	03				TCRBD02-01*01	TCRBD02	TCRBD02-01	01				TCRBJ02-07*01	TCRBJ02	TCRBJ02-07	01				5	6	9	0	9	3	31	43	52	59	65	1	Out	VDJ
CATCCTGAAGACAGCAGCTTCTACATCTGCAGTGCTAGAGATCCGGGGCCCGGGACAGGGGGTCGAGAGACCCAGTACTTCGGGCCA	CSARDPGPGTGGRETQYF	1	0.00273224043715847	54	TCRBV20	TCRBV20				TCRBV20-01,TCRBV20-or09_02		TCRBD01-01*01	TCRBD01	TCRBD01-01	01				TCRBJ02-05*01	TCRBJ02	TCRBJ02-05	01				0	3	0	1	10	4	27	41	51	62	65	1	In	VDJ
ATCAATTCCCTGGAGCTTGGTGACTCTGCTGTGTATTTCTGTGCCAGCAGCAAGGGACAGGGGCAAGATACGCAGTATTTTGGCCCA	CASSKGQGQDTQYF	1	0.00273224043715847	42	TCRBV03-01/03-02*01	TCRBV03	TCRBV03-01/03-02	01				TCRBD01-01*01	TCRBD01	TCRBD01-01	01				TCRBJ02-03*01	TCRBJ02	TCRBJ02-03	01				5	2	0	2	2	5	39	51	53	63	65	1	In	VDJ
ATCCAGCGCACAGAGCAGGGGGACTCGGCCATGTATCTCTGTGCCAGCAGCTTAGGACAGGGGGCCTACGAGCAGTACTTCGGGCCG	CASSLGQGAYEQYF	1	0.00273224043715847	42	TCRBV07-09*01	TCRBV07	TCRBV07-09	01				TCRBD01-01*01	TCRBD01	TCRBD01-01	01				TCRBJ02-07*01	TCRBJ02	TCRBJ02-07	01				1	0	2	1	0	2	39	-1	55	-1	64	1	In	VDJ
GCTCTCTGGAGCTGGGGGACTCAGCTTTGTATTTCTGTGCCAGCAGCGTAAGGGCCTAGGTCGTACAATGAGCAGTTCTTCGGGCCA		1	0.00273224043715847	46	TCRBV09-01*01	TCRBV09	TCRBV09-01	01								TCRBD01,TCRBD02	TCRBD01-01,TCRBD02-01		TCRBJ02-01*01	TCRBJ02	TCRBJ02-01	01				1	9	5	3	0	4	35	-1	50	54	63	1	Out	VDJ
GAGTCCGCCAGCACCAACCAGACATCTATGTACCTCTGTGCCAGCAGTTTATCGGGGGGGGCCGCCGGGGAGCTGTTTTTTGGAGAA	CASSLSGGAAGELFF	1	0.00273224043715847	45	TCRBV28-01*01	TCRBV28	TCRBV28-01	01				TCRBD02-01*01	TCRBD02	TCRBD02-01	01				TCRBJ02-02*01	TCRBJ02	TCRBJ02-02	01				1	4	8	0	0	6	36	-1	52	60	64	1	In	VDJ
AGGTAGTGCGAGGAGATTCGGCAGCTTATTTCTGTGCCAGCTCTCAATGGACTAGCGGGAACCGACTACGAGCAGTACTTCGGGCCG		1	0.00273224043715847	49	TCRBV18-01*01	TCRBV18	TCRBV18-01	01				TCRBD02-01*02	TCRBD02	TCRBD02-01	02				TCRBJ02-07*01	TCRBJ02	TCRBJ02-07	01				6	5	1	3	5	3	32	43	48	60	65	1	Out	VDJ
TCCCTCCCAGACATCTGTGTACTTCTGTGCCAGCAGCACACTACCCACGGGGGGGGACAGGGGAACACTGAAGCTTTCTTTGGACAA		1	0.00273224043715847	56	TCRBV06	TCRBV06				TCRBV06-01,TCRBV06-05,TCRBV06-06		TCRBD01-01*01	TCRBD01	TCRBD01-01	01				TCRBJ01-01*01	TCRBJ01	TCRBJ01-01	01				6	0	0	3	17	1	25	36	53	-1	62	1	Out	VDJ
CAAAAGAACCCGACAGCTTTCTATCTCTGTGCCAGTAGTGCCCCCTACCAAGTTATGGATAGCAATCAGCCCCAGCATTTTGGTGAT	CASSAPYQVMDSNQPQHF	1	0.00273224043715847	54	TCRBV19-01*01	TCRBV19	TCRBV19-01	01								TCRBD01,TCRBD02	TCRBD01-01,TCRBD02-01		TCRBJ01-05*01	TCRBJ01	TCRBJ01-05	01				5	0	1	8	17	0	27	39	56	-1	59	1	In	VDJ
CTACACACCCTGCAGCCAGAAGACTCGGCCCTGTATCTCTGTGCCAGCAGCCTTGGACTAGCCTCTGATACGCAGTATTTTGGCCCA	CASSLGLASDTQYF	1	0.00273224043715847	42	TCRBV04-02*01	TCRBV04	TCRBV04-02	01				TCRBD02-01	TCRBD02	TCRBD02-01				01,02	TCRBJ02-03*01	TCRBJ02	TCRBJ02-03	01				4	4	1	7	2	6	39	52	54	62	66	1	In	VDJ
GGCTGCTCCCTCCCAGACATCTGTGTACTTCTGTGCCAGCAGTACATGCGAGGAATGTAGAAGACCTATGGCTACACCTTCGGTTCG		1	0.00273224043715847	50	TCRBV06	TCRBV06				TCRBV06-01,TCRBV06-05,TCRBV06-06		TCRBD02-01*02	TCRBD02	TCRBD02-01	02				TCRBJ01-02*01	TCRBJ01	TCRBJ01-02	01				5	12	11	1	6	4	31	43	49	53	65	1	Out	VDJ
AGCTTGGTGACTCTGCTGTGTATTTCTGTGCCAGCAGCGGGGAGGATCCCATTCATACATCATAATTCACCCCTCCACTTTGGGAAC		1	0.00273224043715847	55	TCRBV03-01/03-02*01	TCRBV03	TCRBV03-01/03-02	01				TCRBD02-01*02	TCRBD02	TCRBD02-01	02				TCRBJ01-06*02	TCRBJ01	TCRBJ01-06	02				5	16	9	1	1	5	26	38	39	45	61	1	Out	VDJ
AGCACCTTGGAGCTGGGGGACTCGGCCCTTTATCTTTGCGCCGGCAGCTTGCCTAATTATAGCAATCAGCCCCAGCATTTTGGTGAT	CAGSLPNYSNQPQHF	1	0.00273224043715847	45	TCRBV05-01*01	TCRBV05	TCRBV05-01	01				TCRBD02-01	TCRBD02	TCRBD02-01				01,02	TCRBJ01-05*01	TCRBJ01	TCRBJ01-05	01				1	4	4	9	1	0	36	51	52	55	59	1	In	VDJ
CAGCCAGAAGACTCAGCCCTGTATCTCTGCGCCAGCAGCGTACCCGGCTAGAACCACAAAGTCGGGCACGTCCTGACTTTCGGGGCC	CASSVPG*NHKVGHVLTF	1	0.00273224043715847	54	TCRBV04-01*01	TCRBV04	TCRBV04-01	01								TCRBD01,TCRBD02	TCRBD01-01,TCRBD02-01		TCRBJ02-06*01	TCRBJ02	TCRBJ02-06	01				5	0	8	0	24	11	27	39	63	-1	67	1	Stop	VDJ
ACAGAGCAGGGGGACTCAGCCGCGTATCTCCATGCCAGCAGCTTAACCAAAACTAGCGGGCTTAATAATGAGCAGTTCTTCGGGCCA	HASSLTKTSGLNNEQFF	1	0.00273224043715847	51	TCRBV07-03*03	TCRBV07	TCRBV07-03	03				TCRBD02-01	TCRBD02	TCRBD02-01				01,02	TCRBJ02-01*01	TCRBJ02	TCRBJ02-01	01				0	6	3	4	4	7	30	47	51	60	66	1	In	VDJ
GTAGTGCGAGGAGATTCGGCAGCTTATTTCTGTGCCAGCTCACCACGAGGGACAGGGAGGGTGAACACTGAAGCTTTCTTTGGACAA	CASSPRGTGRVNTEAFF	1	0.00273224043715847	51	TCRBV18-01*01	TCRBV18	TCRBV18-01	01				TCRBD01-01*01	TCRBD01	TCRBD01-01	01				TCRBJ01-01*01	TCRBJ01	TCRBJ01-01	01				1	4	0	3	2	0	30	46	48	57	61	1	In	VDJ
CGCACAGAGCAGGGGGACTCGGCCATGTATCTCTGTGCCAGCAGCGTTAGGACAGGAGGATTGGGCAATGAGCAGTTCTTCGGGCCA	CASSVRTGGLGNEQFF	1	0.00273224043715847	48	TCRBV07-09*01	TCRBV07	TCRBV07-09	01				TCRBD01-01*01	TCRBD01	TCRBD01-01	01				TCRBJ02-01*01	TCRBJ02	TCRBJ02-01	01				5	9	1	4	4	6	33	45	49	56	65	1	In	VDJ
AACCTGAGCTCTCTGGAGCTGGGGGACTCAGCTTTGTATTTCTGTGCCAGCAGCGTAGTTGTTGCCCTCGAAGCTTTCTTTGGACAA	CASSVVVALEAFF	3	0.00819672131147541	39	TCRBV09-01*01	TCRBV09	TCRBV09-01	01								TCRBD01,TCRBD02	TCRBD01-01,TCRBD02-01		TCRBJ01-01*01	TCRBJ01	TCRBJ01-01	01				0	4	10	0	5	8	42	58	63	65	69	3	In	VDJ
TCCGCTACCAGCTCCCAGACATCTGTGTACTTCTGTGCCATCAGGCCAGGGACTAGCGGGAGTACCGGGGAGCTGTTTTTTGGAGAA	CAIRPGTSGSTGELFF	1	0.00273224043715847	48	TCRBV10-03*01	TCRBV10	TCRBV10-03	01				TCRBD02-01*02	TCRBD02	TCRBD02-01	02				TCRBJ02-02*01	TCRBJ02	TCRBJ02-02	01				6	1	0	2	4	5	33	44	48	62	63	1	In	VDJ
CCCTGGAGCTTGGTGACTCTGCTGTGTATTTCTGTGCCAGCAGCCAGGGGCTTCCCTTCTTTCTCTGAGACCCAGTACTTCGGGCCA		1	0.00273224043715847	49	TCRBV03-01/03-02*01	TCRBV03	TCRBV03-01/03-02	01				TCRBD01-01*01	TCRBD01	TCRBD01-01	01				TCRBJ02-05*01	TCRBJ02	TCRBJ02-05	01				3	15	7	0	0	5	32	-1	46	51	66	1	Out	VDJ
TCCCTGGAGCTTGGTGACTCTGCTGTGTATTTCTGTGCCAGCAGCTGTCTGTATTTCCATTCCGACAATGAGCAGTTCTTCGGGCCA	CASSCLYFHSDNEQFF	1	0.00273224043715847	48	TCRBV03-01/03-02*01	TCRBV03	TCRBV03-01/03-02	01								TCRBD01,TCRBD02	TCRBD01-01,TCRBD02-01		TCRBJ02-01*01	TCRBJ02	TCRBJ02-01	01				5	5	4	6	12	5	33	45	57	59	64	1	In	VDJ
AGAAGACTCAGCCCTGTATCTCTGCGCCAGCAGCCAACTTGGGGACCCTATAGGACTAAGGTAGGAGAGACCCAGTACTTCGGGCCA		1	0.00273224043715847	59	TCRBV04-01*01	TCRBV04	TCRBV04-01	01				TCRBD02-01	TCRBD02	TCRBD02-01				01,02	TCRBJ02-05*01	TCRBJ02	TCRBJ02-05	01				2	7	1	9	15	4	22	37	52	58	65	1	Out	VDJ
ACAGTGACCAGTGCCCATCCTGAAGACAGCAGCTTCTACATCTGCAGTGCATTCAGCGGAACCTACAATGAGCAGTTCTTCGGGCCA	CSAFSGTYNEQFF	1	0.00273224043715847	39	TCRBV20	TCRBV20				TCRBV20-01,TCRBV20-or09_02		TCRBD02-01	TCRBD02	TCRBD02-01				01,02	TCRBJ02-01*01	TCRBJ02	TCRBJ02-01	01				6	2	6	5	4	2	42	50	54	59	61	1	In	VDJ
AAGATCCAGCCTGCAGAGCTTGGGGACTCGGCCGTGTATCTCTGTGCCAGCAGCTTTTTTTTCACCGGGGAGCTGTTTTTTGGAGAA	CASSFFFTGELFF	2	0.00546448087431694	39	TCRBV11-03*01	TCRBV11	TCRBV11-03	01											TCRBJ02-02*01	TCRBJ02	TCRBJ02-02	01				3	6	0	0	0	4	42	-1	-1	56	62	2	In	VJ
TTGCTGGGGGACTCGGCCCTGTATCTCTGTGCCAGCAGCTCTCACAACCCTGACAGGGGTAGGTACAATGAGCAGTTCTTCGGGCCA	CASSSHNPDRGRYNEQFF	1	0.00273224043715847	54	TCRBV05-05*01	TCRBV05	TCRBV05-05	01				TCRBD01-01*01	TCRBD01	TCRBD01-01	01				TCRBJ02-01*01	TCRBJ02	TCRBJ02-01	01				3	4	2	2	11	4	27	40	51	59	63	1	In	VDJ
ATGAGCCCTGAAGACAGCAGCATATATCTCTGCAGCGTTGAAGGACCTTCGGACGGGAGCTCCTACAATGAGCAGTTCTTCGGGCCA	CSVEGPSDGSSYNEQFF	1	0.00273224043715847	51	TCRBV29-01	TCRBV29	TCRBV29-01				01,02	TCRBD02-01*02	TCRBD02	TCRBD02-01	02				TCRBJ02-01*01	TCRBJ02	TCRBJ02-01	01				1	0	8	2	10	0	30	43	53	-1	59	1	In	VDJ
CACGGAGTCAGGGGACACAGCACTGTATTTCTGTGCCAGCAGCAAAGCTGAGAAGGGTCCCACCAAGAGACCCAGTACTTCGGGCCA		2	0.00546448087431694	50	TCRBV21-01*01	TCRBV21	TCRBV21-01	01								TCRBD01,TCRBD02	TCRBD01-01,TCRBD02-01		TCRBJ02-05*01	TCRBJ02	TCRBJ02-05	01				0	4	5	3	5	0	31	48	53	57	61	2	Out	VDJ
TCGCCCAGCCCCAACCAGACCTCTCTGTACTTCTGTGCCAGCAGTTTAGAGGGGGGCAGGGATAACTATGGCTACACCTTCGGTTCG	CASSLEGGRDNYGYTF	1	0.00273224043715847	48	TCRBV27-01*01	TCRBV27	TCRBV27-01	01								TCRBD01,TCRBD02	TCRBD01-01,TCRBD02-01		TCRBJ01-02*01	TCRBJ01	TCRBJ01-02	01				2	7	5	1	1	1	33	48	49	55	62	1	In	VDJ
ATGAATGTGAGCACTTTGGAGCTGGGGGACTCGGCCCTTTATCTTTGCGCCAGCCAGGAGAACACCGGGGAGCTGTTTTTTGGAGAA	CASQENTGELFF	1	0.00273224043715847	36	TCRBV05-01*01	TCRBV05	TCRBV05-01	01				TCRBD01-01*01	TCRBD01	TCRBD01-01	01				TCRBJ02-02*01	TCRBJ02	TCRBJ02-02	01				7	1	4	4	0	1	45	-1	54	58	59	1	In	VDJ
GAGTCCGCCAGCACCAACCAGACATCTATGTACCTCTGTGCCAGCAGTTTACGGGAGGGTTCGCGAAATGAGCAGTTCTTCGGGCCA	CASSLREGSRNEQFF	1	0.00273224043715847	45	TCRBV28-01*01	TCRBV28	TCRBV28-01	01				TCRBD02-01*02	TCRBD02	TCRBD02-01	02				TCRBJ02-01*01	TCRBJ02	TCRBJ02-01	01				2	7	8	0	0	7	36	-1	51	59	66	1	In	VDJ
AACCTGAGCTCTCTGGAGCTGGGGGACTCAGCTTTGTATTTCTGTGCCAGCAGCGTAGATTCCTTGTATGGCTACACCTTCGGTTCG	CASSVDSLYGYTF	1	0.00273224043715847	39	TCRBV09-01*01	TCRBV09	TCRBV09-01	01				TCRBD02-01	TCRBD02	TCRBD02-01				01,02	TCRBJ01-02*01	TCRBJ01	TCRBJ01-02	01				0	2	4	10	4	5	42	58	62	64	66	1	In	VDJ
CGCACAGAGCAGGAGGACTCCGCCGTGTATCTCTGTGCCAGCAGCTTACAGGGTTGGCCTCCGACCTATGGCTACACCTTCGGTTCG	CASSLQGWPPTYGYTF	1	0.00273224043715847	48	TCRBV07-08*01	TCRBV07	TCRBV07-08	01				TCRBD01-01*01	TCRBD01	TCRBD01-01	01				TCRBJ01-02*01	TCRBJ01	TCRBJ01-02	01				2	12	4	3	0	4	33	-1	48	53	65	1	In	VDJ
AACGCCTTGGAGCTGGACGACTCGGCCCTGTATCTCTGTGCCAGCAGAAGGGACAGGGGGCTGGGAGAGACCCAGTACTTCGGGCCA	CASRRDRGLGETQYF	1	0.00273224043715847	45	TCRBV05-04*01	TCRBV05	TCRBV05-04	01				TCRBD01-01*01	TCRBD01	TCRBD01-01	01				TCRBJ02-05*01	TCRBJ02	TCRBJ02-05	01				5	4	0	0	2	4	36	47	49	61	65	1	In	VDJ
NCTCTGAAGATCCGGTCCACAAAGCTGGAGGACTCAGCCATGTACTTCTGTGCCAGCGGAGAGGGGACTGAAGCTTTCTTTGGACAA	CASGEGTEAFF	1	0.00273224043715847	33	TCRBV02-01	TCRBV02	TCRBV02-01				01,03					TCRBD01,TCRBD02	TCRBD01-01,TCRBD02-01		TCRBJ01-01*01	TCRBJ01	TCRBJ01-01	01				8	0	5	2	4	5	48	57	61	-1	66	1	In	VDJ
TCCACAAAGCTGGAGGACTCAGCCATGTACTTCTGTGCCAGCAGCGCTTACCAGGGACCGGCCGACTATGGCTACACCTTCGGTTCG	CASSAYQGPADYGYTF	1	0.00273224043715847	48	TCRBV02-01	TCRBV02	TCRBV02-01				01,03					TCRBD01,TCRBD02	TCRBD01-01,TCRBD02-01		TCRBJ01-02*01	TCRBJ01	TCRBJ01-02	01				6	6	0	7	9	3	33	44	53	58	64	1	In	VDJ
ATCCGGTCCACAAAGCTGGAGGACTCAGCCATGTACTTCTGTGCCAGCATTAACACCTGGAGCTCCTACGAACAGTACTTCGGGCCG	CASINTWSSYEQYF	1	0.00273224043715847	42	TCRBV02-01	TCRBV02	TCRBV02-01				01,03	TCRBD02-01*02	TCRBD02	TCRBD02-01	02				TCRBJ02-07*01	TCRBJ02	TCRBJ02-07	01				7	10	10	2	9	10	39	49	58	62	72	1	In	VDJ
AGTTCTAAGAAGCTCCTCCTCAGTGACTCTGGCTTCTATCTCTGTGCCTGGATTCAGGGGGCGCGGGATGAGCAGTTCTTCGGGCCA	CAWIQGARDEQFF	1	0.00273224043715847	39	TCRBV30-01*02	TCRBV30	TCRBV30-01	02				TCRBD01-01*01	TCRBD01	TCRBD01-01	01				TCRBJ02-01*01	TCRBJ02	TCRBJ02-01	01				4	5	4	0	2	8	42	52	54	62	67	1	In	VDJ
GAGTCCGCCAGCACCAACCAGACATCTATGTACCTCTGTGCCAGCAGTTTTGGGGGGAAGGAAACCGGGGAGCTGTTTTTTGGAGAA	CASSFGGKETGELFF	1	0.00273224043715847	45	TCRBV28-01*01	TCRBV28	TCRBV28-01	01				TCRBD02-01*01	TCRBD02	TCRBD02-01	01				TCRBJ02-02*01	TCRBJ02	TCRBJ02-02	01				3	6	9	1	1	5	36	50	51	57	63	1	In	VDJ
GCCCTGCAGCCAGAAGACTCAGCCCTGTATCTCTGCGCCAGCAGCCGACAGTGGGGAATGACATACACTGAAGCTTTCTTTGGACAA	CASSRQWGMTYTEAFF	1	0.00273224043715847	48	TCRBV04-01*01	TCRBV04	TCRBV04-01	01				TCRBD01-01*01	TCRBD01	TCRBD01-01	01				TCRBJ01-01*01	TCRBJ01	TCRBJ01-01	01				4	13	2	5	0	3	33	-1	46	51	64	1	In	VDJ
ACATCGGCCCAAAAGAACCCGACAGCTTTCTATCTCTGTGCCAGCACCCCTACCGTTAGCTCCAACTATGGCTACACCTTCGGTTCG	CASTPTVSSNYGYTF	1	0.00273224043715847	45	TCRBV19-01*01	TCRBV19	TCRBV19-01	01				TCRBD02-01	TCRBD02	TCRBD02-01				01,02	TCRBJ01-02*01	TCRBJ01	TCRBJ01-02	01				9	3	5	7	12	2	36	44	56	60	63	1	In	VDJ
CTGAGCTCTCTGGAGCTGGGGGACTCAGCTTTGTATTTCTGTGCCAGCAGCGTATCAGGCTATAACAATGAGCAGTTCTTCGGGCCA	CASSVSGYNNEQFF	1	0.00273224043715847	42	TCRBV09-01*01	TCRBV09	TCRBV09-01	01				TCRBD01-01*01	TCRBD01	TCRBD01-01	01				TCRBJ02-01*01	TCRBJ02	TCRBJ02-01	01				1	5	4	4	1	5	39	54	55	59	64	1	In	VDJ
CTGAAGATCCGGTCCACAAAGCTGGAGGACTCAGCCATGTACTTCTGTGCCAGCAGGGGGCCATCGGGCGAGCAGTACTTCGGGCCG	CASRGPSGEQYF	1	0.00273224043715847	36	TCRBV02-01	TCRBV02	TCRBV02-01				01,03	TCRBD01-01*01	TCRBD01	TCRBD01-01	01				TCRBJ02-07*01	TCRBJ02	TCRBJ02-07	01				6	7	7	0	0	6	45	-1	56	61	68	1	In	VDJ
CAGCGCACAGAGCAGGAGGACTCGGCCGTGTATCTCTGTGCCAGCAGCTCGCTAGCGGGGGGGCCCTACGAGCAGTACTTCGGGCCG	CASSSLAGGPYEQYF	2	0.00546448087431694	45	TCRBV07-02	TCRBV07	TCRBV07-02				01,02	TCRBD02-01*01	TCRBD02	TCRBD02-01	01				TCRBJ02-07*01	TCRBJ02	TCRBJ02-07	01				4	1	4	0	2	2	36	49	51	63	64	2	In	VDJ
GCCTTGGAGCTGGACGACTCGGCCCTGTATCTCTGTGCCAGCAGCTTGGCGCGGCAAAGCTCCTACAATGAGCAGTTCTTTGGGCCA	CASSLARQSSYNEQFF	1	0.00273224043715847	48	TCRBV05-04*01	TCRBV05	TCRBV05-04	01				TCRBD02-01	TCRBD02	TCRBD02-01				01,02	TCRBJ02	TCRBJ02				TCRBJ02-01,TCRBJ02-05		0	27	7	5	1	22	33	49	50	54	81	1	In	VDJ
AGCACCTTGGAGCTGGGGGACTCGGCCCTTTATCTTTGCGCCAGCAGCCCCGACAGGGGGCGAGCAGATACGCAGTATTTTGGCCCA	CASSPDRGRADTQYF	1	0.00273224043715847	45	TCRBV05-01*01	TCRBV05	TCRBV05-01	01				TCRBD01-01*01	TCRBD01	TCRBD01-01	01				TCRBJ02-03*01	TCRBJ02	TCRBJ02-03	01				4	3	2	0	3	4	36	48	51	61	64	1	In	VDJ
TTCTCCCTGATTCTGGAGTCCGCCAGCACCAACCAGACATCTATGTACCTCTGTGCCAGCGGGCCCGGGGAGCTGTTTTTTGGAGAA	CASGPGELFF	2	0.00546448087431694	30	TCRBV28-01*01	TCRBV28	TCRBV28-01	01				TCRBD01-01*01	TCRBD01	TCRBD01-01	01				TCRBJ02-02*01	TCRBJ02	TCRBJ02-02	01				8	0	8	0	0	6	51	-1	60	-1	64	2	In	VDJ
CCAGTGCCCATCCTGAAGACAGCAGCTTCTACATCTGCAGTGCCCGCCGTTTGGGGCGCCTGTAATTCACCCCTCCACTTTGGGAAT		1	0.00273224043715847	46	TCRBV20	TCRBV20				TCRBV20-01,TCRBV20-or09_02		TCRBD01-01*01	TCRBD01	TCRBD01-01	01				TCRBJ01-06*01	TCRBJ01	TCRBJ01-06	01				6	5	7	0	9	6	35	43	52	57	62	1	Out	VDJ
ACGATCCAGCGCACAGAGCAGCGGGACTCGGCCATGTATCGCTGTGCCAGCAGCTTAGGGGGGGACAATGAGCAGTTCTTCGGGCCA	CASSLGGDNEQFF	1	0.00273224043715847	39	TCRBV07-06*01	TCRBV07	TCRBV07-06	01				TCRBD02-01*01	TCRBD02	TCRBD02-01	01				TCRBJ02-01*01	TCRBJ02	TCRBJ02-01	01				1	0	9	1	0	5	42	-1	58	-1	64	1	In	VDJ
TCGCCCAGCCCCAACCAGACCTCTCTGTACTTCTGTGCCAGCAGTCTTACCCGTTGGGCAGGGCCCTATGGCTACACCTTCGGTTCG	CASSLTRWAGPYGYTF	1	0.00273224043715847	48	TCRBV27-01*01	TCRBV27	TCRBV27-01	01				TCRBD01-01*01	TCRBD01	TCRBD01-01	01				TCRBJ01-02*01	TCRBJ01	TCRBJ01-02	01				5	2	4	3	13	4	33	45	58	63	65	1	In	VDJ
ATTCTGGAGTCCGCCAGCACCAACCAGACATCTATGTACCTCTGTGCCAGCAGTTTAGCCAGAAACTATGGCTACACCTTCGGTTCG	CASSLARNYGYTF	1	0.00273224043715847	39	TCRBV28-01*01	TCRBV28	TCRBV28-01	01				TCRBD01-01*01	TCRBD01	TCRBD01-01	01				TCRBJ01-02*01	TCRBJ01	TCRBJ01-02	01				2	1	4	5	2	2	42	57	59	62	63	1	In	VDJ
AGCACCTTGGAGCTGGGGGACTCGGCCCTTTATCTTTGCGCCAGCAGCTTGTACGGGGGGCTCAACTATGGCTACACCTTCGGTTCG	CASSLYGGLNYGYTF	1	0.00273224043715847	45	TCRBV05-01*01	TCRBV05	TCRBV05-01	01				TCRBD02-01*01	TCRBD02	TCRBD02-01	01				TCRBJ01-02*01	TCRBJ01	TCRBJ01-02	01				1	3	8	1	2	2	36	51	53	60	63	1	In	VDJ
GAGCTGGGGGACTCGGCCCTTTATCTTTGCGCCAGCAGCTCGGAGTTGGGCTCGGGGGGCAAATACAATGAGCAGTTCTTCGGGCCA	CASSSELGSGGKYNEQFF	1	0.00273224043715847	54	TCRBV05-01*01	TCRBV05	TCRBV05-01	01				TCRBD02-01*01	TCRBD02	TCRBD02-01	01				TCRBJ02-01*01	TCRBJ02	TCRBJ02-01	01				3	4	8	1	12	4	27	40	52	59	63	1	In	VDJ
ATCCAGCGCACAGAGCAGGAGGACTCCGCCGTGTATCTCTGTGCCAGCAGCTTAGAGCGAGTGGGGGAGACCCAGTACTTCGGGCCA	CASSLERVGETQYF	2	0.00546448087431694	42	TCRBV07-08*01	TCRBV07	TCRBV07-08	01								TCRBD01,TCRBD02	TCRBD01-01,TCRBD02-01		TCRBJ02-05*01	TCRBJ02	TCRBJ02-05	01				1	0	6	2	7	5	39	55	62	-1	66	2	In	VDJ
GCCCAAAAGAACCCGACAGCTTTCTATCTCTGTGCCAGTAGTATGGAGGGGGCGGCATTAGCCAAAAACATTCAGTACTTCGGCGCC	CASSMEGAALAKNIQYF	1	0.00273224043715847	51	TCRBV19-01*01	TCRBV19	TCRBV19-01	01				TCRBD01-01*01	TCRBD01	TCRBD01-01	01				TCRBJ02-04*01	TCRBJ02	TCRBJ02-04	01				3	6	5	0	2	0	30	44	46	53	59	1	In	VDJ
GCCTTGTTGCTGGGGGACTCGGCCCTCTATCTCTGTGCCAGCAGCCCCTATAGACTAGCGGGGGGCCACGAGCAGTACTTCGGGCCG	CASSPYRLAGGHEQYF	2	0.00546448087431694	48	TCRBV05-06*01	TCRBV05	TCRBV05-06	01				TCRBD02-01*01	TCRBD02	TCRBD02-01	01				TCRBJ02-07*01	TCRBJ02	TCRBJ02-07	01				4	2	2	1	7	5	33	45	52	65	67	2	In	VDJ
CAGCTCCCAGACATCTGTGTACTTCTGTGCCATCAGTGGGCTTCGACAGGGGAAGGTTCCGGGGGTGAAAAACTGTTTTTTGGCAGT		1	0.00273224043715847	56	TCRBV10-03*01	TCRBV10	TCRBV10-03	01				TCRBD01-01*01	TCRBD01	TCRBD01-01	01				TCRBJ01-04*01	TCRBJ01	TCRBJ01-04	01				4	13	2	2	6	7	25	38	44	52	65	1	Out	VDJ
TCTGCTGTACCCTCTCAGACATCTGTGTACTTCTGTGCCAGCAGTGACGGAGTCGGCAGGGGTGGCTCTGAAGCTTTCTTTGGACAA	CASSDGVGRGGSEAFF	1	0.00273224043715847	48	TCRBV06-04*01	TCRBV06	TCRBV06-04	01				TCRBD01-01*01	TCRBD01	TCRBD01-01	01				TCRBJ01-01*01	TCRBJ01	TCRBJ01-01	01				2	5	4	2	8	6	33	48	56	62	67	1	In	VDJ
CTGCAGCCAGAAGACTCAGCCCTGTATCTCTGCGCCAGCAGCCAAGGAGGCGGCTTCCCAGTTCATCAGCCCCAGCATTTTGGTGAT	CASSQGGGFPVHQPQHF	1	0.00273224043715847	51	TCRBV04-01*01	TCRBV04	TCRBV04-01	01				TCRBD02-01	TCRBD02	TCRBD02-01				01,02	TCRBJ01-05*01	TCRBJ01	TCRBJ01-05	01				1	11	7	5	3	5	30	46	49	53	64	1	In	VDJ
AGTCCACGGAGTCAGGGGACACAGCACTGTATTTCTGTGCCAGCAGCAAAGAGGGCAGGGGGAATTTACGAGCAGTACTTCGGGCCG		2	0.00546448087431694	46	TCRBV21-01*01	TCRBV21	TCRBV21-01	01				TCRBD01-01*01	TCRBD01	TCRBD01-01	01				TCRBJ02-07*01	TCRBJ02	TCRBJ02-07	01				1	4	4	1	4	4	35	51	55	62	66	2	Out	VDJ
TCGGCTGCTCCCTCCCAGACATCTGTGTACTTCTGTGCCAGCACCCCCTCCGGGGAGGTCTCCTACAATGAGCAGTTCTTCGGGCCA	CASTPSGEVSYNEQFF	1	0.00273224043715847	48	TCRBV06	TCRBV06				TCRBV06-01,TCRBV06-05		TCRBD02-01*02	TCRBD02	TCRBD02-01	02				TCRBJ02-01*01	TCRBJ02	TCRBJ02-01	01				7	1	9	1	9	0	33	43	52	58	59	1	In	VDJ
TCTGCTGTACCCTCTCAGACATCTGTGTACTTCTGTGCCAGCAGTGACTCGACTAGCGGGAGCACAGATACGCAGTATTTTGGCCCA	CASSDSTSGSTDTQYF	1	0.00273224043715847	48	TCRBV06-04*01	TCRBV06	TCRBV06-04	01				TCRBD02-01	TCRBD02	TCRBD02-01				01,02	TCRBJ02-03*01	TCRBJ02	TCRBJ02-03	01				0	0	2	4	0	0	33	-1	50	-1	60	1	In	VDJ
AAGAACCCGACAGCTTTCTATCTCTGTGCCAGTAGTCTCGACCTCCTCGGGGGGACAGACCACACCGGGGAGCTGTTTTTTGGAGAA	CASSLDLLGGTDHTGELFF	2	0.00546448087431694	57	TCRBV19-01*01	TCRBV19	TCRBV19-01	01								TCRBD01,TCRBD02	TCRBD01-01,TCRBD02-01		TCRBJ02-02*01	TCRBJ02	TCRBJ02-02	01				5	3	0	5	15	3	24	36	51	58	61	2	In	VDJ
AGCCCTCAGAACCCAGGGACTCAGCTGTGTACTTCTGTGCCAGCAGTTTAAGGGAGGGCTTGCACAGATACGCAGTATTTTGGCCCA		1	0.00273224043715847	46	TCRBV12	TCRBV12				TCRBV12-03/12-04,TCRBV12-04		TCRBD02-01*02	TCRBD02	TCRBD02-01	02				TCRBJ02-03*01	TCRBJ02	TCRBJ02-03	01				2	3	9	0	1	1	35	50	51	58	61	1	Out	VDJ
ACGGAGTCAGGGGACACAGCACTGTATTTCTGTGCCAGCAGCCCGAGATTAAGCAGGGACTCTGGAAACACCATATATTTTGGAGAG	CASSPRLSRDSGNTIYF	1	0.00273224043715847	51	TCRBV21-01*01	TCRBV21	TCRBV21-01	01				TCRBD01-01*01	TCRBD01	TCRBD01-01	01				TCRBJ01-03*01	TCRBJ01	TCRBJ01-03	01				5	1	4	3	11	0	30	42	53	58	59	1	In	VDJ
CCCAGGGACTCAGCTGTGTACTTCTGTGCCAGCAGTTTAGCGACCACAGCAGACAAAAGTCGGGCCAACGTCCTGACTTTCGGGGCC	CASSLATTADKSRANVLTF	1	0.00273224043715847	57	TCRBV12	TCRBV12				TCRBV12-03/12-04,TCRBV12-04		TCRBD01-01*01	TCRBD01	TCRBD01-01	01				TCRBJ02-06*01	TCRBJ02	TCRBJ02-06	01				0	6	2	6	10	5	24	41	51	55	61	1	In	VDJ
TCTCTGGAGCTGGGGGACTCAGCTTTGTATTTCTGTGCCAGCAGCGTAGTTTTCGGGAGCGGCCAAGAGACCCAGTACTTCGGGCCA	CASSVVFGSGQETQYF	1	0.00273224043715847	48	TCRBV09-01*01	TCRBV09	TCRBV09-01	01				TCRBD02-01*02	TCRBD02	TCRBD02-01	02				TCRBJ02-05*01	TCRBJ02	TCRBJ02-05	01				0	3	8	2	4	1	33	49	53	59	62	1	In	VDJ
TCCTTGGAGCTGGGGGACTCAGCCCTGTACTTCTGTGCCAGCAGCCTTAGGGACAGGGCGCACAATCAGCCCCAGCATTTTGGTGAT	CASSLRDRAHNQPQHF	1	0.00273224043715847	48	TCRBV13-01*01	TCRBV13	TCRBV13-01	01				TCRBD01-01*01	TCRBD01	TCRBD01-01	01				TCRBJ01-05*01	TCRBJ01	TCRBJ01-05	01				5	4	0	3	4	3	33	45	49	58	62	1	In	VDJ
CTCACTCTGGAGTCTGCTGCCTCCTCCCAGACATCTGTATATTTCTGCGCCAGCAGTGAGAACTTCTACGAGCAGTACTTCGGGCCG	CASSENFYEQYF	1	0.00273224043715847	36	TCRBV10-01*01	TCRBV10	TCRBV10-01	01				TCRBD02-01	TCRBD02	TCRBD02-01				01,02	TCRBJ02-07*01	TCRBJ02	TCRBJ02-07	01				2	1	3	10	1	3	45	60	61	64	65	1	In	VDJ
ATCAATTCCCTGGAGCTTAGTGACTCTGCTGTGTATTTCTGTGCCAGCAGCCCTAGGGACGACTCCTACGAGCAGTACTTCGGGCCG	CASSPRDDSYEQYF	1	0.00273224043715847	42	TCRBV03-01/03-02*01	TCRBV03	TCRBV03-01/03-02	01								TCRBD01,TCRBD02	TCRBD01-01,TCRBD02-01		TCRBJ02-07*01	TCRBJ02	TCRBJ02-07	01				4	2	0	7	3	0	39	52	55	60	62	1	In	VDJ
CTGCTCCCTCCCAGACATCTGTGTACTTCTGTGCCAGCAGTGATTTCGACAGGGGGCAAGGGGAACACTGAAGCTTTCTTTGGACAA		1	0.00273224043715847	52	TCRBV06-01*01	TCRBV06	TCRBV06-01	01				TCRBD01-01*01	TCRBD01	TCRBD01-01	01				TCRBJ01-01*01	TCRBJ01	TCRBJ01-01	01				3	5	2	0	4	1	29	43	47	57	62	1	Out	VDJ
ATCCAGCCCTCAGAACCCAGGGACTCAGCTGTGTACTTCTGTGCCAGCACCCCACAGGGTCGTGTCTATGGCTACACCTTCGGTTCG	CASTPQGRVYGYTF	1	0.00273224043715847	42	TCRBV12	TCRBV12				TCRBV12-03/12-04,TCRBV12-04		TCRBD01-01*01	TCRBD01	TCRBD01-01	01				TCRBJ01-02*01	TCRBJ01	TCRBJ01-02	01				7	6	3	3	4	4	39	49	53	59	65	1	In	VDJ
NNNNTGTCGGCTGCTCCCTCCCAGACATCTGTGTACTTCTGTGCCAGCAGTTTAGCCGGGACCGCGCGGGAGCAGTACTTCGGGCCG	CASSLAGTAREQYF	1	0.00273224043715847	42	TCRBV06-05*01	TCRBV06	TCRBV06-05	01								TCRBD01,TCRBD02	TCRBD01-01,TCRBD02-01		TCRBJ02-07*01	TCRBJ02	TCRBJ02-07	01				4	7	0	7	5	7	39	52	57	62	69	1	In	VDJ
CCTGAGCTCTCTGGAGCTGGGGGACTCAGCTTTGTATTTCTGTGCCAGCAGCGCCCAGGGACAGCCGAAGGGGCTTTCTTTGGACAA		1	0.00273224043715847	41	TCRBV09-01*01	TCRBV09	TCRBV09-01	01				TCRBD01-01*01	TCRBD01	TCRBD01-01	01				TCRBJ01-01*01	TCRBJ01	TCRBJ01-01	01				3	8	0	5	4	11	40	53	57	64	72	1	Out	VDJ
CAGCCCTCAGAACCCAGGGACTCAGCTGTGTACTTCTGTGCCAGCACCCTTTCTAGCGGGAGTACAGATACGCAGTATTTTGGCCCA	CASTLSSGSTDTQYF	1	0.00273224043715847	45	TCRBV12	TCRBV12				TCRBV12-03/12-04,TCRBV12-04		TCRBD02-01*02	TCRBD02	TCRBD02-01	02				TCRBJ02-03*01	TCRBJ02	TCRBJ02-03	01				7	1	4	2	6	3	36	46	52	62	63	1	In	VDJ
AAGAACCCGACAGCTTTCTATCTCTGTGCCAGTAGTCCTGACAGGCCCCCGTCCCCGATAGAGGTCTATGAGCAGTACTTCGGGCCG	CASSPDRPPSPIEVYEQYF	1	0.00273224043715847	57	TCRBV19-01*01	TCRBV19	TCRBV19-01	01				TCRBD01-01*01	TCRBD01	TCRBD01-01	01				TCRBJ02-07*01	TCRBJ02	TCRBJ02-07	01				5	24	2	4	3	7	24	36	39	45	69	1	In	VDJ
AGCAGCGGGACTCGGCCATGTATCGCTGTGCCAGCAGCCTATTTCTTGAATCTCACAAGTCGGGCCAACGTCCTGACTTTCGGGGCC		1	0.00273224043715847	55	TCRBV07-06*01	TCRBV07	TCRBV07-06	01								TCRBD01,TCRBD02	TCRBD01-01,TCRBD02-01		TCRBJ02-06*01	TCRBJ02	TCRBJ02-06	01				5	4	3	6	16	5	26	38	54	57	61	1	Out	VDJ
NNNNNNNTGTCGGCTGCTCCCTCCCAAACATCTGTGTACTTCTGTGCCAGCAGTTTGACGGGGTTCCGTGAAGCTTTCTTTGGACAA	CASSLTGFREAFF	1	0.00273224043715847	39	TCRBV06-02/06-03*01	TCRBV06	TCRBV06-02/06-03	01				TCRBD02-01*01	TCRBD02	TCRBD02-01	01				TCRBJ01-01*01	TCRBJ01	TCRBJ01-01	01				4	5	8	3	3	7	42	55	58	63	68	1	In	VDJ
NNNNNNNTGTCGGCTGCTCCCTCCCAGACATCTGTGTACTTCTGTGCCAGCACCGAGGGGGCGCAGAATGAGCAGTTCTTCGGGCCA	CASTEGAQNEQFF	1	0.00273224043715847	39	TCRBV06-05*01	TCRBV06	TCRBV06-05	01				TCRBD01-01*01	TCRBD01	TCRBD01-01	01				TCRBJ02-01*01	TCRBJ02	TCRBJ02-01	01				7	4	5	0	3	7	42	52	55	62	66	1	In	VDJ
TCGGCTGCTCCCTCCCAGACATCTGTGTACTTCTGTGCCAGCAGTGAGGGCGGGGGGCGCGGGAGAGAGACCCAGTACTTCGGGCCA	CASSEGGGRGRETQYF	1	0.00273224043715847	48	TCRBV06-01*01	TCRBV06	TCRBV06-01	01				TCRBD02-01*01	TCRBD02	TCRBD02-01	01				TCRBJ02-05*01	TCRBJ02	TCRBJ02-05	01				3	8	7	1	2	4	33	47	49	57	65	1	In	VDJ
GTGACATCGGCCCAAAAGAACCCGACAGCTTTCTATCTCTGTGCCAGTAGTATAGATAGGATCACAGATACGCAGTATTTTGGCCCA	CASSIDRITDTQYF	1	0.00273224043715847	42	TCRBV19-01*01	TCRBV19	TCRBV19-01	01								TCRBD01,TCRBD02	TCRBD01-01,TCRBD02-01		TCRBJ02-03*01	TCRBJ02	TCRBJ02-03	01				0	1	1	8	2	2	39	56	58	61	62	1	In	VDJ
AGAGCAGGGGGACTCGGCCATGTATCTCTGTGCCAGCAGCTGGCTGGGACAGGGCGATTTAGCAATCAGCCCCAGCATTTTGGTGAT		1	0.00273224043715847	53	TCRBV07-09*01	TCRBV07	TCRBV07-09	01				TCRBD01-01*01	TCRBD01	TCRBD01-01	01				TCRBJ01-05*01	TCRBJ01	TCRBJ01-05	01				4	5	0	3	4	0	28	41	45	54	59	1	Out	VDJ
AGTCCACGGAGTCAGGGGACACAGCACTGTATTTCTGTGCCAGCTGCAAAGAGGGCAGGGGGAATTTACGAGCAGTACTTCGGGCCG		1	0.00273224043715847	46	TCRBV21-01*01	TCRBV21	TCRBV21-01	01				TCRBD01-01*01	TCRBD01	TCRBD01-01	01				TCRBJ02-07*01	TCRBJ02	TCRBJ02-07	01				1	4	4	1	4	4	35	51	55	62	66	1	Out	VDJ
ATCAATTCCCTGGAGCTTGGTGACTCTGCTGTGTATTTCTGTGCCAGCAGCCCGACTAGTTTCTACAATGAGCAGTTCTTCGGGCCA	CASSPTSFYNEQFF	1	0.00273224043715847	42	TCRBV03-01/03-02*01	TCRBV03	TCRBV03-01/03-02	01				TCRBD02-01	TCRBD02	TCRBD02-01				01,02	TCRBJ02-01*01	TCRBJ02	TCRBJ02-01	01				4	3	2	8	1	3	39	52	53	59	62	1	In	VDJ
NNNNTGTCGGCTGCTCCCTCCCAGACATCTGTGTACTTCTGTGCCAGCAGTTTAAACTTCAAGTACACTGAAGCTTTCTTTGGACAA	CASSLNFKYTEAFF	1	0.00273224043715847	42	TCRBV06-05*01	TCRBV06	TCRBV06-05	01				TCRBD02-01	TCRBD02	TCRBD02-01				01,02	TCRBJ01-01*01	TCRBJ01	TCRBJ01-01	01				4	6	3	10	3	3	39	52	55	58	64	1	In	VDJ
CGCACAGAGCAGGGGGACTCGGCCATGTATCTCTGTGCCAGCAGCTTAGACCGTAGCGGAAACTCCTACGAGCAGTACTTCGGGCCG	CASSLDRSGNSYEQYF	1	0.00273224043715847	48	TCRBV07-09*01	TCRBV07	TCRBV07-09	01				TCRBD02-01	TCRBD02	TCRBD02-01				01,02	TCRBJ02-07*01	TCRBJ02	TCRBJ02-07	01				1	3	5	5	4	0	33	49	53	59	62	1	In	VDJ
CAGCCCTCAGAACCCAGGGACTCAGCTGTGTACTTCTGTGCCAGCAGAGCTCAGAGCGGGGGGGCCCACGAGCAGTACTTCGGGCCG	CASRAQSGGAHEQYF	1	0.00273224043715847	45	TCRBV12	TCRBV12				TCRBV12-03/12-04,TCRBV12-04		TCRBD02-01*01	TCRBD02	TCRBD02-01	01				TCRBJ02-07*01	TCRBJ02	TCRBJ02-07	01				6	3	6	0	7	5	36	47	54	64	67	1	In	VDJ
TCCGCTACCAGCTCCCAGACATCTGTGTACTTCTGTGCCATCAGACCGCGCTCGGGACAGGGGAAGGATGAGCAGTTCTTCGGGCCA	CAIRPRSGQGKDEQFF	1	0.00273224043715847	48	TCRBV10-03*01	TCRBV10	TCRBV10-03	01				TCRBD01-01*01	TCRBD01	TCRBD01-01	01				TCRBJ02-01*01	TCRBJ02	TCRBJ02-01	01				6	4	0	2	9	8	33	44	53	63	67	1	In	VDJ
CAAGATCCAGCCTGCAGAGCTTGGGGACTCGGCCGTGTATCTCTGTGCCAGCAGCTTTTTTTCACCGGGGAGCTGTTTTTTGGAGAA		1	0.00273224043715847	38	TCRBV11-03*01	TCRBV11	TCRBV11-03	01											TCRBJ02-02*01	TCRBJ02	TCRBJ02-02	01				3	5	0	0	0	4	43	-1	-1	57	62	1	Out	VJ
CTGGAGTCCGCCAGCACCAACCAGACATCTATGTACCTCTGTGCCAGCAGTTTCTTCCAGGGGCGGAATGAGCAGTTCTTCGGGCCA	CASSFFQGRNEQFF	1	0.00273224043715847	42	TCRBV28-01*01	TCRBV28	TCRBV28-01	01				TCRBD01-01*01	TCRBD01	TCRBD01-01	01				TCRBJ02-01*01	TCRBJ02	TCRBJ02-01	01				3	3	4	2	4	7	39	53	57	63	66	1	In	VDJ
ACATCGGCCCAAAAGAACCCGACAGCTTTCTATCTCTGTGCCAGTAGTCTCACCGCCGGGTCCGGCTACGAGCAGTACTTCGGGCCG	CASSLTAGSGYEQYF	1	0.00273224043715847	45	TCRBV19-01*01	TCRBV19	TCRBV19-01	01				TCRBD02-01	TCRBD02	TCRBD02-01				01,02	TCRBJ02-07*01	TCRBJ02	TCRBJ02-07	01				5	5	8	4	8	3	36	48	56	60	65	1	In	VDJ
NNNNNNNNNNTGTCGGCTGCTCCCTCCCAGACATCTGTGTACTTCTGTGCCAGCAGTTCGAAGGGAAATGAGCAGTTCTTCGGGCCA	CASSSKGNEQFF	1	0.00273224043715847	36	TCRBV06-05*01	TCRBV06	TCRBV06-05	01								TCRBD01,TCRBD02	TCRBD01-01,TCRBD02-01		TCRBJ02-01*01	TCRBJ02	TCRBJ02-01	01				4	0	0	8	4	7	45	58	62	-1	66	1	In	VDJ
GCGTCTGCTGTACCCTCTCAGACATCTGTGTACTTCTGTGCCAGCAGTCTAGCGGGGGGGGCCAACTCCCCGCAGTTCTTCGGGCCA	CASSLAGGANSPQFF	1	0.00273224043715847	45	TCRBV06-04*01	TCRBV06	TCRBV06-04	01				TCRBD02-01*01	TCRBD02	TCRBD02-01	01				TCRBJ02-01*01	TCRBJ02	TCRBJ02-01	01				5	11	4	0	0	12	36	-1	48	60	71	1	In	VDJ
NTGTCGGCTGCTCCCTCCCAGACATCTGTGTACTTCTGTGCCAGCGGGACTAGCGGTTCCCGCTACAATGAGCAGTTCTTCGGGCCA	CASGTSGSRYNEQFF	1	0.00273224043715847	45	TCRBV06-05*01	TCRBV06	TCRBV06-05	01				TCRBD02-01	TCRBD02	TCRBD02-01				01,02	TCRBJ02-01*01	TCRBJ02	TCRBJ02-01	01				8	6	0	5	0	3	36	-1	45	56	62	1	In	VDJ
AGTCCGCCAGCACCAACCAGACATCTATGTACCTCTGTGCCAGCAGTCCTAGGGGGACAGTGAGGCTATGGCTACACCTTCGGTTCG		1	0.00273224043715847	46	TCRBV28-01*01	TCRBV28	TCRBV28-01	01				TCRBD01-01*01	TCRBD01	TCRBD01-01	01				TCRBJ01-02*01	TCRBJ01	TCRBJ01-02	01				5	5	0	5	6	4	35	47	53	60	65	1	Out	VDJ
AAGATCCAGCGCACAGAGCAGCGGGACTCGGCCATGTATCGCTGTGCCAGCAGCTCCGGGACGGATTACGAGCAGTACTTCGGGCCG	CASSSGTDYEQYF	1	0.00273224043715847	39	TCRBV07-06*01	TCRBV07	TCRBV07-06	01								TCRBD01,TCRBD02	TCRBD01-01,TCRBD02-01		TCRBJ02-07*01	TCRBJ02	TCRBJ02-07	01				4	4	0	7	2	4	42	55	57	62	66	1	In	VDJ
GAAGATCCAGCCCTCAGAACCCAGGGACTCAGCTGTGTACTTCTGTGCCAGCCGTACCCCCGTTCGGGGGAGCTGTTTTTTGGAGAA		1	0.00273224043715847	38	TCRBV12-03/12-04*01	TCRBV12	TCRBV12-03/12-04	01								TCRBD01,TCRBD02	TCRBD01-01,TCRBD02-01		TCRBJ02-02*01	TCRBJ02	TCRBJ02-02	01				8	9	3	7	3	8	43	52	55	57	66	1	Out	VDJ
ACCTTGGAGCTGGGGGACTCGGCCCTTTATCTTTGCGCCAGCAGCTTACAATACCGGGACAAAGGGGACATTCAGTACTTCGGCGCC	CASSLQYRDKGDIQYF	1	0.00273224043715847	48	TCRBV05-01*01	TCRBV05	TCRBV05-01	01				TCRBD01-01*01	TCRBD01	TCRBD01-01	01				TCRBJ02-04*01	TCRBJ02	TCRBJ02-04	01				2	6	0	6	8	8	33	47	55	61	67	1	In	VDJ
ACCAGTGCCCATCCTAAAGACAGCAGCTTCTACATCTGCAGTGCTAGAGATAGGGACTGGATAAGCGATGAGCAGTTCTTCGGGCCA	CSARDRDWISDEQFF	1	0.00273224043715847	45	TCRBV20	TCRBV20				TCRBV20-01,TCRBV20-or09_02		TCRBD02-01	TCRBD02	TCRBD02-01				01,02	TCRBJ02-01*01	TCRBJ02	TCRBJ02-01	01				0	9	0	10	2	8	36	50	52	58	67	1	In	VDJ
TGTGACATCGGCCCAAAAGAACCCGACAGCTTTCTATCTCTGTGCCAGTATTCGGGACCCGAGACCGGGGAGCTGTTTTTTGGAGAA		1	0.00273224043715847	41	TCRBV19-01*01	TCRBV19	TCRBV19-01	01								TCRBD01,TCRBD02	TCRBD01-01,TCRBD02-01		TCRBJ02-02*01	TCRBJ02	TCRBJ02-02	01				7	5	0	7	3	5	40	50	53	58	63	1	Out	VDJ
GCCAGCACCAACCAGACATCTATGTACCTCTGTGCCAGCAGCTGGGGACTAGCAGACCACATGGGCGGGGAGCTGTTTTTTGGAGAA	CASSWGLADHMGGELFF	1	0.00273224043715847	51	TCRBV28-01*01	TCRBV28	TCRBV28-01	01				TCRBD02-01	TCRBD02	TCRBD02-01				01,02	TCRBJ02-02*01	TCRBJ02	TCRBJ02-02	01				6	12	0	7	3	7	30	41	44	53	65	1	In	VDJ
NTGTCGGCTGCTCCCTCCCAGACATCTGTGTACTTCTGTGCCAGCAGTTACTCGAGGCCAGACACCTACGAGCAGTACTTCGGGCCG	CASSYSRPDTYEQYF	1	0.00273224043715847	45	TCRBV06-05*01	TCRBV06	TCRBV06-05	01								TCRBD01,TCRBD02	TCRBD01-01,TCRBD02-01		TCRBJ02-07*01	TCRBJ02	TCRBJ02-07	01				0	0	2	6	7	2	36	53	60	-1	64	1	In	VDJ
ACGGAGTCAGGGGACACAGCACTGTATTTCTGTGCCAGCAGGCGTTTCGTAGCTACAGTGCATAATGAAAAACTGTTTTTTGGCAGT	CASRRFVATVHNEKLFF	1	0.00273224043715847	51	TCRBV21-01*01	TCRBV21	TCRBV21-01	01								TCRBD01,TCRBD02	TCRBD01-01,TCRBD02-01		TCRBJ01-04*01	TCRBJ01	TCRBJ01-04	01				6	4	3	5	13	4	30	41	54	58	62	1	In	VDJ
ACAGTGACCAGTGCCCATCCTGAAGACAGCAGCTTCTACATCTGCAGTCCACGACCAATTACCCCCTACGAGCAGTACTTCGGGCCG	CSPRPITPYEQYF	1	0.00273224043715847	39	TCRBV20	TCRBV20				TCRBV20-01,TCRBV20-or09_02						TCRBD01,TCRBD02	TCRBD01-01,TCRBD02-01		TCRBJ02-07*01	TCRBJ02	TCRBJ02-07	01				8	9	2	7	4	2	42	48	52	55	64	1	In	VDJ
GTGACATCGGCCCAAAAGAACCCGACAGCTTTCTATCTCTGTGCCAGTAGTATGGTGACCTACCAAGAGACCCAGTACTTCGGGCCA	CASSMVTYQETQYF	1	0.00273224043715847	42	TCRBV19-01*01	TCRBV19	TCRBV19-01	01								TCRBD01,TCRBD02	TCRBD01-01,TCRBD02-01		TCRBJ02-05*01	TCRBJ02	TCRBJ02-05	01				3	2	2	7	3	0	39	53	56	59	61	1	In	VDJ
AGCACCTTGGAGCTGGGGGACTCGGCCCTTTATCTTTGCGCCAGCAGCTTGGCCCGAAACTATAATTCACCCCTCCACTTTGGGAAC	CASSLARNYNSPLHF	2	0.00546448087431694	45	TCRBV05-01*01	TCRBV05	TCRBV05-01	01								TCRBD01,TCRBD02	TCRBD01-01,TCRBD02-01		TCRBJ01-06*02	TCRBJ01	TCRBJ01-06	02				0	2	2	8	3	3	36	52	55	57	59	2	In	VDJ
CAGACATCTATGTACCTCTGTGCCAGCAGTCCTCGCCGGGGCCTCACCATTGAGGGTAACTGGATGGACGAGCAGTACTTCGGGCCG	CASSPRRGLTIEGNWMDEQYF	1	0.00273224043715847	63	TCRBV28-01*01	TCRBV28	TCRBV28-01	01								TCRBD01,TCRBD02	TCRBD01-01,TCRBD02-01		TCRBJ02-07*01	TCRBJ02	TCRBJ02-07	01				5	25	7	0	7	5	18	30	37	42	67	1	In	VDJ
NNNCTTGGAGATCCAGTCCACGGAGTCAGGGGACACAGCACTGTATTTCTGTGCCAGCACTGGATACACGAGCAGTACTTCGGGCCG		1	0.00273224043715847	32	TCRBV21-01*01	TCRBV21	TCRBV21-01	01								TCRBD01,TCRBD02	TCRBD01-01,TCRBD02-01		TCRBJ02-07*01	TCRBJ02	TCRBJ02-07	01				7	3	1	8	2	5	49	59	61	64	67	1	Out	VDJ
TCCGCCAGCACCAACCAGACATCTATGTACCTCTGTGCCAGCAGTTCCCCCGCGGGACAGTTGAACACTGAAGCTTTCTTTGGACAA	CASSSPAGQLNTEAFF	1	0.00273224043715847	48	TCRBV28-01*01	TCRBV28	TCRBV28-01	01				TCRBD01-01*01	TCRBD01	TCRBD01-01	01				TCRBJ01-01*01	TCRBJ01	TCRBJ01-01	01				4	1	0	5	7	0	33	46	53	60	61	1	In	VDJ
AACCTGAGCTCTCTGGAGCTGGGGGACTCAGCTTTGTATTTCTGTGCCAGCAGCGTAGTTAGGGAAGATACGCAGTATTTTGGCCCA	CASSVVREDTQYF	1	0.00273224043715847	39	TCRBV09-01*01	TCRBV09	TCRBV09-01	01								TCRBD01,TCRBD02	TCRBD01-01,TCRBD02-01		TCRBJ02-03*01	TCRBJ02	TCRBJ02-03	01				0	0	0	8	3	5	42	58	61	-1	65	1	In	VDJ
CTGGAGGATTCTGGAGTTTATTTCTGTGCCAGCAGCCACCCACTTTATATCCGGGACAGGGGCGATCAGCCCCAGCATTTTGGTGAT	CASSHPLYIRDRGDQPQHF	1	0.00273224043715847	57	TCRBV14-01*01	TCRBV14	TCRBV14-01	01				TCRBD01-01*01	TCRBD01	TCRBD01-01	01				TCRBJ01-05*01	TCRBJ01	TCRBJ01-05	01				3	2	0	2	14	5	24	38	52	62	64	1	In	VDJ
AAGATCCGGTCCACAAAGCTGGAGGACTCAGCCATGTACTTCTGTGCCAGCAGTGAAGTCGCGAGGGGGCGGAACCTTTTTGGAGAG	CASSEVARGRNLF	2	0.00546448087431694	39	TCRBV02-01	TCRBV02	TCRBV02-01				01,03	TCRBD01-01*01	TCRBD01	TCRBD01-01	01				TCRBJ01-03*01	TCRBJ01	TCRBJ01-03	01				1	7	5	0	5	18	42	58	63	70	77	2	In	VDJ
ACAGTGACCAGTGCCCATCCTGAAGACAGCAGCTTCTACATCTGCAGTGCTAGGGACACCTACTCCTACGAGCAGTACTTCGGGCCG	CSARDTYSYEQYF	1	0.00273224043715847	39	TCRBV20	TCRBV20				TCRBV20-01,TCRBV20-or09_02		TCRBD01-01*01	TCRBD01	TCRBD01-01	01				TCRBJ02-07*01	TCRBJ02	TCRBJ02-07	01				3	4	1	6	0	0	42	-1	53	58	62	1	In	VDJ
GACCTCTCTGTACTTCTGTGCCAGCAGTCCCCAAAGCAACAGATGGGGGGGTCCCCTTCCTTAGACACTGAAGCTTTCTTTGGACAA		1	0.00273224043715847	65	TCRBV27-01*01	TCRBV27	TCRBV27-01	01				TCRBD02-01*01	TCRBD02	TCRBD02-01	01				TCRBJ01-01*01	TCRBJ01	TCRBJ01-01	01				5	13	9	0	16	3	16	28	44	51	64	1	Out	VDJ
GTGACATCGGCCCAAAAGAACCCGACAGCTTTCTATCTCTGTGCCAGTGGTACTAGCGGAGCCCTCTACGAGCAGTACTTCGGGCCG	CASGTSGALYEQYF	1	0.00273224043715847	42	TCRBV19-01*01	TCRBV19	TCRBV19-01	01				TCRBD02-01	TCRBD02	TCRBD02-01				01,02	TCRBJ02-07*01	TCRBJ02	TCRBJ02-07	01				4	6	4	5	0	3	39	-1	52	59	65	1	In	VDJ
TTGGAGCTGGGGGACTCGGCCCTTTATCTTTGCGCCAGCAGCTTAAAGACTAGCGGGGGGAACACCGGGGAGCTGTTTTTTGGAGAA	CASSLKTSGGNTGELFF	1	0.00273224043715847	51	TCRBV05-01*01	TCRBV05	TCRBV05-01	01				TCRBD02-01*01	TCRBD02	TCRBD02-01	01				TCRBJ02-02*01	TCRBJ02	TCRBJ02-02	01				2	0	2	2	3	1	30	44	47	-1	59	1	In	VDJ
AACGCCTTGTTGCTGGGGGACTCGGCCCTGTATCTCTGTGCCAGCAGCTTGGCCGGACAGGACGCGCGAGGCTACACCTTCGGTTCG	CASSLAGQDARGYTF	1	0.00273224043715847	45	TCRBV05-05*01	TCRBV05	TCRBV05-05	01				TCRBD01-01*01	TCRBD01	TCRBD01-01	01				TCRBJ01-02*01	TCRBJ01	TCRBJ01-02	01				0	8	1	4	2	8	36	52	54	61	69	1	In	VDJ
AGCTCTCTGGAGCTGGGGGACTCAGCTTTGTATTTCTGTGCCAGCAGCGTAGGGTTAGCGGGGGCGGATACGCAGTATTTTGGCCCA	CASSVGLAGADTQYF	1	0.00273224043715847	45	TCRBV09-01*01	TCRBV09	TCRBV09-01	01				TCRBD02-01*01	TCRBD02	TCRBD02-01	01				TCRBJ02-03*01	TCRBJ02	TCRBJ02-03	01				0	2	5	2	3	6	36	52	55	64	66	1	In	VDJ
TGGAGCTTGGTGACTCTGCTGTGTATTTCTGTGCCAGCAGCAAGTGTGTCCCATTTCAGGCTGACCGGGGAGCTGTTTTTTGGAGAA		1	0.00273224043715847	52	TCRBV03-01/03-02*01	TCRBV03	TCRBV03-01/03-02	01				TCRBD01-01*01	TCRBD01	TCRBD01-01	01				TCRBJ02-02*01	TCRBJ02	TCRBJ02-02	01				5	3	4	4	15	5	29	41	56	60	63	1	Out	VDJ
TGCTGTACCCTCTCAGACATCTGTGTACTTCTGTGCCAGCAGCGAAGGGGCGGATCTCTCATGAACACTGAAGCTTTCTTTGGACAA		1	0.00273224043715847	50	TCRBV06-04*01	TCRBV06	TCRBV06-04	01				TCRBD01-01*01	TCRBD01	TCRBD01-01	01				TCRBJ01-01*01	TCRBJ01	TCRBJ01-01	01				6	11	5	2	3	0	31	42	45	50	61	1	Out	VDJ
CAGCGCACAGAGCAGGAGGACTCGGCCGTGTATCTCTGTGCCAGCAGCTTATATGGAGTAATGAACACTGAAGCTTTCTTTGGACAA	CASSLYGVMNTEAFF	1	0.00273224043715847	45	TCRBV07-02	TCRBV07	TCRBV07-02				01,02	TCRBD02-01*02	TCRBD02	TCRBD02-01	02				TCRBJ01-01*01	TCRBJ01	TCRBJ01-01	01				2	3	10	2	3	0	36	51	54	58	61	1	In	VDJ
AGCAACATGAGCCCTGAAGACAGCAGCATATATCTCTGCAGCGTCCCCATAAATGGCGGGAGCATCAATGAGCAGTTCTTCGGGCCA	CSVPINGGSINEQFF	2	0.00546448087431694	45	TCRBV29-01	TCRBV29	TCRBV29-01				01,02	TCRBD02-01*02	TCRBD02	TCRBD02-01	02				TCRBJ02-01*01	TCRBJ02	TCRBJ02-01	01				6	3	7	2	11	6	36	44	55	62	65	2	In	VDJ
ACCAGTGCCCATCCTGAAGACAGCAGCTTCTACATCTGCAGTGCTAGAGCCCCGCGGGGGACCACAGATACGCAGTATTTTGGCCCA	CSARAPRGTTDTQYF	1	0.00273224043715847	45	TCRBV20	TCRBV20				TCRBV20-01,TCRBV20-or09_02		TCRBD02-01*01	TCRBD02	TCRBD02-01	01				TCRBJ02-03*01	TCRBJ02	TCRBJ02-03	01				1	2	7	2	4	2	36	49	53	60	62	1	In	VDJ
CGGTCCACAAAGCTGGAGGACTCAGCCATGTACTTCTGTGCCAGCAGTGGCGCAGGGGTCGGAGTTCGGGAGCTGTTTTTTGGAGAA	CASSGAGVGVRELFF	2	0.00546448087431694	45	TCRBV02-01	TCRBV02	TCRBV02-01				01,03	TCRBD01-01*01	TCRBD01	TCRBD01-01	01				TCRBJ02-02*01	TCRBJ02	TCRBJ02-02	01				4	9	4	2	3	9	36	49	52	58	67	2	In	VDJ
NTGTCGGCTGCTCCCTCCCAGACATCTGTGTACTTCTGTGCCAGCAGTTACTCGGAGGGCCAGGGAAAGGGGCAGTACTTCGGGCCG	CASSYSEGQGKGQYF	1	0.00273224043715847	45	TCRBV06-05*01	TCRBV06	TCRBV06-05	01				TCRBD02-01*02	TCRBD02	TCRBD02-01	02				TCRBJ02-07*01	TCRBJ02	TCRBJ02-07	01				0	12	10	0	0	9	36	-1	53	59	71	1	In	VDJ
GCTGTACCCTCTCAGACATCTGTGTACTTCTGTGCCAGCAGTGACTCGACCGAAGGGGGCAGCTTCGATGAGCAGTTCTTCGGGCCA	CASSDSTEGGSFDEQFF	1	0.00273224043715847	51	TCRBV06-04*01	TCRBV06	TCRBV06-04	01				TCRBD01-01*01	TCRBD01	TCRBD01-01	01				TCRBJ02-01*01	TCRBJ02	TCRBJ02-01	01				0	7	5	0	6	8	30	47	53	60	67	1	In	VDJ
ACGTTGGCGTCTGCTGTACCCTCTCAGACATCTGTGTACTTCTGTGCCAGCAGTGAAGATGAAAAGGGAGAGCAGTTCTTCGGGCCA	CASSEDEKGEQFF	1	0.00273224043715847	39	TCRBV06-04*01	TCRBV06	TCRBV06-04	01								TCRBD01,TCRBD02	TCRBD01-01,TCRBD02-01		TCRBJ02-01*01	TCRBJ02	TCRBJ02-01	01				3	0	0	8	9	10	42	56	65	-1	69	1	In	VDJ
CTCGGCCCTCTATCTCTGTGCCAGCAGCTACCGGTCCGGCCGGGACTAGCGGGAGGGCCGGGCACCGGGGAGCTGTTTTTTGGAGAA		1	0.00273224043715847	65	TCRBV05	TCRBV05				TCRBV05-06,TCRBV05-07		TCRBD02-01*02	TCRBD02	TCRBD02-01	02				TCRBJ02-02*01	TCRBJ02	TCRBJ02-02	01				3	5	0	0	12	4	16	29	41	57	62	1	Out	VDJ
ACGTTGGCGTCTGCTGTACCCTCTCAGACATCTGTGTACTTCTGTGCCAGCAGTGAAGATGAAAAGAGAGAGCAGTTCTTCGGGCCA	CASSEDEKREQFF	1	0.00273224043715847	39	TCRBV06-04*01	TCRBV06	TCRBV06-04	01				TCRBD02-01*02	TCRBD02	TCRBD02-01	02				TCRBJ02-01*01	TCRBJ02	TCRBJ02-01	01				3	1	11	2	9	10	42	56	65	68	69	1	In	VDJ
TCTGCTGTACCCTCTCAGACATCTGTGTACTTCTGTGCCAGCAGTGACCGATCTAGCGGGGGGGCAGATACGCAGTATTTTGGCCCA	CASSDRSSGGADTQYF	1	0.00273224043715847	48	TCRBV06-04*01	TCRBV06	TCRBV06-04	01				TCRBD02-01*01	TCRBD02	TCRBD02-01	01				TCRBJ02-03*01	TCRBJ02	TCRBJ02-03	01				2	0	4	0	4	4	33	48	52	-1	64	1	In	VDJ
CTGCAGCCAGAAGACTCAGCCCTGTATCTCTGCGCCAGCAGCCAAGGGCCGACTAGTAAGGGCACAGATACGCAGTATTTTGGCCCA	CASSQGPTSKGTDTQYF	1	0.00273224043715847	51	TCRBV04-01*01	TCRBV04	TCRBV04-01	01				TCRBD02-01	TCRBD02	TCRBD02-01				01,02	TCRBJ02-03*01	TCRBJ02	TCRBJ02-03	01				1	5	2	8	4	1	30	46	50	56	61	1	In	VDJ
ACTCTGGAGTCAGCTACCAGCTCCCAGACATCTGTGTACTTCTGTGCCATCAGGGGGGGGGTGGACACTGAAGCTTTCTTTGGACAA	CAIRGGVDTEAFF	1	0.00273224043715847	39	TCRBV10-03*01	TCRBV10	TCRBV10-03	01				TCRBD02-01*01	TCRBD02	TCRBD02-01	01				TCRBJ01-01*01	TCRBJ01	TCRBJ01-01	01				6	4	9	0	0	3	42	-1	53	60	64	1	In	VDJ
TCGGCTGCTCCCTCCCAGACATCTGTGTACTTCTGTGCCAGCAGTGAATTTAACAGGCCGGTTTTCGGCGAGCAGTACTTCGGGCCG	CASSEFNRPVFGEQYF	1	0.00273224043715847	48	TCRBV06-01*01	TCRBV06	TCRBV06-01	01				TCRBD01-01*01	TCRBD01	TCRBD01-01	01				TCRBJ02-07*01	TCRBJ02	TCRBJ02-07	01				2	11	3	4	4	6	33	48	52	57	68	1	In	VDJ
GCAGCAAGAAGACTCAGCTGCGTATCTCTGCACCAGCAGCCTTGACGGTTTGTGCACAAAGTGGCCAACGTCCTGACTTTCGGGGCC		1	0.00273224043715847	53	TCRBV01-01*01	TCRBV01	TCRBV01-01	01								TCRBD01,TCRBD02	TCRBD01-01,TCRBD02-01		TCRBJ02-06*01	TCRBJ02	TCRBJ02-06	01				4	16	2	7	2	6	28	41	43	46	62	1	Out	VDJ
AGTCTGCCATCCCCAACCAGACAGCTCTTTACTTCTGTGCCACCTCCTCCGCCGGGGGCGGGCTGGTACGAGCAGTACTTCGGGCCG		1	0.00273224043715847	46	TCRBV24-01*01	TCRBV24	TCRBV24-01	01								TCRBD01,TCRBD02	TCRBD01-01,TCRBD02-01		TCRBJ02-07*01	TCRBJ02	TCRBJ02-07	01				9	7	6	0	9	4	35	44	53	59	66	1	Out	VDJ
ATCCAGCAGGTAGTGCGAGGAGATTCGGCAGCTTATTTCTGTGCCAGCTCACCACGCCAGGGTACCTACGAGCAGTACTTCGGGCCG	CASSPRQGTYEQYF	1	0.00273224043715847	42	TCRBV18-01*01	TCRBV18	TCRBV18-01	01				TCRBD01-01*01	TCRBD01	TCRBD01-01	01				TCRBJ02-07*01	TCRBJ02	TCRBJ02-07	01				1	2	4	3	2	2	39	55	57	62	64	1	In	VDJ
GTGAGCAACATGAGCCCTGAAGACAGCAGCATATATCTCTGCAGCGGAGACAGGGGGCTTGGGGACAATGAGCAGTTCTTCGGGCCA	CSGDRGLGDNEQFF	1	0.00273224043715847	42	TCRBV29-01	TCRBV29	TCRBV29-01				01,02,03	TCRBD01-01*01	TCRBD01	TCRBD01-01	01				TCRBJ02-01*01	TCRBJ02	TCRBJ02-01	01				7	6	2	0	2	5	39	46	48	58	64	1	In	VDJ
CTGGAGTCCGCCAGCACCAACCAGACATCTATGTACCTCTGTGCCAGCAGTTTCCGGGAGGGCCGTAATACGCAGTATTTTGGCCCA	CASSFREGRNTQYF	1	0.00273224043715847	42	TCRBV28-01*01	TCRBV28	TCRBV28-01	01				TCRBD02-01*02	TCRBD02	TCRBD02-01	02				TCRBJ02-03*01	TCRBJ02	TCRBJ02-03	01				3	5	8	0	1	7	39	53	54	62	67	1	In	VDJ
GTGAACGCCTTGTTGCTGGGGGACTCGGCCCTCTATCTCTGTGCCAGCAGCTTGTTTAGGGGGCGGCACGAGCAGTACTTCGGGCCG	CASSLFRGRHEQYF	1	0.00273224043715847	42	TCRBV05-06*01	TCRBV05	TCRBV05-06	01				TCRBD01-01*01	TCRBD01	TCRBD01-01	01				TCRBJ02-07*01	TCRBJ02	TCRBJ02-07	01				1	3	5	0	3	5	39	54	57	64	67	1	In	VDJ
ACCTTGGAGCTGGGGGACTCGGCCCTTTATCTTTGCGCCAGCAGCCTCGAGCAGGGGGCTGCTGGAAACACCATATATTTTGGAGAG	CASSLEQGAAGNTIYF	1	0.00273224043715847	48	TCRBV05-01*01	TCRBV05	TCRBV05-01	01				TCRBD01-01*01	TCRBD01	TCRBD01-01	01				TCRBJ01-03*01	TCRBJ01	TCRBJ01-03	01				4	2	4	0	6	2	33	45	51	59	61	1	In	VDJ
CAGCAAGAAGACTCAGCTGCGTATCTCTGCACCAGCAGTTTCTCACGTTTGTGCCAAAGTCGGGCCGACGTCCTGACTTTCGGGGCC	CTSSFSRLCQSRADVLTF	1	0.00273224043715847	54	TCRBV01-01*01	TCRBV01	TCRBV01-01	01								TCRBD01,TCRBD02	TCRBD01-01,TCRBD02-01		TCRBJ02-06*01	TCRBJ02	TCRBJ02-06	01				6	2	8	0	23	11	27	38	61	65	67	1	In	VDJ
AGGATCCAGCAGGTAGTGCGAGGAGATTCGGCAGCTTATTTCTGTGCCAGCTCATCAGGACAGGGTGAAAAACTGTTTTTTGGCAGT	CASSSGQGEKLFF	1	0.00273224043715847	39	TCRBV18-01*01	TCRBV18	TCRBV18-01	01				TCRBD01-01*01	TCRBD01	TCRBD01-01	01				TCRBJ01-04*01	TCRBJ01	TCRBJ01-04	01				5	0	1	3	3	7	42	54	57	-1	65	1	In	VDJ
CAGCCTGCAGAGCTTGGGGACTCGGCCGTGTATCTCTGTGCCAGCAGCCCCGGACCGTCTGGGGCCAACGTCCTGACTTTCGGGGCC	CASSPGPSGANVLTF	1	0.00273224043715847	45	TCRBV11-03*01	TCRBV11	TCRBV11-03	01								TCRBD01,TCRBD02	TCRBD01-01,TCRBD02-01		TCRBJ02-06*01	TCRBJ02	TCRBJ02-06	01				5	2	1	7	3	1	36	48	51	55	57	1	In	VDJ
ACTGTGAGCAACATGAGCCCTGAAGACAGCAGCATATATCTCTGCAGCGTTGAAGAACGAGGCACAGATACGCAGTATTTTGGCCCA	CSVEERGTDTQYF	1	0.00273224043715847	39	TCRBV29-01	TCRBV29	TCRBV29-01				01,02	TCRBD02-01*02	TCRBD02	TCRBD02-01	02				TCRBJ02-03*01	TCRBJ02	TCRBJ02-03	01				0	0	11	2	2	1	42	56	58	-1	61	1	In	VDJ
CGCACAGAGCAGGAGGACTCCGCCGTGTATCTCTGTGCCAGCAGTTTAGCCCTCCCGGGACAGGGAGGGGAGCAGTACTTCGGGCCG	CASSLALPGQGGEQYF	1	0.00273224043715847	48	TCRBV07-08*01	TCRBV07	TCRBV07-08	01				TCRBD01-01*01	TCRBD01	TCRBD01-01	01				TCRBJ02-07*01	TCRBJ02	TCRBJ02-07	01				0	4	0	3	6	7	33	50	56	65	69	1	In	VDJ
GAACCCAGGGACTCAGCTGTGTATTTTTGTGCTAGTGGTTTGCCCACATACCCGGGACTAGCGGGGGTAGAGCAGTTCTTCGGGCCA	CASGLPTYPGLAGVEQFF	1	0.00273224043715847	54	TCRBV12-05*01	TCRBV12	TCRBV12-05	01				TCRBD02-01*01	TCRBD02	TCRBD02-01	01				TCRBJ02-01*01	TCRBJ02	TCRBJ02-01	01				2	2	0	2	11	10	27	42	53	67	69	1	In	VDJ
CTGATTCTGGAGTCCGCCAGCACCAACCAGACATCTATGTACCTCTGTGCCAGCAGTTCAGTTACAGATACGCAGTATTTTGGCCCA	CASSSVTDTQYF	1	0.00273224043715847	36	TCRBV28-01*01	TCRBV28	TCRBV28-01	01				TCRBD01-01*01	TCRBD01	TCRBD01-01	01				TCRBJ02-03*01	TCRBJ02	TCRBJ02-03	01				4	2	4	5	0	3	45	-1	58	61	63	1	In	VDJ
TGTCGGCTGCTCCCTCCCAAACATCTGTGTACTTCTGTGCCAGCAGTTAGAATTGGGGACAGTAATGAAAAACTGTTTTTTGGCAGT		1	0.00273224043715847	46	TCRBV06-02/06-03*01	TCRBV06	TCRBV06-02/06-03	01				TCRBD01-01*01	TCRBD01	TCRBD01-01	01				TCRBJ01-04*01	TCRBJ01	TCRBJ01-04	01				3	0	0	5	6	4	35	49	55	-1	62	1	Out	VDJ
CGCACAGAGCAGGGGGACTCGGCCATGTATCTCTGTGCCAGCAGCTCATTAGCCGGGACTAGCTACAATGAGCAGTTCTTCGGGCCA	CASSSLAGTSYNEQFF	1	0.00273224043715847	48	TCRBV07-09*01	TCRBV07	TCRBV07-09	01				TCRBD02-01	TCRBD02	TCRBD02-01				01,02	TCRBJ02-01*01	TCRBJ02	TCRBJ02-01	01				4	0	0	8	8	3	33	46	54	-1	62	1	In	VDJ
CCCAAAAGAACCCGACAGCTTTCTATCTCTGTGCCAGTAGTATGGGGGGGTCCGGACTAGCGGCACAATGAGCAGTTCTTCGGGCCA		1	0.00273224043715847	52	TCRBV19-01*01	TCRBV19	TCRBV19-01	01				TCRBD02-01	TCRBD02	TCRBD02-01				01,02	TCRBJ02-01*01	TCRBJ02	TCRBJ02-01	01				3	1	1	5	10	5	29	43	53	63	64	1	Out	VDJ
AAGATCCAGCCCTCAGAACCCAGGGACTCAGCTGTGTACTTCTGTGCCAGTCTCAGGGGTGGCAATCAGCCCCAGCATTTTGGTGAT	CASLRGGNQPQHF	1	0.00273224043715847	39	TCRBV12-03/12-04*01	TCRBV12	TCRBV12-03/12-04	01				TCRBD01-01*01	TCRBD01	TCRBD01-01	01				TCRBJ01-05*01	TCRBJ01	TCRBJ01-05	01				9	2	4	2	3	2	42	50	53	59	61	1	In	VDJ
ACCAGTGCCCATCCTGAAGACAGCAGCTTCTACATCTGCAGTGCCCCCGACGACAGGGGACACGGCCTAGAGCAGTTCTTCGGGCCA	CSAPDDRGHGLEQFF	1	0.00273224043715847	45	TCRBV20	TCRBV20				TCRBV20-01,TCRBV20-or09_02		TCRBD01-01*01	TCRBD01	TCRBD01-01	01				TCRBJ02-01*01	TCRBJ02	TCRBJ02-01	01				6	10	2	2	7	10	36	44	51	59	69	1	In	VDJ
CCTGCAGCCAGAAGACTCGGCCCTGTATCTCTGTGCCAGCAGCGTCCAATGCAAAGGTTGAAAGACCATGGCTACACCTTCGGTTCG		1	0.00273224043715847	50	TCRBV04-02*01	TCRBV04	TCRBV04-02	01								TCRBD01,TCRBD02	TCRBD01-01,TCRBD02-01		TCRBJ01-02*01	TCRBJ01	TCRBJ01-02	01				5	1	2	7	20	6	31	43	63	66	67	1	Out	VDJ
AGCTCCTTGGAGCTGGGGGACTCAGCCCTGTACTTCTGTGCCAGCAAACCCTCCTCTAGCGGGAGATACGAGCAGTACTTCGGGCCG	CASKPSSSGRYEQYF	2	0.00546448087431694	45	TCRBV13-01*01	TCRBV13	TCRBV13-01	01				TCRBD02-01*02	TCRBD02	TCRBD02-01	02				TCRBJ02-07*01	TCRBJ02	TCRBJ02-07	01				7	1	4	2	9	4	36	46	55	65	66	2	In	VDJ
GCTGCTCCCTCCCAGACATCTGTGTACTTCTGTGTCAGCAGTTACTCGTCCGGGGTCCCGGGCACCGGGGAGCTGTTTTTTGGAGAA	CVSSYSSGVPGTGELFF	1	0.00273224043715847	51	TCRBV06	TCRBV06				TCRBV06-05,TCRBV06-06		TCRBD02-01*01	TCRBD02	TCRBD02-01	01				TCRBJ02-02*01	TCRBJ02	TCRBJ02-02	01				0	7	8	3	3	4	30	47	50	55	62	1	In	VDJ
GAGTTGGCTGCTCCCTCCCAGACATCTGTGTACTTCTGTGCCAGCAGTTACGAGGACAGGGCTTACAATGAGCAGTTCTTCGGGCCA	CASSYEDRAYNEQFF	1	0.00273224043715847	45	TCRBV06-06*01	TCRBV06	TCRBV06-06	01				TCRBD01-01*01	TCRBD01	TCRBD01-01	01				TCRBJ02-01*01	TCRBJ02	TCRBJ02-01	01				2	2	1	3	2	4	36	51	53	61	63	1	In	VDJ
TCCGCCAGCACCAACCAGACATCTATGTACCTCTGTGCCAGCAGTTTATCCGGGACAGGCCTCACCGGGGAGCTGTTTTTTGGAGAA	CASSLSGTGLTGELFF	1	0.00273224043715847	48	TCRBV28-01*01	TCRBV28	TCRBV28-01	01				TCRBD01-01*01	TCRBD01	TCRBD01-01	01				TCRBJ02-02*01	TCRBJ02	TCRBJ02-02	01				1	3	0	4	2	4	33	49	51	59	62	1	In	VDJ
AACGCCTTGGAGCTGGACGACTCGGCCCTGTATCTCTGTGCCAGCAGCTTTCCGACAGGTGGCACCGGGGAGCTGTTTTTTGGAGAA	CASSFPTGGTGELFF	1	0.00273224043715847	45	TCRBV05-04*01	TCRBV05	TCRBV05-04	01				TCRBD01-01*01	TCRBD01	TCRBD01-01	01				TCRBJ02-02*01	TCRBJ02	TCRBJ02-02	01				2	3	2	4	3	4	36	50	53	59	62	1	In	VDJ
TCCGCTACCCGCTCCCAGACATCTGTGTATTTCTGCGCCAGCAGTGAGTCAGGGGGGGTCGGCAATCAGCCCCAGCATTTTGGTGAT	CASSESGGVGNQPQHF	1	0.00273224043715847	48	TCRBV10-02*01	TCRBV10	TCRBV10-02	01				TCRBD02-01*01	TCRBD02	TCRBD02-01	01				TCRBJ01-05*01	TCRBJ01	TCRBJ01-05	01				0	3	9	0	1	2	33	50	51	58	61	1	In	VDJ
GTCGGCTGCTCCCTCCCAGACATCTGTGTACTTCTGTGCCAGCAGTTACTCAGCCGGGACTGGTTCTACGAGCAGTACTTCGGGCCG		1	0.00273224043715847	47	TCRBV06-05*01	TCRBV06	TCRBV06-05	01				TCRBD02-01	TCRBD02	TCRBD02-01				01,02	TCRBJ02-07*01	TCRBJ02	TCRBJ02-07	01				0	4	0	10	4	3	34	51	55	61	65	1	Out	VDJ
ATCAATTCCCTGGAGCTTGGTGACTCTGCTGTGTATTTCTGTGCCAGCAGCCGTGGGGACAGGGACTACGAGCAGTACTTCGGGCCG	CASSRGDRDYEQYF	1	0.00273224043715847	42	TCRBV03-01/03-02*01	TCRBV03	TCRBV03-01/03-02	01				TCRBD01-01*01	TCRBD01	TCRBD01-01	01				TCRBJ02-07*01	TCRBJ02	TCRBJ02-07	01				4	1	0	3	3	3	39	52	55	64	65	1	In	VDJ
NNNNTGTCGGCTGCTCCCTCCCAGACATCTGTGTACTTCTGTGCCAGCAGTGAGGGACCCACTCAAGAGACCCAGTACTTCGGGCCA	CASSEGPTQETQYF	2	0.00546448087431694	42	TCRBV06-01*01	TCRBV06	TCRBV06-01	01								TCRBD01,TCRBD02	TCRBD01-01,TCRBD02-01		TCRBJ02-05*01	TCRBJ02	TCRBJ02-05	01				3	5	0	7	0	2	39	-1	53	58	63	2	In	VDJ
TTGAAGCTGGGGGACTCGGCCCTTTATCTTTGCGCCAGCAGCATAGCTTATAGCGGCGGGGGGATGGATACGCAGTATTTTGGCCCA	CASSIAYSGGGMDTQYF	1	0.00273224043715847	51	TCRBV05-01*01	TCRBV05	TCRBV05-01	01				TCRBD02-01*01	TCRBD02	TCRBD02-01	01				TCRBJ02-03*01	TCRBJ02	TCRBJ02-03	01				4	3	7	1	13	6	30	42	55	63	66	1	In	VDJ
CACTCTGGAGTCCGCTACCAGCTCCCAGACATCTGTGTACTTCTGTGCCATCAGGGGGGGGTGGACACTGAAGCTTTCTTTGGACAA		1	0.00273224043715847	38	TCRBV10-03*01	TCRBV10	TCRBV10-03	01				TCRBD02-01*01	TCRBD02	TCRBD02-01	01				TCRBJ01-01*01	TCRBJ01	TCRBJ01-01	01				6	3	9	0	0	3	43	-1	54	61	64	1	Out	VDJ
CGGTCCACAAAGCTGGAGGACTCAGCCATGTACTTCTGTGCCAGCGCAGCCCTAGCGGGAGGTCGGTACGAGCAGTACTTCGGGCCG	CASAALAGGRYEQYF	1	0.00273224043715847	45	TCRBV02-01	TCRBV02	TCRBV02-01				01,03	TCRBD02-01*02	TCRBD02	TCRBD02-01	02				TCRBJ02-07*01	TCRBJ02	TCRBJ02-07	01				8	4	4	1	6	4	36	45	51	62	66	1	In	VDJ
TGGAGCTTGGTGACTCTGCTGTGTATTTCTGTGCCAGCAGCAACAGAAGTCCCATTTGCAAAGAAAAACATTCAGTACTTCGGCGCC		1	0.00273224043715847	52	TCRBV03-01/03-02*01	TCRBV03	TCRBV03-01/03-02	01				TCRBD01-01*01	TCRBD01	TCRBD01-01	01				TCRBJ02-04*01	TCRBJ02	TCRBJ02-04	01				5	17	3	5	1	4	29	41	42	46	63	1	Out	VDJ
TGGAGCTTGGTGACTCTGCTGTGTATTTCTGTGCCAGCAGCTGGCAGGGTCCCATTGCAAAGAAAAAACATTCAGTACTTCGGCGCC		1	0.00273224043715847	52	TCRBV03-01/03-02*01	TCRBV03	TCRBV03-01/03-02	01				TCRBD01-01*01	TCRBD01	TCRBD01-01	01				TCRBJ02-04*01	TCRBJ02	TCRBJ02-04	01				5	14	4	3	3	4	29	41	44	49	63	1	Out	VDJ
ATTCCCTGGAGCTTGGTGACTCTGCTGTGTATTTCTGTGCCAGCAGCCTCAAGTTTCTCTTTCTCTGAGACCCAGTACTTCGGGCCA		1	0.00273224043715847	46	TCRBV03-01/03-02*01	TCRBV03	TCRBV03-01/03-02	01								TCRBD01,TCRBD02	TCRBD01-01,TCRBD02-01		TCRBJ02-05*01	TCRBJ02	TCRBJ02-05	01				4	15	4	6	1	5	35	48	49	51	66	1	Out	VDJ
CAGCGCACAGAGCAGGGGGACTCGGCCATGTATCTCTGTGCCAGCAGGGGGGTCAACGCGGACACCGGGGAGCTGTTTTTTGGAGAA	CASRGVNADTGELFF	1	0.00273224043715847	45	TCRBV07-09*01	TCRBV07	TCRBV07-09	01								TCRBD01,TCRBD02	TCRBD01-01,TCRBD02-01		TCRBJ02-02*01	TCRBJ02	TCRBJ02-02	01				6	9	6	1	0	3	36	-1	47	52	61	1	In	VDJ
AGCACCTTGGAGCTGGGGGACTCGGCCCTTTATCTTTGCGCCAGCACACCCGGGGCGTCCCCCTCCTACGAGCAGTACTTCGGGCCG	CASTPGASPSYEQYF	1	0.00273224043715847	45	TCRBV05-01*01	TCRBV05	TCRBV05-01	01								TCRBD01,TCRBD02	TCRBD01-01,TCRBD02-01		TCRBJ02-07*01	TCRBJ02	TCRBJ02-07	01				6	6	7	0	5	0	36	46	51	56	62	1	In	VDJ
ACGGAGTCAGGGGACACAGCACTGTATTTCTGTGCCAGCAGCAAATAGGCAAGGACAGGTGAGTACAATGAGCAGTTCTTCGGGCCA	CASSK*ARTGEYNEQFF	1	0.00273224043715847	51	TCRBV21-01*01	TCRBV21	TCRBV21-01	01				TCRBD01-01*01	TCRBD01	TCRBD01-01	01				TCRBJ02-01*01	TCRBJ02	TCRBJ02-01	01				2	4	1	4	7	4	30	45	52	59	63	1	Stop	VDJ
NNNNTGTCGGCTGCTCCCTCCCAGACATCTGTGTACTTCTGTGCCAGCGGCGGGACAGGGCCCTACAATGAGCAGTTCTTCGGGCCA	CASGGTGPYNEQFF	2	0.00546448087431694	42	TCRBV06-05*01	TCRBV06	TCRBV06-05	01				TCRBD01-01*01	TCRBD01	TCRBD01-01	01				TCRBJ02-01*01	TCRBJ02	TCRBJ02-01	01				8	1	0	3	3	2	39	48	51	60	61	2	In	VDJ
TCTGCCAGGCCCTCACATACCTCTCAGTACCTCTGTGCCAGCAGAGGACGCGCGAGCTCCTATAATTCACCCCTCCACTTTGGGAAC	CASRGRASSYNSPLHF	1	0.00273224043715847	48	TCRBV25-01*01	TCRBV25	TCRBV25-01	01								TCRBD01,TCRBD02	TCRBD01-01,TCRBD02-01		TCRBJ01-06*02	TCRBJ01	TCRBJ01-06	02				6	7	1	7	1	0	33	44	45	49	56	1	In	VDJ
ATCCAGCCCTCAGAACCCAGGGACTCAGCTGTGTACTTCTGTGCCAGCAGCACCGAGGGACACCGTCAGCCCCAGCATTTTGGTGAT	CASSTEGHRQPQHF	1	0.00273224043715847	42	TCRBV12	TCRBV12				TCRBV12-03/12-04,TCRBV12-04		TCRBD01-01*01	TCRBD01	TCRBD01-01	01				TCRBJ01-05*01	TCRBJ01	TCRBJ01-05	01				6	3	0	6	6	6	39	50	56	62	65	1	In	VDJ
GCTACCCGCTCCCAGACATCTGTGTATTTCTGCGCCAGCAGTGATTACCCCGGGACAGGGGTTGACTATGGCTACACCTTCGGTTCG	CASSDYPGTGVDYGYTF	1	0.00273224043715847	51	TCRBV10-02*01	TCRBV10	TCRBV10-02	01				TCRBD01-01*01	TCRBD01	TCRBD01-01	01				TCRBJ01-02*01	TCRBJ01	TCRBJ01-02	01				3	3	0	2	7	3	30	44	51	61	64	1	In	VDJ
TCAGGGGACACAGCACTGTATTTCTGTGCCAGCAGCGCCCAGGGGTAGCGGGAGGGCCACTCCTACAATGAGCAGTTCTTCGGGCCA	CASSAQG*REGHSYNEQFF	1	0.00273224043715847	57	TCRBV21-01*01	TCRBV21	TCRBV21-01	01				TCRBD02-01*02	TCRBD02	TCRBD02-01	02				TCRBJ02-01*01	TCRBJ02	TCRBJ02-01	01				5	3	5	0	9	0	24	36	45	56	59	1	Stop	VDJ
CTGGAGCTTGGTGACTCTGCTGTGTATTTCTGTGCCAGAGCCCTCGTCATCCCATTTTGGCATCATCAGCCCCAGCATTTTGGTGAT	CARALVIPFWHHQPQHF	1	0.00273224043715847	51	TCRBV03-01/03-02*01	TCRBV03	TCRBV03-01/03-02	01								TCRBD01,TCRBD02	TCRBD01-01,TCRBD02-01		TCRBJ01-05*01	TCRBJ01	TCRBJ01-05	01				9	3	9	0	20	5	30	38	58	61	64	1	In	VDJ
ATCAATTCCCTGGAGCTTGGTGACTCTGCTGTGTATTTCTGTGCCAGCAGCCCGAGACAGGGTAGAGATACGCAGTATTTTGGCCCA	CASSPRQGRDTQYF	1	0.00273224043715847	42	TCRBV03-01/03-02*01	TCRBV03	TCRBV03-01/03-02	01				TCRBD01-01*01	TCRBD01	TCRBD01-01	01				TCRBJ02-03*01	TCRBJ02	TCRBJ02-03	01				4	3	2	3	3	5	39	52	55	62	65	1	In	VDJ
CGGTCCACAAAGCTGGAGGACTCAGCCATGTACTTCTGTGCCAGCAGTGAATTTTTAGACAGGGGTACTGAAGCTTTCTTTGGACAA	CASSEFLDRGTEAFF	1	0.00273224043715847	45	TCRBV02-01	TCRBV02	TCRBV02-01				01,03	TCRBD01-01*01	TCRBD01	TCRBD01-01	01				TCRBJ01-01*01	TCRBJ01	TCRBJ01-01	01				2	1	2	2	6	5	36	51	57	65	66	1	In	VDJ
TCCAGTCCACGGAGTCAGGGGACACAGCACTGTATTTCTGTGCCAGCACCAAAAACAACTCATAGCCATAGCTACACCTTCGGTTCG		1	0.00273224043715847	43	TCRBV21-01*01	TCRBV21	TCRBV21-01	01				TCRBD02-01	TCRBD02	TCRBD02-01				01,02	TCRBJ01-02*01	TCRBJ01	TCRBJ01-02	01				2	4	5	7	9	9	38	53	62	66	70	1	Out	VDJ
AGATCCAGCGCACAGAGCAGCGGGACTCGGCCATGTATCGCTGTGCCAGCAGCTTAGAACAGGGACTATGGCTACACCTTCGGTTCG		1	0.00273224043715847	40	TCRBV07-06*01	TCRBV07	TCRBV07-06	01				TCRBD01-01*01	TCRBD01	TCRBD01-01	01				TCRBJ01-02*01	TCRBJ01	TCRBJ01-02	01				1	0	3	3	1	3	41	57	58	-1	64	1	Out	VDJ
ACCAGTGCCCATCCTGAAGACAGCAGCTTCTACATCTGCAGTGCTATTAGGGGCAACCGGGCGGATCAGCCCCAGCATTTTGGTGAT	CSAIRGNRADQPQHF	1	0.00273224043715847	45	TCRBV20	TCRBV20				TCRBV20-01,TCRBV20-or09_02		TCRBD01-01*01	TCRBD01	TCRBD01-01	01				TCRBJ01-05*01	TCRBJ01	TCRBJ01-05	01				4	11	5	2	2	5	36	46	48	53	64	1	In	VDJ
AGTCCGCCAGCACCAACCAGACATCTATGTACCTCTGTGCCAGCAGTCCTAGGGGGACAATGAGGCTATGGCTACACCTTCGGTTCG		1	0.00273224043715847	46	TCRBV28-01*01	TCRBV28	TCRBV28-01	01				TCRBD01-01*01	TCRBD01	TCRBD01-01	01				TCRBJ01-02*01	TCRBJ01	TCRBJ01-02	01				5	6	0	6	6	4	35	47	53	59	65	1	Out	VDJ
ATCCAGCGCACAGAGCAGGAGGACTCGGCCGTGTATCTCTGTGCCAGCAGCCCCCAGTGGAGTGGCGGAGAGGTGTATTTTGGCCCA	CASSPQWSGGEVYF	1	0.00273224043715847	42	TCRBV07-02	TCRBV07	TCRBV07-02				01,02	TCRBD02-01	TCRBD02	TCRBD02-01				01,02	TCRBJ02-03*01	TCRBJ02	TCRBJ02-03	01				5	6	7	5	13	14	39	51	64	68	74	1	In	VDJ
GAGTCGCCCAGCCCCAACCAGACCTCTCTGTACTTCTGTGCCAGCAGTCCAAGGACAGGCTTCAACACTGAAGCTTTCTTTGGACAA	CASSPRTGFNTEAFF	1	0.00273224043715847	45	TCRBV27-01*01	TCRBV27	TCRBV27-01	01				TCRBD01-01*01	TCRBD01	TCRBD01-01	01				TCRBJ01-01*01	TCRBJ01	TCRBJ01-01	01				5	4	1	4	4	2	36	48	52	59	63	1	In	VDJ
AGTGCCCATCCTGAAGACAGCAGCTTCTACATCTGCAGTGCTAGAGCCAGACGGGGGATCAATAACTATGGCTACACCTTCGGTTCG	CSARARRGINNYGYTF	1	0.00273224043715847	48	TCRBV20	TCRBV20				TCRBV20-01,TCRBV20-or09_02		TCRBD02-01*01	TCRBD02	TCRBD02-01	01				TCRBJ01-02*01	TCRBJ01	TCRBJ01-02	01				1	5	8	2	5	1	33	46	51	57	62	1	In	VDJ
CAAAGCTGGAGGACTCAGCCATGTACTTCTGTGCCAGTCCGAACGGGCAATCAGCGACCTCGGTAATCGCCCCAGCATTTTGGTGAT		1	0.00273224043715847	52	TCRBV02-01	TCRBV02	TCRBV02-01				01,03					TCRBD01,TCRBD02	TCRBD01-01,TCRBD02-01		TCRBJ01-05*01	TCRBJ01	TCRBJ01-05	01				9	20	8	0	7	9	29	37	44	48	68	1	Out	VDJ
AGATCCAGCGCACAGAGCAGCGGGACTCGGCCATGTATCGCTGTGCCAGCGCTCCTCGATCGTTCCTACGAGCAGTACTTCGGGCCG		1	0.00273224043715847	40	TCRBV07-06*01	TCRBV07	TCRBV07-06	01								TCRBD01,TCRBD02	TCRBD01-01,TCRBD02-01		TCRBJ02-07*01	TCRBJ02	TCRBJ02-07	01				8	4	2	8	7	1	41	50	57	59	63	1	Out	VDJ
TCCCTGATTCTGGAGTCCGCCAGCACCAACCAGACATCTATGTACCTCTGTGCCAGCAGTTTCGCCAGTGAGCAGTTCTTCGGGCCA	CASSFASEQFF	1	0.00273224043715847	33	TCRBV28-01*01	TCRBV28	TCRBV28-01	01				TCRBD01-01*01	TCRBD01	TCRBD01-01	01				TCRBJ02-01*01	TCRBJ02	TCRBJ02-01	01				3	0	4	5	3	9	48	62	65	-1	68	1	In	VDJ
TGGAGCTGGGGGACTCGGCCCTTTATCTTTGCGCCAGCAGCTTGGCCACCGGACTCCAGCTCCTACAATGAGCAGTTCTTCGGGCCA		1	0.00273224043715847	52	TCRBV05-01*01	TCRBV05	TCRBV05-01	01				TCRBD02-01	TCRBD02	TCRBD02-01				01,02	TCRBJ02-01*01	TCRBJ02	TCRBJ02-01	01				0	4	1	10	5	0	29	45	50	55	59	1	Out	VDJ
ATCCAGCCTGCAGAGCTTGAGGACTCGGCCGTGTATCTCTGTGCCAGCAGCCACCAGGGCGGTCCCTACGAGCAGTACTTCGGGCCG	CASSHQGGPYEQYF	1	0.00273224043715847	42	TCRBV11	TCRBV11				TCRBV11-02,TCRBV11-03		TCRBD01-01*01	TCRBD01	TCRBD01-01	01				TCRBJ02-07*01	TCRBJ02	TCRBJ02-07	01				5	5	4	3	3	2	39	51	54	59	64	1	In	VDJ
TCACCAGGCCTGGGGGACGCAGCCATGTACCTGTGTGCCACCAGCAGAGATTACCCGACAGGGTCGAGGTGGGCTTTCTTTGGACAA	CATSRDYPTGSRWAFF	1	0.00273224043715847	48	TCRBV15-01*02	TCRBV15	TCRBV15-01	02				TCRBD01-01*01	TCRBD01	TCRBD01-01	01				TCRBJ01-01*01	TCRBJ01	TCRBJ01-01	01				0	9	2	3	6	11	33	50	56	63	72	1	In	VDJ
GAGTCCGCCAGCACCAACCAGACATCTATGTACCTCTGTGCCAGCAGTTCCTACTTCTTCCCCACAGATACGCAGTATTTTGGCCCA	CASSSYFFPTDTQYF	1	0.00273224043715847	45	TCRBV28-01*01	TCRBV28	TCRBV28-01	01				TCRBD02-01	TCRBD02	TCRBD02-01				01,02	TCRBJ02-03*01	TCRBJ02	TCRBJ02-03	01				4	7	3	10	3	2	36	49	52	55	62	1	In	VDJ
CGGTCCACAAAGCTGGAGGACTCAGCCATGTACTTCTGTGCCAGCAGTCTACAGGTCCCAACTAATGAAAAACTGTTTTTTGGCAGT	CASSLQVPTNEKLFF	1	0.00273224043715847	45	TCRBV02-01	TCRBV02	TCRBV02-01				01,03	TCRBD01-01*01	TCRBD01	TCRBD01-01	01				TCRBJ01-04*01	TCRBJ01	TCRBJ01-04	01				5	3	3	4	2	0	36	48	50	55	58	1	In	VDJ
CCTCAGAACCCAGGGACTCAGCTGTGTACTTCTGTGCCAGCAGTTTGGGTCTGCGGGGGGGCCTACAATGAGCAGTTCTTCGGGCCA		1	0.00273224043715847	49	TCRBV12	TCRBV12				TCRBV12-03/12-04,TCRBV12-04		TCRBD02-01*01	TCRBD02	TCRBD02-01	01				TCRBJ02-01*01	TCRBJ02	TCRBJ02-01	01				3	0	7	0	6	2	32	46	52	-1	61	1	Out	VDJ
ATCCAGCAGGTAGTGCGAGGAGATTCGGCAGCTTATTTCTGTGCCAGCGACAGGGGCGCCCACTCCTACGAGCAGTACTTCGGGCCG	CASDRGAHSYEQYF	1	0.00273224043715847	42	TCRBV18-01*01	TCRBV18	TCRBV18-01	01				TCRBD01-01*01	TCRBD01	TCRBD01-01	01				TCRBJ02-07*01	TCRBJ02	TCRBJ02-07	01				8	6	2	2	0	0	39	-1	48	56	62	1	In	VDJ
ACACGCCCTGCAGCCAGAAGACTCAGCCCTGTATCTCTGCGCCGTTGAGGTATTCTAGCGGGGGGTCTCGAGCAGTTCTTCGGGCCA		1	0.00273224043715847	44	TCRBV04-01*01	TCRBV04	TCRBV04-01	01				TCRBD02-01*01	TCRBD02	TCRBD02-01	01				TCRBJ02-01*01	TCRBJ02	TCRBJ02-01	01				11	4	4	1	11	10	37	43	54	65	69	1	Out	VDJ
CAGAGCAAGGGCGACTCGGCTGTGTATCTCTGTGCGAAGTTTATCCTGAAGTAGACAAAGTCGGCCAACGTCCTGACTTTCGGGGCC	CAKFILK*TKSANVLTF	1	0.00273224043715847	51	TCRBV07-05*01	TCRBV07	TCRBV07-05	01				TCRBD01-01*01	TCRBD01	TCRBD01-01	01				TCRBJ02-06*01	TCRBJ02	TCRBJ02-06	01				11	5	2	6	18	6	30	35	53	57	62	1	Stop	VDJ
NACTCTGAAGATCCAGCGCACAGAGCAGGGGGACTCGGCCATGTATCTCTGTGCCAGCAGCTATTCCAAGGCTACACCTTCGGTTCG		1	0.00273224043715847	32	TCRBV07-09*01	TCRBV07	TCRBV07-09	01				TCRBD01-01*01	TCRBD01	TCRBD01-01	01				TCRBJ01-02*01	TCRBJ01	TCRBJ01-02	01				4	1	4	6	4	8	49	62	66	68	69	1	Out	VDJ
ACAAAGCTGGAGGACTCAGCCATGTACTTCTGTGCCAGCAGTGAACTTGGCGGGGGGGCGGTTTACAATGAGCAGTTCTTCGGGCCA	CASSELGGGAVYNEQFF	1	0.00273224043715847	51	TCRBV02-01	TCRBV02	TCRBV02-01				01,03	TCRBD02-01*01	TCRBD02	TCRBD02-01	01				TCRBJ02-01*01	TCRBJ02	TCRBJ02-01	01				2	5	7	0	4	4	30	45	49	58	63	1	In	VDJ
CCAGTCCACGGAGTCAGGGGACACAGCACTGTATTTCTGTGCCAGCAGCAGGACAGGGTGCAGGGAGAGACCCAGTACTTCGGGCCA		1	0.00273224043715847	44	TCRBV21-01*01	TCRBV21	TCRBV21-01	01				TCRBD01-01*01	TCRBD01	TCRBD01-01	01				TCRBJ02-05*01	TCRBJ02	TCRBJ02-05	01				4	7	1	3	0	4	37	-1	50	58	65	1	Out	VDJ
GCCAGCACCAACCAGACATCTATGTACCTCTGTGCCAGCAGTTTATCGGCCTCCCGGTCGAGCACAGATACGCAGTATTTTGGCCCA	CASSLSASRSSTDTQYF	1	0.00273224043715847	51	TCRBV28-01*01	TCRBV28	TCRBV28-01	01								TCRBD01,TCRBD02	TCRBD01-01,TCRBD02-01		TCRBJ02-03*01	TCRBJ02	TCRBJ02-03	01				1	10	9	0	1	0	30	46	47	50	60	1	In	VDJ
CGCTCACCAGGCCTGGGGGACGCAGCCATGTACCTGTGTGCCACCAGCAGAGGGACACAAGATGGAGATACGCAGTATTTTGGCCCA	CATSRGTQDGDTQYF	1	0.00273224043715847	45	TCRBV15-01*02	TCRBV15	TCRBV15-01	02				TCRBD01-01*01	TCRBD01	TCRBD01-01	01				TCRBJ02-03*01	TCRBJ02	TCRBJ02-03	01				1	8	1	6	0	5	36	-1	52	57	65	1	In	VDJ
TCCGCCAGCACCAACCAGACATCTATGTACCTCTGTGCCAGCAGTTTCTCGGGACTAGCGGGAGCAGATACGCAGTATTTTGGCCCA	CASSFSGLAGADTQYF	1	0.00273224043715847	48	TCRBV28-01*01	TCRBV28	TCRBV28-01	01				TCRBD02-01*02	TCRBD02	TCRBD02-01	02				TCRBJ02-03*01	TCRBJ02	TCRBJ02-03	01				3	0	0	2	3	4	33	47	50	-1	64	1	In	VDJ
GTGAGCAACATGAGCCCTGAAGACAGCAGCATATATCTCTGCAGCGTTGTGGAGGGACAGGGGACATCTGAAGCTTTCTTTGGACAA	CSVVEGQGTSEAFF	1	0.00273224043715847	42	TCRBV29-01	TCRBV29	TCRBV29-01				01,02	TCRBD01-01*01	TCRBD01	TCRBD01-01	01				TCRBJ01-01*01	TCRBJ01	TCRBJ01-01	01				4	4	0	2	4	6	39	49	53	63	67	1	In	VDJ
AACGCCTTGTTGCTGGGGGACTCGGCCCTCTATCTCTGTGCCAGCAGCTTGTCAGGGGTTGGGGCCAACGTCCTGACTTTCGGGGCC	CASSLSGVGANVLTF	1	0.00273224043715847	45	TCRBV05-06*01	TCRBV05	TCRBV05-06	01				TCRBD01-01*01	TCRBD01	TCRBD01-01	01				TCRBJ02-06*01	TCRBJ02	TCRBJ02-06	01				1	1	4	2	1	3	36	51	52	58	59	1	In	VDJ
GCCTTGGAGCTGGACGACTCGGCCCTGTATCTCTGTGCCAGCAGCTTGGCGCGGCAAAGCTCCTACAATGAGCAGTTCTTCGGGCCA	CASSLARQSSYNEQFF	1	0.00273224043715847	48	TCRBV05-04*01	TCRBV05	TCRBV05-04	01				TCRBD02-01	TCRBD02	TCRBD02-01				01,02	TCRBJ02-01*01	TCRBJ02	TCRBJ02-01	01				0	5	7	5	1	0	33	49	50	54	59	1	In	VDJ
NNNNNNNTGTCGGCTGCTCCCTCCCAGACATCTGTGTACTTCTGTGCCAGCAGTAATGGCTTGTTGGGGGAGCAGTACTTCGGGCCG	CASSNGLLGEQYF	1	0.00273224043715847	39	TCRBV06-05*01	TCRBV06	TCRBV06-05	01								TCRBD01,TCRBD02	TCRBD01-01,TCRBD02-01		TCRBJ02-07*01	TCRBJ02	TCRBJ02-07	01				5	0	6	2	11	7	42	54	65	-1	69	1	In	VDJ
ATCCAGCGCACAGAGCAGGAGGACTCCGCCGTGTATCTCTGTGCCAGCAGCTCTTTCGGGACAAACTACGAGCAGTACTTCGGGCCG	CASSSFGTNYEQYF	1	0.00273224043715847	42	TCRBV07-08*01	TCRBV07	TCRBV07-08	01				TCRBD01-01*01	TCRBD01	TCRBD01-01	01				TCRBJ02-07*01	TCRBJ02	TCRBJ02-07	01				4	2	0	6	5	3	39	52	57	63	65	1	In	VDJ
AACGCCTTGTTGCTGGGGGACTCGGCCCTCTATCTCTGTGCCAGCAGCTCCGGACTAGCGGGCGGATACGAGCAGTACTTCGGGCCG	CASSSGLAGGYEQYF	1	0.00273224043715847	45	TCRBV05-06*01	TCRBV05	TCRBV05-06	01				TCRBD02-01	TCRBD02	TCRBD02-01				01,02	TCRBJ02-07*01	TCRBJ02	TCRBJ02-07	01				3	4	1	4	2	4	36	49	51	62	66	1	In	VDJ
CTGACAGTGACCAGTGCCCATCCTGAAGACAGCAGCTTCTACATCTGCAGCGAAGGGGGCGCCCCGGGAGAGCAGTACTTCGGGCCG	CSEGGAPGEQYF	1	0.00273224043715847	36	TCRBV20	TCRBV20				TCRBV20-01,TCRBV20-or09_02		TCRBD01-01*01	TCRBD01	TCRBD01-01	01				TCRBJ02-07*01	TCRBJ02	TCRBJ02-07	01				9	9	5	0	3	7	45	50	53	60	69	1	In	VDJ
AGCTCCTTGGAGCTGGGGGACTCAGCCCTGTACTTCTGTGCCAGCAGCCGGGAGGGACAGGGAACGGCTGGCTACACCTTCGGTTCG	CASSREGQGTAGYTF	1	0.00273224043715847	45	TCRBV13-01*01	TCRBV13	TCRBV13-01	01				TCRBD01-01*01	TCRBD01	TCRBD01-01	01				TCRBJ01-02*01	TCRBJ01	TCRBJ01-02	01				5	6	0	3	5	7	36	48	53	62	68	1	In	VDJ
NTGTCGGCTGCTCCCTCCCAGACATCTGTGTACTTCTGTGCCAGCAGTGAAGGGCACACCCTCTCCTACGAGCAGTACTTCGGGCCG	CASSEGHTLSYEQYF	1	0.00273224043715847	45	TCRBV06-01*01	TCRBV06	TCRBV06-01	01				TCRBD01-01*01	TCRBD01	TCRBD01-01	01				TCRBJ02-07*01	TCRBJ02	TCRBJ02-07	01				1	4	3	6	3	0	36	52	55	58	62	1	In	VDJ
CAGCAGGTAGTGCGAGGAGATTCGGCAGCTTATTTCTGTGCCAGCTCACCACAGCCTGGAGGGAATCAGCCCCAGCATTTTGGTGAT	CASSPQPGGNQPQHF	1	0.00273224043715847	45	TCRBV18-01*01	TCRBV18	TCRBV18-01	01				TCRBD02-01*02	TCRBD02	TCRBD02-01	02				TCRBJ01-05*01	TCRBJ01	TCRBJ01-05	01				1	0	10	0	5	4	36	52	57	-1	63	1	In	VDJ
ACTGTGAGCAACATGAGCCCTGAAGACAGCAGCATATATCTCTGCAGCGTTGTAATCCGTGGGGCCAACGTCCTGACTTTCGGGGCC	CSVVIRGANVLTF	1	0.00273224043715847	39	TCRBV29-01	TCRBV29	TCRBV29-01				01,02	TCRBD02-01	TCRBD02	TCRBD02-01				01,02	TCRBJ02-06*01	TCRBJ02	TCRBJ02-06	01				4	5	5	9	0	3	42	-1	52	54	59	1	In	VDJ
CTCGGCCGTGTATCTCTGTGCCAGCAGCTTAAACAGCCCCAGTCCCGGGATAAGTGAAAGCCCTCCAATGAGCAGTTCTTCGGGCCA		1	0.00273224043715847	65					TCRBV11,TCRBV07	TCRBV11-02,TCRBV11-03,TCRBV07-02		TCRBD02-01*02	TCRBD02	TCRBD02-01	02				TCRBJ02-01*01	TCRBJ02	TCRBJ02-01	01				2	15	8	3	14	6	16	31	45	50	65	1	Out	VDJ
ATCCAGCCCTCAGAACCCAGGGACTCAGCTGTGTACTTCTGTGCCAGCACCACCGCCGGGCGATACACTGAAGCTTTCTTTGGACAA	CASTTAGRYTEAFF	1	0.00273224043715847	42	TCRBV12	TCRBV12				TCRBV12-03/12-04,TCRBV12-04						TCRBD01,TCRBD02	TCRBD01-01,TCRBD02-01		TCRBJ01-01*01	TCRBJ01	TCRBJ01-01	01				7	3	8	0	8	3	39	49	57	61	64	1	In	VDJ
CGCACAGAGCAGGGGGACTCGGCCATGTATCTCTGTGCCAGCAGCTTAGTAAGTGGCACAGGGCATCAGCCCCAGCATTTTGGTGAT	CASSLVSGTGHQPQHF	1	0.00273224043715847	48	TCRBV07-09*01	TCRBV07	TCRBV07-09	01				TCRBD01-01*01	TCRBD01	TCRBD01-01	01				TCRBJ01-05*01	TCRBJ01	TCRBJ01-05	01				1	1	3	3	8	5	33	49	57	63	64	1	In	VDJ
TCTGCCAGGCCCTCACATACCTCTCAGTACCTCTGTGCCAGCAGTGGCGAGACTACCAGCTCCTACAATGAGCAGTTCTTCGGGCCA	CASSGETTSSYNEQFF	1	0.00273224043715847	48	TCRBV25-01*01	TCRBV25	TCRBV25-01	01				TCRBD02-01	TCRBD02	TCRBD02-01				01,02	TCRBJ02-01*01	TCRBJ02	TCRBJ02-01	01				4	4	2	9	4	0	33	46	50	55	59	1	In	VDJ
NNTGTCGGCTGCTCCCTCCCAGACATCTGTGTACTTCTGTGCCAGCAGTCCCGACAGGGGGCTACCACTGAAGCTTTCTTTGGACAA		1	0.00273224043715847	44	TCRBV06-05*01	TCRBV06	TCRBV06-05	01				TCRBD01-01*01	TCRBD01	TCRBD01-01	01				TCRBJ01-01*01	TCRBJ01	TCRBJ01-01	01				5	3	2	0	3	4	37	49	52	62	65	1	Out	VDJ
CAGCGCACAGAGCAGGAGGACTCGGCCGTGTATCTCTGTGCCAGCAGCCAACGGACAGGGAGGTTTGGGGAGCAGTACTTCGGGCCG	CASSQRTGRFGEQYF	1	0.00273224043715847	45	TCRBV07-02	TCRBV07	TCRBV07-02				01,02	TCRBD01-01*01	TCRBD01	TCRBD01-01	01				TCRBJ02-07*01	TCRBJ02	TCRBJ02-07	01				5	9	1	3	4	7	36	48	52	60	69	1	In	VDJ
CACGCCCTGCAGCCAGAAGACTCAGCCCTGTATCTCTGCGCCAGCAGCCAATCTGACAGGGAGGTTGCGACCCAGTACTTCGGGCCA	CASSQSDREVATQYF	1	0.00273224043715847	45	TCRBV04-01*01	TCRBV04	TCRBV04-01	01				TCRBD01-01*01	TCRBD01	TCRBD01-01	01				TCRBJ02-05*01	TCRBJ02	TCRBJ02-05	01				2	7	2	3	3	7	36	51	54	61	68	1	In	VDJ
CGGTCCACAAAGCTGGAGGACTCAGCCATGTACTTCTGTGCCAGCGGTGGCGCAGGGGTCGGAGTTCGGGAGCTGTTTTTTGGAGAA	CASGGAGVGVRELFF	1	0.00273224043715847	45	TCRBV02-01	TCRBV02	TCRBV02-01				01,03	TCRBD01-01*01	TCRBD01	TCRBD01-01	01				TCRBJ02-02*01	TCRBJ02	TCRBJ02-02	01				4	9	4	2	3	9	36	49	52	58	67	1	In	VDJ
TCGGCTGCTCCCTCCCAAACATCTGTGTACTTCTGTGCCAGCAGTTACAGCCAGGCAGGTTACTCCTACGAGCAGTACTTCGGGCCG	CASSYSQAGYSYEQYF	1	0.00273224043715847	48	TCRBV06-02/06-03*01	TCRBV06	TCRBV06-02/06-03	01				TCRBD01-01*01	TCRBD01	TCRBD01-01	01				TCRBJ02-07*01	TCRBJ02	TCRBJ02-07	01				2	7	4	4	3	0	33	48	51	55	62	1	In	VDJ
ACTCAGCCGCGTATCTCCGTGCCAGCAGCTTACGTCATGGGGGTAGCGGGGGGCCCGCTTCGCACAGATACGCAGTATTTTGGCCCA		1	0.00273224043715847	64	TCRBV07-03*03	TCRBV07	TCRBV07-03	03				TCRBD02-01*01	TCRBD02	TCRBD02-01	01				TCRBJ02-03*01	TCRBJ02	TCRBJ02-03	01				2	8	5	1	11	1	17	32	43	53	61	1	Out	VDJ
AATTCCCTGGAGCTTGGTGACTCTGCTGTGTATTTCTGTGCCAGCAGCCCCGGGACAGTCGTTAATGAAAAACTGTTTTTTGGCAGT	CASSPGTVVNEKLFF	1	0.00273224043715847	45	TCRBV03-01/03-02*01	TCRBV03	TCRBV03-01/03-02	01				TCRBD01-01*01	TCRBD01	TCRBD01-01	01				TCRBJ01-04*01	TCRBJ01	TCRBJ01-04	01				4	4	0	5	2	4	36	49	51	58	62	1	In	VDJ
GAGTCGCCCAGCCCCAACCAGACCTCTCTGTACTTCTGTGCCAGCAGTTTATTCGGGGGGGGAGGTTCACCCCTCCACTTTGGGAAT	CASSLFGGGGSPLHF	1	0.00273224043715847	45	TCRBV27-01*01	TCRBV27	TCRBV27-01	01				TCRBD02-01*01	TCRBD02	TCRBD02-01	01				TCRBJ01-06*01	TCRBJ01	TCRBJ01-06	01				1	4	8	0	1	9	36	52	53	61	65	1	In	VDJ
TACCCTCTCAGACATCTGTGTACTTCTGTGCCAGCCGGAGTTAGCGGGAGAACAAGATTATCTTACAATGAGCAGTTCTTCGGGCCA		1	0.00273224043715847	55	TCRBV06-04*01	TCRBV06	TCRBV06-04	01				TCRBD02-01*02	TCRBD02	TCRBD02-01	02				TCRBJ02-01*01	TCRBJ02	TCRBJ02-01	01				8	13	5	2	6	4	26	35	41	50	63	1	Out	VDJ
CAGCGCACAGAGCAGGAGGACTCGGCCGTGTATCTCTGTGCCAGCAGCTTCTTTAGAGCGGGAGGTGTGGGGCAGTACTTCGGGCCG	CASSFFRAGGVGQYF	1	0.00273224043715847	45	TCRBV07-02	TCRBV07	TCRBV07-02				01,02	TCRBD02-01*02	TCRBD02	TCRBD02-01	02				TCRBJ02-07*01	TCRBJ02	TCRBJ02-07	01				3	6	6	1	6	9	36	50	56	65	71	1	In	VDJ
CTAAACCTGAGCTCTCTGGAGCTGGGGGACTCAGCTTTGTATTTCTGTGCCAGCAGCGCCTACGATGCCATTCAGTACTTCGGCGCC	CASSAYDAIQYF	1	0.00273224043715847	36	TCRBV09-01*01	TCRBV09	TCRBV09-01	01				TCRBD02-01	TCRBD02	TCRBD02-01				01,02	TCRBJ02-04*01	TCRBJ02	TCRBJ02-04	01				3	6	4	9	1	9	45	58	59	62	68	1	In	VDJ
CTGCTGTGTATTTCTGTGCCAGCAGCCGAGCGAAGATTAAGGGGACAGGGGAACCGACTAGCCAAAAACATTCAGTACTTCGGCGCC		1	0.00273224043715847	67	TCRBV03-01/03-02*01	TCRBV03	TCRBV03-01/03-02	01				TCRBD01-01*01	TCRBD01	TCRBD01-01	01				TCRBJ02-04*01	TCRBJ02	TCRBJ02-04	01				4	8	0	2	14	0	14	27	41	51	59	1	Out	VDJ
TCGGCTGCTCCCTCCCAGACATCTGTGTACTTCTGTGCCAGCCGACAGGGTATGATGGTAGGGGCCAACGTCCTGACTTTCGGGGCC	CASRQGMMVGANVLTF	1	0.00273224043715847	48	TCRBV06	TCRBV06				TCRBV06-01,TCRBV06-05		TCRBD01-01*01	TCRBD01	TCRBD01-01	01				TCRBJ02-06*01	TCRBJ02	TCRBJ02-06	01				8	10	2	3	1	4	33	42	43	50	60	1	In	VDJ
CGGTCCACAAAGCTGGAGGACTCAGCCATGTACTTCTGTGCCAGCAGTGCCAGGACCTCTAGCATAGATACGCAGTATTTTGGCCCA	CASSARTSSIDTQYF	1	0.00273224043715847	45	TCRBV02-01	TCRBV02	TCRBV02-01				01,03	TCRBD02-01	TCRBD02	TCRBD02-01				01,02	TCRBJ02-03*01	TCRBJ02	TCRBJ02-03	01				4	2	4	7	9	5	36	49	58	63	65	1	In	VDJ
CGCACAGAGCAGGGGGACTCGGCCATGTATCTCTGTGCCAGCAGCGTTAGGACAGGAGGATTGGGCAATGAGCAATTCTTCGGGCCA	CASSVRTGGLGNEQFF	1	0.00273224043715847	48	TCRBV07-09*01	TCRBV07	TCRBV07-09	01				TCRBD01-01*01	TCRBD01	TCRBD01-01	01				TCRBJ02-01*01	TCRBJ02	TCRBJ02-01	01				5	19	1	4	4	16	33	45	49	56	75	1	In	VDJ
ATCCAGCCCTCAGAACCCAGGGACTCAGCTGTGTACTTCTGTGCCAGCAGTTTTGTACAGAGGAACACTGAAGCTTTCTTTGGACAA	CASSFVQRNTEAFF	1	0.00273224043715847	42	TCRBV12	TCRBV12				TCRBV12-03/12-04,TCRBV12-04		TCRBD01-01*01	TCRBD01	TCRBD01-01	01				TCRBJ01-01*01	TCRBJ01	TCRBJ01-01	01				3	2	3	5	3	1	39	53	56	60	62	1	In	VDJ
AGCCAGAAGACTCGGCCCTGTATCTCTGTGCCAGCAGCACCATATTCAAAGGTACAAAGTCGGGCCAACGTCCTGACTTTCGGGGCC		1	0.00273224043715847	55	TCRBV04-02*01	TCRBV04	TCRBV04-02	01								TCRBD01,TCRBD02	TCRBD01-01,TCRBD02-01		TCRBJ02-06*01	TCRBJ02	TCRBJ02-06	01				5	5	3	6	15	5	26	38	53	56	61	1	Out	VDJ
TCGGCTGCTCCCTCCCAGACATCTGTGTACTTCTGTGCCAGCAGTGGGGGCGGGGGGCGCGGGAGAGAGACCCAGTACTTCGGGCCA	CASSGGGGRGRETQYF	1	0.00273224043715847	48	TCRBV06-01*01	TCRBV06	TCRBV06-01	01				TCRBD02-01*01	TCRBD02	TCRBD02-01	01				TCRBJ02-05*01	TCRBJ02	TCRBJ02-05	01				4	8	7	1	3	4	33	46	49	57	65	1	In	VDJ
CACATCAATTCCCTGGAGCTTGGTGACTCTGCTGTGTATTTCTGTGCCAGCAGCCCGACACTCGGGGCAGCGGCTTTCTTTGGACAA	CASSPTLGAAAFF	1	0.00273224043715847	39	TCRBV03-01/03-02*01	TCRBV03	TCRBV03-01/03-02	01								TCRBD01,TCRBD02	TCRBD01-01,TCRBD02-01		TCRBJ01-01*01	TCRBJ01	TCRBJ01-01	01				4	4	7	0	8	11	42	55	63	68	72	1	In	VDJ
ACAGTGACCAGTGCCCATCCTGAAGACAGCAGCTTCTACATCTGCAGTGCTAGCGGGAGGGCCAACAATGAGCAGTTCTTCGGGCCA	CSASGRANNEQFF	1	0.00273224043715847	39	TCRBV20	TCRBV20				TCRBV20-01,TCRBV20-or09_02		TCRBD02-01*02	TCRBD02	TCRBD02-01	02				TCRBJ02-01*01	TCRBJ02	TCRBJ02-01	01				3	3	8	0	0	5	42	-1	53	61	64	1	In	VDJ
CTGCAGCCAGAAGACTCAGCCCTGTATCTCTGCGCCAGCAGCCGAGGCCCTGAGCGGGGGGGCCAAGAGACCCAGTACTTCGGGCCA	CASSRGPERGGQETQYF	1	0.00273224043715847	51	TCRBV04-01*01	TCRBV04	TCRBV04-01	01				TCRBD02-01*01	TCRBD02	TCRBD02-01	01				TCRBJ02-05*01	TCRBJ02	TCRBJ02-05	01				4	0	6	0	9	1	30	43	52	-1	62	1	In	VDJ
CGCTCACCAGGCCTGGGGGACGCAGCCATGCACCTGTGTGCCACCAGCAGAGGGACACAAGATGGAGATACGCAGTATTTTGGCCCA	CATSRGTQDGDTQYF	1	0.00273224043715847	45	TCRBV15-01*02	TCRBV15	TCRBV15-01	02				TCRBD01-01*01	TCRBD01	TCRBD01-01	01				TCRBJ02-03*01	TCRBJ02	TCRBJ02-03	01				1	8	1	6	0	5	36	-1	52	57	65	1	In	VDJ
ACGATTCAGCGCACAGAGCAGGAGGACTCGGCCGTGTATCTCTGTGCCAGCAGCCTCGGCGGGGGATACGAGCAGTACTTCGGGCCG	CASSLGGGYEQYF	1	0.00273224043715847	39	TCRBV07-02	TCRBV07	TCRBV07-02				01,02	TCRBD02-01*01	TCRBD02	TCRBD02-01	01				TCRBJ02-07*01	TCRBJ02	TCRBJ02-07	01				5	1	7	2	4	4	42	54	58	65	66	1	In	VDJ
CAGCGCACAGAGCAGGAGGACTCCGCCGTGTATCTCTGTGCCAGCAGCCCCGGGATAGGGAAAGCAGATACGCAGTATTTTGGCCCA	CASSPGIGKADTQYF	1	0.00273224043715847	45	TCRBV07-08*03	TCRBV07	TCRBV07-08	03				TCRBD02-01*02	TCRBD02	TCRBD02-01	02				TCRBJ02-03*01	TCRBJ02	TCRBJ02-03	01				4	9	8	3	1	4	36	49	50	55	64	1	In	VDJ
GGAGTCGCCCAGCCCCAACCAGACCTCTCTGTACTTCTGTGCCAGCAGTTTATTCGGGGGGGAGGTTCACCCCTCCACTTTGGGAAT		1	0.00273224043715847	44	TCRBV27-01*01	TCRBV27	TCRBV27-01	01				TCRBD02-01*01	TCRBD02	TCRBD02-01	01				TCRBJ01-06*01	TCRBJ01	TCRBJ01-06	01				1	3	8	0	1	9	37	53	54	62	65	1	Out	VDJ
AGCCAGAAGACTCGGCCCTGTATCTCTGTGCCAGTAGCACCATATTCAAAGGTACAAAGTCGGACCAACGTCCTGACTTTCGGGGCC		1	0.00273224043715847	55	TCRBV04-02*01	TCRBV04	TCRBV04-02	01								TCRBD01,TCRBD02	TCRBD01-01,TCRBD02-01		TCRBJ02-06*01	TCRBJ02	TCRBJ02-06	01				5	0	1	8	23	8	26	38	61	-1	64	1	Out	VDJ
GTGAGCACCTTGGAGCTGGGGGACTCGGCCCTTTATCTTTGCGCCGGACGTCCTTAGCGGGAGACGGGTGAGCAGTTCTTCGGGCCA	CAGRP*RETGEQFF	1	0.00273224043715847	42	TCRBV05-01*01	TCRBV05	TCRBV05-01	01				TCRBD02-01*02	TCRBD02	TCRBD02-01	02				TCRBJ02-01*01	TCRBJ02	TCRBJ02-01	01				10	5	5	2	9	9	39	45	54	63	68	1	Stop	VDJ
CACGCCCTGCAGCCAGAAGACTCAGCCCTGTATCTCTGCGCCGTTGAGGTATTCTAGCGGGGGGGTCTCGAGCAGTTCTTCGGGCCA	CAVEVF*RGGLEQFF	1	0.00273224043715847	45	TCRBV04-01*01	TCRBV04	TCRBV04-01	01				TCRBD02-01*01	TCRBD02	TCRBD02-01	01				TCRBJ02-01*01	TCRBJ02	TCRBJ02-01	01				11	4	4	0	11	10	36	42	53	65	69	1	Stop	VDJ
GCGTCTGCTGTACCCTCTCAGACATCTGTGTACTTCTGTGCCAGCAGTGAGCTAGAAAGCGGGGCAGATACGCAGTATTTTGGCCCA	CASSELESGADTQYF	1	0.00273224043715847	45	TCRBV06-04*01	TCRBV06	TCRBV06-04	01				TCRBD02-01*01	TCRBD02	TCRBD02-01	01				TCRBJ02-03*01	TCRBJ02	TCRBJ02-03	01				3	0	6	3	7	4	36	50	57	-1	64	1	In	VDJ
[truncated: 2 more columns]
