# Supplementary material for: Preoperative immune checkpoint inhibition and cryoablation in early-stage breast cancer
Source: iScience. 2024 Jan 12;27(2):108880. doi: 10.1016/j.isci.2024.108880 (PMC10850740; doi:10.1016/j.isci.2024.108880)
Supplement: Data S1. Metadata file for TCR clone abundance tables provided in the supplement [file mmc2.zip › 16-495-2TB_TCRB.tsv]

nucleotide	aminoAcid	count (templates/reads)	frequencyCount (%)	cdr3Length	vMaxResolved	vFamilyName	vGeneName	vGeneAllele	vFamilyTies	vGeneNameTies	vGeneAlleleTies	dMaxResolved	dFamilyName	dGeneName	dGeneAllele	dFamilyTies	dGeneNameTies	dGeneAlleleTies	jMaxResolved	jFamilyName	jGeneName	jGeneAllele	jFamilyTies	jGeneNameTies	jGeneAlleleTies	vDeletion	n1Insertion	d5Deletion	d3Deletion	n2Insertion	jDeletion	vIndex	n1Index	dIndex	n2Index	jIndex	estimatedNumberGenomes	sequenceStatus	cloneResolved	vOrphon	dOrphon	jOrphon	vFunction	dFunction	jFunction	fractionNucleated	vAlignLength	vAlignSubstitutionCount	vAlignSubstitutionIndexes
GAGCTTGGGGACTCGGCCGTGTATCTCTGTGCCAGCAGCGTTGTTCTCGATCTCGACAAAGTCGGGAACGTCCTGACTTTCGGGGCC	CASSVVLDLDKVGNVLTF	1	0.00392156862745098	54	TCRBV11-03*01	TCRBV11	TCRBV11-03	01								TCRBD01,TCRBD02	TCRBD01-01,TCRBD02-01		TCRBJ02-06*01	TCRBJ02	TCRBJ02-06	01				5	8	2	6	15	10	27	39	54	58	66	1	In	VDJ
CAGCCTGCAGAGCTTGGGGACTCGGCCGTGTATCTCTGTGCCAGCAGCTTAGGGGACAGGGTAACCGGGGAGCTGTTTTTTGGAGAA	CASSLGDRVTGELFF	1	0.00392156862745098	45	TCRBV11-03*01	TCRBV11	TCRBV11-03	01				TCRBD01-01*01	TCRBD01	TCRBD01-01	01				TCRBJ02-02*01	TCRBJ02	TCRBJ02-02	01				1	2	0	3	0	5	36	-1	52	61	63	1	In	VDJ
GAACCCAGGGACTTGGGCCTATATTTCTGTGCCAGCAGCTCTCGTCTTGTATAGGACAGTCGGGCCAACGTCCTGACTTTCGGGGCC	CASSSRLV*DSRANVLTF	1	0.00392156862745098	54	TCRBV12-01*01	TCRBV12	TCRBV12-01	01				TCRBD01-01*01	TCRBD01	TCRBD01-01	01				TCRBJ02-06*01	TCRBJ02	TCRBJ02-06	01				4	2	1	5	13	5	27	40	53	59	61	1	Stop	VDJ
GTGACTCTGCTGTGTATTTCTGTGCCAGCAGCAACGGTTTTCCCATTTAGGTGTTAGGTGCATAATGAAAAACTGTTTTTTGGCAGT		1	0.00392156862745098	61	TCRBV03-01/03-02*01	TCRBV03	TCRBV03-01/03-02	01								TCRBD01,TCRBD02	TCRBD01-01,TCRBD02-01		TCRBJ01-04*01	TCRBJ01	TCRBJ01-04	01				5	11	5	4	16	4	20	32	48	51	62	1	Out	VDJ
ACTCTGACAGTGACCAGTGCCCATCCTGAAGACAGCAGCTTCTACATCTGCAGTGCTAGATACAACTATGGCTACACCTTCGGTTCG	CSARYNYGYTF	1	0.00392156862745098	33	TCRBV20-01*01	TCRBV20	TCRBV20-01	01								TCRBD01,TCRBD02	TCRBD01-01,TCRBD02-01		TCRBJ01-02*01	TCRBJ01	TCRBJ01-02	01				2	0	3	7	1	2	48	60	61	-1	63	1	In	VDJ
ACTGTGACATCGGCCCAAAAGAACCCGACAGCTTTCTATCTCTGTGCCAGTAGTTTCTCTGGGGCCAACGTCCTGACTTTCGGGGCC	CASSFSGANVLTF	1	0.00392156862745098	39	TCRBV19-01*01	TCRBV19	TCRBV19-01	01											TCRBJ02-06*01	TCRBJ02	TCRBJ02-06	01				5	2	0	0	0	0	42	-1	-1	54	56	1	In	VJ
ATCCGGTCCACAAAGCTGGAGGACTCAGCCATGTACTTCTGTGCCAGCATTAACACCTGGAGCTCCTACGAGCAGTACTTCGGGCCG	CASINTWSSYEQYF	1	0.00392156862745098	42	TCRBV02-01	TCRBV02	TCRBV02-01				01,03	TCRBD02-01*02	TCRBD02	TCRBD02-01	02				TCRBJ02-07*01	TCRBJ02	TCRBJ02-07	01				7	0	10	2	9	0	39	49	58	-1	62	1	In	VDJ
AATTCCCTGGAGCTTGGTGACTCTGCTGTGTATTTCTGTGCCAGCAGCCCCGGACTAGCGGGGCAATACGAGCAGTACTTCGGGCCG	CASSPGLAGQYEQYF	1	0.00392156862745098	45	TCRBV03-01/03-02*01	TCRBV03	TCRBV03-01/03-02	01				TCRBD02-01*01	TCRBD02	TCRBD02-01	01				TCRBJ02-07*01	TCRBJ02	TCRBJ02-07	01				4	3	1	3	2	4	36	49	51	63	66	1	In	VDJ
GAGCAGGGGGACTCGGCCGTGTATGTCTGTGCAAGTCGCGTGTGCGAGACTCCACACAAGTCGGGCCACGTCCTGACTTTCGGGGCC	CASRVCETPHKSGHVLTF	1	0.00392156862745098	54	TCRBV12-02*01	TCRBV12	TCRBV12-02	01								TCRBD01,TCRBD02	TCRBD01-01,TCRBD02-01		TCRBJ02-06*01	TCRBJ02	TCRBJ02-06	01				5	1	8	0	23	11	27	39	62	66	67	1	In	VDJ
TGGAGCTTGGTGACTCTGCTGTGTATTTCTGTGCCAGCAGCTTCAGGGTTCCCATTTAGGCTGACCGGGGAGCTGTTTTTTGGAGAA		1	0.00392156862745098	52	TCRBV03-01/03-02*01	TCRBV03	TCRBV03-01/03-02	01				TCRBD01-01*01	TCRBD01	TCRBD01-01	01				TCRBJ02-02*01	TCRBJ02	TCRBJ02-02	01				5	15	4	3	2	5	29	41	43	48	63	1	Out	VDJ
TCCCTGGAGCTTGGTGACTCTGCTGTGTATTTCTGTGCCAGCAGCTCTCTCATTCCTGTCATGCAAGATACGCAGTATTTTGGCCCA	CASSSLIPVMQDTQYF	1	0.00392156862745098	48	TCRBV03-01/03-02*01	TCRBV03	TCRBV03-01/03-02	01								TCRBD01,TCRBD02	TCRBD01-01,TCRBD02-01		TCRBJ02-03*01	TCRBJ02	TCRBJ02-03	01				5	13	4	6	5	5	33	45	50	52	65	1	In	VDJ
NTGTCGGCTGCTCCCTCCCAGACATCTGTGTACTTCTGTGCCAGCAGTTACAGTGGACAGGGGGCCTACGAGCAGTACTTCGGGCCG	CASSYSGQGAYEQYF	1	0.00392156862745098	45	TCRBV06-05*01	TCRBV06	TCRBV06-05	01				TCRBD01-01*01	TCRBD01	TCRBD01-01	01				TCRBJ02-07*01	TCRBJ02	TCRBJ02-07	01				2	0	1	1	3	2	36	51	54	-1	64	1	In	VDJ
GCCCTGCAGCCAGAAGACTCAGCCCTGTATCTCTGCGCCAGCAGCCAGGGCAGCGGGAGTGGGACCGGGGAGCTGTTTTTTGGAGAA	CASSQGSGSGTGELFF	1	0.00392156862745098	48	TCRBV04-01*01	TCRBV04	TCRBV04-01	01				TCRBD02-01*02	TCRBD02	TCRBD02-01	02				TCRBJ02-02*01	TCRBJ02	TCRBJ02-02	01				3	4	6	2	4	5	33	47	51	59	63	1	In	VDJ
NTGAAGATCCAGCCCTCAGAACCCAGGGACTCAGCTGTGTACTTCTGTGCCAGCAGTTTGATGCCCTACGAGCAGTACTTCGGGCCG	CASSLMPYEQYF	1	0.00392156862745098	36	TCRBV12-03/12-04*01	TCRBV12	TCRBV12-03/12-04	01								TCRBD01,TCRBD02	TCRBD01-01,TCRBD02-01		TCRBJ02-07*01	TCRBJ02	TCRBJ02-07	01				3	3	2	8	0	2	45	-1	59	61	64	1	In	VDJ
CTGAAGATCCGGTCCACAAAGCTGGAGGACTCAGCCATGTACTTCTGTGCCAGCAGTTTTGAGAGGCATGGCTACACCTTCGGTTCG	CASSFERHGYTF	1	0.00392156862745098	36	TCRBV02-01	TCRBV02	TCRBV02-01				01,03	TCRBD02-01*02	TCRBD02	TCRBD02-01	02				TCRBJ01-02*01	TCRBJ01	TCRBJ01-02	01				5	1	11	1	5	6	45	57	62	66	67	1	In	VDJ
TCGCCCAGCCCCAACCAGACCTCTCTGTACTTCTGTGCCAGCAGACCGACCCCCCGGGACATTCGAAACACCATATATTTTGGAGAG	CASRPTPRDIRNTIYF	1	0.00392156862745098	48	TCRBV27-01*01	TCRBV27	TCRBV27-01	01				TCRBD01-01*01	TCRBD01	TCRBD01-01	01				TCRBJ01-03*01	TCRBJ01	TCRBJ01-03	01				6	3	0	6	11	5	33	44	55	61	64	1	In	VDJ
NNNNNNNTGTCGGCTGCTCCCTCCCAGACATCTGTGTACTTCTGTGCCAGCAGTTACGGGGCAAACAATGAGCAGTTCTTCGGGCCA	CASSYGANNEQFF	1	0.00392156862745098	39	TCRBV06-05*01	TCRBV06	TCRBV06-05	01				TCRBD01-01*01	TCRBD01	TCRBD01-01	01				TCRBJ02-01*01	TCRBJ02	TCRBJ02-01	01				2	2	7	0	0	5	42	-1	57	62	64	1	In	VDJ
ATCAATTCCCTGGAGCTTGGTGACTCTGCTGTGTATTTCTGTGCCAGCAGCCAAGGTGGGCATCTCTATGGCTACACCTTCGGTTCG	CASSQGGHLYGYTF	1	0.00392156862745098	42	TCRBV03-01/03-02*01	TCRBV03	TCRBV03-01/03-02	01				TCRBD01-01*01	TCRBD01	TCRBD01-01	01				TCRBJ01-02*01	TCRBJ01	TCRBJ01-02	01				1	4	8	0	2	4	39	55	57	61	65	1	In	VDJ
CGCACAGAGCAGGAGGACTCCGCCGTGTATCTCTGTGCCAGCAGCCCGACACAGGGGAACTCCTACAATGAGCAGTTCTTCGGGCCA	CASSPTQGNSYNEQFF	1	0.00392156862745098	48	TCRBV07-08*03	TCRBV07	TCRBV07-08	03				TCRBD01-01*01	TCRBD01	TCRBD01-01	01				TCRBJ02-01*01	TCRBJ02	TCRBJ02-01	01				4	2	3	2	4	0	33	46	50	57	59	1	In	VDJ
TCCCTGGAGCTTGGTGACTCTGCTGTGTATTTCTGTGCCAGCAGCCAAGATACGGGACTCTCCTACAATGAGCAGTTCTTCGGGCCA	CASSQDTGLSYNEQFF	1	0.00392156862745098	48	TCRBV03-01/03-02*01	TCRBV03	TCRBV03-01/03-02	01				TCRBD02-01	TCRBD02	TCRBD02-01				01,02	TCRBJ02-01*01	TCRBJ02	TCRBJ02-01	01				0	0	0	10	3	0	33	50	53	-1	59	1	In	VDJ
TGACCAGTGCCCATCCTGAAGACAGCAGCTTCTACATCTGCAGTGCCCTGACTAGCGGGAGGGACCGGGGAGCTGTTTTTTGGAGAA		1	0.00392156862745098	43	TCRBV20	TCRBV20				TCRBV20-01,TCRBV20-or09_02		TCRBD02-01*02	TCRBD02	TCRBD02-01	02				TCRBJ02-02*01	TCRBJ02	TCRBJ02-02	01				6	0	2	0	3	5	38	46	49	-1	63	1	Out	VDJ
AGCACCTTGGAGCTGGGGGACTCGGCCCTTTATCTTTGCGCCAGCAGCTTAAGGACAGGGAGTGACACTGAAGCTTTCTTTGGACAA	CASSLRTGSDTEAFF	1	0.00392156862745098	45	TCRBV05-01*01	TCRBV05	TCRBV05-01	01				TCRBD01-01*01	TCRBD01	TCRBD01-01	01				TCRBJ01-01*01	TCRBJ01	TCRBJ01-01	01				2	4	1	3	2	3	36	50	52	60	64	1	In	VDJ
NCTCTCACTGTGACATCGGCCCAAAAGAACCCGACAGCTTTCTATCTCTGTGCCAGTATGGGAGTAGGGGATCCCACCTTCGGTTCG	CASMGVGDPTF	1	0.00392156862745098	33	TCRBV19-01*01	TCRBV19	TCRBV19-01	01								TCRBD01,TCRBD02	TCRBD01-01,TCRBD02-01		TCRBJ01-02*01	TCRBJ01	TCRBJ01-02	01				7	4	5	2	7	13	48	58	65	70	74	1	In	VDJ
CGCACAGAGCAGGAGGACTCGGCCGTGTATCTCTGTGCCAGCAGCTTGACCCGGGGGGAAGACCAAGAGACCCAGTACTTCGGGCCA	CASSLTRGEDQETQYF	1	0.00392156862745098	48	TCRBV07-02	TCRBV07	TCRBV07-02				01,02	TCRBD02-01*01	TCRBD02	TCRBD02-01	01				TCRBJ02-05*01	TCRBJ02	TCRBJ02-05	01				3	3	8	1	4	0	33	47	51	58	61	1	In	VDJ
AGCAGGTAGTGCGAGGAGATTCGGCAGCTTATTTCTGTGCCAGCTCACCACCCTAACAGGGGGCAAGAGACCCAGTACTTCGGGCCA		1	0.00392156862745098	46	TCRBV18-01*01	TCRBV18	TCRBV18-01	01				TCRBD01-01*01	TCRBD01	TCRBD01-01	01				TCRBJ02-05*01	TCRBJ02	TCRBJ02-05	01				0	0	3	1	3	2	35	52	55	-1	63	1	Out	VDJ
ATCCAGCGCACAGAGCAGGAGGACTCGGCCGTGTATCTCTGTGCCAGCAGCTTAGACGGGAGGCCAGATACGCAGTATTTTGGCCCA	CASSLDGRPDTQYF	1	0.00392156862745098	42	TCRBV07-02	TCRBV07	TCRBV07-02				01,02	TCRBD02-01*02	TCRBD02	TCRBD02-01	02				TCRBJ02-03*01	TCRBJ02	TCRBJ02-03	01				1	1	8	1	1	4	39	55	56	63	64	1	In	VDJ
AGAACCCAGGGACTCAGCTGTGTACTTCTGTGCCAGCAATCTTCACAGGACTAGCCGGGTCTGGGCTACGAGCAGTACTTCGGGCCG		1	0.00392156862745098	53	TCRBV12	TCRBV12				TCRBV12-03/12-04,TCRBV12-04		TCRBD02-01	TCRBD02	TCRBD02-01				01,02	TCRBJ02-07*01	TCRBJ02	TCRBJ02-07	01				7	10	1	7	9	3	28	38	47	55	65	1	Out	VDJ
CCTGCAGAGCTTGGGGACTCGGCCATGTATCTCTGTGCCAGCAGCCGACAAACTAGCGGGGAAAGTATTACGCAGTATTTTGGCCCA	CASSRQTSGESITQYF	1	0.00392156862745098	48	TCRBV11-01*01	TCRBV11	TCRBV11-01	01				TCRBD02-01*01	TCRBD02	TCRBD02-01	01				TCRBJ02-03*01	TCRBJ02	TCRBJ02-03	01				5	7	3	3	6	8	33	45	51	61	68	1	In	VDJ
TTCTGGAGTCCGCCAGCACCAACCAGACATCTATGTACCTCTGTGCCAGCAGTTTTGGACTCTACCAGGGAGCTGTTTTTTGGAGAA		1	0.00392156862745098	40	TCRBV28-01*01	TCRBV28	TCRBV28-01	01				TCRBD02-01	TCRBD02	TCRBD02-01				01,02	TCRBJ02-02*01	TCRBJ02	TCRBJ02-02	01				3	6	1	10	1	9	41	55	56	61	67	1	Out	VDJ
TCCTGGAGTCGCCCAGCCCCAACCAGACCTCTCTGTACTTCTGTGCCAGCAGTCACACCGAGCTCCTACGAGCAGTACTTCGGGCCG		1	0.00392156862745098	40	TCRBV27-01*01	TCRBV27	TCRBV27-01	01								TCRBD01,TCRBD02	TCRBD01-01,TCRBD02-01		TCRBJ02-07*01	TCRBJ02	TCRBJ02-07	01				5	5	3	6	1	0	41	53	54	57	62	1	Out	VDJ
CGCACAGAGCAGGGGGACTCGGCCATGTATCTCTGTGCCAGCAGCTCGACGACAGGACTTAGCAATCAGCCCCAGCATTTTGGTGAT	CASSSTTGLSNQPQHF	1	0.00392156862745098	48	TCRBV07-09*01	TCRBV07	TCRBV07-09	01				TCRBD01-01*01	TCRBD01	TCRBD01-01	01				TCRBJ01-05*01	TCRBJ01	TCRBJ01-05	01				4	3	2	4	4	0	33	46	50	56	59	1	In	VDJ
TCACGTTGGCGTCTGCTGTACCCTCTCAGACATCTGTGTACTTCTGTGCCAGCAGTGATTCCGCCTAGTAGCTACACCTTCGGTTCG		1	0.00392156862745098	37	TCRBV06-04*01	TCRBV06	TCRBV06-04	01				TCRBD02-01	TCRBD02	TCRBD02-01				01,02	TCRBJ01-02*01	TCRBJ01	TCRBJ01-02	01				3	2	4	8	6	9	44	58	64	68	70	1	Out	VDJ
CTGGAGTCCGCCAGCACCAACCAGACATCTATGTACCTCTGTGCCAGCAGAACCCCAGGGGGCGGAGAAAAACTGTTTTTTGGCAGT	CASRTPGGGEKLFF	1	0.00392156862745098	42	TCRBV28-01*01	TCRBV28	TCRBV28-01	01				TCRBD01-01*01	TCRBD01	TCRBD01-01	01				TCRBJ01-04*01	TCRBJ01	TCRBJ01-04	01				6	3	4	0	5	8	39	50	55	63	66	1	In	VDJ
NNNNTGTCGGCTGCTCCCTCCCAGACATCTGTGTACTTCTGTGCCAGCAGTGAGGGACCCACTCAAGAGACCCAGTACTTCGGGCCA	CASSEGPTQETQYF	2	0.00784313725490196	42	TCRBV06-01*01	TCRBV06	TCRBV06-01	01								TCRBD01,TCRBD02	TCRBD01-01,TCRBD02-01		TCRBJ02-05*01	TCRBJ02	TCRBJ02-05	01				3	5	0	7	0	2	39	-1	53	58	63	2	In	VDJ
ATCAATTCCCTGGAGCTTGGTGACTCTGCTGTGTATTTCTGTGCCAGCAGCAAAGGACAGGGGCAAGATACGCAGTATTTTGGCCCA	CASSKGQGQDTQYF	1	0.00392156862745098	42	TCRBV03-01/03-02*01	TCRBV03	TCRBV03-01/03-02	01				TCRBD01-01*01	TCRBD01	TCRBD01-01	01				TCRBJ02-03*01	TCRBJ02	TCRBJ02-03	01				1	2	2	2	0	5	39	-1	55	63	65	1	In	VDJ
ACTCTGACTGTGAGCAACATGAGCCCTGAAGACAGCAGCATATATCTCTGCAGCGCGATGACTCTCACTGAAGCTTTCTTTGGACAA	CSAMTLTEAFF	1	0.00392156862745098	33	TCRBV29-01*03	TCRBV29	TCRBV29-01	03				TCRBD02-01	TCRBD02	TCRBD02-01				01,02	TCRBJ01-01*01	TCRBJ01	TCRBJ01-01	01				5	2	2	10	2	4	48	57	59	63	65	1	In	VDJ
CAGCCTGCAGAGCAGGGGGACTCGGCCGTGTATGTCTGTGCAAGTCGCCCCGGAGGACAGCGGAACACTGAAGCTTTCTTTGGACAA	CASRPGGQRNTEAFF	1	0.00392156862745098	45	TCRBV12-02*01	TCRBV12	TCRBV12-02	01				TCRBD01-01*01	TCRBD01	TCRBD01-01	01				TCRBJ01-01*01	TCRBJ01	TCRBJ01-01	01				5	2	1	5	6	1	36	48	54	60	62	1	In	VDJ
GTGAGCACCTTGGAGCTGGGGGACTCGGCCCTTTATCTTTGCGCCAGCAGCTTGAACACGAATAATGAAAAACTGTTTTTTGGCAGT	CASSLNTNNEKLFF	1	0.00392156862745098	42	TCRBV05-01*01	TCRBV05	TCRBV05-01	01				TCRBD01-01*01	TCRBD01	TCRBD01-01	01				TCRBJ01-04*01	TCRBJ01	TCRBJ01-04	01				1	4	3	6	1	4	39	54	55	58	62	1	In	VDJ
AGCACCTTGGAGCTGGGGGACTCGGCCCTTTATCTTTGCGCCAGCAGCGGGGACGGGGTTGGGTCCTACGAGCAGTACTTCGGGCCG	CASSGDGVGSYEQYF	1	0.00392156862745098	45	TCRBV05-01*01	TCRBV05	TCRBV05-01	01								TCRBD01,TCRBD02	TCRBD01-01,TCRBD02-01		TCRBJ02-07*01	TCRBJ02	TCRBJ02-07	01				4	9	0	7	1	1	36	48	49	54	63	1	In	VDJ
CAGCGCACAGAGCAGGAGGACTCCGCCGTGTATCTCTGTGCCAGCAGCTTAGCGCAAGGGAAGAGCACTGAAGCTTTCTTTGGACAA	CASSLAQGKSTEAFF	1	0.00392156862745098	45	TCRBV07-08*01	TCRBV07	TCRBV07-08	01								TCRBD01,TCRBD02	TCRBD01-01,TCRBD02-01		TCRBJ01-01*01	TCRBJ01	TCRBJ01-01	01				0	4	0	8	4	4	36	53	57	61	65	1	In	VDJ
TCCAGTCCACGGAGTCAGGGGACACAGCACTGTATTTCTGTGCCAGCACCAAAAACAACTCATAGCCATGGCTACACCTTCGGTTCG		2	0.00784313725490196	43	TCRBV21-01*01	TCRBV21	TCRBV21-01	01				TCRBD02-01	TCRBD02	TCRBD02-01				01,02	TCRBJ01-02*01	TCRBJ01	TCRBJ01-02	01				2	1	5	7	9	6	38	53	62	66	67	2	Out	VDJ
ACAGAGCAGGGGGACTCGGCCATGTATCTCTGTGCCACCGAACACGAGGACAGCCCGAGCTCCTACAATGAGCAGTTCTTCGGGCCA	CATEHEDSPSSYNEQFF	1	0.00392156862745098	51	TCRBV07-09	TCRBV07	TCRBV07-09				01,05,06	TCRBD01-01*01	TCRBD01	TCRBD01-01	01				TCRBJ02-01*01	TCRBJ02	TCRBJ02-01	01				10	6	1	5	10	0	30	37	47	53	59	1	In	VDJ
GATCCGGTCCACAAAGCTGGAGGACTCAGCCATGTACTTCTGTGCCAGCAGTGAGATCGGGGGATCAAGGCGCAGTATTTTGGCCCA		1	0.00392156862745098	41	TCRBV02-01	TCRBV02	TCRBV02-01				01,03	TCRBD02-01*01	TCRBD02	TCRBD02-01	01				TCRBJ02-03*01	TCRBJ02	TCRBJ02-03	01				3	7	8	2	3	10	40	54	57	63	70	1	Out	VDJ
GTGAGCACCTTGGAGCTGGGGGACTCGGCCCTTTATCTTTGCGCCAGCTACGAAACAGGTTTGAACACTGAAGCTTTCTTTGGACAA	CASYETGLNTEAFF	1	0.00392156862745098	42	TCRBV05-01*01	TCRBV05	TCRBV05-01	01				TCRBD01-01*01	TCRBD01	TCRBD01-01	01				TCRBJ01-01*01	TCRBJ01	TCRBJ01-01	01				7	2	3	4	6	0	39	48	54	59	61	1	In	VDJ
CGTCTGCTGTACCCTCTCAAACATCTGTGTACTTCTGTGCCAGCAGTGACTCGGGGACATAACAACACTGAAGCTTTCTTTGGACAA		1	0.00392156862745098	46	TCRBV06-04*01	TCRBV06	TCRBV06-04	01				TCRBD01-01*01	TCRBD01	TCRBD01-01	01				TCRBJ01-01*01	TCRBJ01	TCRBJ01-01	01				0	4	0	6	1	2	35	52	53	59	63	1	Out	VDJ
CCCAACCAGACCTCTCTGTACTTCTGTGCCAGCAGTGCCGGGACTAGCGGGAGGGCCCTTTCCTACAATGAGCAGTTCTTCGGGCCA	CASSAGTSGRALSYNEQFF	1	0.00392156862745098	57	TCRBV27-01*01	TCRBV27	TCRBV27-01	01				TCRBD02-01*02	TCRBD02	TCRBD02-01	02				TCRBJ02-01*01	TCRBJ02	TCRBJ02-01	01				5	5	0	0	3	1	24	36	39	55	60	1	In	VDJ
CTTCACCTACACACCCTGCAGCCAGAAGACTCGGCCCTGTATCTCTGTGCCAGCAGCCAAGAGGAAACTGAAGCTTTCTTTGGACAA	CASSQEETEAFF	1	0.00392156862745098	36	TCRBV04-02*01	TCRBV04	TCRBV04-02	01								TCRBD01,TCRBD02	TCRBD01-01,TCRBD02-01		TCRBJ01-01*01	TCRBJ01	TCRBJ01-01	01				0	1	1	8	0	5	45	-1	62	65	66	1	In	VDJ
GCTGCTCCCTCCCAGACATCTGTGTACTTCTGTGCCAGCAGTTACTCGACGGCGACTACAACTCAAGATACGCAGTATTTTGGCCCA	CASSYSTATTTQDTQYF	1	0.00392156862745098	51	TCRBV06	TCRBV06				TCRBV06-05,TCRBV06-06		TCRBD02-01	TCRBD02	TCRBD02-01				01,02	TCRBJ02-03*01	TCRBJ02	TCRBJ02-03	01				0	7	2	9	6	5	30	47	53	58	65	1	In	VDJ
NNNNNNNTGTCGGCTGCTCCCTCCCAGACATCTGTGTACTTCTGTGCCAGCAGTTTCGGACAGTATTACGAGCAGTACTTCGGGCCG	CASSFGQYYEQYF	1	0.00392156862745098	39	TCRBV06-05*01	TCRBV06	TCRBV06-05	01				TCRBD01-01*01	TCRBD01	TCRBD01-01	01				TCRBJ02-07*01	TCRBJ02	TCRBJ02-07	01				4	3	1	5	2	4	42	55	57	63	66	1	In	VDJ
CTGGAGCTTGGTGACTCTGCTGTGTATTTCTGTGCCAGCAGCGCCATCTGTCCCATTTGCAAAAAAAACATTCAGTACTTCGGCGCC	CASSAICPICKKNIQYF	1	0.00392156862745098	51	TCRBV03-01/03-02*01	TCRBV03	TCRBV03-01/03-02	01								TCRBD01,TCRBD02	TCRBD01-01,TCRBD02-01		TCRBJ02-04*01	TCRBJ02	TCRBJ02-04	01				5	17	4	6	2	4	30	42	44	46	63	1	In	VDJ
AGCTTGGTGACTCTGCTGTGTATTTCTGTGCCAGCAGCTCAAGCCGTCCCATTTCATACTCATAATTCACCCCTCCACTTTGGGAAC		1	0.00392156862745098	55	TCRBV03-01/03-02*01	TCRBV03	TCRBV03-01/03-02	01				TCRBD02-01	TCRBD02	TCRBD02-01				01,02	TCRBJ01-06*02	TCRBJ01	TCRBJ01-06	02				5	1	3	10	19	5	26	38	57	60	61	1	Out	VDJ
TGGAGCTTGGTGACTCTGCTGTGTATTTCTGTGCCAGCAGCGCCATCTGTCCCATTTGCAAAAAAAAACATTCAGTACTTCGGCGCC		1	0.00392156862745098	52	TCRBV03-01/03-02*01	TCRBV03	TCRBV03-01/03-02	01								TCRBD01,TCRBD02	TCRBD01-01,TCRBD02-01		TCRBJ02-04*01	TCRBJ02	TCRBJ02-04	01				5	18	4	6	2	4	29	41	43	45	63	1	Out	VDJ
CCAGCGCACAGAGCAGGGGGACTCAGCCGCGTATCTCCGTGCCAGCACCATACCGGGACAGGGGTCCATGAGCAGTTCTTCGGGCCA		1	0.00392156862745098	44	TCRBV07-03*03	TCRBV07	TCRBV07-03	03				TCRBD01-01*01	TCRBD01	TCRBD01-01	01				TCRBJ02-01*01	TCRBJ02	TCRBJ02-01	01				7	3	0	2	7	8	37	47	54	64	67	1	Out	VDJ
ATCCAGCCCTCAGAACCCAGGGACTCAGCTGTGTACTTCTGTGCCATCGAACTGGGAGGCTCCTACAATGAGCAGTTCTTCGGGCCA	CAIELGGSYNEQFF	1	0.00392156862745098	42	TCRBV12	TCRBV12				TCRBV12-03/12-04,TCRBV12-04		TCRBD02-01*02	TCRBD02	TCRBD02-01	02				TCRBJ02-01*01	TCRBJ02	TCRBJ02-01	01				10	0	9	1	7	0	39	46	53	-1	59	1	In	VDJ
TGGAGCTTGGTGACTCTGCTGTGTATTTCTGTGCCAGCAGCGAGGAGTATCCCATTTCCATTCGACAATGAGCAGTTCTTCGGGCCA		1	0.00392156862745098	52	TCRBV03-01/03-02*01	TCRBV03	TCRBV03-01/03-02	01				TCRBD02-01*02	TCRBD02	TCRBD02-01	02				TCRBJ02-01*01	TCRBJ02	TCRBJ02-01	01				5	17	10	2	2	5	29	41	43	47	64	1	Out	VDJ
CACCAACCAGACATCTATGTACCTCTGTGCCAGCAGTTTTTAAGCGGGCGAGGGGGACGTCATGTAGATACGCAGTATTTTGGCCCA		1	0.00392156862745098	56	TCRBV28-01*01	TCRBV28	TCRBV28-01	01								TCRBD01,TCRBD02	TCRBD01-01,TCRBD02-01		TCRBJ02-03*01	TCRBJ02	TCRBJ02-03	01				3	9	5	1	11	5	25	39	50	56	65	1	Out	VDJ
GCTCCCTCCCAAACATCTGTGTACTTCTGTGCCAGCAGTTACTCGAGCCAAGGGCGTGCATTCGACACTGAAGCTTTCTTTGGACAA	CASSYSSQGRAFDTEAFF	1	0.00392156862745098	54	TCRBV06-02/06-03*01	TCRBV06	TCRBV06-02/06-03	01								TCRBD01,TCRBD02	TCRBD01-01,TCRBD02-01		TCRBJ01-01*01	TCRBJ01	TCRBJ01-01	01				0	10	5	3	6	3	27	44	50	54	64	1	In	VDJ
ATCCTGGAGTCGCCCAGCCCCAACCAGACCTCTCTGTACTTCTGTGCCAGCAGCCCGGGACAGTCCTACGAGCAGTACTTCGGGCCG	CASSPGQSYEQYF	1	0.00392156862745098	39	TCRBV27-01*01	TCRBV27	TCRBV27-01	01				TCRBD01-01*01	TCRBD01	TCRBD01-01	01				TCRBJ02-07*01	TCRBJ02	TCRBJ02-07	01				6	0	0	5	3	1	42	53	56	-1	63	1	In	VDJ
GTAGTGCGAGGAGATTCGGCAGCTTATTTCTGTGCCAGCTCACCCCGACTAGCGGGAGGCCCCTACAATGAGCAGTTCTTCGGGCCA	CASSPRLAGGPYNEQFF	1	0.00392156862745098	51	TCRBV18-01*01	TCRBV18	TCRBV18-01	01				TCRBD02-01*02	TCRBD02	TCRBD02-01	02				TCRBJ02-01*01	TCRBJ02	TCRBJ02-01	01				3	2	2	1	2	2	30	44	46	59	61	1	In	VDJ
CAGCGCACAGAGCAGCGGGACTCGGCCATGTATCGCTGTGCCAGCAGCCGGGGACAGGGGGCCGGGGATACGCAGTATTTTGGCCCA	CASSRGQGAGDTQYF	1	0.00392156862745098	45	TCRBV07-06*01	TCRBV07	TCRBV07-06	01				TCRBD01-01*01	TCRBD01	TCRBD01-01	01				TCRBJ02-03*01	TCRBJ02	TCRBJ02-03	01				5	4	0	0	2	6	36	48	50	62	66	1	In	VDJ
CAGCGCACAGAGCAGGAGGACTCCGCCGTGTATCCCTGTGCCAGCAGCTTAGCGCAAGGGAAGAGCACTGAAGCTTTCTTTGGACAA	CASSLAQGKSTEAFF	1	0.00392156862745098	45	TCRBV07-08*01	TCRBV07	TCRBV07-08	01								TCRBD01,TCRBD02	TCRBD01-01,TCRBD02-01		TCRBJ01-01*01	TCRBJ01	TCRBJ01-01	01				0	4	0	8	4	4	36	53	57	61	65	1	In	VDJ
CTGGAGTCGGCTGCTCCCTCCCAGACATCTGTGTACTTCTGTGCCAGCACCCCGGACTCGAACACAGATACGCAGTATTTTGGCCCA	CASTPDSNTDTQYF	1	0.00392156862745098	42	TCRBV06-01*01	TCRBV06	TCRBV06-01	01				TCRBD02-01	TCRBD02	TCRBD02-01				01,02	TCRBJ02-03*01	TCRBJ02	TCRBJ02-03	01				7	4	1	10	4	2	39	49	53	58	62	1	In	VDJ
AAGATCCGGTCCACAAAGCTGGAGGACTCAGCCATGTACTTCTGTACCAGCAGCAAAGACAGGTACAATGAGCAGTTCTTCGGGCCA	CTSSKDRYNEQFF	1	0.00392156862745098	39	TCRBV02-01	TCRBV02	TCRBV02-01				01,03	TCRBD01-01*01	TCRBD01	TCRBD01-01	01				TCRBJ02-01*01	TCRBJ02	TCRBJ02-01	01				6	0	2	4	4	4	42	53	57	-1	63	1	In	VDJ
ATTCTGGAGTCCGCCAGCACCAACCAGACATCTATGTACCTCTGTGCCAGCAAGGGATGGGTTGAAAATGAGCAGTTCTTCGGGCCA	CASKGWVENEQFF	1	0.00392156862745098	39	TCRBV28-01*01	TCRBV28	TCRBV28-01	01								TCRBD01,TCRBD02	TCRBD01-01,TCRBD02-01		TCRBJ02-01*01	TCRBJ02	TCRBJ02-01	01				7	9	0	8	1	7	42	52	53	57	66	1	In	VDJ
CCTTTTACATCGGCCCAAAAGAACCCGACAGCTTTCTATCTCTGTGCCAGTAGCCTGACAGGGGGCGGTGGCTACACCTTCGGTTCG	CASSLTGGGGYTF	1	0.00392156862745098	39	TCRBV19-01*01	TCRBV19	TCRBV19-01	01				TCRBD01-01*01	TCRBD01	TCRBD01-01	01				TCRBJ01-02*01	TCRBJ01	TCRBJ01-02	01				6	2	2	0	3	7	42	53	56	66	68	1	In	VDJ
CTTGGAGCTGGACGACTCGGCCCTGTATCTCTGTGCCAGCCGTTGACGCGTACCAGAAGTCGGGCCAACGTCCTGACTTTCGGGGCC		1	0.00392156862745098	50	TCRBV05-04*01	TCRBV05	TCRBV05-04	01								TCRBD01,TCRBD02	TCRBD01-01,TCRBD02-01		TCRBJ02-06*01	TCRBJ02	TCRBJ02-06	01				7	14	2	7	4	5	31	40	44	47	61	1	Out	VDJ
AGCTCTCTGGAGCTGGGGGACTCAGCTTTGTATTTCTGTGCCAGCAGCGTCGGGGGGCTAGGGACCTACGAGCAGTACTTCGGGCCG	CASSVGGLGTYEQYF	1	0.00392156862745098	45	TCRBV09-01*01	TCRBV09	TCRBV09-01	01				TCRBD02-01*01	TCRBD02	TCRBD02-01	01				TCRBJ02-07*01	TCRBJ02	TCRBJ02-07	01				2	7	8	1	0	2	36	-1	50	57	64	1	In	VDJ
GTGGTCGCACTGCAGCAAGAAGACTCAGCTGCGTATCTCTGCACCAGCAGTCGGGACAACTACACCGGGGAGCTGTTTTTTGGAGAA	CTSSRDNYTGELFF	1	0.00392156862745098	42	TCRBV01-01*01	TCRBV01	TCRBV01-01	01				TCRBD01-01*01	TCRBD01	TCRBD01-01	01				TCRBJ02-02*01	TCRBJ02	TCRBJ02-02	01				6	3	0	6	2	3	39	50	52	58	61	1	In	VDJ
GTGAGCACCTTGGAGCTGGGGGACTCGGCCCTTTATCTTTGCGCCAGCAGCTTTGATGGGGCTAGGTACGAGCAGTACTTCGGGCCG	CASSFDGARYEQYF	1	0.00392156862745098	42	TCRBV05-01*01	TCRBV05	TCRBV05-01	01				TCRBD01-01*01	TCRBD01	TCRBD01-01	01				TCRBJ02-07*01	TCRBJ02	TCRBJ02-07	01				2	4	7	0	4	4	39	53	57	62	66	1	In	VDJ
GCTGCTCCCTCCCAGACATCTGTGTACTTCTGTGCCAGCAGTTACTCGTCCGGGGTCCCGGGCACCGGGGAGCTGTTTTTTGGAGAA	CASSYSSGVPGTGELFF	2	0.00784313725490196	51	TCRBV06	TCRBV06				TCRBV06-05,TCRBV06-06		TCRBD02-01*01	TCRBD02	TCRBD02-01	01				TCRBJ02-02*01	TCRBJ02	TCRBJ02-02	01				0	7	8	3	3	4	30	47	50	55	62	2	In	VDJ
ATCCAGCCCTCAGAACCCAGGGACTCAGCTGTGTACTTCTGTGCCACCTCCGGGGGGTCGGTGGATCAGCCCCAGCATTTTGGTGAT	CATSGGSVDQPQHF	1	0.00392156862745098	42	TCRBV12	TCRBV12				TCRBV12-03/12-04,TCRBV12-04		TCRBD02-01*01	TCRBD02	TCRBD02-01	01				TCRBJ01-05*01	TCRBJ01	TCRBJ01-05	01				10	7	8	1	4	5	39	46	50	57	64	1	In	VDJ
TCGGCCCAAAAGAACCCGACAGCTTTCTATCTCTGTGCCAGTAGTACCGCGACAGCTTATAGCAATCAGCCCCAGCATTTTGGTGAT	CASSTATAYSNQPQHF	1	0.00392156862745098	48	TCRBV19-01*01	TCRBV19	TCRBV19-01	01				TCRBD01-01*01	TCRBD01	TCRBD01-01	01				TCRBJ01-05*01	TCRBJ01	TCRBJ01-05	01				4	4	2	5	4	0	33	46	50	55	59	1	In	VDJ
CTACACGCCCTGCAGCCAGAAGACTCAGCCCTGTATCTCTGCGCCAGCAGCCAAGAGACAGGGAATCAGCCCCAGCATTTTGGTGAT	CASSQETGNQPQHF	1	0.00392156862745098	42	TCRBV04-01*01	TCRBV04	TCRBV04-01	01				TCRBD01-01*01	TCRBD01	TCRBD01-01	01				TCRBJ01-05*01	TCRBJ01	TCRBJ01-05	01				0	0	2	3	0	4	39	-1	56	-1	63	1	In	VDJ
CAGAACCCAGGGACTCAGCTGTGTACTTCTGTGCCAGCCGGGGACCCACAGGGAAGCGCGTAGGACTGTGGCTACACCTTCGGTTCG		1	0.00392156862745098	52	TCRBV12	TCRBV12				TCRBV12-03/12-04,TCRBV12-04		TCRBD01-01*01	TCRBD01	TCRBD01-01	01				TCRBJ01-02*01	TCRBJ01	TCRBJ01-02	01				8	15	3	3	9	7	29	38	47	53	68	1	Out	VDJ
CCGGTCCACAAAGCTGGAGGACTCAGCCATGTACTTCTGTGCCAGACCCTCTCTCGCGGGGAGGGGAATGAGCAGTTCTTCGGGCCA		1	0.00392156862745098	44	TCRBV02-01	TCRBV02	TCRBV02-01				01,03	TCRBD02-01*02	TCRBD02	TCRBD02-01	02				TCRBJ02-01*01	TCRBJ02	TCRBJ02-01	01				9	1	9	0	13	7	37	45	58	65	66	1	Out	VDJ
CTGGAGTCAGCTACCCGCTCCCAGACATCTGTGTATTTCTGCGCCAGCAGTGCGACTAGCGAGTACAATGAGCAGTTCTTCGGGCCA	CASSATSEYNEQFF	1	0.00392156862745098	42	TCRBV10-02*01	TCRBV10	TCRBV10-02	01				TCRBD02-01	TCRBD02	TCRBD02-01				01,02	TCRBJ02-01*01	TCRBJ02	TCRBJ02-01	01				4	2	2	6	1	4	39	52	53	61	63	1	In	VDJ
CTGCAGAACTGGAGGATTCTGGAGTTTATTTCTGTGCCAGCAGCCAAGATACGCAGGGGGATTATCAACGAGCAGTACTTCGGGCCG		2	0.00784313725490196	49	TCRBV14-01*01	TCRBV14	TCRBV14-01	01				TCRBD01-01*01	TCRBD01	TCRBD01-01	01				TCRBJ02-07*01	TCRBJ02	TCRBJ02-07	01				0	7	4	1	4	5	32	49	53	60	67	2	Out	VDJ
CTGACAGTGACCAGTGCCCATCCTGAAGACAGCAGCTTCTACATCTGCAGTGCTCCTGGACTAGCGGCTGAGCAGTTCTTCGGGCCA	CSAPGLAAEQFF	1	0.00392156862745098	36	TCRBV20	TCRBV20				TCRBV20-01,TCRBV20-or09_02		TCRBD02-01	TCRBD02	TCRBD02-01				01,02	TCRBJ02-01*01	TCRBJ02	TCRBJ02-01	01				5	1	1	5	3	9	45	54	57	67	68	1	In	VDJ
GTGAGCACCTTGGAGCTGGGGGACTCGGCCCTTTATCTTTGCGCCAGCAGCTTGGGCACAGGGGGTGGAGGCTACACCTTCGGTTCG	CASSLGTGGGGYTF	1	0.00392156862745098	42	TCRBV05-01*01	TCRBV05	TCRBV05-01	01				TCRBD01-01*01	TCRBD01	TCRBD01-01	01				TCRBJ01-02*01	TCRBJ01	TCRBJ01-02	01				0	4	3	1	2	8	39	55	57	65	69	1	In	VDJ
ATCCAGCGCACAGAGCAGGGGGACTCAGCCGCGTATCTCCGTGTGGAACAGGCCTAAATCGGCCAAGAGACCCAGTACTTCGGGCCA	RVEQA*IGQETQYF	1	0.00392156862745098	42	TCRBV07-03*03	TCRBV07	TCRBV07-03	03				TCRBD01-01*01	TCRBD01	TCRBD01-01	01				TCRBJ02-05*01	TCRBJ02	TCRBJ02-05	01				13	10	3	4	4	1	39	43	47	52	62	1	Stop	VDJ
CGGTCCACAAAGCTGGAGGACTCAGCCATGTACTTCTGTGCCAGCAGTGGCGGGACACCCAGGGATCAGCCCCAGCATTTTGGTGAT	CASSGGTPRDQPQHF	2	0.00784313725490196	45	TCRBV02-01	TCRBV02	TCRBV02-01				01,03					TCRBD01,TCRBD02	TCRBD01-01,TCRBD02-01		TCRBJ01-05*01	TCRBJ01	TCRBJ01-05	01				4	7	0	6	2	5	36	49	51	57	64	2	In	VDJ
ATCCAGCGCACAGAGCAGCGGGACTCGGCCATGTATCGCTGTGCCAGCAGCTTAGACAGGGCTGGAAACACCATATATTTTGGAGAG	CASSLDRAGNTIYF	1	0.00392156862745098	42	TCRBV07-06*01	TCRBV07	TCRBV07-06	01				TCRBD01-01*01	TCRBD01	TCRBD01-01	01				TCRBJ01-03*01	TCRBJ01	TCRBJ01-03	01				1	0	3	3	0	2	39	-1	55	-1	61	1	In	VDJ
GGAGGATTCTGGAGTTTATTTCTGTGCCAGCAGCCAAGATCGGAGCAGGGGCCTCGAGATCGCCGTCAGCCCCAGCATTTTGGTGAT		1	0.00392156862745098	59	TCRBV14-01*01	TCRBV14	TCRBV14-01	01				TCRBD01-01*01	TCRBD01	TCRBD01-01	01				TCRBJ01-05*01	TCRBJ01	TCRBJ01-05	01				0	14	4	2	6	6	22	39	45	51	65	1	Out	VDJ
GTGACATCGGCCCAAAAGAACCCGACAGCTTTCTATCTCTGTGCCAGTAGTATAGGGGACAGGGGCTACGAGCAGTACTTCGGGCCG	CASSIGDRGYEQYF	1	0.00392156862745098	42	TCRBV19-01*01	TCRBV19	TCRBV19-01	01				TCRBD01-01*01	TCRBD01	TCRBD01-01	01				TCRBJ02-07*01	TCRBJ02	TCRBJ02-07	01				1	0	0	2	0	3	39	-1	55	-1	65	1	In	VDJ
CGGTCCACAAAGCTGGAGGACTCAGCCATGTACTTCTGTGCCAGCAGTGAACAGGGTTTAGAGGGGCAGCCCCAGCATTTTGGTGAT	CASSEQGLEGQPQHF	1	0.00392156862745098	45	TCRBV02-01	TCRBV02	TCRBV02-01				01,03					TCRBD01,TCRBD02	TCRBD01-01,TCRBD02-01		TCRBJ01-05*01	TCRBJ01	TCRBJ01-05	01				2	10	4	3	0	7	36	-1	51	56	66	1	In	VDJ
ATCCAGCCCTCAGAACCCAGGGACTCAGCTGTGTACTTCTGTGCCAGCAGTCCCGGGACAGGGCACTACGAGCAGTACTTCGGGCCG	CASSPGTGHYEQYF	1	0.00392156862745098	42	TCRBV12	TCRBV12				TCRBV12-03/12-04,TCRBV12-04		TCRBD01-01*01	TCRBD01	TCRBD01-01	01				TCRBJ02-07*01	TCRBJ02	TCRBJ02-07	01				5	2	0	3	3	3	39	51	54	63	65	1	In	VDJ
CAGGAGGACTCGGCCGTGTATCTCTGTGCCAGCAGCTTAGAGATCGTGGTCTTTAGCGGGAGGGTAGAGACCCAGTACTTCGGGCCA	CASSLEIVVFSGRVETQYF	1	0.00392156862745098	57	TCRBV07-02	TCRBV07	TCRBV07-02				01,02	TCRBD02-01*02	TCRBD02	TCRBD02-01	02				TCRBJ02-05*01	TCRBJ02	TCRBJ02-05	01				1	1	5	0	13	4	24	40	53	64	65	1	In	VDJ
CTGAGCTCTCTGGAGCTGGGGGACTCAGCTTTGTATTTCTGTGCCAGCAGCGTCTTATGGGGGGGAGAGACCCAGTACTTCGGGCCA	CASSVLWGGETQYF	1	0.00392156862745098	42	TCRBV09-01*01	TCRBV09	TCRBV09-01	01				TCRBD02-01*01	TCRBD02	TCRBD02-01	01				TCRBJ02-05*01	TCRBJ02	TCRBJ02-05	01				2	0	9	0	5	4	39	53	58	-1	65	1	In	VDJ
CACGCCCTGCAGCCAGAAGACTCAGCCCTGTATCTCTGCGCCAGCAGCCACTAGGGACAGGGCCAAGAGACCCAGTACTTCGGGCCA	CASSH*GQGQETQYF	1	0.00392156862745098	45	TCRBV04-01*01	TCRBV04	TCRBV04-01	01				TCRBD01-01*01	TCRBD01	TCRBD01-01	01				TCRBJ02-05*01	TCRBJ02	TCRBJ02-05	01				3	0	0	3	3	1	36	50	53	-1	62	1	Stop	VDJ
TCAATTCCCTGGAGCTTGGTGACTCTGCTGTGTATTTCTGTGCCAGCAGCTCCTCTCAGGGGAAACTACGAGCAGTACTTCGGGCCG		1	0.00392156862745098	43	TCRBV03-01/03-02*01	TCRBV03	TCRBV03-01/03-02	01				TCRBD01-01*01	TCRBD01	TCRBD01-01	01				TCRBJ02-07*01	TCRBJ02	TCRBJ02-07	01				5	3	4	2	6	3	38	50	56	62	65	1	Out	VDJ
GGATCCAGCAGGTAGTGCGAGGAGATTCGGCAGCTTATTTCTGTGCCAGCTCACTCCCCAAACACCGGGGAGCTGTTTTTTGGAGAA		2	0.00784313725490196	40	TCRBV18-01*01	TCRBV18	TCRBV18-01	01				TCRBD01-01*01	TCRBD01	TCRBD01-01	01				TCRBJ02-02*01	TCRBJ02	TCRBJ02-02	01				4	0	4	6	4	2	41	54	58	-1	60	2	Out	VDJ
AGCAGGAGGACTCGGCCGTGTATCTCTGTGCCAGCAGCTTAGCGATGCTGGGTAGGCTTCTCCTACAATGAGCAGTTCTTCGGGCCA		1	0.00392156862745098	55	TCRBV07-02	TCRBV07	TCRBV07-02				01,02					TCRBD01,TCRBD02	TCRBD01-01,TCRBD02-01		TCRBJ02-01*01	TCRBJ02	TCRBJ02-01	01				0	7	0	9	6	0	26	43	49	52	59	1	Out	VDJ
CGCACAGAGCAGGAGGACTCCGCCGTGTATCTCTGTGCCAGCAGCTTACAGGGTTGGCCTCCGACCTATGGCTACACCTTCGGTTCG	CASSLQGWPPTYGYTF	1	0.00392156862745098	48	TCRBV07-08*01	TCRBV07	TCRBV07-08	01				TCRBD01-01*01	TCRBD01	TCRBD01-01	01				TCRBJ01-02*01	TCRBJ01	TCRBJ01-02	01				2	12	4	3	0	4	33	-1	48	53	65	1	In	VDJ
NTGTCGGCTGCTCCCTCCCAGACATCTGTGTACTTCTGTGCCAGCAGTGTCGAGGGCCCTTATAATTCACCCCTCCACTTTGGGAAC	CASSVEGPYNSPLHF	1	0.00392156862745098	45	TCRBV06	TCRBV06				TCRBV06-01,TCRBV06-05		TCRBD02-01*02	TCRBD02	TCRBD02-01	02				TCRBJ01-06*02	TCRBJ01	TCRBJ01-06	02				4	4	11	0	2	4	36	49	51	56	60	1	In	VDJ
TCTGGAGCTGGGGGACTCAGCTTTGTATTTCTGTGCCAGCTCCCTGGGTGGGTCCCGACCTCCTACAATGAGCAGTTCTTCGGGCCA		1	0.00392156862745098	50	TCRBV09-01*01	TCRBV09	TCRBV09-01	01								TCRBD01,TCRBD02	TCRBD01-01,TCRBD02-01		TCRBJ02-01*01	TCRBJ02	TCRBJ02-01	01				7	11	0	9	5	0	31	40	45	48	59	1	Out	VDJ
CAGCGCACAGAGCAGGGGGACTCGGCCATGTATCTCTGTGCCAGCAGCCAGGGAGGGAGTAGCAATCAGCCCCAGCATTTTGGTGAT	CASSQGGSSNQPQHF	1	0.00392156862745098	45	TCRBV07-09*01	TCRBV07	TCRBV07-09	01				TCRBD02-01*02	TCRBD02	TCRBD02-01	02				TCRBJ01-05*01	TCRBJ01	TCRBJ01-05	01				5	2	9	0	2	0	36	48	50	57	59	1	In	VDJ
TCGGCTGCTCCCTCCCAGACATCTGTGTACTTCTGTGCCAGCAGTCCCGGGACGGGGGCCTCTGGAAACACCATATATTTTGGAGAG	CASSPGTGASGNTIYF	1	0.00392156862745098	48	TCRBV06	TCRBV06				TCRBV06-01,TCRBV06-05						TCRBD01,TCRBD02	TCRBD01-01,TCRBD02-01		TCRBJ01-03*01	TCRBJ01	TCRBJ01-03	01				5	0	6	0	8	0	33	45	53	-1	59	1	In	VDJ
ACCCTGGAGTCTGCCAGGCCCTCACATACCTCTCAGTACCTCTGTGCCAGCAGTGAATACGCCAGGGAGACCCAGTACTTCGGGCCA	CASSEYARETQYF	1	0.00392156862745098	39	TCRBV25-01*01	TCRBV25	TCRBV25-01	01				TCRBD01-01*01	TCRBD01	TCRBD01-01	01				TCRBJ02-05*01	TCRBJ02	TCRBJ02-05	01				0	0	4	4	3	5	42	59	62	-1	66	1	In	VDJ
AGTGCCCATCCTGAAGACAGCAGCTTCTACATCTGCAGTGCTAGGGGGGCGACTAGCATCCCAGCAGATACGCAGTATTTTGGCCCA	CSARGATSIPADTQYF	1	0.00392156862745098	48	TCRBV20	TCRBV20				TCRBV20-01,TCRBV20-or09_02		TCRBD02-01	TCRBD02	TCRBD02-01				01,02	TCRBJ02-03*01	TCRBJ02	TCRBJ02-03	01				3	7	2	7	6	4	33	44	50	57	64	1	In	VDJ
AAGATCCAGCCCTCAGAACCCAGGGACTCAGCTGTGTACTTCTGTGCCAGCAGTTACGGGGTAACCGGTGAAGCTTTCTTTGGACAA	CASSYGVTGEAFF	1	0.00392156862745098	39	TCRBV12-03/12-04*01	TCRBV12	TCRBV12-03/12-04	01				TCRBD02-01*01	TCRBD02	TCRBD02-01	01				TCRBJ01-01*01	TCRBJ01	TCRBJ01-01	01				4	7	8	3	1	7	42	55	56	61	68	1	In	VDJ
CTGACTGTGAGCAACATGAGCCCTGAAGACAGCAGCATATATCTCTGCAGCGTCCTTAGGAGGCACCCTGAAGCTTTCTTTGGACAA	CSVLRRHPEAFF	1	0.00392156862745098	36	TCRBV29-01	TCRBV29	TCRBV29-01				01,02	TCRBD02-01*02	TCRBD02	TCRBD02-01	02				TCRBJ01-01*01	TCRBJ01	TCRBJ01-01	01				6	4	10	1	5	6	45	53	58	63	67	1	In	VDJ
TCGGCTGCTCCCTCCCAGACATCTGTGTACTTCTGTGCCAGCAGTTACTCGTTAGCGGGAGGGCCGGATACGCAGTATTTTGGCCCA	CASSYSLAGGPDTQYF	1	0.00392156862745098	48	TCRBV06-05*01	TCRBV06	TCRBV06-05	01				TCRBD02-01*02	TCRBD02	TCRBD02-01	02				TCRBJ02-03*01	TCRBJ02	TCRBJ02-03	01				0	3	5	0	2	6	33	50	52	63	66	1	In	VDJ
CCCTGGAGCTTGGTGACTCTGCTGTGTATTTCTGTGCCAGCAGCTTCAGCTGTCTTTTGGCATCATCAGCCCCAGCATTTTGGTGAT		1	0.00392156862745098	49	TCRBV03-01/03-02*01	TCRBV03	TCRBV03-01/03-02	01								TCRBD01,TCRBD02	TCRBD01-01,TCRBD02-01		TCRBJ01-05*01	TCRBJ01	TCRBJ01-05	01				5	15	4	5	2	5	32	44	46	49	64	1	Out	VDJ
ACTCTGACAGTGACCAGTGCCCATCCTGAAGACAGCAGCTTCTACATCTGCAGTGCTAACAGGGAAAGCGAGCAGTACTTCGGGCCG	CSANRESEQYF	1	0.00392156862745098	33	TCRBV20-01	TCRBV20	TCRBV20-01				01,04	TCRBD01-01*01	TCRBD01	TCRBD01-01	01				TCRBJ02-07*01	TCRBJ02	TCRBJ02-07	01				4	4	3	3	0	6	48	-1	58	64	68	1	In	VDJ
TCGGCTGCTCCCTCCCAGACATCTGTGTACTTCTGTGCCAGCAGTTACTCGACCGTTGGGCTGAACACTGAAGCTTTCTTTGGACAA	CASSYSTVGLNTEAFF	1	0.00392156862745098	48	TCRBV06-05*01	TCRBV06	TCRBV06-05	01				TCRBD01-01*01	TCRBD01	TCRBD01-01	01				TCRBJ01-01*01	TCRBJ01	TCRBJ01-01	01				0	0	8	0	7	0	33	50	57	-1	61	1	In	VDJ
NTGTCGGCTGCTCCCTCCCAGACATCTGTGTACTTCTGTGCCAGCAGTCGGCTCCGGGACAGGGGAAACGAGCAGTACTTCGGGCCG	CASSRLRDRGNEQYF	1	0.00392156862745098	45	TCRBV06-05*01	TCRBV06	TCRBV06-05	01				TCRBD01-01*01	TCRBD01	TCRBD01-01	01				TCRBJ02-07*01	TCRBJ02	TCRBJ02-07	01				5	2	0	2	7	5	36	48	55	65	67	1	In	VDJ
AGAGTCTGCCATCCCCAACCAGACAGCTCTTTACTTCTGTGCCACCAGTATTTTGGCTAATCCCGTCAGCCCCAGCATTTTGGTGAT		1	0.00392156862745098	44	TCRBV24-01*01	TCRBV24	TCRBV24-01	01								TCRBD01,TCRBD02	TCRBD01-01,TCRBD02-01		TCRBJ01-05*01	TCRBJ01	TCRBJ01-05	01				6	8	9	0	5	6	37	49	54	57	65	1	Out	VDJ
AACCTGAGCTCTCTGGAGCTGGGGGACTCAGCTTTGTATTTCTGTGCCAGCAGCGTAGTTGTTGCCCTCGAAGCTTTCTTTGGACAA	CASSVVVALEAFF	3	0.011764705882352941	39	TCRBV09-01*01	TCRBV09	TCRBV09-01	01								TCRBD01,TCRBD02	TCRBD01-01,TCRBD02-01		TCRBJ01-01*01	TCRBJ01	TCRBJ01-01	01				0	4	10	0	5	8	42	58	63	65	69	3	In	VDJ
GAAGACAGCAGCTTCTACATCTGCAGTGCTAGAGGGAATTGGGGTAGCGGGAGGGCCTGGAACACCGGGGAGCTGTTTTTTGGAGAA	CSARGNWGSGRAWNTGELFF	1	0.00392156862745098	60	TCRBV20	TCRBV20				TCRBV20-01,TCRBV20-or09_02		TCRBD02-01*02	TCRBD02	TCRBD02-01	02				TCRBJ02-02*01	TCRBJ02	TCRBJ02-02	01				1	4	5	0	10	1	21	34	44	55	59	1	In	VDJ
ACCCTGGAGTCTGCCAGGCCCTCACATACCTCTCAGTACCTCTGTGCCAGCAGGAAGGGGGGAGCCTATGGCTACACCTTCGGTTCG	CASRKGGAYGYTF	1	0.00392156862745098	39	TCRBV25-01*01	TCRBV25	TCRBV25-01	01								TCRBD01,TCRBD02	TCRBD01-01,TCRBD02-01		TCRBJ01-02*01	TCRBJ01	TCRBJ01-02	01				6	4	5	1	2	4	42	53	55	61	65	1	In	VDJ
GCTGCTCCCTCCCAAACATCTGTGTACTTCTGTGCCAGCAGTGACGGTATAGCGGGGGGTGTCAAAAACATTCAGTACTTCGGCGCC	CASSDGIAGGVKNIQYF	2	0.00784313725490196	51	TCRBV06-02/06-03*01	TCRBV06	TCRBV06-02/06-03	01				TCRBD02-01*01	TCRBD02	TCRBD02-01	01				TCRBJ02-04*01	TCRBJ02	TCRBJ02-04	01				5	3	5	1	7	3	30	42	49	59	62	2	In	VDJ
NNNNTGTCGGCTGCTCCCTCCCAGACATCTGTGTACTTCTGTGCCAGCAGTGGAGGGACGTGGGGGAGAGAGCAGTACTTCGGGCCG	CASSGGTWGREQYF	2	0.00784313725490196	42	TCRBV06	TCRBV06				TCRBV06-01,TCRBV06-05						TCRBD01,TCRBD02	TCRBD01-01,TCRBD02-01		TCRBJ02-07*01	TCRBJ02	TCRBJ02-07	01				4	10	0	7	2	7	39	52	54	59	69	2	In	VDJ
CGCACAGAGCAGGGGGACTCGGCCATGTATCTCTGTGCCAGCAGACCCCCTCCGAGACTAACCTACAATGAGCAGTTCTTCGGGCCA	CASRPPPRLTYNEQFF	2	0.00784313725490196	48	TCRBV07-09*01	TCRBV07	TCRBV07-09	01				TCRBD02-01	TCRBD02	TCRBD02-01				01,02	TCRBJ02-01*01	TCRBJ02	TCRBJ02-01	01				6	1	2	9	11	2	33	44	55	60	61	2	In	VDJ
ACAGAGCAGGGGGACTCAGCCGCGTATCTCCGTGCCAGCAGCCTAAAGACTAGTTTTTGAGACCAAGAGACCCAGTACTTCGGGCCA	RASSLKTSF*DQETQYF	1	0.00392156862745098	51	TCRBV07-03*03	TCRBV07	TCRBV07-03	03				TCRBD02-01	TCRBD02	TCRBD02-01				01,02	TCRBJ02-05*01	TCRBJ02	TCRBJ02-05	01				1	8	2	8	1	0	30	46	47	53	61	1	Stop	VDJ
TGGAGCTTGGTGACTCTGCTGTGTATTTCTGTGCCAGCAGCGGTGGATGTCCCATTTCCTTCCGACAATGAGCAGTTCTTCGGGCCA		1	0.00392156862745098	52	TCRBV03-01/03-02*01	TCRBV03	TCRBV03-01/03-02	01								TCRBD01,TCRBD02	TCRBD01-01,TCRBD02-01		TCRBJ02-01*01	TCRBJ02	TCRBJ02-01	01				5	17	1	8	3	5	29	41	44	47	64	1	Out	VDJ
AAAAGAACCCGACAGCTTTCTATCTCTGTGCCAGTAGTTTTATTAAGACAAATCCAAAGTCGGGCCAACGTCCTGACTTTCGGGGCC		1	0.00392156862745098	55	TCRBV19-01*01	TCRBV19	TCRBV19-01	01				TCRBD01-01*01	TCRBD01	TCRBD01-01	01				TCRBJ02-06*01	TCRBJ02	TCRBJ02-06	01				5	11	2	6	8	5	26	38	46	50	61	1	Out	VDJ
CCTGGAGCTTGGTGACTCTGCTGTGTATTTCTGTGCCAGCAGCATGCTGGATCCCATTTCTTTTCTGAGACCCAGTACTTCGGGCCA		1	0.00392156862745098	50	TCRBV03-01/03-02*01	TCRBV03	TCRBV03-01/03-02	01								TCRBD01,TCRBD02	TCRBD01-01,TCRBD02-01		TCRBJ02-05*01	TCRBJ02	TCRBJ02-05	01				5	15	1	8	5	5	31	43	48	51	66	1	Out	VDJ
CACGCCCTGCAGCCAGAAGACTCAGCCCTGTATCTCTGCGCCAGCAGCCACTAGGGACGGGGCCAAGAGACCCAGTACTTCGGGCCA	CASSH*GRGQETQYF	1	0.00392156862745098	45	TCRBV04-01*01	TCRBV04	TCRBV04-01	01								TCRBD01,TCRBD02	TCRBD01-01,TCRBD02-01		TCRBJ02-05*01	TCRBJ02	TCRBJ02-05	01				3	4	0	7	3	1	36	50	53	58	62	1	Stop	VDJ
CGCACAGAGCAGGGGGACTCGGCCATGTATCTCTGTGCCAGCAGAAAGGGTAGCCTTCGCTCCTACAATGAGCAGTTCTTCGGGCCA	CASRKGSLRSYNEQFF	1	0.00392156862745098	48	TCRBV07-09*01	TCRBV07	TCRBV07-09	01								TCRBD01,TCRBD02	TCRBD01-01,TCRBD02-01		TCRBJ02-01*01	TCRBJ02	TCRBJ02-01	01				6	9	5	3	2	0	33	44	46	50	59	1	In	VDJ
GATCCAGCCCTCAGAACCCAGGGACTCAGCTGTGTACTTCTGTGCCACCTCCGGGGGTCGGTGGATCAGCCCCAGCATTTTGGTGAT		1	0.00392156862745098	41	TCRBV12	TCRBV12				TCRBV12-03/12-04,TCRBV12-04		TCRBD02-01*01	TCRBD02	TCRBD02-01	01				TCRBJ01-05*01	TCRBJ01	TCRBJ01-05	01				10	7	8	2	4	5	40	47	51	57	64	1	Out	VDJ
CTTGGTGACTCTGCTGTGTATTTCTGTGCCAGCAGCCAAGAAGGGATATCCGGGACTCCTAGCACAGATACGCAGTATTTTGGCCCA	CASSQEGISGTPSTDTQYF	1	0.00392156862745098	57	TCRBV03-01/03-02*01	TCRBV03	TCRBV03-01/03-02	01				TCRBD02-01	TCRBD02	TCRBD02-01				01,02	TCRBJ02-03*01	TCRBJ02	TCRBJ02-03	01				0	3	0	10	10	0	24	41	51	57	60	1	In	VDJ
TGGAGCTGGGGGACTCAGCCCTGTACTTCTGTGCCAGCAGGGGGGCGGGAGCTGAGGTGAAAGACCTATGGCTACACCTTCGGTTCG		1	0.00392156862745098	52	TCRBV13-01*01	TCRBV13	TCRBV13-01	01				TCRBD02-01*02	TCRBD02	TCRBD02-01	02				TCRBJ01-02*01	TCRBJ01	TCRBJ01-02	01				6	14	7	2	4	4	29	40	44	51	65	1	Out	VDJ
ACCAGTGCCCATCCTGAAGACAGCAGCTTCTACATCTGCAGTGCTAGAGACGCCGGGACTGGGGACGATGGCTACACCTTCGGTTCG	CSARDAGTGDDGYTF	1	0.00392156862745098	45	TCRBV20	TCRBV20				TCRBV20-01,TCRBV20-or09_02		TCRBD02-01	TCRBD02	TCRBD02-01				01,02	TCRBJ01-02*01	TCRBJ01	TCRBJ01-02	01				0	7	0	10	4	6	36	50	54	60	67	1	In	VDJ
AGAGCAAGGGCGACTCGGCTGTGTATCTCTGTGCCAGAACTGACGCATGATAGACAAAGTCGGGCCAACGTCCTGACTTTCGGGGCC		1	0.00392156862745098	52	TCRBV07-05*01	TCRBV07	TCRBV07-05	01				TCRBD01-01*01	TCRBD01	TCRBD01-01	01				TCRBJ02-06*01	TCRBJ02	TCRBJ02-06	01				6	5	2	6	13	5	29	39	52	56	61	1	Out	VDJ
CAGCCCTCAGAACCCAGGGACTCAGCTGTGTACTTCTGTGCCAGCAGTTTAGGACAGGGGACTTACTATGGCTACACCTTCGGTTCG	CASSLGQGTYYGYTF	1	0.00392156862745098	45	TCRBV12	TCRBV12				TCRBV12-03/12-04,TCRBV12-04		TCRBD01-01*01	TCRBD01	TCRBD01-01	01				TCRBJ01-02*01	TCRBJ01	TCRBJ01-02	01				1	4	2	2	0	3	36	-1	52	60	64	1	In	VDJ
CAGCAGGTAGTGCGAGGAGATTCGGCAGCTTATTTCTGTGCCAGCTCACCGGAGAACTCTGGGGCCAACGTCCTGACTTTCGGGGCC	CASSPENSGANVLTF	1	0.00392156862745098	45	TCRBV18-01*01	TCRBV18	TCRBV18-01	01				TCRBD02-01*02	TCRBD02	TCRBD02-01	02				TCRBJ02-06*01	TCRBJ02	TCRBJ02-06	01				3	2	10	2	0	0	36	-1	50	54	56	1	In	VDJ
GTGACATCGGCCCAAAAGAACCCGACAGCTTTCTATCTCTGTGCCAGTAGTATGTCTCAGGGTAATTCACCCCTCCACTTTGGGAAC	CASSMSQGNSPLHF	1	0.00392156862745098	42	TCRBV19-01*01	TCRBV19	TCRBV19-01	01				TCRBD01-01*01	TCRBD01	TCRBD01-01	01				TCRBJ01-06*02	TCRBJ01	TCRBJ01-06	02				3	0	4	3	4	6	39	53	57	-1	62	1	In	VDJ
AAGATCCGGTCCACAAAGCTGGAGGACTCAGCCATGTACTTCTGTGCCAGCGCCTCAAATAGGAGGGATGGCTACACCTTCGGTTCG	CASASNRRDGYTF	1	0.00392156862745098	39	TCRBV02-01	TCRBV02	TCRBV02-01				01,03	TCRBD02-01*02	TCRBD02	TCRBD02-01	02				TCRBJ01-02*01	TCRBJ01	TCRBJ01-02	01				8	0	10	0	10	6	42	51	61	-1	67	1	In	VDJ
CTGGAGCTTGGTGACTCTGCTGTGTATTTCTGTGCCAGCAGCCAAGACCAAATCAGCTCCTATAATTCACCCCTCCACTTTGGGAAC	CASSQDQISSYNSPLHF	1	0.00392156862745098	51	TCRBV03-01/03-02*01	TCRBV03	TCRBV03-01/03-02	01				TCRBD01-01*01	TCRBD01	TCRBD01-01	01				TCRBJ01-06*02	TCRBJ01	TCRBJ01-06	02				0	0	4	5	6	0	30	47	53	-1	56	1	In	VDJ
GTGACATCGGCCCAAAAGAACCCGACAGCTTTCTATCTCTGTGCCAACCGGGGACAGTTTGCTAACTATGGCTACACCTTCGGTTCG	CANRGQFANYGYTF	1	0.00392156862745098	42	TCRBV19-01*01	TCRBV19	TCRBV19-01	01				TCRBD01-01*01	TCRBD01	TCRBD01-01	01				TCRBJ01-02*01	TCRBJ01	TCRBJ01-02	01				10	4	0	5	4	0	39	46	50	57	61	1	In	VDJ
ACCTACACACCCTGCAGCCAGAAGACTCGGCCCTGTATCTCTGTGCCAGCAGCCTCCTAGCGGGACAATGAGCAGTTCTTCGGGCCA		1	0.00392156862745098	40	TCRBV04-02*01	TCRBV04	TCRBV04-02	01				TCRBD02-01	TCRBD02	TCRBD02-01				01,02	TCRBJ02-01*01	TCRBJ02	TCRBJ02-01	01				4	0	4	4	2	5	41	54	56	-1	64	1	Out	VDJ
CACCTACACGCCCTGCAGCCAGAAGACTCAGCCCTGTATCTCTGCGCCAGCAGCGAAGCTGAGACAGGGAGGGCTTTCTTTGGACAA	CASSEAETGRAFF	1	0.00392156862745098	39	TCRBV04-01*01	TCRBV04	TCRBV04-01	01				TCRBD01-01*01	TCRBD01	TCRBD01-01	01				TCRBJ01-01*01	TCRBJ01	TCRBJ01-01	01				1	3	2	3	4	11	42	58	62	69	72	1	In	VDJ
CACGGAGTCAGGGGACACAGCACTGTATTTCTGTGCCAGCAGCAAAGAGGGCTAGGTCGCCCCTTAGATACGCAGTATTTTGGCCCA		1	0.00392156862745098	50	TCRBV21-01*01	TCRBV21	TCRBV21-01	01								TCRBD01,TCRBD02	TCRBD01-01,TCRBD02-01		TCRBJ02-03*01	TCRBJ02	TCRBJ02-03	01				1	14	5	3	0	5	31	-1	47	51	65	1	Out	VDJ
TCCCTGATTCTGGAGTCCGCCAACACCAACCAGACATCTATGTACCTCTGTGCCAGCAGTTTAGGATATGAGCAGTTCTTCGGGCCA	CASSLGYEQFF	1	0.00392156862745098	33	TCRBV28-01*01	TCRBV28	TCRBV28-01	01								TCRBD01,TCRBD02	TCRBD01-01,TCRBD02-01		TCRBJ02-01*01	TCRBJ02	TCRBJ02-01	01				2	1	1	8	0	8	48	-1	63	66	67	1	In	VDJ
AGTCCACGGAGTCAGGGGACACAGCACTGTATTTCTGTGCCAGCAGCAAGACGCCAGTGTCTATAGTAACCCCTCCACTTTGGGAAC		1	0.00392156862745098	46	TCRBV21-01*01	TCRBV21	TCRBV21-01	01								TCRBD01,TCRBD02	TCRBD01-01,TCRBD02-01		TCRBJ01-06*02	TCRBJ01	TCRBJ01-06	02				3	16	2	7	0	12	35	-1	49	52	68	1	Out	VDJ
CTCACTCTGGAGTCTGCTGCCTCCTCCCAGACATCTGTATATTTCTGCGCCAGCAGTGTCAGCACAGATACGCAGTATTTTGGCCCA	CASSVSTDTQYF	1	0.00392156862745098	36	TCRBV10-01*01	TCRBV10	TCRBV10-01	01											TCRBJ02-03*01	TCRBJ02	TCRBJ02-03	01				4	2	0	0	0	0	45	-1	-1	58	60	1	In	VJ
NCTCTGAAGATCCGGTCCACAAAGCTGGAGGACTCAGCCATGTACTTCTGTGCCAGCAGTGAAGGGTTTGAAGCTTTCTTTGGACAA	CASSEGFEAFF	1	0.00392156862745098	33	TCRBV02-01	TCRBV02	TCRBV02-01				01,03					TCRBD01,TCRBD02	TCRBD01-01,TCRBD02-01		TCRBJ01-01*01	TCRBJ01	TCRBJ01-01	01				1	2	0	10	0	7	48	-1	64	66	68	1	In	VDJ
ACAGAGCAGGAGGACTCGGCCGTGTATCTCTGTGCCAGCAGCTTAGAAGGGACTGCCTTCTCTGGAAACACCATATATTTTGGAGAG	CASSLEGTAFSGNTIYF	2	0.00784313725490196	51	TCRBV07-02	TCRBV07	TCRBV07-02				01,02	TCRBD02-01	TCRBD02	TCRBD02-01				01,02	TCRBJ01-03*01	TCRBJ01	TCRBJ01-03	01				1	5	0	10	2	0	30	46	48	54	59	2	In	VDJ
ACTCTGAAGATCCAGCGCACAGAGCAGGAGGACTCGGCCGTGTATCTCTGTGCCAGCAGCTTCCGCACTGAGCAGTTCTTCGGGCCA	CASSFRTEQFF	1	0.00392156862745098	33	TCRBV07	TCRBV07				TCRBV07-02,TCRBV07-08						TCRBD01,TCRBD02	TCRBD01-01,TCRBD02-01		TCRBJ02-01*01	TCRBJ02	TCRBJ02-01	01				3	0	3	7	4	9	48	62	66	-1	68	1	In	VDJ
CTGCAGCCAGAAGACTCAGCCCTGTATCTCTGCGCCAGCAGCCAAGAGAGTCAGCTCTCTGGGGCCAACGTCCTGACTTTCGGGGCC	CASSQESQLSGANVLTF	1	0.00392156862745098	51	TCRBV04-01*01	TCRBV04	TCRBV04-01	01								TCRBD01,TCRBD02	TCRBD01-01,TCRBD02-01		TCRBJ02-06*01	TCRBJ02	TCRBJ02-06	01				0	2	4	5	4	0	30	47	51	54	56	1	In	VDJ
GTGAGCACCTTGGAGCTGGGGGACTCGGCCCTTTATCTTTGCGCCAGCAGCTTGGAGGGGAGGTATCAGCCCCAGCATTTTGGTGAT	CASSLEGRYQPQHF	1	0.00392156862745098	42	TCRBV05-01*01	TCRBV05	TCRBV05-01	01				TCRBD02-01*02	TCRBD02	TCRBD02-01	02				TCRBJ01-05*01	TCRBJ01	TCRBJ01-05	01				0	1	9	1	2	5	39	55	57	63	64	1	In	VDJ
ATCCTGTCCTCAGAACCGGGAGACACGGCACTGTATCTCTGCGCCAGCAGTCAATTGGGCTGAACCTACGAGCAGTACTTCGGGCCG	CASSQLG*TYEQYF	1	0.00392156862745098	42	TCRBV23-01*01	TCRBV23	TCRBV23-01	01				TCRBD01-01*01	TCRBD01	TCRBD01-01	01				TCRBJ02-07*01	TCRBJ02	TCRBJ02-07	01				1	4	8	0	1	2	39	55	56	60	64	1	Stop	VDJ
CGCACAGAGCAGGGGGACTCGGCCATGTATCTCTGTGCCAGCAGCCAAGTAACCGGGACAGGCAATGAAAAACTGTTTTTTGGCAGT	CASSQVTGTGNEKLFF	1	0.00392156862745098	48	TCRBV07-09*01	TCRBV07	TCRBV07-09	01				TCRBD01-01*01	TCRBD01	TCRBD01-01	01				TCRBJ01-04*01	TCRBJ01	TCRBJ01-04	01				5	1	0	4	9	5	33	45	54	62	63	1	In	VDJ
CATCGGCCCAAAAGAACCCGACAGCTTTCTATCTCTGTGCCAGTAGTATAGCCAGCTGAAGGCAATCAGCCCCAGCATTTTGGTGAT		1	0.00392156862745098	46	TCRBV19-01*01	TCRBV19	TCRBV19-01	01								TCRBD01,TCRBD02	TCRBD01-01,TCRBD02-01		TCRBJ01-05*01	TCRBJ01	TCRBJ01-05	01				1	6	4	5	1	2	35	51	52	55	61	1	Out	VDJ
CTGCAGCCAGAAGACTCAGCCCTGTATCTCTGCGCCAGCAGCCAAGATTTAAGGACAGGGGCCGTATACGAGCAGTACTTCGGGCCG	CASSQDLRTGAVYEQYF	1	0.00392156862745098	51	TCRBV04-01*01	TCRBV04	TCRBV04-01	01				TCRBD01-01*01	TCRBD01	TCRBD01-01	01				TCRBJ02-07*01	TCRBJ02	TCRBJ02-07	01				0	5	1	2	5	4	30	47	52	61	66	1	In	VDJ
GATGAATGTGAGCACCTTGGAGCTGGGGGACTCGGCCCTTTATCTTTGCGCCAGCAGCTTTTAAGAGATACGCAGTATTTTGGCCCA		1	0.00392156862745098	35	TCRBV05-01*01	TCRBV05	TCRBV05-01	01								TCRBD01,TCRBD02	TCRBD01-01,TCRBD02-01		TCRBJ02-03*01	TCRBJ02	TCRBJ02-03	01				2	0	5	5	3	5	46	60	63	-1	65	1	Out	VDJ
AAGATCCGGTCCACAAAGCTGGAGGACTCAGCCATGTACTTCTGTGCCAGCAATAACGACAGGGGGAATGAGCAGTTCTTCGGGCCA	CASNNDRGNEQFF	1	0.00392156862745098	39	TCRBV02-01	TCRBV02	TCRBV02-01				01,03	TCRBD01-01*01	TCRBD01	TCRBD01-01	01				TCRBJ02-01*01	TCRBJ02	TCRBJ02-01	01				7	0	2	1	5	7	42	52	57	-1	66	1	In	VDJ
AGCACCTTGGAGCTGGGGGACTCGGCCCTTTATCTTTGCGCCAGCAGCCGTTTAACAGGGAAGAACACTGAAGCTTTCTTTGGACAA	CASSRLTGKNTEAFF	1	0.00392156862745098	45	TCRBV05-01*01	TCRBV05	TCRBV05-01	01				TCRBD01-01*01	TCRBD01	TCRBD01-01	01				TCRBJ01-01*01	TCRBJ01	TCRBJ01-01	01				4	2	3	3	6	1	36	48	54	60	62	1	In	VDJ
NNNNTGTCGGCTGCTCCCTCCCAGACATCTGTGTACTTCTGTGCCAGCAGAGAATACCGGGACCTCTTTCCCCTCCACTTTGGGAAC	CASREYRDLFPLHF	1	0.00392156862745098	42	TCRBV06	TCRBV06				TCRBV06-01,TCRBV06-05						TCRBD01,TCRBD02	TCRBD01-01,TCRBD02-01		TCRBJ01-06*02	TCRBJ01	TCRBJ01-06	02				2	6	0	7	4	13	39	54	58	63	69	1	In	VDJ
AAGATCCAGCCTGCAGAGCTTGAGGACTCGGCCGTGTATCTCTGTGCCAGCAGCTTGGGCTATTCGGATACGCAGTATTTTGGCCCA	CASSLGYSDTQYF	1	0.00392156862745098	39	TCRBV11	TCRBV11				TCRBV11-02,TCRBV11-03		TCRBD01-01*01	TCRBD01	TCRBD01-01	01				TCRBJ02-03*01	TCRBJ02	TCRBJ02-03	01				3	6	8	0	0	6	42	-1	56	60	66	1	In	VDJ
TGGAGTCCGCCAGCACCAACCAGACATCTATGTACCTCTGTGCCAGCAGTTTTAAAGGTCTGGTCTAGGGGCTACACCTTCGGTTCG		1	0.00392156862745098	43	TCRBV28-01*01	TCRBV28	TCRBV28-01	01				TCRBD02-01	TCRBD02	TCRBD02-01				01,02	TCRBJ01-02*01	TCRBJ01	TCRBJ01-02	01				3	1	4	8	12	8	38	52	64	68	69	1	Out	VDJ
NTGTCGGCTGCTCCCTCCCAGACATCTGTGTACTTCTGTGCCAGCAGTGAGGACTGGCGGGGCGCAGATACGCAGTATTTTGGCCCA	CASSEDWRGADTQYF	1	0.00392156862745098	45	TCRBV06-01*01	TCRBV06	TCRBV06-01	01				TCRBD02-01*01	TCRBD02	TCRBD02-01	01				TCRBJ02-03*01	TCRBJ02	TCRBJ02-03	01				3	2	7	3	6	4	36	50	56	62	64	1	In	VDJ
GCAGAACTGGAGGATTCTGGAGTTTATTTCTGTGCCAGCAGCCAAGTCCGGGGACTAGCGGGAGAGGGTGAGCAGTTCTTCGGGCCA	CASSQVRGLAGEGEQFF	1	0.00392156862745098	51	TCRBV14-01*01	TCRBV14	TCRBV14-01	01				TCRBD02-01*02	TCRBD02	TCRBD02-01	02				TCRBJ02-01*01	TCRBJ02	TCRBJ02-01	01				1	4	0	2	4	9	30	46	50	64	68	1	In	VDJ
GCTACGAAGCTTGAGGATTCAGCAGTGTATTTTTGTGCCAGCAGCCAATTGGGGCAGGGGCGCTGGAATGAGCAGTTCTTCGGGCCA	CASSQLGQGRWNEQFF	1	0.00392156862745098	48	TCRBV16-01*01	TCRBV16	TCRBV16-01	01				TCRBD01-01*01	TCRBD01	TCRBD01-01	01				TCRBJ02-01*01	TCRBJ02	TCRBJ02-01	01				1	6	4	2	5	7	33	49	54	60	66	1	In	VDJ
AAGATCCAGCGCACAGAGCAGGAGGACTCCGCCGTGTATCTCTGTGCCAGCAGCTTGGGACAGGGCCTTGGCTACACCTTCGGTTCG	CASSLGQGLGYTF	1	0.00392156862745098	39	TCRBV07-08*01	TCRBV07	TCRBV07-08	01				TCRBD01-01*01	TCRBD01	TCRBD01-01	01				TCRBJ01-02*01	TCRBJ01	TCRBJ01-02	01				3	3	0	3	0	7	42	-1	56	65	68	1	In	VDJ
CAGCAGGTAGTGCGAGGAGATTCGGCAGCTTATTTCTGTGCCAGCTCACTCGGACTAGCGGGGGGCTACGAGCAGTACTTCGGGCCG	CASSLGLAGGYEQYF	1	0.00392156862745098	45	TCRBV18-01*01	TCRBV18	TCRBV18-01	01				TCRBD02-01*01	TCRBD02	TCRBD02-01	01				TCRBJ02-07*01	TCRBJ02	TCRBJ02-07	01				4	0	1	1	2	3	36	49	51	-1	65	1	In	VDJ
CAGCGCACAGAGCAGGGGGACTCGGCCATGTATCTCTGTGCCAGCAGCCCCCCGGGATACGAGGTCTACGAGCAGTACTTCGGGCCG	CASSPPGYEVYEQYF	1	0.00392156862745098	45	TCRBV07-09*01	TCRBV07	TCRBV07-09	01				TCRBD02-01*02	TCRBD02	TCRBD02-01	02				TCRBJ02-07*01	TCRBJ02	TCRBJ02-07	01				5	8	8	3	4	3	36	48	52	57	65	1	In	VDJ
AGTGCCCATCCTGAAGACAGCAGCTTCTACATCTGCAGTGCTAGAGGTACTAGCGGGAGGGCCCCAGATACGCAGTATTTTGGCCCA	CSARGTSGRAPDTQYF	1	0.00392156862745098	48	TCRBV20	TCRBV20				TCRBV20-01,TCRBV20-or09_02		TCRBD02-01*02	TCRBD02	TCRBD02-01	02				TCRBJ02-03*01	TCRBJ02	TCRBJ02-03	01				1	3	3	0	2	4	33	46	48	61	64	1	In	VDJ
CTGACAGTGACCAGTGCCCATCCTGAAGACAGCAGCTTCTACATCTGCAGTGCAACGGACAAAGACACTGAAGCTTTCTTTGGACAA	CSATDKDTEAFF	1	0.00392156862745098	36	TCRBV20	TCRBV20				TCRBV20-01,TCRBV20-or09_02		TCRBD01-01*01	TCRBD01	TCRBD01-01	01				TCRBJ01-01*01	TCRBJ01	TCRBJ01-01	01				6	3	1	6	3	3	45	53	56	61	64	1	In	VDJ
AGTGCCCATCCTGAAGACAGCAGCTTCTACATCTGCAGTGCTAAGCCCCCGGGACTAGCGGGAGTCAATGAGCAGTTCTTCGGGCCA	CSAKPPGLAGVNEQFF	1	0.00392156862745098	48	TCRBV20	TCRBV20				TCRBV20-01,TCRBV20-or09_02		TCRBD02-01*02	TCRBD02	TCRBD02-01	02				TCRBJ02-01*01	TCRBJ02	TCRBJ02-01	01				4	1	0	2	7	6	33	43	50	64	65	1	In	VDJ
GAGCTTGAGGACTCGGCCGTGTATCTCTGTGCCAGCAGCTACCAAGCCACGAGGACAGGGAACACCGGGGAGCTGTTTTTTGGAGAA	CASSYQATRTGNTGELFF	1	0.00392156862745098	54	TCRBV11-02	TCRBV11	TCRBV11-02				01,03	TCRBD01-01*01	TCRBD01	TCRBD01-01	01				TCRBJ02-02*01	TCRBJ02	TCRBJ02-02	01				4	0	1	4	12	1	27	40	52	-1	59	1	In	VDJ
AATTCCCTGGAGCTTGGTGACTCTGCTGTGTATTTCTGTGCCAGCAGCCAAGATTCGGGACTTCCGTACGAGCAGTACTTCGGGCCG	CASSQDSGLPYEQYF	1	0.00392156862745098	45	TCRBV03-01/03-02*01	TCRBV03	TCRBV03-01/03-02	01				TCRBD02-01	TCRBD02	TCRBD02-01				01,02	TCRBJ02-07*01	TCRBJ02	TCRBJ02-07	01				0	4	0	10	3	4	36	53	56	62	66	1	In	VDJ
AGGATCCAGCAGGTAGTGCGAGGAGATTCGGCAGCTTATTTCTGTGCCAGCTCGCCACTAGCCGGCAATGAGCAGTTCTTCGGGCCA	CASSPLAGNEQFF	1	0.00392156862745098	39	TCRBV18-01*01	TCRBV18	TCRBV18-01	01				TCRBD02-01	TCRBD02	TCRBD02-01				01,02	TCRBJ02-01*01	TCRBJ02	TCRBJ02-01	01				1	3	5	7	0	6	42	-1	58	62	65	1	In	VDJ
GTGACCAGTGCCCATCCTGAAGACAGCAGCTTCTACATCTGCAGTGCTAGCCGCCAGTTGAACACCGGGGAGCTGTTTTTTGGAGAA	CSASRQLNTGELFF	1	0.00392156862745098	42	TCRBV20	TCRBV20				TCRBV20-01,TCRBV20-or09_02		TCRBD01-01*01	TCRBD01	TCRBD01-01	01				TCRBJ02-02*01	TCRBJ02	TCRBJ02-02	01				3	2	4	5	4	1	39	50	54	57	59	1	In	VDJ
GGCTGCTCCCTCCCAGACATCTGTGTACTTCTGTGCCAGCATTTCCACCCTGGGGGGAATAGCAATCAGCCCCAGCATTTTGGTGAT		1	0.00392156862745098	50	TCRBV06	TCRBV06				TCRBV06-01,TCRBV06-05,TCRBV06-06		TCRBD02-01*01	TCRBD02	TCRBD02-01	01				TCRBJ01-05*01	TCRBJ01	TCRBJ01-05	01				7	2	9	1	10	0	31	41	51	57	59	1	Out	VDJ
CTGGAGCTTGGTGACTCTGCTGTGTATTTCTGTGCCAGCAGCCCAGGACAGATGGGGAGAGCCAAAAACATTCAGTACTTCGGCGCC	CASSPGQMGRAKNIQYF	1	0.00392156862745098	51	TCRBV03-01/03-02*01	TCRBV03	TCRBV03-01/03-02	01				TCRBD01-01*01	TCRBD01	TCRBD01-01	01				TCRBJ02-04*01	TCRBJ02	TCRBJ02-04	01				4	8	1	5	2	0	30	43	45	51	59	1	In	VDJ
CATCCTGAAGACAGCAGCTTCTACATCTGCAGTGCTCAGGACGTAAGACAGCTAATGACCCCCTACAATGAGCAGTTCTTCGGGCCA	CSAQDVRQLMTPYNEQFF	1	0.00392156862745098	54	TCRBV20	TCRBV20				TCRBV20-01,TCRBV20-or09_02		TCRBD01-01*01	TCRBD01	TCRBD01-01	01				TCRBJ02-01*01	TCRBJ02	TCRBJ02-01	01				5	10	2	5	10	2	27	36	46	51	61	1	In	VDJ
CCTGCAGAACTGGAGGATTCTGGAGTTTATTTCTGTGCCAGCAGCCAAGATACTACTAGCGGGGGGTATGAGCAGTTCTTCGGGCCA	CASSQDTTSGGYEQFF	1	0.00392156862745098	48	TCRBV14-01*01	TCRBV14	TCRBV14-01	01				TCRBD02-01*01	TCRBD02	TCRBD02-01	01				TCRBJ02-01*01	TCRBJ02	TCRBJ02-01	01				0	1	3	1	4	8	33	50	54	66	67	1	In	VDJ
TGCCATCCCCAACCAGACAGCTCTTTACTTCTGTGCCACCAGTGATGGGAGGGGGGGATCGACACCGGGGAGCTGTTTTTTGGAGAA		1	0.00392156862745098	50	TCRBV24-01*01	TCRBV24	TCRBV24-01	01				TCRBD02-01	TCRBD02	TCRBD02-01				01,02	TCRBJ02-02*01	TCRBJ02	TCRBJ02-02	01				3	4	9	0	4	3	31	46	50	57	61	1	Out	VDJ
AGCTCCTTCTCAGTGACTCTGGCTTCTATCTCTGTGCCTGGTCATGGCCGCGTTAATAGAAAGACCTATGGCTACACCTTCGGTTCG		1	0.00392156862745098	49	TCRBV30-01	TCRBV30	TCRBV30-01				01,05					TCRBD01,TCRBD02	TCRBD01-01,TCRBD02-01		TCRBJ01-02*01	TCRBJ01	TCRBJ01-02	01				5	0	2	7	21	4	32	41	62	-1	65	1	Out	VDJ
TGCCATCCCCAACCAGACAGCTCTTTACTTCTGCGCCACCAGTGATGGGCGGGGGGGACCGACACCGGGGAGCTGTTTTTTGGAGAA		1	0.00392156862745098	50	TCRBV24-01*01	TCRBV24	TCRBV24-01	01				TCRBD02-01*01	TCRBD02	TCRBD02-01	01				TCRBJ02-02*01	TCRBJ02	TCRBJ02-02	01				3	4	7	0	2	3	31	46	48	57	61	1	Out	VDJ
ATCCAGCAGGTAGTGCGAGGAGATTCGGCAGCTTATTTCTGTGCCAGCTCCAGACTAGCGGGAGGCTGGGAGCAGTTCTTCGGGCCA	CASSRLAGGWEQFF	1	0.00392156862745098	42	TCRBV18-01*01	TCRBV18	TCRBV18-01	01				TCRBD02-01*02	TCRBD02	TCRBD02-01	02				TCRBJ02-01*01	TCRBJ02	TCRBJ02-01	01				6	4	2	1	2	10	39	50	52	65	69	1	In	VDJ
CAGCAAGAAGACTCAGCTGCGTATCTCTGCACCAGCAGCATTCGATGTTTGTGCACAAGTCGGGCCAACGTCCTGACTTTCGGGGCC	CTSSIRCLCTSRANVLTF	1	0.00392156862745098	54	TCRBV01-01*01	TCRBV01	TCRBV01-01	01				TCRBD01-01*01	TCRBD01	TCRBD01-01	01				TCRBJ02-06*01	TCRBJ02	TCRBJ02-06	01				5	4	3	6	15	5	27	39	54	57	61	1	In	VDJ
GTGACCAGTGCCCATCCTGAAGACAGCAGCTTCTACATCTGCAGTGCCAGTAGGGACAGGGGAAGTTCACCCCTCCACTTTGGGAAC	CSASRDRGSSPLHF	1	0.00392156862745098	42	TCRBV20-01*04	TCRBV20	TCRBV20-01	04				TCRBD01-01*01	TCRBD01	TCRBD01-01	01				TCRBJ01-06*02	TCRBJ01	TCRBJ01-06	02				2	3	0	2	1	9	39	51	52	62	65	1	In	VDJ
GCCTGGGGGACACAGCCATGTACCTGTGTGCCACCAGCGGCGCGGAAAGGTGTGCAAAGTCGGGCCAACGTCCTGACTTTCGGGGCC		1	0.00392156862745098	55	TCRBV15-01*01	TCRBV15	TCRBV15-01	01				TCRBD02-01	TCRBD02	TCRBD02-01				01,02	TCRBJ02-06*01	TCRBJ02	TCRBJ02-06	01				5	16	7	5	3	5	26	38	41	45	61	1	Out	VDJ
TGCCATCCCCAACCACACAGCTCTTTACTTCTGCGCCACCAGTGAGGGGCGGGGGGGAGCGACACCGGGGAGCTGTTTTTTGGAGAA		1	0.00392156862745098	50	TCRBV24-01*01	TCRBV24	TCRBV24-01	01				TCRBD02-01*01	TCRBD02	TCRBD02-01	01				TCRBJ02-02*01	TCRBJ02	TCRBJ02-02	01				4	4	7	0	3	3	31	45	48	57	61	1	Out	VDJ
ACCTTGGAGCTGGGGGACTCGGCCCTTTATCTTTGCGCCAGCAGCTTGGGACAGCTTCTAGCCAAAAACATTCAGTACTTCGGCGCC	CASSLGQLLAKNIQYF	1	0.00392156862745098	48	TCRBV05-01*01	TCRBV05	TCRBV05-01	01				TCRBD01-01*01	TCRBD01	TCRBD01-01	01				TCRBJ02-04*01	TCRBJ02	TCRBJ02-04	01				0	5	2	5	0	0	33	-1	49	54	59	1	In	VDJ
ACGGAGTCAGGGGACACAGCACTGTATTTCTGTGCCAGCAGTTGAGGCATAGCTACAGCAAAGAAAGACATTCAGTACTTCGGCGCC	CASS*GIATAKKDIQYF	1	0.00392156862745098	51	TCRBV21-01*01	TCRBV21	TCRBV21-01	01								TCRBD01,TCRBD02	TCRBD01-01,TCRBD02-01		TCRBJ02-04*01	TCRBJ02	TCRBJ02-04	01				6	9	3	5	13	8	30	41	54	58	67	1	Stop	VDJ
GAACCCAGGGACTCAGCTGTGTACTTCTGTGCCAGCAGTTTGAGCAACACAGCAGAAAGTCGGGCCAACGTCCTGACTTTCGGGGCC	CASSLSNTAESRANVLTF	1	0.00392156862745098	54	TCRBV12	TCRBV12				TCRBV12-03/12-04,TCRBV12-04		TCRBD01-01*01	TCRBD01	TCRBD01-01	01				TCRBJ02-06*01	TCRBJ02	TCRBJ02-06	01				3	9	3	5	7	5	27	41	48	52	61	1	In	VDJ
ACCTTGGAGCTGGGGGACTCGGCCCTTTATCTTTGCGCCAGCAGCTTGGCACCTAGCGGGGGAACCGGGGAGCTGTTTTTTGGAGAA	CASSLAPSGGTGELFF	1	0.00392156862745098	48	TCRBV05-01*01	TCRBV05	TCRBV05-01	01				TCRBD02-01*01	TCRBD02	TCRBD02-01	01				TCRBJ02-02*01	TCRBJ02	TCRBJ02-02	01				0	1	4	2	3	5	33	49	52	62	63	1	In	VDJ
TGTGAACGCCTTGGAGCTGGACGACTCGGCCCTGTATCTCTGTGCCAGCAAGGGCAAAGTCGGGCCAACGTCCTGACTTTCGGGGCC		1	0.00392156862745098	41	TCRBV05-04*01	TCRBV05	TCRBV05-04	01								TCRBD01,TCRBD02	TCRBD01-01,TCRBD02-01		TCRBJ02-06*01	TCRBJ02	TCRBJ02-06	01				6	7	5	3	0	5	40	-1	50	54	61	1	Out	VDJ
CTGGAGCTTGGTGACTCTGCTGTGTATTTCTGTGCCAGCAGCTAGAGTCGTCCCTTCCATTCCGACAATGAGCAGTTCTTCGGGCCA	CASS*SRPFHSDNEQFF	1	0.00392156862745098	51	TCRBV03-01/03-02*01	TCRBV03	TCRBV03-01/03-02	01				TCRBD02-01	TCRBD02	TCRBD02-01				01,02	TCRBJ02-01*01	TCRBJ02	TCRBJ02-01	01				5	19	5	8	0	5	30	-1	42	45	64	1	Stop	VDJ
CATCAATTCCCTGGAGCTTGGTGACTCTGCTGTGTATTTCTGTGCCAGCAGCCAACTAGAGGAGACACTGAAGCTTTCTTTGGACAA		1	0.00392156862745098	41	TCRBV03-01/03-02*01	TCRBV03	TCRBV03-01/03-02	01				TCRBD02-01	TCRBD02	TCRBD02-01				01,02	TCRBJ01-01*01	TCRBJ01	TCRBJ01-01	01				2	5	4	8	0	3	40	-1	55	59	64	1	Out	VDJ
ATCAATTCCCTGGAGCTTGGTGACTCTGCTGTGTATTTCTGTGCCAGCAGCCCAGGGACAGGCCCCTACGAGCAGTACTTCGGGCCG	CASSPGTGPYEQYF	1	0.00392156862745098	42	TCRBV03-01/03-02*01	TCRBV03	TCRBV03-01/03-02	01				TCRBD01-01*01	TCRBD01	TCRBD01-01	01				TCRBJ02-07*01	TCRBJ02	TCRBJ02-07	01				4	2	0	4	2	2	39	52	54	62	64	1	In	VDJ
CACCTACACGCCCTGCAGCCAGAAGACTCAGCCCTGTATCTCTGCGCCAGCAGCCAAGTACTGGGGGAGACCCAGTACTTCGGGCCA	CASSQVLGETQYF	1	0.00392156862745098	39	TCRBV04-01*01	TCRBV04	TCRBV04-01	01								TCRBD01,TCRBD02	TCRBD01-01,TCRBD02-01		TCRBJ02-05*01	TCRBJ02	TCRBJ02-05	01				1	0	6	2	4	5	42	58	62	-1	66	1	In	VDJ
AGTCCACGGAGTCAGGGGACACAGCACTGTATTTCTGTGCCAGCAGCAAAGTACGGGGCTAGCAATCAGCCCCAGCATTTTGGTGAT		1	0.00392156862745098	46	TCRBV21-01*01	TCRBV21	TCRBV21-01	01								TCRBD01,TCRBD02	TCRBD01-01,TCRBD02-01		TCRBJ01-05*01	TCRBJ01	TCRBJ01-05	01				1	0	7	0	3	0	35	51	54	-1	59	1	Out	VDJ
NNNNTGAAGATCCAGCCCTCAGAACCCAGGGACTCAGCTGTGTACTTCTGTGCCAGCAGTTTAGACATGTACTACACCTTCGGTTCG	CASSLDMYYTF	1	0.00392156862745098	33	TCRBV12-03/12-04*01	TCRBV12	TCRBV12-03/12-04	01				TCRBD01-01*01	TCRBD01	TCRBD01-01	01				TCRBJ01-02*01	TCRBJ01	TCRBJ01-02	01				1	4	3	6	0	10	48	-1	64	67	71	1	In	VDJ
GCCTGCAGAGCTTGGGGACTCGGCCGTGTATCTCTGTGCCAGCAGCTTGGTGGCAGGACAATGGCCGGGGAGCTGTTTTTTGGAGAA		1	0.00392156862745098	47	TCRBV11-03*01	TCRBV11	TCRBV11-03	01				TCRBD01-01*01	TCRBD01	TCRBD01-01	01				TCRBJ02-02*01	TCRBJ02	TCRBJ02-02	01				3	4	1	6	7	6	34	48	55	60	64	1	Out	VDJ
GTGAGCACCTTGGAGCTGGGGGACTCGGCCCTTTATCTTTGCGCCAGCAGCTTGGTGTGGGGCGTATTTTAGCGTCATTTTGGTGAT	CASSLVWGVF*RHF	1	0.00392156862745098	42	TCRBV05-01*01	TCRBV05	TCRBV05-01	01								TCRBD01,TCRBD02	TCRBD01-01,TCRBD02-01		TCRBJ01-05*01	TCRBJ01	TCRBJ01-05	01				0	12	7	0	3	16	39	55	58	63	75	1	Stop	VDJ
TCCGCCAGCACCAACCAGACATCTATGTACCTCTGTGCCAGCAAGAAGTAGTGGGGACAGAGAAATTCACCCCTCCACTTTGGGAAT	CASKK*WGQRNSPLHF	1	0.00392156862745098	48	TCRBV28-01*01	TCRBV28	TCRBV28-01	01				TCRBD01-01*01	TCRBD01	TCRBD01-01	01				TCRBJ01-06*01	TCRBJ01	TCRBJ01-06	01				7	3	0	5	10	7	33	43	53	60	63	1	Stop	VDJ
ATCAATTCCCTGGAGCTTGGTGACTCTGCTGTGTATTTCTGTGCCAGCAGCCAACATGAGGGGGCTGGGGGCTACACCTTCGGTTCG	CASSQHEGAGGYTF	1	0.00392156862745098	42	TCRBV03-01/03-02*01	TCRBV03	TCRBV03-01/03-02	01				TCRBD01-01*01	TCRBD01	TCRBD01-01	01				TCRBJ01-02*01	TCRBJ01	TCRBJ01-02	01				2	4	5	0	4	8	39	54	58	65	69	1	In	VDJ
AGTGCCCATCCTGAAGACAGCAGCTTCTACATCTGCAGTGCTACCACCCCAGGGTGGCCCGCCAGGCATGAGCAGTTCTTCGGGCCA	CSATTPGWPARHEQFF	1	0.00392156862745098	48	TCRBV20	TCRBV20				TCRBV20-01,TCRBV20-or09_02		TCRBD01-01*01	TCRBD01	TCRBD01-01	01				TCRBJ02-01*01	TCRBJ02	TCRBJ02-01	01				4	13	4	3	6	8	33	43	49	54	67	1	In	VDJ
NTGTCGGCTGCTCCCTCCCAGACATCTGTGTACTTCTGTGCCAGCAGTTACAATGCGGGAGGGGTCAATGAGCAGTTCTTCGGGCCA	CASSYNAGGVNEQFF	1	0.00392156862745098	45	TCRBV06-05*01	TCRBV06	TCRBV06-05	01				TCRBD02-01*02	TCRBD02	TCRBD02-01	02				TCRBJ02-01*01	TCRBJ02	TCRBJ02-01	01				2	2	7	0	3	6	36	51	54	63	65	1	In	VDJ
ACATCGGCCCAAAAGAACCCGACAGCTTTCTATCTCTGTGCCAGTAGTTTAAGACTAGCGGATACAGATACGCAGTATTTTGGCCCA	CASSLRLADTDTQYF	1	0.00392156862745098	45	TCRBV19-01*01	TCRBV19	TCRBV19-01	01				TCRBD02-01	TCRBD02	TCRBD02-01				01,02	TCRBJ02-03*01	TCRBJ02	TCRBJ02-03	01				5	2	2	5	4	3	36	48	52	61	63	1	In	VDJ
AGGATCCAGCAGGTAGTGCGAGGAGATTCGGCAGCTTATTTCTGTGCCAGCTCCGGGACAGGGTATACTGAAGCTTTCTTTGGACAA	CASSGTGYTEAFF	1	0.00392156862745098	39	TCRBV18-01*01	TCRBV18	TCRBV18-01	01				TCRBD01-01*01	TCRBD01	TCRBD01-01	01				TCRBJ01-01*01	TCRBJ01	TCRBJ01-01	01				6	3	0	3	1	5	42	53	54	63	66	1	In	VDJ
AGCGCACAGAGCAGCGGGACTCAGCCATGTATCGCTGTGCTAGCAGCTTCGGGGACAGAGCACGGCGGTGGCTACACCTTCGGTTCG		1	0.00392156862745098	46	TCRBV07-07*01	TCRBV07	TCRBV07-07	01				TCRBD01-01*01	TCRBD01	TCRBD01-01	01				TCRBJ01-02*01	TCRBJ01	TCRBJ01-02	01				3	10	0	5	2	7	35	49	51	58	68	1	Out	VDJ
NTGTCGGCTGCTCCCTCCCAGACATCTGTGTACTTCTGTGCCAGCAGATCCTTAAGGATCGCTGGAAACACCATATATTTTGGAGAG	CASRSLRIAGNTIYF	1	0.00392156862745098	45	TCRBV06-05*01	TCRBV06	TCRBV06-05	01								TCRBD01,TCRBD02	TCRBD01-01,TCRBD02-01		TCRBJ01-03*01	TCRBJ01	TCRBJ01-03	01				6	3	1	8	8	2	36	47	55	58	61	1	In	VDJ
GTGACCAGTGCCCATCCTGAAGACAGCAGCTTCTACATCTGCAGTGCTAGAGGAGGGGGCCTCGGTGATACGCAGTATTTTGGCCCA	CSARGGGLGDTQYF	1	0.00392156862745098	42	TCRBV20	TCRBV20				TCRBV20-01,TCRBV20-or09_02		TCRBD01-01*01	TCRBD01	TCRBD01-01	01				TCRBJ02-03*01	TCRBJ02	TCRBJ02-03	01				1	6	5	0	1	6	39	52	53	60	66	1	In	VDJ
GCACAGAGCAGCGGGACTCGGCCATGTATCGCTGTCCAGCAGCAGACTCTCTGAATCTCGAAGACCTATGGCTACACCTTCGGTTCG		1	0.00392156862745098	49	TCRBV07-06*01	TCRBV07	TCRBV07-06	01				TCRBD02-01	TCRBD02	TCRBD02-01				01,02	TCRBJ01-02*01	TCRBJ01	TCRBJ01-02	01				14	17	2	10	9	4	32	35	44	48	65	1	Out	VDJ
TCGGCTGCTCCCTCCCAGACATCTGTGTACTTCTGTGCCAGCATGATTCGAAGAGGATTCCCCTCCTACGAGCAGTACTTCGGGCCG	CASMIRRGFPSYEQYF	1	0.00392156862745098	48	TCRBV06	TCRBV06				TCRBV06-01,TCRBV06-05		TCRBD02-01*02	TCRBD02	TCRBD02-01	02				TCRBJ02-07*01	TCRBJ02	TCRBJ02-07	01				7	6	11	1	9	0	33	43	52	56	62	1	In	VDJ
ACATCGGCCCAAAAGAACCCGACAGCTTTCTATCTCTGTGCCAGTAGTGGCCGGGACAGGGATCAAGAGACCCAGTACTTCGGGCCA	CASSGRDRDQETQYF	1	0.00392156862745098	45	TCRBV19-01*01	TCRBV19	TCRBV19-01	01				TCRBD01-01*01	TCRBD01	TCRBD01-01	01				TCRBJ02-05*01	TCRBJ02	TCRBJ02-05	01				5	2	0	3	4	2	36	48	52	61	63	1	In	VDJ
CAGCCTGCAGAACTGGAGGATTCTGGAGTTTATTTCTGTGCCAGCAGCCAATACAGCGGGAGAAGCTACGAGCAGTACTTCGGGCCG	CASSQYSGRSYEQYF	1	0.00392156862745098	45	TCRBV14-01*01	TCRBV14	TCRBV14-01	01				TCRBD02-01*02	TCRBD02	TCRBD02-01	02				TCRBJ02-07*01	TCRBJ02	TCRBJ02-07	01				2	3	6	2	3	3	36	51	54	62	65	1	In	VDJ
ACGTTGGCGTCTGCTGTACCCTCTCAGACATCTGTGTACTTCTGTGCCAGCAGTGACTCAGCTTTCGGGGAGCTGTTTTTTGGAGAA	CASSDSAFGELFF	1	0.00392156862745098	39	TCRBV06-04*01	TCRBV06	TCRBV06-04	01				TCRBD02-01	TCRBD02	TCRBD02-01				01,02	TCRBJ02-02*01	TCRBJ02	TCRBJ02-02	01				0	3	6	7	0	7	42	-1	59	62	65	1	In	VDJ
AATTCCCTGGAGCTTGGTGACTCTGCTGTGTATTTCTGTGCCAGCAGCGAGGGATGTCGGCATCATCAGCCCCAGCATTTTGGTGAT	CASSEGCRHHQPQHF	1	0.00392156862745098	45	TCRBV03-01/03-02*01	TCRBV03	TCRBV03-01/03-02	01				TCRBD02-01*02	TCRBD02	TCRBD02-01	02				TCRBJ01-05*01	TCRBJ01	TCRBJ01-05	01				5	11	11	0	0	5	36	-1	48	53	64	1	In	VDJ
ATCCAGCGCACAGAGCAGGAGGACTCGGCCGTGTATCTCTGTGCCAGCAGCTTAGGTCGGTGGGATTTCGAGCAGTACTTCGGGCCG	CASSLGRWDFEQYF	1	0.00392156862745098	42	TCRBV07-02	TCRBV07	TCRBV07-02				01,02					TCRBD01,TCRBD02	TCRBD01-01,TCRBD02-01		TCRBJ02-07*01	TCRBJ02	TCRBJ02-07	01				1	3	0	8	6	6	39	55	61	65	68	1	In	VDJ
CTGAGGATCCAGCAGGTAGTGCGAGGAGATTCGGCAGCTTATTTCTGTGCCAGCTCACCTCGATCGGCTGAAGCTTTCTTTGGACAA	CASSPRSAEAFF	1	0.00392156862745098	36	TCRBV18-01*01	TCRBV18	TCRBV18-01	01				TCRBD02-01	TCRBD02	TCRBD02-01				01,02	TCRBJ01-01*01	TCRBJ01	TCRBJ01-01	01				3	0	8	5	5	6	45	59	64	-1	67	1	In	VDJ
AGCTCTCTGGAGCTGGGGGACTCAGCTTTGTATTTCTGTGCCAGCAGCCAGGACAGGGGCAGGGTCACTGAAGCTTTCTTTGGACAA	CASSQDRGRVTEAFF	1	0.00392156862745098	45	TCRBV09-01*01	TCRBV09	TCRBV09-01	01				TCRBD01-01*01	TCRBD01	TCRBD01-01	01				TCRBJ01-01*01	TCRBJ01	TCRBJ01-01	01				4	6	1	2	2	4	36	48	50	59	65	1	In	VDJ
NNNNTGTCGGCTGCTCCCTCCCAGACATCTGTGTACTTCTGTGCCAGCAGTCGGACCGATTTCAATTCACCCCTCCACTTTGGGAAT	CASSRTDFNSPLHF	1	0.00392156862745098	42	TCRBV06-05*01	TCRBV06	TCRBV06-05	01								TCRBD01,TCRBD02	TCRBD01-01,TCRBD02-01		TCRBJ01-06*01	TCRBJ01	TCRBJ01-06	01				5	7	1	7	1	7	39	51	52	56	63	1	In	VDJ
AACGCCTTGTTGCTGGGGGACTCGGCCCTCTATCTCTGTGCCAGCAGCTCGGTACAGGGGAGGGGAAATGAGCAGTTCTTCGGGCCA	CASSSVQGRGNEQFF	1	0.00392156862745098	45	TCRBV05-06*01	TCRBV05	TCRBV05-06	01								TCRBD01,TCRBD02	TCRBD01-01,TCRBD02-01		TCRBJ02-01*01	TCRBJ02	TCRBJ02-01	01				3	6	3	2	4	7	36	49	53	60	66	1	In	VDJ
AACACGGAGCTAGGGGACTCAGCCCTGTATCTCTGTGCCAGCAACGCAACAAGAGAGTACGAGACCTATGGCTACACCTTCGGTTCG	CASNATREYETYGYTF	1	0.00392156862745098	48	TCRBV05-02*01	TCRBV05	TCRBV05-02	01								TCRBD01,TCRBD02	TCRBD01-01,TCRBD02-01		TCRBJ01-02*01	TCRBJ01	TCRBJ01-02	01				4	0	2	7	17	4	33	45	62	-1	65	1	In	VDJ
GCCCATCCTGAAGACAGCAGCTTCTACATCTGCAGTGCGACACTCGTAGCGGGAGGACTTAGCACAGATACGCAGTATTTTGGCCCA	CSATLVAGGLSTDTQYF	1	0.00392156862745098	51	TCRBV20	TCRBV20				TCRBV20-01,TCRBV20-or09_02		TCRBD02-01*02	TCRBD02	TCRBD02-01	02				TCRBJ02-03*01	TCRBJ02	TCRBJ02-03	01				6	4	5	1	8	0	30	38	46	56	60	1	In	VDJ
ATCCAGCAGGTAGTGCGAGGAGATTCGGCAGCTTATTTCTGTGCCAGCTCACCAGGACAGGGGGCGAGGGAGCAGTACTTCGGGCCG	CASSPGQGAREQYF	1	0.00392156862745098	42	TCRBV18-01*01	TCRBV18	TCRBV18-01	01				TCRBD01-01*01	TCRBD01	TCRBD01-01	01				TCRBJ02-07*01	TCRBJ02	TCRBJ02-07	01				2	4	1	0	0	7	39	-1	54	65	69	1	In	VDJ
ACCAGTGCCCATCCTGAAGACAGCAGCTTCTACATCTGCAGTGCTAGAGGTGGAGGGGGAGGCTCCTACGAGCAGTACTTCGGGCCG	CSARGGGGGSYEQYF	1	0.00392156862745098	45	TCRBV20	TCRBV20				TCRBV20-01,TCRBV20-or09_02						TCRBD01,TCRBD02	TCRBD01-01,TCRBD02-01		TCRBJ02-07*01	TCRBJ02	TCRBJ02-07	01				1	3	5	1	4	0	36	49	53	59	62	1	In	VDJ
CAGCGCACAGAGCAGGAGGACTCCGCCGTGTATCTCTGTGCCAGCAGCCCCACTCGGGTAGGCTGGAAGACCCAGTACTTCGGGCCA	CASSPTRVGWKTQYF	1	0.00392156862745098	45	TCRBV07-08*03	TCRBV07	TCRBV07-08	03				TCRBD02-01	TCRBD02	TCRBD02-01				01,02	TCRBJ02-05*01	TCRBJ02	TCRBJ02-05	01				4	9	8	4	5	6	36	49	54	58	67	1	In	VDJ
CGCACAGAGCAGGGGGACTCGGCCATGTATCTCTGTGCCAGCAGCATCCAACCGGGACAGGGTAACTATGGCTACACCTTCGGTTCG	CASSIQPGQGNYGYTF	1	0.00392156862745098	48	TCRBV07-09*01	TCRBV07	TCRBV07-09	01				TCRBD01-01*01	TCRBD01	TCRBD01-01	01				TCRBJ01-02*01	TCRBJ01	TCRBJ01-02	01				5	0	0	3	8	1	33	45	53	-1	62	1	In	VDJ
CACCAGGCCTGGGGGACGCAGCCATGTACCTGTGTGCCACCAGGGATCGTAGGGGACACTTTCACAGATACGCAGTATTTTGGCCCA		1	0.00392156862745098	49	TCRBV15-01*02	TCRBV15	TCRBV15-01	02				TCRBD01-01*01	TCRBD01	TCRBD01-01	01				TCRBJ02-03*01	TCRBJ02	TCRBJ02-03	01				6	4	0	6	9	2	32	43	52	58	62	1	Out	VDJ
NNNNNNNNNNNNNTGTCGGCTGCTCCCTCCCAGACATCTGTGTACTTCTGTGCCAGCTGGCGGAACACTGAAGCTTTCTTTGGACAA	CASWRNTEAFF	1	0.00392156862745098	33	TCRBV06-05*01	TCRBV06	TCRBV06-05	01								TCRBD01,TCRBD02	TCRBD01-01,TCRBD02-01		TCRBJ01-01*01	TCRBJ01	TCRBJ01-01	01				8	1	9	0	1	1	48	57	58	61	62	1	In	VDJ
NNNNTGTCGGCTGCTCCCTCCCAGACATCTGTGTACTTCTGTGCCAGCAGCCCCCTTATCCCGGGCCTTGAAGCTTTCTTTGGACAA	CASSPLIPGLEAFF	1	0.00392156862745098	42	TCRBV06-05*01	TCRBV06	TCRBV06-05	01								TCRBD01,TCRBD02	TCRBD01-01,TCRBD02-01		TCRBJ01-01*01	TCRBJ01	TCRBJ01-01	01				6	2	8	0	12	7	39	50	62	66	68	1	In	VDJ
AGCTCTCTGGAGCTGGGGGACTCAGCTTTGTATTTCTGTGCCAGCAGCGCTATGAGGGGGGCTGGAGATACGCAGTATTTTGGCCCA	CASSAMRGAGDTQYF	1	0.00392156862745098	45	TCRBV09-01*01	TCRBV09	TCRBV09-01	01								TCRBD01,TCRBD02	TCRBD01-01,TCRBD02-01		TCRBJ02-03*01	TCRBJ02	TCRBJ02-03	01				3	5	5	1	5	5	36	49	54	60	65	1	In	VDJ
TCTCTGGAGCTGGGGGACTCAGCTTTGTATTTCTGTGCCAGCAGCGTGATGACTAGCGGGGGGGCAAATACGCAGTATTTTGGCCCA	CASSVMTSGGANTQYF	1	0.00392156862745098	48	TCRBV09-01*01	TCRBV09	TCRBV09-01	01				TCRBD02-01*01	TCRBD02	TCRBD02-01	01				TCRBJ02-03*01	TCRBJ02	TCRBJ02-03	01				2	3	2	0	3	7	33	47	50	64	67	1	In	VDJ
TTGGCGTCTGCTGTACCCTCTCAGACATCTGTGTACTTCTGTGCCAGCAGCCCCGGGTCTGATTCCGGGGAGCTGTTTTTTGGAGAA	CASSPGSDSGELFF	1	0.00392156862745098	42	TCRBV06-04*01	TCRBV06	TCRBV06-04	01				TCRBD02-01	TCRBD02	TCRBD02-01				01,02	TCRBJ02-02*01	TCRBJ02	TCRBJ02-02	01				6	7	8	4	3	6	39	50	53	57	64	1	In	VDJ
ACTGTGAGCAACATGAGCCCTGAAGACAGCAGCATATATCTCTGCAGCGTTGTGGGCACTAGGGACACTGAAGCTTTCTTTGGACAA	CSVVGTRDTEAFF	1	0.00392156862745098	39	TCRBV29-01	TCRBV29	TCRBV29-01				01,02	TCRBD02-01	TCRBD02	TCRBD02-01				01,02	TCRBJ01-01*01	TCRBJ01	TCRBJ01-01	01				4	2	3	8	5	3	42	52	57	62	64	1	In	VDJ
NNNNNNNTGTCGGCTGCTCCCTCCCAGACATCTGTGTACTTCTGTGCCAGCAGTGAAGCAAGGGTGTCCGCCGGCACCTTCGGTTCG	CASSEARVSAGTF	1	0.00392156862745098	39	TCRBV06-01*01	TCRBV06	TCRBV06-01	01								TCRBD01,TCRBD02	TCRBD01-01,TCRBD02-01		TCRBJ01-02*01	TCRBJ01	TCRBJ01-02	01				0	10	5	3	1	13	42	59	60	64	74	1	In	VDJ
AGTGCCCATCCTGAAGACAGCAGCTTCTACATCTGCAGTGCTAGAGAAAGGACAGGGGAGGGATACAATGAGCAGTTCTTCGGGCCA	CSARERTGEGYNEQFF	1	0.00392156862745098	48	TCRBV20	TCRBV20				TCRBV20-01,TCRBV20-or09_02		TCRBD01-01*01	TCRBD01	TCRBD01-01	01				TCRBJ02-01*01	TCRBJ02	TCRBJ02-01	01				0	5	1	2	2	4	33	47	49	58	63	1	In	VDJ
CTCACTGTGACATCGGCCCAAAAGAACCCGACAGCTTTCTATCTCTGTGCCAGTAGTACGGGGAGGGACGAGCAGTACTTCGGGCCG	CASSTGRDEQYF	1	0.00392156862745098	36	TCRBV19-01*01	TCRBV19	TCRBV19-01	01				TCRBD02-01*02	TCRBD02	TCRBD02-01	02				TCRBJ02-07*01	TCRBJ02	TCRBJ02-07	01				4	0	9	0	2	5	45	58	60	-1	67	1	In	VDJ
AGCAGGGGGACTCAGCCGCGTATCTCCGTGCCAGCAGCTTAACCCGAGAGCCTCCCCCACGCCTACAATGAGCAGTTCTTCGGGCCA		1	0.00392156862745098	55	TCRBV07-03*03	TCRBV07	TCRBV07-03	03				TCRBD02-01	TCRBD02	TCRBD02-01				01,02	TCRBJ02-01*01	TCRBJ02	TCRBJ02-01	01				0	10	6	7	5	2	26	43	48	51	61	1	Out	VDJ
NNNNNNNNNNNNNNTGTCGGCTGCTCCCTCCCAGACATCTGTGTACCGTATACAAGCTCCTATAATTCACCCCTCCACTTTGGGAAC		1	0.00392156862745098	32	TCRBV06-08*01	TCRBV06	TCRBV06-08	01				TCRBD01-01*01	TCRBD01	TCRBD01-01	01				TCRBJ01-06*02	TCRBJ01	TCRBJ01-06	02				20	2	3	6	5	0	49	46	51	54	56	1	Out	VDJ
CTGGAGTCCGCCAGCACCAACCAGACATCTATGTACCTCTGTGCCAGCAGTTTAGTCGGGGAGGAGGGGGAGCTGTTTTTTGGAGAA	CASSLVGEEGELFF	1	0.00392156862745098	42	TCRBV28-01*01	TCRBV28	TCRBV28-01	01				TCRBD02-01*02	TCRBD02	TCRBD02-01	02				TCRBJ02-02*01	TCRBJ02	TCRBJ02-02	01				2	2	9	1	4	8	39	54	58	64	66	1	In	VDJ
CACAGAGCAGCGGGACTCAGCCATGTATCGCTGTGCCAGCAGCAGTAGCTATAAGTGCCGAAGACCTATGGCTACACCTTCGGTTCG		1	0.00392156862745098	50	TCRBV07-07*01	TCRBV07	TCRBV07-07	01				TCRBD02-01	TCRBD02	TCRBD02-01				01,02	TCRBJ01-02*01	TCRBJ01	TCRBJ01-02	01				5	16	5	7	2	4	31	43	45	49	65	1	Out	VDJ
GAGTCAGCTGCTCTCTCCCAGACATCTGTGTACTTCTGTGCCAGCAGTGCCCCAGGGGGCCATGAAGAGACCCAGTACTTCGGGCCA	CASSAPGGHEETQYF	1	0.00392156862745098	45	TCRBV06-01*01	TCRBV06	TCRBV06-01	01				TCRBD01-01*01	TCRBD01	TCRBD01-01	01				TCRBJ02-05*01	TCRBJ02	TCRBJ02-05	01				4	4	4	0	3	3	36	49	52	60	64	1	In	VDJ
TGAGCCCTGAAGACAGCAGCATATATCTCTGCAGCGTTGTGGGGCAACTAGCATGCAAAGTGGGCCAACGTCCTGACTTTCGGGGCC		1	0.00392156862745098	52	TCRBV29-01	TCRBV29	TCRBV29-01				01,02	TCRBD02-01	TCRBD02	TCRBD02-01				01,02	TCRBJ02-06*01	TCRBJ02	TCRBJ02-06	01				4	9	3	7	7	5	29	39	46	52	61	1	Out	VDJ
CCAGAAGACTCGGCCCTGTATCTCTGTGCCAGCAGCTAGACGAACAAAGGTTACAAAAGTCGGGCCAACGTCCTGACTTTCGGGGCC	CASS*TNKGYKSRANVLTF	1	0.00392156862745098	57	TCRBV04-02*01	TCRBV04	TCRBV04-02	01								TCRBD01,TCRBD02	TCRBD01-01,TCRBD02-01		TCRBJ02-06*01	TCRBJ02	TCRBJ02-06	01				5	20	2	7	2	5	24	36	38	41	61	1	Stop	VDJ
AATGTGAACGCCTTGTTGCTGGGGGACTCGGCCCTGTATTTCTGTGCCAGCAGTTGGGACGACTTCAATGAGCAGTTCTTCGGGCCA	CASSWDDFNEQFF	1	0.00392156862745098	39	TCRBV05-05*01	TCRBV05	TCRBV05-05	01								TCRBD01,TCRBD02	TCRBD01-01,TCRBD02-01		TCRBJ02-01*01	TCRBJ02	TCRBJ02-01	01				5	5	0	7	2	6	42	53	55	60	65	1	In	VDJ
GCCTTGGAGCTGGACGACTCGGCCCTGTATCTCTGTGCCAGCAGCCGTCCCGTGGCAGGGGGAGGTGAGACCCAGTACTTCGGGCCA	CASSRPVAGGGETQYF	1	0.00392156862745098	48	TCRBV05-04*01	TCRBV05	TCRBV05-04	01				TCRBD01-01*01	TCRBD01	TCRBD01-01	01				TCRBJ02-05*01	TCRBJ02	TCRBJ02-05	01				4	4	4	1	10	5	33	45	55	62	66	1	In	VDJ
AAGATCCAGCCCTCAGAACCCAGGGACTCAGCTGTGTACTTCTGTGCCAGCAGTTTCATGGAGACCGGGGAGCTGTTTTTTGGAGAA	CASSFMETGELFF	1	0.00392156862745098	39	TCRBV12-03/12-04*01	TCRBV12	TCRBV12-03/12-04	01				TCRBD02-01*02	TCRBD02	TCRBD02-01	02				TCRBJ02-02*01	TCRBJ02	TCRBJ02-02	01				3	0	10	2	3	5	42	56	59	-1	63	1	In	VDJ
GCTGCTCCCTCCCAGACATCTGTGTACTTCTGTGCCAGCAGTTACTCGTCCGGGGTCCCGGGCACCGAGGAGCTGTTTTTTGGAGAA	CASSYSSGVPGTEELFF	1	0.00392156862745098	51	TCRBV06	TCRBV06				TCRBV06-05,TCRBV06-06		TCRBD02-01*01	TCRBD02	TCRBD02-01	01				TCRBJ02-02*01	TCRBJ02	TCRBJ02-02	01				0	13	8	3	3	10	30	47	50	55	68	1	In	VDJ
GTGACATCGGCCCAAAAGAACCCGACAGCTTTCTATCTCTGTGCCAGTAGTATTCCAGGGGGCACCGGGGAGCTGTTTTTTGGAGAA	CASSIPGGTGELFF	1	0.00392156862745098	42	TCRBV19-01*01	TCRBV19	TCRBV19-01	01				TCRBD01-01*01	TCRBD01	TCRBD01-01	01				TCRBJ02-02*01	TCRBJ02	TCRBJ02-02	01				3	0	4	1	2	4	39	53	55	-1	62	1	In	VDJ
CTTGTTGCTGGGGGACTCGGCCCTCTATCTCTGTGTCAGCAGCCCCGGGACAAAAAGCTCGACAACTACGAGCAGTACTTCGGGCCG		1	0.00392156862745098	50	TCRBV05-06*01	TCRBV05	TCRBV05-06	01				TCRBD01-01*01	TCRBD01	TCRBD01-01	01				TCRBJ02-07*01	TCRBJ02	TCRBJ02-07	01				4	13	0	6	3	3	31	43	46	52	65	1	Out	VDJ
ACTGTGAGCAACATGAGCCCTGAAGACAGCAGCATATATCTCTGCAGCGTTGTGATTTCCGGGAGAAATGAGCAGTTCTTCGGGCCA	CSVVISGRNEQFF	1	0.00392156862745098	39	TCRBV29-01	TCRBV29	TCRBV29-01				01,02	TCRBD02-01*02	TCRBD02	TCRBD02-01	02				TCRBJ02-01*01	TCRBJ02	TCRBJ02-01	01				4	1	8	2	7	7	42	52	59	65	66	1	In	VDJ
ATCCAGCGCACAGAGCAGGAGGACTCGGCCGTGTATCTCTGTGCCAGCAGCTTAGTCCCGAGGCAAGAGACCCAGTACTTCGGGCCA	CASSLVPRQETQYF	1	0.00392156862745098	42	TCRBV07-02	TCRBV07	TCRBV07-02				01,02	TCRBD02-01*02	TCRBD02	TCRBD02-01	02				TCRBJ02-05*01	TCRBJ02	TCRBJ02-05	01				1	0	11	1	4	2	39	55	59	-1	63	1	In	VDJ
NNNNNNNTGTCGGCTGCTCCCTCCCAGACATCTGTGTACTTCTGTGCCAGCAGTGAAGCGCACAGGGAAAAACTGTTTTTTGGCAGT	CASSEAHREKLFF	1	0.00392156862745098	39	TCRBV06-01*01	TCRBV06	TCRBV06-01	01				TCRBD01-01*01	TCRBD01	TCRBD01-01	01				TCRBJ01-04*01	TCRBJ01	TCRBJ01-04	01				0	0	3	4	2	8	42	59	61	-1	66	1	In	VDJ
GATCCAGTCCACGGAGTCAGGGGACACAGCACTGTATTTCTGTGCCAGCAGCAAACTTAACCCAATTCACCCCTCCACTTTGGGAAC		1	0.00392156862745098	41	TCRBV21-01*01	TCRBV21	TCRBV21-01	01								TCRBD01,TCRBD02	TCRBD01-01,TCRBD02-01		TCRBJ01-06*02	TCRBJ01	TCRBJ01-06	02				2	2	3	7	4	7	40	55	59	61	63	1	Out	VDJ
TCTGCTGCCAGCTCCCAGACATCTGTGTACTTCTGTGCCATCAGGCCAGGGACTAGCGGGAGTACCGGGGAGCTGTTTTTTGGAGAA	CAIRPGTSGSTGELFF	1	0.00392156862745098	48	TCRBV10-03*01	TCRBV10	TCRBV10-03	01				TCRBD02-01*02	TCRBD02	TCRBD02-01	02				TCRBJ02-02*01	TCRBJ02	TCRBJ02-02	01				6	1	0	2	4	5	33	44	48	62	63	1	In	VDJ
[truncated: 2 more columns]
