# Supplementary material for: Preoperative immune checkpoint inhibition and cryoablation in early-stage breast cancer
Source: iScience. 2024 Jan 12;27(2):108880. doi: 10.1016/j.isci.2024.108880 (PMC10850740; doi:10.1016/j.isci.2024.108880)
Supplement: Data S1. Metadata file for TCR clone abundance tables provided in the supplement [file mmc2.zip › 16-495-2TC_TCRB.tsv]

nucleotide	aminoAcid	count (templates/reads)	frequencyCount (%)	cdr3Length	vMaxResolved	vFamilyName	vGeneName	vGeneAllele	vFamilyTies	vGeneNameTies	vGeneAlleleTies	dMaxResolved	dFamilyName	dGeneName	dGeneAllele	dFamilyTies	dGeneNameTies	dGeneAlleleTies	jMaxResolved	jFamilyName	jGeneName	jGeneAllele	jFamilyTies	jGeneNameTies	jGeneAlleleTies	vDeletion	n1Insertion	d5Deletion	d3Deletion	n2Insertion	jDeletion	vIndex	n1Index	dIndex	n2Index	jIndex	estimatedNumberGenomes	sequenceStatus	cloneResolved	vOrphon	dOrphon	jOrphon	vFunction	dFunction	jFunction	fractionNucleated	vAlignLength	vAlignSubstitutionCount	vAlignSubstitutionIndexes
AAGATCCAGCCCTCAGAACCCAGGGACTCAGCTGTGTATTTTTGTGCTAGTGGCCGACAGGGTAACACTGAAGCTTTCTTTGGACAA	CASGRQGNTEAFF	2	0.004662004662004662	39	TCRBV12-05*01	TCRBV12	TCRBV12-05	01				TCRBD01-01*01	TCRBD01	TCRBD01-01	01				TCRBJ01-01*01	TCRBJ01	TCRBJ01-01	01				6	1	2	3	2	2	42	53	55	62	63	2	In	VDJ
CTGGAGCTTGGTGACTCTGCTGTGTATTTCTGTGCCAGCAGCAACGCCGATCCTTTGCAAAGAAAAAACATTCAGTACTTCGGCGCC	CASSNADPLQRKNIQYF	1	0.002331002331002331	51	TCRBV03-01/03-02*01	TCRBV03	TCRBV03-01/03-02	01								TCRBD01,TCRBD02	TCRBD01-01,TCRBD02-01		TCRBJ02-04*01	TCRBJ02	TCRBJ02-04	01				5	13	2	8	6	4	30	42	48	50	63	1	In	VDJ
NTGAAGATCCAGCCCTCAGAACCCAGGGACTCAGCTGTGTATTTTTGTGCTAGTGGTTCCCCCGGAAACACCATATATTTTGGAGAG	CASGSPGNTIYF	1	0.002331002331002331	36	TCRBV12-05*01	TCRBV12	TCRBV12-05	01											TCRBJ01-03*01	TCRBJ01	TCRBJ01-03	01				4	5	0	0	0	4	45	-1	-1	58	63	1	In	VJ
ATCCGGTCCACAAAGCTGGAGGACTCAGCCATGTACTTCTGTGCCAGCAGAGGCAGTACAGGCTCCTACGAGCAGTACTTCGGGCCG	CASRGSTGSYEQYF	1	0.002331002331002331	42	TCRBV02-01	TCRBV02	TCRBV02-01				01,03	TCRBD01-01*01	TCRBD01	TCRBD01-01	01				TCRBJ02-07*01	TCRBJ02	TCRBJ02-07	01				6	0	3	4	7	0	39	50	57	-1	62	1	In	VDJ
AGCTCCTTGGAGCTGGGGGACTCAGCCCTGTACTTCTGTGCCAGCAGCCGGGAGGGACAGGGAACGGCTGGCTACACCTTCGGTTCG	CASSREGQGTAGYTF	2	0.004662004662004662	45	TCRBV13-01*01	TCRBV13	TCRBV13-01	01				TCRBD01-01*01	TCRBD01	TCRBD01-01	01				TCRBJ01-02*01	TCRBJ01	TCRBJ01-02	01				5	6	0	3	5	7	36	48	53	62	68	2	In	VDJ
TTGCTGGGGGACTCGGCCCTCTATCTCTGTGCCAGCAGCCTAGTGGGTGTCAGGACAGGAGGAAACTATGGCTACACCTTCGGTTCG	CASSLVGVRTGGNYGYTF	1	0.002331002331002331	54	TCRBV05-06*01	TCRBV05	TCRBV05-06	01				TCRBD01-01*01	TCRBD01	TCRBD01-01	01				TCRBJ01-02*01	TCRBJ01	TCRBJ01-02	01				4	4	1	4	13	2	27	39	52	59	63	1	In	VDJ
CAGCCAGAAGACTCGGCCCTGTATCTCTGTGCCAGCAGCCAAGATCGGGCTAGCGGGAGGGATTACAATGAGCAGTTCTTCGGGCCA	CASSQDRASGRDYNEQFF	1	0.002331002331002331	54	TCRBV04-02*01	TCRBV04	TCRBV04-02	01				TCRBD02-01*02	TCRBD02	TCRBD02-01	02				TCRBJ02-01*01	TCRBJ02	TCRBJ02-01	01				0	2	4	0	5	4	27	44	49	61	63	1	In	VDJ
GTAACCAGTGCCCATCCTGAAGACAGCAGCTTCTACATCTGCAGTGCCAGTTTTCAGGAGACCACAGATACGCAGTATTTTGGCCCA	CSASFQETTDTQYF	1	0.002331002331002331	42	TCRBV20-01*04	TCRBV20	TCRBV20-01	04								TCRBD01,TCRBD02	TCRBD01-01,TCRBD02-01		TCRBJ02-03*01	TCRBJ02	TCRBJ02-03	01				2	4	4	4	3	2	39	51	54	58	62	1	In	VDJ
GCTGCTCCCTCCCAGACATCTGTGTACTTCTGTGCCAGCAGTTACTCGTCCGGGGTCCCGGGCACCGGGGAGCTGTTTTTTGGAGAA	CASSYSSGVPGTGELFF	2	0.004662004662004662	51	TCRBV06	TCRBV06				TCRBV06-05,TCRBV06-06		TCRBD02-01*01	TCRBD02	TCRBD02-01	01				TCRBJ02-02*01	TCRBJ02	TCRBJ02-02	01				0	7	8	3	3	4	30	47	50	55	62	2	In	VDJ
CACGCCCTGCAGCCAGAAGACTCAGCCCTGTATCTCTGCGCCAGCAGCCAAGTCGGGGGCGGTACCAATGAGCAGTTCTTCGGGCCA	CASSQVGGGTNEQFF	2	0.004662004662004662	45	TCRBV04-01*01	TCRBV04	TCRBV04-01	01								TCRBD01,TCRBD02	TCRBD01-01,TCRBD02-01		TCRBJ02-01*01	TCRBJ02	TCRBJ02-01	01				1	5	6	0	2	6	36	52	54	60	65	2	In	VDJ
ACATCGGCCCAAAAGAACCCGACAGCTTTCTATCTCTGTGCCAGTAGGGGGGGACCTAGGGGAACCGGGGAGCTGTTTTTTGGAGAA	CASRGGPRGTGELFF	1	0.002331002331002331	45	TCRBV19-01*01	TCRBV19	TCRBV19-01	01				TCRBD02-01*01	TCRBD02	TCRBD02-01	01				TCRBJ02-02*01	TCRBJ02	TCRBJ02-02	01				6	10	9	1	0	5	36	-1	47	53	63	1	In	VDJ
AGCCCCAACCAGACCTCTCTGTACTTCTGTGCCAGCACCCGGGGACGGGGTGGGGGCTGGATCTCCTATGGCTACACCTTCGGTTCG	CASTRGRGGGWISYGYTF	2	0.004662004662004662	54	TCRBV27-01*01	TCRBV27	TCRBV27-01	01				TCRBD01-01*01	TCRBD01	TCRBD01-01	01				TCRBJ01-02*01	TCRBJ01	TCRBJ01-02	01				7	8	6	0	14	4	27	37	51	57	65	2	In	VDJ
ATCCGGTCCACAAAGCTGGAGGACTCAGCCATGTACTTCTGTGCCAGCATTAACACCTGGAGCTCCTACGAGCAGTACTTCGGGCCG	CASINTWSSYEQYF	1	0.002331002331002331	42	TCRBV02-01	TCRBV02	TCRBV02-01				01,03	TCRBD02-01*02	TCRBD02	TCRBD02-01	02				TCRBJ02-07*01	TCRBJ02	TCRBJ02-07	01				7	0	10	2	9	0	39	49	58	-1	62	1	In	VDJ
CTGAGCTCTCTGGAGCTGGGGGACTCAGCTTTGTATTTCTGTGCCAGCAGCGGGACTAGCGGGGGCCATGAGCAGTTCTTCGGGCCA	CASSGTSGGHEQFF	2	0.004662004662004662	42	TCRBV09-01*01	TCRBV09	TCRBV09-01	01				TCRBD02-01*01	TCRBD02	TCRBD02-01	01				TCRBJ02-01*01	TCRBJ02	TCRBJ02-01	01				3	2	1	2	0	8	39	-1	52	65	67	2	In	VDJ
NCTCTGAAGATCCGGTCCACAAAGCTGGAGGACTCAGCCATGTACTTCTGTGCCAGCAGTCCAAAAAACACCATATATTTTGGAGAG	CASSPKNTIYF	1	0.002331002331002331	33	TCRBV02-01	TCRBV02	TCRBV02-01				01,03	TCRBD01-01*01	TCRBD01	TCRBD01-01	01				TCRBJ01-03*01	TCRBJ01	TCRBJ01-03	01				5	2	4	6	1	6	48	60	61	63	65	1	In	VDJ
TCGCCCAGCCCCAACCAGACCTCTCTGTACTTCTGTGCCAGCAGTTTTAATCAGGGTATATTGGCCGGGGAGCTGTTTTTTGGAGAA	CASSFNQGILAGELFF	1	0.002331002331002331	48	TCRBV27-01*01	TCRBV27	TCRBV27-01	01				TCRBD01-01*01	TCRBD01	TCRBD01-01	01				TCRBJ02-02*01	TCRBJ02	TCRBJ02-02	01				3	8	4	3	4	6	33	47	51	56	64	1	In	VDJ
ACTCTGACAGTGACCAGTGCCCATCCTGAAGACAGCAGCTTCTACATCTGCAGTGCCACATACCTGGGTCCCCAGCATTTTGGTGAT	CSATYLGPQHF	1	0.002331002331002331	33	TCRBV20-01	TCRBV20	TCRBV20-01				01,04					TCRBD01,TCRBD02	TCRBD01-01,TCRBD02-01		TCRBJ01-05*01	TCRBJ01	TCRBJ01-05	01				6	1	0	9	9	10	48	56	65	68	69	1	In	VDJ
GAGTCCGCCAGCACCAACCAGACATCTATGTACCTCTGTGCCAGCAGCTCCACCGGGACAGCAGACTACGAGCAGTACTTCGGGCCG	CASSSTGTADYEQYF	1	0.002331002331002331	45	TCRBV28-01*01	TCRBV28	TCRBV28-01	01				TCRBD01-01*01	TCRBD01	TCRBD01-01	01				TCRBJ02-07*01	TCRBJ02	TCRBJ02-07	01				6	4	0	5	7	3	36	47	54	61	65	1	In	VDJ
ACAGTGACCAGTGCCCATCCTGAAGACAGCAGCTTCTACATCTGCAGTGCCCCCCGGCAGCCCACAGATACGCAGTATTTTGGCCCA	CSAPRQPTDTQYF	1	0.002331002331002331	39	TCRBV20	TCRBV20				TCRBV20-01,TCRBV20-or09_02						TCRBD01,TCRBD02	TCRBD01-01,TCRBD02-01		TCRBJ02-03*01	TCRBJ02	TCRBJ02-03	01				6	2	4	5	7	2	42	50	57	60	62	1	In	VDJ
CTCACTCTGGAGTCCGCTACCAGCTCCCAGACATCTGTGTACTTCTGTGCCATCAGTACAGGGGTTACTGAAGCTTTCTTTGGACAA	CAISTGVTEAFF	1	0.002331002331002331	36	TCRBV10-03*01	TCRBV10	TCRBV10-03	01				TCRBD01-01*01	TCRBD01	TCRBD01-01	01				TCRBJ01-01*01	TCRBJ01	TCRBJ01-01	01				5	2	3	2	0	5	45	-1	57	64	66	1	In	VDJ
ACATCGGCCCAAAAGAACCCGACAGCTTTCTATCTCTGTGCCAGTAGTATTGTCCGCCCGGGTATCTATGGCTACACCTTCGGTTCG	CASSIVRPGIYGYTF	2	0.004662004662004662	45	TCRBV19-01*01	TCRBV19	TCRBV19-01	01				TCRBD02-01	TCRBD02	TCRBD02-01				01,02	TCRBJ01-02*01	TCRBJ01	TCRBJ01-02	01				3	3	8	4	8	4	36	50	58	62	65	2	In	VDJ
TTGTTGCTGGGGGACTCGGCCCTCTATCTCTGTGCCAGCAGCTTGCAGTTCGGGTCGGGGGACTCCTACGAGCAGTACTTCGGGCCG	CASSLQFGSGDSYEQYF	1	0.002331002331002331	51	TCRBV05-06*01	TCRBV05	TCRBV05-06	01				TCRBD02-01*01	TCRBD02	TCRBD02-01	01				TCRBJ02-07*01	TCRBJ02	TCRBJ02-07	01				1	1	8	2	10	0	30	45	55	61	62	1	In	VDJ
TGAAGGTGCAGCCTGCAGAACTGGAGGATTCTGGAGTTTATTTCTGTGCCAGCAGCCAAGATGTACAATGAGCAGTTCTTCGGGCCA		1	0.002331002331002331	37	TCRBV14-01*01	TCRBV14	TCRBV14-01	01											TCRBJ02-01*01	TCRBJ02	TCRBJ02-01	01				0	2	0	0	0	4	44	-1	-1	61	63	1	Out	VJ
AAGGTGCAGCCTGCAGAACTGGAGGATTCTGGAGTTTATTTCTGTGCCAGCAGCCAACAGCGAAGCAGGAAAGCTTTCTTTGGACAA	CASSQQRSRKAFF	2	0.004662004662004662	39	TCRBV14-01*01	TCRBV14	TCRBV14-01	01								TCRBD01,TCRBD02	TCRBD01-01,TCRBD02-01		TCRBJ01-01*01	TCRBJ01	TCRBJ01-01	01				2	1	4	4	8	9	42	57	65	69	70	2	In	VDJ
ACTGCAGCAAGAAGACTCAGCTGCGTATCTCTGCACCAGCAGTCAACTCAGTTTGTGCGTCGGGCCAACGTCCTGACTTTCGGGGCC		1	0.002331002331002331	50	TCRBV01-01*01	TCRBV01	TCRBV01-01	01								TCRBD01,TCRBD02	TCRBD01-01,TCRBD02-01		TCRBJ02-06*01	TCRBJ02	TCRBJ02-06	01				2	10	4	5	2	5	31	46	48	51	61	1	Out	VDJ
AACGCCTTGTTGCTGGGGGACTCGGCCCTGTATCTCTGTGCCAGCAGTCGAAATTGGGGGGATAATTCACCCCTCCACTTTGGGAAC	CASSRNWGDNSPLHF	2	0.004662004662004662	45	TCRBV05-05*01	TCRBV05	TCRBV05-05	01				TCRBD02-01*01	TCRBD02	TCRBD02-01	01				TCRBJ01-06*02	TCRBJ01	TCRBJ01-06	02				5	0	9	1	8	5	36	47	55	-1	61	2	In	VDJ
AAGATCCAGCGCACAGAGCAGGAGGACTCGGCCGTGTATCTCTGTGCCAGCAGCTTAGACAGCAATCAGCCCCAGCATTTTGGTGAT	CASSLDSNQPQHF	1	0.002331002331002331	39	TCRBV07-02	TCRBV07	TCRBV07-02				01,02					TCRBD01,TCRBD02	TCRBD01-01,TCRBD02-01		TCRBJ01-05*01	TCRBJ01	TCRBJ01-05	01				1	0	3	7	0	1	42	-1	58	-1	60	1	In	VDJ
CTGGAGTCCGCTACCAGCTCCCAGACATCTGTGTACTTCTGTGCCATAAGTGCTGGGACAGGGAATTCACCCCTCCACTTTGGGAAT	CAISAGTGNSPLHF	2	0.004662004662004662	42	TCRBV10-03*01	TCRBV10	TCRBV10-03	01				TCRBD01-01*01	TCRBD01	TCRBD01-01	01				TCRBJ01-06*01	TCRBJ01	TCRBJ01-06	01				4	0	0	3	2	7	39	52	54	-1	63	2	In	VDJ
AATTCCCTGGAGCTTGGTGACTCTGCTGTGTATTTCTGTGCCAGCAGCCAAGAAGGGTCCTATAATTCACCCCTCCACTTTGGGAAC	CASSQEGSYNSPLHF	1	0.002331002331002331	45	TCRBV03-01/03-02*01	TCRBV03	TCRBV03-01/03-02	01								TCRBD01,TCRBD02	TCRBD01-01,TCRBD02-01		TCRBJ01-06*02	TCRBJ01	TCRBJ01-06	02				0	0	5	3	0	1	36	-1	53	-1	57	1	In	VDJ
TCTCTGGAGCTGGGGGACTCAGCTTTGTATTTCTGTGCCAGCAGCGTAGAAGCGGGCCATTCCCCGGATACGCAGTATTTTGGCCCA	CASSVEAGHSPDTQYF	1	0.002331002331002331	48	TCRBV09-01*01	TCRBV09	TCRBV09-01	01				TCRBD02-01	TCRBD02	TCRBD02-01				01,02	TCRBJ02-03*01	TCRBJ02	TCRBJ02-03	01				0	10	6	4	1	6	33	49	50	56	66	1	In	VDJ
AATTCCCTGGAGCTTGGTGACTCTGCTGTGTATTTCTGTGCCAGCAGCCAAGATACGGGGAGGTACCAGCCCCAGCATTTTGGTGAT	CASSQDTGRYQPQHF	1	0.002331002331002331	45	TCRBV03-01/03-02*01	TCRBV03	TCRBV03-01/03-02	01				TCRBD02-01*02	TCRBD02	TCRBD02-01	02				TCRBJ01-05*01	TCRBJ01	TCRBJ01-05	01				0	3	9	1	4	7	36	53	57	63	66	1	In	VDJ
GCCTTGGAGCTGGACGACTCGGCCCTGTATCTCTGTGCCAGCAGTTCTGCTACAGGGCCGGAGAACTATGGCTACACCTTCGGTTCG	CASSSATGPENYGYTF	1	0.002331002331002331	48	TCRBV05-04*01	TCRBV05	TCRBV05-04	01				TCRBD01-01*01	TCRBD01	TCRBD01-01	01				TCRBJ01-02*01	TCRBJ01	TCRBJ01-02	01				5	6	3	3	7	2	33	44	51	57	63	1	In	VDJ
CTACACACCCTGCAGCCAGAAGACTCGGCCCTGTATCTCTGTGCCAGCAGCCAAGTGGCGGGAAGCGGCGAGCAGTACTTCGGGCCG	CASSQVAGSGEQYF	1	0.002331002331002331	42	TCRBV04-02*01	TCRBV04	TCRBV04-02	01				TCRBD02-01*02	TCRBD02	TCRBD02-01	02				TCRBJ02-07*01	TCRBJ02	TCRBJ02-07	01				1	5	7	3	2	6	39	55	57	63	68	1	In	VDJ
TCCGCTCACCAGGCCTGGGGGACGCAGCCATGTACCTGTGTGCCACCCACCCGGGACTAGCAGATATACGAGCAGTACTTCGGGCCG		1	0.002331002331002331	43	TCRBV15-01*02	TCRBV15	TCRBV15-01	02				TCRBD02-01	TCRBD02	TCRBD02-01				01,02	TCRBJ02-07*01	TCRBJ02	TCRBJ02-07	01				8	5	0	7	5	4	38	47	52	61	66	1	Out	VDJ
TTGTTGCTGGGGGACTCGGCCCTGTATCTCTGTGCCAGCAGCTTGGTTGAAGGGACTCAACGGATAGATGAGCAGTTCTTCGGGCCA	CASSLVEGTQRIDEQFF	1	0.002331002331002331	51	TCRBV05-05*01	TCRBV05	TCRBV05-05	01				TCRBD02-01	TCRBD02	TCRBD02-01				01,02	TCRBJ02-01*01	TCRBJ02	TCRBJ02-01	01				0	10	0	10	5	8	30	46	51	57	67	1	In	VDJ
CGCACAGAGCAGGGGGACTCGGCCATGTATCTCTGTGCCAGCAGCATCCAACCGGGACAGGGTAACTATGGCTACACCTTCGGTTCG	CASSIQPGQGNYGYTF	1	0.002331002331002331	48	TCRBV07-09*01	TCRBV07	TCRBV07-09	01				TCRBD01-01*01	TCRBD01	TCRBD01-01	01				TCRBJ01-02*01	TCRBJ01	TCRBJ01-02	01				5	0	0	3	8	1	33	45	53	-1	62	1	In	VDJ
CACGCCCTGCAGCCAGAAGACTCAGCCCTGTATCTCTGCGCCAGCAGCCAATTGGGACTAGCTAGTTCCGAGCAGTACTTCGGGCCG	CASSQLGLASSEQYF	2	0.004662004662004662	45	TCRBV04-01*01	TCRBV04	TCRBV04-01	01				TCRBD02-01	TCRBD02	TCRBD02-01				01,02	TCRBJ02-07*01	TCRBJ02	TCRBJ02-07	01				2	6	0	7	2	6	36	51	53	62	68	2	In	VDJ
AGTGCCCATCCTGAAGACAGCAGCTTCTACATCTGCAGTGCTAGGGGGGCGACTAGCATCCCAGCAGATACGCAGTATTTTGGCCCA	CSARGATSIPADTQYF	1	0.002331002331002331	48	TCRBV20	TCRBV20				TCRBV20-01,TCRBV20-or09_02		TCRBD02-01	TCRBD02	TCRBD02-01				01,02	TCRBJ02-03*01	TCRBJ02	TCRBJ02-03	01				3	7	2	7	6	4	33	44	50	57	64	1	In	VDJ
CCAGCCCTCAGAACCCAGGGACTCAGCTGTGTACTTCTGTGCCAGCAGATGTAGCGGGGGGGCCGGTACGAGCAGTACTTCGGGCCG		1	0.002331002331002331	44	TCRBV12	TCRBV12				TCRBV12-03/12-04,TCRBV12-04		TCRBD02-01*01	TCRBD02	TCRBD02-01	01				TCRBJ02-07*01	TCRBJ02	TCRBJ02-07	01				6	4	5	0	3	4	37	48	51	62	66	1	Out	VDJ
TTGGAGCTGGACGACTCGGCCCTGTATCTCTGTGCCAGCAGCTTGAGTCGGGGAGGGACGGGCACCGGGGAGCTGTTTTTTGGAGAA	CASSLSRGGTGTGELFF	1	0.002331002331002331	51	TCRBV05-04*01	TCRBV05	TCRBV05-04	01				TCRBD02-01*02	TCRBD02	TCRBD02-01	02				TCRBJ02-02*01	TCRBJ02	TCRBJ02-02	01				1	5	9	0	5	4	30	45	50	57	62	1	In	VDJ
GTGACCAGTGCCCATCCTGAAGACAGCAGCTTCTACATCTGCAGTGCTAGTCGGCCAGGGGACACCGGGGAGCTGTTTTTTGGAGAA	CSASRPGDTGELFF	2	0.004662004662004662	42	TCRBV20-01*04	TCRBV20	TCRBV20-01	04				TCRBD01-01*01	TCRBD01	TCRBD01-01	01				TCRBJ02-02*01	TCRBJ02	TCRBJ02-02	01				2	0	4	2	4	3	39	51	55	-1	61	2	In	VDJ
GTGAACGCCTTGGAGCTGGACGACTCGGCCCTGTATCTCTGTGCCAGCAGCTTCCAGGGGGCTCGGACTGAAGCTTTCTTTGGACAA	CASSFQGARTEAFF	1	0.002331002331002331	42	TCRBV05-04*01	TCRBV05	TCRBV05-04	01				TCRBD01-01*01	TCRBD01	TCRBD01-01	01				TCRBJ01-01*01	TCRBJ01	TCRBJ01-01	01				2	4	4	0	1	5	39	53	54	62	66	1	In	VDJ
GCTGCTCCCTCCCAGACATCTGTGTACTTCTGTGCCAGCAGTAACCAGGGAAGGGGCTCCTATAATTCACCCCTCCACTTTGGGAAT	CASSNQGRGSYNSPLHF	1	0.002331002331002331	51	TCRBV06	TCRBV06				TCRBV06-01,TCRBV06-05,TCRBV06-06		TCRBD01-01*01	TCRBD01	TCRBD01-01	01				TCRBJ01-06*01	TCRBJ01	TCRBJ01-06	01				5	6	4	3	3	0	30	42	45	50	56	1	In	VDJ
TGACCAGTGCCCATCCTGAAGACAGCAGCTTCTACATCTGCAGTGTTTGCTCAGCGGGACCGCACAGATACGCAGTATTTTGGCCCA		2	0.004662004662004662	43	TCRBV20	TCRBV20				TCRBV20-01,TCRBV20-or09_02		TCRBD02-01*02	TCRBD02	TCRBD02-01	02				TCRBJ02-03*01	TCRBJ02	TCRBJ02-03	01				7	2	6	3	7	1	38	45	52	59	61	2	Out	VDJ
ACAGAGCAGGGGGACTCGGCCATGTATCTCTGTGCCAGCAGCTTGCAACTTACTAGCGGGGGAGGAGAGACCCAGTACTTCGGGCCA	CASSLQLTSGGGETQYF	1	0.002331002331002331	51	TCRBV07-09*01	TCRBV07	TCRBV07-09	01				TCRBD02-01*01	TCRBD02	TCRBD02-01	01				TCRBJ02-05*01	TCRBJ02	TCRBJ02-05	01				3	3	3	2	7	4	30	44	51	62	65	1	In	VDJ
CAGCGCACAGAGCAGGAGGACTCGGCCGTGTATCTCTGTGCCAGCAGCTTAGTTGGCCCTTCTTCAGAGACCCAGTACTTCGGGCCA	CASSLVGPSSETQYF	2	0.004662004662004662	45	TCRBV07-02	TCRBV07	TCRBV07-02				01,02	TCRBD01-01*01	TCRBD01	TCRBD01-01	01				TCRBJ02-05*01	TCRBJ02	TCRBJ02-05	01				1	8	9	0	2	4	36	52	54	57	65	2	In	VDJ
AATGTGAACGCCTTGGAGCTGGACGACTCGGCCCTGTATCTCTGTGCCAGCAGCTTTCGGACCACAGATACGCAGTATTTTGGCCCA	CASSFRTTDTQYF	1	0.002331002331002331	39	TCRBV05-04*01	TCRBV05	TCRBV05-04	01								TCRBD01,TCRBD02	TCRBD01-01,TCRBD02-01		TCRBJ02-03*01	TCRBJ02	TCRBJ02-03	01				2	0	1	7	2	2	42	56	58	-1	62	1	In	VDJ
GTGCAGCCTGCAGAACTGGAGGATTCTGGAGTTTATTTCTGTGCCAGCAGCCAGCGTCTCGGGGTCGACGAGCAGTACTTCGGGCCG	CASSQRLGVDEQYF	1	0.002331002331002331	42	TCRBV14-01*01	TCRBV14	TCRBV14-01	01				TCRBD02-01*01	TCRBD02	TCRBD02-01	01				TCRBJ02-07*01	TCRBJ02	TCRBJ02-07	01				3	3	8	3	6	5	39	53	59	64	67	1	In	VDJ
AGCACCTTGGAGCTGGGGGACTCGGCCCTTTATCTTTGCGCCAGCAGCTTGGCCCGAAACTATAATTCACCCCTCCACTTTGGGAAC	CASSLARNYNSPLHF	2	0.004662004662004662	45	TCRBV05-01*01	TCRBV05	TCRBV05-01	01								TCRBD01,TCRBD02	TCRBD01-01,TCRBD02-01		TCRBJ01-06*02	TCRBJ01	TCRBJ01-06	02				0	2	2	8	3	3	36	52	55	57	59	2	In	VDJ
GAGCTTGGTGACTCTGCTGTGTATTTCTGTGCCAGCAGCTGGCAGCATCCCTTCATACATCATAATTCACCCCTCCACTTTGGGAAC	CASSWQHPFIHHNSPLHF	1	0.002331002331002331	54	TCRBV03-01/03-02*01	TCRBV03	TCRBV03-01/03-02	01								TCRBD01,TCRBD02	TCRBD01-01,TCRBD02-01		TCRBJ01-06*02	TCRBJ01	TCRBJ01-06	02				5	2	3	6	17	5	27	39	56	59	61	1	In	VDJ
CTGGAGCTTGGTGACTCTGCTGTGTATTTCTGTGCCAGCAGCCAAGTATTACCCAGCGGGGGAGTTTACCTGCAGTTCTTCGGGCCA	CASSQVLPSGGVYLQFF	1	0.002331002331002331	51	TCRBV03-01/03-02*01	TCRBV03	TCRBV03-01/03-02	01				TCRBD02-01*01	TCRBD02	TCRBD02-01	01				TCRBJ02-01*01	TCRBJ02	TCRBJ02-01	01				1	9	6	2	8	12	30	46	54	62	71	1	In	VDJ
CTCGGCCGTGTATCTCTGTGCCAGCAGCTTAAACAGCCCCAGTCCCGGGATAAGTGAAAGCCCTCCAATGAGCAGTTCTTCGGGCCA		1	0.002331002331002331	65					TCRBV11,TCRBV07	TCRBV11-02,TCRBV11-03,TCRBV07-02		TCRBD02-01*02	TCRBD02	TCRBD02-01	02				TCRBJ02-01*01	TCRBJ02	TCRBJ02-01	01				2	15	8	3	14	6	16	31	45	50	65	1	Out	VDJ
GAGCCCTGAAGACAGCAGCATATATCTCTGCAGCCAAAAGTAGCGGGAGGGTAGGGGATCTCGATCAATGAGCAGTTCTTCGGGCCA		1	0.002331002331002331	53	TCRBV29-01	TCRBV29	TCRBV29-01				01,02,03	TCRBD02-01*02	TCRBD02	TCRBD02-01	02				TCRBJ02-01*01	TCRBJ02	TCRBJ02-01	01				8	14	5	0	6	6	28	34	40	51	65	1	Out	VDJ
CTGAAGATCCAGCGCACAGAGCAGGAGGACTCCGCCGTGTATCTCTGTGCCAGCAGCCCGAGACTGGGTCTGCAGTACTTCGGGCCG	CASSPRLGLQYF	1	0.002331002331002331	36	TCRBV07-08*03	TCRBV07	TCRBV07-08	03				TCRBD02-01	TCRBD02	TCRBD02-01				01,02	TCRBJ02-07*01	TCRBJ02	TCRBJ02-07	01				4	6	2	10	3	9	45	58	61	65	71	1	In	VDJ
CAGCCTGCAGAACTGGAGGATTCTAGAGTTTATTTCTGTGCCAGCAGCTCCCTAGGGGTAGCCAAAAACATTCAGTACTTCGGCGCC	CASSSLGVAKNIQYF	1	0.002331002331002331	45	TCRBV14-01*01	TCRBV14	TCRBV14-01	01				TCRBD01-01*01	TCRBD01	TCRBD01-01	01				TCRBJ02-04*01	TCRBJ02	TCRBJ02-04	01				5	1	5	2	5	0	36	48	53	58	59	1	In	VDJ
AGCACCTTGGAGCTGGGGGACTCGGCCCTTTATCTTTGCGCCAGCAGCTTGTCAGGGGAGAGTAATTCACCCCTCCACTTTGGGAAC	CASSLSGESNSPLHF	1	0.002331002331002331	45	TCRBV05-01*01	TCRBV05	TCRBV05-01	01				TCRBD01-01*01	TCRBD01	TCRBD01-01	01				TCRBJ01-06*02	TCRBJ01	TCRBJ01-06	02				1	4	4	2	1	6	36	51	52	58	62	1	In	VDJ
GAGTCTGCTGCCTCCTCCCAGACATCTGTATATTTCTGCGCCAGCAGTAAAAGCGGGGGGCCCTCCAATGAGCAGTTCTTCGGGCCA	CASSKSGGPSNEQFF	1	0.002331002331002331	45	TCRBV10-01*01	TCRBV10	TCRBV10-01	01				TCRBD02-01*01	TCRBD02	TCRBD02-01	01				TCRBJ02-01*01	TCRBJ02	TCRBJ02-01	01				5	5	6	1	3	6	36	48	51	60	65	1	In	VDJ
TCCAGTCCACGGAGTCAGGGGACACAGCACTGTATTTCTGTGCCAGCACCAAAAACAACTCATAGCCATGGCTACACCTTCGGTTCG		5	0.011655011655011656	43	TCRBV21-01*01	TCRBV21	TCRBV21-01	01				TCRBD02-01	TCRBD02	TCRBD02-01				01,02	TCRBJ01-02*01	TCRBJ01	TCRBJ01-02	01				2	1	5	7	9	6	38	53	62	66	67	5	Out	VDJ
GCCCATCCTGAAGACAGCAGCTTCTACATCTGCAGTGCTAGAGACCTGCGGGAAACGAGGGGGGCAGATACGCAGTATTTTGGCCCA	CSARDLRETRGADTQYF	2	0.004662004662004662	51	TCRBV20	TCRBV20				TCRBV20-01,TCRBV20-or09_02						TCRBD01,TCRBD02	TCRBD01-01,TCRBD02-01		TCRBJ02-03*01	TCRBJ02	TCRBJ02-03	01				0	1	5	1	13	4	30	44	57	63	64	2	In	VDJ
GAGCTGAATGTGAACGCCTTGGAGCTGGAGGACTCGGCCCTGTATCTCTGTGCCAGCAGCTTGTACGGAAGCTACACCTTCGGTTCG	CASSLYGSYTF	1	0.002331002331002331	33	TCRBV05-08*01	TCRBV05	TCRBV05-08	01								TCRBD01,TCRBD02	TCRBD01-01,TCRBD02-01		TCRBJ01-02*01	TCRBJ01	TCRBJ01-02	01				1	1	1	8	3	9	48	63	66	69	70	1	In	VDJ
ACCAGTGCCCATCCTGAAGACAGCAGCTTCTACATCTGCAGTGCTGGCCGACGGACAGGGGTGGTTTACGAGCAGTACTTCGGGCCG	CSAGRRTGVVYEQYF	1	0.002331002331002331	45	TCRBV20	TCRBV20				TCRBV20-01,TCRBV20-or09_02		TCRBD01-01*01	TCRBD01	TCRBD01-01	01				TCRBJ02-07*01	TCRBJ02	TCRBJ02-07	01				5	5	1	2	7	4	36	45	52	61	66	1	In	VDJ
CTAAACCTGAGCTCTCTGGAGCTGGGGGACTCAGCTTTGTATTTCTGTGCCAGCAGCGCCTACGATGCCATTCAGTACTTCGGCGCC	CASSAYDAIQYF	2	0.004662004662004662	36	TCRBV09-01*01	TCRBV09	TCRBV09-01	01				TCRBD02-01	TCRBD02	TCRBD02-01				01,02	TCRBJ02-04*01	TCRBJ02	TCRBJ02-04	01				3	6	4	9	1	9	45	58	59	62	68	2	In	VDJ
AGGATCCAGCAGGTAGTGCGAGGAGATTCGGCAGCTTATTTCTGTGCCAGCTCACAACTAGCGGACAATGAGCAGTTCTTCGGGCCA	CASSQLADNEQFF	1	0.002331002331002331	39	TCRBV18-01*01	TCRBV18	TCRBV18-01	01				TCRBD02-01	TCRBD02	TCRBD02-01				01,02	TCRBJ02-01*01	TCRBJ02	TCRBJ02-01	01				4	0	3	5	1	5	42	55	56	-1	64	1	In	VDJ
ATCCAGCGCACAGAGCAGGGGGACTCGGCCATGTATCTCTGTGCCAGCAGTTGGGAACTGAACACCGGGGAGCTGTTTTTTGGAGAA	CASSWELNTGELFF	1	0.002331002331002331	42	TCRBV07-09*01	TCRBV07	TCRBV07-09	01								TCRBD01,TCRBD02	TCRBD01-01,TCRBD02-01		TCRBJ02-02*01	TCRBJ02	TCRBJ02-02	01				6	3	0	8	2	1	39	50	52	56	59	1	In	VDJ
AACCTGAGCTCTCTGGAGCTGGGGGACTCAGCTTTGTATTTCTGTGCCAGCAGCGTAGTTGTTGCCCTCGAAGCTTTCTTTGGACAA	CASSVVVALEAFF	3	0.006993006993006993	39	TCRBV09-01*01	TCRBV09	TCRBV09-01	01								TCRBD01,TCRBD02	TCRBD01-01,TCRBD02-01		TCRBJ01-01*01	TCRBJ01	TCRBJ01-01	01				0	4	10	0	5	8	42	58	63	65	69	3	In	VDJ
NNNNNNNNNNTGTCGGCTGCTCCCTCCCAGACATCTGTGTACTTCTGTGCCAGCAGTTACACCGGAGATGAGCAGTTCTTCGGGCCA	CASSYTGDEQFF	1	0.002331002331002331	36	TCRBV06-05*01	TCRBV06	TCRBV06-05	01				TCRBD02-01*02	TCRBD02	TCRBD02-01	02				TCRBJ02-01*01	TCRBJ02	TCRBJ02-01	01				2	0	10	2	3	8	45	60	63	-1	67	1	In	VDJ
CTGATTCTGGAGTCCGCCAGCACCAACCAGACATCTATGTACCTCTGTGCCAGCAGCTCTAGCGGGAGGGAGCAGTTCTTCGGGCCA	CASSSSGREQFF	1	0.002331002331002331	36	TCRBV28-01*01	TCRBV28	TCRBV28-01	01				TCRBD02-01*02	TCRBD02	TCRBD02-01	02				TCRBJ02-01*01	TCRBJ02	TCRBJ02-01	01				6	0	4	1	2	10	45	56	58	-1	69	1	In	VDJ
CCCTCAGAACCCAGGGACTCAGCTGTGTACTTCTGTGCCAGCAGTTTAGGGTCGGAATGGTTCAATCAGCCCCAGCATTTTGGTGAT	CASSLGSEWFNQPQHF	1	0.002331002331002331	48	TCRBV12	TCRBV12				TCRBV12-03/12-04,TCRBV12-04						TCRBD01,TCRBD02	TCRBD01-01,TCRBD02-01		TCRBJ01-05*01	TCRBJ01	TCRBJ01-05	01				1	6	1	8	4	3	33	49	53	56	62	1	In	VDJ
CGATCCAGCGCACAGAGCAGCGGGACTCGGCCATGTATCGCTGTGCCAGCAGCTTAGAACAGGGACTATGGCTACACCTTCGGTTCG		1	0.002331002331002331	40	TCRBV07-06*01	TCRBV07	TCRBV07-06	01				TCRBD01-01*01	TCRBD01	TCRBD01-01	01				TCRBJ01-02*01	TCRBJ01	TCRBJ01-02	01				1	0	3	3	1	3	41	57	58	-1	64	1	Out	VDJ
TCGGCTGCTCCCTCCCAGACATCTGTGTACTTCTGTGCCAGCAGTTAGAGTCAAGATCCCACTAATGAAAAACTGTTTTTTGGCAGT	CASS*SQDPTNEKLFF	1	0.002331002331002331	48	TCRBV06-05*01	TCRBV06	TCRBV06-05	01				TCRBD02-01*02	TCRBD02	TCRBD02-01	02				TCRBJ01-04*01	TCRBJ01	TCRBJ01-04	01				3	10	11	2	0	2	33	-1	47	50	60	1	Stop	VDJ
ATCCAGCGCACAGAGCAGGGGGACTCGGCCATGTATCTCTGTGCCAGCAGCTTAGGGTTTCTGGCCACTGAAGCTTTCTTTGGACAA	CASSLGFLATEAFF	1	0.002331002331002331	42	TCRBV07-09*01	TCRBV07	TCRBV07-09	01				TCRBD01-01*01	TCRBD01	TCRBD01-01	01				TCRBJ01-01*01	TCRBJ01	TCRBJ01-01	01				1	0	9	0	7	4	39	55	62	-1	65	1	In	VDJ
CAACATGAGCCCTGAAGACAGCAGCATATATCTCTGCAGCGCTGATTGTATAGGACAGGGGTTATCAAGCCCCAGCATTTTGGTGAT		1	0.002331002331002331	47	TCRBV29-01	TCRBV29	TCRBV29-01				01,02,03	TCRBD01-01*01	TCRBD01	TCRBD01-01	01				TCRBJ01-05*01	TCRBJ01	TCRBJ01-05	01				3	6	1	2	7	8	34	45	52	61	67	1	Out	VDJ
AAGATCCAGCGCACAGAGCAGGGGGACTCGGCCATGTATCTCTGTGCCAGCAGCTTAATCTCCCTCGGTGAGCAGTACTTCGGGCCG	CASSLISLGEQYF	1	0.002331002331002331	39	TCRBV07-09*01	TCRBV07	TCRBV07-09	01				TCRBD02-01	TCRBD02	TCRBD02-01				01,02	TCRBJ02-07*01	TCRBJ02	TCRBJ02-07	01				2	1	8	5	8	7	42	57	65	68	69	1	In	VDJ
GAAGATCCAGCGCACAGAGCAGGGGGACTCGGCCATGTATCTCTGTGCCAAGAAAGAGAGGATCCTGACGAGCAGTACTTCGGGCCG		1	0.002331002331002331	38	TCRBV07-09	TCRBV07	TCRBV07-09				01,05,06	TCRBD02-01*02	TCRBD02	TCRBD02-01	02				TCRBJ02-07*01	TCRBJ02	TCRBJ02-07	01				10	6	11	1	7	5	43	50	57	61	67	1	Out	VDJ
TCAGCTACCCGCTCCCAGACATCTGTGTATTTCTGCGCCAGCAGTGCGCTCCTAGCGGGGGGGACCAATGAGCAGTTCTTCGGGCCA	CASSALLAGGTNEQFF	2	0.004662004662004662	48	TCRBV10-02*01	TCRBV10	TCRBV10-02	01				TCRBD02-01*01	TCRBD02	TCRBD02-01	01				TCRBJ02-01*01	TCRBJ02	TCRBJ02-01	01				4	2	4	0	5	6	33	46	51	63	65	2	In	VDJ
CCCTCAGAACCCAGGGACTCAGCTGTGTACTTCTGTGCCAGCAGTTCGGAAGGGACTAGCGGGTACAATGAGCAGTTCTTCGGGCCA	CASSSEGTSGYNEQFF	1	0.002331002331002331	48	TCRBV12	TCRBV12				TCRBV12-03/12-04,TCRBV12-04		TCRBD02-01	TCRBD02	TCRBD02-01				01,02	TCRBJ02-01*01	TCRBJ02	TCRBJ02-01	01				4	0	0	4	5	4	33	46	51	-1	63	1	In	VDJ
ATCCAGCGCACAGAGCAGCGGGACTCAGCCATGTATCGCTGTGCCAGCAGCTTAGACAAGAACACCGGGGAGCTGTTTTTTGGAGAA	CASSLDKNTGELFF	1	0.002331002331002331	42	TCRBV07	TCRBV07				TCRBV07-06,TCRBV07-07		TCRBD01-01*01	TCRBD01	TCRBD01-01	01				TCRBJ02-02*01	TCRBJ02	TCRBJ02-02	01				1	1	3	6	0	1	39	-1	55	58	59	1	In	VDJ
GCTTGGGGACTCGGCCGTGTATCTCTGTGCCAGCAGCTGCCCTGGATATTGTGCTAGCGGGGGGGCGGTGAGCAGTTCTTCGGGCCA		1	0.002331002331002331	56	TCRBV11-03*01	TCRBV11	TCRBV11-03	01				TCRBD02-01*01	TCRBD02	TCRBD02-01	01				TCRBJ02-01*01	TCRBJ02	TCRBJ02-01	01				4	3	4	0	15	9	25	38	53	65	68	1	Out	VDJ
GAGTCCGCTACCAGCTCCCAGACATCTGTGTACTTCTGTGCCATCAGCAGGACTAGCGGGAGTTCCTACGAGCAGTACTTCGGGCCG	CAISRTSGSSYEQYF	1	0.002331002331002331	45	TCRBV10-03*01	TCRBV10	TCRBV10-03	01				TCRBD02-01*02	TCRBD02	TCRBD02-01	02				TCRBJ02-07*01	TCRBJ02	TCRBJ02-07	01				6	1	1	2	2	1	36	47	49	62	63	1	In	VDJ
TCCAGCGCACAGAGCAGGAGGACTCGGCCGTGTATCTCTGTGCCAGCAGCCGGACAGGCGCTCTTCTTAGGCTACACCTTCGGTTCG		1	0.002331002331002331	43	TCRBV07-02	TCRBV07	TCRBV07-02				01,02	TCRBD01-01*01	TCRBD01	TCRBD01-01	01				TCRBJ01-02*01	TCRBJ01	TCRBJ01-02	01				5	11	1	4	1	8	38	50	51	58	69	1	Out	VDJ
CTCTGACAGTGACCAGTGCCCATCCTGAAGACAGCAGCTTCTACATCTGCAGTGCTAGGGCTTAACAATGAGCAGTTCTTCGGGCCA		1	0.002331002331002331	34	TCRBV20	TCRBV20				TCRBV20-01,TCRBV20-or09_02		TCRBD01-01*01	TCRBD01	TCRBD01-01	01				TCRBJ02-01*01	TCRBJ02	TCRBJ02-01	01				3	3	9	0	0	5	47	-1	58	61	64	1	Out	VDJ
ACTGCAGCAAGAAGACTCAGCTGCGTACCTCTGCACCAGCAGTCAACTCAGTTTGTGCGTCGGGCCAACGTCCTGACTTTCGGGGCC		1	0.002331002331002331	50	TCRBV01-01*01	TCRBV01	TCRBV01-01	01								TCRBD01,TCRBD02	TCRBD01-01,TCRBD02-01		TCRBJ02-06*01	TCRBJ02	TCRBJ02-06	01				2	10	4	5	2	5	31	46	48	51	61	1	Out	VDJ
ACAGTGACCAGTGCCCATCCTGAAGACAGCAGCTTCTACATCTGCAGCGCTAGCGGGGGGGCCAATAGTGAGCAGTTCTTCGGGCCA	CSASGGANSEQFF	2	0.004662004662004662	39	TCRBV20	TCRBV20				TCRBV20-01,TCRBV20-or09_02		TCRBD02-01*01	TCRBD02	TCRBD02-01	01				TCRBJ02-01*01	TCRBJ02	TCRBJ02-01	01				3	7	8	0	0	9	42	-1	53	61	68	2	In	VDJ
CCCCTCACTCTGGAGTCCGCTACCAGCTCCCAGACATCTGTGTACTTCTGTGCCATCAGTGAGTCATATGAGCAGTTCTTCGGGCCA	CAISESYEQFF	1	0.002331002331002331	33	TCRBV10-03*01	TCRBV10	TCRBV10-03	01											TCRBJ02-01*01	TCRBJ02	TCRBJ02-01	01				0	2	0	0	0	8	48	-1	-1	65	67	1	In	VJ
GTCGGCTGCTCCCTCCCAGACATCTGTGTACTTCTGTGCCAGCAGTTACTCGTCATGGACAGTAACTATGGCTACACCTTCGGTTCG		1	0.002331002331002331	47	TCRBV06-05*01	TCRBV06	TCRBV06-05	01				TCRBD01-01*01	TCRBD01	TCRBD01-01	01				TCRBJ01-02*01	TCRBJ01	TCRBJ01-02	01				0	0	1	5	5	1	34	51	56	-1	62	1	Out	VDJ
GAGTCCGCCAGCACCAACCAGACATCTATGTACCTCTGTGCCAGCAGTTTGATTACAGGGGGCCGCGACGAGCAGTACTTCGGGCCG	CASSLITGGRDEQYF	1	0.002331002331002331	45	TCRBV28-01*01	TCRBV28	TCRBV28-01	01				TCRBD01-01*01	TCRBD01	TCRBD01-01	01				TCRBJ02-07*01	TCRBJ02	TCRBJ02-07	01				3	4	3	0	4	5	36	50	54	63	67	1	In	VDJ
CACACCCTGCAGCCAGAAGACTCGGCCCTGTATCTCTGTGCCAGCAGCCAAGGACAGGGAGCTAACTATGGCTACACCTTCGGTTCG	CASSQGQGANYGYTF	1	0.002331002331002331	45	TCRBV04-02*01	TCRBV04	TCRBV04-02	01				TCRBD01-01*01	TCRBD01	TCRBD01-01	01				TCRBJ01-02*01	TCRBJ01	TCRBJ01-02	01				1	2	2	3	0	0	36	-1	52	59	61	1	In	VDJ
CTGAGGATCCAGCAGGTAGTGCGAGGAGATTCGGCAGCTTATTTCTGTGCCAGCTCACCATCGGGGTACGAGCAGTACTTCGGGCCG	CASSPSGYEQYF	1	0.002331002331002331	36	TCRBV18-01*01	TCRBV18	TCRBV18-01	01				TCRBD02-01*01	TCRBD02	TCRBD02-01	01				TCRBJ02-07*01	TCRBJ02	TCRBJ02-07	01				2	0	8	3	1	4	45	60	61	-1	66	1	In	VDJ
NTGAAGATCCAGCCCTCAGAACCCAGGGACTCAGCTGTGTATTTTTGTGCTAGTGGCCCCGGACCGTACGAGCAGTACTTCGGGCCG	CASGPGPYEQYF	1	0.002331002331002331	36	TCRBV12-05*01	TCRBV12	TCRBV12-05	01								TCRBD01,TCRBD02	TCRBD01-01,TCRBD02-01		TCRBJ02-07*01	TCRBJ02	TCRBJ02-07	01				6	2	1	7	4	4	45	56	60	64	66	1	In	VDJ
NNNNTGAAGATCCAGCCCTCAGAACCCAGGGACTCAGCTGTGTACTTCTGTGCCAGCAGTTGGGGGAGCACCATATATTTTGGAGAG	CASSWGSTIYF	1	0.002331002331002331	33	TCRBV12-03/12-04*01	TCRBV12	TCRBV12-03/12-04	01								TCRBD01,TCRBD02	TCRBD01-01,TCRBD02-01		TCRBJ01-03*01	TCRBJ01	TCRBJ01-03	01				4	2	6	1	0	9	48	-1	61	66	68	1	In	VDJ
GTGACCAGTGCCCATCCTGAAGACAGCAGCTTCTACATCTGCAGTGCTAGATGGGGCTAGAATAATTCACCCCTCCACTTTGGGAAC	CSARWG*NNSPLHF	1	0.002331002331002331	42	TCRBV20	TCRBV20				TCRBV20-01,TCRBV20-or09_02		TCRBD01-01*01	TCRBD01	TCRBD01-01	01				TCRBJ01-06*02	TCRBJ01	TCRBJ01-06	02				2	4	7	0	1	5	39	51	52	57	61	1	Stop	VDJ
TCTCTGGAGCTGGGGGACTCAGCTTTGTATTTCTGTGCCAGCAGCGCAGACCTAGCGGGGGGGCGGGATGAGCAGTTCTTCGGGCCA	CASSADLAGGRDEQFF	1	0.002331002331002331	48	TCRBV09-01*01	TCRBV09	TCRBV09-01	01				TCRBD02-01*01	TCRBD02	TCRBD02-01	01				TCRBJ02-01*01	TCRBJ02	TCRBJ02-01	01				3	4	4	0	5	8	33	46	51	63	67	1	In	VDJ
GTGACCAGTGCCCATCCTGAAGACAGCAGCTTCTACATCTGCAGTGCTCTCGAAACCAGCTCCTACAATGAGCAGTTCTTCGGGCCA	CSALETSSYNEQFF	1	0.002331002331002331	42	TCRBV20	TCRBV20				TCRBV20-01,TCRBV20-or09_02		TCRBD01-01*01	TCRBD01	TCRBD01-01	01				TCRBJ02-01*01	TCRBJ02	TCRBJ02-01	01				5	0	4	5	8	0	39	48	56	-1	59	1	In	VDJ
NNNNNTGTCGGCTGCTCCCTCCCAAACATCTGTGTACTTCTGTGCCAGCAACAGGGAATTTGAGGGCTCGAGCAGTACTTCGGGCCG		1	0.002331002331002331	41	TCRBV06	TCRBV06				TCRBV06-02/06-03,TCRBV06-02		TCRBD01-01*01	TCRBD01	TCRBD01-01	01				TCRBJ02-07*01	TCRBJ02	TCRBJ02-07	01				7	12	3	3	0	6	40	-1	50	56	68	1	Out	VDJ
TGACCAGTGCCCATCCTGAAGACAGCAGCTTCTACATCTGCAGGGGTACAGACTAGCGGCTCCTACAATGAGCAGTTCTTCGGGCCA		2	0.004662004662004662	43	TCRBV20	TCRBV20				TCRBV20-01,TCRBV20-or09_02		TCRBD02-01	TCRBD02	TCRBD02-01				01,02	TCRBJ02-01*01	TCRBJ02	TCRBJ02-01	01				9	0	2	5	7	0	38	43	50	-1	59	2	Out	VDJ
ACAGTGACCAGTGCCCATCCTGAAGACAGCAGCTTCTACATCTGCAGTGCCTCCCGAGGGACCAATGAAAAACTGTTTTTTGGCAGT	CSASRGTNEKLFF	1	0.002331002331002331	39	TCRBV20	TCRBV20				TCRBV20-01,TCRBV20-or09_02						TCRBD01,TCRBD02	TCRBD01-01,TCRBD02-01		TCRBJ01-04*01	TCRBJ01	TCRBJ01-04	01				6	1	0	7	7	5	42	50	57	62	63	1	In	VDJ
TGGAGTCTGCCAGGCCCTCACATACCTCTCAGTACCTCTGTGCCAGCAGTGAATTAGTTGTAGAGTTACGAGCAGTACTTCGGGCCG		2	0.004662004662004662	43	TCRBV25-01*01	TCRBV25	TCRBV25-01	01				TCRBD02-01	TCRBD02	TCRBD02-01				01,02	TCRBJ02-07*01	TCRBJ02	TCRBJ02-07	01				1	9	5	8	0	4	38	-1	54	57	66	2	Out	VDJ
AAGATCCAGCGCACAGAGCAGGGGGACTCGGCCATGTATCTCTGTGCCAGCAGCGGCCCGGGCACCGGGGAGCTGTTTTTTGGAGAA	CASSGPGTGELFF	2	0.004662004662004662	39	TCRBV07-09*01	TCRBV07	TCRBV07-09	01				TCRBD02-01	TCRBD02	TCRBD02-01				01,02	TCRBJ02-02*01	TCRBJ02	TCRBJ02-02	01				5	0	8	4	4	4	42	54	58	-1	62	2	In	VDJ
ACATCGGCCCAAAAGAACCCGACAGCTTTCTATCTCTGTGCCAGCACCCCTACCGTTAGCTCCAACTATGGCTACACCTTCGGTTCG	CASTPTVSSNYGYTF	1	0.002331002331002331	45	TCRBV19-01*01	TCRBV19	TCRBV19-01	01				TCRBD02-01	TCRBD02	TCRBD02-01				01,02	TCRBJ01-02*01	TCRBJ01	TCRBJ01-02	01				9	3	5	7	12	2	36	44	56	60	63	1	In	VDJ
GTGAGCACCTTGGAGCTGGGGGACTCGGCCCTTTATCTTTGCGCCAGCAGCCCGACTAACGGGGTTTATACGCAGTATTTTGGCCCA	CASSPTNGVYTQYF	1	0.002331002331002331	42	TCRBV05-01*01	TCRBV05	TCRBV05-01	01				TCRBD02-01	TCRBD02	TCRBD02-01				01,02	TCRBJ02-03*01	TCRBJ02	TCRBJ02-03	01				4	9	2	9	2	7	39	51	53	58	67	1	In	VDJ
AGCGCACAGAGCAGGGGGACTCGGCCATGTATCTCTGTGCCAGCAGCTCCCCGGACTTGGACTAATGAAAAACTGTTTTTTGGCAGT		1	0.002331002331002331	46	TCRBV07-09*01	TCRBV07	TCRBV07-09	01				TCRBD02-01	TCRBD02	TCRBD02-01				01,02	TCRBJ01-04*01	TCRBJ01	TCRBJ01-04	01				4	3	1	10	4	2	35	48	52	57	60	1	Out	VDJ
NNNNNNNNNNTGTCGGCTGCTCCCTCCCAGACATCTGTGTACTTCTGTGCCAGCAGTGAAATCTTGGGTGAGCAGTTCTTCGGGCCA	CASSEILGEQFF	1	0.002331002331002331	36	TCRBV06-01*01	TCRBV06	TCRBV06-01	01								TCRBD01,TCRBD02	TCRBD01-01,TCRBD02-01		TCRBJ02-01*01	TCRBJ02	TCRBJ02-01	01				2	0	0	9	5	9	45	60	65	-1	68	1	In	VDJ
ATCCAGCCCTCAGAACCCAGGGACTCAGCTGTGTACTTCTGTGCCAGCAGCCGGACAGGGCCTCAGCACGAGCAGTACTTCGGGCCG	CASSRTGPQHEQYF	1	0.002331002331002331	42	TCRBV12	TCRBV12				TCRBV12-03/12-04,TCRBV12-04		TCRBD01-01*01	TCRBD01	TCRBD01-01	01				TCRBJ02-07*01	TCRBJ02	TCRBJ02-07	01				6	7	1	3	2	5	39	50	52	60	67	1	In	VDJ
ATCCAGCCTGCAGAGCTTGAGGACTCGGCCGTGTATCTCTGTGCCAGCAGCTTTGGACAGGCATTTAACGAGCAGTACTTCGGGCCG	CASSFGQAFNEQYF	1	0.002331002331002331	42	TCRBV11	TCRBV11				TCRBV11-02,TCRBV11-03		TCRBD01-01*01	TCRBD01	TCRBD01-01	01				TCRBJ02-07*01	TCRBJ02	TCRBJ02-07	01				3	6	1	4	1	5	39	53	54	61	67	1	In	VDJ
CAGCGCACAGAGCAGGGGGACTCGGCCATGTATCTCTGTGCCAGCAGCTTCCGATTAGGGACAGGTAACGAGCAGTACTTCGGGCCG	CASSFRLGTGNEQYF	1	0.002331002331002331	45	TCRBV07-09*01	TCRBV07	TCRBV07-09	01				TCRBD01-01*01	TCRBD01	TCRBD01-01	01				TCRBJ02-07*01	TCRBJ02	TCRBJ02-07	01				3	2	0	4	7	5	36	50	57	65	67	1	In	VDJ
AGCTTGGTGACTCTGCTGTGTATTTCTGTGCCAGCAGCACCAAGAATCCCATTTCTACATCATAATTCACCCCTCCACTTTGGGAAC		1	0.002331002331002331	55	TCRBV03-01/03-02*01	TCRBV03	TCRBV03-01/03-02	01								TCRBD01,TCRBD02	TCRBD01-01,TCRBD02-01		TCRBJ01-06*02	TCRBJ01	TCRBJ01-06	02				5	2	3	6	18	5	26	38	56	59	61	1	Out	VDJ
CGCACAGAGCAGGGGGACTCGGCCATGTATCTCTGTGCCAGCAGCGTTAGGACAGGAGGATTGGGCAATGAGCAGTTCTTCGGGCCA	CASSVRTGGLGNEQFF	1	0.002331002331002331	48	TCRBV07-09*01	TCRBV07	TCRBV07-09	01				TCRBD01-01*01	TCRBD01	TCRBD01-01	01				TCRBJ02-01*01	TCRBJ02	TCRBJ02-01	01				5	9	1	4	4	6	33	45	49	56	65	1	In	VDJ
CTACCAGCTCCCAGACATCTGTGTACTTCTGTGCCATCCCCCCCTGGCGGGGGGCCCTTAAGCACAGATACGCAGTATTTTGGCCCA		1	0.002331002331002331	52	TCRBV10-03*01	TCRBV10	TCRBV10-03	01				TCRBD02-01*01	TCRBD02	TCRBD02-01	01				TCRBJ02-03*01	TCRBJ02	TCRBJ02-03	01				8	6	7	1	8	0	29	38	46	54	60	1	Out	VDJ
GTGAACGCCTTGGAGCTGGACGACTCGGCCCTGTATCTCTGTGCCAGCAGCTTATTCTCTGGGGCCAACGTCCTGACTTTCGGGGCC	CASSLFSGANVLTF	1	0.002331002331002331	42	TCRBV05-04*01	TCRBV05	TCRBV05-04	01											TCRBJ02-06*01	TCRBJ02	TCRBJ02-06	01				2	3	0	0	0	0	39	-1	-1	53	56	1	In	VJ
ACGATTCAGCGCACAGAGCAGCGGGACTCGGCCATGTATCGCTGTGCCAGCAGCTTAGGGGGGGACAATGAGCAGTTCTTCGGGCCA	CASSLGGDNEQFF	1	0.002331002331002331	39	TCRBV07	TCRBV07				TCRBV07-06,TCRBV07-07		TCRBD02-01*01	TCRBD02	TCRBD02-01	01				TCRBJ02-01*01	TCRBJ02	TCRBJ02-01	01				1	0	9	1	0	5	42	-1	58	-1	64	1	In	VDJ
CCTGCAGAGCTTGGGGACTCGGCCGTGTATCTCTGTGCCAGCAGCCCCGGGACTAGCCGACACACAGATACGCAGTATTTTGGCCCA	CASSPGTSRHTDTQYF	1	0.002331002331002331	48	TCRBV11-03*01	TCRBV11	TCRBV11-03	01				TCRBD02-01	TCRBD02	TCRBD02-01				01,02	TCRBJ02-03*01	TCRBJ02	TCRBJ02-03	01				5	5	0	7	3	2	33	45	48	57	62	1	In	VDJ
CTGGAGCTTGGTGACTCTGCTGTGTATTTCTGTGCCAGCAGCCGACGAGTAGCATAGCGGGAGCGGGAGACCCAGTACTTCGGGCCA	CASSRRVA*RERETQYF	1	0.002331002331002331	51	TCRBV03-01/03-02*01	TCRBV03	TCRBV03-01/03-02	01				TCRBD02-01*02	TCRBD02	TCRBD02-01	02				TCRBJ02-05*01	TCRBJ02	TCRBJ02-05	01				4	3	5	2	11	5	30	43	54	63	66	1	Stop	VDJ
CTCAGAACCGGGAGACACGGCACTGTATCTCTGCGCCATCGCCGTGACAGGGGCTCTCAGCCCACAGATACGCAGTATTTTGGCCCA		1	0.002331002331002331	50	TCRBV23-01*01	TCRBV23	TCRBV23-01	01				TCRBD01-01*01	TCRBD01	TCRBD01-01	01				TCRBJ02-03*01	TCRBJ02	TCRBJ02-03	01				10	9	2	2	7	2	31	38	45	53	62	1	Out	VDJ
CTGGAGCTTGGTGACTCTGCTGTGTATTTCTGTGCCAGCAGCCAGACCGATCCCATTTGCAAAGAAAACATTCAGTACTTCGGCGCC	CASSQTDPICKENIQYF	1	0.002331002331002331	51	TCRBV03-01/03-02*01	TCRBV03	TCRBV03-01/03-02	01								TCRBD01,TCRBD02	TCRBD01-01,TCRBD02-01		TCRBJ02-04*01	TCRBJ02	TCRBJ02-04	01				3	17	2	7	0	5	30	-1	44	47	64	1	In	VDJ
ATCCTGGAGTCGCCCAGCCCCAACCAGACCTCTCTGTACTTCTGTGCCAGCTGGACAGCAACTAATGAAAAACTGTTTTTTGGCAGT	CASWTATNEKLFF	1	0.002331002331002331	39	TCRBV27-01*01	TCRBV27	TCRBV27-01	01				TCRBD01-01*01	TCRBD01	TCRBD01-01	01				TCRBJ01-04*01	TCRBJ01	TCRBJ01-04	01				8	0	1	5	1	0	42	51	52	-1	58	1	In	VDJ
AATGTGAACGCCTTGTTGCTGGGGGACTCGGCCCTCTATCTCTGTGCCAGCAGCTTTCAGGGTACCTATGGCTACACCTTCGGTTCG	CASSFQGTYGYTF	1	0.002331002331002331	39	TCRBV05-06*01	TCRBV05	TCRBV05-06	01				TCRBD01-01*01	TCRBD01	TCRBD01-01	01				TCRBJ01-02*01	TCRBJ01	TCRBJ01-02	01				2	3	4	3	1	4	42	56	57	62	65	1	In	VDJ
CCTGGAGCTTGGTGACTCTGCTGTGTATTTCTGTGCCAGCAGCGGATGTCCTCCCTTTGGCATCATCAGCCCCAGCATTTTGGTGAT		1	0.002331002331002331	50	TCRBV03-01/03-02*01	TCRBV03	TCRBV03-01/03-02	01								TCRBD01,TCRBD02	TCRBD01-01,TCRBD02-01		TCRBJ01-05*01	TCRBJ01	TCRBJ01-05	01				5	18	1	8	0	5	31	-1	43	46	64	1	Out	VDJ
AACGCCTTGTTGCTGGGGGACTCGGCCCTCTATCTCTGTGCCAGCAGCTTGTCAGGGGTTGGGGCCAACGTCCTGACTTTCGGGGCC	CASSLSGVGANVLTF	1	0.002331002331002331	45	TCRBV05-06*01	TCRBV05	TCRBV05-06	01				TCRBD01-01*01	TCRBD01	TCRBD01-01	01				TCRBJ02-06*01	TCRBJ02	TCRBJ02-06	01				1	1	4	2	1	3	36	51	52	58	59	1	In	VDJ
NNNNNNNNNNTGTCGGCTGCTCCCTCCCAGACATCTGTGTACTTCTGTGCCAGCAGCCCAACAGAGGAGACCCAGTACTTCGGGCCA	CASSPTEETQYF	1	0.002331002331002331	36	TCRBV06-05*01	TCRBV06	TCRBV06-05	01				TCRBD01-01*01	TCRBD01	TCRBD01-01	01				TCRBJ02-05*01	TCRBJ02	TCRBJ02-05	01				6	2	3	5	4	5	45	56	60	64	66	1	In	VDJ
GAGCACCTTGGAGCTGGGGGACTCGGCCCTTTATCTTTGCGCCAGCAGCTGAACCGGGGGCGGTCTTATGGCTACACCTTCGGTTCG		1	0.002331002331002331	44	TCRBV05-01*01	TCRBV05	TCRBV05-01	01								TCRBD01,TCRBD02	TCRBD01-01,TCRBD02-01		TCRBJ01-02*01	TCRBJ01	TCRBJ01-02	01				3	5	6	0	5	5	37	50	55	61	66	1	Out	VDJ
GTGAGCAACATGAGCCCTGAAGACAGCAGCATATATCTCTGCAGCGTTAAGACAGGACTGATTAACTATGGCTACACCTTCGGTTCG	CSVKTGLINYGYTF	1	0.002331002331002331	42	TCRBV29-01	TCRBV29	TCRBV29-01				01,02	TCRBD01-01*01	TCRBD01	TCRBD01-01	01				TCRBJ01-02*01	TCRBJ01	TCRBJ01-02	01				5	6	2	4	2	1	39	48	50	56	62	1	In	VDJ
TCGGCCCAAAAGAACCCGACAGCTTTCTATCTCTGTGCCAGTAGTACCCTGACAGTATTCGGCACCGGGGAGCTGTTTTTTGGAGAA	CASSTLTVFGTGELFF	1	0.002331002331002331	48	TCRBV19-01*01	TCRBV19	TCRBV19-01	01				TCRBD01-01*01	TCRBD01	TCRBD01-01	01				TCRBJ02-02*01	TCRBJ02	TCRBJ02-02	01				4	7	2	5	4	4	33	46	50	55	62	1	In	VDJ
NNNNNNNTGTCGGCTGCTCCCTCCCAGACATCTGTGTACTTCTGTGCCAGCGAGGGTGTAGGGGCCGGGGAGCTGTTTTTTGGAGAA	CASEGVGAGELFF	2	0.004662004662004662	39	TCRBV06-05*01	TCRBV06	TCRBV06-05	01								TCRBD01,TCRBD02	TCRBD01-01,TCRBD02-01		TCRBJ02-02*01	TCRBJ02	TCRBJ02-02	01				8	0	5	2	8	6	42	51	59	-1	64	2	In	VDJ
CTTGTTGCTGGGGGACTCGGCCCTCTATCTCTGTGCCAGCAGCAACCGCCGGACAGGGGGAAAGGCTACGAGCAGTACTTCGGGCCG		1	0.002331002331002331	50	TCRBV05-06*01	TCRBV05	TCRBV05-06	01				TCRBD01-01*01	TCRBD01	TCRBD01-01	01				TCRBJ02-07*01	TCRBJ02	TCRBJ02-07	01				4	5	1	1	7	3	31	43	50	60	65	1	Out	VDJ
CTTCACATCAATTCCCTGGAGCTTGGTGACTCTGCTGTGTATTTCTGTGCCAGCAGCCAAGCCCTGGGTGAGCAGTTCTTCGGGCCA	CASSQALGEQFF	1	0.002331002331002331	36	TCRBV03-01/03-02*01	TCRBV03	TCRBV03-01/03-02	01								TCRBD01,TCRBD02	TCRBD01-01,TCRBD02-01		TCRBJ02-01*01	TCRBJ02	TCRBJ02-01	01				1	0	0	9	4	9	45	61	65	-1	68	1	In	VDJ
ACCCTGCAGCCAGAAGACTCGGCCCTGTATCTCTGTGCCAGCAGCCAAGGAGCGGGAGGGTCCCACAATGAGCAGTTCTTCGGGCCA	CASSQGAGGSHNEQFF	1	0.002331002331002331	48	TCRBV04-02*01	TCRBV04	TCRBV04-02	01				TCRBD02-01*02	TCRBD02	TCRBD02-01	02				TCRBJ02-01*01	TCRBJ02	TCRBJ02-01	01				1	4	6	0	1	5	33	49	50	60	64	1	In	VDJ
ACTGTGAGCAACATGAGCCCTGAAGACAGCAGCATATATCTCTGCAGCGTTGAAATAGGGGCTAATGAAAAACTGTTTTTTGGCAGT	CSVEIGANEKLFF	1	0.002331002331002331	39	TCRBV29-01	TCRBV29	TCRBV29-01				01,02	TCRBD01-01*01	TCRBD01	TCRBD01-01	01				TCRBJ01-04*01	TCRBJ01	TCRBJ01-04	01				2	0	5	2	2	3	42	54	56	-1	61	1	In	VDJ
CTGACGATCCAGCGCACAGAGCAGGAGGACTCGGCCGTGTATCTCTGTGCCAGCAGCTTAGTCGCCGGGGAGCTGTTTTTTGGAGAA	CASSLVAGELFF	1	0.002331002331002331	36	TCRBV07-02	TCRBV07	TCRBV07-02				01,02	TCRBD02-01	TCRBD02	TCRBD02-01				01,02	TCRBJ02-02*01	TCRBJ02	TCRBJ02-02	01				1	0	8	6	1	6	45	61	62	-1	64	1	In	VDJ
AATTCCCTGGAGCTTGGTGACTCTGCTGTGTATTTCTGTGCCAGCAGCCCCCCCCGGGAGCTACCCTATGGCTACACCTTCGGTTCG	CASSPPRELPYGYTF	1	0.002331002331002331	45	TCRBV03-01/03-02*01	TCRBV03	TCRBV03-01/03-02	01				TCRBD02-01*02	TCRBD02	TCRBD02-01	02				TCRBJ01-02*01	TCRBJ01	TCRBJ01-02	01				4	5	8	2	5	4	36	49	54	60	65	1	In	VDJ
CTGCAGAGCTTGGGGACTCGGCCGTGTATCTCTGTGCCAGCAGCCCCCGGGACTAGCGGGAGTTATAATGAGCAGTTCTTCGGGCCA		1	0.002331002331002331	49	TCRBV11-03*01	TCRBV11	TCRBV11-03	01				TCRBD02-01*02	TCRBD02	TCRBD02-01	02				TCRBJ02-01*01	TCRBJ02	TCRBJ02-01	01				5	4	0	2	4	7	32	44	48	62	66	1	Out	VDJ
GACATCGGCCCAAAAGAACCCGACAGCTTTCTATCTCTGTGCCTCAACAAGGGACAGGGGGCGGTGGGCGGCTACACCTTCGGTTCG		1	0.002331002331002331	44	TCRBV19-01*01	TCRBV19	TCRBV19-01	01				TCRBD01-01*01	TCRBD01	TCRBD01-01	01				TCRBJ01-02*01	TCRBJ01	TCRBJ01-02	01				11	7	0	0	7	8	37	43	50	62	69	1	Out	VDJ
CGCACAGAGCAGGGGGACTCGGCCATGTATCTCTGTGCCAGCAGCATAAGACTAGCGGGAGAGGCAGATACGCAGTATTTTGGCCCA	CASSIRLAGEADTQYF	1	0.002331002331002331	48	TCRBV07-09*01	TCRBV07	TCRBV07-09	01				TCRBD02-01*02	TCRBD02	TCRBD02-01	02				TCRBJ02-03*01	TCRBJ02	TCRBJ02-03	01				5	3	2	2	4	4	33	45	49	61	64	1	In	VDJ
CAGCCCTCAGAACCCAGGGACTCAGCTGTGTACTTCTGTGCCAGCAGTATCCCGACAGGGACTAATGAAAAACTGTTTTTTGGCAGT	CASSIPTGTNEKLFF	1	0.002331002331002331	45	TCRBV12	TCRBV12				TCRBV12-03/12-04,TCRBV12-04		TCRBD01-01*01	TCRBD01	TCRBD01-01	01				TCRBJ01-04*01	TCRBJ01	TCRBJ01-04	01				5	0	2	3	5	2	36	48	53	-1	60	1	In	VDJ
CGCACTGCAGCAAGAAGACTCAGCTGCGTATCTCTGCACCAGCAGCCAGTCCGGGAGGGAGCCTACAATGAGCAGTTCTTCGGGCCA		1	0.002331002331002331	47	TCRBV01-01*01	TCRBV01	TCRBV01-01	01				TCRBD02-01*02	TCRBD02	TCRBD02-01	02				TCRBJ02-01*01	TCRBJ02	TCRBJ02-01	01				3	2	8	0	3	2	34	48	51	59	61	1	Out	VDJ
ACTCTGGAGTCAGCTACCAGCTCCCAGACATCTGTGTACTTCTGTGCCATCAGTGACCTGACAGAGATACCCCTCCACTTTGGGAAC	CAISDLTEIPLHF	1	0.002331002331002331	39	TCRBV10-03*01	TCRBV10	TCRBV10-03	01				TCRBD01-01*01	TCRBD01	TCRBD01-01	01				TCRBJ01-06*02	TCRBJ01	TCRBJ01-06	02				3	4	2	5	3	12	42	56	59	64	68	1	In	VDJ
AATTCCCTGGAGCTTGGTGACTCTGCTGTGTATTTCTGTGCCAGCAGCCAAGGTGGCGGACCTCGAAATGAGCAGTTCTTCGGGCCA	CASSQGGGPRNEQFF	1	0.002331002331002331	45	TCRBV03-01/03-02*01	TCRBV03	TCRBV03-01/03-02	01								TCRBD01,TCRBD02	TCRBD01-01,TCRBD02-01		TCRBJ02-01*01	TCRBJ02	TCRBJ02-01	01				1	5	1	7	5	7	36	52	57	61	66	1	In	VDJ
AATTCCCTGGAGCTTGGTGACTCTGCTGTGTATTTCTGTGCCAGCAGCCAAGGCGGGAGCAGGACCGGGGAGCTGTTTTTTGGAGAA	CASSQGGSRTGELFF	1	0.002331002331002331	45	TCRBV03-01/03-02*01	TCRBV03	TCRBV03-01/03-02	01				TCRBD02-01*02	TCRBD02	TCRBD02-01	02				TCRBJ02-02*01	TCRBJ02	TCRBJ02-02	01				1	4	7	2	0	5	36	-1	52	59	63	1	In	VDJ
GAGTCAGGGGACACAGCACTGTATTTCTGTGCCAGCAGCACCTGGGACAGGGACGGCTCTGGGGCCAACGTCCTGACTTTCGGGGCC	CASSTWDRDGSGANVLTF	1	0.002331002331002331	54	TCRBV21-01*01	TCRBV21	TCRBV21-01	01				TCRBD01-01*01	TCRBD01	TCRBD01-01	01				TCRBJ02-06*01	TCRBJ02	TCRBJ02-06	01				4	4	0	3	3	0	27	40	43	52	56	1	In	VDJ
ATCCAGCCCTCAGAACCCAGGGACTCAGCTGTGTACTTCTGTGCCAGCAGCCGATCTCCGGTATTGGAGACCCAGTACTTCGGGCCA	CASSRSPVLETQYF	1	0.002331002331002331	42	TCRBV12	TCRBV12				TCRBV12-03/12-04,TCRBV12-04		TCRBD02-01	TCRBD02	TCRBD02-01				01,02	TCRBJ02-05*01	TCRBJ02	TCRBJ02-05	01				6	5	8	5	8	5	39	50	58	61	66	1	In	VDJ
CCAGCCCTCAGAACCCAGGGACTCAGCTGTGTACTTCTGTGCCAGCAGTCCATAGCCTCGAACACCGGGGAGCTGTTTTTTGGAGAA		2	0.004662004662004662	44	TCRBV12	TCRBV12				TCRBV12-03/12-04,TCRBV12-04		TCRBD02-01	TCRBD02	TCRBD02-01				01,02	TCRBJ02-02*01	TCRBJ02	TCRBJ02-02	01				5	2	5	7	3	0	37	49	52	56	58	2	Out	VDJ
AGTGCCCATCCTGAAGACAGCAGCTTCTACATCTGCAGTGCTAGAGATGTAAGGGGGGCGGCGCCCTATGGCTACACCTTCGGTTCG	CSARDVRGAAPYGYTF	1	0.002331002331002331	48	TCRBV20	TCRBV20				TCRBV20-01,TCRBV20-or09_02						TCRBD01,TCRBD02	TCRBD01-01,TCRBD02-01		TCRBJ01-02*01	TCRBJ01	TCRBJ01-02	01				0	8	5	1	4	4	33	47	51	57	65	1	In	VDJ
TCCGCCAGCACCAACCAGACATCTATGTACCTCTGTGCCAGCAGTCCGAGCGGGGTCGCGGGATCCTACGAGCAGTACTTCGGGCCG	CASSPSGVAGSYEQYF	1	0.002331002331002331	48	TCRBV28-01*01	TCRBV28	TCRBV28-01	01				TCRBD02-01*01	TCRBD02	TCRBD02-01	01				TCRBJ02-07*01	TCRBJ02	TCRBJ02-07	01				5	8	6	3	3	1	33	45	48	55	63	1	In	VDJ
CAGCGCACAGAGCAGGAGGACTCGGCCGTGTATCTCTGTGCCAGCAGCTCCGGGACAGGGAGAACAGATACGCAGTATTTTGGCCCA	CASSSGTGRTDTQYF	1	0.002331002331002331	45	TCRBV07-02	TCRBV07	TCRBV07-02				01,02	TCRBD01-01*01	TCRBD01	TCRBD01-01	01				TCRBJ02-03*01	TCRBJ02	TCRBJ02-03	01				4	3	0	3	2	3	36	49	51	60	63	1	In	VDJ
GTGACCAGTGCCCATCCTGAAGACAGCAGCTTCTACATCTGCAGTGCTAGAGAGGGAGCGAACACCGGGGAGCTGTTTTTTGGAGAA	CSAREGANTGELFF	1	0.002331002331002331	42	TCRBV20	TCRBV20				TCRBV20-01,TCRBV20-or09_02		TCRBD02-01*02	TCRBD02	TCRBD02-01	02				TCRBJ02-02*01	TCRBJ02	TCRBJ02-02	01				0	0	9	2	0	0	39	-1	53	-1	58	1	In	VDJ
GAGCTTGGTGACTCTGCTGTGTATTTCTGTGCCAGCAGCCAAGGGGATAGCGGGGGAACGAACACCGGGGAGCTGTTTTTTGGAGAA	CASSQGDSGGTNTGELFF	1	0.002331002331002331	54	TCRBV03-01/03-02*01	TCRBV03	TCRBV03-01/03-02	01				TCRBD02-01*01	TCRBD02	TCRBD02-01	01				TCRBJ02-02*01	TCRBJ02	TCRBJ02-02	01				1	2	5	2	4	0	27	43	47	56	58	1	In	VDJ
GTGAGCACCTTGGAGCTGGGGGACTCGGCCCTTTATCTTTGCGCCAGCAGCCCGACTAGCGGGGTTTATACGCAGTATTTTGGCCCA	CASSPTSGVYTQYF	1	0.002331002331002331	42	TCRBV05-01*01	TCRBV05	TCRBV05-01	01				TCRBD02-01*01	TCRBD02	TCRBD02-01	01				TCRBJ02-03*01	TCRBJ02	TCRBJ02-03	01				4	3	2	3	2	7	39	51	53	64	67	1	In	VDJ
TTGGCGTCTGCTGTACCCTCTCAGACATCTGTGTACTTCTGTGCCAGCAGTGAGTCGGACAGGCGAGGCATTCAGTACTTCGGCGCC	CASSESDRRGIQYF	1	0.002331002331002331	42	TCRBV06-04*01	TCRBV06	TCRBV06-04	01				TCRBD01-01*01	TCRBD01	TCRBD01-01	01				TCRBJ02-04*01	TCRBJ02	TCRBJ02-04	01				3	5	1	4	3	9	39	53	56	63	68	1	In	VDJ
TCCCAGACATCTGTGTACTTCTGTGCCATCAGTGATCCCGGGACTAGCGGGAGGCTTTACTCCTACAATGAGCAGTTCTTCGGGCCA	CAISDPGTSGRLYSYNEQFF	1	0.002331002331002331	60	TCRBV10-03*01	TCRBV10	TCRBV10-03	01				TCRBD02-01*02	TCRBD02	TCRBD02-01	02				TCRBJ02-01*01	TCRBJ02	TCRBJ02-01	01				3	5	0	1	4	0	21	35	39	54	59	1	In	VDJ
TCCGCCAGCACCAACCAGACATCTATGTACCTCTGTGCCAGCAGTGCATTACTAGCGGGGGCCTACAATGAGCAGTTCTTCGGGCCA	CASSALLAGAYNEQFF	2	0.004662004662004662	48	TCRBV28-01*01	TCRBV28	TCRBV28-01	01				TCRBD02-01*01	TCRBD02	TCRBD02-01	01				TCRBJ02-01*01	TCRBJ02	TCRBJ02-01	01				5	0	3	2	5	2	33	45	50	-1	61	2	In	VDJ
CACGCCCTGCAGCCAGAAGACTCAGCCCTGTATCTCTGCGCCAGCAGCCCATCCGCTTGACTAATCTCTGAGCAGTTCTTCGGGCCA	CASSPSA*LISEQFF	2	0.004662004662004662	45	TCRBV04-01*01	TCRBV04	TCRBV04-01	01				TCRBD02-01	TCRBD02	TCRBD02-01				01,02	TCRBJ02-01*01	TCRBJ02	TCRBJ02-01	01				4	5	2	9	9	9	36	49	58	63	68	2	Stop	VDJ
GTGACCAGTGCCCATCCTGAAGACAGCAGCTTCTACATCTGCAGTGCTAGGACTAGCGGAAACACAGATACGCAGTATTTTGGCCCA	CSARTSGNTDTQYF	1	0.002331002331002331	42	TCRBV20	TCRBV20				TCRBV20-01,TCRBV20-or09_02		TCRBD02-01	TCRBD02	TCRBD02-01				01,02	TCRBJ02-03*01	TCRBJ02	TCRBJ02-03	01				3	3	2	5	0	2	39	-1	50	59	62	1	In	VDJ
ATCCAGCGCACAGAGCAGGGGGACTCGGCCATGTATCTCTGTGCCACCACAGGGAGGGACGGCAATCAGCCCCAGCATTTTGGTGAT	CATTGRDGNQPQHF	1	0.002331002331002331	42	TCRBV07-09	TCRBV07	TCRBV07-09				05,06	TCRBD02-01*02	TCRBD02	TCRBD02-01	02				TCRBJ01-05*01	TCRBJ01	TCRBJ01-05	01				6	3	9	0	1	2	39	50	51	58	61	1	In	VDJ
NNNNTGTCGGCTGCTCCCTCCCAGACATCTGTGTACTTCTGTGCCAGCAGCCCCGGGGTCGGGTACAATGAGCAGTTCTTCGGGCCA	CASSPGVGYNEQFF	1	0.002331002331002331	42	TCRBV06-05*01	TCRBV06	TCRBV06-05	01				TCRBD02-01*01	TCRBD02	TCRBD02-01	01				TCRBJ02-01*01	TCRBJ02	TCRBJ02-01	01				6	5	8	3	3	4	39	50	53	58	63	1	In	VDJ
ACATCGGCCCAAAAGAACCCGACAGCTTTCTATCTCTGTGCCAGTAGCGGACTAGCGGGAGCAAACAATGAGCAGTTCTTCGGGCCA	CASSGLAGANNEQFF	1	0.002331002331002331	45	TCRBV19-01*01	TCRBV19	TCRBV19-01	01				TCRBD02-01*02	TCRBD02	TCRBD02-01	02				TCRBJ02-01*01	TCRBJ02	TCRBJ02-01	01				6	3	1	2	1	5	36	47	48	61	64	1	In	VDJ
TCAGCTACCCGCTCCCAGACATCTGTGTATTTCTGCGCCAGCAGTGAGTCAGGGGGGGTCGGCAATCAGCCCCAGCATTTTGGTGAT	CASSESGGVGNQPQHF	2	0.004662004662004662	48	TCRBV10-02*01	TCRBV10	TCRBV10-02	01				TCRBD02-01*01	TCRBD02	TCRBD02-01	01				TCRBJ01-05*01	TCRBJ01	TCRBJ01-05	01				0	3	9	0	1	2	33	50	51	58	61	2	In	VDJ
ATCCGGTCCACAAAGCTGGAGGACTCAGCCATGTACTTCTGTGCCAGCAGTGAGGCCGGGCTCCTTCGGGGCTACACCTTCGGTTCG	CASSEAGLLRGYTF	1	0.002331002331002331	42	TCRBV02-01	TCRBV02	TCRBV02-01				01,03					TCRBD01,TCRBD02	TCRBD01-01,TCRBD02-01		TCRBJ01-02*01	TCRBJ01	TCRBJ01-02	01				3	8	8	0	4	8	39	53	57	61	69	1	In	VDJ
CTGAAGATCCAGCGCACAGAGCAGGGGGACTCGGCCATGTATCTCTGTGCCAGCAGGACAGGGAACACTGAAGCTTTCTTTGGACAA	CASRTGNTEAFF	2	0.004662004662004662	36	TCRBV07-09*01	TCRBV07	TCRBV07-09	01				TCRBD01-01*01	TCRBD01	TCRBD01-01	01				TCRBJ01-01*01	TCRBJ01	TCRBJ01-01	01				6	0	2	4	0	1	45	-1	56	-1	62	2	In	VDJ
ACTGTGAGCAACATGAGCCCTGAAGACAGCAGCATATATCTCTGCAGCGTCCTTGGGGGCGGGAGAACTGAAGCTTTCTTTGGACAA	CSVLGGGRTEAFF	1	0.002331002331002331	39	TCRBV29-01	TCRBV29	TCRBV29-01				01,02	TCRBD02-01*02	TCRBD02	TCRBD02-01	02				TCRBJ01-01*01	TCRBJ01	TCRBJ01-01	01				6	1	7	2	8	5	42	50	58	65	66	1	In	VDJ
CAGCCCTCAGAACCCAGGGACTCAGCTGTGTACTTCTGTGCCAGCAGTGAAAGGACAGGGTTTAATGAAAAACTGTTTTTTGGCAGT	CASSERTGFNEKLFF	1	0.002331002331002331	45	TCRBV12	TCRBV12				TCRBV12-03/12-04,TCRBV12-04		TCRBD01-01*01	TCRBD01	TCRBD01-01	01				TCRBJ01-04*01	TCRBJ01	TCRBJ01-04	01				5	2	1	3	4	4	36	48	52	60	62	1	In	VDJ
NNNNNNNTGTCGGCTGCTCCCTCCCAGACATCTGTGTACTTCTGTGCCAGCAGTGCGGGAGTTCCCGATGAGCAGTTCTTCGGGCCA	CASSAGVPDEQFF	2	0.004662004662004662	39	TCRBV06	TCRBV06				TCRBV06-01,TCRBV06-05		TCRBD02-01*02	TCRBD02	TCRBD02-01	02				TCRBJ02-01*01	TCRBJ02	TCRBJ02-01	01				4	6	8	2	0	8	42	-1	55	61	67	2	In	VDJ
CACACCCTGCAGCCAGAAGACTCGGCCCTGTATCTCTGTGCCAGCAGCCAACTGCTGGGACAGAACACTGAAGCTTTCTTTGGACAA	CASSQLLGQNTEAFF	1	0.002331002331002331	45	TCRBV04-02*01	TCRBV04	TCRBV04-02	01				TCRBD01-01*01	TCRBD01	TCRBD01-01	01				TCRBJ01-01*01	TCRBJ01	TCRBJ01-01	01				2	0	0	6	5	1	36	51	56	-1	62	1	In	VDJ
GTGAGCACCTTGGAGCTGGGGGACTCGGCCCTTTATCTTTGCGCCAGTAATACAGGACAGGGAGTTAGCGAGCAGTACTTCGGGCCG	CASNTGQGVSEQYF	1	0.002331002331002331	42	TCRBV05-01*01	TCRBV05	TCRBV05-01	01				TCRBD01-01*01	TCRBD01	TCRBD01-01	01				TCRBJ02-07*01	TCRBJ02	TCRBJ02-07	01				8	6	1	3	7	6	39	47	54	62	68	1	In	VDJ
AAGATCCAGCCCTCAGAACCCAGGGACTCAGCTGTGTATTTTTGTGCTAGTGGCCGGGACAGTGCAGATGAAGCTTTCTTTGGACAA	CASGRDSADEAFF	1	0.002331002331002331	39	TCRBV12-05*01	TCRBV12	TCRBV12-05	01				TCRBD01-01*01	TCRBD01	TCRBD01-01	01				TCRBJ01-01*01	TCRBJ01	TCRBJ01-01	01				6	6	0	5	2	7	42	53	55	62	68	1	In	VDJ
TCCCTGGAGCTTGGTGACTCTGCTGTGTATTTCTGTGCCAGCAGCCGAGATGGGGGGGCGGGTCGCTACGAGCAGTACTTCGGGCCG	CASSRDGGAGRYEQYF	1	0.002331002331002331	48	TCRBV03-01/03-02*01	TCRBV03	TCRBV03-01/03-02	01				TCRBD02-01*01	TCRBD02	TCRBD02-01	01				TCRBJ02-07*01	TCRBJ02	TCRBJ02-07	01				0	7	9	0	1	3	33	50	51	58	65	1	In	VDJ
GTCTGCTGTACCCTCTCAGACATCTGTGTACTTCTGTGCCAGCAGTGACATCTGACAGAGACCTACTACGAGCAGTACTTCGGGCCG		1	0.002331002331002331	47	TCRBV06-04*01	TCRBV06	TCRBV06-04	01				TCRBD01-01*01	TCRBD01	TCRBD01-01	01				TCRBJ02-07*01	TCRBJ02	TCRBJ02-07	01				2	7	2	5	4	3	34	49	53	58	65	1	Out	VDJ
CCAGTCCACGGAGTCAGGGGACACAGCACTGTATTTCTGTGCCAGCAGCAGGTAGGGGAAAGCCAAGAGACCCAGTACTTCGGGCCA		2	0.004662004662004662	44	TCRBV21-01*01	TCRBV21	TCRBV21-01	01				TCRBD01-01*01	TCRBD01	TCRBD01-01	01				TCRBJ02-05*01	TCRBJ02	TCRBJ02-05	01				4	4	5	2	3	1	37	50	53	58	62	2	Out	VDJ
CAGAACCGGGAGACACGGCACTGTATCTCTGCGCCAGCAGTCAATCCGCTGACGGGACAGGAGTCCTACGAGCAGTACTTCGGGCCG		1	0.002331002331002331	52	TCRBV23-01*01	TCRBV23	TCRBV23-01	01				TCRBD01-01*01	TCRBD01	TCRBD01-01	01				TCRBJ02-07*01	TCRBJ02	TCRBJ02-07	01				0	2	0	4	7	1	29	46	53	61	63	1	Out	VDJ
ACTCTGGAGTCAGCTACCCGCTCCCAGACATCTGTGTATTTCTGCGCCAGCAAGGGGGCCAGCTCCTACGAGCAGTACTTCGGGCCG	CASKGASSYEQYF	1	0.002331002331002331	39	TCRBV10-02*01	TCRBV10	TCRBV10-02	01				TCRBD01-01*01	TCRBD01	TCRBD01-01	01				TCRBJ02-07*01	TCRBJ02	TCRBJ02-07	01				7	3	5	0	0	0	42	-1	52	59	62	1	In	VDJ
NNNNNNNTGTCGGCTGCTCCCTCCCAGACATCTGTGTACTTCTGTGCCAGCAGTCACAGGGGTAGCCACGAGCAGTACTTCGGGCCG	CASSHRGSHEQYF	1	0.002331002331002331	39	TCRBV06-05*01	TCRBV06	TCRBV06-05	01				TCRBD01-01*01	TCRBD01	TCRBD01-01	01				TCRBJ02-07*01	TCRBJ02	TCRBJ02-07	01				5	5	3	2	1	5	42	54	55	62	67	1	In	VDJ
CTACACACCCTGCAGCCAGAAGACTCGGCCCTGTATCTCTGTGCCAGCAGCCCTCCGAGACAGGGATATGGCTACACCTTCGGTTCG	CASSPPRQGYGYTF	1	0.002331002331002331	42	TCRBV04-02*01	TCRBV04	TCRBV04-02	01				TCRBD01-01*01	TCRBD01	TCRBD01-01	01				TCRBJ01-02*01	TCRBJ01	TCRBJ01-02	01				4	1	2	3	6	5	39	52	58	65	66	1	In	VDJ
TCTGTGTACTTCTGTGCCATCAGTGCCGGTTTGACAGGGGGAGATCGGGAGGGACTAGCGGGGACCTACGAGCAGTACTTCGGGCCG	CAISAGLTGGDREGLAGTYEQYF	1	0.002331002331002331	69	TCRBV10-03*01	TCRBV10	TCRBV10-03	01				TCRBD02-01*01	TCRBD02	TCRBD02-01	01				TCRBJ02-07*01	TCRBJ02	TCRBJ02-07	01				4	1	0	3	9	2	12	41	50	63	64	1	In	VDDJ
TCAGAACCCAGGGACTCAGCTGTGTACTTCTGTGCCAGCAGTGGCCGGGGAGGGAGCTCCTATAATTCACCCCTCCACTTTGGGAAC	CASSGRGGSSYNSPLHF	1	0.002331002331002331	51	TCRBV12	TCRBV12				TCRBV12-03/12-04,TCRBV12-04		TCRBD02-01*02	TCRBD02	TCRBD02-01	02				TCRBJ01-06*02	TCRBJ01	TCRBJ01-06	02				5	2	9	0	5	0	30	42	47	54	56	1	In	VDJ
ACTGTGACATCGGCCCAAAAGAACCCGACAGCTTTCTATCTCTGTGCCAGTAGTATACTAGGATCGGATACGCAGTATTTTGGCCCA	CASSILGSDTQYF	1	0.002331002331002331	39	TCRBV19-01*01	TCRBV19	TCRBV19-01	01				TCRBD02-01	TCRBD02	TCRBD02-01				01,02	TCRBJ02-03*01	TCRBJ02	TCRBJ02-03	01				2	5	4	8	0	6	42	-1	57	61	66	1	In	VDJ
TCGGCTGCTCCCTCCCAGACATCTGTGTACTTCTGTGCCAGCAGTTACTCGACCGTTGGGCTGAACACTGAAGCTTTCTTTGGACAA	CASSYSTVGLNTEAFF	2	0.004662004662004662	48	TCRBV06-05*01	TCRBV06	TCRBV06-05	01				TCRBD01-01*01	TCRBD01	TCRBD01-01	01				TCRBJ01-01*01	TCRBJ01	TCRBJ01-01	01				0	0	8	0	7	0	33	50	57	-1	61	2	In	VDJ
ACTCTGACAGTGACCAGTGCCCATCCTGAAGACAGCAGCTTCTACATCTGCAGTGCTACCCGGGACACTGAAGCTTTCTTTGGACAA	CSATRDTEAFF	1	0.002331002331002331	33	TCRBV20-01	TCRBV20	TCRBV20-01				01,04	TCRBD02-01	TCRBD02	TCRBD02-01				01,02	TCRBJ01-01*01	TCRBJ01	TCRBJ01-01	01				4	0	8	4	2	3	48	58	60	-1	64	1	In	VDJ
AGCACCAACCAGACATCTATGTACCTCTGTGCCAGCAGTTTAGGAATGGTGGGACAGGGGTATAACAGGCCCCAGTACTTCGGGCCA	CASSLGMVGQGYNRPQYF	2	0.004662004662004662	54	TCRBV28-01*01	TCRBV28	TCRBV28-01	01				TCRBD01-01*01	TCRBD01	TCRBD01-01	01				TCRBJ02-05*01	TCRBJ02	TCRBJ02-05	01				2	10	0	2	8	9	27	42	50	60	70	2	In	VDJ
ATCCAGCCCTCAGAACCCAGGGACTCAGCTGTGTACTTCTGTGCCAGCAGGCTAGCGGGGGGGCCAGATACGCAGTATTTTGGCCCA	CASRLAGGPDTQYF	1	0.002331002331002331	42	TCRBV12	TCRBV12				TCRBV12-03/12-04,TCRBV12-04		TCRBD02-01*01	TCRBD02	TCRBD02-01	01				TCRBJ02-03*01	TCRBJ02	TCRBJ02-03	01				6	1	4	0	1	4	39	50	51	63	64	1	In	VDJ
AGCAACATGAGCCCTGAAGACAGCAGCATATATCTCTGCATGGGGCTCGATTCCGGGACAGGGGGAACTGAAGCTTTCTTTGGACAA	CMGLDSGTGGTEAFF	1	0.002331002331002331	45	TCRBV29-01	TCRBV29	TCRBV29-01				01,02,03	TCRBD01-01*01	TCRBD01	TCRBD01-01	01				TCRBJ01-01*01	TCRBJ01	TCRBJ01-01	01				10	1	0	1	14	5	36	40	54	65	66	1	In	VDJ
GTGACCAGTGCCCATCCTGAAGACAGCAGCTTCTACATCTGCAGTGCTGACCCGGGCAGGGCTGAGAACATTCAGTACTTCGGCGCC	CSADPGRAENIQYF	1	0.002331002331002331	42	TCRBV20	TCRBV20				TCRBV20-01,TCRBV20-or09_02		TCRBD01-01*01	TCRBD01	TCRBD01-01	01				TCRBJ02-04*01	TCRBJ02	TCRBJ02-04	01				5	5	4	3	8	7	39	48	56	61	66	1	In	VDJ
AGCAACATGAGCCCTGAAGACAGCAGCATATATCTCTGCAGCGTCAGGACCGAGAGCTCCTATAATTCACCCCTCCACTTTGGGAAT	CSVRTESSYNSPLHF	1	0.002331002331002331	45	TCRBV29-01	TCRBV29	TCRBV29-01				01,02					TCRBD01,TCRBD02	TCRBD01-01,TCRBD02-01		TCRBJ01-06*01	TCRBJ01	TCRBJ01-06	01				6	6	1	7	2	0	36	44	46	50	56	1	In	VDJ
GAGTCCGCCAGCACCAACCAGACATCTATGTACCTCTGTGCCAGCAGTTCCACCGGGACTGCAAACTACGAGCAGTACTTCGGGCCG	CASSSTGTANYEQYF	1	0.002331002331002331	45	TCRBV28-01*01	TCRBV28	TCRBV28-01	01				TCRBD02-01	TCRBD02	TCRBD02-01				01,02	TCRBJ02-07*01	TCRBJ02	TCRBJ02-07	01				4	5	0	10	5	3	36	49	54	60	65	1	In	VDJ
GGGGACTCGGCCCTTTATCTTTGCGCCAGCAGCGGGCGGACAGGGGGTTTATTAGGGTTAGATCAAGAGACCCAGTACTTCGGGCCA	CASSGRTGGLLGLDQETQYF	1	0.002331002331002331	60	TCRBV05-01*01	TCRBV05	TCRBV05-01	01				TCRBD01-01*01	TCRBD01	TCRBD01-01	01				TCRBJ02-05*01	TCRBJ02	TCRBJ02-05	01				4	16	1	1	4	2	21	33	37	47	63	1	In	VDJ
AACCTGAGCTCTCTGGAGCTGGGGGACTCAGCTTTGTATTTCTGTGCCAGCAGCGTAGTTGTTGCCCTCGAAGCCTTCTTTGGACAA	CASSVVVALEAFF	1	0.002331002331002331	39	TCRBV09-01*01	TCRBV09	TCRBV09-01	01				TCRBD02-01	TCRBD02	TCRBD02-01				01,02	TCRBJ01-01*01	TCRBJ01	TCRBJ01-01	01				0	1	6	7	13	14	42	58	71	74	75	1	In	VDJ
AACATGAGCCCTGAAGACAGCAGCATATATCTCTGCAGCGTGGGGTCCGCTAGCGGGAGAACAACCTACGAGCAGTACTTCGGGCCG	CSVGSASGRTTYEQYF	1	0.002331002331002331	48	TCRBV29-01	TCRBV29	TCRBV29-01				01,02,03	TCRBD02-01*02	TCRBD02	TCRBD02-01	02				TCRBJ02-07*01	TCRBJ02	TCRBJ02-07	01				6	5	4	2	8	2	33	41	49	59	64	1	In	VDJ
NNNNNNNNTGTCGGCTGCTCCCTCCCAGACATCTGTGTACTTCTGTGCCAGCAGTGATTTCCAAGGGTACCCCTCCACTTTGGGAAC		1	0.002331002331002331	38	TCRBV06-01*01	TCRBV06	TCRBV06-01	01								TCRBD01,TCRBD02	TCRBD01-01,TCRBD02-01		TCRBJ01-06*02	TCRBJ01	TCRBJ01-06	02				3	1	5	3	6	12	43	57	63	67	68	1	Out	VDJ
NNNNNNNTGTCGGCTGCTCCCTCCCAGACATCTGTGTACTTCTGTGCCAGCAGCACAGATATGAACACTGAAGCTTTCTTTGGACAA	CASSTDMNTEAFF	2	0.004662004662004662	39	TCRBV06-05*01	TCRBV06	TCRBV06-05	01				TCRBD01-01*01	TCRBD01	TCRBD01-01	01				TCRBJ01-01*01	TCRBJ01	TCRBJ01-01	01				6	3	3	5	1	0	42	53	54	58	61	2	In	VDJ
GAGTCAGGGGACACAGCACTGTATTTCTGTGCCAGCAGCACCTGGGACAGGGACGGCCCTGGGGCCAACGTCCTGACTTTCGGGGCC	CASSTWDRDGPGANVLTF	1	0.002331002331002331	54	TCRBV21-01*01	TCRBV21	TCRBV21-01	01				TCRBD01-01*01	TCRBD01	TCRBD01-01	01				TCRBJ02-06*01	TCRBJ02	TCRBJ02-06	01				4	6	0	3	3	2	27	40	43	52	58	1	In	VDJ
GAGCTTGAGGACTCGGCCGTGTATCTCTGTGCCAGCAGCTTAGTTTGGTTAGCGGGAAATCGGGACAATGAGCAGTTCTTCGGGCCA	CASSLVWLAGNRDNEQFF	1	0.002331002331002331	54	TCRBV11-02	TCRBV11	TCRBV11-02				01,03	TCRBD02-01*02	TCRBD02	TCRBD02-01	02				TCRBJ02-01*01	TCRBJ02	TCRBJ02-01	01				1	7	5	3	6	5	27	43	49	57	64	1	In	VDJ
CGCCTTGTTGCTGGGGGACTCGGCCCTGTATCTCTGTGCCAGCGTAGGAAGTGTCTCGCGAAAGACTATGGCTACACCTTCGGTTCG		1	0.002331002331002331	47	TCRBV05-05*01	TCRBV05	TCRBV05-05	01								TCRBD01,TCRBD02	TCRBD01-01,TCRBD02-01		TCRBJ01-02*01	TCRBJ01	TCRBJ01-02	01				7	15	1	8	3	3	34	43	46	49	64	1	Out	VDJ
TCGGCCCAAAAGAACCCGACAGCTTTCTATCTCTGTGCCAGTAGTACAAGAAGGGGTACGGCTAATGAAAAACTGTTTTTTGGCAGT	CASSTRRGTANEKLFF	1	0.002331002331002331	48	TCRBV19-01*01	TCRBV19	TCRBV19-01	01				TCRBD01-01*01	TCRBD01	TCRBD01-01	01				TCRBJ01-04*01	TCRBJ01	TCRBJ01-04	01				4	5	5	2	5	3	33	46	51	56	61	1	In	VDJ
CAGCTCCCAGACATCTGTGTACTTCTGTGCCATCAGGCGGTTCAGGAGGGGGTCATCTCGGGTTCCTACGAGCAGTACTTCGGGCCG		1	0.002331002331002331	56	TCRBV10-03*01	TCRBV10	TCRBV10-03	01								TCRBD01,TCRBD02	TCRBD01-01,TCRBD02-01		TCRBJ02-07*01	TCRBJ02	TCRBJ02-07	01				6	11	5	1	10	1	25	36	46	52	63	1	Out	VDJ
ACCAGTGCCCATCCTGAAGACAGCAGCTTCTACATCTGCAGTGCCTCTCCCGGGACTAGCGGGAGTGGTCCCCAGTACTTCGGGCCA	CSASPGTSGSGPQYF	1	0.002331002331002331	45	TCRBV20	TCRBV20				TCRBV20-01,TCRBV20-or09_02		TCRBD02-01*02	TCRBD02	TCRBD02-01	02				TCRBJ02-05*01	TCRBJ02	TCRBJ02-05	01				6	5	0	2	7	9	36	44	51	65	70	1	In	VDJ
AAGGGCGACTCGGCTGTGTATCTCTGTGCCAGAAGCTTAGAGCCTAGTATCACCACAGGGGATTACAATGAGCAGTTCTTCGGGCCA	CARSLEPSITTGDYNEQFF	1	0.002331002331002331	57	TCRBV07-05*01	TCRBV07	TCRBV07-05	01				TCRBD01-01*01	TCRBD01	TCRBD01-01	01				TCRBJ02-01*01	TCRBJ02	TCRBJ02-01	01				0	2	3	2	14	4	24	40	54	61	63	1	In	VDJ
AGCACCTTGGAGCTGGGGGACTCGGCCCTTTATCTTTGCGCCAGCAGCTTAATGGGACCCCAGAGCAATGAGCAGTTCTTCGGGCCA	CASSLMGPQSNEQFF	1	0.002331002331002331	45	TCRBV05-01*01	TCRBV05	TCRBV05-01	01								TCRBD01,TCRBD02	TCRBD01-01,TCRBD02-01		TCRBJ02-01*01	TCRBJ02	TCRBJ02-01	01				2	7	0	7	3	6	36	50	53	58	65	1	In	VDJ
TCTGCTGTACCCTCTCAGACATCTGTGTACTTCTGTGCCAGCAGTCCAGGACAGGGTAGGTCCTACAATGAGCAGTTCTTCGGGCCA	CASSPGQGRSYNEQFF	1	0.002331002331002331	48	TCRBV06-04*01	TCRBV06	TCRBV06-04	01				TCRBD01-01*01	TCRBD01	TCRBD01-01	01				TCRBJ02-01*01	TCRBJ02	TCRBJ02-01	01				5	4	1	3	3	1	33	45	48	56	60	1	In	VDJ
AGCGCACAGAGCAGCGGGACTCAGCCATGTATCGCTGTGCCAGCAGCCCGACAACTGACCCGCACAGATACGCAGTATTTTGGCCCA		1	0.002331002331002331	46	TCRBV07-07*01	TCRBV07	TCRBV07-07	01				TCRBD01-01*01	TCRBD01	TCRBD01-01	01				TCRBJ02-03*01	TCRBJ02	TCRBJ02-03	01				5	8	2	6	2	1	35	47	49	53	61	1	Out	VDJ
CCACGGAGTCAGGGGACACAGCACTGTATTTCTGTGCCAGCAGCTCGGGAATAGCTACACAATCGCACTGAAGCTTTCTTTGGACAA		1	0.002331002331002331	49	TCRBV21-01*01	TCRBV21	TCRBV21-01	01				TCRBD02-01*02	TCRBD02	TCRBD02-01	02				TCRBJ01-01*01	TCRBJ01	TCRBJ01-01	01				5	15	8	3	1	4	32	44	45	50	65	1	Out	VDJ
CAGCAGGTAGTGCGAGGAGATTCGGCAGCTTATTTCTGTGCCAGCTCACCTAAGAGTTTAGCCTACACTGAAGCTTTCTTTGGACAA	CASSPKSLAYTEAFF	2	0.004662004662004662	45	TCRBV18-01*01	TCRBV18	TCRBV18-01	01				TCRBD02-01	TCRBD02	TCRBD02-01				01,02	TCRBJ01-01*01	TCRBJ01	TCRBJ01-01	01				3	2	5	7	8	3	36	50	58	62	64	2	In	VDJ
ACGTTGGCGTCTGCTGTACCCTCTCAGACATCTGTGTACTTCTGTGCCAGCAGTGAAGATGAAAAGGGAGAGCAGTTCTTCGGGCCA	CASSEDEKGEQFF	1	0.002331002331002331	39	TCRBV06-04*01	TCRBV06	TCRBV06-04	01								TCRBD01,TCRBD02	TCRBD01-01,TCRBD02-01		TCRBJ02-01*01	TCRBJ02	TCRBJ02-01	01				3	0	0	8	9	10	42	56	65	-1	69	1	In	VDJ
AAGATCCGGTCCACAAAGCTGGAGGACTCAGCCATGTACTTCTGTGCCAGCATGTGGGGTGGAGACACTGAAGCTTTCTTTGGACAA	CASMWGGDTEAFF	2	0.004662004662004662	39	TCRBV02-01	TCRBV02	TCRBV02-01				01,03					TCRBD01,TCRBD02	TCRBD01-01,TCRBD02-01		TCRBJ01-01*01	TCRBJ01	TCRBJ01-01	01				7	5	6	2	3	3	42	52	55	59	64	2	In	VDJ
CAATTCCCTGGAGCTTGGTGACTCTGCTGTGTATTTCTGTGCCAGCAGCCCCCCCGGGAGCTACCCTATGGCTACACCTTCGGTTCG		1	0.002331002331002331	44	TCRBV03-01/03-02*01	TCRBV03	TCRBV03-01/03-02	01				TCRBD02-01*02	TCRBD02	TCRBD02-01	02				TCRBJ01-02*01	TCRBJ01	TCRBJ01-02	01				4	5	8	2	4	4	37	50	54	60	65	1	Out	VDJ
ATCCAGCCCTCAGAACCCAGGGACTCAGCTGTGTACTTCTGTGCCAGCAGTTCCCTAGCGGGAGATGGGGAGCAGTACTTCGGGCCG	CASSSLAGDGEQYF	1	0.002331002331002331	42	TCRBV12	TCRBV12				TCRBV12-03/12-04,TCRBV12-04		TCRBD02-01*02	TCRBD02	TCRBD02-01	02				TCRBJ02-07*01	TCRBJ02	TCRBJ02-07	01				4	5	4	2	2	7	39	52	54	64	69	1	In	VDJ
CTGGAGTCCGCTACCAGCTCCCAGACATCTGTGTACTTCTGTGCCATAAGTGCTGGGACAGGGAATTCACCCCTCCACTTTGGGAAC	CAISAGTGNSPLHF	1	0.002331002331002331	42	TCRBV10-03*01	TCRBV10	TCRBV10-03	01				TCRBD01-01*01	TCRBD01	TCRBD01-01	01				TCRBJ01-06*02	TCRBJ01	TCRBJ01-06	02				4	0	0	3	2	7	39	52	54	-1	63	1	In	VDJ
CTGACAGTGACCAGTGCCCATCCTGAAGACAGCAGCTTCTACATCTGCAGTGCTAGGGATAGCAATCAGCCCCAGCATTTTGGTGAT	CSARDSNQPQHF	1	0.002331002331002331	36	TCRBV20	TCRBV20				TCRBV20-01,TCRBV20-or09_02						TCRBD01,TCRBD02	TCRBD01-01,TCRBD02-01		TCRBJ01-05*01	TCRBJ01	TCRBJ01-05	01				3	0	1	8	0	0	45	-1	56	-1	59	1	In	VDJ
AACATGAGCCCTGAAGACAGCAGCATATATCTCTGCAGCGTGGGGTCTGCTAGCGGGAGAACAACCTACGAGCAGTACTTCGGGCCG	CSVGSASGRTTYEQYF	1	0.002331002331002331	48	TCRBV29-01	TCRBV29	TCRBV29-01				01,02,03	TCRBD02-01*02	TCRBD02	TCRBD02-01	02				TCRBJ02-07*01	TCRBJ02	TCRBJ02-07	01				6	5	4	2	8	2	33	41	49	59	64	1	In	VDJ
TCCGCCAGCACCAACCAGACTTCTATGTACCTCTGTGCCAGCAGTCCGAGCGGGGTCGCGGGATCCTACGAGCAGTACTTCGGGCCA	CASSPSGVAGSYEQYF	1	0.002331002331002331	48	TCRBV28-01*01	TCRBV28	TCRBV28-01	01				TCRBD02-01*01	TCRBD02	TCRBD02-01	01				TCRBJ02-05*01	TCRBJ02	TCRBJ02-05	01				5	17	6	3	3	11	33	45	48	55	72	1	In	VDJ
CAGCGCACAGAGCAGGAGGACTCGGCCGTGTATCTCTGTGCCAGCAGCTCTGGGACAGGGAGAACAGATACGCAGTATTTTGGCCCA	CASSSGTGRTDTQYF	1	0.002331002331002331	45	TCRBV07-02	TCRBV07	TCRBV07-02				01,02	TCRBD01-01*01	TCRBD01	TCRBD01-01	01				TCRBJ02-03*01	TCRBJ02	TCRBJ02-03	01				4	3	0	3	2	3	36	49	51	60	63	1	In	VDJ
TGCCCATCCTGAAGACAGCAGCTTCTACATCTGCAGTGCTAGAAAAACCAGGACAGGGTGCGCACCGGGGAGCTGTTTTTTGGAGAA		1	0.002331002331002331	50	TCRBV20	TCRBV20				TCRBV20-01,TCRBV20-or09_02		TCRBD01-01*01	TCRBD01	TCRBD01-01	01				TCRBJ02-02*01	TCRBJ02	TCRBJ02-02	01				2	4	1	3	7	4	31	43	50	58	62	1	Out	VDJ
GTGAACGCCTTGGAGCTGGAGGACTCGGCCCTGTATCTCTGTGCCAGCAGCTTGAGACAGGGGACCACTGAAGCTTTCTTTGGACAA	CASSLRQGTTEAFF	2	0.004662004662004662	42	TCRBV05-08*01	TCRBV05	TCRBV05-08	01				TCRBD01-01*01	TCRBD01	TCRBD01-01	01				TCRBJ01-01*01	TCRBJ01	TCRBJ01-01	01				1	2	2	2	1	4	39	54	55	63	65	2	In	VDJ
NTGAAGATCCAGCCCTCAGAACCCAGGGACTCAGCTGTGTACTTCTGTGCCAGCAGTTTAGGGGGTCGAGAGCAGTACTTCGGGCCG	CASSLGGREQYF	1	0.002331002331002331	36	TCRBV12-03/12-04*01	TCRBV12	TCRBV12-03/12-04	01								TCRBD01,TCRBD02	TCRBD01-01,TCRBD02-01		TCRBJ02-07*01	TCRBJ02	TCRBJ02-07	01				1	4	6	2	0	7	45	-1	61	65	69	1	In	VDJ
AACCAGACAGCTCTTTACTTCTGTGCCAGCGTACTCAAGCACAGGGTTAGGGTTACTCTCTCTGGAAACACCATATATTTTGGAGAG	CASVLKHRVRVTLSGNTIYF	1	0.002331002331002331	60	TCRBV24-01*01	TCRBV24	TCRBV24-01	01				TCRBD01-01*01	TCRBD01	TCRBD01-01	01				TCRBJ01-03*01	TCRBJ01	TCRBJ01-03	01				11	13	3	3	12	0	21	28	40	46	59	1	In	VDJ
AGCTTGGTGACTCTGCTGTGTATTTCTGTGCCAGCAGCGTCGGTTATCCCATTTCATACATATAATTCACCCCTCCGCTTTGGGAAC		1	0.002331002331002331	55	TCRBV03-01/03-02*01	TCRBV03	TCRBV03-01/03-02	01								TCRBD01,TCRBD02	TCRBD01-01,TCRBD02-01		TCRBJ01-06*02	TCRBJ01	TCRBJ01-06	02				5	17	3	6	19	21	26	38	57	60	77	1	Out	VDJ
AAGATCCGGTCCACAAAGCTGGAGGACTCAGCCATGTACTTCTGTGCCAGCACGTCGGAGGCCACAGATACGCAGTATTTTGGCCCA	CASTSEATDTQYF	1	0.002331002331002331	39	TCRBV02-01	TCRBV02	TCRBV02-01				01,03	TCRBD02-01*02	TCRBD02	TCRBD02-01	02				TCRBJ02-03*01	TCRBJ02	TCRBJ02-03	01				7	1	10	1	4	2	42	52	56	61	62	1	In	VDJ
ATTCCCTGGAGCTTGGTGGCTCTGCTGTGTATTTCTGTGCCAGCAGCCCCCCCCCGGGAGCTACCCTATGGCTACACCTTCGGTTCG		1	0.002331002331002331	46	TCRBV03-01/03-02*01	TCRBV03	TCRBV03-01/03-02	01				TCRBD02-01*02	TCRBD02	TCRBD02-01	02				TCRBJ01-02*01	TCRBJ01	TCRBJ01-02	01				4	5	8	2	6	4	35	48	54	60	65	1	Out	VDJ
GAGCTGGGGGACTCGGCCCTTTATCTTTGCGCCAGCAGCGTTTCGGGACAGGGGGCCCCCTCAGCTTACGAGCAGTACTTCGGGCCG	CASSVSGQGAPSAYEQYF	1	0.002331002331002331	54	TCRBV05-01*01	TCRBV05	TCRBV05-01	01				TCRBD01-01*01	TCRBD01	TCRBD01-01	01				TCRBJ02-07*01	TCRBJ02	TCRBJ02-07	01				4	10	0	0	5	4	27	39	44	56	66	1	In	VDJ
CCTGGAGCTTGGTAACTCTGCTGTGTATTTCTGTGCCAGCAGCCAAGTTCGAAGGGGGCCTAAATCGGGGAGCTGTTTTTTGGAGAA		1	0.002331002331002331	50	TCRBV03-01/03-02*01	TCRBV03	TCRBV03-01/03-02	01				TCRBD01-01*01	TCRBD01	TCRBD01-01	01				TCRBJ02-02*01	TCRBJ02	TCRBJ02-02	01				1	6	5	0	5	7	31	47	52	59	65	1	Out	VDJ
AGTCCACGGAGTCAGGGGACACAGCACTGTATTTCTGTGCCAGCAGATAGGCGTTAGCTACATCGCACTGAAGCTTTCTTTGGACAA		1	0.002331002331002331	46	TCRBV21-01*01	TCRBV21	TCRBV21-01	01				TCRBD02-01	TCRBD02	TCRBD02-01				01,02	TCRBJ01-01*01	TCRBJ01	TCRBJ01-01	01				6	7	5	7	8	4	35	46	54	58	65	1	Out	VDJ
CACCTACACACCCTGCAGCCAGAAGACTCGGCCCTGTATCTCTGTGCCAGCAGCCAACAGGAGGACTATGGCTACACCTTCGGTTCG	CASSQQEDYGYTF	1	0.002331002331002331	39	TCRBV04-02*01	TCRBV04	TCRBV04-02	01				TCRBD02-01*02	TCRBD02	TCRBD02-01	02				TCRBJ01-02*01	TCRBJ01	TCRBJ01-02	01				2	0	10	1	2	3	42	57	59	-1	64	1	In	VDJ
NTGAAGATCCAGCCCTCAGAACCCAGGGACTCAGCTGTGTACTTCTGTGCCAGCAGTTTTGGAACTTGGGAGCAGTACTTCGGGCCG	CASSFGTWEQYF	1	0.002331002331002331	36	TCRBV12-03/12-04*01	TCRBV12	TCRBV12-03/12-04	01								TCRBD01,TCRBD02	TCRBD01-01,TCRBD02-01		TCRBJ02-07*01	TCRBJ02	TCRBJ02-07	01				3	6	1	8	1	7	45	59	60	63	69	1	In	VDJ
TCCAGCCTGCAGAGCAGGGGGACTCGGCCGTGTATGTCTGTGCAAGTCGCTTAGGGTCAGCCTTTCTATGGCTACACCTTCGGTTCG		1	0.002331002331002331	43	TCRBV12-02*01	TCRBV12	TCRBV12-02	01								TCRBD01,TCRBD02	TCRBD01-01,TCRBD02-01		TCRBJ01-02*01	TCRBJ01	TCRBJ01-02	01				1	5	4	5	3	4	38	54	57	60	65	1	Out	VDJ
GCCCTGCAGCCAGAAGACTCAGCCCTGTATCTCTGCGCCAGCAGCCAATTTCCCCGTAGGGACAGGGACGAGCAGTACTTCGGGCCG	CASSQFPRRDRDEQYF	1	0.002331002331002331	48	TCRBV04-01*01	TCRBV04	TCRBV04-01	01				TCRBD01-01*01	TCRBD01	TCRBD01-01	01				TCRBJ02-07*01	TCRBJ02	TCRBJ02-07	01				2	0	0	3	10	5	33	48	58	-1	67	1	In	VDJ
GCCTTGGAGCTGGACGACTCGGCCCTGTATCTCTGTGCCAGCAGCTTGGAACGGGGGGCCTACACCGGGGAGCTGTTTTTTGGAGAA	CASSLERGAYTGELFF	1	0.002331002331002331	48	TCRBV05-04*01	TCRBV05	TCRBV05-04	01				TCRBD02-01*01	TCRBD02	TCRBD02-01	01				TCRBJ02-02*01	TCRBJ02	TCRBJ02-02	01				0	3	8	1	2	3	33	49	51	58	61	1	In	VDJ
GTGCAGCCTGCAGAACTGGAGGATTCTGGAGTTTATTTCTGTGCCAGCAGCCCTCGGGTGGGAGGCACTGAAGCTTTCTTTGGACAA	CASSPRVGGTEAFF	2	0.004662004662004662	42	TCRBV14-01*01	TCRBV14	TCRBV14-01	01				TCRBD02-01*02	TCRBD02	TCRBD02-01	02				TCRBJ01-01*01	TCRBJ01	TCRBJ01-01	01				4	0	9	1	7	4	39	52	59	-1	65	2	In	VDJ
CTCACCAGGCCTGGGGGACGCAGCCATGTACCTGTGTGCCACCAGCAGAGGGGACAGGGGATGAACACTGAAGCTTTCTTTGGACAA		1	0.002331002331002331	47	TCRBV15-01*02	TCRBV15	TCRBV15-01	02				TCRBD01-01*01	TCRBD01	TCRBD01-01	01				TCRBJ01-01*01	TCRBJ01	TCRBJ01-01	01				1	1	0	2	0	0	34	-1	50	60	61	1	Out	VDJ
CTGTGACATCGGCCCAAAAGAACCCGACAGCTTTCTATCTCTGTGCCAGTAGCCCTATGCCAAGTACATGAGCAGTTCTTCGGGCCA		1	0.002331002331002331	40	TCRBV19-01*01	TCRBV19	TCRBV19-01	01				TCRBD02-01	TCRBD02	TCRBD02-01				01,02	TCRBJ02-01*01	TCRBJ02	TCRBJ02-01	01				6	10	4	9	2	8	41	52	54	57	67	1	Out	VDJ
AAGATCCAGCCTGCAGAGCTTGGGGACTCGGCCGTGTATCTCTGTGCCAGCAGCTTTACTAGCGCAGATACGCAGTATTTTGGCCCA	CASSFTSADTQYF	1	0.002331002331002331	39	TCRBV11-03*01	TCRBV11	TCRBV11-03	01				TCRBD02-01	TCRBD02	TCRBD02-01				01,02	TCRBJ02-03*01	TCRBJ02	TCRBJ02-03	01				3	0	3	6	1	4	42	56	57	-1	64	1	In	VDJ
CTGTGAGCAACATGAGCCCTGAAGACAGCAGCATATATCTCTGCAGCGTTGAAGAAGCGTAACATGTCCGAGCAGTTCTTCGGGCCA		1	0.002331002331002331	40	TCRBV29-01	TCRBV29	TCRBV29-01				01,02	TCRBD02-01	TCRBD02	TCRBD02-01				01,02	TCRBJ02-01*01	TCRBJ02	TCRBJ02-01	01				0	10	6	6	0	10	41	-1	55	59	69	1	Out	VDJ
CCTGGAGCTTGGTGACTCTGCTGTGTATTTCTGTGCCAGCAGCCAAGTTCGAAGGGGGCCTAAATCGGGGAGCTGTTTTTTGGAGAA		1	0.002331002331002331	50	TCRBV03-01/03-02*01	TCRBV03	TCRBV03-01/03-02	01				TCRBD01-01*01	TCRBD01	TCRBD01-01	01				TCRBJ02-02*01	TCRBJ02	TCRBJ02-02	01				1	6	5	0	5	7	31	47	52	59	65	1	Out	VDJ
CTGAATGTGAACGCCTTGGAGCTGGACGACTCGGCCCTGTATCTCTGTGCCAGCAGCCCTACGAACTATGGCTACACCTTCGGTTCG	CASSPTNYGYTF	2	0.004662004662004662	36	TCRBV05-04*01	TCRBV05	TCRBV05-04	01				TCRBD02-01	TCRBD02	TCRBD02-01				01,02	TCRBJ01-02*01	TCRBJ01	TCRBJ01-02	01				4	2	4	9	1	2	45	57	58	61	63	2	In	VDJ
AAGATCCGGTCCACAAAGCTGGAGGACTCAGCCATGTACTTCTGTGCCAGCAGTGGAGGGCTCAACACTGAAGCTTTCTTTGGACAA	CASSGGLNTEAFF	1	0.002331002331002331	39	TCRBV02-01	TCRBV02	TCRBV02-01				01,03	TCRBD02-01*02	TCRBD02	TCRBD02-01	02				TCRBJ01-01*01	TCRBJ01	TCRBJ01-01	01				4	3	11	0	0	2	42	-1	55	60	63	1	In	VDJ
AACGCCTTGTTGCTGGGGGACTCGGCCCTCTATCTCTGTGCCAGCAGCTCCGGACTAGCGGGCGGATACGAGCAGTACTTCGGGCCG	CASSSGLAGGYEQYF	2	0.004662004662004662	45	TCRBV05-06*01	TCRBV05	TCRBV05-06	01				TCRBD02-01	TCRBD02	TCRBD02-01				01,02	TCRBJ02-07*01	TCRBJ02	TCRBJ02-07	01				3	4	1	4	2	4	36	49	51	62	66	2	In	VDJ
AGCAGGAGGACTCGGCCGTGTATCTCTGTGCCAGCAGCTTATGACTAGCGGGAGGGCCCCGGGGCCAACGTCCTGACTTTCGGGGCC		1	0.002331002331002331	55	TCRBV07-02	TCRBV07	TCRBV07-02				01,02	TCRBD02-01*02	TCRBD02	TCRBD02-01	02				TCRBJ02-06*01	TCRBJ02	TCRBJ02-06	01				2	4	2	0	1	4	26	41	42	56	60	1	Out	VDJ
CGGTCCACAAAGCTGGAGGACTCAGCCATGTACTTCTGTGCCAGCCACCTAAGGACGGACCATAATTCACCCCTCCACTTTGGGAAC	CASHLRTDHNSPLHF	1	0.002331002331002331	45	TCRBV02-01	TCRBV02	TCRBV02-01				01,03					TCRBD01,TCRBD02	TCRBD01-01,TCRBD02-01		TCRBJ01-06*02	TCRBJ01	TCRBJ01-06	02				8	5	1	7	7	5	36	45	52	56	61	1	In	VDJ
AGCACCTTGGAGCTGGGGGACTCGGCCCTTTATCTTTGCGCCAGCAGCTTGAGGGGACAGGGCGACACTGAAGCTTTCTTTGGACAA	CASSLRGQGDTEAFF	1	0.002331002331002331	45	TCRBV05-01*01	TCRBV05	TCRBV05-01	01				TCRBD01-01*01	TCRBD01	TCRBD01-01	01				TCRBJ01-01*01	TCRBJ01	TCRBJ01-01	01				1	2	0	3	2	3	36	51	53	62	64	1	In	VDJ
ACTCTGACAGTGACCAGTGCCCATCCTGAAGACAGCAGCTTCTACATCTGCAGTGCTGGGACGTTCAAGGAGCAGTTCTTCGGGCCA	CSAGTFKEQFF	1	0.002331002331002331	33	TCRBV20-01	TCRBV20	TCRBV20-01				01,04					TCRBD01,TCRBD02	TCRBD01-01,TCRBD02-01		TCRBJ02-01*01	TCRBJ02	TCRBJ02-01	01				5	7	0	7	0	10	48	-1	57	62	69	1	In	VDJ
TCCACTCTGACAGTGACCAGTGCCCATCCTGAAGACAGCAGCTTCTACATCTGCAGTGCTCATCGGGACGAGCAGTTCTTCGGGCCA	CSAHRDEQFF	1	0.002331002331002331	30	TCRBV20-01	TCRBV20	TCRBV20-01				01,04					TCRBD01,TCRBD02	TCRBD01-01,TCRBD02-01		TCRBJ02-01*01	TCRBJ02	TCRBJ02-01	01				5	0	0	7	4	10	51	60	64	-1	69	1	In	VDJ
GCCCTGCAGCCAGAAGACTCAGCCCTGTATCTCTGCGCCAGCAGCCAAAGCGGGGACCGGATGAACACTGAAGCTTTCTTTGGACAA	CASSQSGDRMNTEAFF	1	0.002331002331002331	48	TCRBV04-01*01	TCRBV04	TCRBV04-01	01				TCRBD02-01*01	TCRBD02	TCRBD02-01	01				TCRBJ01-01*01	TCRBJ01	TCRBJ01-01	01				2	6	6	3	0	0	33	-1	48	55	61	1	In	VDJ
ATCAATTCCCTGGAGCTTGGTGACTCTGCTGTGTATTTCTGTGCCAGCAGCCAAGGTTGGAACGGCTATGGCTACACCTTCGGTTCG	CASSQGWNGYGYTF	1	0.002331002331002331	42	TCRBV03-01/03-02*01	TCRBV03	TCRBV03-01/03-02	01								TCRBD01,TCRBD02	TCRBD01-01,TCRBD02-01		TCRBJ01-02*01	TCRBJ01	TCRBJ01-02	01				1	4	1	8	3	4	39	55	58	61	65	1	In	VDJ
ACTGTGACATCGGCCCAAAAGAACCCGACAGCTTTCTATCTCTGTGCCAGTAGTGCCCCGGGGGGGTCTGGCTACACCTTCGGTTCG	CASSAPGGSGYTF	1	0.002331002331002331	39	TCRBV19-01*01	TCRBV19	TCRBV19-01	01				TCRBD02-01*01	TCRBD02	TCRBD02-01	01				TCRBJ01-02*01	TCRBJ01	TCRBJ01-02	01				5	2	8	0	4	7	42	54	58	66	68	1	In	VDJ
GAGTCGGCTGCTCCCTCCCAGACATCTGTGTACTTCTGTGCCAGCAGTGACCGGGACGGGGACAATTCACCCCTCCACTTTGGGAAC	CASSDRDGDNSPLHF	1	0.002331002331002331	45	TCRBV06-01*01	TCRBV06	TCRBV06-01	01								TCRBD01,TCRBD02	TCRBD01-01,TCRBD02-01		TCRBJ01-06*02	TCRBJ01	TCRBJ01-06	02				3	6	0	7	2	7	36	50	52	57	63	1	In	VDJ
ACTCTGACTGTGAGCAACATGAGCCCTGAAGACAGCAGCATATATCTCTGCAGCGGGTTCCTGAGTGATACGCAGTATTTTGGCCCA	CSGFLSDTQYF	1	0.002331002331002331	33	TCRBV29-01	TCRBV29	TCRBV29-01				01,03	TCRBD02-01*02	TCRBD02	TCRBD02-01	02				TCRBJ02-03*01	TCRBJ02	TCRBJ02-03	01				7	1	11	2	7	6	48	55	62	65	66	1	In	VDJ
CGCACAGAGCAGGAGGACTCGGCCGTGTATCTCTGTGCCAGCAGCGGTACATCCGCGGCCGGGGGCGATACGCAGTATTTTGGCCCA	CASSGTSAAGGDTQYF	1	0.002331002331002331	48	TCRBV07-02	TCRBV07	TCRBV07-02				01,02					TCRBD01,TCRBD02	TCRBD01-01,TCRBD02-01		TCRBJ02-03*01	TCRBJ02	TCRBJ02-03	01				5	0	6	0	15	6	33	45	60	-1	66	1	In	VDJ
AATGTGAGCACCTTGGAGCTGGGGGACTCGGCCCTTTATCTTTGCGCCAGCAGCTTGGAGACAGGGTACGAGCAGTACTTCGGGCCG	CASSLETGYEQYF	2	0.004662004662004662	39	TCRBV05-01*01	TCRBV05	TCRBV05-01	01				TCRBD01-01*01	TCRBD01	TCRBD01-01	01				TCRBJ02-07*01	TCRBJ02	TCRBJ02-07	01				0	0	2	3	1	4	42	58	59	-1	66	2	In	VDJ
ACCTTGGAGCTGGGGGACTCGGCCCTTTATCTTTGCGCCAGCAGCTTGGCCGGTAGGACTAGCGGCAATGAGCAGTTCTTCGGGCCA	CASSLAGRTSGNEQFF	1	0.002331002331002331	48	TCRBV05-01*01	TCRBV05	TCRBV05-01	01				TCRBD02-01	TCRBD02	TCRBD02-01				01,02	TCRBJ02-01*01	TCRBJ02	TCRBJ02-01	01				0	0	1	5	6	6	33	49	55	-1	65	1	In	VDJ
AGGATCCAGCAGGTAGTGCGAGGAGATTCGGCAGCTTATTTCTGTGCCAGCTCACGGACTAGCGGGGATACGCAGTATTTTGGCCCA	CASSRTSGDTQYF	1	0.002331002331002331	39	TCRBV18-01*01	TCRBV18	TCRBV18-01	01				TCRBD02-01	TCRBD02	TCRBD02-01				01,02	TCRBJ02-03*01	TCRBJ02	TCRBJ02-03	01				4	0	1	4	0	6	42	-1	55	-1	66	1	In	VDJ
ACCCTCTCAGACATCTGTGTACTTCTGTGCCAGCAGGAGACTAGCGGGGGGCCGAGTTTGGGCACAGATACGCAGTATTTTGGCCCA		1	0.002331002331002331	56	TCRBV06-04*01	TCRBV06	TCRBV06-04	01				TCRBD02-01*01	TCRBD02	TCRBD02-01	01				TCRBJ02-03*01	TCRBJ02	TCRBJ02-03	01				6	10	2	1	2	1	25	36	38	51	61	1	Out	VDJ
CTGGAGTCCGCTACCAGCTCCCAGACATCTGTGTACTTCTGTGCCATCAGTGGAGCGGGAGGGCCCCATGAGCAGTTCTTCGGGCCA	CAISGAGGPHEQFF	1	0.002331002331002331	42	TCRBV10-03*01	TCRBV10	TCRBV10-03	01				TCRBD02-01*02	TCRBD02	TCRBD02-01	02				TCRBJ02-01*01	TCRBJ02	TCRBJ02-01	01				4	4	6	0	1	8	39	52	53	63	67	1	In	VDJ
TCTCTGGAGCTGGGGGACTCAGCTTTGTATTTCTGTGCCAGCAGCGTAGGAGTGAGGACAGGAGTTAATGAGCAGTTCTTCGGGCCA	CASSVGVRTGVNEQFF	1	0.002331002331002331	48	TCRBV09-01*01	TCRBV09	TCRBV09-01	01				TCRBD01-01*01	TCRBD01	TCRBD01-01	01				TCRBJ02-01*01	TCRBJ02	TCRBJ02-01	01				0	4	1	4	6	7	33	49	55	62	66	1	In	VDJ
ATCCAGCCTGCAGAGCTTGGGGACTCGGCCATGTATCTCTGTGCCAGCAGCTTGCCTAGCGGCTACAATGAGCAGTTCTTCGGGCCA	CASSLPSGYNEQFF	1	0.002331002331002331	42	TCRBV11-01*01	TCRBV11	TCRBV11-01	01				TCRBD02-01	TCRBD02	TCRBD02-01				01,02	TCRBJ02-01*01	TCRBJ02	TCRBJ02-01	01				3	0	4	5	2	3	39	53	55	-1	62	1	In	VDJ
NTGTCGGCTGCTCCCTCCCAGACATCTGTGTACTTCTGTGCCAGCAGTGAGGGACAGGGCCACTACAATGAGCAGTTCTTCGGGCCA	CASSEGQGHYNEQFF	1	0.002331002331002331	45	TCRBV06-01*01	TCRBV06	TCRBV06-01	01				TCRBD01-01*01	TCRBD01	TCRBD01-01	01				TCRBJ02-01*01	TCRBJ02	TCRBJ02-01	01				3	3	0	3	0	3	36	-1	50	59	62	1	In	VDJ
CACGCCCTGCAGCCAGAAGACTCAGCCCTGTATCTCTGCGCCAGCAGCCAACCGACAGCACTCTCCTACGAGCAGTACTTCGGGCCG	CASSQPTALSYEQYF	1	0.002331002331002331	45	TCRBV04-01*01	TCRBV04	TCRBV04-01	01				TCRBD01-01*01	TCRBD01	TCRBD01-01	01				TCRBJ02-07*01	TCRBJ02	TCRBJ02-07	01				2	4	2	5	2	0	36	51	53	58	62	1	In	VDJ
CTGGAGTCCGCCAGCACCAACCAGACATCTATGTACCTCTGTGCCAGCAGTTTACCTCCAGTCTCCTACGAGCAGTACTTCGGGCCG	CASSLPPVSYEQYF	1	0.002331002331002331	42	TCRBV28-01*01	TCRBV28	TCRBV28-01	01				TCRBD01-01*01	TCRBD01	TCRBD01-01	01				TCRBJ02-07*01	TCRBJ02	TCRBJ02-07	01				2	1	4	5	4	0	39	54	58	61	62	1	In	VDJ
CGCACAGAGCAGGGGGACTCGGCCATGTATCTCTGTGCCAGCACCAACGGGCAGGGATACCATAATGAAAAACTGTTTTTTGGCAGT	CASTNGQGYHNEKLFF	1	0.002331002331002331	48	TCRBV07-09*05	TCRBV07	TCRBV07-09	05				TCRBD01-01*01	TCRBD01	TCRBD01-01	01				TCRBJ01-04*01	TCRBJ01	TCRBJ01-04	01				3	6	4	3	4	4	33	47	51	56	62	1	In	VDJ
NCTCTGAAGATCCGGTCCACAAAGCTGGAGGACTCAGCCATGTACTTCTGTGCCAGCAGTGAAGTCTTAGTGTACACCTTCGGTTCG	CASSEVLVYTF	1	0.002331002331002331	33	TCRBV02-01	TCRBV02	TCRBV02-01				01,03	TCRBD02-01	TCRBD02	TCRBD02-01				01,02	TCRBJ01-02*01	TCRBJ01	TCRBJ01-02	01				1	2	5	8	3	11	48	64	67	70	72	1	In	VDJ
ACTCTGAAGGTGCAGCCTGCAGAACTGGAGGATTCTGGAGTTTATTTCTGTGCCAGCAGCCACACCTACGAGCAGTACTTCGGGCCG	CASSHTYEQYF	1	0.002331002331002331	33	TCRBV14-01*01	TCRBV14	TCRBV14-01	01				TCRBD01-01*01	TCRBD01	TCRBD01-01	01				TCRBJ02-07*01	TCRBJ02	TCRBJ02-07	01				3	0	4	6	0	2	48	-1	62	-1	64	1	In	VDJ
CCTCAGAACCCAGGGACTCAGCTGTGTACTTCTGTGCCAGCAGTTTGGGTCTGCGGGGGGGCCTACAATGAGCAGTTCTTCGGGCCA		2	0.004662004662004662	49	TCRBV12	TCRBV12				TCRBV12-03/12-04,TCRBV12-04		TCRBD02-01*01	TCRBD02	TCRBD02-01	01				TCRBJ02-01*01	TCRBJ02	TCRBJ02-01	01				3	0	7	0	6	2	32	46	52	-1	61	2	Out	VDJ
GCCTTGGAGCTGGACGACTCGGCCCTGTATCTCTGTGCCAGCAGCTTGGAAACAGGACCAAGGATGGAGACCCAGTACTTCGGGCCA	CASSLETGPRMETQYF	1	0.002331002331002331	48	TCRBV05-04*01	TCRBV05	TCRBV05-04	01				TCRBD01-01*01	TCRBD01	TCRBD01-01	01				TCRBJ02-05*01	TCRBJ02	TCRBJ02-05	01				0	10	3	4	2	5	33	49	51	56	66	1	In	VDJ
GTGACCAGTGCCCATCCTGAAGACAGCAGCTTCTACATCTGCAGTGCTAGATGGCCAGCGGAGGTCACCGAGCAGTACTTCGGGCCG	CSARWPAEVTEQYF	1	0.002331002331002331	42	TCRBV20	TCRBV20				TCRBV20-01,TCRBV20-or09_02		TCRBD02-01	TCRBD02	TCRBD02-01				01,02	TCRBJ02-07*01	TCRBJ02	TCRBJ02-07	01				2	7	6	5	5	6	39	51	56	61	68	1	In	VDJ
CTAGAGTCTGCCATCCCCAACCAGACAGCTCTTTACTTCTGTGCCACCGGGACTAGCGGGACATACAATGAGCAGTTCTTCGGGCCA	CATGTSGTYNEQFF	1	0.002331002331002331	42	TCRBV24-01*01	TCRBV24	TCRBV24-01	01				TCRBD02-01*02	TCRBD02	TCRBD02-01	02				TCRBJ02-01*01	TCRBJ02	TCRBJ02-01	01				9	2	0	3	0	4	39	-1	48	61	63	1	In	VDJ
ATCCAGCCCTCAGAACCCAGGGACTCAGCTGTGTACTTCTGTGCCAGCAGGTTAGCGGGACTTTACGACGAGCAGTACTTCGGGCCG	CASRLAGLYDEQYF	1	0.002331002331002331	42	TCRBV12	TCRBV12				TCRBV12-03/12-04,TCRBV12-04		TCRBD02-01	TCRBD02	TCRBD02-01				01,02	TCRBJ02-07*01	TCRBJ02	TCRBJ02-07	01				0	5	0	10	0	5	39	-1	56	62	67	1	In	VDJ
CTGACCCTGGAGTCTGCCAGGCCCTCACATACCTCTCAGTACCTCTGTGCCAGCAGTACAGGGCTGGAGACCCAGTACTTCGGGCCA	CASSTGLETQYF	1	0.002331002331002331	36	TCRBV25-01*01	TCRBV25	TCRBV25-01	01				TCRBD01-01*01	TCRBD01	TCRBD01-01	01				TCRBJ02-05*01	TCRBJ02	TCRBJ02-05	01				5	3	3	3	0	5	45	-1	57	63	66	1	In	VDJ
CTGAGCTCTCTGGAGCTGGGGGACTCAGCTTTGTATTTCTGTGCCAGCACCCCCGGGACTACATCCTACGAGCAGTACTTCGGGCCG	CASTPGTTSYEQYF	1	0.002331002331002331	42	TCRBV09-01*01	TCRBV09	TCRBV09-01	01				TCRBD02-01	TCRBD02	TCRBD02-01				01,02	TCRBJ02-07*01	TCRBJ02	TCRBJ02-07	01				6	2	0	9	5	1	39	49	54	61	63	1	In	VDJ
ACAGTGACCAGTGCCCATCCTGAAGACAGCAGCTTCTACATCTGCAGTGCTATCGGGACTAGCGGAATCGAGCAGTACTTCGGGCCG	CSAIGTSGIEQYF	1	0.002331002331002331	39	TCRBV20	TCRBV20				TCRBV20-01,TCRBV20-or09_02		TCRBD02-01	TCRBD02	TCRBD02-01				01,02	TCRBJ02-07*01	TCRBJ02	TCRBJ02-07	01				4	3	0	5	2	6	42	52	54	65	68	1	In	VDJ
CCAGCGCACAGAGCAGGGGGACTCGGCCATGTATCTCTGTGCCAGCAGCTTCTCCCTCTGAGGGCGCAGACCCAGTACTTCGGGCCA		1	0.002331002331002331	44	TCRBV07-09*01	TCRBV07	TCRBV07-09	01				TCRBD02-01*02	TCRBD02	TCRBD02-01	02				TCRBJ02-05*01	TCRBJ02	TCRBJ02-05	01				3	3	11	0	8	6	37	51	59	64	67	1	Out	VDJ
NNNNNNNTGTCGGCTGCTCCCTCCCAGACATCTGTGTACTTCTGTGCCAGCCGAATCTTAGCGGAAGATACGCAGTATTTTGGCCCA	CASRILAEDTQYF	1	0.002331002331002331	39	TCRBV06-05*01	TCRBV06	TCRBV06-05	01				TCRBD02-01	TCRBD02	TCRBD02-01				01,02	TCRBJ02-03*01	TCRBJ02	TCRBJ02-03	01				8	1	5	5	7	5	42	51	58	64	65	1	In	VDJ
CATCCCCAACCAGACAGCTCTTTACTTCTGTGCCACCAGTGGCCGCTCAAGCGGGAGGGCCAGGTGAGGGAGCAGTACTTCGGGCCG		1	0.002331002331002331	53	TCRBV24-01*01	TCRBV24	TCRBV24-01	01				TCRBD02-01*02	TCRBD02	TCRBD02-01	02				TCRBJ02-07*01	TCRBJ02	TCRBJ02-07	01				5	10	6	0	8	7	28	41	49	59	69	1	Out	VDJ
AACGCCTTGGAGCTGGAGGACTCGGCCCTGTATCTCTGTGCCAGCAGCGCTGGACTAGCGGGGGTTAATGAGCAGTTCTTCGGGCCA	CASSAGLAGVNEQFF	1	0.002331002331002331	45	TCRBV05-08*01	TCRBV05	TCRBV05-08	01				TCRBD02-01*01	TCRBD02	TCRBD02-01	01				TCRBJ02-01*01	TCRBJ02	TCRBJ02-01	01				4	2	1	2	3	7	36	48	51	64	66	1	In	VDJ
AACGCCTTGGAGCTGGACGACTCGGCCCTGTATCTCTGTGCCAGCAGCTTGGCGGCAGGATTCAACAATGAGCAGTTCTTCGGGCCA	CASSLAAGFNNEQFF	1	0.002331002331002331	45	TCRBV05-04*01	TCRBV05	TCRBV05-04	01				TCRBD01-01*01	TCRBD01	TCRBD01-01	01				TCRBJ02-01*01	TCRBJ02	TCRBJ02-01	01				0	5	4	4	3	5	36	52	55	59	64	1	In	VDJ
CTGATTCTGGAGTCCGCCAGCACCAACCAGACATCTATGTACCTCTGTGCCAGCACTTTACAGAACACTGAAGCTTTCTTTGGACAA	CASTLQNTEAFF	1	0.002331002331002331	36	TCRBV28-01*01	TCRBV28	TCRBV28-01	01				TCRBD01-01*01	TCRBD01	TCRBD01-01	01				TCRBJ01-01*01	TCRBJ01	TCRBJ01-01	01				2	0	4	6	0	1	45	-1	60	-1	62	1	In	VDJ
CAGCCTGCAGAGCTTGAGGACTCGGCCGTGTATCTCTGTGCCAGCAGCCACCGGACTAGCGCGGGAGAGACCCAGTACTTCGGGCCA	CASSHRTSAGETQYF	1	0.002331002331002331	45	TCRBV11	TCRBV11				TCRBV11-02,TCRBV11-03		TCRBD02-01	TCRBD02	TCRBD02-01				01,02	TCRBJ02-05*01	TCRBJ02	TCRBJ02-05	01				5	4	1	6	4	4	36	48	52	61	65	1	In	VDJ
TCGGCTGCTCCCTCCCAGACATCTGTGTACTTCTGTGCCAGCAGTACACAGGGGACACGTACTGTTTACGAGCAGTACTTCGGGCCG	CASSTQGTRTVYEQYF	1	0.002331002331002331	48	TCRBV06	TCRBV06				TCRBV06-01,TCRBV06-05		TCRBD01-01*01	TCRBD01	TCRBD01-01	01				TCRBJ02-07*01	TCRBJ02	TCRBJ02-07	01				5	12	3	2	2	4	33	45	47	54	66	1	In	VDJ
GTGACATCGGCCCAAAAGAACCCGACAGCTTTCTATCTCTGTGCCAGTAGTATAATGGCAGATCAAGAGACCCAGTACTTCGGGCCA	CASSIMADQETQYF	1	0.002331002331002331	42	TCRBV19-01*01	TCRBV19	TCRBV19-01	01				TCRBD01-01*01	TCRBD01	TCRBD01-01	01				TCRBJ02-05*01	TCRBJ02	TCRBJ02-05	01				2	2	4	5	4	2	39	54	58	61	63	1	In	VDJ
CACCTTGGAGCTGGGGGACTCGGCCCTTTATCTTTGCGCCAGCAGCTTGTACAGGGAACCGACACAGATACGCAGTATTTTGGCCCA		2	0.004662004662004662	47	TCRBV05-01*01	TCRBV05	TCRBV05-01	01				TCRBD01-01*01	TCRBD01	TCRBD01-01	01				TCRBJ02-03*01	TCRBJ02	TCRBJ02-03	01				1	6	3	3	1	2	34	49	50	56	62	2	Out	VDJ
AGGCTGGAGTTGGCTGCTCCCTCCCAGACATCTGTGTACTTCTGTGCCAGCAGCTTAAATAGCAATCAGCCCCAGCATTTTGGTGAT	CASSLNSNQPQHF	1	0.002331002331002331	39	TCRBV06-06	TCRBV06	TCRBV06-06				01,04	TCRBD02-01	TCRBD02	TCRBD02-01				01,02	TCRBJ01-05*01	TCRBJ01	TCRBJ01-05	01				6	4	4	10	0	0	42	-1	53	55	59	1	In	VDJ
GCCCATCCTGAAGACAGCAGCTTCTACATCTGCAGTGCTAGAGATAGTTACCGAGGCCCGGACTCCTACGAGCAGTACTTCGGGCCG	CSARDSYRGPDSYEQYF	1	0.002331002331002331	51	TCRBV20	TCRBV20				TCRBV20-01,TCRBV20-or09_02		TCRBD02-01*02	TCRBD02	TCRBD02-01	02				TCRBJ02-07*01	TCRBJ02	TCRBJ02-07	01				0	6	11	1	8	0	30	44	52	56	62	1	In	VDJ
CCTCCTCCCAGACATCTGTATATTTCTGCGCCAGCAGTGAAAACAGTCTAGTCGAAGGGGCCGAACTACGAGCAGTACTTCGGGCCG		1	0.002331002331002331	55	TCRBV10-01	TCRBV10	TCRBV10-01				01,03	TCRBD01-01*01	TCRBD01	TCRBD01-01	01				TCRBJ02-07*01	TCRBJ02	TCRBJ02-07	01				3	5	5	2	15	3	26	40	55	60	65	1	Out	VDJ
GCTGCTCCCTCCCAGACATCTGTGTACTTCTGTGCCAGCAGTCCTTCACTACTAGCGGGGCACCAAGAGACCCAGTACTTCGGGCCA	CASSPSLLAGHQETQYF	1	0.002331002331002331	51	TCRBV06-06*04	TCRBV06	TCRBV06-06	04				TCRBD02-01*01	TCRBD02	TCRBD02-01	01				TCRBJ02-05*01	TCRBJ02	TCRBJ02-05	01				4	1	3	3	7	0	30	43	50	60	61	1	In	VDJ
CAGCGCACAGAGCAGGGGGACTCGGCCATGTATCTCTGTGCCAGCAGCTTAGGGACAGGGGCAAACACTGAAGCTTTCTTTGGACAA	CASSLGTGANTEAFF	1	0.002331002331002331	45	TCRBV07-09*01	TCRBV07	TCRBV07-09	01				TCRBD01-01*01	TCRBD01	TCRBD01-01	01				TCRBJ01-01*01	TCRBJ01	TCRBJ01-01	01				1	2	1	2	0	2	36	-1	52	61	63	1	In	VDJ
ATCAATTCCCTGGAGCTTGGTGACTCTGCTGTGTATTTCTGTGCCAGCAGCCAAGGTTGGAACGGCTATGGCTACACCCTCGGTTCG	CASSQGWNGYGYTL	1	0.002331002331002331	42	TCRBV03-01/03-02*01	TCRBV03	TCRBV03-01/03-02	01								TCRBD01,TCRBD02	TCRBD01-01,TCRBD02-01		TCRBJ01-02*01	TCRBJ01	TCRBJ01-02	01				1	18	1	8	3	18	39	55	58	61	79	1	In	VDJ
AAGATCCAGCGCACAGAGCAGGAGGACTCGGCCGTGTATCTCTGTGCCAGCAGCCGAGGCCACACCGGGGAGCTGTTTTTTGGAGAA	CASSRGHTGELFF	1	0.002331002331002331	39	TCRBV07-08*03	TCRBV07	TCRBV07-08	03								TCRBD01,TCRBD02	TCRBD01-01,TCRBD02-01		TCRBJ02-02*01	TCRBJ02	TCRBJ02-02	01				1	1	10	0	0	3	42	-1	58	60	61	1	In	VDJ
GCGTCTGCTGTACCCTCTCAGACATCTGTGTACTTCTGTGCCAGCAGTGACGTCGAGCAGGGCACGGGGGGCTACACCTTCGGTTCG	CASSDVEQGTGGYTF	1	0.002331002331002331	45	TCRBV06-04*01	TCRBV06	TCRBV06-04	01								TCRBD01,TCRBD02	TCRBD01-01,TCRBD02-01		TCRBJ01-02*01	TCRBJ01	TCRBJ01-02	01				2	7	4	3	6	8	36	51	57	62	69	1	In	VDJ
CTGAATGTGAACGCCTTGGAGCTGGACGACTCGGCCCTGTATCTCTGTGCCAGCAGCTGGGGGGTTTATGAGCAGTTCTTCGGGCCA	CASSWGVYEQFF	1	0.002331002331002331	36	TCRBV05-04*01	TCRBV05	TCRBV05-04	01				TCRBD02-01*01	TCRBD02	TCRBD02-01	01				TCRBJ02-01*01	TCRBJ02	TCRBJ02-01	01				3	3	9	1	0	8	45	-1	58	64	67	1	In	VDJ
CTAGAGTCTGCCATCCCCAACCAGACAGCTCTTTACTTCTGTGCCACCAGTACTAGCGGATCCACAGATACGCAGTATTTTGGCCCA	CATSTSGSTDTQYF	1	0.002331002331002331	42	TCRBV24-01*01	TCRBV24	TCRBV24-01	01				TCRBD02-01	TCRBD02	TCRBD02-01				01,02	TCRBJ02-03*01	TCRBJ02	TCRBJ02-03	01				6	3	3	5	0	2	39	-1	51	59	62	1	In	VDJ
CCAGCCCTCAGAACCCAGGGACTCAGCTGTGTATTTCTGTGCCAGCAGATGTAGCGGGGGGGCCGGTACGAGCAGTACTTCGGGCCG		1	0.002331002331002331	44	TCRBV12	TCRBV12				TCRBV12-03/12-04,TCRBV12-04		TCRBD02-01*01	TCRBD02	TCRBD02-01	01				TCRBJ02-07*01	TCRBJ02	TCRBJ02-07	01				6	4	5	0	3	4	37	48	51	62	66	1	Out	VDJ
CGCCTTGTTGCTGGGGGACTCGGCCCTCTATCTCTGTGCCAGCGGTCTTAATCACAAAATCGGGCCAACGTCCTGACTTTCGGGGCC		1	0.002331002331002331	47	TCRBV05-06*01	TCRBV05	TCRBV05-06	01				TCRBD01-01*01	TCRBD01	TCRBD01-01	01				TCRBJ02-06*01	TCRBJ02	TCRBJ02-06	01				7	5	3	6	10	5	34	43	53	56	61	1	Out	VDJ
AGCAGGGGGACTCGGCCATGTATCTCTGTGCCAGCAGCCTCCTCCGGGTAGCCGGGACTAGCCAAAAACATTCAGTACTTCGGCGCC		1	0.002331002331002331	55	TCRBV07-09*01	TCRBV07	TCRBV07-09	01				TCRBD02-01	TCRBD02	TCRBD02-01				01,02	TCRBJ02-04*01	TCRBJ02	TCRBJ02-04	01				5	0	0	10	15	0	26	38	53	-1	59	1	Out	VDJ
CTGGAGCTTGGTGACTCTGCTGTGTATTTCTGTGCCAGCAGCCAACGACTAGCGGGGATTCACACCGGGGAGCTGTTTTTTGGAGAA	CASSQRLAGIHTGELFF	1	0.002331002331002331	51	TCRBV03-01/03-02*01	TCRBV03	TCRBV03-01/03-02	01				TCRBD02-01*01	TCRBD02	TCRBD02-01	01				TCRBJ02-02*01	TCRBJ02	TCRBJ02-02	01				2	4	2	3	1	3	30	45	46	57	61	1	In	VDJ
AAGATCCAGCCTGCAGAGCTTGAGGACTCGGCCGTGTATCTCTGTGCCAGCAGCTTATTCGGGAACACTGAAGCTTTCTTTGGACAA	CASSLFGNTEAFF	1	0.002331002331002331	39	TCRBV11	TCRBV11				TCRBV11-02,TCRBV11-03		TCRBD02-01	TCRBD02	TCRBD02-01				01,02	TCRBJ01-01*01	TCRBJ01	TCRBJ01-01	01				2	0	8	5	2	1	42	57	59	-1	62	1	In	VDJ
ACGATCCAGCGCACAGAGCAGGGGGACTCGGCCATGTATCTCTGTGCCAGCATATCGGACGCGCTTAAGGAGCAGTTCTTCGGGCCA	CASISDALKEQFF	1	0.002331002331002331	39	TCRBV07-09	TCRBV07	TCRBV07-09				01,05,06					TCRBD01,TCRBD02	TCRBD01-01,TCRBD02-01		TCRBJ02-01*01	TCRBJ02	TCRBJ02-01	01				7	9	1	7	4	10	42	52	56	60	69	1	In	VDJ
CAGCGCACAGAGCAGGGGGACTCGGCCATGTATCTCTGTGCCAGCAGCTCCGGACTAGCGGGAGTGGATACGCAGTATTTTGGCCCA	CASSSGLAGVDTQYF	1	0.002331002331002331	45	TCRBV07-09*01	TCRBV07	TCRBV07-09	01				TCRBD02-01*02	TCRBD02	TCRBD02-01	02				TCRBJ02-03*01	TCRBJ02	TCRBJ02-03	01				4	2	1	2	2	6	36	49	51	64	66	1	In	VDJ
CAGGAGGACTCCGCCGTGTATCTCTGTGCCAGCAGCCCCCGGAAGGGACTAGCGGTCTCTAGCACAGATACGCAGTATTTTGGCCCA	CASSPRKGLAVSSTDTQYF	1	0.002331002331002331	57	TCRBV07-08*03	TCRBV07	TCRBV07-08	03				TCRBD02-01	TCRBD02	TCRBD02-01				01,02	TCRBJ02-03*01	TCRBJ02	TCRBJ02-03	01				4	5	0	5	7	0	24	37	44	55	60	1	In	VDJ
ACAGCTCTTTACTTCTGTGCCACCAGTGATCCGACAGGGGGAGAGACCGGGACTAGCGCTCACACAGATACGCAGTATTTTGGCCCA	CATSDPTGGETGTSAHTDTQYF	1	0.002331002331002331	66	TCRBV24-01*01	TCRBV24	TCRBV24-01	01				TCRBD02-01	TCRBD02	TCRBD02-01				01,02	TCRBJ02-03*01	TCRBJ02	TCRBJ02-03	01				3	4	0	6	7	2	15	41	48	58	62	1	In	VDDJ
CACAGAGCAGGGGGACTCGGCCATGTATCTCTGTGCCAGCAGCCTTTTTAGATACCATGGAAAGACTGTGGCTACACCTTCGGTTCG		1	0.002331002331002331	50	TCRBV07-09*01	TCRBV07	TCRBV07-09	01				TCRBD02-01	TCRBD02	TCRBD02-01				01,02	TCRBJ01-02*01	TCRBJ01	TCRBJ01-02	01				5	1	2	10	20	7	31	43	63	67	68	1	Out	VDJ
TCGGCCCAAAAGAACCCGACAGCTTTCTATCTCTGTGCCAGTACCACGACTCACGGTGCCGGCACAGATACGCAGTATTTTGGCCCA	CASTTTHGAGTDTQYF	1	0.002331002331002331	48	TCRBV19-01*01	TCRBV19	TCRBV19-01	01				TCRBD02-01	TCRBD02	TCRBD02-01				01,02	TCRBJ02-03*01	TCRBJ02	TCRBJ02-03	01				7	10	2	10	4	1	33	43	47	51	61	1	In	VDJ
GTGAGCAACATGAGCCCTGAAGACAGCAGCATATATCTCTGCAGCGTTGGAGCGGGAGGCCCCAAAAACATTCAGTACTTCGGCGCC	CSVGAGGPKNIQYF	1	0.002331002331002331	42	TCRBV29-01	TCRBV29	TCRBV29-01				01,02	TCRBD02-01*02	TCRBD02	TCRBD02-01	02				TCRBJ02-04*01	TCRBJ02	TCRBJ02-04	01				4	2	6	1	1	2	39	49	50	59	61	1	In	VDJ
CTGTGACATCGGCCCAAAAGAACCCGACAGCTTTCTATCTCTGTGCCAGTAGTGCCCCGGGGGGGGTCTGGCTACACCTTCGGTTCG		1	0.002331002331002331	40	TCRBV19-01*01	TCRBV19	TCRBV19-01	01				TCRBD02-01*01	TCRBD02	TCRBD02-01	01				TCRBJ01-02*01	TCRBJ01	TCRBJ01-02	01				5	3	8	0	4	7	41	53	57	65	68	1	Out	VDJ
GGAGCTTGGTGACTCTGCTGTGTATTTCTGTGCCAGCAGCCCAGGGAGCCCATTTCATACATCTATTCACCCCTCCACTTTGGGAAC		2	0.004662004662004662	53	TCRBV03-01/03-02*01	TCRBV03	TCRBV03-01/03-02	01								TCRBD01,TCRBD02	TCRBD01-01,TCRBD02-01		TCRBJ01-06*02	TCRBJ01	TCRBJ01-06	02				4	18	4	3	0	8	28	-1	41	46	64	2	Out	VDJ
CAGCTGCTCCCTCCCAGACATCTGTATACTTCTGTGCCAGCAGTATGTTCAAGCCTTACGGAAAGACCTATGTACACCTTCGGTTCG		1	0.002331002331002331	49	TCRBV06-09*01	TCRBV06	TCRBV06-09	01								TCRBD01,TCRBD02	TCRBD01-01,TCRBD02-01		TCRBJ01-02*01	TCRBJ01	TCRBJ01-02	01				5	10	1	8	15	11	32	44	59	62	72	1	Out	VDJ
CCCTGGAGCTTGGTGACTCTGCTGTGTATTTCTGTGCCAGCAGCCAAGATTCGGCAGCACTCTGGAAACACCATATATTTTGGAGAG		1	0.002331002331002331	49	TCRBV03-01/03-02*01	TCRBV03	TCRBV03-01/03-02	01								TCRBD01,TCRBD02	TCRBD01-01,TCRBD02-01		TCRBJ01-03*01	TCRBJ01	TCRBJ01-03	01				0	2	4	5	5	0	32	49	54	57	59	1	Out	VDJ
CGCACAGAGCAGGAGGACTCGGCCGTGTATCTCTGTGCCAGCAGCTCCCCGGGACTAGCACGCCAAGAGACCCAGTACTTCGGGCCA	CASSSPGLARQETQYF	1	0.002331002331002331	48	TCRBV07-02	TCRBV07	TCRBV07-02				01,02	TCRBD02-01	TCRBD02	TCRBD02-01				01,02	TCRBJ02-05*01	TCRBJ02	TCRBJ02-05	01				4	3	0	7	4	1	33	46	50	59	62	1	In	VDJ
NTGAAGATCCAGCCCTCAGAACCCAGGGACTCAGCTGTGTACTTCTGTGCCAGCAGACCCGACAGCTCTTGTCAGTACTTCGGGCCA	CASRPDSSCQYF	1	0.002331002331002331	36	TCRBV12-03/12-04*01	TCRBV12	TCRBV12-03/12-04	01				TCRBD01-01*01	TCRBD01	TCRBD01-01	01				TCRBJ02-05*01	TCRBJ02	TCRBJ02-05	01				6	7	2	5	4	11	45	56	60	65	72	1	In	VDJ
ATCCGCTCACCAGGCCTGGGGGACGCAGCCATGTACCTGTGTGCCACCAGCAGAGATCGGAAGACCGGGGAGCTGTTTTTTGGAGAA	CATSRDRKTGELFF	1	0.002331002331002331	42	TCRBV15-01*02	TCRBV15	TCRBV15-01	02								TCRBD01,TCRBD02	TCRBD01-01,TCRBD02-01		TCRBJ02-02*01	TCRBJ02	TCRBJ02-02	01				0	2	1	8	2	5	39	56	58	61	63	1	In	VDJ
NTGAAGATCCAGCCCTCAGAACCCAGGGACTCAGCTGTGTACTTCTGTGCCAGCAGTTATAGGGACTATGGCTACACCTTCGGTTCG	CASSYRDYGYTF	1	0.002331002331002331	36	TCRBV12-03/12-04*01	TCRBV12	TCRBV12-03/12-04	01								TCRBD01,TCRBD02	TCRBD01-01,TCRBD02-01		TCRBJ01-02*01	TCRBJ01	TCRBJ01-02	01				4	0	5	3	2	3	45	58	60	-1	64	1	In	VDJ
AAGATCCAGCCCTCAGAACCCAGGGACTCAGCTGTGTACTTCTGTGCCAGCAGGCTTAGCGGGAGAGATACGCAGTATTTTGGCCCA	CASRLSGRDTQYF	1	0.002331002331002331	39	TCRBV12-03/12-04*01	TCRBV12	TCRBV12-03/12-04	01				TCRBD02-01*02	TCRBD02	TCRBD02-01	02				TCRBJ02-03*01	TCRBJ02	TCRBJ02-03	01				6	0	5	2	3	5	42	53	56	-1	65	1	In	VDJ
ATCAATTCCCTGGAGCTTGGTGACTCTGCTGTGTATTTCTGTGCCAGCAGCCCCGACAGAGCTAATGAAAAACTGTTTTTTGGCAGT	CASSPDRANEKLFF	1	0.002331002331002331	42	TCRBV03-01/03-02*01	TCRBV03	TCRBV03-01/03-02	01				TCRBD01-01*01	TCRBD01	TCRBD01-01	01				TCRBJ01-04*01	TCRBJ01	TCRBJ01-04	01				4	2	2	5	2	3	39	52	54	59	61	1	In	VDJ
TCAGCTACCAGCTCCCAGACATCTGTGTACTTCTGTGCCATCAGTGAGCTGGTCCCTGAAACAGGGAACGGCTACACCTTCGGTTCG	CAISELVPETGNGYTF	1	0.002331002331002331	48	TCRBV10-03*01	TCRBV10	TCRBV10-03	01				TCRBD01-01*01	TCRBD01	TCRBD01-01	01				TCRBJ01-02*01	TCRBJ01	TCRBJ01-02	01				2	3	3	3	12	8	33	48	60	66	69	1	In	VDJ
CCTGGAGTCGCCCAGCCCCAACCAGACCTCTCTGTACTTCTGTGCCAGCAGTTTGGCGGTCGTCTCTATGGCTACACCTTCGGTTCG		1	0.002331002331002331	41	TCRBV27-01*01	TCRBV27	TCRBV27-01	01				TCRBD02-01	TCRBD02	TCRBD02-01				01,02	TCRBJ01-02*01	TCRBJ01	TCRBJ01-02	01				3	6	7	5	1	4	40	54	55	59	65	1	Out	VDJ
GTGAACGCCTTGTTGCTGGGGGACTCGGCCCTCTATCTCTGTGCCAGCAGGTCCGGGACAGATTTTTACGAGCAGTACTTCGGGCCG	CASRSGTDFYEQYF	1	0.002331002331002331	42	TCRBV05-06*01	TCRBV05	TCRBV05-06	01				TCRBD01-01*01	TCRBD01	TCRBD01-01	01				TCRBJ02-07*01	TCRBJ02	TCRBJ02-07	01				5	5	0	5	4	4	39	50	54	61	66	1	In	VDJ
AACGCCTTGGAGCTGGACGACTCGGCCCTGTATCTCTGTGCCAGCAGCTTGGCCGGTCAGGGCGGTGGTGGCTACACCTTCGGTTCG	CASSLAGQGGGGYTF	1	0.002331002331002331	45	TCRBV05-04*01	TCRBV05	TCRBV05-04	01				TCRBD01-01*01	TCRBD01	TCRBD01-01	01				TCRBJ01-02*01	TCRBJ01	TCRBJ01-02	01				0	6	4	3	5	7	36	52	57	62	68	1	In	VDJ
CTGAAGATCCAGCGCACAGAGCAGGGGGACTCGGCCATGTATCTCTGTGCCAGCAGCTTAGAAACACCTGAAGCTTTCTTTGGACAA	CASSLETPEAFF	1	0.002331002331002331	36	TCRBV07-09*01	TCRBV07	TCRBV07-09	01				TCRBD01-01*01	TCRBD01	TCRBD01-01	01				TCRBJ01-01*01	TCRBJ01	TCRBJ01-01	01				1	1	3	6	2	6	45	61	63	66	67	1	In	VDJ
ACCTTGGAGCTGGGGGACTCGGCCCTTTATCTTTGCGCCAGCAGCTTGGGACAGATCAGCTCCTACAATGAGCAGTTCTTCGGGCCA	CASSLGQISSYNEQFF	1	0.002331002331002331	48	TCRBV05-01*01	TCRBV05	TCRBV05-01	01				TCRBD01-01*01	TCRBD01	TCRBD01-01	01				TCRBJ02-01*01	TCRBJ02	TCRBJ02-01	01				0	5	2	5	0	0	33	-1	49	54	59	1	In	VDJ
TCCAGCCCTCAGAACCCAGGGACTCAGCTGTGTATTTTTGTGCTAGTGGTTTGACCCCCCTCCACCGGGGAGCTGTTTTTTGGAGAA		1	0.002331002331002331	43	TCRBV12-05*01	TCRBV12	TCRBV12-05	01								TCRBD01,TCRBD02	TCRBD01-01,TCRBD02-01		TCRBJ02-02*01	TCRBJ02	TCRBJ02-02	01				2	7	3	7	0	4	38	-1	53	55	62	1	Out	VDJ
NNNNNNNTGTCGGCTGCTCCCTCCCAGACATCTGTGTACTTCTGTGCCAGCAGTTACGGGGGGAACTATGGCTACACCTTCGGTTCG	CASSYGGNYGYTF	1	0.002331002331002331	39	TCRBV06-05*01	TCRBV06	TCRBV06-05	01				TCRBD02-01*01	TCRBD02	TCRBD02-01	01				TCRBJ01-02*01	TCRBJ01	TCRBJ01-02	01				2	0	9	1	0	2	42	-1	57	-1	63	1	In	VDJ
GTGACCAGTGCCCATCCTGAAGACAGCAGCTTCTACATCTGCAGTGCCAGTTTTCAGGAGACCACAGATACGCAGTATTTTGGCCCA	CSASFQETTDTQYF	1	0.002331002331002331	42	TCRBV20-01*04	TCRBV20	TCRBV20-01	04								TCRBD01,TCRBD02	TCRBD01-01,TCRBD02-01		TCRBJ02-03*01	TCRBJ02	TCRBJ02-03	01				2	4	4	4	3	2	39	51	54	58	62	1	In	VDJ
CTGGAGTCCGCCAGCACCAACCAGACATCTATGTACCTCTGTGCCAGCAGTTTGTAACAGCCGAACACTGAAGCTTTCTTTGGACAA	CASSL*QPNTEAFF	1	0.002331002331002331	42	TCRBV28-01*01	TCRBV28	TCRBV28-01	01				TCRBD01-01*01	TCRBD01	TCRBD01-01	01				TCRBJ01-01*01	TCRBJ01	TCRBJ01-01	01				3	2	3	5	3	1	39	53	56	60	62	1	Stop	VDJ
ACAGTGACCAGTGCCCATCCTGAAGACAGCAGCTTCTACATCTGCAGTGTCACGACGGTTAACGGGGAGACCCAGTACTTCGGGCCA	CSVTTVNGETQYF	1	0.002331002331002331	39	TCRBV20	TCRBV20				TCRBV20-01,TCRBV20-or09_02		TCRBD02-01	TCRBD02	TCRBD02-01				01,02	TCRBJ02-05*01	TCRBJ02	TCRBJ02-05	01				7	0	8	4	13	5	42	49	62	-1	66	1	In	VDJ
ATTCTGGAGTCCGCCAGCACCAACCAGACATCTATGTACCTCTGTGCCACCCGGGTGGAGGCTAACTATGGCTACACCTTCGGTTCG	CATRVEANYGYTF	1	0.002331002331002331	39	TCRBV28-01*01	TCRBV28	TCRBV28-01	01				TCRBD02-01*02	TCRBD02	TCRBD02-01	02				TCRBJ01-02*01	TCRBJ01	TCRBJ01-02	01				10	0	10	1	7	0	42	49	56	-1	61	1	In	VDJ
TCCCTGGAGCTTGGTGACTCTGCTGTGTATTTCTGTGCCAGCAGCCAAGATTTGGCCCATACTAATGAAAAACTGTTTTTTGGCAGT	CASSQDLAHTNEKLFF	1	0.002331002331002331	48	TCRBV03-01/03-02*01	TCRBV03	TCRBV03-01/03-02	01				TCRBD01-01*01	TCRBD01	TCRBD01-01	01				TCRBJ01-04*01	TCRBJ01	TCRBJ01-04	01				0	4	9	0	3	2	33	50	53	56	60	1	In	VDJ
ATCCAGCCCTCAGAACCCAGGGACTCAGCTGTGTACTTCTGTGCCAGCACCCCCCTCAGGGACACCGGGGAGCTGTTTTTTGGAGAA	CASTPLRDTGELFF	1	0.002331002331002331	42	TCRBV12	TCRBV12				TCRBV12-03/12-04,TCRBV12-04		TCRBD01-01*01	TCRBD01	TCRBD01-01	01				TCRBJ02-02*01	TCRBJ02	TCRBJ02-02	01				7	0	4	3	7	3	39	49	56	-1	61	1	In	VDJ
CTGGAGCTGGGGGACTCAGCTTTGTATTTCTGTGCCAGCAGCGTGGTTCCAGTTGAGGGGAACACCGGGGAGCTGTTTTTTGGAGAA	CASSVVPVEGNTGELFF	1	0.002331002331002331	51	TCRBV09-01*01	TCRBV09	TCRBV09-01	01				TCRBD02-01*02	TCRBD02	TCRBD02-01	02				TCRBJ02-02*01	TCRBJ02	TCRBJ02-02	01				2	0	11	0	10	1	30	44	54	-1	59	1	In	VDJ
GTGACATCGGCCCAAAAGAACCCGACAGCTTTCTATCTCTGTGCCAGTAATCCTAGCGGATCAACCTACGAGCAGTACTTCGGGCCG	CASNPSGSTYEQYF	1	0.002331002331002331	42	TCRBV19-01*01	TCRBV19	TCRBV19-01	01				TCRBD02-01	TCRBD02	TCRBD02-01				01,02	TCRBJ02-07*01	TCRBJ02	TCRBJ02-07	01				7	5	4	5	3	2	39	49	52	59	64	1	In	VDJ
CAGCGCACAGAGCAGGGGGACTCGGCCATGTATCTCTGTGCCAGCAGCCCCCGTTTTGTACTTAACACTGAAGCTTTCTTTGGACAA	CASSPRFVLNTEAFF	1	0.002331002331002331	45	TCRBV07-09*01	TCRBV07	TCRBV07-09	01				TCRBD02-01	TCRBD02	TCRBD02-01				01,02	TCRBJ01-01*01	TCRBJ01	TCRBJ01-01	01				5	1	3	10	11	2	36	48	59	62	63	1	In	VDJ
NNNNTGTCGGCTGCTCCCTCCCAGACATCTGTGTACTTCTGTGCCAGCAGTTTAGACAGCCCTAATCAGCCCCAGCATTTTGGTGAT	CASSLDSPNQPQHF	1	0.002331002331002331	42	TCRBV06-05*01	TCRBV06	TCRBV06-05	01				TCRBD01-01*01	TCRBD01	TCRBD01-01	01				TCRBJ01-05*01	TCRBJ01	TCRBJ01-05	01				4	4	2	5	2	4	39	52	54	59	63	1	In	VDJ
CGCACAGAGCAACGGGACTCGGCCATGTATCGCTGTGCCAGCAGCACACGGAATGAATGAAAGACCTATGGCTACACCTTCGGTTCG	CASSTRNE*KTYGYTF	1	0.002331002331002331	48	TCRBV07-06*01	TCRBV07	TCRBV07-06	01								TCRBD01,TCRBD02	TCRBD01-01,TCRBD02-01		TCRBJ01-02*01	TCRBJ01	TCRBJ01-02	01				5	13	1	8	4	4	33	45	49	52	65	1	Stop	VDJ
ATCCAGCCCTCAGAACCCAGGGACTCAGCTGTGTACTTCTGTGCCAGCAGTGGCGGACAGTACAATCAGCCCCAGCATTTTGGTGAT	CASSGGQYNQPQHF	1	0.002331002331002331	42	TCRBV12	TCRBV12				TCRBV12-03/12-04,TCRBV12-04		TCRBD01-01*01	TCRBD01	TCRBD01-01	01				TCRBJ01-05*01	TCRBJ01	TCRBJ01-05	01				5	2	1	5	3	3	39	51	54	60	62	1	In	VDJ
TCAGGGGACACAGCACTGTATTTCTGTGCCAGCCCTTTGTGGTGTAGTCGGACTAGCGGGGAGGGGAATGAGCAGTTCTTCGGGCCA	CASPLWCSRTSGEGNEQFF	1	0.002331002331002331	57	TCRBV21-01*01	TCRBV21	TCRBV21-01	01				TCRBD02-01*01	TCRBD02	TCRBD02-01	01				TCRBJ02-01*01	TCRBJ02	TCRBJ02-01	01				8	5	1	3	16	7	24	33	49	61	66	1	In	VDJ
CAGCGCACAGAGCAGGAGGACTCCGCCGTGTATCTCTGTGCCAGCAGCTTAGTAGGGACTAGCGGGGCTAAGCAGTTCTTCGGGCCA	CASSLVGTSGAKQFF	1	0.002331002331002331	45	TCRBV07-08*01	TCRBV07	TCRBV07-08	01				TCRBD02-01*01	TCRBD02	TCRBD02-01	01				TCRBJ02-01*01	TCRBJ02	TCRBJ02-01	01				1	3	0	3	2	11	36	52	54	67	70	1	In	VDJ
CAGGAGGACTCGGCCGTGTATCTCTGTGCCAGCAGCCCTATGGGCCTCCGACTAGCAGAGATTCTGGATACGCAGTATTTTGGCCCA	CASSPMGLRLAEILDTQYF	1	0.002331002331002331	57	TCRBV07-02	TCRBV07	TCRBV07-02				01,02	TCRBD02-01	TCRBD02	TCRBD02-01				01,02	TCRBJ02-03*01	TCRBJ02	TCRBJ02-03	01				5	10	2	7	13	6	24	36	49	56	66	1	In	VDJ
CGCACAGAGCAGGGGGACTCGGCCATGTATCTCTGTGCCAGCAGCCTTATAGCGGGAGCAGGGTCAGATACGCAGTATTTTGGCCCA	CASSLIAGAGSDTQYF	1	0.002331002331002331	48	TCRBV07-09*01	TCRBV07	TCRBV07-09	01				TCRBD02-01*02	TCRBD02	TCRBD02-01	02				TCRBJ02-03*01	TCRBJ02	TCRBJ02-03	01				5	6	5	2	4	4	33	45	49	58	64	1	In	VDJ
CTGAATGTGAACGCCTTGGAGCTGGACGACTCGGCCCTGTATCTCTGTGCCAGCAGCTATGGGACCTCCCCTGGGACCTTTGGCAGT	CASSYGTSPGTF	1	0.002331002331002331	36	TCRBV05-04*01	TCRBV05	TCRBV05-04	01								TCRBD01,TCRBD02	TCRBD01-01,TCRBD02-01		TCRBJ01-04*01	TCRBJ01	TCRBJ01-04	01				3	13	0	7	2	20	45	58	60	65	78	1	In	VDJ
TCTGACTGTGAGCAACATGAGCCCTGAAGACAGCAGCATATATCTCTGCAGCGCCGGGACGGAGCCTACGAGCAGTACTTCGGGCCG		1	0.002331002331002331	35	TCRBV29-01*03	TCRBV29	TCRBV29-01	03								TCRBD01,TCRBD02	TCRBD01-01,TCRBD02-01		TCRBJ02-07*01	TCRBJ02	TCRBJ02-07	01				6	4	0	7	1	2	46	54	55	60	64	1	Out	VDJ
CTCACTCTGGAGTCAGCTGCCTCCTCCCAGACATCTGTATATTTCTGCGCCAGGGGGGGGCTAGGTTGTGAGCAGTTCTTCGGGCCA	CARGGLGCEQFF	1	0.002331002331002331	36	TCRBV10-01*01	TCRBV10	TCRBV10-01	01				TCRBD02-01*01	TCRBD02	TCRBD02-01	01				TCRBJ02-01*01	TCRBJ02	TCRBJ02-01	01				9	8	9	0	0	9	45	-1	53	60	68	1	In	VDJ
NTGTCGGCTGCTCCCTCCCAGACATCTGTGTACTTCTATGCCAGCAGTGAAGGGACAGGGGCGTACAATGAGCAGTTCTTCGGGCCA	YASSEGTGAYNEQFF	1	0.002331002331002331	45	TCRBV06-01*01	TCRBV06	TCRBV06-01	01				TCRBD01-01*01	TCRBD01	TCRBD01-01	01				TCRBJ02-01*01	TCRBJ02	TCRBJ02-01	01				1	2	1	2	0	4	36	-1	52	61	63	1	In	VDJ
CAGCGCACAGAGCAGGGGGACTCGGCCATGTATCTCTGTGCCAGCAGCTACTCGGGACAGGGAAACCAGCCCCAGCATTTTGGTGAT	CASSYSGQGNQPQHF	1	0.002331002331002331	45	TCRBV07-09*01	TCRBV07	TCRBV07-09	01				TCRBD01-01*01	TCRBD01	TCRBD01-01	01				TCRBJ01-05*01	TCRBJ01	TCRBJ01-05	01				4	4	0	3	4	7	36	49	53	62	66	1	In	VDJ
NTGTCGGCTGCTCCCTCCCAGACATCTGTGTACTTCTGTGCCAGCAGTGAAGGACAGCTTAGCACAGATACGCAGTATTTTGGCCCA	CASSEGQLSTDTQYF	1	0.002331002331002331	45	TCRBV06-01*01	TCRBV06	TCRBV06-01	01				TCRBD01-01*01	TCRBD01	TCRBD01-01	01				TCRBJ02-03*01	TCRBJ02	TCRBJ02-03	01				1	3	2	5	0	0	36	-1	52	57	60	1	In	VDJ
TCGGCTGCTCCCTCCCAGACATCTGTGTACTTCTGTGCCAGCAGTCACTTCCGGGACGGAATAAATCAGCCCCAGCATTTTGGTGAT	CASSHFRDGINQPQHF	1	0.002331002331002331	48	TCRBV06-05*01	TCRBV06	TCRBV06-05	01								TCRBD01,TCRBD02	TCRBD01-01,TCRBD02-01		TCRBJ01-05*01	TCRBJ01	TCRBJ01-05	01				1	6	0	7	3	4	33	49	52	57	63	1	In	VDJ
AATGTGAGCACCTTGGAGCTGGGGGACTCGGCCCTTTATCTTTGCGCCAGCACCGCATCCTGGGATTCACCCCTCCACTTTGGGAAT	CASTASWDSPLHF	1	0.002331002331002331	39	TCRBV05-01*01	TCRBV05	TCRBV05-01	01								TCRBD01,TCRBD02	TCRBD01-01,TCRBD02-01		TCRBJ01-06*01	TCRBJ01	TCRBJ01-06	01				6	0	0	9	9	8	42	52	61	-1	64	1	In	VDJ
CTGACAGTGACCAGTGCCCATCCTGAAGACAGCAGCTTCTACATCTGCAGTGCAGAAGGGCCCTCCTACGAGCAGTACTTCGGGCCG	CSAEGPSYEQYF	1	0.002331002331002331	36	TCRBV20	TCRBV20				TCRBV20-01,TCRBV20-or09_02						TCRBD01,TCRBD02	TCRBD01-01,TCRBD02-01		TCRBJ02-07*01	TCRBJ02	TCRBJ02-07	01				6	2	5	3	3	0	45	53	56	60	62	1	In	VDJ
GGAGTCCGCTACCAGCTCCCAGACATCTGTGTACTTCTGTGCCATCCGTGACGGACTTCTGGGGCCAACGTCCTGACTTTCGGGGCC		1	0.002331002331002331	44	TCRBV10-03*01	TCRBV10	TCRBV10-03	01				TCRBD02-01	TCRBD02	TCRBD02-01				01,02	TCRBJ02-06*01	TCRBJ02	TCRBJ02-06	01				3	0	1	10	1	1	37	51	52	-1	57	1	Out	VDJ
CTGGAGTCGCCCAGCCCCAACCAGACCTCTCTGTACTTCTGTGCCAGCAGCCCGACAGGGAATTCATACATTCAGTACTTCGGCGCC	CASSPTGNSYIQYF	1	0.002331002331002331	42	TCRBV27-01*01	TCRBV27	TCRBV27-01	01				TCRBD01-01*01	TCRBD01	TCRBD01-01	01				TCRBJ02-04*01	TCRBJ02	TCRBJ02-04	01				6	7	2	3	3	8	39	50	53	60	67	1	In	VDJ
AAGATCCGGTCCACAAAGCTGGAGGACTCAGCCATGTACTTCTGTGCCAGCAGTGAGCGGACTGGAAACACCATATATTTTGGAGAG	CASSERTGNTIYF	1	0.002331002331002331	39	TCRBV02-01	TCRBV02	TCRBV02-01				01,03	TCRBD02-01	TCRBD02	TCRBD02-01				01,02	TCRBJ01-03*01	TCRBJ01	TCRBJ01-03	01				3	1	7	5	0	2	42	-1	56	60	61	1	In	VDJ
AGTGCCCATCCTGAAGACAGCAGCTTCTACATCTGCAGTGCTAGGGAAACACAGGGGTGGGTTTACAATGAGCAGTTCTTCGGGCCA	CSARETQGWVYNEQFF	1	0.002331002331002331	48	TCRBV20	TCRBV20				TCRBV20-01,TCRBV20-or09_02		TCRBD01-01*01	TCRBD01	TCRBD01-01	01				TCRBJ02-01*01	TCRBJ02	TCRBJ02-01	01				3	6	3	2	6	4	33	44	50	57	63	1	In	VDJ
TTGTTGCTGGGGGACTCGGCCCTCTATCTCTGTGCCAGCAGCTTGGCGGGCTTCAGTGCTAGCACAGATACGCAGTATTTTGGCCCA	CASSLAGFSASTDTQYF	1	0.002331002331002331	51	TCRBV05-06*01	TCRBV05	TCRBV05-06	01								TCRBD01,TCRBD02	TCRBD01-01,TCRBD02-01		TCRBJ02-03*01	TCRBJ02	TCRBJ02-03	01				0	9	8	0	1	0	30	46	47	51	60	1	In	VDJ
AAGACTCAGCTGCGTATCTCTGCACCAGCAGCGGCCCTAATAAGCAGTCGTGGCAGGGAGTACACCGGGGAGCTGTTTTTTGGAGAA		1	0.002331002331002331	61	TCRBV01-01*01	TCRBV01	TCRBV01-01	01								TCRBD01,TCRBD02	TCRBD01-01,TCRBD02-01		TCRBJ02-02*01	TCRBJ02	TCRBJ02-02	01				5	3	4	3	21	3	20	32	53	58	61	1	Out	VDJ
ACAGTGACCAGTGCCCATCCTGAAGACAGCAGCTTCTACATCTGCAGTGCTAGGACAGATAGCAATCAGCCCCAGCATTTTGGTGAT	CSARTDSNQPQHF	1	0.002331002331002331	39	TCRBV20	TCRBV20				TCRBV20-01,TCRBV20-or09_02		TCRBD01-01*01	TCRBD01	TCRBD01-01	01				TCRBJ01-05*01	TCRBJ01	TCRBJ01-05	01				3	1	2	5	0	0	42	-1	53	58	59	1	In	VDJ
NTGTCGGCTGCTCCCTCCCAGACATCTGTGTACTTCTGTGCCAGCAGTTGGGGACAGGGGGCTGATTCACCCCTCCACTTTGGGAAT	CASSWGQGADSPLHF	1	0.002331002331002331	45	TCRBV06-05*01	TCRBV06	TCRBV06-05	01				TCRBD01-01*01	TCRBD01	TCRBD01-01	01				TCRBJ01-06*01	TCRBJ01	TCRBJ01-06	01				4	2	0	0	1	8	36	49	50	62	64	1	In	VDJ
GAGTCCGCCAGCACCAACCAGACATCTATGTACCTCTGTGCCAGCAGATCTTCCGGGACGCCCGGTAGCGAGCAGTACTTCGGGCCG	CASRSSGTPGSEQYF	1	0.002331002331002331	45	TCRBV28-01*01	TCRBV28	TCRBV28-01	01								TCRBD01,TCRBD02	TCRBD01-01,TCRBD02-01		TCRBJ02-07*01	TCRBJ02	TCRBJ02-07	01				6	9	0	7	7	6	36	47	54	59	68	1	In	VDJ
ATCCAGCGCACAGAGCAGGGGGACTCGGCCATGTATCTCTGTGCCAGCAGCCAGGGGGCAACGAGCGCTGAAGCTTTCTTTGGACAA	CASSQGATSAEAFF	1	0.002331002331002331	42	TCRBV07-09*01	TCRBV07	TCRBV07-09	01				TCRBD01-01*01	TCRBD01	TCRBD01-01	01				TCRBJ01-01*01	TCRBJ01	TCRBJ01-01	01				5	8	4	0	0	6	39	-1	51	59	67	1	In	VDJ
TGCAGCCAGAAGACTCAGCCCTGTATCTCTGCGCCAGCAGCCAATGGGACAGGGGGCTCAATGATTACTGAAGCTTTCTTTGGACAA		1	0.002331002331002331	52	TCRBV04-01*01	TCRBV04	TCRBV04-01	01				TCRBD01-01*01	TCRBD01	TCRBD01-01	01				TCRBJ01-01*01	TCRBJ01	TCRBJ01-01	01				2	9	0	0	1	5	29	44	45	57	66	1	Out	VDJ
TGACGATCCAGCGCACAGAGCAGGAGGACTCGGCCGTGTATCTCTGTGCCAGAACCCCGGGACAGCTACGAGCAGTACTTCGGGCCG		1	0.002331002331002331	37	TCRBV07-02	TCRBV07	TCRBV07-02				01,02	TCRBD01-01*01	TCRBD01	TCRBD01-01	01				TCRBJ02-07*01	TCRBJ02	TCRBJ02-07	01				9	0	0	5	6	3	44	52	58	-1	65	1	Out	VDJ
CAGCAGGTAGTGCGAGGAGATTCGGCAGCTTATTTCTGTGCCAGCTCACCACCGGGACGAATCGCAAACATTCAGTACTTCGGCGCC	CASSPPGRIANIQYF	1	0.002331002331002331	45	TCRBV18-01*01	TCRBV18	TCRBV18-01	01								TCRBD01,TCRBD02	TCRBD01-01,TCRBD02-01		TCRBJ02-04*01	TCRBJ02	TCRBJ02-04	01				0	7	0	7	0	6	36	-1	53	58	65	1	In	VDJ
CTGGAGTCGCCCAGCCCCAACCAGACCTCTCTGTACTTCTGTGCCAGCAGTTTAAGGGGTGATGGCTACGAGCAGTACTTCGGGCCG	CASSLRGDGYEQYF	1	0.002331002331002331	42	TCRBV27-01*01	TCRBV27	TCRBV27-01	01				TCRBD01-01*01	TCRBD01	TCRBD01-01	01				TCRBJ02-07*01	TCRBJ02	TCRBJ02-07	01				2	6	5	2	0	3	39	-1	54	59	65	1	In	VDJ
TGTCGGCTGCTCCCTCCCAGACATCTGTGTACTTCTGTACCAGCAGTGAAGAAGGAGTGGGACACCGGGGAGCTGTTTTTTGGAGAA		1	0.002331002331002331	46	TCRBV06-01*01	TCRBV06	TCRBV06-01	01				TCRBD02-01*02	TCRBD02	TCRBD02-01	02				TCRBJ02-02*01	TCRBJ02	TCRBJ02-02	01				1	4	10	2	2	3	35	51	53	57	61	1	Out	VDJ
GTGAGCACCTTGGAGCTGGGGGACTCGGCCCTTTATCTTTGCGCCAGCAGCCCGGACAGCATGAACACTGAAGCTTTCTTTGGACAA	CASSPDSMNTEAFF	1	0.002331002331002331	42	TCRBV05-01*01	TCRBV05	TCRBV05-01	01				TCRBD01-01*01	TCRBD01	TCRBD01-01	01				TCRBJ01-01*01	TCRBJ01	TCRBJ01-01	01				4	2	1	5	2	0	39	51	53	59	61	1	In	VDJ
GCTTGGGGACTCGGCCGTGTATCTCTGTGCCAGCAGCTTACCTCACCTCCGACTAGCGGGGGACCCCAGGAGCAGTACTTCGGGCCG		1	0.002331002331002331	56	TCRBV11-03*01	TCRBV11	TCRBV11-03	01				TCRBD02-01*01	TCRBD02	TCRBD02-01	01				TCRBJ02-07*01	TCRBJ02	TCRBJ02-07	01				2	7	2	2	10	7	25	40	50	62	69	1	Out	VDJ
GTGAACGCCTTGGAGCTGGACGACTCGGCCCTGTATCTCTGTGCCAGCAGCTTACCGCGGGGAACCAATGAGCAGTTCTTCGGGCCA	CASSLPRGTNEQFF	1	0.002331002331002331	42	TCRBV05-04*01	TCRBV05	TCRBV05-04	01				TCRBD02-01*01	TCRBD02	TCRBD02-01	01				TCRBJ02-01*01	TCRBJ02	TCRBJ02-01	01				2	3	7	3	3	6	39	53	56	62	65	1	In	VDJ
CTGGAGCTGGGGGACTCAGCTTTGTATTTCTGTGCCAGCAGCGCAAAGGACTAGCGGCATAGCCAAGAGACCCAGTACTTCGGGCCA	CASSAKD*RHSQETQYF	1	0.002331002331002331	51	TCRBV09-01*01	TCRBV09	TCRBV09-01	01				TCRBD02-01	TCRBD02	TCRBD02-01				01,02	TCRBJ02-05*01	TCRBJ02	TCRBJ02-05	01				3	5	1	5	4	1	30	43	47	57	62	1	Stop	VDJ
AGGATCCAGCAGGTAGTGCGAGGAGATTCGGCAGCTTATTTCTGTGCCAGCTCACCTGCGTACGATCAGCCCCAGCATTTTGGTGAT	CASSPAYDQPQHF	1	0.002331002331002331	39	TCRBV18-01*01	TCRBV18	TCRBV18-01	01				TCRBD02-01	TCRBD02	TCRBD02-01				01,02	TCRBJ01-05*01	TCRBJ01	TCRBJ01-05	01				3	4	7	6	1	5	42	56	57	60	64	1	In	VDJ
CTCAGAACCCAGGGACTCAGCTGTGTACTTCTGTGCCAGCAGTTGTTGCCCCACGGCAGAAAGACCTATGGCTACACCTTCGGTTCG		1	0.002331002331002331	50	TCRBV12	TCRBV12				TCRBV12-03/12-04,TCRBV12-04						TCRBD01,TCRBD02	TCRBD01-01,TCRBD02-01		TCRBJ01-02*01	TCRBJ01	TCRBJ01-02	01				4	0	2	7	18	4	31	44	62	-1	65	1	Out	VDJ
TGAGGATCCAGCAGGTAGTGCGAGGAGATTCGGCAGCTTATTTCTGTGCCAGCTCACGCTCGGGTGGAGACCCAGTACTTCGGGCCA		1	0.002331002331002331	37	TCRBV18-01*01	TCRBV18	TCRBV18-01	01				TCRBD02-01	TCRBD02	TCRBD02-01				01,02	TCRBJ02-05*01	TCRBJ02	TCRBJ02-05	01				4	2	8	4	3	5	44	57	60	64	66	1	Out	VDJ
NNNNNNNTGTCGGCTGCTCCCTCCCAGACATCTGTGTACTTCTGTGCCAGCAGTTCCTGGGAGGGAGGTGAGCAGTTCTTCGGGCCA	CASSSWEGGEQFF	1	0.002331002331002331	39	TCRBV06-05*01	TCRBV06	TCRBV06-05	01				TCRBD02-01*02	TCRBD02	TCRBD02-01	02				TCRBJ02-01*01	TCRBJ02	TCRBJ02-01	01				4	3	9	0	3	9	42	55	58	65	68	1	In	VDJ
AAGATCCAGCGCACAGAGCAGGGGGACTCGGCCATGTATCTCTGTGCCAGCAGCTTAAGGAAAGGGCATGCCCAGTACTTCGGGCCA	CASSLRKGHAQYF	1	0.002331002331002331	39	TCRBV07-09*01	TCRBV07	TCRBV07-09	01								TCRBD01,TCRBD02	TCRBD01-01,TCRBD02-01		TCRBJ02-05*01	TCRBJ02	TCRBJ02-05	01				2	4	5	3	5	9	42	57	62	66	70	1	In	VDJ
CAGCCTGCAGAGCTTGAGGACTCGGCCGTGTATCTCTGTGCCAGCAGCTTAGGGGGGCTCAGCACAGATACGCAGTATTTTGGCCCA	CASSLGGLSTDTQYF	1	0.002331002331002331	45	TCRBV11	TCRBV11				TCRBV11-02,TCRBV11-03		TCRBD01-01*01	TCRBD01	TCRBD01-01	01				TCRBJ02-03*01	TCRBJ02	TCRBJ02-03	01				1	2	6	0	0	0	36	-1	52	58	60	1	In	VDJ
ATCCAGCGCACAGAGCAGGGGGACTCGGCCATGTATCTCTGTGCCAGCAGCCACCTCGCCGGGAAAGGAGAGCAGTACTTCGGGCCG	CASSHLAGKGEQYF	1	0.002331002331002331	42	TCRBV07-09*01	TCRBV07	TCRBV07-09	01				TCRBD02-01*02	TCRBD02	TCRBD02-01	02				TCRBJ02-07*01	TCRBJ02	TCRBJ02-07	01				5	5	8	3	8	7	39	51	59	64	69	1	In	VDJ
ACCCTGAAGATCCAGCGCACAGAGCAGGGGGACTCGGCCATGTATCTCTGTGCCAGCAGCGCTCAAGAGACCCAGTACTTCGGGCCA	CASSAQETQYF	1	0.002331002331002331	33	TCRBV07-09*01	TCRBV07	TCRBV07-09	01								TCRBD01,TCRBD02	TCRBD01-01,TCRBD02-01		TCRBJ02-05*01	TCRBJ02	TCRBJ02-05	01				5	1	10	0	0	2	48	-1	60	62	63	1	In	VDJ
CCACGGAGTCAGGGGACACAGCACTGTATTTCTGTGCCAGCAGCACCTCGATAGCTACCAATTCGCACTGAAGCTTTCTTTGGACAA		1	0.002331002331002331	49	TCRBV21-01*01	TCRBV21	TCRBV21-01	01				TCRBD02-01	TCRBD02	TCRBD02-01				01,02	TCRBJ01-01*01	TCRBJ01	TCRBJ01-01	01				4	10	5	7	6	4	32	45	51	55	65	1	Out	VDJ
AAGATCCAGCCCTCAGAACCCAGGGACTCAGCTGTGTATTTTTGTGCTAGTGGTTTGGGGACGAATCAGCCCCAGCATTTTGGTGAT	CASGLGTNQPQHF	1	0.002331002331002331	39	TCRBV12-05*01	TCRBV12	TCRBV12-05	01								TCRBD01,TCRBD02	TCRBD01-01,TCRBD02-01		TCRBJ01-05*01	TCRBJ01	TCRBJ01-05	01				1	1	1	7	0	4	42	-1	58	62	63	1	In	VDJ
CACCAGCACCAGCCAGACCTATCTGTACCACTGTGGCAACGTGACGAGGATAACACAAAGTCGGCCAACGTCCTGACTTTCGGGGCC		1	0.002331002331002331	50	TCRBV08-02*01	TCRBV08	TCRBV08-02	01				TCRBD02-01*02	TCRBD02	TCRBD02-01	02				TCRBJ02-06*01	TCRBJ02	TCRBJ02-06	01				7	13	11	1	7	6	31	38	45	49	62	1	Out	VDJ
ACTGTGAGCAACATGAGCCCTGAAGACAGCAGCATATATCTCTGCAGCGTTGACGGAGTGGAGGCAGAGACCCAGTACTTCGGGCCA	CSVDGVEAETQYF	1	0.002331002331002331	39	TCRBV29-01	TCRBV29	TCRBV29-01				01,02	TCRBD02-01*02	TCRBD02	TCRBD02-01	02				TCRBJ02-05*01	TCRBJ02	TCRBJ02-05	01				3	1	10	1	6	4	42	53	59	64	65	1	In	VDJ
CCTGGAGCTTGGTGACTCTGCTGTGTATTTCTGTGCCAGCAGCTCATATGATCCCATTCAATTCGCACTGAAGCTTTCTTTGGACAA		1	0.002331002331002331	50	TCRBV03-01/03-02*01	TCRBV03	TCRBV03-01/03-02	01								TCRBD01,TCRBD02	TCRBD01-01,TCRBD02-01		TCRBJ01-01*01	TCRBJ01	TCRBJ01-01	01				5	14	2	8	6	4	31	43	49	51	65	1	Out	VDJ
TGGAGTCCGCCAGCACCAACCAGACATCTATGTACCTCTGTGCCAGCAGTTTTAAAGGTCTGGTCTAGGGGCTACACCTTCGGTTCG		1	0.002331002331002331	43	TCRBV28-01*01	TCRBV28	TCRBV28-01	01				TCRBD02-01	TCRBD02	TCRBD02-01				01,02	TCRBJ01-02*01	TCRBJ01	TCRBJ01-02	01				3	1	4	8	12	8	38	52	64	68	69	1	Out	VDJ
GCTTGAGGACTCGGCCGTGTATCTCTGTGCCAGCAGGTATTTCGGACAGCCACTTTCTCTGGGGCCAACGTCCTGACTTTCGGGGCC		1	0.002331002331002331	56	TCRBV11-02	TCRBV11	TCRBV11-02				01,03	TCRBD01-01*01	TCRBD01	TCRBD01-01	01				TCRBJ02-06*01	TCRBJ02	TCRBJ02-06	01				6	7	1	5	7	0	25	36	43	49	56	1	Out	VDJ
CACCTTGGAGCTGGGGGACTCGGCCCTTTATCTTTGCGCCAGCAGCTTGTACAGGGAACCGACACAGATATGCAGTATTTTGGCCCA		1	0.002331002331002331	47	TCRBV05-01*01	TCRBV05	TCRBV05-01	01				TCRBD01-01*01	TCRBD01	TCRBD01-01	01				TCRBJ02-03*01	TCRBJ02	TCRBJ02-03	01				1	15	3	3	1	11	34	49	50	56	71	1	Out	VDJ
ATCCAGCCTGCAGAGCTTGGGGACTCGGCCATGTATCTCTGTGCCAGCAGCAGTTGGGACAGGGAGGAGACCCAGTACTTCGGGCCA	CASSSWDREETQYF	1	0.002331002331002331	42	TCRBV11-01*01	TCRBV11	TCRBV11-01	01				TCRBD01-01*01	TCRBD01	TCRBD01-01	01				TCRBJ02-05*01	TCRBJ02	TCRBJ02-05	01				5	2	0	3	4	5	39	51	55	64	66	1	In	VDJ
CGGCTGCTCCCTCCCAGACATCTGTATATTTCTGCGCCAGCCAGACAGGGTTTGGGCACGTCCGCAGAGACCCAGTACTTCGGGCCA		1	0.002331002331002331	49					TCRBV10,TCRBV06	TCRBV10-01,TCRBV06-09		TCRBD01-01*01	TCRBD01	TCRBD01-01	01				TCRBJ02-05*01	TCRBJ02	TCRBJ02-05	01				8	15	2	3	2	4	32	41	43	50	65	1	Out	VDJ
GATCCGGTCCACAAAGCTGGAGGACTCAGCCATGTACTTCTGTGCCAGCAGTGGGGGGGGGCCTCAGATACGCAGTATTTTGGCCCA		1	0.002331002331002331	41	TCRBV02-01	TCRBV02	TCRBV02-01				01,03	TCRBD02-01*01	TCRBD02	TCRBD02-01	01				TCRBJ02-03*01	TCRBJ02	TCRBJ02-03	01				4	4	9	0	0	4	40	-1	53	60	64	1	Out	VDJ
TAGAGTCTGCCATCCCCAACCAGACAGCTCTTTACTTCTGTGCCACCATCGGACCCTAGCGTTCCAGATACGCAGTATTTTGGCCCA		1	0.002331002331002331	43	TCRBV24-01*01	TCRBV24	TCRBV24-01	01				TCRBD02-01	TCRBD02	TCRBD02-01				01,02	TCRBJ02-03*01	TCRBJ02	TCRBJ02-03	01				8	3	4	6	7	4	38	48	55	61	64	1	Out	VDJ
TGGAGCTTGGTGACTCTGCTGTGTATTTCTGCGCCAGCAGCATTCGGGATCCCATTTCCTTCCGACAATGAGCAGTTCTTCGGGCCA		1	0.002331002331002331	52	TCRBV03-01/03-02*01	TCRBV03	TCRBV03-01/03-02	01				TCRBD02-01*02	TCRBD02	TCRBD02-01	02				TCRBJ02-01*01	TCRBJ02	TCRBJ02-01	01				5	15	8	3	3	5	29	41	44	49	64	1	Out	VDJ
AGATCCGGTCCACAAAGCTGGAGGACTCAGCCATGTACTTCTGTGCCAGCAGTGGGGGGGGCCTCAGATACGCAGTATTTTGGCCCA		1	0.002331002331002331	40	TCRBV02-01	TCRBV02	TCRBV02-01				01,03	TCRBD02-01*01	TCRBD02	TCRBD02-01	01				TCRBJ02-03*01	TCRBJ02	TCRBJ02-03	01				4	3	9	0	0	4	41	-1	54	61	64	1	Out	VDJ
ATCCTGGAGTCGCCCAGCCCCAACCAGACCTCTCTGTACTTCTGTGCCAGCAGTCCTTCCGAGGGCACTGAAGCTTTCTTTGGACAA	CASSPSEGTEAFF	1	0.002331002331002331	39	TCRBV27-01*01	TCRBV27	TCRBV27-01	01				TCRBD02-01*02	TCRBD02	TCRBD02-01	02				TCRBJ01-01*01	TCRBJ01	TCRBJ01-01	01				5	0	11	0	6	4	42	54	60	-1	65	1	In	VDJ
[truncated: 2 more columns]
