# Supplementary material for: Preoperative immune checkpoint inhibition and cryoablation in early-stage breast cancer
Source: iScience. 2024 Jan 12;27(2):108880. doi: 10.1016/j.isci.2024.108880 (PMC10850740; doi:10.1016/j.isci.2024.108880)
Supplement: Data S1. Metadata file for TCR clone abundance tables provided in the supplement [file mmc2.zip › 16-495-2TD_TCRB.tsv]

nucleotide	aminoAcid	count (templates/reads)	frequencyCount (%)	cdr3Length	vMaxResolved	vFamilyName	vGeneName	vGeneAllele	vFamilyTies	vGeneNameTies	vGeneAlleleTies	dMaxResolved	dFamilyName	dGeneName	dGeneAllele	dFamilyTies	dGeneNameTies	dGeneAlleleTies	jMaxResolved	jFamilyName	jGeneName	jGeneAllele	jFamilyTies	jGeneNameTies	jGeneAlleleTies	vDeletion	n1Insertion	d5Deletion	d3Deletion	n2Insertion	jDeletion	vIndex	n1Index	dIndex	n2Index	jIndex	estimatedNumberGenomes	sequenceStatus	cloneResolved	vOrphon	dOrphon	jOrphon	vFunction	dFunction	jFunction	fractionNucleated	vAlignLength	vAlignSubstitutionCount	vAlignSubstitutionIndexes
GAGCTTGGGGACTCGGCCGTGTATCTCTGTGCCAGCAGCTGGGAGAACGCTCGACAAAGTCGGGCCAACGTCCTGACTTTCGGGGCC	CASSWENARQSRANVLTF	1	0.004975124378109453	54	TCRBV11-03*01	TCRBV11	TCRBV11-03	01				TCRBD02-01*02	TCRBD02	TCRBD02-01	02				TCRBJ02-06*01	TCRBJ02	TCRBJ02-06	01				4	16	9	2	0	5	27	-1	40	45	61	1	In	VDJ
CCCTGGAGCTTGGTGACTCTGCTGTGTATTTCTGTGCCAGCAGCTGGAGCCATCCCATCAATTCGCACTGAAGCTTTCTTTGGACAA		2	0.009950248756218905	49	TCRBV03-01/03-02*01	TCRBV03	TCRBV03-01/03-02	01				TCRBD02-01*02	TCRBD02	TCRBD02-01	02				TCRBJ01-01*01	TCRBJ01	TCRBJ01-01	01				5	16	10	2	1	4	32	44	45	49	65	2	Out	VDJ
CCCTGGAGCTTGGTGACTCTGCTGTGTATTTCTGTGCCAGCAGCCCGGGACATTTTACACGCACGAAACACCATATATTTTGGAGAG		1	0.004975124378109453	49	TCRBV03-01/03-02*01	TCRBV03	TCRBV03-01/03-02	01				TCRBD01-01*01	TCRBD01	TCRBD01-01	01				TCRBJ01-03*01	TCRBJ01	TCRBJ01-03	01				4	12	0	6	1	5	32	45	46	52	64	1	Out	VDJ
NNNNTGTCGGCTGCTCCCTCCCAGACATCTGTGTACTTCTGTGCCAGCAGATTACAGACGAACACCGGGGAGCTGTTTTTTGGAGAA	CASRLQTNTGELFF	2	0.009950248756218905	42	TCRBV06-05*01	TCRBV06	TCRBV06-05	01				TCRBD01-01*01	TCRBD01	TCRBD01-01	01				TCRBJ02-02*01	TCRBJ02	TCRBJ02-02	01				6	1	3	5	3	0	39	50	53	57	58	2	In	VDJ
ACTCTGGAGTCCGCTACCAGCTCCCAGACATCTGTGTACTTCTGTGCCATCAGCGTAGGGGAGAAAGAGACCCAGTACTTCGGGCCA	CAISVGEKETQYF	1	0.004975124378109453	39	TCRBV10-03*01	TCRBV10	TCRBV10-03	01								TCRBD01,TCRBD02	TCRBD01-01,TCRBD02-01		TCRBJ02-05*01	TCRBJ02	TCRBJ02-05	01				6	3	5	2	3	3	42	53	56	61	64	1	In	VDJ
GAACATGAGCTCCTTGGAGCTGGGGGACTCAGCCCTGTACTTCTGTGCCAGCAGCTTAGTGCGGTCTATGGCTACACCTTCGGTTCG		1	0.004975124378109453	38	TCRBV13-01*01	TCRBV13	TCRBV13-01	01				TCRBD02-01	TCRBD02	TCRBD02-01				01,02	TCRBJ01-02*01	TCRBJ01	TCRBJ01-02	01				1	1	7	5	1	4	43	59	60	64	65	1	Out	VDJ
CGGTCCACAAAGCTGGAGGACTCAGCCATGTACTTCTGTGCCAGCAGTCCCGGGACAGGGTCAACAGATACGCAGTATTTTGGCCCA	CASSPGTGSTDTQYF	1	0.004975124378109453	45	TCRBV02-01	TCRBV02	TCRBV02-01				01,03	TCRBD01-01*01	TCRBD01	TCRBD01-01	01				TCRBJ02-03*01	TCRBJ02	TCRBJ02-03	01				5	3	0	3	3	3	36	48	51	60	63	1	In	VDJ
TGGAGCTGGACGACTCGGCCCTGTATCTCTGTGCCAGCAGCTTGCTGCTGTCAGGGGGCGAACACCGGGGAGCTGTTTTTTGGAGAA		2	0.009950248756218905	52	TCRBV05-04*01	TCRBV05	TCRBV05-04	01				TCRBD01-01*01	TCRBD01	TCRBD01-01	01				TCRBJ02-02*01	TCRBJ02	TCRBJ02-02	01				1	0	4	1	7	0	29	44	51	-1	58	2	Out	VDJ
GAGTCCGCCAGCACCAACCAGACATCTATGTACCTCTGTGCCAGCACCGGGACGGGCTACTATAATTCACCCCTCCACTTTGGGAAT	CASTGTGYYNSPLHF	1	0.004975124378109453	45	TCRBV28-01*01	TCRBV28	TCRBV28-01	01								TCRBD01,TCRBD02	TCRBD01-01,TCRBD02-01		TCRBJ01-06*01	TCRBJ01	TCRBJ01-06	01				7	6	0	7	2	3	36	46	48	53	59	1	In	VDJ
CTAAACCTGAGCTCTCTGGAGCTGGGGGACTCAGCTTTGTATTTCTGTGCCAGCAGCGCCTACGATGCCATTCAGTACTTCGGCGCC	CASSAYDAIQYF	2	0.009950248756218905	36	TCRBV09-01*01	TCRBV09	TCRBV09-01	01				TCRBD02-01	TCRBD02	TCRBD02-01				01,02	TCRBJ02-04*01	TCRBJ02	TCRBJ02-04	01				3	6	4	9	1	9	45	58	59	62	68	2	In	VDJ
CACCTACACGCCCTGCAGCCAGAAGACTCAGCCCTGTATCTCTGCGCCAGCAGCCAAGAAAGAGCAGATACGCAGTATTTTGGCCCA	CASSQERADTQYF	1	0.004975124378109453	39	TCRBV04-01*01	TCRBV04	TCRBV04-01	01				TCRBD02-01*02	TCRBD02	TCRBD02-01	02				TCRBJ02-03*01	TCRBJ02	TCRBJ02-03	01				0	0	11	2	2	4	42	59	61	-1	64	1	In	VDJ
GTGACATCGGCCCAAAAGAACCCGACAGCTTTCTATCTCTGTGCCAGTAGTAAGACAGGGAGCTCCTACGAGCAGTACTTCGGGCCG	CASSKTGSSYEQYF	1	0.004975124378109453	42	TCRBV19-01*01	TCRBV19	TCRBV19-01	01				TCRBD01-01*01	TCRBD01	TCRBD01-01	01				TCRBJ02-07*01	TCRBJ02	TCRBJ02-07	01				4	2	2	3	1	0	39	52	53	60	62	1	In	VDJ
TCGGCTGCTCCCTCCCAGACATCTGTGTACTTCTGTGCCAGCAGTGAGGACAGCTCGATAGCCAAAAACATTCAGTACTTCGGCGCC	CASSEDSSIAKNIQYF	1	0.004975124378109453	48	TCRBV06-01*01	TCRBV06	TCRBV06-01	01				TCRBD01-01*01	TCRBD01	TCRBD01-01	01				TCRBJ02-04*01	TCRBJ02	TCRBJ02-04	01				3	6	1	5	0	0	33	-1	47	53	59	1	In	VDJ
CTGACAGTGACCAGTGCCCATCCTGAAGACAGCAGCTTCTACATCTGCAGTGCTTTGAGGCAGGGTTATGAGCAGTTCTTCGGGCCA	CSALRQGYEQFF	1	0.004975124378109453	36	TCRBV20	TCRBV20				TCRBV20-01,TCRBV20-or09_02		TCRBD01-01*01	TCRBD01	TCRBD01-01	01				TCRBJ02-01*01	TCRBJ02	TCRBJ02-01	01				5	2	4	3	6	8	45	54	60	65	67	1	In	VDJ
AGTGCCCATCCTGAAGACAGCAGCTTCTACATCTGCAGTGCTAGATCGGGGACTAGCGGGGCCTACAATGAGCAGTTCTTCGGGCCA	CSARSGTSGAYNEQFF	1	0.004975124378109453	48	TCRBV20	TCRBV20				TCRBV20-01,TCRBV20-or09_02		TCRBD02-01*01	TCRBD02	TCRBD02-01	01				TCRBJ02-01*01	TCRBJ02	TCRBJ02-01	01				2	0	0	3	3	2	33	45	48	-1	61	1	In	VDJ
GGAGCTTGGTGACTCTGCTGTGTATTTCTGTGCCAGCAAGGACCACAATAGGCCACCCCGATGAACACTGAAGCTTTCTTTGGACAA		2	0.009950248756218905	53	TCRBV03-01/03-02*01	TCRBV03	TCRBV03-01/03-02	01								TCRBD01,TCRBD02	TCRBD01-01,TCRBD02-01		TCRBJ01-01*01	TCRBJ01	TCRBJ01-01	01				7	18	1	7	1	0	28	38	39	43	61	2	Out	VDJ
NCTCTCACTGTGACATCGGCCCAAAAGAACCCGACAGCTTTCTATCTCTGTGCCAGTAGTAGTATCTACGAGCAGTACTTCGGGCCG	CASSSIYEQYF	2	0.009950248756218905	33	TCRBV19-01*01	TCRBV19	TCRBV19-01	01				TCRBD02-01	TCRBD02	TCRBD02-01				01,02	TCRBJ02-07*01	TCRBJ02	TCRBJ02-07	01				4	1	5	9	1	3	48	61	62	64	65	2	In	VDJ
ACTCTGACTGTGAGCAACATGAGCCCTGAAGACAGCAGCATATATCTCTGCAGCGTTGACGCGGGTTCGACCTCCATCTTCGGGCCA	CSVDAGSTSIF	1	0.004975124378109453	33	TCRBV29-01*01	TCRBV29	TCRBV29-01	01				TCRBD02-01	TCRBD02	TCRBD02-01				01,02	TCRBJ02-01*01	TCRBJ02	TCRBJ02-01	01				3	11	7	4	1	17	48	59	60	65	76	1	In	VDJ
CACATCAATTCCCTGGAGCTTGGTGACTCTGCTGTGTATTTCTGTGCCAGCATCGGGCCCTACGGAGGTGGCTACACCTTCGGTTCG	CASIGPYGGGYTF	1	0.004975124378109453	39	TCRBV03-01/03-02*01	TCRBV03	TCRBV03-01/03-02	01				TCRBD02-01*02	TCRBD02	TCRBD02-01	02				TCRBJ01-02*01	TCRBJ01	TCRBJ01-02	01				7	0	10	1	11	7	42	52	63	-1	68	1	In	VDJ
ATCCAGCAGGTAGTGCGAGGAGATTCGGCAGCTTATTTCTGTGCCAGCTCACCCGGGACAGGTTCCTACGAGCAGTACTTCGGGCCG	CASSPGTGSYEQYF	1	0.004975124378109453	42	TCRBV18-01*01	TCRBV18	TCRBV18-01	01				TCRBD01-01*01	TCRBD01	TCRBD01-01	01				TCRBJ02-07*01	TCRBJ02	TCRBJ02-07	01				3	1	0	4	1	1	39	53	54	62	63	1	In	VDJ
CACACCCTGCAGCCAGAAGACTCGGCCCTGTATCTCTGTGCCAGCAGCCAGGGGACGGCGAGCTCCTACGAGCAGTACTTCGGGCCG	CASSQGTASSYEQYF	2	0.009950248756218905	45	TCRBV04-02*01	TCRBV04	TCRBV04-02	01								TCRBD01,TCRBD02	TCRBD01-01,TCRBD02-01		TCRBJ02-07*01	TCRBJ02	TCRBJ02-07	01				3	6	0	7	1	0	36	50	51	56	62	2	In	VDJ
AGCACCTTGGAGCTGGGGGACTCGGCCCTTTATCTTTGCGCCAGCAGCTTGGCCCGAAACTATAATTCACCCCTCCACTTTGGGAAC	CASSLARNYNSPLHF	1	0.004975124378109453	45	TCRBV05-01*01	TCRBV05	TCRBV05-01	01								TCRBD01,TCRBD02	TCRBD01-01,TCRBD02-01		TCRBJ01-06*02	TCRBJ01	TCRBJ01-06	02				0	2	2	8	3	3	36	52	55	57	59	1	In	VDJ
CTGGAGTCCGCTACCAGCTCCCAGACATCTGTGTACTTCTGTGCCATCAGTAGCACGGCCGGGAGCGTCGAAGCTTTCTTTGGACAA	CAISSTAGSVEAFF	1	0.004975124378109453	42	TCRBV10-03*01	TCRBV10	TCRBV10-03	01				TCRBD02-01*02	TCRBD02	TCRBD02-01	02				TCRBJ01-01*01	TCRBJ01	TCRBJ01-01	01				5	4	8	2	8	8	39	51	59	65	69	1	In	VDJ
ATCCAGCGCACAGAGCAGCGGGACTCGGCCATGTATCGCTGTGCCAGCAGCTTAAAGGGCCTCAATCAGCCCCAGCATTTTGGTGAT	CASSLKGLNQPQHF	1	0.004975124378109453	42	TCRBV07-06*01	TCRBV07	TCRBV07-06	01								TCRBD01,TCRBD02	TCRBD01-01,TCRBD02-01		TCRBJ01-05*01	TCRBJ01	TCRBJ01-05	01				2	3	5	3	1	3	39	54	55	59	62	1	In	VDJ
CACGTTGGCGTCTGCTGTACCCTCTCAAACATCTGTGTACTTCTGTGCCAGCCTGTCTCAGGGGTTCAGCCCCAGCATTTTGGTGAT		1	0.004975124378109453	38	TCRBV06-04*01	TCRBV06	TCRBV06-04	01				TCRBD01-01*01	TCRBD01	TCRBD01-01	01				TCRBJ01-05*01	TCRBJ01	TCRBJ01-05	01				8	1	4	2	6	6	43	52	58	64	65	1	Out	VDJ
AGCACCTTGGAGCTGGGGGACTCGGCCCTTTATCTTTGCGCCAGCAGCTTGACGGGAGGGGTGGATTACGAGCAGTACTTCGGGCCG	CASSLTGGVDYEQYF	2	0.009950248756218905	45	TCRBV05-01*01	TCRBV05	TCRBV05-01	01				TCRBD02-01*02	TCRBD02	TCRBD02-01	02				TCRBJ02-07*01	TCRBJ02	TCRBJ02-07	01				1	6	8	0	1	4	36	51	52	60	66	2	In	VDJ
AACGCCTTGGAGCTGGACGACTCGGCCCTGTATCTCTGTGCCAGCAGCGGGGGACAGGGCATAAACACTGAAGCTTTCTTTGGACAA	CASSGGQGINTEAFF	2	0.009950248756218905	45	TCRBV05-04*01	TCRBV05	TCRBV05-04	01				TCRBD01-01*01	TCRBD01	TCRBD01-01	01				TCRBJ01-01*01	TCRBJ01	TCRBJ01-01	01				4	4	0	3	2	2	36	48	50	59	63	2	In	VDJ
CAGCGCACAGAGCAGGAGGACTCGGCCGTGTATCTCTGTGCCAGCAGCCAACGGACAGGGAGGTTTGGGGAGCAGTACTTCGGGCCG	CASSQRTGRFGEQYF	1	0.004975124378109453	45	TCRBV07-02	TCRBV07	TCRBV07-02				01,02	TCRBD01-01*01	TCRBD01	TCRBD01-01	01				TCRBJ02-07*01	TCRBJ02	TCRBJ02-07	01				5	9	1	3	4	7	36	48	52	60	69	1	In	VDJ
AACGCCTTGTTGCTGGGGGACTCGGCCCTGTATCTCTGTGCCAGCAGTCCCAGGGGGGTATCCGGAAACACCATATATTTTGGAGAG	CASSPRGVSGNTIYF	1	0.004975124378109453	45	TCRBV05-05*01	TCRBV05	TCRBV05-05	01				TCRBD01-01*01	TCRBD01	TCRBD01-01	01				TCRBJ01-03*01	TCRBJ01	TCRBJ01-03	01				5	6	4	1	3	4	36	47	50	57	63	1	In	VDJ
GTGACCAGTGCCCATCCTGAAGACAGCAGCTTCTACATCTGCAGTGCTCGTCCGGGACAGGGTTTTTACGAGCAGTACTTCGGGCCG	CSARPGQGFYEQYF	1	0.004975124378109453	42	TCRBV20	TCRBV20				TCRBV20-01,TCRBV20-or09_02		TCRBD01-01*01	TCRBD01	TCRBD01-01	01				TCRBJ02-07*01	TCRBJ02	TCRBJ02-07	01				5	4	0	3	5	4	39	48	53	62	66	1	In	VDJ
GCTACGAAGCTTGAGGATTCAGCAGTGTATTTTTGTGCCAGCAGCCAATTGGGGCAGGGGCGCTGGAATGAGCAGTTCTTCGGGCCA	CASSQLGQGRWNEQFF	1	0.004975124378109453	48	TCRBV16-01*01	TCRBV16	TCRBV16-01	01				TCRBD01-01*01	TCRBD01	TCRBD01-01	01				TCRBJ02-01*01	TCRBJ02	TCRBJ02-01	01				1	6	4	2	5	7	33	49	54	60	66	1	In	VDJ
CAGGTAGTGCGAGGAGATTCGGCAGCTTATTTCTGTGCCAGCTCACCCGACAGTTACAACTCTGGAAACACCATATATTTTGGAGAG	CASSPDSYNSGNTIYF	1	0.004975124378109453	48	TCRBV18-01*01	TCRBV18	TCRBV18-01	01				TCRBD01-01*01	TCRBD01	TCRBD01-01	01				TCRBJ01-03*01	TCRBJ01	TCRBJ01-03	01				3	6	2	5	1	0	33	47	48	53	59	1	In	VDJ
AACGCCTTGTTGCTGGGGGACTCGGCCCTCTATCTCTGTGCCAGCAGCGGAAGGGACAGGGGAGTTGAAAAACTGTTTTTTGGCAGT	CASSGRDRGVEKLFF	1	0.004975124378109453	45	TCRBV05-06*01	TCRBV05	TCRBV05-06	01				TCRBD01-01*01	TCRBD01	TCRBD01-01	01				TCRBJ01-04*01	TCRBJ01	TCRBJ01-04	01				4	3	0	2	4	7	36	48	52	62	65	1	In	VDJ
GCCAGCACCAACCAGACATCTATGTACCTCTGTGCCAGCAGTTTATATCGGGGACAGGGTTTAGGTTCACCCCTCCACTTTGGGAAT	CASSLYRGQGLGSPLHF	1	0.004975124378109453	51	TCRBV28-01*01	TCRBV28	TCRBV28-01	01				TCRBD01-01*01	TCRBD01	TCRBD01-01	01				TCRBJ01-06*01	TCRBJ01	TCRBJ01-06	01				1	6	0	3	4	9	30	46	50	59	65	1	In	VDJ
TCGGCTGCTCCCTCCCAGACATCTGTGTACTTCTGTGCCAGCAGTTACTCGACCGTTGGGCTGAACACTGAAGCTTTCTTTGGACAA	CASSYSTVGLNTEAFF	2	0.009950248756218905	48	TCRBV06-05*01	TCRBV06	TCRBV06-05	01				TCRBD01-01*01	TCRBD01	TCRBD01-01	01				TCRBJ01-01*01	TCRBJ01	TCRBJ01-01	01				0	0	8	0	7	0	33	50	57	-1	61	2	In	VDJ
TCCCTGGAGCTTGGTGACTCTGCTGTGTATTTCTGTGCCAGCAGCTGGACTAGCGGGGGGGGCCGGGAGACCCAGTACTTCGGGCCA	CASSWTSGGGRETQYF	1	0.004975124378109453	48	TCRBV03-01/03-02*01	TCRBV03	TCRBV03-01/03-02	01				TCRBD02-01*01	TCRBD02	TCRBD02-01	01				TCRBJ02-05*01	TCRBJ02	TCRBJ02-05	01				5	5	1	0	1	5	33	45	46	61	66	1	In	VDJ
GCAGCAAGAAGACTCAGCTGCGTATCTCTGCACCAGCAGCATGATGGGTTTGTGACAAGTCGGGCCAACGTCCTGACTTTCGGGGCC		1	0.004975124378109453	53	TCRBV01-01*01	TCRBV01	TCRBV01-01	01				TCRBD01-01*01	TCRBD01	TCRBD01-01	01				TCRBJ02-06*01	TCRBJ02	TCRBJ02-06	01				5	4	2	6	13	5	28	40	53	57	61	1	Out	VDJ
ATCCAGCCCTCAGAACCCAGGGACTCAGCTGTGTACTTCTGTGCCAGCAGTCCGACAGGGGACAATTCACCCCTCCACTTTGGGAAT	CASSPTGDNSPLHF	2	0.009950248756218905	42	TCRBV12	TCRBV12				TCRBV12-03/12-04,TCRBV12-04		TCRBD01-01*01	TCRBD01	TCRBD01-01	01				TCRBJ01-06*01	TCRBJ01	TCRBJ01-06	01				5	2	2	2	2	7	39	51	53	61	63	2	In	VDJ
TCACCAGGCCTGGGGGACGCAGCCATGTACCTGTGTGCCACCAGCAGAGATCAACTAGCCCGCTCCTACGAGCAGTACTTCGGGCCG	CATSRDQLARSYEQYF	1	0.004975124378109453	48	TCRBV15-01*02	TCRBV15	TCRBV15-01	02				TCRBD02-01	TCRBD02	TCRBD02-01				01,02	TCRBJ02-07*01	TCRBJ02	TCRBJ02-07	01				0	3	3	7	3	0	33	50	53	59	62	1	In	VDJ
CACCTTGGAGCTGGGGGACTCGGCCCTTTATCTTTGCGCCAGCAGCTTGGTTTTAGGTGTGGTCTAAACACCATATATTTTGGAGAG		1	0.004975124378109453	47	TCRBV05-01*01	TCRBV05	TCRBV05-01	01								TCRBD01,TCRBD02	TCRBD01-01,TCRBD02-01		TCRBJ01-03*01	TCRBJ01	TCRBJ01-03	01				0	8	5	4	4	6	34	50	54	57	65	1	Out	VDJ
ACCAGTGCCCATCCTGAAGACAGCAGCTTCTACATCTGCAGTGCCTCCCCCCGGGACAACAAAAATGAAAAACTGTTTTTTGGCAGT	CSASPRDNKNEKLFF	1	0.004975124378109453	45	TCRBV20	TCRBV20				TCRBV20-01,TCRBV20-or09_02		TCRBD01-01*01	TCRBD01	TCRBD01-01	01				TCRBJ01-04*01	TCRBJ01	TCRBJ01-04	01				6	5	0	6	8	5	36	44	52	58	63	1	In	VDJ
GAGTCTGCCATCCCCAACCAGACAGCTCTTTACTTCTGTGCCACCAGTGATTTACGGGGGAGCGGGGATACGCAGTATTTTGGCCCA	CATSDLRGSGDTQYF	1	0.004975124378109453	45	TCRBV24-01*01	TCRBV24	TCRBV24-01	01				TCRBD02-01	TCRBD02	TCRBD02-01				01,02	TCRBJ02-03*01	TCRBJ02	TCRBJ02-03	01				1	0	6	4	7	6	36	53	60	-1	66	1	In	VDJ
AAGATCCAGCGCACAGAGCAGGAGGACTCGGCCGTGTATCTCTGTGCCAGCAGCCGACAGTACACCGGGGAGCTGTTTTTTGGAGAA	CASSRQYTGELFF	2	0.009950248756218905	39	TCRBV07-08*03	TCRBV07	TCRBV07-08	03				TCRBD01-01*01	TCRBD01	TCRBD01-01	01				TCRBJ02-02*01	TCRBJ02	TCRBJ02-02	01				2	1	4	5	0	3	42	-1	57	60	61	2	In	VDJ
GAGCAGGGGGACTCGGCCATGTATCTCTGTGCCAGCAGCTTAGGTACAGACCCCCTGCGGGGCACAGATACGCAGTATTTTGGCCCA	CASSLGTDPLRGTDTQYF	2	0.009950248756218905	54	TCRBV07-09*01	TCRBV07	TCRBV07-09	01				TCRBD02-01	TCRBD02	TCRBD02-01				01,02	TCRBJ02-03*01	TCRBJ02	TCRBJ02-03	01				1	0	7	4	13	1	27	43	56	-1	61	2	In	VDJ
CTAAACCTGAGCTCTCTGGAGCTGGGGGACTTAGCTTTGTATTTCTGTGCCAGCAGCGCCTACGATGCCATTCAGTACTTCGGCGCC	CASSAYDAIQYF	1	0.004975124378109453	36	TCRBV09-01*01	TCRBV09	TCRBV09-01	01				TCRBD02-01	TCRBD02	TCRBD02-01				01,02	TCRBJ02-04*01	TCRBJ02	TCRBJ02-04	01				3	6	4	9	1	9	45	58	59	62	68	1	In	VDJ
TGCAGCAAGAAGACTCAGCTGCGTATCTCTGCACCAGCAGCCTCCTGACCCACCTACTCGCAGTGAGATACGCAGTATTTTGGCCCA		1	0.004975124378109453	52	TCRBV01-01*01	TCRBV01	TCRBV01-01	01								TCRBD01,TCRBD02	TCRBD01-01,TCRBD02-01		TCRBJ02-03*01	TCRBJ02	TCRBJ02-03	01				4	16	2	7	4	5	29	42	46	49	65	1	Out	VDJ
GCCTTGGAGCTGGACGACTCGGCCCTGTATCTCTGTGCCAGCAGCTTAAGCGGGGGGCTGAGCACAGATACGCAGTATTTTGGCCCA	CASSLSGGLSTDTQYF	1	0.004975124378109453	48	TCRBV05-04*01	TCRBV05	TCRBV05-04	01				TCRBD02-01*01	TCRBD02	TCRBD02-01	01				TCRBJ02-03*01	TCRBJ02	TCRBJ02-03	01				2	3	6	1	1	0	33	47	48	57	60	1	In	VDJ
GCTGCTCCCTCCCAGACATCTGTGTACTTCTGTGCCAGCAGTTATATGGAAACTTTTTCGGGGGAATCACCCCTCCACTTTGGGAAT	CASSYMETFSGESPLHF	1	0.004975124378109453	51	TCRBV06	TCRBV06				TCRBV06-05,TCRBV06-06		TCRBD02-01*01	TCRBD02	TCRBD02-01	01				TCRBJ01-06*01	TCRBJ01	TCRBJ01-06	01				3	2	8	2	14	10	30	44	58	64	66	1	In	VDJ
AATGTGAGCACCTTGGAGCTGGGGGACTCGGCCCTTTATCTTTGCGCCAGCAGCCCCGGGGCGGACAATGAGCAGTTCTTCGGGCCA	CASSPGADNEQFF	1	0.004975124378109453	39	TCRBV05-01*01	TCRBV05	TCRBV05-01	01								TCRBD01,TCRBD02	TCRBD01-01,TCRBD02-01		TCRBJ02-01*01	TCRBJ02	TCRBJ02-01	01				4	2	7	0	3	5	42	54	57	62	64	1	In	VDJ
GGAGTCAGGGGACACAGCACTGTATTTCTGTGCCAGCAGACGCATGGCCAAGGGACAACAGGGGCCAACGTCCTGACTTTCGGGGCC		1	0.004975124378109453	53	TCRBV21-01*01	TCRBV21	TCRBV21-01	01				TCRBD01-01*01	TCRBD01	TCRBD01-01	01				TCRBJ02-06*01	TCRBJ02	TCRBJ02-06	01				6	3	0	6	12	4	28	39	51	57	60	1	Out	VDJ
AAGATCCAGCGCACAGAGCAGGAGGACTCCGCCGTGTATCTCTGTGCCAGCAGCTTAGGGGAGTTTCAGCCCCAGCATTTTGGTGAT	CASSLGEFQPQHF	1	0.004975124378109453	39	TCRBV07-08*01	TCRBV07	TCRBV07-08	01				TCRBD02-01*02	TCRBD02	TCRBD02-01	02				TCRBJ01-05*01	TCRBJ01	TCRBJ01-05	01				1	2	9	2	0	6	42	-1	58	63	65	1	In	VDJ
TGGAGCTTGGTGACTCTGCTGTGTATTTCTGTGCCAGCAGCCAATATGATCCCATTTCATTCCGACAATGAGCAGTTCTTCGGGCCA		1	0.004975124378109453	52	TCRBV03-01/03-02*01	TCRBV03	TCRBV03-01/03-02	01								TCRBD01,TCRBD02	TCRBD01-01,TCRBD02-01		TCRBJ02-01*01	TCRBJ02	TCRBJ02-01	01				2	15	2	8	3	5	29	44	47	49	64	1	Out	VDJ
CCAGCCCCAACCAGACCTCTCTGTACTTCTGTGCCAGCAGTTACCCCACTAAGCGGGACCAAGTCCTACGAGCAGTACTTCGGGCCG		1	0.004975124378109453	52	TCRBV27-01*01	TCRBV27	TCRBV27-01	01				TCRBD02-01*02	TCRBD02	TCRBD02-01	02				TCRBJ02-07*01	TCRBJ02	TCRBJ02-07	01				4	5	6	3	9	1	29	42	51	58	63	1	Out	VDJ
NNNNNNNTGTCGGCTGCTCCCTCCCAGACATCTGTGTACTTCTGTGCCAGCTGTACAGCCGCGTCAGATACGCAGTATTTTGGCCCA	CASCTAASDTQYF	1	0.004975124378109453	39	TCRBV06-05*01	TCRBV06	TCRBV06-05	01				TCRBD01-01*01	TCRBD01	TCRBD01-01	01				TCRBJ02-03*01	TCRBJ02	TCRBJ02-03	01				8	6	3	5	3	4	42	51	54	58	64	1	In	VDJ
TGGAGTTGGCTGCTCCCTCCCAGACATCTGTGTACTTCTGTGCCAGCAGTAAAAGGGGTTAGCAATCAGCCCCAGCATTTTGGTGAT		1	0.004975124378109453	43	TCRBV06-06	TCRBV06	TCRBV06-06				01,04	TCRBD01-01*01	TCRBD01	TCRBD01-01	01				TCRBJ01-05*01	TCRBJ01	TCRBJ01-05	01				5	1	5	2	3	0	38	50	53	58	59	1	Out	VDJ
CACTGCAGCAAGAAGACTCAGCTGCGTATCTCTGCACCAGCAGCCATTACTGTTTGTGCGAAGACCTATGGCTACACCTTCGGTTCG		1	0.004975124378109453	49	TCRBV01-01*01	TCRBV01	TCRBV01-01	01								TCRBD01,TCRBD02	TCRBD01-01,TCRBD02-01		TCRBJ01-02*01	TCRBJ01	TCRBJ01-02	01				3	0	2	7	16	4	32	46	62	-1	65	1	Out	VDJ
NTGTCGGCTGCTCCCTCCCAGACATCTGTGTACTTCTGTGCCAGCAGTTACGCGGGACAGGGCTGGCATGAGCAGTTCTTCGGGCCA	CASSYAGQGWHEQFF	2	0.009950248756218905	45	TCRBV06-05*01	TCRBV06	TCRBV06-05	01				TCRBD01-01*01	TCRBD01	TCRBD01-01	01				TCRBJ02-01*01	TCRBJ02	TCRBJ02-01	01				2	5	0	3	2	8	36	51	53	62	67	2	In	VDJ
CCTGGAGCTTGGTGACTCTGCTGTGTATTTCTGTGCCAGCACGGTTTGGATCCCATCCATTCCGACAATGAGCAGTTCTTCGGGCCA		1	0.004975124378109453	50	TCRBV03-01/03-02*01	TCRBV03	TCRBV03-01/03-02	01								TCRBD01,TCRBD02	TCRBD01-01,TCRBD02-01		TCRBJ02-01*01	TCRBJ02	TCRBJ02-01	01				7	14	1	8	6	5	31	41	47	50	64	1	Out	VDJ
CAGACATCTGTGTACTTGTGTGCCAGCAGTTACACCCCCGGGAAAGGGGGCCTGATCCTTAGCAATCAGCCCCAGCATTTTGGTGAT	CASSYTPGKGGLILSNQPQHF	2	0.009950248756218905	63	TCRBV06-08*01	TCRBV06	TCRBV06-08	01				TCRBD01-01*01	TCRBD01	TCRBD01-01	01				TCRBJ01-05*01	TCRBJ01	TCRBJ01-05	01				2	8	5	0	11	0	18	33	44	51	59	2	In	VDJ
TTCTCAGTGACTCTGGCTTCTATCTCTGTGCCTGGCAAAGCTCGCGTTATAACAAAAGTCGGGCCAACGTCCTGACTTTCGGGGCCG		1	0.004975124378109453	55	TCRBV30-01	TCRBV30	TCRBV30-01				01,05					TCRBD01,TCRBD02	TCRBD01-01,TCRBD02-01		TCRBJ02-07	TCRBJ02	TCRBJ02-07				01,02	5	17	8	0	25	19	26	35	60	64	81	1	Out	VDJ
NNNNNNNTGTCGGCTGCTCCCTCCCAGACATCTGTGTACTTCTGTGCCAGCAGTAATGGCTTGTTGGGGGAGCAGTACTTCGGGCCG	CASSNGLLGEQYF	1	0.004975124378109453	39	TCRBV06-05*01	TCRBV06	TCRBV06-05	01								TCRBD01,TCRBD02	TCRBD01-01,TCRBD02-01		TCRBJ02-07*01	TCRBJ02	TCRBJ02-07	01				5	0	6	2	11	7	42	54	65	-1	69	1	In	VDJ
TTCCCTGGAGCTTGGTGACTCTGCTGTGTATTTCTGTGCCAGCAGCTGCTCTGCTCTTCTTTCTCTGAGACCCAGTACTTCGGGCCA		2	0.009950248756218905	47	TCRBV03-01/03-02*01	TCRBV03	TCRBV03-01/03-02	01								TCRBD01,TCRBD02	TCRBD01-01,TCRBD02-01		TCRBJ02-05*01	TCRBJ02	TCRBJ02-05	01				5	17	10	0	1	5	34	46	47	49	66	2	Out	VDJ
ACAGTGACCAGTGCCCATCCTGAAGACAGCAGCTTCTACATCTGCAGTGCCCGAACCACAGGGTACTATGGCTACACCTTCGGTTCG	CSARTTGYYGYTF	2	0.009950248756218905	39	TCRBV20	TCRBV20				TCRBV20-01,TCRBV20-or09_02		TCRBD01-01*01	TCRBD01	TCRBD01-01	01				TCRBJ01-02*01	TCRBJ01	TCRBJ01-02	01				6	1	3	3	7	3	42	50	57	63	64	2	In	VDJ
CACGGAGTCAGGGGACACAGCACTGTATTTCTGTGCCAGCAGCAAAGGGGGACAGGGTCCCTGGTGGGTGGCTACACCTTCGGTTCG		1	0.004975124378109453	50	TCRBV21-01*01	TCRBV21	TCRBV21-01	01				TCRBD01-01*01	TCRBD01	TCRBD01-01	01				TCRBJ01-02*01	TCRBJ01	TCRBJ01-02	01				1	11	0	3	1	7	31	47	48	57	68	1	Out	VDJ
GCCTTGTTGCTGGGGGACTCGGCCCTCTATCTCTGTGCCAGCAGTCACACCTCGCAACTCACAGGTGTTGGCTACACCTTCGGTTCG	CASSHTSQLTGVGYTF	1	0.004975124378109453	48	TCRBV05-06*01	TCRBV05	TCRBV05-06	01				TCRBD01-01*01	TCRBD01	TCRBD01-01	01				TCRBJ01-02*01	TCRBJ01	TCRBJ01-02	01				5	3	3	4	16	7	33	44	60	65	68	1	In	VDJ
TGGAGTCGGCTGCTCCCTCCCAGACATCTGTGTACTTCTGTGCCAGCAGTAAAAGGGGTTAGCAATCAGCCCCAGCATTTTGGTGAT		1	0.004975124378109453	43	TCRBV06-01*01	TCRBV06	TCRBV06-01	01				TCRBD01-01*01	TCRBD01	TCRBD01-01	01				TCRBJ01-05*01	TCRBJ01	TCRBJ01-05	01				5	1	5	2	3	0	38	50	53	58	59	1	Out	VDJ
CTGGAGTCGCCCAGCCCCAACCAGACCTCTCTGTACTTCTGTGCCAGCAGTTTTCCGGGCCGATACACTGAAGCTTTCTTTGGACAA	CASSFPGRYTEAFF	2	0.009950248756218905	42	TCRBV27-01*01	TCRBV27	TCRBV27-01	01								TCRBD01,TCRBD02	TCRBD01-01,TCRBD02-01		TCRBJ01-01*01	TCRBJ01	TCRBJ01-01	01				3	4	8	0	3	3	39	53	56	60	64	2	In	VDJ
GAGTCAGCTGCTCCCTCCCAGACATCTGTGTACTTCTGTGCCAGCAGTGAGGGGACAGCTAGCAATCAGCCCCAGCATTTTGGTGAT	CASSEGTASNQPQHF	1	0.004975124378109453	45	TCRBV06-01*01	TCRBV06	TCRBV06-01	01				TCRBD01-01*01	TCRBD01	TCRBD01-01	01				TCRBJ01-05*01	TCRBJ01	TCRBJ01-05	01				3	1	0	5	1	0	36	50	51	58	59	1	In	VDJ
GCCATCCCCAACCAGACAGCTCTTTACTTCTGTGCCACCAGTGATTCCCCCGGCGGGGGGGTTTACAATGAGCAGTTCTTCGGGCCA	CATSDSPGGGVYNEQFF	1	0.004975124378109453	51	TCRBV24-01*01	TCRBV24	TCRBV24-01	01				TCRBD02-01*01	TCRBD02	TCRBD02-01	01				TCRBJ02-01*01	TCRBJ02	TCRBJ02-01	01				2	2	7	0	6	4	30	46	52	61	63	1	In	VDJ
GCTGCTCCCTCCCAGACATCTGTGTACTTCTGTGCCAGCAGTTACTCGTCCGGGGTCCCGGGCACCGGGGAGCTGTTTTTTGGAGAA	CASSYSSGVPGTGELFF	1	0.004975124378109453	51	TCRBV06	TCRBV06				TCRBV06-05,TCRBV06-06		TCRBD02-01*01	TCRBD02	TCRBD02-01	01				TCRBJ02-02*01	TCRBJ02	TCRBJ02-02	01				0	7	8	3	3	4	30	47	50	55	62	1	In	VDJ
ACCTTGGAGCTGGGGGACTCGGCCCTTTATCTTTGCGCCAGCAGCTTGGCTAGCGGGGGAAACACCGGGGAGCTGTTTTTTGGAGAA	CASSLASGGNTGELFF	1	0.004975124378109453	48	TCRBV05-01*01	TCRBV05	TCRBV05-01	01				TCRBD02-01*01	TCRBD02	TCRBD02-01	01				TCRBJ02-02*01	TCRBJ02	TCRBJ02-02	01				0	1	4	2	0	2	33	-1	49	59	60	1	In	VDJ
CTGAAGATCCGGTCCACAAAGCTGGAGGACTCAGCCATGTACTTCTGTGCCAGCAGTCCTGTTAGGACTGAAGCTTTCTTTGGACAA	CASSPVRTEAFF	1	0.004975124378109453	36	TCRBV02-01	TCRBV02	TCRBV02-01				01,03					TCRBD01,TCRBD02	TCRBD01-01,TCRBD02-01		TCRBJ01-01*01	TCRBJ01	TCRBJ01-01	01				5	0	5	4	6	5	45	57	63	-1	66	1	In	VDJ
GCTCCCTCCCAGACATCTGTGTACTTCTGTGCCAGCAAAGGGATTCTAGCGGGAGATCCAGGGGCCAACGTCCTGACTTTCGGGGCC	CASKGILAGDPGANVLTF	2	0.009950248756218905	54	TCRBV06	TCRBV06				TCRBV06-01,TCRBV06-05,TCRBV06-06		TCRBD02-01*02	TCRBD02	TCRBD02-01	02				TCRBJ02-06*01	TCRBJ02	TCRBJ02-06	01				7	5	4	2	8	4	27	37	45	55	60	2	In	VDJ
GTGCAGCCTGCAGAACTGGAGGATTCTGGAGTTTATTTCTGTGCCAGCAGCTCAATCCCTATAGGGACCGAGCAGTACTTCGGGCCG	CASSSIPIGTEQYF	1	0.004975124378109453	42	TCRBV14-01*01	TCRBV14	TCRBV14-01	01								TCRBD01,TCRBD02	TCRBD01-01,TCRBD02-01		TCRBJ02-07*01	TCRBJ02	TCRBJ02-07	01				5	0	0	7	12	6	39	51	63	-1	68	1	In	VDJ
AGCACCTTGGAGCTGGGGGACTCGGCCCTTTATCTTTGCGCCAGCAGCCTAGGGACAGGGTATGACTATGGCTACACCTTCGGTTCG	CASSLGTGYDYGYTF	1	0.004975124378109453	45	TCRBV05-01*01	TCRBV05	TCRBV05-01	01				TCRBD01-01*01	TCRBD01	TCRBD01-01	01				TCRBJ01-02*01	TCRBJ01	TCRBJ01-02	01				4	4	0	3	3	3	36	48	51	60	64	1	In	VDJ
TCCAGTCCACGGAGTCAGGGGACACAGCACTGTATTTCTGTGCCAGCACCAAAAACAACTCATAGCCATGGCTACACCTTCGGTTCG		2	0.009950248756218905	43	TCRBV21-01*01	TCRBV21	TCRBV21-01	01				TCRBD02-01	TCRBD02	TCRBD02-01				01,02	TCRBJ01-02*01	TCRBJ01	TCRBJ01-02	01				2	1	5	7	9	6	38	53	62	66	67	2	Out	VDJ
CCCTCAGAACCCAGGGACTCAGCTGTGTACTTCTGTGCCAGCAGTCCCGTGCTAGCGGGGGCCACAGATACGCAGTATTTTGGCCCA	CASSPVLAGATDTQYF	1	0.004975124378109453	48	TCRBV12	TCRBV12				TCRBV12-03/12-04,TCRBV12-04		TCRBD02-01*01	TCRBD02	TCRBD02-01	01				TCRBJ02-03*01	TCRBJ02	TCRBJ02-03	01				5	1	4	2	6	2	33	45	51	61	62	1	In	VDJ
GCGTCTGCTGTACCCTCTCAGACATCTGTGTACTTCTGTGCCAGCAGGGACACCTGGACAGGTTTTTCACCCCTCCACTTTGGGAAT	CASRDTWTGFSPLHF	1	0.004975124378109453	45	TCRBV06-04*01	TCRBV06	TCRBV06-04	01				TCRBD01-01*01	TCRBD01	TCRBD01-01	01				TCRBJ01-06*01	TCRBJ01	TCRBJ01-06	01				2	3	1	4	4	9	36	51	55	62	65	1	In	VDJ
GCCTGCAGAACTGGAGGATTCTGGAGTTTATTTATGTGCCAGCAGCTAACTCTCGTAAGTCGGGCCAACGTCCTGACTTTCGGGGCC		1	0.004975124378109453	47	TCRBV14-01*01	TCRBV14	TCRBV14-01	01				TCRBD02-01	TCRBD02	TCRBD02-01				01,02	TCRBJ02-06*01	TCRBJ02	TCRBJ02-06	01				5	10	3	10	2	5	34	46	48	51	61	1	Out	VDJ
ACAGAGCAGCGGGACTCGGCCATGTATCGCTGTGCCAGCAGCTTAGCGGTCCCAGGGGGATCGTACACTGAAGCTTTCTTTGGACAA	CASSLAVPGGSYTEAFF	1	0.004975124378109453	51	TCRBV07-06*01	TCRBV07	TCRBV07-06	01				TCRBD01-01*01	TCRBD01	TCRBD01-01	01				TCRBJ01-01*01	TCRBJ01	TCRBJ01-01	01				0	5	4	1	5	3	30	47	52	59	64	1	In	VDJ
TGGAGCTTGGTGACTCTGCTGTGTATTTCTGTGCCAGCAGCGCCGGCATTCCCATTTGCAAAGAAAAACATTCAGTACTTCGGCGCC		1	0.004975124378109453	52	TCRBV03-01/03-02*01	TCRBV03	TCRBV03-01/03-02	01								TCRBD01,TCRBD02	TCRBD01-01,TCRBD02-01		TCRBJ02-04*01	TCRBJ02	TCRBJ02-04	01				5	16	9	0	3	4	29	41	44	47	63	1	Out	VDJ
TGGAGCTTGGTGACTCTGCTGTGTATTTCTGTGCCAGCAGCTCACAGGATCCCATTTCCATTCCGAAATGAGCAGTTCTTCGGGCCA		1	0.004975124378109453	52	TCRBV03-01/03-02*01	TCRBV03	TCRBV03-01/03-02	01				TCRBD01-01*01	TCRBD01	TCRBD01-01	01				TCRBJ02-01*01	TCRBJ02	TCRBJ02-01	01				5	18	3	4	2	7	29	41	43	48	66	1	Out	VDJ
NNNNTGTCGGCTGCTCCCTCCCAGACATCTGTGTACTTCTGTGCCAGCTCGAGACAGGGTTCAACCGGGGAGCTGTTTTTTGGAGAA	CASSRQGSTGELFF	1	0.004975124378109453	42	TCRBV06-05*01	TCRBV06	TCRBV06-05	01				TCRBD01-01*01	TCRBD01	TCRBD01-01	01				TCRBJ02-02*01	TCRBJ02	TCRBJ02-02	01				8	4	2	3	4	5	39	48	52	59	63	1	In	VDJ
ACAGAGCAGGAGGACTCGGCCGTGTATCTCTGTGCCAGCAGCTTAGATACGGGACAGGGGTTTTTTTATGGCTACACCTTCGGTTCG	CASSLDTGQGFFYGYTF	1	0.004975124378109453	51	TCRBV07-02	TCRBV07	TCRBV07-02				01,02	TCRBD01-01*01	TCRBD01	TCRBD01-01	01				TCRBJ01-02*01	TCRBJ01	TCRBJ01-02	01				1	6	0	2	4	5	30	46	50	60	66	1	In	VDJ
TCCCTGGAGCTTGGTGACTCTGCTGTGTATTTCTGTGCCAGCAGCCGACGCACCTGGGGGGGGTTGGGGGAAGCTTTCTTTGGACAA	CASSRRTWGGLGEAFF	1	0.004975124378109453	48	TCRBV03-01/03-02*01	TCRBV03	TCRBV03-01/03-02	01				TCRBD02-01*01	TCRBD02	TCRBD02-01	01				TCRBJ01-01*01	TCRBJ01	TCRBJ01-01	01				4	7	9	0	9	8	33	46	55	62	69	1	In	VDJ
GATCCAGCGCACAGAGCAGGGGGACTCAGCCGCGTATCTCCGTGCCAGCAGCTTAACCTATTACATCAGCCCCAGCATTTTGGTGAT		1	0.004975124378109453	41	TCRBV07-03*03	TCRBV07	TCRBV07-03	03				TCRBD02-01	TCRBD02	TCRBD02-01				01,02	TCRBJ01-05*01	TCRBJ01	TCRBJ01-05	01				0	4	4	9	0	5	40	-1	57	60	64	1	Out	VDJ
ATCCAGCGCACAGAGCAGGAGGACTCGGCCGTGTATCTCTGTGCCAGCAGCTTAGCAGGGAACTCCTACGAGCAGTACTTCGGGCCG	CASSLAGNSYEQYF	1	0.004975124378109453	42	TCRBV07-02	TCRBV07	TCRBV07-02				01,02					TCRBD01,TCRBD02	TCRBD01-01,TCRBD02-01		TCRBJ02-07*01	TCRBJ02	TCRBJ02-07	01				0	1	0	8	1	0	39	56	57	61	62	1	In	VDJ
CTTCACATCAATTCCCTGGAGCTTGGTGACTCTGCTGTGTATTTCTGTGCCAGCAGCCCCGAACCCCCCAAGCAGTTCTTCGGGCCA	CASSPEPPKQFF	1	0.004975124378109453	36	TCRBV03-01/03-02*01	TCRBV03	TCRBV03-01/03-02	01								TCRBD01,TCRBD02	TCRBD01-01,TCRBD02-01		TCRBJ02-01*01	TCRBJ02	TCRBJ02-01	01				4	8	2	8	2	11	45	58	60	62	70	1	In	VDJ
CCTGCAGAACTGGAGGATTCTGGAGTTTATTTCTGTGCCAGCAGCCAAGATAAGGGGCAGGGGGCGCGAAAACTGTTTTTTGGCAGT	CASSQDKGQGARKLFF	1	0.004975124378109453	48	TCRBV14-01*01	TCRBV14	TCRBV14-01	01				TCRBD01-01*01	TCRBD01	TCRBD01-01	01				TCRBJ01-04*01	TCRBJ01	TCRBJ01-04	01				0	3	4	0	7	10	33	50	57	65	68	1	In	VDJ
AACCGGGAGACACGGCACTGTATCTCTGCGCCAGCAGTGTATGAGGGCTACGAACGAAGTCGGGCCAACGTCCTGACTTTCGGGGCC		1	0.004975124378109453	55	TCRBV23-01*01	TCRBV23	TCRBV23-01	01				TCRBD02-01*02	TCRBD02	TCRBD02-01	02				TCRBJ02-06*01	TCRBJ02	TCRBJ02-06	01				5	14	11	0	4	5	26	38	42	47	61	1	Out	VDJ
GTGAGCACCTTGGAGCTGGGGGACTCGGCCCTTTATCTTTGCGCCGGACGTCATTAGCGGGAGACGGGTGAGCAGTTCTTCGGGCCA	CAGRH*RETGEQFF	1	0.004975124378109453	42	TCRBV05-01*01	TCRBV05	TCRBV05-01	01				TCRBD02-01*02	TCRBD02	TCRBD02-01	02				TCRBJ02-01*01	TCRBJ02	TCRBJ02-01	01				10	5	5	2	9	9	39	45	54	63	68	1	Stop	VDJ
CCCTGGAGCTTGGTGACTCTGCTGTGTATTTCTGTGCCAGCAGCATTAGTCATCCCATTCAATCGCACTGAAGCTTTCTTTGGACAA		1	0.004975124378109453	49	TCRBV03-01/03-02*01	TCRBV03	TCRBV03-01/03-02	01				TCRBD02-01	TCRBD02	TCRBD02-01				01,02	TCRBJ01-01*01	TCRBJ01	TCRBJ01-01	01				5	16	5	8	2	4	32	44	46	49	65	1	Out	VDJ
AGTGCCCATCCTGAAGACAGCAGCTTCTACATCTGCAGTGCTATAAGCCGGGACTATTCGTACCAAGAGACCCAGTACTTCGGGCCA	CSAISRDYSYQETQYF	1	0.004975124378109453	48	TCRBV20	TCRBV20				TCRBV20-01,TCRBV20-or09_02		TCRBD02-01	TCRBD02	TCRBD02-01				01,02	TCRBJ02-05*01	TCRBJ02	TCRBJ02-05	01				4	5	0	9	6	0	33	43	49	56	61	1	In	VDJ
CACGCCCTGCAGCCAGAAGACTCAGCCCTGTATCTCTGCGCCAGCAACACGTGGGGGGGTTCCTACAATGAGCAGTTCTTCGGGCCA	CASNTWGGSYNEQFF	1	0.004975124378109453	45	TCRBV04-01*01	TCRBV04	TCRBV04-01	01				TCRBD02-01*01	TCRBD02	TCRBD02-01	01				TCRBJ02-01*01	TCRBJ02	TCRBJ02-01	01				7	1	9	0	6	1	36	46	52	59	60	1	In	VDJ
ACTGTGACATCGGCCCAAAAGAACCCGACAGCTTTCTATCTCTGTGCCAGTAGTCGGGACAGCCAAGAGACCCAGTACTTCGGGCCA	CASSRDSQETQYF	1	0.004975124378109453	39	TCRBV19-01*01	TCRBV19	TCRBV19-01	01				TCRBD01-01*01	TCRBD01	TCRBD01-01	01				TCRBJ02-05*01	TCRBJ02	TCRBJ02-05	01				5	0	0	5	1	1	42	54	55	-1	62	1	In	VDJ
NACTCTGAAGATCCAGCGCACAGAGCAGGGGGACTCGGCCATGTATCTCTGTGCCAGCAGCTATTCCAAGGCTACACCTTCGGTTCG		1	0.004975124378109453	32	TCRBV07-09*01	TCRBV07	TCRBV07-09	01				TCRBD01-01*01	TCRBD01	TCRBD01-01	01				TCRBJ01-02*01	TCRBJ01	TCRBJ01-02	01				4	1	4	6	4	8	49	62	66	68	69	1	Out	VDJ
GTGAGCACCTTGGAGCTGGGGGACTCGGCCCTTTATCTTTGCGCCAGCAGCAAGGGACAGGGTGTGGATGAGCAGTTCTTCGGGCCA	CASSKGQGVDEQFF	1	0.004975124378109453	42	TCRBV05-01*01	TCRBV05	TCRBV05-01	01				TCRBD01-01*01	TCRBD01	TCRBD01-01	01				TCRBJ02-01*01	TCRBJ02	TCRBJ02-01	01				4	5	0	3	2	8	39	51	53	62	67	1	In	VDJ
TCCGCTACCAGCTCCCAGACATCTGTGTACTTCTGTGCCATCAGGCCAGGGACTAGCGGGAGTACCGGGGAGCTGTTTTTTGGAGAA	CAIRPGTSGSTGELFF	1	0.004975124378109453	48	TCRBV10-03*01	TCRBV10	TCRBV10-03	01				TCRBD02-01*02	TCRBD02	TCRBD02-01	02				TCRBJ02-02*01	TCRBJ02	TCRBJ02-02	01				6	1	0	2	4	5	33	44	48	62	63	1	In	VDJ
CCACAAAGCTGGAGGACTCAGCCATGTACTTCTGTGCCAGCAGTGTTGTTCTTTACCGATGAAACCTATGGCTACACCTTCGGTTCG		1	0.004975124378109453	49	TCRBV02-01	TCRBV02	TCRBV02-01				01,03					TCRBD01,TCRBD02	TCRBD01-01,TCRBD02-01		TCRBJ01-02*01	TCRBJ01	TCRBJ01-02	01				4	6	2	8	12	4	32	45	57	59	65	1	Out	VDJ
AAGGTGCAGCCTGCAGAACTGGAGGATTCTGGAGTTTATTTCTGTGCCAGCAGCCAAGATCGGGTCAACACCATATATTTTGGAGAG	CASSQDRVNTIYF	1	0.004975124378109453	39	TCRBV14-01*01	TCRBV14	TCRBV14-01	01				TCRBD02-01	TCRBD02	TCRBD02-01				01,02	TCRBJ01-03*01	TCRBJ01	TCRBJ01-03	01				0	2	8	4	1	7	42	59	60	64	66	1	In	VDJ
AGGATCCAGCAGGTAGTGCGAGGAGATTCGGCAGCTTATTTCTGTGCCAGCTCACCACCGGGACAGGAAGAGCAGTACTTCGGGCCG	CASSPPGQEEQYF	1	0.004975124378109453	39	TCRBV18-01*01	TCRBV18	TCRBV18-01	01				TCRBD01-01*01	TCRBD01	TCRBD01-01	01				TCRBJ02-07*01	TCRBJ02	TCRBJ02-07	01				0	2	0	4	0	7	42	-1	59	67	69	1	In	VDJ
GTGACCAGTGCCCATCCTGAAGACAGCAGCTTCTACATCTGCAGTGCCACTAGCGGGGAACTGACCAATGAGCAGTTCTTCGGGCCA	CSATSGELTNEQFF	1	0.004975124378109453	42	TCRBV20	TCRBV20				TCRBV20-01,TCRBV20-or09_02		TCRBD02-01*01	TCRBD02	TCRBD02-01	01				TCRBJ02-01*01	TCRBJ02	TCRBJ02-01	01				6	7	3	3	1	6	39	47	48	58	65	1	In	VDJ
ATCCTGGAGTCGCCCAGCCCCAACCAGACCTCTCTGTACTTCTGTGCCAGCAGTTCAGGGGGCAGGTCTGGCTACACCTTCGGTTCG	CASSSGGRSGYTF	1	0.004975124378109453	39	TCRBV27-01*01	TCRBV27	TCRBV27-01	01				TCRBD01-01*01	TCRBD01	TCRBD01-01	01				TCRBJ01-02*01	TCRBJ01	TCRBJ01-02	01				4	5	4	0	0	7	42	-1	55	63	68	1	In	VDJ
CACATCAATTCCCTGGAGCTTGGTGACTCTGCTGTGTATTTCTGTGCCAGCAGCCGCTTCGGTCTGGATACGCAGTATTTTGGCCCA	CASSRFGLDTQYF	1	0.004975124378109453	39	TCRBV03-01/03-02*01	TCRBV03	TCRBV03-01/03-02	01				TCRBD02-01	TCRBD02	TCRBD02-01				01,02	TCRBJ02-03*01	TCRBJ02	TCRBJ02-03	01				4	4	8	5	4	6	42	55	59	62	66	1	In	VDJ
GTCGCCCAGCCCCAACCAGACCTCTCTGTACTTCTGTGCCAGCAGTTACAGGACTGCGAAGGGGGCACTGAAGCTTTCTTTGGACAA		1	0.004975124378109453	47	TCRBV27-01*01	TCRBV27	TCRBV27-01	01				TCRBD01-01*01	TCRBD01	TCRBD01-01	01				TCRBJ01-01*01	TCRBJ01	TCRBJ01-01	01				4	0	5	1	12	4	34	47	59	-1	65	1	Out	VDJ
AAGATCCAGCCTGCAGAGCTTGGGGACTCGGCCGTGTATCTCTGTGCCAGCTCACAGGGGGCGGTCTCTGAAGCTTTCTTTGGACAA	CASSQGAVSEAFF	1	0.004975124378109453	39	TCRBV11-03*01	TCRBV11	TCRBV11-03	01				TCRBD01-01*01	TCRBD01	TCRBD01-01	01				TCRBJ01-01*01	TCRBJ01	TCRBJ01-01	01				8	5	3	0	2	6	42	51	53	62	67	1	In	VDJ
CAATTCCCTGGAGCTTGGTGACTCTGCTGTGTATTTCTGTGCCAGCAGCAGCGTTTCCATTCCGACAATGAGCAGTTCTTCGGGCCA		1	0.004975124378109453	44	TCRBV03-01/03-02*01	TCRBV03	TCRBV03-01/03-02	01				TCRBD02-01	TCRBD02	TCRBD02-01				01,02	TCRBJ02-01*01	TCRBJ02	TCRBJ02-01	01				5	11	6	6	0	5	37	-1	49	53	64	1	Out	VDJ
ATCCAGCGCACAGAGCAGGGGGACTCGGCCATGTATCTCTGTGCCAGCAGCTTGGACGGGGTCAGCCACGAGCAGTACTTCGGGCCG	CASSLDGVSHEQYF	1	0.004975124378109453	42	TCRBV07-09*01	TCRBV07	TCRBV07-09	01				TCRBD02-01*01	TCRBD02	TCRBD02-01	01				TCRBJ02-07*01	TCRBJ02	TCRBJ02-07	01				3	6	8	3	3	5	39	53	56	61	67	1	In	VDJ
CGGTCCACAAAGCTGGAGGACTCAGCCATGTACTTCTGTGCCAGCACCCCGGAGGGACTAGCGCCGTCGGTTGAGTATTTTGGCCCA	CASTPEGLAPSVEYF	1	0.004975124378109453	45	TCRBV02-01	TCRBV02	TCRBV02-01				01,03	TCRBD02-01	TCRBD02	TCRBD02-01				01,02	TCRBJ02-03*01	TCRBJ02	TCRBJ02-03	01				7	10	0	6	7	13	36	46	53	63	73	1	In	VDJ
GCGCACAGAGCAGCGGGACTCGGCCATGTATCGCTGTGCCAGCAGTTGAGTCAGGGTTACATGAACACTGAAGCTTTCTTTGGACAA		1	0.004975124378109453	47	TCRBV07-06*01	TCRBV07	TCRBV07-06	01				TCRBD01-01*01	TCRBD01	TCRBD01-01	01				TCRBJ01-01*01	TCRBJ01	TCRBJ01-01	01				6	5	4	3	6	0	34	45	51	56	61	1	Out	VDJ
GAGTCGCCCAGCCCCAACCAGACCTCTCTGTACTTCTGTGCCAGCAGCCAGTCGGGACTAGCGGCTTACGAGCAGTACTTCGGGCCG	CASSQSGLAAYEQYF	1	0.004975124378109453	45	TCRBV27-01*01	TCRBV27	TCRBV27-01	01				TCRBD02-01	TCRBD02	TCRBD02-01				01,02	TCRBJ02-07*01	TCRBJ02	TCRBJ02-07	01				6	2	0	5	6	4	36	47	53	64	66	1	In	VDJ
CTAGAGTCTGCCATCCCCAACCAGACAGCTCTTTACTTCTGTGCCACCAGTGACCAACGAGTCCCAGATACGCAGTATTTTGGCCCA	CATSDQRVPDTQYF	1	0.004975124378109453	42	TCRBV24-01*01	TCRBV24	TCRBV24-01	01				TCRBD02-01*02	TCRBD02	TCRBD02-01	02				TCRBJ02-03*01	TCRBJ02	TCRBJ02-03	01				4	3	11	2	5	4	39	53	58	61	64	1	In	VDJ
CCCAAAAGAACCCGACAGCTTTCTATCTCTGTGCCAGTAGTATGGGGGGGTCCGGACTAGCGGCACAATGAGCAGTTCTTCGGGCCA		1	0.004975124378109453	52	TCRBV19-01*01	TCRBV19	TCRBV19-01	01				TCRBD02-01	TCRBD02	TCRBD02-01				01,02	TCRBJ02-01*01	TCRBJ02	TCRBJ02-01	01				3	1	1	5	10	5	29	43	53	63	64	1	Out	VDJ
GTGACCAGTGCCCATCCTGAAGACAGCAGCTTCTACATCTGCAGTGCTAGAAGAACAGCCACCCACAGAACGCAGTATTTTGGCCCA	CSARRTATHRTQYF	1	0.004975124378109453	42	TCRBV20	TCRBV20				TCRBV20-01,TCRBV20-or09_02		TCRBD01-01*01	TCRBD01	TCRBD01-01	01				TCRBJ02-03*01	TCRBJ02	TCRBJ02-03	01				2	11	3	5	3	9	39	51	54	58	69	1	In	VDJ
ATCCGGTCCACAAAGCTGGAGGACTCAGCCATGTACTTCTGTGCCAGCAGTGAGGGGGCGAATGGAAACACCATATATTTTGGAGAG	CASSEGANGNTIYF	1	0.004975124378109453	42	TCRBV02-01	TCRBV02	TCRBV02-01				01,03	TCRBD01-01*01	TCRBD01	TCRBD01-01	01				TCRBJ01-03*01	TCRBJ01	TCRBJ01-03	01				3	3	6	0	0	3	39	-1	53	59	62	1	In	VDJ
ACATCGGCCCAAAAGAACCCGACAGCTTTCTATCTCTGTGCCAGCACCTCCGGGGTGGGGAGAGCCCATACGCAGTATTTTGGCCCA	CASTSGVGRAHTQYF	1	0.004975124378109453	45	TCRBV19-01*01	TCRBV19	TCRBV19-01	01				TCRBD02-01	TCRBD02	TCRBD02-01				01,02	TCRBJ02-03*01	TCRBJ02	TCRBJ02-03	01				9	12	8	3	6	7	36	44	50	55	67	1	In	VDJ
GAGTCCGCCAGCACCAACCAGACATCTATGTACCTCTGTGCCAGCAGTACACCCGGGACCCTAGACGCTGAAGCTTTCTTTGGACAA	CASSTPGTLDAEAFF	1	0.004975124378109453	45	TCRBV28-01*01	TCRBV28	TCRBV28-01	01								TCRBD01,TCRBD02	TCRBD01-01,TCRBD02-01		TCRBJ01-01*01	TCRBJ01	TCRBJ01-01	01				5	8	0	7	6	6	36	48	54	59	67	1	In	VDJ
AGTGCCCATCCTGAAGACAGCAGCTTCTACATCTGCAGTGCTAGATCCGCGCGGGGGGGCTCCTACAATGAGCAGTTCTTCGGGCCA	CSARSARGGSYNEQFF	1	0.004975124378109453	48	TCRBV20	TCRBV20				TCRBV20-01,TCRBV20-or09_02		TCRBD02-01*01	TCRBD02	TCRBD02-01	01				TCRBJ02-01*01	TCRBJ02	TCRBJ02-01	01				2	0	7	0	5	0	33	45	50	-1	59	1	In	VDJ
TGACTCTGCTGTGTATTTCTGTGCCAGCAGCCAACTTTAATTTTATGTGTACGGGACTCAAAACAAGAGACCCAGTACTTCGGGCCA		1	0.004975124378109453	62	TCRBV03-01/03-02*01	TCRBV03	TCRBV03-01/03-02	01				TCRBD02-01	TCRBD02	TCRBD02-01				01,02	TCRBJ02-05*01	TCRBJ02	TCRBJ02-05	01				2	5	0	10	18	2	19	34	52	58	63	1	Out	VDJ
NNNNNNNNNNTGTCGGCTGCTCCCTCCCAAACATCTGTGTACTTCTGTGCCAGCAATGGGGGTGGGCATGGCTACACCTTCGGTTCG	CASNGGGHGYTF	1	0.004975124378109453	36	TCRBV06	TCRBV06				TCRBV06-02/06-03,TCRBV06-02						TCRBD01,TCRBD02	TCRBD01-01,TCRBD02-01		TCRBJ01-02*01	TCRBJ01	TCRBJ01-02	01				7	5	6	1	2	6	45	55	57	62	67	1	In	VDJ
AGAACCGGGAGACACGGCACTGTATCTCTGCGCCAGCAGTCAATGGTTCAGGGATTCGCCCCGTGTTGTGAGCAGTTCTTCGGGCCA		1	0.004975124378109453	53	TCRBV23-01*01	TCRBV23	TCRBV23-01	01				TCRBD01-01*01	TCRBD01	TCRBD01-01	01				TCRBJ02-01*01	TCRBJ02	TCRBJ02-01	01				1	15	4	3	4	9	28	44	48	53	68	1	Out	VDJ
ACGTTGGCGTCTGCTGTACCCTCTCAGACATCTGTGTACTTCTGTGCCAGCGGGGGACAGGGAGGCAATGAGCAGTTCTTCGGGCCA	CASGGQGGNEQFF	1	0.004975124378109453	39	TCRBV06-04*01	TCRBV06	TCRBV06-04	01				TCRBD01-01*01	TCRBD01	TCRBD01-01	01				TCRBJ02-01*01	TCRBJ02	TCRBJ02-01	01				8	3	0	3	2	6	42	51	53	62	65	1	In	VDJ
CGCTCACCAGGCCTGGGGGACGCAGCCATGTACCTGTGTGCCACCAGCAGAGATTTGGGTCGCACAGATACGCAGTATTTTGGCCCA	CATSRDLGRTDTQYF	1	0.004975124378109453	45	TCRBV15-01*02	TCRBV15	TCRBV15-01	02								TCRBD01,TCRBD02	TCRBD01-01,TCRBD02-01		TCRBJ02-03*01	TCRBJ02	TCRBJ02-03	01				0	2	0	9	3	1	36	53	56	59	61	1	In	VDJ
CCTGGAGCTTGGTGACTCTGCTGTGTATTTCTGTGCCAGCAGCCAAGAGGTGCGGGGCGGGGGGCCTACGAGCAGTACTTCGGGCCG		1	0.004975124378109453	50	TCRBV03-01/03-02*01	TCRBV03	TCRBV03-01/03-02	01				TCRBD02-01*01	TCRBD02	TCRBD02-01	01				TCRBJ02-07*01	TCRBJ02	TCRBJ02-07	01				0	0	7	1	8	2	31	48	56	-1	64	1	Out	VDJ
ATCCAGCAGGTAGTGCGAGGAGATTCGGCAGCTTATTTCTGTGCCAGCTCACCACTAGCCGGGAGGGATGAGCAGTTCTTCGGGCCA	CASSPLAGRDEQFF	1	0.004975124378109453	42	TCRBV18-01*01	TCRBV18	TCRBV18-01	01				TCRBD02-01*02	TCRBD02	TCRBD02-01	02				TCRBJ02-01*01	TCRBJ02	TCRBJ02-01	01				1	0	8	0	4	8	39	55	59	-1	67	1	In	VDJ
ACGGAGTCAGGGGACACAGCACTGTATTTCTGTGCCAGCAGCCCGAGATTAAGCAGGGACTCTGGAAACACCATATATTTTGGAGAG	CASSPRLSRDSGNTIYF	1	0.004975124378109453	51	TCRBV21-01*01	TCRBV21	TCRBV21-01	01				TCRBD01-01*01	TCRBD01	TCRBD01-01	01				TCRBJ01-03*01	TCRBJ01	TCRBJ01-03	01				5	1	4	3	11	0	30	42	53	58	59	1	In	VDJ
AATTCCCTGGAGCTTGGTGACTCTGCTGTGTATTTCTGTGCCAGCAGCCAAGATACGGGGAGGTACCAGCCCCAGCATTTTGGTGAT	CASSQDTGRYQPQHF	1	0.004975124378109453	45	TCRBV03-01/03-02*01	TCRBV03	TCRBV03-01/03-02	01				TCRBD02-01*02	TCRBD02	TCRBD02-01	02				TCRBJ01-05*01	TCRBJ01	TCRBJ01-05	01				0	3	9	1	4	7	36	53	57	63	66	1	In	VDJ
GTGAGCACCTTGGAGCTGGGGGACTCGGCCCTTTATCTTTGCGCCAGCAGAGACAGGGGGCTTTTCACTGAAGCTTTCTTTGGACAA	CASRDRGLFTEAFF	1	0.004975124378109453	42	TCRBV05-01*01	TCRBV05	TCRBV05-01	01				TCRBD01-01*01	TCRBD01	TCRBD01-01	01				TCRBJ01-01*01	TCRBJ01	TCRBJ01-01	01				5	4	2	0	1	4	39	50	51	61	65	1	In	VDJ
CAGCGCACAGAGCAGCGGGACTCGGCCATGTATCGCTGTGCCAACAGCCGGGGGACTCTAGAGTCCGGGGAGCTGTTTTTTGGAGAA	CANSRGTLESGELFF	1	0.004975124378109453	45	TCRBV07-06*01	TCRBV07	TCRBV07-06	01				TCRBD02-01	TCRBD02	TCRBD02-01				01,02	TCRBJ02-02*01	TCRBJ02	TCRBJ02-02	01				5	7	0	10	3	6	36	48	51	57	64	1	In	VDJ
AGCTGGAGGACTCAGCCATGTACTTCTGTGCCAGCAGTTATAAAAATTACCGATACAAGTCGGGCCAACGTCCTGACTTTCGGGGCC		1	0.004975124378109453	55	TCRBV02-01	TCRBV02	TCRBV02-01				01,03	TCRBD01-01*01	TCRBD01	TCRBD01-01	01				TCRBJ02-06*01	TCRBJ02	TCRBJ02-06	01				5	4	3	6	16	5	26	38	54	57	61	1	Out	VDJ
NNNNNNNNNNTGTCGGCTGCTCCCTCCCAGACATCTGTGTACTTCTGTGCCAGCAATGTGAACCTCTATGGCTACACCTTCGGTTCG	CASNVNLYGYTF	1	0.004975124378109453	36	TCRBV06-05*01	TCRBV06	TCRBV06-05	01								TCRBD01,TCRBD02	TCRBD01-01,TCRBD02-01		TCRBJ01-02*01	TCRBJ01	TCRBJ01-02	01				7	4	2	8	4	4	45	55	59	61	65	1	In	VDJ
ATCCGGTCCACAAAGCTGGAGGACTCAGCCATGTACTTCTGTGCCAGCAGTGAGGGGGCGAATGGAAACGCCATATATTTTGGAGAG	CASSEGANGNAIYF	1	0.004975124378109453	42	TCRBV02-01	TCRBV02	TCRBV02-01				01,03	TCRBD01-01*01	TCRBD01	TCRBD01-01	01				TCRBJ01-03*01	TCRBJ01	TCRBJ01-03	01				3	11	6	0	0	11	39	-1	53	59	70	1	In	VDJ
GTGACATCGGCCCAAAAGAACCCGACAGCTTTCTATCTCTGTGCCAGTACCACAGGACAGGGAGATGGGACCCAGTACTTCGGGCCA	CASTTGQGDGTQYF	1	0.004975124378109453	42	TCRBV19-01*01	TCRBV19	TCRBV19-01	01				TCRBD01-01*01	TCRBD01	TCRBD01-01	01				TCRBJ02-05*01	TCRBJ02	TCRBJ02-05	01				7	6	1	3	5	7	39	49	54	62	68	1	In	VDJ
CAGCGCACAGAGCAGCGGGACTCGGCCATGTATCGCTGTGCCAGCAGCCGGGGGACTCTAGAGTCCGGGGAGCTGTTTTTTGGAGAA	CASSRGTLESGELFF	1	0.004975124378109453	45	TCRBV07-06*01	TCRBV07	TCRBV07-06	01				TCRBD02-01	TCRBD02	TCRBD02-01				01,02	TCRBJ02-02*01	TCRBJ02	TCRBJ02-02	01				5	7	0	10	3	6	36	48	51	57	64	1	In	VDJ
GAGCTTGGTGACTCTGCTGTGTATTTCTGTGCCAGCAGCGAAAAAGGTCCCATTTGCAAAGAAAAAAACATTCAGTACTTCGGCGCC	CASSEKGPICKEKNIQYF	1	0.004975124378109453	54	TCRBV03-01/03-02*01	TCRBV03	TCRBV03-01/03-02	01								TCRBD01,TCRBD02	TCRBD01-01,TCRBD02-01		TCRBJ02-04*01	TCRBJ02	TCRBJ02-04	01				5	16	5	4	5	4	27	39	44	47	63	1	In	VDJ
NTGTCGGCTGCTCCCTCCCAGACATCTGTGTACTTCTGTGCCAGCAGGATAATGGGACAGTTGGGACAGCCCCAGCATTTTGGTGAT	CASRIMGQLGQPQHF	1	0.004975124378109453	45	TCRBV06-05*01	TCRBV06	TCRBV06-05	01				TCRBD01-01*01	TCRBD01	TCRBD01-01	01				TCRBJ01-05*01	TCRBJ01	TCRBJ01-05	01				6	6	0	5	6	7	36	47	53	60	66	1	In	VDJ
ACAGAGCAGCGGGACTCAGCCATGTATCGCTGTGCTAGCAGCTTAAGCCTTCGACAGGGGTCGGGAAATGAGCAGTTCTTCGGGCCA	CASSLSLRQGSGNEQFF	1	0.004975124378109453	51	TCRBV07-07*01	TCRBV07	TCRBV07-07	01				TCRBD01-01*01	TCRBD01	TCRBD01-01	01				TCRBJ02-01*01	TCRBJ02	TCRBJ02-01	01				2	6	2	2	7	7	30	45	52	60	66	1	In	VDJ
CACGGAGTCAGGGGACACAGCACTGTATTTCTGTGCCAGCAGGCGGTTTTTAGCTACACATATAATTCACCCCTCCACTTTGGGAAC		1	0.004975124378109453	50	TCRBV21-01*01	TCRBV21	TCRBV21-01	01				TCRBD02-01	TCRBD02	TCRBD02-01				01,02	TCRBJ01-06*02	TCRBJ01	TCRBJ01-06	02				6	6	5	7	8	4	31	42	50	54	60	1	Out	VDJ
TCTTCACATCAATTCCCTGGAGCTTGGTGACTCTGCTGTGTATTTCTGTGCCAGCAGCCAACCGACAATGAGCAGTTCTTCGGGCCA		1	0.004975124378109453	35	TCRBV03-01/03-02*01	TCRBV03	TCRBV03-01/03-02	01				TCRBD02-01	TCRBD02	TCRBD02-01				01,02	TCRBJ02-01*01	TCRBJ02	TCRBJ02-01	01				2	0	8	6	1	5	46	61	62	-1	64	1	Out	VDJ
GCGTCTGCTGTACCCTCTCAGACATCTGTGTACTTCTGTGCCAGCAGTGAAGGAAGGCCGACATGAAAAAAACTGTTTTTTGGCAGT	CASSEGRPT*KKLFF	1	0.004975124378109453	45	TCRBV06-04*01	TCRBV06	TCRBV06-04	01				TCRBD01-01*01	TCRBD01	TCRBD01-01	01				TCRBJ01-04*01	TCRBJ01	TCRBJ01-04	01				3	4	2	6	9	9	36	50	59	63	67	1	Stop	VDJ
ACTGTGACATCGGCCCAAAAGAACCCGACAGCTTTCTATCTCTGTGCCAGTAGTATAGGGCCGCAAGAGACCCAGTACTTCGGGCCA	CASSIGPQETQYF	1	0.004975124378109453	39	TCRBV19-01*01	TCRBV19	TCRBV19-01	01				TCRBD01-01*01	TCRBD01	TCRBD01-01	01				TCRBJ02-05*01	TCRBJ02	TCRBJ02-05	01				1	2	9	0	0	2	42	-1	58	61	63	1	In	VDJ
TTGTTGCTGGGGGACTCGGCCCTCTATCTCTGTGCCAGCAGCTACGGGGGACTAGCGGGAGGGTTTAGCGAGCAGTTCTTCGGGCCA	CASSYGGLAGGFSEQFF	1	0.004975124378109453	51	TCRBV05-06*01	TCRBV05	TCRBV05-06	01				TCRBD02-01*02	TCRBD02	TCRBD02-01	02				TCRBJ02-01*01	TCRBJ02	TCRBJ02-01	01				3	6	0	0	4	10	30	43	47	63	69	1	In	VDJ
TCGGCTGCTCCCTCCCAGACATCTGTGTACTTCTGTGCCAGCAGTCACTTCCGGGACGGAATAAATCAGCCCCAGCATTTTGGTGAT	CASSHFRDGINQPQHF	1	0.004975124378109453	48	TCRBV06-05*01	TCRBV06	TCRBV06-05	01								TCRBD01,TCRBD02	TCRBD01-01,TCRBD02-01		TCRBJ01-05*01	TCRBJ01	TCRBJ01-05	01				1	6	0	7	3	4	33	49	52	57	63	1	In	VDJ
ATCCTGGAGTCGCCCAGCCCCAACCAGACCTCTCTGTACTTCTGTGCCAGCAGCCAAACCGAAAACTATGGCTACACCTTCGGTTCG	CASSQTENYGYTF	1	0.004975124378109453	39	TCRBV27-01*01	TCRBV27	TCRBV27-01	01								TCRBD01,TCRBD02	TCRBD01-01,TCRBD02-01		TCRBJ01-02*01	TCRBJ01	TCRBJ01-02	01				6	1	2	8	7	2	42	53	60	62	63	1	In	VDJ
ACCTTGGAGCTGGGGGACTCGGCCCTTTATCTTTGCGCCAGCAGCTTGGCCGCCAGGGAGTATAATTCACCCCTCCACTTTGGGAAC	CASSLAAREYNSPLHF	1	0.004975124378109453	48	TCRBV05-01*01	TCRBV05	TCRBV05-01	01								TCRBD01,TCRBD02	TCRBD01-01,TCRBD02-01		TCRBJ01-06*02	TCRBJ01	TCRBJ01-06	02				0	2	4	3	4	4	33	49	53	58	60	1	In	VDJ
GTGACCAGTGCCCATCCTGAAGACAGCAGCTTCTACATCTGCAGTGCTAGAGATCATGGGGTTAGCTACGAGCAGTACTTCGGGCCG	CSARDHGVSYEQYF	1	0.004975124378109453	42	TCRBV20	TCRBV20				TCRBV20-01,TCRBV20-or09_02						TCRBD01,TCRBD02	TCRBD01-01,TCRBD02-01		TCRBJ02-07*01	TCRBJ02	TCRBJ02-07	01				0	4	6	2	4	3	39	53	57	61	65	1	In	VDJ
AGCACCTTGGAGCTGGGGGACTCGGCCCTTTATCTTTGCGCCAGCAGTACAGTGGGTGGCTCTGGAAACACCATATATTTTGGAGAG	CASSTVGGSGNTIYF	1	0.004975124378109453	45	TCRBV05-01*01	TCRBV05	TCRBV05-01	01				TCRBD01-01*01	TCRBD01	TCRBD01-01	01				TCRBJ01-03*01	TCRBJ01	TCRBJ01-03	01				5	7	3	5	1	0	36	47	48	52	59	1	In	VDJ
ACCTTGGAGCTGGGGGACTCGGCCCTTTATCTTTGCGCCAGCAGCCTCGAGCAGGGGGCTGCTGGAAACACCATATATTTTGGAGAG	CASSLEQGAAGNTIYF	1	0.004975124378109453	48	TCRBV05-01*01	TCRBV05	TCRBV05-01	01				TCRBD01-01*01	TCRBD01	TCRBD01-01	01				TCRBJ01-03*01	TCRBJ01	TCRBJ01-03	01				4	2	4	0	6	2	33	45	51	59	61	1	In	VDJ
GTGCGAGGAGATTCGGCAGCTTATTTCTGTGCCAGCTCCGACCTCGTACAGGGCATGTCTGGGGCCAACGTCCTGACTTTCGGGGCC	CASSDLVQGMSGANVLTF	1	0.004975124378109453	54	TCRBV18-01*01	TCRBV18	TCRBV18-01	01				TCRBD01-01*01	TCRBD01	TCRBD01-01	01				TCRBJ02-06*01	TCRBJ02	TCRBJ02-06	01				6	4	3	3	9	1	27	38	47	53	57	1	In	VDJ
NTGTCGGCTGCTCCCTCCCAGACATCTGTGTACTTCTGTGCCAGCAGCGCGCCGTCGGATAGCAATCAGCCCCAACATTTTGGTGAT	CASSAPSDSNQPQHF	1	0.004975124378109453	45	TCRBV06-05*01	TCRBV06	TCRBV06-05	01				TCRBD02-01	TCRBD02	TCRBD02-01				01,02	TCRBJ01-05*01	TCRBJ01	TCRBJ01-05	01				6	12	5	7	12	16	36	47	59	63	75	1	In	VDJ
ATCCAGCAGGTAGTGCGAGGAGATTCGGCAGCTTATTTCTGTGCCAGCTCACCTCCGGGACCAGGCGTCGAGCAGTACTTCGGGCCG	CASSPPGPGVEQYF	1	0.004975124378109453	42	TCRBV18-01*01	TCRBV18	TCRBV18-01	01								TCRBD01,TCRBD02	TCRBD01-01,TCRBD02-01		TCRBJ02-07*01	TCRBJ02	TCRBJ02-07	01				3	7	0	7	3	6	39	53	56	61	68	1	In	VDJ
GCCCTGCAGCCAGAAGACTCAGCCCTGTATCTCTGCGCCAGCAGCCAAGATTTCCCAGGGGGCTCCTACGAGCAGTACTTCGGGCCG	CASSQDFPGGSYEQYF	1	0.004975124378109453	48	TCRBV04-01*01	TCRBV04	TCRBV04-01	01				TCRBD01-01*01	TCRBD01	TCRBD01-01	01				TCRBJ02-07*01	TCRBJ02	TCRBJ02-07	01				0	0	4	1	5	0	33	50	55	-1	62	1	In	VDJ
ACAGTGACCAGTGCCCATCCTGAAGACAGCAGCTTCTACATCTGCAGTGCCCTCCGCGGGGCCCGGGGGGGCTACACCTTCGGTTCG	CSALRGARGGYTF	1	0.004975124378109453	39	TCRBV20	TCRBV20				TCRBV20-01,TCRBV20-or09_02		TCRBD02-01*01	TCRBD02	TCRBD02-01	01				TCRBJ01-02*01	TCRBJ01	TCRBJ01-02	01				6	8	7	3	5	8	42	50	55	61	69	1	In	VDJ
CACGTTGGCGTCTGCTGTACCCTCTCAGACATCTGTGTACTTCTGTGCCAGCCTGTCTCAGGGGTTCAGCCCCAGCATTTTGGTGAT		1	0.004975124378109453	38	TCRBV06-04*01	TCRBV06	TCRBV06-04	01				TCRBD01-01*01	TCRBD01	TCRBD01-01	01				TCRBJ01-05*01	TCRBJ01	TCRBJ01-05	01				8	1	4	2	6	6	43	52	58	64	65	1	Out	VDJ
GCAGAGCTTGAGGACTCGGCCGTGTATCTCTGTGCCAGCAGCTTAGGGAGTATAGGTGCTGACACGGATACGCAGTATTTTGGCCCA	CASSLGSIGADTDTQYF	1	0.004975124378109453	51	TCRBV11	TCRBV11				TCRBV11-02,TCRBV11-03						TCRBD01,TCRBD02	TCRBD01-01,TCRBD02-01		TCRBJ02-03*01	TCRBJ02	TCRBJ02-03	01				1	2	2	6	14	6	30	46	60	64	66	1	In	VDJ
ATCCGGTCCACAAAGCTGGAGGACTCAGCCATGTACTTCTGTGCCAGCAGGTGGACGGGAACTAATGAAAAACTGTTTTTTGGCAGT	CASRWTGTNEKLFF	1	0.004975124378109453	42	TCRBV02-01	TCRBV02	TCRBV02-01				01,03					TCRBD01,TCRBD02	TCRBD01-01,TCRBD02-01		TCRBJ01-04*01	TCRBJ01	TCRBJ01-04	01				6	3	1	7	2	1	39	50	52	56	59	1	In	VDJ
TCTGCCATCCCCAACCAGACAGCTCTTTACTTCTGTGCCACCAGTGACCCGGGACAGGGGGCGGACAATGAGCAGTTCTTCGGGCCA	CATSDPGQGADNEQFF	1	0.004975124378109453	48	TCRBV24-01*01	TCRBV24	TCRBV24-01	01				TCRBD01-01*01	TCRBD01	TCRBD01-01	01				TCRBJ02-01*01	TCRBJ02	TCRBJ02-01	01				4	2	0	0	3	5	33	47	50	62	64	1	In	VDJ
ATGTGAACGCCTTGTTGCTGGGGGACTCGGCCCTCTATCTCTGTGCCAGCAGCTTACCGGGACAGATGATGCTACACCTTCGGTTCG		1	0.004975124378109453	40	TCRBV05-06*01	TCRBV05	TCRBV05-06	01				TCRBD01-01*01	TCRBD01	TCRBD01-01	01				TCRBJ01-02*01	TCRBJ01	TCRBJ01-02	01				2	5	0	5	3	9	41	55	58	65	70	1	Out	VDJ
ATCCAGCCTGCAGAGCTTGAGGACTCGGCCGTGTATCTCTGTGCCAGCAGCCGTATGGGGACCGACTACGAGCAGTACTTCGGGCCG	CASSRMGTDYEQYF	1	0.004975124378109453	42	TCRBV11	TCRBV11				TCRBV11-02,TCRBV11-03						TCRBD01,TCRBD02	TCRBD01-01,TCRBD02-01		TCRBJ02-07*01	TCRBJ02	TCRBJ02-07	01				5	3	0	7	6	3	39	51	57	62	65	1	In	VDJ
NTGTCGGCTGCTCCCTCCCAAACATCTGTGTACTTCTGTGCCAGCAGCAAAGCCGGCGGAAGGACCTACGAGCAGTACTTCGGGCCG	CASSKAGGRTYEQYF	1	0.004975124378109453	45	TCRBV06-02*02	TCRBV06	TCRBV06-02	02				TCRBD02-01	TCRBD02	TCRBD02-01				01,02	TCRBJ02-07*01	TCRBJ02	TCRBJ02-07	01				3	5	7	5	7	2	36	48	55	59	64	1	In	VDJ
AAGAACCCGACAGCTTTCTATCTCTGTGCCAGTAGTATGCGGGGACTACTAGCGGGGGAAACCTACAATGAGCAGTTCTTCGGGCCA	CASSMRGLLAGETYNEQFF	1	0.004975124378109453	57	TCRBV19-01*01	TCRBV19	TCRBV19-01	01				TCRBD02-01*01	TCRBD02	TCRBD02-01	01				TCRBJ02-01*01	TCRBJ02	TCRBJ02-01	01				3	3	3	2	9	2	24	38	47	58	61	1	In	VDJ
CGCACAGAGCAGCGGGACTCGGCCATGTATCGCTGTGCCAGCAGCCCCGGACAGCCAATTCGCTCCTACGAGCAGTACTTCGGGCCG	CASSPGQPIRSYEQYF	1	0.004975124378109453	48	TCRBV07-06*01	TCRBV07	TCRBV07-06	01				TCRBD01-01*01	TCRBD01	TCRBD01-01	01				TCRBJ02-07*01	TCRBJ02	TCRBJ02-07	01				5	8	1	5	3	0	33	45	48	54	62	1	In	VDJ
ACTGTGACATCGGCCCAAAAGAACCCGACAGCTTTCTATCTCTGTGCCAGTAGTATCGGAGGGGGAGGGCCCCAGCATTTTGGTGAT	CASSIGGGGPQHF	1	0.004975124378109453	39	TCRBV19-01*01	TCRBV19	TCRBV19-01	01								TCRBD01,TCRBD02	TCRBD01-01,TCRBD02-01		TCRBJ01-05*01	TCRBJ01	TCRBJ01-05	01				3	3	5	1	3	9	42	56	59	65	68	1	In	VDJ
AATGTGAACGCCTTGTTGCTGGGGGACTCGGCCCTCTATCTCTGTGCCAGCAGCTTTCGGAATAACTATGGCTACACCTTCGGTTCG	CASSFRNNYGYTF	1	0.004975124378109453	39	TCRBV05-06*01	TCRBV05	TCRBV05-06	01								TCRBD01,TCRBD02	TCRBD01-01,TCRBD02-01		TCRBJ01-02*01	TCRBJ01	TCRBJ01-02	01				2	1	1	8	2	1	42	56	58	61	62	1	In	VDJ
GCTCTTTACTTCTGTGCCACCAGTTAAGGGGGCAGGTTGCGGGTTACTCTTTGTTGTGGACAGGGGGTTGCGCAGTACTTCGGGCCG	CATS*GGRLRVTLCCGQGVAQYF	1	0.004975124378109453	69	TCRBV24-01*01	TCRBV24	TCRBV24-01	01				TCRBD01-01*01	TCRBD01	TCRBD01-01	01				TCRBJ02-07*01	TCRBJ02	TCRBJ02-07	01				6	4	1	1	33	9	12	24	57	67	71	1	Stop	VDJ
CTGAAGATCCAGCGCACAGAGCAGGGGGACTCGGCCATGTATCTCTGTGCCAGCGCCCAGCTGGGAGATACGCAGTATTTTGGCCCA	CASAQLGDTQYF	1	0.004975124378109453	36	TCRBV07-09	TCRBV07	TCRBV07-09				01,05,06					TCRBD01,TCRBD02	TCRBD01-01,TCRBD02-01		TCRBJ02-03*01	TCRBJ02	TCRBJ02-03	01				8	0	0	9	8	5	45	54	62	-1	65	1	In	VDJ
GTGAACGCCTTGGAGCTGGACGACTCGGCCCTGTATCTCTGTGCCAGCAGCTTGCCGTCAGGGGGGGAGACCCAGTACTTCGGGCCA	CASSLPSGGETQYF	1	0.004975124378109453	42	TCRBV05-04*01	TCRBV05	TCRBV05-04	01				TCRBD01-01*01	TCRBD01	TCRBD01-01	01				TCRBJ02-05*01	TCRBJ02	TCRBJ02-05	01				1	1	4	1	4	5	39	54	58	65	66	1	In	VDJ
AGTCTGCCAGGCCCTCACATACCTCTCAGTACCTCTGTGCCAGACTATCTCCAGGGGAGTAATGGAGAGACCCAGTACTTCGGGCCA		1	0.004975124378109453	46	TCRBV25-01*01	TCRBV25	TCRBV25-01	01				TCRBD01-01*01	TCRBD01	TCRBD01-01	01				TCRBJ02-05*01	TCRBJ02	TCRBJ02-05	01				9	8	4	2	8	4	35	43	51	57	65	1	Out	VDJ
NNNNTGTCGGCTGCTCCCTCCCAGACATCTGTGTACTTCTGTGCCAGCGACAGTGGCCCCGTCACAGATACGCAGTATTTTGGCCCA	CASDSGPVTDTQYF	1	0.004975124378109453	42	TCRBV06-05*01	TCRBV06	TCRBV06-05	01				TCRBD01-01*01	TCRBD01	TCRBD01-01	01				TCRBJ02-03*01	TCRBJ02	TCRBJ02-03	01				8	9	2	5	0	2	39	-1	48	53	62	1	In	VDJ
GCCTTGGAGCTGGAGGACTCGGCCCTGTATCTCTGTGCCAGCAGCGCCAGGGGGACAGGACTCACAGATACGCAGTATTTTGGCCCA	CASSARGTGLTDTQYF	1	0.004975124378109453	48	TCRBV05-08*01	TCRBV05	TCRBV05-08	01				TCRBD01-01*01	TCRBD01	TCRBD01-01	01				TCRBJ02-03*01	TCRBJ02	TCRBJ02-03	01				4	3	0	4	6	2	33	45	51	59	62	1	In	VDJ
NNTGTCGGCTGCTCCCTCCCAGACATCTGTGTACTTCTGTGCCAGCAGAACCGGACAGGGAGAATCTACGAGCAGTACTTCGGGCCG		1	0.004975124378109453	44	TCRBV06-05*01	TCRBV06	TCRBV06-05	01				TCRBD01-01*01	TCRBD01	TCRBD01-01	01				TCRBJ02-07*01	TCRBJ02	TCRBJ02-07	01				6	5	1	3	4	3	37	48	52	60	65	1	Out	VDJ
ACTCTGACAGTGACCAGTGCCCATCCTGAAGACAGCAGCTTCTACATCTGCAGTGCTCCTCTCGGGGGCGAAGCTTTCTTTGGACAA	CSAPLGGEAFF	1	0.004975124378109453	33	TCRBV20-01	TCRBV20	TCRBV20-01				01,04					TCRBD01,TCRBD02	TCRBD01-01,TCRBD02-01		TCRBJ01-01*01	TCRBJ01	TCRBJ01-01	01				5	0	6	0	6	8	48	57	63	-1	69	1	In	VDJ
GTGAGCAACATGAGCCCTGAAGACAGCAGCATATATCTCTGCAGCGTTGGCCCAAGCGGATCCTACAATGAGCAGTTCTTCGGGCCA	CSVGPSGSYNEQFF	1	0.004975124378109453	42	TCRBV29-01	TCRBV29	TCRBV29-01				01,02	TCRBD02-01	TCRBD02	TCRBD02-01				01,02	TCRBJ02-01*01	TCRBJ02	TCRBJ02-01	01				4	1	6	5	5	1	39	49	54	59	60	1	In	VDJ
AGCCAGAAGACTCGGCCCTGTATCTCTGTGCCAGCAGCGGTACTCTCAAAGGTACAAAGTCGGGCCAACGTCCTGACTTTCGGGGCC		1	0.004975124378109453	55	TCRBV04-02*01	TCRBV04	TCRBV04-02	01								TCRBD01,TCRBD02	TCRBD01-01,TCRBD02-01		TCRBJ02-06*01	TCRBJ02	TCRBJ02-06	01				5	5	3	6	15	5	26	38	53	56	61	1	Out	VDJ
TGCTGCCTCCTCCCAGACATCTGTATATTTCTGCGCCAGCAGTATTTGTTGAAGATCGCGAAGACCTATGGCTACACCTTCGGTTCG		1	0.004975124378109453	50	TCRBV10-01	TCRBV10	TCRBV10-01				01,03					TCRBD01,TCRBD02	TCRBD01-01,TCRBD02-01		TCRBJ01-02*01	TCRBJ01	TCRBJ01-02	01				5	0	2	7	19	4	31	43	62	-1	65	1	Out	VDJ
NTGTCGGCTGCTCCCTCCCAGACATCTGTGTACTTCTGTGCCAGCAGTGAGGGGACAGCTAGCAATCAGCCCCAGCATTTTGGTGAT	CASSEGTASNQPQHF	1	0.004975124378109453	45	TCRBV06-01*01	TCRBV06	TCRBV06-01	01				TCRBD01-01*01	TCRBD01	TCRBD01-01	01				TCRBJ01-05*01	TCRBJ01	TCRBJ01-05	01				3	1	0	5	1	0	36	50	51	58	59	1	In	VDJ
CAGAGCTTGGGGACTCGGCCGTGTATCTCTGTGCCAGCAGCTTAGACGCCCCCCAGCGGGGCGCGCGAGACCCAGTACTTCGGGCCA		1	0.004975124378109453	52	TCRBV11-03*01	TCRBV11	TCRBV11-03	01				TCRBD02-01*01	TCRBD02	TCRBD02-01	01				TCRBJ02-05*01	TCRBJ02	TCRBJ02-05	01				0	5	6	3	8	5	29	46	54	61	66	1	Out	VDJ
NNNNTGTCGGCTGCTCCCTCCCAGACATCTGTGTACTTCTGTGCCAGCAGTTTGGGGACAGACCTAGATACGCAGTATTTTGGCCCA	CASSLGTDLDTQYF	1	0.004975124378109453	42	TCRBV06-05*01	TCRBV06	TCRBV06-05	01				TCRBD01-01*01	TCRBD01	TCRBD01-01	01				TCRBJ02-03*01	TCRBJ02	TCRBJ02-03	01				4	4	0	5	2	5	39	52	54	61	65	1	In	VDJ
CACAGAGCAGCGGGACTCGGCCATGTATCGCTGTGCCAGCAGCCTTGTGCATGAATCTCGAAGACCTATGGCTACACCTTCGGTTCG		1	0.004975124378109453	50	TCRBV07-06*01	TCRBV07	TCRBV07-06	01								TCRBD01,TCRBD02	TCRBD01-01,TCRBD02-01		TCRBJ01-02*01	TCRBJ01	TCRBJ01-02	01				5	0	2	7	19	4	31	43	62	-1	65	1	Out	VDJ
GACAGTGACCAGTGCCCATCCTGAAGACAGCAGCTTCTACATCTGCAGTGCCCTCCGCGGGGCCCGGGGGGCTACACCTTCGGTTCG		1	0.004975124378109453	38	TCRBV20	TCRBV20				TCRBV20-01,TCRBV20-or09_02		TCRBD02-01*01	TCRBD02	TCRBD02-01	01				TCRBJ01-02*01	TCRBJ01	TCRBJ01-02	01				6	7	7	3	5	8	43	51	56	62	69	1	Out	VDJ
AACGCCTTGTTGCTGGGGGACTCGGCCCTCTATCTCTGTGCCAGCAGCGGAAGGGACAGGGGAGTTGAAAAACTATTTTTTGGCAGT	CASSGRDRGVEKLFF	1	0.004975124378109453	45	TCRBV05-06*01	TCRBV05	TCRBV05-06	01				TCRBD01-01*01	TCRBD01	TCRBD01-01	01				TCRBJ01-04*01	TCRBJ01	TCRBJ01-04	01				4	13	0	2	4	17	36	48	52	62	75	1	In	VDJ
[truncated: 2 more columns]
