# Supplementary material for: Preoperative immune checkpoint inhibition and cryoablation in early-stage breast cancer
Source: iScience. 2024 Jan 12;27(2):108880. doi: 10.1016/j.isci.2024.108880 (PMC10850740; doi:10.1016/j.isci.2024.108880)
Supplement: Data S1. Metadata file for TCR clone abundance tables provided in the supplement [file mmc2.zip › 16-495-2TE_TCRB.tsv]

nucleotide	aminoAcid	count (templates/reads)	frequencyCount (%)	cdr3Length	vMaxResolved	vFamilyName	vGeneName	vGeneAllele	vFamilyTies	vGeneNameTies	vGeneAlleleTies	dMaxResolved	dFamilyName	dGeneName	dGeneAllele	dFamilyTies	dGeneNameTies	dGeneAlleleTies	jMaxResolved	jFamilyName	jGeneName	jGeneAllele	jFamilyTies	jGeneNameTies	jGeneAlleleTies	vDeletion	n1Insertion	d5Deletion	d3Deletion	n2Insertion	jDeletion	vIndex	n1Index	dIndex	n2Index	jIndex	estimatedNumberGenomes	sequenceStatus	cloneResolved	vOrphon	dOrphon	jOrphon	vFunction	dFunction	jFunction	fractionNucleated	vAlignLength	vAlignSubstitutionCount	vAlignSubstitutionIndexes
TCCAGTCCACGGAGTCAGGGGACACAGCACTGTATTTCTGTGCCAGCACCAAAAACAACTCATAGCCATGGCTACACCTTCGGTTCG		12	0.013528748590755355	43	TCRBV21-01*01	TCRBV21	TCRBV21-01	01				TCRBD02-01	TCRBD02	TCRBD02-01				01,02	TCRBJ01-02*01	TCRBJ01	TCRBJ01-02	01				2	1	5	7	9	6	38	53	62	66	67	12	Out	VDJ
GCTGCTCCCTCCCAGACATCTGTGTACTTCTGTGCCAGCAGTTACTCGTCCGGGGTCCCGGGCACCGGGGAGCTGTTTTTTGGAGAA	CASSYSSGVPGTGELFF	15	0.016910935738444193	51	TCRBV06	TCRBV06				TCRBV06-05,TCRBV06-06		TCRBD02-01*01	TCRBD02	TCRBD02-01	01				TCRBJ02-02*01	TCRBJ02	TCRBJ02-02	01				0	7	8	3	3	4	30	47	50	55	62	15	In	VDJ
TCCGCTACCAGCTCCCAGACATCTGTGTACTTCTGTGCCATCAGGCCAGGGACTAGCGGGAGTACCGGGGAGCTGTTTTTTGGAGAA	CAIRPGTSGSTGELFF	3	0.0033821871476888386	48	TCRBV10-03*01	TCRBV10	TCRBV10-03	01				TCRBD02-01*02	TCRBD02	TCRBD02-01	02				TCRBJ02-02*01	TCRBJ02	TCRBJ02-02	01				6	1	0	2	4	5	33	44	48	62	63	3	In	VDJ
TCGGCTGCTCCCTCCCAGACATCTGTGTACTTCTGTGCCAGCAGTTACTCGACCGTTGGGCTGAACACTGAAGCTTTCTTTGGACAA	CASSYSTVGLNTEAFF	16	0.018038331454340473	48	TCRBV06-05*01	TCRBV06	TCRBV06-05	01				TCRBD01-01*01	TCRBD01	TCRBD01-01	01				TCRBJ01-01*01	TCRBJ01	TCRBJ01-01	01				0	0	8	0	7	0	33	50	57	-1	61	16	In	VDJ
CTAAACCTGAGCTCTCTGGAGCTGGGGGACTCAGCTTTGTATTTCTGTGCCAGCAGCGCCTACGATGCCATTCAGTACTTCGGCGCC	CASSAYDAIQYF	4	0.004509582863585118	36	TCRBV09-01*01	TCRBV09	TCRBV09-01	01				TCRBD02-01	TCRBD02	TCRBD02-01				01,02	TCRBJ02-04*01	TCRBJ02	TCRBJ02-04	01				3	6	4	9	1	9	45	58	59	62	68	4	In	VDJ
CTCACTGTGACATCGGCCCAAAAGAACCCGACAGCTTTCTATCTCTGTGCCAGTATGCCCCGGATTGGGGAGCAGTTCTTCGGGCCA	CASMPRIGEQFF	2	0.002254791431792559	36	TCRBV19-01*01	TCRBV19	TCRBV19-01	01								TCRBD01,TCRBD02	TCRBD01-01,TCRBD02-01		TCRBJ02-01*01	TCRBJ02	TCRBJ02-01	01				7	0	0	9	11	10	45	55	66	-1	69	2	In	VDJ
AACGCCTTGGAGCTGGAGGACTCGGCCCTGTATCTCTGTGCCAGCGAGAACAGGGGTACCCCCCAAGAGACCCAGTACTTCGGGCCA	CASENRGTPQETQYF	1	0.0011273957158962795	45	TCRBV05-08*01	TCRBV05	TCRBV05-08	01				TCRBD01-01*01	TCRBD01	TCRBD01-01	01				TCRBJ02-05*01	TCRBJ02	TCRBJ02-05	01				7	6	3	2	4	1	36	45	49	56	62	1	In	VDJ
GGTGACTCTGCTGTGTATTTCTGTGCCAGCAGCCAAGACTACCAACAGGCCAGATCTAGCATACAAGAGACCCAGTACTTCGGGCCA	CASSQDYQQARSSIQETQYF	1	0.0011273957158962795	60	TCRBV03-01/03-02*01	TCRBV03	TCRBV03-01/03-02	01								TCRBD01,TCRBD02	TCRBD01-01,TCRBD02-01		TCRBJ02-05*01	TCRBJ02	TCRBJ02-05	01				0	14	3	4	6	2	21	38	44	49	63	1	In	VDJ
TCGGCTGCTCCCTCCCAGACATCTGTGTACTTCTGTGCCAGCAGTTACTCGTAGTAGGGTGAGAACACTGAAGCTTTCTTTGGACAA	CASSYS**GENTEAFF	1	0.0011273957158962795	48	TCRBV06-05*01	TCRBV06	TCRBV06-05	01								TCRBD01,TCRBD02	TCRBD01-01,TCRBD02-01		TCRBJ01-01*01	TCRBJ01	TCRBJ01-01	01				0	3	5	3	5	1	33	50	55	59	62	1	Stop	VDJ
TCCCTGGAGCTTGGTGACTCTGCTGTGTATTTCTGTGCCAGCAGTGGAATAAGCGGGGGGTACTACAATGAGCAGTTCTTCGGGCCA	CASSGISGGYYNEQFF	1	0.0011273957158962795	48	TCRBV03-01/03-02*01	TCRBV03	TCRBV03-01/03-02	01				TCRBD02-01*01	TCRBD02	TCRBD02-01	01				TCRBJ02-01*01	TCRBJ02	TCRBJ02-01	01				6	2	6	1	7	3	33	44	51	60	62	1	In	VDJ
CGGCCGTGTATCTCTGTGCCAGCAGCTTAGGAATTGTTTTCGCCAGCCAAGGAGCGGGAGAGCTCCTACGAGCAGTACTTCGGGCCG		2	0.002254791431792559	67					TCRBV11,TCRBV07	TCRBV11-02,TCRBV11-03,TCRBV07-02		TCRBD02-01*02	TCRBD02	TCRBD02-01	02				TCRBJ02-07*01	TCRBJ02	TCRBJ02-07	01				1	2	6	2	22	0	14	30	52	60	62	2	Out	VDJ
GTGACATCGGCCCAAAAGAACCCGACAGCTTTCTATCTCTGTGCCAGTAGTGCCCCGGGACCTCAAGAGACCCAGTACTTCGGGCCA	CASSAPGPQETQYF	1	0.0011273957158962795	42	TCRBV19-01*01	TCRBV19	TCRBV19-01	01								TCRBD01,TCRBD02	TCRBD01-01,TCRBD02-01		TCRBJ02-05*01	TCRBJ02	TCRBJ02-05	01				5	2	0	7	5	2	39	51	56	61	63	1	In	VDJ
TCCTGGAGTCGCCCAGCCCCAACCAGACCTCTCTGTACTTCTGTGCCAGCAGTCACACCGAGCTCCTACGAGCAGTACTTCGGGCCG		1	0.0011273957158962795	40	TCRBV27-01*01	TCRBV27	TCRBV27-01	01								TCRBD01,TCRBD02	TCRBD01-01,TCRBD02-01		TCRBJ02-07*01	TCRBJ02	TCRBJ02-07	01				5	5	3	6	1	0	41	53	54	57	62	1	Out	VDJ
AGCACCTTGGAGCTGGGGGACTCGGCCCTTTATCTTTGCGCCAGCAGCCCCCAGACAGGGTTTTACAATGAGCAGTTCTTCGGGCCA	CASSPQTGFYNEQFF	2	0.002254791431792559	45	TCRBV05-01*01	TCRBV05	TCRBV05-01	01				TCRBD01-01*01	TCRBD01	TCRBD01-01	01				TCRBJ02-01*01	TCRBJ02	TCRBJ02-01	01				4	3	2	3	5	4	36	48	53	60	63	2	In	VDJ
AGCACCTTGGAGCTGGGGGACTCGGCCCTTTATCTTTGCGCCAGCAGCCGACGGACAGGTGAAAACACTGAAGCTTTCTTTGGACAA	CASSRRTGENTEAFF	1	0.0011273957158962795	45	TCRBV05-01*01	TCRBV05	TCRBV05-01	01				TCRBD01-01*01	TCRBD01	TCRBD01-01	01				TCRBJ01-01*01	TCRBJ01	TCRBJ01-01	01				4	4	1	4	4	2	36	48	52	59	63	1	In	VDJ
NCTCTGAAGATCCGGTCCACAAAGCTGGAGGACTCAGCCATGTACTTCTGTGCCAGCATGGCCGACTAGCTTCCGTACTTCGGGCCG	CASMAD*LPYF	1	0.0011273957158962795	33	TCRBV02-01	TCRBV02	TCRBV02-01				01,03	TCRBD02-01	TCRBD02	TCRBD02-01				01,02	TCRBJ02-07*01	TCRBJ02	TCRBJ02-07	01				7	4	2	7	5	12	48	58	63	70	74	1	Stop	VDJ
TCCCTGGAGCTTGGTGACTCTGCTGTGTATTTCTGTGCCAGCAGCCAAGGGAGCGGGAGCGGCACAGATACGCAGTATTTTGGCCCA	CASSQGSGSGTDTQYF	2	0.002254791431792559	48	TCRBV03-01/03-02*01	TCRBV03	TCRBV03-01/03-02	01				TCRBD02-01*02	TCRBD02	TCRBD02-01	02				TCRBJ02-03*01	TCRBJ02	TCRBJ02-03	01				1	2	6	2	2	1	33	49	51	59	61	2	In	VDJ
NNNNNNNNNNTGTCGGCTGCTCCCTCCCAGACATCTGTGTACTTCTGTGCCAGCAGTTCCAGCGATCAGCCCCAGCATTTTGGTGAT	CASSSSDQPQHF	1	0.0011273957158962795	36	TCRBV06-05*01	TCRBV06	TCRBV06-05	01				TCRBD02-01	TCRBD02	TCRBD02-01				01,02	TCRBJ01-05*01	TCRBJ01	TCRBJ01-05	01				4	0	6	6	2	5	45	58	60	-1	64	1	In	VDJ
TTGTTGCTGGGGGACTCGGCCCTCTATCTCTGTGCCAGCAGCCGTACAGGGGGCGGATTGGGCAATCAGCCCCAGCATTTTGGTGAT	CASSRTGGGLGNQPQHF	1	0.0011273957158962795	51	TCRBV05-06*01	TCRBV05	TCRBV05-06	01				TCRBD01-01*01	TCRBD01	TCRBD01-01	01				TCRBJ01-05*01	TCRBJ01	TCRBJ01-05	01				4	7	3	0	3	2	30	42	45	54	61	1	In	VDJ
AGGTAGTGCGAGGAGATTCGGCAGCTTATTTCTGTGCCAGCTCACCACCGAACAGGGACAACTGGAAACACCATATATTTTGGAGAG		2	0.002254791431792559	49	TCRBV18-01*01	TCRBV18	TCRBV18-01	01				TCRBD01-01*01	TCRBD01	TCRBD01-01	01				TCRBJ01-03*01	TCRBJ01	TCRBJ01-03	01				0	1	0	6	5	2	32	49	54	60	61	2	Out	VDJ
ATCCGGTCCACAAAGCTGGAGGACTCAGCCATGTACTTCTGTGCCACCGAAAGCGGGGGGGCTTGGGAGACCCAGTACTTCGGGCCA	CATESGGAWETQYF	1	0.0011273957158962795	42	TCRBV02-01	TCRBV02	TCRBV02-01				01,03	TCRBD02-01*01	TCRBD02	TCRBD02-01	01				TCRBJ02-05*01	TCRBJ02	TCRBJ02-05	01				10	5	6	0	5	5	39	46	51	61	66	1	In	VDJ
TTGGAGCTGGGGGACTCGGCCCTTTATCTTTGCGCCAGCAGCTTGGGTCTGGGACAGACTATTAACTATGGCTACACCTTCGGTTCG	CASSLGLGQTINYGYTF	1	0.0011273957158962795	51	TCRBV05-01*01	TCRBV05	TCRBV05-01	01				TCRBD01-01*01	TCRBD01	TCRBD01-01	01				TCRBJ01-02*01	TCRBJ01	TCRBJ01-02	01				0	5	0	5	4	1	30	46	50	57	62	1	In	VDJ
CACCTACACGCCCTGCAGCCAGAAGACTCAGCCCTGTATCTCTGCGCCAGCAGCCAAGGGATCTACTACGAGCAGTACTTCGGGCCG	CASSQGIYYEQYF	1	0.0011273957158962795	39	TCRBV04-01*01	TCRBV04	TCRBV04-01	01								TCRBD01,TCRBD02	TCRBD01-01,TCRBD02-01		TCRBJ02-07*01	TCRBJ02	TCRBJ02-07	01				1	4	1	8	0	3	42	-1	58	61	65	1	In	VDJ
AGTCGCCCAGCCCCAACCAGACCTCTCTGTACTTCTGTGCCAGCAGGCCAGAACTCCTTACCTAATCAGCCCCAGCATTTTGGTGAT		1	0.0011273957158962795	46	TCRBV27-01*01	TCRBV27	TCRBV27-01	01								TCRBD01,TCRBD02	TCRBD01-01,TCRBD02-01		TCRBJ01-05*01	TCRBJ01	TCRBJ01-05	01				6	12	4	5	2	4	35	46	48	51	63	1	Out	VDJ
TTGTCCACTCTGACAGTGACCAGTGCCCATCCTGAAGACAGCAGCTTCTACATCTGCAGTGCTAGCTATGGCTACACCTTCGGTTCG	CSASYGYTF	1	0.0011273957158962795	27	TCRBV20-01	TCRBV20	TCRBV20-01				01,04								TCRBJ01-02*01	TCRBJ01	TCRBJ01-02	01				3	0	0	0	0	4	54	-1	-1	-1	65	1	In	VJ
ACAGTGACCAGTGCCCATCCTGAAGACAGCAGCTTCTACATCTGCAGTGCCCCGAGGACAGGGGGCGATGGCTACACCTTCGGTTCG	CSAPRTGGDGYTF	1	0.0011273957158962795	39	TCRBV20	TCRBV20				TCRBV20-01,TCRBV20-or09_02		TCRBD01-01*01	TCRBD01	TCRBD01-01	01				TCRBJ01-02*01	TCRBJ01	TCRBJ01-02	01				6	1	1	0	5	6	42	50	55	66	67	1	In	VDJ
ATCCAGCAGGTAGTGCGAGGAGATTCGGCAGCTTATTTCTGTGCCAGCTCCACACGGGAAGTCACCGGGGAGCTGTTTTTTGGAGAA	CASSTREVTGELFF	2	0.002254791431792559	42	TCRBV18-01*01	TCRBV18	TCRBV18-01	01				TCRBD02-01*02	TCRBD02	TCRBD02-01	02				TCRBJ02-02*01	TCRBJ02	TCRBJ02-02	01				6	3	8	3	4	4	39	50	54	59	62	2	In	VDJ
AGATCCGGTCCACAAAGCTGGAAGACTCAGCCATGTACTTCTGTGCCAGCAGAGACAGGGGATAATTCACCCCTCCACTTTGGGAAT		1	0.0011273957158962795	40	TCRBV02-01	TCRBV02	TCRBV02-01				01,03	TCRBD01-01*01	TCRBD01	TCRBD01-01	01				TCRBJ01-06*01	TCRBJ01	TCRBJ01-06	01				6	0	2	2	1	5	41	52	53	-1	61	1	Out	VDJ
TCCGCCAGCACCAACCAGACATCTATGTACCTCTGTGCCAGCAGTTTAGATACGGACAGGGGGCTGGAAGGCTACACCTTCGGTTCG	CASSLDTDRGLEGYTF	1	0.0011273957158962795	48	TCRBV28-01*01	TCRBV28	TCRBV28-01	01				TCRBD01-01*01	TCRBD01	TCRBD01-01	01				TCRBJ01-02*01	TCRBJ01	TCRBJ01-02	01				2	5	1	0	5	8	33	48	53	64	69	1	In	VDJ
TGGAGTCCGCCAGCACCAACCAGACATCTATGTACCTCTGTGCCACCCAGCTATGGGCAGGGGGACTACGAGCAGTACTTCGGGCCG		1	0.0011273957158962795	43	TCRBV28-01*01	TCRBV28	TCRBV28-01	01				TCRBD01-01*01	TCRBD01	TCRBD01-01	01				TCRBJ02-07*01	TCRBJ02	TCRBJ02-07	01				10	1	4	1	12	3	38	45	57	64	65	1	Out	VDJ
CTGACTGTGAGCAACATGAGCCCTGAAGACAGCAGCATATATCTCTGCAGCGCCCGGATCAGCCACTACGAGCAGTACTTCGGGCCG	CSARISHYEQYF	1	0.0011273957158962795	36	TCRBV29-01*03	TCRBV29	TCRBV29-01	03								TCRBD01,TCRBD02	TCRBD01-01,TCRBD02-01		TCRBJ02-07*01	TCRBJ02	TCRBJ02-07	01				6	7	1	8	2	3	45	53	55	58	65	1	In	VDJ
GAGTCAGGGGACACAGCACTGTATTTCTGTGCCAGCAGCACCTGGGACAGGGACGGCTCTGGGGCCAACGTCCTGACTTTCGGGGCC	CASSTWDRDGSGANVLTF	3	0.0033821871476888386	54	TCRBV21-01*01	TCRBV21	TCRBV21-01	01				TCRBD01-01*01	TCRBD01	TCRBD01-01	01				TCRBJ02-06*01	TCRBJ02	TCRBJ02-06	01				4	4	0	3	3	0	27	40	43	52	56	3	In	VDJ
CAGCGCACAGAGCAGGAGGACTCCGCCGTGTATCTCTGTGCCAGCAGCTTAGCCGGGACAGGGTCCTACGAGCAGTACTTCGGGCCG	CASSLAGTGSYEQYF	1	0.0011273957158962795	45	TCRBV07-08*01	TCRBV07	TCRBV07-08	01				TCRBD01-01*01	TCRBD01	TCRBD01-01	01				TCRBJ02-07*01	TCRBJ02	TCRBJ02-07	01				0	0	0	3	1	1	36	53	54	-1	63	1	In	VDJ
CGCACAGAGCAGGAGGACTCGGCCGTGTATCTCTGTGCCAGCAGCGCCGTCCGGCGCGGGACGGTCCACGAGCAGTACTTCGGGCCG	CASSAVRRGTVHEQYF	3	0.0033821871476888386	48	TCRBV07-02	TCRBV07	TCRBV07-02				01,02	TCRBD02-01*02	TCRBD02	TCRBD02-01	02				TCRBJ02-07*01	TCRBJ02	TCRBJ02-07	01				5	6	7	3	10	5	33	45	55	61	67	3	In	VDJ
NTGTCGGCTGCTCCCTCCCAGACATCTGTGTACTTCTGTGCCAGCAGTTACTCGACAGGGGGTCGGGAGACCCAGTACTTCGGGCCA	CASSYSTGGRETQYF	1	0.0011273957158962795	45	TCRBV06-05*01	TCRBV06	TCRBV06-05	01				TCRBD01-01*01	TCRBD01	TCRBD01-01	01				TCRBJ02-05*01	TCRBJ02	TCRBJ02-05	01				0	4	2	1	0	5	36	-1	53	62	66	1	In	VDJ
GCCCAAAAGAACCCGACAGCTTTCTATCTCTGTGCCAGTAGTATCGGAGTAGGGACAGGGCCTAATCAGCCCCAGCATTTTGGTGAT	CASSIGVGTGPNQPQHF	2	0.002254791431792559	51	TCRBV19-01*01	TCRBV19	TCRBV19-01	01				TCRBD01-01*01	TCRBD01	TCRBD01-01	01				TCRBJ01-05*01	TCRBJ01	TCRBJ01-05	01				3	3	0	3	7	4	30	44	51	60	63	2	In	VDJ
TCCCTGGAGCTTGGTGACTCTGCTGTGTATTTCTGTGCCAGCAGCCCCCTAATAACCGGGCCTGGAAACACCATATATTTTGGAGAG	CASSPLITGPGNTIYF	1	0.0011273957158962795	48	TCRBV03-01/03-02*01	TCRBV03	TCRBV03-01/03-02	01								TCRBD01,TCRBD02	TCRBD01-01,TCRBD02-01		TCRBJ01-03*01	TCRBJ01	TCRBJ01-03	01				4	0	8	0	11	2	33	46	57	-1	61	1	In	VDJ
ACATCGGCCCAAAAGAACCCGACAGCTTTCTATCTCTGTGCCAGTAGTAGGGAGAGCTTAGCCAAAAACATTCAGTACTTCGGCGCC	CASSRESLAKNIQYF	1	0.0011273957158962795	45	TCRBV19-01*01	TCRBV19	TCRBV19-01	01				TCRBD02-01*02	TCRBD02	TCRBD02-01	02				TCRBJ02-04*01	TCRBJ02	TCRBJ02-04	01				4	5	9	2	0	0	36	-1	49	54	59	1	In	VDJ
ACTGTGACATCGGCCCAAAAGAACCCGACAGCTTTCTATCTCTGTGCCAGTAGGGTTCCAGCCGGGGAGACCCAGTACTTCGGGCCA	CASRVPAGETQYF	1	0.0011273957158962795	39	TCRBV19-01*01	TCRBV19	TCRBV19-01	01				TCRBD02-01	TCRBD02	TCRBD02-01				01,02	TCRBJ02-05*01	TCRBJ02	TCRBJ02-05	01				6	0	8	4	9	5	42	53	62	-1	66	1	In	VDJ
GTGACCAGTGCCCATCCTGAAGACAGCAGCTTCTACATCTGCAGTGCTAGGCGGGAGGGCCGCACCGGGGAGCTGTTTTTTGGAGAA	CSARREGRTGELFF	1	0.0011273957158962795	42	TCRBV20	TCRBV20				TCRBV20-01,TCRBV20-or09_02		TCRBD02-01*02	TCRBD02	TCRBD02-01	02				TCRBJ02-02*01	TCRBJ02	TCRBJ02-02	01				3	3	7	0	0	4	39	-1	50	59	62	1	In	VDJ
GAGCTTGGTGACTCTGCTGTGTATTTCTGTGCCAGCAGCCAGAGCCTTCGGGACAGGGGTCGTAACTATGGCTACACCTTCGGTTCG	CASSQSLRDRGRNYGYTF	1	0.0011273957158962795	54	TCRBV03-01/03-02*01	TCRBV03	TCRBV03-01/03-02	01				TCRBD01-01*01	TCRBD01	TCRBD01-01	01				TCRBJ01-02*01	TCRBJ01	TCRBJ01-02	01				3	3	0	2	8	1	27	41	49	59	62	1	In	VDJ
ACATCGGCCCAAAAGAACCCGACAGCTTTCTATCTCTGTGCCAGCCAAAACGACAGGGGATACTACAATGAGCAGTTCTTCGGGCCA	CASQNDRGYYNEQFF	1	0.0011273957158962795	45	TCRBV19-01*01	TCRBV19	TCRBV19-01	01				TCRBD01-01*01	TCRBD01	TCRBD01-01	01				TCRBJ02-01*01	TCRBJ02	TCRBJ02-01	01				9	3	2	2	7	3	36	44	51	59	62	1	In	VDJ
CTGGAGCTGGGGGACTCAGCTTTGTATTTCTGTGCCAGCAGCGTAGGCCCACTAGTAGGGGGGAGGGAGACCCAGTACTTCGGGCCA	CASSVGPLVGGRETQYF	1	0.0011273957158962795	51	TCRBV09-01*01	TCRBV09	TCRBV09-01	01								TCRBD01,TCRBD02	TCRBD01-01,TCRBD02-01		TCRBJ02-05*01	TCRBJ02	TCRBJ02-05	01				0	4	5	1	10	5	30	46	56	62	66	1	In	VDJ
NNNNTGTCGGCTGCTCCCTCCCAGACATCTGTGTACTTCTGTGCCAGCAGTGAGGGACCCACTCAAGAGACCCAGTACTTCGGGCCA	CASSEGPTQETQYF	1	0.0011273957158962795	42	TCRBV06-01*01	TCRBV06	TCRBV06-01	01								TCRBD01,TCRBD02	TCRBD01-01,TCRBD02-01		TCRBJ02-05*01	TCRBJ02	TCRBJ02-05	01				3	5	0	7	0	2	39	-1	53	58	63	1	In	VDJ
AAGATCCAGCCCTCAGAACCCAGGGACTCAGCTGTGTACTTCTGTGCCAGCACCTTGCAGAGGATGACTGAAGCTTTCTTTGGACAA	CASTLQRMTEAFF	1	0.0011273957158962795	39	TCRBV12-03/12-04*01	TCRBV12	TCRBV12-03/12-04	01				TCRBD02-01*02	TCRBD02	TCRBD02-01	02				TCRBJ01-01*01	TCRBJ01	TCRBJ01-01	01				7	3	11	1	7	5	42	52	59	63	66	1	In	VDJ
TTGGCGTCTGCTGTACCCTCTCAGACATCTGTGTACTTCTGTGCCAGCAGTGACTATCCGGAAGGAACGAAAGCTTTCTTTGGACAA	CASSDYPEGTKAFF	1	0.0011273957158962795	42	TCRBV06-04*01	TCRBV06	TCRBV06-04	01								TCRBD01,TCRBD02	TCRBD01-01,TCRBD02-01		TCRBJ01-01*01	TCRBJ01	TCRBJ01-01	01				1	8	1	8	4	9	39	55	59	62	70	1	In	VDJ
CTGGAGTCCGCCAGCACCAACCAGACATCTATGTACCTCTGTGCCACGGGGGTGACAGCAACTAATGAAAAACTGTTTTTTGGCAGT	CATGVTATNEKLFF	1	0.0011273957158962795	42	TCRBV28-01*01	TCRBV28	TCRBV28-01	01				TCRBD02-01*01	TCRBD02	TCRBD02-01	01				TCRBJ01-04*01	TCRBJ01	TCRBJ01-04	01				10	6	8	2	0	0	39	-1	46	52	58	1	In	VDJ
NNNNNNNTGTCGGCTGCTCCCTCCCAGACATCTGTGTACTTCTGTGCCAGCAGTAGCGGACTCCTCGGCGAGCAGTACTTCGGGCCG	CASSSGLLGEQYF	1	0.0011273957158962795	39	TCRBV06-05*01	TCRBV06	TCRBV06-05	01				TCRBD02-01	TCRBD02	TCRBD02-01				01,02	TCRBJ02-07*01	TCRBJ02	TCRBJ02-07	01				5	6	1	10	3	6	42	54	57	62	68	1	In	VDJ
AAGCTGGAGGACTCAGCCATGTACTTCTGTGCCAGCACCCGGCCTCTGAACGACAGGGGCTACTACAATGAGCAGTTCTTCGGGCCA	CASTRPLNDRGYYNEQFF	1	0.0011273957158962795	54	TCRBV02-01	TCRBV02	TCRBV02-01				01,03	TCRBD01-01*01	TCRBD01	TCRBD01-01	01				TCRBJ02-01*01	TCRBJ02	TCRBJ02-01	01				7	3	2	2	14	3	27	37	51	59	62	1	In	VDJ
CCCTCTCAGACATCTGTGTACTTCTGTGCCAGCAGTTTATACTGGACTAGCGGGATCGGAGGTATAAATGAGCAGTTCTTCGGGCCA	CASSLYWTSGIGGINEQFF	1	0.0011273957158962795	57	TCRBV06-04*01	TCRBV06	TCRBV06-04	01				TCRBD02-01*02	TCRBD02	TCRBD02-01	02				TCRBJ02-01*01	TCRBJ02	TCRBJ02-01	01				5	11	1	3	7	7	24	36	43	55	66	1	In	VDJ
GAGTCCGCCAGCACCAACCAGACATCTATGTACCTCTGTGCCAGCAGGAACACAGGGCTCATCTTTTCACCCCTCCACTTTGGGAAT	CASRNTGLIFSPLHF	1	0.0011273957158962795	45	TCRBV28-01*01	TCRBV28	TCRBV28-01	01				TCRBD01-01*01	TCRBD01	TCRBD01-01	01				TCRBJ01-06*01	TCRBJ01	TCRBJ01-06	01				6	8	3	3	4	9	36	47	51	57	65	1	In	VDJ
AAGATCCGGTCCACAAAGCTGGAGGACTCAGCCATGTACTTCTGTGCCAGCAGTGACCGACTAGCGGGGGTGCAGTACTTCGGGCCG	CASSDRLAGVQYF	1	0.0011273957158962795	39	TCRBV02-01	TCRBV02	TCRBV02-01				01,03	TCRBD02-01*01	TCRBD02	TCRBD02-01	01				TCRBJ02-07*01	TCRBJ02	TCRBJ02-07	01				3	1	2	2	2	9	42	56	58	70	71	1	In	VDJ
ACTGTGACATCGGCCCAAAAGAACCCGACAGCTTTCTATCTCTGTGCCAGTAGTACTTCTGGGGCCAACGTCCTGACTTTCGGGGCC	CASSTSGANVLTF	1	0.0011273957158962795	39	TCRBV19-01*01	TCRBV19	TCRBV19-01	01				TCRBD02-01	TCRBD02	TCRBD02-01				01,02	TCRBJ02-06*01	TCRBJ02	TCRBJ02-06	01				4	0	4	10	0	1	42	-1	55	-1	57	1	In	VDJ
GTGAGCACCTTGGAGCTGGGGGACTCGGCCCTTTATCTTTGCGCCGGACGTCCTTAGCGGGAGACGGGTGAGCAGTTCTTCGGGCCA	CAGRP*RETGEQFF	3	0.0033821871476888386	42	TCRBV05-01*01	TCRBV05	TCRBV05-01	01				TCRBD02-01*02	TCRBD02	TCRBD02-01	02				TCRBJ02-01*01	TCRBJ02	TCRBJ02-01	01				10	5	5	2	9	9	39	45	54	63	68	3	Stop	VDJ
ACTGTGACATCGGCCCAAAAGAACCCGACAGCTTTCTATCTCTGTGCCAGTAGTATGCGTTCGGACTACGAGCAGTACTTCGGGCCG	CASSMRSDYEQYF	2	0.002254791431792559	39	TCRBV19-01*01	TCRBV19	TCRBV19-01	01								TCRBD01,TCRBD02	TCRBD01-01,TCRBD02-01		TCRBJ02-07*01	TCRBJ02	TCRBJ02-07	01				3	0	1	8	6	3	42	56	62	-1	65	2	In	VDJ
CTGACAGTGACCAGTGCCCATCCTGAAGACAGCAGCTTCTACATCTGCAGTGCTAGAGAGGGGACTAGAGAGCAGTACTTCGGGCCG	CSAREGTREQYF	1	0.0011273957158962795	36	TCRBV20	TCRBV20				TCRBV20-01,TCRBV20-or09_02		TCRBD02-01	TCRBD02	TCRBD02-01				01,02	TCRBJ02-07*01	TCRBJ02	TCRBJ02-07	01				0	1	0	8	1	7	45	59	60	68	69	1	In	VDJ
AGTGCCCATCCTGAAGACAGCAGCTTCTACATCTGCAGTACAAAGCGGGCCAGCGGGGGTGCCGTGGAGACCCAGTACTTCGGGCCA	CSTKRASGGAVETQYF	1	0.0011273957158962795	48	TCRBV20	TCRBV20				TCRBV20-01,TCRBV20-or09_02		TCRBD02-01*01	TCRBD02	TCRBD02-01	01				TCRBJ02-05*01	TCRBJ02	TCRBJ02-05	01				8	7	6	2	12	5	33	39	51	59	66	1	In	VDJ
AAGGTGCAGCCTGCAGAACTGGAGGATTCTGGAGTTTATTTCTGTGCCAGCAGCAAGGTGGAGAACACTGAAGCTTTCTTTGGACAA	CASSKVENTEAFF	1	0.0011273957158962795	39	TCRBV14-01*01	TCRBV14	TCRBV14-01	01								TCRBD01,TCRBD02	TCRBD01-01,TCRBD02-01		TCRBJ01-01*01	TCRBJ01	TCRBJ01-01	01				5	0	1	8	5	1	42	54	59	-1	62	1	In	VDJ
AGCACCTTGGAGCTGGGGGACTCGGCCCTTTATCTTTGCGCCAGCAGCCCAGGACAGTTCGATAATTCACCCCTCCACTTTGGGAAT	CASSPGQFDNSPLHF	1	0.0011273957158962795	45	TCRBV05-01*01	TCRBV05	TCRBV05-01	01				TCRBD01-01*01	TCRBD01	TCRBD01-01	01				TCRBJ01-06*01	TCRBJ01	TCRBJ01-06	01				4	4	1	5	3	5	36	48	51	57	61	1	In	VDJ
CAGCCTGCAGAGCTTGGGGACTCGGCCATGTATCTCTGTGCCAGCAGCCCGTCCGAGGGCATTAACTATGGCTACACCTTCGGTTCG	CASSPSEGINYGYTF	1	0.0011273957158962795	45	TCRBV11-01*01	TCRBV11	TCRBV11-01	01				TCRBD02-01*02	TCRBD02	TCRBD02-01	02				TCRBJ01-02*01	TCRBJ01	TCRBJ01-02	01				5	3	11	0	6	1	36	48	54	59	62	1	In	VDJ
AAGATCCGGTCCACAAAGCTGGAGGACTCAGCCATGTACTTCTGTGCCAGCAGACGACTGGGAACCTACGAGCAGTACTTCGGGCCG	CASRRLGTYEQYF	1	0.0011273957158962795	39	TCRBV02-01	TCRBV02	TCRBV02-01				01,03					TCRBD01,TCRBD02	TCRBD01-01,TCRBD02-01		TCRBJ02-07*01	TCRBJ02	TCRBJ02-07	01				6	1	0	8	6	2	42	53	59	63	64	1	In	VDJ
CTGGAGTCCGCCAGCACCAACCAGACATCTATGTACCTCTGTGCCAGCAGTTTCCGGGAGGGCCGCAATGAGCAGTTCTTCGGGCCA	CASSFREGRNEQFF	2	0.002254791431792559	42	TCRBV28-01*01	TCRBV28	TCRBV28-01	01				TCRBD02-01*02	TCRBD02	TCRBD02-01	02				TCRBJ02-01*01	TCRBJ02	TCRBJ02-01	01				3	3	8	0	1	6	39	53	54	62	65	2	In	VDJ
ACCAGTGCCCATCCTGAAGACAGCAGCTTCTACATCTGCAGTGCCCCCGACGACAGGGGACACGGCCTAGAGCAGTTCTTCGGGCCA	CSAPDDRGHGLEQFF	2	0.002254791431792559	45	TCRBV20	TCRBV20				TCRBV20-01,TCRBV20-or09_02		TCRBD01-01*01	TCRBD01	TCRBD01-01	01				TCRBJ02-01*01	TCRBJ02	TCRBJ02-01	01				6	10	2	2	7	10	36	44	51	59	69	2	In	VDJ
NCTCTCACTGTGACATCGGCCCAAAAGAACCCGACAGCTTTCTATCTCTGTGCCAGTAGTATAATGGAGACCCAGTACTTCGGGCCA	CASSIMETQYF	2	0.002254791431792559	33	TCRBV19-01*01	TCRBV19	TCRBV19-01	01											TCRBJ02-05*01	TCRBJ02	TCRBJ02-05	01				2	3	0	0	0	5	48	-1	-1	63	66	2	In	VJ
CTGATTCTGGAGTCCGCCAGCACCAACCAGACATCTATGTACCTCTGTGCCATCGAGCGGGAGACAGATACGCAGTATTTTGGCCCA	CAIERETDTQYF	1	0.0011273957158962795	36	TCRBV28-01*01	TCRBV28	TCRBV28-01	01				TCRBD02-01*02	TCRBD02	TCRBD02-01	02				TCRBJ02-03*01	TCRBJ02	TCRBJ02-03	01				10	0	6	2	3	3	45	52	55	-1	63	1	In	VDJ
ACAGTGACCAGTGCCCATCCTGAAGACAGCAGCTTCTACATCTGCAGTGCTAGGTCTTTCGGCAAGACTGAAGCTTTCTTTGGACAA	CSARSFGKTEAFF	1	0.0011273957158962795	39	TCRBV20	TCRBV20				TCRBV20-01,TCRBV20-or09_02						TCRBD01,TCRBD02	TCRBD01-01,TCRBD02-01		TCRBJ01-01*01	TCRBJ01	TCRBJ01-01	01				3	3	9	0	7	5	42	53	60	63	66	1	In	VDJ
GGACTCAGCCATGTACTTCTGTGCCAGCAGTAGAAAAATTCGTCTCCGGGACACTCCTTCGATGGCTACGAGCAGTACTTCGGGCCG		1	0.0011273957158962795	62	TCRBV02-01	TCRBV02	TCRBV02-01				01,03	TCRBD01-01*01	TCRBD01	TCRBD01-01	01				TCRBJ02-07*01	TCRBJ02	TCRBJ02-07	01				5	12	0	6	16	3	19	31	47	53	65	1	Out	VDJ
NTGTCGGCTGCTCCCTCCCAGACATCTGTGTACTTCTGTGCCAGCCAGCCGACCGGGACAGGGGGAAACACCATATATTTTGGAGAG	CASQPTGTGGNTIYF	1	0.0011273957158962795	45	TCRBV06-05*01	TCRBV06	TCRBV06-05	01				TCRBD01-01*01	TCRBD01	TCRBD01-01	01				TCRBJ01-03*01	TCRBJ01	TCRBJ01-03	01				8	0	0	3	9	4	36	45	54	-1	63	1	In	VDJ
AGCAACATGAGCCCTGAAGACAGCAGCATATATCTCTGCAGCGTTGTAGGGCAGGAGGGGCCTATTGGCATTCAGTACTTCGGCGCC	CSVVGQEGPIGIQYF	1	0.0011273957158962795	45	TCRBV29-01	TCRBV29	TCRBV29-01				01,02	TCRBD02-01*02	TCRBD02	TCRBD02-01	02				TCRBJ02-04*01	TCRBJ02	TCRBJ02-04	01				4	9	10	0	7	9	36	46	53	59	68	1	In	VDJ
GCTGGGGGACTCGGCCCTGTATCTCTGTGCCAGCAGCTTTTTAAGGCCCCCGCGGCGAGCTCCTACAATGAGCAGTTCTTCGGGCCA		1	0.0011273957158962795	56	TCRBV05-05*01	TCRBV05	TCRBV05-05	01				TCRBD02-01	TCRBD02	TCRBD02-01				01,02	TCRBJ02-01*01	TCRBJ02	TCRBJ02-01	01				2	4	7	5	12	0	25	39	51	55	59	1	Out	VDJ
ATGAATGTGAGCACCTTGGAGCTGGGGGACTCGGCCCTTTATCTTTGCGCCAGCAGCTTGACAACAGATACGCAGTATTTTGGCCCA	CASSLTTDTQYF	1	0.0011273957158962795	36	TCRBV05-01*01	TCRBV05	TCRBV05-01	01				TCRBD01-01*01	TCRBD01	TCRBD01-01	01				TCRBJ02-03*01	TCRBJ02	TCRBJ02-03	01				1	0	3	6	0	3	45	-1	60	-1	63	1	In	VDJ
GCCCATCCTGAAGACAGCAGCTTCTACATCTGCAGTGCCTACGGATACGTACAGGGGACGAACACCGGGGAGCTGTTTTTTGGAGAA	CSAYGYVQGTNTGELFF	2	0.002254791431792559	51	TCRBV20	TCRBV20				TCRBV20-01,TCRBV20-or09_02		TCRBD01-01*01	TCRBD01	TCRBD01-01	01				TCRBJ02-02*01	TCRBJ02	TCRBJ02-02	01				6	1	3	2	12	0	30	38	50	57	58	2	In	VDJ
AAGATCCGGTCCACAAAGCTGGAGGACTCAGCCATGTACTTCTGTGCCAGCAGTGAAGAGGTCATCTATGGCTACACCTTCGGTTCG	CASSEEVIYGYTF	1	0.0011273957158962795	39	TCRBV02-01	TCRBV02	TCRBV02-01				01,03					TCRBD01,TCRBD02	TCRBD01-01,TCRBD02-01		TCRBJ01-02*01	TCRBJ01	TCRBJ01-02	01				1	4	5	4	0	4	42	-1	58	61	65	1	In	VDJ
TCTGAAGATCCAGCGCACAGAGCAGGGGGACTCGGCCATGTATCTCTGTGCCAGCAGCCTAGCGGGAGCGAGCAGTACTTCGGGCCG		1	0.0011273957158962795	35	TCRBV07-09*01	TCRBV07	TCRBV07-09	01				TCRBD02-01*02	TCRBD02	TCRBD02-01	02				TCRBJ02-07*01	TCRBJ02	TCRBJ02-07	01				0	0	9	2	0	6	46	-1	63	-1	68	1	Out	VDJ
CTGAAGATCCGGTCCACAAAGCTGGAGGACTCAGCCATGTACTTCTGTGCCAGCAGTGGGGGACTAGCGGGAGGCCACTTCGGGCCA	CASSGGLAGGHF	1	0.0011273957158962795	36	TCRBV02-01	TCRBV02	TCRBV02-01				01,03	TCRBD02-01*02	TCRBD02	TCRBD02-01	02				TCRBJ02-05*01	TCRBJ02	TCRBJ02-05	01				4	2	0	1	1	15	45	58	59	74	76	1	In	VDJ
CAAAAGAACCCGACAGCTTTCTATCTCTGTGCCAGTAGTGCCCCCTACCAAGTTATGGATAGCAATCAGCCCCAGCATTTTGGTGAT	CASSAPYQVMDSNQPQHF	2	0.002254791431792559	54	TCRBV19-01*01	TCRBV19	TCRBV19-01	01								TCRBD01,TCRBD02	TCRBD01-01,TCRBD02-01		TCRBJ01-05*01	TCRBJ01	TCRBJ01-05	01				5	0	1	8	17	0	27	39	56	-1	59	2	In	VDJ
AGGTGCAGCCTGCAGAACTGGAGGATTCTGGAGTTTATTTCTGTGCCAGCAGCCAAGCAGGGTCGCTACGAGCAGTACTTCGGGCCG		1	0.0011273957158962795	40	TCRBV14-01*01	TCRBV14	TCRBV14-01	01				TCRBD01-01*01	TCRBD01	TCRBD01-01	01				TCRBJ02-07*01	TCRBJ02	TCRBJ02-07	01				1	3	4	3	0	3	41	-1	57	62	65	1	Out	VDJ
CAGCGCACAGAGCAGGAGGACTCGGCCGTGTATCTCTGTGCCAGCAGCTTAAGACAGGGGGCTGCCTACGAGCAGTACTTCGGGCCG	CASSLRQGAAYEQYF	1	0.0011273957158962795	45	TCRBV07-02	TCRBV07	TCRBV07-02				01,02	TCRBD01-01*01	TCRBD01	TCRBD01-01	01				TCRBJ02-07*01	TCRBJ02	TCRBJ02-07	01				2	2	2	0	1	2	36	51	52	62	64	1	In	VDJ
CTGGAGTCGCCCAGCCCCAACCAGACCTCTCTGTACTTCTGTGCCAGCAGAATCATTAGCGGGAGTAGCGAGCAGTACTTCGGGCCG	CASRIISGSSEQYF	2	0.002254791431792559	42	TCRBV27-01*01	TCRBV27	TCRBV27-01	01				TCRBD02-01*02	TCRBD02	TCRBD02-01	02				TCRBJ02-07*01	TCRBJ02	TCRBJ02-07	01				6	3	5	2	6	6	39	50	56	65	68	2	In	VDJ
AATTCCCTGGAGCTTGGTGACTCTGCTGTGTATTTCTGTGCCAGCAGCCAAGGGGGAGGGCCAAGGAATGAGCAGTTCTTCGGGCCA	CASSQGGGPRNEQFF	2	0.002254791431792559	45	TCRBV03-01/03-02*01	TCRBV03	TCRBV03-01/03-02	01				TCRBD02-01*02	TCRBD02	TCRBD02-01	02				TCRBJ02-01*01	TCRBJ02	TCRBJ02-01	01				1	6	9	0	1	7	36	52	53	60	66	2	In	VDJ
CCCTCAGAACCCAGGGACTCAGCTGTGTACTTCTGTGCCAGCAGTTAAATAGCGGGAGAGGTCTACAATGAGCAGTTCTTCGGGCCA	CASS*IAGEVYNEQFF	1	0.0011273957158962795	48	TCRBV12	TCRBV12				TCRBV12-03/12-04,TCRBV12-04		TCRBD02-01*02	TCRBD02	TCRBD02-01	02				TCRBJ02-01*01	TCRBJ02	TCRBJ02-01	01				4	4	5	2	3	3	33	46	49	58	62	1	Stop	VDJ
TGACCAGTGCCCATCCTGAAGACAGCAGCTTCTACATCTGCAGGGGTACAGACTAGCGGCTCCTACAATGAGCAGTTCTTCGGGCCA		1	0.0011273957158962795	43	TCRBV20	TCRBV20				TCRBV20-01,TCRBV20-or09_02		TCRBD02-01	TCRBD02	TCRBD02-01				01,02	TCRBJ02-01*01	TCRBJ02	TCRBJ02-01	01				9	0	2	5	7	0	38	43	50	-1	59	1	Out	VDJ
TCCCTGGAGCTTGGTGACTCTGCTGTGTATTTCTGTGCCAGCAGCCAAGTCGAATCGGTCAGGGGGGCTGAAGCTTTCTTTGGACAA	CASSQVESVRGAEAFF	1	0.0011273957158962795	48	TCRBV03-01/03-02*01	TCRBV03	TCRBV03-01/03-02	01				TCRBD01-01*01	TCRBD01	TCRBD01-01	01				TCRBJ01-01*01	TCRBJ01	TCRBJ01-01	01				1	1	4	1	10	6	33	49	59	66	67	1	In	VDJ
ACTGTGACATCGGCCCAAAAGAACCCGACAGCTTTCTATCTCTGTGCCAGTAGTACTCAGGGTGGGACTGAAGCTTTCTTTGGACAA	CASSTQGGTEAFF	1	0.0011273957158962795	39	TCRBV19-01*01	TCRBV19	TCRBV19-01	01				TCRBD01-01*01	TCRBD01	TCRBD01-01	01				TCRBJ01-01*01	TCRBJ01	TCRBJ01-01	01				4	4	4	3	2	5	42	55	57	62	66	1	In	VDJ
TCTGCCATCCCCAACCAGACAGCTCTTTACTTCTGTGCCACCAGTGAGGGAGGACAGGGGACTAATCAGCCCCAGCATTTTGGTGAT	CATSEGGQGTNQPQHF	1	0.0011273957158962795	48	TCRBV24-01*01	TCRBV24	TCRBV24-01	01				TCRBD01-01*01	TCRBD01	TCRBD01-01	01				TCRBJ01-05*01	TCRBJ01	TCRBJ01-05	01				4	3	1	2	4	4	33	47	51	60	63	1	In	VDJ
CAATTCCCTGGAGCTTGGTGACTCTGCTGTGTATTTCTGTGCCAGCAGCGAAGGCGGGGAGGTTCCTACGAGCAGTACTTCGGGCCG		1	0.0011273957158962795	44	TCRBV03-01/03-02*01	TCRBV03	TCRBV03-01/03-02	01				TCRBD02-01	TCRBD02	TCRBD02-01				01,02	TCRBJ02-07*01	TCRBJ02	TCRBJ02-07	01				1	4	7	3	0	1	37	-1	53	59	63	1	Out	VDJ
ACAGTGACCAGTGCCCATCCTGAAGACAGCAGCTTCTACATCTGCAGTGCTAGAAAGGCAGAAAAATACGAGCAGTACTTCGGGCCG	CSARKAEKYEQYF	1	0.0011273957158962795	39	TCRBV20	TCRBV20				TCRBV20-01,TCRBV20-or09_02						TCRBD01,TCRBD02	TCRBD01-01,TCRBD02-01		TCRBJ02-07*01	TCRBJ02	TCRBJ02-07	01				2	5	4	5	4	4	42	54	58	61	66	1	In	VDJ
CTGGAGTCGCCCAGCCCCAACCAGACCTCTCTGTACTTCTGTGCCAGCAGTCTTATTGGGGTGCCGGAGACCCAGTACTTCGGGCCA	CASSLIGVPETQYF	1	0.0011273957158962795	42	TCRBV27-01*01	TCRBV27	TCRBV27-01	01								TCRBD01,TCRBD02	TCRBD01-01,TCRBD02-01		TCRBJ02-05*01	TCRBJ02	TCRBJ02-05	01				5	5	6	2	6	5	39	51	57	61	66	1	In	VDJ
CCCTCAGAACCCAGGGACTCAGCTGTGTACTTCTGTGCCAGCAGCAACGGGGGACAGGCTAACAATCAGCCCCAGCATTTTGGTGAT	CASSNGGQANNQPQHF	1	0.0011273957158962795	48	TCRBV12	TCRBV12				TCRBV12-03/12-04,TCRBV12-04		TCRBD01-01*01	TCRBD01	TCRBD01-01	01				TCRBJ01-05*01	TCRBJ01	TCRBJ01-05	01				6	4	0	4	6	3	33	44	50	58	62	1	In	VDJ
ACGGAGTCAGGGGACACAGCACTGTATTTCTGTGCCAGCAGCAAATAGGCAAGGACAGGTGAGTACAATGAGCAGTTCTTCGGGCCA	CASSK*ARTGEYNEQFF	1	0.0011273957158962795	51	TCRBV21-01*01	TCRBV21	TCRBV21-01	01				TCRBD01-01*01	TCRBD01	TCRBD01-01	01				TCRBJ02-01*01	TCRBJ02	TCRBJ02-01	01				2	4	1	4	7	4	30	45	52	59	63	1	Stop	VDJ
ACATCGGCCCAAAAGAACCCGACAGCTTTCTATCTCTGTGCCAGTAGCAGACTAGCGGTGTCCTACAATGAGCAGTTCTTCGGGCCA	CASSRLAVSYNEQFF	1	0.0011273957158962795	45	TCRBV19-01*01	TCRBV19	TCRBV19-01	01				TCRBD02-01	TCRBD02	TCRBD02-01				01,02	TCRBJ02-01*01	TCRBJ02	TCRBJ02-01	01				6	2	2	5	2	1	36	47	49	58	60	1	In	VDJ
ACAGAGCAGGGGGACTCGGCCATGTATCTCTGTGCCAGCAGCCACGGGAGACTAGCGGGGGGAACTGGGGAGCAGTTCTTCGGGCCA	CASSHGRLAGGTGEQFF	1	0.0011273957158962795	51	TCRBV07-09*01	TCRBV07	TCRBV07-09	01				TCRBD02-01*01	TCRBD02	TCRBD02-01	01				TCRBJ02-01*01	TCRBJ02	TCRBJ02-01	01				5	7	2	1	7	10	30	42	49	62	69	1	In	VDJ
GCCTTGGAGCTGGAGGACTCGGCCCTGTATCTCTGTGCCAGCAGCCGCGCCACCACCGGTCGGACAGATACGCAGTATTTTGGCCCA	CASSRATTGRTDTQYF	1	0.0011273957158962795	48	TCRBV05-08*01	TCRBV05	TCRBV05-08	01				TCRBD02-01	TCRBD02	TCRBD02-01				01,02	TCRBJ02-03*01	TCRBJ02	TCRBJ02-03	01				4	14	7	6	1	3	33	45	46	49	63	1	In	VDJ
ATCAATTCCCTGGAGCTTGGTGACTCTGCTGTGTATTTCTGTGCCAGCAGCCAAGATGTTAAGGGGCCTGAAGCTTTCTTTGGACAA	CASSQDVKGPEAFF	2	0.002254791431792559	42	TCRBV03-01/03-02*01	TCRBV03	TCRBV03-01/03-02	01				TCRBD01-01*01	TCRBD01	TCRBD01-01	01				TCRBJ01-01*01	TCRBJ01	TCRBJ01-01	01				0	1	5	2	5	6	39	56	61	66	67	2	In	VDJ
CCCTCAGAACCCAGGGACTCAGCTGTGTACTTCTGTGCCAGCAGTTTTTATGAAGGGGGCGGTAGCACTGAAGCTTTCTTTGGACAA	CASSFYEGGGSTEAFF	2	0.002254791431792559	48	TCRBV12	TCRBV12				TCRBV12-03/12-04,TCRBV12-04		TCRBD01-01*01	TCRBD01	TCRBD01-01	01				TCRBJ01-01*01	TCRBJ01	TCRBJ01-01	01				3	5	5	0	6	4	33	47	53	60	65	2	In	VDJ
TCAGAACCCAGGGACTCAGCTGTGTACTTCTGTGCCAGCCCATTGCTCGGGGACTAGCGGGAGCAAGAGACCCAGTACTTCGGGCCA	CASPLLGD*REQETQYF	1	0.0011273957158962795	51	TCRBV12	TCRBV12				TCRBV12-03/12-04,TCRBV12-04		TCRBD02-01*02	TCRBD02	TCRBD02-01	02				TCRBJ02-05*01	TCRBJ02	TCRBJ02-05	01				8	0	0	2	10	2	30	39	49	-1	63	1	Stop	VDJ
AATTCCCTGGAGCTTGGTGACTCTGCTGTGTATTTCTGTGCCAGCAGCCAAACCAACGGGAACTCCAATGAGCAGTTCTTCGGGCCA	CASSQTNGNSNEQFF	1	0.0011273957158962795	45	TCRBV03-01/03-02*01	TCRBV03	TCRBV03-01/03-02	01				TCRBD02-01*02	TCRBD02	TCRBD02-01	02				TCRBJ02-01*01	TCRBJ02	TCRBJ02-01	01				2	4	8	3	5	6	36	51	56	61	65	1	In	VDJ
GTAGTGCGAGGAGATTCGGCAGCTTATTTCTGTGCCAGCTCACCACAGAAAGAGGGGGCGAACACCGGGGAGCTGTTTTTTGGAGAA	CASSPQKEGANTGELFF	1	0.0011273957158962795	51	TCRBV18-01*01	TCRBV18	TCRBV18-01	01				TCRBD01-01*01	TCRBD01	TCRBD01-01	01				TCRBJ02-02*01	TCRBJ02	TCRBJ02-02	01				1	0	5	1	6	0	30	46	52	-1	58	1	In	VDJ
ACCAGTGCCCATCCTGAAGACAGCAGCTTCTACATCTGCAGTGCTAGACATCGGAACATCCATGACTATGGCTACACCTTCGGTTCG	CSARHRNIHDYGYTF	1	0.0011273957158962795	45	TCRBV20	TCRBV20				TCRBV20-01,TCRBV20-or09_02						TCRBD01,TCRBD02	TCRBD01-01,TCRBD02-01		TCRBJ01-02*01	TCRBJ01	TCRBJ01-02	01				2	9	1	8	4	3	36	48	52	55	64	1	In	VDJ
ATGAATGTGAGCACCTTGGAGCTGGGGGACTCGGCCCTTTATCTTTGCGCCAGCAGCTCTAACAGGGACGAGCAGTACTTCGGGCCG	CASSSNRDEQYF	2	0.002254791431792559	36	TCRBV05-01*01	TCRBV05	TCRBV05-01	01				TCRBD01-01*01	TCRBD01	TCRBD01-01	01				TCRBJ02-07*01	TCRBJ02	TCRBJ02-07	01				3	0	3	3	3	5	45	58	61	-1	67	2	In	VDJ
AATTCCCTGGAGCTTGGTGACTCTGCTGTGTATTTCTGTGCCAGCAGCCAAGAAGGACAGGGTTATTCACCCCTCCACTTTGGGAAC	CASSQEGQGYSPLHF	1	0.0011273957158962795	45	TCRBV03-01/03-02*01	TCRBV03	TCRBV03-01/03-02	01				TCRBD01-01*01	TCRBD01	TCRBD01-01	01				TCRBJ01-06*02	TCRBJ01	TCRBJ01-06	02				0	2	1	3	1	8	36	53	54	62	64	1	In	VDJ
GAGCTGGGGGACTCGGCCCTTTATCTTTGCGCCAGCAGCTTGGCCGGGGGACAGGGTCTAAGCACAGATACGCAGTATTTTGGCCCA	CASSLAGGQGLSTDTQYF	1	0.0011273957158962795	54	TCRBV05-01*01	TCRBV05	TCRBV05-01	01				TCRBD01-01*01	TCRBD01	TCRBD01-01	01				TCRBJ02-03*01	TCRBJ02	TCRBJ02-03	01				0	4	0	3	4	0	27	43	47	56	60	1	In	VDJ
CTGACAGTGACCAGTGCCCATCCTGAAGACAGCAGCTTCTACATCTGCAGTGCTAAAGCGGGGAGGACTGAAGCTTTCTTTGGACAA	CSAKAGRTEAFF	1	0.0011273957158962795	36	TCRBV20	TCRBV20				TCRBV20-01,TCRBV20-or09_02		TCRBD02-01*01	TCRBD02	TCRBD02-01	01				TCRBJ01-01*01	TCRBJ01	TCRBJ01-01	01				4	3	6	3	1	5	45	55	56	63	66	1	In	VDJ
AGCCCCAACCAGACCTCTCTGTACTTCTGTGCCAGCAGTCCACAGGGACTAGCGGGAGTTCTTTCCCACGAGCAGTACTTCGGGCCG	CASSPQGLAGVLSHEQYF	1	0.0011273957158962795	54	TCRBV27-01*01	TCRBV27	TCRBV27-01	01				TCRBD02-01*02	TCRBD02	TCRBD02-01	02				TCRBJ02-07*01	TCRBJ02	TCRBJ02-07	01				5	9	0	2	5	5	27	39	44	58	67	1	In	VDJ
CGCTCACCAGGCCTGGGGGACGCAGCCATGTACCTGTGTGCCACCAGCAGAGATAGTGCAGGCTCCAACGAGCAGTACTTCGGGCCG	CATSRDSAGSNEQYF	1	0.0011273957158962795	45	TCRBV15-01*02	TCRBV15	TCRBV15-01	02				TCRBD01-01*01	TCRBD01	TCRBD01-01	01				TCRBJ02-07*01	TCRBJ02	TCRBJ02-07	01				0	5	4	4	5	5	36	53	58	62	67	1	In	VDJ
ACTCTGGAGTCAGCTACCCGCTCCCAGACATCTGTGTATTTCTGCGCCAGCAGTGAAGGCGGGGGGGAGACCCAGTACTTCGGGCCA	CASSEGGGETQYF	1	0.0011273957158962795	39	TCRBV10-02*01	TCRBV10	TCRBV10-02	01				TCRBD02-01*01	TCRBD02	TCRBD02-01	01				TCRBJ02-05*01	TCRBJ02	TCRBJ02-05	01				3	0	7	1	2	5	42	56	58	-1	66	1	In	VDJ
ACCCTGCAGCCAGAAGACTCGGCCCTGTATCTCTGTGCCAGCAGCCTCTGGACTAGCGGATCCACAGATACGCAGTATTTTGGCCCA	CASSLWTSGSTDTQYF	2	0.002254791431792559	48	TCRBV04-02*01	TCRBV04	TCRBV04-02	01				TCRBD02-01	TCRBD02	TCRBD02-01				01,02	TCRBJ02-03*01	TCRBJ02	TCRBJ02-03	01				4	3	1	5	3	2	33	46	49	59	62	2	In	VDJ
ATCCAGCCCTCAGAACCCAGGGACTCAGCTGTGTACTTCTGTGCCAGCAGGGGGACAGGAGTCACCGGGGAGCTGTTTTTTGGAGAA	CASRGTGVTGELFF	1	0.0011273957158962795	42	TCRBV12	TCRBV12				TCRBV12-03/12-04,TCRBV12-04		TCRBD01-01*01	TCRBD01	TCRBD01-01	01				TCRBJ02-02*01	TCRBJ02	TCRBJ02-02	01				6	3	0	4	1	4	39	50	51	59	62	1	In	VDJ
ATCCAGCCCTCAGAACCCAGGGACTCAGCTGTGTACTTCTGTGCCAGCAGCCGGGGACAGTCGAACACTGAAGCTTTCTTTGGACAA	CASSRGQSNTEAFF	1	0.0011273957158962795	42	TCRBV12	TCRBV12				TCRBV12-03/12-04,TCRBV12-04		TCRBD01-01*01	TCRBD01	TCRBD01-01	01				TCRBJ01-01*01	TCRBJ01	TCRBJ01-01	01				6	2	0	5	3	1	39	50	53	60	62	1	In	VDJ
CTGGAGCTTGGTGACTCTGCTGTGTATTTCTGTGCCAGCAGCCAAGATTCAGGCGGGAGGGCCATCTACGAGCAGTACTTCGGGCCG	CASSQDSGGRAIYEQYF	1	0.0011273957158962795	51	TCRBV03-01/03-02*01	TCRBV03	TCRBV03-01/03-02	01				TCRBD02-01*02	TCRBD02	TCRBD02-01	02				TCRBJ02-07*01	TCRBJ02	TCRBJ02-07	01				0	4	7	0	5	3	30	47	52	61	65	1	In	VDJ
TTGGCGTCTGCTGTACCCTCTCAGACATCTGTGTACTTCTGTGCCAGCAGTCGGCAGGGGGACACCGGGGAGCTGTTTTTTGGAGAA	CASSRQGDTGELFF	3	0.0033821871476888386	42	TCRBV06-04*01	TCRBV06	TCRBV06-04	01				TCRBD01-01*01	TCRBD01	TCRBD01-01	01				TCRBJ02-02*01	TCRBJ02	TCRBJ02-02	01				5	0	4	1	3	3	39	51	54	-1	61	3	In	VDJ
TGACATCGGCCCAAAAGAACCCGACAGCTTTCTATCTCTGTGCCAGTAGCGTGAGTGCCGTTGAACACTGAAGCTTTCTTTGGACAA		1	0.0011273957158962795	43	TCRBV19-01*01	TCRBV19	TCRBV19-01	01				TCRBD02-01*02	TCRBD02	TCRBD02-01	02				TCRBJ01-01*01	TCRBJ01	TCRBJ01-01	01				6	6	11	2	3	0	38	49	52	55	61	1	Out	VDJ
CGGTCCACAAAGCTGGAGGACTCAGCCATGTACTTCTGTGCCAGCAGACCGGGGACAGGGAGGGATCAGCCCCAGCATTTTGGTGAT	CASRPGTGRDQPQHF	1	0.0011273957158962795	45	TCRBV02-01	TCRBV02	TCRBV02-01				01,03	TCRBD01-01*01	TCRBD01	TCRBD01-01	01				TCRBJ01-05*01	TCRBJ01	TCRBJ01-05	01				6	4	0	3	4	5	36	47	51	60	64	1	In	VDJ
NNNNNNNTGTCGGCTGCTCCCTCCCAGACATCTGTGTACTTCTGTGCCAGCAGTAATGGCTTGTTGGGGGAGCAGTACTTCGGGCCG	CASSNGLLGEQYF	1	0.0011273957158962795	39	TCRBV06-05*01	TCRBV06	TCRBV06-05	01								TCRBD01,TCRBD02	TCRBD01-01,TCRBD02-01		TCRBJ02-07*01	TCRBJ02	TCRBJ02-07	01				5	0	6	2	11	7	42	54	65	-1	69	1	In	VDJ
TCGGCTGCTCCCTCCCAGACATCTGTGTACTTCTGTGCCAGCAGCCATGACAGACATTACTATAATTCACCCCTCCACTTTGGGAAC	CASSHDRHYYNSPLHF	1	0.0011273957158962795	48	TCRBV06	TCRBV06				TCRBV06-01,TCRBV06-05		TCRBD01-01*01	TCRBD01	TCRBD01-01	01				TCRBJ01-06*02	TCRBJ01	TCRBJ01-06	02				6	6	2	5	4	3	33	44	48	53	59	1	In	VDJ
GGGGACTCGGCCATGTATCTCTGTGCCAGCAGCTTACCGCCCTAATATACAGCGTTGCGGGACCAAGAGACCCAGTACTTCGGGCCA	CASSLPP*YTALRDQETQYF	1	0.0011273957158962795	60					TCRBV11,TCRBV07	TCRBV11-01,TCRBV11-03,TCRBV07-09		TCRBD02-01	TCRBD02	TCRBD02-01				01,02	TCRBJ02-05*01	TCRBJ02	TCRBJ02-05	01				2	0	7	4	20	0	21	36	56	-1	61	1	Stop	VDJ
ACAGAGCAGGGGGACTCGGCCATGTATCTCTGTGCCAGCAGCAAGTTACGCGGGGGGTTAAGCACAGATACGCAGTATTTTGGCCCA	CASSKLRGGLSTDTQYF	1	0.0011273957158962795	51	TCRBV07-09*01	TCRBV07	TCRBV07-09	01				TCRBD02-01*01	TCRBD02	TCRBD02-01	01				TCRBJ02-03*01	TCRBJ02	TCRBJ02-03	01				5	3	7	1	7	0	30	42	49	57	60	1	In	VDJ
CTGGAGTCGCCCAGCCCCAACCAGACCTCTCTGTACTTCTGTGCCAGCAGTTCGGACAGGGGGTCTCAGCCCCAGCATTTTGGTGAT	CASSSDRGSQPQHF	1	0.0011273957158962795	42	TCRBV27-01*01	TCRBV27	TCRBV27-01	01				TCRBD01-01*01	TCRBD01	TCRBD01-01	01				TCRBJ01-05*01	TCRBJ01	TCRBJ01-05	01				4	2	1	1	1	6	39	52	53	63	65	1	In	VDJ
CTGAGCTCTCTGGAGCTGGGGGACTCAGCTTTGTATTTCTGTGCCAGCAGCGCCGAGAGTGTTGGACAGCCCCAGCATTTTGGTGAT	CASSAESVGQPQHF	1	0.0011273957158962795	42	TCRBV09-01*01	TCRBV09	TCRBV09-01	01								TCRBD01,TCRBD02	TCRBD01-01,TCRBD02-01		TCRBJ01-05*01	TCRBJ01	TCRBJ01-05	01				3	0	1	8	11	7	39	52	63	-1	66	1	In	VDJ
CCATCCTGAAGACAGCAGCTTCTACATCTGCAGTGCTAGACAACTCAGGAGGGACAGGGGGATTTGGATGGCTACACCTTCGGTTCG		1	0.0011273957158962795	53	TCRBV20	TCRBV20				TCRBV20-01,TCRBV20-or09_02		TCRBD01-01*01	TCRBD01	TCRBD01-01	01				TCRBJ01-02*01	TCRBJ01	TCRBJ01-02	01				2	6	0	1	10	6	28	40	50	61	67	1	Out	VDJ
ACCAGTGCCCATCCTGAAGACAGCAGCTTCTACATCTGCAGTGCTATACCGGGAGGGGGGCCCCAAGAGACCCAGTACTTCGGGCCA	CSAIPGGGPQETQYF	1	0.0011273957158962795	45	TCRBV20	TCRBV20				TCRBV20-01,TCRBV20-or09_02		TCRBD02-01*02	TCRBD02	TCRBD02-01	02				TCRBJ02-05*01	TCRBJ02	TCRBJ02-05	01				4	5	8	0	3	1	36	46	49	57	62	1	In	VDJ
AAGATCCAGCGCACAGAGCAGGGGGACTCGGCCATGTATCTCTGTGCCAGCAGCTTCGGGGGAACCGGGGAGCTGTTTTTTGGAGAA	CASSFGGTGELFF	1	0.0011273957158962795	39	TCRBV07-09*01	TCRBV07	TCRBV07-09	01				TCRBD02-01*01	TCRBD02	TCRBD02-01	01				TCRBJ02-02*01	TCRBJ02	TCRBJ02-02	01				3	1	8	2	0	5	42	-1	56	62	63	1	In	VDJ
GCCTTGGAGCTGGACGACTCGGCCCTGTATCTCTGTGCCAGCAGCTTGGGAGGACAGGGAAGCAATCAGCCCCAGCATTTTGGTGAT	CASSLGGQGSNQPQHF	1	0.0011273957158962795	48	TCRBV05-04*01	TCRBV05	TCRBV05-04	01				TCRBD01-01*01	TCRBD01	TCRBD01-01	01				TCRBJ01-05*01	TCRBJ01	TCRBJ01-05	01				0	1	1	3	2	1	33	49	51	59	60	1	In	VDJ
ACATCGGCCCAAAAGAACCCGACAGCTTTCTATCTCTGTGCCAGTAGTATTGGGACAGGGGTCACCTACGAGCAGTACTTCGGGCCG	CASSIGTGVTYEQYF	1	0.0011273957158962795	45	TCRBV19-01*01	TCRBV19	TCRBV19-01	01				TCRBD01-01*01	TCRBD01	TCRBD01-01	01				TCRBJ02-07*01	TCRBJ02	TCRBJ02-07	01				3	3	0	2	1	2	36	50	51	61	64	1	In	VDJ
CACTGTATTTCTGTGCCAGCAGGGATCGACGAGAGCAGCGCGACTGGTAGATGACAGCAAACCGACAATGAGCAGTTCTTCGGGCCA		1	0.0011273957158962795	70	TCRBV21-01*01	TCRBV21	TCRBV21-01	01				TCRBD01-01*01	TCRBD01	TCRBD01-01	01				TCRBJ02-01*01	TCRBJ02	TCRBJ02-01	01				6	7	2	5	30	5	11	22	52	57	64	1	Out	VDJ
AGCGCACAGAGCAGGGGGACTCGGCCATGTATCTCTGTGCCAGCAGCTAAGGGAGATGCGGGAAACAATGAGCAGTTCTTCGGGCCA		1	0.0011273957158962795	46	TCRBV07-09*01	TCRBV07	TCRBV07-09	01				TCRBD02-01*02	TCRBD02	TCRBD02-01	02				TCRBJ02-01*01	TCRBJ02	TCRBJ02-01	01				4	1	7	3	9	5	35	48	57	63	64	1	Out	VDJ
CAGCGCACAGAGCAGGAGGACTCCGCCGTGTATCTCTGTGCCAGCAATCTAGGGGCGGGGGGCCGAAAGACCCAGTACTTCGGGCCA	CASNLGAGGRKTQYF	1	0.0011273957158962795	45	TCRBV07-08	TCRBV07	TCRBV07-08				01,03	TCRBD02-01*01	TCRBD02	TCRBD02-01	01				TCRBJ02-05*01	TCRBJ02	TCRBJ02-05	01				7	5	7	1	8	6	36	46	54	62	67	1	In	VDJ
ATCCAGCAGGTAGTGCGAGGAGATTCGGCAGCTTATTTCTGTGCCAGCTCCGACAGGGGCGGAAATCAGCCCCAGCATTTTGGTGAT	CASSDRGGNQPQHF	1	0.0011273957158962795	42	TCRBV18-01*01	TCRBV18	TCRBV18-01	01				TCRBD01-01*01	TCRBD01	TCRBD01-01	01				TCRBJ01-05*01	TCRBJ01	TCRBJ01-05	01				6	4	2	2	1	4	39	50	51	59	63	1	In	VDJ
ACTGTGAGCAACATGAGCCCTGAAGACAGCAGCATATATCTCTGCAGCGTTGAATTTTCAGGGGACTATGGCTACACCTTCGGTTCG	CSVEFSGDYGYTF	2	0.002254791431792559	39	TCRBV29-01	TCRBV29	TCRBV29-01				01,02	TCRBD01-01*01	TCRBD01	TCRBD01-01	01				TCRBJ01-02*01	TCRBJ01	TCRBJ01-02	01				2	0	4	2	4	3	42	54	58	-1	64	2	In	VDJ
GCTCCCTCCCAGACATCTGTGTACTTCTGTGCCAGCAGTTACTCGTATTCCCAGTTATTCTCTAACTATGGCTACACCTTCGGTTCG	CASSYSYSQLFSNYGYTF	1	0.0011273957158962795	54	TCRBV06	TCRBV06				TCRBV06-05,TCRBV06-06		TCRBD01-01*01	TCRBD01	TCRBD01-01	01				TCRBJ01-02*01	TCRBJ01	TCRBJ01-02	01				0	7	4	5	7	0	27	44	51	54	61	1	In	VDJ
AATGTGAACGCCTTGTTGCTGGGGGACTCGGCCCTCTATCTCTGTGCCAGCAGCTTGGTGGGGAGTTACGAGCAGTACTTCGGGCCG	CASSLVGSYEQYF	1	0.0011273957158962795	39	TCRBV05-06*01	TCRBV05	TCRBV05-06	01				TCRBD02-01*02	TCRBD02	TCRBD02-01	02				TCRBJ02-07*01	TCRBJ02	TCRBJ02-07	01				0	1	9	2	2	4	42	58	60	65	66	1	In	VDJ
CTCACTCTGGAGTCAGCTACCAGCTCCCAGACATCTGTGTACTTCTGTGCCATCAGTGAGTCGAATTCACCCCTCCACTTTGGGAAC	CAISESNSPLHF	1	0.0011273957158962795	36	TCRBV10-03*01	TCRBV10	TCRBV10-03	01											TCRBJ01-06*02	TCRBJ01	TCRBJ01-06	02				0	1	0	0	0	7	45	-1	-1	62	63	1	In	VJ
GAACCCAGGGACTCAGCTGTGTACTTCTGTGCCAGCAGTTTAAAAGCCCTCGGGACAGGCGCGGGTGGTACGCAGTATTTTGGCCCA	CASSLKALGTGAGGTQYF	1	0.0011273957158962795	54	TCRBV12	TCRBV12				TCRBV12-03/12-04,TCRBV12-04		TCRBD01-01*01	TCRBD01	TCRBD01-01	01				TCRBJ02-03*01	TCRBJ02	TCRBJ02-03	01				2	9	0	4	9	8	27	42	51	59	68	1	In	VDJ
GGATTCTGGAGTTTATTTCTGTGCCAGCAGCCCTAAGAGACTGCGAGACCGAAGTACATGGGCACAGATACGCAGTATTTTGGCCCA		1	0.0011273957158962795	62	TCRBV14-01*01	TCRBV14	TCRBV14-01	01				TCRBD02-01	TCRBD02	TCRBD02-01				01,02	TCRBJ02-03*01	TCRBJ02	TCRBJ02-03	01				4	19	2	10	6	1	19	32	38	42	61	1	Out	VDJ
GTGACATCGGCCCAAAAGAACCCGACAGCTTTCTATCTCTGTGCCAGTAGTATAGCAGAGGGAATGGGGGAGCTGTTTTTTGGAGAA	CASSIAEGMGELFF	1	0.0011273957158962795	42	TCRBV19-01*01	TCRBV19	TCRBV19-01	01				TCRBD02-01*02	TCRBD02	TCRBD02-01	02				TCRBJ02-02*01	TCRBJ02	TCRBJ02-02	01				1	4	11	0	2	8	39	55	57	62	66	1	In	VDJ
CAGCGCACAGAGCAGGAGGACTCGGCCGTGTATCTCTGTGCCAGCAGCTTAGCCCAGTATGGTGCAGATACGCAGTATTTTGGCCCA	CASSLAQYGADTQYF	1	0.0011273957158962795	45	TCRBV07-02	TCRBV07	TCRBV07-02				01,02	TCRBD01-01*01	TCRBD01	TCRBD01-01	01				TCRBJ02-03*01	TCRBJ02	TCRBJ02-03	01				0	7	4	5	1	4	36	53	54	57	64	1	In	VDJ
NNNNNNNNNNNNNTGTCGGCTGCTCCCTCCCAGACATCTGTGTACTTCTGTGCCAGCGGGGCTAGAGTCGCAGCTTTCTTTGGACAA	CASGARVAAFF	1	0.0011273957158962795	33	TCRBV06-05*01	TCRBV06	TCRBV06-05	01				TCRBD01-01*01	TCRBD01	TCRBD01-01	01				TCRBJ01-01*01	TCRBJ01	TCRBJ01-01	01				8	9	7	0	0	10	48	-1	57	62	71	1	In	VDJ
AACATGAGCCCTGAAGACAGCAGCATATATCTCTGCAGCATTATGGATTTCGGGGTCCGTCCGAACACTGAAGCTTTCTTTGGACAA	CSIMDFGVRPNTEAFF	1	0.0011273957158962795	48	TCRBV29-01	TCRBV29	TCRBV29-01				01,02,03	TCRBD02-01*01	TCRBD02	TCRBD02-01	01				TCRBJ01-01*01	TCRBJ01	TCRBJ01-01	01				8	7	8	3	11	1	33	39	50	55	62	1	In	VDJ
CTGATTCTGGAGTCCGCCAGCACCAACCAGACATCTATGTACCTCTGTGCCAGCAGTTTGAGTAATTCACCCCTCCACTTTGGGAAT	CASSLSNSPLHF	2	0.002254791431792559	36	TCRBV28-01*01	TCRBV28	TCRBV28-01	01				TCRBD02-01*02	TCRBD02	TCRBD02-01	02				TCRBJ01-06*01	TCRBJ01	TCRBJ01-06	01				3	0	11	2	0	6	45	-1	59	-1	62	2	In	VDJ
GCCTGCAGAGCTTGAGGACTCGGCCGTGTATCTCTGTGCCAGCGTTTAGCGGGGGCCACCCTGCGCGAGACCCAGTACTTCGGGCCA		1	0.0011273957158962795	47	TCRBV11	TCRBV11				TCRBV11-02,TCRBV11-03		TCRBD02-01*01	TCRBD02	TCRBD02-01	01				TCRBJ02-05*01	TCRBJ02	TCRBJ02-05	01				8	11	5	2	3	5	34	43	46	55	66	1	Out	VDJ
ATCCTGGAGTCGCCCAGCCCCAACCAGACCTCTCTGTACTTCTGTGCCAGCAGTTTAAAGGGAACCTACGAGCAGTACTTCGGGCCG	CASSLKGTYEQYF	1	0.0011273957158962795	39	TCRBV27-01*01	TCRBV27	TCRBV27-01	01								TCRBD01,TCRBD02	TCRBD01-01,TCRBD02-01		TCRBJ02-07*01	TCRBJ02	TCRBJ02-07	01				2	1	0	8	2	2	42	57	59	63	64	1	In	VDJ
CTGGAGTCTGCTGCCTCCTCCCAGACATCTGTATATTTCTGCGCCAGCAGAAGGGACAGGGATGATGCTGAAGCTTTCTTTGGACAA	CASRRDRDDAEAFF	1	0.0011273957158962795	42	TCRBV10-01*01	TCRBV10	TCRBV10-01	01				TCRBD01-01*01	TCRBD01	TCRBD01-01	01				TCRBJ01-01*01	TCRBJ01	TCRBJ01-01	01				6	6	0	3	2	6	39	50	52	61	67	1	In	VDJ
AAGATCCAGCCTGCAGAGCTTGAGGACTCGGCCGTGTATCTCTGTGCCAGCAGCTTAGTCAAGAACACTGAAGCTTTCTTTGGACAA	CASSLVKNTEAFF	1	0.0011273957158962795	39	TCRBV11	TCRBV11				TCRBV11-02,TCRBV11-03		TCRBD01-01*01	TCRBD01	TCRBD01-01	01				TCRBJ01-01*01	TCRBJ01	TCRBJ01-01	01				1	1	4	6	1	1	42	58	59	61	62	1	In	VDJ
CAGCGCACAGAGCAGGGGGACTCGGCCATGTATCTCTGTGCCAGCAGCTTTCTGACAGGGGGCAAGGTGGAAGCTTTCTTTGGACAA	CASSFLTGGKVEAFF	2	0.002254791431792559	45	TCRBV07-09*01	TCRBV07	TCRBV07-09	01				TCRBD01-01*01	TCRBD01	TCRBD01-01	01				TCRBJ01-01*01	TCRBJ01	TCRBJ01-01	01				3	6	2	0	3	8	36	50	53	63	69	2	In	VDJ
TCCACAAAGCTGGAGGACTCAGCCATGTACTTCTGTGCCAGCAGGGATACAGGGAGAAATAGCAATCAGCCCCAGCATTTTGGTGAT	CASRDTGRNSNQPQHF	1	0.0011273957158962795	48	TCRBV02-01	TCRBV02	TCRBV02-01				01,03	TCRBD01-01*01	TCRBD01	TCRBD01-01	01				TCRBJ01-05*01	TCRBJ01	TCRBJ01-05	01				6	5	3	3	4	0	33	44	48	54	59	1	In	VDJ
CAGGTAGTGCGAGGAGATTCGGCAGCTTATTTCTGTGCCAGCTCACCCCGGACTAGCGGGAGTTCCGGGGAGCTGTTTTTTGGAGAA	CASSPRTSGSSGELFF	1	0.0011273957158962795	48	TCRBV18-01*01	TCRBV18	TCRBV18-01	01				TCRBD02-01*02	TCRBD02	TCRBD02-01	02				TCRBJ02-02*01	TCRBJ02	TCRBJ02-02	01				3	2	1	2	2	6	33	47	49	62	64	1	In	VDJ
ATCCAGCCCTCAGAACCCAGGGACTCAGCTGTGTACTTCTGTGCCAGCAGTTTTGTACAGAGGAACACTGAAGCTTTCTTTGGACAA	CASSFVQRNTEAFF	1	0.0011273957158962795	42	TCRBV12	TCRBV12				TCRBV12-03/12-04,TCRBV12-04		TCRBD01-01*01	TCRBD01	TCRBD01-01	01				TCRBJ01-01*01	TCRBJ01	TCRBJ01-01	01				3	2	3	5	3	1	39	53	56	60	62	1	In	VDJ
AAGATCCAGCCCTCAGAACCCAGGGACTCAGCTGTGTACTTCTGTGCCAGCAGTTCCGACTAGCGGGAAGAGGTAGTCTTCGGGCCA	CASSSD*REEVVF	1	0.0011273957158962795	39	TCRBV12-03/12-04*01	TCRBV12	TCRBV12-03/12-04	01				TCRBD02-01*02	TCRBD02	TCRBD02-01	02				TCRBJ02-01*01	TCRBJ02	TCRBJ02-01	01				4	8	2	3	2	17	42	55	57	68	76	1	Stop	VDJ
GTGAGCAACATGAGCCCTGAAGACAGCAGCATATATCTCTGCAGCGTTGAGTCAGGCTCTGGGGCCAACGTCCTGACTTTCGGGGCC	CSVESGSGANVLTF	1	0.0011273957158962795	42	TCRBV29-01	TCRBV29	TCRBV29-01				01,02	TCRBD01-01*01	TCRBD01	TCRBD01-01	01				TCRBJ02-06*01	TCRBJ02	TCRBJ02-06	01				3	0	4	4	2	0	39	50	52	-1	56	1	In	VDJ
AAGATCCAGCCTGCAAAGCTTGAGGACTCGGCCGTGTATCTCTGTGCCAGCAGCTCGGGACTGATCAATGAGCAGTTCTTCGGGCCA	CASSSGLINEQFF	1	0.0011273957158962795	39	TCRBV11-02*01	TCRBV11	TCRBV11-02	01				TCRBD02-01	TCRBD02	TCRBD02-01				01,02	TCRBJ02-01*01	TCRBJ02	TCRBJ02-01	01				4	3	0	10	1	6	42	55	56	62	65	1	In	VDJ
ACAGAGCAGCGGGACTCAGCCATGTATCGCTGTGCTAGCAGCTTAGCGGTGGGCGGGGTGGGGTCCAATGAGCAGTTCTTCGGGCCA	CASSLAVGGVGSNEQFF	1	0.0011273957158962795	51	TCRBV07-07*01	TCRBV07	TCRBV07-07	01				TCRBD02-01*01	TCRBD02	TCRBD02-01	01				TCRBJ02-01*01	TCRBJ02	TCRBJ02-01	01				0	7	7	3	5	6	30	47	52	58	65	1	In	VDJ
AGGAGATTCGGCAGCTTATTTCTGTGCCAGCTCACAAAAATAAAGATTCTGCCGGGACCTGAGGCCAATGAGCAGTTCTTCGGGCCA		2	0.002254791431792559	59	TCRBV18-01*01	TCRBV18	TCRBV18-01	01								TCRBD01,TCRBD02	TCRBD01-01,TCRBD02-01		TCRBJ02-01*01	TCRBJ02	TCRBJ02-01	01				4	7	0	7	18	6	22	35	53	58	65	2	Out	VDJ
ATCCAGCGCACAGAGCAGGGGGACTCGGCCATGTATCTCTGTGCCAGCAGCTCCCAGTGGGCAACCGGGGAGCTGTTTTTTGGAGAA	CASSSQWATGELFF	1	0.0011273957158962795	42	TCRBV07-09*01	TCRBV07	TCRBV07-09	01				TCRBD01-01*01	TCRBD01	TCRBD01-01	01				TCRBJ02-02*01	TCRBJ02	TCRBJ02-02	01				4	1	8	0	6	5	39	52	58	62	63	1	In	VDJ
AGCACCTTGGAGCTGGGGGACTCGGCCCTTTATCTTTGCGCCAGCAGCTTGGACAGGGGGCCGACTACGCGACTGTTTTTTGGCAGT	CASSLDRGPTTRLFF	1	0.0011273957158962795	45	TCRBV05-01*01	TCRBV05	TCRBV05-01	01				TCRBD01-01*01	TCRBD01	TCRBD01-01	01				TCRBJ01-04*01	TCRBJ01	TCRBJ01-04	01				0	10	3	0	0	13	36	-1	52	61	71	1	In	VDJ
GTAGTGCGAGGAGATTCGGCAGCTTATTTCTGTGCCAGCTCACCCGGGACAGAGGGCCCAACCAGGGAGACCCAGTACTTCGGGCCA	CASSPGTEGPTRETQYF	2	0.002254791431792559	51	TCRBV18-01*01	TCRBV18	TCRBV18-01	01				TCRBD01-01*01	TCRBD01	TCRBD01-01	01				TCRBJ02-05*01	TCRBJ02	TCRBJ02-05	01				3	14	0	5	1	5	30	44	45	52	66	2	In	VDJ
ACCAGTGCCCATCCTGAAGACAGCAGCTTCTACATCTGCAGTGCTACCCGACTAGCGGGAGATCGAGAGACCCAGTACTTCGGGCCA	CSATRLAGDRETQYF	2	0.002254791431792559	45	TCRBV20	TCRBV20				TCRBV20-01,TCRBV20-or09_02		TCRBD02-01*02	TCRBD02	TCRBD02-01	02				TCRBJ02-05*01	TCRBJ02	TCRBJ02-05	01				4	4	2	2	3	4	36	46	49	61	65	2	In	VDJ
AAGATCCGGTCCACAAAGCTGGAGGACTCAGCCATGTACTTCTGTGCCAGCAGGCCCACCATGGATGAAAAACTGTTTTTTGGCAGT	CASRPTMDEKLFF	1	0.0011273957158962795	39	TCRBV02-01	TCRBV02	TCRBV02-01				01,03					TCRBD01,TCRBD02	TCRBD01-01,TCRBD02-01		TCRBJ01-04*01	TCRBJ01	TCRBJ01-04	01				6	0	0	10	9	6	42	53	62	-1	64	1	In	VDJ
NNNNNNNTGTCGGCTGCTCCCTCCCAGACATCTGTGTACTTCTGTGCCAGCAGTTACGCGGAGACCTACGAGCAGTACTTCGGGCCG	CASSYAETYEQYF	1	0.0011273957158962795	39	TCRBV06-05*01	TCRBV06	TCRBV06-05	01				TCRBD02-01	TCRBD02	TCRBD02-01				01,02	TCRBJ02-07*01	TCRBJ02	TCRBJ02-07	01				2	3	7	5	0	2	42	-1	57	61	64	1	In	VDJ
GCTGCTCCCTCCCAGACATCTGTGTACTTCTGTGCCAGCAGTAAACAGGGTCTGGGGCTAGCCAAAAACATTCAGTACTTCGGCGCC	CASSKQGLGLAKNIQYF	3	0.0033821871476888386	51	TCRBV06	TCRBV06				TCRBV06-01,TCRBV06-05,TCRBV06-06		TCRBD01-01*01	TCRBD01	TCRBD01-01	01				TCRBJ02-04*01	TCRBJ02	TCRBJ02-04	01				5	9	3	3	2	0	30	42	44	50	59	3	In	VDJ
AGATCCGGTCCACAAAGCTGGAAGACTCAGCCATGTACTTCTGTGCCAGCAGAGACAGGGGATAATTCACCCCTCCACTTTGGGAAC		1	0.0011273957158962795	40	TCRBV02-01	TCRBV02	TCRBV02-01				01,03	TCRBD01-01*01	TCRBD01	TCRBD01-01	01				TCRBJ01-06*02	TCRBJ01	TCRBJ01-06	02				6	0	2	2	1	5	41	52	53	-1	61	1	Out	VDJ
ACAGTGACCAGTGCCCATCCTGAAGACAGCAGCTTCTACATCTGCAGTGCTAGAGTCGGGGAGCAAGAGACCCAGTACTTCGGGCCA	CSARVGEQETQYF	1	0.0011273957158962795	39	TCRBV20	TCRBV20				TCRBV20-01,TCRBV20-or09_02		TCRBD02-01	TCRBD02	TCRBD02-01				01,02	TCRBJ02-05*01	TCRBJ02	TCRBJ02-05	01				1	2	8	3	1	2	42	55	56	61	63	1	In	VDJ
GAGTTGGCTGCTCCCTCCCAGACATCTGTGTACTTCTGTGCCAGCAGCGTAAGCGGGGACCACGCCGATACGCAGTATTTTGGCCCA	CASSVSGDHADTQYF	2	0.002254791431792559	45	TCRBV06-06	TCRBV06	TCRBV06-06				01,04	TCRBD02-01*01	TCRBD02	TCRBD02-01	01				TCRBJ02-03*01	TCRBJ02	TCRBJ02-03	01				6	8	6	3	4	6	36	47	51	58	66	2	In	VDJ
GTGACCAGTGCCCATCCTGAAGACAGCAGCTTCTACATCTGCAGTGCTAGTCATATTTTAAGCAATCAGCCCCAGCATTTTGGTGAT	CSASHILSNQPQHF	1	0.0011273957158962795	42	TCRBV20-01*04	TCRBV20	TCRBV20-01	04								TCRBD01,TCRBD02	TCRBD01-01,TCRBD02-01		TCRBJ01-05*01	TCRBJ01	TCRBJ01-05	01				2	7	4	6	0	1	39	-1	51	53	60	1	In	VDJ
NNNNTGTCGGCTGCTCCCTCCCAGACATCTGTGTACTTCTGTGCCAGCACCGAGTCGGGTCTCTCCTACGAGCAGTACTTCGGGCCG	CASTESGLSYEQYF	1	0.0011273957158962795	42	TCRBV06-05*01	TCRBV06	TCRBV06-05	01				TCRBD02-01	TCRBD02	TCRBD02-01				01,02	TCRBJ02-07*01	TCRBJ02	TCRBJ02-07	01				7	3	8	4	6	0	39	49	55	59	62	1	In	VDJ
TGGAGCTTGGTGACTCTGCTGTGTATTTCTGTGCCAGCAGCGAGGGATGTCCCATTGCAAAGAAAAAACATTCAGTACTTCGGCGCC		1	0.0011273957158962795	52	TCRBV03-01/03-02*01	TCRBV03	TCRBV03-01/03-02	01				TCRBD02-01*02	TCRBD02	TCRBD02-01	02				TCRBJ02-04*01	TCRBJ02	TCRBJ02-04	01				5	17	11	0	0	4	29	-1	41	46	63	1	Out	VDJ
ACAAAGCTGGAGGACTCAGCCATGTACTTCTGTGCCAGCAGTGAACTTGGCGGGGGGGCGGTTTACAATGAGCAGTTCTTCGGGCCA	CASSELGGGAVYNEQFF	1	0.0011273957158962795	51	TCRBV02-01	TCRBV02	TCRBV02-01				01,03	TCRBD02-01*01	TCRBD02	TCRBD02-01	01				TCRBJ02-01*01	TCRBJ02	TCRBJ02-01	01				2	5	7	0	4	4	30	45	49	58	63	1	In	VDJ
ACTCTGGAGTCAGCTACCCGCTCCCAGACATCTGTGTATTTCTGCGCCAGCAGTGAAGGCGGGGGGGAGACTCAGTACTTCGGGCCA	CASSEGGGETQYF	1	0.0011273957158962795	39	TCRBV10-02*01	TCRBV10	TCRBV10-02	01				TCRBD02-01*01	TCRBD02	TCRBD02-01	01				TCRBJ02-05*01	TCRBJ02	TCRBJ02-05	01				3	5	7	0	2	11	42	56	58	67	72	1	In	VDJ
GAGCTGAATGTGAACGCCTTGTTGCTGGGGGACTCGGCCCTCTATCTCTGTGCCAGCAGTGTCCGGGAGACCCAGTACTTCGGGCCA	CASSVRETQYF	1	0.0011273957158962795	33	TCRBV05-06*01	TCRBV05	TCRBV05-06	01				TCRBD02-01	TCRBD02	TCRBD02-01				01,02	TCRBJ02-05*01	TCRBJ02	TCRBJ02-05	01				5	0	8	5	4	5	48	59	63	-1	66	1	In	VDJ
GCAGAGCTTGAGGACTCGGCCGTGTATCTCTGTGCCAGCAGCTTAGAAATCGCGCGGAAAGCGGCAGATACGCAGTATTTTGGCCCA	CASSLEIARKAADTQYF	1	0.0011273957158962795	51	TCRBV11	TCRBV11				TCRBV11-02,TCRBV11-03		TCRBD02-01	TCRBD02	TCRBD02-01				01,02	TCRBJ02-03*01	TCRBJ02	TCRBJ02-03	01				0	0	6	5	12	4	30	47	59	-1	64	1	In	VDJ
ACAGTGACCAGTGCCCATCCTGAAGACAGCAGCTTCTACATCTGCAGTGCTATGGGCTACGGCACAGATACGCAGTATTTTGGCCCA	CSAMGYGTDTQYF	1	0.0011273957158962795	39	TCRBV20	TCRBV20				TCRBV20-01,TCRBV20-or09_02		TCRBD01-01*01	TCRBD01	TCRBD01-01	01				TCRBJ02-03*01	TCRBJ02	TCRBJ02-03	01				4	4	8	0	1	1	42	52	53	57	61	1	In	VDJ
ATCCAGCCCTCAGAACCCAGGGACTCAGCTGTGTACTTCTGTGCCAGCAGTTTAAGGACAGGGAACTATGGCTACACCTTCGGTTCG	CASSLRTGNYGYTF	1	0.0011273957158962795	42	TCRBV12	TCRBV12				TCRBV12-03/12-04,TCRBV12-04		TCRBD01-01*01	TCRBD01	TCRBD01-01	01				TCRBJ01-02*01	TCRBJ01	TCRBJ01-02	01				2	0	1	3	1	2	39	54	55	-1	63	1	In	VDJ
TACTAGCACCAGCCAGACCTCTGTACCTCTGTGGCAGTCCGTTTCCTGATAGCCAAAGGTCGGGCCAACGTCCTGACTTTCGGGGCC		1	0.0011273957158962795	52	TCRBV08-01*01	TCRBV08	TCRBV08-01	01				TCRBD02-01	TCRBD02	TCRBD02-01				01,02	TCRBJ02-06*01	TCRBJ02	TCRBJ02-06	01				5	8	5	7	11	5	29	38	49	53	61	1	Out	VDJ
CGCCTTGTTGCTGGGGGACTCGGCCCTCTATCTCTGTGCCAGCAGCCCATAGCGGGGGCGAGCACAGATACGCAGTATTTTGGCCCA		1	0.0011273957158962795	47	TCRBV05-06*01	TCRBV05	TCRBV05-06	01				TCRBD02-01*01	TCRBD02	TCRBD02-01	01				TCRBJ02-03*01	TCRBJ02	TCRBJ02-03	01				4	2	5	2	3	0	34	46	49	58	60	1	Out	VDJ
CACTCTGGAGTCCGCTACCAGCTCCCAGACATCTGTGTACTTCTGTGCCATCAGGGGGGGGTGGACACTGAAGCTTTCTTTGGACAA		1	0.0011273957158962795	38	TCRBV10-03*01	TCRBV10	TCRBV10-03	01				TCRBD02-01*01	TCRBD02	TCRBD02-01	01				TCRBJ01-01*01	TCRBJ01	TCRBJ01-01	01				6	3	9	0	0	3	43	-1	54	61	64	1	Out	VDJ
ATTCAGCGCACAGAGCAGGAGGACTCGGCCGTGTATCTCTGTGCCAGCAGCTCAAACAGGGTTTCCTACGAGCAGTACTTCGGGCCG	CASSSNRVSYEQYF	1	0.0011273957158962795	42	TCRBV07-02	TCRBV07	TCRBV07-02				01,02	TCRBD01-01*01	TCRBD01	TCRBD01-01	01				TCRBJ02-07*01	TCRBJ02	TCRBJ02-07	01				4	2	3	3	3	1	39	52	55	61	63	1	In	VDJ
NNNNNNNTGTCGGCTGCTCCCTCCCAAACATCTGTGTACTTCTGTGCCAGCAGGCGACAGGGGTGGGAGACCCAGTACTTCGGGCCA	CASRRQGWETQYF	1	0.0011273957158962795	39	TCRBV06	TCRBV06				TCRBV06-02/06-03,TCRBV06-02		TCRBD01-01*01	TCRBD01	TCRBD01-01	01				TCRBJ02-05*01	TCRBJ02	TCRBJ02-05	01				6	3	2	2	2	5	42	53	55	63	66	1	In	VDJ
GTCGGCTGCTCCCTCCCAGACATCTGTGTACTTCTGTGCCAGCCTACTTGGACTAGCGGGAGGACAGATACGCAGTATTTTGGCCCA		1	0.0011273957158962795	47	TCRBV06	TCRBV06				TCRBV06-01,TCRBV06-05		TCRBD02-01*02	TCRBD02	TCRBD02-01	02				TCRBJ02-03*01	TCRBJ02	TCRBJ02-03	01				8	0	1	1	6	3	34	43	49	-1	63	1	Out	VDJ
ACTGTGAGCAACATGAGCCCTGAAGACAGCAGCATATATCTCTGCAGCGTTGAGCGGCAGTCCACAGATACGCAGTATTTTGGCCCA	CSVERQSTDTQYF	1	0.0011273957158962795	39	TCRBV29-01	TCRBV29	TCRBV29-01				01,02	TCRBD02-01	TCRBD02	TCRBD02-01				01,02	TCRBJ02-03*01	TCRBJ02	TCRBJ02-03	01				3	5	7	5	0	2	42	-1	53	57	62	1	In	VDJ
TGCAGAGCTTGAGGACTCGGCCGTGTATCTCTGTGCCAGCAGCCGTGGGACTAGCTACGAGGTTCTGGGGAGCTGTTTTTTGGAGAA		1	0.0011273957158962795	50	TCRBV11	TCRBV11				TCRBV11-02,TCRBV11-03		TCRBD02-01	TCRBD02	TCRBD02-01				01,02	TCRBJ02-02*01	TCRBJ02	TCRBJ02-02	01				5	11	0	7	3	8	31	43	46	55	66	1	Out	VDJ
AATGTGAGCACCTTGGAGCTGGGGGACTCGGCCCTTTATCTTTGCGCCAGCAGCTATTTCCGGGGAAGCGAGCAGTTCTTCGGGCCA	CASSYFRGSEQFF	2	0.002254791431792559	39	TCRBV05-01*01	TCRBV05	TCRBV05-01	01				TCRBD02-01*01	TCRBD02	TCRBD02-01	01				TCRBJ02-01*01	TCRBJ02	TCRBJ02-01	01				3	4	8	3	5	10	42	55	60	65	69	2	In	VDJ
TCCAGTCCACGGAGTCAGGGGACACAGCACTGTATTTCTGTGCCAGCAGCGAGTAGCTACGTGTTAGACGAGCAGTACTTCGGGCCG		1	0.0011273957158962795	43	TCRBV21-01*01	TCRBV21	TCRBV21-01	01				TCRBD02-01	TCRBD02	TCRBD02-01				01,02	TCRBJ02-07*01	TCRBJ02	TCRBJ02-07	01				5	10	5	7	3	5	38	50	53	57	67	1	Out	VDJ
CTGGAGGACTCAGCCATGTACTTCTGTGCCAGCAGCAAATTGCATACCCTCCTAGCGATTACCTACAATGAGCAGTTCTTCGGGCCA	CASSKLHTLLAITYNEQFF	1	0.0011273957158962795	57	TCRBV02-01	TCRBV02	TCRBV02-01				01,03	TCRBD02-01	TCRBD02	TCRBD02-01				01,02	TCRBJ02-01*01	TCRBJ02	TCRBJ02-01	01				6	4	4	6	16	2	24	35	51	57	61	1	In	VDJ
AAGATCCGGTCCACAAAGCTGGAGGACTCAGCCATGTACTTCTGTGCCAGCAGGGGCTGGGCCAAAAACATTCAGTACTTCGGCGCC	CASRGWAKNIQYF	1	0.0011273957158962795	39	TCRBV02-01	TCRBV02	TCRBV02-01				01,03	TCRBD01-01*01	TCRBD01	TCRBD01-01	01				TCRBJ02-04*01	TCRBJ02	TCRBJ02-04	01				6	3	8	0	0	1	42	-1	53	57	60	1	In	VDJ
AGCTCCTTGGAGCTGGGGGACTCAGCCCTGTACTTCTGTGCCAGCAGCTTCCTGCAGAACAGGGCAGATACGCAGTATTTTGGCCCA	CASSFLQNRADTQYF	1	0.0011273957158962795	45	TCRBV13-01*01	TCRBV13	TCRBV13-01	01				TCRBD01-01*01	TCRBD01	TCRBD01-01	01				TCRBJ02-03*01	TCRBJ02	TCRBJ02-03	01				3	0	3	3	8	4	36	50	58	-1	64	1	In	VDJ
CAGCCCTCAGAACCCAGGGACTCAGCTGTGTACTTCTGTGCCAGCAGTCTACGGACAGGGGTGAACACTGAAGCTTTCTTTGGACAA	CASSLRTGVNTEAFF	1	0.0011273957158962795	45	TCRBV12	TCRBV12				TCRBV12-03/12-04,TCRBV12-04		TCRBD01-01*01	TCRBD01	TCRBD01-01	01				TCRBJ01-01*01	TCRBJ01	TCRBJ01-01	01				5	0	1	2	4	0	36	48	52	-1	61	1	In	VDJ
CACATCAATTCCCTGGAGCTTGGTGACTCTGCTGTGTATTTCTGTGCCAGCAGCCAGGCAGAGACCTACGAGCAGTACTTCGGGCCG	CASSQAETYEQYF	1	0.0011273957158962795	39	TCRBV03-01/03-02*01	TCRBV03	TCRBV03-01/03-02	01								TCRBD01,TCRBD02	TCRBD01-01,TCRBD02-01		TCRBJ02-07*01	TCRBJ02	TCRBJ02-07	01				3	3	4	5	2	2	42	56	58	61	64	1	In	VDJ
ACGGAGTCAGGGGACACAGCACTGTATTTCTGTGCCAGCAGCAACGACCCCGGGAGGGGTCTTAATTCACCCCTCCACTTTGGGAAC	CASSNDPGRGLNSPLHF	1	0.0011273957158962795	51	TCRBV21-01*01	TCRBV21	TCRBV21-01	01				TCRBD02-01*02	TCRBD02	TCRBD02-01	02				TCRBJ01-06*02	TCRBJ01	TCRBJ01-06	02				3	4	8	0	6	6	30	44	50	58	62	1	In	VDJ
CTTCACATCAATTCCCTGGAGCTTGGTGACTCTGCTGTGTATTTCTGTGCCAGCAGGCTGGCTAGCGGGGAGCTGTTTTTTGGAGAA	CASRLASGELFF	1	0.0011273957158962795	36	TCRBV03-01/03-02*01	TCRBV03	TCRBV03-01/03-02	01				TCRBD02-01	TCRBD02	TCRBD02-01				01,02	TCRBJ02-02*01	TCRBJ02	TCRBJ02-02	01				6	0	4	8	5	7	45	56	61	-1	65	1	In	VDJ
GTGAGCACCTTGGAGCTGGGGGACTCGGCCCTTTATCTTTGCGCCAGCAGCTTGGTTAAGAACACCGGGGAGCTGTTTTTTGGAGAA	CASSLVKNTGELFF	1	0.0011273957158962795	42	TCRBV05-01*01	TCRBV05	TCRBV05-01	01				TCRBD02-01	TCRBD02	TCRBD02-01				01,02	TCRBJ02-02*01	TCRBJ02	TCRBJ02-02	01				0	1	5	9	1	1	39	55	56	58	59	1	In	VDJ
ACTGTGACATCGGCCCAAAAGAACCCGACAGCTTTCTATCTCTGTGCCAGTAGTGCCAACAGTCTATACGAGCAGTACTTCGGGCCG	CASSANSLYEQYF	1	0.0011273957158962795	39	TCRBV19-01*01	TCRBV19	TCRBV19-01	01				TCRBD01-01*01	TCRBD01	TCRBD01-01	01				TCRBJ02-07*01	TCRBJ02	TCRBJ02-07	01				5	4	3	5	4	4	42	54	58	62	66	1	In	VDJ
ATCCAGCCCTCAGAACCCAGGGACTCAGCTGTGTACTTCTGTGCCAGCAGTACCGGGACAGGGGAACAGCCCCAGCATTTTGGTGAT	CASSTGTGEQPQHF	2	0.002254791431792559	42	TCRBV12	TCRBV12				TCRBV12-03/12-04,TCRBV12-04		TCRBD01-01*01	TCRBD01	TCRBD01-01	01				TCRBJ01-05*01	TCRBJ01	TCRBJ01-05	01				5	2	0	2	3	7	39	51	54	64	66	2	In	VDJ
AACCTGAGCTCTCTGGAGCTGGGGGACTCAGCTTTGTATTTCTGTGCCAGCAGCAGGCTAGTGGGGGATACGCAGTATTTTGGCCCA	CASSRLVGDTQYF	1	0.0011273957158962795	39	TCRBV09-01*01	TCRBV09	TCRBV09-01	01								TCRBD01,TCRBD02	TCRBD01-01,TCRBD02-01		TCRBJ02-03*01	TCRBJ02	TCRBJ02-03	01				4	0	6	2	8	6	42	54	62	-1	66	1	In	VDJ
GTGACCAGTGCCCATCCTGAAGACAGCAGCTTCTACATCTGCAGTGCTACCTTTGGAACAGGCACCAGTGTCTACACCTTCGGTTCG	CSATFGTGTSVYTF	1	0.0011273957158962795	42	TCRBV20	TCRBV20				TCRBV20-01,TCRBV20-or09_02		TCRBD01-01*01	TCRBD01	TCRBD01-01	01				TCRBJ01-02*01	TCRBJ01	TCRBJ01-02	01				4	9	3	4	8	10	39	49	57	62	71	1	In	VDJ
CTTGGAGCTGGACGACTCGGCCCTGTATCTCTGTGCCAGCAGCAAACACTAACTAGCGGGAGTACAGATACGCAGTATTTTGGCCCA		2	0.002254791431792559	50	TCRBV05-04*01	TCRBV05	TCRBV05-04	01				TCRBD02-01*02	TCRBD02	TCRBD02-01	02				TCRBJ02-03*01	TCRBJ02	TCRBJ02-03	01				4	1	3	2	8	3	31	43	51	62	63	2	Out	VDJ
CGGTCCACAAAGCTGGAGGACTCAGCCATGTACTTCTGTGCCAGCAGTGGGGGACAGGTCTCTCCCGGGGAGCTGTTTTTTGGAGAA	CASSGGQVSPGELFF	1	0.0011273957158962795	45	TCRBV02-01	TCRBV02	TCRBV02-01				01,03	TCRBD01-01*01	TCRBD01	TCRBD01-01	01				TCRBJ02-02*01	TCRBJ02	TCRBJ02-02	01				4	6	0	4	1	6	36	49	50	58	64	1	In	VDJ
GAGTCGCCCAGCCCCAACCAGACCTCTCTGTACTTCTGTGCCAGCAGTTCTAAACCGGACAGGCCGTATGGCTACACCTTCGGTTCG	CASSSKPDRPYGYTF	1	0.0011273957158962795	45	TCRBV27-01*01	TCRBV27	TCRBV27-01	01				TCRBD01-01*01	TCRBD01	TCRBD01-01	01				TCRBJ01-02*01	TCRBJ01	TCRBJ01-02	01				4	3	1	4	7	5	36	49	56	63	66	1	In	VDJ
CTACACGCCCTGCAGCCAGAAGACTCAGCCCTGTATCTCTGCGCCAGCAGCCAAGATGGGACTACCTACGAGCAGTACTTCGGGCCG	CASSQDGTTYEQYF	1	0.0011273957158962795	42	TCRBV04-01*01	TCRBV04	TCRBV04-01	01				TCRBD02-01	TCRBD02	TCRBD02-01				01,02	TCRBJ02-07*01	TCRBJ02	TCRBJ02-07	01				0	0	0	9	1	2	39	56	57	-1	64	1	In	VDJ
CCTCAGAACCCAGGGACTCAGCTGTGTACTTCTGTGCCAGCAGTTTGGGTCTGCGGGGGGGCCTACAATGAGCAGTTCTTCGGGCCA		2	0.002254791431792559	49	TCRBV12	TCRBV12				TCRBV12-03/12-04,TCRBV12-04		TCRBD02-01*01	TCRBD02	TCRBD02-01	01				TCRBJ02-01*01	TCRBJ02	TCRBJ02-01	01				3	0	7	0	6	2	32	46	52	-1	61	2	Out	VDJ
CTGACTGTGAGCAACATGAGCCCTGAAGACAGCAGCATATATCTCTGCAGCGGGTCGGACAGGGACTATGGCTACACCTTCGGTTCG	CSGSDRDYGYTF	1	0.0011273957158962795	36	TCRBV29-01	TCRBV29	TCRBV29-01				01,02,03	TCRBD01-01*01	TCRBD01	TCRBD01-01	01				TCRBJ01-02*01	TCRBJ01	TCRBJ01-02	01				7	0	1	3	4	3	45	52	56	-1	64	1	In	VDJ
CGCACAGAGCAGGGGGACTCGGCCATGTATCTCTGTGCCAGCAGCTTAGCCCCAGGGGATGGAGACTATGGCTACACCTTCGGTTCG	CASSLAPGDGDYGYTF	1	0.0011273957158962795	48	TCRBV07-09*01	TCRBV07	TCRBV07-09	01				TCRBD01-01*01	TCRBD01	TCRBD01-01	01				TCRBJ01-02*01	TCRBJ01	TCRBJ01-02	01				0	6	4	2	2	3	33	50	52	58	64	1	In	VDJ
AACCAGACATCTATGTACCTCTGTGCCAGCAGCCGTCTGCCGGGACTAGTAAGCACTGGCGGAGGCTACGAGCAGTACTTCGGGCCG	CASSRLPGLVSTGGGYEQYF	1	0.0011273957158962795	60	TCRBV28-01*01	TCRBV28	TCRBV28-01	01				TCRBD02-01	TCRBD02	TCRBD02-01				01,02	TCRBJ02-07*01	TCRBJ02	TCRBJ02-07	01				6	16	0	8	9	3	21	32	41	49	65	1	In	VDJ
GTGACCAGTGCCCATCCTGAAGACAGCAGCTTCTACATCTGCAGTGCTAGACCACGGCGGGAGGCTTACGAGCAGTACTTCGGGCCG	CSARPRREAYEQYF	1	0.0011273957158962795	42	TCRBV20	TCRBV20				TCRBV20-01,TCRBV20-or09_02		TCRBD02-01*02	TCRBD02	TCRBD02-01	02				TCRBJ02-07*01	TCRBJ02	TCRBJ02-07	01				2	2	7	1	5	4	39	51	56	64	66	1	In	VDJ
CAGCCCTCAGAACCCAGGGACTCAGCTGTGTACTTCTGTGCCAGCACCCCCGGCGTCAGCTCCTACAATGAGCAGTTCTTCGGGCCA	CASTPGVSSYNEQFF	2	0.002254791431792559	45	TCRBV12	TCRBV12				TCRBV12-03/12-04,TCRBV12-04						TCRBD01,TCRBD02	TCRBD01-01,TCRBD02-01		TCRBJ02-01*01	TCRBJ02	TCRBJ02-01	01				7	0	4	5	10	0	36	46	56	-1	59	2	In	VDJ
GTGACCAGTGCCCATCCTGAAGACAGCAGCTTCTACATCTGCAGTGCTAGGTTGTCGGGAGGAAGGGGGACCCAGTACTTCGGGCCA	CSARLSGGRGTQYF	1	0.0011273957158962795	42	TCRBV20	TCRBV20				TCRBV20-01,TCRBV20-or09_02		TCRBD02-01*02	TCRBD02	TCRBD02-01	02				TCRBJ02-05*01	TCRBJ02	TCRBJ02-05	01				3	6	8	1	5	7	39	50	55	62	68	1	In	VDJ
AGTCAGGGGACACAGCACTGTATTTCTGTGCCAGCACGCTCCGGACTAGCGGGGGAATACGGGGGAGAGACCCAGTACTTCGGGCCA		1	0.0011273957158962795	55	TCRBV21-01*01	TCRBV21	TCRBV21-01	01				TCRBD02-01*01	TCRBD02	TCRBD02-01	01				TCRBJ02-05*01	TCRBJ02	TCRBJ02-05	01				7	10	1	2	6	4	26	36	42	55	65	1	Out	VDJ
CTGAGCTCTCTGGAGCTGGGGGACTCAGCTTTGTATTTCTGTGCCAGCAGCCCAACAGGGGACACCGGGGAGCTGTTTTTTGGAGAA	CASSPTGDTGELFF	1	0.0011273957158962795	42	TCRBV09-01*01	TCRBV09	TCRBV09-01	01				TCRBD01-01*01	TCRBD01	TCRBD01-01	01				TCRBJ02-02*01	TCRBJ02	TCRBJ02-02	01				4	0	3	2	3	3	39	51	54	-1	61	1	In	VDJ
CTGCAGAACTGGAGGATTCTGGAGTTTATTTCTGTGCCAGCAGCCAAGATACGCAGGGGGATTATCAACGAGCAGTACTTCGGGCCG		1	0.0011273957158962795	49	TCRBV14-01*01	TCRBV14	TCRBV14-01	01				TCRBD01-01*01	TCRBD01	TCRBD01-01	01				TCRBJ02-07*01	TCRBJ02	TCRBJ02-07	01				0	7	4	1	4	5	32	49	53	60	67	1	Out	VDJ
AAGATCCAGCGCACAGAGCAGGGGGACTCGGCCATGTATCTCTGTGCCAGCAGCTTGGACTTCCAAGAGACCCAGTACTTCGGGCCA	CASSLDFQETQYF	1	0.0011273957158962795	39	TCRBV07-09*01	TCRBV07	TCRBV07-09	01				TCRBD02-01	TCRBD02	TCRBD02-01				01,02	TCRBJ02-05*01	TCRBJ02	TCRBJ02-05	01				3	1	1	10	0	1	42	-1	56	61	62	1	In	VDJ
AACGCCTTGTTGCTGGGGGACTCGGCCCTCTATCTCTGTGCCAGCAGCTCCGGACTAGCGGGCGGATACGAGCAGTACTTCGGGCCG	CASSSGLAGGYEQYF	4	0.004509582863585118	45	TCRBV05-06*01	TCRBV05	TCRBV05-06	01				TCRBD02-01	TCRBD02	TCRBD02-01				01,02	TCRBJ02-07*01	TCRBJ02	TCRBJ02-07	01				3	4	1	4	2	4	36	49	51	62	66	4	In	VDJ
CACGCCCTGCAGCCAGAAGACTCAGCCCTGTATCTCTGCGCCAGCAGCCAAGTCGACAGGGAGTACAATGAGCAGTTCTTCGGGCCA	CASSQVDREYNEQFF	2	0.002254791431792559	45	TCRBV04-01*01	TCRBV04	TCRBV04-01	01				TCRBD01-01*01	TCRBD01	TCRBD01-01	01				TCRBJ02-01*01	TCRBJ02	TCRBJ02-01	01				1	2	2	3	2	4	36	52	54	61	63	2	In	VDJ
CCTGCAGAGCTTGAGGACTCGGCCGTGTATCTCTGTGCCAGCAGCCTTCTGACAGGGGCCAACTACAATGAGCAGTTCTTCGGGCCA	CASSLLTGANYNEQFF	1	0.0011273957158962795	48	TCRBV11	TCRBV11				TCRBV11-02,TCRBV11-03		TCRBD01-01*01	TCRBD01	TCRBD01-01	01				TCRBJ02-01*01	TCRBJ02	TCRBJ02-01	01				5	4	2	2	5	3	33	45	50	58	62	1	In	VDJ
TTCCCTGGAGCTTGGTGACTCTGCCGTGTATTTCTGTGCCAGCAGCGCCGATAATCTTGGCATCATCAGCCCCAGCATTTTGGTGAT		1	0.0011273957158962795	47	TCRBV03-01/03-02*01	TCRBV03	TCRBV03-01/03-02	01				TCRBD01-01*01	TCRBD01	TCRBD01-01	01				TCRBJ01-05*01	TCRBJ01	TCRBJ01-05	01				5	3	9	0	12	5	34	46	58	61	64	1	Out	VDJ
NTGAAGATCCAGCCCTCAGAACCCAGGGACTCAGCTGTGTACTTCTGTGCCAGCAGTTTCCCAGGGTCTGGCTACACCTTCGGTTCG	CASSFPGSGYTF	1	0.0011273957158962795	36	TCRBV12-03/12-04*01	TCRBV12	TCRBV12-03/12-04	01				TCRBD01-01*01	TCRBD01	TCRBD01-01	01				TCRBJ01-02*01	TCRBJ01	TCRBJ01-02	01				3	2	4	3	2	7	45	59	61	66	68	1	In	VDJ
CTGGAGCTTGGTGACTCTGCTGTGTATTTCTGTGCCAGCAGCGGACAATTTCCCATTCATCATAATTCACCCCTCCACTTTGGGAAC	CASSGQFPIHHNSPLHF	1	0.0011273957158962795	51	TCRBV03-01/03-02*01	TCRBV03	TCRBV03-01/03-02	01				TCRBD01-01*01	TCRBD01	TCRBD01-01	01				TCRBJ01-06*02	TCRBJ01	TCRBJ01-06	02				5	14	1	6	0	5	30	-1	42	47	61	1	In	VDJ
ACCTTGGAGCTGGGGGACTCGGCCCTTTATCTTTGCGCCAGCAGCACCACAGGGGCGGGGGGCTACAATGAGCAGTTCTTCGGGCCA	CASSTTGAGGYNEQFF	1	0.0011273957158962795	48	TCRBV05-01*01	TCRBV05	TCRBV05-01	01				TCRBD02-01*01	TCRBD02	TCRBD02-01	01				TCRBJ02-01*01	TCRBJ02	TCRBJ02-01	01				4	0	7	1	9	3	33	45	54	-1	62	1	In	VDJ
CAGGCCTGGGGGACGCAGCCATGTACCTGTGTGCCACCAGCAGGGCTCCGTGGACAGGGTAGGAAAGAGACCCAGTACTTCGGGCCA		1	0.0011273957158962795	52	TCRBV15-01*02	TCRBV15	TCRBV15-01	02				TCRBD01-01*01	TCRBD01	TCRBD01-01	01				TCRBJ02-05*01	TCRBJ02	TCRBJ02-05	01				3	5	1	3	8	3	29	43	51	59	64	1	Out	VDJ
CTGGAGTCCGCCAGCACCAACCAGACATCTATGTACCTCTGTGCCAGCAGTTACAGCCTTAGCAATCAGCCCCAGCATTTTGGTGAT	CASSYSLSNQPQHF	1	0.0011273957158962795	42	TCRBV28-01*01	TCRBV28	TCRBV28-01	01				TCRBD01-01*01	TCRBD01	TCRBD01-01	01				TCRBJ01-05*01	TCRBJ01	TCRBJ01-05	01				4	3	3	5	0	0	39	-1	52	56	59	1	In	VDJ
TCCCTGGAGCTTGGTGACTCTGCTGTGTATTTCTGTGCCAGCAGCCAAGTAGGACGTATAAAGCACTACGAGCAGTACTTCGGGCCG	CASSQVGRIKHYEQYF	1	0.0011273957158962795	48	TCRBV03-01/03-02*01	TCRBV03	TCRBV03-01/03-02	01								TCRBD01,TCRBD02	TCRBD01-01,TCRBD02-01		TCRBJ02-07*01	TCRBJ02	TCRBJ02-07	01				1	10	1	7	2	3	33	49	51	55	65	1	In	VDJ
CTGGAGTCCGCCAGCACCAACCAGACATCTATGTACCTCTGTGCCAGCACTACGGGGGCAATTAGAAACATTCAGTACTTCGGCGCC	CASTTGAIRNIQYF	1	0.0011273957158962795	42	TCRBV28-01*01	TCRBV28	TCRBV28-01	01								TCRBD01,TCRBD02	TCRBD01-01,TCRBD02-01		TCRBJ02-04*01	TCRBJ02	TCRBJ02-04	01				7	6	6	0	4	6	39	49	53	59	65	1	In	VDJ
CTGGAGTCGCCCAGCCCCAACCAGACCTCTCTGTACTTCTGTGCCAGCAGCCAGGGACAGGGGTCAAACATTCAGTACTTCGGCGCC	CASSQGQGSNIQYF	1	0.0011273957158962795	42	TCRBV27-01*01	TCRBV27	TCRBV27-01	01				TCRBD01-01*01	TCRBD01	TCRBD01-01	01				TCRBJ02-04*01	TCRBJ02	TCRBJ02-04	01				6	2	0	2	3	6	39	50	53	63	65	1	In	VDJ
TGGAGCTTGGTGACTCTGCTGTGTATTTCTGTGCCAGCAGCTCCCGACCGGGACAAGAAAGCCAAAAACATTCAGTACTTCGGCGCC		2	0.002254791431792559	52	TCRBV03-01/03-02*01	TCRBV03	TCRBV03-01/03-02	01				TCRBD01-01*01	TCRBD01	TCRBD01-01	01				TCRBJ02-04*01	TCRBJ02	TCRBJ02-04	01				5	4	0	6	8	0	29	41	49	55	59	2	Out	VDJ
AAGATCCAGCGCACAGAGCAGGAGGACTCCGCCGTGTATCTCTGTGCCAGCAGCCCCCGGTCTGGAGATACGCAGTATTTTGGCCCA	CASSPRSGDTQYF	1	0.0011273957158962795	39	TCRBV07-08*03	TCRBV07	TCRBV07-08	03				TCRBD02-01	TCRBD02	TCRBD02-01				01,02	TCRBJ02-03*01	TCRBJ02	TCRBJ02-03	01				4	5	8	5	2	5	42	55	57	60	65	1	In	VDJ
CTGGAGTCGGCTGCTCCCTCCCAGACATCTGTGTACTTCTGTGCCAGCTTCGGGGCGAAGACCGATGAAAAACTGTTTTTTGGCAGT	CASFGAKTDEKLFF	1	0.0011273957158962795	42	TCRBV06-01*01	TCRBV06	TCRBV06-01	01								TCRBD01,TCRBD02	TCRBD01-01,TCRBD02-01		TCRBJ01-04*01	TCRBJ01	TCRBJ01-04	01				8	8	7	0	3	6	39	48	51	56	64	1	In	VDJ
ATCCGGTCCACAAAGCTGGAGGACTCAGCTATGTACTTCTGTGCCAGCATTAACACCTGGAGCTCCTACGAGCAGTACTTCGGGCCG	CASINTWSSYEQYF	1	0.0011273957158962795	42	TCRBV02-01	TCRBV02	TCRBV02-01				01,03	TCRBD02-01*02	TCRBD02	TCRBD02-01	02				TCRBJ02-07*01	TCRBJ02	TCRBJ02-07	01				7	0	10	2	9	0	39	49	58	-1	62	1	In	VDJ
NTGTCGGCTGCTCCCTCCCAAACATCTGTGTACTTCTGTGCCAGCAGCAAAGCCGGCGGAAGGACCTACGAGCAGTACTTCGGGCCG	CASSKAGGRTYEQYF	1	0.0011273957158962795	45	TCRBV06-02*02	TCRBV06	TCRBV06-02	02				TCRBD02-01	TCRBD02	TCRBD02-01				01,02	TCRBJ02-07*01	TCRBJ02	TCRBJ02-07	01				3	5	7	5	7	2	36	48	55	59	64	1	In	VDJ
CTGGAGTCCGCCAGCACCAACCAGACATCTATGTACCTCTGTGCCAGCAGAGAGGGACTAGCTGGGAATGAGCAGTTCTTCGGGCCA	CASREGLAGNEQFF	2	0.002254791431792559	42	TCRBV28-01*01	TCRBV28	TCRBV28-01	01				TCRBD02-01	TCRBD02	TCRBD02-01				01,02	TCRBJ02-01*01	TCRBJ02	TCRBJ02-01	01				6	4	0	7	3	7	39	50	53	62	66	2	In	VDJ
GTGAGCACCTTGGAGCTGGGGGACTCGGCCCTTTATCTTTGCGCCAGCAGCTTGAGTGGGGGGCAAGAGACCCAGTACTTCGGGCCA	CASSLSGGQETQYF	1	0.0011273957158962795	42	TCRBV05-01*01	TCRBV05	TCRBV05-01	01				TCRBD02-01*01	TCRBD02	TCRBD02-01	01				TCRBJ02-05*01	TCRBJ02	TCRBJ02-05	01				1	0	9	1	3	2	39	54	57	-1	63	1	In	VDJ
ACCTTGGAGCTGGGGGACTCGGCCCTTTATCTTTGCGCCAGCAGCTTGGCCGTCGGTGCGGGACAGGGAGAAGCTTTCTTTGGACAA	CASSLAVGAGQGEAFF	1	0.0011273957158962795	48	TCRBV05-01*01	TCRBV05	TCRBV05-01	01				TCRBD01-01*01	TCRBD01	TCRBD01-01	01				TCRBJ01-01*01	TCRBJ01	TCRBJ01-01	01				0	1	0	3	10	8	33	49	59	68	69	1	In	VDJ
AGCACCTTGGAGCTGGGGGACTCGGCCCTTTATCTTTGCGCCAGCAGCTTGGCGGCGGGAGGGCCTCCCGAGCAGTACTTCGGGCCG	CASSLAAGGPPEQYF	1	0.0011273957158962795	45	TCRBV05-01*01	TCRBV05	TCRBV05-01	01				TCRBD02-01*02	TCRBD02	TCRBD02-01	02				TCRBJ02-07*01	TCRBJ02	TCRBJ02-07	01				0	5	7	0	2	6	36	52	54	63	68	1	In	VDJ
GATCCAGCCTGCAGAGCTTGGGGACTCGGCCATGTATCTCTGTGCCAGCAGCAGGGAGCGTAAGGCTGACAAAGTCGGGCCGGGGCC		1	0.0011273957158962795	41	TCRBV11-01*01	TCRBV11	TCRBV11-01	01				TCRBD02-01*02	TCRBD02	TCRBD02-01	02				TCRBJ02-06*01	TCRBJ02	TCRBJ02-06	01				5	22	9	2	1	24	40	52	53	58	80	1	Out	VDJ
CGGTCCACAAAGCTGGAGGACTCAGCCATGTACTTCTGTGCCAGCAGGGCGACTAGCGGGGGATGGAGTGAGCAGTTCTTCGGGCCA	CASRATSGGWSEQFF	1	0.0011273957158962795	45	TCRBV02-01	TCRBV02	TCRBV02-01				01,03	TCRBD02-01*01	TCRBD02	TCRBD02-01	01				TCRBJ02-01*01	TCRBJ02	TCRBJ02-01	01				6	6	2	2	3	9	36	47	50	62	68	1	In	VDJ
AAGATCCAGCCCTCAGAACCCAGGGACTCAGCTGTGTACTTCTGTGCCAGTCATTGGGGGCCGGACACTGAAGCTTTCTTTGGACAA	CASHWGPDTEAFF	1	0.0011273957158962795	39	TCRBV12-03/12-04*01	TCRBV12	TCRBV12-03/12-04	01				TCRBD01-01*01	TCRBD01	TCRBD01-01	01				TCRBJ01-01*01	TCRBJ01	TCRBJ01-01	01				9	3	6	0	5	3	42	50	55	61	64	1	In	VDJ
GACATCGGCCCAAAAGAACCCGACAGCTTTCTATCTCTGTGCCAGTAGTATACGGCAGGTTGAATCTATGGCTACACCTTCGGTTCG		2	0.002254791431792559	44	TCRBV19-01*01	TCRBV19	TCRBV19-01	01				TCRBD01-01*01	TCRBD01	TCRBD01-01	01				TCRBJ01-02*01	TCRBJ01	TCRBJ01-02	01				2	6	4	4	3	4	37	52	55	59	65	2	Out	VDJ
TTGCTGGGGGACTCGGCCCTCTATCTCTGTGCCAGCAGCCTAGTGGGTGTCAGGACAGGAGGAAACTATGGCTACACCTTCGGTTCG	CASSLVGVRTGGNYGYTF	2	0.002254791431792559	54	TCRBV05-06*01	TCRBV05	TCRBV05-06	01				TCRBD01-01*01	TCRBD01	TCRBD01-01	01				TCRBJ01-02*01	TCRBJ01	TCRBJ01-02	01				4	4	1	4	13	2	27	39	52	59	63	2	In	VDJ
GGAGTCCGCCAGCACCAACCAGACATCTATGTACCTCTGTGCCAGCAGAACACTAGCGGGAGAAAAAGCGAGCAGTACTTCGGGCCG		1	0.0011273957158962795	44	TCRBV28-01*01	TCRBV28	TCRBV28-01	01				TCRBD02-01*02	TCRBD02	TCRBD02-01	02				TCRBJ02-07*01	TCRBJ02	TCRBJ02-07	01				6	6	3	2	3	6	37	48	51	62	68	1	Out	VDJ
GACTCGGCCCTTTATCTTTGCGCCAGCAGCTTGCCCCCCGGTCAGGGGACAGGCCTCTCTGGGGCCAACGTCCTGACTTTCGGGGCC	CASSLPPGQGTGLSGANVLTF	2	0.002254791431792559	63	TCRBV05-01*01	TCRBV05	TCRBV05-01	01				TCRBD01-01*01	TCRBD01	TCRBD01-01	01				TCRBJ02-06*01	TCRBJ02	TCRBJ02-06	01				1	3	0	4	12	0	18	33	45	53	56	2	In	VDJ
CTCACTGTGACATCGGCCCAAAAGAACCCGACAGCTTTCTATCTCTGTGCCAGCAAGGGAGTCCAAGAGACCCAGTACTTCGGGCCA	CASKGVQETQYF	1	0.0011273957158962795	36	TCRBV19-01*01	TCRBV19	TCRBV19-01	01				TCRBD02-01*02	TCRBD02	TCRBD02-01	02				TCRBJ02-05*01	TCRBJ02	TCRBJ02-05	01				9	1	9	2	3	1	45	53	56	61	62	1	In	VDJ
TCACCAGGCCTGGGGGACGCAGCCATGTACCTGTGTGCCACCAGCACTTTTAGGCGGAGTAGCACAGATACGCAGTATTTTGGCCCA	CATSTFRRSSTDTQYF	2	0.002254791431792559	48	TCRBV15-01*02	TCRBV15	TCRBV15-01	02				TCRBD02-01	TCRBD02	TCRBD02-01				01,02	TCRBJ02-03*01	TCRBJ02	TCRBJ02-03	01				4	3	7	5	7	0	33	46	53	57	60	2	In	VDJ
AGGATCCAGCAGGTAGTGCGAGGAGATTCGGCAGCTTATTTCTGTGCCAGCTCACCGTTCCGGGACAGCGAAGCTTTCTTTGGACAA	CASSPFRDSEAFF	1	0.0011273957158962795	39	TCRBV18-01*01	TCRBV18	TCRBV18-01	01				TCRBD01-01*01	TCRBD01	TCRBD01-01	01				TCRBJ01-01*01	TCRBJ01	TCRBJ01-01	01				3	1	0	5	5	8	42	56	61	68	69	1	In	VDJ
ACATCGGCCCAAAAGAACCCGACAGCTTTCTATCTCTGTGCCAGTAGTCTCACCGCCGGGTCCGGCTACGAGCAGTACTTCGGGCCG	CASSLTAGSGYEQYF	1	0.0011273957158962795	45	TCRBV19-01*01	TCRBV19	TCRBV19-01	01				TCRBD02-01	TCRBD02	TCRBD02-01				01,02	TCRBJ02-07*01	TCRBJ02	TCRBJ02-07	01				5	5	8	4	8	3	36	48	56	60	65	1	In	VDJ
TGAAGACAGCAGCATATATCTCTGCAGCGCCGAGCCGGCGCGGGACACTCGAAACCGGGTCCCTACTACGAGCAGTACTTCGGGCCG		1	0.0011273957158962795	59	TCRBV29-01*03	TCRBV29	TCRBV29-01	03								TCRBD01,TCRBD02	TCRBD01-01,TCRBD02-01		TCRBJ02-07*01	TCRBJ02	TCRBJ02-07	01				6	18	0	6	11	3	22	30	41	47	65	1	Out	VDJ
ACATCGGCCCAAAAGAACCCGACAGCTTTCTATCTCTGTGCCAGTAGTACCCGGACAGGGAGTGGAGAGACCCAGTACTTCGGGCCA	CASSTRTGSGETQYF	1	0.0011273957158962795	45	TCRBV19-01*01	TCRBV19	TCRBV19-01	01				TCRBD01-01*01	TCRBD01	TCRBD01-01	01				TCRBJ02-05*01	TCRBJ02	TCRBJ02-05	01				4	5	1	3	3	4	36	49	52	60	65	1	In	VDJ
TGAAGATCCAGCGCACAGAGCAGGGGGACTCAGCTGTGTATCTCTGTGCCAGGCTACAGGGGGACAGATACGCAGTATTTTGGCCCA		1	0.0011273957158962795	37	TCRBV07-04*01	TCRBV07	TCRBV07-04	01				TCRBD01-01*01	TCRBD01	TCRBD01-01	01				TCRBJ02-03*01	TCRBJ02	TCRBJ02-03	01				9	0	3	1	3	3	44	52	55	-1	63	1	Out	VDJ
GTGAGCAACATGAGCCCTGAAGACAGCAGCATATATCTCTGCAGCGTGCAGAGCAGGGCTAACACCGGGGAGCTGTTTTTTGGAGAA	CSVQSRANTGELFF	1	0.0011273957158962795	42	TCRBV29-01	TCRBV29	TCRBV29-01				01,02	TCRBD01-01*01	TCRBD01	TCRBD01-01	01				TCRBJ02-02*01	TCRBJ02	TCRBJ02-02	01				6	2	4	3	6	2	39	47	53	58	60	1	In	VDJ
AGATCCAGTCCACGGAGTCAGGGGACACAGCACTGTATTTCTGTGCCAGCAGCAAAGTAGGGCGGTTATGGCTACACCTTCGGTTCG		1	0.0011273957158962795	40	TCRBV21-01*01	TCRBV21	TCRBV21-01	01								TCRBD01,TCRBD02	TCRBD01-01,TCRBD02-01		TCRBJ01-02*01	TCRBJ01	TCRBJ01-02	01				1	4	5	3	1	5	41	57	58	62	66	1	Out	VDJ
AAGATCCAGCCCTCAGAACCCAGGGACTCAGCTGTGTATTTTTGTGCTAGTGAGTTGGGGGCGAAGGCCGAGCAGTACTTCGGGCCG	CASELGAKAEQYF	1	0.0011273957158962795	39	TCRBV12-05*01	TCRBV12	TCRBV12-05	01				TCRBD01-01*01	TCRBD01	TCRBD01-01	01				TCRBJ02-07*01	TCRBJ02	TCRBJ02-07	01				7	6	6	0	4	6	42	52	56	62	68	1	In	VDJ
AATTCCCTGGAGCTTGGTGACTCTGCTGTGTATTTCTGTGCCAGCAGCCAACGGGGCGGTAGGGTGGAGACCCAGTACTTCGGGCCA	CASSQRGGRVETQYF	1	0.0011273957158962795	45	TCRBV03-01/03-02*01	TCRBV03	TCRBV03-01/03-02	01								TCRBD01,TCRBD02	TCRBD01-01,TCRBD02-01		TCRBJ02-05*01	TCRBJ02	TCRBJ02-05	01				2	9	7	0	1	5	36	51	52	57	66	1	In	VDJ
CAGCGGGACTCGGCCATGTATCGCTGTGCCAGCAGCTTACCCCCAGGTGGCCGGGGGACAAGGGCAGATACGCAGTATTTTGGCCCA	CASSLPPGGRGTRADTQYF	2	0.002254791431792559	57	TCRBV07-06*01	TCRBV07	TCRBV07-06	01								TCRBD01,TCRBD02	TCRBD01-01,TCRBD02-01		TCRBJ02-03*01	TCRBJ02	TCRBJ02-03	01				2	4	0	6	15	4	24	39	54	60	64	2	In	VDJ
ACTCTGGAGTCCGCTACCAGCTCCCAGACATCTGTGTACTTCTGTGCCATCAGTGAGACCCAAGTCACTGAAGCTTTCTTTGGACAA	CAISETQVTEAFF	1	0.0011273957158962795	39	TCRBV10-03*01	TCRBV10	TCRBV10-03	01								TCRBD01,TCRBD02	TCRBD01-01,TCRBD02-01		TCRBJ01-01*01	TCRBJ01	TCRBJ01-01	01				2	6	3	7	0	4	42	-1	57	59	65	1	In	VDJ
ACAGTGACCAGTGCCCATCCTGAAGACAGCAGCTTCTACATCTGCAGTGCTAGATCGGGCAGATCGCAGCCCCAGCATTTTGGTGAT	CSARSGRSQPQHF	1	0.0011273957158962795	39	TCRBV20	TCRBV20				TCRBV20-01,TCRBV20-or09_02						TCRBD01,TCRBD02	TCRBD01-01,TCRBD02-01		TCRBJ01-05*01	TCRBJ01	TCRBJ01-05	01				2	6	8	0	2	7	42	54	56	60	66	1	In	VDJ
CTGGAGTCCGCCAGCACCAACCAGACATCTATGTACCTCTGTGCCAGCAGTCCAGGGACGGCTCGCTACGAGCAGTACTTCGGGCCG	CASSPGTARYEQYF	1	0.0011273957158962795	42	TCRBV28-01*01	TCRBV28	TCRBV28-01	01								TCRBD01,TCRBD02	TCRBD01-01,TCRBD02-01		TCRBJ02-07*01	TCRBJ02	TCRBJ02-07	01				5	6	0	7	3	3	39	51	54	59	65	1	In	VDJ
ATTCCCTGGAGCTTGGTGACTCTGCTGTGTATTTCTGTGCCAGCAGCTTGTTATACAGGGGATTCCTACGAGCAGTACTTCGGGCCG		2	0.002254791431792559	46	TCRBV03-01/03-02*01	TCRBV03	TCRBV03-01/03-02	01				TCRBD01-01*01	TCRBD01	TCRBD01-01	01				TCRBJ02-07*01	TCRBJ02	TCRBJ02-07	01				5	2	3	2	7	1	35	47	54	61	63	2	Out	VDJ
ACCCTGCAGCCAGAAGACTCGGCCCTGTATCTCTGCGCCAGCAGCCAAGTGGTAGCGGGGAACACCGGGGAGCTGTTTTTTGGAGAA	CASSQVVAGNTGELFF	2	0.002254791431792559	48	TCRBV04-03*01	TCRBV04	TCRBV04-03	01				TCRBD02-01	TCRBD02	TCRBD02-01				01,02	TCRBJ02-02*01	TCRBJ02	TCRBJ02-02	01				1	0	5	4	3	1	33	49	52	-1	59	2	In	VDJ
CAGCGCACAGAGCAGGAGGACTCGGCTGTGTATCTCTGTGCCAGCAGCTATCGACAGGGGGCGACGTCTGAAGCTTTCTTTGGACAA	CASSYRQGATSEAFF	1	0.0011273957158962795	45	TCRBV07	TCRBV07				TCRBV07-02,TCRBV07-04		TCRBD01-01*01	TCRBD01	TCRBD01-01	01				TCRBJ01-01*01	TCRBJ01	TCRBJ01-01	01				4	5	2	0	3	6	36	49	52	62	67	1	In	VDJ
GCCAGCACCAACCAGACATCTATGTACCTCTGTGCCAGCAGCTCCGCAAACCTCATGGGGCTCGACTATGGCTACACCTTCGGTTCG	CASSSANLMGLDYGYTF	1	0.0011273957158962795	51	TCRBV28-01*01	TCRBV28	TCRBV28-01	01				TCRBD01-01*01	TCRBD01	TCRBD01-01	01				TCRBJ01-02*01	TCRBJ01	TCRBJ01-02	01				6	3	7	0	15	3	30	41	56	61	64	1	In	VDJ
CTGACAGTGACCAGTGCCCATCCTGAAGACAGCAGCTTCTACATCTGCAGTGCACTTGGACAGGGCGGTGAAGCTTTCTTTGGACAA	CSALGQGGEAFF	1	0.0011273957158962795	36	TCRBV20	TCRBV20				TCRBV20-01,TCRBV20-or09_02		TCRBD01-01*01	TCRBD01	TCRBD01-01	01				TCRBJ01-01*01	TCRBJ01	TCRBJ01-01	01				6	3	1	3	4	7	45	53	57	65	68	1	In	VDJ
ATCCAGCGCACAGAGCAGGAGGACTCCGCCGTGTATCTCTGTGCCAGCAGAACCGGGACGATAGGCACTGAAGCTTTCTTTGGACAA	CASRTGTIGTEAFF	1	0.0011273957158962795	42	TCRBV07-08	TCRBV07	TCRBV07-08				01,03					TCRBD01,TCRBD02	TCRBD01-01,TCRBD02-01		TCRBJ01-01*01	TCRBJ01	TCRBJ01-01	01				6	6	0	7	4	4	39	50	54	59	65	1	In	VDJ
TCCACGGAGTCAGGGGACACAGCACTGTATTTCTGTGCCAGCAACACCCCCCTTCAGGGGCGCAATCAGCCCCAGCATTTTGGTGAT	CASNTPLQGRNQPQHF	1	0.0011273957158962795	48	TCRBV21-01*01	TCRBV21	TCRBV21-01	01				TCRBD01-01*01	TCRBD01	TCRBD01-01	01				TCRBJ01-05*01	TCRBJ01	TCRBJ01-05	01				7	1	4	2	11	2	33	43	54	60	61	1	In	VDJ
AGTCTGCCATCCCCAACCAGACAGCTCTTTACTTCTGTGCCACCAGTGAAAGTCGGGACTAGCAATCAGCCCCAGCATTTTGGTGAT		1	0.0011273957158962795	46	TCRBV24-01*01	TCRBV24	TCRBV24-01	01								TCRBD01,TCRBD02	TCRBD01-01,TCRBD02-01		TCRBJ01-05*01	TCRBJ01	TCRBJ01-05	01				4	0	0	7	5	0	35	49	54	-1	59	1	Out	VDJ
TCCTCAGAACCGGGAGACACGGCACTGTATCTCTGCGCCAGCATTTTAGAGGGGAGAGAAGCTAACTATGGCTACACCTTCGGTTCG	CASILEGREANYGYTF	1	0.0011273957158962795	48	TCRBV23-01*01	TCRBV23	TCRBV23-01	01								TCRBD01,TCRBD02	TCRBD01-01,TCRBD02-01		TCRBJ01-02*01	TCRBJ01	TCRBJ01-02	01				7	7	5	2	6	0	33	43	49	54	61	1	In	VDJ
GTAGTGCGAGGAGATTCGGCAGCTTATTTCTGTGCCAGCTCACCAATGGAAACAGGACTTCTTCACAATGAGCAGTTCTTCGGGCCA	CASSPMETGLLHNEQFF	2	0.002254791431792559	51	TCRBV18-01*01	TCRBV18	TCRBV18-01	01								TCRBD01,TCRBD02	TCRBD01-01,TCRBD02-01		TCRBJ02-01*01	TCRBJ02	TCRBJ02-01	01				2	8	3	4	6	5	30	45	51	56	64	2	In	VDJ
TGGTGACTCTGCTGTGTATTTCTGTGCCAGCAGCCCCCTGAGAAGGGCGGGACTTCGGGTTTTGGCACTGAAGCTTTCTTTGGACAA		1	0.0011273957158962795	59	TCRBV03-01/03-02*01	TCRBV03	TCRBV03-01/03-02	01				TCRBD02-01	TCRBD02	TCRBD02-01				01,02	TCRBJ01-01*01	TCRBJ01	TCRBJ01-01	01				4	11	0	10	13	4	22	35	48	54	65	1	Out	VDJ
NNNNNNNTGTCGGCTGCTCCCTCCCAGACATCTGTGTACTTCTGTGCCAGCAGTTACGGCGGGGATCAGCCCCAGCATTTTGGTGAT	CASSYGGDQPQHF	1	0.0011273957158962795	39	TCRBV06-05*01	TCRBV06	TCRBV06-05	01				TCRBD02-01*01	TCRBD02	TCRBD02-01	01				TCRBJ01-05*01	TCRBJ01	TCRBJ01-05	01				2	0	7	3	1	5	42	57	58	-1	64	1	In	VDJ
GCTACCAGCTCCCAGACATCTGTGTACTTCTGTGCCATCAGCCCAGGGAGGACAGGGGATACTAACTATGGCTACACCTTCGGTTCG	CAISPGRTGDTNYGYTF	1	0.0011273957158962795	51	TCRBV10-03*01	TCRBV10	TCRBV10-03	01				TCRBD01-01*01	TCRBD01	TCRBD01-01	01				TCRBJ01-02*01	TCRBJ01	TCRBJ01-02	01				6	3	1	2	8	0	30	41	49	58	61	1	In	VDJ
ATGAATGTGAGCACCTTGGAGCTGGGGGACTCGGCCCTTTATCTTTGCGCCACCAGGACAGGGGAGGATGGCTACACCTTCGGTTCG	CATRTGEDGYTF	1	0.0011273957158962795	36	TCRBV05-01*01	TCRBV05	TCRBV05-01	01				TCRBD01-01*01	TCRBD01	TCRBD01-01	01				TCRBJ01-02*01	TCRBJ01	TCRBJ01-02	01				5	3	2	2	0	6	45	-1	56	64	67	1	In	VDJ
NNNNTGAAGATCCAGCCCTCAGAACCCAGGGACTCAGCTGTGTACTTCTGTGCCAGCACCGACGTCCGGGCCCCGTACTTCGGGCCG	CASTDVRAPYF	1	0.0011273957158962795	33	TCRBV12-03/12-04*01	TCRBV12	TCRBV12-03/12-04	01								TCRBD01,TCRBD02	TCRBD01-01,TCRBD02-01		TCRBJ02-07*01	TCRBJ02	TCRBJ02-07	01				7	3	8	0	9	12	48	58	67	71	74	1	In	VDJ
CAGGTAGTGCGAGGAGATTCGGCAGCTTATTTCTGTGCCAGCTCACCACCTCAAACTCACAAGGTGGCTGAAGCTTTCTTTGGACAA	CASSPPQTHKVAEAFF	1	0.0011273957158962795	48	TCRBV18-01*01	TCRBV18	TCRBV18-01	01								TCRBD01,TCRBD02	TCRBD01-01,TCRBD02-01		TCRBJ01-01*01	TCRBJ01	TCRBJ01-01	01				0	6	3	6	8	6	33	50	58	61	67	1	In	VDJ
AGGATCCAGCAGGTAGTGCGAGGAGATTCGGCAGCTTATTTCTGTGCCAGCTCACCACCAGTCCGGACTGAAGCTTTCTTTGGACAA	CASSPPVRTEAFF	2	0.002254791431792559	39	TCRBV18-01*01	TCRBV18	TCRBV18-01	01				TCRBD02-01	TCRBD02	TCRBD02-01				01,02	TCRBJ01-01*01	TCRBJ01	TCRBJ01-01	01				0	0	8	5	4	5	42	59	63	-1	66	2	In	VDJ
CGCACAGAGCAGGAGGACTCGGCCGTGTATCTCTGTGCCAGCAGCTTAGCGGGGGCATCCTATAATTCACCCCTCCACTTTGGGAAC	CASSLAGASYNSPLHF	2	0.002254791431792559	48	TCRBV07-02	TCRBV07	TCRBV07-02				01,02	TCRBD01-01*01	TCRBD01	TCRBD01-01	01				TCRBJ01-06*02	TCRBJ01	TCRBJ01-06	02				0	1	6	0	0	1	33	-1	50	56	57	2	In	VDJ
GAGTTGGCTGCTCCCTCCCAGACATCTGTGTACTTCTGTGCCAGCAGTCTGCCCCCGGCGGGGAACAATGAGCAGTTCTTCGGGCCA	CASSLPPAGNNEQFF	1	0.0011273957158962795	45	TCRBV06-06*04	TCRBV06	TCRBV06-06	04				TCRBD02-01*01	TCRBD02	TCRBD02-01	01				TCRBJ02-01*01	TCRBJ02	TCRBJ02-01	01				4	1	7	3	8	5	36	49	57	63	64	1	In	VDJ
CTGAAGATCCAGCGCACAGAGCAGGGGGACTCGGCCATGTATCTCTGTGCCAGCAGCTTAAAGGAAAATGAGCAGTTCTTCGGGCCA	CASSLKENEQFF	1	0.0011273957158962795	36	TCRBV07-09*01	TCRBV07	TCRBV07-09	01								TCRBD01,TCRBD02	TCRBD01-01,TCRBD02-01		TCRBJ02-01*01	TCRBJ02	TCRBJ02-01	01				2	1	1	8	2	7	45	60	62	65	66	1	In	VDJ
CTTCACCTACACGCCCTGCAGCCAGAAGACTCAGCCCTGTATCTCTGCGCCAGCAGCCGGGAAGGTACTGAAGCTTTCTTTGGACAA	CASSREGTEAFF	1	0.0011273957158962795	36	TCRBV04-01*01	TCRBV04	TCRBV04-01	01								TCRBD01,TCRBD02	TCRBD01-01,TCRBD02-01		TCRBJ01-01*01	TCRBJ01	TCRBJ01-01	01				4	4	0	8	0	5	45	-1	58	62	66	1	In	VDJ
AATTCCCTGGAGCTTGGTGACTCTGCTGTGTATTTCTGTGCCAGCAGCCCCCCCGCGACAGGGGCAGGAAAACTGTTTTTTGGCAGT	CASSPPATGAGKLFF	1	0.0011273957158962795	45	TCRBV03-01/03-02*01	TCRBV03	TCRBV03-01/03-02	01				TCRBD01-01*01	TCRBD01	TCRBD01-01	01				TCRBJ01-04*01	TCRBJ01	TCRBJ01-04	01				4	4	2	2	7	10	36	49	56	64	68	1	In	VDJ
TCGGCCCAAAAGAACCCGACAGCTTTCTATCTCTGTGCCAGTACTCGCTCCGGGACGGTAAGCAATCAGCCCCAGCATTTTGGTGAT	CASTRSGTVSNQPQHF	1	0.0011273957158962795	48	TCRBV19-01*01	TCRBV19	TCRBV19-01	01								TCRBD01,TCRBD02	TCRBD01-01,TCRBD02-01		TCRBJ01-05*01	TCRBJ01	TCRBJ01-05	01				7	4	0	7	8	1	33	43	51	56	60	1	In	VDJ
AGCTCCTTGGAGCTGGGGGACTCAGCCCTGTACTTCTGTGCCAGCAGCTTATTATCGGGAGCCAGGTATGGCTACACCTTCGGTTCG	CASSLLSGARYGYTF	2	0.002254791431792559	45	TCRBV13-01*01	TCRBV13	TCRBV13-01	01				TCRBD02-01*02	TCRBD02	TCRBD02-01	02				TCRBJ01-02*01	TCRBJ01	TCRBJ01-02	01				2	5	8	2	4	5	36	51	55	61	66	2	In	VDJ
NNNNTGTCGGCTGCTCCCTCCCAGACATCTGTGTACTTCTGTGCCAGCAGCACCGGGACTAGCTCCTACGAGCAGTACTTCGGGCCG	CASSTGTSSYEQYF	1	0.0011273957158962795	42	TCRBV06-05*01	TCRBV06	TCRBV06-05	01				TCRBD02-01	TCRBD02	TCRBD02-01				01,02	TCRBJ02-07*01	TCRBJ02	TCRBJ02-07	01				6	0	0	8	4	0	39	50	54	-1	62	1	In	VDJ
GCTCTCTGGAGCTGGGGGACTCAGCTTTGTATTTCTGTGCCAGCAGCGCGCCGGGACTAGCGGGAGCGTGAGCAGTTCTTCGGGCCA		1	0.0011273957158962795	46	TCRBV09-01*01	TCRBV09	TCRBV09-01	01				TCRBD02-01*02	TCRBD02	TCRBD02-01	02				TCRBJ02-01*01	TCRBJ02	TCRBJ02-01	01				3	2	0	2	4	9	35	48	52	66	68	1	Out	VDJ
AACGCCTTGGAGCTGGAGGACTCGGCCCTGTATCTCTGTGCCAGCAGCGCTGGACTAGCGGGGGTTAATGAGCAGTTCTTCGGGCCA	CASSAGLAGVNEQFF	1	0.0011273957158962795	45	TCRBV05-08*01	TCRBV05	TCRBV05-08	01				TCRBD02-01*01	TCRBD02	TCRBD02-01	01				TCRBJ02-01*01	TCRBJ02	TCRBJ02-01	01				4	2	1	2	3	7	36	48	51	64	66	1	In	VDJ
CAGCTGCTCCCTCTCAGACTTCTGTTTACTTCTGTGCCAGCAGTTACCATGGGGGAAGCGGAGAACACTGAAGCTTTCTTTGGACAA		1	0.0011273957158962795	49	TCRBV06-07*01	TCRBV06	TCRBV06-07	01								TCRBD01,TCRBD02	TCRBD01-01,TCRBD02-01		TCRBJ01-01*01	TCRBJ01	TCRBJ01-01	01				2	7	6	1	3	1	32	47	50	55	62	1	Out	VDJ
AGAACCGGGAGACACGGCACTGTATCTCTGCGCCAGCAGCAATAGGGACCCTTTGGGGGTAGCAATCAGCCCCAGCATTTTGGTGAT		1	0.0011273957158962795	53	TCRBV23-01*01	TCRBV23	TCRBV23-01	01								TCRBD01,TCRBD02	TCRBD01-01,TCRBD02-01		TCRBJ01-05*01	TCRBJ01	TCRBJ01-05	01				6	10	0	7	5	0	28	39	44	49	59	1	Out	VDJ
CCAGTCCACGGAGTCAGGGGACACAGCACTGTATTTCTGTGCCAGCAGCAAAGTGGACACAAGTAAATTAAATTGCACTTCGGGCCG		1	0.0011273957158962795	44	TCRBV21-01*01	TCRBV21	TCRBV21-01	01				TCRBD01-01*01	TCRBD01	TCRBD01-01	01				TCRBJ02-07*01	TCRBJ02	TCRBJ02-07	01				1	17	1	6	1	14	37	53	54	59	76	1	Out	VDJ
GAGCTGGGGGACTCGGCCCTTTATCTTTGCGCCAGCAGCCGGGACTGGGGAGGGGGCAATGCTGGAAACACCATATATTTTGGAGAG	CASSRDWGGGNAGNTIYF	1	0.0011273957158962795	54	TCRBV05-01*01	TCRBV05	TCRBV05-01	01								TCRBD01,TCRBD02	TCRBD01-01,TCRBD02-01		TCRBJ01-03*01	TCRBJ01	TCRBJ01-03	01				4	4	5	0	11	2	27	39	50	57	61	1	In	VDJ
ACGTTGGCGTCTGCTGTACCCTCTCAGACATCTGTGTACTTCTGTGCCAGCAGTGAAGATGAAAAGGGAGAGCAGTTCTTCGGGCCA	CASSEDEKGEQFF	1	0.0011273957158962795	39	TCRBV06-04*01	TCRBV06	TCRBV06-04	01								TCRBD01,TCRBD02	TCRBD01-01,TCRBD02-01		TCRBJ02-01*01	TCRBJ02	TCRBJ02-01	01				3	0	0	8	9	10	42	56	65	-1	69	1	In	VDJ
AGTGCCCATCCTGAAGACAGCAGCTTCTACATCTGCAGTGCTAGCCCAGGACTAGCGGGAGAAGGAGATACGCAGTATTTTGGCCCA	CSASPGLAGEGDTQYF	1	0.0011273957158962795	48	TCRBV20	TCRBV20				TCRBV20-01,TCRBV20-or09_02		TCRBD02-01*02	TCRBD02	TCRBD02-01	02				TCRBJ02-03*01	TCRBJ02	TCRBJ02-03	01				3	4	1	2	4	5	33	44	48	61	65	1	In	VDJ
CCACGGAGTCAGGGGACACAGCACTGTATTTCTGTGCCAGCAGCAACGCAGGGGAGCAGGGGGCCTACTGAAGCTTTCTTTGGACAA		1	0.0011273957158962795	49	TCRBV21-01*01	TCRBV21	TCRBV21-01	01				TCRBD01-01*01	TCRBD01	TCRBD01-01	01				TCRBJ01-01*01	TCRBJ01	TCRBJ01-01	01				3	2	4	0	10	5	32	46	56	64	66	1	Out	VDJ
CAGCAGGTAGTGCGAGGAGATTCGGCAGCTTATTTCTGTGCCAGCTCACTGACAGGGCGGGCTAACTATGGCTACACCTTCGGTTCG	CASSLTGRANYGYTF	1	0.0011273957158962795	45	TCRBV18-01*01	TCRBV18	TCRBV18-01	01				TCRBD01-01*01	TCRBD01	TCRBD01-01	01				TCRBJ01-02*01	TCRBJ01	TCRBJ01-02	01				4	4	2	3	1	0	36	49	50	57	61	1	In	VDJ
ATCAATTCCCTGGAGCTTGGTGACTCTGCTGTGTATTTCTGTGCCAGCAGCCGACAGTCCGTCTCCTACGAGCAGTACTTCGGGCCG	CASSRQSVSYEQYF	1	0.0011273957158962795	42	TCRBV03-01/03-02*01	TCRBV03	TCRBV03-01/03-02	01				TCRBD01-01*01	TCRBD01	TCRBD01-01	01				TCRBJ02-07*01	TCRBJ02	TCRBJ02-07	01				4	5	2	5	0	0	39	-1	52	57	62	1	In	VDJ
NTGTCGGCTGCTCCCTCCCAGACATCTGTGTACTTCTGTGCCAGCAGGGATAGACTGGGTAGCTCCTACGAGCAGTACTTCGGGCCG	CASRDRLGSSYEQYF	2	0.002254791431792559	45	TCRBV06-05*01	TCRBV06	TCRBV06-05	01				TCRBD02-01	TCRBD02	TCRBD02-01				01,02	TCRBJ02-07*01	TCRBJ02	TCRBJ02-07	01				6	6	2	10	5	0	36	47	52	56	62	2	In	VDJ
GAGCAGGGGGACTCGGCCATGTATCTCTGTGCCAGCAGCCTGAAAGTCAGACTAGCGGGAAGGATGAATGAGCAGTTCTTCGGGCCA	CASSLKVRLAGRMNEQFF	1	0.0011273957158962795	54	TCRBV07-09*01	TCRBV07	TCRBV07-09	01				TCRBD02-01*02	TCRBD02	TCRBD02-01	02				TCRBJ02-01*01	TCRBJ02	TCRBJ02-01	01				5	6	2	3	10	7	27	39	49	60	66	1	In	VDJ
AAGATCCAGCCCTCAGAACCCAGGGACTCAGCTGTGTACTTCTGTGCCAGCAGAGGGACAGGGGCCAATGAGCAGTTCTTCGGGCCA	CASRGTGANEQFF	1	0.0011273957158962795	39	TCRBV12-03/12-04*01	TCRBV12	TCRBV12-03/12-04	01				TCRBD01-01*01	TCRBD01	TCRBD01-01	01				TCRBJ02-01*01	TCRBJ02	TCRBJ02-01	01				6	1	0	2	1	6	42	53	54	64	65	1	In	VDJ
CCAGCCTGCAGAGCTTGGGGACTCGGCCGTGTATCTCTGTGCCAGCAGCTTAATGCGGGGGAGTAGGGGGAGCTGTTTTTTGGAGAA		1	0.0011273957158962795	44	TCRBV11-03*01	TCRBV11	TCRBV11-03	01				TCRBD02-01*01	TCRBD02	TCRBD02-01	01				TCRBJ02-02*01	TCRBJ02	TCRBJ02-02	01				2	5	7	2	2	8	37	52	54	61	66	1	Out	VDJ
ATCCGGTCCACAAAGCTGGAGGACTCAGCCATGTACTTCTGTGCCAGCACTTTAGAGGGCTTGAACACTGAAGCTTTCTTTGGACAA	CASTLEGLNTEAFF	1	0.0011273957158962795	42	TCRBV02-01	TCRBV02	TCRBV02-01				01,03	TCRBD02-01*02	TCRBD02	TCRBD02-01	02				TCRBJ01-01*01	TCRBJ01	TCRBJ01-01	01				7	2	11	0	5	0	39	49	54	59	61	1	In	VDJ
GGAGTCGCCCAGCCCCAACCAGACCTCTCTGTACTTCTGTGCCAGCAGTCCGAGGACTAGCAGCCCAATGAGCAGTTCTTCGGGCCA		1	0.0011273957158962795	44	TCRBV27-01*01	TCRBV27	TCRBV27-01	01				TCRBD02-01	TCRBD02	TCRBD02-01				01,02	TCRBJ02-01*01	TCRBJ02	TCRBJ02-01	01				5	4	1	7	4	6	37	49	53	61	65	1	Out	VDJ
AGTGCCCATCCTGAAGACAGCAGCTTCTACATCTGCAGTGCCACCGGGACTAGCTTTTTAGACACAGATACGCAGTATTTTGGCCCA	CSATGTSFLDTDTQYF	1	0.0011273957158962795	48	TCRBV20	TCRBV20				TCRBV20-01,TCRBV20-or09_02		TCRBD02-01	TCRBD02	TCRBD02-01				01,02	TCRBJ02-03*01	TCRBJ02	TCRBJ02-03	01				6	8	0	7	4	2	33	41	45	54	62	1	In	VDJ
GTGACATCGGCCCAAAAGAACCCGACAGCTTTCTATCTCTGTGCCAGTAGTCCGGGACACGCCACCGGGGAGCTGTTTTTTGGAGAA	CASSPGHATGELFF	1	0.0011273957158962795	42	TCRBV19-01*01	TCRBV19	TCRBV19-01	01				TCRBD01-01*01	TCRBD01	TCRBD01-01	01				TCRBJ02-02*01	TCRBJ02	TCRBJ02-02	01				5	3	0	6	2	4	39	51	53	59	62	1	In	VDJ
NNNTGTCGGCTGCTCCCTCCCAGACATCTGTGTACTTCTGTGCCAGCAGTGAAGGGACAGAACACCGGGGAGCTGTTTTTTGGAGAA		1	0.0011273957158962795	43	TCRBV06-01*01	TCRBV06	TCRBV06-01	01				TCRBD01-01*01	TCRBD01	TCRBD01-01	01				TCRBJ02-02*01	TCRBJ02	TCRBJ02-02	01				1	0	1	6	0	1	38	-1	54	-1	59	1	Out	VDJ
ATCCAGCAGGTAGTGCGAGGAGATTCGGCAGCTTATTTCTGTGCCAGCTCCCCGGGTGGCGGGAATTCACCCCTCCACTTTGGGAAT	CASSPGGGNSPLHF	1	0.0011273957158962795	42	TCRBV18-01*01	TCRBV18	TCRBV18-01	01				TCRBD02-01	TCRBD02	TCRBD02-01				01,02	TCRBJ01-06*01	TCRBJ01	TCRBJ01-06	01				6	0	7	4	8	7	39	50	58	-1	63	1	In	VDJ
TCCACAAAGCTGGAGGACTCAGCCATGTACTTCTGTGCCAGCAGACCGGTAGAAACTAGGGGTCCCAATGAGCAGTTCTTCGGGCCA	CASRPVETRGPNEQFF	1	0.0011273957158962795	48	TCRBV02-01	TCRBV02	TCRBV02-01				01,03					TCRBD01,TCRBD02	TCRBD01-01,TCRBD02-01		TCRBJ02-01*01	TCRBJ02	TCRBJ02-01	01				6	3	5	2	13	6	33	44	57	62	65	1	In	VDJ
CAGCGCACAGAGCAGGAGGACTCGGCCGTGTATCTCTGTGCCAGCAGCTTAGATGGGGGCGCCTACAATGAGCAGTTCTTCGGGCCA	CASSLDGGAYNEQFF	1	0.0011273957158962795	45	TCRBV07-02	TCRBV07	TCRBV07-02				01,02	TCRBD01-01*01	TCRBD01	TCRBD01-01	01				TCRBJ02-01*01	TCRBJ02	TCRBJ02-01	01				1	1	6	0	2	2	36	52	54	60	61	1	In	VDJ
CAGCCTGCAGAGCTTGAGGACTCGGCCGTGTATCTCTGTGCCAGCAGCTTAGTGGGATTCAGGGAAGATACGCAGTATTTTGGCCCA	CASSLVGFREDTQYF	2	0.002254791431792559	45	TCRBV11	TCRBV11				TCRBV11-02,TCRBV11-03		TCRBD01-01*01	TCRBD01	TCRBD01-01	01				TCRBJ02-03*01	TCRBJ02	TCRBJ02-03	01				1	1	4	3	7	5	36	52	59	64	65	2	In	VDJ
CCCAGCCCCAACCAGACCTCTCTGTACTTCTGTGCCAGCACCACCTTTCCCCGAGGGCGAGAGACCGGGGAGCTGTTTTTTGGAGAA	CASTTFPRGRETGELFF	1	0.0011273957158962795	51	TCRBV27-01*01	TCRBV27	TCRBV27-01	01				TCRBD02-01*02	TCRBD02	TCRBD02-01	02				TCRBJ02-02*01	TCRBJ02	TCRBJ02-02	01				7	6	11	0	12	5	30	40	52	57	63	1	In	VDJ
AAGATCCAGCGCACAGAGCAGGGGGACTCGGCCATGTATCTCTGTGCCAGCAGCTTAAGGGGGGTATCTGAAGCTTTCTTTGGACAA	CASSLRGVSEAFF	1	0.0011273957158962795	39	TCRBV07-09*01	TCRBV07	TCRBV07-09	01								TCRBD01,TCRBD02	TCRBD01-01,TCRBD02-01		TCRBJ01-01*01	TCRBJ01	TCRBJ01-01	01				2	4	5	1	0	6	42	-1	57	63	67	1	In	VDJ
CAGCGCACAGAGCAGGAGGACTCGGCCGTGTATCTCTGTGCCAGCAGCTTAAGGTGGGGGGGTGGCTATGGCTACACCTTCGGTTCG	CASSLRWGGGYGYTF	1	0.0011273957158962795	45	TCRBV07-02	TCRBV07	TCRBV07-02				01,02	TCRBD02-01*01	TCRBD02	TCRBD02-01	01				TCRBJ01-02*01	TCRBJ01	TCRBJ01-02	01				2	3	9	0	4	4	36	51	55	62	65	1	In	VDJ
TCCTGTCCTCAGAACCGGGAGACACGGCACTGTATCTCTGCGCCAGCAGATTAATAACAGGCCTTCCGGGGCTACACCTTCGGTTCG		2	0.002254791431792559	43	TCRBV23-01*01	TCRBV23	TCRBV23-01	01				TCRBD01-01*01	TCRBD01	TCRBD01-01	01				TCRBJ01-02*01	TCRBJ01	TCRBJ01-02	01				6	8	3	4	7	8	38	49	56	61	69	2	Out	VDJ
NCTCTCACTGTGACATCGGCCCAAAAGAACCCGACAGCTTTCTATCTCTGTGCCAGTAGTGCTAGCGGTCGTCGGTACTTCGGGCCG	CASSASGRRYF	2	0.002254791431792559	33	TCRBV19-01*01	TCRBV19	TCRBV19-01	01				TCRBD02-01	TCRBD02	TCRBD02-01				01,02	TCRBJ02-07*01	TCRBJ02	TCRBJ02-07	01				5	6	4	5	1	12	48	60	61	68	74	2	In	VDJ
GCCAGCACCAACCAGACATCTATGTACCTCTGTGCCAGCAGTTCTCATAGAACCGGGACAGGTTCCTACGAGCAGTACTTCGGGCCG	CASSSHRTGTGSYEQYF	1	0.0011273957158962795	51	TCRBV28-01*01	TCRBV28	TCRBV28-01	01				TCRBD01-01*01	TCRBD01	TCRBD01-01	01				TCRBJ02-07*01	TCRBJ02	TCRBJ02-07	01				4	1	0	4	11	1	30	43	54	62	63	1	In	VDJ
NTGTCGGCTGCTCCCTCCCAGACATCTGTGTACTTCTGTGCCAGCAGCCACCCTTCGACAGGGGCGGACGAGCAGTACTTCGGGCCG	CASSHPSTGADEQYF	1	0.0011273957158962795	45	TCRBV06-05*01	TCRBV06	TCRBV06-05	01				TCRBD01-01*01	TCRBD01	TCRBD01-01	01				TCRBJ02-07*01	TCRBJ02	TCRBJ02-07	01				6	3	2	2	9	5	36	47	56	64	67	1	In	VDJ
NNNNTGTCGGCTGCTCCCTCCCAAACATCTGTGTACTTCTGTGCCAGCAATGTGCGGGGGAGCACAGATACGCAGTATTTTGGCCCA	CASNVRGSTDTQYF	1	0.0011273957158962795	42	TCRBV06	TCRBV06				TCRBV06-02/06-03,TCRBV06-02		TCRBD02-01*01	TCRBD02	TCRBD02-01	01				TCRBJ02-03*01	TCRBJ02	TCRBJ02-03	01				7	0	7	2	4	0	39	49	53	-1	60	1	In	VDJ
ATCCAGCCCTCAGAACCCAGGGACTCAGCTGTGTACTTCTGTGCCAGCAGTTTACGCGATAACACAGATACGCAGTATTTTGGCCCA	CASSLRDNTDTQYF	1	0.0011273957158962795	42	TCRBV12	TCRBV12				TCRBV12-03/12-04,TCRBV12-04		TCRBD02-01	TCRBD02	TCRBD02-01				01,02	TCRBJ02-03*01	TCRBJ02	TCRBJ02-03	01				2	4	7	6	1	2	39	54	55	58	62	1	In	VDJ
AGTCAGGGGACACAGCACTGTATTTCTGTGCCAGCAGCAATCCCTCAGAGAACAGGGGTATTCACCGGGGAGCTGTTTTTTGGAGAA		1	0.0011273957158962795	55	TCRBV21-01*01	TCRBV21	TCRBV21-01	01				TCRBD01-01*01	TCRBD01	TCRBD01-01	01				TCRBJ02-02*01	TCRBJ02	TCRBJ02-02	01				3	4	3	2	11	4	26	40	51	58	62	1	Out	VDJ
AAGATCCGGTCCACAAAGCTGGAGGACTCAGCCATGTACTTCTGTGCCAGCAGGGTGACGGGCTATCAGCCCCAGCATTTTGGTGAT	CASRVTGYQPQHF	1	0.0011273957158962795	39	TCRBV02-01	TCRBV02	TCRBV02-01				01,03					TCRBD01,TCRBD02	TCRBD01-01,TCRBD02-01		TCRBJ01-05*01	TCRBJ01	TCRBJ01-05	01				6	1	8	0	6	5	42	53	59	63	64	1	In	VDJ
CAGGTAGTGCGAGGAGATTCGGCAGCTTATTTCTGTGCCAGCTCACCTTCGAAAACAGGGCCAGCTTCTGGCTACACCTTCGGTTCG	CASSPSKTGPASGYTF	1	0.0011273957158962795	48	TCRBV18-01*01	TCRBV18	TCRBV18-01	01				TCRBD01-01*01	TCRBD01	TCRBD01-01	01				TCRBJ01-02*01	TCRBJ01	TCRBJ01-02	01				3	8	3	3	7	7	33	47	54	60	68	1	In	VDJ
CGCACAGAGCAGGAGGACTCCGCCGTGTATCTCTGTGCCAGCAGCTTTGGACAGGGCGCATATACTGATGGCTACACCTTCGGTTCG	CASSFGQGAYTDGYTF	1	0.0011273957158962795	48	TCRBV07-08*01	TCRBV07	TCRBV07-08	01				TCRBD01-01*01	TCRBD01	TCRBD01-01	01				TCRBJ01-02*01	TCRBJ01	TCRBJ01-02	01				3	11	1	3	1	6	33	47	48	56	67	1	In	VDJ
NTGTCGGCTGCTCCCTCCCAAACATCTGTGTACTTCTGTGCCAGCAGTTCTGAGGAGTTTGGGTCCTACGAGCAGTACTTCGGGCCG	CASSSEEFGSYEQYF	3	0.0033821871476888386	45	TCRBV06-02/06-03*01	TCRBV06	TCRBV06-02/06-03	01				TCRBD02-01*02	TCRBD02	TCRBD02-01	02				TCRBJ02-07*01	TCRBJ02	TCRBJ02-07	01				4	6	10	2	4	1	36	49	53	57	63	3	In	VDJ
NTGAAGATCCAGCCCTCAGAACCCAGGGACTCAGCTGTGTACTTCTGTGCCAGCAGTTTTGGACTGGATGAGCAGTTCTTCGGGCCA	CASSFGLDEQFF	2	0.002254791431792559	36	TCRBV12-03/12-04*01	TCRBV12	TCRBV12-03/12-04	01				TCRBD02-01	TCRBD02	TCRBD02-01				01,02	TCRBJ02-01*01	TCRBJ02	TCRBJ02-01	01				3	2	1	10	1	8	45	59	60	65	67	2	In	VDJ
NNNNNNNTGTCGGCTGCTCCCTCCCAGACATCTGTGTACTTCTGTGCCAGCAGTGGGTGGTAGCGGAATGAGCAGTTCTTCGGGCCA	CASSGW*RNEQFF	1	0.0011273957158962795	39	TCRBV06	TCRBV06				TCRBV06-01,TCRBV06-05		TCRBD02-01	TCRBD02	TCRBD02-01				01,02	TCRBJ02-01*01	TCRBJ02	TCRBJ02-01	01				4	0	5	5	5	7	42	55	60	-1	66	1	Stop	VDJ
ACCTTGGAGCTGGGGGACTCGGCCCTTTATCTTTGCGCCAGCAGCTTGGAATTTGCGACAGCTTACAATGAGCAGTTCTTCGGGCCA	CASSLEFATAYNEQFF	1	0.0011273957158962795	48	TCRBV05-01*01	TCRBV05	TCRBV05-01	01				TCRBD01-01*01	TCRBD01	TCRBD01-01	01				TCRBJ02-01*01	TCRBJ02	TCRBJ02-01	01				0	2	2	5	7	4	33	49	56	61	63	1	In	VDJ
CTGTACCCTTTCAGACATCTGTGTACTTCTGTGCCACCCGGTTGGGACTGCCAAAGGAGCTCCTACAATGAGCAGTTCTTCGGGCCA		1	0.0011273957158962795	52	TCRBV06-04*01	TCRBV06	TCRBV06-04	01				TCRBD02-01	TCRBD02	TCRBD02-01				01,02	TCRBJ02-01*01	TCRBJ02	TCRBJ02-01	01				10	10	0	10	7	0	29	36	43	49	59	1	Out	VDJ
ATCCAGCGCACAGAGCAGCGGGACTCAGCCATGTATCGCTGTGCTAGCAGCACCTTGACTAGCAGGGAGACCCAGTACTTCGGGCCA	CASSTLTSRETQYF	1	0.0011273957158962795	42	TCRBV07	TCRBV07				TCRBV07-06,TCRBV07-07		TCRBD02-01	TCRBD02	TCRBD02-01				01,02	TCRBJ02-05*01	TCRBJ02	TCRBJ02-05	01				5	3	2	7	5	5	39	51	56	63	66	1	In	VDJ
CAGCGGGACTCAGCCATGTATCGCTGTGCCAGCAGCTCGCTGACTAGCGGGGGGCCAGAGAACACCGGGGAGCTGTTTTTTGGAGAA	CASSSLTSGGPENTGELFF	1	0.0011273957158962795	57	TCRBV07-07*01	TCRBV07	TCRBV07-07	01				TCRBD02-01*01	TCRBD02	TCRBD02-01	01				TCRBJ02-02*01	TCRBJ02	TCRBJ02-02	01				4	5	2	1	4	1	24	37	41	54	59	1	In	VDJ
TCGGCCCAAAAGAACCCGACAGCTTTCTATCTCTGTGCCAGTAGTAACATATACAGGGGGGAGAACACTGAAGCTTTCTTTGGACAA	CASSNIYRGENTEAFF	2	0.002254791431792559	48	TCRBV19-01*01	TCRBV19	TCRBV19-01	01				TCRBD01-01*01	TCRBD01	TCRBD01-01	01				TCRBJ01-01*01	TCRBJ01	TCRBJ01-01	01				4	2	3	1	6	1	33	46	52	60	62	2	In	VDJ
GCCCATCCTGAAGACAGCAGCTTCTACATCTGCAGTGCTAGAGATTGGAGCGCTAGCGGGGCCTCCTACGAGCAGTACTTCGGGCCG	CSARDWSASGASYEQYF	1	0.0011273957158962795	51	TCRBV20	TCRBV20				TCRBV20-01,TCRBV20-or09_02		TCRBD02-01*01	TCRBD02	TCRBD02-01	01				TCRBJ02-07*01	TCRBJ02	TCRBJ02-07	01				0	1	4	3	8	0	30	44	52	61	62	1	In	VDJ
ACCCTGCAGCCAGAAGACTCGGCCCTGTATCTCTGTGCCAGCAGCCAAGATAGCGGGAGTGGGGCCAACGTCCTGACTTTCGGGGCC	CASSQDSGSGANVLTF	1	0.0011273957158962795	48	TCRBV04-02*01	TCRBV04	TCRBV04-02	01				TCRBD02-01*02	TCRBD02	TCRBD02-01	02				TCRBJ02-06*01	TCRBJ02	TCRBJ02-06	01				0	0	5	2	0	3	33	-1	50	-1	59	1	In	VDJ
CTGATCCTGGAGTCGCCCAGCCCCAACCAGACCTCTCTGTACTTCTGTGCCAGCAGCCCCTTGGGGGGTGAAGCTTTCTTTGGACAA	CASSPLGGEAFF	1	0.0011273957158962795	36	TCRBV27-01*01	TCRBV27	TCRBV27-01	01				TCRBD02-01*01	TCRBD02	TCRBD02-01	01				TCRBJ01-01*01	TCRBJ01	TCRBJ01-01	01				6	0	9	1	6	7	45	56	62	-1	68	1	In	VDJ
ACTGTGAGCAACATGAGCCCTGAAGACAGCAGCATATATCTCTGCAGCGTTGAGCCCGACTCGTACTATGGCTACACCTTCGGTTCG	CSVEPDSYYGYTF	1	0.0011273957158962795	39	TCRBV29-01	TCRBV29	TCRBV29-01				01,02	TCRBD02-01	TCRBD02	TCRBD02-01				01,02	TCRBJ01-02*01	TCRBJ01	TCRBJ01-02	01				3	3	2	10	4	3	42	53	57	61	64	1	In	VDJ
ACCAGTGCCCATCCTGAAGACAGCAGCTTCTACATCTGCAGTGCTAGAGCCCCCCAGCGGGGGGGCTTTGAGCAGTTCTTCGGGCCA	CSARAPQRGGFEQFF	1	0.0011273957158962795	45	TCRBV20	TCRBV20				TCRBV20-01,TCRBV20-or09_02		TCRBD02-01*01	TCRBD02	TCRBD02-01	01				TCRBJ02-01*01	TCRBJ02	TCRBJ02-01	01				1	3	6	0	6	9	36	49	55	65	68	1	In	VDJ
GATCCTGGAGTCGCCCAGCCCCAACCAGACCTCTCTGTACTTCTGTGCCAGCCTTCATGGATGAACACTGAAGCTTTCTTTGGACAA		1	0.0011273957158962795	38	TCRBV27-01*01	TCRBV27	TCRBV27-01	01								TCRBD01,TCRBD02	TCRBD01-01,TCRBD02-01		TCRBJ01-01*01	TCRBJ01	TCRBJ01-01	01				8	0	1	8	6	0	43	52	58	-1	61	1	Out	VDJ
CATCAATTCCCTGGAGCTTGGTGACTCTGCTGTGTATTTCTGTGCCAGCAGCCAAGGGACAGGGGTAACGAGCAGTACTTCGGGCCG		2	0.002254791431792559	41	TCRBV03-01/03-02*01	TCRBV03	TCRBV03-01/03-02	01				TCRBD01-01*01	TCRBD01	TCRBD01-01	01				TCRBJ02-07*01	TCRBJ02	TCRBJ02-07	01				1	2	1	2	0	5	40	-1	56	65	67	2	Out	VDJ
ACAGAGCAGGAGGACTCGGCCGTGTATCTCTGTGCCAGCAGCTTAGTAGTCGCTAGCGGAGGCTACAATGAGCAGTTCTTCGGGCCA	CASSLVVASGGYNEQFF	1	0.0011273957158962795	51	TCRBV07-02	TCRBV07	TCRBV07-02				01,02	TCRBD02-01	TCRBD02	TCRBD02-01				01,02	TCRBJ02-01*01	TCRBJ02	TCRBJ02-01	01				1	3	4	5	6	3	30	46	52	59	62	1	In	VDJ
CACGCCCTGCAGCCAGAAGACTCAGCCCTGTATCTCTGCGCCAGCAGCCTCGCGCCTAGCTCCTACAATGAGCAGTTCTTCGGGCCA	CASSLAPSSYNEQFF	1	0.0011273957158962795	45	TCRBV04-01*01	TCRBV04	TCRBV04-01	01				TCRBD02-01	TCRBD02	TCRBD02-01				01,02	TCRBJ02-01*01	TCRBJ02	TCRBJ02-01	01				4	0	4	8	6	0	36	49	55	-1	59	1	In	VDJ
GCCCATCCTGAAGACAGCAGCTTCTACATCTGCAGTGCTAGAAGACAGGGGGCCAAAATTTCGGTAGATACGCAGTATTTTGGCCCA	CSARRQGAKISVDTQYF	1	0.0011273957158962795	51	TCRBV20	TCRBV20				TCRBV20-01,TCRBV20-or09_02		TCRBD01-01*01	TCRBD01	TCRBD01-01	01				TCRBJ02-03*01	TCRBJ02	TCRBJ02-03	01				2	12	2	0	1	5	30	42	43	53	65	1	In	VDJ
ATCAATTCCCTGGAGCTTGGTGACTCTGCTGTGTATTTCTGTGCCAGCAGCCGAAGGGGGGGCGAAGGTGAAGCTTTCTTTGGACAA	CASSRRGGEGEAFF	1	0.0011273957158962795	42	TCRBV03-01/03-02*01	TCRBV03	TCRBV03-01/03-02	01				TCRBD02-01*01	TCRBD02	TCRBD02-01	01				TCRBJ01-01*01	TCRBJ01	TCRBJ01-01	01				4	6	9	0	3	7	39	52	55	62	68	1	In	VDJ
AAGCTGGAGGACTCAGCCATGTACTTCTGTGCCAGCAGCCCCGATCTAGCGGGGGGACTACTGCAAGAGACCCAGTACTTCGGGCCA	CASSPDLAGGLLQETQYF	3	0.0033821871476888386	54	TCRBV02-01	TCRBV02	TCRBV02-01				01,03	TCRBD02-01*01	TCRBD02	TCRBD02-01	01				TCRBJ02-05*01	TCRBJ02	TCRBJ02-05	01				6	7	4	1	7	2	27	38	45	56	63	3	In	VDJ
NNNNTGTCGGCTGCTCCCTCCCAGACATCTGTGTACTTCTGTGCCAGCTCCTGGCGGGGGGGCACAGATACGCAGTATTTTGGCCCA	CASSWRGGTDTQYF	1	0.0011273957158962795	42	TCRBV06-05*01	TCRBV06	TCRBV06-05	01				TCRBD02-01*01	TCRBD02	TCRBD02-01	01				TCRBJ02-03*01	TCRBJ02	TCRBJ02-03	01				8	0	7	1	5	1	39	48	53	-1	61	1	In	VDJ
ATCCAGCCTGCAGAGCTTGAGGACTCGGCCGTGTATCTCTGTGCCAGCAGACCCGGGACTCACACCTACGAGCAGTACTTCGGGCCG	CASRPGTHTYEQYF	1	0.0011273957158962795	42	TCRBV11	TCRBV11				TCRBV11-02,TCRBV11-03		TCRBD02-01	TCRBD02	TCRBD02-01				01,02	TCRBJ02-07*01	TCRBJ02	TCRBJ02-07	01				6	4	0	10	4	2	39	50	54	60	64	1	In	VDJ
AAGATCCAGCCCTCAGAACCCAGGGACTCAGCTGTGTACTTCTGTGCCAGCAGTTTCGGTCTGAACTACGAGCAGTACTTCGGGCCG	CASSFGLNYEQYF	1	0.0011273957158962795	39	TCRBV12-03/12-04*01	TCRBV12	TCRBV12-03/12-04	01				TCRBD02-01	TCRBD02	TCRBD02-01				01,02	TCRBJ02-07*01	TCRBJ02	TCRBJ02-07	01				3	6	8	5	0	3	42	-1	56	59	65	1	In	VDJ
TCCCTCCCAGACATCTGTGTACTTCTGTGCCAGCAGTCCACGATAGACTAGCGGGAGGGATCCCAAGAGACCCAGTACTTCGGGCCA		2	0.002254791431792559	56	TCRBV06-06*04	TCRBV06	TCRBV06-06	04				TCRBD02-01*02	TCRBD02	TCRBD02-01	02				TCRBJ02-05*01	TCRBJ02	TCRBJ02-05	01				4	3	2	0	7	1	25	38	45	59	62	2	Out	VDJ
CTGGAGTCCGCTACCAGCTCCCAGACATCTGTGTACTTCTGTGCCATCAGTGGGGGGACTAGCAAAGAGACCCAGTACTTCGGGCCA	CAISGGTSKETQYF	1	0.0011273957158962795	42	TCRBV10-03*01	TCRBV10	TCRBV10-03	01				TCRBD02-01	TCRBD02	TCRBD02-01				01,02	TCRBJ02-05*01	TCRBJ02	TCRBJ02-05	01				4	1	0	7	2	3	39	52	54	63	64	1	In	VDJ
CTGGAGTCTGCCAGGCCCTCACATACCTCTCAGTACCTCTGTGCCAGCGGAAGTTTGGGACAGGGACATGGCTACACCTTCGGTTCG	CASGSLGQGHGYTF	1	0.0011273957158962795	42	TCRBV25-01*01	TCRBV25	TCRBV25-01	01				TCRBD01-01*01	TCRBD01	TCRBD01-01	01				TCRBJ01-02*01	TCRBJ01	TCRBJ01-02	01				8	2	0	3	8	6	39	48	56	65	67	1	In	VDJ
CAGCGCACAGAGCAGGAGGACTCCGCCGTGTATCTCTGTGCCAGCAGCTTAGTACTAGCGGGGGGTTACGAGCAGTACTTCGGGCCG	CASSLVLAGGYEQYF	1	0.0011273957158962795	45	TCRBV07-08*01	TCRBV07	TCRBV07-08	01				TCRBD02-01*01	TCRBD02	TCRBD02-01	01				TCRBJ02-07*01	TCRBJ02	TCRBJ02-07	01				1	1	3	1	1	4	36	52	53	65	66	1	In	VDJ
CAGCCTGCAGAGCTTGAGGACTCGGCCGTGTATCTCTGTGCCGCGGCCCTAGGGGGAGAAGATCCCTACGAGCAGTACTTCGGGCCG	CAAALGGEDPYEQYF	1	0.0011273957158962795	45	TCRBV11	TCRBV11				TCRBV11-02,TCRBV11-03		TCRBD01-01*01	TCRBD01	TCRBD01-01	01				TCRBJ02-07*01	TCRBJ02	TCRBJ02-07	01				11	8	5	1	8	2	36	42	50	56	64	1	In	VDJ
ACTGTGAGCAACATGAGCCCTGAAGACAGCAGCATATATCTCTGCAGCGGGGCGGAGGGGGCGGCCAATGAGCAGTTCTTCGGGCCA	CSGAEGAANEQFF	1	0.0011273957158962795	39	TCRBV29-01	TCRBV29	TCRBV29-01				01,02,03	TCRBD01-01*01	TCRBD01	TCRBD01-01	01				TCRBJ02-01*01	TCRBJ02	TCRBJ02-01	01				7	3	5	0	6	6	42	49	55	62	65	1	In	VDJ
ACCCTGGAGTCTGCCAGGCCCTCACATACCTCTCAGTACCTCTGTGCCAGCAGTGCCGGGACAGAGGAAAAACTGTTTTTTGGCAGT	CASSAGTEEKLFF	1	0.0011273957158962795	39	TCRBV25-01*01	TCRBV25	TCRBV25-01	01				TCRBD01-01*01	TCRBD01	TCRBD01-01	01				TCRBJ01-04*01	TCRBJ01	TCRBJ01-04	01				4	2	0	5	2	8	42	55	57	64	66	1	In	VDJ
AGCTCCTTGGAGCTGGGGGACTCAGCCCTGTACTTCTGTGCCAGCAGCCGGGAGGGACAGGGAACGGCTGGCTACACCTTCGGTTCG	CASSREGQGTAGYTF	2	0.002254791431792559	45	TCRBV13-01*01	TCRBV13	TCRBV13-01	01				TCRBD01-01*01	TCRBD01	TCRBD01-01	01				TCRBJ01-02*01	TCRBJ01	TCRBJ01-02	01				5	6	0	3	5	7	36	48	53	62	68	2	In	VDJ
TCCGCCAGCACCAACCAGACATCTATGTACCTCTGTGCCAGCAGCCCTCAGACCGGGACAGGGGTCTACGAGCAGTACTTCGGGCCG	CASSPQTGTGVYEQYF	2	0.002254791431792559	48	TCRBV28-01*01	TCRBV28	TCRBV28-01	01				TCRBD01-01*01	TCRBD01	TCRBD01-01	01				TCRBJ02-07*01	TCRBJ02	TCRBJ02-07	01				6	1	0	2	10	3	33	44	54	64	65	2	In	VDJ
CAGCCTGCAGAGCTTGAGGACTCGGCCGTGTATCTCTGTGCCAGCAGCTTAGGTACAGGGTACACCGGGGAGCTGTTTTTTGGAGAA	CASSLGTGYTGELFF	1	0.0011273957158962795	45	TCRBV11	TCRBV11				TCRBV11-02,TCRBV11-03		TCRBD01-01*01	TCRBD01	TCRBD01-01	01				TCRBJ02-02*01	TCRBJ02	TCRBJ02-02	01				1	1	3	3	2	3	36	52	54	60	61	1	In	VDJ
CAGCGCACAGAGCAGGGGGACTCGGCCATGTATCTCTGTGCCAGCAGCCCCCAGGGTGGAAGCAATCAGCCCCAGCATTTTGGTGAT	CASSPQGGSNQPQHF	1	0.0011273957158962795	45	TCRBV07-09*01	TCRBV07	TCRBV07-09	01				TCRBD01-01*01	TCRBD01	TCRBD01-01	01				TCRBJ01-05*01	TCRBJ01	TCRBJ01-05	01				5	4	4	3	3	1	36	48	51	56	60	1	In	VDJ
GAAGATCCAGCCCTCAGAACCCAGGGACTCAGCTGTGTACTTCTGTGCCAGCAGTGACAGGGTAGCTATGGCTACACCTTCGGTTCG		1	0.0011273957158962795	38	TCRBV12-03/12-04*01	TCRBV12	TCRBV12-03/12-04	01				TCRBD01-01*01	TCRBD01	TCRBD01-01	01				TCRBJ01-02*01	TCRBJ01	TCRBJ01-02	01				5	3	2	3	0	4	43	-1	55	62	65	1	Out	VDJ
GTGAGCACCTTGGAGCTGGGGGACTCGGCCCTTTATCTTTGCGCCAGCAGCTTGGACAGGGATAACTATGGCTACACCTTCGGTTCG	CASSLDRDNYGYTF	1	0.0011273957158962795	42	TCRBV05-01*01	TCRBV05	TCRBV05-01	01				TCRBD01-01*01	TCRBD01	TCRBD01-01	01				TCRBJ01-02*01	TCRBJ01	TCRBJ01-02	01				0	1	3	3	0	1	39	-1	55	61	62	1	In	VDJ
CACAGAGCAGGGGGACTCGGCCATGTATCTCTGTGCCAGCAGCTAAACAACTAGCGCCACGCGTGCAATGAGCAGTTCTTCGGGCCA		1	0.0011273957158962795	50	TCRBV07-09*01	TCRBV07	TCRBV07-09	01				TCRBD02-01	TCRBD02	TCRBD02-01				01,02	TCRBJ02-01*01	TCRBJ02	TCRBJ02-01	01				4	9	3	6	5	6	31	44	49	56	65	1	Out	VDJ
CCTCAGAACCCAGGGACTCAGCTGTGTACTTCTGTGCCAGCAGTTTGGGTCTACGGGGGGGCCTACAATGAGCAGTTCTTCGGGCCA		1	0.0011273957158962795	49	TCRBV12	TCRBV12				TCRBV12-03/12-04,TCRBV12-04		TCRBD02-01*01	TCRBD02	TCRBD02-01	01				TCRBJ02-01*01	TCRBJ02	TCRBJ02-01	01				3	0	8	0	7	2	32	46	53	-1	61	1	Out	VDJ
CACGCCCTGCAGCCAGAAGACTCAGCCCTGTATCTCTGCGCCAGCAGCCATCAAAATAGCGGGTGGGAGACCCAGTACTTCGGGCCA	CASSHQNSGWETQYF	1	0.0011273957158962795	45	TCRBV04-01*01	TCRBV04	TCRBV04-01	01				TCRBD02-01	TCRBD02	TCRBD02-01				01,02	TCRBJ02-05*01	TCRBJ02	TCRBJ02-05	01				3	3	5	4	6	5	36	50	56	63	66	1	In	VDJ
CACAGAGCAGCGGGACTCAGCCATGTATCGCTGTGCTAGCAGCTTGGATAGACAGACCCCGAGGGGGAGACCCAGTACTTCGGGCCA		1	0.0011273957158962795	50	TCRBV07-07*01	TCRBV07	TCRBV07-07	01								TCRBD01,TCRBD02	TCRBD01-01,TCRBD02-01		TCRBJ02-05*01	TCRBJ02	TCRBJ02-05	01				3	11	2	5	5	5	31	45	50	55	66	1	Out	VDJ
CTGCAGCCAGAAGACTCGGCCCTGTATCTCTGTGCCAGCAGCCAGCAACTGAACGGGGGGGCCGGAGAGACCCAGTACTTCGGGCCA	CASSQQLNGGAGETQYF	1	0.0011273957158962795	51	TCRBV04-02*01	TCRBV04	TCRBV04-02	01				TCRBD02-01*01	TCRBD02	TCRBD02-01	01				TCRBJ02-05*01	TCRBJ02	TCRBJ02-05	01				3	4	8	0	9	4	30	44	53	61	65	1	In	VDJ
ACATCGGCCCAAAAGAACCCGACAGCTTTCTATCTCTGTGCCAGTAGTATATCGGCAGGGCGATCAGATACGCAGTATTTTGGCCCA	CASSISAGRSDTQYF	1	0.0011273957158962795	45	TCRBV19-01*01	TCRBV19	TCRBV19-01	01				TCRBD01-01*01	TCRBD01	TCRBD01-01	01				TCRBJ02-03*01	TCRBJ02	TCRBJ02-03	01				2	4	4	3	4	4	36	51	55	60	64	1	In	VDJ
ACAGTGACCAGTGCCCATCCTGAAGACAGCAGCTTCTACATCTGCAGTGCTCCCCCCCACCATCTCAATGAGCAGTTCTTCGGGCCA	CSAPPHHLNEQFF	1	0.0011273957158962795	39	TCRBV20	TCRBV20				TCRBV20-01,TCRBV20-or09_02						TCRBD01,TCRBD02	TCRBD01-01,TCRBD02-01		TCRBJ02-01*01	TCRBJ02	TCRBJ02-01	01				5	5	3	7	7	6	42	51	58	60	65	1	In	VDJ
AGCAACATGAGCCCTGAAGACAGCAGCATATATCTCTGCAGCGTTGAAAGGCTAGCGACACCTGGCAATGAGCAGTTCTTCGGGCCA	CSVERLATPGNEQFF	1	0.0011273957158962795	45	TCRBV29-01	TCRBV29	TCRBV29-01				01,02	TCRBD02-01	TCRBD02	TCRBD02-01				01,02	TCRBJ02-01*01	TCRBJ02	TCRBJ02-01	01				2	8	4	6	3	6	36	48	51	57	65	1	In	VDJ
AACGCCTTGGAGCTGGACGACTCGGCCCTGTATCTCTGTGCCAGCAGCTTGGGTGGGGGAATCTACAATGAGCAGTTCTTCGGGCCA	CASSLGGGIYNEQFF	1	0.0011273957158962795	45	TCRBV05-04*01	TCRBV05	TCRBV05-04	01								TCRBD01,TCRBD02	TCRBD01-01,TCRBD02-01		TCRBJ02-01*01	TCRBJ02	TCRBJ02-01	01				0	3	6	1	2	3	36	52	54	59	62	1	In	VDJ
CCCTGCAGCCAGAAGACTCAGCCCTGTATCTCTGCGCCAGCAGCCACACGGACTAGCGCAATAAACAATGAGCAGTTCTTCGGGCCA		1	0.0011273957158962795	49	TCRBV04-01*01	TCRBV04	TCRBV04-01	01				TCRBD02-01	TCRBD02	TCRBD02-01				01,02	TCRBJ02-01*01	TCRBJ02	TCRBJ02-01	01				3	6	1	6	3	5	32	46	49	58	64	1	Out	VDJ
GAGCAGGGGGACTCAGCCGCGTATCTCCGTGCCAGCAGGAAATGACGGGACGCAGGACCAATTTGCACTGAAGCTTTCTTTGGACAA	RASRK*RDAGPICTEAFF	1	0.0011273957158962795	54	TCRBV07-03*03	TCRBV07	TCRBV07-03	03								TCRBD01,TCRBD02	TCRBD01-01,TCRBD02-01		TCRBJ01-01*01	TCRBJ01	TCRBJ01-01	01				6	14	0	7	8	4	27	38	46	51	65	1	Stop	VDJ
AGAACCGGGAGACACGGCACTGTATCTCTGCGCCAGCAGTCATCACCTAGCGGGACCCCAAATCTGGACGAGCAGTACTTCGGGCCG		1	0.0011273957158962795	53	TCRBV23-01*01	TCRBV23	TCRBV23-01	01				TCRBD02-01*02	TCRBD02	TCRBD02-01	02				TCRBJ02-07*01	TCRBJ02	TCRBJ02-07	01				3	12	4	3	4	5	28	42	46	55	67	1	Out	VDJ
CCTCCCAGACATCTGTATATTTCTGCGCCAGCAGCCCCGTCCTCTCTCATAGTGGGAGGGGACGGAGGGGAGCTGTTTTTTGGAGAA		1	0.0011273957158962795	58	TCRBV10-01	TCRBV10	TCRBV10-01				01,03	TCRBD02-01*02	TCRBD02	TCRBD02-01	02				TCRBJ02-02*01	TCRBJ02	TCRBJ02-02	01				6	6	9	0	19	8	23	34	53	60	66	1	Out	VDJ
CTGGAGCTGGGGGACTCAGCTTTGTATTTCTGTGCCAGCAGCGTTCCGACAGGGCACTCTGGGGCCAACGTCCTGACTTTCGGGGCC	CASSVPTGHSGANVLTF	2	0.002254791431792559	51	TCRBV09-01*01	TCRBV09	TCRBV09-01	01				TCRBD01-01*01	TCRBD01	TCRBD01-01	01				TCRBJ02-06*01	TCRBJ02	TCRBJ02-06	01				2	2	2	3	3	0	30	44	47	54	56	2	In	VDJ
NTGTCGGCTGCTCCCTCCCAGACATCTGTGTACTTCTGTGCCAGCAGTGAAGTATTTCTGGGGAGGGAGACCCAGTACTTCGGGCCA	CASSEVFLGRETQYF	1	0.0011273957158962795	45	TCRBV06-01*01	TCRBV06	TCRBV06-01	01				TCRBD02-01*02	TCRBD02	TCRBD02-01	02				TCRBJ02-05*01	TCRBJ02	TCRBJ02-05	01				1	0	9	1	8	5	36	52	60	-1	66	1	In	VDJ
NTGTCGGCTGCTCCCTCCCAGACATCTGTGTACTTCTGTGCCAGCAGTGGGGGACGGCAGATGAACACTGAAGCTTTCTTTGGACAA	CASSGGRQMNTEAFF	1	0.0011273957158962795	45	TCRBV06	TCRBV06				TCRBV06-01,TCRBV06-05						TCRBD01,TCRBD02	TCRBD01-01,TCRBD02-01		TCRBJ01-01*01	TCRBJ01	TCRBJ01-01	01				4	6	0	7	1	0	36	49	50	55	61	1	In	VDJ
NTGTTGGCTGCTCCCTCCCAGACATCTGTGTACTTCTGTGCCAGCAGTCCGTACGGGGGGGCGGAGGACATTCAGTACTTCGGCGCC	CASSPYGGAEDIQYF	1	0.0011273957158962795	45	TCRBV06-06*04	TCRBV06	TCRBV06-06	04				TCRBD02-01*01	TCRBD02	TCRBD02-01	01				TCRBJ02-04*01	TCRBJ02	TCRBJ02-04	01				4	6	8	0	4	8	36	49	53	61	67	1	In	VDJ
CAGCAGGTAGTGCGAGGAGATTCGGCAGCTTATTTCTGTGCCAGCTCACCGGCCCAGGGTCGGGACACTGAAGCTTTCTTTGGACAA	CASSPAQGRDTEAFF	1	0.0011273957158962795	45	TCRBV18-01*01	TCRBV18	TCRBV18-01	01				TCRBD01-01*01	TCRBD01	TCRBD01-01	01				TCRBJ01-01*01	TCRBJ01	TCRBJ01-01	01				3	5	4	3	4	3	36	50	54	59	64	1	In	VDJ
TCGCCCAGCCCCAACCAGACCTCTCTGTACTTCTGTGCCAGCAGTTTAGAGGGGGGAGCGGGACTCTACGAGCAGTACTTCGGGCCG	CASSLEGGAGLYEQYF	1	0.0011273957158962795	48	TCRBV27-01*01	TCRBV27	TCRBV27-01	01				TCRBD02-01*02	TCRBD02	TCRBD02-01	02				TCRBJ02-07*01	TCRBJ02	TCRBJ02-07	01				2	2	6	3	8	3	33	48	56	63	65	1	In	VDJ
NTGTCGGCTGCTCCCTCCCAGACATCTGTGTACTTCTGTGCCAGCAGTCGCTGGAGGTTGGGGGACAATGAGCAGTTCTTCGGGCCA	CASSRWRLGDNEQFF	1	0.0011273957158962795	45	TCRBV06-05*01	TCRBV06	TCRBV06-05	01								TCRBD01,TCRBD02	TCRBD01-01,TCRBD02-01		TCRBJ02-01*01	TCRBJ02	TCRBJ02-01	01				5	0	6	1	11	5	36	48	59	-1	64	1	In	VDJ
TACCCTCTCAGACATCTGTGTACTTCTGTGCCAGCAGTGATCGGGACTAGCGGGGAACGGGGCAAAGAGACCCAGTACTTCGGGCCA		1	0.0011273957158962795	55	TCRBV06-04*01	TCRBV06	TCRBV06-04	01				TCRBD02-01*01	TCRBD02	TCRBD02-01	01				TCRBJ02-05*01	TCRBJ02	TCRBJ02-05	01				3	9	0	3	2	3	26	40	42	55	64	1	Out	VDJ
CTGGAGTCCGCCAGCACCAACCAGACATCTATGTACCTCTGTGCCAGCGGTTACAGCCTTAGCAATCAGCCCCAGCATTTTGGTGAT	CASGYSLSNQPQHF	1	0.0011273957158962795	42	TCRBV28-01*01	TCRBV28	TCRBV28-01	01				TCRBD01-01*01	TCRBD01	TCRBD01-01	01				TCRBJ01-05*01	TCRBJ01	TCRBJ01-05	01				4	3	3	5	0	0	39	-1	52	56	59	1	In	VDJ
GAGTCAGCTACCAGCTCCCAGACATCTGTGTACTTCTGTGCCATCAGCGAGCAGGGGGCCGGTAACTATGGCTACACCTTCGGTTCG	CAISEQGAGNYGYTF	1	0.0011273957158962795	45	TCRBV10-03*01	TCRBV10	TCRBV10-03	01				TCRBD01-01*01	TCRBD01	TCRBD01-01	01				TCRBJ01-02*01	TCRBJ01	TCRBJ01-02	01				2	3	4	0	0	1	36	-1	51	59	62	1	In	VDJ
ATCCAGCAGGTAGTGCGAGGAGATTCGGCAGCTTATTTCTGTGCCAGCTCAGGAGGACAGGACTCCTACGAGCAGTACTTCGGGCCG	CASSGGQDSYEQYF	1	0.0011273957158962795	42	TCRBV18-01*01	TCRBV18	TCRBV18-01	01				TCRBD01-01*01	TCRBD01	TCRBD01-01	01				TCRBJ02-07*01	TCRBJ02	TCRBJ02-07	01				5	1	1	4	3	0	39	51	54	61	62	1	In	VDJ
TCGGCTGCTCCCTCCCAAACATCTGTGTACTTCTGTGCCAGCAGTCCCTGGGAAGCGGGAGACCACGCTGAGCAGTTCTTCGGGCCA	CASSPWEAGDHAEQFF	1	0.0011273957158962795	48	TCRBV06-02/06-03*01	TCRBV06	TCRBV06-02/06-03	01				TCRBD02-01*02	TCRBD02	TCRBD02-01	02				TCRBJ02-01*01	TCRBJ02	TCRBJ02-01	01				5	7	6	2	8	9	33	45	53	61	68	1	In	VDJ
GCACAGAGCAGGGGGACTCGGCCATGTATCTCTGTGCCAGCAGCTTAGCTCCCGACATTCAGGCAAGAGACCCAGTACTTCGGGCCA		1	0.0011273957158962795	49	TCRBV07-09*01	TCRBV07	TCRBV07-09	01				TCRBD01-01*01	TCRBD01	TCRBD01-01	01				TCRBJ02-05*01	TCRBJ02	TCRBJ02-05	01				0	6	2	6	4	2	32	49	53	57	63	1	Out	VDJ
AGCACCTTGGAGCTGGGGGACTCGGCCCTTTATCTTTGCGCCAGCAGCTTGACTGATAGCTCCTACAATGAGCAGTTCTTCGGGCCA	CASSLTDSSYNEQFF	1	0.0011273957158962795	45	TCRBV05-01*01	TCRBV05	TCRBV05-01	01				TCRBD02-01	TCRBD02	TCRBD02-01				01,02	TCRBJ02-01*01	TCRBJ02	TCRBJ02-01	01				1	5	3	10	0	0	36	-1	51	54	59	1	In	VDJ
GCTGGGGGACTCGGCCCTTTATCTTTGCGCCAGCAGCTTGTAGGACTAGCGGGGGCTACTACCTACAATGAGCAGTTCTTCGGGCCA		1	0.0011273957158962795	56	TCRBV05-01*01	TCRBV05	TCRBV05-01	01				TCRBD02-01*01	TCRBD02	TCRBD02-01	01				TCRBJ02-01*01	TCRBJ02	TCRBJ02-01	01				1	6	1	2	2	2	25	40	42	55	61	1	Out	VDJ
GGACACAGCACTGTATTTCTGTGCCAGCAGCAAAGGAGGCGACTAGTCGGGGAGAGCTTTAGCACAGATACGCAGTATTTTGGCCCA		1	0.0011273957158962795	62	TCRBV21-01*01	TCRBV21	TCRBV21-01	01				TCRBD02-01	TCRBD02	TCRBD02-01				01,02	TCRBJ02-03*01	TCRBJ02	TCRBJ02-03	01				1	14	2	8	5	0	19	35	40	46	60	1	Out	VDJ
GTGAGCAACATGAGCCCTGAAGACAGCAGCATATATCTCTGCAGCGTTCTAGGGACTAGCGGGGGAAATACGCAGTATTTTGGCCCA	CSVLGTSGGNTQYF	1	0.0011273957158962795	42	TCRBV29-01	TCRBV29	TCRBV29-01				01,02	TCRBD02-01*01	TCRBD02	TCRBD02-01	01				TCRBJ02-03*01	TCRBJ02	TCRBJ02-03	01				5	2	0	2	3	7	39	48	51	65	67	1	In	VDJ
AGCAGGGGGACTCGGCCATGTATCTCTGTGCCAGCAGCCCCTAAGGACAGGGGCGACAAAGAGAACACTGAAGCTTTCTTTGGACAA		1	0.0011273957158962795	55	TCRBV07-09*01	TCRBV07	TCRBV07-09	01				TCRBD01-01*01	TCRBD01	TCRBD01-01	01				TCRBJ01-01*01	TCRBJ01	TCRBJ01-01	01				5	9	1	2	6	1	26	38	44	53	62	1	Out	VDJ
TCCACGGAGTCAGGGGACACAGCACTGTATTTCTGTGCCAGCAGAGCAAGTATAGCTACACAATTGCACTGAAGCTTCTTTGGACAA	CASRASIATQLH*SFF	2	0.002254791431792559	48	TCRBV21-01*01	TCRBV21	TCRBV21-01	01				TCRBD02-01	TCRBD02	TCRBD02-01				01,02	TCRBJ01-01*01	TCRBJ01	TCRBJ01-01	01				6	19	5	7	8	14	33	44	52	56	75	2	Stop	VDJ
CTGGAGTCCGCCAGCACCAACCAAACATCTATGTACCTCTGTGCCAGCAGTTCGCCGGACGGGAATGAAAAACTGTTTTTTGGCAGT	CASSSPDGNEKLFF	1	0.0011273957158962795	42	TCRBV28-01*01	TCRBV28	TCRBV28-01	01								TCRBD01,TCRBD02	TCRBD01-01,TCRBD02-01		TCRBJ01-04*01	TCRBJ01	TCRBJ01-04	01				4	3	1	7	4	5	39	52	56	60	63	1	In	VDJ
GTCCACGGAGTCAGGGGACACAGCACTGTATTTCTGTGCCAGCAGCACCACGACAGGATCTCTGGAAACACCATATATTTTGGAGAG		1	0.0011273957158962795	47	TCRBV21-01*01	TCRBV21	TCRBV21-01	01				TCRBD01-01*01	TCRBD01	TCRBD01-01	01				TCRBJ01-03*01	TCRBJ01	TCRBJ01-03	01				4	2	2	4	4	0	34	47	51	57	59	1	Out	VDJ
ACCAGTGCCCATCCTGAAGACAGCAGCTTCTACATCTGCAGTGCTAGAACTACAGCCATAGGCACAGATACGCAGTATTTTGGCCCA	CSARTTAIGTDTQYF	1	0.0011273957158962795	45	TCRBV20	TCRBV20				TCRBV20-01,TCRBV20-or09_02						TCRBD01,TCRBD02	TCRBD01-01,TCRBD02-01		TCRBJ02-03*01	TCRBJ02	TCRBJ02-03	01				2	6	3	5	3	1	36	48	51	55	61	1	In	VDJ
GAGCAGCGGGACTCAGCCATGTATCGCTGTGCCAGCAGCACAAATAGTAAGTGCCACAAAGTCGGGCACGTCCTGACTTTCGGGGCC	CASSTNSKCHKVGHVLTF	2	0.002254791431792559	54	TCRBV07-07*01	TCRBV07	TCRBV07-07	01								TCRBD01,TCRBD02	TCRBD01-01,TCRBD02-01		TCRBJ02-06*01	TCRBJ02	TCRBJ02-06	01				5	0	8	0	24	11	27	39	63	-1	67	2	In	VDJ
GTGACCAGTGCCCATCCTGAAGACAGCAGCTTCTACATCTGCAGTGCCCCCAGCGGGGGTTCTTTGGATACGCAGTATTTTGGCCCA	CSAPSGGSLDTQYF	1	0.0011273957158962795	42	TCRBV20	TCRBV20				TCRBV20-01,TCRBV20-or09_02		TCRBD02-01*01	TCRBD02	TCRBD02-01	01				TCRBJ02-03*01	TCRBJ02	TCRBJ02-03	01				6	7	6	2	4	6	39	47	51	59	66	1	In	VDJ
TCCACGGAGTCAGGGGACACAGCACTGTATTTCTGTGCCAGCAGCGTACACCCGGGACTAGCAACGGAGACCCAGTACTTCGGGCCA	CASSVHPGLATETQYF	1	0.0011273957158962795	48	TCRBV21-01*01	TCRBV21	TCRBV21-01	01				TCRBD02-01	TCRBD02	TCRBD02-01				01,02	TCRBJ02-05*01	TCRBJ02	TCRBJ02-05	01				5	4	0	7	8	5	33	45	53	62	66	1	In	VDJ
AATTCCCTGGAGCTTGGTGACTCTGCTGTGTATTTCTGTGCCAGCAGCCAAGATGTGGGGGTACAGGAGACCCAGTACTTCGGGCCA	CASSQDVGVQETQYF	2	0.002254791431792559	45	TCRBV03-01/03-02*01	TCRBV03	TCRBV03-01/03-02	01								TCRBD01,TCRBD02	TCRBD01-01,TCRBD02-01		TCRBJ02-05*01	TCRBJ02	TCRBJ02-05	01				0	5	6	1	3	5	36	53	56	61	66	2	In	VDJ
CTGTCCCTAGAGTCTGCCATCCCCAACCAGACAGCTCTTTACTTCTGTGCCACCAGTGAGACAGGCTACGAGCAGTACTTCGGGCCG	CATSETGYEQYF	1	0.0011273957158962795	36	TCRBV24-01*01	TCRBV24	TCRBV24-01	01				TCRBD01-01*01	TCRBD01	TCRBD01-01	01				TCRBJ02-07*01	TCRBJ02	TCRBJ02-07	01				4	0	2	4	0	3	45	-1	59	-1	65	1	In	VDJ
GCAGCCAGAAGACTCGGCCCTGTATCTCTGTGCCAGCAGCCAAGAAGAAAAAACGGGACAGTTGGAGAGACCCAGTACTTCGGGCCA		1	0.0011273957158962795	53	TCRBV04-02*01	TCRBV04	TCRBV04-02	01				TCRBD01-01*01	TCRBD01	TCRBD01-01	01				TCRBJ02-05*01	TCRBJ02	TCRBJ02-05	01				0	4	0	5	9	4	28	45	54	61	65	1	Out	VDJ
ATCCAGCGCACAGAGCAGGAGGACTCGGCCGTGTATCTCTGTGCCAGCAGCCCGGGGAGGGGGTATCAGCCCCAGCATTTTGGTGAT	CASSPGRGYQPQHF	1	0.0011273957158962795	42	TCRBV07-02	TCRBV07	TCRBV07-02				01,02	TCRBD02-01*02	TCRBD02	TCRBD02-01	02				TCRBJ01-05*01	TCRBJ01	TCRBJ01-05	01				5	3	9	0	3	5	39	51	54	61	64	1	In	VDJ
GCCTTGTTGCTGGGGGACTCGGCCCTCTATCTCTGTGCCAGCAGCCGATCGTATAGCGGGAGTGTCGATGAGCAGTTCTTCGGGCCA	CASSRSYSGSVDEQFF	1	0.0011273957158962795	48	TCRBV05-06*01	TCRBV05	TCRBV05-06	01				TCRBD02-01*02	TCRBD02	TCRBD02-01	02				TCRBJ02-01*01	TCRBJ02	TCRBJ02-01	01				4	5	5	2	8	8	33	45	53	62	67	1	In	VDJ
AAGATCCAGCCCTCAGAACCCAGGGACTCAGCTGTGTACTTCTGTGCCAGCAGAGATACAGGGGTATATGGCTACACCTTCGGTTCG	CASRDTGVYGYTF	1	0.0011273957158962795	39	TCRBV12-03/12-04*01	TCRBV12	TCRBV12-03/12-04	01				TCRBD01-01*01	TCRBD01	TCRBD01-01	01				TCRBJ01-02*01	TCRBJ01	TCRBJ01-02	01				6	2	3	2	4	5	42	53	57	64	66	1	In	VDJ
CATCGGCCCAAAAGAACCCGACAGCTTTCTATCTCTGTGCCAGCCAAAGCCGCGGGGTATAGCAATCAGCCCCAGCATTTTGGTGAT		2	0.002254791431792559	46	TCRBV19-01*01	TCRBV19	TCRBV19-01	01				TCRBD02-01*01	TCRBD02	TCRBD02-01	01				TCRBJ01-05*01	TCRBJ01	TCRBJ01-05	01				9	2	7	3	8	0	35	43	51	57	59	2	Out	VDJ
TTGTCCACTCTGACAGTGACCAGTGCCCATCCTGAAGACAGCAGCTTCTACATCTGCAGTGCCCCCGGGACCCAGTACTTCGGGCCA	CSAPGTQYF	1	0.0011273957158962795	27	TCRBV20-01	TCRBV20	TCRBV20-01				01,04	TCRBD02-01	TCRBD02	TCRBD02-01				01,02	TCRBJ02-05*01	TCRBJ02	TCRBJ02-05	01				6	0	8	5	3	7	54	62	65	-1	68	1	In	VDJ
AGCACCTTGGAGCTGGGGGACTCGGCCCTTTATCTTTGCGCCAGCAGCTTCGGACAGGGGGGCAATCAGCCCCAGCATTTTGGTGAT	CASSFGQGGNQPQHF	1	0.0011273957158962795	45	TCRBV05-01*01	TCRBV05	TCRBV05-01	01				TCRBD01-01*01	TCRBD01	TCRBD01-01	01				TCRBJ01-05*01	TCRBJ01	TCRBJ01-05	01				2	0	1	1	1	2	36	50	51	-1	61	1	In	VDJ
AACGCCTTGTTGCTGGGGGACTCGGCCCTCTATCTCTGTGCCAGCAGCCTGGCCGGCGGGCCCTACAATGAGCAGTTCTTCGGGCCA	CASSLAGGPYNEQFF	1	0.0011273957158962795	45	TCRBV05-06*01	TCRBV05	TCRBV05-06	01				TCRBD02-01	TCRBD02	TCRBD02-01				01,02	TCRBJ02-01*01	TCRBJ02	TCRBJ02-01	01				0	1	7	4	3	2	36	52	55	60	61	1	In	VDJ
NNNNNNNNCTTGGAGATCCAGTCCACGGAGTCAGGGGACACAGCACTGTATTTCTGTGGCCTGAACACTGAAGCTTTCTTTGGACAA	CGLNTEAFF	1	0.0011273957158962795	27	TCRBV21-01*01	TCRBV21	TCRBV21-01	01								TCRBD01,TCRBD02	TCRBD01-01,TCRBD02-01		TCRBJ01-01*01	TCRBJ01	TCRBJ01-01	01				13	1	10	0	0	0	54	-1	58	60	61	1	In	VDJ
GAGCTGGGGGACTCGGCCCTTTATCTTTGCGCCAGCAGCTTGTCCCTGTCCCCGACAGGGGCCTACAATGAGCAGTTCTTCGGGCCA	CASSLSLSPTGAYNEQFF	1	0.0011273957158962795	54	TCRBV05-01*01	TCRBV05	TCRBV05-01	01				TCRBD01-01*01	TCRBD01	TCRBD01-01	01				TCRBJ02-01*01	TCRBJ02	TCRBJ02-01	01				1	0	2	2	11	2	27	42	53	-1	61	1	In	VDJ
GAGCTGAATGTGAACGCCTTGTTGCTGGGGGACTCGGCCCTCTATCTCTGTGCCAGCAGCGACGGGACCAAGGAATACTTCGGGCCG	CASSDGTKEYF	1	0.0011273957158962795	33	TCRBV05-06*01	TCRBV05	TCRBV05-06	01								TCRBD01,TCRBD02	TCRBD01-01,TCRBD02-01		TCRBJ02-07*01	TCRBJ02	TCRBJ02-07	01				4	7	0	7	3	13	48	60	63	68	75	1	In	VDJ
AAGATCCAGCCTGCAGAGCTTGGGGACTCGGCCGTGTATCTCTGTGCCAGCAGCTCACAGCCGGGAGATAGGCAGTTCTTCGGGCCA	CASSSQPGDRQFF	1	0.0011273957158962795	39	TCRBV11-03*01	TCRBV11	TCRBV11-03	01				TCRBD02-01*02	TCRBD02	TCRBD02-01	02				TCRBJ02-01*01	TCRBJ02	TCRBJ02-01	01				4	4	8	2	6	12	42	55	61	67	71	1	In	VDJ
GCCTTGGAGCTGGACGACTCGGCCCTGTATCTCTGTGCCAGCAGCAGCAAGCGGGGGGCCGACACAGATACGCAGTATTTTGGCCCA	CASSSKRGADTDTQYF	1	0.0011273957158962795	48	TCRBV05-04*01	TCRBV05	TCRBV05-04	01				TCRBD02-01*01	TCRBD02	TCRBD02-01	01				TCRBJ02-03*01	TCRBJ02	TCRBJ02-03	01				4	4	6	1	4	2	33	45	49	58	62	1	In	VDJ
AGAACCCAGGGACTCAGCTGTGTACTTCTGTGCCAGCAGTTTAGCGACTCCGGGACTATCAACACCGGGGAGCTGTTTTTTGGAGAA		1	0.0011273957158962795	53	TCRBV12	TCRBV12				TCRBV12-03/12-04,TCRBV12-04		TCRBD02-01	TCRBD02	TCRBD02-01				01,02	TCRBJ02-02*01	TCRBJ02	TCRBJ02-02	01				0	2	0	9	6	2	28	45	51	58	60	1	Out	VDJ
GACTCGGCCGTGTATCTCTGTGCCAGCAGCTTAGATCGCACTAGCGGGAGCCCCGCTTATTCCTACAATGAGCAGTTCTTCGGGCCA	CASSLDRTSGSPAYSYNEQFF	1	0.0011273957158962795	63	TCRBV11	TCRBV11				TCRBV11-02,TCRBV11-03		TCRBD02-01*02	TCRBD02	TCRBD02-01	02				TCRBJ02-01*01	TCRBJ02	TCRBJ02-01	01				0	10	3	2	4	1	18	35	39	50	60	1	In	VDJ
CCCTCCCAGACATCTGTGTACTTCTGTGCCAGCAGTTACTCGGGACAGGGAGAATTTTCTGAGGCCAACGTCCTGACTTTCGGGGCC	CASSYSGQGEFSEANVLTF	1	0.0011273957158962795	57	TCRBV06	TCRBV06				TCRBV06-05,TCRBV06-06		TCRBD01-01*01	TCRBD01	TCRBD01-01	01				TCRBJ02-06*01	TCRBJ02	TCRBJ02-06	01				0	12	0	3	0	6	24	-1	41	50	62	1	In	VDJ
AACATGAGCCCTGAAGACAGCAGCATATATCTCTGCAGCGTTTTGAGCTGGGTAGGTGAGGGCCCGGTGGAGCTGTTTTTTGGAGAA	CSVLSWVGEGPVELFF	2	0.002254791431792559	48	TCRBV29-01	TCRBV29	TCRBV29-01				01,02	TCRBD02-01*02	TCRBD02	TCRBD02-01	02				TCRBJ02-02*01	TCRBJ02	TCRBJ02-02	01				5	6	11	0	15	10	33	42	57	62	68	2	In	VDJ
CTGGAGTCGCCCAGCCCCAACCAGACCTCTCTGTACTTCTGTGCCAGCAGTTCGACGGTTTCCTCCTATGGCTACACCTTCGGTTCG	CASSSTVSSYGYTF	1	0.0011273957158962795	42	TCRBV27-01*01	TCRBV27	TCRBV27-01	01								TCRBD01,TCRBD02	TCRBD01-01,TCRBD02-01		TCRBJ01-02*01	TCRBJ01	TCRBJ01-02	01				4	9	2	7	1	4	39	52	53	56	65	1	In	VDJ
CCAGCCCTCAGAACCCAGGGACTCAGCTGTGTATTTTTGTGCTAGTGGTATTCAGGGGGCGGAGGTCATGGCTACACCTTCGGTTCG		1	0.0011273957158962795	44	TCRBV12-05*01	TCRBV12	TCRBV12-05	01				TCRBD01-01*01	TCRBD01	TCRBD01-01	01				TCRBJ01-02*01	TCRBJ01	TCRBJ01-02	01				5	7	4	0	3	6	37	49	52	60	67	1	Out	VDJ
GGGGGACTCGGCCGTGTATGTCTGTGCAAGTCGGTACCGCCGGGACTAGCGGGAGGATCCTACTACAATGAGCAGTTCTTCGGGCCA		1	0.0011273957158962795	59	TCRBV12-02*01	TCRBV12	TCRBV12-02	01				TCRBD02-01*02	TCRBD02	TCRBD02-01	02				TCRBJ02-01*01	TCRBJ02	TCRBJ02-01	01				6	6	0	1	8	3	22	33	41	56	62	1	Out	VDJ
GAGTCCGCCAGCACCAACCAGACATCTATGTACCTCTGTGCCAGCAGTTTTCTCAACAGGGGCACTTATGGCTACACCTTCGGTTCG	CASSFLNRGTYGYTF	1	0.0011273957158962795	45	TCRBV28-01*01	TCRBV28	TCRBV28-01	01				TCRBD01-01*01	TCRBD01	TCRBD01-01	01				TCRBJ01-02*01	TCRBJ01	TCRBJ01-02	01				3	4	3	2	5	5	36	50	55	62	66	1	In	VDJ
CTGGAGTCGCCCAGCCCCAACCAGACCTCTCTGTACTTCTGTGCCAGCAGAATCATTAACGGGAGTAGCGAGCAGTACTTCGGGCCG	CASRIINGSSEQYF	1	0.0011273957158962795	42	TCRBV27-01*01	TCRBV27	TCRBV27-01	01				TCRBD02-01*02	TCRBD02	TCRBD02-01	02				TCRBJ02-07*01	TCRBJ02	TCRBJ02-07	01				6	3	8	2	9	6	39	50	59	65	68	1	In	VDJ
ACGCCCTGCAGCCAGAAGACTCAGCCCTGTATCTCTGCGCCAGCAGCCAAGATCGGGACGTTAGGAAACACCATATATTTTGGAGAG		1	0.0011273957158962795	46	TCRBV04-01*01	TCRBV04	TCRBV04-01	01								TCRBD01,TCRBD02	TCRBD01-01,TCRBD02-01		TCRBJ01-03*01	TCRBJ01	TCRBJ01-03	01				0	4	0	7	2	4	35	52	54	59	63	1	Out	VDJ
ATCCAGCGCACAGAGCAGGAGGACTCGGCCGTGTATCTCTGTGCCAGCAGTCCCCCCCCTCGAGGAGAGACCCAGTACTTCGGGCCA	CASSPPPRGETQYF	1	0.0011273957158962795	42	TCRBV07-02	TCRBV07	TCRBV07-02				01,02	TCRBD02-01*02	TCRBD02	TCRBD02-01	02				TCRBJ02-05*01	TCRBJ02	TCRBJ02-05	01				6	0	11	1	11	4	39	50	61	-1	65	1	In	VDJ
CAGCCCTCAGAACCCAGGGACTCAGCTGTGTACTTCTGTGCCAGCAGTCTATCGGGGCTGAACCCCGGGGAGCTGTTTTTTGGAGAA	CASSLSGLNPGELFF	1	0.0011273957158962795	45	TCRBV12	TCRBV12				TCRBV12-03/12-04,TCRBV12-04						TCRBD01,TCRBD02	TCRBD01-01,TCRBD02-01		TCRBJ02-02*01	TCRBJ02	TCRBJ02-02	01				5	6	7	0	5	6	36	48	53	58	64	1	In	VDJ
GAGTCTGCCATCCCCAACCAGACAGCTCTTTACTTCTGTGCCACCAGTGACGGACAGGGTCTCAATCAGCCCCAGCATTTTGGTGAT	CATSDGQGLNQPQHF	1	0.0011273957158962795	45	TCRBV24-01*01	TCRBV24	TCRBV24-01	01				TCRBD01-01*01	TCRBD01	TCRBD01-01	01				TCRBJ01-05*01	TCRBJ01	TCRBJ01-05	01				4	3	1	3	1	3	36	50	51	59	62	1	In	VDJ
CTGCCATCCCCAACCAGACAGCTCTTTACTTCTGTGCCACCAGTGATCCGGACAGCGAATAGCAATCAGCCCCAGCATTTTGGTGAT		1	0.0011273957158962795	49	TCRBV24-01*01	TCRBV24	TCRBV24-01	01				TCRBD01-01*01	TCRBD01	TCRBD01-01	01				TCRBJ01-05*01	TCRBJ01	TCRBJ01-05	01				3	4	1	5	2	0	32	47	49	55	59	1	Out	VDJ
AATGTGAGCACCTTGGAGCTGGGGGACTCGGCCCTTTATCTTTGCGCCAGCAGCTTTGGGGGGATTCAGACCCAGTACTTCGGGCCA	CASSFGGIQTQYF	1	0.0011273957158962795	39	TCRBV05-01*01	TCRBV05	TCRBV05-01	01				TCRBD02-01*01	TCRBD02	TCRBD02-01	01				TCRBJ02-05*01	TCRBJ02	TCRBJ02-05	01				2	4	9	1	1	6	42	56	57	63	67	1	In	VDJ
GTGACATCGGCCCAAAAGAACCCGACAGCTTTCTATCTCTGTGCCAGTAGTATCGGGCTTAATAATCAGCCCCAGCATTTTGGTGAT	CASSIGLNNQPQHF	1	0.0011273957158962795	42	TCRBV19-01*01	TCRBV19	TCRBV19-01	01								TCRBD01,TCRBD02	TCRBD01-01,TCRBD02-01		TCRBJ01-05*01	TCRBJ01	TCRBJ01-05	01				3	5	8	0	1	4	39	53	54	58	63	1	In	VDJ
CAAAAGAACCCGACAGCTTTCTATCTCTGTGCCAGTAGTATTTCAGGGTATGACGCCAAAAAAAACTATGGCTACACCTTCGGTTCG	CASSISGYDAKKNYGYTF	1	0.0011273957158962795	54	TCRBV19-01*01	TCRBV19	TCRBV19-01	01				TCRBD01-01*01	TCRBD01	TCRBD01-01	01				TCRBJ01-02*01	TCRBJ01	TCRBJ01-02	01				3	15	4	3	2	2	27	41	43	48	63	1	In	VDJ
CTGATTCTGGAGTCCGCCAGCACCAACCAGACATCTATGTACCTCTGTGCCAGCAGAGATGTAGGCGGCGAGCAGTACTTCGGGCCG	CASRDVGGEQYF	1	0.0011273957158962795	36	TCRBV28-01*01	TCRBV28	TCRBV28-01	01				TCRBD02-01	TCRBD02	TCRBD02-01				01,02	TCRBJ02-07*01	TCRBJ02	TCRBJ02-07	01				6	0	7	5	8	6	45	56	64	-1	68	1	In	VDJ
ATCCGGTCCACAAAGCTGGAGGACTCAGCCATGTACTTCTGTGCCAGCAAAATGCGGGACACCTCCTACGAGCAGTACTTCGGGCCG	CASKMRDTSYEQYF	1	0.0011273957158962795	42	TCRBV02-01	TCRBV02	TCRBV02-01				01,03					TCRBD01,TCRBD02	TCRBD01-01,TCRBD02-01		TCRBJ02-07*01	TCRBJ02	TCRBJ02-07	01				7	1	0	6	6	0	39	49	55	61	62	1	In	VDJ
AAGATCCAGCCCTCAGAACCCAGGGACTCAGCTGTGTACTTCTGTGCCAGCAGTTTACAGGGGGAGGACACCATATATTTTGGAGAG	CASSLQGEDTIYF	1	0.0011273957158962795	39	TCRBV12-03/12-04*01	TCRBV12	TCRBV12-03/12-04	01				TCRBD01-01*01	TCRBD01	TCRBD01-01	01				TCRBJ01-03*01	TCRBJ01	TCRBJ01-03	01				2	3	4	1	0	8	42	-1	57	64	67	1	In	VDJ
AACGCCTTGTTGCTGGGGGACTCGGCCCTGTATCTCTGTGCCAGCAGCGAACAGGGGTTCAGCACAGATACGCAGTATTTTGGCCCA	CASSEQGFSTDTQYF	1	0.0011273957158962795	45	TCRBV05-05*01	TCRBV05	TCRBV05-05	01				TCRBD01-01*01	TCRBD01	TCRBD01-01	01				TCRBJ02-03*01	TCRBJ02	TCRBJ02-03	01				4	3	3	2	2	0	36	48	50	57	60	1	In	VDJ
CAGGGGACACAGCACTGTATTTCTGTGCCAGCAGCAACCCGACACTCGACTAGCGGGGGGAGCACCGGGGAGCTGTTTTTTGGAGAA		1	0.0011273957158962795	58	TCRBV21-01*01	TCRBV21	TCRBV21-01	01				TCRBD02-01*01	TCRBD02	TCRBD02-01	01				TCRBJ02-02*01	TCRBJ02	TCRBJ02-02	01				3	2	2	1	10	4	23	37	47	60	62	1	Out	VDJ
TGAGCACCTTGGAGCTGGGGGACTCGGCCCTTTATCTTTGCGCCAGCAGCTTAGACAGGGGGACAAATTGAGCAGTTCTTCGGGCCA		1	0.0011273957158962795	43	TCRBV05-01*01	TCRBV05	TCRBV05-01	01				TCRBD01-01*01	TCRBD01	TCRBD01-01	01				TCRBJ02-01*01	TCRBJ02	TCRBJ02-01	01				2	6	2	1	1	9	38	52	53	62	68	1	Out	VDJ
AGTCCACGGAGTCAGGGGACACAGCACTGTATTTCTGTGCCAGCATGGAAAGGCACCGTCGCTCAAGAGACCCAGTACTTCGGGCCA		1	0.0011273957158962795	46	TCRBV21-01*01	TCRBV21	TCRBV21-01	01								TCRBD01,TCRBD02	TCRBD01-01,TCRBD02-01		TCRBJ02-05*01	TCRBJ02	TCRBJ02-05	01				7	14	1	8	1	2	35	45	46	49	63	1	Out	VDJ
CAGCCCTCAGAACCCAGGGACTCAGCTGTGTACTTCTGTGCCAGCAGTTCGCGGGGGGCCAACACCGGGGAGCTGTTTTTTGGAGAA	CASSSRGANTGELFF	1	0.0011273957158962795	45	TCRBV12	TCRBV12				TCRBV12-03/12-04,TCRBV12-04		TCRBD02-01*01	TCRBD02	TCRBD02-01	01				TCRBJ02-02*01	TCRBJ02	TCRBJ02-02	01				4	2	7	1	1	2	36	49	50	58	60	1	In	VDJ
GTGAGCACCTTGGAGCTGGGGGACTCGGCCCTTTATCTTTGCGCCAGCAGCGTAACAGGGGGACGGGCTGAAGCTTTCTTTGGACAA	CASSVTGGRAEAFF	1	0.0011273957158962795	42	TCRBV05-01*01	TCRBV05	TCRBV05-01	01				TCRBD01-01*01	TCRBD01	TCRBD01-01	01				TCRBJ01-01*01	TCRBJ01	TCRBJ01-01	01				4	5	3	1	3	6	39	51	54	62	67	1	In	VDJ
GTGAACGCCTTGTTGCTGGGGGACTCGGCCCTCTATCTCTGTGCCAGCAGCCAAGGTACAGGAGCGCAGCCCCAGCATTTTGGTGAT	CASSQGTGAQPQHF	1	0.0011273957158962795	42	TCRBV05-06*01	TCRBV05	TCRBV05-06	01				TCRBD01-01*01	TCRBD01	TCRBD01-01	01				TCRBJ01-05*01	TCRBJ01	TCRBJ01-05	01				4	4	3	4	6	7	39	51	57	62	66	1	In	VDJ
GTGAGCACCTTGGAGCTGGGGGACTCGGCCCTTTATCTTTGCGCCAGCAGCTCAGGGACGGATAATTCACCCCTCCACTTTGGGAAT	CASSSGTDNSPLHF	1	0.0011273957158962795	42	TCRBV05-01*01	TCRBV05	TCRBV05-01	01								TCRBD01,TCRBD02	TCRBD01-01,TCRBD02-01		TCRBJ01-06*01	TCRBJ01	TCRBJ01-06	01				3	2	0	7	2	5	39	52	54	59	61	1	In	VDJ
CTGAAGATCCGGTCCACAAAGCTGGAGGACTCAGCCATGTACTTCTGTGCCAGCAGCGCCAGGGGGACTGGCTACACCTTCGGTTCG	CASSARGTGYTF	1	0.0011273957158962795	36	TCRBV02-01	TCRBV02	TCRBV02-01				01,03	TCRBD01-01*01	TCRBD01	TCRBD01-01	01				TCRBJ01-02*01	TCRBJ01	TCRBJ01-02	01				6	2	4	1	3	7	45	56	59	66	68	1	In	VDJ
CGGTCCACAAAGCTGGAGGACTCAGCCATGTACTTCTGTGCCAGCATCCGGACAGCGGGTATCTCCTACGAGCAGTACTTCGGGCCG	CASIRTAGISYEQYF	1	0.0011273957158962795	45	TCRBV02-01	TCRBV02	TCRBV02-01				01,03					TCRBD01,TCRBD02	TCRBD01-01,TCRBD02-01		TCRBJ02-07*01	TCRBJ02	TCRBJ02-07	01				7	7	1	5	3	0	36	46	49	55	62	1	In	VDJ
CGGTCCACAAAGCTGGAGGACTCAGCCATGTACTTCTGTGCCAGCACCCCGGAGGGACTAGCGCCGTCGGTTGAGTATTTTGGCCCA	CASTPEGLAPSVEYF	1	0.0011273957158962795	45	TCRBV02-01	TCRBV02	TCRBV02-01				01,03	TCRBD02-01	TCRBD02	TCRBD02-01				01,02	TCRBJ02-03*01	TCRBJ02	TCRBJ02-03	01				7	10	0	6	7	13	36	46	53	63	73	1	In	VDJ
ACGATCCAGCGCACAGAGCAGCGGGACTCGGCCATGTATCGCTGTGCCAGCAGCTTAGGGACGGACACTGAAGCTTTCTTTGGACAA	CASSLGTDTEAFF	1	0.0011273957158962795	39	TCRBV07-06*01	TCRBV07	TCRBV07-06	01								TCRBD01,TCRBD02	TCRBD01-01,TCRBD02-01		TCRBJ01-01*01	TCRBJ01	TCRBJ01-01	01				1	2	1	7	0	3	42	-1	58	62	64	1	In	VDJ
TCACCAGGCCTGGGGGACGCAGCCATGTACCTGTGTGCCACCAGCAGAACCTGGGGAGAAGGGTATGAAAAACTGTTTTTTGGCAGT	CATSRTWGEGYEKLFF	1	0.0011273957158962795	48	TCRBV15-01*02	TCRBV15	TCRBV15-01	02				TCRBD02-01*02	TCRBD02	TCRBD02-01	02				TCRBJ01-04*01	TCRBJ01	TCRBJ01-04	01				2	6	9	2	5	6	33	48	53	58	64	1	In	VDJ
TGGAGTCTGCCAGGCCCTCACATACCTCTCAGTACCTCTGTGCCAGCAGTCTTCCAGGATCAAACCTACGAGCAGTACTTCGGGCCG		1	0.0011273957158962795	43	TCRBV25-01*01	TCRBV25	TCRBV25-01	01				TCRBD01-01*01	TCRBD01	TCRBD01-01	01				TCRBJ02-07*01	TCRBJ02	TCRBJ02-07	01				5	6	4	4	4	2	38	50	54	58	64	1	Out	VDJ
GCACAGAGCAGGGGGACTCGGCCATGTATCTCTGTGCCAGCAGCATATTTACAGGGGCCTAACAATCAGCCCCAGCATTTTGGTGAT		1	0.0011273957158962795	49	TCRBV07-09*01	TCRBV07	TCRBV07-09	01				TCRBD01-01*01	TCRBD01	TCRBD01-01	01				TCRBJ01-05*01	TCRBJ01	TCRBJ01-05	01				5	5	3	2	6	3	32	44	50	57	62	1	Out	VDJ
CCATCCCCAACCAGACAGCTCTTTACTTCTGTGCCACCAGGCCGGGCGGGGGACTAGCGCTTCTCCTACGAGCAGTACTTCGGGCCG		2	0.002254791431792559	52	TCRBV24-01*01	TCRBV24	TCRBV24-01	01				TCRBD02-01	TCRBD02	TCRBD02-01				01,02	TCRBJ02-07*01	TCRBJ02	TCRBJ02-07	01				7	3	0	6	9	0	29	40	49	59	62	2	Out	VDJ
AGCCTGCAGAGCAGGGGGACTCGGCCGTGTATGTCTGTGCAAGTCGCTGGCGGGGGAAGCTTTGACAATGAGCAGTTCTTCGGGCCA		1	0.0011273957158962795	46	TCRBV12-02*01	TCRBV12	TCRBV12-02	01				TCRBD02-01*01	TCRBD02	TCRBD02-01	01				TCRBJ02-01*01	TCRBJ02	TCRBJ02-01	01				4	8	7	2	1	5	35	48	49	56	64	1	Out	VDJ
GTGACATCGGCCCAAAAGAACCCGACAGCTTTCTATCTCTGTGCCAGTAGTATTCCAGGGGGCACCGGGGAGCTGTTTTTTGGAGAA	CASSIPGGTGELFF	1	0.0011273957158962795	42	TCRBV19-01*01	TCRBV19	TCRBV19-01	01				TCRBD01-01*01	TCRBD01	TCRBD01-01	01				TCRBJ02-02*01	TCRBJ02	TCRBJ02-02	01				3	0	4	1	2	4	39	53	55	-1	62	1	In	VDJ
GTGCGAGGAGATTCGGCAGCTTATTTCTGTGCCAGCTCACCGTCTCCGGGACAAGCACTGACCTGGGAAAAACTGTTTTTTGGCAGT	CASSPSPGQALTWEKLFF	1	0.0011273957158962795	54	TCRBV18-01*01	TCRBV18	TCRBV18-01	01				TCRBD01-01*01	TCRBD01	TCRBD01-01	01				TCRBJ01-04*01	TCRBJ01	TCRBJ01-04	01				3	13	0	6	6	8	27	41	47	53	66	1	In	VDJ
ACTGTGAGCAACATGAGCCCTGAAGACAGCAGCATATATCTCTGCAGCGTTGCACAGGGGCCGGGTCAGCCCCAGCATTTTGGTGAT	CSVAQGPGQPQHF	1	0.0011273957158962795	39	TCRBV29-01	TCRBV29	TCRBV29-01				01,02	TCRBD01-01*01	TCRBD01	TCRBD01-01	01				TCRBJ01-05*01	TCRBJ01	TCRBJ01-05	01				4	5	3	2	1	6	42	52	53	60	65	1	In	VDJ
NNNNTGTCGGCTGCTCCCTCCCAGACATCTGTGTACTTCTGTGCCAGCAGCGTGGAGGGAGGCAATCAGCCCCAGCATTTTGGTGAT	CASSVEGGNQPQHF	1	0.0011273957158962795	42	TCRBV06-05*01	TCRBV06	TCRBV06-05	01				TCRBD02-01*02	TCRBD02	TCRBD02-01	02				TCRBJ01-05*01	TCRBJ01	TCRBJ01-05	01				6	2	10	0	3	2	39	50	53	59	61	1	In	VDJ
CTGGAGGATTCTGGAGTTTATTTCTGTGCCAGCAGCCAGCTGGACTTAGCGGGACCGAAGACCTACAATGAGCAGTTCTTCGGGCCA	CASSQLDLAGPKTYNEQFF	1	0.0011273957158962795	57	TCRBV14-01*01	TCRBV14	TCRBV14-01	01				TCRBD02-01*02	TCRBD02	TCRBD02-01	02				TCRBJ02-01*01	TCRBJ02	TCRBJ02-01	01				3	7	5	3	8	2	24	38	46	54	61	1	In	VDJ
CGCACAGAGCAGGAGGACTCCGCCGTGTATCTCTGTGCCAGCAGCTTAATAATAACCTACCCACAAGAAACCCAGTACTTCGGGCCA	CASSLIITYPQETQYF	1	0.0011273957158962795	48	TCRBV07-08*01	TCRBV07	TCRBV07-08	01								TCRBD01,TCRBD02	TCRBD01-01,TCRBD02-01		TCRBJ02-05*01	TCRBJ02	TCRBJ02-05	01				2	4	3	6	14	8	33	48	62	65	69	1	In	VDJ
CTTCACATCAATTCCCTGGAGCTTGGTGACTCTGCTGTGTATTTCTGTGCCAGCAGGGGGCAAGGTTCACCCCTCCACTTTGGGAAT	CASRGQGSPLHF	1	0.0011273957158962795	36	TCRBV03-01/03-02*01	TCRBV03	TCRBV03-01/03-02	01				TCRBD01-01*01	TCRBD01	TCRBD01-01	01				TCRBJ01-06*01	TCRBJ01	TCRBJ01-06	01				6	4	7	0	0	9	45	-1	56	61	65	1	In	VDJ
CAGCCTGCAGAGCTTGGGGACTCGGCCGTGTATCTCTGTGCCAGCAGCTTAGAAAGGACCCCGGGTAATGGCTACACCTTCGGTTCG	CASSLERTPGNGYTF	1	0.0011273957158962795	45	TCRBV11-03*01	TCRBV11	TCRBV11-03	01								TCRBD01,TCRBD02	TCRBD01-01,TCRBD02-01		TCRBJ01-02*01	TCRBJ01	TCRBJ01-02	01				0	8	1	7	2	6	36	53	55	59	67	1	In	VDJ
ACCAGTGCCCATCCTGAAGACAGCAGCTTCTACATCTGCAGTGCTAGAGACCTCCGGGACGCCGCCTACGAGCAGTACTTCGGGCCG	CSARDLRDAAYEQYF	1	0.0011273957158962795	45	TCRBV20	TCRBV20				TCRBV20-01,TCRBV20-or09_02						TCRBD01,TCRBD02	TCRBD01-01,TCRBD02-01		TCRBJ02-07*01	TCRBJ02	TCRBJ02-07	01				0	4	0	7	5	2	36	50	55	60	64	1	In	VDJ
GTGCGAGGAGATTCGGCAGCTTATTTCTGTGCCAGCTCACCGACTTTCGCCGAGGGATACTCTGGAAACACCATATATTTTGGAGAG	CASSPTFAEGYSGNTIYF	1	0.0011273957158962795	54	TCRBV18-01*01	TCRBV18	TCRBV18-01	01				TCRBD02-01*02	TCRBD02	TCRBD02-01	02				TCRBJ01-03*01	TCRBJ01	TCRBJ01-03	01				3	3	11	0	10	0	27	41	51	56	59	1	In	VDJ
CTGAGCTCTCTGGAGCTGGGGGACTCAGCTTTGTATTTCTGTGCCAGCAGCGTAGATCGGGACTACTATGGCTACACCTTCGGTTCG	CASSVDRDYYGYTF	1	0.0011273957158962795	42	TCRBV09-01*01	TCRBV09	TCRBV09-01	01				TCRBD02-01	TCRBD02	TCRBD02-01				01,02	TCRBJ01-02*01	TCRBJ01	TCRBJ01-02	01				0	0	0	10	3	3	39	55	58	-1	64	1	In	VDJ
CTGGAGGACTCAGCCATGTACTTCTGTGCCAGCAGTGGACCCATAGCGGGGGGAGCCTGGGGCACAGATACGCAGTATTTTGGCCCA	CASSGPIAGGAWGTDTQYF	1	0.0011273957158962795	57	TCRBV02-01	TCRBV02	TCRBV02-01				01,03	TCRBD02-01*01	TCRBD02	TCRBD02-01	01				TCRBJ02-03*01	TCRBJ02	TCRBJ02-03	01				4	8	5	1	6	1	24	37	43	53	61	1	In	VDJ
TTCCCTGGAGCTTGGTGACTCTGCTGTGTATTTCTGTGCCAGCAGCCAACAGGCGACAGGAGCACAGATACGCAGTATTTTGGCCCA		1	0.0011273957158962795	47	TCRBV03-01/03-02*01	TCRBV03	TCRBV03-01/03-02	01				TCRBD01-01*01	TCRBD01	TCRBD01-01	01				TCRBJ02-03*01	TCRBJ02	TCRBJ02-03	01				2	0	2	4	5	0	34	49	54	-1	60	1	Out	VDJ
NNTGTCGGCTGCTCCCTCCCAGACATCTGTGTACTTCTGTGCCAGATCGAAGACCCCCCGAACACCGGGGAGCTGTTTTTTGGAGAA		2	0.002254791431792559	44	TCRBV06-05*01	TCRBV06	TCRBV06-05	01								TCRBD01,TCRBD02	TCRBD01-01,TCRBD02-01		TCRBJ02-02*01	TCRBJ02	TCRBJ02-02	01				9	4	2	7	6	0	37	45	51	54	58	2	Out	VDJ
GTGACCAGTGCCCATCCTGAAGACAGCAGCTTCTACATCTGCAGTGCACAGCCGGGACCCATGAACACTGAAGCTTTCTTTGGACAA	CSAQPGPMNTEAFF	1	0.0011273957158962795	42	TCRBV20	TCRBV20				TCRBV20-01,TCRBV20-or09_02						TCRBD01,TCRBD02	TCRBD01-01,TCRBD02-01		TCRBJ01-01*01	TCRBJ01	TCRBJ01-01	01				6	3	0	7	6	0	39	47	53	58	61	1	In	VDJ
CTGAGCTCTCTGGAGCTGGGGGACTCAGCTTTGTATTTCTGTGCCAGCAGCGTCGAGAGTGTTGGACAGCCCCAGCATTTTGGTGAT	CASSVESVGQPQHF	1	0.0011273957158962795	42	TCRBV09-01*01	TCRBV09	TCRBV09-01	01								TCRBD01,TCRBD02	TCRBD01-01,TCRBD02-01		TCRBJ01-05*01	TCRBJ01	TCRBJ01-05	01				2	0	1	8	10	7	39	53	63	-1	66	1	In	VDJ
TCGGCTGCTCCCTCCCAGACATCTGTGTACTTCTGTGCCAGCAGCTCCCCACAGGGTTTTATGGACTATGGCTACACCTTCGGTTCG	CASSSPQGFMDYGYTF	1	0.0011273957158962795	48	TCRBV06	TCRBV06				TCRBV06-01,TCRBV06-05		TCRBD01-01*01	TCRBD01	TCRBD01-01	01				TCRBJ01-02*01	TCRBJ01	TCRBJ01-02	01				6	8	3	3	6	3	33	44	50	56	64	1	In	VDJ
CCCTGGAGCTTGGTGACTCTGCTGTGTATTTCTGTGCCAGCAGCCAGTCAAACGGAGACACGTCCCTACGAGCAGTACTTCGGGCCG		1	0.0011273957158962795	49	TCRBV03-01/03-02*01	TCRBV03	TCRBV03-01/03-02	01								TCRBD01,TCRBD02	TCRBD01-01,TCRBD02-01		TCRBJ02-07*01	TCRBJ02	TCRBJ02-07	01				3	4	2	6	10	2	32	46	56	60	64	1	Out	VDJ
CTGACTGTGAGCAACATGAGCCCTGAAGACAGCAGCATATATCTCTGCAGCGGGAACAGGGGGCCGGCTGAAGCTTTCTTTGGACAA	CSGNRGPAEAFF	2	0.002254791431792559	36	TCRBV29-01	TCRBV29	TCRBV29-01				01,02,03	TCRBD01-01*01	TCRBD01	TCRBD01-01	01				TCRBJ01-01*01	TCRBJ01	TCRBJ01-01	01				7	3	3	0	3	6	45	52	55	64	67	2	In	VDJ
ACTGTGACATCGGCCCAAAAGAACCCGACAGCTTTCTATCTCTGTGCCAGTAGTATGTCGGCCGGGTATGGCTACACCTTCGGTTCG	CASSMSAGYGYTF	1	0.0011273957158962795	39	TCRBV19-01*01	TCRBV19	TCRBV19-01	01				TCRBD02-01	TCRBD02	TCRBD02-01				01,02	TCRBJ01-02*01	TCRBJ01	TCRBJ01-02	01				3	0	8	4	6	5	42	56	62	-1	66	1	In	VDJ
CTGGAGTCGCCCAGCCCCAACCAGACCTCTCTGTACTTCTGTGCCAGCAGTTTAAGGGGTGATGGCTACGAGCAGTACTTCGGGCCG	CASSLRGDGYEQYF	1	0.0011273957158962795	42	TCRBV27-01*01	TCRBV27	TCRBV27-01	01				TCRBD01-01*01	TCRBD01	TCRBD01-01	01				TCRBJ02-07*01	TCRBJ02	TCRBJ02-07	01				2	6	5	2	0	3	39	-1	54	59	65	1	In	VDJ
CACGCCCTGCAGCCAGAAGACTCAGCCCTGTATCTCTGCGCCAGCAGGCAGACCGGGACAGGGGCTGAAAAACTGTTTTTTGGCAGT	CASRQTGTGAEKLFF	1	0.0011273957158962795	45	TCRBV04-01*01	TCRBV04	TCRBV04-01	01				TCRBD01-01*01	TCRBD01	TCRBD01-01	01				TCRBJ01-04*01	TCRBJ01	TCRBJ01-04	01				6	1	0	2	7	7	36	47	54	64	65	1	In	VDJ
GCAGAGCTTGAGGACTCGGCCGTGTATCTCTGTGCCAGCAGCGCAACCCCTAAGGGAACAACTAATGAAAAACTGTTTTTTGGCAGT	CASSATPKGTTNEKLFF	1	0.0011273957158962795	51	TCRBV11	TCRBV11				TCRBV11-02,TCRBV11-03						TCRBD01,TCRBD02	TCRBD01-01,TCRBD02-01		TCRBJ01-04*01	TCRBJ01	TCRBJ01-04	01				5	1	0	8	11	0	30	42	53	57	58	1	In	VDJ
CTGGAGTCCGCTACCCGCTCCCAGACATCTGTGTATTTCTGCGCCAGCAGTGCGATCCAAGGCAATCAGCCCCAGCATTTTGGTGAT	CASSAIQGNQPQHF	1	0.0011273957158962795	42	TCRBV10-02*01	TCRBV10	TCRBV10-02	01								TCRBD01,TCRBD02	TCRBD01-01,TCRBD02-01		TCRBJ01-05*01	TCRBJ01	TCRBJ01-05	01				4	6	2	8	1	2	39	52	53	55	61	1	In	VDJ
GAGTCTGCCATCCCCAACCAGACAGCTCTTTACTTCTGTGCCACCAGTGATGGGACAGGGGCTGGAAACACCATATATTTTGGAGAG	CATSDGTGAGNTIYF	1	0.0011273957158962795	45	TCRBV24-01*01	TCRBV24	TCRBV24-01	01				TCRBD01-01*01	TCRBD01	TCRBD01-01	01				TCRBJ01-03*01	TCRBJ01	TCRBJ01-03	01				3	0	0	2	0	2	36	-1	51	-1	61	1	In	VDJ
GTGAGCACCTTGGAGCTGGGGGACTCGGCCCTTTATCTTTGCGCCAGCAGGACGGGACAGGAAATTGACATTCAGTACTTCGGCGCC	CASRTGQEIDIQYF	2	0.002254791431792559	42	TCRBV05-01*01	TCRBV05	TCRBV05-01	01				TCRBD01-01*01	TCRBD01	TCRBD01-01	01				TCRBJ02-04*01	TCRBJ02	TCRBJ02-04	01				5	6	0	4	3	8	39	50	53	61	67	2	In	VDJ
CGCACAGAGCAGGAGGACTCCGCCGTGTATCTCTGTGCCAGCAGCTTAATAATAACCTACCCACAAGAGACCCAGTACTTCGGGCCA	CASSLIITYPQETQYF	1	0.0011273957158962795	48	TCRBV07-08*01	TCRBV07	TCRBV07-08	01				TCRBD02-01	TCRBD02	TCRBD02-01				01,02	TCRBJ02-05*01	TCRBJ02	TCRBJ02-05	01				2	4	4	9	8	2	33	48	56	59	63	1	In	VDJ
CGCACAGAGCAGGGGGACTCGGCCATGTATCTCTGTGCCAGCAGCATACAAGCGGGAGGGCCTACAGATACGCAGTATTTTGGCCCA	CASSIQAGGPTDTQYF	1	0.0011273957158962795	48	TCRBV07-09*01	TCRBV07	TCRBV07-09	01				TCRBD02-01*02	TCRBD02	TCRBD02-01	02				TCRBJ02-03*01	TCRBJ02	TCRBJ02-03	01				5	3	6	0	5	3	33	45	50	60	63	1	In	VDJ
AATGTGAACGCCTTGGAGCTGGACGACTCGGCCCTGTATCTCTGTGCCAGCTGGGGGAGGGACAACACTGAAGCTTTCTTTGGACAA	CASWGRDNTEAFF	1	0.0011273957158962795	39	TCRBV05-04*01	TCRBV05	TCRBV05-04	01				TCRBD02-01*02	TCRBD02	TCRBD02-01	02				TCRBJ01-01*01	TCRBJ01	TCRBJ01-01	01				7	2	9	0	3	2	42	51	54	61	63	1	In	VDJ
CAGCCCTCAGAACCCAGGGACTCAGCTGTGTACTTCTGTGCCAGCAGTGCCGGGACAGGGATAAGGTACGGCTACACCTTCGGTTCG	CASSAGTGIRYGYTF	2	0.002254791431792559	45	TCRBV12	TCRBV12				TCRBV12-03/12-04,TCRBV12-04		TCRBD01-01*01	TCRBD01	TCRBD01-01	01				TCRBJ01-02*01	TCRBJ01	TCRBJ01-02	01				5	9	0	3	3	8	36	48	51	60	69	2	In	VDJ
TGAGCACCTTGGAGCTGGGGGACTCGGCCCTTTATCTTTGCGCCAGCAGCGGGACGGGGGGAGGCCGGGGAGCTGTTTTTTGGAGAA		1	0.0011273957158962795	43	TCRBV05-01*01	TCRBV05	TCRBV05-01	01				TCRBD02-01*01	TCRBD02	TCRBD02-01	01				TCRBJ02-02*01	TCRBJ02	TCRBJ02-02	01				4	3	8	1	4	6	38	50	54	61	64	1	Out	VDJ
AACCTGAGCTCTCTGGAGCTGGGGGACTCAGCTTTGTATTTCTGTGCCAGCAACGTAGTTGTTGCCCTCGAAGCTTTCTTTGGACAA	CASNVVVALEAFF	1	0.0011273957158962795	39	TCRBV09-01*01	TCRBV09	TCRBV09-01	01								TCRBD01,TCRBD02	TCRBD01-01,TCRBD02-01		TCRBJ01-01*01	TCRBJ01	TCRBJ01-01	01				0	4	10	0	5	8	42	58	63	65	69	1	In	VDJ
CAGCGCACAGAGCAGGAGGACTCCGCCGTGTATCTCTGTGCCAGCAGCTTAGGACAGGGAGGGTCCCAGCCCCAGCATTTTGGTGAT	CASSLGQGGSQPQHF	1	0.0011273957158962795	45	TCRBV07-08*01	TCRBV07	TCRBV07-08	01								TCRBD01,TCRBD02	TCRBD01-01,TCRBD02-01		TCRBJ01-05*01	TCRBJ01	TCRBJ01-05	01				1	7	2	3	0	7	36	-1	52	59	66	1	In	VDJ
CAGTGACCAGTGCCCATCCTGAAGACAGCAGCTTCTACATCTGCAGTGCCAAGCCATTTTGGGGGGCCTGGCTACACCTTCGGTTCG		1	0.0011273957158962795	40	TCRBV20	TCRBV20				TCRBV20-01,TCRBV20-or09_02						TCRBD01,TCRBD02	TCRBD01-01,TCRBD02-01		TCRBJ01-02*01	TCRBJ01	TCRBJ01-02	01				6	1	6	0	12	7	41	49	61	67	68	1	Out	VDJ
GCTGCTCCCTCCCAGACATCTGTGTACTTTTGTGCCAGCAGTGGGACAGGGGGCGTGATTAGTTACACTGAAGCTTTCTTTGGACAA	CASSGTGGVISYTEAFF	1	0.0011273957158962795	51	TCRBV06-01*01	TCRBV06	TCRBV06-01	01				TCRBD01-01*01	TCRBD01	TCRBD01-01	01				TCRBJ01-01*01	TCRBJ01	TCRBJ01-01	01				4	10	1	0	0	3	30	-1	43	54	64	1	In	VDJ
AACCTGAGCTCTCTGGAGCTGGGGGACTCAGCTTTGTATTTCTGTGCCAGCAGCGTAGTTGTTGCCCTCGAAGCTTTCTTTGGACAA	CASSVVVALEAFF	1	0.0011273957158962795	39	TCRBV09-01*01	TCRBV09	TCRBV09-01	01								TCRBD01,TCRBD02	TCRBD01-01,TCRBD02-01		TCRBJ01-01*01	TCRBJ01	TCRBJ01-01	01				0	4	10	0	5	8	42	58	63	65	69	1	In	VDJ
TGGAGTCTGCTGCCTCCTCCCAGACATCTGTATATTTCTGCGCCAGCAGTCGCTCGGCAAAAGACCTATGGCTACACCTTCGGTTCG		1	0.0011273957158962795	43	TCRBV10-01*01	TCRBV10	TCRBV10-01	01								TCRBD01,TCRBD02	TCRBD01-01,TCRBD02-01		TCRBJ01-02*01	TCRBJ01	TCRBJ01-02	01				5	0	2	7	12	4	38	50	62	-1	65	1	Out	VDJ
GTGACATCGGCCCAAAAGAACCCGACAGCTTTCTATCTCTGTGCCAGTAGGAGCCGGGGGGCGAACTATGGCTACACCTTCGGTTCG	CASRSRGANYGYTF	1	0.0011273957158962795	42	TCRBV19-01*01	TCRBV19	TCRBV19-01	01				TCRBD02-01*01	TCRBD02	TCRBD02-01	01				TCRBJ01-02*01	TCRBJ01	TCRBJ01-02	01				6	2	8	1	4	2	39	50	54	61	63	1	In	VDJ
ATCCAGCGCACAGAGCAGGAGGACTCGGCCGTGTATCTCTGTGCCAGCAGCTTAGCAGGGCCAGGAAACACCATATATTTTGGAGAG	CASSLAGPGNTIYF	1	0.0011273957158962795	42	TCRBV07-02	TCRBV07	TCRBV07-02				01,02					TCRBD01,TCRBD02	TCRBD01-01,TCRBD02-01		TCRBJ01-03*01	TCRBJ01	TCRBJ01-03	01				0	3	5	3	0	4	39	-1	56	60	63	1	In	VDJ
TTGTTGCTGGGGGACTCGGCCCTCTATCTCTGTGCCAGCAGCTTGCCTGGACTAGCGGGGGGCCTGGATACGCAGTATTTTGGCCCA	CASSLPGLAGGLDTQYF	1	0.0011273957158962795	51	TCRBV05-06*01	TCRBV05	TCRBV05-06	01				TCRBD02-01*01	TCRBD02	TCRBD02-01	01				TCRBJ02-03*01	TCRBJ02	TCRBJ02-03	01				1	4	1	1	3	6	30	45	48	62	66	1	In	VDJ
ACTGTGACATCGGCCCAAAAGAACCCGACAGCTTTCTATCTCTGTGCCAGTAGTATAGTGGGTACAGATACGCAGTATTTTGGCCCA	CASSIVGTDTQYF	1	0.0011273957158962795	39	TCRBV19-01*01	TCRBV19	TCRBV19-01	01								TCRBD01,TCRBD02	TCRBD01-01,TCRBD02-01		TCRBJ02-03*01	TCRBJ02	TCRBJ02-03	01				1	1	0	9	1	3	42	58	59	62	63	1	In	VDJ
CTGGAGTCAGCTACCAGCTCCCAGACATCTGTGTACTTCTGTGCCATCAGTCAGGGCTCAAGCACAGATACGCAGTATTTTGGCCCA	CAISQGSSTDTQYF	1	0.0011273957158962795	42	TCRBV10-03*01	TCRBV10	TCRBV10-03	01				TCRBD01-01*01	TCRBD01	TCRBD01-01	01				TCRBJ02-03*01	TCRBJ02	TCRBJ02-03	01				5	4	4	3	0	0	39	-1	51	56	60	1	In	VDJ
CTGGAGTCCGCCAGCACCAACCAGACATCTATGTACCTCTATGCCAGCAGCACCCCTCAACTAGCTGGTGAGCAGTACTTCGGGCCG	YASSTPQLAGEQYF	1	0.0011273957158962795	42	TCRBV28-01*01	TCRBV28	TCRBV28-01	01				TCRBD02-01	TCRBD02	TCRBD02-01				01,02	TCRBJ02-07*01	TCRBJ02	TCRBJ02-07	01				6	4	3	7	9	7	39	50	59	65	69	1	In	VDJ
TCACCAGGCCTGGGGGACGCAGCCATGTACCTGTGTGCCACCAGCAGGACACTAGCGACCACCTACAATGAGCAGTTCTTCGGGCCA	CATSRTLATTYNEQFF	1	0.0011273957158962795	48	TCRBV15-01*02	TCRBV15	TCRBV15-01	02				TCRBD02-01	TCRBD02	TCRBD02-01				01,02	TCRBJ02-01*01	TCRBJ02	TCRBJ02-01	01				3	4	3	6	3	2	33	47	50	57	61	1	In	VDJ
TCCCTGGAGCTTGGTGACTCTGCTGTGTATTTCTGTGCCAGCAGCCAAATCCGGCGGGGGAGCACAGATACGCAGTATTTTGGCCCA	CASSQIRRGSTDTQYF	1	0.0011273957158962795	48	TCRBV03-01/03-02*01	TCRBV03	TCRBV03-01/03-02	01				TCRBD02-01*01	TCRBD02	TCRBD02-01	01				TCRBJ02-03*01	TCRBJ02	TCRBJ02-03	01				2	0	7	2	5	0	33	48	53	-1	60	1	In	VDJ
CATGCAAGCCTGACCTTGTCCACTCTGACAGTGACCAGTGCCCATCCTGAAGACAGCAGCTTACACACTGAAGCTTTCTTTGGACAA	EAFF	1	0.0011273957158962795	12	TCRBV20-01	TCRBV20	TCRBV20-01				01,04					TCRBD01,TCRBD02	TCRBD01-01,TCRBD02-01		TCRBJ01-01*01	TCRBJ01	TCRBJ01-01	01				21	0	3	7	0	3	69	-1	62	-1	64	1	In	VDJ
GATCCAGCAGGTAGTGCGAGGAGATTCGGCAGCTTATTTCTGTGCCAGCTCCTTCAGTGAGGGAACACTGAAGCTTTCTTTGGACAA		1	0.0011273957158962795	41	TCRBV18-01*01	TCRBV18	TCRBV18-01	01				TCRBD02-01*02	TCRBD02	TCRBD02-01	02				TCRBJ01-01*01	TCRBJ01	TCRBJ01-01	01				6	0	11	1	7	1	40	51	58	-1	62	1	Out	VDJ
NTGTCGGCTGCTCCCTCCCAGACATCTGTGTACTTCTGTGCCAGCAGTTACTCTGCGACAGAAAATCAGCCCCAGCATTTTGGTGAT	CASSYSATENQPQHF	1	0.0011273957158962795	45	TCRBV06-05*01	TCRBV06	TCRBV06-05	01				TCRBD01-01*01	TCRBD01	TCRBD01-01	01				TCRBJ01-05*01	TCRBJ01	TCRBJ01-05	01				0	2	2	5	3	4	36	53	56	61	63	1	In	VDJ
ACAGTGACCAGTGCCCATCCTGAAGACAGCAGCTTCTACATCTGCAGTGCTAGAGATTCTCCCTACTACGAGCAGTACTTCGGGCCG	CSARDSPYYEQYF	1	0.0011273957158962795	39	TCRBV20	TCRBV20				TCRBV20-01,TCRBV20-or09_02		TCRBD02-01	TCRBD02	TCRBD02-01				01,02	TCRBJ02-07*01	TCRBJ02	TCRBJ02-07	01				0	0	4	9	6	3	42	56	62	-1	65	1	In	VDJ
GAGTCCGCCAGCACCAACCAGACATCTATGTACCTCTGTGCCAGCAGTTTTAGGGCTAGACGCACAGATACGCAGTATTTTGGCCCA	CASSFRARRTDTQYF	1	0.0011273957158962795	45	TCRBV28-01*01	TCRBV28	TCRBV28-01	01								TCRBD01,TCRBD02	TCRBD01-01,TCRBD02-01		TCRBJ02-03*01	TCRBJ02	TCRBJ02-03	01				3	6	5	3	1	1	36	50	51	55	61	1	In	VDJ
GTGACCAGTGCCCATCCTGAAGACAGCAGCTTCTACATCTGCGGGTCGAAAGCGGGAGTAGACACCGGGGAGCTGTTTTTTGGAGAA	CGSKAGVDTGELFF	1	0.0011273957158962795	42	TCRBV20	TCRBV20				TCRBV20-01,TCRBV20-or09_02		TCRBD02-01*02	TCRBD02	TCRBD02-01	02				TCRBJ02-02*01	TCRBJ02	TCRBJ02-02	01				11	3	6	2	8	3	39	42	50	58	61	1	In	VDJ
AACGCCTTGTTGCTGGGGGACTCGGCCCTCTATCTCTGTGCCAGCAGCGTCTGGGGACAGGGTAATCAGCCCCAGCATTTTGGTGAT	CASSVWGQGNQPQHF	1	0.0011273957158962795	45	TCRBV05-06*01	TCRBV05	TCRBV05-06	01				TCRBD01-01*01	TCRBD01	TCRBD01-01	01				TCRBJ01-05*01	TCRBJ01	TCRBJ01-05	01				4	1	0	3	5	4	36	48	53	62	63	1	In	VDJ
AGCCTGCAGAGCAGGGGGACTCGGCCGTGTATGTCTGTGCAAGTCGCTTAGCTGGGAGTAGCCAAAAACATTCAGTACTTCGGCGCC		1	0.0011273957158962795	46	TCRBV12-02*01	TCRBV12	TCRBV12-02	01				TCRBD02-01*02	TCRBD02	TCRBD02-01	02				TCRBJ02-04*01	TCRBJ02	TCRBJ02-04	01				0	1	9	2	1	0	35	52	53	58	59	1	Out	VDJ
CAGCGCACAGAGCAGGGGGACTCGGCCATGTATCTCTGTGCCAGCAGCTTGGGCGGGAGCTCCTACAATGAGCAGTTCTTCGGGCCA	CASSLGGSSYNEQFF	2	0.002254791431792559	45	TCRBV07-09*01	TCRBV07	TCRBV07-09	01				TCRBD02-01*02	TCRBD02	TCRBD02-01	02				TCRBJ02-01*01	TCRBJ02	TCRBJ02-01	01				3	0	7	2	2	0	36	50	52	-1	59	2	In	VDJ
ATCAATTCCCTGGAGCTTGGTGACTCTGCTGTGTATTTTTGTGCCAGCAGGGATTCAGGGACCGTTCTTGGGGCTTTCTTTGGACAA	CASRDSGTVLGAFF	1	0.0011273957158962795	42	TCRBV03-01/03-02*01	TCRBV03	TCRBV03-01/03-02	01								TCRBD01,TCRBD02	TCRBD01-01,TCRBD02-01		TCRBJ01-01*01	TCRBJ01	TCRBJ01-01	01				6	10	0	7	7	11	39	50	57	62	72	1	In	VDJ
ATCCAGCGCACAGAGCAGGGGGACTCGGCCATGTATCTCTGTGCCAGCAGCTTAGCGCGGGAGGTTACTGAAGCTTTCTTTGGACAA	CASSLAREVTEAFF	1	0.0011273957158962795	42	TCRBV07-09*01	TCRBV07	TCRBV07-09	01				TCRBD02-01*02	TCRBD02	TCRBD02-01	02				TCRBJ01-01*01	TCRBJ01	TCRBJ01-01	01				0	2	7	1	0	5	39	-1	56	64	66	1	In	VDJ
CACGCCCTGCAGCCAGAAGACTCAGCCCTGTATCTCTGCGCCAGCAGCCGCGGAAAACAGGGGAGCACTGAAGCTTTCTTTGGACAA	CASSRGKQGSTEAFF	2	0.002254791431792559	45	TCRBV04-01*01	TCRBV04	TCRBV04-01	01				TCRBD01-01*01	TCRBD01	TCRBD01-01	01				TCRBJ01-01*01	TCRBJ01	TCRBJ01-01	01				4	2	3	2	7	4	36	49	56	63	65	2	In	VDJ
TCCCTAGAGTCTGCCATCCCCAACCAGACAGCTCTTTACTTCTGTGCCACCGCGGGACAGGGAGATCAGCCCCAGCATTTTGGTGAT	CATAGQGDQPQHF	1	0.0011273957158962795	39	TCRBV24-01*01	TCRBV24	TCRBV24-01	01				TCRBD01-01*01	TCRBD01	TCRBD01-01	01				TCRBJ01-05*01	TCRBJ01	TCRBJ01-05	01				9	2	0	3	2	5	42	51	53	62	64	1	In	VDJ
TGTGACATCGGCCCAAAAGAACCCGACAGCTTTCTATCTCTGCTTCTGGACTAGCGGGAGGTAGGCTACGAGCAGTACTTCGGGCCG		1	0.0011273957158962795	41	TCRBV19-01*01	TCRBV19	TCRBV19-01	01				TCRBD02-01*02	TCRBD02	TCRBD02-01	02				TCRBJ02-07*01	TCRBJ02	TCRBJ02-07	01				15	4	1	1	5	3	40	42	47	61	65	1	Out	VDJ
TTCCCTGGAGCTTGGTGACTCTGCTGTGTATTTCTGTGCCAGCAGCGGGCTCGGTCTTCTTTCTCTGAGACCCAGTACTTCGGGCCA		1	0.0011273957158962795	47	TCRBV03-01/03-02*01	TCRBV03	TCRBV03-01/03-02	01				TCRBD01-01*01	TCRBD01	TCRBD01-01	01				TCRBJ02-05*01	TCRBJ02	TCRBJ02-05	01				5	16	8	0	0	5	34	-1	46	50	66	1	Out	VDJ
TCGGCTGCTCCCTCCCAGACATCTGTGTACTTCTGTGCCAGCAGTCTCCGACCGGGACTAGCGGCAGAGACCCAGTACTTCGGGCCA	CASSLRPGLAAETQYF	1	0.0011273957158962795	48	TCRBV06	TCRBV06				TCRBV06-01,TCRBV06-05		TCRBD02-01	TCRBD02	TCRBD02-01				01,02	TCRBJ02-05*01	TCRBJ02	TCRBJ02-05	01				5	1	0	5	8	4	33	45	53	64	65	1	In	VDJ
ATCCAGCGCACAGAGCAGGAGGACTCGGCCGTGTATCTCTGTGCCAGCACCCGGTTGGGTTGGAGCTACGAGCAGTACTTCGGGCCG	CASTRLGWSYEQYF	1	0.0011273957158962795	42	TCRBV07-02	TCRBV07	TCRBV07-02				01,02	TCRBD02-01*02	TCRBD02	TCRBD02-01	02				TCRBJ02-07*01	TCRBJ02	TCRBJ02-07	01				7	0	10	2	12	3	39	49	61	-1	65	1	In	VDJ
TGGAGTCCGCCAGCACCAACCAGACATCTATGTACCTCTGTGCCAGCAGTTCAGGGGAATAAGAATTCACCCCTCCACTTTGGGAAT		1	0.0011273957158962795	43	TCRBV28-01*01	TCRBV28	TCRBV28-01	01				TCRBD01-01*01	TCRBD01	TCRBD01-01	01				TCRBJ01-06*01	TCRBJ01	TCRBJ01-06	01				4	6	4	2	0	7	38	-1	51	57	63	1	Out	VDJ
AGTGCCCATCCTGAAGACAGCAGCTTCTACATCTGCAGTGCTAGAGATATGGCGGAGTCTATCCCCTACGAGCAGTACTTCGGGCCG	CSARDMAESIPYEQYF	1	0.0011273957158962795	48	TCRBV20	TCRBV20				TCRBV20-01,TCRBV20-or09_02		TCRBD02-01	TCRBD02	TCRBD02-01				01,02	TCRBJ02-07*01	TCRBJ02	TCRBJ02-07	01				0	9	7	5	4	2	33	47	51	55	64	1	In	VDJ
CTGGAGTCCGCCAGCACCAACCAGACATCTATGTACCTCTGTGCCAGCAGACCAGGGACCTCTGGAAACACCATATATTTTGGAGAG	CASRPGTSGNTIYF	1	0.0011273957158962795	42	TCRBV28-01*01	TCRBV28	TCRBV28-01	01								TCRBD01,TCRBD02	TCRBD01-01,TCRBD02-01		TCRBJ01-03*01	TCRBJ01	TCRBJ01-03	01				6	0	0	7	4	0	39	50	54	-1	59	1	In	VDJ
TCTGCTACCCGCTCCCAGACATCTGTGTATTTCTGCGCCAGCAGTGAGTCCTACGGGGGGGCCACAGATACGCAGTATTTTGGCCCA	CASSESYGGATDTQYF	1	0.0011273957158962795	48	TCRBV10-02*01	TCRBV10	TCRBV10-02	01				TCRBD02-01*01	TCRBD02	TCRBD02-01	01				TCRBJ02-03*01	TCRBJ02	TCRBJ02-03	01				0	1	8	0	3	2	33	50	53	61	62	1	In	VDJ
ATCCGGTCCACAAAGCTGGAGGACTCAGCCATGTACTTCTGTGCCAGCATTTGGACCAGGGAAGTGAGGGGCTACACCTTCGGTTCG	CASIWTREVRGYTF	1	0.0011273957158962795	42	TCRBV02-01	TCRBV02	TCRBV02-01				01,03	TCRBD01-01*01	TCRBD01	TCRBD01-01	01				TCRBJ01-02*01	TCRBJ01	TCRBJ01-02	01				7	8	4	3	7	8	39	49	56	61	69	1	In	VDJ
GAGTCCGCCAGCACCAACCAGACATCTATGTACCTCTGTGCCAGCAGTTTCGTAGGGCGGGGAGAGTACGAGCAGTACTTCGGGCCG	CASSFVGRGEYEQYF	1	0.0011273957158962795	45	TCRBV28-01*01	TCRBV28	TCRBV28-01	01				TCRBD02-01*01	TCRBD02	TCRBD02-01	01				TCRBJ02-07*01	TCRBJ02	TCRBJ02-07	01				3	4	7	3	6	4	36	50	56	62	66	1	In	VDJ
NTGTCGGCTGCTCCCTCCCAGACATCTGTGTACTTCTGTGCCAGCAGTCAGGACAGCGACCTGTCACAGCCCCAGCATTTTGGTGAT	CASSQDSDLSQPQHF	1	0.0011273957158962795	45	TCRBV06-05*01	TCRBV06	TCRBV06-05	01				TCRBD01-01*01	TCRBD01	TCRBD01-01	01				TCRBJ01-05*01	TCRBJ01	TCRBJ01-05	01				5	10	1	5	2	7	36	48	50	56	66	1	In	VDJ
ATCCGGTCCACAAAGCTGGAGGACTCAGCCATGTACTTCTGTGCCAGCAACCCGGGGGGGGGCGCCTATGGCTACACCTTCGGTTCG	CASNPGGGAYGYTF	1	0.0011273957158962795	42	TCRBV02-01	TCRBV02	TCRBV02-01				01,03	TCRBD02-01*01	TCRBD02	TCRBD02-01	01				TCRBJ01-02*01	TCRBJ01	TCRBJ01-02	01				7	5	8	0	3	4	39	49	52	60	65	1	In	VDJ
NCTCTCACTGTGACATCGGCCCAAAAGAACCCGACAGCTTTCTATCTCTGTGCCACCAGGACCGACTATGGCTACACCTTCGGTTCG	CATRTDYGYTF	1	0.0011273957158962795	33	TCRBV19-01*01	TCRBV19	TCRBV19-01	01								TCRBD01,TCRBD02	TCRBD01-01,TCRBD02-01		TCRBJ01-02*01	TCRBJ01	TCRBJ01-02	01				10	2	1	7	3	3	48	55	58	62	64	1	In	VDJ
AGCACCTTGGAGCTGGGGGACTCGGCCCTTTATCTTTGCGCCAGCAGCTTGGAGGTTAGCGGGGGGACCCCACAGTTCTTCGGGCCA	CASSLEVSGGTPQFF	1	0.0011273957158962795	45	TCRBV05-01*01	TCRBV05	TCRBV05-01	01				TCRBD02-01*01	TCRBD02	TCRBD02-01	01				TCRBJ02-01*01	TCRBJ02	TCRBJ02-01	01				0	6	5	1	4	13	36	52	56	66	72	1	In	VDJ
GCTACCAGCTCCCAGACATCTGTGTACTTCTGTGCCATCAGCGATCTCACCGGGACAGGGGGCAAAACTGAAGCTTTCTTTGGACAA	CAISDLTGTGGKTEAFF	1	0.0011273957158962795	51	TCRBV10-03*01	TCRBV10	TCRBV10-03	01				TCRBD01-01*01	TCRBD01	TCRBD01-01	01				TCRBJ01-01*01	TCRBJ01	TCRBJ01-01	01				6	3	0	0	10	5	30	41	51	63	66	1	In	VDJ
GTGAGCACCTTGGAGCTGGGGGACTCGGCCCTTTATCTTTGCGCCAGCAGCTTGGATGAGGGGGGGAAAAAACTGTTTTTTGGCAGT	CASSLDEGGKKLFF	1	0.0011273957158962795	42	TCRBV05-01*01	TCRBV05	TCRBV05-01	01				TCRBD02-01*01	TCRBD02	TCRBD02-01	01				TCRBJ01-04*01	TCRBJ01	TCRBJ01-04	01				0	1	9	0	4	9	39	55	59	66	67	1	In	VDJ
CACCTACACGCCCTGCAGCCAGAAGACTCAGCCCTGTATCTCTGCGCCAGCAGCCAAGTAATCCAGGGACTCTACACCTTCGGTTCG	CASSQVIQGLYTF	1	0.0011273957158962795	39	TCRBV04-01*01	TCRBV04	TCRBV04-01	01				TCRBD02-01	TCRBD02	TCRBD02-01				01,02	TCRBJ01-02*01	TCRBJ01	TCRBJ01-02	01				1	0	0	10	7	10	42	58	65	-1	71	1	In	VDJ
AAGATCCAGCCTGCAGAGCTTGAGGACTCGGCCGTGTATCTCTGTGCCAGCAGCACCGACATAAGAAACACCATATATTTTGGAGAG	CASSTDIRNTIYF	1	0.0011273957158962795	39	TCRBV11	TCRBV11				TCRBV11-02,TCRBV11-03		TCRBD01-01*01	TCRBD01	TCRBD01-01	01				TCRBJ01-03*01	TCRBJ01	TCRBJ01-03	01				5	3	2	6	3	5	42	54	57	61	64	1	In	VDJ
ATCCAGCGCACAGAGCAGGGGGACTCAGCCGCGTATCTCCGTGTGGAACAGGCCTAAATCGGCCAAGAGACCCAGTACTTCGGGCCA	RVEQA*IGQETQYF	2	0.002254791431792559	42	TCRBV07-03*03	TCRBV07	TCRBV07-03	03				TCRBD01-01*01	TCRBD01	TCRBD01-01	01				TCRBJ02-05*01	TCRBJ02	TCRBJ02-05	01				13	10	3	4	4	1	39	43	47	52	62	2	Stop	VDJ
CAGCGCACAGAGCAGGGGGACTCGGCCATGTATCTCTGTGCCAGCAGCTTAGTACAGGGAGGGTCAGATACGCAGTATTTTGGCCCA	CASSLVQGGSDTQYF	1	0.0011273957158962795	45	TCRBV07-09*01	TCRBV07	TCRBV07-09	01				TCRBD02-01*02	TCRBD02	TCRBD02-01	02				TCRBJ02-03*01	TCRBJ02	TCRBJ02-03	01				1	1	9	0	4	4	36	52	56	63	64	1	In	VDJ
CAGAACCCAGGGACTCAGCTGTGTACTTCTGTGCCAGCTACCTTTGATGTGGGGCGACGGGGCACAGATACGCAGTATTTTGGCCCA		1	0.0011273957158962795	52	TCRBV12	TCRBV12				TCRBV12-03/12-04,TCRBV12-04		TCRBD01-01*01	TCRBD01	TCRBD01-01	01				TCRBJ02-03*01	TCRBJ02	TCRBJ02-03	01				8	6	7	0	12	1	29	38	50	55	61	1	Out	VDJ
CAGCAGGTAGTGCGAGGAGATTCGGCAGCTTATTTCTGTGCCAGCTCACGTTCAACGTTGAACACCGGGGAGCTGTTTTTTGGAGAA	CASSRSTLNTGELFF	2	0.002254791431792559	45	TCRBV18-01*01	TCRBV18	TCRBV18-01	01								TCRBD01,TCRBD02	TCRBD01-01,TCRBD02-01		TCRBJ02-02*01	TCRBJ02	TCRBJ02-02	01				4	3	3	7	5	1	36	49	54	56	59	2	In	VDJ
GCCAGCACCAACCAGACATCTATGTACCTCTGTGCCAGCAGTTTTCACGGGACAGATATTTTATACTATGGCTACACCTTCGGTTCG	CASSFHGTDILYYGYTF	1	0.0011273957158962795	51	TCRBV28-01*01	TCRBV28	TCRBV28-01	01				TCRBD01-01*01	TCRBD01	TCRBD01-01	01				TCRBJ01-02*01	TCRBJ01	TCRBJ01-02	01				3	9	0	5	4	3	30	44	48	55	64	1	In	VDJ
GCCAGCACCAACCAGACATCTATGTACCTCTGTGCCAGCAGTTTATGGCTAGCGGGAGCTGGGGCCAACGTCCTGACTTTCGGGGCC	CASSLWLAGAGANVLTF	1	0.0011273957158962795	51	TCRBV28-01*01	TCRBV28	TCRBV28-01	01				TCRBD02-01*02	TCRBD02	TCRBD02-01	02				TCRBJ02-06*01	TCRBJ02	TCRBJ02-06	01				0	0	4	2	1	2	30	47	48	-1	58	1	In	VDJ
TCGGCTGCTCCCTCCCAGACATCTGTGTACTTCTGTGCCAGCAGTTATGGTCTAGCGGGAGGGCGGGGTGAGCAGTTCTTCGGGCCA	CASSYGLAGGRGEQFF	1	0.0011273957158962795	48	TCRBV06-05*01	TCRBV06	TCRBV06-05	01				TCRBD02-01*02	TCRBD02	TCRBD02-01	02				TCRBJ02-01*01	TCRBJ02	TCRBJ02-01	01				3	5	4	0	4	9	33	47	51	63	68	1	In	VDJ
GCTGCTCCCTCCCAGACATCTGTGTACTTCTGTGCCAGCAGTTACTCATTCGGGGGGGCCATTGGTGAGACCCAGTACTTCGGGCCA	CASSYSFGGAIGETQYF	1	0.0011273957158962795	51	TCRBV06	TCRBV06				TCRBV06-05,TCRBV06-06		TCRBD02-01*01	TCRBD02	TCRBD02-01	01				TCRBJ02-05*01	TCRBJ02	TCRBJ02-05	01				0	8	8	0	3	5	30	47	50	58	66	1	In	VDJ
TGCCTTGGAGCTGGGGGACTCGGCCCTGTATCTCTGTGCCAGAAGCCGACGCAACAGGGCCTAGAGGAAAAACTGTTTTTTGGCAGT		1	0.0011273957158962795	47	TCRBV05-03	TCRBV05	TCRBV05-03				01,02	TCRBD01-01*01	TCRBD01	TCRBD01-01	01				TCRBJ01-04*01	TCRBJ01	TCRBJ01-04	01				4	7	3	3	7	8	34	46	53	59	66	1	Out	VDJ
ACAGTGACCAGTGCCCATCCTGAAGACAGCAGCTTCTACATCTGCAGTGCTCCGGAGACCGGCAATTCACCCCTCCACTTTGGGAAT	CSAPETGNSPLHF	1	0.0011273957158962795	39	TCRBV20	TCRBV20				TCRBV20-01,TCRBV20-or09_02		TCRBD02-01*02	TCRBD02	TCRBD02-01	02				TCRBJ01-06*01	TCRBJ01	TCRBJ01-06	01				5	6	10	2	2	7	42	51	53	57	63	1	In	VDJ
NNNNNNNTGTCGGCTGCTCCCTCCCAAATATCTGTGTACTTCTGTGCCAGCCACCCCACTTCCGGGGTCGAGCAGTACTTCGGGCCG	CASHPTSGVEQYF	1	0.0011273957158962795	39	TCRBV06	TCRBV06				TCRBV06-02/06-03,TCRBV06-02		TCRBD02-01*01	TCRBD02	TCRBD02-01	01				TCRBJ02-07*01	TCRBJ02	TCRBJ02-07	01				8	1	8	3	11	6	42	51	62	67	68	1	In	VDJ
CAGCGCACAGAGCAGGGGGACTCGGCCATGTATCTCTGTGCCAGCAGCCGCACTAGCGGGGGTCTCAATGAGCAGTTCTTCGGGCCA	CASSRTSGGLNEQFF	1	0.0011273957158962795	45	TCRBV07-09*01	TCRBV07	TCRBV07-09	01				TCRBD02-01*01	TCRBD02	TCRBD02-01	01				TCRBJ02-01*01	TCRBJ02	TCRBJ02-01	01				5	3	3	2	3	6	36	48	51	62	65	1	In	VDJ
CAGCGCACAGAGCAGGAGGACTCGGCCGTGTATCTCTGTGCCAGCAGCCCCTTTGGGGAGGGCTCCGAGACCCAGTACTTCGGGCCA	CASSPFGEGSETQYF	1	0.0011273957158962795	45	TCRBV07-02	TCRBV07	TCRBV07-02				01,02	TCRBD02-01*02	TCRBD02	TCRBD02-01	02				TCRBJ02-05*01	TCRBJ02	TCRBJ02-05	01				5	4	9	0	7	5	36	48	55	62	66	1	In	VDJ
TCCAGCGCACAGAGCAGGGGGACTCAGCCGCGTATCTCCGTGCCAGCAGCTTAACGGGAAGGAAGGGCTGAAGCTTTCTTTGGACAA		2	0.002254791431792559	43	TCRBV07-03*03	TCRBV07	TCRBV07-03	03								TCRBD01,TCRBD02	TCRBD01-01,TCRBD02-01		TCRBJ01-01*01	TCRBJ01	TCRBJ01-01	01				0	8	0	8	0	6	38	-1	55	59	67	2	Out	VDJ
CCCTCAACCCTGGAGTCTGCCAGGCCCTCACATACCTCTCAGTACCTCTGTGCCAGCAGTGATGGTTTTGGCTACACCTTCGGTTCG	CASSDGFGYTF	1	0.0011273957158962795	33	TCRBV25-01*01	TCRBV25	TCRBV25-01	01								TCRBD01,TCRBD02	TCRBD01-01,TCRBD02-01		TCRBJ01-02*01	TCRBJ01	TCRBJ01-02	01				3	3	0	10	1	7	48	62	63	65	68	1	In	VDJ
NTGTCGGCTGCTCCCTCCCAGACATCTGTGTACTTCTGTGCCAGCAGTTCCCCTTTCGGGGGAGCCTACGAGCAGTACTTCGGGCCG	CASSSPFGGAYEQYF	1	0.0011273957158962795	45	TCRBV06-05*01	TCRBV06	TCRBV06-05	01				TCRBD02-01*01	TCRBD02	TCRBD02-01	01				TCRBJ02-07*01	TCRBJ02	TCRBJ02-07	01				4	2	8	2	7	2	36	49	56	62	64	1	In	VDJ
GAAGACTCGGCCCTGTATCTCTGTGCCAGCAGCCAAGATCTCAGGGGGACAGGGGGCGGTGGGGCCAACGTCCTGACTTTCGGGGCC	CASSQDLRGTGGGGANVLTF	1	0.0011273957158962795	60	TCRBV04-02*01	TCRBV04	TCRBV04-02	01				TCRBD01-01*01	TCRBD01	TCRBD01-01	01				TCRBJ02-06*01	TCRBJ02	TCRBJ02-06	01				0	2	0	0	7	3	21	38	45	57	59	1	In	VDJ
AGTGCCCATCCTGAAGACAGCAGCTTCTACATCTGCAGTGCTATTCCGGGACCCCGGGGGAACACCGGGGAGCTGTTTTTTGGAGAA	CSAIPGPRGNTGELFF	1	0.0011273957158962795	48	TCRBV20	TCRBV20				TCRBV20-01,TCRBV20-or09_02						TCRBD01,TCRBD02	TCRBD01-01,TCRBD02-01		TCRBJ02-02*01	TCRBJ02	TCRBJ02-02	01				4	7	0	7	4	1	33	43	47	52	59	1	In	VDJ
NNNNNNNTGTCGGCTGCTCCCTCCCAAACATCTGTGTACTTCTGTGCCAGCACCCCCTATAGCAATCAGCCCCAGCATTTTGGTGAT	CASTPYSNQPQHF	1	0.0011273957158962795	39	TCRBV06-02*02	TCRBV06	TCRBV06-02	02				TCRBD02-01	TCRBD02	TCRBD02-01				01,02	TCRBJ01-05*01	TCRBJ01	TCRBJ01-05	01				1	0	4	9	0	0	42	-1	56	-1	59	1	In	VDJ
CTGAAGGTGCAGCCTGCAGAACTGGAGGATTCTGGAGTTTATTTCTGTGCCAGCAGCCCTACTAACTATGGCTACACCTTCGGTTCG	CASSPTNYGYTF	1	0.0011273957158962795	36	TCRBV14-01*01	TCRBV14	TCRBV14-01	01				TCRBD02-01	TCRBD02	TCRBD02-01				01,02	TCRBJ01-02*01	TCRBJ01	TCRBJ01-02	01				4	0	4	9	0	0	45	-1	58	-1	61	1	In	VDJ
AGTGCCCATCCTGAAGACAGCAGCTTCTACATCTGCAGTGCTAGAGTTGGCGGGAACTCTTATAATTCACCCCTCCACTTTGGGAAC	CSARVGGNSYNSPLHF	1	0.0011273957158962795	48	TCRBV20	TCRBV20				TCRBV20-01,TCRBV20-or09_02		TCRBD02-01*02	TCRBD02	TCRBD02-01	02				TCRBJ01-06*02	TCRBJ01	TCRBJ01-06	02				1	5	7	3	3	4	33	46	49	55	60	1	In	VDJ
AAGATCCAGCCCTCAGAACCCAGGGACTCAGCTGTGTACTTCTGTGCCAGCAGGGGAGCGGGAGTGGAGACCCAGTACTTCGGGCCA	CASRGAGVETQYF	1	0.0011273957158962795	39	TCRBV12-03/12-04*01	TCRBV12	TCRBV12-03/12-04	01				TCRBD02-01*02	TCRBD02	TCRBD02-01	02				TCRBJ02-05*01	TCRBJ02	TCRBJ02-05	01				6	2	6	2	3	5	42	53	56	64	66	1	In	VDJ
GGCCTGGGGGACGCAGCCATGTACCTGTGTGCCACCAGCGGGGGATTGAGCGGGGGGGGCCGCACAGATACGCAGTATTTTGGCCCA	CATSGGLSGGGRTDTQYF	1	0.0011273957158962795	54	TCRBV15-01*02	TCRBV15	TCRBV15-01	02				TCRBD02-01*01	TCRBD02	TCRBD02-01	01				TCRBJ02-03*01	TCRBJ02	TCRBJ02-03	01				5	3	6	0	9	1	27	39	48	58	61	1	In	VDJ
GAGCAGGAGGACTCGGCCGTGTATCTCTGTGCCAGCAGCAGAGCGGACAGTTCCCACACTAGCACAGATACGCAGTATTTTGGCCCA	CASSRADSSHTSTDTQYF	1	0.0011273957158962795	54	TCRBV07-02	TCRBV07	TCRBV07-02				01,02	TCRBD01-01*01	TCRBD01	TCRBD01-01	01				TCRBJ02-03*01	TCRBJ02	TCRBJ02-03	01				5	10	1	5	5	0	27	39	44	50	60	1	In	VDJ
GGACTCGGCCCTGTATCTCTGTGCCAGCAGCCAAATCCCGGGACAGGGGTCAATTTCCCCCCAGACACTGAAGCTTTCTTTGGACAA		1	0.0011273957158962795	62	TCRBV04-02*01	TCRBV04	TCRBV04-02	01				TCRBD01-01*01	TCRBD01	TCRBD01-01	01				TCRBJ01-01*01	TCRBJ01	TCRBJ01-01	01				2	15	0	2	5	3	19	34	39	49	64	1	Out	VDJ
TCGGCTGCTCCCTCCCAAACATCTGTGTACTTCTGTGCCAGCACCGACTGGGCGGGGGAGAGCTCCTACGAGCAGTACTTCGGGCCG	CASTDWAGESSYEQYF	1	0.0011273957158962795	48	TCRBV06	TCRBV06				TCRBV06-02/06-03,TCRBV06-02		TCRBD02-01*01	TCRBD02	TCRBD02-01	01				TCRBJ02-07*01	TCRBJ02	TCRBJ02-07	01				7	4	7	2	8	0	33	43	51	58	62	1	In	VDJ
NNNNNNNTGTCGGCTGCTCCCTCCCAGACATCTGTGTACTTCTGTGCCAGCAGTTACTCGGGAGAATCTGAGCAGTTCTTCGGGCCA	CASSYSGESEQFF	2	0.002254791431792559	39	TCRBV06-05*01	TCRBV06	TCRBV06-05	01				TCRBD02-01*02	TCRBD02	TCRBD02-01	02				TCRBJ02-01*01	TCRBJ02	TCRBJ02-01	01				0	4	9	2	0	9	42	-1	59	64	68	2	In	VDJ
NNNNTGTCGGCTGCTCCCTCCCAAACATCTGTGTACTTCTGTGCCAGCAGTCGGTCGGTAGCCAGAGATACGCAGTATTTTGGCCCA	CASSRSVARDTQYF	2	0.002254791431792559	42	TCRBV06-02/06-03*01	TCRBV06	TCRBV06-02/06-03	01				TCRBD02-01	TCRBD02	TCRBD02-01				01,02	TCRBJ02-03*01	TCRBJ02	TCRBJ02-03	01				5	3	5	7	7	5	39	51	58	62	65	2	In	VDJ
ACAGTGACCAGTGCCCATCCTGAAGACAGCAGCTTCTACATCTGCAGTGCTAGAGCATTGAGTGGGATTGGAGCTTTCTTTGGACAA	CSARALSGIGAFF	1	0.0011273957158962795	39	TCRBV20	TCRBV20				TCRBV20-01,TCRBV20-or09_02						TCRBD01,TCRBD02	TCRBD01-01,TCRBD02-01		TCRBJ01-01*01	TCRBJ01	TCRBJ01-01	01				1	4	0	8	8	10	42	55	63	67	71	1	In	VDJ
NCTCTGAAGATCCGGTCCACAAAGCTGGAGGACTCAGCCATGTACTTCTGTGCCAGCAGGGGCCGTTCGGGCATACTATTCGGGCCG	CASRGRSGILF	1	0.0011273957158962795	33	TCRBV02-01	TCRBV02	TCRBV02-01				01,03					TCRBD01,TCRBD02	TCRBD01-01,TCRBD02-01		TCRBJ02-07*01	TCRBJ02	TCRBJ02-07	01				6	15	8	0	0	16	48	-1	59	63	78	1	In	VDJ
CTGAAGATCCAGCGCACAGAGCAGGAGGACTCGGCCGTGTATCTCTGTGCCAGCAGCCCAGGCCAAGAGACCCAGTACTTCGGGCCA	CASSPGQETQYF	1	0.0011273957158962795	36	TCRBV07-08*03	TCRBV07	TCRBV07-08	03				TCRBD01-01*01	TCRBD01	TCRBD01-01	01				TCRBJ02-05*01	TCRBJ02	TCRBJ02-05	01				4	0	4	4	0	1	45	-1	58	-1	62	1	In	VDJ
TGAGCAACATGAGCCCTGAAGACAGCAGCATATATCTCTGCAGCGCCGTTCGCCACGACGGCGAATCAGCCCCAGCATTTTGGTGAT		1	0.0011273957158962795	43	TCRBV29-01*03	TCRBV29	TCRBV29-01	03								TCRBD01,TCRBD02	TCRBD01-01,TCRBD02-01		TCRBJ01-05*01	TCRBJ01	TCRBJ01-05	01				6	4	2	7	10	4	38	46	56	59	63	1	Out	VDJ
TCGGCTGCTCCCTCCCAGACATCTGTGTACTTCTGTGCCAGCACCCGACAGGGCCGATCCTCTTCCTACGAGCAGTACTTCGGGCCG	CASTRQGRSSSYEQYF	1	0.0011273957158962795	48	TCRBV06	TCRBV06				TCRBV06-01,TCRBV06-05		TCRBD01-01*01	TCRBD01	TCRBD01-01	01				TCRBJ02-07*01	TCRBJ02	TCRBJ02-07	01				7	10	2	3	3	1	33	43	46	53	63	1	In	VDJ
CTGTGACATCGGCCCAAAAGAACCCGACAGCTTTCTATCTCTGTGCCAGTAGTATAAGCGGGGGAGGAGACCCAGTACTTCGGGCCA		1	0.0011273957158962795	40	TCRBV19-01*01	TCRBV19	TCRBV19-01	01				TCRBD02-01*01	TCRBD02	TCRBD02-01	01				TCRBJ02-05*01	TCRBJ02	TCRBJ02-05	01				2	2	6	2	0	5	41	-1	56	64	66	1	Out	VDJ
CTAGAGTCTGCCATCCCCAACCAGACAGCTCTTTACTTCTGTGCCACCAGCACCGACGGGGGCTCAGATACGCAGTATTTTGGCCCA	CATSTDGGSDTQYF	1	0.0011273957158962795	42	TCRBV24-01*01	TCRBV24	TCRBV24-01	01								TCRBD01,TCRBD02	TCRBD01-01,TCRBD02-01		TCRBJ02-03*01	TCRBJ02	TCRBJ02-03	01				7	1	6	0	7	4	39	50	57	63	64	1	In	VDJ
AACGCCTTGGAGCTGGACGACTCGGCCCTGTATCTCTGTGCCAGCAGCTTGGGGGGGACAGGGGTAGGCGAGCAGTACTTCGGGCCG	CASSLGGTGVGEQYF	1	0.0011273957158962795	45	TCRBV05-04*01	TCRBV05	TCRBV05-04	01				TCRBD01-01*01	TCRBD01	TCRBD01-01	01				TCRBJ02-07*01	TCRBJ02	TCRBJ02-07	01				0	4	0	2	2	6	36	52	54	64	68	1	In	VDJ
ACGGAGTCAGGGGACACAGCACTGTATTTCTGTGCCAGCAGCAAAGTATCGCACACCCAGCCCTCCTACGAGCAGTACTTCGGGCCG	CASSKVSHTQPSYEQYF	1	0.0011273957158962795	51	TCRBV21-01*01	TCRBV21	TCRBV21-01	01								TCRBD01,TCRBD02	TCRBD01-01,TCRBD02-01		TCRBJ02-07*01	TCRBJ02	TCRBJ02-07	01				1	7	3	6	6	0	30	46	52	55	62	1	In	VDJ
ACCAGTGCCCATCCTGAAGACAGCAGCTTCTACATCTGCAGTGCTACGCCCAGAGGACGACCTAACAATGAGCAGTTCTTCGGGCCA	CSATPRGRPNNEQFF	1	0.0011273957158962795	45	TCRBV20	TCRBV20				TCRBV20-01,TCRBV20-or09_02						TCRBD01,TCRBD02	TCRBD01-01,TCRBD02-01		TCRBJ02-01*01	TCRBJ02	TCRBJ02-01	01				4	6	1	7	8	5	36	46	54	58	64	1	In	VDJ
GCCAGCTCCCAGACATCTGTGTACTTCTGTGCCATCAGTGAGTCGAGGGGCCCCGACTACAGGGAGGAGACCCAGTACTTCGGGCCA	CAISESRGPDYREETQYF	1	0.0011273957158962795	54	TCRBV10-03*01	TCRBV10	TCRBV10-03	01				TCRBD01-01*01	TCRBD01	TCRBD01-01	01				TCRBJ02-05*01	TCRBJ02	TCRBJ02-05	01				0	2	3	3	14	5	27	44	58	64	66	1	In	VDJ
AATGTGAGCACCTTGGAGCTGGGGGACTCGGCCCTTTATCTTTGCGCCAGCAGCCCGACAGCTGCGTATGGCTACACCTTCGGTTCG	CASSPTAAYGYTF	1	0.0011273957158962795	39	TCRBV05-01*01	TCRBV05	TCRBV05-01	01				TCRBD01-01*01	TCRBD01	TCRBD01-01	01				TCRBJ01-02*01	TCRBJ01	TCRBJ01-02	01				4	5	2	5	2	5	42	54	56	61	66	1	In	VDJ
CCCTCCCAGACATCTGTGTACTTCTGTGCCAGCAGTGAGACATGGACTAGCGGGGGCTACTCCTACAATGAGCAGTTCTTCGGGCCA	CASSETWTSGGYSYNEQFF	1	0.0011273957158962795	57	TCRBV06-01*01	TCRBV06	TCRBV06-01	01				TCRBD02-01*01	TCRBD02	TCRBD02-01	01				TCRBJ02-01*01	TCRBJ02	TCRBJ02-01	01				3	3	1	2	5	0	24	38	43	56	59	1	In	VDJ
CAGCGCACAGAGCAGGAGGACTCGGCCGTGTATCTCTGTGCCAGCAGCTGGAACCCGGGACACCAAGAGACCCAGTACTTCGGGCCA	CASSWNPGHQETQYF	1	0.0011273957158962795	45	TCRBV07-02	TCRBV07	TCRBV07-02				01,02					TCRBD01,TCRBD02	TCRBD01-01,TCRBD02-01		TCRBJ02-05*01	TCRBJ02	TCRBJ02-05	01				4	0	0	7	7	0	36	49	56	-1	61	1	In	VDJ
TTGGAGCTGGGGGACTCGGCCCTTTATCTTTGCGCCAGCAGCCCCCCGGGACTAGCGGGAAATTATGATACGCAGTATTTTGGCCCA	CASSPPGLAGNYDTQYF	2	0.002254791431792559	51	TCRBV05-01*01	TCRBV05	TCRBV05-01	01				TCRBD02-01*02	TCRBD02	TCRBD02-01	02				TCRBJ02-03*01	TCRBJ02	TCRBJ02-03	01				4	6	0	3	5	6	30	42	47	60	66	2	In	VDJ
AAGATCCAGCCTGCAGAGCTTGGGGACTCGGCCGTGTATCTCTGTGCCAGCAGCTTCACATCGGCAGATACGCAGTATTTTGGCCCA	CASSFTSADTQYF	1	0.0011273957158962795	39	TCRBV11-03*01	TCRBV11	TCRBV11-03	01								TCRBD01,TCRBD02	TCRBD01-01,TCRBD02-01		TCRBJ02-03*01	TCRBJ02	TCRBJ02-03	01				3	4	3	6	1	4	42	56	57	60	64	1	In	VDJ
ACCTTGGAGCTGGGGGACTCGGCCCTTTATCTTTGCGCCAGCATCCCTACCCCTTACTCTGGCACAGATACGCAGTATTTTGGCCCA	CASIPTPYSGTDTQYF	1	0.0011273957158962795	48	TCRBV05-01*01	TCRBV05	TCRBV05-01	01				TCRBD02-01	TCRBD02	TCRBD02-01				01,02	TCRBJ02-03*01	TCRBJ02	TCRBJ02-03	01				6	3	3	10	12	1	33	43	55	58	61	1	In	VDJ
CTTGGGGACTCGGCCGTGTATCTCTGTGCCAGTAGATATCAAGGCTAGCGGGCCTCCTCGAACACCGGGGAGCTGTTTTTTGGAGAA	CASRYQG*RASSNTGELFF	1	0.0011273957158962795	57	TCRBV11-03*01	TCRBV11	TCRBV11-03	01				TCRBD02-01	TCRBD02	TCRBD02-01				01,02	TCRBJ02-02*01	TCRBJ02	TCRBJ02-02	01				9	6	4	4	12	0	24	32	44	52	58	1	Stop	VDJ
NNNNTGTCGGCTGCTCCCTCCCAGACATCTGTGTACTTCTGTGCCAGCAGATCAACGACCACAGGGAACGAGCAGTACTTCGGGCCG	CASRSTTTGNEQYF	1	0.0011273957158962795	42	TCRBV06-05*01	TCRBV06	TCRBV06-05	01				TCRBD01-01*01	TCRBD01	TCRBD01-01	01				TCRBJ02-07*01	TCRBJ02	TCRBJ02-07	01				6	1	3	3	10	5	39	50	60	66	67	1	In	VDJ
NTGTCGGCTGCTCCCTCCCAGACATCTGTGTACTTCTGTGCCAGCAGTTACAATGCGGGAGGGGTCAATGAGCAGTTCTTCGGGCCA	CASSYNAGGVNEQFF	1	0.0011273957158962795	45	TCRBV06-05*01	TCRBV06	TCRBV06-05	01				TCRBD02-01*02	TCRBD02	TCRBD02-01	02				TCRBJ02-01*01	TCRBJ02	TCRBJ02-01	01				2	2	7	0	3	6	36	51	54	63	65	1	In	VDJ
ACTCTGGAGTCCGCTACCCGCTCCCAGACATCTGTGTATTTCTGCGCCAGCCTGGGGCAGTACAATCAGCCCCAGCATTTTGGTGAT	CASLGQYNQPQHF	1	0.0011273957158962795	39	TCRBV10-02*01	TCRBV10	TCRBV10-02	01				TCRBD01-01*01	TCRBD01	TCRBD01-01	01				TCRBJ01-05*01	TCRBJ01	TCRBJ01-05	01				8	4	7	0	2	3	42	51	53	58	62	1	In	VDJ
ATCCAGCGCACAGAGCAGGGGGACTCGGCCATGTATCTCTGTGCCAGCAGCTCCCCACAGGGTACCTATGGCTACACCTTCGGTTCG	CASSSPQGTYGYTF	1	0.0011273957158962795	42	TCRBV07-09*01	TCRBV07	TCRBV07-09	01				TCRBD01-01*01	TCRBD01	TCRBD01-01	01				TCRBJ01-02*01	TCRBJ01	TCRBJ01-02	01				4	3	3	3	4	4	39	52	56	62	65	1	In	VDJ
TGAGCACCTTGGAGCTGGGGGACTCGGCCCTTTATCTTTGCGCCAGCAGCCACCCGCTCGCTGAGGAACGAGCAGTACTTCGGGCCG		1	0.0011273957158962795	43	TCRBV05-01*01	TCRBV05	TCRBV05-01	01				TCRBD02-01*02	TCRBD02	TCRBD02-01	02				TCRBJ02-07*01	TCRBJ02	TCRBJ02-07	01				4	1	11	1	12	5	38	50	62	66	67	1	Out	VDJ
NNNNTGTCGGCTGCTCCCTCCCAGACATCTGTGTACTTCTGTGCCAGCATCCAACGGGCCTCTGGAAACACCATATATTTTGGAGAG	CASIQRASGNTIYF	1	0.0011273957158962795	42	TCRBV06-05*01	TCRBV06	TCRBV06-05	01								TCRBD01,TCRBD02	TCRBD01-01,TCRBD02-01		TCRBJ01-03*01	TCRBJ01	TCRBJ01-03	01				7	0	8	0	6	0	39	49	55	-1	59	1	In	VDJ
NNNNTGTCGGCTGCTCCCTCCCAAACATCTGTGTACTTCTGTGCCAGCAGTTACGGGACCACCCTAGATACGCAGTATTTTGGCCCA	CASSYGTTLDTQYF	1	0.0011273957158962795	42	TCRBV06-02/06-03*01	TCRBV06	TCRBV06-02/06-03	01								TCRBD01,TCRBD02	TCRBD01-01,TCRBD02-01		TCRBJ02-03*01	TCRBJ02	TCRBJ02-03	01				2	6	0	7	0	5	39	-1	54	59	65	1	In	VDJ
CCTGCAGAGCTTGAGGACTCGGCCGTGTATCTCTGTGCCAGCAGGTCACCCGGGACAGGGCGCGCAGATACGCAGTATTTTGGCCCA	CASRSPGTGRADTQYF	1	0.0011273957158962795	48	TCRBV11	TCRBV11				TCRBV11-02,TCRBV11-03		TCRBD01-01*01	TCRBD01	TCRBD01-01	01				TCRBJ02-03*01	TCRBJ02	TCRBJ02-03	01				6	4	0	3	7	4	33	44	51	60	64	1	In	VDJ
ACGGAGTCAGGGGACACAGCACTGTATTTCTGTGCCAGCAGGTGTACTTTAGCTACTTGGCATCATCAGCCCCAGCATTTTGGTGAT	CASRCTLATWHHQPQHF	1	0.0011273957158962795	51	TCRBV21-01*01	TCRBV21	TCRBV21-01	01				TCRBD02-01	TCRBD02	TCRBD02-01				01,02	TCRBJ01-05*01	TCRBJ01	TCRBJ01-05	01				6	11	5	7	8	5	30	41	49	53	64	1	In	VDJ
CAGCGCACAGAGCAGGAGGACTCGGCCGTGTATCTCTGTGCCAGCAGCTGGGACCCGGGACACCAAGAGACCCAGTACTTCGGGCCA	CASSWDPGHQETQYF	1	0.0011273957158962795	45	TCRBV07-02	TCRBV07	TCRBV07-02				01,02					TCRBD01,TCRBD02	TCRBD01-01,TCRBD02-01		TCRBJ02-05*01	TCRBJ02	TCRBJ02-05	01				4	7	0	7	0	0	36	-1	49	54	61	1	In	VDJ
TTCAGCGCACAGAGCAGGAGGACTCGGCCGTGTATCTCTGTGCCAGCAGTCCCCCCCCCTCGAGGAGAGACCCAGTACTTCGGGCCA		1	0.0011273957158962795	43	TCRBV07-02	TCRBV07	TCRBV07-02				01,02	TCRBD02-01*02	TCRBD02	TCRBD02-01	02				TCRBJ02-05*01	TCRBJ02	TCRBJ02-05	01				6	0	11	1	12	4	38	49	61	-1	65	1	Out	VDJ
ATCCAGCGCACAGAGCAGGGGGACTCGGCCATGTATCTCTGTGCCAGTGGGGGACTAGCGGTGAGAGATACGCAGTATTTTGGCCCA	CASGGLAVRDTQYF	1	0.0011273957158962795	42	TCRBV07-09	TCRBV07	TCRBV07-09				01,05,06	TCRBD02-01	TCRBD02	TCRBD02-01				01,02	TCRBJ02-03*01	TCRBJ02	TCRBJ02-03	01				9	4	0	5	3	5	39	47	50	61	65	1	In	VDJ
TTGGAGCTGGGGGACTCGGCCCTTTATCTTTGCGCCAGCAGCCCCCGGGTAGGGGTTGGAACGAACACTGAAGCTTTCTTTGGACAA	CASSPRVGVGTNTEAFF	1	0.0011273957158962795	51	TCRBV05-01*01	TCRBV05	TCRBV05-01	01				TCRBD01-01*01	TCRBD01	TCRBD01-01	01				TCRBJ01-01*01	TCRBJ01	TCRBJ01-01	01				4	7	5	2	8	1	30	42	50	55	62	1	In	VDJ
TCACCAGGCCTGGGGGACGCAGCCATGTACCTGTGTGCCACCAGCAGAGATAGGGGGGCAGATAATGAAAAACTGTTTTTTGGCAGT	CATSRDRGADNEKLFF	1	0.0011273957158962795	48	TCRBV15-01*02	TCRBV15	TCRBV15-01	02								TCRBD01,TCRBD02	TCRBD01-01,TCRBD02-01		TCRBJ01-04*01	TCRBJ01	TCRBJ01-04	01				0	5	5	1	1	4	33	50	51	57	62	1	In	VDJ
CCCTGGAGCTTGGTGACTCTGCTGTGTATTTCTGTGCCAGCAGCGGTGGACATCCCATTCGTGTTAGACGAGCAGTACTTCGGGCCG		1	0.0011273957158962795	49	TCRBV03-01/03-02*01	TCRBV03	TCRBV03-01/03-02	01				TCRBD01-01*01	TCRBD01	TCRBD01-01	01				TCRBJ02-07*01	TCRBJ02	TCRBJ02-07	01				5	15	1	6	3	5	32	44	47	52	67	1	Out	VDJ
CTGCAGAGCTTGAGGACTCGGCCGTGTATCTCTGTGCCAGCAGCTTACTGACCGGGACCCCATTTAGAGACCCAGTACTTCGGGCCA		1	0.0011273957158962795	49	TCRBV11	TCRBV11				TCRBV11-02,TCRBV11-03						TCRBD01,TCRBD02	TCRBD01-01,TCRBD02-01		TCRBJ02-05*01	TCRBJ02	TCRBJ02-05	01				2	7	0	7	6	4	32	47	53	58	65	1	Out	VDJ
GCAGGGGGACTCGGCCATGTATCTCTGTGCCAGCAGCTTAACTGGGGGGCGTTGGGCAAGCAATGAGAGACCCAGTACTTCGGGCCA		1	0.0011273957158962795	56	TCRBV07-09*01	TCRBV07	TCRBV07-09	01								TCRBD01,TCRBD02	TCRBD01-01,TCRBD02-01		TCRBJ02-05*01	TCRBJ02	TCRBJ02-05	01				2	15	6	0	4	4	25	40	44	50	65	1	Out	VDJ
GAGTCAGCTGCTCCCTCTCAGACTTCTGTTTACTTCTGTGCCAGCAGTTACAGTGAGGCTATGAACACTGAAGCTTTCTTTGGACAA	CASSYSEAMNTEAFF	1	0.0011273957158962795	45	TCRBV06-07*01	TCRBV06	TCRBV06-07	01				TCRBD02-01*02	TCRBD02	TCRBD02-01	02				TCRBJ01-01*01	TCRBJ01	TCRBJ01-01	01				2	3	11	1	3	0	36	51	54	58	61	1	In	VDJ
GAGTCCGCCAGCACCAACCAGACATCTATGTACCTCTGTGCCAGCAGAACCATCCGACAGGGAAATCAGCCCCAGCATTTTGGTGAT	CASRTIRQGNQPQHF	1	0.0011273957158962795	45	TCRBV28-01*01	TCRBV28	TCRBV28-01	01				TCRBD01-01*01	TCRBD01	TCRBD01-01	01				TCRBJ01-05*01	TCRBJ01	TCRBJ01-05	01				6	1	2	3	8	4	36	47	55	62	63	1	In	VDJ
CACCAGCACCAGCCAGACCTATCTGTACCACTGTGGCACAAAGAGTAGGATAACACGAAGTCGGGCAACGTCCTGACTTTCGGGGCC		1	0.0011273957158962795	50	TCRBV08-02*01	TCRBV08	TCRBV08-02	01				TCRBD02-01	TCRBD02	TCRBD02-01				01,02	TCRBJ02-06*01	TCRBJ02	TCRBJ02-06	01				7	0	8	4	23	9	31	38	61	-1	65	1	Out	VDJ
GTGACCAGTGCCCATCCTGAAGACAGCAGCTTCTACATCTGCAGTGCTAGTGGACAGGGGTTCATCAATGAGCAGTTCTTCGGGCCA	CSASGQGFINEQFF	1	0.0011273957158962795	42	TCRBV20-01*04	TCRBV20	TCRBV20-01	04				TCRBD01-01*01	TCRBD01	TCRBD01-01	01				TCRBJ02-01*01	TCRBJ02	TCRBJ02-01	01				1	5	2	2	0	6	39	-1	52	60	65	1	In	VDJ
ACATCGGCCCAAAAGAACCCGACAGCTTTCTATCTCTGTGCCAGTACGGTCGGGGGGACTTTCCAAGAGACCCAGTACTTCGGGCCA	CASTVGGTFQETQYF	1	0.0011273957158962795	45	TCRBV19-01*01	TCRBV19	TCRBV19-01	01				TCRBD02-01*01	TCRBD02	TCRBD02-01	01				TCRBJ02-05*01	TCRBJ02	TCRBJ02-05	01				7	5	8	1	4	1	36	46	50	57	62	1	In	VDJ
GGGACTCAGCCGCGTATCTCCGTGCCAGCAGCTTAACATCTTACAAACAAGGGACAGGGGAGGGCAGATACGCAGTATTTTGGCCCA		1	0.0011273957158962795	61	TCRBV07-03*03	TCRBV07	TCRBV07-03	03				TCRBD01-01*01	TCRBD01	TCRBD01-01	01				TCRBJ02-03*01	TCRBJ02	TCRBJ02-03	01				0	4	0	2	13	4	20	37	50	60	64	1	Out	VDJ
CCTGGAGCTTGGTGACTCTGCTGTGTATTTCTGTGCCAGCAGCTGGTGCGTCACCTTCGAAAGACCCATGGCTACACCTTCGGTTCG		1	0.0011273957158962795	50	TCRBV03-01/03-02*01	TCRBV03	TCRBV03-01/03-02	01								TCRBD01,TCRBD02	TCRBD01-01,TCRBD02-01		TCRBJ01-02*01	TCRBJ01	TCRBJ01-02	01				5	2	2	7	19	6	31	43	62	65	67	1	Out	VDJ
GGCTGCTCCCTCCCAGACATCTGTGTACTTCTGTGCCAGCAGTTACTCATTCGGGGGGCCATTGGTGAGACCCAGTACTTCGGGCCA		1	0.0011273957158962795	50	TCRBV06	TCRBV06				TCRBV06-05,TCRBV06-06		TCRBD02-01*01	TCRBD02	TCRBD02-01	01				TCRBJ02-05*01	TCRBJ02	TCRBJ02-05	01				0	8	8	1	3	5	31	48	51	58	66	1	Out	VDJ
GAGTCCGCCAGCACCAACCAGACATCTATGTACCTCTGTGCCAGCAGTTTTGGGGGGAAGGAAACCGGGGAGCTGTTTTTTGGAGAA	CASSFGGKETGELFF	1	0.0011273957158962795	45	TCRBV28-01*01	TCRBV28	TCRBV28-01	01				TCRBD02-01*01	TCRBD02	TCRBD02-01	01				TCRBJ02-02*01	TCRBJ02	TCRBJ02-02	01				3	6	9	1	1	5	36	50	51	57	63	1	In	VDJ
TGTGTACTTCTGTGCCAGCAGATTGACGGGATTGTCTCTCGGACAGGGAAAGGAAGAAGGCTGAACACTGAAGCTTTCTTTGGACAA		1	0.0011273957158962795	71					TCRBV12,TCRBV06	TCRBV12-03/12-04,TCRBV12-04,TCRBV06-01,TCRBV06-02/06-03,TCRBV06-02,TCRBV06-04,TCRBV06-05,TCRBV06-06		TCRBD01-01*01	TCRBD01	TCRBD01-01	01				TCRBJ01-01*01	TCRBJ01	TCRBJ01-01	01				6	13	1	3	19	0	10	21	40	48	61	1	Out	VDJ
CAGCCTGCAGAGCAGGGGGACTCGGCCGTGTATGTCTGTGCAAGTCGCTTAGCGTTGGGGACAGGTAATGGCTACACCTTCGGTTCG	CASRLALGTGNGYTF	1	0.0011273957158962795	45	TCRBV12-02*01	TCRBV12	TCRBV12-02	01				TCRBD01-01*01	TCRBD01	TCRBD01-01	01				TCRBJ01-02*01	TCRBJ01	TCRBJ01-02	01				0	2	0	4	4	6	36	53	57	65	67	1	In	VDJ
GAACCCAGGGACTTGGGCCTATATTTCTGTGCCAGCAGCGAGCATTCTGTATAGGACAGTCGGGCCAACGTCCTGACTTTCGGGGCC	CASSEHSV*DSRANVLTF	2	0.002254791431792559	54	TCRBV12-01*01	TCRBV12	TCRBV12-01	01				TCRBD01-01*01	TCRBD01	TCRBD01-01	01				TCRBJ02-06*01	TCRBJ02	TCRBJ02-06	01				5	2	1	5	14	5	27	39	53	59	61	2	Stop	VDJ
GCCAGCACCAACCAGACATCTATGTACCTCTGTGCCAGCAGTTCCAAGTCCTTGCTAGCGGGTACAGATACGCAGTATTTTGGCCCA	CASSSKSLLAGTDTQYF	1	0.0011273957158962795	51	TCRBV28-01*01	TCRBV28	TCRBV28-01	01				TCRBD02-01	TCRBD02	TCRBD02-01				01,02	TCRBJ02-03*01	TCRBJ02	TCRBJ02-03	01				4	1	4	4	11	3	30	43	54	62	63	1	In	VDJ
GAGCAGGAGGACTCGGCCGTGTATCTCTGTGCCAGCAGCTTACTACTAGCGGGAGTTGTCGGCACAGATACGCAGTATTTTGGCCCA	CASSLLLAGVVGTDTQYF	1	0.0011273957158962795	54	TCRBV07-02	TCRBV07	TCRBV07-02				01,02	TCRBD02-01*02	TCRBD02	TCRBD02-01	02				TCRBJ02-03*01	TCRBJ02	TCRBJ02-03	01				2	6	3	2	2	1	27	42	44	55	61	1	In	VDJ
GCAGAGCTTGGGGACTCGGCCGTGTATCTCTGTGCCAGCAGCTTAGGCTGGGAGGTTGTCAACACCGGGGAGCTGTTTTTTGGAGAA	CASSLGWEVVNTGELFF	1	0.0011273957158962795	51	TCRBV11-03*01	TCRBV11	TCRBV11-03	01				TCRBD02-01*02	TCRBD02	TCRBD02-01	02				TCRBJ02-02*01	TCRBJ02	TCRBJ02-02	01				1	5	9	1	3	2	30	46	49	55	60	1	In	VDJ
CAGCCAGAAGACTTAGCCCTGTATCTCTGCGCCAGCAGCCAAGATAGGGGTACTACGGAGCGGTACAATGAGCAGTTCTTCGGGCCA	CASSQDRGTTERYNEQFF	1	0.0011273957158962795	54	TCRBV04-01*01	TCRBV04	TCRBV04-01	01								TCRBD01,TCRBD02	TCRBD01-01,TCRBD02-01		TCRBJ02-01*01	TCRBJ02	TCRBJ02-01	01				0	13	5	2	1	4	27	44	45	50	63	1	In	VDJ
GTGACATCGGCCCAAAAGAACCCGACAGCTTTCTATCTCTGTGCCAGTAGTATGCTTTTCAGTAACTATGGCTACACCTTCGGTTCG	CASSMLFSNYGYTF	1	0.0011273957158962795	42	TCRBV19-01*01	TCRBV19	TCRBV19-01	01				TCRBD01-01*01	TCRBD01	TCRBD01-01	01				TCRBJ01-02*01	TCRBJ01	TCRBJ01-02	01				3	0	4	5	6	1	39	53	59	-1	62	1	In	VDJ
GTGACATCGGCCCAAAAGAACCCGACAGCTTTCTATCTCTGTGCCAGTAGTATAGGGGGGGCCAAAAACATTCAGTACTTCGGCGCC	CASSIGGAKNIQYF	1	0.0011273957158962795	42	TCRBV19-01*01	TCRBV19	TCRBV19-01	01								TCRBD01,TCRBD02	TCRBD01-01,TCRBD02-01		TCRBJ02-04*01	TCRBJ02	TCRBJ02-04	01				1	0	6	1	0	1	39	-1	55	-1	60	1	In	VDJ
TCCCTGGAGCTTGGTGACTCTGCTGTGTATTTCTATGCCAGCAGCCAACAGTGGACTAGCGGGGTCAATGAGCAGTTCTTCGGGCCA	YASSQQWTSGVNEQFF	1	0.0011273957158962795	48	TCRBV03-01/03-02*01	TCRBV03	TCRBV03-01/03-02	01				TCRBD02-01*01	TCRBD02	TCRBD02-01	01				TCRBJ02-01*01	TCRBJ02	TCRBJ02-01	01				2	1	1	3	4	6	33	48	52	64	65	1	In	VDJ
CTGAAGATCCGGTCCACAAAGCTGGAGGACTCAGCCATGTACTTCTGTGCCAGCACCCGGGGCTCGTACGGCTACACCTTCGGTTCG	CASTRGSYGYTF	1	0.0011273957158962795	36	TCRBV02-01	TCRBV02	TCRBV02-01				01,03					TCRBD01,TCRBD02	TCRBD01-01,TCRBD02-01		TCRBJ01-02*01	TCRBJ01	TCRBJ01-02	01				7	6	7	0	3	8	45	55	58	63	69	1	In	VDJ
AACGCCTTGGAGCTGGACGACTCGGCCCTGTATCTCTGTGCCAGCAGCTTCGACCGGGACAGGGTAAATGAGCAGTTCTTCGGGCCA	CASSFDRDRVNEQFF	1	0.0011273957158962795	45	TCRBV05-04*01	TCRBV05	TCRBV05-04	01				TCRBD01-01*01	TCRBD01	TCRBD01-01	01				TCRBJ02-01*01	TCRBJ02	TCRBJ02-01	01				2	2	0	3	5	7	36	50	55	64	66	1	In	VDJ
TCCACAAAGCTGGAGGACTCAGCCATGTACTTCTGTGCCAGCAGTCGTCCGGACAGCTCAGCCCTGAATGGCTACACCTTCGGTTCG	CASSRPDSSALNGYTF	1	0.0011273957158962795	48	TCRBV02-01	TCRBV02	TCRBV02-01				01,03	TCRBD01-01*01	TCRBD01	TCRBD01-01	01				TCRBJ01-02*01	TCRBJ01	TCRBJ01-02	01				5	11	1	5	5	6	33	45	50	56	67	1	In	VDJ
ACCCTGGAGTCTGCCAGGCCCTCACATACCTCTCAGTACCTCTGTGCCAGCAGTGAGTTGCTCTTGGACGAGCAGTACTTCGGGCCG	CASSELLLDEQYF	1	0.0011273957158962795	39	TCRBV25-01*01	TCRBV25	TCRBV25-01	01								TCRBD01,TCRBD02	TCRBD01-01,TCRBD02-01		TCRBJ02-07*01	TCRBJ02	TCRBJ02-07	01				3	0	0	10	9	5	42	56	65	-1	67	1	In	VDJ
CACGCCCTGCAGCCAGAAGACTCAGCCCTGTATCTCTGCGCCAGCAGCCAGGGTGGGACACCCAACCCTGAAGCTTTCTTTGGACAA	CASSQGGTPNPEAFF	1	0.0011273957158962795	45	TCRBV04-01*01	TCRBV04	TCRBV04-01	01				TCRBD01-01*01	TCRBD01	TCRBD01-01	01				TCRBJ01-01*01	TCRBJ01	TCRBJ01-01	01				3	7	0	6	4	6	36	50	54	60	67	1	In	VDJ
CTACACGCCCTGCAGCCAGAAGACTCAGCCCTGTATCTCTGCGCCAGCAGCCTAAGCCCACAGGGGGAAAAACTGTTTTTTGGCAGT	CASSLSPQGEKLFF	1	0.0011273957158962795	42	TCRBV04-01*01	TCRBV04	TCRBV04-01	01				TCRBD01-01*01	TCRBD01	TCRBD01-01	01				TCRBJ01-04*01	TCRBJ01	TCRBJ01-04	01				4	0	3	2	7	8	39	52	59	-1	66	1	In	VDJ
GTCTGCCATCCCCAACCAGACAGCTCTTTACTTCTGTGCCACCAGTACGACCGGGACAGGGGCGCACACGAGCAGTACTTCGGGCCG		1	0.0011273957158962795	47	TCRBV24-01*01	TCRBV24	TCRBV24-01	01				TCRBD01-01*01	TCRBD01	TCRBD01-01	01				TCRBJ02-07*01	TCRBJ02	TCRBJ02-07	01				6	5	0	2	6	5	34	46	52	62	67	1	Out	VDJ
GCCTTGTTGCTGGGGGACTCGGCCCTCTATCTCTGTGCCAGCAGCTTGCCCGACAGGGGAGATAATTCACCCCTCCACTTTGGGAAC	CASSLPDRGDNSPLHF	1	0.0011273957158962795	48	TCRBV05-06*01	TCRBV05	TCRBV05-06	01				TCRBD01-01*01	TCRBD01	TCRBD01-01	01				TCRBJ01-06*02	TCRBJ01	TCRBJ01-06	02				1	2	2	2	3	5	33	48	51	59	61	1	In	VDJ
AAGATCCAGCGCACAGAGCAGGAGGACTCGGCCGTGTATCTCTGTGCCAGCAGCTTAGGGGTCAGATATGGCTACACCTTCGGTTCG	CASSLGVRYGYTF	1	0.0011273957158962795	39	TCRBV07-02	TCRBV07	TCRBV07-02				01,02					TCRBD01,TCRBD02	TCRBD01-01,TCRBD02-01		TCRBJ01-02*01	TCRBJ01	TCRBJ01-02	01				1	5	0	9	0	5	42	-1	58	61	66	1	In	VDJ
ATCCAGCCCTCAGAACCCAGGGACTCAGCTGTGTACTTCTGTGCCAGCAGTCCATTCGACGAGCGGATCGAGCAGTACTTCGGGCCG	CASSPFDERIEQYF	1	0.0011273957158962795	42	TCRBV12	TCRBV12				TCRBV12-03/12-04,TCRBV12-04		TCRBD02-01	TCRBD02	TCRBD02-01				01,02	TCRBJ02-07*01	TCRBJ02	TCRBJ02-07	01				5	2	6	5	10	6	39	51	61	66	68	1	In	VDJ
GAAGATCCAGCGCACAGAGCAGGGGGACTCAGCCGCGTATCTCCGTGCCAGCAGAGACGCAGGGACCATGAGCAGTTCTTCGGGCCA		1	0.0011273957158962795	38	TCRBV07-03*03	TCRBV07	TCRBV07-03	03								TCRBD01,TCRBD02	TCRBD01-01,TCRBD02-01		TCRBJ02-01*01	TCRBJ02	TCRBJ02-01	01				6	1	0	7	7	8	43	54	61	66	67	1	Out	VDJ
ACCTTGGAGCTGGGGGACTCGGCCCTTTATCTTTGCGCCAGCAGCTTGGCTAGCGGGGGGTCTTACAATGAGCAGTTCTTCGGGCCA	CASSLASGGSYNEQFF	1	0.0011273957158962795	48	TCRBV05-01*01	TCRBV05	TCRBV05-01	01				TCRBD02-01*01	TCRBD02	TCRBD02-01	01				TCRBJ02-01*01	TCRBJ02	TCRBJ02-01	01				0	3	4	1	0	4	33	-1	49	60	63	1	In	VDJ
ACAGTGACCAGTGCCCATCCTGAAGACAGCAGCTTCTACATCTGCAGTGCTCCGGACAGTCTGAACACTGAAGCTTTCTTTGGACAA	CSAPDSLNTEAFF	1	0.0011273957158962795	39	TCRBV20	TCRBV20				TCRBV20-01,TCRBV20-or09_02		TCRBD01-01*01	TCRBD01	TCRBD01-01	01				TCRBJ01-01*01	TCRBJ01	TCRBJ01-01	01				5	2	1	5	2	0	42	51	53	59	61	1	In	VDJ
TCGGCCCAAAAGAACCCGACAGCTTTCTATCTCTGTGCCAGTAGTGGCGAACGGACAGGGGGTAGCTATGGCTACACCTTCGGTTCG	CASSGERTGGSYGYTF	1	0.0011273957158962795	48	TCRBV19-01*01	TCRBV19	TCRBV19-01	01				TCRBD01-01*01	TCRBD01	TCRBD01-01	01				TCRBJ01-02*01	TCRBJ01	TCRBJ01-02	01				5	3	1	1	7	4	33	45	52	62	65	1	In	VDJ
AAGATCCAGCCTGCAGAGCTTGGGGACTCGGCCGTGTATCTCTGTGCCAGCAGCTTTTACTCCACAGATACGCAGTATTTTGGCCCA	CASSFYSTDTQYF	1	0.0011273957158962795	39	TCRBV11-03*01	TCRBV11	TCRBV11-03	01				TCRBD02-01	TCRBD02	TCRBD02-01				01,02	TCRBJ02-03*01	TCRBJ02	TCRBJ02-03	01				3	1	3	10	2	2	42	56	58	61	62	1	In	VDJ
TCGGCCCAAAAGAACCCGACAGCTTTCTATCTCTGTGCCAGTACCGACGTCACACATTATAGCAATCAGCCCCAGCATTTTGGTGAT	CASTDVTHYSNQPQHF	1	0.0011273957158962795	48	TCRBV19-01*01	TCRBV19	TCRBV19-01	01								TCRBD01,TCRBD02	TCRBD01-01,TCRBD02-01		TCRBJ01-05*01	TCRBJ01	TCRBJ01-05	01				7	11	2	7	2	0	33	43	45	48	59	1	In	VDJ
AGGATCCAGCAGGTAGTGCGAGGAGATTCGGCAGCTTATTTCTGTGCCAGCTCACCGAACAACCAAGGGGGGCTGTTTTTTGGCAGT	CASSPNNQGGLFF	1	0.0011273957158962795	39	TCRBV18-01*01	TCRBV18	TCRBV18-01	01								TCRBD01,TCRBD02	TCRBD01-01,TCRBD02-01		TCRBJ01-04*01	TCRBJ01	TCRBJ01-04	01				3	1	5	1	9	14	42	56	65	71	72	1	In	VDJ
NCTCTCACTGTGACATCGGCCCAAAAGAACCCGACAGCTTTCTATCTCTGTGCCAGTAGTCTTTGGGACAAGCTGTTTTTTGGCAGT	CASSLWDKLFF	1	0.0011273957158962795	33	TCRBV19-01*01	TCRBV19	TCRBV19-01	01				TCRBD01-01*01	TCRBD01	TCRBD01-01	01				TCRBJ01-04*01	TCRBJ01	TCRBJ01-04	01				5	2	0	6	4	14	48	60	64	70	72	1	In	VDJ
ATCCGGTCCACAAAGCTGGAGGACTCAGCCATGTACTTCTGTGCCCTAAGCCGGGGGAGACTAAATTCACCCCTCCACTTTGGGAAT	CALSRGRLNSPLHF	1	0.0011273957158962795	42	TCRBV02-01	TCRBV02	TCRBV02-01				01,03	TCRBD02-01*01	TCRBD02	TCRBD02-01	01				TCRBJ01-06*01	TCRBJ01	TCRBJ01-06	01				11	6	8	2	6	7	39	45	51	57	63	1	In	VDJ
AGCACCAACCAGACATCTATGTACCTCTGTGCCAGCAGTTTCGGGACAGGCGCCTCTAGGTCTAACTATGGCTACACCTTCGGTTCG	CASSFGTGASRSNYGYTF	1	0.0011273957158962795	54	TCRBV28-01*01	TCRBV28	TCRBV28-01	01				TCRBD01-01*01	TCRBD01	TCRBD01-01	01				TCRBJ01-02*01	TCRBJ01	TCRBJ01-02	01				3	11	0	4	1	0	27	41	42	50	61	1	In	VDJ
GCCAGCACCAACCAGACATCTATGTACCTCTGTGCCAGCAGACGAAGCCTGGGGACAGGGGGCTCGCATGGCTACACCTTCGGTTCG	CASRRSLGTGGSHGYTF	1	0.0011273957158962795	51	TCRBV28-01*01	TCRBV28	TCRBV28-01	01				TCRBD01-01*01	TCRBD01	TCRBD01-01	01				TCRBJ01-02*01	TCRBJ01	TCRBJ01-02	01				6	4	0	0	10	6	30	41	51	63	67	1	In	VDJ
ACGCCCTGCAGCCAGAAGACTCAGCCCTGTATCTCTGCGCCAGCAGCCAAGATTTCCTAGCGTTCGAACGAGCAGTACTTCGGGCCG		1	0.0011273957158962795	46	TCRBV04-01*01	TCRBV04	TCRBV04-01	01				TCRBD02-01	TCRBD02	TCRBD02-01				01,02	TCRBJ02-07*01	TCRBJ02	TCRBJ02-07	01				0	5	4	6	4	5	35	52	56	62	67	1	Out	VDJ
TTGGCGTCTGCTGTACCCTCTCAGACATCTGTGTACTTCTGTGCCAGCAGTGAACCGGGACTAGCCAATGAGCAGTTCTTCGGGCCA	CASSEPGLANEQFF	1	0.0011273957158962795	42	TCRBV06-04*01	TCRBV06	TCRBV06-04	01				TCRBD02-01	TCRBD02	TCRBD02-01				01,02	TCRBJ02-01*01	TCRBJ02	TCRBJ02-01	01				3	0	0	7	3	6	39	53	56	-1	65	1	In	VDJ
GATCCAGCGCACAGAGCAGGAGGACTCGGCCGTGTATCTCTGTGCCAGCAACTTTACAGGGTTGCCGGGGAGCTGTTTTTTGGAGAA		1	0.0011273957158962795	41	TCRBV07-02	TCRBV07	TCRBV07-02				01,02	TCRBD01-01*01	TCRBD01	TCRBD01-01	01				TCRBJ02-02*01	TCRBJ02	TCRBJ02-02	01				3	3	3	3	1	6	40	54	55	61	64	1	Out	VDJ
GCTACGAAGCTTGAGGATTCAGCAGTGTATTTTTGTGCCAGCAGCCAATTGGGGCAGGGGCGCTGGAATGAGCAGTTCTTCGGGCCA	CASSQLGQGRWNEQFF	1	0.0011273957158962795	48	TCRBV16-01*01	TCRBV16	TCRBV16-01	01				TCRBD01-01*01	TCRBD01	TCRBD01-01	01				TCRBJ02-01*01	TCRBJ02	TCRBJ02-01	01				1	6	4	2	5	7	33	49	54	60	66	1	In	VDJ
GTGAACGCCTTGTTGCTGGGGGACTCGGCCCTGTATCTCTGTGCCAGCAGCCGAGAACTCGACAGGGCGGAAGCTTTCTTTGGACAA	CASSRELDRAEAFF	1	0.0011273957158962795	42	TCRBV05-05*01	TCRBV05	TCRBV05-05	01				TCRBD01-01*01	TCRBD01	TCRBD01-01	01				TCRBJ01-01*01	TCRBJ01	TCRBJ01-01	01				4	2	2	3	9	8	39	51	60	67	69	1	In	VDJ
AATTCCCTGGAGCTTGGTGACTCTGCTGTGTATTTCTGTGCCAGCAGCCAGGGTTCAGGGGGGGACTATGGCTACACCTTCGGTTCG	CASSQGSGGDYGYTF	1	0.0011273957158962795	45	TCRBV03-01/03-02*01	TCRBV03	TCRBV03-01/03-02	01								TCRBD01,TCRBD02	TCRBD01-01,TCRBD02-01		TCRBJ01-02*01	TCRBJ01	TCRBJ01-02	01				3	2	4	1	5	3	36	50	55	62	64	1	In	VDJ
TCTCTGGAGCTGGGGGACTCAGCTTTGTATTTCTGTGCCAGCAGCGTAGGGCCCCAGGGAGAAAGGGAGGGCTACACCTTCGGTTCG	CASSVGPQGEREGYTF	1	0.0011273957158962795	48	TCRBV09-01*01	TCRBV09	TCRBV09-01	01								TCRBD01,TCRBD02	TCRBD01-01,TCRBD02-01		TCRBJ01-02*01	TCRBJ01	TCRBJ01-02	01				0	10	4	3	5	8	33	49	54	59	69	1	In	VDJ
NNNNNNNTGTCGGCTGCTCCCTCCCAGACATCTGTGTACTTTTGTGCCAGCAGTAATGGCTTGTTGGGGGAGCAGTACTTCGGGCCG	CASSNGLLGEQYF	1	0.0011273957158962795	39	TCRBV06-08*01	TCRBV06	TCRBV06-08	01								TCRBD01,TCRBD02	TCRBD01-01,TCRBD02-01		TCRBJ02-07*01	TCRBJ02	TCRBJ02-07	01				5	0	6	2	11	7	42	54	65	-1	69	1	In	VDJ
CCAGTCCACGGAGTCAGGGGACACAGCACTGTATTTCTGTGCCAGCAGCAAGCGGGAGACCCGACCTACGAGCAGTACTTCGGGCCG		1	0.0011273957158962795	44	TCRBV21-01*01	TCRBV21	TCRBV21-01	01				TCRBD02-01*02	TCRBD02	TCRBD02-01	02				TCRBJ02-07*01	TCRBJ02	TCRBJ02-07	01				3	6	7	2	0	2	37	-1	51	58	64	1	Out	VDJ
CACATCAATTCCCTGGAGCTTGGTGACTCTGCTGTGTATTTCTGTGCCAGCAGCCAAGTGGCAGCCTACGAGCAGTACTTCGGGCCG	CASSQVAAYEQYF	1	0.0011273957158962795	39	TCRBV03-01/03-02*01	TCRBV03	TCRBV03-01/03-02	01				TCRBD01-01*01	TCRBD01	TCRBD01-01	01				TCRBJ02-07*01	TCRBJ02	TCRBJ02-07	01				1	0	4	5	3	2	42	58	61	-1	64	1	In	VDJ
GTGAACGCCTTGTTGCTGGGGGACTCGGCCCTCTATCTCTGTGCCAGCAGCTTGTTTAGGGGGCGGCACGAGCAGTACTTCGGGCCG	CASSLFRGRHEQYF	1	0.0011273957158962795	42	TCRBV05-06*01	TCRBV05	TCRBV05-06	01				TCRBD01-01*01	TCRBD01	TCRBD01-01	01				TCRBJ02-07*01	TCRBJ02	TCRBJ02-07	01				1	3	5	0	3	5	39	54	57	64	67	1	In	VDJ
GTGAGCACCTTGGAGCTGGGGGACTCGGCCCTTTATCTTTGCGCCAGCAGCTTGGCCCAGATAGATGGTACAGGCACCTTCGGTTCG	CASSLAQIDGTGTF	1	0.0011273957158962795	42	TCRBV05-01*01	TCRBV05	TCRBV05-01	01				TCRBD01-01*01	TCRBD01	TCRBD01-01	01				TCRBJ01-02*01	TCRBJ01	TCRBJ01-02	01				0	0	3	4	14	13	39	55	69	-1	74	1	In	VDJ
CTGACAGTGACCAGTGCCCATCCTGAAGACAGCAGCTTCTACATCTGCAGTGTAGGACAGGATAACTATGGCTACACCTTCGGTTCG	CSVGQDNYGYTF	1	0.0011273957158962795	36	TCRBV20	TCRBV20				TCRBV20-01,TCRBV20-or09_02		TCRBD01-01*01	TCRBD01	TCRBD01-01	01				TCRBJ01-02*01	TCRBJ01	TCRBJ01-02	01				7	1	1	4	2	1	45	52	54	61	62	1	In	VDJ
GTGACATCGGCCCAAAAGAACCCGACAGCTTTCTATCTCTGTGCCAGCCTGGATTACGGCGATCGAAACACCATATATTTTGGAGAG	CASLDYGDRNTIYF	1	0.0011273957158962795	42	TCRBV19-01*01	TCRBV19	TCRBV19-01	01								TCRBD01,TCRBD02	TCRBD01-01,TCRBD02-01		TCRBJ01-03*01	TCRBJ01	TCRBJ01-03	01				9	11	1	8	3	5	39	47	50	53	64	1	In	VDJ
GAGCTGGGGGACTCGGCCCTTTATCTTTGCGCCAGCGCTCCGGGACAGGAGTTGATTCGGAATAATTCACCCCTCCACTTTGGGAAC	CASAPGQELIRNNSPLHF	1	0.0011273957158962795	54	TCRBV05-01*01	TCRBV05	TCRBV05-01	01				TCRBD01-01*01	TCRBD01	TCRBD01-01	01				TCRBJ01-06*02	TCRBJ01	TCRBJ01-06	02				7	12	0	4	5	5	27	36	41	49	61	1	In	VDJ
AATTCCCTGGAGCTTGGTGACTCTGCTGTGTATTTCTGTGCCAGCAGCCAGGGGACTAGCGGGAGTTATGAGCAGTTCTTCGGGCCA	CASSQGTSGSYEQFF	1	0.0011273957158962795	45	TCRBV03-01/03-02*01	TCRBV03	TCRBV03-01/03-02	01				TCRBD02-01*02	TCRBD02	TCRBD02-01	02				TCRBJ02-01*01	TCRBJ02	TCRBJ02-01	01				3	2	0	2	1	8	36	50	51	65	67	1	In	VDJ
GCTACCCGCTCCCAGACATCTGTGTATTTCTGCGCCAGCAGTGATTACCCCGGGACAGGGGTTGACTATGGCTACACCTTCGGTTCG	CASSDYPGTGVDYGYTF	1	0.0011273957158962795	51	TCRBV10-02*01	TCRBV10	TCRBV10-02	01				TCRBD01-01*01	TCRBD01	TCRBD01-01	01				TCRBJ01-02*01	TCRBJ01	TCRBJ01-02	01				3	3	0	2	7	3	30	44	51	61	64	1	In	VDJ
CGGTCCACAAAGCTGGAGGACTCAGCCATGTACTTCTGTGCCAGCAGATACGGGACAGGGGCGTCGAATGAGCAGTTCTTCGGGCCA	CASRYGTGASNEQFF	1	0.0011273957158962795	45	TCRBV02-01	TCRBV02	TCRBV02-01				01,03	TCRBD01-01*01	TCRBD01	TCRBD01-01	01				TCRBJ02-01*01	TCRBJ02	TCRBJ02-01	01				6	5	0	2	4	7	36	47	51	61	66	1	In	VDJ
GCCCTGCAGCCAGAAGACTCAGCCCTGTATCTCTGCGCCAGCAGCCAGGTTAGCGGGAGGGGTTACAATGAGCAGTTCTTCGGGCCA	CASSQVSGRGYNEQFF	1	0.0011273957158962795	48	TCRBV04-01*01	TCRBV04	TCRBV04-01	01				TCRBD02-01*02	TCRBD02	TCRBD02-01	02				TCRBJ02-01*01	TCRBJ02	TCRBJ02-01	01				3	2	5	0	3	4	33	47	50	61	63	1	In	VDJ
CTTGGGGACTCGGCCGTGTATCTCTGTGCCAGCAGATATCAAGGCTAGCGGGCCTCCTCGAACACCGGGGAGCTGTTTTTTGGAGAA	CASRYQG*RASSNTGELFF	1	0.0011273957158962795	57	TCRBV11-03*01	TCRBV11	TCRBV11-03	01				TCRBD02-01	TCRBD02	TCRBD02-01				01,02	TCRBJ02-02*01	TCRBJ02	TCRBJ02-02	01				6	6	4	4	9	0	24	35	44	52	58	1	Stop	VDJ
AAGATCCAGCCCTCAGAACCCAGGGACTCAGCTGTGTACTTCTGTGCCAGCAGAAGCGCCGGGGTTGGGGAGCAGTACTTCGGGCCG	CASRSAGVGEQYF	1	0.0011273957158962795	39	TCRBV12-03/12-04*01	TCRBV12	TCRBV12-03/12-04	01				TCRBD02-01*01	TCRBD02	TCRBD02-01	01				TCRBJ02-07*01	TCRBJ02	TCRBJ02-07	01				6	5	8	3	6	7	42	53	59	64	69	1	In	VDJ
ATCCAGCAGGTAGTGCGAGGAGATTCGGCAGCTTATTTCTGTGCCAGCTCACCATCCAGGGCGTATGACGAGCAGTACTTCGGGCCG	CASSPSRAYDEQYF	1	0.0011273957158962795	42	TCRBV18-01*01	TCRBV18	TCRBV18-01	01				TCRBD01-01*01	TCRBD01	TCRBD01-01	01				TCRBJ02-07*01	TCRBJ02	TCRBJ02-07	01				2	6	4	3	2	5	39	54	56	61	67	1	In	VDJ
CTGGAGCTTGGTGACTCTGCTGTGTATTTCTGTGCCAGCAGCCAAGGGTTGCCGGGACAGGGTATTAGTGAGCAGTTCTTCGGGCCA	CASSQGLPGQGISEQFF	1	0.0011273957158962795	51	TCRBV03-01/03-02*01	TCRBV03	TCRBV03-01/03-02	01				TCRBD01-01*01	TCRBD01	TCRBD01-01	01				TCRBJ02-01*01	TCRBJ02	TCRBJ02-01	01				1	6	0	3	7	9	30	46	53	62	68	1	In	VDJ
ATCCAGCCTGCAGAGCTTGGGGACTCGGCCGTGTATCTCTGTGCCAGCCAGACTAGCGGGGAAAGGAATGAGCAGTTCTTCGGGCCA	CASQTSGERNEQFF	1	0.0011273957158962795	42	TCRBV11-03*01	TCRBV11	TCRBV11-03	01				TCRBD02-01*01	TCRBD02	TCRBD02-01	01				TCRBJ02-01*01	TCRBJ02	TCRBJ02-01	01				8	5	2	3	2	7	39	48	50	61	66	1	In	VDJ
GAGTCCGCCAGCACCAACCAGACATCTATGTACCTCTGTGCCAGCAGTTTACGGGAGGGTTCGCGAAATGAGCAGTTCTTCGGGCCA	CASSLREGSRNEQFF	1	0.0011273957158962795	45	TCRBV28-01*01	TCRBV28	TCRBV28-01	01				TCRBD02-01*02	TCRBD02	TCRBD02-01	02				TCRBJ02-01*01	TCRBJ02	TCRBJ02-01	01				2	7	8	0	0	7	36	-1	51	59	66	1	In	VDJ
GCCAGTGCCCATCCTGAAGACAGCAGCTTCTACATCTGCAGTGCTAGGAGCCTAGCGGGAGTTCAAGAGACCCAGTACTTCGGGCCA	CSARSLAGVQETQYF	1	0.0011273957158962795	45	TCRBV20	TCRBV20				TCRBV20-01,TCRBV20-or09_02		TCRBD02-01*02	TCRBD02	TCRBD02-01	02				TCRBJ02-05*01	TCRBJ02	TCRBJ02-05	01				3	2	4	2	4	2	36	47	51	61	63	1	In	VDJ
GATCCAGCAGGTAGTGCGAGGAGATTCGGCAGCTTATTTCTGTGCCAGCTCACTTAGCGGGACCCCTACGAGCAGTACTTCGGGCCG		1	0.0011273957158962795	41	TCRBV18-01*01	TCRBV18	TCRBV18-01	01				TCRBD02-01*02	TCRBD02	TCRBD02-01	02				TCRBJ02-07*01	TCRBJ02	TCRBJ02-07	01				4	2	5	3	1	2	40	53	54	62	64	1	Out	VDJ
GCTGCTCCCTCCCAAACATCTGTGTACTTCTGTGCCAGCAGTTCCCCTCTTCGGGGAGGGTCGGCAGAGACCCAGTACTTCGGGCCA	CASSSPLRGGSAETQYF	1	0.0011273957158962795	51	TCRBV06-02/06-03*01	TCRBV06	TCRBV06-02/06-03	01				TCRBD02-01*02	TCRBD02	TCRBD02-01	02				TCRBJ02-05*01	TCRBJ02	TCRBJ02-05	01				4	5	9	0	10	4	30	43	53	60	65	1	In	VDJ
AGCACCTTGGAGCTGGGGGACTCGGCCCTTTATCTTTGCGCCAGCAGCTTGGCCGGGACTCCCGCGGATACGCAGTATTTTGGCCCA	CASSLAGTPADTQYF	1	0.0011273957158962795	45	TCRBV05-01*01	TCRBV05	TCRBV05-01	01				TCRBD02-01	TCRBD02	TCRBD02-01				01,02	TCRBJ02-03*01	TCRBJ02	TCRBJ02-03	01				0	6	0	10	2	6	36	52	54	60	66	1	In	VDJ
CAGCGCACACAGCAGGGGGACTTGGCTGTGTATCTCTGTGCCAGCAGCGGCAGATAAAGTCGGGCCAACGTCCTGACTTTCGGGGCC	CASSGR*SRANVLTF	1	0.0011273957158962795	45	TCRBV07-01*01	TCRBV07	TCRBV07-01	01				TCRBD01-01*01	TCRBD01	TCRBD01-01	01				TCRBJ02-06*01	TCRBJ02	TCRBJ02-06	01				5	8	4	5	2	5	36	48	50	53	61	1	Stop	VDJ
ACTGTGACATCGGCCCAAAAGAACCCGACAGCTTTCTATCTCTGTGCCAGTAGTGCCAGCGGGAGCAATGAGCAGTTCTTCGGGCCA	CASSASGSNEQFF	1	0.0011273957158962795	39	TCRBV19-01*01	TCRBV19	TCRBV19-01	01				TCRBD02-01*02	TCRBD02	TCRBD02-01	02				TCRBJ02-01*01	TCRBJ02	TCRBJ02-01	01				5	0	6	2	3	6	42	54	57	-1	65	1	In	VDJ
TTGGGGACTCGGCCGTGTATCTCTGTGCCAGCAGCCCCCCGAGCGGGGGGGAAGGGTTATGGCACAGATACGCAGTATTTTGGCCCA		1	0.0011273957158962795	58	TCRBV11-03*01	TCRBV11	TCRBV11-03	01				TCRBD02-01*01	TCRBD02	TCRBD02-01	01				TCRBJ02-03*01	TCRBJ02	TCRBJ02-03	01				5	10	6	0	6	1	23	35	41	51	61	1	Out	VDJ
GTGACCAGTGCCCATCCTGAAGACAGCAGCTTCTACATCTGCAGTGCTCCCCGGGTCGGAGGGGCCGGGGAGCTGTTTTTTGGAGAA	CSAPRVGGAGELFF	1	0.0011273957158962795	42	TCRBV20	TCRBV20				TCRBV20-01,TCRBV20-or09_02		TCRBD02-01*02	TCRBD02	TCRBD02-01	02				TCRBJ02-02*01	TCRBJ02	TCRBJ02-02	01				5	1	10	0	9	6	39	48	57	63	64	1	In	VDJ
ATCCGGTCCACAAAGCTGGAGGACTCAGCCATGTACTTCTGTGCCAGCGGGACAGGGGTTGGGGGCACTGAAGCTTTCTTTGGACAA	CASGTGVGGTEAFF	1	0.0011273957158962795	42	TCRBV02-01	TCRBV02	TCRBV02-01				01,03	TCRBD01-01*01	TCRBD01	TCRBD01-01	01				TCRBJ01-01*01	TCRBJ01	TCRBJ01-01	01				8	7	0	2	0	4	39	-1	48	58	65	1	In	VDJ
CAGCGCACAGAGCAGGAGGACTCGGCCGTGTATCTCTGTGCCAGCAGCTTAGGTTATGGGGGGAGTCAGCCCCAGCATTTTGGTGAT	CASSLGYGGSQPQHF	1	0.0011273957158962795	45	TCRBV07-02	TCRBV07	TCRBV07-02				01,02	TCRBD02-01*01	TCRBD02	TCRBD02-01	01				TCRBJ01-05*01	TCRBJ01	TCRBJ01-05	01				1	2	9	1	5	6	36	52	57	63	65	1	In	VDJ
NNNNNNNNNNTGTCGGCTGCTCCCTCCCAGACATCTGTGTACTTCTGTGCCAGCAGTTACTCCACGGGCGAGCAGTACTTCGGGCCG	CASSYSTGEQYF	1	0.0011273957158962795	36	TCRBV06-05*01	TCRBV06	TCRBV06-05	01				TCRBD02-01	TCRBD02	TCRBD02-01				01,02	TCRBJ02-07*01	TCRBJ02	TCRBJ02-07	01				0	0	8	4	2	6	45	62	64	-1	68	1	In	VDJ
ATCCAGCGCACAGAGCAGGGGGACTCGGCCATGTATCTCTGTGCCAGCAGCTTAGGTTCCCAGTTGGACATTCAGTACTTCGGCGCC	CASSLGSQLDIQYF	1	0.0011273957158962795	42	TCRBV07-09*01	TCRBV07	TCRBV07-09	01				TCRBD01-01*01	TCRBD01	TCRBD01-01	01				TCRBJ02-04*01	TCRBJ02	TCRBJ02-04	01				1	4	4	5	5	8	39	55	60	63	67	1	In	VDJ
CTGTCCCTAGAGTCTGCCATCCCCAACCAGACAGCTCTTTACTTCTGTGCCACCAATGGGAACACCGGGGAGCTGTTTTTTGGAGAA	CATNGNTGELFF	1	0.0011273957158962795	36	TCRBV24-01*01	TCRBV24	TCRBV24-01	01								TCRBD01,TCRBD02	TCRBD01-01,TCRBD02-01		TCRBJ02-02*01	TCRBJ02	TCRBJ02-02	01				8	0	0	10	2	1	45	55	57	-1	59	1	In	VDJ
CTGAAGATCCGGTCCACAAAGCTGGAGGACTCAGCCATGTACTTCTGTGCCAGCAGTGATGATAATTCACCCCTCCACTTTGGGAAT	CASSDDNSPLHF	1	0.0011273957158962795	36	TCRBV02-01	TCRBV02	TCRBV02-01				01,03								TCRBJ01-06*01	TCRBJ01	TCRBJ01-06	01				3	2	0	0	0	5	45	-1	-1	59	61	1	In	VJ
NTGAAGATCCAGCCCTCAGAACCCAGGGACTCAGCTGTGTACTTCTGTGCCAGCAGTTTCGCCACCTACGAGTAGTACTTCGGGCCG	CASSFATYE*YF	1	0.0011273957158962795	36	TCRBV12-03/12-04*01	TCRBV12	TCRBV12-03/12-04	01				TCRBD02-01	TCRBD02	TCRBD02-01				01,02	TCRBJ02-07*01	TCRBJ02	TCRBJ02-07	01				3	5	4	9	6	11	45	59	65	68	73	1	Stop	VDJ
CCTGCAGAGCTTGGGGACTCGGCCGTGTATCTCTGTGCCAGCAGCTTAGTAGGCGGGAGGGCCGGTGATGAGCAGTTCTTCGGGCCA	CASSLVGGRAGDEQFF	1	0.0011273957158962795	48	TCRBV11-03*01	TCRBV11	TCRBV11-03	01				TCRBD02-01*02	TCRBD02	TCRBD02-01	02				TCRBJ02-01*01	TCRBJ02	TCRBJ02-01	01				1	6	7	0	3	8	33	49	52	61	67	1	In	VDJ
CTGAAGATCCGGTCCACAAAGCTGGAGGACTCAGCCATGTACTTCTGTGCCAGCAGTAGGACGGGGAATGAGCAGTTCTTCGGGCCA	CASSRTGNEQFF	1	0.0011273957158962795	36	TCRBV02-01	TCRBV02	TCRBV02-01				01,03	TCRBD02-01*01	TCRBD02	TCRBD02-01	01				TCRBJ02-01*01	TCRBJ02	TCRBJ02-01	01				5	0	8	3	4	7	45	57	61	-1	66	1	In	VDJ
ATCCAGCAGGTAGTGCGAGGAGATTCGGCAGCTTATTTCTGTGCCAGCTCACCCGCGGGGACATGGACTGAAGCTTTCTTTGGACAA	CASSPAGTWTEAFF	1	0.0011273957158962795	42	TCRBV18-01*01	TCRBV18	TCRBV18-01	01								TCRBD01,TCRBD02	TCRBD01-01,TCRBD02-01		TCRBJ01-01*01	TCRBJ01	TCRBJ01-01	01				3	3	0	6	4	5	39	53	57	63	66	1	In	VDJ
AATGTGAACGCCTTGTTGCTGGGGGACTCGGCCCTCTATCTCTGTGCCAGCAGCCTGGGGGCGGGAGATACGCAGTATTTTGGCCCA	CASSLGAGDTQYF	1	0.0011273957158962795	39	TCRBV05-06*01	TCRBV05	TCRBV05-06	01				TCRBD02-01	TCRBD02	TCRBD02-01				01,02	TCRBJ02-03*01	TCRBJ02	TCRBJ02-03	01				0	0	7	4	2	5	42	58	60	-1	65	1	In	VDJ
CAGCGCACAGAGCAGCGGGACTCGGCCATGTATCGCTGTGCCAGCAGCAGCGGGCGGGCGTCAAACACTGAAGCTTTCTTTGGACAA	CASSSGRASNTEAFF	1	0.0011273957158962795	45	TCRBV07-06*01	TCRBV07	TCRBV07-06	01				TCRBD02-01	TCRBD02	TCRBD02-01				01,02	TCRBJ01-01*01	TCRBJ01	TCRBJ01-01	01				5	9	6	4	0	2	36	-1	48	54	63	1	In	VDJ
GCCCATCCTGAAGACAGCAGCTTCTACATCTGCAGTGCTAGAAACCGGGACAGGGCGACGAACACCGGGGAGCTGTTTTTTGGAGAA	CSARNRDRATNTGELFF	1	0.0011273957158962795	51	TCRBV20	TCRBV20				TCRBV20-01,TCRBV20-or09_02		TCRBD01-01*01	TCRBD01	TCRBD01-01	01				TCRBJ02-02*01	TCRBJ02	TCRBJ02-02	01				2	3	0	3	4	0	30	42	46	55	58	1	In	VDJ
ACAGTGACCAGTGCCCATCCTGAAGACAGCAGCTTCTACATCTGCAGTGCTAGTGAACAGTTGAACACTGAAGCTTTCTTTGGACAA	CSASEQLNTEAFF	1	0.0011273957158962795	39	TCRBV20-01*04	TCRBV20	TCRBV20-01	04				TCRBD01-01*01	TCRBD01	TCRBD01-01	01				TCRBJ01-01*01	TCRBJ01	TCRBJ01-01	01				0	1	3	5	0	0	42	-1	56	60	61	1	In	VDJ
AGAGCTTGGGGACTCGGCCGTGTATCTCTGTGCCAGCAGCTTAGAGGGGGGACAGGGGGACTAAATGAAAAACTGTTTTTTGGCAGT		1	0.0011273957158962795	53	TCRBV11-03*01	TCRBV11	TCRBV11-03	01				TCRBD01-01*01	TCRBD01	TCRBD01-01	01				TCRBJ01-04*01	TCRBJ01	TCRBJ01-04	01				0	4	0	1	3	5	28	45	48	59	63	1	Out	VDJ
CTCACTCTGGAGTCAGCTACCAGCTCCCAGACATCTGTGTACTTCTGTGCCATCGGTGCAGGGGCCGCCGAGCAGTACTTCGGGCCG	CAIGAGAAEQYF	1	0.0011273957158962795	36	TCRBV10-03*01	TCRBV10	TCRBV10-03	01				TCRBD01-01*01	TCRBD01	TCRBD01-01	01				TCRBJ02-07*01	TCRBJ02	TCRBJ02-07	01				4	4	4	2	0	6	45	-1	58	64	68	1	In	VDJ
CTGTGAGCAACATGAGCCCTGAAGACAGCAGCATATATCTCTGCAGCGCGAAGCGGGAGCAGCCCCTACGAGCAGTACTTCGGGCCG		1	0.0011273957158962795	40	TCRBV29-01*03	TCRBV29	TCRBV29-01	03				TCRBD02-01*02	TCRBD02	TCRBD02-01	02				TCRBJ02-07*01	TCRBJ02	TCRBJ02-07	01				5	5	6	2	1	2	41	50	51	59	64	1	Out	VDJ
AGCTTGGGGACTCGGCCGTGTATCTCTGTGCCAGCAGCTTATAGGGGGGGTAGCCTAAGCTCCTACAATGAGCAGTTCTTCGGGCCA		1	0.0011273957158962795	55	TCRBV11-03*01	TCRBV11	TCRBV11-03	01				TCRBD02-01*01	TCRBD02	TCRBD02-01	01				TCRBJ02-01*01	TCRBJ02	TCRBJ02-01	01				2	9	9	0	2	0	26	41	43	50	59	1	Out	VDJ
CAGCGCACAGAGCAGGAGGACTCGGCCGTGTATCTCTGTGCCAGCAGCTGGGACGAAAACTCCTACAATGAGCAGTTCTTCGGGCCA	CASSWDENSYNEQFF	1	0.0011273957158962795	45	TCRBV07-02	TCRBV07	TCRBV07-02				01,02					TCRBD01,TCRBD02	TCRBD01-01,TCRBD02-01		TCRBJ02-01*01	TCRBJ02	TCRBJ02-01	01				4	5	0	7	0	0	36	-1	49	54	59	1	In	VDJ
CTGACTGTGAGCAACATGAGCCCTGAAGACAGCAGCATATATCTCTGCAGCGTTGTGGGCGGGGGACGTGGCTACACCTTCGGTTCG	CSVVGGGRGYTF	1	0.0011273957158962795	36	TCRBV29-01	TCRBV29	TCRBV29-01				01,02	TCRBD02-01*01	TCRBD02	TCRBD02-01	01				TCRBJ01-02*01	TCRBJ01	TCRBJ01-02	01				4	3	7	2	3	7	45	55	58	65	68	1	In	VDJ
ACATCGGCCCAAAAGAACCCGACAGCTTTCTATCTCTGTGCCAGTAGTCCTCGACAGGGCCTCGTCGAGGGCTACACCTTCGGTTCG	CASSPRQGLVEGYTF	1	0.0011273957158962795	45	TCRBV19-01*01	TCRBV19	TCRBV19-01	01				TCRBD01-01*01	TCRBD01	TCRBD01-01	01				TCRBJ01-02*01	TCRBJ01	TCRBJ01-02	01				5	10	2	3	4	8	36	48	52	59	69	1	In	VDJ
GGAGTCCGCCAGCACCAACCAGACATCTATGTACCTCTGTGCCAGCAGACCCGGACAGGATGGAGTTACGAGCAGTACTTCGGGCCG		1	0.0011273957158962795	44	TCRBV28-01*01	TCRBV28	TCRBV28-01	01				TCRBD01-01*01	TCRBD01	TCRBD01-01	01				TCRBJ02-07*01	TCRBJ02	TCRBJ02-07	01				6	7	1	4	4	4	37	48	52	59	66	1	Out	VDJ
TGCAGAACTGGAGGATTCTGGAGTTTATTTCTGTGCCAGCAGCCAAGAAGGAGCGGGAGTTTCGAGGGTGAGCAGTTCTTCGGGCCA		1	0.0011273957158962795	50	TCRBV14-01*01	TCRBV14	TCRBV14-01	01				TCRBD02-01*02	TCRBD02	TCRBD02-01	02				TCRBJ02-01*01	TCRBJ02	TCRBJ02-01	01				0	9	6	2	3	9	31	48	51	59	68	1	Out	VDJ
CAGCCCTCAGAACCCAGGGACTCAGCTGTGTACTTCTGTGCCAGCAGTTTATTTGAAGGGAGTGCCGGGGAGCTGTTTTTTGGAGAA	CASSLFEGSAGELFF	1	0.0011273957158962795	45	TCRBV12	TCRBV12				TCRBV12-03/12-04,TCRBV12-04		TCRBD02-01*02	TCRBD02	TCRBD02-01	02				TCRBJ02-02*01	TCRBJ02	TCRBJ02-02	01				2	2	9	2	6	6	36	51	57	62	64	1	In	VDJ
CTGCAGAACTGGAGGATTCTGGAGTTTATTTCTGTGCCAGCAGCCAAGGCGGGGGGACAGACTAATGAAAAACTGTTTTTTGGCAGT		1	0.0011273957158962795	49	TCRBV14-01*01	TCRBV14	TCRBV14-01	01				TCRBD02-01*01	TCRBD02	TCRBD02-01	01				TCRBJ01-04*01	TCRBJ01	TCRBJ01-04	01				1	4	7	1	0	2	32	-1	48	56	60	1	Out	VDJ
GTGACCAGTGCCCATCCTGAAGACAGCAGCTTCTACATCTGCAGTGCTGTTTCCGGGACAGGGAGGGAGGAGCAGTACTTCGGGCCG	CSAVSGTGREEQYF	1	0.0011273957158962795	42	TCRBV20	TCRBV20				TCRBV20-01,TCRBV20-or09_02		TCRBD01-01*01	TCRBD01	TCRBD01-01	01				TCRBJ02-07*01	TCRBJ02	TCRBJ02-07	01				5	6	0	3	6	7	39	48	54	63	69	1	In	VDJ
CAGGTAGTGCGAGGAGATTCGGCAGCTTATTTCTGTGCCAGCTCACCGACGAACAGGGGGCTCGGCAATGAGCAGTTCTTCGGGCCA	CASSPTNRGLGNEQFF	1	0.0011273957158962795	48	TCRBV18-01*01	TCRBV18	TCRBV18-01	01				TCRBD01-01*01	TCRBD01	TCRBD01-01	01				TCRBJ02-01*01	TCRBJ02	TCRBJ02-01	01				3	4	3	0	5	6	33	47	52	61	65	1	In	VDJ
GAGTCTGCCATCCCCAACCAGACAGCTCTTTACTTCTGTGCCACCAGTGATCCCGGGACAGGGAACAATGAGCAGTTCTTCGGGCCA	CATSDPGTGNNEQFF	1	0.0011273957158962795	45	TCRBV24-01*01	TCRBV24	TCRBV24-01	01				TCRBD01-01*01	TCRBD01	TCRBD01-01	01				TCRBJ02-01*01	TCRBJ02	TCRBJ02-01	01				3	1	0	3	3	5	36	51	54	63	64	1	In	VDJ
ATCCAGCCTGCAGAGCTTGAGGACTCGGCCGTGTATCTCTGTGCCAGCAGCTTAGACCTGGGGATGGCCACCCAGTACTTCGGGCCA	CASSLDLGMATQYF	1	0.0011273957158962795	42	TCRBV11	TCRBV11				TCRBV11-02,TCRBV11-03						TCRBD01,TCRBD02	TCRBD01-01,TCRBD02-01		TCRBJ02-05*01	TCRBJ02	TCRBJ02-05	01				0	5	0	8	4	8	39	56	60	64	69	1	In	VDJ
GGGGACTCGGCCCTTTATCTTTGCGCCAGCAGCTCTGGGTGGGGACTAGCGAGAACTACGACGACAGATACGCAGTATTTTGGCCCA	CASSSGWGLARTTTTDTQYF	1	0.0011273957158962795	60	TCRBV05-01*01	TCRBV05	TCRBV05-01	01				TCRBD02-01	TCRBD02	TCRBD02-01				01,02	TCRBJ02-03*01	TCRBJ02	TCRBJ02-03	01				3	12	0	6	7	3	21	34	41	51	63	1	In	VDJ
GAGTCGCCCAGCCCCAACCAGACCTCTCTGTACTTCTGTGCCAGCAGCCCAACTTTGGGGGCCCAGAGGCCCCAGCATTTTGGTGAT	CASSPTLGAQRPQHF	1	0.0011273957158962795	45	TCRBV27-01*01	TCRBV27	TCRBV27-01	01				TCRBD01-01*01	TCRBD01	TCRBD01-01	01				TCRBJ01-05*01	TCRBJ01	TCRBJ01-05	01				6	6	6	0	9	9	36	47	56	62	68	1	In	VDJ
ACAATGACCAGTGCCCATCCTGAAGACAGCAGCTTCTACATCTGCAGTGCTAGAGATACAACTAATGAAAAACTGTTTTTTGGCAGT	CSARDTTNEKLFF	1	0.0011273957158962795	39	TCRBV20	TCRBV20				TCRBV20-01,TCRBV20-or09_02		TCRBD02-01	TCRBD02	TCRBD02-01				01,02	TCRBJ01-04*01	TCRBJ01	TCRBJ01-04	01				0	0	5	9	0	0	42	-1	56	-1	58	1	In	VDJ
CTGACAGTGACCAGTGCCCATCCTGAAGACAGCAGCTTCTACATCTGCAGTGCTCCTCCGACAGAAGGATCCTCCGTTTTTGGCAGT	CSAPPTEGSSVF	1	0.0011273957158962795	36	TCRBV20	TCRBV20				TCRBV20-01,TCRBV20-or09_02		TCRBD01-01*01	TCRBD01	TCRBD01-01	01				TCRBJ01-04*01	TCRBJ01	TCRBJ01-04	01				5	12	2	5	5	18	45	54	59	64	76	1	In	VDJ
GACCAGTGCCCATCCTGAAGACAGCAGCTTCTACATCTGCAGTGCTACCCAACAGGGATGGGCAATCAGCCCCAGCATTTTGGTGAT		1	0.0011273957158962795	44	TCRBV20	TCRBV20				TCRBV20-01,TCRBV20-or09_02		TCRBD01-01*01	TCRBD01	TCRBD01-01	01				TCRBJ01-05*01	TCRBJ01	TCRBJ01-05	01				4	4	3	3	4	2	37	47	51	57	61	1	Out	VDJ
CACGCCCTGCAGCCAGAAGACTCAGCCCTGTATCTCTGCGCCAGCAGCCAAGATTTGGCAGGGATGTGGGGCTACACCTTCGGTTCG	CASSQDLAGMWGYTF	1	0.0011273957158962795	45	TCRBV04-01*01	TCRBV04	TCRBV04-01	01				TCRBD01-01*01	TCRBD01	TCRBD01-01	01				TCRBJ01-02*01	TCRBJ01	TCRBJ01-02	01				0	6	4	3	5	8	36	53	58	63	69	1	In	VDJ
ACTGTGAGCAACATGAGCCCTGAAGACAGCAGCATATATCTCTGCAGCGTTGAGGCAAGCCTTTACAATGAGCAGTTCTTCGGGCCA	CSVEASLYNEQFF	1	0.0011273957158962795	39	TCRBV29-01	TCRBV29	TCRBV29-01				01,02					TCRBD01,TCRBD02	TCRBD01-01,TCRBD02-01		TCRBJ02-01*01	TCRBJ02	TCRBJ02-01	01				3	7	9	0	0	4	42	-1	53	56	63	1	In	VDJ
AGCACCTTGGAGCTGGGGGACTCGGCCCTTTATCTTTGCGCCAGCAGCTTACGAACCGACAGGGGGGGGGAGCAGTACTTCGGGCCG	CASSLRTDRGGEQYF	1	0.0011273957158962795	45	TCRBV05-01*01	TCRBV05	TCRBV05-01	01				TCRBD01-01*01	TCRBD01	TCRBD01-01	01				TCRBJ02-07*01	TCRBJ02	TCRBJ02-07	01				2	3	2	1	7	7	36	50	57	66	69	1	In	VDJ
AGTCCACGGAGTCAGGGGACACAGCACTGTATTTCTGTGCCAGCAGCAAAGAGGGCAGGGGGAATTTACGAGCAGTACTTCGGGCCG		1	0.0011273957158962795	46	TCRBV21-01*01	TCRBV21	TCRBV21-01	01				TCRBD01-01*01	TCRBD01	TCRBD01-01	01				TCRBJ02-07*01	TCRBJ02	TCRBJ02-07	01				1	4	4	1	4	4	35	51	55	62	66	1	Out	VDJ
GTGAACGCCTTGGAGCTGGAGGACTCGGCCCTGTATCTCTGTGCCAGCAGCTTTAGGACAGACACAGATACGCAGTATTTTGGCCCA	CASSFRTDTDTQYF	1	0.0011273957158962795	42	TCRBV05-08*01	TCRBV05	TCRBV05-08	01				TCRBD01-01*01	TCRBD01	TCRBD01-01	01				TCRBJ02-03*01	TCRBJ02	TCRBJ02-03	01				2	1	1	5	2	2	39	53	55	61	62	1	In	VDJ
CAAAAGAACCCGACAGCTTTCTATCTCTGTGCCAGTAGTATTGACATACTTTTTGGGGACATGAACACTGAAGCTTTCTTTGGACAA	CASSIDILFGDMNTEAFF	1	0.0011273957158962795	54	TCRBV19-01*01	TCRBV19	TCRBV19-01	01				TCRBD01-01*01	TCRBD01	TCRBD01-01	01				TCRBJ01-01*01	TCRBJ01	TCRBJ01-01	01				3	0	0	6	14	0	27	41	55	-1	61	1	In	VDJ
GCAGAGCTTGAGGACTCGGCCGTGTATCTCTGTGCCAGCAGCTTAGATATTCCAAGGACCGCCGGAAACACCATATATTTTGGAGAG	CASSLDIPRTAGNTIYF	1	0.0011273957158962795	51	TCRBV11	TCRBV11				TCRBV11-02,TCRBV11-03						TCRBD01,TCRBD02	TCRBD01-01,TCRBD02-01		TCRBJ01-03*01	TCRBJ01	TCRBJ01-03	01				0	4	1	7	8	4	30	47	55	59	63	1	In	VDJ
CAGGTAGTGCGAGGAGATTCGGCAGCTTATTTCTGTGCCAGCTCACCCCAAGGGGTACCCTCGGGGAATGAGCAGTTCTTCGGGCCA	CASSPQGVPSGNEQFF	1	0.0011273957158962795	48	TCRBV18-01*01	TCRBV18	TCRBV18-01	01								TCRBD01,TCRBD02	TCRBD01-01,TCRBD02-01		TCRBJ02-01*01	TCRBJ02	TCRBJ02-01	01				3	11	5	2	3	7	33	47	50	55	66	1	In	VDJ
CAGGTAGTGCGAGGAGATTCGGCAGCTTATTTCTGTGCCAGCTCACGAAGGGGACTCTCCTCTTACAATGAACAGTTCTTCGGGCCA	CASSRRGLSSYNEQFF	1	0.0011273957158962795	48	TCRBV18-01*01	TCRBV18	TCRBV18-01	01				TCRBD02-01	TCRBD02	TCRBD02-01				01,02	TCRBJ02-01*01	TCRBJ02	TCRBJ02-01	01				4	16	0	10	4	13	33	46	50	56	72	1	In	VDJ
CAAAAGAACCCGACAGCTTTCTATCTCTGTGCCAGTAGTATCGCGGGAGGGCCCTGGAGAAAAACAGATACGCAGTATTTTGGCCCA	CASSIAGGPWRKTDTQYF	1	0.0011273957158962795	54	TCRBV19-01*01	TCRBV19	TCRBV19-01	01				TCRBD02-01*02	TCRBD02	TCRBD02-01	02				TCRBJ02-03*01	TCRBJ02	TCRBJ02-03	01				3	12	7	0	1	3	27	41	42	51	63	1	In	VDJ
GTGACCAGTGCCCATCCTGAAGACAGCAGCTTCTACATCTGCAGTGCTAGGGGACAGGGGTGGACCGGGGAGCTGTTTTTTGGAGAA	CSARGQGWTGELFF	1	0.0011273957158962795	42	TCRBV20	TCRBV20				TCRBV20-01,TCRBV20-or09_02		TCRBD01-01*01	TCRBD01	TCRBD01-01	01				TCRBJ02-02*01	TCRBJ02	TCRBJ02-02	01				3	3	0	2	0	5	39	-1	50	60	63	1	In	VDJ
NTGTCGGCTGCTCCCTCCCAGACATCTGTGTACTTCTGTGCCAGCAGTGAAAAACAGTTTTACACCGGGGAGCTGTTTTTTGGAGAA	CASSEKQFYTGELFF	1	0.0011273957158962795	45	TCRBV06-01*01	TCRBV06	TCRBV06-01	01				TCRBD01-01*01	TCRBD01	TCRBD01-01	01				TCRBJ02-02*01	TCRBJ02	TCRBJ02-02	01				2	4	3	5	2	3	36	51	53	57	61	1	In	VDJ
ACATGAGCCCTGAAGACAGCAGCATATATCTCTGCAGCGTTGAAGATCGGGGGGCTGGACAGGGTTCAGCCCCAGCATTTTGGTGAT		1	0.0011273957158962795	49	TCRBV29-01	TCRBV29	TCRBV29-01				01,02	TCRBD01-01*01	TCRBD01	TCRBD01-01	01				TCRBJ01-05*01	TCRBJ01	TCRBJ01-05	01				0	1	1	3	10	6	32	46	56	64	65	1	Out	VDJ
ATCCAGCGCACAGAGCAGGGGGACTCGGCCATGTATCTCTGTGCCAGCAGCTTAGGACACGGGGATCAGCCCCAGCATTTTGGTGAT	CASSLGHGDQPQHF	1	0.0011273957158962795	42	TCRBV07-09*01	TCRBV07	TCRBV07-09	01				TCRBD02-01*01	TCRBD02	TCRBD02-01	01				TCRBJ01-05*01	TCRBJ01	TCRBJ01-05	01				1	0	8	3	4	5	39	55	59	-1	64	1	In	VDJ
TGGAGTCGCCCAGCCCCAACCAGACCTCTCTGTACTTCTGTGCCAGTACCGACTAGCGGGGGTCCTTACGAGCAGTACTTCGGGCCG		1	0.0011273957158962795	43	TCRBV27-01*01	TCRBV27	TCRBV27-01	01				TCRBD02-01*01	TCRBD02	TCRBD02-01	01				TCRBJ02-07*01	TCRBJ02	TCRBJ02-07	01				9	4	2	2	4	4	38	46	50	62	66	1	Out	VDJ
GAGTCGCCCAGCCCCAACCAGACCTCTCTGTACTTCTGTGCCAGCAACCTGTCCGTGCTAAGACGGGACGAGCAGTACTTCGGGCCG	CASNLSVLRRDEQYF	1	0.0011273957158962795	45	TCRBV27-01*01	TCRBV27	TCRBV27-01	01				TCRBD02-01	TCRBD02	TCRBD02-01				01,02	TCRBJ02-07*01	TCRBJ02	TCRBJ02-07	01				7	0	8	4	17	5	36	46	63	-1	67	1	In	VDJ
AATGTGAACGCCTTGTTGCTGGGGGACTCGGCCCTCTATCTCTGTGCCAGCAGCTTGGACCTAAACCCTGAAGCTTTCTTTGGACAA	CASSLDLNPEAFF	1	0.0011273957158962795	39	TCRBV05-06*01	TCRBV05	TCRBV05-06	01				TCRBD02-01	TCRBD02	TCRBD02-01				01,02	TCRBJ01-01*01	TCRBJ01	TCRBJ01-01	01				0	4	4	9	2	6	42	58	60	63	67	1	In	VDJ
ATCCAGCGCACAGAGCAGGGGAACTCGGCCATGTATCTCTGTGCCAGCAGCTTAGCGCGGGAGGTTACTGAAGCTTTCTTTGGACAA	CASSLAREVTEAFF	1	0.0011273957158962795	42	TCRBV07-09*01	TCRBV07	TCRBV07-09	01				TCRBD02-01*02	TCRBD02	TCRBD02-01	02				TCRBJ01-01*01	TCRBJ01	TCRBJ01-01	01				0	2	7	1	0	5	39	-1	56	64	66	1	In	VDJ
ACCAGTGCCCATCCTGAAGACAGCAGCTTCTACATCTGCAGTGCTAGAGATGGACAGGGTAGAGTCAATGAGCAGTTCTTCGGGCCA	CSARDGQGRVNEQFF	1	0.0011273957158962795	45	TCRBV20	TCRBV20				TCRBV20-01,TCRBV20-or09_02		TCRBD01-01*01	TCRBD01	TCRBD01-01	01				TCRBJ02-01*01	TCRBJ02	TCRBJ02-01	01				0	6	1	3	1	6	36	50	51	59	65	1	In	VDJ
AAGATCCAGCCTGCAGAGCTTGGGGACTCGGCCGTGTATCTCTGTGCCAGCAGCTTAAACAGCCAAGAGACCCAGTACTTCGGGCCA	CASSLNSQETQYF	1	0.0011273957158962795	39	TCRBV11-03*01	TCRBV11	TCRBV11-03	01				TCRBD01-01*01	TCRBD01	TCRBD01-01	01				TCRBJ02-05*01	TCRBJ02	TCRBJ02-05	01				2	0	3	5	1	1	42	57	58	-1	62	1	In	VDJ
TTGGAGCTGGGGGACTCGGCCCTTTATCTTTGCGCCAGCAGTATTCTGGGGGCGATCGGAAACACCGGGGAGCTGTTTTTTGGAGAA	CASSILGAIGNTGELFF	1	0.0011273957158962795	51	TCRBV05-01*01	TCRBV05	TCRBV05-01	01				TCRBD01-01*01	TCRBD01	TCRBD01-01	01				TCRBJ02-02*01	TCRBJ02	TCRBJ02-02	01				5	7	6	0	6	2	30	41	47	53	60	1	In	VDJ
TCTGAAGGTGCAGCCTGCAGAACTGGAGGATTCTGGAGTTTATTTCTGTGCCAGCAGCCTTAGAAGCAGCCCCAGCATTTTGGTGAT		1	0.0011273957158962795	35	TCRBV14-01*01	TCRBV14	TCRBV14-01	01				TCRBD02-01	TCRBD02	TCRBD02-01				01,02	TCRBJ01-05*01	TCRBJ01	TCRBJ01-05	01				4	3	5	8	1	7	46	59	60	63	66	1	Out	VDJ
CACACCCTGCAGCCAGAAGACTCGGCCCTGTATCTCTGTGCCAGCAGCCAAGAGTAGCGGGCGCCCAGGAGGCAGTACTTCGGGCCG	CASSQE*RAPRRQYF	1	0.0011273957158962795	45	TCRBV04-02*01	TCRBV04	TCRBV04-02	01				TCRBD02-01	TCRBD02	TCRBD02-01				01,02	TCRBJ02-07*01	TCRBJ02	TCRBJ02-07	01				0	10	5	4	1	9	36	53	54	61	71	1	Stop	VDJ
GAGCACCTTGGAGCTGGGGGACTCGGCCCTTTATCTTTGCGCCAGCAGCTTTAGACAGGGTACATTGACGAGCAGTACTTCGGGCCG		1	0.0011273957158962795	44	TCRBV05-01*01	TCRBV05	TCRBV05-01	01				TCRBD01-01*01	TCRBD01	TCRBD01-01	01				TCRBJ02-07*01	TCRBJ02	TCRBJ02-07	01				2	7	2	3	2	5	37	51	53	60	67	1	Out	VDJ
AGTGACCAGTGCCCATCCTGAAGACAGCAGCTTCTACATCTGCAGAAAAAAAATCCTGGAGGGAACTATGGCTACACCTTCGGTTCG		1	0.0011273957158962795	41	TCRBV20	TCRBV20				TCRBV20-01,TCRBV20-or09_02		TCRBD02-01*02	TCRBD02	TCRBD02-01	02				TCRBJ01-02*01	TCRBJ01	TCRBJ01-02	01				9	0	10	0	12	2	40	45	57	-1	63	1	Out	VDJ
AATGTGAGCACCTTGGAGCTGGGGGACTCGGCCCTTTATCTTTGCACCAGCAGCTTGGCGGATGGGAACGAGCAGTACTTCGGGCCG	CTSSLADGNEQYF	1	0.0011273957158962795	39	TCRBV05-01*01	TCRBV05	TCRBV05-01	01								TCRBD01,TCRBD02	TCRBD01-01,TCRBD02-01		TCRBJ02-07*01	TCRBJ02	TCRBJ02-07	01				0	0	0	8	5	5	42	58	63	-1	67	1	In	VDJ
ACCCTGGAGTCTGCCAGGCCCTCACATACCTCTCAGTACCTCTGTGCCAGCAGTGAAGGACACGCCGGGGAGCTGTTTTTTGGAGAA	CASSEGHAGELFF	1	0.0011273957158962795	39	TCRBV25-01*01	TCRBV25	TCRBV25-01	01				TCRBD01-01*01	TCRBD01	TCRBD01-01	01				TCRBJ02-02*01	TCRBJ02	TCRBJ02-02	01				2	2	1	6	0	6	42	-1	57	62	64	1	In	VDJ
AAGATCCAGCGCACAGAGCAGGAGGACTCGGCCGTGTATCTCTGTGCCAGCAGCTTATTTGGTGGTGGCGAGCAGTACTTCGGGCCG	CASSLFGGGEQYF	1	0.0011273957158962795	39	TCRBV07-02	TCRBV07	TCRBV07-02				01,02					TCRBD01,TCRBD02	TCRBD01-01,TCRBD02-01		TCRBJ02-07*01	TCRBJ02	TCRBJ02-07	01				2	6	0	10	3	6	42	57	60	62	68	1	In	VDJ
TCGCCCAGCCCCAACCAGACCTCTCTGTACTTCTGTGCCAGCAGCTCCGTCCCCTCGAGCTCCTACAATGAGCAGTTCTTCGGGCCA	CASSSVPSSSYNEQFF	1	0.0011273957158962795	48	TCRBV27-01*01	TCRBV27	TCRBV27-01	01				TCRBD02-01*02	TCRBD02	TCRBD02-01	02				TCRBJ02-01*01	TCRBJ02	TCRBJ02-01	01				6	0	11	2	12	0	33	44	56	-1	59	1	In	VDJ
TCTCTGGAGCTGGGGGACTCAGCTTTGTATTTCTGTGCCAGCAGCCTCGCCGAGGCGGGAGAGGCAGATACGCAGTATTTTGGCCCA	CASSLAEAGEADTQYF	1	0.0011273957158962795	48	TCRBV09-01*01	TCRBV09	TCRBV09-01	01				TCRBD02-01*02	TCRBD02	TCRBD02-01	02				TCRBJ02-03*01	TCRBJ02	TCRBJ02-03	01				4	3	7	2	9	4	33	45	54	61	64	1	In	VDJ
ATCCGGTCCACAAAGCTGGAGGACTCAGCCATGTACTTCTGTGCCAGCAGTCCGGGACACATGAACACTGAAGCTTTCTTTGGACAA	CASSPGHMNTEAFF	1	0.0011273957158962795	42	TCRBV02-01	TCRBV02	TCRBV02-01				01,03	TCRBD01-01*01	TCRBD01	TCRBD01-01	01				TCRBJ01-01*01	TCRBJ01	TCRBJ01-01	01				5	2	0	6	2	0	39	51	53	59	61	1	In	VDJ
TCTGCCATCCCCAACCAGACAGCTCTTTACTTCTGTGCCACCAGTGGGGGGACACGAATATCACATGAAAAACTGTTTTTTGGCAGT	CATSGGTRISHEKLFF	1	0.0011273957158962795	48	TCRBV24-01*01	TCRBV24	TCRBV24-01	01				TCRBD01-01*01	TCRBD01	TCRBD01-01	01				TCRBJ01-04*01	TCRBJ01	TCRBJ01-04	01				5	10	0	6	2	6	33	46	48	54	64	1	In	VDJ
TCGGCTGCTCCCTCCCAAACATCTGTGTACTTCTGTGCCAGCAGCCATATACCGACTAGCGGCAGCTACGAGCAGTACTTCGGGCCG	CASSHIPTSGSYEQYF	1	0.0011273957158962795	48	TCRBV06-02*02	TCRBV06	TCRBV06-02	02				TCRBD02-01	TCRBD02	TCRBD02-01				01,02	TCRBJ02-07*01	TCRBJ02	TCRBJ02-07	01				2	3	2	5	7	3	33	46	53	62	65	1	In	VDJ
TCAGAACCCAGGGACTCAGCTGTGTACTTCTGTGCCAGCAGTCACCGGAAACCGGGCTCGAGCTCCTACGAGCAGTACTTCGGGCCG	CASSHRKPGSSSYEQYF	1	0.0011273957158962795	51	TCRBV12	TCRBV12				TCRBV12-03/12-04,TCRBV12-04						TCRBD01,TCRBD02	TCRBD01-01,TCRBD02-01		TCRBJ02-07*01	TCRBJ02	TCRBJ02-07	01				5	5	8	0	11	0	30	42	53	57	62	1	In	VDJ
ATCCAGCGCACAGAGCAGGGGGACTCGGCCATGTATCTCTGTGCCAGCAGCTCCCGTACCTCTGGAAACACCATATATTTTGGAGAG	CASSSRTSGNTIYF	1	0.0011273957158962795	42	TCRBV07-09*01	TCRBV07	TCRBV07-09	01								TCRBD01,TCRBD02	TCRBD01-01,TCRBD02-01		TCRBJ01-03*01	TCRBJ01	TCRBJ01-03	01				4	0	3	7	5	0	39	52	57	-1	59	1	In	VDJ
CTGGGGGACTCGGCCCTGTATCTCTGTGCCAGCAGTAGGGGGGGACAGGGCATTGGCATTATCCCAGATACGCAGTATTTTGGCCCA	CASSRGGQGIGIIPDTQYF	1	0.0011273957158962795	57	TCRBV05-05*01	TCRBV05	TCRBV05-05	01				TCRBD01-01*01	TCRBD01	TCRBD01-01	01				TCRBJ02-03*01	TCRBJ02	TCRBJ02-03	01				5	14	0	3	6	4	24	35	41	50	64	1	In	VDJ
CAGCGCACAGAGCAGGAGGACTCCGCCGTGTATCTCTGTGCCAGCAGCTTAGCGGGAGTTTTCTACAATGAGCAGTTCTTCGGGCCA	CASSLAGVFYNEQFF	1	0.0011273957158962795	45	TCRBV07-08*01	TCRBV07	TCRBV07-08	01				TCRBD02-01*02	TCRBD02	TCRBD02-01	02				TCRBJ02-01*01	TCRBJ02	TCRBJ02-01	01				0	4	9	2	0	3	36	-1	53	58	62	1	In	VDJ
GTGACCAGTGCCCATCCTGAAGACAGCAGCTTCTACATCTGCAGTGCTAGCCAGGGGAGTAGCAATCAGCCCCAGCATTTTGGTGAT	CSASQGSSNQPQHF	1	0.0011273957158962795	42	TCRBV20	TCRBV20				TCRBV20-01,TCRBV20-or09_02		TCRBD01-01*01	TCRBD01	TCRBD01-01	01				TCRBJ01-05*01	TCRBJ01	TCRBJ01-05	01				3	2	4	2	1	0	39	50	51	57	59	1	In	VDJ
ACCCTGGAGTCTGCCAGGCCCTCACATACCTCTCAGTACCTCTGTGCCAGCAGTAGGAGAACAGGCGAGACCCAGTACTTCGGGCCA	CASSRRTGETQYF	1	0.0011273957158962795	39	TCRBV25-01*01	TCRBV25	TCRBV25-01	01				TCRBD01-01*01	TCRBD01	TCRBD01-01	01				TCRBJ02-05*01	TCRBJ02	TCRBJ02-05	01				5	1	3	4	6	5	42	54	60	65	66	1	In	VDJ
CAGCAGGTAGTGCGAGGAGATTCGGCAGCTTATTTCTGTGCCAGCTCACCAAACCAGGCTTATAATTCACCCCTCCACTTTGGGAAC	CASSPNQAYNSPLHF	1	0.0011273957158962795	45	TCRBV18-01*01	TCRBV18	TCRBV18-01	01				TCRBD01-01*01	TCRBD01	TCRBD01-01	01				TCRBJ01-06*02	TCRBJ01	TCRBJ01-06	02				2	2	4	4	3	4	36	51	54	58	60	1	In	VDJ
TTGGAGCTGGGGGACTCGGCCCTTTATCTTTGCGCCAGCAGCCCCACCCCACTAGCGGGGGCCCATAATGAGCAGTTCTTCGGGCCA	CASSPTPLAGAHNEQFF	1	0.0011273957158962795	51	TCRBV05-01*01	TCRBV05	TCRBV05-01	01				TCRBD02-01*01	TCRBD02	TCRBD02-01	01				TCRBJ02-01*01	TCRBJ02	TCRBJ02-01	01				4	5	3	2	8	7	30	42	50	61	66	1	In	VDJ
GCAGAGCTTGGGGACTCGGCCGTGTATCTCTGTGCCAGCAGCTCAAATGGGCAGGGGAGCGGGACAGATACGCAGTATTTTGGCCCA	CASSSNGQGSGTDTQYF	1	0.0011273957158962795	51	TCRBV11-03*01	TCRBV11	TCRBV11-03	01								TCRBD01,TCRBD02	TCRBD01-01,TCRBD02-01		TCRBJ02-03*01	TCRBJ02	TCRBJ02-03	01				4	6	4	2	8	3	30	43	51	57	63	1	In	VDJ
AGCACCTTGGAGCTGGGGGACGCGGCCCTTTATCTTTGCGCCAGCAGCTTACGAACCGACCGGGGGGGGGAGCAGTACTTCGGGCCG	CASSLRTDRGGEQYF	1	0.0011273957158962795	45	TCRBV05-01*01	TCRBV05	TCRBV05-01	01				TCRBD02-01*01	TCRBD02	TCRBD02-01	01				TCRBJ02-07*01	TCRBJ02	TCRBJ02-07	01				2	1	8	0	10	7	36	50	60	68	69	1	In	VDJ
GTGAGCAACATGAGCCCTGAAGACAGCAGCATATATCTCTGCAGCGTTGAATCGGACAGGGGGTCCTACGAGCAGTACTTCGGGCCG	CSVESDRGSYEQYF	1	0.0011273957158962795	42	TCRBV29-01	TCRBV29	TCRBV29-01				01,02	TCRBD01-01*01	TCRBD01	TCRBD01-01	01				TCRBJ02-07*01	TCRBJ02	TCRBJ02-07	01				2	0	1	1	2	1	39	51	53	-1	63	1	In	VDJ
CTGAATGTGAACGCCTTGGAGCTGGACGACTCGGCCCTGTATCTCTGTGCCAGCAGCTTGAGTTCGAAGTCTGAGTATTTTGGCCCA	CASSLSSKSEYF	1	0.0011273957158962795	36	TCRBV05-04*01	TCRBV05	TCRBV05-04	01								TCRBD01,TCRBD02	TCRBD01-01,TCRBD02-01		TCRBJ02-03*01	TCRBJ02	TCRBJ02-03	01				1	6	2	8	5	13	45	60	65	67	73	1	In	VDJ
ATCAATTCCCTGGAGCTTGGTGACTCTGCTGTGTATTTCTGTGCCAGCAGCCAAGCCGGGACGACTTTTGTATACACCTTCGGTTCG	CASSQAGTTFVYTF	1	0.0011273957158962795	42	TCRBV03-01/03-02*01	TCRBV03	TCRBV03-01/03-02	01								TCRBD01,TCRBD02	TCRBD01-01,TCRBD02-01		TCRBJ01-02*01	TCRBJ01	TCRBJ01-02	01				1	10	0	7	2	11	39	55	57	62	72	1	In	VDJ
GCCTCCTCCCAGACATCTGTATATTTCTGCGCCAGCAGTGAGTCACCCCTAGCGGGACAACTATACTACGAGCAGTACTTCGGGCCG	CASSESPLAGQLYYEQYF	1	0.0011273957158962795	54	TCRBV10-01	TCRBV10	TCRBV10-01				01,03	TCRBD02-01*02	TCRBD02	TCRBD02-01	02				TCRBJ02-07*01	TCRBJ02	TCRBJ02-07	01				0	8	4	3	4	3	27	44	48	57	65	1	In	VDJ
CCCTCAGAACCCAGGGACTCAGCTGTGTACTTCTGTGCCAGCAGTTTAGAGCGGGGCACCGGTGGAAACACCATATATTTTGGAGAG	CASSLERGTGGNTIYF	1	0.0011273957158962795	48	TCRBV12	TCRBV12				TCRBV12-03/12-04,TCRBV12-04		TCRBD02-01*01	TCRBD02	TCRBD02-01	01				TCRBJ01-03*01	TCRBJ01	TCRBJ01-03	01				1	6	6	3	0	3	33	-1	49	56	62	1	In	VDJ
ACATCGGCCCAAAAGAACCCGACAGCTTTCTATCTCTGTGCCAGTAGTCAAATTGCAGGGGCTGGAAACACCATATATTTTGGAGAG	CASSQIAGAGNTIYF	1	0.0011273957158962795	45	TCRBV19-01*01	TCRBV19	TCRBV19-01	01				TCRBD01-01*01	TCRBD01	TCRBD01-01	01				TCRBJ01-03*01	TCRBJ01	TCRBJ01-03	01				5	0	4	2	7	2	36	48	55	-1	61	1	In	VDJ
TCGGCTGCTCCCTCCCAGACATCTGTGTACTTCTGTGCCAGCAGTAGGACTAGCGGGAGCTTTTACAATGAGCAGTTCTTCGGGCCA	CASSRTSGSFYNEQFF	1	0.0011273957158962795	48	TCRBV06	TCRBV06				TCRBV06-01,TCRBV06-05		TCRBD02-01*02	TCRBD02	TCRBD02-01	02				TCRBJ02-01*01	TCRBJ02	TCRBJ02-01	01				5	4	1	2	1	4	33	45	46	59	63	1	In	VDJ
CTCACTCTGGAGTCCGCTACCAGCTCCCAGACATCTGTGTACTTCTGTGCCATCAGTGACCCGGGGAAGACCCAGTACTTCGGGCCA	CAISDPGKTQYF	1	0.0011273957158962795	36	TCRBV10-03*01	TCRBV10	TCRBV10-03	01				TCRBD02-01*01	TCRBD02	TCRBD02-01	01				TCRBJ02-05*01	TCRBJ02	TCRBJ02-05	01				3	1	8	3	2	6	45	59	61	66	67	1	In	VDJ
TTGCTGGGGGACTCGGCCCTCTATCTCTGTGCCAGCAGCCTAGTGGGTGTCAGGACAGGAGGAAGCTATGGCTACACCTTCGGTTCG	CASSLVGVRTGGSYGYTF	1	0.0011273957158962795	54	TCRBV05-06*01	TCRBV05	TCRBV05-06	01				TCRBD01-01*01	TCRBD01	TCRBD01-01	01				TCRBJ01-02*01	TCRBJ01	TCRBJ01-02	01				4	6	1	4	13	4	27	39	52	59	65	1	In	VDJ
AGAGCAGGGGGACTCGGCCATGTATCTCTGTGCCAGCAGCACGTGGGACAGGGAGTAGCGGGAGCCTACGAGCAGTACTTCGGGCCG		1	0.0011273957158962795	53	TCRBV07-09*01	TCRBV07	TCRBV07-09	01				TCRBD02-01*02	TCRBD02	TCRBD02-01	02				TCRBJ02-07*01	TCRBJ02	TCRBJ02-07	01				5	0	5	2	2	2	28	53	55	-1	64	1	Out	VDDJ
TTGGCTGCTCCCTCCCAGACATCTGTGTACTTCTGTGCCAGCAGTTCCGTTGACGGAACGAGCTCCTACGAGCAGTACTTCGGGCCG	CASSSVDGTSSYEQYF	1	0.0011273957158962795	48	TCRBV06-06*01	TCRBV06	TCRBV06-06	01								TCRBD01,TCRBD02	TCRBD01-01,TCRBD02-01		TCRBJ02-07*01	TCRBJ02	TCRBJ02-07	01				4	5	1	8	8	0	33	46	54	57	62	1	In	VDJ
NNNNNNNTGTCGGCTGCTCCCTCCCAGACATCTGTGTACTTCTGTGCCAGCAGTGAAGCTAATTCCGGACGGCAACGCCTTGGACAA	CASSEANSGRQRL	1	0.0011273957158962795	39	TCRBV06-01*01	TCRBV06	TCRBV06-01	01								TCRBD01,TCRBD02	TCRBD01-01,TCRBD02-01		TCRBJ01-01*01	TCRBJ01	TCRBJ01-01	01				0	9	1	7	7	18	42	59	66	70	79	1	In	VDJ
AGCAGGAGGACTCCGCCGTGTATCTCTGTGCCAGCAGCTCGTCTGGTACAGGGGGTAAAGGGCAATCAGCCCCAGCATTTTGGTGAT		1	0.0011273957158962795	55	TCRBV07-08*01	TCRBV07	TCRBV07-08	01				TCRBD01-01*01	TCRBD01	TCRBD01-01	01				TCRBJ01-05*01	TCRBJ01	TCRBJ01-05	01				4	6	3	1	8	2	26	39	47	55	61	1	Out	VDJ
GCCCATCCTGAAGACAGCAGCTTCTACATCTGCAGTGCTAGAAGACAGGGGGCCAAAATTTCGGCAGATACGCAGTATTTTGGCCCA	CSARRQGAKISADTQYF	1	0.0011273957158962795	51	TCRBV20	TCRBV20				TCRBV20-01,TCRBV20-or09_02		TCRBD01-01*01	TCRBD01	TCRBD01-01	01				TCRBJ02-03*01	TCRBJ02	TCRBJ02-03	01				2	11	2	0	1	4	30	42	43	53	64	1	In	VDJ
NNNNTGTCGGCTGCTCCCTCCCAGACATCTGTGTACTTCTGTGCCAGCAGTTCCGTCGGGTTCGGGGAAGGAGCTTTCTTTGGACAA	CASSSVGFGEGAFF	1	0.0011273957158962795	42	TCRBV06-05*01	TCRBV06	TCRBV06-05	01				TCRBD02-01*01	TCRBD02	TCRBD02-01	01				TCRBJ01-01*01	TCRBJ01	TCRBJ01-01	01				4	4	8	3	10	10	39	52	62	67	71	1	In	VDJ
ACAGTGACCAGTGCCCATCCTGAAGACAGCAGCTTCTACATCTGCAGTGCTAAGAAGGACGGTAATTCACCCCTCCACTTTGGGAAT	CSAKKDGNSPLHF	1	0.0011273957158962795	39	TCRBV20	TCRBV20				TCRBV20-01,TCRBV20-or09_02						TCRBD01,TCRBD02	TCRBD01-01,TCRBD02-01		TCRBJ01-06*01	TCRBJ01	TCRBJ01-06	01				4	2	1	7	4	6	42	52	56	60	62	1	In	VDJ
ACTGTGACATCGGCCCAAAAGAACCCGACAGCTTTCTATCTCTGTGCCAGTAGTATCGACAGGAACTATGGCTACACCTTCGGTTCG	CASSIDRNYGYTF	1	0.0011273957158962795	39	TCRBV19-01*01	TCRBV19	TCRBV19-01	01				TCRBD01-01*01	TCRBD01	TCRBD01-01	01				TCRBJ01-02*01	TCRBJ01	TCRBJ01-02	01				3	0	2	4	1	2	42	56	57	-1	63	1	In	VDJ
GAGCACCTTGGAGCTGGGGGACTCGGCCCTTTATCTTTGCGCCAGCAGCTTACGAACCGACAGGGGGGGGAGCAGTACTTCGGGCCG		1	0.0011273957158962795	44	TCRBV05-01*01	TCRBV05	TCRBV05-01	01				TCRBD01-01*01	TCRBD01	TCRBD01-01	01				TCRBJ02-07*01	TCRBJ02	TCRBJ02-07	01				2	2	2	1	7	7	37	51	58	67	69	1	Out	VDJ
TGAGCAACATGAGCCCTGAAGACAGCAGCATATATCTCTGCAGCGTTGAATGGCCAGGGGCCCAATCAGCCCCAGCATTTTGGTGAT		1	0.0011273957158962795	43	TCRBV29-01	TCRBV29	TCRBV29-01				01,02	TCRBD01-01*01	TCRBD01	TCRBD01-01	01				TCRBJ01-05*01	TCRBJ01	TCRBJ01-05	01				2	2	4	2	4	3	38	50	54	60	62	1	Out	VDJ
CTGAATGTGAACGCCTTGGAGCTGGACGACTCGGCCCTGTATCTCTGTGCCAGCAGCCTTACAGGCTATGGCTACACCTTCGGTTCG	CASSLTGYGYTF	1	0.0011273957158962795	36	TCRBV05-04*01	TCRBV05	TCRBV05-04	01				TCRBD01-01*01	TCRBD01	TCRBD01-01	01				TCRBJ01-02*01	TCRBJ01	TCRBJ01-02	01				4	0	3	4	3	4	45	57	60	-1	65	1	In	VDJ
CGGTTCACAAAGCTGGAGGACTCAGCCATGTACTTCTGTGCCAGCAGTGTTCGGGGCCTCGACTACAATGAGCAGTTCTTCGGGCCA	CASSVRGLDYNEQFF	1	0.0011273957158962795	45	TCRBV02-01	TCRBV02	TCRBV02-01				01,03					TCRBD01,TCRBD02	TCRBD01-01,TCRBD02-01		TCRBJ02-01*01	TCRBJ02	TCRBJ02-01	01				4	5	7	0	3	3	36	49	52	57	62	1	In	VDJ
ATCCAGCGCACAGAGCAGGAGGACTCGGCCGTGTATCTCTGTGCCAGCAGCTTAAGTCGGCCGCAGGGGACCCAGTACTTCGGGCCA	CASSLSRPQGTQYF	1	0.0011273957158962795	42	TCRBV07-02	TCRBV07	TCRBV07-02				01,02	TCRBD01-01*01	TCRBD01	TCRBD01-01	01				TCRBJ02-05*01	TCRBJ02	TCRBJ02-05	01				2	0	4	3	9	7	39	54	63	-1	68	1	In	VDJ
[truncated: 2 more columns]
