# Supplementary material for: Preoperative immune checkpoint inhibition and cryoablation in early-stage breast cancer
Source: iScience. 2024 Jan 12;27(2):108880. doi: 10.1016/j.isci.2024.108880 (PMC10850740; doi:10.1016/j.isci.2024.108880)
Supplement: Data S1. Metadata file for TCR clone abundance tables provided in the supplement [file mmc2.zip › 16-495-2TF_TCRB.tsv]

nucleotide	aminoAcid	count (templates/reads)	frequencyCount (%)	cdr3Length	vMaxResolved	vFamilyName	vGeneName	vGeneAllele	vFamilyTies	vGeneNameTies	vGeneAlleleTies	dMaxResolved	dFamilyName	dGeneName	dGeneAllele	dFamilyTies	dGeneNameTies	dGeneAlleleTies	jMaxResolved	jFamilyName	jGeneName	jGeneAllele	jFamilyTies	jGeneNameTies	jGeneAlleleTies	vDeletion	n1Insertion	d5Deletion	d3Deletion	n2Insertion	jDeletion	vIndex	n1Index	dIndex	n2Index	jIndex	estimatedNumberGenomes	sequenceStatus	cloneResolved	vOrphon	dOrphon	jOrphon	vFunction	dFunction	jFunction	fractionNucleated	vAlignLength	vAlignSubstitutionCount	vAlignSubstitutionIndexes
GTGAGCACCTTGGAGCTGGGGGACTCGGCCCTTTATCTTTGCGCCAGCAGCTCCCAGGGGGCCCAAGAGACCCAGTACTTCGGGCCA	CASSSQGAQETQYF	3	0.0069124423963133645	42	TCRBV05-01*01	TCRBV05	TCRBV05-01	01				TCRBD01-01*01	TCRBD01	TCRBD01-01	01				TCRBJ02-05*01	TCRBJ02	TCRBJ02-05	01				3	0	4	0	2	1	39	52	54	-1	62	3	In	VDJ
AACCTGAGCTCTCTGGAGCTGGGGGACTCAGCTTTGTATTTCTGTGCCAGCAGCGTAGTTGTTGCCCTCGAAGCTTTCTTTGGACAA	CASSVVVALEAFF	3	0.0069124423963133645	39	TCRBV09-01*01	TCRBV09	TCRBV09-01	01								TCRBD01,TCRBD02	TCRBD01-01,TCRBD02-01		TCRBJ01-01*01	TCRBJ01	TCRBJ01-01	01				0	4	10	0	5	8	42	58	63	65	69	3	In	VDJ
TGACCAGTGCCCATCCTGAAGACAGCAGCTTCTACATCTGCAGGGGTACAGACTAGCGGCTCCTACAATGAGCAGTTCTTCGGGCCA		1	0.002304147465437788	43	TCRBV20	TCRBV20				TCRBV20-01,TCRBV20-or09_02		TCRBD02-01	TCRBD02	TCRBD02-01				01,02	TCRBJ02-01*01	TCRBJ02	TCRBJ02-01	01				9	0	2	5	7	0	38	43	50	-1	59	1	Out	VDJ
ATCCAGCGCACAGAGCAGGGGGACTCGGCCATGTATCTCTGTGCCAGCAGCCCCGGACGTGAGAGAGCTGAAGCTTTCTTTGGACAA	CASSPGRERAEAFF	4	0.009216589861751152	42	TCRBV07-09*01	TCRBV07	TCRBV07-09	01								TCRBD01,TCRBD02	TCRBD01-01,TCRBD02-01		TCRBJ01-01*01	TCRBJ01	TCRBJ01-01	01				5	9	1	7	3	6	39	51	54	58	67	4	In	VDJ
CCTCAGAACCCAGGGACTCAGCTGTGTACTTCTGTGCCAGCAGTTCTACTGCACAGCAGGAAGACCTATGGCTACACCTTCGGTTCG		1	0.002304147465437788	49	TCRBV12	TCRBV12				TCRBV12-03/12-04,TCRBV12-04		TCRBD01-01*01	TCRBD01	TCRBD01-01	01				TCRBJ01-02*01	TCRBJ01	TCRBJ01-02	01				4	9	3	5	7	4	32	45	52	56	65	1	Out	VDJ
GTGAGCACCTTGGAGCTGGGGGACTCGGCCCTTTATCTTTGCGCCGGACGTCCTTAGCGGGAGACGGGTGAGCAGTTCTTCGGGCCA	CAGRP*RETGEQFF	1	0.002304147465437788	42	TCRBV05-01*01	TCRBV05	TCRBV05-01	01				TCRBD02-01*02	TCRBD02	TCRBD02-01	02				TCRBJ02-01*01	TCRBJ02	TCRBJ02-01	01				10	5	5	2	9	9	39	45	54	63	68	1	Stop	VDJ
CTGGAGCTTGGTGACTCTGCTGTGTATTTCTGTGCCAGCAGCAGGGATAGTCCATTTGCAAGAAAAAACATTCAGTACTTCGGCGCC	CASSRDSPFARKNIQYF	1	0.002304147465437788	51	TCRBV03-01/03-02*01	TCRBV03	TCRBV03-01/03-02	01								TCRBD01,TCRBD02	TCRBD01-01,TCRBD02-01		TCRBJ02-04*01	TCRBJ02	TCRBJ02-04	01				5	16	0	8	1	4	30	42	43	47	63	1	In	VDJ
AACATGAGCCCTGAAGACAGCAGCATATATCTCTGCAGCGTTTTGAGCTGGGTAGGTGAGGGCCCGGTGGAGCTGTTTTTTGGAGAA	CSVLSWVGEGPVELFF	8	0.018433179723502304	48	TCRBV29-01	TCRBV29	TCRBV29-01				01,02	TCRBD02-01*02	TCRBD02	TCRBD02-01	02				TCRBJ02-02*01	TCRBJ02	TCRBJ02-02	01				5	6	11	0	15	10	33	42	57	62	68	8	In	VDJ
CCTGGAGCTTGGTGACTCTGCTGTGTATTTCTGTGCCAGCAGCTCAGCTGATCCCATTCAGGCTTGACCGGGGAGCTGTTTGGAGAA		1	0.002304147465437788	50	TCRBV03-01/03-02*01	TCRBV03	TCRBV03-01/03-02	01				TCRBD02-01	TCRBD02	TCRBD02-01				01,02	TCRBJ02-02*01	TCRBJ02	TCRBJ02-02	01				5	5	8	3	25	20	31	43	68	73	78	1	Out	VDJ
AGTGCCCATCCTGAAGACAGCAGCTTCTACATCTGCAGTGCTAGGGGGGCGACTAGCATCCCAGCAGATACGCAGTATTTTGGCCCA	CSARGATSIPADTQYF	2	0.004608294930875576	48	TCRBV20	TCRBV20				TCRBV20-01,TCRBV20-or09_02		TCRBD02-01	TCRBD02	TCRBD02-01				01,02	TCRBJ02-03*01	TCRBJ02	TCRBJ02-03	01				3	7	2	7	6	4	33	44	50	57	64	2	In	VDJ
CAGCGCACAGAGCAGGAGGACTCGGCCGTGTATCTCTGTGCCAGCAGCTTATATGGAGTAATGAACACTGAAGCTTTCTTTGGACAA	CASSLYGVMNTEAFF	1	0.002304147465437788	45	TCRBV07-02	TCRBV07	TCRBV07-02				01,02	TCRBD02-01*02	TCRBD02	TCRBD02-01	02				TCRBJ01-01*01	TCRBJ01	TCRBJ01-01	01				2	3	10	2	3	0	36	51	54	58	61	1	In	VDJ
GCCCATCCTGAAGACAGCAGCTTCTACATCTGCAGTGCTCCGGGGCTAGCGGGAGGGAAGGGAATCCTTGAGCAGTTCTTCGGGCCA	CSAPGLAGGKGILEQFF	1	0.002304147465437788	51	TCRBV20	TCRBV20				TCRBV20-01,TCRBV20-or09_02		TCRBD02-01*02	TCRBD02	TCRBD02-01	02				TCRBJ02-01*01	TCRBJ02	TCRBJ02-01	01				5	11	4	0	6	9	30	39	45	57	68	1	In	VDJ
NNNTGAAGATCCAGCCCTCAGAACCCAGGGACTCAGCTGTGTACTTCTGTGCCAGCAGTCTTTAACTATGGCTACACCTTCGGTTCG		1	0.002304147465437788	34	TCRBV12-03/12-04*01	TCRBV12	TCRBV12-03/12-04	01				TCRBD02-01	TCRBD02	TCRBD02-01				01,02	TCRBJ01-02*01	TCRBJ01	TCRBJ01-02	01				5	1	4	10	0	1	47	-1	59	61	62	1	Out	VDJ
TCCACGGAGTCAGGGGACACAGCACTGTATTTCTGTGCCAGCAGTTGATGACTATACACAATTCGCACTGAAGCTTTCTTTGGACAA	CASS**LYTIRTEAFF	1	0.002304147465437788	48	TCRBV21-01*01	TCRBV21	TCRBV21-01	01				TCRBD02-01	TCRBD02	TCRBD02-01				01,02	TCRBJ01-01*01	TCRBJ01	TCRBJ01-01	01				6	11	2	9	5	4	33	44	49	54	65	1	Stop	VDJ
GAGCACCTTGGAGCTGGGGGACTCGGCCCTTTATCTTTGCGCCAGCAGGGACTAGCGGAGCGCACAGATACGCAGTATTTTGGCCCA		1	0.002304147465437788	44	TCRBV05-01*01	TCRBV05	TCRBV05-01	01				TCRBD02-01	TCRBD02	TCRBD02-01				01,02	TCRBJ02-03*01	TCRBJ02	TCRBJ02-03	01				5	3	1	5	0	1	37	-1	48	58	61	1	Out	VDJ
AATGTGAACGCCTTGTTGCTGGGGGACTCGGCCCTCTATCTCTGTGCCAGCAGCTTGACGGTGAACACTGAAGCTTTCTTTGGACAA	CASSLTVNTEAFF	1	0.002304147465437788	39	TCRBV05-06*01	TCRBV05	TCRBV05-06	01				TCRBD02-01	TCRBD02	TCRBD02-01				01,02	TCRBJ01-01*01	TCRBJ01	TCRBJ01-01	01				1	0	8	5	1	0	42	57	58	-1	61	1	In	VDJ
ACCCTGGAGTCTGCCAGGCCCTCACATACCTCTCAGTACCTCTGTGCCAGCAGTGAATTGGCAATAGAGACCCAGTACTTCGGGCCA	CASSELAIETQYF	1	0.002304147465437788	39	TCRBV25-01*01	TCRBV25	TCRBV25-01	01				TCRBD01-01*01	TCRBD01	TCRBD01-01	01				TCRBJ02-05*01	TCRBJ02	TCRBJ02-05	01				1	3	9	0	1	4	42	58	59	62	65	1	In	VDJ
NNNCTTGGAGATCCAGTCCACGGAGTCAGGGGACACAGCACTGTATTTCTGTGCCAGCAGCCCCTAGCTAGAGCTTTCTTTGGACAA		1	0.002304147465437788	32	TCRBV21-01*01	TCRBV21	TCRBV21-01	01				TCRBD02-01	TCRBD02	TCRBD02-01				01,02	TCRBJ01-01*01	TCRBJ01	TCRBJ01-01	01				5	3	4	7	2	10	49	61	63	68	71	1	Out	VDJ
ATCCAGCCCTCAGAACCCAGGGACTCAGCTGTGTACTTCTGTGCCAGCAGAAGGTGGGACAAGGGGATTGAAGCTTTCTTTGGACAA	CASRRWDKGIEAFF	1	0.002304147465437788	42	TCRBV12	TCRBV12				TCRBV12-03/12-04,TCRBV12-04		TCRBD01-01*01	TCRBD01	TCRBD01-01	01				TCRBJ01-01*01	TCRBJ01	TCRBJ01-01	01				6	7	0	6	5	7	39	50	55	61	68	1	In	VDJ
CAGCCCTCAGAACCCAGGGACTCAGCTGTGTACTTCTGTGCCAGCACCCCCGGCGTCAGCTCCTACAATGAGCAGTTCTTCGGGCCA	CASTPGVSSYNEQFF	2	0.004608294930875576	45	TCRBV12	TCRBV12				TCRBV12-03/12-04,TCRBV12-04						TCRBD01,TCRBD02	TCRBD01-01,TCRBD02-01		TCRBJ02-01*01	TCRBJ02	TCRBJ02-01	01				7	0	4	5	10	0	36	46	56	-1	59	2	In	VDJ
GAGTCGCCCAGCCCCAACCAGACCTCTCTGTACTTCTGTGCCAGCAGTTTATCGGGGTGGCCCGGGGCTGAAGCTTTCTTTGGACAA	CASSLSGWPGAEAFF	1	0.002304147465437788	45	TCRBV27-01*01	TCRBV27	TCRBV27-01	01				TCRBD02-01*01	TCRBD02	TCRBD02-01	01				TCRBJ01-01*01	TCRBJ01	TCRBJ01-01	01				0	0	8	3	9	6	36	53	62	-1	67	1	In	VDJ
GTGAACGCCTTGTTGCTGGGGGACTCGGCCCTCTATCTCTGTGCCAGCAGCTGGGCCGGGACAGGAGAGGGCTACACCTTCGGTTCG	CASSWAGTGEGYTF	1	0.002304147465437788	42	TCRBV05-06*01	TCRBV05	TCRBV05-06	01				TCRBD01-01*01	TCRBD01	TCRBD01-01	01				TCRBJ01-02*01	TCRBJ01	TCRBJ01-02	01				3	4	0	4	5	8	39	52	57	65	69	1	In	VDJ
GTGACATCGGCCCAAAAGAACCCGACAGCTTTCTATCTCTGTGCCAGTAGGAGCAGCGAACAAAATTCACCCCTCCACTTTGGGAAC	CASRSSEQNSPLHF	1	0.002304147465437788	42	TCRBV19-01*01	TCRBV19	TCRBV19-01	01				TCRBD02-01	TCRBD02	TCRBD02-01				01,02	TCRBJ01-06*02	TCRBJ01	TCRBJ01-06	02				6	5	6	6	4	7	39	50	54	58	63	1	In	VDJ
ATCCAGCGCACAGAGCAGGAGGACTCCGCCGTGTATCTCTGTGCCAGCAGCTTAGAGCGAGTGGGGGAGACCCAGTACTTCGGGCCA	CASSLERVGETQYF	5	0.01152073732718894	42	TCRBV07-08*01	TCRBV07	TCRBV07-08	01								TCRBD01,TCRBD02	TCRBD01-01,TCRBD02-01		TCRBJ02-05*01	TCRBJ02	TCRBJ02-05	01				1	0	6	2	7	5	39	55	62	-1	66	5	In	VDJ
CACATCAATTCCCTGGAGCTTGGTGACTCTGCTGTGTATTTCTGTGCATCGCAGGATATTGACACCGGGGAGCTGTTTTTTGGAGAA	CASQDIDTGELFF	1	0.002304147465437788	39	TCRBV03-01/03-02*01	TCRBV03	TCRBV03-01/03-02	01				TCRBD01-01*01	TCRBD01	TCRBD01-01	01				TCRBJ02-02*01	TCRBJ02	TCRBJ02-02	01				12	6	4	4	4	3	42	47	51	55	61	1	In	VDJ
CTGGAGTCCGCTACCAGCTCCCAGACATCTGTGTACTTCTGTGCCATCAGATCCGGGACAGGGTCCTACGAGCAGTACTTCGGGCCG	CAIRSGTGSYEQYF	1	0.002304147465437788	42	TCRBV10-03*01	TCRBV10	TCRBV10-03	01				TCRBD01-01*01	TCRBD01	TCRBD01-01	01				TCRBJ02-07*01	TCRBJ02	TCRBJ02-07	01				6	0	0	3	4	1	39	50	54	-1	63	1	In	VDJ
ATGAATGTGAGCACCTTGGAGCTGGGGGACTCGGCCCTTTATCTTTGCGCCAGCAGCTTGGGTTCCTACGAGCAGTACTTCGGGCCG	CASSLGSYEQYF	1	0.002304147465437788	36	TCRBV05-01*01	TCRBV05	TCRBV05-01	01											TCRBJ02-07*01	TCRBJ02	TCRBJ02-07	01				0	2	0	0	0	1	45	-1	-1	61	63	1	In	VJ
ATCCTGGAGTCGCCCAGCCCCAACCAGACCTCTCTGTACTTCTGTGCCAGCAGTTTACGAGGAGTCAATGGCTACACCTTCGGTTCG	CASSLRGVNGYTF	1	0.002304147465437788	39	TCRBV27-01*01	TCRBV27	TCRBV27-01	01				TCRBD02-01*02	TCRBD02	TCRBD02-01	02				TCRBJ01-02*01	TCRBJ01	TCRBJ01-02	01				2	3	10	2	3	6	42	57	60	64	67	1	In	VDJ
TCGCCCAGCCCCAACCAGACCTCTCTGTACTTCTGTGCCAGCAGTGCCGGGACAGGGGGCGCGGGAGGGGTCTACACCTTCGGTTCG	CASSAGTGGAGGVYTF	1	0.002304147465437788	48	TCRBV27-01*01	TCRBV27	TCRBV27-01	01				TCRBD02-01*02	TCRBD02	TCRBD02-01	02				TCRBJ01-02*01	TCRBJ01	TCRBJ01-02	01				5	2	7	0	0	10	33	-1	60	69	71	1	In	VDDJ
GTGCCCATCCTGAAGACAGCAGCTTCTACATCTGCAGTGCTAGAGTAGCGGCTAGCGGAGGGAGGAGAGACCCAGTACTTCGGGCCA		1	0.002304147465437788	49	TCRBV20	TCRBV20				TCRBV20-01,TCRBV20-or09_02		TCRBD02-01	TCRBD02	TCRBD02-01				01,02	TCRBJ02-05*01	TCRBJ02	TCRBJ02-05	01				1	7	4	5	6	4	32	45	51	58	65	1	Out	VDJ
CTAGAGTCTGCCATCCCCAACCAGACAGCTCTTTACTTCTGTGCCACCAGTGAAACAGGGGGCGGTGAAAAACTGTTTTTTGGCAGT	CATSETGGGEKLFF	1	0.002304147465437788	42	TCRBV24-01*01	TCRBV24	TCRBV24-01	01				TCRBD01-01*01	TCRBD01	TCRBD01-01	01				TCRBJ01-04*01	TCRBJ01	TCRBJ01-04	01				4	2	3	0	1	7	39	53	54	63	65	1	In	VDJ
GCACAGAGCAGGAGGACTCCGCCGTGTATCTCTGTGCCAGCAGCTTATTAGTTGTGCTTTAGGCATTACGGCTACACCTTCGGTTCG		1	0.002304147465437788	49	TCRBV07-08*01	TCRBV07	TCRBV07-08	01								TCRBD01,TCRBD02	TCRBD01-01,TCRBD02-01		TCRBJ01-02*01	TCRBJ01	TCRBJ01-02	01				2	6	5	4	13	8	32	47	60	63	69	1	Out	VDJ
GCACCAACCAGACATCTATGTACCTCTGTGCCAGCAGTTTAGTCGGGCGTGTCAGGGTAAAGGGCCTACGAGCAGTACTTCGGGCCG		1	0.002304147465437788	55	TCRBV28-01*01	TCRBV28	TCRBV28-01	01				TCRBD01-01*01	TCRBD01	TCRBD01-01	01				TCRBJ02-07*01	TCRBJ02	TCRBJ02-07	01				2	7	4	3	11	2	26	41	52	57	64	1	Out	VDJ
AGCACCTTGGAGCTGGGGGACTCGGCCCTTTATCTTTGCGCCAGCAGCTTGGACAGGGGGATCGACGGGACCCAGTACTTCGGGCCA	CASSLDRGIDGTQYF	1	0.002304147465437788	45	TCRBV05-01*01	TCRBV05	TCRBV05-01	01				TCRBD01-01*01	TCRBD01	TCRBD01-01	01				TCRBJ02-05*01	TCRBJ02	TCRBJ02-05	01				0	8	3	1	0	7	36	-1	52	60	68	1	In	VDJ
GCTGCTCCCTCCCAGACATCTGTGTACTTCTGTGCCAGCAGTTACTCGTCCGGGGTCCCGGGCACCGGGGAGCTGTTTTTTGGAGAA	CASSYSSGVPGTGELFF	2	0.004608294930875576	51	TCRBV06	TCRBV06				TCRBV06-05,TCRBV06-06		TCRBD02-01*01	TCRBD02	TCRBD02-01	01				TCRBJ02-02*01	TCRBJ02	TCRBJ02-02	01				0	7	8	3	3	4	30	47	50	55	62	2	In	VDJ
ACCAGTGCCCATCCTGAAGACAGCAGCTTCTACATCTGCAGTGCTAGGTTCTCGGCGGGGGCTAAGACTGAAGCTTTCTTTGGACAA	CSARFSAGAKTEAFF	1	0.002304147465437788	45	TCRBV20	TCRBV20				TCRBV20-01,TCRBV20-or09_02		TCRBD02-01*01	TCRBD02	TCRBD02-01	01				TCRBJ01-01*01	TCRBJ01	TCRBJ01-01	01				3	5	7	2	7	5	36	47	54	61	66	1	In	VDJ
AGCACCTTGGAGCTGGGGGACTCGGCCCTTTATCTTTGCGCCAGCAGCTTTACGGGACAGGGGGACACTGAAGCTTTCTTTGGACAA	CASSFTGQGDTEAFF	1	0.002304147465437788	45	TCRBV05-01*01	TCRBV05	TCRBV05-01	01				TCRBD01-01*01	TCRBD01	TCRBD01-01	01				TCRBJ01-01*01	TCRBJ01	TCRBJ01-01	01				2	0	0	1	3	3	36	50	53	-1	64	1	In	VDJ
AAGATCCAGCGCACAGAGCAGGGGGACTCGGCCATGTATCTCTGTGCCAGCAAACTACAGGAAGACACTGAAGCTTTCTTTGGACAA	CASKLQEDTEAFF	1	0.002304147465437788	39	TCRBV07-09	TCRBV07	TCRBV07-09				01,05,06	TCRBD01-01*01	TCRBD01	TCRBD01-01	01				TCRBJ01-01*01	TCRBJ01	TCRBJ01-01	01				7	3	3	4	4	3	42	52	56	61	64	1	In	VDJ
ATGTGAGCACCTTGGAGCTGGGGGACTCGGCCCTTTATCTTTGCGCCAGCAGCCCCGGGACAGGGATATGGCTACACCTTCGGTTCG		1	0.002304147465437788	40	TCRBV05-01*01	TCRBV05	TCRBV05-01	01				TCRBD01-01*01	TCRBD01	TCRBD01-01	01				TCRBJ01-02*01	TCRBJ01	TCRBJ01-02	01				4	1	0	3	3	5	41	53	56	65	66	1	Out	VDJ
GGAGGACTCAGCCATGTACTTCTGTGCCAGCAGTGAACGGTCGTCCGGATTTAGCGGAGGAACACCGGGGAGCTGTTTTTTGGAGAA		2	0.004608294930875576	59	TCRBV02-01	TCRBV02	TCRBV02-01				01,03	TCRBD02-01	TCRBD02	TCRBD02-01				01,02	TCRBJ02-02*01	TCRBJ02	TCRBJ02-02	01				2	2	5	5	14	1	22	37	51	57	59	2	Out	VDJ
AAGATCCGGTCCACAAAGCTGGAGGACTCAGCCATGTACTTCTGTGCCAGCAGTGATCTGGGGGACACTGAAGCTTTCTTTGGACAA	CASSDLGDTEAFF	1	0.002304147465437788	39	TCRBV02-01	TCRBV02	TCRBV02-01				01,03					TCRBD01,TCRBD02	TCRBD01-01,TCRBD02-01		TCRBJ01-01*01	TCRBJ01	TCRBJ01-01	01				3	0	6	1	3	3	42	56	59	-1	64	1	In	VDJ
ACTCTGACAGTGACCAGTGCCCATCCTGAAGACAGCAGCTTCTACATCTGCAGTGCCACATACCTGGGTCCCCAGCATTTTGGTGAT	CSATYLGPQHF	1	0.002304147465437788	33	TCRBV20-01	TCRBV20	TCRBV20-01				01,04					TCRBD01,TCRBD02	TCRBD01-01,TCRBD02-01		TCRBJ01-05*01	TCRBJ01	TCRBJ01-05	01				6	1	0	9	9	10	48	56	65	68	69	1	In	VDJ
ATCCGGTCCACAAAGCTGGAGGACTCAGCCATGTACTTCTGTGCCAGCGCCCGGGACTACATTTCCTACGAGCAGTACTTCGGGCCG	CASARDYISYEQYF	1	0.002304147465437788	42	TCRBV02-01	TCRBV02	TCRBV02-01				01,03	TCRBD02-01	TCRBD02	TCRBD02-01				01,02	TCRBJ02-07*01	TCRBJ02	TCRBJ02-07	01				8	4	0	9	4	1	39	48	52	59	63	1	In	VDJ
CAGCCCTCAGAACCCAGGGACTCAGCTGTGTACTTCTGTGCCAGCAGATCGGGACGGACGAGCAATCAGCCCCAGCATTTTGGTGAT	CASRSGRTSNQPQHF	1	0.002304147465437788	45	TCRBV12	TCRBV12				TCRBV12-03/12-04,TCRBV12-04						TCRBD01,TCRBD02	TCRBD01-01,TCRBD02-01		TCRBJ01-05*01	TCRBJ01	TCRBJ01-05	01				6	5	0	7	3	1	36	47	50	55	60	1	In	VDJ
AGCTCCTTGGAGCTGGGGGACTCAGCCCTGTACTTCTGTGCCAGCAGCCGGGAGGGACAGGGAACGGCTGGCTACACCTTCGGTTCG	CASSREGQGTAGYTF	1	0.002304147465437788	45	TCRBV13-01*01	TCRBV13	TCRBV13-01	01				TCRBD01-01*01	TCRBD01	TCRBD01-01	01				TCRBJ01-02*01	TCRBJ01	TCRBJ01-02	01				5	6	0	3	5	7	36	48	53	62	68	1	In	VDJ
AAGCTGGAGGACTCAGCCATGTACTTCTGTGCCAGCAGTGATCCAGCAGGGGGAAGGGACTATAGCTATGGCTACACCTTCGGTTCG	CASSDPAGGRDYSYGYTF	1	0.002304147465437788	54	TCRBV02-01	TCRBV02	TCRBV02-01				01,03					TCRBD01,TCRBD02	TCRBD01-01,TCRBD02-01		TCRBJ01-02*01	TCRBJ01	TCRBJ01-02	01				3	12	4	1	5	4	27	41	46	53	65	1	In	VDJ
TCCAGTCCACGGAGTCAGGGGACACAGCACTGTATTTCTGTGCCAGCACCAAAAACAACTCATAGCCATGGCTACACCTTCGGTTCG		3	0.0069124423963133645	43	TCRBV21-01*01	TCRBV21	TCRBV21-01	01				TCRBD02-01	TCRBD02	TCRBD02-01				01,02	TCRBJ01-02*01	TCRBJ01	TCRBJ01-02	01				2	1	5	7	9	6	38	53	62	66	67	3	Out	VDJ
TTGTTGCTGGGGGACTCGGCCCTCTATCTCTGTGCCAGCAGCTTGAAAGGGCGCCGTGGGTACCTCTACGAGCAGTACTTCGGGCCG	CASSLKGRRGYLYEQYF	1	0.002304147465437788	51	TCRBV05-06*01	TCRBV05	TCRBV05-06	01								TCRBD01,TCRBD02	TCRBD01-01,TCRBD02-01		TCRBJ02-07*01	TCRBJ02	TCRBJ02-07	01				1	14	5	3	2	3	30	45	47	51	65	1	In	VDJ
CCAGAAGACTCAGCCCTGTATCTCTGCGCCAGCAGCCAAGAAGGGATCCGCGGGCCCCGGATCGCCTACGAGCAGTACTTCGGGCCG	CASSQEGIRGPRIAYEQYF	2	0.004608294930875576	57	TCRBV04-01*01	TCRBV04	TCRBV04-01	01				TCRBD02-01	TCRBD02	TCRBD02-01				01,02	TCRBJ02-07*01	TCRBJ02	TCRBJ02-07	01				0	10	7	4	8	2	24	41	49	54	64	2	In	VDJ
CTGAATGTGAACGCCTTGTTGCTGGGGGACTCGGCCCTGTATCTCTGTGCCAGCAGCTGGACAGGGAACGAGCAGTACTTCGGGCCG	CASSWTGNEQYF	1	0.002304147465437788	36	TCRBV05-05*01	TCRBV05	TCRBV05-05	01				TCRBD01-01*01	TCRBD01	TCRBD01-01	01				TCRBJ02-07*01	TCRBJ02	TCRBJ02-07	01				3	1	1	3	0	5	45	-1	58	66	67	1	In	VDJ
CTCACTGTGACATCGGCCCAAAAGAACCCGACAGCTTTCTATCTCTGTGCCAGCGCCGCCAATCAAGAGACCCAGTACTTCGGGCCA	CASAANQETQYF	1	0.002304147465437788	36	TCRBV19-01*01	TCRBV19	TCRBV19-01	01								TCRBD01,TCRBD02	TCRBD01-01,TCRBD02-01		TCRBJ02-05*01	TCRBJ02	TCRBJ02-05	01				9	2	4	6	6	2	45	53	59	61	63	1	In	VDJ
AGCAACATGAGCCCTGAAGACAGCAGCATATATCTCTGCAGCGTTGAAGGGGGTCCGGGGAGGACAGATACGCAGTATTTTGGCCCA	CSVEGGPGRTDTQYF	1	0.002304147465437788	45	TCRBV29-01	TCRBV29	TCRBV29-01				01,02	TCRBD02-01*02	TCRBD02	TCRBD02-01	02				TCRBJ02-03*01	TCRBJ02	TCRBJ02-03	01				1	0	9	1	8	3	36	49	57	-1	63	1	In	VDJ
GTCTGCCATCCCCAACCAGACAGCTCTTTACTTCTGTGCCACCAGTGATTCCCGGGGGGCATGCTCCGGGGCTACACCTTCGGTTCG		1	0.002304147465437788	47	TCRBV24-01*01	TCRBV24	TCRBV24-01	01				TCRBD02-01*01	TCRBD02	TCRBD02-01	01				TCRBJ01-02*01	TCRBJ01	TCRBJ01-02	01				2	10	8	1	2	8	34	50	52	59	69	1	Out	VDJ
ATCCAGCCTGCAGAGCTTGAGGACTCGGCCGTGTATCTCTGTGCCAGCAGCCACGGGGGAGGAGCCTACGAGCAGTACTTCGGGCCG	CASSHGGGAYEQYF	1	0.002304147465437788	42	TCRBV11	TCRBV11				TCRBV11-02,TCRBV11-03		TCRBD02-01	TCRBD02	TCRBD02-01				01,02	TCRBJ02-07*01	TCRBJ02	TCRBJ02-07	01				5	5	8	2	2	2	39	51	53	59	64	1	In	VDJ
ACTGTGACATCGGCCCAAAAGAACCCGACAGCTTTCTATCTCTGTGCCAGTAGCCCGACTAGCCCAAACATTCAGTACTTCGGCGCC	CASSPTSPNIQYF	1	0.002304147465437788	39	TCRBV19-01*01	TCRBV19	TCRBV19-01	01				TCRBD02-01	TCRBD02	TCRBD02-01				01,02	TCRBJ02-04*01	TCRBJ02	TCRBJ02-04	01				6	2	2	7	3	6	42	53	56	63	65	1	In	VDJ
CAGCGCACAGAGCAGGGGGACTCGGCCATGTATCTCTGTGCCAGCAGATCAAAGAGGGCCCTTTACAATGAGCAGTTCTTCGGGCCA	CASRSKRALYNEQFF	1	0.002304147465437788	45	TCRBV07-09*01	TCRBV07	TCRBV07-09	01				TCRBD02-01*02	TCRBD02	TCRBD02-01	02				TCRBJ02-01*01	TCRBJ02	TCRBJ02-01	01				6	5	11	0	6	4	36	47	53	58	63	1	In	VDJ
CTTCACATCAATTCCCTGGAGCTTGGTGACTCTGCTGTGTATTTCTGTGCCAGCAGCCAAGTAGCTGATACGCAGTATTTTGGCCCA	CASSQVADTQYF	1	0.002304147465437788	36	TCRBV03-01/03-02*01	TCRBV03	TCRBV03-01/03-02	01				TCRBD02-01	TCRBD02	TCRBD02-01				01,02	TCRBJ02-03*01	TCRBJ02	TCRBJ02-03	01				1	1	5	7	0	6	45	-1	61	65	66	1	In	VDJ
GAGCTGAATGTGAACGCCTTGGAGCTGGACGACTCGGCCCTGTATCTCTGTGCCAGCAGCTTCTCTTATGGCTACACCTTCGGTTCG	CASSFSYGYTF	2	0.004608294930875576	33	TCRBV05-04*01	TCRBV05	TCRBV05-04	01				TCRBD02-01	TCRBD02	TCRBD02-01				01,02	TCRBJ01-02*01	TCRBJ01	TCRBJ01-02	01				2	2	4	10	0	5	48	-1	62	64	66	2	In	VDJ
ATCCAGCAGGTAGTGCGAGGAGATTCGGCAGCTTATTTCTGTGCCAGCTCAAATGACCAGGGGCAAACTGAAGCTTTCTTTGGACAA	CASSNDQGQTEAFF	1	0.002304147465437788	42	TCRBV18-01*01	TCRBV18	TCRBV18-01	01				TCRBD01-01*01	TCRBD01	TCRBD01-01	01				TCRBJ01-01*01	TCRBJ01	TCRBJ01-01	01				5	3	4	2	6	5	39	51	57	63	66	1	In	VDJ
GTAGTGCGAGGAGATTCGGCAGCTTATTTCTGTGCCAGCTCACCACTGCAGGCTGGACGGAATAATTCACCCCTCCACTTTGGGAAC	CASSPLQAGRNNSPLHF	1	0.002304147465437788	51	TCRBV18-01*01	TCRBV18	TCRBV18-01	01								TCRBD01,TCRBD02	TCRBD01-01,TCRBD02-01		TCRBJ01-06*02	TCRBJ01	TCRBJ01-06	02				1	3	1	7	8	5	30	46	54	58	61	1	In	VDJ
AAGATCCAGCCCTCAGAACCCAGGGACTCAGCTGTGTACTTCTGTGCCAGCAGGCTAGCGGCATACAATGAGCAGTTCTTCGGGCCA	CASRLAAYNEQFF	1	0.002304147465437788	39	TCRBV12-03/12-04*01	TCRBV12	TCRBV12-03/12-04	01				TCRBD02-01	TCRBD02	TCRBD02-01				01,02	TCRBJ02-01*01	TCRBJ02	TCRBJ02-01	01				6	2	4	5	1	4	42	53	54	61	63	1	In	VDJ
ACAGTGACCAGTGCCCATCCTGAAGACAGCAGCTTCTACATCTGCAGTGCTTCGGGGGGGCCCAACAATGAGCAGTTCTTCGGGCCA	CSASGGPNNEQFF	1	0.002304147465437788	39	TCRBV20	TCRBV20				TCRBV20-01,TCRBV20-or09_02		TCRBD02-01*01	TCRBD02	TCRBD02-01	01				TCRBJ02-01*01	TCRBJ02	TCRBJ02-01	01				5	4	8	0	1	5	42	51	52	60	64	1	In	VDJ
TCCAGTCCACGGAGTCAGGGGACACAGCACTGTATTTCTGTGCCAGCAGCAAAGCGCAAGGTGAACTACGAGCAGTACTTCGGGCCG		1	0.002304147465437788	43	TCRBV21-01*01	TCRBV21	TCRBV21-01	01								TCRBD01,TCRBD02	TCRBD01-01,TCRBD02-01		TCRBJ02-07*01	TCRBJ02	TCRBJ02-07	01				0	4	5	4	3	3	38	55	58	61	65	1	Out	VDJ
NTGTCGGCTGCTCCCTCCCAGACATCTGTGTACTTCTGTGCCAGCCCTGGGGGACAGGGGAACACCGGGGAGCTGTTTTTTGGAGAA	CASPGGQGNTGELFF	1	0.002304147465437788	45	TCRBV06-05*01	TCRBV06	TCRBV06-05	01				TCRBD01-01*01	TCRBD01	TCRBD01-01	01				TCRBJ02-02*01	TCRBJ02	TCRBJ02-02	01				8	0	0	3	5	1	36	45	50	-1	59	1	In	VDJ
CAGCCCTCAGAACCCAGGGACTCAGCTGTGTATTTTTGTGCTAGTGGTTTTTCCCTTCGGGCCGAGGTTGGCTACACCTTCGGTTCG	CASGFSLRAEVGYTF	2	0.004608294930875576	45	TCRBV12-05*01	TCRBV12	TCRBV12-05	01								TCRBD01,TCRBD02	TCRBD01-01,TCRBD02-01		TCRBJ01-02*01	TCRBJ01	TCRBJ01-02	01				3	6	8	0	8	7	36	50	58	62	68	2	In	VDJ
TTGTTGCTGGGGGACTCGGCCCTGTATCTCTGTGCCAGCAGCTTGGAGTGGTCTAGCGGGGGGTACAATGAGCAGTTCTTCGGGCCA	CASSLEWSSGGYNEQFF	2	0.004608294930875576	51	TCRBV05-05*01	TCRBV05	TCRBV05-05	01				TCRBD02-01*01	TCRBD02	TCRBD02-01	01				TCRBJ02-01*01	TCRBJ02	TCRBJ02-01	01				0	0	4	1	6	4	30	46	52	-1	63	2	In	VDJ
TGTACCCTCTCAGACATCTGTGTACTTCTGTGCCAGCAGTGACATACAGGGGGTTAGGTGTGGAAGACTGAAGCTTTCTTTGGACAA		1	0.002304147465437788	53	TCRBV06-04*01	TCRBV06	TCRBV06-04	01				TCRBD01-01*01	TCRBD01	TCRBD01-01	01				TCRBJ01-01*01	TCRBJ01	TCRBJ01-01	01				2	13	3	1	2	5	28	43	45	53	66	1	Out	VDJ
NTGTCGGCTGCTCCCTCCCAGACATCTGTGTACTTCTGTGCCAGCAGTGGGCGGACAGGTGGGAACACTGAAGCTTTCTTTGGACAA	CASSGRTGGNTEAFF	1	0.002304147465437788	45	TCRBV06	TCRBV06				TCRBV06-01,TCRBV06-05		TCRBD01-01*01	TCRBD01	TCRBD01-01	01				TCRBJ01-01*01	TCRBJ01	TCRBJ01-01	01				4	3	1	4	3	1	36	49	52	59	62	1	In	VDJ
ATCCGGTCCACAAAGCTGGAGGACTCAGCCATGTACTTCTGTGCCAGCAGTGAAAGGTCAGGGTATCAGCCCCAGCATTTTGGTGAT	CASSERSGYQPQHF	1	0.002304147465437788	42	TCRBV02-01	TCRBV02	TCRBV02-01				01,03	TCRBD01-01*01	TCRBD01	TCRBD01-01	01				TCRBJ01-05*01	TCRBJ01	TCRBJ01-05	01				2	1	4	3	4	5	39	54	58	63	64	1	In	VDJ
ACGATCCAGCGCACAGAGCAGCGGGACTCGGCCATGTATCGCTGTGCCAGCAGCTCCGGGACGGATTACGAGCAGTACTTCGGGCCG	CASSSGTDYEQYF	1	0.002304147465437788	39	TCRBV07-06*01	TCRBV07	TCRBV07-06	01								TCRBD01,TCRBD02	TCRBD01-01,TCRBD02-01		TCRBJ02-07*01	TCRBJ02	TCRBJ02-07	01				4	4	0	7	2	4	42	55	57	62	66	1	In	VDJ
GTGAGCACCTTGGAGCTGGGGGACTCGGCCCTTTATCTTTGCGCCAGCAGCACCGGACAGGTCACAGATACGCAGTATTTTGGCCCA	CASSTGQVTDTQYF	1	0.002304147465437788	42	TCRBV05-01*01	TCRBV05	TCRBV05-01	01				TCRBD01-01*01	TCRBD01	TCRBD01-01	01				TCRBJ02-03*01	TCRBJ02	TCRBJ02-03	01				4	1	1	4	3	2	39	51	54	61	62	1	In	VDJ
GCCTTGTTGCTGGGGGACTCGGCCCTCTATCTCTGTGCCAGCAGCTTGGATGTGACAGGGAACACAGATACGCAGTATTTTGGCCCA	CASSLDVTGNTDTQYF	1	0.002304147465437788	48	TCRBV05-06*01	TCRBV05	TCRBV05-06	01				TCRBD01-01*01	TCRBD01	TCRBD01-01	01				TCRBJ02-03*01	TCRBJ02	TCRBJ02-03	01				0	2	2	3	4	2	33	49	53	60	62	1	In	VDJ
GAGTCCGCCAGCACCAACCAGACATCTATGTACCTCTGTGCCAGCAGTGGCAGGGTTTCGGGGTTAAATGAAGCTTTCTTTGGACAA	CASSGRVSGLNEAFF	1	0.002304147465437788	45	TCRBV28-01*01	TCRBV28	TCRBV28-01	01								TCRBD01,TCRBD02	TCRBD01-01,TCRBD02-01		TCRBJ01-01*01	TCRBJ01	TCRBJ01-01	01				5	13	4	3	2	7	36	48	50	55	68	1	In	VDJ
GCTGCTCCCTCCCAGACATCTGTGTACTTCTGTGCCAGCAGTTACTACCAGGGGCCAGCGGCCAAAAACATTCAGTACTTCGGCGCC	CASSYYQGPAAKNIQYF	2	0.004608294930875576	51	TCRBV06	TCRBV06				TCRBV06-05,TCRBV06-06		TCRBD01-01*01	TCRBD01	TCRBD01-01	01				TCRBJ02-04*01	TCRBJ02	TCRBJ02-04	01				1	6	4	2	2	1	30	46	48	54	60	2	In	VDJ
AGTGCCCATCCTGAAGACAGCAGCTTCTACATCTGCAGTGCTAGGCAGAGGCTAGCGGTTAGCACAGATACGCAGTATTTTGGCCCA	CSARQRLAVSTDTQYF	1	0.002304147465437788	48	TCRBV20	TCRBV20				TCRBV20-01,TCRBV20-or09_02		TCRBD02-01	TCRBD02	TCRBD02-01				01,02	TCRBJ02-03*01	TCRBJ02	TCRBJ02-03	01				3	2	4	5	7	0	33	44	51	58	60	1	In	VDJ
AATTCCCTGGAGCTTGGTGACTCTGCTGTGTATTTCTGTGCCAGCAGCCAGTATGTGGACATAGGCGAAAAACTGTTTTTTGGCAGT	CASSQYVDIGEKLFF	1	0.002304147465437788	45	TCRBV03-01/03-02*01	TCRBV03	TCRBV03-01/03-02	01				TCRBD01-01*01	TCRBD01	TCRBD01-01	01				TCRBJ01-04*01	TCRBJ01	TCRBJ01-04	01				3	5	1	6	6	8	36	50	56	61	66	1	In	VDJ
AAGATCCAGCCTGCAGAGCTTGGGGACTCGGCCGTGTATCTCTGTGCCAGCAGCGAACAGCCAGGGGGGGAGCAGTACTTCGGGCCG	CASSEQPGGEQYF	2	0.004608294930875576	39	TCRBV11-03*01	TCRBV11	TCRBV11-03	01				TCRBD01-01*01	TCRBD01	TCRBD01-01	01				TCRBJ02-07*01	TCRBJ02	TCRBJ02-07	01				5	1	4	1	7	7	42	54	61	68	69	2	In	VDJ
CTGACAGTGACCAGTGCCCATCCTGAAGACAGCAGCTTCTACATCTGCAGTGCTGGGGATATCCAGGGGAGCTACACCTTCGGTTCG	CSAGDIQGSYTF	1	0.002304147465437788	36	TCRBV20	TCRBV20				TCRBV20-01,TCRBV20-or09_02		TCRBD01-01*01	TCRBD01	TCRBD01-01	01				TCRBJ01-02*01	TCRBJ01	TCRBJ01-02	01				5	1	4	2	9	9	45	54	63	69	70	1	In	VDJ
GTCGGCTGCTCCCTCCCAGACATCTGTGTACTTCTGTGCCAGCAGTTACTCAGCCGGGACTGGTTCTACGAGCAGTACTTCGGGCCG		2	0.004608294930875576	47	TCRBV06-05*01	TCRBV06	TCRBV06-05	01				TCRBD02-01	TCRBD02	TCRBD02-01				01,02	TCRBJ02-07*01	TCRBJ02	TCRBJ02-07	01				0	4	0	10	4	3	34	51	55	61	65	2	Out	VDJ
ATCCAGCCCTCAGAACCCAGGGACTCAGCTGTGTACTTCTGTGCCAGCGGGCCGTACTACTCTGGAAACACCATATATTTTGGAGAG	CASGPYYSGNTIYF	1	0.002304147465437788	42	TCRBV12	TCRBV12				TCRBV12-03/12-04,TCRBV12-04						TCRBD01,TCRBD02	TCRBD01-01,TCRBD02-01		TCRBJ01-03*01	TCRBJ01	TCRBJ01-03	01				8	7	8	0	0	0	39	-1	48	52	59	1	In	VDJ
ATGGAACCCAGGGACTTGGGCCTATATTTCTGTGCCAGCAGCTTTGCCTAGAGCTGGGGGAGCGTCAATGAGCAGTTCTTCGGGCCA	CASSFA*SWGSVNEQFF	1	0.002304147465437788	51	TCRBV12-01*01	TCRBV12	TCRBV12-01	01								TCRBD01,TCRBD02	TCRBD01-01,TCRBD02-01		TCRBJ02-01*01	TCRBJ02	TCRBJ02-01	01				0	5	6	1	8	6	30	47	55	60	65	1	Stop	VDJ
AATGTGAGCACCTTGGAGCTGGGGGACTCGGCCCTTTATCTTTGCGCCAGCAGCCGGGACAGCTACAATGAGCAGTTCTTCGGGCCA	CASSRDSYNEQFF	1	0.002304147465437788	39	TCRBV05-01*01	TCRBV05	TCRBV05-01	01				TCRBD01-01*01	TCRBD01	TCRBD01-01	01				TCRBJ02-01*01	TCRBJ02	TCRBJ02-01	01				4	0	0	5	1	3	42	54	55	-1	62	1	In	VDJ
CTGGAGTCCGCTACCAGCTCCCAGACATCTGTGTACTTCTGTGCCATCAGTGAGTCGCCGGGACAGGGCCACGGTTTCTTTGGACAA	CAISESPGQGHGFF	3	0.0069124423963133645	42	TCRBV10-03*01	TCRBV10	TCRBV10-03	01				TCRBD01-01*01	TCRBD01	TCRBD01-01	01				TCRBJ01-01*01	TCRBJ01	TCRBJ01-01	01				0	6	0	3	3	13	39	56	59	68	74	3	In	VDJ
NNNNNNNTGTCGGCTGCTCCCTCCCAGACATCTGTGTACTTCTGTGCCAGCAGTGTTGCGGAATCCACTGAAGCTTTCTTTGGACAA	CASSVAESTEAFF	1	0.002304147465437788	39	TCRBV06	TCRBV06				TCRBV06-01,TCRBV06-05		TCRBD02-01	TCRBD02	TCRBD02-01				01,02	TCRBJ01-01*01	TCRBJ01	TCRBJ01-01	01				4	4	7	5	2	4	42	55	57	61	65	1	In	VDJ
ATCCGGTCCACAAAGCTGGAGGACTCAGCTATGTACTTCTGTGCCAGCAGTTTACAGGGGGGCAATCAGCCCCAGCATTTTGGTGAT	CASSLQGGNQPQHF	1	0.002304147465437788	42	TCRBV02-01	TCRBV02	TCRBV02-01				01,03	TCRBD01-01*01	TCRBD01	TCRBD01-01	01				TCRBJ01-05*01	TCRBJ01	TCRBJ01-05	01				5	0	3	1	2	2	39	51	53	-1	61	1	In	VDJ
AAAAGAACCCGACAGCTTTCTATCTCTGTGTCAGTAGTATTCGTTCGAGACTAGCGGGGGGGCATCTACGAGCAGTACTTCGGGCCG		1	0.002304147465437788	55	TCRBV19-01*01	TCRBV19	TCRBV19-01	01				TCRBD02-01*01	TCRBD02	TCRBD02-01	01				TCRBJ02-07*01	TCRBJ02	TCRBJ02-07	01				3	3	2	0	8	3	26	40	48	62	65	1	Out	VDJ
ACTCTCAAGATCCAGCCTGCAAAGCTTGAGGACTCGGCCGTGTATCTCTGTGCCAGCAGCTTAGCAATTGAAGCTTTCTTTGGACAA	CASSLAIEAFF	1	0.002304147465437788	33	TCRBV11-02*01	TCRBV11	TCRBV11-02	01				TCRBD01-01*01	TCRBD01	TCRBD01-01	01				TCRBJ01-01*01	TCRBJ01	TCRBJ01-01	01				1	2	4	6	0	7	48	-1	64	66	68	1	In	VDJ
AGCCTGCAGAGCTTGAGGACTCGGCCGTGTATCTCTGTGCCAGCAGCCCCCAACCAAGACTAGGCGTACGAGCAGTACTTCGGGCCG		1	0.002304147465437788	46	TCRBV11	TCRBV11				TCRBV11-02,TCRBV11-03		TCRBD02-01	TCRBD02	TCRBD02-01				01,02	TCRBJ02-07*01	TCRBJ02	TCRBJ02-07	01				5	3	2	8	10	4	35	47	57	63	66	1	Out	VDJ
CGCACAGAGCAGGAGGACTCGGCCGTGTATCTCTGTGCCAGCAGCTTAAAGTCGGCAGTAAAATCCTACGAGCAGTACTTCGGGCCG	CASSLKSAVKSYEQYF	1	0.002304147465437788	48	TCRBV07-02	TCRBV07	TCRBV07-02				01,02					TCRBD01,TCRBD02	TCRBD01-01,TCRBD02-01		TCRBJ02-07*01	TCRBJ02	TCRBJ02-07	01				2	5	4	5	7	1	33	48	55	58	63	1	In	VDJ
AAGATCCAGCCTGCAGAGCTTGAGGACTCGGCCGTGTATCTCTGTGCCAGCAGCTTAACGGGATCTGATGGCTACACCTTCGGTTCG	CASSLTGSDGYTF	1	0.002304147465437788	39	TCRBV11	TCRBV11				TCRBV11-02,TCRBV11-03		TCRBD02-01*02	TCRBD02	TCRBD02-01	02				TCRBJ01-02*01	TCRBJ01	TCRBJ01-02	01				2	4	8	3	1	6	42	57	58	63	67	1	In	VDJ
NNNNNNTGTCGGCTGCTCCCTCCCAGACATCTGTGTACTTCTGTGCCAGCAGTAACAGGACCTTCCTACGAGCAGTACTTCGGGCCG		1	0.002304147465437788	40	TCRBV06-05*01	TCRBV06	TCRBV06-05	01				TCRBD01-01*01	TCRBD01	TCRBD01-01	01				TCRBJ02-07*01	TCRBJ02	TCRBJ02-07	01				5	4	3	4	1	1	41	53	54	59	63	1	Out	VDJ
ACCAGTGCCCATCCTGAAGACAGCAGCTTCTACATCTGCAGTGCTAGAGACCCGGGACAGGGTGCAGAGACCCAGTACTTCGGGCCA	CSARDPGQGAETQYF	1	0.002304147465437788	45	TCRBV20	TCRBV20				TCRBV20-01,TCRBV20-or09_02		TCRBD01-01*01	TCRBD01	TCRBD01-01	01				TCRBJ02-05*01	TCRBJ02	TCRBJ02-05	01				0	3	0	3	3	4	36	50	53	62	65	1	In	VDJ
TCGGCTGCTCCCTCCCAGACATCTGTGTACTTCTGTGCCAGCAGTAGGACTAGCGGGGAGAACACAGATACGCAGTATTTTGGCCCA	CASSRTSGENTDTQYF	1	0.002304147465437788	48	TCRBV06	TCRBV06				TCRBV06-01,TCRBV06-05		TCRBD02-01*01	TCRBD02	TCRBD02-01	01				TCRBJ02-03*01	TCRBJ02	TCRBJ02-03	01				5	4	1	3	1	2	33	45	46	58	62	1	In	VDJ
GAGTCGCCCAGCCCCAACCAGACCTCTCTGTACTTCTGTGCCAGCAGTTTGGTGATGGGTCCTGCCTACGAGCAGTACTTCGGGCCG	CASSLVMGPAYEQYF	1	0.002304147465437788	45	TCRBV27-01*01	TCRBV27	TCRBV27-01	01								TCRBD01,TCRBD02	TCRBD01-01,TCRBD02-01		TCRBJ02-07*01	TCRBJ02	TCRBJ02-07	01				3	5	0	9	6	2	36	50	56	59	64	1	In	VDJ
CAGCCCTCAGAACCCAGGGACTCAGCTGTGTACTTCTGTGCCAGCAGTTCCGCCGGGACTAGTACAGATACGCAGTATTTTGGCCCA	CASSSAGTSTDTQYF	1	0.002304147465437788	45	TCRBV12	TCRBV12				TCRBV12-03/12-04,TCRBV12-04		TCRBD02-01	TCRBD02	TCRBD02-01				01,02	TCRBJ02-03*01	TCRBJ02	TCRBJ02-03	01				4	1	0	8	5	3	36	49	54	62	63	1	In	VDJ
CCTGCAGAGCTTGAGGACTCGGCCGTGTATCTCTGTGCCAGCAGCTTAGCCCCGGGACAGGGGAACACTGAAGCTTTCTTTGGACAA	CASSLAPGQGNTEAFF	1	0.002304147465437788	48	TCRBV11	TCRBV11				TCRBV11-02,TCRBV11-03		TCRBD01-01*01	TCRBD01	TCRBD01-01	01				TCRBJ01-01*01	TCRBJ01	TCRBJ01-01	01				1	0	0	3	4	1	33	49	53	-1	62	1	In	VDJ
ACAGAGCAGGAGGACTCCGCCGTGTATCTCTGTGCCAGCAGCTACTCACAGGGTCTGGGGGGGGCCAACGTCCTGACTTTCGGGGCC	CASSYSQGLGGANVLTF	1	0.002304147465437788	51	TCRBV07-08*01	TCRBV07	TCRBV07-08	01				TCRBD01-01*01	TCRBD01	TCRBD01-01	01				TCRBJ02-06*01	TCRBJ02	TCRBJ02-06	01				4	7	3	3	4	4	30	43	47	53	60	1	In	VDJ
AGCACCTTGGAGCTGGGGGACTCGGCCCTTTATCTTTGCGCCAGCAGCTTAGGGACAGGGCCCACCGGGGAGCTGTTTTTTGGAGAA	CASSLGTGPTGELFF	1	0.002304147465437788	45	TCRBV05-01*01	TCRBV05	TCRBV05-01	01				TCRBD01-01*01	TCRBD01	TCRBD01-01	01				TCRBJ02-02*01	TCRBJ02	TCRBJ02-02	01				2	2	0	3	1	4	36	50	51	60	62	1	In	VDJ
CAGCAGGTAGTGCGAGGAGATTCGGCAGCTTATTTCTGTGCCAGCTCCCCCGGGTCGGGAGGGGCTTACGAGCAGTACTTCGGGCCG	CASSPGSGGAYEQYF	1	0.002304147465437788	45	TCRBV18-01*01	TCRBV18	TCRBV18-01	01				TCRBD02-01*02	TCRBD02	TCRBD02-01	02				TCRBJ02-07*01	TCRBJ02	TCRBJ02-07	01				6	3	8	0	8	4	36	47	55	63	66	1	In	VDJ
CGGAGTCAGGGGACACAGCACTGTATTTCTGTGCCAGCAGCCACGGGACAGGGAGTGTCTGGGGCCAACGTCCTGACTTTCGGGGCC		1	0.002304147465437788	52	TCRBV21-01*01	TCRBV21	TCRBV21-01	01				TCRBD01-01*01	TCRBD01	TCRBD01-01	01				TCRBJ02-06*01	TCRBJ02	TCRBJ02-06	01				5	4	0	3	3	1	29	41	44	53	57	1	Out	VDJ
CGCACAGAGCAGCGGGACTCGGCCATGTATCGCTGTGCCAGCAGTCGAGGGGCCCAGGCTTTGAACACTGAAGCTTTCTTTGGACAA	CASSRGAQALNTEAFF	1	0.002304147465437788	48	TCRBV07-06*01	TCRBV07	TCRBV07-06	01								TCRBD01,TCRBD02	TCRBD01-01,TCRBD02-01		TCRBJ01-01*01	TCRBJ01	TCRBJ01-01	01				6	9	5	2	3	0	33	44	47	52	61	1	In	VDJ
NNNTGTCGGCTGCTCCCTCCCAGACATCTGTGTACTTCTGTGCCAGCAGCAACATTCACCGGGGAGTAGACCCAGTACTTCGGGCCA		1	0.002304147465437788	43	TCRBV06-05*01	TCRBV06	TCRBV06-05	01				TCRBD02-01	TCRBD02	TCRBD02-01				01,02	TCRBJ02-05*01	TCRBJ02	TCRBJ02-05	01				6	3	8	3	10	6	38	49	59	64	67	1	Out	VDJ
AAGACAGCAGCTTCTACATCTGCAGTGCTAGAGATCAAAAGGTAGGTGACACCTAGCTCTGGGGCCAACGTCCTGACTTTCGGGGCC		1	0.002304147465437788	61	TCRBV20	TCRBV20				TCRBV20-01,TCRBV20-or09_02						TCRBD01,TCRBD02	TCRBD01-01,TCRBD02-01		TCRBJ02-06*01	TCRBJ02	TCRBJ02-06	01				0	5	2	6	13	0	20	34	47	51	56	1	Out	VDJ
CTTCACATCAATTCCCTGGAGCTTGGTGACTCTGCTGTGTATTTCTGTGCCAGCAGCCCTTCCCATGAGACCCAGTACTTCGGGCCA	CASSPSHETQYF	1	0.002304147465437788	36	TCRBV03-01/03-02*01	TCRBV03	TCRBV03-01/03-02	01								TCRBD01,TCRBD02	TCRBD01-01,TCRBD02-01		TCRBJ02-05*01	TCRBJ02	TCRBJ02-05	01				4	1	4	6	5	5	45	58	63	65	66	1	In	VDJ
AAGATCCGGTGCACAGAGCTGGAGGACTCAGCCATGTACTTCTGTGCCAGCATGGCACAGGAAGGCTATGGCTACACCTTCGGTTCG	CASMAQEGYGYTF	1	0.002304147465437788	39	TCRBV02-01	TCRBV02	TCRBV02-01				01,03	TCRBD01-01*01	TCRBD01	TCRBD01-01	01				TCRBJ01-02*01	TCRBJ01	TCRBJ01-02	01				7	4	3	4	4	4	42	52	56	61	65	1	In	VDJ
ACCAGTGCCCATCCTGAAGACAGCAGCTTCTACATCTGCAGTGCTACCCGACTAGCGGGAGATCGAGAGACCCAGTACTTCGGGCCA	CSATRLAGDRETQYF	1	0.002304147465437788	45	TCRBV20	TCRBV20				TCRBV20-01,TCRBV20-or09_02		TCRBD02-01*02	TCRBD02	TCRBD02-01	02				TCRBJ02-05*01	TCRBJ02	TCRBJ02-05	01				4	4	2	2	3	4	36	46	49	61	65	1	In	VDJ
CTGCAGAGCTTGAGGACTCGGCCGTGTATCTCTGTGCCAGCAGCCTTCCGGGACTAGCGGTGGTTGAGTGAGCAGTACTTCGGGCCG		1	0.002304147465437788	49	TCRBV11	TCRBV11				TCRBV11-02,TCRBV11-03		TCRBD02-01	TCRBD02	TCRBD02-01				01,02	TCRBJ02-07*01	TCRBJ02	TCRBJ02-07	01				5	9	0	5	5	7	32	44	49	60	69	1	Out	VDJ
ACATCGGCCCAAAAGAACCCGACAGCTTTCTATCTCTGTGCCAGCCAACCGGGGACTAGCGGGAGCGGCGAGCAGTACTTCGGGCCG	CASQPGTSGSGEQYF	1	0.002304147465437788	45	TCRBV19-01*01	TCRBV19	TCRBV19-01	01				TCRBD02-01*02	TCRBD02	TCRBD02-01	02				TCRBJ02-07*01	TCRBJ02	TCRBJ02-07	01				9	3	0	2	7	6	36	44	51	65	68	1	In	VDJ
ACCTTGGAGCTGGGGGACTCGGCCCTTTATCTTTGCGCCAGCACCGGATCGAGGACAGGGGAGGACAATGAGCAGTTCTTCGGGCCA	CASTGSRTGEDNEQFF	1	0.002304147465437788	48	TCRBV05-01*01	TCRBV05	TCRBV05-01	01				TCRBD01-01*01	TCRBD01	TCRBD01-01	01				TCRBJ02-01*01	TCRBJ02	TCRBJ02-01	01				6	3	1	2	9	5	33	43	52	61	64	1	In	VDJ
CAGGTAGTGCGAGGAGATTCGGCAGCTTATTTCTGTGCCAGCTCACCACTGGGACCCCAGAAAGACAATGAGCAGTTCTTCGGGCCA	CASSPLGPQKDNEQFF	1	0.002304147465437788	48	TCRBV18-01*01	TCRBV18	TCRBV18-01	01								TCRBD01,TCRBD02	TCRBD01-01,TCRBD02-01		TCRBJ02-01*01	TCRBJ02	TCRBJ02-01	01				1	9	0	7	1	5	33	49	50	55	64	1	In	VDJ
TCCCTGGAGCTTGGTGACTCTGCTGTGTATTTCTGTGCCAGCACCTCAGGGGGGAGGGTTCCCTACAATGAGCAGTTCTTCGGGCCA	CASTSGGRVPYNEQFF	1	0.002304147465437788	48	TCRBV03-01/03-02*01	TCRBV03	TCRBV03-01/03-02	01								TCRBD01,TCRBD02	TCRBD01-01,TCRBD02-01		TCRBJ02-01*01	TCRBJ02	TCRBJ02-01	01				7	8	4	1	3	2	33	43	46	53	61	1	In	VDJ
TGGAGCTTGGTGACTCTGCTGTGTATTTCTGTGCCAGCAGCGATAGAGGTCCCATTGCAAAGAAAAAACATTCAGTACTTCGGCGCC		1	0.002304147465437788	52	TCRBV03-01/03-02*01	TCRBV03	TCRBV03-01/03-02	01				TCRBD02-01*02	TCRBD02	TCRBD02-01	02				TCRBJ02-04*01	TCRBJ02	TCRBJ02-04	01				5	14	11	1	4	4	29	41	45	49	63	1	Out	VDJ
CTGCTCCCTCCCAGACATCTGTGTACTTCTGTGCCAGGGTCTTCCGGGGGGCCCTTTGCGAACACCGGGGAGCTGTTTTTTGGAGAA		1	0.002304147465437788	52	TCRBV06	TCRBV06				TCRBV06-01,TCRBV06-05,TCRBV06-06		TCRBD02-01*01	TCRBD02	TCRBD02-01	01				TCRBJ02-02*01	TCRBJ02	TCRBJ02-02	01				9	7	8	1	7	0	29	37	44	51	58	1	Out	VDJ
AAGATCCAGCGCACAGAGCAGGAGGACTCGGCCGTGTATCTCTGTGCCAGCAGCTCGGACGTAAATCAGCCCCAGCATTTTGGTGAT	CASSSDVNQPQHF	1	0.002304147465437788	39	TCRBV07-02	TCRBV07	TCRBV07-02				01,02					TCRBD01,TCRBD02	TCRBD01-01,TCRBD02-01		TCRBJ01-05*01	TCRBJ01	TCRBJ01-05	01				4	3	1	7	1	4	42	55	56	60	63	1	In	VDJ
ATCCTGGAGTCGCCCAGCCCCAACCAGACCTCCCTGTACTTCTGTGCCAGCAGTTTACGAGGAGTCAATGGCTACACCTTCGGTTCG	CASSLRGVNGYTF	1	0.002304147465437788	39	TCRBV27-01*01	TCRBV27	TCRBV27-01	01				TCRBD02-01*02	TCRBD02	TCRBD02-01	02				TCRBJ01-02*01	TCRBJ01	TCRBJ01-02	01				2	3	10	2	3	6	42	57	60	64	67	1	In	VDJ
GAGTTGGCTGCTCCCTCCCAGACATCTGTGTACTTCTGTGCTAGCCGGCCCCCACTAGGTTCCAATTACGAGCAGTACTTCGGGCCG	CASRPPLGSNYEQYF	1	0.002304147465437788	45	TCRBV06-06	TCRBV06	TCRBV06-06				01,04	TCRBD02-01	TCRBD02	TCRBD02-01				01,02	TCRBJ02-07*01	TCRBJ02	TCRBJ02-07	01				8	8	3	8	8	4	36	45	53	58	66	1	In	VDJ
CCCAGCCCCAACCAGACCTCTCTGTACTTCTGTGCCAGCAGTTCCAGGACCAAAACAAGCTCCTACAATGAGCAGTTCTTCGGGCCA	CASSSRTKTSSYNEQFF	1	0.002304147465437788	51	TCRBV27-01*01	TCRBV27	TCRBV27-01	01								TCRBD01,TCRBD02	TCRBD01-01,TCRBD02-01		TCRBJ02-01*01	TCRBJ02	TCRBJ02-01	01				4	9	1	7	3	0	30	43	46	50	59	1	In	VDJ
CAGCCTGCAGAGCTTGAGGACTCGGCCGTGTATCTCTGTGCCAGCAGCGTGTCAACCGGGACTAACAATGAGCAGTTCTTCGGGCCA	CASSVSTGTNNEQFF	1	0.002304147465437788	45	TCRBV11	TCRBV11				TCRBV11-02,TCRBV11-03		TCRBD02-01	TCRBD02	TCRBD02-01				01,02	TCRBJ02-01*01	TCRBJ02	TCRBJ02-01	01				5	0	0	9	9	5	36	48	57	-1	64	1	In	VDJ
AGCACCTTGGAGCTGGGGGACTCGGCCCTTTATCTTTGCGCCAGCAGCTTGAGGGGACAGGGCGACACTGAAGCTTTCTTTGGACAA	CASSLRGQGDTEAFF	1	0.002304147465437788	45	TCRBV05-01*01	TCRBV05	TCRBV05-01	01				TCRBD01-01*01	TCRBD01	TCRBD01-01	01				TCRBJ01-01*01	TCRBJ01	TCRBJ01-01	01				1	2	0	3	2	3	36	51	53	62	64	1	In	VDJ
TCTAAGAAGCTCCTTCTCAGTGACTCTGGCTTCTATCTCTGTGCCTGGAGAGGAGCGCGTCGGGCCAACGTCCTGACTTTCGGGGCC	CAWRGARRANVLTF	1	0.002304147465437788	42	TCRBV30-01*01	TCRBV30	TCRBV30-01	01				TCRBD02-01	TCRBD02	TCRBD02-01				01,02	TCRBJ02-06*01	TCRBJ02	TCRBJ02-06	01				3	4	6	6	3	5	39	50	53	57	61	1	In	VDJ
AGAGCAGGGGGACTCGGCCGTGTATGTCTGTGCAAGTCGCTCGACAACGACTCCACACAAAGTCGGGACGTCCTGACTTTCGGGGCC		1	0.002304147465437788	53	TCRBV12-02*01	TCRBV12	TCRBV12-02	01								TCRBD01,TCRBD02	TCRBD01-01,TCRBD02-01		TCRBJ02-06*01	TCRBJ02	TCRBJ02-06	01				4	21	2	6	1	11	28	41	42	46	67	1	Out	VDJ
TTGGAGCTGGGGGACTCGGCCCTTTATCTTTGCGCCAGCAGCTTGGAGAAGACAGGGAACTTAATCCTCGAGCAGTACTTCGGGCCG	CASSLEKTGNLILEQYF	1	0.002304147465437788	51	TCRBV05-01*01	TCRBV05	TCRBV05-01	01				TCRBD01-01*01	TCRBD01	TCRBD01-01	01				TCRBJ02-07*01	TCRBJ02	TCRBJ02-07	01				0	11	2	3	4	6	30	46	50	57	68	1	In	VDJ
AAGATCCAGCGCACAGAGCAGCGGGACTCGGCCATGTATCGCTGTGCCAGCAGCTCCGGGACGGATTACGAGCAGTACTTCGGGCCG	CASSSGTDYEQYF	2	0.004608294930875576	39	TCRBV07-06*01	TCRBV07	TCRBV07-06	01								TCRBD01,TCRBD02	TCRBD01-01,TCRBD02-01		TCRBJ02-07*01	TCRBJ02	TCRBJ02-07	01				4	4	0	7	2	4	42	55	57	62	66	2	In	VDJ
ATCAATTCCCTGGAGCTTGGTGACTCTGCTGTGTATTTCTGTGCCAGCAGCAAGGGACAGGGGCAAGATACGCAGTATTTTGGCCCA	CASSKGQGQDTQYF	1	0.002304147465437788	42	TCRBV03-01/03-02*01	TCRBV03	TCRBV03-01/03-02	01				TCRBD01-01*01	TCRBD01	TCRBD01-01	01				TCRBJ02-03*01	TCRBJ02	TCRBJ02-03	01				5	2	0	2	2	5	39	51	53	63	65	1	In	VDJ
CAGCCTGCAGAGCTTGGGGACTCGGCCGTGTATCTCTGTGCCAGCAGCTTAGGGGACAGGGTAACCGGGGAGCTGTTTTTTGGAGAA	CASSLGDRVTGELFF	3	0.0069124423963133645	45	TCRBV11-03*01	TCRBV11	TCRBV11-03	01				TCRBD01-01*01	TCRBD01	TCRBD01-01	01				TCRBJ02-02*01	TCRBJ02	TCRBJ02-02	01				1	2	0	3	0	5	36	-1	52	61	63	3	In	VDJ
AACGCCTTGGAGCTGGACGACTCGGCCCTGTATCTCTGTGCCAGCAGCTTGTCTATACAGGGTATGGATGAGCAGTTCTTCGGGCCA	CASSLSIQGMDEQFF	1	0.002304147465437788	45	TCRBV05-04*01	TCRBV05	TCRBV05-04	01				TCRBD01-01*01	TCRBD01	TCRBD01-01	01				TCRBJ02-01*01	TCRBJ02	TCRBJ02-01	01				1	5	3	3	5	8	36	51	56	62	67	1	In	VDJ
GACCTCTCTGTACTTCTGTGCCAGCAGTCCCCAAAGCAACAGATGGGGGGGTCCCCTTCCTTAGACACTGAAGCTTTCTTTGGACAA		3	0.0069124423963133645	65	TCRBV27-01*01	TCRBV27	TCRBV27-01	01				TCRBD02-01*01	TCRBD02	TCRBD02-01	01				TCRBJ01-01*01	TCRBJ01	TCRBJ01-01	01				5	13	9	0	16	3	16	28	44	51	64	3	Out	VDJ
CAGCGCACAGAGCAGGAGGACTCGGCCGTGTATCTCTGTGCCAGCAGCTTAGCGGGCTCTGGGGCCAACGTCCTGACTTTCGGGGCC	CASSLAGSGANVLTF	1	0.002304147465437788	45	TCRBV07-02	TCRBV07	TCRBV07-02				01,02					TCRBD01,TCRBD02	TCRBD01-01,TCRBD02-01		TCRBJ02-06*01	TCRBJ02	TCRBJ02-06	01				0	0	0	9	0	0	36	-1	53	-1	56	1	In	VDJ
AGAGCAGCGGGACTCAGCCATGTATCGCTGTGCCAGCAGCGGGTGCTTTAAGTGCCAAGTCGGGCCAACGTCCTGACTTTCGGGGCC		1	0.002304147465437788	53	TCRBV07-07*01	TCRBV07	TCRBV07-07	01								TCRBD01,TCRBD02	TCRBD01-01,TCRBD02-01		TCRBJ02-06*01	TCRBJ02	TCRBJ02-06	01				5	18	0	9	0	5	28	-1	40	43	61	1	Out	VDJ
GACATCGGCCCAAAAGAACCCGACAGCTTTCTATCTCTGTGCCAGTAGTATACGGCAGGTTGAATCTATGGCTACACCTTCGGTTCG		1	0.002304147465437788	44	TCRBV19-01*01	TCRBV19	TCRBV19-01	01				TCRBD01-01*01	TCRBD01	TCRBD01-01	01				TCRBJ01-02*01	TCRBJ01	TCRBJ01-02	01				2	6	4	4	3	4	37	52	55	59	65	1	Out	VDJ
AGCGCACAGAGCAGGAGGACTCCGCCGTGTATCTCTGTGCCAGCAGGTATGGGACAGGTAGGAAATCAGCCCCAGCATTTTGGTGAT		3	0.0069124423963133645	46	TCRBV07-08	TCRBV07	TCRBV07-08				01,03	TCRBD01-01*01	TCRBD01	TCRBD01-01	01				TCRBJ01-05*01	TCRBJ01	TCRBJ01-05	01				6	5	0	4	4	4	35	46	50	58	63	3	Out	VDJ
GTGAGCAACATGAGCCCTGAAGACAGCAGCATATATCTCTGCAGCGTTGAGTACGGCGGGGTAGGCACTGAAGCTTTCTTTGGACAA	CSVEYGGVGTEAFF	1	0.002304147465437788	42	TCRBV29-01	TCRBV29	TCRBV29-01				01,02	TCRBD02-01*01	TCRBD02	TCRBD02-01	01				TCRBJ01-01*01	TCRBJ01	TCRBJ01-01	01				3	4	7	3	5	4	39	50	55	61	65	1	In	VDJ
ACGGAGTCAGGGGACACAGCACTGTATTTCTGTGCCAGCAGCCCGAGATTAAGCAGGGACTCTGGAAACACCATATATTTTGGAGAG	CASSPRLSRDSGNTIYF	1	0.002304147465437788	51	TCRBV21-01*01	TCRBV21	TCRBV21-01	01				TCRBD01-01*01	TCRBD01	TCRBD01-01	01				TCRBJ01-03*01	TCRBJ01	TCRBJ01-03	01				5	1	4	3	11	0	30	42	53	58	59	1	In	VDJ
NNNNNNNNNNTGTCGGCTGCTCCCTCCCAGACATCTGTGTACTTCTGTGCCATCAGTAAGGGGTACGATGAGCAGTTCTTCGGGCCA	CAISKGYDEQFF	1	0.002304147465437788	36	TCRBV06-05*01	TCRBV06	TCRBV06-05	01				TCRBD01-01*01	TCRBD01	TCRBD01-01	01				TCRBJ02-01*01	TCRBJ02	TCRBJ02-01	01				5	4	5	2	1	8	45	57	58	63	67	1	In	VDJ
ATCCAGCAGGTAGTGCGAGGAGATTCGGCAGCTTATTTCTGTGCCAGCTCACCGGATAGGGGGATGGTTGAAGCTTTCTTTGGACAA	CASSPDRGMVEAFF	1	0.002304147465437788	42	TCRBV18-01*01	TCRBV18	TCRBV18-01	01				TCRBD01-01*01	TCRBD01	TCRBD01-01	01				TCRBJ01-01*01	TCRBJ01	TCRBJ01-01	01				3	5	5	1	4	7	39	53	57	63	68	1	In	VDJ
ATCCAGCCCTCAGAACCCAGGGACTCAGCTGTGTACTTCTGTGCCAGCAGCACCGAGGGACACCGTCAGCCCCAGCATTTTGGTGAT	CASSTEGHRQPQHF	1	0.002304147465437788	42	TCRBV12	TCRBV12				TCRBV12-03/12-04,TCRBV12-04		TCRBD01-01*01	TCRBD01	TCRBD01-01	01				TCRBJ01-05*01	TCRBJ01	TCRBJ01-05	01				6	3	0	6	6	6	39	50	56	62	65	1	In	VDJ
CCTGCAGAGCTTGGGGACTCGGCCGTGTATCTCTGTGCCAGCAGCCCCGGGACTAGCCGACACACAGATACGCAGTATTTTGGCCCA	CASSPGTSRHTDTQYF	1	0.002304147465437788	48	TCRBV11-03*01	TCRBV11	TCRBV11-03	01				TCRBD02-01	TCRBD02	TCRBD02-01				01,02	TCRBJ02-03*01	TCRBJ02	TCRBJ02-03	01				5	5	0	7	3	2	33	45	48	57	62	1	In	VDJ
AGCCCTCAGAACCCAGGGACTCAGCTGTGTACTTCTGTGCCAGCAGTCTCAGGGGTATTCTCTGGAAACACCATATATTTTGGAGAG		1	0.002304147465437788	46	TCRBV12	TCRBV12				TCRBV12-03/12-04,TCRBV12-04		TCRBD01-01*01	TCRBD01	TCRBD01-01	01				TCRBJ01-03*01	TCRBJ01	TCRBJ01-03	01				5	4	4	2	2	0	35	47	49	55	59	1	Out	VDJ
GCTCACCAGGCCTGGGGGACGCAGCCATGTACCTGTGTGCCACCAGCAGAGACGTCCGTGGGGAGCGGTTAAGCTTTCTTTGGACAA		1	0.002304147465437788	46	TCRBV15-01*02	TCRBV15	TCRBV15-01	02				TCRBD02-01	TCRBD02	TCRBD02-01				01,02	TCRBJ01-01*01	TCRBJ01	TCRBJ01-01	01				0	2	6	5	11	9	35	52	63	68	70	1	Out	VDJ
GACTGTGAGCAACATGAGCCCTGAAGACAGCAGCATATATCTCTGCAGCGTTAGAGGTTCTCGAACACTGAAGCTTTCTTTGGACAA		1	0.002304147465437788	38	TCRBV29-01	TCRBV29	TCRBV29-01				01,02	TCRBD02-01*02	TCRBD02	TCRBD02-01	02				TCRBJ01-01*01	TCRBJ01	TCRBJ01-01	01				5	5	11	1	1	1	43	52	53	57	62	1	Out	VDJ
ACTGTGACATCGGCCCAAAAGAACCCGACAGCTTTCTATCTCTGTGCCAGTATCGGAGACAGAATCTATGGCTACACCTTCGGTTCG	CASIGDRIYGYTF	1	0.002304147465437788	39	TCRBV19-01*01	TCRBV19	TCRBV19-01	01				TCRBD01-01*01	TCRBD01	TCRBD01-01	01				TCRBJ01-02*01	TCRBJ01	TCRBJ01-02	01				7	3	2	5	5	4	42	52	57	62	65	1	In	VDJ
GAGCTCTCTGGAGCTGGGGGACTCAGCTTTGTATTTCTGTGCCAGCAGCGTAGGTAGCGGGAGGCAGATACGCAGTATTTTGGCCCA		1	0.002304147465437788	44	TCRBV09-01*01	TCRBV09	TCRBV09-01	01				TCRBD02-01*02	TCRBD02	TCRBD02-01	02				TCRBJ02-03*01	TCRBJ02	TCRBJ02-03	01				0	0	5	1	1	4	37	53	54	-1	64	1	Out	VDJ
CCAGCCCTCAGAACCCAGGGACTCAGCTGTGTACTTCTGTGCCAGCAGCGGACTCGGGGGGGCACAGATACGCAGTATTTTGGCCCA		1	0.002304147465437788	44	TCRBV12	TCRBV12				TCRBV12-03/12-04,TCRBV12-04		TCRBD02-01*01	TCRBD02	TCRBD02-01	01				TCRBJ02-03*01	TCRBJ02	TCRBJ02-03	01				6	0	8	1	6	1	37	48	54	-1	61	1	Out	VDJ
GAGTCGCCCAGCCCCAACCAGACCTCTCTGTACTTCTGTGCCAGCAGTTTATCAGGGTCTGGGGCCAACGTCCTGACTTTCGGGGCC	CASSLSGSGANVLTF	1	0.002304147465437788	45	TCRBV27-01*01	TCRBV27	TCRBV27-01	01								TCRBD01,TCRBD02	TCRBD01-01,TCRBD02-01		TCRBJ02-06*01	TCRBJ02	TCRBJ02-06	01				0	0	5	3	0	1	36	-1	53	-1	57	1	In	VDJ
CTGGAGCTTGGTGACTCTGCTGTGTATTTCTGTGCCAGCAGCCAAGATTATGGACTAGCGGAAGAGTACGAGCAGTACTTCGGGCCG	CASSQDYGLAEEYEQYF	1	0.002304147465437788	51	TCRBV03-01/03-02*01	TCRBV03	TCRBV03-01/03-02	01				TCRBD02-01	TCRBD02	TCRBD02-01				01,02	TCRBJ02-07*01	TCRBJ02	TCRBJ02-07	01				0	5	1	5	4	4	30	47	51	61	66	1	In	VDJ
GGATCCAGCCCATGGAACCCAGGGACTTGGGCCTATATTTCTGTGCCAGCAGTTACCGGGACAGTCTACGAGCAGTACTTCGGGCCG		1	0.002304147465437788	40	TCRBV12-01*01	TCRBV12	TCRBV12-01	01				TCRBD01-01*01	TCRBD01	TCRBD01-01	01				TCRBJ02-07*01	TCRBJ02	TCRBJ02-07	01				6	1	0	5	5	3	41	52	57	64	65	1	Out	VDJ
TGGAGTTGGCTGCTCCCTCCCAGACATCTGTGTACTTCTGTGCCAGCATTATGGCCTGGAGCTGGAAACACCATATATTTTGGAGAG		1	0.002304147465437788	43	TCRBV06-06	TCRBV06	TCRBV06-06				01,04	TCRBD02-01*02	TCRBD02	TCRBD02-01	02				TCRBJ01-03*01	TCRBJ01	TCRBJ01-03	01				7	0	10	2	9	2	38	48	57	-1	61	1	Out	VDJ
TCAGAACCCAGGGACTCAGCTGTGTACTTCTGTGCCAGCAGTTTATCGGGGGTGATGGGGGCCAAATTGCGGCAGTACTTCGGGCCG	CASSLSGVMGAKLRQYF	1	0.002304147465437788	51	TCRBV12	TCRBV12				TCRBV12-03/12-04,TCRBV12-04						TCRBD01,TCRBD02	TCRBD01-01,TCRBD02-01		TCRBJ02-07*01	TCRBJ02	TCRBJ02-07	01				2	9	6	0	11	9	30	45	56	62	71	1	In	VDJ
TGAGCTCTCTGGAGCTGGGGGACTCAGCTTTGTATTTCTGTGCCATCCTTACTCGGGCTATCTGGAAACACCATATATTTTGGAGAG		1	0.002304147465437788	43	TCRBV09-01*01	TCRBV09	TCRBV09-01	01								TCRBD01,TCRBD02	TCRBD01-01,TCRBD02-01		TCRBJ01-03*01	TCRBJ01	TCRBJ01-03	01				9	2	8	0	9	1	38	45	54	58	60	1	Out	VDJ
GTGACCAGTGCCCATCCTGAAGACAGCAGCTTCTACATCTGCAGTGCTAGTTGGCCGGGAGGGGGCAATGAGCAGTTCTTCGGGCCA	CSASWPGGGNEQFF	1	0.002304147465437788	42	TCRBV20-01*04	TCRBV20	TCRBV20-01	04				TCRBD02-01*02	TCRBD02	TCRBD02-01	02				TCRBJ02-01*01	TCRBJ02	TCRBJ02-01	01				2	2	8	0	4	6	39	51	55	63	65	1	In	VDJ
GACAGCAGCTTCTACATCTGCAGTGCTAGCACGAACGTGGGTCTTCTAGCTAGCGGGGGGGCCTACAATGAGCAGTTCTTCGGGCCA	CSASTNVGLLASGGAYNEQFF	1	0.002304147465437788	63	TCRBV20	TCRBV20				TCRBV20-01,TCRBV20-or09_02		TCRBD02-01*01	TCRBD02	TCRBD02-01	01				TCRBJ02-01*01	TCRBJ02	TCRBJ02-01	01				3	0	4	0	20	2	18	29	49	-1	61	1	In	VDJ
TGCAGCAAGAAGACTCAGCTGCGTATCTCTGCACCAGCAGCCTCCTGACCCACCTACTCGCAGTGAGATACGCAGTATTTTGGCCCA		1	0.002304147465437788	52	TCRBV01-01*01	TCRBV01	TCRBV01-01	01								TCRBD01,TCRBD02	TCRBD01-01,TCRBD02-01		TCRBJ02-03*01	TCRBJ02	TCRBJ02-03	01				4	16	2	7	4	5	29	42	46	49	65	1	Out	VDJ
GAGTCAGCTACCCGCTCCCAGACATCTGTGTATTTCTGCGCCAGCAGGACCTGGACAGGGGAGAGCCCAGAAGCTTTCTTTGGACAA	CASRTWTGESPEAFF	2	0.004608294930875576	45	TCRBV10-02*01	TCRBV10	TCRBV10-02	01				TCRBD01-01*01	TCRBD01	TCRBD01-01	01				TCRBJ01-01*01	TCRBJ01	TCRBJ01-01	01				6	8	1	2	5	8	36	47	52	61	69	2	In	VDJ
NTGTCGGCTGCTCCCTCCCAGACATCTGTGTACTTCTGTGCCAGCAGTGATCTTCACAAGGGGCGGAATGAGCAGTTCTTCGGGCCA	CASSDLHKGRNEQFF	1	0.002304147465437788	45	TCRBV06-01*01	TCRBV06	TCRBV06-01	01				TCRBD01-01*01	TCRBD01	TCRBD01-01	01				TCRBJ02-01*01	TCRBJ02	TCRBJ02-01	01				3	3	5	2	8	7	36	50	58	63	66	1	In	VDJ
CCTGAAGACAGCAGCTTCTACATCTGCAGTGCTACCTGGGGGGCCTGAAAATGGAACGGTTCCTACAATGAGCAGTTCTTCGGGCCA	CSATWGA*KWNGSYNEQFF	2	0.004608294930875576	57	TCRBV20	TCRBV20				TCRBV20-01,TCRBV20-or09_02						TCRBD01,TCRBD02	TCRBD01-01,TCRBD02-01		TCRBJ02-01*01	TCRBJ02	TCRBJ02-01	01				4	16	6	0	4	1	24	34	38	44	60	2	Stop	VDJ
GTCGGCTGCTCCCTCCCAGACATCTGTGTACTTCTGTGCCAGCAGACTTAGACAGGTTCTAGCACAGATACGCAGTATTTTGGCCCA		1	0.002304147465437788	47	TCRBV06	TCRBV06				TCRBV06-01,TCRBV06-05		TCRBD01-01*01	TCRBD01	TCRBD01-01	01				TCRBJ02-03*01	TCRBJ02	TCRBJ02-03	01				6	4	2	4	5	0	34	45	50	56	60	1	Out	VDJ
CAGGTAGTGCGAGGAGATTCGGCAGCTTATTTCTGTGCCAGCTCACCGCTGACTAGCGGGAACACCGGGGAGCTGTTTTTTGGAGAA	CASSPLTSGNTGELFF	1	0.002304147465437788	48	TCRBV18-01*01	TCRBV18	TCRBV18-01	01				TCRBD02-01	TCRBD02	TCRBD02-01				01,02	TCRBJ02-02*01	TCRBJ02	TCRBJ02-02	01				3	0	2	5	3	1	33	47	50	-1	59	1	In	VDJ
CTGATCCTGGAGTCGCCCAGCCCCAACCAGACCTCTCTGTACTTCTGTGCCAGCAGTTTAAAGGGGTACGAGCAGTACTTCGGGCCG	CASSLKGYEQYF	1	0.002304147465437788	36	TCRBV27-01*01	TCRBV27	TCRBV27-01	01				TCRBD01-01*01	TCRBD01	TCRBD01-01	01				TCRBJ02-07*01	TCRBJ02	TCRBJ02-07	01				2	0	5	2	1	4	45	60	61	-1	66	1	In	VDJ
ACCTTGGAGCTGGGGGACTCGGCCCTTTATCTTTGCGCCAGCACCCCCTCAACCCGGACAGACTCCTACGAGCAGTACTTCGGGCCG	CASTPSTRTDSYEQYF	1	0.002304147465437788	48	TCRBV05-01*01	TCRBV05	TCRBV05-01	01				TCRBD01-01*01	TCRBD01	TCRBD01-01	01				TCRBJ02-07*01	TCRBJ02	TCRBJ02-07	01				6	1	1	5	12	0	33	43	55	61	62	1	In	VDJ
AACGCCTTGTTGCTGGGGGACTCGGCCCTCTATCTCTGTGCCAGCAGCTCCGGACTAGCGGGCGGATACGAGCAGTACTTCGGGCCG	CASSSGLAGGYEQYF	2	0.004608294930875576	45	TCRBV05-06*01	TCRBV05	TCRBV05-06	01				TCRBD02-01	TCRBD02	TCRBD02-01				01,02	TCRBJ02-07*01	TCRBJ02	TCRBJ02-07	01				3	4	1	4	2	4	36	49	51	62	66	2	In	VDJ
CTTCACCTACACGCCCTGCAGCCAGAAGACTCAGCCCTGTATCTCTGCGCCAGCAGCCCACGAGGAAATGAGCAGTTCTTCGGGCCA	CASSPRGNEQFF	2	0.004608294930875576	36	TCRBV04-01*01	TCRBV04	TCRBV04-01	01				TCRBD02-01*02	TCRBD02	TCRBD02-01	02				TCRBJ02-01*01	TCRBJ02	TCRBJ02-01	01				4	1	11	1	3	7	45	58	61	65	66	2	In	VDJ
GTGCAGCCTGCAGAACTGGAGGATTCTGGAGTTTATTTCTGTGCCAGCAGCCGATGGACAGGGGGGACTGAAGCTTTCTTTGGACAA	CASSRWTGGTEAFF	1	0.002304147465437788	42	TCRBV14-01*01	TCRBV14	TCRBV14-01	01				TCRBD01-01*01	TCRBD01	TCRBD01-01	01				TCRBJ01-01*01	TCRBJ01	TCRBJ01-01	01				4	1	1	1	3	5	39	52	55	65	66	1	In	VDJ
CTGGAGTCCGCCAGCACCAACCAGACATCTATGTACCTCTGTGCCAGCGGGGGCGGCTCCAGCACAGATACGCAGTATTTTGGCCCA	CASGGGSSTDTQYF	2	0.004608294930875576	42	TCRBV28-01*01	TCRBV28	TCRBV28-01	01				TCRBD01-01*01	TCRBD01	TCRBD01-01	01				TCRBJ02-03*01	TCRBJ02	TCRBJ02-03	01				8	6	6	0	0	0	39	-1	48	54	60	2	In	VDJ
GACTCGGCCGTGTATCTCTGTGCCAGCAGCTTAGAATCCCCCCTTGACGAGCGGGGGGCTGTCCTTTACGAGCAGTACTTCGGGCCG	CASSLESPLDERGAVLYEQYF	1	0.002304147465437788	63	TCRBV11	TCRBV11				TCRBV11-02,TCRBV11-03		TCRBD02-01*01	TCRBD02	TCRBD02-01	01				TCRBJ02-07*01	TCRBJ02	TCRBJ02-07	01				0	8	6	1	14	4	18	35	49	58	66	1	In	VDJ
ATCCAGCCCTCAGAACCCAGGGACTCAGCTGTGTACTTCTGTGCCAGCAGTTTTAGTGGGGGGGCAGACGAGCAGTACTTCGGGCCG	CASSFSGGADEQYF	1	0.002304147465437788	42	TCRBV12	TCRBV12				TCRBV12-03/12-04,TCRBV12-04		TCRBD02-01*01	TCRBD02	TCRBD02-01	01				TCRBJ02-07*01	TCRBJ02	TCRBJ02-07	01				3	3	9	0	4	5	39	53	57	64	67	1	In	VDJ
TCCAGCGCACAGAGCAGGGGGACTCAGCCGCGTATCTCCGTGCCAGCAGCCAAACAGGGTTCAGGAAACACCATATATTTTGGAGAG		1	0.002304147465437788	43	TCRBV07-03*03	TCRBV07	TCRBV07-03	03				TCRBD01-01*01	TCRBD01	TCRBD01-01	01				TCRBJ01-03*01	TCRBJ01	TCRBJ01-03	01				5	4	3	3	3	4	38	50	53	59	63	1	Out	VDJ
GAGCAGGGGGACTCGGCCATGTATCTCTGTGCCAGCAGCTCGCTGAAAACCATGACAAGTCGGGCCAACGTCCTGACTTTCGGGGCC	CASSSLKTMTSRANVLTF	1	0.002304147465437788	54	TCRBV07-09*01	TCRBV07	TCRBV07-09	01				TCRBD01-01*01	TCRBD01	TCRBD01-01	01				TCRBJ02-06*01	TCRBJ02	TCRBJ02-06	01				4	4	2	6	13	5	27	40	53	57	61	1	In	VDJ
TCGGCTGCTCCCTCCCAAACATCTGTGTACTTCTGTGCCAGCAGTAAGACATTTGCGGGAATCGATCAGCCCCAGCATTTTGGTGAT	CASSKTFAGIDQPQHF	1	0.002304147465437788	48	TCRBV06-02/06-03*01	TCRBV06	TCRBV06-02/06-03	01				TCRBD02-01*02	TCRBD02	TCRBD02-01	02				TCRBJ01-05*01	TCRBJ01	TCRBJ01-05	01				5	4	7	3	9	5	33	45	54	60	64	1	In	VDJ
TCCTGGAGTCGCCCAGCCCCAACCAGACCTCTCTGTACTTCTGTGCCAGCAGTCACACCGAGCTCCTACGAGCAGTACTTCGGGCCG		1	0.002304147465437788	40	TCRBV27-01*01	TCRBV27	TCRBV27-01	01								TCRBD01,TCRBD02	TCRBD01-01,TCRBD02-01		TCRBJ02-07*01	TCRBJ02	TCRBJ02-07	01				5	5	3	6	1	0	41	53	54	57	62	1	Out	VDJ
CTGATTCTGGAGTCCGCCAGCACCAACCAGACATCTATGTACCTCTGTGCCAGCGAAGGGGCTGGGGACGAGCAGTACTTCGGGCCG	CASEGAGDEQYF	1	0.002304147465437788	36	TCRBV28-01*01	TCRBV28	TCRBV28-01	01				TCRBD01-01*01	TCRBD01	TCRBD01-01	01				TCRBJ02-07*01	TCRBJ02	TCRBJ02-07	01				8	6	5	2	2	5	45	54	56	61	67	1	In	VDJ
CTGCAGAACTGGAGGATTCTGGAGTTTATTTCTGTGCCAGCAGCCAAGATACGCAGGGGGATTATCAACGAGCAGTACTTCGGGCCG		1	0.002304147465437788	49	TCRBV14-01*01	TCRBV14	TCRBV14-01	01				TCRBD01-01*01	TCRBD01	TCRBD01-01	01				TCRBJ02-07*01	TCRBJ02	TCRBJ02-07	01				0	7	4	1	4	5	32	49	53	60	67	1	Out	VDJ
GTGAACGCCTTGTTGCTGGGGGACTCGGCCCTGTATCTCTGTGCCAGCAGCCTTGGGACCTTGGGGACTGAAGCTTTCTTTGGACAA	CASSLGTLGTEAFF	1	0.002304147465437788	42	TCRBV05-05*01	TCRBV05	TCRBV05-05	01								TCRBD01,TCRBD02	TCRBD01-01,TCRBD02-01		TCRBJ01-01*01	TCRBJ01	TCRBJ01-01	01				4	7	0	7	3	5	39	51	54	59	66	1	In	VDJ
CTGAGGATCCAGCAGGTAGTGCGAGGAGATTCGGCAGCTTATTTCTGTGCCAGCTCACCACCTTCCGGGGAGCTGTTTTTTGGAGAA	CASSPPSGELFF	1	0.002304147465437788	36	TCRBV18-01*01	TCRBV18	TCRBV18-01	01											TCRBJ02-02*01	TCRBJ02	TCRBJ02-02	01				0	2	0	0	0	6	45	-1	-1	62	64	1	In	VJ
CAGCCTGCAGAACTGGAGGATTCTGGAGTTTATTTCTGTGCCAGCAGCCAAGGGGGGGCCCTGAACACTGAAGCTTTCTTTGGACAA	CASSQGGALNTEAFF	1	0.002304147465437788	45	TCRBV14-01*01	TCRBV14	TCRBV14-01	01								TCRBD01,TCRBD02	TCRBD01-01,TCRBD02-01		TCRBJ01-01*01	TCRBJ01	TCRBJ01-01	01				1	2	6	0	1	0	36	52	53	59	61	1	In	VDJ
CCTGCAGCCAGAAGACTCGGCCCTGTATCTATGTGCCAGCAGCGCGATTTTCAAAGGTTGAAGACCTATGGCTACACCTTCGGTTCG		1	0.002304147465437788	50	TCRBV04-02*01	TCRBV04	TCRBV04-02	01								TCRBD01,TCRBD02	TCRBD01-01,TCRBD02-01		TCRBJ01-02*01	TCRBJ01	TCRBJ01-02	01				5	0	2	7	19	4	31	43	62	-1	65	1	Out	VDJ
GAGCTGGGGGACTCAGCTTTGTATTTCTGTGCCAGCAGCGTAGCCCCCCCAGGGAGAGGCTCTGGAAACACCATATATTTTGGAGAG	CASSVAPPGRGSGNTIYF	1	0.002304147465437788	54	TCRBV09-01*01	TCRBV09	TCRBV09-01	01								TCRBD01,TCRBD02	TCRBD01-01,TCRBD02-01		TCRBJ01-03*01	TCRBJ01	TCRBJ01-03	01				0	5	4	3	6	0	27	43	49	54	59	1	In	VDJ
GCGTCTGCTGTACCCTCTCAGACATCTGTGTACTTCTGTGCCAGCAGTGACTCTGGGGGGTCCTACAATGAGCAGTTCTTCGGGCCA	CASSDSGGSYNEQFF	1	0.002304147465437788	45	TCRBV06-04*01	TCRBV06	TCRBV06-04	01				TCRBD02-01*01	TCRBD02	TCRBD02-01	01				TCRBJ02-01*01	TCRBJ02	TCRBJ02-01	01				0	0	9	1	1	1	36	53	54	-1	60	1	In	VDJ
GCTGCTCCCTCCCAGACATCTGTGTACTTCTGTGCCAGCAGTTACTGGGTGACGGGGGGGCCCCCCGGGGAGCTGTTTTTTGGAGAA	CASSYWVTGGPPGELFF	1	0.002304147465437788	51	TCRBV06	TCRBV06				TCRBV06-05,TCRBV06-06		TCRBD02-01*01	TCRBD02	TCRBD02-01	01				TCRBJ02-02*01	TCRBJ02	TCRBJ02-02	01				1	4	8	0	6	6	30	46	52	60	64	1	In	VDJ
AGGATCCAGCAGGTAGTGCGAGGAGATTCGGCAGCTTATTTCTGTGCCAGCTCACCCAATCCGAGTGCTGAAGCTTTCTTTGGACAA	CASSPNPSAEAFF	1	0.002304147465437788	39	TCRBV18-01*01	TCRBV18	TCRBV18-01	01				TCRBD02-01*02	TCRBD02	TCRBD02-01	02				TCRBJ01-01*01	TCRBJ01	TCRBJ01-01	01				3	2	11	2	6	6	42	56	62	65	67	1	In	VDJ
AAGATCCGGTCCACAAAGCTGGAGGACTCAGCCATGTACTTCTGTGCCAGCATGTCGCAGGGGGCAAGTGAGCAGTACTTCGGGCCG	CASMSQGASEQYF	1	0.002304147465437788	39	TCRBV02-01	TCRBV02	TCRBV02-01				01,03	TCRBD01-01*01	TCRBD01	TCRBD01-01	01				TCRBJ02-07*01	TCRBJ02	TCRBJ02-07	01				7	4	4	0	5	7	42	52	57	65	69	1	In	VDJ
GAGCAGGGGGACTCGGCCATGTATCTCTGTGCCAGCAGCTTAGGTCCTCGATCGGGGACTAGCCGTTACGAGCAGTACTTCGGGCCG	CASSLGPRSGTSRYEQYF	1	0.002304147465437788	54	TCRBV07-09*01	TCRBV07	TCRBV07-09	01				TCRBD02-01	TCRBD02	TCRBD02-01				01,02	TCRBJ02-07*01	TCRBJ02	TCRBJ02-07	01				1	3	0	7	11	4	27	43	54	63	66	1	In	VDJ
NTGTCGGCTGCTCCCTCCCAGACATCTGTGTACTTCTGTGCCAGCACCTAACTCGAATCAGGGGCCTACGAGCAGTACTTCGGGCCG	CAST*LESGAYEQYF	1	0.002304147465437788	45	TCRBV06-05*01	TCRBV06	TCRBV06-05	01				TCRBD01-01*01	TCRBD01	TCRBD01-01	01				TCRBJ02-07*01	TCRBJ02	TCRBJ02-07	01				7	0	4	2	12	2	36	46	58	-1	64	1	Stop	VDJ
CAGCGCACAGAGCAGGGGGACTCGGCCATGTATCTCTGTGCCAGCAGCGGTACGGACAGGGCGCACACTGAAGCTTTCTTTGGACAA	CASSGTDRAHTEAFF	1	0.002304147465437788	45	TCRBV07-09*01	TCRBV07	TCRBV07-09	01				TCRBD01-01*01	TCRBD01	TCRBD01-01	01				TCRBJ01-01*01	TCRBJ01	TCRBJ01-01	01				5	3	1	3	5	3	36	48	53	61	64	1	In	VDJ
CAGTGACCAGTGCCCATCCTGAAGACAGCAGCTTCTACATCTGCAGTGCACGACTCCAGCTCTGGAAACACCATATATTTTGGAGAG		1	0.002304147465437788	40	TCRBV20	TCRBV20				TCRBV20-01,TCRBV20-or09_02		TCRBD02-01	TCRBD02	TCRBD02-01				01,02	TCRBJ01-03*01	TCRBJ01	TCRBJ01-03	01				6	4	2	10	2	0	41	49	51	55	59	1	Out	VDJ
AGCAACATGAGCCCTGAAGACAGCAGCATATATCTCTGCAGCGTTGAAGCGCCTAGCGGGAATCAAGAGACCCAGTACTTCGGGCCA	CSVEAPSGNQETQYF	1	0.002304147465437788	45	TCRBV29-01	TCRBV29	TCRBV29-01				01,02	TCRBD02-01*02	TCRBD02	TCRBD02-01	02				TCRBJ02-05*01	TCRBJ02	TCRBJ02-05	01				1	2	4	3	3	2	36	49	52	61	63	1	In	VDJ
ACCAGTGCCCATCCTGAAGACAGCAGCTTCTACATCTGCAGTGCTACCACAGGGTTATCAGCTAATGAAAAACTGTTTTTTGGCAGT	CSATTGLSANEKLFF	1	0.002304147465437788	45	TCRBV20	TCRBV20				TCRBV20-01,TCRBV20-or09_02		TCRBD01-01*01	TCRBD01	TCRBD01-01	01				TCRBJ01-04*01	TCRBJ01	TCRBJ01-04	01				4	7	3	3	2	3	36	46	48	54	61	1	In	VDJ
ACATCGGCCCAAAAGAACCCGACAGCTTTCTATCTCTGTGCCAGTAGTCTCTCCGGACAGGGTGGCTACGAGCAGTACTTCGGGCCG	CASSLSGQGGYEQYF	1	0.002304147465437788	45	TCRBV19-01*01	TCRBV19	TCRBV19-01	01				TCRBD01-01*01	TCRBD01	TCRBD01-01	01				TCRBJ02-07*01	TCRBJ02	TCRBJ02-07	01				5	3	1	3	6	3	36	48	54	62	65	1	In	VDJ
ACATCGGCCCAAAAGAACCCGACAGCTTTCTATCTCTGTGCCAGTAGTATAACGCGGGCCCAAACAGATACGCAGTATTTTGGCCCA	CASSITRAQTDTQYF	1	0.002304147465437788	45	TCRBV19-01*01	TCRBV19	TCRBV19-01	01				TCRBD02-01	TCRBD02	TCRBD02-01				01,02	TCRBJ02-03*01	TCRBJ02	TCRBJ02-03	01				2	5	7	4	2	3	36	51	53	58	63	1	In	VDJ
CTGTACCCTCTCAGACATCTGTGTACTTCTGTGCCAGCAGTGATGAATAGGGCCCTTCCTACTAACTATGGCTACACCTTCGGTTCG		1	0.002304147465437788	52	TCRBV06-04*01	TCRBV06	TCRBV06-04	01								TCRBD01,TCRBD02	TCRBD01-01,TCRBD02-01		TCRBJ01-02*01	TCRBJ01	TCRBJ01-02	01				3	9	5	3	5	0	29	43	48	52	61	1	Out	VDJ
CAGCCTGCAGAGCTTGAGGACTCGGCCGTGTATCTCTGTGCCAGCAGCTTAGATTCAGGGGGCGCGACGACCATATATTTTGGAGAG	CASSLDSGGATTIYF	1	0.002304147465437788	45	TCRBV11	TCRBV11				TCRBV11-02,TCRBV11-03		TCRBD01-01*01	TCRBD01	TCRBD01-01	01				TCRBJ01-03*01	TCRBJ01	TCRBJ01-03	01				0	6	4	0	2	10	36	53	55	63	69	1	In	VDJ
GACATCCGCTCACCAGGCCTGGGGGACGCAGCCATGTACCTGTGTGCCACCAGCGGACCTATGGACAATGAGCAGTTCTTCGGGCCA	CATSGPMDNEQFF	1	0.002304147465437788	39	TCRBV15-01*02	TCRBV15	TCRBV15-01	02								TCRBD01,TCRBD02	TCRBD01-01,TCRBD02-01		TCRBJ02-01*01	TCRBJ02	TCRBJ02-01	01				5	6	1	7	0	5	42	-1	54	58	64	1	In	VDJ
ATCCAGCCCTCAGAACCCAGGGACTCAGCTGTGTACTTCTGTGCCAGCAGTTTAGCCAGAAGCACCGGGGAGCTGTTTTTTGGAGAA	CASSLARSTGELFF	1	0.002304147465437788	42	TCRBV12	TCRBV12				TCRBV12-03/12-04,TCRBV12-04		TCRBD01-01*01	TCRBD01	TCRBD01-01	01				TCRBJ02-02*01	TCRBJ02	TCRBJ02-02	01				0	3	4	5	0	4	39	-1	56	59	62	1	In	VDJ
CTGGAGTCTGCCAGGCCCTCACATACCTCTCAGTACCTCTGTGCCAGCAGTGAGCGGACAGGGAGCTACGAGCAGTACTTCGGGCCG	CASSERTGSYEQYF	1	0.002304147465437788	42	TCRBV25-01*01	TCRBV25	TCRBV25-01	01				TCRBD01-01*01	TCRBD01	TCRBD01-01	01				TCRBJ02-07*01	TCRBJ02	TCRBJ02-07	01				3	2	1	3	2	3	39	53	55	63	65	1	In	VDJ
CTACACACCCTGCAGCCAGAAGACTCGGCCCTGTATCTCTGTGCCAGCAGCCAAGAAAGGGTTGGTGCTGAGCAGTTCTTCGGGCCA	CASSQERVGAEQFF	1	0.002304147465437788	42	TCRBV04-02*01	TCRBV04	TCRBV04-02	01								TCRBD01,TCRBD02	TCRBD01-01,TCRBD02-01		TCRBJ02-01*01	TCRBJ02	TCRBJ02-01	01				0	7	5	3	1	9	39	56	57	61	68	1	In	VDJ
CATACCTCTCAGTACCTCTGTGCCAGCAGTGAATATTAATGGCGGGAGGTCCGCCACCTCTACACAGATACGCAGTATTTTGGCCCA	CASSEY*WREVRHLYTDTQYF	1	0.002304147465437788	63	TCRBV25	TCRBV25				TCRBV25-01,TCRBV25-or09_02		TCRBD02-01*02	TCRBD02	TCRBD02-01	02				TCRBJ02-03*01	TCRBJ02	TCRBJ02-03	01				0	13	7	1	6	2	18	35	41	49	62	1	Stop	VDJ
ATCCAGCGCACAGAGCAGGGGGACTCGGCCATGTATCTCTGTACCAGCAGCTTAGGGGACAGCAACTATGGCTACACCTTCGGTTCG	CTSSLGDSNYGYTF	1	0.002304147465437788	42	TCRBV07-09*01	TCRBV07	TCRBV07-09	01				TCRBD01-01*01	TCRBD01	TCRBD01-01	01				TCRBJ01-02*01	TCRBJ01	TCRBJ01-02	01				1	1	0	5	0	2	39	-1	55	62	63	1	In	VDJ
ATCCGGTCCACAAAGCTGGAGGACTCAGCCATGTACTTCTGTGCCAGCAGTGAAGCTCACCTCTCCTACGAGCAGTACTTCGGGCCG	CASSEAHLSYEQYF	1	0.002304147465437788	42	TCRBV02-01	TCRBV02	TCRBV02-01				01,03					TCRBD01,TCRBD02	TCRBD01-01,TCRBD02-01		TCRBJ02-07*01	TCRBJ02	TCRBJ02-07	01				0	2	3	7	2	0	39	56	58	60	62	1	In	VDJ
GCCCAAAAGAACCCGACAGCTTTCTATCTCTGTGCCAGTAATCGGGGACGGTTCTACTCTGGGGCCAACGTCCTGACTTTCGGGGCC	CASNRGRFYSGANVLTF	1	0.002304147465437788	51	TCRBV19-01*01	TCRBV19	TCRBV19-01	01								TCRBD01,TCRBD02	TCRBD01-01,TCRBD02-01		TCRBJ02-06*01	TCRBJ02	TCRBJ02-06	01				7	7	0	7	4	0	30	40	44	49	56	1	In	VDJ
CGCACAGAGCAGGAGGACTCGGCCGTGTATCTCTGTGCCAGCAGCTTAGGGGGACAGGGGACGTCCGGGGAGCTGTTTTTTGGAGAA	CASSLGGQGTSGELFF	1	0.002304147465437788	48	TCRBV07-02	TCRBV07	TCRBV07-02				01,02	TCRBD01-01*01	TCRBD01	TCRBD01-01	01				TCRBJ02-02*01	TCRBJ02	TCRBJ02-02	01				1	4	0	2	1	6	33	49	50	60	64	1	In	VDJ
TGGAGCTTGGTGACTCTGCTGTGTATTTCTGTGCCAGCAGCCAAGTTTTTCCCATTTGCAAAAAAAAACATTCAGTACTTCGGCGCC		1	0.002304147465437788	52	TCRBV03-01/03-02*01	TCRBV03	TCRBV03-01/03-02	01								TCRBD01,TCRBD02	TCRBD01-01,TCRBD02-01		TCRBJ02-04*01	TCRBJ02	TCRBJ02-04	01				1	9	4	6	7	4	29	45	52	54	63	1	Out	VDJ
ATCAATTCCCTGGAGCTTGGTGACTCTGCTGTGTATTTCTGTGCCAGCAGCCCAATGAGAGGCCAAGAGACCCAGTACTTCGGGCCA	CASSPMRGQETQYF	1	0.002304147465437788	42	TCRBV03-01/03-02*01	TCRBV03	TCRBV03-01/03-02	01				TCRBD02-01*02	TCRBD02	TCRBD02-01	02				TCRBJ02-05*01	TCRBJ02	TCRBJ02-05	01				4	0	11	1	6	1	39	52	58	-1	62	1	In	VDJ
NCTCTGAAGATCCGGTCCACAAAGCTGGAGGACTCAGCCATGTACTTCTGTGCCAGCAGAGGACACTACGAGCAGTACTTCGGGCCG	CASRGHYEQYF	1	0.002304147465437788	33	TCRBV02-01	TCRBV02	TCRBV02-01				01,03	TCRBD01-01*01	TCRBD01	TCRBD01-01	01				TCRBJ02-07*01	TCRBJ02	TCRBJ02-07	01				6	0	1	6	1	3	48	59	60	-1	65	1	In	VDJ
TGGAGCTGGAGGACTCGGCCCTGTATCTCTGTGCCAGCATATGATGTCATCCACACAAGTCGGGCCAACGTCCTGACTTTCGGGGCC		1	0.002304147465437788	52	TCRBV05-08*01	TCRBV05	TCRBV05-08	01				TCRBD01-01*01	TCRBD01	TCRBD01-01	01				TCRBJ02-06*01	TCRBJ02	TCRBJ02-06	01				6	6	3	6	13	5	29	39	52	55	61	1	Out	VDJ
AAGATCCAGCGCACAGAGCAGCGGGACTCGGCCATGTATCGCTGTGCCAGCAGCTTAGGGGGGGACAATGAGCAGTTCTTCGGGCCA	CASSLGGDNEQFF	1	0.002304147465437788	39	TCRBV07-06*01	TCRBV07	TCRBV07-06	01				TCRBD02-01*01	TCRBD02	TCRBD02-01	01				TCRBJ02-01*01	TCRBJ02	TCRBJ02-01	01				1	0	9	1	0	5	42	-1	58	-1	64	1	In	VDJ
GAGTCAGCTGCTCCCTCCCAGACATCTGTGTACTTCTGTGCCACGACCTATCGGGGCGCAACTAATGAAAAACTGTTTTTTGGCAGT	CATTYRGATNEKLFF	1	0.002304147465437788	45	TCRBV06	TCRBV06				TCRBV06-01,TCRBV06-09						TCRBD01,TCRBD02	TCRBD01-01,TCRBD02-01		TCRBJ01-04*01	TCRBJ01	TCRBJ01-04	01				10	1	7	0	9	0	36	43	52	57	58	1	In	VDJ
NNNNNNNTGTCGGCTGCTCCCTCCCAAACATCTGTGTACTTCTGTGCCAGCGGCGCACAGGGAGGCTACGAGCAGTACTTCGGGCCG	CASGAQGGYEQYF	1	0.002304147465437788	39	TCRBV06	TCRBV06				TCRBV06-02/06-03,TCRBV06-02						TCRBD01,TCRBD02	TCRBD01-01,TCRBD02-01		TCRBJ02-07*01	TCRBJ02	TCRBJ02-07	01				8	3	3	3	5	3	42	51	56	62	65	1	In	VDJ
CTGGAGCTTGGTGACTCTGCTGTGTATTTCTGTGCCAGCAGCCAAGTTTTTCCCATTTGCAAAAAAAACATTCAGTACTTCGGCGCC	CASSQVFPICKKNIQYF	1	0.002304147465437788	51	TCRBV03-01/03-02*01	TCRBV03	TCRBV03-01/03-02	01								TCRBD01,TCRBD02	TCRBD01-01,TCRBD02-01		TCRBJ02-04*01	TCRBJ02	TCRBJ02-04	01				1	8	4	6	7	4	30	46	53	55	63	1	In	VDJ
AATGTGAGCACCTTGGAGCTGGGGGACTCGGCCCTTTATCTTTGCGCCAGCAGCTTGGTGGGAGTGAATGAGCAGTTCTTCGGGCCA	CASSLVGVNEQFF	1	0.002304147465437788	39	TCRBV05-01*01	TCRBV05	TCRBV05-01	01				TCRBD02-01*02	TCRBD02	TCRBD02-01	02				TCRBJ02-01*01	TCRBJ02	TCRBJ02-01	01				0	2	9	2	1	7	42	58	59	64	66	1	In	VDJ
TCCAGCCCTCAGAACCCAGGGACTCAGCTGTGTACTTCTGTGCCAGCAGCGGACTCGGGGGGCACAGATACGCAGTATTTTGGCCCA		1	0.002304147465437788	43	TCRBV12	TCRBV12				TCRBV12-03/12-04,TCRBV12-04		TCRBD02-01*01	TCRBD02	TCRBD02-01	01				TCRBJ02-03*01	TCRBJ02	TCRBJ02-03	01				6	0	8	2	6	1	38	49	55	-1	61	1	Out	VDJ
CAGAGCAGGGGGACTCGGCCATGTATCTCTGTGCCAGCAGCTTAGCATCCGGAGACAGGGTGGAACACTGAAGCTTTCTTTGGACAA		1	0.002304147465437788	52	TCRBV07-09*01	TCRBV07	TCRBV07-09	01				TCRBD01-01*01	TCRBD01	TCRBD01-01	01				TCRBJ01-01*01	TCRBJ01	TCRBJ01-01	01				0	2	2	3	7	1	29	46	53	60	62	1	Out	VDJ
TCCCTAGAGTCTGCCATCCCCAACCAGACAGCTCTTTACTTCTGTGCCACCAGTGACCTGGACAGGGACGAGCAGTACTTCGGGCCG	CATSDLDRDEQYF	1	0.002304147465437788	39	TCRBV24-01*01	TCRBV24	TCRBV24-01	01				TCRBD01-01*01	TCRBD01	TCRBD01-01	01				TCRBJ02-07*01	TCRBJ02	TCRBJ02-07	01				4	0	1	3	3	5	42	56	59	-1	67	1	In	VDJ
CCTCAGAACCCAGGGACTCAGCTGTGTACTTCTGTGCCAGCAGTTTGGGTCTGCGGGGGGGCCTACAATGAGCAGTTCTTCGGGCCA		1	0.002304147465437788	49	TCRBV12	TCRBV12				TCRBV12-03/12-04,TCRBV12-04		TCRBD02-01*01	TCRBD02	TCRBD02-01	01				TCRBJ02-01*01	TCRBJ02	TCRBJ02-01	01				3	0	7	0	6	2	32	46	52	-1	61	1	Out	VDJ
CTGATTCTGGAGTCCGCCAGCACCAACCAGACATCTATGTACCTCTGTGCCAGCAGTGCATCTAACTATGGCTACACCTTCGGTTCG	CASSASNYGYTF	1	0.002304147465437788	36	TCRBV28-01*01	TCRBV28	TCRBV28-01	01								TCRBD01,TCRBD02	TCRBD01-01,TCRBD02-01		TCRBJ01-02*01	TCRBJ01	TCRBJ01-02	01				5	1	4	6	1	0	45	57	58	60	61	1	In	VDJ
NNNNTGTCGGCTGCTCCCTCCCAAACATCTGTGTACTTCTGTGCCAGCAGTTACCGGGACAGCTCCTACGAGCAGTACTTCGGGCCG	CASSYRDSSYEQYF	1	0.002304147465437788	42	TCRBV06-02/06-03*01	TCRBV06	TCRBV06-02/06-03	01				TCRBD01-01*01	TCRBD01	TCRBD01-01	01				TCRBJ02-07*01	TCRBJ02	TCRBJ02-07	01				2	0	0	5	1	0	39	54	55	-1	62	1	In	VDJ
GGCTGCTCCCTCCCAGACATCTGTGTACTTCTGTGCCAGCAGTTACTGGGTGACGGGGGGCCCCCCGGGGAGCTGTTTTTTGGAGAA		1	0.002304147465437788	50	TCRBV06	TCRBV06				TCRBV06-05,TCRBV06-06		TCRBD02-01*01	TCRBD02	TCRBD02-01	01				TCRBJ02-02*01	TCRBJ02	TCRBJ02-02	01				1	4	8	1	6	6	31	47	53	60	64	1	Out	VDJ
CCTTGGAGCTGGGGGACTCGGCCCTTTATCTTTGCGCCAGCAGCCCCGCGTCGGGTAAGCTCCTACAATGAGCAGTTCTTCGGGCCA		1	0.002304147465437788	49	TCRBV05-01*01	TCRBV05	TCRBV05-01	01				TCRBD02-01	TCRBD02	TCRBD02-01				01,02	TCRBJ02-01*01	TCRBJ02	TCRBJ02-01	01				4	4	8	4	7	0	32	44	51	55	59	1	Out	VDJ
AGCACCTTGGAGCTGGGGGACTCGGCCCTTTATCTTTGCGCCAGCAGCTTTTGGGGGGGAGAGAACAATGAGCAGTTCTTCGGGCCA	CASSFWGGENNEQFF	1	0.002304147465437788	45	TCRBV05-01*01	TCRBV05	TCRBV05-01	01				TCRBD02-01*01	TCRBD02	TCRBD02-01	01				TCRBJ02-01*01	TCRBJ02	TCRBJ02-01	01				2	5	9	0	2	5	36	50	52	59	64	1	In	VDJ
GGAGCTTGGTGACTCTGCTGTGTATTTCTGTGCCAGCAGCGAGGTTTATCCCATTTCATACATCATTCACCCCTCCACTTTGGGAAC		1	0.002304147465437788	53	TCRBV03-01/03-02*01	TCRBV03	TCRBV03-01/03-02	01				TCRBD02-01*02	TCRBD02	TCRBD02-01	02				TCRBJ01-06*02	TCRBJ01	TCRBJ01-06	02				5	20	11	1	0	8	28	-1	40	44	64	1	Out	VDJ
TTGTTGCTGGGGGACTCGGCCCTGTATCTCTGTGCCAGCGTAAAGTCTGTCTCGCACAAAGTCGGGAACGTCCTGACTTTCGGGGCC	CASVKSVSHKVGNVLTF	1	0.002304147465437788	51	TCRBV05-05*01	TCRBV05	TCRBV05-05	01				TCRBD02-01	TCRBD02	TCRBD02-01				01,02	TCRBJ02-06*01	TCRBJ02	TCRBJ02-06	01				7	0	8	4	23	10	30	39	62	-1	66	1	In	VDJ
CCCTGGAGCTTGGTGACTCTGCTGTGTATTTCTGTGCCAGCAGCACTCAATTTCCTTTCAATTCGCACTGAAGCTTTCTTTGGACAA		1	0.002304147465437788	49	TCRBV03-01/03-02*01	TCRBV03	TCRBV03-01/03-02	01				TCRBD02-01	TCRBD02	TCRBD02-01				01,02	TCRBJ01-01*01	TCRBJ01	TCRBJ01-01	01				5	18	3	10	0	4	32	-1	44	47	65	1	Out	VDJ
CAGTCCACGGAGTCAGGGGACACAGCACTGTATTTCTGTGCCAGCAGCCTACATACAGGCTTGACCGGGGAGCTGTTTTTTGGAGAA	CASSLHTGLTGELFF	1	0.002304147465437788	45	TCRBV21-01*01	TCRBV21	TCRBV21-01	01				TCRBD01-01*01	TCRBD01	TCRBD01-01	01				TCRBJ02-02*01	TCRBJ02	TCRBJ02-02	01				5	4	3	4	6	5	36	48	54	59	63	1	In	VDJ
AGGCTGGAGTCGGCTGCTCCCTCCCAGACATCTGTGTACTTCTGTGCCAGCAGTTACAGGGGGACCTACGAGCAGTACTTCGGGCCG	CASSYRGTYEQYF	1	0.002304147465437788	39	TCRBV06	TCRBV06				TCRBV06-01,TCRBV06-06		TCRBD01-01*01	TCRBD01	TCRBD01-01	01				TCRBJ02-07*01	TCRBJ02	TCRBJ02-07	01				5	1	3	1	1	2	42	54	55	63	64	1	In	VDJ
AAGGTGCAGCCTGCAGAACTGGAGGATTCTGGAGTTTATTTCTGTGCCACCTCCCTGAGGGGGACAGATACGCAGTATTTTGGCCCA	CATSLRGTDTQYF	1	0.002304147465437788	39	TCRBV14-01*01	TCRBV14	TCRBV14-01	01				TCRBD01-01*01	TCRBD01	TCRBD01-01	01				TCRBJ02-03*01	TCRBJ02	TCRBJ02-03	01				10	0	5	1	8	3	42	49	57	-1	63	1	In	VDJ
CACCTACACGCCCTGCAGCCAGAAGACTCAGCCCTGTATCTCTGCGCCAGCAGCCAAGGGATCTACTACGAGCAGTACTTCGGGCCG	CASSQGIYYEQYF	1	0.002304147465437788	39	TCRBV04-01*01	TCRBV04	TCRBV04-01	01								TCRBD01,TCRBD02	TCRBD01-01,TCRBD02-01		TCRBJ02-07*01	TCRBJ02	TCRBJ02-07	01				1	4	1	8	0	3	42	-1	58	61	65	1	In	VDJ
GATCCAGTCCACGGAGTCAGGGGACACAGCACTGTATTTCTGTGCCAGCAGCATACTAGCGGTCAAGAGACCCAGTACTTCGGGCCA		1	0.002304147465437788	41	TCRBV21-01*01	TCRBV21	TCRBV21-01	01				TCRBD02-01	TCRBD02	TCRBD02-01				01,02	TCRBJ02-05*01	TCRBJ02	TCRBJ02-05	01				4	1	3	5	1	2	40	53	54	62	63	1	Out	VDJ
GAGTCGCCCAGCCCCAACCAGACCTCTCTGTACTTCTGTGCCAGCAGTACCAACAGGGGGCGCGGGACTGAAGCTTTCTTTGGACAA	CASSTNRGRGTEAFF	2	0.004608294930875576	45	TCRBV27-01*01	TCRBV27	TCRBV27-01	01				TCRBD01-01*01	TCRBD01	TCRBD01-01	01				TCRBJ01-01*01	TCRBJ01	TCRBJ01-01	01				5	5	3	0	4	5	36	48	52	61	66	2	In	VDJ
GGTGACTCTGCTGTGTATTTCTGTGCCAGCAGCCAAAGTCTTTCAAAGCGGGAGGGCCTCCGAACCGGGGAGCTGTTTTTTGGAGAA	CASSQSLSKREGLRTGELFF	1	0.002304147465437788	60	TCRBV03-01/03-02*01	TCRBV03	TCRBV03-01/03-02	01				TCRBD02-01*02	TCRBD02	TCRBD02-01	02				TCRBJ02-02*01	TCRBJ02	TCRBJ02-02	01				2	7	6	0	10	5	21	36	46	56	63	1	In	VDJ
CTGTCCTCAGAACCGGGAGACACGGCACTGTATCTCTGCGCCAGCAGTCAGCCAGCGGCTGGGGCGGGTGGCTACACCTTCGGTTCG	CASSQPAAGAGGYTF	1	0.002304147465437788	45	TCRBV23-01*01	TCRBV23	TCRBV23-01	01								TCRBD01,TCRBD02	TCRBD01-01,TCRBD02-01		TCRBJ01-02*01	TCRBJ01	TCRBJ01-02	01				3	3	7	0	10	7	36	50	60	65	68	1	In	VDJ
TCACCAGGCCTGGGGGACGCAGCCATGTACCTGTGTGCCACCAGCAGAGATATGGGGGAGGGCCGGCATGAGCAGTTCTTCGGGCCA	CATSRDMGEGRHEQFF	2	0.004608294930875576	48	TCRBV15-01*02	TCRBV15	TCRBV15-01	02				TCRBD02-01*02	TCRBD02	TCRBD02-01	02				TCRBJ02-01*01	TCRBJ02	TCRBJ02-01	01				0	5	9	0	5	8	33	50	55	62	67	2	In	VDJ
AATTCCCTGGAGCTTGGTGACTCTGCTGTGTATTTCTGTGCCAGCAGTAATAGCGGGAGGGGGTCCTACGAGCAGTACTTCGGGCCG	CASSNSGRGSYEQYF	1	0.002304147465437788	45	TCRBV03-01/03-02*01	TCRBV03	TCRBV03-01/03-02	01				TCRBD02-01*02	TCRBD02	TCRBD02-01	02				TCRBJ02-07*01	TCRBJ02	TCRBJ02-07	01				6	2	5	0	3	1	36	47	50	61	63	1	In	VDJ
GAGCTCCTTGGAGCTGGGGGACTCAGCCCTGTACTTCTGTGCCAGCAGCATAAAGCGGGAGCGCCCCACGAGCAGTACTTCGGGCCG		1	0.002304147465437788	44	TCRBV13-01*01	TCRBV13	TCRBV13-01	01				TCRBD02-01*02	TCRBD02	TCRBD02-01	02				TCRBJ02-07*01	TCRBJ02	TCRBJ02-07	01				5	6	6	2	4	5	37	49	53	61	67	1	Out	VDJ
CTGAAGATCCAGCGCACAGAGCAGGGGGACTCGGCCATGTATCTCTGTGCCAGCAGCCAGGCCCTGGGAGTCCCGTACTTCGGGCCG	CASSQALGVPYF	1	0.002304147465437788	36	TCRBV07-09*01	TCRBV07	TCRBV07-09	01				TCRBD02-01*02	TCRBD02	TCRBD02-01	02				TCRBJ02-07*01	TCRBJ02	TCRBJ02-07	01				5	4	9	2	8	12	45	57	65	70	74	1	In	VDJ
CACGCCCTGCAGCCAGAAGACTCAGCCCTGTATCTCTGCGCCAGCAGGCAACAGGGGACTGGGGCCAACGTCCTGACTTTCGGGGCC	CASRQQGTGANVLTF	2	0.004608294930875576	45	TCRBV04-01*01	TCRBV04	TCRBV04-01	01				TCRBD01-01*01	TCRBD01	TCRBD01-01	01				TCRBJ02-06*01	TCRBJ02	TCRBJ02-06	01				2	1	4	2	0	2	36	-1	51	57	58	2	In	VDJ
ATCCGGTCCACAAAGCTGGAGGACTCAGCCATGTACTTCTGTGCCAGCATTAACACCTGGAGCTCCTACGAGCAGTACTTCGGGCCG	CASINTWSSYEQYF	1	0.002304147465437788	42	TCRBV02-01	TCRBV02	TCRBV02-01				01,03	TCRBD02-01*02	TCRBD02	TCRBD02-01	02				TCRBJ02-07*01	TCRBJ02	TCRBJ02-07	01				7	0	10	2	9	0	39	49	58	-1	62	1	In	VDJ
TGTTGCTGGGGGACTCGGCCCTGTATCTCTGTGCCAGCAGCCTTAAAATTTCAGGGATGTCAAAACACTGAAGCTTTCTTTGGACAA		1	0.002304147465437788	52	TCRBV05-05*01	TCRBV05	TCRBV05-05	01				TCRBD01-01*01	TCRBD01	TCRBD01-01	01				TCRBJ01-01*01	TCRBJ01	TCRBJ01-01	01				4	7	4	3	10	2	29	41	51	56	63	1	Out	VDJ
GCCCTGCAGCCAGAAGACTCAGCCCTGTATCTCTGCGCCAGCAGCCAAGCGAGGGACAGGGTGAAAACTGAAGCTTTCTTTGGACAA	CASSQARDRVKTEAFF	1	0.002304147465437788	48	TCRBV04-01*01	TCRBV04	TCRBV04-01	01				TCRBD01-01*01	TCRBD01	TCRBD01-01	01				TCRBJ01-01*01	TCRBJ01	TCRBJ01-01	01				1	5	0	3	3	5	33	49	52	61	66	1	In	VDJ
GTGAGCACCTTGGAGCTGGGGGACTCGGCCCTTTATCTTTGCGCCAGCAGCTTGGCGGACAGCGGGTATGGCTACACCTTCGGTTCG	CASSLADSGYGYTF	1	0.002304147465437788	42	TCRBV05-01*01	TCRBV05	TCRBV05-01	01								TCRBD01,TCRBD02	TCRBD01-01,TCRBD02-01		TCRBJ01-02*01	TCRBJ01	TCRBJ01-02	01				0	4	1	5	1	5	39	55	56	62	66	1	In	VDJ
ACCTTGGAGCTGGGGGACTCGGCCCTTTATCTTTGCGCCAGCAGCTTAACAGGGGTCACCAGCACAGATACGCAGTATTTTGGCCCA	CASSLTGVTSTDTQYF	1	0.002304147465437788	48	TCRBV05-01*01	TCRBV05	TCRBV05-01	01				TCRBD01-01*01	TCRBD01	TCRBD01-01	01				TCRBJ02-03*01	TCRBJ02	TCRBJ02-03	01				2	5	3	2	1	0	33	47	48	55	60	1	In	VDJ
CAGCCAGAAGACTCGGCCCTGTATCTCTGTGCCAGCAGCTTTTGCGACAAAGGTTAAAAGTCGGGCCAACGTCCTGATTTCGGGGCC	CASSFCDKG*KSGQRPDF	1	0.002304147465437788	54	TCRBV04-02*01	TCRBV04	TCRBV04-02	01								TCRBD01,TCRBD02	TCRBD01-01,TCRBD02-01		TCRBJ02-06*01	TCRBJ02	TCRBJ02-06	01				5	28	2	6	6	21	27	39	45	49	77	1	Stop	VDJ
CTCAGAACCCAGGGACTCAGCTGTGTACTTCTGTGCCAGCAGTTTAAGGTTTCGGGGACAGGGTATGATGAAGCTTTCTTTGGACAA		1	0.002304147465437788	50	TCRBV12	TCRBV12				TCRBV12-03/12-04,TCRBV12-04		TCRBD01-01*01	TCRBD01	TCRBD01-01	01				TCRBJ01-01*01	TCRBJ01	TCRBJ01-01	01				2	5	0	3	8	7	31	46	54	63	68	1	Out	VDJ
GAGTCCGCCAGCACCAACCAGACATCTATGTACCTCTGTGCCAGCAGTTTTGGGGGGAAGGAAACCGGGGAGCTGTTTTTTGGAGAA	CASSFGGKETGELFF	1	0.002304147465437788	45	TCRBV28-01*01	TCRBV28	TCRBV28-01	01				TCRBD02-01*01	TCRBD02	TCRBD02-01	01				TCRBJ02-02*01	TCRBJ02	TCRBJ02-02	01				3	6	9	1	1	5	36	50	51	57	63	1	In	VDJ
CAGCAGGTAGTGCGAGGAGATTCGGCAGCTTATTTCTGTGCCAGCTCACCACCGCAGGTTGGTAGCTATGGCTACACCTTCGGTTCG	CASSPPQVGSYGYTF	1	0.002304147465437788	45	TCRBV18-01*01	TCRBV18	TCRBV18-01	01				TCRBD01-01*01	TCRBD01	TCRBD01-01	01				TCRBJ01-02*01	TCRBJ01	TCRBJ01-02	01				0	7	4	4	1	4	36	53	54	58	65	1	In	VDJ
AGTCCACGGAGTCAGGGGACACAGCACTGTATTTCTGTGCCAGCAGCAAAGAGGGCAGGGGGAATTTACGAGCAGTACTTCGGGCCG		1	0.002304147465437788	46	TCRBV21-01*01	TCRBV21	TCRBV21-01	01				TCRBD01-01*01	TCRBD01	TCRBD01-01	01				TCRBJ02-07*01	TCRBJ02	TCRBJ02-07	01				1	4	4	1	4	4	35	51	55	62	66	1	Out	VDJ
GAGCTGGACGACTCGGCCCTGTATCTCTGTGCCAGCAGACCACCCGGGACTAGCGGGGGTGTGGGCAATGAGCAGTTCTTCGGGCCA	CASRPPGTSGGVGNEQFF	2	0.004608294930875576	54	TCRBV05-04*01	TCRBV05	TCRBV05-04	01				TCRBD02-01*01	TCRBD02	TCRBD02-01	01				TCRBJ02-01*01	TCRBJ02	TCRBJ02-01	01				5	6	0	2	7	6	27	38	45	59	65	2	In	VDJ
CGCACAGAGCAGGAGGACTCGGCCGTGTATCTCTGTGCCAGCAGCTATAACAGGGGTTCGAACACCGGGGAGCTGTTTTTTGGAGAA	CASSYNRGSNTGELFF	1	0.002304147465437788	48	TCRBV07-02	TCRBV07	TCRBV07-02				01,02	TCRBD01-01*01	TCRBD01	TCRBD01-01	01				TCRBJ02-02*01	TCRBJ02	TCRBJ02-02	01				4	2	3	2	3	0	33	46	49	56	58	1	In	VDJ
CCATCCCCAACCAGACAGCTCTTTACTTCTGTGCCACCAGGCCGGGCGGGGGACTAGCGCTTCTCCTACGAGCAGTACTTCGGGCCG		1	0.002304147465437788	52	TCRBV24-01*01	TCRBV24	TCRBV24-01	01				TCRBD02-01	TCRBD02	TCRBD02-01				01,02	TCRBJ02-07*01	TCRBJ02	TCRBJ02-07	01				7	3	0	6	9	0	29	40	49	59	62	1	Out	VDJ
ACATCGGCCCAAAAGAACCCGACAGCTTTCTATCTCTGTGCCAGTAGTACCGGGACAGGGCCGGCGAAAGGCTACACCTTCGGTTCG	CASSTGTGPAKGYTF	1	0.002304147465437788	45	TCRBV19-01*01	TCRBV19	TCRBV19-01	01				TCRBD01-01*01	TCRBD01	TCRBD01-01	01				TCRBJ01-02*01	TCRBJ01	TCRBJ01-02	01				4	9	0	3	2	8	36	49	51	60	69	1	In	VDJ
ATCCAGCGCACAGAGCAGGAGGACTCGGCCGTGTATCTCTGTGCCAGCAGCCCAAACCGCGTGGCAGATACGCAGTATTTTGGCCCA	CASSPNRVADTQYF	1	0.002304147465437788	42	TCRBV07-02	TCRBV07	TCRBV07-02				01,02	TCRBD02-01	TCRBD02	TCRBD02-01				01,02	TCRBJ02-03*01	TCRBJ02	TCRBJ02-03	01				5	3	7	6	7	4	39	51	58	61	64	1	In	VDJ
GTGAGCACCTTGGAGCTGGGGGACTCGGCCCTTTATCTTTGCGCCAGCCGGGGCGGGGGACACACAGATACGCAGTATTTTGGCCCA	CASRGGGHTDTQYF	1	0.002304147465437788	42	TCRBV05-01*01	TCRBV05	TCRBV05-01	01				TCRBD02-01*01	TCRBD02	TCRBD02-01	01				TCRBJ02-03*01	TCRBJ02	TCRBJ02-03	01				7	3	7	2	4	2	39	48	52	59	62	1	In	VDJ
GTGAGCAACATGAGCCCTGAAGACAGCAGCATATATCTCTGCAGCGTTGTGGAGGGACAGGGGACATCTGAAGCTTTCTTTGGACAA	CSVVEGQGTSEAFF	1	0.002304147465437788	42	TCRBV29-01	TCRBV29	TCRBV29-01				01,02	TCRBD01-01*01	TCRBD01	TCRBD01-01	01				TCRBJ01-01*01	TCRBJ01	TCRBJ01-01	01				4	4	0	2	4	6	39	49	53	63	67	1	In	VDJ
GTGACCAGTGCCCATCCTGAAGACAGCAGCTTCTACATCTGCAGTGCCGATGACAGGGGAACCTACAATGAGCAGTTCTTCGGGCCA	CSADDRGTYNEQFF	1	0.002304147465437788	42	TCRBV20	TCRBV20				TCRBV20-01,TCRBV20-or09_02		TCRBD01-01*01	TCRBD01	TCRBD01-01	01				TCRBJ02-01*01	TCRBJ02	TCRBJ02-01	01				6	2	2	2	4	2	39	47	51	59	61	1	In	VDJ
ACCAGTGCCCATCCTGAAGACAGCAGCTTCTACATCTGCAGTGCTACGAATGCGGGAGGGCCCAACAATGAGCAGTTCTTCGGGCCA	CSATNAGGPNNEQFF	1	0.002304147465437788	45	TCRBV20	TCRBV20				TCRBV20-01,TCRBV20-or09_02		TCRBD02-01*02	TCRBD02	TCRBD02-01	02				TCRBJ02-01*01	TCRBJ02	TCRBJ02-01	01				4	4	7	0	5	5	36	46	51	60	64	1	In	VDJ
TCTGAAGATCCGGTCCACAAAGCTGGAGGACTCAGCCATGTACTTCTGTGCCGCTCGGACAGCAATCAGCCCCAGCATTTTGGTGAT		1	0.002304147465437788	35	TCRBV02-01	TCRBV02	TCRBV02-01				01,03					TCRBD01,TCRBD02	TCRBD01-01,TCRBD02-01		TCRBJ01-05*01	TCRBJ01	TCRBJ01-05	01				11	0	1	7	4	1	46	52	56	-1	60	1	Out	VDJ
CCCTCAGAACCCAGGGACTCAGCTGTGTACTTCTGTGCCAGCAGTTTCTTAAGGGACAGGGGGGGAGATACGCAGTATTTTGGCCCA	CASSFLRDRGGDTQYF	1	0.002304147465437788	48	TCRBV12	TCRBV12				TCRBV12-03/12-04,TCRBV12-04		TCRBD01-01*01	TCRBD01	TCRBD01-01	01				TCRBJ02-03*01	TCRBJ02	TCRBJ02-03	01				3	2	0	1	5	5	33	47	52	63	65	1	In	VDJ
CAGAACCGGGAGACACGGCACTGTATCTCTGCGCCAGCAGTCAATCGGGTAAGCCCCCTTATGAACACTGAAGCTTTCTTTGGACAA		1	0.002304147465437788	52	TCRBV23-01*01	TCRBV23	TCRBV23-01	01								TCRBD01,TCRBD02	TCRBD01-01,TCRBD02-01		TCRBJ01-01*01	TCRBJ01	TCRBJ01-01	01				0	12	0	9	0	0	29	-1	46	49	61	1	Out	VDJ
NNTGTCGGCTGCTCCCTCCCAGACATCTGTGTACTTCTGTGCCAGCAGTTTTTCAGATCAACTAATGAAAAACTGTTTTTTGGCAGT		1	0.002304147465437788	44	TCRBV06-05*01	TCRBV06	TCRBV06-05	01				TCRBD01-01*01	TCRBD01	TCRBD01-01	01				TCRBJ01-04*01	TCRBJ01	TCRBJ01-04	01				4	2	4	5	3	0	37	50	53	56	58	1	Out	VDJ
CAGCAGGTAGTGCGAGGAGATTCGGCAGCTTATTTCTGTGCCAGCTCCCAGCAGGGTATATCTGGAAACACCATATATTTTGGAGAG	CASSQQGISGNTIYF	1	0.002304147465437788	45	TCRBV18-01*01	TCRBV18	TCRBV18-01	01				TCRBD01-01*01	TCRBD01	TCRBD01-01	01				TCRBJ01-03*01	TCRBJ01	TCRBJ01-03	01				6	4	4	3	4	1	36	47	51	56	60	1	In	VDJ
CCTGCAGAACTGGAGGATTCTGGAGTTTATTTCTGTGCCAGCAGCCAAGACTAGCGGAGAATTTACAATGAGCAGTTCTTCGGGCCA	CASSQD*RRIYNEQFF	1	0.002304147465437788	48	TCRBV14-01*01	TCRBV14	TCRBV14-01	01				TCRBD02-01	TCRBD02	TCRBD02-01				01,02	TCRBJ02-01*01	TCRBJ02	TCRBJ02-01	01				0	6	4	5	0	4	33	-1	50	57	63	1	Stop	VDJ
CCTGCAGAGCTTGAGGACTCGGCCGTGTATCTCTGTGCCAGCAGCTTAGTAGTCAGGGGGGTAAAAGAGACCCAGTACTTCGGGCCA	CASSLVVRGVKETQYF	2	0.004608294930875576	48	TCRBV11	TCRBV11				TCRBV11-02,TCRBV11-03		TCRBD01-01*01	TCRBD01	TCRBD01-01	01				TCRBJ02-05*01	TCRBJ02	TCRBJ02-05	01				1	4	4	1	4	3	33	49	53	60	64	2	In	VDJ
GAGCTTGGTGACTCTGCTGTGTATTTCTGTGCCAGCAGCCTATCCAGTTTGCGACTAGCGAGCACAGATACGCAGTATTTTGGCCCA	CASSLSSLRLASTDTQYF	1	0.002304147465437788	54	TCRBV03-01/03-02*01	TCRBV03	TCRBV03-01/03-02	01				TCRBD02-01	TCRBD02	TCRBD02-01				01,02	TCRBJ02-03*01	TCRBJ02	TCRBJ02-03	01				4	0	2	6	12	0	27	40	52	-1	60	1	In	VDJ
TGTCCCTAGAGTCTGCCATCCCCAACCAGACAGCTCTTTACTTCTGTGCCACCAACAAAGGAGTGTCCTGAAGCTTTCTTTGGACAA		1	0.002304147465437788	37	TCRBV24-01*01	TCRBV24	TCRBV24-01	01				TCRBD02-01*02	TCRBD02	TCRBD02-01	02				TCRBJ01-01*01	TCRBJ01	TCRBJ01-01	01				8	4	10	2	5	6	44	54	59	63	67	1	Out	VDJ
ATCAATTCCCTGGAGCTTGGTGACTCTGCTGTGTATTTCTGTGCCAGCAGCCCGTCGAGCCCGACCTACGAGCAGTACTTCGGGCCG	CASSPSSPTYEQYF	1	0.002304147465437788	42	TCRBV03-01/03-02*01	TCRBV03	TCRBV03-01/03-02	01				TCRBD02-01	TCRBD02	TCRBD02-01				01,02	TCRBJ02-07*01	TCRBJ02	TCRBJ02-07	01				4	4	6	7	5	2	39	52	57	60	64	1	In	VDJ
AAGATCCGGTCCACAAAGCTGGAGGACTCAGCCATGTACTTCTGTGCCAGCAGTTCTCAACAAGACGGAAATCAGTTCTTCGGGCCA	CASSSQQDGNQFF	1	0.002304147465437788	39	TCRBV02-01	TCRBV02	TCRBV02-01				01,03					TCRBD01,TCRBD02	TCRBD01-01,TCRBD02-01		TCRBJ02-01*01	TCRBJ02	TCRBJ02-01	01				5	3	1	8	12	13	42	54	66	69	72	1	In	VDJ
CTTGGAGCTGGACGACTCGGCCCTGTATCTCTGTGCCACCACCCAGGGGGGGATAGTACCTCTCAAGAGACCCAGTACTTCGGGCCA		1	0.002304147465437788	50	TCRBV05-04*01	TCRBV05	TCRBV05-04	01								TCRBD01,TCRBD02	TCRBD01-01,TCRBD02-01		TCRBJ02-05*01	TCRBJ02	TCRBJ02-05	01				9	13	4	1	5	2	31	38	43	50	63	1	Out	VDJ
GCCCAAAAGAACCCGACAGCTTTCTATCTCTGTGCCAGTAGTATAGCATCGACTAGCGGTGGGTCAGATACGCAGTATTTTGGCCCA	CASSIASTSGGSDTQYF	1	0.002304147465437788	51	TCRBV19-01*01	TCRBV19	TCRBV19-01	01				TCRBD02-01	TCRBD02	TCRBD02-01				01,02	TCRBJ02-03*01	TCRBJ02	TCRBJ02-03	01				1	5	2	5	4	4	30	46	50	59	64	1	In	VDJ
CCAGACCTCTCTGTACTTCTGTGCCAGGGCCTAGACAGGGTTTATCGTCGGTAGGATGCTGGGGCCAACGTCCTGACTTTCGGGGCC		1	0.002304147465437788	62	TCRBV27-01*01	TCRBV27	TCRBV27-01	01				TCRBD01-01*01	TCRBD01	TCRBD01-01	01				TCRBJ02-06*01	TCRBJ02	TCRBJ02-06	01				9	18	2	3	6	2	19	27	33	40	58	1	Out	VDJ
TCTGCCATCCCCAACCAGACAGCTCTTTACTTCTGTGCCACCAGTGACGGGACCGGTGGAAGAAACACTGAAGCTTTCTTTGGACAA	CATSDGTGGRNTEAFF	1	0.002304147465437788	48	TCRBV24-01*01	TCRBV24	TCRBV24-01	01								TCRBD01,TCRBD02	TCRBD01-01,TCRBD02-01		TCRBJ01-01*01	TCRBJ01	TCRBJ01-01	01				4	10	0	7	1	2	33	47	48	53	63	1	In	VDJ
GTGACATCGGCCCAAAAGAACCCGACAGCTTTCTATCTCTGTGCCAGTATGGATCAGGGTTCCACCGGGGAGCTGTTTTTTGGAGAA	CASMDQGSTGELFF	1	0.002304147465437788	42	TCRBV19-01*01	TCRBV19	TCRBV19-01	01				TCRBD01-01*01	TCRBD01	TCRBD01-01	01				TCRBJ02-02*01	TCRBJ02	TCRBJ02-02	01				7	3	4	3	5	4	39	49	54	59	62	1	In	VDJ
NNNNTGTCGGCTGCTCCCTCCCAGACATCTGTGTACTTCTGTGCCAGCAGTTACTTACAGGGGAACACTGAAGCTTTCTTTGGACAA	CASSYLQGNTEAFF	1	0.002304147465437788	42	TCRBV06-05*01	TCRBV06	TCRBV06-05	01				TCRBD01-01*01	TCRBD01	TCRBD01-01	01				TCRBJ01-01*01	TCRBJ01	TCRBJ01-01	01				1	0	3	3	1	1	39	55	56	-1	62	1	In	VDJ
GCCAGCACCAACCAGACATCTATGTACCTCTGTGCCAGCAGTTCACGGGCAGGGGGCGGGCCTGTTTATGGCTACACCTTCGGTTCG	CASSSRAGGGPVYGYTF	1	0.002304147465437788	51	TCRBV28-01*01	TCRBV28	TCRBV28-01	01				TCRBD01-01*01	TCRBD01	TCRBD01-01	01				TCRBJ01-02*01	TCRBJ01	TCRBJ01-02	01				4	9	4	0	6	5	30	43	49	57	66	1	In	VDJ
CTGAGCTCTCTGGAGCTGGGGGACTCAGCTTTGTATTTCTGTGCCAGCAGCGTAGTGCCGAGCTCCTACGAGCAGTACTTCGGGCCG	CASSVVPSSYEQYF	1	0.002304147465437788	42	TCRBV09-01*01	TCRBV09	TCRBV09-01	01				TCRBD02-01*02	TCRBD02	TCRBD02-01	02				TCRBJ02-07*01	TCRBJ02	TCRBJ02-07	01				0	0	11	2	4	0	39	55	59	-1	62	1	In	VDJ
CCCTCAGAACCCAGGGACTCAGCTGTGTACTTCTGTGCCAGCAGATCGGGACTCCTCAAGGACAATTCACCCCTCCACTTTGGGAAC	CASRSGLLKDNSPLHF	1	0.002304147465437788	48	TCRBV12	TCRBV12				TCRBV12-03/12-04,TCRBV12-04		TCRBD02-01	TCRBD02	TCRBD02-01				01,02	TCRBJ01-06*02	TCRBJ01	TCRBJ01-06	02				6	10	0	10	3	7	33	44	47	53	63	1	In	VDJ
AGCACCTTGGAGCTGGGGGACTCGGCCCTTTATCTTTGCGCCAGCAGCTTAACAGGGGAGAACTACAATGAGCAGTTCTTCGGGCCA	CASSLTGENYNEQFF	1	0.002304147465437788	45	TCRBV05-01*01	TCRBV05	TCRBV05-01	01				TCRBD01-01*01	TCRBD01	TCRBD01-01	01				TCRBJ02-01*01	TCRBJ02	TCRBJ02-01	01				2	4	3	2	1	3	36	50	51	58	62	1	In	VDJ
TGGGGGACTCAGCTTTGTATTTCTGTGCTAGCAGCTCACACCACGGGACTAGCGGGGGGGAAAAACAATGAGCAGTTCTTCGGGCCA		1	0.002304147465437788	58	TCRBV09-01*01	TCRBV09	TCRBV09-01	01				TCRBD02-01*01	TCRBD02	TCRBD02-01	01				TCRBJ02-01*01	TCRBJ02	TCRBJ02-01	01				4	4	0	0	9	5	23	35	44	60	64	1	Out	VDJ
TCGGCTGCTCCCTCCCAGACATCTGTGTACTTCTGTGCCAGCAGTGAAATGGGGGGTAATACCCCCTACGAACAGTACTTCGGGCCG	CASSEMGGNTPYEQYF	1	0.002304147465437788	48	TCRBV06-01*01	TCRBV06	TCRBV06-01	01				TCRBD02-01*01	TCRBD02	TCRBD02-01	01				TCRBJ02-07*01	TCRBJ02	TCRBJ02-07	01				2	16	9	1	2	10	33	48	50	56	72	1	In	VDJ
ATCCAGCGCACAGAGCAGGGGGACTCGGCCATGTATCTCTGTGCCAGCAGCTTATCCAGGGAACAGGAGACCCAGTACTTCGGGCCA	CASSLSREQETQYF	1	0.002304147465437788	42	TCRBV07-09*01	TCRBV07	TCRBV07-09	01				TCRBD01-01*01	TCRBD01	TCRBD01-01	01				TCRBJ02-05*01	TCRBJ02	TCRBJ02-05	01				2	5	4	3	2	5	39	54	56	61	66	1	In	VDJ
ATCCAGCAGGTAGTGCGAGGAGATTCGGCAGCTTATTTCTGTGCCAGCTCACCGGACAGGGGTACGGATACGCAGTATTTTGGCCCA	CASSPDRGTDTQYF	1	0.002304147465437788	42	TCRBV18-01*01	TCRBV18	TCRBV18-01	01				TCRBD01-01*01	TCRBD01	TCRBD01-01	01				TCRBJ02-03*01	TCRBJ02	TCRBJ02-03	01				3	4	1	2	0	6	39	-1	53	62	66	1	In	VDJ
CAGGTAGTGCGAGGAGATTCGGCAGCTTATTTCTGTGCCAGCTCACCTATCGGGGGGCCCCGAGTTACTGAAGCTTTCTTTGGACAA	CASSPIGGPRVTEAFF	1	0.002304147465437788	48	TCRBV18-01*01	TCRBV18	TCRBV18-01	01				TCRBD02-01*01	TCRBD02	TCRBD02-01	01				TCRBJ01-01*01	TCRBJ01	TCRBJ01-01	01				3	9	8	1	3	5	33	47	50	57	66	1	In	VDJ
GTGAGCACCTTGGAGCTGGGGGACTCGGCCCTTTATCTTTGCGCCAGCAGCTTGGACGCCCCTCCCTATGGCTACACCTTCGGTTCG	CASSLDAPPYGYTF	1	0.002304147465437788	42	TCRBV05-01*01	TCRBV05	TCRBV05-01	01								TCRBD01,TCRBD02	TCRBD01-01,TCRBD02-01		TCRBJ01-02*01	TCRBJ01	TCRBJ01-02	01				0	8	3	7	0	4	39	-1	55	57	65	1	In	VDJ
TCGGCTGCTCCCTCCCAGACATCTGTGTACTTCTGTGCCAGCAGTGAAATGGGGGGTAATACCCCCTACGAGCAGTACTTCGGGCCG	CASSEMGGNTPYEQYF	1	0.002304147465437788	48	TCRBV06-01*01	TCRBV06	TCRBV06-01	01				TCRBD02-01*01	TCRBD02	TCRBD02-01	01				TCRBJ02-07*01	TCRBJ02	TCRBJ02-07	01				2	8	9	1	2	2	33	48	50	56	64	1	In	VDJ
AAGATCCGGTCCACAAAGCTGGAGGACTCAGCCATATACTTCTGTGCCAGCAGTGTAGGGGAGAACACTGAAGCTTTCTTTGGACAA	CASSVGENTEAFF	1	0.002304147465437788	39	TCRBV02-01	TCRBV02	TCRBV02-01				01,03	TCRBD01-01*01	TCRBD01	TCRBD01-01	01				TCRBJ01-01*01	TCRBJ01	TCRBJ01-01	01				4	1	5	2	1	1	42	55	56	61	62	1	In	VDJ
ACAGTGACCAGTGCCCATCCTGAAGACAGCAGCTTCTACATCTGCAGTGCTAGTCTTACCTCCTACAATGAGCAGTTCTTCGGGCCA	CSASLTSYNEQFF	1	0.002304147465437788	39	TCRBV20-01*04	TCRBV20	TCRBV20-01	04								TCRBD01,TCRBD02	TCRBD01-01,TCRBD02-01		TCRBJ02-01*01	TCRBJ02	TCRBJ02-01	01				2	0	3	7	3	0	42	54	57	-1	59	1	In	VDJ
NNNNTGAAGATCCAGCCCTCAGAACCCAGGGACTCAGCTGTGTACTTCTGTGCCAGCAGCCCGGGCAGGGAGCAGTTCTTCGGGCCA	CASSPGREQFF	1	0.002304147465437788	33	TCRBV12-03/12-04*01	TCRBV12	TCRBV12-03/12-04	01								TCRBD01,TCRBD02	TCRBD01-01,TCRBD02-01		TCRBJ02-01*01	TCRBJ02	TCRBJ02-01	01				6	0	4	4	6	10	48	59	65	-1	69	1	In	VDJ
CGGTCCACAAAGCTGGAGGACTCAGCCATGTACTTCTGTGCCAGCAGCAGAGACAGGACGCCATACAATGAGCAGTTCTTCGGGCCA	CASSRDRTPYNEQFF	1	0.002304147465437788	45	TCRBV02-01	TCRBV02	TCRBV02-01				01,03	TCRBD01-01*01	TCRBD01	TCRBD01-01	01				TCRBJ02-01*01	TCRBJ02	TCRBJ02-01	01				6	6	2	4	4	4	36	47	51	57	63	1	In	VDJ
ACCCTGCAGCCAGAAGACTCGGCCCTGTATCTCTGTGCCAGCAGCCAAGAGACGGGAGGTAACACCGGGGAGCTGTTTTTTGGAGAA	CASSQETGGNTGELFF	1	0.002304147465437788	48	TCRBV04-02*01	TCRBV04	TCRBV04-02	01				TCRBD02-01*02	TCRBD02	TCRBD02-01	02				TCRBJ02-02*01	TCRBJ02	TCRBJ02-02	01				0	1	8	1	2	2	33	50	52	59	60	1	In	VDJ
TGCAGAGCTTGAGGACTCGGCCGTGTATCTCTGTGCCAGCAGCTTAGCGTGGTAGGGAAGGCCCCTTCTGGCTACACCTTCGGTTCG		2	0.004608294930875576	50	TCRBV11	TCRBV11				TCRBV11-02,TCRBV11-03						TCRBD01,TCRBD02	TCRBD01-01,TCRBD02-01		TCRBJ01-02*01	TCRBJ01	TCRBJ01-02	01				1	10	0	8	7	7	31	47	54	58	68	2	Out	VDJ
GTGACATCGGCCCAAAAGAACCCGACAGCTTTCTATCTCTGTGCCAGTAGGTCCCTGAGCTCTGGAAACACCATATATTTTGGAGAG	CASRSLSSGNTIYF	1	0.002304147465437788	42	TCRBV19-01*01	TCRBV19	TCRBV19-01	01				TCRBD02-01*02	TCRBD02	TCRBD02-01	02				TCRBJ01-03*01	TCRBJ01	TCRBJ01-03	01				6	0	11	2	6	0	39	50	56	-1	59	1	In	VDJ
GCCTTGGAGCTGGACGACTCGGCCCTGTATCTCTGTGCCAGCAGCCCACTCGGGGGTGGGTCCTACAATGAGCAGTTCTTCGGGCCA	CASSPLGGGSYNEQFF	1	0.002304147465437788	48	TCRBV05-04*01	TCRBV05	TCRBV05-04	01				TCRBD02-01*01	TCRBD02	TCRBD02-01	01				TCRBJ02-01*01	TCRBJ02	TCRBJ02-01	01				4	4	8	2	5	1	33	45	50	56	60	1	In	VDJ
ATCCAGCCTGCAGAGCTTGAGGACTCGGCCGTGTATCTCTGTGCCAGCAGCTTAGAGCTAGTGGGGGAGACCCAGTACTTCGGGCCA	CASSLELVGETQYF	1	0.002304147465437788	42	TCRBV11	TCRBV11				TCRBV11-02,TCRBV11-03						TCRBD01,TCRBD02	TCRBD01-01,TCRBD02-01		TCRBJ02-05*01	TCRBJ02	TCRBJ02-05	01				0	0	6	2	6	5	39	56	62	-1	66	1	In	VDJ
GCTCCCTCCCAGACATCTGTGTACTTCTGTGCCAGCAAAGGGATTCTAGCGGGAGATCCAGGGGCCAACGTCCTGACTTTCGGGGCC	CASKGILAGDPGANVLTF	1	0.002304147465437788	54	TCRBV06	TCRBV06				TCRBV06-01,TCRBV06-05,TCRBV06-06		TCRBD02-01*02	TCRBD02	TCRBD02-01	02				TCRBJ02-06*01	TCRBJ02	TCRBJ02-06	01				7	5	4	2	8	4	27	37	45	55	60	1	In	VDJ
CTGCAGCCAGAAGACTCGGCCCTGTATCTCTGTGCCAGCAGCCAAGAAGGGGGGGGGCCTAGCACAGATACGCAGTATTTTGGCCCA	CASSQEGGGPSTDTQYF	1	0.002304147465437788	51	TCRBV04-02*01	TCRBV04	TCRBV04-02	01				TCRBD02-01*01	TCRBD02	TCRBD02-01	01				TCRBJ02-03*01	TCRBJ02	TCRBJ02-03	01				0	5	9	0	1	0	30	47	48	55	60	1	In	VDJ
AATGTGAGCACCTTGGAGCTGGGGGACTCGGCCCTTTATCTTTGCGCCAGCAGCTGGGACAGAAACACTGAAGCTTTCTTTGGACAA	CASSWDRNTEAFF	1	0.002304147465437788	39	TCRBV05-01*01	TCRBV05	TCRBV05-01	01				TCRBD01-01*01	TCRBD01	TCRBD01-01	01				TCRBJ01-01*01	TCRBJ01	TCRBJ01-01	01				3	1	0	5	0	2	42	-1	55	62	63	1	In	VDJ
GTGACCAGTGCCCATCCTGAAGACAGCAGCTTCTACATCTGCAGTGCTCCTGATAGGGGCTGGGACACTGAAGCTTTCTTTGGACAA	CSAPDRGWDTEAFF	1	0.002304147465437788	42	TCRBV20	TCRBV20				TCRBV20-01,TCRBV20-or09_02		TCRBD01-01*01	TCRBD01	TCRBD01-01	01				TCRBJ01-01*01	TCRBJ01	TCRBJ01-01	01				5	5	5	2	6	3	39	48	54	59	64	1	In	VDJ
NNNNTGTCGGCTGCTCCCTCCCAGACATCTGTGTACTTCTGTGCCAGCAGTTACCGCAGTGGGGGCTACGAGCAGTACTTCGGGCCG	CASSYRSGGYEQYF	1	0.002304147465437788	42	TCRBV06-05*01	TCRBV06	TCRBV06-05	01								TCRBD01,TCRBD02	TCRBD01-01,TCRBD02-01		TCRBJ02-07*01	TCRBJ02	TCRBJ02-07	01				2	0	6	1	6	3	39	54	60	-1	65	1	In	VDJ
TGGAGCTTGGTGACTCTGCTGTGTATTTCTGTGCCAGCAGCCGTACGGTTCCCATTTAACGCACGAAACACCATATATTTTGGAGAG		1	0.002304147465437788	52	TCRBV03-01/03-02*01	TCRBV03	TCRBV03-01/03-02	01				TCRBD02-01	TCRBD02	TCRBD02-01				01,02	TCRBJ01-03*01	TCRBJ01	TCRBJ01-03	01				4	16	8	5	3	5	29	42	45	48	64	1	Out	VDJ
ACATCGGCCCAAAAGAACCCGACAGCTTTCTATCTCTGTGCCAGTAGTACGGGACTAGTCGCCCAAGAGACCCAGTACTTCGGGCCA	CASSTGLVAQETQYF	2	0.004608294930875576	45	TCRBV19-01*01	TCRBV19	TCRBV19-01	01				TCRBD02-01	TCRBD02	TCRBD02-01				01,02	TCRBJ02-05*01	TCRBJ02	TCRBJ02-05	01				4	4	0	8	1	1	36	49	50	58	62	2	In	VDJ
TCTGAAGATCCGGTCCACAAAGCTGGAGGACTCAGCCATGTACTTCTGTGCCGCTCGGACAGCAATCAGTCCCAGCATTTTGGTGAT		1	0.002304147465437788	35	TCRBV02-01	TCRBV02	TCRBV02-01				01,03	TCRBD01-01*01	TCRBD01	TCRBD01-01	01				TCRBJ01-05*01	TCRBJ01	TCRBJ01-05	01				11	8	1	5	4	11	46	52	56	62	70	1	Out	VDJ
AAGATCCAGCCCTCAGAACCCAGGGACTCAGCTGTGTACTTCTGTGCCAGCAGTACGCACCAATACAATGAGCAGTTCTTCGGGCCA	CASSTHQYNEQFF	1	0.002304147465437788	39	TCRBV12-03/12-04*01	TCRBV12	TCRBV12-03/12-04	01								TCRBD01,TCRBD02	TCRBD01-01,TCRBD02-01		TCRBJ02-01*01	TCRBJ02	TCRBJ02-01	01				5	7	3	7	0	4	42	-1	54	56	63	1	In	VDJ
TCGCCCAGCCCCAACCAGACCTCTCTGTACTTCTGTGCCAGCAGTTTATCCGCCAGGGTCTCTGGAAACACCATATATTTTGGAGAG	CASSLSARVSGNTIYF	1	0.002304147465437788	48	TCRBV27-01*01	TCRBV27	TCRBV27-01	01				TCRBD01-01*01	TCRBD01	TCRBD01-01	01				TCRBJ01-03*01	TCRBJ01	TCRBJ01-03	01				0	1	4	3	3	0	33	50	53	58	59	1	In	VDJ
AGCACCTTGGAGCTGGGGGACTCGGCCCTTTATCTTTGCGCCAGCAGCTTGAGTAGCGGGACGACAGATACGCAGTATTTTGGCCCA	CASSLSSGTTDTQYF	1	0.002304147465437788	45	TCRBV05-01*01	TCRBV05	TCRBV05-01	01				TCRBD02-01*02	TCRBD02	TCRBD02-01	02				TCRBJ02-03*01	TCRBJ02	TCRBJ02-03	01				1	2	5	3	2	3	36	51	53	61	63	1	In	VDJ
NCCCTCACGTTGGCGTCTGCTGTACCCTCTCAGACATCTGTGTACTTCTGTGCCAGCAGTTTCACCGGGGAGCTGTTTTTTGGAGAA	CASSFTGELFF	1	0.002304147465437788	33	TCRBV06-04*01	TCRBV06	TCRBV06-04	01											TCRBJ02-02*01	TCRBJ02	TCRBJ02-02	01				5	2	0	0	0	4	48	-1	-1	60	62	1	In	VJ
ACCAGTGCCCATCCTGAAGACAGCAGCTTCTACATCTGCAGTGCTAGAGAGGGGACAGGAGGGAGCACTGAAGCTTTCTTTGGACAA	CSAREGTGGSTEAFF	1	0.002304147465437788	45	TCRBV20	TCRBV20				TCRBV20-01,TCRBV20-or09_02		TCRBD01-01*01	TCRBD01	TCRBD01-01	01				TCRBJ01-01*01	TCRBJ01	TCRBJ01-01	01				0	6	0	4	1	4	36	50	51	59	65	1	In	VDJ
CTGATTCTGGAGTCCGCCAGCACCAACCAGACATCTATGTACCTCTGTGCCAGCACTCCTCCCCGGGGAAAACTGTTTTTTGGCAGT	CASTPPRGKLFF	1	0.002304147465437788	36	TCRBV28-01*01	TCRBV28	TCRBV28-01	01				TCRBD02-01*01	TCRBD02	TCRBD02-01	01				TCRBJ01-04*01	TCRBJ01	TCRBJ01-04	01				7	0	8	3	8	10	45	55	63	-1	68	1	In	VDJ
CAGCAAGAAGACTCAGCTGCGTATCTCTGCACCAGCAGCCAAGAGGGACTAGCGGGCCTCTCCTACAATGAGCAGTTCTTCGGGCCA	CTSSQEGLAGLSYNEQFF	1	0.002304147465437788	54	TCRBV01-01*01	TCRBV01	TCRBV01-01	01				TCRBD02-01	TCRBD02	TCRBD02-01				01,02	TCRBJ02-01*01	TCRBJ02	TCRBJ02-01	01				0	3	0	4	0	0	27	-1	44	56	59	1	In	VDJ
CAGCCTGCAGAGCTTGGGGACTCGGCCGTGTATCTCTGTGCCAGCAGCCCCGGACCGTCTGGGGCCAACGTCCTGACTTTCGGGGCC	CASSPGPSGANVLTF	1	0.002304147465437788	45	TCRBV11-03*01	TCRBV11	TCRBV11-03	01								TCRBD01,TCRBD02	TCRBD01-01,TCRBD02-01		TCRBJ02-06*01	TCRBJ02	TCRBJ02-06	01				5	2	1	7	3	1	36	48	51	55	57	1	In	VDJ
TGCAGCAAGAAGACTCAGCTGCGTATCTCTGCACCAGCAGGTGACACTGTTTGTGCACAAAGTCCCAACGTCCTGACTTTCGGGGCC		1	0.002304147465437788	52	TCRBV01-01*01	TCRBV01	TCRBV01-01	01				TCRBD01-01*01	TCRBD01	TCRBD01-01	01				TCRBJ02-06*01	TCRBJ02	TCRBJ02-06	01				6	18	2	6	2	8	29	40	42	46	64	1	Out	VDJ
ACTCTGACAGTGACCAGTGCCCATCCTGAAGACAGCAGCTTCTACATCTGCAGTGCTTTGCGGGACTACGAGCAGTACTTCGGGCCG	CSALRDYEQYF	1	0.002304147465437788	33	TCRBV20-01	TCRBV20	TCRBV20-01				01,04	TCRBD02-01*02	TCRBD02	TCRBD02-01	02				TCRBJ02-07*01	TCRBJ02	TCRBJ02-07	01				5	0	7	3	2	3	48	57	59	-1	65	1	In	VDJ
GAGCTGGGGGACTCGGCCCTTTATCTTTGCGCCAGCAGCTTGTGAAACAGCGGGGGGGCAGGTTGAAATGAGCAGTTCTTCGGGCCA	CASSL*NSGGAG*NEQFF	1	0.002304147465437788	54	TCRBV05-01*01	TCRBV05	TCRBV05-01	01				TCRBD02-01*01	TCRBD02	TCRBD02-01	01				TCRBJ02-01*01	TCRBJ02	TCRBJ02-01	01				1	8	6	0	6	7	27	42	48	58	66	1	Stop	VDJ
TTAAATCTTCACATCAATTCCCTGGAGCTTGGTGACTCTGCTGTGTATTTCTGTGCCAGCAGAAAAGAGACCCAGTACTTCGGGCCA	CASRKETQYF	1	0.002304147465437788	30	TCRBV03-01/03-02*01	TCRBV03	TCRBV03-01/03-02	01											TCRBJ02-05*01	TCRBJ02	TCRBJ02-05	01				6	2	0	0	0	3	51	-1	-1	62	64	1	In	VJ
GTGACATCGGCCCAAAAGAACCCGACAGCTTTCTATCTCTGTGCCAGTAGTATAGGCAGCATGAACATTGAAGCTTTCTTTGGACAA	CASSIGSMNIEAFF	1	0.002304147465437788	42	TCRBV19-01*01	TCRBV19	TCRBV19-01	01								TCRBD01,TCRBD02	TCRBD01-01,TCRBD02-01		TCRBJ01-01*01	TCRBJ01	TCRBJ01-01	01				1	1	3	6	9	7	39	55	64	67	68	1	In	VDJ
GTGACCAGTGCCCATCCTGAAGACAGCAGCTTCTACATCTGCAGTGCTAGAGATCTGGGGGGCTTCTACGAGCAGTACTTCGGGCCG	CSARDLGGFYEQYF	1	0.002304147465437788	42	TCRBV20	TCRBV20				TCRBV20-01,TCRBV20-or09_02						TCRBD01,TCRBD02	TCRBD01-01,TCRBD02-01		TCRBJ02-07*01	TCRBJ02	TCRBJ02-07	01				0	2	6	0	4	3	39	53	57	63	65	1	In	VDJ
GTGACCAGTGCCCATCCTGAAGACAGCAGCTTCTACATCTGCAGTGCTAGAGTACCAGGGGCTAACACTGAAGCTTTCTTTGGACAA	CSARVPGANTEAFF	1	0.002304147465437788	42	TCRBV20	TCRBV20				TCRBV20-01,TCRBV20-or09_02		TCRBD01-01*01	TCRBD01	TCRBD01-01	01				TCRBJ01-01*01	TCRBJ01	TCRBJ01-01	01				1	2	4	2	3	2	39	52	55	61	63	1	In	VDJ
GTGACATCGGCCCAAAAGAACCCGACAGCTTTCTATCTCTGTGCCAGTAGTATAGGGGACAGGGGCTACGAGCAGTACTTCGGGCCG	CASSIGDRGYEQYF	1	0.002304147465437788	42	TCRBV19-01*01	TCRBV19	TCRBV19-01	01				TCRBD01-01*01	TCRBD01	TCRBD01-01	01				TCRBJ02-07*01	TCRBJ02	TCRBJ02-07	01				1	0	0	2	0	3	39	-1	55	-1	65	1	In	VDJ
AACGCCTTGGAGCTGGACGACTCGGCCCTGTATCTCTGTGCCAGCAGCCGTCCCGGGGGACTAGCCAATGAGCAGTTCTTCGGGCCA	CASSRPGGLANEQFF	1	0.002304147465437788	45	TCRBV05-04*01	TCRBV05	TCRBV05-04	01				TCRBD02-01	TCRBD02	TCRBD02-01				01,02	TCRBJ02-01*01	TCRBJ02	TCRBJ02-01	01				4	0	0	7	8	6	36	48	56	-1	65	1	In	VDJ
CACATCAATTCCCTGGAGCTTGGTGACTCTGCTGTGTATTTCTGTGCCAGCAGCCAGGACAGAAATCAGCCCCAGCATTTTGGTGAT	CASSQDRNQPQHF	1	0.002304147465437788	39	TCRBV03-01/03-02*01	TCRBV03	TCRBV03-01/03-02	01				TCRBD01-01*01	TCRBD01	TCRBD01-01	01				TCRBJ01-05*01	TCRBJ01	TCRBJ01-05	01				3	1	1	5	0	4	42	-1	56	62	63	1	In	VDJ
ACAGTGACCAGTGCCCATCCTGAAGACAGCAGCTTCTACATCTGCAGTGCTCGTCTACAGGGGAACACTGAAGCTTTCTTTGGACAA	CSARLQGNTEAFF	1	0.002304147465437788	39	TCRBV20	TCRBV20				TCRBV20-01,TCRBV20-or09_02		TCRBD01-01*01	TCRBD01	TCRBD01-01	01				TCRBJ01-01*01	TCRBJ01	TCRBJ01-01	01				5	0	3	3	5	1	42	51	56	-1	62	1	In	VDJ
GTGACATCGGCCCAAAAGAACCCGACAGCTTTCTATCTCTGTGCCAGTAGTATCCGGTTCCCCGACCGCGAAGCTTTCTTTGGACAA	CASSIRFPDREAFF	1	0.002304147465437788	42	TCRBV19-01*01	TCRBV19	TCRBV19-01	01								TCRBD01,TCRBD02	TCRBD01-01,TCRBD02-01		TCRBJ01-01*01	TCRBJ01	TCRBJ01-01	01				3	3	2	7	10	8	39	53	63	66	69	1	In	VDJ
CAGGGGGACTTGGCTGTGTATCTCTGTGCCAGCAGCAACTTTTTTCACGAGGAACAAAGTCGTGCCAACGTCCTGACTTTCGGGGCC	CASSNFFHEEQSRANVLTF	1	0.002304147465437788	57	TCRBV07-01*01	TCRBV07	TCRBV07-01	01				TCRBD02-01*02	TCRBD02	TCRBD02-01	02				TCRBJ02-06*01	TCRBJ02	TCRBJ02-06	01				5	11	11	1	12	7	24	36	48	52	63	1	In	VDJ
ACCTTGGAGCTGGGGGACTCGGCCCTTTATCTTTGCGCCAGCAGCTTACAATACCGGGACAAAGGGGACATTCAGTACTTCGGCGCC	CASSLQYRDKGDIQYF	1	0.002304147465437788	48	TCRBV05-01*01	TCRBV05	TCRBV05-01	01				TCRBD01-01*01	TCRBD01	TCRBD01-01	01				TCRBJ02-04*01	TCRBJ02	TCRBJ02-04	01				2	6	0	6	8	8	33	47	55	61	67	1	In	VDJ
GAGTCCGCCAGCACCAACCAGACATCTATGTACCTCTGTGCCAGCAGTTCCACCGGGACTGCAAACTACGAGCAGTACTTCGGGCCG	CASSSTGTANYEQYF	1	0.002304147465437788	45	TCRBV28-01*01	TCRBV28	TCRBV28-01	01				TCRBD02-01	TCRBD02	TCRBD02-01				01,02	TCRBJ02-07*01	TCRBJ02	TCRBJ02-07	01				4	5	0	10	5	3	36	49	54	60	65	1	In	VDJ
CAGCGCACAGAGCAGCGGGACTCGGCCATGTATCGCTGTGCCAGCAGCTTAGTGGCGGGAGGGCGCAATGAGCAGTTCTTCGGGCCA	CASSLVAGGRNEQFF	1	0.002304147465437788	45	TCRBV07-06*01	TCRBV07	TCRBV07-06	01				TCRBD02-01*02	TCRBD02	TCRBD02-01	02				TCRBJ02-01*01	TCRBJ02	TCRBJ02-01	01				1	2	7	0	2	6	36	52	54	63	65	1	In	VDJ
TACACACCCTGCAGCCAGAAGACTCGGCCCTGTATCTCTGTGCCAGCACCCGAAGTTAGCTCCTACAATGAGCAGTTCTTCGGGCCA		1	0.002304147465437788	43	TCRBV04-02*02	TCRBV04	TCRBV04-02	02				TCRBD02-01	TCRBD02	TCRBD02-01				01,02	TCRBJ02-01*01	TCRBJ02	TCRBJ02-01	01				4	0	5	8	5	0	38	51	56	-1	59	1	Out	VDJ
CACATCAATTCCCTGGAGCTTGGTGACTCTGCTGTGTATTTCTGTGCCAGCAGCCAAGGTGGGATTGAGACCCAGTACTTCGGGCCA	CASSQGGIETQYF	1	0.002304147465437788	39	TCRBV03-01/03-02*01	TCRBV03	TCRBV03-01/03-02	01								TCRBD01,TCRBD02	TCRBD01-01,TCRBD02-01		TCRBJ02-05*01	TCRBJ02	TCRBJ02-05	01				1	2	0	8	2	5	42	58	60	64	66	1	In	VDJ
CTGCTGCCTCCTCCCAGACATCTGTATATTTCTGCGCCAGCAGTGAGTCAGGGGGGTTACAGCACCACTGAAGCTTTCTTTGGACAA		1	0.002304147465437788	49	TCRBV10-01	TCRBV10	TCRBV10-01				01,03					TCRBD01,TCRBD02	TCRBD01-01,TCRBD02-01		TCRBJ01-01*01	TCRBJ01	TCRBJ01-01	01				0	10	5	1	0	4	32	-1	49	55	65	1	Out	VDJ
CAAAAGAATCCGACAGCTTTCTATCTCTGTGCCAGTAGTATAGGTGGGACTAGCGGGATATCTATCAGTGAGCAGTTCTTCGGGCCA	CASSIGGTSGISISEQFF	1	0.002304147465437788	54	TCRBV19-01*01	TCRBV19	TCRBV19-01	01				TCRBD02-01*02	TCRBD02	TCRBD02-01	02				TCRBJ02-01*01	TCRBJ02	TCRBJ02-01	01				1	10	0	3	2	9	27	43	45	58	68	1	In	VDJ
AAGATCCAGCCTGCAGAGCTTGGGGACTCGGCCGTGTATCTCTGTGCCAGCAGCTGGGGGCAGACCAATGAGCAGTTCTTCGGGCCA	CASSWGQTNEQFF	1	0.002304147465437788	39	TCRBV11-03*01	TCRBV11	TCRBV11-03	01				TCRBD01-01*01	TCRBD01	TCRBD01-01	01				TCRBJ02-01*01	TCRBJ02	TCRBJ02-01	01				4	4	6	0	0	6	42	-1	55	61	65	1	In	VDJ
CTGGAGTCCGCCAGCACCAACCAGACATCTATGTACCTCTGTGCCAGCAGTTTAGCAGACAATACATATGGCTACACCTTCGGTTCG	CASSLADNTYGYTF	1	0.002304147465437788	42	TCRBV28-01*01	TCRBV28	TCRBV28-01	01				TCRBD01-01*01	TCRBD01	TCRBD01-01	01				TCRBJ01-02*01	TCRBJ01	TCRBJ01-02	01				2	5	2	6	3	5	39	54	57	61	66	1	In	VDJ
ATCCAGCCCTCAGAACCCAGGGACTCAGCTGTGTACTTCTGTGCCAGCAGAAACCGGGACTATAACAATGAGCAGTTCTTCGGGCCA	CASRNRDYNNEQFF	1	0.002304147465437788	42	TCRBV12	TCRBV12				TCRBV12-03/12-04,TCRBV12-04		TCRBD02-01	TCRBD02	TCRBD02-01				01,02	TCRBJ02-01*01	TCRBJ02	TCRBJ02-01	01				6	2	0	9	5	5	39	50	55	62	64	1	In	VDJ
GTGACATCGGCCCAAAAGAACCCGACAGCTTTCTATCTCTGTGCCAGTAGTCTCGGGACTTACACCGGGGAGCTGTTTTTTGGAGAA	CASSLGTYTGELFF	1	0.002304147465437788	42	TCRBV19-01*01	TCRBV19	TCRBV19-01	01				TCRBD02-01	TCRBD02	TCRBD02-01				01,02	TCRBJ02-02*01	TCRBJ02	TCRBJ02-02	01				5	1	0	10	3	3	39	51	54	60	61	1	In	VDJ
TGATCCTGGAGTCGCCCAGCCCCAACCAGACCTCTCTGTACTTCTGTGCCAGCAGTTTATCCCGATCAGCCCCAGCATTTTGGTGAT		1	0.002304147465437788	37	TCRBV27-01*01	TCRBV27	TCRBV27-01	01				TCRBD02-01	TCRBD02	TCRBD02-01				01,02	TCRBJ01-05*01	TCRBJ01	TCRBJ01-05	01				0	0	8	6	1	5	44	61	62	-1	64	1	Out	VDJ
ACTGTGACATCGGCCCAAAAGAACCCGACAGCTTTCTATCTCTGTGCCAGTAGTAGTACCAGGGGGCTCGAGCAGTACTTCGGGCCG	CASSSTRGLEQYF	1	0.002304147465437788	39	TCRBV19-01*01	TCRBV19	TCRBV19-01	01				TCRBD01-01*01	TCRBD01	TCRBD01-01	01				TCRBJ02-07*01	TCRBJ02	TCRBJ02-07	01				4	1	4	0	4	6	42	55	59	67	68	1	In	VDJ
ATCAATTCCCTGGAGCTTGGTGACTCTGCTGTGTATTTCTGTGCCAGCAGTCGACAGGACAGCTCCTACGAGCAGTACTTCGGGCCG	CASSRQDSSYEQYF	1	0.002304147465437788	42	TCRBV03-01/03-02*01	TCRBV03	TCRBV03-01/03-02	01				TCRBD01-01*01	TCRBD01	TCRBD01-01	01				TCRBJ02-07*01	TCRBJ02	TCRBJ02-07	01				6	0	1	5	6	0	39	50	56	-1	62	1	In	VDJ
CACACCCTGCAGCCAGAAGACTCGGCCCTGTATCTCTGTGCCAGCAGCCAAGATACTAGCGCGTCCGATGAGCAGTTCTTCGGGCCA	CASSQDTSASDEQFF	1	0.002304147465437788	45	TCRBV04-02*01	TCRBV04	TCRBV04-02	01				TCRBD02-01	TCRBD02	TCRBD02-01				01,02	TCRBJ02-01*01	TCRBJ02	TCRBJ02-01	01				0	6	3	6	1	8	36	53	54	61	67	1	In	VDJ
TGGAGATCCAGTCCACGGAGTCAGGGGACACAGCACTGTATTTCTGTGCCAGCAGTTTTAACGCCAGGGATCCAGTACTTCGGGCCA		1	0.002304147465437788	37	TCRBV21-01*01	TCRBV21	TCRBV21-01	01				TCRBD01-01*01	TCRBD01	TCRBD01-01	01				TCRBJ02-05*01	TCRBJ02	TCRBJ02-05	01				6	2	4	3	9	10	44	55	64	69	71	1	Out	VDJ
GTGACCAGTGCCCATCCTGAAGACAGCAGCTTCTACATCTGCAGTGCCAGAGGAGCGGGAGTGGTCAATGAACAGTTCTTCGGGCCA	CSARGAGVVNEQFF	1	0.002304147465437788	42	TCRBV20	TCRBV20				TCRBV20-01,TCRBV20-or09_02		TCRBD02-01*02	TCRBD02	TCRBD02-01	02				TCRBJ02-01*01	TCRBJ02	TCRBJ02-01	01				1	11	6	2	1	13	39	52	53	61	72	1	In	VDJ
NTGTCGGCTGCTCCCTCCCAGACATCTGTGTACTTCTGTACCAGCAGTGAACTGGGGGTTGTCACAGATACGCAGTATTTTGGCCCA	CTSSELGVVTDTQYF	1	0.002304147465437788	45	TCRBV06-01*01	TCRBV06	TCRBV06-01	01								TCRBD01,TCRBD02	TCRBD01-01,TCRBD02-01		TCRBJ02-03*01	TCRBJ02	TCRBJ02-03	01				2	4	6	1	2	2	36	51	53	58	62	1	In	VDJ
AAGATCCAGCGCACAGAGCAGGAGGACTCGGCCGTGTATCTCTGTGCCAGCAGCTTAGCGCAAAATCAGCCCCAGCATTTTGGTGAT	CASSLAQNQPQHF	1	0.002304147465437788	39	TCRBV07-02	TCRBV07	TCRBV07-02				01,02					TCRBD01,TCRBD02	TCRBD01-01,TCRBD02-01		TCRBJ01-05*01	TCRBJ01	TCRBJ01-05	01				0	1	4	6	1	4	42	59	60	62	63	1	In	VDJ
CTGGAGCTGGGGGACTCAGCTTTGTATTTCTGTGCCAGCAGCTCCGGGTGGGGGACGGCAGCCAAAAACATTCAGTACTTCGGCGCC	CASSSGWGTAAKNIQYF	1	0.002304147465437788	51	TCRBV09-01*01	TCRBV09	TCRBV09-01	01								TCRBD01,TCRBD02	TCRBD01-01,TCRBD02-01		TCRBJ02-04*01	TCRBJ02	TCRBJ02-04	01				4	3	0	7	9	0	30	42	51	56	59	1	In	VDJ
ACGCCTTGTTGCTGGGGGACTCGGCCCTGTATCTCTGTGCCAGCAGCTTGTTTGCAGGGACGGTAGGATGAGCAGTTCTTCGGGCCA		1	0.002304147465437788	46	TCRBV05-05*01	TCRBV05	TCRBV05-05	01								TCRBD01,TCRBD02	TCRBD01-01,TCRBD02-01		TCRBJ02-01*01	TCRBJ02	TCRBJ02-01	01				1	6	0	7	6	8	35	50	56	61	67	1	Out	VDJ
CGCACAGAGCAGGAGGACTCGGCCGTGTATCTCTGTGCCAGCAGCCCCCAGGGAAGTCTCCCTTACAATGAGCAGTTCTTCGGGCCA	CASSPQGSLPYNEQFF	1	0.002304147465437788	48	TCRBV07-02	TCRBV07	TCRBV07-02				01,02	TCRBD01-01*01	TCRBD01	TCRBD01-01	01				TCRBJ02-01*01	TCRBJ02	TCRBJ02-01	01				5	10	4	3	3	4	33	45	48	53	63	1	In	VDJ
CAGTGCCCATCCTGAAGACAGCAGCTTCTACATCTGCAGTGCTAGAGCCCCATTGCCCAACTTGGGCGCGAGCAGTACTTCGGGCCG		1	0.002304147465437788	47	TCRBV20	TCRBV20				TCRBV20-01,TCRBV20-or09_02		TCRBD01-01*01	TCRBD01	TCRBD01-01	01				TCRBJ02-07*01	TCRBJ02	TCRBJ02-07	01				1	1	8	0	16	6	34	47	63	67	68	1	Out	VDJ
AGTCCGCCAGCACCAACCAGACATCTATGTACCTCTGTGCCAGCCAACCTTCCTAGGGGGTAGACCTACGAGCAGTACTTCGGGCCG		1	0.002304147465437788	46	TCRBV28-01*01	TCRBV28	TCRBV28-01	01				TCRBD01-01*01	TCRBD01	TCRBD01-01	01				TCRBJ02-07*01	TCRBJ02	TCRBJ02-07	01				8	4	5	1	10	2	35	44	54	60	64	1	Out	VDJ
ATCCTGAGGATCCAGCAGGTAGTGCGAGGAGATTCGGCAGCTTATTTCTGTGCCAGCTCACGGGGTGGTGAGCAGTTCTTCGGGCCA	CASSRGGEQFF	1	0.002304147465437788	33	TCRBV18-01*01	TCRBV18	TCRBV18-01	01								TCRBD01,TCRBD02	TCRBD01-01,TCRBD02-01		TCRBJ02-01*01	TCRBJ02	TCRBJ02-01	01				4	3	6	2	0	9	48	-1	61	65	68	1	In	VDJ
NNNNTGTCGGCTGCTCCCTCCCAGACATCTGTGTACTTCTGTGCCAGCTCCGAGTTGGGGCCTCGGCAGCCCCAGCATTTTGGTGAT	CASSELGPRQPQHF	1	0.002304147465437788	42	TCRBV06-05*01	TCRBV06	TCRBV06-05	01				TCRBD01-01*01	TCRBD01	TCRBD01-01	01				TCRBJ01-05*01	TCRBJ01	TCRBJ01-05	01				8	5	7	0	8	7	39	48	56	61	66	1	In	VDJ
CTGAAGGTGCAGCCTGCAGAACTGGAGGATTCTGGAGTTTATTTCTGTGCCAGCAGCCAAGTGTCTCCAAGACTGTTTTTTGGCAGT	CASSQVSPRLFF	1	0.002304147465437788	36	TCRBV14-01*01	TCRBV14	TCRBV14-01	01								TCRBD01,TCRBD02	TCRBD01-01,TCRBD02-01		TCRBJ01-04*01	TCRBJ01	TCRBJ01-04	01				1	2	4	6	6	13	45	61	67	69	71	1	In	VDJ
CGCACAGAGCAGGAGGACTCGGCCGTGTATCTCTGTGCCAGCAGCTTAGATTATTAGGGGAGCACAGATACGCAGTATTTTGGCCCA	CASSLDY*GSTDTQYF	1	0.002304147465437788	48	TCRBV07-02	TCRBV07	TCRBV07-02				01,02	TCRBD01-01*01	TCRBD01	TCRBD01-01	01				TCRBJ02-03*01	TCRBJ02	TCRBJ02-03	01				1	0	5	2	6	0	33	49	55	-1	60	1	Stop	VDJ
CAGCGCACAGAGCAGGAGGACTCCGCCGTGTATCTCTGTGCCAGCAGCCGCTCGGCAGGGGGCACCGGGGAGCTGTTTTTTGGAGAA	CASSRSAGGTGELFF	1	0.002304147465437788	45	TCRBV07-08*03	TCRBV07	TCRBV07-08	03				TCRBD01-01*01	TCRBD01	TCRBD01-01	01				TCRBJ02-02*01	TCRBJ02	TCRBJ02-02	01				3	0	4	1	5	4	36	50	55	-1	62	1	In	VDJ
GCCCTGCAGCCAGAAGACTCAGCCCTGTATCTCTGCGCCAGCAGCCAAGATAGGGGATTGGGCAATCAGCCCCAGCATTTTGGTGAT	CASSQDRGLGNQPQHF	1	0.002304147465437788	48	TCRBV04-01*01	TCRBV04	TCRBV04-01	01				TCRBD01-01*01	TCRBD01	TCRBD01-01	01				TCRBJ01-05*01	TCRBJ01	TCRBJ01-05	01				0	5	5	2	1	2	33	50	51	56	61	1	In	VDJ
CTGCAGAGCTTGGGGACTCGGCCGTGTATCTCTGTGCCAGCCCCCCGGGAGTGGGGGCTTGCATCCTACGAGCAGTACTTCGGGCCG		1	0.002304147465437788	49	TCRBV11-03*01	TCRBV11	TCRBV11-03	01								TCRBD01,TCRBD02	TCRBD01-01,TCRBD02-01		TCRBJ02-07*01	TCRBJ02	TCRBJ02-07	01				8	5	6	0	11	1	32	41	52	58	63	1	Out	VDJ
TCTGCCATCCCCAACCAGACAGCTCTTTACTTCTGTGCCACCAGTGATTCACCGGGACAGGGAGCAGATGAGCAGTTCTTCGGGCCA	CATSDSPGQGADEQFF	1	0.002304147465437788	48	TCRBV24-01*01	TCRBV24	TCRBV24-01	01				TCRBD01-01*01	TCRBD01	TCRBD01-01	01				TCRBJ02-01*01	TCRBJ02	TCRBJ02-01	01				2	5	0	3	4	8	33	49	53	62	67	1	In	VDJ
GCTACGAAGCTTGAGGATTCAGCAGTGTATTTTTGTGCCAGCAGCCAATTGGGGCAGGGGCGCTGGAATGAGCAGTTCTTCGGGCCA	CASSQLGQGRWNEQFF	1	0.002304147465437788	48	TCRBV16-01*01	TCRBV16	TCRBV16-01	01				TCRBD01-01*01	TCRBD01	TCRBD01-01	01				TCRBJ02-01*01	TCRBJ02	TCRBJ02-01	01				1	6	4	2	5	7	33	49	54	60	66	1	In	VDJ
TGACCAGTGCCCATCCTGAAGACAGCAGCTTCTACATCTGCAGTGCTAGTCCCACGGGAGGTCCCGGACGAGCAGTACTTCGGGCCG		1	0.002304147465437788	43	TCRBV20-01*04	TCRBV20	TCRBV20-01	04				TCRBD02-01*02	TCRBD02	TCRBD02-01	02				TCRBJ02-07*01	TCRBJ02	TCRBJ02-07	01				2	6	8	1	4	5	38	50	54	61	67	1	Out	VDJ
TCGGCTGCTCCCTCCCAGACATCTGTGTACTTCTGTGCCAGCAGTTACTCGAGTTTGGTGGACCACACTGAAGCTTTCTTTGGACAA	CASSYSSLVDHTEAFF	1	0.002304147465437788	48	TCRBV06-05*01	TCRBV06	TCRBV06-05	01								TCRBD01,TCRBD02	TCRBD01-01,TCRBD02-01		TCRBJ01-01*01	TCRBJ01	TCRBJ01-01	01				0	1	1	7	9	3	33	50	59	63	64	1	In	VDJ
GTGACATCGGCCCAAAAGAACCCGACAGCTTTCTATCTCTGTGCCAGTAGTCAACTGACAGGGAGGGAGACCTAGTACTTCGGGCCA	CASSQLTGRET*YF	1	0.002304147465437788	42	TCRBV19-01*01	TCRBV19	TCRBV19-01	01								TCRBD01,TCRBD02	TCRBD01-01,TCRBD02-01		TCRBJ02-05*01	TCRBJ02	TCRBJ02-05	01				5	10	2	3	5	12	39	51	56	63	73	1	Stop	VDJ
AAGATCCAGCCTGCAGAGCTTGAGGACTCGGCCGTGTATCTCTGTGCCAGCAGCTTACAGATGAACACTGAAGCTTTCTTTGGACAA	CASSLQMNTEAFF	1	0.002304147465437788	39	TCRBV11	TCRBV11				TCRBV11-02,TCRBV11-03		TCRBD01-01*01	TCRBD01	TCRBD01-01	01				TCRBJ01-01*01	TCRBJ01	TCRBJ01-01	01				2	1	4	5	0	0	42	-1	57	60	61	1	In	VDJ
ATCCGCTCACCAGGCCTGGGGGACGCAGCCATGTACCTGTGTGCCACCAGCAGTCGGGTTACTGGCAGGGAGCAGTTCTTCGGGCCA	CATSSRVTGREQFF	1	0.002304147465437788	42	TCRBV15-01*02	TCRBV15	TCRBV15-01	02								TCRBD01,TCRBD02	TCRBD01-01,TCRBD02-01		TCRBJ02-01*01	TCRBJ02	TCRBJ02-01	01				3	0	4	4	12	10	39	53	65	-1	69	1	In	VDJ
AGGATCCAGCAGGTAGTGCGAGGAGATTCGGCAGCTTATTTCTGTGCCAGCTCACCACAGGGGAGGACTGAAGCTTTCTTTGGACAA	CASSPQGRTEAFF	1	0.002304147465437788	39	TCRBV18-01*01	TCRBV18	TCRBV18-01	01				TCRBD02-01*02	TCRBD02	TCRBD02-01	02				TCRBJ01-01*01	TCRBJ01	TCRBJ01-01	01				1	0	9	1	2	5	42	58	60	-1	66	1	In	VDJ
CAGCAGGTAGTGCGAGGAGATTCGGCAGCTTATTTCTGTGCCAGCTCACCACTGTCAGGGGGATACAATGAGCAGTTCTTCGGGCCA	CASSPLSGGYNEQFF	1	0.002304147465437788	45	TCRBV18-01*01	TCRBV18	TCRBV18-01	01				TCRBD01-01*01	TCRBD01	TCRBD01-01	01				TCRBJ02-01*01	TCRBJ02	TCRBJ02-01	01				1	1	4	1	3	4	36	52	55	62	63	1	In	VDJ
CACACCCTGCAGCCAGAAGACTCGGCCCTGTATCTCTGTGCCAGCAGAAGAACTAGCGGGGGGGACAATGAGCAGTTCTTCGGGCCA	CASRRTSGGDNEQFF	1	0.002304147465437788	45	TCRBV04-02*01	TCRBV04	TCRBV04-02	01				TCRBD02-01*01	TCRBD02	TCRBD02-01	01				TCRBJ02-01*01	TCRBJ02	TCRBJ02-01	01				6	0	3	0	4	5	36	47	51	-1	64	1	In	VDJ
CGCACAGAGCAGGGGGACTCGGCCATGTATCTCTGTGCCAGCAGCTTAGCGTCTAGCGGGATATTTGAGACCCAGTACTTCGGGCCA	CASSLASSGIFETQYF	1	0.002304147465437788	48	TCRBV07-09*01	TCRBV07	TCRBV07-09	01				TCRBD02-01*02	TCRBD02	TCRBD02-01	02				TCRBJ02-05*01	TCRBJ02	TCRBJ02-05	01				0	5	4	3	2	5	33	50	52	61	66	1	In	VDJ
ACAGTGACCAGTGCCCATCCTGAAGACAGCAGCTTCTACATCTGCAGTGCTAGAGTACTGTACTACAATGAGCAGTTCTTCGGGCCA	CSARVLYYNEQFF	1	0.002304147465437788	39	TCRBV20	TCRBV20				TCRBV20-01,TCRBV20-or09_02		TCRBD02-01	TCRBD02	TCRBD02-01				01,02	TCRBJ02-01*01	TCRBJ02	TCRBJ02-01	01				1	3	3	10	1	3	42	55	56	59	62	1	In	VDJ
ACCAGTGCCCATCCTGAAGACAGCAGCTTCTACATCTGCAGTGCTCCCCCCGCGACTAGCGGGAGTGTCACGCAGTATTTTGGCCCA	CSAPPATSGSVTQYF	1	0.002304147465437788	45	TCRBV20	TCRBV20				TCRBV20-01,TCRBV20-or09_02		TCRBD02-01*02	TCRBD02	TCRBD02-01	02				TCRBJ02-03*01	TCRBJ02	TCRBJ02-03	01				5	4	2	2	8	9	36	45	53	65	69	1	In	VDJ
ACTCTGGAGTCCGCTACCAGCTCCCAGACATCTGTGTACTTCTGTGCCATCAGTGACGGTAGCAATCAGCCCCAGCATTTTGGTGAT	CAISDGSNQPQHF	1	0.002304147465437788	39	TCRBV10-03*01	TCRBV10	TCRBV10-03	01				TCRBD02-01	TCRBD02	TCRBD02-01				01,02	TCRBJ01-05*01	TCRBJ01	TCRBJ01-05	01				3	0	8	5	0	0	42	-1	56	-1	59	1	In	VDJ
ACGATCCAGCGCACAGAGCAGGAGGACTCCGCCGTGTATCTCTGTGCCAGCAGCTTATCACAGGGGAGCATTCAGTACTTCGGCGCC	CASSLSQGSIQYF	1	0.002304147465437788	39	TCRBV07-08*01	TCRBV07	TCRBV07-08	01				TCRBD01-01*01	TCRBD01	TCRBD01-01	01				TCRBJ02-04*01	TCRBJ02	TCRBJ02-04	01				2	2	3	2	2	9	42	57	59	66	68	1	In	VDJ
ACTCTCAAGATCCAGCCTGCAGAGCTTGAGGACTCGGCCGTGTATCTCTGTGCCAGCAGCTTACAAGATACGCAGTATTTTGGCCCA	CASSLQDTQYF	1	0.002304147465437788	33	TCRBV11	TCRBV11				TCRBV11-02,TCRBV11-03		TCRBD01-01*01	TCRBD01	TCRBD01-01	01				TCRBJ02-03*01	TCRBJ02	TCRBJ02-03	01				2	0	4	6	0	5	48	-1	63	-1	65	1	In	VDJ
GAGCAGGAGGACTCCGCCGTGTATCTCTGTGCCAGCAGCTTAACCCTCCTCGGGAACAGCTTTAATGAAAAACTGTTTTTTGGCAGT	CASSLTLLGNSFNEKLFF	1	0.002304147465437788	54	TCRBV07-08*01	TCRBV07	TCRBV07-08	01				TCRBD02-01*02	TCRBD02	TCRBD02-01	02				TCRBJ01-04*01	TCRBJ01	TCRBJ01-04	01				2	7	8	3	8	4	27	42	50	55	62	1	In	VDJ
AATTCCCTGGAGCTTGGTGACTCTGCTGTGTATTTCTGTGCCAGCAGCGATGGGACAGGGGGCAATCAGCCCCAGCATTTTGGTGAT	CASSDGTGGNQPQHF	1	0.002304147465437788	45	TCRBV03-01/03-02*01	TCRBV03	TCRBV03-01/03-02	01				TCRBD01-01*01	TCRBD01	TCRBD01-01	01				TCRBJ01-05*01	TCRBJ01	TCRBJ01-05	01				5	0	0	2	3	2	36	48	51	-1	61	1	In	VDJ
ATCCAGCGCACAGAGCAGGGGGACTCAGCCGCGTATCTCCGTGCCAGGAGGGCCGAGGTTATGACAGATACGCAGTATTTTGGCCCA	RARRAEVMTDTQYF	1	0.002304147465437788	42	TCRBV07-03*03	TCRBV07	TCRBV07-03	03				TCRBD02-01*02	TCRBD02	TCRBD02-01	02				TCRBJ02-03*01	TCRBJ02	TCRBJ02-03	01				9	11	11	0	0	3	39	-1	47	52	63	1	In	VDJ
NCTCTCACTGTGACATCGGCCCAAAAGAACCCGACAGCTTTCTATCTCTGTGCCAGGGGACAGGCCCATGAGCAGTTCTTCGGGCCA	CARGQAHEQFF	1	0.002304147465437788	33	TCRBV19-01*01	TCRBV19	TCRBV19-01	01				TCRBD01-01*01	TCRBD01	TCRBD01-01	01				TCRBJ02-01*01	TCRBJ02	TCRBJ02-01	01				9	3	0	4	0	8	48	-1	56	64	67	1	In	VDJ
CAGCGCACAGAGCAGGAGGACTCCGCCGTGTATCTCTGTGCCAGCAGCACCCAGGGCCCTGGGAACTATGGCTACACCTTCGGTTCG	CASSTQGPGNYGYTF	1	0.002304147465437788	45	TCRBV07-08	TCRBV07	TCRBV07-08				01,03	TCRBD01-01*01	TCRBD01	TCRBD01-01	01				TCRBJ01-02*01	TCRBJ01	TCRBJ01-02	01				5	7	4	3	3	2	36	48	51	56	63	1	In	VDJ
ATCCAGCCTGCAGAGCTTGAGGACTCGGCCGTGTATCTCTGTGCCAGCAGCATCCGGACAGGGGCTGGGGAGCAGTACTTCGGGCCG	CASSIRTGAGEQYF	1	0.002304147465437788	42	TCRBV11	TCRBV11				TCRBV11-02,TCRBV11-03		TCRBD01-01*01	TCRBD01	TCRBD01-01	01				TCRBJ02-07*01	TCRBJ02	TCRBJ02-07	01				5	5	1	2	4	7	39	51	55	64	69	1	In	VDJ
ATCCAGCGCACAGAGCAGGAGGACTCGGCCGTGTATCTCTGTGCCAGCAGCCAGTCAGGGTCTGGAAACACCATATATTTTGGAGAG	CASSQSGSGNTIYF	1	0.002304147465437788	42	TCRBV07-02	TCRBV07	TCRBV07-02				01,02	TCRBD01-01*01	TCRBD01	TCRBD01-01	01				TCRBJ01-03*01	TCRBJ01	TCRBJ01-03	01				5	0	4	3	4	1	39	51	55	-1	60	1	In	VDJ
NTGTCGGCTGCTCCCTCCCAGACATCTGTGTACTTCTGTGCCAGCAGTTACGCAGGGGGGAGACAAGAGACCCAGTACTTCGGGCCA	CASSYAGGRQETQYF	1	0.002304147465437788	45	TCRBV06-05*01	TCRBV06	TCRBV06-05	01				TCRBD01-01*01	TCRBD01	TCRBD01-01	01				TCRBJ02-05*01	TCRBJ02	TCRBJ02-05	01				2	4	4	1	1	2	36	51	52	59	63	1	In	VDJ
GCAGAGCTTGAGGACTCGGCCGTGTATCTCTGTGCCAGCAGCTTATTCTCTGGGCCAGGGGGGTTTGAGACCCAGTACTTCGGGCCA	CASSLFSGPGGFETQYF	1	0.002304147465437788	51	TCRBV11	TCRBV11				TCRBV11-02,TCRBV11-03		TCRBD01-01*01	TCRBD01	TCRBD01-01	01				TCRBJ02-05*01	TCRBJ02	TCRBJ02-05	01				2	4	4	1	10	5	30	45	55	62	66	1	In	VDJ
AATGTGAGCACCTTGGAGCTGGGGGACTCGGCCCTTTATCTTTGCGCCAGTAGTGGAGGGACCTCGACTGAAGCTTTCTTTGGACAA	CASSGGTSTEAFF	1	0.002304147465437788	39	TCRBV05-01*01	TCRBV05	TCRBV05-01	01				TCRBD02-01*02	TCRBD02	TCRBD02-01	02				TCRBJ01-01*01	TCRBJ01	TCRBJ01-01	01				8	6	10	0	4	5	42	50	54	60	66	1	In	VDJ
TGCTGCCTCCTCCCAGACATCTGTATATTTCTGCGCCAGCAGTGAACGCGGACGAAAAGGGCTGGAAACACCATATATTTTGGAGAG		1	0.002304147465437788	50	TCRBV10-01	TCRBV10	TCRBV10-01				01,03					TCRBD01,TCRBD02	TCRBD01-01,TCRBD02-01		TCRBJ01-03*01	TCRBJ01	TCRBJ01-03	01				3	8	1	7	4	2	31	45	49	53	61	1	Out	VDJ
AGCCATGTATCGCTGTGCTAGCAGCTTCCCTCCCGACTAGCGGGGGGAAAGACTCGTAGCTCCTACAATGAGCAGTTCTTCGGGCCA		1	0.002304147465437788	68	TCRBV07-07*01	TCRBV07	TCRBV07-07	01				TCRBD02-01*01	TCRBD02	TCRBD02-01	01				TCRBJ02-01*01	TCRBJ02	TCRBJ02-01	01				3	12	2	1	7	0	13	27	34	47	59	1	Out	VDJ
CAGCGCACAGAGCAGGGGGACTCGGCCATGTATCTCTGTGCCAGCAGCCGTGACGGACAGGGTGAAGAGACCCAGTACTTCGGGCCA	CASSRDGQGEETQYF	1	0.002304147465437788	45	TCRBV07-09*01	TCRBV07	TCRBV07-09	01				TCRBD01-01*01	TCRBD01	TCRBD01-01	01				TCRBJ02-05*01	TCRBJ02	TCRBJ02-05	01				5	2	1	3	6	3	36	48	54	62	64	1	In	VDJ
ACAGAGCAGGGGGACTCGGCCATGTATCTCTGTGCCAGCAGCAAGTTACGCGGGGGGTTAAGCACAGATACGCAGTATTTTGGCCCA	CASSKLRGGLSTDTQYF	1	0.002304147465437788	51	TCRBV07-09*01	TCRBV07	TCRBV07-09	01				TCRBD02-01*01	TCRBD02	TCRBD02-01	01				TCRBJ02-03*01	TCRBJ02	TCRBJ02-03	01				5	3	7	1	7	0	30	42	49	57	60	1	In	VDJ
CAGCGCACAGAGCAGGAGGACTCCGCCGTGTATCTCTGTGCCAGCAGCCCAGCGGGCTCCTACGCCTACGAGCAGTACTTCGGGCCG	CASSPAGSYAYEQYF	1	0.002304147465437788	45	TCRBV07-08*03	TCRBV07	TCRBV07-08	03				TCRBD01-01*01	TCRBD01	TCRBD01-01	01				TCRBJ02-07*01	TCRBJ02	TCRBJ02-07	01				0	7	8	0	0	2	36	-1	53	57	64	1	In	VDJ
TCAGCTACCAGCTCCCAGACATCTGTGTACTTCTGTGCCATCAGTGGTGGACTAGCGGGAACCCCTTACGAGCAATACTTCGGGCCG	CAISGGLAGTPYEQYF	1	0.002304147465437788	48	TCRBV10-03*01	TCRBV10	TCRBV10-03	01				TCRBD02-01*02	TCRBD02	TCRBD02-01	02				TCRBJ02-07*01	TCRBJ02	TCRBJ02-07	01				4	15	1	3	2	13	33	46	48	60	75	1	In	VDJ
ATCCAGCCTGCAGAGCTTGAGGACTCGGCCGTGTATCTCTGTGCCAGCAGCCTATCGGGCCCCTACAATGAGCAGTTCTTCGGGCCA	CASSLSGPYNEQFF	1	0.002304147465437788	42	TCRBV11	TCRBV11				TCRBV11-02,TCRBV11-03						TCRBD01,TCRBD02	TCRBD01-01,TCRBD02-01		TCRBJ02-01*01	TCRBJ02	TCRBJ02-01	01				5	1	8	0	5	2	39	51	56	60	61	1	In	VDJ
[truncated: 2 more columns]
