# Supplementary material for: Preoperative immune checkpoint inhibition and cryoablation in early-stage breast cancer
Source: iScience. 2024 Jan 12;27(2):108880. doi: 10.1016/j.isci.2024.108880 (PMC10850740; doi:10.1016/j.isci.2024.108880)
Supplement: Data S1. Metadata file for TCR clone abundance tables provided in the supplement [file mmc2.zip › 16-495-2TG_TCRB.tsv]

nucleotide	aminoAcid	count (templates/reads)	frequencyCount (%)	cdr3Length	vMaxResolved	vFamilyName	vGeneName	vGeneAllele	vFamilyTies	vGeneNameTies	vGeneAlleleTies	dMaxResolved	dFamilyName	dGeneName	dGeneAllele	dFamilyTies	dGeneNameTies	dGeneAlleleTies	jMaxResolved	jFamilyName	jGeneName	jGeneAllele	jFamilyTies	jGeneNameTies	jGeneAlleleTies	vDeletion	n1Insertion	d5Deletion	d3Deletion	n2Insertion	jDeletion	vIndex	n1Index	dIndex	n2Index	jIndex	estimatedNumberGenomes	sequenceStatus	cloneResolved	vOrphon	dOrphon	jOrphon	vFunction	dFunction	jFunction	fractionNucleated	vAlignLength	vAlignSubstitutionCount	vAlignSubstitutionIndexes
TCAATTCCCTGGAGCTTGGTGACTCTGCTGTGTATTTCTGTGCCAGCAGCGGATTTACACGCACGAAACACCATATATTTTGGAGAG		1	0.0031446540880503146	43	TCRBV03-01/03-02*01	TCRBV03	TCRBV03-01/03-02	01								TCRBD01,TCRBD02	TCRBD01-01,TCRBD02-01		TCRBJ01-03*01	TCRBJ01	TCRBJ01-03	01				5	11	1	8	0	5	38	-1	50	53	64	1	Out	VDJ
CAGCCTGCAGAGCTTAGGGACTCGGCCGTGTATCTCTGTGCCAGCAGCCCCGGACCGTCTGGGGCCAACGTCCTGACTTTCGGGGCC	CASSPGPSGANVLTF	1	0.0031446540880503146	45	TCRBV11-03*01	TCRBV11	TCRBV11-03	01								TCRBD01,TCRBD02	TCRBD01-01,TCRBD02-01		TCRBJ02-06*01	TCRBJ02	TCRBJ02-06	01				5	2	1	7	3	1	36	48	51	55	57	1	In	VDJ
CTGGAGTCCGCCAGCACCAACCAGACATCTATGTACCTCTGTGCCAGCAGTTTCTTCCAGGGGCGGAATGAGCAGTTCTTCGGGCCA	CASSFFQGRNEQFF	1	0.0031446540880503146	42	TCRBV28-01*01	TCRBV28	TCRBV28-01	01				TCRBD01-01*01	TCRBD01	TCRBD01-01	01				TCRBJ02-01*01	TCRBJ02	TCRBJ02-01	01				3	3	4	2	4	7	39	53	57	63	66	1	In	VDJ
ACCAGTGCCCATCCTGAAGACAGCAGCTTCTACATCTGCAGTGCTAGGAACATTCGACAGGGCCTAGGGGAGCAGTACTTCGGGCCG	CSARNIRQGLGEQYF	1	0.0031446540880503146	45	TCRBV20	TCRBV20				TCRBV20-01,TCRBV20-or09_02		TCRBD01-01*01	TCRBD01	TCRBD01-01	01				TCRBJ02-07*01	TCRBJ02	TCRBJ02-07	01				3	7	2	3	8	7	36	47	55	62	69	1	In	VDJ
GGAGCTGGGGGACTCGGCCCTTTATCTTTGCGCCAGCAGCCGAAAGTCTCCGGGGGCTCTGGGGCCAACGTCCTGACTTTCGGGGCC		1	0.0031446540880503146	53	TCRBV05-01*01	TCRBV05	TCRBV05-01	01				TCRBD02-01*01	TCRBD02	TCRBD02-01	01				TCRBJ02-06*01	TCRBJ02	TCRBJ02-06	01				4	0	8	2	10	0	28	40	50	-1	56	1	Out	VDJ
TGAGATGAATGTGAGCACCTTGGAGCTGGGGGACTCGGCCCTTTATCTTTGCGCCAGCAGCTTGGCTTAACCCAGTACTTCGGGCCA		1	0.0031446540880503146	32	TCRBV05-01*01	TCRBV05	TCRBV05-01	01				TCRBD02-01	TCRBD02	TCRBD02-01				01,02	TCRBJ02-05*01	TCRBJ02	TCRBJ02-05	01				0	2	4	10	0	8	49	-1	65	67	69	1	Out	VDJ
TCCCTGGAGCTTGGTGACTCTGCTGTGTATTTCTGTGCCAGCAGCCAAGAACTGGTGAGGGGGCCCTATGGCTACACCTTCGGTTCG	CASSQELVRGPYGYTF	1	0.0031446540880503146	48	TCRBV03-01/03-02*01	TCRBV03	TCRBV03-01/03-02	01				TCRBD01-01*01	TCRBD01	TCRBD01-01	01				TCRBJ01-02*01	TCRBJ01	TCRBJ01-02	01				0	1	5	0	7	4	33	50	57	64	65	1	In	VDJ
CTGCAGCCAGAAGACTCGGCCCTGTATCTCTGTGCCAGCAGCCAAGGGAGGACTAGCGGGAGGATAAATGAGCAGTTCTTCGGGCCA	CASSQGRTSGRINEQFF	1	0.0031446540880503146	51	TCRBV04-02*01	TCRBV04	TCRBV04-02	01				TCRBD02-01*02	TCRBD02	TCRBD02-01	02				TCRBJ02-01*01	TCRBJ02	TCRBJ02-01	01				1	3	1	1	3	7	30	46	49	63	66	1	In	VDJ
GTGACCAGTGCCCATCCTGAAGACAGCAGCTTCTACATCTGCAGTGCTAGCGATCTGGAGTATCAAGATACGCAGTATTTTGGCCCA	CSASDLEYQDTQYF	1	0.0031446540880503146	42	TCRBV20	TCRBV20				TCRBV20-01,TCRBV20-or09_02		TCRBD02-01*02	TCRBD02	TCRBD02-01	02				TCRBJ02-03*01	TCRBJ02	TCRBJ02-03	01				3	5	10	2	6	5	39	50	56	60	65	1	In	VDJ
TCGGCTGCTCCCTCCCAGACATCTGTGTACTTCTGTGCCAGCAGTTACTCGACCGTTGGGCTGAACACTGAAGCTTTCTTTGGACAA	CASSYSTVGLNTEAFF	1	0.0031446540880503146	48	TCRBV06-05*01	TCRBV06	TCRBV06-05	01				TCRBD01-01*01	TCRBD01	TCRBD01-01	01				TCRBJ01-01*01	TCRBJ01	TCRBJ01-01	01				0	0	8	0	7	0	33	50	57	-1	61	1	In	VDJ
ATCCAGCCCTCAGAACCCAGGGACTCAGCTGTGTACTTCTGTGCCAGCAGCACCGAGGGACACCGTCAGCCCCAGCATTTTGGTGAT	CASSTEGHRQPQHF	1	0.0031446540880503146	42	TCRBV12	TCRBV12				TCRBV12-03/12-04,TCRBV12-04		TCRBD01-01*01	TCRBD01	TCRBD01-01	01				TCRBJ01-05*01	TCRBJ01	TCRBJ01-05	01				6	3	0	6	6	6	39	50	56	62	65	1	In	VDJ
ATTCTGGAGTCCGCCAGCACCAACCAGACATCTATGTACCTCTGTGCCAGCGTTGAGACGGGCTACTACGAGCAGTACTTCGGGCCG	CASVETGYYEQYF	1	0.0031446540880503146	39	TCRBV28-01*01	TCRBV28	TCRBV28-01	01								TCRBD01,TCRBD02	TCRBD01-01,TCRBD02-01		TCRBJ02-07*01	TCRBJ02	TCRBJ02-07	01				8	2	8	0	8	3	42	51	59	63	65	1	In	VDJ
CCTGCAGAACTGGAGGATTCTGGAGTTTATTTCTGTGCCAGCAGCCAAACCGGGACAGGGATGAACACTGAAGCTTTCTTTGGACAA	CASSQTGTGMNTEAFF	1	0.0031446540880503146	48	TCRBV14-01*01	TCRBV14	TCRBV14-01	01				TCRBD01-01*01	TCRBD01	TCRBD01-01	01				TCRBJ01-01*01	TCRBJ01	TCRBJ01-01	01				2	1	0	3	3	0	33	48	51	60	61	1	In	VDJ
TCCAGTCCACGGAGTCAGGGGACACAGCACTGTATTTCTGTGCCAGCACCAAAAACAACTCATAGCCATGGCTACACCTTCGGTTCG		4	0.012578616352201259	43	TCRBV21-01*01	TCRBV21	TCRBV21-01	01				TCRBD02-01	TCRBD02	TCRBD02-01				01,02	TCRBJ01-02*01	TCRBJ01	TCRBJ01-02	01				2	1	5	7	9	6	38	53	62	66	67	4	Out	VDJ
CCGGTCCACAAAGCTGGAGGACTCAGCCATGTACTTCTGTGCCAGCATTGAAGGGTAGCGGGAGCCTACGAGCAGTACTTCGGGCCG		1	0.0031446540880503146	44	TCRBV02-01	TCRBV02	TCRBV02-01				01,03	TCRBD02-01*02	TCRBD02	TCRBD02-01	02				TCRBJ02-07*01	TCRBJ02	TCRBJ02-07	01				1	0	5	2	2	2	37	53	55	-1	64	1	Out	VDJ
TGCAGAACTGGAGGATTCTGGAGTTTATTTCTGTGCCAGCAGCCAAGAATACGAAGCGGGCGTTACAATGAGCAGTTCTTCGGGCCA		2	0.006289308176100629	50	TCRBV14-01*01	TCRBV14	TCRBV14-01	01				TCRBD02-01	TCRBD02	TCRBD02-01				01,02	TCRBJ02-01*01	TCRBJ02	TCRBJ02-01	01				0	3	6	4	6	4	31	48	54	60	63	2	Out	VDJ
CTGGAGCTTGGTGACTCTGCTGTGTATTTCTGTGCCAGCAGCCTTTACACTAGCGGGTCTAGCACAGATACGCAGTATTTTGGCCCA	CASSLYTSGSSTDTQYF	1	0.0031446540880503146	51	TCRBV03-01/03-02*01	TCRBV03	TCRBV03-01/03-02	01				TCRBD02-01	TCRBD02	TCRBD02-01				01,02	TCRBJ02-03*01	TCRBJ02	TCRBJ02-03	01				4	3	3	4	5	0	30	43	48	57	60	1	In	VDJ
CTGATTCTGGAGTCCGCCAGCACCAACCAGACATCTATGTACCTCTGTGCCAGCAGGAGCGGGACAGTTGAAGCTTTCTTTGGACAA	CASRSGTVEAFF	1	0.0031446540880503146	36	TCRBV28-01*01	TCRBV28	TCRBV28-01	01								TCRBD01,TCRBD02	TCRBD01-01,TCRBD02-01		TCRBJ01-01*01	TCRBJ01	TCRBJ01-01	01				6	1	0	5	4	7	45	56	60	67	68	1	In	VDJ
TGGAGTCCGCTACCAGCTCCCAGACATCTGTGTACTTCTGTGCCATCAGCATGGACGGGAACTAATTCACCCCTCCACTTTGGGAAC		1	0.0031446540880503146	43	TCRBV10-03*01	TCRBV10	TCRBV10-03	01				TCRBD02-01*02	TCRBD02	TCRBD02-01	02				TCRBJ01-06*02	TCRBJ01	TCRBJ01-06	02				6	2	8	3	6	6	38	49	55	60	62	1	Out	VDJ
AGTGCCCATCCTGAAGACAGCAGCTTCTACATCTGCAGTGCTAGGGGGGCGACTAGCATCCCAGCAGATACGCAGTATTTTGGCCCA	CSARGATSIPADTQYF	2	0.006289308176100629	48	TCRBV20	TCRBV20				TCRBV20-01,TCRBV20-or09_02		TCRBD02-01	TCRBD02	TCRBD02-01				01,02	TCRBJ02-03*01	TCRBJ02	TCRBJ02-03	01				3	7	2	7	6	4	33	44	50	57	64	2	In	VDJ
CCAGTCCACGGAGTCAGGGGACACAGCACTGTATTTCTGTGCCAGCATCCCCTTTATTCAGGGCTCTATGGCTACACCTTCGGTTCG		1	0.0031446540880503146	44	TCRBV21-01*01	TCRBV21	TCRBV21-01	01				TCRBD01-01*01	TCRBD01	TCRBD01-01	01				TCRBJ01-02*01	TCRBJ01	TCRBJ01-02	01				7	2	4	3	11	4	37	47	58	63	65	1	Out	VDJ
TCCAGCGCACAGAGCAGCGGGACTCGGCCATGTATCGCTGTGCCAGCAGCGGGGTGGTTGAAGACCTATGGCTACACCTTCGGTTCG		1	0.0031446540880503146	43	TCRBV07-06*01	TCRBV07	TCRBV07-06	01								TCRBD01,TCRBD02	TCRBD01-01,TCRBD02-01		TCRBJ01-02*01	TCRBJ01	TCRBJ01-02	01				5	11	6	2	0	4	38	-1	50	54	65	1	Out	VDJ
GAGTCCGCTACCAGCTCCCAGACATCTGTGTACTTCTGTGCCATCTCCTCTAGCGGGGGGGCCCCAGATACGCAGTATTTTGGCCCA	CAISSSGGAPDTQYF	1	0.0031446540880503146	45	TCRBV10-03*01	TCRBV10	TCRBV10-03	01				TCRBD02-01*01	TCRBD02	TCRBD02-01	01				TCRBJ02-03*01	TCRBJ02	TCRBJ02-03	01				8	3	4	0	4	4	36	45	49	61	64	1	In	VDJ
CGGTCCACAAAGCTGGAGGACTCAGCCATGTACTTCTGTGCCAGCAGTGAAAGGTCTGCTGGGGCCTACGAGCAGTACTTCGGGCCG	CASSERSAGAYEQYF	2	0.006289308176100629	45	TCRBV02-01	TCRBV02	TCRBV02-01				01,03					TCRBD01,TCRBD02	TCRBD01-01,TCRBD02-01		TCRBJ02-07*01	TCRBJ02	TCRBJ02-07	01				2	0	6	2	9	2	36	51	60	-1	64	2	In	VDJ
AGCACCTTGGAGCTGGGGGACTCGGCCCTTTATCTTTGCGCCAGCAGCTCCCCCGGACAGGAGGTTTATGGCTACACCTTCGGTTCG	CASSSPGQEVYGYTF	2	0.006289308176100629	45	TCRBV05-01*01	TCRBV05	TCRBV05-01	01				TCRBD01-01*01	TCRBD01	TCRBD01-01	01				TCRBJ01-02*01	TCRBJ01	TCRBJ01-02	01				3	5	1	4	5	5	36	49	54	61	66	2	In	VDJ
GATCCAGCGCACAGAGCAGCGGGACTCGGCCATGTATCGCTGTGCCAGCAGCCGGAATGAGAATCCTACGAGCAGTACTTCGGGCCG		1	0.0031446540880503146	41	TCRBV07-06*01	TCRBV07	TCRBV07-06	01								TCRBD01,TCRBD02	TCRBD01-01,TCRBD02-01		TCRBJ02-07*01	TCRBJ02	TCRBJ02-07	01				5	7	1	8	1	1	40	52	53	56	63	1	Out	VDJ
ACTGTGAGCAACATGAGCCCTGAAGACAGCAGCATATATCTCTGCAGCGTGCCGTTTAGCTCTGGAAACACCATATATTTTGGAGAG	CSVPFSSGNTIYF	1	0.0031446540880503146	39	TCRBV29-01	TCRBV29	TCRBV29-01				01,02	TCRBD02-01	TCRBD02	TCRBD02-01				01,02	TCRBJ01-03*01	TCRBJ01	TCRBJ01-03	01				6	0	5	8	6	0	42	50	56	-1	59	1	In	VDJ
CCAGGGACTCAGCTGTGTACTTCTGTGCCAGCAGTTAAACTGCGAACTCAGGGACGCTTTATGAACACTGAAGCTTTCTTTGGACAA		1	0.0031446540880503146	58	TCRBV12	TCRBV12				TCRBV12-03/12-04,TCRBV12-04						TCRBD01,TCRBD02	TCRBD01-01,TCRBD02-01		TCRBJ01-01*01	TCRBJ01	TCRBJ01-01	01				4	6	0	7	14	0	23	36	50	55	61	1	Out	VDJ
AAGATCCGGTCCACAAAGCTGGAGGACTCAGCCATGTACTTCTGTGCCAGCAGTGAAGCCGTTGGAGGAGGCTACACCTTCGGTTCG	CASSEAVGGGYTF	1	0.0031446540880503146	39	TCRBV02-01	TCRBV02	TCRBV02-01				01,03	TCRBD02-01*02	TCRBD02	TCRBD02-01	02				TCRBJ01-02*01	TCRBJ01	TCRBJ01-02	01				0	1	10	1	4	8	42	59	63	68	69	1	In	VDJ
NNNNTGAAGATCCAGCCCTCAGAACCCAGGGACTCAGCTGTGTACTTCTGTGCCAGCAGTTCGCAGTACGAGCAGTACTTCGGGCCG	CASSSQYEQYF	2	0.006289308176100629	33	TCRBV12-03/12-04*01	TCRBV12	TCRBV12-03/12-04	01				TCRBD01-01*01	TCRBD01	TCRBD01-01	01				TCRBJ02-07*01	TCRBJ02	TCRBJ02-07	01				4	0	4	5	2	4	48	61	63	-1	66	2	In	VDJ
GCAGAGCTTGAGGACTCGGCCGTGTATCTCTGTGCCAGCAGCTCGCTTTGGTGGCGGCACATCTCCTACGAGCAGTACTTCGGGCCG	CASSSLWWRHISYEQYF	1	0.0031446540880503146	51	TCRBV11	TCRBV11				TCRBV11-02,TCRBV11-03		TCRBD02-01	TCRBD02	TCRBD02-01				01,02	TCRBJ02-07*01	TCRBJ02	TCRBJ02-07	01				4	5	7	5	10	0	30	43	53	57	62	1	In	VDJ
TTGGAGCTGGGGGATTCGGCCCTTTATCTTTGCGCCAGCAGCTTGTTTCCCCCGGGACAGGGGGGCGATGAGCAGTTCTTCGGGCCA	CASSLFPPGQGGDEQFF	1	0.0031446540880503146	51	TCRBV05-01*01	TCRBV05	TCRBV05-01	01				TCRBD01-01*01	TCRBD01	TCRBD01-01	01				TCRBJ02-01*01	TCRBJ02	TCRBJ02-01	01				1	3	0	1	8	8	30	45	53	64	67	1	In	VDJ
ACGATCCAGCGCACAGAGCAGCGGGACTCAGCCATGTATCGCTGTGCCAGCAGCTTTACAGGGACAGATACGCAGTATTTTGGCCCA	CASSFTGTDTQYF	1	0.0031446540880503146	39	TCRBV07	TCRBV07				TCRBV07-06,TCRBV07-07		TCRBD01-01*01	TCRBD01	TCRBD01-01	01				TCRBJ02-03*01	TCRBJ02	TCRBJ02-03	01				3	0	3	3	1	3	42	56	57	-1	63	1	In	VDJ
AATTCCCTGGAGCTTGGTGACTCTGCTGTGTATTTCTGTGCCAGCAGCCAAGGGGGAGGGCCAAGGAATGAGCAGTTCTTCGGGCCA	CASSQGGGPRNEQFF	1	0.0031446540880503146	45	TCRBV03-01/03-02*01	TCRBV03	TCRBV03-01/03-02	01				TCRBD02-01*02	TCRBD02	TCRBD02-01	02				TCRBJ02-01*01	TCRBJ02	TCRBJ02-01	01				1	6	9	0	1	7	36	52	53	60	66	1	In	VDJ
ACAGTGACCAGTGCCCATCCTGAAGACAGCAGCTTCTACATCTGCAGTGCTAGAGGACCCACCTACAATGAGCAGTTCTTCGGGCCA	CSARGPTYNEQFF	1	0.0031446540880503146	39	TCRBV20	TCRBV20				TCRBV20-01,TCRBV20-or09_02						TCRBD01,TCRBD02	TCRBD01-01,TCRBD02-01		TCRBJ02-01*01	TCRBJ02	TCRBJ02-01	01				1	3	2	7	0	2	42	-1	55	58	61	1	In	VDJ
GTGAACGCCTTGTTGCTGGGGGACTCGGCCCTGTATCTCTGTGCCAGCAGCATACAGGGGAGAGAAGATACGCAGTATTTTGGCCCA	CASSIQGREDTQYF	1	0.0031446540880503146	42	TCRBV05-05*01	TCRBV05	TCRBV05-05	01				TCRBD01-01*01	TCRBD01	TCRBD01-01	01				TCRBJ02-03*01	TCRBJ02	TCRBJ02-03	01				4	5	3	2	2	5	39	51	53	60	65	1	In	VDJ
NNNNTGTCGGCTGCTCCCTCCCAGACATCTGTGTACTTCTGTGCCAGCATTAATCTGGGGGGGTTAGGGCCCCAGCATTTTGGTGAT	CASINLGGLGPQHF	1	0.0031446540880503146	42	TCRBV06-05*01	TCRBV06	TCRBV06-05	01				TCRBD02-01*01	TCRBD02	TCRBD02-01	01				TCRBJ01-05*01	TCRBJ01	TCRBJ01-05	01				7	5	9	0	7	9	39	49	56	63	68	1	In	VDJ
ATCCAGCGCACAGAGCAGGGGGACTCGGCCATGTATCTCTGTGCCAGCAGTTGGGAACTGAACACCGGGGAGCTGTTTTTTGGAGAA	CASSWELNTGELFF	2	0.006289308176100629	42	TCRBV07-09*01	TCRBV07	TCRBV07-09	01								TCRBD01,TCRBD02	TCRBD01-01,TCRBD02-01		TCRBJ02-02*01	TCRBJ02	TCRBJ02-02	01				6	3	0	8	2	1	39	50	52	56	59	2	In	VDJ
AGCGCACAGAGCAGCGGGACTCAGCCATGTATCGCTGTGCCAGCAGACCCCCCGGGACAGCGTTTTGAAAAACTGTTTTTTGGCAGT		1	0.0031446540880503146	46	TCRBV07-07*01	TCRBV07	TCRBV07-07	01				TCRBD01-01*01	TCRBD01	TCRBD01-01	01				TCRBJ01-04*01	TCRBJ01	TCRBJ01-04	01				6	5	0	5	7	7	35	46	53	60	65	1	Out	VDJ
ACGATCCAGCGCACAGAGCAGCGGGACTCGGCCATGTATCGCTGTGCCAGCAGCTTAGGGGGGGACAATGAGCAGTTCTTCGGGCCA	CASSLGGDNEQFF	2	0.006289308176100629	39	TCRBV07-06*01	TCRBV07	TCRBV07-06	01				TCRBD02-01*01	TCRBD02	TCRBD02-01	01				TCRBJ02-01*01	TCRBJ02	TCRBJ02-01	01				1	0	9	1	0	5	42	-1	58	-1	64	2	In	VDJ
AGCAACATGAGCCCTGAAGACAGCAGCATATATCTCTGCAGCGTTGGGCCGGGACAGGGTGCGCAATGGGGCTACACCTTCGGTTCG	CSVGPGQGAQWGYTF	1	0.0031446540880503146	45	TCRBV29-01	TCRBV29	TCRBV29-01				01,02	TCRBD01-01*01	TCRBD01	TCRBD01-01	01				TCRBJ01-02*01	TCRBJ01	TCRBJ01-02	01				4	10	0	3	4	8	36	46	50	59	69	1	In	VDJ
GAGATTCGGCAGCTTATTTCTGTGCCAGCTCACCTCAAAAAGCCGGGACTAGCGGGAGCAATCTCCTACGAGCAGTACTTCGGGCCG		2	0.006289308176100629	61	TCRBV18-01*01	TCRBV18	TCRBV18-01	01				TCRBD02-01*02	TCRBD02	TCRBD02-01	02				TCRBJ02-07*01	TCRBJ02	TCRBJ02-07	01				3	4	0	2	10	0	20	34	44	58	62	2	Out	VDJ
GTGACATCGGCCCAAAAGAACCCGACAGCTTTCTATCTCTGTGCCAGTAGTAACCAAGGGACGGCCTATGGCTACACCTTCGGTTCG	CASSNQGTAYGYTF	1	0.0031446540880503146	42	TCRBV19-01*01	TCRBV19	TCRBV19-01	01								TCRBD01,TCRBD02	TCRBD01-01,TCRBD02-01		TCRBJ01-02*01	TCRBJ01	TCRBJ01-02	01				4	3	0	7	5	4	39	52	57	62	65	1	In	VDJ
CTGCAGCCAGAAGACTCAGCCCTGTATCTCTGCGCCAGCAGCCAAGATTTGCTGGGACAGGGATTTAGTGGGCAGTACTTCGGGCCG	CASSQDLLGQGFSGQYF	1	0.0031446540880503146	51	TCRBV04-01*01	TCRBV04	TCRBV04-01	01				TCRBD01-01*01	TCRBD01	TCRBD01-01	01				TCRBJ02-07*01	TCRBJ02	TCRBJ02-07	01				0	9	0	3	6	9	30	47	53	62	71	1	In	VDJ
TGACCAGTGCCCATCCTGAAGACAGCAGCTTCTACATCTGCAGGGGTACAGACTAGCGGCTCCTACAATGAGCAGTTCTTCGGGCCA		1	0.0031446540880503146	43	TCRBV20	TCRBV20				TCRBV20-01,TCRBV20-or09_02		TCRBD02-01	TCRBD02	TCRBD02-01				01,02	TCRBJ02-01*01	TCRBJ02	TCRBJ02-01	01				9	0	2	5	7	0	38	43	50	-1	59	1	Out	VDJ
NNNNNNNTGTCGGCTGCTCCCTCCCAGACATCTGTGTACTTCTGTGCCAGCAGTTACGGTGGGGCAGATACGCAGTATTTTGGCCCA	CASSYGGADTQYF	1	0.0031446540880503146	39	TCRBV06-05*01	TCRBV06	TCRBV06-05	01								TCRBD01,TCRBD02	TCRBD01-01,TCRBD02-01		TCRBJ02-03*01	TCRBJ02	TCRBJ02-03	01				2	0	6	2	3	4	42	57	60	-1	64	1	In	VDJ
AAGATCCGGTCCACAAAGCTGGAGGACTCAGCCATGTACTTCTGTGCCAGCAGAAGGGACAGCAATCAGCCCCAGCATTTTGGTGAT	CASRRDSNQPQHF	1	0.0031446540880503146	39	TCRBV02-01	TCRBV02	TCRBV02-01				01,03					TCRBD01,TCRBD02	TCRBD01-01,TCRBD02-01		TCRBJ01-05*01	TCRBJ01	TCRBJ01-05	01				6	0	0	7	2	1	42	53	55	-1	60	1	In	VDJ
ATCCGGTCCACAAAGCTGGAGGACTCAGCCATGTACTTCTGTGCCAGCAGTGGGCAGGGAAACACCGGGGAGCTGTTTTTTGGAGAA	CASSGQGNTGELFF	1	0.0031446540880503146	42	TCRBV02-01	TCRBV02	TCRBV02-01				01,03	TCRBD01-01*01	TCRBD01	TCRBD01-01	01				TCRBJ02-02*01	TCRBJ02	TCRBJ02-02	01				4	1	4	3	2	2	39	52	54	59	60	1	In	VDJ
CTCCCAGACATCTGTGTACTTCTGTGCCAGCAGTGAGAGCGTACCGGGACAGGGGATTTCTAGAACACTGAAGCTTTCTTTGGACAA		1	0.0031446540880503146	59	TCRBV06-01*01	TCRBV06	TCRBV06-01	01				TCRBD01-01*01	TCRBD01	TCRBD01-01	01				TCRBJ01-01*01	TCRBJ01	TCRBJ01-01	01				3	7	0	2	9	1	22	36	45	55	62	1	Out	VDJ
ATCCAGCGCACAGAGCAGGAGGACTCGGCCGTGTATCTCTGTGCCAGCAGCTTAAGCACAGACTCCTACGAGCAGTACTTCGGGCCG	CASSLSTDSYEQYF	1	0.0031446540880503146	42	TCRBV07-02	TCRBV07	TCRBV07-02				01,02	TCRBD01-01*01	TCRBD01	TCRBD01-01	01				TCRBJ02-07*01	TCRBJ02	TCRBJ02-07	01				2	1	3	5	3	0	39	54	57	61	62	1	In	VDJ
NTGTCGGCTGCTCCCTCCCAAACATCTGTGTACTTCTGTGCCAGCAGCAAAGCCGGCGGAAGGACCTACGAGCAGTACTTCGGGCCG	CASSKAGGRTYEQYF	1	0.0031446540880503146	45	TCRBV06-02*02	TCRBV06	TCRBV06-02	02				TCRBD02-01	TCRBD02	TCRBD02-01				01,02	TCRBJ02-07*01	TCRBJ02	TCRBJ02-07	01				3	5	7	5	7	2	36	48	55	59	64	1	In	VDJ
GCTGCTCCCTCCCAGACATCTGTGTACTTCTGTGCCAGCAGTTACTCGTCCGGGGTCCCGGGCACCGGGGAGCTGTTTTTTGGAGAA	CASSYSSGVPGTGELFF	5	0.015723270440251572	51	TCRBV06	TCRBV06				TCRBV06-05,TCRBV06-06		TCRBD02-01*01	TCRBD02	TCRBD02-01	01				TCRBJ02-02*01	TCRBJ02	TCRBJ02-02	01				0	7	8	3	3	4	30	47	50	55	62	5	In	VDJ
CGCACAGAGCAGGGGGACTCGGCCATGTATCTCTGTGCCAGCAGCTTAGTTGGGACAGGGGCCACCGGGGAGCTGTTTTTTGGAGAA	CASSLVGTGATGELFF	1	0.0031446540880503146	48	TCRBV07-09*01	TCRBV07	TCRBV07-09	01				TCRBD01-01*01	TCRBD01	TCRBD01-01	01				TCRBJ02-02*01	TCRBJ02	TCRBJ02-02	01				1	1	0	2	2	4	33	49	51	61	62	1	In	VDJ
ACATCGGCCCAAAAGAACCCGACAGCTTTCTATCTCTGTGCCACCCTGGGTCTCTGCCTTCGGGATCAGCCCCAGCATTTTGGTGAT	CATLGLCLRDQPQHF	1	0.0031446540880503146	45	TCRBV19-01*01	TCRBV19	TCRBV19-01	01				TCRBD02-01	TCRBD02	TCRBD02-01				01,02	TCRBJ01-05*01	TCRBJ01	TCRBJ01-05	01				10	0	8	4	17	5	36	43	60	-1	64	1	In	VDJ
ACCAGTGCCCATCCTGAAGACAGCAGCTTCTACATCTGCAGTGCTAGAGAGGGGACAGCCACCACAGATACGCAGTATTTTGGCCCA	CSAREGTATTDTQYF	1	0.0031446540880503146	45	TCRBV20	TCRBV20				TCRBV20-01,TCRBV20-or09_02		TCRBD01-01*01	TCRBD01	TCRBD01-01	01				TCRBJ02-03*01	TCRBJ02	TCRBJ02-03	01				0	4	0	5	1	2	36	50	51	58	62	1	In	VDJ
CTACACACCCTGCAGCCAGAAGACTCGGCCCTGTATCTCTGTGCCAGCAGCCTAGGGGGTACCCAAGAGACCCAGTACTTCGGGCCA	CASSLGGTQETQYF	1	0.0031446540880503146	42	TCRBV04-02*01	TCRBV04	TCRBV04-02	01				TCRBD01-01*01	TCRBD01	TCRBD01-01	01				TCRBJ02-05*01	TCRBJ02	TCRBJ02-05	01				4	3	5	1	1	1	39	52	53	59	62	1	In	VDJ
CTCCCTGATTCTGGAGTCCGCCAGCACCAACCAGACATCTATGTACCTCTGTGCCAGCAGTCGACGGACGGACTGTTTTTTGGCAGT		2	0.006289308176100629	32	TCRBV28-01*01	TCRBV28	TCRBV28-01	01								TCRBD01,TCRBD02	TCRBD01-01,TCRBD02-01		TCRBJ01-04*01	TCRBJ01	TCRBJ01-04	01				5	2	1	7	4	13	49	61	65	69	71	2	Out	VDJ
CAGCCCTCAGAACCCAGGGACTCAGCTGTGTACTTCTGTGCCAGCAGCTACGAGCGGGCGGGGGGGGTCGAGCAGTACTTCGGGCCG	CASSYERAGGVEQYF	1	0.0031446540880503146	45	TCRBV12	TCRBV12				TCRBV12-03/12-04,TCRBV12-04		TCRBD02-01*01	TCRBD02	TCRBD02-01	01				TCRBJ02-07*01	TCRBJ02	TCRBJ02-07	01				6	2	7	0	10	6	36	47	57	66	68	1	In	VDJ
NNNNTGTCGGCTGCTCCCTCCCAGACATCTGTGTACTTCTGTGCCAGCAGTGAGGGACCCACTCAAGAGACCCAGTACTTCGGGCCA	CASSEGPTQETQYF	3	0.009433962264150943	42	TCRBV06-01*01	TCRBV06	TCRBV06-01	01								TCRBD01,TCRBD02	TCRBD01-01,TCRBD02-01		TCRBJ02-05*01	TCRBJ02	TCRBJ02-05	01				3	5	0	7	0	2	39	-1	53	58	63	3	In	VDJ
AAGATCCAGCGCACAGAGCAGGGGGACTCGGCCATGTATCTCTGTGCCAACAGCTTAAGGAGGGGGCAGCCCCAGCATTTTGGTGAT	CANSLRRGQPQHF	1	0.0031446540880503146	39	TCRBV07-09*01	TCRBV07	TCRBV07-09	01								TCRBD01,TCRBD02	TCRBD01-01,TCRBD02-01		TCRBJ01-05*01	TCRBJ01	TCRBJ01-05	01				2	0	5	1	3	7	42	57	60	-1	66	1	In	VDJ
AATTCCCTGGAGCTTGGTGACTCTGCTGTGTATTTCTGTGCCAGCAGCCCCCGTCAGGGGGACCTTTACGAGCAGTACTTCGGGCCG	CASSPRQGDLYEQYF	2	0.006289308176100629	45	TCRBV03-01/03-02*01	TCRBV03	TCRBV03-01/03-02	01				TCRBD01-01*01	TCRBD01	TCRBD01-01	01				TCRBJ02-07*01	TCRBJ02	TCRBJ02-07	01				4	5	4	1	5	4	36	49	54	61	66	2	In	VDJ
CTGAAGATCCGGTCCACAAAGCTGGAGGACTCAGCCATGTACTTCTGTGCCAGCAGACAGGGGGCAGGGGAGCAGTACTTCGGGCCG	CASRQGAGEQYF	2	0.006289308176100629	36	TCRBV02-01	TCRBV02	TCRBV02-01				01,03	TCRBD01-01*01	TCRBD01	TCRBD01-01	01				TCRBJ02-07*01	TCRBJ02	TCRBJ02-07	01				6	4	3	0	0	7	45	-1	56	65	69	2	In	VDJ
TCCTGGAGTCGCCCAGCCCCAACCAGACCTCTCTGTACTTCTGTGCCAGCAGTCACACCGAGCTCCTACGAGCAGTACTTCGGGCCG		1	0.0031446540880503146	40	TCRBV27-01*01	TCRBV27	TCRBV27-01	01								TCRBD01,TCRBD02	TCRBD01-01,TCRBD02-01		TCRBJ02-07*01	TCRBJ02	TCRBJ02-07	01				5	5	3	6	1	0	41	53	54	57	62	1	Out	VDJ
AGTCCACGGAGTCAGGGGACACAGCACTGTATTTCTGTGCCAGCAGCAAAGAGGGCAGGGGGAATTTACGAGCAGTACTTCGGGCCG		3	0.009433962264150943	46	TCRBV21-01*01	TCRBV21	TCRBV21-01	01				TCRBD01-01*01	TCRBD01	TCRBD01-01	01				TCRBJ02-07*01	TCRBJ02	TCRBJ02-07	01				1	4	4	1	4	4	35	51	55	62	66	3	Out	VDJ
ACCTTGGAGCTGGGGGACTCGGCCCTTTATCTTTGCGCCAGCAGCTTGTGGAAGCGGGGGCCGCTGGCTGAAGCTTTCTTTGGACAA	CASSLWKRGPLAEAFF	1	0.0031446540880503146	48	TCRBV05-01*01	TCRBV05	TCRBV05-01	01				TCRBD02-01*01	TCRBD02	TCRBD02-01	01				TCRBJ01-01*01	TCRBJ01	TCRBJ01-01	01				1	7	6	2	4	6	33	48	52	60	67	1	In	VDJ
NACCTTGAAGATCCAGCGCACAGAGCAGGGGGACTCGGCCATGTATCTCTGTGCCAGCAGCTATTCCAAGGCTACACCTTCGGTTCG		1	0.0031446540880503146	32	TCRBV07-09*01	TCRBV07	TCRBV07-09	01				TCRBD01-01*01	TCRBD01	TCRBD01-01	01				TCRBJ01-02*01	TCRBJ01	TCRBJ01-02	01				4	1	4	6	4	8	49	62	66	68	69	1	Out	VDJ
CTGGGGGACTCGGCCCTTTATCTTTGCGCCAGCAGCTTGGAATTCACGCACGGGGGGCGCCGCCAAGAGACCCAGTACTTCGGGCCA	CASSLEFTHGGRRQETQYF	1	0.0031446540880503146	57	TCRBV05-01*01	TCRBV05	TCRBV05-01	01				TCRBD02-01*01	TCRBD02	TCRBD02-01	01				TCRBJ02-05*01	TCRBJ02	TCRBJ02-05	01				0	5	8	1	10	1	24	40	50	57	62	1	In	VDJ
GTGACCAGTGCCCATCCTGAAGACAGCAGCTTCTACATCTGCAGTGCTAGAGCCACAGGGTATAGAGCTGAAGCTTTCTTTGGACAA	CSARATGYRAEAFF	1	0.0031446540880503146	42	TCRBV20	TCRBV20				TCRBV20-01,TCRBV20-or09_02		TCRBD01-01*01	TCRBD01	TCRBD01-01	01				TCRBJ01-01*01	TCRBJ01	TCRBJ01-01	01				1	7	3	3	2	6	39	52	54	60	67	1	In	VDJ
ACAGTGACCAGTGCCCATCCTGAAGACGGCAGCTTCTACATCTGCAGTGCTAGAGGACCCACCTACAATGAGCAGTTCTTCGGGCCA	CSARGPTYNEQFF	1	0.0031446540880503146	39	TCRBV20	TCRBV20				TCRBV20-01,TCRBV20-or09_02						TCRBD01,TCRBD02	TCRBD01-01,TCRBD02-01		TCRBJ02-01*01	TCRBJ02	TCRBJ02-01	01				1	3	2	7	0	2	42	-1	55	58	61	1	In	VDJ
CTGGAGCTGGGGGACTCAGCTTTGTATTTCTGTGCCAGCAGCGCAAAGGACTAGCGGCATAGCCAAGAGACCCAGTACTTCGGGCCA	CASSAKD*RHSQETQYF	1	0.0031446540880503146	51	TCRBV09-01*01	TCRBV09	TCRBV09-01	01				TCRBD02-01	TCRBD02	TCRBD02-01				01,02	TCRBJ02-05*01	TCRBJ02	TCRBJ02-05	01				3	5	1	5	4	1	30	43	47	57	62	1	Stop	VDJ
AAGATCCGGTCCACAAAGCTGGAGGACTCAGCCATGTACTTCTGTGCCAGCAGTGAAGTCGCGAGGGGGCGGAACCTTTTTGGAGAG	CASSEVARGRNLF	1	0.0031446540880503146	39	TCRBV02-01	TCRBV02	TCRBV02-01				01,03	TCRBD01-01*01	TCRBD01	TCRBD01-01	01				TCRBJ01-03*01	TCRBJ01	TCRBJ01-03	01				1	7	5	0	5	18	42	58	63	70	77	1	In	VDJ
GTGAGCACCTTGGAGCTGGGGGACTCGGCCCTTTATCTTTGCGCCAGCAGCTTTGGTGTATCTGGAAACACCATATATTTTGGAGAG	CASSFGVSGNTIYF	1	0.0031446540880503146	42	TCRBV05-01*01	TCRBV05	TCRBV05-01	01								TCRBD01,TCRBD02	TCRBD01-01,TCRBD02-01		TCRBJ01-03*01	TCRBJ01	TCRBJ01-03	01				2	4	0	10	1	1	39	53	54	56	60	1	In	VDJ
TCGGCCCAAAAGAACCCGACAGCTTTCTATCTCTGTGCCAGTAGTGGCGAACGGACAGGGGGTAGCTATGGCTACACCTTCGGTTCG	CASSGERTGGSYGYTF	2	0.006289308176100629	48	TCRBV19-01*01	TCRBV19	TCRBV19-01	01				TCRBD01-01*01	TCRBD01	TCRBD01-01	01				TCRBJ01-02*01	TCRBJ01	TCRBJ01-02	01				5	3	1	1	7	4	33	45	52	62	65	2	In	VDJ
ACCAGTGCCCATCCTGAAGACAGCAGCTTCTACATCTGCAGTGCTACGCGGGGCGGGAGGGCCTTAGATACGCAGTATTTTGGCCCA	CSATRGGRALDTQYF	2	0.006289308176100629	45	TCRBV20	TCRBV20				TCRBV20-01,TCRBV20-or09_02		TCRBD02-01*02	TCRBD02	TCRBD02-01	02				TCRBJ02-03*01	TCRBJ02	TCRBJ02-03	01				4	4	7	0	6	5	36	46	52	61	65	2	In	VDJ
CTGGAGCTTGGTGACTCTGCTGTGTATTTCTGTGCCAGCAGCCTGATGTGTCCTTTTTGGCATCATCAGCCCCAGCATTTTGGTGAT	CASSLMCPFWHHQPQHF	1	0.0031446540880503146	51	TCRBV03-01/03-02*01	TCRBV03	TCRBV03-01/03-02	01				TCRBD01-01*01	TCRBD01	TCRBD01-01	01				TCRBJ01-05*01	TCRBJ01	TCRBJ01-05	01				4	3	9	0	15	5	30	43	58	61	64	1	In	VDJ
TCCCTGGAGCTTGGTGACTCTGCTGTGTATTTCTGTGCCAGCAGCCAAGAAGGTCAGGGGAGTGCTGAAAAACTGTTTTTTGGCAGT	CASSQEGQGSAEKLFF	1	0.0031446540880503146	48	TCRBV03-01/03-02*01	TCRBV03	TCRBV03-01/03-02	01				TCRBD01-01*01	TCRBD01	TCRBD01-01	01				TCRBJ01-04*01	TCRBJ01	TCRBJ01-04	01				0	5	4	2	4	7	33	50	54	60	65	1	In	VDJ
CCTGCAGAACTGGAGGATTCTGGAGTTTATTTCTGTGCCAGCAGCCATACCAGACAGGGGAGTTCTTCACCCCTCCACTTTGGGAAT	CASSHTRQGSSSPLHF	2	0.006289308176100629	48	TCRBV14-01*01	TCRBV14	TCRBV14-01	01				TCRBD01-01*01	TCRBD01	TCRBD01-01	01				TCRBJ01-06*01	TCRBJ01	TCRBJ01-06	01				3	5	2	2	5	9	33	47	52	60	65	2	In	VDJ
TCCACAAAGCTGGAGGACTCAGCCATGTACTTCTGTGCCAGCAGTTATATGCTTTACCGATGAGACCTATGGCTACACTTCGGTTCG	CASSYMLYR*DLWLHF	1	0.0031446540880503146	48	TCRBV02-01	TCRBV02	TCRBV02-01				01,03					TCRBD01,TCRBD02	TCRBD01-01,TCRBD02-01		TCRBJ01-02*01	TCRBJ01	TCRBJ01-02	01				5	11	2	7	18	16	33	45	63	66	77	1	Stop	VDJ
AGTGCCCATCCTGAAGACAGCAGCTTCTACATCTGCAGTGTACTAGGCAAAGGACTAGTTAGCTACAATGAGCAGTTCTTCGGGCCA	CSVLGKGLVSYNEQFF	1	0.0031446540880503146	48	TCRBV20	TCRBV20				TCRBV20-01,TCRBV20-or09_02		TCRBD02-01	TCRBD02	TCRBD02-01				01,02	TCRBJ02-01*01	TCRBJ02	TCRBJ02-01	01				7	4	1	8	11	3	33	40	51	58	62	1	In	VDJ
ACAGTGACCAGTGCCCATCCTGAAGACAGCAGCTTCTACATCTGCAGTGCTAAGAAGGACGGTAATTCACCCCTCCACTTTGGGAAT	CSAKKDGNSPLHF	1	0.0031446540880503146	39	TCRBV20	TCRBV20				TCRBV20-01,TCRBV20-or09_02						TCRBD01,TCRBD02	TCRBD01-01,TCRBD02-01		TCRBJ01-06*01	TCRBJ01	TCRBJ01-06	01				4	2	1	7	4	6	42	52	56	60	62	1	In	VDJ
GTGAGCACCTTGGAGCTGGGGGACTCGGCCCTTTATCTTTGCGCCAGCAAGCTTACGCCGGGTAACTATGGCTACACCTTCGGTTCG	CASKLTPGNYGYTF	1	0.0031446540880503146	42	TCRBV05-01*01	TCRBV05	TCRBV05-01	01				TCRBD02-01	TCRBD02	TCRBD02-01				01,02	TCRBJ01-02*01	TCRBJ01	TCRBJ01-02	01				6	0	8	4	9	1	39	49	58	-1	62	1	In	VDJ
CCTGCAGAGCTTGGGGACTCGGCCGTGTATCTCTGTGCCAGCAGCTCCGCTAGCGGGAGATCCTACAATGAGCAGTTCTTCGGGCCA	CASSSASGRSYNEQFF	1	0.0031446540880503146	48	TCRBV11-03*01	TCRBV11	TCRBV11-03	01				TCRBD02-01*02	TCRBD02	TCRBD02-01	02				TCRBJ02-01*01	TCRBJ02	TCRBJ02-01	01				4	1	4	2	3	1	33	46	49	59	60	1	In	VDJ
ATCCGCTCACCAGGCCTGGGGGACGCAGCCATGTACCTGTGTGCCACCAGCACCCGGACATCAGGCTATGGCTACACCTTCGGTTCG	CATSTRTSGYGYTF	1	0.0031446540880503146	42	TCRBV15-01*02	TCRBV15	TCRBV15-01	02				TCRBD01-01*01	TCRBD01	TCRBD01-01	01				TCRBJ01-02*01	TCRBJ01	TCRBJ01-02	01				4	5	1	6	3	4	39	52	55	60	65	1	In	VDJ
CTGCAGCAAGAAGACTCAGCTGCGTATCTCTGCACCAGCAGAAAGGTACGTTTGTGCAGTCGGGCCAACGTCCTGACTTTCGGGGCC	CTSRKVRLCSRANVLTF	1	0.0031446540880503146	51	TCRBV01-01*01	TCRBV01	TCRBV01-01	01								TCRBD01,TCRBD02	TCRBD01-01,TCRBD02-01		TCRBJ02-06*01	TCRBJ02	TCRBJ02-06	01				6	2	4	5	15	5	30	41	56	59	61	1	In	VDJ
ACATCGGCCCAAAAGAACCCGACAGCTTTCTATCTCTGTGCCAGTAGCAGACTAGCGGTGTCCTACAATGAGCAGTTCTTCGGGCCA	CASSRLAVSYNEQFF	1	0.0031446540880503146	45	TCRBV19-01*01	TCRBV19	TCRBV19-01	01				TCRBD02-01	TCRBD02	TCRBD02-01				01,02	TCRBJ02-01*01	TCRBJ02	TCRBJ02-01	01				6	2	2	5	2	1	36	47	49	58	60	1	In	VDJ
NTGAAGATCCAGCCCTCAGAACCCAGGGACTCAGCTGTGTACTTCTGTGCCAGCAGTCCTCAACAGGTGACCCAGTACTTCGGGCCA	CASSPQQVTQYF	1	0.0031446540880503146	36	TCRBV12-03/12-04*01	TCRBV12	TCRBV12-03/12-04	01				TCRBD01-01*01	TCRBD01	TCRBD01-01	01				TCRBJ02-05*01	TCRBJ02	TCRBJ02-05	01				5	1	3	4	5	7	45	57	62	67	68	1	In	VDJ
CGGTCCACAAAGCTGGAGGACTCAGCCATGTACTTCTGTGCCAGCAGTGAACTATGGGGCGCGGAGGGGGGCTACACCTTCGGTTCG	CASSELWGAEGGYTF	1	0.0031446540880503146	45	TCRBV02-01	TCRBV02	TCRBV02-01				01,03	TCRBD02-01*02	TCRBD02	TCRBD02-01	02				TCRBJ01-02*01	TCRBJ01	TCRBJ01-02	01				2	1	10	0	11	8	36	51	62	68	69	1	In	VDJ
ATGTGAGCACCTTGGAGCTGGGGGACTCGGCCCTTTATCTTTGCGCCAGCAGCCCGAGGACGGAACACTGAAGCTTTCTTTGGACAA		1	0.0031446540880503146	40	TCRBV05-01*01	TCRBV05	TCRBV05-01	01								TCRBD01,TCRBD02	TCRBD01-01,TCRBD02-01		TCRBJ01-01*01	TCRBJ01	TCRBJ01-01	01				4	1	1	7	4	1	41	53	57	61	62	1	Out	VDJ
CTCTGAAGGTGCAGCCTGCAGAACTGGAGGATTCTGGAGTTTATTTCTGTGCCAGCAGCCAAGGTGGATGAGCAGTTCTTCGGGCCA		1	0.0031446540880503146	34	TCRBV14-01*01	TCRBV14	TCRBV14-01	01								TCRBD01,TCRBD02	TCRBD01-01,TCRBD02-01		TCRBJ02-01*01	TCRBJ02	TCRBJ02-01	01				1	0	0	10	2	8	47	63	65	-1	67	1	Out	VDJ
AACCTGAGCTCTCTGGAGCTGGGGGACTCAGCTTTGTATTTCTGTGCCAGCAGCGTAGTTGTTGCCCTCGAAGCTTTCTTTGGACAA	CASSVVVALEAFF	3	0.009433962264150943	39	TCRBV09-01*01	TCRBV09	TCRBV09-01	01								TCRBD01,TCRBD02	TCRBD01-01,TCRBD02-01		TCRBJ01-01*01	TCRBJ01	TCRBJ01-01	01				0	4	10	0	5	8	42	58	63	65	69	3	In	VDJ
CTGAATGTGAACGCCTTGGAGCTGGACGACTCGGCCCTGTATCTCTGTGCCATGGGACAGGAAGGTCAGCCCCAGCATTTTGGTGAT	CAMGQEGQPQHF	1	0.0031446540880503146	36	TCRBV05-04*01	TCRBV05	TCRBV05-04	01				TCRBD01-01*01	TCRBD01	TCRBD01-01	01				TCRBJ01-05*01	TCRBJ01	TCRBJ01-05	01				9	4	0	4	1	6	45	52	53	61	65	1	In	VDJ
TTGGAGCTGGGGGACTCGGCCCTTTATCTTTGCGCCAGCAGCTTGGGACCCCGGGTTGGATCCAACGGCGAGCAGTACTTCGGGCCG	CASSLGPRVGSNGEQYF	1	0.0031446540880503146	51	TCRBV05-01*01	TCRBV05	TCRBV05-01	01				TCRBD02-01	TCRBD02	TCRBD02-01				01,02	TCRBJ02-07*01	TCRBJ02	TCRBJ02-07	01				0	13	8	4	5	6	30	46	51	55	68	1	In	VDJ
ACCCTGCAGCCAGAAGACTCGGCCCTGTATCTCTGTGCCAGCAGCCAAGCTGCCGGGACAGGGATTCCGCCCCAGCATTTTGGTGAT	CASSQAAGTGIPPQHF	1	0.0031446540880503146	48	TCRBV04-02*01	TCRBV04	TCRBV04-02	01				TCRBD01-01*01	TCRBD01	TCRBD01-01	01				TCRBJ01-05*01	TCRBJ01	TCRBJ01-05	01				1	5	0	3	5	9	33	49	54	63	68	1	In	VDJ
ATCCGGTCCACAAAGCTGGAGGACTCAGCCATGTACTTCTGTGCCAGCATTAACACCTGGAGCTCCTACGAGCAGTACTTCGGGCCG	CASINTWSSYEQYF	2	0.006289308176100629	42	TCRBV02-01	TCRBV02	TCRBV02-01				01,03	TCRBD02-01*02	TCRBD02	TCRBD02-01	02				TCRBJ02-07*01	TCRBJ02	TCRBJ02-07	01				7	0	10	2	9	0	39	49	58	-1	62	2	In	VDJ
NNNNTGAAGATCCAGCCCTCAGAACCCAGGGACTCAGCTGTGTACTTCTGTGCCAGCAGCCCGGGCAGGGAGCAGTTCTTCGGGCCA	CASSPGREQFF	1	0.0031446540880503146	33	TCRBV12-03/12-04*01	TCRBV12	TCRBV12-03/12-04	01								TCRBD01,TCRBD02	TCRBD01-01,TCRBD02-01		TCRBJ02-01*01	TCRBJ02	TCRBJ02-01	01				6	0	4	4	6	10	48	59	65	-1	69	1	In	VDJ
CTGACAGTGACCAGTGCCCATCCTGAAGACAGCAGCTTCTACATCTGCAGTGGTGGCAGGGCCGACACTGAAGCTTTCTTTGGACAA	CSGGRADTEAFF	1	0.0031446540880503146	36	TCRBV20	TCRBV20				TCRBV20-01,TCRBV20-or09_02		TCRBD01-01*01	TCRBD01	TCRBD01-01	01				TCRBJ01-01*01	TCRBJ01	TCRBJ01-01	01				7	3	4	3	4	3	45	52	56	61	64	1	In	VDJ
AAGATCCGGTCCACAAAGCTGGAGGACTCAGCCATGTACTTCTGTGCCAACAAGACAGGGACCAACTATGGCTACACCTTCGGTTCG	CANKTGTNYGYTF	1	0.0031446540880503146	39	TCRBV02-01	TCRBV02	TCRBV02-01				01,03	TCRBD01-01*01	TCRBD01	TCRBD01-01	01				TCRBJ01-02*01	TCRBJ01	TCRBJ01-02	01				10	3	2	3	4	2	42	49	53	60	63	1	In	VDJ
CTGACAGTGACCAGTGCCCATCCTGAAGACAGCAGCTTCTACATCTGCAGTCCCTAGGGCTCTGGAAACACCATATATTTTGGAGAG	CSP*GSGNTIYF	2	0.006289308176100629	36	TCRBV20	TCRBV20				TCRBV20-01,TCRBV20-or09_02						TCRBD01,TCRBD02	TCRBD01-01,TCRBD02-01		TCRBJ01-03*01	TCRBJ01	TCRBJ01-03	01				8	0	5	3	4	0	45	51	55	-1	59	2	Stop	VDJ
ACAGTGACCAGTGCCCATCCTGAAGACAGCAGCTTCTACATCTCCGAGGGGCGTCTTAGGTGGGACACTGAAGCTTTCTTTGGACAA	SEGRLRWDTEAFF	1	0.0031446540880503146	39	TCRBV20	TCRBV20				TCRBV20-01,TCRBV20-or09_02						TCRBD01,TCRBD02	TCRBD01-01,TCRBD02-01		TCRBJ01-01*01	TCRBJ01	TCRBJ01-01	01				13	13	5	2	3	3	42	43	46	51	64	1	In	VDJ
AGTCCGCCAGCACCAACCAGACATCTATGTACCTCTGTGCCAGCAGCCCGGACAGGGGTCATGAACACTGAAGCTTTCTTTGGACAA		2	0.006289308176100629	46	TCRBV28-01*01	TCRBV28	TCRBV28-01	01				TCRBD01-01*01	TCRBD01	TCRBD01-01	01				TCRBJ01-01*01	TCRBJ01	TCRBJ01-01	01				6	3	1	2	3	0	35	46	49	58	61	2	Out	VDJ
CACGCCCTGCAGCCAGAAGACTCAGCCCTGTATCTCTGCGCCAGCAGCCAAGATGGGACAGGGGGCGAAAAACTGTTTTTTGGCAGT	CASSQDGTGGEKLFF	1	0.0031446540880503146	45	TCRBV04-01*01	TCRBV04	TCRBV04-01	01				TCRBD01-01*01	TCRBD01	TCRBD01-01	01				TCRBJ01-04*01	TCRBJ01	TCRBJ01-04	01				0	0	0	0	1	8	36	53	54	-1	66	1	In	VDJ
GTGACCAGTGCCCATCCTGAAGACAGCAGCTTCTACATCTGCAGTGCCGCTGGCGGGGCACGCTACAATGAGCAGTTCTTCGGGCCA	CSAAGGARYNEQFF	1	0.0031446540880503146	42	TCRBV20	TCRBV20				TCRBV20-01,TCRBV20-or09_02		TCRBD02-01*01	TCRBD02	TCRBD02-01	01				TCRBJ02-01*01	TCRBJ02	TCRBJ02-01	01				6	4	7	3	5	3	39	47	52	58	62	1	In	VDJ
GAGTCCGCTACCAGCTCCCAGACATCTGTGTACTTCTGTGCCATCACGACAAGCGGGGGGGGTTACAATGAGCAGTTCTTCGGGCCA	CAITTSGGGYNEQFF	1	0.0031446540880503146	45	TCRBV10-03*01	TCRBV10	TCRBV10-03	01				TCRBD02-01*01	TCRBD02	TCRBD02-01	01				TCRBJ02-01*01	TCRBJ02	TCRBJ02-01	01				7	2	6	0	5	4	36	46	51	61	63	1	In	VDJ
GAGCAGCGGGACTCGGCCATGTATCGCTGTGCCAGCAGCCCCCGACTCGGACAGGGAGAAAACACCGGGGAGCTGTTTTTTGGAGAA	CASSPRLGQGENTGELFF	1	0.0031446540880503146	54	TCRBV07-06*01	TCRBV07	TCRBV07-06	01				TCRBD01-01*01	TCRBD01	TCRBD01-01	01				TCRBJ02-02*01	TCRBJ02	TCRBJ02-02	01				5	4	1	3	9	2	27	39	48	56	60	1	In	VDJ
NACTCTGAAGATCCAGCGCACAGAGCAGGGGGACTCGGCCATGTATCTCTGTGCCAGCAGCTATTCCAAGGCTACACCTTCGGTTCG		2	0.006289308176100629	32	TCRBV07-09*01	TCRBV07	TCRBV07-09	01				TCRBD01-01*01	TCRBD01	TCRBD01-01	01				TCRBJ01-02*01	TCRBJ01	TCRBJ01-02	01				4	1	4	6	4	8	49	62	66	68	69	2	Out	VDJ
CTGGAGTCAGCTACCCGCTCCCAGACATCTGTGTATTTCTGCGCCAGCAGTGAGTCTCCAGGATGGTCACCCCTCCACTTTGGGAAT	CASSESPGWSPLHF	1	0.0031446540880503146	42	TCRBV10-02*01	TCRBV10	TCRBV10-02	01				TCRBD01-01*01	TCRBD01	TCRBD01-01	01				TCRBJ01-06*01	TCRBJ01	TCRBJ01-06	01				0	4	4	4	2	10	39	56	58	62	66	1	In	VDJ
GTGAGCACCTTGGAGCTGGGGGACTCGGCCCTTTATCTTTGCGCCAGCAGCTTGGGACAGGGAGGCACTGAAGCTTTCTTTGGACAA	CASSLGQGGTEAFF	1	0.0031446540880503146	42	TCRBV05-01*01	TCRBV05	TCRBV05-01	01				TCRBD01-01*01	TCRBD01	TCRBD01-01	01				TCRBJ01-01*01	TCRBJ01	TCRBJ01-01	01				0	3	2	3	0	4	39	-1	55	62	65	1	In	VDJ
CAGCCTGCAGAGCTTGAGGACTCGGCCGTGTATCTCTGTGCCAGCAGCTTAGGGTTAACAGAGAACTATGGCTACACCTTCGGTTCG	CASSLGLTENYGYTF	1	0.0031446540880503146	45	TCRBV11	TCRBV11				TCRBV11-02,TCRBV11-03		TCRBD01-01*01	TCRBD01	TCRBD01-01	01				TCRBJ01-02*01	TCRBJ01	TCRBJ01-02	01				1	2	3	5	5	2	36	52	57	61	63	1	In	VDJ
GTGACCAGTGCCCATCCTGAAGACAGCAGCTTCTACATCTGCAGTGCTAGAGATGTATGGCCATCGGACACCATATATTTTGGAGAG	CSARDVWPSDTIYF	1	0.0031446540880503146	42	TCRBV20	TCRBV20				TCRBV20-01,TCRBV20-or09_02						TCRBD01,TCRBD02	TCRBD01-01,TCRBD02-01		TCRBJ01-03*01	TCRBJ01	TCRBJ01-03	01				0	6	9	0	5	8	39	53	58	61	67	1	In	VDJ
AAGATCCAGCGCACAGAGCAGGGGGACTCGGCCATGTATCTCTGTGCCAGCTCTGAACAGGAAGACAATGAGCAGTTCTTCGGGCCA	CASSEQEDNEQFF	1	0.0031446540880503146	39	TCRBV07-09	TCRBV07	TCRBV07-09				01,05,06	TCRBD01-01*01	TCRBD01	TCRBD01-01	01				TCRBJ02-01*01	TCRBJ02	TCRBJ02-01	01				8	3	3	4	5	5	42	51	56	61	64	1	In	VDJ
CACCTACACACCCTGCAGCCAGAAGACTCGGCCCTGTATCTCTGTGCCAGCAGCGTGGATAGGGGGGAAAAACTGTTTTTTGGCAGT	CASSVDRGEKLFF	1	0.0031446540880503146	39	TCRBV04-02*01	TCRBV04	TCRBV04-02	01				TCRBD01-01*01	TCRBD01	TCRBD01-01	01				TCRBJ01-04*01	TCRBJ01	TCRBJ01-04	01				5	0	5	1	6	8	42	54	60	-1	66	1	In	VDJ
GAGTCAGCTACCAGCTCCCAGACATCTGTGTACTTCTGTGCCATCAGTCGTGGTCGGGACAGGACCTACGAGCAGTACTTCGGGCCG	CAISRGRDRTYEQYF	1	0.0031446540880503146	45	TCRBV10-03*01	TCRBV10	TCRBV10-03	01				TCRBD01-01*01	TCRBD01	TCRBD01-01	01				TCRBJ02-07*01	TCRBJ02	TCRBJ02-07	01				5	1	0	4	7	2	36	48	55	63	64	1	In	VDJ
CAGCCCTCAGAACCCAGGGACTCAGCTGTGTACTTCTGTGCCAGCAGTCTGTATTTAGGAGGAACCGGGGAGCTGTTTTTTGGAGAA	CASSLYLGGTGELFF	1	0.0031446540880503146	45	TCRBV12	TCRBV12				TCRBV12-03/12-04,TCRBV12-04		TCRBD02-01*02	TCRBD02	TCRBD02-01	02				TCRBJ02-02*01	TCRBJ02	TCRBJ02-02	01				5	1	10	1	9	5	36	48	57	62	63	1	In	VDJ
ATCCAGCCCTCAGAACCCAGGGACTCAGCTGTGTACTTCTGTGCCAGCAGCGACCGGACAGGGAATCAGCCCCAGCATTTTGGTGAT	CASSDRTGNQPQHF	2	0.006289308176100629	42	TCRBV12	TCRBV12				TCRBV12-03/12-04,TCRBV12-04		TCRBD01-01*01	TCRBD01	TCRBD01-01	01				TCRBJ01-05*01	TCRBJ01	TCRBJ01-05	01				6	0	1	3	5	4	39	50	55	-1	63	2	In	VDJ
NTGTCGGCTGCTCCCTCCCAGACATCTGTGTACTTCTGTGCCAGCAGTGAAGGGCACACCCTCTCCTACGAGCAGTACTTCGGGCCG	CASSEGHTLSYEQYF	1	0.0031446540880503146	45	TCRBV06-01*01	TCRBV06	TCRBV06-01	01				TCRBD01-01*01	TCRBD01	TCRBD01-01	01				TCRBJ02-07*01	TCRBJ02	TCRBJ02-07	01				1	4	3	6	3	0	36	52	55	58	62	1	In	VDJ
TCCCAGACATCTGTGTACTTCTGTGCCAGCAGATCACGAGGGACTAGCGGGGGGGCTTCTTTCTACAATGAGCAGTTCTTCGGGCCA	CASRSRGTSGGASFYNEQFF	1	0.0031446540880503146	60	TCRBV06	TCRBV06				TCRBV06-01,TCRBV06-05,TCRBV06-06		TCRBD02-01*01	TCRBD02	TCRBD02-01	01				TCRBJ02-01*01	TCRBJ02	TCRBJ02-01	01				6	7	0	0	7	3	21	32	39	55	62	1	In	VDJ
GAGCAGGAGGACTCCGCCGTGTATCTCTGTGCCAGCAGCTTAACCCTCCTCGGGAACAGCTTTAATGAAAAACTGTTTTTTGGCAGT	CASSLTLLGNSFNEKLFF	1	0.0031446540880503146	54	TCRBV07-08*01	TCRBV07	TCRBV07-08	01				TCRBD02-01*02	TCRBD02	TCRBD02-01	02				TCRBJ01-04*01	TCRBJ01	TCRBJ01-04	01				2	7	8	3	8	4	27	42	50	55	62	1	In	VDJ
ATCCAGCCTGCAGAGCTTGGGGACTCGGCCGTGTATCTCTGTGCCAGCAGCTTACATAGCGGGAACAATGAGCAGTTCTTCGGGCCA	CASSLHSGNNEQFF	1	0.0031446540880503146	42	TCRBV11-03*01	TCRBV11	TCRBV11-03	01				TCRBD02-01*02	TCRBD02	TCRBD02-01	02				TCRBJ02-01*01	TCRBJ02	TCRBJ02-01	01				2	0	5	3	2	5	39	54	56	-1	64	1	In	VDJ
ATCCAGCCTGCAGAGCTTGAGGACTCGGCCGTGTATCTCTGTGCCAGCAGCTTATCCGGGGGCACAGATACGCAGTATTTTGGCCCA	CASSLSGGTDTQYF	2	0.006289308176100629	42	TCRBV11	TCRBV11				TCRBV11-02,TCRBV11-03		TCRBD02-01*01	TCRBD02	TCRBD02-01	01				TCRBJ02-03*01	TCRBJ02	TCRBJ02-03	01				2	0	8	3	2	1	39	54	56	-1	61	2	In	VDJ
CCCTCAGAACCCAGGGACTCAGCTGTGTACTTCTGTGCCAGCAGTTTTACTGGGACAGCCTTTTACAATGAGCAGTTCTTCGGGCCA	CASSFTGTAFYNEQFF	1	0.0031446540880503146	48	TCRBV12	TCRBV12				TCRBV12-03/12-04,TCRBV12-04		TCRBD01-01*01	TCRBD01	TCRBD01-01	01				TCRBJ02-01*01	TCRBJ02	TCRBJ02-01	01				3	5	0	5	4	4	33	47	51	58	63	1	In	VDJ
GAAGGTGCAGCCTGCAGAACTGGAGGATTCTGGAGTTTATTTCTGTGCCAGCAGCCAAGATAGACGCAGGGGCCGTTCTTCGGGCCA		1	0.0031446540880503146	38	TCRBV14-01*01	TCRBV14	TCRBV14-01	01				TCRBD01-01*01	TCRBD01	TCRBD01-01	01				TCRBJ02-01*01	TCRBJ02	TCRBJ02-01	01				0	2	4	2	6	15	43	60	66	72	74	1	Out	VDJ
NNNNNNNTGTCGGCTGCTCCCTCCCAAACATCTGTGTACTTCTGTGCCAGCAGCAGGGACAGGTTGAGGACCCAGTACTTCGGGCCA	CASSRDRLRTQYF	1	0.0031446540880503146	39	TCRBV06-02*02	TCRBV06	TCRBV06-02	02				TCRBD01-01*01	TCRBD01	TCRBD01-01	01				TCRBJ02-05*01	TCRBJ02	TCRBJ02-05	01				3	5	0	4	1	7	42	54	55	63	68	1	In	VDJ
CGCACAGAGCAGGAGGACTCGGCCGTGTATCTCTGTGCCAGCAGCTCACTAGCGGGGGGGGGCACAGATACGCAGTATTTTGGCCCA	CASSSLAGGGTDTQYF	2	0.006289308176100629	48	TCRBV07-02	TCRBV07	TCRBV07-02				01,02	TCRBD02-01*01	TCRBD02	TCRBD02-01	01				TCRBJ02-03*01	TCRBJ02	TCRBJ02-03	01				4	1	3	0	1	1	33	46	47	60	61	2	In	VDJ
NNNNNNNTGTCGGCTGCTCCCTCCCAGACATCTGTGTACTTCTGTGCCAGCAGAAGCGGGCCTCAAGAGACCCAGTACTTCGGGCCA	CASRSGPQETQYF	1	0.0031446540880503146	39	TCRBV06-05*01	TCRBV06	TCRBV06-05	01				TCRBD02-01	TCRBD02	TCRBD02-01				01,02	TCRBJ02-05*01	TCRBJ02	TCRBJ02-05	01				6	3	6	4	1	2	42	53	54	60	63	1	In	VDJ
TTGGAGCTGGGGGACTCGGCCCTTTATCTTTGCGCCAGCAGCCTGTCTAAAACAGGAGGGAACACCGGGGAGCTGTTTTTTGGAGAA	CASSLSKTGGNTGELFF	1	0.0031446540880503146	51	TCRBV05-01*01	TCRBV05	TCRBV05-01	01								TCRBD01,TCRBD02	TCRBD01-01,TCRBD02-01		TCRBJ02-02*01	TCRBJ02	TCRBJ02-02	01				4	3	3	4	9	1	30	42	51	56	59	1	In	VDJ
ATCCAGCGCACAGAGCAGGAGGACTCGGCCGTGTATCTCTGTGCCAGCAGCTTACAGGGGGCCCCAGATACGCAGTATTTTGGCCCA	CASSLQGAPDTQYF	1	0.0031446540880503146	42	TCRBV07-02	TCRBV07	TCRBV07-02				01,02	TCRBD01-01*01	TCRBD01	TCRBD01-01	01				TCRBJ02-03*01	TCRBJ02	TCRBJ02-03	01				2	2	4	0	0	4	39	-1	54	62	64	1	In	VDJ
TGTCCCTAGAGTCTGCCATCCCCAACCAGACAGCTCTTTACTTCTGTGCCACCAACAAAGGAGTGTCCTGAAGCTTTCTTTGGACAA		1	0.0031446540880503146	37	TCRBV24-01*01	TCRBV24	TCRBV24-01	01				TCRBD02-01*02	TCRBD02	TCRBD02-01	02				TCRBJ01-01*01	TCRBJ01	TCRBJ01-01	01				8	4	10	2	5	6	44	54	59	63	67	1	Out	VDJ
ACATCGGCCCAAAAGAACCCGACAGCTTTCTATCTCTGTGCCAGTAGTATGCAGGGTTACCTAACCTACGAGCAGTACTTCGGGCCG	CASSMQGYLTYEQYF	1	0.0031446540880503146	45	TCRBV19-01*01	TCRBV19	TCRBV19-01	01				TCRBD01-01*01	TCRBD01	TCRBD01-01	01				TCRBJ02-07*01	TCRBJ02	TCRBJ02-07	01				3	8	4	3	1	2	36	50	51	56	64	1	In	VDJ
ACCAGTGCCCATCCTGAAGACAGCAGCTTCTACATCTGCAGTGCTAGAGATCAAACTAGCGGGAGATACGAGCAGTACTTCGGGCCG	CSARDQTSGRYEQYF	1	0.0031446540880503146	45	TCRBV20	TCRBV20				TCRBV20-01,TCRBV20-or09_02		TCRBD02-01*02	TCRBD02	TCRBD02-01	02				TCRBJ02-07*01	TCRBJ02	TCRBJ02-07	01				0	1	3	2	4	4	36	50	54	65	66	1	In	VDJ
NNNNTGTCGGCTGCTCCCTCCCAGACATCTGTGTACTTCTGTGCCAGCAGTGAAATTTCCGGCAGGACTGAAGCTTTCTTTGGACAA	CASSEISGRTEAFF	1	0.0031446540880503146	42	TCRBV06-01*01	TCRBV06	TCRBV06-01	01				TCRBD01-01*01	TCRBD01	TCRBD01-01	01				TCRBJ01-01*01	TCRBJ01	TCRBJ01-01	01				2	0	4	4	8	5	39	54	62	-1	66	1	In	VDJ
CAGCGCACAGAGCAGGAGGACTCCGCCGTGTATCTCTGTGCCAGCAGCTTAGGACAGGGAGGGTCCCAGCCCCAGCATTTTGGTGAT	CASSLGQGGSQPQHF	1	0.0031446540880503146	45	TCRBV07-08*01	TCRBV07	TCRBV07-08	01								TCRBD01,TCRBD02	TCRBD01-01,TCRBD02-01		TCRBJ01-05*01	TCRBJ01	TCRBJ01-05	01				1	7	2	3	0	7	36	-1	52	59	66	1	In	VDJ
CTGCAGCCAGAAGACTCGGCCCTGTATCTCTGTGCCAGCAGCCAAGCCCTAGGGACTAGCGGATACAATGAGCAGTTCTTCGGGCCA	CASSQALGTSGYNEQFF	1	0.0031446540880503146	51	TCRBV04-02*01	TCRBV04	TCRBV04-02	01				TCRBD02-01	TCRBD02	TCRBD02-01				01,02	TCRBJ02-01*01	TCRBJ02	TCRBJ02-01	01				1	1	0	5	5	4	30	46	51	62	63	1	In	VDJ
CAGGAGGACTCCGCCGTGTATCTCTGTGCCAGCAGCTTAGCGCTAACGGGTAGCGGGGTCCAAGGGCATGAGCAGTTCTTCGGGCCA	CASSLALTGSGVQGHEQFF	1	0.0031446540880503146	57	TCRBV07-08*01	TCRBV07	TCRBV07-08	01				TCRBD02-01*01	TCRBD02	TCRBD02-01	01				TCRBJ02-01*01	TCRBJ02	TCRBJ02-01	01				0	9	5	3	9	8	24	41	50	58	67	1	In	VDJ
TCACCAGGCCTGGGGGACGCAGCCATGTACCTGTGTGCCACCACCCAGAGACAAGACGCGAACACCGGGGAGCTGTTTTTTGGAGAA	CATTQRQDANTGELFF	1	0.0031446540880503146	48	TCRBV15-01*02	TCRBV15	TCRBV15-01	02				TCRBD01-01*01	TCRBD01	TCRBD01-01	01				TCRBJ02-02*01	TCRBJ02	TCRBJ02-02	01				7	5	2	6	6	0	33	43	49	53	58	1	In	VDJ
NNNNTGAAGATCCAGCCCTCAGAACCCAGGGACTCAGCTGTGTACTTCTGTGCCAGCAGTCTCACAGATACGCAGTATTTTGGCCCA	CASSLTDTQYF	1	0.0031446540880503146	33	TCRBV12-03/12-04*01	TCRBV12	TCRBV12-03/12-04	01				TCRBD02-01	TCRBD02	TCRBD02-01				01,02	TCRBJ02-03*01	TCRBJ02	TCRBJ02-03	01				5	0	4	10	0	2	48	-1	60	-1	62	1	In	VDJ
CGCCTTGTTGCTGGGGGACTCGGCCCTCTATCTCTGTGCCAGCCTTATGGTCAATAGTCGAAAGACCTTGGCTACACCTTCGGTTCG		1	0.0031446540880503146	47	TCRBV05-06*01	TCRBV05	TCRBV05-06	01								TCRBD01,TCRBD02	TCRBD01-01,TCRBD02-01		TCRBJ01-02*01	TCRBJ01	TCRBJ01-02	01				7	2	2	7	20	7	34	43	63	66	68	1	Out	VDJ
CAGCCCTCAGAACCCAGGGACTCAGCTGTGTACTTCTGTGCCAGCAGTCTTTCAACGCAGGGGGTTGCTGGCTACACCTTCGGTTCG	CASSLSTQGVAGYTF	1	0.0031446540880503146	45	TCRBV12	TCRBV12				TCRBV12-03/12-04,TCRBV12-04		TCRBD01-01*01	TCRBD01	TCRBD01-01	01				TCRBJ01-02*01	TCRBJ01	TCRBJ01-02	01				5	4	4	1	9	7	36	48	57	64	68	1	In	VDJ
AGCCTGCAGAGCTTGAGGACTCGGCCGTGTATCTCTGTGCCAGCAGCTTAGATCCCCCCCCGGGGCTACGAGCAGTACTTCGGGCCG		1	0.0031446540880503146	46	TCRBV11	TCRBV11				TCRBV11-02,TCRBV11-03		TCRBD02-01*01	TCRBD02	TCRBD02-01	01				TCRBJ02-07*01	TCRBJ02	TCRBJ02-07	01				0	0	8	3	8	3	35	52	60	-1	65	1	Out	VDJ
GGAGCTTGGTGACTCTGCTGTGTATTTCTGTGCCAGCAGCTACTGTGGTCCCATTCAGGCTTGACCGGGGAGCTGTTTTTTGGAGAA		1	0.0031446540880503146	53	TCRBV03-01/03-02*01	TCRBV03	TCRBV03-01/03-02	01				TCRBD01-01*01	TCRBD01	TCRBD01-01	01				TCRBJ02-02*01	TCRBJ02	TCRBJ02-02	01				5	4	4	4	15	5	28	40	55	59	63	1	Out	VDJ
CAGGTAGTGCGAGGAGATTCGGCAGCTTATTTCTGTGCCAGCTCGCGCGGCTCCGGACAGGGGGTGATCGAGCAGTACTTCGGGCCG	CASSRGSGQGVIEQYF	1	0.0031446540880503146	48	TCRBV18-01*01	TCRBV18	TCRBV18-01	01				TCRBD01-01*01	TCRBD01	TCRBD01-01	01				TCRBJ02-07*01	TCRBJ02	TCRBJ02-07	01				6	4	1	1	10	6	33	44	54	64	68	1	In	VDJ
CAAAAGAACCCGACAGCTTTCTATCTCTGTGCCAGTAGTATTGAGGTTAGCGGGGGGCCTGTCTCCTACGAGCAGTACTTCGGGCCG	CASSIEVSGGPVSYEQYF	1	0.0031446540880503146	54	TCRBV19-01*01	TCRBV19	TCRBV19-01	01				TCRBD02-01*01	TCRBD02	TCRBD02-01	01				TCRBJ02-07*01	TCRBJ02	TCRBJ02-07	01				3	5	5	1	6	0	27	41	47	57	62	1	In	VDJ
CTGACAGTGACCAGTGCCCATCCTGAAGACAGCAGCTCCTACATCTGCAGTCCCTAGGGCTCTGGAAACACCATATATTTTGGAGAG	CSP*GSGNTIYF	1	0.0031446540880503146	36	TCRBV20	TCRBV20				TCRBV20-01,TCRBV20-or09_02						TCRBD01,TCRBD02	TCRBD01-01,TCRBD02-01		TCRBJ01-03*01	TCRBJ01	TCRBJ01-03	01				8	0	5	3	4	0	45	51	55	-1	59	1	Stop	VDJ
CTGACAGTGACCAGTGCCCATCCTGAAGACAGCAGCTTCTACATCTGCAGTCCCTAGGGCCCTGGAAACACCATATATTTTGGAGAG	CSP*GPGNTIYF	1	0.0031446540880503146	36	TCRBV20	TCRBV20				TCRBV20-01,TCRBV20-or09_02						TCRBD01,TCRBD02	TCRBD01-01,TCRBD02-01		TCRBJ01-03*01	TCRBJ01	TCRBJ01-03	01				8	2	5	3	4	2	45	51	55	59	61	1	Stop	VDJ
NNNNTGTCGGCTGCTCCCTCCCAGACATCTGTGTACTTCTGTGCCAGCAGTAGACAGGGGTCAAACACTGAAGCTTTCTTTGGACAA	CASSRQGSNTEAFF	1	0.0031446540880503146	42	TCRBV06-05*01	TCRBV06	TCRBV06-05	01				TCRBD01-01*01	TCRBD01	TCRBD01-01	01				TCRBJ01-01*01	TCRBJ01	TCRBJ01-01	01				5	3	2	2	1	2	39	51	52	60	63	1	In	VDJ
TCGGCCCAAAAGAACCCGACAGCTTTCTATCTCTGTGCCAGTAGCAAAGACCCCACAGCTAGCAATCAGCCCCAGCATTTTGGTGAT	CASSKDPTASNQPQHF	1	0.0031446540880503146	48	TCRBV19-01*01	TCRBV19	TCRBV19-01	01				TCRBD01-01*01	TCRBD01	TCRBD01-01	01				TCRBJ01-05*01	TCRBJ01	TCRBJ01-05	01				6	1	3	5	10	0	33	44	54	58	59	1	In	VDJ
GTGACCAGTGCCCATCCTGAAGACAGCAGCTTCTACATCTGCAGTGCTACCCCATTTGGATGACAAGAGACCCAGTACTTCGGGCCA	CSATPFG*QETQYF	1	0.0031446540880503146	42	TCRBV20	TCRBV20				TCRBV20-01,TCRBV20-or09_02						TCRBD01,TCRBD02	TCRBD01-01,TCRBD02-01		TCRBJ02-05*01	TCRBJ02	TCRBJ02-05	01				4	3	1	8	8	2	39	49	57	60	63	1	Stop	VDJ
TGTGACATCGGCCCAAAAGAACCCGACAGCTTTCTATCTCTGTGCCAGTAGTCAAAGGACAGGGGCTATGGCTACACCTTCGGTTCG		1	0.0031446540880503146	41	TCRBV19-01*01	TCRBV19	TCRBV19-01	01				TCRBD01-01*01	TCRBD01	TCRBD01-01	01				TCRBJ01-02*01	TCRBJ01	TCRBJ01-02	01				5	0	1	2	4	4	40	52	56	-1	65	1	Out	VDJ
GGAGTCTGCTGCCAGCTCCCAGACATCTGTGTACTTCTGTGCCATCACGACAAGCGGGGGGGTTACAATGAGCAGTTCTTCGGGCCA		1	0.0031446540880503146	44	TCRBV10-03*01	TCRBV10	TCRBV10-03	01				TCRBD02-01*01	TCRBD02	TCRBD02-01	01				TCRBJ02-01*01	TCRBJ02	TCRBJ02-01	01				7	1	6	0	5	4	37	47	52	62	63	1	Out	VDJ
TCGGCTGCTCCCTCCCAGACATCTGTGTACTTCTGTGCCAGCAGGTCCGGCGGGAGTGGTATAAAAGGGGAGCTGTTTTTTGGAGAA	CASRSGGSGIKGELFF	1	0.0031446540880503146	48	TCRBV06	TCRBV06				TCRBV06-01,TCRBV06-05		TCRBD02-01*02	TCRBD02	TCRBD02-01	02				TCRBJ02-02*01	TCRBJ02	TCRBJ02-02	01				6	10	7	2	5	8	33	44	49	56	66	1	In	VDJ
ATCCAGCCCTCAGAACCCAGGGACTCAGCTGTGTACTTCTGTGCCAGCAGCGGACAGGGCGTGGGAAACACCATATATTTTGGAGAG	CASSGQGVGNTIYF	1	0.0031446540880503146	42	TCRBV12	TCRBV12				TCRBV12-03/12-04,TCRBV12-04		TCRBD01-01*01	TCRBD01	TCRBD01-01	01				TCRBJ01-03*01	TCRBJ01	TCRBJ01-03	01				6	4	1	3	1	4	39	50	51	59	63	1	In	VDJ
AGCACCTTGGAGCTGGGGGACTCGGCCCTTTATCTTTGCGCCAGCAGCTTTTGGGGGGGAGAGAACAATGAGCAGTTCTTCGGGCCA	CASSFWGGENNEQFF	2	0.006289308176100629	45	TCRBV05-01*01	TCRBV05	TCRBV05-01	01				TCRBD02-01*01	TCRBD02	TCRBD02-01	01				TCRBJ02-01*01	TCRBJ02	TCRBJ02-01	01				2	5	9	0	2	5	36	50	52	59	64	2	In	VDJ
CAGCCTGCAGAGCTTGGGGACTCGGCCGTGTATCTCTGTGCCAGCAGCTTAGAAAGGACCCCGGGTAATGGCTACACCTTCGGTTCG	CASSLERTPGNGYTF	1	0.0031446540880503146	45	TCRBV11-03*01	TCRBV11	TCRBV11-03	01								TCRBD01,TCRBD02	TCRBD01-01,TCRBD02-01		TCRBJ01-02*01	TCRBJ01	TCRBJ01-02	01				0	8	1	7	2	6	36	53	55	59	67	1	In	VDJ
CTGAAGATCCGGTCCACAAAGCTGGAGGACTCAGCCATGTACTTCTGTGCCAGTACAGGGTGGGAGTATGGCTACACCTTCGGTTCG	CASTGWEYGYTF	1	0.0031446540880503146	36	TCRBV02-01	TCRBV02	TCRBV02-01				01,03	TCRBD01-01*01	TCRBD01	TCRBD01-01	01				TCRBJ01-02*01	TCRBJ01	TCRBJ01-02	01				9	6	3	3	1	5	45	53	54	60	66	1	In	VDJ
ATCCAGCCCTCAGAACCCAGGGACTCAGCTGTGTACTTCTGTGCCAGCAGTGCGGGGGCTCTAGTAAATGAGCAGTTCTTCGGGCCA	CASSAGALVNEQFF	1	0.0031446540880503146	42	TCRBV12	TCRBV12				TCRBV12-03/12-04,TCRBV12-04		TCRBD02-01*01	TCRBD02	TCRBD02-01	01				TCRBJ02-01*01	TCRBJ02	TCRBJ02-01	01				5	8	7	2	0	7	39	-1	51	58	66	1	In	VDJ
ATCAATTCCCTGGAGCTTGGTGACTCTGCTGTGTATTTCTGTGCCAGCAGCCCCGAGTCGGAGGCCTACGAGCAGTACTTCGGGCCG	CASSPESEAYEQYF	1	0.0031446540880503146	42	TCRBV03-01/03-02*01	TCRBV03	TCRBV03-01/03-02	01				TCRBD02-01*02	TCRBD02	TCRBD02-01	02				TCRBJ02-07*01	TCRBJ02	TCRBJ02-07	01				4	0	10	1	7	2	39	52	59	-1	64	1	In	VDJ
AGCACCTTGGAGCTAGGGGACTCGGCCCTTTATCTTTGCGCCAGCAGCTTGGATCGGGACGCAACAGATACGCAGTATTTTGGCCCA	CASSLDRDATDTQYF	1	0.0031446540880503146	45	TCRBV05-01*01	TCRBV05	TCRBV05-01	01								TCRBD01,TCRBD02	TCRBD01-01,TCRBD02-01		TCRBJ02-03*01	TCRBJ02	TCRBJ02-03	01				0	3	0	7	3	3	36	52	55	60	63	1	In	VDJ
ATCCAGCCTGCAGAGCTTGGGGACTCGGCCGTGTATCTCTGTGCCAGCAGCTTCGGGCAGGGCACAGATACGCAGTATTTTGGCCCA	CASSFGQGTDTQYF	1	0.0031446540880503146	42	TCRBV11-03*01	TCRBV11	TCRBV11-03	01								TCRBD01,TCRBD02	TCRBD01-01,TCRBD02-01		TCRBJ02-03*01	TCRBJ02	TCRBJ02-03	01				3	0	4	4	4	1	39	53	57	-1	61	1	In	VDJ
ACTCTGGAGTCTGCTGCCTCCTCCCAGACATCTGTATATTTCTGCGCCAGCAGTAGAAATTATGAGGCTGAAGCTTTCTTTGGACAA	CASSRNYEAEAFF	1	0.0031446540880503146	39	TCRBV10-01*01	TCRBV10	TCRBV10-01	01				TCRBD02-01*02	TCRBD02	TCRBD02-01	02				TCRBJ01-01*01	TCRBJ01	TCRBJ01-01	01				5	0	11	1	9	6	42	54	63	-1	67	1	In	VDJ
CACATCAATTCCCTGGAGCTTGGTGACTCTGCTGTGTATTTCTGTGCCAGCAGCCCCTCATTCGATCAGCCCCAGCATTTTGGTGAT	CASSPSFDQPQHF	1	0.0031446540880503146	39	TCRBV03-01/03-02*01	TCRBV03	TCRBV03-01/03-02	01								TCRBD01,TCRBD02	TCRBD01-01,TCRBD02-01		TCRBJ01-05*01	TCRBJ01	TCRBJ01-05	01				4	4	4	6	3	5	42	55	58	60	64	1	In	VDJ
CCTGTCCTCAGAACCGGGAGACACGGCACTGTATCTCTGCGCCAGCAGTCCGCGCGGGGAGGGCCTTATGGCTACACCTTCGGTTCG		1	0.0031446540880503146	44	TCRBV23-01*01	TCRBV23	TCRBV23-01	01				TCRBD02-01*02	TCRBD02	TCRBD02-01	02				TCRBJ01-02*01	TCRBJ01	TCRBJ01-02	01				4	3	9	0	6	5	37	50	56	63	66	1	Out	VDJ
CAAGATCCAGCCTGCAGAGCTTGGGGACTCGGCCATGTATCTCTGTGCCAGCAGCCCCCGAAGGGCGACGAGCAGTACTTCGGGCCG		1	0.0031446540880503146	38	TCRBV11-01*01	TCRBV11	TCRBV11-01	01								TCRBD01,TCRBD02	TCRBD01-01,TCRBD02-01		TCRBJ02-07*01	TCRBJ02	TCRBJ02-07	01				5	2	5	3	6	5	43	55	61	65	67	1	Out	VDJ
TCTCCCTGTCCCTAGAGTCTGCCATCCCCAACCAGACAGCTCTTTACTTCTGTGCCACCGTAAGGAAACACCATATATTTTGGAGAG		1	0.0031446540880503146	31	TCRBV24-01*01	TCRBV24	TCRBV24-01	01				TCRBD02-01	TCRBD02	TCRBD02-01				01,02	TCRBJ01-03*01	TCRBJ01	TCRBJ01-03	01				9	1	5	9	1	4	50	59	60	62	63	1	Out	VDJ
ATCCAGCGCACAGAGCAGGAGGACTCGGCCGTGTATCTCTGTGCCAGCAGCTTAAACCCTAGTGTTACCGAGCAGTACTTCGGGCCG	CASSLNPSVTEQYF	2	0.006289308176100629	42	TCRBV07-02	TCRBV07	TCRBV07-02				01,02	TCRBD02-01	TCRBD02	TCRBD02-01				01,02	TCRBJ02-07*01	TCRBJ02	TCRBJ02-07	01				2	6	4	8	4	6	39	54	58	62	68	2	In	VDJ
AACGCCTTGTTGCTGGGGGACTCGGCCCTCTATCTCTGTGCCAGCAGCTCCGGACTAGCGGGCGGATACGAGCAGTACTTCGGGCCG	CASSSGLAGGYEQYF	1	0.0031446540880503146	45	TCRBV05-06*01	TCRBV05	TCRBV05-06	01				TCRBD02-01	TCRBD02	TCRBD02-01				01,02	TCRBJ02-07*01	TCRBJ02	TCRBJ02-07	01				3	4	1	4	2	4	36	49	51	62	66	1	In	VDJ
TGACCAGTGCCCATCCTGAAGACAGCAGCTTCTACATCTGCAGTGCATCACAGGGGAGGCACCTACAATGAGCAGTTCTTCGGGCCA		1	0.0031446540880503146	43	TCRBV20	TCRBV20				TCRBV20-01,TCRBV20-or09_02		TCRBD01-01*01	TCRBD01	TCRBD01-01	01				TCRBJ02-01*01	TCRBJ02	TCRBJ02-01	01				6	5	3	2	3	2	38	46	49	56	61	1	Out	VDJ
AATTCCCTGGAGCTTGGTGACTCTGCTGTGTATTTCTGTGCCAGCAGCCGGGGACTAGCGAACACCGGGGAGCTGTTTTTTGGAGAA	CASSRGLANTGELFF	1	0.0031446540880503146	45	TCRBV03-01/03-02*01	TCRBV03	TCRBV03-01/03-02	01				TCRBD02-01	TCRBD02	TCRBD02-01				01,02	TCRBJ02-02*01	TCRBJ02	TCRBJ02-02	01				4	0	0	8	1	0	36	49	50	-1	58	1	In	VDJ
AGCGCACAGAGCAGGGGGACTCGGCCATGTATCTCTGTGCCAGCAGCTCCCCGGACTTGGACTAATGAAAAACTGTTTTTTGGCAGT		1	0.0031446540880503146	46	TCRBV07-09*01	TCRBV07	TCRBV07-09	01				TCRBD02-01	TCRBD02	TCRBD02-01				01,02	TCRBJ01-04*01	TCRBJ01	TCRBJ01-04	01				4	3	1	10	4	2	35	48	52	57	60	1	Out	VDJ
GAGTCAGCTACCCGCTCCCAGACATCTGTGTATTTCTGCGCCAGCAGTGTCGAAGCGGGAGGGCCTTATGAGCAGTTCTTCGGGCCA	CASSVEAGGPYEQFF	1	0.0031446540880503146	45	TCRBV10-02*01	TCRBV10	TCRBV10-02	01				TCRBD02-01*02	TCRBD02	TCRBD02-01	02				TCRBJ02-01*01	TCRBJ02	TCRBJ02-01	01				4	4	6	0	4	8	36	49	53	63	67	1	In	VDJ
CTGGAGCTTGGTGACTCTGCTGTGTATTTCTGTGCCAGCAGCGTCCGCTGTCCCATTTCCACCGACAATGAGCAGTTCTTCGGGCCA	CASSVRCPISTDNEQFF	1	0.0031446540880503146	51	TCRBV03-01/03-02*01	TCRBV03	TCRBV03-01/03-02	01								TCRBD01,TCRBD02	TCRBD01-01,TCRBD02-01		TCRBJ02-01*01	TCRBJ02	TCRBJ02-01	01				5	2	3	7	18	5	30	42	60	62	64	1	In	VDJ
NNNNTGAAGATCCAGCCCTCAGAACCCAGGGACTCAGCTGTGTACTTCTGTGCCAGCAGTTTAGACACGTACTACACCTTCGGTTCG	CASSLDTYYTF	1	0.0031446540880503146	33	TCRBV12-03/12-04*01	TCRBV12	TCRBV12-03/12-04	01				TCRBD01-01*01	TCRBD01	TCRBD01-01	01				TCRBJ01-02*01	TCRBJ01	TCRBJ01-02	01				1	4	3	6	0	10	48	-1	64	67	71	1	In	VDJ
ACATCGGCCCAAAAGAACCCGACAGCTTTCTATCTCTGTGCCAGTAGTTCCCAAGGACAGGGAGGGAATGAGCAGTTCTTCGGGCCA	CASSSQGQGGNEQFF	1	0.0031446540880503146	45	TCRBV19-01*01	TCRBV19	TCRBV19-01	01				TCRBD01-01*01	TCRBD01	TCRBD01-01	01				TCRBJ02-01*01	TCRBJ02	TCRBJ02-01	01				5	4	1	3	6	7	36	48	54	62	66	1	In	VDJ
AGTCCACGGAGTCAGGGGACACAGCACTGTATTTCTGTGCCAGCAGCAAATTGGACAGGGAATTTTTACGAGCAGTACTTCGGGCCG		1	0.0031446540880503146	46	TCRBV21-01*01	TCRBV21	TCRBV21-01	01				TCRBD01-01*01	TCRBD01	TCRBD01-01	01				TCRBJ02-07*01	TCRBJ02	TCRBJ02-07	01				2	6	1	3	2	4	35	50	52	60	66	1	Out	VDJ
CGGCCGTGTATCTCTGTGCCAGCAGCTTAGGAATTGTTTTCGCCAGCCAAGGAGCGGGAGAGCTCCTACGAGCAGTACTTCGGGCCG		1	0.0031446540880503146	67					TCRBV11,TCRBV07	TCRBV11-02,TCRBV11-03,TCRBV07-02		TCRBD02-01*02	TCRBD02	TCRBD02-01	02				TCRBJ02-07*01	TCRBJ02	TCRBJ02-07	01				1	2	6	2	22	0	14	30	52	60	62	1	Out	VDJ
ACAGTGACCAGTGCCCATCCTGAAGACAGCAGCTTCTACATCTGCAGTGCTAGAAAGACAGGGGATTCACCCCTCCACTTTGGGAAC	CSARKTGDSPLHF	1	0.0031446540880503146	39	TCRBV20	TCRBV20				TCRBV20-01,TCRBV20-or09_02		TCRBD01-01*01	TCRBD01	TCRBD01-01	01				TCRBJ01-06*02	TCRBJ01	TCRBJ01-06	02				2	0	2	2	2	8	42	54	56	-1	64	1	In	VDJ
GGCTTCTATCTCTGTGCCTGGAGTGCTACACCACACCACAAAAAAGGACCGCGTAGATAAGGTAATTCACCCCTCCACTTTGGGAAC	CAWSATPHHKKGPRR*GNSPLHF	1	0.0031446540880503146	69	TCRBV30-01	TCRBV30	TCRBV30-01				01,02					TCRBD01,TCRBD02	TCRBD01-01,TCRBD02-01		TCRBJ01-06*02	TCRBJ01	TCRBJ01-06	02				1	13	1	7	20	6	12	25	45	49	62	1	Stop	VDJ
GAGTCCGCTACCAGCTCCCAGACATCTGTGTACTTCTGTGCCATCAGTCGTGGTCGGGACAGGACCTACGAGCAGTACTTCGGGCCG	CAISRGRDRTYEQYF	1	0.0031446540880503146	45	TCRBV10-03*01	TCRBV10	TCRBV10-03	01				TCRBD01-01*01	TCRBD01	TCRBD01-01	01				TCRBJ02-07*01	TCRBJ02	TCRBJ02-07	01				5	1	0	4	7	2	36	48	55	63	64	1	In	VDJ
NTGTCGGCTGCTCCCTCCCAGACATCTGTGTACTTCTGTGCCAGCAGTTACCGGGACAGAGGGGCCAACGTCCTGACTTTCGGGGCC	CASSYRDRGANVLTF	1	0.0031446540880503146	45	TCRBV06-05*01	TCRBV06	TCRBV06-05	01				TCRBD01-01*01	TCRBD01	TCRBD01-01	01				TCRBJ02-06*01	TCRBJ02	TCRBJ02-06	01				2	1	0	5	1	4	36	51	52	59	60	1	In	VDJ
GTGAACGCCTTGTTGCTGGGGGACTCGGCCCTCTATCTCTGTGCCAGCAGCTGGGGACAGCACCAAGAGACCCAGTACTTCGGGCCA	CASSWGQHQETQYF	1	0.0031446540880503146	42	TCRBV05-06*01	TCRBV05	TCRBV05-06	01				TCRBD01-01*01	TCRBD01	TCRBD01-01	01				TCRBJ02-05*01	TCRBJ02	TCRBJ02-05	01				3	1	0	5	1	0	39	52	53	60	61	1	In	VDJ
CAGGTAGTGCGAGGAGATTCGGCAGCTTATTTCTGTGCCAGCTCACCGGCGCAGGGGGGAGAAACCGGGGAGCTGTTTTTTGGAGAA	CASSPAQGGETGELFF	1	0.0031446540880503146	48	TCRBV18-01*01	TCRBV18	TCRBV18-01	01				TCRBD01-01*01	TCRBD01	TCRBD01-01	01				TCRBJ02-02*01	TCRBJ02	TCRBJ02-02	01				3	5	4	1	4	5	33	47	51	58	63	1	In	VDJ
AGAAGTTCCTCCTCAGTGACTCTGGCTTCTATCTCTGTGCCTGGAGCTCACCCGACTGCCATTAATGAAAAACTGTTTTTTGGCAGT		1	0.0031446540880503146	46	TCRBV30-01*02	TCRBV30	TCRBV30-01	02				TCRBD02-01	TCRBD02	TCRBD02-01				01,02	TCRBJ01-04*01	TCRBJ01	TCRBJ01-04	01				3	5	2	10	7	4	35	46	53	57	62	1	Out	VDJ
AGCCCCAACCAGACCTCTCTGTACTTCTGTGCCAGCAGACGCGTAGCGGGTCTCGCTGTTCCGACAGACGAGCAGTACTTCGGGCCG	CASRRVAGLAVPTDEQYF	1	0.0031446540880503146	54	TCRBV27-01*01	TCRBV27	TCRBV27-01	01				TCRBD02-01	TCRBD02	TCRBD02-01				01,02	TCRBJ02-07*01	TCRBJ02	TCRBJ02-07	01				6	17	5	4	5	5	27	38	43	50	67	1	In	VDJ
AGGTAGTGCGAGGAGATTCGGCAGCTTATTTCTGTGCCAGCTCACCACCGAACAGGGACAACTGGAAACACCATATATTTTGGAGAG		1	0.0031446540880503146	49	TCRBV18-01*01	TCRBV18	TCRBV18-01	01				TCRBD01-01*01	TCRBD01	TCRBD01-01	01				TCRBJ01-03*01	TCRBJ01	TCRBJ01-03	01				0	1	0	6	5	2	32	49	54	60	61	1	Out	VDJ
ACAGTGACCAGTGCCCATCCTGAAGACAGCAGCTTCTACATCTGCAGTGCTAGAGATTGGACAGGAGAGACCCAGTACTTCGGGCCA	CSARDWTGETQYF	1	0.0031446540880503146	39	TCRBV20	TCRBV20				TCRBV20-01,TCRBV20-or09_02		TCRBD01-01*01	TCRBD01	TCRBD01-01	01				TCRBJ02-05*01	TCRBJ02	TCRBJ02-05	01				0	0	1	4	2	4	42	56	58	-1	65	1	In	VDJ
GTGACCAGTGCCCATCCTGAAGACAGCAGCTTCTACATCTGCAGTGCTCGGGAGGTTGCGAGCAATCAGCCCCAGCATTTTGGTGAT	CSAREVASNQPQHF	1	0.0031446540880503146	42	TCRBV20	TCRBV20				TCRBV20-01,TCRBV20-or09_02		TCRBD02-01*02	TCRBD02	TCRBD02-01	02				TCRBJ01-05*01	TCRBJ01	TCRBJ01-05	01				5	5	8	1	0	1	39	-1	48	55	60	1	In	VDJ
GTGAGCACCTTGGAGCTGGGGGACTCGGCCCTTTATCTTTGCGCCAGCAGCTTGGAACAGGAGGTTGTCGAGCAGTACTTCGGGCCG	CASSLEQEVVEQYF	1	0.0031446540880503146	42	TCRBV05-01*01	TCRBV05	TCRBV05-01	01								TCRBD01,TCRBD02	TCRBD01-01,TCRBD02-01		TCRBJ02-07*01	TCRBJ02	TCRBJ02-07	01				0	7	3	4	1	6	39	55	56	61	68	1	In	VDJ
CTCTGGAGCTGGGGGACTCAGCTTTGTATTTCTGTGCCAGCAGCGTAGGCCTGGAACATCTCTGGAAACACCATATATTTTGGAGAG		1	0.0031446540880503146	49	TCRBV09-01*01	TCRBV09	TCRBV09-01	01								TCRBD01,TCRBD02	TCRBD01-01,TCRBD02-01		TCRBJ01-03*01	TCRBJ01	TCRBJ01-03	01				0	4	1	8	4	0	32	48	52	55	59	1	Out	VDJ
TCGGCTGCTCCCTCCCAAACATCTGTGTACTTCTGTGCCAGCACCCCACGGGGGGCGGTCTCCTACAATGAGCAGTTCTTCGGGCCA	CASTPRGAVSYNEQFF	1	0.0031446540880503146	48	TCRBV06-02*02	TCRBV06	TCRBV06-02	02				TCRBD02-01*01	TCRBD02	TCRBD02-01	01				TCRBJ02-01*01	TCRBJ02	TCRBJ02-01	01				1	4	8	1	1	0	33	47	48	55	59	1	In	VDJ
CTGAAGATCCGGTCCACAAAGCTGGAGGACTCAGCCATGTACTTCTGTGCCAGCCTTATTAACACCGGGGAGCTGTTTTTTGGAGAA	CASLINTGELFF	2	0.006289308176100629	36	TCRBV02-01	TCRBV02	TCRBV02-01				01,03	TCRBD02-01	TCRBD02	TCRBD02-01				01,02	TCRBJ02-02*01	TCRBJ02	TCRBJ02-02	01				8	4	4	10	0	2	45	-1	54	56	60	2	In	VDJ
GCCCAAAAGAACCCGACAGCTTTCTATCTCTGTGCCAGTAGTATTCCAGGACTAGTGGGTTCCTCCTACGAGCAGTACTTCGGGCCG	CASSIPGLVGSSYEQYF	1	0.0031446540880503146	51	TCRBV19-01*01	TCRBV19	TCRBV19-01	01				TCRBD02-01	TCRBD02	TCRBD02-01				01,02	TCRBJ02-07*01	TCRBJ02	TCRBJ02-07	01				3	7	1	8	4	0	30	44	48	55	62	1	In	VDJ
CTGAGCTGAATGTGAACGCCTTGTTGCTGGGGGACTCGGCCCTCTATCTCTGTGCCAGCAGCCCGGCCGGGACAGACCTTCGGTTCG		1	0.0031446540880503146	31	TCRBV05-06*01	TCRBV05	TCRBV05-06	01				TCRBD01-01*01	TCRBD01	TCRBD01-01	01				TCRBJ01-02*01	TCRBJ01	TCRBJ01-02	01				4	0	0	5	6	14	50	62	68	-1	75	1	Out	VDJ
ACATCGGCCCAAAAGAACCCGACAGCTTTCTATCTCTGTGCCAGTAGTCCGCGGGGGGGGTTCTACAATGAGCAGTTCTTCGGGCCA	CASSPRGGFYNEQFF	1	0.0031446540880503146	45	TCRBV19-01*01	TCRBV19	TCRBV19-01	01				TCRBD02-01*01	TCRBD02	TCRBD02-01	01				TCRBJ02-01*01	TCRBJ02	TCRBJ02-01	01				5	3	7	0	2	3	36	48	50	59	62	1	In	VDJ
GTGAACGCCTTGTTGCTGGGGGACTCGGCCCTGTATCTCTGTGCCAGCAGCTTGCTGGGTGTTCCGGGTGGCTACACCTTCGGTTCG	CASSLLGVPGGYTF	1	0.0031446540880503146	42	TCRBV05-05*01	TCRBV05	TCRBV05-05	01				TCRBD02-01	TCRBD02	TCRBD02-01				01,02	TCRBJ01-02*01	TCRBJ01	TCRBJ01-02	01				1	0	8	4	10	7	39	54	64	-1	68	1	In	VDJ
AGCACCTTGGAGCTGGGGGACTCGGCCCTTTATCTTTGCGCCAGCAGCCCGACAGGCCCTATCGAAGGGCCCCAGCATTTTGGTGAT	CASSPTGPIEGPQHF	1	0.0031446540880503146	45	TCRBV05-01*01	TCRBV05	TCRBV05-01	01				TCRBD01-01*01	TCRBD01	TCRBD01-01	01				TCRBJ01-05*01	TCRBJ01	TCRBJ01-05	01				4	12	2	4	2	9	36	48	50	56	68	1	In	VDJ
ATCCAGCCCTCAGAACCCAGGGACTCAGCTGTGTACTTCTGTGCCAGCAGTTTTGTACAGAGGAACACTGAAGCTTTCTTTGGACAA	CASSFVQRNTEAFF	1	0.0031446540880503146	42	TCRBV12	TCRBV12				TCRBV12-03/12-04,TCRBV12-04		TCRBD01-01*01	TCRBD01	TCRBD01-01	01				TCRBJ01-01*01	TCRBJ01	TCRBJ01-01	01				3	2	3	5	3	1	39	53	56	60	62	1	In	VDJ
GCCTTGTTGCTGGGGGACTCGGCCCTCTATCTCTGTGCCAGCAGCTTTGGGGCAGGACAGGGGTCCTACGAGCAGTACTTCGGGCCG	CASSFGAGQGSYEQYF	1	0.0031446540880503146	48	TCRBV05-06*01	TCRBV05	TCRBV05-06	01				TCRBD01-01*01	TCRBD01	TCRBD01-01	01				TCRBJ02-07*01	TCRBJ02	TCRBJ02-07	01				2	0	1	2	7	1	33	47	54	-1	63	1	In	VDJ
ACAGTGACCAGTGCCCATCCTGAAGACAGCAGCTTCTACATCTGCAGTGCTTTGACTAGACTCCACAATGAGCAGTTCTTCGGGCCA	CSALTRLHNEQFF	1	0.0031446540880503146	39	TCRBV20	TCRBV20				TCRBV20-01,TCRBV20-or09_02		TCRBD02-01	TCRBD02	TCRBD02-01				01,02	TCRBJ02-01*01	TCRBJ02	TCRBJ02-01	01				5	5	2	8	2	5	42	51	53	59	64	1	In	VDJ
NTGTCGGCTGCTCCCTCCCAGACATCTGTGTACTTCTGTGCCAGCAGCAGGACAGCTTATAGCAATCAGCCCCAGCATTTTGGTGAT	CASSRTAYSNQPQHF	2	0.006289308176100629	45	TCRBV06-05*01	TCRBV06	TCRBV06-05	01				TCRBD01-01*01	TCRBD01	TCRBD01-01	01				TCRBJ01-05*01	TCRBJ01	TCRBJ01-05	01				6	4	1	5	2	0	36	47	49	55	59	2	In	VDJ
CTCACTCTGGAGTCCGCTACCAGCTCCCAGACATCTGTGTACTTCTGTGCCACCTCGGCGGGAGATACTGAAGCTTTCTTTGGACAA	CATSAGDTEAFF	1	0.0031446540880503146	36	TCRBV10-03*01	TCRBV10	TCRBV10-03	01				TCRBD02-01*02	TCRBD02	TCRBD02-01	02				TCRBJ01-01*01	TCRBJ01	TCRBJ01-01	01				10	2	7	2	5	5	45	52	57	64	66	1	In	VDJ
GAGTCTGCCAGGCCCTCACATACCTCTCAGTACCTCTGTGCCAGCAGTGAAGGCGGTCCCCCTAATCAGCCCCAGCATTTTGGTGAT	CASSEGGPPNQPQHF	1	0.0031446540880503146	45	TCRBV25-01*01	TCRBV25	TCRBV25-01	01				TCRBD02-01	TCRBD02	TCRBD02-01				01,02	TCRBJ01-05*01	TCRBJ01	TCRBJ01-05	01				2	7	7	5	1	4	36	51	52	56	63	1	In	VDJ
AGCTCCTTGGAGCTGGGGGACTCAGCCCTGTACTTCTGTGCCAGCAGCCGGGAGGGACAGGGAACGGCTGGCTACACCTTCGGTTCG	CASSREGQGTAGYTF	1	0.0031446540880503146	45	TCRBV13-01*01	TCRBV13	TCRBV13-01	01				TCRBD01-01*01	TCRBD01	TCRBD01-01	01				TCRBJ01-02*01	TCRBJ01	TCRBJ01-02	01				5	6	0	3	5	7	36	48	53	62	68	1	In	VDJ
CCTGCAGAGCTTGAGGACTCGGCCGTGTATCTCTGTGCCAGCGGAGGGGGCGAAGATGCAACTAATGAAAAACTGTTTTTTGGCAGT	CASGGGEDATNEKLFF	1	0.0031446540880503146	48	TCRBV11	TCRBV11				TCRBV11-02,TCRBV11-03		TCRBD01-01*01	TCRBD01	TCRBD01-01	01				TCRBJ01-04*01	TCRBJ01	TCRBJ01-04	01				8	7	5	0	2	0	33	42	44	51	58	1	In	VDJ
ATCCAGCCTGCAGAGCTTGAGGACTCGGCCGTGTATCTCTGTGCCAGCAGCTTAGGGACAGGGAGGGGTGAGCAGTTCTTCGGGCCA	CASSLGTGRGEQFF	1	0.0031446540880503146	42	TCRBV11	TCRBV11				TCRBV11-02,TCRBV11-03		TCRBD01-01*01	TCRBD01	TCRBD01-01	01				TCRBJ02-01*01	TCRBJ02	TCRBJ02-01	01				1	5	1	3	0	9	39	-1	55	63	68	1	In	VDJ
CCTGCAGAGCTTGAGGACTCGGCCGTGTATCTCTGTGCCAGCAGCTTAACCGGGGGGGGAGGTAATTCACCCCTCCACTTTGGGAAC	CASSLTGGGGNSPLHF	1	0.0031446540880503146	48	TCRBV11	TCRBV11				TCRBV11-02,TCRBV11-03		TCRBD02-01*01	TCRBD02	TCRBD02-01	01				TCRBJ01-06*02	TCRBJ01	TCRBJ01-06	02				2	4	8	0	2	6	33	48	50	58	62	1	In	VDJ
CGGTCCACAAAGCTGGAGGACTCAGCCATGTACTTCTGTGCCAGCAGTGTGGAAACAGGATGGAACACTGAAGCTTTCTTTGGACAA	CASSVETGWNTEAFF	1	0.0031446540880503146	45	TCRBV02-01	TCRBV02	TCRBV02-01				01,03	TCRBD01-01*01	TCRBD01	TCRBD01-01	01				TCRBJ01-01*01	TCRBJ01	TCRBJ01-01	01				4	3	3	4	5	1	36	49	54	59	62	1	In	VDJ
CAGCGCACAGAGCAGGGGGACTCGGCCATGTATCTCTGTGCCAGCAGCTCGAGGGACTCCGACAATTCACCCCTCCACTTTGGGAAT	CASSSRDSDNSPLHF	1	0.0031446540880503146	45	TCRBV07-09*01	TCRBV07	TCRBV07-09	01				TCRBD02-01	TCRBD02	TCRBD02-01				01,02	TCRBJ01-06*01	TCRBJ01	TCRBJ01-06	01				4	5	0	10	3	7	36	49	52	58	63	1	In	VDJ
CAGCCCTCAGAACCCAGGGACTCAGCTGTGTACTTCTGTGCCAGCAGTAAGGACTAGCGGGACTCCTACGAGCAGTACTTCGGGCCG	CASSKD*RDSYEQYF	1	0.0031446540880503146	45	TCRBV12	TCRBV12				TCRBV12-03/12-04,TCRBV12-04		TCRBD02-01*02	TCRBD02	TCRBD02-01	02				TCRBJ02-07*01	TCRBJ02	TCRBJ02-07	01				5	0	1	3	2	0	36	48	50	-1	62	1	Stop	VDJ
CAGACATCTATGTACCTCTGTGCCAGCAGAAATGACCCTGATCCCAGGGTCCGTGGACTACGCACAGATACGCAGTATTTTGGCCCA	CASRNDPDPRVRGLRTDTQYF	1	0.0031446540880503146	63	TCRBV28-01*01	TCRBV28	TCRBV28-01	01				TCRBD02-01	TCRBD02	TCRBD02-01				01,02	TCRBJ02-03*01	TCRBJ02	TCRBJ02-03	01				6	1	1	9	25	1	18	29	54	60	61	1	In	VDJ
CGCACAGAGCAGGGGGACTCGGCCATGTATCTCTGTGCCAGCAGCGTAGCAGTGGGGGCTGGCACCGGGGAGCTGTTTTTTGGAGAA	CASSVAVGAGTGELFF	1	0.0031446540880503146	48	TCRBV07-09*01	TCRBV07	TCRBV07-09	01				TCRBD01-01*01	TCRBD01	TCRBD01-01	01				TCRBJ02-02*01	TCRBJ02	TCRBJ02-02	01				0	3	6	0	3	4	33	50	53	59	62	1	In	VDJ
CAGCCCTCAGAACCCAGGGACTCAGCTGTGTACTTCTGTGCCAGCACCCCCGGCGTCAGCTCCTACAATGAGCAGTTCTTCGGGCCA	CASTPGVSSYNEQFF	1	0.0031446540880503146	45	TCRBV12	TCRBV12				TCRBV12-03/12-04,TCRBV12-04						TCRBD01,TCRBD02	TCRBD01-01,TCRBD02-01		TCRBJ02-01*01	TCRBJ02	TCRBJ02-01	01				7	0	4	5	10	0	36	46	56	-1	59	1	In	VDJ
CTGCAGCCAGAAGACTCGGCCCTGTATCTCTGTGCCAGCAGCCAAGAGGGAGGGAGGAGGGCCTACAATGAGCAGTTCTTCGGGCCA	CASSQEGGRRAYNEQFF	1	0.0031446540880503146	51	TCRBV04-02*01	TCRBV04	TCRBV04-02	01				TCRBD02-01*02	TCRBD02	TCRBD02-01	02				TCRBJ02-01*01	TCRBJ02	TCRBJ02-01	01				0	7	9	0	0	2	30	-1	47	54	61	1	In	VDJ
NNNNNNNTGTCGGCTGCTCCCTCCCAGACATCTGTGTACTTCTGTGCCAGCAGTAATGGCTTGTTGGGGGAGCAGTACTTCGGGCCG	CASSNGLLGEQYF	2	0.006289308176100629	39	TCRBV06-05*01	TCRBV06	TCRBV06-05	01								TCRBD01,TCRBD02	TCRBD01-01,TCRBD02-01		TCRBJ02-07*01	TCRBJ02	TCRBJ02-07	01				5	0	6	2	11	7	42	54	65	-1	69	2	In	VDJ
ATCCAGCGCACAGAGCAGGGGGACTCAGCCGCGTATCTCCGTGCCAGCAGCTTAAGAGGGGATGTGTACATTCAGTACTTCGGCGCC	RASSLRGDVYIQYF	1	0.0031446540880503146	42	TCRBV07-03*03	TCRBV07	TCRBV07-03	03								TCRBD01,TCRBD02	TCRBD01-01,TCRBD02-01		TCRBJ02-04*01	TCRBJ02	TCRBJ02-04	01				1	6	5	2	1	8	39	55	56	61	67	1	In	VDJ
ACCTTGGAGCTGGGGGACTCGGCCCTTTATCTTTGCGCCAGCAGCGTGTTGCCGGGACAGGGGGCGAATGAGCAGTTCTTCGGGCCA	CASSVLPGQGANEQFF	1	0.0031446540880503146	48	TCRBV05-01*01	TCRBV05	TCRBV05-01	01				TCRBD01-01*01	TCRBD01	TCRBD01-01	01				TCRBJ02-01*01	TCRBJ02	TCRBJ02-01	01				4	1	0	0	8	7	33	45	53	65	66	1	In	VDJ
GGAGTCAGGGGACACAGCACTGTATTTCTGTGCCAGCAGCAGCAAGACAGGGGGCTACTCGGAGGAAACACCATATATTTTGGAGAG		1	0.0031446540880503146	53	TCRBV21-01*01	TCRBV21	TCRBV21-01	01				TCRBD01-01*01	TCRBD01	TCRBD01-01	01				TCRBJ01-03*01	TCRBJ01	TCRBJ01-03	01				4	8	2	0	4	4	28	41	45	55	63	1	Out	VDJ
CTGGAGCTTGGTGACTCTGCTGTGTATTTCTGTGCCAGCAGCCAAGATCAGGGACTAGCGGGAGTAAGAGAGCAGTACTTCGGGCCG	CASSQDQGLAGVREQYF	1	0.0031446540880503146	51	TCRBV03-01/03-02*01	TCRBV03	TCRBV03-01/03-02	01				TCRBD02-01*02	TCRBD02	TCRBD02-01	02				TCRBJ02-07*01	TCRBJ02	TCRBJ02-07	01				0	5	0	2	3	7	30	47	50	64	69	1	In	VDJ
CAAGATCCAGCCTGCAGAGCTTGGGGACTCGGCCATGTATCTCTGTGCCAGCAGCCCCCGAGGGGCGACGAGCAGTACTTCGGGCCG		1	0.0031446540880503146	38	TCRBV11-01*01	TCRBV11	TCRBV11-01	01								TCRBD01,TCRBD02	TCRBD01-01,TCRBD02-01		TCRBJ02-07*01	TCRBJ02	TCRBJ02-07	01				5	2	5	2	5	5	43	55	60	65	67	1	Out	VDJ
CCCTCACATACCTCTCAGTACCTCTGTGCCAGCAGTTTATGGACAGAACTGGGACAAAGTCGGGCCAACGTCCTGACTTTCGGGGCC	CASSLWTELGQSRANVLTF	1	0.0031446540880503146	57	TCRBV25	TCRBV25				TCRBV25-01,TCRBV25-or09_02		TCRBD01-01*01	TCRBD01	TCRBD01-01	01				TCRBJ02-06*01	TCRBJ02	TCRBJ02-06	01				5	5	0	6	14	5	24	36	50	56	61	1	In	VDJ
CCTCTCAGACATCTGTGTACTTCTGTGCCAGCAGTGACTCGATGGTGAGACAGGGGGCGATCCTACAATGAGCAGTTCTTCGGGCCA		1	0.0031446540880503146	58	TCRBV06-04*01	TCRBV06	TCRBV06-04	01				TCRBD01-01*01	TCRBD01	TCRBD01-01	01				TCRBJ02-01*01	TCRBJ02	TCRBJ02-01	01				0	2	2	0	8	1	23	40	48	58	60	1	Out	VDJ
CGGCCGTGTATCTCTGTGCCAGCAGCTTAGGAATTGTTTTCGCCAGCCAAGGAGCGGGAGAGCTCCTACGAGCAGTACTTCGGGCCA		1	0.0031446540880503146	67					TCRBV11,TCRBV07	TCRBV11-02,TCRBV11-03,TCRBV07-02		TCRBD02-01*02	TCRBD02	TCRBD02-01	02				TCRBJ02-05*01	TCRBJ02	TCRBJ02-05	01				1	12	6	2	22	11	14	30	52	60	72	1	Out	VDJ
NCTCTGAAGATCCGGTCCACAAAGCTGGAGGACTCAGCCATGTACTTCTGTGCCAGCAGTCCAAAAAACACCATATATTTTGGAGAG	CASSPKNTIYF	1	0.0031446540880503146	33	TCRBV02-01	TCRBV02	TCRBV02-01				01,03	TCRBD01-01*01	TCRBD01	TCRBD01-01	01				TCRBJ01-03*01	TCRBJ01	TCRBJ01-03	01				5	2	4	6	1	6	48	60	61	63	65	1	In	VDJ
AGAGCTTGAGGACTCGGCCGTGTATCTCTGTGCCAGCAGCCTACCGACATTCCCACGCTAGCCAAAAACATTCAGTACTTCGGCGCC		1	0.0031446540880503146	53	TCRBV11-02	TCRBV11	TCRBV11-02				01,03	TCRBD01-01*01	TCRBD01	TCRBD01-01	01				TCRBJ02-04*01	TCRBJ02	TCRBJ02-04	01				5	10	2	6	5	0	28	40	45	49	59	1	Out	VDJ
AGCTGAATGTGAACGCCTTGTTGCTAGGGGACTCGGCCCTCTATCTCTGTGCCAGCAGCGCGGACAGCTAGAGCTTTCTTTGGACAA		1	0.0031446540880503146	34	TCRBV05-07*01	TCRBV05	TCRBV05-07	01				TCRBD01-01*01	TCRBD01	TCRBD01-01	01				TCRBJ01-01*01	TCRBJ01	TCRBJ01-01	01				4	4	1	5	2	10	47	59	61	67	71	1	Out	VDJ
GGAGTCCGCTACCAGCTCCCAGACATCTGTGTACTTCTGTGCCATCACGACAAGCGGGGGGGTTACAATGAGCAGTTCTTCGGGCCA		1	0.0031446540880503146	44	TCRBV10-03*01	TCRBV10	TCRBV10-03	01				TCRBD02-01*01	TCRBD02	TCRBD02-01	01				TCRBJ02-01*01	TCRBJ02	TCRBJ02-01	01				7	1	6	0	5	4	37	47	52	62	63	1	Out	VDJ
ATCCAGCCTGCAGAGCTTGGGGACTCGGCCGTGTATCTCTGTGCCAGCAGTTCGGGACAGGGGTACAATGAGCAGTTCTTCGGGCCA	CASSSGQGYNEQFF	1	0.0031446540880503146	42	TCRBV11-03*01	TCRBV11	TCRBV11-03	01				TCRBD01-01*01	TCRBD01	TCRBD01-01	01				TCRBJ02-01*01	TCRBJ02	TCRBJ02-01	01				6	0	0	2	3	4	39	50	53	-1	63	1	In	VDJ
CCTGGAGCTCGGTGACTCTGCTGTGTATTTCTGTGCCAGCAGCCTGAATGGTCCCATTTCAATTGCGCTGAAGCTTTCTTTGGACAA		1	0.0031446540880503146	50	TCRBV03-01/03-02*01	TCRBV03	TCRBV03-01/03-02	01				TCRBD02-01	TCRBD02	TCRBD02-01				01,02	TCRBJ01-01*01	TCRBJ01	TCRBJ01-01	01				4	0	7	6	20	6	31	44	64	-1	67	1	Out	VDJ
ACCAGTGCCCATCCTGAAGACAGCAGCTTCTACATCTGCAGTGCTAGAAACTATGGGGGGGTTGCCTACGAGCAGTACTTCGGGCCG	CSARNYGGVAYEQYF	1	0.0031446540880503146	45	TCRBV20	TCRBV20				TCRBV20-01,TCRBV20-or09_02		TCRBD02-01*01	TCRBD02	TCRBD02-01	01				TCRBJ02-07*01	TCRBJ02	TCRBJ02-07	01				2	3	9	0	6	2	36	48	54	61	64	1	In	VDJ
ACAGTGACCAGTGCCCATCCTGAAGACAGCAGCTTCTACATCTGCAGTGCTCACCGGGCGGGGGCCCCAGCCCAGTACTTCGGGCCA	CSAHRAGAPAQYF	1	0.0031446540880503146	39	TCRBV20	TCRBV20				TCRBV20-01,TCRBV20-or09_02		TCRBD02-01*01	TCRBD02	TCRBD02-01	01				TCRBJ02-05*01	TCRBJ02	TCRBJ02-05	01				5	6	7	2	6	9	42	51	57	64	70	1	In	VDJ
GAGTCGCCCAGCCCCAACCAGACCTCTCTGTACTTCTGTGCCAGCAGTTTATCAGGGGGACCTATTCAGCCCCAGCATTTTGGTGAT	CASSLSGGPIQPQHF	1	0.0031446540880503146	45	TCRBV27-01*01	TCRBV27	TCRBV27-01	01				TCRBD01-01*01	TCRBD01	TCRBD01-01	01				TCRBJ01-05*01	TCRBJ01	TCRBJ01-05	01				0	6	5	1	0	6	36	-1	53	59	65	1	In	VDJ
CTGAAGATCCAGCGCACAGAGCAGGGGGACTCGGCCATGTATCTCTGTGCCAGCAGCCCTAACAATCAGCCCCAGCATTTTGGTGAT	CASSPNNQPQHF	1	0.0031446540880503146	36	TCRBV07-09*01	TCRBV07	TCRBV07-09	01				TCRBD02-01	TCRBD02	TCRBD02-01				01,02	TCRBJ01-05*01	TCRBJ01	TCRBJ01-05	01				5	1	4	9	1	3	45	57	58	61	62	1	In	VDJ
CCCAGCCCCAACCAGACCTCTCTGTACTTCTGTGCCAGCGCGGGGGGAGGGGCACCGATCTACTCCTACGAGCAGTACTTCGGGCCG	CASAGGGAPIYSYEQYF	1	0.0031446540880503146	51	TCRBV27-01*01	TCRBV27	TCRBV27-01	01				TCRBD02-01*01	TCRBD02	TCRBD02-01	01				TCRBJ02-07*01	TCRBJ02	TCRBJ02-07	01				8	15	7	1	0	0	30	-1	39	47	62	1	In	VDJ
AGTCCACGGAGTCAGGGGACACAGCACTGTATTTCTGTGCCAGCAGCACATTAGGACGTCTAGAACACTGAAGCTTTCTTTGGACAA		1	0.0031446540880503146	46	TCRBV21-01*01	TCRBV21	TCRBV21-01	01								TCRBD01,TCRBD02	TCRBD01-01,TCRBD02-01		TCRBJ01-01*01	TCRBJ01	TCRBJ01-01	01				4	5	1	7	5	1	35	48	53	57	62	1	Out	VDJ
NCTCTCACTGTGACATCGGCCCAAAAGAACCCGACAGCTTTCTATCTCTGTGCCAGTAGTATACAAAACATTCAGTACTTCGGCGCC	CASSIQNIQYF	1	0.0031446540880503146	33	TCRBV19-01*01	TCRBV19	TCRBV19-01	01											TCRBJ02-04*01	TCRBJ02	TCRBJ02-04	01				2	1	0	0	0	5	48	-1	-1	63	64	1	In	VJ
ATCCGCTCACCAGGCCTGGGGGACGCAGCCATGTACCTGTGTGCCACCAGCGTTAGGACTAGTGGAGAGACCCAGTACTTCGGGCCA	CATSVRTSGETQYF	1	0.0031446540880503146	42	TCRBV15-01*02	TCRBV15	TCRBV15-01	02				TCRBD02-01	TCRBD02	TCRBD02-01				01,02	TCRBJ02-05*01	TCRBJ02	TCRBJ02-05	01				5	3	1	8	4	4	39	51	55	62	65	1	In	VDJ
ATCCAGCCTGCAGAGCTTGGGGACTCGGCCATGTATCTCTGTGCCAGCAGCTGGGGACAGGGTTTCTACGAGCAGTACTTCGGGCCG	CASSWGQGFYEQYF	1	0.0031446540880503146	42	TCRBV11-01*01	TCRBV11	TCRBV11-01	01				TCRBD01-01*01	TCRBD01	TCRBD01-01	01				TCRBJ02-07*01	TCRBJ02	TCRBJ02-07	01				4	3	0	3	1	3	39	52	53	62	65	1	In	VDJ
GTGACCAGTGCCCATCCTGAAGACAGCAGCTTCTACATCTGCAGTGCTTACAGGGTGAGCTCTGGAAACACCATATATTTTGGAGAG	CSAYRVSSGNTIYF	1	0.0031446540880503146	42	TCRBV20	TCRBV20				TCRBV20-01,TCRBV20-or09_02		TCRBD01-01*01	TCRBD01	TCRBD01-01	01				TCRBJ01-03*01	TCRBJ01	TCRBJ01-03	01				5	4	3	3	1	0	39	48	49	55	59	1	In	VDJ
GTGAGCACCTTGGAGCTGGGGGACTCGGCCCTTTATCTTTGCGCCAGCAGCTTGCGACAGGGTCTCAACGAGCAGTACTTCGGGCCG	CASSLRQGLNEQYF	1	0.0031446540880503146	42	TCRBV05-01*01	TCRBV05	TCRBV05-01	01				TCRBD01-01*01	TCRBD01	TCRBD01-01	01				TCRBJ02-07*01	TCRBJ02	TCRBJ02-07	01				1	5	2	3	1	5	39	54	55	62	67	1	In	VDJ
CAGCCTGCAGAGCTTGGGGACTCGGCCGTGTATCTCTGTGCCAGCAGCCCCGGACCGTCTGGGGTCAACGTCCTGACTTTCGGGGCC	CASSPGPSGVNVLTF	1	0.0031446540880503146	45	TCRBV11-03*01	TCRBV11	TCRBV11-03	01								TCRBD01,TCRBD02	TCRBD01-01,TCRBD02-01		TCRBJ02-06*01	TCRBJ02	TCRBJ02-06	01				5	10	1	7	3	9	36	48	51	55	65	1	In	VDJ
CAGCCCTCAGAACCCAGGGACTCAGCTGTGTACTTCTGTGCCAGCAGTTCTTGGACAGGGTTGGGTGAAAAACTGTTTTTTGGCAGT	CASSSWTGLGEKLFF	1	0.0031446540880503146	45	TCRBV12	TCRBV12				TCRBV12-03/12-04,TCRBV12-04		TCRBD01-01*01	TCRBD01	TCRBD01-01	01				TCRBJ01-04*01	TCRBJ01	TCRBJ01-04	01				4	5	1	3	3	7	36	49	52	60	65	1	In	VDJ
CGGTCCACAAAGCTGGAGGACTCAGCCATGTACTTCTGTGCCAGCAGTGAAGGACAGGGGGCAAATTACGAGCAGTACTTCGGGCCG	CASSEGQGANYEQYF	1	0.0031446540880503146	45	TCRBV02-01	TCRBV02	TCRBV02-01				01,03	TCRBD01-01*01	TCRBD01	TCRBD01-01	01				TCRBJ02-07*01	TCRBJ02	TCRBJ02-07	01				1	4	2	0	0	4	36	-1	52	62	66	1	In	VDJ
TGAGGATCCAGCCCATGGAACCCAGGGACTTGGGCCTATATTTCTGTGCCAGCAGCCGACTTGGACAGGAACATATATTTTGGAGAG		1	0.0031446540880503146	37	TCRBV12-01*01	TCRBV12	TCRBV12-01	01				TCRBD01-01*01	TCRBD01	TCRBD01-01	01				TCRBJ01-03*01	TCRBJ01	TCRBJ01-03	01				5	2	1	4	6	12	44	56	62	69	71	1	Out	VDJ
TCGGCTGCTCCCTCCCAGACATCTGTGTACTTCTGTGCCAGCCGACAGGGTATGATGGTAGGGGCCAACGTCCTGACTTTCGGGGCC	CASRQGMMVGANVLTF	1	0.0031446540880503146	48	TCRBV06	TCRBV06				TCRBV06-01,TCRBV06-05		TCRBD01-01*01	TCRBD01	TCRBD01-01	01				TCRBJ02-06*01	TCRBJ02	TCRBJ02-06	01				8	10	2	3	1	4	33	42	43	50	60	1	In	VDJ
CCATCCCCAACCAGACAGCTCTTTACTTCTGTGCCACCAGTGGCCTGGGGGGGGACAGGGGCCTCTGATACGCAGTATTTTGGCCCA		1	0.0031446540880503146	52	TCRBV24-01*01	TCRBV24	TCRBV24-01	01				TCRBD01-01*01	TCRBD01	TCRBD01-01	01				TCRBJ02-03*01	TCRBJ02	TCRBJ02-03	01				5	5	0	2	9	6	29	42	51	61	66	1	Out	VDJ
AGCAGGTAGTGCGAGGAGATTCGGCAGCTTATTTCTGTGCCAGCTCACCACCCCCCCCAGGACACCGGGGAGCTGTTTTTTGGAGAA		1	0.0031446540880503146	46	TCRBV18-01*01	TCRBV18	TCRBV18-01	01				TCRBD01-01*01	TCRBD01	TCRBD01-01	01				TCRBJ02-02*01	TCRBJ02	TCRBJ02-02	01				0	0	4	4	5	3	35	52	57	-1	61	1	Out	VDJ
ACGTTGGCGTCTGCTGTACCCTCTCAGACATCTGTGTACTTCTGTGCCAGCAGTGACTCAGCAACCGGGGAGCTGTTTTTTGGAGAA	CASSDSATGELFF	1	0.0031446540880503146	39	TCRBV06-04*01	TCRBV06	TCRBV06-04	01				TCRBD02-01	TCRBD02	TCRBD02-01				01,02	TCRBJ02-02*01	TCRBJ02	TCRBJ02-02	01				0	1	6	7	0	5	42	-1	59	62	63	1	In	VDJ
AAGATCCAGCCCTCAGAACCCAGGGACTCAGCTGTGTACTTCTGTGCCAGCAGTCTTACAGATAACACTGAAGCTTTCTTTGGACAA	CASSLTDNTEAFF	1	0.0031446540880503146	39	TCRBV12-03/12-04*01	TCRBV12	TCRBV12-03/12-04	01				TCRBD01-01*01	TCRBD01	TCRBD01-01	01				TCRBJ01-01*01	TCRBJ01	TCRBJ01-01	01				5	2	3	5	3	2	42	54	57	61	63	1	In	VDJ
ACCTTGGAGCTGGGGGACTCGGCCCTTTATCTTTGCGCCAGCAGCTTGGACCCTAGCGGGAGGGGCAATGAGCAGTTCTTCGGGCCA	CASSLDPSGRGNEQFF	1	0.0031446540880503146	48	TCRBV05-01*01	TCRBV05	TCRBV05-01	01				TCRBD02-01*02	TCRBD02	TCRBD02-01	02				TCRBJ02-01*01	TCRBJ02	TCRBJ02-01	01				0	1	4	0	3	6	33	49	52	64	65	1	In	VDJ
GAGCTTGAGGACTCGGCCGTGTATCTCTGTGCCAGCAGCTTAAGTCGGTGGGGCAAGGCCTACACCGGGGAGCTGTTTTTTGGAGAA	CASSLSRWGKAYTGELFF	1	0.0031446540880503146	54	TCRBV11-02	TCRBV11	TCRBV11-02				01,03	TCRBD01-01*01	TCRBD01	TCRBD01-01	01				TCRBJ02-02*01	TCRBJ02	TCRBJ02-02	01				2	7	7	0	7	3	27	42	49	54	61	1	In	VDJ
ACCAGTGCCCATCCTGAAGACAGCAGCTTCTACATCTGCAGTGCTAGAGAAATGGGCGGAACTAATGAAAAACTGTTTTTTGGCAGT	CSAREMGGTNEKLFF	1	0.0031446540880503146	45	TCRBV20	TCRBV20				TCRBV20-01,TCRBV20-or09_02						TCRBD01,TCRBD02	TCRBD01-01,TCRBD02-01		TCRBJ01-04*01	TCRBJ01	TCRBJ01-04	01				0	2	8	0	3	1	36	50	53	57	59	1	In	VDJ
TACCCTCTCAGACATCTGTGTACTTCTGTGCCAGCCGGAGTTAGCGGGAGAACAAGATTATCTTACAATGAGCAGTTCTTCGGGCCA		1	0.0031446540880503146	55	TCRBV06-04*01	TCRBV06	TCRBV06-04	01				TCRBD02-01*02	TCRBD02	TCRBD02-01	02				TCRBJ02-01*01	TCRBJ02	TCRBJ02-01	01				8	13	5	2	6	4	26	35	41	50	63	1	Out	VDJ
ATCCAGCCCTCAGAACCCAGGGACTCAGCTGTGTACTTCTGTGCCAGCAGTTTCAGAGGGAGGGACTATGGCTACACCTTCGGTTCG	CASSFRGRDYGYTF	1	0.0031446540880503146	42	TCRBV12	TCRBV12				TCRBV12-03/12-04,TCRBV12-04		TCRBD02-01*02	TCRBD02	TCRBD02-01	02				TCRBJ01-02*01	TCRBJ01	TCRBJ01-02	01				3	0	9	0	4	3	39	53	57	-1	64	1	In	VDJ
GACATCGGCCCAAAAGAACCCGACAGCTTTCTATCTCTGTGCCAGAAACTCCGGGACGGCTTCACAGATACGCAGTATTTTGGCCCA		1	0.0031446540880503146	44	TCRBV19-01*01	TCRBV19	TCRBV19-01	01								TCRBD01,TCRBD02	TCRBD01-01,TCRBD02-01		TCRBJ02-03*01	TCRBJ02	TCRBJ02-03	01				9	5	0	7	7	2	37	45	52	57	62	1	Out	VDJ
AGAACCCAGGGACTCAGCTGTGTACTTCTGTGCCAGCAGCCCGGGACTAGCGGTCCAACTAGCACAGATACGCAGTATTTTGGCCCA		1	0.0031446540880503146	53	TCRBV12	TCRBV12				TCRBV12-03/12-04,TCRBV12-04		TCRBD02-01	TCRBD02	TCRBD02-01				01,02	TCRBJ02-03*01	TCRBJ02	TCRBJ02-03	01				6	7	0	5	3	0	28	39	42	53	60	1	Out	VDJ
CAGGTAGTGCGAGGAGATTCGGCAGCTTATTTCTGTGCCAGCTCAGACCAATCCGGGCAGCACACCGGGGAGCTGTTTTTTGGAGAA	CASSDQSGQHTGELFF	1	0.0031446540880503146	48	TCRBV18-01*01	TCRBV18	TCRBV18-01	01								TCRBD01,TCRBD02	TCRBD01-01,TCRBD02-01		TCRBJ02-02*01	TCRBJ02	TCRBJ02-02	01				5	3	8	0	9	3	33	45	54	58	61	1	In	VDJ
ATTCTGGAGTCCGCCAGCACCAACCAGACATCTATGTACCTCTGTGCCGGGGGACAGGCCCACACCTACGAGCAGTACTTCGGGCCG	CAGGQAHTYEQYF	1	0.0031446540880503146	39	TCRBV28-01*01	TCRBV28	TCRBV28-01	01				TCRBD01-01*01	TCRBD01	TCRBD01-01	01				TCRBJ02-07*01	TCRBJ02	TCRBJ02-07	01				11	6	0	4	2	2	42	48	50	58	64	1	In	VDJ
GCCATCCCCAACCAGACAGCTCTTTACTTCTGTGCCACCAGTGATTCACAGCTAGCGGGAGGTTACAATGAGCAGTTCTTCGGGCCA	CATSDSQLAGGYNEQFF	1	0.0031446540880503146	51	TCRBV24-01*01	TCRBV24	TCRBV24-01	01				TCRBD02-01*02	TCRBD02	TCRBD02-01	02				TCRBJ02-01*01	TCRBJ02	TCRBJ02-01	01				2	1	4	1	5	4	30	46	51	62	63	1	In	VDJ
CTCACTGTGACATCGGCCCAAAAGAACCCGACAGCTTTCTATCTCTGTGCCAGTAGTATAGGACAGGGGGAGCTGTTTTTTGGAGAA	CASSIGQGELFF	1	0.0031446540880503146	36	TCRBV19-01*01	TCRBV19	TCRBV19-01	01				TCRBD01-01*01	TCRBD01	TCRBD01-01	01				TCRBJ02-02*01	TCRBJ02	TCRBJ02-02	01				1	0	2	5	0	8	45	-1	61	-1	66	1	In	VDJ
CTCAGGCTGGAGTTGGCTGCTCCCTCCCAGACATCTGTGTACTTCTGTGCCAGCAGTCCCCTAGATGGGGAAGTCTCTTTCGGTTCG	CASSPLDGEVSF	1	0.0031446540880503146	36	TCRBV06-06*04	TCRBV06	TCRBV06-06	04								TCRBD01,TCRBD02	TCRBD01-01,TCRBD02-01		TCRBJ01-02*01	TCRBJ01	TCRBJ01-02	01				4	7	0	8	9	17	45	58	67	71	78	1	In	VDJ
CCCCTCACTCTGGAGTCCGCTACCAGCTCCCAGACATCTGTGTACTTCTGTGCCACCCGGGAGACCGGGGAGCTGTTTTTTGGAGAA	CATRETGELFF	1	0.0031446540880503146	33	TCRBV10-03*01	TCRBV10	TCRBV10-03	01				TCRBD02-01*02	TCRBD02	TCRBD02-01	02				TCRBJ02-02*01	TCRBJ02	TCRBJ02-02	01				10	0	8	2	2	5	48	55	57	-1	63	1	In	VDJ
AGTCTGCTGCCTCCTCCCAGACATCTGTATATTTCTGCGCCAGCAGAAGAACAGGAAAATGGTACCAATGAGCAGTTCTTCGGGCCA		1	0.0031446540880503146	46	TCRBV10-01	TCRBV10	TCRBV10-01				01,03	TCRBD01-01*01	TCRBD01	TCRBD01-01	01				TCRBJ02-01*01	TCRBJ02	TCRBJ02-01	01				6	10	3	4	4	6	35	46	50	55	65	1	Out	VDJ
CCCTGTCCCTAGAGTCTGCCATCCCCAACCAGACAGCTCTTTACTTCTGTGCCACGGGACACTAACTATGGCTACACCTTCGGTTCG		1	0.0031446540880503146	34	TCRBV24-01*01	TCRBV24	TCRBV24-01	01				TCRBD01-01*01	TCRBD01	TCRBD01-01	01				TCRBJ01-02*01	TCRBJ01	TCRBJ01-02	01				10	0	0	6	0	0	47	-1	55	-1	61	1	Out	VDJ
ACTCTGACTGTGAGCAACATGAGCCCTGAAGACAGCAGCATATATCTCTGCAGCGTTGCAGATAACTATGGCTACACCTTCGGTTCG	CSVADNYGYTF	1	0.0031446540880503146	33	TCRBV29-01*01	TCRBV29	TCRBV29-01	01											TCRBJ01-02*01	TCRBJ01	TCRBJ01-02	01				0	0	0	0	0	1	48	-1	-1	-1	62	1	In	VJ
AGCACCTTGGAGCTGGGGGACTCGGCCCTTTATCTTTGCGCCAGCAGCTTGGCCCGAAACTATAATTCACCCCTCCACTTTGGGAAC	CASSLARNYNSPLHF	1	0.0031446540880503146	45	TCRBV05-01*01	TCRBV05	TCRBV05-01	01								TCRBD01,TCRBD02	TCRBD01-01,TCRBD02-01		TCRBJ01-06*02	TCRBJ01	TCRBJ01-06	02				0	2	2	8	3	3	36	52	55	57	59	1	In	VDJ
CTGAGGATCCAGCAGGTAGTGCGAGGAGATTCGGCAGCTTATTTCTGTGCCAGCTCACCCCCAACCGAGACCCAGTACTTCGGGCCA	CASSPPTETQYF	1	0.0031446540880503146	36	TCRBV18-01*01	TCRBV18	TCRBV18-01	01								TCRBD01,TCRBD02	TCRBD01-01,TCRBD02-01		TCRBJ02-05*01	TCRBJ02	TCRBJ02-05	01				3	1	3	7	4	5	45	59	63	65	66	1	In	VDJ
GTGACCAGTGCCCATCCTGAAGACAGCAGCTTCTACATCTGCAGTGCTAGTGGAGGTGGGAACACCGGGGAGCTGTTTTTTGGAGAA	CSASGGGNTGELFF	1	0.0031446540880503146	42	TCRBV20-01*04	TCRBV20	TCRBV20-01	04				TCRBD02-01*02	TCRBD02	TCRBD02-01	02				TCRBJ02-02*01	TCRBJ02	TCRBJ02-02	01				1	3	11	1	0	1	39	-1	52	56	59	1	In	VDJ
GTGACCAGTGCCCATCCTGAAGACAGCAGCTTCTACATCTGCAGTGCTAGGGAGACAGGTAGGAACACTGAAGCTTTCTTTGGACAA	CSARETGRNTEAFF	1	0.0031446540880503146	42	TCRBV20	TCRBV20				TCRBV20-01,TCRBV20-or09_02		TCRBD01-01*01	TCRBD01	TCRBD01-01	01				TCRBJ01-01*01	TCRBJ01	TCRBJ01-01	01				3	3	2	4	3	1	39	50	53	59	62	1	In	VDJ
CTGGAGCTTGGTGACTCTGCTGTGTATTTCTGTGCCAGCAGCGCAATGAGTCCCATTGTCATGCAAGATACGCAGTATTTTGGCCCA	CASSAMSPIVMQDTQYF	1	0.0031446540880503146	51	TCRBV03-01/03-02*01	TCRBV03	TCRBV03-01/03-02	01				TCRBD02-01*02	TCRBD02	TCRBD02-01	02				TCRBJ02-03*01	TCRBJ02	TCRBJ02-03	01				5	15	11	2	5	5	30	42	47	50	65	1	In	VDJ
ATCCAGCCCTCAGAACCCAGGGACTCAGCTGTGTACTTCTGTGCCAGCTCTGCCCTAGCGGGACGGGATGAGCAGTTCTTCGGGCCA	CASSALAGRDEQFF	1	0.0031446540880503146	42	TCRBV12	TCRBV12				TCRBV12-03/12-04,TCRBV12-04		TCRBD02-01*02	TCRBD02	TCRBD02-01	02				TCRBJ02-01*01	TCRBJ02	TCRBJ02-01	01				8	4	4	3	6	8	39	48	54	63	67	1	In	VDJ
TCTCTGGAGCTGGGGGACTCAGCTTTGTATTTCTGTGCCAGCAGCGTAGCTTGGGGGCCGGACACCGGGGAGCTGTTTTTTGGAGAA	CASSVAWGPDTGELFF	1	0.0031446540880503146	48	TCRBV09-01*01	TCRBV09	TCRBV09-01	01				TCRBD01-01*01	TCRBD01	TCRBD01-01	01				TCRBJ02-02*01	TCRBJ02	TCRBJ02-02	01				0	3	6	0	3	3	33	49	52	58	61	1	In	VDJ
AGCACCAACCAGACATCTATGTACCTCTGTGCCAGCAGTTTATCTTTGGGTAGCGGGGCTGAGGTTAACATTCAGTACTTCGGCGCC	CASSLSLGSGAEVNIQYF	1	0.0031446540880503146	54	TCRBV28-01*01	TCRBV28	TCRBV28-01	01				TCRBD02-01*01	TCRBD02	TCRBD02-01	01				TCRBJ02-04*01	TCRBJ02	TCRBJ02-04	01				1	8	5	3	7	7	27	43	50	58	66	1	In	VDJ
CGGCTGCTCCCTCCCAGACATCTGTGTACTTCTGTGCCAGCAGTTACGTTTCGGTTTTCTGTGGGGACAGAGCAGTTCTTCGGGCCA		1	0.0031446540880503146	49	TCRBV06-05*01	TCRBV06	TCRBV06-05	01				TCRBD01-01*01	TCRBD01	TCRBD01-01	01				TCRBJ02-01*01	TCRBJ02	TCRBJ02-01	01				2	0	0	6	16	10	32	47	63	-1	69	1	Out	VDJ
ATCCAGCCTGCAAAGCTTGAGGACTCGGCCGTGTATCTCTGTGCCAGCAGCTTATCCGGGGGCACAGATACGCAGTATTTTGGCCCA	CASSLSGGTDTQYF	1	0.0031446540880503146	42	TCRBV11-02*01	TCRBV11	TCRBV11-02	01				TCRBD02-01*01	TCRBD02	TCRBD02-01	01				TCRBJ02-03*01	TCRBJ02	TCRBJ02-03	01				2	0	8	3	2	1	39	54	56	-1	61	1	In	VDJ
AATGTGAGCACCTTGGAGCTGGGGGACTCGGCCCTTTATCTTTGCGCCAGCAGCTTTGAGGGAACAGATACGCAGTATTTTGGCCCA	CASSFEGTDTQYF	1	0.0031446540880503146	39	TCRBV05-01*01	TCRBV05	TCRBV05-01	01				TCRBD02-01*02	TCRBD02	TCRBD02-01	02				TCRBJ02-03*01	TCRBJ02	TCRBJ02-03	01				2	1	11	0	1	3	42	56	57	62	63	1	In	VDJ
AGCTTGGTGACTCTGCTGTGTATTTCTGTGCCAGCAGCTCTGGCATTCCCATTTCATACATCTAATTCACCCCTCCACTTTGGGAAC		1	0.0031446540880503146	55	TCRBV03-01/03-02*01	TCRBV03	TCRBV03-01/03-02	01				TCRBD01-01*01	TCRBD01	TCRBD01-01	01				TCRBJ01-06*02	TCRBJ01	TCRBJ01-06	02				5	2	3	6	19	6	26	38	57	60	62	1	Out	VDJ
NNNNNNNNNNNNNTGTCGGCTGCTCCCTCCCAGACATCTGTGTACTTCTGTGCCAGCGGTAGGAGGGGTCCGGATCACTTTGGGAAC	CASGRRGPDHF	1	0.0031446540880503146	33	TCRBV06-05*01	TCRBV06	TCRBV06-05	01				TCRBD02-01*02	TCRBD02	TCRBD02-01	02				TCRBJ01-06*02	TCRBJ01	TCRBJ01-06	02				8	8	10	0	4	19	48	57	61	67	75	1	In	VDJ
CAGCCTGCAGAGCTTGAGGACTCGGCCGTGTATCTCTGTGCCAGCAGCTTAAATCGTCAGGGGAATTCACCCCTCCACTTTGGGAAC	CASSLNRQGNSPLHF	1	0.0031446540880503146	45	TCRBV11	TCRBV11				TCRBV11-02,TCRBV11-03		TCRBD01-01*01	TCRBD01	TCRBD01-01	01				TCRBJ01-06*02	TCRBJ01	TCRBJ01-06	02				2	0	4	2	6	7	36	51	57	-1	63	1	In	VDJ
CCAGTGCCCATCCTGAAGACAGCAGCTTCTACATCTGCAGTGCTAGAAACTATGGGGGGGGTTGCCTACGAGCAGTACTTCGGGCCG		1	0.0031446540880503146	46	TCRBV20	TCRBV20				TCRBV20-01,TCRBV20-or09_02		TCRBD02-01*01	TCRBD02	TCRBD02-01	01				TCRBJ02-07*01	TCRBJ02	TCRBJ02-07	01				2	4	9	0	6	2	35	47	53	60	64	1	Out	VDJ
NTGTCGGCTGCTCCCTCCCAGACATCTGTGTACTTCTGTGCCAGCAGTGAGGGAGGGGCTCCGTCCTACGAGCAGTACTTCGGGCCG	CASSEGGAPSYEQYF	1	0.0031446540880503146	45	TCRBV06-01*01	TCRBV06	TCRBV06-01	01				TCRBD02-01*02	TCRBD02	TCRBD02-01	02				TCRBJ02-07*01	TCRBJ02	TCRBJ02-07	01				3	6	9	0	0	1	36	-1	50	57	63	1	In	VDJ
NTGTCGGCTGCTCCCTCCCAAACATCTGTGTACTTCTGTGCCAGCAAGAGAGACAGGGTCTCCTACAATGAGCAGTTCTTCGGGCCA	CASKRDRVSYNEQFF	1	0.0031446540880503146	45	TCRBV06	TCRBV06				TCRBV06-02/06-03,TCRBV06-02		TCRBD01-01*01	TCRBD01	TCRBD01-01	01				TCRBJ02-01*01	TCRBJ02	TCRBJ02-01	01				7	1	2	3	5	0	36	46	51	58	59	1	In	VDJ
GCAGGTAGTGCGAGGAGATTCGGCAGCTTATTTCTGTGCCAGCTCACCACCCCCCCCCAGGACACCGGGGAGCTGTTTTTTGGAGAA		1	0.0031446540880503146	47	TCRBV18-01*01	TCRBV18	TCRBV18-01	01				TCRBD01-01*01	TCRBD01	TCRBD01-01	01				TCRBJ02-02*01	TCRBJ02	TCRBJ02-02	01				0	0	4	4	6	3	34	51	57	-1	61	1	Out	VDJ
[truncated: 2 more columns]
