# Supplementary material for: Preoperative immune checkpoint inhibition and cryoablation in early-stage breast cancer
Source: iScience. 2024 Jan 12;27(2):108880. doi: 10.1016/j.isci.2024.108880 (PMC10850740; doi:10.1016/j.isci.2024.108880)
Supplement: Data S1. Metadata file for TCR clone abundance tables provided in the supplement [file mmc2.zip › 16-495-2TH_TCRB.tsv]

nucleotide	aminoAcid	count (templates/reads)	frequencyCount (%)	cdr3Length	vMaxResolved	vFamilyName	vGeneName	vGeneAllele	vFamilyTies	vGeneNameTies	vGeneAlleleTies	dMaxResolved	dFamilyName	dGeneName	dGeneAllele	dFamilyTies	dGeneNameTies	dGeneAlleleTies	jMaxResolved	jFamilyName	jGeneName	jGeneAllele	jFamilyTies	jGeneNameTies	jGeneAlleleTies	vDeletion	n1Insertion	d5Deletion	d3Deletion	n2Insertion	jDeletion	vIndex	n1Index	dIndex	n2Index	jIndex	estimatedNumberGenomes	sequenceStatus	cloneResolved	vOrphon	dOrphon	jOrphon	vFunction	dFunction	jFunction	fractionNucleated	vAlignLength	vAlignSubstitutionCount	vAlignSubstitutionIndexes
TCCAGTCCACGGAGTCAGGGGACACAGCACTGTATTTCTGTGCCAGCACCAAAAACAACTCATAGCCATGGCTACACCTTCGGTTCG		87	0.032091479158981924	43	TCRBV21-01*01	TCRBV21	TCRBV21-01	01				TCRBD02-01	TCRBD02	TCRBD02-01				01,02	TCRBJ01-02*01	TCRBJ01	TCRBJ01-02	01				2	1	5	7	9	6	38	53	62	66	67	87	Out	VDJ
GCTGCTCCCTCCCAGACATCTGTGTACTTCTGTGCCAGCAGTTACTCGTCCGGGGTCCCGGGCACCGGGGAGCTGTTTTTTGGAGAA	CASSYSSGVPGTGELFF	109	0.04020656584286241	51	TCRBV06	TCRBV06				TCRBV06-05,TCRBV06-06		TCRBD02-01*01	TCRBD02	TCRBD02-01	01				TCRBJ02-02*01	TCRBJ02	TCRBJ02-02	01				0	7	8	3	3	4	30	47	50	55	62	109	In	VDJ
CCTCAGAACCCAGGGACTCAGCTGTGTACTTCTGTGCCAGCAGTTTGGGTCTGCGGGGGGGCCTACAATGAGCAGTTCTTCGGGCCA		19	0.007008483954260421	49	TCRBV12	TCRBV12				TCRBV12-03/12-04,TCRBV12-04		TCRBD02-01*01	TCRBD02	TCRBD02-01	01				TCRBJ02-01*01	TCRBJ02	TCRBJ02-01	01				3	0	7	0	6	2	32	46	52	-1	61	19	Out	VDJ
AGCTCCTTGGAGCTGGGGGACTCAGCCCTGTACTTCTGTGCCAGCAGCCGGGAGGGACAGGGAACGGCTGGCTACACCTTCGGTTCG	CASSREGQGTAGYTF	17	0.006270748801180376	45	TCRBV13-01*01	TCRBV13	TCRBV13-01	01				TCRBD01-01*01	TCRBD01	TCRBD01-01	01				TCRBJ01-02*01	TCRBJ01	TCRBJ01-02	01				5	6	0	3	5	7	36	48	53	62	68	17	In	VDJ
AACGCCTTGTTGCTGGGGGACTCGGCCCTCTATCTCTGTGCCAGCAGCTCCGGACTAGCGGGCGGATACGAGCAGTACTTCGGGCCG	CASSSGLAGGYEQYF	9	0.0033198081888601992	45	TCRBV05-06*01	TCRBV05	TCRBV05-06	01				TCRBD02-01	TCRBD02	TCRBD02-01				01,02	TCRBJ02-07*01	TCRBJ02	TCRBJ02-07	01				3	4	1	4	2	4	36	49	51	62	66	9	In	VDJ
AGGTAGTGCGAGGAGATTCGGCAGCTTATTTCTGTGCCAGCTCACCACCGAACAGGGACAACTGGAAACACCATATATTTTGGAGAG		12	0.004426410918480265	49	TCRBV18-01*01	TCRBV18	TCRBV18-01	01				TCRBD01-01*01	TCRBD01	TCRBD01-01	01				TCRBJ01-03*01	TCRBJ01	TCRBJ01-03	01				0	1	0	6	5	2	32	49	54	60	61	12	Out	VDJ
GCTACGAAGCTTGAGGATTCAGCAGTGTATTTTTGTGCCAGCAGCCAATTGGGGCAGGGGCGCTGGAATGAGCAGTTCTTCGGGCCA	CASSQLGQGRWNEQFF	8	0.002950940612320177	48	TCRBV16-01*01	TCRBV16	TCRBV16-01	01				TCRBD01-01*01	TCRBD01	TCRBD01-01	01				TCRBJ02-01*01	TCRBJ02	TCRBJ02-01	01				1	6	4	2	5	7	33	49	54	60	66	8	In	VDJ
ACAGTGACCAGTGCCCATCCTGAAGACAGCAGCTTCTACATCTGCAGTGCTAGAGGACCCACCTACAATGAGCAGTTCTTCGGGCCA	CSARGPTYNEQFF	11	0.004057543341940244	39	TCRBV20	TCRBV20				TCRBV20-01,TCRBV20-or09_02						TCRBD01,TCRBD02	TCRBD01-01,TCRBD02-01		TCRBJ02-01*01	TCRBJ02	TCRBJ02-01	01				1	3	2	7	0	2	42	-1	55	58	61	11	In	VDJ
CAGCCCTCAGAACCCAGGGACTCAGCTGTGTACTTCTGTGCCAGCACCCCCGGCGTCAGCTCCTACAATGAGCAGTTCTTCGGGCCA	CASTPGVSSYNEQFF	14	0.005164146071560309	45	TCRBV12	TCRBV12				TCRBV12-03/12-04,TCRBV12-04						TCRBD01,TCRBD02	TCRBD01-01,TCRBD02-01		TCRBJ02-01*01	TCRBJ02	TCRBJ02-01	01				7	0	4	5	10	0	36	46	56	-1	59	14	In	VDJ
AACCTGAGCTCTCTGGAGCTGGGGGACTCAGCTTTGTATTTCTGTGCCAGCAGCGTAGTTGTTGCCCTCGAAGCTTTCTTTGGACAA	CASSVVVALEAFF	8	0.002950940612320177	39	TCRBV09-01*01	TCRBV09	TCRBV09-01	01								TCRBD01,TCRBD02	TCRBD01-01,TCRBD02-01		TCRBJ01-01*01	TCRBJ01	TCRBJ01-01	01				0	4	10	0	5	8	42	58	63	65	69	8	In	VDJ
AGCACCTTGGAGCTGGGGGACTCGGCCCTTTATCTTTGCGCCAGCAGCTTGGCCCGAAACTATAATTCACCCCTCCACTTTGGGAAC	CASSLARNYNSPLHF	5	0.0018443378827001106	45	TCRBV05-01*01	TCRBV05	TCRBV05-01	01								TCRBD01,TCRBD02	TCRBD01-01,TCRBD02-01		TCRBJ01-06*02	TCRBJ01	TCRBJ01-06	02				0	2	2	8	3	3	36	52	55	57	59	5	In	VDJ
CAGCCTGCAGAGCTTGGGGACTCGGCCGTGTATCTCTGTGCCAGCAGCTTAGAAAGGACCCCGGGTAATGGCTACACCTTCGGTTCG	CASSLERTPGNGYTF	5	0.0018443378827001106	45	TCRBV11-03*01	TCRBV11	TCRBV11-03	01								TCRBD01,TCRBD02	TCRBD01-01,TCRBD02-01		TCRBJ01-02*01	TCRBJ01	TCRBJ01-02	01				0	8	1	7	2	6	36	53	55	59	67	5	In	VDJ
TGACCAGTGCCCATCCTGAAGACAGCAGCTTCTACATCTGCAGGGGTACAGACTAGCGGCTCCTACAATGAGCAGTTCTTCGGGCCA		14	0.005164146071560309	43	TCRBV20	TCRBV20				TCRBV20-01,TCRBV20-or09_02		TCRBD02-01	TCRBD02	TCRBD02-01				01,02	TCRBJ02-01*01	TCRBJ02	TCRBJ02-01	01				9	0	2	5	7	0	38	43	50	-1	59	14	Out	VDJ
GCCCTGCAGCCAGAAGACTCAGCCCTGTATCTCTGCGCCAGCAGCCAAGTCCCAGGGACAGAGAAAAACATTCAGTACTTCGGCGCC	CASSQVPGTEKNIQYF	3	0.0011066027296200663	48	TCRBV04-01*01	TCRBV04	TCRBV04-01	01				TCRBD01-01*01	TCRBD01	TCRBD01-01	01				TCRBJ02-04*01	TCRBJ02	TCRBJ02-04	01				1	2	0	5	5	4	33	49	54	61	63	3	In	VDJ
CAGCCTGCAGAGCTTGGGGACTCGGCCGTGTATCTCTGTGCCAGCAGCTTAGGGGACAGGGTAACCGGGGAGCTGTTTTTTGGAGAA	CASSLGDRVTGELFF	5	0.0018443378827001106	45	TCRBV11-03*01	TCRBV11	TCRBV11-03	01				TCRBD01-01*01	TCRBD01	TCRBD01-01	01				TCRBJ02-02*01	TCRBJ02	TCRBJ02-02	01				1	2	0	3	0	5	36	-1	52	61	63	5	In	VDJ
GTGAACGCCTTGTTGCTGGGGGACTCGGCCCTCTATCTCTGTGCCAGCAGCTTGGGTGCCCTGCCTTCGAAGCAGTTCTTCGGGCCA	CASSLGALPSKQFF	3	0.0011066027296200663	42	TCRBV05-06*01	TCRBV05	TCRBV05-06	01								TCRBD01,TCRBD02	TCRBD01-01,TCRBD02-01		TCRBJ02-01*01	TCRBJ02	TCRBJ02-01	01				0	0	2	8	13	11	39	55	68	-1	70	3	In	VDJ
NNNNTGTCGGCTGCTCCCTCCCAGACATCTGTGTACTTCTGTGCCAGCAGTGAGGGACCCACTCAAGAGACCCAGTACTTCGGGCCA	CASSEGPTQETQYF	13	0.004795278495020288	42	TCRBV06-01*01	TCRBV06	TCRBV06-01	01								TCRBD01,TCRBD02	TCRBD01-01,TCRBD02-01		TCRBJ02-05*01	TCRBJ02	TCRBJ02-05	01				3	5	0	7	0	2	39	-1	53	58	63	13	In	VDJ
TCTGCTGTACCCTCTCAGACATCTGTGTACTTCTGTGCCAGCAGTGACGGAGTCGGCAGGGGTGGCTCTGAAGCTTTCTTTGGACAA	CASSDGVGRGGSEAFF	7	0.0025820730357801547	48	TCRBV06-04*01	TCRBV06	TCRBV06-04	01				TCRBD01-01*01	TCRBD01	TCRBD01-01	01				TCRBJ01-01*01	TCRBJ01	TCRBJ01-01	01				2	5	4	2	8	6	33	48	56	62	67	7	In	VDJ
CTGGAGTCCGCCAGCACCAACCAGACATCTATGTACCTCTGTGCCAGCAGTTTCAGGAACAGCCATCAGCCCCAGCATTTTGGTGAT	CASSFRNSHQPQHF	2	7.377351530800443E-4	42	TCRBV28-01*01	TCRBV28	TCRBV28-01	01				TCRBD01-01*01	TCRBD01	TCRBD01-01	01				TCRBJ01-05*01	TCRBJ01	TCRBJ01-05	01				3	2	3	5	5	5	39	53	58	62	64	2	In	VDJ
GTGAACGCCTTGGAGCTGGACGACTCGGCCCTGTATCTCTGTGCCAGCAGCCCCCTGGGGGCAGACTATGGCTACACCTTCGGTTCG	CASSPLGADYGYTF	1	3.6886757654002215E-4	42	TCRBV05-04*01	TCRBV05	TCRBV05-04	01				TCRBD01-01*01	TCRBD01	TCRBD01-01	01				TCRBJ01-02*01	TCRBJ01	TCRBJ01-02	01				4	2	6	0	5	3	39	51	56	62	64	1	In	VDJ
ACGTTGGCGTCTGCTGTACCCTCTCAGACATCTGTGTACTTCTGTGCCAGCAGTGAAGATGAAAAGGGAGAGCAGTTCTTCGGGCCA	CASSEDEKGEQFF	7	0.0025820730357801547	39	TCRBV06-04*01	TCRBV06	TCRBV06-04	01								TCRBD01,TCRBD02	TCRBD01-01,TCRBD02-01		TCRBJ02-01*01	TCRBJ02	TCRBJ02-01	01				3	0	0	8	9	10	42	56	65	-1	69	7	In	VDJ
CTGACAGTGACCAGTGCCCATCCTGAAGACAGCAGCTTCTACATCTGCAGTGCTGCCACTGGCACCGGGGAGCTGTTTTTTGGAGAA	CSAATGTGELFF	1	3.6886757654002215E-4	36	TCRBV20	TCRBV20				TCRBV20-01,TCRBV20-or09_02		TCRBD02-01	TCRBD02	TCRBD02-01				01,02	TCRBJ02-02*01	TCRBJ02	TCRBJ02-02	01				5	2	3	10	3	4	45	54	57	60	62	1	In	VDJ
ACGGAGTCAGGGGACACAGCACTGTATTTCTGTGCCAGCAGCCCGAGATTAAGCAGGGACTCTGGAAACACCATATATTTTGGAGAG	CASSPRLSRDSGNTIYF	4	0.0014754703061600886	51	TCRBV21-01*01	TCRBV21	TCRBV21-01	01				TCRBD01-01*01	TCRBD01	TCRBD01-01	01				TCRBJ01-03*01	TCRBJ01	TCRBJ01-03	01				5	1	4	3	11	0	30	42	53	58	59	4	In	VDJ
AGCGCACAGAGCAGGAGGACTCCGCCGTGTATCTCTGTGCCAGCAGGTATGGGACAGGTAGGAAATCAGCCCCAGCATTTTGGTGAT		9	0.0033198081888601992	46	TCRBV07-08	TCRBV07	TCRBV07-08				01,03	TCRBD01-01*01	TCRBD01	TCRBD01-01	01				TCRBJ01-05*01	TCRBJ01	TCRBJ01-05	01				6	5	0	4	4	4	35	46	50	58	63	9	Out	VDJ
CAAAAGAACCCGACAGCTTTCTATCTCTGTGCCAGTAGTGCCCCCTACCAAGTTATGGATAGCAATCAGCCCCAGCATTTTGGTGAT	CASSAPYQVMDSNQPQHF	8	0.002950940612320177	54	TCRBV19-01*01	TCRBV19	TCRBV19-01	01								TCRBD01,TCRBD02	TCRBD01-01,TCRBD02-01		TCRBJ01-05*01	TCRBJ01	TCRBJ01-05	01				5	0	1	8	17	0	27	39	56	-1	59	8	In	VDJ
AGTGCCCATCCTGAAGACAGCAGCTTCTACATCTGCAGTGCTAGAGATTACGGACAGGGAGCAAACTATGGCTACACCTTCGGTTCG	CSARDYGQGANYGYTF	2	7.377351530800443E-4	48	TCRBV20	TCRBV20				TCRBV20-01,TCRBV20-or09_02		TCRBD01-01*01	TCRBD01	TCRBD01-01	01				TCRBJ01-02*01	TCRBJ01	TCRBJ01-02	01				0	4	1	3	4	2	33	47	51	59	63	2	In	VDJ
GTGACATCGGCCCAAAAGAACCCGACAGCTTTCTATCTCTGTGCCAGTAGTATGGGGGCGGGGTACAATGAGCAGTTCTTCGGGCCA	CASSMGAGYNEQFF	3	0.0011066027296200663	42	TCRBV19-01*01	TCRBV19	TCRBV19-01	01								TCRBD01,TCRBD02	TCRBD01-01,TCRBD02-01		TCRBJ02-01*01	TCRBJ02	TCRBJ02-01	01				3	4	6	0	0	4	39	-1	53	59	63	3	In	VDJ
GAGTCCGCCAGCACCAACCAGACATCTATGTACCTCTGTGCCAGCAGCCGAAGGGGTGGCGGGAACACTGAAGCTTTCTTTGGACAA	CASSRRGGGNTEAFF	2	7.377351530800443E-4	45	TCRBV28-01*01	TCRBV28	TCRBV28-01	01				TCRBD01-01*01	TCRBD01	TCRBD01-01	01				TCRBJ01-01*01	TCRBJ01	TCRBJ01-01	01				6	6	5	2	4	1	36	47	51	56	62	2	In	VDJ
ACATCGGCCCAAAAGAACCCGACAGCTTTCTATCTCTGTGCCAGTAGTCTCACCGCCGGGTCCGGCTACGAGCAGTACTTCGGGCCG	CASSLTAGSGYEQYF	1	3.6886757654002215E-4	45	TCRBV19-01*01	TCRBV19	TCRBV19-01	01				TCRBD02-01	TCRBD02	TCRBD02-01				01,02	TCRBJ02-07*01	TCRBJ02	TCRBJ02-07	01				5	5	8	4	8	3	36	48	56	60	65	1	In	VDJ
CGGTCCACAAAGCTGGAGGACTCAGCCATGTACTTCTGTGCCAGCACCCCGGAGGGACTAGCGCCGTCGGTTGAGTATTTTGGCCCA	CASTPEGLAPSVEYF	3	0.0011066027296200663	45	TCRBV02-01	TCRBV02	TCRBV02-01				01,03	TCRBD02-01	TCRBD02	TCRBD02-01				01,02	TCRBJ02-03*01	TCRBJ02	TCRBJ02-03	01				7	10	0	6	7	13	36	46	53	63	73	3	In	VDJ
AGCACCTTGGAGCTGGGGGACTCGGCCCTTTATCTTTGCGCCAGCAGCTTTTGGGGGGGAGAGAACAATGAGCAGTTCTTCGGGCCA	CASSFWGGENNEQFF	4	0.0014754703061600886	45	TCRBV05-01*01	TCRBV05	TCRBV05-01	01				TCRBD02-01*01	TCRBD02	TCRBD02-01	01				TCRBJ02-01*01	TCRBJ02	TCRBJ02-01	01				2	5	9	0	2	5	36	50	52	59	64	4	In	VDJ
GACATCGGCCCAAAAGAACCCGACAGCTTTCTATCTCTGTGCCAGTAGTATACGGCAGGTTGAATCTATGGCTACACCTTCGGTTCG		3	0.0011066027296200663	44	TCRBV19-01*01	TCRBV19	TCRBV19-01	01				TCRBD01-01*01	TCRBD01	TCRBD01-01	01				TCRBJ01-02*01	TCRBJ01	TCRBJ01-02	01				2	6	4	4	3	4	37	52	55	59	65	3	Out	VDJ
NNNNTGAAGATCCAGCCCTCAGAACCCAGGGACTCAGCTGTGTACTTCTGTGCCAGCAGCCCGGGCAGGGAGCAGTTCTTCGGGCCA	CASSPGREQFF	5	0.0018443378827001106	33	TCRBV12-03/12-04*01	TCRBV12	TCRBV12-03/12-04	01								TCRBD01,TCRBD02	TCRBD01-01,TCRBD02-01		TCRBJ02-01*01	TCRBJ02	TCRBJ02-01	01				6	0	4	4	6	10	48	59	65	-1	69	5	In	VDJ
AACGCCTTGTTGCTGGGGGACTCGGCCCTCTATCTCTGTGCCAGCAGCCCGGGCGGGGTGCGGGGTCAGCCCCAGCATTTTGGTGAT	CASSPGGVRGQPQHF	2	7.377351530800443E-4	45	TCRBV05-06*01	TCRBV05	TCRBV05-06	01				TCRBD02-01*01	TCRBD02	TCRBD02-01	01				TCRBJ01-05*01	TCRBJ01	TCRBJ01-05	01				4	7	7	3	4	6	36	48	52	58	65	2	In	VDJ
CAGCCTGCAGAGCTTGGGGACTCGGCCGTGTATCTCTGTGCCAGCAGCCCCGGACCGTCTGGGGCCAACGTCCTGACTTTCGGGGCC	CASSPGPSGANVLTF	3	0.0011066027296200663	45	TCRBV11-03*01	TCRBV11	TCRBV11-03	01								TCRBD01,TCRBD02	TCRBD01-01,TCRBD02-01		TCRBJ02-06*01	TCRBJ02	TCRBJ02-06	01				5	2	1	7	3	1	36	48	51	55	57	3	In	VDJ
CAATTCCCTGGAGCTTGGTGACTCTGCTGTGTATTTCTGTGCCAGCAGCGGGCTAGTTTCGTGTTAGACGAGCAGTACTTCGGGCCG		1	3.6886757654002215E-4	44	TCRBV03-01/03-02*01	TCRBV03	TCRBV03-01/03-02	01								TCRBD01,TCRBD02	TCRBD01-01,TCRBD02-01		TCRBJ02-07*01	TCRBJ02	TCRBJ02-07	01				5	14	8	0	0	5	37	-1	49	53	67	1	Out	VDJ
CTGCAGAACTGGAGGATTCTGGAGTTTATTTCTGTGCCAGCAGCCAAGATACGCAGGGGGATTATCAACGAGCAGTACTTCGGGCCG		8	0.002950940612320177	49	TCRBV14-01*01	TCRBV14	TCRBV14-01	01				TCRBD01-01*01	TCRBD01	TCRBD01-01	01				TCRBJ02-07*01	TCRBJ02	TCRBJ02-07	01				0	7	4	1	4	5	32	49	53	60	67	8	Out	VDJ
AAGCTGGAGGACTCAGCCATGTACTTCTGTGCCAGCAGTGATCCAGCAGGGGGAAGGGACTATAGCTATGGCTACACCTTCGGTTCG	CASSDPAGGRDYSYGYTF	1	3.6886757654002215E-4	54	TCRBV02-01	TCRBV02	TCRBV02-01				01,03					TCRBD01,TCRBD02	TCRBD01-01,TCRBD02-01		TCRBJ01-02*01	TCRBJ01	TCRBJ01-02	01				3	12	4	1	5	4	27	41	46	53	65	1	In	VDJ
NNNNNNNTGTCGGCTGCTCCCTCCCAGACATCTGTGTACTTCTGTGCCAGCAAAAAGGGGATGACCTACGAGCAGTACTTCGGGCCG	CASKKGMTYEQYF	1	3.6886757654002215E-4	39	TCRBV06-05*01	TCRBV06	TCRBV06-05	01				TCRBD01-01*01	TCRBD01	TCRBD01-01	01				TCRBJ02-07*01	TCRBJ02	TCRBJ02-07	01				7	4	5	2	3	2	42	52	55	60	64	1	In	VDJ
AATTCCCTGGAGCTTGGTGACTCTGCTGTGTATTTCTGTGCCAGCAGCATCACTGCTACGAACACCGGGGAGCTGTTTTTTGGAGAA	CASSITATNTGELFF	1	3.6886757654002215E-4	45	TCRBV03-01/03-02*01	TCRBV03	TCRBV03-01/03-02	01				TCRBD02-01	TCRBD02	TCRBD02-01				01,02	TCRBJ02-02*01	TCRBJ02	TCRBJ02-02	01				5	4	3	10	3	0	36	48	51	54	58	1	In	VDJ
GTGAGCAACATGAGCCCTGAAGACAGCAGCATATATCTCTGCAGCGTTGTGGAGGGACAGGGGACATCTGAAGCTTTCTTTGGACAA	CSVVEGQGTSEAFF	2	7.377351530800443E-4	42	TCRBV29-01	TCRBV29	TCRBV29-01				01,02	TCRBD01-01*01	TCRBD01	TCRBD01-01	01				TCRBJ01-01*01	TCRBJ01	TCRBJ01-01	01				4	4	0	2	4	6	39	49	53	63	67	2	In	VDJ
GCCCTGCAGCCAGAAGACTCAGCCCTGTATCTCTGCGCCAGCAGCCAATCTTTTGGAGACATTTCCTACGAGCAGTACTTCGGGCCG	CASSQSFGDISYEQYF	1	3.6886757654002215E-4	48	TCRBV04-01*01	TCRBV04	TCRBV04-01	01								TCRBD01,TCRBD02	TCRBD01-01,TCRBD02-01		TCRBJ02-07*01	TCRBJ02	TCRBJ02-07	01				2	2	2	6	9	1	33	48	57	61	63	1	In	VDJ
ACCTTGGAGCTGGGGGACTCGGCCCTTTATCTTTGCGCCAGCAGCTTGGACCCTAGCGGGAGGGGCAATGAGCAGTTCTTCGGGCCA	CASSLDPSGRGNEQFF	3	0.0011066027296200663	48	TCRBV05-01*01	TCRBV05	TCRBV05-01	01				TCRBD02-01*02	TCRBD02	TCRBD02-01	02				TCRBJ02-01*01	TCRBJ02	TCRBJ02-01	01				0	1	4	0	3	6	33	49	52	64	65	3	In	VDJ
ACTCTGAAGATCCAGCGCACAGAGCAGGGGGACTCGGCCATGTATCTCTGTGCCAGCAGCTTGTCAGATACGCAGTATTTTGGCCCA	CASSLSDTQYF	3	0.0011066027296200663	33	TCRBV07-09*01	TCRBV07	TCRBV07-09	01											TCRBJ02-03*01	TCRBJ02	TCRBJ02-03	01				3	2	0	0	0	4	48	-1	-1	62	64	3	In	VJ
CTGGAGTCCGCCAGCACCAACCAGACATCTATGTACCTCTGTGCCAGCAGTTTAACGATTCGGAACACTGAAGCTTTCTTTGGACAA	CASSLTIRNTEAFF	1	3.6886757654002215E-4	42	TCRBV28-01*01	TCRBV28	TCRBV28-01	01								TCRBD01,TCRBD02	TCRBD01-01,TCRBD02-01		TCRBJ01-01*01	TCRBJ01	TCRBJ01-01	01				2	4	2	8	2	1	39	54	56	58	62	1	In	VDJ
TCGGCCCAAAAGAACCCGACAGCTTTCTATCTCTGTGCCAGTAGTAAACCCGGGACAGGGATCAATCAGCCCCAGCATTTTGGTGAT	CASSKPGTGINQPQHF	1	3.6886757654002215E-4	48	TCRBV19-01*01	TCRBV19	TCRBV19-01	01				TCRBD01-01*01	TCRBD01	TCRBD01-01	01				TCRBJ01-05*01	TCRBJ01	TCRBJ01-05	01				4	2	0	3	5	3	33	46	51	60	62	1	In	VDJ
NNNNNNNNNNTGTCGGCTGCTCCCTCCCAGACATCTGTGTACTTCTGTGCCAGCAGTTCGAAGGGAAATGAGCAGTTCTTCGGGCCA	CASSSKGNEQFF	2	7.377351530800443E-4	36	TCRBV06-05*01	TCRBV06	TCRBV06-05	01								TCRBD01,TCRBD02	TCRBD01-01,TCRBD02-01		TCRBJ02-01*01	TCRBJ02	TCRBJ02-01	01				4	0	0	8	4	7	45	58	62	-1	66	2	In	VDJ
CTGAAGATCCGGTCCACAAAGCTGGAGGACTCAGCCATGTACTTCTGTGCCAGCAGGGGGCCATCGGGCGAGCAGTACTTCGGGCCG	CASRGPSGEQYF	3	0.0011066027296200663	36	TCRBV02-01	TCRBV02	TCRBV02-01				01,03	TCRBD01-01*01	TCRBD01	TCRBD01-01	01				TCRBJ02-07*01	TCRBJ02	TCRBJ02-07	01				6	7	7	0	0	6	45	-1	56	61	68	3	In	VDJ
TCCAGTCCACGGAGTCAGGGGACACAGCACTGTATTTCTGTGCCAGCAGCAAGGTAGGTGAACGGATCACCCCTCCACTTTGGGAAC		1	3.6886757654002215E-4	43	TCRBV21-01*01	TCRBV21	TCRBV21-01	01								TCRBD01,TCRBD02	TCRBD01-01,TCRBD02-01		TCRBJ01-06*02	TCRBJ01	TCRBJ01-06	02				3	0	1	8	11	10	38	52	63	-1	66	1	Out	VDJ
ACCAGTGCCCATCCTGAAGACAGCAGCTTCTACATCTGCAGTGCTAAAGGGTCCGGACAGGGGAGCGATGAGCAGTTCTTCGGGCCA	CSAKGSGQGSDEQFF	3	0.0011066027296200663	45	TCRBV20	TCRBV20				TCRBV20-01,TCRBV20-or09_02		TCRBD01-01*01	TCRBD01	TCRBD01-01	01				TCRBJ02-01*01	TCRBJ02	TCRBJ02-01	01				4	4	1	2	8	8	36	46	54	63	67	3	In	VDJ
ATCCAGCAGGTAGTGCGAGGAGATTCGGCAGCTTATTTCTGTGCCAGCTCACTTCCCGGGCTCCCAGATACGCAGTATTTTGGCCCA	CASSLPGLPDTQYF	1	3.6886757654002215E-4	42	TCRBV18-01*01	TCRBV18	TCRBV18-01	01								TCRBD01,TCRBD02	TCRBD01-01,TCRBD02-01		TCRBJ02-03*01	TCRBJ02	TCRBJ02-03	01				4	3	8	0	5	4	39	52	57	61	64	1	In	VDJ
GCGTCTGCTGTACCCTCTCAGACATCTGTGTACTTCTGTGCCAGCAGTCTGACAGGGGGCTCAAGGACTGAAGCTTTCTTTGGACAA	CASSLTGGSRTEAFF	1	3.6886757654002215E-4	45	TCRBV06-04*01	TCRBV06	TCRBV06-04	01				TCRBD01-01*01	TCRBD01	TCRBD01-01	01				TCRBJ01-01*01	TCRBJ01	TCRBJ01-01	01				5	6	2	0	2	5	36	48	50	60	66	1	In	VDJ
NTGTCGGCTGCTCCCTCCCAGACATCTGTGTACTTCTGTGCCAGCAGCAAGACGCTACAAGGGTTTTACGAGCAGTACTTCGGGCCG	CASSKTLQGFYEQYF	1	3.6886757654002215E-4	45	TCRBV06-05*01	TCRBV06	TCRBV06-05	01								TCRBD01,TCRBD02	TCRBD01-01,TCRBD02-01		TCRBJ02-07*01	TCRBJ02	TCRBJ02-07	01				6	3	5	3	12	4	36	47	59	63	66	1	In	VDJ
AACGCCTTGGAGCTGGACGACTCGGCCCTGTATCTCTGTGCCAGCAGCTTGAAGAGGACAGGGAGGCCTGAAGCTTTCTTTGGACAA	CASSLKRTGRPEAFF	1	3.6886757654002215E-4	45	TCRBV05-04*01	TCRBV05	TCRBV05-04	01				TCRBD01-01*01	TCRBD01	TCRBD01-01	01				TCRBJ01-01*01	TCRBJ01	TCRBJ01-01	01				1	4	1	3	4	6	36	51	55	63	67	1	In	VDJ
NTGAAGATCCAGCCCTCAGAACCCAGGGACTCAGCTGTGTACTTCTGTGCCAGCAGCACAAAGGGGCCCGAAGCTTTCTTTGGACAA	CASSTKGPEAFF	1	3.6886757654002215E-4	36	TCRBV12-03/12-04*01	TCRBV12	TCRBV12-03/12-04	01				TCRBD01-01*01	TCRBD01	TCRBD01-01	01				TCRBJ01-01*01	TCRBJ01	TCRBJ01-01	01				6	3	5	2	5	8	45	56	61	66	69	1	In	VDJ
CCCCTGACCCTGGAGTCTGCCAGGCCCTCACATACCTCTCAGTACCTCTGTGCCAGCAGTGATGGTTTTGGCTACACCTTCGGTTCG	CASSDGFGYTF	3	0.0011066027296200663	33	TCRBV25-01*01	TCRBV25	TCRBV25-01	01								TCRBD01,TCRBD02	TCRBD01-01,TCRBD02-01		TCRBJ01-02*01	TCRBJ01	TCRBJ01-02	01				3	3	0	10	1	7	48	62	63	65	68	3	In	VDJ
AAGATCCAGCGCACAGAGCAGGGGGACTCGGCCATGTATCTCTGTGCCAGCAGCTTACCAGGGGATAATGGCTACACCTTCGGTTCG	CASSLPGDNGYTF	5	0.0018443378827001106	39	TCRBV07-09*01	TCRBV07	TCRBV07-09	01				TCRBD01-01*01	TCRBD01	TCRBD01-01	01				TCRBJ01-02*01	TCRBJ01	TCRBJ01-02	01				2	3	4	2	1	6	42	57	58	64	67	5	In	VDJ
AACGCCTTGTTGCTGGGGGACTCGGCCCTGTATCTCTGTGCCAGCAGCTTGGCCGGACAGGACGCGCGAGGCTACACCTTCGGTTCG	CASSLAGQDARGYTF	5	0.0018443378827001106	45	TCRBV05-05*01	TCRBV05	TCRBV05-05	01				TCRBD01-01*01	TCRBD01	TCRBD01-01	01				TCRBJ01-02*01	TCRBJ01	TCRBJ01-02	01				0	8	1	4	2	8	36	52	54	61	69	5	In	VDJ
CCCTGGAGCTTGGTGACTCTGCTGTGTATTTCTGTGCCAGCAGCTTTCCTGTTCCCATTTCCCGACAATGAGCAGTTCTTCGGGCCA		1	3.6886757654002215E-4	49	TCRBV03-01/03-02*01	TCRBV03	TCRBV03-01/03-02	01								TCRBD01,TCRBD02	TCRBD01-01,TCRBD02-01		TCRBJ02-01*01	TCRBJ02	TCRBJ02-01	01				5	7	4	6	11	5	32	44	55	57	64	1	Out	VDJ
NCTCTCACTGTGACATCGGCCCAAAAGAACCCGACAGCTTTCTATCTCTGTGCCAGTAGTATACAAGGGTTTGTTTTCTTTGGACAA	CASSIQGFVFF	1	3.6886757654002215E-4	33	TCRBV19-01*01	TCRBV19	TCRBV19-01	01								TCRBD01,TCRBD02	TCRBD01-01,TCRBD02-01		TCRBJ01-01*01	TCRBJ01	TCRBJ01-01	01				2	5	5	3	2	13	48	63	65	69	74	1	In	VDJ
AATTCCCTGGAGCTTGGTGACTCTGCTGTGTATTTCTGTGCCAGCAGCCAGGGGGTAGTTAGCAATCAGCCCCAGCATTTTGGTGAT	CASSQGVVSNQPQHF	1	3.6886757654002215E-4	45	TCRBV03-01/03-02*01	TCRBV03	TCRBV03-01/03-02	01								TCRBD01,TCRBD02	TCRBD01-01,TCRBD02-01		TCRBJ01-05*01	TCRBJ01	TCRBJ01-05	01				3	4	6	1	0	0	36	-1	50	55	59	1	In	VDJ
CAGCGCACAGAGCAGGAGGACTCGGCCGTGTATCTCTGTGCCAGCAGGGTTTCTAGCTCCTATAATTCACCCCTCCACTTTGGGAAT	CASRVSSSYNSPLHF	1	3.6886757654002215E-4	45	TCRBV07-02	TCRBV07	TCRBV07-02				01,02	TCRBD02-01	TCRBD02	TCRBD02-01				01,02	TCRBJ01-06*01	TCRBJ01	TCRBJ01-06	01				6	0	4	8	5	0	36	47	52	-1	56	1	In	VDJ
TCTGGAGTCCGCCAGCACCAACCAGACATCTATGTACCTCTGTGCCAGCATCCTATTCCCCACTCCTACGAGCAGTACTTCGGGCCG		2	7.377351530800443E-4	41	TCRBV28-01*01	TCRBV28	TCRBV28-01	01				TCRBD02-01	TCRBD02	TCRBD02-01				01,02	TCRBJ02-07*01	TCRBJ02	TCRBJ02-07	01				7	7	4	9	2	0	40	50	52	55	62	2	Out	VDJ
CTGGAGTCGCCCAGCCCCAACCAGACCTCTCTGTACTTCTGTGCCAGCAGACCCCAGGGAAAACTTTCACCCCTCCACTTTGGGAAC	CASRPQGKLSPLHF	1	3.6886757654002215E-4	42	TCRBV27-01*01	TCRBV27	TCRBV27-01	01				TCRBD01-01*01	TCRBD01	TCRBD01-01	01				TCRBJ01-06*02	TCRBJ01	TCRBJ01-06	02				6	6	4	3	4	9	39	50	54	59	65	1	In	VDJ
GACATCCGCTCACCAGGCCTGGGGGACGCAGCCATGTACCTGTGTGCCACCAGCATTCTGGTCGAGGGGGCGCAGTATTTTGGCCCA	CATSILVEGAQYF	1	3.6886757654002215E-4	39	TCRBV15-01*02	TCRBV15	TCRBV15-01	02				TCRBD01-01*01	TCRBD01	TCRBD01-01	01				TCRBJ02-03*01	TCRBJ02	TCRBJ02-03	01				4	0	5	1	9	10	42	55	64	-1	70	1	In	VDJ
NNNNNTGAAGATCCAGCCCTCAGAACCCAGGGACTCAGCTGTGTACTTCTGTGCCAGCAGTCGACAGATACGCAGTATTTTGGCCCA		1	3.6886757654002215E-4	32	TCRBV12-03/12-04*01	TCRBV12	TCRBV12-03/12-04	01				TCRBD02-01	TCRBD02	TCRBD02-01				01,02	TCRBJ02-03*01	TCRBJ02	TCRBJ02-03	01				5	0	8	6	0	3	49	-1	61	-1	63	1	Out	VDJ
ATTCTGGAGTCCGCCAGCACCAACCAGACATCTATGTACCTCTGTGCCAGCAGTTTATATTTGTCGTTGGTGCAGTACTTCGGGCCG	CASSLYLSLVQYF	1	3.6886757654002215E-4	39	TCRBV28-01*01	TCRBV28	TCRBV28-01	01								TCRBD01,TCRBD02	TCRBD01-01,TCRBD02-01		TCRBJ02-07*01	TCRBJ02	TCRBJ02-07	01				1	1	0	10	10	9	42	58	68	70	71	1	In	VDJ
CTGGAGTCCGCTACCAGCTCCCAGACATCTGTGTACTTCTGTGCCATCAGCCCCGGCGGGACAGGGGTCGAGCAGTACTTCGGGCCG	CAISPGGTGVEQYF	1	3.6886757654002215E-4	42	TCRBV10-03*01	TCRBV10	TCRBV10-03	01				TCRBD01-01*01	TCRBD01	TCRBD01-01	01				TCRBJ02-07*01	TCRBJ02	TCRBJ02-07	01				6	1	0	2	7	6	39	50	57	67	68	1	In	VDJ
CAGCGCACAGAGCAGCGGGACTCGGCCATGTATCGCTGTGCCAGCAGCTTGTACGGACTCCGCCAAGAGACCCAGTACTTCGGGCCA	CASSLYGLRQETQYF	1	3.6886757654002215E-4	45	TCRBV07-06*01	TCRBV07	TCRBV07-06	01				TCRBD02-01	TCRBD02	TCRBD02-01				01,02	TCRBJ02-05*01	TCRBJ02	TCRBJ02-05	01				3	3	1	10	4	1	36	50	54	59	62	1	In	VDJ
CCTTGGAGCTGGACGACTCGGCCCTGTATCTCTGTGCCAGCAGCCACCGGTGGGGTTGCTAGCACAGATACGCAGTATTTTGGCCCA		1	3.6886757654002215E-4	49	TCRBV05-04*01	TCRBV05	TCRBV05-04	01								TCRBD01,TCRBD02	TCRBD01-01,TCRBD02-01		TCRBJ02-03*01	TCRBJ02	TCRBJ02-03	01				4	5	6	2	7	0	32	44	51	55	60	1	Out	VDJ
CAGCCCTCAGAACCCAGGGACTCAGCTGTGTACTTCTGTGCCAGCAGTCCGGGACAGGGGGCCGTCGGGGAGCTGTTTTTTGGAGAA	CASSPGQGAVGELFF	1	3.6886757654002215E-4	45	TCRBV12	TCRBV12				TCRBV12-03/12-04,TCRBV12-04		TCRBD01-01*01	TCRBD01	TCRBD01-01	01				TCRBJ02-02*01	TCRBJ02	TCRBJ02-02	01				5	3	0	0	2	7	36	48	50	62	65	1	In	VDJ
ACATCGGCCCAAAAGAACCCGACAGCTTTCTATCTCTGTGCCAGTAGTATCCGGACAGGCTACACCGGGGAGCTGTTTTTTGGAGAA	CASSIRTGYTGELFF	1	3.6886757654002215E-4	45	TCRBV19-01*01	TCRBV19	TCRBV19-01	01				TCRBD01-01*01	TCRBD01	TCRBD01-01	01				TCRBJ02-02*01	TCRBJ02	TCRBJ02-02	01				3	2	1	4	2	3	36	50	52	59	61	1	In	VDJ
CACACCCTGCAGCCAGAAGACTCGGCCCTGTATCTCTGTGCCAGCAGCCAAGAGACAGGGGGGAATTCACCCCTCCACTTTGGGAAT	CASSQETGGNSPLHF	2	7.377351530800443E-4	45	TCRBV04-02*01	TCRBV04	TCRBV04-02	01				TCRBD01-01*01	TCRBD01	TCRBD01-01	01				TCRBJ01-06*01	TCRBJ01	TCRBJ01-06	01				0	1	2	1	0	7	36	-1	53	62	63	2	In	VDJ
ACAGTGACCAGTGCCCATCCTGAAGACAGCAGCTTCTACATCTGCAGTGCTATACCCCTGGGACAGCCACTCTACACCTTCGGTTCG	CSAIPLGQPLYTF	2	7.377351530800443E-4	39	TCRBV20	TCRBV20				TCRBV20-01,TCRBV20-or09_02		TCRBD01-01*01	TCRBD01	TCRBD01-01	01				TCRBJ01-02*01	TCRBJ01	TCRBJ01-02	01				4	5	0	5	7	10	42	52	59	66	71	2	In	VDJ
TTGGAGCTGGGGGACTCGGCCCTTTATCTTTGCGCCAGCAGCTTGGATTCTTCCGGGACAGTTACCTATGGCTACACCTTCGGTTCG	CASSLDSSGTVTYGYTF	1	3.6886757654002215E-4	51	TCRBV05-01*01	TCRBV05	TCRBV05-01	01				TCRBD01-01*01	TCRBD01	TCRBD01-01	01				TCRBJ01-02*01	TCRBJ01	TCRBJ01-02	01				0	4	0	5	8	4	30	46	54	61	65	1	In	VDJ
GAGTCAGCTACCCGCTCCCAGACATCTGTGTATTTCTGCGCCAGCAGTAACGGAGCGGGGGATCAGCGCGAGCAGTACTTCGGGCCG	CASSNGAGDQREQYF	1	3.6886757654002215E-4	45	TCRBV10-02*01	TCRBV10	TCRBV10-02	01				TCRBD02-01*01	TCRBD02	TCRBD02-01	01				TCRBJ02-07*01	TCRBJ02	TCRBJ02-07	01				5	7	6	2	5	6	36	48	53	61	68	1	In	VDJ
NNNNNNNTGTCGGCTGCTCCCTCCCAGACATCTGTGTACTTCTGTGCCAGCAGTACACGGGGATCCTACGAGCAGTACTTCGGGCCG	CASSTRGSYEQYF	1	3.6886757654002215E-4	39	TCRBV06-05*01	TCRBV06	TCRBV06-05	01				TCRBD02-01*01	TCRBD02	TCRBD02-01	01				TCRBJ02-07*01	TCRBJ02	TCRBJ02-07	01				5	1	8	3	3	1	42	54	57	62	63	1	In	VDJ
ATCCTGGAGTCGCCCAGCCCCAACCAGACCTCTCTGTACTTCTGTGCCACATTGCGGGGCAACACCGGGGAGCTGTTTTTTGGAGAA	CATLRGNTGELFF	1	3.6886757654002215E-4	39	TCRBV27-01*01	TCRBV27	TCRBV27-01	01				TCRBD02-01*01	TCRBD02	TCRBD02-01	01				TCRBJ02-02*01	TCRBJ02	TCRBJ02-02	01				10	1	7	3	4	2	42	49	53	59	60	1	In	VDJ
NNNNCTCTGAAGATCCGGTCCACAAAGCTGGAGGACTCAGCCATGTACTTCTGTGCCAGCTCCTCGGGACAGGCCTTCTTTGGACAA	CASSSGQAFF	1	3.6886757654002215E-4	30	TCRBV02-01	TCRBV02	TCRBV02-01				01,03	TCRBD01-01*01	TCRBD01	TCRBD01-01	01				TCRBJ01-01*01	TCRBJ01	TCRBJ01-01	01				8	2	0	4	5	14	51	60	65	73	75	1	In	VDJ
CCATCCCCAACCAGACAGCTCTTTACTTCTGTGCCACCAGGCCGGGCGGGGGACTAGCGCTTCTCCTACGAGCAGTACTTCGGGCCG		1	3.6886757654002215E-4	52	TCRBV24-01*01	TCRBV24	TCRBV24-01	01				TCRBD02-01	TCRBD02	TCRBD02-01				01,02	TCRBJ02-07*01	TCRBJ02	TCRBJ02-07	01				7	3	0	6	9	0	29	40	49	59	62	1	Out	VDJ
CAGCCCTCAGAACCCAGGGACTCAGCTGTGTACTTCTGTGCCAGCAGTTTCGTTTCTAGCGGGGAAGGTGAGCAGTTCTTCGGGCCA	CASSFVSSGEGEQFF	1	3.6886757654002215E-4	45	TCRBV12	TCRBV12				TCRBV12-03/12-04,TCRBV12-04		TCRBD02-01*01	TCRBD02	TCRBD02-01	01				TCRBJ02-01*01	TCRBJ02	TCRBJ02-01	01				3	4	4	3	5	9	36	50	55	64	68	1	In	VDJ
CCAGTCCACGGAGTCAGGGGACACAGCACTGTATTTCTGTGCCAGCAGGACAGGTGCGTCTCCTACAATGAGCAGTTCTTCGGGCCA		1	3.6886757654002215E-4	44	TCRBV21-01*01	TCRBV21	TCRBV21-01	01				TCRBD01-01*01	TCRBD01	TCRBD01-01	01				TCRBJ02-01*01	TCRBJ02	TCRBJ02-01	01				6	5	2	4	0	0	37	-1	48	54	59	1	Out	VDJ
CCCTCAGAACCCAGGGACTCAGCTGTGTACTTCTGTGCCAGCAGTTTCGGGACTAGCGGGACATACAATGAGCAGTTCTTCGGGCCA	CASSFGTSGTYNEQFF	1	3.6886757654002215E-4	48	TCRBV12	TCRBV12				TCRBV12-03/12-04,TCRBV12-04		TCRBD02-01*02	TCRBD02	TCRBD02-01	02				TCRBJ02-01*01	TCRBJ02	TCRBJ02-01	01				3	2	0	3	1	4	33	47	48	61	63	1	In	VDJ
TCCTGAAGACAGCAGCTTCTACATCTGCAGTGCTAGAATAAGTGGGGTACTAGCGGGGAATTCCAAGAGACCCAGTACTTCGGGCCA		3	0.0011066027296200663	56	TCRBV20	TCRBV20				TCRBV20-01,TCRBV20-or09_02		TCRBD02-01*01	TCRBD02	TCRBD02-01	01				TCRBJ02-05*01	TCRBJ02	TCRBJ02-05	01				2	4	3	3	11	1	25	37	48	58	62	3	Out	VDJ
GTGACCAGTGCCCATCCTGAAGACAGCAGCTTCTACATCTGCAGTGCTAGAAGGCAGGATGTGGATCAGCCCCAGCATTTTGGTGAT	CSARRQDVDQPQHF	1	3.6886757654002215E-4	42	TCRBV20	TCRBV20				TCRBV20-01,TCRBV20-or09_02		TCRBD01-01*01	TCRBD01	TCRBD01-01	01				TCRBJ01-05*01	TCRBJ01	TCRBJ01-05	01				2	6	4	4	3	5	39	51	54	58	64	1	In	VDJ
NTGTCGGCTGCTCCCTCCCAGACATCTGTGTACTTCTGTGCCAGCAGTTACAATGCGGGAGGGGTCAATGAGCAGTTCTTCGGGCCA	CASSYNAGGVNEQFF	5	0.0018443378827001106	45	TCRBV06-05*01	TCRBV06	TCRBV06-05	01				TCRBD02-01*02	TCRBD02	TCRBD02-01	02				TCRBJ02-01*01	TCRBJ02	TCRBJ02-01	01				2	2	7	0	3	6	36	51	54	63	65	5	In	VDJ
AAGATCCAGCCTGCAGAGCTTGGGGACTCGGCCGTGTATCTCTGTGCCAGCAGCTTAGTCCCCCAAGAGACCCAGTACTTCGGGCCA	CASSLVPQETQYF	1	3.6886757654002215E-4	39	TCRBV11-03*01	TCRBV11	TCRBV11-03	01											TCRBJ02-05*01	TCRBJ02	TCRBJ02-05	01				1	4	0	0	0	1	42	-1	-1	58	62	1	In	VJ
CTGGAGTCCGCCAGCACCAACCAGACATCTATGTACCTCTGTGCCAGCAGTTTCCTAGCAGGAACAGATACGCAGTATTTTGGCCCA	CASSFLAGTDTQYF	3	0.0011066027296200663	42	TCRBV28-01*01	TCRBV28	TCRBV28-01	01				TCRBD02-01	TCRBD02	TCRBD02-01				01,02	TCRBJ02-03*01	TCRBJ02	TCRBJ02-03	01				3	4	4	7	1	3	39	53	54	59	63	3	In	VDJ
GAGTCGCCCAGCCCCAACCAGACCTCTCTGTACTTCTGTGCCAGCAGTCCCCGGGACAATGGAGCCGGGGAGCTGTTTTTTGGAGAA	CASSPRDNGAGELFF	1	3.6886757654002215E-4	45	TCRBV27-01*01	TCRBV27	TCRBV27-01	01				TCRBD01-01*01	TCRBD01	TCRBD01-01	01				TCRBJ02-02*01	TCRBJ02	TCRBJ02-02	01				5	6	0	6	4	6	36	48	52	58	64	1	In	VDJ
TCTCTGGAGCTGGGGGACTCAGCTTTGTATTTCTGTGCCAGCAGCACCACCGGGACAGCGAACACCGGGGAGCTGTTTTTTGGAGAA	CASSTTGTANTGELFF	1	3.6886757654002215E-4	48	TCRBV09-01*01	TCRBV09	TCRBV09-01	01				TCRBD01-01*01	TCRBD01	TCRBD01-01	01				TCRBJ02-02*01	TCRBJ02	TCRBJ02-02	01				4	0	0	5	6	0	33	45	51	-1	58	1	In	VDJ
AACGCCTTGTTGCTGGGGGACTCGGCCCTCTATCTCTGTGCCAGCAGCTTGGGGGGAACGAACACCGGGGAGCTGTTTTTTGGAGAA	CASSLGGTNTGELFF	2	7.377351530800443E-4	45	TCRBV05-06*01	TCRBV05	TCRBV05-06	01								TCRBD01,TCRBD02	TCRBD01-01,TCRBD02-01		TCRBJ02-02*01	TCRBJ02	TCRBJ02-02	01				0	1	0	8	1	0	36	52	53	57	58	2	In	VDJ
GAGTCCGCCAGCACCAACCAGACATCTATGTACCTCTGTGCCAGCAGTTTTGGGGGGAAGGAAACCGGGGAGCTGTTTTTTGGAGAA	CASSFGGKETGELFF	3	0.0011066027296200663	45	TCRBV28-01*01	TCRBV28	TCRBV28-01	01				TCRBD02-01*01	TCRBD02	TCRBD02-01	01				TCRBJ02-02*01	TCRBJ02	TCRBJ02-02	01				3	6	9	1	1	5	36	50	51	57	63	3	In	VDJ
TCAGAACCCAGGGACTCAGCTGTGTACTTCTGTGCCAGCAGTTCACACTCCGGGACAGGGGCCCCAAATGAGCAGTTCTTCGGGCCA	CASSSHSGTGAPNEQFF	1	3.6886757654002215E-4	51	TCRBV12	TCRBV12				TCRBV12-03/12-04,TCRBV12-04		TCRBD01-01*01	TCRBD01	TCRBD01-01	01				TCRBJ02-01*01	TCRBJ02	TCRBJ02-01	01				4	5	0	2	8	7	30	43	51	61	66	1	In	VDJ
GTGCAGCCTGCAGAACTGGAGGATTCTGGAGTTTATTTCTGTGCCAGCAGCCAACAACTACTGCCGGGGACCCAGTACTTCGGGCCA	CASSQQLLPGTQYF	1	3.6886757654002215E-4	42	TCRBV14-01*01	TCRBV14	TCRBV14-01	01				TCRBD02-01	TCRBD02	TCRBD02-01				01,02	TCRBJ02-05*01	TCRBJ02	TCRBJ02-05	01				2	8	3	9	2	7	39	54	56	60	68	1	In	VDJ
CAGCCCTCAGAACCCAGGGACTCAGCTGTGTACTTCTGTGCCAGCAGTACCGCACTGACTAGCGGGGAGACCCAGTACTTCGGGCCA	CASSTALTSGETQYF	1	3.6886757654002215E-4	45	TCRBV12	TCRBV12				TCRBV12-03/12-04,TCRBV12-04		TCRBD02-01	TCRBD02	TCRBD02-01				01,02	TCRBJ02-05*01	TCRBJ02	TCRBJ02-05	01				5	0	2	4	8	5	36	48	56	-1	66	1	In	VDJ
NNNNTGTCGGCTGCTCCCTCCCAGACATCTGTGTACTTCTGTGCCAGCAGTATGGGACTAGCAGGAGAGACCCAGTACTTCGGGCCA	CASSMGLAGETQYF	2	7.377351530800443E-4	42	TCRBV06-05*01	TCRBV06	TCRBV06-05	01				TCRBD02-01	TCRBD02	TCRBD02-01				01,02	TCRBJ02-05*01	TCRBJ02	TCRBJ02-05	01				5	3	0	7	2	4	39	51	53	62	65	2	In	VDJ
CGGTCCACAAAGCTGGAGGACTCAGCCATGTACTTCTGTGCCAGCAGTGGGCAGGGGGCGAACACCGGGGAGCTGTTTTTTGGAGAA	CASSGQGANTGELFF	1	3.6886757654002215E-4	45	TCRBV02-01	TCRBV02	TCRBV02-01				01,03	TCRBD01-01*01	TCRBD01	TCRBD01-01	01				TCRBJ02-02*01	TCRBJ02	TCRBJ02-02	01				4	0	4	1	2	0	36	49	51	-1	58	1	In	VDJ
GAGATGAATGTGAGCACCTTGGAGCTGGGGGACTCGGCCCTTTATCTTTGCGCCAGCAAAGAGGGTACTGAAGCTTTCTTTGGACAA	CASKEGTEAFF	4	0.0014754703061600886	33	TCRBV05-01*01	TCRBV05	TCRBV05-01	01				TCRBD02-01*02	TCRBD02	TCRBD02-01	02				TCRBJ01-01*01	TCRBJ01	TCRBJ01-01	01				6	1	11	0	2	5	48	58	60	65	66	4	In	VDJ
AAGATCCGGTCCACAAAGCTGGAGGACTCAGCCATGTACTTCTGTGCCAGCAGTGCGCAGGCTAATGAAAAACTGTTTTTTGGCAGT	CASSAQANEKLFF	1	3.6886757654002215E-4	39	TCRBV02-01	TCRBV02	TCRBV02-01				01,03	TCRBD01-01*01	TCRBD01	TCRBD01-01	01				TCRBJ01-04*01	TCRBJ01	TCRBJ01-04	01				4	0	4	4	2	3	42	55	57	-1	61	1	In	VDJ
AGCACCTTGGAGCTGGGGGACTCGGCCCTTTATCTTTGCGCCAGCAGCTTGGATGTTGGGGGCAATCAGCCCCAGCATTTTGGTGAT	CASSLDVGGNQPQHF	1	3.6886757654002215E-4	45	TCRBV05-01*01	TCRBV05	TCRBV05-01	01								TCRBD01,TCRBD02	TCRBD01-01,TCRBD02-01		TCRBJ01-05*01	TCRBJ01	TCRBJ01-05	01				0	0	6	2	5	2	36	52	57	-1	61	1	In	VDJ
CGCACAGAGCAGGAGGACTCGGCCGTGTATCTCTGTGCCAGCAGCTTAGGAGACAGGAGCCTGGGGTATGGCTACACCTTCGGTTCG	CASSLGDRSLGYGYTF	1	3.6886757654002215E-4	48	TCRBV07-02	TCRBV07	TCRBV07-02				01,02	TCRBD01-01*01	TCRBD01	TCRBD01-01	01				TCRBJ01-02*01	TCRBJ01	TCRBJ01-02	01				1	9	2	4	2	5	33	49	51	57	66	1	In	VDJ
GTGACATCGGCCCAAAAGAACCCGACAGCTTTCTATCTCTGTGCCAGTAGTACCCGACAGGGAGTCTACGAGCAGTACTTCGGGCCG	CASSTRQGVYEQYF	1	3.6886757654002215E-4	42	TCRBV19-01*01	TCRBV19	TCRBV19-01	01				TCRBD01-01*01	TCRBD01	TCRBD01-01	01				TCRBJ02-07*01	TCRBJ02	TCRBJ02-07	01				4	3	2	3	3	3	39	52	55	62	65	1	In	VDJ
CTTGGAGATCCAGTCCACGGAGTCAGGGGACACAGCACTGTATTTCTGTGCCAGCAGGACGCTTCCTACGAGCAGTACTTCGGGCCG		1	3.6886757654002215E-4	35	TCRBV21-01*01	TCRBV21	TCRBV21-01	01								TCRBD01,TCRBD02	TCRBD01-01,TCRBD02-01		TCRBJ02-07*01	TCRBJ02	TCRBJ02-07	01				6	3	2	7	0	1	46	-1	57	60	63	1	Out	VDJ
CACCTACACGCCCTGCAGCCAGAAGACTCAGCCCTGTATCTCTGCGCCAGCAGCCAAGGGATCTACTACGAGCAGTACTTCGGGCCG	CASSQGIYYEQYF	1	3.6886757654002215E-4	39	TCRBV04-01*01	TCRBV04	TCRBV04-01	01								TCRBD01,TCRBD02	TCRBD01-01,TCRBD02-01		TCRBJ02-07*01	TCRBJ02	TCRBJ02-07	01				1	4	1	8	0	3	42	-1	58	61	65	1	In	VDJ
CTCAAGATCCAGCCTGCAGAGCTTGGGGACTCGGCCATGTATCTCTGTGCCAGCAGCCTAGGTGGGTGGGAGGCGTTCTTCGGGCCA	CASSLGGWEAFF	1	3.6886757654002215E-4	36	TCRBV11-01*01	TCRBV11	TCRBV11-01	01				TCRBD02-01*02	TCRBD02	TCRBD02-01	02				TCRBJ02-01*01	TCRBJ02	TCRBJ02-01	01				1	1	9	1	6	15	45	61	67	73	74	1	In	VDJ
NNNNNNNTGTCGGCTGCTCCCTCCCAGACATCTGTGTACTTCTGTGCCAGCAGTTACTCGGGAGAATCTGAGCAGTTCTTCGGGCCA	CASSYSGESEQFF	4	0.0014754703061600886	39	TCRBV06-05*01	TCRBV06	TCRBV06-05	01				TCRBD02-01*02	TCRBD02	TCRBD02-01	02				TCRBJ02-01*01	TCRBJ02	TCRBJ02-01	01				0	4	9	2	0	9	42	-1	59	64	68	4	In	VDJ
NNNNTGAAGATCCAGCCCTCAGAACCCAGGGACTCAGCTGTGTACTTCTGTGCCAGCAGTTTTTACAATGAGCAGTTCTTCGGGCCA	CASSFYNEQFF	1	3.6886757654002215E-4	33	TCRBV12-03/12-04*01	TCRBV12	TCRBV12-03/12-04	01											TCRBJ02-01*01	TCRBJ02	TCRBJ02-01	01				3	1	0	0	0	4	48	-1	-1	62	63	1	In	VJ
TCGGCTGCTCCCTCCCAGACATCTGTGTACTTCTGTGCCAGCACCCCCTCCGGGGAGGTCTCCTACAATGAGCAGTTCTTCGGGCCA	CASTPSGEVSYNEQFF	2	7.377351530800443E-4	48	TCRBV06	TCRBV06				TCRBV06-01,TCRBV06-05		TCRBD02-01*02	TCRBD02	TCRBD02-01	02				TCRBJ02-01*01	TCRBJ02	TCRBJ02-01	01				7	1	9	1	9	0	33	43	52	58	59	2	In	VDJ
CACCAACCAGACATCTATGTACCTCTGTGCCAGCAGACCTCGGACTAGCGGGGGGACCCCTCCTACAATGAGCAGTTCTTCGGGCCA		1	3.6886757654002215E-4	56	TCRBV28-01*01	TCRBV28	TCRBV28-01	01				TCRBD02-01*01	TCRBD02	TCRBD02-01	01				TCRBJ02-01*01	TCRBJ02	TCRBJ02-01	01				6	4	1	1	5	0	25	36	41	55	59	1	Out	VDJ
AAGATCCAGCCTGCAGAGCTTGGGGACTCGGCCGTGTATCTCTGTGCCAGCAGCTTTTTTTTCACCGGGGAGCTGTTTTTTGGAGAA	CASSFFFTGELFF	4	0.0014754703061600886	39	TCRBV11-03*01	TCRBV11	TCRBV11-03	01											TCRBJ02-02*01	TCRBJ02	TCRBJ02-02	01				3	6	0	0	0	4	42	-1	-1	56	62	4	In	VJ
GCCCTGCAGCCAGAAGACTCAGCCCTGTATCTCTGCGCCAGCAGCCCAGGACAGGGAGGGAGATACACTGAAGCTTTCTTTGGACAA	CASSPGQGGRYTEAFF	1	3.6886757654002215E-4	48	TCRBV04-01*01	TCRBV04	TCRBV04-01	01				TCRBD01-01*01	TCRBD01	TCRBD01-01	01				TCRBJ01-01*01	TCRBJ01	TCRBJ01-01	01				4	8	1	3	2	3	33	46	48	56	64	1	In	VDJ
CGGTCCACAAAGCTGGAGGACTCAGCCATGTACTTCTGTGCCAGCAAAGGACAGGGGGGTAGCAATCAGCCCCAGCATTTTGGTGAT	CASKGQGGSNQPQHF	1	3.6886757654002215E-4	45	TCRBV02-01	TCRBV02	TCRBV02-01				01,03	TCRBD01-01*01	TCRBD01	TCRBD01-01	01				TCRBJ01-05*01	TCRBJ01	TCRBJ01-05	01				7	1	1	1	2	0	36	46	48	58	59	1	In	VDJ
CAGCGCACAGAGCAGGAGGACTCCGCCGTGTATCTCTGTGCCAGCAGCTTTCGGACACGCGCCGTCTATGGCTACACCTTCGGTTCG	CASSFRTRAVYGYTF	1	3.6886757654002215E-4	45	TCRBV07-08*01	TCRBV07	TCRBV07-08	01				TCRBD01-01*01	TCRBD01	TCRBD01-01	01				TCRBJ01-02*01	TCRBJ01	TCRBJ01-02	01				3	8	1	6	2	4	36	50	52	57	65	1	In	VDJ
ATCCGCTCACCAGGCCTGGGGGACGCAGCCATGTACCTGTGTGCCACCAGCACCCGGACATCAGGCTATGGCTACACCTTCGGTTCG	CATSTRTSGYGYTF	2	7.377351530800443E-4	42	TCRBV15-01*02	TCRBV15	TCRBV15-01	02				TCRBD01-01*01	TCRBD01	TCRBD01-01	01				TCRBJ01-02*01	TCRBJ01	TCRBJ01-02	01				4	5	1	6	3	4	39	52	55	60	65	2	In	VDJ
GTGAGCACCTTGGAGCTGGGGGACTCGGCCCTTTATCTTTGCGCCAGCAGCTTGGACAGGGGATTATATGGCTACACCTTCGGTTCG	CASSLDRGLYGYTF	1	3.6886757654002215E-4	42	TCRBV05-01*01	TCRBV05	TCRBV05-01	01				TCRBD01-01*01	TCRBD01	TCRBD01-01	01				TCRBJ01-02*01	TCRBJ01	TCRBJ01-02	01				0	4	3	2	0	5	39	-1	55	62	66	1	In	VDJ
AAGATCCAGCCTGCAGAGCTTGGGGACTCGGCCGTGTATCTCTGTGCCAGCAGCGAACAGCCAGGGGGGGAGCAGTACTTCGGGCCG	CASSEQPGGEQYF	1	3.6886757654002215E-4	39	TCRBV11-03*01	TCRBV11	TCRBV11-03	01				TCRBD01-01*01	TCRBD01	TCRBD01-01	01				TCRBJ02-07*01	TCRBJ02	TCRBJ02-07	01				5	1	4	1	7	7	42	54	61	68	69	1	In	VDJ
CAGCGCACAGAGCAGGAGGACTCCGCCGTGTATCTCTGTGCCAGCAGCTTTTCCGGGACAGGGGTTAATGAGCAGTTCTTCGGGCCA	CASSFSGTGVNEQFF	1	3.6886757654002215E-4	45	TCRBV07-08*01	TCRBV07	TCRBV07-08	01				TCRBD01-01*01	TCRBD01	TCRBD01-01	01				TCRBJ02-01*01	TCRBJ02	TCRBJ02-01	01				3	2	0	2	4	7	36	50	54	64	66	1	In	VDJ
ACTCTGACTGTGAGCAACATGAGCCCTGAAGACAGCAGCATATATCTCTGCAGCGTTTCCAGGGTCAATGAGCAGTTCTTCGGGCCA	CSVSRVNEQFF	2	7.377351530800443E-4	33	TCRBV29-01*01	TCRBV29	TCRBV29-01	01				TCRBD01-01*01	TCRBD01	TCRBD01-01	01				TCRBJ02-01*01	TCRBJ02	TCRBJ02-01	01				5	1	4	3	2	6	48	57	59	64	65	2	In	VDJ
AAAGAACCCGACAGCTTTCTATCTCTGTGCCAGTAGTATTACCGCTAGCGGGAGGCGCCACAGTACAATGAGCAGTTCTTCGGGCCA		1	3.6886757654002215E-4	56	TCRBV19-01*01	TCRBV19	TCRBV19-01	01				TCRBD02-01*02	TCRBD02	TCRBD02-01	02				TCRBJ02-01*01	TCRBJ02	TCRBJ02-01	01				3	8	4	1	5	4	25	39	44	55	63	1	Out	VDJ
AATGTGAGCACCTTGGAGCTGGGGGACTCGGCCCTTTATCTTTGCGCCAGCAGCCGGGACAGCTACAATGAGCAGTTCTTCGGGCCA	CASSRDSYNEQFF	1	3.6886757654002215E-4	39	TCRBV05-01*01	TCRBV05	TCRBV05-01	01				TCRBD01-01*01	TCRBD01	TCRBD01-01	01				TCRBJ02-01*01	TCRBJ02	TCRBJ02-01	01				4	0	0	5	1	3	42	54	55	-1	62	1	In	VDJ
GACTCAGCCCTGTACTTCTGTGCCAGCAGCTCCTACCCCGCTCCAATTCAGGGGGAAGATAACACCGGGGAGCTGTTTTTTGGAGAA	CASSSYPAPIQGEDNTGELFF	1	3.6886757654002215E-4	63	TCRBV13-01*01	TCRBV13	TCRBV13-01	01				TCRBD01-01*01	TCRBD01	TCRBD01-01	01				TCRBJ02-02*01	TCRBJ02	TCRBJ02-02	01				4	5	4	1	17	2	18	31	48	55	60	1	In	VDJ
GGAGCTGGGGGACTCAGCTTTGTATTTCTGTGCCAGCAGCGTAGGGGGGCAGAGGACGCCATGAACACTGAAGCTTTCTTTGGACAA		1	3.6886757654002215E-4	53	TCRBV09-01*01	TCRBV09	TCRBV09-01	01				TCRBD01-01*01	TCRBD01	TCRBD01-01	01				TCRBJ01-01*01	TCRBJ01	TCRBJ01-01	01				0	11	6	0	0	0	28	-1	44	50	61	1	Out	VDJ
CTTCACATCAATTCCCTGGAGCTTGGTGACTCTGCTGTGTATTTCTGTGCCAGCAGCCAGATGACACATGAAGCTTTCTTTGGACAA	CASSQMTHEAFF	1	3.6886757654002215E-4	36	TCRBV03-01/03-02*01	TCRBV03	TCRBV03-01/03-02	01				TCRBD01-01*01	TCRBD01	TCRBD01-01	01				TCRBJ01-01*01	TCRBJ01	TCRBJ01-01	01				3	2	2	6	3	7	45	59	62	66	68	1	In	VDJ
ATCCAGCCCTCAGAACCCAGGGACTCAGCTGTGTACTTCTGTGCCAGCAGTACCTCGGGACAGGGAAAAAAAGCTTTCTTTGGACAA	CASSTSGQGKKAFF	2	7.377351530800443E-4	42	TCRBV12	TCRBV12				TCRBV12-03/12-04,TCRBV12-04		TCRBD01-01*01	TCRBD01	TCRBD01-01	01				TCRBJ01-01*01	TCRBJ01	TCRBJ01-01	01				5	5	0	3	5	9	39	51	56	65	70	2	In	VDJ
CTGGAGTCCGCCAGCACCAACCAGACATCTATGTACCTCTGTGCCAGCAGTTTATCTTCCTCCCCCAGGCGCTACACCTTCGGTTCG	CASSLSSSPRRYTF	1	3.6886757654002215E-4	42	TCRBV28-01*01	TCRBV28	TCRBV28-01	01				TCRBD01-01*01	TCRBD01	TCRBD01-01	01				TCRBJ01-02*01	TCRBJ01	TCRBJ01-02	01				1	1	4	4	10	9	39	55	65	69	70	1	In	VDJ
GTGACCAGTGCCCATCCTGAAGACAGCAGCTTCTACATCTGCAGTGCTAGAGATATGGACCTCTCCTACGAGCAGTACTTCGGGCCG	CSARDMDLSYEQYF	1	3.6886757654002215E-4	42	TCRBV20	TCRBV20				TCRBV20-01,TCRBV20-or09_02						TCRBD01,TCRBD02	TCRBD01-01,TCRBD02-01		TCRBJ02-07*01	TCRBJ02	TCRBJ02-07	01				0	2	1	7	3	0	39	53	56	60	62	1	In	VDJ
CCAGACATCTATGTACCTCTGTGCCAGCAGTTTACGGTGGTAGTATGACCTTGGCTAGCTTCCTACAATGAGCAGTTCTTCGGGCCA		1	3.6886757654002215E-4	62	TCRBV28-01*01	TCRBV28	TCRBV28-01	01				TCRBD02-01	TCRBD02	TCRBD02-01				01,02	TCRBJ02-01*01	TCRBJ02	TCRBJ02-01	01				2	1	4	7	20	1	19	34	54	59	60	1	Out	VDJ
ATTCTGGAGTCCGCCAGCACCAACCAGACATCTATGTACCTCTGTGCCAGCAGTTTTGGGGGTCTCGCTGAAGCTTTCTTTGGACAA	CASSFGGLAEAFF	1	3.6886757654002215E-4	39	TCRBV28-01*01	TCRBV28	TCRBV28-01	01								TCRBD01,TCRBD02	TCRBD01-01,TCRBD02-01		TCRBJ01-01*01	TCRBJ01	TCRBJ01-01	01				3	5	6	1	1	6	42	56	57	62	67	1	In	VDJ
ATCCTGGAGTCGCCCAGCCCCAACCAGACCTCTCTGTACTTCTGTGCCAGCAGAACAGGGCCGCCGACTGAAGCTTTCTTTGGACAA	CASRTGPPTEAFF	2	7.377351530800443E-4	39	TCRBV27-01*01	TCRBV27	TCRBV27-01	01				TCRBD01-01*01	TCRBD01	TCRBD01-01	01				TCRBJ01-01*01	TCRBJ01	TCRBJ01-01	01				6	6	3	3	1	5	42	53	54	60	66	2	In	VDJ
CAGCGCACAGAGCAGGAGGACTCGGCCGTGTATCTCTGTGCCAGCAGCTTAGGGACAGGGATCAATCAGCCCCAGCATTTTGGTGAT	CASSLGTGINQPQHF	1	3.6886757654002215E-4	45	TCRBV07-02	TCRBV07	TCRBV07-02				01,02	TCRBD01-01*01	TCRBD01	TCRBD01-01	01				TCRBJ01-05*01	TCRBJ01	TCRBJ01-05	01				1	2	1	3	0	3	36	-1	52	60	62	1	In	VDJ
AAGATCCAGCGCACAGAGCAGGGGGACTCGGCCATGTATCTCTGTGCCAGCAGCTTAAGGAGGGGGCAGCCCCAGCATTTTGGTGAT	CASSLRRGQPQHF	1	3.6886757654002215E-4	39	TCRBV07-09*01	TCRBV07	TCRBV07-09	01								TCRBD01,TCRBD02	TCRBD01-01,TCRBD02-01		TCRBJ01-05*01	TCRBJ01	TCRBJ01-05	01				2	0	5	1	3	7	42	57	60	-1	66	1	In	VDJ
AGCACCTTGGAGCTGGGGGACTCGGCCCTTTATCTTTGCGCCAGCAGCTTGGAGGGACAGCAAGCCTACGAGCAGTACTTCGGGCCG	CASSLEGQQAYEQYF	1	3.6886757654002215E-4	45	TCRBV05-01*01	TCRBV05	TCRBV05-01	01				TCRBD01-01*01	TCRBD01	TCRBD01-01	01				TCRBJ02-07*01	TCRBJ02	TCRBJ02-07	01				0	4	0	5	1	2	36	52	53	60	64	1	In	VDJ
GATTCTGGAGTCCGCCAGCACCAACCAGACATCTATGTACCTCTGTGCCAGCAGTTGCTTATCCGGGCCAGGGAGTACTTCGGCGCC		1	3.6886757654002215E-4	38	TCRBV28-01*01	TCRBV28	TCRBV28-01	01				TCRBD01-01*01	TCRBD01	TCRBD01-01	01				TCRBJ02-04*01	TCRBJ02	TCRBJ02-04	01				4	0	4	3	12	14	43	56	68	-1	73	1	Out	VDJ
CAGCCTGCAGAGCTTGGGGACTCGGCCGTGTATCTCTGTGCCAGCAGCCCTAGTTTAGCGGGAGGTGTTGAGCAGTTCTTCGGGCCA	CASSPSLAGGVEQFF	2	7.377351530800443E-4	45	TCRBV11-03*01	TCRBV11	TCRBV11-03	01				TCRBD02-01*02	TCRBD02	TCRBD02-01	02				TCRBJ02-01*01	TCRBJ02	TCRBJ02-01	01				5	3	5	1	7	9	36	48	55	65	68	2	In	VDJ
AGCACCTTGGAGCTGGGGGACTCGGCCCTTTATCTTTGCGCCAGCAGCTTGGGTAGGGGCCGAGTGGAGACCCAGTACTTCGGGCCA	CASSLGRGRVETQYF	2	7.377351530800443E-4	45	TCRBV05-01*01	TCRBV05	TCRBV05-01	01				TCRBD01-01*01	TCRBD01	TCRBD01-01	01				TCRBJ02-05*01	TCRBJ02	TCRBJ02-05	01				0	7	5	2	2	5	36	52	54	59	66	2	In	VDJ
TCGGCCCAAAAGAACCCGACAGCTTTCTATCTCTGTGCCAGTAGTATAGATGGGGACGCCTCCTACAATGAGCAGTTCTTCGGGCCA	CASSIDGDASYNEQFF	1	3.6886757654002215E-4	48	TCRBV19-01*01	TCRBV19	TCRBV19-01	01								TCRBD01,TCRBD02	TCRBD01-01,TCRBD02-01		TCRBJ02-01*01	TCRBJ02	TCRBJ02-01	01				0	2	0	7	2	0	33	50	52	57	59	1	In	VDJ
NNNNNNNNNNTGTCGGCTGCTCCCTCCCAGACATCTGTGTACTTCTGTGCCAGCAGTGAAGTGCAGGATACGCAGTATTTTGGCCCA	CASSEVQDTQYF	1	3.6886757654002215E-4	36	TCRBV06-01*01	TCRBV06	TCRBV06-01	01				TCRBD01-01*01	TCRBD01	TCRBD01-01	01				TCRBJ02-03*01	TCRBJ02	TCRBJ02-03	01				1	0	4	5	2	6	45	61	63	-1	66	1	In	VDJ
CAGCGCACAGAGCAGGAGGACTCGGCCGTGTATCTCTGTGCCAGCAGACCGGGACATCCTAACACCGGGGAGCTGTTTTTTGGAGAA	CASRPGHPNTGELFF	1	3.6886757654002215E-4	45	TCRBV07-02	TCRBV07	TCRBV07-02				01,02	TCRBD01-01*01	TCRBD01	TCRBD01-01	01				TCRBJ02-02*01	TCRBJ02	TCRBJ02-02	01				6	4	0	6	3	2	36	47	50	56	60	1	In	VDJ
ATCCAGCCCTCAGAACCCAGGGACTCAGCTGTGTACTTCTGTGCCAGCAGTTTTCAGGGGACGGGGACTGAAGCTTTCTTTGGACAA	CASSFQGTGTEAFF	1	3.6886757654002215E-4	42	TCRBV12	TCRBV12				TCRBV12-03/12-04,TCRBV12-04		TCRBD01-01*01	TCRBD01	TCRBD01-01	01				TCRBJ01-01*01	TCRBJ01	TCRBJ01-01	01				3	6	4	2	1	5	39	53	54	60	66	1	In	VDJ
AACGCCTTGTTGCTGGGGGACTCGGCCCTGTATCTCTGTGCCAGCAGCTTGGGAGCACGAATGAACACTGAAGCTTTCTTTGGACAA	CASSLGARMNTEAFF	1	3.6886757654002215E-4	45	TCRBV05-05*01	TCRBV05	TCRBV05-05	01				TCRBD02-01	TCRBD02	TCRBD02-01				01,02	TCRBJ01-01*01	TCRBJ01	TCRBJ01-01	01				0	5	6	7	1	0	36	52	53	56	61	1	In	VDJ
GAGTCCGCCAGCACCAACCAGACATCTATGTACCTCTGTGCCAGCAGAGAAAGGGTTGCAACTAATGAAAAACTGTTTTTTGGCAGT	CASRERVATNEKLFF	2	7.377351530800443E-4	45	TCRBV28-01*01	TCRBV28	TCRBV28-01	01								TCRBD01,TCRBD02	TCRBD01-01,TCRBD02-01		TCRBJ01-04*01	TCRBJ01	TCRBJ01-04	01				6	3	5	3	4	0	36	47	51	55	58	2	In	VDJ
ACATCGGCCCAAAAGAACCCGACAGCTTTCTATCTCTGTGCCAGTAGTATCTGGGGATCTAGCAATCAGCCCCAGCATTTTGGTGAT	CASSIWGSSNQPQHF	1	3.6886757654002215E-4	45	TCRBV19-01*01	TCRBV19	TCRBV19-01	01								TCRBD01,TCRBD02	TCRBD01-01,TCRBD02-01		TCRBJ01-05*01	TCRBJ01	TCRBJ01-05	01				3	2	0	8	3	0	36	50	53	57	59	1	In	VDJ
ACAGTGACCAGTGCCCATCCTGAAGACAGCAGCTTCTACATCTGCAGTGCTTTGACAGGTCCTAACTATGGCTACACCTTCGGTTCG	CSALTGPNYGYTF	1	3.6886757654002215E-4	39	TCRBV20	TCRBV20				TCRBV20-01,TCRBV20-or09_02		TCRBD01-01*01	TCRBD01	TCRBD01-01	01				TCRBJ01-02*01	TCRBJ01	TCRBJ01-02	01				5	2	2	4	2	0	42	51	53	59	61	1	In	VDJ
TCCACGGAGTCAGGGGACACAGCACTGTATTTCTGTGCCAGCAGCGCGCGGGGCGGGGGCCCTAACTATGGCTACACCTTCGGTTCG	CASSARGGGPNYGYTF	1	3.6886757654002215E-4	48	TCRBV21-01*01	TCRBV21	TCRBV21-01	01				TCRBD02-01*01	TCRBD02	TCRBD02-01	01				TCRBJ01-02*01	TCRBJ01	TCRBJ01-02	01				5	2	7	2	7	0	33	45	52	59	61	1	In	VDJ
ACCAGTGCCCATCCTGAAGACAGCAGCTTCTACATCTGCAGTGCTAGAGATGGGGCTGGGGGGGCAGGCGAGCAGTACTTCGGGCCG	CSARDGAGGAGEQYF	1	3.6886757654002215E-4	45	TCRBV20	TCRBV20				TCRBV20-01,TCRBV20-or09_02		TCRBD02-01*01	TCRBD02	TCRBD02-01	01				TCRBJ02-07*01	TCRBJ02	TCRBJ02-07	01				0	4	9	0	7	6	36	50	57	64	68	1	In	VDJ
CGGTCCACAAAGCTGGAGGACTCAGCCATGTACTTCTGTGCCAGCGCAGCCCTAGCGGGAGGTCGGTACGAGCAGTACTTCGGGCCG	CASAALAGGRYEQYF	2	7.377351530800443E-4	45	TCRBV02-01	TCRBV02	TCRBV02-01				01,03	TCRBD02-01*02	TCRBD02	TCRBD02-01	02				TCRBJ02-07*01	TCRBJ02	TCRBJ02-07	01				8	4	4	1	6	4	36	45	51	62	66	2	In	VDJ
CAGCGCACAGAGCAGGAGGACTCGGCCGTGTATCTCTGTGCCAGCAGCTGGACTAGCGGGGTCTCCTACGAGCAGTACTTCGGGCCG	CASSWTSGVSYEQYF	1	3.6886757654002215E-4	45	TCRBV07-02	TCRBV07	TCRBV07-02				01,02	TCRBD02-01*01	TCRBD02	TCRBD02-01	01				TCRBJ02-07*01	TCRBJ02	TCRBJ02-07	01				4	1	1	3	0	0	36	-1	49	61	62	1	In	VDJ
ACATCGGCCCAAAAGAACCCGACAGCTTTCTATCTCTGTGCCAGTAGGGCCCCAAGGGGAGAGGGGTCACCCCTCCACTTTGGGAAC	CASRAPRGEGSPLHF	1	3.6886757654002215E-4	45	TCRBV19-01*01	TCRBV19	TCRBV19-01	01								TCRBD01,TCRBD02	TCRBD01-01,TCRBD02-01		TCRBJ01-06*02	TCRBJ01	TCRBJ01-06	02				6	7	5	2	7	10	36	47	54	59	66	1	In	VDJ
CTGTCCCTAGAGTCTGCCATCCCCAACCAGACAGCTCTTTACTTCTGTGCCACCAGTGATTCTCCCGGTGAGCAGTTCTTCGGGCCA	CATSDSPGEQFF	1	3.6886757654002215E-4	36	TCRBV24-01*01	TCRBV24	TCRBV24-01	01				TCRBD02-01	TCRBD02	TCRBD02-01				01,02	TCRBJ02-01*01	TCRBJ02	TCRBJ02-01	01				2	0	8	5	4	9	45	61	65	-1	68	1	In	VDJ
CTTGGTGACTCTGCTGTGTATTTCTGTGCCAGCAGCCGCAAACCGGGACTAGCGGTCTCCCTCTACAATGAGCAGTTCTTCGGGCCA	CASSRKPGLAVSLYNEQFF	1	3.6886757654002215E-4	57	TCRBV03-01/03-02*01	TCRBV03	TCRBV03-01/03-02	01				TCRBD02-01	TCRBD02	TCRBD02-01				01,02	TCRBJ02-01*01	TCRBJ02	TCRBJ02-01	01				4	7	0	5	7	3	24	37	44	55	62	1	In	VDJ
NNNNNNNTGTCGGCTGCTCCCTCCCAGACATCTGTGTACTTCTGTGCCAGCAGTTGGGGCTTAATAGAGACCCAGTACTTCGGGCCA	CASSWGLIETQYF	2	7.377351530800443E-4	39	TCRBV06-05*01	TCRBV06	TCRBV06-05	01				TCRBD01-01*01	TCRBD01	TCRBD01-01	01				TCRBJ02-05*01	TCRBJ02	TCRBJ02-05	01				4	5	7	0	0	4	42	-1	55	60	65	2	In	VDJ
ATCCAGCGCACAGAGCAGGAGGACTCGGCCGTGTATCTCTGTGCCAGCAGCTTCGGATACATCCAAGAGACCCAGTACTTCGGGCCA	CASSFGYIQETQYF	1	3.6886757654002215E-4	42	TCRBV07-02	TCRBV07	TCRBV07-02				01,02					TCRBD01,TCRBD02	TCRBD01-01,TCRBD02-01		TCRBJ02-05*01	TCRBJ02	TCRBJ02-05	01				3	5	1	8	1	1	39	53	54	57	62	1	In	VDJ
GCCTTGGAGCTGGACGACTCGGCCCTGTATCTCTGTGCCAGCAGCTTGGGGTCGGCAGCCACCACCGGGGAGCTGTTTTTTGGAGAA	CASSLGSAATTGELFF	1	3.6886757654002215E-4	48	TCRBV05-04*01	TCRBV05	TCRBV05-04	01								TCRBD01,TCRBD02	TCRBD01-01,TCRBD02-01		TCRBJ02-02*01	TCRBJ02	TCRBJ02-02	01				0	4	4	5	6	4	33	49	55	58	62	1	In	VDJ
CTGGAGTCAGCTACCCGCTCCCAGACATCTGTGTATTTCTGCGCCAGCAGTGAGAGGGTTGCTAATGAAAAACTGTTTTTTGGCAGT	CASSERVANEKLFF	1	3.6886757654002215E-4	42	TCRBV10-02*01	TCRBV10	TCRBV10-02	01								TCRBD01,TCRBD02	TCRBD01-01,TCRBD02-01		TCRBJ01-04*01	TCRBJ01	TCRBJ01-04	01				2	3	5	3	0	3	39	-1	54	58	61	1	In	VDJ
GTGAGCAACATGAGCCCTGAAGACAGCAGCATATATCTCTGCAGCGTTTCAGAAGGAGTCCTAAACCAGCCCCAGCATTTTGGTGAT	CSVSEGVLNQPQHF	1	3.6886757654002215E-4	42	TCRBV29-01	TCRBV29	TCRBV29-01				01,02	TCRBD02-01*02	TCRBD02	TCRBD02-01	02				TCRBJ01-05*01	TCRBJ01	TCRBJ01-05	01				5	8	10	2	6	7	39	48	54	58	66	1	In	VDJ
GGGGACTCGGCCGTGTATGTCTGTGCAAGTCGCTTTCCATCACCAGGGGGAGACCACATTGTCTGCTATGGCTACACCTTCGGTTCG	CASRFPSPGGDHIVCYGYTF	2	7.377351530800443E-4	60	TCRBV12-02*01	TCRBV12	TCRBV12-02	01				TCRBD01-01*01	TCRBD01	TCRBD01-01	01				TCRBJ01-02*01	TCRBJ01	TCRBJ01-02	01				3	15	4	1	8	4	21	35	43	50	65	2	In	VDJ
ATTCTGGAGTCCGCCAGCACCAACCAGACATCTATGTACCTCTGTGCCAGCGTAGGGACAGCTCCTGGCGAGCAGTACTTCGGGCCG	CASVGTAPGEQYF	2	7.377351530800443E-4	39	TCRBV28-01*01	TCRBV28	TCRBV28-01	01				TCRBD01-01*01	TCRBD01	TCRBD01-01	01				TCRBJ02-07*01	TCRBJ02	TCRBJ02-07	01				8	7	0	5	3	6	42	51	54	61	68	2	In	VDJ
AGATCCAGCCCTCAGAACCCAGGGACTCAGCTGTGTATTTTTGTGCTAGTGGTTTGGAATACAGGGGGCGAGCAGTACTTCGGGCCG		1	3.6886757654002215E-4	40	TCRBV12-05*01	TCRBV12	TCRBV12-05	01				TCRBD01-01*01	TCRBD01	TCRBD01-01	01				TCRBJ02-07*01	TCRBJ02	TCRBJ02-07	01				1	0	3	1	3	6	41	57	60	-1	68	1	Out	VDJ
TCTGGAGTCCGCTACCAGCTCCCAGACATCTGTGTACTTCTGTGCCATCAGGCCCGGGACCAGGCCTACGAGCAGTACTTCGGGCCG		3	0.0011066027296200663	41	TCRBV10-03*01	TCRBV10	TCRBV10-03	01								TCRBD01,TCRBD02	TCRBD01-01,TCRBD02-01		TCRBJ02-07*01	TCRBJ02	TCRBJ02-07	01				6	4	0	7	4	2	40	51	55	60	64	3	Out	VDJ
CTGGAGTCCGCCAGCACCAACCAGACATCTATGTACCTCTGTGCCAGCAGTTTCTTCCAGGGGCGGAATGAGCAGTTCTTCGGGCCA	CASSFFQGRNEQFF	7	0.0025820730357801547	42	TCRBV28-01*01	TCRBV28	TCRBV28-01	01				TCRBD01-01*01	TCRBD01	TCRBD01-01	01				TCRBJ02-01*01	TCRBJ02	TCRBJ02-01	01				3	3	4	2	4	7	39	53	57	63	66	7	In	VDJ
TCGGCTGCTCCCTCCCAGACATCTGTGTACTTCTGTGCCAGCAGTCGCCTTGGGCCCCCGACACACAATGAGCAGTTCTTCGGGCCA	CASSRLGPPTHNEQFF	2	7.377351530800443E-4	48	TCRBV06	TCRBV06				TCRBV06-01,TCRBV06-05,TCRBV06-06		TCRBD01-01*01	TCRBD01	TCRBD01-01	01				TCRBJ02-01*01	TCRBJ02	TCRBJ02-01	01				5	1	2	6	14	5	33	45	59	63	64	2	In	VDJ
AGCACCTTGGAGCTGGGGGACTCGGCCCTTTATCTTTGCGCCAGCAGCTCTACGGGAGACCTACGGGAGACCCAGTACTTCGGGCCA	CASSSTGDLRETQYF	1	3.6886757654002215E-4	45	TCRBV05-01*01	TCRBV05	TCRBV05-01	01				TCRBD02-01*02	TCRBD02	TCRBD02-01	02				TCRBJ02-05*01	TCRBJ02	TCRBJ02-05	01				3	8	8	2	3	5	36	49	52	58	66	1	In	VDJ
CTGGAGTCAGCTACCCGCTCCCAGACATCTGTGTATTTCTGCGCCAGCAGGGGGGACAGGGACACCGGGGAGCTGTTTTTTGGAGAA	CASRGDRDTGELFF	1	3.6886757654002215E-4	42	TCRBV10-02*01	TCRBV10	TCRBV10-02	01				TCRBD01-01*01	TCRBD01	TCRBD01-01	01				TCRBJ02-02*01	TCRBJ02	TCRBJ02-02	01				6	0	0	3	2	3	39	50	52	-1	61	1	In	VDJ
TTGGCGTCTGCTGTACCCTCTCAGACATCTGTGTACTTCTGTGCCAGCAGTAGGGGGCCCGACACCGGGGAGCTGTTTTTTGGAGAA	CASSRGPDTGELFF	2	7.377351530800443E-4	42	TCRBV06-04*01	TCRBV06	TCRBV06-04	01				TCRBD01-01*01	TCRBD01	TCRBD01-01	01				TCRBJ02-02*01	TCRBJ02	TCRBJ02-02	01				5	3	5	0	0	3	39	-1	51	58	61	2	In	VDJ
CAGCCTGCAGAGCTTGGGGACTCGGCCATGTATCTCTGTGCCAGCAGCTCACTACAGCGGAACTCCTACGAGCAGTACTTCGGGCCG	CASSSLQRNSYEQYF	1	3.6886757654002215E-4	45	TCRBV11-01*01	TCRBV11	TCRBV11-01	01				TCRBD02-01	TCRBD02	TCRBD02-01				01,02	TCRBJ02-07*01	TCRBJ02	TCRBJ02-07	01				4	2	6	5	6	0	36	49	55	60	62	1	In	VDJ
GTGAACGCCTTGTTGCTGGGGGACTCGGCCCTCTATCTCTGTGCCAGCAGCTTGTTCGGCCAGACCTACGAGCAGTACTTCGGGCCG	CASSLFGQTYEQYF	1	3.6886757654002215E-4	42	TCRBV05-06*01	TCRBV05	TCRBV05-06	01								TCRBD01,TCRBD02	TCRBD01-01,TCRBD02-01		TCRBJ02-07*01	TCRBJ02	TCRBJ02-07	01				1	1	4	5	6	2	39	54	60	63	64	1	In	VDJ
AAGATCCAGCGCACAGAGCAGGAGGACTCCGCCGTGTATCTCTGTGCCAGCAGCGAAGGGACAGGGGACGAGCAGTACTTCGGGCCG	CASSEGTGDEQYF	2	7.377351530800443E-4	39	TCRBV07-08	TCRBV07	TCRBV07-08				01,03	TCRBD01-01*01	TCRBD01	TCRBD01-01	01				TCRBJ02-07*01	TCRBJ02	TCRBJ02-07	01				5	0	0	2	3	5	42	54	57	-1	67	2	In	VDJ
AACCTGAGCTCTCTGGAGCTGGGGGACTCAGCTTTGTATTTCTGTGCCAGCAGCGTAGAGGGACTAAGCATTCAGTACTTCGGCGCC	CASSVEGLSIQYF	2	7.377351530800443E-4	39	TCRBV09-01*01	TCRBV09	TCRBV09-01	01				TCRBD02-01	TCRBD02	TCRBD02-01				01,02	TCRBJ02-04*01	TCRBJ02	TCRBJ02-04	01				0	2	0	9	1	9	42	58	59	66	68	2	In	VDJ
ACCAACCAGACATCTATGTACCTCTGTGCCAGCAGTTATATGGGACTAGCGGAACAGGGGACCTACAATGAGCAGTTCTTCGGGCCA	CASSYMGLAEQGTYNEQFF	1	3.6886757654002215E-4	57	TCRBV28-01*01	TCRBV28	TCRBV28-01	01				TCRBD02-01	TCRBD02	TCRBD02-01				01,02	TCRBJ02-01*01	TCRBJ02	TCRBJ02-01	01				4	9	0	5	4	2	24	37	41	52	61	1	In	VDJ
GTGAACGCCTTGTTGCTGGGGGACTCGGCCCTCTATCTCTGTGCCAGCAGCTGGGGACAGCACCAAGAGACCCAGTACTTCGGGCCA	CASSWGQHQETQYF	2	7.377351530800443E-4	42	TCRBV05-06*01	TCRBV05	TCRBV05-06	01				TCRBD01-01*01	TCRBD01	TCRBD01-01	01				TCRBJ02-05*01	TCRBJ02	TCRBJ02-05	01				3	1	0	5	1	0	39	52	53	60	61	2	In	VDJ
CTGAAGATCCAGCGCACAGAGCAGGGGGACTCGGCCATGTATCTCTGTGCCAGCAGCCTCGGGACCCAACCCCAGCATTTTGGTGAT	CASSLGTQPQHF	1	3.6886757654002215E-4	36	TCRBV07-09*01	TCRBV07	TCRBV07-09	01								TCRBD01,TCRBD02	TCRBD01-01,TCRBD02-01		TCRBJ01-05*01	TCRBJ01	TCRBJ01-05	01				5	4	0	7	3	10	45	57	60	65	69	1	In	VDJ
TCCTGGAGTCGCCCAGCCCCAACCAGACCTCTCTGTACTTCTGTGCCAGCAGGCGGGACGACCCTCTACGAGCAGTACTTCGGGCCG		3	0.0011066027296200663	40	TCRBV27-01*01	TCRBV27	TCRBV27-01	01				TCRBD02-01*02	TCRBD02	TCRBD02-01	02				TCRBJ02-07*01	TCRBJ02	TCRBJ02-07	01				6	7	7	3	0	3	41	-1	52	58	65	3	Out	VDJ
CGCACAGAGCAGGGGGACTCGGCCATGTATCTCTGTGCCAGCAGCCCAGGGACAGGGGGCGCGTCCTACGAGCAGTACTTCGGGCCG	CASSPGTGGASYEQYF	1	3.6886757654002215E-4	48	TCRBV07-09*01	TCRBV07	TCRBV07-09	01				TCRBD01-01*01	TCRBD01	TCRBD01-01	01				TCRBJ02-07*01	TCRBJ02	TCRBJ02-07	01				5	3	0	0	3	1	33	45	48	60	63	1	In	VDJ
CTGAGCTCTCTGGAGCTGGGGGACTCAGCTTTGTATTTCTGTGCCAGCAGCGTAGGACAGGTATCCTACGAGCAGTACTTCGGGCCG	CASSVGQVSYEQYF	1	3.6886757654002215E-4	42	TCRBV09-01*01	TCRBV09	TCRBV09-01	01				TCRBD01-01*01	TCRBD01	TCRBD01-01	01				TCRBJ02-07*01	TCRBJ02	TCRBJ02-07	01				0	2	2	4	0	1	39	-1	55	61	63	1	In	VDJ
GAGTCTGCCATCCCCAACCAGACAGCTCTTTACTTCTGTGCCACCTTAGGACTCTCTAGCTCTGGAAACACCATATATTTTGGAGAG	CATLGLSSSGNTIYF	1	3.6886757654002215E-4	45	TCRBV24-01*01	TCRBV24	TCRBV24-01	01				TCRBD02-01	TCRBD02	TCRBD02-01				01,02	TCRBJ01-03*01	TCRBJ01	TCRBJ01-03	01				9	6	1	10	3	0	36	45	48	53	59	1	In	VDJ
CATCCTGAAGACAGCAGCTTCTACATCTGCAGTGCTAGAGATGCCTGGGTCGTGGGGTATCCCACAGATACGCAGTATTTTGGCCCA	CSARDAWVVGYPTDTQYF	2	7.377351530800443E-4	54	TCRBV20	TCRBV20				TCRBV20-01,TCRBV20-or09_02						TCRBD01,TCRBD02	TCRBD01-01,TCRBD02-01		TCRBJ02-03*01	TCRBJ02	TCRBJ02-03	01				0	5	6	2	12	2	27	41	53	57	62	2	In	VDJ
GTGAGCACCTTGGAGCTGGGGGACTCGGCCCTTTATCTTTGCGCCAGCAGCTTGGTTGGCTCCGCCGGGGAGCTGTTTTTTGGAGAA	CASSLVGSAGELFF	2	7.377351530800443E-4	42	TCRBV05-01*01	TCRBV05	TCRBV05-01	01				TCRBD01-01*01	TCRBD01	TCRBD01-01	01				TCRBJ02-02*01	TCRBJ02	TCRBJ02-02	01				0	4	9	0	2	6	39	55	57	60	64	2	In	VDJ
ATCCGCTCACCAGGCCTGGGGGACGCAGCCATGTACCTGTGTGCCACCAGCAGTCGGGAAACCCGGAGGGAGCTGTTTTTTGGAGAA	CATSSRETRRELFF	1	3.6886757654002215E-4	42	TCRBV15-01*02	TCRBV15	TCRBV15-01	02				TCRBD02-01*02	TCRBD02	TCRBD02-01	02				TCRBJ02-02*01	TCRBJ02	TCRBJ02-02	01				3	8	8	3	1	9	39	53	54	59	67	1	In	VDJ
AAGATCCGGTCCACAAAGCTGGAGGACTCAGCCATGTACTTCTGTGCCAGCAGTGGCCCAGAGAACACTGAAGCTTTCTTTGGACAA	CASSGPENTEAFF	1	3.6886757654002215E-4	39	TCRBV02-01	TCRBV02	TCRBV02-01				01,03	TCRBD01-01*01	TCRBD01	TCRBD01-01	01				TCRBJ01-01*01	TCRBJ01	TCRBJ01-01	01				4	1	4	5	3	1	42	55	58	61	62	1	In	VDJ
TCCACAAAGCTGGAGGACTCAGCCATGTACTTCTGTGCCAGCAGCGCTTACCAGGGACCGGCCGACTATGGCTACACCTTCGGTTCG	CASSAYQGPADYGYTF	2	7.377351530800443E-4	48	TCRBV02-01	TCRBV02	TCRBV02-01				01,03					TCRBD01,TCRBD02	TCRBD01-01,TCRBD02-01		TCRBJ01-02*01	TCRBJ01	TCRBJ01-02	01				6	6	0	7	9	3	33	44	53	58	64	2	In	VDJ
AATGTGAGCACCTTGGAGCTGGGGGACTCGGCCCTTTATCTTTGCGCCAGCAGCTTGGGCAGGGGGATCGAGCAGTACTTCGGGCCG	CASSLGRGIEQYF	1	3.6886757654002215E-4	39	TCRBV05-01*01	TCRBV05	TCRBV05-01	01				TCRBD01-01*01	TCRBD01	TCRBD01-01	01				TCRBJ02-07*01	TCRBJ02	TCRBJ02-07	01				0	2	4	1	1	6	42	58	59	66	68	1	In	VDJ
TCTGTGTACTTCTGTGCCATCAGTGCCGGTTTGACAGGGGGAGATCGGGAGGGACTAGCGGGGACCTACGAGCAGTACTTCGGGCCG	CAISAGLTGGDREGLAGTYEQYF	3	0.0011066027296200663	69	TCRBV10-03*01	TCRBV10	TCRBV10-03	01				TCRBD02-01*01	TCRBD02	TCRBD02-01	01				TCRBJ02-07*01	TCRBJ02	TCRBJ02-07	01				4	1	0	3	9	2	12	41	50	63	64	3	In	VDDJ
CAGCCCTCAGAACCCAGGGACTCAGCTGTGTACTTCTGTGCCAGCAGTTTAGTCTGGAGTGCAAACTACGAGCAGTACTTCGGGCCG	CASSLVWSANYEQYF	1	3.6886757654002215E-4	45	TCRBV12	TCRBV12				TCRBV12-03/12-04,TCRBV12-04		TCRBD02-01*02	TCRBD02	TCRBD02-01	02				TCRBJ02-07*01	TCRBJ02	TCRBJ02-07	01				1	6	10	2	3	3	36	52	55	59	65	1	In	VDJ
ATCCAGCGCACAGAGCAGGAGGACTCCGCCGTGTATCTCTGTGCCAGCAGCTTAGGTGGGGAGGGAAACACCATATATTTTGGAGAG	CASSLGGEGNTIYF	3	0.0011066027296200663	42	TCRBV07-08*01	TCRBV07	TCRBV07-08	01				TCRBD02-01*02	TCRBD02	TCRBD02-01	02				TCRBJ01-03*01	TCRBJ01	TCRBJ01-03	01				1	0	9	2	3	4	39	55	58	-1	63	3	In	VDJ
GCCTTGTTGCTGGGGGACTCGGCCCTCTATCTCTGTGCCAGCAGCTTGCCCGACAGGGGAGATAATTCACCCCTCCACTTTGGGAAC	CASSLPDRGDNSPLHF	4	0.0014754703061600886	48	TCRBV05-06*01	TCRBV05	TCRBV05-06	01				TCRBD01-01*01	TCRBD01	TCRBD01-01	01				TCRBJ01-06*02	TCRBJ01	TCRBJ01-06	02				1	2	2	2	3	5	33	48	51	59	61	4	In	VDJ
ACCAGTGCCCATCCTGAAGACAGCAGCTTCTACATCTGCAGTGCTAGAGATAGGGACTGGATAAGCGATGAGCAGTTCTTCGGGCCA	CSARDRDWISDEQFF	1	3.6886757654002215E-4	45	TCRBV20	TCRBV20				TCRBV20-01,TCRBV20-or09_02		TCRBD02-01	TCRBD02	TCRBD02-01				01,02	TCRBJ02-01*01	TCRBJ02	TCRBJ02-01	01				0	9	0	10	2	8	36	50	52	58	67	1	In	VDJ
TCCTTGGAGCTGGGGGACTCAGCCCTGTACTTCTGTGCCAGCAGCTTTCGTTCCAGCGGGGGGGCAAATGAGCAGTTCTTCGGGCCA	CASSFRSSGGANEQFF	2	7.377351530800443E-4	48	TCRBV13-01*01	TCRBV13	TCRBV13-01	01				TCRBD02-01*01	TCRBD02	TCRBD02-01	01				TCRBJ02-01*01	TCRBJ02	TCRBJ02-01	01				3	2	6	0	7	7	33	47	54	64	66	2	In	VDJ
ACTGTGAGCAACATGAGCCCTGAAGACAGCAGCATATATCTCTGCAGCGCACGGACGGCCGGCACAGATACGCAGTATTTTGGCCCA	CSARTAGTDTQYF	2	7.377351530800443E-4	39	TCRBV29-01*03	TCRBV29	TCRBV29-01	03								TCRBD01,TCRBD02	TCRBD01-01,TCRBD02-01		TCRBJ02-03*01	TCRBJ02	TCRBJ02-03	01				6	5	1	7	2	1	42	50	52	56	61	2	In	VDJ
CTGCCATCCCCAACCAGACAGCTCTTTACTTCTGTGCCACCAGGGATTACAGGAAAGGGTACCTTCTACGAGCAGTACTTCGGGCCG		1	3.6886757654002215E-4	49	TCRBV24-01*01	TCRBV24	TCRBV24-01	01				TCRBD01-01*01	TCRBD01	TCRBD01-01	01				TCRBJ02-07*01	TCRBJ02	TCRBJ02-07	01				2	12	3	4	0	3	32	-1	48	53	65	1	Out	VDJ
CAGCGCACAGAGCAGGAGGACTCGGCCGTGTATCTCTGTGCCAGCAGCCTTGGACAGGGGGCAGCCTACGAGCAGTACTTCGGGCCG	CASSLGQGAAYEQYF	1	3.6886757654002215E-4	45	TCRBV07-02	TCRBV07	TCRBV07-02				01,02	TCRBD01-01*01	TCRBD01	TCRBD01-01	01				TCRBJ02-07*01	TCRBJ02	TCRBJ02-07	01				5	2	1	0	3	2	36	48	51	62	64	1	In	VDJ
GCTACCCGCTCCCAGACATCTGTGTATTTCTGCGCCAGCAGTGAGGAGGGAGGAACGGGAGTACGGAATGAGCAGTTCTTCGGGCCA	CASSEEGGTGVRNEQFF	2	7.377351530800443E-4	51	TCRBV10-02*01	TCRBV10	TCRBV10-02	01				TCRBD02-01*02	TCRBD02	TCRBD02-01	02				TCRBJ02-01*01	TCRBJ02	TCRBJ02-01	01				2	5	8	2	10	7	30	45	55	61	66	2	In	VDJ
CTGGAGTCCGCCAGCACCAACCAGACATCTATGTACCTCTGTGCCTCAGGGAGGACTAGCGGGAGGAATGAGCAGTTCTTCGGGCCA	CASGRTSGRNEQFF	1	3.6886757654002215E-4	42	TCRBV28-01*01	TCRBV28	TCRBV28-01	01				TCRBD02-01*02	TCRBD02	TCRBD02-01	02				TCRBJ02-01*01	TCRBJ02	TCRBJ02-01	01				11	0	1	1	7	7	39	45	52	-1	66	1	In	VDJ
NTGAAGATCCAGCCCTCAGAACCCAGGGACTCAGCTGTGTACTTCTGTGCCAGCAGTCTGACTAGCAATGAGCAGTTCTTCGGGCCA	CASSLTSNEQFF	1	3.6886757654002215E-4	36	TCRBV12-03/12-04*01	TCRBV12	TCRBV12-03/12-04	01				TCRBD02-01	TCRBD02	TCRBD02-01				01,02	TCRBJ02-01*01	TCRBJ02	TCRBJ02-01	01				5	0	2	8	2	6	45	57	59	-1	65	1	In	VDJ
TTGGAGCTGGGGGACTCGGCCCTTTATCTTTGCGCCAGCAGCCTAGGGACGCTAGCGGGGGTTTCCAATGAGCAGTTCTTCGGGCCA	CASSLGTLAGVSNEQFF	1	3.6886757654002215E-4	51	TCRBV05-01*01	TCRBV05	TCRBV05-01	01				TCRBD02-01*01	TCRBD02	TCRBD02-01	01				TCRBJ02-01*01	TCRBJ02	TCRBJ02-01	01				4	4	4	2	9	6	30	42	51	61	65	1	In	VDJ
AAGATCCAGCGCACAGAGCAGCGGGACTCGGCCATGTATCGCTGTGCCAGCAGCTTAGGGGGGGACAATGAGCAGTTCTTCGGGCCA	CASSLGGDNEQFF	2	7.377351530800443E-4	39	TCRBV07-06*01	TCRBV07	TCRBV07-06	01				TCRBD02-01*01	TCRBD02	TCRBD02-01	01				TCRBJ02-01*01	TCRBJ02	TCRBJ02-01	01				1	0	9	1	0	5	42	-1	58	-1	64	2	In	VDJ
ATCAATTCCCTGGAGCTTGGTGACTCTGCTGTGTATTTCTGTGCCAGCAGCCAAAGCCAGGGGGGTAGAGAGCAGTTCTTCGGGCCA	CASSQSQGGREQFF	2	7.377351530800443E-4	42	TCRBV03-01/03-02*01	TCRBV03	TCRBV03-01/03-02	01				TCRBD01-01*01	TCRBD01	TCRBD01-01	01				TCRBJ02-01*01	TCRBJ02	TCRBJ02-01	01				2	5	4	1	3	10	39	54	57	64	69	2	In	VDJ
AAGAACCCGACAGCTTTCTATCTCTGTGCCAGTAGTATGGACGTAGCCGGGAGGGCCTTAGCTGCAGATACGCAGTATTTTGGCCCA	CASSMDVAGRALAADTQYF	1	3.6886757654002215E-4	57	TCRBV19-01*01	TCRBV19	TCRBV19-01	01				TCRBD02-01*02	TCRBD02	TCRBD02-01	02				TCRBJ02-03*01	TCRBJ02	TCRBJ02-03	01				3	9	8	0	9	4	24	38	47	55	64	1	In	VDJ
GAGATCCAGTCCACGGAGTCAGGGGACACAGCACTGTATTTCTGTGCCAGCTAGCACCCTAGCAAAGATACGCAGTATTTTGGCCCA	CAS*HPSKDTQYF	1	3.6886757654002215E-4	39	TCRBV21-01*01	TCRBV21	TCRBV21-01	01				TCRBD02-01	TCRBD02	TCRBD02-01				01,02	TCRBJ02-03*01	TCRBJ02	TCRBJ02-03	01				8	2	4	7	7	5	42	51	58	63	65	1	Stop	VDJ
TTGGAGCTGGGGGACTCGGCCCTTTATCTTTGCGCCAGCAGCTTGGCGAAGACAGGGGGCGAAGCCGGGGAGCTGTTTTTTGGAGAA	CASSLAKTGGEAGELFF	3	0.0011066027296200663	51	TCRBV05-01*01	TCRBV05	TCRBV05-01	01				TCRBD01-01*01	TCRBD01	TCRBD01-01	01				TCRBJ02-02*01	TCRBJ02	TCRBJ02-02	01				0	4	2	0	4	6	30	46	50	60	64	3	In	VDJ
CGTTGGCGTCTGCTGTACCCTCTCAGACATCTGTGTACTTCTGTGCCAGCAGTGACTTGAAACGTAGTGGTAGCTTTCTTTGGACAA		2	7.377351530800443E-4	40	TCRBV06-04*01	TCRBV06	TCRBV06-04	01				TCRBD02-01	TCRBD02	TCRBD02-01				01,02	TCRBJ01-01*01	TCRBJ01	TCRBJ01-01	01				1	4	5	8	7	10	41	57	64	67	71	2	Out	VDJ
AAGATCCAGCCTGCAGAGCTTGGGGACTCGGCCGTGTATCTCTGTGCCAGCAGCCCCGGCGGTCACACTGAAGCTTTCTTTGGACAA	CASSPGGHTEAFF	1	3.6886757654002215E-4	39	TCRBV11-03*01	TCRBV11	TCRBV11-03	01				TCRBD02-01	TCRBD02	TCRBD02-01				01,02	TCRBJ01-01*01	TCRBJ01	TCRBJ01-01	01				5	2	7	5	4	3	42	54	58	62	64	1	In	VDJ
TCAGGGGACACAGCACTGTATTTCTGTGCCAGCAGCAAAAGGCCCTTGGTACAGGTCGATAGCAATCAGCCCCAGCATTTTGGTGAT	CASSKRPLVQVDSNQPQHF	1	3.6886757654002215E-4	57	TCRBV21-01*01	TCRBV21	TCRBV21-01	01				TCRBD01-01*01	TCRBD01	TCRBD01-01	01				TCRBJ01-05*01	TCRBJ01	TCRBJ01-05	01				2	4	3	4	11	0	24	39	50	55	59	1	In	VDJ
CAGCCTGCAGAGCTTGGGGACTCGGCCGTGTATCTCTGTGCCAGCAGCTTAGAAAGGACCCCGGGTAATGGCTACACCTTTGGTTCG	CASSLERTPGNGYTF	1	3.6886757654002215E-4	45	TCRBV11-03*01	TCRBV11	TCRBV11-03	01								TCRBD01,TCRBD02	TCRBD01-01,TCRBD02-01		TCRBJ01-02*01	TCRBJ01	TCRBJ01-02	01				0	22	1	7	2	20	36	53	55	59	81	1	In	VDJ
TCCCTAGAGTCTGCCATCCCCAACCAGACAGCTCTTTACTTCTGTGCCACCAGTGATTTTACAGGGTATGGCTACACCTTCGGTTCG	CATSDFTGYGYTF	1	3.6886757654002215E-4	39	TCRBV24-01*01	TCRBV24	TCRBV24-01	01				TCRBD01-01*01	TCRBD01	TCRBD01-01	01				TCRBJ01-02*01	TCRBJ01	TCRBJ01-02	01				1	0	3	3	1	5	42	59	60	-1	66	1	In	VDJ
GGACTCAGCCATGTATCGCTGTGCCAGCAGCCCTCGACCCAGCTCTGACTCTCGAGGGGGCGGAACTATGGCTACACCTTCGGTTCG		1	3.6886757654002215E-4	62	TCRBV07-07*01	TCRBV07	TCRBV07-07	01				TCRBD01-01*01	TCRBD01	TCRBD01-01	01				TCRBJ01-02*01	TCRBJ01	TCRBJ01-02	01				5	2	5	0	23	2	19	31	54	61	63	1	Out	VDJ
AGTGACCAGTGCCCATCCTGAAGACAGCAGCTTCTACATCTGCAGTGCTAGAGCGGGAGGGGTTTAGGCGAGCAGTACTTCGGGCCG		1	3.6886757654002215E-4	41	TCRBV20	TCRBV20				TCRBV20-01,TCRBV20-or09_02		TCRBD02-01*02	TCRBD02	TCRBD02-01	02				TCRBJ02-07*01	TCRBJ02	TCRBJ02-07	01				1	7	8	0	0	6	40	-1	53	61	68	1	Out	VDJ
ATCCAGCCTGCAGAGCTTGGGGACTCGGCCGTGTATCTCTGTGCCAGCAGTCTCTCTCCAGGCTCCTACGAGCAGTACTTCGGGCCG	CASSLSPGSYEQYF	1	3.6886757654002215E-4	42	TCRBV11-03*01	TCRBV11	TCRBV11-03	01				TCRBD01-01*01	TCRBD01	TCRBD01-01	01				TCRBJ02-07*01	TCRBJ02	TCRBJ02-07	01				6	0	4	4	8	0	39	50	58	-1	62	1	In	VDJ
CTGGAGTCTGCTGCCTCCTCCCAGACATCTGTATATTTCTGCGCCAGCAGTGACAGCAATAGCGGGGGTATACAGTACTTCGGGCCG	CASSDSNSGGIQYF	1	3.6886757654002215E-4	42	TCRBV10-01*01	TCRBV10	TCRBV10-01	01				TCRBD02-01*01	TCRBD02	TCRBD02-01	01				TCRBJ02-07*01	TCRBJ02	TCRBJ02-07	01				3	4	5	2	6	10	39	53	59	68	72	1	In	VDJ
GCTGCTCCCTCCCAGACATCTGTGTACTTCTGTGCCAGCAGTTACTACCAGGGGCCAGCGGCCAAAAACATTCAGTACTTCGGCGCC	CASSYYQGPAAKNIQYF	1	3.6886757654002215E-4	51	TCRBV06	TCRBV06				TCRBV06-05,TCRBV06-06		TCRBD01-01*01	TCRBD01	TCRBD01-01	01				TCRBJ02-04*01	TCRBJ02	TCRBJ02-04	01				1	6	4	2	2	1	30	46	48	54	60	1	In	VDJ
TCCACTCTGACAGTGACCAGTGCCCATCCTGAAGACAGCAGCTTCTACATCTGCAGCGCCTACCGGAATGAGCAGTTCTTCGGGCCA	CSAYRNEQFF	1	3.6886757654002215E-4	30	TCRBV20-01	TCRBV20	TCRBV20-01				01,04	TCRBD02-01	TCRBD02	TCRBD02-01				01,02	TCRBJ02-01*01	TCRBJ02	TCRBJ02-01	01				9	4	4	9	3	7	51	56	59	62	66	1	In	VDJ
CGCACAGAGCAGGAGGACTCGGCCGTGTATCTCTGTGCCAGCAGCCCCGGACTAGCGGGTATGACAGATACGCAGTATTTTGGCCCA	CASSPGLAGMTDTQYF	2	7.377351530800443E-4	48	TCRBV07-02	TCRBV07	TCRBV07-02				01,02	TCRBD02-01	TCRBD02	TCRBD02-01				01,02	TCRBJ02-03*01	TCRBJ02	TCRBJ02-03	01				5	4	1	4	3	3	33	45	48	59	63	2	In	VDJ
AATTCCCTGGAGCTTGGTGACTCTGCTGTGTATTTCTGTGCCAGCAGCCAAGACCCAGAACCCACAGATACGCAGTATTTTGGCCCA	CASSQDPEPTDTQYF	3	0.0011066027296200663	45	TCRBV03-01/03-02*01	TCRBV03	TCRBV03-01/03-02	01				TCRBD01-01*01	TCRBD01	TCRBD01-01	01				TCRBJ02-03*01	TCRBJ02	TCRBJ02-03	01				0	4	4	5	2	2	36	53	55	58	62	3	In	VDJ
CCTGGAGCTTGGTGACTCTGCTGTGTATTTCTGTGCCAGCAGCCAGGGGGTTCCTTTGTCATGCAAGATACGCAGTATTTTGGCCCA		1	3.6886757654002215E-4	50	TCRBV03-01/03-02*01	TCRBV03	TCRBV03-01/03-02	01								TCRBD01,TCRBD02	TCRBD01-01,TCRBD02-01		TCRBJ02-03*01	TCRBJ02	TCRBJ02-03	01				3	15	6	1	0	5	31	-1	45	50	65	1	Out	VDJ
TTGAGGACTCGGCCGTGTATCTCTGTGCCAGCAGCCTCGGCTTATGGGGCGGGACCTCTTAACACCGGGGAGCTGTTTTTTGGAGAA		2	7.377351530800443E-4	58	TCRBV11-02	TCRBV11	TCRBV11-02				01,03	TCRBD02-01*02	TCRBD02	TCRBD02-01	02				TCRBJ02-02*01	TCRBJ02	TCRBJ02-02	01				5	6	7	3	13	2	23	35	48	54	60	2	Out	VDJ
ATGAGCTCCTTGGAGCTGGGGGACTCAGCCCTGTACTTCTGTGCCAGCAGCTTAGAGGGGTCCGGGGCTGAAGCTTTCTTTGGACAA	CASSLEGSGAEAFF	1	3.6886757654002215E-4	42	TCRBV13-01*01	TCRBV13	TCRBV13-01	01								TCRBD01,TCRBD02	TCRBD01-01,TCRBD02-01		TCRBJ01-01*01	TCRBJ01	TCRBJ01-01	01				1	7	5	2	0	6	39	-1	55	60	67	1	In	VDJ
GTGAACGCCTTGGAGCTGGACGACTCGGCCCTGTATCTCTGTGCCAGCAGCTTACGGCAGGCCTACACTGAAGCTTTCTTTGGACAA	CASSLRQAYTEAFF	1	3.6886757654002215E-4	42	TCRBV05-04*01	TCRBV05	TCRBV05-04	01				TCRBD01-01*01	TCRBD01	TCRBD01-01	01				TCRBJ01-01*01	TCRBJ01	TCRBJ01-01	01				2	3	4	4	4	3	39	53	57	61	64	1	In	VDJ
ATCCAGCCCTCAGAACCCAGGGACTCAGCTGTGTACTTCTGTGCCAGCAGTTTTGTACAGAGGAACACTGAAGCTTTCTTTGGACAA	CASSFVQRNTEAFF	3	0.0011066027296200663	42	TCRBV12	TCRBV12				TCRBV12-03/12-04,TCRBV12-04		TCRBD01-01*01	TCRBD01	TCRBD01-01	01				TCRBJ01-01*01	TCRBJ01	TCRBJ01-01	01				3	2	3	5	3	1	39	53	56	60	62	3	In	VDJ
TCGGCTGCTCCCTCCCAGACATCTGTGTACTTCTGTGCCAGCAGTCACTTCCGGGACGGAATAAATCAGCCCCAGCATTTTGGTGAT	CASSHFRDGINQPQHF	2	7.377351530800443E-4	48	TCRBV06-05*01	TCRBV06	TCRBV06-05	01								TCRBD01,TCRBD02	TCRBD01-01,TCRBD02-01		TCRBJ01-05*01	TCRBJ01	TCRBJ01-05	01				1	6	0	7	3	4	33	49	52	57	63	2	In	VDJ
NNNNNNTGTCGGCTGCTCCCTCCCAGACATCTGTGTACTTCTGTGCCAGCAGTTCCGGGACAGGGGGCTCCCTTCGCCTTCGGTTCG		1	3.6886757654002215E-4	40	TCRBV06-05*01	TCRBV06	TCRBV06-05	01				TCRBD01-01*01	TCRBD01	TCRBD01-01	01				TCRBJ01-02*01	TCRBJ01	TCRBJ01-02	01				4	8	0	0	2	15	41	54	56	68	76	1	Out	VDJ
ACAGTGACCAGTGCCCATCCTGAAGACAGCAGCTTCTACATCTGCAGTGCTAGAGATGGGACAGGGAATGGCTACACCTTCGGTTCG	CSARDGTGNGYTF	1	3.6886757654002215E-4	39	TCRBV20	TCRBV20				TCRBV20-01,TCRBV20-or09_02		TCRBD01-01*01	TCRBD01	TCRBD01-01	01				TCRBJ01-02*01	TCRBJ01	TCRBJ01-02	01				0	1	0	3	1	6	42	56	57	66	67	1	In	VDJ
ACTGTGAGCAACATGAGCCCTGAAGACAGCAGCATATATCTCTGCAGCGCCATAGCGGGGGGCCCCTACGAGCAGTACTTCGGGCCG	CSAIAGGPYEQYF	2	7.377351530800443E-4	39	TCRBV29-01*03	TCRBV29	TCRBV29-01	03				TCRBD02-01*01	TCRBD02	TCRBD02-01	01				TCRBJ02-07*01	TCRBJ02	TCRBJ02-07	01				6	2	5	1	2	2	42	50	52	62	64	2	In	VDJ
ATCCAGCCTGCAGAGCTTGGGGACTCGGCCATGTATCTCTGTGCCAGCAGCTTAGACGGACCCCTGGACGAGCAGTACTTCGGGCCG	CASSLDGPLDEQYF	2	7.377351530800443E-4	42	TCRBV11-01*01	TCRBV11	TCRBV11-01	01								TCRBD01,TCRBD02	TCRBD01-01,TCRBD02-01		TCRBJ02-07*01	TCRBJ02	TCRBJ02-07	01				1	6	1	7	2	5	39	55	57	61	67	2	In	VDJ
ATCCAGCGCACAGAGCAGGAGGACTCCGCCGTGTATCTCTGTGCCAGCAGCTTAGGGAACCAGGGAAACACCATATATTTTGGAGAG	CASSLGNQGNTIYF	1	3.6886757654002215E-4	42	TCRBV07-08*01	TCRBV07	TCRBV07-08	01								TCRBD01,TCRBD02	TCRBD01-01,TCRBD02-01		TCRBJ01-03*01	TCRBJ01	TCRBJ01-03	01				1	5	1	8	0	4	39	-1	55	58	63	1	In	VDJ
AAGATCCAGCGCACAGAGCAGGAGGACTCGGCCGTGTATCTCTGTGCCAGCAGCTCCGGGCCGGCAAACATTTAGTACTTCGGCGCC	CASSSGPANI*YF	1	3.6886757654002215E-4	39	TCRBV07-02	TCRBV07	TCRBV07-02				01,02					TCRBD01,TCRBD02	TCRBD01-01,TCRBD02-01		TCRBJ02-04*01	TCRBJ02	TCRBJ02-04	01				4	12	8	0	2	14	42	55	57	61	73	1	Stop	VDJ
GCTCTCTGGAGCTGGGGGACTCAGCTTTGTATTTCTGTGCCAGCAGCGTAAGGGCCTAGGTCGTACAATGAGCAGTTCTTCGGGCCA		2	7.377351530800443E-4	46	TCRBV09-01*01	TCRBV09	TCRBV09-01	01								TCRBD01,TCRBD02	TCRBD01-01,TCRBD02-01		TCRBJ02-01*01	TCRBJ02	TCRBJ02-01	01				1	9	5	3	0	4	35	-1	50	54	63	2	Out	VDJ
CTGAACATGAGCTCCTTGGAGCTGGGGGACTCAGCCCTGTACTTCTGTGCCAGCAGCCATCTGGGCGAGACCCAGTACTTCGGGCCA	CASSHLGETQYF	1	3.6886757654002215E-4	36	TCRBV13-01*01	TCRBV13	TCRBV13-01	01				TCRBD01-01*01	TCRBD01	TCRBD01-01	01				TCRBJ02-05*01	TCRBJ02	TCRBJ02-05	01				5	0	8	0	5	5	45	57	62	-1	66	1	In	VDJ
GTGACCAGTGCCCATCCTGAAGACAGCAGCTTCTACATCTGCAGTGCGACGGGGACAGGGGAAGTAGAGACCCAGTACTTCGGGCCA	CSATGTGEVETQYF	2	7.377351530800443E-4	42	TCRBV20	TCRBV20				TCRBV20-01,TCRBV20-or09_02		TCRBD01-01*01	TCRBD01	TCRBD01-01	01				TCRBJ02-05*01	TCRBJ02	TCRBJ02-05	01				6	4	0	2	4	4	39	47	51	61	65	2	In	VDJ
CATCCTGAAGACAGCAGCTTCTACATCTGCAGTGCTAGAGATTCCGGACTAGCGGGAGGGCGCACAGATACGCAGTATTTTGGCCCA	CSARDSGLAGGRTDTQYF	1	3.6886757654002215E-4	54	TCRBV20	TCRBV20				TCRBV20-01,TCRBV20-or09_02		TCRBD02-01*02	TCRBD02	TCRBD02-01	02				TCRBJ02-03*01	TCRBJ02	TCRBJ02-03	01				0	1	1	0	4	1	27	41	45	60	61	1	In	VDJ
CCTGCAGAGCTTGGGGACTCGGCCGTGTATCTCTGTGCCAGCAGCCCCGGGACTAGCCGACACACAGATACGCAGTATTTTGGCCCA	CASSPGTSRHTDTQYF	1	3.6886757654002215E-4	48	TCRBV11-03*01	TCRBV11	TCRBV11-03	01				TCRBD02-01	TCRBD02	TCRBD02-01				01,02	TCRBJ02-03*01	TCRBJ02	TCRBJ02-03	01				5	5	0	7	3	2	33	45	48	57	62	1	In	VDJ
TGGAGCTGGGGGACTCGGCCCTTTATCTTTGCGCCAGCAGCTTGCGCCCGCTAGCGGAGAAACACAGATACGCAGTATTTTGGCCCA		1	3.6886757654002215E-4	52	TCRBV05-01*01	TCRBV05	TCRBV05-01	01				TCRBD02-01	TCRBD02	TCRBD02-01				01,02	TCRBJ02-03*01	TCRBJ02	TCRBJ02-03	01				1	5	4	5	6	2	29	44	50	57	62	1	Out	VDJ
TTGGAGCTGGGGGACTCAGCCCTGTACTTCTGTGCCAGCAGCGCCGAAGGGGGGGGCGACAGGAGTAATACGCAGTATTTTGGCCCA	CASSAEGGGDRSNTQYF	1	3.6886757654002215E-4	51	TCRBV13-01*01	TCRBV13	TCRBV13-01	01				TCRBD02-01*01	TCRBD02	TCRBD02-01	01				TCRBJ02-03*01	TCRBJ02	TCRBJ02-03	01				5	12	9	0	6	7	30	42	48	55	67	1	In	VDJ
TCAATTCCCTGGAGCTTGGTGACTCTGCTGTGTATTTCTGTGCCAGCAGCCAAGACAGGGAACACCGGGGAGCTGTTTTTTGGAGAA		1	3.6886757654002215E-4	43	TCRBV03-01/03-02*01	TCRBV03	TCRBV03-01/03-02	01				TCRBD01-01*01	TCRBD01	TCRBD01-01	01				TCRBJ02-02*01	TCRBJ02	TCRBJ02-02	01				0	0	4	4	0	1	38	-1	55	-1	59	1	Out	VDJ
CTGACTGTGAGCAACATGAGCCCTGAAGACAGCAGCATATATCTCTGCAGCGCCGGACAGAACACCGGGGAGCTGTTTTTTGGAGAA	CSAGQNTGELFF	1	3.6886757654002215E-4	36	TCRBV29-01*03	TCRBV29	TCRBV29-01	03				TCRBD01-01*01	TCRBD01	TCRBD01-01	01				TCRBJ02-02*01	TCRBJ02	TCRBJ02-02	01				6	0	1	6	1	1	45	53	54	-1	59	1	In	VDJ
CTGATCCTGGAGTCGCCCAGCCCCAACCAGACCTCTCTGTACTTCTGTGCCAGCAGTTCGTTGAATGAAAAACTGTTTTTTGGCAGT	CASSSLNEKLFF	1	3.6886757654002215E-4	36	TCRBV27-01*01	TCRBV27	TCRBV27-01	01				TCRBD02-01	TCRBD02	TCRBD02-01				01,02	TCRBJ01-04*01	TCRBJ01	TCRBJ01-04	01				4	3	8	6	0	5	45	-1	58	60	63	1	In	VDJ
TCGGCTGCTCCCTCCCAGACATCTGTGTACTTCTGTGCCAGCAGCCAGGCGGGAAGGGGGCTCGGTCAGCCCCAGCATTTTGGTGAT	CASSQAGRGLGQPQHF	1	3.6886757654002215E-4	48	TCRBV06	TCRBV06				TCRBV06-01,TCRBV06-05		TCRBD01-01*01	TCRBD01	TCRBD01-01	01				TCRBJ01-05*01	TCRBJ01	TCRBJ01-05	01				6	4	5	0	10	6	33	44	54	61	65	1	In	VDJ
TCAGAACCCAGGGACTCAGCTGTGTATTTTTGTGCTAGTGGTTCATACCCCGGACAGGGATTAAGTCAGCCCCAGCATTTTGGTGAT	CASGSYPGQGLSQPQHF	1	3.6886757654002215E-4	51	TCRBV12-05*01	TCRBV12	TCRBV12-05	01				TCRBD01-01*01	TCRBD01	TCRBD01-01	01				TCRBJ01-05*01	TCRBJ01	TCRBJ01-05	01				4	6	1	3	8	6	30	43	51	59	65	1	In	VDJ
CAGCCCTCAGAACCCAGGGACTCAGCTGTGTATTTTTGTGCTAGTGGTTTGGCTGGGCAGATCAATCAGCCCCAGCATTTTGGTGAT	CASGLAGQINQPQHF	4	0.0014754703061600886	45	TCRBV12-05*01	TCRBV12	TCRBV12-05	01				TCRBD01-01*01	TCRBD01	TCRBD01-01	01				TCRBJ01-05*01	TCRBJ01	TCRBJ01-05	01				1	4	8	0	2	3	36	52	54	58	62	4	In	VDJ
CCCTCAGAACCCAGGGACTCAGCTGTGTACTTCTGTGCCAGCAGTAAATCAGGGGGCCGTAGCAATCAGCCCCAGCATTTTGGTGAT	CASSKSGGRSNQPQHF	1	3.6886757654002215E-4	48	TCRBV12	TCRBV12				TCRBV12-03/12-04,TCRBV12-04		TCRBD01-01*01	TCRBD01	TCRBD01-01	01				TCRBJ01-05*01	TCRBJ01	TCRBJ01-05	01				5	2	4	0	4	0	33	45	49	57	59	1	In	VDJ
ACTCTGGAGTCTGCTGCCTCCTCCCAGACATCTGTATATTTCTGCGCCAGCAGAGGACAGGGCTGACAGCCCCAGCATTTTGGTGAT	CASRGQG*QPQHF	1	3.6886757654002215E-4	39	TCRBV10-01*01	TCRBV10	TCRBV10-01	01				TCRBD01-01*01	TCRBD01	TCRBD01-01	01				TCRBJ01-05*01	TCRBJ01	TCRBJ01-05	01				6	4	1	3	1	7	42	53	54	62	66	1	Stop	VDJ
AATGTGAACGCCTTGTTGCTGGGGGACTCGGCCCTCTATCTCTGTGCCAGCAGCTTGGGGACAGTGGATGGCTACACCTTCGGTTCG	CASSLGTVDGYTF	1	3.6886757654002215E-4	39	TCRBV05-06*01	TCRBV05	TCRBV05-06	01				TCRBD01-01*01	TCRBD01	TCRBD01-01	01				TCRBJ01-02*01	TCRBJ01	TCRBJ01-02	01				0	3	1	5	0	6	42	-1	58	64	67	1	In	VDJ
GAAGACAGCAGCATATATCTCTGCAGCGTTGAAGATATCGGTGTGGGGGGAGGGCCTAGGGCCAAAAACATTCAGTACTTCGGCGCC	CSVEDIGVGGGPRAKNIQYF	2	7.377351530800443E-4	60	TCRBV29-01	TCRBV29	TCRBV29-01				01,02	TCRBD02-01*02	TCRBD02	TCRBD02-01	02				TCRBJ02-04*01	TCRBJ02	TCRBJ02-04	01				0	6	9	0	12	1	21	35	47	54	60	2	In	VDJ
CCCTCAGAACCCAGGGACTCAGCTGTGTACTTCTGTGCCAGCAGCGTGGATGTGGGAGGACCTTACAATGAGCAGTTCTTCGGGCCA	CASSVDVGGPYNEQFF	1	3.6886757654002215E-4	48	TCRBV12	TCRBV12				TCRBV12-03/12-04,TCRBV12-04		TCRBD02-01*02	TCRBD02	TCRBD02-01	02				TCRBJ02-01*01	TCRBJ02	TCRBJ02-01	01				6	4	9	1	9	4	33	44	53	59	63	1	In	VDJ
GGAGCTTGGTGACTCTGCTGTGTATTTCTGTGCCAGCAGCCACGGGTGTCCCGGGAGTGGGTTATTAAGACCCAGTACTTCGGGCCA		1	3.6886757654002215E-4	53	TCRBV03-01/03-02*01	TCRBV03	TCRBV03-01/03-02	01				TCRBD02-01*02	TCRBD02	TCRBD02-01	02				TCRBJ02-05*01	TCRBJ02	TCRBJ02-05	01				3	10	8	2	9	6	28	42	51	57	67	1	Out	VDJ
GCTGCTCCCTCCCAGACATCTGTGTACTTCTGTGCCAGCAGTTACTTCGCTAGCGGGATGGGTACAGATACGCAGTATTTTGGCCCA	CASSYFASGMGTDTQYF	2	7.377351530800443E-4	51	TCRBV06	TCRBV06				TCRBV06-05,TCRBV06-06		TCRBD02-01*02	TCRBD02	TCRBD02-01	02				TCRBJ02-03*01	TCRBJ02	TCRBJ02-03	01				1	5	4	3	3	3	30	46	49	58	63	2	In	VDJ
CAGCCCTCAGAACCCAGGGACTCAGCTGTGTATTTCTGTGCCAGCACCCTTTCTAGCGGGAGTACAGATACGCAGTATTTTGGCCCA	CASTLSSGSTDTQYF	1	3.6886757654002215E-4	45	TCRBV12	TCRBV12				TCRBV12-03/12-04,TCRBV12-04		TCRBD02-01*02	TCRBD02	TCRBD02-01	02				TCRBJ02-03*01	TCRBJ02	TCRBJ02-03	01				7	1	4	2	6	3	36	46	52	62	63	1	In	VDJ
AAGATCCAGCCCTCAGAACCCAGGGACTCAGCTGTGTACTTCTGTGCCAGCATGGGGACAGCGAACACTGAAGCTTTCTTTGGACAA	CASMGTANTEAFF	2	7.377351530800443E-4	39	TCRBV12-03/12-04*01	TCRBV12	TCRBV12-03/12-04	01				TCRBD01-01*01	TCRBD01	TCRBD01-01	01				TCRBJ01-01*01	TCRBJ01	TCRBJ01-01	01				7	1	0	5	2	1	42	52	54	61	62	2	In	VDJ
TCGGCTGCTCCCTCCCAGACATCTGTGTACTTCTGTGCCAGCAGTGCCGACAGGGGGTATCTAAGTGAAAAACTGTTTTTTGGCAGT	CASSADRGYLSEKLFF	1	3.6886757654002215E-4	48	TCRBV06-01*01	TCRBV06	TCRBV06-01	01				TCRBD01-01*01	TCRBD01	TCRBD01-01	01				TCRBJ01-04*01	TCRBJ01	TCRBJ01-04	01				4	8	2	1	2	7	33	46	48	57	65	1	In	VDJ
AATGTGAACGCCTTGTTGCTGGGGGACTCGGCCCTCTATCTCTGTGCCAGCGCAGCAGGGTGGGATCAGCCCCAGCATTTTGGTGAT	CASAAGWDQPQHF	1	3.6886757654002215E-4	39	TCRBV05-06*01	TCRBV05	TCRBV05-06	01				TCRBD01-01*01	TCRBD01	TCRBD01-01	01				TCRBJ01-05*01	TCRBJ01	TCRBJ01-05	01				7	4	4	3	4	5	42	51	55	60	64	1	In	VDJ
GCCCAAAAGAACCCGACAGCTTTCTATCTCTGTGCCAGTAGTATCGGAGTAGGGACAGGGCCTAATCAGCCCCAGCATTTTGGTGAT	CASSIGVGTGPNQPQHF	2	7.377351530800443E-4	51	TCRBV19-01*01	TCRBV19	TCRBV19-01	01				TCRBD01-01*01	TCRBD01	TCRBD01-01	01				TCRBJ01-05*01	TCRBJ01	TCRBJ01-05	01				3	3	0	3	7	4	30	44	51	60	63	2	In	VDJ
CATCCTGAAGACAGCAGCTTCTACATCTGCAGTGCTAGAGCCCGGGACAGGGAGAGGTTGAGCAATCAGCCCCAGCATTTTGGTGAT	CSARARDRERLSNQPQHF	2	7.377351530800443E-4	54	TCRBV20	TCRBV20				TCRBV20-01,TCRBV20-or09_02		TCRBD01-01*01	TCRBD01	TCRBD01-01	01				TCRBJ01-05*01	TCRBJ01	TCRBJ01-05	01				1	8	0	3	3	1	27	40	43	52	60	2	In	VDJ
ACCAGTGCCCATCCTGAAGACAGCAGCTTCTACATCTGCAGTGCTCGGCCCCGGGGTTGGAGCAATCAGCCCCAGCATTTTGGTGAT	CSARPRGWSNQPQHF	2	7.377351530800443E-4	45	TCRBV20	TCRBV20				TCRBV20-01,TCRBV20-or09_02		TCRBD02-01*01	TCRBD02	TCRBD02-01	01				TCRBJ01-05*01	TCRBJ01	TCRBJ01-05	01				5	4	8	3	6	1	36	45	51	56	60	2	In	VDJ
ATCCAGCGCACAGAGCAGGGGGACTCGGCCATGTATCTCTGTGCCAGCAGCTCGGAGGCACGGGCGTCTGGCTACACCTTCGGTTCG	CASSSEARASGYTF	1	3.6886757654002215E-4	42	TCRBV07-09*01	TCRBV07	TCRBV07-09	01				TCRBD02-01*02	TCRBD02	TCRBD02-01	02				TCRBJ01-02*01	TCRBJ01	TCRBJ01-02	01				4	10	10	1	1	7	39	52	53	58	68	1	In	VDJ
GTGACATCGGCCCAAAAGAACCCGACAGCTTTCTATCTCTGTGCCAGTAGTATAACCACAGAAATTTATGGCTACACCTTCGGTTCG	CASSITTEIYGYTF	3	0.0011066027296200663	42	TCRBV19-01*01	TCRBV19	TCRBV19-01	01				TCRBD01-01*01	TCRBD01	TCRBD01-01	01				TCRBJ01-02*01	TCRBJ01	TCRBJ01-02	01				2	5	3	5	3	5	39	54	57	61	66	3	In	VDJ
CTGAAGATCCGGTCCACAAAGCTGGAGGACTCAGCCATGTACTTCTGTGCCGAGGCAGGGACATCTTATGGCTACACCTTCGGTTCG	CAEAGTSYGYTF	1	3.6886757654002215E-4	36	TCRBV02-01	TCRBV02	TCRBV02-01				01,03	TCRBD01-01*01	TCRBD01	TCRBD01-01	01				TCRBJ01-02*01	TCRBJ01	TCRBJ01-02	01				11	3	0	6	6	5	45	51	57	63	66	1	In	VDJ
TCGCCCAGCCCCAACCAGACCTCTCTGTACTTCTGTGCCAGCACCAAAAGCCGTTCCCAGGGTATGTACGAGCAGTACTTCGGGCCG	CASTKSRSQGMYEQYF	1	3.6886757654002215E-4	48	TCRBV27-01*01	TCRBV27	TCRBV27-01	01				TCRBD01-01*01	TCRBD01	TCRBD01-01	01				TCRBJ02-07*01	TCRBJ02	TCRBJ02-07	01				7	4	4	3	14	4	33	43	57	62	66	1	In	VDJ
AGCACCAACCAGACATCTATGTACCTCTGTGCCAGCAGTTTACTGGGACAGGGCACCTCCTCTGGAAACACCATATATTTTGGAGAG	CASSLLGQGTSSGNTIYF	2	7.377351530800443E-4	54	TCRBV28-01*01	TCRBV28	TCRBV28-01	01				TCRBD01-01*01	TCRBD01	TCRBD01-01	01				TCRBJ01-03*01	TCRBJ01	TCRBJ01-03	01				2	6	0	3	2	0	27	42	44	53	59	2	In	VDJ
AACGCCTTGTTGCTGGGGGACTCGGCCCTGTATCTCTGTGCCAGCAGCTTGGTGAGCTCCTATAATTCACCCCTCCACTTTGGGAAC	CASSLVSSYNSPLHF	1	3.6886757654002215E-4	45	TCRBV05-05*01	TCRBV05	TCRBV05-05	01				TCRBD02-01*02	TCRBD02	TCRBD02-01	02				TCRBJ01-06*02	TCRBJ01	TCRBJ01-06	02				0	0	11	2	1	0	36	52	53	-1	56	1	In	VDJ
GTGACATCGGCCCAAAAGAACCCGACAGCTTTCTATCTCTGTGCCAGTAGGGGGTGGGTTGAGAATTCACCCCTCCACTTTGGGAAC	CASRGWVENSPLHF	2	7.377351530800443E-4	42	TCRBV19-01*01	TCRBV19	TCRBV19-01	01								TCRBD01,TCRBD02	TCRBD01-01,TCRBD02-01		TCRBJ01-06*02	TCRBJ01	TCRBJ01-06	02				6	9	6	2	0	7	39	-1	50	54	63	2	In	VDJ
AATGTGAACGCCTTGTTGCTGGGGGACTCGGCCCTGTATCTCTGTGCCAGCAGCTTGGTGGCCAATTCACCCCTCCACTTTGGGAAC	CASSLVANSPLHF	1	3.6886757654002215E-4	39	TCRBV05-05*01	TCRBV05	TCRBV05-05	01				TCRBD01-01*01	TCRBD01	TCRBD01-01	01				TCRBJ01-06*02	TCRBJ01	TCRBJ01-06	02				0	1	9	0	1	7	42	58	59	62	63	1	In	VDJ
CCCTCTCAGACATCTGTGTACTTCTGTGCCAGCAGTGACTCGACTCGCCAGAGTCGAAGCTCCTACAATGAGCAGTTCTTCGGGCCA	CASSDSTRQSRSSYNEQFF	1	3.6886757654002215E-4	57	TCRBV06-04*01	TCRBV06	TCRBV06-04	01				TCRBD02-01	TCRBD02	TCRBD02-01				01,02	TCRBJ02-01*01	TCRBJ02	TCRBJ02-01	01				0	14	2	10	0	0	24	-1	41	45	59	1	In	VDJ
ACTGTGACATCGGCCCAAAAGAACCCGACAGCTTTCTATCTCTGTGCCAGTAGTATCTCACAGAACAATGAGCAGTTCTTCGGGCCA	CASSISQNNEQFF	1	3.6886757654002215E-4	39	TCRBV19-01*01	TCRBV19	TCRBV19-01	01				TCRBD01-01*01	TCRBD01	TCRBD01-01	01				TCRBJ02-01*01	TCRBJ02	TCRBJ02-01	01				3	1	3	5	3	5	42	56	59	63	64	1	In	VDJ
NCTCTCACTGTGACATCGGCCCAAAAGAACCCGACAGCTTTCTATCTCTGTGCCAGCGATACAGGCGATACGCAGTATTTTGGCCCA	CASDTGDTQYF	1	3.6886757654002215E-4	33	TCRBV19-01*01	TCRBV19	TCRBV19-01	01				TCRBD01-01*01	TCRBD01	TCRBD01-01	01				TCRBJ02-03*01	TCRBJ02	TCRBJ02-03	01				9	1	3	4	4	6	48	56	60	65	66	1	In	VDJ
AACATGAGCTCCTTGGAGCTGGGGGACTCAGCCCTGTACTTCTGTGCCAGCAGCTTAGGTTATGCCGGGGAGCTGTTTTTTGGAGAA	CASSLGYAGELFF	1	3.6886757654002215E-4	39	TCRBV13-01*01	TCRBV13	TCRBV13-01	01				TCRBD02-01	TCRBD02	TCRBD02-01				01,02	TCRBJ02-02*01	TCRBJ02	TCRBJ02-02	01				0	2	5	9	1	6	42	59	60	62	64	1	In	VDJ
ACCAGCTCCCAGACATCTGTGTACTTCTGTGCCATTCCGACTTCCTCCGCCGGGACTCGGAACACCGGGGAGCTGTTTTTTGGAGAA	CAIPTSSAGTRNTGELFF	1	3.6886757654002215E-4	54	TCRBV10-03*01	TCRBV10	TCRBV10-03	01				TCRBD02-01	TCRBD02	TCRBD02-01				01,02	TCRBJ02-02*01	TCRBJ02	TCRBJ02-02	01				9	2	0	10	16	1	27	35	51	57	59	1	In	VDJ
TCGGCCCAAAAGAACCCGACAGCTTTCTATCTCTGTGCCAGTAAAGGGGTCCGGGACAACACTAAAAGTGAAGCTTTCTTTGGACAA	CASKGVRDNTKSEAFF	1	3.6886757654002215E-4	48	TCRBV19-01*01	TCRBV19	TCRBV19-01	01				TCRBD01-01*01	TCRBD01	TCRBD01-01	01				TCRBJ01-01*01	TCRBJ01	TCRBJ01-01	01				7	10	0	6	9	7	33	43	52	58	68	1	In	VDJ
GTGACCAGTGCCCATCCTGAAGACAGCAGCTTCTACATCTGCAGTGCTAGCGTGGGCAGATTGAACACTGAAGCTTTCTTTGGACAA	CSASVGRLNTEAFF	1	3.6886757654002215E-4	42	TCRBV20	TCRBV20				TCRBV20-01,TCRBV20-or09_02		TCRBD01-01*01	TCRBD01	TCRBD01-01	01				TCRBJ01-01*01	TCRBJ01	TCRBJ01-01	01				3	4	8	0	3	0	39	50	53	57	61	1	In	VDJ
NNNNNNTGTCGGCTGCTCCCTCCCAAACATCTGTGTACTTCTGTGCCAGCAGTTACAAGACAGGGTTATGGCTACACCTTCGGTTCG		1	3.6886757654002215E-4	40	TCRBV06-02/06-03*01	TCRBV06	TCRBV06-02/06-03	01				TCRBD01-01*01	TCRBD01	TCRBD01-01	01				TCRBJ01-02*01	TCRBJ01	TCRBJ01-02	01				2	1	2	3	2	5	41	56	58	65	66	1	Out	VDJ
NNNTGTCGGCTGCTCCCTCCCAGACATCTGTGTACTTGTGTGCCAGCAGTTACTGAAGCGGGGCGCTACGAGCAGTACTTCGGGCCG		2	7.377351530800443E-4	43	TCRBV06-08*01	TCRBV06	TCRBV06-08	01				TCRBD02-01*01	TCRBD02	TCRBD02-01	01				TCRBJ02-07*01	TCRBJ02	TCRBJ02-07	01				1	2	6	3	2	3	38	54	56	63	65	2	Out	VDJ
CTTCACATCAATTCCCTGGAGCTTGGTGACTCTGCTGTGTATTTCTGTGCCAGCAGCCAAGCGTCCTACGAGCAGTACTTCGGGCCG	CASSQASYEQYF	2	7.377351530800443E-4	36	TCRBV03-01/03-02*01	TCRBV03	TCRBV03-01/03-02	01				TCRBD02-01	TCRBD02	TCRBD02-01				01,02	TCRBJ02-07*01	TCRBJ02	TCRBJ02-07	01				1	0	8	6	0	1	45	-1	61	-1	63	2	In	VDJ
NTGTCGGCTGCTCCCTCCCAGACATCTGTGTACTTCTGTGCCAGCAGTGAAGGGCACACCCTCTCCTACGAGCAGTACTTCGGGCCG	CASSEGHTLSYEQYF	2	7.377351530800443E-4	45	TCRBV06-01*01	TCRBV06	TCRBV06-01	01				TCRBD01-01*01	TCRBD01	TCRBD01-01	01				TCRBJ02-07*01	TCRBJ02	TCRBJ02-07	01				1	4	3	6	3	0	36	52	55	58	62	2	In	VDJ
NTGTCGGCTGCTCCCTCCCAGACATCTGTGTACTTCTGTGCCAGCAGTTACTCGAGGCCAGACACCTACGAGCAGTACTTCGGGCCG	CASSYSRPDTYEQYF	1	3.6886757654002215E-4	45	TCRBV06-05*01	TCRBV06	TCRBV06-05	01								TCRBD01,TCRBD02	TCRBD01-01,TCRBD02-01		TCRBJ02-07*01	TCRBJ02	TCRBJ02-07	01				0	0	2	6	7	2	36	53	60	-1	64	1	In	VDJ
AGTGACCAGTGCCCATCCTGAAGACAGCAGCTTCTACATCTGCAGTGCCGGGACAGGGAACCTGGAAACACCATATATTTTGGAGAG		2	7.377351530800443E-4	41	TCRBV20	TCRBV20				TCRBV20-01,TCRBV20-or09_02		TCRBD01-01*01	TCRBD01	TCRBD01-01	01				TCRBJ01-03*01	TCRBJ01	TCRBJ01-03	01				6	3	0	3	1	2	40	48	49	58	61	2	Out	VDJ
CTGGAGCTTGGTGACTCTGCTGTGTATTTCTGTGCCAGCAGCCAAGAGGTTGTCCGCTCTGGGGCCAACGTCCTGACTTTCGGGGCC	CASSQEVVRSGANVLTF	1	3.6886757654002215E-4	51	TCRBV03-01/03-02*01	TCRBV03	TCRBV03-01/03-02	01								TCRBD01,TCRBD02	TCRBD01-01,TCRBD02-01		TCRBJ02-06*01	TCRBJ02	TCRBJ02-06	01				0	7	0	10	0	0	30	-1	47	49	56	1	In	VDJ
ATCCAGCGCACAGAGCAGGAGGACTCGGCCGTGTATCTCTGTGCCAGCAGCCCCGACAGGACCCCCAATGAGCAGTTCTTCGGGCCA	CASSPDRTPNEQFF	2	7.377351530800443E-4	42	TCRBV07-02	TCRBV07	TCRBV07-02				01,02	TCRBD01-01*01	TCRBD01	TCRBD01-01	01				TCRBJ02-01*01	TCRBJ02	TCRBJ02-01	01				5	5	2	4	3	6	39	51	54	60	65	2	In	VDJ
ACAGTGACCAGTGCCCATCCTGAAGACAGCAGCTTCTACATCTGCAGTGCTAGGGGCAGGGCCTACAATGAGCAGTTCTTCGGGCCA	CSARGRAYNEQFF	2	7.377351530800443E-4	39	TCRBV20	TCRBV20				TCRBV20-01,TCRBV20-or09_02		TCRBD01-01*01	TCRBD01	TCRBD01-01	01				TCRBJ02-01*01	TCRBJ02	TCRBJ02-01	01				3	0	4	3	3	2	42	53	56	-1	61	2	In	VDJ
CTGGAGTCTGCTGCCTCCTCCCAGACATCTGTATATTTCTGCGCCAGCAGTGTACCGGGACAGCACAATGAGCAGTTCTTCGGGCCA	CASSVPGQHNEQFF	1	3.6886757654002215E-4	42	TCRBV10-01*01	TCRBV10	TCRBV10-01	01				TCRBD01-01*01	TCRBD01	TCRBD01-01	01				TCRBJ02-01*01	TCRBJ02	TCRBJ02-01	01				4	1	0	5	4	5	39	52	56	63	64	1	In	VDJ
ATCCGGTCCACAAAGCTGGAGGACTCAGCCATGTACTTCTGTGCCACCGAAAGCGGGGGGGCTTGGGAGACCCAGTACTTCGGGCCA	CATESGGAWETQYF	3	0.0011066027296200663	42	TCRBV02-01	TCRBV02	TCRBV02-01				01,03	TCRBD02-01*01	TCRBD02	TCRBD02-01	01				TCRBJ02-05*01	TCRBJ02	TCRBJ02-05	01				10	5	6	0	5	5	39	46	51	61	66	3	In	VDJ
NNNNNNNNNNTGTCGGCTGCTCCCTCCCAAACATCTGTGTACTTCTGTGCCAGCATTTCTTCGGCGGAGACCCAGTACTTCGGGCCA	CASISSAETQYF	2	7.377351530800443E-4	36	TCRBV06	TCRBV06				TCRBV06-02/06-03,TCRBV06-02						TCRBD01,TCRBD02	TCRBD01-01,TCRBD02-01		TCRBJ02-05*01	TCRBJ02	TCRBJ02-05	01				7	1	9	0	7	5	45	55	62	65	66	2	In	VDJ
CCACGGAGTCAGGGGACACAGCACTGTATTTCTGTGCCAGCACCCAAGAGGTCTAGCGGGGCAGCAGATACGCAGTATTTTGGCCCA		1	3.6886757654002215E-4	49	TCRBV21-01*01	TCRBV21	TCRBV21-01	01				TCRBD02-01*01	TCRBD02	TCRBD02-01	01				TCRBJ02-03*01	TCRBJ02	TCRBJ02-03	01				7	3	4	3	10	4	32	42	52	61	64	1	Out	VDJ
AATGTGAGCACCTTGGAGCTGGGGGACTCGGCCCTTTATCTTTGCGCCAGCAGCTTGGCCGTCACAGATACGCAGTATTTTGGCCCA	CASSLAVTDTQYF	1	3.6886757654002215E-4	39	TCRBV05-01*01	TCRBV05	TCRBV05-01	01				TCRBD02-01	TCRBD02	TCRBD02-01				01,02	TCRBJ02-03*01	TCRBJ02	TCRBJ02-03	01				0	1	8	6	1	2	42	58	59	61	62	1	In	VDJ
TCCCTGGAGCTTGGTGACTCTGCTGTGTATTTCTGTGCCAGCAGCCAAGGGAGCGGGAGCGGCACAGATACGCAGTATTTTGGCCCA	CASSQGSGSGTDTQYF	1	3.6886757654002215E-4	48	TCRBV03-01/03-02*01	TCRBV03	TCRBV03-01/03-02	01				TCRBD02-01*02	TCRBD02	TCRBD02-01	02				TCRBJ02-03*01	TCRBJ02	TCRBJ02-03	01				1	2	6	2	2	1	33	49	51	59	61	1	In	VDJ
AAGGTGCAGCCTGCAGAACTGGAGGATTCTGGAGTTTATTTCTGTGCCAGCACCGACAGTCCAGGCGGGGAGCTGTTTTTTGGAGAA	CASTDSPGGELFF	1	3.6886757654002215E-4	39	TCRBV14-01*01	TCRBV14	TCRBV14-01	01				TCRBD01-01*01	TCRBD01	TCRBD01-01	01				TCRBJ02-02*01	TCRBJ02	TCRBJ02-02	01				7	6	2	5	2	7	42	52	54	59	65	1	In	VDJ
ATCCAGCAGGTAGTGCGAGGAGATTCGGCAGCTTATTTCTGTGCCAGCTCACCAGGAGGTGGCAATCAGCCCCAGCATTTTGGTGAT	CASSPGGGNQPQHF	1	3.6886757654002215E-4	42	TCRBV18-01*01	TCRBV18	TCRBV18-01	01				TCRBD02-01*02	TCRBD02	TCRBD02-01	02				TCRBJ01-05*01	TCRBJ01	TCRBJ01-05	01				2	2	10	1	0	2	39	-1	54	59	61	1	In	VDJ
NNNNTGTCGGCTGCTCCCTCCCAGACATCTGTGTACTTCTGTGCCAGCACATTCGGGACTGACATAGGCGAGCAGTACTTCGGGCCG	CASTFGTDIGEQYF	1	3.6886757654002215E-4	42	TCRBV06-05*01	TCRBV06	TCRBV06-05	01				TCRBD02-01	TCRBD02	TCRBD02-01				01,02	TCRBJ02-07*01	TCRBJ02	TCRBJ02-07	01				7	8	0	10	5	6	39	49	54	60	68	1	In	VDJ
ACAGTGACCAGTGCCCATCCTGAAGACAGCAGCTTCTACATCTGCAGTGCTTACACCGGACTATCCTACGAGCAGTACTTCGGGCCG	CSAYTGLSYEQYF	3	0.0011066027296200663	39	TCRBV20	TCRBV20				TCRBV20-01,TCRBV20-or09_02		TCRBD02-01	TCRBD02	TCRBD02-01				01,02	TCRBJ02-07*01	TCRBJ02	TCRBJ02-07	01				5	0	1	9	6	1	42	51	57	-1	63	3	In	VDJ
CAGCGCACAGAGCAGCGGGACTCGGCCATGTATCGCTGTGCCAGCAGCTTACGGTCCGGGGAGGACTACGAGCAGTACTTCGGGCCG	CASSLRSGEDYEQYF	1	3.6886757654002215E-4	45	TCRBV07-06*01	TCRBV07	TCRBV07-06	01				TCRBD02-01*02	TCRBD02	TCRBD02-01	02				TCRBJ02-07*01	TCRBJ02	TCRBJ02-07	01				2	1	9	1	7	3	36	51	58	64	65	1	In	VDJ
TCCGCCAGCACCAACCAGACATCTATGTACCTCTGTGCCAGCAGTACAATGATCATAGCGGGAGTATACGAGCAGTACTTCGGGCCG	CASSTMIIAGVYEQYF	3	0.0011066027296200663	48	TCRBV28-01*01	TCRBV28	TCRBV28-01	01				TCRBD02-01*02	TCRBD02	TCRBD02-01	02				TCRBJ02-07*01	TCRBJ02	TCRBJ02-07	01				5	2	5	2	10	4	33	45	55	64	66	3	In	VDJ
TCCCCAACCAGACAGCTCTTTACTTCTGTGCCACCAGTGATCTTAACAGGGTTGAGGAACGAGAATTCACCCCTCCACTTTGGGAAC		1	3.6886757654002215E-4	55	TCRBV24-01*01	TCRBV24	TCRBV24-01	01				TCRBD01-01*01	TCRBD01	TCRBD01-01	01				TCRBJ01-06*02	TCRBJ01	TCRBJ01-06	02				3	12	3	3	4	7	26	41	45	51	63	1	Out	VDJ
CTCTGAAGGTGCAGCCTGCAGAACTGGAGGATTCTGGAGTTTATTTCTGTGCCAGCAGCCAAGGTGGATGAGCAGTTCTTCGGGCCA		3	0.0011066027296200663	34	TCRBV14-01*01	TCRBV14	TCRBV14-01	01								TCRBD01,TCRBD02	TCRBD01-01,TCRBD02-01		TCRBJ02-01*01	TCRBJ02	TCRBJ02-01	01				1	0	0	10	2	8	47	63	65	-1	67	3	Out	VDJ
AATTCCCTGGAGCTTGGTGACTCTGCTGTGTATTTCTGTGCCAGCAGCCGGAGCGGACAGGGGAGGAATGAGCAGTTCTTCGGGCCA	CASSRSGQGRNEQFF	2	7.377351530800443E-4	45	TCRBV03-01/03-02*01	TCRBV03	TCRBV03-01/03-02	01				TCRBD01-01*01	TCRBD01	TCRBD01-01	01				TCRBJ02-01*01	TCRBJ02	TCRBJ02-01	01				4	3	1	2	5	7	36	49	54	63	66	2	In	VDJ
CTGGAGTCCGCTACCAGCTCCCAGACATCTGTGTACTTCTGTGCCATCAGTGCCCGGACAGGGCAGTGGGAGCAGTTCTTCGGGCCA	CAISARTGQWEQFF	1	3.6886757654002215E-4	42	TCRBV10-03*01	TCRBV10	TCRBV10-03	01				TCRBD01-01*01	TCRBD01	TCRBD01-01	01				TCRBJ02-01*01	TCRBJ02	TCRBJ02-01	01				4	6	1	3	3	10	39	52	55	63	69	1	In	VDJ
ATCCGGTCCACAAAGCTGGAGGACTCAGCCATGTACTTCTGTGCCAGCATCGGGGGGGACTCACAAGGGACCCAGTACTTCGGGCCA	CASIGGDSQGTQYF	1	3.6886757654002215E-4	42	TCRBV02-01	TCRBV02	TCRBV02-01				01,03	TCRBD02-01*01	TCRBD02	TCRBD02-01	01				TCRBJ02-05*01	TCRBJ02	TCRBJ02-05	01				7	10	8	0	1	7	39	49	50	58	68	1	In	VDJ
GCCCATCCTGAAGACAGCAGCTTCTACATCTGCAGTGCCACTTCAAATGAACTAGCGGAAAGCACAGATACGCAGTATTTTGGCCCA	CSATSNELAESTDTQYF	1	3.6886757654002215E-4	51	TCRBV20	TCRBV20				TCRBV20-01,TCRBV20-or09_02		TCRBD02-01	TCRBD02	TCRBD02-01				01,02	TCRBJ02-03*01	TCRBJ02	TCRBJ02-03	01				6	2	3	5	12	0	30	38	50	58	60	1	In	VDJ
ACGGAGTCAGGGGACACAGCACTGTATTTCTGTGCCAGCAGCAAATTAGCCGGGACAGCGAACACCGGGGAGCTGTTTTTTGGAGAA	CASSKLAGTANTGELFF	3	0.0011066027296200663	51	TCRBV21-01*01	TCRBV21	TCRBV21-01	01				TCRBD01-01*01	TCRBD01	TCRBD01-01	01				TCRBJ02-02*01	TCRBJ02	TCRBJ02-02	01				2	0	0	5	6	0	30	45	51	-1	58	3	In	VDJ
CTGGAGTCGCCCAGCCCCAACCAGACCTCTCTGTACTTCTGTGCCAGCAGTACGTCTCGGGGGGAGACTGAAGCTTTCTTTGGACAA	CASSTSRGETEAFF	1	3.6886757654002215E-4	42	TCRBV27-01*01	TCRBV27	TCRBV27-01	01				TCRBD02-01*01	TCRBD02	TCRBD02-01	01				TCRBJ01-01*01	TCRBJ01	TCRBJ01-01	01				5	2	8	1	6	5	39	51	57	64	66	1	In	VDJ
TCGGCTGCTCCCTCCCAGACATCTGTGTACTTCTGTGCCAGCAGTTACTCGTAGTCAGGGTCTTGAGAAAAACTGTTTTTTGGCAGT	CASSYS*SGS*EKLFF	1	3.6886757654002215E-4	48	TCRBV06-05*01	TCRBV06	TCRBV06-05	01				TCRBD01-01*01	TCRBD01	TCRBD01-01	01				TCRBJ01-04*01	TCRBJ01	TCRBJ01-04	01				0	6	4	3	5	8	33	50	55	60	66	1	Stop	VDJ
NTGAAGATCCAGCCCTCAGAACCCAGGGACTCAGCTGTGTACTTCTGTGCCAGCAGTTTACTGGGGTACGAGCAGTACTTCGGGCCG	CASSLLGYEQYF	1	3.6886757654002215E-4	36	TCRBV12-03/12-04*01	TCRBV12	TCRBV12-03/12-04	01								TCRBD01,TCRBD02	TCRBD01-01,TCRBD02-01		TCRBJ02-07*01	TCRBJ02	TCRBJ02-07	01				2	0	6	2	2	4	45	60	62	-1	66	1	In	VDJ
CAAAAGAACCCGACAGCTTTCTATCTCTGTGCCAGTAGTATGGTCCTGGGGACTAGCGGGGCCCCCTACGAGCAGTACTTCGGGCCG	CASSMVLGTSGAPYEQYF	1	3.6886757654002215E-4	54	TCRBV19-01*01	TCRBV19	TCRBV19-01	01				TCRBD02-01*01	TCRBD02	TCRBD02-01	01				TCRBJ02-07*01	TCRBJ02	TCRBJ02-07	01				3	3	0	3	7	2	27	41	48	61	64	1	In	VDJ
AAGATCCAGCCTGCAGAGCTTGGGGACTCGGCCGTGTATCTCTGTGCCAGCAGCTCCACAGAGTACAATGAGCAGTTCTTCGGGCCA	CASSSTEYNEQFF	1	3.6886757654002215E-4	39	TCRBV11-03*01	TCRBV11	TCRBV11-03	01				TCRBD01-01*01	TCRBD01	TCRBD01-01	01				TCRBJ02-01*01	TCRBJ02	TCRBJ02-01	01				4	2	3	5	2	4	42	55	57	61	63	1	In	VDJ
GCCAGGCCCTCACATACCTCTCAGTACCTCTGTGCCAGCAGTACAATCAAAACAGGGGCTCTGGTAAATGAGCAGTTCTTCGGGCCA	CASSTIKTGALVNEQFF	1	3.6886757654002215E-4	51	TCRBV25-01*01	TCRBV25	TCRBV25-01	01				TCRBD01-01*01	TCRBD01	TCRBD01-01	01				TCRBJ02-01*01	TCRBJ02	TCRBJ02-01	01				5	8	3	2	9	7	30	42	51	58	66	1	In	VDJ
CTGCTCCCTCCCAGACATCTGTGTACTTCTGTGCCAGCAGTTACCCCCCTGGACCAATCCCCTTCCGGGACCCAGTACTTCGGGCCA		3	0.0011066027296200663	52	TCRBV06	TCRBV06				TCRBV06-05,TCRBV06-06						TCRBD01,TCRBD02	TCRBD01-01,TCRBD02-01		TCRBJ02-05*01	TCRBJ02	TCRBJ02-05	01				2	14	1	7	6	7	29	44	50	54	68	3	Out	VDJ
CAGCGCACAGAGCAGCGGGACTCAGCCATGTATCGCTGTGCTAGCAGCCCTTTCTTTGGATCACGGGAGACCCAGTACTTCGGGCCA	CASSPFFGSRETQYF	1	3.6886757654002215E-4	45	TCRBV07-07*01	TCRBV07	TCRBV07-07	01								TCRBD01,TCRBD02	TCRBD01-01,TCRBD02-01		TCRBJ02-05*01	TCRBJ02	TCRBJ02-05	01				5	6	1	8	9	5	36	48	57	60	66	1	In	VDJ
AAGATCCAGCGCACAGAGCAGGGGGACTCGGCCATGTATCTCTGTGCCGTTGGGGAGTGGACAACAACTGAAGCTTTCTTTGGACAA	CAVGEWTTTEAFF	1	3.6886757654002215E-4	39	TCRBV07-09	TCRBV07	TCRBV07-09				01,05,06					TCRBD01,TCRBD02	TCRBD01-01,TCRBD02-01		TCRBJ01-01*01	TCRBJ01	TCRBJ01-01	01				11	3	1	6	10	5	42	48	58	63	66	1	In	VDJ
ACCCTGGAGTCTGCCAGGCCCTCACATACCTCTCAGTACCTCTGTGCCAGTGGACAGGCCCTAAAGGATGGCTACACCTTCGGTTCG	CASGQALKDGYTF	1	3.6886757654002215E-4	39	TCRBV25-01*01	TCRBV25	TCRBV25-01	01				TCRBD01-01*01	TCRBD01	TCRBD01-01	01				TCRBJ01-02*01	TCRBJ01	TCRBJ01-02	01				9	9	1	4	1	6	42	50	51	58	67	1	In	VDJ
CGCACAGAGCAGGGGGACTCGGCCATGTATCTCTGTGCCAGCAGCTTACAGGGTCGTCCATCTGGAAACACCATATATTTTGGAGAG	CASSLQGRPSGNTIYF	1	3.6886757654002215E-4	48	TCRBV07-09*01	TCRBV07	TCRBV07-09	01				TCRBD01-01*01	TCRBD01	TCRBD01-01	01				TCRBJ01-03*01	TCRBJ01	TCRBJ01-03	01				2	7	4	3	0	1	33	-1	48	53	60	1	In	VDJ
ACCTTGGAGCTGGGGGACTCGGCCCTTTATCTTTGCGCCAGCAGAAGGGACAGGGGGCAAAGGGGCAATGAGCAGTTCTTCGGGCCA	CASRRDRGQRGNEQFF	1	3.6886757654002215E-4	48	TCRBV05-01*01	TCRBV05	TCRBV05-01	01				TCRBD01-01*01	TCRBD01	TCRBD01-01	01				TCRBJ02-01*01	TCRBJ02	TCRBJ02-01	01				5	7	0	0	2	6	33	44	46	58	65	1	In	VDJ
GCGTCTGCTGTACCCTCTCAGACATCTGTGTACTTCTGTGCCAGCAGTGACTCTGGGGGGTCCTACAATGAGCAGTTCTTCGGGCCA	CASSDSGGSYNEQFF	3	0.0011066027296200663	45	TCRBV06-04*01	TCRBV06	TCRBV06-04	01				TCRBD02-01*01	TCRBD02	TCRBD02-01	01				TCRBJ02-01*01	TCRBJ02	TCRBJ02-01	01				0	0	9	1	1	1	36	53	54	-1	60	3	In	VDJ
CTGGAGTCCGCCAGCACCAACCAGACATCTATGTACCTCTGTGCCAGCAGTACCAGGACAGGGCGTGATACGCAGTATTTTGGCCCA	CASSTRTGRDTQYF	1	3.6886757654002215E-4	42	TCRBV28-01*01	TCRBV28	TCRBV28-01	01				TCRBD01-01*01	TCRBD01	TCRBD01-01	01				TCRBJ02-03*01	TCRBJ02	TCRBJ02-03	01				5	3	1	3	4	6	39	51	55	63	66	1	In	VDJ
AGCAACATGAGCCCTGAAGACAGCAGCATATATCTCTGCAGCGTTGAAGGGGGTCCGGGGAGGACAGATACGCAGTATTTTGGCCCA	CSVEGGPGRTDTQYF	1	3.6886757654002215E-4	45	TCRBV29-01	TCRBV29	TCRBV29-01				01,02	TCRBD02-01*02	TCRBD02	TCRBD02-01	02				TCRBJ02-03*01	TCRBJ02	TCRBJ02-03	01				1	0	9	1	8	3	36	49	57	-1	63	1	In	VDJ
TCCGCTACCAGCTCCCAGACATCTGTGTACTTCTGTGCCCCCTTGGGGTAGAGCGGGAGGTTAACAGATACGCAGTATTTTGGCCCA	CAPLG*SGRLTDTQYF	1	3.6886757654002215E-4	48	TCRBV10-03*01	TCRBV10	TCRBV10-03	01				TCRBD02-01*02	TCRBD02	TCRBD02-01	02				TCRBJ02-03*01	TCRBJ02	TCRBJ02-03	01				11	3	6	1	12	3	33	39	51	60	63	1	Stop	VDJ
GAGCTGGAGGACTCGGCCCTGTATCTCTGTGCCAGCAGCTTGTGGCCGGGACAGGTCTTCACTAATGAAAAACTGTTTTTTGGCAGT	CASSLWPGQVFTNEKLFF	1	3.6886757654002215E-4	54	TCRBV05-08*01	TCRBV05	TCRBV05-08	01				TCRBD01-01*01	TCRBD01	TCRBD01-01	01				TCRBJ01-04*01	TCRBJ01	TCRBJ01-04	01				1	5	0	4	5	2	27	42	47	55	60	1	In	VDJ
TTGGCGTCTGCTGTACCCTCTCAGACATCTGTGTACTTCTGTGCCAGCAGGTCGGGACAGTGGCATCAGCCCCAGCATTTTGGTGAT	CASRSGQWHQPQHF	1	3.6886757654002215E-4	42	TCRBV06-04*01	TCRBV06	TCRBV06-04	01				TCRBD01-01*01	TCRBD01	TCRBD01-01	01				TCRBJ01-05*01	TCRBJ01	TCRBJ01-05	01				6	4	0	5	3	5	39	50	53	60	64	1	In	VDJ
AAGATCCAGCCCTCAGAACCCAGGGACTCAGCTGTGTACTTCTGTGCCAGCAGCTGGACAGGCTCCTACGAGCAGTACTTCGGGCCG	CASSWTGSYEQYF	1	3.6886757654002215E-4	39	TCRBV12-03/12-04*01	TCRBV12	TCRBV12-03/12-04	01				TCRBD01-01*01	TCRBD01	TCRBD01-01	01				TCRBJ02-07*01	TCRBJ02	TCRBJ02-07	01				6	0	1	4	2	0	42	53	55	-1	62	1	In	VDJ
NNNNTGTCGGCTGCTCCCTCCCAGACATCTGTGTACTTCTGTGCCAGCAGCACCGGGACTAGCTCCTACGAGCAGTACTTCGGGCCG	CASSTGTSSYEQYF	2	7.377351530800443E-4	42	TCRBV06-05*01	TCRBV06	TCRBV06-05	01				TCRBD02-01	TCRBD02	TCRBD02-01				01,02	TCRBJ02-07*01	TCRBJ02	TCRBJ02-07	01				6	0	0	8	4	0	39	50	54	-1	62	2	In	VDJ
GTGACCAGTGCCCATCCTGAAGACAGCAGCTTCTACATCTGCAGTGCTAGAGAACAGGGGGGATCCTACGAGCAGTACTTCGGGCCG	CSAREQGGSYEQYF	1	3.6886757654002215E-4	42	TCRBV20	TCRBV20				TCRBV20-01,TCRBV20-or09_02		TCRBD01-01*01	TCRBD01	TCRBD01-01	01				TCRBJ02-07*01	TCRBJ02	TCRBJ02-07	01				0	2	3	1	0	1	39	-1	53	61	63	1	In	VDJ
ACCAGTGCCCATCCTGAAGACAGCAGCTTCTACATCTGCAGTGCTAGAAACTATGGGGGGGTTGCCTACGAGCAGTACTTCGGGCCG	CSARNYGGVAYEQYF	4	0.0014754703061600886	45	TCRBV20	TCRBV20				TCRBV20-01,TCRBV20-or09_02		TCRBD02-01*01	TCRBD02	TCRBD02-01	01				TCRBJ02-07*01	TCRBJ02	TCRBJ02-07	01				2	3	9	0	6	2	36	48	54	61	64	4	In	VDJ
ACCAGTGCCCATCCTGAAGACAGCAGCTTCTACATCTGCAGTGCTAGACCGGGACAGGGGGGTCAGGGCCTACAGTACTTCGGGCCG	CSARPGQGGQGLQYF	1	3.6886757654002215E-4	45	TCRBV20	TCRBV20				TCRBV20-01,TCRBV20-or09_02		TCRBD01-01*01	TCRBD01	TCRBD01-01	01				TCRBJ02-07*01	TCRBJ02	TCRBJ02-07	01				2	11	0	1	2	10	36	48	50	61	72	1	In	VDJ
ACTGTGAGCAACATGAGCCCTGAAGACAGCAGCATATATCTCTGCAGCGTTGAAGATACGGGGGGCCAGAGTCAGTTCTTCGGGCCA	CSVEDTGGQSQFF	1	3.6886757654002215E-4	39	TCRBV29-01	TCRBV29	TCRBV29-01				01,02	TCRBD02-01*01	TCRBD02	TCRBD02-01	01				TCRBJ02-01*01	TCRBJ02	TCRBJ02-01	01				0	7	8	1	2	13	42	56	58	65	72	1	In	VDJ
CTAGAGTCTGCCATCCCCAACCAGACAGCTCTTTACTTCTGTGCCACCAGTGATCGAGCGGGCGCAGAGACCCAGTACTTCGGGCCA	CATSDRAGAETQYF	1	3.6886757654002215E-4	42	TCRBV24-01*01	TCRBV24	TCRBV24-01	01				TCRBD02-01	TCRBD02	TCRBD02-01				01,02	TCRBJ02-05*01	TCRBJ02	TCRBJ02-05	01				3	3	6	4	2	4	39	54	56	62	65	1	In	VDJ
GAACGCCTTGTTGCTGGGGGACTCGGCCCTCTATCTCTGTGCCAGCAGCACCTGACAGCCGGAAAAGAGACCCAGTACTTCGGGCCA		1	3.6886757654002215E-4	44	TCRBV05-06*01	TCRBV05	TCRBV05-06	01				TCRBD01-01*01	TCRBD01	TCRBD01-01	01				TCRBJ02-05*01	TCRBJ02	TCRBJ02-05	01				4	6	2	5	4	3	37	49	53	58	64	1	Out	VDJ
NNNNNNNTGTCGGCTGCTCCCTCCCAGACATCTGTGTACTTCTGTGCCAGCAGTTACGGTGGGGCAGATACGCAGTATTTTGGCCCA	CASSYGGADTQYF	8	0.002950940612320177	39	TCRBV06-05*01	TCRBV06	TCRBV06-05	01								TCRBD01,TCRBD02	TCRBD01-01,TCRBD02-01		TCRBJ02-03*01	TCRBJ02	TCRBJ02-03	01				2	0	6	2	3	4	42	57	60	-1	64	8	In	VDJ
CTGGGGGACTCGGCCCTTTATCTTTGCGCCAGCAGCTTGGTTTGGGCTAGCGGGGGGGCCAGAACAGATACGCAGTATTTTGGCCCA	CASSLVWASGGARTDTQYF	1	3.6886757654002215E-4	57	TCRBV05-01*01	TCRBV05	TCRBV05-01	01				TCRBD02-01*01	TCRBD02	TCRBD02-01	01				TCRBJ02-03*01	TCRBJ02	TCRBJ02-03	01				0	5	4	0	6	3	24	40	46	58	63	1	In	VDJ
CGGCTGCTCCCTCCCAGACATCTGTGTACTTCTGTGCCAGCAGTTACCGTGGACAGGGACAGTGGGGGGGAGCTGTTTTTTGGAGAA		1	3.6886757654002215E-4	49	TCRBV06-05*01	TCRBV06	TCRBV06-05	01				TCRBD01-01*01	TCRBD01	TCRBD01-01	01				TCRBJ02-02*01	TCRBJ02	TCRBJ02-02	01				2	8	1	3	3	8	32	47	50	58	66	1	Out	VDJ
CGCTCACCAGGCCTGGGGGACGCAGCCATGTACCTGTGTGCCACCAGCTCAACAGGGGAACTGACCGGGGAGCTGTTTTTTGGAGAA	CATSSTGELTGELFF	2	7.377351530800443E-4	45	TCRBV15-01*02	TCRBV15	TCRBV15-01	02				TCRBD01-01*01	TCRBD01	TCRBD01-01	01				TCRBJ02-02*01	TCRBJ02	TCRBJ02-02	01				5	5	3	2	3	5	36	48	51	58	63	2	In	VDJ
GCTGCTCCCTCCCAGACATCTGTGTACTTGTGTGCCAGCAGTACCGAGATGGCAGGCTCCATGAACACTGAAGCTTTCTTTGGACAA	CASSTEMAGSMNTEAFF	2	7.377351530800443E-4	51	TCRBV06-08*01	TCRBV06	TCRBV06-08	01				TCRBD01-01*01	TCRBD01	TCRBD01-01	01				TCRBJ01-01*01	TCRBJ01	TCRBJ01-01	01				5	5	4	4	10	0	30	42	52	56	61	2	In	VDJ
GAGTCGCCCAGCCCCAACCAGACCTCTCTGTACTTCTGTGCCAGCAGTTTACTCGGCCAGCAAAATGAAAAACTGTTTTTTGGCAGT	CASSLLGQQNEKLFF	1	3.6886757654002215E-4	45	TCRBV27-01*01	TCRBV27	TCRBV27-01	01								TCRBD01,TCRBD02	TCRBD01-01,TCRBD02-01		TCRBJ01-04*01	TCRBJ01	TCRBJ01-04	01				2	3	4	5	6	5	36	51	57	60	63	1	In	VDJ
CAGCGCACAGAGCAGGAGGACTCGGCCGTGTATCTCTGTGCCAGCAGCTTAGCGTCCCAGGGCGGCTATGGCTACACCTTCGGTTCG	CASSLASQGGYGYTF	1	3.6886757654002215E-4	45	TCRBV07-02	TCRBV07	TCRBV07-02				01,02	TCRBD01-01*01	TCRBD01	TCRBD01-01	01				TCRBJ01-02*01	TCRBJ01	TCRBJ01-02	01				0	3	4	3	4	4	36	53	57	62	65	1	In	VDJ
NNNTGAAGATCCAGCCCTCAGAACCCAGGGACTCAGCTGTGTACTTCTGTGCCAGCAGTCTTTAACTATGGCTACACCTTCGGTTCG		1	3.6886757654002215E-4	34	TCRBV12-03/12-04*01	TCRBV12	TCRBV12-03/12-04	01				TCRBD02-01	TCRBD02	TCRBD02-01				01,02	TCRBJ01-02*01	TCRBJ01	TCRBJ01-02	01				5	1	4	10	0	1	47	-1	59	61	62	1	Out	VDJ
CAGCCTGCAGAACTGGAGGATTCTGGAGTTTATTTCTGTGCCAGCAGCCAAGAGGGAAAGGGGCCGAGGGAGCAGTACTTCGGGCCG	CASSQEGKGPREQYF	2	7.377351530800443E-4	45	TCRBV14-01*01	TCRBV14	TCRBV14-01	01				TCRBD01-01*01	TCRBD01	TCRBD01-01	01				TCRBJ02-07*01	TCRBJ02	TCRBJ02-07	01				0	6	5	2	5	7	36	53	58	63	69	2	In	VDJ
ACAGTGACCAGTGCCCATCCTGAAGACAGCAGCTTCTACATCTGCAGTGCTAGGGACACCTACTCCTACGAGCAGTACTTCGGGCCG	CSARDTYSYEQYF	1	3.6886757654002215E-4	39	TCRBV20	TCRBV20				TCRBV20-01,TCRBV20-or09_02		TCRBD01-01*01	TCRBD01	TCRBD01-01	01				TCRBJ02-07*01	TCRBJ02	TCRBJ02-07	01				3	4	1	6	0	0	42	-1	53	58	62	1	In	VDJ
TCGCCCAGCCCCAACCAGACCTCTCTGTACTTCTGTGCCAGCAGTCCTCTAGCTAGCGGGAGCGTATACGAGCAGTACTTCGGGCCG	CASSPLASGSVYEQYF	1	3.6886757654002215E-4	48	TCRBV27-01*01	TCRBV27	TCRBV27-01	01				TCRBD02-01*02	TCRBD02	TCRBD02-01	02				TCRBJ02-07*01	TCRBJ02	TCRBJ02-07	01				5	4	4	2	7	4	33	45	52	62	66	1	In	VDJ
AGTGCCCATCCTGAAGACAGCAGCTTCTACATCTGCAGTGCTACCACCCCAGGGTGGCCCGCCAGGCATGAGCAGTTCTTCGGGCCA	CSATTPGWPARHEQFF	1	3.6886757654002215E-4	48	TCRBV20	TCRBV20				TCRBV20-01,TCRBV20-or09_02		TCRBD01-01*01	TCRBD01	TCRBD01-01	01				TCRBJ02-01*01	TCRBJ02	TCRBJ02-01	01				4	13	4	3	6	8	33	43	49	54	67	1	In	VDJ
NCTCTGAAGATCCGGTCCACAAAGCTGGAGGACTCAGCCATGTACTTCTGTGCCAGCAGTGACTGGAATGAGCAGTTCTTCGGGCCA	CASSDWNEQFF	1	3.6886757654002215E-4	33	TCRBV02-01	TCRBV02	TCRBV02-01				01,03					TCRBD01,TCRBD02	TCRBD01-01,TCRBD02-01		TCRBJ02-01*01	TCRBJ02	TCRBJ02-01	01				3	0	0	10	2	7	48	62	64	-1	66	1	In	VDJ
GCGTCTGCTGTACCCTCTCAGACATCTGTGTACTTCTGTGCCAGCAGTGACTCCCTAGACAGTTACAATGAGCAGTTCTTCGGGCCA	CASSDSLDSYNEQFF	1	3.6886757654002215E-4	45	TCRBV06-04*01	TCRBV06	TCRBV06-04	01				TCRBD01-01*01	TCRBD01	TCRBD01-01	01				TCRBJ02-01*01	TCRBJ02	TCRBJ02-01	01				0	1	2	5	4	4	36	53	57	62	63	1	In	VDJ
GACTCTGCTGTGTATTTCTGTGCCAGCAGCCATCCCGGACCCACAACCGCATTCTTCAGCTCCTACAATGAGCAGTTCTTCGGGCCA	CASSHPGPTTAFFSSYNEQFF	1	3.6886757654002215E-4	63	TCRBV03-01/03-02*01	TCRBV03	TCRBV03-01/03-02	01								TCRBD01,TCRBD02	TCRBD01-01,TCRBD02-01		TCRBJ02-01*01	TCRBJ02	TCRBJ02-01	01				3	19	1	7	4	0	18	32	36	40	59	1	In	VDJ
ACATCGGCCCAAAAGAACCCGACAGCTTTCTATCTCTGTGCCAGTAGGTTGGTGACCAGCTCCTACAATGAGCAGTTCTTCGGGCCA	CASRLVTSSYNEQFF	1	3.6886757654002215E-4	45	TCRBV19-01*01	TCRBV19	TCRBV19-01	01								TCRBD01,TCRBD02	TCRBD01-01,TCRBD02-01		TCRBJ02-01*01	TCRBJ02	TCRBJ02-01	01				6	3	2	7	6	0	36	47	53	56	59	1	In	VDJ
AGTGCCCATCCTGAAGACAGCAGCTTCTACATCTGCAGTGCTAGATCCCAGACTAGCGGGGACACAGATACGCAGTATTTTGGCCCA	CSARSQTSGDTDTQYF	1	3.6886757654002215E-4	48	TCRBV20	TCRBV20				TCRBV20-01,TCRBV20-or09_02		TCRBD02-01*01	TCRBD02	TCRBD02-01	01				TCRBJ02-03*01	TCRBJ02	TCRBJ02-03	01				2	1	2	3	5	2	33	45	50	61	62	1	In	VDJ
TCCACAAAGCTGGAGGACTCAGCCATGTACTTCTGTGCCAGCAAGGAATTACCGACAGTGATTAATCAGCCCCAGCATTTTGGTGAT	CASKELPTVINQPQHF	1	3.6886757654002215E-4	48	TCRBV02-01	TCRBV02	TCRBV02-01				01,03	TCRBD01-01*01	TCRBD01	TCRBD01-01	01				TCRBJ01-05*01	TCRBJ01	TCRBJ01-05	01				7	5	2	5	10	4	33	43	53	58	63	1	In	VDJ
ACTCTGACTGTGAGCAACATGAGCCCTGAAGACAGCAGCATATATCTCTGCAGCGTTGAAGTCGTCGGTGGGCAGTACTTCGGGCCG	CSVEVVGGQYF	1	3.6886757654002215E-4	33	TCRBV29-01*01	TCRBV29	TCRBV29-01	01				TCRBD02-01	TCRBD02	TCRBD02-01				01,02	TCRBJ02-07*01	TCRBJ02	TCRBJ02-07	01				1	3	8	5	4	9	48	61	65	68	71	1	In	VDJ
ATCCGCTCACCAGGCCTGGGGGACGCAGCCATGTACCTGTGTGCCACCAGCCTGGGGCTTGGTGCCTACGAGCAGTACTTCGGGCCG	CATSLGLGAYEQYF	3	0.0011066027296200663	42	TCRBV15-01*02	TCRBV15	TCRBV15-01	02				TCRBD01-01*01	TCRBD01	TCRBD01-01	01				TCRBJ02-07*01	TCRBJ02	TCRBJ02-07	01				5	6	7	0	2	2	39	51	53	58	64	3	In	VDJ
NNNNTGAAGATCCAGCCCTCAGAACCCAGGGACTCAGCTGTGTATTTTTGTGCTAGTGGTCTCCACAACGAGCAGTACTTCGGGCCG	CASGLHNEQYF	1	3.6886757654002215E-4	33	TCRBV12-05*01	TCRBV12	TCRBV12-05	01				TCRBD01-01*01	TCRBD01	TCRBD01-01	01				TCRBJ02-07*01	TCRBJ02	TCRBJ02-07	01				5	0	3	6	4	5	48	60	64	-1	67	1	In	VDJ
AGAGCAGGGGGACTCGGCCATGTATCTCTGTGCCAGCAGCCCATCTCCGACAGGGTAAGGGCCAAAAACATTCAGTACTTCGGCGCC		1	3.6886757654002215E-4	53	TCRBV07-09*01	TCRBV07	TCRBV07-09	01				TCRBD01-01*01	TCRBD01	TCRBD01-01	01				TCRBJ02-04*01	TCRBJ02	TCRBJ02-04	01				5	5	2	3	8	1	28	40	48	55	60	1	Out	VDJ
AGCCTGCAGAACTGGAGGATTCTGGAGTTTATTTCTGTGCCAGCCCAGGAGGGCACCAGCTCCTACAATGAGCAGTTCTTCGGGCCA		1	3.6886757654002215E-4	46	TCRBV14-01*01	TCRBV14	TCRBV14-01	01				TCRBD02-01*02	TCRBD02	TCRBD02-01	02				TCRBJ02-01*01	TCRBJ02	TCRBJ02-01	01				8	6	10	0	3	0	35	44	47	53	59	1	Out	VDJ
CAGGTAGTGCGAGGAGATTCGGCAGCTTATTTCTGTGCCAGCTCACCACCCGGGACTAGCGGGGACAATGAGCAGTTCTTCGGGCCA	CASSPPGTSGDNEQFF	1	3.6886757654002215E-4	48	TCRBV18-01*01	TCRBV18	TCRBV18-01	01				TCRBD02-01*01	TCRBD02	TCRBD02-01	01				TCRBJ02-01*01	TCRBJ02	TCRBJ02-01	01				0	0	0	3	1	5	33	50	51	-1	64	1	In	VDJ
CTGGAGTCCGCCAGCACCAACCAGACATCTATGTACCTCTGTGCCAGCAGTTTAATTGGTAATGGAGAGACCCAGTACTTCGGGCCA	CASSLIGNGETQYF	2	7.377351530800443E-4	42	TCRBV28-01*01	TCRBV28	TCRBV28-01	01								TCRBD01,TCRBD02	TCRBD01-01,TCRBD02-01		TCRBJ02-05*01	TCRBJ02	TCRBJ02-05	01				2	6	0	10	3	4	39	54	57	59	65	2	In	VDJ
TGCTCCCTCCCAGACATCTGTGTACTTCTGTGCCAGCAGTGAAGCGACCGGGGGGCCCTAACCCAAGAGACCCAGTACTTCGGGCCA		1	3.6886757654002215E-4	53	TCRBV06-01*01	TCRBV06	TCRBV06-01	01				TCRBD02-01*01	TCRBD02	TCRBD02-01	01				TCRBJ02-05*01	TCRBJ02	TCRBJ02-05	01				0	7	8	1	3	1	28	45	48	55	62	1	Out	VDJ
CCCCTGATCCTGGAGTCGCCCAGCCCCAACCAGACCTCTCTGTACTTCTGTGCCAGCAAGGGAGTTGATACGCAGTATTTTGGCCCA	CASKGVDTQYF	1	3.6886757654002215E-4	33	TCRBV27-01*01	TCRBV27	TCRBV27-01	01				TCRBD02-01*02	TCRBD02	TCRBD02-01	02				TCRBJ02-03*01	TCRBJ02	TCRBJ02-03	01				7	2	9	2	1	6	48	58	59	64	66	1	In	VDJ
CGCACAGAGCAGCGGGACTCGGCCATGTATCGCTGTGCCAGCAGCACTCCAGACAGGGGAGCCACAGATACGCAGTATTTTGGCCCA	CASSTPDRGATDTQYF	1	3.6886757654002215E-4	48	TCRBV07-06*01	TCRBV07	TCRBV07-06	01				TCRBD01-01*01	TCRBD01	TCRBD01-01	01				TCRBJ02-03*01	TCRBJ02	TCRBJ02-03	01				5	3	2	2	6	2	33	45	51	59	62	1	In	VDJ
TTGCTGGGGGACTCGGCCCTGTATCTCTGTGCCAGCAGCTTGGGACTAGCGGGGGGACCGAACACCGGGGAGCTGTTTTTTGGAGAA	CASSLGLAGGPNTGELFF	1	3.6886757654002215E-4	54	TCRBV05-05*01	TCRBV05	TCRBV05-05	01				TCRBD02-01*01	TCRBD02	TCRBD02-01	01				TCRBJ02-02*01	TCRBJ02	TCRBJ02-02	01				0	2	2	1	0	0	27	-1	43	56	58	1	In	VDJ
CAGCAGGTAGTGCGAGGAGATTCGGCAGCTTATTTCTGTGCCAGCACGCTACCAGGGGGAGTGAGTACTGAAGCTTTCTTTGGACAA	CASTLPGGVSTEAFF	1	3.6886757654002215E-4	45	TCRBV18-01*01	TCRBV18	TCRBV18-01	01				TCRBD01-01*01	TCRBD01	TCRBD01-01	01				TCRBJ01-01*01	TCRBJ01	TCRBJ01-01	01				8	7	4	1	7	5	36	45	52	59	66	1	In	VDJ
CAGCGCACAGAGCAGGGGGACTCGGCCATGTATCTCTGTGCCAGCAGTGCACAGGGATACAGGGACACTGAAGCTTTCTTTGGACAA	CASSAQGYRDTEAFF	1	3.6886757654002215E-4	45	TCRBV07-09*01	TCRBV07	TCRBV07-09	01				TCRBD01-01*01	TCRBD01	TCRBD01-01	01				TCRBJ01-01*01	TCRBJ01	TCRBJ01-01	01				6	8	3	3	3	3	36	47	50	56	64	1	In	VDJ
TCTGCCATCCCCAACCAGACAGCTCTTTACTTCTGTGCCACCAGTGACGGGACCGGTGGAAGAAACACTGAAGCTTTCTTTGGACAA	CATSDGTGGRNTEAFF	1	3.6886757654002215E-4	48	TCRBV24-01*01	TCRBV24	TCRBV24-01	01								TCRBD01,TCRBD02	TCRBD01-01,TCRBD02-01		TCRBJ01-01*01	TCRBJ01	TCRBJ01-01	01				4	10	0	7	1	2	33	47	48	53	63	1	In	VDJ
GGAGCTGGACGACTCGGCCCTGTATCTCTGTGCCAGCAGCTTGAGGGACAGGGGTGACAGGGCAATCAGCCCCAGCATTTTGGTGAT		2	7.377351530800443E-4	53	TCRBV05-04*01	TCRBV05	TCRBV05-04	01				TCRBD01-01*01	TCRBD01	TCRBD01-01	01				TCRBJ01-05*01	TCRBJ01	TCRBJ01-05	01				1	7	0	2	1	2	28	43	44	54	61	2	Out	VDJ
ACCAGTGCCCATCCTGAAGACAGCAGCTTCTACATCTGCAGTGCTAGAGATGGGGGCGCGAATAGGGCACCCCTCCACTTTGGGAAT	CSARDGGANRAPLHF	1	3.6886757654002215E-4	45	TCRBV20	TCRBV20				TCRBV20-01,TCRBV20-or09_02		TCRBD01-01*01	TCRBD01	TCRBD01-01	01				TCRBJ01-06*01	TCRBJ01	TCRBJ01-06	01				0	10	6	0	1	11	36	50	51	57	67	1	In	VDJ
CTGACAGTGACCAGTGCCCATCCTGAAGACAGCAGCTTCTACATCTGCAGTGCTAGTGCCCCATTTTGGGGCTACACCTTCGGTTCG	CSASAPFWGYTF	1	3.6886757654002215E-4	36	TCRBV20-01*04	TCRBV20	TCRBV20-01	04								TCRBD01,TCRBD02	TCRBD01-01,TCRBD02-01		TCRBJ01-02*01	TCRBJ01	TCRBJ01-02	01				1	0	0	10	9	8	45	58	67	-1	69	1	In	VDJ
GCACAGAGCAGGAGGACTCGGCCGTGTATCTCTGTGCCAGCAGCTTAGGCGCGGGACAAAAGTTCCTGCGAGCAGTACTTCGGGCCG		1	3.6886757654002215E-4	49	TCRBV07-02	TCRBV07	TCRBV07-02				01,02					TCRBD01,TCRBD02	TCRBD01-01,TCRBD02-01		TCRBJ02-07*01	TCRBJ02	TCRBJ02-07	01				1	10	0	6	4	6	32	48	52	58	68	1	Out	VDJ
CAGCTCTTTACTTCTGTGCCACCAGTGACTGAAAAAAACAGGGGGTCGGGACAGGGGGCGTCTGGAAACACCATATATTTTGGAGAG		1	3.6886757654002215E-4	67	TCRBV24-01*01	TCRBV24	TCRBV24-01	01				TCRBD01-01*01	TCRBD01	TCRBD01-01	01				TCRBJ01-03*01	TCRBJ01	TCRBJ01-03	01				4	1	0	0	19	1	14	28	47	59	60	1	Out	VDJ
NNNNTGTCGGCTGCTCCCTCCCAGACATCTGTGTACTTCTGTGCCAGCAGGAGTCCCGGCTCTGGAAACACCATATATTTTGGAGAG	CASRSPGSGNTIYF	1	3.6886757654002215E-4	42	TCRBV06-05*01	TCRBV06	TCRBV06-05	01				TCRBD02-01	TCRBD02	TCRBD02-01				01,02	TCRBJ01-03*01	TCRBJ01	TCRBJ01-03	01				6	0	8	5	6	0	39	50	56	-1	59	1	In	VDJ
GCCTTGTTGCTGGGGGACTCGGCCCTGTATCTCTGTGCCAGCAGCCCCCTAGGGGTTACCTATAATTCACCCCTCCACTTTGGGAAC	CASSPLGVTYNSPLHF	1	3.6886757654002215E-4	48	TCRBV05-05*01	TCRBV05	TCRBV05-05	01				TCRBD01-01*01	TCRBD01	TCRBD01-01	01				TCRBJ01-06*02	TCRBJ01	TCRBJ01-06	02				4	3	5	2	5	2	33	45	50	55	58	1	In	VDJ
ATTCTGGAGTCCGCCAGCACCAACCAGACATCTATGTACCTCTGTGCCAGCAGTCGGACAGGTGGCAATGAGCAGTTCTTCGGGCCA	CASSRTGGNEQFF	2	7.377351530800443E-4	39	TCRBV28-01*01	TCRBV28	TCRBV28-01	01				TCRBD01-01*01	TCRBD01	TCRBD01-01	01				TCRBJ02-01*01	TCRBJ02	TCRBJ02-01	01				5	3	1	4	1	6	42	54	55	62	65	2	In	VDJ
GTGAGCACCTTGGAGCTGGGGGACTCGGCCCTTTATCTTTGCGCCAGCAGCTTGGCGCAAGACACAGATACGCAGTATTTTGGCCCA	CASSLAQDTDTQYF	1	3.6886757654002215E-4	42	TCRBV05-01*01	TCRBV05	TCRBV05-01	01								TCRBD01,TCRBD02	TCRBD01-01,TCRBD02-01		TCRBJ02-03*01	TCRBJ02	TCRBJ02-03	01				0	0	2	8	5	2	39	55	60	-1	62	1	In	VDJ
AGTCCACGGAGTCAGGGGACACAGCACTGTATTTCTGTGCCAGCAGCACATTAGGACGTCTAGAACACTGAAGCTTTCTTTGGACAA		3	0.0011066027296200663	46	TCRBV21-01*01	TCRBV21	TCRBV21-01	01								TCRBD01,TCRBD02	TCRBD01-01,TCRBD02-01		TCRBJ01-01*01	TCRBJ01	TCRBJ01-01	01				4	5	1	7	5	1	35	48	53	57	62	3	Out	VDJ
AATTCCCTGGAGCTTGGTGACTCTGCTGTGTATTTCTGTGCCAGCAGCCCCCCCGCGACAGGGGCAGGAAAACTGTTTTTTGGCAGT	CASSPPATGAGKLFF	1	3.6886757654002215E-4	45	TCRBV03-01/03-02*01	TCRBV03	TCRBV03-01/03-02	01				TCRBD01-01*01	TCRBD01	TCRBD01-01	01				TCRBJ01-04*01	TCRBJ01	TCRBJ01-04	01				4	4	2	2	7	10	36	49	56	64	68	1	In	VDJ
CAGCGCACAGAGCAGGAGGACTCGGCCGTGTATCTCTGTGCCAGCAGCTTAGGTTATGGGGGGAGTCAGCCCCAGCATTTTGGTGAT	CASSLGYGGSQPQHF	2	7.377351530800443E-4	45	TCRBV07-02	TCRBV07	TCRBV07-02				01,02	TCRBD02-01*01	TCRBD02	TCRBD02-01	01				TCRBJ01-05*01	TCRBJ01	TCRBJ01-05	01				1	2	9	1	5	6	36	52	57	63	65	2	In	VDJ
GCCCAAAAGAACCCGACAGCTTTCTATCTCTGTGCTAGTAGTACAGCAGGGGGGACAGGCGTGCACTATGGCTACACCTTCGGTTCG	CASSTAGGTGVHYGYTF	1	3.6886757654002215E-4	51	TCRBV19-01*01	TCRBV19	TCRBV19-01	01				TCRBD01-01*01	TCRBD01	TCRBD01-01	01				TCRBJ01-02*01	TCRBJ01	TCRBJ01-02	01				4	5	0	4	8	3	30	43	51	59	64	1	In	VDJ
ACTCTGGAGTCCGCTACCCGCTCCCAGACATCTGTGTATTTCTGCGCCAGCAGTGAGTCGATGGTGGGTTTGCAGTACTTCGGGCCG	CASSESMVGLQYF	1	3.6886757654002215E-4	39	TCRBV10-02*01	TCRBV10	TCRBV10-02	01								TCRBD01,TCRBD02	TCRBD01-01,TCRBD02-01		TCRBJ02-07*01	TCRBJ02	TCRBJ02-07	01				0	3	0	9	6	9	42	59	65	68	71	1	In	VDJ
ATCCAGCAGGTAGTGCGAGGAGATTCGGCAGCTTATTTCTGTGCCAGCTCACTACAGGGAACTGGAAACACCATATATTTTGGAGAG	CASSLQGTGNTIYF	1	3.6886757654002215E-4	42	TCRBV18-01*01	TCRBV18	TCRBV18-01	01				TCRBD01-01*01	TCRBD01	TCRBD01-01	01				TCRBJ01-03*01	TCRBJ01	TCRBJ01-03	01				4	2	3	3	1	2	39	52	53	59	61	1	In	VDJ
GCCTGCAGAACTGGAGGATTCTGGAGTTTATTTCTGTGCCAGCAGCCAGGTCACTAGCGGGATAGAGATGAGCAGTTCTTCGGGCCA		1	3.6886757654002215E-4	47	TCRBV14-01*01	TCRBV14	TCRBV14-01	01				TCRBD02-01*02	TCRBD02	TCRBD02-01	02				TCRBJ02-01*01	TCRBJ02	TCRBJ02-01	01				3	5	3	3	4	8	34	48	52	62	67	1	Out	VDJ
ACCAGTGCCCATCCTGAAGACAGCAGCTTCTACATCTGCAGTGCCCCCGACGACAGGGGACACGGCCTAGAGCAGTTCTTCGGGCCA	CSAPDDRGHGLEQFF	5	0.0018443378827001106	45	TCRBV20	TCRBV20				TCRBV20-01,TCRBV20-or09_02		TCRBD01-01*01	TCRBD01	TCRBD01-01	01				TCRBJ02-01*01	TCRBJ02	TCRBJ02-01	01				6	10	2	2	7	10	36	44	51	59	69	5	In	VDJ
TGCTCCCTCTCAGACTTCTGTTTACTTCTGTGCCAGCAGTTACGCGGGACTAGCGGGGGGGTGAAAGAGACCCAGTACTTCGGGCCA		1	3.6886757654002215E-4	53	TCRBV06-07*01	TCRBV06	TCRBV06-07	01				TCRBD02-01*01	TCRBD02	TCRBD02-01	01				TCRBJ02-05*01	TCRBJ02	TCRBJ02-05	01				2	3	0	0	2	3	28	43	45	61	64	1	Out	VDJ
AACGCCTTGTTGCTGGGGGACTCGGCCCTCTATCTCTGTGCCAGCAGCGACCCGGGACAGGGTGCAGATACGCAGTATTTTGGCCCA	CASSDPGQGADTQYF	1	3.6886757654002215E-4	45	TCRBV05-06*01	TCRBV05	TCRBV05-06	01				TCRBD01-01*01	TCRBD01	TCRBD01-01	01				TCRBJ02-03*01	TCRBJ02	TCRBJ02-03	01				4	2	0	3	5	4	36	48	53	62	64	1	In	VDJ
AACATGAGCTCCTTGGAGCTGGGGGACTCAGCCCTGTACTTCTGTGCCAGCAGCTTAGAAGGCCCAGATACGCAGTATTTTGGCCCA	CASSLEGPDTQYF	2	7.377351530800443E-4	39	TCRBV13-01*01	TCRBV13	TCRBV13-01	01								TCRBD01,TCRBD02	TCRBD01-01,TCRBD02-01		TCRBJ02-03*01	TCRBJ02	TCRBJ02-03	01				1	2	5	4	1	4	42	58	59	62	64	2	In	VDJ
CTGCAGCCAGAAGACTCAGCCCTGTATCTCTGCGCCAGCAGCCAATTGACTAGCGGGAGGAACACCGGGGAGCTGTTTTTTGGAGAA	CASSQLTSGRNTGELFF	2	7.377351530800443E-4	51	TCRBV04-01*01	TCRBV04	TCRBV04-01	01				TCRBD02-01*02	TCRBD02	TCRBD02-01	02				TCRBJ02-02*01	TCRBJ02	TCRBJ02-02	01				2	0	2	2	2	1	30	45	47	-1	59	2	In	VDJ
ACCAGTGCCCATCCTGAAGACAGCAGCTTCTACATCTGCAGTACCGTTCCGCCCCAGGGGAGTATCACTGAAGCTTTCTTTGGACAA	CSTVPPQGSITEAFF	1	3.6886757654002215E-4	45	TCRBV20	TCRBV20				TCRBV20-01,TCRBV20-or09_02		TCRBD01-01*01	TCRBD01	TCRBD01-01	01				TCRBJ01-01*01	TCRBJ01	TCRBJ01-01	01				8	5	4	2	12	4	36	42	54	60	65	1	In	VDJ
ATCCAGCGCACAGAGCAGCGGGACTCGGCCATGTATCGCTGTGCCAGCAGCTTAGGGGAGACGACCCATGAAGCTTTCTTTGGACAA	CASSLGETTHEAFF	2	7.377351530800443E-4	42	TCRBV07-06*01	TCRBV07	TCRBV07-06	01				TCRBD02-01*02	TCRBD02	TCRBD02-01	02				TCRBJ01-01*01	TCRBJ01	TCRBJ01-01	01				1	8	9	2	0	7	39	-1	55	60	68	2	In	VDJ
CTCAGGCTGGAGTTGGCTGCTCCCTCCCAGACATCTGTGTACTTCTGTGCCAGCAGTCCAGACGGGGGGCCCCAGCATTTTGGTGAT	CASSPDGGPQHF	1	3.6886757654002215E-4	36	TCRBV06-06*04	TCRBV06	TCRBV06-06	04				TCRBD02-01*01	TCRBD02	TCRBD02-01	01				TCRBJ01-05*01	TCRBJ01	TCRBJ01-05	01				4	0	8	2	4	9	45	58	62	-1	68	1	In	VDJ
CTGGAGTCGCCCAGCCCCAACCAGACCTCTCTGTACTTCTGTGCCAGCAGTTTAGGGTCACAGGGGGCTGTTATCACCTTCGGTTCG	CASSLGSQGAVITF	2	7.377351530800443E-4	42	TCRBV27-01*01	TCRBV27	TCRBV27-01	01				TCRBD01-01*01	TCRBD01	TCRBD01-01	01				TCRBJ01-02*01	TCRBJ01	TCRBJ01-02	01				2	6	3	0	5	13	39	54	59	68	74	2	In	VDJ
GCCCATCCTGAAGACAGCAGCTTCTACATCTGCAGTGCAAGGCGGACAGGGACGGAATTTACTAACTATGGCTACACCTTCGGTTCG	CSARRTGTEFTNYGYTF	1	3.6886757654002215E-4	51	TCRBV20	TCRBV20				TCRBV20-01,TCRBV20-or09_02		TCRBD01-01*01	TCRBD01	TCRBD01-01	01				TCRBJ01-02*01	TCRBJ01	TCRBJ01-02	01				6	10	1	3	5	0	30	38	43	51	61	1	In	VDJ
NTGTCGGCTGCTCCCTCCCAGACATCTGTGTACTTCTGTGCCAGCAGTGAATTGGTGGGGACAGGGGAGGGCTACACCTTCGGTTCG	CASSELVGTGEGYTF	1	3.6886757654002215E-4	45	TCRBV06-01*01	TCRBV06	TCRBV06-01	01				TCRBD01-01*01	TCRBD01	TCRBD01-01	01				TCRBJ01-02*01	TCRBJ01	TCRBJ01-02	01				2	2	0	2	6	8	36	51	57	67	69	1	In	VDJ
CGGTCCACAAAGCTGGAGGACTCAGCCATGTACTTCTGTGCCAGCCAAGAGCTCCCGGGACAGGGAAAACGCTACACCTTCGGTTCG	CASQELPGQGKRYTF	1	3.6886757654002215E-4	45	TCRBV02-01	TCRBV02	TCRBV02-01				01,03	TCRBD01-01*01	TCRBD01	TCRBD01-01	01				TCRBJ01-02*01	TCRBJ01	TCRBJ01-02	01				8	5	0	3	11	9	36	45	56	65	70	1	In	VDJ
CTGAAGATCCAGCGCACAGAGCAGGGGGACTCGGCCATGTATCTCTGTGCCAGCAGCGCGGACTTCGGCGAGCAGTACTTCGGGCCG	CASSADFGEQYF	2	7.377351530800443E-4	36	TCRBV07-09*01	TCRBV07	TCRBV07-09	01				TCRBD02-01	TCRBD02	TCRBD02-01				01,02	TCRBJ02-07*01	TCRBJ02	TCRBJ02-07	01				5	4	1	10	2	6	45	57	59	64	68	2	In	VDJ
CTCACTGTGACATCGGCCCAAAAGAACCCGACAGCTTTCTATCTCTGTGCCAGTACTTCCTCGAGATCCGAGCAGTACTTCGGGCCG	CASTSSRSEQYF	1	3.6886757654002215E-4	36	TCRBV19-01*01	TCRBV19	TCRBV19-01	01				TCRBD02-01*02	TCRBD02	TCRBD02-01	02				TCRBJ02-07*01	TCRBJ02	TCRBJ02-07	01				7	3	11	2	7	6	45	55	62	65	68	1	In	VDJ
CCACGGAGTCAGGGGACACAGCACTGTATTTCTGTGCCAGCAGCAAATGGGGGGGGGACAGGGACGTACGAGCAGTACTTCGGGCCG		2	7.377351530800443E-4	49	TCRBV21-01*01	TCRBV21	TCRBV21-01	01				TCRBD01-01*01	TCRBD01	TCRBD01-01	01				TCRBJ02-07*01	TCRBJ02	TCRBJ02-07	01				2	3	0	3	7	4	32	47	54	63	66	2	Out	VDJ
CTGATTCTGGAGTCCGCCAGCACCAACCAGACATCTATGTACCTCTGTGCCAGCAGCGGGGGCGGCTACGAGCAGTACTTCGGGCCG	CASSGGGYEQYF	2	7.377351530800443E-4	36	TCRBV28-01*01	TCRBV28	TCRBV28-01	01								TCRBD01,TCRBD02	TCRBD01-01,TCRBD02-01		TCRBJ02-07*01	TCRBJ02	TCRBJ02-07	01				6	2	6	0	1	3	45	56	57	63	65	2	In	VDJ
CAGCGCACAGAGCAGGGGGACTCGGCCATGTATCTCTGTGCCAGCAGCTTAACAGGGAACTCTGGAAACACCATATATTTTGGAGAG	CASSLTGNSGNTIYF	1	3.6886757654002215E-4	45	TCRBV07-09*01	TCRBV07	TCRBV07-09	01				TCRBD01-01*01	TCRBD01	TCRBD01-01	01				TCRBJ01-03*01	TCRBJ01	TCRBJ01-03	01				2	2	3	3	0	0	36	-1	51	57	59	1	In	VDJ
GTAGTGCGAGGAGATTCGGCAGCTTATTTCTGTGCCAGCTCACCACCGGAGAACAGGGGAACTGGAAACACCATATATTTTGGAGAG	CASSPPENRGTGNTIYF	1	3.6886757654002215E-4	51	TCRBV18-01*01	TCRBV18	TCRBV18-01	01				TCRBD01-01*01	TCRBD01	TCRBD01-01	01				TCRBJ01-03*01	TCRBJ01	TCRBJ01-03	01				0	2	3	2	5	2	30	47	52	59	61	1	In	VDJ
NTGTCGGCTGCTCCCTCCCAAACATCTGTGTACTTCTGTGCCAGCAGCAGAAGGACAGGGATTTCGGAGACCCAGTACTTCGGGCCA	CASSRRTGISETQYF	1	3.6886757654002215E-4	45	TCRBV06-02*02	TCRBV06	TCRBV06-02	02				TCRBD01-01*01	TCRBD01	TCRBD01-01	01				TCRBJ02-05*01	TCRBJ02	TCRBJ02-05	01				3	6	1	3	4	5	36	48	52	60	66	1	In	VDJ
GAGTCTGCTGCCTCCTCCCAGACATCTGTATATTTCTGCGCCAGCAGTGAGTCCGGCGGGTTACAAGAGACCCAGTACTTCGGGCCA	CASSESGGLQETQYF	1	3.6886757654002215E-4	45	TCRBV10-01*01	TCRBV10	TCRBV10-01	01				TCRBD02-01	TCRBD02	TCRBD02-01				01,02	TCRBJ02-05*01	TCRBJ02	TCRBJ02-05	01				0	3	7	4	2	2	36	53	55	60	63	1	In	VDJ
TTGGAGCTGGGGGACTCGGCCCTTTATCTTTGCGCCAGCAGCCATGCCGGGACAGGGGGTTGGGACACTGAAGCTTTCTTTGGACAA	CASSHAGTGGWDTEAFF	1	3.6886757654002215E-4	51	TCRBV05-01*01	TCRBV05	TCRBV05-01	01				TCRBD01-01*01	TCRBD01	TCRBD01-01	01				TCRBJ01-01*01	TCRBJ01	TCRBJ01-01	01				4	5	0	1	6	3	30	42	48	59	64	1	In	VDJ
ATCCAGCGCACAGAGCAGGGGGACTCGGCCATGTATCTCTGTGCCAGCAGCCTCGGACAGAGAAACACTGAAGCTTTCTTTGGACAA	CASSLGQRNTEAFF	2	7.377351530800443E-4	42	TCRBV07-09*01	TCRBV07	TCRBV07-09	01				TCRBD01-01*01	TCRBD01	TCRBD01-01	01				TCRBJ01-01*01	TCRBJ01	TCRBJ01-01	01				5	3	1	5	3	2	39	51	54	60	63	2	In	VDJ
AGCTCCTTGGAGCTGGGGGACTCAGCCCTGTACTTCTGTGCCAGCAGCTCCACTCGACAGGGTGGTGAAAAACTGTTTTTTGGCAGT	CASSSTRQGGEKLFF	2	7.377351530800443E-4	45	TCRBV13-01*01	TCRBV13	TCRBV13-01	01				TCRBD01-01*01	TCRBD01	TCRBD01-01	01				TCRBJ01-04*01	TCRBJ01	TCRBJ01-04	01				4	3	2	3	6	7	36	49	55	62	65	2	In	VDJ
GAGCACCTTGGAGCTGGGGGACTCGGCCCTTTATCTTTGCGCCAGCAGTCCGTCCGGACCCTCAATCAGCCCCAGCATTTTGGTGAT		1	3.6886757654002215E-4	44	TCRBV05-01*01	TCRBV05	TCRBV05-01	01								TCRBD01,TCRBD02	TCRBD01-01,TCRBD02-01		TCRBJ01-05*01	TCRBJ01	TCRBJ01-05	01				5	3	1	7	7	3	37	48	55	59	62	1	Out	VDJ
GGAGTCAGCTGCTCCCTCTCAGACTTCTGTTTACTTCTGTGCCAGCAGTTACTGGGCTTGGGGAATTCACCCCTCCACTTTGGGAAT		1	3.6886757654002215E-4	44	TCRBV06-07*01	TCRBV06	TCRBV06-07	01								TCRBD01,TCRBD02	TCRBD01-01,TCRBD02-01		TCRBJ01-06*01	TCRBJ01	TCRBJ01-06	01				1	0	6	2	6	7	37	53	59	-1	63	1	Out	VDJ
ATCCAGCGCACAGAGCAGGGGGACTCGGCCATGTATCTCTGTGCCAGCAGCACAACGACAGGGGTCTATGGCTACACCTTCGGTTCG	CASSTTTGVYGYTF	2	7.377351530800443E-4	42	TCRBV07-09*01	TCRBV07	TCRBV07-09	01				TCRBD01-01*01	TCRBD01	TCRBD01-01	01				TCRBJ01-02*01	TCRBJ01	TCRBJ01-02	01				5	1	2	2	5	4	39	51	56	64	65	2	In	VDJ
TGCAGAACTGGAGGATTCTGGAGTTTATTTCTGTGCCAGCAGCCAAGGGGGAGTAACAGGGGGCTTTAGGAGCAGTACTTCGGGCCG		1	3.6886757654002215E-4	50	TCRBV14-01*01	TCRBV14	TCRBV14-01	01				TCRBD01-01*01	TCRBD01	TCRBD01-01	01				TCRBJ02-07*01	TCRBJ02	TCRBJ02-07	01				1	5	3	0	8	7	31	47	55	64	69	1	Out	VDJ
CGGTCCACAAAGCTGGAGGACTCAGCCATGTACTTCTGTGCCAGCAGTGAAAGGTCTGCTGGGGCCTACGAGCAGTACTTCGGGCCG	CASSERSAGAYEQYF	5	0.0018443378827001106	45	TCRBV02-01	TCRBV02	TCRBV02-01				01,03					TCRBD01,TCRBD02	TCRBD01-01,TCRBD02-01		TCRBJ02-07*01	TCRBJ02	TCRBJ02-07	01				2	0	6	2	9	2	36	51	60	-1	64	5	In	VDJ
AAGATCCAGCGCACAGAGCAGGGGGACTCGGCCATGTATCTCTGTGCCAGCAGCTTACAGGGGGCCTACGAGCAGTACTTCGGGCCG	CASSLQGAYEQYF	1	3.6886757654002215E-4	39	TCRBV07-09*01	TCRBV07	TCRBV07-09	01				TCRBD01-01*01	TCRBD01	TCRBD01-01	01				TCRBJ02-07*01	TCRBJ02	TCRBJ02-07	01				2	0	4	1	0	2	42	-1	57	-1	64	1	In	VDJ
NTGTCGGCTGCTCCCTCCCAGACATCTGTGTACTTCTGTGCCAGCAGTTACACTAGCGGGGGTAACTACGAGCAGTACTTCGGGCCG	CASSYTSGGNYEQYF	1	3.6886757654002215E-4	45	TCRBV06-05*01	TCRBV06	TCRBV06-05	01				TCRBD02-01*01	TCRBD02	TCRBD02-01	01				TCRBJ02-07*01	TCRBJ02	TCRBJ02-07	01				2	3	3	2	0	3	36	-1	51	62	65	1	In	VDJ
CTGAAGATCCAGCGCACAGAGCAGGGGGACTCGGCCATGTATCTCTGTGCCAGCAGCTTAGACCTCCACGAGCAGTACTTCGGGCCG	CASSLDLHEQYF	1	3.6886757654002215E-4	36	TCRBV07-09*01	TCRBV07	TCRBV07-09	01								TCRBD01,TCRBD02	TCRBD01-01,TCRBD02-01		TCRBJ02-07*01	TCRBJ02	TCRBJ02-07	01				1	4	3	7	0	5	45	-1	61	63	67	1	In	VDJ
NNNNNNNTGTCGGCTGCTCCCTCCCAGACATCTGTGTACTTCTGTGCCAGCAGGGGTGGGATCCGGGGTCTCCTCCACTTTGGGAAC	CASRGGIRGLLHF	1	3.6886757654002215E-4	39	TCRBV06-05*01	TCRBV06	TCRBV06-05	01				TCRBD02-01*01	TCRBD02	TCRBD02-01	01				TCRBJ01-06*02	TCRBJ01	TCRBJ01-06	02				6	3	8	3	10	15	42	53	63	68	71	1	In	VDJ
ATCAATTCCCTGGAGCTTGGTGACTCTGCTGTGTATTTCTGTGCCAGCAGCCAACAACTAACTAGCAATGAGCAGTTCTTCGGGCCA	CASSQQLTSNEQFF	1	3.6886757654002215E-4	42	TCRBV03-01/03-02*01	TCRBV03	TCRBV03-01/03-02	01				TCRBD02-01	TCRBD02	TCRBD02-01				01,02	TCRBJ02-01*01	TCRBJ02	TCRBJ02-01	01				2	0	3	8	6	6	39	54	60	-1	65	1	In	VDJ
TCGGCTGCTCCCTCCCAAACATCTGTGTACTTCTGTGCCAGCAGTTGGGGGTGGGCGGGGTCCTACAATGAGCAGTTCTTCGGGCCA	CASSWGWAGSYNEQFF	2	7.377351530800443E-4	48	TCRBV06-02/06-03*01	TCRBV06	TCRBV06-02/06-03	01				TCRBD02-01*01	TCRBD02	TCRBD02-01	01				TCRBJ02-01*01	TCRBJ02	TCRBJ02-01	01				4	0	7	3	8	1	33	46	54	-1	60	2	In	VDJ
TCTGCCATCCCCAACCAGACAGCTCTTTACTTCTGTGCCACCAGTGATAAGGATGTGACAGGGAAAAATGAGCAGTTCTTCGGGCCA	CATSDKDVTGKNEQFF	2	7.377351530800443E-4	48	TCRBV24-01*01	TCRBV24	TCRBV24-01	01				TCRBD01-01*01	TCRBD01	TCRBD01-01	01				TCRBJ02-01*01	TCRBJ02	TCRBJ02-01	01				3	3	2	3	8	7	33	48	56	63	66	2	In	VDJ
GTGCCCATCCTGAAGACAGCAGCTTCTACATCTGCAGTGCCAACATAATTAGATCTATACAATGGAGATACGCAGTATTTTGGCCCA		1	3.6886757654002215E-4	49	TCRBV20	TCRBV20				TCRBV20-01,TCRBV20-or09_02						TCRBD01,TCRBD02	TCRBD01-01,TCRBD02-01		TCRBJ02-03*01	TCRBJ02	TCRBJ02-03	01				6	20	3	6	2	5	32	40	42	45	65	1	Out	VDJ
AGCTCCTTGGAGCTGGGGGACTCAGCCCTGTACTTCTGTGCCAGCAGCTTAGAGGGACAGGAGGGGCCTGAAGCTTTCTTTGGACAA	CASSLEGQEGPEAFF	1	3.6886757654002215E-4	45	TCRBV13-01*01	TCRBV13	TCRBV13-01	01				TCRBD01-01*01	TCRBD01	TCRBD01-01	01				TCRBJ01-01*01	TCRBJ01	TCRBJ01-01	01				1	6	0	4	1	6	36	52	53	61	67	1	In	VDJ
CATCCTGAAGACAGCAGCTTCTACATCTGCAGTGCCCCAGGACAGTTCTTCTCCGTGGTCGATAATGAAAAACTGTTTTTTGGCAGT	CSAPGQFFSVVDNEKLFF	1	3.6886757654002215E-4	54	TCRBV20	TCRBV20				TCRBV20-01,TCRBV20-or09_02		TCRBD01-01*01	TCRBD01	TCRBD01-01	01				TCRBJ01-04*01	TCRBJ01	TCRBJ01-04	01				6	17	1	5	4	4	27	35	39	45	62	1	In	VDJ
ACAAAGCTGGAGGACTCAGCCATGTACTTCTGTGCCAGCGACAGGGGGAGAGCCGACCTTAGCAATCAGCCCCAGCATTTTGGTGAT	CASDRGRADLSNQPQHF	1	3.6886757654002215E-4	51	TCRBV02-01	TCRBV02	TCRBV02-01				01,03	TCRBD01-01*01	TCRBD01	TCRBD01-01	01				TCRBJ01-05*01	TCRBJ01	TCRBJ01-05	01				8	11	2	1	0	0	30	-1	39	48	59	1	In	VDJ
CCAAAAGAACCCGACAGCTTTCTATCTCTGTGCCAGTAGTGCCCCTACCAAGTTATGGATAGCAATCAGCCCCAGCATTTTGGTGAT		1	3.6886757654002215E-4	53	TCRBV19-01*01	TCRBV19	TCRBV19-01	01								TCRBD01,TCRBD02	TCRBD01-01,TCRBD02-01		TCRBJ01-05*01	TCRBJ01	TCRBJ01-05	01				5	0	1	8	16	0	28	40	56	-1	59	1	Out	VDJ
ATCCAGCGCACAGAGCAGGGGGACTCGGCCATGTATCTCTGTGCCAGCGAAGTCGGGGGGCGGGACTATGGCTACACCTTCGGTTCG	CASEVGGRDYGYTF	1	3.6886757654002215E-4	42	TCRBV07-09	TCRBV07	TCRBV07-09				01,05,06	TCRBD02-01*01	TCRBD02	TCRBD02-01	01				TCRBJ01-02*01	TCRBJ01	TCRBJ01-02	01				8	4	8	1	5	3	39	48	53	60	64	1	In	VDJ
AGTCCACGGAGTCAGGGGACACAGCACTGTATTTCTGTGCCAGCAGCAAAGAGGGCAGGGGGAATTTACGAGCAGTACTTCGGGCCG		3	0.0011066027296200663	46	TCRBV21-01*01	TCRBV21	TCRBV21-01	01				TCRBD01-01*01	TCRBD01	TCRBD01-01	01				TCRBJ02-07*01	TCRBJ02	TCRBJ02-07	01				1	4	4	1	4	4	35	51	55	62	66	3	Out	VDJ
CACACCCTGCAGCCAGAAGACTCGGCCCTGTATCTCTGTGCCAGCAGCCTCAGACAGGGACCCTCCTACGAGCAGTACTTCGGGCCG	CASSLRQGPSYEQYF	1	3.6886757654002215E-4	45	TCRBV04-02*01	TCRBV04	TCRBV04-02	01				TCRBD01-01*01	TCRBD01	TCRBD01-01	01				TCRBJ02-07*01	TCRBJ02	TCRBJ02-07	01				4	3	2	3	3	0	36	49	52	59	62	1	In	VDJ
CAGCGCACAGAGCAGGAGGACTCGGCCGTGTATCTCTGTGCCAGCAGCCAGCGTGGCGGGAGATGGAATGAGCAGTTCTTCGGGCCA	CASSQRGGRWNEQFF	1	3.6886757654002215E-4	45	TCRBV07-02	TCRBV07	TCRBV07-02				01,02	TCRBD02-01*02	TCRBD02	TCRBD02-01	02				TCRBJ02-01*01	TCRBJ02	TCRBJ02-01	01				5	4	7	2	7	7	36	48	55	62	66	1	In	VDJ
CGGTCCACAAAGCTGGAGGACTCAGCCATGTACTTCTGTGCCAGCAGATACGGGACAGGGGCGTCGAATGAGCAGTTCTTCGGGCCA	CASRYGTGASNEQFF	3	0.0011066027296200663	45	TCRBV02-01	TCRBV02	TCRBV02-01				01,03	TCRBD01-01*01	TCRBD01	TCRBD01-01	01				TCRBJ02-01*01	TCRBJ02	TCRBJ02-01	01				6	5	0	2	4	7	36	47	51	61	66	3	In	VDJ
CCCTCAGAACCCAGGGACTCAGCTGTGTACTTCTGTGCCAGCAGTTCTATGTCCCCAGGAACCGGCAATGAGCAGTTCTTCGGGCCA	CASSSMSPGTGNEQFF	2	7.377351530800443E-4	48	TCRBV12	TCRBV12				TCRBV12-03/12-04,TCRBV12-04		TCRBD01-01*01	TCRBD01	TCRBD01-01	01				TCRBJ02-01*01	TCRBJ02	TCRBJ02-01	01				4	6	4	4	9	6	33	46	55	59	65	2	In	VDJ
TTGGCGTCTGCTGTACCCTCTCAGACATCTGTGTACTTCTGTGCCAGCAGTGGGTCCCCGGGGAACACTGAAGCTTTCTTTGGACAA	CASSGSPGNTEAFF	1	3.6886757654002215E-4	42	TCRBV06-04*01	TCRBV06	TCRBV06-04	01				TCRBD02-01	TCRBD02	TCRBD02-01				01,02	TCRBJ01-01*01	TCRBJ01	TCRBJ01-01	01				4	0	8	4	6	1	39	52	58	-1	62	1	In	VDJ
CTGGAGTCTGCCAGGCCCTCACATACCTCTCAGTACCTCTGTGCCAGCAGTGAATTCATGGGAGGAACTGAAGCTTTCTTTGGACAA	CASSEFMGGTEAFF	2	7.377351530800443E-4	42	TCRBV25-01*01	TCRBV25	TCRBV25-01	01				TCRBD02-01*02	TCRBD02	TCRBD02-01	02				TCRBJ01-01*01	TCRBJ01	TCRBJ01-01	01				1	1	9	1	4	5	39	55	59	65	66	2	In	VDJ
AGGATCCAGCAGGTAGTGCGAGGAGATTCGGCAGCTTATTTCTGTGCCAGCTCACCAGACAGAGTCTATGGCTACACCTTCGGTTCG	CASSPDRVYGYTF	1	3.6886757654002215E-4	39	TCRBV18-01*01	TCRBV18	TCRBV18-01	01				TCRBD01-01*01	TCRBD01	TCRBD01-01	01				TCRBJ01-02*01	TCRBJ01	TCRBJ01-02	01				2	3	2	5	0	4	42	-1	57	62	65	1	In	VDJ
TCCAGTCCACGGAGTCAGGGGACACAGCACTGTATTTCTGTGCCAGCAGGAAAGACAGTTCCCCCGTGTGAGCAGTACTTCGGGCCG		1	3.6886757654002215E-4	43	TCRBV21-01*01	TCRBV21	TCRBV21-01	01				TCRBD01-01*01	TCRBD01	TCRBD01-01	01				TCRBJ02-07*01	TCRBJ02	TCRBJ02-07	01				1	11	3	5	0	7	38	-1	54	58	69	1	Out	VDJ
CTTCACCTACACGCCCTGCAGCCAGAAGACTCAGCCCTGTATCTCTGCGCCAGCGTCGGGTGGGATTACGAGCAGTACTTCGGGCCG	CASVGWDYEQYF	1	3.6886757654002215E-4	36	TCRBV04-01*01	TCRBV04	TCRBV04-01	01								TCRBD01,TCRBD02	TCRBD01-01,TCRBD02-01		TCRBJ02-07*01	TCRBJ02	TCRBJ02-07	01				8	1	0	8	7	4	45	54	61	65	66	1	In	VDJ
GAGCTTGGTGACTCTGCTGTGTATTTCTGTGCCAGCAGCCAAGATTTTAGCCGGGGGGCAGGGGGCTACGAGCAGTACTTCGGGCCG	CASSQDFSRGAGGYEQYF	1	3.6886757654002215E-4	54	TCRBV03-01/03-02*01	TCRBV03	TCRBV03-01/03-02	01								TCRBD01,TCRBD02	TCRBD01-01,TCRBD02-01		TCRBJ02-07*01	TCRBJ02	TCRBJ02-07	01				0	0	4	1	14	3	27	44	58	-1	65	1	In	VDJ
AGCACCTTGGAGCTGGGGGACTCGGCCCTTTATCTTTGCGCCAGCAGCTTAAACCCTGACATAGGCTACGAGCAGTACTTCGGGCCG	CASSLNPDIGYEQYF	1	3.6886757654002215E-4	45	TCRBV05-01*01	TCRBV05	TCRBV05-01	01				TCRBD01-01*01	TCRBD01	TCRBD01-01	01				TCRBJ02-07*01	TCRBJ02	TCRBJ02-07	01				2	4	2	6	7	3	36	50	57	61	65	1	In	VDJ
GCCTTGTTGCTGGGGGACTCGGCCCTCTATCTCTGTGCCAGCAGCTTGGGGTGGGACCTCGGGAGATACGAGCAGTACTTCGGGCCG	CASSLGWDLGRYEQYF	1	3.6886757654002215E-4	48	TCRBV05-06*01	TCRBV05	TCRBV05-06	01				TCRBD02-01*02	TCRBD02	TCRBD02-01	02				TCRBJ02-07*01	TCRBJ02	TCRBJ02-07	01				0	1	8	2	10	4	33	49	59	65	66	1	In	VDJ
NNNNNNNTGTCGGCTGCTCCCTCCCAGACATCTGTGTACTTCTGTGCCAGCAGTGAAGGCGGAAGAAACATTCAGTACTTCGGCGCC	CASSEGGRNIQYF	1	3.6886757654002215E-4	39	TCRBV06-01*01	TCRBV06	TCRBV06-01	01				TCRBD02-01	TCRBD02	TCRBD02-01				01,02	TCRBJ02-04*01	TCRBJ02	TCRBJ02-04	01				1	3	7	5	0	6	42	-1	58	62	65	1	In	VDJ
AAGATCCAGCGCACAGAGCAGGGGGACTCGGCCATGTATCTCTGTGCCAGCAGCTTAGAGGCCAGTTCACCCCTCCACTTTGGGAAC	CASSLEASSPLHF	1	3.6886757654002215E-4	39	TCRBV07-09*01	TCRBV07	TCRBV07-09	01								TCRBD01,TCRBD02	TCRBD01-01,TCRBD02-01		TCRBJ01-06*02	TCRBJ01	TCRBJ01-06	02				1	0	4	5	4	9	42	58	62	-1	65	1	In	VDJ
GCGTCTGCTGTACCCTCTCAGACATCTGTGTACTTCTGTGCCAGCAGTCTAGCGGGGGGGGCCAACTCCCCGCAGTTCTTCGGGCCA	CASSLAGGANSPQFF	3	0.0011066027296200663	45	TCRBV06-04*01	TCRBV06	TCRBV06-04	01				TCRBD02-01*01	TCRBD02	TCRBD02-01	01				TCRBJ02-01*01	TCRBJ02	TCRBJ02-01	01				5	11	4	0	0	12	36	-1	48	60	71	3	In	VDJ
ATCCAGCCTGCAGAGCTTGAGGACTCGGCCGTGTATCTCTGTGCCAGCAGCTTAGATGGGCCCCTCGATGAGCAGTTCTTCGGGCCA	CASSLDGPLDEQFF	2	7.377351530800443E-4	42	TCRBV11	TCRBV11				TCRBV11-02,TCRBV11-03		TCRBD01-01*01	TCRBD01	TCRBD01-01	01				TCRBJ02-01*01	TCRBJ02	TCRBJ02-01	01				0	6	8	0	1	8	39	56	57	61	67	2	In	VDJ
CGCTCACCAGGCCTGGGGGACGCAGCCATGTACCTGTGTGCCACCAGCAGAGATCCGGGGTACCAAGAGACCCAGTACTTCGGGCCA	CATSRDPGYQETQYF	1	3.6886757654002215E-4	45	TCRBV15-01*02	TCRBV15	TCRBV15-01	02				TCRBD02-01*01	TCRBD02	TCRBD02-01	01				TCRBJ02-05*01	TCRBJ02	TCRBJ02-05	01				0	1	8	3	2	0	36	53	55	60	61	1	In	VDJ
CGGGACTCGGCCATGTATCGCTGTGCCAGCAGCTCTACGGTCGGGTGTGGGGACAGGGGTTAGACAGATACGCAGTATTTTGGCCCA	CASSSTVGCGDRG*TDTQYF	1	3.6886757654002215E-4	60	TCRBV07-06*01	TCRBV07	TCRBV07-06	01				TCRBD01-01*01	TCRBD01	TCRBD01-01	01				TCRBJ02-03*01	TCRBJ02	TCRBJ02-03	01				4	4	0	2	15	3	21	34	49	59	63	1	Stop	VDJ
CGCACAGAGCAGGGGGACTCGGCCATGTATCTCTGTGCCAGCAGCCCAATGGGGCAGAGAAACACCGGGGAGCTGTTTTTTGGAGAA	CASSPMGQRNTGELFF	1	3.6886757654002215E-4	48	TCRBV07-09*01	TCRBV07	TCRBV07-09	01				TCRBD01-01*01	TCRBD01	TCRBD01-01	01				TCRBJ02-02*01	TCRBJ02	TCRBJ02-02	01				5	5	7	0	5	2	33	45	50	55	60	1	In	VDJ
CAGCGCACAGAGCAGGAGGACTCCGCCGTGTATCTCTGTGCCAGCAGCCTGCGGACAGGGGGTAACACTGAAGCTTTCTTTGGACAA	CASSLRTGGNTEAFF	3	0.0011066027296200663	45	TCRBV07-08*03	TCRBV07	TCRBV07-08	03				TCRBD01-01*01	TCRBD01	TCRBD01-01	01				TCRBJ01-01*01	TCRBJ01	TCRBJ01-01	01				4	1	1	1	3	2	36	49	52	62	63	3	In	VDJ
ATCCAGCGCACAGAGCAGGGGGACTCGGCCATGTATCTCTGTGCCAGCAGCTTAGCCGAGATGAACACTGAAGCTTTCTTTGGACAA	CASSLAEMNTEAFF	1	3.6886757654002215E-4	42	TCRBV07-09*01	TCRBV07	TCRBV07-09	01				TCRBD02-01*02	TCRBD02	TCRBD02-01	02				TCRBJ01-01*01	TCRBJ01	TCRBJ01-01	01				0	1	11	2	1	0	39	56	57	60	61	1	In	VDJ
ACCCTGGAGTCTGCCAGGCCCTCACATACCTCTCAGTACCTCTGTGCCAGCACCCCAATGGGGAACACTGAAGCTTTCTTTGGACAA	CASTPMGNTEAFF	1	3.6886757654002215E-4	39	TCRBV25-01*01	TCRBV25	TCRBV25-01	01								TCRBD01,TCRBD02	TCRBD01-01,TCRBD02-01		TCRBJ01-01*01	TCRBJ01	TCRBJ01-01	01				7	0	0	9	7	1	42	52	59	-1	62	1	In	VDJ
CTGAAGATCCAGCGCACAGAGCAGCGGGACTCGGCCATGTATCGCTGTGCCAGCGGGTTCCAGGGTCGGCCCCAGCATTTTGGTGAT	CASGFQGRPQHF	1	3.6886757654002215E-4	36	TCRBV07-06*01	TCRBV07	TCRBV07-06	01				TCRBD01-01*01	TCRBD01	TCRBD01-01	01				TCRBJ01-05*01	TCRBJ01	TCRBJ01-05	01				8	3	4	3	6	9	45	54	60	65	68	1	In	VDJ
ATCCAGCCCTCAGAACCCAGGGACTCAGCTGTGTACTTCTGTGCCAGCAGGGGACAGGGAGGCAATCAGCCCCAGCATTTTGGTGAT	CASRGQGGNQPQHF	1	3.6886757654002215E-4	42	TCRBV12	TCRBV12				TCRBV12-03/12-04,TCRBV12-04		TCRBD01-01*01	TCRBD01	TCRBD01-01	01				TCRBJ01-05*01	TCRBJ01	TCRBJ01-05	01				6	2	0	3	0	2	39	-1	50	59	61	1	In	VDJ
ATCAATTCCCTGGAGCTTGGTGACTCTGCTGTGTATTTCTGTGCCAGCAGAAGAAACAGGGAAGGTTCACCCCTCCACTTTGGGAAT	CASRRNREGSPLHF	1	3.6886757654002215E-4	42	TCRBV03-01/03-02*01	TCRBV03	TCRBV03-01/03-02	01				TCRBD01-01*01	TCRBD01	TCRBD01-01	01				TCRBJ01-06*01	TCRBJ01	TCRBJ01-06	01				6	4	3	3	5	9	39	50	55	61	65	1	In	VDJ
ACTGTGAGCAACATGAGCCCTGAAGACAGCAGCATATATCTCTGCAGCGTGGGGACAGGGGACGACTATGGCTACACCTTCGGTTCG	CSVGTGDDYGYTF	1	3.6886757654002215E-4	39	TCRBV29-01	TCRBV29	TCRBV29-01				01,02,03	TCRBD01-01*01	TCRBD01	TCRBD01-01	01				TCRBJ01-02*01	TCRBJ01	TCRBJ01-02	01				6	3	0	2	1	3	42	50	51	61	64	1	In	VDJ
AGGCTGGAGTTGGCTGCTCCCTCCCAGACATCTGTGTACTTCTGTGCCAGCAGTTACGAGGGCAGGTACGAGCAGTACTTCGGGCCG	CASSYEGRYEQYF	1	3.6886757654002215E-4	39	TCRBV06-06*01	TCRBV06	TCRBV06-06	01				TCRBD02-01*02	TCRBD02	TCRBD02-01	02				TCRBJ02-07*01	TCRBJ02	TCRBJ02-07	01				2	4	11	0	0	4	42	-1	57	62	66	1	In	VDJ
NNNNNNNTGTCGGCTGCTCCCTCCCAGACATCTGTGTACTTCTGTGCCAGCAGTTACGCGGAGACCTACGAGCAGTACTTCGGGCCG	CASSYAETYEQYF	3	0.0011066027296200663	39	TCRBV06-05*01	TCRBV06	TCRBV06-05	01				TCRBD02-01	TCRBD02	TCRBD02-01				01,02	TCRBJ02-07*01	TCRBJ02	TCRBJ02-07	01				2	3	7	5	0	2	42	-1	57	61	64	3	In	VDJ
NNNTGTCGGCTGCTCCCTCCCAGACATCTGTGTACTTCTGTGCCAGCAGTTGTCGGGAGGGGCACCTACGAGCAGTACTTCGGGCCG		1	3.6886757654002215E-4	43	TCRBV06-05*01	TCRBV06	TCRBV06-05	01				TCRBD02-01*02	TCRBD02	TCRBD02-01	02				TCRBJ02-07*01	TCRBJ02	TCRBJ02-07	01				4	3	8	0	2	2	38	51	53	61	64	1	Out	VDJ
CGGTCCACAAAGCTGGAGGACTCAGCCATGTACTTCTGTGCCAGCAGGTCTATCCGGGACGAAAACTACGAGCAGTACTTCGGGCCG	CASRSIRDENYEQYF	2	7.377351530800443E-4	45	TCRBV02-01	TCRBV02	TCRBV02-01				01,03					TCRBD01,TCRBD02	TCRBD01-01,TCRBD02-01		TCRBJ02-07*01	TCRBJ02	TCRBJ02-07	01				6	5	0	7	8	3	36	47	55	60	65	2	In	VDJ
AGCAACATGAGCCCTGAAGACAGCAGCATATATCTCTGCAGCGTTGAAGTAATCGGGGTTGGGGCCAACGTCCTGACTTTCGGGGCC	CSVEVIGVGANVLTF	1	3.6886757654002215E-4	45	TCRBV29-01	TCRBV29	TCRBV29-01				01,02	TCRBD02-01*01	TCRBD02	TCRBD02-01	01				TCRBJ02-06*01	TCRBJ02	TCRBJ02-06	01				1	1	8	3	4	3	36	49	53	58	59	1	In	VDJ
AACGCCTTGGAGCTGGACGACTCGGCCCTGTATCTCTGTGCTTTCGGGGCAGGGGGCACTGGGGCCAACGTCCTGACTTTCGGGGCC	CAFGAGGTGANVLTF	2	7.377351530800443E-4	45	TCRBV05-04*01	TCRBV05	TCRBV05-04	01				TCRBD01-01*01	TCRBD01	TCRBD01-01	01				TCRBJ02-06*01	TCRBJ02	TCRBJ02-06	01				11	1	4	0	8	2	36	41	49	57	58	2	In	VDJ
TCGGCCCAAAAGAACCCGACAGCTTTCTATCTCTGTGCCAGTAGTATAGAGGCTGGATTCCAAGCGGCGACCCAGTACTTCGGGCCA	CASSIEAGFQAATQYF	3	0.0011066027296200663	48	TCRBV19-01*01	TCRBV19	TCRBV19-01	01				TCRBD02-01	TCRBD02	TCRBD02-01				01,02	TCRBJ02-05*01	TCRBJ02	TCRBJ02-05	01				0	1	6	5	12	7	33	50	62	67	68	3	In	VDJ
CAGTGACCAGTGCCCATCCTGAAGACAGCAGCTTCTACATCTGCAGTGCTCAGACTAGAGTTCTATGAGACCCAGTACTTCGGGCCA		1	3.6886757654002215E-4	40	TCRBV20	TCRBV20				TCRBV20-01,TCRBV20-or09_02		TCRBD02-01	TCRBD02	TCRBD02-01				01,02	TCRBJ02-05*01	TCRBJ02	TCRBJ02-05	01				5	8	2	8	2	5	41	50	52	58	66	1	Out	VDJ
GTGACCAGTGCCCATCCTGAAGACAGCAGCTTCTACATCTGCAGTGCTAGCAGGGGAGGGGATCAAGAGACCCAGTACTTCGGGCCA	CSASRGGDQETQYF	1	3.6886757654002215E-4	42	TCRBV20	TCRBV20				TCRBV20-01,TCRBV20-or09_02		TCRBD02-01*02	TCRBD02	TCRBD02-01	02				TCRBJ02-05*01	TCRBJ02	TCRBJ02-05	01				3	3	9	0	3	2	39	50	53	60	63	1	In	VDJ
AGCAACATGAGCCCTGAAGACAGCAGCATATATCTCTGCAGCGTTGAGGTGGGACAGGGGATGACAGATACGCAGTATTTTGGCCCA	CSVEVGQGMTDTQYF	1	3.6886757654002215E-4	45	TCRBV29-01	TCRBV29	TCRBV29-01				01,02	TCRBD01-01*01	TCRBD01	TCRBD01-01	01				TCRBJ02-03*01	TCRBJ02	TCRBJ02-03	01				3	3	0	2	3	3	36	47	50	60	63	1	In	VDJ
CAGACATCTATGTACCTCTGTGCCAGCAGTTTTTCAGTCCGACATTATACGGCCTCCAGGAGCAATCAGCCCCAGCATTTTGGTGAT	CASSFSVRHYTASRSNQPQHF	2	7.377351530800443E-4	63	TCRBV28-01*01	TCRBV28	TCRBV28-01	01				TCRBD01-01*01	TCRBD01	TCRBD01-01	01				TCRBJ01-05*01	TCRBJ01	TCRBJ01-05	01				3	16	2	6	8	1	18	32	40	44	60	2	In	VDJ
GAGTCCGCCAGCACCAACCAGACATCTATGTACCTCTGTGCCAGCAGGAACACAGGGCTCATCTTTTCACCCCTCCACTTTGGGAAT	CASRNTGLIFSPLHF	1	3.6886757654002215E-4	45	TCRBV28-01*01	TCRBV28	TCRBV28-01	01				TCRBD01-01*01	TCRBD01	TCRBD01-01	01				TCRBJ01-06*01	TCRBJ01	TCRBJ01-06	01				6	8	3	3	4	9	36	47	51	57	65	1	In	VDJ
CTGCTCCCTCCCAGACATCTGTGTACTTCTGTGCCAGCAGTTACCCCCCTAGGGGGGGGTCCCTGGGGGGGCTACACCTTCGGTTCG		2	7.377351530800443E-4	52	TCRBV06	TCRBV06				TCRBV06-05,TCRBV06-06		TCRBD02-01*01	TCRBD02	TCRBD02-01	01				TCRBJ01-02*01	TCRBJ01	TCRBJ01-02	01				2	11	9	0	7	8	29	44	51	58	69	2	Out	VDJ
CTGGAGTCCGCTACCAGCTCCCAGACATCTGTGTACTTCTGTGCCATCAGTGAGTCGGGGACATCTGACGGCTACACCTTCGGTTCG	CAISESGTSDGYTF	1	3.6886757654002215E-4	42	TCRBV10-03*01	TCRBV10	TCRBV10-03	01				TCRBD01-01*01	TCRBD01	TCRBD01-01	01				TCRBJ01-02*01	TCRBJ01	TCRBJ01-02	01				0	6	0	6	1	8	39	56	57	63	69	1	In	VDJ
GTGACCAGTGCCCATCCTGAAGACAGCAGCTTCTACATCTGCAGTGCTAGACTAGCGGGGAGATTCTATGAGCAGTACTTCGGGCCG	CSARLAGRFYEQYF	1	3.6886757654002215E-4	42	TCRBV20	TCRBV20				TCRBV20-01,TCRBV20-or09_02		TCRBD02-01*01	TCRBD02	TCRBD02-01	01				TCRBJ02-07*01	TCRBJ02	TCRBJ02-07	01				2	9	4	3	0	7	39	-1	51	60	69	1	In	VDJ
GTGAGCACCTTGGAGCTGGGGGACTCGGCCCTTTATCTTTGCGCCAGCAGCTTGCAGGGAAACTCCTACGAGCAGTACTTCGGGCCG	CASSLQGNSYEQYF	2	7.377351530800443E-4	42	TCRBV05-01*01	TCRBV05	TCRBV05-01	01				TCRBD01-01*01	TCRBD01	TCRBD01-01	01				TCRBJ02-07*01	TCRBJ02	TCRBJ02-07	01				1	3	4	3	0	0	39	-1	54	59	62	2	In	VDJ
TCGCACTGCAGCAAGAAGACTCAGCTGCGTATCTCTGCACCAGCAGACGGACAGGTATTATGAAACAATGAGCAGTTCTTCGGGCCA		1	3.6886757654002215E-4	46	TCRBV01-01*01	TCRBV01	TCRBV01-01	01				TCRBD01-01*01	TCRBD01	TCRBD01-01	01				TCRBJ02-01*01	TCRBJ02	TCRBJ02-01	01				6	9	1	4	2	5	35	46	48	55	64	1	Out	VDJ
GAGTCTGCCATCCCCAACCAGACAGCTCTTTACTTCTGTGCCACCAGTCCGGGACTAGCGGGGTCAGATACGCAGTATTTTGGCCCA	CATSPGLAGSDTQYF	1	3.6886757654002215E-4	45	TCRBV24-01*01	TCRBV24	TCRBV24-01	01				TCRBD02-01*01	TCRBD02	TCRBD02-01	01				TCRBJ02-03*01	TCRBJ02	TCRBJ02-03	01				6	1	0	3	2	4	36	48	50	63	64	1	In	VDJ
GCCCAAAAGAACCCGACAGCTTTCTATCTCTGTGCCAGTAGCATAGGCCTAGCGGGAGGCCCCACAGATACGCAGTATTTTGGCCCA	CASSIGLAGGPTDTQYF	1	3.6886757654002215E-4	51	TCRBV19-01*01	TCRBV19	TCRBV19-01	01				TCRBD02-01*02	TCRBD02	TCRBD02-01	02				TCRBJ02-03*01	TCRBJ02	TCRBJ02-03	01				1	3	4	1	2	2	30	46	48	59	62	1	In	VDJ
AACGCCTTGGAGCTGGACGACTCGGCCCTGTATCTCTGTGCCAGCAGCTTGGCCGGGACCCACACAGATACGCAGTATTTTGGCCCA	CASSLAGTHTDTQYF	1	3.6886757654002215E-4	45	TCRBV05-04*01	TCRBV05	TCRBV05-04	01								TCRBD01,TCRBD02	TCRBD01-01,TCRBD02-01		TCRBJ02-03*01	TCRBJ02	TCRBJ02-03	01				0	3	0	7	2	2	36	52	54	59	62	1	In	VDJ
AGTGCCCATCCTGAAGACAGCAGCTTCTACATCTGCAGTGCTAAACTAGCGGGAGGTTTTCGGGCCGGGGAGCTGTTTTTTGGAGAA	CSAKLAGGFRAGELFF	1	3.6886757654002215E-4	48	TCRBV20	TCRBV20				TCRBV20-01,TCRBV20-or09_02		TCRBD02-01*02	TCRBD02	TCRBD02-01	02				TCRBJ02-02*01	TCRBJ02	TCRBJ02-02	01				4	8	3	1	1	6	33	43	44	56	64	1	In	VDJ
ATCCTGGAGTCGCCCAGCCCCAACCAGACCTCTCTGTACTTCTGTGCCAGCAGTCTAATGACCGGGACTGAAGCTTTCTTTGGACAA	CASSLMTGTEAFF	1	3.6886757654002215E-4	39	TCRBV27-01*01	TCRBV27	TCRBV27-01	01				TCRBD02-01	TCRBD02	TCRBD02-01				01,02	TCRBJ01-01*01	TCRBJ01	TCRBJ01-01	01				5	0	8	4	8	5	42	54	62	-1	66	1	In	VDJ
NTGTCGGCTGCTCCCTCCCAAACATCTGTGTACTTCTGTGCCAGCAGTTACCCCGGACAAGGCAACTATGGCTACACCTTCGGTTCG	CASSYPGQGNYGYTF	1	3.6886757654002215E-4	45	TCRBV06-02/06-03*01	TCRBV06	TCRBV06-02/06-03	01				TCRBD01-01*01	TCRBD01	TCRBD01-01	01				TCRBJ01-02*01	TCRBJ01	TCRBJ01-02	01				2	4	1	6	3	2	36	51	54	59	63	1	In	VDJ
NNNNTGTCGGCTGCTCCCTCCCAAACATCTGTGTACTTCTGTGCCAGCAGTGCCCGACAGGGAAACTATGGCTACACCTTCGGTTCG	CASSARQGNYGYTF	1	3.6886757654002215E-4	42	TCRBV06-02/06-03*01	TCRBV06	TCRBV06-02/06-03	01				TCRBD01-01*01	TCRBD01	TCRBD01-01	01				TCRBJ01-02*01	TCRBJ01	TCRBJ01-02	01				5	1	2	3	4	2	39	51	55	62	63	1	In	VDJ
NNNNNNNTGTCGGCTGCTCCCTCCCAGACATCTGTGTACTTCTGTGCCAGCAGTAATGGCTTGTTGGGGGAGCAGTACTTCGGGCCG	CASSNGLLGEQYF	6	0.0022132054592401327	39	TCRBV06-05*01	TCRBV06	TCRBV06-05	01								TCRBD01,TCRBD02	TCRBD01-01,TCRBD02-01		TCRBJ02-07*01	TCRBJ02	TCRBJ02-07	01				5	0	6	2	11	7	42	54	65	-1	69	6	In	VDJ
GTGACCAGTGCCCATCCTGAAGACAGCAGCTTCTACATCTGCAGTGCTAGAGATGGGGAGAGCTCCTACGAGCAGTACTTCGGGCCG	CSARDGESSYEQYF	1	3.6886757654002215E-4	42	TCRBV20	TCRBV20				TCRBV20-01,TCRBV20-or09_02		TCRBD02-01*02	TCRBD02	TCRBD02-01	02				TCRBJ02-07*01	TCRBJ02	TCRBJ02-07	01				0	2	9	2	2	0	39	53	55	60	62	1	In	VDJ
CCCTCAGAACCCAGGGACTCAGCTGTGTACTTCTGTGCCAGCAGTTTATTAGGTAGCGGGGGTACCTACGAGCAGTACTTCGGGCCG	CASSLLGSGGTYEQYF	1	3.6886757654002215E-4	48	TCRBV12	TCRBV12				TCRBV12-03/12-04,TCRBV12-04		TCRBD02-01*01	TCRBD02	TCRBD02-01	01				TCRBJ02-07*01	TCRBJ02	TCRBJ02-07	01				2	2	5	2	5	2	33	48	53	62	64	1	In	VDJ
CTGGAGCTTGGTGACTCTGCTGTGTATTTCTGTGCCAGCAGCCAAGGCCCTTACGATGGGACGACCCACGAGCAGTACTTCGGGCCG	CASSQGPYDGTTHEQYF	2	7.377351530800443E-4	51	TCRBV03-01/03-02*01	TCRBV03	TCRBV03-01/03-02	01								TCRBD01,TCRBD02	TCRBD01-01,TCRBD02-01		TCRBJ02-07*01	TCRBJ02	TCRBJ02-07	01				1	5	0	7	11	5	30	46	57	62	67	2	In	VDJ
GAGCAGGAGGACTCCGCCGTGTATCTCTGTGCCAGCAGCTTGACAGGGATCGACTTCTCTGGGGCCAACGTCCTGACTTTCGGGGCC	CASSLTGIDFSGANVLTF	1	3.6886757654002215E-4	54	TCRBV07-08*01	TCRBV07	TCRBV07-08	01				TCRBD01-01*01	TCRBD01	TCRBD01-01	01				TCRBJ02-06*01	TCRBJ02	TCRBJ02-06	01				3	8	2	3	0	0	27	-1	41	48	56	1	In	VDJ
ATCCAGCGCACAGAGCAGGGGGACTCGGCCATGTATCTCTGTGCCAGCAGCGCATACAGGGGGTTGAATGAGCAGTTCTTCGGGCCA	CASSAYRGLNEQFF	1	3.6886757654002215E-4	42	TCRBV07-09*01	TCRBV07	TCRBV07-09	01				TCRBD01-01*01	TCRBD01	TCRBD01-01	01				TCRBJ02-01*01	TCRBJ02	TCRBJ02-01	01				5	3	3	1	4	7	39	51	55	63	66	1	In	VDJ
GTTGGCGTCTGCTGTACCCTCTCAGACATCTGTGTACTTCTGTGCCAGCAGCCTACAGGGGGCCAAGAGACCCAGTACTTCGGGCCA		1	3.6886757654002215E-4	41	TCRBV06-04*01	TCRBV06	TCRBV06-04	01				TCRBD01-01*01	TCRBD01	TCRBD01-01	01				TCRBJ02-05*01	TCRBJ02	TCRBJ02-05	01				6	0	3	1	3	1	40	51	54	-1	62	1	Out	VDJ
CACAGAGCAGGGGGACTCAGCCGCGTATCTCCGTGCCAGCAGCTTAACTCCTTGGTAGCTAGCACAGATACGCAGTATTTTGGCCCA		1	3.6886757654002215E-4	50	TCRBV07-03*03	TCRBV07	TCRBV07-03	03				TCRBD02-01	TCRBD02	TCRBD02-01				01,02	TCRBJ02-03*01	TCRBJ02	TCRBJ02-03	01				0	1	5	7	7	0	31	48	55	59	60	1	Out	VDJ
GTAGTGCGAGGAGATTCGGCAGCTTATTTCTGTGCCAGCTCACCGCCTCAGCGGGGGTTTGTCACCGGGGAGCTGTTTTTTGGAGAA	CASSPPQRGFVTGELFF	1	3.6886757654002215E-4	51	TCRBV18-01*01	TCRBV18	TCRBV18-01	01				TCRBD02-01*01	TCRBD02	TCRBD02-01	01				TCRBJ02-02*01	TCRBJ02	TCRBJ02-02	01				3	5	6	2	5	4	30	44	49	57	62	1	In	VDJ
GAGTCGCCCAGCCCCAACCAGACCTCTCTGTACTTCTGTGCCAGCAGTATACAGGGGGCAACTAATGAAAAACTGTTTTTTGGCAGT	CASSIQGATNEKLFF	1	3.6886757654002215E-4	45	TCRBV27-01*01	TCRBV27	TCRBV27-01	01				TCRBD01-01*01	TCRBD01	TCRBD01-01	01				TCRBJ01-04*01	TCRBJ01	TCRBJ01-04	01				5	0	3	1	2	0	36	48	50	-1	58	1	In	VDJ
GAGTCCGCCAGCACCAACCAGACATCTATGTACCTCTGTGCCAGCAGTTTTATCCTGGGGGGGAATCAGCCCCAGCATTTTGGTGAT	CASSFILGGNQPQHF	1	3.6886757654002215E-4	45	TCRBV28-01*01	TCRBV28	TCRBV28-01	01				TCRBD02-01*01	TCRBD02	TCRBD02-01	01				TCRBJ01-05*01	TCRBJ01	TCRBJ01-05	01				3	0	9	0	6	4	36	50	56	-1	63	1	In	VDJ
TTGGCTGCTCCCTCCCAGACATCTGTGTACTTCTGTGCCAGCAGTTACGGATACTCCGGGACAGTCATGGGCTACACCTTCGGTTCG	CASSYGYSGTVMGYTF	2	7.377351530800443E-4	48	TCRBV06-06*01	TCRBV06	TCRBV06-06	01				TCRBD01-01*01	TCRBD01	TCRBD01-01	01				TCRBJ01-02*01	TCRBJ01	TCRBJ01-02	01				2	5	0	5	9	8	33	48	57	64	69	2	In	VDJ
CTGGAGTCCGCCAGCACCAACCAGACATCTATGTACCTCTGTGCCAGCAGTTTGACGCAGGGTCAGACCGAGCAGTACTTCGGGCCG	CASSLTQGQTEQYF	1	3.6886757654002215E-4	42	TCRBV28-01*01	TCRBV28	TCRBV28-01	01				TCRBD01-01*01	TCRBD01	TCRBD01-01	01				TCRBJ02-07*01	TCRBJ02	TCRBJ02-07	01				3	6	4	3	4	6	39	53	57	62	68	1	In	VDJ
AGGCCCTCACATACCTCTCAGTATCTCTGTGCCAGCAGCGAGTCCAGGGGCGACTCGCGGGACCTCTACGAGCAGTACTTCGGGCCG	CASSESRGDSRDLYEQYF	1	3.6886757654002215E-4	54	TCRBV25-01*01	TCRBV25	TCRBV25-01	01								TCRBD01,TCRBD02	TCRBD01-01,TCRBD02-01		TCRBJ02-07*01	TCRBJ02	TCRBJ02-07	01				6	15	4	2	6	3	27	38	44	50	65	1	In	VDJ
GAGATTCGGCAGCTTATTTCTGTGCCAGCTCACCTCAAAAAGCCGGGACTAGCGGGAGCAATCTCCTACGAGCAGTACTTCGGGCCG		1	3.6886757654002215E-4	61	TCRBV18-01*01	TCRBV18	TCRBV18-01	01				TCRBD02-01*02	TCRBD02	TCRBD02-01	02				TCRBJ02-07*01	TCRBJ02	TCRBJ02-07	01				3	4	0	2	10	0	20	34	44	58	62	1	Out	VDJ
AGGTGCAGCCTGCAGAACTGGAGGATTCTGGAGTTTATTTCTGTGCCAGCAGCCAAGCAGGGAACCTACGAGCAGTACTTCGGGCCG		1	3.6886757654002215E-4	40	TCRBV14-01*01	TCRBV14	TCRBV14-01	01				TCRBD01-01*01	TCRBD01	TCRBD01-01	01				TCRBJ02-07*01	TCRBJ02	TCRBJ02-07	01				1	2	4	3	0	2	41	-1	57	62	64	1	Out	VDJ
GTGAACGCCTTGGAGCTGGACGACTCGGCCCTGTATCTCTGTGCCAGCAGCCACCGATTAGCGGGAAATGTGCAGTTCTTCGGGCCA	CASSHRLAGNVQFF	1	3.6886757654002215E-4	42	TCRBV05-04*01	TCRBV05	TCRBV05-04	01				TCRBD02-01*02	TCRBD02	TCRBD02-01	02				TCRBJ02-01*01	TCRBJ02	TCRBJ02-01	01				4	5	5	3	7	12	39	51	58	66	71	1	In	VDJ
GACTCTGCTGTGTATTTCTGTGCCAGCAGCCAAGATCTATTAGCGGGGGACATTGGATATGGGAGCAATGAGCAGTTCTTCGGGCCA	CASSQDLLAGDIGYGSNEQFF	1	3.6886757654002215E-4	63	TCRBV03-01/03-02*01	TCRBV03	TCRBV03-01/03-02	01				TCRBD02-01*01	TCRBD02	TCRBD02-01	01				TCRBJ02-01*01	TCRBJ02	TCRBJ02-01	01				0	16	5	2	5	6	18	35	40	49	65	1	In	VDJ
ACGTTGGCGTCTGCTGTACCCTCTCAGACATCTGTGTACTTCTGTGCCACCCGCGAGGGGGCCAGCAATGAGCAGTTCTTCGGGCCA	CATREGASNEQFF	1	3.6886757654002215E-4	39	TCRBV06-04*01	TCRBV06	TCRBV06-04	01				TCRBD01-01*01	TCRBD01	TCRBD01-01	01				TCRBJ02-01*01	TCRBJ02	TCRBJ02-01	01				10	3	5	0	6	6	42	49	55	62	65	1	In	VDJ
CAGGTAGTGCGAGGAGATTCGGCAGCTTATTTCTGTGCCAGCTCACCACCTGACGGGAGCTCCTACAATGAGCAGTTCTTCGGGCCA	CASSPPDGSSYNEQFF	1	3.6886757654002215E-4	48	TCRBV18-01*01	TCRBV18	TCRBV18-01	01				TCRBD02-01*02	TCRBD02	TCRBD02-01	02				TCRBJ02-01*01	TCRBJ02	TCRBJ02-01	01				0	0	8	2	3	0	33	50	53	-1	59	1	In	VDJ
CCCTCAGAACCCAGGGACTCAGCTGTGTACTTCTGTGCCAGCAGCCTGACTAGCGGGGGGGCCCACAATGAGCAGTTCTTCGGGCCA	CASSLTSGGAHNEQFF	1	3.6886757654002215E-4	48	TCRBV12	TCRBV12				TCRBV12-03/12-04,TCRBV12-04		TCRBD02-01*01	TCRBD02	TCRBD02-01	01				TCRBJ02-01*01	TCRBJ02	TCRBJ02-01	01				6	3	2	0	3	5	33	44	47	61	64	1	In	VDJ
GCCTTGGAGCTGGACGACTCGGCCCTGTATCTCTGTGCCAGCAGCCGTCCCGTGGCAGGGGGAGGTGAGACCCAGTACTTCGGGCCA	CASSRPVAGGGETQYF	3	0.0011066027296200663	48	TCRBV05-04*01	TCRBV05	TCRBV05-04	01				TCRBD01-01*01	TCRBD01	TCRBD01-01	01				TCRBJ02-05*01	TCRBJ02	TCRBJ02-05	01				4	4	4	1	10	5	33	45	55	62	66	3	In	VDJ
CAGCGCACAGAGCAGCGGGACTCGGCCATGTATCGCTGTGCCAGCAGCCCGCTACCCGGAGCTGAAGAGACCCAGTACTTCGGGCCA	CASSPLPGAEETQYF	1	3.6886757654002215E-4	45	TCRBV07-06*01	TCRBV07	TCRBV07-06	01				TCRBD02-01*02	TCRBD02	TCRBD02-01	02				TCRBJ02-05*01	TCRBJ02	TCRBJ02-05	01				5	3	10	2	9	3	36	48	57	61	64	1	In	VDJ
NNNNTGTCGGCTGCTCCCTCCCAGACATCTGTGTACTTCTGTGCCAGCAGTAAGGGGCCCGACAGAGATACGCAGTATTTTGGCCCA	CASSKGPDRDTQYF	1	3.6886757654002215E-4	42	TCRBV06-05*01	TCRBV06	TCRBV06-05	01				TCRBD01-01*01	TCRBD01	TCRBD01-01	01				TCRBJ02-03*01	TCRBJ02	TCRBJ02-03	01				5	0	2	5	9	5	39	51	60	-1	65	1	In	VDJ
CTCAGAACCGGGAGACACGGCACTGTATCTCTGCGCCATCGCCGTGACAGGGGCTCTCAGCCCACAGATACGCAGTATTTTGGCCCA		1	3.6886757654002215E-4	50	TCRBV23-01*01	TCRBV23	TCRBV23-01	01				TCRBD01-01*01	TCRBD01	TCRBD01-01	01				TCRBJ02-03*01	TCRBJ02	TCRBJ02-03	01				10	9	2	2	7	2	31	38	45	53	62	1	Out	VDJ
ATCCAGCCCTCAGAACCCAGGGACTCAGCTGTGTACTTCTGTGCCAGCAGTTTAGAAGGTGGGGGGACTGAAGCTTTCTTTGGACAA	CASSLEGGGTEAFF	2	7.377351530800443E-4	42	TCRBV12	TCRBV12				TCRBV12-03/12-04,TCRBV12-04		TCRBD02-01*01	TCRBD02	TCRBD02-01	01				TCRBJ01-01*01	TCRBJ01	TCRBJ01-01	01				1	0	9	1	5	5	39	55	60	-1	66	2	In	VDJ
TCCACGGAGTCAGGGGACACAGCACTGTATTTCTGTGCCAGCAGATACTATCTAGTCACAATTCGCACTGAAGCTTTCTTTGGACAA	CASRYYLVTIRTEAFF	1	3.6886757654002215E-4	48	TCRBV21-01*01	TCRBV21	TCRBV21-01	01				TCRBD02-01	TCRBD02	TCRBD02-01				01,02	TCRBJ01-01*01	TCRBJ01	TCRBJ01-01	01				6	15	3	9	2	4	33	44	46	50	65	1	In	VDJ
ATCCTGGAGTCGCCCAGCCCCAACCAGACCTCTCTGTACTTCTGTGCCAGCAGTTTTGAGGGTAACACTGAAGCTTTCTTTGGACAA	CASSFEGNTEAFF	1	3.6886757654002215E-4	39	TCRBV27-01*01	TCRBV27	TCRBV27-01	01				TCRBD02-01*02	TCRBD02	TCRBD02-01	02				TCRBJ01-01*01	TCRBJ01	TCRBJ01-01	01				3	1	11	0	1	2	42	56	57	62	63	1	In	VDJ
TCGGCTGCTCCCTCCCAGACATCTGTGTACTTCTGTGCCAGCAGCTCCCCACAGGGTTTTATGGACTATGGCTACACCTTCGGTTCG	CASSSPQGFMDYGYTF	1	3.6886757654002215E-4	48	TCRBV06	TCRBV06				TCRBV06-01,TCRBV06-05		TCRBD01-01*01	TCRBD01	TCRBD01-01	01				TCRBJ01-02*01	TCRBJ01	TCRBJ01-02	01				6	8	3	3	6	3	33	44	50	56	64	1	In	VDJ
GCTGCTCCCTCCCAAACATCTGTGTACTTCTGTGCCAGCAGAGCGGACAGGTACAAACAGCCTAACTATGGCTACACCTTCGGTTCG	CASRADRYKQPNYGYTF	1	3.6886757654002215E-4	51	TCRBV06	TCRBV06				TCRBV06-02/06-03,TCRBV06-02		TCRBD01-01*01	TCRBD01	TCRBD01-01	01				TCRBJ01-02*01	TCRBJ01	TCRBJ01-02	01				6	10	1	4	3	0	30	41	44	51	61	1	In	VDJ
NNNNTGTCGGCTGCTCCCTCCCAGACATCTGTGTACTTCTGTGCCAGCATTCTGACGGGCCTTTATCGCGGCTACACCTTCGGTTCG	CASILTGLYRGYTF	1	3.6886757654002215E-4	42	TCRBV06-05*01	TCRBV06	TCRBV06-05	01								TCRBD01,TCRBD02	TCRBD01-01,TCRBD02-01		TCRBJ01-02*01	TCRBJ01	TCRBJ01-02	01				7	9	8	0	7	8	39	49	56	60	69	1	In	VDJ
GCTCCCTCTCAGACTTCTGTTTACTTCTGTGCCAGCAGTTGGTGGAAGCGTTTACAAAGTCGGGCCAACGTCCTGACTTTCGGGGCC	CASSWWKRLQSRANVLTF	1	3.6886757654002215E-4	54	TCRBV06-07*01	TCRBV06	TCRBV06-07	01				TCRBD02-01	TCRBD02	TCRBD02-01				01,02	TCRBJ02-06*01	TCRBJ02	TCRBJ02-06	01				4	11	6	6	6	5	27	40	46	50	61	1	In	VDJ
TCCCTGATTCTGGAGTCCGCCAGCACCAACCAGACATCTATGTACCTCTGTGCCAGCAGTTTCGCCAGTGAGCAGTTCTTCGGGCCA	CASSFASEQFF	1	3.6886757654002215E-4	33	TCRBV28-01*01	TCRBV28	TCRBV28-01	01				TCRBD01-01*01	TCRBD01	TCRBD01-01	01				TCRBJ02-01*01	TCRBJ02	TCRBJ02-01	01				3	0	4	5	3	9	48	62	65	-1	68	1	In	VDJ
CGTTGGCGTCTGCTGTACCCTCTCAGACATCTGTGTACTTCTGTGCCAGCAGTGCCTGGGGGGGAGAATGAGCAGTTCTTCGGGCCA		1	3.6886757654002215E-4	40	TCRBV06-04*01	TCRBV06	TCRBV06-04	01				TCRBD02-01*01	TCRBD02	TCRBD02-01	01				TCRBJ02-01*01	TCRBJ02	TCRBJ02-01	01				4	2	9	0	3	7	41	54	57	64	66	1	Out	VDJ
ACACGCCCTGCAGCCAGAAGACTCAGCCCTGTATCTCTGCGCCGTTGAGGTATTCTAGCGGGGGGTCTCGAGCAGTTCTTCGGGCCA		1	3.6886757654002215E-4	44	TCRBV04-01*01	TCRBV04	TCRBV04-01	01				TCRBD02-01*01	TCRBD02	TCRBD02-01	01				TCRBJ02-01*01	TCRBJ02	TCRBJ02-01	01				11	4	4	1	11	10	37	43	54	65	69	1	Out	VDJ
CCGACCCTGGAGTCTGCCAGGCCCTCACATACCTCTCAGTACCTCTGTGCCGTCCGGGAGGGCCCCGGGACCCAGTACTTCGGGCCA	CAVREGPGTQYF	1	3.6886757654002215E-4	36	TCRBV25-01*01	TCRBV25	TCRBV25-01	01				TCRBD02-01*02	TCRBD02	TCRBD02-01	02				TCRBJ02-05*01	TCRBJ02	TCRBJ02-05	01				11	6	8	0	3	7	45	51	54	62	68	1	In	VDJ
ATCCGCTCACCAGGCCTGGGGGACGCAGCCATGTACCTGTGTGCCACCAGCAGAGAAGCTGTGGGCACTGAAGCTTTCTTTGGACAA	CATSREAVGTEAFF	1	3.6886757654002215E-4	42	TCRBV15-01*02	TCRBV15	TCRBV15-01	02								TCRBD01,TCRBD02	TCRBD01-01,TCRBD02-01		TCRBJ01-01*01	TCRBJ01	TCRBJ01-01	01				0	0	0	9	6	4	39	56	62	-1	65	1	In	VDJ
CCGCTCACCAGGCCTGGGGGACGCAGCCATGTACCTGTGTGCCACCAGCGGGGTGAAGATAGCAATCAGCCCCAGCATTTTGGTGAT		1	3.6886757654002215E-4	44	TCRBV15-01*02	TCRBV15	TCRBV15-01	02								TCRBD01,TCRBD02	TCRBD01-01,TCRBD02-01		TCRBJ01-05*01	TCRBJ01	TCRBJ01-05	01				5	6	6	2	0	0	37	-1	49	53	59	1	Out	VDJ
AATTCCCTGGAGCTTGGTGACTCTGCTGTGTATTTCTGTGCCAGCAGCCCCGGGACAGGGGGCGGACAGCCCCAGCATTTTGGTGAT	CASSPGTGGGQPQHF	1	3.6886757654002215E-4	45	TCRBV03-01/03-02*01	TCRBV03	TCRBV03-01/03-02	01				TCRBD01-01*01	TCRBD01	TCRBD01-01	01				TCRBJ01-05*01	TCRBJ01	TCRBJ01-05	01				4	3	0	0	2	7	36	49	51	63	66	1	In	VDJ
ACTCTCAAGATCCAGCCTGCAGAGCTTGAGGACTCGGCCGTGTATCTCTGTGCCAGCAGCTTTGCCCGTGAGCAGTACTTCGGGCCG	CASSFAREQYF	1	3.6886757654002215E-4	33	TCRBV11	TCRBV11				TCRBV11-02,TCRBV11-03						TCRBD01,TCRBD02	TCRBD01-01,TCRBD02-01		TCRBJ02-07*01	TCRBJ02	TCRBJ02-07	01				3	4	10	0	1	7	48	62	63	65	69	1	In	VDJ
CAGCGCACAGAGCAGGAGGACTCCGCCGTGTATCTCTGTGCCAGCAGCTTAGAGGTGGGGCGGGGCTACGAGCAGTACTTCGGGCCG	CASSLEVGRGYEQYF	1	3.6886757654002215E-4	45	TCRBV07-08*01	TCRBV07	TCRBV07-08	01				TCRBD02-01*01	TCRBD02	TCRBD02-01	01				TCRBJ02-07*01	TCRBJ02	TCRBJ02-07	01				1	0	7	3	7	3	36	52	59	-1	65	1	In	VDJ
GCTGCTCCCTCCCAGACATCTGTGTACTTCTGTGCCAGCAGCCGGACTAGCGGGGGGGCCCGAGGCTACGAGCAGTACTTCGGGCCG	CASSRTSGGARGYEQYF	1	3.6886757654002215E-4	51	TCRBV06	TCRBV06				TCRBV06-01,TCRBV06-05,TCRBV06-06		TCRBD02-01*01	TCRBD02	TCRBD02-01	01				TCRBJ02-07*01	TCRBJ02	TCRBJ02-07	01				6	7	1	0	2	3	30	41	43	58	65	1	In	VDJ
GACTCAGCCCTGTATCTCTGCGCCAGCAGCCCTACACAGCAGCCGGGGACTAGCGGGGGGGCCTCCTACGAGCAGTACTTCGGGCCG	CASSPTQQPGTSGGASYEQYF	1	3.6886757654002215E-4	63	TCRBV04-01*01	TCRBV04	TCRBV04-01	01				TCRBD02-01*01	TCRBD02	TCRBD02-01	01				TCRBJ02-07*01	TCRBJ02	TCRBJ02-07	01				4	1	0	0	14	0	18	31	45	61	62	1	In	VDJ
AAGATCCAGCGCACAGAGCAGGAGGACTCGGCCGTGTATCTCTGTGCCAGCAGCTCCGGGCCGGCAAACATTCAGTACTTCGGCGCC	CASSSGPANIQYF	1	3.6886757654002215E-4	39	TCRBV07-02	TCRBV07	TCRBV07-02				01,02					TCRBD01,TCRBD02	TCRBD01-01,TCRBD02-01		TCRBJ02-04*01	TCRBJ02	TCRBJ02-04	01				4	4	8	0	2	6	42	55	57	61	65	1	In	VDJ
ATCCAGCGCACAGAGCAGGAGGACTCCGCCGTGTATCTCTGTGCCAGCAGCACAGCCAGGGGGCCGAATGAGCAGTTCTTCGGGCCA	CASSTARGPNEQFF	1	3.6886757654002215E-4	42	TCRBV07-08	TCRBV07	TCRBV07-08				01,03	TCRBD01-01*01	TCRBD01	TCRBD01-01	01				TCRBJ02-01*01	TCRBJ02	TCRBJ02-01	01				5	2	4	0	5	7	39	51	56	64	66	1	In	VDJ
ACAGTGACCAGTGCCCATCCTGAAGACAGCAGCTTCTACATCTGCAGTGCTAGATCCCTAGACGCAAATGAGCAGTTCTTCGGGCCA	CSARSLDANEQFF	1	3.6886757654002215E-4	39	TCRBV20	TCRBV20				TCRBV20-01,TCRBV20-or09_02		TCRBD02-01	TCRBD02	TCRBD02-01				01,02	TCRBJ02-01*01	TCRBJ02	TCRBJ02-01	01				2	5	4	8	3	7	42	54	57	61	66	1	In	VDJ
CTCACTGTGACATCGGCCCAAAAGAACCCGACAGCTTTCTATCTCTGTGCCAGTAGGAAGGGGTCAGAGACCCAGTACTTCGGGCCA	CASRKGSETQYF	1	3.6886757654002215E-4	36	TCRBV19-01*01	TCRBV19	TCRBV19-01	01				TCRBD01-01*01	TCRBD01	TCRBD01-01	01				TCRBJ02-05*01	TCRBJ02	TCRBJ02-05	01				6	2	5	2	2	4	45	56	58	63	65	1	In	VDJ
GCAACATGAGCCCTGAAGACAGCAGCATATATCTCTGCAGCGCTGGGCAGACAGGGAGTAGGCGCAGATACGCAGTATTTTGGCCCA		1	3.6886757654002215E-4	46	TCRBV29-01*03	TCRBV29	TCRBV29-01	03				TCRBD01-01*01	TCRBD01	TCRBD01-01	01				TCRBJ02-03*01	TCRBJ02	TCRBJ02-03	01				6	8	2	3	6	4	35	43	49	56	64	1	Out	VDJ
ACAGTGACCAGTGCCCATCCTGAAGACAGCAGCTTCTACATCTGCAGTGCTGGACAGGGGAACACAGATACGCAGTATTTTGGCCCA	CSAGQGNTDTQYF	1	3.6886757654002215E-4	39	TCRBV20	TCRBV20				TCRBV20-01,TCRBV20-or09_02		TCRBD01-01*01	TCRBD01	TCRBD01-01	01				TCRBJ02-03*01	TCRBJ02	TCRBJ02-03	01				5	2	1	2	0	2	42	-1	51	60	62	1	In	VDJ
GAGTCGCCCAGCCCCAACCAGACCTCTCTGTACTTCTGTGCCAGCAGTTTATTGACAGGGGGTGGGCATGACTACACCTTCGGTTCG	CASSLLTGGGHDYTF	1	3.6886757654002215E-4	45	TCRBV27-01*01	TCRBV27	TCRBV27-01	01				TCRBD01-01*01	TCRBD01	TCRBD01-01	01				TCRBJ01-02*01	TCRBJ01	TCRBJ01-02	01				1	9	2	1	1	10	36	52	53	62	71	1	In	VDJ
CTTGGAGCTGGGGGACTCGGCCCTTTATCTTTGCGCCAGCAGCTTGGGGCTAGCGGGAGGGCCGGGTACGAGCAGTACTTCGGGCCG		3	0.0011066027296200663	50	TCRBV05-01*01	TCRBV05	TCRBV05-01	01				TCRBD02-01*02	TCRBD02	TCRBD02-01	02				TCRBJ02-07*01	TCRBJ02	TCRBJ02-07	01				0	5	4	0	2	4	31	47	49	61	66	3	Out	VDJ
CACAGAGCAGGGGGACTCGGCCATGTATCTCTGTGCCAGCAGCTCCCCTAGCGGTTCTTGAGCTCCTACGAGCAGTACTTCGGGCCG		2	7.377351530800443E-4	50	TCRBV07-09*01	TCRBV07	TCRBV07-09	01				TCRBD02-01	TCRBD02	TCRBD02-01				01,02	TCRBJ02-07*01	TCRBJ02	TCRBJ02-07	01				4	8	4	5	3	0	31	44	47	54	62	2	Out	VDJ
NTGTCGGCTGCTCCCTCCCAAACATCTGTGTACTTCTGTGCCAGCAGCAAAGCCGGCGGAAGGACCTACGAGCAGTACTTCGGGCCG	CASSKAGGRTYEQYF	3	0.0011066027296200663	45	TCRBV06-02*02	TCRBV06	TCRBV06-02	02				TCRBD02-01	TCRBD02	TCRBD02-01				01,02	TCRBJ02-07*01	TCRBJ02	TCRBJ02-07	01				3	5	7	5	7	2	36	48	55	59	64	3	In	VDJ
AGCACCTTGGAGCTGGGGGACTCGGCCCTTTATCTTTGCGCCAGCAGCTCTACGGGAGACCTACGGGAGACCCAGTACTTCGGGCCG	CASSSTGDLRETQYF	1	3.6886757654002215E-4	45	TCRBV05-01*01	TCRBV05	TCRBV05-01	01				TCRBD02-01*02	TCRBD02	TCRBD02-01	02				TCRBJ02-07*01	TCRBJ02	TCRBJ02-07	01				3	14	8	2	3	10	36	49	52	58	72	1	In	VDJ
CTGGAGCTGGGGGACTCAGCTTTGTATTTCTGTGCCAGCAGCGTTCCGACAGGGCACTCTGGGGCCAACGTCCTGACTTTCGGGGCC	CASSVPTGHSGANVLTF	2	7.377351530800443E-4	51	TCRBV09-01*01	TCRBV09	TCRBV09-01	01				TCRBD01-01*01	TCRBD01	TCRBD01-01	01				TCRBJ02-06*01	TCRBJ02	TCRBJ02-06	01				2	2	2	3	3	0	30	44	47	54	56	2	In	VDJ
GTGACCAGTGCCCATCCTGAAGACAGCAGCTTCTACATCTGCAGTGCTAGCAGGGGAGGGGATCAAGAGACCCAGTGCTTCGGGCCA	CSASRGGDQETQCF	1	3.6886757654002215E-4	42	TCRBV20	TCRBV20				TCRBV20-01,TCRBV20-or09_02		TCRBD02-01*02	TCRBD02	TCRBD02-01	02				TCRBJ02	TCRBJ02				TCRBJ02-01,TCRBJ02-05		3	17	9	0	3	18	39	50	53	60	77	1	In	VDJ
AAGATCCAGCGCACAGAGCAGGGGGACTCGGCCATGTATCTCTGTGCCAGCAGCTTAAGGAAAGGGCATGCCTAGTACTTCGGGCCA	CASSLRKGHA*YF	1	3.6886757654002215E-4	39	TCRBV07-09*01	TCRBV07	TCRBV07-09	01								TCRBD01,TCRBD02	TCRBD01-01,TCRBD02-01		TCRBJ02-05*01	TCRBJ02	TCRBJ02-05	01				2	7	5	3	5	12	42	57	62	66	73	1	Stop	VDJ
ACTCAGCCGCGTATCTCCGTGCCAGCAGCTTACGTCATGGGGGTAGCGGGGGGCCCGCTTCGCACAGATACGCAGTATTTTGGCCCA		1	3.6886757654002215E-4	64	TCRBV07-03*03	TCRBV07	TCRBV07-03	03				TCRBD02-01*01	TCRBD02	TCRBD02-01	01				TCRBJ02-03*01	TCRBJ02	TCRBJ02-03	01				2	8	5	1	11	1	17	32	43	53	61	1	Out	VDJ
CCTGCAGAGCTTGAGGACTCGGCCGTGTATCTCTGTGCCAGCAGCTTTCCCCACCGGGCCCGCACAGATACGCAGTATTTTGGCCCA	CASSFPHRARTDTQYF	1	3.6886757654002215E-4	48	TCRBV11	TCRBV11				TCRBV11-02,TCRBV11-03						TCRBD01,TCRBD02	TCRBD01-01,TCRBD02-01		TCRBJ02-03*01	TCRBJ02	TCRBJ02-03	01				3	2	8	0	8	1	33	47	55	59	61	1	In	VDJ
ATCCAGCGCACAGAGCAGGAGGACTCGGCCGTGTATCTCTGTGCCAGCAGCGCCCAAATGGTCGAAGCTGAAGCTTTCTTTGGACAA	CASSAQMVEAEAFF	1	3.6886757654002215E-4	42	TCRBV07-02	TCRBV07	TCRBV07-02				01,02					TCRBD01,TCRBD02	TCRBD01-01,TCRBD02-01		TCRBJ01-01*01	TCRBJ01	TCRBJ01-01	01				5	6	0	10	8	6	39	51	59	61	67	1	In	VDJ
ACATCGGCCCAAAAGAACCCGACAGCTTTCTATCTCTGTGCCAGTAGTATACGGACAGGGATGAACACTGAAGCTTTCTTTGGACAA	CASSIRTGMNTEAFF	1	3.6886757654002215E-4	45	TCRBV19-01*01	TCRBV19	TCRBV19-01	01				TCRBD01-01*01	TCRBD01	TCRBD01-01	01				TCRBJ01-01*01	TCRBJ01	TCRBJ01-01	01				2	1	1	3	1	0	36	51	52	60	61	1	In	VDJ
AGAGCAGGGGGACTCGGCCATGTATCTCTGTGCCAGCAGCCGGATCGGCTTGGACAGGAGGGCAATCAGCCCCAGCATTTTGGTGAT		2	7.377351530800443E-4	53	TCRBV07-09*01	TCRBV07	TCRBV07-09	01				TCRBD01-01*01	TCRBD01	TCRBD01-01	01				TCRBJ01-05*01	TCRBJ01	TCRBJ01-05	01				5	3	1	4	11	2	28	40	51	58	61	2	Out	VDJ
ACCAGTGCCCATCCTGAAGACAGCAGCTTCTACATCTGCAGTGCCCGAGCACCGGGACTAGCGGGTGGGGAGCAGTACTTCGGGCCG	CSARAPGLAGGEQYF	2	7.377351530800443E-4	45	TCRBV20	TCRBV20				TCRBV20-01,TCRBV20-or09_02		TCRBD02-01	TCRBD02	TCRBD02-01				01,02	TCRBJ02-07*01	TCRBJ02	TCRBJ02-07	01				6	4	0	4	9	7	36	44	53	65	69	2	In	VDJ
CTGGAGTTGGCTGCTCCCTCCCAGACATCTGTGTACTTCTGTGCCAGCAGATCCCGGGACAGGGTCTACGAGCAGTACTTCGGGCCG	CASRSRDRVYEQYF	1	3.6886757654002215E-4	42	TCRBV06-06	TCRBV06	TCRBV06-06				01,04	TCRBD01-01*01	TCRBD01	TCRBD01-01	01				TCRBJ02-07*01	TCRBJ02	TCRBJ02-07	01				6	1	0	3	5	3	39	50	55	64	65	1	In	VDJ
GACCAGTGCCCATCCTGAAGACAGCAGCTTCTACATCTGCAGTGCCCCTTTGGTAGGCAGGCTTCCTACGAGCAGTACTTCGGGCCG		1	3.6886757654002215E-4	44	TCRBV20	TCRBV20				TCRBV20-01,TCRBV20-or09_02		TCRBD01-01*01	TCRBD01	TCRBD01-01	01				TCRBJ02-07*01	TCRBJ02	TCRBJ02-07	01				6	2	4	4	12	1	37	45	57	61	63	1	Out	VDJ
TCCACAAAGCTGGAGGACTCAGCCATGTACTTCTGTGCCAGCAGAGAAGCTCACGGATCTATTAGATACGAGCAGTACTTCGGGCCG	CASREAHGSIRYEQYF	3	0.0011066027296200663	48	TCRBV02-01	TCRBV02	TCRBV02-01				01,03					TCRBD01,TCRBD02	TCRBD01-01,TCRBD02-01		TCRBJ02-07*01	TCRBJ02	TCRBJ02-07	01				0	9	1	8	4	4	33	50	54	57	66	3	In	VDJ
TCCCTGGAGCTTGGTGACTCTGCTGTGTATTTCTGTGCCAGCAGGATTGGACTAGCGGGAGGGACGGGTGAGCAGTTCTTCGGGCCA	CASRIGLAGGTGEQFF	3	0.0011066027296200663	48	TCRBV03-01/03-02*01	TCRBV03	TCRBV03-01/03-02	01				TCRBD02-01*02	TCRBD02	TCRBD02-01	02				TCRBJ02-01*01	TCRBJ02	TCRBJ02-01	01				6	5	1	0	4	9	33	44	48	63	68	3	In	VDJ
CTGTCCCTAGAGTCTGCCATCCCCAACCAGACAGCTCTTTACTTCTGTGCCACCAGTGATCCAGGGAATGAGCAGTTCTTCGGGCCA	CATSDPGNEQFF	1	3.6886757654002215E-4	36	TCRBV24-01*01	TCRBV24	TCRBV24-01	01				TCRBD01-01*01	TCRBD01	TCRBD01-01	01				TCRBJ02-01*01	TCRBJ02	TCRBJ02-01	01				3	0	4	3	1	7	45	60	61	-1	66	1	In	VDJ
GGTGACTCTGCTGTGTATTTCTGTGCCAGCAGCCTGTTGGGGACTAGCGGGGGGACCACCCCCTACAATGAGCAGTTCTTCGGGCCA	CASSLLGTSGGTTPYNEQFF	1	3.6886757654002215E-4	60	TCRBV03-01/03-02*01	TCRBV03	TCRBV03-01/03-02	01				TCRBD02-01*01	TCRBD02	TCRBD02-01	01				TCRBJ02-01*01	TCRBJ02	TCRBJ02-01	01				4	7	0	1	5	2	21	34	39	54	61	1	In	VDJ
CAGTGACCAGTGCCCATCCTGAAGACAGCAGCTTCTACATCTGCAGTGCAAGGGATACTGAGGGGGGAGACCCAGTACTTCGGGCCA		1	3.6886757654002215E-4	40	TCRBV20	TCRBV20				TCRBV20-01,TCRBV20-or09_02		TCRBD01-01*01	TCRBD01	TCRBD01-01	01				TCRBJ02-05*01	TCRBJ02	TCRBJ02-05	01				6	0	5	1	11	5	41	49	60	-1	66	1	Out	VDJ
GAGCTGAATGTGAACGCCTTGTTGCTGGGGGACTCGGCCCTGTATCTCTGTGCCAGCAGCTCCTTAGAGACCCAGTACTTCGGGCCA	CASSSLETQYF	1	3.6886757654002215E-4	33	TCRBV05-05*01	TCRBV05	TCRBV05-05	01				TCRBD02-01	TCRBD02	TCRBD02-01				01,02	TCRBJ02-05*01	TCRBJ02	TCRBJ02-05	01				3	1	4	10	1	4	48	61	62	64	65	1	In	VDJ
CCTGAAGACAGCAGCTTCTACATCTGCAGTGCTAGAGATTCTTCTGGGGCACTAAAATCGAATCAAGAGACCCAGTACTTCGGGCCA	CSARDSSGALKSNQETQYF	2	7.377351530800443E-4	57	TCRBV20	TCRBV20				TCRBV20-01,TCRBV20-or09_02		TCRBD01-01*01	TCRBD01	TCRBD01-01	01				TCRBJ02-05*01	TCRBJ02	TCRBJ02-05	01				0	13	7	0	7	2	24	38	45	50	63	2	In	VDJ
ATCCAGCGCACAGAGCAGGGGGACTCGGCCATGTATCTCTGTGCCAGCAGCTTAGGACTTACCCACACTGAAGCTTTCTTTGGACAA	CASSLGLTHTEAFF	1	3.6886757654002215E-4	42	TCRBV07-09*01	TCRBV07	TCRBV07-09	01				TCRBD02-01	TCRBD02	TCRBD02-01				01,02	TCRBJ01-01*01	TCRBJ01	TCRBJ01-01	01				1	5	2	10	0	3	39	-1	55	59	64	1	In	VDJ
NNNNTGTCGGCTGCTCCCTCCCAGACATCTGTGTACTTCTGTGCCAGCAGAACCCCGGGACTTAATGAAAAACTGTTTTTTGGCAGT	CASRTPGLNEKLFF	1	3.6886757654002215E-4	42	TCRBV06-05*01	TCRBV06	TCRBV06-05	01				TCRBD02-01	TCRBD02	TCRBD02-01				01,02	TCRBJ01-04*01	TCRBJ01	TCRBJ01-04	01				6	0	0	10	6	4	39	50	56	-1	62	1	In	VDJ
CAGCGCACAGAGCAGGAGGACTCCGCCGTGTATCTCTGTGCCAGCACCCAGGCCAGGGGTAGCAATCAGCCCCAGCATTTTGGTGAT	CASTQARGSNQPQHF	1	3.6886757654002215E-4	45	TCRBV07-08	TCRBV07	TCRBV07-08				01,03	TCRBD01-01*01	TCRBD01	TCRBD01-01	01				TCRBJ01-05*01	TCRBJ01	TCRBJ01-05	01				7	0	4	2	7	0	36	46	53	-1	59	1	In	VDJ
ATTCTGGAGTCCGCCAGCACCAACCAGACATCTATGTACCTCTGTGCCAGCAGAGGGCAGGCGGCCCATGGCTACACCTTCGGTTCG	CASRGQAAHGYTF	2	7.377351530800443E-4	39	TCRBV28-01*01	TCRBV28	TCRBV28-01	01								TCRBD01,TCRBD02	TCRBD01-01,TCRBD02-01		TCRBJ01-02*01	TCRBJ01	TCRBJ01-02	01				6	6	4	4	4	6	42	53	57	61	67	2	In	VDJ
GCACAGAGCAGCGGGACTCAGCCATGTATCGCTGTGCCAGCAGCACGGAGACAGGCCTTTCCTGGAAACACCATATATTTTGGAGAG		1	3.6886757654002215E-4	49	TCRBV07-07*01	TCRBV07	TCRBV07-07	01				TCRBD01-01*01	TCRBD01	TCRBD01-01	01				TCRBJ01-03*01	TCRBJ01	TCRBJ01-03	01				5	6	2	4	5	2	32	44	49	55	61	1	Out	VDJ
TCGGCTGCTCCCTCCCAGACATCTGTGTACTTCTGTGCCAGCCGACAGGGTATGATGGTAGGGGCCAACGTCCTGACTTTCGGGGCC	CASRQGMMVGANVLTF	1	3.6886757654002215E-4	48	TCRBV06	TCRBV06				TCRBV06-01,TCRBV06-05		TCRBD01-01*01	TCRBD01	TCRBD01-01	01				TCRBJ02-06*01	TCRBJ02	TCRBJ02-06	01				8	10	2	3	1	4	33	42	43	50	60	1	In	VDJ
TCTGCCAGGCCCTCACATACCTCTCAGTACCTCTGTGCCAGCAGTGCGACTAGCGGGAGGCGTGATGATGAGCAGTTCTTCGGGCCA	CASSATSGRRDDEQFF	4	0.0014754703061600886	48	TCRBV25-01*01	TCRBV25	TCRBV25-01	01				TCRBD02-01*02	TCRBD02	TCRBD02-01	02				TCRBJ02-01*01	TCRBJ02	TCRBJ02-01	01				4	7	2	1	1	8	33	46	47	60	67	4	In	VDJ
TGCAGCCAGAAGACTCAGCCCTGTATCTCTGCGCCAGCAGCCAAGATAGGTAAAAGCGGGAGCTACAATGAGCAGTTCTTCGGGCCA		1	3.6886757654002215E-4	52	TCRBV04-01*01	TCRBV04	TCRBV04-01	01				TCRBD02-01*02	TCRBD02	TCRBD02-01	02				TCRBJ02-01*01	TCRBJ02	TCRBJ02-01	01				0	0	6	2	8	3	29	46	54	-1	62	1	Out	VDJ
AGGCTGGAGTTGGCTGCTCCCTCCCAGACATCTGTGTACTTCTGTGCCAGCGCCAATCACCCTGTTGAGCCCCAGCATTTTGGTGAT	CASANHPVEPQHF	1	3.6886757654002215E-4	39	TCRBV06-06	TCRBV06	TCRBV06-06				01,04					TCRBD01,TCRBD02	TCRBD01-01,TCRBD02-01		TCRBJ01-05*01	TCRBJ01	TCRBJ01-05	01				8	7	3	7	7	8	42	51	58	60	67	1	In	VDJ
TCGGCTGCTCCCTCCCAGACATCTGTGTACTTCTGTGCCAGCCAGTATCCCGCAGCGGGAGGATCCTACGAGCAGTACTTCGGGCCG	CASQYPAAGGSYEQYF	1	3.6886757654002215E-4	48	TCRBV06	TCRBV06				TCRBV06-01,TCRBV06-05		TCRBD02-01*02	TCRBD02	TCRBD02-01	02				TCRBJ02-07*01	TCRBJ02	TCRBJ02-07	01				8	1	6	1	11	1	33	42	53	62	63	1	In	VDJ
CAGCCTGCAGAACTGGAGGATTCTGGAGTTTATTTCTGTGCCAGCAGCCAAGAGGGAAAGGGGCCGAGGGAGCAGTACCTCGGGCCG	CASSQEGKGPREQYL	1	3.6886757654002215E-4	45	TCRBV14-01*01	TCRBV14	TCRBV14-01	01								TCRBD01,TCRBD02	TCRBD01-01,TCRBD02-01		TCRBJ02-07	TCRBJ02	TCRBJ02-07				01,02	0	16	5	2	5	17	36	53	58	63	79	1	In	VDJ
GAACCCAGGGACTCAGCTGTGTATTTTTGTGCTAGTGGTTTTGTTACCGGGACTAGCGGGAGAATCGGTGAGCAGTTCTTCGGGCCA	CASGFVTGTSGRIGEQFF	2	7.377351530800443E-4	54	TCRBV12-05*01	TCRBV12	TCRBV12-05	01				TCRBD02-01*02	TCRBD02	TCRBD02-01	02				TCRBJ02-01*01	TCRBJ02	TCRBJ02-01	01				3	6	0	2	7	9	27	41	48	62	68	2	In	VDJ
TGTGCCAGCAGCTTATAGGGGTTCCCGTCCTTCTGAAAAGTGGCTAGCGGGAGTCCAAGCTCCTACAATGAGCAGTTCTTCGGGCCA	CASSL*GFPSF*KVASGSPSSYNEQFF	1	3.6886757654002215E-4	81					TCRBV11,TCRBV13,TCRBV07	TCRBV11-01,TCRBV11-02,TCRBV11-03,TCRBV13-01,TCRBV07-02,TCRBV07-03,TCRBV07-04,TCRBV07-06,TCRBV07-07,TCRBV07-08,TCRBV07-09		TCRBD02-01*02	TCRBD02	TCRBD02-01	02				TCRBJ02-01*01	TCRBJ02	TCRBJ02-01	01				2	6	4	2	28	0	0	15	43	53	59	1	Stop	VDJ
CCCTCAGAACCCAGGGACTCAGCTGTGTACTTCTGTGCCAGCAGTTTGGGTCTGCGGGGGGCCTACAATGAGCAGTTCTTCGGGCCA	CASSLGLRGAYNEQFF	1	3.6886757654002215E-4	48	TCRBV12	TCRBV12				TCRBV12-03/12-04,TCRBV12-04		TCRBD02-01*01	TCRBD02	TCRBD02-01	01				TCRBJ02-01*01	TCRBJ02	TCRBJ02-01	01				3	0	7	1	6	2	33	47	53	-1	61	1	In	VDJ
ATCCAGCGCACAGAGCAGGAGGACTCGGCCGTGTATCTCTGTGCCAGCAGCTCTCAGGAGGGCCGAGAGACCCAGTACTTCGGGCCA	CASSSQEGRETQYF	1	3.6886757654002215E-4	42	TCRBV07-02	TCRBV07	TCRBV07-02				01,02	TCRBD02-01*02	TCRBD02	TCRBD02-01	02				TCRBJ02-05*01	TCRBJ02	TCRBJ02-05	01				4	3	10	0	4	4	39	52	56	62	65	1	In	VDJ
GCACAGAGCAGGGGGACTCGGCCATGTATCTCTGTGCCAGCAGCTCCTAGACTAGCGGGAGGGGGGGGAGACCAGTACTTCGGGCCA		1	3.6886757654002215E-4	49	TCRBV07-09*01	TCRBV07	TCRBV07-09	01				TCRBD02-01*02	TCRBD02	TCRBD02-01	02				TCRBJ02-05*01	TCRBJ02	TCRBJ02-05	01				4	8	2	0	4	10	32	45	49	63	71	1	Out	VDJ
CGCACACAGCAGGAGGACTCGGCCGTGTATCTCTGTGCCAGCAGCCCCGGACTAGCGGGTATGACAGATGCGCAGTATTTTGGCCCA	CASSPGLAGMTDAQYF	1	3.6886757654002215E-4	48	TCRBV07-02	TCRBV07	TCRBV07-02				01,02	TCRBD02-01	TCRBD02	TCRBD02-01				01,02	TCRBJ02-03*01	TCRBJ02	TCRBJ02-03	01				5	11	1	4	3	10	33	45	48	59	70	1	In	VDJ
NNNNTGTCGGCTGCTCCCTCCCAGACATCTGTGTACTTCTGTGCCAGCAGTCCTACCGGGGGGGAGGCTGAAGCTTTCTTTGGACAA	CASSPTGGEAEAFF	1	3.6886757654002215E-4	42	TCRBV06-05*01	TCRBV06	TCRBV06-05	01				TCRBD02-01*01	TCRBD02	TCRBD02-01	01				TCRBJ01-01*01	TCRBJ01	TCRBJ01-01	01				5	3	8	0	5	6	39	51	56	64	67	1	In	VDJ
CTCCCTCCCAGACATCTGTGTACTTCTGTGCCAGCAGTGAATGGACAGGGGGCTCATATTCCCCACACTGAAGCTTTCTTTGGACAA		2	7.377351530800443E-4	55	TCRBV06-01*01	TCRBV06	TCRBV06-01	01				TCRBD01-01*01	TCRBD01	TCRBD01-01	01				TCRBJ01-01*01	TCRBJ01	TCRBJ01-01	01				2	11	1	0	1	3	26	41	42	53	64	2	Out	VDJ
AATTCCCTGGAGCTTGGTGACTCTGCTGTGTATTTCTGTGCCAGCAGCCCCGGGGGGGCAGGGAGGTATGGCTACACCTTCGGTTCG	CASSPGGAGRYGYTF	1	3.6886757654002215E-4	45	TCRBV03-01/03-02*01	TCRBV03	TCRBV03-01/03-02	01				TCRBD02-01*01	TCRBD02	TCRBD02-01	01				TCRBJ01-02*01	TCRBJ01	TCRBJ01-02	01				4	8	8	0	1	5	36	49	50	58	66	1	In	VDJ
TCCACGGAGTCAGGGGACACAGCACTGTATTTCTGTGCCAGCAGCAAATGGGGGGGGACAGGGACGTACGAGCAGTACTTCGGGCCG	CASSKWGGTGTYEQYF	1	3.6886757654002215E-4	48	TCRBV21-01*01	TCRBV21	TCRBV21-01	01				TCRBD01-01*01	TCRBD01	TCRBD01-01	01				TCRBJ02-07*01	TCRBJ02	TCRBJ02-07	01				2	3	0	3	6	4	33	48	54	63	66	1	In	VDJ
GAGTCGCCCAGCCCCAACCAGACCTCTCTGTACTTCTGTGCCACCGCTAACGGGGGCGTAAGCTCCTACGAGCAGTACTTCGGGCCG	CATANGGVSSYEQYF	1	3.6886757654002215E-4	45	TCRBV27-01*01	TCRBV27	TCRBV27-01	01								TCRBD01,TCRBD02	TCRBD01-01,TCRBD02-01		TCRBJ02-07*01	TCRBJ02	TCRBJ02-07	01				10	5	6	0	8	0	36	43	51	57	62	1	In	VDJ
ATTCTGGAGTCCGCCAGCACCAACCAGACATCTATGTACCTCTGTGCCAGCAGTCCAGGGTTTGGAAACACCATATATTTTGGAGAG	CASSPGFGNTIYF	1	3.6886757654002215E-4	39	TCRBV28-01*01	TCRBV28	TCRBV28-01	01				TCRBD01-01*01	TCRBD01	TCRBD01-01	01				TCRBJ01-03*01	TCRBJ01	TCRBJ01-03	01				5	2	4	3	1	3	42	54	55	60	62	1	In	VDJ
GGGGGACTCGGCCCTCTATCTCTGTGCCAGCGAAAAGGTGGTGGCTAGCGGGGGGCTCTAGCCAAAAACATTCAGTACTTCGGCGCC		1	3.6886757654002215E-4	59	TCRBV05-06*01	TCRBV05	TCRBV05-06	01				TCRBD02-01*01	TCRBD02	TCRBD02-01	01				TCRBJ02-04*01	TCRBJ02	TCRBJ02-04	01				7	4	4	1	13	0	22	31	44	55	59	1	Out	VDJ
ACAGAGCAGGGGGACTCGGCCATGTATCTCTGTGCCAGCAGCTTAGGGAGGGGGCTAGCGGGAGACTATGAGCAGTTCTTCGGGCCA	CASSLGRGLAGDYEQFF	1	3.6886757654002215E-4	51	TCRBV07-09*01	TCRBV07	TCRBV07-09	01				TCRBD02-01*02	TCRBD02	TCRBD02-01	02				TCRBJ02-01*01	TCRBJ02	TCRBJ02-01	01				1	3	4	2	8	8	30	46	54	64	67	1	In	VDJ
CGGTCCACAAAGCTGGAGGACTCAGCCATGTACTTCTGTGCCAGCACTGGACAGTCCAGCTCCTACAATGAGCAGTTCTTCGGGCCA	CASTGQSSSYNEQFF	1	3.6886757654002215E-4	45	TCRBV02-01	TCRBV02	TCRBV02-01				01,03	TCRBD01-01*01	TCRBD01	TCRBD01-01	01				TCRBJ02-01*01	TCRBJ02	TCRBJ02-01	01				7	5	1	5	2	0	36	46	48	54	59	1	In	VDJ
ACTGTGACATCGGCCCAAAAGAACCCGACAGCTTTCTATCTCTGTGCCAGTAGTCCAACAGACACAGATACGCAGTATTTTGGCCCA	CASSPTDTDTQYF	1	3.6886757654002215E-4	39	TCRBV19-01*01	TCRBV19	TCRBV19-01	01				TCRBD01-01*01	TCRBD01	TCRBD01-01	01				TCRBJ02-03*01	TCRBJ02	TCRBJ02-03	01				5	1	3	5	3	2	42	54	57	61	62	1	In	VDJ
CGGTCCACAAAGCTGGAGGACTCAGCCATGTACTTCTGTGCCAGCAGTGGGGGACAGGTCTCTCCCGGGGAGCTGTTTTTTGGAGAA	CASSGGQVSPGELFF	4	0.0014754703061600886	45	TCRBV02-01	TCRBV02	TCRBV02-01				01,03	TCRBD01-01*01	TCRBD01	TCRBD01-01	01				TCRBJ02-02*01	TCRBJ02	TCRBJ02-02	01				4	6	0	4	1	6	36	49	50	58	64	4	In	VDJ
TGCCCATCCTGAAGACAGCAGCTTCTACATCTGCAGTGCTAGAAAAACCAGGACAGGGTGCGCACCGGGGAGCTGTTTTTTGGAGAA		1	3.6886757654002215E-4	50	TCRBV20	TCRBV20				TCRBV20-01,TCRBV20-or09_02		TCRBD01-01*01	TCRBD01	TCRBD01-01	01				TCRBJ02-02*01	TCRBJ02	TCRBJ02-02	01				2	4	1	3	7	4	31	43	50	58	62	1	Out	VDJ
CTGGAGTCCGCCAGCACCAACCAGACATCTATGTACCTCTGTGCCAGCACCCCGGGACAGGGGGCCACTGAAGCTTTCTTTGGACAA	CASTPGQGATEAFF	1	3.6886757654002215E-4	42	TCRBV28-01*01	TCRBV28	TCRBV28-01	01				TCRBD01-01*01	TCRBD01	TCRBD01-01	01				TCRBJ01-01*01	TCRBJ01	TCRBJ01-01	01				7	0	0	0	4	4	39	49	53	-1	65	1	In	VDJ
ATCCAGTCCACGGAGTCAGGGGACACAGCACTGTATTTCTGTGCCAGCACCAAAACAACTCATAGCCATGGCTACACCTTCGGTTCG	CASTKTTHSHGYTF	1	3.6886757654002215E-4	42	TCRBV21-01*01	TCRBV21	TCRBV21-01	01				TCRBD02-01	TCRBD02	TCRBD02-01				01,02	TCRBJ01-02*01	TCRBJ01	TCRBJ01-02	01				2	1	5	7	8	6	39	54	62	66	67	1	In	VDJ
TCGGCTGCTCCCTCCCAGACATCTGTGTACTTCTGTGCCAGCAGTTACTCGTACAGCCACTCTGGAAACACCATATATTTTGGAGAG	CASSYSYSHSGNTIYF	1	3.6886757654002215E-4	48	TCRBV06-05*01	TCRBV06	TCRBV06-05	01				TCRBD01-01*01	TCRBD01	TCRBD01-01	01				TCRBJ01-03*01	TCRBJ01	TCRBJ01-03	01				0	3	3	5	2	0	33	50	52	56	59	1	In	VDJ
GCCTTGGAGCTGGACGACTCGGCCCTGTATCTCTGTGCCAGCAGCTTGGCCCCGGCGGGAGGCTACAATGAGCAGTTCTTCGGGCCA	CASSLAPAGGYNEQFF	1	3.6886757654002215E-4	48	TCRBV05-04*01	TCRBV05	TCRBV05-04	01				TCRBD02-01*02	TCRBD02	TCRBD02-01	02				TCRBJ02-01*01	TCRBJ02	TCRBJ02-01	01				0	0	7	1	5	3	33	49	54	-1	62	1	In	VDJ
ATCCAGCGCACAGAGCAGGGGGACTCGGCCATGTATCTCTGTGCCAGCAGCTTAACTAGCTCCTACAATGAGCAGTTCTTCGGGCCA	CASSLTSSYNEQFF	1	3.6886757654002215E-4	42	TCRBV07-09*01	TCRBV07	TCRBV07-09	01				TCRBD02-01	TCRBD02	TCRBD02-01				01,02	TCRBJ02-01*01	TCRBJ02	TCRBJ02-01	01				2	0	3	8	0	0	39	-1	54	-1	59	1	In	VDJ
CAGCGCACAGAGCAGCGGGACTCGGCCATGTATCGCTGTGCCAGCAGCATGACCAGGACTAACTACAATGAGCAGTTCTTCGGGCCA	CASSMTRTNYNEQFF	1	3.6886757654002215E-4	45	TCRBV07-06*01	TCRBV07	TCRBV07-06	01				TCRBD02-01	TCRBD02	TCRBD02-01				01,02	TCRBJ02-01*01	TCRBJ02	TCRBJ02-01	01				5	1	1	9	7	3	36	48	55	61	62	1	In	VDJ
TGAAGATCCGGTCCACAAAGCTGGAGGACTCAGCCATGTACTTCTGTGCCAGCATGGGGCAGGGTGGGGACCCAGTACTTCGGGCCA		1	3.6886757654002215E-4	37	TCRBV02-01	TCRBV02	TCRBV02-01				01,03	TCRBD01-01*01	TCRBD01	TCRBD01-01	01				TCRBJ02-05*01	TCRBJ02	TCRBJ02-05	01				7	4	4	3	5	7	44	54	59	64	68	1	Out	VDJ
AAGATCCAGCCCTCAGAACCCAGGGACTCAGCTGTGTACTTCTGTGCCAGCAGTTTCCCCGGAGAAGAGACCCAGTACTTCGGGCCA	CASSFPGEETQYF	1	3.6886757654002215E-4	39	TCRBV12-03/12-04*01	TCRBV12	TCRBV12-03/12-04	01				TCRBD02-01*02	TCRBD02	TCRBD02-01	02				TCRBJ02-05*01	TCRBJ02	TCRBJ02-05	01				3	0	10	2	4	3	42	56	60	-1	64	1	In	VDJ
ACAGTGACCAGTGCCCATCCTGAAGACAGCAGCTTCTACATCTGCAGTGCTAGAGTCGGGGAGCAAGAGACCCAGTACTTCGGGCCA	CSARVGEQETQYF	1	3.6886757654002215E-4	39	TCRBV20	TCRBV20				TCRBV20-01,TCRBV20-or09_02		TCRBD02-01	TCRBD02	TCRBD02-01				01,02	TCRBJ02-05*01	TCRBJ02	TCRBJ02-05	01				1	2	8	3	1	2	42	55	56	61	63	1	In	VDJ
TCCCTGGAGCTTGGTGACTCTGCTGTGTATTTCTGTGCCAGCAGCCAACCGGGACAGGGAGAGCAAGAGACCCAGTACTTCGGGCCA	CASSQPGQGEQETQYF	1	3.6886757654002215E-4	48	TCRBV03-01/03-02*01	TCRBV03	TCRBV03-01/03-02	01				TCRBD01-01*01	TCRBD01	TCRBD01-01	01				TCRBJ02-05*01	TCRBJ02	TCRBJ02-05	01				2	4	0	3	2	2	33	48	50	59	63	1	In	VDJ
GAGTCGCCCAGCCCCAACCAGACCTCTCTGTACTTCTGTGCCAGCAGCCGTCTAGCGGGGACCCAAGAGACCCAGTACTTCGGGCCA	CASSRLAGTQETQYF	2	7.377351530800443E-4	45	TCRBV27-01*01	TCRBV27	TCRBV27-01	01				TCRBD02-01*01	TCRBD02	TCRBD02-01	01				TCRBJ02-05*01	TCRBJ02	TCRBJ02-05	01				6	2	4	3	4	1	36	47	51	60	62	2	In	VDJ
CTGCTCCCTCCCAGACATCTGTGTACTTCTGTGCCAGCAGTTACTCGTCCGGGGTCCCGGGCACCGGGGAGCTGTTTTTTTGGAGAA		1	3.6886757654002215E-4	52	TCRBV06	TCRBV06				TCRBV06-05,TCRBV06-06		TCRBD02-01	TCRBD02	TCRBD02-01				01,02	TCRBJ02-02*01	TCRBJ02	TCRBJ02-02	01				0	21	8	3	3	17	29	46	49	54	75	1	Out	VDJ
GGCTGCTCCCTCCCAGACATCTGTGTACTTCTGTGCCAGCAGTTACTCGTCCGGGGTCCCGGGCACCGGGGAGCTGTTTTTGGAGAA		2	7.377351530800443E-4	50	TCRBV06	TCRBV06				TCRBV06-05,TCRBV06-06		TCRBD02-01	TCRBD02	TCRBD02-01				01,02	TCRBJ02-02*01	TCRBJ02	TCRBJ02-02	01				0	20	8	3	3	18	31	48	51	56	76	2	Out	VDJ
NNNNNNNNNNNNNTGTCGGCTGCTCCCTCCCAAACATCTGTGTACTTCTGTGCCAGCAGTTCATACACTGAAGCTTTCTTTGGACAA	CASSSYTEAFF	1	3.6886757654002215E-4	33	TCRBV06-02/06-03*01	TCRBV06	TCRBV06-02/06-03	01				TCRBD01-01*01	TCRBD01	TCRBD01-01	01				TCRBJ01-01*01	TCRBJ01	TCRBJ01-01	01				4	1	4	6	0	3	48	-1	61	63	64	1	In	VDJ
GAGGACTCGGCCGTGTATCTCTGTGCCAGCAGCTTATTGGGCGGCACCTTCCTGAGTTCTCAGAACACTGAAGCTTTCTTTGGACAA	CASSLLGGTFLSSQNTEAFF	1	3.6886757654002215E-4	60					TCRBV11,TCRBV07	TCRBV11-02,TCRBV07-02						TCRBD01,TCRBD02	TCRBD01-01,TCRBD02-01		TCRBJ01-01*01	TCRBJ01	TCRBJ01-01	01				2	20	8	0	2	1	21	36	38	42	62	1	In	VDJ
GTGACCAGTGCCCATCCTGAAGACAGCAGCTTCTACATCTGCAGTGCTAGAGCCCTCACCGGGACAGGGGAAGCTTTCTTTGGACAA	CSARALTGTGEAFF	1	3.6886757654002215E-4	42	TCRBV20	TCRBV20				TCRBV20-01,TCRBV20-or09_02		TCRBD01-01*01	TCRBD01	TCRBD01-01	01				TCRBJ01-01*01	TCRBJ01	TCRBJ01-01	01				1	0	0	3	8	8	39	52	60	-1	69	1	In	VDJ
AACATGAGCCGTGAAGACAGCAGCATATATCTCTGCAGCGTTGATGGGCCCATTTGGGCAACTAATGAAAAACTGTTTTTTGGCAGT	CSVDGPIWATNEKLFF	1	3.6886757654002215E-4	48	TCRBV29-01	TCRBV29	TCRBV29-01				01,02	TCRBD01-01*01	TCRBD01	TCRBD01-01	01				TCRBJ01-04*01	TCRBJ01	TCRBJ01-04	01				3	9	8	0	1	0	33	44	45	49	58	1	In	VDJ
ACGGAGCTAGGGGACTCAGCCCTGTATCTCTGTGCCAGCAATAACCGATGAGAGTACGAAAGACCTAATGGCTACATCTTCGGTTCG	CASNNR*EYERPNGYIF	1	3.6886757654002215E-4	51	TCRBV05-02*01	TCRBV05	TCRBV05-02	01								TCRBD01,TCRBD02	TCRBD01-01,TCRBD02-01		TCRBJ01-02*01	TCRBJ01	TCRBJ01-02	01				5	13	2	7	20	16	30	41	61	64	77	1	Stop	VDJ
CTAGAGTCTGCCATCCCCAACCAGACAGCTCTTTACTTCTGTGCCACCAGTGATGGGACTAGCGGCTACGAGCAGTACTTCGGGCCG	CATSDGTSGYEQYF	3	0.0011066027296200663	42	TCRBV24-01*01	TCRBV24	TCRBV24-01	01				TCRBD02-01	TCRBD02	TCRBD02-01				01,02	TCRBJ02-07*01	TCRBJ02	TCRBJ02-07	01				3	0	0	5	0	3	39	-1	54	-1	65	3	In	VDJ
TCGGCTGCTCCCTCCCAAACATCTGTGTACTTCTGTGCCAGCAGTTACAGCCAGGCAGGTTACTCCTACGAGCAGTACTTCGGGCCG	CASSYSQAGYSYEQYF	2	7.377351530800443E-4	48	TCRBV06-02/06-03*01	TCRBV06	TCRBV06-02/06-03	01				TCRBD01-01*01	TCRBD01	TCRBD01-01	01				TCRBJ02-07*01	TCRBJ02	TCRBJ02-07	01				2	7	4	4	3	0	33	48	51	55	62	2	In	VDJ
GGCTACGAAGCTTGAGGATTCAGCAGTGTATTTTGTGCCAGCAGCCAATTGGGGCAGGGGCGCTGGAATGAGCAGTTCTTCGGGCCA		1	3.6886757654002215E-4	47	TCRBV16-01*01	TCRBV16	TCRBV16-01	01				TCRBD01-01*01	TCRBD01	TCRBD01-01	01				TCRBJ02-01*01	TCRBJ02	TCRBJ02-01	01				17	6	4	2	20	7	34	34	54	60	66	1	Out	VDJ
NNNNNNNTGTCGGCTGCTCCCTCCCAGACATCTGTGTACTTCTGTGCCAGCACCGAGGGGGCGCAGAATGAGCAGTTCTTCGGGCCA	CASTEGAQNEQFF	2	7.377351530800443E-4	39	TCRBV06-05*01	TCRBV06	TCRBV06-05	01				TCRBD01-01*01	TCRBD01	TCRBD01-01	01				TCRBJ02-01*01	TCRBJ02	TCRBJ02-01	01				7	4	5	0	3	7	42	52	55	62	66	2	In	VDJ
CAGCCTGCAGAGCTTGAGGACTCGGCCGTGTATCTCTGTGCCAGCAGCTTAGGGGGTTTGAGGGGCAATGAGCAGTTCTTCGGGCCA	CASSLGGLRGNEQFF	1	3.6886757654002215E-4	45	TCRBV11	TCRBV11				TCRBV11-02,TCRBV11-03						TCRBD01,TCRBD02	TCRBD01-01,TCRBD02-01		TCRBJ02-01*01	TCRBJ02	TCRBJ02-01	01				1	0	5	2	8	6	36	52	60	-1	65	1	In	VDJ
TGCCAGACATCTGTATACTTCTGTGCCAGCAGTTATTTGGGGACAACCACGCCGTAAGTCTCCTACAATGAGCAGTTCTTCGGGCCA	CASSYLGTTTP*VSYNEQFF	1	3.6886757654002215E-4	60	TCRBV06-09*01	TCRBV06	TCRBV06-09	01				TCRBD01-01*01	TCRBD01	TCRBD01-01	01				TCRBJ02-01*01	TCRBJ02	TCRBJ02-01	01				1	14	0	6	2	0	21	37	39	45	59	1	Stop	VDJ
AGCCCCAACCAGACCTCTCTGTACTTCTGTGCCAGCAGTTTTCATAGCGGGGGGGCGAGCTCCTACAATGAGCAGTTCTTCGGGCCA	CASSFHSGGASSYNEQFF	1	3.6886757654002215E-4	54	TCRBV27-01*01	TCRBV27	TCRBV27-01	01				TCRBD02-01*01	TCRBD02	TCRBD02-01	01				TCRBJ02-01*01	TCRBJ02	TCRBJ02-01	01				3	4	5	0	3	0	27	41	44	55	59	1	In	VDJ
AGCACCTTGGAGCTGGGGGACTCGGCCCTTTATCTTTGCGCCAGCAGCGACCTGGGGACTAGCGGGGGCTTACCGGTCTTCGGGCCA	CASSDLGTSGGLPVF	1	3.6886757654002215E-4	45	TCRBV05-01*01	TCRBV05	TCRBV05-01	01				TCRBD02-01*01	TCRBD02	TCRBD02-01	01				TCRBJ02-01*01	TCRBJ02	TCRBJ02-01	01				4	8	0	2	6	17	36	48	54	68	76	1	In	VDJ
CGCACAGAGCAGGAGGACTCCGCCGTGTATCTCTGTGCCAGCAGCTTAGCGGCAGCGGGGGTGGGAGAGACCCAGTACTTCGGGCCA	CASSLAAAGVGETQYF	1	3.6886757654002215E-4	48	TCRBV07-08*01	TCRBV07	TCRBV07-08	01				TCRBD02-01*01	TCRBD02	TCRBD02-01	01				TCRBJ02-05*01	TCRBJ02	TCRBJ02-05	01				0	4	6	2	3	4	33	50	53	61	65	1	In	VDJ
CATCCTGAAGACAGCAGCTTCTACATCTGCAGTGCCCCGACTAGCTCGGCTCGGATCTCTAGCACAGATACGCAGTATTTTGGCCCA	CSAPTSSARISSTDTQYF	1	3.6886757654002215E-4	54	TCRBV20	TCRBV20				TCRBV20-01,TCRBV20-or09_02		TCRBD02-01	TCRBD02	TCRBD02-01				01,02	TCRBJ02-03*01	TCRBJ02	TCRBJ02-03	01				6	15	2	7	3	0	27	35	38	45	60	1	In	VDJ
CTCAGGCTGGAGTTGGCTGCTCCCTCCCAGACATCTGTGTACTTCTGTGCCAGCAGCCAGTACACCGGGGAGCTGTTTTTTGGAGAA	CASSQYTGELFF	1	3.6886757654002215E-4	36	TCRBV06-06	TCRBV06	TCRBV06-06				01,04	TCRBD01-01*01	TCRBD01	TCRBD01-01	01				TCRBJ02-02*01	TCRBJ02	TCRBJ02-02	01				6	1	4	5	1	3	45	56	57	60	61	1	In	VDJ
CTAGAGTCTGCCATCCCCAACCAGACAGCTCTTTACTTCTGTGCCACCAGACCGGGACAGGGGGATTTTAGAGCTTTCTTTGGACAA	CATRPGQGDFRAFF	1	3.6886757654002215E-4	42	TCRBV24-01*01	TCRBV24	TCRBV24-01	01				TCRBD01-01*01	TCRBD01	TCRBD01-01	01				TCRBJ01-01*01	TCRBJ01	TCRBJ01-01	01				7	7	0	1	3	10	39	50	53	64	71	1	In	VDJ
ACTGTGAGCAACATGAGCCCTGAAGACAGCAGCATATATCTCTGCAGCGCCGACGGGTCAGGGCACACTGAAGCTTTCTTTGGACAA	CSADGSGHTEAFF	1	3.6886757654002215E-4	39	TCRBV29-01*03	TCRBV29	TCRBV29-01	03				TCRBD01-01*01	TCRBD01	TCRBD01-01	01				TCRBJ01-01*01	TCRBJ01	TCRBJ01-01	01				6	1	4	3	8	3	42	50	58	63	64	1	In	VDJ
ACTGTGACATCGGCCCAAAAGAACCCGACAGCTTTCTATCTCTGTGCCAGTAGTTTTGGGGGGAACACTGAAGCTTTCTTTGGACAA	CASSFGGNTEAFF	1	3.6886757654002215E-4	39	TCRBV19-01*01	TCRBV19	TCRBV19-01	01								TCRBD01,TCRBD02	TCRBD01-01,TCRBD02-01		TCRBJ01-01*01	TCRBJ01	TCRBJ01-01	01				5	0	6	1	3	1	42	54	57	-1	62	1	In	VDJ
ATCCAGCCTGCAGAGCTTGAGGACTCGGCCGTGTATCTCTGTGCCAGCAGCTGGGCAGGGGTCAACACTGAAGCTTTCTTTGGACAA	CASSWAGVNTEAFF	1	3.6886757654002215E-4	42	TCRBV11	TCRBV11				TCRBV11-02,TCRBV11-03		TCRBD01-01*01	TCRBD01	TCRBD01-01	01				TCRBJ01-01*01	TCRBJ01	TCRBJ01-01	01				4	2	4	2	3	2	39	52	55	61	63	1	In	VDJ
AATGTGAACGCCTTGGAGCTGGACGACTCGGCCCTGTATCTCTGTGCCAGCAGCTTGGCTCTACAGCGCGAAGCTTTCTTTGGACAA	CASSLALQREAFF	1	3.6886757654002215E-4	39	TCRBV05-04*01	TCRBV05	TCRBV05-04	01								TCRBD01,TCRBD02	TCRBD01-01,TCRBD02-01		TCRBJ01-01*01	TCRBJ01	TCRBJ01-01	01				0	3	3	5	4	8	42	58	62	66	69	1	In	VDJ
AAAAGAACCCGACAGCTTTCTATCTCTGTGCCAGTAGTGCCCCCCTACCAAGTTATGGATAGCAATCAGCCCCAGCATTTTGGTGAT		1	3.6886757654002215E-4	55	TCRBV19-01*01	TCRBV19	TCRBV19-01	01								TCRBD01,TCRBD02	TCRBD01-01,TCRBD02-01		TCRBJ01-05*01	TCRBJ01	TCRBJ01-05	01				5	0	1	8	18	0	26	38	56	-1	59	1	Out	VDJ
NNNTGTCGGCTGCTCCCTCCCAAACATCTGTGTACTTCTGTGCCAGCAGTTGGGTTGACAGAAACCTACGAGCAGTACTTCGGGCCG		1	3.6886757654002215E-4	43	TCRBV06-02/06-03*01	TCRBV06	TCRBV06-02/06-03	01				TCRBD01-01*01	TCRBD01	TCRBD01-01	01				TCRBJ02-07*01	TCRBJ02	TCRBJ02-07	01				4	3	2	5	5	2	38	51	56	61	64	1	Out	VDJ
GCCTTGTTGCTGGGGGACTCGGCCCTCTATCTCTGTGCCAGCAGCCCCTATAGACTAGCGGGGGGCCACGAGCAGTACTTCGGGCCG	CASSPYRLAGGHEQYF	1	3.6886757654002215E-4	48	TCRBV05-06*01	TCRBV05	TCRBV05-06	01				TCRBD02-01*01	TCRBD02	TCRBD02-01	01				TCRBJ02-07*01	TCRBJ02	TCRBJ02-07	01				4	2	2	1	7	5	33	45	52	65	67	1	In	VDJ
TAGAGTCTGCCATCCCCAACCAGACAGCTCTTTACTTCTGTGCCACCCCCGGGACGGGGGGCCAAAAACATTCAGTACTTCGGCGCC		2	7.377351530800443E-4	43	TCRBV24-01*01	TCRBV24	TCRBV24-01	01				TCRBD02-01*01	TCRBD02	TCRBD02-01	01				TCRBJ02-04*01	TCRBJ02	TCRBJ02-04	01				9	0	8	2	7	1	38	47	54	-1	60	2	Out	VDJ
NTGTCGGCTGCTCCCTCCCAGACATCTGTGTACTTCTGTGCCAGCAGTCCCGAGCAAGGACCCTACAATGAGCAGTTCTTCGGGCCA	CASSPEQGPYNEQFF	1	3.6886757654002215E-4	45	TCRBV06-05*01	TCRBV06	TCRBV06-05	01								TCRBD01,TCRBD02	TCRBD01-01,TCRBD02-01		TCRBJ02-01*01	TCRBJ02	TCRBJ02-01	01				5	0	1	7	9	2	36	48	57	-1	61	1	In	VDJ
ACAGTGACCAGTGCCCATCCTGAAGACAGCAGCTTCTACATCTGCAGTGCTAGTGGGGGACCTAACAATGAGCAGTTCTTCGGGCCA	CSASGGPNNEQFF	1	3.6886757654002215E-4	39	TCRBV20-01*04	TCRBV20	TCRBV20-01	04								TCRBD01,TCRBD02	TCRBD01-01,TCRBD02-01		TCRBJ02-01*01	TCRBJ02	TCRBJ02-01	01				1	3	0	7	1	5	42	55	56	61	64	1	In	VDJ
TGGGGGACTCAGCTTTGTATTTCTGTGCCAGCAGCTCACACCACGGGACTAGCGGGGGGGAAAAACAATGAGCAGTTCTTCGGGCCA		1	3.6886757654002215E-4	58	TCRBV09-01*01	TCRBV09	TCRBV09-01	01				TCRBD02-01*01	TCRBD02	TCRBD02-01	01				TCRBJ02-01*01	TCRBJ02	TCRBJ02-01	01				4	4	0	0	9	5	23	35	44	60	64	1	Out	VDJ
ACCAGTGCCCATCCTGAAGACAGCAGCTTCTACATCTGCAGTGCTACGGGGACTAGCGGGAGGTCAGATACGCAGTATTTTGGCCCA	CSATGTSGRSDTQYF	1	3.6886757654002215E-4	45	TCRBV20	TCRBV20				TCRBV20-01,TCRBV20-or09_02		TCRBD02-01*02	TCRBD02	TCRBD02-01	02				TCRBJ02-03*01	TCRBJ02	TCRBJ02-03	01				4	1	0	1	2	4	36	46	48	63	64	1	In	VDJ
CTGACAGTGACCAGTGCCCATCCTGAAGACAGCAGCTTCTACATCTGCAGTGCAATCCCTAGCACAGATACGCAGTATTTTGGCCCA	CSAIPSTDTQYF	1	3.6886757654002215E-4	36	TCRBV20	TCRBV20				TCRBV20-01,TCRBV20-or09_02		TCRBD02-01	TCRBD02	TCRBD02-01				01,02	TCRBJ02-03*01	TCRBJ02	TCRBJ02-03	01				6	0	4	10	5	0	45	53	58	-1	60	1	In	VDJ
CCAGCCCTCAGAACCCAGGGACTCAGCTGTGTATTTTTGTGCTAGTGGTTTTCCGGGGGCCCCACAGATACGCAGTATTTTGGCCCA		1	3.6886757654002215E-4	44	TCRBV12-05*01	TCRBV12	TCRBV12-05	01								TCRBD01,TCRBD02	TCRBD01-01,TCRBD02-01		TCRBJ02-03*01	TCRBJ02	TCRBJ02-03	01				3	2	6	0	3	2	37	51	54	60	62	1	Out	VDJ
NTGTCGGCTGCTCCCTCCCAGACATCTGTGTACTTCTGTGCCAGCAGTGAAGGATCGACAGCTAACACTGAAGCTTTCTTTGGACAA	CASSEGSTANTEAFF	1	3.6886757654002215E-4	45	TCRBV06-01*01	TCRBV06	TCRBV06-01	01				TCRBD01-01*01	TCRBD01	TCRBD01-01	01				TCRBJ01-01*01	TCRBJ01	TCRBJ01-01	01				1	2	2	5	4	2	36	52	56	61	63	1	In	VDJ
TCCTGGAGTCGCCCAGCCCCAACCAGACCTCTCTGTACTTCTGTGCCAGCAGTCACACCGAGCTCCTACGAGCAGTACTTCGGGCCG		6	0.0022132054592401327	40	TCRBV27-01*01	TCRBV27	TCRBV27-01	01								TCRBD01,TCRBD02	TCRBD01-01,TCRBD02-01		TCRBJ02-07*01	TCRBJ02	TCRBJ02-07	01				5	5	3	6	1	0	41	53	54	57	62	6	Out	VDJ
AGCACCTTGGAGCTGGGGGACTCGGCCCTTTATCTTTGCGCCAGCCGCGGAGGATAGCTTTCTGGAAACACCATATATTTTGGAGAG	CASRGG*LSGNTIYF	4	0.0014754703061600886	45	TCRBV05-01*01	TCRBV05	TCRBV05-01	01				TCRBD02-01*02	TCRBD02	TCRBD02-01	02				TCRBJ01-03*01	TCRBJ01	TCRBJ01-03	01				7	7	10	1	3	1	36	45	48	53	60	4	Stop	VDJ
GTCCACGGAGTCAGGGGACACAGCACTGTATTTCTGTGCCAGCAGCACCCTATGGGGCCAAACAATCAGCCCCAGCATTTTGGTGAT		1	3.6886757654002215E-4	47	TCRBV21-01*01	TCRBV21	TCRBV21-01	01				TCRBD01-01*01	TCRBD01	TCRBD01-01	01				TCRBJ01-05*01	TCRBJ01	TCRBJ01-05	01				4	4	7	0	6	3	34	47	53	58	62	1	Out	VDJ
CACGCCCTGCAGCCAGAAGACTCAGCCCTGTATCTCTGCGCCAGCAGCCAATCTGACAGGGAGGTTGCGACCCAGTACTTCGGGCCA	CASSQSDREVATQYF	2	7.377351530800443E-4	45	TCRBV04-01*01	TCRBV04	TCRBV04-01	01				TCRBD01-01*01	TCRBD01	TCRBD01-01	01				TCRBJ02-05*01	TCRBJ02	TCRBJ02-05	01				2	7	2	3	3	7	36	51	54	61	68	2	In	VDJ
ACATCAATTCCCTGGAGCTTGGTGACTCTGCTGTGTATTTCTGTGCCAGCAGCCCGCGAGATGCAAGATACGCAGTATTTTGGCCCA		1	3.6886757654002215E-4	40	TCRBV03-01/03-02*01	TCRBV03	TCRBV03-01/03-02	01				TCRBD02-01	TCRBD02	TCRBD02-01				01,02	TCRBJ02-03*01	TCRBJ02	TCRBJ02-03	01				4	7	7	6	1	5	41	54	55	58	65	1	Out	VDJ
ACAGTGACCAGTGCCCATCCTGAAGACAGCAGCTTCTACATCTGCAGTGCTGGCTCGGTGGCCGGGAACACCATATATTTTGGAGAG	CSAGSVAGNTIYF	1	3.6886757654002215E-4	39	TCRBV20	TCRBV20				TCRBV20-01,TCRBV20-or09_02		TCRBD02-01	TCRBD02	TCRBD02-01				01,02	TCRBJ01-03*01	TCRBJ01	TCRBJ01-03	01				5	0	8	4	11	7	42	51	62	-1	66	1	In	VDJ
ATCCGGTCCACAAAGCTGGAGGACTCAGCCATGTACTTCTGTGCCAGCATTAACACCTGGAGCTCCTACGAGCAGTACTTCGGGCCG	CASINTWSSYEQYF	6	0.0022132054592401327	42	TCRBV02-01	TCRBV02	TCRBV02-01				01,03	TCRBD02-01*02	TCRBD02	TCRBD02-01	02				TCRBJ02-07*01	TCRBJ02	TCRBJ02-07	01				7	0	10	2	9	0	39	49	58	-1	62	6	In	VDJ
CCTGAAGACAGCAGCTTCTACATCTGCAGTGCTAGTCCCGCGAGGGGAAGCGAACTAATAGCCAAAAACATTCAGTACTTCGGCGCC	CSASPARGSELIAKNIQYF	1	3.6886757654002215E-4	57	TCRBV20-01*04	TCRBV20	TCRBV20-01	04								TCRBD01,TCRBD02	TCRBD01-01,TCRBD02-01		TCRBJ02-04*01	TCRBJ02	TCRBJ02-04	01				2	12	5	2	6	0	24	36	42	47	59	1	In	VDJ
TGTGACATCGGCCCAAAAGAACCCGACAGCTTTCTATCTCTGTGCCAGTAGTATCCGTTGGACGGAATTGAGCAGTACTTCGGGCCG		1	3.6886757654002215E-4	41	TCRBV19-01*01	TCRBV19	TCRBV19-01	01								TCRBD01,TCRBD02	TCRBD01-01,TCRBD02-01		TCRBJ02-07*01	TCRBJ02	TCRBJ02-07	01				3	6	1	7	5	7	40	54	59	63	69	1	Out	VDJ
GCAGAGCTTGGGGACTCGGCCGTGTATCTCTGTGCCAGCAGCTCCCCTCGGGAGACGCCAAGCGACACTGAAGCTTTCTTTGGACAA	CASSSPRETPSDTEAFF	1	3.6886757654002215E-4	51	TCRBV11-03*01	TCRBV11	TCRBV11-03	01				TCRBD02-01*02	TCRBD02	TCRBD02-01	02				TCRBJ01-01*01	TCRBJ01	TCRBJ01-01	01				4	10	8	2	5	3	30	43	48	54	64	1	In	VDJ
CGGTCCACAAAGCTGGAGGACTCAGCCATGTACTTCTGTGCCAGCAGTGAGGGCAGGGTGGCTCCTGGCGAGCAGTACTTCGGGCCG	CASSEGRVAPGEQYF	2	7.377351530800443E-4	45	TCRBV02-01	TCRBV02	TCRBV02-01				01,03	TCRBD01-01*01	TCRBD01	TCRBD01-01	01				TCRBJ02-07*01	TCRBJ02	TCRBJ02-07	01				3	10	4	3	3	6	36	50	53	58	68	2	In	VDJ
AAGATCCAGCGCACAGAGCAGGGGGACTCGGCCATGTATCTCTGTGCCAGCAGCTTAGAGAGGGGGACTGAGCAGTTCTTCGGGCCA	CASSLERGTEQFF	2	7.377351530800443E-4	39	TCRBV07-09*01	TCRBV07	TCRBV07-09	01				TCRBD01-01*01	TCRBD01	TCRBD01-01	01				TCRBJ02-01*01	TCRBJ02	TCRBJ02-01	01				1	2	5	1	2	9	42	58	60	66	68	2	In	VDJ
CCATCCCCAACCAGACAGCTCTTTACTTCTGTGCCACCAGTGGCCTGGGGGGGGACAGGGGCCTCTGATACGCAGTATTTTGGCCCA		2	7.377351530800443E-4	52	TCRBV24-01*01	TCRBV24	TCRBV24-01	01				TCRBD01-01*01	TCRBD01	TCRBD01-01	01				TCRBJ02-03*01	TCRBJ02	TCRBJ02-03	01				5	5	0	2	9	6	29	42	51	61	66	2	Out	VDJ
TCCGCTACCAGCTCCCAGACATCTGTGTACTTCTGTGCCATCAGTGAGTCTTTAAGGGACCGCAATCAGCCCCAGCATTTTGGTGAT	CAISESLRDRNQPQHF	2	7.377351530800443E-4	48	TCRBV10-03*01	TCRBV10	TCRBV10-03	01								TCRBD01,TCRBD02	TCRBD01-01,TCRBD02-01		TCRBJ01-05*01	TCRBJ01	TCRBJ01-05	01				0	1	0	7	5	2	33	50	55	60	61	2	In	VDJ
AAGATCCAGCGCACAGAGCAGCGGGACTCGGCCATGTATCGCTGTGCCAGCAGCTGCCTCTAGACCTATGGCTACACCTTCGGTTCG	CASSCL*TYGYTF	1	3.6886757654002215E-4	39	TCRBV07-06*01	TCRBV07	TCRBV07-06	01				TCRBD02-01	TCRBD02	TCRBD02-01				01,02	TCRBJ01-02*01	TCRBJ01	TCRBJ01-02	01				4	2	4	8	4	4	42	55	59	63	65	1	Stop	VDJ
ATCCAGCCTGCAGAGCTTGAGGACTCGGCCGTGTATCTCTGTGCCAGCAGCTCCGGCCCTTTGGGAGAAAAACTGTTTTTTGGCAGT	CASSSGPLGEKLFF	1	3.6886757654002215E-4	42	TCRBV11	TCRBV11				TCRBV11-02,TCRBV11-03						TCRBD01,TCRBD02	TCRBD01-01,TCRBD02-01		TCRBJ01-04*01	TCRBJ01	TCRBJ01-04	01				4	0	0	8	10	8	39	52	62	-1	66	1	In	VDJ
TCCGCTACCAGCTCCCAGACATCTGTGTACTTCTGTGCCATCAGGCCAGGGACTAGCGGGAGTACCGGGGAGCTGTTTTTTGGAGAA	CAIRPGTSGSTGELFF	3	0.0011066027296200663	48	TCRBV10-03*01	TCRBV10	TCRBV10-03	01				TCRBD02-01*02	TCRBD02	TCRBD02-01	02				TCRBJ02-02*01	TCRBJ02	TCRBJ02-02	01				6	1	0	2	4	5	33	44	48	62	63	3	In	VDJ
CGCTCACCAGGCCTGGGGGACGCAGCCATGTACCTGTGTGCCATAGCCCAGAGGTCCTCTGGGGCCAACGTCCTGACTTTCGGGGCC	CAIAQRSSGANVLTF	2	7.377351530800443E-4	45	TCRBV15-01*02	TCRBV15	TCRBV15-01	02				TCRBD02-01	TCRBD02	TCRBD02-01				01,02	TCRBJ02-06*01	TCRBJ02	TCRBJ02-06	01				10	9	5	7	0	0	36	-1	43	47	56	2	In	VDJ
ACCAGACCTCTCTGTACTTCTGTGCCAGCAGGCTGGTTGCGGGGGTGAGGTTGCGGGATCTCCTACAATGAGCAGTTCTTCGGGCCA		1	3.6886757654002215E-4	61	TCRBV27-01*01	TCRBV27	TCRBV27-01	01				TCRBD02-01*01	TCRBD02	TCRBD02-01	01				TCRBJ02-01*01	TCRBJ02	TCRBJ02-01	01				6	14	7	2	7	0	20	31	38	45	59	1	Out	VDJ
CGCTCACCAGGCCTGGGGGACGCAGCCATGTACCTGTGTGCCACCAGCAGAGATAGTGCAGGCTCCAACGAGCAGTACTTCGGGCCG	CATSRDSAGSNEQYF	2	7.377351530800443E-4	45	TCRBV15-01*02	TCRBV15	TCRBV15-01	02				TCRBD01-01*01	TCRBD01	TCRBD01-01	01				TCRBJ02-07*01	TCRBJ02	TCRBJ02-07	01				0	5	4	4	5	5	36	53	58	62	67	2	In	VDJ
CCCTCAGAACCCAGGGACTCAGCTGTGTACTTCTGTGCCAGCAGCAACTCCCCCGGGACAGACAACTACGAGCAGTACTTCGGGCCG	CASSNSPGTDNYEQYF	1	3.6886757654002215E-4	48	TCRBV12	TCRBV12				TCRBV12-03/12-04,TCRBV12-04		TCRBD01-01*01	TCRBD01	TCRBD01-01	01				TCRBJ02-07*01	TCRBJ02	TCRBJ02-07	01				6	4	0	5	10	3	33	44	54	61	65	1	In	VDJ
CTGATTCTGGAGTCCGCCAGCACCAACCAGACATCTATGTACCTCTGTGCCAGCAGTTTAAACGGGGTCGAGCAGTTCTTCGGGCCA	CASSLNGVEQFF	1	3.6886757654002215E-4	36	TCRBV28-01*01	TCRBV28	TCRBV28-01	01				TCRBD02-01*01	TCRBD02	TCRBD02-01	01				TCRBJ02-01*01	TCRBJ02	TCRBJ02-01	01				2	2	8	3	2	10	45	60	62	67	69	1	In	VDJ
CTTCACATCAATTCCCTGGAGCTTGGTGACTCTGCTGTGTATTTCTGTGCCAGCAGCCTTCGGTTGGGTGAAGCTTTCTTTGGACAA	CASSLRLGEAFF	1	3.6886757654002215E-4	36	TCRBV03-01/03-02*01	TCRBV03	TCRBV03-01/03-02	01								TCRBD01,TCRBD02	TCRBD01-01,TCRBD02-01		TCRBJ01-01*01	TCRBJ01	TCRBJ01-01	01				4	0	0	9	7	7	45	58	65	-1	68	1	In	VDJ
AGCACCAACCAGACATCTATGTACCTCTGTGCCAGCACCTTTTCTTCACAGGGTGAAGGAAACACCGGGGAGCTGTTTTTTGGAGAA	CASTFSSQGEGNTGELFF	1	3.6886757654002215E-4	54	TCRBV28-01*01	TCRBV28	TCRBV28-01	01				TCRBD01-01*01	TCRBD01	TCRBD01-01	01				TCRBJ02-02*01	TCRBJ02	TCRBJ02-02	01				7	7	3	3	10	2	27	37	47	53	60	1	In	VDJ
TTGGCGTCTGCTGTACCCTCTCAGACATCTGTGTACTTCTGTGCCAGCAAGCGGGGGGAGGTATTCTCTGAAGCTTTCTTTGGACAA	CASKRGEVFSEAFF	1	3.6886757654002215E-4	42	TCRBV06-04*01	TCRBV06	TCRBV06-04	01				TCRBD02-01*01	TCRBD02	TCRBD02-01	01				TCRBJ01-01*01	TCRBJ01	TCRBJ01-01	01				7	9	6	1	0	6	39	-1	49	58	67	1	In	VDJ
GATCCAGTCCACGGAGTCAGGGGACACAGCACTGTATTTCTGTGCCAGCAGGACCGGGACAGCTCCTACGAGCAGTACTTCGGGCCG		1	3.6886757654002215E-4	41	TCRBV21-01*01	TCRBV21	TCRBV21-01	01				TCRBD01-01*01	TCRBD01	TCRBD01-01	01				TCRBJ02-07*01	TCRBJ02	TCRBJ02-07	01				6	0	0	5	4	0	40	51	55	-1	62	1	Out	VDJ
AACGCCTTGTTGCTGGGGGACTCGGCCCTCTATCTCTGTGCCAGCAGCTTTGGGGAACCAAGCACAGATACGCAGTATTTTGGCCCA	CASSFGEPSTDTQYF	1	3.6886757654002215E-4	45	TCRBV05-06*01	TCRBV05	TCRBV05-06	01								TCRBD01,TCRBD02	TCRBD01-01,TCRBD02-01		TCRBJ02-03*01	TCRBJ02	TCRBJ02-03	01				2	4	0	8	2	0	36	50	52	56	60	1	In	VDJ
CACGCCCTGCAGCCAGAAGACTCAGCCCTGTATCTCTGCGCCAGCAGCCAAGAGGGGGCCCCCAGGGATGGCTACACCTTCGGTTCG	CASSQEGAPRDGYTF	2	7.377351530800443E-4	45	TCRBV04-01*01	TCRBV04	TCRBV04-01	01				TCRBD01-01*01	TCRBD01	TCRBD01-01	01				TCRBJ01-02*01	TCRBJ01	TCRBJ01-02	01				0	8	6	0	0	6	36	-1	53	59	67	2	In	VDJ
ATCAATTCCCTGGAGCTTGGTGACTCTGCTGTGTATTTCTGTGCCAGCAGCCTTCCGGGACAGGACAATGAGCAGTTCTTCGGGCCA	CASSLPGQDNEQFF	1	3.6886757654002215E-4	42	TCRBV03-01/03-02*01	TCRBV03	TCRBV03-01/03-02	01				TCRBD01-01*01	TCRBD01	TCRBD01-01	01				TCRBJ02-01*01	TCRBJ02	TCRBJ02-01	01				4	0	0	4	4	5	39	52	56	-1	64	1	In	VDJ
AATGTGAACGCCTTGTTGCTGGGGGACTCGGCCCTGTATCTCTGTGCCAGCAGCTCCCTCCGGACCTTGGAGCAGTTCTTCGGGCCA	CASSSLRTLEQFF	1	3.6886757654002215E-4	39	TCRBV05-05*01	TCRBV05	TCRBV05-05	01								TCRBD01,TCRBD02	TCRBD01-01,TCRBD02-01		TCRBJ02-01*01	TCRBJ02	TCRBJ02-01	01				3	4	1	7	6	10	42	55	61	65	69	1	In	VDJ
NCTCTGAAGATCCGGTCCACAAAGCTGGAGGACTCAGCCATGTACTTCTGTGCCACCCACCGGGACAGGGACTACACCTTCGGTTCG	CATHRDRDYTF	1	3.6886757654002215E-4	33	TCRBV02-01	TCRBV02	TCRBV02-01				01,03	TCRBD01-01*01	TCRBD01	TCRBD01-01	01				TCRBJ01-02*01	TCRBJ01	TCRBJ01-02	01				10	1	0	3	6	10	48	55	61	70	71	1	In	VDJ
CAGTCCACGGAGTCAGGGGACACAGCACTGTATTTCTGTGCCAGCAGCAACCGGGACCACTCTAGGTACGAGCAGTACTTCGGGCCG	CASSNRDHSRYEQYF	1	3.6886757654002215E-4	45	TCRBV21-01*01	TCRBV21	TCRBV21-01	01								TCRBD01,TCRBD02	TCRBD01-01,TCRBD02-01		TCRBJ02-07*01	TCRBJ02	TCRBJ02-07	01				3	9	0	7	2	4	36	50	52	57	66	1	In	VDJ
GTGAACGCCTTGTTGCTGGGGGACTCGGCCCTCTATCTCTGTGCCAGCAGCTTGTTTAGGGGGCGGCACGAGCAGTACTTCGGGCCG	CASSLFRGRHEQYF	2	7.377351530800443E-4	42	TCRBV05-06*01	TCRBV05	TCRBV05-06	01				TCRBD01-01*01	TCRBD01	TCRBD01-01	01				TCRBJ02-07*01	TCRBJ02	TCRBJ02-07	01				1	3	5	0	3	5	39	54	57	64	67	2	In	VDJ
GTGAACGCCTTGTTGCTGGGGGACTCGGCCCTCTATCTCTGTGCCAGCAGCGTGGGCCTGGGACTAAACATTCAGTACTTCGGCGCC	CASSVGLGLNIQYF	2	7.377351530800443E-4	42	TCRBV05-06*01	TCRBV05	TCRBV05-06	01				TCRBD02-01	TCRBD02	TCRBD02-01				01,02	TCRBJ02-04*01	TCRBJ02	TCRBJ02-04	01				0	0	0	10	4	6	39	55	59	-1	65	2	In	VDJ
TCCGCTACCAGCTCCCAGACATCTGTGTACTTCTGTGCCATCACGGGCGAGCGGGGGGCTACTACAGATACGCAGTATTTTGGCCCA	CAITGERGATTDTQYF	1	3.6886757654002215E-4	48	TCRBV10-03*01	TCRBV10	TCRBV10-03	01				TCRBD02-01*01	TCRBD02	TCRBD02-01	01				TCRBJ02-03*01	TCRBJ02	TCRBJ02-03	01				7	5	6	1	6	3	33	43	49	58	63	1	In	VDJ
NTGTCGGCTGCTCCCTCCCAGACATCTGTGTACTTCTGTGCCAGCAGTTACTCGTGGGGAAGTAATGAAAAACTGTTTTTTGGCAGT	CASSYSWGSNEKLFF	1	3.6886757654002215E-4	45	TCRBV06-05*01	TCRBV06	TCRBV06-05	01								TCRBD01,TCRBD02	TCRBD01-01,TCRBD02-01		TCRBJ01-04*01	TCRBJ01	TCRBJ01-04	01				0	2	0	8	3	4	36	53	56	60	62	1	In	VDJ
TCCCTGGAGCTTGGTGACTCTGCTGTGTATTTCTGTGCCAGCAGCCAAGGGGAGAGGATAGGGTTGAAAAAACTGTTTTTTGGCAGT	CASSQGERIGLKKLFF	1	3.6886757654002215E-4	48	TCRBV03-01/03-02*01	TCRBV03	TCRBV03-01/03-02	01				TCRBD02-01*02	TCRBD02	TCRBD02-01	02				TCRBJ01-04*01	TCRBJ01	TCRBJ01-04	01				1	13	9	2	0	9	33	-1	49	54	67	1	In	VDJ
ATCCGGTCCACAAAGCTGGAGGACTCAGCCATGTACTTCTGTGCCAGCAGCCGGGACAGAGCGAACTATGGCTACACCTTCGGTTCG	CASSRDRANYGYTF	1	3.6886757654002215E-4	42	TCRBV02-01	TCRBV02	TCRBV02-01				01,03	TCRBD01-01*01	TCRBD01	TCRBD01-01	01				TCRBJ01-02*01	TCRBJ01	TCRBJ01-02	01				6	4	0	5	2	2	39	50	52	59	63	1	In	VDJ
CTGGAGTCCGCCAGCACCAACCAGACATCTATGTACCTCTGTGCCAGCACCCGACTAGCCGGTACCGGGGAGCTGTTTTTTGGAGAA	CASTRLAGTGELFF	1	3.6886757654002215E-4	42	TCRBV28-01*01	TCRBV28	TCRBV28-01	01				TCRBD02-01	TCRBD02	TCRBD02-01				01,02	TCRBJ02-02*01	TCRBJ02	TCRBJ02-02	01				7	4	2	7	3	5	39	49	52	59	63	1	In	VDJ
ATCCAGCGCACAGAGCAGGAGGACTCCGCCGTGTATCTCTGTGCCAGCAGCTTATCTGAGGGCGGCACTGAAGCTTTCTTTGGACAA	CASSLSEGGTEAFF	1	3.6886757654002215E-4	42	TCRBV07-08*01	TCRBV07	TCRBV07-08	01				TCRBD02-01*02	TCRBD02	TCRBD02-01	02				TCRBJ01-01*01	TCRBJ01	TCRBJ01-01	01				2	3	11	0	3	4	39	54	57	62	65	1	In	VDJ
CAGCAGGTAGTGCGAGGAGATTCGGCAGCTTATTTCTGTGCCAGCTCACCAGCAGGGGGCCAAGACCAGCCCCAGCATTTTGGTGAT	CASSPAGGQDQPQHF	2	7.377351530800443E-4	45	TCRBV18-01*01	TCRBV18	TCRBV18-01	01				TCRBD01-01*01	TCRBD01	TCRBD01-01	01				TCRBJ01-05*01	TCRBJ01	TCRBJ01-05	01				2	6	4	0	1	7	36	51	52	60	66	2	In	VDJ
NTGTCGGCTGCTCCCTCCCAGACATCTGTGTACTTCTGTGCCAGCAGTGAAAGTACCGGGACTAGCTACGAGCAGTACTTCGGGCCG	CASSESTGTSYEQYF	1	3.6886757654002215E-4	45	TCRBV06-01*01	TCRBV06	TCRBV06-01	01				TCRBD02-01	TCRBD02	TCRBD02-01				01,02	TCRBJ02-07*01	TCRBJ02	TCRBJ02-07	01				2	0	0	8	6	3	36	51	57	-1	65	1	In	VDJ
AGCACCTTGGAGCTGGGGGACTCGGCCCTTTATCTTTGCGCCAGCAGCCTGACTAGCGGGGCCCCCTACGAGCAGTACTTCGGGCCG	CASSLTSGAPYEQYF	2	7.377351530800443E-4	45	TCRBV05-01*01	TCRBV05	TCRBV05-01	01				TCRBD02-01*01	TCRBD02	TCRBD02-01	01				TCRBJ02-07*01	TCRBJ02	TCRBJ02-07	01				4	3	2	3	2	2	36	48	50	61	64	2	In	VDJ
AGTGCCCATCCTGAAGACAGCAGCTTCTACATCTGCAGTGCTAGAGAAAGGACAGGGGAGGGATACAATGAGCAGTTCTTCGGGCCA	CSARERTGEGYNEQFF	3	0.0011066027296200663	48	TCRBV20	TCRBV20				TCRBV20-01,TCRBV20-or09_02		TCRBD01-01*01	TCRBD01	TCRBD01-01	01				TCRBJ02-01*01	TCRBJ02	TCRBJ02-01	01				0	5	1	2	2	4	33	47	49	58	63	3	In	VDJ
ACGATCCAGCGCACAGAGCAGCGGGACTCAGCCATGTATCGCTGTGCTAGCAGCACCGGGGGAACAGATACGCAGTATTTTGGCCCA	CASSTGGTDTQYF	1	3.6886757654002215E-4	39	TCRBV07	TCRBV07				TCRBV07-06,TCRBV07-07		TCRBD02-01*01	TCRBD02	TCRBD02-01	01				TCRBJ02-03*01	TCRBJ02	TCRBJ02-03	01				5	1	8	2	2	3	42	54	56	62	63	1	In	VDJ
GCTACCCGCTCCCAGACATCTGTGTATTTCTGCGCCAGCAGTGATTACCCCGGGACAGGGGTTGACTATGGCTACACCTTCGGTTCG	CASSDYPGTGVDYGYTF	1	3.6886757654002215E-4	51	TCRBV10-02*01	TCRBV10	TCRBV10-02	01				TCRBD01-01*01	TCRBD01	TCRBD01-01	01				TCRBJ01-02*01	TCRBJ01	TCRBJ01-02	01				3	3	0	2	7	3	30	44	51	61	64	1	In	VDJ
CTGAAGATCCGGTCCACAAAGCTGGAGGACTCAGCCATGTACTTCTGTGCCAGCGAGGACTTATATTACGAGCAGTACTTCGGGCCG	CASEDLYYEQYF	1	3.6886757654002215E-4	36	TCRBV02-01	TCRBV02	TCRBV02-01				01,03	TCRBD02-01	TCRBD02	TCRBD02-01				01,02	TCRBJ02-07*01	TCRBJ02	TCRBJ02-07	01				8	5	1	10	2	4	45	54	56	61	66	1	In	VDJ
AGGTAGTGCGAGGAGATTCGGCAGCTTATTTCTGTGCCAGCTCTCAATGGACTAGCGGGAACCGACTACGAGCAGTACTTCGGGCCG		2	7.377351530800443E-4	49	TCRBV18-01*01	TCRBV18	TCRBV18-01	01				TCRBD02-01*02	TCRBD02	TCRBD02-01	02				TCRBJ02-07*01	TCRBJ02	TCRBJ02-07	01				6	5	1	3	5	3	32	43	48	60	65	2	Out	VDJ
ACATCGGCCCAAAAGAACCCGACAGCTTTCTATCTCTGTGCCAGTAGTATTGGTCGGCAGGGGTTCTACAAGCAGTACTTCGGGCCG	CASSIGRQGFYKQYF	1	3.6886757654002215E-4	45	TCRBV19-01*01	TCRBV19	TCRBV19-01	01				TCRBD01-01*01	TCRBD01	TCRBD01-01	01				TCRBJ02-07*01	TCRBJ02	TCRBJ02-07	01				3	7	4	2	7	8	36	50	57	63	70	1	In	VDJ
TCTGCTGTACCCTCTCAGACATCTGTGTACTTCTGTGCCAGCAGTGACACGTATCGCTCTGGGGCCAACGTCCTGACTTTCGGGGCC	CASSDTYRSGANVLTF	1	3.6886757654002215E-4	48	TCRBV06-04*01	TCRBV06	TCRBV06-04	01								TCRBD01,TCRBD02	TCRBD01-01,TCRBD02-01		TCRBJ02-06*01	TCRBJ02	TCRBJ02-06	01				2	6	3	7	0	0	33	-1	48	50	56	1	In	VDJ
GCCTTGGAGCTGGACGACTCGGCCCTGTATCTCTGTGCCAGCAGCCCGGAGAGATCCGGAGCCAAAAACATTCAGTACTTCGGCGCC	CASSPERSGAKNIQYF	2	7.377351530800443E-4	48	TCRBV05-04*01	TCRBV05	TCRBV05-04	01				TCRBD02-01*02	TCRBD02	TCRBD02-01	02				TCRBJ02-04*01	TCRBJ02	TCRBJ02-04	01				4	8	10	2	2	0	33	45	47	51	59	2	In	VDJ
CAGCCCATGGAACCCAGGGACTTGGGCCTATATTTCTGTGCCAGCAGCTTTAAGCCAGAGCCCTACAATGAGCAGTTCTTCGGGCCA	CASSFKPEPYNEQFF	1	3.6886757654002215E-4	45	TCRBV12-01*01	TCRBV12	TCRBV12-01	01								TCRBD01,TCRBD02	TCRBD01-01,TCRBD02-01		TCRBJ02-01*01	TCRBJ02	TCRBJ02-01	01				2	3	4	5	4	2	36	51	55	58	61	1	In	VDJ
CTACACGCCCTGCAGCCAGAAGACTCAGCCCTGTATCTCTGCGCCAGCAGCCCGCGGACTAGCGAAAATACGCAGTATTTTGGCCCA	CASSPRTSENTQYF	1	3.6886757654002215E-4	42	TCRBV04-01*01	TCRBV04	TCRBV04-01	01				TCRBD02-01	TCRBD02	TCRBD02-01				01,02	TCRBJ02-03*01	TCRBJ02	TCRBJ02-03	01				4	3	1	6	3	7	39	52	55	64	67	1	In	VDJ
ACATCGGCCCAAAAGAACCCGACAGCTTTCTATCTCTGTGCCAGTAGTGTGACAGGGGGAGTCACCGGGGAGCTGTTTTTTGGAGAA	CASSVTGGVTGELFF	1	3.6886757654002215E-4	45	TCRBV19-01*01	TCRBV19	TCRBV19-01	01				TCRBD01-01*01	TCRBD01	TCRBD01-01	01				TCRBJ02-02*01	TCRBJ02	TCRBJ02-02	01				5	3	2	1	2	4	36	48	50	59	62	1	In	VDJ
CAGCCCTCAGAACCCAGGGACTCAGCTGTGTACTTCTGTGCCAGCAGTCTGTATTTAGGAGGAACCGGGGAGCTGTTTTTTGGAGAA	CASSLYLGGTGELFF	3	0.0011066027296200663	45	TCRBV12	TCRBV12				TCRBV12-03/12-04,TCRBV12-04		TCRBD02-01*02	TCRBD02	TCRBD02-01	02				TCRBJ02-02*01	TCRBJ02	TCRBJ02-02	01				5	1	10	1	9	5	36	48	57	62	63	3	In	VDJ
ATCCGGTCCACAAAGCTGGAGGACTCAGCCATGTACTTCTGTGCCAGCAGTGAAGGGTTTAGCCAGGGAGAAGCTTTCTTTGGACAA	CASSEGFSQGEAFF	1	3.6886757654002215E-4	42	TCRBV02-01	TCRBV02	TCRBV02-01				01,03	TCRBD01-01*01	TCRBD01	TCRBD01-01	01				TCRBJ01-01*01	TCRBJ01	TCRBJ01-01	01				1	1	4	3	8	8	39	55	63	68	69	1	In	VDJ
TTTCCCCCTGATCCTGGAGTCGCCCAGCCCCAACCAGACCTCTCTGTACTTCTGTGCCAGCCCTCCGGCGAGCAGTACTTCGGGCCG		1	3.6886757654002215E-4	29	TCRBV27-01*01	TCRBV27	TCRBV27-01	01				TCRBD02-01	TCRBD02	TCRBD02-01				01,02	TCRBJ02-07*01	TCRBJ02	TCRBJ02-07	01				8	0	8	5	4	6	52	61	65	-1	68	1	Out	VDJ
AGTGCCCATCCTGAAGACAGCAGCTTCTACATCTGCAGTGCTAGAAGTCAGGGCAGGGCGGGGGAAAACATTCAGTACTTCGGCGCC	CSARSQGRAGENIQYF	1	3.6886757654002215E-4	48	TCRBV20	TCRBV20				TCRBV20-01,TCRBV20-or09_02		TCRBD02-01*01	TCRBD02	TCRBD02-01	01				TCRBJ02-04*01	TCRBJ02	TCRBJ02-04	01				2	0	7	2	12	5	33	45	57	-1	64	1	In	VDJ
ACATCGGCCCAAAAGAACCCGACAGCTTTCTATCTCTGTGCCAGTAGTAGAGGGGCTGGTCTCTACAATGAGCAGTTCTTCGGGCCA	CASSRGAGLYNEQFF	1	3.6886757654002215E-4	45	TCRBV19-01*01	TCRBV19	TCRBV19-01	01								TCRBD01,TCRBD02	TCRBD01-01,TCRBD02-01		TCRBJ02-01*01	TCRBJ02	TCRBJ02-01	01				4	7	5	2	1	3	36	49	50	55	62	1	In	VDJ
TCGGCCCAAAAGAACCCGACAGCTTTCTATCTCTGTGCCAGTACGGCGACAGGGGCCGCCCTGGAAGAGACCCAGTACTTCGGGCCA	CASTATGAALEETQYF	2	7.377351530800443E-4	48	TCRBV19-01*01	TCRBV19	TCRBV19-01	01				TCRBD01-01*01	TCRBD01	TCRBD01-01	01				TCRBJ02-05*01	TCRBJ02	TCRBJ02-05	01				7	9	2	2	4	3	33	43	47	55	64	2	In	VDJ
CTTCACATCAATTCCCTGGAGCTTGGTGACTCTGCTGTGTATTTCTGTGCCAGCAGCCAGAGGGGACTAGCTTCGTATTTTGGCCCA	CASSQRGLASYF	1	3.6886757654002215E-4	36	TCRBV03-01/03-02*01	TCRBV03	TCRBV03-01/03-02	01				TCRBD02-01	TCRBD02	TCRBD02-01				01,02	TCRBJ02-03*01	TCRBJ02	TCRBJ02-03	01				3	3	0	7	3	14	45	59	62	71	74	1	In	VDJ
CAGCGCACAGAGCAGGAGGACTCGGCCGTGTATCTCTGTGCCAGCAGGCCCGCAGGGACTTTGGGCGGGGAGCTGTTTTTTGGAGAA	CASRPAGTLGGELFF	1	3.6886757654002215E-4	45	TCRBV07-02	TCRBV07	TCRBV07-02				01,02	TCRBD02-01	TCRBD02	TCRBD02-01				01,02	TCRBJ02-02*01	TCRBJ02	TCRBJ02-02	01				6	5	0	10	7	7	36	47	54	60	65	1	In	VDJ
CTGGAGTCCGCCAGCACCAACCAGACATCTATGTACCTCTGTGCCAGCAGGGGACGCAATTCGGGCTATGGCTACACCTTCGGTTCG	CASRGRNSGYGYTF	1	3.6886757654002215E-4	42	TCRBV28-01*01	TCRBV28	TCRBV28-01	01								TCRBD01,TCRBD02	TCRBD01-01,TCRBD02-01		TCRBJ01-02*01	TCRBJ01	TCRBJ01-02	01				6	10	0	7	0	4	39	-1	50	55	65	1	In	VDJ
AGAAGCTCCTCCTCAGTGACTCTGGCTTCTATCTCTGTGCCTGGGAGGCTACGACAGGGCCCTGGAAACACCATATATTTTGGAGAG		1	3.6886757654002215E-4	46	TCRBV30-01*02	TCRBV30	TCRBV30-01	02				TCRBD01-01*01	TCRBD01	TCRBD01-01	01				TCRBJ01-03*01	TCRBJ01	TCRBJ01-03	01				5	2	2	3	8	2	35	44	52	59	61	1	Out	VDJ
ACATCGGCCCAAAAGAACCCGACAGCTTTCTATCTCTGTGCCAGTAGTGGGTCGGACCTTGGCCAAGAGACCCAGTACTTCGGGCCA	CASSGSDLGQETQYF	1	3.6886757654002215E-4	45	TCRBV19-01*01	TCRBV19	TCRBV19-01	01								TCRBD01,TCRBD02	TCRBD01-01,TCRBD02-01		TCRBJ02-05*01	TCRBJ02	TCRBJ02-05	01				5	5	1	7	5	1	36	48	53	57	62	1	In	VDJ
GAGTCGCCCAGCCCCAACCAGACCTCTCTGTACTTCTGTGCCAGCAGTTCCAGACAGGGAAGGACAGATACGCAGTATTTTGGCCCA	CASSSRQGRTDTQYF	1	3.6886757654002215E-4	45	TCRBV27-01*01	TCRBV27	TCRBV27-01	01				TCRBD01-01*01	TCRBD01	TCRBD01-01	01				TCRBJ02-03*01	TCRBJ02	TCRBJ02-03	01				4	4	2	3	3	3	36	49	52	59	63	1	In	VDJ
NNNNTGTCGGCTGCTCCCTCCCAGACATCTGTGTACTTCTGTGCCAGCCTGAACAGGGGATTAACCGGGGAGCTATTTTTTGGAGAA	CASLNRGLTGELFF	1	3.6886757654002215E-4	42	TCRBV06-05*01	TCRBV06	TCRBV06-05	01				TCRBD01-01*01	TCRBD01	TCRBD01-01	01				TCRBJ02-02*01	TCRBJ02	TCRBJ02-02	01				8	16	3	2	4	17	39	48	52	59	75	1	In	VDJ
CAGAGCAAGGGCGACTCGGCTGTGTATCTCTTGTGCCAGAAGGGAGTTGTGAAGTAGGAAAAGACCTATGGCTACACCTTCGGTTCG	LCQKGVVK*EKTYGYTF	1	3.6886757654002215E-4	51	TCRBV07-05	TCRBV07	TCRBV07-05				01,02	TCRBD02-01*02	TCRBD02	TCRBD02-01	02				TCRBJ01-02*01	TCRBJ01	TCRBJ01-02	01				15	19	9	2	10	4	30	31	41	46	65	1	Stop	VDJ
ACCTTGGAGCTGGGGGACTCGGCCCTTTATCTTTGCGCCAGCAGCGTGGGGACCGGGGGGGGCTCCTACGAGCAGTACTTCGGGCCG	CASSVGTGGGSYEQYF	1	3.6886757654002215E-4	48	TCRBV05-01*01	TCRBV05	TCRBV05-01	01				TCRBD02-01*01	TCRBD02	TCRBD02-01	01				TCRBJ02-07*01	TCRBJ02	TCRBJ02-07	01				0	1	8	0	4	0	33	49	53	61	62	1	In	VDJ
CCAGCCCTCAGAACCCAGGGACTCAGCTGTGTATTTTTGTGCTAGTGGTTTTCGGGGGACAACTCCTACGAGCAGTACTTCGGGCCG		1	3.6886757654002215E-4	44	TCRBV12-05*01	TCRBV12	TCRBV12-05	01								TCRBD01,TCRBD02	TCRBD01-01,TCRBD02-01		TCRBJ02-07*01	TCRBJ02	TCRBJ02-07	01				3	1	0	6	4	0	37	51	55	61	62	1	Out	VDJ
CACATCAATTCCCTGGAGCTTGGTGACTCTGCTGTGTATTTCTGTGCCAGCAGCATTGTCATGCAAGATACGCAGTATTTTGGCCCA	CASSIVMQDTQYF	1	3.6886757654002215E-4	39	TCRBV03-01/03-02*01	TCRBV03	TCRBV03-01/03-02	01								TCRBD01,TCRBD02	TCRBD01-01,TCRBD02-01		TCRBJ02-03*01	TCRBJ02	TCRBJ02-03	01				5	4	4	6	5	5	42	54	59	61	65	1	In	VDJ
GAGTCCGCCAGCACCAACCAGACATCTATGTACCTCTGTGCCAGCAGTTTCCCAGGAGTGAACACCGGGGAGCTGTTTTTTGGAGAA	CASSFPGVNTGELFF	1	3.6886757654002215E-4	45	TCRBV28-01*01	TCRBV28	TCRBV28-01	01								TCRBD01,TCRBD02	TCRBD01-01,TCRBD02-01		TCRBJ02-02*01	TCRBJ02	TCRBJ02-02	01				3	3	4	4	2	1	36	50	52	56	59	1	In	VDJ
CCGACAGCTTTCTATCTCTGTGCCAGTAGTCCCGCCATTCGGTCTAGGGACTGGGAACTCTTGAACACTGAAGCTTTCTTTGGACAA	CASSPAIRSRDWELLNTEAFF	1	3.6886757654002215E-4	63	TCRBV19-01*01	TCRBV19	TCRBV19-01	01				TCRBD02-01	TCRBD02	TCRBD02-01				01,02	TCRBJ01-01*01	TCRBJ01	TCRBJ01-01	01				5	9	0	10	16	0	18	30	46	52	61	1	In	VDJ
CTGAATGTGAACGCCTTGGAGCTGGACGACTCGGCCCTGTATCTCTGTGCCATGGGACAGGAAGGTCAGCCCCAGCATTTTGGTGAT	CAMGQEGQPQHF	1	3.6886757654002215E-4	36	TCRBV05-04*01	TCRBV05	TCRBV05-04	01				TCRBD01-01*01	TCRBD01	TCRBD01-01	01				TCRBJ01-05*01	TCRBJ01	TCRBJ01-05	01				9	4	0	4	1	6	45	52	53	61	65	1	In	VDJ
CGCACAGAGCAGGGGGACTCGGCCATGTATCTCTGTGCCAGCAGCTTAGTAAGTGGCACAGGGCATCAGCCCCAGCATTTTGGTGAT	CASSLVSGTGHQPQHF	1	3.6886757654002215E-4	48	TCRBV07-09*01	TCRBV07	TCRBV07-09	01				TCRBD01-01*01	TCRBD01	TCRBD01-01	01				TCRBJ01-05*01	TCRBJ01	TCRBJ01-05	01				1	1	3	3	8	5	33	49	57	63	64	1	In	VDJ
TTTCCCCTGACCCTGGAGTCTGCCAGGCCCTCACATACCTCTCAGTACCTCTGTGCCAGCAGTGATTATGGCTACACCTTCGGTTCG	CASSDYGYTF	1	3.6886757654002215E-4	30	TCRBV25-01*01	TCRBV25	TCRBV25-01	01											TCRBJ01-02*01	TCRBJ01	TCRBJ01-02	01				3	1	0	0	0	5	51	-1	-1	65	66	1	In	VJ
TCGCCCAGCCCCAACCAGACCTCTCTGTACTTCTGTGCCAGCAGCCCACAATTACAGGGGTATGCCTATGGCTACACCTTCGGTTCG	CASSPQLQGYAYGYTF	1	3.6886757654002215E-4	48	TCRBV27-01*01	TCRBV27	TCRBV27-01	01				TCRBD01-01*01	TCRBD01	TCRBD01-01	01				TCRBJ01-02*01	TCRBJ01	TCRBJ01-02	01				6	5	3	2	9	4	33	44	53	60	65	1	In	VDJ
GTGACCAGTGCCCATCCTGAAGACAGCAGCTTCTACATCTGCAGTGCTCTGGACCCCTGGAAGACCTACGAGCAGTACTTCGGGCCG	CSALDPWKTYEQYF	1	3.6886757654002215E-4	42	TCRBV20	TCRBV20				TCRBV20-01,TCRBV20-or09_02						TCRBD01,TCRBD02	TCRBD01-01,TCRBD02-01		TCRBJ02-07*01	TCRBJ02	TCRBJ02-07	01				5	10	1	7	2	2	39	48	50	54	64	1	In	VDJ
GAGTCGCCCAGCCCCAACCAGACCTCTCTGTACTTCTGTGCCAGCAGTAAATCCCCCGGGGGGTACTACGAGCAGTACTTCGGGCCG	CASSKSPGGYYEQYF	1	3.6886757654002215E-4	45	TCRBV27-01*01	TCRBV27	TCRBV27-01	01				TCRBD02-01*01	TCRBD02	TCRBD02-01	01				TCRBJ02-07*01	TCRBJ02	TCRBJ02-07	01				5	2	8	1	8	3	36	48	56	63	65	1	In	VDJ
AGCACCAACCAGACATCTATGTACCTCTGTGCCAGCAGTTTAGGAATGGTGGGACAGGGGTATAACAGGCCCCAGTACTTCGGGCCA	CASSLGMVGQGYNRPQYF	2	7.377351530800443E-4	54	TCRBV28-01*01	TCRBV28	TCRBV28-01	01				TCRBD01-01*01	TCRBD01	TCRBD01-01	01				TCRBJ02-05*01	TCRBJ02	TCRBJ02-05	01				2	10	0	2	8	9	27	42	50	60	70	2	In	VDJ
ATCCGCTCACCAGGCCTGGGGGACGCAGCCATGTACCTGTGTGCCACCAGCCATTTGCGGTTCGGGGAGACCCAGTACTTCGGGCCA	CATSHLRFGETQYF	1	3.6886757654002215E-4	42	TCRBV15-01*02	TCRBV15	TCRBV15-01	02				TCRBD02-01	TCRBD02	TCRBD02-01				01,02	TCRBJ02-05*01	TCRBJ02	TCRBJ02-05	01				5	6	7	5	5	5	39	51	56	60	66	1	In	VDJ
GTGAGCAACATGAGCCCTGAAGACAGCAGCATATATCTCTGCAGCGTTGCCGGGACAGGGGGCGCAGATACGCAGTATTTTGGCCCA	CSVAGTGGADTQYF	1	3.6886757654002215E-4	42	TCRBV29-01	TCRBV29	TCRBV29-01				01,02	TCRBD01-01*01	TCRBD01	TCRBD01-01	01				TCRBJ02-03*01	TCRBJ02	TCRBJ02-03	01				4	1	0	0	2	4	39	49	51	63	64	1	In	VDJ
ATCCAGCCCTCAGAACCCAGGGACTCAGCTGTGTACTTCTGTGCCAGCATCCAAAGGTATCTCACCGGGGAGCTGTTTTTTGGAGAA	CASIQRYLTGELFF	1	3.6886757654002215E-4	42	TCRBV12	TCRBV12				TCRBV12-03/12-04,TCRBV12-04						TCRBD01,TCRBD02	TCRBD01-01,TCRBD02-01		TCRBJ02-02*01	TCRBJ02	TCRBJ02-02	01				7	5	5	4	5	4	39	49	54	57	62	1	In	VDJ
NCTCTGAAGATCCGGTCCACAAAGCTGGAGGACTCAGCCATGTACTTCTGTGCCAGCAGTGCGGACAGGGCGAGCACCTTCGGTTCG	CASSADRASTF	2	7.377351530800443E-4	33	TCRBV02-01	TCRBV02	TCRBV02-01				01,03	TCRBD01-01*01	TCRBD01	TCRBD01-01	01				TCRBJ01-02*01	TCRBJ01	TCRBJ01-02	01				4	4	1	3	1	13	48	61	62	70	74	2	In	VDJ
ATCCAGCCCTCAGAACCCAGGGACTCAGCTGTGTACTTCTGTGCCAGCAGTTTATTTTCCGCGGCTGAAGAGCAGTACTTCGGGCCG	CASSLFSAAEEQYF	1	3.6886757654002215E-4	42	TCRBV12	TCRBV12				TCRBV12-03/12-04,TCRBV12-04		TCRBD02-01	TCRBD02	TCRBD02-01				01,02	TCRBJ02-07*01	TCRBJ02	TCRBJ02-07	01				2	5	7	5	6	7	39	54	60	64	69	1	In	VDJ
ACTGTGAGCAACATGAGCCCTGAAGACAGCAGCATATATCTCTGCAGCGTCAGGACTAGCGGGAGAGGTGAGCAGTTCTTCGGGCCA	CSVRTSGRGEQFF	2	7.377351530800443E-4	39	TCRBV29-01	TCRBV29	TCRBV29-01				01,02	TCRBD02-01*02	TCRBD02	TCRBD02-01	02				TCRBJ02-01*01	TCRBJ02	TCRBJ02-01	01				6	3	1	2	2	9	42	50	52	65	68	2	In	VDJ
CCCCTGACCCTGGAGTCTGCCAGGCCCTCACATACCTCTCAGTACCTCTGTGCCAGCAGTGCTTACAATGAGCAGTTCTTCGGGCCA	CASSAYNEQFF	1	3.6886757654002215E-4	33	TCRBV25-01*01	TCRBV25	TCRBV25-01	01				TCRBD02-01	TCRBD02	TCRBD02-01				01,02	TCRBJ02-01*01	TCRBJ02	TCRBJ02-01	01				4	0	4	10	0	4	48	-1	61	-1	63	1	In	VDJ
AGCACCTTGGAGCTGGGGGACTCGGCCCTTTATCTTTGCGCCAGCAGTCCGGGACAGGGGTACCAAGAGACCCAGTACTTCGGGCCA	CASSPGQGYQETQYF	2	7.377351530800443E-4	45	TCRBV05-01*01	TCRBV05	TCRBV05-01	01				TCRBD01-01*01	TCRBD01	TCRBD01-01	01				TCRBJ02-05*01	TCRBJ02	TCRBJ02-05	01				5	1	0	2	3	0	36	47	50	60	61	2	In	VDJ
AACGCCTTGGAGCTGGACGACTCGGCCCTGTATCTCTGTGCCAGCGAAGCTTACGGGGGGGGACAAGAGACCCAGTACTTCGGGCCA	CASEAYGGGQETQYF	1	3.6886757654002215E-4	45	TCRBV05-04*01	TCRBV05	TCRBV05-04	01				TCRBD02-01*01	TCRBD02	TCRBD02-01	01				TCRBJ02-05*01	TCRBJ02	TCRBJ02-05	01				7	2	8	0	8	2	36	45	53	61	63	1	In	VDJ
AGTGCCCATCCTGAAGACAGCAGCTTCTACATCTGCAGTGCTAGCCGACTAGCGGGGGACAGCACAGATACGCAGTATTTTGGCCCA	CSASRLAGDSTDTQYF	2	7.377351530800443E-4	48	TCRBV20	TCRBV20				TCRBV20-01,TCRBV20-or09_02		TCRBD02-01*01	TCRBD02	TCRBD02-01	01				TCRBJ02-03*01	TCRBJ02	TCRBJ02-03	01				3	2	2	2	2	0	33	44	46	58	60	2	In	VDJ
CGGTCCACAAAGCTGGAGGACTCAGCCATGTACTTCTGTGCCAGCACCCCGGAGGGACTAGCGCCGTCGGTTAAGTATTTTGGCCCA	CASTPEGLAPSVKYF	1	3.6886757654002215E-4	45	TCRBV02-01	TCRBV02	TCRBV02-01				01,03	TCRBD02-01	TCRBD02	TCRBD02-01				01,02	TCRBJ02-03*01	TCRBJ02	TCRBJ02-03	01				7	10	0	6	7	13	36	46	53	63	73	1	In	VDJ
GTGACCAGTGCCCATCCTGAAGACAGCAGCTTCTACATCTGCAGTGCTAGACTCGGGACTGCGAACACTGAAGCTTTCTTTGGACAA	CSARLGTANTEAFF	1	3.6886757654002215E-4	42	TCRBV20	TCRBV20				TCRBV20-01,TCRBV20-or09_02		TCRBD02-01	TCRBD02	TCRBD02-01				01,02	TCRBJ01-01*01	TCRBJ01	TCRBJ01-01	01				2	2	0	10	3	1	39	51	54	60	62	1	In	VDJ
GTAGTGCGAGGAGATTCGGCAGCTTATTTCTGTGCCAGCTCACACCGACTGCTCGGGGGGCCGGGGGTAGAAGCTTTCTTTGGACAA	CASSHRLLGGPGVEAFF	2	7.377351530800443E-4	51	TCRBV18-01*01	TCRBV18	TCRBV18-01	01				TCRBD02-01*01	TCRBD02	TCRBD02-01	01				TCRBJ01-01*01	TCRBJ01	TCRBJ01-01	01				4	9	8	1	10	8	30	43	53	60	69	2	In	VDJ
NACTCTGAAGATCCAGCGCACAGAGCAGGGGGACTCGGCCATGTATCTCTGTGCCAGCAGCTATTCCAAGGCTACACCTTCGGTTCG		4	0.0014754703061600886	32	TCRBV07-09*01	TCRBV07	TCRBV07-09	01				TCRBD01-01*01	TCRBD01	TCRBD01-01	01				TCRBJ01-02*01	TCRBJ01	TCRBJ01-02	01				4	1	4	6	4	8	49	62	66	68	69	4	Out	VDJ
CGGTCCACAAAGCTGGAGGACTCAGCCATGTACTTCTGTGCCAGCACCTTGGACAGGGGGCGTTCCTACGAGCAGTACTTCGGGCCG	CASTLDRGRSYEQYF	1	3.6886757654002215E-4	45	TCRBV02-01	TCRBV02	TCRBV02-01				01,03	TCRBD01-01*01	TCRBD01	TCRBD01-01	01				TCRBJ02-07*01	TCRBJ02	TCRBJ02-07	01				7	2	1	0	4	1	36	46	50	61	63	1	In	VDJ
CCAGCCCCAACCAGACCTCTCTGTACTTCTGTGCCAGCAGTTACCCCACTAAGCGGGACCAAGTCCTACGAGCAGTACTTCGGGCCG		2	7.377351530800443E-4	52	TCRBV27-01*01	TCRBV27	TCRBV27-01	01				TCRBD02-01*02	TCRBD02	TCRBD02-01	02				TCRBJ02-07*01	TCRBJ02	TCRBJ02-07	01				4	5	6	3	9	1	29	42	51	58	63	2	Out	VDJ
ATTCTGGAGTCCGCCAGCACCAACCAGACATCTATGTACCTCTGTGCCAGCAGTCTACAGGGGGCAGACACCATATATTTTGGAGAG	CASSLQGADTIYF	2	7.377351530800443E-4	39	TCRBV28-01*01	TCRBV28	TCRBV28-01	01				TCRBD01-01*01	TCRBD01	TCRBD01-01	01				TCRBJ01-03*01	TCRBJ01	TCRBJ01-03	01				5	2	3	0	2	8	42	54	56	65	67	2	In	VDJ
GAGCCCTGAAGACAGCAGCATATATCTCTGCAGCCAAAAGTAGCGGGAGGGTAGGGGATCTCGATCAATGAGCAGTTCTTCGGGCCA		1	3.6886757654002215E-4	53	TCRBV29-01	TCRBV29	TCRBV29-01				01,02,03	TCRBD02-01*02	TCRBD02	TCRBD02-01	02				TCRBJ02-01*01	TCRBJ02	TCRBJ02-01	01				8	14	5	0	6	6	28	34	40	51	65	1	Out	VDJ
TGGAGTCCGCCAGCACCAACCAGACATCTATGTACCTCTGTGCCAGGAAATGACTAGCGGGAGGAAGAGACCCAGTACTTCGGGCCA		1	3.6886757654002215E-4	43	TCRBV28-01*01	TCRBV28	TCRBV28-01	01				TCRBD02-01*02	TCRBD02	TCRBD02-01	02				TCRBJ02-05*01	TCRBJ02	TCRBJ02-05	01				9	0	2	1	5	3	38	46	51	-1	64	1	Out	VDJ
AGCACCTTGGAGCTGGGGGACTCGGCCCTTTATCTTTGCGCCAGCAGCTTGGAAGCAGGACCCCAAGAGACCCAGTACTTCGGGCCA	CASSLEAGPQETQYF	1	3.6886757654002215E-4	45	TCRBV05-01*01	TCRBV05	TCRBV05-01	01								TCRBD01,TCRBD02	TCRBD01-01,TCRBD02-01		TCRBJ02-05*01	TCRBJ02	TCRBJ02-05	01				0	1	1	7	5	1	36	52	57	61	62	1	In	VDJ
GTGAACGCCTTGGAGCTGGACGACTCGGCCCTGTATCTCTGTGCCAGCAGCCTCGACAGGGGTTCAGATACGCAGTATTTTGGCCCA	CASSLDRGSDTQYF	1	3.6886757654002215E-4	42	TCRBV05-04*01	TCRBV05	TCRBV05-04	01				TCRBD01-01*01	TCRBD01	TCRBD01-01	01				TCRBJ02-03*01	TCRBJ02	TCRBJ02-03	01				4	2	2	2	3	4	39	51	54	62	64	1	In	VDJ
GAGCACCTTGGAGCTGGGGGACTCGGCCCTTTATCTTTGCGCCAGCAGGGACTAGCGGAGCGCACAGATACGCAGTATTTTGGCCCA		1	3.6886757654002215E-4	44	TCRBV05-01*01	TCRBV05	TCRBV05-01	01				TCRBD02-01	TCRBD02	TCRBD02-01				01,02	TCRBJ02-03*01	TCRBJ02	TCRBJ02-03	01				5	3	1	5	0	1	37	-1	48	58	61	1	Out	VDJ
CTGGAGTCCGCCAGCACCAACCAGACATCTATGTACCTCTGTGCCAGCAGTACTTTAGTGGGGAGCACTGAAGCTTTCTTTGGACAA	CASSTLVGSTEAFF	2	7.377351530800443E-4	42	TCRBV28-01*01	TCRBV28	TCRBV28-01	01				TCRBD02-01*02	TCRBD02	TCRBD02-01	02				TCRBJ01-01*01	TCRBJ01	TCRBJ01-01	01				5	0	9	2	9	4	39	51	60	-1	65	2	In	VDJ
CGCCTTGTTGCTGGGGGACTCGGCCCTGTATCTCTGTGCCAGCAGCTTTTTTGAACAGGGAATAACTATGGCTACACCTTCGGTTCG		1	3.6886757654002215E-4	47	TCRBV05-05*01	TCRBV05	TCRBV05-05	01				TCRBD01-01*01	TCRBD01	TCRBD01-01	01				TCRBJ01-02*01	TCRBJ01	TCRBJ01-02	01				2	2	3	3	6	1	34	48	54	60	62	1	Out	VDJ
GAGATGAATGTGAGCACCTTGGAGCTGGGGGACTCGGCCCTTTATCTTTGCGCCAGCAAGGAAGGTGCCGAGCAGTACTTCGGGCCG	CASKEGAEQYF	1	3.6886757654002215E-4	33	TCRBV05-01*01	TCRBV05	TCRBV05-01	01								TCRBD01,TCRBD02	TCRBD01-01,TCRBD02-01		TCRBJ02-07*01	TCRBJ02	TCRBJ02-07	01				6	6	1	8	1	6	48	58	59	62	68	1	In	VDJ
GAGCTGAATGTGAACGCCTTGGAGCTGGACGACTCGGCCCTGTATCTCTGTGCCAGCAGCTCTAACTACGAGCAGTACTTCGGGCCG	CASSSNYEQYF	1	3.6886757654002215E-4	33	TCRBV05-04*01	TCRBV05	TCRBV05-04	01				TCRBD02-01	TCRBD02	TCRBD02-01				01,02	TCRBJ02-07*01	TCRBJ02	TCRBJ02-07	01				3	1	4	9	0	3	48	-1	61	64	65	1	In	VDJ
CTACACACCCTGCAGCCAGAAGACTCGGCCCTGTATCTCTGTGCCAGCAGCCCCGGGACTAGCGAAGAGACCCAGTACTTCGGGCCA	CASSPGTSEETQYF	1	3.6886757654002215E-4	42	TCRBV04-02*01	TCRBV04	TCRBV04-02	01				TCRBD02-01	TCRBD02	TCRBD02-01				01,02	TCRBJ02-05*01	TCRBJ02	TCRBJ02-05	01				4	0	0	6	2	3	39	52	54	-1	64	1	In	VDJ
ACTCTGACAGTGACCAGTGCCCATCCTGAAGACAGCAGCTTCTACATCTGCAGTGCTAGAGATAGGCGGGCCCAGCATTTTGGTGAT	CSARDRRAQHF	1	3.6886757654002215E-4	33	TCRBV20-01*01	TCRBV20	TCRBV20-01	01				TCRBD02-01	TCRBD02	TCRBD02-01				01,02	TCRBJ01-05*01	TCRBJ01	TCRBJ01-05	01				0	0	7	4	3	11	48	62	65	-1	70	1	In	VDJ
CCCCCTCACTCTGGAGTCTGCTGCCTCCTCCCAGACATCTGTATATTTCTGCGCCCGCGAAAGACCTATGGCTACACCTTCGGTTCG		1	3.6886757654002215E-4	32	TCRBV10-01*01	TCRBV10	TCRBV10-01	01								TCRBD01,TCRBD02	TCRBD01-01,TCRBD02-01		TCRBJ01-02*01	TCRBJ01	TCRBJ01-02	01				11	0	2	7	7	4	49	55	62	-1	65	1	Out	VDJ
TGTGACATCGGCCCAAAAGAACCCGACAGCTTTCTATCTCTGCTTCTGGACTAGCGGGAGGTAGGCTACGAGCAGTACTTCGGGCCG		3	0.0011066027296200663	41	TCRBV19-01*01	TCRBV19	TCRBV19-01	01				TCRBD02-01*02	TCRBD02	TCRBD02-01	02				TCRBJ02-07*01	TCRBJ02	TCRBJ02-07	01				15	4	1	1	5	3	40	42	47	61	65	3	Out	VDJ
CAGCCCTCAGAACCCAGGGACTCAGCTGTGTACTTCTGTGCCAGCAGGGGAACAGGACACTCCTACAATGAGCAGTTCTTCGGGCCA	CASRGTGHSYNEQFF	1	3.6886757654002215E-4	45	TCRBV12	TCRBV12				TCRBV12-03/12-04,TCRBV12-04		TCRBD01-01*01	TCRBD01	TCRBD01-01	01				TCRBJ02-01*01	TCRBJ02	TCRBJ02-01	01				6	0	1	6	7	0	36	47	54	-1	59	1	In	VDJ
AACCTGAGCTCTCTGGAGCTGGGGGACTCAGCTTTGTATTTCTGTGCCAGCAGCGTAGAAGGGGTGGAGACCCAGTACTTCGGGCCA	CASSVEGVETQYF	2	7.377351530800443E-4	39	TCRBV09-01*01	TCRBV09	TCRBV09-01	01				TCRBD01-01*01	TCRBD01	TCRBD01-01	01				TCRBJ02-05*01	TCRBJ02	TCRBJ02-05	01				0	2	5	2	1	5	42	58	59	64	66	2	In	VDJ
GGCCTGGGGGACGCAGCCATGTACCTGTGTGCCACCAGCAGAGCGGGACCTTTCATTGCTGTAGGAGAGACCCAGTACTTCGGGCCA	CATSRAGPFIAVGETQYF	1	3.6886757654002215E-4	54	TCRBV15-01*02	TCRBV15	TCRBV15-01	02								TCRBD01,TCRBD02	TCRBD01-01,TCRBD02-01		TCRBJ02-05*01	TCRBJ02	TCRBJ02-05	01				1	16	0	7	1	4	27	43	44	49	65	1	In	VDJ
NTGTCGGCTGCTCCCTCCCAGACATCTGTGTACTTCTGTGCCAGCAGTGGGAGGGGTTGGAGCACAGATACGCAGTATTTTGGCCCA	CASSGRGWSTDTQYF	2	7.377351530800443E-4	45	TCRBV06	TCRBV06				TCRBV06-01,TCRBV06-05		TCRBD02-01*02	TCRBD02	TCRBD02-01	02				TCRBJ02-03*01	TCRBJ02	TCRBJ02-03	01				4	5	10	0	0	0	36	-1	49	55	60	2	In	VDJ
TCCCTCCCAGACATCTGTGTACTTCTGTGCCAGCAGCACACTACCCACGGGGGGGGACAGGGGAACACTGAAGCTTTCTTTGGACAA		2	7.377351530800443E-4	56	TCRBV06	TCRBV06				TCRBV06-01,TCRBV06-05,TCRBV06-06		TCRBD01-01*01	TCRBD01	TCRBD01-01	01				TCRBJ01-01*01	TCRBJ01	TCRBJ01-01	01				6	0	0	3	17	1	25	36	53	-1	62	2	Out	VDJ
CTGACTGTGAGCAACATGAGCCCTGAAGACAGCAGCATATATCTCTGCAGCGTTGTCAGGATGGACCCCGAAGCTTTCTTTGGACAA	CSVVRMDPEAFF	1	3.6886757654002215E-4	36	TCRBV29-01	TCRBV29	TCRBV29-01				01,02					TCRBD01,TCRBD02	TCRBD01-01,TCRBD02-01		TCRBJ01-01*01	TCRBJ01	TCRBJ01-01	01				4	3	1	7	7	8	45	55	62	66	69	1	In	VDJ
AGCGCACAGAGCAGGGGGACTCGGCCATGTATCTCTGTGCCAGCAGCTCCCCGGACTTGGACTAATGAAAAACTGTTTTTTGGCAGT		3	0.0011066027296200663	46	TCRBV07-09*01	TCRBV07	TCRBV07-09	01				TCRBD02-01	TCRBD02	TCRBD02-01				01,02	TCRBJ01-04*01	TCRBJ01	TCRBJ01-04	01				4	3	1	10	4	2	35	48	52	57	60	3	Out	VDJ
ATCCAGCCCTCAGAACCCAGGGACTCAGCTGTGTACTTCTGTGCCAGCAGCAATATGGGACAAAACTATGGCTACACCTTCGGTTCG	CASSNMGQNYGYTF	1	3.6886757654002215E-4	42	TCRBV12	TCRBV12				TCRBV12-03/12-04,TCRBV12-04		TCRBD01-01*01	TCRBD01	TCRBD01-01	01				TCRBJ01-02*01	TCRBJ01	TCRBJ01-02	01				6	1	0	6	6	2	39	50	56	62	63	1	In	VDJ
ACCAGTGCCCATCCTGAAGACAGCAGCTTCTACATCTGCAGTGCTCACCCCGGGACTAGCGCTTCCTACGAGCAGTACTTCGGGCCG	CSAHPGTSASYEQYF	1	3.6886757654002215E-4	45	TCRBV20	TCRBV20				TCRBV20-01,TCRBV20-or09_02		TCRBD02-01	TCRBD02	TCRBD02-01				01,02	TCRBJ02-07*01	TCRBJ02	TCRBJ02-07	01				5	2	0	6	6	1	36	45	51	61	63	1	In	VDJ
AGCAACATGAGCCCTGAAGACAGCAGCATATATCTCTGCAGCGTCCTGGACAGGGGGCAGGTTGGAAACACCATATATTTTGGAGAG	CSVLDRGQVGNTIYF	1	3.6886757654002215E-4	45	TCRBV29-01	TCRBV29	TCRBV29-01				01,02	TCRBD01-01*01	TCRBD01	TCRBD01-01	01				TCRBJ01-03*01	TCRBJ01	TCRBJ01-03	01				6	4	1	0	3	3	36	44	47	58	62	1	In	VDJ
CTCTGGAGCTGGGGGACTCAGCTTTGTATTTCTGTGCCAGCAGCGTAGAAGCGGGGGGTGGCCAAAAACATTCAGTACTTCGGCGCC		1	3.6886757654002215E-4	49	TCRBV09-01*01	TCRBV09	TCRBV09-01	01				TCRBD02-01*01	TCRBD02	TCRBD02-01	01				TCRBJ02-04*01	TCRBJ02	TCRBJ02-04	01				0	2	6	1	1	1	32	48	49	58	60	1	Out	VDJ
ACATCGGCCCAAAAGAACCCGACAGCTTTCTATCTCTGTGCCAGTAGTATATCGAGTTGGTCCTACAATGAGCAGTTCTTCGGGCCA	CASSISSWSYNEQFF	1	3.6886757654002215E-4	45	TCRBV19-01*01	TCRBV19	TCRBV19-01	01				TCRBD02-01*02	TCRBD02	TCRBD02-01	02				TCRBJ02-01*01	TCRBJ02	TCRBJ02-01	01				2	4	11	2	2	1	36	51	53	56	60	1	In	VDJ
CTACACGCCCTGCAGCCAGAAGACTCAGCCCTGTATCTCTGCGCCAGCAGCCAACCCGACAGGGTAGATACGCAGTATTTTGGCCCA	CASSQPDRVDTQYF	1	3.6886757654002215E-4	42	TCRBV04-01*01	TCRBV04	TCRBV04-01	01				TCRBD01-01*01	TCRBD01	TCRBD01-01	01				TCRBJ02-03*01	TCRBJ02	TCRBJ02-03	01				2	1	2	3	3	5	39	54	57	64	65	1	In	VDJ
AACGCCTTGTTGCTGGGGGACTCGGCCCTGTATCTCTGTGCCAGCAGCTTGGGGGACACCGACACAGATACGCAGTATTTTGGCCCA	CASSLGDTDTDTQYF	2	7.377351530800443E-4	45	TCRBV05-05*01	TCRBV05	TCRBV05-05	01				TCRBD01-01*01	TCRBD01	TCRBD01-01	01				TCRBJ02-03*01	TCRBJ02	TCRBJ02-03	01				0	4	0	6	0	2	36	-1	52	58	62	2	In	VDJ
ATGAATGTGAGCACCTTGGAGCTGGGGGACTCGGCCCTTTATCTTTGCGCCAGCGGCTGGGGCACCGGGGAGCTGTTTTTTGGAGAA	CASGWGTGELFF	1	3.6886757654002215E-4	36	TCRBV05-01*01	TCRBV05	TCRBV05-01	01								TCRBD01,TCRBD02	TCRBD01-01,TCRBD02-01		TCRBJ02-02*01	TCRBJ02	TCRBJ02-02	01				3	0	6	2	0	4	45	-1	58	-1	62	1	In	VDJ
CGGTCCACAAAGCTGGAGGACTCAGCCATGTACTTCTGTGCCAGCAAGGGACAGGGAATAAACACCGGGGAGCTGTTTTTTGGAGAA	CASKGQGINTGELFF	1	3.6886757654002215E-4	45	TCRBV02-01	TCRBV02	TCRBV02-01				01,03	TCRBD01-01*01	TCRBD01	TCRBD01-01	01				TCRBJ02-02*01	TCRBJ02	TCRBJ02-02	01				7	4	0	3	1	2	36	46	47	56	60	1	In	VDJ
CTAAACCTGAGCTCTCTGGAGCTGGGGGACTCAGCTTTGTATTTCTGTGCCAGCAGCGTATTGCAGACTGAAGCTTTCTTTGGACAA	CASSVLQTEAFF	1	3.6886757654002215E-4	36	TCRBV09-01*01	TCRBV09	TCRBV09-01	01				TCRBD01-01*01	TCRBD01	TCRBD01-01	01				TCRBJ01-01*01	TCRBJ01	TCRBJ01-01	01				1	0	4	5	3	5	45	60	63	-1	66	1	In	VDJ
CACCTACACACCCTGCAGCCAGAAGACTCGGCCCTGTATCTCTGTGCCAGCAGCCAAGTAGTGGGCACTGAAGCTTTCTTTGGACAA	CASSQVVGTEAFF	1	3.6886757654002215E-4	39	TCRBV04-02*01	TCRBV04	TCRBV04-02	01								TCRBD01,TCRBD02	TCRBD01-01,TCRBD02-01		TCRBJ01-01*01	TCRBJ01	TCRBJ01-01	01				1	0	0	9	4	4	42	58	62	-1	65	1	In	VDJ
ATCCAGCGCACAGAGCAGGGGGACTCGGCCATGTATCTCTGTGCCAGCAGCCCTCGGGGGGAGGGTGAAAAACTGTTTTTTGGCAGT	CASSPRGEGEKLFF	1	3.6886757654002215E-4	42	TCRBV07-09*01	TCRBV07	TCRBV07-09	01				TCRBD02-01	TCRBD02	TCRBD02-01				01,02	TCRBJ01-04*01	TCRBJ01	TCRBJ01-04	01				5	4	8	1	3	7	39	51	54	61	65	1	In	VDJ
ATCCAGCGCACAGAGCAGGAGGACTCCGCCGTGTATCTCTGTGCCAGCAGCCCCGGGACAGGCAATCAGCCCCAGCATTTTGGTGAT	CASSPGTGNQPQHF	2	7.377351530800443E-4	42	TCRBV07-08*03	TCRBV07	TCRBV07-08	03				TCRBD01-01*01	TCRBD01	TCRBD01-01	01				TCRBJ01-05*01	TCRBJ01	TCRBJ01-05	01				4	0	0	5	2	2	39	52	54	-1	61	2	In	VDJ
TCGGCCCAAAAGAACCCGACAGCTTTCTATCTCTGTGCCAGTAGCCCAGCGGAAAGTTATAGCAATCAGCCCCAGCATTTTGGTGAT	CASSPAESYSNQPQHF	1	3.6886757654002215E-4	48	TCRBV19-01*01	TCRBV19	TCRBV19-01	01				TCRBD02-01	TCRBD02	TCRBD02-01				01,02	TCRBJ01-05*01	TCRBJ01	TCRBJ01-05	01				6	7	6	5	3	0	33	44	47	52	59	1	In	VDJ
ATCCAGCGCACAGAGCAGGAGGACTCGGCCGTGTATCTCTGTGCCAGCAGCTTACCCAGATATCCCTACGAGCAGTACTTCGGGCCG	CASSLPRYPYEQYF	1	3.6886757654002215E-4	42	TCRBV07-02	TCRBV07	TCRBV07-02				01,02	TCRBD01-01*01	TCRBD01	TCRBD01-01	01				TCRBJ02-07*01	TCRBJ02	TCRBJ02-07	01				2	5	4	5	2	2	39	54	56	59	64	1	In	VDJ
NCTCTCACTGTGACATCGGCCCAAAAGAACCCGACAGCTTTCTATCTCTGTGCCAGGGGACAGGCCCATGAGCAGTTCTTCGGGCCA	CARGQAHEQFF	1	3.6886757654002215E-4	33	TCRBV19-01*01	TCRBV19	TCRBV19-01	01				TCRBD01-01*01	TCRBD01	TCRBD01-01	01				TCRBJ02-01*01	TCRBJ02	TCRBJ02-01	01				9	3	0	4	0	8	48	-1	56	64	67	1	In	VDJ
AGCCTGCAGAGCAGGGGGACTCGGCCGTGTATGTCTGTGCAAGTCCTCCCGACTAGCGGGACTAACAATGAGCAGTTCTTCGGGCCA		1	3.6886757654002215E-4	46	TCRBV12-02*01	TCRBV12	TCRBV12-02	01				TCRBD02-01*02	TCRBD02	TCRBD02-01	02				TCRBJ02-01*01	TCRBJ02	TCRBJ02-01	01				7	3	2	3	5	5	35	45	50	61	64	1	Out	VDJ
ACTCTGAAGATCCAGCGCACAGAGCAGGGGGACTCGGCCATGTATCTCTGTGCCAGCAGCGCTCAAGAGACCCAGTACTTCGGGCCA	CASSAQETQYF	2	7.377351530800443E-4	33	TCRBV07-09*01	TCRBV07	TCRBV07-09	01								TCRBD01,TCRBD02	TCRBD01-01,TCRBD02-01		TCRBJ02-05*01	TCRBJ02	TCRBJ02-05	01				5	1	10	0	0	2	48	-1	60	62	63	2	In	VDJ
GTGACATCGGCCCAAAAGAACCCGACAGCTTTCTATCTCTGTGCCAGTGGTTCCCGGGGGGCGAAAGAGACCCAGTACTTCGGGCCA	CASGSRGAKETQYF	1	3.6886757654002215E-4	42	TCRBV19-01*01	TCRBV19	TCRBV19-01	01				TCRBD02-01*01	TCRBD02	TCRBD02-01	01				TCRBJ02-05*01	TCRBJ02	TCRBJ02-05	01				8	3	8	1	6	3	39	48	54	61	64	1	In	VDJ
GAGTCCGCCAGCACCAACCAGACATCTATGTACCTCTGTGCCAGCAGTTTATTGCAGGGGGTGACAGATACGCAGTATTTTGGCCCA	CASSLLQGVTDTQYF	1	3.6886757654002215E-4	45	TCRBV28-01*01	TCRBV28	TCRBV28-01	01				TCRBD01-01*01	TCRBD01	TCRBD01-01	01				TCRBJ02-03*01	TCRBJ02	TCRBJ02-03	01				1	2	4	1	2	3	36	52	54	61	63	1	In	VDJ
AGAACCGGGAGACACGGCACTGTATCTCTGCGCCAGCAGTCAATCGGCGGGAGGGCCCCGGGCACCGGGGAGCTGTTTTTTGGAGAA		1	3.6886757654002215E-4	53	TCRBV23-01*01	TCRBV23	TCRBV23-01	01				TCRBD02-01*02	TCRBD02	TCRBD02-01	02				TCRBJ02-02*01	TCRBJ02	TCRBJ02-02	01				0	7	7	0	1	4	28	45	46	55	62	1	Out	VDJ
GAGTCCGCCAGCACCAACCAGACATCTATGTACCTCTGTGCCAGCAGTTTAACTAGCGGGTACACCGGGGAGCTGTTTTTTGGAGAA	CASSLTSGYTGELFF	1	3.6886757654002215E-4	45	TCRBV28-01*01	TCRBV28	TCRBV28-01	01				TCRBD02-01	TCRBD02	TCRBD02-01				01,02	TCRBJ02-02*01	TCRBJ02	TCRBJ02-02	01				2	1	3	4	0	3	36	-1	51	60	61	1	In	VDJ
AATGTGAGCACCTTGGAGCTGGGGGACTCGGCCCTTTATCTTTGCGCCAGCAACCTCGACAGGGGCACTGAAGCTTTCTTTGGACAA	CASNLDRGTEAFF	1	3.6886757654002215E-4	39	TCRBV05-01*01	TCRBV05	TCRBV05-01	01				TCRBD01-01*01	TCRBD01	TCRBD01-01	01				TCRBJ01-01*01	TCRBJ01	TCRBJ01-01	01				6	0	2	2	5	4	42	52	57	-1	65	1	In	VDJ
TCGGCCCAAAAGAACCCGACAGCTTTCTATCTCTGTGCCAGTAGTATACCCCCGGACTATAGCAATCAGCCCCAGCATTTTGGTGAT	CASSIPPDYSNQPQHF	1	3.6886757654002215E-4	48	TCRBV19-01*01	TCRBV19	TCRBV19-01	01				TCRBD02-01	TCRBD02	TCRBD02-01				01,02	TCRBJ01-05*01	TCRBJ01	TCRBJ01-05	01				2	0	1	9	5	0	33	48	53	-1	59	1	In	VDJ
TCGGCCCAAAAGAACCCGACAGCTTTCTATCTCTGTGCCAGTAGTGGCGAACGGACAGGGGGTAGCTATGGCTACACCTTCGGTTCG	CASSGERTGGSYGYTF	2	7.377351530800443E-4	48	TCRBV19-01*01	TCRBV19	TCRBV19-01	01				TCRBD01-01*01	TCRBD01	TCRBD01-01	01				TCRBJ01-02*01	TCRBJ01	TCRBJ01-02	01				5	3	1	1	7	4	33	45	52	62	65	2	In	VDJ
GAGCTGGGGGACTCGGCCCTTTATCTTTGCGCCAGCAGCTTGGGTCCCCCCGACAGGGCTGGGGCCAACGTCCTGACTTTCGGGGCC	CASSLGPPDRAGANVLTF	2	7.377351530800443E-4	54	TCRBV05-01*01	TCRBV05	TCRBV05-01	01				TCRBD01-01*01	TCRBD01	TCRBD01-01	01				TCRBJ02-06*01	TCRBJ02	TCRBJ02-06	01				0	0	2	3	8	2	27	43	51	-1	58	2	In	VDJ
CTCACTGTGACATCGGCCCAAAAGAACCCGACAGCTTTCTATCTCTGTGCCAGTAGTATTAGTTACGCTGAGCAGTTCTTCGGGCCA	CASSISYAEQFF	2	7.377351530800443E-4	36	TCRBV19-01*01	TCRBV19	TCRBV19-01	01				TCRBD02-01	TCRBD02	TCRBD02-01				01,02	TCRBJ02-01*01	TCRBJ02	TCRBJ02-01	01				3	6	5	8	0	9	45	-1	59	62	68	2	In	VDJ
GCCCAAAAGAACCCGACAGCTTTCTATCTCTGTGCCAGTAGTATAGACGACTGGGGAGTAGCCTACAATGAGCAGTTCTTCGGGCCA	CASSIDDWGVAYNEQFF	1	3.6886757654002215E-4	51	TCRBV19-01*01	TCRBV19	TCRBV19-01	01				TCRBD02-01*02	TCRBD02	TCRBD02-01	02				TCRBJ02-01*01	TCRBJ02	TCRBJ02-01	01				0	3	9	2	6	2	30	47	53	58	61	1	In	VDJ
ACATCGGCCCAAAAGAACCCGACAGCTTTCTATCTCTGTGCCAGTAGTGTATCGGACAGGGGAAACAATGAGCAGTTCTTCGGGCCA	CASSVSDRGNNEQFF	2	7.377351530800443E-4	45	TCRBV19-01*01	TCRBV19	TCRBV19-01	01				TCRBD01-01*01	TCRBD01	TCRBD01-01	01				TCRBJ02-01*01	TCRBJ02	TCRBJ02-01	01				5	2	1	2	5	5	36	48	53	62	64	2	In	VDJ
CCCTCAGAACCCAGGGACTCAGCTGTGTACTTCTGTGCCAGCAGTTCCACTAGCGGGGGGGCAACGGATACGCAGTATTTTGGCCCA	CASSSTSGGATDTQYF	2	7.377351530800443E-4	48	TCRBV12	TCRBV12				TCRBV12-03/12-04,TCRBV12-04		TCRBD02-01*01	TCRBD02	TCRBD02-01	01				TCRBJ02-03*01	TCRBJ02	TCRBJ02-03	01				4	5	3	0	2	6	33	46	48	61	66	2	In	VDJ
GCCCAAAAGAACCCGACAGCTTTCTATCTCTGTGCCAGTAGTATAGCATCGACTAGCGGTAGGTCAGATACGCAGTATTTTGGCCCA	CASSIASTSGRSDTQYF	1	3.6886757654002215E-4	51	TCRBV19-01*01	TCRBV19	TCRBV19-01	01				TCRBD02-01	TCRBD02	TCRBD02-01				01,02	TCRBJ02-03*01	TCRBJ02	TCRBJ02-03	01				1	5	2	5	4	4	30	46	50	59	64	1	In	VDJ
GAGCAGGAGGACTCGGCCGTGTATCTCTGTGCCAGCAGCTTAGCGGGGACTAGCGGGAGGGCCCCAGATACGCAGTATTTTGGCCCA	CASSLAGTSGRAPDTQYF	1	3.6886757654002215E-4	54	TCRBV07-02	TCRBV07	TCRBV07-02				01,02	TCRBD02-01*02	TCRBD02	TCRBD02-01	02				TCRBJ02-03*01	TCRBJ02	TCRBJ02-03	01				0	3	0	0	1	4	27	44	45	61	64	1	In	VDJ
GTGAGCACCTTGGAGCTGGGGGACTCGGCCCTTTATCTTTGCGCCAGCAGCTTATCGGTAGGGACAGATACGCAGTATTTTGGCCCA	CASSLSVGTDTQYF	1	3.6886757654002215E-4	42	TCRBV05-01*01	TCRBV05	TCRBV05-01	01								TCRBD01,TCRBD02	TCRBD01-01,TCRBD02-01		TCRBJ02-03*01	TCRBJ02	TCRBJ02-03	01				2	0	5	3	6	3	39	53	59	-1	63	1	In	VDJ
ATCCGGTCCACAAAGCTGGAGGACTCAGCCATGTACTTCTGTGCCAGCAGGGGGGGACAGGGGAGCACTGAAGCTTTCTTTGGACAA	CASRGGQGSTEAFF	1	3.6886757654002215E-4	42	TCRBV02-01	TCRBV02	TCRBV02-01				01,03	TCRBD01-01*01	TCRBD01	TCRBD01-01	01				TCRBJ01-01*01	TCRBJ01	TCRBJ01-01	01				6	2	0	2	3	4	39	50	53	63	65	1	In	VDJ
GAACTGGAGGATTCTGGAGTTTATTTCTGTGCCAGCAGCCAGTTTTTCAGGCCCGGGGTCATGAACACTGAAGCTTTCTTTGGACAA	CASSQFFRPGVMNTEAFF	1	3.6886757654002215E-4	54	TCRBV14-01*01	TCRBV14	TCRBV14-01	01				TCRBD02-01*01	TCRBD02	TCRBD02-01	01				TCRBJ01-01*01	TCRBJ01	TCRBJ01-01	01				3	3	8	3	12	0	27	41	53	58	61	1	In	VDJ
CACACCCTGCAGCCAGAAGACTCGGCCCTGTATCTCTGTGCCAGCAGCACTCAACAGGACACGAACACTGAAGCTTTCTTTGGACAA	CASSTQQDTNTEAFF	2	7.377351530800443E-4	45	TCRBV04-02*01	TCRBV04	TCRBV04-02	01				TCRBD01-01*01	TCRBD01	TCRBD01-01	01				TCRBJ01-01*01	TCRBJ01	TCRBJ01-01	01				5	1	1	6	8	1	36	48	56	61	62	2	In	VDJ
GTGACATCGGCCCAAAAGAACCCGACAGCTTTCTATCTCTGTGCCAGTAGTATGAGGGAAACGAACACTGAAGCTTTCTTTGGACAA	CASSMRETNTEAFF	1	3.6886757654002215E-4	42	TCRBV19-01*01	TCRBV19	TCRBV19-01	01				TCRBD02-01*02	TCRBD02	TCRBD02-01	02				TCRBJ01-01*01	TCRBJ01	TCRBJ01-01	01				3	4	11	0	0	1	39	-1	53	58	62	1	In	VDJ
ACAGTGACCAGTGCCCATCCTGAAGACAGCAGCTTCTACATCTGCAGTGCTAGGCAGGGAACTAATGAAAAACTGTTTTTTGGCAGT	CSARQGTNEKLFF	1	3.6886757654002215E-4	39	TCRBV20	TCRBV20				TCRBV20-01,TCRBV20-or09_02		TCRBD01-01*01	TCRBD01	TCRBD01-01	01				TCRBJ01-04*01	TCRBJ01	TCRBJ01-04	01				3	0	4	3	1	1	42	53	54	-1	59	1	In	VDJ
GTGACCAGTGCCCATCCTGAAGACAGCAGCTTCTACATCTGCAGTGCTAGAGATCGGCAGCGCAATCAGCCCCAGCATTTTGGTGAT	CSARDRQRNQPQHF	1	3.6886757654002215E-4	42	TCRBV20	TCRBV20				TCRBV20-01,TCRBV20-or09_02						TCRBD01,TCRBD02	TCRBD01-01,TCRBD02-01		TCRBJ01-05*01	TCRBJ01	TCRBJ01-05	01				0	1	4	5	4	2	39	53	57	60	61	1	In	VDJ
NCTCTGAAGATCCGGTCCACAAAGCTGGAGGACTCAGCCATGTACTTCTGTGCCAGCGGGGGGGGTTCACCCCTCCACTTTGGGAAT	CASGGGSPLHF	1	3.6886757654002215E-4	33	TCRBV02-01	TCRBV02	TCRBV02-01				01,03	TCRBD02-01*01	TCRBD02	TCRBD02-01	01				TCRBJ01-06*01	TCRBJ01	TCRBJ01-06	01				8	1	9	0	0	9	48	-1	57	64	65	1	In	VDJ
ATCCGGTCCACAAAGCTGGAGGACTCAGCCATGTACTTCTGTGCCAGCTCTCAGGCCGGAGCTAACTATGGCTACACCTTCGGTTCG	CASSQAGANYGYTF	1	3.6886757654002215E-4	42	TCRBV02-01	TCRBV02	TCRBV02-01				01,03					TCRBD01,TCRBD02	TCRBD01-01,TCRBD02-01		TCRBJ01-02*01	TCRBJ01	TCRBJ01-02	01				8	6	4	4	3	0	39	48	51	55	61	1	In	VDJ
CAGCCTGCAGAGCTTGGGGACTCGGCCATGTATCTCTGTGCCAGCAGCTATACAGGGGGCAAGAACTATGGCTACACCTTCGGTTCG	CASSYTGGKNYGYTF	2	7.377351530800443E-4	45	TCRBV11-01*01	TCRBV11	TCRBV11-01	01				TCRBD01-01*01	TCRBD01	TCRBD01-01	01				TCRBJ01-02*01	TCRBJ01	TCRBJ01-02	01				4	3	3	0	2	2	36	49	51	60	63	2	In	VDJ
AGCACCTTGGAGCTGGGGGACTCGGCCCTTTATCTTTGCGCCAGCAGCTTGTACGGGGGGCTCAACTATGGCTACACCTTCGGTTCG	CASSLYGGLNYGYTF	2	7.377351530800443E-4	45	TCRBV05-01*01	TCRBV05	TCRBV05-01	01				TCRBD02-01*01	TCRBD02	TCRBD02-01	01				TCRBJ01-02*01	TCRBJ01	TCRBJ01-02	01				1	3	8	1	2	2	36	51	53	60	63	2	In	VDJ
AGTGCCCATCCTGAAGACAGCAGCTTCTACATCTGCAGTGCTAGAGATTACGAACAGGGAGCAAACTATGGCTACACCTTCGGTTCG	CSARDYEQGANYGYTF	1	3.6886757654002215E-4	48	TCRBV20	TCRBV20				TCRBV20-01,TCRBV20-or09_02		TCRBD01-01*01	TCRBD01	TCRBD01-01	01				TCRBJ01-02*01	TCRBJ01	TCRBJ01-02	01				0	4	3	3	6	2	33	47	53	59	63	1	In	VDJ
AGTGACCAGTGCCCATCCTGAAGACAGCAGCTTCTACATCTGCAGTGCAGACCAGACTAGCGGGACTACGAGCAGTACTTCGGGCCG		1	3.6886757654002215E-4	41	TCRBV20	TCRBV20				TCRBV20-01,TCRBV20-or09_02		TCRBD02-01*02	TCRBD02	TCRBD02-01	02				TCRBJ02-07*01	TCRBJ02	TCRBJ02-07	01				6	0	2	3	6	3	40	48	54	-1	65	1	Out	VDJ
NNNNNNNTGTCGGCTGCTCCCTCCCAGACATCTGTGTACTTCTGTGCCAGCAACTCTCGGGTGGCTCACGAGCAGTACTTCGGGCCG	CASNSRVAHEQYF	1	3.6886757654002215E-4	39	TCRBV06-05*01	TCRBV06	TCRBV06-05	01				TCRBD02-01	TCRBD02	TCRBD02-01				01,02	TCRBJ02-07*01	TCRBJ02	TCRBJ02-07	01				7	6	8	4	5	5	42	52	57	61	67	1	In	VDJ
NCTCTGAAGATCCGGTCCACAAAGCTGGAGGACTCAGCCATGTACTTCTGTGCCAGCAGTCCAAAAAACACCATATATTTTGGAGAG	CASSPKNTIYF	1	3.6886757654002215E-4	33	TCRBV02-01	TCRBV02	TCRBV02-01				01,03	TCRBD01-01*01	TCRBD01	TCRBD01-01	01				TCRBJ01-03*01	TCRBJ01	TCRBJ01-03	01				5	2	4	6	1	6	48	60	61	63	65	1	In	VDJ
ACCAGTGCCCATCCTGAAGACAGCAGCTTCTACATCTGCAGTGCCTGGGAGCGCGGGAGAGCTTACAATGAGCAGTTCTTCGGGCCA	CSAWERGRAYNEQFF	1	3.6886757654002215E-4	45	TCRBV20	TCRBV20				TCRBV20-01,TCRBV20-or09_02		TCRBD02-01*02	TCRBD02	TCRBD02-01	02				TCRBJ02-01*01	TCRBJ02	TCRBJ02-01	01				6	4	7	2	8	4	36	44	52	59	63	1	In	VDJ
TCGGCCCAAAAGAACCCGACAGCTTTCTATCTCTGTGCCAGTAGTTCGAATGAAGGGTTTACCTACAATGAGCAGTTCTTCGGGCCA	CASSSNEGFTYNEQFF	1	3.6886757654002215E-4	48	TCRBV19-01*01	TCRBV19	TCRBV19-01	01								TCRBD01,TCRBD02	TCRBD01-01,TCRBD02-01		TCRBJ02-01*01	TCRBJ02	TCRBJ02-01	01				5	4	5	3	8	2	33	45	53	57	61	1	In	VDJ
GAGTCCGCCAGCACCAACCAGACATCTATGTACCTCTGTGCCAGCAGTCTAGAGGGTCCTAGCACAGATACGCAGTATTTTGGCCCA	CASSLEGPSTDTQYF	1	3.6886757654002215E-4	45	TCRBV28-01*01	TCRBV28	TCRBV28-01	01				TCRBD02-01*02	TCRBD02	TCRBD02-01	02				TCRBJ02-03*01	TCRBJ02	TCRBJ02-03	01				5	4	11	0	3	0	36	48	51	56	60	1	In	VDJ
TCCGCCAGCACCAACCAGACATCTATGTACCTCTGTGCCAGCAGTTTATTGGCAGAACGCATGAACACTGAAGCTTTCTTTGGACAA	CASSLLAERMNTEAFF	1	3.6886757654002215E-4	48	TCRBV28-01*01	TCRBV28	TCRBV28-01	01				TCRBD01-01*01	TCRBD01	TCRBD01-01	01				TCRBJ01-01*01	TCRBJ01	TCRBJ01-01	01				1	6	4	5	3	0	33	49	52	55	61	1	In	VDJ
AACGCCTTGTTGCTGGGGGACTCGGCCCTGTATCTCTGTGCCAGCAGCTTGACAGGACAGGGGGGTGAAAAACTGTTTTTTGGCAGT	CASSLTGQGGEKLFF	1	3.6886757654002215E-4	45	TCRBV05-05*01	TCRBV05	TCRBV05-05	01				TCRBD01-01*01	TCRBD01	TCRBD01-01	01				TCRBJ01-04*01	TCRBJ01	TCRBJ01-04	01				1	1	1	1	3	7	36	51	54	64	65	1	In	VDJ
CAGCAGGTAGTGCGAGGAGATTCGGCAGCTTATTTCTGTGCCAGCACAAACTTGGGGATTCTCTCCTATGGCTACACCTTCGGTTCG	CASTNLGILSYGYTF	2	7.377351530800443E-4	45	TCRBV18-01*01	TCRBV18	TCRBV18-01	01								TCRBD01,TCRBD02	TCRBD01-01,TCRBD02-01		TCRBJ01-02*01	TCRBJ01	TCRBJ01-02	01				8	7	0	8	9	4	36	45	54	58	65	2	In	VDJ
TCCTGTCCTCAGAACCGGGAGACACGGCACTGTATCTCTGCGCCAGCAGTCAACCGGGTAGCGTCCTACGAGCAGTACTTCGGGCCG		1	3.6886757654002215E-4	43	TCRBV23-01*01	TCRBV23	TCRBV23-01	01				TCRBD02-01	TCRBD02	TCRBD02-01				01,02	TCRBJ02-07*01	TCRBJ02	TCRBJ02-07	01				2	0	5	6	5	1	38	53	58	-1	63	1	Out	VDJ
AATGTGAACGCCTTGGAGCTGGAGGACTCGGCCCTGTATCTCTGTGCCAGCAGCTTTGGAAGGGACTACGAGCAGTACTTCGGGCCG	CASSFGRDYEQYF	1	3.6886757654002215E-4	39	TCRBV05-08*01	TCRBV05	TCRBV05-08	01								TCRBD01,TCRBD02	TCRBD01-01,TCRBD02-01		TCRBJ02-07*01	TCRBJ02	TCRBJ02-07	01				2	0	0	8	5	3	42	56	61	-1	65	1	In	VDJ
AAGACAGCAGCTTCTACATCTGCAGTGCTAGCCCCAGGTAGCGGGAGGTCTAATAAGGGTTCCTACAATGAGCAGTTCTTCGGGCCA		1	3.6886757654002215E-4	61	TCRBV20	TCRBV20				TCRBV20-01,TCRBV20-or09_02		TCRBD02-01*02	TCRBD02	TCRBD02-01	02				TCRBJ02-01*01	TCRBJ02	TCRBJ02-01	01				3	12	5	1	7	1	20	31	38	48	60	1	Out	VDJ
CACGCCCTGCAGCCAGAAGACTCAGCCCTGTATCTCTGCGCCAGCAGCGTAGCGGGAGCGCCCTACAATGAGCAGTTCTTCGGGCCA	CASSVAGAPYNEQFF	1	3.6886757654002215E-4	45	TCRBV04-01*01	TCRBV04	TCRBV04-01	01				TCRBD02-01*02	TCRBD02	TCRBD02-01	02				TCRBJ02-01*01	TCRBJ02	TCRBJ02-01	01				5	3	5	2	1	2	36	48	49	58	61	1	In	VDJ
AGTGCCCATCCTGAAGACAGCAGCTTCTACATCTGCAGTGCTAGGGGGGCGACTAGCATCCCAGCAGATACGCAGTATTTTGGCCCA	CSARGATSIPADTQYF	2	7.377351530800443E-4	48	TCRBV20	TCRBV20				TCRBV20-01,TCRBV20-or09_02		TCRBD02-01	TCRBD02	TCRBD02-01				01,02	TCRBJ02-03*01	TCRBJ02	TCRBJ02-03	01				3	7	2	7	6	4	33	44	50	57	64	2	In	VDJ
CTGGAGTCAGCTACCAGCTCCCAGACATCTGTGTACTTCTGTGCCATCAGGGAAGGACACCTCACAGATACGCAGTATTTTGGCCCA	CAIREGHLTDTQYF	1	3.6886757654002215E-4	42	TCRBV10-03*01	TCRBV10	TCRBV10-03	01				TCRBD01-01*01	TCRBD01	TCRBD01-01	01				TCRBJ02-03*01	TCRBJ02	TCRBJ02-03	01				6	3	1	6	4	2	39	50	54	59	62	1	In	VDJ
TCGGCCCAAAAGAACCCGACAGCTTTCTATCTCTGTGCCAGTACCACGACTCACGGTGCCGGCACAGATACGCAGTATTTTGGCCCA	CASTTTHGAGTDTQYF	2	7.377351530800443E-4	48	TCRBV19-01*01	TCRBV19	TCRBV19-01	01				TCRBD02-01	TCRBD02	TCRBD02-01				01,02	TCRBJ02-03*01	TCRBJ02	TCRBJ02-03	01				7	10	2	10	4	1	33	43	47	51	61	2	In	VDJ
GCCTTGGAGCTGGACGACTCGGCCCTGTATCTCTGTGCCAGCAGCTTGGAGTTGGGGGAGCCCACAGATACGCAGTATTTTGGCCCA	CASSLELGEPTDTQYF	1	3.6886757654002215E-4	48	TCRBV05-04*01	TCRBV05	TCRBV05-04	01								TCRBD01,TCRBD02	TCRBD01-01,TCRBD02-01		TCRBJ02-03*01	TCRBJ02	TCRBJ02-03	01				0	4	6	1	4	2	33	49	53	58	62	1	In	VDJ
GTGACCAGTGCCCATCCTGAAGACAGCAGCTTCTACATCTGCAGTGCTAGAGATCCAGGGGAGGAGGGTGAAGCTTTCTTTGGACAA	CSARDPGEEGEAFF	1	3.6886757654002215E-4	42	TCRBV20	TCRBV20				TCRBV20-01,TCRBV20-or09_02						TCRBD01,TCRBD02	TCRBD01-01,TCRBD02-01		TCRBJ01-01*01	TCRBJ01	TCRBJ01-01	01				0	7	4	2	2	7	39	53	55	61	68	1	In	VDJ
ACCTTGGAGCTGGGGGACTCGGCCCTTTATCTTTGCGCCAGCAGCTTGGGGAACAGGGTAGGACGCACTGAAGCTTTCTTTGGACAA	CASSLGNRVGRTEAFF	1	3.6886757654002215E-4	48	TCRBV05-01*01	TCRBV05	TCRBV05-01	01				TCRBD01-01*01	TCRBD01	TCRBD01-01	01				TCRBJ01-01*01	TCRBJ01	TCRBJ01-01	01				0	7	3	3	3	4	33	49	52	58	65	1	In	VDJ
CGCTACCAGCTCCCAGACATCTGTGTACTTCTGTGCCATCAGGAGAGGATTTGGGACCCTGTGACCTATGGCTACACCTTCGGTTCG		2	7.377351530800443E-4	50	TCRBV10-03*01	TCRBV10	TCRBV10-03	01								TCRBD01,TCRBD02	TCRBD01-01,TCRBD02-01		TCRBJ01-02*01	TCRBJ01	TCRBJ01-02	01				6	8	0	7	10	4	31	42	52	57	65	2	Out	VDJ
GTGAACGCCTTGGAGCTGGACGACTCGGCCCTGTATCTCTGTGCCAGCAGCTTGGACGGAGGATCCTACGAGCAGTACTTCGGGCCG	CASSLDGGSYEQYF	1	3.6886757654002215E-4	42	TCRBV05-04*01	TCRBV05	TCRBV05-04	01				TCRBD02-01*02	TCRBD02	TCRBD02-01	02				TCRBJ02-07*01	TCRBJ02	TCRBJ02-07	01				0	1	10	1	2	1	39	55	57	62	63	1	In	VDJ
GAGTCAGGGGACACAGCACTGTATTTCTGTGCCAGCAGCACCTGGGACAGGGACGGCTCTGGGGCCAACGTCCTGACTTTCGGGGCC	CASSTWDRDGSGANVLTF	1	3.6886757654002215E-4	54	TCRBV21-01*01	TCRBV21	TCRBV21-01	01				TCRBD01-01*01	TCRBD01	TCRBD01-01	01				TCRBJ02-06*01	TCRBJ02	TCRBJ02-06	01				4	4	0	3	3	0	27	40	43	52	56	1	In	VDJ
TCGCCCAGCCCCAACCAGACCTCTCTGTACTTCTGTGCCAGCAGTGACCCAGACAGGCCCCATCCCCATGAGCAGTTCTTCGGGCCA	CASSDPDRPHPHEQFF	1	3.6886757654002215E-4	48	TCRBV27-01*01	TCRBV27	TCRBV27-01	01				TCRBD01-01*01	TCRBD01	TCRBD01-01	01				TCRBJ02-01*01	TCRBJ02	TCRBJ02-01	01				5	10	2	4	6	8	33	45	51	57	67	1	In	VDJ
ATCCAGCGCACAGAGCAGGGGGACTCAGCCGCGTATCTCCGTGCCAGCAGCTAGCGGGGGGGCCACAATGAGCAGTTCTTCGGGCCA	RASS*RGGHNEQFF	1	3.6886757654002215E-4	42	TCRBV07-03*03	TCRBV07	TCRBV07-03	03				TCRBD02-01*01	TCRBD02	TCRBD02-01	01				TCRBJ02-01*01	TCRBJ02	TCRBJ02-01	01				4	2	6	0	0	5	39	-1	52	62	64	1	Stop	VDJ
TGAGATGAATGTGAGCACCTTGGAGCTGGGGGACTCGGCCCTTTATCTTTGCGCCAGCAGCTTGGCTTAACCCAGTACTTCGGGCCA		1	3.6886757654002215E-4	32	TCRBV05-01*01	TCRBV05	TCRBV05-01	01				TCRBD02-01	TCRBD02	TCRBD02-01				01,02	TCRBJ02-05*01	TCRBJ02	TCRBJ02-05	01				0	2	4	10	0	8	49	-1	65	67	69	1	Out	VDJ
TCTCTGGAGCTGGGGGACTCAGCTTTGTATTTCTGTGCCAGCAGCCCAGACAGGGCGGGGAGTACAGATACGCAGTATTTTGGCCCA	CASSPDRAGSTDTQYF	1	3.6886757654002215E-4	48	TCRBV09-01*01	TCRBV09	TCRBV09-01	01				TCRBD01-01*01	TCRBD01	TCRBD01-01	01				TCRBJ02-03*01	TCRBJ02	TCRBJ02-03	01				4	8	2	3	3	3	33	45	48	55	63	1	In	VDJ
ACAGTGACCAGTGCCCATCCTGAAGACAGCAGCTTCTACATCTGCAGTGCGACAGGGGGGTACACCGGGGAGCTGTTTTTTGGAGAA	CSATGGYTGELFF	1	3.6886757654002215E-4	39	TCRBV20	TCRBV20				TCRBV20-01,TCRBV20-or09_02		TCRBD01-01*01	TCRBD01	TCRBD01-01	01				TCRBJ02-02*01	TCRBJ02	TCRBJ02-02	01				6	2	2	1	0	3	42	-1	50	59	61	1	In	VDJ
CTGAGCTCTCTGGAGCTGGGGGACTCAGCTTTGTATTTCTGTGCCAGCAGCGTAGCCACAGGGGACACTGAAGCTTTCTTTGGACAA	CASSVATGDTEAFF	1	3.6886757654002215E-4	42	TCRBV09-01*01	TCRBV09	TCRBV09-01	01				TCRBD01-01*01	TCRBD01	TCRBD01-01	01				TCRBJ01-01*01	TCRBJ01	TCRBJ01-01	01				0	0	3	2	2	3	39	55	57	-1	64	1	In	VDJ
GTGAACGCCTTGGAGCTGGACGACTCGGCCCTGTATCTCTGTGCCAGCAGCTTGGCCGGGAGACTGCTTGGCTACACCTTCGGTTCG	CASSLAGRLLGYTF	1	3.6886757654002215E-4	42	TCRBV05-04*01	TCRBV05	TCRBV05-04	01				TCRBD02-01*02	TCRBD02	TCRBD02-01	02				TCRBJ01-02*01	TCRBJ01	TCRBJ01-02	01				0	6	8	2	1	7	39	55	56	62	68	1	In	VDJ
AGCACCTTGGAGCTGGGGGACTCGGCCCTTTATCTTTGCGCCAGCAGCCCGGACAGCTGGAGTAACTATGGCTACACCTTCGGTTCG	CASSPDSWSNYGYTF	1	3.6886757654002215E-4	45	TCRBV05-01*01	TCRBV05	TCRBV05-01	01				TCRBD01-01*01	TCRBD01	TCRBD01-01	01				TCRBJ01-02*01	TCRBJ01	TCRBJ01-02	01				4	6	1	5	2	1	36	48	50	56	62	1	In	VDJ
CCCAGCCCCAACCAGACCTCTCTGTACTTCTGTGCCAGCAGCCCTTATGCAACAGGGGTTGCTAACTATGGCTACACCTTCGGTTCG	CASSPYATGVANYGYTF	1	3.6886757654002215E-4	51	TCRBV27-01*01	TCRBV27	TCRBV27-01	01				TCRBD01-01*01	TCRBD01	TCRBD01-01	01				TCRBJ01-02*01	TCRBJ01	TCRBJ01-02	01				6	3	3	2	10	0	30	41	51	58	61	1	In	VDJ
GTGCAGCCTGCAGAACTGGAGGATTCTGGAGTTTATTTCTGTGCCAGCAGCCTGGGACTAGCCGCCTACGAGCAGTACTTCGGGCCG	CASSLGLAAYEQYF	3	0.0011066027296200663	42	TCRBV14-01*01	TCRBV14	TCRBV14-01	01				TCRBD02-01	TCRBD02	TCRBD02-01				01,02	TCRBJ02-07*01	TCRBJ02	TCRBJ02-07	01				4	2	0	7	1	2	39	52	53	62	64	3	In	VDJ
CAAGATCCAGCCTGCAGAGCTTGGGGACTCGGCCATGTATCTCTGTGCCAGCAGCCCCCGAAGGGCGACGAGCAGTACTTCGGGCCG		2	7.377351530800443E-4	38	TCRBV11-01*01	TCRBV11	TCRBV11-01	01								TCRBD01,TCRBD02	TCRBD01-01,TCRBD02-01		TCRBJ02-07*01	TCRBJ02	TCRBJ02-07	01				5	2	5	3	6	5	43	55	61	65	67	2	Out	VDJ
ATCCAGCGCACAGAGCAGCGGGACTCGGCCATGTATCGCTGTGCCAGCAGCCGCAGGTTTTCTGGAAACACCATATATTTTGGAGAG	CASSRRFSGNTIYF	1	3.6886757654002215E-4	42	TCRBV07-06*01	TCRBV07	TCRBV07-06	01				TCRBD01-01*01	TCRBD01	TCRBD01-01	01				TCRBJ01-03*01	TCRBJ01	TCRBJ01-03	01				5	3	4	4	2	1	39	51	53	57	60	1	In	VDJ
AATTCCCTGGAGCTTGGTGACTCTGCTGTGTATTTCTGTGCCAGCAGCCAAGAATCGGGAGATAATTCACCCCTCCACTTTGGGAAC	CASSQESGDNSPLHF	1	3.6886757654002215E-4	45	TCRBV03-01/03-02*01	TCRBV03	TCRBV03-01/03-02	01				TCRBD02-01*02	TCRBD02	TCRBD02-01	02				TCRBJ01-06*02	TCRBJ01	TCRBJ01-06	02				0	0	8	2	2	5	36	53	55	-1	61	1	In	VDJ
AAGATCCGGTCCACAAAGCTGGAGGACTCAGCCATGTACTTCTGTGCCAGCACGGGACAGGTAGACAATGAGCAGTTCTTCGGGCCA	CASTGQVDNEQFF	1	3.6886757654002215E-4	39	TCRBV02-01	TCRBV02	TCRBV02-01				01,03	TCRBD01-01*01	TCRBD01	TCRBD01-01	01				TCRBJ02-01*01	TCRBJ02	TCRBJ02-01	01				7	3	0	4	1	5	42	52	53	61	64	1	In	VDJ
GCCCAGCCCCAACCAGACCTCTCTGTACTTCTGTGCCAGCAGTCCCCGGGGATTAGCGGACGCACAGATACGCAGTATTTTGGCCCA		1	3.6886757654002215E-4	50	TCRBV27-01*01	TCRBV27	TCRBV27-01	01				TCRBD02-01	TCRBD02	TCRBD02-01				01,02	TCRBJ02-03*01	TCRBJ02	TCRBJ02-03	01				5	2	5	5	10	1	31	43	53	59	61	1	Out	VDJ
CAGCGCACAGAGCAGGAGGACTCGGCCGTGTATCTCTGTGCCAGCAGCTTAATGTCGGAAATGAACACTGAAGCTTTCTTTGGACAA	CASSLMSEMNTEAFF	2	7.377351530800443E-4	45	TCRBV07-02	TCRBV07	TCRBV07-02				01,02					TCRBD01,TCRBD02	TCRBD01-01,TCRBD02-01		TCRBJ01-01*01	TCRBJ01	TCRBJ01-01	01				2	2	1	8	5	0	36	51	56	59	61	2	In	VDJ
GAGTCTGCCAGGCCCTCACATACCTCTCAGTACCTCTGTGCCAGCAGTGAATTAGGGGGTCCGAACACTGAAGCTTTCTTTGGACAA	CASSELGGPNTEAFF	1	3.6886757654002215E-4	45	TCRBV25-01*01	TCRBV25	TCRBV25-01	01				TCRBD01-01*01	TCRBD01	TCRBD01-01	01				TCRBJ01-01*01	TCRBJ01	TCRBJ01-01	01				1	3	5	1	1	1	36	52	53	59	62	1	In	VDJ
GTGACATCGGCCCAAAAGAACCCGACAGCTTTCTATCTCTGTGCCAGTAGTAGAAGGGGGTCCAACACTGAAGCTTTCTTTGGACAA	CASSRRGSNTEAFF	2	7.377351530800443E-4	42	TCRBV19-01*01	TCRBV19	TCRBV19-01	01				TCRBD01-01*01	TCRBD01	TCRBD01-01	01				TCRBJ01-01*01	TCRBJ01	TCRBJ01-01	01				4	3	5	1	2	2	39	52	54	60	63	2	In	VDJ
GAGCAGGAGGACTCCGCCGTGTATCTCTGTGCCAGCAGCTTAACCCTCCTCGGGAACAGCTTTAATGAAAAACTGTTTTTTGGCAGT	CASSLTLLGNSFNEKLFF	3	0.0011066027296200663	54	TCRBV07-08*01	TCRBV07	TCRBV07-08	01				TCRBD02-01*02	TCRBD02	TCRBD02-01	02				TCRBJ01-04*01	TCRBJ01	TCRBJ01-04	01				2	7	8	3	8	4	27	42	50	55	62	3	In	VDJ
AGTGCCCATCCTGAAGACAGCAGCTTCTACATCTGCAGTGCTCGCGAGATACAGGGGGCCTCCAATCAGCCCCAGCATTTTGGTGAT	CSAREIQGASNQPQHF	1	3.6886757654002215E-4	48	TCRBV20	TCRBV20				TCRBV20-01,TCRBV20-or09_02		TCRBD01-01*01	TCRBD01	TCRBD01-01	01				TCRBJ01-05*01	TCRBJ01	TCRBJ01-05	01				5	3	3	0	8	3	33	42	50	59	62	1	In	VDJ
ACACGCCCTGCAGCCAGAAGACTCAGCCCTGTATCTCTGCGCCAGCAGCCAAAGGCTTGAGACGTTACCGAGCAGTACTTCGGGCCG		1	3.6886757654002215E-4	44	TCRBV04-01*01	TCRBV04	TCRBV04-01	01								TCRBD01,TCRBD02	TCRBD01-01,TCRBD02-01		TCRBJ02-07*01	TCRBJ02	TCRBJ02-07	01				2	5	2	7	8	6	37	52	60	63	68	1	Out	VDJ
AGGATCCAGCAGGTAGTGCGAGGAGATTCGGCAGCTTATTTCTGTGCCAGCTCACCGCGCAGGGCCTACGAGCAGTACTTCGGGCCG	CASSPRRAYEQYF	2	7.377351530800443E-4	39	TCRBV18-01*01	TCRBV18	TCRBV18-01	01				TCRBD01-01*01	TCRBD01	TCRBD01-01	01				TCRBJ02-07*01	TCRBJ02	TCRBJ02-07	01				3	0	4	3	3	2	42	56	59	-1	64	2	In	VDJ
CTGGAGCTTGGTGACTCTGCTGTGTATTTCTGTGCCAGCAGCCAAGACCCGGGGGCAGGGTTTGGATACGAGCAGTACTTCGGGCCG	CASSQDPGAGFGYEQYF	1	3.6886757654002215E-4	51	TCRBV03-01/03-02*01	TCRBV03	TCRBV03-01/03-02	01								TCRBD01,TCRBD02	TCRBD01-01,TCRBD02-01		TCRBJ02-07*01	TCRBJ02	TCRBJ02-07	01				0	10	6	0	3	4	30	47	50	56	66	1	In	VDJ
ATCAATTCCCTGGAGCTTGGTGACTCTGCTGTGTATTTCTGTGCCAGCAGCATATGAGGTGTGTTAGACGAGCAGTACTTCGGGCCG	CASSI*GVLDEQYF	1	3.6886757654002215E-4	42	TCRBV03-01/03-02*01	TCRBV03	TCRBV03-01/03-02	01				TCRBD02-01*02	TCRBD02	TCRBD02-01	02				TCRBJ02-07*01	TCRBJ02	TCRBJ02-07	01				5	8	11	1	4	5	39	51	55	59	67	1	Stop	VDJ
NCTCTGAAGATCCGGTCCACAAAGCTGGAGGACTCAGCCATGTACTTCTGTGCCAGCAGTGAGGGGTGGAGCAAGTACTTCGGGCCG	CASSEGWSKYF	1	3.6886757654002215E-4	33	TCRBV02-01	TCRBV02	TCRBV02-01				01,03					TCRBD01,TCRBD02	TCRBD01-01,TCRBD02-01		TCRBJ02-07*01	TCRBJ02	TCRBJ02-07	01				3	7	6	2	0	11	48	-1	62	66	73	1	In	VDJ
ACATCGGCCCAAAAGAACCCGACAGCTTTCTATCTCTGTGCCAGTAGGACGGGACAGGGGGTTCAGAACATTCAGTACTTCGGCGCC	CASRTGQGVQNIQYF	2	7.377351530800443E-4	45	TCRBV19-01*01	TCRBV19	TCRBV19-01	01				TCRBD01-01*01	TCRBD01	TCRBD01-01	01				TCRBJ02-04*01	TCRBJ02	TCRBJ02-04	01				6	5	0	1	3	7	36	47	50	61	66	2	In	VDJ
ATCCAGCCTGCAGAGCTTGGGGACTCGGCCGTGTATCTCTGTGCCAGCAGCCCCCGGGGGTCCTACAATGAGCAGTTCTTCGGGCCA	CASSPRGSYNEQFF	1	3.6886757654002215E-4	42	TCRBV11-03*01	TCRBV11	TCRBV11-03	01				TCRBD02-01*01	TCRBD02	TCRBD02-01	01				TCRBJ02-01*01	TCRBJ02	TCRBJ02-01	01				5	0	8	2	3	1	39	51	54	-1	60	1	In	VDJ
GAGTCTGCTGCCTCCTCCCAGACATCTGTATATTTCTGCGCCAGCAGTGAGTCTAGCGGGGGATCGGAGACCCAGTACTTCGGGCCA	CASSESSGGSETQYF	1	3.6886757654002215E-4	45	TCRBV10-01*01	TCRBV10	TCRBV10-01	01				TCRBD02-01*01	TCRBD02	TCRBD02-01	01				TCRBJ02-05*01	TCRBJ02	TCRBJ02-05	01				0	4	5	2	0	5	36	-1	53	62	66	1	In	VDJ
ACAGTGACCAGTGCCCATCCTGAAGACAGCAGCTTCTACATCTGCAGTGCTCCCCCCAGGGCGACAGAGACCCAGTACTTCGGGCCA	CSAPPRATETQYF	1	3.6886757654002215E-4	39	TCRBV20	TCRBV20				TCRBV20-01,TCRBV20-or09_02		TCRBD01-01*01	TCRBD01	TCRBD01-01	01				TCRBJ02-05*01	TCRBJ02	TCRBJ02-05	01				5	4	4	3	5	4	42	51	56	61	65	1	In	VDJ
GCTACCAGCTCCCAGACATCTGTGTACTTCTGTGCCACGACCCCCCTCCCCTCTAGCGGGAGGCGTGATACGCAGTATTTTGGCCCA	CATTPLPSSGRRDTQYF	1	3.6886757654002215E-4	51	TCRBV10-03*01	TCRBV10	TCRBV10-03	01				TCRBD02-01*02	TCRBD02	TCRBD02-01	02				TCRBJ02-03*01	TCRBJ02	TCRBJ02-03	01				10	3	4	1	15	6	30	37	52	63	66	1	In	VDJ
ACATCGGCCCAAAAGAACCCGACAGCTTTCTATCTCTGTGCCAGTAGTATTCTACGGGGGGCAGGAGATACGCAGTATTTTGGCCCA	CASSILRGAGDTQYF	1	3.6886757654002215E-4	45	TCRBV19-01*01	TCRBV19	TCRBV19-01	01				TCRBD02-01*01	TCRBD02	TCRBD02-01	01				TCRBJ02-03*01	TCRBJ02	TCRBJ02-03	01				3	4	8	1	4	5	36	50	54	61	65	1	In	VDJ
ATCCTGAAGACAGCAGCTTCTACATCTGCAGTGCTCCCCTTGGACTAGCGGGAGGTAGGGCACACAGATACGCAGTATTTTGGCCCA		1	3.6886757654002215E-4	55	TCRBV20	TCRBV20				TCRBV20-01,TCRBV20-or09_02		TCRBD02-01*02	TCRBD02	TCRBD02-01	02				TCRBJ02-03*01	TCRBJ02	TCRBJ02-03	01				5	7	1	1	6	2	26	35	41	55	62	1	Out	VDJ
AAGATCCGGTCCACAAAGCTGGAGGACTCAGCCATGTACTTCTGTGCCACGTCGGGAATCGGGGAAATTCTATCCTTCCTTGGCCCA	CATSGIGEILSFL	1	3.6886757654002215E-4	39	TCRBV02-01	TCRBV02	TCRBV02-01				01,03	TCRBD02-01	TCRBD02	TCRBD02-01				01,02	TCRBJ02-03*01	TCRBJ02	TCRBJ02-03	01				10	15	8	3	10	19	42	49	59	64	79	1	In	VDJ
CTCTGGAGCTGGGGGACTCAGCTTTGTATTTCTGTGCCAGCAGTCAAGGTAGCGGGAGCTCACACCGGGGAGCTGTTTTTTGGAGAA		1	3.6886757654002215E-4	49	TCRBV09-01*01	TCRBV09	TCRBV09-01	01				TCRBD02-01*02	TCRBD02	TCRBD02-01	02				TCRBJ02-02*01	TCRBJ02	TCRBJ02-02	01				5	3	5	2	6	3	32	43	49	58	61	1	Out	VDJ
CAGGTAGTGCGAGGAGATTCGGCAGCTTATTTCTGTGCCAGCTCACCACCTACAGGGGCCGCGGGCACTGAAGCTTTCTTTGGACAA	CASSPPTGAAGTEAFF	2	7.377351530800443E-4	48	TCRBV18-01*01	TCRBV18	TCRBV18-01	01				TCRBD01-01*01	TCRBD01	TCRBD01-01	01				TCRBJ01-01*01	TCRBJ01	TCRBJ01-01	01				0	7	3	2	1	4	33	50	51	58	65	2	In	VDJ
CGGTCCACAAAGCTGGAGGACTCAGCCATGTACTTCTGTGCCAGCAGCCCGGTTCGGGGTATTTTCTATGGCTACACCTTCGGTTCG	CASSPVRGIFYGYTF	1	3.6886757654002215E-4	45	TCRBV02-01	TCRBV02	TCRBV02-01				01,03	TCRBD02-01*01	TCRBD02	TCRBD02-01	01				TCRBJ01-02*01	TCRBJ01	TCRBJ01-02	01				6	6	8	3	7	4	36	47	54	59	65	1	In	VDJ
AAGATCCAGCCTGCAGAGCTTGGGGACTCGGCCGTGTATCTCTGTGCCAGCAGCTTAGTGGCTTCGGGGGAGCAGTACTTCGGGCCG	CASSLVASGEQYF	1	3.6886757654002215E-4	39	TCRBV11-03*01	TCRBV11	TCRBV11-03	01				TCRBD02-01*01	TCRBD02	TCRBD02-01	01				TCRBJ02-07*01	TCRBJ02	TCRBJ02-07	01				1	0	8	3	6	7	42	58	64	-1	69	1	In	VDJ
GCCTTGTTGCTGGGGGACTCGGCCCTCTATCTCTGTGCCAGCAGCTTTGCGGGAGGGCCAATAGATAATGAGCAGTTCTTCGGGCCA	CASSFAGGPIDNEQFF	1	3.6886757654002215E-4	48	TCRBV05-06*01	TCRBV05	TCRBV05-06	01				TCRBD02-01*02	TCRBD02	TCRBD02-01	02				TCRBJ02-01*01	TCRBJ02	TCRBJ02-01	01				2	9	7	0	1	7	33	47	48	57	66	1	In	VDJ
AGTGCCCATCCTGAAGACAGCAGCTTCTACATCTGCAGTGCGCTTGATACTCTAGGGGAAAATCACAATGAGCAGTTCTTCGGGCCA	CSALDTLGENHNEQFF	1	3.6886757654002215E-4	48	TCRBV20	TCRBV20				TCRBV20-01,TCRBV20-or09_02		TCRBD01-01*01	TCRBD01	TCRBD01-01	01				TCRBJ02-01*01	TCRBJ02	TCRBJ02-01	01				6	6	5	2	12	5	33	41	53	58	64	1	In	VDJ
GTGAACGCCTTGTTGCTGGGGGACTCGGCCCTCTATCTCTGTGCCAGCAGCTCTAAGACTGGGGCAGAGACCCAGTACTTCGGGCCA	CASSSKTGAETQYF	1	3.6886757654002215E-4	42	TCRBV05-06*01	TCRBV05	TCRBV05-06	01				TCRBD01-01*01	TCRBD01	TCRBD01-01	01				TCRBJ02-05*01	TCRBJ02	TCRBJ02-05	01				3	0	7	0	8	4	39	52	60	-1	65	1	In	VDJ
NNNNNNNNNNTGTCGGCTGCTCCCTCCCAGACATCTGTGTACTTCTGTGCCAGCACGGTTGGCACAGATACGCAGTATTTTGGCCCA	CASTVGTDTQYF	1	3.6886757654002215E-4	36	TCRBV06-05*01	TCRBV06	TCRBV06-05	01				TCRBD02-01	TCRBD02	TCRBD02-01				01,02	TCRBJ02-03*01	TCRBJ02	TCRBJ02-03	01				7	3	8	5	0	1	45	-1	55	58	61	1	In	VDJ
GCCAGCACCAACCAGACATCTATGTACCTCTGTGCCAGCGGGACTAGCGGGAGGAGGACGGCGCCCGGGGAGCTGTTTTTTGGAGAA	CASGTSGRRTAPGELFF	1	3.6886757654002215E-4	51	TCRBV28-01*01	TCRBV28	TCRBV28-01	01				TCRBD02-01*02	TCRBD02	TCRBD02-01	02				TCRBJ02-02*01	TCRBJ02	TCRBJ02-02	01				8	10	0	1	0	6	30	-1	39	54	64	1	In	VDJ
CAGCCCTCAGAACCCAGGGACTCAGCTGTGTACTTCTGTGCCAGCAGTTTTCGGCAGGGTGGCACCGGGGAGCTGTTTTTTGGAGAA	CASSFRQGGTGELFF	2	7.377351530800443E-4	45	TCRBV12	TCRBV12				TCRBV12-03/12-04,TCRBV12-04		TCRBD01-01*01	TCRBD01	TCRBD01-01	01				TCRBJ02-02*01	TCRBJ02	TCRBJ02-02	01				3	3	4	3	4	4	36	50	54	59	62	2	In	VDJ
CAGCGCACACAGCAGGAGGACTCCGCCGTGTATCTCTGTGCCAGCAGCCTGCGGACAGGGGGTAACACTGAAGCTTTCTTTGGACAA	CASSLRTGGNTEAFF	1	3.6886757654002215E-4	45	TCRBV07-08*03	TCRBV07	TCRBV07-08	03				TCRBD01-01*01	TCRBD01	TCRBD01-01	01				TCRBJ01-01*01	TCRBJ01	TCRBJ01-01	01				4	1	1	1	3	2	36	49	52	62	63	1	In	VDJ
AGTCTGCCATCCCCAACCAGACAGCTCTTTACTTCTGTGCCACCAGTGAAAGTCGGGACTAGCAATCAGCCCCAGCATTTTGGTGAT		3	0.0011066027296200663	46	TCRBV24-01*01	TCRBV24	TCRBV24-01	01								TCRBD01,TCRBD02	TCRBD01-01,TCRBD02-01		TCRBJ01-05*01	TCRBJ01	TCRBJ01-05	01				4	0	0	7	5	0	35	49	54	-1	59	3	Out	VDJ
GAGTCCGCCAGCACCAACCAGACATCTATGTACCTCTGTGCCAGCAGTTCCCCCGGCCGGGTCAGATCACCCCTCCACTTTGGGAAT	CASSSPGRVRSPLHF	1	3.6886757654002215E-4	45	TCRBV28-01*01	TCRBV28	TCRBV28-01	01				TCRBD02-01	TCRBD02	TCRBD02-01				01,02	TCRBJ01-06*01	TCRBJ01	TCRBJ01-06	01				4	5	8	4	8	10	36	49	57	61	66	1	In	VDJ
CGCTCACCAGGCCTGGGGGACGCAGCCATGTACCTGTGTGCCACCAGCCAGCCGCAAGGGGGAAAAAATGGCTACACCTTCGGTTCG	CATSQPQGGKNGYTF	1	3.6886757654002215E-4	45	TCRBV15-01*02	TCRBV15	TCRBV15-01	02				TCRBD01-01*01	TCRBD01	TCRBD01-01	01				TCRBJ01-02*01	TCRBJ01	TCRBJ01-02	01				5	5	5	1	8	6	36	48	56	62	67	1	In	VDJ
GAGTCCGCTACCCGCTCCCAGACATCTGTGTATTTCTGCGCCAGCAGAGAGAGGGCAGCGTATAATTCACCCCTCCACTTTGGGAAC	CASRERAAYNSPLHF	1	3.6886757654002215E-4	45	TCRBV10-02*01	TCRBV10	TCRBV10-02	01								TCRBD01,TCRBD02	TCRBD01-01,TCRBD02-01		TCRBJ01-06*02	TCRBJ01	TCRBJ01-06	02				2	5	5	3	0	4	36	-1	51	55	60	1	In	VDJ
TTGTTGCTGGGGGACTCGGCCCTGTATCTCTGTGCCAGCAGCTCACTAGCGGGGGCCCCGGGGTCCAATGAGCAGTTCTTCGGGCCA	CASSSLAGAPGSNEQFF	1	3.6886757654002215E-4	51	TCRBV05-05*01	TCRBV05	TCRBV05-05	01				TCRBD02-01*01	TCRBD02	TCRBD02-01	01				TCRBJ02-01*01	TCRBJ02	TCRBJ02-01	01				3	10	3	2	1	6	30	43	44	55	65	1	In	VDJ
AACGCCTTGTTGCTGGGGGACTCGGCCCTCTATCTCTGTGCCAGCAGCTTGCTAGCGGGGGTGTACAATGAGCAGTTCTTCGGGCCA	CASSLLAGVYNEQFF	1	3.6886757654002215E-4	45	TCRBV05-06*01	TCRBV05	TCRBV05-06	01				TCRBD02-01*01	TCRBD02	TCRBD02-01	01				TCRBJ02-01*01	TCRBJ02	TCRBJ02-01	01				1	2	4	2	0	4	36	-1	51	61	63	1	In	VDJ
ACAGAGCAGGGGGACTCGGCCATGTATCTCTGTGCCAGCAGCTCCCGGACAGGTGCTAGTAGCACAGATACGCAGTATTTTGGCCCA	CASSSRTGASSTDTQYF	1	3.6886757654002215E-4	51	TCRBV07-09*01	TCRBV07	TCRBV07-09	01				TCRBD01-01*01	TCRBD01	TCRBD01-01	01				TCRBJ02-03*01	TCRBJ02	TCRBJ02-03	01				4	7	1	4	3	0	30	43	46	53	60	1	In	VDJ
NNNNTGAAGATCCAGCCCTCAGAACCCAGGGACTCAGCTGTGTACTTCTGTGCCAGCAGTTCCCAGTTTTCCCAGCATTTTGGTGAT	CASSSQFSQHF	1	3.6886757654002215E-4	33	TCRBV12-03/12-04*01	TCRBV12	TCRBV12-03/12-04	01				TCRBD01-01*01	TCRBD01	TCRBD01-01	01				TCRBJ01-05*01	TCRBJ01	TCRBJ01-05	01				4	4	4	5	2	11	48	61	63	66	70	1	In	VDJ
CCCTGGAGCTTGGTGACTCTGCTGTGTATTTCTGTGCCAGCAGCCAAGGCTGAGATCAGTAGCAATCAGCCCCAGCATTTTGGTGAT		1	3.6886757654002215E-4	49	TCRBV03-01/03-02*01	TCRBV03	TCRBV03-01/03-02	01								TCRBD01,TCRBD02	TCRBD01-01,TCRBD02-01		TCRBJ01-05*01	TCRBJ01	TCRBJ01-05	01				1	0	4	5	8	0	32	48	56	-1	59	1	Out	VDJ
AGCGCACAGAGCAGGAGGACTCCGCCGTGTATCTCTGTGTCAGCAGGTATGGGACAGGTAGGAAATCAGCCCCAGCATTTTGGTGAT		1	3.6886757654002215E-4	46	TCRBV07-08	TCRBV07	TCRBV07-08				01,03	TCRBD01-01*01	TCRBD01	TCRBD01-01	01				TCRBJ01-05*01	TCRBJ01	TCRBJ01-05	01				6	5	0	4	4	4	35	46	50	58	63	1	Out	VDJ
AGCAACATGAGCCCTGAAGACAGCAGCATATATCTCTGCAGCGTTGACGGCTGGGGGGCCCGTAACTATGGCTACACCTTCGGTTCG	CSVDGWGARNYGYTF	1	3.6886757654002215E-4	45	TCRBV29-01	TCRBV29	TCRBV29-01				01,02					TCRBD01,TCRBD02	TCRBD01-01,TCRBD02-01		TCRBJ01-02*01	TCRBJ01	TCRBJ01-02	01				3	3	6	0	6	1	36	47	53	59	62	1	In	VDJ
CGCACAGAGCAGGGGGACTCGGCCATGTATCTCTGTGCCAGCAGCTTATATAACGGGGGGCCCAACTATGGCTACACCTTCGGTTCG	CASSLYNGGPNYGYTF	2	7.377351530800443E-4	48	TCRBV07-09*01	TCRBV07	TCRBV07-09	01				TCRBD02-01*01	TCRBD02	TCRBD02-01	01				TCRBJ01-02*01	TCRBJ01	TCRBJ01-02	01				2	3	8	1	5	2	33	48	53	60	63	2	In	VDJ
AGTGCCCATCCTGAAGACAGCAGCTTCTACATCTGCAGTGCCCTACAAGGGACTAGCGGGAGGGCCGGGAGGCAGTACTTCGGGCCG	CSALQGTSGRAGRQYF	1	3.6886757654002215E-4	48	TCRBV20	TCRBV20				TCRBV20-01,TCRBV20-or09_02		TCRBD02-01*02	TCRBD02	TCRBD02-01	02				TCRBJ02-07*01	TCRBJ02	TCRBJ02-07	01				6	7	0	0	7	9	33	41	48	64	71	1	In	VDJ
ACCAGTGCCCATCCTGAAGACAGCAGCTTCTACATCTGCAGTGCCAATGAAATAGCGACCCCTTACAATGAGCAGTTCTTCGGGCCA	CSANEIATPYNEQFF	1	3.6886757654002215E-4	45	TCRBV20	TCRBV20				TCRBV20-01,TCRBV20-or09_02		TCRBD02-01	TCRBD02	TCRBD02-01				01,02	TCRBJ02-01*01	TCRBJ02	TCRBJ02-01	01				6	6	5	6	8	4	36	44	52	57	63	1	In	VDJ
TGACCAGTGCCCATCCTGAAGACAGCAGCTTCTACATCTGCAGGGGTACAGATTAGCGGCTCCTACAATGAGCAGTTCTTCGGGCCA		1	3.6886757654002215E-4	43	TCRBV20	TCRBV20				TCRBV20-01,TCRBV20-or09_02		TCRBD02-01	TCRBD02	TCRBD02-01				01,02	TCRBJ02-01*01	TCRBJ02	TCRBJ02-01	01				9	0	5	5	10	0	38	43	53	-1	59	1	Out	VDJ
GTGACATCGGCCCAAAAGAACCCGACAGCTTTCTATCTCTGTGCCAGTAGGACTAGCACTAGCACAGATACGCAGTATTTTGGCCCA	CASRTSTSTDTQYF	1	3.6886757654002215E-4	42	TCRBV19-01*01	TCRBV19	TCRBV19-01	01				TCRBD02-01	TCRBD02	TCRBD02-01				01,02	TCRBJ02-03*01	TCRBJ02	TCRBJ02-03	01				6	3	2	7	0	0	39	-1	50	57	60	1	In	VDJ
NNTGTCGGCTGCTCCCTCCCAGACATCTGTGTACTTCTGTGCCAGCAGGTGGGCCGTACAAACACCGGGGAGCTGTTTTTTGGAGAA		1	3.6886757654002215E-4	44	TCRBV06-05*01	TCRBV06	TCRBV06-05	01				TCRBD01-01*01	TCRBD01	TCRBD01-01	01				TCRBJ02-02*01	TCRBJ02	TCRBJ02-02	01				6	6	8	0	2	2	37	48	50	54	60	1	Out	VDJ
NNNTGTCGGCTGCTCCCTCCCAGACATCTGTGTACTTCTGTGCCAGCAGTTAAGGGAGGGGCGGACACTGAAGCTTTCTTTGGACAA		2	7.377351530800443E-4	43	TCRBV06-05*01	TCRBV06	TCRBV06-05	01				TCRBD02-01*02	TCRBD02	TCRBD02-01	02				TCRBJ01-01*01	TCRBJ01	TCRBJ01-01	01				3	4	9	0	1	3	38	52	53	60	64	2	Out	VDJ
AGGATCCAGCAGGTAGTGCGAGGAGATTCGGCAGCTTATTTCTGTGCCAGCTCACGAGGGACTAATGAAAAACTGTTTTTTGGCAGT	CASSRGTNEKLFF	2	7.377351530800443E-4	39	TCRBV18-01*01	TCRBV18	TCRBV18-01	01				TCRBD02-01*02	TCRBD02	TCRBD02-01	02				TCRBJ01-04*01	TCRBJ01	TCRBJ01-04	01				4	0	11	0	0	2	42	-1	55	-1	60	2	In	VDJ
NNNNNNNTGTCGGCTGCTCCCTCCCAGACATCTGTGTACTTCTGTGCCAGCATATGGGGACAGGGAGGAGGCTACACCTTCGGTTCG	CASIWGQGGGYTF	1	3.6886757654002215E-4	39	TCRBV06-05*01	TCRBV06	TCRBV06-05	01				TCRBD01-01*01	TCRBD01	TCRBD01-01	01				TCRBJ01-02*01	TCRBJ01	TCRBJ01-02	01				7	4	0	3	4	8	42	52	56	65	69	1	In	VDJ
CTGAAGATCCAGCGCACAGAGCAGGAGGACTCCGCCGTGTATCTCTGTGCCAGCAGCCTGACTGGTTACGAGCAGTACTTCGGGCCG	CASSLTGYEQYF	1	3.6886757654002215E-4	36	TCRBV07-08*03	TCRBV07	TCRBV07-08	03				TCRBD02-01	TCRBD02	TCRBD02-01				01,02	TCRBJ02-07*01	TCRBJ02	TCRBJ02-07	01				4	3	2	10	1	4	45	58	59	63	66	1	In	VDJ
CTGAGCTCTCTGGAGCTGGGGGACTCAGCTTTGTATTTCTGTGCCAGCAGCGTTAGCGGGAGCACTTACGAGCAGTACTTCGGGCCG	CASSVSGSTYEQYF	1	3.6886757654002215E-4	42	TCRBV09-01*01	TCRBV09	TCRBV09-01	01				TCRBD02-01*02	TCRBD02	TCRBD02-01	02				TCRBJ02-07*01	TCRBJ02	TCRBJ02-07	01				2	4	5	2	0	4	39	-1	53	62	66	1	In	VDJ
NTGAAGATCCAGCCCTCAGAACCCAGGGACTCAGCTGTGTACTTCTGTGCCAGCAGTGAAAAGGGGTACGAGCAGTACTTCGGGCCG	CASSEKGYEQYF	1	3.6886757654002215E-4	36	TCRBV12-03/12-04*01	TCRBV12	TCRBV12-03/12-04	01				TCRBD01-01*01	TCRBD01	TCRBD01-01	01				TCRBJ02-07*01	TCRBJ02	TCRBJ02-07	01				5	0	5	2	4	4	45	57	61	-1	66	1	In	VDJ
CGAGGAGATTCGGCAGCTTATTTCTGTGCCAGCTCCCCCCGGGCAGGGGGCGACTCTTCCTATAATTCACCCCTCCACTTTGGGAAC	CASSPRAGGDSSYNSPLHF	2	7.377351530800443E-4	57	TCRBV18-01*01	TCRBV18	TCRBV18-01	01				TCRBD01-01*01	TCRBD01	TCRBD01-01	01				TCRBJ01-06*02	TCRBJ01	TCRBJ01-06	02				6	6	4	0	8	1	24	35	43	51	57	2	In	VDJ
CTGAATGTGAACGCCTTGTTGCTGGGGGACTCGGCCCTCTATCTCTGTGCCAGCAGCTCGCAGGGTCCAGAGCAGTTCTTCGGGCCA	CASSSQGPEQFF	1	3.6886757654002215E-4	36	TCRBV05-06*01	TCRBV05	TCRBV05-06	01				TCRBD01-01*01	TCRBD01	TCRBD01-01	01				TCRBJ02-01*01	TCRBJ02	TCRBJ02-01	01				3	4	4	3	2	10	45	58	60	65	69	1	In	VDJ
NNNNTGTCGGCTGCTCCCTCCCAGACATCTGTGTACTTCTGTGCCAGCGGGAAGACAGGGAGTGTGACTGAAGCTTTCTTTGGACAA	CASGKTGSVTEAFF	1	3.6886757654002215E-4	42	TCRBV06-05*01	TCRBV06	TCRBV06-05	01				TCRBD01-01*01	TCRBD01	TCRBD01-01	01				TCRBJ01-01*01	TCRBJ01	TCRBJ01-01	01				8	6	2	3	5	5	39	48	53	60	66	1	In	VDJ
CAGCGCACAGAGCAGGAGGACTCGGCCGTGTATCTCTGTGCCAGCAGCTTATATGGAGTAATGAACACTGAAGCTTTCTTTGGACAA	CASSLYGVMNTEAFF	2	7.377351530800443E-4	45	TCRBV07-02	TCRBV07	TCRBV07-02				01,02	TCRBD02-01*02	TCRBD02	TCRBD02-01	02				TCRBJ01-01*01	TCRBJ01	TCRBJ01-01	01				2	3	10	2	3	0	36	51	54	58	61	2	In	VDJ
TCCCTGGAGCTTGGTGACTCTGCTGTGTATTTCTGTGCCAGCAGCCGAAATCCCGGGACCCCGAACACTGAAGCTTTCTTTGGACAA	CASSRNPGTPNTEAFF	1	3.6886757654002215E-4	48	TCRBV03-01/03-02*01	TCRBV03	TCRBV03-01/03-02	01								TCRBD01,TCRBD02	TCRBD01-01,TCRBD02-01		TCRBJ01-01*01	TCRBJ01	TCRBJ01-01	01				4	3	0	7	8	1	33	46	54	59	62	1	In	VDJ
AATGTGAGCACCTTGGAGCTGGGGGACTCGGCCCTTTATCTTTGCGCCAGCAGCTTGGAGCCCAACACTGAAGCTTTCTTTGGACAA	CASSLEPNTEAFF	1	3.6886757654002215E-4	39	TCRBV05-01*01	TCRBV05	TCRBV05-01	01				TCRBD02-01	TCRBD02	TCRBD02-01				01,02	TCRBJ01-01*01	TCRBJ01	TCRBJ01-01	01				0	2	6	7	0	2	42	-1	58	61	63	1	In	VDJ
CTGAAGATCCGGTCCACAAAGCTGGAGGACTCAGCCATGTACTTCTGTGCCAGCAGTGGTGTGGGGGAAAAACTGTTTTTTGGCAGT	CASSGVGEKLFF	1	3.6886757654002215E-4	36	TCRBV02-01	TCRBV02	TCRBV02-01				01,03					TCRBD01,TCRBD02	TCRBD01-01,TCRBD02-01		TCRBJ01-04*01	TCRBJ01	TCRBJ01-04	01				4	0	6	2	4	8	45	58	62	-1	66	1	In	VDJ
NNNNNNNTGTCGGCTGCTCCCTCCCAGACATCTGTGTACTTCTGTGCGGTGACGCAGGGGTTAAATCAGCCCCAGCATTTTGGTGAT	CAVTQGLNQPQHF	1	3.6886757654002215E-4	39	TCRBV06-05*01	TCRBV06	TCRBV06-05	01				TCRBD01-01*01	TCRBD01	TCRBD01-01	01				TCRBJ01-05*01	TCRBJ01	TCRBJ01-05	01				12	3	4	2	7	4	42	47	54	60	63	1	In	VDJ
NNNNNNNNNNNNNTGTCGGCTGCTCCCTCCCAGACATCTGTGTACTTCTGTGCCAGCAGTGAAGGGTATGGCTACACCTTCGGTTCG	CASSEGYGYTF	1	3.6886757654002215E-4	33	TCRBV06-01*01	TCRBV06	TCRBV06-01	01								TCRBD01,TCRBD02	TCRBD01-01,TCRBD02-01		TCRBJ01-02*01	TCRBJ01	TCRBJ01-02	01				1	0	0	10	0	5	48	-1	64	-1	66	1	In	VDJ
NNNNTGTCGGCTGCTCCCTCCCAGACATCTGTGTACTTCTGTGCCAGCATAGAATGGGAGCCTCTCTATGGCTACACCTTCGGTTCG	CASIEWEPLYGYTF	1	3.6886757654002215E-4	42	TCRBV06-05*01	TCRBV06	TCRBV06-05	01				TCRBD02-01*02	TCRBD02	TCRBD02-01	02				TCRBJ01-02*01	TCRBJ01	TCRBJ01-02	01				7	5	9	2	6	4	39	49	55	60	65	1	In	VDJ
GGATCCAGCCCATGGAACCCAGGGACTTGGGCCTATATTTCTGTGCCAGCAGTTACCGGGACAGTCTACGAGCAGTACTTCGGGCCG		1	3.6886757654002215E-4	40	TCRBV12-01*01	TCRBV12	TCRBV12-01	01				TCRBD01-01*01	TCRBD01	TCRBD01-01	01				TCRBJ02-07*01	TCRBJ02	TCRBJ02-07	01				6	1	0	5	5	3	41	52	57	64	65	1	Out	VDJ
NTGTCGGCTGCTCCCTCCCAGACATCTGTGTACTTCTGTGCCAGCAGTCCCAAACCGGGAAGCTCCTACGAGCAGTACTTCGGGCCG	CASSPKPGSSYEQYF	1	3.6886757654002215E-4	45	TCRBV06-05*01	TCRBV06	TCRBV06-05	01				TCRBD02-01*02	TCRBD02	TCRBD02-01	02				TCRBJ02-07*01	TCRBJ02	TCRBJ02-07	01				5	2	8	3	7	0	36	48	55	60	62	1	In	VDJ
TTGTTGCTGGGGGACTCGGCCCTGTATCTCTGTGCCAGCAGAATTTGGACCGGGACCGACCTTAATTCACCCCTCCACTTTGGGAAC	CASRIWTGTDLNSPLHF	1	3.6886757654002215E-4	51	TCRBV05-05*01	TCRBV05	TCRBV05-05	01								TCRBD01,TCRBD02	TCRBD01-01,TCRBD02-01		TCRBJ01-06*02	TCRBJ01	TCRBJ01-06	02				5	6	0	7	10	6	30	41	51	56	62	1	In	VDJ
AAGATCCAGCGCACAGAGCAGGGGGACTCGGCCATGTATCTCTGTGCCAGCAGCTTAAGGAAAGGGCATGCCCAGTACTTCGGGCCA	CASSLRKGHAQYF	3	0.0011066027296200663	39	TCRBV07-09*01	TCRBV07	TCRBV07-09	01								TCRBD01,TCRBD02	TCRBD01-01,TCRBD02-01		TCRBJ02-05*01	TCRBJ02	TCRBJ02-05	01				2	4	5	3	5	9	42	57	62	66	70	3	In	VDJ
NNNNTGTCGGCTGCTCCCTCCCAGACATCTGTGTACTTCTGTGCCAGCTCTAGGACAGGGGGCTTAGATACGCAGTATTTTGGCCCA	CASSRTGGLDTQYF	1	3.6886757654002215E-4	42	TCRBV06-05*01	TCRBV06	TCRBV06-05	01				TCRBD01-01*01	TCRBD01	TCRBD01-01	01				TCRBJ02-03*01	TCRBJ02	TCRBJ02-03	01				8	2	1	0	4	5	39	48	52	63	65	1	In	VDJ
ACTGTGACATCGGCCCAAAAGAACCCGACAGCTTTCTATCTCTGTGCCAGTAGTGGACGAGCACCAGATACGCAGTATTTTGGCCCA	CASSGRAPDTQYF	1	3.6886757654002215E-4	39	TCRBV19-01*01	TCRBV19	TCRBV19-01	01								TCRBD01,TCRBD02	TCRBD01-01,TCRBD02-01		TCRBJ02-03*01	TCRBJ02	TCRBJ02-03	01				5	6	1	7	0	4	42	-1	54	58	64	1	In	VDJ
ACAGAGCAGGGGGACTCGGCCATGTATCTCTGTGCCAGCAGCAAGTTACGCGGGGGGTTAAGCACAGATACGCAGTATTTTGGCCCA	CASSKLRGGLSTDTQYF	1	3.6886757654002215E-4	51	TCRBV07-09*01	TCRBV07	TCRBV07-09	01				TCRBD02-01*01	TCRBD02	TCRBD02-01	01				TCRBJ02-03*01	TCRBJ02	TCRBJ02-03	01				5	3	7	1	7	0	30	42	49	57	60	1	In	VDJ
AAGATCCGGTCCACAAAGCTGGAGGACTCAGCCATGTACTTCTGTGCCAGCAGTGCGGCAGGGGTTACTGAAGCTTTCTTTGGACAA	CASSAAGVTEAFF	1	3.6886757654002215E-4	39	TCRBV02-01	TCRBV02	TCRBV02-01				01,03	TCRBD01-01*01	TCRBD01	TCRBD01-01	01				TCRBJ01-01*01	TCRBJ01	TCRBJ01-01	01				4	2	4	2	3	5	42	55	58	64	66	1	In	VDJ
TGAAGATCCAGCGCACAGAGCAGCGGGACTCGGCCATGTATCGCTGTGCCAGCAGCTTGAAACGGTTATGGCTACACCTTCGGTTCG		1	3.6886757654002215E-4	37	TCRBV07-06*01	TCRBV07	TCRBV07-06	01				TCRBD02-01	TCRBD02	TCRBD02-01				01,02	TCRBJ01-02*01	TCRBJ01	TCRBJ01-02	01				3	1	8	5	4	5	44	58	62	65	66	1	Out	VDJ
GTGACCAGTGCCCATCCTGAAGACAGCAGCTTCTACATCTGCAGTGCGACCTCTGACAGAGTGGGCCATGGCTACACCTTCGGTTCG	CSATSDRVGHGYTF	1	3.6886757654002215E-4	42	TCRBV20	TCRBV20				TCRBV20-01,TCRBV20-or09_02		TCRBD01-01*01	TCRBD01	TCRBD01-01	01				TCRBJ01-02*01	TCRBJ01	TCRBJ01-02	01				6	8	2	5	7	6	39	47	54	59	67	1	In	VDJ
CTGACAGTGACCAGTGCCCATCCTGAAGACAGCAGCTTCTACATCTGCAGTGCCGCGACAGGGACCGACGGCTACACCTTCGGTTCG	CSAATGTDGYTF	1	3.6886757654002215E-4	36	TCRBV20	TCRBV20				TCRBV20-01,TCRBV20-or09_02		TCRBD01-01*01	TCRBD01	TCRBD01-01	01				TCRBJ01-02*01	TCRBJ01	TCRBJ01-02	01				6	6	2	3	3	8	45	53	56	63	69	1	In	VDJ
ATCCAGCGCACAGAGCAGGAGGACTCGGCCGTGTATCTCTGTGCCAGCAGCTCGGGACTAGGGTTCTACGAGCAGTACTTCGGGCCG	CASSSGLGFYEQYF	1	3.6886757654002215E-4	42	TCRBV07-02	TCRBV07	TCRBV07-02				01,02	TCRBD02-01	TCRBD02	TCRBD02-01				01,02	TCRBJ02-07*01	TCRBJ02	TCRBJ02-07	01				4	4	0	8	1	3	39	52	53	61	65	1	In	VDJ
TCCGCCAGCACCAACCAGACATCTATGTACCTCTGTGCCAGCAGTTCCCCCTTCGGGCGGCAATCCTACGAGCAGTACTTCGGGCCG	CASSSPFGRQSYEQYF	1	3.6886757654002215E-4	48	TCRBV28-01*01	TCRBV28	TCRBV28-01	01								TCRBD01,TCRBD02	TCRBD01-01,TCRBD02-01		TCRBJ02-07*01	TCRBJ02	TCRBJ02-07	01				4	5	8	0	8	1	33	46	54	58	63	1	In	VDJ
CCAGACATCTATGTACCTCTGTGCCAGCAGTACTTCGTTTCTACGGGACTAGCGGGAGGGTCCCCCTACGAGCAGTACTTCGGGCCG		1	3.6886757654002215E-4	62	TCRBV28-01*01	TCRBV28	TCRBV28-01	01				TCRBD02-01*02	TCRBD02	TCRBD02-01	02				TCRBJ02-07*01	TCRBJ02	TCRBJ02-07	01				5	4	0	0	13	2	19	31	44	60	64	1	Out	VDJ
TCAAGATCCAGCCTGCAGAGCTTGAGGACTCGGCCGTGTATCTCTGTGCCAGCAGTCAGAGGGCGATCACCCCTCCACTTTGGGAAC		1	3.6886757654002215E-4	37	TCRBV11	TCRBV11				TCRBV11-02,TCRBV11-03		TCRBD02-01*02	TCRBD02	TCRBD02-01	02				TCRBJ01-06*02	TCRBJ01	TCRBJ01-06	02				6	3	11	0	3	10	44	55	58	63	66	1	Out	VDJ
NCTCTCACTGTGACATCGGCCCAAAAGAACCCGACAGCTTTCTATCTCTGTGCCAGTAGTATCTCAGATACGCAGTATTTTGGCCCA	CASSISDTQYF	2	7.377351530800443E-4	33	TCRBV19-01*01	TCRBV19	TCRBV19-01	01				TCRBD02-01	TCRBD02	TCRBD02-01				01,02	TCRBJ02-03*01	TCRBJ02	TCRBJ02-03	01				3	0	4	10	0	4	48	-1	62	-1	64	2	In	VDJ
GTGAGCACCTTGGAGCTGGGGGACTCGGCCCTTTATCTTTGCGCCAGCAGTTCCGGGACTAGGACAGATACGCAGTATTTTGGCCCA	CASSSGTRTDTQYF	1	3.6886757654002215E-4	42	TCRBV05-01*01	TCRBV05	TCRBV05-01	01				TCRBD02-01	TCRBD02	TCRBD02-01				01,02	TCRBJ02-03*01	TCRBJ02	TCRBJ02-03	01				5	1	0	8	4	3	39	50	54	62	63	1	In	VDJ
GCAGAGCTTGAGGACTCGGCCGTGTATCTCTGTGCCAGCAGCTTATTAGGGCGGAGCACGAACACCGGGGAGCTGTTTTTTGGAGAA	CASSLLGRSTNTGELFF	1	3.6886757654002215E-4	51	TCRBV11	TCRBV11				TCRBV11-02,TCRBV11-03						TCRBD01,TCRBD02	TCRBD01-01,TCRBD02-01		TCRBJ02-02*01	TCRBJ02	TCRBJ02-02	01				2	7	5	3	2	0	30	45	47	51	58	1	In	VDJ
NNNNNNNTGTCGGCTGCTCCCTCCCAGACATCTGTGTACTTCTGTGCCAGCAGTGGTGACTTAAATGAAAAACTGTTTTTTGGCAGT	CASSGDLNEKLFF	1	3.6886757654002215E-4	39	TCRBV06	TCRBV06				TCRBV06-01,TCRBV06-05		TCRBD02-01	TCRBD02	TCRBD02-01				01,02	TCRBJ01-04*01	TCRBJ01	TCRBJ01-04	01				4	2	2	10	2	5	42	55	57	61	63	1	In	VDJ
ATCCAGCGCACAGAGCAGGAGGACTCCGCCGTGTATCTCTGTGCCAGCAGCGCCGGGAGGGAACAGTCACCCCTCCACTTTGGGAAT	CASSAGREQSPLHF	1	3.6886757654002215E-4	42	TCRBV07-08	TCRBV07	TCRBV07-08				01,03	TCRBD02-01*02	TCRBD02	TCRBD02-01	02				TCRBJ01-06*01	TCRBJ01	TCRBJ01-06	01				5	5	8	0	2	10	39	51	53	61	66	1	In	VDJ
AAGATCCAGCGCACAGAGCAGGGGGACTCGGCCATGTATCTCTGTGCCAGCAGCCACGACACCCCCTATGGCTACACCTTCGGTTCG	CASSHDTPYGYTF	2	7.377351530800443E-4	39	TCRBV07-09*01	TCRBV07	TCRBV07-09	01				TCRBD01-01*01	TCRBD01	TCRBD01-01	01				TCRBJ01-02*01	TCRBJ01	TCRBJ01-02	01				5	4	2	6	3	4	42	54	57	61	65	2	In	VDJ
GTCGGCTGCTCCCTCCCAGACATCTGTGTACTTCTGTGCCAGCAGTGGTAAGGGTTGACTGGGGCCAACGTCCTGACTTTCGGGGCC		2	7.377351530800443E-4	47	TCRBV06-01*01	TCRBV06	TCRBV06-01	01								TCRBD01,TCRBD02	TCRBD01-01,TCRBD02-01		TCRBJ02-06*01	TCRBJ02	TCRBJ02-06	01				4	4	5	3	3	2	34	47	50	54	58	2	Out	VDJ
NTGTCGGCTGCTCCCTCCCAGACATCTGTGTACTTCTGTGCCAGCAGTGGGGGGGGGCCAGGGCGTTCACCCCTCCACTTTGGGAAC	CASSGGGPGRSPLHF	1	3.6886757654002215E-4	45	TCRBV06	TCRBV06				TCRBV06-01,TCRBV06-05		TCRBD02-01*01	TCRBD02	TCRBD02-01	01				TCRBJ01-06*02	TCRBJ01	TCRBJ01-06	02				4	9	9	0	0	9	36	-1	49	56	65	1	In	VDJ
TCCGCCAGCACCAACCAGACATCTATGTACCTCTGTGCCAGCAGCTGGACATCCCGTTCCCCCCACGATGAGCAGTTCTTCGGGCCA	CASSWTSRSPHDEQFF	1	3.6886757654002215E-4	48	TCRBV28-01*01	TCRBV28	TCRBV28-01	01				TCRBD01-01*01	TCRBD01	TCRBD01-01	01				TCRBJ02-01*01	TCRBJ02	TCRBJ02-01	01				6	16	1	6	2	8	33	44	46	51	67	1	In	VDJ
ACATCGGCCCAAAAGAACCCGACAGCTTTCTATCTCTGTGCCAGTAATCCTCCCGGGAATTCCTACAATGAGCAGTTCTTCGGGCCA	CASNPPGNSYNEQFF	1	3.6886757654002215E-4	45	TCRBV19-01*01	TCRBV19	TCRBV19-01	01				TCRBD02-01*02	TCRBD02	TCRBD02-01	02				TCRBJ02-01*01	TCRBJ02	TCRBJ02-01	01				7	2	8	3	7	1	36	46	53	58	60	1	In	VDJ
ACATCGGCCCAAAAGAACCCGACAGCTTTCTATCTCTGTGCCAGTAACCCTCCCGGGAATTCCTACAATGAGCAGTTCTTCGGGCCA	CASNPPGNSYNEQFF	1	3.6886757654002215E-4	45	TCRBV19-01*01	TCRBV19	TCRBV19-01	01				TCRBD02-01*02	TCRBD02	TCRBD02-01	02				TCRBJ02-01*01	TCRBJ02	TCRBJ02-01	01				7	2	8	3	7	1	36	46	53	58	60	1	In	VDJ
ACGCCTTGTTGCTGGGGGACTCGGCCCTGTATCTCTGTGCCAGCAGCTCGCCCTAGGCGGGAGGCAGATACGCAGTATTTTGGCCCA		1	3.6886757654002215E-4	46	TCRBV05-05*01	TCRBV05	TCRBV05-05	01				TCRBD02-01*02	TCRBD02	TCRBD02-01	02				TCRBJ02-03*01	TCRBJ02	TCRBJ02-03	01				3	0	7	1	8	4	35	48	56	-1	64	1	Out	VDJ
AACGCCTTGGAGCTGGAGGACTCGGCCCTGTATCTCTGTGCCAGCAGCCCAGGGTGGGGACCCGCCGGGGAGCTGTTTTTTGGAGAA	CASSPGWGPAGELFF	1	3.6886757654002215E-4	45	TCRBV05-08*01	TCRBV05	TCRBV05-08	01								TCRBD01,TCRBD02	TCRBD01-01,TCRBD02-01		TCRBJ02-02*01	TCRBJ02	TCRBJ02-02	01				4	3	0	7	8	6	36	48	56	61	64	1	In	VDJ
GTGCAGCCTGCAGAACTGGAGGATTCTGGAGTTTATTTCTGTGCCAGCAGCCCTCGGGTGGGAGGCACTGAAGCTTTCTTTGGACAA	CASSPRVGGTEAFF	3	0.0011066027296200663	42	TCRBV14-01*01	TCRBV14	TCRBV14-01	01				TCRBD02-01*02	TCRBD02	TCRBD02-01	02				TCRBJ01-01*01	TCRBJ01	TCRBJ01-01	01				4	0	9	1	7	4	39	52	59	-1	65	3	In	VDJ
NNNNTGTCGGCTGCTCCCTCCCAGACATCTGTGTACTTCTGTGCCAGCAGTTCCCAAGGAAGTAGCACTGAAGCTTTCTTTGGACAA	CASSSQGSSTEAFF	1	3.6886757654002215E-4	42	TCRBV06-05*01	TCRBV06	TCRBV06-05	01								TCRBD01,TCRBD02	TCRBD01-01,TCRBD02-01		TCRBJ01-01*01	TCRBJ01	TCRBJ01-01	01				4	5	1	8	5	4	39	52	57	60	65	1	In	VDJ
AGAGTCTGCCATCCCCAACCAGACAGCTCTTTACTTCTGTGCCACCTACCTTAGGGACGACCTAATGAAAAACTGTTTTTTGGCAGT		1	3.6886757654002215E-4	44	TCRBV24-01*01	TCRBV24	TCRBV24-01	01								TCRBD01,TCRBD02	TCRBD01-01,TCRBD02-01		TCRBJ01-04*01	TCRBJ01	TCRBJ01-04	01				9	3	0	7	7	3	37	46	53	58	61	1	Out	VDJ
CTGATTCTGGAGTCCGCCAGCACCAACCAGACATCTATGTACCTCTGTGCCAGCAGTTTAAAATCTTATGGCTACACCTTCGGTTCG	CASSLKSYGYTF	1	3.6886757654002215E-4	36	TCRBV28-01*01	TCRBV28	TCRBV28-01	01				TCRBD02-01	TCRBD02	TCRBD02-01				01,02	TCRBJ01-02*01	TCRBJ01	TCRBJ01-02	01				2	0	4	10	4	5	45	60	64	-1	66	1	In	VDJ
CCAGTCCACGGAGTCAGGGGACACAGCACTGTATTTCTGTGCCAGCAGCGCGTCAAGGGACGGCGCTACGAGCAGTACTTCGGGCCG		1	3.6886757654002215E-4	44	TCRBV21-01*01	TCRBV21	TCRBV21-01	01								TCRBD01,TCRBD02	TCRBD01-01,TCRBD02-01		TCRBJ02-07*01	TCRBJ02	TCRBJ02-07	01				5	4	0	7	7	3	37	49	56	61	65	1	Out	VDJ
CCTGCAGAGCTTGAGGACTCGGCCGTGTATCTCTGTGCCAGCAGCTCCTGGACAGGGGTAAATAATTCACCCCTCCACTTTGGGAAC	CASSSWTGVNNSPLHF	1	3.6886757654002215E-4	48	TCRBV11	TCRBV11				TCRBV11-02,TCRBV11-03		TCRBD01-01*01	TCRBD01	TCRBD01-01	01				TCRBJ01-06*02	TCRBJ01	TCRBJ01-06	02				4	3	1	2	3	5	33	46	49	58	61	1	In	VDJ
ACCAGTGCCCATCCTGAAGACAGCAGCTTCTACATCTGCAGTGCCCTTGCGCTAGCGGAGAGAACCAATGAGCAGTTCTTCGGGCCA	CSALALAERTNEQFF	1	3.6886757654002215E-4	45	TCRBV20	TCRBV20				TCRBV20-01,TCRBV20-or09_02		TCRBD02-01	TCRBD02	TCRBD02-01				01,02	TCRBJ02-01*01	TCRBJ02	TCRBJ02-01	01				6	7	4	5	7	6	36	44	51	58	65	1	In	VDJ
GCTGCTCCCTCCCAGACATCTGTGTACTTCTGTGCCAGCAGTGAAGGGGGTGGAAGTGGGCGCCTTAGAGAGCAGTTCTTCGGGCCA	CASSEGGGSGRLREQFF	1	3.6886757654002215E-4	51	TCRBV06-01*01	TCRBV06	TCRBV06-01	01								TCRBD01,TCRBD02	TCRBD01-01,TCRBD02-01		TCRBJ02-01*01	TCRBJ02	TCRBJ02-01	01				1	19	6	2	0	10	30	-1	46	50	69	1	In	VDJ
GTGACCAGTGCCCATCCTGAAGACAGCAGCTTCTACATCTGCAGTGCCTGGCTAGCGGGAAGGGGTGAGACCCAGTACTTCGGGCCA	CSAWLAGRGETQYF	1	3.6886757654002215E-4	42	TCRBV20	TCRBV20				TCRBV20-01,TCRBV20-or09_02		TCRBD02-01*02	TCRBD02	TCRBD02-01	02				TCRBJ02-05*01	TCRBJ02	TCRBJ02-05	01				6	6	4	3	4	5	39	47	51	60	66	1	In	VDJ
GACTCGGCCCTTTATCTTTGCGCCAGCAGCTTAAGTATGACCAACATTTTCGGACGGGATTCACAAGAGACCCAGTACTTCGGGCCA	CASSLSMTNIFGRDSQETQYF	1	3.6886757654002215E-4	63	TCRBV05-01*01	TCRBV05	TCRBV05-01	01				TCRBD02-01*02	TCRBD02	TCRBD02-01	02				TCRBJ02-05*01	TCRBJ02	TCRBJ02-05	01				2	4	8	3	22	2	18	32	54	59	63	1	In	VDJ
NTGTCGGCTGCTCCCTCCCAGACATCTGTGTACTTCTGTGCCAGCAGTCGACAGGGGAAAGGTAACACTGAAGCTTTCTTTGGACAA	CASSRQGKGNTEAFF	1	3.6886757654002215E-4	45	TCRBV06-05*01	TCRBV06	TCRBV06-05	01				TCRBD01-01*01	TCRBD01	TCRBD01-01	01				TCRBJ01-01*01	TCRBJ01	TCRBJ01-01	01				5	6	2	2	1	2	36	48	49	57	63	1	In	VDJ
TGGGGACTCGGCCGTGTATCTCTGTGCCAGCAGCTTAGATTTGTCATTCCCAGGGACAGAACTAATGAAAAACTGTTTTTTGGCAGT		2	7.377351530800443E-4	59	TCRBV11-03*01	TCRBV11	TCRBV11-03	01				TCRBD01-01*01	TCRBD01	TCRBD01-01	01				TCRBJ01-04*01	TCRBJ01	TCRBJ01-04	01				0	0	0	5	13	1	22	39	52	-1	59	2	Out	VDJ
CAGCGCACAGAGCAGGGGGACTCAGCCGCGTATCTCCGTGCCAGCAGAATAGGGCTCTCGAGCTCCTACGAGCAGTACTTCGGGCCG	RASRIGLSSSYEQYF	2	7.377351530800443E-4	45	TCRBV07-03*03	TCRBV07	TCRBV07-03	03								TCRBD01,TCRBD02	TCRBD01-01,TCRBD02-01		TCRBJ02-07*01	TCRBJ02	TCRBJ02-07	01				6	8	5	3	3	0	36	47	50	54	62	2	In	VDJ
GATCCAGCAGGTAGTGCGAGGAGATTCGGCAGCTTATTTCTGTGCCAGCTCACCTTAGGGGTTCTCGACGAGCAGTACTTCGGGCCG		1	3.6886757654002215E-4	41	TCRBV18-01*01	TCRBV18	TCRBV18-01	01				TCRBD01-01*01	TCRBD01	TCRBD01-01	01				TCRBJ02-07*01	TCRBJ02	TCRBJ02-07	01				3	6	5	2	2	5	40	54	56	61	67	1	Out	VDJ
GAGTCTGCCAGGCCCTCACATACCTCTCAGTACCTCTGTGCCAGCAGTGAAACACGCACAATTCGGGACTCCCTGTTCTTCGGGCCA	CASSETRTIRDSLFF	1	3.6886757654002215E-4	45	TCRBV25-01*01	TCRBV25	TCRBV25-01	01				TCRBD02-01	TCRBD02	TCRBD02-01				01,02	TCRBJ02-01*01	TCRBJ02	TCRBJ02-01	01				2	4	0	10	13	15	36	51	64	70	74	1	In	VDJ
ACGTTGGCGTCTGCTGTACCCTCTCAGACATCTGTGTACTTCTGTGCCAGCGGGGGACAGGGAGGCAATGAGCAGTTCTTCGGGCCA	CASGGQGGNEQFF	3	0.0011066027296200663	39	TCRBV06-04*01	TCRBV06	TCRBV06-04	01				TCRBD01-01*01	TCRBD01	TCRBD01-01	01				TCRBJ02-01*01	TCRBJ02	TCRBJ02-01	01				8	3	0	3	2	6	42	51	53	62	65	3	In	VDJ
CTGAAGATCCGGTCCACAAAGCTGGAGGACTCAGCCATGTACTTCTGTGCCAGCAGTGTCTATTACAATGAGCAGTTCTTCGGGCCA	CASSVYYNEQFF	1	3.6886757654002215E-4	36	TCRBV02-01	TCRBV02	TCRBV02-01				01,03	TCRBD02-01	TCRBD02	TCRBD02-01				01,02	TCRBJ02-01*01	TCRBJ02	TCRBJ02-01	01				4	1	4	9	1	4	45	58	59	62	63	1	In	VDJ
TGGCGTCTGCTGTACCCTCTCAGACATCTGTGTACTTCTGTGCCAGCAGTGACTCAGCGGCGTCTGTGGACCCAGTACTTCGGGCCA		1	3.6886757654002215E-4	43	TCRBV06-04*01	TCRBV06	TCRBV06-04	01				TCRBD02-01	TCRBD02	TCRBD02-01				01,02	TCRBJ02-05*01	TCRBJ02	TCRBJ02-05	01				0	8	6	5	0	7	38	-1	55	60	68	1	Out	VDJ
CAGCGCACAGAGCAGGGGGACTCGGCCATGTATCTCTGTGCCAGCAGCCCCGGACAGGGGGCGACTGAGACCCAGTACTTCGGGCCA	CASSPGQGATETQYF	1	3.6886757654002215E-4	45	TCRBV07-09*01	TCRBV07	TCRBV07-09	01				TCRBD01-01*01	TCRBD01	TCRBD01-01	01				TCRBJ02-05*01	TCRBJ02	TCRBJ02-05	01				5	4	1	0	3	5	36	48	51	62	66	1	In	VDJ
TCTGCCATCCCCAACCAGACAGCTCTTTACTTCTGTGCCACCAGTGATGGTTCGACTAGCGGGGTCGATACGCAGTATTTTGGCCCA	CATSDGSTSGVDTQYF	1	3.6886757654002215E-4	48	TCRBV24-01*01	TCRBV24	TCRBV24-01	01				TCRBD02-01*01	TCRBD02	TCRBD02-01	01				TCRBJ02-03*01	TCRBJ02	TCRBJ02-03	01				3	2	2	3	5	6	33	48	53	64	66	1	In	VDJ
CACGCCCTGCAGCCAGAAGACTCAGCCCTGTATCTCTGCGCCAGCAGCCCAAGAAAAGCGGGTCCAGATACGCAGTATTTTGGCCCA	CASSPRKAGPDTQYF	2	7.377351530800443E-4	45	TCRBV04-01*01	TCRBV04	TCRBV04-01	01				TCRBD02-01	TCRBD02	TCRBD02-01				01,02	TCRBJ02-03*01	TCRBJ02	TCRBJ02-03	01				4	2	6	4	7	4	36	49	56	62	64	2	In	VDJ
CTGAGCTCTCTGGAGCTGGGGGACTCAGCTTTGTATTTCTGTGCCAGCAGCTCACCGCCGAACACCGGGGAGCTGTTTTTTGGAGAA	CASSSPPNTGELFF	2	7.377351530800443E-4	42	TCRBV09-01*01	TCRBV09	TCRBV09-01	01								TCRBD01,TCRBD02	TCRBD01-01,TCRBD02-01		TCRBJ02-02*01	TCRBJ02	TCRBJ02-02	01				4	3	3	7	2	0	39	51	53	55	58	2	In	VDJ
CACTGTGACATCGGCCCAAAAGAACCCGACAGCTTTCTATCTCTGTGCCAGTAAGTCCTACCGAACACTGAAGTTTTCTTTGGACAA		1	3.6886757654002215E-4	38	TCRBV19-01*01	TCRBV19	TCRBV19-01	01								TCRBD01,TCRBD02	TCRBD01-01,TCRBD02-01		TCRBJ01-01*01	TCRBJ01	TCRBJ01-01	01				7	7	3	6	11	13	43	53	64	67	74	1	Out	VDJ
GCCCTCAGAACCCAGGGACTCAGCTGTGTACTTCTGTGCCAGCAGACCTAATAGGGACAGGGCGGTGAAAAACTGTTTTTTGGCAGT		2	7.377351530800443E-4	47	TCRBV12	TCRBV12				TCRBV12-03/12-04,TCRBV12-04		TCRBD01-01*01	TCRBD01	TCRBD01-01	01				TCRBJ01-04*01	TCRBJ01	TCRBJ01-04	01				6	3	0	3	8	7	34	45	53	62	65	2	Out	VDJ
ACGCCCTGCAGCCAGAAGACTCAGCCCTGTATCTCTGCGCCAGCAGCCACTTAGAGACAGGGGGTCGATGGCTACACCTTCGGTTCG		1	3.6886757654002215E-4	46	TCRBV04-01*01	TCRBV04	TCRBV04-01	01				TCRBD01-01*01	TCRBD01	TCRBD01-01	01				TCRBJ01-02*01	TCRBJ01	TCRBJ01-02	01				3	3	2	1	6	6	35	49	55	64	67	1	Out	VDJ
AATGTGAGCACCTTGGAGCTGGGGGACTCGGCCCTTTATCTTTGCGCCAGCAGCTATGGGACATTCACCGAGCAGTACTTCGGGCCG	CASSYGTFTEQYF	1	3.6886757654002215E-4	39	TCRBV05-01*01	TCRBV05	TCRBV05-01	01				TCRBD01-01*01	TCRBD01	TCRBD01-01	01				TCRBJ02-07*01	TCRBJ02	TCRBJ02-07	01				3	5	0	6	2	6	42	55	57	63	68	1	In	VDJ
GTGAGCAACATGAGCCCTGAAGACAGCAGCATATATCTCTGCAGCGTGGCAGGACAGGGGAGCTCCTACGAGCAGTACTTCGGGCCG	CSVAGQGSSYEQYF	2	7.377351530800443E-4	42	TCRBV29-01	TCRBV29	TCRBV29-01				01,02	TCRBD01-01*01	TCRBD01	TCRBD01-01	01				TCRBJ02-07*01	TCRBJ02	TCRBJ02-07	01				6	2	1	2	4	0	39	47	51	60	62	2	In	VDJ
AGTGCCCATCCTGAAGACAGCAGCTTCTACATCTGCAGTGCTCGACGTCGGGAAGAGGTTTCTGGAAACACCATATATTTTGGAGAG	CSARRREEVSGNTIYF	1	3.6886757654002215E-4	48	TCRBV20	TCRBV20				TCRBV20-01,TCRBV20-or09_02		TCRBD02-01*02	TCRBD02	TCRBD02-01	02				TCRBJ01-03*01	TCRBJ01	TCRBJ01-03	01				5	7	8	3	6	1	33	42	48	53	60	1	In	VDJ
ACGGAGTCAGGGGACACAGCACTGTATTTCTGTGCCAGCAGCAAATAGGCAAGGACAGGTGAGTACAATGAGCAGTTCTTCGGGCCA	CASSK*ARTGEYNEQFF	1	3.6886757654002215E-4	51	TCRBV21-01*01	TCRBV21	TCRBV21-01	01				TCRBD01-01*01	TCRBD01	TCRBD01-01	01				TCRBJ02-01*01	TCRBJ02	TCRBJ02-01	01				2	4	1	4	7	4	30	45	52	59	63	1	Stop	VDJ
AAGACAGCAGCTTCTACATCTGCAGTGCTAGAGATTCGGAGACAGGGTAATTCCGCCTCGTTCTACAATGAGCAGTTCTTCGGGCCA		1	3.6886757654002215E-4	61	TCRBV20	TCRBV20				TCRBV20-01,TCRBV20-or09_02		TCRBD01-01*01	TCRBD01	TCRBD01-01	01				TCRBJ02-01*01	TCRBJ02	TCRBJ02-01	01				0	15	2	3	6	3	20	34	40	47	62	1	Out	VDJ
CTGGAGTCCGCTACCAGCTCCCAGACATCTGTGTACTTCTGTGCCATCAGTGAATTAGCAGACTACAATGAGCAGTTCTTCGGGCCA	CAISELADYNEQFF	1	3.6886757654002215E-4	42	TCRBV10-03*01	TCRBV10	TCRBV10-03	01				TCRBD02-01	TCRBD02	TCRBD02-01				01,02	TCRBJ02-01*01	TCRBJ02	TCRBJ02-01	01				3	3	5	7	2	3	39	53	55	59	62	1	In	VDJ
CTGAAGGTGCAGCCTGCAGAACTGGAGGATTCTGGAGTTTATTTCTGTGCCAGCAGCCAACTCTGGGAGACCCAGTACTTCGGGCCA	CASSQLWETQYF	1	3.6886757654002215E-4	36	TCRBV14-01*01	TCRBV14	TCRBV14-01	01								TCRBD01,TCRBD02	TCRBD01-01,TCRBD02-01		TCRBJ02-05*01	TCRBJ02	TCRBJ02-05	01				2	0	0	10	4	5	45	60	64	-1	66	1	In	VDJ
GAGTCGCCCAGCCCCAACCAGACCTCTCTGTACTTCTGTGCCAGCAGTTTTAGTAGTGGGGTTGAGAAAACGCAGTATTTTGGCCCA	CASSFSSGVEKTQYF	1	3.6886757654002215E-4	45	TCRBV27-01*01	TCRBV27	TCRBV27-01	01								TCRBD01,TCRBD02	TCRBD01-01,TCRBD02-01		TCRBJ02-03*01	TCRBJ02	TCRBJ02-03	01				3	8	6	2	7	9	36	50	57	61	69	1	In	VDJ
TCCGCCAGCACCAACCAGACATCTATGTACCTCTGTGCCAGCAGCCGACTCAGGACAGGGCGAACCGGGGAGCTGTTTTTTGGAGAA	CASSRLRTGRTGELFF	1	3.6886757654002215E-4	48	TCRBV28-01*01	TCRBV28	TCRBV28-01	01				TCRBD01-01*01	TCRBD01	TCRBD01-01	01				TCRBJ02-02*01	TCRBJ02	TCRBJ02-02	01				6	3	1	3	8	5	33	44	52	60	63	1	In	VDJ
AAGATCCAGCGCACAGAGCAGGGGGACTCGGCCATGTATCTCTGTGCCAGCAGCTCAAGGCGGGGTCAGCCCCAGCATTTTGGTGAT	CASSSRRGQPQHF	1	3.6886757654002215E-4	39	TCRBV07-09*01	TCRBV07	TCRBV07-09	01				TCRBD02-01*01	TCRBD02	TCRBD02-01	01				TCRBJ01-05*01	TCRBJ01	TCRBJ01-05	01				4	0	7	3	4	6	42	55	59	-1	65	1	In	VDJ
GTGACATCGGCCCAAAAGAACCCGACAGCTTTCTATCTCTGTGCCAGTAGTCCACAGGGTAGCAATCAGCCCCAGCATTTTGGTGAT	CASSPQGSNQPQHF	1	3.6886757654002215E-4	42	TCRBV19-01*01	TCRBV19	TCRBV19-01	01				TCRBD01-01*01	TCRBD01	TCRBD01-01	01				TCRBJ01-05*01	TCRBJ01	TCRBJ01-05	01				5	0	3	3	2	0	39	51	53	-1	59	1	In	VDJ
GTGAGCACCTTGGAGCTGGGGGACTCGGCCCTTTATCTTTGCGCCAGCAGCCTGGACGGAGGCTCCTACGAGCAGTACTTCGGGCCG	CASSLDGGSYEQYF	1	3.6886757654002215E-4	42	TCRBV05-01*01	TCRBV05	TCRBV05-01	01				TCRBD02-01*02	TCRBD02	TCRBD02-01	02				TCRBJ02-07*01	TCRBJ02	TCRBJ02-07	01				0	0	10	1	2	0	39	55	57	-1	62	1	In	VDJ
GAGTCTGCCATCCCCAACCAGACAGCTCTTTACTTCTGTGCCACCAGTGATTCCGGGACTATCCAAGAGACCCAGTACTTCGGGCCA	CATSDSGTIQETQYF	2	7.377351530800443E-4	45	TCRBV24-01*01	TCRBV24	TCRBV24-01	01				TCRBD02-01	TCRBD02	TCRBD02-01				01,02	TCRBJ02-05*01	TCRBJ02	TCRBJ02-05	01				2	1	0	9	2	1	36	52	54	61	62	2	In	VDJ
NNNNNNNNNNTGTCGGCTGCTCCCTCCCAGACATCTGTGTACTTCTGTGCCAGTGCCGACCGCCAAGAGACCCAGTACTTCGGGCCA	CASADRQETQYF	1	3.6886757654002215E-4	36	TCRBV06-05*01	TCRBV06	TCRBV06-05	01								TCRBD01,TCRBD02	TCRBD01-01,TCRBD02-01		TCRBJ02-05*01	TCRBJ02	TCRBJ02-05	01				9	2	2	7	4	1	45	53	57	60	62	1	In	VDJ
TTGGAGCTGGGGGACTCGGCCCTTTATCTTTGCGCCAGCAGCATAGCTTATAGCGGCGGGGGGATGGATACGCAGTATTTTGGCCCA	CASSIAYSGGGMDTQYF	1	3.6886757654002215E-4	51	TCRBV05-01*01	TCRBV05	TCRBV05-01	01				TCRBD02-01*01	TCRBD02	TCRBD02-01	01				TCRBJ02-03*01	TCRBJ02	TCRBJ02-03	01				4	3	7	1	13	6	30	42	55	63	66	1	In	VDJ
AAGATCCAGCGCACAGAGCAGGAGGACTCGGCCGTGTATCTCTGTGCCAGCAGCTCGACAACGGCAGATACGCAGTATTTTGGCCCA	CASSSTTADTQYF	1	3.6886757654002215E-4	39	TCRBV07-02	TCRBV07	TCRBV07-02				01,02	TCRBD01-01*01	TCRBD01	TCRBD01-01	01				TCRBJ02-03*01	TCRBJ02	TCRBJ02-03	01				4	4	2	6	1	4	42	55	56	60	64	1	In	VDJ
AGCGCACAGAGCAGGGGGACTCAGCCGCGTATCTCCGTGCCAGGGACTAGCGGGGGGGCTAGCACAGATACGCAGTATTTTGGCCCA		2	7.377351530800443E-4	46	TCRBV07-03*03	TCRBV07	TCRBV07-03	03				TCRBD02-01*01	TCRBD02	TCRBD02-01	01				TCRBJ02-03*01	TCRBJ02	TCRBJ02-03	01				9	2	1	0	0	0	35	-1	43	58	60	2	Out	VDJ
TCGGCCCAAAAGAACCCGACAGCTTTCTATCTCTGTGCCAGTAGTATTAGGGGGAGGGCCTCCACAGATACGCAGTATTTTGGCCCA	CASSIRGRASTDTQYF	1	3.6886757654002215E-4	48	TCRBV19-01*01	TCRBV19	TCRBV19-01	01				TCRBD02-01*02	TCRBD02	TCRBD02-01	02				TCRBJ02-03*01	TCRBJ02	TCRBJ02-03	01				3	4	9	0	4	2	33	47	51	58	62	1	In	VDJ
GCTGCTCCCTCCCAGACATCTGTGTACTTCTGTGCCAGCAGGTCGAGGGGGGCAGGGGCCATGAACACTGAAGCTTTCTTTGGACAA	CASRSRGAGAMNTEAFF	1	3.6886757654002215E-4	51	TCRBV06	TCRBV06				TCRBV06-01,TCRBV06-05,TCRBV06-06						TCRBD01,TCRBD02	TCRBD01-01,TCRBD02-01		TCRBJ01-01*01	TCRBJ01	TCRBJ01-01	01				6	3	4	2	11	0	30	41	52	58	61	1	In	VDJ
NNNNTGTCGGCTGCTCCCTCCCAGACATCTGTGTACTTCTGTGCCAGCAGTTATCGGATTAGCCCCGAAAAACTGTTTTTTGGCAGT	CASSYRISPEKLFF	1	3.6886757654002215E-4	42	TCRBV06-05*01	TCRBV06	TCRBV06-05	01				TCRBD02-01	TCRBD02	TCRBD02-01				01,02	TCRBJ01-04*01	TCRBJ01	TCRBJ01-04	01				3	3	5	7	6	8	39	53	59	63	66	1	In	VDJ
TCGGCTGCTCCCTCCCAGACATCTGTGTACTTCTGTGCCAGCCATGGGAGGGGCAGGGGTAACAATCAGCCCCAGCATTTTGGTGAT	CASHGRGRGNNQPQHF	2	7.377351530800443E-4	48	TCRBV06	TCRBV06				TCRBV06-01,TCRBV06-05		TCRBD02-01*02	TCRBD02	TCRBD02-01	02				TCRBJ01-05*01	TCRBJ01	TCRBJ01-05	01				8	10	9	0	3	3	33	42	45	52	62	2	In	VDJ
NTGTCGGCTGCTCCCTCCCAGACATCTGTGTACTTCTGTGCCAGCAGTTATGAGTTAGGAGCGCTCTACGAGCAGTACTTCGGGCCG	CASSYELGALYEQYF	1	3.6886757654002215E-4	45	TCRBV06-05*01	TCRBV06	TCRBV06-05	01				TCRBD02-01	TCRBD02	TCRBD02-01				01,02	TCRBJ02-07*01	TCRBJ02	TCRBJ02-07	01				3	2	6	6	9	3	36	50	59	63	65	1	In	VDJ
TCCCTCCCAAACATCTGTGTACTTCTGTGCCAGCAGTCCCGGGACAGAGATACGAGTACCAAGAGGGACGAGCAGTACTTCGGGCCG		1	3.6886757654002215E-4	56	TCRBV06-02/06-03*01	TCRBV06	TCRBV06-02/06-03	01				TCRBD01-01*01	TCRBD01	TCRBD01-01	01				TCRBJ02-07*01	TCRBJ02	TCRBJ02-07	01				5	20	0	5	3	5	25	37	40	47	67	1	Out	VDJ
GCGTCTGCTGTACCCTCTCAGACATCTGTGTACTTCTGTGCCAGCAGTGACACAGCGGGGGGGGGCAATGAGCAGTTCTTCGGGCCA	CASSDTAGGGNEQFF	1	3.6886757654002215E-4	45	TCRBV06-04*01	TCRBV06	TCRBV06-04	01				TCRBD02-01*01	TCRBD02	TCRBD02-01	01				TCRBJ02-01*01	TCRBJ02	TCRBJ02-01	01				2	2	6	0	2	6	36	51	53	63	65	1	In	VDJ
GCTCTCTGGAGCTGGGGGACTCAGCTTTGTATTTTTGTGCCAGCAGCGTAAGGGCCTAGGTCGTACAATGAGCAGTTCTTCGGGCCA		1	3.6886757654002215E-4	46	TCRBV09-01*01	TCRBV09	TCRBV09-01	01								TCRBD01,TCRBD02	TCRBD01-01,TCRBD02-01		TCRBJ02-01*01	TCRBJ02	TCRBJ02-01	01				1	9	5	3	0	4	35	-1	50	54	63	1	Out	VDJ
ATCCAGCGCACAGAGCAGGGGGACTCGGCCATGTATCTCTGTGCCAGCAGTCCTGCGGGGGGGGACAATGAGCAGTTCTTCGGGCCA	CASSPAGGDNEQFF	1	3.6886757654002215E-4	42	TCRBV07-09*01	TCRBV07	TCRBV07-09	01				TCRBD02-01*01	TCRBD02	TCRBD02-01	01				TCRBJ02-01*01	TCRBJ02	TCRBJ02-01	01				6	1	7	0	4	5	39	50	54	63	64	1	In	VDJ
NNNNTGTCGGCTGCTCCCTCCCAGACATCTGTGTACTTCTGTGCCAGCATCCGGCAGAAGAGTGGAGAGACCCAGTACTTCGGGCCA	CASIRQKSGETQYF	1	3.6886757654002215E-4	42	TCRBV06-05*01	TCRBV06	TCRBV06-05	01								TCRBD01,TCRBD02	TCRBD01-01,TCRBD02-01		TCRBJ02-05*01	TCRBJ02	TCRBJ02-05	01				7	8	4	5	5	4	39	49	54	57	65	1	In	VDJ
CAGCCCTCAGAACCCAGGGACTCAGCTGTGTACTTCTGTGCCAGCAGTCAAACCCGGGACACGAAAGAGACCCAGTACTTCGGGCCA	CASSQTRDTKETQYF	2	7.377351530800443E-4	45	TCRBV12	TCRBV12				TCRBV12-03/12-04,TCRBV12-04		TCRBD01-01*01	TCRBD01	TCRBD01-01	01				TCRBJ02-05*01	TCRBJ02	TCRBJ02-05	01				5	3	0	6	7	3	36	48	55	61	64	2	In	VDJ
AGCACCTTGGAGCTGGGGGACTCGGCCCTTTATCTTTGCGCCAGCAGCCGAGGACAACTAGGGACAGATACGCAGTATTTTGGCCCA	CASSRGQLGTDTQYF	1	3.6886757654002215E-4	45	TCRBV05-01*01	TCRBV05	TCRBV05-01	01								TCRBD01,TCRBD02	TCRBD01-01,TCRBD02-01		TCRBJ02-03*01	TCRBJ02	TCRBJ02-03	01				4	7	1	6	3	3	36	48	51	56	63	1	In	VDJ
NNTGTCGGCTGCTCCCTCCCAGACATCTGTGTACTTCTGTGCCAGCAGTGAGTGACAGGGAGCACAGATACGCAGTATTTTGGCCCA		1	3.6886757654002215E-4	44	TCRBV06-01*01	TCRBV06	TCRBV06-01	01				TCRBD01-01*01	TCRBD01	TCRBD01-01	01				TCRBJ02-03*01	TCRBJ02	TCRBJ02-03	01				3	0	2	3	2	0	37	51	53	-1	60	1	Out	VDJ
CCTGAAGACAGCAGCATATATCTCTGCAGCGCCGTGGGTTCACCACCGGGGGGGTTCGGGAACACCGGGGAGCTGTTTTTTGGAGAA	CSAVGSPPGGFGNTGELFF	1	3.6886757654002215E-4	57	TCRBV29-01*03	TCRBV29	TCRBV29-01	03				TCRBD02-01*01	TCRBD02	TCRBD02-01	01				TCRBJ02-02*01	TCRBJ02	TCRBJ02-02	01				6	5	8	0	14	1	24	32	46	54	59	1	In	VDJ
AGCTCTCTGGAGCTGGGGGACTCAGCTTTGTATTTCTGTGCCAGCAGCGTAGGGCACAGGGCGGGAGCTGAAGCTTTCTTTGGACAA	CASSVGHRAGAEAFF	2	7.377351530800443E-4	45	TCRBV09-01*01	TCRBV09	TCRBV09-01	01				TCRBD02-01*02	TCRBD02	TCRBD02-01	02				TCRBJ01-01*01	TCRBJ01	TCRBJ01-01	01				0	0	7	2	8	6	36	52	60	-1	67	2	In	VDJ
GTGACATCGGCCCAAAAGAACCCGACAGCTTTCTATCTCTGTGCCAGTAGTATTAACCAGGGGCTTACTGAAGCTTTCTTTGGACAA	CASSINQGLTEAFF	1	3.6886757654002215E-4	42	TCRBV19-01*01	TCRBV19	TCRBV19-01	01				TCRBD01-01*01	TCRBD01	TCRBD01-01	01				TCRBJ01-01*01	TCRBJ01	TCRBJ01-01	01				3	3	4	2	4	5	39	53	57	63	66	1	In	VDJ
CAGGCTACGAAGCTTGAGGATTCAGCAGTGTATTTTTGTGCCAGCAGCCAATCCTTCGGTTATAATTCACCCCTCCACTTTGGGAAT	CASSQSFGYNSPLHF	1	3.6886757654002215E-4	45	TCRBV16-01*01	TCRBV16	TCRBV16-01	01				TCRBD02-01	TCRBD02	TCRBD02-01				01,02	TCRBJ01-06*01	TCRBJ01	TCRBJ01-06	01				0	1	8	5	3	4	36	53	56	59	60	1	In	VDJ
AATGTGAGCACCTTGGAGCTGGGGGACTCGGCCCTTTATCTTTGCGCCAGCAGCTTGTCAGGGTCCGGCGAGCAGTACTTCGGGCCG	CASSLSGSGEQYF	1	3.6886757654002215E-4	39	TCRBV05-01*01	TCRBV05	TCRBV05-01	01				TCRBD01-01*01	TCRBD01	TCRBD01-01	01				TCRBJ02-07*01	TCRBJ02	TCRBJ02-07	01				1	5	4	3	1	6	42	57	58	63	68	1	In	VDJ
CAGCGCACAGAGCAGCGGGACTCGGCCATGTATCGCTGTGCCAGCAGCTCTGGCGGGACTAGCTACTACGAGCAGTACTTCGGGCCG	CASSSGGTSYYEQYF	1	3.6886757654002215E-4	45	TCRBV07-06*01	TCRBV07	TCRBV07-06	01				TCRBD02-01	TCRBD02	TCRBD02-01				01,02	TCRBJ02-07*01	TCRBJ02	TCRBJ02-07	01				4	2	0	7	5	3	36	49	54	63	65	1	In	VDJ
AATTCCCTGGAGCTTGGTGACTCTGCTGTGTATTTCTGTGCCAGCAGCTACGGGGGGGCATCGTCATACGAGCAGTACTTCGGGCCG	CASSYGGASSYEQYF	1	3.6886757654002215E-4	45	TCRBV03-01/03-02*01	TCRBV03	TCRBV03-01/03-02	01				TCRBD02-01*01	TCRBD02	TCRBD02-01	01				TCRBJ02-07*01	TCRBJ02	TCRBJ02-07	01				5	8	8	0	2	4	36	48	50	58	66	1	In	VDJ
ACAGAGCAGGGGGACTCAGCCGCGTATCTCCGTGCCAGCAGCTTAAGAGGCCCGGGCTAGCGGCTTAAAGAGCAGTACTTCGGGCCG	RASSLRGPG*RLKEQYF	1	3.6886757654002215E-4	51	TCRBV07-03*03	TCRBV07	TCRBV07-03	03				TCRBD02-01	TCRBD02	TCRBD02-01				01,02	TCRBJ02-07*01	TCRBJ02	TCRBJ02-07	01				1	6	4	5	10	7	30	46	56	63	69	1	Stop	VDJ
TCCTTGGAGCTGGGGGACTCAGCCCTGTACTTCTGTGCCAGCAGCCCCGGGACTAGCGGGGGGGCGGGCGAGCAGTTCTTCGGGCCA	CASSPGTSGGAGEQFF	1	3.6886757654002215E-4	48	TCRBV13-01*01	TCRBV13	TCRBV13-01	01				TCRBD02-01*01	TCRBD02	TCRBD02-01	01				TCRBJ02-01*01	TCRBJ02	TCRBJ02-01	01				5	5	0	0	3	10	33	45	48	64	69	1	In	VDJ
AGAAGACTCAGCCCTGTATCTCTGCGCCAGCAGCCAACTTGGGGACCCTATAGGACTAAGGTAGGAGAGACCCAGTACTTCGGGCCA		1	3.6886757654002215E-4	59	TCRBV04-01*01	TCRBV04	TCRBV04-01	01				TCRBD02-01	TCRBD02	TCRBD02-01				01,02	TCRBJ02-05*01	TCRBJ02	TCRBJ02-05	01				2	7	1	9	15	4	22	37	52	58	65	1	Out	VDJ
TCGCCCAGCCCCAACCAGACCTCTCTGTACTTCTGTGCCAGCAGTTTATCGTAAAGTCTTAGCACAGATACGCAGTATTTTGGCCCA	CASSLS*SLSTDTQYF	1	3.6886757654002215E-4	48	TCRBV27-01*01	TCRBV27	TCRBV27-01	01								TCRBD01,TCRBD02	TCRBD01-01,TCRBD02-01		TCRBJ02-03*01	TCRBJ02	TCRBJ02-03	01				0	4	5	5	4	0	33	50	54	56	60	1	Stop	VDJ
AACGCCTTGGAGCTGGACGACTCGGCCCTGTATCTCTGTGCCAGCAGGGAAGGGACTCGGACCTCCGGGGAGCTGTTTTTTGGAGAA	CASREGTRTSGELFF	2	7.377351530800443E-4	45	TCRBV05-04*01	TCRBV05	TCRBV05-04	01				TCRBD02-01	TCRBD02	TCRBD02-01				01,02	TCRBJ02-02*01	TCRBJ02	TCRBJ02-02	01				5	7	0	10	4	6	36	47	51	57	64	2	In	VDJ
NNNNTGTCGGCTGCTCCCTCCCAGACATCTGTGTACTTCTGTGCCAGCAGTATAGCAGGGGGGCTCGTTGAAGCTTTCTTTGGACAA	CASSIAGGLVEAFF	1	3.6886757654002215E-4	42	TCRBV06-05*01	TCRBV06	TCRBV06-05	01				TCRBD01-01*01	TCRBD01	TCRBD01-01	01				TCRBJ01-01*01	TCRBJ01	TCRBJ01-01	01				5	6	4	1	4	7	39	51	55	62	68	1	In	VDJ
ACAGTGACCAGTGCCCATCCTGAAGACAGCAGCTTCTACATCTGCAGTGCTAGTCTTACAGGGGGGGCTGGCTACACCTTCGGTTCG	CSASLTGGAGYTF	1	3.6886757654002215E-4	39	TCRBV20-01*04	TCRBV20	TCRBV20-01	04				TCRBD01-01*01	TCRBD01	TCRBD01-01	01				TCRBJ01-02*01	TCRBJ01	TCRBJ01-02	01				2	3	3	1	3	7	42	54	57	65	68	1	In	VDJ
NNNNNNNNNNNNNTGTCGGCTGCTCCCTCCCAAACATCTGTGTACTTCTGTGCCAGCAGGACTCACTACGAGCAGTACTTCGGGCCG	CASRTHYEQYF	1	3.6886757654002215E-4	33	TCRBV06	TCRBV06				TCRBV06-02/06-03,TCRBV06-02		TCRBD02-01	TCRBD02	TCRBD02-01				01,02	TCRBJ02-07*01	TCRBJ02	TCRBJ02-07	01				6	2	2	10	0	3	48	-1	59	63	65	1	In	VDJ
NNNNNNNNNNTGTCGGCTGCTCCCTCCCAGACATCTGTGTACTTCTGTGCCAGCACCGGACAGGGTGACGAGCAGTACTTCGGGCCG	CASTGQGDEQYF	2	7.377351530800443E-4	36	TCRBV06-05*01	TCRBV06	TCRBV06-05	01				TCRBD01-01*01	TCRBD01	TCRBD01-01	01				TCRBJ02-07*01	TCRBJ02	TCRBJ02-07	01				7	2	1	3	2	5	45	55	57	65	67	2	In	VDJ
GAGCAGCGGGACTCGGCCATGTATCGCTGTGCCAGCAGCCCTAGTGGGGATTCGGATTTAGCCAAAAACATTCAGTACTTCGGCGCC	CASSPSGDSDLAKNIQYF	1	3.6886757654002215E-4	54	TCRBV07-06*01	TCRBV07	TCRBV07-06	01								TCRBD01,TCRBD02	TCRBD01-01,TCRBD02-01		TCRBJ02-04*01	TCRBJ02	TCRBJ02-04	01				5	9	0	8	7	0	27	39	46	50	59	1	In	VDJ
ACATCGGCCCAAAAGAACCCGACAGCTTTCTATCTCTGTGCCAGTAGGTCGGGACTTACGTACCAAGAGACCCAGTACTTCGGGCCA	CASRSGLTYQETQYF	1	3.6886757654002215E-4	45	TCRBV19-01*01	TCRBV19	TCRBV19-01	01				TCRBD02-01	TCRBD02	TCRBD02-01				01,02	TCRBJ02-05*01	TCRBJ02	TCRBJ02-05	01				6	5	0	10	3	0	36	47	50	56	61	1	In	VDJ
GCCCTGCAGCCAGAAGACTCAGCCCTGTATCTCTGCGCCAGCAGCCCCCAACTAGCGGGGGGCACAGATACGCAGTATTTTGGCCCA	CASSPQLAGGTDTQYF	1	3.6886757654002215E-4	48	TCRBV04-01*01	TCRBV04	TCRBV04-01	01				TCRBD02-01*01	TCRBD02	TCRBD02-01	01				TCRBJ02-03*01	TCRBJ02	TCRBJ02-03	01				4	0	3	2	4	1	33	46	50	-1	61	1	In	VDJ
CGCACAGAGCAGGAGGACTCGGCCGTGTATCTCTGTGCCAGCAGCATATACTAGGATAAGGCCACAGATACGCAGTATTTTGGCCCA	CASSIY*DKATDTQYF	1	3.6886757654002215E-4	48	TCRBV07-02	TCRBV07	TCRBV07-02				01,02	TCRBD02-01	TCRBD02	TCRBD02-01				01,02	TCRBJ02-03*01	TCRBJ02	TCRBJ02-03	01				5	8	3	8	4	2	33	45	49	54	62	1	Stop	VDJ
AAGATCCAGCCCTCAGAACCCAGGGACTCAGCTGTGTACTTCTGTGCCAGCTGTGGATATAACACCGGGGAGCTGTTTTTTGGAGAA	CASCGYNTGELFF	1	3.6886757654002215E-4	39	TCRBV12-03/12-04*01	TCRBV12	TCRBV12-03/12-04	01								TCRBD01,TCRBD02	TCRBD01-01,TCRBD02-01		TCRBJ02-02*01	TCRBJ02	TCRBJ02-02	01				8	3	1	8	3	2	42	51	54	57	60	1	In	VDJ
GAGTCTGCCATCCCCAACCAGACAGCTCTTTACTTCTGTGCCACCAGTTACAGGGAAGGTACTAATGAAAAACTGTTTTTTGGCAGT	CATSYREGTNEKLFF	1	3.6886757654002215E-4	45	TCRBV24-01*01	TCRBV24	TCRBV24-01	01				TCRBD01-01*01	TCRBD01	TCRBD01-01	01				TCRBJ01-04*01	TCRBJ01	TCRBJ01-04	01				6	5	3	3	1	2	36	48	49	55	60	1	In	VDJ
AGCCTGCAGAGCTTGAGGACTCGGCCGTGTATCTCTGTGCCAGCAGCTTAGATCCGGGTGGAATTCTATGGCTACACCTTCGGTTCG		1	3.6886757654002215E-4	46	TCRBV11	TCRBV11				TCRBV11-02,TCRBV11-03		TCRBD02-01	TCRBD02	TCRBD02-01				01,02	TCRBJ01-02*01	TCRBJ01	TCRBJ01-02	01				0	7	8	4	2	4	35	52	54	58	65	1	Out	VDJ
CGCACAGAGCAGGAGGACTCCGCCGTGTATCTCTGTGCCAGCAGCTTTGGACAGGGCGCATATACTGATGGCTACACCTTCGGTTCG	CASSFGQGAYTDGYTF	1	3.6886757654002215E-4	48	TCRBV07-08*01	TCRBV07	TCRBV07-08	01				TCRBD01-01*01	TCRBD01	TCRBD01-01	01				TCRBJ01-02*01	TCRBJ01	TCRBJ01-02	01				3	11	1	3	1	6	33	47	48	56	67	1	In	VDJ
CCAGCGCACAGAGCAGCGGGACTCGGCCATGTATCGCTGTGCCAGCGATGGGTCGGGGGGCTCAAAGAGACCCAGTACTTCGGGCCA		2	7.377351530800443E-4	44	TCRBV07-06*01	TCRBV07	TCRBV07-06	01				TCRBD02-01*01	TCRBD02	TCRBD02-01	01				TCRBJ02-05*01	TCRBJ02	TCRBJ02-05	01				8	4	8	1	7	3	37	46	53	60	64	2	Out	VDJ
NNNNTGTCGGCTGCTCCCTCCCAGACATCTGTGTACTTCTGTGCCAGCGACAGTGGCCCCGTCACAGATACGCAGTATTTTGGCCCA	CASDSGPVTDTQYF	2	7.377351530800443E-4	42	TCRBV06-05*01	TCRBV06	TCRBV06-05	01				TCRBD01-01*01	TCRBD01	TCRBD01-01	01				TCRBJ02-03*01	TCRBJ02	TCRBJ02-03	01				8	9	2	5	0	2	39	-1	48	53	62	2	In	VDJ
GAGCTGAATGTGAACGCCTTGTTGCTGGGGGACTCGGCCCTGTATCTCTGTGCCAGCAGCGCGTTAGGGGGCTACACCTTCGGTTCG	CASSALGGYTF	1	3.6886757654002215E-4	33	TCRBV05-05*01	TCRBV05	TCRBV05-05	01								TCRBD01,TCRBD02	TCRBD01-01,TCRBD02-01		TCRBJ01-02*01	TCRBJ01	TCRBJ01-02	01				4	0	5	3	5	8	48	60	65	-1	69	1	In	VDJ
GCTACCCGCTCCCAGACATCTGTGTATTTCTGCGCCAGCAGTGAGGGAGGCGGGGGGGCCAGTTTCTCCGAGCAGTACTTCGGGCCG	CASSEGGGGASFSEQYF	1	3.6886757654002215E-4	51	TCRBV10-02*01	TCRBV10	TCRBV10-02	01				TCRBD02-01*01	TCRBD02	TCRBD02-01	01				TCRBJ02-07*01	TCRBJ02	TCRBJ02-07	01				2	10	7	0	4	6	30	45	49	58	68	1	In	VDJ
NTGAAGATCCAGCCCTCAGAACCCAGGGACTCAGCTGTGTACTTCTGTGCCAGCAGTCTGGGACCCTACGAGCAGTACTTCGGGCCG	CASSLGPYEQYF	1	3.6886757654002215E-4	36	TCRBV12-03/12-04*01	TCRBV12	TCRBV12-03/12-04	01								TCRBD01,TCRBD02	TCRBD01-01,TCRBD02-01		TCRBJ02-07*01	TCRBJ02	TCRBJ02-07	01				5	0	0	7	2	2	45	57	59	-1	64	1	In	VDJ
ACCAGTGCCCATCCTGAAGACAGCAGCTTCTACATCTGCAGTGCTTTACGAGGACTAGCGGACCTAGACGAGCAGTACTTCGGGCCG	CSALRGLADLDEQYF	2	7.377351530800443E-4	45	TCRBV20	TCRBV20				TCRBV20-01,TCRBV20-or09_02		TCRBD02-01	TCRBD02	TCRBD02-01				01,02	TCRBJ02-07*01	TCRBJ02	TCRBJ02-07	01				5	6	1	5	6	5	36	45	51	61	67	2	In	VDJ
AATGTGAGCACCTTGGAGCTGGGGGACTCGGCCCTTTATCTTTGCGCCAGCAGCTTTAGTGTCCTTCACGAGCAGTACTTCGGGCCG	CASSFSVLHEQYF	1	3.6886757654002215E-4	39	TCRBV05-01*01	TCRBV05	TCRBV05-01	01				TCRBD02-01	TCRBD02	TCRBD02-01				01,02	TCRBJ02-07*01	TCRBJ02	TCRBJ02-07	01				2	8	5	8	0	5	42	-1	56	59	67	1	In	VDJ
CCCTCAGAACCCAGGGACTCAGCTGTGTACTTCTGTGCCAGCAGCCGTATAGTTAACTCCCCGTCAAGTGAGCAGTTCTTCGGGCCA	CASSRIVNSPSSEQFF	1	3.6886757654002215E-4	48	TCRBV12	TCRBV12				TCRBV12-03/12-04,TCRBV12-04		TCRBD02-01	TCRBD02	TCRBD02-01				01,02	TCRBJ02-01*01	TCRBJ02	TCRBJ02-01	01				6	10	3	10	11	9	33	44	55	58	68	1	In	VDJ
ATTCTGGAGTCCGCCAGCACCAACCAGACATCTATGTACCTCTGTGCCAGCAGGGTAGGGTCTTACAATGAGCAGTTCTTCGGGCCA	CASRVGSYNEQFF	1	3.6886757654002215E-4	39	TCRBV28-01*01	TCRBV28	TCRBV28-01	01								TCRBD01,TCRBD02	TCRBD01-01,TCRBD02-01		TCRBJ02-01*01	TCRBJ02	TCRBJ02-01	01				6	3	5	3	3	4	42	53	56	60	63	1	In	VDJ
NTGTCGGCTGCTCCCTCCCAGACATCTGTGTACTTCTGTGCCAGCAGTGAAACGGGCCAGGGAGGAAATGAGCAGTTCTTCGGGCCA	CASSETGQGGNEQFF	1	3.6886757654002215E-4	45	TCRBV06-01*01	TCRBV06	TCRBV06-01	01				TCRBD02-01*02	TCRBD02	TCRBD02-01	02				TCRBJ02-01*01	TCRBJ02	TCRBJ02-01	01				2	1	9	1	8	7	36	51	59	65	66	1	In	VDJ
CGGTCCACAAAGCTGGAGGACTCAGCCATGTACTTCTGTGCCAGCCAGTACTACTCCGGGACAGGCGATACGCAGTATTTTGGCCCA	CASQYYSGTGDTQYF	2	7.377351530800443E-4	45	TCRBV02-01	TCRBV02	TCRBV02-01				01,03	TCRBD01-01*01	TCRBD01	TCRBD01-01	01				TCRBJ02-03*01	TCRBJ02	TCRBJ02-03	01				8	1	0	4	12	6	36	45	57	65	66	2	In	VDJ
NNNNNNNNNNTGTCGGCTGCTCCCTCCCAAACATCTGTGTACTTCTGTGCCAGCACCCAACCCACCGGGGAGCTGTTTTTTGGAGAA	CASTQPTGELFF	1	3.6886757654002215E-4	36	TCRBV06	TCRBV06				TCRBV06-02/06-03,TCRBV06-02						TCRBD01,TCRBD02	TCRBD01-01,TCRBD02-01		TCRBJ02-02*01	TCRBJ02	TCRBJ02-02	01				7	1	3	7	4	4	45	55	59	61	62	1	In	VDJ
GTGAGCACCTTGGAGCTGGGGGACTCGGCCCTTTATCTTTGCGCCAGCAGCTTGGTGGGGGGCAATCAGCCCCAGCATTTTGGTGAT	CASSLVGGNQPQHF	2	7.377351530800443E-4	42	TCRBV05-01*01	TCRBV05	TCRBV05-01	01								TCRBD01,TCRBD02	TCRBD01-01,TCRBD02-01		TCRBJ01-05*01	TCRBJ01	TCRBJ01-05	01				0	0	6	1	1	2	39	55	56	-1	61	2	In	VDJ
NTGTCGGCTGCTCCCTCCCAGACATCTGTGTACTTCTGTGCCAGCAGTCAGGACAGCGACCTGTCACAGCCCCAGCATTTTGGTGAT	CASSQDSDLSQPQHF	1	3.6886757654002215E-4	45	TCRBV06-05*01	TCRBV06	TCRBV06-05	01				TCRBD01-01*01	TCRBD01	TCRBD01-01	01				TCRBJ01-05*01	TCRBJ01	TCRBJ01-05	01				5	10	1	5	2	7	36	48	50	56	66	1	In	VDJ
ATCCAGCGCACAGAGCAGGAGGACTCCGCCGTGTATCTCTGTGCCAGCAGCTTCGACAGTCTCCGGTACGAGCAGTACTTCGGGCCG	CASSFDSLRYEQYF	1	3.6886757654002215E-4	42	TCRBV07-08*01	TCRBV07	TCRBV07-08	01				TCRBD01-01*01	TCRBD01	TCRBD01-01	01				TCRBJ02-07*01	TCRBJ02	TCRBJ02-07	01				3	7	2	5	1	4	39	53	54	59	66	1	In	VDJ
GAGTCGCCCAGCCCCAACCAGACCTCTCTGTACTTCTGTGCCAGCAGTGTGCAGGGGGAGTAAAGGTACGAGCAGTACTTCGGGCCG	CASSVQGE*RYEQYF	1	3.6886757654002215E-4	45	TCRBV27-01*01	TCRBV27	TCRBV27-01	01				TCRBD01-01*01	TCRBD01	TCRBD01-01	01				TCRBJ02-07*01	TCRBJ02	TCRBJ02-07	01				5	8	4	1	3	4	36	48	51	58	66	1	Stop	VDJ
CAGCGCACAGAGCAGGGGGACTCGGCCATGTATCTCTGTGCCAGCAGACCACAGGGGATGCCTGGAAACACCATATATTTTGGAGAG	CASRPQGMPGNTIYF	1	3.6886757654002215E-4	45	TCRBV07-09*01	TCRBV07	TCRBV07-09	01				TCRBD01-01*01	TCRBD01	TCRBD01-01	01				TCRBJ01-03*01	TCRBJ01	TCRBJ01-03	01				6	4	3	2	3	2	36	47	50	57	61	1	In	VDJ
AACGCCTTGGAGCTGGACGACTCGGCCCTGTATCTCTGTGCCAGCAGCCGAGGACAAAGCTTGTACAATGAGCAGTTCTTCGGGCCA	CASSRGQSLYNEQFF	1	3.6886757654002215E-4	45	TCRBV05-04*01	TCRBV05	TCRBV05-04	01				TCRBD01-01*01	TCRBD01	TCRBD01-01	01				TCRBJ02-01*01	TCRBJ02	TCRBJ02-01	01				4	7	1	6	3	4	36	48	51	56	63	1	In	VDJ
GCCTGCAGAGCTTGAGGACTCGGCCGTGTATCTCTGTGCCAGCGTTTAGCGGGGGCCACCCTGCGCGAGACCCAGTACTTCGGGCCA		1	3.6886757654002215E-4	47	TCRBV11	TCRBV11				TCRBV11-02,TCRBV11-03		TCRBD02-01*01	TCRBD02	TCRBD02-01	01				TCRBJ02-05*01	TCRBJ02	TCRBJ02-05	01				8	11	5	2	3	5	34	43	46	55	66	1	Out	VDJ
NTGTCGGCTGCTCCCTCCCAGACATCTGTGTACTTCTGTGCCAGCAGTGAACTAGCGGGGGGGCAAGAGACCCAGTACTTCGGGCCA	CASSELAGGQETQYF	3	0.0011066027296200663	45	TCRBV06-01*01	TCRBV06	TCRBV06-01	01				TCRBD02-01*01	TCRBD02	TCRBD02-01	01				TCRBJ02-05*01	TCRBJ02	TCRBJ02-05	01				2	0	4	0	0	2	36	-1	51	-1	63	3	In	VDJ
AGCACCTTGGAGCTGGGGGACTCGGCCCTTTATCTTTGCGCCAGCAGTTACATAGGTGGGGGGCCAGATACGCAGTATTTTGGCCCA	CASSYIGGGPDTQYF	1	3.6886757654002215E-4	45	TCRBV05-01*01	TCRBV05	TCRBV05-01	01								TCRBD01,TCRBD02	TCRBD01-01,TCRBD02-01		TCRBJ02-03*01	TCRBJ02	TCRBJ02-03	01				5	0	6	0	11	4	36	47	58	-1	64	1	In	VDJ
AACATGAGCCCTGAAGACAGCAGCATATATCTCTGCAGCGTTTTGAGCTGGGTAGGTGAGGGCCCGGTGGAGCTGTTTTTTGGAGAA	CSVLSWVGEGPVELFF	3	0.0011066027296200663	48	TCRBV29-01	TCRBV29	TCRBV29-01				01,02	TCRBD02-01*02	TCRBD02	TCRBD02-01	02				TCRBJ02-02*01	TCRBJ02	TCRBJ02-02	01				5	6	11	0	15	10	33	42	57	62	68	3	In	VDJ
GGGACTCAGCTGTGTACTTCTGTGCCAGCAGTTTCCCGCTAGCCGCAAAAGGGAGGAGGGCACACCGGGGAGCTGTTTTTTGGAGAA		1	3.6886757654002215E-4	61	TCRBV12	TCRBV12				TCRBV12-03/12-04,TCRBV12-04		TCRBD02-01*02	TCRBD02	TCRBD02-01	02				TCRBJ02-02*01	TCRBJ02	TCRBJ02-02	01				3	5	9	1	16	3	20	34	50	56	61	1	Out	VDJ
TCCCAGACATCTGTGTACTTCTGTGCCAGCAATTATGGTGAGCTGATATCGTACGACCGCTTGAACACTGAAGCTTTCTTTGGACAA	CASNYGELISYDRLNTEAFF	1	3.6886757654002215E-4	60	TCRBV06	TCRBV06				TCRBV06-05,TCRBV06-06						TCRBD01,TCRBD02	TCRBD01-01,TCRBD02-01		TCRBJ01-01*01	TCRBJ01	TCRBJ01-01	01				3	4	2	7	19	0	21	35	54	57	61	1	In	VDJ
CAGCAGGTAGTGCGAGGAGATTCGGCAGCTTATTTCTGTGCCAGCTCACCACAGCCTGGAGGGAATCAGCCCCAGCATTTTGGTGAT	CASSPQPGGNQPQHF	2	7.377351530800443E-4	45	TCRBV18-01*01	TCRBV18	TCRBV18-01	01				TCRBD02-01*02	TCRBD02	TCRBD02-01	02				TCRBJ01-05*01	TCRBJ01	TCRBJ01-05	01				1	0	10	0	5	4	36	52	57	-1	63	2	In	VDJ
CTGTGAGCAACATGAGCCCTGAAGACAGCAGCATATATCTCTGCAGCGTTGAAGATCCCCTAGAATCAGCCCCAGCATTTTGGTGAT		1	3.6886757654002215E-4	40	TCRBV29-01	TCRBV29	TCRBV29-01				01,02	TCRBD02-01	TCRBD02	TCRBD02-01				01,02	TCRBJ01-05*01	TCRBJ01	TCRBJ01-05	01				0	0	4	8	4	4	41	55	59	-1	63	1	Out	VDJ
NNNNNNNNNNTGTCGGCTGCTCCCTCCCAGACATCTGTGTACTTCTGTGCCAGTGCCAGATCTAACTATGGCTACACCTTCGGTTCG	CASARSNYGYTF	1	3.6886757654002215E-4	36	TCRBV06-05*01	TCRBV06	TCRBV06-05	01				TCRBD01-01*01	TCRBD01	TCRBD01-01	01				TCRBJ01-02*01	TCRBJ01	TCRBJ01-02	01				9	2	4	5	3	0	45	53	56	59	61	1	In	VDJ
GTTGGCGTCTGCTGTACCCTCTCAGACATCTGTGTACTTCTGTGCCAGCAGTGGTGGAAGAGGGGCTCCGAGCAGTACTTCGGGCCG		1	3.6886757654002215E-4	41	TCRBV06-04*01	TCRBV06	TCRBV06-04	01								TCRBD01,TCRBD02	TCRBD01-01,TCRBD02-01		TCRBJ02-07*01	TCRBJ02	TCRBJ02-07	01				4	3	5	2	7	6	40	53	60	65	68	1	Out	VDJ
AGCGCACAGAGCAGGGGGACTCGGCCATGTATCTCTGTGCCAGCACCTTGGGACAGGCCTTATTCCTACGAGCAGTACTTCGGGCCG		2	7.377351530800443E-4	46	TCRBV07-09*06	TCRBV07	TCRBV07-09	06				TCRBD01-01*01	TCRBD01	TCRBD01-01	01				TCRBJ02-07*01	TCRBJ02	TCRBJ02-07	01				1	6	2	4	0	1	35	-1	51	57	63	2	Out	VDJ
CAGCTGCTCCCTCTCAGACTTCTGTTTACTTCTGTGCCAGCAGTTACTCGAAGGTCTGTCCTAAATTCACCCCTCCACTTTGGGAAC		1	3.6886757654002215E-4	49	TCRBV06-07*01	TCRBV06	TCRBV06-07	01								TCRBD01,TCRBD02	TCRBD01-01,TCRBD02-01		TCRBJ01-06*02	TCRBJ01	TCRBJ01-06	02				0	9	5	4	2	7	32	49	51	54	63	1	Out	VDJ
CAGCGCACAGAGCAGCGGGACTCAGCCATGTATCGCTGTGCCAGCAGCCCCCCCGGGGTCCCTAGGATGACCCAGTACTTCGGGCCA	CASSPPGVPRMTQYF	1	3.6886757654002215E-4	45	TCRBV07-07*01	TCRBV07	TCRBV07-07	01				TCRBD02-01*01	TCRBD02	TCRBD02-01	01				TCRBJ02-05*01	TCRBJ02	TCRBJ02-05	01				5	10	8	3	5	7	36	48	53	58	68	1	In	VDJ
CAGCCTGCAGAGCTTGAGGACTCGGCCGTGTATCTCTGTGCCAGCAGCTTACCCTCGGGACCGCAAGAGACCCAGTACTTCGGGCCA	CASSLPSGPQETQYF	1	3.6886757654002215E-4	45	TCRBV11	TCRBV11				TCRBV11-02,TCRBV11-03						TCRBD01,TCRBD02	TCRBD01-01,TCRBD02-01		TCRBJ02-05*01	TCRBJ02	TCRBJ02-05	01				2	2	0	7	5	2	36	51	56	61	63	1	In	VDJ
GCCCAAAAGAACCCGACAGCTTTCTATCTCTGTGCCAGTAGTATCGGAGTAGGGACAGGGCTTAATCAGCCCCAGCATTTTGGTGAT	CASSIGVGTGLNQPQHF	1	3.6886757654002215E-4	51	TCRBV19-01*01	TCRBV19	TCRBV19-01	01				TCRBD01-01*01	TCRBD01	TCRBD01-01	01				TCRBJ01-05*01	TCRBJ01	TCRBJ01-05	01				3	3	0	3	7	4	30	44	51	60	63	1	In	VDJ
GTGACATCGGCCCAAAAGAACCCGACAGCTTTCTATCTCTGTGCCAGTAGTATCCGGGACAGGTCCTACGAGCAGTACTTCGGGCCG	CASSIRDRSYEQYF	1	3.6886757654002215E-4	42	TCRBV19-01*01	TCRBV19	TCRBV19-01	01				TCRBD01-01*01	TCRBD01	TCRBD01-01	01				TCRBJ02-07*01	TCRBJ02	TCRBJ02-07	01				3	0	0	4	2	1	39	53	55	-1	63	1	In	VDJ
CGCACAGAGCAGGAGGACTCCGCCGTGTATCTCTGTGCCAGCAGTAGAACAGGGGGGATTTCCTACAATGAGCAGTTCTTCGGGCCA	CASSRTGGISYNEQFF	1	3.6886757654002215E-4	48	TCRBV07-08	TCRBV07	TCRBV07-08				01,03	TCRBD01-01*01	TCRBD01	TCRBD01-01	01				TCRBJ02-01*01	TCRBJ02	TCRBJ02-01	01				6	4	3	1	4	1	33	44	48	56	60	1	In	VDJ
NTGTCGGCTGCTCCCTCCCAGACATCTGTGTACTTCTGTACCACCCTTATCCAGGAGGAAGGCAAAGAGACCCAGTACTTCGGGCCA	CTTLIQEEGKETQYF	1	3.6886757654002215E-4	45	TCRBV06-05*01	TCRBV06	TCRBV06-05	01				TCRBD02-01*02	TCRBD02	TCRBD02-01	02				TCRBJ02-05*01	TCRBJ02	TCRBJ02-05	01				10	6	10	1	10	3	36	43	53	58	64	1	In	VDJ
ACAGTGACCAGTGCCCATCCTGAAGACAGCAGCTTCTACATCTGCAGTGCTTCGGCGGGGGGCTCAGATACGCAGTATTTTGGCCCA	CSASAGGSDTQYF	1	3.6886757654002215E-4	39	TCRBV20	TCRBV20				TCRBV20-01,TCRBV20-or09_02		TCRBD02-01*01	TCRBD02	TCRBD02-01	01				TCRBJ02-03*01	TCRBJ02	TCRBJ02-03	01				5	2	7	1	3	4	42	51	54	62	64	1	In	VDJ
GGCTGCTCCCTCCCAGACATCTGTGTACTTCTGTGCCAGCAAGCCCAGCCAGCGGGGGGCTGGGCAGATACGCAGTATTTTGGCCCA		1	3.6886757654002215E-4	50	TCRBV06	TCRBV06				TCRBV06-01,TCRBV06-05,TCRBV06-06		TCRBD02-01*01	TCRBD02	TCRBD02-01	01				TCRBJ02-03*01	TCRBJ02	TCRBJ02-03	01				7	5	6	1	9	4	31	41	50	59	64	1	Out	VDJ
CAGCGCACAGAGCAGGGGGACTCGGCCATGTATCTCTGTGCCAGCAGCTGGGGACTAGCGGTCACAGATACGCAGTATTTTGGCCCA	CASSWGLAVTDTQYF	1	3.6886757654002215E-4	45	TCRBV07-09*01	TCRBV07	TCRBV07-09	01				TCRBD02-01	TCRBD02	TCRBD02-01				01,02	TCRBJ02-03*01	TCRBJ02	TCRBJ02-03	01				4	1	0	5	1	2	36	49	50	61	62	1	In	VDJ
ATCCGCTCACCAGGCCTGGGGGACGCAGCCATGTACCTGTGTGCCACCAGCAGTCTGGAAACCCGGAGGGAGCTGTTTTTTGGAGAA	CATSSLETRRELFF	1	3.6886757654002215E-4	42	TCRBV15-01*02	TCRBV15	TCRBV15-01	02								TCRBD01,TCRBD02	TCRBD01-01,TCRBD02-01		TCRBJ02-02*01	TCRBJ02	TCRBJ02-02	01				3	8	1	8	3	9	39	53	56	59	67	1	In	VDJ
ATCCAGCGCACAGAGCAGGGGGACTCGGCCATGTATCTCTGTGCCAGCAGCCCCGGACGTGAGAGAGCTGAAGCTTTCTTTGGACAA	CASSPGRERAEAFF	1	3.6886757654002215E-4	42	TCRBV07-09*01	TCRBV07	TCRBV07-09	01								TCRBD01,TCRBD02	TCRBD01-01,TCRBD02-01		TCRBJ01-01*01	TCRBJ01	TCRBJ01-01	01				5	9	1	7	3	6	39	51	54	58	67	1	In	VDJ
GCCCTGCAGCCAGAAGACTCAGCCCTGTATCTCTGCGCCAGCAGCCAAGAGTTCGGCAGGGGCATTGAAAAACTGTTTTTTGGCAGT	CASSQEFGRGIEKLFF	1	3.6886757654002215E-4	48	TCRBV04-01*01	TCRBV04	TCRBV04-01	01				TCRBD01-01*01	TCRBD01	TCRBD01-01	01				TCRBJ01-04*01	TCRBJ01	TCRBJ01-04	01				0	3	4	2	6	7	33	50	56	62	65	1	In	VDJ
GTGAGCACCTTGGAGCTGGGGGACTCGGCCCTTTATCTTTGCGCCAGTAGAGCGTTGGCCGGGGACTCACCCCTCCACTTTGGGAAC	CASRALAGDSPLHF	1	3.6886757654002215E-4	42	TCRBV05-01*01	TCRBV05	TCRBV05-01	01								TCRBD01,TCRBD02	TCRBD01-01,TCRBD02-01		TCRBJ01-06*02	TCRBJ01	TCRBJ01-06	02				8	0	0	7	14	10	39	47	61	-1	66	1	In	VDJ
CTCACTGTGACATCGGCCCAAAAGAACCCGACAGCTTTCTATCTCTGTGCCAGTAGTCCTCATTTTGGTGAGCAGTTCTTCGGGCCA	CASSPHFGEQFF	1	3.6886757654002215E-4	36	TCRBV19-01*01	TCRBV19	TCRBV19-01	01								TCRBD01,TCRBD02	TCRBD01-01,TCRBD02-01		TCRBJ02-01*01	TCRBJ02	TCRBJ02-01	01				5	0	0	10	9	9	45	57	66	-1	68	1	In	VDJ
TTGCTGGGGGACTCGGCCCTGTATCTCTGTGCCAGCAGCTCTCACAACCCTGACAGGGGTAGGTACAATGAGCAGTTCTTCGGGCCA	CASSSHNPDRGRYNEQFF	1	3.6886757654002215E-4	54	TCRBV05-05*01	TCRBV05	TCRBV05-05	01				TCRBD01-01*01	TCRBD01	TCRBD01-01	01				TCRBJ02-01*01	TCRBJ02	TCRBJ02-01	01				3	4	2	2	11	4	27	40	51	59	63	1	In	VDJ
CTCACTGTGACATCGGCCCAAAAGAACCCGACAGCTTTCTATCTCTGTGCCAGTAGTATTTCTTATAGCGAGCAGTTCTTCGGGCCA	CASSISYSEQFF	1	3.6886757654002215E-4	36	TCRBV19-01*01	TCRBV19	TCRBV19-01	01				TCRBD02-01	TCRBD02	TCRBD02-01				01,02	TCRBJ02-01*01	TCRBJ02	TCRBJ02-01	01				3	0	5	7	6	10	45	59	65	-1	69	1	In	VDJ
NNNTGTCGGCTGCTCCCTCCCAGACATCTGTGTACTTCTGTGCGGCCGCCGGGACAGGGGGCAGGGGAGACCCAGTACTTCGGGCCA		1	3.6886757654002215E-4	43	TCRBV06-05*01	TCRBV06	TCRBV06-05	01				TCRBD01-01*01	TCRBD01	TCRBD01-01	01				TCRBJ02-05*01	TCRBJ02	TCRBJ02-05	01				12	4	0	0	7	5	38	43	50	62	66	1	Out	VDJ
TCCCTGGAGCTTGGTGACTCTGCTGTGTATTTCTGTGCCAGCAGCCAGCTTACTAGGTCACCGCAAGAGACCCAGTACTTCGGGCCA	CASSQLTRSPQETQYF	2	7.377351530800443E-4	48	TCRBV03-01/03-02*01	TCRBV03	TCRBV03-01/03-02	01				TCRBD02-01	TCRBD02	TCRBD02-01				01,02	TCRBJ02-05*01	TCRBJ02	TCRBJ02-05	01				3	7	3	8	4	2	33	47	51	56	63	2	In	VDJ
TGGAGTCCGCCAGCACCAACCAGACATCTATGTACCTCTGTGCCAGCAGTTTAGGACCAGAACACCGGGGAGCTGTTTTTTGGAGAA		1	3.6886757654002215E-4	43	TCRBV28-01*01	TCRBV28	TCRBV28-01	01								TCRBD01,TCRBD02	TCRBD01-01,TCRBD02-01		TCRBJ02-02*01	TCRBJ02	TCRBJ02-02	01				2	2	1	7	0	1	38	-1	53	57	59	1	Out	VDJ
ATCCAGCGCACAGAGCAGGGGGACTCGGCCATGTATCTCTGTGCCAGCAGCCCCTCAGGGACAGGGACTGAAGCTTTCTTTGGACAA	CASSPSGTGTEAFF	1	3.6886757654002215E-4	42	TCRBV07-09*01	TCRBV07	TCRBV07-09	01				TCRBD01-01*01	TCRBD01	TCRBD01-01	01				TCRBJ01-01*01	TCRBJ01	TCRBJ01-01	01				5	0	0	3	6	5	39	51	57	-1	66	1	In	VDJ
CTGAAGATCCAGCGCACAGAGCAGGGGGACTCGGCTATGTATCTCTGTGCCAGCAGCCCGCCCGGTAAGGGCTACACCTTCGGTTCG	CASSPPGKGYTF	1	3.6886757654002215E-4	36	TCRBV07-04*01	TCRBV07	TCRBV07-04	01				TCRBD02-01	TCRBD02	TCRBD02-01				01,02	TCRBJ01-02*01	TCRBJ01	TCRBJ01-02	01				5	4	8	5	5	8	45	57	62	65	69	1	In	VDJ
AGCTCTCTGGAGCTGGGGGACTCAGCTTTGTATTTCTGTGCCAGCAGCGTAGATCTAGGCACAACCTACGAGTAGTACTTCGGGCCG	CASSVDLGTTYE*YF	1	3.6886757654002215E-4	45	TCRBV09-01*01	TCRBV09	TCRBV09-01	01				TCRBD02-01	TCRBD02	TCRBD02-01				01,02	TCRBJ02-07*01	TCRBJ02	TCRBJ02-07	01				0	15	4	8	2	11	36	52	54	58	73	1	Stop	VDJ
ACTGTGAGCAACATGAGCCCTGAAGACAGCAGCATATATCTCTGCAGCGTCCAACCACAGACCTCCTACGAGCAGTACTTCGGGCCG	CSVQPQTSYEQYF	1	3.6886757654002215E-4	39	TCRBV29-01	TCRBV29	TCRBV29-01				01,02	TCRBD01-01*01	TCRBD01	TCRBD01-01	01				TCRBJ02-07*01	TCRBJ02	TCRBJ02-07	01				6	2	3	5	6	0	42	50	56	60	62	1	In	VDJ
ACTCTGGAGTCCGCTACCCGCTCCCAGACATCTGTGTATTTCTGCGCCAGCAGTGAGTATGGAGGGGACGAGCAGTACTTCGGGCCG	CASSEYGGDEQYF	1	3.6886757654002215E-4	39	TCRBV10-02*01	TCRBV10	TCRBV10-02	01				TCRBD02-01*02	TCRBD02	TCRBD02-01	02				TCRBJ02-07*01	TCRBJ02	TCRBJ02-07	01				1	1	10	0	2	5	42	58	60	66	67	1	In	VDJ
NNNNTGTCGGCTGCTCCCTCCCAGACATCTGTGTACTTCTGTGCCAGCAATCCTGGACAACCTAAAAACACCATATATTTTGGAGAG	CASNPGQPKNTIYF	1	3.6886757654002215E-4	42	TCRBV06-05*01	TCRBV06	TCRBV06-05	01				TCRBD01-01*01	TCRBD01	TCRBD01-01	01				TCRBJ01-03*01	TCRBJ01	TCRBJ01-03	01				7	6	1	6	5	6	39	49	54	59	65	1	In	VDJ
GCCTTGTTGCTGGGGGACTCGGCCCTCTATCTCTGTGCCAGCAGCTTTGCGGGGGGGCCAATAGATAATGAGCAGTTCTTCGGGCCA	CASSFAGGPIDNEQFF	1	3.6886757654002215E-4	48	TCRBV05-06*01	TCRBV05	TCRBV05-06	01				TCRBD02-01*01	TCRBD02	TCRBD02-01	01				TCRBJ02-01*01	TCRBJ02	TCRBJ02-01	01				2	9	7	0	1	7	33	47	48	57	66	1	In	VDJ
GGCGTCTGCTGTACCCTCTCAGACATCTGTGTACTTCTGTGCCAGCAGTGACACAGCGGGGGGGGCAATGAGCAGTTCTTCGGGCCA		1	3.6886757654002215E-4	44	TCRBV06-04*01	TCRBV06	TCRBV06-04	01				TCRBD02-01*01	TCRBD02	TCRBD02-01	01				TCRBJ02-01*01	TCRBJ02	TCRBJ02-01	01				2	1	6	0	2	6	37	52	54	64	65	1	Out	VDJ
CCGCTCACCAGGCCTGGGGGACGCAGCCATGTACCTGTGTGCCACCAGCAGAGGGGTGGCTAGTAAAATGAGCAGTTCTTCGGGCCA		1	3.6886757654002215E-4	44	TCRBV15-01*02	TCRBV15	TCRBV15-01	02				TCRBD02-01	TCRBD02	TCRBD02-01				01,02	TCRBJ02-01*01	TCRBJ02	TCRBJ02-01	01				1	3	4	8	6	7	37	53	59	63	66	1	Out	VDJ
ATCAATTCCCTGGAGCTTGGTGACTCTGCTGTGTATTTCTGTGCCAGCACCCCGACAGGGGGGAACACTGAAGCTTTCTTTGGACAA	CASTPTGGNTEAFF	1	3.6886757654002215E-4	42	TCRBV03-01/03-02*01	TCRBV03	TCRBV03-01/03-02	01				TCRBD01-01*01	TCRBD01	TCRBD01-01	01				TCRBJ01-01*01	TCRBJ01	TCRBJ01-01	01				7	0	2	1	4	1	39	49	53	-1	62	1	In	VDJ
NTGTCGGCTGCTCCCTCCCAAACATCTGTGTACTTCTGTGCCAGCAGTACCCGACAACTCACCGCGTATGGCTACACCTTCGGTTCG	CASSTRQLTAYGYTF	1	3.6886757654002215E-4	45	TCRBV06-02/06-03*01	TCRBV06	TCRBV06-02/06-03	01				TCRBD01-01*01	TCRBD01	TCRBD01-01	01				TCRBJ01-02*01	TCRBJ01	TCRBJ01-02	01				5	10	2	6	4	5	36	48	52	56	66	1	In	VDJ
AATGTGAGCACCTTGGAGCTGGGGGACTCGGCCCTTTATCTTTGCGCCAGCAGCCGGGACACTAACTATGGCTACACCTTCGGTTCG	CASSRDTNYGYTF	1	3.6886757654002215E-4	39	TCRBV05-01*01	TCRBV05	TCRBV05-01	01				TCRBD01-01*01	TCRBD01	TCRBD01-01	01				TCRBJ01-02*01	TCRBJ01	TCRBJ01-02	01				4	0	0	6	1	0	42	54	55	-1	61	1	In	VDJ
GTGACCAGTGCCCATCCTGAAGACAGCAGCTTCTACATCTGCAGTGCTAAAGCGGGACTTTTGAACTATGGCTACACCTTCGGTTCG	CSAKAGLLNYGYTF	1	3.6886757654002215E-4	42	TCRBV20	TCRBV20				TCRBV20-01,TCRBV20-or09_02		TCRBD02-01*02	TCRBD02	TCRBD02-01	02				TCRBJ01-02*01	TCRBJ01	TCRBJ01-02	01				4	6	6	3	1	2	39	49	50	57	63	1	In	VDJ
CAGCCCTCAGAACCCAGGGACTCAGCTGTGTATTTTTGTGCTAGTGGTTTGGTGACTGGCGGCAACTATGGCTACACCTTCGGTTCG	CASGLVTGGNYGYTF	1	3.6886757654002215E-4	45	TCRBV12-05*01	TCRBV12	TCRBV12-05	01				TCRBD02-01	TCRBD02	TCRBD02-01				01,02	TCRBJ01-02*01	TCRBJ01	TCRBJ01-02	01				0	6	2	10	0	2	36	-1	53	57	63	1	In	VDJ
CCCTGGAGCTTGGTGACTCTGCTGTGTATTTCTGTGCCAGCAGCCAAGCAAAGGTTTTCATACTCCTACGAGCAGTACTTCGGGCCG		1	3.6886757654002215E-4	49	TCRBV03-01/03-02*01	TCRBV03	TCRBV03-01/03-02	01								TCRBD01,TCRBD02	TCRBD01-01,TCRBD02-01		TCRBJ02-07*01	TCRBJ02	TCRBJ02-07	01				1	8	5	4	3	0	32	48	51	54	62	1	Out	VDJ
ATCCAGCGCACAGAGCAGGAGGACTCGGCCGTGTATCTCTGTGCCAGCAGCAGGACGGGACTAGCATACGAGCAGTACTTCGGGCCG	CASSRTGLAYEQYF	1	3.6886757654002215E-4	42	TCRBV07-02	TCRBV07	TCRBV07-02				01,02	TCRBD02-01	TCRBD02	TCRBD02-01				01,02	TCRBJ02-07*01	TCRBJ02	TCRBJ02-07	01				5	1	0	7	5	4	39	51	56	65	66	1	In	VDJ
ATCCAGCGCACAGAGCAGGGGGACTCGGCCATGTATCTCTGTGCCAGCAGCTTAGGCGCGACAGGGGACGAGCAGTACTTCGGGCCG	CASSLGATGDEQYF	2	7.377351530800443E-4	42	TCRBV07-09*01	TCRBV07	TCRBV07-09	01				TCRBD01-01*01	TCRBD01	TCRBD01-01	01				TCRBJ02-07*01	TCRBJ02	TCRBJ02-07	01				1	0	2	2	4	5	39	55	59	-1	67	2	In	VDJ
GAGTCGCCCAGCCCCAACCAGACCTCTCTGTACTTCTGTGCCAGCAGTTGGTCAGTCCCCGGGAATTCACCCCTCCACTTTGGGAAC	CASSWSVPGNSPLHF	1	3.6886757654002215E-4	45	TCRBV27-01*01	TCRBV27	TCRBV27-01	01				TCRBD02-01	TCRBD02	TCRBD02-01				01,02	TCRBJ01-06*02	TCRBJ01	TCRBJ01-06	02				4	0	8	4	10	7	36	49	59	-1	63	1	In	VDJ
ATCCAGCGCACAGAGCAGGGGGACTCGGTCATGTATCTCTGTGCCAGCAGCTTAGCCTCAGGGAATTCACCCCTCCACTTTGGGAAC	CASSLASGNSPLHF	1	3.6886757654002215E-4	42	TCRBV07-09*01	TCRBV07	TCRBV07-09	01				TCRBD01-01*01	TCRBD01	TCRBD01-01	01				TCRBJ01-06*02	TCRBJ01	TCRBJ01-06	02				0	0	4	3	2	7	39	56	58	-1	63	1	In	VDJ
ACACGCCCTGCAGCCAGAAGACTCAGCCCTGTATCTCTGCGCCAGCAGTCAGACTAGCGGGAGGGCGGTGAGCAGTTCTTCGGGCCA		2	7.377351530800443E-4	44	TCRBV04-01*01	TCRBV04	TCRBV04-01	01				TCRBD02-01*02	TCRBD02	TCRBD02-01	02				TCRBJ02-01*01	TCRBJ02	TCRBJ02-01	01				6	3	2	0	3	9	37	48	51	65	68	2	Out	VDJ
CTGAGGATCCAGCAGGTAGTGCGAGGAGATTCGGCAGCTTATTTCTGTGCCAGCTCACCATTCCAAGAGACCCAGTACTTCGGGCCA	CASSPFQETQYF	1	3.6886757654002215E-4	36	TCRBV18-01*01	TCRBV18	TCRBV18-01	01											TCRBJ02-05*01	TCRBJ02	TCRBJ02-05	01				2	2	0	0	0	1	45	-1	-1	60	62	1	In	VJ
CAGCGCACAGAGCAGGAGGACTCGGCCGTGTATCTCTGTGCCAGCAGCTCAACAGGGGTTGGCACAGATACGCAGTATTTTGGCCCA	CASSSTGVGTDTQYF	1	3.6886757654002215E-4	45	TCRBV07-02	TCRBV07	TCRBV07-02				01,02	TCRBD01-01*01	TCRBD01	TCRBD01-01	01				TCRBJ02-03*01	TCRBJ02	TCRBJ02-03	01				4	3	3	2	2	1	36	49	51	58	61	1	In	VDJ
NTGTCGGCTGCTCCCTCCCAGACATCTGTGTACTTCTGTGCCAGTACTTTCGATCAGATTGGAACCGGGGAGCTGTTTTTTGGAGAA	CASTFDQIGTGELFF	1	3.6886757654002215E-4	45	TCRBV06-05*01	TCRBV06	TCRBV06-05	01								TCRBD01,TCRBD02	TCRBD01-01,TCRBD02-01		TCRBJ02-02*01	TCRBJ02	TCRBJ02-02	01				9	0	1	8	16	5	36	44	60	-1	63	1	In	VDJ
NCTCTGAAGATCCGGTCCACAAAGCTGGAGGACTCAGCCATGTACTTCTGTGCCAGCAGTGAAGCGTTTGAAGCTTTCTTTGGACAA	CASSEAFEAFF	1	3.6886757654002215E-4	33	TCRBV02-01	TCRBV02	TCRBV02-01				01,03								TCRBJ01-01*01	TCRBJ01	TCRBJ01-01	01				0	3	0	0	0	7	48	-1	-1	65	68	1	In	VJ
AATGTGAGCACCTTGGAGCTGGGGGACTCGGCCCTTTATCTTTGCGCCAGCAGCCTCGACAGGGGCACTGAAGCTTTCTTTGGACAA	CASSLDRGTEAFF	1	3.6886757654002215E-4	39	TCRBV05-01*01	TCRBV05	TCRBV05-01	01				TCRBD01-01*01	TCRBD01	TCRBD01-01	01				TCRBJ01-01*01	TCRBJ01	TCRBJ01-01	01				4	0	2	2	3	4	42	54	57	-1	65	1	In	VDJ
CCAGCGCACAGAGCAGGGGGACTCAGCCGCGTATCTCCGTGCCAGCAGCTTATTTCGCGGGCGGACACTGAAGCTTTCTTTGGACAA		1	3.6886757654002215E-4	44	TCRBV07-03*03	TCRBV07	TCRBV07-03	03				TCRBD02-01	TCRBD02	TCRBD02-01				01,02	TCRBJ01-01*01	TCRBJ01	TCRBJ01-01	01				2	3	7	4	4	3	37	52	56	61	64	1	Out	VDJ
GTGAACGCCTTGGAGCTGGACGACTCGGCCCTGTATCTCTGTGCCAGCAGCTTGGCCGGGAGACTACTTGGCTACACCTTCGGTTCG	CASSLAGRLLGYTF	1	3.6886757654002215E-4	42	TCRBV05-04*01	TCRBV05	TCRBV05-04	01				TCRBD02-01*02	TCRBD02	TCRBD02-01	02				TCRBJ01-02*01	TCRBJ01	TCRBJ01-02	01				0	6	8	2	1	7	39	55	56	62	68	1	In	VDJ
AAGATCCAGCCTGCAAAGCTTGAGGACTCGGCCGTGTATCTCTGTGCCAGCAGCCCCGGGACAGGGTGGGAGCAGTACTTCGGGCCG	CASSPGTGWEQYF	1	3.6886757654002215E-4	39	TCRBV11-02*01	TCRBV11	TCRBV11-02	01				TCRBD01-01*01	TCRBD01	TCRBD01-01	01				TCRBJ02-07*01	TCRBJ02	TCRBJ02-07	01				5	3	0	3	3	7	42	54	57	66	69	1	In	VDJ
GTGACCAGTGCCCATCCTGAAGACAGCAGCTTCTACATCTGCAGTGCTAGAGAGTTGGGGGCCAAAAACATTCAGTACTTCGGCGCC	CSARELGAKNIQYF	1	3.6886757654002215E-4	42	TCRBV20	TCRBV20				TCRBV20-01,TCRBV20-or09_02						TCRBD01,TCRBD02	TCRBD01-01,TCRBD02-01		TCRBJ02-04*01	TCRBJ02	TCRBJ02-04	01				0	0	6	2	3	1	39	53	56	-1	60	1	In	VDJ
CAGGCTACGAAGCTTGAGGATTCAGCAGTGTATTTTTGTGCCAGCAGCCAATCCTTCGGTTATAATTCACCCCTCCACTTTGGGAAC	CASSQSFGYNSPLHF	1	3.6886757654002215E-4	45	TCRBV16-01*01	TCRBV16	TCRBV16-01	01				TCRBD02-01	TCRBD02	TCRBD02-01				01,02	TCRBJ01-06*02	TCRBJ01	TCRBJ01-06	02				0	1	8	5	3	4	36	53	56	59	60	1	In	VDJ
NTGTCGGCTGCTCCCTCCCAGACATCTGTGTACTTCTGTGCCAGCATCAGGGACAGCTTCTATAATTCACCCCTCCACTTTGGGAAC	CASIRDSFYNSPLHF	1	3.6886757654002215E-4	45	TCRBV06-05*01	TCRBV06	TCRBV06-05	01				TCRBD01-01*01	TCRBD01	TCRBD01-01	01				TCRBJ01-06*02	TCRBJ01	TCRBJ01-06	02				7	3	0	5	3	3	36	46	49	56	59	1	In	VDJ
CCTGCAGAGCTTGGGGACTCGGCCGTGTATCTCTGTGCCAGCAGCACAGGGGGCACCCGACTCTACAATGAGCAGTTCTTCGGGCCA	CASSTGGTRLYNEQFF	1	3.6886757654002215E-4	48	TCRBV11-03*01	TCRBV11	TCRBV11-03	01				TCRBD01-01*01	TCRBD01	TCRBD01-01	01				TCRBJ02-01*01	TCRBJ02	TCRBJ02-01	01				5	8	3	0	0	3	33	-1	45	54	62	1	In	VDJ
GATCCAGCGCACAGAGCAGGGGGACTCGGCCATGTATCTCTGTGCCAGCAGTCCTGCGGGGGGGACAATGAGCAGTTCTTCGGGCCA		1	3.6886757654002215E-4	41	TCRBV07-09*01	TCRBV07	TCRBV07-09	01				TCRBD02-01*01	TCRBD02	TCRBD02-01	01				TCRBJ02-01*01	TCRBJ02	TCRBJ02-01	01				6	0	7	0	4	5	40	51	55	-1	64	1	Out	VDJ
GCCATCCCCAACCAGACAGCTCTTTACTTCTGTGCCACCAGTGGCCTGGGGGGGACAGGGGCCTCTGATACGCAGTATTTTGGCCCA	CATSGLGGTGASDTQYF	1	3.6886757654002215E-4	51	TCRBV24-01*01	TCRBV24	TCRBV24-01	01				TCRBD01-01*01	TCRBD01	TCRBD01-01	01				TCRBJ02-03*01	TCRBJ02	TCRBJ02-03	01				5	5	0	2	8	6	30	43	51	61	66	1	In	VDJ
AGTGCCCATCCTGAAGACAGCAGCTTCTACATCTGCAGTGCTAGAGATCCAGGGACAGGCGTGGCAGATACGCAGTATTTTGGCCCA	CSARDPGTGVADTQYF	1	3.6886757654002215E-4	48	TCRBV20	TCRBV20				TCRBV20-01,TCRBV20-or09_02		TCRBD01-01*01	TCRBD01	TCRBD01-01	01				TCRBJ02-03*01	TCRBJ02	TCRBJ02-03	01				0	5	0	4	4	4	33	47	51	59	64	1	In	VDJ
CAGGGGGACTCGGCCATGTATCTCTGTGCCAGCAGCTTCACGATCAGGGGGCGCCCCGCAACTAATGAAAAACTGTTTTTTGGCAGT	CASSFTIRGRPATNEKLFF	1	3.6886757654002215E-4	57	TCRBV07-09*01	TCRBV07	TCRBV07-09	01				TCRBD01-01*01	TCRBD01	TCRBD01-01	01				TCRBJ01-04*01	TCRBJ01	TCRBJ01-04	01				3	6	4	0	6	0	24	38	44	52	58	1	In	VDJ
AGTGCCCATCCTGAAGACAGCAGCTTCTACATCTGCAGTGCCCTACAAGGGGCTAGCGGGAGGGCCGGGAGGCAGTACTTCGGGCCG	CSALQGASGRAGRQYF	1	3.6886757654002215E-4	48	TCRBV20	TCRBV20				TCRBV20-01,TCRBV20-or09_02		TCRBD02-01*02	TCRBD02	TCRBD02-01	02				TCRBJ02-07*01	TCRBJ02	TCRBJ02-07	01				6	7	4	0	11	9	33	41	52	64	71	1	In	VDJ
GTGCGAGGAGATTCGGCAGCTTATTTCTGTGCCAGCTCACCGATTCGGTCTCGGGGCGACTCTGGAAACACCATATATTTTGGAGAG	CASSPIRSRGDSGNTIYF	1	3.6886757654002215E-4	54	TCRBV18-01*01	TCRBV18	TCRBV18-01	01								TCRBD01,TCRBD02	TCRBD01-01,TCRBD02-01		TCRBJ01-03*01	TCRBJ01	TCRBJ01-03	01				3	2	7	0	11	0	27	41	52	57	59	1	In	VDJ
CAGCCCTCAGAACCCAGGGACTCAGCTGTGTACTTCTGTGCCAGCAGTTTTCGGATGTCAGCCAAAAACATTCAGTACTTCGGCGCC	CASSFRMSAKNIQYF	1	3.6886757654002215E-4	45	TCRBV12	TCRBV12				TCRBV12-03/12-04,TCRBV12-04						TCRBD01,TCRBD02	TCRBD01-01,TCRBD02-01		TCRBJ02-04*01	TCRBJ02	TCRBJ02-04	01				3	4	1	8	2	0	36	50	52	55	59	1	In	VDJ
AAGATCCAGCCTGCAGAGCTTGGGGACTCGGCCGTGTATCTCTGTGCCAGCAGCTCACAGCCGGGAGATAGGCAGTTCTTCGGGCCA	CASSSQPGDRQFF	2	7.377351530800443E-4	39	TCRBV11-03*01	TCRBV11	TCRBV11-03	01				TCRBD02-01*02	TCRBD02	TCRBD02-01	02				TCRBJ02-01*01	TCRBJ02	TCRBJ02-01	01				4	4	8	2	6	12	42	55	61	67	71	2	In	VDJ
ACCAGTGCCCATCCTGAAGACAGCAGCTTCTACACCTGCAGTGCCAATGAAATAGCGACCCCTTACAATGAGCAGTTCTTCGGGCCA	CSANEIATPYNEQFF	1	3.6886757654002215E-4	45	TCRBV20	TCRBV20				TCRBV20-01,TCRBV20-or09_02		TCRBD02-01	TCRBD02	TCRBD02-01				01,02	TCRBJ02-01*01	TCRBJ02	TCRBJ02-01	01				6	6	5	6	8	4	36	44	52	57	63	1	In	VDJ
GCCCTGCAGCCAGAAGACTCAGCCCTGTATCTCTGCGCCAGCAGCCAAGCCGGGGGGATTAGCACAGATACGCAGTATTTTGGCCCA	CASSQAGGISTDTQYF	1	3.6886757654002215E-4	48	TCRBV04-01*01	TCRBV04	TCRBV04-01	01				TCRBD02-01*01	TCRBD02	TCRBD02-01	01				TCRBJ02-03*01	TCRBJ02	TCRBJ02-03	01				1	3	8	1	1	0	33	49	50	57	60	1	In	VDJ
GTGACCAGTGCCCATCCTGAAGACAGCAGCTTCTACATCTGCAGTGCTAGAGTACCAGGGGCTAACACTGAAGCTTTCTTTGGACAA	CSARVPGANTEAFF	1	3.6886757654002215E-4	42	TCRBV20	TCRBV20				TCRBV20-01,TCRBV20-or09_02		TCRBD01-01*01	TCRBD01	TCRBD01-01	01				TCRBJ01-01*01	TCRBJ01	TCRBJ01-01	01				1	2	4	2	3	2	39	52	55	61	63	1	In	VDJ
ATCCGGTCCACAAAGCTGGAGGACTCAGCCATGTACTTCTGTGCCAGCAGTGAAGGAGGGACAAACTACGAGCAGTACTTCGGGCCG	CASSEGGTNYEQYF	1	3.6886757654002215E-4	42	TCRBV02-01	TCRBV02	TCRBV02-01				01,03	TCRBD01-01*01	TCRBD01	TCRBD01-01	01				TCRBJ02-07*01	TCRBJ02	TCRBJ02-07	01				1	2	0	6	2	3	39	55	57	63	65	1	In	VDJ
GGAGCTGGACGACTCGGCCCTGTATCTCTGTGCCAGCAGCTGGGGACTAGCGGGGCCTCTATCGTATACGAGCAGTACTTCGGGCCG		1	3.6886757654002215E-4	53	TCRBV05-04*01	TCRBV05	TCRBV05-04	01				TCRBD02-01*01	TCRBD02	TCRBD02-01	01				TCRBJ02-07*01	TCRBJ02	TCRBJ02-07	01				3	11	0	3	1	4	28	41	42	55	66	1	Out	VDJ
GGCGTCTGCTGTACCCTCTCAGACATCTGTGTACTTCTGTGCCAGCAGTCTAGCGGGGGGGCCAACTCCCCGCAGTTCTTCGGGCCA		1	3.6886757654002215E-4	44	TCRBV06-04*01	TCRBV06	TCRBV06-04	01				TCRBD02-01*01	TCRBD02	TCRBD02-01	01				TCRBJ02-01*01	TCRBJ02	TCRBJ02-01	01				5	10	4	0	0	12	37	-1	49	61	71	1	Out	VDJ
TCGGCTGCTCCCTCCCAAACATCTGTGTACTTCTGTGCCAGCAGCCCCGGAAATAGCGGGAGATGGAATGAGCAGTTCTTCGGGCCA	CASSPGNSGRWNEQFF	1	3.6886757654002215E-4	48	TCRBV06-02*02	TCRBV06	TCRBV06-02	02				TCRBD02-01*02	TCRBD02	TCRBD02-01	02				TCRBJ02-01*01	TCRBJ02	TCRBJ02-01	01				1	4	5	2	6	7	33	47	53	62	66	1	In	VDJ
CAGCGCACAGAGCAGGAGGACTCGGCCGTGTATCTCTGTGCCAGCAGCTCCGGGGGTCTAGGCAGCAATGAGCAGTTCTTCGGGCCA	CASSSGGLGSNEQFF	1	3.6886757654002215E-4	45	TCRBV07-02	TCRBV07	TCRBV07-02				01,02	TCRBD02-01*01	TCRBD02	TCRBD02-01	01				TCRBJ02-01*01	TCRBJ02	TCRBJ02-01	01				4	9	8	2	1	6	36	49	50	56	65	1	In	VDJ
CTGCAGCCAGAAGACTCAGCCCTGTATCTCTGCGCCAGCAGCCACCGACATTCGACAGGGGCCACAGATACGCAGTATTTTGGCCCA	CASSHRHSTGATDTQYF	1	3.6886757654002215E-4	51	TCRBV04-01*01	TCRBV04	TCRBV04-01	01				TCRBD01-01*01	TCRBD01	TCRBD01-01	01				TCRBJ02-03*01	TCRBJ02	TCRBJ02-03	01				3	1	2	2	9	2	30	44	53	61	62	1	In	VDJ
AACCCAGGGACTCAGCTGTGTACTTCTGTGCCAGCAGTACTGAGACGGACAGGCGTATAGAACACCGGGGAGCTGTTTTTTGGAGAA		1	3.6886757654002215E-4	55	TCRBV12	TCRBV12				TCRBV12-03/12-04,TCRBV12-04		TCRBD01-01*01	TCRBD01	TCRBD01-01	01				TCRBJ02-02*01	TCRBJ02	TCRBJ02-02	01				5	6	1	4	8	1	26	38	46	53	59	1	Out	VDJ
TCCAGCCTGCAGAGCTTGGGGACTCGGCCGTGTATCTCTGTGCCAGCAGCGATCAGGGCGTTGAACACTGAAGCTTTCTTTGGACAA		1	3.6886757654002215E-4	43	TCRBV11-03*01	TCRBV11	TCRBV11-03	01				TCRBD01-01*01	TCRBD01	TCRBD01-01	01				TCRBJ01-01*01	TCRBJ01	TCRBJ01-01	01				5	3	4	3	3	0	38	50	53	58	61	1	Out	VDJ
GTGACCAGTGCCCATCCTGAAGACAGCAGCTTCTACATCTGCAGTGCTCCGCCAGGCGGGATGAACACTGAAGCTTTCTTTGGACAA	CSAPPGGMNTEAFF	1	3.6886757654002215E-4	42	TCRBV20	TCRBV20				TCRBV20-01,TCRBV20-or09_02		TCRBD02-01*02	TCRBD02	TCRBD02-01	02				TCRBJ01-01*01	TCRBJ01	TCRBJ01-01	01				5	0	7	3	7	0	39	48	55	-1	61	1	In	VDJ
NNNNTGTCGGCTGCTCCCTCCCAGACATCTGTGTACTTCTGTGCCAGCAGTGAAGTGGGCCGCGGAACTGAAGCTTTCTTTGGACAA	CASSEVGRGTEAFF	1	3.6886757654002215E-4	42	TCRBV06-01*01	TCRBV06	TCRBV06-01	01								TCRBD01,TCRBD02	TCRBD01-01,TCRBD02-01		TCRBJ01-01*01	TCRBJ01	TCRBJ01-01	01				1	6	8	0	1	5	39	55	56	60	66	1	In	VDJ
GATCCAGCGTGCAGAGCTTGAGGACTCGGCCGTGTATCTCTGTGCCAGCAGCTCCGGCCCTTTGGGAGAAAAACTGTTTTTGGCAGT		1	3.6886757654002215E-4	41	TCRBV11	TCRBV11				TCRBV11-02,TCRBV11-03		TCRBD02-01*02	TCRBD02	TCRBD02-01	02				TCRBJ01-04*01	TCRBJ01	TCRBJ01-04	01				4	8	9	2	10	18	40	53	63	68	76	1	Out	VDJ
NNCTCTGAAGATCCGGTCCACAAAGCTGGAGGACTCAGCCATGTACTTCTGTGCCAGCGGGGGGGTTCACCCCTCCACTTTGGGAAT		1	3.6886757654002215E-4	32	TCRBV02-01	TCRBV02	TCRBV02-01				01,03	TCRBD02-01*01	TCRBD02	TCRBD02-01	01				TCRBJ01-06*01	TCRBJ01	TCRBJ01-06	01				8	0	9	0	0	9	49	-1	58	-1	65	1	Out	VDJ
NTGTCGGCTGCTCCCTCCCAGACATCTGTGTACTTCTGTGCCAGCAGTTCTCCAGGCCTACCCTCCTACGAGCAGTACTTCGGGCCG	CASSSPGLPSYEQYF	1	3.6886757654002215E-4	45	TCRBV06-05*01	TCRBV06	TCRBV06-05	01				TCRBD01-01*01	TCRBD01	TCRBD01-01	01				TCRBJ02-07*01	TCRBJ02	TCRBJ02-07	01				4	6	4	4	3	0	36	49	52	56	62	1	In	VDJ
GACCAGTGCCCATCCTGAAGACAGCAGCTTCTACATCTGCAGTGCTAGAAACTATGGGGGGTTGCCTACGAGCAGTACTTCGGGCCG		1	3.6886757654002215E-4	44	TCRBV20	TCRBV20				TCRBV20-01,TCRBV20-or09_02		TCRBD02-01*01	TCRBD02	TCRBD02-01	01				TCRBJ02-07*01	TCRBJ02	TCRBJ02-07	01				2	3	9	1	6	2	37	49	55	61	64	1	Out	VDJ
CAGTGACCAGTGCCCATCCTGAAGACAGCAGCTTCTACATCTGCAGTGCACGACTCCAGCTCTGGAAACACCATATATTTTGGAGAG		2	7.377351530800443E-4	40	TCRBV20	TCRBV20				TCRBV20-01,TCRBV20-or09_02		TCRBD02-01	TCRBD02	TCRBD02-01				01,02	TCRBJ01-03*01	TCRBJ01	TCRBJ01-03	01				6	4	2	10	2	0	41	49	51	55	59	2	Out	VDJ
TTGTGTTGGCTGCTCCCTCCCAGACATCTGTGTACTTCTGTGCCAGCATTATGGCCTGGAGCTGGAAACACCATATATTTTGGAGAG		1	3.6886757654002215E-4	43	TCRBV06-06	TCRBV06	TCRBV06-06				01,04	TCRBD02-01*02	TCRBD02	TCRBD02-01	02				TCRBJ01-03*01	TCRBJ01	TCRBJ01-03	01				7	0	10	2	9	2	38	48	57	-1	61	1	Out	VDJ
GGCCTGGGGGACGCAGCCATGTACCTGTGTGCCACCGGCCCATATCTCCGCGGGAGAGGCCGAGGGAATGAGCAGTTCTTCGGGCCA	CATGPYLRGRGRGNEQFF	1	3.6886757654002215E-4	54	TCRBV15-01*02	TCRBV15	TCRBV15-01	02				TCRBD02-01*02	TCRBD02	TCRBD02-01	02				TCRBJ02-01*01	TCRBJ02	TCRBJ02-01	01				8	10	7	2	13	7	27	36	49	56	66	1	In	VDJ
GGGGACTCGGCCCTTTATCTTTGCGCCAGCAGCTTGGCGTAGGGCTAGCGGGGGGCAGGGTATCAAGAGACCCAGTACTTCGGGCCA	CASSLA*G*RGAGYQETQYF	1	3.6886757654002215E-4	60	TCRBV05-01*01	TCRBV05	TCRBV05-01	01				TCRBD02-01*01	TCRBD02	TCRBD02-01	01				TCRBJ02-05*01	TCRBJ02	TCRBJ02-05	01				0	8	4	1	7	2	21	37	44	55	63	1	Stop	VDJ
CAGTCCACGGAGTCAGGGGACACAGCACTGTATTTCTGTGCCAGCAGCAAAAGACAATCTAACCAAGAGACCCAGTACTTCGGGCCA	CASSKRQSNQETQYF	1	3.6886757654002215E-4	45	TCRBV21-01*01	TCRBV21	TCRBV21-01	01				TCRBD01-01*01	TCRBD01	TCRBD01-01	01				TCRBJ02-05*01	TCRBJ02	TCRBJ02-05	01				2	5	2	6	1	0	36	51	52	56	61	1	In	VDJ
CATCCCCAACCAGACAGCTCTTTACTTCTGTGCCACCAGTGGCCTGGGGGGGGGACAGGGGCCTCTGATACGCAGTATTTTGGCCCA		1	3.6886757654002215E-4	53	TCRBV24-01*01	TCRBV24	TCRBV24-01	01				TCRBD01-01*01	TCRBD01	TCRBD01-01	01				TCRBJ02-03*01	TCRBJ02	TCRBJ02-03	01				5	5	0	2	10	6	28	41	51	61	66	1	Out	VDJ
GCCCTCAGAACCCAGGGACTCAGCTGTGTACTTCTGTGCCAGCAGTTCCACTAGCGGGGGGCAACGGATACGCAGTATTTTGGCCCA		1	3.6886757654002215E-4	47	TCRBV12	TCRBV12				TCRBV12-03/12-04,TCRBV12-04		TCRBD02-01*01	TCRBD02	TCRBD02-01	01				TCRBJ02-03*01	TCRBJ02	TCRBJ02-03	01				4	5	3	1	2	6	34	47	49	61	66	1	Out	VDJ
CAGCGCACAGAGCAGGGGGACTCGGCCATGTATCTCTGTGCCAGCAGCTTCCCGGGGGGCCCCCGAGATACGCAGTATTTTGGCCCA	CASSFPGGPRDTQYF	2	7.377351530800443E-4	45	TCRBV07-09*01	TCRBV07	TCRBV07-09	01				TCRBD02-01*01	TCRBD02	TCRBD02-01	01				TCRBJ02-03*01	TCRBJ02	TCRBJ02-03	01				3	6	8	1	2	5	36	50	52	59	65	2	In	VDJ
GGTCCACAAAGCTGGAGGACTCAGCCATGTACTTCTGTGCCAGCAGTGAGGGACAGGTCTCTCCCGGGGAGCTGTTTTTTTGGAGAA		1	3.6886757654002215E-4	46	TCRBV02-01	TCRBV02	TCRBV02-01				01,03	TCRBD01-01*01	TCRBD01	TCRBD01-01	01				TCRBJ02-02*01	TCRBJ02	TCRBJ02-02	01				3	18	0	4	0	17	35	-1	49	57	75	1	Out	VDJ
GGAGTCTGCTGCCTCCTCCCAGACATCTGTATATTTCTGCGCCAGCTTTATAGGGGCCGCTAGAACACTGAAGCTTTCTTTGGACAA		1	3.6886757654002215E-4	44	TCRBV10-01*01	TCRBV10	TCRBV10-01	01				TCRBD01-01*01	TCRBD01	TCRBD01-01	01				TCRBJ01-01*01	TCRBJ01	TCRBJ01-01	01				8	6	5	2	5	1	37	46	51	56	62	1	Out	VDJ
CTCACTGTGACATCGGCCCAAAAGAACCCGACAGCTTTCTATCTCTGTGCCAGTATGCCCCGGATTGGGGAGCAGTTCTTCGGGCCA	CASMPRIGEQFF	2	7.377351530800443E-4	36	TCRBV19-01*01	TCRBV19	TCRBV19-01	01								TCRBD01,TCRBD02	TCRBD01-01,TCRBD02-01		TCRBJ02-01*01	TCRBJ02	TCRBJ02-01	01				7	0	0	9	11	10	45	55	66	-1	69	2	In	VDJ
AAGATCCGGTCCACAAAGCTGGAGGACTCAGCCATGTACTTCTGTGCCAGCAGCCCGGACCGGAACTATGGCTACACCTTCGGTTCG	CASSPDRNYGYTF	1	3.6886757654002215E-4	39	TCRBV02-01	TCRBV02	TCRBV02-01				01,03					TCRBD01,TCRBD02	TCRBD01-01,TCRBD02-01		TCRBJ01-02*01	TCRBJ01	TCRBJ01-02	01				6	3	1	7	3	2	42	53	56	60	63	1	In	VDJ
GATCCAGCCCTCAGAACCCAGGGACTCAGCTGTGTACTTCTGTGCCAGCAGACCTACGACAGCGATTATGGCTACACCTTCGGTTCG		1	3.6886757654002215E-4	41	TCRBV12	TCRBV12				TCRBV12-03/12-04,TCRBV12-04		TCRBD01-01*01	TCRBD01	TCRBD01-01	01				TCRBJ01-02*01	TCRBJ01	TCRBJ01-02	01				6	4	2	5	6	5	40	51	57	62	66	1	Out	VDJ
TCCCTGGAGCTTGGTGACTCTGCTGTGTATTTCTGTGCCAGCAGCCAAGAGACAGGGGGCATCGCACCACCCCTCCACTTTGGGAAC	CASSQETGGIAPPLHF	1	3.6886757654002215E-4	48	TCRBV03-01/03-02*01	TCRBV03	TCRBV03-01/03-02	01				TCRBD01-01*01	TCRBD01	TCRBD01-01	01				TCRBJ01-06*02	TCRBJ01	TCRBJ01-06	02				0	7	2	0	0	11	33	-1	50	60	67	1	In	VDJ
AAGATCCGGTCCACAAAGCTGGAGGACTCAGCCATGTACTTCTGTGCCAGCAGCGACAGGGTTTGGACTGAAGCTTTCTTTGGACAA	CASSDRVWTEAFF	2	7.377351530800443E-4	39	TCRBV02-01	TCRBV02	TCRBV02-01				01,03	TCRBD01-01*01	TCRBD01	TCRBD01-01	01				TCRBJ01-01*01	TCRBJ01	TCRBJ01-01	01				6	5	2	3	1	5	42	53	54	61	66	2	In	VDJ
AGCACCTTGGAGCTGGGGGACTCGGCCCTTTATCTTTGCGCCAGCAGCCACGGGGCTGGGGACTCAGATACGCAGTATTTTGGCCCA	CASSHGAGDSDTQYF	1	3.6886757654002215E-4	45	TCRBV05-01*01	TCRBV05	TCRBV05-01	01				TCRBD02-01	TCRBD02	TCRBD02-01				01,02	TCRBJ02-03*01	TCRBJ02	TCRBJ02-03	01				4	0	0	10	10	4	36	48	58	-1	64	1	In	VDJ
ATCCAGCGCACAGAGCAGGGGGACTCGGCCATGTATCTCTGTGCCAGCAGCTCCCAGTGGGCAACCGGGGAGCTGTTTTTTGGAGAA	CASSSQWATGELFF	2	7.377351530800443E-4	42	TCRBV07-09*01	TCRBV07	TCRBV07-09	01				TCRBD01-01*01	TCRBD01	TCRBD01-01	01				TCRBJ02-02*01	TCRBJ02	TCRBJ02-02	01				4	1	8	0	6	5	39	52	58	62	63	2	In	VDJ
AAGATCCGGTCCACAAAGCTGGAGGACTCAGCCATGTACTTCTGTGCCAGCAGCGCCCAGGGAGGCAATGAGCAGTTCTTCGGGCCA	CASSAQGGNEQFF	1	3.6886757654002215E-4	39	TCRBV02-01	TCRBV02	TCRBV02-01				01,03	TCRBD02-01*02	TCRBD02	TCRBD02-01	02				TCRBJ02-01*01	TCRBJ02	TCRBJ02-01	01				6	0	9	1	6	6	42	53	59	-1	65	1	In	VDJ
GAGGATCCAGCCCATGGAACCCAGGGACTTGGGCCTATATTTCTGTGCCAGCTTTAGCTTGGGGGTACTGAAGCTTTCTTTGGACAA		2	7.377351530800443E-4	38	TCRBV12-01*01	TCRBV12	TCRBV12-01	01								TCRBD01,TCRBD02	TCRBD01-01,TCRBD02-01		TCRBJ01-01*01	TCRBJ01	TCRBJ01-01	01				8	1	6	1	8	5	43	52	60	65	66	2	Out	VDJ
GGAGTCAGGGGACACAGCACTGTATTTCTGTGCCAGGATAAGAGGGCAGGGGATTGTAGGGAGGGTCAGCCCCAGCATTTTGGTGAT		1	3.6886757654002215E-4	53	TCRBV21-01*01	TCRBV21	TCRBV21-01	01				TCRBD02-01*02	TCRBD02	TCRBD02-01	02				TCRBJ01-05*01	TCRBJ01	TCRBJ01-05	01				9	0	9	0	22	6	28	36	58	-1	65	1	Out	VDJ
ACGATCCAGCGCACAGAGCAGCGGGACTCGGCCATGTATCGCTGTGCCAGCAGCTTAGTTGGTACCAGTGAAGCTTTCTTTGGACAA	CASSLVGTSEAFF	1	3.6886757654002215E-4	39	TCRBV07-06*01	TCRBV07	TCRBV07-06	01				TCRBD01-01*01	TCRBD01	TCRBD01-01	01				TCRBJ01-01*01	TCRBJ01	TCRBJ01-01	01				1	0	4	5	7	7	42	58	65	-1	68	1	In	VDJ
GCTACCAGCTCCCAGACATCTGTGTACTTCTGTGCCATCAGTGATCACGGGACTAGCGGGATAGGTCGTGAGCAGTTCTTCGGGCCA	CAISDHGTSGIGREQFF	2	7.377351530800443E-4	51	TCRBV10-03*01	TCRBV10	TCRBV10-03	01				TCRBD02-01*02	TCRBD02	TCRBD02-01	02				TCRBJ02-01*01	TCRBJ02	TCRBJ02-01	01				3	7	0	3	4	9	30	44	48	61	68	2	In	VDJ
AAGATCCAGCCCTCAGAACCCAGGGACTCAGCTGTGTACTTCTGTGCCAGCAGTCTCCGGTGGAACACTGAAGCTTTCTTTGGACAA	CASSLRWNTEAFF	1	3.6886757654002215E-4	39	TCRBV12-03/12-04*01	TCRBV12	TCRBV12-03/12-04	01				TCRBD02-01	TCRBD02	TCRBD02-01				01,02	TCRBJ01-01*01	TCRBJ01	TCRBJ01-01	01				5	2	8	5	3	1	42	54	57	60	62	1	In	VDJ
TCAGAACCGGGAGACACGGCACTGTATCTCTGCGCCAGCAGTTCATCGGCGCAACAAAGTCGGGCCAACGTCCTGACTTTCGGGGCC	CASSSSAQQSRANVLTF	1	3.6886757654002215E-4	51	TCRBV23-01*01	TCRBV23	TCRBV23-01	01								TCRBD01,TCRBD02	TCRBD01-01,TCRBD02-01		TCRBJ02-06*01	TCRBJ02	TCRBJ02-06	01				5	5	3	6	11	5	30	42	53	56	61	1	In	VDJ
TCGGCCCAAAAGAACCCGACAGCTTTCTATCTCTGTGCCAGTAAAGTAGGTGGAAGCGGCGCCACCGGGGAGCTGTTTTTTGGAGAA	CASKVGGSGATGELFF	1	3.6886757654002215E-4	48	TCRBV19-01*01	TCRBV19	TCRBV19-01	01				TCRBD02-01	TCRBD02	TCRBD02-01				01,02	TCRBJ02-02*01	TCRBJ02	TCRBJ02-02	01				7	3	6	5	11	4	33	43	54	59	62	1	In	VDJ
ACCAGTGCCCATCCTGAAGACAGCAGCTTCTACATCTGCAGTGGGGGGACAGGGGGCGCGGGCGCCTATGGCTACACCTTCGGTTCG	CSGGTGGAGAYGYTF	1	3.6886757654002215E-4	45	TCRBV20	TCRBV20				TCRBV20-01,TCRBV20-or09_02		TCRBD01-01*01	TCRBD01	TCRBD01-01	01				TCRBJ01-02*01	TCRBJ01	TCRBJ01-02	01				7	8	0	0	2	4	36	43	45	57	65	1	In	VDJ
NNNNTGTCGGCTGCTCCCTCCCAGACATCTGTGTACTTCTGTGCCAGCAGTGCGGAACTAGTCGGAGAGACCCAGTACTTCGGGCCA	CASSAELVGETQYF	1	3.6886757654002215E-4	42	TCRBV06	TCRBV06				TCRBV06-01,TCRBV06-05		TCRBD02-01	TCRBD02	TCRBD02-01				01,02	TCRBJ02-05*01	TCRBJ02	TCRBJ02-05	01				4	4	3	8	4	4	39	52	56	61	65	1	In	VDJ
ACTGTGACATCGGCCCAAAAGAACCCGACAGCTTTCTATCTCTGTGCCAGAATAACCGGGACAGGGTGTAAAGCTTTCTTTGGACAA	CARITGTGCKAFF	1	3.6886757654002215E-4	39	TCRBV19-01*01	TCRBV19	TCRBV19-01	01				TCRBD01-01*01	TCRBD01	TCRBD01-01	01				TCRBJ01-01*01	TCRBJ01	TCRBJ01-01	01				9	4	0	3	7	9	42	50	57	66	70	1	In	VDJ
GTAGTGCGAGGAGATTCGGCAGCTTATTTCTGTGCCAGCTCACCATTCACGGGGGGCTCGAACACCGGGGAGCTGTTTTTTGGAGAA	CASSPFTGGSNTGELFF	1	3.6886757654002215E-4	51	TCRBV18-01*01	TCRBV18	TCRBV18-01	01				TCRBD02-01*01	TCRBD02	TCRBD02-01	01				TCRBJ02-02*01	TCRBJ02	TCRBJ02-02	01				2	2	8	1	4	0	30	45	49	56	58	1	In	VDJ
CAGCCCTCAGAACCCAGGGACTCAGCTGTGTACTTCTGTGCCAGCCACCGACAGGGGGCGAACACCGGGGAGCTGTTTTTTGGAGAA	CASHRQGANTGELFF	1	3.6886757654002215E-4	45	TCRBV12	TCRBV12				TCRBV12-03/12-04,TCRBV12-04		TCRBD01-01*01	TCRBD01	TCRBD01-01	01				TCRBJ02-02*01	TCRBJ02	TCRBJ02-02	01				8	0	2	1	4	0	36	45	49	-1	58	1	In	VDJ
ATCCGGTCCACAAAGCTGGAGGACTCAGCCATGTACTTCTGTGCCAGCAGTGAAAGGACCTCCAATCAGCCCCAGCATTTTGGTGAT	CASSERTSNQPQHF	1	3.6886757654002215E-4	42	TCRBV02-01	TCRBV02	TCRBV02-01				01,03					TCRBD01,TCRBD02	TCRBD01-01,TCRBD02-01		TCRBJ01-05*01	TCRBJ01	TCRBJ01-05	01				2	3	1	7	1	3	39	54	55	59	62	1	In	VDJ
CTGGAGTCGCCCAGCCCCAACCAGACCTCTCTGTACTTCTGTGCCAGCAGAATCATTAGCGGGAGTAGCGAGCAGTACTTCGGGCCG	CASRIISGSSEQYF	2	7.377351530800443E-4	42	TCRBV27-01*01	TCRBV27	TCRBV27-01	01				TCRBD02-01*02	TCRBD02	TCRBD02-01	02				TCRBJ02-07*01	TCRBJ02	TCRBJ02-07	01				6	3	5	2	6	6	39	50	56	65	68	2	In	VDJ
GAGTCGCCCAGCCCCAACCAGACCTCTCTGTACTTCTGTGCCAGCAGTCCCTTGGGACAGGGGGAATCACCCCTCCACTTTGGGAAT	CASSPLGQGESPLHF	1	3.6886757654002215E-4	45	TCRBV27-01*01	TCRBV27	TCRBV27-01	01				TCRBD01-01*01	TCRBD01	TCRBD01-01	01				TCRBJ01-06*01	TCRBJ01	TCRBJ01-06	01				5	2	0	1	5	10	36	48	53	64	66	1	In	VDJ
GCCTTGGAGCTGGACGACTCGGCCCTGTATCTCTGTGCCAGCAGCTGGGGGACTAGCGGGGGCACAGATACGCAGTATTTTGGCCCA	CASSWGTSGGTDTQYF	1	3.6886757654002215E-4	48	TCRBV05-04*01	TCRBV05	TCRBV05-04	01				TCRBD02-01*01	TCRBD02	TCRBD02-01	01				TCRBJ02-03*01	TCRBJ02	TCRBJ02-03	01				3	0	0	3	2	1	33	46	48	-1	61	1	In	VDJ
ATCCAGCGCACAGAGCAGGAGGACTCGGCCGTGTATCTCTGTGCCAGCAGCTCAAACAGGGTTTCCTACGAGCAGTACTTCGGGCCG	CASSSNRVSYEQYF	1	3.6886757654002215E-4	42	TCRBV07-02	TCRBV07	TCRBV07-02				01,02	TCRBD01-01*01	TCRBD01	TCRBD01-01	01				TCRBJ02-07*01	TCRBJ02	TCRBJ02-07	01				4	2	3	3	3	1	39	52	55	61	63	1	In	VDJ
CACATCAATTCCCTGGAGCTTGGTGACTCTGCTGTGTATTTCTGTGCCAGCAGCGACAACGTCGGAAACACCATATATTTTGGAGAG	CASSDNVGNTIYF	1	3.6886757654002215E-4	39	TCRBV03-01/03-02*01	TCRBV03	TCRBV03-01/03-02	01				TCRBD01-01*01	TCRBD01	TCRBD01-01	01				TCRBJ01-03*01	TCRBJ01	TCRBJ01-03	01				5	5	2	6	0	4	42	-1	54	58	63	1	In	VDJ
CAGCCCTCAGAACCCAGGGACTCAGCTGTGTACTTCTGTGCCAGCAGTTCCCGGACAGGGGCCACAGATACGCAGTATTTTGGCCCA	CASSSRTGATDTQYF	1	3.6886757654002215E-4	45	TCRBV12	TCRBV12				TCRBV12-03/12-04,TCRBV12-04		TCRBD01-01*01	TCRBD01	TCRBD01-01	01				TCRBJ02-03*01	TCRBJ02	TCRBJ02-03	01				4	1	1	2	3	2	36	49	52	61	62	1	In	VDJ
TCTGAAGATCCAGCGCACAGAGCAGGGGGACTCGGCCATGTATCTCTGTGCCAGCAGCCTAGCGGGAGCGAGCAGTACTTCGGGCCG		1	3.6886757654002215E-4	35	TCRBV07-09*01	TCRBV07	TCRBV07-09	01				TCRBD02-01*02	TCRBD02	TCRBD02-01	02				TCRBJ02-07*01	TCRBJ02	TCRBJ02-07	01				0	0	9	2	0	6	46	-1	63	-1	68	1	Out	VDJ
TTGGAGCTGGGGGACTCGGCCCTTTATCTTTGCGCCAGCAGCTTGGCTCGGACAGGGGGTAACACCGGGGAGCTGTTTTTTGGAGAA	CASSLARTGGNTGELFF	1	3.6886757654002215E-4	51	TCRBV05-01*01	TCRBV05	TCRBV05-01	01				TCRBD01-01*01	TCRBD01	TCRBD01-01	01				TCRBJ02-02*01	TCRBJ02	TCRBJ02-02	01				0	1	1	1	3	2	30	46	49	59	60	1	In	VDJ
ATCCGCTCACCAGGCCTGGGGGACGCAGCCATGTACCTGTGTGCCACCAGCACCCGGGCGACGGGGACTGAAGCTTTCTTTGGACAA	CATSTRATGTEAFF	1	3.6886757654002215E-4	42	TCRBV15-01*02	TCRBV15	TCRBV15-01	02				TCRBD02-01*01	TCRBD02	TCRBD02-01	01				TCRBJ01-01*01	TCRBJ01	TCRBJ01-01	01				4	0	8	3	9	5	39	52	61	-1	66	1	In	VDJ
CAGCCCTCAGAACCCAGGGACTCAGCTGTGTACTTCTGTGCCAGCAGTTTAGCTCCAGGGGGCCAGTTGCTTCAGTACTTCGGCGCC	CASSLAPGGQLLQYF	1	3.6886757654002215E-4	45	TCRBV12	TCRBV12				TCRBV12-03/12-04,TCRBV12-04		TCRBD01-01*01	TCRBD01	TCRBD01-01	01				TCRBJ02-04*01	TCRBJ02	TCRBJ02-04	01				0	7	4	0	2	11	36	53	55	63	70	1	In	VDJ
CACGGAGTCAGGGGACACAGCACTGTATTTCTGTGCCAGCAGCAAAGCTGAGAAGGGTCCCACCAAGAGACCCAGTACTTCGGGCCA		1	3.6886757654002215E-4	50	TCRBV21-01*01	TCRBV21	TCRBV21-01	01								TCRBD01,TCRBD02	TCRBD01-01,TCRBD02-01		TCRBJ02-05*01	TCRBJ02	TCRBJ02-05	01				0	4	5	3	5	0	31	48	53	57	61	1	Out	VDJ
GTGAACGCCTTGTTGCTGGGGGACTCGGCCCTGTATCTCTGTGCCAGCAGCTTGGCTACAGGGAAAGAGACCCAGTACTTCGGGCCA	CASSLATGKETQYF	1	3.6886757654002215E-4	42	TCRBV05-05*01	TCRBV05	TCRBV05-05	01				TCRBD01-01*01	TCRBD01	TCRBD01-01	01				TCRBJ02-05*01	TCRBJ02	TCRBJ02-05	01				0	1	3	3	2	3	39	55	57	63	64	1	In	VDJ
GAGCTTGGTGACTCTGCTGTGTATTTCTGTGCCAGCAGCCAGACTAGCGGGGGCCTCGGTGGGGCAGATACGCAGTATTTTGGCCCA	CASSQTSGGLGGADTQYF	1	3.6886757654002215E-4	54	TCRBV03-01/03-02*01	TCRBV03	TCRBV03-01/03-02	01				TCRBD02-01*01	TCRBD02	TCRBD02-01	01				TCRBJ02-03*01	TCRBJ02	TCRBJ02-03	01				3	11	2	2	0	4	27	-1	41	53	64	1	In	VDJ
TCCACAAAGCTGGAGGACTCAGCCATGTACTTCTGTGCCAGCAGTGAACGCCAGCAGGGCCTTTACACTGAAGCTTTCTTTGGACAA	CASSERQQGLYTEAFF	1	3.6886757654002215E-4	48	TCRBV02-01	TCRBV02	TCRBV02-01				01,03	TCRBD01-01*01	TCRBD01	TCRBD01-01	01				TCRBJ01-01*01	TCRBJ01	TCRBJ01-01	01				2	5	4	3	6	3	33	48	54	59	64	1	In	VDJ
TCGCCCAGCCCCAACCAGACCTCTCTGTACTTCTGTGCCAGCAGTCTTACCCGTTGGGCAGGGCCCTATGGCTACACCTTCGGTTCG	CASSLTRWAGPYGYTF	1	3.6886757654002215E-4	48	TCRBV27-01*01	TCRBV27	TCRBV27-01	01				TCRBD01-01*01	TCRBD01	TCRBD01-01	01				TCRBJ01-02*01	TCRBJ01	TCRBJ01-02	01				5	2	4	3	13	4	33	45	58	63	65	1	In	VDJ
ACGATCCAGCGCACAGAGCAGGAGGACTCGGCCGTGTATCTCTGTGCCAGCAGCTTATTTGGTGGTGGCGAGCAGTACTTCGGGCCG	CASSLFGGGEQYF	1	3.6886757654002215E-4	39	TCRBV07-02	TCRBV07	TCRBV07-02				01,02					TCRBD01,TCRBD02	TCRBD01-01,TCRBD02-01		TCRBJ02-07*01	TCRBJ02	TCRBJ02-07	01				2	6	0	10	3	6	42	57	60	62	68	1	In	VDJ
ATCCGGTCCACAAAGCTGGAGGACTCAGCCATGTACTTCTGTGCCAGCCGCCCTAATCAACTGAACACTGAAGCTTTCTTTGGACAA	CASRPNQLNTEAFF	1	3.6886757654002215E-4	42	TCRBV02-01	TCRBV02	TCRBV02-01				01,03	TCRBD02-01	TCRBD02	TCRBD02-01				01,02	TCRBJ01-01*01	TCRBJ01	TCRBJ01-01	01				8	6	4	9	4	0	39	48	52	55	61	1	In	VDJ
CCTGCAGAGCTTGGGGACTCGGCCATGTATCTCTGTGCCAGCAGCTTATAACGTGAGACAGGGTATCAGCCCCAGCATTTTGGTGAT	CASSL*RETGYQPQHF	1	3.6886757654002215E-4	48	TCRBV11-01*01	TCRBV11	TCRBV11-01	01				TCRBD01-01*01	TCRBD01	TCRBD01-01	01				TCRBJ01-05*01	TCRBJ01	TCRBJ01-05	01				2	1	2	3	8	5	33	48	56	63	64	1	Stop	VDJ
CTGATCCTGGAGTCGCCCAGCCCCAACCAGACCTCTCTGTACTTCTGTGCCAGCAGTTTCCCCAATCAGCCCCAGCATTTTGGTGAT	CASSFPNQPQHF	1	3.6886757654002215E-4	36	TCRBV27-01*01	TCRBV27	TCRBV27-01	01											TCRBJ01-05*01	TCRBJ01	TCRBJ01-05	01				3	3	0	0	0	3	45	-1	-1	59	62	1	In	VJ
GCCTGCAGAGCAGGGGGACTCGGCCGTGTATGTCTGTGCAAGTCGCTTGGTCAGGGACGGTATAATTCACCCCTCCACTTTGGGAAT		1	3.6886757654002215E-4	47	TCRBV12-02*01	TCRBV12	TCRBV12-02	01								TCRBD01,TCRBD02	TCRBD01-01,TCRBD02-01		TCRBJ01-06*01	TCRBJ01	TCRBJ01-06	01				3	2	0	7	5	4	34	48	53	58	60	1	Out	VDJ
ACTCTGACTGTGAGCAACATGAGCCCTGAAGACAGCAGCATATATCTCTGCAGCGTTGTACGGGAGTATGGCTACACCTTCGGTTCG	CSVVREYGYTF	1	3.6886757654002215E-4	33	TCRBV29-01*01	TCRBV29	TCRBV29-01	01				TCRBD02-01*02	TCRBD02	TCRBD02-01	02				TCRBJ01-02*01	TCRBJ01	TCRBJ01-02	01				4	0	8	2	2	5	48	58	60	-1	66	1	In	VDJ
TGTGAACGCCTTGGAGCTGGACGACTCGGCCCTGTATCTCTGTGCCAGCAGCCCCCGGACAGGGCCGAGGGCTACACCTTCGGTTCG		1	3.6886757654002215E-4	41	TCRBV05-04*01	TCRBV05	TCRBV05-04	01				TCRBD01-01*01	TCRBD01	TCRBD01-01	01				TCRBJ01-02*01	TCRBJ01	TCRBJ01-02	01				4	5	1	3	4	8	40	52	56	64	69	1	Out	VDJ
ACCAGTGCCCATCCTGAAGACAGCAGCTTCTACATCTGCAGTGCTCCGACCCTAGCGGGAGGGCCCTACGAGCAGTACTTCGGGCCG	CSAPTLAGGPYEQYF	1	3.6886757654002215E-4	45	TCRBV20	TCRBV20				TCRBV20-01,TCRBV20-or09_02		TCRBD02-01*02	TCRBD02	TCRBD02-01	02				TCRBJ02-07*01	TCRBJ02	TCRBJ02-07	01				5	1	4	0	6	2	36	45	51	63	64	1	In	VDJ
TCCCTGGAGCTTGGTGACTCTGCTGTGTATTTCTGTGCCAGCAGCCCGCCGTCCAGCGTTATTCAAGAGACCCAGTACTTCGGGCCA	CASSPPSSVIQETQYF	1	3.6886757654002215E-4	48	TCRBV03-01/03-02*01	TCRBV03	TCRBV03-01/03-02	01				TCRBD02-01	TCRBD02	TCRBD02-01				01,02	TCRBJ02-05*01	TCRBJ02	TCRBJ02-05	01				4	5	6	6	8	2	33	46	54	58	63	1	In	VDJ
ACCCTGCAGCCAGAAGACTCGGCCCTGTATCTCTGTGCCAGCAGCCAATCGCAGGGGGCAGGGGCCGGGGAGCTGTTTTTTGGAGAA	CASSQSQGAGAGELFF	1	3.6886757654002215E-4	48	TCRBV04-02*01	TCRBV04	TCRBV04-02	01				TCRBD01-01*01	TCRBD01	TCRBD01-01	01				TCRBJ02-02*01	TCRBJ02	TCRBJ02-02	01				2	5	4	0	3	6	33	48	51	59	64	1	In	VDJ
CTGGAGTCGCCCAGCCCCAACCAGACCTCTCTGTACTTCTGTGCCAGCAGTTTGAGTCGAGCTAACTATGGCTACACCTTCGGTTCG	CASSLSRANYGYTF	1	3.6886757654002215E-4	42	TCRBV27-01*01	TCRBV27	TCRBV27-01	01				TCRBD02-01*02	TCRBD02	TCRBD02-01	02				TCRBJ01-02*01	TCRBJ01	TCRBJ01-02	01				3	5	11	2	0	0	39	-1	53	56	61	1	In	VDJ
ACTCTGACAGTGACCAGTGCCCATCCTGAAGACAGCAGCTTCTACATCTGCAGTGTCGTGGGGGCCGCGGACTACACCTTCGGTTCG	CSVVGAADYTF	1	3.6886757654002215E-4	33	TCRBV20-01	TCRBV20	TCRBV20-01				01,04	TCRBD01-01*01	TCRBD01	TCRBD01-01	01				TCRBJ01-02*01	TCRBJ01	TCRBJ01-02	01				7	6	6	0	4	10	48	55	59	65	71	1	In	VDJ
CTTGGGCCTATATTTCTGTGCCAGCAGCAGATTAGCTGTATAGGACAAAGTCGGGCAAGTCGGGCCAACGTCCTGACTTTCGGGGCC		1	3.6886757654002215E-4	65	TCRBV12-01*01	TCRBV12	TCRBV12-01	01				TCRBD01-01*01	TCRBD01	TCRBD01-01	01				TCRBJ02-06*01	TCRBJ02	TCRBJ02-06	01				5	14	1	6	14	5	16	28	42	47	61	1	Out	VDJ
CTGGAGTCGCCCAGCCCCAACCAGACCTCTCTGTACTTCTGTGCCAGCAGTAAAGGGACAGAGGGGGTAAAACTGTTTTTTGGCAGT	CASSKGTEGVKLFF	1	3.6886757654002215E-4	42	TCRBV27-01*01	TCRBV27	TCRBV27-01	01				TCRBD01-01*01	TCRBD01	TCRBD01-01	01				TCRBJ01-04*01	TCRBJ01	TCRBJ01-04	01				5	7	0	5	3	10	39	51	54	61	68	1	In	VDJ
CTGGAGCTTGGTGACTCTGCTGTGTATTTCTGTGCCAGCAGCCAAGGGCTTAGCGGGAGCTCCTACAATGAGCAGTTCTTCGGGCCA	CASSQGLSGSSYNEQFF	1	3.6886757654002215E-4	51	TCRBV03-01/03-02*01	TCRBV03	TCRBV03-01/03-02	01				TCRBD02-01*02	TCRBD02	TCRBD02-01	02				TCRBJ02-01*01	TCRBJ02	TCRBJ02-01	01				1	0	5	2	4	0	30	46	50	-1	59	1	In	VDJ
GGCCTGGGGGACGCAGCCATGTACCTGTGTGCCACCAGCAGAGCCTTAAACCCGTCCCAATACAGGCCAGAGGCTTTCTTTGGACAA	CATSRALNPSQYRPEAFF	1	3.6886757654002215E-4	54	TCRBV15-01*02	TCRBV15	TCRBV15-01	02				TCRBD01-01*01	TCRBD01	TCRBD01-01	01				TCRBJ01-01*01	TCRBJ01	TCRBJ01-01	01				1	6	3	4	18	11	27	43	61	66	72	1	In	VDJ
GAGTCCGCCAGCACCAACCAGACATCTATGTACCTCTGTGCCAGCAGTGGGACAGGGACTCTAAATTCACCCCTCCACTTTGGGAAT	CASSGTGTLNSPLHF	1	3.6886757654002215E-4	45	TCRBV28-01*01	TCRBV28	TCRBV28-01	01				TCRBD01-01*01	TCRBD01	TCRBD01-01	01				TCRBJ01-06*01	TCRBJ01	TCRBJ01-06	01				5	6	0	3	0	7	36	-1	48	57	63	1	In	VDJ
GTGACATCGGCCCAAAAGAACCCGACAGCTTTCTATCTCTGTGCCAGTAGTATTACCGGCAGGGACTATGGCTACACCTTCGGTTCG	CASSITGRDYGYTF	1	3.6886757654002215E-4	42	TCRBV19-01*01	TCRBV19	TCRBV19-01	01				TCRBD01-01*01	TCRBD01	TCRBD01-01	01				TCRBJ01-02*01	TCRBJ01	TCRBJ01-02	01				3	0	4	3	6	3	39	53	59	-1	64	1	In	VDJ
AGGCTGGAGTTGGCTGCTCCCTCCCAGACATCTGTGTACTTCTGTGCCAGCAGTAACTCTGGGGCCAACGTCCTGACTTTCGGGGCC	CASSNSGANVLTF	1	3.6886757654002215E-4	39	TCRBV06-06	TCRBV06	TCRBV06-06				01,04								TCRBJ02-06*01	TCRBJ02	TCRBJ02-06	01				5	2	0	0	0	0	42	-1	-1	54	56	1	In	VJ
GAGCTGGACGACTCGGCCCTGTATCTCTGTGCCAGCAGCTTGGCATATATTTGGACTTCGGGTGTCCATGAGCAGTTCTTCGGGCCA	CASSLAYIWTSGVHEQFF	1	3.6886757654002215E-4	54	TCRBV05-04*01	TCRBV05	TCRBV05-04	01				TCRBD02-01	TCRBD02	TCRBD02-01				01,02	TCRBJ02-01*01	TCRBJ02	TCRBJ02-01	01				0	10	1	10	9	8	27	43	52	57	67	1	In	VDJ
CAGCGCACAGAGCAGGAGGACTCGGCCGTGTATCTCTGTGCCAGCAGCTTAGGAACGGGGAGCCAAGAGACCCAGTACTTCGGGCCA	CASSLGTGSQETQYF	1	3.6886757654002215E-4	45	TCRBV07-02	TCRBV07	TCRBV07-02				01,02	TCRBD02-01	TCRBD02	TCRBD02-01				01,02	TCRBJ02-05*01	TCRBJ02	TCRBJ02-05	01				1	2	8	3	3	1	36	52	55	60	62	1	In	VDJ
TGTCCCTAGAGTCTGCCATCCCCAACCAGACAGCTCTTTACTTCTGTGCCACCAACAAAGGAGTGTCCTGAAGCTTTCTTTGGACAA		2	7.377351530800443E-4	37	TCRBV24-01*01	TCRBV24	TCRBV24-01	01				TCRBD02-01*02	TCRBD02	TCRBD02-01	02				TCRBJ01-01*01	TCRBJ01	TCRBJ01-01	01				8	4	10	2	5	6	44	54	59	63	67	2	Out	VDJ
ATCCAGCGCACAGAGCAGCGAGACTCGGCCATGTATCGCTGTGCCAGCAGCTTAGGGGAGACGACCCATGAAGCTTTCTTTGGACAA	CASSLGETTHEAFF	1	3.6886757654002215E-4	42	TCRBV07-06*01	TCRBV07	TCRBV07-06	01				TCRBD02-01*02	TCRBD02	TCRBD02-01	02				TCRBJ01-01*01	TCRBJ01	TCRBJ01-01	01				1	8	9	2	0	7	39	-1	55	60	68	1	In	VDJ
AATCTTCACATCAATTCCCTGGAGCTTGGTGACTCTGCTGTATATTTCTGTGCCAGCAGCCCCGGGAGGGAAGCTTTCTTTGGACAA	CASSPGREAFF	1	3.6886757654002215E-4	33	TCRBV03-01/03-02*01	TCRBV03	TCRBV03-01/03-02	01				TCRBD02-01*02	TCRBD02	TCRBD02-01	02				TCRBJ01-01*01	TCRBJ01	TCRBJ01-01	01				4	0	8	1	1	8	48	61	62	-1	69	1	In	VDJ
ATCCTGGAGTCGCCCAGCCCCAACCAGACCTCTCTGTACTTCTGTGCCAGCAGTTTACGAGGAGTCAATGGCTACACCTTCGGTTCG	CASSLRGVNGYTF	1	3.6886757654002215E-4	39	TCRBV27-01*01	TCRBV27	TCRBV27-01	01				TCRBD02-01*02	TCRBD02	TCRBD02-01	02				TCRBJ01-02*01	TCRBJ01	TCRBJ01-02	01				2	3	10	2	3	6	42	57	60	64	67	1	In	VDJ
NNNNTGAAGATCCAGCCCTCAGAACCCAGGGACTCAGCTGTGTACTTCTGTGCCAGCAGTTTAGACACGTACTACACCTTCGGTTCG	CASSLDTYYTF	1	3.6886757654002215E-4	33	TCRBV12-03/12-04*01	TCRBV12	TCRBV12-03/12-04	01				TCRBD01-01*01	TCRBD01	TCRBD01-01	01				TCRBJ01-02*01	TCRBJ01	TCRBJ01-02	01				1	4	3	6	0	10	48	-1	64	67	71	1	In	VDJ
GTGAGCACCTTGGAGCTGGGGGACTCGGCCCTTTATCTTTGCGCCAGCAGCTTACTAGGACAGGCTTCACCCCTCCACTTTGGGAAC	CASSLLGQASPLHF	1	3.6886757654002215E-4	42	TCRBV05-01*01	TCRBV05	TCRBV05-01	01				TCRBD01-01*01	TCRBD01	TCRBD01-01	01				TCRBJ01-06*02	TCRBJ01	TCRBJ01-06	02				2	1	1	4	4	9	39	53	57	64	65	1	In	VDJ
CTGAAGATCCGGTCCACAAAGCTGGAGGACTCAGCCATGTACTTCTGTGCCAGCAGGCCCCTAGCGGGAGGGCAGTTCTTCGGGCCA	CASRPLAGGQFF	1	3.6886757654002215E-4	36	TCRBV02-01	TCRBV02	TCRBV02-01				01,03	TCRBD02-01*02	TCRBD02	TCRBD02-01	02				TCRBJ02-01*01	TCRBJ02	TCRBJ02-01	01				6	0	4	1	4	12	45	56	60	-1	71	1	In	VDJ
AAGATCCAGCCTGCAGAGCTTGGGGACTCGGCCGTGTATCTCTGTGCCAGCAGCCCCTCAGGAGGGCATGAGCAGTTCTTCGGGCCA	CASSPSGGHEQFF	1	3.6886757654002215E-4	39	TCRBV11-03*01	TCRBV11	TCRBV11-03	01				TCRBD02-01*02	TCRBD02	TCRBD02-01	02				TCRBJ02-01*01	TCRBJ02	TCRBJ02-01	01				5	1	10	0	6	8	42	54	60	66	67	1	In	VDJ
GATCCAGTCCACGGAGTCAGGGGACACAGCACTGTATTTCTGTGCCAGCTGGCCGACAGGGGTGTCAATGAGCAGTTCTTCGGGCCA		1	3.6886757654002215E-4	41	TCRBV21-01*01	TCRBV21	TCRBV21-01	01				TCRBD01-01*01	TCRBD01	TCRBD01-01	01				TCRBJ02-01*01	TCRBJ02	TCRBJ02-01	01				8	3	2	2	5	6	40	49	54	62	65	1	Out	VDJ
TCAACTCTGACTGTGAGCAACATGAGCCCTGAAGACAGCAGCATATATCTCTGCAGCTCAGGGGAAGAGACCCAGTACTTCGGGCCA	CSSGEETQYF	1	3.6886757654002215E-4	30	TCRBV29-01	TCRBV29	TCRBV29-01				01,03	TCRBD01-01*01	TCRBD01	TCRBD01-01	01				TCRBJ02-05*01	TCRBJ02	TCRBJ02-05	01				8	0	4	2	1	3	51	57	58	-1	64	1	In	VDJ
AAGATCCAGCGCACAGAGCAGGGGGACTCGGCCATGTATCTCTGTGCCAGCAGCGTAGGGGGATTCACTGAAGCTTTCTTTGGACAA	CASSVGGFTEAFF	1	3.6886757654002215E-4	39	TCRBV07-09*01	TCRBV07	TCRBV07-09	01								TCRBD01,TCRBD02	TCRBD01-01,TCRBD02-01		TCRBJ01-01*01	TCRBJ01	TCRBJ01-01	01				1	2	0	8	1	4	42	58	59	63	65	1	In	VDJ
CTAGAGTCTGCCATCCCCAACCAGACAGCTCTTTACTTCTGTGCCACCAGTGACGCGGGGCTCAGCTATGGCTACACCTTCGGTTCG	CATSDAGLSYGYTF	1	3.6886757654002215E-4	42	TCRBV24-01*01	TCRBV24	TCRBV24-01	01				TCRBD02-01*01	TCRBD02	TCRBD02-01	01				TCRBJ01-02*01	TCRBJ01	TCRBJ01-02	01				4	5	7	3	1	4	39	53	54	60	65	1	In	VDJ
TGGAGCTTGGTGACTCTGCTGTGTATTTCTGTGCCAGCAGCCAAGATGACTAGCGGGCAGGTCACCTACGAGCAGTACTTCGGGCCG		1	3.6886757654002215E-4	52	TCRBV03-01/03-02*01	TCRBV03	TCRBV03-01/03-02	01				TCRBD02-01	TCRBD02	TCRBD02-01				01,02	TCRBJ02-07*01	TCRBJ02	TCRBJ02-07	01				0	7	2	4	1	2	29	46	47	57	64	1	Out	VDJ
CACACCCTGCAGCCAGAAGACTCGGCCCTGTATCTCTGTGCCAGCAGCCAAGATAGGGCTAGCGGGGCTGAGCAGTTCTTCGGGCCA	CASSQDRASGAEQFF	1	3.6886757654002215E-4	45	TCRBV04-02*01	TCRBV04	TCRBV04-02	01				TCRBD02-01*01	TCRBD02	TCRBD02-01	01				TCRBJ02-01*01	TCRBJ02	TCRBJ02-01	01				0	1	4	3	5	9	36	53	58	67	68	1	In	VDJ
TGGAGTCCGCTACCAGCTCCCAGACATCTGTGTACTTCTGTGCCATCAGTGAGTCGGGGGCCCGGGGAGACCCAGTACTTCGGGCCA		1	3.6886757654002215E-4	43	TCRBV10-03*01	TCRBV10	TCRBV10-03	01				TCRBD01-01*01	TCRBD01	TCRBD01-01	01				TCRBJ02-05*01	TCRBJ02	TCRBJ02-05	01				0	5	6	0	0	5	38	-1	55	61	66	1	Out	VDJ
CACATCAATTCCCTGGAGCTTGGTGACTCTGCTGTGTATTTCTGTGCCAGCAGCCCTTACAGGAACACTGAAGCTTTCTTTGGACAA	CASSPYRNTEAFF	1	3.6886757654002215E-4	39	TCRBV03-01/03-02*01	TCRBV03	TCRBV03-01/03-02	01				TCRBD01-01*01	TCRBD01	TCRBD01-01	01				TCRBJ01-01*01	TCRBJ01	TCRBJ01-01	01				4	0	3	5	3	1	42	55	58	-1	62	1	In	VDJ
CTGTCCCTAGAGTCTGCCATCCCCAACCAGACAGCTCTTTACTTCTGTGCCACCCGGGGGGCCCTTGGGCCCCAGCATTTTGGTGAT	CATRGALGPQHF	1	3.6886757654002215E-4	36	TCRBV24-01*01	TCRBV24	TCRBV24-01	01				TCRBD02-01*01	TCRBD02	TCRBD02-01	01				TCRBJ01-05*01	TCRBJ01	TCRBJ01-05	01				9	7	8	1	0	9	45	-1	54	61	68	1	In	VDJ
CGCACAGAGCAGGAGGACTCGGCCGTGTATCTCTGTGCCAGCAGCTTAGACGAAGGACGTCCGCTTGGTGGCTACACCTTCGGTTCG	CASSLDEGRPLGGYTF	1	3.6886757654002215E-4	48	TCRBV07-02	TCRBV07	TCRBV07-02				01,02					TCRBD01,TCRBD02	TCRBD01-01,TCRBD02-01		TCRBJ01-02*01	TCRBJ01	TCRBJ01-02	01				1	10	1	7	5	7	33	49	54	58	68	1	In	VDJ
CTGAAGATCCGGTCCACAAAGCTGGAGGACTCAGCCATGTACTTCTGTGCCAGCAGTCGGGGATTGGGCGAGCAGTACTTCGGGCCG	CASSRGLGEQYF	1	3.6886757654002215E-4	36	TCRBV02-01	TCRBV02	TCRBV02-01				01,03	TCRBD02-01*01	TCRBD02	TCRBD02-01	01				TCRBJ02-07*01	TCRBJ02	TCRBJ02-07	01				5	6	8	3	0	6	45	-1	57	62	68	1	In	VDJ
ACAGTGACCAGTGCCCATCCTGAAGACAGCAGCTTCTACATCTGCAGTGCTAGTGAGGGAAGCTCCTACGAGCAGTACTTCGGGCCG	CSASEGSSYEQYF	1	3.6886757654002215E-4	39	TCRBV20-01*04	TCRBV20	TCRBV20-01	04								TCRBD01,TCRBD02	TCRBD01-01,TCRBD02-01		TCRBJ02-07*01	TCRBJ02	TCRBJ02-07	01				0	2	0	8	0	0	42	-1	56	60	62	1	In	VDJ
ACTGTGAGCAACATGAGCCCTGAAGACAGCAGCATATATCTCTGCAGCGTTGAAGATACGGGGGGCCAGAGTCGGTTCTTCGGGCCA	CSVEDTGGQSRFF	1	3.6886757654002215E-4	39	TCRBV29-01	TCRBV29	TCRBV29-01				01,02	TCRBD02-01*01	TCRBD02	TCRBD02-01	01				TCRBJ02-01*01	TCRBJ02	TCRBJ02-01	01				0	9	8	1	2	15	42	56	58	65	74	1	In	VDJ
GTGACATCGGCCCAAAAGAACCCGACAGCTTTCTATCTCTGTGCCAGTAGTATAGCGGGATCCTACAATGAGCAGTTCTTCGGGCCA	CASSIAGSYNEQFF	1	3.6886757654002215E-4	42	TCRBV19-01*01	TCRBV19	TCRBV19-01	01				TCRBD02-01*02	TCRBD02	TCRBD02-01	02				TCRBJ02-01*01	TCRBJ02	TCRBJ02-01	01				1	0	8	3	0	1	39	-1	55	-1	60	1	In	VDJ
GCCCAAAAGAACCCGACAGCTTTCTATCTCTGTGCCAGTAGTATTCCAGCGGGAGTCGGGTTCGAAGAGACCCAGTACTTCGGGCCA	CASSIPAGVGFEETQYF	1	3.6886757654002215E-4	51	TCRBV19-01*01	TCRBV19	TCRBV19-01	01				TCRBD02-01*02	TCRBD02	TCRBD02-01	02				TCRBJ02-05*01	TCRBJ02	TCRBJ02-05	01				3	9	6	2	3	3	30	44	47	55	64	1	In	VDJ
AATTCCCTGGAGCTTGGTGACTCTGCTGTGTATTTCTGTGCCAGCAGCCCGATACTAGGGAGCCAAGAGACCCAGTACTTCGGGCCA	CASSPILGSQETQYF	1	3.6886757654002215E-4	45	TCRBV03-01/03-02*01	TCRBV03	TCRBV03-01/03-02	01				TCRBD02-01	TCRBD02	TCRBD02-01				01,02	TCRBJ02-05*01	TCRBJ02	TCRBJ02-05	01				4	4	3	8	4	1	36	49	53	58	62	1	In	VDJ
TCGGCCCAAAAGAACCCGACAGCTTTCTATCTCTGTGCCAGTAGCAGGGGAGGGATGTCTGGGGCCAACGTCCTGACTTTCGGGGCC	CASSRGGMSGANVLTF	1	3.6886757654002215E-4	48	TCRBV19-01*01	TCRBV19	TCRBV19-01	01				TCRBD02-01*02	TCRBD02	TCRBD02-01	02				TCRBJ02-06*01	TCRBJ02	TCRBJ02-06	01				6	3	9	0	3	1	33	44	47	54	57	1	In	VDJ
CAGCGCACAGAGCAGGAGGACTCCGCCGTGTATCTCTGTGCCAGCAGCTCTACCGGGACAACGACCAATGAGCAGTTCTTCGGGCCA	CASSSTGTTTNEQFF	1	3.6886757654002215E-4	45	TCRBV07-08*01	TCRBV07	TCRBV07-08	01				TCRBD01-01*01	TCRBD01	TCRBD01-01	01				TCRBJ02-01*01	TCRBJ02	TCRBJ02-01	01				4	5	0	6	5	6	36	49	54	60	65	1	In	VDJ
ACATCGGCCCAAAAGAACCCGACAGCTTTCTATCTCTGTGCCAGTAGTATAGCGGCGGGAGCCTACAATGAGCAGTTCTTCGGGCCA	CASSIAAGAYNEQFF	1	3.6886757654002215E-4	45	TCRBV19-01*01	TCRBV19	TCRBV19-01	01				TCRBD02-01*02	TCRBD02	TCRBD02-01	02				TCRBJ02-01*01	TCRBJ02	TCRBJ02-01	01				1	0	7	2	2	2	36	52	54	-1	61	1	In	VDJ
ACCTTGGAGCTGGGGGACTCGGCCCTTTATCTTTGCGCCAGCAGCTGGGGACTAGCCACTAACACCGGGGAGCTGTTTTTTGGAGAA	CASSWGLATNTGELFF	1	3.6886757654002215E-4	48	TCRBV05-01*01	TCRBV05	TCRBV05-01	01				TCRBD02-01	TCRBD02	TCRBD02-01				01,02	TCRBJ02-02*01	TCRBJ02	TCRBJ02-02	01				3	4	0	7	1	2	33	46	47	56	60	1	In	VDJ
AGCTCCTTGGAGCTGGGGGACTCAGCCCTGTACTTCTGTGCCAGCAGCCCCGGGGCAGGGGTGAACAATGAGCAGTTCTTCGGGCCA	CASSPGAGVNNEQFF	1	3.6886757654002215E-4	45	TCRBV13-01*01	TCRBV13	TCRBV13-01	01				TCRBD01-01*01	TCRBD01	TCRBD01-01	01				TCRBJ02-01*01	TCRBJ02	TCRBJ02-01	01				5	3	4	2	7	5	36	48	55	61	64	1	In	VDJ
ATCCAGCCCTCAGAACCCAGGGACTCAGCTGTGTACTTCTGTGCCAGCAGCCCCCACGGTAGGGCAGATACGCAGTATTTTGGCCCA	CASSPHGRADTQYF	1	3.6886757654002215E-4	42	TCRBV12	TCRBV12				TCRBV12-03/12-04,TCRBV12-04						TCRBD01,TCRBD02	TCRBD01-01,TCRBD02-01		TCRBJ02-03*01	TCRBJ02	TCRBJ02-03	01				6	0	5	3	10	4	39	50	60	-1	64	1	In	VDJ
CATCCTGAAGACAGCAGCTTCTACATCTGCAGTGCTAGCGAATTACGCGGGACCTCCGGCGGCACAGATACGCAGTATTTTGGCCCA	CSASELRGTSGGTDTQYF	2	7.377351530800443E-4	54	TCRBV20	TCRBV20				TCRBV20-01,TCRBV20-or09_02		TCRBD02-01*02	TCRBD02	TCRBD02-01	02				TCRBJ02-03*01	TCRBJ02	TCRBJ02-03	01				3	9	7	3	8	1	27	38	46	52	61	2	In	VDJ
GTAGTGCGAGGAGATTCGGCAGCTTATTTCTGTGCCAGCTCACCCTCCGGGACAGGGGAGGCCGGCACTGAAGCTTTCTTTGGACAA	CASSPSGTGEAGTEAFF	1	3.6886757654002215E-4	51	TCRBV18-01*01	TCRBV18	TCRBV18-01	01				TCRBD01-01*01	TCRBD01	TCRBD01-01	01				TCRBJ01-01*01	TCRBJ01	TCRBJ01-01	01				3	7	0	2	4	4	30	44	48	58	65	1	In	VDJ
CCCATCCTGAAGACAGCAGCTTCTACATCTGCAGTGCTAGAGGCGGGACAGGGGACCCTTAGCAATCAGCCCCAGCATTTTGGTGAT		1	3.6886757654002215E-4	52	TCRBV20	TCRBV20				TCRBV20-01,TCRBV20-or09_02		TCRBD01-01*01	TCRBD01	TCRBD01-01	01				TCRBJ01-05*01	TCRBJ01	TCRBJ01-05	01				1	5	0	2	2	0	29	42	44	54	59	1	Out	VDJ
CCAACCAGACATCTATGTACCTCTGTGCCAGCAGTTTATGCGAGGGAGGGGCGAAACCATAGCAATCAGCCCCAGCATTTTGGTGAT		1	3.6886757654002215E-4	58	TCRBV28-01*01	TCRBV28	TCRBV28-01	01				TCRBD02-01*02	TCRBD02	TCRBD02-01	02				TCRBJ01-05*01	TCRBJ01	TCRBJ01-05	01				0	9	9	0	3	0	23	40	43	50	59	1	Out	VDJ
AACGCCTTGTTGCTGGGGGACTCGGCCCTCTATCTCTGTGCCAGCAGAAGTGGACAGGGGGAAAATCAGCCCCAGCATTTTGGTGAT	CASRSGQGENQPQHF	1	3.6886757654002215E-4	45	TCRBV05-06*01	TCRBV05	TCRBV05-06	01				TCRBD01-01*01	TCRBD01	TCRBD01-01	01				TCRBJ01-05*01	TCRBJ01	TCRBJ01-05	01				5	2	1	1	4	4	36	47	51	61	63	1	In	VDJ
AGTGACCAGTGCCCATCCTGAAGACAGCAGCTTCTACATCTGCAGTGCTAGAGCGGGAGGGGTTTAGGCGAGTAGTACTTCGGGCCG		1	3.6886757654002215E-4	41	TCRBV20	TCRBV20				TCRBV20-01,TCRBV20-or09_02		TCRBD02-01*02	TCRBD02	TCRBD02-01	02				TCRBJ02-07*01	TCRBJ02	TCRBJ02-07	01				1	12	8	0	0	11	40	-1	53	61	73	1	Out	VDJ
GCCTTGGAGCTGGACGACTCGGCCCTGTATCTCTGTGCCAGCAGCTTGGATGGCCTCTCTGGGGCCAACGTCCTGACTTTCGGGGCC	CASSLDGLSGANVLTF	1	3.6886757654002215E-4	48	TCRBV05-04*01	TCRBV05	TCRBV05-04	01				TCRBD01-01*01	TCRBD01	TCRBD01-01	01				TCRBJ02-06*01	TCRBJ02	TCRBJ02-06	01				0	2	9	0	2	0	33	49	51	54	56	1	In	VDJ
CGCACAGAGCAGCGGGACTCGGCCATGTATCGCTGTGCCAGCAGCTTATGGGGGTATCGGGGAGACGATGAGCAGTTCTTCGGGCCA	CASSLWGYRGDDEQFF	1	3.6886757654002215E-4	48	TCRBV07-06*01	TCRBV07	TCRBV07-06	01								TCRBD01,TCRBD02	TCRBD01-01,TCRBD02-01		TCRBJ02-01*01	TCRBJ02	TCRBJ02-01	01				2	13	6	1	1	8	33	48	49	54	67	1	In	VDJ
NNNNTGAAGATCCAGCCCTCAGAACCCAGGGACTCAGCTGTGTACTTCTGTGCCAGCAGTCTGTACAATGAGCAGTTCTTCGGGCCA	CASSLYNEQFF	1	3.6886757654002215E-4	33	TCRBV12-03/12-04*01	TCRBV12	TCRBV12-03/12-04	01				TCRBD02-01	TCRBD02	TCRBD02-01				01,02	TCRBJ02-01*01	TCRBJ02	TCRBJ02-01	01				5	1	4	10	0	4	48	-1	60	62	63	1	In	VDJ
AAGATCCAGCGCACAGAGCAGGGGGACTCGGCCATGTATCTCTGTGCCAGCAGGGTTAGCTCCTACAATGAGCAGTTCTTCGGGCCA	CASRVSSYNEQFF	1	3.6886757654002215E-4	39	TCRBV07-09*01	TCRBV07	TCRBV07-09	01				TCRBD02-01	TCRBD02	TCRBD02-01				01,02	TCRBJ02-01*01	TCRBJ02	TCRBJ02-01	01				6	0	5	8	3	0	42	53	56	-1	59	1	In	VDJ
AGCACCTTGGAGCTGGGGGACTCGGCCCTTTATCTTTGCGCCAGCAGCTTACAGGGCGAGATGGGAGATACGCAGTATTTTGGCCCA	CASSLQGEMGDTQYF	1	3.6886757654002215E-4	45	TCRBV05-01*01	TCRBV05	TCRBV05-01	01				TCRBD01-01*01	TCRBD01	TCRBD01-01	01				TCRBJ02-03*01	TCRBJ02	TCRBJ02-03	01				2	9	3	3	0	5	36	-1	50	56	65	1	In	VDJ
NNNCTTGGAGATCCAGTCCACGGAGTCAGGGGACACAGCACTGTATTTCTGTGCCAGCTCCGGCCGTCGGGGCTGTTTTTTGGAGAA		1	3.6886757654002215E-4	32	TCRBV21-01*01	TCRBV21	TCRBV21-01	01				TCRBD02-01	TCRBD02	TCRBD02-01				01,02	TCRBJ02-02*01	TCRBJ02	TCRBJ02-02	01				8	0	8	4	9	13	49	58	67	-1	71	1	Out	VDJ
GAGTCCGCCAGCACCAACCAGACATCTATGTACCTCTGTGCCAGCAGTTCCCGGTTAGCGGACACCGGGGAGCTGTTTTTTGGAGAA	CASSSRLADTGELFF	1	3.6886757654002215E-4	45	TCRBV28-01*01	TCRBV28	TCRBV28-01	01				TCRBD02-01	TCRBD02	TCRBD02-01				01,02	TCRBJ02-02*01	TCRBJ02	TCRBJ02-02	01				4	0	5	5	6	3	36	49	55	-1	61	1	In	VDJ
ATCAATTCCCTGGAGCTTGGTGACTCTGCTGTGTATTTCTGTGCCAGCAGCCGGACAGAGACTCTCTATGGCTACACCTTCGGTTCG	CASSRTETLYGYTF	2	7.377351530800443E-4	42	TCRBV03-01/03-02*01	TCRBV03	TCRBV03-01/03-02	01				TCRBD01-01*01	TCRBD01	TCRBD01-01	01				TCRBJ01-02*01	TCRBJ01	TCRBJ01-02	01				4	7	1	5	0	4	39	-1	52	58	65	2	In	VDJ
GAAGCTCCTCCTCAGTGACTCTGGCTTCTATCTCTGTGCCTGGGCATGGGTAGGGTGCGAGTTAGCTATGGCTACACCTTCGGTTCG		2	7.377351530800443E-4	47	TCRBV30-01*02	TCRBV30	TCRBV30-01	02								TCRBD01,TCRBD02	TCRBD01-01,TCRBD02-01		TCRBJ01-02*01	TCRBJ01	TCRBJ01-02	01				5	10	5	3	8	4	34	43	51	55	65	2	Out	VDJ
AGCACCTTGGAGCTGGGGGACTCGGCCCTTTATCTTTGCGCCAGCAGCCCCGGTTCCCGGGGGCCCTATGGCTACACCTTCGGTTCG	CASSPGSRGPYGYTF	1	3.6886757654002215E-4	45	TCRBV05-01*01	TCRBV05	TCRBV05-01	01								TCRBD01,TCRBD02	TCRBD01-01,TCRBD02-01		TCRBJ01-02*01	TCRBJ01	TCRBJ01-02	01				4	1	6	0	10	4	36	48	58	64	65	1	In	VDJ
GCCCTGCAGCCAGAAGACTCAGCCCTGTATCTCTGCGCCAGCCAACCACAGGGGGCCAACTCTGGAAACACCATATATTTTGGAGAG	CASQPQGANSGNTIYF	1	3.6886757654002215E-4	48	TCRBV04-01*01	TCRBV04	TCRBV04-01	01				TCRBD01-01*01	TCRBD01	TCRBD01-01	01				TCRBJ01-03*01	TCRBJ01	TCRBJ01-03	01				8	3	3	0	5	0	33	42	47	56	59	1	In	VDJ
AAGATCCAGCCCTCAGAACCCAGGGACTCAGCTGTGTACTTCTGTGCCAGTACTAGCGGGAGGGCCAATGAGCAGTTCTTCGGGCCA	CASTSGRANEQFF	1	3.6886757654002215E-4	39	TCRBV12-03/12-04*01	TCRBV12	TCRBV12-03/12-04	01				TCRBD02-01*02	TCRBD02	TCRBD02-01	02				TCRBJ02-01*01	TCRBJ02	TCRBJ02-01	01				9	1	3	0	1	6	42	50	51	64	65	1	In	VDJ
TTGGAGCTGGACGACTCGGCCCTGTATCTCTGTGCCAGCAGCCCAGGACAGGGGGCCCTGGGAGGTGAAAAACTGTTTTTTGGCAGT	CASSPGQGALGGEKLFF	1	3.6886757654002215E-4	51	TCRBV05-04*01	TCRBV05	TCRBV05-04	01				TCRBD01-01*01	TCRBD01	TCRBD01-01	01				TCRBJ01-04*01	TCRBJ01	TCRBJ01-04	01				4	9	1	0	3	7	30	42	45	56	65	1	In	VDJ
GAGTCGCCCAGCCCCAACCAGACCTCTCTGTACTTCTGTGCCAGCAGTTTTGGTGGGGCAACTAATGAAAAACTGTTTTTTGGCAGT	CASSFGGATNEKLFF	1	3.6886757654002215E-4	45	TCRBV27-01*01	TCRBV27	TCRBV27-01	01								TCRBD01,TCRBD02	TCRBD01-01,TCRBD02-01		TCRBJ01-04*01	TCRBJ01	TCRBJ01-04	01				3	0	6	2	4	0	36	50	54	-1	58	1	In	VDJ
ACCAGTGCCCATCCTGAAGACAGCAGCTTCTACATCTGCAGTGCATCCTTGATTGGTGGGCAGAATGAAAAACTGTTTTTTGGCAGT	CSASLIGGQNEKLFF	1	3.6886757654002215E-4	45	TCRBV20	TCRBV20				TCRBV20-01,TCRBV20-or09_02		TCRBD01-01*01	TCRBD01	TCRBD01-01	01				TCRBJ01-04*01	TCRBJ01	TCRBJ01-04	01				6	2	8	0	13	5	36	44	57	61	63	1	In	VDJ
ATTCTGGAGTCCGCCAGCACCAACCAGACATCTATGTACCTCTGTGCCAGCAGACCGGGACAGACCTACGAGCAGTACTTCGGGCCG	CASRPGQTYEQYF	1	3.6886757654002215E-4	39	TCRBV28-01*01	TCRBV28	TCRBV28-01	01				TCRBD01-01*01	TCRBD01	TCRBD01-01	01				TCRBJ02-07*01	TCRBJ02	TCRBJ02-07	01				6	1	0	5	3	2	42	53	56	63	64	1	In	VDJ
AAGATCCAGCGCACAGAGCAGGAGGACTCGGCCGTGTATCTCTGTGCCAGCAGCTCTGTCCGCTACTACGAGCAGTACTTCGGGCCG	CASSSVRYYEQYF	1	3.6886757654002215E-4	39	TCRBV07-02	TCRBV07	TCRBV07-02				01,02	TCRBD02-01	TCRBD02	TCRBD02-01				01,02	TCRBJ02-07*01	TCRBJ02	TCRBJ02-07	01				4	0	4	9	7	3	42	55	62	-1	65	1	In	VDJ
CAGCAGGTAGTGCGAGGAGATTCGGCAGCTTATTTCTGTGCCAGCTCACCACGGCCAGGGCCGGAGGAAGAGCAGTACTTCGGGCCG	CASSPRPGPEEEQYF	1	3.6886757654002215E-4	45	TCRBV18-01*01	TCRBV18	TCRBV18-01	01								TCRBD01,TCRBD02	TCRBD01-01,TCRBD02-01		TCRBJ02-07*01	TCRBJ02	TCRBJ02-07	01				1	9	4	3	3	7	36	52	55	60	69	1	In	VDJ
AACATGAGCCCTGAAGACAGCAGCATATATCTCTGCAGCGTTGAAGGCCAGGACTTAGGGTCTGGGGACATTCAGTACTTCGGCGCC	CSVEGQDLGSGDIQYF	1	3.6886757654002215E-4	48	TCRBV29-01	TCRBV29	TCRBV29-01				01,02	TCRBD02-01	TCRBD02	TCRBD02-01				01,02	TCRBJ02-04*01	TCRBJ02	TCRBJ02-04	01				1	12	1	10	4	8	33	46	50	55	67	1	In	VDJ
ACAGTGACCAGTGCCCATCCTGAAGACAGCAGCTTCTACATCTGCAGTGCAGCAGGGGTGAAGTACAATGAGCAGTTCTTCGGGCCA	CSAAGVKYNEQFF	1	3.6886757654002215E-4	39	TCRBV20	TCRBV20				TCRBV20-01,TCRBV20-or09_02		TCRBD01-01*01	TCRBD01	TCRBD01-01	01				TCRBJ02-01*01	TCRBJ02	TCRBJ02-01	01				6	5	4	2	2	4	42	50	52	58	63	1	In	VDJ
GAGCTGGACGACTCGGCCCTGTATCTCTGTGCCAGCAGCTCCCTGACTAGCGGGGGACCTAGCACAGATACGCAGTATTTTGGCCCA	CASSSLTSGGPSTDTQYF	1	3.6886757654002215E-4	54	TCRBV05-04*01	TCRBV05	TCRBV05-04	01				TCRBD02-01*01	TCRBD02	TCRBD02-01	01				TCRBJ02-03*01	TCRBJ02	TCRBJ02-03	01				3	4	2	2	4	0	27	40	44	56	60	1	In	VDJ
GAGCTTGGGGACTCGGCCATGTATCTCTGTGCCAGCAGTTCCGATCTAGCGGGAGTTTATGGCACCGGGGAGCTGTTTTTTGGAGAA	CASSSDLAGVYGTGELFF	1	3.6886757654002215E-4	54	TCRBV11	TCRBV11				TCRBV11-01,TCRBV11-03		TCRBD02-01*02	TCRBD02	TCRBD02-01	02				TCRBJ02-02*01	TCRBJ02	TCRBJ02-02	01				6	7	4	2	7	4	27	38	45	55	62	1	In	VDJ
CCCAGCCCCAACCAGACCTCTCTGTACTTCTGTGCCAGCAGTTCCCTGGGGCAGGGCGGAATGAACACTGAAGCTTTCTTTGGACAA	CASSSLGQGGMNTEAFF	1	3.6886757654002215E-4	51	TCRBV27-01*01	TCRBV27	TCRBV27-01	01				TCRBD01-01*01	TCRBD01	TCRBD01-01	01				TCRBJ01-01*01	TCRBJ01	TCRBJ01-01	01				4	5	4	3	8	0	30	43	51	56	61	1	In	VDJ
TGGAGCTGGGGGACTCGGCCCTTTATCTTTGCGCCAGAATCCCGGGACAGGGGGTCGAATAGCAATCAGCCCCAGCATTTTGGTGAT		1	3.6886757654002215E-4	52	TCRBV05-01*01	TCRBV05	TCRBV05-01	01				TCRBD01-01*01	TCRBD01	TCRBD01-01	01				TCRBJ01-05*01	TCRBJ01	TCRBJ01-05	01				8	5	0	1	6	0	29	37	43	54	59	1	Out	VDJ
GAGTCCGCCAGCACCAACCAAACATCTATGTACCTCTGTGCCAGCAGTTTAACCCTCCCTCCTAACTATGGCTACACCTTCGGTTCG	CASSLTLPPNYGYTF	1	3.6886757654002215E-4	45	TCRBV28-01*01	TCRBV28	TCRBV28-01	01								TCRBD01,TCRBD02	TCRBD01-01,TCRBD02-01		TCRBJ01-02*01	TCRBJ01	TCRBJ01-02	01				2	8	3	7	0	0	36	-1	51	53	61	1	In	VDJ
CGGAGTCAGGGGACACAGCACTGTATTTCTGTGCCAGCAGCAGTAAGGTACACCCAGAAAACTAACTATGGCTACACCTTCGGTTCG		1	3.6886757654002215E-4	52	TCRBV21-01*01	TCRBV21	TCRBV21-01	01								TCRBD01,TCRBD02	TCRBD01-01,TCRBD02-01		TCRBJ01-02*01	TCRBJ01	TCRBJ01-02	01				4	9	3	6	7	0	29	42	49	52	61	1	Out	VDJ
GCGTCTGCTGTACCCTCTCAGACATCTGTGTACTTCTGTGCCAGCAGTGACGTCGAGCAGGGCACGGGGGGCTACACCTTCGGTTCG	CASSDVEQGTGGYTF	2	7.377351530800443E-4	45	TCRBV06-04*01	TCRBV06	TCRBV06-04	01								TCRBD01,TCRBD02	TCRBD01-01,TCRBD02-01		TCRBJ01-02*01	TCRBJ01	TCRBJ01-02	01				2	7	4	3	6	8	36	51	57	62	69	2	In	VDJ
CAGGCTACGAAGCTTGAGGATTCAGCAGTGTATTTTTGTGCCAGCACCCGGGCGGTCTCTGGGGCCAACGTCCTGACTTTCGGGGCC	CASTRAVSGANVLTF	1	3.6886757654002215E-4	45	TCRBV16-01*01	TCRBV16	TCRBV16-01	01								TCRBD01,TCRBD02	TCRBD01-01,TCRBD02-01		TCRBJ02-06*01	TCRBJ02	TCRBJ02-06	01				7	3	8	0	3	0	36	46	49	53	56	1	In	VDJ
AACGCCTTGTTGCTGGGGGACTCGGCCCTCTATCTCTGTGCCAGCAGCTCCGTCGACAGGGGACCAGATACGCAGTATTTTGGCCCA	CASSSVDRGPDTQYF	1	3.6886757654002215E-4	45	TCRBV05-06*01	TCRBV05	TCRBV05-06	01				TCRBD01-01*01	TCRBD01	TCRBD01-01	01				TCRBJ02-03*01	TCRBJ02	TCRBJ02-03	01				3	2	2	2	5	4	36	49	54	62	64	1	In	VDJ
ACAGTGACCAGTGCCCATCCTGAAGACAGCAGCTTCTACATCTGCAGTGCTCCCGGGACAGGGATTCAGCCCCAGCATTTTGGTGAT	CSAPGTGIQPQHF	1	3.6886757654002215E-4	39	TCRBV20	TCRBV20				TCRBV20-01,TCRBV20-or09_02		TCRBD01-01*01	TCRBD01	TCRBD01-01	01				TCRBJ01-05*01	TCRBJ01	TCRBJ01-05	01				5	2	0	3	3	6	42	51	54	63	65	1	In	VDJ
CAGCGCACAGAGCAGGAGGACTCGGCCGTGTATCTCTGTGCCAGCAGGGTTTCTAGCTCCTATAATTCACCCCTCTACTTTGGGAAT	CASRVSSSYNSPLYF	1	3.6886757654002215E-4	45	TCRBV07-02	TCRBV07	TCRBV07-02				01,02	TCRBD02-01	TCRBD02	TCRBD02-01				01,02	TCRBJ01-06*01	TCRBJ01	TCRBJ01-06	01				6	19	4	7	5	20	36	47	52	57	76	1	In	VDJ
CCAGTGCCCATCCTGAAGACAGCAGCTTCTACATCTGCAGTGCTCGTTTGTAAGGGGGCGAGCTACAATGAGCAGTTCTTCGGGCCA		1	3.6886757654002215E-4	46	TCRBV20	TCRBV20				TCRBV20-01,TCRBV20-or09_02		TCRBD01-01*01	TCRBD01	TCRBD01-01	01				TCRBJ02-01*01	TCRBJ02	TCRBJ02-01	01				5	3	5	0	8	3	35	44	52	59	62	1	Out	VDJ
ATCCGGTCCACAAAGCTGGAGGACTCAGCCATGTACTTCTGTGCCAGCAGTGAACGTGCGGAAAGAGAAAAACTGTTTTTTGGCAGT	CASSERAEREKLFF	1	3.6886757654002215E-4	42	TCRBV02-01	TCRBV02	TCRBV02-01				01,03	TCRBD02-01	TCRBD02	TCRBD02-01				01,02	TCRBJ01-04*01	TCRBJ01	TCRBJ01-04	01				2	5	7	5	3	8	39	54	57	61	66	1	In	VDJ
AAGATCCAGCCCTCAGAACCCAGGGACTCAGCTGTGTACTTCTGTGCCTGTACAGGGGGCCTAGGTATGGAGCAGTACTTCGGGCCG	CACTGGLGMEQYF	1	3.6886757654002215E-4	39	TCRBV12-03/12-04*01	TCRBV12	TCRBV12-03/12-04	01				TCRBD01-01*01	TCRBD01	TCRBD01-01	01				TCRBJ02-07*01	TCRBJ02	TCRBJ02-07	01				11	9	3	0	3	7	42	48	51	60	69	1	In	VDJ
GTGAACGCCTTGTTGCTGGGGGACTCGGCCCTCTATCTCTGTGCCAGCAGCTCGCGAGGAACGGTTTCACCCCTCCACTTTGGGAAC	CASSSRGTVSPLHF	1	3.6886757654002215E-4	42	TCRBV05-06*01	TCRBV05	TCRBV05-06	01				TCRBD02-01*02	TCRBD02	TCRBD02-01	02				TCRBJ01-06*02	TCRBJ01	TCRBJ01-06	02				3	6	11	1	3	9	39	52	55	59	65	1	In	VDJ
TCCCTGGAGCTTGGTGACTCTGCTGTGTATTTCTGTGCCAGCAGCCCCAGGACAGGGGGACCCTACAATGAGCAGTTCTTCGGGCCA	CASSPRTGGPYNEQFF	1	3.6886757654002215E-4	48	TCRBV03-01/03-02*01	TCRBV03	TCRBV03-01/03-02	01				TCRBD01-01*01	TCRBD01	TCRBD01-01	01				TCRBJ02-01*01	TCRBJ02	TCRBJ02-01	01				4	2	1	1	3	2	33	46	49	59	61	1	In	VDJ
TCAGGGGACACAGCACTGTATTTCTGTGCCAGCAGCAAAGGTATCCGGGGACTAGCGGGGGCCACAGATACGCAGTATTTTGGCCCA	CASSKGIRGLAGATDTQYF	1	3.6886757654002215E-4	57	TCRBV21-01*01	TCRBV21	TCRBV21-01	01				TCRBD02-01*01	TCRBD02	TCRBD02-01	01				TCRBJ02-03*01	TCRBJ02	TCRBJ02-03	01				1	1	0	2	7	2	24	40	47	61	62	1	In	VDJ
GGGACGCAGCCATGTACCTGTGTGCCACCAGCAGAGATCGTCCGGGAGAGGTTATGTCGCTACACCGGGGAGCTGTTTTTTGGAGAA		2	7.377351530800443E-4	61	TCRBV15-01*02	TCRBV15	TCRBV15-01	02				TCRBD02-01*02	TCRBD02	TCRBD02-01	02				TCRBJ02-02*01	TCRBJ02	TCRBJ02-02	01				0	13	8	2	5	3	20	37	42	48	61	2	Out	VDJ
CCCAGCCCCAACCAGACCTCTCTGTACTTCTGTGCCAGCAGTTTAGTGAGTTGGGACAGAAATAATGAAAAACTGTTTTTTGGCAGT	CASSLVSWDRNNEKLFF	2	7.377351530800443E-4	51	TCRBV27-01*01	TCRBV27	TCRBV27-01	01				TCRBD01-01*01	TCRBD01	TCRBD01-01	01				TCRBJ01-04*01	TCRBJ01	TCRBJ01-04	01				2	3	0	5	7	4	30	45	52	59	62	2	In	VDJ
AGCACCTTGGAGCTGGGGGACTCGGCCCTTTATCTTTGCGCCAGCAGCTTGGCCGAGGAGGGGAGGTCTGGCTACACCTTCGGTTCG	CASSLAEEGRSGYTF	1	3.6886757654002215E-4	45	TCRBV05-01*01	TCRBV05	TCRBV05-01	01				TCRBD02-01*02	TCRBD02	TCRBD02-01	02				TCRBJ01-02*01	TCRBJ01	TCRBJ01-02	01				0	2	9	1	8	7	36	52	60	66	68	1	In	VDJ
ATCCAGCGCACAGAGCAGGGGGACTCGGCCATGTATCTCTGTGCCAGCAGCCGACTCGGGTTTGGAGATACGCAGTATTTTGGCCCA	CASSRLGFGDTQYF	1	3.6886757654002215E-4	42	TCRBV07-09*01	TCRBV07	TCRBV07-09	01				TCRBD02-01	TCRBD02	TCRBD02-01				01,02	TCRBJ02-03*01	TCRBJ02	TCRBJ02-03	01				5	9	2	10	1	5	39	51	52	56	65	1	In	VDJ
CAGCCCTCAGAACCCAGGGACTCAGCTGTGTATTTTTGTGCTAGTGGTTTGGTAGACAGGGGGGCTCTTGGCTACACCTTCGGTTCG	CASGLVDRGALGYTF	1	3.6886757654002215E-4	45	TCRBV12-05*01	TCRBV12	TCRBV12-05	01				TCRBD01-01*01	TCRBD01	TCRBD01-01	01				TCRBJ01-02*01	TCRBJ01	TCRBJ01-02	01				0	5	2	1	1	7	36	53	54	63	68	1	In	VDJ
GAGCTGAATGTGAACGCCTTGTTGCTGGGGGACTCGGCCCTCTATCTCTGTGCCAGCAGTCTCTCCGGTGGCTACACCTTCGGTTCG	CASSLSGGYTF	1	3.6886757654002215E-4	33	TCRBV05-06*01	TCRBV05	TCRBV05-06	01				TCRBD02-01	TCRBD02	TCRBD02-01				01,02	TCRBJ01-02*01	TCRBJ01	TCRBJ01-02	01				5	0	8	5	6	7	48	59	65	-1	68	1	In	VDJ
AAGATCCGGTCCACAAAGCTGGAGGACTCAGCCATGTACTTCTGTGCCACCACTCGATCGGGGCCATATGGCTACACCTTCGGTTCG	CATTRSGPYGYTF	1	3.6886757654002215E-4	39	TCRBV02-01	TCRBV02	TCRBV02-01				01,03					TCRBD01,TCRBD02	TCRBD01-01,TCRBD02-01		TCRBJ01-02*01	TCRBJ01	TCRBJ01-02	01				10	2	7	0	10	5	42	49	59	64	66	1	In	VDJ
ACTCTGGAGTCAGCTACCCGCTCCCAGACATCTGTGTATTTCTGCGCCAGCAGTGAGTCGATGGTGGGTTTGCAGTACTTCGGGCCG	CASSESMVGLQYF	1	3.6886757654002215E-4	39	TCRBV10-02*01	TCRBV10	TCRBV10-02	01								TCRBD01,TCRBD02	TCRBD01-01,TCRBD02-01		TCRBJ02-07*01	TCRBJ02	TCRBJ02-07	01				0	3	0	9	6	9	42	59	65	68	71	1	In	VDJ
TCAGCTACCCGCTCCCAGACATCTGTGTATTTCTGCGCCAGCAGTGAGTCGGTTTTTGCAAGAAACTACGAGCAGTACTTCGGGCCG	CASSESVFARNYEQYF	1	3.6886757654002215E-4	48	TCRBV10-02*01	TCRBV10	TCRBV10-02	01								TCRBD01,TCRBD02	TCRBD01-01,TCRBD02-01		TCRBJ02-07*01	TCRBJ02	TCRBJ02-07	01				0	13	0	10	0	3	33	-1	50	52	65	1	In	VDJ
AGCCCTGAAGACAGCAGCATATATCTCTGCAGCGTTCCCAGCTCTAGACTAGCGGGGGTGAACTACAATGAGCAGTTCTTCGGGCCA	CSVPSSRLAGVNYNEQFF	1	3.6886757654002215E-4	54	TCRBV29-01	TCRBV29	TCRBV29-01				01,02	TCRBD02-01*01	TCRBD02	TCRBD02-01	01				TCRBJ02-01*01	TCRBJ02	TCRBJ02-01	01				5	4	2	2	10	3	27	36	46	58	62	1	In	VDJ
GAGTCGCCCAGCCCCAACCAGACCTCTCTGTACTTCTGTGCCAGCAGTTTTCGTACAGGTTGGGTTAGTGCGCAGTATTTTGGCCCA	CASSFRTGWVSAQYF	1	3.6886757654002215E-4	45	TCRBV27-01*01	TCRBV27	TCRBV27-01	01				TCRBD01-01*01	TCRBD01	TCRBD01-01	01				TCRBJ02-03*01	TCRBJ02	TCRBJ02-03	01				3	11	3	4	4	10	36	50	54	59	70	1	In	VDJ
TCGGCCCAAAAGAACCCGACAGCTTTCTATCTCTGTGCCAGTAGGAATCCGGGACTAGCGGGGGGCGGGGAGCTGTTTTTTGGAGAA	CASRNPGLAGGGELFF	1	3.6886757654002215E-4	48	TCRBV19-01*01	TCRBV19	TCRBV19-01	01				TCRBD02-01*01	TCRBD02	TCRBD02-01	01				TCRBJ02-02*01	TCRBJ02	TCRBJ02-02	01				6	0	0	1	6	7	33	44	50	-1	65	1	In	VDJ
CCAGAAGACTCAGCCCTGTATCTCTGCGCCAGCAGCCAAGGGGGATTAGTTGGGAAACGTCTCACCGGGGAGCTGTTTTTTGGAGAA	CASSQGGLVGKRLTGELFF	1	3.6886757654002215E-4	57	TCRBV04-01*01	TCRBV04	TCRBV04-01	01								TCRBD01,TCRBD02	TCRBD01-01,TCRBD02-01		TCRBJ02-02*01	TCRBJ02	TCRBJ02-02	01				1	17	0	8	1	4	24	40	41	45	62	1	In	VDJ
TGCAGAGCAGGGGGACTCGGCCGTGTATGTCTGTGCAAGTCCCCGATTGCCCGACTAGTCACCACCGGGGAGCTGTTTTTTGGAGAA		1	3.6886757654002215E-4	50	TCRBV12-02*01	TCRBV12	TCRBV12-02	01				TCRBD02-01	TCRBD02	TCRBD02-01				01,02	TCRBJ02-02*01	TCRBJ02	TCRBJ02-02	01				7	4	2	8	11	4	31	41	52	58	62	1	Out	VDJ
ACGATCCAGCGCACAGAGCAGCGGGACTCGGCCATGTATCGCTGTGCCAGCAGCGCAATCTCAGACGGGGAGCTGTTTTTTGGAGAA	CASSAISDGELFF	1	3.6886757654002215E-4	39	TCRBV07-06*01	TCRBV07	TCRBV07-06	01				TCRBD01-01*01	TCRBD01	TCRBD01-01	01				TCRBJ02-02*01	TCRBJ02	TCRBJ02-02	01				5	1	4	5	7	7	42	54	61	64	65	1	In	VDJ
ACAGTGACCAGTGCCCATCCTGAAGACAGCAGCTTCTACATCTGCAGTGCTAGAGATATCAGTGACACTGAAGCTTTCTTTGGACAA	CSARDISDTEAFF	1	3.6886757654002215E-4	39	TCRBV20	TCRBV20				TCRBV20-01,TCRBV20-or09_02		TCRBD01-01*01	TCRBD01	TCRBD01-01	01				TCRBJ01-01*01	TCRBJ01	TCRBJ01-01	01				0	2	4	5	3	3	42	56	59	62	64	1	In	VDJ
CGCACAGAGCAGGGGGACTCGGCCATGTATCTCTGTGCCAGCAGCCGAGCCGAAGGGGCACCCAATCAGCCCCAGCATTTTGGTGAT	CASSRAEGAPNQPQHF	2	7.377351530800443E-4	48	TCRBV07-09*01	TCRBV07	TCRBV07-09	01				TCRBD01-01*01	TCRBD01	TCRBD01-01	01				TCRBJ01-05*01	TCRBJ01	TCRBJ01-05	01				5	4	5	2	8	3	33	45	53	58	62	2	In	VDJ
GTGAGCAACATGAGCCCTGAAGACAGCAGCATATATCTCTGCAGCGTTGAGTCGGGACAGGGAAGGTACGAGCAGTACTTCGGGCCG	CSVESGQGRYEQYF	1	3.6886757654002215E-4	42	TCRBV29-01	TCRBV29	TCRBV29-01				01,02	TCRBD01-01*01	TCRBD01	TCRBD01-01	01				TCRBJ02-07*01	TCRBJ02	TCRBJ02-07	01				3	4	0	3	3	4	39	50	53	62	66	1	In	VDJ
AGTGCCCATCCTGAAGACAGCAGCTTCTACATCTGCAGTGCTAGAGATTTCGGGAGGACTCCCTACAATGAGCAGTTCTTCGGGCCA	CSARDFGRTPYNEQFF	1	3.6886757654002215E-4	48	TCRBV20	TCRBV20				TCRBV20-01,TCRBV20-or09_02		TCRBD02-01*02	TCRBD02	TCRBD02-01	02				TCRBJ02-01*01	TCRBJ02	TCRBJ02-01	01				0	4	8	1	3	2	33	47	50	57	61	1	In	VDJ
CAGCGCACAGAGCAGCGGGACTCAGCCATGTATCGCTGTGCTAGCAGCTTAGGACTAGCGGGAGGAGAGACCCAGTACTTCGGGCCA	CASSLGLAGGETQYF	1	3.6886757654002215E-4	45	TCRBV07-07*01	TCRBV07	TCRBV07-07	01				TCRBD02-01*02	TCRBD02	TCRBD02-01	02				TCRBJ02-05*01	TCRBJ02	TCRBJ02-05	01				1	0	2	1	0	4	36	-1	52	-1	65	1	In	VDJ
AGGTAGTGCGAGGAGATTCGGCAGCTTATTTCTGTGCCAGCTCACCACCTCAACGGCCCCAATGGAGATACGCAGTATTTTGGCCCA		1	3.6886757654002215E-4	49	TCRBV18-01*01	TCRBV18	TCRBV18-01	01								TCRBD01,TCRBD02	TCRBD01-01,TCRBD02-01		TCRBJ02-03*01	TCRBJ02	TCRBJ02-03	01				0	8	9	0	5	5	32	49	54	57	65	1	Out	VDJ
CAGCGCACAGAGCAGGAGGACTCCGCCGTGTATCTCTGTGCCAGCAGCTTAGGGGGGGCTGGCACCGGGGAGCTGTTTTTTGGAGAA	CASSLGGAGTGELFF	2	7.377351530800443E-4	45	TCRBV07-08*01	TCRBV07	TCRBV07-08	01								TCRBD01,TCRBD02	TCRBD01-01,TCRBD02-01		TCRBJ02-02*01	TCRBJ02	TCRBJ02-02	01				1	3	6	0	1	4	36	52	53	59	62	2	In	VDJ
CTGAAGATCCAGCGCACAGAGCAGGAGGACTCGGCCGTGTATCTCTGTGCCAGCAGCTGGGGGAACACTGAAGCTTTCTTTGGACAA	CASSWGNTEAFF	1	3.6886757654002215E-4	36	TCRBV07	TCRBV07				TCRBV07-02,TCRBV07-08						TCRBD01,TCRBD02	TCRBD01-01,TCRBD02-01		TCRBJ01-01*01	TCRBJ01	TCRBJ01-01	01				4	0	6	2	0	1	45	-1	58	-1	62	1	In	VDJ
AGCGCACAGAGCAGCGGGACTCAGCCATGTATCGCTGTGCCAGCAGACCCCCCGGGACAGCGTTTTGAAAAACTGTTTTTTGGCAGT		1	3.6886757654002215E-4	46	TCRBV07-07*01	TCRBV07	TCRBV07-07	01				TCRBD01-01*01	TCRBD01	TCRBD01-01	01				TCRBJ01-04*01	TCRBJ01	TCRBJ01-04	01				6	5	0	5	7	7	35	46	53	60	65	1	Out	VDJ
GCCTGCAGAGCTTGGGGACTCGGCCGTGTATCTCTGTGCCAGCAGCTTAGTCCCGGGTTGATCAATCAGCCCCAGCATTTTGGTGAT		2	7.377351530800443E-4	47	TCRBV11-03*01	TCRBV11	TCRBV11-03	01				TCRBD02-01	TCRBD02	TCRBD02-01				01,02	TCRBJ01-05*01	TCRBJ01	TCRBJ01-05	01				1	5	8	4	3	3	34	50	53	57	62	2	Out	VDJ
GCCAGCACCAACCAGACATCTATGTACCTCTGTGCCAGCAGTTCACGGGCAGGGGGCGGGCCTGTTTATGGCTACACCTTCGGTTCG	CASSSRAGGGPVYGYTF	1	3.6886757654002215E-4	51	TCRBV28-01*01	TCRBV28	TCRBV28-01	01				TCRBD01-01*01	TCRBD01	TCRBD01-01	01				TCRBJ01-02*01	TCRBJ01	TCRBJ01-02	01				4	9	4	0	6	5	30	43	49	57	66	1	In	VDJ
AGATCCAGCCCTCAGAACCCAGGGACTCAGCTGTGTATTTTTGTGCTAGTGGTTTAGAATACAGGGGGCGAGCAGTACTTCGGGCCG		1	3.6886757654002215E-4	40	TCRBV12-05*01	TCRBV12	TCRBV12-05	01				TCRBD01-01*01	TCRBD01	TCRBD01-01	01				TCRBJ02-07*01	TCRBJ02	TCRBJ02-07	01				3	0	3	1	5	6	41	55	60	-1	68	1	Out	VDJ
NTGAAGATCCAGCCCTCAGAACCCAGGGACTCAGCTGTGTATTTTTGTGCTAGTGGTTTCAACAGGGACGAGCAGTACTTCGGGCCG	CASGFNRDEQYF	1	3.6886757654002215E-4	36	TCRBV12-05*01	TCRBV12	TCRBV12-05	01				TCRBD01-01*01	TCRBD01	TCRBD01-01	01				TCRBJ02-07*01	TCRBJ02	TCRBJ02-07	01				3	0	3	3	2	5	45	59	61	-1	67	1	In	VDJ
AAGATCCGGTCCACAAAGCTGGAGGACTCAGCCATGTACTTCTGTGCCAGCTCAGGGCGAGGTAGCCCTCGGCAGTTCTTCGGGCCA	CASSGRGSPRQFF	1	3.6886757654002215E-4	39	TCRBV02-01	TCRBV02	TCRBV02-01				01,03	TCRBD01-01*01	TCRBD01	TCRBD01-01	01				TCRBJ02-01*01	TCRBJ02	TCRBJ02-01	01				8	14	4	3	1	12	42	51	52	57	71	1	In	VDJ
ACTGTGAGCAACATGAGCCCTGAAGACAGCAGCATATATCTCTGCAGCGTTGACTTCGGGCTCACAGATACGCAGTATTTTGGCCCA	CSVDFGLTDTQYF	2	7.377351530800443E-4	39	TCRBV29-01	TCRBV29	TCRBV29-01				01,02					TCRBD01,TCRBD02	TCRBD01-01,TCRBD02-01		TCRBJ02-03*01	TCRBJ02	TCRBJ02-03	01				3	1	8	0	4	2	42	53	57	61	62	2	In	VDJ
TGGAGCTGGGGGACTCAGCCCTGTACTTCTGTGCCAGCAGCTTAGGGACTAGCGGGGTCCAGCACAGATACGCAGTATTTTGGCCCA		1	3.6886757654002215E-4	52	TCRBV13-01*01	TCRBV13	TCRBV13-01	01				TCRBD02-01*01	TCRBD02	TCRBD02-01	01				TCRBJ02-03*01	TCRBJ02	TCRBJ02-03	01				0	3	2	3	0	0	29	-1	46	57	60	1	Out	VDJ
ATTCCCTGGAGCTTGGTGACTCTGCTGTGTATTTCTGTGCCAGCAGCGTAGGTCTTTGTCATGCAAGATACGCAGTATTTTGGCCCA		1	3.6886757654002215E-4	46	TCRBV03-01/03-02*01	TCRBV03	TCRBV03-01/03-02	01								TCRBD01,TCRBD02	TCRBD01-01,TCRBD02-01		TCRBJ02-03*01	TCRBJ02	TCRBJ02-03	01				5	13	5	4	2	5	35	47	49	52	65	1	Out	VDJ
AAGATCCAGCCCTCAGAACCCAGGGACTCAGCTGTGTACTTCTGTGCCAGCAGAGAACAGGGGGCCGGGGAGCTGTTTTTTGGAGAA	CASREQGAGELFF	1	3.6886757654002215E-4	39	TCRBV12-03/12-04*01	TCRBV12	TCRBV12-03/12-04	01				TCRBD01-01*01	TCRBD01	TCRBD01-01	01				TCRBJ02-02*01	TCRBJ02	TCRBJ02-02	01				6	0	3	1	3	6	42	53	56	-1	64	1	In	VDJ
AGCCTGCAGAGCAGGGGGACTCGGCCGTGTATGTCTGTGCAAGTCGCTTAGGATCGGGATAACACCGGGGAGCTGTTTTTTGGAGAA		1	3.6886757654002215E-4	46	TCRBV12-02*01	TCRBV12	TCRBV12-02	01				TCRBD02-01*02	TCRBD02	TCRBD02-01	02				TCRBJ02-02*01	TCRBJ02	TCRBJ02-02	01				1	1	8	3	3	2	35	51	54	59	60	1	Out	VDJ
TCTCTGGAGCTGGGGGACTCAGCTTTGTATTTCTGTGCCAGCAGCGTTCGGACAGGACCGAACACCGGGGAGCTGTTTTTTGGAGAA	CASSVRTGPNTGELFF	1	3.6886757654002215E-4	48	TCRBV09-01*01	TCRBV09	TCRBV09-01	01				TCRBD01-01*01	TCRBD01	TCRBD01-01	01				TCRBJ02-02*01	TCRBJ02	TCRBJ02-02	01				2	2	1	4	2	0	33	47	49	56	58	1	In	VDJ
AGCACCTTGGAGCTGGGGGACTCGGCCCTTTATCTTTGCGCCAGCAGCTCCGGACGGGGCGGGGGCACTGAAGCTTTCTTTGGACAA	CASSSGRGGGTEAFF	1	3.6886757654002215E-4	45	TCRBV05-01*01	TCRBV05	TCRBV05-01	01				TCRBD02-01*01	TCRBD02	TCRBD02-01	01				TCRBJ01-01*01	TCRBJ01	TCRBJ01-01	01				3	0	7	2	9	4	36	49	58	-1	65	1	In	VDJ
ACCAGACAGCTCTTTACTTCTGTGCCACCAGTGATTTGAGCGGTTTGGTTTCACCAACCACCGATCTATGGCTACACCTTCGGTTCG		1	3.6886757654002215E-4	61	TCRBV24-01*01	TCRBV24	TCRBV24-01	01				TCRBD02-01	TCRBD02	TCRBD02-01				01,02	TCRBJ01-02*01	TCRBJ01	TCRBJ01-02	01				0	22	6	5	0	4	20	-1	38	43	65	1	Out	VDJ
ATCCAGCCCTCAGAACCCAGGGACTCAGCTGTGTACTTCTGTGCCAGCAGTGACAGGGTAGCTAACTATGGCTACACCTTCGGTTCG	CASSDRVANYGYTF	2	7.377351530800443E-4	42	TCRBV12	TCRBV12				TCRBV12-03/12-04,TCRBV12-04		TCRBD01-01*01	TCRBD01	TCRBD01-01	01				TCRBJ01-02*01	TCRBJ01	TCRBJ01-02	01				5	3	2	3	0	0	39	-1	51	58	61	2	In	VDJ
TCTGCCAGGCCCTCACATACCTCTCAGTACCTCTGTGCCAGCAGTGATGGGTTCCGGACTGCTTCCTACGAGCAGTACTTCGGGCCG	CASSDGFRTASYEQYF	2	7.377351530800443E-4	48	TCRBV25-01*01	TCRBV25	TCRBV25-01	01				TCRBD02-01	TCRBD02	TCRBD02-01				01,02	TCRBJ02-07*01	TCRBJ02	TCRBJ02-07	01				3	3	1	10	8	1	33	47	55	60	63	2	In	VDJ
AGCACCTTGGAGCTGGGGGACTCGGCCCTTTATCTTTGCGCCAGCAGCTGGGCCGGGACAGGGACGGACGAGCAGTACTTCGGGCCG	CASSWAGTGTDEQYF	1	3.6886757654002215E-4	45	TCRBV05-01*01	TCRBV05	TCRBV05-01	01				TCRBD01-01*01	TCRBD01	TCRBD01-01	01				TCRBJ02-07*01	TCRBJ02	TCRBJ02-07	01				3	4	0	3	5	5	36	49	54	63	67	1	In	VDJ
GAGTCGCCCAGCCCCAACCAGACCTCTCTGTACTTCTGTGCCAGCAGAACGGGACTAGCGGCCTACAATGAGCAGTTCTTCGGGCCA	CASRTGLAAYNEQFF	1	3.6886757654002215E-4	45	TCRBV27-01*01	TCRBV27	TCRBV27-01	01				TCRBD02-01	TCRBD02	TCRBD02-01				01,02	TCRBJ02-01*01	TCRBJ02	TCRBJ02-01	01				6	0	0	5	3	2	36	47	50	-1	61	1	In	VDJ
GTGAGCACCTTGGAGCTGGGGGACTCGGCCCTTTATCTTTGCGCCAGCAGCCCGGGCGGGACCCAGGAGACCCAGTACTTCGGGCCA	CASSPGGTQETQYF	1	3.6886757654002215E-4	42	TCRBV05-01*01	TCRBV05	TCRBV05-01	01				TCRBD02-01*02	TCRBD02	TCRBD02-01	02				TCRBJ02-05*01	TCRBJ02	TCRBJ02-05	01				4	5	7	3	4	5	39	51	55	61	66	1	In	VDJ
TCGGCTGCTCCCTCCCAAACATCTGTGTACTTCTGTGCCAGCAGTTATGGACTAGCGGGGGACACAGATACGCAGTATTTTGGCCCA	CASSYGLAGDTDTQYF	1	3.6886757654002215E-4	48	TCRBV06-02/06-03*01	TCRBV06	TCRBV06-02/06-03	01				TCRBD02-01*01	TCRBD02	TCRBD02-01	01				TCRBJ02-03*01	TCRBJ02	TCRBJ02-03	01				3	1	1	2	1	2	33	47	48	61	62	1	In	VDJ
GCTGCTCCCTCCCAGACATCTGTGTACTTCTGTGCCAGCAGTTCAAGAGGGACAGGGGTGAACATCGGGGAGCTGTTTTTTGGAGAA	CASSSRGTGVNIGELFF	1	3.6886757654002215E-4	51	TCRBV06	TCRBV06				TCRBV06-05,TCRBV06-06		TCRBD01-01*01	TCRBD01	TCRBD01-01	01				TCRBJ02-02*01	TCRBJ02	TCRBJ02-02	01				4	7	0	2	5	7	30	43	48	58	65	1	In	VDJ
TCTCTGGAGCTGGGGGACTCAGCTTTGTATTTCTGTGCCAGCAGCGCACAGCAGCCGGGGATGAAAGAAAAACTGTTTTTTGGCAGT	CASSAQQPGMKEKLFF	1	3.6886757654002215E-4	48	TCRBV09-01*01	TCRBV09	TCRBV09-01	01				TCRBD02-01*01	TCRBD02	TCRBD02-01	01				TCRBJ01-04*01	TCRBJ01	TCRBJ01-04	01				3	6	8	3	9	8	33	46	55	60	66	1	In	VDJ
NNNNNNNNNNTGTCGGCTGCTCCCTCCCAGACATCTGTGTACTTCTGTGCCAGCAGTGAATCTGGGACCGAGCAGTACTTCGGGCCG	CASSESGTEQYF	1	3.6886757654002215E-4	36	TCRBV06-01*01	TCRBV06	TCRBV06-01	01								TCRBD01,TCRBD02	TCRBD01-01,TCRBD02-01		TCRBJ02-07*01	TCRBJ02	TCRBJ02-07	01				2	0	0	7	3	6	45	60	63	-1	68	1	In	VDJ
NCCCCTCAAGCTGGAGTCAGCTGCTCCCTCTCAGACTTCTGTTTACTTCTGTGCCATCCTTGGGTGTACGAGCAGTACTTCGGGCCG		1	3.6886757654002215E-4	32	TCRBV06-07*01	TCRBV06	TCRBV06-07	01								TCRBD01,TCRBD02	TCRBD01-01,TCRBD02-01		TCRBJ02-07*01	TCRBJ02	TCRBJ02-07	01				10	2	0	9	5	4	49	56	61	64	66	1	Out	VDJ
ATCCAGCGCACAGAGCAGGAGGACTCCGCCGTGTATCTCTGTGCCAGCAGCTCTTTCGGGACAAACTACGAGCAGTACTTCGGGCCG	CASSSFGTNYEQYF	2	7.377351530800443E-4	42	TCRBV07-08*01	TCRBV07	TCRBV07-08	01				TCRBD01-01*01	TCRBD01	TCRBD01-01	01				TCRBJ02-07*01	TCRBJ02	TCRBJ02-07	01				4	2	0	6	5	3	39	52	57	63	65	2	In	VDJ
GTGAGCACCTTGGAGCTGGGGGACTCGGCCCTTTATCTTTGCGCCAGCAGCTTGGTCGCCTCCCCAGAGACCCAGTACTTCGGGCCA	CASSLVASPETQYF	1	3.6886757654002215E-4	42	TCRBV05-01*01	TCRBV05	TCRBV05-01	01								TCRBD01,TCRBD02	TCRBD01-01,TCRBD02-01		TCRBJ02-05*01	TCRBJ02	TCRBJ02-05	01				0	6	10	0	2	4	39	55	57	59	65	1	In	VDJ
ACCTTGGAGCTGGGGGACTCGGCCCTTTATCTTTGCGCCAGCAGCTTGGCGGTAGCGGTCGCCACAGATACGCAGTATTTTGGCCCA	CASSLAVAVATDTQYF	1	3.6886757654002215E-4	48	TCRBV05-01*01	TCRBV05	TCRBV05-01	01				TCRBD02-01	TCRBD02	TCRBD02-01				01,02	TCRBJ02-03*01	TCRBJ02	TCRBJ02-03	01				0	4	5	5	3	2	33	49	52	58	62	1	In	VDJ
AAGATCCAGCCTGCAGAGCTTGGGGACTCGGCCGTGTATCTCTGTGCTAGCAGCTTTTTTTTCACCGGGGAGCTGTTTTTTGGAGAA	CASSFFFTGELFF	1	3.6886757654002215E-4	39	TCRBV11-03*01	TCRBV11	TCRBV11-03	01											TCRBJ02-02*01	TCRBJ02	TCRBJ02-02	01				3	6	0	0	0	4	42	-1	-1	56	62	1	In	VJ
CTGGAGCTTGGTGACTCTGCTGTGTATTTCTGTGCCAGCAGCCAAAATAGCGCACGGCTGAACACCGGGGAGCTGTTTTTTGGAGAA	CASSQNSARLNTGELFF	1	3.6886757654002215E-4	51	TCRBV03-01/03-02*01	TCRBV03	TCRBV03-01/03-02	01				TCRBD02-01	TCRBD02	TCRBD02-01				01,02	TCRBJ02-02*01	TCRBJ02	TCRBJ02-02	01				2	7	5	6	2	1	30	45	47	52	59	1	In	VDJ
ACAGTGACCAGTGCCCATCCTGAAGACAGCAGCTTCTACATCTGCAGTGCTAGAGATGGGGGTGACACTGAAGCTTTCTTTGGACAA	CSARDGGDTEAFF	1	3.6886757654002215E-4	39	TCRBV20	TCRBV20				TCRBV20-01,TCRBV20-or09_02						TCRBD01,TCRBD02	TCRBD01-01,TCRBD02-01		TCRBJ01-01*01	TCRBJ01	TCRBJ01-01	01				0	2	6	1	1	3	42	56	57	62	64	1	In	VDJ
ATCCAGCAGGTAGTGCGAGGAGATTCGGCAGCTTATTTCTGTGCCAGCTCAGAGGGGTCGGTGAACACTGAAGCTTTCTTTGGACAA	CASSEGSVNTEAFF	1	3.6886757654002215E-4	42	TCRBV18-01*01	TCRBV18	TCRBV18-01	01								TCRBD01,TCRBD02	TCRBD01-01,TCRBD02-01		TCRBJ01-01*01	TCRBJ01	TCRBJ01-01	01				5	4	5	2	1	0	39	51	52	57	61	1	In	VDJ
AGTGCCCATCCTGAAGACAGCAGCTTCTACATCTGCAGTGCTAGCGGGGTGGAGGGACAGGGGTCCTACGAGCAGTACTTCGGGCCG	CSASGVEGQGSYEQYF	1	3.6886757654002215E-4	48	TCRBV20	TCRBV20				TCRBV20-01,TCRBV20-or09_02		TCRBD01-01*01	TCRBD01	TCRBD01-01	01				TCRBJ02-07*01	TCRBJ02	TCRBJ02-07	01				3	0	0	2	9	1	33	44	53	-1	63	1	In	VDJ
ACCTTGGAGCTGGGGGACTCGGCCCTTTATCTTTGCGCCAGCAGCTTTTCGGGGGCCCCTAGCACAGATACGCAGTATTTTGGCCCA	CASSFSGAPSTDTQYF	1	3.6886757654002215E-4	48	TCRBV05-01*01	TCRBV05	TCRBV05-01	01								TCRBD01,TCRBD02	TCRBD01-01,TCRBD02-01		TCRBJ02-03*01	TCRBJ02	TCRBJ02-03	01				2	4	6	0	3	0	33	47	50	56	60	1	In	VDJ
CAGCCCTCAGAACCCAGGGACTCAGCTGTGTACTTCTGTGCCAGCAGTTTAGGAGACAGGGGACTCGCTGGCTACACCTTCGGTTCG	CASSLGDRGLAGYTF	1	3.6886757654002215E-4	45	TCRBV12	TCRBV12				TCRBV12-03/12-04,TCRBV12-04		TCRBD01-01*01	TCRBD01	TCRBD01-01	01				TCRBJ01-02*01	TCRBJ01	TCRBJ01-02	01				1	6	2	2	2	7	36	52	54	62	68	1	In	VDJ
ACCCTGCAGCCAGAAGACTCGGCCCTGTATCTCTGTGCCAGCAGCTGCGTCCCCAAAGGTTGAAAGTATGGCTACACCTTCGGTTCG	CASSCVPKG*KYGYTF	1	3.6886757654002215E-4	48	TCRBV04-02*01	TCRBV04	TCRBV04-02	01								TCRBD01,TCRBD02	TCRBD01-01,TCRBD02-01		TCRBJ01-02*01	TCRBJ01	TCRBJ01-02	01				5	7	5	4	11	5	33	45	56	59	66	1	Stop	VDJ
GTGACCAGTGCCCATCCTGAAGACAGCAGCTTCTACATCTGCAGTGCTAAAGCCGGCTCTACTAACTATGGCTACACCTTCGGTTCG	CSAKAGSTNYGYTF	1	3.6886757654002215E-4	42	TCRBV20	TCRBV20				TCRBV20-01,TCRBV20-or09_02						TCRBD01,TCRBD02	TCRBD01-01,TCRBD02-01		TCRBJ01-02*01	TCRBJ01	TCRBJ01-02	01				4	4	9	0	5	0	39	49	54	57	61	1	In	VDJ
GGCTGCTCCCTCCCAGACATCTGTGTACTTCTGTGCCAGCAGTGAAGCGCAGGGGACAGGCGCCTCGATGGCTACACCTTCGGTTCG		1	3.6886757654002215E-4	50	TCRBV06-01*01	TCRBV06	TCRBV06-01	01				TCRBD01-01*01	TCRBD01	TCRBD01-01	01				TCRBJ01-02*01	TCRBJ01	TCRBJ01-02	01				0	7	0	4	4	6	31	48	52	60	67	1	Out	VDJ
TCCCTGGAGCTTGGTGACTCTGCTGTGTATTTCTGTGCCAGCAGCCAATTTTCATATGGGGATTACAATGAGCAGTTCTTCGGGCCA	CASSQFSYGDYNEQFF	1	3.6886757654002215E-4	48	TCRBV03-01/03-02*01	TCRBV03	TCRBV03-01/03-02	01								TCRBD01,TCRBD02	TCRBD01-01,TCRBD02-01		TCRBJ02-01*01	TCRBJ02	TCRBJ02-01	01				2	1	0	8	10	4	33	48	58	62	63	1	In	VDJ
GTGAGCACCTTGGAGCTGGGGGACTCGGCCCTTTATCTTTGCGCCAGCAGCTTCCAGACAGGCAGCACTGAAGCTTTCTTTGGACAA	CASSFQTGSTEAFF	1	3.6886757654002215E-4	42	TCRBV05-01*01	TCRBV05	TCRBV05-01	01				TCRBD01-01*01	TCRBD01	TCRBD01-01	01				TCRBJ01-01*01	TCRBJ01	TCRBJ01-01	01				2	3	2	4	3	4	39	53	56	62	65	1	In	VDJ
TCTGCTGCCTCCTCCCAGACATCTGTATATTTCTGCGCCAGCAGCCAGACACAGGGCTGATCGAACACTGAAGCTTTCTTTGGACAA	CASSQTQG*SNTEAFF	1	3.6886757654002215E-4	48	TCRBV10-01	TCRBV10	TCRBV10-01				01,03	TCRBD01-01*01	TCRBD01	TCRBD01-01	01				TCRBJ01-01*01	TCRBJ01	TCRBJ01-01	01				6	6	3	3	6	1	33	44	50	56	62	1	Stop	VDJ
ATCCTGGAGTCGCCCAGCCCCAACCAGACCTCTCTGTACTTCTGTGCCAGCAGCCGGGGCCTCTCCTATGGCTACACCTTCGGTTCG	CASSRGLSYGYTF	1	3.6886757654002215E-4	39	TCRBV27-01*01	TCRBV27	TCRBV27-01	01								TCRBD01,TCRBD02	TCRBD01-01,TCRBD02-01		TCRBJ01-02*01	TCRBJ01	TCRBJ01-02	01				6	5	7	0	2	4	42	53	55	60	65	1	In	VDJ
AAGATCCAGCGCACAGAGCAGGAGGACTCGGCCGTGTATCTCTGTGCCAGTCGTGAGACAGGGGGCTACGAGCAGTACTTCGGGCCG	CASRETGGYEQYF	1	3.6886757654002215E-4	39	TCRBV07-02	TCRBV07	TCRBV07-02				01,02	TCRBD01-01*01	TCRBD01	TCRBD01-01	01				TCRBJ02-07*01	TCRBJ02	TCRBJ02-07	01				9	0	2	1	6	3	42	50	56	-1	65	1	In	VDJ
GAGTCCGCCAGTACCAACCAGACATCTATGTACCTCTGTGCCAGCAGTAACTCCGGGACGGCCAAAAACATTCAGTACTTCGGCGCC	CASSNSGTAKNIQYF	1	3.6886757654002215E-4	45	TCRBV28-01*01	TCRBV28	TCRBV28-01	01								TCRBD01,TCRBD02	TCRBD01-01,TCRBD02-01		TCRBJ02-04*01	TCRBJ02	TCRBJ02-04	01				5	1	0	7	6	1	36	48	54	59	60	1	In	VDJ
ATGAATGTGAGCACCTTGGAGCTGGGGGACTCGGCCCTTTATCTTTGCGCCAGCAGCTTGGATGTGGGTAGGCCGTTCTTCGGGCCA	CASSLDVGRPFF	1	3.6886757654002215E-4	36	TCRBV05-01*01	TCRBV05	TCRBV05-01	01								TCRBD01,TCRBD02	TCRBD01-01,TCRBD02-01		TCRBJ02-01*01	TCRBJ02	TCRBJ02-01	01				0	6	0	9	4	15	45	61	65	68	74	1	In	VDJ
TGCTCCCTCCCAGACATCTGTGTACTTCTGTGCCAGCAGAGCCGGGACAAAACTTCGACCGCGAGCAATGAGCAGTTCTTCGGGCCA		1	3.6886757654002215E-4	53	TCRBV06	TCRBV06				TCRBV06-01,TCRBV06-05,TCRBV06-06		TCRBD01-01*01	TCRBD01	TCRBD01-01	01				TCRBJ02-01*01	TCRBJ02	TCRBJ02-01	01				6	16	0	6	4	6	28	39	43	49	65	1	Out	VDJ
CAGCCTGCAGAACTGGAGGATTCTGGAGTTTATTTCTGTGCCAGCAGCCTACTCCGGGCGGGAGCTGATACGCAGTATTTTGGCCCA	CASSLLRAGADTQYF	1	3.6886757654002215E-4	45	TCRBV14-01*01	TCRBV14	TCRBV14-01	01				TCRBD02-01*02	TCRBD02	TCRBD02-01	02				TCRBJ02-03*01	TCRBJ02	TCRBJ02-03	01				4	2	7	2	8	6	36	49	57	64	66	1	In	VDJ
CTGGAGTCCGCCAGCACCAACCAGACATCTATGTACCTCTGTGCCAGCAGTCGACAGGGGAGGAACACTGAAGCTTTCTTTGGACAA	CASSRQGRNTEAFF	1	3.6886757654002215E-4	42	TCRBV28-01*01	TCRBV28	TCRBV28-01	01				TCRBD01-01*01	TCRBD01	TCRBD01-01	01				TCRBJ01-01*01	TCRBJ01	TCRBJ01-01	01				5	2	2	2	1	1	39	51	52	60	62	1	In	VDJ
CCAACCAGACCTCTCTGTACTTCTGTGCCAGCACTTGACCCACCAACAGGGGTTGCTGCAACTAATGAAAAACTGTTTTTTGGCAGT		1	3.6886757654002215E-4	58	TCRBV27-01*01	TCRBV27	TCRBV27-01	01				TCRBD01-01*01	TCRBD01	TCRBD01-01	01				TCRBJ01-04*01	TCRBJ01	TCRBJ01-04	01				7	6	3	2	12	0	23	33	45	52	58	1	Out	VDJ
ACGTTGGCGTCTGCTGTACCCTCTCAGACATCTGTGTACTTCTGTGCCAGCAGTGAGGGATCGAATCAGCCCCAGCATTTTGGTGAT	CASSEGSNQPQHF	1	3.6886757654002215E-4	39	TCRBV06-04*01	TCRBV06	TCRBV06-04	01								TCRBD01,TCRBD02	TCRBD01-01,TCRBD02-01		TCRBJ01-05*01	TCRBJ01	TCRBJ01-05	01				3	3	0	8	0	4	42	-1	56	60	63	1	In	VDJ
ATCCAGCGCACAGAGCAGGAGAACTCCGCCGTGTATCTCTGTGCCAGCAGCCCCGGGACAGGCAATCAGCCCCAGCATTTTGGTGAT	CASSPGTGNQPQHF	1	3.6886757654002215E-4	42	TCRBV07-08*03	TCRBV07	TCRBV07-08	03				TCRBD01-01*01	TCRBD01	TCRBD01-01	01				TCRBJ01-05*01	TCRBJ01	TCRBJ01-05	01				4	0	0	5	2	2	39	52	54	-1	61	1	In	VDJ
TCCGCTCACCAGGCCTGGGGGACGCAGCCATGTACCTGTGTGCCACCAGCAGCGCTGGACAGCGACGCTACGCAGTATTTTGGCCCA		1	3.6886757654002215E-4	43	TCRBV15-01*02	TCRBV15	TCRBV15-01	02				TCRBD01-01*01	TCRBD01	TCRBD01-01	01				TCRBJ02-03*01	TCRBJ02	TCRBJ02-03	01				3	6	1	5	4	8	38	52	56	62	68	1	Out	VDJ
AATTCCCTGGAGCTTGGTGACTCTGCTGTGTATTTCTGTGCCAGCAGCCAAGTAAGCGGGAAGGCCGGGGAGCTGTTTTTTGGAGAA	CASSQVSGKAGELFF	1	3.6886757654002215E-4	45	TCRBV03-01/03-02*01	TCRBV03	TCRBV03-01/03-02	01				TCRBD02-01*02	TCRBD02	TCRBD02-01	02				TCRBJ02-02*01	TCRBJ02	TCRBJ02-02	01				1	3	6	3	2	6	36	52	54	61	64	1	In	VDJ
ACAGTGACCAGTGCCCATCCTGAAGACAGCAGCTTCTACATCTGCAGTGCTAGAGATATCAGTAACACTGAAGCTTTCTTTGGACAA	CSARDISNTEAFF	1	3.6886757654002215E-4	39	TCRBV20	TCRBV20				TCRBV20-01,TCRBV20-or09_02		TCRBD01-01*01	TCRBD01	TCRBD01-01	01				TCRBJ01-01*01	TCRBJ01	TCRBJ01-01	01				0	1	4	5	3	2	42	56	59	62	63	1	In	VDJ
CAGCGCACAGAGCAGGAGGACTCGGCCGTGTATCTCTGTGCCAGCGCAACTAGCGGGAGCCCATCCTACGAGCAGTACTTCGGGCCG	CASATSGSPSYEQYF	1	3.6886757654002215E-4	45	TCRBV07-02	TCRBV07	TCRBV07-02				01,02	TCRBD02-01*02	TCRBD02	TCRBD02-01	02				TCRBJ02-07*01	TCRBJ02	TCRBJ02-07	01				8	4	3	2	3	1	36	45	48	59	63	1	In	VDJ
ATCAATTCCCTGGAGCTTGGTGACTCTGCTGTGTATTTCTGTGCCAGCAGCCCGTCGAGCCTGACCTACGAGCAGTACTTCGGGCCG	CASSPSSLTYEQYF	1	3.6886757654002215E-4	42	TCRBV03-01/03-02*01	TCRBV03	TCRBV03-01/03-02	01				TCRBD02-01	TCRBD02	TCRBD02-01				01,02	TCRBJ02-07*01	TCRBJ02	TCRBJ02-07	01				4	4	6	7	5	2	39	52	57	60	64	1	In	VDJ
CCAGCGCACAGAGCAGGGGGACTCAGCTGTGTATCTCTGTGCCAGCAGCTTCCTAGCGGGAGGGCCGATGAGCAGTTCTTCGGGCCA		1	3.6886757654002215E-4	44	TCRBV07-04	TCRBV07	TCRBV07-04				01,02	TCRBD02-01*02	TCRBD02	TCRBD02-01	02				TCRBJ02-01*01	TCRBJ02	TCRBJ02-01	01				3	3	4	0	1	8	37	51	52	64	67	1	Out	VDJ
TTGGAGCTGGGGGACTCAGCCCTGTACTTCTGTGCCAGCAGCTTAGAGGGCGGCCCGAGCTCCTACAATGAGCAGTTCTTCGGGCCA	CASSLEGGPSSYNEQFF	1	3.6886757654002215E-4	51	TCRBV13-01*01	TCRBV13	TCRBV13-01	01								TCRBD01,TCRBD02	TCRBD01-01,TCRBD02-01		TCRBJ02-01*01	TCRBJ02	TCRBJ02-01	01				1	9	5	3	0	0	30	-1	46	50	59	1	In	VDJ
CAGCGCACAGAGCAGGGGGACTCAGCCGCGTATCTCCGTGCCAGCAGCCCGAACGACAGGGTGAACACTGAAGCTTTCTTTGGACAA	RASSPNDRVNTEAFF	1	3.6886757654002215E-4	45	TCRBV07-03*03	TCRBV07	TCRBV07-03	03				TCRBD01-01*01	TCRBD01	TCRBD01-01	01				TCRBJ01-01*01	TCRBJ01	TCRBJ01-01	01				5	0	2	3	6	0	36	48	54	-1	61	1	In	VDJ
ATCCAGCCTGCAGAGCTTGGGGACTCGGCCGTGTATCTCTGTGCCAGCAGCTTTGGGACTCAAAATTCACCCCTCCACTTTGGGAAC	CASSFGTQNSPLHF	1	3.6886757654002215E-4	42	TCRBV11-03*01	TCRBV11	TCRBV11-03	01				TCRBD02-01	TCRBD02	TCRBD02-01				01,02	TCRBJ01-06*02	TCRBJ01	TCRBJ01-06	02				3	3	0	10	1	7	39	53	54	60	63	1	In	VDJ
GCCAGCACCAACCAGACATCTATGTACCTCTGTGCCAGCAGTTTATTTACGGGACTAGCGGGAGCCGGGGAGCTGTTTTTTGGAGAA	CASSLFTGLAGAGELFF	1	3.6886757654002215E-4	51	TCRBV28-01*01	TCRBV28	TCRBV28-01	01				TCRBD02-01*02	TCRBD02	TCRBD02-01	02				TCRBJ02-02*01	TCRBJ02	TCRBJ02-02	01				1	0	0	2	4	6	30	46	50	-1	64	1	In	VDJ
CTGAAGATCCGGTCCACAAAGCTGGAGGACTCAGCCATGTACTTCTGTGCCAGCAGTGGAATTAGTGAAAAACTGTTTTTTGGCAGT	CASSGISEKLFF	2	7.377351530800443E-4	36	TCRBV02-01	TCRBV02	TCRBV02-01				01,03	TCRBD02-01	TCRBD02	TCRBD02-01				01,02	TCRBJ01-04*01	TCRBJ01	TCRBJ01-04	01				4	0	5	8	4	7	45	58	62	-1	65	2	In	VDJ
AGTGCCCATCCTGAAGACAGCAGCTTCTACATCTGCAGTGCTAGAGATCTGGTTTCGGGGGTAAGAGAAAAACTGTTTTTTGGCAGT	CSARDLVSGVREKLFF	1	3.6886757654002215E-4	48	TCRBV20	TCRBV20				TCRBV20-01,TCRBV20-or09_02		TCRBD02-01*01	TCRBD02	TCRBD02-01	01				TCRBJ01-04*01	TCRBJ01	TCRBJ01-04	01				0	5	8	2	8	8	33	47	55	61	66	1	In	VDJ
TACACACCCTGCAGCCAGAAGACTCGGCCCTGTATCTCTGTGCCAGCAGCCAAGAATCACGGATATCAGCCCCAGCATTTTGGTGAT		1	3.6886757654002215E-4	43	TCRBV04-02*01	TCRBV04	TCRBV04-02	01								TCRBD01,TCRBD02	TCRBD01-01,TCRBD02-01		TCRBJ01-05*01	TCRBJ01	TCRBJ01-05	01				0	1	1	8	5	5	38	55	60	63	64	1	Out	VDJ
TCAGGCTGGAGTCAGCTGCTCCCTCTCAGACTTCTGTTTACTTCTGTGCCAGCAGTTATAGTGTTCTACGAGCAGTACTTCGGGCCG		1	3.6886757654002215E-4	37	TCRBV06-07*01	TCRBV06	TCRBV06-07	01				TCRBD02-01	TCRBD02	TCRBD02-01				01,02	TCRBJ02-07*01	TCRBJ02	TCRBJ02-07	01				3	4	5	8	0	3	44	-1	58	61	65	1	Out	VDJ
AGCACCAACCAGACATCTATGTACCTCTGTGCCAGCAGTTTAGGACTAGCGGGAGAAACGGGGGCCAACGTCCTGACTTTCGGGGCC	CASSLGLAGETGANVLTF	1	3.6886757654002215E-4	54	TCRBV28-01*01	TCRBV28	TCRBV28-01	01				TCRBD02-01*02	TCRBD02	TCRBD02-01	02				TCRBJ02-06*01	TCRBJ02	TCRBJ02-06	01				2	5	1	2	0	4	27	-1	42	55	60	1	In	VDJ
GAGTCCGCCAGCACCAACCAGACATCTATGTACCTCTGTGCCAGTAAATTTACCGGGACTAGTGGTACTGAGCAGTTCTTCGGGCCA	CASKFTGTSGTEQFF	1	3.6886757654002215E-4	45	TCRBV28-01*01	TCRBV28	TCRBV28-01	01				TCRBD02-01	TCRBD02	TCRBD02-01				01,02	TCRBJ02-01*01	TCRBJ02	TCRBJ02-01	01				9	6	0	8	10	9	36	44	54	62	68	1	In	VDJ
GCTGCTCCCTCCCAGACATCTGTGTACTTCTGTGCCAGCAGTTATGGGCCACTAGCGGGGGGGTGCGATGAGCAGTTCTTCGGGCCA	CASSYGPLAGGCDEQFF	1	3.6886757654002215E-4	51	TCRBV06	TCRBV06				TCRBV06-05,TCRBV06-06		TCRBD02-01*01	TCRBD02	TCRBD02-01	01				TCRBJ02-01*01	TCRBJ02	TCRBJ02-01	01				3	4	3	0	6	8	30	44	50	63	67	1	In	VDJ
TCGCCCAGCCCCAACCAGACCTCTCTGTACTTCTGTGCCAGCAGTCCCCTAGCGGGGGGGTTCTACAATGAGCAGTTCTTCGGGCCA	CASSPLAGGFYNEQFF	1	3.6886757654002215E-4	48	TCRBV27-01*01	TCRBV27	TCRBV27-01	01				TCRBD02-01*01	TCRBD02	TCRBD02-01	01				TCRBJ02-01*01	TCRBJ02	TCRBJ02-01	01				5	2	4	0	3	3	33	45	48	60	62	1	In	VDJ
ACCTACACACCCTGCAGCCAGAAGACTCGGCCCTGTATCTCTGTGCCAGCAGCCTCCTAGCGGGACAATGAGCAGTTCTTCGGGCCA		1	3.6886757654002215E-4	40	TCRBV04-02*01	TCRBV04	TCRBV04-02	01				TCRBD02-01	TCRBD02	TCRBD02-01				01,02	TCRBJ02-01*01	TCRBJ02	TCRBJ02-01	01				4	0	4	4	2	5	41	54	56	-1	64	1	Out	VDJ
CAGCGCACAGAGCAGCGGGACTCGGCCATGTATCGCTGTGCCAGCAGGGGACAGGGAGAGGCTTGGGAGACCCAGTACTTCGGGCCA	CASRGQGEAWETQYF	2	7.377351530800443E-4	45	TCRBV07-06*01	TCRBV07	TCRBV07-06	01				TCRBD01-01*01	TCRBD01	TCRBD01-01	01				TCRBJ02-05*01	TCRBJ02	TCRBJ02-05	01				6	10	0	3	0	5	36	-1	47	56	66	2	In	VDJ
AGCCCCAACCAGACCTCTCTGTACTTCTGTGCCAGCAGTTCCCGTCCGCGACAGTTGATTAGCACAGATACGCAGTATTTTGGCCCA	CASSSRPRQLISTDTQYF	1	3.6886757654002215E-4	54	TCRBV27-01*01	TCRBV27	TCRBV27-01	01				TCRBD01-01*01	TCRBD01	TCRBD01-01	01				TCRBJ02-03*01	TCRBJ02	TCRBJ02-03	01				4	6	2	5	9	0	27	40	49	54	60	1	In	VDJ
TCTGGAGCTGGGGGACTCAGCTTTGTATTTCTGTGCCAGCAGCGCCGTGAAAGCGGGACTAGCACAGATACGCAGTATTTTGGCCCA		1	3.6886757654002215E-4	50	TCRBV09-01*01	TCRBV09	TCRBV09-01	01				TCRBD02-01*02	TCRBD02	TCRBD02-01	02				TCRBJ02-03*01	TCRBJ02	TCRBJ02-03	01				3	2	6	3	7	0	31	44	51	58	60	1	Out	VDJ
NNNNNNNTGTCGGCTGCTCCCTCCCAGACATCTGTGTACTTCTGTGCCAGCAGTGGGCAGGGGGGCACTGAAGCTTTCTTTGGACAA	CASSGQGGTEAFF	1	3.6886757654002215E-4	39	TCRBV06	TCRBV06				TCRBV06-01,TCRBV06-05		TCRBD01-01*01	TCRBD01	TCRBD01-01	01				TCRBJ01-01*01	TCRBJ01	TCRBJ01-01	01				4	1	4	1	2	4	42	55	57	64	65	1	In	VDJ
NNNNNNNNNNNNNTGTCGGCTGCTCCCTCCCAGACATCTGTGTACTTCTGTGCCAGCAATCAGGCTTATGGCTACACCTTCGGTTCG	CASNQAYGYTF	1	3.6886757654002215E-4	33	TCRBV06-05*01	TCRBV06	TCRBV06-05	01				TCRBD01-01*01	TCRBD01	TCRBD01-01	01				TCRBJ01-02*01	TCRBJ01	TCRBJ01-02	01				7	2	4	4	2	5	48	58	60	64	66	1	In	VDJ
AGCACCTTGGAGCTGGGGGACTCGGCCCTTTATCTTTGCGCCAGCGCGCTGGGGGAAAGGGGGGACTATGGCTACACCTTCGGTTCG	CASALGERGDYGYTF	1	3.6886757654002215E-4	45	TCRBV05-01*01	TCRBV05	TCRBV05-01	01								TCRBD01,TCRBD02	TCRBD01-01,TCRBD02-01		TCRBJ01-02*01	TCRBJ01	TCRBJ01-02	01				7	1	5	1	12	3	36	45	57	63	64	1	In	VDJ
ACCTTGGAGCTGGGGGACTCGGCCCTTTATCTTTGCGCCAGCAGCTTCCCCGGGGAGGGTACCGGCTACGAGCAGTACTTCGGGCCG	CASSFPGEGTGYEQYF	1	3.6886757654002215E-4	48	TCRBV05-01*01	TCRBV05	TCRBV05-01	01				TCRBD02-01*02	TCRBD02	TCRBD02-01	02				TCRBJ02-07*01	TCRBJ02	TCRBJ02-07	01				2	6	9	0	5	3	33	47	52	59	65	1	In	VDJ
CTGGAGTCCGCCAGCACCAACCAGACATCTATGTACCTCTGTGCCACGGTGAGAGGACTATTGGGAAACACCATATATTTTGGAGAG	CATVRGLLGNTIYF	1	3.6886757654002215E-4	42	TCRBV28-01*01	TCRBV28	TCRBV28-01	01				TCRBD02-01	TCRBD02	TCRBD02-01				01,02	TCRBJ01-03*01	TCRBJ01	TCRBJ01-03	01				10	3	1	9	8	4	39	46	54	60	63	1	In	VDJ
GCCCAAAAGAACCCGACAGCTTTCTATCTCTGTGCCAGTACTCCGAAGGGGGGGCGGGGGATCCAAGAGACCCAGTACTTCGGGCCA	CASTPKGGRGIQETQYF	1	3.6886757654002215E-4	51	TCRBV19-01*01	TCRBV19	TCRBV19-01	01				TCRBD02-01*01	TCRBD02	TCRBD02-01	01				TCRBJ02-05*01	TCRBJ02	TCRBJ02-05	01				7	2	7	2	13	1	30	40	53	60	62	1	In	VDJ
NNNNNNNTGTCGGCTGCTCCCTCCCAGACATCTGTGTACTTCTGTGCCAGCAGTGACAGGGAGACAGATACGCAGTATTTTGGCCCA	CASSDRETDTQYF	1	3.6886757654002215E-4	39	TCRBV06-01*01	TCRBV06	TCRBV06-01	01								TCRBD01,TCRBD02	TCRBD01-01,TCRBD02-01		TCRBJ02-03*01	TCRBJ02	TCRBJ02-03	01				3	2	4	3	0	3	42	-1	56	61	63	1	In	VDJ
GTCCACGGAGTCAGGGGACACAGCACTGTATTTCTGTGCCAGCAGCCCCCGGACACAACTAGCACAGATACGCAGTATTTTGGCCCA		1	3.6886757654002215E-4	47	TCRBV21-01*01	TCRBV21	TCRBV21-01	01				TCRBD01-01*01	TCRBD01	TCRBD01-01	01				TCRBJ02-03*01	TCRBJ02	TCRBJ02-03	01				5	5	1	6	4	0	34	46	50	55	60	1	Out	VDJ
ACAGAGCAGGAGGACTCCGCCGTGTATCTCTGTGCCAGCAGCTCATAACAGGGTGGGCCAACTAATGAAAAACTGTTTTTTGGCAGT	CASSS*QGGPTNEKLFF	1	3.6886757654002215E-4	51	TCRBV07-08*01	TCRBV07	TCRBV07-08	01				TCRBD01-01*01	TCRBD01	TCRBD01-01	01				TCRBJ01-04*01	TCRBJ01	TCRBJ01-04	01				4	5	3	3	4	0	30	43	47	53	58	1	Stop	VDJ
CTGCAGAGCTTGAGGACTCGGCCGTGTATCTCTGTGCCAGCAGCTTAGTACCCAGAGTTTAGCAATCAGCCCCAGCATTTTGGTGAT		1	3.6886757654002215E-4	49	TCRBV11	TCRBV11				TCRBV11-02,TCRBV11-03						TCRBD01,TCRBD02	TCRBD01-01,TCRBD02-01		TCRBJ01-05*01	TCRBJ01	TCRBJ01-05	01				1	4	4	5	4	0	32	48	52	55	59	1	Out	VDJ
ATCCGCTCACCAGGCCTGGGGGACGCAGCCATGTACCTGTGTGTCACCAGCTCAAGGGATACTCTGTCCGAGCAGTACTTCGGGCCG	CVTSSRDTLSEQYF	1	3.6886757654002215E-4	42	TCRBV15-01*02	TCRBV15	TCRBV15-01	02								TCRBD01,TCRBD02	TCRBD01-01,TCRBD02-01		TCRBJ02-07*01	TCRBJ02	TCRBJ02-07	01				5	9	0	8	4	6	39	51	55	59	68	1	In	VDJ
GTGACCAGTGCCCATCCTGAAGACAGCAGCTTCTACATCTGCAGTGCTAGCGACTTGGGGGGCACCTACGAGCAGTACTTCGGGCCG	CSASDLGGTYEQYF	1	3.6886757654002215E-4	42	TCRBV20	TCRBV20				TCRBV20-01,TCRBV20-or09_02						TCRBD01,TCRBD02	TCRBD01-01,TCRBD02-01		TCRBJ02-07*01	TCRBJ02	TCRBJ02-07	01				3	1	6	0	7	2	39	50	57	63	64	1	In	VDJ
NTGAAGATCCAGCCCTCAGAACCCAGGGACTCAGCTGTGTACTTCTGTGCCAGCAGTTTAGGGGGTCGAGAGCAGTACTTCGGGCCG	CASSLGGREQYF	1	3.6886757654002215E-4	36	TCRBV12-03/12-04*01	TCRBV12	TCRBV12-03/12-04	01								TCRBD01,TCRBD02	TCRBD01-01,TCRBD02-01		TCRBJ02-07*01	TCRBJ02	TCRBJ02-07	01				1	4	6	2	0	7	45	-1	61	65	69	1	In	VDJ
ACAGAGCAGGAGGACTCGGCCGTGTATCTCTGTGCCAGCAGCTTAGGGACACAGGGGGCGTTTGGAAACACCATATATTTTGGAGAG	CASSLGTQGAFGNTIYF	1	3.6886757654002215E-4	51	TCRBV07-02	TCRBV07	TCRBV07-02				01,02	TCRBD01-01*01	TCRBD01	TCRBD01-01	01				TCRBJ01-03*01	TCRBJ01	TCRBJ01-03	01				1	3	3	0	4	3	30	46	50	59	62	1	In	VDJ
GACATCGGCCCAAAAGAACCCGACAGCTTTCTATCTCTGTGCCTCAACAAGGGACAGGGGGCGGTGGGCGGCTACACCTTCGGTTCG		1	3.6886757654002215E-4	44	TCRBV19-01*01	TCRBV19	TCRBV19-01	01				TCRBD01-01*01	TCRBD01	TCRBD01-01	01				TCRBJ01-02*01	TCRBJ01	TCRBJ01-02	01				11	7	0	0	7	8	37	43	50	62	69	1	Out	VDJ
TCTGCTGTACCCTCTCAGACATCTGTGTACTTCTGTGCCAGCTCCCCGCACGGGACTCAGATGACCTACGAGCAGTACTTCGGGCCG	CASSPHGTQMTYEQYF	1	3.6886757654002215E-4	48	TCRBV06-04*01	TCRBV06	TCRBV06-04	01				TCRBD02-01	TCRBD02	TCRBD02-01				01,02	TCRBJ02-07*01	TCRBJ02	TCRBJ02-07	01				8	7	0	10	9	2	33	42	51	57	64	1	In	VDJ
GCTGGGGGACTCGGCCCTTTATCTTTGCGCCAGCAGCGTTACATCAGGGGAGGATCAACCTAGACCTACGAGCAGTACTTCGGGCCG		1	3.6886757654002215E-4	56	TCRBV05-01*01	TCRBV05	TCRBV05-01	01								TCRBD01,TCRBD02	TCRBD01-01,TCRBD02-01		TCRBJ02-07*01	TCRBJ02	TCRBJ02-07	01				4	14	4	2	7	2	25	37	44	50	64	1	Out	VDJ
AATTCCCTGGAGCTTGGTGACTCTGCTGTGTATTTCTGTGCCAGCAGCCGGGACAACTCTGGGGCCAACGTCCTGACTTTCGGGGCC	CASSRDNSGANVLTF	1	3.6886757654002215E-4	45	TCRBV03-01/03-02*01	TCRBV03	TCRBV03-01/03-02	01				TCRBD01-01*01	TCRBD01	TCRBD01-01	01				TCRBJ02-06*01	TCRBJ02	TCRBJ02-06	01				4	1	0	6	0	0	36	-1	49	55	56	1	In	VDJ
ATCCAGCGCACAGAGCAGGGGGACTCGGCCATGTATCTCTGTGCCAGCAGCTTAAGCAGCGGGAACAACATTCAGTACTTCGGCGCC	CASSLSSGNNIQYF	1	3.6886757654002215E-4	42	TCRBV07-09*01	TCRBV07	TCRBV07-09	01				TCRBD02-01*02	TCRBD02	TCRBD02-01	02				TCRBJ02-04*01	TCRBJ02	TCRBJ02-04	01				2	2	6	3	3	7	39	54	57	64	66	1	In	VDJ
AGCAACATGAGCCCTGAAGACAGCAGCATATATCTCTGCAGCGTTGAAGTCAGTGAGCGGATTCACAATGAGCAGTTCTTCGGGCCA	CSVEVSERIHNEQFF	1	3.6886757654002215E-4	45	TCRBV29-01	TCRBV29	TCRBV29-01				01,02	TCRBD02-01	TCRBD02	TCRBD02-01				01,02	TCRBJ02-01*01	TCRBJ02	TCRBJ02-01	01				1	4	6	5	6	5	36	49	55	60	64	1	In	VDJ
CTGACAGTGACCAGTGCCCATCCTGAAGACAGCAGCTTCTACATCTGCAGTGCTACCGGACTAGCTTATCTCCAGTACTTCGGGCCA	CSATGLAYLQYF	1	3.6886757654002215E-4	36	TCRBV20	TCRBV20				TCRBV20-01,TCRBV20-or09_02		TCRBD02-01	TCRBD02	TCRBD02-01				01,02	TCRBJ02-05*01	TCRBJ02	TCRBJ02-05	01				4	6	1	7	2	10	45	55	57	65	71	1	In	VDJ
AGCAACATGAGCCCTGAAGACAGCAGCATATATCTCTGCAGCGTTGAAGTGGTAATTAGAGGTACCGGGGAGCTGTTTTTTGGAGAA	CSVEVVIRGTGELFF	1	3.6886757654002215E-4	45	TCRBV29-01	TCRBV29	TCRBV29-01				01,02	TCRBD02-01*02	TCRBD02	TCRBD02-01	02				TCRBJ02-02*01	TCRBJ02	TCRBJ02-02	01				1	1	11	1	9	5	36	49	58	62	63	1	In	VDJ
GTGACATCGGCCCAAAAGAACCCGACAGCTTTCTATCTCTGTGCCAGTACTAAGGACAGATTAAGTGAAAAACTGTTTTTTGGCAGT	CASTKDRLSEKLFF	1	3.6886757654002215E-4	42	TCRBV19-01*01	TCRBV19	TCRBV19-01	01				TCRBD01-01*01	TCRBD01	TCRBD01-01	01				TCRBJ01-04*01	TCRBJ01	TCRBJ01-04	01				7	6	1	5	4	7	39	49	53	59	65	1	In	VDJ
CTTGGAGCTAGGGGACTCGGCCCTTTATCTTTGCGCCAGCAGCTTCCAGGACATCCCCAGGGGTCATATGGCTACACCTTCGGTTCG		1	3.6886757654002215E-4	50	TCRBV05-01*01	TCRBV05	TCRBV05-01	01				TCRBD01-01*01	TCRBD01	TCRBD01-01	01				TCRBJ01-02*01	TCRBJ01	TCRBJ01-02	01				2	3	4	2	12	5	31	45	57	63	66	1	Out	VDJ
GCACAGAGCAGGGGGACTCAGCTGTGTATCTCTGTGCCAGCAGCTTAGCGGGACAGTCTCCTGGGATACGAGCAGTACTTCGGGCCG		2	7.377351530800443E-4	49	TCRBV07-04	TCRBV07	TCRBV07-04				01,02	TCRBD01-01*01	TCRBD01	TCRBD01-01	01				TCRBJ02-07*01	TCRBJ02	TCRBJ02-07	01				0	10	0	5	0	4	32	-1	49	56	66	2	Out	VDJ
AATGTGAGCACCTTGGAGCTGGGGGACTCGGCCCTTTATCTTTGCGCCAGCAGCCCACAGGGTCAAGATGAGCAGTTCTTCGGGCCA	CASSPQGQDEQFF	1	3.6886757654002215E-4	39	TCRBV05-01*01	TCRBV05	TCRBV05-01	01				TCRBD01-01*01	TCRBD01	TCRBD01-01	01				TCRBJ02-01*01	TCRBJ02	TCRBJ02-01	01				4	5	3	3	2	8	42	54	56	62	67	1	In	VDJ
NTGTCGGCTGCTCCCTCCCAAACATCTGTGTACTTCTGTGCCAGCAGTTTCGTCTCCAGGGGTCAAGAGACCCAGTACTTCGGGCCA	CASSFVSRGQETQYF	1	3.6886757654002215E-4	45	TCRBV06-02/06-03*01	TCRBV06	TCRBV06-02/06-03	01				TCRBD01-01*01	TCRBD01	TCRBD01-01	01				TCRBJ02-05*01	TCRBJ02	TCRBJ02-05	01				4	1	4	2	7	2	36	49	56	62	63	1	In	VDJ
AATTCCCTGGAGCTTGGTGACTCTGCTGTGTATTTCTGTGCCAGCAGTCCGACTAGCGGGAGCACAGATACGCAGTATTTTGGCCCA	CASSPTSGSTDTQYF	1	3.6886757654002215E-4	45	TCRBV03-01/03-02*01	TCRBV03	TCRBV03-01/03-02	01				TCRBD02-01	TCRBD02	TCRBD02-01				01,02	TCRBJ02-03*01	TCRBJ02	TCRBJ02-03	01				6	0	2	4	3	0	36	47	50	-1	60	1	In	VDJ
GTGACCAGTGCCCATCCTGAAGACAGCAGCTTCTACATCTGCAGTGCTAGTCCCGGGACAGGAACCGGGGAGCTGTTTTTTGGAGAA	CSASPGTGTGELFF	1	3.6886757654002215E-4	42	TCRBV20-01*04	TCRBV20	TCRBV20-01	04				TCRBD01-01*01	TCRBD01	TCRBD01-01	01				TCRBJ02-02*01	TCRBJ02	TCRBJ02-02	01				2	1	0	4	3	5	39	51	54	62	63	1	In	VDJ
CGCACAGAGCAGGGGGACTCGGCCATGTATCTCTGTGCCAGCAGCTTTGCGGGGCAAGGGGGGAACACTGAAGCTTTCTTTGGACAA	CASSFAGQGGNTEAFF	1	3.6886757654002215E-4	48	TCRBV07-09*01	TCRBV07	TCRBV07-09	01								TCRBD01,TCRBD02	TCRBD01-01,TCRBD02-01		TCRBJ01-01*01	TCRBJ01	TCRBJ01-01	01				3	0	5	1	9	1	33	47	56	-1	62	1	In	VDJ
AAGATCCAGCCCTCAGAACCCAGGGACTCAGCTGTGTACTTCTGTGCCAGCCACAGGGACAGGGGTGAAAAACTGTTTTTTGGCAGT	CASHRDRGEKLFF	1	3.6886757654002215E-4	39	TCRBV12-03/12-04*01	TCRBV12	TCRBV12-03/12-04	01				TCRBD01-01*01	TCRBD01	TCRBD01-01	01				TCRBJ01-04*01	TCRBJ01	TCRBJ01-04	01				8	0	0	2	4	7	42	51	55	-1	65	1	In	VDJ
CAGTGACCAGTGCCCATCCTGAAGACAGCAGCTTCTACATCTGCAGTGCCGCGGGTCTGGAAGGGTTACGAGCAGTACTTCGGGCCG		1	3.6886757654002215E-4	40	TCRBV20	TCRBV20				TCRBV20-01,TCRBV20-or09_02		TCRBD02-01	TCRBD02	TCRBD02-01				01,02	TCRBJ02-07*01	TCRBJ02	TCRBJ02-07	01				6	11	7	4	1	4	41	49	50	55	66	1	Out	VDJ
GTGAGCACCTTGGAGCTGGGGGACTCGGCCCTTTATCTTTGCGCCAGCAGCTTGCAGGGACAGGACTACGAGCAGTACTTCGGGCCG	CASSLQGQDYEQYF	1	3.6886757654002215E-4	42	TCRBV05-01*01	TCRBV05	TCRBV05-01	01				TCRBD01-01*01	TCRBD01	TCRBD01-01	01				TCRBJ02-07*01	TCRBJ02	TCRBJ02-07	01				1	1	0	4	2	3	39	54	56	64	65	1	In	VDJ
CGCCCTGCAGCCAGAAGACTCAGCCCTGTATCTCTGCGCCAGCAGCATCAGGACTAGCTTACCTACAATGAGCAGTTCTTTGGGCCA		1	3.6886757654002215E-4	47	TCRBV04-01*01	TCRBV04	TCRBV04-01	01				TCRBD02-01	TCRBD02	TCRBD02-01				01,02	TCRBJ02	TCRBJ02				TCRBJ02-01,TCRBJ02-05		5	23	1	7	4	22	34	46	50	58	81	1	Out	VDJ
NTGTCGGCTGCTCCCTCCCAGACATCTGTGTACTTCTGTGCCAGCAACCCCCTAGCGGGGTCCTACAATGAGCAGTTCTTCGGGCCA	CASNPLAGSYNEQFF	1	3.6886757654002215E-4	45	TCRBV06-05*01	TCRBV06	TCRBV06-05	01				TCRBD02-01*01	TCRBD02	TCRBD02-01	01				TCRBJ02-01*01	TCRBJ02	TCRBJ02-01	01				7	0	4	3	5	1	36	46	51	-1	60	1	In	VDJ
ACAGAGCAGGAGGACTCGGCCGTGTATCTCTGTGCCAGCAGCCCCCTACTAGTTCCCATGAACACCGGGGAGCTGTTTTTTGGAGAA	CASSPLLVPMNTGELFF	1	3.6886757654002215E-4	51	TCRBV07-02	TCRBV07	TCRBV07-02				01,02	TCRBD02-01	TCRBD02	TCRBD02-01				01,02	TCRBJ02-02*01	TCRBJ02	TCRBJ02-02	01				5	7	3	8	5	1	30	42	47	52	59	1	In	VDJ
GTGACATCGGCCCAAAAGAACCCGACAGCTTTCTATCTCTGTGCCAGTAGTATGGGGGAGGGGTTCACTGAAGCTTTCTTTGGACAA	CASSMGEGFTEAFF	1	3.6886757654002215E-4	42	TCRBV19-01*01	TCRBV19	TCRBV19-01	01				TCRBD02-01*02	TCRBD02	TCRBD02-01	02				TCRBJ01-01*01	TCRBJ01	TCRBJ01-01	01				3	3	9	0	2	4	39	53	55	62	65	1	In	VDJ
GAGTCAGGGGACACAGCACTGTATTTCTGTGCCAGCAGCAAATTGACAAGGGGCAGATTTAGCAATCAGCCCCAGCATTTTGGTGAT	CASSKLTRGRFSNQPQHF	1	3.6886757654002215E-4	54	TCRBV21-01*01	TCRBV21	TCRBV21-01	01				TCRBD01-01*01	TCRBD01	TCRBD01-01	01				TCRBJ01-05*01	TCRBJ01	TCRBJ01-05	01				2	6	5	2	6	0	27	42	48	53	59	1	In	VDJ
TCCCAGACATCTGTGTACTTCTGTGCCAGCTCTTCGGGACAGGACGGGTTAACGACCTTAGCTAACTATGGCTACACCTTCGGTTCG	CASSSGQDGLTTLANYGYTF	1	3.6886757654002215E-4	60	TCRBV06	TCRBV06				TCRBV06-01,TCRBV06-05,TCRBV06-06		TCRBD01-01*01	TCRBD01	TCRBD01-01	01				TCRBJ01-02*01	TCRBJ01	TCRBJ01-02	01				8	18	0	4	5	0	21	30	35	43	61	1	In	VDJ
CAATTCCCTGGAGCTTGGTGACTCTGCTGTGTATTTCTGTGCCAGCAGCGAAGGCGGGGAGGTTCCTACGAGCAGTACTTCGGGCCG		1	3.6886757654002215E-4	44	TCRBV03-01/03-02*01	TCRBV03	TCRBV03-01/03-02	01				TCRBD02-01	TCRBD02	TCRBD02-01				01,02	TCRBJ02-07*01	TCRBJ02	TCRBJ02-07	01				1	4	7	3	0	1	37	-1	53	59	63	1	Out	VDJ
GAGTCCGCCAGCACCAACCAGACATCTATGTACCTCTGTGCCAGCAGCCCTACAGGGGGACCCTACTACGAGCAGTACTTCGGGCCG	CASSPTGGPYYEQYF	1	3.6886757654002215E-4	45	TCRBV28-01*01	TCRBV28	TCRBV28-01	01				TCRBD01-01*01	TCRBD01	TCRBD01-01	01				TCRBJ02-07*01	TCRBJ02	TCRBJ02-07	01				6	6	3	1	4	3	36	47	51	59	65	1	In	VDJ
GAATGTGAACGCCTTGGAGCTGGACGACTCGGCCCTGTATCTCTGTGCCAGCAGCTTCCCTAGGCATACGAGCAGTACTTCGGGCCG		1	3.6886757654002215E-4	38	TCRBV05-04*01	TCRBV05	TCRBV05-04	01				TCRBD02-01	TCRBD02	TCRBD02-01				01,02	TCRBJ02-07*01	TCRBJ02	TCRBJ02-07	01				2	3	4	8	2	4	43	57	59	63	66	1	Out	VDJ
NTGTCGGCTGCTCCCTCCCAGACATCTGTGTACTTCTGTGCCAGCTCAGGGTCAGAGCTAGCGGGAGATGAGCAGTTCTTCGGGCCA	CASSGSELAGDEQFF	1	3.6886757654002215E-4	45	TCRBV06-05*01	TCRBV06	TCRBV06-05	01				TCRBD02-01*02	TCRBD02	TCRBD02-01	02				TCRBJ02-01*01	TCRBJ02	TCRBJ02-01	01				8	0	4	2	12	8	36	45	57	-1	67	1	In	VDJ
CACGGAGTCAGGGGACACAGCACTGTATTTCTGTGCCAGCATTAGACGCGGAACAAAGGGGTAGACAATGAGCAGTTCTTCGGGCCA		1	3.6886757654002215E-4	50	TCRBV21-01*01	TCRBV21	TCRBV21-01	01				TCRBD01-01*01	TCRBD01	TCRBD01-01	01				TCRBJ02-01*01	TCRBJ02	TCRBJ02-01	01				7	3	5	2	15	5	31	41	56	61	64	1	Out	VDJ
ACCCGCTCCCAGACATCTGTGTATTTCTGCGCCAGCAAGCCGGGGGCCGGGACACCTCCGAACACCGGGGAGCTGTTTTTTGGAGAA	CASKPGAGTPPNTGELFF	1	3.6886757654002215E-4	54	TCRBV10-02*01	TCRBV10	TCRBV10-02	01								TCRBD01,TCRBD02	TCRBD01-01,TCRBD02-01		TCRBJ02-02*01	TCRBJ02	TCRBJ02-02	01				7	4	0	6	11	0	27	37	48	54	58	1	In	VDJ
ACTGTGAGCAACATGAGCCCTGAAGACAGCAGCATATATCTCTGCAGCGTTGGGGACAGGGTTGGGGTTGGCTACACCTTCGGTTCG	CSVGDRVGVGYTF	1	3.6886757654002215E-4	39	TCRBV29-01	TCRBV29	TCRBV29-01				01,02	TCRBD01-01*01	TCRBD01	TCRBD01-01	01				TCRBJ01-02*01	TCRBJ01	TCRBJ01-02	01				4	7	0	3	0	7	42	-1	52	61	68	1	In	VDJ
ATCAATTCCCTGGAGCTTGGTGACTCTGCTGTGTATTTCTGTGCCAGCAGCCCAGGGAGCTGCAGCTATGGCTACACCTTCGGTTCG	CASSPGSCSYGYTF	1	3.6886757654002215E-4	42	TCRBV03-01/03-02*01	TCRBV03	TCRBV03-01/03-02	01								TCRBD01,TCRBD02	TCRBD01-01,TCRBD02-01		TCRBJ01-02*01	TCRBJ01	TCRBJ01-02	01				4	8	4	3	0	4	39	-1	52	57	65	1	In	VDJ
CTGAAGATCCAGCGCACAGAGCAGGAGGACTCCGCCGTGTATCTCTGTGCCAGCAGCGAGACGACAGGGGGCTACACCTTCGGTTCG	CASSETTGGYTF	1	3.6886757654002215E-4	36	TCRBV07-08	TCRBV07	TCRBV07-08				01,03	TCRBD01-01*01	TCRBD01	TCRBD01-01	01				TCRBJ01-02*01	TCRBJ01	TCRBJ01-02	01				5	0	2	3	5	8	45	57	62	-1	69	1	In	VDJ
ATCAATTCCCTGGAGCTTGGTGACTCTGCTGTGTATTTCTGTGCCAGCAGCCAAGTGGTCGGGGGGAATGAGCAGTTCTTCGGGCCA	CASSQVVGGNEQFF	1	3.6886757654002215E-4	42	TCRBV03-01/03-02*01	TCRBV03	TCRBV03-01/03-02	01				TCRBD02-01*01	TCRBD02	TCRBD02-01	01				TCRBJ02-01*01	TCRBJ02	TCRBJ02-01	01				1	0	8	1	4	7	39	55	59	-1	66	1	In	VDJ
CAGCGCACAGAGCAGGAGGACTCCGCCGTGTATCTCTGTGCCAGCAGCCCCGGGATAGGGAAAGCAGATACGCAGTATTTTGGCCCA	CASSPGIGKADTQYF	2	7.377351530800443E-4	45	TCRBV07-08*03	TCRBV07	TCRBV07-08	03				TCRBD02-01*02	TCRBD02	TCRBD02-01	02				TCRBJ02-03*01	TCRBJ02	TCRBJ02-03	01				4	9	8	3	1	4	36	49	50	55	64	2	In	VDJ
AGCCTGCAGAACTGGAGGATTCTGGAGTTTATTTCTGTGCCAGCAGCCAAGATGGAAACTGGCACCGGGGAGCTGTTTTTTGGAGAA		1	3.6886757654002215E-4	46	TCRBV14-01*01	TCRBV14	TCRBV14-01	01								TCRBD01,TCRBD02	TCRBD01-01,TCRBD02-01		TCRBJ02-02*01	TCRBJ02	TCRBJ02-02	01				0	6	1	8	1	4	35	52	53	56	62	1	Out	VDJ
AAGATCCAGCCCTCAGAACCCAGGGACTCAGCTGTGTACTTCTGTGCCAGCAGTTGGACGGCCAGCATGGAAGCTTTCTTTGGACAA	CASSWTASMEAFF	2	7.377351530800443E-4	39	TCRBV12-03/12-04*01	TCRBV12	TCRBV12-03/12-04	01								TCRBD01,TCRBD02	TCRBD01-01,TCRBD02-01		TCRBJ01-01*01	TCRBJ01	TCRBJ01-01	01				4	10	1	7	0	8	42	-1	55	59	69	2	In	VDJ
AGAACCGGGAGACACGGCACTGTATCTCTGCGCCAGCAGTCAAAACGGGGTTGGGAGGAACAAGCCTACGAGCAGTACTTCGGGCCG		1	3.6886757654002215E-4	53	TCRBV23-01*01	TCRBV23	TCRBV23-01	01				TCRBD02-01*02	TCRBD02	TCRBD02-01	02				TCRBJ02-07*01	TCRBJ02	TCRBJ02-07	01				2	6	9	1	9	2	28	43	52	58	64	1	Out	VDJ
GAGTCCGCTACCAGCTCCCAGACATCTGTGTACTTCTGTGCCACCAAACTCGCCCCGGGCAAGAACTACGAGCAGTACTTCGGGCCG	CATKLAPGKNYEQYF	1	3.6886757654002215E-4	45	TCRBV10-03*01	TCRBV10	TCRBV10-03	01								TCRBD01,TCRBD02	TCRBD01-01,TCRBD02-01		TCRBJ02-07*01	TCRBJ02	TCRBJ02-07	01				10	5	8	0	13	3	36	43	56	60	65	1	In	VDJ
TCTGCTGCCTCCTCCCAGACATCTGTATATTTCTGCGCCAGCAGCCCTCCCGACGTCCGAGGGTTCGACGAGCAGTACTTCGGGCCG	CASSPPDVRGFDEQYF	1	3.6886757654002215E-4	48	TCRBV10-01	TCRBV10	TCRBV10-01				01,03	TCRBD02-01*02	TCRBD02	TCRBD02-01	02				TCRBJ02-07*01	TCRBJ02	TCRBJ02-07	01				6	4	11	0	14	5	33	44	58	63	67	1	In	VDJ
GTGACCAGTGCCCATCCTGAAGACAGCAGCTTCTACATCTGCAGTGCTCGAGGGGGGGGTAACGGAAACACCATATATTTTGGAGAG	CSARGGGNGNTIYF	2	7.377351530800443E-4	42	TCRBV20	TCRBV20				TCRBV20-01,TCRBV20-or09_02		TCRBD02-01*01	TCRBD02	TCRBD02-01	01				TCRBJ01-03*01	TCRBJ01	TCRBJ01-03	01				1	4	9	0	0	4	39	-1	52	59	63	2	In	VDJ
TCTGCTGTACCCTCTCAGACATCTGTGTACTTCTGTGCCAGCAGTGCGGAGGGGGGTGGGTCCTACAATGAGCAGTTCTTCGGGCCA	CASSAEGGGSYNEQFF	1	3.6886757654002215E-4	48	TCRBV06-04*01	TCRBV06	TCRBV06-04	01								TCRBD01,TCRBD02	TCRBD01-01,TCRBD02-01		TCRBJ02-01*01	TCRBJ02	TCRBJ02-01	01				4	5	5	1	3	1	33	46	49	55	60	1	In	VDJ
TCCGCTACCCGCTCCCAGACATCTGTGTATTTCTGCGCCAGCAGTGAGTCAGGGGGGGTCGGCAATCAGCCCCAGCATTTTGGTGAT	CASSESGGVGNQPQHF	1	3.6886757654002215E-4	48	TCRBV10-02*01	TCRBV10	TCRBV10-02	01				TCRBD02-01*01	TCRBD02	TCRBD02-01	01				TCRBJ01-05*01	TCRBJ01	TCRBJ01-05	01				0	3	9	0	1	2	33	50	51	58	61	1	In	VDJ
ACAGAGCAGGGGGACTCGGCCATGTATCTCTGTGCCAGCAGCTTGGGGACAGACGCGTATAGCAATCAGCCCCAGCATTTTGGTGAT	CASSLGTDAYSNQPQHF	1	3.6886757654002215E-4	51	TCRBV07-09*01	TCRBV07	TCRBV07-09	01				TCRBD01-01*01	TCRBD01	TCRBD01-01	01				TCRBJ01-05*01	TCRBJ01	TCRBJ01-05	01				3	7	0	5	1	0	30	44	45	52	59	1	In	VDJ
CTACACGCCCTGCAGCCAGAAGACTCAGCCCTGTATCTCTGCGCCAGCAGCCAAGATCCCAGGGCCCACGAGCAGTACTTCGGGCCG	CASSQDPRAHEQYF	1	3.6886757654002215E-4	42	TCRBV04-01*01	TCRBV04	TCRBV04-01	01				TCRBD01-01*01	TCRBD01	TCRBD01-01	01				TCRBJ02-07*01	TCRBJ02	TCRBJ02-07	01				0	3	4	3	3	5	39	56	59	64	67	1	In	VDJ
ACAGTGACCAGTGCCCATCCTGAAGACAGCAGCTTCTACATCTGCAGTGCTAGAGGACCCACCTACAATGAGTAGTTCTTCGGGCCA	CSARGPTYNE*FF	1	3.6886757654002215E-4	39	TCRBV20	TCRBV20				TCRBV20-01,TCRBV20-or09_02						TCRBD01,TCRBD02	TCRBD01-01,TCRBD02-01		TCRBJ02-01*01	TCRBJ02	TCRBJ02-01	01				1	15	2	7	0	14	42	-1	55	58	73	1	Stop	VDJ
GAGTCGCCCAGCCCCAACCAGACCTCTCTGTACTTCTGTGCCAGCAGTTCCGGGGCCCATTATGGCACTGAGCAGTTCTTCGGGCCA	CASSSGAHYGTEQFF	1	3.6886757654002215E-4	45	TCRBV27-01*01	TCRBV27	TCRBV27-01	01								TCRBD01,TCRBD02	TCRBD01-01,TCRBD02-01		TCRBJ02-01*01	TCRBJ02	TCRBJ02-01	01				4	12	7	0	2	9	36	49	51	56	68	1	In	VDJ
GAGCTCTCTGGAGCTGGGGGACTCAGCTTTGTATTTCTGTGCCAGCAGCGTAGGTAGCGGGAGGCAGATACGCAGTATTTTGGCCCA		1	3.6886757654002215E-4	44	TCRBV09-01*01	TCRBV09	TCRBV09-01	01				TCRBD02-01*02	TCRBD02	TCRBD02-01	02				TCRBJ02-03*01	TCRBJ02	TCRBJ02-03	01				0	0	5	1	1	4	37	53	54	-1	64	1	Out	VDJ
AAGATCCAGCCTGCAGAGCTTGAGGACTCGGCCGTGTATCTCTGTGCCAGCAGCTCAACAGGCGTCTATGGCTACACCTTCGGTTCG	CASSSTGVYGYTF	1	3.6886757654002215E-4	39	TCRBV11	TCRBV11				TCRBV11-02,TCRBV11-03		TCRBD01-01*01	TCRBD01	TCRBD01-01	01				TCRBJ01-02*01	TCRBJ01	TCRBJ01-02	01				4	3	3	4	2	4	42	55	57	62	65	1	In	VDJ
GTGAGCAACATGAGCCCTGAAGACAGCAGCATATATCTCTGCAGCGGAACACAGGGAACCTCTGGAAACACCATATATTTTGGAGAG	CSGTQGTSGNTIYF	1	3.6886757654002215E-4	42	TCRBV29-01	TCRBV29	TCRBV29-01				01,02,03	TCRBD01-01*01	TCRBD01	TCRBD01-01	01				TCRBJ01-03*01	TCRBJ01	TCRBJ01-03	01				7	3	3	3	4	0	39	46	50	56	59	1	In	VDJ
CTCAACTCTGACTGTGAGCAACATGAGCCCTGAAGACAGCAGCATATATCTCTGCAGCGTTGTCCCCATGAGCAGTTCTTCGGGCCA		1	3.6886757654002215E-4	29	TCRBV29-01*01	TCRBV29	TCRBV29-01	01											TCRBJ02-01*01	TCRBJ02	TCRBJ02-01	01				4	5	0	0	0	8	52	-1	-1	62	67	1	Out	VJ
CATCTTGAAGACAGCAGCTTCTACATCTGCAGTGCTAGGGTGGCTAGCGGGGGGGATTTCACGCAGAATGAGCAGTTCTTCGGGCCA	CSARVASGGDFTQNEQFF	1	3.6886757654002215E-4	54	TCRBV20	TCRBV20				TCRBV20-01,TCRBV20-or09_02		TCRBD02-01*01	TCRBD02	TCRBD02-01	01				TCRBJ02-01*01	TCRBJ02	TCRBJ02-01	01				3	11	4	0	5	7	27	38	43	55	66	1	In	VDJ
CTGGAGCTGGGGGACTCAGCTTTGTATTTCTGTGCCAGCAGCGTAGAAGGTGCGGGAGCGGGCTACAATGAGCAGTTCTTCGGGCCA	CASSVEGAGAGYNEQFF	1	3.6886757654002215E-4	51	TCRBV09-01*01	TCRBV09	TCRBV09-01	01				TCRBD02-01*02	TCRBD02	TCRBD02-01	02				TCRBJ02-01*01	TCRBJ02	TCRBJ02-01	01				0	4	7	2	5	3	30	46	51	58	62	1	In	VDJ
GTAGTGCGAGGAGATTCGGCAGCTTATTTCTGTGCCAGCCCACCATTCACGGGGGGCTCGAACACCGGGGAGCTGTTTTTTGGAGAA	CASPPFTGGSNTGELFF	1	3.6886757654002215E-4	51	TCRBV18-01*01	TCRBV18	TCRBV18-01	01				TCRBD02-01*01	TCRBD02	TCRBD02-01	01				TCRBJ02-02*01	TCRBJ02	TCRBJ02-02	01				2	2	8	1	4	0	30	45	49	56	58	1	In	VDJ
AGGCTGGAGTTGGCTGCTCCCTCCCAGACATCTGTGTACTTCTGTGCCAGCGGGCGATCAACTAATGAAAAACTGTTTTTTGGCAGT	CASGRSTNEKLFF	1	3.6886757654002215E-4	39	TCRBV06-06*04	TCRBV06	TCRBV06-06	04											TCRBJ01-04*01	TCRBJ01	TCRBJ01-04	01				1	0	0	0	0	0	42	-1	-1	-1	58	1	In	VJ
NNNNNNNNNNTGTCGGCTGCTCCCTCCCAGACATCTGTGTACTTCTGTGCCAGCAGGACAGGAGACTATGGCTACACCTTCGGTTCG	CASRTGDYGYTF	1	3.6886757654002215E-4	36	TCRBV06-05*01	TCRBV06	TCRBV06-05	01				TCRBD01-01*01	TCRBD01	TCRBD01-01	01				TCRBJ01-02*01	TCRBJ01	TCRBJ01-02	01				6	2	2	4	0	3	45	-1	56	62	64	1	In	VDJ
GCTACGAAGCTTGAGGATTCAGCAGTGTATTTTTGTGCCAGCAGCCAATTGGGGCAGGGGCACTGGAATGAGCAGTTCTTCGGGCCA	CASSQLGQGHWNEQFF	1	3.6886757654002215E-4	48	TCRBV16-01*01	TCRBV16	TCRBV16-01	01				TCRBD01-01*01	TCRBD01	TCRBD01-01	01				TCRBJ02-01*01	TCRBJ02	TCRBJ02-01	01				1	6	4	2	5	7	33	49	54	60	66	1	In	VDJ
NNNNNNNTGTCGGCTGCTCCCTCCCAGACATCTGTGTACTTCTGTGCCAGCAGTTACTCGGGAGAATCTGAACAGTTCTTCGGGCCA	CASSYSGESEQFF	1	3.6886757654002215E-4	39	TCRBV06-05*01	TCRBV06	TCRBV06-05	01				TCRBD02-01*02	TCRBD02	TCRBD02-01	02				TCRBJ02-01*01	TCRBJ02	TCRBJ02-01	01				0	8	9	2	0	13	42	-1	59	64	72	1	In	VDJ
ACAGAGCAGGGGGACTCGGCCATGTATCTCTGTGCCAGCACTTCACCAGACCCGGCCAAGGGGAGCGATACGCAGTATTTTGGCCCA	CASTSPDPAKGSDTQYF	1	3.6886757654002215E-4	51	TCRBV07-09	TCRBV07	TCRBV07-09				05,06					TCRBD01,TCRBD02	TCRBD01-01,TCRBD02-01		TCRBJ02-03*01	TCRBJ02	TCRBJ02-03	01				6	3	5	2	17	6	30	41	58	63	66	1	In	VDJ
GAGTCGCCCAGCCCCAACCAGACCTCTCTGTACTTCTGTGCCAGCAGCCGGGACTAGCGGGGCACAGATACGCAGTATTTTGGCCCA	CASSRD*RGTDTQYF	1	3.6886757654002215E-4	45	TCRBV27-01*01	TCRBV27	TCRBV27-01	01				TCRBD02-01	TCRBD02	TCRBD02-01				01,02	TCRBJ02-03*01	TCRBJ02	TCRBJ02-03	01				6	0	0	4	2	1	36	47	49	-1	61	1	Stop	VDJ
ACCAGTGCCCATCCTGAAGACAGCAGCTTCTACATCTGCAGTGCAGGAGTAGCGGGGCCTGACACAGATACGCAGTATTTTGGCCCA	CSAGVAGPDTDTQYF	1	3.6886757654002215E-4	45	TCRBV20	TCRBV20				TCRBV20-01,TCRBV20-or09_02		TCRBD02-01*01	TCRBD02	TCRBD02-01	01				TCRBJ02-03*01	TCRBJ02	TCRBJ02-03	01				6	5	5	3	5	2	36	44	49	57	62	1	In	VDJ
CTGGAGTCCGCTACCAGCTCCCAGACATCTGTGTACTTCTGTGCCATCAGTGAGTCGCCGGGACAGGGCCACGGTTTCTTTGGACAA	CAISESPGQGHGFF	1	3.6886757654002215E-4	42	TCRBV10-03*01	TCRBV10	TCRBV10-03	01				TCRBD01-01*01	TCRBD01	TCRBD01-01	01				TCRBJ01-01*01	TCRBJ01	TCRBJ01-01	01				0	6	0	3	3	13	39	56	59	68	74	1	In	VDJ
[truncated: 539 more rows]
[truncated: 2 more columns]
