# Supplementary material for: Preoperative immune checkpoint inhibition and cryoablation in early-stage breast cancer
Source: iScience. 2024 Jan 12;27(2):108880. doi: 10.1016/j.isci.2024.108880 (PMC10850740; doi:10.1016/j.isci.2024.108880)
Supplement: Data S1. Metadata file for TCR clone abundance tables provided in the supplement [file mmc2.zip › 16-495-5A_TCRB.tsv]

nucleotide	aminoAcid	count (templates/reads)	frequencyCount (%)	cdr3Length	vMaxResolved	vFamilyName	vGeneName	vGeneAllele	vFamilyTies	vGeneNameTies	vGeneAlleleTies	dMaxResolved	dFamilyName	dGeneName	dGeneAllele	dFamilyTies	dGeneNameTies	dGeneAlleleTies	jMaxResolved	jFamilyName	jGeneName	jGeneAllele	jFamilyTies	jGeneNameTies	jGeneAlleleTies	vDeletion	n1Insertion	d5Deletion	d3Deletion	n2Insertion	jDeletion	vIndex	n1Index	dIndex	n2Index	jIndex	estimatedNumberGenomes	sequenceStatus	cloneResolved	vOrphon	dOrphon	jOrphon	vFunction	dFunction	jFunction	fractionNucleated	vAlignLength	vAlignSubstitutionCount	vAlignSubstitutionIndexes
ATCCAGCCCTCAGAACCCAGGGACTCAGCTGTGTACTTCTGTGCCAGCAGCCGAGACGACAGCGTCTACGAGCAGTACTTCGGGCCG	CASSRDDSVYEQYF	7673	0.04391874488435055	42	TCRBV12	TCRBV12				TCRBV12-03/12-04,TCRBV12-04		TCRBD01-01*01	TCRBD01	TCRBD01-01	01				TCRBJ02-07*01	TCRBJ02	TCRBJ02-07	01				6	3	2	5	7	3	39	50	57	62	65	7673	In	VDJ
CAGCCTGCAGAGCTTGGGGACTCGGCCGTGTATCTCTGTGCCAGCAGCTTAGCCTCGGAAGTAGTCGGCGAGCAGTACTTCGGGCCG	CASSLASEVVGEQYF	1586	0.009077952480982662	45	TCRBV11-03*01	TCRBV11	TCRBV11-03	01								TCRBD01,TCRBD02	TCRBD01-01,TCRBD02-01		TCRBJ02-07*01	TCRBJ02	TCRBJ02-07	01				1	9	1	8	4	6	36	52	56	59	68	1586	In	VDJ
AGGCTGGAGTTGGCTGCTCCCTCCCAGACATCTGTGTACTTCTGTGCCAGCAGTTACGAGCCAGATTATGGCTACACCTTCGGTTCG	CASSYEPDYGYTF	1684	0.009638885232014378	39	TCRBV06-06*01	TCRBV06	TCRBV06-06	01								TCRBD01,TCRBD02	TCRBD01-01,TCRBD02-01		TCRBJ01-02*01	TCRBJ01	TCRBJ01-02	01				2	2	4	5	4	5	42	57	61	64	66	1684	In	VDJ
CCTGCAGAGCTTGGGGACTCGGCCATGTATCTCTGTGCCAGCAGCCGACTAGCGGGAGGGAGGGCAGATACGCAGTATTTTGGCCCA	CASSRLAGGRADTQYF	359	0.002054845485922305	48	TCRBV11-01*01	TCRBV11	TCRBV11-01	01				TCRBD02-01*02	TCRBD02	TCRBD02-01	02				TCRBJ02-03*01	TCRBJ02	TCRBJ02-03	01				5	4	2	0	1	4	33	45	46	60	64	359	In	VDJ
NTGTCGGCTGCTCCCTCCCAGACATCTGTGTACTTCTGTGCCAGCAGTGAAAGTCAAGGGCAGGGAAGGACCCAGTACTTCGGGCCA	CASSESQGQGRTQYF	694	0.0039723196858776596	45	TCRBV06-01*01	TCRBV06	TCRBV06-01	01				TCRBD01-01*01	TCRBD01	TCRBD01-01	01				TCRBJ02-05*01	TCRBJ02	TCRBJ02-05	01				2	3	4	3	9	7	36	51	60	65	68	694	In	VDJ
NACTCTGAAGATCCAGCGCACAGAGCAGGGGGACTCAGCTGTGTATCTCTGTGCCAGCAGCTTGGAAGGGGCATCACCTTCGGTTCG		475	0.002718806701429234	32	TCRBV07-04*01	TCRBV07	TCRBV07-04	01				TCRBD01-01*01	TCRBD01	TCRBD01-01	01				TCRBJ01-02*01	TCRBJ01	TCRBJ01-02	01				3	3	5	2	3	13	49	63	66	71	74	475	Out	VDJ
CTGAGCTCTCTGGAGCTGGGGGACTCAGCTTTGTATTTCTGTGCCAGCAGCGTACAAACAGGAAACACTGAAGCTTTCTTTGGACAA	CASSVQTGNTEAFF	411	0.0023524832721840317	42	TCRBV09-01*01	TCRBV09	TCRBV09-01	01				TCRBD01-01*01	TCRBD01	TCRBD01-01	01				TCRBJ01-01*01	TCRBJ01	TCRBJ01-01	01				1	1	3	4	3	2	39	54	57	62	63	411	In	VDJ
NCTCTGAAGATCCGGTCCACAAAGCTGGAGGACTCAGCCATGTACTTCTGTGCCAGCAGCTATAGCGGAGAGCAGTACTTCGGGCCG	CASSYSGEQYF	289	0.0016541792351853653	33	TCRBV02-01	TCRBV02	TCRBV02-01				01,03	TCRBD02-01	TCRBD02	TCRBD02-01				01,02	TCRBJ02-07*01	TCRBJ02	TCRBJ02-07	01				6	1	5	5	3	7	48	59	62	68	69	289	In	VDJ
CTTCACCTACACGCCCTGCAGCCAGAAGACTCAGCCCTGTATCTCTGCGCCAGCAGCCAAGGATTAGCTGGGGCTTTCTTTGGACAA	CASSQGLAGAFF	320	0.00183161714622601	36	TCRBV04-01*01	TCRBV04	TCRBV04-01	01				TCRBD02-01	TCRBD02	TCRBD02-01				01,02	TCRBJ01-01*01	TCRBJ01	TCRBJ01-01	01				1	4	5	7	3	11	45	61	64	68	72	320	In	VDJ
GTGACCAGTGCCCATCCTGAAGACAGCAGCTTCTACATCTGCAGTGCTAGAGGGACAGGTGACTCCTACGAGCAGTACTTCGGGCCG	CSARGTGDSYEQYF	246	0.0014080556811612453	42	TCRBV20	TCRBV20				TCRBV20-01,TCRBV20-or09_02		TCRBD01-01*01	TCRBD01	TCRBD01-01	01				TCRBJ02-07*01	TCRBJ02	TCRBJ02-07	01				1	3	1	4	0	0	39	-1	52	59	62	246	In	VDJ
NNNNTGTCGGCTGCTCCCTCCCAGACATCTGTGTACTTCTGTGCCAGCTTACGACTAGCGGGGTACAATGAGCAGTTCTTCGGGCCA	CASLRLAGYNEQFF	271	0.0015511507707101522	42	TCRBV06-05*01	TCRBV06	TCRBV06-05	01				TCRBD02-01*01	TCRBD02	TCRBD02-01	01				TCRBJ02-01*01	TCRBJ02	TCRBJ02-01	01				8	0	2	3	4	4	39	48	52	-1	63	271	In	VDJ
CGTCTGCTGTACCCTCTCAGACATCTGTGTACTTCTGTGCCGGGAAGGGGAGAGGGACACACTAACTATGGCTACACCTTCGGTTCG		262	0.0014996365384725458	46	TCRBV06-04*01	TCRBV06	TCRBV06-04	01				TCRBD01-01*01	TCRBD01	TCRBD01-01	01				TCRBJ01-02*01	TCRBJ01	TCRBJ01-02	01				11	2	0	6	12	0	35	41	53	59	61	262	Out	VDJ
TCCAGCCCTCAGAACCCAGGGACTCAGCTGTGTACTTCTGTGCCAGCAGCCCTCCCAGGCGCTAAGGGAAAAGCTTTCTTTGGACAA		199	0.0011390369128093	43	TCRBV12	TCRBV12				TCRBV12-03/12-04,TCRBV12-04						TCRBD01,TCRBD02	TCRBD01-01,TCRBD02-01		TCRBJ01-01*01	TCRBJ01	TCRBJ01-01	01				6	1	0	8	16	9	38	49	65	69	70	199	Out	VDJ
NTGTCGGCTGCTCCCTCCCAGACATCTGTGTACTTCTGTGCCAGCAGTGAAGATGTGGGAGGGCCTGATACGCAGTATTTTGGCCCA	CASSEDVGGPDTQYF	242	0.00138516046683342	45	TCRBV06-01*01	TCRBV06	TCRBV06-01	01				TCRBD02-01*02	TCRBD02	TCRBD02-01	02				TCRBJ02-03*01	TCRBJ02	TCRBJ02-03	01				1	3	9	0	4	6	36	52	56	63	66	242	In	VDJ
AGAGCAGCGGGACTCGGCCATGTATCGCTGTGCCAGCAGCTTAGTCCCCCGCTCCGGTTCTATAATTCACCCCTCCACTTTGGGAAT		234	0.0013393700381777699	53	TCRBV07-06*01	TCRBV07	TCRBV07-06	01				TCRBD02-01	TCRBD02	TCRBD02-01				01,02	TCRBJ01-06*01	TCRBJ01	TCRBJ01-06	01				1	2	8	5	10	3	28	44	54	57	59	234	Out	VDJ
GACATCCGCTCACCAGGCCTGGGGGACGCAGCCATGTACCTGTGTGCCACCAGCAGCTTGGCCGGAGAGACCCAGTACTTCGGGCCA	CATSSLAGETQYF	146	8.356753229656172E-4	39	TCRBV15-01*02	TCRBV15	TCRBV15-01	02								TCRBD01,TCRBD02	TCRBD01-01,TCRBD02-01		TCRBJ02-05*01	TCRBJ02	TCRBJ02-05	01				3	3	9	0	3	4	42	56	59	62	65	146	In	VDJ
CTGATTCTGGAGTCCGCCAGCACCAACCAGACATCTATGTACCTCTGTGCCAGCGCAGGGTTTGGTCAGCCCCAGCATTTTGGTGAT	CASAGFGQPQHF	142	8.127801086377919E-4	36	TCRBV28-01*01	TCRBV28	TCRBV28-01	01				TCRBD01-01*01	TCRBD01	TCRBD01-01	01				TCRBJ01-05*01	TCRBJ01	TCRBJ01-05	01				8	5	4	3	1	6	45	54	55	60	65	142	In	VDJ
NNNNTGTCGGCTGCTCCCTCCCAGACATCTGTGTACTTCTGTGCCAGCAGTCCGGAAACTGAGGGGGGCGAGCAGTACTTCGGGCCG	CASSPETEGGEQYF	148	8.471229301295297E-4	42	TCRBV06-05*01	TCRBV06	TCRBV06-05	01								TCRBD01,TCRBD02	TCRBD01-01,TCRBD02-01		TCRBJ02-07*01	TCRBJ02	TCRBJ02-07	01				5	1	5	1	10	6	39	51	61	67	68	148	In	VDJ
GTGACCAGTGCCCATCCTGAAGACAGCAGCTTCTACATCTGCAGTGCTAGAGATCCTGCAACTAATGAAAAACTGTTTTTTGGCAGT	CSARDPATNEKLFF	139	7.956086978919231E-4	42	TCRBV20	TCRBV20				TCRBV20-01,TCRBV20-or09_02		TCRBD02-01	TCRBD02	TCRBD02-01				01,02	TCRBJ01-04*01	TCRBJ01	TCRBJ01-04	01				0	1	4	10	2	0	39	53	55	57	58	139	In	VDJ
AGGATCCAGCAGGTAGTGCGAGGAGATTCGGCAGCTTATTTCTGTGCCAGCTCAGCGACAAGTGGCGATACGCAGTATTTTGGCCCA	CASSATSGDTQYF	167	9.558751981866991E-4	39	TCRBV18-01*01	TCRBV18	TCRBV18-01	01				TCRBD01-01*01	TCRBD01	TCRBD01-01	01				TCRBJ02-03*01	TCRBJ02	TCRBJ02-03	01				5	6	2	6	2	6	42	54	56	60	66	167	In	VDJ
CTACACACCCTGCAGCCAGAAGACTCGGCCCTGTATCTCTGTGCCAGCAGCCAAGATCTTACGGGGTATGGCTACACCTTCGGTTCG	CASSQDLTGYGYTF	220	0.001259236788030382	42	TCRBV04-02*01	TCRBV04	TCRBV04-02	01				TCRBD02-01*01	TCRBD02	TCRBD02-01	01				TCRBJ01-02*01	TCRBJ01	TCRBJ01-02	01				0	0	8	3	5	5	39	56	61	-1	66	220	In	VDJ
ACCAGTGCCCATCCTGAAGACAGCAGCTTCTACATCTGCAGTGTTGACGATTGGACCCCGGGGAACTATGGCTACACCTTCGGTTCG	CSVDDWTPGNYGYTF	131	7.498182692362729E-4	45	TCRBV20	TCRBV20				TCRBV20-01,TCRBV20-or09_02		TCRBD02-01*01	TCRBD02	TCRBD02-01	01				TCRBJ01-02*01	TCRBJ01	TCRBJ01-02	01				7	0	8	3	15	2	36	43	58	-1	63	131	In	VDJ
CAGCCTGCAGAGCTTGGGGACTCGGCCGTGTATCTCTGTGCCAGCAGTTTAAGGGGCCCGGCCTACAATGAGCAGTTCTTCGGGCCA	CASSLRGPAYNEQFF	86	4.922471080482402E-4	45	TCRBV11-03*01	TCRBV11	TCRBV11-03	01				TCRBD01-01*01	TCRBD01	TCRBD01-01	01				TCRBJ02-01*01	TCRBJ02	TCRBJ02-01	01				2	5	5	2	0	2	36	-1	51	56	61	86	In	VDJ
ACTCTGGAGTCCGCTACCAGCTCCCAGACATCTGTGTACTTCTGTGCCATCCAAGGGGCTCCTTCCTACGAGCAGTACTTCGGGCCG	CAIQGAPSYEQYF	82	4.6935189372041507E-4	39	TCRBV10-03*01	TCRBV10	TCRBV10-03	01				TCRBD01-01*01	TCRBD01	TCRBD01-01	01				TCRBJ02-07*01	TCRBJ02	TCRBJ02-07	01				8	5	5	2	2	1	42	51	53	58	63	82	In	VDJ
NNNNNNNTGTCGGCTGCTCCCTCCCAAACATCTGTGTACTTCTGTGCCAGCAGTTACAATTCGGGGGATGAGCAGTTCTTCGGGCCA	CASSYNSGDEQFF	222	0.0012706843951942946	39	TCRBV06-02/06-03*01	TCRBV06	TCRBV06-02/06-03	01				TCRBD02-01*01	TCRBD02	TCRBD02-01	01				TCRBJ02-01*01	TCRBJ02	TCRBJ02-01	01				2	0	8	2	4	8	42	57	61	-1	67	222	In	VDJ
CTGAAGATCCGGTCCACAAAGCTGGAGGACTCAGCCATGTACTTCTGTGCCAGCTCTTACGCAGATAATGAGCAGTTCTTCGGGCCA	CASSYADNEQFF	99	5.666565546136718E-4	36	TCRBV02-01	TCRBV02	TCRBV02-01				01,03	TCRBD01-01*01	TCRBD01	TCRBD01-01	01				TCRBJ02-01*01	TCRBJ02	TCRBJ02-01	01				8	2	4	5	7	7	45	54	61	64	66	99	In	VDJ
CTGACAGTGACCAGTGCCCATCCTGAAGACAGCAGCTTCTACATCTGCAGTGCTAGAGATACGGAGACTGAAGCTTTCTTTGGACAA	CSARDTETEAFF	113	6.467898047610598E-4	36	TCRBV20	TCRBV20				TCRBV20-01,TCRBV20-or09_02		TCRBD02-01*02	TCRBD02	TCRBD02-01	02				TCRBJ01-01*01	TCRBJ01	TCRBJ01-01	01				0	0	10	2	3	5	45	59	62	-1	66	113	In	VDJ
CTGACCCTGGAGTCTGCCAGGCCCTCACATACCTCTCAGTACCTCTGTGCCACCGGGCTGGGGCTCTACGAGCAGTACTTCGGGCCG	CATGLGLYEQYF	193	0.0011046940913175623	36	TCRBV25-01*01	TCRBV25	TCRBV25-01	01				TCRBD01-01*01	TCRBD01	TCRBD01-01	01				TCRBJ02-07*01	TCRBJ02	TCRBJ02-07	01				10	1	7	0	7	3	45	52	59	64	65	193	In	VDJ
CCTCAGAACCGGGAGACACGGCACTGTATCTCTGCGCCAGCAGTCAGTCCCGGGACAGGGGACACCGGGGAGCTGTTTTTTGGAGAA		74	4.2356146506476483E-4	49	TCRBV23-01*01	TCRBV23	TCRBV23-01	01				TCRBD01-01*01	TCRBD01	TCRBD01-01	01				TCRBJ02-02*01	TCRBJ02	TCRBJ02-02	01				3	0	0	2	5	3	32	46	51	-1	61	74	Out	VDJ
ATCCGGTCCACAAAGCTGGAGGACTCAGCCATGTACTTCTGTGCCAGCAGCGGACAGGGGGCGTCCGGGGAGCTGTTTTTTGGAGAA	CASSGQGASGELFF	100	5.723803581956282E-4	42	TCRBV02-01	TCRBV02	TCRBV02-01				01,03	TCRBD01-01*01	TCRBD01	TCRBD01-01	01				TCRBJ02-02*01	TCRBJ02	TCRBJ02-02	01				6	2	1	0	1	6	39	50	51	62	64	100	In	VDJ
ACAGTGACCAGTGCCCATCCTGAAGACAGCAGCTTCTACATCTGCAGTGCGAGCCCAGGGGAACAAGAGACCCAGTACTTCGGGCCA	CSASPGEQETQYF	65	3.720472328271583E-4	39	TCRBV20	TCRBV20				TCRBV20-01,TCRBV20-or09_02		TCRBD01-01*01	TCRBD01	TCRBD01-01	01				TCRBJ02-05*01	TCRBJ02	TCRBJ02-05	01				6	2	4	2	5	2	42	50	55	61	63	65	In	VDJ
GACATCCGCTCACCAGGCCTGGGGGACGCAGCCATGTACCTGTGTGCCACCAGCAGAGAGGGGGGAGAGACCCAGTACTTCGGGCCA	CATSREGGETQYF	88	5.036947152121528E-4	39	TCRBV15-01*02	TCRBV15	TCRBV15-01	02				TCRBD02-01*01	TCRBD02	TCRBD02-01	01				TCRBJ02-05*01	TCRBJ02	TCRBJ02-05	01				0	0	9	1	0	4	42	-1	59	-1	65	88	In	VDJ
ATCCAGCGCACAGAGCAGGAGGACTCCGCCGTGTATCTCTGTGCCAGCAGCATTACTAGCCGAGCAGATACGCAGTATTTTGGCCCA	CASSITSRADTQYF	118	6.754088226708412E-4	42	TCRBV07-08	TCRBV07	TCRBV07-08				01,03	TCRBD02-01	TCRBD02	TCRBD02-01				01,02	TCRBJ02-03*01	TCRBJ02	TCRBJ02-03	01				5	4	3	7	3	4	39	51	54	60	64	118	In	VDJ
TCGGCCCAAAAGAACCCGACAGCTTTCTATCTCTGTGCCAGTAGTAAGATAGCCGGGACAGGGACTCAGCCCCAGCATTTTGGTGAT	CASSKIAGTGTQPQHF	111	6.353421975971473E-4	48	TCRBV19-01*01	TCRBV19	TCRBV19-01	01				TCRBD01-01*01	TCRBD01	TCRBD01-01	01				TCRBJ01-05*01	TCRBJ01	TCRBJ01-05	01				4	2	0	3	8	6	33	46	54	63	65	111	In	VDJ
CTAGAGTCTGCCATCCCCAACCAGACAGCTCTTTACTTCTGTGCCACCAGTGATTCAGGACTAGCCTATGAGCAGTTCTTCGGGCCA	CATSDSGLAYEQFF	74	4.2356146506476483E-4	42	TCRBV24-01*01	TCRBV24	TCRBV24-01	01				TCRBD02-01	TCRBD02	TCRBD02-01				01,02	TCRBJ02-01*01	TCRBJ02	TCRBJ02-01	01				2	2	1	7	2	8	39	55	57	65	67	74	In	VDJ
CTGGAGTCCGCCAGCACCAACCAGACATCTATGTACCTCTGTGCCAGCAGTCCGACAGGGAAAGGCACTGAAGCTTTCTTTGGACAA	CASSPTGKGTEAFF	96	5.49485143867803E-4	42	TCRBV28-01*01	TCRBV28	TCRBV28-01	01				TCRBD01-01*01	TCRBD01	TCRBD01-01	01				TCRBJ01-01*01	TCRBJ01	TCRBJ01-01	01				5	5	2	3	2	4	39	51	53	60	65	96	In	VDJ
GCGTCTGCTGTACCCTCTCAGACATCTGTGTACTTCTGTGCCAGCAGTGCAGGCGCGGGAAGCAACAATGAGCAGTTCTTCGGGCCA	CASSAGAGSNNEQFF	92	5.265899295399779E-4	45	TCRBV06-04*01	TCRBV06	TCRBV06-04	01				TCRBD02-01*02	TCRBD02	TCRBD02-01	02				TCRBJ02-01*01	TCRBJ02	TCRBJ02-01	01				4	4	7	3	5	5	36	49	54	60	64	92	In	VDJ
CTGACAGTGACCAGTGCCCATCCTGAAGACAGCAGCTTCTACATCTGCAGTGCTAGAGATCAGGCGGAAGAGCAGTACTTCGGGCCG	CSARDQAEEQYF	74	4.2356146506476483E-4	36	TCRBV20	TCRBV20				TCRBV20-01,TCRBV20-or09_02						TCRBD01,TCRBD02	TCRBD01-01,TCRBD02-01		TCRBJ02-07*01	TCRBJ02	TCRBJ02-07	01				0	5	4	4	1	7	45	59	60	64	69	74	In	VDJ
CAGGTAGTGCGAGGAGATTCGGCAGCTTATTTCTGTGCCAGCTCATCAGGACAGGGGTCAACTAATGAAAAACTGTTTTTTGGCAGT	CASSSGQGSTNEKLFF	76	4.350090722286774E-4	48	TCRBV18-01*01	TCRBV18	TCRBV18-01	01				TCRBD01-01*01	TCRBD01	TCRBD01-01	01				TCRBJ01-04*01	TCRBJ01	TCRBJ01-04	01				5	1	1	2	3	0	33	45	48	57	58	76	In	VDJ
GACATCCGCTCACCAGGCCTGGGGGACGCAGCCATGTACCTGTGTGCCACCAGCCACATCGGGGGGGAGACCCAGTACTTCGGGCCA	CATSHIGGETQYF	77	4.407328758106337E-4	39	TCRBV15-01*02	TCRBV15	TCRBV15-01	02				TCRBD02-01*01	TCRBD02	TCRBD02-01	01				TCRBJ02-05*01	TCRBJ02	TCRBJ02-05	01				5	0	8	1	5	5	42	54	59	-1	66	77	In	VDJ
GCCCAAAAGAACCCGACAGCTTTCTATCTCTGTGCCAGTAGTATGGGACTAGCGGGAGTTTTTTACAATGAGCAGTTCTTCGGGCCA	CASSMGLAGVFYNEQFF	93	5.323137331219342E-4	51	TCRBV19-01*01	TCRBV19	TCRBV19-01	01				TCRBD02-01*02	TCRBD02	TCRBD02-01	02				TCRBJ02-01*01	TCRBJ02	TCRBJ02-01	01				3	5	0	2	0	4	30	-1	44	58	63	93	In	VDJ
ATCCGGTCCACAAAGCTGGAGGACTCAGCCATGTACTTCTGTGCCAGCAGTGGGCCCTCCGGGGGGGAGACCCAGTACTTCGGGCCA	CASSGPSGGETQYF	33	1.888855182045573E-4	42	TCRBV02-01	TCRBV02	TCRBV02-01				01,03	TCRBD02-01*01	TCRBD02	TCRBD02-01	01				TCRBJ02-05*01	TCRBJ02	TCRBJ02-05	01				4	0	8	1	7	5	39	52	59	-1	66	33	In	VDJ
ATCCAGCGCACAGAGCAGGGGGACTCGGCCATGTATCTCTGTGCCAGCAGCCAGAGGGATTTCCAAGAGACCCAGTACTTCGGGCCA	CASSQRDFQETQYF	109	6.238945904332347E-4	42	TCRBV07-09*01	TCRBV07	TCRBV07-09	01				TCRBD02-01*02	TCRBD02	TCRBD02-01	02				TCRBJ02-05*01	TCRBJ02	TCRBJ02-05	01				5	4	11	0	2	1	39	51	53	58	62	109	In	VDJ
AGGCTGGAGTCGGCTGCTCCCTCCCAGACATCTGTGTACTTCTGTGCCAGCAGTTACGGAAGGGACTATGGCTACACCTTCGGTTCG	CASSYGRDYGYTF	58	3.319806077534643E-4	39	TCRBV06	TCRBV06				TCRBV06-01,TCRBV06-06						TCRBD01,TCRBD02	TCRBD01-01,TCRBD02-01		TCRBJ01-02*01	TCRBJ01	TCRBJ01-02	01				5	0	5	3	6	3	42	54	60	-1	64	58	In	VDJ
TCAGAACCCAGGGACTCAGCTGTGTACTTCTGTGCCAGCAGTCAAGGGACAGGGGGAGAAGAATCCTACGAGCAGTACTTCGGGCCG	CASSQGTGGEESYEQYF	62	3.548758220812895E-4	51	TCRBV12	TCRBV12				TCRBV12-03/12-04,TCRBV12-04		TCRBD01-01*01	TCRBD01	TCRBD01-01	01				TCRBJ02-07*01	TCRBJ02	TCRBJ02-07	01				5	7	0	1	3	1	30	42	45	56	63	62	In	VDJ
CTGACAGTGACCAGTGCCCATCCTGAAGACAGCAGCTTCTACATCTGCAGTGCTAGAGACTCGACGGGGGAGCTGTTTTTTGGAGAA	CSARDSTGELFF	104	5.952755725234533E-4	36	TCRBV20	TCRBV20				TCRBV20-01,TCRBV20-or09_02						TCRBD01,TCRBD02	TCRBD01-01,TCRBD02-01		TCRBJ02-02*01	TCRBJ02	TCRBJ02-02	01				0	1	2	7	3	8	45	59	62	65	66	104	In	VDJ
ATGAATGTGAGCACCTTGGAGCTGGGGGACTCGGCCCTTTATCTTTGCGCCAGCAGCCCGGGGACAGGGGAAGCTTTCTTTGGACAA	CASSPGTGEAFF	108	6.181707868512784E-4	36	TCRBV05-01*01	TCRBV05	TCRBV05-01	01				TCRBD01-01*01	TCRBD01	TCRBD01-01	01				TCRBJ01-01*01	TCRBJ01	TCRBJ01-01	01				4	0	0	3	3	8	45	57	60	-1	69	108	In	VDJ
ACTCTGGAGTCAGCTACCCGCTCCCAGACATCTGTGTATTTCTGCGCCAGCACCCAGGGTTCTAATCAGCCCCAGCATTTTGGTGAT	CASTQGSNQPQHF	135	7.72713483564098E-4	39	TCRBV10-02*01	TCRBV10	TCRBV10-02	01				TCRBD01-01*01	TCRBD01	TCRBD01-01	01				TCRBJ01-05*01	TCRBJ01	TCRBJ01-05	01				7	4	4	3	2	4	42	52	54	59	63	135	In	VDJ
TGCCATCCCCAACCAGACAGCTCTTTACTTCTGTGCCACCAGTGATTTCTCACAGGGTCTGTGAACACTGAAGCTTTCTTTGGACAA		92	5.265899295399779E-4	50	TCRBV24-01*01	TCRBV24	TCRBV24-01	01				TCRBD01-01*01	TCRBD01	TCRBD01-01	01				TCRBJ01-01*01	TCRBJ01	TCRBJ01-01	01				1	4	3	3	3	0	31	48	51	57	61	92	Out	VDJ
CACACCCTGCAGCCAGAAGACTCGGCCCTGTATCTCTGCGCCAGCAGCCAAGGGACAGGGGTGAACTACGAGCAGTACTTCGGGCCG	CASSQGTGVNYEQYF	63	3.6059962566324573E-4	45	TCRBV04-03*01	TCRBV04	TCRBV04-03	01				TCRBD01-01*01	TCRBD01	TCRBD01-01	01				TCRBJ02-07*01	TCRBJ02	TCRBJ02-07	01				1	4	1	2	0	3	36	-1	52	61	65	63	In	VDJ
TGACAGTGACCAGTGCCCATCCTGAAGACAGCAGCTTCTACATCTGCAGTGCTCTACCGGGGGGGAGAGACCCAGTACTTCGGGCCA		60	3.4342821491737687E-4	37	TCRBV20	TCRBV20				TCRBV20-01,TCRBV20-or09_02		TCRBD02-01*01	TCRBD02	TCRBD02-01	01				TCRBJ02-05*01	TCRBJ02	TCRBJ02-05	01				5	0	8	0	4	4	44	53	57	-1	65	60	Out	VDJ
CACAGAGCAGCGGGACTCGGCCATGTATCGCTGTGCCAGCAGACGTACTTCCGATACAGGGACTCCTACGAGCAGTACTTCGGGCCG		102	5.838279653595408E-4	50	TCRBV07-06*01	TCRBV07	TCRBV07-06	01				TCRBD01-01*01	TCRBD01	TCRBD01-01	01				TCRBJ02-07*01	TCRBJ02	TCRBJ02-07	01				6	1	3	3	13	0	31	42	55	61	62	102	Out	VDJ
GCCTTGTTGCTGGGGGACTCGGCCCTCTATCTCTGTGCCAGCAGCTTGCAGCCCTCTGATTGGACCGGGGAGCTGTTTTTTGGAGAA	CASSLQPSDWTGELFF	68	3.8921864357302716E-4	48	TCRBV05-06*01	TCRBV05	TCRBV05-06	01								TCRBD01,TCRBD02	TCRBD01-01,TCRBD02-01		TCRBJ02-02*01	TCRBJ02	TCRBJ02-02	01				1	12	4	5	0	5	33	-1	48	51	63	68	In	VDJ
AACGCCTTGGAGCTGGACGACTCGGCCCTGTATCTCTGTGCCAGCAGCTTGGTGGTAGCGGGACAAGAGACCCAGTACTTCGGGCCA	CASSLVVAGQETQYF	63	3.6059962566324573E-4	45	TCRBV05-04*01	TCRBV05	TCRBV05-04	01				TCRBD02-01*02	TCRBD02	TCRBD02-01	02				TCRBJ02-05*01	TCRBJ02	TCRBJ02-05	01				0	0	5	3	3	2	36	52	55	-1	63	63	In	VDJ
CCCCTGACCCTGGAGTCTGCCAGGCCCTCACATACCTCTCAGTACCTCTGTGCCAGCAGTGAATCCTATTGAGGGTACTTCGGGCCG	CASSESY*GYF	101	5.781041617775845E-4	33	TCRBV25-01*01	TCRBV25	TCRBV25-01	01				TCRBD02-01*02	TCRBD02	TCRBD02-01	02				TCRBJ02-07*01	TCRBJ02	TCRBJ02-07	01				1	0	11	1	6	12	48	64	70	-1	74	101	Stop	VDJ
TTCATCCTGAGTTCTAAGAAGCTCCTTCTCAGTGACTCTGGCTTCTATCTCTGTGCCTGGAGTTTGGGTGAGCAGTTCTTCGGGCCA	CAWSLGEQFF	59	3.377044113354206E-4	30	TCRBV30-01*01	TCRBV30	TCRBV30-01	01								TCRBD01,TCRBD02	TCRBD01-01,TCRBD02-01		TCRBJ02-01*01	TCRBJ02	TCRBJ02-01	01				2	0	0	9	2	9	51	63	65	-1	68	59	In	VDJ
CTACACACCCTGCAGCCAGAAGACTCGGCCCTGTATCTCTGTGCCAGCAGCCAAGTGCGGTCGGTGTCTGGCTACACCTTCGGTTCG	CASSQVRSVSGYTF	88	5.036947152121528E-4	42	TCRBV04-02*01	TCRBV04	TCRBV04-02	01				TCRBD02-01	TCRBD02	TCRBD02-01				01,02	TCRBJ01-02*01	TCRBJ01	TCRBJ01-02	01				1	8	7	5	1	7	39	55	56	60	68	88	In	VDJ
TCTGCTGTACCCTCTCAGACATCTGTGTACTTCTGTGCCAGCAGTGTTACCGGGACTAGCGGGACAGATACGCAGTATTTTGGCCCA	CASSVTGTSGTDTQYF	48	2.747425719339015E-4	48	TCRBV06-04*01	TCRBV06	TCRBV06-04	01				TCRBD02-01	TCRBD02	TCRBD02-01				01,02	TCRBJ02-03*01	TCRBJ02	TCRBJ02-03	01				4	0	0	4	5	3	33	46	51	-1	63	48	In	VDJ
CTGAAGATCCAGCGCACAGAGCAGGAGGACTCCGCCGTGTATCTCTGTGCCAGCAGCTTGGGGGGCGACGAGCAGTACTTCGGGCCG	CASSLGGDEQYF	52	2.9763778626172663E-4	36	TCRBV07-08*01	TCRBV07	TCRBV07-08	01								TCRBD01,TCRBD02	TCRBD01-01,TCRBD02-01		TCRBJ02-07*01	TCRBJ02	TCRBJ02-07	01				3	1	6	0	1	5	45	59	60	66	67	52	In	VDJ
GCATTTTCCCCTGACCCTGGAGTCTGCCAGGCCCTCACATACCTCTCAGTACCGTGGGGAGGTGCAGATACGCAGTATTTTGGCCCA		89	5.094185187941091E-4	26	TCRBV25-01*01	TCRBV25	TCRBV25-01	01				TCRBD02-01*02	TCRBD02	TCRBD02-01	02				TCRBJ02-03*01	TCRBJ02	TCRBJ02-03	01				19	2	9	1	3	4	55	53	56	62	64	89	Out	VDJ
TGAGTTCTAAGAAGCTCCTTCTCAGTGACTCTGGCTTCTATCTCTGTGCCTGGAGTGAACAGCTCCTACGAGCAGTACTTCGGGCCG		57	3.2625680417150806E-4	37	TCRBV30-01*01	TCRBV30	TCRBV30-01	01				TCRBD01-01*01	TCRBD01	TCRBD01-01	01				TCRBJ02-07*01	TCRBJ02	TCRBJ02-07	01				1	0	3	5	1	0	44	57	58	-1	62	57	Out	VDJ
CTGAAGATCCAGCGCACAGAGCAGGGGGACTCGGCCATGTATCTCTGTGCCAGCAGCTCCCGAGGGTATGGCTACACCTTCGGTTCG	CASSSRGYGYTF	126	7.211992513264915E-4	36	TCRBV07-09*01	TCRBV07	TCRBV07-09	01				TCRBD02-01*02	TCRBD02	TCRBD02-01	02				TCRBJ01-02*01	TCRBJ01	TCRBJ01-02	01				4	0	11	0	3	5	45	58	61	-1	66	126	In	VDJ
ATCCAGCCTGCAGAGCTTGGGGACTCGGCCGTGTATCTCTGTGCCAGCAGCTTTGGACAGGGGATCCGCGAGCAGTACTTCGGGCCG	CASSFGQGIREQYF	51	2.919139826797704E-4	42	TCRBV11-03*01	TCRBV11	TCRBV11-03	01				TCRBD01-01*01	TCRBD01	TCRBD01-01	01				TCRBJ02-07*01	TCRBJ02	TCRBJ02-07	01				3	5	1	2	1	6	39	53	54	63	68	51	In	VDJ
AAGATCCAGCCTGCAGAGCTTGGGGACTCGGCCGTGTATCTCTGTGCCAGCAGCGAGACAGGGAAAAACATTCAGTACTTCGGCGCC	CASSETGKNIQYF	57	3.2625680417150806E-4	39	TCRBV11-03*01	TCRBV11	TCRBV11-03	01				TCRBD01-01*01	TCRBD01	TCRBD01-01	01				TCRBJ02-04*01	TCRBJ02	TCRBJ02-04	01				5	0	2	3	2	4	42	54	56	-1	63	57	In	VDJ
ATCCGGTCCACAAAGCTGGAGGACTCAGCCATGTACTTCTGTGCCAGCAGCTACGTCGGGACACCCTTCGGCTACACCTTCGGTTCG	CASSYVGTPFGYTF	52	2.9763778626172663E-4	42	TCRBV02-01	TCRBV02	TCRBV02-01				01,03	TCRBD01-01*01	TCRBD01	TCRBD01-01	01				TCRBJ01-02*01	TCRBJ01	TCRBJ01-02	01				6	6	0	6	7	8	39	50	57	63	69	52	In	VDJ
ATCCCCAACCAGACAGCTCTTTACTTCTGTGCCACCAGTGATCCGGACTTGACTAGCGGGGACTACAATGAGCAGTTCTTCGGGCCA	CATSDPDLTSGDYNEQFF	65	3.720472328271583E-4	54	TCRBV24-01*01	TCRBV24	TCRBV24-01	01				TCRBD02-01*01	TCRBD02	TCRBD02-01	01				TCRBJ02-01*01	TCRBJ02	TCRBJ02-01	01				3	1	2	3	8	3	27	42	50	61	62	65	In	VDJ
CCCCTGACCCTGGAGTCTGCCAGGCCCTCACATACCTCTCAGTACCTCTGTGCCAGCAGCCCTGGCGATGAGCAGTTCTTCGGGCCA	CASSPGDEQFF	74	4.2356146506476483E-4	33	TCRBV25-01*01	TCRBV25	TCRBV25-01	01								TCRBD01,TCRBD02	TCRBD01-01,TCRBD02-01		TCRBJ02-01*01	TCRBJ02	TCRBJ02-01	01				6	1	9	0	4	8	48	59	63	66	67	74	In	VDJ
ACGCCTTGTTGCTGGGGGACTCGGCCCTGTATCTCTGTGCCAGCAGCTTTTGACAGGCGGGGCCCCTATGGCTACACCTTCGGTTCG		31	1.7743791104064474E-4	46	TCRBV05-05*01	TCRBV05	TCRBV05-05	01								TCRBD01,TCRBD02	TCRBD01-01,TCRBD02-01		TCRBJ01-02*01	TCRBJ01	TCRBJ01-02	01				2	8	2	4	2	4	35	49	51	57	65	31	Out	VDJ
GAGTCTGCCATCCCCAACCAGACAGCTCTTTACTTCTGTGCCACCAGTGAGCCGGGACTAGCGGGAGATGAGCAGTTCTTCGGGCCA	CATSEPGLAGDEQFF	60	3.4342821491737687E-4	45	TCRBV24-01*01	TCRBV24	TCRBV24-01	01				TCRBD02-01*02	TCRBD02	TCRBD02-01	02				TCRBJ02-01*01	TCRBJ02	TCRBJ02-01	01				4	0	0	2	3	8	36	50	53	-1	67	60	In	VDJ
CGCACAGAGCAGGGGGACTCGGCCATGTATCTCTGTGCCAGCAGCCCCCCGGTCTGGGGTGCACCCTACGAGCAGTACTTCGGGCCG	CASSPPVWGAPYEQYF	52	2.9763778626172663E-4	48	TCRBV07-09*01	TCRBV07	TCRBV07-09	01								TCRBD01,TCRBD02	TCRBD01-01,TCRBD02-01		TCRBJ02-07*01	TCRBJ02	TCRBJ02-07	01				5	5	6	2	10	2	33	45	55	59	64	52	In	VDJ
CAGCCCTCAGAACCCAGGGACTCAGCTGTGTACTTCTGTGCCAGCAGTTTAGGGGCGGGACCCTCCTACGAGCAGTACTTCGGGCCG	CASSLGAGPSYEQYF	38	2.175045361143387E-4	45	TCRBV12	TCRBV12				TCRBV12-03/12-04,TCRBV12-04		TCRBD02-01*02	TCRBD02	TCRBD02-01	02				TCRBJ02-07*01	TCRBJ02	TCRBJ02-07	01				1	2	7	3	2	0	36	52	54	60	62	38	In	VDJ
TTGGAGCTGGGGGACTCGGCCCTTTATCTTTGCGCCAGCAGCTTGGTGGTAGCGGGTTATATAGGGGATGAGCAGTTCTTCGGGCCA	CASSLVVAGYIGDEQFF	53	3.0336158984368294E-4	51	TCRBV05-01*01	TCRBV05	TCRBV05-01	01				TCRBD02-01	TCRBD02	TCRBD02-01				01,02	TCRBJ02-01*01	TCRBJ02	TCRBJ02-01	01				0	11	5	4	3	8	30	46	49	56	67	53	In	VDJ
GGGGACACAGCACTGTATTTCTGTGCCAGCAGCAAAGGTTTCCGGGACAGGGCTTCATATAGCAATCAGCCCCAGCATTTTGGTGAT	CASSKGFRDRASYSNQPQHF	37	2.1178073253238242E-4	60	TCRBV21-01*01	TCRBV21	TCRBV21-01	01				TCRBD01-01*01	TCRBD01	TCRBD01-01	01				TCRBJ01-05*01	TCRBJ01	TCRBJ01-05	01				1	7	0	3	6	0	21	37	43	52	59	37	In	VDJ
TGCTCCCTCCCAGACATCTGTGTACTTCTGTGCCAGCGTTTGAACTAGTAGCGGGGGGGGGATTCCCACGAGCAGTACTTCGGGCCG		51	2.919139826797704E-4	53	TCRBV06	TCRBV06				TCRBV06-01,TCRBV06-05,TCRBV06-06		TCRBD02-01*01	TCRBD02	TCRBD02-01	01				TCRBJ02-07*01	TCRBJ02	TCRBJ02-07	01				8	8	5	0	11	5	28	37	48	59	67	51	Out	VDJ
TCGGCTGCTCCCTCCCAGACATCTGTGTACTTCTGTGCCAGCAGTTACTCTCCGGGACAGGGGGCGGAGAAACTGTTTTTTGGCAGT	CASSYSPGQGAEKLFF	58	3.319806077534643E-4	48	TCRBV06-05*01	TCRBV06	TCRBV06-05	01				TCRBD01-01*01	TCRBD01	TCRBD01-01	01				TCRBJ01-04*01	TCRBJ01	TCRBJ01-04	01				0	4	0	0	3	11	33	50	53	65	69	58	In	VDJ
CACAGAGCAGGAGGACTCCGCCGTGTATCTCTGTGCCAGCAACTTAGCCGGGACAGGGGTTTCGACACTGAAGCTTTCTTTGGACAA		79	4.5218048297454626E-4	50	TCRBV07-08*01	TCRBV07	TCRBV07-08	01				TCRBD01-01*01	TCRBD01	TCRBD01-01	01				TCRBJ01-01*01	TCRBJ01	TCRBJ01-01	01				0	5	0	2	1	3	31	48	49	59	64	79	Out	VDJ
ATCAATTCCCTGGAGCTTGGTGACTCTGCTGTGTATTTCTGTGCCAGCAGCCAAGGGATGGGGGCTACTGGCTACACCTTCGGTTCG	CASSQGMGATGYTF	56	3.2053300058955175E-4	42	TCRBV03-01/03-02*01	TCRBV03	TCRBV03-01/03-02	01				TCRBD01-01*01	TCRBD01	TCRBD01-01	01				TCRBJ01-02*01	TCRBJ01	TCRBJ01-02	01				1	3	6	0	4	7	39	55	59	65	68	56	In	VDJ
GCTGAATGTGAACGCCTTGGAGCTGGACGACTCGGCCCTGTATCTCTGTGCCAGCAGCTGCGTGACTAGCGGGAGGACTTCGGGCCG		39	2.2322833969629498E-4	35	TCRBV05-04*01	TCRBV05	TCRBV05-04	01				TCRBD02-01*02	TCRBD02	TCRBD02-01	02				TCRBJ02-07*01	TCRBJ02	TCRBJ02-07	01				3	0	2	1	4	14	46	59	63	-1	76	39	Out	VDJ
ACTCTGAAGATCCAGCGCACAGAGCAGGGGGACTCGGCCATGTATCTCTGTGCCAGCAGCGGAAGCTTAGAAGCTTTCTTTGGACAA	CASSGSLEAFF	94	5.380375367038904E-4	33	TCRBV07-09*01	TCRBV07	TCRBV07-09	01								TCRBD01,TCRBD02	TCRBD01-01,TCRBD02-01		TCRBJ01-01*01	TCRBJ01	TCRBJ01-01	01				5	6	1	8	0	8	48	-1	60	63	69	94	In	VDJ
AATGTGAACGCCTTGTTGCTGGGGGACTCGGCCCTGTATCTCTGTGCCAGCAGCTTGTGGAGGACAGATACGCAGTATTTTGGCCCA	CASSLWRTDTQYF	33	1.888855182045573E-4	39	TCRBV05-05*01	TCRBV05	TCRBV05-05	01				TCRBD02-01*02	TCRBD02	TCRBD02-01	02				TCRBJ02-03*01	TCRBJ02	TCRBJ02-03	01				1	0	10	1	1	3	42	57	58	-1	63	33	In	VDJ
GAGCAGGAGGACTCCGCCGTGTATCTCTGTGCCAGCAGCTTTGCGCGGACAGAATCCTCTGGGGCCAACGTCCTGACTTTCGGGGCC	CASSFARTESSGANVLTF	70	4.006662507369397E-4	54	TCRBV07-08*01	TCRBV07	TCRBV07-08	01				TCRBD01-01*01	TCRBD01	TCRBD01-01	01				TCRBJ02-06*01	TCRBJ02	TCRBJ02-06	01				3	4	1	5	5	0	27	41	46	52	56	70	In	VDJ
CTGCAGCCAGAAGACTCAGCCCTGTATCTCTGCGCCAGCAGCCTGGTTGGACTAGCGGGAGGCACCGGGGAGCTGTTTTTTGGAGAA	CASSLVGLAGGTGELFF	55	3.148091970075955E-4	51	TCRBV04-01*01	TCRBV04	TCRBV04-01	01				TCRBD02-01*02	TCRBD02	TCRBD02-01	02				TCRBJ02-02*01	TCRBJ02	TCRBJ02-02	01				4	0	1	1	5	4	30	43	48	-1	62	55	In	VDJ
GCTGTACCCTCTCAGACATCTGTGTACTTCTGTGCCAGCAGTGACTGACTAGCGGGAGGGGTAGACAATGAGCAGTTCTTCGGGCCA	CASSD*LAGGVDNEQFF	66	3.777710364091146E-4	51	TCRBV06-04*01	TCRBV06	TCRBV06-04	01				TCRBD02-01*02	TCRBD02	TCRBD02-01	02				TCRBJ02-01*01	TCRBJ02	TCRBJ02-01	01				1	4	2	0	0	5	30	-1	46	60	64	66	Stop	VDJ
AGTTCTAAGAAGCTCCTTCTCAGTGACTCTGGCTTCTATCTCTGTGCCCTCCGGACCCTTAATAATTCACCCCTCCACTTTGGGAAT	CALRTLNNSPLHF	34	1.9460932178651358E-4	39	TCRBV30-01	TCRBV30	TCRBV30-01				01,05					TCRBD01,TCRBD02	TCRBD01-01,TCRBD02-01		TCRBJ01-06*01	TCRBJ01	TCRBJ01-06	01				8	5	1	7	4	5	42	48	52	56	61	34	In	VDJ
GAGCTGAATGTGAACGCCTTGTTGCTGGGGGACTCGGCCCTGTATCTCTGTGCCAGCAGCTTGGGGACAGGGCTGTACTTCGGGCCG	CASSLGTGLYF	25	1.4309508954890704E-4	33	TCRBV05-05*01	TCRBV05	TCRBV05-05	01				TCRBD01-01*01	TCRBD01	TCRBD01-01	01				TCRBJ02-07*01	TCRBJ02	TCRBJ02-07	01				0	2	1	3	0	12	48	-1	64	72	74	25	In	VDJ
CCTGCAGAGCTTGGGGACTCGGCCATGTATCTCTGTGCCAGCAGCCTCACTGGGACAGTGCCGGCGAACACCATATATTTTGGAGAG	CASSLTGTVPANTIYF	39	2.2322833969629498E-4	48	TCRBV11-01*01	TCRBV11	TCRBV11-01	01				TCRBD01-01*01	TCRBD01	TCRBD01-01	01				TCRBJ01-03*01	TCRBJ01	TCRBJ01-03	01				5	8	0	5	6	7	33	45	51	58	66	39	In	VDJ
CGCTCACCAGGCCTGGGGGACGCAGCCATGTACCTGTGTGCCACCAGCAGACAGACAGGGGACAACTATGGCTACACCTTCGGTTCG	CATSRQTGDNYGYTF	35	2.0033312536846986E-4	45	TCRBV15-01*02	TCRBV15	TCRBV15-01	02				TCRBD01-01*01	TCRBD01	TCRBD01-01	01				TCRBJ01-02*01	TCRBJ01	TCRBJ01-02	01				2	2	2	2	2	2	36	51	53	61	63	35	In	VDJ
ACGGAGTCAGGGGACACAGCACTGTATTTCTGTGCCAGCAGCAAAAAGATGACTAGCGGGAGGGCCAATGAGCAGTTCTTCGGGCCA	CASSKKMTSGRANEQFF	40	2.2895214327825126E-4	51	TCRBV21-01*01	TCRBV21	TCRBV21-01	01				TCRBD02-01*02	TCRBD02	TCRBD02-01	02				TCRBJ02-01*01	TCRBJ02	TCRBJ02-01	01				2	1	2	0	5	6	30	45	50	64	65	40	In	VDJ
CTGAGCTCTCTGGAGCTGGGGGACTCAGCTTTGTATTTCTGTGCCAGCAGCGTACACGACCTGGGGGGCGAGCAGTACTTCGGGCCG	CASSVHDLGGEQYF	32	1.8316171462260102E-4	42	TCRBV09-01*01	TCRBV09	TCRBV09-01	01				TCRBD02-01*01	TCRBD02	TCRBD02-01	01				TCRBJ02-07*01	TCRBJ02	TCRBJ02-07	01				1	0	9	1	8	6	39	54	62	-1	68	32	In	VDJ
AAGATCCAGCGCACAGAGCAGGAGGACTCCGCCGTGTATCTCTGTGCCAGCAGCTTAGCGCAATACTACGAGCAGTACTTCGGGCCG	CASSLAQYYEQYF	29	1.6599030387673216E-4	39	TCRBV07-08*01	TCRBV07	TCRBV07-08	01								TCRBD01,TCRBD02	TCRBD01-01,TCRBD02-01		TCRBJ02-07*01	TCRBJ02	TCRBJ02-07	01				0	3	4	6	1	3	42	59	60	62	65	29	In	VDJ
ACAGTGACCAGTGCCCATCCTGAAGACAGCAGCTTCTACATCTGCAGTGCTAGCTCAACTAGCGATTACGAGCAGTACTTCGGGCCG	CSASSTSDYEQYF	20	1.1447607163912563E-4	39	TCRBV20	TCRBV20				TCRBV20-01,TCRBV20-or09_02		TCRBD02-01	TCRBD02	TCRBD02-01				01,02	TCRBJ02-07*01	TCRBJ02	TCRBJ02-07	01				3	2	3	6	4	4	42	53	57	64	66	20	In	VDJ
ATCCGCTCACCAGGCCTGGGGGACGCAGCCATGTACCTGTGTGCCACCAGCAGAGATTTCGGGGGTACTGAAGCTTTCTTTGGACAA	CATSRDFGGTEAFF	45	2.5757116118803265E-4	42	TCRBV15-01*02	TCRBV15	TCRBV15-01	02				TCRBD02-01*01	TCRBD02	TCRBD02-01	01				TCRBJ01-01*01	TCRBJ01	TCRBJ01-01	01				0	1	8	2	3	5	39	56	59	65	66	45	In	VDJ
CTGGAGTCTGCTGCCTCCTCCCAGACATCTGTATATTTCTGCGCCAGCAGTGAATCCGACAGCTACAATGAGCAGTTCTTCGGGCCA	CASSESDSYNEQFF	63	3.6059962566324573E-4	42	TCRBV10-01*01	TCRBV10	TCRBV10-01	01				TCRBD01-01*01	TCRBD01	TCRBD01-01	01				TCRBJ02-01*01	TCRBJ02	TCRBJ02-01	01				3	0	2	5	4	3	39	53	57	-1	62	63	In	VDJ
TCGGCTGCTCCCTCCCAGACATCTGTGTACTTCTGTGCCAGCACCCGAGGGTGGGCAGGGGACACCGGGGAGCTGTTTTTTGGAGAA	CASTRGWAGDTGELFF	55	3.148091970075955E-4	48	TCRBV06	TCRBV06				TCRBV06-01,TCRBV06-05		TCRBD01-01*01	TCRBD01	TCRBD01-01	01				TCRBJ02-02*01	TCRBJ02	TCRBJ02-02	01				7	0	4	2	12	3	33	43	55	-1	61	55	In	VDJ
CACACCCTGCAGCCAGAAGACTCGGCCCTGTATCTCTGCGCCAGCAGCCTCAAGCGGGAGGGTGGGAATGAGCAGTTCTTCGGGCCA	CASSLKREGGNEQFF	43	2.461235540241201E-4	45	TCRBV04-03*01	TCRBV04	TCRBV04-03	01				TCRBD02-01*02	TCRBD02	TCRBD02-01	02				TCRBJ02-01*01	TCRBJ02	TCRBJ02-01	01				4	4	6	0	3	7	36	49	52	62	66	43	In	VDJ
CAGCGCACAGAGCGGGGGGACTCAGCCGTGTATCTCTGTGCCAGCAGCGTAGCGGCGGGAGGGTACAATGAGCAGTTCTTCGGGCCA	CASSVAAGGYNEQFF	77	4.407328758106337E-4	45	TCRBV07-03*01	TCRBV07	TCRBV07-03	01				TCRBD02-01*02	TCRBD02	TCRBD02-01	02				TCRBJ02-01*01	TCRBJ02	TCRBJ02-01	01				5	0	7	0	6	4	36	48	54	-1	63	77	In	VDJ
CTCACTCTGGAGTCCGCTACCAGCTCCCAGACATCTGTGTACTTCTGTGCCATCAGTGAGTGGAGAGGGGAAGCTTTCTTTGGACAA	CAISEWRGEAFF	35	2.0033312536846986E-4	36	TCRBV10-03*01	TCRBV10	TCRBV10-03	01				TCRBD02-01*02	TCRBD02	TCRBD02-01	02				TCRBJ01-01*01	TCRBJ01	TCRBJ01-01	01				1	0	11	0	3	8	45	61	64	-1	69	35	In	VDJ
ATCCAGCGCACAGAGCAGGAGGACTCCGCCGTGTATCTCTGTGCCAGCAGCTTACTCCGGGATGGTGATGAGCAGTTCTTCGGGCCA	CASSLLRDGDEQFF	33	1.888855182045573E-4	42	TCRBV07-08*01	TCRBV07	TCRBV07-08	01				TCRBD02-01*02	TCRBD02	TCRBD02-01	02				TCRBJ02-01*01	TCRBJ02	TCRBJ02-01	01				2	5	8	3	3	8	39	54	57	62	67	33	In	VDJ
ACAGTGACCAGTGCCCATCCTGAAGACAGCAGCTTCTACATCTGCAGTGCTAGACGTCTGACGGATGAAAAACTGTTTTTTGGCAGT	CSARRLTDEKLFF	27	1.545426967128196E-4	39	TCRBV20	TCRBV20				TCRBV20-01,TCRBV20-or09_02						TCRBD01,TCRBD02	TCRBD01-01,TCRBD02-01		TCRBJ01-04*01	TCRBJ01	TCRBJ01-04	01				2	2	2	7	5	6	42	54	59	62	64	27	In	VDJ
CCACGGAGTCAGGGGACACAGCACTGTATTTCTGTGCCAGCAGCAAGGTAGCGGGACAGCCGGTGGTACGAGCAGTACTTCGGGCCG		20	1.1447607163912563E-4	49	TCRBV21-01*01	TCRBV21	TCRBV21-01	01				TCRBD02-01*02	TCRBD02	TCRBD02-01	02				TCRBJ02-07*01	TCRBJ02	TCRBJ02-07	01				3	10	5	3	2	4	32	46	48	56	66	20	Out	VDJ
AGTGCCCATCCTGAAGACAGCAGCTTCTACATCTGCAGTGCCGTGGGCCTAGCGGGAGTAATTTCGCGCGAGCAGTACTTCGGGCCG	CSAVGLAGVISREQYF	50	2.861901790978141E-4	48	TCRBV20	TCRBV20				TCRBV20-01,TCRBV20-or09_02		TCRBD02-01*02	TCRBD02	TCRBD02-01	02				TCRBJ02-07*01	TCRBJ02	TCRBJ02-07	01				6	10	4	2	7	6	33	41	48	58	68	50	In	VDJ
TCCCTGTCCCTAGAGTCTGCCATCCCCAACCAGACAGCTCTTTACTTCTGTGCCACCAGGGGGACAGGTGGCTACACCTTCGGTTCG	CATRGTGGYTF	26	1.4881889313086332E-4	33	TCRBV24-01*01	TCRBV24	TCRBV24-01	01				TCRBD01-01*01	TCRBD01	TCRBD01-01	01				TCRBJ01-02*01	TCRBJ01	TCRBJ01-02	01				7	0	0	4	1	7	48	59	60	-1	68	26	In	VDJ
TCGCCCAGCCCCAACCAGACCTCTCTGTACTTCTGTGCCAGCAGTTTCTCCTCGGGACAGGGTTACACTGAAGCTTTCTTTGGACAA	CASSFSSGQGYTEAFF	38	2.175045361143387E-4	48	TCRBV27-01*01	TCRBV27	TCRBV27-01	01				TCRBD01-01*01	TCRBD01	TCRBD01-01	01				TCRBJ01-01*01	TCRBJ01	TCRBJ01-01	01				3	2	0	3	6	3	33	47	53	62	64	38	In	VDJ
AGCTCCTTGGAGCTGGGGGACTCAGCCCTGTACTTCTGTGCCAGCAGCTTAAGGGCTAGCGGTTCCTACGAGCAGTACTTCGGGCCG	CASSLRASGSYEQYF	28	1.6026650029477588E-4	45	TCRBV13-01*01	TCRBV13	TCRBV13-01	01				TCRBD02-01	TCRBD02	TCRBD02-01				01,02	TCRBJ02-07*01	TCRBJ02	TCRBJ02-07	01				2	1	4	5	4	1	36	51	55	62	63	28	In	VDJ
NNNNTGTCGGCTGCTCCCTCCCAGACATCTGTGTACTTCTGTGCCAGCAGTCCAGGGTCCTCTGGAAACACCATATATTTTGGAGAG	CASSPGSSGNTIYF	52	2.9763778626172663E-4	42	TCRBV06-05*01	TCRBV06	TCRBV06-05	01				TCRBD01-01*01	TCRBD01	TCRBD01-01	01				TCRBJ01-03*01	TCRBJ01	TCRBJ01-03	01				5	2	4	3	1	0	39	51	52	57	59	52	In	VDJ
CTGGAGTCGCCCAGCCCCAACCAGACCTCTCTGTACTTCTGTGCCAGCAGTTCCACGGATTACGGCGCTGAAGCTTTCTTTGGACAA	CASSSTDYGAEAFF	69	3.949424471549834E-4	42	TCRBV27-01*01	TCRBV27	TCRBV27-01	01								TCRBD01,TCRBD02	TCRBD01-01,TCRBD02-01		TCRBJ01-01*01	TCRBJ01	TCRBJ01-01	01				4	8	1	8	4	6	39	52	56	59	67	69	In	VDJ
CAACTCTGACTGTGAGCAACATGAGCCCTGAAGACAGCAGCATATATCTCTGCAGCGTTGAGGGGGCAGCCCCAGCATTTTGGTGAT		23	1.3164748238499448E-4	31	TCRBV29-01*01	TCRBV29	TCRBV29-01	01								TCRBD01,TCRBD02	TCRBD01-01,TCRBD02-01		TCRBJ01-05*01	TCRBJ01	TCRBJ01-05	01				3	0	6	1	0	7	50	-1	61	-1	66	23	Out	VDJ
CGCACAGAGCAGGAGGACTCCGCCGTGTATCTCTGTGCCAGCAGCTTGGGAGGGAGGGCCTTCGGTGAGACCCAGTACTTCGGGCCA	CASSLGGRAFGETQYF	47	2.690187683519452E-4	48	TCRBV07-08*01	TCRBV07	TCRBV07-08	01				TCRBD02-01*02	TCRBD02	TCRBD02-01	02				TCRBJ02-05*01	TCRBJ02	TCRBJ02-05	01				3	12	9	0	0	5	33	-1	47	54	66	47	In	VDJ
ACTGTGAGCAACATGAGCCCTGAAGACAGCAGCATATATCTCTGCAGCGCAAAAGGACAGGGGGCGGAGGGCTACACCTTCGGTTCG	CSAKGQGAEGYTF	37	2.1178073253238242E-4	39	TCRBV29-01*03	TCRBV29	TCRBV29-01	03				TCRBD01-01*01	TCRBD01	TCRBD01-01	01				TCRBJ01-02*01	TCRBJ01	TCRBJ01-02	01				6	4	1	0	4	8	42	50	54	65	69	37	In	VDJ
AAGATCCGGTCCACAAAGCTGGAGGACTCAGCCATGTACTTCTGTGCCAGCAGTGAATACAGGGGAGACACCATATATTTTGGAGAG	CASSEYRGDTIYF	44	2.518473576060764E-4	39	TCRBV02-01	TCRBV02	TCRBV02-01				01,03	TCRBD01-01*01	TCRBD01	TCRBD01-01	01				TCRBJ01-03*01	TCRBJ01	TCRBJ01-03	01				2	2	3	2	1	8	42	57	58	65	67	44	In	VDJ
AAGATCCAGCCCTCAGAACCCAGGGACTCAGCTGTGTATTTTTGTGCTAGTGGTTTGCACACCAACTATGGCTACACCTTCGGTTCG	CASGLHTNYGYTF	50	2.861901790978141E-4	39	TCRBV12-05*01	TCRBV12	TCRBV12-05	01				TCRBD01-01*01	TCRBD01	TCRBD01-01	01				TCRBJ01-02*01	TCRBJ01	TCRBJ01-02	01				2	2	3	6	1	2	42	57	58	61	63	50	In	VDJ
CTGACTGTGAGCAACATGAGCCCTGAAGACAGCAGCATATATCTCTGCAGCGGGGCTAGCGGATACAATGAGCAGTTCTTCGGGCCA	CSGASGYNEQFF	53	3.0336158984368294E-4	36	TCRBV29-01	TCRBV29	TCRBV29-01				01,02,03	TCRBD02-01	TCRBD02	TCRBD02-01				01,02	TCRBJ02-01*01	TCRBJ02	TCRBJ02-01	01				7	1	4	5	3	4	45	52	55	62	63	53	In	VDJ
CGGCCCAAAAGAACCCGACAGCTTTCTATCTCTGTGCCAGTTCCCCGGGCTAGCGGGAGCTCCTACAATGAGCAGTTCTTCGGGCCA		41	2.3467594686020753E-4	49	TCRBV19-01*01	TCRBV19	TCRBV19-01	01				TCRBD02-01*02	TCRBD02	TCRBD02-01	02				TCRBJ02-01*01	TCRBJ02	TCRBJ02-01	01				8	0	4	2	8	0	32	41	49	-1	59	41	Out	VDJ
NCTCTGAAGATCCGGTCCACAAAGCTGGAGGACTCAGCCATGTACTTCTGTGCCAGCAGTGTCAATCAAGAGCAGTTCTTCGGGCCA	CASSVNQEQFF	40	2.2895214327825126E-4	33	TCRBV02-01	TCRBV02	TCRBV02-01				01,03	TCRBD01-01*01	TCRBD01	TCRBD01-01	01				TCRBJ02-01*01	TCRBJ02	TCRBJ02-01	01				4	5	4	6	1	10	48	61	62	64	69	40	In	VDJ
GAGTCCGCCAGCACCAACCAGACATCTATGTACCTCTGTGCCAGCAGTTTCTTCCAGGACCTTACCTACGAGCAGTACTTCGGGCCG	CASSFFQDLTYEQYF	22	1.259236788030382E-4	45	TCRBV28-01*01	TCRBV28	TCRBV28-01	01								TCRBD01,TCRBD02	TCRBD01-01,TCRBD02-01		TCRBJ02-07*01	TCRBJ02	TCRBJ02-07	01				3	4	1	7	6	2	36	50	56	60	64	22	In	VDJ
ATCCGGTCCACAAAGCTGGAGGACTCAGCCATGTACTTCTGTGCCAGCAGCCCCTGGCAAGGGTACTATGGCTACACCTTCGGTTCG	CASSPWQGYYGYTF	33	1.888855182045573E-4	42	TCRBV02-01	TCRBV02	TCRBV02-01				01,03					TCRBD01,TCRBD02	TCRBD01-01,TCRBD02-01		TCRBJ01-02*01	TCRBJ01	TCRBJ01-02	01				6	1	5	3	9	3	39	50	59	63	64	33	In	VDJ
ACTGGAGGATTCTGGAGTTTATTTCTGTGCCAGCAGCCCCTGACTAGCGGGAGGCTACCCTCCTCCTACGAGCAGTACTTCGGGCCG		30	1.7171410745868843E-4	56	TCRBV14-01*01	TCRBV14	TCRBV14-01	01				TCRBD02-01*02	TCRBD02	TCRBD02-01	02				TCRBJ02-07*01	TCRBJ02	TCRBJ02-07	01				4	8	2	1	3	0	25	38	41	54	62	30	Out	VDJ
GTGACCAGTGCCCATCCTGAAGACAGCAGCTTCTACATCTGCAGTGCTAGTAAGGGACTAGCTCAGAGTGAGCAGTTCTTCGGGCCA	CSASKGLAQSEQFF	27	1.545426967128196E-4	42	TCRBV20-01*04	TCRBV20	TCRBV20-01	04				TCRBD02-01	TCRBD02	TCRBD02-01				01,02	TCRBJ02-01*01	TCRBJ02	TCRBJ02-01	01				2	6	0	7	2	9	39	51	53	62	68	27	In	VDJ
ACCAGTGCCCATCCTGAAGACAGCAGCTTCTACATCTGCAGTGCTAGGGAACTAGCGGGCCCCGGCAATGAGCAGTTCTTCGGGCCA	CSARELAGPGNEQFF	28	1.6026650029477588E-4	45	TCRBV20	TCRBV20				TCRBV20-01,TCRBV20-or09_02		TCRBD02-01	TCRBD02	TCRBD02-01				01,02	TCRBJ02-01*01	TCRBJ02	TCRBJ02-01	01				3	6	3	4	3	6	36	47	50	59	65	28	In	VDJ
CTGACAGTGACCAGTGCCCATCCTGAAGACAGCAGCTTCTACATCTGCAGTGCTAGCGCGAACTTCTATGGCTACACCTTCGGTTCG	CSASANFYGYTF	22	1.259236788030382E-4	36	TCRBV20	TCRBV20				TCRBV20-01,TCRBV20-or09_02		TCRBD02-01	TCRBD02	TCRBD02-01				01,02	TCRBJ01-02*01	TCRBJ01	TCRBJ01-02	01				3	1	3	10	5	4	45	56	61	64	65	22	In	VDJ
TCCGCTACCAGCTCCCAGACATCTGTGTACTTCTGTGCCATCAGTGATCAAAGTTCGGGCTCGCCCTACGAGCAGTACTTCGGGCCG	CAISDQSSGSPYEQYF	33	1.888855182045573E-4	48	TCRBV10-03*01	TCRBV10	TCRBV10-03	01								TCRBD01,TCRBD02	TCRBD01-01,TCRBD02-01		TCRBJ02-07*01	TCRBJ02	TCRBJ02-07	01				3	4	8	0	9	2	33	47	56	60	64	33	In	VDJ
CGGTCCACAAAGCTGGAGGACTCAGCCATGTACTTCTGTGCCAGCAGTGAATTTTTGGGGACTGCCGATGAGCAGTTCTTCGGGCCA	CASSEFLGTADEQFF	48	2.747425719339015E-4	45	TCRBV02-01	TCRBV02	TCRBV02-01				01,03	TCRBD02-01	TCRBD02	TCRBD02-01				01,02	TCRBJ02-01*01	TCRBJ02	TCRBJ02-01	01				2	4	0	10	6	8	36	51	57	63	67	48	In	VDJ
CTGCAGCCAGAAGACTCGGCCCTGTATCTCTGCGCCAGCAGCCAAGATAGGGATAGCGGGTACACAGATACGCAGTATTTTGGCCCA	CASSQDRDSGYTDTQYF	21	1.2019987522108191E-4	51	TCRBV04-03*01	TCRBV04	TCRBV04-03	01				TCRBD02-01	TCRBD02	TCRBD02-01				01,02	TCRBJ02-03*01	TCRBJ02	TCRBJ02-03	01				0	2	5	4	6	2	30	47	53	60	62	21	In	VDJ
AGTGCCCATCCTGAAGACAGCAGCTTCTACATCTGCAGTGCTAGAGATTTGAGGGGGCCGAATAGCTATGGCTACACCTTCGGTTCG	CSARDLRGPNSYGYTF	25	1.4309508954890704E-4	48	TCRBV20	TCRBV20				TCRBV20-01,TCRBV20-or09_02		TCRBD01-01*01	TCRBD01	TCRBD01-01	01				TCRBJ01-02*01	TCRBJ01	TCRBJ01-02	01				0	7	5	0	4	4	33	47	51	58	65	25	In	VDJ
ATCCGGTCCACAAAGCTGGAGGACTCAGCCATGTACTTCTGTGCCAGCATTCCACAGGGAACGTCGGGTGGCTACACCTTCGGTTCG	CASIPQGTSGGYTF	19	1.0875226805716935E-4	42	TCRBV02-01	TCRBV02	TCRBV02-01				01,03	TCRBD01-01*01	TCRBD01	TCRBD01-01	01				TCRBJ01-02*01	TCRBJ01	TCRBJ01-02	01				7	9	3	3	4	7	39	49	53	59	68	19	In	VDJ
ACCAGTGCCCATCCTGAAGACAGCAGCTTCTACATCTGCAGTGCTGGGACTAGCGCTAGGGACACAGATACGCAGTATTTTGGCCCA	CSAGTSARDTDTQYF	40	2.2895214327825126E-4	45	TCRBV20	TCRBV20				TCRBV20-01,TCRBV20-or09_02		TCRBD02-01	TCRBD02	TCRBD02-01				01,02	TCRBJ02-03*01	TCRBJ02	TCRBJ02-03	01				5	7	0	6	0	2	36	-1	45	55	62	40	In	VDJ
ACAGTGACCAGTGCCCATCCTGAAGACAGCAGCTTCTACATCTGCAGTGCTAGGGACTTGTTCGACTACGAGCAGTACTTCGGGCCG	CSARDLFDYEQYF	12	6.868564298347538E-5	39	TCRBV20	TCRBV20				TCRBV20-01,TCRBV20-or09_02		TCRBD02-01	TCRBD02	TCRBD02-01				01,02	TCRBJ02-07*01	TCRBJ02	TCRBJ02-07	01				3	7	1	10	0	3	42	-1	53	58	65	12	In	VDJ
CCTAGAGTCTGCCATCCCCAACCAGACAGCTCTTTACTTCTGTGCCACCAGTGATTTGCGGGGAACACTGAAGCTTTCTTTGGACAA		35	2.0033312536846986E-4	41	TCRBV24-01*01	TCRBV24	TCRBV24-01	01				TCRBD02-01	TCRBD02	TCRBD02-01				01,02	TCRBJ01-01*01	TCRBJ01	TCRBJ01-01	01				0	0	8	4	0	1	40	-1	58	-1	62	35	Out	VDJ
ATTCTGGAGTCCGCCAGCACCAACCAGACATCTATGTACCTCTGTGCCAGCAGTCCGGGGACAGGGCACGAGCAGTACTTCGGGCCG	CASSPGTGHEQYF	9	5.1514232237606535E-5	39	TCRBV28-01*01	TCRBV28	TCRBV28-01	01				TCRBD01-01*01	TCRBD01	TCRBD01-01	01				TCRBJ02-07*01	TCRBJ02	TCRBJ02-07	01				5	1	0	3	3	5	42	54	57	66	67	9	In	VDJ
GAGTCCGCCAGCACCAACCAGACATCTATGTACCTCTGTGCCAGCAGTGCCCTAGAGCGGGAGGCGGTTGAGCAGTTCTTCGGGCCA	CASSALEREAVEQFF	27	1.545426967128196E-4	45	TCRBV28-01*01	TCRBV28	TCRBV28-01	01				TCRBD02-01*02	TCRBD02	TCRBD02-01	02				TCRBJ02-01*01	TCRBJ02	TCRBJ02-01	01				5	4	6	1	7	9	36	48	55	64	68	27	In	VDJ
NNNNCTCTGAAGATCCGGTCCACAAAGCTGGAGGACTCAGCCATGTACTTCTGTGCTACCGGGGGCAACGTCCTGACTTTCGGGGCC	CATGGNVLTF	21	1.2019987522108191E-4	30	TCRBV02-01	TCRBV02	TCRBV02-01				01,03	TCRBD02-01*01	TCRBD02	TCRBD02-01	01				TCRBJ02-06*01	TCRBJ02	TCRBJ02-06	01				12	0	8	2	3	9	51	56	59	-1	65	21	In	VDJ
CTGACAGTGACCAGTGCCCATCCTGAAGACAGCAGCTTCTACATCTGCAGTGCTCCTGACAGGGGCAATGAGCAGTTCTTCGGGCCA	CSAPDRGNEQFF	17	9.730466089325679E-5	36	TCRBV20	TCRBV20				TCRBV20-01,TCRBV20-or09_02		TCRBD01-01*01	TCRBD01	TCRBD01-01	01				TCRBJ02-01*01	TCRBJ02	TCRBJ02-01	01				5	0	2	2	3	6	45	54	57	-1	65	17	In	VDJ
CTGGAGTCCGCCAGCACCAACCAGACATCTATGTACCTCTGTGCCAGCAGTTTTGGGACGGCTTACTATGGCTACACCTTCGGTTCG	CASSFGTAYYGYTF	17	9.730466089325679E-5	42	TCRBV28-01*01	TCRBV28	TCRBV28-01	01								TCRBD01,TCRBD02	TCRBD01-01,TCRBD02-01		TCRBJ01-02*01	TCRBJ01	TCRBJ01-02	01				3	5	0	7	1	3	39	53	54	59	64	17	In	VDJ
GTGACCAGTGCCCATCCTGAAGACAGCAGCTTCTACATCTGCAGTGCTACCAAAGGACAGGGACCAGAGACCCAGTACTTCGGGCCA	CSATKGQGPETQYF	10	5.7238035819562814E-5	42	TCRBV20	TCRBV20				TCRBV20-01,TCRBV20-or09_02		TCRBD01-01*01	TCRBD01	TCRBD01-01	01				TCRBJ02-05*01	TCRBJ02	TCRBJ02-05	01				4	3	1	3	5	4	39	49	54	62	65	10	In	VDJ
CAGCCTGCAGAACTGGAGGATTCTGGAGTTTATTTCTGTGCCAGCAGCCAAGATTTCGTGCTCAGAGATACGCAGTATTTTGGCCCA	CASSQDFVLRDTQYF	17	9.730466089325679E-5	45	TCRBV14-01*01	TCRBV14	TCRBV14-01	01				TCRBD01-01*01	TCRBD01	TCRBD01-01	01				TCRBJ02-03*01	TCRBJ02	TCRBJ02-03	01				0	0	4	5	9	5	36	53	62	-1	65	17	In	VDJ
GAGCGGGGGGACTCAGCCGTGTATCTCTGTGCCAGCAGCTTAACCAATGCAGGGCCGATCATGAACACTGAAGCTTTCTTTGGACAA	CASSLTNAGPIMNTEAFF	38	2.175045361143387E-4	54	TCRBV07-03*01	TCRBV07	TCRBV07-03	01				TCRBD01-01*01	TCRBD01	TCRBD01-01	01				TCRBJ01-01*01	TCRBJ01	TCRBJ01-01	01				0	7	4	3	5	0	27	44	49	54	61	38	In	VDJ
AATCCTGTCCTCAGAACCGGGAGACACGGCACTGTATCTCTGCGCCAGCGGGAACAGGGTGGGAATCAGCCCCAGCATTTTGGTGAT		39	2.2322833969629498E-4	41	TCRBV23-01*01	TCRBV23	TCRBV23-01	01				TCRBD01-01*01	TCRBD01	TCRBD01-01	01				TCRBJ01-05*01	TCRBJ01	TCRBJ01-05	01				8	4	3	3	4	4	40	49	53	59	63	39	Out	VDJ
CTACACGCCCTGCAGCCAGAAGACTCAGCCCTGTATCTCTGCGCCAGCAGCCCCCATGGACAGAGTGATGGCTACACCTTCGGTTCG	CASSPHGQSDGYTF	28	1.6026650029477588E-4	42	TCRBV04-01*01	TCRBV04	TCRBV04-01	01				TCRBD01-01*01	TCRBD01	TCRBD01-01	01				TCRBJ01-02*01	TCRBJ01	TCRBJ01-02	01				4	4	1	5	5	6	39	52	57	63	67	28	In	VDJ
CCAGTCCACGGAGTCAGGGGACACAGCACTGTATTTCTGTGCCAGCAGCAAGGAACCGCCCGGTCCTACGAGCAGTACTTCGGGCCG		24	1.3737128596695076E-4	44	TCRBV21-01*01	TCRBV21	TCRBV21-01	01								TCRBD01,TCRBD02	TCRBD01-01,TCRBD02-01		TCRBJ02-07*01	TCRBJ02	TCRBJ02-07	01				3	9	1	8	0	1	37	-1	51	54	63	24	Out	VDJ
ATTCTGGAGTCCGCCAGCACCAACCAGACATCTATGTACCTCTGTGCCAGCAGGGACAGGGAGGAAGAGACCCAGTACTTCGGGCCA	CASRDREEETQYF	24	1.3737128596695076E-4	39	TCRBV28-01*01	TCRBV28	TCRBV28-01	01				TCRBD01-01*01	TCRBD01	TCRBD01-01	01				TCRBJ02-05*01	TCRBJ02	TCRBJ02-05	01				6	3	1	3	0	3	42	-1	53	61	64	24	In	VDJ
ATCCTGGAGTCGCCCAGCCCCAACCAGACCTCTCTGTACTTCTGTGCCAGCAGTTTGTCCTTTAACTATGGCTACACCTTCGGTTCG	CASSLSFNYGYTF	21	1.2019987522108191E-4	39	TCRBV27-01*01	TCRBV27	TCRBV27-01	01				TCRBD02-01	TCRBD02	TCRBD02-01				01,02	TCRBJ01-02*01	TCRBJ01	TCRBJ01-02	01				3	1	4	10	3	1	42	56	59	61	62	21	In	VDJ
GAGTCCGCCAGCACCAACCAGACATCTATGTACCTCTGTGCCATCCGACAGGGGGCGCTTAACGGAGATACGCAGTATTTTGGCCCA	CAIRQGALNGDTQYF	45	2.5757116118803265E-4	45	TCRBV28-01*01	TCRBV28	TCRBV28-01	01				TCRBD01-01*01	TCRBD01	TCRBD01-01	01				TCRBJ02-03*01	TCRBJ02	TCRBJ02-03	01				10	9	2	0	3	5	36	43	46	56	65	45	In	VDJ
ACATCGGCCCAAAAGAACCCGACAGCTTTCTATCTCTGTGCCAGTAGGGGGGGGCTGGGGAGCAATCAGCCCCAGCATTTTGGTGAT	CASRGGLGSNQPQHF	39	2.2322833969629498E-4	45	TCRBV19-01*01	TCRBV19	TCRBV19-01	01				TCRBD02-01*01	TCRBD02	TCRBD02-01	01				TCRBJ01-05*01	TCRBJ01	TCRBJ01-05	01				6	6	9	0	0	1	36	-1	47	54	60	39	In	VDJ
GTGCCTTGGAGCTGGGGGACTCGGCCCTGTATCTCCGACCGCACCTAGCGGGAGGGCCTGAACACCGGGGAGCTGTTTTTTGGAGAA		15	8.585705372934422E-5	46	TCRBV05-03	TCRBV05	TCRBV05-03				01,02	TCRBD02-01*02	TCRBD02	TCRBD02-01	02				TCRBJ02-02*01	TCRBJ02	TCRBJ02-02	01				16	3	4	0	9	1	35	35	44	56	59	15	Out	VDJ
GCCCATCCTGAAGACAGCAGCTTCTACATCTGCAGTGCTAGAGATGGGGAAACCGGGGGGGACACCGGGGAGCTGTTTTTTGGAGAA	CSARDGETGGDTGELFF	15	8.585705372934422E-5	51	TCRBV20	TCRBV20				TCRBV20-01,TCRBV20-or09_02		TCRBD02-01*01	TCRBD02	TCRBD02-01	01				TCRBJ02-02*01	TCRBJ02	TCRBJ02-02	01				0	0	8	0	9	3	30	44	53	-1	61	15	In	VDJ
CTTGACATCCGCTCACCAGGCCTGGGGGACGCAGCCATGTACCTGTGTGCCACCAGCAGAGATATGGCAGAGAGATACTTCGGGCCG	CATSRDMAERYF	20	1.1447607163912563E-4	36	TCRBV15-01*02	TCRBV15	TCRBV15-01	02								TCRBD01,TCRBD02	TCRBD01-01,TCRBD02-01		TCRBJ02-07*01	TCRBJ02	TCRBJ02-07	01				0	5	4	5	5	13	45	62	67	70	75	20	In	VDJ
CCCCTGACCCTGGAGTCTGCCAGGCCCTCACATACCTCTCAGTACCTCTGTGCCAGCGCCGCGGGGGATACGCAGTATTTTGGCCCA	CASAAGDTQYF	38	2.175045361143387E-4	33	TCRBV25-01*01	TCRBV25	TCRBV25-01	01				TCRBD02-01*01	TCRBD02	TCRBD02-01	01				TCRBJ02-03*01	TCRBJ02	TCRBJ02-03	01				8	0	7	3	3	6	48	57	60	-1	66	38	In	VDJ
NNCTCTGAAGATCCGGTCCACAAAGCTGGAGGACTCAGCCATGTACTTCTGTGCCAGTAAACCACAGGAGGCTACACCTTCGGTTCG		13	7.440944656543166E-5	32	TCRBV02-01	TCRBV02	TCRBV02-01				01,03	TCRBD01-01*01	TCRBD01	TCRBD01-01	01				TCRBJ01-02*01	TCRBJ01	TCRBJ01-02	01				9	1	3	4	6	8	49	57	63	68	69	13	Out	VDJ
ATCCGGTCCACAAAGCTGGAGGACTCAGCCATGTACTTCTGTGCCAGCAGGGATGCCGGGACTAGCGGGTCGCAGTTCTTCGGGCCA	CASRDAGTSGSQFF	27	1.545426967128196E-4	42	TCRBV02-01	TCRBV02	TCRBV02-01				01,03	TCRBD02-01	TCRBD02	TCRBD02-01				01,02	TCRBJ02-01*01	TCRBJ02	TCRBJ02-01	01				6	2	0	4	7	12	39	50	57	69	71	27	In	VDJ
GTGAACGCCTTGTTGCTGGGGGACTCGGCCCTCTATCTCTGTGCCAGCAGCCTGGTAAGGGGCGGGTACGAGCAGTACTTCGGGCCG	CASSLVRGGYEQYF	30	1.7171410745868843E-4	42	TCRBV05-06*01	TCRBV05	TCRBV05-06	01								TCRBD01,TCRBD02	TCRBD01-01,TCRBD02-01		TCRBJ02-07*01	TCRBJ02	TCRBJ02-07	01				0	4	5	2	2	4	39	55	57	62	66	30	In	VDJ
AAGATCCGGTCCACAAAGCTGGAGGACTCAGCCATGTACTTCTGTGCCAGCAGTGAACGGGTATCCTACGAGCAGTACTTCGGGCCG	CASSERVSYEQYF	43	2.461235540241201E-4	39	TCRBV02-01	TCRBV02	TCRBV02-01				01,03	TCRBD02-01	TCRBD02	TCRBD02-01				01,02	TCRBJ02-07*01	TCRBJ02	TCRBJ02-07	01				2	2	8	4	0	1	42	-1	57	61	63	43	In	VDJ
GCGTCTGCTGTACCCTCTCAGACATCTGTGTACTTCTGTGCCAGCAGTGACTCTAGCGGGAGTTACAATGAGCAGTTCTTCGGGCCA	CASSDSSGSYNEQFF	22	1.259236788030382E-4	45	TCRBV06-04*01	TCRBV06	TCRBV06-04	01				TCRBD02-01*02	TCRBD02	TCRBD02-01	02				TCRBJ02-01*01	TCRBJ02	TCRBJ02-01	01				0	1	5	2	0	4	36	-1	53	62	63	22	In	VDJ
GAATGTGAGCACCTTGGAGCTGGGGGACTCGGCCCTTTATCTTTGCGCCAGCAGCTCAGACAGGGATGCGAGCAGTACTTCGGGCCG		19	1.0875226805716935E-4	38	TCRBV05-01*01	TCRBV05	TCRBV05-01	01				TCRBD01-01*01	TCRBD01	TCRBD01-01	01				TCRBJ02-07*01	TCRBJ02	TCRBJ02-07	01				3	3	2	3	2	6	43	56	58	65	68	19	Out	VDJ
CTCACTGTGACATCGGCCCAAAAGAACCCGACAGCTTTCTATCTCTGTGCCAGCGGATCATATAATTCACCCCTCCACTTTGGGAAT	CASGSYNSPLHF	16	9.158085731130051E-5	36	TCRBV19-01*01	TCRBV19	TCRBV19-01	01								TCRBD01,TCRBD02	TCRBD01-01,TCRBD02-01		TCRBJ01-06*01	TCRBJ01	TCRBJ01-06	01				9	3	1	8	1	4	45	53	54	57	60	16	In	VDJ
AAGATCCAGCCTGCAGAGCTTGGGGACTCGGCCGTGTATCTCTGTGCCAGCAGCTTTCGCGGTTCCGGGGCGGCTTTCTTTGGACAA	CASSFRGSGAAFF	20	1.1447607163912563E-4	39	TCRBV11-03*01	TCRBV11	TCRBV11-03	01								TCRBD01,TCRBD02	TCRBD01-01,TCRBD02-01		TCRBJ01-01*01	TCRBJ01	TCRBJ01-01	01				3	1	7	0	10	11	42	56	66	71	72	20	In	VDJ
GTGAACGCCTTGTTGCTGGGGGACTCGGCCCTCTATCTCTGTGCCAGCAGCTTGGCGTATATGGTATGCGAGCAGTTCTTCGGGCCA	CASSLAYMVCEQFF	26	1.4881889313086332E-4	42	TCRBV05-06*01	TCRBV05	TCRBV05-06	01								TCRBD01,TCRBD02	TCRBD01-01,TCRBD02-01		TCRBJ02-01*01	TCRBJ02	TCRBJ02-01	01				0	5	0	10	7	10	39	55	62	64	69	26	In	VDJ
CCAGTGCCCATCCTGAAGACAGCAGCTTCTACATCTGCAGTGCTAGATTTCGGGCTAGATCATCGCTGGGAGCAGTTCTTCGGGCCA		14	8.013325014738794E-5	46	TCRBV20	TCRBV20				TCRBV20-01,TCRBV20-or09_02						TCRBD01,TCRBD02	TCRBD01-01,TCRBD02-01		TCRBJ02-01*01	TCRBJ02	TCRBJ02-01	01				2	14	8	0	4	10	35	47	51	55	69	14	Out	VDJ
AAGATCCAGCCCTCAGAACCCAGGGACTCAGCTGTGTACTTCTGTGCCAGCATACGGACAGGGAACACTGAAGCTTTCTTTGGACAA	CASIRTGNTEAFF	21	1.2019987522108191E-4	39	TCRBV12-03/12-04*01	TCRBV12	TCRBV12-03/12-04	01				TCRBD01-01*01	TCRBD01	TCRBD01-01	01				TCRBJ01-01*01	TCRBJ01	TCRBJ01-01	01				7	0	1	4	3	1	42	52	55	-1	62	21	In	VDJ
ATCCGGTCCACAAAGCTGGAGGACTCAGCCATGTACTTCTGTGCCAGCATAATACAAGACTCTGGAAACACCATATATTTTGGAGAG	CASIIQDSGNTIYF	19	1.0875226805716935E-4	42	TCRBV02-01	TCRBV02	TCRBV02-01				01,03	TCRBD01-01*01	TCRBD01	TCRBD01-01	01				TCRBJ01-03*01	TCRBJ01	TCRBJ01-03	01				7	3	3	6	4	0	39	49	53	56	59	19	In	VDJ
CTGAAGGTGCAGCCTGCAGAACTGGAGGATTCTGGAGTTTATTTCTGTGCCAGCGGGCGGGAGTACTACGAGCAGTACTTCGGGCCG	CASGREYYEQYF	32	1.8316171462260102E-4	36	TCRBV14-01*01	TCRBV14	TCRBV14-01	01				TCRBD02-01*02	TCRBD02	TCRBD02-01	02				TCRBJ02-07*01	TCRBJ02	TCRBJ02-07	01				8	2	7	2	2	3	45	54	56	63	65	32	In	VDJ
ACTCTGACAGTGACCAGTGCCCATCCTGAAGACAGCAGCTTCTACATCTGCAGTTCCCTCTGGGGCTACGAGCAGTACTTCGGGCCG	CSSLWGYEQYF	10	5.7238035819562814E-5	33	TCRBV20-01	TCRBV20	TCRBV20-01				01,04					TCRBD01,TCRBD02	TCRBD01-01,TCRBD02-01		TCRBJ02-07*01	TCRBJ02	TCRBJ02-07	01				8	0	6	2	7	3	48	54	61	-1	65	10	In	VDJ
CAGCCTGCAGAGCTTGGGGACTCGGCCGTGTATCTCTGTGCCAGCAGCTTTGGCCACAGCGGGACCTACGAGCAGTACTTCGGGCCG	CASSFGHSGTYEQYF	8	4.5790428655650255E-5	45	TCRBV11-03*01	TCRBV11	TCRBV11-03	01				TCRBD02-01*02	TCRBD02	TCRBD02-01	02				TCRBJ02-07*01	TCRBJ02	TCRBJ02-07	01				3	0	6	3	7	2	36	50	57	-1	64	8	In	VDJ
ATTCTGGAGTCCGCCAGCACCAACCAGACATCTATGTACCTCTGTGCCAGCAGTACGGGACAGTCCTACGAGCAGTACTTCGGGCCG	CASSTGQSYEQYF	9	5.1514232237606535E-5	39	TCRBV28-01*01	TCRBV28	TCRBV28-01	01				TCRBD01-01*01	TCRBD01	TCRBD01-01	01				TCRBJ02-07*01	TCRBJ02	TCRBJ02-07	01				5	0	0	5	2	1	42	54	56	-1	63	9	In	VDJ
CCGACAGCTTTCTATCTCTGTGCCAGTAGTATTACCGGAGATATAAGGGACCGGCAGGAGCTGGGAAACACCATATATTTTGGAGAG	CASSITGDIRDRQELGNTIYF	27	1.545426967128196E-4	63	TCRBV19-01*01	TCRBV19	TCRBV19-01	01								TCRBD01,TCRBD02	TCRBD01-01,TCRBD02-01		TCRBJ01-03*01	TCRBJ01	TCRBJ01-03	01				3	12	0	7	14	4	18	32	46	51	63	27	In	VDJ
TTGGAGCTGGACGACTCGGCCCTGTATCTCTGTGCCAGCAGCCAGCTCCGGGGGTTTCGCGCCAAAAACATTCAGTACTTCGGCGCC	CASSQLRGFRAKNIQYF	13	7.440944656543166E-5	51	TCRBV05-04*01	TCRBV05	TCRBV05-04	01				TCRBD02-01*01	TCRBD02	TCRBD02-01	01				TCRBJ02-04*01	TCRBJ02	TCRBJ02-04	01				4	6	8	2	6	1	30	42	48	54	60	13	In	VDJ
AGTGCCCATCCTGAAGACAGCAGCTTCTACATCTGCAGTGCTTTTCCCAGTAGCGGGAGGACCTCCTACGAGCAGTACTTCGGGCCG	CSAFPSSGRTSYEQYF	10	5.7238035819562814E-5	48	TCRBV20	TCRBV20				TCRBV20-01,TCRBV20-or09_02		TCRBD02-01*02	TCRBD02	TCRBD02-01	02				TCRBJ02-07*01	TCRBJ02	TCRBJ02-07	01				5	2	5	1	8	0	33	42	50	60	62	10	In	VDJ
TCCACAAAGCTGGAGGACTCAGCCATGTACTTCTGTGCCAGCAGTGATTCCGAGACAGGCCGGGTTTATGGCTACACCTTCGGTTCG	CASSDSETGRVYGYTF	10	5.7238035819562814E-5	48	TCRBV02-01	TCRBV02	TCRBV02-01				01,03	TCRBD01-01*01	TCRBD01	TCRBD01-01	01				TCRBJ01-02*01	TCRBJ01	TCRBJ01-02	01				3	7	2	4	6	5	33	47	53	59	66	10	In	VDJ
ATGTGAGCACCTTGGAGCTGGGGGACTCGGCCCTTTATCTTTGCGCCAGCAGCTTCGTTGCAGGGGGAGCCCCAGCATTTTGGTGAT		27	1.545426967128196E-4	40	TCRBV05-01*01	TCRBV05	TCRBV05-01	01				TCRBD01-01*01	TCRBD01	TCRBD01-01	01				TCRBJ01-05*01	TCRBJ01	TCRBJ01-05	01				2	0	4	1	5	8	41	55	60	-1	67	27	Out	VDJ
GCCTTGGAGCTGGAGGACTCGGCCCTGTATCTCTGTGCCAGCAGCTTGGGCGAGACAGGGGCAGGTCAGCCCCAGCATTTTGGTGAT	CASSLGETGAGQPQHF	15	8.585705372934422E-5	48	TCRBV05-08*01	TCRBV05	TCRBV05-08	01				TCRBD01-01*01	TCRBD01	TCRBD01-01	01				TCRBJ01-05*01	TCRBJ01	TCRBJ01-05	01				0	4	2	2	4	6	33	49	53	61	65	15	In	VDJ
ATCCGGTCCACAAAGCTGGAGGACTCAGCCATGTACTTCTGTGCCAGCAGCAGGGACAGGGGGCGAGAGACCCAGTACTTCGGGCCA	CASSRDRGRETQYF	25	1.4309508954890704E-4	42	TCRBV02-01	TCRBV02	TCRBV02-01				01,03	TCRBD01-01*01	TCRBD01	TCRBD01-01	01				TCRBJ02-05*01	TCRBJ02	TCRBJ02-05	01				6	1	0	0	2	4	39	50	52	64	65	25	In	VDJ
AAGATCCGGTCCACAAAGCTGGAGGACTCAGCCATGTACTTCTGTGCCAGCAGCGAACAGCGTCCCACTGAAGCTTTCTTTGGACAA	CASSEQRPTEAFF	16	9.158085731130051E-5	39	TCRBV02-01	TCRBV02	TCRBV02-01				01,03	TCRBD02-01	TCRBD02	TCRBD02-01				01,02	TCRBJ01-01*01	TCRBJ01	TCRBJ01-01	01				2	3	6	6	1	4	42	57	58	62	65	16	In	VDJ
AAGATCCAGCGCACAGAGCAGGGGGACTCGGCCATGTATCTCTGTGCCAGCAGCTCAACAGGGAGTCAGCCCCAGCATTTTGGTGAT	CASSSTGSQPQHF	68	3.8921864357302716E-4	39	TCRBV07-09*01	TCRBV07	TCRBV07-09	01				TCRBD01-01*01	TCRBD01	TCRBD01-01	01				TCRBJ01-05*01	TCRBJ01	TCRBJ01-05	01				4	2	3	3	2	6	42	55	57	63	65	68	In	VDJ
NCTCTGAAGATCCGGTCCACAAAGCTGGAGGACTCAGCCATGTACTTCTGTGCCAGCAGTGAAGGCTATGGCTACACCTTCGGTTCG	CASSEGYGYTF	7	4.006662507369397E-5	33	TCRBV02-01	TCRBV02	TCRBV02-01				01,03								TCRBJ01-02*01	TCRBJ01	TCRBJ01-02	01				1	1	0	0	0	4	48	-1	-1	64	65	7	In	VJ
GAGCTGAATGTGAACGCCTTGTTGCTGGGGGACTCGGCCCTGTATCTCTGTGCCAGCAGCTGGGGGAACGAGCAGTACTTCGGGCCG	CASSWGNEQYF	18	1.0302846447521307E-4	33	TCRBV05-05*01	TCRBV05	TCRBV05-05	01								TCRBD01,TCRBD02	TCRBD01-01,TCRBD02-01		TCRBJ02-07*01	TCRBJ02	TCRBJ02-07	01				3	1	6	1	0	5	48	-1	61	66	67	18	In	VDJ
CTGGAGTCGCCCAGCCCCAACCAGACCTCTCTGTACTTCTGTGCCAGCAGTTTATCGTGGCAGGGTCGCGGCTACACCTTCGGTTCG	CASSLSWQGRGYTF	7	4.006662507369397E-5	42	TCRBV27-01*01	TCRBV27	TCRBV27-01	01				TCRBD01-01*01	TCRBD01	TCRBD01-01	01				TCRBJ01-02*01	TCRBJ01	TCRBJ01-02	01				0	4	4	3	4	8	39	56	60	65	69	7	In	VDJ
AAGATCCGGTCCACAAAGCTGGAGGACTCAGCCATGTACTTCTGTGCCAGCAGTGACCAGGGGTCCAAGACCCAGTACTTCGGGCCA	CASSDQGSKTQYF	17	9.730466089325679E-5	39	TCRBV02-01	TCRBV02	TCRBV02-01				01,03	TCRBD01-01*01	TCRBD01	TCRBD01-01	01				TCRBJ02-05*01	TCRBJ02	TCRBJ02-05	01				3	4	4	2	1	6	42	56	57	63	67	17	In	VDJ
ATCCTGGAGTCGCCCAGCCCCAACCAGACCTCTCTGTACTTCTGTGCCAGCAGTTTAGGGGTGAACACTGAAGCTTTCTTTGGACAA	CASSLGVNTEAFF	20	1.1447607163912563E-4	39	TCRBV27-01*01	TCRBV27	TCRBV27-01	01								TCRBD01,TCRBD02	TCRBD01-01,TCRBD02-01		TCRBJ01-01*01	TCRBJ01	TCRBJ01-01	01				2	0	6	2	0	0	42	-1	57	-1	61	20	In	VDJ
GTGACATCGGCCCAAAAGAACCCGACAGCTTTCTATCTCTGTGCCAGTTCAGACAGGGTGGGATATTCACCCCTCCACTTTGGGAAT	CASSDRVGYSPLHF	17	9.730466089325679E-5	42	TCRBV19-01*01	TCRBV19	TCRBV19-01	01				TCRBD01-01*01	TCRBD01	TCRBD01-01	01				TCRBJ01-06*01	TCRBJ01	TCRBJ01-06	01				8	6	2	3	3	8	39	48	51	58	64	17	In	VDJ
AAGATCCAGCCTGCAGAGCTTGGGGACTCGGCCGTGTATCTCTGTGCCAGCAGCCGCCGGGGGGTCACTGAAGCTTTCTTTGGACAA	CASSRRGVTEAFF	7	4.006662507369397E-5	39	TCRBV11-03*01	TCRBV11	TCRBV11-03	01				TCRBD02-01*01	TCRBD02	TCRBD02-01	01				TCRBJ01-01*01	TCRBJ01	TCRBJ01-01	01				5	1	8	1	3	4	42	54	57	64	65	7	In	VDJ
AGCACCTTGGAGCTGGGGGACTCGGCCCTTTATCTTTGCGCCAGCAGCTTGGAAGGGACTAGGATCTACGAGCAGTACTTCGGGCCG	CASSLEGTRIYEQYF	49	2.804663755158578E-4	45	TCRBV05-01*01	TCRBV05	TCRBV05-01	01				TCRBD02-01	TCRBD02	TCRBD02-01				01,02	TCRBJ02-07*01	TCRBJ02	TCRBJ02-07	01				0	3	0	8	2	3	36	52	54	62	65	49	In	VDJ
ATCCGGTCCACAAAGCTGGAGGACTCAGCCATGTACTTCTGTGCCAGCAGTGATTCGTATAGCAATCAGCCCCAGCATTTTGGTGAT	CASSDSYSNQPQHF	34	1.9460932178651358E-4	42	TCRBV02-01	TCRBV02	TCRBV02-01				01,03	TCRBD02-01	TCRBD02	TCRBD02-01				01,02	TCRBJ01-05*01	TCRBJ01	TCRBJ01-05	01				3	0	5	9	4	0	39	53	57	-1	59	34	In	VDJ
ACCTTGGAGCTGGGGGACTCGGCCCTTTATCTTTGCGCCAGCAGCTTGGGAGGGACGGGGGGCGGCTACGAGCAGTACTTCGGGCCG	CASSLGGTGGGYEQYF	16	9.158085731130051E-5	48	TCRBV05-01*01	TCRBV05	TCRBV05-01	01				TCRBD02-01*01	TCRBD02	TCRBD02-01	01				TCRBJ02-07*01	TCRBJ02	TCRBJ02-07	01				0	3	8	1	6	3	33	49	55	62	65	16	In	VDJ
ACCAGTGCCCATCCTGAAGACAGCAGCTTCTACATCTGCAGTGCTAGAGAACAGGGCCTATACCAAGAGACCCAGTACTTCGGGCCA	CSAREQGLYQETQYF	29	1.6599030387673216E-4	45	TCRBV20	TCRBV20				TCRBV20-01,TCRBV20-or09_02		TCRBD01-01*01	TCRBD01	TCRBD01-01	01				TCRBJ02-05*01	TCRBJ02	TCRBJ02-05	01				0	5	3	3	0	0	36	-1	50	56	61	29	In	VDJ
CGCACAGAGCAGGGGGACTCGGCCATGTATCTCTGTGCCAGCAGCCCCTCGGGACAGGGAGGGTCCGGGGAGCTGTTTTTTGGAGAA	CASSPSGQGGSGELFF	30	1.7171410745868843E-4	48	TCRBV07-09*01	TCRBV07	TCRBV07-09	01				TCRBD01-01*01	TCRBD01	TCRBD01-01	01				TCRBJ02-02*01	TCRBJ02	TCRBJ02-02	01				5	5	0	3	5	6	33	45	50	59	64	30	In	VDJ
CACACCCTGCAGCCAGAAGACTCGGCCCTGTATCTCTGCGCCAGCAGCCAAGATCGGGGGGCGCTCTATGGCTACACCTTCGGTTCG	CASSQDRGALYGYTF	20	1.1447607163912563E-4	45	TCRBV04-03*01	TCRBV04	TCRBV04-03	01				TCRBD02-01*01	TCRBD02	TCRBD02-01	01				TCRBJ01-02*01	TCRBJ01	TCRBJ01-02	01				0	4	8	1	1	4	36	53	54	61	65	20	In	VDJ
AAGATCCGGTCCACAAAGCTGGAGGACTCAGCCATGTACTTCTGTGCCAGCAGCACCCGTCCCTTGGAGGGCTACACCTTCGGTTCG	CASSTRPLEGYTF	18	1.0302846447521307E-4	39	TCRBV02-01	TCRBV02	TCRBV02-01				01,03	TCRBD02-01*02	TCRBD02	TCRBD02-01	02				TCRBJ01-02*01	TCRBJ01	TCRBJ01-02	01				6	0	10	2	12	8	42	53	65	-1	69	18	In	VDJ
GAGCACCTTGGAGCTGGGGGACTCGGCCCTTTATCTTTGCGCCAGCAGCCTATAGCGGGAACGGGGAATGAGCAGTTCTTCGGGCCA		23	1.3164748238499448E-4	44	TCRBV05-01*01	TCRBV05	TCRBV05-01	01				TCRBD02-01*02	TCRBD02	TCRBD02-01	02				TCRBJ02-01*01	TCRBJ02	TCRBJ02-01	01				4	6	5	3	3	7	37	49	52	60	66	23	Out	VDJ
NTGTCGGCTGCTCCCTCCCAAACATCTGTGTACTTCTGTGCCAGCAGTTACGGTAGCGGGGACACCGGGGAGCTGTTTTTTGGAGAA	CASSYGSGDTGELFF	22	1.259236788030382E-4	45	TCRBV06-02/06-03*01	TCRBV06	TCRBV06-02/06-03	01				TCRBD02-01*01	TCRBD02	TCRBD02-01	01				TCRBJ02-02*01	TCRBJ02	TCRBJ02-02	01				2	0	5	3	2	3	36	51	53	-1	61	22	In	VDJ
CTACACGCCCTGCAGCCAGAAGACTCAGCCCTGTATCTCTGCGCCAGCAGCCAAAATCGATTTAACTATGGCTACACCTTCGGTTCG	CASSQNRFNYGYTF	18	1.0302846447521307E-4	42	TCRBV04-01*01	TCRBV04	TCRBV04-01	01								TCRBD01,TCRBD02	TCRBD01-01,TCRBD02-01		TCRBJ01-02*01	TCRBJ01	TCRBJ01-02	01				2	2	2	8	4	1	39	54	58	60	62	18	In	VDJ
AAGAAGCTCCTTCTCAGTGACTCTGGCTTCTATCTCTGTGCCTGGGTAAGAGAAGCGGGTTCATCAGATACGCAGTATTTTGGCCCA	CAWVREAGSSDTQYF	14	8.013325014738794E-5	45	TCRBV30-01*05	TCRBV30	TCRBV30-01	05				TCRBD02-01	TCRBD02	TCRBD02-01				01,02	TCRBJ02-03*01	TCRBJ02	TCRBJ02-03	01				4	5	6	4	7	4	36	46	53	59	64	14	In	VDJ
ATCCGGTCCACAAAGCTGGAGGACTCAGCCATGTACTTCTGTGCCAACTCAGCGGGAGGGCCATCAGATACGCAGTATTTTGGCCCA	CANSAGGPSDTQYF	9	5.1514232237606535E-5	42	TCRBV02-01	TCRBV02	TCRBV02-01				01,03	TCRBD02-01*02	TCRBD02	TCRBD02-01	02				TCRBJ02-03*01	TCRBJ02	TCRBJ02-03	01				10	4	6	0	4	4	39	46	50	60	64	9	In	VDJ
CCTGGAGTCTGCCAGGCCCTCACATACCTCTCAGTACCTCTGTGCCAGCAGTGCCCAAGGGACACCGATGGCTACACCTTCGGTTCG		22	1.259236788030382E-4	41	TCRBV25-01*01	TCRBV25	TCRBV25-01	01				TCRBD01-01*01	TCRBD01	TCRBD01-01	01				TCRBJ01-02*01	TCRBJ01	TCRBJ01-02	01				4	3	0	6	5	6	40	53	58	64	67	22	Out	VDJ
AACATGAGCCCTGAAGACAGCAGCATATATCTCTGCAGCGTTGCCTCCGATTGGAGGGAGCCATCCTACGAGCAGTACTTCGGGCCG	CSVASDWREPSYEQYF	7	4.006662507369397E-5	48	TCRBV29-01	TCRBV29	TCRBV29-01				01,02	TCRBD02-01*02	TCRBD02	TCRBD02-01	02				TCRBJ02-07*01	TCRBJ02	TCRBJ02-07	01				4	5	10	0	9	1	33	43	52	58	63	7	In	VDJ
ATCCGCTCACCAGGCCTGGGGGACGCAGCCATGTACCTGTGTGCCACCAGCAGACCCACAGGGGGCAATGAGCAGTTCTTCGGGCCA	CATSRPTGGNEQFF	10	5.7238035819562814E-5	42	TCRBV15-01*02	TCRBV15	TCRBV15-01	02				TCRBD01-01*01	TCRBD01	TCRBD01-01	01				TCRBJ02-01*01	TCRBJ02	TCRBJ02-01	01				2	0	3	1	3	6	39	54	57	-1	65	10	In	VDJ
AGCTCTCTGGAGCTGGGGGACTCAGCTTTGTATTTCTGTGCCAGCAGCGCACGACAGGGTTGACTGTACGAGCAGTACTTCGGGCCG	CASSARQG*LYEQYF	14	8.013325014738794E-5	45	TCRBV09-01*01	TCRBV09	TCRBV09-01	01				TCRBD01-01*01	TCRBD01	TCRBD01-01	01				TCRBJ02-07*01	TCRBJ02	TCRBJ02-07	01				3	7	2	3	3	4	36	49	52	59	66	14	Stop	VDJ
GATCCAGCCTGCAGAGCTTGGGGACTCGGCCGTGTATCTCTGTGCCAGCAGCTACTCATCCAGGGCTACGAGCAGTACTTCGGGCCG		3	1.7171410745868845E-5	41	TCRBV11-03*01	TCRBV11	TCRBV11-03	01				TCRBD01-01*01	TCRBD01	TCRBD01-01	01				TCRBJ02-07*01	TCRBJ02	TCRBJ02-07	01				4	0	4	3	7	3	40	53	60	-1	65	3	Out	VDJ
GTTCTAAGAAGCTCCTTCTCAGTGACTCTGGCTTCTATCTCTGTGCCTGGAGTCTGTGGGGCGGACTATGGCTACACCTTCGGTTCG		9	5.1514232237606535E-5	40	TCRBV30-01*01	TCRBV30	TCRBV30-01	01				TCRBD01-01*01	TCRBD01	TCRBD01-01	01				TCRBJ01-02*01	TCRBJ01	TCRBJ01-02	01				2	2	7	0	4	3	41	53	57	62	64	9	Out	VDJ
GTGACATCGGCCCAAAAGAACCCGACAGCTTTCTATCTCTGTGCCAGTAGTATACTAGGAGCTAACTATGGCTACACCTTCGGTTCG	CASSILGANYGYTF	11	6.29618394015191E-5	42	TCRBV19-01*01	TCRBV19	TCRBV19-01	01				TCRBD02-01	TCRBD02	TCRBD02-01				01,02	TCRBJ01-02*01	TCRBJ01	TCRBJ01-02	01				2	3	4	8	0	0	39	-1	54	58	61	11	In	VDJ
AAGATCCAGCCCTCAGAACCCAGGGACTCAGCTGTGTACTTCTGTGCCAGCAGTGGCGGGACAGGGAGGGAGCAGTACTTCGGGCCG	CASSGGTGREQYF	5	2.8619017909781407E-5	39	TCRBV12-03/12-04*01	TCRBV12	TCRBV12-03/12-04	01				TCRBD01-01*01	TCRBD01	TCRBD01-01	01				TCRBJ02-07*01	TCRBJ02	TCRBJ02-07	01				5	3	0	3	3	7	42	54	57	66	69	5	In	VDJ
CTGAGCTCTCTGGAGCTGGGGGACTCAGCTTTGTATTTCTGTGCCAGCAGCGAGTCAGGAGCTACGGATGAGCAGTTCTTCGGGCCA	CASSESGATDEQFF	20	1.1447607163912563E-4	42	TCRBV09-01*01	TCRBV09	TCRBV09-01	01								TCRBD01,TCRBD02	TCRBD01-01,TCRBD02-01		TCRBJ02-01*01	TCRBJ02	TCRBJ02-01	01				3	8	4	4	3	8	39	52	55	59	67	20	In	VDJ
CTGGAGTCCGCCAGCACCAACCAGACATCTATGTACCTCTGTGCCAGCAGTTTAGGGGGGCACACCGGGGAGCTGTTTTTTGGAGAA	CASSLGGHTGELFF	19	1.0875226805716935E-4	42	TCRBV28-01*01	TCRBV28	TCRBV28-01	01								TCRBD01,TCRBD02	TCRBD01-01,TCRBD02-01		TCRBJ02-02*01	TCRBJ02	TCRBJ02-02	01				2	0	6	0	1	3	39	54	55	-1	61	19	In	VDJ
CTGCAGCCAGAAGACTCAGCCCTGTATCTCTGCGCCAGCAGCCCGGGACTAGCGGGAGATAGGACCGGGGAGCTGTTTTTTGGAGAA	CASSPGLAGDRTGELFF	11	6.29618394015191E-5	51	TCRBV04-01*01	TCRBV04	TCRBV04-01	01				TCRBD02-01*02	TCRBD02	TCRBD02-01	02				TCRBJ02-02*01	TCRBJ02	TCRBJ02-02	01				4	5	0	2	1	5	30	43	44	58	63	11	In	VDJ
TCGGCTGCTCCCTCCCAGACATCTGTGTACTTCTGTGCCAGCAGTTACTGAGGCGGGAGGCCACTGATCGGGCAGTTCTTCGGGCCA	CASSY*GGRPLIGQFF	19	1.0875226805716935E-4	48	TCRBV06-05*01	TCRBV06	TCRBV06-05	01				TCRBD02-01*02	TCRBD02	TCRBD02-01	02				TCRBJ02-01*01	TCRBJ02	TCRBJ02-01	01				1	11	7	1	3	12	33	49	52	60	71	19	Stop	VDJ
GTGACCAGTGCCCATCCTGAAGACAGCAGCTTCTACATCTGCAGTGTGAGTTCCGGGCTGCGGGGGCCCGCCCAGTACTTCGGGCCA	CSVSSGLRGPAQYF	12	6.868564298347538E-5	42	TCRBV20	TCRBV20				TCRBV20-01,TCRBV20-or09_02		TCRBD02-01*01	TCRBD02	TCRBD02-01	01				TCRBJ02-05*01	TCRBJ02	TCRBJ02-05	01				7	4	7	2	13	9	39	46	59	66	70	12	In	VDJ
TGACATCGGCCCAAAAGAACCCGACAGCTTTCTATCTCTGTGCCAGTAGTATGAAGGGGCCAGAACACTGAAGCTTTCTTTGGACAA		39	2.2322833969629498E-4	43	TCRBV19-01*01	TCRBV19	TCRBV19-01	01				TCRBD01-01*01	TCRBD01	TCRBD01-01	01				TCRBJ01-01*01	TCRBJ01	TCRBJ01-01	01				3	3	5	2	2	1	38	52	54	59	62	39	Out	VDJ
GTGACCAGTGCCCATCCTGAAGACAGCAGCTTCTACATCTGCAGTGCTAGAGGCGAGACTAGCTCAACCTTTGAGTACTTCGGGCCG	CSARGETSSTFEYF	10	5.7238035819562814E-5	42	TCRBV20	TCRBV20				TCRBV20-01,TCRBV20-or09_02		TCRBD02-01	TCRBD02	TCRBD02-01				01,02	TCRBJ02-07*01	TCRBJ02	TCRBJ02-07	01				1	10	2	7	4	11	39	52	56	63	73	10	In	VDJ
NNNNTGTCGGCTGCTCCCTCCCAAACATCTGTGTACTTCTGTGCCAGCAGTATATGGGCGGGGCCCTACGAGCAGTACTTCGGGCCG	CASSIWAGPYEQYF	44	2.518473576060764E-4	42	TCRBV06-02/06-03*01	TCRBV06	TCRBV06-02/06-03	01				TCRBD02-01*01	TCRBD02	TCRBD02-01	01				TCRBJ02-07*01	TCRBJ02	TCRBJ02-07	01				5	1	7	3	6	2	39	51	57	63	64	44	In	VDJ
ACGTTGGCGTCTGCTGTACCCTCTCAGACATCTGTGTACTTCTGTGCCAGCAGTCAGGGGGCGAACACTGAAGCTTTCTTTGGACAA	CASSQGANTEAFF	20	1.1447607163912563E-4	39	TCRBV06-04*01	TCRBV06	TCRBV06-04	01				TCRBD01-01*01	TCRBD01	TCRBD01-01	01				TCRBJ01-01*01	TCRBJ01	TCRBJ01-01	01				5	0	4	0	0	1	42	-1	54	-1	62	20	In	VDJ
NTGAAGATCCAGCCCTCAGAACCCAGGGACTCAGCTGTGTACTTCTGTGCCAGCAGACAACCCTGGGGGGGCTACACCTTCGGTTCG	CASRQPWGGYTF	9	5.1514232237606535E-5	36	TCRBV12-03/12-04*01	TCRBV12	TCRBV12-03/12-04	01								TCRBD01,TCRBD02	TCRBD01-01,TCRBD02-01		TCRBJ01-02*01	TCRBJ01	TCRBJ01-02	01				6	0	6	1	8	8	45	56	64	-1	69	9	In	VDJ
ACATCAATTCCCTGGAGCTTGGTGACTCTGCTGTGTATTTCTGTGCCAGCAGCCGAGGGCTGTGGGTACGAGCAGTACTTCGGGCCG		23	1.3164748238499448E-4	40	TCRBV03-01/03-02*01	TCRBV03	TCRBV03-01/03-02	01				TCRBD02-01*02	TCRBD02	TCRBD02-01	02				TCRBJ02-07*01	TCRBJ02	TCRBJ02-07	01				4	7	11	0	0	4	41	-1	54	59	66	23	Out	VDJ
AGCACCTTGGAGCTGGGGGACTCGGCCCTTTATCTTTGCGCCAGCAGCCGCTCTAGTGGGAGCCCAGATACGCAGTATTTTGGCCCA	CASSRSSGSPDTQYF	18	1.0302846447521307E-4	45	TCRBV05-01*01	TCRBV05	TCRBV05-01	01				TCRBD02-01*02	TCRBD02	TCRBD02-01	02				TCRBJ02-03*01	TCRBJ02	TCRBJ02-03	01				4	2	9	2	9	4	36	48	57	62	64	18	In	VDJ
CTGAATGTGAACGCCTTGGAGCTGGACGACTCGGCCCTGTATCTCTGTGCCAGCAGCCCGGATGGCTTGGAGCAGTTCTTCGGGCCA	CASSPDGLEQFF	24	1.3737128596695076E-4	36	TCRBV05-04*01	TCRBV05	TCRBV05-04	01								TCRBD01,TCRBD02	TCRBD01-01,TCRBD02-01		TCRBJ02-01*01	TCRBJ02	TCRBJ02-01	01				4	7	1	8	2	10	45	57	59	62	69	24	In	VDJ
GGGACTCAGCTTTGTATTTCTGTGCCAGCAGCGTAATCCCTCGATAAATCCCCCTTGGGCGGTCCCCGGCCCCAGCATTTTGGTGAT		23	1.3164748238499448E-4	61	TCRBV09-01*01	TCRBV09	TCRBV09-01	01								TCRBD01,TCRBD02	TCRBD01-01,TCRBD02-01		TCRBJ01-05*01	TCRBJ01	TCRBJ01-05	01				1	8	8	0	21	9	20	35	56	60	68	23	Out	VDJ
GGGACTCAGCTGTGTACTTCTGTGCCAGCAGTCTGGTAACCCGGGACTAGCGGGAGAAGGGGGCTCTACGAGCAGTACTTCGGGCCG		5	2.8619017909781407E-5	61	TCRBV12	TCRBV12				TCRBV12-03/12-04,TCRBV12-04		TCRBD02-01*02	TCRBD02	TCRBD02-01	02				TCRBJ02-07*01	TCRBJ02	TCRBJ02-07	01				5	9	0	2	10	3	20	32	42	56	65	5	Out	VDJ
CAATCCTGTCCTCAGAACCGGGAGACACGGCACTGTATCTCTGCGCCAGCAGTTGCCGGGACTAGCAATGAGCAGTTCTTCGGGCCA		10	5.7238035819562814E-5	40	TCRBV23-01*01	TCRBV23	TCRBV23-01	01				TCRBD02-01	TCRBD02	TCRBD02-01				01,02	TCRBJ02-01*01	TCRBJ02	TCRBJ02-01	01				5	0	0	8	4	6	41	53	57	-1	65	10	Out	VDJ
GAGTCCGCCAGCACCAACCAGACATCTATGTACCTCTGTGCCAGCAGTTTATACAGGGGTGGCACCGGGGAGCTGTTTTTTGGAGAA	CASSLYRGGTGELFF	8	4.5790428655650255E-5	45	TCRBV28-01*01	TCRBV28	TCRBV28-01	01				TCRBD01-01*01	TCRBD01	TCRBD01-01	01				TCRBJ02-02*01	TCRBJ02	TCRBJ02-02	01				1	3	3	2	0	4	36	-1	52	59	62	8	In	VDJ
CTGGAGTCCGCCAGCACCAACCAGACATCTATGTACCTCTGTGCCAGCAGTTGGGACAGGGAGGTACAGCCCCAGCATTTTGGTGAT	CASSWDREVQPQHF	7	4.006662507369397E-5	42	TCRBV28-01*01	TCRBV28	TCRBV28-01	01				TCRBD01-01*01	TCRBD01	TCRBD01-01	01				TCRBJ01-05*01	TCRBJ01	TCRBJ01-05	01				4	5	0	3	0	7	39	-1	52	61	66	7	In	VDJ
CTGACAGTGACCAGTGCCCATCCTGAAGACAGCAGCTTCTACATCTGCAGTGCTAGAGATCAGCAAGAGACCCAGTACTTCGGGCCA	CSARDQQETQYF	13	7.440944656543166E-5	36	TCRBV20	TCRBV20				TCRBV20-01,TCRBV20-or09_02		TCRBD01-01*01	TCRBD01	TCRBD01-01	01				TCRBJ02-05*01	TCRBJ02	TCRBJ02-05	01				0	0	4	5	1	2	45	59	60	-1	63	13	In	VDJ
GGAGTCTGCTGCCTCCTCCCAGACATCTGTATATTTCTGCGCCAGCAGTGAAGGGACATTTTTTCCGGGGAGCTGTTTTTTGGAGAA		10	5.7238035819562814E-5	44	TCRBV10-01*01	TCRBV10	TCRBV10-01	01				TCRBD01-01*01	TCRBD01	TCRBD01-01	01				TCRBJ02-02*01	TCRBJ02	TCRBJ02-02	01				3	6	0	6	1	6	37	51	52	58	64	10	Out	VDJ
GCCAGCACCAACCAGACATCTATGTACCTCTGTGCCAGCAGTTCGGGAAGTTTGAGATCTGCGAACACTGAAGCTTTCTTTGGACAA	CASSSGSLRSANTEAFF	12	6.868564298347538E-5	51	TCRBV28-01*01	TCRBV28	TCRBV28-01	01				TCRBD02-01*02	TCRBD02	TCRBD02-01	02				TCRBJ01-01*01	TCRBJ01	TCRBJ01-01	01				4	14	8	3	0	1	30	-1	43	48	62	12	In	VDJ
CGCACAGAGCAGGAGGACTCCGCCGTGTATCTCTGTGCCAGCAGCTTAGATGTTAGCGGGATCTACAATGAGCAGTTCTTCGGGCCA	CASSLDVSGIYNEQFF	27	1.545426967128196E-4	48	TCRBV07-08*01	TCRBV07	TCRBV07-08	01				TCRBD02-01*02	TCRBD02	TCRBD02-01	02				TCRBJ02-01*01	TCRBJ02	TCRBJ02-01	01				1	1	5	3	4	3	33	49	53	61	62	27	In	VDJ
CACCTTGGAGCTGGGGGACTCGGCCCTTTATCTTTGCGCCAGCAGCTTCACCGGGACTAGAAAACCTACGAGCAGTACTTCGGGCCG		17	9.730466089325679E-5	47	TCRBV05-01*01	TCRBV05	TCRBV05-01	01				TCRBD02-01	TCRBD02	TCRBD02-01				01,02	TCRBJ02-07*01	TCRBJ02	TCRBJ02-07	01				2	4	0	8	4	2	34	48	52	60	64	17	Out	VDJ
AAGATCCAGCGCACAGAGCGGGGGGACTCAGCCGTGTATCTCTGTGCCAGCAGCGGGGGTTCTGAGGTTGGCTACACCTTCGGTTCG	CASSGGSEVGYTF	42	2.4039975044216381E-4	39	TCRBV07-03*01	TCRBV07	TCRBV07-03	01								TCRBD01,TCRBD02	TCRBD01-01,TCRBD02-01		TCRBJ01-02*01	TCRBJ01	TCRBJ01-02	01				5	9	6	1	0	7	42	-1	54	59	68	42	In	VDJ
CCAGAAGACTCAGCCCTGTATCTCTGCGCCAGCAGCCAATCGGGACTAGCTGAAGAGTCTGGGGCCAACGTCCTGACTTTCGGGGCC	CASSQSGLAEESGANVLTF	8	4.5790428655650255E-5	57	TCRBV04-01*01	TCRBV04	TCRBV04-01	01				TCRBD02-01	TCRBD02	TCRBD02-01				01,02	TCRBJ02-06*01	TCRBJ02	TCRBJ02-06	01				2	7	0	7	2	1	24	39	41	50	57	8	In	VDJ
NTGTCGGCTGCTCCCTCCCAAACATCTGTGTACTTCTGTGCCAGCAGTTACTCGATAGCCGGCTCGGAGGTTCAGTACTTCGGCGCC	CASSYSIAGSEVQYF	21	1.2019987522108191E-4	45	TCRBV06-02/06-03*01	TCRBV06	TCRBV06-02/06-03	01				TCRBD02-01*02	TCRBD02	TCRBD02-01	02				TCRBJ02-04*01	TCRBJ02	TCRBJ02-04	01				0	0	10	1	12	11	36	53	65	-1	70	21	In	VDJ
ATCCAGCGCACAGAGCAGGAGGACTCGGCCGTGTATCTCTGTGCCAGCAGCCCTGTCACCGGGAACTATGGCTACACCTTCGGTTCG	CASSPVTGNYGYTF	16	9.158085731130051E-5	42	TCRBV07-02	TCRBV07	TCRBV07-02				01,02	TCRBD02-01	TCRBD02	TCRBD02-01				01,02	TCRBJ01-02*01	TCRBJ01	TCRBJ01-02	01				5	0	8	4	8	2	39	51	59	-1	63	16	In	VDJ
GTGAGCACCTTGGAGCTGGGGGACTCGGCCCTTTATCTTTGCGCCAGCAGCTTGGATAATAGCAATCAGCCCCAGCATTTTGGTGAT	CASSLDNSNQPQHF	18	1.0302846447521307E-4	42	TCRBV05-01*01	TCRBV05	TCRBV05-01	01				TCRBD02-01	TCRBD02	TCRBD02-01				01,02	TCRBJ01-05*01	TCRBJ01	TCRBJ01-05	01				0	1	5	9	1	0	39	55	56	58	59	18	In	VDJ
CTGGAGTCCGCCAGCACCAACCAGACATCTATGTACCTCTGTGCCAGCGCAATCCGACTAGCGGCGTACGAGCAGTACTTCGGGCCG	CASAIRLAAYEQYF	9	5.1514232237606535E-5	42	TCRBV28-01*01	TCRBV28	TCRBV28-01	01				TCRBD02-01	TCRBD02	TCRBD02-01				01,02	TCRBJ02-07*01	TCRBJ02	TCRBJ02-07	01				8	2	2	5	7	4	39	48	55	64	66	9	In	VDJ
AGCACCAACCAGACATCTATGTACCTCTGTGCCAGCAGTTCACCAATCCAACAGGGGAGGGCTAACTATGGCTACACCTTCGGTTCG	CASSSPIQQGRANYGYTF	7	4.006662507369397E-5	54	TCRBV28-01*01	TCRBV28	TCRBV28-01	01								TCRBD01,TCRBD02	TCRBD01-01,TCRBD02-01		TCRBJ01-02*01	TCRBJ01	TCRBJ01-02	01				4	4	3	2	10	0	27	40	50	57	61	7	In	VDJ
ATCAATTCCCTGGAGCTTGGTGACTCTGCTGTGTATTTCTGTGCCAGCAGCCAAGGGGCGGACAACTATGGCTACACCTTCGGTTCG	CASSQGADNYGYTF	12	6.868564298347538E-5	42	TCRBV03-01/03-02*01	TCRBV03	TCRBV03-01/03-02	01								TCRBD01,TCRBD02	TCRBD01-01,TCRBD02-01		TCRBJ01-02*01	TCRBJ01	TCRBJ01-02	01				1	0	1	7	4	2	39	55	59	-1	63	12	In	VDJ
NNNNTGTCGGCTGCTCCCTCCCAGACATCTGTGTACTTCTGTGCCAGCTGCGCTCAGGGGGGCGGAAACACCATATATTTTGGAGAG	CASCAQGGGNTIYF	14	8.013325014738794E-5	42	TCRBV06-05*01	TCRBV06	TCRBV06-05	01				TCRBD01-01*01	TCRBD01	TCRBD01-01	01				TCRBJ01-03*01	TCRBJ01	TCRBJ01-03	01				8	2	4	1	6	4	39	48	54	61	63	14	In	VDJ
CTGAAGATCCAGCGCACAGAGCAGGGGGACTCGGCCATGTATCTCTGTGCCAGCAGCTCTTATTCGGCCGAGCAGTACTTCGGGCCG	CASSSYSAEQYF	24	1.3737128596695076E-4	36	TCRBV07-09*01	TCRBV07	TCRBV07-09	01								TCRBD01,TCRBD02	TCRBD01-01,TCRBD02-01		TCRBJ02-07*01	TCRBJ02	TCRBJ02-07	01				4	0	9	0	7	6	45	58	65	-1	68	24	In	VDJ
ATCCAGCCCTCAGAACCCAGGGACTCAGCTGTGTACTTCTGTGCCAGCAGTCGGGATCCCTCCTACAATGAGCAGTTCTTCGGGCCA	CASSRDPSYNEQFF	17	9.730466089325679E-5	42	TCRBV12	TCRBV12				TCRBV12-03/12-04,TCRBV12-04		TCRBD02-01*02	TCRBD02	TCRBD02-01	02				TCRBJ02-01*01	TCRBJ02	TCRBJ02-01	01				5	3	8	3	0	0	39	-1	51	56	59	17	In	VDJ
ACTCGGCCCTGTATCTCTGTGCCAGCAGCCAAGACGACCCCCGGACAGGTTTACGGAATGTGGGAAGAGACCCAGTACTTCGGGCCA		9	5.1514232237606535E-5	64	TCRBV04-02*01	TCRBV04	TCRBV04-02	01				TCRBD01-01*01	TCRBD01	TCRBD01-01	01				TCRBJ02-05*01	TCRBJ02	TCRBJ02-05	01				0	15	1	4	8	3	17	34	42	49	64	9	Out	VDJ
TCGGCTGCTCCCTCCCAGACATCTGTGTACTTCTGTGCCAGCAGTGAAGCCCAGGGAGGGGGCACAGATACGCAGTATTTTGGCCCA	CASSEAQGGGTDTQYF	30	1.7171410745868843E-4	48	TCRBV06-01*01	TCRBV06	TCRBV06-01	01				TCRBD02-01*02	TCRBD02	TCRBD02-01	02				TCRBJ02-03*01	TCRBJ02	TCRBJ02-03	01				0	1	9	0	3	1	33	50	53	60	61	30	In	VDJ
ACAGTGACCAGTGCCCATCCTGAAGACAGCAGCTTCTACATCTGCAGTGCTAGCCGGGGACTACGGAACGAGCAGTACTTCGGGCCG	CSASRGLRNEQYF	5	2.8619017909781407E-5	39	TCRBV20	TCRBV20				TCRBV20-01,TCRBV20-or09_02		TCRBD02-01	TCRBD02	TCRBD02-01				01,02	TCRBJ02-07*01	TCRBJ02	TCRBJ02-07	01				3	4	0	9	3	5	42	53	56	63	67	5	In	VDJ
GTGACATCGGCCCAAAAGAACCCGACAGCTTTCTATCTCTGTGCCAGTAGTGCAGCGGGAGGGCCCGGTGAGCAGTTCTTCGGGCCA	CASSAAGGPGEQFF	19	1.0875226805716935E-4	42	TCRBV19-01*01	TCRBV19	TCRBV19-01	01				TCRBD02-01*02	TCRBD02	TCRBD02-01	02				TCRBJ02-01*01	TCRBJ02	TCRBJ02-01	01				5	5	6	0	2	9	39	51	53	63	68	19	In	VDJ
AATTCCCTGGAGCTTGGTGACTCTGCTGTGTATTTCTGTGCCAGCAGCCAAGATGGTGGTTTCGGGGAGACCCAGTACTTCGGGCCA	CASSQDGGFGETQYF	23	1.3164748238499448E-4	45	TCRBV03-01/03-02*01	TCRBV03	TCRBV03-01/03-02	01				TCRBD02-01	TCRBD02	TCRBD02-01				01,02	TCRBJ02-05*01	TCRBJ02	TCRBJ02-05	01				0	0	8	4	9	5	36	53	62	-1	66	23	In	VDJ
AACGCCTTGGAGCTGGACGACTCGGCCCTGTATCTCTGTGCCAGCAGGGAGCAGTACGCCGGAAGCACTGAAGCTTTCTTTGGACAA	CASREQYAGSTEAFF	7	4.006662507369397E-5	45	TCRBV05-04*01	TCRBV05	TCRBV05-04	01				TCRBD02-01*02	TCRBD02	TCRBD02-01	02				TCRBJ01-01*01	TCRBJ01	TCRBJ01-01	01				5	14	10	2	0	4	36	-1	47	51	65	7	In	VDJ
ATCCAGCGCACAGAGCGGGGGGACTCAGCCGTGTATCTCTGTGCCAGCAGCTTCGGACAGTATAATTCACCCCTCCACTTTGGGAAT	CASSFGQYNSPLHF	43	2.461235540241201E-4	42	TCRBV07-03*01	TCRBV07	TCRBV07-03	01				TCRBD01-01*01	TCRBD01	TCRBD01-01	01				TCRBJ01-06*01	TCRBJ01	TCRBJ01-06	01				3	0	1	5	1	4	39	53	54	-1	60	43	In	VDJ
GCCTTGGAGCTGGAGGACTCGGCCCTGTATCTCTGTGCCAGCATCCGGGGCCCAGGTTCCTATAATTCACCCCTCCACTTTGGGAAT	CASIRGPGSYNSPLHF	14	8.013325014738794E-5	48	TCRBV05-08*01	TCRBV05	TCRBV05-08	01								TCRBD01,TCRBD02	TCRBD01-01,TCRBD02-01		TCRBJ01-06*01	TCRBJ01	TCRBJ01-06	01				6	6	7	0	3	1	33	43	46	51	57	14	In	VDJ
CAGCCCTCAGAACCCAGGGACTCAGCTGTGTACTTCTGTGCCAGCAGTCCCCAGACTACGGGGGCCTATGGCTACACCTTCGGTTCG	CASSPQTTGAYGYTF	8	4.5790428655650255E-5	45	TCRBV12	TCRBV12				TCRBV12-03/12-04,TCRBV12-04						TCRBD01,TCRBD02	TCRBD01-01,TCRBD02-01		TCRBJ01-02*01	TCRBJ01	TCRBJ01-02	01				5	0	6	0	11	4	36	48	59	-1	65	8	In	VDJ
AGCACCTTGGAGCTGGGGGACTCGGCCCTTTATCTTTGCGCCAGCAGCTTGGGACAGGGGGCGGCCTACGAGCAGTACTTCGGGCCG	CASSLGQGAAYEQYF	7	4.006662507369397E-5	45	TCRBV05-01*01	TCRBV05	TCRBV05-01	01				TCRBD01-01*01	TCRBD01	TCRBD01-01	01				TCRBJ02-07*01	TCRBJ02	TCRBJ02-07	01				0	2	2	0	0	2	36	-1	52	62	64	7	In	VDJ
ACCCTGCAGCCAGAAGACTCGGCCCTGTATCTCTGCGCCAGCAGCCAAGATACAGGGGGAGGTGGAAACACCATATATTTTGGAGAG	CASSQDTGGGGNTIYF	15	8.585705372934422E-5	48	TCRBV04-03*01	TCRBV04	TCRBV04-03	01				TCRBD01-01*01	TCRBD01	TCRBD01-01	01				TCRBJ01-03*01	TCRBJ01	TCRBJ01-03	01				0	3	3	1	1	3	33	50	51	59	62	15	In	VDJ
ATCCTGGAGTCGCCCAGCCCCAACCAGACCTCTCTGTACTTCTGTGCCAGCAGTTTGGGCCGAGTCAATGAGCAGTTCTTCGGGCCA	CASSLGRVNEQFF	15	8.585705372934422E-5	39	TCRBV27-01*01	TCRBV27	TCRBV27-01	01				TCRBD01-01*01	TCRBD01	TCRBD01-01	01				TCRBJ02-01*01	TCRBJ02	TCRBJ02-01	01				3	5	8	0	0	6	42	-1	56	60	65	15	In	VDJ
ATCCGGTCCACAAAGCTGGAGGACTCAGCCATGTACTTCTGTGCCAGCAGTGGGACGGGAGTCACAGATACGCAGTATTTTGGCCCA	CASSGTGVTDTQYF	23	1.3164748238499448E-4	42	TCRBV02-01	TCRBV02	TCRBV02-01				01,03	TCRBD02-01*02	TCRBD02	TCRBD02-01	02				TCRBJ02-03*01	TCRBJ02	TCRBJ02-03	01				4	1	8	2	3	2	39	52	55	61	62	23	In	VDJ
AGCTCTCTGGAGCTGGGGGACTCAGCTTTGTATTTCTGTGCCAGCACCGCTACCGGGACTAGCACAGATACGCAGTATTTTGGCCCA	CASTATGTSTDTQYF	11	6.29618394015191E-5	45	TCRBV09-01*01	TCRBV09	TCRBV09-01	01				TCRBD02-01	TCRBD02	TCRBD02-01				01,02	TCRBJ02-03*01	TCRBJ02	TCRBJ02-03	01				6	0	0	10	8	0	36	46	54	-1	60	11	In	VDJ
AATTCCCTGGAGCTTGGTGACTCTGCTGTGTATTTCTGTGCCAGCAGCCAAGGCAGGGTGACTACCGGGGAGCTGTTTTTTGGAGAA	CASSQGRVTTGELFF	16	9.158085731130051E-5	45	TCRBV03-01/03-02*01	TCRBV03	TCRBV03-01/03-02	01				TCRBD01-01*01	TCRBD01	TCRBD01-01	01				TCRBJ02-02*01	TCRBJ02	TCRBJ02-02	01				1	5	4	3	1	5	36	52	53	58	63	16	In	VDJ
GTGACATCGGCCCAAAAGAACCCGACAGCTTTCTATCTCTGTGCCAGTAGTGAGGGACGGAAAAGTGAAAAACTGTTTTTTGGCAGT	CASSEGRKSEKLFF	16	9.158085731130051E-5	42	TCRBV19-01*01	TCRBV19	TCRBV19-01	01								TCRBD01,TCRBD02	TCRBD01-01,TCRBD02-01		TCRBJ01-04*01	TCRBJ01	TCRBJ01-04	01				5	7	0	7	2	7	39	51	53	58	65	16	In	VDJ
GTGACATCGGCCCAAAAGAACCCGACAGCTTTCTATCTCTGTGCCAGTAGTTTAACGGGGGATCTCTACGAGCAGTACTTCGGGCCG	CASSLTGDLYEQYF	6	3.434282149173769E-5	42	TCRBV19-01*01	TCRBV19	TCRBV19-01	01				TCRBD02-01*01	TCRBD02	TCRBD02-01	01				TCRBJ02-07*01	TCRBJ02	TCRBJ02-07	01				5	4	8	2	4	3	39	51	55	61	65	6	In	VDJ
NNNNTGTCGGCTGCTCCCTCCCAGACATCTGTGTACTTCTGTGCCAGCAGTTTCGGGACTCCCAGGGATGAGCAGTTCTTCGGGCCA	CASSFGTPRDEQFF	25	1.4309508954890704E-4	42	TCRBV06-05*01	TCRBV06	TCRBV06-05	01				TCRBD02-01	TCRBD02	TCRBD02-01				01,02	TCRBJ02-01*01	TCRBJ02	TCRBJ02-01	01				4	7	0	10	2	8	39	52	54	60	67	25	In	VDJ
NNNNTGTCGGCTGCTCCCTCCCAGACATCTGTGTACTTCTGTGCCAGCAGATCCGGGACAGGGGGCACTGAAGCTTTCTTTGGACAA	CASRSGTGGTEAFF	37	2.1178073253238242E-4	42	TCRBV06-05*01	TCRBV06	TCRBV06-05	01				TCRBD01-01*01	TCRBD01	TCRBD01-01	01				TCRBJ01-01*01	TCRBJ01	TCRBJ01-01	01				6	0	0	1	4	4	39	50	54	-1	65	37	In	VDJ
ACCCTGCAGCCAGAAGACTCGGCCCTGTATCTCTGTGCCAGCAGCCAAGATGAGGGGACAGGCGACGCGCCCCAGCATTTTGGTGAT	CASSQDEGTGDAPQHF	23	1.3164748238499448E-4	48	TCRBV04-02*01	TCRBV04	TCRBV04-02	01				TCRBD01-01*01	TCRBD01	TCRBD01-01	01				TCRBJ01-05*01	TCRBJ01	TCRBJ01-05	01				0	6	0	4	4	9	33	50	54	62	68	23	In	VDJ
ATCAATTCCCTGGAGCTTGGTGACTCTGCTGTGTATTTCTGTGCCAGCAGCTATCGGGGGGCGACTTACGAGCAGTACTTCGGGCCG	CASSYRGATYEQYF	5	2.8619017909781407E-5	42	TCRBV03-01/03-02*01	TCRBV03	TCRBV03-01/03-02	01				TCRBD02-01*01	TCRBD02	TCRBD02-01	01				TCRBJ02-07*01	TCRBJ02	TCRBJ02-07	01				5	5	8	1	3	4	39	51	54	61	66	5	In	VDJ
CGGTCCACAAAGCTGGAGGACTCAGCCATGTACTTCTGTGCCAGCAGCTATTTCGACTCCTTTGAGGGTGAGCAGTTCTTCGGGCCA	CASSYFDSFEGEQFF	5	2.8619017909781407E-5	45	TCRBV02-01	TCRBV02	TCRBV02-01				01,03	TCRBD02-01*02	TCRBD02	TCRBD02-01	02				TCRBJ02-01*01	TCRBJ02	TCRBJ02-01	01				6	0	11	0	16	9	36	47	63	-1	68	5	In	VDJ
CAGTCCACGGAGTCAGGGGACACAGCACTGTATTTCTGTGCCAGCAGCAAAGCGTCCTAACATCTCTACGAGCAGTACTTCGGGCCG	CASSKAS*HLYEQYF	15	8.585705372934422E-5	45	TCRBV21-01*01	TCRBV21	TCRBV21-01	01								TCRBD01,TCRBD02	TCRBD01-01,TCRBD02-01		TCRBJ02-07*01	TCRBJ02	TCRBJ02-07	01				0	3	3	6	6	3	36	53	59	62	65	15	Stop	VDJ
ATCCAGGCTACGAAGCTTGAGGATTCAGCAGTGTATTTTTGTGCCAGCAGCCATCCCGCCAGCACAGATACGCAGTATTTTGGCCCA	CASSHPASTDTQYF	10	5.7238035819562814E-5	42	TCRBV16-01*01	TCRBV16	TCRBV16-01	01								TCRBD01,TCRBD02	TCRBD01-01,TCRBD02-01		TCRBJ02-03*01	TCRBJ02	TCRBJ02-03	01				3	1	10	0	4	0	39	53	57	59	60	10	In	VDJ
GCCTTGTTGCTGGGGGACTCGGCCCTCTATCTCTGTGCCAGCAGCCCCCTCCGCGGATCCGTGGGGCAGCCCCAGCATTTTGGTGAT	CASSPLRGSVGQPQHF	7	4.006662507369397E-5	48	TCRBV05-06*01	TCRBV05	TCRBV05-06	01								TCRBD01,TCRBD02	TCRBD01-01,TCRBD02-01		TCRBJ01-05*01	TCRBJ01	TCRBJ01-05	01				4	0	6	2	17	7	33	45	62	-1	66	7	In	VDJ
CTGCAGCCAGAAGACTCAGCCCTGTATCTCTGCGCCAGCAGCCAAGGAGCTGAACGGGAGTTGTCCTACGAGCAGTACTTCGGGCCG	CASSQGAERELSYEQYF	16	9.158085731130051E-5	51	TCRBV04-01*01	TCRBV04	TCRBV04-01	01				TCRBD02-01*02	TCRBD02	TCRBD02-01	02				TCRBJ02-07*01	TCRBJ02	TCRBJ02-07	01				1	3	8	2	8	1	30	46	54	60	63	16	In	VDJ
TCGGCTGCTCCCTCCCAGACATCTGTGTACTTCTGTGCCAGCTCATCGGGGTCCGGGACGTCTTACAATGAGCAGTTCTTCGGGCCA	CASSSGSGTSYNEQFF	24	1.3737128596695076E-4	48	TCRBV06	TCRBV06				TCRBV06-01,TCRBV06-05						TCRBD01,TCRBD02	TCRBD01-01,TCRBD02-01		TCRBJ02-01*01	TCRBJ02	TCRBJ02-01	01				8	4	0	7	12	4	33	42	54	59	63	24	In	VDJ
AGCACCTTGGAGCTGGGGGACTCGGCCCTTTATCTTTGCGCCAGCAGCTTGGGACAGGGGGCCACCGGGGAGCTGTTTTTTGGAGAA	CASSLGQGATGELFF	10	5.7238035819562814E-5	45	TCRBV05-01*01	TCRBV05	TCRBV05-01	01				TCRBD01-01*01	TCRBD01	TCRBD01-01	01				TCRBJ02-02*01	TCRBJ02	TCRBJ02-02	01				0	0	2	0	0	4	36	-1	52	-1	62	10	In	VDJ
TTCTAAGAAGCTCCTTCTCAGTGACTCTGGCTTCTATCTCTGTGCCTGGAGCCTCGGGGAGGAAGTTATGGCTACACCTTCGGTTCG		6	3.434282149173769E-5	41	TCRBV30-01*01	TCRBV30	TCRBV30-01	01				TCRBD02-01*02	TCRBD02	TCRBD02-01	02				TCRBJ01-02*01	TCRBJ01	TCRBJ01-02	01				3	4	9	1	5	5	40	51	56	62	66	6	Out	VDJ
NTGTCGGCTGCTCCCTCCCAGACATCTGTGTACTTCTGTGCCAGCAGTGAATCTAGCGGGAGTCCAGATACGCAGTATTTTGGCCCA	CASSESSGSPDTQYF	34	1.9460932178651358E-4	45	TCRBV06-01*01	TCRBV06	TCRBV06-01	01				TCRBD02-01*02	TCRBD02	TCRBD02-01	02				TCRBJ02-03*01	TCRBJ02	TCRBJ02-03	01				2	2	4	2	1	4	36	51	52	62	64	34	In	VDJ
NNNNTGTCGGCTGCTCCCTCCCAGACATCTGTGTACTTCTGTGCCAGCAGTCCACTAGGGACAGACTATGGCTACACCTTCGGTTCG	CASSPLGTDYGYTF	15	8.585705372934422E-5	42	TCRBV06-05*01	TCRBV06	TCRBV06-05	01				TCRBD01-01*01	TCRBD01	TCRBD01-01	01				TCRBJ01-02*01	TCRBJ01	TCRBJ01-02	01				5	0	0	5	6	3	39	51	57	-1	64	15	In	VDJ
AGCACCTTGGAGCTGGGGGACTCGGCCCTTTATCTTTGCGCCAGCAGCTTGGTTGGCGGGCTCTCCTACGAGCAGTACTTCGGGCCG	CASSLVGGLSYEQYF	19	1.0875226805716935E-4	45	TCRBV05-01*01	TCRBV05	TCRBV05-01	01				TCRBD02-01	TCRBD02	TCRBD02-01				01,02	TCRBJ02-07*01	TCRBJ02	TCRBJ02-07	01				0	2	7	4	3	0	36	52	55	60	62	19	In	VDJ
CCCCTGACCCTGGAGTCTGCCAGGCCCTCACATACCTCTCAGTACCTCTGTGCCAGCAGTGAAGGATTTGCCCAGTACTTCGGGCCA	CASSEGFAQYF	25	1.4309508954890704E-4	33	TCRBV25-01*01	TCRBV25	TCRBV25-01	01								TCRBD01,TCRBD02	TCRBD01-01,TCRBD02-01		TCRBJ02-05*01	TCRBJ02	TCRBJ02-05	01				2	4	1	8	0	9	48	-1	63	66	70	25	In	VDJ
CGGTCCACAAAGCTGGAGGACTCAGCCATGTACTTCTGTGCCAGCACCAGGAGGGACAGTTGGGATCAGCCCCAGCATTTTGGTGAT	CASTRRDSWDQPQHF	13	7.440944656543166E-5	45	TCRBV02-01	TCRBV02	TCRBV02-01				01,03	TCRBD01-01*01	TCRBD01	TCRBD01-01	01				TCRBJ01-05*01	TCRBJ01	TCRBJ01-05	01				7	5	0	5	6	5	36	46	52	59	64	13	In	VDJ
AATGTGAGCACCTTGGAGCTGGGGGACTCGGCCCTTTATCTTTGCGCCAGCAGCGTGGAGGCCTCCTATGGCTACACCTTCGGTTCG	CASSVEASYGYTF	6	3.434282149173769E-5	39	TCRBV05-01*01	TCRBV05	TCRBV05-01	01								TCRBD01,TCRBD02	TCRBD01-01,TCRBD02-01		TCRBJ01-02*01	TCRBJ01	TCRBJ01-02	01				0	4	5	4	0	4	42	-1	58	61	65	6	In	VDJ
AACATGAGCTCCTTGGAGCTGGGGGACTCAGCCCTGTACTTCTGTGCCAGCAGCTTAAATGGGGCCAACGTCCTGACTTTCGGGGCC	CASSLNGANVLTF	4	2.2895214327825128E-5	39	TCRBV13-01*01	TCRBV13	TCRBV13-01	01											TCRBJ02-06*01	TCRBJ02	TCRBJ02-06	01				2	2	0	0	0	3	42	-1	-1	57	59	4	In	VJ
GCCCATCCTGAAGACAGCAGCTTCTACATCTGCAGTGCTAGAGATCTCGGGAGCGGGATTAGCACAGATACGCAGTATTTTGGCCCA	CSARDLGSGISTDTQYF	9	5.1514232237606535E-5	51	TCRBV20	TCRBV20				TCRBV20-01,TCRBV20-or09_02		TCRBD02-01*02	TCRBD02	TCRBD02-01	02				TCRBJ02-03*01	TCRBJ02	TCRBJ02-03	01				0	2	6	3	7	0	30	44	51	58	60	9	In	VDJ
ACTCTGGAGTCCGCTACCAGCTCCCAGACATCTGTGTACTTCTGTGCCATCAGTGAAAAGGGATCCTATGGCTACACCTTCGGTTCG	CAISEKGSYGYTF	25	1.4309508954890704E-4	39	TCRBV10-03*01	TCRBV10	TCRBV10-03	01								TCRBD01,TCRBD02	TCRBD01-01,TCRBD02-01		TCRBJ01-02*01	TCRBJ01	TCRBJ01-02	01				3	2	0	8	3	4	42	56	59	63	65	25	In	VDJ
ACATCGGCCCAAAAGAACCCGACAGCTTTCTATCTCTGTGCCAGTAGTATAGCCGGGAGCACCTACAATGAGCAGTTCTTCGGGCCA	CASSIAGSTYNEQFF	8	4.5790428655650255E-5	45	TCRBV19-01*01	TCRBV19	TCRBV19-01	01				TCRBD02-01*02	TCRBD02	TCRBD02-01	02				TCRBJ02-01*01	TCRBJ02	TCRBJ02-01	01				1	2	8	2	1	2	36	52	53	59	61	8	In	VDJ
CAGCGCACAGAGCAGGAGGACTCGGCCGTGTATCTCTGTGCCAGCTGCGATACTAGCGGGACGATCGGGGAGCTGTTTTTTGGAGAA	CASCDTSGTIGELFF	11	6.29618394015191E-5	45	TCRBV07-02	TCRBV07	TCRBV07-02				01,02	TCRBD02-01*02	TCRBD02	TCRBD02-01	02				TCRBJ02-02*01	TCRBJ02	TCRBJ02-02	01				8	4	3	3	6	7	36	45	51	61	65	11	In	VDJ
CTCTGACAGTGACCAGTGCCCATCCTGAAGACAGCAGCTTCTACATCTGCAGTGCTAGGGATCAGGAAAAAAGCTTTCTTTGGACAA		14	8.013325014738794E-5	34	TCRBV20	TCRBV20				TCRBV20-01,TCRBV20-or09_02		TCRBD01-01*01	TCRBD01	TCRBD01-01	01				TCRBJ01-01*01	TCRBJ01	TCRBJ01-01	01				3	4	4	4	4	9	47	58	62	66	70	14	Out	VDJ
GTGAACGCCTTGGAGCTGGACGACTCGGCCCTGTATCTCTGTGCCAGCAGCTCTAGCGGGAGTGGCTACGAGCAGTACTTCGGGCCG	CASSSSGSGYEQYF	11	6.29618394015191E-5	42	TCRBV05-04*01	TCRBV05	TCRBV05-04	01				TCRBD02-01*02	TCRBD02	TCRBD02-01	02				TCRBJ02-07*01	TCRBJ02	TCRBJ02-07	01				3	3	4	2	0	3	39	-1	52	62	65	11	In	VDJ
AATGTGAACGCCTTGGAGCTGGAGGACTCGGCCCTGTATCTCTGTGCCAGCAGCTTTGGGGACAGATACGAGCAGTACTTCGGGCCG	CASSFGDRYEQYF	9	5.1514232237606535E-5	39	TCRBV05-08*01	TCRBV05	TCRBV05-08	01				TCRBD01-01*01	TCRBD01	TCRBD01-01	01				TCRBJ02-07*01	TCRBJ02	TCRBJ02-07	01				2	1	0	5	2	4	42	56	58	65	66	9	In	VDJ
CTGTCCCTAGAGTCTGCCATCCCCAACCAGACAGCTCTTTACTTCTGTGCCACCAGTGACCGGGACCTCTCGTGGTTCTTCGGGCCA	CATSDRDLSWFF	24	1.3737128596695076E-4	36	TCRBV24-01*01	TCRBV24	TCRBV24-01	01								TCRBD01,TCRBD02	TCRBD01-01,TCRBD02-01		TCRBJ02-01*01	TCRBJ02	TCRBJ02-01	01				4	8	0	7	2	15	45	59	61	66	74	24	In	VDJ
CAGCCTGCAGAACTGGAGGATTCTGGAGTTTATTTCTGTGCCAGCAGCCACCGGGACAGCCAGTACAATGAGCAGTTCTTCGGGCCA	CASSHRDSQYNEQFF	38	2.175045361143387E-4	45	TCRBV14-01*01	TCRBV14	TCRBV14-01	01				TCRBD01-01*01	TCRBD01	TCRBD01-01	01				TCRBJ02-01*01	TCRBJ02	TCRBJ02-01	01				3	4	0	5	2	4	36	50	52	59	63	38	In	VDJ
CAGCGCACAGAGCAGGAGGACTCGGCCGTGTATCTCTGTGCCAGCAGCAGCCGGACTAGCGGAACCTACGAGCAGTACTTCGGGCCG	CASSSRTSGTYEQYF	7	4.006662507369397E-5	45	TCRBV07-02	TCRBV07	TCRBV07-02				01,02	TCRBD02-01	TCRBD02	TCRBD02-01				01,02	TCRBJ02-07*01	TCRBJ02	TCRBJ02-07	01				5	2	1	5	4	2	36	48	52	62	64	7	In	VDJ
ATCCGGTCCACAAAGCTGGAGGACTCAGCCATGTACTTCTGTGCCAGCAGTGAAATCCCCAACACCGGGGAGCTGTTTTTTGGAGAA	CASSEIPNTGELFF	5	2.8619017909781407E-5	42	TCRBV02-01	TCRBV02	TCRBV02-01				01,03								TCRBJ02-02*01	TCRBJ02	TCRBJ02-02	01				2	6	0	0	0	2	39	-1	-1	54	60	5	In	VJ
ACTGTGAGCAACATGAGCCCTGAAGACAGCAGCATATATCTCTGCAGCGTTGAAGGGGGGGGTTCGAAAGGCTACACCTTCGGTTCG	CSVEGGGSKGYTF	9	5.1514232237606535E-5	39	TCRBV29-01	TCRBV29	TCRBV29-01				01,02	TCRBD02-01*01	TCRBD02	TCRBD02-01	01				TCRBJ01-02*01	TCRBJ01	TCRBJ01-02	01				1	7	9	0	0	8	42	-1	55	62	69	9	In	VDJ
CAGGCTACGAAGCTTGAGGATTCAGCAGTGTATTTTTGTGCCAGCAGCCAATCAACAGGGATGAACACTGAAGCTTTCTTTGGACAA	CASSQSTGMNTEAFF	20	1.1447607163912563E-4	45	TCRBV16-01*01	TCRBV16	TCRBV16-01	01				TCRBD01-01*01	TCRBD01	TCRBD01-01	01				TCRBJ01-01*01	TCRBJ01	TCRBJ01-01	01				0	1	3	3	1	0	36	53	54	60	61	20	In	VDJ
ATCCAGCCCTCAGAACCCAGGGACTCAGCTGTGTACTTCTGTGCCAGCAGCGACAGGTGGTTGAATGAAAAACTGTTTTTTGGCAGT	CASSDRWLNEKLFF	9	5.1514232237606535E-5	42	TCRBV12	TCRBV12				TCRBV12-03/12-04,TCRBV12-04		TCRBD01-01*01	TCRBD01	TCRBD01-01	01				TCRBJ01-04*01	TCRBJ01	TCRBJ01-04	01				6	6	2	4	1	5	39	50	51	57	63	9	In	VDJ
GTGAACGCCTTGGAGCTGGAGGACTCGGCCCTGTATCTCTGTGCCAGCAGCTCGACAGGGTTGGGCTATGGCTACACCTTCGGTTCG	CASSSTGLGYGYTF	19	1.0875226805716935E-4	42	TCRBV05-08*01	TCRBV05	TCRBV05-08	01				TCRBD01-01*01	TCRBD01	TCRBD01-01	01				TCRBJ01-02*01	TCRBJ01	TCRBJ01-02	01				3	5	2	3	1	4	39	52	53	60	65	19	In	VDJ
TGCAGCCAGAAGACTCAGCCCTGTATCTCTGCGCCAGCAGCCAAGAACCCCCAGGGGACCGGGACCTACGAGCAGTACTTCGGGCCG		12	6.868564298347538E-5	52	TCRBV04-01*01	TCRBV04	TCRBV04-01	01				TCRBD01-01*01	TCRBD01	TCRBD01-01	01				TCRBJ02-07*01	TCRBJ02	TCRBJ02-07	01				0	7	4	2	5	2	29	46	51	57	64	12	Out	VDJ
CAGCAGGTAGTGCGAGGAGATTCGGCAGCTTATTTCTGTGCCAGCTCACCTCAGGGGATGCATAATTCACCCCTCCACTTTGGGAAT	CASSPQGMHNSPLHF	8	4.5790428655650255E-5	45	TCRBV18-01*01	TCRBV18	TCRBV18-01	01				TCRBD01-01*01	TCRBD01	TCRBD01-01	01				TCRBJ01-06*01	TCRBJ01	TCRBJ01-06	01				3	4	4	2	1	5	36	50	51	57	61	8	In	VDJ
ACCCTGCAGCCAGAAGACTCGGCCCTGTATCTCTGTGCCAGCAGCCAAGAAGGGGGCTCTGGGGCCAACGTCCTGACTTTCGGGGCC	CASSQEGGSGANVLTF	16	9.158085731130051E-5	48	TCRBV04-02*01	TCRBV04	TCRBV04-02	01				TCRBD01-01*01	TCRBD01	TCRBD01-01	01				TCRBJ02-06*01	TCRBJ02	TCRBJ02-06	01				0	0	5	1	0	0	33	-1	50	-1	56	16	In	VDJ
GGCGTCTGCTGTACCCTCTCAGACATCTGTGTACTTCTGTGCCAGCGCTACGACTAGCGGATTTACAATGAGCAGTTCTTCGGGCCA		15	8.585705372934422E-5	44	TCRBV06-04*01	TCRBV06	TCRBV06-04	01				TCRBD02-01	TCRBD02	TCRBD02-01				01,02	TCRBJ02-01*01	TCRBJ02	TCRBJ02-01	01				8	3	2	5	5	4	37	46	51	60	63	15	Out	VDJ
AGTCCACGGAGTCAGGGGACACAGCACTGTATTTCTGTGCCAGCAGCACGGTGGGCTGTTGGGCAAAATGAGCAGTTCTTCGGGCCA		8	4.5790428655650255E-5	46	TCRBV21-01*01	TCRBV21	TCRBV21-01	01				TCRBD01-01*01	TCRBD01	TCRBD01-01	01				TCRBJ02-01*01	TCRBJ02	TCRBJ02-01	01				4	10	8	0	4	7	35	48	52	56	66	8	Out	VDJ
CCGCCAGCACCAACCAGACATCTATGTACCTCTGTGCCAGCCACTAGGGAGACTAGCGGGGTCTGGGGAACGCAGTATTTTGGCCCA		20	1.1447607163912563E-4	49	TCRBV28-01*01	TCRBV28	TCRBV28-01	01				TCRBD02-01*01	TCRBD02	TCRBD02-01	01				TCRBJ02-03*01	TCRBJ02	TCRBJ02-03	01				8	8	2	3	9	9	32	41	50	61	69	20	Out	VDJ
ATCCAGCGCACAGAGCAGGGGGACTCGGCCATGTATCTCTGTGCCAGCAGCGAAGAAGGTAGGAACACTGAAGCTTTCTTTGGACAA	CASSEEGRNTEAFF	17	9.730466089325679E-5	42	TCRBV07-09*01	TCRBV07	TCRBV07-09	01								TCRBD01,TCRBD02	TCRBD01-01,TCRBD02-01		TCRBJ01-01*01	TCRBJ01	TCRBJ01-01	01				5	3	5	4	5	1	39	51	56	59	62	17	In	VDJ
TCGGCCCAAAAGAACCCGACAGCTTTCTATCTCTGTGCCAGTAGTATAGGGGCGACAGGGAGGGGAACTGAAGCTTTCTTTGGACAA	CASSIGATGRGTEAFF	11	6.29618394015191E-5	48	TCRBV19-01*01	TCRBV19	TCRBV19-01	01								TCRBD01,TCRBD02	TCRBD01-01,TCRBD02-01		TCRBJ01-01*01	TCRBJ01	TCRBJ01-01	01				1	6	2	3	4	5	33	49	53	60	66	11	In	VDJ
AACCGGGAGACACGGCACTGTATCTCTGCGCCAGCAGTCACCCCGGGACAGAGACTCCTCAATGGTCAGCCCCAGCATTTTGGTGAT		8	4.5790428655650255E-5	55	TCRBV23-01*01	TCRBV23	TCRBV23-01	01				TCRBD01-01*01	TCRBD01	TCRBD01-01	01				TCRBJ01-05*01	TCRBJ01	TCRBJ01-05	01				3	14	0	5	4	6	26	40	44	51	65	8	Out	VDJ
NNNNNNNNNTGTCGGCTGCTCCCTCCCAGACATCTGTGTACTTCTGTGCCAGGGGACGGGAGCAATCAGCCCCAGCATTTTGGTGAT		13	7.440944656543166E-5	37	TCRBV06-05*01	TCRBV06	TCRBV06-05	01								TCRBD01,TCRBD02	TCRBD01-01,TCRBD02-01		TCRBJ01-05*01	TCRBJ01	TCRBJ01-05	01				9	3	0	7	0	1	44	-1	52	57	60	13	Out	VDJ
GAACGCCTTGGAGCTGGACGACTCGGCCCTGTATCTCTGTGCCAGCAGCCCATTTGACATAACCCCTATGGCTACACCTTCGGTTCG		11	6.29618394015191E-5	44	TCRBV05-04*01	TCRBV05	TCRBV05-04	01				TCRBD01-01*01	TCRBD01	TCRBD01-01	01				TCRBJ01-02*01	TCRBJ01	TCRBJ01-02	01				4	6	2	6	6	4	37	49	55	59	65	11	Out	VDJ
CAGCCTGCAGAGCTTGGGGACTCGGCCGTGTATCTCTGTGCCAGCGGAACTCGGGGGCAGGGGCTCTACGAGCAGTACTTCGGGCCG	CASGTRGQGLYEQYF	5	2.8619017909781407E-5	45	TCRBV11-03*01	TCRBV11	TCRBV11-03	01								TCRBD01,TCRBD02	TCRBD01-01,TCRBD02-01		TCRBJ02-07*01	TCRBJ02	TCRBJ02-07	01				8	2	4	2	12	3	36	45	57	63	65	5	In	VDJ
AACCTTCACCTACACGCCCTGCAGCCAGAAGACTCAGCCCTGTATCTCTGCGCCAGCAGCCAAGGGGACGAGCAGTACTTCGGGCCG	CASSQGDEQYF	8	4.5790428655650255E-5	33	TCRBV04-01*01	TCRBV04	TCRBV04-01	01								TCRBD01,TCRBD02	TCRBD01-01,TCRBD02-01		TCRBJ02-07*01	TCRBJ02	TCRBJ02-07	01				1	0	0	9	0	5	48	-1	64	-1	67	8	In	VDJ
CAGCCCTCAGAACCCAGGGACTCAGCTGTGTACTTCTGTGCCAGCAGTCTTAGCGGGAGCAAGGGCAATGAGCAGTTCTTCGGGCCA	CASSLSGSKGNEQFF	3	1.7171410745868845E-5	45	TCRBV12	TCRBV12				TCRBV12-03/12-04,TCRBV12-04		TCRBD02-01*02	TCRBD02	TCRBD02-01	02				TCRBJ02-01*01	TCRBJ02	TCRBJ02-01	01				5	6	5	2	2	6	36	48	50	59	65	3	In	VDJ
ACTGTGAGCAACATGAGCCCTGAAGACAGCAGCATATATCTCTGCAGCGTTCGTGGACAGGGGAACGGAGAGCAGTTCTTCGGGCCA	CSVRGQGNGEQFF	26	1.4881889313086332E-4	39	TCRBV29-01	TCRBV29	TCRBV29-01				01,02	TCRBD01-01*01	TCRBD01	TCRBD01-01	01				TCRBJ02-01*01	TCRBJ02	TCRBJ02-01	01				5	6	1	2	3	10	42	51	54	63	69	26	In	VDJ
CCAGCACCAACCAGACATCTATGTACCTCTGTGCCAGCAGCCCCTAGCGGGAGAGGAGAGAGCACCGGGGAGCTGTTTTTTGGAGAA		6	3.434282149173769E-5	52	TCRBV28-01*01	TCRBV28	TCRBV28-01	01				TCRBD02-01*02	TCRBD02	TCRBD02-01	02				TCRBJ02-02*01	TCRBJ02	TCRBJ02-02	01				6	9	4	2	3	4	29	40	43	53	62	6	Out	VDJ
AGTTCTAAGAAGCTCCTTCTCAGTGACTCTGGCTTCTATCTCTGTGCCCTGAGGTGGGCGGCGGGAAACACCATATATTTTGGAGAG	CALRWAAGNTIYF	9	5.1514232237606535E-5	39	TCRBV30-01	TCRBV30	TCRBV30-01				01,05					TCRBD01,TCRBD02	TCRBD01-01,TCRBD02-01		TCRBJ01-03*01	TCRBJ01	TCRBJ01-03	01				8	4	8	0	7	4	42	48	55	59	63	9	In	VDJ
ATCAATTCCCTGGAGCTTGGTGACTCTGCTGTGTATTTCTGTGCCAGCAGCCAAGGGACAGGACCTCAGCTCCAGCATTTTGGTGAT	CASSQGTGPQLQHF	4	2.2895214327825128E-5	42	TCRBV03-01/03-02*01	TCRBV03	TCRBV03-01/03-02	01				TCRBD01-01*01	TCRBD01	TCRBD01-01	01				TCRBJ01-05*01	TCRBJ01	TCRBJ01-05	01				1	9	1	4	0	12	39	-1	55	62	71	4	In	VDJ
AACCTGAGCTCTCTGGAGCTGGGGGACTCAGCTTTGTATTTCTGTGCCAGCTCGGGGAGCTCCTACAATGAGCAGTTCTTCGGGCCA	CASSGSSYNEQFF	12	6.868564298347538E-5	39	TCRBV09-01*01	TCRBV09	TCRBV09-01	01				TCRBD02-01	TCRBD02	TCRBD02-01				01,02	TCRBJ02-01*01	TCRBJ02	TCRBJ02-01	01				7	2	8	3	1	0	42	51	52	57	59	12	In	VDJ
GCCTTGGAGCTGGACGACTCGGCCCTGTATCTCTGTGCCACCTCTGGGGGCGGTCTTGGACTATACAATGAGCAGTTCTTCGGGCCA	CATSGGGLGLYNEQFF	3	1.7171410745868845E-5	48	TCRBV05-04*01	TCRBV05	TCRBV05-04	01								TCRBD01,TCRBD02	TCRBD01-01,TCRBD02-01		TCRBJ02-01*01	TCRBJ02	TCRBJ02-01	01				9	12	6	0	5	4	33	40	45	51	63	3	In	VDJ
ATCCAGCGCACAGAGCAGGGGGACTCGGCCATGTATCTCTGTGCCAGCAGCTTCGTGGGAGGGCCCCCGGAGCAGTTCTTCGGGCCA	CASSFVGGPPEQFF	12	6.868564298347538E-5	42	TCRBV07-09*01	TCRBV07	TCRBV07-09	01				TCRBD02-01*02	TCRBD02	TCRBD02-01	02				TCRBJ02-01*01	TCRBJ02	TCRBJ02-01	01				3	6	9	0	3	10	39	53	56	63	69	12	In	VDJ
CAGCCCTCAGAACCCAGGGACTCAGCTGTGTACTTCTGTGCCAGCAGTTTAGCGGGACAGAGAAACACTGAAGCTTTCTTTGGACAA	CASSLAGQRNTEAFF	5	2.8619017909781407E-5	45	TCRBV12	TCRBV12				TCRBV12-03/12-04,TCRBV12-04		TCRBD01-01*01	TCRBD01	TCRBD01-01	01				TCRBJ01-01*01	TCRBJ01	TCRBJ01-01	01				0	3	0	5	0	2	36	-1	53	60	63	5	In	VDJ
CAGCCTGCAGAGCTTGGGGACTCGGCCGTGTATCTCTGTGCCAGCAGCGAAACCGGGACGGTGAATTCACCCCTCCACTTTGGGAAT	CASSETGTVNSPLHF	9	5.1514232237606535E-5	45	TCRBV11-03*01	TCRBV11	TCRBV11-03	01								TCRBD01,TCRBD02	TCRBD01-01,TCRBD02-01		TCRBJ01-06*01	TCRBJ01	TCRBJ01-06	01				5	4	0	7	6	7	36	48	54	59	63	9	In	VDJ
AAGAAGCTCCTTCTCAGTGACTCTGGCTTCTATCTCTGTGCCTGGAACCCCGGCCAGGGGGAGAATTCACCCCTCCACTTTGGGAAT	CAWNPGQGENSPLHF	6	3.434282149173769E-5	45	TCRBV30-01*01	TCRBV30	TCRBV30-01	01				TCRBD01-01*01	TCRBD01	TCRBD01-01	01				TCRBJ01-06*01	TCRBJ01	TCRBJ01-06	01				4	2	4	1	8	7	36	46	54	61	63	6	In	VDJ
NNNNTGTCGGCTGCTCCCTCCCAGACATCTGTGTACTTCTGTGCCAGCAGTTACACCATGGAAAACTATGGCTACACCTTCGGTTCG	CASSYTMENYGYTF	15	8.585705372934422E-5	42	TCRBV06-05*01	TCRBV06	TCRBV06-05	01								TCRBD01,TCRBD02	TCRBD01-01,TCRBD02-01		TCRBJ01-02*01	TCRBJ01	TCRBJ01-02	01				2	1	1	8	5	2	39	54	59	62	63	15	In	VDJ
CAGGTAGTGCGAGGAGATTCGGCAGCTTATTTCTGTGCCAGCTCACCACTACCGGACAGTTTTTCACAAGAGCAGTACTTCGGGCCG	CASSPLPDSFSQEQYF	21	1.2019987522108191E-4	48	TCRBV18-01*01	TCRBV18	TCRBV18-01	01				TCRBD01-01*01	TCRBD01	TCRBD01-01	01				TCRBJ02-07*01	TCRBJ02	TCRBJ02-07	01				1	10	1	5	4	7	33	49	53	59	69	21	In	VDJ
ATCCAGCCCTCAGAACCCAGGGACTCAGCTGTGTACTTCTGTGCCAGCAGCCCAATTAGCGACCTCAATGAGCAGTTCTTCGGGCCA	CASSPISDLNEQFF	17	9.730466089325679E-5	42	TCRBV12	TCRBV12				TCRBV12-03/12-04,TCRBV12-04		TCRBD02-01	TCRBD02	TCRBD02-01				01,02	TCRBJ02-01*01	TCRBJ02	TCRBJ02-01	01				6	4	5	6	6	6	39	50	56	61	65	17	In	VDJ
AACGCCTTGTTGCTGGGGGACTCGGCCCTGTATCTCTGTGCCAGCAAGCTGGGTGAGGGCGGTAATCAGCCCCAGCATTTTGGTGAT	CASKLGEGGNQPQHF	5	2.8619017909781407E-5	45	TCRBV05-05*01	TCRBV05	TCRBV05-05	01				TCRBD02-01*02	TCRBD02	TCRBD02-01	02				TCRBJ01-05*01	TCRBJ01	TCRBJ01-05	01				6	4	11	0	8	4	36	46	54	59	63	5	In	VDJ
CAGCCTGCAGAGCTTGAGGACTCGGCCGTGTATCTCTGTGCCAGCAGCCCCATAGACCTTAGCTCCTACGAGCAGTACTTCGGGCCG	CASSPIDLSSYEQYF	23	1.3164748238499448E-4	45	TCRBV11	TCRBV11				TCRBV11-02,TCRBV11-03						TCRBD01,TCRBD02	TCRBD01-01,TCRBD02-01		TCRBJ02-07*01	TCRBJ02	TCRBJ02-07	01				5	5	2	7	6	0	36	48	54	57	62	23	In	VDJ
ACATCGGCCCAAAAGAACCCGACAGCTTTCTATCTCTGTGCCAGTAGTCCTTCGGGACAGTTCTACAATGAGCAGTTCTTCGGGCCA	CASSPSGQFYNEQFF	9	5.1514232237606535E-5	45	TCRBV19-01*01	TCRBV19	TCRBV19-01	01				TCRBD01-01*01	TCRBD01	TCRBD01-01	01				TCRBJ02-01*01	TCRBJ02	TCRBJ02-01	01				5	2	0	5	5	3	36	48	53	60	62	9	In	VDJ
GTGACATCGGCCCAAAAGAACCCGACAGCTTTCTATCTCTGTGCCAGTAGTTTCAGGACAGGGCAAGAGACCCAGTACTTCGGGCCA	CASSFRTGQETQYF	9	5.1514232237606535E-5	42	TCRBV19-01*01	TCRBV19	TCRBV19-01	01				TCRBD01-01*01	TCRBD01	TCRBD01-01	01				TCRBJ02-05*01	TCRBJ02	TCRBJ02-05	01				5	0	1	3	4	2	39	51	55	-1	63	9	In	VDJ
GTGACATCGGCCCAAAAGAACCCGACAGCTTTCTATCTCTGTGCCAGTAGTATAGCATATCCCAACACTGAAGCTTTCTTTGGACAA	CASSIAYPNTEAFF	9	5.1514232237606535E-5	42	TCRBV19-01*01	TCRBV19	TCRBV19-01	01								TCRBD01,TCRBD02	TCRBD01-01,TCRBD02-01		TCRBJ01-01*01	TCRBJ01	TCRBJ01-01	01				1	6	4	6	0	2	39	-1	55	57	63	9	In	VDJ
ATCCAGCCCTCAGAACCCAGGGACTCAGCTGTGTACTTCTGTGCCAGCAGTTTTCCCCCCCAGGTCTCTGAAGCTTTCTTTGGACAA	CASSFPPQVSEAFF	3	1.7171410745868845E-5	42	TCRBV12	TCRBV12				TCRBV12-03/12-04,TCRBV12-04		TCRBD01-01*01	TCRBD01	TCRBD01-01	01				TCRBJ01-01*01	TCRBJ01	TCRBJ01-01	01				3	3	4	4	7	6	39	53	60	64	67	3	In	VDJ
GTGACCAGTGCCCATCCTGAAGACAGCAGCTTCTACATCTGCAGTGCTAGATCTACAGGCACGGGACAGCCCCAGCATTTTGGTGAT	CSARSTGTGQPQHF	12	6.868564298347538E-5	42	TCRBV20	TCRBV20				TCRBV20-01,TCRBV20-or09_02						TCRBD01,TCRBD02	TCRBD01-01,TCRBD02-01		TCRBJ01-05*01	TCRBJ01	TCRBJ01-05	01				2	7	3	4	3	7	39	51	54	59	66	12	In	VDJ
CTCTCAAGATCCAGCCTGCAGAGCTTGGGGACTCGGCCGTGTATCTCTGTGCCAGCAGTTAAGGTCCATGAGCAGTTCTTCGGGCCA		8	4.5790428655650255E-5	34	TCRBV11-03*01	TCRBV11	TCRBV11-03	01								TCRBD01,TCRBD02	TCRBD01-01,TCRBD02-01		TCRBJ02-01*01	TCRBJ02	TCRBJ02-01	01				6	3	5	4	3	8	47	58	61	64	67	8	Out	VDJ
GAAGACAGCAGCTTCTACATCTGCAGTGCTAGAGACACCTATCGACAGGGAGGGTCCCTCAGCTCCTACGAGCAGTACTTCGGGCCG	CSARDTYRQGGSLSSYEQYF	17	9.730466089325679E-5	60	TCRBV20	TCRBV20				TCRBV20-01,TCRBV20-or09_02						TCRBD01,TCRBD02	TCRBD01-01,TCRBD02-01		TCRBJ02-07*01	TCRBJ02	TCRBJ02-07	01				0	12	2	3	8	0	21	35	43	50	62	17	In	VDJ
GGAGCTGGGGGACTCAGCTTTGTATTTCTGTGCCAGCAGCGTAGGACTAGCGGGAGCGGAGGGGCCTACGAGCAGTACTTCGGGCCG		37	2.1178073253238242E-4	53	TCRBV09-01*01	TCRBV09	TCRBV09-01	01				TCRBD02-01*02	TCRBD02	TCRBD02-01	02				TCRBJ02-07*01	TCRBJ02	TCRBJ02-07	01				0	8	2	2	0	2	28	-1	44	56	64	37	Out	VDJ
AACGCCTTGGAGCTGGAGGACTCGGCCCTGTATCTCTGTGCCAGCAGTCCGAGGAGCGGGATATACAATGAGCAGTTCTTCGGGCCA	CASSPRSGIYNEQFF	8	4.5790428655650255E-5	45	TCRBV05-08*01	TCRBV05	TCRBV05-08	01				TCRBD02-01*02	TCRBD02	TCRBD02-01	02				TCRBJ02-01*01	TCRBJ02	TCRBJ02-01	01				5	2	6	3	7	4	36	47	54	61	63	8	In	VDJ
CAGCCTGCAGAGCTTGGGGACTCGGCCGTGTATCTCTGTGCCAGCAGCCCGCAGGGGGAGGGAAACACTGAAGCTTTCTTTGGACAA	CASSPQGEGNTEAFF	4	2.2895214327825128E-5	45	TCRBV11-03*01	TCRBV11	TCRBV11-03	01								TCRBD01,TCRBD02	TCRBD01-01,TCRBD02-01		TCRBJ01-01*01	TCRBJ01	TCRBJ01-01	01				5	5	4	1	3	2	36	48	51	58	63	4	In	VDJ
AAGATCCGGTCCACAAAGCTGGAGGACTCAGCCATGTACTTCTGTGCCAGCAGCGTCTGGGCCAATCAGCCCCAGCATTTTGGTGAT	CASSVWANQPQHF	12	6.868564298347538E-5	39	TCRBV02-01	TCRBV02	TCRBV02-01				01,03	TCRBD01-01*01	TCRBD01	TCRBD01-01	01				TCRBJ01-05*01	TCRBJ01	TCRBJ01-05	01				6	0	8	0	5	3	42	53	58	-1	62	12	In	VDJ
NCTCTGAAGATCCGGTCCACAAAGCTGGAGGACTCAGCCATGTACTTCTGTGCCAGCAGTGGCTTCCAGGTCCTCCACTTTGGGAAT	CASSGFQVLHF	13	7.440944656543166E-5	33	TCRBV02-01	TCRBV02	TCRBV02-01				01,03	TCRBD01-01*01	TCRBD01	TCRBD01-01	01				TCRBJ01-06*01	TCRBJ01	TCRBJ01-06	01				4	1	4	4	5	15	48	61	66	70	71	13	In	VDJ
AAGATCCGGTCCACAAAGCTGGAGGACTCAGCCATGTACTTCTGTGCCAGCGCAGGTAGCGCCAAAAACATTCAGTACTTCGGCGCC	CASAGSAKNIQYF	22	1.259236788030382E-4	39	TCRBV02-01	TCRBV02	TCRBV02-01				01,03					TCRBD01,TCRBD02	TCRBD01-01,TCRBD02-01		TCRBJ02-04*01	TCRBJ02	TCRBJ02-04	01				8	4	4	4	1	1	42	51	52	56	60	22	In	VDJ
ACGTTGGCGTCTGCTGTACCCTCTCAGACATCTGTGTACTTCTGTGCCAGCAGTGACGGGACTAGCAATGAGCAGTTCTTCGGGCCA	CASSDGTSNEQFF	17	9.730466089325679E-5	39	TCRBV06-04*01	TCRBV06	TCRBV06-04	01				TCRBD02-01	TCRBD02	TCRBD02-01				01,02	TCRBJ02-01*01	TCRBJ02	TCRBJ02-01	01				2	0	0	8	0	6	42	-1	57	-1	65	17	In	VDJ
CAGCGCACAGAGCAGCGGGACTCGGCCATGTATCGCTGTGCCAGCAGTTCAAGCGGGAGGGCCTGGGGGGAGCTGTTTTTTGGAGAA	CASSSSGRAWGELFF	6	3.434282149173769E-5	45	TCRBV07-06*01	TCRBV07	TCRBV07-06	01				TCRBD02-01*02	TCRBD02	TCRBD02-01	02				TCRBJ02-02*01	TCRBJ02	TCRBJ02-02	01				6	5	6	0	4	8	36	47	51	61	66	6	In	VDJ
NTGAAGATCCAGCCCTCAGAACCCAGGGACTCAGCTGTGTACTTCTGTGCCAGCAGTCCAACGAGCTACGAGCAGTACTTCGGGCCG	CASSPTSYEQYF	3	1.7171410745868845E-5	36	TCRBV12-03/12-04*01	TCRBV12	TCRBV12-03/12-04	01				TCRBD02-01*02	TCRBD02	TCRBD02-01	02				TCRBJ02-07*01	TCRBJ02	TCRBJ02-07	01				5	0	11	2	5	3	45	57	62	-1	65	3	In	VDJ
TGGAGCTTGGTGACTCTGCTGTGTATTTCTGTGCCAGCAGCCAGGGGTCCAGGCCACCTCTCTGGAAACACCATATATTTTGGAGAG		24	1.3737128596695076E-4	52	TCRBV03-01/03-02*01	TCRBV03	TCRBV03-01/03-02	01								TCRBD01,TCRBD02	TCRBD01-01,TCRBD02-01		TCRBJ01-03*01	TCRBJ01	TCRBJ01-03	01				3	6	4	4	6	0	29	43	49	53	59	24	Out	VDJ
ACAGAGCAGCGGGACTCGGCCATGTATCGCTGTGCCAGCAGCTTAGTAGGCCTAGCGGGAGGCACCGGGGAGCTGTTTTTTGGAGAA	CASSLVGLAGGTGELFF	15	8.585705372934422E-5	51	TCRBV07-06*01	TCRBV07	TCRBV07-06	01				TCRBD02-01*02	TCRBD02	TCRBD02-01	02				TCRBJ02-02*01	TCRBJ02	TCRBJ02-02	01				1	0	4	1	5	4	30	46	51	-1	62	15	In	VDJ
TCTAAGAAGCTCCTTCTCAGTGACTCTGGCTTCTATCTCTGTGCCTGCCACTCCGGGGCAGACACCGGGGAGCTGTTTTTTGGAGAA	CACHSGADTGELFF	9	5.1514232237606535E-5	42	TCRBV30-01	TCRBV30	TCRBV30-01				01,05					TCRBD01,TCRBD02	TCRBD01-01,TCRBD02-01		TCRBJ02-02*01	TCRBJ02	TCRBJ02-02	01				6	2	7	0	7	3	39	47	54	59	61	9	In	VDJ
CTTGACATCCGCTCACCAGGCCTGGGGGACGCAGCCATGTACCTGTGTGCCACCCAGACAGGGAACTCACCCCTCCACTTTGGGAAT	CATQTGNSPLHF	8	4.5790428655650255E-5	36	TCRBV15-01*02	TCRBV15	TCRBV15-01	02				TCRBD01-01*01	TCRBD01	TCRBD01-01	01				TCRBJ01-06*01	TCRBJ01	TCRBJ01-06	01				8	3	2	3	2	10	45	54	56	63	66	8	In	VDJ
ACTCTGACGATCCAGCGCACAGAGCAGGAGGACTCGGCCGTGTATCTCTGTGCCAGCAGCTTATTTTACGAGCAGTACTTCGGGCCG	CASSLFYEQYF	3	1.7171410745868845E-5	33	TCRBV07-02	TCRBV07	TCRBV07-02				01,02								TCRBJ02-07*01	TCRBJ02	TCRBJ02-07	01				2	3	0	0	0	4	48	-1	-1	63	66	3	In	VJ
CTGAAGATCCAGCGCACAGAGCAGGGGGACTCGGCCATGTATCTCTGTGCCAGCAGCTCCGACTACTACGAGCAGTACTTCGGGCCG	CASSSDYYEQYF	23	1.3164748238499448E-4	36	TCRBV07-09*01	TCRBV07	TCRBV07-09	01				TCRBD02-01	TCRBD02	TCRBD02-01				01,02	TCRBJ02-07*01	TCRBJ02	TCRBJ02-07	01				4	0	2	9	2	3	45	58	60	-1	65	23	In	VDJ
ATCCAGCCTGCAGAGCTTGGGGACTCGGCCGTGTATCTCTGTGCCAGCAGCCCCGGGGACAGAGACTACGAGCAGTACTTCGGGCCG	CASSPGDRDYEQYF	6	3.434282149173769E-5	42	TCRBV11-03*01	TCRBV11	TCRBV11-03	01				TCRBD01-01*01	TCRBD01	TCRBD01-01	01				TCRBJ02-07*01	TCRBJ02	TCRBJ02-07	01				5	3	0	5	4	3	39	51	55	62	65	6	In	VDJ
ACATCGGCCCAAAAGAACCCGACAGCTTTCTATCTCTGTGCCAGTAGTCCCCGACGCCAGGGCACAGATACGCAGTATTTTGGCCCA	CASSPRRQGTDTQYF	5	2.8619017909781407E-5	45	TCRBV19-01*01	TCRBV19	TCRBV19-01	01				TCRBD01-01*01	TCRBD01	TCRBD01-01	01				TCRBJ02-03*01	TCRBJ02	TCRBJ02-03	01				5	0	4	4	9	1	36	48	57	-1	61	5	In	VDJ
GCTGCTCCCTCCCAGACATCTGTGTACTTCTGTGCCAGCAGTTTCCAACCCTTGACATACAACACCGGGGAGCTGTTTTTTGGAGAA	CASSFQPLTYNTGELFF	13	7.440944656543166E-5	51	TCRBV06	TCRBV06				TCRBV06-05,TCRBV06-06		TCRBD01-01*01	TCRBD01	TCRBD01-01	01				TCRBJ02-02*01	TCRBJ02	TCRBJ02-02	01				4	3	2	6	10	2	30	43	53	57	60	13	In	VDJ
CTGGAGTCCGCCAGCACCAACCAGACATCTATGTACCTCTGTGCCAGCAGTACGGGACAGTACCGACCGGGCTACACCTTCGGTTCG	CASSTGQYRPGYTF	10	5.7238035819562814E-5	42	TCRBV28-01*01	TCRBV28	TCRBV28-01	01				TCRBD01-01*01	TCRBD01	TCRBD01-01	01				TCRBJ01-02*01	TCRBJ01	TCRBJ01-02	01				5	9	0	5	2	8	39	51	53	60	69	10	In	VDJ
TCTCCCTGATTCTGGAGTCCGCCAGCACCAACCAGACATCTATGTACCTCTGTGCCAGCAGGGAACTACGAGCAGTACTTCGGGCCG		17	9.730466089325679E-5	31	TCRBV28-01*01	TCRBV28	TCRBV28-01	01								TCRBD01,TCRBD02	TCRBD01-01,TCRBD02-01		TCRBJ02-07*01	TCRBJ02	TCRBJ02-07	01				6	1	1	8	0	3	50	-1	61	64	65	17	Out	VDJ
GTGACCAGTGCCCATCCTGAAGACAGCAGCTTCTACATCTGCAGTGCTAGAGATAACGGACGGTACACTGAAGCTTTCTTTGGACAA	CSARDNGRYTEAFF	7	4.006662507369397E-5	42	TCRBV20	TCRBV20				TCRBV20-01,TCRBV20-or09_02						TCRBD01,TCRBD02	TCRBD01-01,TCRBD02-01		TCRBJ01-01*01	TCRBJ01	TCRBJ01-01	01				0	3	1	7	4	3	39	53	57	61	64	7	In	VDJ
ATCCTGGAGTCGCCCAGCCCCAACCAGACCTCTCTGTACTTCTGTGCCAGCAAGCCCGGGGCGAACACTGAAGCTTTCTTTGGACAA	CASKPGANTEAFF	13	7.440944656543166E-5	39	TCRBV27-01*01	TCRBV27	TCRBV27-01	01								TCRBD01,TCRBD02	TCRBD01-01,TCRBD02-01		TCRBJ01-01*01	TCRBJ01	TCRBJ01-01	01				7	0	7	0	5	1	42	52	57	-1	62	13	In	VDJ
AACGCCTTGGAGCTGGAGGACTCGGCCCTGTATCTCTGTGCCAGCAGCGGCAAACAGGGGGTCGGTCAGCCCCAGCATTTTGGTGAT	CASSGKQGVGQPQHF	4	2.2895214327825128E-5	45	TCRBV05-08*01	TCRBV05	TCRBV05-08	01				TCRBD01-01*01	TCRBD01	TCRBD01-01	01				TCRBJ01-05*01	TCRBJ01	TCRBJ01-05	01				4	4	3	1	5	6	36	48	53	61	65	4	In	VDJ
CGGTCCACAAAGCTGGAGGACTCAGCCATGTACTTCTGTGCCAGCAGAGCCCGCGGGCAGGGAGATCAGCCCCAGCATTTTGGTGAT	CASRARGQGDQPQHF	5	2.8619017909781407E-5	45	TCRBV02-01	TCRBV02	TCRBV02-01				01,03					TCRBD01,TCRBD02	TCRBD01-01,TCRBD02-01		TCRBJ01-05*01	TCRBJ01	TCRBJ01-05	01				6	2	4	3	10	5	36	47	57	62	64	5	In	VDJ
GTGAACGCCTTGTTGCTGGGGGACTCGGCCCTGTATCTCTGTGCCAGCAGCTTTTTAGCGGGAGGCAATGAGCAGTTCTTCGGGCCA	CASSFLAGGNEQFF	11	6.29618394015191E-5	42	TCRBV05-05*01	TCRBV05	TCRBV05-05	01				TCRBD02-01*02	TCRBD02	TCRBD02-01	02				TCRBJ02-01*01	TCRBJ02	TCRBJ02-01	01				2	0	5	1	2	6	39	53	55	-1	65	11	In	VDJ
AGTCCGCTACCAGCTCCCAGACATCTGTGTACTTCTGTGCCATCAAGGGGACGCCGGGGAGCTAATGAAAAACTGTTTTTTGGCAGT		8	4.5790428655650255E-5	46	TCRBV10-03*01	TCRBV10	TCRBV10-03	01								TCRBD01,TCRBD02	TCRBD01-01,TCRBD02-01		TCRBJ01-04*01	TCRBJ01	TCRBJ01-04	01				7	9	0	7	2	3	35	45	47	52	61	8	Out	VDJ
TACACGCCCTGCAGCCAGAAGACTCAGCCCTGTATCTCTGCGCCAGCAGCCAAGAATTTGACAGTGGAGGGCTACACCTTCGGTTCG		3	1.7171410745868845E-5	43	TCRBV04-01*01	TCRBV04	TCRBV04-01	01				TCRBD01-01*01	TCRBD01	TCRBD01-01	01				TCRBJ01-02*01	TCRBJ01	TCRBJ01-02	01				0	5	2	5	4	8	38	55	59	64	69	3	Out	VDJ
CTTCACATCAATTCCCTGGAGCTTGGTGACTCTGCTGTGTATTTCTGTGCCAGCAGCCGGGACTCTCATCGCTACACCTTCGGTTCG	CASSRDSHRYTF	12	6.868564298347538E-5	36	TCRBV03-01/03-02*01	TCRBV03	TCRBV03-01/03-02	01				TCRBD02-01	TCRBD02	TCRBD02-01				01,02	TCRBJ01-02*01	TCRBJ01	TCRBJ01-02	01				4	6	0	10	0	9	45	-1	58	64	70	12	In	VDJ
CAGCTACCAGCTCCCAGACATCTGTGTACTTCTGTGCCATCAGTGCTGTGTTGACTTGCGCAGACCTACGAGCAGTACTTCGGGCCG		3	1.7171410745868845E-5	49	TCRBV10-03*01	TCRBV10	TCRBV10-03	01				TCRBD02-01	TCRBD02	TCRBD02-01				01,02	TCRBJ02-07*01	TCRBJ02	TCRBJ02-07	01				4	8	2	10	7	2	32	45	52	56	64	3	Out	VDJ
CTAGAGTCTGCCATCCCCAACCAGACAGCTCTTTACTTCTGTGCCACCAGTGATATGTATCGTGATCAGCCCCAGCATTTTGGTGAT	CATSDMYRDQPQHF	6	3.434282149173769E-5	42	TCRBV24-01*01	TCRBV24	TCRBV24-01	01				TCRBD02-01	TCRBD02	TCRBD02-01				01,02	TCRBJ01-05*01	TCRBJ01	TCRBJ01-05	01				3	5	5	9	3	5	39	54	57	59	64	6	In	VDJ
CAGCTGCTCCCTCTCAGACTTCTGTTTACTTCTGTGCCAGATCCTCGACAGGGACTAACTAGCAATCAGCCCCAGCATTTTGGTGAT		57	3.2625680417150806E-4	49	TCRBV06-07*01	TCRBV06	TCRBV06-07	01								TCRBD01,TCRBD02	TCRBD01-01,TCRBD02-01		TCRBJ01-05*01	TCRBJ01	TCRBJ01-05	01				9	6	2	3	6	0	32	40	46	53	59	57	Out	VDJ
NTGAAGATCCAGCCCTCAGAACCCAGGGACTCAGCTGTGTACTTCTGTGCCAGCAGATATGACAGTCGCGAGCAGTACTTCGGGCCG	CASRYDSREQYF	8	4.5790428655650255E-5	36	TCRBV12-03/12-04*01	TCRBV12	TCRBV12-03/12-04	01				TCRBD01-01*01	TCRBD01	TCRBD01-01	01				TCRBJ02-07*01	TCRBJ02	TCRBJ02-07	01				6	3	2	5	4	6	45	56	60	65	68	8	In	VDJ
CAGCGCACAGAGCAGCGGGACTCGGCCATGTATCGCTGTGCCAGCAGCTCGAGTCTGGGAGATGGCTACGAGCAGTACTTCGGGCCG	CASSSSLGDGYEQYF	8	4.5790428655650255E-5	45	TCRBV07-06*01	TCRBV07	TCRBV07-06	01				TCRBD02-01*02	TCRBD02	TCRBD02-01	02				TCRBJ02-07*01	TCRBJ02	TCRBJ02-07	01				4	4	9	2	7	3	36	49	56	61	65	8	In	VDJ
AACGCCTTGGAGCTGGACGACTCGGCCCTGTATCTCTGTGCCAGCAGCTCGGGGGGGCACAGCTCCTACGAGCAGTACTTCGGGCCG	CASSSGGHSSYEQYF	2	1.1447607163912564E-5	45	TCRBV05-04*01	TCRBV05	TCRBV05-04	01				TCRBD02-01*01	TCRBD02	TCRBD02-01	01				TCRBJ02-07*01	TCRBJ02	TCRBJ02-07	01				3	5	8	0	0	0	36	-1	49	57	62	2	In	VDJ
CCTGCAGAGCTTGGGGACTCGGCCGTGTATCTCTGTGCCAGCAGCTTAGATCCCGGAGGGTATGCAGATACGCAGTATTTTGGCCCA	CASSLDPGGYADTQYF	4	2.2895214327825128E-5	48	TCRBV11-03*01	TCRBV11	TCRBV11-03	01				TCRBD02-01*02	TCRBD02	TCRBD02-01	02				TCRBJ02-03*01	TCRBJ02	TCRBJ02-03	01				0	4	10	0	4	4	33	50	54	60	64	4	In	VDJ
ATCAATTCCCTGGAGCTTGGTGACTCTGCTGTGTATTTCTGTGCCAGCAGCCTCGGACAGGTCACCACTGAAGCTTTCTTTGGACAA	CASSLGQVTTEAFF	8	4.5790428655650255E-5	42	TCRBV03-01/03-02*01	TCRBV03	TCRBV03-01/03-02	01				TCRBD01-01*01	TCRBD01	TCRBD01-01	01				TCRBJ01-01*01	TCRBJ01	TCRBJ01-01	01				4	4	1	4	2	4	39	52	54	61	65	8	In	VDJ
TCTAAGAAGCTCCTTCTCAGTGACTCTGGCTTCTATCTCTGTGCCTGGGTCGGGACTAATCTACGGAACACCATATATTTTGGAGAG	CAWVGTNLRNTIYF	17	9.730466089325679E-5	42	TCRBV30-01*05	TCRBV30	TCRBV30-01	05				TCRBD02-01	TCRBD02	TCRBD02-01				01,02	TCRBJ01-03*01	TCRBJ01	TCRBJ01-03	01				4	8	0	9	2	7	39	49	51	58	66	17	In	VDJ
ATTCTGGAGTCCGCCAGCACCAACCAGACATCTATGTACCTCTGTGCCAGCAGCCCCCAGGCGGACAATGAGCAGTTCTTCGGGCCA	CASSPQADNEQFF	6	3.434282149173769E-5	39	TCRBV28-01*01	TCRBV28	TCRBV28-01	01								TCRBD01,TCRBD02	TCRBD01-01,TCRBD02-01		TCRBJ02-01*01	TCRBJ02	TCRBJ02-01	01				6	3	4	4	4	5	42	53	57	61	64	6	In	VDJ
GGAGTCAGCTACCCGCTCCCAGACATCTGTGTATTTCTGCGCCAGCAGTGAAAAGGGGTCAGCCAAGAGACCCAGTACTTCGGGCCA		12	6.868564298347538E-5	44	TCRBV10-02*01	TCRBV10	TCRBV10-02	01				TCRBD01-01*01	TCRBD01	TCRBD01-01	01				TCRBJ02-05*01	TCRBJ02	TCRBJ02-05	01				3	4	5	2	2	1	37	51	53	58	62	12	Out	VDJ
ATCCGGTCCACAAAGCTGGAGGACTCAGCCATGTACTTCTGTGCCAGCAACGGACAGCTATTGAACACTGAAGCTTTCTTTGGACAA	CASNGQLLNTEAFF	33	1.888855182045573E-4	42	TCRBV02-01	TCRBV02	TCRBV02-01				01,03	TCRBD01-01*01	TCRBD01	TCRBD01-01	01				TCRBJ01-01*01	TCRBJ01	TCRBJ01-01	01				7	4	1	5	2	0	39	49	51	57	61	33	In	VDJ
CTGAAGATCCGGTCCACAAAGCTGGAGGACTCAGCCATGTACTTCTGTGCCAGCAGGGACGTAATCTATGGCTACACCTTCGGTTCG	CASRDVIYGYTF	5	2.8619017909781407E-5	36	TCRBV02-01	TCRBV02	TCRBV02-01				01,03					TCRBD01,TCRBD02	TCRBD01-01,TCRBD02-01		TCRBJ01-02*01	TCRBJ01	TCRBJ01-02	01				6	5	1	7	0	4	45	-1	56	60	65	5	In	VDJ
CTGGAGTCGCCCAGCCCCAACCAGACCTCTCTGTACTTCTGTGCCAGCAGTCTCTACAGGGGGGCCTACGAGCAGTACTTCGGGCCG	CASSLYRGAYEQYF	9	5.1514232237606535E-5	42	TCRBV27-01*01	TCRBV27	TCRBV27-01	01				TCRBD01-01*01	TCRBD01	TCRBD01-01	01				TCRBJ02-07*01	TCRBJ02	TCRBJ02-07	01				5	1	3	1	4	2	39	51	55	63	64	9	In	VDJ
CTGATTCTGGAGTCCGCCAGCACCAACCAGACATCTATGTACCTCTGTGCCAGCAGTTTCACCAACTACGAGCAGTACTTCGGGCCG	CASSFTNYEQYF	4	2.2895214327825128E-5	36	TCRBV28-01*01	TCRBV28	TCRBV28-01	01								TCRBD01,TCRBD02	TCRBD01-01,TCRBD02-01		TCRBJ02-07*01	TCRBJ02	TCRBJ02-07	01				3	3	3	7	1	3	45	59	60	62	65	4	In	VDJ
TCTCTGGAGCTGGGGGACTCAGCTTTGTATTTCTGTGCCAGCAGCTCTAGTGAGGGGGGCTCTGGAAACACCATATATTTTGGAGAG	CASSSSEGGSGNTIYF	12	6.868564298347538E-5	48	TCRBV09-01*01	TCRBV09	TCRBV09-01	01								TCRBD01,TCRBD02	TCRBD01-01,TCRBD02-01		TCRBJ01-03*01	TCRBJ01	TCRBJ01-03	01				4	1	5	1	7	0	33	45	52	58	59	12	In	VDJ
GTGAGCAACATGAGCCCTGAAGACAGCAGCATATATCTCTGCAGCGTTGAGGAAGAAACCTCTGGAAACACCATATATTTTGGAGAG	CSVEEETSGNTIYF	11	6.29618394015191E-5	42	TCRBV29-01	TCRBV29	TCRBV29-01				01,02					TCRBD01,TCRBD02	TCRBD01-01,TCRBD02-01		TCRBJ01-03*01	TCRBJ01	TCRBJ01-03	01				3	6	1	8	0	0	39	-1	50	53	59	11	In	VDJ
CTGACAGTGACCAGTGCCCATCCTGAAGACAGCAGCTTCTACATCTGCAGTGCTATCACAGGCACCGGGGAGCTGTTTTTTGGAGAA	CSAITGTGELFF	9	5.1514232237606535E-5	36	TCRBV20	TCRBV20				TCRBV20-01,TCRBV20-or09_02		TCRBD01-01*01	TCRBD01	TCRBD01-01	01				TCRBJ02-02*01	TCRBJ02	TCRBJ02-02	01				4	0	3	4	2	4	45	55	57	-1	62	9	In	VDJ
ACTCTGGAGTCCGCTACCAGCTCCCAGACATCTGTGTACTTCTGTGCCATCAGTGGAAGCAACACCGGGGAGCTGTTTTTTGGAGAA	CAISGSNTGELFF	11	6.29618394015191E-5	39	TCRBV10-03*01	TCRBV10	TCRBV10-03	01				TCRBD02-01	TCRBD02	TCRBD02-01				01,02	TCRBJ02-02*01	TCRBJ02	TCRBJ02-02	01				4	0	6	7	2	2	42	55	57	-1	60	11	In	VDJ
TCCCTGATTCTGGAGTCCGCCAGCACCAACCAGACATCTATGTACCTCTGTGCCAGCGGGTTCGGAAACACCATATATTTTGGAGAG	CASGFGNTIYF	7	4.006662507369397E-5	33	TCRBV28-01*01	TCRBV28	TCRBV28-01	01								TCRBD01,TCRBD02	TCRBD01-01,TCRBD02-01		TCRBJ01-03*01	TCRBJ01	TCRBJ01-03	01				8	3	0	9	0	4	48	-1	57	60	63	7	In	VDJ
GTCGGCTGCTCCCTCCCAGACATCTGTGTACTTCTGTGCCAGCAGTTACTCGACGACCATTCCAAAAACATTCAGTACTTCGGCGCC		16	9.158085731130051E-5	47	TCRBV06-05*01	TCRBV06	TCRBV06-05	01								TCRBD01,TCRBD02	TCRBD01-01,TCRBD02-01		TCRBJ02-04*01	TCRBJ02	TCRBJ02-04	01				0	7	2	7	0	2	34	-1	51	54	61	16	Out	VDJ
CAGCGCACAGAGCAGCGGGACTCAGCCATGTATCGCTGTGCTAGCAGCTTATCGCCGACTAGCGTCCATGAGCAGTTCTTCGGGCCA	CASSLSPTSVHEQFF	8	4.5790428655650255E-5	45	TCRBV07-07*01	TCRBV07	TCRBV07-07	01				TCRBD02-01	TCRBD02	TCRBD02-01				01,02	TCRBJ02-01*01	TCRBJ02	TCRBJ02-01	01				2	3	2	6	5	8	36	51	56	64	67	8	In	VDJ
ATCCAGCGCACAGAGCAGGGGGACTCGGCCATGTATCTCTGTGCCAGCAGGATGACAGACCTGAACACTGAAGCTTTCTTTGGACAA	CASRMTDLNTEAFF	30	1.7171410745868843E-4	42	TCRBV07-09*01	TCRBV07	TCRBV07-09	01				TCRBD01-01*01	TCRBD01	TCRBD01-01	01				TCRBJ01-01*01	TCRBJ01	TCRBJ01-01	01				6	3	2	5	3	0	39	50	53	58	61	30	In	VDJ
GTGACCAGTGCCCATCCTGAAGACAGCAGCTTCTACATCTGCAGTGCTAGGCGGCGGCAGATGAACACTGAAGCTTTCTTTGGACAA	CSARRRQMNTEAFF	5	2.8619017909781407E-5	42	TCRBV20	TCRBV20				TCRBV20-01,TCRBV20-or09_02		TCRBD02-01	TCRBD02	TCRBD02-01				01,02	TCRBJ01-01*01	TCRBJ01	TCRBJ01-01	01				3	7	7	5	0	0	39	-1	50	54	61	5	In	VDJ
GCCTTGTTGCTGGGGGACTCGGCCCTCTATCTCTGTGCCAGCAGCTTGGCAGGACGACCTGTCTCCTATGGCTACACCTTCGGTTCG	CASSLAGRPVSYGYTF	8	4.5790428655650255E-5	48	TCRBV05-06*01	TCRBV05	TCRBV05-06	01								TCRBD01,TCRBD02	TCRBD01-01,TCRBD02-01		TCRBJ01-02*01	TCRBJ01	TCRBJ01-02	01				0	10	1	7	2	4	33	49	51	55	65	8	In	VDJ
CTGGAGTCCGCCAGCACCAACCAGACATCTATGTACCTCTGTGCCACCACGGCGGGCAGGGGCACCTACGAGCAGTACTTCGGGCCG	CATTAGRGTYEQYF	11	6.29618394015191E-5	42	TCRBV28-01*01	TCRBV28	TCRBV28-01	01				TCRBD01-01*01	TCRBD01	TCRBD01-01	01				TCRBJ02-07*01	TCRBJ02	TCRBJ02-07	01				10	2	4	2	10	2	39	46	56	62	64	11	In	VDJ
TCCACGGAGTCAGGGGACACAGCACTGTATTTCTGTGCCAGCAGCAAGGGGTCTGGCAGGGGGTTAGACGAGCAGTACTTCGGGCCG	CASSKGSGRGLDEQYF	10	5.7238035819562814E-5	48	TCRBV21-01*01	TCRBV21	TCRBV21-01	01				TCRBD01-01*01	TCRBD01	TCRBD01-01	01				TCRBJ02-07*01	TCRBJ02	TCRBJ02-07	01				3	4	4	1	9	5	33	47	56	63	67	10	In	VDJ
GCCAGCACCAACCAGACATCTATGTACCTCTGTGCCAGCAGTAAGACACCTAGCGGGCCGAGCACAGATACGCAGTATTTTGGCCCA	CASSKTPSGPSTDTQYF	7	4.006662507369397E-5	51	TCRBV28-01*01	TCRBV28	TCRBV28-01	01				TCRBD02-01	TCRBD02	TCRBD02-01				01,02	TCRBJ02-03*01	TCRBJ02	TCRBJ02-03	01				5	3	4	4	7	0	30	42	49	57	60	7	In	VDJ
AAGATCCAGCCCTCAGAACCCAGGGACTCAGCTGTGTACTTCTGTGCCAGCAGTTTCGGGCAGAACACTGAAGCTTTCTTTGGACAA	CASSFGQNTEAFF	5	2.8619017909781407E-5	39	TCRBV12-03/12-04*01	TCRBV12	TCRBV12-03/12-04	01								TCRBD01,TCRBD02	TCRBD01-01,TCRBD02-01		TCRBJ01-01*01	TCRBJ01	TCRBJ01-01	01				3	1	8	0	1	1	42	56	57	61	62	5	In	VDJ
AATGTGAGCACCTTGGAGCTGGGGGACTCGGCCCTTTATCTTTGCGCCAGCAGTCTAGACCCCAATGAAAAACTGTTTTTTGGCAGT	CASSLDPNEKLFF	3	1.7171410745868845E-5	39	TCRBV05-01*01	TCRBV05	TCRBV05-01	01				TCRBD02-01	TCRBD02	TCRBD02-01				01,02	TCRBJ01-04*01	TCRBJ01	TCRBJ01-04	01				5	5	4	8	1	5	42	53	54	58	63	3	In	VDJ
ACATCGGCCCAAAAGAACCCGACAGCTTTCTATCTCTGTGCCAGTACTCAAAACACGGGCCCCAATCAGCCCCAGCATTTTGGTGAT	CASTQNTGPNQPQHF	7	4.006662507369397E-5	45	TCRBV19-01*01	TCRBV19	TCRBV19-01	01								TCRBD01,TCRBD02	TCRBD01-01,TCRBD02-01		TCRBJ01-05*01	TCRBJ01	TCRBJ01-05	01				7	2	8	0	10	3	36	46	56	60	62	7	In	VDJ
CTACACGCCCTGCAGCCAGAAGACTCAGCCCTGTATCTCTGCGCCAGCAGCAAAGGGACGGGGCCCTATGGCTACACCTTCGGTTCG	CASSKGTGPYGYTF	23	1.3164748238499448E-4	42	TCRBV04-01*01	TCRBV04	TCRBV04-01	01								TCRBD01,TCRBD02	TCRBD01-01,TCRBD02-01		TCRBJ01-02*01	TCRBJ01	TCRBJ01-02	01				1	1	7	0	4	4	39	55	59	64	65	23	In	VDJ
CTACACGCCCTGCAGCCAGAAGACTCAGCCCTGTATCTCTGCGCCAGCAGCCAAGGAGGGGGCCCGGGTGAGCAGTACTTCGGGCCG	CASSQGGGPGEQYF	12	6.868564298347538E-5	42	TCRBV04-01*01	TCRBV04	TCRBV04-01	01				TCRBD01-01*01	TCRBD01	TCRBD01-01	01				TCRBJ02-07*01	TCRBJ02	TCRBJ02-07	01				1	6	5	0	1	7	39	55	56	63	69	12	In	VDJ
NNNNTGTCGGCTGCTCCCTCCCAGACATCTGTGTACTTCTGTGCCAGCACCATGGAGGTCGGGGCCAACGTCCTGACTTTCGGGGCC	CASTMEVGANVLTF	8	4.5790428655650255E-5	42	TCRBV06-05*01	TCRBV06	TCRBV06-05	01				TCRBD02-01*02	TCRBD02	TCRBD02-01	02				TCRBJ02-06*01	TCRBJ02	TCRBJ02-06	01				7	2	10	1	4	4	39	49	53	58	60	8	In	VDJ
AACTGGAGGATTCTGGAGTTTATTTCTGTGCCAGCAGCCGATGCAGGGGCTAGCGGGAGATCCTACAATGAGCAGTTCTTCGGGCCA		6	3.434282149173769E-5	55	TCRBV14-01*01	TCRBV14	TCRBV14-01	01				TCRBD02-01*02	TCRBD02	TCRBD02-01	02				TCRBJ02-01*01	TCRBJ02	TCRBJ02-01	01				4	1	4	2	10	1	26	39	49	59	60	6	Out	VDJ
GACATCCGCTCACCAGGCCTGGGGGACGCAGCCATGTACCTGTGTGCCACCTCGGGACTAGCGGGAGAGACCCAGTACTTCGGGCCA	CATSGLAGETQYF	7	4.006662507369397E-5	39	TCRBV15-01*02	TCRBV15	TCRBV15-01	02				TCRBD02-01	TCRBD02	TCRBD02-01				01,02	TCRBJ02-05*01	TCRBJ02	TCRBJ02-05	01				8	0	0	4	2	4	42	51	53	-1	65	7	In	VDJ
TCAATTCCCTGGAGCTTGGTGACTCTGCTGTGTATTTCTGTGCCAGCAGCCAACTTGACAGATCTCCAGCCCCAGCATTTTGGTGAT		6	3.434282149173769E-5	43	TCRBV03-01/03-02*01	TCRBV03	TCRBV03-01/03-02	01				TCRBD01-01*01	TCRBD01	TCRBD01-01	01				TCRBJ01-05*01	TCRBJ01	TCRBJ01-05	01				2	5	2	5	3	7	38	53	56	61	66	6	Out	VDJ
CACACCCTGCAGCCAGAAGACTCGGCCCTGTATCTCTGCGCCAGCAGCCAAGATACAGGGGGATTGTATGGCTACACCTTCGGTTCG	CASSQDTGGLYGYTF	14	8.013325014738794E-5	45	TCRBV04-03*01	TCRBV04	TCRBV04-03	01				TCRBD01-01*01	TCRBD01	TCRBD01-01	01				TCRBJ01-02*01	TCRBJ01	TCRBJ01-02	01				0	4	3	1	1	5	36	53	54	62	66	14	In	VDJ
CAGCGGGACTCGGCCATGTATCGCTGTGCCAGCAGCTCAGAACCCGCGGGACTAGCGGGAGCGTGGGAGACCCAGTACTTCGGGCCA	CASSSEPAGLAGAWETQYF	19	1.0875226805716935E-4	57	TCRBV07-06*01	TCRBV07	TCRBV07-06	01				TCRBD02-01*02	TCRBD02	TCRBD02-01	02				TCRBJ02-05*01	TCRBJ02	TCRBJ02-05	01				4	5	0	2	10	5	24	37	47	61	66	19	In	VDJ
CAAAAGAACCCGACAGCTTTCTATCTCTGTGCCAGTAGTCCTCCGGGACTAGCGGGAGGAAATACCGGGGAGCTGTTTTTTGGAGAA	CASSPPGLAGGNTGELFF	4	2.2895214327825128E-5	54	TCRBV19-01*01	TCRBV19	TCRBV19-01	01				TCRBD02-01*02	TCRBD02	TCRBD02-01	02				TCRBJ02-02*01	TCRBJ02	TCRBJ02-02	01				5	4	0	1	5	5	27	39	44	59	63	4	In	VDJ
AAGATCCGGTCCACAAAGCTGGAGGACTCAGCCATGTACTTCTGTGCCAGCAGTGACAGGGTGAACACTGAAGCTTTCTTTGGACAA	CASSDRVNTEAFF	3	1.7171410745868845E-5	39	TCRBV02-01	TCRBV02	TCRBV02-01				01,03	TCRBD01-01*01	TCRBD01	TCRBD01-01	01				TCRBJ01-01*01	TCRBJ01	TCRBJ01-01	01				3	0	4	3	0	0	42	-1	56	-1	61	3	In	VDJ
AAGATCCGGTCCACAAAGCTGGAGGACTCAGCCATGTACTTCTGTGCCAGCAGTCGGGATAGCAATCAGCCCCAGCATTTTGGTGAT	CASSRDSNQPQHF	13	7.440944656543166E-5	39	TCRBV02-01	TCRBV02	TCRBV02-01				01,03	TCRBD02-01*02	TCRBD02	TCRBD02-01	02				TCRBJ01-05*01	TCRBJ01	TCRBJ01-05	01				5	0	8	3	0	0	42	-1	54	-1	59	13	In	VDJ
CACCTACACACCCTGCAGCCAGAAGACTCGGCCCTGTATCTCTGCGCCAGCAGCCAAGATCGCGGGGTTGGCCAGTTCTTCGGGCCA	CASSQDRGVGQFF	15	8.585705372934422E-5	39	TCRBV04-03*01	TCRBV04	TCRBV04-03	01				TCRBD02-01*01	TCRBD02	TCRBD02-01	01				TCRBJ02-01*01	TCRBJ02	TCRBJ02-01	01				0	5	7	3	2	13	42	59	61	67	72	15	In	VDJ
CCAGTGCCCATCCTGAAGACAGCAGCTTCTACATCTGCAGTGCTAGCCTTTTTCCGGGTCCTTACAGATACGCAGTATTTTGGCCCA		8	4.5790428655650255E-5	46	TCRBV20	TCRBV20				TCRBV20-01,TCRBV20-or09_02		TCRBD02-01	TCRBD02	TCRBD02-01				01,02	TCRBJ02-03*01	TCRBJ02	TCRBJ02-03	01				3	5	8	4	8	3	35	46	54	58	63	8	Out	VDJ
CGGTCCACAAAGCTGGAGGACTCAGCCATGTACTTCTGTGCCAGCAGTGAATTTGGGACAGGGGCATTTGAAGCTTTCTTTGGACAA	CASSEFGTGAFEAFF	12	6.868564298347538E-5	45	TCRBV02-01	TCRBV02	TCRBV02-01				01,03	TCRBD01-01*01	TCRBD01	TCRBD01-01	01				TCRBJ01-01*01	TCRBJ01	TCRBJ01-01	01				2	4	0	2	3	7	36	51	54	64	68	12	In	VDJ
AAGATCCAGCCTGCAGAGCTTGGGGACTCGGCCGTGTATCTCTGTGCCAGCACCCTATCTGGGAACACTGAAGCTTTCTTTGGACAA	CASTLSGNTEAFF	3	1.7171410745868845E-5	39	TCRBV11-03*01	TCRBV11	TCRBV11-03	01				TCRBD02-01	TCRBD02	TCRBD02-01				01,02	TCRBJ01-01*01	TCRBJ01	TCRBJ01-01	01				7	5	4	9	2	1	42	52	54	57	62	3	In	VDJ
CTGAAGATCCGGTCCACAAAGCTGGAGGACTCAGCCATGTACTTCTGTGCCAGTCAGGGGGCGGGCGAAAAACTGTTTTTTGGCAGT	CASQGAGEKLFF	14	8.013325014738794E-5	36	TCRBV02-01	TCRBV02	TCRBV02-01				01,03	TCRBD01-01*01	TCRBD01	TCRBD01-01	01				TCRBJ01-04*01	TCRBJ01	TCRBJ01-04	01				9	4	4	0	1	8	45	53	54	62	66	14	In	VDJ
AGTCCACGGAGTCAGGGGACACAGCACTGTATTTCTGTGCCAGCAGCAAAGGAGGGTAGGGGTCATCAGCCCCAGCATTTTGGTGAT		4	2.2895214327825128E-5	46	TCRBV21-01*01	TCRBV21	TCRBV21-01	01								TCRBD01,TCRBD02	TCRBD01-01,TCRBD02-01		TCRBJ01-05*01	TCRBJ01	TCRBJ01-05	01				1	2	5	2	6	5	35	51	57	62	64	4	Out	VDJ
CTGAATGTGAACGCCTTGGAGCTGGACGACTCGGCCCTGTATCTCTGTGCCAGCAGCTCCTATAATTCACCCCTCCACTTTGGGAAT	CASSSYNSPLHF	4	2.2895214327825128E-5	36	TCRBV05-04*01	TCRBV05	TCRBV05-04	01											TCRBJ01-06*01	TCRBJ01	TCRBJ01-06	01				5	0	0	0	0	0	45	-1	-1	-1	56	4	In	VJ
AATGTGAACGCCTTGGAGCTGGACGACTCGGCCCTGTATCTCTGTGCCAGCAGCATGGGACAAGGCTATGGCTACACCTTCGGTTCG	CASSMGQGYGYTF	3	1.7171410745868845E-5	39	TCRBV05-04*01	TCRBV05	TCRBV05-04	01				TCRBD01-01*01	TCRBD01	TCRBD01-01	01				TCRBJ01-02*01	TCRBJ01	TCRBJ01-02	01				0	3	2	6	0	4	42	-1	58	62	65	3	In	VDJ
ACCTTGGAGCTGGGGGACTCGGCCCTTTATCTTTGCGCCAGCAGCTTCACGAGCGGGAGAGGCTACAATGAGCAGTTCTTCGGGCCA	CASSFTSGRGYNEQFF	13	7.440944656543166E-5	48	TCRBV05-01*01	TCRBV05	TCRBV05-01	01				TCRBD02-01*02	TCRBD02	TCRBD02-01	02				TCRBJ02-01*01	TCRBJ02	TCRBJ02-01	01				2	3	6	2	4	3	33	47	51	59	62	13	In	VDJ
AACGCCTTGTTGCTGGGGGACTCGGCCCTCTATCTCTGTGCCAGCAGCCGGACCGGACAGGGGCAAGAGACCCAGTACTTCGGGCCA	CASSRTGQGQETQYF	4	2.2895214327825128E-5	45	TCRBV05-06*01	TCRBV05	TCRBV05-06	01				TCRBD01-01*01	TCRBD01	TCRBD01-01	01				TCRBJ02-05*01	TCRBJ02	TCRBJ02-05	01				4	0	1	2	6	2	36	48	54	-1	63	4	In	VDJ
NNNNTGTCGGCTGCTCCCTCCCAGACATCTGTGTACTTCTGTGCCAGCAGACAGTCAGGGAAGAACACTGAAGCTTTCTTTGGACAA	CASRQSGKNTEAFF	7	4.006662507369397E-5	42	TCRBV06-05*01	TCRBV06	TCRBV06-05	01				TCRBD01-01*01	TCRBD01	TCRBD01-01	01				TCRBJ01-01*01	TCRBJ01	TCRBJ01-01	01				6	2	4	3	5	1	39	50	55	60	62	7	In	VDJ
NTGAAGATCCAGCCCTCAGAACCCAGGGACTCAGCTGTGTACTTCTGTGCCAGCAGTTCAGGAAACACTGAAGCTTTCTTTGGACAA	CASSSGNTEAFF	3	1.7171410745868845E-5	36	TCRBV12-03/12-04*01	TCRBV12	TCRBV12-03/12-04	01				TCRBD01-01*01	TCRBD01	TCRBD01-01	01				TCRBJ01-01*01	TCRBJ01	TCRBJ01-01	01				4	1	4	4	0	2	45	-1	58	62	63	3	In	VDJ
TGGAGTCGCCCAGCCCCAACCAGACCTCTCTGTACTTCTGTGCCAGCGTCTATGGGGGCGCCCAATCAGCCCCAGCATTTTGGTGAT		11	6.29618394015191E-5	43	TCRBV27-01*01	TCRBV27	TCRBV27-01	01				TCRBD01-01*01	TCRBD01	TCRBD01-01	01				TCRBJ01-05*01	TCRBJ01	TCRBJ01-05	01				8	3	6	0	6	3	38	47	53	59	62	11	Out	VDJ
CTGGAGTCCGCTACCAGCTCCCAGACATCTGTGTACTTCTGTGCCATCAAATCTAGCGGGAGCAGCAACGAGCAGTACTTCGGGCCG	CAIKSSGSSNEQYF	15	8.585705372934422E-5	42	TCRBV10-03*01	TCRBV10	TCRBV10-03	01				TCRBD02-01*02	TCRBD02	TCRBD02-01	02				TCRBJ02-07*01	TCRBJ02	TCRBJ02-07	01				7	5	4	2	3	5	39	49	52	62	67	15	In	VDJ
AAGGTGCAGCCTGCAGAACTGGAGGATTCTGGAGTTTATTTCTGTGCCAGCAGCCAAGCCGGGTTCGACACCATATATTTTGGAGAG	CASSQAGFDTIYF	13	7.440944656543166E-5	39	TCRBV14-01*01	TCRBV14	TCRBV14-01	01				TCRBD02-01	TCRBD02	TCRBD02-01				01,02	TCRBJ01-03*01	TCRBJ01	TCRBJ01-03	01				1	4	8	4	1	8	42	58	59	63	67	13	In	VDJ
CAGCGCACAGAGCAGGGGGACTCGGCCATGTATCTCTGTGCCAGCAGTCCCCTGGCGGGAAGCACAGATACGCAGTATTTTGGCCCA	CASSPLAGSTDTQYF	10	5.7238035819562814E-5	45	TCRBV07-09*01	TCRBV07	TCRBV07-09	01				TCRBD02-01*02	TCRBD02	TCRBD02-01	02				TCRBJ02-03*01	TCRBJ02	TCRBJ02-03	01				6	0	7	3	7	0	36	47	54	-1	60	10	In	VDJ
GTGAACGCCTTGGAGCTGGACGACTCGGCCCTGTATCTCTGTGCCAGCAGCTTGAAAACGGACACCGGGGAGCTGTTTTTTGGAGAA	CASSLKTDTGELFF	6	3.434282149173769E-5	42	TCRBV05-04*01	TCRBV05	TCRBV05-04	01				TCRBD02-01	TCRBD02	TCRBD02-01				01,02	TCRBJ02-02*01	TCRBJ02	TCRBJ02-02	01				1	0	8	5	4	3	39	54	58	-1	61	6	In	VDJ
CTACACGCCCTGCAGCCAGAAGACTCAGCCCTGTATCTCTGCGCCAGCAGCCGAGACGAGGGGTCTCAGCCCCAGCATTTTGGTGAT	CASSRDEGSQPQHF	25	1.4309508954890704E-4	42	TCRBV04-01*01	TCRBV04	TCRBV04-01	01								TCRBD01,TCRBD02	TCRBD01-01,TCRBD02-01		TCRBJ01-05*01	TCRBJ01	TCRBJ01-05	01				0	2	5	2	2	6	39	56	58	63	65	25	In	VDJ
ATCCAGCGCACAGAGCAGGGGGACTCGGCCATGTATCTCTGTGCCAGCAGCCCCCGCCAGCTTGAAGAGACCCAGTACTTCGGGCCA	CASSPRQLEETQYF	29	1.6599030387673216E-4	42	TCRBV07-09*01	TCRBV07	TCRBV07-09	01								TCRBD01,TCRBD02	TCRBD01-01,TCRBD02-01		TCRBJ02-05*01	TCRBJ02	TCRBJ02-05	01				5	4	4	5	6	3	39	51	57	60	64	29	In	VDJ
GAGCTTGGGGACTCGGCCGTGTATCTCTGTGCCAGCAGCTCCCCGGGAGGGGGACTAGCGACTCAAGAGACCCAGTACTTCGGGCCA	CASSSPGGGLATQETQYF	4	2.2895214327825128E-5	54	TCRBV11-03*01	TCRBV11	TCRBV11-03	01				TCRBD02-01	TCRBD02	TCRBD02-01				01,02	TCRBJ02-05*01	TCRBJ02	TCRBJ02-05	01				4	3	0	6	10	2	27	40	50	60	63	4	In	VDJ
NNNNNNNTGTCGGCTGCTCCCTCCCAAACATCTGTGTACTTCTGTGCCAGCTTGATCGCGGGGCAAGAGACCCAGTACTTCGGGCCA	CASLIAGQETQYF	23	1.3164748238499448E-4	39	TCRBV06	TCRBV06				TCRBV06-02/06-03,TCRBV06-02		TCRBD02-01*01	TCRBD02	TCRBD02-01	01				TCRBJ02-05*01	TCRBJ02	TCRBJ02-05	01				8	0	7	3	6	2	42	51	57	-1	63	23	In	VDJ
ATTCTGGAGTCCGCCAGCACCAACCAGACATCTATGTACCTCTGTGCCAGCAGTTTTGCCCCGTTAGATACGCAGTATTTTGGCCCA	CASSFAPLDTQYF	6	3.434282149173769E-5	39	TCRBV28-01*01	TCRBV28	TCRBV28-01	01								TCRBD01,TCRBD02	TCRBD01-01,TCRBD02-01		TCRBJ02-03*01	TCRBJ02	TCRBJ02-03	01				3	6	10	0	1	5	42	56	57	59	65	6	In	VDJ
CAGCCCTCAGAACCCAGGGACTCAGCTGTGTACTTCTGTGCCAGCAGTTTACTCGGACAGGGGATGACTGAAGCTTTCTTTGGACAA	CASSLLGQGMTEAFF	3	1.7171410745868845E-5	45	TCRBV12	TCRBV12				TCRBV12-03/12-04,TCRBV12-04		TCRBD01-01*01	TCRBD01	TCRBD01-01	01				TCRBJ01-01*01	TCRBJ01	TCRBJ01-01	01				2	3	1	2	3	5	36	51	54	63	66	3	In	VDJ
ATCCTGGAGTCGCCCAGCCCCAACCAGACCTCTCTGTACTTCTGTGCCAGCAGTTTAGGTCTCTCGAGGCCCCAGCATTTTGGTGAT	CASSLGLSRPQHF	19	1.0875226805716935E-4	39	TCRBV27-01*01	TCRBV27	TCRBV27-01	01				TCRBD02-01*02	TCRBD02	TCRBD02-01	02				TCRBJ01-05*01	TCRBJ01	TCRBJ01-05	01				2	0	11	2	8	9	42	57	65	-1	68	19	In	VDJ
ATCCGGTCCACAAAGCTGGAGGACTCAGCCATGTACTTCTGTGCCAGCAGCGTCAGGGAAGGGGATTCACCCCTCCACTTTGGGAAT	CASSVREGDSPLHF	3	1.7171410745868845E-5	42	TCRBV02-01	TCRBV02	TCRBV02-01				01,03	TCRBD01-01*01	TCRBD01	TCRBD01-01	01				TCRBJ01-06*01	TCRBJ01	TCRBJ01-06	01				6	6	4	3	3	8	39	50	53	58	64	3	In	VDJ
AGTGCCCATCCTGAAGACAGCAGCTTCTACATCTGCAGTGCCAAAGACAGTGCCAGCTCCTATAATTCACCCCTCCACTTTGGGAAT	CSAKDSASSYNSPLHF	10	5.7238035819562814E-5	48	TCRBV20	TCRBV20				TCRBV20-01,TCRBV20-or09_02		TCRBD01-01*01	TCRBD01	TCRBD01-01	01				TCRBJ01-06*01	TCRBJ01	TCRBJ01-06	01				6	6	2	5	4	0	33	41	45	50	56	10	In	VDJ
CTGAAGATCCAGCGCACAGAGCAGGGGGACTCGGCCATGTATCTCTGTGCCAGCAGCTTGTGGGAGCGTGGCTACACCTTCGGTTCG	CASSLWERGYTF	13	7.440944656543166E-5	36	TCRBV07-09*01	TCRBV07	TCRBV07-09	01				TCRBD02-01*02	TCRBD02	TCRBD02-01	02				TCRBJ01-02*01	TCRBJ01	TCRBJ01-02	01				3	2	9	2	2	7	45	59	61	66	68	13	In	VDJ
CGGTCCACAAAGCTGGAGGACTCAGCCATGTACTTCTGTGCCAGCAGTGAAGGGAAGGGAGGGCGGAATGAGCAGTTCTTCGGGCCA	CASSEGKGGRNEQFF	4	2.2895214327825128E-5	45	TCRBV02-01	TCRBV02	TCRBV02-01				01,03	TCRBD02-01*02	TCRBD02	TCRBD02-01	02				TCRBJ02-01*01	TCRBJ02	TCRBJ02-01	01				1	3	9	0	4	7	36	52	56	63	66	4	In	VDJ
CACGCCCTGCAGCCAGAAGACTCAGCCCTGTATCTCTGCGCCAGCAGCCGAGGGACTAGCGGATACAATGAGCAGTTCTTCGGGCCA	CASSRGTSGYNEQFF	7	4.006662507369397E-5	45	TCRBV04-01*01	TCRBV04	TCRBV04-01	01				TCRBD02-01	TCRBD02	TCRBD02-01				01,02	TCRBJ02-01*01	TCRBJ02	TCRBJ02-01	01				4	1	0	5	2	4	36	49	51	62	63	7	In	VDJ
ATCCAGCGCACAGAGCAGGAGGACTCCGCCGTGTATCTCTGTGCCAGCAGCTTAGGGACTAGTGGAAATGAGCAGTTCTTCGGGCCA	CASSLGTSGNEQFF	11	6.29618394015191E-5	42	TCRBV07-08*01	TCRBV07	TCRBV07-08	01				TCRBD02-01	TCRBD02	TCRBD02-01				01,02	TCRBJ02-01*01	TCRBJ02	TCRBJ02-01	01				1	4	1	8	0	7	39	-1	55	62	66	11	In	VDJ
CTGATTCTGGAGTCCGCCAGCACCAACCAGACATCTATGTACCTCTGTGCCAGCAGCCGAGACCTGGAGACCCAGTACTTCGGGCCA	CASSRDLETQYF	3	1.7171410745868845E-5	36	TCRBV28-01*01	TCRBV28	TCRBV28-01	01								TCRBD01,TCRBD02	TCRBD01-01,TCRBD02-01		TCRBJ02-05*01	TCRBJ02	TCRBJ02-05	01				6	3	2	7	4	5	45	56	60	63	66	3	In	VDJ
GAGCTGAATGTGAACGCCTTGTTGCTGGGGGACTCGGCCCTCTATCTCTGTGCCAGCAGCTTCAGAGAGACCCAGTACTTCGGGCCA	CASSFRETQYF	4	2.2895214327825128E-5	33	TCRBV05-06*01	TCRBV05	TCRBV05-06	01				TCRBD01-01*01	TCRBD01	TCRBD01-01	01				TCRBJ02-05*01	TCRBJ02	TCRBJ02-05	01				2	0	4	5	0	4	48	-1	62	-1	65	4	In	VDJ
CTGACAGTGACCAGTGCCCATCCTGAAGACAGCAGCTTCTACATCTGCAGTGCTAGGTACGCTCAAGAGACCCAGTACTTCGGGCCA	CSARYAQETQYF	4	2.2895214327825128E-5	36	TCRBV20	TCRBV20				TCRBV20-01,TCRBV20-or09_02						TCRBD01,TCRBD02	TCRBD01-01,TCRBD02-01		TCRBJ02-05*01	TCRBJ02	TCRBJ02-05	01				3	3	3	7	2	2	45	56	58	60	63	4	In	VDJ
GTGACCAGTGCCCATCCTGAAGACAGCAGCTTCTACATCTGCAGTGCTAGAAAGCCCGGGACGGGTCAGCCCCAGCATTTTGGTGAT	CSARKPGTGQPQHF	8	4.5790428655650255E-5	42	TCRBV20	TCRBV20				TCRBV20-01,TCRBV20-or09_02						TCRBD01,TCRBD02	TCRBD01-01,TCRBD02-01		TCRBJ01-05*01	TCRBJ01	TCRBJ01-05	01				2	3	0	7	6	6	39	51	57	62	65	8	In	VDJ
CACCTACACACCCTGCAGCCAGAAGACTCGGCCCTGTATCTCTGTGCCAGCAGCCAAGCAGGGGGCCATGAGCAGTTCTTCGGGCCA	CASSQAGGHEQFF	8	4.5790428655650255E-5	39	TCRBV04-02*01	TCRBV04	TCRBV04-02	01				TCRBD01-01*01	TCRBD01	TCRBD01-01	01				TCRBJ02-01*01	TCRBJ02	TCRBJ02-01	01				1	1	4	0	0	8	42	-1	58	66	67	8	In	VDJ
AAGATCCAGCGCACAGAGCAGGGGGACTCGGCCATGTATCTCTGTGCCAGCAGCTTAGTGGGGGTAAATGAGCAGTTCTTCGGGCCA	CASSLVGVNEQFF	14	8.013325014738794E-5	39	TCRBV07-09*01	TCRBV07	TCRBV07-09	01								TCRBD01,TCRBD02	TCRBD01-01,TCRBD02-01		TCRBJ02-01*01	TCRBJ02	TCRBJ02-01	01				1	2	6	1	1	7	42	58	59	64	66	14	In	VDJ
ATTCTGGAGTCCGCCAGCACCAACCAGACATCTATGTACCTCTGTGCCAGCAGTTTACCGGCAGGAGGTGAAGCTTTCTTTGGACAA	CASSLPAGGEAFF	6	3.434282149173769E-5	39	TCRBV28-01*01	TCRBV28	TCRBV28-01	01				TCRBD02-01*02	TCRBD02	TCRBD02-01	02				TCRBJ01-01*01	TCRBJ01	TCRBJ01-01	01				2	0	10	1	6	7	42	57	63	-1	68	6	In	VDJ
CCCTCAGAACCCAGGGACTCAGCTGTGTACTTCTGTGCCAGCAGTTTAGACAGATGGACGATGAACACTGAAGCTTTCTTTGGACAA	CASSLDRWTMNTEAFF	9	5.1514232237606535E-5	48	TCRBV12	TCRBV12				TCRBV12-03/12-04,TCRBV12-04						TCRBD01,TCRBD02	TCRBD01-01,TCRBD02-01		TCRBJ01-01*01	TCRBJ01	TCRBJ01-01	01				1	2	1	7	6	0	33	49	55	59	61	9	In	VDJ
AGCACCTTGGAGCTGGGGGACTCGGCCCTTTATCTTTGCGCCAGCAGCTTGGGTGGGGGACCGAACACTGAAGCTTTCTTTGGACAA	CASSLGGGPNTEAFF	4	2.2895214327825128E-5	45	TCRBV05-01*01	TCRBV05	TCRBV05-01	01								TCRBD01,TCRBD02	TCRBD01-01,TCRBD02-01		TCRBJ01-01*01	TCRBJ01	TCRBJ01-01	01				0	1	0	7	4	1	36	52	56	61	62	4	In	VDJ
AAGATCCAGCCCTCAGAACCCAGGGACTCAGCTGTGTACTTCTGTGCCAGCAGTATCGACAGGGGGAAGCCCCAGCATTTTGGTGAT	CASSIDRGKPQHF	4	2.2895214327825128E-5	39	TCRBV12-03/12-04*01	TCRBV12	TCRBV12-03/12-04	01				TCRBD01-01*01	TCRBD01	TCRBD01-01	01				TCRBJ01-05*01	TCRBJ01	TCRBJ01-05	01				5	1	2	1	3	8	42	54	57	66	67	4	In	VDJ
TCTAAGAAGCTCCTTCTCAGTGACTCTGGCTTCTATCTCTGTGCCTGGAGACACGTGTCGGCGGGTTCACCCCTCCACTTTGGGAAT	CAWRHVSAGSPLHF	11	6.29618394015191E-5	42	TCRBV30-01*01	TCRBV30	TCRBV30-01	01				TCRBD02-01	TCRBD02	TCRBD02-01				01,02	TCRBJ01-06*01	TCRBJ01	TCRBJ01-06	01				3	0	7	4	10	9	39	50	60	-1	65	11	In	VDJ
GAGTCCGCTACCAGCTCCCAGACATCTGTGTACTTCTGTGCCATCAGACAGGCTTTGAGGCAGCACTATGGCTACACCTTCGGTTCG	CAIRQALRQHYGYTF	7	4.006662507369397E-5	45	TCRBV10-03*01	TCRBV10	TCRBV10-03	01				TCRBD01-01*01	TCRBD01	TCRBD01-01	01				TCRBJ01-02*01	TCRBJ01	TCRBJ01-02	01				6	12	3	4	0	3	36	-1	47	52	64	7	In	VDJ
AAGATCCAGCCTGCAGAGCTTGGGGACTCGGCCGTGTATCTCTGTGCCAGCAGCAGAGGGCCTCTCTACGAGCAGTACTTCGGGCCG	CASSRGPLYEQYF	2	1.1447607163912564E-5	39	TCRBV11-03*01	TCRBV11	TCRBV11-03	01				TCRBD02-01*02	TCRBD02	TCRBD02-01	02				TCRBJ02-07*01	TCRBJ02	TCRBJ02-07	01				5	5	11	0	1	3	42	54	55	60	65	2	In	VDJ
AACGCCTTGGAGCTGGACGACTCGGCCCTGTATCTCTGTGCCAGCAGCGTCGATAGCGGGAGGGCCTACGAGCAGTACTTCGGGCCG	CASSVDSGRAYEQYF	7	4.006662507369397E-5	45	TCRBV05-04*01	TCRBV05	TCRBV05-04	01				TCRBD02-01*02	TCRBD02	TCRBD02-01	02				TCRBJ02-07*01	TCRBJ02	TCRBJ02-07	01				4	0	5	0	5	2	36	48	53	-1	64	7	In	VDJ
CTAGAGTCTGCCATCCCCAACCAGACAGCTCTTTACTTCTGTGCCACCAGTGAGGAGGGGCTTGGCAATGAGCAGTTCTTCGGGCCA	CATSEEGLGNEQFF	8	4.5790428655650255E-5	42	TCRBV24-01*01	TCRBV24	TCRBV24-01	01				TCRBD02-01*02	TCRBD02	TCRBD02-01	02				TCRBJ02-01*01	TCRBJ02	TCRBJ02-01	01				4	6	10	0	0	6	39	-1	53	59	65	8	In	VDJ
NNNNNNNNNNNNNNCTCTCACTGTGACATCGGCCCAAAAGAACCCGACAGCTTTCTATCTCTGTGCCAGGAGCAGTTCTTCGGGCCA		4	2.2895214327825128E-5	20	TCRBV19-01*01	TCRBV19	TCRBV19-01	01											TCRBJ02-01*01	TCRBJ02	TCRBJ02-01	01				9	0	0	0	0	10	61	-1	-1	-1	69	4	Out	VJ
TCTAAGAAGCTCCTTCTCAGTGACTCTGGCTTCTATCTCTGTGCCTGGAGTGTAACAGGGTCGTCCGGGGAGCTGTTTTTTGGAGAA	CAWSVTGSSGELFF	8	4.5790428655650255E-5	42	TCRBV30-01*01	TCRBV30	TCRBV30-01	01				TCRBD01-01*01	TCRBD01	TCRBD01-01	01				TCRBJ02-02*01	TCRBJ02	TCRBJ02-02	01				0	4	3	3	1	6	39	53	54	60	64	8	In	VDJ
TGCCCATCCTGAAGACAGCAGCTTCTACATCTGCAGTGCTAGAGATCCCCTAAACTTAGGGATAATTCACCCCTCCACTTTGGGAAT		8	4.5790428655650255E-5	50	TCRBV20	TCRBV20				TCRBV20-01,TCRBV20-or09_02						TCRBD01,TCRBD02	TCRBD01-01,TCRBD02-01		TCRBJ01-06*01	TCRBJ01	TCRBJ01-06	01				0	0	5	3	12	5	31	45	57	-1	61	8	Out	VDJ
GCAGAGCTTGGGGACTCGGCCGTGTATCTCTGTGCCAGCAGCTTAACCTTCCCGGGACAGCCCTACTATGGCTACACCTTCGGTTCG	CASSLTFPGQPYYGYTF	9	5.1514232237606535E-5	51	TCRBV11-03*01	TCRBV11	TCRBV11-03	01				TCRBD01-01*01	TCRBD01	TCRBD01-01	01				TCRBJ01-02*01	TCRBJ01	TCRBJ01-02	01				2	4	0	5	8	3	30	45	53	60	64	9	In	VDJ
CCAGCCCTCAGAACCCAGGGACTCAGCTGTGTACTTCTGTGCCAGCAGTTTAGAGCCGGGGCCCCTTTCGAGCAGTACTTCGGGCCG		3	1.7171410745868845E-5	44	TCRBV12	TCRBV12				TCRBV12-03/12-04,TCRBV12-04						TCRBD01,TCRBD02	TCRBD01-01,TCRBD02-01		TCRBJ02-07*01	TCRBJ02	TCRBJ02-07	01				1	6	7	0	4	6	37	53	57	62	68	3	Out	VDJ
GACATCCGCTCACCAGGCCTGGGGGACGCAGCCATGTACCTGTGTGCCACCAGCAGAGCTGGGGGCGAAGAGCAGTACTTCGGGCCG	CATSRAGGEEQYF	17	9.730466089325679E-5	39	TCRBV15-01*02	TCRBV15	TCRBV15-01	02				TCRBD01-01*01	TCRBD01	TCRBD01-01	01				TCRBJ02-07*01	TCRBJ02	TCRBJ02-07	01				1	3	6	0	2	7	42	58	60	66	69	17	In	VDJ
AAGATCCAGCCTGCAGAGCTTGGGGACTCGGCCGTGTATCTCTGTGCCAGCAGGGGCAGGACCGACACTGAAGCTTTCTTTGGACAA	CASRGRTDTEAFF	4	2.2895214327825128E-5	39	TCRBV11-03*01	TCRBV11	TCRBV11-03	01								TCRBD01,TCRBD02	TCRBD01-01,TCRBD02-01		TCRBJ01-01*01	TCRBJ01	TCRBJ01-01	01				6	2	1	7	5	3	42	53	58	62	64	4	In	VDJ
GTGAACGCCTTGTTGCTGGGGGACTCGGCCCTCTATCTCTGTGCCAGCAGCGGTGACAGGGGAAACACTGAAGCTTTCTTTGGACAA	CASSGDRGNTEAFF	18	1.0302846447521307E-4	42	TCRBV05-06*01	TCRBV05	TCRBV05-06	01				TCRBD01-01*01	TCRBD01	TCRBD01-01	01				TCRBJ01-01*01	TCRBJ01	TCRBJ01-01	01				4	1	2	2	3	2	39	51	54	62	63	18	In	VDJ
AGGATCCAGCAGGTAGTGCGAGGAGATTCGGCAGCTTATTTCTGTGCCAGCTCTCGCGAAAGGGATCAGCCCCAGCATTTTGGTGAT	CASSRERDQPQHF	4	2.2895214327825128E-5	39	TCRBV18-01*01	TCRBV18	TCRBV18-01	01								TCRBD01,TCRBD02	TCRBD01-01,TCRBD02-01		TCRBJ01-05*01	TCRBJ01	TCRBJ01-05	01				6	0	5	3	7	5	42	53	60	-1	64	4	In	VDJ
AAGATCCAGCCCTCAGAACCCAGGGACTCAGCTGTGTACTTCTGTGCCAGCAGTGACAGGATCAATCAGCCCCAGCATTTTGGTGAT	CASSDRINQPQHF	9	5.1514232237606535E-5	39	TCRBV12-03/12-04*01	TCRBV12	TCRBV12-03/12-04	01				TCRBD01-01*01	TCRBD01	TCRBD01-01	01				TCRBJ01-05*01	TCRBJ01	TCRBJ01-05	01				5	2	2	4	0	3	42	-1	54	60	62	9	In	VDJ
TCTTAAACCTTCACCTACACGCCCTGCAGCCAGAAGACTCAGCCCTGTATCTCTGCGCCAGCAGCCAAAGGCTGACAGGTTGGGAAT		9	5.1514232237606535E-5	28	TCRBV04-01*01	TCRBV04	TCRBV04-01	01				TCRBD01-01*01	TCRBD01	TCRBD01-01	01				TCRBJ01-06*01	TCRBJ01	TCRBJ01-06	01				2	0	2	4	5	23	53	68	73	-1	79	9	Out	VDJ
TCCGCCAGCACCAACCAGACATCTATGTACCTCTGTGCCAGCAGTTTTAACACAGCTAATAGGGGAGGTGGCTACACCTTCGGTTCG	CASSFNTANRGGGYTF	14	8.013325014738794E-5	48	TCRBV28-01*01	TCRBV28	TCRBV28-01	01				TCRBD02-01*02	TCRBD02	TCRBD02-01	02				TCRBJ01-02*01	TCRBJ01	TCRBJ01-02	01				3	0	9	1	15	7	33	47	62	-1	68	14	In	VDJ
TCCAGCGCACAGAGCGGGGGGACTCAGCCGTGTATCTCTGTGCCAGCAGCCTCTCCAGAGGGGTGCCACGAGCAGTACTTCGGGCCG		14	8.013325014738794E-5	43	TCRBV07-03*01	TCRBV07	TCRBV07-03	01								TCRBD01,TCRBD02	TCRBD01-01,TCRBD02-01		TCRBJ02-07*01	TCRBJ02	TCRBJ02-07	01				5	4	5	2	8	5	38	50	58	63	67	14	Out	VDJ
GTGACCAGTGCCCATCCTGAAGACAGCAGCTTCTACATCTGCAGTGCTAGACACTGGACTAGCTCAGAGACCCAGTACTTCGGGCCA	CSARHWTSSETQYF	9	5.1514232237606535E-5	42	TCRBV20	TCRBV20				TCRBV20-01,TCRBV20-or09_02		TCRBD02-01	TCRBD02	TCRBD02-01				01,02	TCRBJ02-05*01	TCRBJ02	TCRBJ02-05	01				2	2	1	7	4	4	39	51	55	63	65	9	In	VDJ
TTGGAGATCCAGTCCACGGAGTCAGGGGACACAGCACTGTATTTCTGTGCCAGCAACAGGGAGAGCGGGGAGCTGTTTTTTGGAGAA	CASNRESGELFF	2	1.1447607163912564E-5	36	TCRBV21-01*01	TCRBV21	TCRBV21-01	01				TCRBD01-01*01	TCRBD01	TCRBD01-01	01				TCRBJ02-02*01	TCRBJ02	TCRBJ02-02	01				7	4	3	3	0	7	45	-1	55	61	65	2	In	VDJ
GCCTTGTTGCTGGGGGACTCGGCCCTCTATCTCTGTGCCAGCAGCAAGGGACAGGGGGCCTTGACCGGGGAGCTGTTTTTTGGAGAA	CASSKGQGALTGELFF	5	2.8619017909781407E-5	48	TCRBV05-06*01	TCRBV05	TCRBV05-06	01				TCRBD01-01*01	TCRBD01	TCRBD01-01	01				TCRBJ02-02*01	TCRBJ02	TCRBJ02-02	01				4	4	0	0	2	5	33	45	47	59	63	5	In	VDJ
ACAAAGCTGGAGGACTCAGCCATGTACTTCTGTGCCAGCAGCCCAGGGGAGCTAGCGGGACCAACCGGGGAGCTGTTTTTTGGAGAA	CASSPGELAGPTGELFF	3	1.7171410745868845E-5	51	TCRBV02-01	TCRBV02	TCRBV02-01				01,03	TCRBD02-01*02	TCRBD02	TCRBD02-01	02				TCRBJ02-02*01	TCRBJ02	TCRBJ02-02	01				6	3	4	3	10	5	30	41	51	60	63	3	In	VDJ
ACTGTGACATCGGCCCAAAAGAACCCGACAGCTTTCTATCTCTGTGCCAGTAACACTGGGGTCTGGCAGCCCCAGCATTTTGGTGAT	CASNTGVWQPQHF	19	1.0875226805716935E-4	39	TCRBV19-01*01	TCRBV19	TCRBV19-01	01								TCRBD01,TCRBD02	TCRBD01-01,TCRBD02-01		TCRBJ01-05*01	TCRBJ01	TCRBJ01-05	01				7	5	6	2	5	7	42	52	57	61	66	19	In	VDJ
CTCACTGTGACATCGGCCCAAAAGAACCCGACAGCTTTCTATCTCTGTGCCAGTAGTTTAGCGACCGGCGCCCTCCACTTTGGGAAT	CASSLATGALHF	3	1.7171410745868845E-5	36	TCRBV19-01*01	TCRBV19	TCRBV19-01	01								TCRBD01,TCRBD02	TCRBD01-01,TCRBD02-01		TCRBJ01-06*01	TCRBJ01	TCRBJ01-06	01				1	5	2	7	1	14	45	61	62	65	70	3	In	VDJ
ATCCAGCGCACAGAGCAGGAGGACTCGGCCGTGTATCTCTGTGCCAGCAGCCTTGGACGGCATAATTCACCCCTCCACTTTGGGAAT	CASSLGRHNSPLHF	3	1.7171410745868845E-5	42	TCRBV07-02	TCRBV07	TCRBV07-02				01,02					TCRBD01,TCRBD02	TCRBD01-01,TCRBD02-01		TCRBJ01-06*01	TCRBJ01	TCRBJ01-06	01				5	3	1	7	3	5	39	51	54	58	61	3	In	VDJ
AAGATCCAGCCCTCAGAACCCAGGGACTCAGCTGTGTACTTCTGTGCCAGCAGTTTTCAGCGCCGGGGCGGCTACACCTTCGGTTCG	CASSFQRRGGYTF	2	1.1447607163912564E-5	39	TCRBV12-03/12-04*01	TCRBV12	TCRBV12-03/12-04	01								TCRBD01,TCRBD02	TCRBD01-01,TCRBD02-01		TCRBJ01-02*01	TCRBJ01	TCRBJ01-02	01				3	0	7	0	8	8	42	56	64	-1	69	2	In	VDJ
GTGACCAGTGCCCATCCTGAAGACAGCAGCTTCTACATCTGCAGTGCTAGTGTGGTTCAGGGCGGGAGCGGCTACACCTTCGGTTCG	CSASVVQGGSGYTF	5	2.8619017909781407E-5	42	TCRBV20-01*04	TCRBV20	TCRBV20-01	04				TCRBD02-01*02	TCRBD02	TCRBD02-01	02				TCRBJ01-02*01	TCRBJ01	TCRBJ01-02	01				1	1	7	2	9	8	39	52	61	68	69	5	In	VDJ
TCGGCCCAAAAGAACCCGACAGCTTTCTATCTCTGTGCCAGTAGTATAGATCTGAGACAGGGATTCTACGAGCAGTACTTCGGGCCG	CASSIDLRQGFYEQYF	5	2.8619017909781407E-5	48	TCRBV19-01*01	TCRBV19	TCRBV19-01	01				TCRBD01-01*01	TCRBD01	TCRBD01-01	01				TCRBJ02-07*01	TCRBJ02	TCRBJ02-07	01				0	3	2	3	5	3	33	50	55	62	65	5	In	VDJ
CTCTGACTGTGAGCAACATGAGCCCTGAAGACAGCAGCATATATCTCTGCAGCGATCACAGGCTGCTACGAGCAGTACTTCGGGCCG		5	2.8619017909781407E-5	34	TCRBV29-01	TCRBV29	TCRBV29-01				01,03	TCRBD01-01*01	TCRBD01	TCRBD01-01	01				TCRBJ02-07*01	TCRBJ02	TCRBJ02-07	01				7	3	3	4	3	3	47	54	57	62	65	5	Out	VDJ
AATCTTCACATCAATTCCCTGGAGCTTGGTGACTCTGCTGTGTATTTCTGTGCCAGCGGGGGACAGGGGGGGAAGCATTTTGGCCCA	CASGGQGGKHF	5	2.8619017909781407E-5	33	TCRBV03-01/03-02*01	TCRBV03	TCRBV03-01/03-02	01				TCRBD01-01*01	TCRBD01	TCRBD01-01	01				TCRBJ02-03*01	TCRBJ02	TCRBJ02-03	01				8	6	0	1	2	16	48	57	59	70	76	5	In	VDJ
ACTGTGAGCAACATGAGCCCTGAAGACAGCAGCATATATCTCTGCAGCGTCGATAGCGGTTACACCGGGGAGCTGTTTTTTGGAGAA	CSVDSGYTGELFF	10	5.7238035819562814E-5	39	TCRBV29-01	TCRBV29	TCRBV29-01				01,02	TCRBD02-01	TCRBD02	TCRBD02-01				01,02	TCRBJ02-02*01	TCRBJ02	TCRBJ02-02	01				6	2	5	5	3	3	42	50	53	59	61	10	In	VDJ
ATCCGGTCCACAAAGCTGGAGGACTCAGCCATGTACTTCTGTGCCAGCGGCCAAGAGGGCAAGGGGACTGAAGCTTTCTTTGGACAA	CASGQEGKGTEAFF	7	4.006662507369397E-5	42	TCRBV02-01	TCRBV02	TCRBV02-01				01,03					TCRBD01,TCRBD02	TCRBD01-01,TCRBD02-01		TCRBJ01-01*01	TCRBJ01	TCRBJ01-01	01				8	0	5	2	13	5	39	48	61	-1	66	7	In	VDJ
CAGGTAGTGCGAGGAGATTCGGCAGCTTATTTCTGTGCCAGCTCACCACCGGTCGGGGATGGGAACACTGAAGCTTTCTTTGGACAA	CASSPPVGDGNTEAFF	20	1.1447607163912563E-4	48	TCRBV18-01*01	TCRBV18	TCRBV18-01	01				TCRBD02-01*01	TCRBD02	TCRBD02-01	01				TCRBJ01-01*01	TCRBJ01	TCRBJ01-01	01				0	4	8	3	3	1	33	50	53	58	62	20	In	VDJ
GAGTCGCCCAGCCCCAACCAGACCTCTCTGTACTTCTGTGCCAGCAGTATTGCCGGGACGGCGAACACTGAAGCTTTCTTTGGACAA	CASSIAGTANTEAFF	6	3.434282149173769E-5	45	TCRBV27-01*01	TCRBV27	TCRBV27-01	01								TCRBD01,TCRBD02	TCRBD01-01,TCRBD02-01		TCRBJ01-01*01	TCRBJ01	TCRBJ01-01	01				5	3	0	7	6	1	36	48	54	59	62	6	In	VDJ
AGTTCTAAGAAGCTCCTTCTCAGTGACTCTGGCTTCTATCTCTGTGCCTGGAGCCGTCAGAGGGTTCAGCCCCAGCATTTTGGTGAT	CAWSRQRVQPQHF	25	1.4309508954890704E-4	39	TCRBV30-01*01	TCRBV30	TCRBV30-01	01				TCRBD02-01*02	TCRBD02	TCRBD02-01	02				TCRBJ01-05*01	TCRBJ01	TCRBJ01-05	01				3	1	11	0	6	6	42	53	59	64	65	25	In	VDJ
CTGAAGATCCGGTCCACAAAGCTGGAGGACTCAGCCATGTACTTCTGTGCCAGCACGACGACAGACTACGAGCAGTACTTCGGGCCG	CASTTTDYEQYF	8	4.5790428655650255E-5	36	TCRBV02-01	TCRBV02	TCRBV02-01				01,03	TCRBD01-01*01	TCRBD01	TCRBD01-01	01				TCRBJ02-07*01	TCRBJ02	TCRBJ02-07	01				7	1	2	5	4	3	45	55	59	64	65	8	In	VDJ
CTGCAGCCAGAAGACTCAGCCCTGTATCTCTGCGCCAGCAGCCAACCCAGGACCGGGACTAACCACAATGAGCAGTTCTTCGGGCCA	CASSQPRTGTNHNEQFF	21	1.2019987522108191E-4	51	TCRBV04-01*01	TCRBV04	TCRBV04-01	01				TCRBD02-01	TCRBD02	TCRBD02-01				01,02	TCRBJ02-01*01	TCRBJ02	TCRBJ02-01	01				2	3	0	9	9	5	30	45	54	61	64	21	In	VDJ
CTGAGCTCTCTGGAGCTGGGGGACTCAGCTTTGTATTTCTGTGCCAGCAGCGTGTCGGGGATGAACACTGAAGCTTTCTTTGGACAA	CASSVSGMNTEAFF	3	1.7171410745868845E-5	42	TCRBV09-01*01	TCRBV09	TCRBV09-01	01				TCRBD02-01*01	TCRBD02	TCRBD02-01	01				TCRBJ01-01*01	TCRBJ01	TCRBJ01-01	01				2	1	8	3	2	0	39	53	55	60	61	3	In	VDJ
ATCCAGCCCTCAGAACCCAGGGACTCAGCTGTGTACTTCTGTGCCAGCAGTTTACGACAGACGAACACTGAAGCTTTCTTTGGACAA	CASSLRQTNTEAFF	6	3.434282149173769E-5	42	TCRBV12	TCRBV12				TCRBV12-03/12-04,TCRBV12-04		TCRBD01-01*01	TCRBD01	TCRBD01-01	01				TCRBJ01-01*01	TCRBJ01	TCRBJ01-01	01				2	2	2	5	1	1	39	54	55	60	62	6	In	VDJ
CTCTCTGGAGCTGGGGGACTCAGCTTTGTATTTCTGTGCCAGCAGCCCAGGGGGGGCGCCAAGGGGCAGCCCCAGCATTTTGGTGAT		6	3.434282149173769E-5	47	TCRBV09-01*01	TCRBV09	TCRBV09-01	01								TCRBD01,TCRBD02	TCRBD01-01,TCRBD02-01		TCRBJ01-05*01	TCRBJ01	TCRBJ01-05	01				4	12	4	1	1	7	34	46	47	54	66	6	Out	VDJ
ACTCTGACTGTGAGCAACATGAGCCCTGAAGACAGCAGCATATATCTCTGCAGCGTTTTCGGGGGAACGGGCTACACCTTCGGTTCG	CSVFGGTGYTF	10	5.7238035819562814E-5	33	TCRBV29-01*01	TCRBV29	TCRBV29-01	01				TCRBD02-01*01	TCRBD02	TCRBD02-01	01				TCRBJ01-02*01	TCRBJ01	TCRBJ01-02	01				5	4	8	2	2	8	48	57	59	65	69	10	In	VDJ
NTGTCGGCTGCTCCCTCCCAGACATCTGTGTACTTCTGTGCCAGCAGTTACTCGTTCGCAGACTCCTACGAGCAGTACTTCGGGCCG	CASSYSFADSYEQYF	5	2.8619017909781407E-5	45	TCRBV06-05*01	TCRBV06	TCRBV06-05	01				TCRBD01-01*01	TCRBD01	TCRBD01-01	01				TCRBJ02-07*01	TCRBJ02	TCRBJ02-07	01				0	1	4	5	5	0	36	53	58	61	62	5	In	VDJ
AGTTCTAAGAAGCTCCTTCTCAGTGACTCTGGCTTCTATCTCTGTGCCTGGAGTGTAGGTTTTAGGGGGAAGCAGTACTTCGGGCCG	CAWSVGFRGKQYF	12	6.868564298347538E-5	39	TCRBV30-01*01	TCRBV30	TCRBV30-01	01				TCRBD01-01*01	TCRBD01	TCRBD01-01	01				TCRBJ02-07*01	TCRBJ02	TCRBJ02-07	01				0	1	5	1	7	8	42	56	63	69	70	12	In	VDJ
GCACCAACCAGACATCTATGTACCTCTGTGCCATTCCTTCTCAATCCGGGTCAGGGGCCTAAGACCGGGGAGCTGTTTTTTGGAGAA		6	3.434282149173769E-5	55	TCRBV28-01*01	TCRBV28	TCRBV28-01	01				TCRBD01-01*01	TCRBD01	TCRBD01-01	01				TCRBJ02-02*01	TCRBJ02	TCRBJ02-02	01				10	6	4	2	18	5	26	33	51	57	63	6	Out	VDJ
GCCCATCCTGAAGACAGCAGCTTCTACATCTGCAGTGCTAGAGATTCGTATAGGGCAGGGTTGGATCAGCCCCAGCATTTTGGTGAT	CSARDSYRAGLDQPQHF	7	4.006662507369397E-5	51	TCRBV20	TCRBV20				TCRBV20-01,TCRBV20-or09_02		TCRBD01-01*01	TCRBD01	TCRBD01-01	01				TCRBJ01-05*01	TCRBJ01	TCRBJ01-05	01				0	4	4	3	11	5	30	44	55	60	64	7	In	VDJ
CACGCCCTGCAGCCAGAAGACTCAGCCCTGTATCTCTGCGCCAGCAGCCAAGATGGGACAGGGAATTCACCCCTCCACTTTGGGAAT	CASSQDGTGNSPLHF	3	1.7171410745868845E-5	45	TCRBV04-01*01	TCRBV04	TCRBV04-01	01				TCRBD01-01*01	TCRBD01	TCRBD01-01	01				TCRBJ01-06*01	TCRBJ01	TCRBJ01-06	01				0	0	0	3	1	7	36	53	54	-1	63	3	In	VDJ
TCGCCCAGCCCCAACCAGACCTCTCTGTACTTCTGTGCCAGCAGTCCGCTTACGAAAGGAGGGGCTGATGGCTACACCTTCGGTTCG	CASSPLTKGGADGYTF	12	6.868564298347538E-5	48	TCRBV27-01*01	TCRBV27	TCRBV27-01	01				TCRBD02-01*02	TCRBD02	TCRBD02-01	02				TCRBJ01-02*01	TCRBJ01	TCRBJ01-02	01				5	4	10	0	12	6	33	45	57	63	67	12	In	VDJ
CTGGAGTCGCCCAGCCCCAACCAGACCTCTCTGTACTTCTGTGCCAGCAGCCTCCGGACAGGGCCCTACGAGCAGTACTTCGGGCCG	CASSLRTGPYEQYF	8	4.5790428655650255E-5	42	TCRBV27-01*01	TCRBV27	TCRBV27-01	01				TCRBD01-01*01	TCRBD01	TCRBD01-01	01				TCRBJ02-07*01	TCRBJ02	TCRBJ02-07	01				6	1	1	3	5	2	39	50	55	63	64	8	In	VDJ
TTCATCCTGAGTTCTAAGAAGCTCCTTCTCAGTGACTCTGGCTTCTATCTCTGTGCCTGGTCAGGAAACACCATATATTTTGGAGAG	CAWSGNTIYF	7	4.006662507369397E-5	30	TCRBV30-01	TCRBV30	TCRBV30-01				01,05	TCRBD01-01*01	TCRBD01	TCRBD01-01	01				TCRBJ01-03*01	TCRBJ01	TCRBJ01-03	01				5	0	4	6	1	4	51	60	61	-1	63	7	In	VDJ
CTGAATGTGAACGCCTTGTTGCTGGGGGACTCGGCCCTCTATCTCTGTGCCAGCAGCTTCGAGCGGAATGAGCAGTTCTTCGGGCCA	CASSFERNEQFF	3	1.7171410745868845E-5	36	TCRBV05-06*01	TCRBV05	TCRBV05-06	01				TCRBD02-01	TCRBD02	TCRBD02-01				01,02	TCRBJ02-01*01	TCRBJ02	TCRBJ02-01	01				2	0	6	5	2	7	45	59	61	-1	66	3	In	VDJ
GAGCAGGAGGACTCGGCCGTGTATCTCTGTGCCAGCAGCTCCAAATGGCCTAGCGGGGGAATCTACAATGAGCAGTTCTTCGGGCCA	CASSSKWPSGGIYNEQFF	8	4.5790428655650255E-5	54	TCRBV07-02	TCRBV07	TCRBV07-02				01,02	TCRBD02-01*01	TCRBD02	TCRBD02-01	01				TCRBJ02-01*01	TCRBJ02	TCRBJ02-01	01				4	3	4	2	9	3	27	40	49	59	62	8	In	VDJ
ATGAGCTCCTTGGAGCTGGGGGACTCAGCCCTGTACTTCTGTGCCAGCAGCTTCGGGGGATACACCGGGGAGCTGTTTTTTGGAGAA	CASSFGGYTGELFF	7	4.006662507369397E-5	42	TCRBV13-01*01	TCRBV13	TCRBV13-01	01				TCRBD02-01*01	TCRBD02	TCRBD02-01	01				TCRBJ02-02*01	TCRBJ02	TCRBJ02-02	01				3	2	8	2	0	3	39	-1	53	59	61	7	In	VDJ
NTGTCGGCTGCTCCCTCCCAGACATCTGTGTACTTCTGTGCCAGCAGTCCTGGGGGGTCCGACACCGGGGAGCTGTTTTTTGGAGAA	CASSPGGSDTGELFF	8	4.5790428655650255E-5	45	TCRBV06-05*01	TCRBV06	TCRBV06-05	01				TCRBD02-01*01	TCRBD02	TCRBD02-01	01				TCRBJ02-02*01	TCRBJ02	TCRBJ02-02	01				5	4	9	1	3	3	36	48	51	57	61	8	In	VDJ
GTGAACGCCTTGGAGCTGGACGACTCGGCCCTGTATCTCTGTGCCAGCAGCTCCGGGACAGGCCAGGAAAAACTGTTTTTTGGCAGT	CASSSGTGQEKLFF	4	2.2895214327825128E-5	42	TCRBV05-04*01	TCRBV05	TCRBV05-04	01				TCRBD01-01*01	TCRBD01	TCRBD01-01	01				TCRBJ01-04*01	TCRBJ01	TCRBJ01-04	01				3	4	0	4	2	8	39	52	54	62	66	4	In	VDJ
ACAGTGACCAGTGCCCATCCTGAAGACAGCAGCTTCTACATCTGCAGTGCTCAGGGCGGCAGCAATCAGCCCCAGCATTTTGGTGAT	CSAQGGSNQPQHF	10	5.7238035819562814E-5	39	TCRBV20	TCRBV20				TCRBV20-01,TCRBV20-or09_02		TCRBD01-01*01	TCRBD01	TCRBD01-01	01				TCRBJ01-05*01	TCRBJ01	TCRBJ01-05	01				5	4	4	3	0	1	42	-1	51	56	60	10	In	VDJ
CTGGAGTCCGCTACCAGCTCCCAGACATCTGTGTACTTCTGTGCCATCAGTAGGGACGGGTATAATTCACCCCTCCACTTTGGGAAT	CAISRDGYNSPLHF	5	2.8619017909781407E-5	42	TCRBV10-03*01	TCRBV10	TCRBV10-03	01								TCRBD01,TCRBD02	TCRBD01-01,TCRBD02-01		TCRBJ01-06*01	TCRBJ01	TCRBJ01-06	01				5	3	0	7	1	4	39	51	52	57	60	5	In	VDJ
NNNNNNNNNNNNNTGTCGGCTGCTCCCTCCCAGACATCTGTGTACTTCTGTGCCAGCAGTTACCAGGCGGTACGGTTCTTCGGGCCA	CASSYQAVRFF	8	4.5790428655650255E-5	33	TCRBV06-05*01	TCRBV06	TCRBV06-05	01								TCRBD01,TCRBD02	TCRBD01-01,TCRBD02-01		TCRBJ02-01*01	TCRBJ02	TCRBJ02-01	01				2	7	4	4	0	15	48	-1	63	67	74	8	In	VDJ
CCCCAACCAGACCTCTCTGTACTTCTGTGCCAGCAGTTTATTTTAGCGGGAGAGTAAGCTTCCTACAATGAGCAGTTCTTCGGGCCA		13	7.440944656543166E-5	56	TCRBV27-01*01	TCRBV27	TCRBV27-01	01				TCRBD02-01*02	TCRBD02	TCRBD02-01	02				TCRBJ02-01*01	TCRBJ02	TCRBJ02-01	01				1	8	5	2	2	1	25	41	43	52	60	13	Out	VDJ
ACATCGGCCCAAAAGAACCCGACAGCTTTCTATCTCTGTGCCAGTAGTTCTTCGTGGCGGTCCTACAATGAGCAGTTCTTCGGGCCA	CASSSSWRSYNEQFF	13	7.440944656543166E-5	45	TCRBV19-01*01	TCRBV19	TCRBV19-01	01				TCRBD02-01	TCRBD02	TCRBD02-01				01,02	TCRBJ02-01*01	TCRBJ02	TCRBJ02-01	01				5	0	7	5	8	1	36	48	56	-1	60	13	In	VDJ
CCAGCCCTCAGAACCCAGGGACTCAGCTGTGTACTTCTGTGCCAGCAACGCCACGGGACTAACACCGGGGAGCTGTTTTTTGGAGAA		4	2.2895214327825128E-5	44	TCRBV12	TCRBV12				TCRBV12-03/12-04,TCRBV12-04		TCRBD02-01	TCRBD02	TCRBD02-01				01,02	TCRBJ02-02*01	TCRBJ02	TCRBJ02-02	01				7	0	0	10	7	2	37	47	54	-1	60	4	Out	VDJ
TCTTGACATCCGCTCACCAGGCCTGGGGGACGCAGCCATGTACCTGTGTGCCACCAGCAGAGAAGAGGGCCCCAGCATTTTGGTGAT		6	3.434282149173769E-5	35	TCRBV15-01*02	TCRBV15	TCRBV15-01	02				TCRBD02-01*02	TCRBD02	TCRBD02-01	02				TCRBJ01-05*01	TCRBJ01	TCRBJ01-05	01				0	0	11	1	1	9	46	63	64	-1	68	6	Out	VDJ
ATCCGGTCCACAAAGCTGGAGGACTCAGCCATGTACTTCTGTGCCGGAAGGACCGCTATTAATAATTCACCCCTCCACTTTGGGAAT	CAGRTAINNSPLHF	5	2.8619017909781407E-5	42	TCRBV02-01	TCRBV02	TCRBV02-01				01,03					TCRBD01,TCRBD02	TCRBD01-01,TCRBD02-01		TCRBJ01-06*01	TCRBJ01	TCRBJ01-06	01				11	8	1	7	4	5	39	45	49	53	61	5	In	VDJ
AACGCCTTGGAGCTGGACGACTCGGCCCTGTATCTCTGTGCCAGCAGCTTGCCCAGGGGGGGGAACTATGGCTACACCTTCGGTTCG	CASSLPRGGNYGYTF	4	2.2895214327825128E-5	45	TCRBV05-04*01	TCRBV05	TCRBV05-04	01								TCRBD01,TCRBD02	TCRBD01-01,TCRBD02-01		TCRBJ01-02*01	TCRBJ01	TCRBJ01-02	01				1	3	4	1	2	2	36	51	53	60	63	4	In	VDJ
GCCTTGTTGCTGGGGGACTCGGCCCTCTATCTCTGTGCCAGCAGCTTGCCAGGGAGCGGCCCCTCCTACGAGCAGTACTTCGGGCCG	CASSLPGSGPSYEQYF	11	6.29618394015191E-5	48	TCRBV05-06*01	TCRBV05	TCRBV05-06	01								TCRBD01,TCRBD02	TCRBD01-01,TCRBD02-01		TCRBJ02-07*01	TCRBJ02	TCRBJ02-07	01				1	8	4	3	1	0	33	48	49	54	62	11	In	VDJ
ATTCCCTGGAGCTTGGTGACTCTGCTGTGTATTTCTGTGCCAGCAGCCAACCGAGAGGACTTCCCCAACGAGCAGTACTTCGGGCCG		15	8.585705372934422E-5	46	TCRBV03-01/03-02*01	TCRBV03	TCRBV03-01/03-02	01				TCRBD02-01	TCRBD02	TCRBD02-01				01,02	TCRBJ02-07*01	TCRBJ02	TCRBJ02-07	01				2	6	1	10	6	5	35	50	56	61	67	15	Out	VDJ
GTGAACGCCTTGGAGCTGGAGGACTCGGCCCTGTATCTCTGTGCCAGCAGCTTGTCCGGGGGGGCAAATGAGCAGTTCTTCGGGCCA	CASSLSGGANEQFF	4	2.2895214327825128E-5	42	TCRBV05-08*01	TCRBV05	TCRBV05-08	01				TCRBD02-01*01	TCRBD02	TCRBD02-01	01				TCRBJ02-01*01	TCRBJ02	TCRBJ02-01	01				1	2	8	0	2	7	39	54	56	64	66	4	In	VDJ
TCCAGCGCACAGAGCAGGAGGACTCGGCCGTGTATCTCTGTGCCAGCAGCTCGAGCGGGAGACGGGGAGACCCAGTACTTCGGGCCA		8	4.5790428655650255E-5	43	TCRBV07-02	TCRBV07	TCRBV07-02				01,02	TCRBD02-01*02	TCRBD02	TCRBD02-01	02				TCRBJ02-05*01	TCRBJ02	TCRBJ02-05	01				4	5	6	2	2	5	38	51	53	61	66	8	Out	VDJ
GAGCTGAATGTGAACGCCTTGTTGCTGGGGGACTCGGCCCTCTATCTCTGTGCCAGCAGCTTGGCAGATACGCAGTATTTTGGCCCA	CASSLADTQYF	2	1.1447607163912564E-5	33	TCRBV05-06*01	TCRBV05	TCRBV05-06	01											TCRBJ02-03*01	TCRBJ02	TCRBJ02-03	01				0	0	0	0	0	4	48	-1	-1	-1	64	2	In	VJ
CAGTGACCAGTGCCCATCCTGAAGACAGCAGCTTCTACATCTGCAGTGCTAGAGGATGGGAACACAGATACGCAGTATTTTGGCCCA		9	5.1514232237606535E-5	40	TCRBV20	TCRBV20				TCRBV20-01,TCRBV20-or09_02						TCRBD01,TCRBD02	TCRBD01-01,TCRBD02-01		TCRBJ02-03*01	TCRBJ02	TCRBJ02-03	01				1	1	0	8	3	2	41	54	57	61	62	9	Out	VDJ
AAGATCCGGTCCACAAAGCTGGAGGACTCAGCCATGTACTTCTGTGCCAGCAGTGTTGGTCCGAACACTGAAGCTTTCTTTGGACAA	CASSVGPNTEAFF	3	1.7171410745868845E-5	39	TCRBV02-01	TCRBV02	TCRBV02-01				01,03					TCRBD01,TCRBD02	TCRBD01-01,TCRBD02-01		TCRBJ01-01*01	TCRBJ01	TCRBJ01-01	01				4	3	0	10	2	1	42	55	57	59	62	3	In	VDJ
CACACCCTGCAGCCAGAAGACTCGGCCCTGTATCTCTGCGCCAGCAGCCAAGACTCTGGATCGAATGAAAAACTGTTTTTTGGCAGT	CASSQDSGSNEKLFF	5	2.8619017909781407E-5	45	TCRBV04-03*01	TCRBV04	TCRBV04-03	01								TCRBD01,TCRBD02	TCRBD01-01,TCRBD02-01		TCRBJ01-04*01	TCRBJ01	TCRBJ01-04	01				0	3	1	8	4	5	36	53	57	60	63	5	In	VDJ
CTGGAGTCCGCCAGCACCAACCAGACATCTATGTACCTCTGTGCCAGCAGTCTAGGAGGGGTCACTCAGCCCCAGCATTTTGGTGAT	CASSLGGVTQPQHF	3	1.7171410745868845E-5	42	TCRBV28-01*01	TCRBV28	TCRBV28-01	01				TCRBD02-01*02	TCRBD02	TCRBD02-01	02				TCRBJ01-05*01	TCRBJ01	TCRBJ01-05	01				5	5	10	0	3	6	39	51	54	60	65	3	In	VDJ
GCCTTGTTGCTGGGGGACTCGGCCCTGTATCTCTGTGCCAGCAGCCCACTCGTCGGGACAGGGAATCAGCCCCAGCATTTTGGTGAT	CASSPLVGTGNQPQHF	3	1.7171410745868845E-5	48	TCRBV05-05*01	TCRBV05	TCRBV05-05	01				TCRBD01-01*01	TCRBD01	TCRBD01-01	01				TCRBJ01-05*01	TCRBJ01	TCRBJ01-05	01				4	0	0	3	9	4	33	45	54	-1	63	3	In	VDJ
TCCGCCAGCACCAACCAGACATCTATGTACCTCTGTGCCAGCAGGGGGGATTTCGGACAGGAGAGCTATGGCTACACCTTCGGTTCG	CASRGDFGQESYGYTF	2	1.1447607163912564E-5	48	TCRBV28-01*01	TCRBV28	TCRBV28-01	01				TCRBD01-01*01	TCRBD01	TCRBD01-01	01				TCRBJ01-02*01	TCRBJ01	TCRBJ01-02	01				6	4	1	4	10	4	33	44	54	61	65	2	In	VDJ
GTGACATCGGCCCAAAAGAACCCGACAGCTTTCTATCTCTGTGCCAGTAGCCGGGGACAGGACCACTATGGCTACACCTTCGGTTCG	CASSRGQDHYGYTF	2	1.1447607163912564E-5	42	TCRBV19-01*01	TCRBV19	TCRBV19-01	01				TCRBD01-01*01	TCRBD01	TCRBD01-01	01				TCRBJ01-02*01	TCRBJ01	TCRBJ01-02	01				6	3	0	4	3	3	39	50	53	61	64	2	In	VDJ
NTGTCGGCTGCTCCCTCCCAGACATCTGTGTACTTCTGTGCCAGCAGCCCCAGGACTCCACCCGGGGGTGAGCAGTACTTCGGGCCG	CASSPRTPPGGEQYF	6	3.434282149173769E-5	45	TCRBV06-05*01	TCRBV06	TCRBV06-05	01				TCRBD02-01*01	TCRBD02	TCRBD02-01	01				TCRBJ02-07*01	TCRBJ02	TCRBJ02-07	01				6	1	8	2	15	7	36	47	62	68	69	6	In	VDJ
CTGGAGTCCGCCAGCACCAACCAGACATCTATGTACCTCTGTGCCAGCAGTTCCCCAGGGTGGGGAAACACCATATATTTTGGAGAG	CASSSPGWGNTIYF	4	2.2895214327825128E-5	42	TCRBV28-01*01	TCRBV28	TCRBV28-01	01				TCRBD01-01*01	TCRBD01	TCRBD01-01	01				TCRBJ01-03*01	TCRBJ01	TCRBJ01-03	01				4	3	4	3	3	4	39	52	55	60	63	4	In	VDJ
CAGTCCACGGAGTCAGGGGACACAGCACTGTATTTCTGTGCCAGCAGCAAAGGGACGGGGTGAGGAAACACCATATATTTTGGAGAG	CASSKGTG*GNTIYF	11	6.29618394015191E-5	45	TCRBV21-01*01	TCRBV21	TCRBV21-01	01				TCRBD02-01*01	TCRBD02	TCRBD02-01	01				TCRBJ01-03*01	TCRBJ01	TCRBJ01-03	01				1	3	8	3	3	4	36	52	55	60	63	11	Stop	VDJ
CTCACTCTGGAGTCTGCTGCCTCCTCCCAGACATCTGTATATTTCTGCGCCAGCAGTGAGGGGAACAATGAGCAGTTCTTCGGGCCA	CASSEGNNEQFF	4	2.2895214327825128E-5	36	TCRBV10-01*01	TCRBV10	TCRBV10-01	01								TCRBD01,TCRBD02	TCRBD01-01,TCRBD02-01		TCRBJ02-01*01	TCRBJ02	TCRBJ02-01	01				2	0	0	8	0	5	45	-1	60	-1	64	4	In	VDJ
AAGATCCAGCCCTCAGAACCCAGGGACTCAGCTGTGTACTTCTGTGCCAGCAGTTTATTGGAGTCCGGGGAGCTGTTTTTTGGAGAA	CASSLLESGELFF	17	9.730466089325679E-5	39	TCRBV12-03/12-04*01	TCRBV12	TCRBV12-03/12-04	01				TCRBD02-01*02	TCRBD02	TCRBD02-01	02				TCRBJ02-02*01	TCRBJ02	TCRBJ02-02	01				2	1	10	2	2	6	42	57	59	63	64	17	In	VDJ
CTGACAGTGACCAGTGCCCATCCTGAAGACAGCAGCTTCTACATCTGCAGTGCTAGTCGGGGGGCCGGGGAGCTGTTTTTTGGAGAA	CSASRGAGELFF	5	2.8619017909781407E-5	36	TCRBV20-01*04	TCRBV20	TCRBV20-01	04				TCRBD02-01*01	TCRBD02	TCRBD02-01	01				TCRBJ02-02*01	TCRBJ02	TCRBJ02-02	01				2	0	8	1	0	6	45	-1	57	-1	64	5	In	VDJ
AGCGCACAGAGCAGCGGGACTCAGCCATGTATCGCTGTGCTAGCAGCCGAATTCCGGGACAGGGACACTGAAGCTTTCTTTGGACAA		6	3.434282149173769E-5	46	TCRBV07-07*01	TCRBV07	TCRBV07-07	01				TCRBD01-01*01	TCRBD01	TCRBD01-01	01				TCRBJ01-01*01	TCRBJ01	TCRBJ01-01	01				5	0	0	3	8	3	35	47	55	-1	64	6	Out	VDJ
GAGTCCGCCAGCACCAACCAGACATCTATGTACCTCTGTGCCAGCAGCAGCCCCTTGGGGTCCGCTCAGCCCCAGCATTTTGGTGAT	CASSSPLGSAQPQHF	3	1.7171410745868845E-5	45	TCRBV28-01*01	TCRBV28	TCRBV28-01	01								TCRBD01,TCRBD02	TCRBD01-01,TCRBD02-01		TCRBJ01-05*01	TCRBJ01	TCRBJ01-05	01				6	5	6	2	9	6	36	47	56	60	65	3	In	VDJ
AAGCTCCTTCTCAGTGACTCTGGCTTCTATCTCTGTGCCTGGAGGGCCGTTGGTGGGCCAGATAATTCACCCCTCCACTTTGGGAAT	CAWRAVGGPDNSPLHF	17	9.730466089325679E-5	48	TCRBV30-01*01	TCRBV30	TCRBV30-01	01				TCRBD01-01*01	TCRBD01	TCRBD01-01	01				TCRBJ01-06*01	TCRBJ01	TCRBJ01-06	01				3	3	8	0	10	5	33	44	54	58	61	17	In	VDJ
CAGCCCTCAGAACCCAGGGACTCAGCTGTGTATTTTTGTGCTAGTGGTTCTCGGGACCCGGGAGGGCCTAGGTTGTACTTCGGGCCG	CASGSRDPGGPRLYF	8	4.5790428655650255E-5	45	TCRBV12-05*01	TCRBV12	TCRBV12-05	01				TCRBD02-01*02	TCRBD02	TCRBD02-01	02				TCRBJ02-07*01	TCRBJ02	TCRBJ02-07	01				4	8	8	0	9	12	36	49	58	66	74	8	In	VDJ
ATCCAGCCCTCAGAACCCAGGGACTCAGCTGTGTACTTCTGTGCCAGCAGTTCACCTCCCGGACGCTACGAGCAGTACTTCGGGCCG	CASSSPPGRYEQYF	3	1.7171410745868845E-5	42	TCRBV12	TCRBV12				TCRBV12-03/12-04,TCRBV12-04						TCRBD01,TCRBD02	TCRBD01-01,TCRBD02-01		TCRBJ02-07*01	TCRBJ02	TCRBJ02-07	01				4	1	1	7	8	3	39	52	60	64	65	3	In	VDJ
CACACCCTGCAGCCAGAAGACTCGGCCCTGTATCTCTGCGCCAGCAGCCAAGATCTCGGCGGATCCTACGAGCAGTACTTCGGGCCG	CASSQDLGGSYEQYF	8	4.5790428655650255E-5	45	TCRBV04-03*01	TCRBV04	TCRBV04-03	01				TCRBD02-01	TCRBD02	TCRBD02-01				01,02	TCRBJ02-07*01	TCRBJ02	TCRBJ02-07	01				0	1	7	5	5	1	36	53	58	62	63	8	In	VDJ
ATCCAGCCTGCAGAGCTTGGGGACTCGGCCATGTATCTCTGTGCCAGCAGCTTAGCGCTACAGAACTACGAGCAGTACTTCGGGCCG	CASSLALQNYEQYF	8	4.5790428655650255E-5	42	TCRBV11-01*01	TCRBV11	TCRBV11-01	01				TCRBD01-01*01	TCRBD01	TCRBD01-01	01				TCRBJ02-07*01	TCRBJ02	TCRBJ02-07	01				0	2	3	5	3	3	39	56	59	63	65	8	In	VDJ
AAGATCCAGCGCACAGAGCAGGGGGACTCGGCCATGTATCTCTGTGCCAGCAGCTCCAGGGGGCCCGACGAGCAGTACTTCGGGCCG	CASSSRGPDEQYF	9	5.1514232237606535E-5	39	TCRBV07-09*01	TCRBV07	TCRBV07-09	01				TCRBD01-01*01	TCRBD01	TCRBD01-01	01				TCRBJ02-07*01	TCRBJ02	TCRBJ02-07	01				4	3	4	0	1	5	42	55	56	64	67	9	In	VDJ
GCCTTGGAGCTGGACGACTCGGCCCTGTATCTCTGTGCCAGCAGCGGAGGGGGGACAGGAGTCAAAAACATTCAGTACTTCGGCGCC	CASSGGGTGVKNIQYF	3	1.7171410745868845E-5	48	TCRBV05-04*01	TCRBV05	TCRBV05-04	01				TCRBD01-01*01	TCRBD01	TCRBD01-01	01				TCRBJ02-04*01	TCRBJ02	TCRBJ02-04	01				4	3	0	4	6	3	33	45	51	59	62	3	In	VDJ
GTGAGCAACATGAGCCCTGAAGACAGCAGCATATATCTCTGCAGCGTTGAAGGAGGAGACAGGGGGGAGACCCAGTACTTCGGGCCA	CSVEGGDRGETQYF	6	3.434282149173769E-5	42	TCRBV29-01	TCRBV29	TCRBV29-01				01,02	TCRBD01-01*01	TCRBD01	TCRBD01-01	01				TCRBJ02-05*01	TCRBJ02	TCRBJ02-05	01				1	0	2	1	5	5	39	52	57	-1	66	6	In	VDJ
AACGCCTTGTTGCTGGGGGACTCGGCCCTCTATCTCTGTGCCAGCAGCCGGACTAGCGGAGGAGGGGAGACCCAGTACTTCGGGCCA	CASSRTSGGGETQYF	5	2.8619017909781407E-5	45	TCRBV05-06*01	TCRBV05	TCRBV05-06	01				TCRBD02-01	TCRBD02	TCRBD02-01				01,02	TCRBJ02-05*01	TCRBJ02	TCRBJ02-05	01				4	7	1	5	1	5	36	48	49	59	66	5	In	VDJ
CAGCCTGCAGAGCTTGGGGACTCGGCCGTGTATCTCTGTGCCAGCAGCTTAATCGCCGGAATGGGCGGGGAGCTGTTTTTTGGAGAA	CASSLIAGMGGELFF	5	2.8619017909781407E-5	45	TCRBV11-03*01	TCRBV11	TCRBV11-03	01								TCRBD01,TCRBD02	TCRBD01-01,TCRBD02-01		TCRBJ02-02*01	TCRBJ02	TCRBJ02-02	01				2	0	0	9	11	7	36	51	62	-1	65	5	In	VDJ
AGTGCCCATCCTGAAGACAGCAGCTTCTACATCTGCAGTGCTAGAGATGGGGTCGGGTTCGGCAATCAGCCCCAGCATTTTGGTGAT	CSARDGVGFGNQPQHF	4	2.2895214327825128E-5	48	TCRBV20	TCRBV20				TCRBV20-01,TCRBV20-or09_02						TCRBD01,TCRBD02	TCRBD01-01,TCRBD02-01		TCRBJ01-05*01	TCRBJ01	TCRBJ01-05	01				0	9	6	2	1	2	33	47	48	52	61	4	In	VDJ
GTGAACGCCTTGGAGCTGGAGGACTCGGCCCTGTATCTCTGTGCCAGCAGCCTGGGACAGCCGCGGGGTGGCTACACCTTCGGTTCG	CASSLGQPRGGYTF	4	2.2895214327825128E-5	42	TCRBV05-08*01	TCRBV05	TCRBV05-08	01				TCRBD02-01*01	TCRBD02	TCRBD02-01	01				TCRBJ01-02*01	TCRBJ01	TCRBJ01-02	01				0	0	7	3	7	7	39	55	62	-1	68	4	In	VDJ
TCAATTCCCTGGAGCTTGGTGACTCTGCTGTGTATTTCTGTGCCAGCAGCGGTGACAGGGAATAGGTATGGCTACACCTTCGGTTCG		4	2.2895214327825128E-5	43	TCRBV03-01/03-02*01	TCRBV03	TCRBV03-01/03-02	01				TCRBD01-01*01	TCRBD01	TCRBD01-01	01				TCRBJ01-02*01	TCRBJ01	TCRBJ01-02	01				5	6	2	3	3	5	38	50	53	60	66	4	Out	VDJ
TTCTGGAGTCCGCCAGCACCAACCAGACATCTATGTACCTCTGTGCCAGCAGTCTAGGACAGGGTCTACGAGCAGTACTTCGGGCCG		10	5.7238035819562814E-5	40	TCRBV28-01*01	TCRBV28	TCRBV28-01	01				TCRBD01-01*01	TCRBD01	TCRBD01-01	01				TCRBJ02-07*01	TCRBJ02	TCRBJ02-07	01				5	1	1	3	3	3	41	53	56	64	65	10	Out	VDJ
CAGCGCACAGAGCAGGAGGACTCGGCCGTGTATCTCTGTGCCAGCAGCTTTGACTAGCGGGAGCACAATGAGCAGTTCTTCGGGCCA	CASSFD*REHNEQFF	4	2.2895214327825128E-5	45	TCRBV07-02	TCRBV07	TCRBV07-02				01,02	TCRBD02-01*02	TCRBD02	TCRBD02-01	02				TCRBJ02-01*01	TCRBJ02	TCRBJ02-01	01				3	1	2	2	1	5	36	50	51	63	64	4	Stop	VDJ
GTGAGCACCTTGGAGCTGGGGGACTCGGCCCTTTATCTTTGCGCCAGCAGTAGACTAGCGGGAACTGGCGAGCAGTTCTTCGGGCCA	CASSRLAGTGEQFF	3	1.7171410745868845E-5	42	TCRBV05-01*01	TCRBV05	TCRBV05-01	01				TCRBD02-01*02	TCRBD02	TCRBD02-01	02				TCRBJ02-01*01	TCRBJ02	TCRBJ02-01	01				5	6	2	3	2	10	39	50	52	63	69	3	In	VDJ
ACTGTGACATCGGCCCAAAAGAACCCGACAGCTTTCTATCTCTGTGCCAGTAGTATCCCCGGGGCTACTGAAGCTTTCTTTGGACAA	CASSIPGATEAFF	5	2.8619017909781407E-5	39	TCRBV19-01*01	TCRBV19	TCRBV19-01	01								TCRBD01,TCRBD02	TCRBD01-01,TCRBD02-01		TCRBJ01-01*01	TCRBJ01	TCRBJ01-01	01				3	1	7	0	4	5	42	56	60	65	66	5	In	VDJ
CTTGACATCCGCTCACCAGGCCTGGGGGACGCAGCCATGTACCTGTGTGCCACCAGCAGAGGGGGACAGCCCCAGCATTTTGGTGAT	CATSRGGQPQHF	6	3.434282149173769E-5	36	TCRBV15-01*02	TCRBV15	TCRBV15-01	02								TCRBD01,TCRBD02	TCRBD01-01,TCRBD02-01		TCRBJ01-05*01	TCRBJ01	TCRBJ01-05	01				1	0	0	8	1	7	45	61	62	-1	66	6	In	VDJ
CTGAAGATCCAGCGCACAGAGCAGGAGGACTCCGCCGTGTATCTCTGTGCCAGCAGCTTCCTAGCACTAGAGCAGTTCTTCGGGCCA	CASSFLALEQFF	12	6.868564298347538E-5	36	TCRBV07-08*01	TCRBV07	TCRBV07-08	01				TCRBD02-01	TCRBD02	TCRBD02-01				01,02	TCRBJ02-01*01	TCRBJ02	TCRBJ02-01	01				3	4	4	7	1	10	45	59	60	65	69	12	In	VDJ
CGCCAGCACCAACCAGACATCTATGTACCTCTGTGCCAGCAGGGGAGGCGGGATGTTTTATTCCAAGAGACCCAGTACTTCGGGCCA		7	4.006662507369397E-5	50	TCRBV28-01*01	TCRBV28	TCRBV28-01	01				TCRBD02-01*02	TCRBD02	TCRBD02-01	02				TCRBJ02-05*01	TCRBJ02	TCRBJ02-05	01				6	9	7	3	5	1	31	42	47	53	62	7	Out	VDJ
GCTGGGGGACTCAGCTTTGTATTTCTGTGCCAGCAGCTCCAGTCCGGGGGGCCGGGACAGGGGTCAGATACGCAGTATTTTGGCCCA		8	4.5790428655650255E-5	56	TCRBV09-01*01	TCRBV09	TCRBV09-01	01				TCRBD01-01*01	TCRBD01	TCRBD01-01	01				TCRBJ02-03*01	TCRBJ02	TCRBJ02-03	01				4	1	0	2	16	4	25	37	53	63	64	8	Out	VDJ
NNNNNNNTGTCGGCTGCTCCCTCCCAGACATCTGTGTACTTCTGTGCCAGCACCCAGAATCTGAACACTGAAGCTTTCTTTGGACAA	CASTQNLNTEAFF	7	4.006662507369397E-5	39	TCRBV06-05*01	TCRBV06	TCRBV06-05	01				TCRBD01-01*01	TCRBD01	TCRBD01-01	01				TCRBJ01-01*01	TCRBJ01	TCRBJ01-01	01				7	4	4	5	2	0	42	52	54	57	61	7	In	VDJ
AACATGAGCTCCTTGGAGCTGGGGGACTCAGCCCTGTACTTCTGTGCCAGCAGCTTAGATCAGAACACTGAAGCTTTCTTTGGACAA	CASSLDQNTEAFF	4	2.2895214327825128E-5	39	TCRBV13-01*01	TCRBV13	TCRBV13-01	01				TCRBD01-01*01	TCRBD01	TCRBD01-01	01				TCRBJ01-01*01	TCRBJ01	TCRBJ01-01	01				1	0	4	6	2	1	42	58	60	-1	62	4	In	VDJ
ACATCGGCCCAAAAGAACCCGACAGCTTTCTATCTCTGTGCCAGTAGTATCGCCCGGGAGGACTCCTACGAGCAGTACTTCGGGCCG	CASSIAREDSYEQYF	2	1.1447607163912564E-5	45	TCRBV19-01*01	TCRBV19	TCRBV19-01	01				TCRBD02-01*02	TCRBD02	TCRBD02-01	02				TCRBJ02-07*01	TCRBJ02	TCRBJ02-07	01				3	1	8	1	4	0	36	50	54	61	62	2	In	VDJ
ATCCAGCGCACAGAGCAGGAGGACTCGGCCGTGTATCTCTGTGCCAGCAGCCCACAGACAGGAACCTACGAGCAGTACTTCGGGCCG	CASSPQTGTYEQYF	6	3.434282149173769E-5	42	TCRBV07-02	TCRBV07	TCRBV07-02				01,02	TCRBD01-01*01	TCRBD01	TCRBD01-01	01				TCRBJ02-07*01	TCRBJ02	TCRBJ02-07	01				5	2	2	4	5	2	39	51	56	62	64	6	In	VDJ
CACACCCTGCAGCCAGAAGACTCGGCCCTGTATCTCTGTGCCAGCAGCCAAGGCAGGGGCTCTGGAAACACCATATATTTTGGAGAG	CASSQGRGSGNTIYF	5	2.8619017909781407E-5	45	TCRBV04-02*01	TCRBV04	TCRBV04-02	01				TCRBD01-01*01	TCRBD01	TCRBD01-01	01				TCRBJ01-03*01	TCRBJ01	TCRBJ01-03	01				1	0	4	2	1	0	36	52	53	-1	59	5	In	VDJ
AGATCCAGCGCACAGAGCAGGGGGACTCGGCCATGTATCTCTGTGCCAGCAGCTTAGCGGGAGATCGGTGAGCAGTTCTTCGGGCCA		5	2.8619017909781407E-5	40	TCRBV07-09*01	TCRBV07	TCRBV07-09	01				TCRBD02-01*02	TCRBD02	TCRBD02-01	02				TCRBJ02-01*01	TCRBJ02	TCRBJ02-01	01				0	5	9	2	0	9	41	-1	58	63	68	5	Out	VDJ
TTGGCGTCTGCTGTACCCTCTCAGACATCTGTGTACTTCTGTGCCAGCAGTGACTCGACTAGCGGGAATGAGCAGTTCTTCGGGCCA	CASSDSTSGNEQFF	7	4.006662507369397E-5	42	TCRBV06-04*01	TCRBV06	TCRBV06-04	01				TCRBD02-01	TCRBD02	TCRBD02-01				01,02	TCRBJ02-01*01	TCRBJ02	TCRBJ02-01	01				0	0	2	4	0	7	39	-1	56	-1	66	7	In	VDJ
GTGACCAGTGCCCATCCTGAAGACAGCAGCTTCTACATCTGCAGTGCGGTCTTAGCGGGAGCCACAGATACGCAGTATTTTGGCCCA	CSAVLAGATDTQYF	10	5.7238035819562814E-5	42	TCRBV20	TCRBV20				TCRBV20-01,TCRBV20-or09_02		TCRBD02-01*02	TCRBD02	TCRBD02-01	02				TCRBJ02-03*01	TCRBJ02	TCRBJ02-03	01				6	1	5	2	5	2	39	47	52	61	62	10	In	VDJ
CTCAGGCTGGAGTCGGCTGCTCCCTCCCAGACATCTGTGTACTTCTGTGCCAGCAGTCCCCTGAACACTGAAGCTTTCTTTGGACAA	CASSPLNTEAFF	4	2.2895214327825128E-5	36	TCRBV06-01*01	TCRBV06	TCRBV06-01	01											TCRBJ01-01*01	TCRBJ01	TCRBJ01-01	01				5	4	0	0	0	0	45	-1	-1	57	61	4	In	VJ
ACGTTGGCGTCTGCTGTACCCTCTCAGACATCTGTGTACTTCTGTGCCAGCAGTGACTCAGGGAACACTGAAGCTTTCTTTGGACAA	CASSDSGNTEAFF	3	1.7171410745868845E-5	39	TCRBV06-04*01	TCRBV06	TCRBV06-04	01								TCRBD01,TCRBD02	TCRBD01-01,TCRBD02-01		TCRBJ01-01*01	TCRBJ01	TCRBJ01-01	01				0	0	5	4	0	1	42	-1	59	-1	62	3	In	VDJ
CTGTCCCTAGAGTCTGCCATCCCCAACCAGACAGCTCTTTACTTCTGTGCCACCAGCTTGGGGAATCAGCCCCAGCATTTTGGTGAT	CATSLGNQPQHF	9	5.1514232237606535E-5	36	TCRBV24-01*01	TCRBV24	TCRBV24-01	01								TCRBD01,TCRBD02	TCRBD01-01,TCRBD02-01		TCRBJ01-05*01	TCRBJ01	TCRBJ01-05	01				7	0	6	2	3	4	45	56	59	-1	63	9	In	VDJ
CTCACCAGGCCTGGGGGACGCAGCCATGTACCTGTGTGCCACCAGCAGATGTACAGGGGGTTCACCTATGGCTACACCTTCGGTTCG		6	3.434282149173769E-5	47	TCRBV15-01*02	TCRBV15	TCRBV15-01	02				TCRBD01-01*01	TCRBD01	TCRBD01-01	01				TCRBJ01-02*01	TCRBJ01	TCRBJ01-02	01				2	5	3	1	3	4	34	49	52	60	65	6	Out	VDJ
GTGAACGCCTTGTTGCTGGGGGACTCGGCCCTCTATCTCTGTGCCAGCAGCTTTTTCAGGGGCGTATATGGCTACACCTTCGGTTCG	CASSFFRGVYGYTF	9	5.1514232237606535E-5	42	TCRBV05-06*01	TCRBV05	TCRBV05-06	01				TCRBD01-01*01	TCRBD01	TCRBD01-01	01				TCRBJ01-02*01	TCRBJ01	TCRBJ01-02	01				2	4	4	2	3	5	39	53	56	62	66	9	In	VDJ
ACTCTCAAGATCCAGCCTGCAGAGCTTGGGGACTCGGCCGTGTATCTCTGTGCCAGCAGCTTTGGGGTCGAGCAGTACTTCGGGCCG	CASSFGVEQYF	4	2.2895214327825128E-5	33	TCRBV11-03*01	TCRBV11	TCRBV11-03	01								TCRBD01,TCRBD02	TCRBD01-01,TCRBD02-01		TCRBJ02-07*01	TCRBJ02	TCRBJ02-07	01				3	1	6	2	1	6	48	62	63	67	68	4	In	VDJ
AATTCCCTGGAGCTTGGTGACTCTGCTGTGTATTTCTGTGCCAGCAGCCAAGGGACTAGCGGGACCTACGAGCAGTACTTCGGGCCG	CASSQGTSGTYEQYF	18	1.0302846447521307E-4	45	TCRBV03-01/03-02*01	TCRBV03	TCRBV03-01/03-02	01				TCRBD02-01*02	TCRBD02	TCRBD02-01	02				TCRBJ02-07*01	TCRBJ02	TCRBJ02-07	01				1	0	1	3	0	2	36	-1	52	-1	64	18	In	VDJ
AACGCCTTGTTGCTGGGGGACTCGGCCCTCTATCTCTGTGCCAGCAGCTTGGGCGGGAGAGGGGCCAACGTCCTGACTTTCGGGGCC	CASSLGGRGANVLTF	2	1.1447607163912564E-5	45	TCRBV05-06*01	TCRBV05	TCRBV05-06	01				TCRBD02-01*02	TCRBD02	TCRBD02-01	02				TCRBJ02-06*01	TCRBJ02	TCRBJ02-06	01				0	1	7	2	0	4	36	-1	52	59	60	2	In	VDJ
GAGTCCGCTACCAGCTCCCAGACATCTGTGTACTTCTGTGCCATCAGTGAGCCCTCACGGGACTACAATGAGCAGTTCTTCGGGCCA	CAISEPSRDYNEQFF	12	6.868564298347538E-5	45	TCRBV10-03*01	TCRBV10	TCRBV10-03	01				TCRBD02-01*02	TCRBD02	TCRBD02-01	02				TCRBJ02-01*01	TCRBJ02	TCRBJ02-01	01				2	0	8	3	6	3	36	51	57	-1	62	12	In	VDJ
ACAGTGACCAGTGCCCATCCTGAAGACAGCAGCTTCTACATCTGCAGTGTTCGTCCTCCAGGGAGGGAGACCCAGTACTTCGGGCCA	CSVRPPGRETQYF	2	1.1447607163912564E-5	39	TCRBV20	TCRBV20				TCRBV20-01,TCRBV20-or09_02		TCRBD02-01*02	TCRBD02	TCRBD02-01	02				TCRBJ02-05*01	TCRBJ02	TCRBJ02-05	01				7	0	9	1	11	5	42	49	60	-1	66	2	In	VDJ
CTGGAGTCCGCCAGCACCAACCAGACATCTATGTACCTCTGTGCCAGCAGTTTAGGGGGAAACCAAGAGACCCAGTACTTCGGGCCA	CASSLGGNQETQYF	5	2.8619017909781407E-5	42	TCRBV28-01*01	TCRBV28	TCRBV28-01	01								TCRBD01,TCRBD02	TCRBD01-01,TCRBD02-01		TCRBJ02-05*01	TCRBJ02	TCRBJ02-05	01				2	2	6	1	0	0	39	-1	54	59	61	5	In	VDJ
ACCCTGCAGCCAGAAGACTCGGCCCTGTATCTCTGCGCCAGCAGCCAGATTTCAGCGGGAGGGTCGGATACGCAGTATTTTGGCCCA	CASSQISAGGSDTQYF	16	9.158085731130051E-5	48	TCRBV04-03*01	TCRBV04	TCRBV04-03	01				TCRBD02-01*02	TCRBD02	TCRBD02-01	02				TCRBJ02-03*01	TCRBJ02	TCRBJ02-03	01				3	3	6	0	6	6	33	47	53	63	66	16	In	VDJ
TCACTGTGACATCGGCCCAAAAGAACCCGACAGCTTTCTATCTCTGTGCCAGTAGTATACGGGCCAGATACGCAGTATTTTGGCCCA		13	7.440944656543166E-5	37	TCRBV19-01*01	TCRBV19	TCRBV19-01	01								TCRBD01,TCRBD02	TCRBD01-01,TCRBD02-01		TCRBJ02-03*01	TCRBJ02	TCRBJ02-03	01				2	0	8	0	1	4	44	59	60	-1	64	13	Out	VDJ
CAGCGCACAGAGCAGGGGGACTCGGCCATGTATCTCTGTGCCAGCAGCTCCCGGGAGGCCAACACAGATACGCAGTATTTTGGCCCA	CASSSREANTDTQYF	14	8.013325014738794E-5	45	TCRBV07-09*01	TCRBV07	TCRBV07-09	01				TCRBD02-01*02	TCRBD02	TCRBD02-01	02				TCRBJ02-03*01	TCRBJ02	TCRBJ02-03	01				4	4	8	1	2	2	36	49	51	58	62	14	In	VDJ
ACCTTGGAGCTGGGGGACTCGGCCCTTTATCTTTGCGCCAGCAGCTTGGCATTCGCCACTGTGAACACTGAAGCTTTCTTTGGACAA	CASSLAFATVNTEAFF	19	1.0875226805716935E-4	48	TCRBV05-01*01	TCRBV05	TCRBV05-01	01				TCRBD02-01	TCRBD02	TCRBD02-01				01,02	TCRBJ01-01*01	TCRBJ01	TCRBJ01-01	01				0	1	3	10	8	0	33	49	57	60	61	19	In	VDJ
ATCCAGCCCTCAGAACCCAGGGACTCAGCTGTGTACTTCTGTGCCAGCAGTTTCTCGGGGGGCAGGTCTGGACTGTTTTTTGGCAGT	CASSFSGGRSGLFF	4	2.2895214327825128E-5	42	TCRBV12	TCRBV12				TCRBV12-03/12-04,TCRBV12-04		TCRBD02-01*01	TCRBD02	TCRBD02-01	01				TCRBJ01-04*01	TCRBJ01	TCRBJ01-04	01				3	9	8	1	2	13	39	53	55	62	71	4	In	VDJ
CAGCCAGAAGACTCAGCCCTGTATCTCTGCGCCAGCAGCCAAGTCCCCGCGTGGGGTTATAGCAATCAGCCCCAGCATTTTGGTGAT	CASSQVPAWGYSNQPQHF	16	9.158085731130051E-5	54	TCRBV04-01*01	TCRBV04	TCRBV04-01	01								TCRBD01,TCRBD02	TCRBD01-01,TCRBD02-01		TCRBJ01-05*01	TCRBJ01	TCRBJ01-05	01				1	3	6	2	9	0	27	43	52	56	59	16	In	VDJ
AAGATCCGGTCCACAAAGCTGGAGGACTCAGCCATGTACTTCTGTGCCAGCAGTGATTATTATAATTCACCCCTCCACTTTGGGAAT	CASSDYYNSPLHF	2	1.1447607163912564E-5	39	TCRBV02-01	TCRBV02	TCRBV02-01				01,03	TCRBD02-01	TCRBD02	TCRBD02-01				01,02	TCRBJ01-06*01	TCRBJ01	TCRBJ01-06	01				3	1	5	9	1	4	42	56	57	59	60	2	In	VDJ
AGGATCCAGCCCATGGAACCCAGGGACTTGGGCCTATATTTCTGTGCCAGCAGGTGTCAGGGTTGTTACGAGCAGTACTTCGGGCCG	CASRCQGCYEQYF	8	4.5790428655650255E-5	39	TCRBV12-01*01	TCRBV12	TCRBV12-01	01				TCRBD01-01*01	TCRBD01	TCRBD01-01	01				TCRBJ02-07*01	TCRBJ02	TCRBJ02-07	01				6	4	4	3	4	4	42	53	57	62	66	8	In	VDJ
CTTGACATCCGCTCACCAGGCCTGGGGGACGCAGCCATGTACCTGTGTGCCACCAGCAATCAGGGCTACGAGCAGTACTTCGGGCCG	CATSNQGYEQYF	3	1.7171410745868845E-5	36	TCRBV15-01*02	TCRBV15	TCRBV15-01	02				TCRBD01-01*01	TCRBD01	TCRBD01-01	01				TCRBJ02-07*01	TCRBJ02	TCRBJ02-07	01				4	0	4	3	2	3	45	58	60	-1	65	3	In	VDJ
CCTGATCCTGGAGTCGCCCAGCCCCAACCAGACCTCTCTGTACTTCTGTGCCAGCAGCGACAAAGCTACGAGCAGTACTTCGGGCCG		4	2.2895214327825128E-5	35	TCRBV27-01*01	TCRBV27	TCRBV27-01	01				TCRBD01-01*01	TCRBD01	TCRBD01-01	01				TCRBJ02-07*01	TCRBJ02	TCRBJ02-07	01				6	3	2	6	1	3	46	57	58	62	65	4	Out	VDJ
AACTCTGACTGTGAGCAACATGAGCCCTGAAGACAGCAGCATATATCTCTGCAGCGCCGGTGTTCCTACGAGCAGTACTTCGGGCCG		7	4.006662507369397E-5	32	TCRBV29-01*03	TCRBV29	TCRBV29-01	03				TCRBD02-01	TCRBD02	TCRBD02-01				01,02	TCRBJ02-07*01	TCRBJ02	TCRBJ02-07	01				6	3	8	5	0	1	49	-1	57	60	63	7	Out	VDJ
AGGATCCAGCAGGTAGTGCGAGGAGATTCGGCAGCTTATTTCTGTGCCAGCTTCCAACTAGCGGCCTACGAGCAGTACTTCGGGCCG	CASFQLAAYEQYF	3	1.7171410745868845E-5	39	TCRBV18-01*01	TCRBV18	TCRBV18-01	01				TCRBD02-01	TCRBD02	TCRBD02-01				01,02	TCRBJ02-07*01	TCRBJ02	TCRBJ02-07	01				7	0	3	5	4	2	42	52	56	-1	64	3	In	VDJ
AAGATCCAGCGCACAGAGCAGCGGGACTCGGCCATGTATCGCTGTGCCAGCAGCTTTCCCGGGGTGGACGAGCAGTACTTCGGGCCG	CASSFPGVDEQYF	2	1.1447607163912564E-5	39	TCRBV07-06*01	TCRBV07	TCRBV07-06	01				TCRBD02-01*01	TCRBD02	TCRBD02-01	01				TCRBJ02-07*01	TCRBJ02	TCRBJ02-07	01				3	3	8	3	3	5	42	56	59	64	67	2	In	VDJ
ATCCGGTCCACAAAGCTGGAGGACTCAGCCATGTACTTCTGTGCCAGCAATGGACAGGGGGCCTTTCACGAGCAGTACTTCGGGCCG	CASNGQGAFHEQYF	2	1.1447607163912564E-5	42	TCRBV02-01	TCRBV02	TCRBV02-01				01,03	TCRBD01-01*01	TCRBD01	TCRBD01-01	01				TCRBJ02-07*01	TCRBJ02	TCRBJ02-07	01				7	5	1	0	2	5	39	49	51	62	67	2	In	VDJ
TTCATCCTGAGTTCTAAGAAGCTCCTTCTCAGTGACTCTGGCTTCTATCTCTGTGCCTGGGGTGGAAACACCATATATTTTGGAGAG	CAWGGNTIYF	12	6.868564298347538E-5	30	TCRBV30-01*05	TCRBV30	TCRBV30-01	05											TCRBJ01-03*01	TCRBJ01	TCRBJ01-03	01				3	0	0	0	0	3	51	-1	-1	-1	62	12	In	VJ
AGCCTGCAGAGCTTGGGGACTCGGCCGTGTATCTCTGTGCCAGCAGCGGGGGACAGCCTAGCCAAAAACATTCAGTACTTCGGCGCC		6	3.434282149173769E-5	46	TCRBV11-03*01	TCRBV11	TCRBV11-03	01				TCRBD01-01*01	TCRBD01	TCRBD01-01	01				TCRBJ02-04*01	TCRBJ02	TCRBJ02-04	01				5	3	0	5	2	0	35	47	49	56	59	6	Out	VDJ
CTGCAGCCAGAAGACTCAGCCCTGTATCTCTGCGCCAGCAGCCAAGAGTGGCTAGCGGGGAGTCCCAATGAGCAGTTCTTCGGGCCA	CASSQEWLAGSPNEQFF	23	1.3164748238499448E-4	51	TCRBV04-01*01	TCRBV04	TCRBV04-01	01				TCRBD02-01*01	TCRBD02	TCRBD02-01	01				TCRBJ02-01*01	TCRBJ02	TCRBJ02-01	01				0	5	4	3	4	6	30	47	51	60	65	23	In	VDJ
CAGGTAGTGCGAGGAGATTCGGCAGCTTATTTCTGTGCCAGCTCATCTGAACTAGCGGGGGACACCGGGGAGCTGTTTTTTGGAGAA	CASSSELAGDTGELFF	7	4.006662507369397E-5	48	TCRBV18-01*01	TCRBV18	TCRBV18-01	01				TCRBD02-01*01	TCRBD02	TCRBD02-01	01				TCRBJ02-02*01	TCRBJ02	TCRBJ02-02	01				5	0	3	2	5	3	33	45	50	-1	61	7	In	VDJ
CTCTGGAGCTGGGGGACTCAGCTTTGTATTTCTGTGCCAGCAGCCCAGGGGGAGGGGGCTTTGAACACTGAAGCTTTCTTTGGACAA		4	2.2895214327825128E-5	49	TCRBV09-01*01	TCRBV09	TCRBV09-01	01								TCRBD01,TCRBD02	TCRBD01-01,TCRBD02-01		TCRBJ01-01*01	TCRBJ01	TCRBJ01-01	01				4	9	4	1	1	0	32	44	45	52	61	4	Out	VDJ
CTGAAGATCCAGCGCACAGAGCAGGAGGACTCGGCCGTGTATCTCTGTGCCAGCAGCTTCTCCGGGACTACCCTCCACTTTGGGAAT	CASSFSGTTLHF	8	4.5790428655650255E-5	36	TCRBV07	TCRBV07				TCRBV07-02,TCRBV07-08		TCRBD02-01	TCRBD02	TCRBD02-01				01,02	TCRBJ01-06*01	TCRBJ01	TCRBJ01-06	01				3	0	0	9	4	14	45	59	63	-1	70	8	In	VDJ
ACTGTGAGCAACATGAGCCCTGAAGACAGCAGCATATATCTCTGCAGCGTTGAAGCCGCCGACAGTTATGGCTACACCTTCGGTTCG	CSVEAADSYGYTF	2	1.1447607163912564E-5	39	TCRBV29-01	TCRBV29	TCRBV29-01				01,02	TCRBD01-01*01	TCRBD01	TCRBD01-01	01				TCRBJ01-02*01	TCRBJ01	TCRBJ01-02	01				1	1	2	5	5	5	42	55	60	65	66	2	In	VDJ
CTAGAGTCTGCCATCCCCAACCAGACAGCTCTTTACTTCTGTGCCACCAGTGGGCGGACAGTCACTTATGGCTACACCTTCGGTTCG	CATSGRTVTYGYTF	22	1.259236788030382E-4	42	TCRBV24-01*01	TCRBV24	TCRBV24-01	01				TCRBD01-01*01	TCRBD01	TCRBD01-01	01				TCRBJ01-02*01	TCRBJ01	TCRBJ01-02	01				5	5	1	5	3	5	39	52	55	61	66	22	In	VDJ
AATCTTCACATCAATTCCCTGGAGCTTGGTGACTCTGCTGTGTATTTCTGTGCCAGCAGCCAAACGCGCGAGCAGTACTTCGGGCCG	CASSQTREQYF	2	1.1447607163912564E-5	33	TCRBV03-01/03-02*01	TCRBV03	TCRBV03-01/03-02	01				TCRBD02-01	TCRBD02	TCRBD02-01				01,02	TCRBJ02-07*01	TCRBJ02	TCRBJ02-07	01				2	0	7	6	2	6	48	63	65	-1	68	2	In	VDJ
CTGAAGATCCAGCGCACAGAGCAGGGGGACTCGGCCATGTATCTCTGTGCCAGCAGCTCGGATTACTACGAGCAGTACTTCGGGCCG	CASSSDYYEQYF	21	1.2019987522108191E-4	36	TCRBV07-09*01	TCRBV07	TCRBV07-09	01								TCRBD01,TCRBD02	TCRBD01-01,TCRBD02-01		TCRBJ02-07*01	TCRBJ02	TCRBJ02-07	01				4	3	1	8	1	3	45	58	59	62	65	21	In	VDJ
ATCCGGTCCACAAAGCTGGAGGACTCAGCCATGTACTTCTGTGCCAGCTACGGCCGGGACCATAACTACGAGCAGTACTTCGGGCCG	CASYGRDHNYEQYF	22	1.259236788030382E-4	42	TCRBV02-01	TCRBV02	TCRBV02-01				01,03					TCRBD01,TCRBD02	TCRBD01-01,TCRBD02-01		TCRBJ02-07*01	TCRBJ02	TCRBJ02-07	01				8	5	0	7	7	3	39	48	55	60	65	22	In	VDJ
ATCAATTCCCTGGAGCTTGGTGACTCTGCTGTGTATTTCTGTGCCAGCAGCCACCGGGACAGGGGAGACGAGCAGTACTTCGGGCCG	CASSHRDRGDEQYF	5	2.8619017909781407E-5	42	TCRBV03-01/03-02*01	TCRBV03	TCRBV03-01/03-02	01				TCRBD01-01*01	TCRBD01	TCRBD01-01	01				TCRBJ02-07*01	TCRBJ02	TCRBJ02-07	01				3	2	0	2	2	5	39	53	55	65	67	5	In	VDJ
ATCCAGCCCTCAGAACCCAGGGACTCAGCTGTGTACTTCTGTGCCAGCAGTCATGGACAGGGGGTGGTGCAGCAGTACTTCGGGCCG	CASSHGQGVVQQYF	2	1.1447607163912564E-5	42	TCRBV12	TCRBV12				TCRBV12-03/12-04,TCRBV12-04		TCRBD01-01*01	TCRBD01	TCRBD01-01	01				TCRBJ02-07*01	TCRBJ02	TCRBJ02-07	01				5	6	1	1	3	8	39	51	54	64	70	2	In	VDJ
CAGCGCACAGAGCAGGAGGACTCGGCCGTGTATCTCTGTGCCAGCAGCTCGAAACAGGGCCGGGGAGAGACCCAGTACTTCGGGCCA	CASSSKQGRGETQYF	6	3.434282149173769E-5	45	TCRBV07-02	TCRBV07	TCRBV07-02				01,02	TCRBD01-01*01	TCRBD01	TCRBD01-01	01				TCRBJ02-05*01	TCRBJ02	TCRBJ02-05	01				4	6	3	3	4	4	36	49	53	59	65	6	In	VDJ
TCCCTGGAGCTTGGTGACTCTGCTGTGTATTTCTGTGCCAGCAGCCTACGTAAGGGTGGGAACACCGGGGAGCTGTTTTTTGGAGAA	CASSLRKGGNTGELFF	13	7.440944656543166E-5	48	TCRBV03-01/03-02*01	TCRBV03	TCRBV03-01/03-02	01								TCRBD01,TCRBD02	TCRBD01-01,TCRBD02-01		TCRBJ02-02*01	TCRBJ02	TCRBJ02-02	01				4	3	5	3	6	1	33	46	52	56	59	13	In	VDJ
GTGACATCGGCCCAAAAGAACCCGACAGCTTTCTATCTCTGTGCCAGTAGTACCGGACAGGGCAGCACTGAAGCTTTCTTTGGACAA	CASSTGQGSTEAFF	2	1.1447607163912564E-5	42	TCRBV19-01*01	TCRBV19	TCRBV19-01	01				TCRBD01-01*01	TCRBD01	TCRBD01-01	01				TCRBJ01-01*01	TCRBJ01	TCRBJ01-01	01				4	3	1	3	2	4	39	52	54	62	65	2	In	VDJ
CATCGGCCCAAAAGAACCCGACAGCTTTCTATCTCTGTGCCAGTAGTATTCCCCTCATAAGGGAACACTGAAGCTTTCTTTGGACAA		4	2.2895214327825128E-5	46	TCRBV19-01*01	TCRBV19	TCRBV19-01	01								TCRBD01,TCRBD02	TCRBD01-01,TCRBD02-01		TCRBJ01-01*01	TCRBJ01	TCRBJ01-01	01				3	0	5	4	10	1	35	49	59	-1	62	4	Out	VDJ
ATCCGGTCCACAAAGCTGGAGGACTCAGCCATGTACTTCTGTGCCAGCAGGGACAGGGTTGGCGTTGAAAAACTGTTTTTTGGCAGT	CASRDRVGVEKLFF	3	1.7171410745868845E-5	42	TCRBV02-01	TCRBV02	TCRBV02-01				01,03	TCRBD01-01*01	TCRBD01	TCRBD01-01	01				TCRBJ01-04*01	TCRBJ01	TCRBJ01-04	01				6	7	1	3	0	7	39	-1	50	58	65	3	In	VDJ
GAGTCGCCCAGCCCCAACCAGACCTCTCTGTACTTCTGTGCCAGCAGTTTAGTCCCGACCCCCAATCAGCCCCAGCATTTTGGTGAT	CASSLVPTPNQPQHF	9	5.1514232237606535E-5	45	TCRBV27-01*01	TCRBV27	TCRBV27-01	01								TCRBD01,TCRBD02	TCRBD01-01,TCRBD02-01		TCRBJ01-05*01	TCRBJ01	TCRBJ01-05	01				2	3	2	7	5	3	36	51	56	59	62	9	In	VDJ
TCCCTGGAGCTTGGTGACTCTGCTGTGTATTTCTGTGCCAGCAGCCTATATACCGGGACGGATGTCTATGGCTACACCTTCGGTTCG	CASSLYTGTDVYGYTF	2	1.1447607163912564E-5	48	TCRBV03-01/03-02*01	TCRBV03	TCRBV03-01/03-02	01								TCRBD01,TCRBD02	TCRBD01-01,TCRBD02-01		TCRBJ01-02*01	TCRBJ01	TCRBJ01-02	01				4	6	0	7	8	4	33	46	54	59	65	2	In	VDJ
CTTCACCTACACACCCTGCAGCCAGAAGACTCGGCCCTGTATCTCTGCGCCAGCAGCCAAAGGGCGGAGGAGCAGTACTTCGGGCCG	CASSQRAEEQYF	2	1.1447607163912564E-5	36	TCRBV04-03*01	TCRBV04	TCRBV04-03	01								TCRBD01,TCRBD02	TCRBD01-01,TCRBD02-01		TCRBJ02-07*01	TCRBJ02	TCRBJ02-07	01				2	5	5	3	0	7	45	-1	60	64	69	2	In	VDJ
CTGAGTTCTAAGAAGCTCCTTCTCAGTGACTCTGGCTTCTATCTCTGTGCCTGGAGCCATACTAGTCTCGAGCAGTACTTCGGGCCG	CAWSHTSLEQYF	3	1.7171410745868845E-5	36	TCRBV30-01*01	TCRBV30	TCRBV30-01	01				TCRBD02-01	TCRBD02	TCRBD02-01				01,02	TCRBJ02-07*01	TCRBJ02	TCRBJ02-07	01				3	3	3	8	4	6	45	56	60	65	68	3	In	VDJ
NTGTCGGCTGCTCCCTCCCAGACATCTGTGTACTTCTGTGCCAGCAGTGAGCTAGCGGGAGGGCCCTACGAGCAGTACTTCGGGCCG	CASSELAGGPYEQYF	10	5.7238035819562814E-5	45	TCRBV06-01*01	TCRBV06	TCRBV06-01	01				TCRBD02-01*02	TCRBD02	TCRBD02-01	02				TCRBJ02-07*01	TCRBJ02	TCRBJ02-07	01				3	1	4	0	1	2	36	50	51	63	64	10	In	VDJ
TCTCTGGAGCTGGGGGACTCAGCTTTGTATTTCTGTGCCAGCAGCGTAACTAGCCAAAGCTCCTACAATGAGCAGTTCTTCGGGCCA	CASSVTSQSSYNEQFF	11	6.29618394015191E-5	48	TCRBV09-01*01	TCRBV09	TCRBV09-01	01				TCRBD02-01	TCRBD02	TCRBD02-01				01,02	TCRBJ02-01*01	TCRBJ02	TCRBJ02-01	01				1	5	3	7	0	0	33	-1	48	54	59	11	In	VDJ
NTGAAGATCCAGCCCTCAGAACCCAGGGACTCAGCTGTGTACTTCTGTGCCAGCAGGGACGCCAACAATGAGCAGTTCTTCGGGCCA	CASRDANNEQFF	4	2.2895214327825128E-5	36	TCRBV12-03/12-04*01	TCRBV12	TCRBV12-03/12-04	01								TCRBD01,TCRBD02	TCRBD01-01,TCRBD02-01		TCRBJ02-01*01	TCRBJ02	TCRBJ02-01	01				6	4	1	7	0	5	45	-1	56	60	64	4	In	VDJ
AAGATCCGGTCCACAAAGCTGGAGGACTCAGCCATGTACTTCTGTGCCAGCAAAAGCGATGGGACAGATACGCAGTATTTTGGCCCA	CASKSDGTDTQYF	3	1.7171410745868845E-5	39	TCRBV02-01	TCRBV02	TCRBV02-01				01,03	TCRBD02-01	TCRBD02	TCRBD02-01				01,02	TCRBJ02-03*01	TCRBJ02	TCRBJ02-03	01				7	5	6	6	2	3	42	52	54	58	63	3	In	VDJ
GTCCACGGAGTCAGGGGACACAGCACTGTATTTCTGTGCCAGCAGCCCCCGACTAGCGTTAGCACAGATACGCAGTATTTTGGCCCA		4	2.2895214327825128E-5	47	TCRBV21-01*01	TCRBV21	TCRBV21-01	01				TCRBD02-01	TCRBD02	TCRBD02-01				01,02	TCRBJ02-03*01	TCRBJ02	TCRBJ02-03	01				5	2	2	6	4	0	34	46	50	58	60	4	Out	VDJ
CACACCCTGCAGCCAGAAGACTCGGCCCTGTATCTCTGTGCCAGCAGCCAAGATGGGACTAACACAGATACGCAGTATTTTGGCCCA	CASSQDGTNTDTQYF	4	2.2895214327825128E-5	45	TCRBV04-02*01	TCRBV04	TCRBV04-02	01				TCRBD02-01	TCRBD02	TCRBD02-01				01,02	TCRBJ02-03*01	TCRBJ02	TCRBJ02-03	01				0	1	0	9	1	2	36	53	54	61	62	4	In	VDJ
CACTCTCAAGATCCAGCCTGCAGAGCTTGGGGACTCGGCCATGTATCTCTGTGCCAGCAGCTTGAGGAGACGCAGTATTTTGGCCCA		5	2.8619017909781407E-5	32	TCRBV11-01*01	TCRBV11	TCRBV11-01	01				TCRBD02-01*02	TCRBD02	TCRBD02-01	02				TCRBJ02-03*01	TCRBJ02	TCRBJ02-03	01				3	0	10	2	2	9	49	63	65	-1	69	5	Out	VDJ
GAGCTTGGTGACTCTGCTGTGTATTTCTGTGCCAGCAGCCAAGAGTTCTAGCGGGGGAAGGACACCGGGGAGCTGTTTTTTGGAGAA	CASSQEF*RGKDTGELFF	2	1.1447607163912564E-5	54	TCRBV03-01/03-02*01	TCRBV03	TCRBV03-01/03-02	01				TCRBD02-01*01	TCRBD02	TCRBD02-01	01				TCRBJ02-02*01	TCRBJ02	TCRBJ02-02	01				0	4	4	2	3	3	27	44	47	57	61	2	Stop	VDJ
AGATCCAGTCCACGGAGTCAGGGGACACAGCACTGTATTTCTGTGCCAGCAGCAAAGCGATAACACCCTGAAGCTTTCTTTGGACAA		8	4.5790428655650255E-5	40	TCRBV21-01*01	TCRBV21	TCRBV21-01	01				TCRBD01-01*01	TCRBD01	TCRBD01-01	01				TCRBJ01-01*01	TCRBJ01	TCRBJ01-01	01				0	2	3	6	4	6	41	58	62	65	67	8	Out	VDJ
CACACCCTGCAGCCAGAAGACTCGGCCCTGTATCTCTGTGCCAGCAGCCAAGATTCAGGGAGGGAAACTGAAGCTTTCTTTGGACAA	CASSQDSGRETEAFF	9	5.1514232237606535E-5	45	TCRBV04-02*01	TCRBV04	TCRBV04-02	01				TCRBD02-01*02	TCRBD02	TCRBD02-01	02				TCRBJ01-01*01	TCRBJ01	TCRBJ01-01	01				0	2	9	0	4	5	36	53	57	64	66	9	In	VDJ
ATCCGCTCACCAGGCCTGGGGGACGCAGCCATGTACCTGTGTGCCACCAGCACAACAACTACTAATCAGCCCCAGCATTTTGGTGAT	CATSTTTTNQPQHF	17	9.730466089325679E-5	42	TCRBV15-01*02	TCRBV15	TCRBV15-01	02				TCRBD02-01	TCRBD02	TCRBD02-01				01,02	TCRBJ01-05*01	TCRBJ01	TCRBJ01-05	01				4	2	3	9	5	4	39	52	57	61	63	17	In	VDJ
AGTTCTAAGAAGCTCCTTCTCAGTGACTCTGGCTTCTATCTCTGTGCCTGGAGTAGCTCCTATAATTCACCCCTCCACTTTGGGAAT	CAWSSSYNSPLHF	17	9.730466089325679E-5	39	TCRBV30-01*01	TCRBV30	TCRBV30-01	01								TCRBD01,TCRBD02	TCRBD01-01,TCRBD02-01		TCRBJ01-06*01	TCRBJ01	TCRBJ01-06	01				2	0	5	5	0	0	42	-1	54	-1	56	17	In	VDJ
TGTGAGCACCTTGGAGCTGGGGGACTCGGCCCTTTATCTTTGCGCCAGCAGCTCGGACAGGGAGCCTATGGCTACACCTTCGGTTCG		13	7.440944656543166E-5	41	TCRBV05-01*01	TCRBV05	TCRBV05-01	01				TCRBD01-01*01	TCRBD01	TCRBD01-01	01				TCRBJ01-02*01	TCRBJ01	TCRBJ01-02	01				3	3	1	3	1	4	40	53	54	62	65	13	Out	VDJ
CACCTACACACCCTGCAGCCAGAAGACTCGGCCCTGTATCTCTGCGCCAGCAGCCCACAGGGGAACTATGGCTACACCTTCGGTTCG	CASSPQGNYGYTF	2	1.1447607163912564E-5	39	TCRBV04-03*01	TCRBV04	TCRBV04-03	01				TCRBD01-01*01	TCRBD01	TCRBD01-01	01				TCRBJ01-02*01	TCRBJ01	TCRBJ01-02	01				4	0	3	2	1	2	42	55	56	-1	63	2	In	VDJ
ACTGTGAGCAACATGAGCCCTGAAGACAGCAGCATATATCTCTGCAGCGCGAGCATAGGACAGGGCCCCGGCTACACCTTCGGTTCG	CSASIGQGPGYTF	8	4.5790428655650255E-5	39	TCRBV29-01*03	TCRBV29	TCRBV29-01	03				TCRBD01-01*01	TCRBD01	TCRBD01-01	01				TCRBJ01-02*01	TCRBJ01	TCRBJ01-02	01				5	4	1	3	6	8	42	51	57	65	69	8	In	VDJ
CTGAATGTGAACGCCTTGGAGCTGGACGACTCGGCCCTGTATCTCTGTGCCAGCAGCTTCTTCCAGGAAGGCTACACCTTCGGTTCG	CASSFFQEGYTF	2	1.1447607163912564E-5	36	TCRBV05-04*01	TCRBV05	TCRBV05-04	01				TCRBD01-01*01	TCRBD01	TCRBD01-01	01				TCRBJ01-02*01	TCRBJ01	TCRBJ01-02	01				2	2	4	4	4	8	45	59	63	67	69	2	In	VDJ
CTGATTCTGGAGTCCGCCAGCACCAACCAGACATCTATGTACCTCTGTGCCAGCATTACCTCGTCCTACGAGCAGTACTTCGGGCCG	CASITSSYEQYF	2	1.1447607163912564E-5	36	TCRBV28-01*01	TCRBV28	TCRBV28-01	01								TCRBD01,TCRBD02	TCRBD01-01,TCRBD02-01		TCRBJ02-07*01	TCRBJ02	TCRBJ02-07	01				7	4	3	7	2	1	45	55	57	59	63	2	In	VDJ
CCAGTGCCCATCCTGAAGACAGCAGCTTCTACATCTGCAGTGCTAGGGTCCCGACGGAGGGGTCCCTACGAGCAGTACTTCGGGCCG		8	4.5790428655650255E-5	46	TCRBV20	TCRBV20				TCRBV20-01,TCRBV20-or09_02		TCRBD02-01*02	TCRBD02	TCRBD02-01	02				TCRBJ02-07*01	TCRBJ02	TCRBJ02-07	01				3	3	10	0	9	2	35	46	55	61	64	8	Out	VDJ
GCCCTGCAGCCAGAAGACTCAGCCCTGTATCTCTGCGCCAGCAGCCAAGACGGTGGCTCTGGGGCCAACGTCCTGACTTTCGGGGCC	CASSQDGGSGANVLTF	4	2.2895214327825128E-5	48	TCRBV04-01*01	TCRBV04	TCRBV04-01	01				TCRBD02-01	TCRBD02	TCRBD02-01				01,02	TCRBJ02-06*01	TCRBJ02	TCRBJ02-06	01				0	3	8	5	0	0	33	-1	50	53	56	4	In	VDJ
ATGAGCCCTGAAGACAGCAGCATATATCTCTGCAGCGTTGAAGGCCATACCGGGATTCGCTCCTACAATGAGCAGTTCTTCGGGCCA	CSVEGHTGIRSYNEQFF	8	4.5790428655650255E-5	51	TCRBV29-01	TCRBV29	TCRBV29-01				01,02	TCRBD02-01*02	TCRBD02	TCRBD02-01	02				TCRBJ02-01*01	TCRBJ02	TCRBJ02-01	01				1	4	8	3	7	0	30	43	50	55	59	8	In	VDJ
TGCTGTACCCTCTCAGACATCTGTGTACTTCTGTGCCAGCAGTGACCCAATAGCGGAAGGGGCACAGATACGCAGTATTTTGGCCCA		16	9.158085731130051E-5	50	TCRBV06-04*01	TCRBV06	TCRBV06-04	01				TCRBD02-01	TCRBD02	TCRBD02-01				01,02	TCRBJ02-03*01	TCRBJ02	TCRBJ02-03	01				2	5	5	5	4	1	31	46	50	56	61	16	Out	VDJ
AATGTGAGCACCTTGGAGCTGGGGGACTCGGCCCTTTATCTTTGCGCCAGCAGCTTGGCGGCGGGCACTGAAGCTTTCTTTGGACAA	CASSLAAGTEAFF	7	4.006662507369397E-5	39	TCRBV05-01*01	TCRBV05	TCRBV05-01	01				TCRBD02-01	TCRBD02	TCRBD02-01				01,02	TCRBJ01-01*01	TCRBJ01	TCRBJ01-01	01				0	0	7	4	2	4	42	58	60	-1	65	7	In	VDJ
CTGAAGATCCGGTCCACAAAGCTGGAGGACTCAGCCATGTACTTCTGTGCCAGCAGAGGGACGGGAGGGTGGCAGCATTTTGGTGAT	CASRGTGGWQHF	14	8.013325014738794E-5	36	TCRBV02-01	TCRBV02	TCRBV02-01				01,03	TCRBD02-01*02	TCRBD02	TCRBD02-01	02				TCRBJ01-05*01	TCRBJ01	TCRBJ01-05	01				6	3	8	0	5	13	45	56	61	69	72	14	In	VDJ
ACATCGGCCCAAAAGAACCCGACAGCTTTCTATCTCTGTGCCAGTAGCATTCCGGGACAGGGGACTCAGCCCCAGCATTTTGGTGAT	CASSIPGQGTQPQHF	12	6.868564298347538E-5	45	TCRBV19-01*01	TCRBV19	TCRBV19-01	01				TCRBD01-01*01	TCRBD01	TCRBD01-01	01				TCRBJ01-05*01	TCRBJ01	TCRBJ01-05	01				6	2	0	2	6	6	36	47	53	63	65	12	In	VDJ
ATCCAGCCCTCAGAACCCAGGGACTCAGCTGTGTACTTCTGTGCCAGCAGTTTGGTCAGTCACAATCAGCCCCAGCATTTTGGTGAT	CASSLVSHNQPQHF	2	1.1447607163912564E-5	42	TCRBV12	TCRBV12				TCRBV12-03/12-04,TCRBV12-04		TCRBD01-01*01	TCRBD01	TCRBD01-01	01				TCRBJ01-05*01	TCRBJ01	TCRBJ01-05	01				3	3	4	5	3	3	39	53	56	59	62	2	In	VDJ
ACCAGTGCCCATCCTGAAGACAGCAGCTTCTACATCTGCAGTGCTAGAGATGTATCCGGTAGTGGCTATGGCTACACCTTCGGTTCG	CSARDVSGSGYGYTF	2	1.1447607163912564E-5	45	TCRBV20	TCRBV20				TCRBV20-01,TCRBV20-or09_02		TCRBD02-01	TCRBD02	TCRBD02-01				01,02	TCRBJ01-02*01	TCRBJ01	TCRBJ01-02	01				0	3	5	8	9	4	36	50	59	62	65	2	In	VDJ
AATCTTCACATCAATTCCCTGGAGCTTGGTGACTCTGCTGTGTATTTCTGTGCCAGCAGCCAAGGATACGAGCAGTACTTCGGGCCG	CASSQGYEQYF	2	1.1447607163912564E-5	33	TCRBV03-01/03-02*01	TCRBV03	TCRBV03-01/03-02	01								TCRBD01,TCRBD02	TCRBD01-01,TCRBD02-01		TCRBJ02-07*01	TCRBJ02	TCRBJ02-07	01				1	0	2	8	0	4	48	-1	64	-1	66	2	In	VDJ
ACAGTGACCAGTGCCCATCCTGAAGACAGCAGCTTCTACATCTGCAGTGCTAGAAGACTTGTCACCGACGAGCAGTACTTCGGGCCG	CSARRLVTDEQYF	2	1.1447607163912564E-5	39	TCRBV20	TCRBV20				TCRBV20-01,TCRBV20-or09_02		TCRBD02-01	TCRBD02	TCRBD02-01				01,02	TCRBJ02-07*01	TCRBJ02	TCRBJ02-07	01				2	8	2	10	1	5	42	54	55	59	67	2	In	VDJ
GAGCAGGGGGACTCGGCCATGTATCTCTGTGCCAGCAGCCTGGGACAGGGCCCCTCTGAGGGGGCCAACGTCCTGACTTTCGGGGCC	CASSLGQGPSEGANVLTF	8	4.5790428655650255E-5	54	TCRBV07-09*01	TCRBV07	TCRBV07-09	01				TCRBD01-01*01	TCRBD01	TCRBD01-01	01				TCRBJ02-06*01	TCRBJ02	TCRBJ02-06	01				5	10	0	3	2	4	27	39	41	50	60	8	In	VDJ
NTGTCGGCTGCTCCCTCCCAGACATCTGTGTACTTCTGTGCCAGCAGTGAGCTAGCGGGAGGCACAGATACGCAGTATTTTGGCCCA	CASSELAGGTDTQYF	14	8.013325014738794E-5	45	TCRBV06-01*01	TCRBV06	TCRBV06-01	01				TCRBD02-01*02	TCRBD02	TCRBD02-01	02				TCRBJ02-03*01	TCRBJ02	TCRBJ02-03	01				3	0	4	2	1	1	36	50	51	-1	61	14	In	VDJ
NNNNNTGTCGGCTGCTCCCTCCCAGACATCTGTGTACTTCTGTGCCAGCAGTTAAGGGGGAACACCGGGGAGCTGTTTTTTGGAGAA		10	5.7238035819562814E-5	41	TCRBV06-05*01	TCRBV06	TCRBV06-05	01				TCRBD01-01*01	TCRBD01	TCRBD01-01	01				TCRBJ02-02*01	TCRBJ02	TCRBJ02-02	01				3	0	5	2	0	1	40	-1	54	-1	59	10	Out	VDJ
GAGTCCGCCAGCACCAACCAGACATCTATGTACCTCTGTGCCAGCAGTCCCCAGGGACAGGGGGATCAGCCCCAGCATTTTGGTGAT	CASSPQGQGDQPQHF	3	1.7171410745868845E-5	45	TCRBV28-01*01	TCRBV28	TCRBV28-01	01				TCRBD01-01*01	TCRBD01	TCRBD01-01	01				TCRBJ01-05*01	TCRBJ01	TCRBJ01-05	01				5	0	0	1	5	5	36	48	53	-1	64	3	In	VDJ
GCTGAATGTGAACGCCTTGTTGCTGGGGGACTCGGCCCTGTATCTCTGTGCCAGCAGCGTCGACCAGCTGGCTACACCTTCGGTTCG		2	1.1447607163912564E-5	35	TCRBV05-05*01	TCRBV05	TCRBV05-05	01								TCRBD01,TCRBD02	TCRBD01-01,TCRBD02-01		TCRBJ01-02*01	TCRBJ01	TCRBJ01-02	01				4	4	2	7	3	7	46	58	61	64	68	2	Out	VDJ
NNNNNNNNTGAAGATCCAGCCCTCAGAACCCAGGGACTCAGCTGTGTACTTCTGTGCCAGCAGTTCTATGGCTACACCTTCGGTTCG		2	1.1447607163912564E-5	29	TCRBV12-03/12-04*01	TCRBV12	TCRBV12-03/12-04	01											TCRBJ01-02*01	TCRBJ01	TCRBJ01-02	01				4	0	0	0	0	4	52	-1	-1	-1	65	2	Out	VJ
GTCCGCTACCAGCTCCCAGACATCTGTGTACTTCTGTGCCATCAGTGACCGCCGGACAGGGCTTCCTATGGCTACACCTTCGGTTCG		8	4.5790428655650255E-5	47	TCRBV10-03*01	TCRBV10	TCRBV10-03	01				TCRBD01-01*01	TCRBD01	TCRBD01-01	01				TCRBJ01-02*01	TCRBJ01	TCRBJ01-02	01				3	4	1	3	5	4	34	48	53	61	65	8	Out	VDJ
TCTAAGAAGCTCCTTCTCAGTGACTCTGGCTTCTATCTCTGTGCCTGGAAAGGACAGGGAGTTAACTATGGCTACACCTTCGGTTCG	CAWKGQGVNYGYTF	11	6.29618394015191E-5	42	TCRBV30-01*01	TCRBV30	TCRBV30-01	01				TCRBD01-01*01	TCRBD01	TCRBD01-01	01				TCRBJ01-02*01	TCRBJ01	TCRBJ01-02	01				4	3	1	3	2	1	39	49	51	59	62	11	In	VDJ
AAGATCCAGCGCACAGAGCAGGGGGACTCGGCCATGTATCTCTGTGCCAGCAGCTCCGCCGCCAACTATGGCTACACCTTCGGTTCG	CASSSAANYGYTF	9	5.1514232237606535E-5	39	TCRBV07-09*01	TCRBV07	TCRBV07-09	01								TCRBD01,TCRBD02	TCRBD01-01,TCRBD02-01		TCRBJ01-02*01	TCRBJ01	TCRBJ01-02	01				4	4	10	0	2	2	42	55	57	59	63	9	In	VDJ
GTGACATCGGCCCAAAAGAACCCGACAGCTTTCTATCTCTGTGCCAGTAGTGCTATTCAGGGGACGGGCGAGCAGTACTTCGGGCCG	CASSAIQGTGEQYF	6	3.434282149173769E-5	42	TCRBV19-01*01	TCRBV19	TCRBV19-01	01				TCRBD01-01*01	TCRBD01	TCRBD01-01	01				TCRBJ02-07*01	TCRBJ02	TCRBJ02-07	01				5	5	4	2	6	6	39	51	57	63	68	6	In	VDJ
CTCAAGATCCAGCCTGCAGAGCTTGGGGACTCGGCCGTGTATCTCTGTGCCAGCAGCTTGACAGTCGGCGAGCAGTACTTCGGGCCG	CASSLTVGEQYF	2	1.1447607163912564E-5	36	TCRBV11-03*01	TCRBV11	TCRBV11-03	01				TCRBD01-01*01	TCRBD01	TCRBD01-01	01				TCRBJ02-07*01	TCRBJ02	TCRBJ02-07	01				3	4	2	5	0	6	45	-1	59	64	68	2	In	VDJ
AACGCCTTGTTGCTGGGGGACTCGGCCCTCTATCTCTGTGCCAGCAGCTTAGAAGGATGGGATATCTACGAGCAGTACTTCGGGCCG	CASSLEGWDIYEQYF	2	1.1447607163912564E-5	45	TCRBV05-06*01	TCRBV05	TCRBV05-06	01								TCRBD01,TCRBD02	TCRBD01-01,TCRBD02-01		TCRBJ02-07*01	TCRBJ02	TCRBJ02-07	01				2	3	0	8	8	3	36	50	58	62	65	2	In	VDJ
ACATCGGCCCAAAAGAACCCGACAGCTTTCTATCTCTGTGCCAGTAGTTTGGCGATATTTGGGTCCTACGAGCAGTACTTCGGGCCG	CASSLAIFGSYEQYF	4	2.2895214327825128E-5	45	TCRBV19-01*01	TCRBV19	TCRBV19-01	01								TCRBD01,TCRBD02	TCRBD01-01,TCRBD02-01		TCRBJ02-07*01	TCRBJ02	TCRBJ02-07	01				5	0	0	9	12	1	36	48	60	-1	63	4	In	VDJ
CAGCGCACAGAGCAGGAGGACTCCGCCGTGTATCTCTGTGCCAGCAGCTTAGCTGCTATAACGGGGAATGAGCAGTTCTTCGGGCCA	CASSLAAITGNEQFF	3	1.7171410745868845E-5	45	TCRBV07-08*01	TCRBV07	TCRBV07-08	01				TCRBD02-01*01	TCRBD02	TCRBD02-01	01				TCRBJ02-01*01	TCRBJ02	TCRBJ02-01	01				0	0	8	3	8	7	36	53	61	-1	66	3	In	VDJ
GAGCTGAATGTGAACGCCTTGGAGCTGGAGGACTCGGCCCTGTATCTCTGTGCCATAGACAGGGGTGAGACCCAGTACTTCGGGCCA	CAIDRGETQYF	5	2.8619017909781407E-5	33	TCRBV05-08*01	TCRBV05	TCRBV05-08	01				TCRBD01-01*01	TCRBD01	TCRBD01-01	01				TCRBJ02-05*01	TCRBJ02	TCRBJ02-05	01				9	1	2	2	2	5	48	55	57	65	66	5	In	VDJ
NNNNTGTCGGCTGCTCCCTCCCAGACATCTGTGTACTTCTGTGCCAGCAGTTACTCGAGGGGGCTGGAGACCCAGTACTTCGGGCCA	CASSYSRGLETQYF	3	1.7171410745868845E-5	42	TCRBV06-05*01	TCRBV06	TCRBV06-05	01				TCRBD01-01*01	TCRBD01	TCRBD01-01	01				TCRBJ02-05*01	TCRBJ02	TCRBJ02-05	01				0	2	5	0	1	5	39	56	57	64	66	3	In	VDJ
TCTGACAGTGACCAGTGCCCATCCTGAAGACAGCAGCTTCTACATCTGCAGTCCCCGAGGGGCTCGGAGACCCAGTACTTCGGGCCA		5	2.8619017909781407E-5	35	TCRBV20	TCRBV20				TCRBV20-01,TCRBV20-or09_02						TCRBD01,TCRBD02	TCRBD01-01,TCRBD02-01		TCRBJ02-05*01	TCRBJ02	TCRBJ02-05	01				8	4	5	2	5	5	46	52	57	62	66	5	Out	VDJ
GCTCACCAGGCCTGGGGGACGCAGCCATGTACCTGTGTGCCACCAGCAGAGATCGGGAGAGGCACAGATACGCAGTATTTTGGCCCA		12	6.868564298347538E-5	46	TCRBV15-01*02	TCRBV15	TCRBV15-01	02				TCRBD02-01*02	TCRBD02	TCRBD02-01	02				TCRBJ02-03*01	TCRBJ02	TCRBJ02-03	01				0	2	8	2	1	1	35	52	53	59	61	12	Out	VDJ
ACATCGGCCCAAAAGAACCCGACAGCTTTCTATCTCTGTGCCAGTAGGACCGGGACACAAAACACCGGGGAGCTGTTTTTTGGAGAA	CASRTGTQNTGELFF	5	2.8619017909781407E-5	45	TCRBV19-01*01	TCRBV19	TCRBV19-01	01				TCRBD01-01*01	TCRBD01	TCRBD01-01	01				TCRBJ02-02*01	TCRBJ02	TCRBJ02-02	01				6	3	0	6	4	2	36	47	51	57	60	5	In	VDJ
NNNNTGAAGATCCAGCCCTCAGAACCCAGGGACTCAGCTGTGTACTTCTGTGCCAGCAGTTTCTCAGGGGAGCTGTTTTTTGGAGAA	CASSFSGELFF	2	1.1447607163912564E-5	33	TCRBV12-03/12-04*01	TCRBV12	TCRBV12-03/12-04	01								TCRBD01,TCRBD02	TCRBD01-01,TCRBD02-01		TCRBJ02-02*01	TCRBJ02	TCRBJ02-02	01				3	0	4	6	2	8	48	62	64	-1	66	2	In	VDJ
CTGACTGTGAGCAACATGAGCCCTGAAGACAGCAGCATATATCTCTGCAGCGGGGCCGTCTCCAACGCTGAAGCTTTCTTTGGACAA	CSGAVSNAEAFF	13	7.440944656543166E-5	36	TCRBV29-01	TCRBV29	TCRBV29-01				01,02,03	TCRBD01-01*01	TCRBD01	TCRBD01-01	01				TCRBJ01-01*01	TCRBJ01	TCRBJ01-01	01				7	11	8	0	0	6	45	-1	52	56	67	13	In	VDJ
AAGGTGCAGCCTGCAGAACTGGAGGATTCTGGAGTTTATTTCTGTGCCAGCAGCCAAGACTATAACACTGAAGCTTTCTTTGGACAA	CASSQDYNTEAFF	11	6.29618394015191E-5	39	TCRBV14-01*01	TCRBV14	TCRBV14-01	01				TCRBD02-01	TCRBD02	TCRBD02-01				01,02	TCRBJ01-01*01	TCRBJ01	TCRBJ01-01	01				0	1	4	9	0	2	42	-1	59	62	63	11	In	VDJ
ATCCAGCCCTCAGAACCCAGGGACTCAGCTGTGTACTTCTGTGCCAGCAGTTTAGGGGCAGGGAGCACGGAAGCTTTCTTTGGACAA	CASSLGAGSTEAFF	2	1.1447607163912564E-5	42	TCRBV12	TCRBV12				TCRBV12-03/12-04,TCRBV12-04						TCRBD01,TCRBD02	TCRBD01-01,TCRBD02-01		TCRBJ01-01*01	TCRBJ01	TCRBJ01-01	01				1	6	4	3	3	8	39	55	58	63	69	2	In	VDJ
GTGACATCGGCCCAAAAGAACCCGACAGCTTTCTATCTCTGTGCCAGTAGTACCCTTTCGGTCAGTCCGCCCCAGCATTTTGGTGAT	CASSTLSVSPPQHF	11	6.29618394015191E-5	42	TCRBV19-01*01	TCRBV19	TCRBV19-01	01								TCRBD01,TCRBD02	TCRBD01-01,TCRBD02-01		TCRBJ01-05*01	TCRBJ01	TCRBJ01-05	01				4	3	4	5	10	9	39	52	62	65	68	11	In	VDJ
CTCCTTCTCAGTGACTCTGGCTTCTATCTCTGTGCCTGGAGTAAGACAGGGGGCTATGACGTGAATCAGCCCCAGCATTTTGGTGAT	CAWSKTGGYDVNQPQHF	3	1.7171410745868845E-5	51	TCRBV30-01*01	TCRBV30	TCRBV30-01	01				TCRBD01-01*01	TCRBD01	TCRBD01-01	01				TCRBJ01-05*01	TCRBJ01	TCRBJ01-05	01				2	9	2	0	2	4	30	42	44	54	63	3	In	VDJ
TTGGCGTCTGCTGTACCCTCTCAGACATCTGTGTACTTCTGTGCCAGCAGTGAGAGCGCGGTGGGGTATGGCTACACCTTCGGTTCG	CASSESAVGYGYTF	3	1.7171410745868845E-5	42	TCRBV06-04*01	TCRBV06	TCRBV06-04	01								TCRBD01,TCRBD02	TCRBD01-01,TCRBD02-01		TCRBJ01-02*01	TCRBJ01	TCRBJ01-02	01				3	0	6	2	9	5	39	53	62	-1	66	3	In	VDJ
TCCAGCAGGTAGTGCGAGGAGATTCGGCAGCTTATTTCTGTGCCAGCTCACCAGGACAGAGAAATCTACGAGCAGTACTTCGGGCCG		10	5.7238035819562814E-5	43	TCRBV18-01*01	TCRBV18	TCRBV18-01	01				TCRBD01-01*01	TCRBD01	TCRBD01-01	01				TCRBJ02-07*01	TCRBJ02	TCRBJ02-07	01				2	6	1	5	0	3	38	-1	53	59	65	10	Out	VDJ
GGAGATCCAGTCCACGGAGTCAGGGGACACAGCACTGTATTTCTGTGCCAGCAGCGGACAGGGGGCTACGAGCAGTACTTCGGGCCG		6	3.434282149173769E-5	38	TCRBV21-01*01	TCRBV21	TCRBV21-01	01				TCRBD01-01*01	TCRBD01	TCRBD01-01	01				TCRBJ02-07*01	TCRBJ02	TCRBJ02-07	01				5	0	1	1	0	3	43	-1	55	-1	65	6	Out	VDJ
CTGACAGTGACCAGTGCCCATCCTGAAGACAGCAGCTTCTACATCTGCATGGGACTAGCGGGAGGCTACGAGCAGTACTTCGGGCCG	CMGLAGGYEQYF	4	2.2895214327825128E-5	36	TCRBV20	TCRBV20				TCRBV20-01,TCRBV20-or09_02		TCRBD02-01*02	TCRBD02	TCRBD02-01	02				TCRBJ02-07*01	TCRBJ02	TCRBJ02-07	01				10	0	0	1	1	3	45	49	50	-1	65	4	In	VDJ
AACATGAGCTCCTTGGAGCTGGGGGACTCAGCCCTGTACTTCTGTGCCAGCAGGTTGGGGACAGCCTACGAGCAGTACTTCGGGCCG	CASRLGTAYEQYF	2	1.1447607163912564E-5	39	TCRBV13-01*01	TCRBV13	TCRBV13-01	01				TCRBD01-01*01	TCRBD01	TCRBD01-01	01				TCRBJ02-07*01	TCRBJ02	TCRBJ02-07	01				6	0	0	5	4	2	42	53	57	-1	64	2	In	VDJ
CACGCCCTGCAGCCAGAAGACTCAGCCCTGTATCTCTGCGCCAGCAGCCAGGGCCCGACAGGGCCCTACGAGCAGTACTTCGGGCCG	CASSQGPTGPYEQYF	8	4.5790428655650255E-5	45	TCRBV04-01*01	TCRBV04	TCRBV04-01	01				TCRBD01-01*01	TCRBD01	TCRBD01-01	01				TCRBJ02-07*01	TCRBJ02	TCRBJ02-07	01				3	1	2	3	6	2	36	50	56	63	64	8	In	VDJ
ACCAGTGCCCATCCTGAAGACAGCAGCTTCTACATCTGCAGTGCTAGGGATTTGTCCCGGGGCCCCTACGAGCAGTACTTCGGGCCG	CSARDLSRGPYEQYF	2	1.1447607163912564E-5	45	TCRBV20	TCRBV20				TCRBV20-01,TCRBV20-or09_02						TCRBD01,TCRBD02	TCRBD01-01,TCRBD02-01		TCRBJ02-07*01	TCRBJ02	TCRBJ02-07	01				3	1	7	0	11	2	36	47	58	63	64	2	In	VDJ
AGCACCTTGGAGCTGGGGGACTCGGCCCTTTATCTTTGCGCCAGCAGCTTGGAAGGACAGGGTTGGGACGAGCAGTACTTCGGGCCG	CASSLEGQGWDEQYF	4	2.2895214327825128E-5	45	TCRBV05-01*01	TCRBV05	TCRBV05-01	01				TCRBD01-01*01	TCRBD01	TCRBD01-01	01				TCRBJ02-07*01	TCRBJ02	TCRBJ02-07	01				0	5	1	3	2	5	36	52	54	62	67	4	In	VDJ
TCCTGGAGTCGCCCAGCCCCAACCAGACCTCTCTGTACTTCTGTGCCAGCAGACGACAGGGGGCTCAACGAGCAGTACTTCGGGCCG		6	3.434282149173769E-5	40	TCRBV27-01*01	TCRBV27	TCRBV27-01	01				TCRBD01-01*01	TCRBD01	TCRBD01-01	01				TCRBJ02-07*01	TCRBJ02	TCRBJ02-07	01				6	3	2	0	2	5	41	52	54	64	67	6	Out	VDJ
CTGAAGATCCAGCGCACAGAGCAGGAGGACTCGGCCGTGTATCTCTGTGCCAGCAGCCCTTTGCGAAACACCATATATTTTGGAGAG	CASSPLRNTIYF	4	2.2895214327825128E-5	36	TCRBV07-08*03	TCRBV07	TCRBV07-08	03								TCRBD01,TCRBD02	TCRBD01-01,TCRBD02-01		TCRBJ01-03*01	TCRBJ01	TCRBJ01-03	01				4	0	10	0	4	5	45	58	62	-1	64	4	In	VDJ
ATCCGGTCCACAAAGCTGGAGGACTCAGCCATGTACTTCTGTGCCACTACTATAACTCCCGCCTACAATGAGCAGTTCTTCGGGCCA	CATTITPAYNEQFF	5	2.8619017909781407E-5	42	TCRBV02-01	TCRBV02	TCRBV02-01				01,03	TCRBD02-01	TCRBD02	TCRBD02-01				01,02	TCRBJ02-01*01	TCRBJ02	TCRBJ02-01	01				10	9	3	9	2	2	39	46	48	52	61	5	In	VDJ
TTGGAGCTGGACGACTCGGCCCTGTATCTCTGTGCCAGCAGCTTGGCGGGGGGCGGGAGCGACTACAATGAGCAGTTCTTCGGGCCA	CASSLAGGGSDYNEQFF	3	1.7171410745868845E-5	51	TCRBV05-04*01	TCRBV05	TCRBV05-04	01				TCRBD02-01	TCRBD02	TCRBD02-01				01,02	TCRBJ02-01*01	TCRBJ02	TCRBJ02-01	01				0	9	8	1	0	3	30	-1	46	53	62	3	In	VDJ
AAGATCCAGCCCTCAGAACCCAGGGACTCAGCTGTGTACTTCTGTGCCAGCAGCCAGAACAGGTGGGAGACCCAGTACTTCGGGCCA	CASSQNRWETQYF	4	2.2895214327825128E-5	39	TCRBV12-03/12-04*01	TCRBV12	TCRBV12-03/12-04	01				TCRBD01-01*01	TCRBD01	TCRBD01-01	01				TCRBJ02-05*01	TCRBJ02	TCRBJ02-05	01				6	3	3	4	5	5	42	53	58	63	66	4	In	VDJ
NAGCCTGGCAATCCTGTCCTCAGAACCGGGAGACACGGCACTGTATCTCTGCGCCAGCAGTCACAAGAGACCCAGTACTTCGGGCCA		8	4.5790428655650255E-5	32	TCRBV23-01*01	TCRBV23	TCRBV23-01	01											TCRBJ02-05*01	TCRBJ02	TCRBJ02-05	01				3	0	0	0	0	2	49	-1	-1	-1	63	8	Out	VJ
CAGCGCACAGAGCGGGGGGACTCAGCCGTGTATCTCTGTGCCAGCAGCTTAAGCCCCAACAGGGCAGATACGCAGTATTTTGGCCCA	CASSLSPNRADTQYF	8	4.5790428655650255E-5	45	TCRBV07-03*01	TCRBV07	TCRBV07-03	01				TCRBD01-01*01	TCRBD01	TCRBD01-01	01				TCRBJ02-03*01	TCRBJ02	TCRBJ02-03	01				1	0	3	3	6	4	36	52	58	-1	64	8	In	VDJ
GCCTTGGAGCTGGACGACTCGGCCCTGTATCTCTGTGCCAGCAGCTCGGGACTAGCGGGTAGCACAGATACGCAGTATTTTGGCCCA	CASSSGLAGSTDTQYF	2	1.1447607163912564E-5	48	TCRBV05-04*01	TCRBV05	TCRBV05-04	01				TCRBD02-01	TCRBD02	TCRBD02-01				01,02	TCRBJ02-03*01	TCRBJ02	TCRBJ02-03	01				3	1	0	4	1	0	33	46	47	59	60	2	In	VDJ
GTCTGCTGTACCCTCTCAGACATCTGTGTACTTGGGGGGGCTCCTAGCGAACCGAGCACATTTACCGGGGAGCTGTTTTTTGGAGAA		5	2.8619017909781407E-5	47	TCRBV06-04*01	TCRBV06	TCRBV06-04	01				TCRBD02-01*01	TCRBD02	TCRBD02-01	01				TCRBJ02-02*01	TCRBJ02	TCRBJ02-02	01				18	23	9	0	0	5	34	-1	33	40	63	5	Out	VDJ
NNNNTGTCGGCTGCTCCCTCCCAGACATCTGTGTACTTCTGTGCCAGCAGTGAAGCGGGAGACACCGGGGAGCTGTTTTTTGGAGAA	CASSEAGDTGELFF	3	1.7171410745868845E-5	42	TCRBV06-01*01	TCRBV06	TCRBV06-01	01				TCRBD02-01*02	TCRBD02	TCRBD02-01	02				TCRBJ02-02*01	TCRBJ02	TCRBJ02-02	01				0	0	9	2	0	3	39	-1	56	-1	61	3	In	VDJ
ACATCGGCCCAAAAGAACCCGACAGCTTTCTATCTCTGTGCCAGTAGTTCGCGACAGGGCCGGTATCAGCCCCAGCATTTTGGTGAT	CASSSRQGRYQPQHF	7	4.006662507369397E-5	45	TCRBV19-01*01	TCRBV19	TCRBV19-01	01				TCRBD01-01*01	TCRBD01	TCRBD01-01	01				TCRBJ01-05*01	TCRBJ01	TCRBJ01-05	01				5	5	2	3	4	5	36	48	52	59	64	7	In	VDJ
TCCCTGATTCTGGAGTCCGCCAGCACCAACCAGACATCTATGTACCTCTGTGCCAGCAATGGGGATCAGCCCCAGCATTTTGGTGAT	CASNGDQPQHF	2	1.1447607163912564E-5	33	TCRBV28-01*01	TCRBV28	TCRBV28-01	01								TCRBD01,TCRBD02	TCRBD01-01,TCRBD02-01		TCRBJ01-05*01	TCRBJ01	TCRBJ01-05	01				7	0	6	2	2	5	48	58	60	-1	64	2	In	VDJ
TCCAGCCCTCAGAACCCAGGGACTCAGCTGTGTACTTCTGTGCCAGCAGTCGGGACAGTCGATGCCTATGGCTACACCTTCGGTTCG		2	1.1447607163912564E-5	43	TCRBV12	TCRBV12				TCRBV12-03/12-04,TCRBV12-04		TCRBD01-01*01	TCRBD01	TCRBD01-01	01				TCRBJ01-02*01	TCRBJ01	TCRBJ01-02	01				5	7	0	5	1	4	38	50	51	58	65	2	Out	VDJ
CTGACAGTGACCAGTGCCCATCCTGAAGACAGCAGCTTCTACATCTGCAGTGCTAGCCCGAATTACTATGGCTACACCTTCGGTTCG	CSASPNYYGYTF	8	4.5790428655650255E-5	36	TCRBV20	TCRBV20				TCRBV20-01,TCRBV20-or09_02						TCRBD01,TCRBD02	TCRBD01-01,TCRBD02-01		TCRBJ01-02*01	TCRBJ01	TCRBJ01-02	01				3	3	2	8	3	3	45	56	59	61	64	8	In	VDJ
GAGTCCGCCAGCACCAACCAGACATCTATGTACCTCTGTGCCAGCAGCAATGACAGGGGCTATAACTATGGCTACACCTTCGGTTCG	CASSNDRGYNYGYTF	2	1.1447607163912564E-5	45	TCRBV28-01*01	TCRBV28	TCRBV28-01	01				TCRBD01-01*01	TCRBD01	TCRBD01-01	01				TCRBJ01-02*01	TCRBJ01	TCRBJ01-02	01				6	3	2	2	4	1	36	47	51	59	62	2	In	VDJ
ACATCGGCCCAAAAGAACCCGACAGCTTTCTATCTCTGTGCCAGTAGTATCGCCGGCACTGGAGGATATGGCTACACCTTCGGTTCG	CASSIAGTGGYGYTF	9	5.1514232237606535E-5	45	TCRBV19-01*01	TCRBV19	TCRBV19-01	01				TCRBD02-01*02	TCRBD02	TCRBD02-01	02				TCRBJ01-02*01	TCRBJ01	TCRBJ01-02	01				3	1	10	1	10	5	36	50	60	65	66	9	In	VDJ
GTAGTGCGAGGAGATTCGGCAGCTTATTTCTGTGCCAGCTCACCATGGGGGGCGCGATCCTACTCTATGGGCTACACCTTCGGTTCG	CASSPWGARSYSMGYTF	7	4.006662507369397E-5	51	TCRBV18-01*01	TCRBV18	TCRBV18-01	01								TCRBD01,TCRBD02	TCRBD01-01,TCRBD02-01		TCRBJ01-02*01	TCRBJ01	TCRBJ01-02	01				2	16	6	0	2	8	30	45	47	53	69	7	In	VDJ
CTTCACATCAATTCCCTGGAGCTTGGTGACTCTGCTGTGTATTTCTGTGCCAGCAGCCCCCCGGTTGGGGGCTACACCTTCGGTTCG	CASSPPVGGYTF	2	1.1447607163912564E-5	36	TCRBV03-01/03-02*01	TCRBV03	TCRBV03-01/03-02	01								TCRBD01,TCRBD02	TCRBD01-01,TCRBD02-01		TCRBJ01-02*01	TCRBJ01	TCRBJ01-02	01				4	0	0	9	8	8	45	58	66	-1	69	2	In	VDJ
CTCAAGATCCAGCCTGCAGAGCTTGGGGACTCGGCCGTGTATCTCTGTGCCAGCAGCTTGGGGCACAGTCGCTACACCTTCGGTTCG	CASSLGHSRYTF	2	1.1447607163912564E-5	36	TCRBV11-03*01	TCRBV11	TCRBV11-03	01				TCRBD01-01*01	TCRBD01	TCRBD01-01	01				TCRBJ01-02*01	TCRBJ01	TCRBJ01-02	01				3	6	7	0	0	9	45	-1	59	64	70	2	In	VDJ
GTGACCAGTGCCCATCCTGAAGACAGCAGCTTCTACATCTGCAGTGCTCCAAAAACTCGACTGGACCCTGAGCAGTACTTCGGGCCG	CSAPKTRLDPEQYF	2	1.1447607163912564E-5	42	TCRBV20	TCRBV20				TCRBV20-01,TCRBV20-or09_02						TCRBD01,TCRBD02	TCRBD01-01,TCRBD02-01		TCRBJ02-07*01	TCRBJ02	TCRBJ02-07	01				5	3	1	7	14	7	39	48	62	66	69	2	In	VDJ
CTGAAGACAGCAGCTTCTACATCTGCAGTGCTAGAGCGAAGAACCAGACTAGCGGGAGTTTCTTCGTACGAGCAGTACTTCGGGCCG		7	4.006662507369397E-5	58	TCRBV20	TCRBV20				TCRBV20-01,TCRBV20-or09_02		TCRBD02-01*02	TCRBD02	TCRBD02-01	02				TCRBJ02-07*01	TCRBJ02	TCRBJ02-07	01				1	8	2	2	10	4	23	36	46	58	66	7	Out	VDJ
ATCCAGCCCTCAGAACCCAGGGACTCAGCTGTGTACTTCTGTGCCAGCCGGTTGGACCCACAGACCTACGAGCAGTACTTCGGGCCG	CASRLDPQTYEQYF	2	1.1447607163912564E-5	42	TCRBV12	TCRBV12				TCRBV12-03/12-04,TCRBV12-04						TCRBD01,TCRBD02	TCRBD01-01,TCRBD02-01		TCRBJ02-07*01	TCRBJ02	TCRBJ02-07	01				8	7	1	7	5	2	39	48	53	57	64	2	In	VDJ
AAGATCCAGCCCTCAGAACCCAGGGACTCAGCTGTGTACTTCTGTGCCAGCAACGAGCGGGAGGTTGCTGAGCAGTTCTTCGGGCCA	CASNEREVAEQFF	5	2.8619017909781407E-5	39	TCRBV12-03/12-04*01	TCRBV12	TCRBV12-03/12-04	01				TCRBD02-01*02	TCRBD02	TCRBD02-01	02				TCRBJ02-01*01	TCRBJ02	TCRBJ02-01	01				7	4	6	1	3	9	42	52	55	64	68	5	In	VDJ
AATGTGAACGCCTTGGAGCTGGACGACTCGGCCCTGTATCTCTGTGCCAGCAGTGGCGACGGCCGAGATACGCAGTATTTTGGCCCA	CASSGDGRDTQYF	11	6.29618394015191E-5	39	TCRBV05-04*01	TCRBV05	TCRBV05-04	01								TCRBD01,TCRBD02	TCRBD01-01,TCRBD02-01		TCRBJ02-03*01	TCRBJ02	TCRBJ02-03	01				5	5	2	7	4	5	42	53	57	60	65	11	In	VDJ
CACACCCTGCAGCCAGAAGACTCGGCCCTGTATCTCTGCGCCAGCAGCCAAGTCGCCTCCAACACCGGGGAGCTGTTTTTTGGAGAA	CASSQVASNTGELFF	5	2.8619017909781407E-5	45	TCRBV04-03*01	TCRBV04	TCRBV04-03	01								TCRBD01,TCRBD02	TCRBD01-01,TCRBD02-01		TCRBJ02-02*01	TCRBJ02	TCRBJ02-02	01				1	4	10	0	2	2	36	52	54	56	60	5	In	VDJ
CTGAAGATCCGGTCCACAAAGCTGGAGGACTCAGCCATGTACTTCTGTGCCAGCAGTGAAGATGGACAGGGACTGTTTTTTGGCAGT	CASSEDGQGLFF	2	1.1447607163912564E-5	36	TCRBV02-01	TCRBV02	TCRBV02-01				01,03	TCRBD01-01*01	TCRBD01	TCRBD01-01	01				TCRBJ01-04*01	TCRBJ01	TCRBJ01-04	01				1	0	1	3	2	13	45	61	63	-1	71	2	In	VDJ
CTGCAGCCAGAAGACTCAGCCCTGTATCTCTGCGCCAGCAGCCACCCCGCTAAGGGGCATGGTAATGAAAAACTGTTTTTTGGCAGT	CASSHPAKGHGNEKLFF	5	2.8619017909781407E-5	51	TCRBV04-01*01	TCRBV04	TCRBV04-01	01				TCRBD01-01*01	TCRBD01	TCRBD01-01	01				TCRBJ01-04*01	TCRBJ01	TCRBJ01-04	01				3	5	5	2	8	4	30	44	52	57	62	5	In	VDJ
ACATCGGCCCAAAAGAACCCGACAGCTTTCTATCTCTGTGCCAGTAGTCTAACCCAGGGGTACGATCAGCCCCAGCATTTTGGTGAT	CASSLTQGYDQPQHF	5	2.8619017909781407E-5	45	TCRBV19-01*01	TCRBV19	TCRBV19-01	01				TCRBD01-01*01	TCRBD01	TCRBD01-01	01				TCRBJ01-05*01	TCRBJ01	TCRBJ01-05	01				5	4	4	2	6	5	36	48	54	60	64	5	In	VDJ
NNNNNNNTGTCGGCTGCTCCCTCCCAGACATCTGTGTACTTCTGTGCCAGCAGTTCAGGGGAGCATCAGCCCCAGCATTTTGGTGAT	CASSSGEHQPQHF	4	2.2895214327825128E-5	39	TCRBV06-05*01	TCRBV06	TCRBV06-05	01				TCRBD01-01*01	TCRBD01	TCRBD01-01	01				TCRBJ01-05*01	TCRBJ01	TCRBJ01-05	01				4	3	4	2	0	5	42	-1	55	61	64	4	In	VDJ
AGCTCTCTGGAGCTGGGGGACTCAGCTTTGTATTTCTGTGCCAGCAGCGTCGGGGACAGGGCCCATCAGCCCCAGCATTTTGGTGAT	CASSVGDRAHQPQHF	8	4.5790428655650255E-5	45	TCRBV09-01*01	TCRBV09	TCRBV09-01	01				TCRBD01-01*01	TCRBD01	TCRBD01-01	01				TCRBJ01-05*01	TCRBJ01	TCRBJ01-05	01				2	3	0	3	2	5	36	50	52	61	64	8	In	VDJ
AGTTCTAAGAAGCTCCTTCTCAGTGACTCTGGCTTCTATCTCTGTGCCTGGAGTCGGGACAGGAATCAGCCCCAGCATTTTGGTGAT	CAWSRDRNQPQHF	3	1.7171410745868845E-5	39	TCRBV30-01*01	TCRBV30	TCRBV30-01	01				TCRBD01-01*01	TCRBD01	TCRBD01-01	01				TCRBJ01-05*01	TCRBJ01	TCRBJ01-05	01				2	0	0	4	1	4	42	54	55	-1	63	3	In	VDJ
CACCTACACACCCTGCAGCCAGAAGACTCGGCCCTGTATCTCTGTGCCAGCAGCCAAGTACAGAGCTATGGCTACACCTTCGGTTCG	CASSQVQSYGYTF	3	1.7171410745868845E-5	39	TCRBV04-02*01	TCRBV04	TCRBV04-02	01				TCRBD01-01*01	TCRBD01	TCRBD01-01	01				TCRBJ01-02*01	TCRBJ01	TCRBJ01-02	01				1	2	3	5	1	4	42	58	59	63	65	3	In	VDJ
GCCTTGTTGCTGGGGGACTCGGCCCTCTATCTCTGTGCCAGCAGCTCGGACCGGGACGGCGGATACTATGGCTACACCTTCGGTTCG	CASSSDRDGGYYGYTF	13	7.440944656543166E-5	48	TCRBV05-06*01	TCRBV05	TCRBV05-06	01								TCRBD01,TCRBD02	TCRBD01-01,TCRBD02-01		TCRBJ01-02*01	TCRBJ01	TCRBJ01-02	01				3	7	0	7	6	3	33	46	52	57	64	13	In	VDJ
ACCAGTGCCCATCCTGAAGACAGCAGCTTCTACATCTGCAGTGCTCCGACTATGGGTCCTGCTAACTATGGCTACACCTTCGGTTCG	CSAPTMGPANYGYTF	4	2.2895214327825128E-5	45	TCRBV20	TCRBV20				TCRBV20-01,TCRBV20-or09_02		TCRBD02-01	TCRBD02	TCRBD02-01				01,02	TCRBJ01-02*01	TCRBJ01	TCRBJ01-02	01				5	9	2	9	2	0	36	45	47	52	61	4	In	VDJ
GTGAACGCCTTGTTGCTGGGGGACTCGGCCCTCTATCTCTGTGCCAGCAGCTCCCGGCACTGGAACTATGGCTACACCTTCGGTTCG	CASSSRHWNYGYTF	5	2.8619017909781407E-5	42	TCRBV05-06*01	TCRBV05	TCRBV05-06	01								TCRBD01,TCRBD02	TCRBD01-01,TCRBD02-01		TCRBJ01-02*01	TCRBJ01	TCRBJ01-02	01				3	5	9	0	3	2	39	52	55	58	63	5	In	VDJ
ATTCTGGAGTCCGCCAGCACCAACCAGACATCTATGTACCTCTGTGCCAGCAGTTACAGGTGGGAAGATGGCTACACCTTCGGTTCG	CASSYRWEDGYTF	2	1.1447607163912564E-5	39	TCRBV28-01*01	TCRBV28	TCRBV28-01	01				TCRBD01-01*01	TCRBD01	TCRBD01-01	01				TCRBJ01-02*01	TCRBJ01	TCRBJ01-02	01				4	7	3	4	0	6	42	-1	55	60	67	2	In	VDJ
ATCAATTCCCTGGAGCTTGGTGACTCTGCTGTGTATTTCTGTGCCAGCAGCCCGAGGGAGCTACTAATGGGCTACACCTTCGGTTCG	CASSPRELLMGYTF	2	1.1447607163912564E-5	42	TCRBV03-01/03-02*01	TCRBV03	TCRBV03-01/03-02	01				TCRBD02-01*02	TCRBD02	TCRBD02-01	02				TCRBJ01-02*01	TCRBJ01	TCRBJ01-02	01				4	9	9	2	3	8	39	52	55	60	69	2	In	VDJ
NCTCTGAAGATCCGGTCCACAAAGCTGGAGGACTCAGCCATGTACTTCTGTGCCAGCAGTCTAGGAAGGGGCTACACCTTCGGTTCG	CASSLGRGYTF	2	1.1447607163912564E-5	33	TCRBV02-01	TCRBV02	TCRBV02-01				01,03	TCRBD02-01	TCRBD02	TCRBD02-01				01,02	TCRBJ01-02*01	TCRBJ01	TCRBJ01-02	01				5	5	4	8	0	8	48	-1	60	64	69	2	In	VDJ
CTGTGACATCGGCCCAAAAGAACCCGACAGCTTTCTATCTCTGTGCCAGCCCAAGCTTGCGGGAATCGGGAGCAGTACTTCGGGCCG		2	1.1447607163912564E-5	40	TCRBV19-01*01	TCRBV19	TCRBV19-01	01				TCRBD02-01*02	TCRBD02	TCRBD02-01	02				TCRBJ02-07*01	TCRBJ02	TCRBJ02-07	01				9	5	7	3	9	7	41	49	58	64	69	2	Out	VDJ
AAGGTGCAGCCTGCAGAACTGGAGGATTCTGGAGTTTATTTCTGTGCCAGCAGCCAACGAGTGGGGTACGAGCAGTACTTCGGGCCG	CASSQRVGYEQYF	4	2.2895214327825128E-5	39	TCRBV14-01*01	TCRBV14	TCRBV14-01	01								TCRBD01,TCRBD02	TCRBD01-01,TCRBD02-01		TCRBJ02-07*01	TCRBJ02	TCRBJ02-07	01				2	0	6	2	5	4	42	57	62	-1	66	4	In	VDJ
CCCTCAGAACCCAGGGACTCAGCTGTGTACTTCTGTGCCAGCAGTGGTTTCGGGTTAGCGGGATCCTACGAGCAGTACTTCGGGCCG	CASSGFGLAGSYEQYF	3	1.7171410745868845E-5	48	TCRBV12	TCRBV12				TCRBV12-03/12-04,TCRBV12-04		TCRBD02-01*02	TCRBD02	TCRBD02-01	02				TCRBJ02-07*01	TCRBJ02	TCRBJ02-07	01				5	0	5	3	10	1	33	45	55	-1	63	3	In	VDJ
NTGTCGGCTGCTCCCTCCCAGACATCTGTGTACTTCTGTGCCAGCAGCCAAGGACTAGCGGGACCCTACGAGCAGTACTTCGGGCCG	CASSQGLAGPYEQYF	10	5.7238035819562814E-5	45	TCRBV06-05*01	TCRBV06	TCRBV06-05	01				TCRBD02-01*02	TCRBD02	TCRBD02-01	02				TCRBJ02-07*01	TCRBJ02	TCRBJ02-07	01				6	1	1	3	4	2	36	47	51	63	64	10	In	VDJ
CCTGCAGAGCTTGGGGACTCGGCCGTGTATCTCTGTGCCAGCAGCTACCCTAGCGGAAGACATACCTACGAGCAGTACTTCGGGCCG	CASSYPSGRHTYEQYF	3	1.7171410745868845E-5	48	TCRBV11-03*01	TCRBV11	TCRBV11-03	01				TCRBD02-01	TCRBD02	TCRBD02-01				01,02	TCRBJ02-07*01	TCRBJ02	TCRBJ02-07	01				4	8	4	5	3	2	33	46	49	56	64	3	In	VDJ
TCCAGCAGGTAGTGCGAGGAGATTCGGCAGCTTATTTCTGTGCCAGCTCAACTACAGGGGTACGGGCACGAGCAGTACTTCGGGCCG		9	5.1514232237606535E-5	43	TCRBV18-01*01	TCRBV18	TCRBV18-01	01				TCRBD01-01*01	TCRBD01	TCRBD01-01	01				TCRBJ02-07*01	TCRBJ02	TCRBJ02-07	01				5	7	3	2	3	5	38	50	53	60	67	9	Out	VDJ
AACCCGACAGCTTTCTATCTCTGTGCCAGTAGTGACCGGGGGCCGGGACAGGGAACTAGCGAGAGGAACGAGCAGTACTTCGGGCCG	CASSDRGPGQGTSERNEQYF	2	1.1447607163912564E-5	60	TCRBV19-01*01	TCRBV19	TCRBV19-01	01				TCRBD01-01*01	TCRBD01	TCRBD01-01	01				TCRBJ02-07*01	TCRBJ02	TCRBJ02-07	01				5	14	0	3	11	5	21	33	44	53	67	2	In	VDJ
ATCCAGCGCACAGAGCAGCGGGACTCAGCCATGTATCGCTGTGCTAGCAGCTTAGCCGGGGGGAGTCAGACCCAGTACTTCGGGCCA	CASSLAGGSQTQYF	8	4.5790428655650255E-5	42	TCRBV07	TCRBV07				TCRBV07-06,TCRBV07-07		TCRBD02-01*01	TCRBD02	TCRBD02-01	01				TCRBJ02-05*01	TCRBJ02	TCRBJ02-05	01				0	4	8	1	0	6	39	-1	56	63	67	8	In	VDJ
CTTCACCTACACACCCTGCAGCCAGAAGACTCGGCCCTGTATCTCTGTGCCAGCAGCCAAGATTTGGATACGCAGTATTTTGGCCCA	CASSQDLDTQYF	18	1.0302846447521307E-4	36	TCRBV04-02*01	TCRBV04	TCRBV04-02	01											TCRBJ02-03*01	TCRBJ02	TCRBJ02-03	01				0	4	0	0	0	6	45	-1	-1	62	66	18	In	VJ
TTGGCGTCTGCTGTACCCTCTCAGACATCTGTGTACTTCTGTGCCACCTCAGCGGGAGAGGCCACAGATACGCAGTATTTTGGCCCA	CATSAGEATDTQYF	4	2.2895214327825128E-5	42	TCRBV06-04*01	TCRBV06	TCRBV06-04	01				TCRBD02-01*02	TCRBD02	TCRBD02-01	02				TCRBJ02-03*01	TCRBJ02	TCRBJ02-03	01				10	4	6	2	4	2	39	46	50	58	62	4	In	VDJ
GTGACCAGTGCCCATCCTGAAGACAGCAGCTTCTACATCTGCAGTGCTGAGAAGGGTAGGGATACCGGGGAGCTGTTTTTTGGAGAA	CSAEKGRDTGELFF	6	3.434282149173769E-5	42	TCRBV20	TCRBV20				TCRBV20-01,TCRBV20-or09_02						TCRBD01,TCRBD02	TCRBD01-01,TCRBD02-01		TCRBJ02-02*01	TCRBJ02	TCRBJ02-02	01				5	1	0	8	10	5	39	48	58	62	63	6	In	VDJ
AGATCCAGTCCACGGAGTCAGGGGACACAGCACTGTATTTCTGTGCCAGCAGCAATAGAGTCCGTACACGAAGCTTTCTTTGGACAA		2	1.1447607163912564E-5	40	TCRBV21-01*01	TCRBV21	TCRBV21-01	01								TCRBD01,TCRBD02	TCRBD01-01,TCRBD02-01		TCRBJ01-01*01	TCRBJ01	TCRBJ01-01	01				3	1	3	6	10	8	41	55	65	68	69	2	Out	VDJ
NNNNNNNNNNTGTCGGCTGCTCCCTCCCAAACATCTGTGTACTTCTGTGCCAGCAGTTCAGGGTATCAGCCCCAGCATTTTGGTGAT	CASSSGYQPQHF	6	3.434282149173769E-5	36	TCRBV06-02/06-03*01	TCRBV06	TCRBV06-02/06-03	01				TCRBD01-01*01	TCRBD01	TCRBD01-01	01				TCRBJ01-05*01	TCRBJ01	TCRBJ01-05	01				4	1	4	3	0	5	45	-1	58	63	64	6	In	VDJ
GCCCTGCAGCCAGAAGACTCAGCCCTGTATCTCTGCGCCAGCAGCCAAGCAGCCTCTTTTAGCAATCAGCCCCAGCATTTTGGTGAT	CASSQAASFSNQPQHF	3	1.7171410745868845E-5	48	TCRBV04-01*01	TCRBV04	TCRBV04-01	01								TCRBD01,TCRBD02	TCRBD01-01,TCRBD02-01		TCRBJ01-05*01	TCRBJ01	TCRBJ01-05	01				1	7	4	5	0	0	33	-1	49	52	59	3	In	VDJ
GTGACATCGGCCCAAAAGAACCCGACAGCTTTCTATCTCTGTGCCAGTAGTCGGGGGAATCCCAATCAGCCCCAGCATTTTGGTGAT	CASSRGNPNQPQHF	11	6.29618394015191E-5	42	TCRBV19-01*01	TCRBV19	TCRBV19-01	01				TCRBD02-01*01	TCRBD02	TCRBD02-01	01				TCRBJ01-05*01	TCRBJ01	TCRBJ01-05	01				5	5	8	2	0	3	39	-1	51	57	62	11	In	VDJ
ACATCGGCCCAAAAGAACCCGACAGCTTTCTATCTCTGTGCCAGTAGTATAGGAGCAGGGGGCGGTTCACCCCTCCACTTTGGGAAT	CASSIGAGGGSPLHF	2	1.1447607163912564E-5	45	TCRBV19-01*01	TCRBV19	TCRBV19-01	01				TCRBD01-01*01	TCRBD01	TCRBD01-01	01				TCRBJ01-06*01	TCRBJ01	TCRBJ01-06	01				1	2	4	0	3	9	36	52	55	63	65	2	In	VDJ
CACATCAATTCCCTGGAGCTTGGTGACTCTGCTGTGTATTTCTGTGCCAGCAGCCAAGGAGCGGATTCACCCCTCCACTTTGGGAAT	CASSQGADSPLHF	2	1.1447607163912564E-5	39	TCRBV03-01/03-02*01	TCRBV03	TCRBV03-01/03-02	01				TCRBD02-01	TCRBD02	TCRBD02-01				01,02	TCRBJ01-06*01	TCRBJ01	TCRBJ01-06	01				1	0	6	5	1	8	42	58	59	-1	64	2	In	VDJ
CTTCACATCAATTCCCTGGAGCTTGGTGACTCTGCTGTGTATTTCTGTGCCAGCAGTCGGACAGGTTATGGCTACACCTTCGGTTCG	CASSRTGYGYTF	2	1.1447607163912564E-5	36	TCRBV03-01/03-02*01	TCRBV03	TCRBV03-01/03-02	01				TCRBD01-01*01	TCRBD01	TCRBD01-01	01				TCRBJ01-02*01	TCRBJ01	TCRBJ01-02	01				6	1	1	4	2	5	45	56	58	65	66	2	In	VDJ
CGCCAGCACCAACCAGACATCTATGTACCTCTGTGCCAGCAGTTCAACCGTGCGGGGGGGCCACGGTATGGCTACACCTTCGGTTCG		2	1.1447607163912564E-5	50	TCRBV28-01*01	TCRBV28	TCRBV28-01	01				TCRBD02-01*01	TCRBD02	TCRBD02-01	01				TCRBJ01-02*01	TCRBJ01	TCRBJ01-02	01				4	6	7	0	7	5	31	44	51	60	66	2	Out	VDJ
NNNCTTGGAGATCCAGTCCACGGAGTCAGGGGACACAGCACTGTATTTCTGTCCCCCGGACTCCCTCAGGAGCAGTACTTCGGGCCG		2	1.1447607163912564E-5	32	TCRBV21-01*01	TCRBV21	TCRBV21-01	01				TCRBD02-01	TCRBD02	TCRBD02-01				01,02	TCRBJ02-07*01	TCRBJ02	TCRBJ02-07	01				14	7	1	10	5	7	49	52	57	62	69	2	Out	VDJ
TGTGACATCGGCCCAAAAGAACCCGACAGCTTTCTATCTCTGTGCCCGCCACAAACTCGGGGGGGCTACGAGCAGTACTTCGGGCCG		7	4.006662507369397E-5	41	TCRBV19-01*01	TCRBV19	TCRBV19-01	01				TCRBD02-01*01	TCRBD02	TCRBD02-01	01				TCRBJ02-07*01	TCRBJ02	TCRBJ02-07	01				11	0	8	0	11	3	40	46	57	-1	65	7	Out	VDJ
AGCAACATGAGCCCTGAAGACAGCAGCATATATCTCTGCAGCGTTAACCCCGAGGGGGGGAGCTCCTACGAGCAGTACTTCGGGCCG	CSVNPEGGSSYEQYF	4	2.2895214327825128E-5	45	TCRBV29-01	TCRBV29	TCRBV29-01				01,02	TCRBD02-01*01	TCRBD02	TCRBD02-01	01				TCRBJ02-07*01	TCRBJ02	TCRBJ02-07	01				5	2	9	0	8	0	36	45	53	60	62	4	In	VDJ
GAGTCTGCCATCCCCAACCAGACAGCTCTTTACTTCTGTGCCACCAGTGATACCGGGACACTGCCCTACGAGCAGTACTTCGGGCCG	CATSDTGTLPYEQYF	2	1.1447607163912564E-5	45	TCRBV24-01*01	TCRBV24	TCRBV24-01	01				TCRBD01-01*01	TCRBD01	TCRBD01-01	01				TCRBJ02-07*01	TCRBJ02	TCRBJ02-07	01				3	4	0	6	3	2	36	51	54	60	64	2	In	VDJ
CTGGAGTCCGCCAGCACCAACCAGACATCTATGTACCTCTGTGCCAGCAGTTTAAACAGGGCCCCCTACGAGCAGTACTTCGGGCCG	CASSLNRAPYEQYF	2	1.1447607163912564E-5	42	TCRBV28-01*01	TCRBV28	TCRBV28-01	01				TCRBD01-01*01	TCRBD01	TCRBD01-01	01				TCRBJ02-07*01	TCRBJ02	TCRBJ02-07	01				2	3	3	3	1	2	39	54	55	61	64	2	In	VDJ
ATCCAGCCTGCAGAGCTTGGGGACTCGGCCATGTATCTCTGTGCCAGCGCCAGAGGACTAGCAGACTACGAGCAGTACTTCGGGCCG	CASARGLADYEQYF	2	1.1447607163912564E-5	42	TCRBV11-01*01	TCRBV11	TCRBV11-01	01				TCRBD02-01	TCRBD02	TCRBD02-01				01,02	TCRBJ02-07*01	TCRBJ02	TCRBJ02-07	01				8	3	1	7	6	3	39	48	54	62	65	2	In	VDJ
TTGGAGCTGGGGGACTCAGCCCTGTACTTCTGTGCCAGCAGCCCGGGACAGGGGGGCTCTGGGGCCAACGTCCTGACTTTCGGGGCC	CASSPGQGGSGANVLTF	2	1.1447607163912564E-5	51	TCRBV13-01*01	TCRBV13	TCRBV13-01	01				TCRBD01-01*01	TCRBD01	TCRBD01-01	01				TCRBJ02-06*01	TCRBJ02	TCRBJ02-06	01				5	1	0	1	2	0	30	42	44	55	56	2	In	VDJ
AACGCCTTGTTGCTGGGGGACTCGGCCCTCTATCTCTGTGCCAGCAGCACACTAGCGGGAGGTAGAGAGACCCAGTACTTCGGGCCA	CASSTLAGGRETQYF	2	1.1447607163912564E-5	45	TCRBV05-06*01	TCRBV05	TCRBV05-06	01				TCRBD02-01*02	TCRBD02	TCRBD02-01	02				TCRBJ02-05*01	TCRBJ02	TCRBJ02-05	01				4	3	3	1	2	4	36	48	50	62	65	2	In	VDJ
GTGAACGCCTTGTTGCTGGGGGACTCGGCCCTGTATCTCTGTGCCAGCAGCTTGAACAGGGGGCAAGAGACCCAGTACTTCGGGCCA	CASSLNRGQETQYF	5	2.8619017909781407E-5	42	TCRBV05-05*01	TCRBV05	TCRBV05-05	01				TCRBD01-01*01	TCRBD01	TCRBD01-01	01				TCRBJ02-05*01	TCRBJ02	TCRBJ02-05	01				1	0	3	1	1	2	39	54	55	-1	63	5	In	VDJ
CGGTCCACAAAGCTGGAGGACTCAGCCATGTACTTCTGTGCCAGCTTGGGACGGCGTAGGGGCCAAGAGACCCAGTACTTCGGGCCA	CASLGRRRGQETQYF	15	8.585705372934422E-5	45	TCRBV02-01	TCRBV02	TCRBV02-01				01,03					TCRBD01,TCRBD02	TCRBD01-01,TCRBD02-01		TCRBJ02-05*01	TCRBJ02	TCRBJ02-05	01				8	10	0	7	2	1	36	45	47	52	62	15	In	VDJ
CGCACTGCAGCAAGAAGACTCAGCTGCGTATCTCTGCACCAGCAGCCCTACTCCGGGCAGGGGAACACTGAAGCTTTCTTTGGACAA		2	1.1447607163912564E-5	47	TCRBV01-01*01	TCRBV01	TCRBV01-01	01				TCRBD01-01*01	TCRBD01	TCRBD01-01	01				TCRBJ01-01*01	TCRBJ01	TCRBJ01-01	01				4	0	4	3	10	1	34	47	57	-1	62	2	Out	VDJ
NTGTCGGCTGCTCCCTCCCAGACATCTGTGTACTTCTGTGCCAGCAGCTATAGGGGACACCCGAACACTGAAGCTTTCTTTGGACAA	CASSYRGHPNTEAFF	26	1.4881889313086332E-4	45	TCRBV06-05*01	TCRBV06	TCRBV06-05	01				TCRBD01-01*01	TCRBD01	TCRBD01-01	01				TCRBJ01-01*01	TCRBJ01	TCRBJ01-01	01				6	3	0	6	6	1	36	47	53	59	62	26	In	VDJ
GTGACATCGGCCCAAAAGAACCCGACAGCTTTCTATCTCTGTGCCAGTAGTATAACGATAGGGTTTCAGCCCCAGCATTTTGGTGAT	CASSITIGFQPQHF	5	2.8619017909781407E-5	42	TCRBV19-01*01	TCRBV19	TCRBV19-01	01								TCRBD01,TCRBD02	TCRBD01-01,TCRBD02-01		TCRBJ01-05*01	TCRBJ01	TCRBJ01-05	01				2	2	5	3	5	6	39	54	59	63	65	5	In	VDJ
GCTACCAGCTCCCAGACATCTGTGTACTTCTGTGCCATCAGTGAAGGAAGGGACAGGGGCTTCAATCAGCCCCAGCATTTTGGTGAT	CAISEGRDRGFNQPQHF	27	1.545426967128196E-4	51	TCRBV10-03*01	TCRBV10	TCRBV10-03	01				TCRBD01-01*01	TCRBD01	TCRBD01-01	01				TCRBJ01-05*01	TCRBJ01	TCRBJ01-05	01				3	3	0	2	5	3	30	44	49	59	62	27	In	VDJ
TGAAGATCCAGCCCTCAGAACCCAGGGACTCAGCTGTGTATTTGGCAGTTTCAGCCATATAGCAATCAGCCCCAGCATTTTGGTGAT		2	1.1447607163912564E-5	37	TCRBV12-05*01	TCRBV12	TCRBV12-05	01								TCRBD01,TCRBD02	TCRBD01-01,TCRBD02-01		TCRBJ01-05*01	TCRBJ01	TCRBJ01-05	01				18	11	4	5	2	0	44	43	45	48	59	2	Out	VDJ
TGCAGAACTGGAGGATTCTGGAGTTTATTTCTGTGCCAGCAGCCAAGAAGGCGGGGCAATAGCAATCAGCCCCAGCATTTTGGTGAT		5	2.8619017909781407E-5	50	TCRBV14-01*01	TCRBV14	TCRBV14-01	01				TCRBD02-01*01	TCRBD02	TCRBD02-01	01				TCRBJ01-05*01	TCRBJ01	TCRBJ01-05	01				0	3	7	3	2	0	31	48	50	56	59	5	Out	VDJ
CAGGCCTGGGGGACGCAGCCATGTACCTGTGTGCCACCAGCCTCCGCCTTCCCGAGCTCCTATAATTCACCCCTCCACTTTGGGAAT		2	1.1447607163912564E-5	52	TCRBV15-01*02	TCRBV15	TCRBV15-01	02				TCRBD02-01*02	TCRBD02	TCRBD02-01	02				TCRBJ01-06*01	TCRBJ01	TCRBJ01-06	01				5	0	11	2	12	0	29	41	53	-1	56	2	Out	VDJ
AAGATCCAGCGCACAGAGCAGGGGGACTCGGCCATGTATCTCTGTGCCAGCAGCTTAGAAGGCCCCGGTGGCTACACCTTCGGTTCG	CASSLEGPGGYTF	6	3.434282149173769E-5	39	TCRBV07-09*01	TCRBV07	TCRBV07-09	01								TCRBD01,TCRBD02	TCRBD01-01,TCRBD02-01		TCRBJ01-02*01	TCRBJ01	TCRBJ01-02	01				1	6	5	4	1	7	42	58	59	62	68	6	In	VDJ
AGTCTGCCATCCCCAACCAGACAGCTCTTTACTTCTGTGCCACCAGTGAGTGGGCCGCGAGCTAACTATGGCTACACCTTCGGTTCG		15	8.585705372934422E-5	46	TCRBV24-01*01	TCRBV24	TCRBV24-01	01				TCRBD01-01*01	TCRBD01	TCRBD01-01	01				TCRBJ01-02*01	TCRBJ01	TCRBJ01-02	01				4	6	8	0	2	0	35	49	51	55	61	15	Out	VDJ
NTGTCGGCTGCTCCCTCCCAGACATCTGTGTACTTCTGTGCCAGCAGTGAATGGGCAGGTCCTAACTATGGCTACACCTTCGGTTCG	CASSEWAGPNYGYTF	16	9.158085731130051E-5	45	TCRBV06-01*01	TCRBV06	TCRBV06-01	01				TCRBD01-01*01	TCRBD01	TCRBD01-01	01				TCRBJ01-02*01	TCRBJ01	TCRBJ01-02	01				2	2	4	4	4	0	36	51	55	59	61	16	In	VDJ
ATCCAGCCTGCAGAGCTTGGGGACTCGGCCGTGTATCTCTGTGCCAGCAGCCACCCCGCAGCGTCTATGGGCTACACCTTCGGTTCG	CASSHPAASMGYTF	2	1.1447607163912564E-5	42	TCRBV11-03*01	TCRBV11	TCRBV11-03	01				TCRBD02-01	TCRBD02	TCRBD02-01				01,02	TCRBJ01-02*01	TCRBJ01	TCRBJ01-02	01				5	6	6	6	8	8	39	51	59	63	69	2	In	VDJ
ATTCTGGAGTCCGCCAGCACCAACCAGACATCTATGTACCTCTGTGCCAGCAGCCTCAGGACAGGACGGGGCTACACCTTCGGTTCG	CASSLRTGRGYTF	2	1.1447607163912564E-5	39	TCRBV28-01*01	TCRBV28	TCRBV28-01	01				TCRBD01-01*01	TCRBD01	TCRBD01-01	01				TCRBJ01-02*01	TCRBJ01	TCRBJ01-02	01				6	4	1	4	5	8	42	53	58	65	69	2	In	VDJ
CACATCAATTCCCTGGAGCTTGGTGACTCTGCTGTGTATTTCTGTGCCAGCAGCCAAACTTTGGCGGTTGAGCAGTACTTCGGGCCG	CASSQTLAVEQYF	2	1.1447607163912564E-5	39	TCRBV03-01/03-02*01	TCRBV03	TCRBV03-01/03-02	01				TCRBD02-01	TCRBD02	TCRBD02-01				01,02	TCRBJ02-07*01	TCRBJ02	TCRBJ02-07	01				2	2	7	5	6	7	42	57	63	67	69	2	In	VDJ
AATGTGAACGCCTTGTTGCTGGGGGACTCGGCCCTCTATCTCTGTGCCAGCGCCAGGGGCTTCTCGAGGGAGCAGTACTTCGGGCCG	CASARGFSREQYF	11	6.29618394015191E-5	39	TCRBV05-06*01	TCRBV05	TCRBV05-06	01				TCRBD01-01*01	TCRBD01	TCRBD01-01	01				TCRBJ02-07*01	TCRBJ02	TCRBJ02-07	01				7	10	4	2	2	7	42	51	53	59	69	11	In	VDJ
ATCCAGCCCTCAGAACCCAGGGACTCAGCTGTGTACTTCTGTGCCAGCAGTTCCGGGCCCAAACCGGGCGAGCAGTACTTCGGGCCG	CASSSGPKPGEQYF	3	1.7171410745868845E-5	42	TCRBV12	TCRBV12				TCRBV12-03/12-04,TCRBV12-04						TCRBD01,TCRBD02	TCRBD01-01,TCRBD02-01		TCRBJ02-07*01	TCRBJ02	TCRBJ02-07	01				4	10	8	0	2	6	39	52	54	58	68	3	In	VDJ
CTGAAGGTGCAGCCTGCAGAACTGGAGGATTCTGGAGTTTATTTCTGTGCCAGCAGCCAAGATTGGAGCGAGCAGTACTTCGGGCCG	CASSQDWSEQYF	4	2.2895214327825128E-5	36	TCRBV14-01*01	TCRBV14	TCRBV14-01	01				TCRBD02-01*02	TCRBD02	TCRBD02-01	02				TCRBJ02-07*01	TCRBJ02	TCRBJ02-07	01				0	0	10	2	2	6	45	62	64	-1	68	4	In	VDJ
GTGACATCGGCCCAAAAGAACCCGACAGCTTTCTATCTCTGTGCCAGTAGCCCGAAGGGGGTTTCGTACGAGCAGTACTTCGGGCCG	CASSPKGVSYEQYF	7	4.006662507369397E-5	42	TCRBV19-01*01	TCRBV19	TCRBV19-01	01				TCRBD01-01*01	TCRBD01	TCRBD01-01	01				TCRBJ02-07*01	TCRBJ02	TCRBJ02-07	01				6	5	5	1	5	4	39	50	55	61	66	7	In	VDJ
AAGATCCAGCCCTCAGAACCCAGGGACTCAGCTGTGTACTTCTGTGCCAGCAGTTTCCTTTCTCAGTACGAGCAGTACTTCGGGCCG	CASSFLSQYEQYF	2	1.1447607163912564E-5	39	TCRBV12-03/12-04*01	TCRBV12	TCRBV12-03/12-04	01				TCRBD01-01*01	TCRBD01	TCRBD01-01	01				TCRBJ02-07*01	TCRBJ02	TCRBJ02-07	01				3	0	4	5	7	4	42	56	63	-1	66	2	In	VDJ
AATGTGAACGCCTTGTTGCTGGGGGACTCGGCCCTCTATCTCTGTGCCAGCAGCGTGGACAGCCGCTACGAGCAGTACTTCGGGCCG	CASSVDSRYEQYF	2	1.1447607163912564E-5	39	TCRBV05-06*01	TCRBV05	TCRBV05-06	01				TCRBD01-01*01	TCRBD01	TCRBD01-01	01				TCRBJ02-07*01	TCRBJ02	TCRBJ02-07	01				0	3	3	5	0	3	42	-1	58	62	65	2	In	VDJ
ATCCGGTCCACAAAGCTGGAGGACTCAGCCATGTACTTCTGTGCCAGCGTTAGGGAAAATGGACCCTACGAGCAGTACTTCGGGCCG	CASVRENGPYEQYF	2	1.1447607163912564E-5	42	TCRBV02-01	TCRBV02	TCRBV02-01				01,03					TCRBD01,TCRBD02	TCRBD01-01,TCRBD02-01		TCRBJ02-07*01	TCRBJ02	TCRBJ02-07	01				8	8	0	8	4	2	39	48	52	56	64	2	In	VDJ
ATTCTGGAGTCCGCCAGCACCAACCAGACATCTATGTACCTCTGTGCCAGCAGTTCGGGACAGTTATACGAGCAGTACTTCGGGCCG	CASSSGQLYEQYF	7	4.006662507369397E-5	39	TCRBV28-01*01	TCRBV28	TCRBV28-01	01				TCRBD01-01*01	TCRBD01	TCRBD01-01	01				TCRBJ02-07*01	TCRBJ02	TCRBJ02-07	01				4	3	0	5	1	4	42	55	56	63	66	7	In	VDJ
CACCTACACGCCCTGCAGCCAGAAGACTCAGCCCTGTATCTCTGCGCCAGCAGCCAAGGCGTTTCGGACGAGCAGTACTTCGGGCCG	CASSQGVSDEQYF	5	2.8619017909781407E-5	39	TCRBV04-01*01	TCRBV04	TCRBV04-01	01				TCRBD02-01	TCRBD02	TCRBD02-01				01,02	TCRBJ02-07*01	TCRBJ02	TCRBJ02-07	01				1	6	7	6	0	5	42	-1	58	61	67	5	In	VDJ
CGCACAGAGCAGGGGGACTCGGCCATGTATCTCTGTGCCAGCAGCGGGAGCGGACAGGGAAACCGGTTGGGGCAGTTCTTCGGGCCA	CASSGSGQGNRLGQFF	12	6.868564298347538E-5	48	TCRBV07-09*01	TCRBV07	TCRBV07-09	01				TCRBD01-01*01	TCRBD01	TCRBD01-01	01				TCRBJ02-01*01	TCRBJ02	TCRBJ02-01	01				5	12	1	3	6	12	33	45	51	59	71	12	In	VDJ
ATCCTGGAGTCGCCCAGCCCCAACCAGACCTCTCTGTACTTCTGTGCCAGCAGTTGGGGGACGGCGGGTGAGCAGTTCTTCGGGCCA	CASSWGTAGEQFF	6	3.434282149173769E-5	39	TCRBV27-01*01	TCRBV27	TCRBV27-01	01								TCRBD01,TCRBD02	TCRBD01-01,TCRBD02-01		TCRBJ02-01*01	TCRBJ02	TCRBJ02-01	01				4	6	0	7	2	9	42	55	57	62	68	6	In	VDJ
TCCGCTACCAGCTCCCAGACATCTGTGTACTTCTGTGCCATCAGGACGACACTAGCGGGAGAGGGCAATGAGCAGTTCTTCGGGCCA	CAIRTTLAGEGNEQFF	5	2.8619017909781407E-5	48	TCRBV10-03*01	TCRBV10	TCRBV10-03	01				TCRBD02-01*02	TCRBD02	TCRBD02-01	02				TCRBJ02-01*01	TCRBJ02	TCRBJ02-01	01				6	4	3	2	6	6	33	44	50	61	65	5	In	VDJ
CTGACAGTGACCAGTGCCCATCCTGAAGACAGCAGCTTCTACATCTGCAGTGCCAGGGTCCTCCAAGAGACCCAGTACTTCGGGCCA	CSARVLQETQYF	2	1.1447607163912564E-5	36	TCRBV20	TCRBV20				TCRBV20-01,TCRBV20-or09_02		TCRBD01-01*01	TCRBD01	TCRBD01-01	01				TCRBJ02-05*01	TCRBJ02	TCRBJ02-05	01				6	4	4	3	0	1	45	-1	53	58	62	2	In	VDJ
AAGATCCAGCGCACAGAGCAGGGGGACTCGGCCATGTATCTCTGTGCCAGCAGCTTACAGGGGAACACTGAAGCTTTCTTTGGACAA	CASSLQGNTEAFF	12	6.868564298347538E-5	39	TCRBV07-09*01	TCRBV07	TCRBV07-09	01				TCRBD01-01*01	TCRBD01	TCRBD01-01	01				TCRBJ01-01*01	TCRBJ01	TCRBJ01-01	01				2	0	4	3	0	1	42	-1	57	-1	62	12	In	VDJ
AAGATCCAGCCCTCAGAACCCAGGGACTCAGCTGTGTACTTCTGTGCCAGCAGTTCGGCGAGGAACACTGAAGCTTTCTTTGGACAA	CASSSARNTEAFF	3	1.7171410745868845E-5	39	TCRBV12-03/12-04*01	TCRBV12	TCRBV12-03/12-04	01								TCRBD01,TCRBD02	TCRBD01-01,TCRBD02-01		TCRBJ01-01*01	TCRBJ01	TCRBJ01-01	01				4	3	9	0	1	1	42	55	56	59	62	3	In	VDJ
ATCCAGCGCACAGAGCAGGGGGACTCGGCCATGTATCTCTGTGCCAGCAGCAGCTGGGACACAAACACTGAAGCTTTCTTTGGACAA	CASSSWDTNTEAFF	17	9.730466089325679E-5	42	TCRBV07-09*01	TCRBV07	TCRBV07-09	01				TCRBD01-01*01	TCRBD01	TCRBD01-01	01				TCRBJ01-01*01	TCRBJ01	TCRBJ01-01	01				5	2	0	6	4	2	39	51	55	61	63	17	In	VDJ
AACGCCTTGGAGCTGGACGACTCGGCCCTGTATCTCTGTGCCAGCAGCATACCGATCGGGGAAAACACTGAAGCTTTCTTTGGACAA	CASSIPIGENTEAFF	13	7.440944656543166E-5	45	TCRBV05-04*01	TCRBV05	TCRBV05-04	01				TCRBD02-01*01	TCRBD02	TCRBD02-01	01				TCRBJ01-01*01	TCRBJ01	TCRBJ01-01	01				4	2	8	3	8	2	36	48	56	61	63	13	In	VDJ
AGTTCTAAGAAGCTCCTTCTCAGTGACTCTGGCTTCTATCTCTGTGCCTGGAGTGTTTTGGATAATGAAAAACTGTTTTTTGGCAGT	CAWSVLDNEKLFF	5	2.8619017909781407E-5	39	TCRBV30-01*01	TCRBV30	TCRBV30-01	01								TCRBD01,TCRBD02	TCRBD01-01,TCRBD02-01		TCRBJ01-04*01	TCRBJ01	TCRBJ01-04	01				0	0	1	8	3	4	42	56	59	-1	62	5	In	VDJ
AGTCCACGGAGTCAGGGGACACAGCACTGTATTTCTGTGCCAGCAGCAAAGAACAGACAGGTGCTTCGGCCCCAGCATTTTGGTGAT		2	1.1447607163912564E-5	46	TCRBV21-01*01	TCRBV21	TCRBV21-01	01				TCRBD01-01*01	TCRBD01	TCRBD01-01	01				TCRBJ01-05*01	TCRBJ01	TCRBJ01-05	01				1	7	2	4	4	9	35	51	55	61	68	2	Out	VDJ
CGTTGGCGTCTGCTGTACCCTCTCAGACATCTGTGTACTTCTGTGCCAGCGGGAGGCACAGGCAATCAGCCCCAGCATTTTGGTGAT		5	2.8619017909781407E-5	40	TCRBV06-04*01	TCRBV06	TCRBV06-04	01				TCRBD02-01*02	TCRBD02	TCRBD02-01	02				TCRBJ01-05*01	TCRBJ01	TCRBJ01-05	01				8	5	9	1	0	2	41	-1	50	56	61	5	Out	VDJ
AGATCCAGTCCACGGAGTCAGGGGACACAGCACTGTATTTCTGTGCCAGCAGCAAAGCTGACAGGAGGTGGCTACACCTTCGGTTCG		2	1.1447607163912564E-5	40	TCRBV21-01*01	TCRBV21	TCRBV21-01	01				TCRBD01-01*01	TCRBD01	TCRBD01-01	01				TCRBJ01-02*01	TCRBJ01	TCRBJ01-02	01				0	3	2	4	1	7	41	58	59	65	68	2	Out	VDJ
GTGAACGCCTTGGAGCTGGACGACTCGGCCCTGTATCTCTGTGCCAGCAGATACGCCGGGACCCAGGCTGGCTACACCTTCGGTTCG	CASRYAGTQAGYTF	2	1.1447607163912564E-5	42	TCRBV05-04*01	TCRBV05	TCRBV05-04	01								TCRBD01,TCRBD02	TCRBD01-01,TCRBD02-01		TCRBJ01-02*01	TCRBJ01	TCRBJ01-02	01				5	6	0	7	7	7	39	50	57	62	68	2	In	VDJ
NNNNTGAAGATCCAGCCCTCAGAACCCAGGGACTCAGCTGTGTACTTCTGTGCCAGCAGCCTGGGTTATGGCTACACCTTCGGTTCG	CASSLGYGYTF	2	1.1447607163912564E-5	33	TCRBV12-03/12-04*01	TCRBV12	TCRBV12-03/12-04	01								TCRBD01,TCRBD02	TCRBD01-01,TCRBD02-01		TCRBJ01-02*01	TCRBJ01	TCRBJ01-02	01				6	1	0	9	3	5	48	59	62	65	66	2	In	VDJ
TCCCTGATTCTGGAGTCCGCCAGCACCAACCAGACATCTATGTACCTCTGTGCCAGCAGTTTGAGCAGGGGCTACACCTTCGGTTCG	CASSLSRGYTF	2	1.1447607163912564E-5	33	TCRBV28-01*01	TCRBV28	TCRBV28-01	01				TCRBD01-01*01	TCRBD01	TCRBD01-01	01				TCRBJ01-02*01	TCRBJ01	TCRBJ01-02	01				3	0	4	4	3	8	48	62	65	-1	69	2	In	VDJ
CTGAATGTGAACGCCTTGTTGCTGGGGGACTCGGCCCTCTATCTCTGTGCCAGCAGCGCCGGGACAGCGGGCTACACCTTCGGTTCG	CASSAGTAGYTF	2	1.1447607163912564E-5	36	TCRBV05-06*01	TCRBV05	TCRBV05-06	01				TCRBD01-01*01	TCRBD01	TCRBD01-01	01				TCRBJ01-02*01	TCRBJ01	TCRBJ01-02	01				4	2	0	5	3	8	45	57	60	67	69	2	In	VDJ
AAGCTGGAGGACTCAGCCATGTACTTCTGTGCCAGCAGTGCCCATTCCCTCTAGCGGGAGGTCTCCTACGAGCAGTACTTCGGGCCG	CASSAHSL*REVSYEQYF	7	4.006662507369397E-5	54	TCRBV02-01	TCRBV02	TCRBV02-01				01,03	TCRBD02-01*02	TCRBD02	TCRBD02-01	02				TCRBJ02-07*01	TCRBJ02	TCRBJ02-07	01				4	1	4	1	10	0	27	40	50	61	62	7	Stop	VDJ
CTCACTGTGACATCGGCCCAAAAGAACCCGACAGCTTTCTATCTCTGTGCCTGACTAGCGCGCTCCTACGAGCAGTACTTCGGGCCG	CA*LARSYEQYF	2	1.1447607163912564E-5	36	TCRBV19-01*01	TCRBV19	TCRBV19-01	01				TCRBD02-01	TCRBD02	TCRBD02-01				01,02	TCRBJ02-07*01	TCRBJ02	TCRBJ02-07	01				11	2	2	6	1	0	45	51	52	60	62	2	Stop	VDJ
CCTGATCCTGGAGTCGCCCAGCCCCAACCAGACCTCTCTGTACTTCTGTGCCAGCACTATAGCTCCTACGAGCAGTACTTCGGGCCG		2	1.1447607163912564E-5	35	TCRBV27-01*01	TCRBV27	TCRBV27-01	01				TCRBD02-01	TCRBD02	TCRBD02-01				01,02	TCRBJ02-07*01	TCRBJ02	TCRBJ02-07	01				7	3	4	9	0	0	46	-1	56	59	62	2	Out	VDJ
AACGCCTTGGAGCTGGACGACTCGGCCCTGTATCTCTGTGCCAGCAGCTTGGATCCGGGGTCGAACTACGAGCAGTACTTCGGGCCG	CASSLDPGSNYEQYF	2	1.1447607163912564E-5	45	TCRBV05-04*01	TCRBV05	TCRBV05-04	01				TCRBD02-01*01	TCRBD02	TCRBD02-01	01				TCRBJ02-07*01	TCRBJ02	TCRBJ02-07	01				0	5	8	3	3	3	36	52	55	60	65	2	In	VDJ
CTCTCTGGAGCTGGGGGACTCAGCTTTGTATTTCTGTGCCAGCAGCGTTCTGCGGGAGTGACACCTCACGAGCAGTACTTCGGGCCG		2	1.1447607163912564E-5	47	TCRBV09-01*01	TCRBV09	TCRBV09-01	01				TCRBD02-01*02	TCRBD02	TCRBD02-01	02				TCRBJ02-07*01	TCRBJ02	TCRBJ02-07	01				2	9	7	2	3	5	34	48	51	58	67	2	Out	VDJ
ATTCTGGAGTCCGCCAGCACCAACCAGACATCTATGTACCTCTGTGCCAGCAGAGGACAGGGAGGAAACACCATATATTTTGGAGAG	CASRGQGGNTIYF	3	1.7171410745868845E-5	39	TCRBV28-01*01	TCRBV28	TCRBV28-01	01				TCRBD01-01*01	TCRBD01	TCRBD01-01	01				TCRBJ01-03*01	TCRBJ01	TCRBJ01-03	01				6	1	1	3	1	4	42	53	54	62	63	3	In	VDJ
TCCACGGAGTCAGGGGACACAGCACTGTATTTCTGTGCCAGCAGCAAGGGGCGCTAGCGGGAGTGGAATGAGCAGTTCTTCGGGCCA	CASSKGR*REWNEQFF	7	4.006662507369397E-5	48	TCRBV21-01*01	TCRBV21	TCRBV21-01	01				TCRBD02-01*02	TCRBD02	TCRBD02-01	02				TCRBJ02-01*01	TCRBJ02	TCRBJ02-01	01				3	3	4	2	6	7	33	47	53	63	66	7	Stop	VDJ
GTGCCCATCCTGAAGACAGCAGCTTCTACATCTGCAGTGCTAGAGAAGGGTCGGGACTAGCTTACCAATGAGCAGTTCTTCGGGCCA		8	4.5790428655650255E-5	49	TCRBV20	TCRBV20				TCRBV20-01,TCRBV20-or09_02		TCRBD02-01	TCRBD02	TCRBD02-01				01,02	TCRBJ02-01*01	TCRBJ02	TCRBJ02-01	01				0	4	0	7	6	6	32	46	52	61	65	8	Out	VDJ
AGCCCCAACCAGACCTCTCTGTACTTCTGTGCCAGCAGTTTATTCTGGGTGAGCGGGAGCACCTACAATGAGCAGTTCTTCGGGCCA	CASSLFWVSGSTYNEQFF	9	5.1514232237606535E-5	54	TCRBV27-01*01	TCRBV27	TCRBV27-01	01				TCRBD02-01*02	TCRBD02	TCRBD02-01	02				TCRBJ02-01*01	TCRBJ02	TCRBJ02-01	01				1	2	6	2	8	2	27	43	51	59	61	9	In	VDJ
CAGGTAGTGCGAGGAGATTCGGCAGCTTATTTCTGTGCCAGCTCACGTGGGCTCGGGTCGGAGGCCCACGCCCAGTACTTCGGGCCA	CASSRGLGSEAHAQYF	2	1.1447607163912564E-5	48	TCRBV18-01*01	TCRBV18	TCRBV18-01	01				TCRBD02-01*02	TCRBD02	TCRBD02-01	02				TCRBJ02-05*01	TCRBJ02	TCRBJ02-05	01				4	6	10	1	13	9	33	46	59	64	70	2	In	VDJ
TCTAAGAAGCTCCTTCTCAGTGACTCTGGCTTCTATCTCTGTGCCTGGAGTAAACAGGTCGATAACACTGAAGCTTTCTTTGGACAA	CAWSKQVDNTEAFF	2	1.1447607163912564E-5	42	TCRBV30-01*01	TCRBV30	TCRBV30-01	01				TCRBD01-01*01	TCRBD01	TCRBD01-01	01				TCRBJ01-01*01	TCRBJ01	TCRBJ01-01	01				2	5	3	4	2	2	39	51	53	58	63	2	In	VDJ
ACCCTGCAGCCAGAAGACTCGGCCCTGTATCTCTGCGCCAGCAGCCAAGTATTGGATTCTAGCAATCAGCCCCAGCATTTTGGTGAT	CASSQVLDSSNQPQHF	24	1.3737128596695076E-4	48	TCRBV04-03*01	TCRBV04	TCRBV04-03	01								TCRBD01,TCRBD02	TCRBD01-01,TCRBD02-01		TCRBJ01-05*01	TCRBJ01	TCRBJ01-05	01				1	3	1	8	4	0	33	49	53	56	59	24	In	VDJ
GAGTCGGCTGCTCCCTCCCAGACATCTGTGTACTTCTGTGCCAGCAGTCCACACTGGACATCTCCGTCTCCCCTCCACTTTGGGAAT	CASSPHWTSPSPLHF	3	1.7171410745868845E-5	45	TCRBV06-01*01	TCRBV06	TCRBV06-01	01				TCRBD01-01*01	TCRBD01	TCRBD01-01	01				TCRBJ01-06*01	TCRBJ01	TCRBJ01-06	01				5	9	1	6	7	13	36	48	55	60	69	3	In	VDJ
CTGGAGTCCGCCAGCACCAACCAGACATCTATGTACCTCTGTGCCAGCAGTTTAGGATCCTATAATTCACCCCTCCACTTTGGGAAT	CASSLGSYNSPLHF	2	1.1447607163912564E-5	42	TCRBV28-01*01	TCRBV28	TCRBV28-01	01								TCRBD01,TCRBD02	TCRBD01-01,TCRBD02-01		TCRBJ01-06*01	TCRBJ01	TCRBJ01-06	01				2	0	1	8	0	1	39	-1	54	-1	57	2	In	VDJ
CCAGAAGACTCGGCCCTGTATCTCTGTGCCAGCAGCCAAGAACCGCGCGAGGGGACCGGCGTAAATTCACCCCTCCACTTTGGGAAT	CASSQEPREGTGVNSPLHF	5	2.8619017909781407E-5	57	TCRBV04-02*01	TCRBV04	TCRBV04-02	01								TCRBD01,TCRBD02	TCRBD01-01,TCRBD02-01		TCRBJ01-06*01	TCRBJ01	TCRBJ01-06	01				0	7	0	7	10	7	24	41	51	56	63	5	In	VDJ
AAGATCCAGCCTGCAGAGCTTGGGGACTCGGCCGTGTATCTCTGTGCCAGCAGCTTAACAGAGGACTATGGCTACACCTTCGGTTCG	CASSLTEDYGYTF	2	1.1447607163912564E-5	39	TCRBV11-03*01	TCRBV11	TCRBV11-03	01								TCRBD01,TCRBD02	TCRBD01-01,TCRBD02-01		TCRBJ01-02*01	TCRBJ01	TCRBJ01-02	01				2	3	3	5	0	3	42	-1	57	61	64	2	In	VDJ
CCCTCAGAACCCAGGGACTCAGCTGTGTATTTTTGTGCTAGTGGCTCCGGGACAGGAGGTACTAACTATGGCTACACCTTCGGTTCG	CASGSGTGGTNYGYTF	7	4.006662507369397E-5	48	TCRBV12-05*01	TCRBV12	TCRBV12-05	01				TCRBD01-01*01	TCRBD01	TCRBD01-01	01				TCRBJ01-02*01	TCRBJ01	TCRBJ01-02	01				6	5	0	4	4	0	33	44	48	56	61	7	In	VDJ
CTGGAGCTGGGGGACTCAGCTTTGTATTTCTGTGCCAGCAGCGCGAGGGGGACAGGGGATGTGAACTATGGCTACACCTTCGGTTCG	CASSARGTGDVNYGYTF	2	1.1447607163912564E-5	51	TCRBV09-01*01	TCRBV09	TCRBV09-01	01				TCRBD01-01*01	TCRBD01	TCRBD01-01	01				TCRBJ01-02*01	TCRBJ01	TCRBJ01-02	01				3	5	0	2	5	2	30	43	48	58	63	2	In	VDJ
CTTCACATCAATTCCCTGGAGCTTGGTGACTCTGCTGTGTATTTCTGTGCCAGCAGCCAAGGGTCGGCGGGCTACACCTTCGGTTCG	CASSQGSAGYTF	2	1.1447607163912564E-5	36	TCRBV03-01/03-02*01	TCRBV03	TCRBV03-01/03-02	01								TCRBD01,TCRBD02	TCRBD01-01,TCRBD02-01		TCRBJ01-02*01	TCRBJ01	TCRBJ01-02	01				1	1	9	0	4	8	45	61	65	68	69	2	In	VDJ
GCAGAACTGGAGGATTCTGGAGTTTATTTCTGTGCCAGCAGCCAATCGAGGAACTCAATTCTAAGCGGCGAGCAGTACTTCGGGCCG	CASSQSRNSILSGEQYF	13	7.440944656543166E-5	51	TCRBV14-01*01	TCRBV14	TCRBV14-01	01				TCRBD02-01	TCRBD02	TCRBD02-01				01,02	TCRBJ02-07*01	TCRBJ02	TCRBJ02-07	01				2	0	6	5	18	6	30	45	63	-1	68	13	In	VDJ
GAAGATCCAGCGCACAGAGCAGGAGGACTCGGCCGTGTATCTCTGTGCCAGCAGCTTAGTGGGGGAGCCGAGCAGTACTTCGGGCCG		2	1.1447607163912564E-5	38	TCRBV07	TCRBV07				TCRBV07-02,TCRBV07-08						TCRBD01,TCRBD02	TCRBD01-01,TCRBD02-01		TCRBJ02-07*01	TCRBJ02	TCRBJ02-07	01				1	3	6	1	1	6	43	59	60	65	68	2	Out	VDJ
CTGGAGTCCGCCAGCACCAACCAGACATCTATGTACCTCTGTGCCAGCAGTTTAGGCGATAGCATCTACGAGCAGTACTTCGGGCCG	CASSLGDSIYEQYF	2	1.1447607163912564E-5	42	TCRBV28-01*01	TCRBV28	TCRBV28-01	01				TCRBD02-01	TCRBD02	TCRBD02-01				01,02	TCRBJ02-07*01	TCRBJ02	TCRBJ02-07	01				2	2	5	7	5	3	39	54	59	63	65	2	In	VDJ
GTAGTGCGAGGAGATTCGGCAGCTTATTTCTGTGCCAGCTCACCTTCCATATGGCAGGGAGACCCCTACGAGCAGTACTTCGGGCCG	CASSPSIWQGDPYEQYF	2	1.1447607163912564E-5	51	TCRBV18-01*01	TCRBV18	TCRBV18-01	01								TCRBD01,TCRBD02	TCRBD01-01,TCRBD02-01		TCRBJ02-07*01	TCRBJ02	TCRBJ02-07	01				3	5	4	3	10	2	30	44	54	59	64	2	In	VDJ
CACACCCTGCAGCCAGAAGACTCGGCCCTGTATCTCTGTGCCAGCAGCCAAGAAGGACAGGGACCTCACGAGCAGTACTTCGGGCCG	CASSQEGQGPHEQYF	4	2.2895214327825128E-5	45	TCRBV04-02*01	TCRBV04	TCRBV04-02	01				TCRBD01-01*01	TCRBD01	TCRBD01-01	01				TCRBJ02-07*01	TCRBJ02	TCRBJ02-07	01				0	5	1	3	1	5	36	53	54	62	67	4	In	VDJ
AGTCAGGGGACACAGCACTGTATTTCTGTGCCAGCAGTAGGACAGGCTATACGATTTCTGGGTGCCAACGTCCTGACTTTCGGGGCC		3	1.7171410745868845E-5	55	TCRBV21-01*01	TCRBV21	TCRBV21-01	01				TCRBD01-01*01	TCRBD01	TCRBD01-01	01				TCRBJ02-06*01	TCRBJ02	TCRBJ02-06	01				6	17	1	4	2	7	26	37	39	46	63	3	Out	VDJ
CTGAGTTCTAAGAAGCTCCTTCTCAGTGACTCTGGCTTCTATCTCTGTGCCTGGACTGCTGGGGCCAACGTCCTGACTTTCGGGGCC	CAWTAGANVLTF	2	1.1447607163912564E-5	36	TCRBV30-01*01	TCRBV30	TCRBV30-01	01				TCRBD02-01	TCRBD02	TCRBD02-01				01,02	TCRBJ02-06*01	TCRBJ02	TCRBJ02-06	01				4	1	4	10	0	2	45	-1	55	57	58	2	In	VDJ
CTTCACATCAATTCCCTGGAGCTTGGTGACTCTGCTGTGTATTTCTGTGCCAGCAGCCAACTTAGCGGGAAAAGTTTCTTCGGGCCA	CASSQLSGKSFF	10	5.7238035819562814E-5	36	TCRBV03-01/03-02*01	TCRBV03	TCRBV03-01/03-02	01				TCRBD02-01*02	TCRBD02	TCRBD02-01	02				TCRBJ02-01*01	TCRBJ02	TCRBJ02-01	01				2	5	5	3	2	16	45	60	62	70	75	10	In	VDJ
AAGATCCAGCCCTCAGAACCCAGGGACTCAGCTGTGTACTTCTGTGCCAGCAGCGGGAACAGGTGGGGTGAGCAGTTCTTCGGGCCA	CASSGNRWGEQFF	5	2.8619017909781407E-5	39	TCRBV12-03/12-04*01	TCRBV12	TCRBV12-03/12-04	01								TCRBD01,TCRBD02	TCRBD01-01,TCRBD02-01		TCRBJ02-01*01	TCRBJ02	TCRBJ02-01	01				6	5	3	4	5	9	42	53	58	63	68	5	In	VDJ
GCCCTGCAGCCAGAAGACTCAGCCCTGTATCTCTGCGCCAGCAGCTTCAATGTCGAGTCTAGTTCCGATGAGCAGTTCTTCGGGCCA	CASSFNVESSSDEQFF	7	4.006662507369397E-5	48	TCRBV04-01*01	TCRBV04	TCRBV04-01	01				TCRBD02-01	TCRBD02	TCRBD02-01				01,02	TCRBJ02-01*01	TCRBJ02	TCRBJ02-01	01				5	5	4	8	13	8	33	45	58	62	67	7	In	VDJ
AAGATCCGGTCCACAAAGCTGGAGGACTCAGCCATGTACTTCTGTGCCAGCAGAGACAACAGCTACAATGAGCAGTTCTTCGGGCCA	CASRDNSYNEQFF	3	1.7171410745868845E-5	39	TCRBV02-01	TCRBV02	TCRBV02-01				01,03	TCRBD01-01*01	TCRBD01	TCRBD01-01	01				TCRBJ02-01*01	TCRBJ02	TCRBJ02-01	01				6	4	2	6	1	3	42	53	54	58	62	3	In	VDJ
ATCCAGCCTGCAGAGCTTGGGGACTCGGCCGTGTATCTCTGTGCCAGCAGCTCTGGGCCGGCAAGGGAGACCCAGTACTTCGGGCCA	CASSSGPARETQYF	1	5.723803581956282E-6	42	TCRBV11-03*01	TCRBV11	TCRBV11-03	01				TCRBD01-01*01	TCRBD01	TCRBD01-01	01				TCRBJ02-05*01	TCRBJ02	TCRBJ02-05	01				4	8	8	0	2	5	39	52	54	58	66	1	In	VDJ
CTGAGCTCTCTGGAGCTGGGGGACTCAGCTTTGTATTTCTGTGCCAGCAGCCCCTCGGATGGGGGAGAGACCCAGTACTTCGGGCCA	CASSPSDGGETQYF	8	4.5790428655650255E-5	42	TCRBV09-01*01	TCRBV09	TCRBV09-01	01								TCRBD01,TCRBD02	TCRBD01-01,TCRBD02-01		TCRBJ02-05*01	TCRBJ02	TCRBJ02-05	01				4	0	6	1	9	4	39	51	60	-1	65	8	In	VDJ
TCCGCCAGCACCAACCAGACATCTATGTACCTCTGTGCCAGCAGTTTCGAGAGAGGGACCCCACAAGAGACCCAGTACTTCGGGCCA	CASSFERGTPQETQYF	3	1.7171410745868845E-5	48	TCRBV28-01*01	TCRBV28	TCRBV28-01	01								TCRBD01,TCRBD02	TCRBD01-01,TCRBD02-01		TCRBJ02-05*01	TCRBJ02	TCRBJ02-05	01				3	4	0	7	7	2	33	47	54	59	63	3	In	VDJ
AGATCCAGCGCACAGAGCGGGGGGACTCAGCCGTGTATCTCTGTGCCAGCAGCGCTCAGCGGGAAAGAGACCCAGTACTTCGGGCCA		7	4.006662507369397E-5	40	TCRBV07-03*01	TCRBV07	TCRBV07-03	01				TCRBD02-01*02	TCRBD02	TCRBD02-01	02				TCRBJ02-05*01	TCRBJ02	TCRBJ02-05	01				5	0	6	3	4	3	41	53	57	-1	64	7	Out	VDJ
GATCCAGCCTGCAGAGCTTGGGGACTCGGCCATGTATCTCTGTGCCAGCAGCTTCTAGCGGGAGTGGTGGAGCTGTTTTTTGGAGAA		2	1.1447607163912564E-5	41	TCRBV11-01*01	TCRBV11	TCRBV11-01	01				TCRBD02-01*02	TCRBD02	TCRBD02-01	02				TCRBJ02-02*01	TCRBJ02	TCRBJ02-02	01				3	4	4	2	0	10	40	-1	54	64	68	2	Out	VDJ
ACCAGTGCCCATCCTGAAGACAGCAGCTTCTACATCTGCAGTGTTCCCCCGCGGGGGTCGGCCACCGGGGAGCTGTTTTTTGGAGAA	CSVPPRGSATGELFF	2	1.1447607163912564E-5	45	TCRBV20	TCRBV20				TCRBV20-01,TCRBV20-or09_02		TCRBD02-01*01	TCRBD02	TCRBD02-01	01				TCRBJ02-02*01	TCRBJ02	TCRBJ02-02	01				7	5	7	2	7	4	36	43	50	57	62	2	In	VDJ
CTCAAGATCCAGCCTGCAGAGCTTGGGGACTCGGCCGTGTATCTCTGTGCCAGCAGCGACAGGGCCCGGGAGCTGTTTTTTGGAGAA	CASSDRARELFF	2	1.1447607163912564E-5	36	TCRBV11-03*01	TCRBV11	TCRBV11-03	01				TCRBD01-01*01	TCRBD01	TCRBD01-01	01				TCRBJ02-02*01	TCRBJ02	TCRBJ02-02	01				5	3	2	3	0	9	45	-1	57	64	67	2	In	VDJ
CAGCCTGCAGAACTGGAGGATTCTGGAGTTTATTTCTGTGCCAGCAGCCTACCACCGGGACAGGGTACTGAAGCTTTCTTTGGACAA	CASSLPPGQGTEAFF	5	2.8619017909781407E-5	45	TCRBV14-01*01	TCRBV14	TCRBV14-01	01				TCRBD01-01*01	TCRBD01	TCRBD01-01	01				TCRBJ01-01*01	TCRBJ01	TCRBJ01-01	01				4	1	0	3	7	5	36	49	56	65	66	5	In	VDJ
CTGAAGATCCAGCGCACAGAGCAGGGGGACTCGGCCATGTATCTCTGTGCCAGCAGCTTAGTAGGCACTGAAGCTTTCTTTGGACAA	CASSLVGTEAFF	6	3.434282149173769E-5	36	TCRBV07-09*01	TCRBV07	TCRBV07-09	01								TCRBD01,TCRBD02	TCRBD01-01,TCRBD02-01		TCRBJ01-01*01	TCRBJ01	TCRBJ01-01	01				1	0	5	4	1	4	45	61	62	-1	65	6	In	VDJ
AAGATCCGGTCCACAAAGCTGGAGGACTCAGCCATGTACTTCTGTGCCAGCAGCTTGGGAGAAGACACTGAAGCTTTCTTTGGACAA	CASSLGEDTEAFF	3	1.7171410745868845E-5	39	TCRBV02-01	TCRBV02	TCRBV02-01				01,03	TCRBD02-01*02	TCRBD02	TCRBD02-01	02				TCRBJ01-01*01	TCRBJ01	TCRBJ01-01	01				6	3	9	2	3	3	42	53	56	61	64	3	In	VDJ
TCGGCCCAAAAGAACCCGACAGCTTTCTATCTCTGTGCCAGTAGTATCGTGATGAGCGCAACTAATGAAAAACTGTTTTTTGGCAGT	CASSIVMSATNEKLFF	3	1.7171410745868845E-5	48	TCRBV19-01*01	TCRBV19	TCRBV19-01	01				TCRBD02-01	TCRBD02	TCRBD02-01				01,02	TCRBJ01-04*01	TCRBJ01	TCRBJ01-04	01				3	0	6	6	7	0	33	47	54	-1	58	3	In	VDJ
ATCCAGCGCACAGAGCAGGAGGACTCCGCCGTGTATCTCTGTGCCAGCAGCTTAGACACAACTAATGAAAAACTGTTTTTTGGCAGT	CASSLDTTNEKLFF	7	4.006662507369397E-5	42	TCRBV07-08*01	TCRBV07	TCRBV07-08	01				TCRBD01-01*01	TCRBD01	TCRBD01-01	01				TCRBJ01-04*01	TCRBJ01	TCRBJ01-04	01				1	0	3	6	0	0	39	-1	55	-1	58	7	In	VDJ
GCCCAAAAGAACCCGACAGCTTTCTATCTCTGTGCCAGTAGTACGCGACAGGGGGCTGGAAGCAATCAGCCCCAGCATTTTGGTGAT	CASSTRQGAGSNQPQHF	12	6.868564298347538E-5	51	TCRBV19-01*01	TCRBV19	TCRBV19-01	01				TCRBD01-01*01	TCRBD01	TCRBD01-01	01				TCRBJ01-05*01	TCRBJ01	TCRBJ01-05	01				4	4	2	0	3	1	30	43	46	56	60	12	In	VDJ
ACATCGGCCCAAAAGAACCCGACAGCTTTCTATCTCTGTGCCAGTAGTATGCTACCCGGGGCTGGCCAGCCCCAGCATTTTGGTGAT	CASSMLPGAGQPQHF	2	1.1447607163912564E-5	45	TCRBV19-01*01	TCRBV19	TCRBV19-01	01								TCRBD01,TCRBD02	TCRBD01-01,TCRBD02-01		TCRBJ01-05*01	TCRBJ01	TCRBJ01-05	01				3	4	7	0	7	7	36	50	57	62	66	2	In	VDJ
TGGAGCTGGAGGACTCGGCCCTGTATCTCTGTGCCAGCAGCCCGGGCCTCTGAAGGGTCCTATAATTCACCCCTCCACTTTGGGAAT		4	2.2895214327825128E-5	52	TCRBV05-08*01	TCRBV05	TCRBV05-08	01								TCRBD01,TCRBD02	TCRBD01-01,TCRBD02-01		TCRBJ01-06*01	TCRBJ01	TCRBJ01-06	01				4	0	5	3	12	1	29	41	53	-1	57	4	Out	VDJ
TCCCTAGAGTCTGCCATCCCCAACCAGACAGCTCTTTACTTCTGTGCCACCAGTCAGGGTCCGAATTCACCCCTCCACTTTGGGAAT	CATSQGPNSPLHF	2	1.1447607163912564E-5	39	TCRBV24-01*01	TCRBV24	TCRBV24-01	01				TCRBD01-01*01	TCRBD01	TCRBD01-01	01				TCRBJ01-06*01	TCRBJ01	TCRBJ01-06	01				6	4	4	3	0	7	42	-1	54	59	63	2	In	VDJ
GAGTCGGCTGCTCCCTCCCAGACATCTGTGTACTTCTGTGCCAGCACTCTCGGTCTGCCGGGTCTCTATGGCTACACCTTCGGTTCG	CASTLGLPGLYGYTF	3	1.7171410745868845E-5	45	TCRBV06-01*01	TCRBV06	TCRBV06-01	01				TCRBD02-01	TCRBD02	TCRBD02-01				01,02	TCRBJ01-02*01	TCRBJ01	TCRBJ01-02	01				7	3	8	4	12	4	36	46	58	62	65	3	In	VDJ
ACAGAGCAGGAGGACTCGGCCGTGTATCTCTGTGCCAGCAGCTTAGTAACATGGGGGCGGCAGAACTATGGCTACACCTTCGGTTCG	CASSLVTWGRQNYGYTF	4	2.2895214327825128E-5	51	TCRBV07-02	TCRBV07	TCRBV07-02				01,02	TCRBD01-01*01	TCRBD01	TCRBD01-01	01				TCRBJ01-02*01	TCRBJ01	TCRBJ01-02	01				1	5	6	0	6	2	30	46	52	58	63	4	In	VDJ
AATCTTCACATCAATTCCCTGGAGCTTGGTGACTCTGCTGTGTATTTCTGTGCCAGCAGCCAACTCGGCGGCTACACCTTCGGTTCG	CASSQLGGYTF	2	1.1447607163912564E-5	33	TCRBV03-01/03-02*01	TCRBV03	TCRBV03-01/03-02	01								TCRBD01,TCRBD02	TCRBD01-01,TCRBD02-01		TCRBJ01-02*01	TCRBJ01	TCRBJ01-02	01				2	0	9	0	3	8	48	63	66	-1	69	2	In	VDJ
TCCCTGATTCTGGAGTCCGCCAGCACCAACCAGACATCTATGTACCTCTGTGCCAGCAGTTCGGAGTACCGCTACACCTTCGGTTCG	CASSSEYRYTF	2	1.1447607163912564E-5	33	TCRBV28-01*01	TCRBV28	TCRBV28-01	01				TCRBD02-01*02	TCRBD02	TCRBD02-01	02				TCRBJ01-02*01	TCRBJ01	TCRBJ01-02	01				4	4	10	2	1	9	48	61	62	66	70	2	In	VDJ
AGTTCTAAGAAGCTCCTTCTCAGTGACTCTGGCTTCTATCTCTGTGCCTGGAGTTTACCGGGAGTTCTCGAGCAGTACTTCGGGCCG	CAWSLPGVLEQYF	2	1.1447607163912564E-5	39	TCRBV30-01*01	TCRBV30	TCRBV30-01	01				TCRBD02-01*02	TCRBD02	TCRBD02-01	02				TCRBJ02-07*01	TCRBJ02	TCRBJ02-07	01				2	4	8	2	4	6	42	54	58	64	68	2	In	VDJ
CTACACACCCTGCAGCCAGAAGACTCGGCCCTGTATCTCTGTGCCAGCAGCCAGCAGTCCCAGGGCCGCGAGCAGTACTTCGGGCCG	CASSQQSQGREQYF	4	2.2895214327825128E-5	42	TCRBV04-02*01	TCRBV04	TCRBV04-02	01				TCRBD01-01*01	TCRBD01	TCRBD01-01	01				TCRBJ02-07*01	TCRBJ02	TCRBJ02-07	01				3	3	4	3	7	6	39	53	60	65	68	4	In	VDJ
CTGACAGTGACCAGTGCCCATCCTGAAGACAGCAGCTTCTACATCTGCAGTGCCCGTAGTAGTGGCAGCGAGCAGTACTTCGGGCCG	CSARSSGSEQYF	2	1.1447607163912564E-5	36	TCRBV20	TCRBV20				TCRBV20-01,TCRBV20-or09_02						TCRBD01,TCRBD02	TCRBD01-01,TCRBD02-01		TCRBJ02-07*01	TCRBJ02	TCRBJ02-07	01				6	0	4	5	12	6	45	53	65	-1	68	2	In	VDJ
NTGTCGGCTGCTCCCTCCCAGACATCTGTGTACTTCTGTGCCAGCAGTGAAGGGACTAGCGGCTCCTACGAGCAGTACTTCGGGCCG	CASSEGTSGSYEQYF	4	2.2895214327825128E-5	45	TCRBV06-01*01	TCRBV06	TCRBV06-01	01				TCRBD02-01	TCRBD02	TCRBD02-01				01,02	TCRBJ02-07*01	TCRBJ02	TCRBJ02-07	01				1	0	1	5	0	0	36	-1	52	-1	62	4	In	VDJ
GTGACCAGTGCCCATCCTGAAGACAGCAGCTTCTACATCTGCAGTGCCAGACGAACAGTGAGCTCCTACGAGCAGTACTTCGGGCCG	CSARRTVSSYEQYF	2	1.1447607163912564E-5	42	TCRBV20	TCRBV20				TCRBV20-01,TCRBV20-or09_02		TCRBD01-01*01	TCRBD01	TCRBD01-01	01				TCRBJ02-07*01	TCRBJ02	TCRBJ02-07	01				2	4	3	5	3	0	39	51	54	58	62	2	In	VDJ
GCCTTGGAGCTGGACGACTCGGCCCTGTATCTCTGTGCCAGCAGCCAAGGAGCGGGAGGATTATCCTACGAGCAGTACTTCGGGCCG	CASSQGAGGLSYEQYF	2	1.1447607163912564E-5	48	TCRBV05-04*01	TCRBV05	TCRBV05-04	01				TCRBD02-01*02	TCRBD02	TCRBD02-01	02				TCRBJ02-07*01	TCRBJ02	TCRBJ02-07	01				4	4	6	1	5	1	33	45	50	59	63	2	In	VDJ
CTTCACATCAATTCCCTGGAGCTTGGTGACTCTGCTGTGTATTTCTGTGCCAGCAGCCATCTCGCCTACGAGCAGTACTTCGGGCCG	CASSHLAYEQYF	2	1.1447607163912564E-5	36	TCRBV03-01/03-02*01	TCRBV03	TCRBV03-01/03-02	01				TCRBD02-01	TCRBD02	TCRBD02-01				01,02	TCRBJ02-07*01	TCRBJ02	TCRBJ02-07	01				3	2	4	10	1	2	45	59	60	62	64	2	In	VDJ
GATCCAGTCCACGGAGTCAGGGGACACAGCACTGTATTTCTGTGCCAGCAGCATCCGGGACATCCCTACGAGCAGTACTTCGGGCCG		2	1.1447607163912564E-5	41	TCRBV21-01*01	TCRBV21	TCRBV21-01	01				TCRBD01-01*01	TCRBD01	TCRBD01-01	01				TCRBJ02-07*01	TCRBJ02	TCRBJ02-07	01				4	2	0	6	3	2	40	53	56	62	64	2	Out	VDJ
GTCCGCCAGCACCAACCAGACATCTATGTACCTCTGTGCCAGCAGTCTAGCGACTAGCGAACCACCTACGAGCAGTACTTCGGGCCG		8	4.5790428655650255E-5	47	TCRBV28-01*01	TCRBV28	TCRBV28-01	01				TCRBD02-01	TCRBD02	TCRBD02-01				01,02	TCRBJ02-07*01	TCRBJ02	TCRBJ02-07	01				5	5	2	6	5	2	34	46	51	59	64	8	Out	VDJ
CCAGTCCACGGAGTCAGGGGACACAGCACTGTATTTCTGTGCCAGCACCTCGACAGGTTGGGCTACTACGAGCAGTACTTCGGGCCG		5	2.8619017909781407E-5	44	TCRBV21-01*01	TCRBV21	TCRBV21-01	01				TCRBD01-01*01	TCRBD01	TCRBD01-01	01				TCRBJ02-07*01	TCRBJ02	TCRBJ02-07	01				7	8	2	4	4	3	37	47	51	57	65	5	Out	VDJ
ACAGTGACCAGTGCCCATCCTGAAGACAGCAGCTTCTACATCTGCAGTGCTAGAGACTAGCGGGACTACGAGCAGTACTTCGGGCCG	CSARD*RDYEQYF	4	2.2895214327825128E-5	39	TCRBV20	TCRBV20				TCRBV20-01,TCRBV20-or09_02		TCRBD02-01*02	TCRBD02	TCRBD02-01	02				TCRBJ02-07*01	TCRBJ02	TCRBJ02-07	01				0	0	4	3	0	3	42	-1	56	-1	65	4	Stop	VDJ
CACCTACACACCCTGCAGCCAGAAGACTCGGCCCTGTATCTCTGTGCCAGCAGCCTTGGGGGTGGGGACTGGCAGTTCTTCGGGCCA	CASSLGGGDWQFF	3	1.7171410745868845E-5	39	TCRBV04-02*01	TCRBV04	TCRBV04-02	01				TCRBD02-01	TCRBD02	TCRBD02-01				01,02	TCRBJ02-01*01	TCRBJ02	TCRBJ02-01	01				4	1	0	10	9	12	42	55	64	70	71	3	In	VDJ
GTGCAGCCTGCAGAACTGGAGGATTCTGGAGTTTATTTCTGTGCCAGCAGCATCCCCGGGACCTCTAATGAGCAGTTCTTCGGGCCA	CASSIPGTSNEQFF	6	3.434282149173769E-5	42	TCRBV14-01*01	TCRBV14	TCRBV14-01	01								TCRBD01,TCRBD02	TCRBD01-01,TCRBD02-01		TCRBJ02-01*01	TCRBJ02	TCRBJ02-01	01				5	4	0	7	6	7	39	51	57	62	66	6	In	VDJ
CTCTGTACTTCTGTGCCAGGACGAATTCATAGCACACCCCTGGCCCTAGCGGGAGGGCCATCCTACAATGAGCAGTTCTTCGGGCCA		3	1.7171410745868845E-5	70	TCRBV27-01*01	TCRBV27	TCRBV27-01	01				TCRBD02-01*02	TCRBD02	TCRBD02-01	02				TCRBJ02-01*01	TCRBJ02	TCRBJ02-01	01				9	3	4	0	26	1	11	19	45	57	60	3	Out	VDJ
CTGCAGCCAGAAGACTCAGCCCTGTATCTCTGCGCCAGCAGCCAAGTTACGTCTAGCGGACCAGCAAATGAGCAGTTCTTCGGGCCA	CASSQVTSSGPANEQFF	26	1.4881889313086332E-4	51	TCRBV04-01*01	TCRBV04	TCRBV04-01	01				TCRBD02-01	TCRBD02	TCRBD02-01				01,02	TCRBJ02-01*01	TCRBJ02	TCRBJ02-01	01				1	7	4	5	6	7	30	46	52	59	66	26	In	VDJ
CTGGAGTCCGCCAGCACCAACCAGACATCTATGTACCTCTGTGCCAGCAGCCGAAGCGGGAGGTATGAGACCCAGTACTTCGGGCCA	CASSRSGRYETQYF	1	5.723803581956282E-6	42	TCRBV28-01*01	TCRBV28	TCRBV28-01	01				TCRBD02-01*02	TCRBD02	TCRBD02-01	02				TCRBJ02-05*01	TCRBJ02	TCRBJ02-05	01				6	3	6	1	4	5	39	50	54	63	66	1	In	VDJ
CAGCCCTCAGAACCCAGGGACTCAGCTGTGTACTTCTGTGCCAGCAGGGCCGGGTCTACGGGGGCGGAGACCCAGTACTTCGGGCCA	CASRAGSTGAETQYF	1	5.723803581956282E-6	45	TCRBV12	TCRBV12				TCRBV12-03/12-04,TCRBV12-04						TCRBD01,TCRBD02	TCRBD01-01,TCRBD02-01		TCRBJ02-05*01	TCRBJ02	TCRBJ02-05	01				6	1	6	0	12	5	36	47	59	65	66	1	In	VDJ
NTGTCGGCTGCTCCCTCCCAGACATCTGTGTACTTCTGTGCCAGCAGTCTTATAGCGGGGGAACAAGAGACCCAGTACTTCGGGCCA	CASSLIAGEQETQYF	2	1.1447607163912564E-5	45	TCRBV06-05*01	TCRBV06	TCRBV06-05	01				TCRBD02-01*01	TCRBD02	TCRBD02-01	01				TCRBJ02-05*01	TCRBJ02	TCRBJ02-05	01				5	2	5	2	4	2	36	48	52	61	63	2	In	VDJ
AACGCCTTGGAGCTGGACGACTCGGCCCTGTATCTCTGTGCCAGCAGCTTGAGACTAGCGGCAAAAGAGACCCAGTACTTCGGGCCA	CASSLRLAAKETQYF	2	1.1447607163912564E-5	45	TCRBV05-04*01	TCRBV05	TCRBV05-04	01				TCRBD02-01	TCRBD02	TCRBD02-01				01,02	TCRBJ02-05*01	TCRBJ02	TCRBJ02-05	01				1	3	2	5	1	3	36	51	52	61	64	2	In	VDJ
TTGGCGTCTGCTGTACCCTCTCAGACATCTGTGTACTTCTGTGCCAGCAGGGCGGACGGGGACACAGATACGCAGTATTTTGGCCCA	CASRADGDTDTQYF	4	2.2895214327825128E-5	42	TCRBV06-04*01	TCRBV06	TCRBV06-04	01				TCRBD02-01*01	TCRBD02	TCRBD02-01	01				TCRBJ02-03*01	TCRBJ02	TCRBJ02-03	01				6	1	8	3	6	2	39	50	56	61	62	4	In	VDJ
GCCTTGGAGCTGGGGGACTCGGCCCTGTATCTCTGTGCCAGAAGCTTGCACAGGTTCCTGAACACCGGGGAGCTGTTTTTTGGAGAA	CARSLHRFLNTGELFF	11	6.29618394015191E-5	48	TCRBV05-03	TCRBV05	TCRBV05-03				01,02	TCRBD01-01*01	TCRBD01	TCRBD01-01	01				TCRBJ02-02*01	TCRBJ02	TCRBJ02-02	01				1	5	3	4	1	1	33	48	49	54	59	11	In	VDJ
CACATCAATTCCCTGGAGCTTGGTGACTCTGCTGTGTATTTCTGTGCCAGCAGCCAAGATTTGGCAGGGATAGCTTTCTTTGGACAA	CASSQDLAGIAFF	2	1.1447607163912564E-5	39	TCRBV03-01/03-02*01	TCRBV03	TCRBV03-01/03-02	01				TCRBD01-01*01	TCRBD01	TCRBD01-01	01				TCRBJ01-01*01	TCRBJ01	TCRBJ01-01	01				0	2	4	3	5	10	42	59	64	69	71	2	In	VDJ
GTGACCAGTGCCCATCCTGAAGACAGCAGCTTCTACATCTGCAGTGCTCCCTCCCAGAACGTTGGGGCTGAAGCTTTCTTTGGACAA	CSAPSQNVGAEAFF	5	2.8619017909781407E-5	42	TCRBV20	TCRBV20				TCRBV20-01,TCRBV20-or09_02						TCRBD01,TCRBD02	TCRBD01-01,TCRBD02-01		TCRBJ01-01*01	TCRBJ01	TCRBJ01-01	01				5	0	6	2	15	6	39	48	63	-1	67	5	In	VDJ
CTCTCACTGTGACATCGGCCCAAAAGAACCCGACAGCTTTCTATCTCTGTGCCATACAGGGTGAAAACTGAAGCTTTCTTTGGACAA		2	1.1447607163912564E-5	34	TCRBV19-01*01	TCRBV19	TCRBV19-01	01				TCRBD01-01*01	TCRBD01	TCRBD01-01	01				TCRBJ01-01*01	TCRBJ01	TCRBJ01-01	01				10	5	3	3	1	5	47	54	55	61	66	2	Out	VDJ
AATGTGAACGCCTTGGAGCTGGACGACTCGGCCCTGTATCTCTGTGCCAGCAGCTTGGATGCGGAAAATGAAGCTTTCTTTGGACAA	CASSLDAENEAFF	2	1.1447607163912564E-5	39	TCRBV05-04*01	TCRBV05	TCRBV05-04	01				TCRBD02-01	TCRBD02	TCRBD02-01				01,02	TCRBJ01-01*01	TCRBJ01	TCRBJ01-01	01				0	4	7	5	2	7	42	58	60	64	68	2	In	VDJ
TCCAGCGCACAGAGCAGGGGGACTCGGCCATGTATCTCTGTGCCAGCAGCTCAGGGGGCTGCTAATGAAAAACTGTTTTTTGGCAGT		3	1.7171410745868845E-5	43	TCRBV07-09*01	TCRBV07	TCRBV07-09	01				TCRBD01-01*01	TCRBD01	TCRBD01-01	01				TCRBJ01-04*01	TCRBJ01	TCRBJ01-04	01				4	2	4	0	0	3	38	-1	51	59	61	3	Out	VDJ
AAGATCCAGCCTGCAGAGCTTGGGGACTCGGCCGTGTATCTCTGTGCCAGCAGTCGAGATAGCAATCAGCCCCAGCATTTTGGTGAT	CASSRDSNQPQHF	2	1.1447607163912564E-5	39	TCRBV11-03*01	TCRBV11	TCRBV11-03	01				TCRBD02-01*02	TCRBD02	TCRBD02-01	02				TCRBJ01-05*01	TCRBJ01	TCRBJ01-05	01				6	1	11	2	2	0	42	53	55	58	59	2	In	VDJ
CTGATTCTGGAGTCCGCCAGCACCAACCAGACATCTATGTACCTCTGTGCCAGCAGTCCCGTCTGGCAGCCCCAGCATTTTGGTGAT	CASSPVWQPQHF	2	1.1447607163912564E-5	36	TCRBV28-01*01	TCRBV28	TCRBV28-01	01								TCRBD01,TCRBD02	TCRBD01-01,TCRBD02-01		TCRBJ01-05*01	TCRBJ01	TCRBJ01-05	01				5	0	0	10	7	7	45	57	64	-1	66	2	In	VDJ
CTGATTCTGGAGTCCGCCAGCACCAACCAGACATCTATGTACCTCTGTGCCAGCACCGTCGGGCCTTCACCCCTCCACTTTGGGAAT	CASTVGPSPLHF	2	1.1447607163912564E-5	36	TCRBV28-01*01	TCRBV28	TCRBV28-01	01								TCRBD01,TCRBD02	TCRBD01-01,TCRBD02-01		TCRBJ01-06*01	TCRBJ01	TCRBJ01-06	01				7	1	8	0	5	9	45	55	60	64	65	2	In	VDJ
CAAAAGAACCCGACAGCTTTCTATCTCTGTGCCAGTAGTCCCGGGGCGACAGGGGACTCCTATAATTCACCCCTCCACTTTGGGAAT	CASSPGATGDSYNSPLHF	4	2.2895214327825128E-5	54	TCRBV19-01*01	TCRBV19	TCRBV19-01	01				TCRBD01-01*01	TCRBD01	TCRBD01-01	01				TCRBJ01-06*01	TCRBJ01	TCRBJ01-06	01				5	1	2	2	8	0	27	39	47	55	56	4	In	VDJ
ACGGAGTCAGGGGACACAGCACTGTATTTCTGTGCCAGCAGCAAAGCTTCGTTTGGGGGGTGAAATTATGGCTACACCTTCGGTTCG	CASSKASFGG*NYGYTF	2	1.1447607163912564E-5	51	TCRBV21-01*01	TCRBV21	TCRBV21-01	01				TCRBD02-01*01	TCRBD02	TCRBD02-01	01				TCRBJ01-02*01	TCRBJ01	TCRBJ01-02	01				0	6	9	1	7	5	30	47	54	60	66	2	Stop	VDJ
CTGATTCTGGAGTCCGCCAGCACCAACCAGACATCTATGTACCTCTGTGCCAGCAGTTTACGGCTCTATGGCTACACCTTCGGTTCG	CASSLRLYGYTF	3	1.7171410745868845E-5	36	TCRBV28-01*01	TCRBV28	TCRBV28-01	01								TCRBD01,TCRBD02	TCRBD01-01,TCRBD02-01		TCRBJ01-02*01	TCRBJ01	TCRBJ01-02	01				2	1	9	0	1	4	45	60	61	64	65	3	In	VDJ
CAGCCCTCAGAACCCAGGGACTCAGCTGTGTACTTCTGTGCCAGCATCCTCCTCCGGGAAGGGGCCTATGGCTACACCTTCGGTTCG	CASILLREGAYGYTF	2	1.1447607163912564E-5	45	TCRBV12	TCRBV12				TCRBV12-03/12-04,TCRBV12-04						TCRBD01,TCRBD02	TCRBD01-01,TCRBD02-01		TCRBJ01-02*01	TCRBJ01	TCRBJ01-02	01				7	1	5	2	13	4	36	46	59	64	65	2	In	VDJ
TCCAGTCCACGGAGTCAGGGGACACAGCACTGTATTTCTGTGCCAGCAGGACGAGACAGGGGGACCTATGGCTACACCTTCGGTTCG		2	1.1447607163912564E-5	43	TCRBV21-01*01	TCRBV21	TCRBV21-01	01				TCRBD01-01*01	TCRBD01	TCRBD01-01	01				TCRBJ01-02*01	TCRBJ01	TCRBJ01-02	01				6	2	2	1	5	4	38	49	54	63	65	2	Out	VDJ
NNNNNNNTGTCGGCTGCTCCCTCCCAGACATCTGTGTACTTCTGTGCCAGCAGTCCGGGCGCAAACTATGGCTACACCTTCGGTTCG	CASSPGANYGYTF	4	2.2895214327825128E-5	39	TCRBV06-05*01	TCRBV06	TCRBV06-05	01								TCRBD01,TCRBD02	TCRBD01-01,TCRBD02-01		TCRBJ01-02*01	TCRBJ01	TCRBJ01-02	01				5	3	8	0	2	2	42	54	56	60	63	4	In	VDJ
CCTGGAGTCGCCCAGCCCCAACCAGACCTCTCTGTACTTCTGTGCCAGCAGTTTATCGACAGGGGGCATGGCTACACCTTCGGTTCG		12	6.868564298347538E-5	41	TCRBV27-01*01	TCRBV27	TCRBV27-01	01				TCRBD01-01*01	TCRBD01	TCRBD01-01	01				TCRBJ01-02*01	TCRBJ01	TCRBJ01-02	01				0	0	2	0	0	6	40	-1	57	-1	67	12	Out	VDJ
TCCCTGATTCTGGAGTCCGCCAGCACCAACCAGACATCTATGTACCTCTGTGCCAGCGTGTATTCGGCCGAGCAGTACTTCGGGCCG	CASVYSAEQYF	2	1.1447607163912564E-5	33	TCRBV28-01*01	TCRBV28	TCRBV28-01	01								TCRBD01,TCRBD02	TCRBD01-01,TCRBD02-01		TCRBJ02-07*01	TCRBJ02	TCRBJ02-07	01				8	0	9	0	8	6	48	57	65	-1	68	2	In	VDJ
CAAGATCCAGCCTGCAGAGCTTGGGGACTCGGCCGTGTATCTCTGTGCCAGCAGCTAAAGTCGGGTTACGAGCAGTACTTCGGGCCG		2	1.1447607163912564E-5	38	TCRBV11-03*01	TCRBV11	TCRBV11-03	01				TCRBD02-01	TCRBD02	TCRBD02-01				01,02	TCRBJ02-07*01	TCRBJ02	TCRBJ02-07	01				4	1	8	4	5	4	43	56	61	65	66	2	Out	VDJ
AGCGCACAGAGCAGGGGGACTCAGCTGTGTATCTCTGTGCCAGCAGTTTCGACAGGGCGGTAGTCCTACGAGCAGTACTTCGGGCCG		2	1.1447607163912564E-5	46	TCRBV07-04	TCRBV07	TCRBV07-04				01,02	TCRBD01-01*01	TCRBD01	TCRBD01-01	01				TCRBJ02-07*01	TCRBJ02	TCRBJ02-07	01				6	6	2	3	4	1	35	46	50	57	63	2	Out	VDJ
CTGAGCTCTCTGGAGCTGGGGGACTCAGCTTTGTATTTCTGTGCCAGCAGCAGGACTAGCGCCTCCTACGAGCAGTACTTCGGGCCG	CASSRTSASYEQYF	2	1.1447607163912564E-5	42	TCRBV09-01*01	TCRBV09	TCRBV09-01	01				TCRBD02-01	TCRBD02	TCRBD02-01				01,02	TCRBJ02-07*01	TCRBJ02	TCRBJ02-07	01				4	1	1	6	1	0	39	51	52	61	62	2	In	VDJ
ATCCCCAACCAGACAGCTCTTTACTTCTGTGCCACCAGTGATTTGGACTAGCGGGAGACAAGGGCCTACGAGCAGTACTTCGGGCCG	CATSDLD*RETRAYEQYF	3	1.7171410745868845E-5	54	TCRBV24-01*01	TCRBV24	TCRBV24-01	01				TCRBD02-01*02	TCRBD02	TCRBD02-01	02				TCRBJ02-07*01	TCRBJ02	TCRBJ02-07	01				0	7	2	2	0	2	27	-1	45	57	64	3	Stop	VDJ
CCTGCAGAGCTTGAGGACTCGGCCGTGTATCTCTGTGCCAGCAGCCCACTGCCCAGCGGAGGACCCTACGAGCAGTACTTCGGGCCG	CASSPLPSGGPYEQYF	4	2.2895214327825128E-5	48	TCRBV11	TCRBV11				TCRBV11-02,TCRBV11-03		TCRBD02-01	TCRBD02	TCRBD02-01				01,02	TCRBJ02-07*01	TCRBJ02	TCRBJ02-07	01				5	5	6	5	9	2	33	45	54	59	64	4	In	VDJ
CTCAAGATCCAGCCTGCAGAGCTTGGGGACTCGGCCATGTATCTCTGTGCCAGCAGCTTCCAGGGATACGAGCAGTACTTCGGGCCG	CASSFQGYEQYF	3	1.7171410745868845E-5	36	TCRBV11-01*01	TCRBV11	TCRBV11-01	01				TCRBD01-01*01	TCRBD01	TCRBD01-01	01				TCRBJ02-07*01	TCRBJ02	TCRBJ02-07	01				3	1	4	3	1	4	45	59	60	65	66	3	In	VDJ
CTGAAGATCCGGTCCACAAAGCTGGAGGACTCAGCCATGTACTTCTGTGCCAGCGTGGGGGGCTTCGACGAGCAGTACTTCGGGCCG	CASVGGFDEQYF	2	1.1447607163912564E-5	36	TCRBV02-01	TCRBV02	TCRBV02-01				01,03					TCRBD01,TCRBD02	TCRBD01-01,TCRBD02-01		TCRBJ02-07*01	TCRBJ02	TCRBJ02-07	01				8	4	6	0	3	5	45	54	57	63	67	2	In	VDJ
GTGAACGCCTTGTTGCTGGGGGACTCGGCCCTCTATCTCTGTGCCAGCAGCTTGGACCCAGCTGGGAACACCATATATTTTGGAGAG	CASSLDPAGNTIYF	2	1.1447607163912564E-5	42	TCRBV05-06*01	TCRBV05	TCRBV05-06	01								TCRBD01,TCRBD02	TCRBD01-01,TCRBD02-01		TCRBJ01-03*01	TCRBJ01	TCRBJ01-03	01				0	0	0	9	8	7	39	55	63	-1	66	2	In	VDJ
CAGCCTGCAGAGCTTGGGGACTCGGCCGTGTATCTCTGTGCCAGCAGCTTAGATTTCTCTGGGGCCAACGTCCTGACTTTCGGGGCC	CASSLDFSGANVLTF	1	5.723803581956282E-6	45	TCRBV11-03*01	TCRBV11	TCRBV11-03	01											TCRBJ02-06*01	TCRBJ02	TCRBJ02-06	01				0	3	0	0	0	0	36	-1	-1	53	56	1	In	VJ
TGATCCTGGAGTCGCCCAGCCCCAACCAGACCTCTCTGTACTTCTGTGCCAGCAGCTAAACTAGCTGTGGGGCAGTTCTTCGGGCCA		8	4.5790428655650255E-5	37	TCRBV27-01*01	TCRBV27	TCRBV27-01	01				TCRBD02-01	TCRBD02	TCRBD02-01				01,02	TCRBJ02-01*01	TCRBJ02	TCRBJ02-01	01				6	6	3	7	4	12	44	55	59	65	71	8	Out	VDJ
CTGAATGTGAACGCCTTGTTGCTGGGGGACTCGGCCCTCTATCTCTGTGCCAGCAGCTTGGTTCGGAATGAGCAGTTCTTCGGGCCA	CASSLVRNEQFF	2	1.1447607163912564E-5	36	TCRBV05-06*01	TCRBV05	TCRBV05-06	01				TCRBD02-01	TCRBD02	TCRBD02-01				01,02	TCRBJ02-01*01	TCRBJ02	TCRBJ02-01	01				0	0	8	5	2	7	45	61	63	-1	66	2	In	VDJ
CCACGGAGTCAGGGGACACAGCACTGTATTTCTGTGCCAGCAGCAAAGCGGGCGGGAGGACCTTACAATGAGCAGTTCTTCGGGCCA		3	1.7171410745868845E-5	49	TCRBV21-01*01	TCRBV21	TCRBV21-01	01				TCRBD02-01*02	TCRBD02	TCRBD02-01	02				TCRBJ02-01*01	TCRBJ02	TCRBJ02-01	01				0	4	7	1	2	4	32	49	51	59	63	3	Out	VDJ
CGGTCCACAAAGCTGGAGGACTCAGCCATGTACTTCTGTGCCAGCAGTGGGCTAGCGGGGAGCTACAATGAGCAGTTCTTCGGGCCA	CASSGLAGSYNEQFF	2	1.1447607163912564E-5	45	TCRBV02-01	TCRBV02	TCRBV02-01				01,03	TCRBD02-01*01	TCRBD02	TCRBD02-01	01				TCRBJ02-01*01	TCRBJ02	TCRBJ02-01	01				4	2	4	3	2	3	36	49	51	60	62	2	In	VDJ
AGCAACATGAGCCCTGAAGACAGCAGCATATATCTCTGCAGCGTTGAAAGACTAGCGGGAGGGGTGGAGACCCAGTACTTCGGGCCA	CSVERLAGGVETQYF	3	1.7171410745868845E-5	45	TCRBV29-01	TCRBV29	TCRBV29-01				01,02	TCRBD02-01*02	TCRBD02	TCRBD02-01	02				TCRBJ02-05*01	TCRBJ02	TCRBJ02-05	01				2	3	2	0	1	5	36	48	49	63	66	3	In	VDJ
CATCCTGAAGACAGCAGCTTCTACATCTGCAGTGCTAGAGTTTATTCGGGAGGGAGGGCCCGGACCGGGGAGCTGTTTTTTGGAGAA	CSARVYSGGRARTGELFF	3	1.7171410745868845E-5	54	TCRBV20	TCRBV20				TCRBV20-01,TCRBV20-or09_02		TCRBD02-01*02	TCRBD02	TCRBD02-01	02				TCRBJ02-02*01	TCRBJ02	TCRBJ02-02	01				1	9	8	0	6	5	27	40	46	54	63	3	In	VDJ
AAGATCCAGCCCTCAGAACCCAGGGACTCAGCTGTGTACTTCTGTGCCACCCCAGGGGTCTACACCGGGGAGCTGTTTTTTGGAGAA	CATPGVYTGELFF	2	1.1447607163912564E-5	39	TCRBV12-03/12-04*01	TCRBV12	TCRBV12-03/12-04	01				TCRBD01-01*01	TCRBD01	TCRBD01-01	01				TCRBJ02-02*01	TCRBJ02	TCRBJ02-02	01				10	3	4	2	3	3	42	49	52	58	61	2	In	VDJ
CTACACACCCTGCAGCCAGAAGACTCGGCCCTGTATCTCTGTGCCAGCAGCGAGAGTGGGGCCGCTAGTGAAGCTTTCTTTGGACAA	CASSESGAASEAFF	3	1.7171410745868845E-5	42	TCRBV04-02*01	TCRBV04	TCRBV04-02	01				TCRBD01-01*01	TCRBD01	TCRBD01-01	01				TCRBJ01-01*01	TCRBJ01	TCRBJ01-01	01				5	6	7	0	6	7	39	51	57	62	68	3	In	VDJ
NNNNNNNNNNNNNTGTCGGCTGCTCCCTCCCAGACATCTGTGTACTTCTGTGCCACCGGGACAGTAGCTGAAGCTTTCTTTGGACAA	CATGTVAEAFF	5	2.8619017909781407E-5	33	TCRBV06-05*01	TCRBV06	TCRBV06-05	01				TCRBD01-01*01	TCRBD01	TCRBD01-01	01				TCRBJ01-01*01	TCRBJ01	TCRBJ01-01	01				10	3	0	5	2	6	48	55	57	64	67	5	In	VDJ
GAGTCCGCCAGCACCAACCAGACATCTATGTACCTCTGTGCCAGCAGTCCGACCCGATTGTTGGGCTATGGCTACACCTTCGGTTCG	CASSPTRLLGYGYTF	2	1.1447607163912564E-5	45	TCRBV28-01*01	TCRBV28	TCRBV28-01	01								TCRBD01,TCRBD02	TCRBD01-01,TCRBD02-01		TCRBJ01-02*01	TCRBJ01	TCRBJ01-02	01				5	0	0	9	14	4	36	48	62	-1	65	2	In	VDJ
ATCCGGTCCACAAAGCTGGAGGACTCAGCCATGTACTTCTGTGCCAGCAAACCGGGACAGCCTCCCTATGGCTACACCTTCGGTTCG	CASKPGQPPYGYTF	2	1.1447607163912564E-5	42	TCRBV02-01	TCRBV02	TCRBV02-01				01,03	TCRBD01-01*01	TCRBD01	TCRBD01-01	01				TCRBJ01-02*01	TCRBJ01	TCRBJ01-02	01				7	5	0	5	4	4	39	49	53	60	65	2	In	VDJ
CACACCCTGCAGCCAGAAGACTCGGCCCTGTATCTCTGCGCCAGCAGCTCCCGGACAGGGACCTACTATGGCTACACCTTCGGTTCG	CASSSRTGTYYGYTF	6	3.434282149173769E-5	45	TCRBV04-03*01	TCRBV04	TCRBV04-03	01				TCRBD01-01*01	TCRBD01	TCRBD01-01	01				TCRBJ01-02*01	TCRBJ01	TCRBJ01-02	01				5	4	1	3	4	3	36	48	52	60	64	6	In	VDJ
GTCCACGGAGTCAGGGGACACAGCACTGTATTTCTGTGCCAGCAGCGGCCCCGGGGGGTAGCAAACTATGGCTACACCTTCGGTTCG		2	1.1447607163912564E-5	47	TCRBV21-01*01	TCRBV21	TCRBV21-01	01				TCRBD02-01*01	TCRBD02	TCRBD02-01	01				TCRBJ01-02*01	TCRBJ01	TCRBJ01-02	01				5	5	8	1	5	2	34	46	51	58	63	2	Out	VDJ
NCTCTCACTGTGACATCGGCCCAAAAGAACCCGACAGCTTTCTATCTCTGTGCCAGTATTCAGGGATAGGGCTACACCTTCGGTTCG	CASIQG*GYTF	2	1.1447607163912564E-5	33	TCRBV19-01*01	TCRBV19	TCRBV19-01	01				TCRBD01-01*01	TCRBD01	TCRBD01-01	01				TCRBJ01-02*01	TCRBJ01	TCRBJ01-02	01				7	4	4	3	2	8	48	58	60	65	69	2	Stop	VDJ
ACTCTGGAGTCCGCTACCAGCTCCCAGACATCTGTGTACTTCTGTGCCATCAGTGAGTCAACAGGTTCCGGCTACACCTTCGGTTCG	CAISESTGSGYTF	9	5.1514232237606535E-5	39	TCRBV10-03*01	TCRBV10	TCRBV10-03	01				TCRBD01-01*01	TCRBD01	TCRBD01-01	01				TCRBJ01-02*01	TCRBJ01	TCRBJ01-02	01				0	4	3	4	1	8	42	59	60	65	69	9	In	VDJ
NCTCTCACTGTGACATCGGCCCAAAAGAACCCGACAGCTTTCTATCTCTGTGCCAGTAGTCGGGGCTCCGAGCAGTACTTCGGGCCG	CASSRGSEQYF	2	1.1447607163912564E-5	33	TCRBV19-01*01	TCRBV19	TCRBV19-01	01								TCRBD01,TCRBD02	TCRBD01-01,TCRBD02-01		TCRBJ02-07*01	TCRBJ02	TCRBJ02-07	01				5	2	7	0	1	6	48	60	61	66	68	2	In	VDJ
CCCTCAGAACCCAGGGACTCAGCTGTGTACTTCTGTGCCAGCAGTTTAGCGTTCGGACAGGGGTGGTACGAGCAGTACTTCGGGCCG	CASSLAFGQGWYEQYF	3	1.7171410745868845E-5	48	TCRBV12	TCRBV12				TCRBV12-03/12-04,TCRBV12-04		TCRBD01-01*01	TCRBD01	TCRBD01-01	01				TCRBJ02-07*01	TCRBJ02	TCRBJ02-07	01				0	3	1	2	4	4	33	50	54	63	66	3	In	VDJ
CCCTCAGAACCCAGGGACTCAGCTGTGTACTTCTGTGCCAGCAGTTTAGGGGCTAGCGGGAGCGGCTACGAGCAGTACTTCGGGCCG	CASSLGASGSGYEQYF	2	1.1447607163912564E-5	48	TCRBV12	TCRBV12				TCRBV12-03/12-04,TCRBV12-04		TCRBD02-01*02	TCRBD02	TCRBD02-01	02				TCRBJ02-07*01	TCRBJ02	TCRBJ02-07	01				1	3	4	2	3	3	33	49	52	62	65	2	In	VDJ
GTGACATCGGCCCAAAAGAACCCGACAGCTTTCTATCTCTGTGCCAGTAGTCACACTTCGGACTCCTACGAGCAGTACTTCGGGCCG	CASSHTSDSYEQYF	6	3.434282149173769E-5	42	TCRBV19-01*01	TCRBV19	TCRBV19-01	01								TCRBD01,TCRBD02	TCRBD01-01,TCRBD02-01		TCRBJ02-07*01	TCRBJ02	TCRBJ02-07	01				5	0	1	8	8	0	39	51	59	-1	62	6	In	VDJ
AAGATCCAGCCTGCAGAGCTTGGGGACTCGGCCGTGTATCTCTGTGCCAGCAGCTTAGGTAACGGATACGAGCAGTACTTCGGGCCG	CASSLGNGYEQYF	2	1.1447607163912564E-5	39	TCRBV11-03*01	TCRBV11	TCRBV11-03	01								TCRBD01,TCRBD02	TCRBD01-01,TCRBD02-01		TCRBJ02-07*01	TCRBJ02	TCRBJ02-07	01				1	0	1	8	5	4	42	58	63	-1	66	2	In	VDJ
CAACCAGACATCTATGTACCTCTGTGCCAGCAGTTTTTCCCGCTGACACAGGTTAGCTCTGGGGCCAACGTCCTGACTTTCGGGGCC		3	1.7171410745868845E-5	59	TCRBV28-01*01	TCRBV28	TCRBV28-01	01				TCRBD01-01*01	TCRBD01	TCRBD01-01	01				TCRBJ02-06*01	TCRBJ02	TCRBJ02-06	01				3	4	3	4	11	0	22	36	47	52	56	3	Out	VDJ
GTGAGCACCTTGGAGCTGGGGGACTCGGCCCTTTATCTTTGCGCCAGCAGCTTGTTAGCGGGAGGAGGTGAGCAGTTCTTCGGGCCA	CASSLLAGGGEQFF	2	1.1447607163912564E-5	42	TCRBV05-01*01	TCRBV05	TCRBV05-01	01				TCRBD02-01*02	TCRBD02	TCRBD02-01	02				TCRBJ02-01*01	TCRBJ02	TCRBJ02-01	01				1	3	5	1	1	9	39	54	55	65	68	2	In	VDJ
CTCAAGATCCAGCCTGCAGAGCTTGAGGACTCGGCCGTGTATCTCTGTGCCAGCAGCTTAACTGGAAATGAGCAGTTCTTCGGGCCA	CASSLTGNEQFF	10	5.7238035819562814E-5	36	TCRBV11	TCRBV11				TCRBV11-02,TCRBV11-03						TCRBD01,TCRBD02	TCRBD01-01,TCRBD02-01		TCRBJ02-01*01	TCRBJ02	TCRBJ02-01	01				2	0	1	8	3	7	45	60	63	-1	66	10	In	VDJ
GCCCAAAAGAACCCGACAGCTTTCTATCTCTGTGCCAGTAGTACCCCCGGGACTAGCGGGTACAAGGGGACCCAGTACTTCGGGCCA	CASSTPGTSGYKGTQYF	2	1.1447607163912564E-5	51	TCRBV19-01*01	TCRBV19	TCRBV19-01	01				TCRBD02-01	TCRBD02	TCRBD02-01				01,02	TCRBJ02-05*01	TCRBJ02	TCRBJ02-05	01				4	8	0	4	5	7	30	43	48	60	68	2	In	VDJ
TCCGCCAGCACCAACCAGACATCTATGTACCTCTGTGCCAGCAGTCCACGCTCAGCGGGATTTTCAGATACGCAGTATTTTGGCCCA	CASSPRSAGFSDTQYF	3	1.7171410745868845E-5	48	TCRBV28-01*01	TCRBV28	TCRBV28-01	01				TCRBD02-01*02	TCRBD02	TCRBD02-01	02				TCRBJ02-03*01	TCRBJ02	TCRBJ02-03	01				5	4	6	3	8	4	33	45	53	60	64	3	In	VDJ
GCGTCTGCTGTACCCTCTCAGACATCTGTGTACTTCTGTGCCAGCAGTGACTCTAGCGGGAGCACAGATACGCAGTATTTTGGCCCA	CASSDSSGSTDTQYF	9	5.1514232237606535E-5	45	TCRBV06-04*01	TCRBV06	TCRBV06-04	01				TCRBD02-01	TCRBD02	TCRBD02-01				01,02	TCRBJ02-03*01	TCRBJ02	TCRBJ02-03	01				0	0	5	4	0	0	36	-1	53	-1	60	9	In	VDJ
ACTGTGACATCGGCCCAAAAGAACCCGACAGCTTTCTATCTCTGTGCCAGTAGTATCCCCAACACAGATACGCAGTATTTTGGCCCA	CASSIPNTDTQYF	3	1.7171410745868845E-5	39	TCRBV19-01*01	TCRBV19	TCRBV19-01	01				TCRBD01-01*01	TCRBD01	TCRBD01-01	01				TCRBJ02-03*01	TCRBJ02	TCRBJ02-03	01				3	1	4	6	3	2	42	56	59	61	62	3	In	VDJ
TCCCTGATTCTGGAGTCCGCCAGCACCAACCAGACATCTATGTACCTCTGTGCCAGCAGTTCCGGGACAGGGGCTTTCTTTGGACAA	CASSSGTGAFF	2	1.1447607163912564E-5	33	TCRBV28-01*01	TCRBV28	TCRBV28-01	01				TCRBD01-01*01	TCRBD01	TCRBD01-01	01				TCRBJ01-01*01	TCRBJ01	TCRBJ01-01	01				4	0	0	3	2	11	48	61	63	-1	72	2	In	VDJ
TCTAAGAAGCTCCTTCTCAGTGACTCTGGCTTCTATCTCTGTGCCTGGAGTGCCTCCGTCAAGGGGGGTGAAGCTTTCTTTGGACAA	CAWSASVKGGEAFF	2	1.1447607163912564E-5	42	TCRBV30-01*01	TCRBV30	TCRBV30-01	01								TCRBD01,TCRBD02	TCRBD01-01,TCRBD02-01		TCRBJ01-01*01	TCRBJ01	TCRBJ01-01	01				1	1	5	1	9	7	39	52	61	67	68	2	In	VDJ
CTGATTCTGGAGTCCGCCAGCACCAACCAGACATCTATGTACCTCTGTGCCACCGCGGGAACATTCCCTGAAGCTTTCTTTGGACAA	CATAGTFPEAFF	2	1.1447607163912564E-5	36	TCRBV28-01*01	TCRBV28	TCRBV28-01	01				TCRBD02-01*02	TCRBD02	TCRBD02-01	02				TCRBJ01-01*01	TCRBJ01	TCRBJ01-01	01				10	7	7	3	2	6	45	52	54	60	67	2	In	VDJ
ACCCTGCAGCCAGAAGACTCGGCCCTGTATCTCTGTGCCAGCAGCCCACGGGGGCAGTTGGGCAATCAGCCCCAGCATTTTGGTGAT	CASSPRGQLGNQPQHF	3	1.7171410745868845E-5	48	TCRBV04-02*01	TCRBV04	TCRBV04-02	01								TCRBD01,TCRBD02	TCRBD01-01,TCRBD02-01		TCRBJ01-05*01	TCRBJ01	TCRBJ01-05	01				4	6	6	0	3	2	33	46	49	55	61	3	In	VDJ
ATCCAGCCTGCAGAGCTTGGGGACTCGGCCGTGTATCTCTGTGCCAGCAGCTTAGTTCCCGAAGGGGCACCCCTCCACTTTGGGAAT	CASSLVPEGAPLHF	2	1.1447607163912564E-5	42	TCRBV11-03*01	TCRBV11	TCRBV11-03	01				TCRBD01-01*01	TCRBD01	TCRBD01-01	01				TCRBJ01-06*01	TCRBJ01	TCRBJ01-06	01				1	0	5	2	7	11	39	55	62	-1	67	2	In	VDJ
GGAGATCCAGTCCACGGAGTCAGGGGACACAGCACTGTATTTCTGTGCCAGCAGCCTACGACCGATTATGGCTACACCTTCGGTTCG		2	1.1447607163912564E-5	38	TCRBV21-01*01	TCRBV21	TCRBV21-01	01								TCRBD01,TCRBD02	TCRBD01-01,TCRBD02-01		TCRBJ01-02*01	TCRBJ01	TCRBJ01-02	01				5	4	2	7	4	5	43	55	59	62	66	2	Out	VDJ
CGGTCCACAAAGCTGGAGGACTCAGCCATGTACTTCTGTGCCAGCAGTGAAGGCAAGGGGGCGAACTATGGCTACACCTTCGGTTCG	CASSEGKGANYGYTF	2	1.1447607163912564E-5	45	TCRBV02-01	TCRBV02	TCRBV02-01				01,03	TCRBD01-01*01	TCRBD01	TCRBD01-01	01				TCRBJ01-02*01	TCRBJ01	TCRBJ01-02	01				1	1	5	0	3	2	36	52	55	62	63	2	In	VDJ
ATCCGCTCACCAGGCCTGGGGGACGCAGCCATGTACCTGTGTGCCACCAACCCCCGGCGGGGGTTGGGGGGCTACACCTTCGGTTCG	CATNPRRGLGGYTF	3	1.7171410745868845E-5	42	TCRBV15-01*02	TCRBV15	TCRBV15-01	02				TCRBD02-01*01	TCRBD02	TCRBD02-01	01				TCRBJ01-02*01	TCRBJ01	TCRBJ01-02	01				7	6	7	2	7	8	39	49	56	63	69	3	In	VDJ
NTGAAGATCCAGCCCTCAGAACCCAGGGACTCAGCTGTGTACTTCTGTGCCAGCAGTTTTCCAGGGAAGGGCTACACCTTCGGTTCG	CASSFPGKGYTF	2	1.1447607163912564E-5	36	TCRBV12-03/12-04*01	TCRBV12	TCRBV12-03/12-04	01				TCRBD01-01*01	TCRBD01	TCRBD01-01	01				TCRBJ01-02*01	TCRBJ01	TCRBJ01-02	01				3	3	4	3	2	8	45	59	61	66	69	2	In	VDJ
TCTAAGAAGCTCCTTCTCAGTGACTCTGGCTTCTATCTCTGTGCCTGGAGTGTAGGAGGGGAAGCGATCGGCTACACCTTCGGTTCG	CAWSVGGEAIGYTF	2	1.1447607163912564E-5	42	TCRBV30-01*01	TCRBV30	TCRBV30-01	01				TCRBD02-01*02	TCRBD02	TCRBD02-01	02				TCRBJ01-02*01	TCRBJ01	TCRBJ01-02	01				0	9	10	0	1	8	39	53	54	60	69	2	In	VDJ
ACCAGTGCCCATCCTGAAGACAGCAGCTTCTACATCTGCAGTGCTAGAGACGTGTTTGCAGGGGCCGGGGAGCAGTACTTCGGGCCG	CSARDVFAGAGEQYF	2	1.1447607163912564E-5	45	TCRBV20	TCRBV20				TCRBV20-01,TCRBV20-or09_02		TCRBD01-01*01	TCRBD01	TCRBD01-01	01				TCRBJ02-07*01	TCRBJ02	TCRBJ02-07	01				0	5	4	2	8	7	36	50	58	64	69	2	In	VDJ
GAGTCCGCCAGCACCAACCAGACATCTATGTACCTCTGTGCCAGCAGGGATCCGGGACAGGGGATCGGCGAGCAGTACTTCGGGCCG	CASRDPGQGIGEQYF	2	1.1447607163912564E-5	45	TCRBV28-01*01	TCRBV28	TCRBV28-01	01				TCRBD01-01*01	TCRBD01	TCRBD01-01	01				TCRBJ02-07*01	TCRBJ02	TCRBJ02-07	01				6	5	0	2	6	6	36	47	53	63	68	2	In	VDJ
ACTCTCAAGATCCAGCCTGCAGAGCTTGGGGACTCGGCCGTGTATCTCTGTGCCAGCAGCTCGGGGCGCGAGCAGTACTTCGGGCCG	CASSSGREQYF	2	1.1447607163912564E-5	33	TCRBV11-03*01	TCRBV11	TCRBV11-03	01								TCRBD01,TCRBD02	TCRBD01-01,TCRBD02-01		TCRBJ02-07*01	TCRBJ02	TCRBJ02-07	01				4	1	7	0	1	6	48	61	62	67	68	2	In	VDJ
ACCTTGGAGCTGGGGGACTCGGCCCTTTATCTTTGCGCCAGCAGCCCAGGGACTAGCGGGACACATTCCGAGCAGTACTTCGGGCCG	CASSPGTSGTHSEQYF	3	1.7171410745868845E-5	48	TCRBV05-01*01	TCRBV05	TCRBV05-01	01				TCRBD02-01*02	TCRBD02	TCRBD02-01	02				TCRBJ02-07*01	TCRBJ02	TCRBJ02-07	01				4	7	0	3	3	6	33	45	48	61	68	3	In	VDJ
TCTAAGAAGCTCCTTCTCAGTGACTCTGGCTTCTATCTCTGTGCCTGGAGTCAAGGACTAGCCCTCTCCGAGCAGTACTTCGGGCCG	CAWSQGLALSEQYF	2	1.1447607163912564E-5	42	TCRBV30-01*01	TCRBV30	TCRBV30-01	01				TCRBD02-01	TCRBD02	TCRBD02-01				01,02	TCRBJ02-07*01	TCRBJ02	TCRBJ02-07	01				2	6	1	7	3	6	39	51	54	62	68	2	In	VDJ
ATTCTGGAGTCCGCCAGCACCAACCAGACATCTATGTACCTCTGTGCCAGCAGTTTAGGTTCCCTGTACGAGCAGTACTTCGGGCCG	CASSLGSLYEQYF	2	1.1447607163912564E-5	39	TCRBV28-01*01	TCRBV28	TCRBV28-01	01								TCRBD01,TCRBD02	TCRBD01-01,TCRBD02-01		TCRBJ02-07*01	TCRBJ02	TCRBJ02-07	01				2	7	0	10	0	4	42	-1	57	59	66	2	In	VDJ
CTGGAGCTTGGTGACTCTGCTGTGTATTTCTGTGCCAGCAGCCAAGATATCGACAGGGTAGTTTCCTACGAGCAGTACTTCGGGCCG	CASSQDIDRVVSYEQYF	5	2.8619017909781407E-5	51	TCRBV03-01/03-02*01	TCRBV03	TCRBV03-01/03-02	01				TCRBD01-01*01	TCRBD01	TCRBD01-01	01				TCRBJ02-07*01	TCRBJ02	TCRBJ02-07	01				0	5	2	3	4	1	30	47	51	58	63	5	In	VDJ
CTGAAGATCCGGTCCACAAAGCTGGAGGACTCAGCCATGTACTTCTGTGCCAGCAGTGGGTGGTCCTACGAGCAGTACTTCGGGCCG	CASSGWSYEQYF	2	1.1447607163912564E-5	36	TCRBV02-01	TCRBV02	TCRBV02-01				01,03					TCRBD01,TCRBD02	TCRBD01-01,TCRBD02-01		TCRBJ02-07*01	TCRBJ02	TCRBJ02-07	01				4	3	0	10	0	1	45	-1	58	60	63	2	In	VDJ
NNNNNNNNNNTGAAGATCCAGCCCTCAGAACCCAGGGACTCAGCTGTGTATTTTTGTGCTAGGTCCTACGAGCAGTACTTCGGGCCG	CARSYEQYF	2	1.1447607163912564E-5	27	TCRBV12-05*01	TCRBV12	TCRBV12-05	01											TCRBJ02-07*01	TCRBJ02	TCRBJ02-07	01				9	1	0	0	0	1	54	-1	-1	62	63	2	In	VJ
ACGCCCTGCAGCCAGAAGACTCAGCCCTGTATCTCTGCGCCAGCAGCCCCTAGGAGCGGGATCTCCTACGAGCAGTACTTCGGGCCG		3	1.7171410745868845E-5	46	TCRBV04-01*01	TCRBV04	TCRBV04-01	01				TCRBD02-01*02	TCRBD02	TCRBD02-01	02				TCRBJ02-07*01	TCRBJ02	TCRBJ02-07	01				4	1	6	3	6	0	35	48	54	61	62	3	Out	VDJ
AGTCCACGGAGTCAGGGGACACAGCACTGTATTTCTGTGCCAGCAGCAAAGGGAGTCTAGCCCTCCTACGAGCAGTACTTCGGGCCG		1	5.723803581956282E-6	46	TCRBV21-01*01	TCRBV21	TCRBV21-01	01				TCRBD02-01	TCRBD02	TCRBD02-01				01,02	TCRBJ02-07*01	TCRBJ02	TCRBJ02-07	01				1	1	4	7	5	0	35	51	56	61	62	1	Out	VDJ
TCCCTGATTCTGGAGTCCGCCAGCACCAACCAGACATCTATGTACCTCTGTGCCGCAGGGACGACCTACGAGCAGTACTTCGGGCCG	CAAGTTYEQYF	2	1.1447607163912564E-5	33	TCRBV28-01*01	TCRBV28	TCRBV28-01	01								TCRBD01,TCRBD02	TCRBD01-01,TCRBD02-01		TCRBJ02-07*01	TCRBJ02	TCRBJ02-07	01				11	2	0	7	3	2	48	54	57	62	64	2	In	VDJ
GCGCTCAGGCTGGAGTCGGCTGCTCCCTCCCAGACATCTGTGTACTTCTGTGCCAGTGGGACAGATGACGAGCAGTACTTCGGGCCG	CASGTDDEQYF	3	1.7171410745868845E-5	33	TCRBV06-01*01	TCRBV06	TCRBV06-01	01				TCRBD01-01*01	TCRBD01	TCRBD01-01	01				TCRBJ02-07*01	TCRBJ02	TCRBJ02-07	01				9	3	0	5	1	5	48	56	57	64	67	3	In	VDJ
CTGACAGTGACCAGTGCCCATCCTGAAGACAGCAGCTTCTACATCTGCAGTGCTACGCCGACTAGCAACGAGCAGTACTTCGGGCCG	CSATPTSNEQYF	2	1.1447607163912564E-5	36	TCRBV20	TCRBV20				TCRBV20-01,TCRBV20-or09_02		TCRBD02-01	TCRBD02	TCRBD02-01				01,02	TCRBJ02-07*01	TCRBJ02	TCRBJ02-07	01				4	1	2	7	4	5	45	55	59	66	67	2	In	VDJ
TGGAGTCGCCCAGCCCCAACCAGACCTCTCTGTACTTCTGTGCCAGCAGTGGCCGGGACAGGGGGCGAAGAGCAGTACTTCGGGCCG		2	1.1447607163912564E-5	43	TCRBV27-01*01	TCRBV27	TCRBV27-01	01				TCRBD01-01*01	TCRBD01	TCRBD01-01	01				TCRBJ02-07*01	TCRBJ02	TCRBJ02-07	01				5	3	0	0	4	7	38	50	54	66	69	2	Out	VDJ
ATTCTGGAGTCCGCCAGCACCAACCAGACATCTATGTACCTCTGTGCCAGCAGGGCCCTCGGGAGGGAGACCCAGTACTTCGGGCCA	CASRALGRETQYF	1	5.723803581956282E-6	39	TCRBV28-01*01	TCRBV28	TCRBV28-01	01				TCRBD02-01*02	TCRBD02	TCRBD02-01	02				TCRBJ02-05*01	TCRBJ02	TCRBJ02-05	01				6	0	8	1	6	5	42	53	59	-1	66	1	In	VDJ
GCCCATCCTGAAGACAGCAGCTTCTACATCTGCAGTGCTAGAGATTTGGAGCGGGAGGTTTTTCAAGAGACCCAGTACTTCGGGCCA	CSARDLEREVFQETQYF	2	1.1447607163912564E-5	51	TCRBV20	TCRBV20				TCRBV20-01,TCRBV20-or09_02		TCRBD02-01*02	TCRBD02	TCRBD02-01	02				TCRBJ02-05*01	TCRBJ02	TCRBJ02-05	01				0	5	6	1	5	2	30	44	49	58	63	2	In	VDJ
TTCCCTGGAGCTTGGTGACTCTGCTGTGTATTTCTGTGCCAGCAGCCCTTTTCTATACAGTCCACCGGGGAGCTGTTTTTTGGAGAA		9	5.1514232237606535E-5	47	TCRBV03-01/03-02*01	TCRBV03	TCRBV03-01/03-02	01				TCRBD01-01*01	TCRBD01	TCRBD01-01	01				TCRBJ02-02*01	TCRBJ02	TCRBJ02-02	01				4	2	3	5	9	4	34	47	56	60	62	9	Out	VDJ
GAAGATCCGGTCCACAAAGCTGGAGGACTCAGCCATGTACTTCTGTGCCAGGGTCCTAGGAGGAACACTGAAGCTTTCTTTGGACAA		2	1.1447607163912564E-5	38	TCRBV02-01	TCRBV02	TCRBV02-01				01,03	TCRBD02-01	TCRBD02	TCRBD02-01				01,02	TCRBJ01-01*01	TCRBJ01	TCRBJ01-01	01				9	3	4	8	4	1	43	51	55	59	62	2	Out	VDJ
GTCTGCCATCCCCAACCAGACAGCTCTTTACTTCTGTGCCACCAGTGATTCTGGGGACAGGGATCTGAAAAACTGTTTTTTGGCAGT		6	3.434282149173769E-5	47	TCRBV24-01*01	TCRBV24	TCRBV24-01	01				TCRBD01-01*01	TCRBD01	TCRBD01-01	01				TCRBJ01-04*01	TCRBJ01	TCRBJ01-04	01				2	3	0	3	3	7	34	50	53	62	65	6	Out	VDJ
ACCAGTGCCCATCCTGAAGACAGCAGCTTCTACATCTGCAGTGCTAGAGATCGTCGACAGATCAATCAGCCCCAGCATTTTGGTGAT	CSARDRRQINQPQHF	14	8.013325014738794E-5	45	TCRBV20	TCRBV20				TCRBV20-01,TCRBV20-or09_02		TCRBD01-01*01	TCRBD01	TCRBD01-01	01				TCRBJ01-05*01	TCRBJ01	TCRBJ01-05	01				0	2	2	5	5	3	36	50	55	60	62	14	In	VDJ
CTGGAGTCCGCCAGCACCAACCAGACATCTATGTACCTCTGTGCCAGTTCAAAGGTGGACCATAATTCACCCCTCCACTTTGGGAAT	CASSKVDHNSPLHF	2	1.1447607163912564E-5	42	TCRBV28-01*01	TCRBV28	TCRBV28-01	01								TCRBD01,TCRBD02	TCRBD01-01,TCRBD02-01		TCRBJ01-06*01	TCRBJ01	TCRBJ01-06	01				9	1	1	7	9	5	39	47	56	60	61	2	In	VDJ
CAGCCCTCAGAACCCAGGGACTCAGCTGTGTACTTCTGTGCCAGCAGTTTGACCGGGACGGCCAATTCACCCCTCCACTTTGGGAAT	CASSLTGTANSPLHF	2	1.1447607163912564E-5	45	TCRBV12	TCRBV12				TCRBV12-03/12-04,TCRBV12-04						TCRBD01,TCRBD02	TCRBD01-01,TCRBD02-01		TCRBJ01-06*01	TCRBJ01	TCRBJ01-06	01				3	4	0	7	4	7	36	50	54	59	63	2	In	VDJ
TCTCCCTGATTCTGGAGTCCGCCAGCACCAACCAGACATCTATGTACCTCTGTGCCAGCACGCCCCCGTGGCTACACCTTCGGTTCG		2	1.1447607163912564E-5	31	TCRBV28-01*01	TCRBV28	TCRBV28-01	01								TCRBD01,TCRBD02	TCRBD01-01,TCRBD02-01		TCRBJ01-02*01	TCRBJ01	TCRBJ01-02	01				7	5	10	0	1	7	50	60	61	63	68	2	Out	VDJ
NNNNTGTCGGCTGCTCCCTCCCAGACATCTGTGTACTTCTGTGCCAGCAGTGAACAGGGGGCAACTTATGGCTACACCTTCGGTTCG	CASSEQGATYGYTF	3	1.7171410745868845E-5	42	TCRBV06-01*01	TCRBV06	TCRBV06-01	01				TCRBD01-01*01	TCRBD01	TCRBD01-01	01				TCRBJ01-02*01	TCRBJ01	TCRBJ01-02	01				2	4	4	0	0	5	39	-1	54	62	66	3	In	VDJ
CTGATTCTGGAGTCCGCCAGCACCAACCAGACATCTATGTACCTCTGTGCCAGCAGTTCCGGGTCCTATGGCTACACCTTCGGTTCG	CASSSGSYGYTF	2	1.1447607163912564E-5	36	TCRBV28-01*01	TCRBV28	TCRBV28-01	01				TCRBD02-01	TCRBD02	TCRBD02-01				01,02	TCRBJ01-02*01	TCRBJ01	TCRBJ01-02	01				4	2	8	4	1	4	45	58	59	63	65	2	In	VDJ
ATTCTGGAGTCCGCCAGCACCAACCAGACATCTATGTACCTCTGTGCCAGCAGATTAGGGGGGACCTATGGCTACACCTTCGGTTCG	CASRLGGTYGYTF	2	1.1447607163912564E-5	39	TCRBV28-01*01	TCRBV28	TCRBV28-01	01				TCRBD02-01*01	TCRBD02	TCRBD02-01	01				TCRBJ01-02*01	TCRBJ01	TCRBJ01-02	01				2	2	9	1	0	4	42	-1	57	63	65	2	In	VDJ
TCCCTGGAGCTTGGTGACTCTGCTGTGTATTTCTGTGCCAGCAGCCAAGGTCCCCAAGGAGGGACCTATGGCTACACCTTCGGTTCG	CASSQGPQGGTYGYTF	2	1.1447607163912564E-5	48	TCRBV03-01/03-02*01	TCRBV03	TCRBV03-01/03-02	01				TCRBD02-01*02	TCRBD02	TCRBD02-01	02				TCRBJ01-02*01	TCRBJ01	TCRBJ01-02	01				1	2	10	0	8	4	33	49	57	63	65	2	In	VDJ
GTCCACGGAGTCAGGGGACACAGCACTGTATTTCTGTGCCAGCAGCCTAAACTCCAGACAGGGTAGGATGGCTACACCTTCGGTTCG		2	1.1447607163912564E-5	47	TCRBV21-01*01	TCRBV21	TCRBV21-01	01				TCRBD01-01*01	TCRBD01	TCRBD01-01	01				TCRBJ01-02*01	TCRBJ01	TCRBJ01-02	01				5	4	2	3	10	6	34	46	56	63	67	2	Out	VDJ
CTGATTCTGGAGTCCGCCAGCACCAACCAGACATCTATGTACCTCTGTGCCAGCAGTTTGCGACTAACGGGCTACACCTTCGGTTCG	CASSLRLTGYTF	2	1.1447607163912564E-5	36	TCRBV28-01*01	TCRBV28	TCRBV28-01	01				TCRBD02-01	TCRBD02	TCRBD02-01				01,02	TCRBJ01-02*01	TCRBJ01	TCRBJ01-02	01				3	3	2	9	2	8	45	59	61	66	69	2	In	VDJ
TCTAAGAAGCTCCTTCTCAGTGACTCTGGCTTCTATCTCTGTGCCTGGGATGGGATAACAGGGGGTGGCGAGCAGTACTTCGGGCCG	CAWDGITGGGEQYF	2	1.1447607163912564E-5	42	TCRBV30-01*05	TCRBV30	TCRBV30-01	05				TCRBD01-01*01	TCRBD01	TCRBD01-01	01				TCRBJ02-07*01	TCRBJ02	TCRBJ02-07	01				4	3	3	1	8	6	39	49	57	65	68	2	In	VDJ
CAGCCCTCAGAACCCAGGGACTCAGCTGTGTACTTCTGTGCCAGCAGTTCCTTGGGACAAGGAGGCTACGAGCAGTACTTCGGGCCG	CASSSLGQGGYEQYF	2	1.1447607163912564E-5	45	TCRBV12	TCRBV12				TCRBV12-03/12-04,TCRBV12-04		TCRBD01-01*01	TCRBD01	TCRBD01-01	01				TCRBJ02-07*01	TCRBJ02	TCRBJ02-07	01				4	6	0	6	4	3	36	49	53	59	65	2	In	VDJ
CACACCCTGCAGCCAGAAGACTCGGCCCTGTATCTCTGTGCCAGCAGCCAAGACCCCACAGGGAGCTACGAGCAGTACTTCGGGCCG	CASSQDPTGSYEQYF	12	6.868564298347538E-5	45	TCRBV04-02*01	TCRBV04	TCRBV04-02	01				TCRBD01-01*01	TCRBD01	TCRBD01-01	01				TCRBJ02-07*01	TCRBJ02	TCRBJ02-07	01				0	2	3	3	4	3	36	53	57	63	65	12	In	VDJ
GAGTCGCCCAGCCCCAACCAGACCTCTCTGTACTTCTGTGCCAGCAGTCCGAATCCCGACAGCTCCTACGAGCAGTACTTCGGGCCG	CASSPNPDSSYEQYF	2	1.1447607163912564E-5	45	TCRBV27-01*01	TCRBV27	TCRBV27-01	01				TCRBD01-01*01	TCRBD01	TCRBD01-01	01				TCRBJ02-07*01	TCRBJ02	TCRBJ02-07	01				5	0	2	5	9	0	36	48	57	-1	62	2	In	VDJ
CCTTGGAGCTGGGGGACTCGGCCCTGTATCTCTGTGCCAGAAGCTTCCCTGGGCGGGCCCTGATCCTACGAGCAGTACTTCGGGCCG		3	1.7171410745868845E-5	49	TCRBV05-03	TCRBV05	TCRBV05-03				01,02	TCRBD02-01	TCRBD02	TCRBD02-01				01,02	TCRBJ02-07*01	TCRBJ02	TCRBJ02-07	01				2	6	7	4	6	1	32	46	52	57	63	3	Out	VDJ
TCAGCTACCAGCTCCCAGACATCTGTGTACTTCTGTGCCATCAAGTCCGGGACAGGGGGGTCGGCCTACGAGCAGTACTTCGGGCCG	CAIKSGTGGSAYEQYF	2	1.1447607163912564E-5	48	TCRBV10-03*01	TCRBV10	TCRBV10-03	01				TCRBD01-01*01	TCRBD01	TCRBD01-01	01				TCRBJ02-07*01	TCRBJ02	TCRBJ02-07	01				7	5	0	1	5	2	33	43	48	59	64	2	In	VDJ
CGCTCACCAGGCCTGGGGGACGCAGCCATGTACCTGTGTGCCACCAGCAGAGATTTGGGACAGGCCTACGAGCAGTACTTCGGGCCG	CATSRDLGQAYEQYF	2	1.1447607163912564E-5	45	TCRBV15-01*02	TCRBV15	TCRBV15-01	02				TCRBD01-01*01	TCRBD01	TCRBD01-01	01				TCRBJ02-07*01	TCRBJ02	TCRBJ02-07	01				0	0	0	4	3	2	36	53	56	-1	64	2	In	VDJ
CCCTCAGAACCCAGGGACTCAGCTGTGTACTTCTGTGCCAGCAGTAATGGGAGACTCCGATCCGATAATGAGCAGTTCTTCGGGCCA	CASSNGRLRSDNEQFF	2	1.1447607163912564E-5	48	TCRBV12	TCRBV12				TCRBV12-03/12-04,TCRBV12-04		TCRBD02-01*02	TCRBD02	TCRBD02-01	02				TCRBJ02-01*01	TCRBJ02	TCRBJ02-01	01				5	13	9	2	3	7	33	45	48	53	66	2	In	VDJ
AGCTCCTTGGAGCTGGGGGACTCAGCCCTGTACTTCTGTGCCAGCAGCACCGGGACGCCGTCGTACAATGAGCAGTTCTTCGGGCCA	CASSTGTPSYNEQFF	6	3.434282149173769E-5	45	TCRBV13-01*01	TCRBV13	TCRBV13-01	01								TCRBD01,TCRBD02	TCRBD01-01,TCRBD02-01		TCRBJ02-01*01	TCRBJ02	TCRBJ02-01	01				5	7	0	7	3	4	36	48	51	56	63	6	In	VDJ
CCTCTCAGACATCTGTGTACTTCTGTGCCAGCAGTGACTCTCCGGGACTAGCGGGGCTGCTCCTACAATGAGCAGTTCTTCGGGCCA		2	1.1447607163912564E-5	58	TCRBV06-04*01	TCRBV06	TCRBV06-04	01				TCRBD02-01*01	TCRBD02	TCRBD02-01	01				TCRBJ02-01*01	TCRBJ02	TCRBJ02-01	01				0	3	0	3	3	0	23	40	43	56	59	2	Out	VDJ
ATTCTGGAGTCCGCCAGCACCAACCAGACATCTATGTACCTCTGTGCCAGCAGCGTGAGGGCGCTTGAGACCCAGTACTTCGGGCCA	CASSVRALETQYF	1	5.723803581956282E-6	39	TCRBV28-01*01	TCRBV28	TCRBV28-01	01				TCRBD02-01*02	TCRBD02	TCRBD02-01	02				TCRBJ02-05*01	TCRBJ02	TCRBJ02-05	01				6	5	11	0	3	5	42	53	56	61	66	1	In	VDJ
AACGCCTTGTTGCTGGGGGACTCGGCCCTCTATCTCTGTGCCAGCAGCCCGGCAGAGGACACTCCAGAGACCCAGTACTTCGGGCCA	CASSPAEDTPETQYF	1	5.723803581956282E-6	45	TCRBV05-06*01	TCRBV05	TCRBV05-06	01				TCRBD01-01*01	TCRBD01	TCRBD01-01	01				TCRBJ02-05*01	TCRBJ02	TCRBJ02-05	01				4	4	1	6	8	4	36	48	56	61	65	1	In	VDJ
ATCCAGCGCACAGAGCGGGGGGACTCAGCCGTGTATCTCTGTGCCAGCAGCCATACAGGGGAAGGAGATACGCAGTATTTTGGCCCA	CASSHTGEGDTQYF	13	7.440944656543166E-5	42	TCRBV07-03*01	TCRBV07	TCRBV07-03	01				TCRBD01-01*01	TCRBD01	TCRBD01-01	01				TCRBJ02-03*01	TCRBJ02	TCRBJ02-03	01				5	4	3	2	3	5	39	51	54	61	65	13	In	VDJ
ATCCAGCCTGCAGAGCTTGGGGACTCGGCCGTGTATCTCTGTGCCAGCGGTGCGAGAGGGGGCACAGATACGCAGTATTTTGGCCCA	CASGARGGTDTQYF	5	2.8619017909781407E-5	42	TCRBV11-03*01	TCRBV11	TCRBV11-03	01								TCRBD01,TCRBD02	TCRBD01-01,TCRBD02-01		TCRBJ02-03*01	TCRBJ02	TCRBJ02-03	01				8	0	5	2	8	1	39	48	56	-1	61	5	In	VDJ
TCCGCCAGCACCAACCAGACATCTATGTACCTCTGTGCCAGCAGTTCCCCCCTACGGGAGCCCACAGATACGCAGTATTTTGGCCCA	CASSSPLREPTDTQYF	3	1.7171410745868845E-5	48	TCRBV28-01*01	TCRBV28	TCRBV28-01	01				TCRBD02-01*02	TCRBD02	TCRBD02-01	02				TCRBJ02-03*01	TCRBJ02	TCRBJ02-03	01				4	2	8	2	8	2	33	46	54	60	62	3	In	VDJ
ATCCGGTCCACAAAGCTGGAGGACTCAGCCATGTACTTCTGTGCCAGCAGTGAAGTAGGGACGACCGGGGAGCTGTTTTTTGGAGAA	CASSEVGTTGELFF	3	1.7171410745868845E-5	42	TCRBV02-01	TCRBV02	TCRBV02-01				01,03					TCRBD01,TCRBD02	TCRBD01-01,TCRBD02-01		TCRBJ02-02*01	TCRBJ02	TCRBJ02-02	01				1	1	0	7	2	5	39	55	57	62	63	3	In	VDJ
TCCCTGATTCTGGAGTCCGCCAGCACCAACCAGACATCTATGTACCTCTGTGCCAGCATGAGCACCGGGGAGCTGTTTTTTGGAGAA	CASMSTGELFF	2	1.1447607163912564E-5	33	TCRBV28-01*01	TCRBV28	TCRBV28-01	01				TCRBD02-01*02	TCRBD02	TCRBD02-01	02				TCRBJ02-02*01	TCRBJ02	TCRBJ02-02	01				7	0	11	2	1	4	48	58	59	-1	62	2	In	VDJ
CTGAGGATCCAGCAGGTAGTGCGAGGAGATTCGGCAGCTTATTTCTGTGCCAGCTCTCCCAACACCGGGGAGCTGTTTTTTGGAGAA	CASSPNTGELFF	3	1.7171410745868845E-5	36	TCRBV18-01*01	TCRBV18	TCRBV18-01	01											TCRBJ02-02*01	TCRBJ02	TCRBJ02-02	01				6	4	0	0	0	2	45	-1	-1	56	60	3	In	VJ
AATCTTCACATCAATTCCCTGGAGCTTGGTGACTCTGCTGTGTATTTCTGTGCCAGCAGCCACGACAGGGGATCTTTCTTTGGACAA	CASSHDRGSFF	2	1.1447607163912564E-5	33	TCRBV03-01/03-02*01	TCRBV03	TCRBV03-01/03-02	01				TCRBD01-01*01	TCRBD01	TCRBD01-01	01				TCRBJ01-01*01	TCRBJ01	TCRBJ01-01	01				3	2	2	2	1	12	48	62	63	71	73	2	In	VDJ
AATGTGAACGCCTTGGAGCTGGAGGACTCGGCCCTGTATCTCTGTGCCAGCAGCTTCTTGATGTCATCCGGAGCTTTCTTTGGACAA	CASSFLMSSGAFF	2	1.1447607163912564E-5	39	TCRBV05-08*01	TCRBV05	TCRBV05-08	01				TCRBD02-01	TCRBD02	TCRBD02-01				01,02	TCRBJ01-01*01	TCRBJ01	TCRBJ01-01	01				2	0	8	5	12	10	42	56	68	-1	71	2	In	VDJ
TTGGAGCTGGACGACTCGGCCCTGTATCTCTGTGCCAGCAGCTTGGAGTTCGGACAGGGGCTGGGGACTGAAGCTTTCTTTGGACAA	CASSLEFGQGLGTEAFF	11	6.29618394015191E-5	51	TCRBV05-04*01	TCRBV05	TCRBV05-04	01				TCRBD01-01*01	TCRBD01	TCRBD01-01	01				TCRBJ01-01*01	TCRBJ01	TCRBJ01-01	01				0	6	1	2	5	5	30	46	51	60	66	11	In	VDJ
AGAGCAGGGGGACTCGGCCATGTATCTCTGTGCCAGCAGCTTTTCTCCGGACACCCACAATCGAGCACTGAAGCTTTCTTTGGACAA		4	2.2895214327825128E-5	53	TCRBV07-09*01	TCRBV07	TCRBV07-09	01				TCRBD01-01*01	TCRBD01	TCRBD01-01	01				TCRBJ01-01*01	TCRBJ01	TCRBJ01-01	01				3	12	1	6	6	4	28	42	48	53	65	4	Out	VDJ
CACATCAATTCCCTGGAGCTTGGTGACTCTGCTGTGTATTTCTGTGCCAGCAGCCAAGTATCAACCACTGAAGCTTTCTTTGGACAA	CASSQVSTTEAFF	2	1.1447607163912564E-5	39	TCRBV03-01/03-02*01	TCRBV03	TCRBV03-01/03-02	01								TCRBD01,TCRBD02	TCRBD01-01,TCRBD02-01		TCRBJ01-01*01	TCRBJ01	TCRBJ01-01	01				1	0	3	7	5	4	42	58	63	-1	65	2	In	VDJ
AACGCCTTGGAGCTGGACGACTCGGCCCTGTATCTCTGTGCCAGCAGCTTGGCGAGGGGCGCGGACACTGAAGCTTTCTTTGGACAA	CASSLARGADTEAFF	2	1.1447607163912564E-5	45	TCRBV05-04*01	TCRBV05	TCRBV05-04	01								TCRBD01,TCRBD02	TCRBD01-01,TCRBD02-01		TCRBJ01-01*01	TCRBJ01	TCRBJ01-01	01				0	5	5	2	2	3	36	52	54	59	64	2	In	VDJ
GTGAACGCCTTGGAGCTGGACGACTCGGCCCTGTATCTCTGTGCCAGCAGCCGAGACAGCATGAACACTGAAGCTTTCTTTGGACAA	CASSRDSMNTEAFF	2	1.1447607163912564E-5	42	TCRBV05-04*01	TCRBV05	TCRBV05-04	01				TCRBD01-01*01	TCRBD01	TCRBD01-01	01				TCRBJ01-01*01	TCRBJ01	TCRBJ01-01	01				4	2	2	5	3	0	39	51	54	59	61	2	In	VDJ
GCAGAGCTTGGGGACTCGGCCGTGTATCTCTGTGCCAGCAGCAAAGGCCGCCGTGGACATACTAATGAAAAACTGTTTTTTGGCAGT	CASSKGRRGHTNEKLFF	1	5.723803581956282E-6	51	TCRBV11-03*01	TCRBV11	TCRBV11-03	01				TCRBD01-01*01	TCRBD01	TCRBD01-01	01				TCRBJ01-04*01	TCRBJ01	TCRBJ01-04	01				5	1	1	6	12	2	30	42	54	59	60	1	In	VDJ
GAGTCCGCCAGCACCAACCAGACATCTATGTACCTCTGTGCCAGCGCCTGGGGGTCAGCGAATAATCAGCCCCAGCATTTTGGTGAT	CASAWGSANNQPQHF	6	3.434282149173769E-5	45	TCRBV28-01*01	TCRBV28	TCRBV28-01	01								TCRBD01,TCRBD02	TCRBD01-01,TCRBD02-01		TCRBJ01-05*01	TCRBJ01	TCRBJ01-05	01				8	9	6	1	4	4	36	45	49	54	63	6	In	VDJ
NNNNNNNTGTCGGCTGCTCCCTCCCAGACATCTGTGTACTTCTGTGCCAGCCTTCTAGGGCCCAGCCAGCCCCAGCATTTTGGTGAT	CASLLGPSQPQHF	7	4.006662507369397E-5	39	TCRBV06-05*01	TCRBV06	TCRBV06-05	01								TCRBD01,TCRBD02	TCRBD01-01,TCRBD02-01		TCRBJ01-05*01	TCRBJ01	TCRBJ01-05	01				8	6	5	3	5	7	42	51	56	60	66	7	In	VDJ
CCAGACATCTATGTACCTCTGTGCCAGCAGTTGACCTAAGAAGTTTAGGGCAGGGGGAAAGGTAATTCACCCCTCCACTTTGGGAAT		5	2.8619017909781407E-5	62	TCRBV28-01*01	TCRBV28	TCRBV28-01	01				TCRBD01-01*01	TCRBD01	TCRBD01-01	01				TCRBJ01-06*01	TCRBJ01	TCRBJ01-06	01				4	5	4	1	18	6	19	32	50	57	62	5	Out	VDJ
ATCCAGCCTGCAGAGCTTGGGGACTCGGCCGTGTATCTCTGTGCCAGCAGCCTTCGAACTAGGGCGGGTGGCTACACCTTCGGTTCG	CASSLRTRAGGYTF	2	1.1447607163912564E-5	42	TCRBV11-03*01	TCRBV11	TCRBV11-03	01				TCRBD02-01	TCRBD02	TCRBD02-01				01,02	TCRBJ01-02*01	TCRBJ01	TCRBJ01-02	01				5	6	3	8	6	7	39	51	57	62	68	2	In	VDJ
AGTTCTAAGAAGCTCCTTCTCAGTGACTCTGGCTTCTATCTCTGTGCCTGGACAGGGCGGAAGTTCTATGGCTACACCTTCGGTTCG	CAWTGRKFYGYTF	2	1.1447607163912564E-5	39	TCRBV30-01*01	TCRBV30	TCRBV30-01	01				TCRBD01-01*01	TCRBD01	TCRBD01-01	01				TCRBJ01-02*01	TCRBJ01	TCRBJ01-02	01				4	8	4	3	0	4	42	-1	52	57	65	2	In	VDJ
GTGAACGCCTTGGAGCTGGACGACTCGGCCCTGTATCTCTGTGCCAGCAGCTCGGACAGTGTTATCTATGGCTACACCTTCGGTTCG	CASSSDSVIYGYTF	2	1.1447607163912564E-5	42	TCRBV05-04*01	TCRBV05	TCRBV05-04	01				TCRBD01-01*01	TCRBD01	TCRBD01-01	01				TCRBJ01-02*01	TCRBJ01	TCRBJ01-02	01				3	6	1	5	1	4	39	52	53	59	65	2	In	VDJ
ACTCTGGAGTCAGCTACCAGCTCCCAGACATCTGTGTACTTCTGTGCCATCAGTGAGGGTGAATACTATGGCTACACCTTCGGTTCG	CAISEGEYYGYTF	2	1.1447607163912564E-5	39	TCRBV10-03*01	TCRBV10	TCRBV10-03	01								TCRBD01,TCRBD02	TCRBD01-01,TCRBD02-01		TCRBJ01-02*01	TCRBJ01	TCRBJ01-02	01				2	5	0	10	0	3	42	-1	57	59	64	2	In	VDJ
CTGATTCTGGAGTCCGCCAGCACCAACCAGACATCTATGTACCTCTGTGCCCTGGGACAGGGAGACTATGGCTACACCTTCGGTTCG	CALGQGDYGYTF	2	1.1447607163912564E-5	36	TCRBV28-01*01	TCRBV28	TCRBV28-01	01				TCRBD01-01*01	TCRBD01	TCRBD01-01	01				TCRBJ01-02*01	TCRBJ01	TCRBJ01-02	01				11	2	0	3	2	3	45	51	53	62	64	2	In	VDJ
CTGGAGTCCGCCAGCACCAACCAGACATCTATGTACCTCTGTGCCAGCAGGCGGGACAACGCGAACTATGGCTACACCTTCGGTTCG	CASRRDNANYGYTF	2	1.1447607163912564E-5	42	TCRBV28-01*01	TCRBV28	TCRBV28-01	01								TCRBD01,TCRBD02	TCRBD01-01,TCRBD02-01		TCRBJ01-02*01	TCRBJ01	TCRBJ01-02	01				6	5	0	6	2	2	39	50	52	58	63	2	In	VDJ
AGTTCTAAGAAGCTCCTTCTCAGTGACTCTGGCTTCTATCTCTGTGCCTGGAGTGTCGGACAGGGGACCGGCTACACCTTCGGTTCG	CAWSVGQGTGYTF	2	1.1447607163912564E-5	39	TCRBV30-01*01	TCRBV30	TCRBV30-01	01				TCRBD01-01*01	TCRBD01	TCRBD01-01	01				TCRBJ01-02*01	TCRBJ01	TCRBJ01-02	01				0	3	1	2	1	8	42	56	57	66	69	2	In	VDJ
ATTCTGGAGTCCGCCAGCACCAACCAGACATCTATGTACCTCTGTGCCAGCAGCTCCTTCCCCCGGGAGGGTCAGTACTTCGGGCCG	CASSSFPREGQYF	2	1.1447607163912564E-5	39	TCRBV28-01*01	TCRBV28	TCRBV28-01	01				TCRBD02-01*02	TCRBD02	TCRBD02-01	02				TCRBJ02-07*01	TCRBJ02	TCRBJ02-07	01				6	1	8	0	10	10	42	53	63	71	72	2	In	VDJ
ATTCTGGAGTCCGCCAGCACCAACCAGACATCTATGTACCTCTGTGCCAGCAGTTCCGGGCTGGGGTTAATGCAGTACTTCGGGCCG	CASSSGLGLMQYF	5	2.8619017909781407E-5	39	TCRBV28-01*01	TCRBV28	TCRBV28-01	01								TCRBD01,TCRBD02	TCRBD01-01,TCRBD02-01		TCRBJ02-07*01	TCRBJ02	TCRBJ02-07	01				4	5	6	2	7	9	42	55	62	66	71	5	In	VDJ
AGTTCTAAGAAGCTCCTTCTCAGTGACTCTGGCTTCTATCTCTGTGCCTGGAGTGTGCGAATTTCTGGTGAGCAGTACTTCGGGCCG	CAWSVRISGEQYF	2	1.1447607163912564E-5	39	TCRBV30-01*01	TCRBV30	TCRBV30-01	01				TCRBD02-01	TCRBD02	TCRBD02-01				01,02	TCRBJ02-07*01	TCRBJ02	TCRBJ02-07	01				0	10	7	6	0	7	42	-1	56	59	69	2	In	VDJ
AAGATCCAGCCCTCAGAACCCAGGGACTCAGCTGTGTACTTCTGTGCCAGCAGTCTACCGACAGGGGTCGAGCAGTACTTCGGGCCG	CASSLPTGVEQYF	2	1.1447607163912564E-5	39	TCRBV12-03/12-04*01	TCRBV12	TCRBV12-03/12-04	01				TCRBD01-01*01	TCRBD01	TCRBD01-01	01				TCRBJ02-07*01	TCRBJ02	TCRBJ02-07	01				5	1	2	2	5	6	42	54	59	67	68	2	In	VDJ
ACATCGGCCCAAAAGAACCCGACAGCTTTCTATCTCTGTGCCAGTAGTCTCCGGGACAGGGGTATTTACGAGCAGTACTTCGGGCCG	CASSLRDRGIYEQYF	2	1.1447607163912564E-5	45	TCRBV19-01*01	TCRBV19	TCRBV19-01	01				TCRBD01-01*01	TCRBD01	TCRBD01-01	01				TCRBJ02-07*01	TCRBJ02	TCRBJ02-07	01				5	4	0	2	4	4	36	48	52	62	66	2	In	VDJ
GAGTCCGCCAGCACCAACCAGACATCTATGTACCTCTGTGCCAGCAGTTTATTTACAGGGGCAGGGTACGAGCAGTACTTCGGGCCG	CASSLFTGAGYEQYF	2	1.1447607163912564E-5	45	TCRBV28-01*01	TCRBV28	TCRBV28-01	01				TCRBD01-01*01	TCRBD01	TCRBD01-01	01				TCRBJ02-07*01	TCRBJ02	TCRBJ02-07	01				1	5	3	2	2	4	36	52	54	61	66	2	In	VDJ
CTGACCCTGGAGTCTGCCAGGCCCTCACATACCTCTCAGTACCTCTGTGCCAGCGGAAGACAGGTCTACGAGCAGTACTTCGGGCCG	CASGRQVYEQYF	8	4.5790428655650255E-5	36	TCRBV25-01*01	TCRBV25	TCRBV25-01	01				TCRBD01-01*01	TCRBD01	TCRBD01-01	01				TCRBJ02-07*01	TCRBJ02	TCRBJ02-07	01				8	1	2	4	4	3	45	54	58	64	65	8	In	VDJ
CTGACAGTGACCAGTGCCCATCCTGAAGACAGCAGCTTCTACATCTGCAGTGCTGGGACTAGCTCCTACGAGCAGTACTTCGGGCCG	CSAGTSSYEQYF	2	1.1447607163912564E-5	36	TCRBV20	TCRBV20				TCRBV20-01,TCRBV20-or09_02		TCRBD02-01	TCRBD02	TCRBD02-01				01,02	TCRBJ02-07*01	TCRBJ02	TCRBJ02-07	01				5	0	0	8	0	0	45	-1	54	-1	62	2	In	VDJ
NNNNTGTCGGCTGCTCCCTCCCAGACATCTGTGTACTTCTGTGCCAGCAGTTACCAGCTAAGCTCCTACGAGCAGTACTTCGGGCCG	CASSYQLSSYEQYF	3	1.7171410745868845E-5	42	TCRBV06-05*01	TCRBV06	TCRBV06-05	01								TCRBD01,TCRBD02	TCRBD01-01,TCRBD02-01		TCRBJ02-07*01	TCRBJ02	TCRBJ02-07	01				2	5	4	5	0	0	39	-1	54	57	62	3	In	VDJ
AGAGCTTGGGGACTCGGCCGTGTATCTCTGTGCCAGCAGCTTAAGGGACTAGCGGAAGTCACAGCCTACGAGCAGTACTTCGGGCCG		3	1.7171410745868845E-5	53	TCRBV11-03*01	TCRBV11	TCRBV11-03	01				TCRBD02-01	TCRBD02	TCRBD02-01				01,02	TCRBJ02-07*01	TCRBJ02	TCRBJ02-07	01				2	9	0	5	1	2	28	43	44	55	64	3	Out	VDJ
CTGAGTTCTAAGAAGCTCCTTCTCAGTGACTCTGGCTTCTATCTCTGTGCCTGGAGTACCTCGACCTACGAGCAGTACTTCGGGCCG	CAWSTSTYEQYF	2	1.1447607163912564E-5	36	TCRBV30-01*01	TCRBV30	TCRBV30-01	01								TCRBD01,TCRBD02	TCRBD01-01,TCRBD02-01		TCRBJ02-07*01	TCRBJ02	TCRBJ02-07	01				2	0	2	8	5	2	45	57	62	-1	64	2	In	VDJ
ACAGTGACCAGTGCCCATCCTGAAGACAGCAGCTTCTACATCTGCAGTGCTAGCAGGGACGCAACCTACGAGCAGTACTTCGGGCCG	CSASRDATYEQYF	2	1.1447607163912564E-5	39	TCRBV20	TCRBV20				TCRBV20-01,TCRBV20-or09_02						TCRBD01,TCRBD02	TCRBD01-01,TCRBD02-01		TCRBJ02-07*01	TCRBJ02	TCRBJ02-07	01				3	4	0	7	2	2	42	53	55	60	64	2	In	VDJ
TCCCTGATTCTGGAGTCCGCCAGCACCAACCAGACATCTATGTACCTCTGTGCCAGCAGTTTAGTGCACGAGCAGTACTTCGGGCCG	CASSLVHEQYF	2	1.1447607163912564E-5	33	TCRBV28-01*01	TCRBV28	TCRBV28-01	01								TCRBD01,TCRBD02	TCRBD01-01,TCRBD02-01		TCRBJ02-07*01	TCRBJ02	TCRBJ02-07	01				2	0	10	0	2	5	48	63	65	-1	67	2	In	VDJ
AATGTGAACGCCTTGTTGCTGGGGGACTCGGCCCTCTATCTCTGTGCCAGCAGCTTGGGTGGGGGGCACGAGCAGTACTTCGGGCCG	CASSLGGGHEQYF	2	1.1447607163912564E-5	39	TCRBV05-06*01	TCRBV05	TCRBV05-06	01								TCRBD01,TCRBD02	TCRBD01-01,TCRBD02-01		TCRBJ02-07*01	TCRBJ02	TCRBJ02-07	01				0	0	6	0	3	5	42	58	61	-1	67	2	In	VDJ
CAGCCCTCAGAACCCAGGGACTCAGCTGTGTACTTCTGTGCCAGCAGTCCCCGGACAGGGGGCCCGAACGAGCAGTACTTCGGGCCG	CASSPRTGGPNEQYF	1	5.723803581956282E-6	45	TCRBV12	TCRBV12				TCRBV12-03/12-04,TCRBV12-04		TCRBD01-01*01	TCRBD01	TCRBD01-01	01				TCRBJ02-07*01	TCRBJ02	TCRBJ02-07	01				5	4	1	0	4	5	36	48	52	63	67	1	In	VDJ
AAGATCCAGCCCTCAGAACCCAGGGACTCAGCTGTGTACTTCTGTGCCAGCAGTTTAGGGGCCTGGGGGCCACAGTACTTCGGGCCG	CASSLGAWGPQYF	3	1.7171410745868845E-5	39	TCRBV12-03/12-04*01	TCRBV12	TCRBV12-03/12-04	01				TCRBD01-01*01	TCRBD01	TCRBD01-01	01				TCRBJ02-07*01	TCRBJ02	TCRBJ02-07	01				1	2	6	0	6	10	42	58	64	70	72	3	In	VDJ
CTCCCAGACATCTGTATACTTCTGTGCCAGCAGTTACCCCTTATCGGAGCGGGAGTGTCTGGGGCCAACGTCCTGACTTTCGGGGCC		1	5.723803581956282E-6	59	TCRBV06-09*01	TCRBV06	TCRBV06-09	01				TCRBD02-01*02	TCRBD02	TCRBD02-01	02				TCRBJ02-06*01	TCRBJ02	TCRBJ02-06	01				3	2	6	2	11	1	22	36	47	55	57	1	Out	VDJ
CGCACAGAGCAGCGGGACTCAGCCATGTATCGCTGTGCTAGCAGTCCGGGACAGGGGACTGGGGCCAACGTCCTGACTTTCGGGGCC	CASSPGQGTGANVLTF	7	4.006662507369397E-5	48	TCRBV07-07*01	TCRBV07	TCRBV07-07	01				TCRBD01-01*01	TCRBD01	TCRBD01-01	01				TCRBJ02-06*01	TCRBJ02	TCRBJ02-06	01				6	1	0	2	3	2	33	44	47	57	58	7	In	VDJ
ATCCAGTCCACGGAGTCAGGGGACACAGCACTGTATTTCTGTGCCAGCAGCAAAGGACTAGCGGGAGATGAGCAGTTCTTCGGGCCA	CASSKGLAGDEQFF	6	3.434282149173769E-5	42	TCRBV21-01*01	TCRBV21	TCRBV21-01	01				TCRBD02-01*02	TCRBD02	TCRBD02-01	02				TCRBJ02-01*01	TCRBJ02	TCRBJ02-01	01				1	0	2	2	0	8	39	-1	55	-1	67	6	In	VDJ
CCCAGGGACTCAGCTGTGTACTTCTGTGCCAGCAGTTCATTAGGAATCCCGGGACAGTGGAGGCCCAATGAGCAGTTCTTCGGGCCA	CASSSLGIPGQWRPNEQFF	4	2.2895214327825128E-5	57	TCRBV12	TCRBV12				TCRBV12-03/12-04,TCRBV12-04		TCRBD01-01*01	TCRBD01	TCRBD01-01	01				TCRBJ02-01*01	TCRBJ02	TCRBJ02-01	01				4	8	0	5	13	6	24	37	50	57	65	4	In	VDJ
CCTGCAGAGCTTGGGGACTCGGCCGTGTATCTCTGTGCCAGCAGCGTACCACAGGAGGTGGGGACCAATGAGCAGTTCTTCGGGCCA	CASSVPQEVGTNEQFF	2	1.1447607163912564E-5	48	TCRBV11-03*01	TCRBV11	TCRBV11-03	01								TCRBD01,TCRBD02	TCRBD01-01,TCRBD02-01		TCRBJ02-01*01	TCRBJ02	TCRBJ02-01	01				5	0	0	7	15	6	33	45	60	-1	65	2	In	VDJ
TCTCTGGAGCTGGGGGACTCAGCTTTGTATTTCTGTGCCAGCAGCCTCGGTCCAGCGGGAGGTGACAATGAGCAGTTCTTCGGGCCA	CASSLGPAGGDNEQFF	18	1.0302846447521307E-4	48	TCRBV09-01*01	TCRBV09	TCRBV09-01	01				TCRBD02-01*02	TCRBD02	TCRBD02-01	02				TCRBJ02-01*01	TCRBJ02	TCRBJ02-01	01				4	2	6	1	8	5	33	45	53	62	64	18	In	VDJ
GGAGTCTGCCAGGCCCTCACATACCTCTCAGTACCTCTGTGCCAGCAGTGACTGGACCACCGCGGCGAGACCCAGTACTTCGGGCCA		7	4.006662507369397E-5	44	TCRBV25-01*01	TCRBV25	TCRBV25-01	01								TCRBD01,TCRBD02	TCRBD01-01,TCRBD02-01		TCRBJ02-05*01	TCRBJ02	TCRBJ02-05	01				3	9	1	7	2	5	37	51	53	57	66	7	Out	VDJ
AAGATCCGGTCCACAAAGCTGGAGGACTCAGCCATGTACTTCTGTGCCAGCAGTGGGACAGGGATAGAGACCCAGTACTTCGGGCCA	CASSGTGIETQYF	2	1.1447607163912564E-5	39	TCRBV02-01	TCRBV02	TCRBV02-01				01,03	TCRBD01-01*01	TCRBD01	TCRBD01-01	01				TCRBJ02-05*01	TCRBJ02	TCRBJ02-05	01				4	2	1	3	0	4	42	-1	55	63	65	2	In	VDJ
ATCCAGCCTGCAGAGCTTGGGGACTCGGCCGTGTATCTCTGTGCCAGCAGGCTACAGGGGGTTGAAGAGACCCAGTACTTCGGGCCA	CASRLQGVEETQYF	1	5.723803581956282E-6	42	TCRBV11-03*01	TCRBV11	TCRBV11-03	01				TCRBD01-01*01	TCRBD01	TCRBD01-01	01				TCRBJ02-05*01	TCRBJ02	TCRBJ02-05	01				6	3	3	1	3	3	39	50	53	61	64	1	In	VDJ
ATCCTGGAGTCGCCCAGCCCCAACCAGACCTCTCTGTACTTCTGTGCCAGCAGTTCGGACAGGGAAGAGACCCAGTACTTCGGGCCA	CASSSDREETQYF	7	4.006662507369397E-5	39	TCRBV27-01*01	TCRBV27	TCRBV27-01	01				TCRBD01-01*01	TCRBD01	TCRBD01-01	01				TCRBJ02-05*01	TCRBJ02	TCRBJ02-05	01				4	0	1	3	1	3	42	55	56	-1	64	7	In	VDJ
CCTGTCCTCAGAACCGGGAGACACGGCACTGTATCTCTGCGCCAGCAGTCATTCCGACGGGTCCAAGAGACCCAGTACTTCGGGCCA		2	1.1447607163912564E-5	44	TCRBV23-01*01	TCRBV23	TCRBV23-01	01				TCRBD02-01	TCRBD02	TCRBD02-01				01,02	TCRBJ02-05*01	TCRBJ02	TCRBJ02-05	01				3	1	8	4	6	1	37	51	57	61	62	2	Out	VDJ
CCTGCAGAGCTTGGGGACTCGGCCGTGTATCTCTGTGCCAGCAGCTTAGAGGTCCGTCAGGGTAAAGAGACCCAGTACTTCGGGCCA	CASSLEVRQGKETQYF	1	5.723803581956282E-6	48	TCRBV11-03*01	TCRBV11	TCRBV11-03	01				TCRBD01-01*01	TCRBD01	TCRBD01-01	01				TCRBJ02-05*01	TCRBJ02	TCRBJ02-05	01				0	2	4	3	7	3	33	50	57	62	64	1	In	VDJ
GTGAACGCCTTGGAGCTGGACGACTCGGCCCTGTATCTCTGTGCCAGCAGCTTGGGGAGCGGGAAAGAGACCCAGTACTTCGGGCCA	CASSLGSGKETQYF	1	5.723803581956282E-6	42	TCRBV05-04*01	TCRBV05	TCRBV05-04	01				TCRBD02-01*02	TCRBD02	TCRBD02-01	02				TCRBJ02-05*01	TCRBJ02	TCRBJ02-05	01				0	0	6	3	2	3	39	55	57	-1	64	1	In	VDJ
CTGCAGCCAGAAGACTCAGCCCTGTATCTCTGCGCCAGCAGCCAAGATCCAGCGGGAGGGACTTGGGATACGCAGTATTTTGGCCCA	CASSQDPAGGTWDTQYF	5	2.8619017909781407E-5	51	TCRBV04-01*01	TCRBV04	TCRBV04-01	01				TCRBD02-01*02	TCRBD02	TCRBD02-01	02				TCRBJ02-03*01	TCRBJ02	TCRBJ02-03	01				0	6	6	0	3	6	30	47	50	60	66	5	In	VDJ
ATCCAGCCCTCAGAACCCAGGGACTCAGCTGTGTACTTCTGTGCCAGCAGTCAACAGGGGTCCACCGGGGAGCTGTTTTTTGGAGAA	CASSQQGSTGELFF	3	1.7171410745868845E-5	42	TCRBV12	TCRBV12				TCRBV12-03/12-04,TCRBV12-04		TCRBD01-01*01	TCRBD01	TCRBD01-01	01				TCRBJ02-02*01	TCRBJ02	TCRBJ02-02	01				5	2	3	2	2	4	39	51	53	60	62	3	In	VDJ
CTGGGGGACTCGGCCCTGTATCTCTGTGCCAGCAGCTTTGGCTTACTAGCGGGAGGGCCGAACACCGGGGAGCTGTTTTTTGGAGAA	CASSFGLLAGGPNTGELFF	2	1.1447607163912564E-5	57	TCRBV05-05*01	TCRBV05	TCRBV05-05	01				TCRBD02-01*02	TCRBD02	TCRBD02-01	02				TCRBJ02-02*01	TCRBJ02	TCRBJ02-02	01				2	1	3	0	6	0	24	38	44	57	58	2	In	VDJ
CTCAAGATCCAGCCTGCAGAGCTTGGGGACTCGGCCGTGTATCTCTGTGCCAGTGGCAAGAACACCGGGGAGCTGTTTTTTGGAGAA	CASGKNTGELFF	2	1.1447607163912564E-5	36	TCRBV11-03*01	TCRBV11	TCRBV11-03	01				TCRBD01-01*01	TCRBD01	TCRBD01-01	01				TCRBJ02-02*01	TCRBJ02	TCRBJ02-02	01				9	2	9	0	1	1	45	53	54	57	59	2	In	VDJ
GCCTTGGAGCTGGACGACTCGGCCCTGTATCTCTGTGCCAGCAGCTTAACCGGCAGGGCGGGAACCGGGGAGCTGTTTTTTGGAGAA	CASSLTGRAGTGELFF	2	1.1447607163912564E-5	48	TCRBV05-04*01	TCRBV05	TCRBV05-04	01				TCRBD02-01*02	TCRBD02	TCRBD02-01	02				TCRBJ02-02*01	TCRBJ02	TCRBJ02-02	01				2	0	7	3	10	5	33	47	57	-1	63	2	In	VDJ
CTGCAGAGCTTGGGGACTCGGCCATGTATCTCTGTGCCAGCAGCCCAGCTTAGGGCAGGGGGGTATGAAAAACTGTTTTTTGGCAGT		2	1.1447607163912564E-5	49	TCRBV11-01*01	TCRBV11	TCRBV11-01	01				TCRBD01-01*01	TCRBD01	TCRBD01-01	01				TCRBJ01-04*01	TCRBJ01	TCRBJ01-04	01				5	2	4	1	11	6	32	44	55	62	64	2	Out	VDJ
GTGAACGCCTTGTTGCTGGGGGACTCGGCCCTCTATCTCTGTGCCAGCAGTCGGACAGGGGGGAATCAGCCCCAGCATTTTGGTGAT	CASSRTGGNQPQHF	2	1.1447607163912564E-5	42	TCRBV05-06*01	TCRBV05	TCRBV05-06	01				TCRBD01-01*01	TCRBD01	TCRBD01-01	01				TCRBJ01-05*01	TCRBJ01	TCRBJ01-05	01				5	1	1	1	2	4	39	50	52	62	63	2	In	VDJ
GCCTTGTTGCTAGGGGACTCGGCCCTCTATCTCTGTGCCAGCAGCTTGCGCAGCGGGTCCTTCAATCAGCCCCAGCATTTTGGTGAT	CASSLRSGSFNQPQHF	2	1.1447607163912564E-5	48	TCRBV05-07*01	TCRBV05	TCRBV05-07	01				TCRBD02-01	TCRBD02	TCRBD02-01				01,02	TCRBJ01-05*01	TCRBJ01	TCRBJ01-05	01				1	5	6	4	3	3	33	48	51	57	62	2	In	VDJ
ACTGTGACATCGGCCCAAAAGAACCCGACAGCTTTCTATCTCTGTGCCAGTAGAGACAGGGGCAATCAGCCCCAGCATTTTGGTGAT	CASRDRGNQPQHF	2	1.1447607163912564E-5	39	TCRBV19-01*01	TCRBV19	TCRBV19-01	01				TCRBD01-01*01	TCRBD01	TCRBD01-01	01				TCRBJ01-05*01	TCRBJ01	TCRBJ01-05	01				6	0	2	3	1	2	42	53	54	-1	61	2	In	VDJ
AGCCCTCAGAACCCAGGGACTCAGCTGTGTATTTTTGTGCTAGTGGTTTGGTACGGGGACACAAATCAGCCCCAGCATTTTGGTGAT		2	1.1447607163912564E-5	46	TCRBV12-05*01	TCRBV12	TCRBV12-05	01				TCRBD01-01*01	TCRBD01	TCRBD01-01	01				TCRBJ01-05*01	TCRBJ01	TCRBJ01-05	01				0	2	0	6	3	4	35	52	55	61	63	2	Out	VDJ
CGGTCCACAAAGCTGGAGGACTCAGCCATGTACTTCTGTGCCAGCAGTGAAGCGCTCAGAAGCTATTCACCCCTCCACTTTGGGAAT	CASSEALRSYSPLHF	2	1.1447607163912564E-5	45	TCRBV02-01	TCRBV02	TCRBV02-01				01,03					TCRBD01,TCRBD02	TCRBD01-01,TCRBD02-01		TCRBJ01-06*01	TCRBJ01	TCRBJ01-06	01				0	5	4	5	3	8	36	53	56	59	64	2	In	VDJ
GAACTAAACCTGAGCTCTCTGGAGCTGGGGGACTCAGCTTTGTATTTCTGTGCCAGCAGCGTAGAAGGGCAACCCTTCTTCGGTTCG	CASSVEGQPFF	2	1.1447607163912564E-5	33	TCRBV09-01*01	TCRBV09	TCRBV09-01	01								TCRBD01,TCRBD02	TCRBD01-01,TCRBD02-01		TCRBJ01-02*01	TCRBJ01	TCRBJ01-02	01				0	8	5	3	1	16	48	64	65	69	77	2	In	VDJ
CTGACAGTGACCAGTGCCCATCCTGAAGACAGCAGCTTCTACATCTGCAGTGCTACCGGGAACTTCTATGGCTACACCTTCGGTTCG	CSATGNFYGYTF	12	6.868564298347538E-5	36	TCRBV20	TCRBV20				TCRBV20-01,TCRBV20-or09_02		TCRBD02-01*02	TCRBD02	TCRBD02-01	02				TCRBJ01-02*01	TCRBJ01	TCRBJ01-02	01				4	4	8	3	1	4	45	55	56	61	65	12	In	VDJ
CTGGAGTCCGCCAGCACCAACCAGACATCTATGTACCTCTGTGCCACCGCGGGGACACCACGTGGCTATGGCTACACCTTCGGTTCG	CATAGTPRGYGYTF	2	1.1447607163912564E-5	42	TCRBV28-01*01	TCRBV28	TCRBV28-01	01								TCRBD01,TCRBD02	TCRBD01-01,TCRBD02-01		TCRBJ01-02*01	TCRBJ01	TCRBJ01-02	01				10	8	0	6	5	4	39	46	51	57	65	2	In	VDJ
AAGATCCAGCCTGCAGAGCTTGGGGACTCGGCCGTGTATCTCTGTGCCAGCAGCTTAGGGTCGGACTATGGCTACACCTTCGGTTCG	CASSLGSDYGYTF	3	1.7171410745868845E-5	39	TCRBV11-03*01	TCRBV11	TCRBV11-03	01				TCRBD02-01	TCRBD02	TCRBD02-01				01,02	TCRBJ01-02*01	TCRBJ01	TCRBJ01-02	01				1	0	8	5	3	3	42	58	61	-1	64	3	In	VDJ
AATGTGAACGCCTTGGAGCTGGACGACTCGGCCCTGTATCTCTGTGCCAGCAGCTTAGAGGTCGACTATGGCTACACCTTCGGTTCG	CASSLEVDYGYTF	2	1.1447607163912564E-5	39	TCRBV05-04*01	TCRBV05	TCRBV05-04	01				TCRBD02-01*02	TCRBD02	TCRBD02-01	02				TCRBJ01-02*01	TCRBJ01	TCRBJ01-02	01				2	3	11	1	1	3	42	56	57	61	64	2	In	VDJ
GAGTCCGCCAGCACCAACCAGACATCTATGTACCTCTGTGCCAGCAGTTCTGGACGGCAGATTAACTATGGCTACACCTTCGGTTCG	CASSSGRQINYGYTF	2	1.1447607163912564E-5	45	TCRBV28-01*01	TCRBV28	TCRBV28-01	01								TCRBD01,TCRBD02	TCRBD01-01,TCRBD02-01		TCRBJ01-02*01	TCRBJ01	TCRBJ01-02	01				4	7	1	7	2	1	36	49	51	55	62	2	In	VDJ
CAGCCCTCAGAACCCAGGGACTCAGCTGTGTACTTCTGTGCCAGCAGTCCCGACAGGGGATCTAACTATGGCTACACCTTCGGTTCG	CASSPDRGSNYGYTF	2	1.1447607163912564E-5	45	TCRBV12	TCRBV12				TCRBV12-03/12-04,TCRBV12-04		TCRBD01-01*01	TCRBD01	TCRBD01-01	01				TCRBJ01-02*01	TCRBJ01	TCRBJ01-02	01				5	2	2	2	3	0	36	48	51	59	61	2	In	VDJ
CGGTCCACAAAGCTGGAGGACTCAGCCATGTACTTCTGTGCCAGCAGTGTAGTAGACAACACGAACTATGGCTACACCTTCGGTTCG	CASSVVDNTNYGYTF	2	1.1447607163912564E-5	45	TCRBV02-01	TCRBV02	TCRBV02-01				01,03	TCRBD01-01*01	TCRBD01	TCRBD01-01	01				TCRBJ01-02*01	TCRBJ01	TCRBJ01-02	01				4	5	2	6	5	2	36	49	54	58	63	2	In	VDJ
ACTGTGACATCGGCCCAAAAGAACCCGACAGCTTTCTATCTCTGTGCCAGTAAGGCAGGGGGAAACTATGGCTACACCTTCGGTTCG	CASKAGGNYGYTF	2	1.1447607163912564E-5	39	TCRBV19-01*01	TCRBV19	TCRBV19-01	01				TCRBD01-01*01	TCRBD01	TCRBD01-01	01				TCRBJ01-02*01	TCRBJ01	TCRBJ01-02	01				7	1	4	1	3	2	42	52	55	62	63	2	In	VDJ
ATCCGGTCCACAAAGCTGGAGGACTCAGCCATGTACTTCTGTGCCAGCAGGGTCCGGACAGGGCGAGATGGCTACACCTTCGGTTCG	CASRVRTGRDGYTF	2	1.1447607163912564E-5	42	TCRBV02-01	TCRBV02	TCRBV02-01				01,03	TCRBD01-01*01	TCRBD01	TCRBD01-01	01				TCRBJ01-02*01	TCRBJ01	TCRBJ01-02	01				6	4	1	3	5	6	39	50	55	63	67	2	In	VDJ
GACATCCGCTCACCAGGCCTGGGGGACGCAGCCATGTACCTGTGTGCCACCAGCAGGATCCTCCCGCATGGCTACACCTTCGGTTCG	CATSRILPHGYTF	2	1.1447607163912564E-5	39	TCRBV15-01*02	TCRBV15	TCRBV15-01	02								TCRBD01,TCRBD02	TCRBD01-01,TCRBD02-01		TCRBJ01-02*01	TCRBJ01	TCRBJ01-02	01				3	9	2	8	0	6	42	-1	56	58	67	2	In	VDJ
TCTGAAGATCCGGTCCACAAAGCTGGAGGACTCAGCCATGTACTTCTGTGCCAGCAACTCGCGTATGAGGGCTACACCTTCGGTTCG		2	1.1447607163912564E-5	35	TCRBV02-01	TCRBV02	TCRBV02-01				01,03	TCRBD02-01	TCRBD02	TCRBD02-01				01,02	TCRBJ01-02*01	TCRBJ01	TCRBJ01-02	01				7	10	3	10	0	8	46	-1	56	59	69	2	Out	VDJ
TCTAAGAAGCTCCTTCTCAGTGACTCTGGCTTCTATCTCTGTGCCTGGATATCCGGACAGGATAGGAGAGGCTACACCTTCGGTTCG	CAWISGQDRRGYTF	2	1.1447607163912564E-5	42	TCRBV30-01*01	TCRBV30	TCRBV30-01	01				TCRBD01-01*01	TCRBD01	TCRBD01-01	01				TCRBJ01-02*01	TCRBJ01	TCRBJ01-02	01				4	8	1	4	5	8	39	49	54	61	69	2	In	VDJ
AAGATCCAGCCTGCAGAGCTTGGGGACTCGGCCGTGTATCTCTGTGCCAGCAGCTTAGATCGCGATAGGGACGTAACCTTCGGTTCG	CASSLDRDRDVTF	2	1.1447607163912564E-5	39	TCRBV11-03*01	TCRBV11	TCRBV11-03	01								TCRBD01,TCRBD02	TCRBD01-01,TCRBD02-01		TCRBJ01-02*01	TCRBJ01	TCRBJ01-02	01				0	3	0	7	8	14	42	59	67	72	75	2	In	VDJ
ATTTTCCCCTGACCCTGGAGTCTGCCAGGCCCTCACATACCTCTCAGTACCTCTGTGCCACCCGTCTCCGCAACGTACTTCGGGCCG		12	6.868564298347538E-5	28	TCRBV25-01*01	TCRBV25	TCRBV25-01	01								TCRBD01,TCRBD02	TCRBD01-01,TCRBD02-01		TCRBJ02-07*01	TCRBJ02	TCRBJ02-07	01				10	0	3	7	12	12	53	60	72	-1	74	12	Out	VDJ
CTGAAGATCCGGTCCACAAAGCTGGAGGACTCAGCCATGTACTTCTGTGCCAGCCGCCAGGCCGGGGGCGAGCAGTACTTCGGGCCG	CASRQAGGEQYF	2	1.1447607163912564E-5	36	TCRBV02-01	TCRBV02	TCRBV02-01				01,03	TCRBD02-01*01	TCRBD02	TCRBD02-01	01				TCRBJ02-07*01	TCRBJ02	TCRBJ02-07	01				8	0	8	2	8	6	45	54	62	-1	68	2	In	VDJ
GCTTCTCCCTGATTCTGGAGTCCGCCAGCACCAACCAGACATCTATGTACCTCTGTGCCAGCAGTTTACGAGCAGTACTTCGGGCCG		1	5.723803581956282E-6	28	TCRBV28-01*01	TCRBV28	TCRBV28-01	01											TCRBJ02-07*01	TCRBJ02	TCRBJ02-07	01				4	0	0	0	0	4	53	-1	-1	-1	66	1	Out	VJ
CCCCTGATCCTGGAGTCGCCCAGCCCCAACCAGACCTCTCTGTACTTCTGTGCCAGCAGTTTCGGTTACGAGCAGTACTTCGGGCCG	CASSFGYEQYF	2	1.1447607163912564E-5	33	TCRBV27-01*01	TCRBV27	TCRBV27-01	01				TCRBD02-01	TCRBD02	TCRBD02-01				01,02	TCRBJ02-07*01	TCRBJ02	TCRBJ02-07	01				3	1	8	5	0	4	48	-1	62	65	66	2	In	VDJ
AAGATCCAGCCCTCAGAACCCAGGGACTCAGCTGTGTACTTCTGTGCCAGCAGCCGGACTAGCGCGTACGAGCAGTACTTCGGGCCG	CASSRTSAYEQYF	2	1.1447607163912564E-5	39	TCRBV12-03/12-04*01	TCRBV12	TCRBV12-03/12-04	01				TCRBD02-01	TCRBD02	TCRBD02-01				01,02	TCRBJ02-07*01	TCRBJ02	TCRBJ02-07	01				6	2	1	6	2	4	42	53	55	64	66	2	In	VDJ
AATTCCCTGGAGCTTGGTGACTCTGCTGTGTATTTCTGTGCCAGCAGCTCTACTAGCGGGAGCCAGTACGAGCAGTACTTCGGGCCG	CASSSTSGSQYEQYF	2	1.1447607163912564E-5	45	TCRBV03-01/03-02*01	TCRBV03	TCRBV03-01/03-02	01				TCRBD02-01*02	TCRBD02	TCRBD02-01	02				TCRBJ02-07*01	TCRBJ02	TCRBJ02-07	01				5	4	3	2	3	4	36	48	51	62	66	2	In	VDJ
CCCCCTGATCCTGGAGTCGCCCAGCCCCAACCAGACCTCTCTGTACTTCTGTGCCAGCAGTCCCTCTACGAGCAGTACTTCGGGCCG		2	1.1447607163912564E-5	32	TCRBV27-01*01	TCRBV27	TCRBV27-01	01				TCRBD02-01	TCRBD02	TCRBD02-01				01,02	TCRBJ02-07*01	TCRBJ02	TCRBJ02-07	01				5	0	4	10	2	3	49	61	63	-1	65	2	Out	VDJ
GTGAACGCCTTGTTGCTGGGGGACTCGGCCCTCTATCTCTGTGCCAGCAGCCCGACGGGACAGGGCTACGAGCAGTACTTCGGGCCG	CASSPTGQGYEQYF	2	1.1447607163912564E-5	42	TCRBV05-06*01	TCRBV05	TCRBV05-06	01				TCRBD01-01*01	TCRBD01	TCRBD01-01	01				TCRBJ02-07*01	TCRBJ02	TCRBJ02-07	01				4	0	0	3	5	3	39	51	56	-1	65	2	In	VDJ
ATGAGCTCCTTGGAGCTGGGGGACTCAGCCCTGTACTTCTGTGCCAGCAGCTTAGTTTCAGGGTCCTACGAGCAGTACTTCGGGCCG	CASSLVSGSYEQYF	2	1.1447607163912564E-5	42	TCRBV13-01*01	TCRBV13	TCRBV13-01	01				TCRBD01-01*01	TCRBD01	TCRBD01-01	01				TCRBJ02-07*01	TCRBJ02	TCRBJ02-07	01				1	0	4	3	3	1	39	55	58	-1	63	2	In	VDJ
TCAGAACCCAGGGACTCAGCTGTGTACTTCTGTGCCAGCAGTCCGCCCGAAAGCGGCTGAATCTCCTACGAGCAGTACTTCGGGCCG	CASSPPESG*ISYEQYF	1	5.723803581956282E-6	51	TCRBV12	TCRBV12				TCRBV12-03/12-04,TCRBV12-04		TCRBD02-01	TCRBD02	TCRBD02-01				01,02	TCRBJ02-07*01	TCRBJ02	TCRBJ02-07	01				5	6	6	5	9	0	30	42	51	56	62	1	Stop	VDJ
ATGTGAACGCCTTGTTGCTGGGGGACTCGGCCCTCTATCTCTGTGCCAGCAGACGACAGGTACTCCTACGAGCAGTACTTCGGGCCG		2	1.1447607163912564E-5	40	TCRBV05-06*01	TCRBV05	TCRBV05-06	01				TCRBD01-01*01	TCRBD01	TCRBD01-01	01				TCRBJ02-07*01	TCRBJ02	TCRBJ02-07	01				5	2	2	4	2	0	41	52	54	60	62	2	Out	VDJ
ATCCAGCCTGCAGAGCTTGAGGACTCGGCCGTGTATCTCTGTGCCAGCAGCTTAGATTACGGATCCTACGAGCAGTACTTCGGGCCG	CASSLDYGSYEQYF	1	5.723803581956282E-6	42	TCRBV11	TCRBV11				TCRBV11-02,TCRBV11-03						TCRBD01,TCRBD02	TCRBD01-01,TCRBD02-01		TCRBJ02-07*01	TCRBJ02	TCRBJ02-07	01				0	0	1	8	4	1	39	56	60	-1	63	1	In	VDJ
CTGGAGTTGGCTGCTCCCTCCCAGACATCTGTGTACTTCTGTGCCAGCAGTACGGGGCTAGCGGCCTACGAGCAGTACTTCGGGCCG	CASSTGLAAYEQYF	3	1.7171410745868845E-5	42	TCRBV06-06	TCRBV06	TCRBV06-06				01,04	TCRBD02-01	TCRBD02	TCRBD02-01				01,02	TCRBJ02-07*01	TCRBJ02	TCRBJ02-07	01				5	0	4	5	6	2	39	51	57	-1	64	3	In	VDJ
CAGCCCTCAGAACCCAGGGACTCAGCTGTGTACTTCTGTGCCAGCAGCCCGGGACGCTCGGACACCTACGAGCAGTACTTCGGGCCG	CASSPGRSDTYEQYF	1	5.723803581956282E-6	45	TCRBV12	TCRBV12				TCRBV12-03/12-04,TCRBV12-04						TCRBD01,TCRBD02	TCRBD01-01,TCRBD02-01		TCRBJ02-07*01	TCRBJ02	TCRBJ02-07	01				6	9	0	7	3	2	36	47	50	55	64	1	In	VDJ
AGCACCAACCAGACATCTATGTACCTCTGTGCCAGCAGGCTACCCGGAATCGGGACAGGCCGAACCTACGAGCAGTACTTCGGGCCG	CASRLPGIGTGRTYEQYF	1	5.723803581956282E-6	54	TCRBV28-01*01	TCRBV28	TCRBV28-01	01				TCRBD01-01*01	TCRBD01	TCRBD01-01	01				TCRBJ02-07*01	TCRBJ02	TCRBJ02-07	01				6	5	0	4	13	2	27	38	51	59	64	1	In	VDJ
AAGATCCGGTCCACAAAGCTGGAGGACTCAGCCATGTACTTCTGTGCCAGCAGTTGGCAGGGGGTATACGAGCAGTACTTCGGGCCG	CASSWQGVYEQYF	2	1.1447607163912564E-5	39	TCRBV02-01	TCRBV02	TCRBV02-01				01,03	TCRBD01-01*01	TCRBD01	TCRBD01-01	01				TCRBJ02-07*01	TCRBJ02	TCRBJ02-07	01				5	2	4	1	3	4	42	54	57	64	66	2	In	VDJ
CCTGCAGCCAGAAGACTCGGCCCTGTATCTCTGTGCCAGCAGCCAGATGACTAGCGGGAGTCTGGGGACGAGCAGTACTTCGGGCCG		11	6.29618394015191E-5	50	TCRBV04-02*01	TCRBV04	TCRBV04-02	01				TCRBD02-01*02	TCRBD02	TCRBD02-01	02				TCRBJ02-07*01	TCRBJ02	TCRBJ02-07	01				3	7	2	2	3	5	31	45	48	60	67	11	Out	VDJ
AACGCCTTGTTGCTGGGGGACTCGGCCCTGTATCTCTGTGCCAGCAGCCAAAGGACAGGGCGGCGAAACACCATATATTTTGGAGAG	CASSQRTGRRNTIYF	4	2.2895214327825128E-5	45	TCRBV05-05*01	TCRBV05	TCRBV05-05	01				TCRBD01-01*01	TCRBD01	TCRBD01-01	01				TCRBJ01-03*01	TCRBJ01	TCRBJ01-03	01				4	4	1	3	4	5	36	48	52	60	64	4	In	VDJ
ACGTTGGCGTCTGCTGTACCCTCTCAGACATCTGTGTACTTCTGTGCCAGCAGTGACTCTGGGGCCAACGTCCTGACTTTCGGGGCC	CASSDSGANVLTF	8	4.5790428655650255E-5	39	TCRBV06-04*01	TCRBV06	TCRBV06-04	01											TCRBJ02-06*01	TCRBJ02	TCRBJ02-06	01				3	0	0	0	0	0	42	-1	-1	-1	56	8	In	VJ
GGGACACAGCACTGTATTTCTGTGCCAGCAGCAAAGAGCTTTGCCGGGACAGATAACTCTGGGGCCAACGTCCTGACTTTCGGGGCC		2	1.1447607163912564E-5	61	TCRBV21-01*01	TCRBV21	TCRBV21-01	01				TCRBD01-01*01	TCRBD01	TCRBD01-01	01				TCRBJ02-06*01	TCRBJ02	TCRBJ02-06	01				1	4	0	5	9	0	20	36	45	52	56	2	Out	VDJ
GAGCTTGGGGACTCGGCCATGTATCTCTGTGCCAGCAGCGGGCGGACAGGTTCAAACTCTGGGGCCAACGTCCTGACTTTCGGGGCC	CASSGRTGSNSGANVLTF	1	5.723803581956282E-6	54	TCRBV11	TCRBV11				TCRBV11-01,TCRBV11-03		TCRBD01-01*01	TCRBD01	TCRBD01-01	01				TCRBJ02-06*01	TCRBJ02	TCRBJ02-06	01				5	6	1	4	4	0	27	39	43	50	56	1	In	VDJ
CTTCACCTACACGCCCTGCAGCCAGAAGACTCAGCCCTGTATCTCTGCGCCAGCAGCCAACCAGGGCCTGAGCAGTTCTTCGGGCCA	CASSQPGPEQFF	5	2.8619017909781407E-5	36	TCRBV04-01*01	TCRBV04	TCRBV04-01	01				TCRBD01-01*01	TCRBD01	TCRBD01-01	01				TCRBJ02-01*01	TCRBJ02	TCRBJ02-01	01				2	2	4	3	1	9	45	60	61	66	68	5	In	VDJ
GAGCTGAATGTGAACGCCTTGGAGCTGGAGGACTCGGCCCTGTATCTCTGTGCCAGCAGCGCCTGGGGAGAGCAGTTCTTCGGGCCA	CASSAWGEQFF	2	1.1447607163912564E-5	33	TCRBV05-08*01	TCRBV05	TCRBV05-08	01								TCRBD01,TCRBD02	TCRBD01-01,TCRBD02-01		TCRBJ02-01*01	TCRBJ02	TCRBJ02-01	01				4	0	0	8	5	10	48	60	65	-1	69	2	In	VDJ
GGGGACTCGGCCATGTATCTCTGTGCCAGCAGCCCCGGTGCGGACAGGGGCGCGAAGTCTACTTTTGGGACCCAGTACTTCGGGCCA	CASSPGADRGAKSTFGTQYF	5	2.8619017909781407E-5	60					TCRBV11,TCRBV07	TCRBV11-01,TCRBV11-03,TCRBV07-09		TCRBD01-01*01	TCRBD01	TCRBD01-01	01				TCRBJ02-05*01	TCRBJ02	TCRBJ02-05	01				5	18	1	2	8	7	21	33	41	50	68	5	In	VDJ
ATCCAGCCTGCAGAGCTTGAGGACTCGGCCGTGTATCTCTGTGCCAGCAGCCTCGGACTAGCGGGAGGGCCGAGGTATTTTGGCCCA	CASSLGLAGGPRYF	2	1.1447607163912564E-5	42	TCRBV11	TCRBV11				TCRBV11-02,TCRBV11-03		TCRBD02-01*02	TCRBD02	TCRBD02-01	02				TCRBJ02-03*01	TCRBJ02	TCRBJ02-03	01				5	5	1	0	3	14	39	51	54	69	74	2	In	VDJ
CTCACTCTGGAGTCTGCTGCCTCCTCCCAGACATCTGTATATTTCTGCGCCAGCAGTGTAGGGGCCGAGGGGCAGTATTTTGGCCCA	CASSVGAEGQYF	7	4.006662507369397E-5	36	TCRBV10-01*01	TCRBV10	TCRBV10-01	01								TCRBD01,TCRBD02	TCRBD01-01,TCRBD02-01		TCRBJ02-03*01	TCRBJ02	TCRBJ02-03	01				4	7	5	2	1	11	45	58	59	64	71	7	In	VDJ
GAGTCTGCCATCCCCAACCAGACAGCTCTTTACTTCTGTGCCACCAGTGATCTGACACGGAACCCCGGGGAGCTGTTTTTTGGAGAA	CATSDLTRNPGELFF	2	1.1447607163912564E-5	45	TCRBV24-01*01	TCRBV24	TCRBV24-01	01				TCRBD01-01*01	TCRBD01	TCRBD01-01	01				TCRBJ02-02*01	TCRBJ02	TCRBJ02-02	01				3	7	2	6	2	6	36	51	53	57	64	2	In	VDJ
AGTTCTAAGAAGCTCCTTCTCAGTGACTCTGGCTTCTATCTCTGTGCCTGGACTCAGGGAATCACCGGGGAGCTGTTTTTTGGAGAA	CAWTQGITGELFF	2	1.1447607163912564E-5	39	TCRBV30-01*01	TCRBV30	TCRBV30-01	01				TCRBD01-01*01	TCRBD01	TCRBD01-01	01				TCRBJ02-02*01	TCRBJ02	TCRBJ02-02	01				4	3	4	3	2	4	42	52	54	59	62	2	In	VDJ
CTGACAGTGACCAGTGCCCATCCTGAAGACAGCAGCTTCTACATCTGCAGTGTGACGGATGACACCGGGGAGCTGTTTTTTGGAGAA	CSVTDDTGELFF	2	1.1447607163912564E-5	36	TCRBV20	TCRBV20				TCRBV20-01,TCRBV20-or09_02						TCRBD01,TCRBD02	TCRBD01-01,TCRBD02-01		TCRBJ02-02*01	TCRBJ02	TCRBJ02-02	01				7	2	1	8	4	3	45	52	56	59	61	2	In	VDJ
TCGGCCCAAAAGAACCCGACAGCTTTCTATCTCTGTGCCAGTAGTATCGAACCCAGGCAGGGAGGTACTGAAGCTTTCTTTGGACAA	CASSIEPRQGGTEAFF	5	2.8619017909781407E-5	48	TCRBV19-01*01	TCRBV19	TCRBV19-01	01				TCRBD02-01*02	TCRBD02	TCRBD02-01	02				TCRBJ01-01*01	TCRBJ01	TCRBJ01-01	01				3	1	9	1	12	5	33	47	59	65	66	5	In	VDJ
GTGAACGCCTTGTTGCTGGGGGACTCGGCCCTCTATCTCTGTGCCAGCAGCTTCTCAGGGGTTATCACTGAAGCTTTCTTTGGACAA	CASSFSGVITEAFF	2	1.1447607163912564E-5	42	TCRBV05-06*01	TCRBV05	TCRBV05-06	01				TCRBD01-01*01	TCRBD01	TCRBD01-01	01				TCRBJ01-01*01	TCRBJ01	TCRBJ01-01	01				2	4	4	2	2	4	39	53	55	61	65	2	In	VDJ
NNNTGTCGGCTGCTCCCTCCCAGACATCTGTGTACTTGTGTGCCAGCAGTTACTCTCGGGTGTGACACTGAAGCTTTCTTTGGACAA		3	1.7171410745868845E-5	43	TCRBV06-08*01	TCRBV06	TCRBV06-08	01				TCRBD02-01	TCRBD02	TCRBD02-01				01,02	TCRBJ01-01*01	TCRBJ01	TCRBJ01-01	01				0	4	8	4	1	3	38	55	56	60	64	3	Out	VDJ
TCCCTGATTCTGGAGTCCGCCAGCACCAACCAGACATCTATGTACCTCTGTGCCAGCAGTCCGGGACAGAAAGCTTTCTTTGGACAA	CASSPGQKAFF	2	1.1447607163912564E-5	33	TCRBV28-01*01	TCRBV28	TCRBV28-01	01				TCRBD01-01*01	TCRBD01	TCRBD01-01	01				TCRBJ01-01*01	TCRBJ01	TCRBJ01-01	01				5	1	0	5	2	9	48	60	62	69	70	2	In	VDJ
ATCCAGCCCTCAGAACCCAGGGACTCAGCTGTGTACTTCTGTGCCAGCAGTTTTCGGGGGATAAGTGAAAAACTGTTTTTTGGCAGT	CASSFRGISEKLFF	5	2.8619017909781407E-5	42	TCRBV12	TCRBV12				TCRBV12-03/12-04,TCRBV12-04		TCRBD02-01*01	TCRBD02	TCRBD02-01	01				TCRBJ01-04*01	TCRBJ01	TCRBJ01-04	01				3	5	8	2	1	7	39	53	54	60	65	5	In	VDJ
CCAGTCCACGGAGTCAGGGGACACAGCACTGTATCCTGGATAGCGACAGGGCTGTGCCGCTGAAATGAAAAACTGTTTTTTGGCAGT		1	5.723803581956282E-6	44	TCRBV21-01*01	TCRBV21	TCRBV21-01	01				TCRBD01-01*01	TCRBD01	TCRBD01-01	01				TCRBJ01-04*01	TCRBJ01	TCRBJ01-04	01				20	12	2	3	10	5	37	34	44	51	63	1	Out	VDJ
GAGTCAGCTACCAGCTCCCAGACATCTGTGTACTTCTGTGCCATCAGCGACTTCGGGCAGCTTTATCAGCCCCAGCATTTTGGTGAT	CAISDFGQLYQPQHF	2	1.1447607163912564E-5	45	TCRBV10-03*01	TCRBV10	TCRBV10-03	01								TCRBD01,TCRBD02	TCRBD01-01,TCRBD02-01		TCRBJ01-05*01	TCRBJ01	TCRBJ01-05	01				6	6	8	0	7	5	36	47	54	58	64	2	In	VDJ
TGAAGATCCAGCCCTCAGAACCCAGGGACTCAGCTGTGTACTTCTGTGCCAGCCAGACAGGGTAATCAGCCCCAGCATTTTGGTGAT		2	1.1447607163912564E-5	37	TCRBV12-03/12-04*01	TCRBV12	TCRBV12-03/12-04	01				TCRBD01-01*01	TCRBD01	TCRBD01-01	01				TCRBJ01-05*01	TCRBJ01	TCRBJ01-05	01				8	1	2	3	2	4	44	53	55	62	63	2	Out	VDJ
GAGTCCGCCAGCACCAACCAGACATCTATGTACCTCTGTGCCAGCAGCTACCACGAGGGGATGAATCAGCCCCAGCATTTTGGTGAT	CASSYHEGMNQPQHF	2	1.1447607163912564E-5	45	TCRBV28-01*01	TCRBV28	TCRBV28-01	01								TCRBD01,TCRBD02	TCRBD01-01,TCRBD02-01		TCRBJ01-05*01	TCRBJ01	TCRBJ01-05	01				6	3	5	2	8	4	36	47	55	60	63	2	In	VDJ
CTGATTCTGGAGTCCGCCAGCACCAACCAGACATCTATGTACCTCTGTGCCAGCCTCAGGGGGAATCAGCCCCAGCATTTTGGTGAT	CASLRGNQPQHF	2	1.1447607163912564E-5	36	TCRBV28-01*01	TCRBV28	TCRBV28-01	01				TCRBD01-01*01	TCRBD01	TCRBD01-01	01				TCRBJ01-05*01	TCRBJ01	TCRBJ01-05	01				8	0	4	1	2	4	45	54	56	-1	63	2	In	VDJ
AGAGCAGGGGGACTCGGCCATGTATCTCTGTGCCAGCCTTAGCTGGGGGAAGGGTCTGTGAGCAATCAGCCCCAGCATTTTGGTGAT		16	9.158085731130051E-5	53	TCRBV07-09	TCRBV07	TCRBV07-09				01,05,06					TCRBD01,TCRBD02	TCRBD01-01,TCRBD02-01		TCRBJ01-05*01	TCRBJ01	TCRBJ01-05	01				8	11	6	1	7	1	28	37	44	49	60	16	Out	VDJ
CGCCCTGCAGCCAGAAGACTCAGCCCTGTATCTCTGCGCCAGCAGCCCCACAAGGGGGGGCTGCGGCAGCCCCAGCATTTTGGTGAT		5	2.8619017909781407E-5	47	TCRBV04-01*01	TCRBV04	TCRBV04-01	01				TCRBD02-01*01	TCRBD02	TCRBD02-01	01				TCRBJ01-05*01	TCRBJ01	TCRBJ01-05	01				4	6	9	0	6	7	34	47	53	60	66	5	Out	VDJ
TTGGAGCTGGGGGACTCGGCCCTTTATCTTTGCGCCAGCAGCCCGGGGACGGGGACCGGAGGAATACAGCCCCAGCATTTTGGTGAT	CASSPGTGTGGIQPQHF	2	1.1447607163912564E-5	51	TCRBV05-01*01	TCRBV05	TCRBV05-01	01								TCRBD01,TCRBD02	TCRBD01-01,TCRBD02-01		TCRBJ01-05*01	TCRBJ01	TCRBJ01-05	01				4	16	0	7	3	7	30	42	45	50	66	2	In	VDJ
ATCCGGTCCACAAAGCTGGAGGACTCAGCCATGTACTTCTGTGCCAGCAGTATTACAGGGGGCGGACAGCCCCAGCATTTTGGTGAT	CASSITGGGQPQHF	2	1.1447607163912564E-5	42	TCRBV02-01	TCRBV02	TCRBV02-01				01,03	TCRBD01-01*01	TCRBD01	TCRBD01-01	01				TCRBJ01-05*01	TCRBJ01	TCRBJ01-05	01				5	3	3	0	3	7	39	51	54	63	66	2	In	VDJ
AATGTGAGCACCTTGGAGCTGGGGGACTCGGCCCTTTATCTTTGCGCCAGCAGCGCCCGGGACTGGTATGGCTACACCTTCGGTTCG	CASSARDWYGYTF	5	2.8619017909781407E-5	39	TCRBV05-01*01	TCRBV05	TCRBV05-01	01				TCRBD02-01	TCRBD02	TCRBD02-01				01,02	TCRBJ01-02*01	TCRBJ01	TCRBJ01-02	01				4	2	0	10	4	5	42	54	58	64	66	5	In	VDJ
CAGCCTGCAGAGCTTGGGGACTCGGCCGTGTATCTCTGTGCCAGCAGCCACCTGTCTGGGACTAGGTATGGCTACACCTTCGGTTCG	CASSHLSGTRYGYTF	2	1.1447607163912564E-5	45	TCRBV11-03*01	TCRBV11	TCRBV11-03	01				TCRBD02-01	TCRBD02	TCRBD02-01				01,02	TCRBJ01-02*01	TCRBJ01	TCRBJ01-02	01				5	1	0	8	9	5	36	48	57	65	66	2	In	VDJ
TCCCTGATTCTGGAGTCCGCCAGCACCAACCAGACATCTATGTACCTCTGTGCCAGCAGAAGGGCGTATGGCTACACCTTCGGTTCG	CASRRAYGYTF	2	1.1447607163912564E-5	33	TCRBV28-01*01	TCRBV28	TCRBV28-01	01								TCRBD01,TCRBD02	TCRBD01-01,TCRBD02-01		TCRBJ01-02*01	TCRBJ01	TCRBJ01-02	01				6	2	5	3	1	5	48	59	60	64	66	2	In	VDJ
GTGAACGCCTTGTTGCTGGGGGACTCGGCCCTCTATCTCTGTGCCAGCAGCGTTGACGAAGGGATCTATGGCTACACCTTCGGTTCG	CASSVDEGIYGYTF	2	1.1447607163912564E-5	42	TCRBV05-06*01	TCRBV05	TCRBV05-06	01								TCRBD01,TCRBD02	TCRBD01-01,TCRBD02-01		TCRBJ01-02*01	TCRBJ01	TCRBJ01-02	01				4	1	0	8	9	4	39	51	60	64	65	2	In	VDJ
GTGAACGCCTTGTTGCTGGGGGACTCGGCCCTCTATCTCTGTGCCAGCAGCTTGGCGGCTCCCGGCTATGGCTACACCTTCGGTTCG	CASSLAAPGYGYTF	3	1.7171410745868845E-5	42	TCRBV05-06*01	TCRBV05	TCRBV05-06	01								TCRBD01,TCRBD02	TCRBD01-01,TCRBD02-01		TCRBJ01-02*01	TCRBJ01	TCRBJ01-02	01				0	6	9	0	1	4	39	55	56	59	65	3	In	VDJ
GTGAACGCCTTGGAGCTGGACGACTCGGCCCTGTATCTCTGTGCCAGCAGCGGCCGGGACAGGGCCTATGGCTACACCTTCGGTTCG	CASSGRDRAYGYTF	2	1.1447607163912564E-5	42	TCRBV05-04*01	TCRBV05	TCRBV05-04	01				TCRBD01-01*01	TCRBD01	TCRBD01-01	01				TCRBJ01-02*01	TCRBJ01	TCRBJ01-02	01				4	1	0	3	4	4	39	51	55	64	65	2	In	VDJ
GAAGGTGCAGCCTGCAGAACTGGAGGATTCTGGAGTTTATTTCTGTGCCAGCAGCCATAAACAGCCTATGGCTACACCTTCGGTTCG		2	1.1447607163912564E-5	38	TCRBV14-01*01	TCRBV14	TCRBV14-01	01				TCRBD01-01*01	TCRBD01	TCRBD01-01	01				TCRBJ01-02*01	TCRBJ01	TCRBJ01-02	01				3	1	3	5	3	4	43	57	60	64	65	2	Out	VDJ
CACACCCTGCAGCCAGAAGACTCGGCCCTGTATCTCTGCGCCAGCAGCCCGATAAGGGGGACTAACTATGGCTACACCTTCGGTTCG	CASSPIRGTNYGYTF	2	1.1447607163912564E-5	45	TCRBV04-03*01	TCRBV04	TCRBV04-03	01				TCRBD01-01*01	TCRBD01	TCRBD01-01	01				TCRBJ01-02*01	TCRBJ01	TCRBJ01-02	01				4	1	5	1	5	0	36	49	54	60	61	2	In	VDJ
AAGATCCAGCCCTCAGAACCCAGGGACTCAGCTGTGTACTTCTGTGCCAGCAGTTTAAACAGGAACTATGGCTACACCTTCGGTTCG	CASSLNRNYGYTF	2	1.1447607163912564E-5	39	TCRBV12-03/12-04*01	TCRBV12	TCRBV12-03/12-04	01				TCRBD01-01*01	TCRBD01	TCRBD01-01	01				TCRBJ01-02*01	TCRBJ01	TCRBJ01-02	01				2	0	3	4	1	2	42	57	58	-1	63	2	In	VDJ
CTGGAGTCCGCCAGCACCAACCAGACATCTATGTACCTCTGTGCCAGCAGGTACAGGGTGGCGAACTATGGCTACACCTTCGGTTCG	CASRYRVANYGYTF	2	1.1447607163912564E-5	42	TCRBV28-01*01	TCRBV28	TCRBV28-01	01				TCRBD01-01*01	TCRBD01	TCRBD01-01	01				TCRBJ01-02*01	TCRBJ01	TCRBJ01-02	01				6	5	3	3	2	2	39	50	52	58	63	2	In	VDJ
CTGATTCTGGAGTCCGCCAGCACCAACCAGACATCTATGTACCTCTGTGCCAGCAGTTTGCGCCTATATGGCTACACCTTCGGTTCG	CASSLRLYGYTF	2	1.1447607163912564E-5	36	TCRBV28-01*01	TCRBV28	TCRBV28-01	01				TCRBD02-01	TCRBD02	TCRBD02-01				01,02	TCRBJ01-02*01	TCRBJ01	TCRBJ01-02	01				3	0	4	9	4	5	45	59	63	-1	66	2	In	VDJ
CCAGTCCACGGAGTCAGGGGACACAGCACTGTATTTCTGTGCCAGCACCCAAGGACAGACAGGCCAGATGGCTACACCTTCGGTTCG		2	1.1447607163912564E-5	44	TCRBV21-01*01	TCRBV21	TCRBV21-01	01				TCRBD01-01*01	TCRBD01	TCRBD01-01	01				TCRBJ01-02*01	TCRBJ01	TCRBJ01-02	01				7	9	1	5	5	6	37	47	52	58	67	2	Out	VDJ
CACCTACACACCCTGCAGCCAGAAGACTCGGCCCTGTATCTCTGCGCCAGCAGCCAAGATGAATGGAATGGCTACACCTTCGGTTCG	CASSQDEWNGYTF	2	1.1447607163912564E-5	39	TCRBV04-03*01	TCRBV04	TCRBV04-03	01								TCRBD01,TCRBD02	TCRBD01-01,TCRBD02-01		TCRBJ01-02*01	TCRBJ01	TCRBJ01-02	01				0	0	1	8	5	6	42	59	64	-1	67	2	In	VDJ
CACCTACACGCCCTGCAGCCAGAAGACTCAGCCCTGTATCTCTGCGCCAGCAGCCAGGGGACAAGTAAGGGCTACACCTTCGGTTCG	CASSQGTSKGYTF	2	1.1447607163912564E-5	39	TCRBV04-01*01	TCRBV04	TCRBV04-01	01				TCRBD01-01*01	TCRBD01	TCRBD01-01	01				TCRBJ01-02*01	TCRBJ01	TCRBJ01-02	01				3	6	0	6	1	8	42	56	57	63	69	2	In	VDJ
CTGAATGTGAACGCCTTGTTGCTGGGGGACTCGGCCCTCTATCTCTGTGCCAGCAGCCTGACAGGGGCCGGCTACACCTTCGGTTCG	CASSLTGAGYTF	2	1.1447607163912564E-5	36	TCRBV05-06*01	TCRBV05	TCRBV05-06	01				TCRBD01-01*01	TCRBD01	TCRBD01-01	01				TCRBJ01-02*01	TCRBJ01	TCRBJ01-02	01				4	2	2	2	2	8	45	57	59	67	69	2	In	VDJ
GTGAACGCCTTGGAGCTGGACGACTCGGCCCTGTATCTCTGTGCCAGCAGCCCTTGGGGGGGGGCGCGCGAGCAGTACTTCGGGCCG	CASSPWGGAREQYF	16	9.158085731130051E-5	42	TCRBV05-04*01	TCRBV05	TCRBV05-04	01				TCRBD02-01*01	TCRBD02	TCRBD02-01	01				TCRBJ02-07*01	TCRBJ02	TCRBJ02-07	01				4	6	9	0	4	6	39	51	55	62	68	16	In	VDJ
GCCCTGCAGCCAGAAGACTCAGCCCTGTATCTCTGCGCCAGCAGCCAAACTTCCGGGGCCCGGGGGAGCGAGCAGTACTTCGGGCCG	CASSQTSGARGSEQYF	12	6.868564298347538E-5	48	TCRBV04-01*01	TCRBV04	TCRBV04-01	01				TCRBD02-01*01	TCRBD02	TCRBD02-01	01				TCRBJ02-07*01	TCRBJ02	TCRBJ02-07	01				2	2	8	2	12	6	33	48	60	66	68	12	In	VDJ
NNNNTGTCGGCTGCTCCCTCCCAGACATCTGTGTACTTCTGTGCCAGCAAGGAGTCTAGCGGGAGGTACGAGCAGTACTTCGGGCCG	CASKESSGRYEQYF	6	3.434282149173769E-5	42	TCRBV06-05*01	TCRBV06	TCRBV06-05	01				TCRBD02-01*02	TCRBD02	TCRBD02-01	02				TCRBJ02-07*01	TCRBJ02	TCRBJ02-07	01				7	0	4	1	6	4	39	49	55	-1	66	6	In	VDJ
CTGGAGCTTGGTGACTCTGCTGTGTATTTCTGTGCCAGCAGCGCAGCCAAGGGGGGATTCCAAGTCTACGAGCAGTACTTCGGGCCG	CASSAAKGGFQVYEQYF	2	1.1447607163912564E-5	51	TCRBV03-01/03-02*01	TCRBV03	TCRBV03-01/03-02	01								TCRBD01,TCRBD02	TCRBD01-01,TCRBD02-01		TCRBJ02-07*01	TCRBJ02	TCRBJ02-07	01				5	10	5	1	7	3	30	42	49	55	65	2	In	VDJ
GTGAACGCCTTGTTGCTGGGGGACTCGGCCCTGTATCTCTGTGCCAGCAGTAAACGGGACATTTCCTACGAGCAGTACTTCGGGCCG	CASSKRDISYEQYF	3	1.7171410745868845E-5	42	TCRBV05-05*01	TCRBV05	TCRBV05-05	01				TCRBD01-01*01	TCRBD01	TCRBD01-01	01				TCRBJ02-07*01	TCRBJ02	TCRBJ02-07	01				5	2	0	6	5	1	39	50	55	61	63	3	In	VDJ
AATGTGAACGCCTTGGAGCTGGACGACTCGGCCCTGTATCTCTGTGCCAGCAGCGGAGGGACTTCCTACGAGCAGTACTTCGGGCCG	CASSGGTSYEQYF	2	1.1447607163912564E-5	39	TCRBV05-04*01	TCRBV05	TCRBV05-04	01				TCRBD02-01	TCRBD02	TCRBD02-01				01,02	TCRBJ02-07*01	TCRBJ02	TCRBJ02-07	01				4	0	0	10	3	1	42	54	57	-1	63	2	In	VDJ
CTGATTCTGGAGTCCGCCAGCACCAACCAGACATCTATGTACCTCTGTGCCAGCAACAGGGGCTCCTACGAGCAGTACTTCGGGCCG	CASNRGSYEQYF	1	5.723803581956282E-6	36	TCRBV28-01*01	TCRBV28	TCRBV28-01	01				TCRBD01-01*01	TCRBD01	TCRBD01-01	01				TCRBJ02-07*01	TCRBJ02	TCRBJ02-07	01				7	0	3	2	0	0	45	-1	55	-1	62	1	In	VDJ
AGCACCAACCAGACATCTATGTACCTCTGTGCCAGCAGTTTGGGCAGGGGTCTGCGGACTTACTCCTACGAGCAGTACTTCGGGCCG	CASSLGRGLRTYSYEQYF	1	5.723803581956282E-6	54	TCRBV28-01*01	TCRBV28	TCRBV28-01	01				TCRBD01-01*01	TCRBD01	TCRBD01-01	01				TCRBJ02-07*01	TCRBJ02	TCRBJ02-07	01				3	12	4	2	3	0	27	41	44	50	62	1	In	VDJ
CAGCCTGCAGAACTGGAGGATTCTGGAGTTTATTTCTGTGCCAGCAGCCGCCTAGGGGGCGACTCCTACGAGCAGTACTTCGGGCCG	CASSRLGGDSYEQYF	2	1.1447607163912564E-5	45	TCRBV14-01*01	TCRBV14	TCRBV14-01	01				TCRBD01-01*01	TCRBD01	TCRBD01-01	01				TCRBJ02-07*01	TCRBJ02	TCRBJ02-07	01				4	2	5	0	4	0	36	49	53	60	62	2	In	VDJ
CTACACACCCTGCAGCCAGAAGACTCGGCCCTGTATCTCTGTGCCAGCAGCCAAGTTGGCGGGGCCTACGAGCAGTACTTCGGGCCG	CASSQVGGAYEQYF	2	1.1447607163912564E-5	42	TCRBV04-02*01	TCRBV04	TCRBV04-02	01				TCRBD02-01*01	TCRBD02	TCRBD02-01	01				TCRBJ02-07*01	TCRBJ02	TCRBJ02-07	01				1	0	7	3	3	2	39	55	58	-1	64	2	In	VDJ
AGATCCAGCCTGCAGAGCTTGGGGACTCGGCCATGTATCTCTGTGCCAGTAAGCGGACCGCGCGCCTACGAGCAGTACTTCGGGCCG		1	5.723803581956282E-6	40	TCRBV11-01*01	TCRBV11	TCRBV11-01	01				TCRBD02-01	TCRBD02	TCRBD02-01				01,02	TCRBJ02-07*01	TCRBJ02	TCRBJ02-07	01				9	8	6	5	2	2	41	49	51	56	64	1	Out	VDJ
AATGTGAACGCCTTGTTGCTGGGGGACTCGGCCCTCTATCTCTGTGCCAGCAGCCGGTGGGGGCCCTACGAGCAGTACTTCGGGCCG	CASSRWGPYEQYF	1	5.723803581956282E-6	39	TCRBV05-06*01	TCRBV05	TCRBV05-06	01				TCRBD01-01*01	TCRBD01	TCRBD01-01	01				TCRBJ02-07*01	TCRBJ02	TCRBJ02-07	01				4	0	6	0	4	2	42	54	58	-1	64	1	In	VDJ
CACGCCCTGCAGCCAGAAGACTCAGCCCTGTATCTCTGCGCCAGCAGCCAAGATAGGGGACGGACCTACGAGCAGTACTTCGGGCCG	CASSQDRGRTYEQYF	2	1.1447607163912564E-5	45	TCRBV04-01*01	TCRBV04	TCRBV04-01	01								TCRBD01,TCRBD02	TCRBD01-01,TCRBD02-01		TCRBJ02-07*01	TCRBJ02	TCRBJ02-07	01				0	3	0	7	3	2	36	53	56	61	64	2	In	VDJ
ATTCTGGAGTCCGCCAGCACCAACCAGACATCTATGTACCTCTGTGCCAGCAGTCCAGGACAGACCTACGAGCAGTACTTCGGGCCG	CASSPGQTYEQYF	1	5.723803581956282E-6	39	TCRBV28-01*01	TCRBV28	TCRBV28-01	01				TCRBD01-01*01	TCRBD01	TCRBD01-01	01				TCRBJ02-07*01	TCRBJ02	TCRBJ02-07	01				5	1	1	5	3	2	42	54	57	63	64	1	In	VDJ
CAGCCCTCAGAACCCAGGGACTCAGCTGTGTACTTCTGTGCCAGGCCCGACCTTTACTAGGCCACCTACGAGCAGTACTTCGGGCCG	CARPDLY*ATYEQYF	1	5.723803581956282E-6	45	TCRBV12	TCRBV12				TCRBV12-03/12-04,TCRBV12-04		TCRBD02-01	TCRBD02	TCRBD02-01				01,02	TCRBJ02-07*01	TCRBJ02	TCRBJ02-07	01				9	4	3	8	11	2	36	44	55	60	64	1	Stop	VDJ
CTACACGCCCTGCAGCCAGAAGACTCAGCCCTGTATCTCTGCGCCAGCAGCCACGGGACAGGGGACTACGAGCAGTACTTCGGGCCG	CASSHGTGDYEQYF	2	1.1447607163912564E-5	42	TCRBV04-01*01	TCRBV04	TCRBV04-01	01				TCRBD01-01*01	TCRBD01	TCRBD01-01	01				TCRBJ02-07*01	TCRBJ02	TCRBJ02-07	01				3	1	0	2	1	3	39	53	54	64	65	2	In	VDJ
CACACCCTGCAGCCAGAAGACTCGGCCCTGTATCTCTGCGCCAGCAGCCTAGGAGAGGCCCCAGACTACGAGCAGTACTTCGGGCCG	CASSLGEAPDYEQYF	2	1.1447607163912564E-5	45	TCRBV04-03*01	TCRBV04	TCRBV04-03	01				TCRBD02-01*02	TCRBD02	TCRBD02-01	02				TCRBJ02-07*01	TCRBJ02	TCRBJ02-07	01				4	10	10	2	2	3	36	49	51	55	65	2	In	VDJ
CAGCGCACAGAGCAGGAGGACTCGGCCGTGTATCTCTGTGCCAGCAGCCACACCGGGACTCCACCATACGAGCAGTACTTCGGGCCG	CASSHTGTPPYEQYF	2	1.1447607163912564E-5	45	TCRBV07-02	TCRBV07	TCRBV07-02				01,02	TCRBD02-01	TCRBD02	TCRBD02-01				01,02	TCRBJ02-07*01	TCRBJ02	TCRBJ02-07	01				5	6	0	10	6	4	36	48	54	60	66	2	In	VDJ
CACGCCCTGCAGCCAGAAGACTCAGCCCTGTATCTCTGCGCCAGCAGCCAAGAACACGCATCCTGGGACGAGCAGTACTTCGGGCCG	CASSQEHASWDEQYF	2	1.1447607163912564E-5	45	TCRBV04-01*01	TCRBV04	TCRBV04-01	01								TCRBD01,TCRBD02	TCRBD01-01,TCRBD02-01		TCRBJ02-07*01	TCRBJ02	TCRBJ02-07	01				0	0	0	9	11	5	36	53	64	-1	67	2	In	VDJ
ATCAATTCCCTGGAGCTTGGTGACTCTGCTGTGTATTTCTGTGCCAGCAGCCAAGATCCCAGGGTGCACGAGCAGTACTTCGGGCCG	CASSQDPRVHEQYF	2	1.1447607163912564E-5	42	TCRBV03-01/03-02*01	TCRBV03	TCRBV03-01/03-02	01				TCRBD01-01*01	TCRBD01	TCRBD01-01	01				TCRBJ02-07*01	TCRBJ02	TCRBJ02-07	01				0	3	4	3	3	5	39	56	59	64	67	2	In	VDJ
AAGATCCAGCCCTCAGAACCCAGGGACTCAGCTGTGTACTTCTGTGCCAGCAGTTTATTTAGGGCAGAACAGCAGTACTTCGGGCCG	CASSLFRAEQQYF	2	1.1447607163912564E-5	39	TCRBV12-03/12-04*01	TCRBV12	TCRBV12-03/12-04	01								TCRBD01,TCRBD02	TCRBD01-01,TCRBD02-01		TCRBJ02-07*01	TCRBJ02	TCRBJ02-07	01				2	6	5	3	3	8	42	57	60	64	70	2	In	VDJ
NCTCTCACTGTGACATCGGCCCAAAAGAACCCGACAGCTTTCTATCTCTGTGCCAGTACTACAGGGGTTAAGCAGTACTTCGGGCCG	CASTTGVKQYF	3	1.7171410745868845E-5	33	TCRBV19-01*01	TCRBV19	TCRBV19-01	01				TCRBD01-01*01	TCRBD01	TCRBD01-01	01				TCRBJ02-07*01	TCRBJ02	TCRBJ02-07	01				7	3	3	2	2	8	48	58	60	67	70	3	In	VDJ
ATCCAGCCCTCAGAACCCAGGGACTCAGCTGTGTACTTCTGTGCCAGCAGTTCCCTGGGAGTAGCGGGAAAGCAGTACTTCGGGCCG	CASSSLGVAGKQYF	1	5.723803581956282E-6	42	TCRBV12	TCRBV12				TCRBV12-03/12-04,TCRBV12-04		TCRBD02-01*02	TCRBD02	TCRBD02-01	02				TCRBJ02-07*01	TCRBJ02	TCRBJ02-07	01				4	1	5	3	9	8	39	52	61	69	70	1	In	VDJ
AGCACCTTGGAGCTGGGGGACTCGGCCCTTTATCTTTGCGCCAGCAGCCCGGGACAGGTCTCTGGAAACACCATATATTTTGGAGAG	CASSPGQVSGNTIYF	7	4.006662507369397E-5	45	TCRBV05-01*01	TCRBV05	TCRBV05-01	01				TCRBD01-01*01	TCRBD01	TCRBD01-01	01				TCRBJ01-03*01	TCRBJ01	TCRBJ01-03	01				4	1	0	4	2	0	36	48	50	58	59	7	In	VDJ
ATTCTGGAGTCCGCCAGCACCAACCAGACATCTATGTACCTCTGTGCCAGCAAGGGTTCCGGGGCCAACGTCCTGACTTTCGGGGCC	CASKGSGANVLTF	1	5.723803581956282E-6	39	TCRBV28-01*01	TCRBV28	TCRBV28-01	01								TCRBD01,TCRBD02	TCRBD01-01,TCRBD02-01		TCRBJ02-06*01	TCRBJ02	TCRBJ02-06	01				7	4	5	3	0	4	42	-1	52	56	60	1	In	VDJ
CGCACAGAGCAGGGGGACTCGGCCATGTATCTCTGTGCCAGCAGCTTAGGTGCAGGGCTTGCGAAAAACATTCAGTACTTCGGCGCC	CASSLGAGLAKNIQYF	12	6.868564298347538E-5	48	TCRBV07-09*01	TCRBV07	TCRBV07-09	01				TCRBD01-01*01	TCRBD01	TCRBD01-01	01				TCRBJ02-04*01	TCRBJ02	TCRBJ02-04	01				1	6	4	3	3	4	33	49	52	57	63	12	In	VDJ
NNNNTGAAGATCCAGCCCTCAGAACCCAGGGACTCAGCTGTGTACTTCTGTGCCAGCACCGGCTCGCTTGAGCAGTTCTTCGGGCCA	CASTGSLEQFF	2	1.1447607163912564E-5	33	TCRBV12-03/12-04*01	TCRBV12	TCRBV12-03/12-04	01								TCRBD01,TCRBD02	TCRBD01-01,TCRBD02-01		TCRBJ02-01*01	TCRBJ02	TCRBJ02-01	01				7	5	9	0	2	9	48	58	60	63	68	2	In	VDJ
ACATCGGCCCAAAAGAACCCGACAGCTTTCTATCTCTGTGCCAGTAGTATAGATATTCCCGGGAGCGATGAGCAGTTCTTCGGGCCA	CASSIDIPGSDEQFF	4	2.2895214327825128E-5	45	TCRBV19-01*01	TCRBV19	TCRBV19-01	01				TCRBD02-01*02	TCRBD02	TCRBD02-01	02				TCRBJ02-01*01	TCRBJ02	TCRBJ02-01	01				0	2	8	2	6	8	36	53	59	65	67	4	In	VDJ
ATTCTGGAGTCCGCCAGCACCAACCAGACATCTATGTACCTCTGTGCCAGTTCACAGGGTAGGCGGAATGAGCAGTTCTTCGGGCCA	CASSQGRRNEQFF	2	1.1447607163912564E-5	39	TCRBV28-01*01	TCRBV28	TCRBV28-01	01				TCRBD01-01*01	TCRBD01	TCRBD01-01	01				TCRBJ02-01*01	TCRBJ02	TCRBJ02-01	01				9	7	3	3	3	7	42	50	53	59	66	2	In	VDJ
AAGATCCAGCCCTCAGAACCCAGGGACTCAGCTGTGTACTTCTGTGCCAGCAGTTTATCCAAAGCCGGCGAGCAGTTCTTCGGGCCA	CASSLSKAGEQFF	10	5.7238035819562814E-5	39	TCRBV12-03/12-04*01	TCRBV12	TCRBV12-03/12-04	01								TCRBD01,TCRBD02	TCRBD01-01,TCRBD02-01		TCRBJ02-01*01	TCRBJ02	TCRBJ02-01	01				2	0	9	0	9	10	42	57	66	-1	69	10	In	VDJ
ACTCTGACAGTGACCAGTGCCCATCCTGAAGACAGCAGCTTCTACATCTGCAGTGCTAGATGGTGGACTACCCAGTTCTTCGGGCCA	CSARWWTTQFF	9	5.1514232237606535E-5	33	TCRBV20-01*01	TCRBV20	TCRBV20-01	01				TCRBD02-01	TCRBD02	TCRBD02-01				01,02	TCRBJ02-01*01	TCRBJ02	TCRBJ02-01	01				2	2	1	9	4	13	48	60	64	70	72	9	In	VDJ
GTGACCAGTGCCCATCCTGAAGACAGCAGCTTCTACATCTGCAGTACTAGAAGGGGGAGGGCGGAAGAGACCCAGTACTTCGGGCCA	CSTRRGRAEETQYF	5	2.8619017909781407E-5	42	TCRBV20	TCRBV20				TCRBV20-01,TCRBV20-or09_02		TCRBD02-01*02	TCRBD02	TCRBD02-01	02				TCRBJ02-05*01	TCRBJ02	TCRBJ02-05	01				2	3	9	0	3	3	39	51	54	61	64	5	In	VDJ
GAGTCCGCTACCAGCTCCCAGACATCTGTGTACTTCTGTGCCATCAGTGACATCGTGGCTAGTCAAGAGACCCAGTACTTCGGGCCA	CAISDIVASQETQYF	2	1.1447607163912564E-5	45	TCRBV10-03*01	TCRBV10	TCRBV10-03	01				TCRBD02-01	TCRBD02	TCRBD02-01				01,02	TCRBJ02-05*01	TCRBJ02	TCRBJ02-05	01				3	1	4	8	8	2	36	50	58	62	63	2	In	VDJ
ACCTTGGAGCTGGGGGACTCGGCCCTTTATCTTTGCGCCAGCAGCTTGAGGTCCGGGGTGAATACAGATACGCAGTATTTTGGCCCA	CASSLRSGVNTDTQYF	7	4.006662507369397E-5	48	TCRBV05-01*01	TCRBV05	TCRBV05-01	01				TCRBD02-01*01	TCRBD02	TCRBD02-01	01				TCRBJ02-03*01	TCRBJ02	TCRBJ02-03	01				1	5	8	3	5	3	33	48	53	58	63	7	In	VDJ
CGCACAGAGCAGGAGGACTCCGCCGTGTATCTCTGTGCCAGCAGCTGGGGGACTAGCGGGATCCCCGGGGAGCTGTTTTTTGGAGAA	CASSWGTSGIPGELFF	2	1.1447607163912564E-5	48	TCRBV07-08*01	TCRBV07	TCRBV07-08	01				TCRBD02-01*02	TCRBD02	TCRBD02-01	02				TCRBJ02-02*01	TCRBJ02	TCRBJ02-02	01				4	3	0	3	2	6	33	46	48	61	64	2	In	VDJ
CAGCCTGCAGAGCTTGGGGACTCGGCCATGTATCTCTGTGCCAGCAGCCCCAGCTGGGAGGACACCGGGGAGCTGTTTTTTGGAGAA	CASSPSWEDTGELFF	2	1.1447607163912564E-5	45	TCRBV11-01*01	TCRBV11	TCRBV11-01	01				TCRBD02-01*02	TCRBD02	TCRBD02-01	02				TCRBJ02-02*01	TCRBJ02	TCRBJ02-02	01				5	0	9	1	7	3	36	48	55	-1	61	2	In	VDJ
AATCTTCACATCAATTCCCTGGAGCTTGGTGACTCTGCTGTGTATTTCTGTGCCAGCAGCCAGGGGGCGCACGCTTTCTTTGGACAA	CASSQGAHAFF	2	1.1447607163912564E-5	33	TCRBV03-01/03-02*01	TCRBV03	TCRBV03-01/03-02	01				TCRBD01-01*01	TCRBD01	TCRBD01-01	01				TCRBJ01-01*01	TCRBJ01	TCRBJ01-01	01				3	4	6	0	0	11	48	-1	62	68	72	2	In	VDJ
CTGGAGTCCGCCAGCACCAACCAGACATCTATGTACCTCTGTGCCAGCAGTCTCACAGGGGGTGGCACTGAAGCTTTCTTTGGACAA	CASSLTGGGTEAFF	2	1.1447607163912564E-5	42	TCRBV28-01*01	TCRBV28	TCRBV28-01	01				TCRBD01-01*01	TCRBD01	TCRBD01-01	01				TCRBJ01-01*01	TCRBJ01	TCRBJ01-01	01				5	3	3	1	3	4	39	51	54	62	65	2	In	VDJ
AGCACCTTGGAGCTGGGGGACTCGGCCCTTTATCTTTGCGCCAGCCAAGAAGGGTCGTCGGGGAGCACTGAAGCTTTCTTTGGACAA	CASQEGSSGSTEAFF	7	4.006662507369397E-5	45	TCRBV05-01*01	TCRBV05	TCRBV05-01	01				TCRBD02-01	TCRBD02	TCRBD02-01				01,02	TCRBJ01-01*01	TCRBJ01	TCRBJ01-01	01				7	2	8	3	13	4	36	45	58	63	65	7	In	VDJ
AGGATCCAGCAGGTAGTGCGAGGAGATTCGGCAGCTTATTTCTGTGCCAGCTCACCAGGACAGGCCACTGAAGCTTTCTTTGGACAA	CASSPGQATEAFF	2	1.1447607163912564E-5	39	TCRBV18-01*01	TCRBV18	TCRBV18-01	01				TCRBD01-01*01	TCRBD01	TCRBD01-01	01				TCRBJ01-01*01	TCRBJ01	TCRBJ01-01	01				2	1	1	4	0	4	42	-1	57	64	65	2	In	VDJ
AAGATCCAGCGCACAGAGCAGGGGGACTCGGCCATGTATCTCTGTGCCAGCAGCTTAGATCCCACCACTGAAGCTTTCTTTGGACAA	CASSLDPTTEAFF	5	2.8619017909781407E-5	39	TCRBV07-09*01	TCRBV07	TCRBV07-09	01								TCRBD01,TCRBD02	TCRBD01-01,TCRBD02-01		TCRBJ01-01*01	TCRBJ01	TCRBJ01-01	01				1	0	3	7	5	4	42	58	63	-1	65	5	In	VDJ
CTGAAGGTGCAGCCTGCAGAACTGGAGGATTCTGGAGTTTATTTCTGTGCCAGCAGACCGGGGGACACTGAAGCTTTCTTTGGACAA	CASRPGDTEAFF	2	1.1447607163912564E-5	36	TCRBV14-01*01	TCRBV14	TCRBV14-01	01				TCRBD02-01*01	TCRBD02	TCRBD02-01	01				TCRBJ01-01*01	TCRBJ01	TCRBJ01-01	01				6	0	8	2	2	3	45	56	58	-1	64	2	In	VDJ
ACAGAGCAGGGGGACTCGGCCATGTATCTCTGTGCCAGCAGACCCCGACAGGGGACGAGCATGAACACTGAAGCTTTCTTTGGACAA	CASRPRQGTSMNTEAFF	5	2.8619017909781407E-5	51	TCRBV07-09*01	TCRBV07	TCRBV07-09	01				TCRBD01-01*01	TCRBD01	TCRBD01-01	01				TCRBJ01-01*01	TCRBJ01	TCRBJ01-01	01				6	7	2	2	5	0	30	41	46	54	61	5	In	VDJ
NNNNCTCTCACTGTGACATCGGCCCAAAAGAACCCGACAGCTTTCTATCTCTGTGCCGCAGGGGGTCAGCCCCAGCATTTTGGTGAT	CAAGGQPQHF	4	2.2895214327825128E-5	30	TCRBV19-01*01	TCRBV19	TCRBV19-01	01				TCRBD01-01*01	TCRBD01	TCRBD01-01	01				TCRBJ01-05*01	TCRBJ01	TCRBJ01-05	01				11	0	4	1	1	6	51	57	58	-1	65	4	In	VDJ
CAGCCTGCAGAGCTTGGGGACTCGGCCGTGTATCTCTGTGCCAGCAGCTTCGGGACTGGCGGGGATCAGCCCCAGCATTTTGGTGAT	CASSFGTGGDQPQHF	2	1.1447607163912564E-5	45	TCRBV11-03*01	TCRBV11	TCRBV11-03	01				TCRBD02-01	TCRBD02	TCRBD02-01				01,02	TCRBJ01-05*01	TCRBJ01	TCRBJ01-05	01				3	7	0	10	1	5	36	50	51	57	64	2	In	VDJ
NNNNTGTCGGCTGCTCCCTCCCAGACATCTGTGTACTTCTGTGCCAGCAGGCCACAGGGTATCAATCAGCCCCAGCATTTTGGTGAT	CASRPQGINQPQHF	7	4.006662507369397E-5	42	TCRBV06-05*01	TCRBV06	TCRBV06-05	01				TCRBD01-01*01	TCRBD01	TCRBD01-01	01				TCRBJ01-05*01	TCRBJ01	TCRBJ01-05	01				6	3	3	3	3	3	39	50	53	59	62	7	In	VDJ
AAGATCCGGTCCACAAAGCTGGAGGACTCAGCCATGTACTTCTGTGCCAGCACTTCACCAGGGGGACAGCCCCAGCATTTTGGTGAT	CASTSPGGQPQHF	2	1.1447607163912564E-5	39	TCRBV02-01	TCRBV02	TCRBV02-01				01,03	TCRBD01-01*01	TCRBD01	TCRBD01-01	01				TCRBJ01-05*01	TCRBJ01	TCRBJ01-05	01				7	1	4	1	6	7	42	52	58	65	66	2	In	VDJ
AAGATCCGGTCCACAAAGCTGGAGGACTCAGCCATGTACTTCTGTGCCAGCAGTTGGACAGGGGAACAGCCCCAGCATTTTGGTGAT	CASSWTGEQPQHF	2	1.1447607163912564E-5	39	TCRBV02-01	TCRBV02	TCRBV02-01				01,03	TCRBD01-01*01	TCRBD01	TCRBD01-01	01				TCRBJ01-05*01	TCRBJ01	TCRBJ01-05	01				5	2	1	2	1	7	42	54	55	64	66	2	In	VDJ
NNNTGAAGATCCAGCCCTCAGAACCCAGGGACTCAGCTGTGTACTTCTGTGCCAGCATCCCGGCCAGGGTACCAGCATTTTGGTGAT		4	2.2895214327825128E-5	34	TCRBV12-03/12-04*01	TCRBV12	TCRBV12-03/12-04	01				TCRBD01-01*01	TCRBD01	TCRBD01-01	01				TCRBJ01-05*01	TCRBJ01	TCRBJ01-05	01				7	2	4	3	7	12	47	57	64	69	71	4	Out	VDJ
GTGACATCGGCCCAAAAGAACCCGACAGCTTTCTATCTCTGTGCCAGTAATCCCAGGGGGGCAAATTCACCCCTCCACTTTGGGAAT	CASNPRGANSPLHF	2	1.1447607163912564E-5	42	TCRBV19-01*01	TCRBV19	TCRBV19-01	01				TCRBD01-01*01	TCRBD01	TCRBD01-01	01				TCRBJ01-06*01	TCRBJ01	TCRBJ01-06	01				7	3	4	1	4	7	39	49	53	60	63	2	In	VDJ
GAATTTCCCCCTGATCCTGGAGTCGCCCAGCCCCAACCAGACCTCTCTGTACTTCCGGGGGTGATGGGTGGCTACACCTTCGGTTCG		2	1.1447607163912564E-5	26	TCRBV27-01*01	TCRBV27	TCRBV27-01	01				TCRBD02-01*01	TCRBD02	TCRBD02-01	01				TCRBJ01-02*01	TCRBJ01	TCRBJ01-02	01				17	7	8	2	0	7	55	-1	55	61	68	2	Out	VDJ
AAGATCCAGCCTGCAGAGCTTGGGGACTCGGCCGTGTATCTCTGTGCCAGCAGCTTAGAGCGCAGCAGTGGCTACACCTTCGGTTCG	CASSLERSSGYTF	2	1.1447607163912564E-5	39	TCRBV11-03*01	TCRBV11	TCRBV11-03	01								TCRBD01,TCRBD02	TCRBD01-01,TCRBD02-01		TCRBJ01-02*01	TCRBJ01	TCRBJ01-02	01				0	3	4	5	3	7	42	59	62	65	68	2	In	VDJ
TCGCCCAGCCCCAACCAGACCTCTCTGTACTTCTGTGCCAGCAGCACCAACCGATGGGGGCAGGGCTATGGCTACACCTTCGGTTCG	CASSTNRWGQGYGYTF	2	1.1447607163912564E-5	48	TCRBV27-01*01	TCRBV27	TCRBV27-01	01				TCRBD01-01*01	TCRBD01	TCRBD01-01	01				TCRBJ01-02*01	TCRBJ01	TCRBJ01-02	01				6	4	6	0	11	4	33	44	55	61	65	2	In	VDJ
GAGTGCCTTGGAGCTGGGGGACTCGGCCCTGTATCTCTGTGCCAGAAGCTTGGTGGACTGAAGGGCTATGGCTACACCTTCGGTTCG		2	1.1447607163912564E-5	44	TCRBV05-03	TCRBV05	TCRBV05-03				01,02	TCRBD02-01	TCRBD02	TCRBD02-01				01,02	TCRBJ01-02*01	TCRBJ01	TCRBJ01-02	01				0	6	1	10	1	4	37	53	54	59	65	2	Out	VDJ
CAGCCCTCAGAACCCAGGGACTCAGCTGTGTACTTCTGTGCCAGCAGTGTCTACAGGGTCATCGGCTATGGCTACACCTTCGGTTCG	CASSVYRVIGYGYTF	2	1.1447607163912564E-5	45	TCRBV12	TCRBV12				TCRBV12-03/12-04,TCRBV12-04		TCRBD01-01*01	TCRBD01	TCRBD01-01	01				TCRBJ01-02*01	TCRBJ01	TCRBJ01-02	01				5	7	3	3	4	4	36	48	52	58	65	2	In	VDJ
CTGATTCTGGAGTCCGCCAGCACCAACCAGACATCTATGTACCTCTGTGCCAGCAGTTTAAAGGACTATGGCTACACCTTCGGTTCG	CASSLKDYGYTF	2	1.1447607163912564E-5	36	TCRBV28-01*01	TCRBV28	TCRBV28-01	01								TCRBD01,TCRBD02	TCRBD01-01,TCRBD02-01		TCRBJ01-02*01	TCRBJ01	TCRBJ01-02	01				2	0	5	4	1	3	45	60	61	-1	64	2	In	VDJ
AAGATCCAGCCCTCAGAACCCAGGGACTCAGCTGTGTACTTCTGTGCCAGCAAGAGTGACAGTAACTATGGCTACACCTTCGGTTCG	CASKSDSNYGYTF	2	1.1447607163912564E-5	39	TCRBV12-03/12-04*01	TCRBV12	TCRBV12-03/12-04	01				TCRBD01-01*01	TCRBD01	TCRBD01-01	01				TCRBJ01-02*01	TCRBJ01	TCRBJ01-02	01				7	0	2	5	5	1	42	52	57	-1	62	2	In	VDJ
ATCCGGTCCACAAAGCTGGAGGACTCAGCCATGTACTTCTGTGCCAGCTCCGTCGACAGGACTAACTATGGCTACACCTTCGGTTCG	CASSVDRTNYGYTF	2	1.1447607163912564E-5	42	TCRBV02-01	TCRBV02	TCRBV02-01				01,03	TCRBD01-01*01	TCRBD01	TCRBD01-01	01				TCRBJ01-02*01	TCRBJ01	TCRBJ01-02	01				8	1	2	4	6	0	39	48	54	60	61	2	In	VDJ
CCCTGATCCTGGAGTCGCCCAGCCCCAACCAGACCTCTCTGTACTTCTGTGCCAGCAGTTTATAACTATGGCTACACCTTCGGTTCG		2	1.1447607163912564E-5	34	TCRBV27-01*01	TCRBV27	TCRBV27-01	01											TCRBJ01-02*01	TCRBJ01	TCRBJ01-02	01				2	0	0	0	0	1	47	-1	-1	-1	62	2	Out	VJ
AAGATCCAGCCTGCAGAGCTTGGGGACTCGGCCGTGTATCTCTGTGCCAGCAGCCCGGACAGGAACTATGGCTACACCTTCGGTTCG	CASSPDRNYGYTF	2	1.1447607163912564E-5	39	TCRBV11-03*01	TCRBV11	TCRBV11-03	01				TCRBD01-01*01	TCRBD01	TCRBD01-01	01				TCRBJ01-02*01	TCRBJ01	TCRBJ01-02	01				5	0	1	4	2	2	42	54	56	-1	63	2	In	VDJ
CTGGAGTCCGCCAGCACCAACCAGACATCTATGTACCTCTGTGCCAGCAGTTTAGGCTGGGGGCGAGATGGCTACACCTTCGGTTCG	CASSLGWGRDGYTF	2	1.1447607163912564E-5	42	TCRBV28-01*01	TCRBV28	TCRBV28-01	01				TCRBD01-01*01	TCRBD01	TCRBD01-01	01				TCRBJ01-02*01	TCRBJ01	TCRBJ01-02	01				2	3	6	0	4	6	39	54	58	64	67	2	In	VDJ
TGAACGCCTTGGAGCTGGACGACTCGGCCCTGTATCTCTGTGCCAGCAGCTTTGAGGAACAGGGATAATGGCTACACCTTCGGTTCG		2	1.1447607163912564E-5	43	TCRBV05-04*01	TCRBV05	TCRBV05-04	01				TCRBD01-01*01	TCRBD01	TCRBD01-01	01				TCRBJ01-02*01	TCRBJ01	TCRBJ01-02	01				2	3	3	3	6	6	38	52	58	64	67	2	Out	VDJ
CTGAATGTGAACGCCTTGTTGCTGGGGGACTCGGCCCTGTATCTCTGTGCCAGCAGCACACAGGAGCGGGGCTACACCTTCGGTTCG	CASSTQERGYTF	2	1.1447607163912564E-5	36	TCRBV05-05*01	TCRBV05	TCRBV05-05	01								TCRBD01,TCRBD02	TCRBD01-01,TCRBD02-01		TCRBJ01-02*01	TCRBJ01	TCRBJ01-02	01				4	5	3	4	2	8	45	57	59	64	69	2	In	VDJ
AACGCCTTGGAGCTGGACGACTCGGCCCTGTATCTCTGTGCCAGCAGCTCTCCAACACAGGGGAGTGAGGGCTACACCTTCGGTTCG	CASSSPTQGSEGYTF	2	1.1447607163912564E-5	45	TCRBV05-04*01	TCRBV05	TCRBV05-04	01				TCRBD01-01*01	TCRBD01	TCRBD01-01	01				TCRBJ01-02*01	TCRBJ01	TCRBJ01-02	01				3	6	3	2	7	8	36	49	56	63	69	2	In	VDJ
CTTGACATCCGCTCACCAGGCCTGGGGGACGCAGCCATGTACCTGTGTGCCACCGGAAAGGCCACCGGGGAGCAGTACTTCGGGCCG	CATGKATGEQYF	2	1.1447607163912564E-5	36	TCRBV15-01*02	TCRBV15	TCRBV15-01	02				TCRBD02-01	TCRBD02	TCRBD02-01				01,02	TCRBJ02-07*01	TCRBJ02	TCRBJ02-07	01				8	0	8	4	11	7	45	54	65	-1	69	2	In	VDJ
ATCCGGTCCACAAAGCTGGAGGACTCAGCCATGTACTTCTGTGCCAGCAGATTTCTAGGAGCTGTCGTCGAGCAGTACTTCGGGCCG	CASRFLGAVVEQYF	2	1.1447607163912564E-5	42	TCRBV02-01	TCRBV02	TCRBV02-01				01,03	TCRBD02-01	TCRBD02	TCRBD02-01				01,02	TCRBJ02-07*01	TCRBJ02	TCRBJ02-07	01				6	10	4	8	4	6	39	50	54	58	68	2	In	VDJ
GGAGTCCGCCAGCACCAACCAGACATCTATGTACCTCTGTGCCAGCAGGGGACTAGCGGGAGGAGCGGCGAGCAGTACTTCGGGCCG		1	5.723803581956282E-6	44	TCRBV28-01*01	TCRBV28	TCRBV28-01	01				TCRBD02-01*02	TCRBD02	TCRBD02-01	02				TCRBJ02-07*01	TCRBJ02	TCRBJ02-07	01				6	5	0	1	0	6	37	-1	48	63	68	1	Out	VDJ
NNNNTGAAGATCCAGCCCTCAGAACCCAGGGACTCAGCTGTGTACTTCTGTGCCAGCAGTTTAGGGTACGAGCAGTACTTCGGGCCG	CASSLGYEQYF	1	5.723803581956282E-6	33	TCRBV12-03/12-04*01	TCRBV12	TCRBV12-03/12-04	01								TCRBD01,TCRBD02	TCRBD01-01,TCRBD02-01		TCRBJ02-07*01	TCRBJ02	TCRBJ02-07	01				1	0	0	10	0	4	48	-1	64	-1	66	1	In	VDJ
NCTCTGAAGATCCGGTCCACAAAGCTGGAGGACTCAGCCATGTACTTCTGTGCCAGCAGTCAGTTCTACGAGCAGTACTTCGGGCCG	CASSQFYEQYF	2	1.1447607163912564E-5	33	TCRBV02-01	TCRBV02	TCRBV02-01				01,03	TCRBD01-01*01	TCRBD01	TCRBD01-01	01				TCRBJ02-07*01	TCRBJ02	TCRBJ02-07	01				5	2	4	5	0	3	48	-1	60	63	65	2	In	VDJ
CTACACACCCTGCAGCCAGAAGACTCGGCCCTGTATCTCTGCGCCAGCAGCCAAGTCCCAGGCTCCTACGAGCAGTACTTCGGGCCG	CASSQVPGSYEQYF	2	1.1447607163912564E-5	42	TCRBV04-03*01	TCRBV04	TCRBV04-03	01				TCRBD01-01*01	TCRBD01	TCRBD01-01	01				TCRBJ02-07*01	TCRBJ02	TCRBJ02-07	01				1	0	4	4	3	0	39	55	58	-1	62	2	In	VDJ
NNNNTGTCGGCTGCTCCCTCCCAGACATCTGTGTACTTCTGTGCCAGCAGTGAACAGGCCAGGGCCTACGAGCAGTACTTCGGGCCG	CASSEQARAYEQYF	7	4.006662507369397E-5	42	TCRBV06-01*01	TCRBV06	TCRBV06-01	01				TCRBD01-01*01	TCRBD01	TCRBD01-01	01				TCRBJ02-07*01	TCRBJ02	TCRBJ02-07	01				2	0	4	3	5	2	39	54	59	-1	64	7	In	VDJ
ATCCAGCCTGCAGAGCTTGGGGACTCGGCCGTGTATCTCTGTGCCAGCAGCTCCGGGACAGGAGCCTACGAGCAGTACTTCGGGCCG	CASSSGTGAYEQYF	1	5.723803581956282E-6	42	TCRBV11-03*01	TCRBV11	TCRBV11-03	01				TCRBD01-01*01	TCRBD01	TCRBD01-01	01				TCRBJ02-07*01	TCRBJ02	TCRBJ02-07	01				4	2	0	4	2	2	39	52	54	62	64	1	In	VDJ
AAGATCCAGCCTGCAGAGCTTGGGGACTCGGCCGTGTATCTCTGTGCCAGCAGCCGCGGATTTCCCTACGAGCAGTACTTCGGGCCG	CASSRGFPYEQYF	3	1.7171410745868845E-5	39	TCRBV11-03*01	TCRBV11	TCRBV11-03	01				TCRBD02-01	TCRBD02	TCRBD02-01				01,02	TCRBJ02-07*01	TCRBJ02	TCRBJ02-07	01				5	5	7	5	1	2	42	54	55	59	64	3	In	VDJ
GACTGTGAGCAACATGAGCCCTGAAGACAGCAGCATATATCTCTGCAGCGTTCGGGACTAGGTCCCTACGAGCAGTACTTCGGGCCG		2	1.1447607163912564E-5	38	TCRBV29-01	TCRBV29	TCRBV29-01				01,02	TCRBD02-01	TCRBD02	TCRBD02-01				01,02	TCRBJ02-07*01	TCRBJ02	TCRBJ02-07	01				5	3	0	8	1	2	43	52	53	61	64	2	Out	VDJ
AAGATCCAGCCCTCAGAACCCAGGGACTCAGCTGTGTACTTCTGTGCCAGCAGTTCGGACACAACCTACGAGCAGTACTTCGGGCCG	CASSSDTTYEQYF	1	5.723803581956282E-6	39	TCRBV12-03/12-04*01	TCRBV12	TCRBV12-03/12-04	01				TCRBD01-01*01	TCRBD01	TCRBD01-01	01				TCRBJ02-07*01	TCRBJ02	TCRBJ02-07	01				4	3	1	6	1	2	42	55	56	61	64	1	In	VDJ
GTGAACGCCTTGTTGCTGGGGGACTCGGCCCTGTATCTCTGTGCCAGCAGCTTGAATGTGGAAACCTACGAGCAGTACTTCGGGCCG	CASSLNVETYEQYF	3	1.7171410745868845E-5	42	TCRBV05-05*01	TCRBV05	TCRBV05-05	01								TCRBD01,TCRBD02	TCRBD01-01,TCRBD02-01		TCRBJ02-07*01	TCRBJ02	TCRBJ02-07	01				1	2	1	8	5	2	39	54	59	62	64	3	In	VDJ
CTGCAGCCAGAAGACTCAGCCCTGTATCTCTGCGCCAGCAGCCCGCAAGATAGCTGGGAATCTATCGACGAGCAGTACTTCGGGCCG	CASSPQDSWESIDEQYF	9	5.1514232237606535E-5	51	TCRBV04-01*01	TCRBV04	TCRBV04-01	01								TCRBD01,TCRBD02	TCRBD01-01,TCRBD02-01		TCRBJ02-07*01	TCRBJ02	TCRBJ02-07	01				4	8	0	8	12	5	30	43	55	59	67	9	In	VDJ
TGGAGTCCGCCAGCACCAACCAGACATCTATGTACCTCTGTGCCAGCAGGACCGACAGGGCTTAGCGACGAGCAGTACTTCGGGCCG		1	5.723803581956282E-6	43	TCRBV28-01*01	TCRBV28	TCRBV28-01	01				TCRBD01-01*01	TCRBD01	TCRBD01-01	01				TCRBJ02-07*01	TCRBJ02	TCRBJ02-07	01				6	7	2	3	4	5	38	49	53	60	67	1	Out	VDJ
GAGATCCAGTCCACGGAGTCAGGGGACACAGCACTGTATTTCTGTGCCAGCAGCGCGGACAGGGTGCACGAGCAGTACTTCGGGCCG	CASSADRVHEQYF	1	5.723803581956282E-6	39	TCRBV21-01*01	TCRBV21	TCRBV21-01	01				TCRBD01-01*01	TCRBD01	TCRBD01-01	01				TCRBJ02-07*01	TCRBJ02	TCRBJ02-07	01				5	3	1	3	2	5	42	54	56	64	67	1	In	VDJ
CTCACTCTGGAGTCCGCTACCAGCTCCCAGACATCTGTGTACTTCTGTGCCATCAGCAGACAGGGCCACGAGCAGTACTTCGGGCCG	CAISRQGHEQYF	2	1.1447607163912564E-5	36	TCRBV10-03*01	TCRBV10	TCRBV10-03	01				TCRBD01-01*01	TCRBD01	TCRBD01-01	01				TCRBJ02-07*01	TCRBJ02	TCRBJ02-07	01				6	2	2	3	2	5	45	56	58	65	67	2	In	VDJ
NNNNNNNNNNNNNNNAGCCTGGCAATCCTGTCCTCAGAACCGGGAGACACGGCACTGTATCTCACCAAGGACCAGTACTTCGGGCCG	TKDQYF	2	1.1447607163912564E-5	18	TCRBV23-01*01	TCRBV23	TCRBV23-01	01								TCRBD01,TCRBD02	TCRBD01-01,TCRBD02-01		TCRBJ02-07*01	TCRBJ02	TCRBJ02-07	01				17	0	1	7	5	10	63	63	68	-1	72	2	In	VDJ
CTGACAGTGACCAGTGCCCATCCTGAAGACAGCAGCTTCTACATCTGCAGTGCCCACACAGGGGCAGGTGAGCAGTTCTTCGGGCCA	CSAHTGAGEQFF	10	5.7238035819562814E-5	36	TCRBV20	TCRBV20				TCRBV20-01,TCRBV20-or09_02		TCRBD01-01*01	TCRBD01	TCRBD01-01	01				TCRBJ02-01*01	TCRBJ02	TCRBJ02-01	01				6	4	3	2	4	9	45	53	57	64	68	10	In	VDJ
ATTCTGGAGTCCGCCAGCACCAACCAGACATCTATGTACCTCTGTGCCAGCAGCGGAGCGGGAGATGATGAGCAGTTCTTCGGGCCA	CASSGAGDDEQFF	2	1.1447607163912564E-5	39	TCRBV28-01*01	TCRBV28	TCRBV28-01	01				TCRBD02-01*02	TCRBD02	TCRBD02-01	02				TCRBJ02-01*01	TCRBJ02	TCRBJ02-01	01				6	3	6	2	3	8	42	53	56	64	67	2	In	VDJ
CTTCACCTACACGCCCTGCAGCCAGAAGACTCAGCCCTGTATCTCTGCGCCAGCAGCCAAGATCGGAATGAGCAGTTCTTCGGGCCA	CASSQDRNEQFF	2	1.1447607163912564E-5	36	TCRBV04-01*01	TCRBV04	TCRBV04-01	01				TCRBD02-01	TCRBD02	TCRBD02-01				01,02	TCRBJ02-01*01	TCRBJ02	TCRBJ02-01	01				0	0	8	5	1	7	45	62	63	-1	66	2	In	VDJ
TGGAGTCCGCCAGCACCAACCAGACATCTATGTACCTCTGTGCCAGCAGCCGCGGTGACAGGGGGCAATGAGCAGTTCTTCGGGCCA		2	1.1447607163912564E-5	43	TCRBV28-01*01	TCRBV28	TCRBV28-01	01				TCRBD01-01*01	TCRBD01	TCRBD01-01	01				TCRBJ02-01*01	TCRBJ02	TCRBJ02-01	01				6	0	2	1	7	6	38	49	56	-1	65	2	Out	VDJ
ATCCAGCCTGCAGAGCTTGGGGACTCGGCCGTGTATCTCTGTGCCAGCAGCTTAGATCTAACCGGCAATGAGCAGTTCTTCGGGCCA	CASSLDLTGNEQFF	2	1.1447607163912564E-5	42	TCRBV11-03*01	TCRBV11	TCRBV11-03	01				TCRBD02-01	TCRBD02	TCRBD02-01				01,02	TCRBJ02-01*01	TCRBJ02	TCRBJ02-01	01				0	5	4	9	1	6	39	56	57	60	65	2	In	VDJ
CTGGAGTCCGCCAGCACCAACCAGACATCTATGTACCTCTGTGCCAGCAGAATAGGACAACGAACCAATGAGCAGTTCTTCGGGCCA	CASRIGQRTNEQFF	2	1.1447607163912564E-5	42	TCRBV28-01*01	TCRBV28	TCRBV28-01	01				TCRBD01-01*01	TCRBD01	TCRBD01-01	01				TCRBJ02-01*01	TCRBJ02	TCRBJ02-01	01				6	6	1	6	4	6	39	50	54	59	65	2	In	VDJ
GCCCTGCAGCCAGAAGACTCAGCCCTGTATCTCTGCGCCAGCAGCCAAGTAGACTTGGTGAGCTACAATGAGCAGTTCTTCGGGCCA	CASSQVDLVSYNEQFF	15	8.585705372934422E-5	48	TCRBV04-01*01	TCRBV04	TCRBV04-01	01				TCRBD02-01	TCRBD02	TCRBD02-01				01,02	TCRBJ02-01*01	TCRBJ02	TCRBJ02-01	01				1	7	2	10	2	3	33	49	51	55	62	15	In	VDJ
TGTGAACGCCTTGGAGCTGGAGGACTCGGCCCTGTATCTCTGTGCCAGCAGCTTGTGCAACCGAACAATGAGCAGTTCTTCGGGCCA		2	1.1447607163912564E-5	41	TCRBV05-08*01	TCRBV05	TCRBV05-08	01								TCRBD01,TCRBD02	TCRBD01-01,TCRBD02-01		TCRBJ02-01*01	TCRBJ02	TCRBJ02-01	01				1	0	2	8	7	5	40	55	62	-1	64	2	Out	VDJ
ACTCTCAAGATCCAGCCTGCAGAGCTTGAGGACTCGGCCGTGTATCTCTGTGCCAGCAGCCTAACGGAGACCCAGTACTTCGGGCCA	CASSLTETQYF	1	5.723803581956282E-6	33	TCRBV11	TCRBV11				TCRBV11-02,TCRBV11-03		TCRBD02-01	TCRBD02	TCRBD02-01				01,02	TCRBJ02-05*01	TCRBJ02	TCRBJ02-05	01				5	3	4	9	0	5	48	-1	60	63	66	1	In	VDJ
GACATCCGCTCACCAGGCCTGGGGGACGCAGCCATGTACCTGTGTGCCACCAGCGGAGTGGGTGGAGAGACCCAGTACTTCGGGCCA	CATSGVGGETQYF	9	5.1514232237606535E-5	39	TCRBV15-01*02	TCRBV15	TCRBV15-01	02								TCRBD01,TCRBD02	TCRBD01-01,TCRBD02-01		TCRBJ02-05*01	TCRBJ02	TCRBJ02-05	01				1	3	0	9	1	4	42	58	59	62	65	9	In	VDJ
CTGAATGTGAACGCCTTGTTGCTGGGGGACTCGGCCCTCTATCTCTGTGCCAGCAGCTTGGACGCAGATACGCAGTATTTTGGCCCA	CASSLDADTQYF	5	2.8619017909781407E-5	36	TCRBV05-06*01	TCRBV05	TCRBV05-06	01								TCRBD01,TCRBD02	TCRBD01-01,TCRBD02-01		TCRBJ02-03*01	TCRBJ02	TCRBJ02-03	01				0	1	3	7	0	4	45	-1	61	63	64	5	In	VDJ
GTGAGCACCTTGGAGCTGGGGGACTCGGCCCTTTATCTTTGCGCCAGCAGCGAACATTCTAGCACAGATACGCAGTATTTTGGCCCA	CASSEHSSTDTQYF	2	1.1447607163912564E-5	42	TCRBV05-01*01	TCRBV05	TCRBV05-01	01				TCRBD01-01*01	TCRBD01	TCRBD01-01	01				TCRBJ02-03*01	TCRBJ02	TCRBJ02-03	01				4	4	3	6	2	0	39	51	53	56	60	2	In	VDJ
GAGTCCGCCAGCACCAACCAGACATCTATGTACCTCTGTGCCAGCAGGTATAGCGGGAGGGCCTCCGGGGAGCTGTTTTTTGGAGAA	CASRYSGRASGELFF	2	1.1447607163912564E-5	45	TCRBV28-01*01	TCRBV28	TCRBV28-01	01				TCRBD02-01*02	TCRBD02	TCRBD02-01	02				TCRBJ02-02*01	TCRBJ02	TCRBJ02-02	01				6	3	5	0	3	6	36	47	50	61	64	2	In	VDJ
CTGAGTTCTAAGAAGCTCCTTCTCAGTGACTCTGGCTTCTATCTCTGTGCCTGGAGTGCCCCCGCCGGGGAGCTGTTTTTTGGAGAA	CAWSAPAGELFF	2	1.1447607163912564E-5	36	TCRBV30-01*01	TCRBV30	TCRBV30-01	01				TCRBD02-01	TCRBD02	TCRBD02-01				01,02	TCRBJ02-02*01	TCRBJ02	TCRBJ02-02	01				1	0	8	6	4	6	45	58	62	-1	64	2	In	VDJ
GCTGGGGGACTCAGCCCTGTACTTCTGTGCCAGCAGCCCCATCGTTAACTAGCGGGAGAGACCACCGGGGAGCTGTTTTTTGGAGAA		2	1.1447607163912564E-5	56	TCRBV13-01*01	TCRBV13	TCRBV13-01	01				TCRBD02-01*02	TCRBD02	TCRBD02-01	02				TCRBJ02-02*01	TCRBJ02	TCRBJ02-02	01				5	4	3	2	10	4	25	37	47	58	62	2	Out	VDJ
CTGAATGTGAACGCCTTGTTGCTGGGGGACTCGGCCCTGTATCTCTGTGCCAGCAGCCAGGGGGTCGCTGAAGCTTTCTTTGGACAA	CASSQGVAEAFF	2	1.1447607163912564E-5	36	TCRBV05-05*01	TCRBV05	TCRBV05-05	01				TCRBD01-01*01	TCRBD01	TCRBD01-01	01				TCRBJ01-01*01	TCRBJ01	TCRBJ01-01	01				4	3	4	1	0	6	45	-1	57	64	67	2	In	VDJ
AAGATCCAGCCCTCAGAACCCAGGGACTCAGCTGTGTACTTCTGTGCCAGCACCCTTGATGAGGGGACTGAAGCTTTCTTTGGACAA	CASTLDEGTEAFF	4	2.2895214327825128E-5	39	TCRBV12-03/12-04*01	TCRBV12	TCRBV12-03/12-04	01								TCRBD01,TCRBD02	TCRBD01-01,TCRBD02-01		TCRBJ01-01*01	TCRBJ01	TCRBJ01-01	01				7	0	5	2	9	5	42	52	61	-1	66	4	In	VDJ
ATCCTGGAGTCGCCCAGCCCCAACCAGACCTCTCTGTACTTCTGTGCCAGTAAGGACAGGGGAAGCACTGAAGCTTTCTTTGGACAA	CASKDRGSTEAFF	2	1.1447607163912564E-5	39	TCRBV27-01*01	TCRBV27	TCRBV27-01	01				TCRBD01-01*01	TCRBD01	TCRBD01-01	01				TCRBJ01-01*01	TCRBJ01	TCRBJ01-01	01				9	3	1	2	3	4	42	50	53	62	65	2	In	VDJ
ATCCAGCCCTCAGAACCCAGGGACTCAGCTGTGTACTTCTGTGCCAGCAGCCCAGTAGGACAGTACACTGAAGCTTTCTTTGGACAA	CASSPVGQYTEAFF	2	1.1447607163912564E-5	42	TCRBV12	TCRBV12				TCRBV12-03/12-04,TCRBV12-04		TCRBD01-01*01	TCRBD01	TCRBD01-01	01				TCRBJ01-01*01	TCRBJ01	TCRBJ01-01	01				6	1	1	5	7	3	39	50	57	63	64	2	In	VDJ
TCTGGAGTCCGCTACCAGCTCCCAGACATCTGTGTACTTCTGTGCCATCAGTGATCGGGACAGAACACTGAAGCTTTCTTTGGACAA		2	1.1447607163912564E-5	41	TCRBV10-03*01	TCRBV10	TCRBV10-03	01				TCRBD01-01*01	TCRBD01	TCRBD01-01	01				TCRBJ01-01*01	TCRBJ01	TCRBJ01-01	01				3	0	0	6	2	1	40	54	56	-1	62	2	Out	VDJ
TCCAGTCCACGGAGTCAGGGGACACAGCACTGTATTTCTGTGCCAGCAGCTGGGACAGCCCCATTTGGGGAAGCTTTCTTTGGACAA		2	1.1447607163912564E-5	43	TCRBV21-01*01	TCRBV21	TCRBV21-01	01				TCRBD01-01*01	TCRBD01	TCRBD01-01	01				TCRBJ01-01*01	TCRBJ01	TCRBJ01-01	01				5	11	0	5	1	8	38	50	51	58	69	2	Out	VDJ
AATTCCCTGGAGCTTGGTGACTCTGCTGTGTATTTCTGTGCCAGCAGCCAAGGAAGGGGGCGAAGTCAGCCCCAGCATTTTGGTGAT	CASSQGRGRSQPQHF	2	1.1447607163912564E-5	45	TCRBV03-01/03-02*01	TCRBV03	TCRBV03-01/03-02	01				TCRBD01-01*01	TCRBD01	TCRBD01-01	01				TCRBJ01-05*01	TCRBJ01	TCRBJ01-05	01				1	4	5	0	2	6	36	52	54	61	65	2	In	VDJ
NNNNTGTCGGCTGCTCCCTCCCAGACATCTGTGTACTTCTGTGCCAGCAGTGAAGAGGTAGGGCCTCAGCCCCAGCATTTTGGTGAT	CASSEEVGPQPQHF	3	1.7171410745868845E-5	42	TCRBV06-01*01	TCRBV06	TCRBV06-01	01								TCRBD01,TCRBD02	TCRBD01-01,TCRBD02-01		TCRBJ01-05*01	TCRBJ01	TCRBJ01-05	01				1	2	5	3	4	6	39	55	59	63	65	3	In	VDJ
CCGGCAGTTCATCCTGAGTTCTAAGAAGCTCCTTCTCAGTGACTCTGGCTTCTATCTCTGTGCCGGGGAAGTCTCCACTTTGGGAAT		2	1.1447607163912564E-5	23	TCRBV30-01*05	TCRBV30	TCRBV30-01	05											TCRBJ01-06*01	TCRBJ01	TCRBJ01-06	01				0	0	0	0	0	16	58	-1	-1	-1	72	2	Out	VJ
ATCCTGGAGTCGCCCAGCCCCAACCAGACCTCTCTGTACTTCTGTGCCAGCAGTCCAGACAGGGTTTCACCCCTCCACTTTGGGAAT	CASSPDRVSPLHF	2	1.1447607163912564E-5	39	TCRBV27-01*01	TCRBV27	TCRBV27-01	01				TCRBD01-01*01	TCRBD01	TCRBD01-01	01				TCRBJ01-06*01	TCRBJ01	TCRBJ01-06	01				5	1	2	3	3	9	42	54	57	64	65	2	In	VDJ
GAACGCCTTGTTGCTAGGGGACTCGGCCCTCTATCTCTGTGCCAGCAGTCTTCCGGGACAGCTAATTCACCCCTCCACTTTGGGAAT		2	1.1447607163912564E-5	44	TCRBV05-07*01	TCRBV05	TCRBV05-07	01				TCRBD01-01*01	TCRBD01	TCRBD01-01	01				TCRBJ01-06*01	TCRBJ01	TCRBJ01-06	01				5	1	0	5	6	6	37	48	54	61	62	2	Out	VDJ
ACCAGTGCCCATCCTGAAGACAGCAGCTTCTACATCTGCAGTGCTAGCCCCCCAGGGGGGGATAATTCACCCCTCCACTTTGGGAAT	CSASPPGGDNSPLHF	14	8.013325014738794E-5	45	TCRBV20	TCRBV20				TCRBV20-01,TCRBV20-or09_02						TCRBD01,TCRBD02	TCRBD01-01,TCRBD02-01		TCRBJ01-06*01	TCRBJ01	TCRBJ01-06	01				3	2	4	1	5	5	36	47	52	59	61	14	In	VDJ
AGCCTGCAGAGCAGGGGGACTCGGCCGTGTATGTCTGTGCAAGTCGCTTCTAGTGGGGCAAAGGAATCACCCCTCCACTTTGGGAAT		2	1.1447607163912564E-5	46	TCRBV12-02*01	TCRBV12	TCRBV12-02	01				TCRBD01-01*01	TCRBD01	TCRBD01-01	01				TCRBJ01-06*01	TCRBJ01	TCRBJ01-06	01				3	7	7	0	5	10	35	49	54	59	66	2	Out	VDJ
ATTCTGGAGTCCGCCAGCACCAACCAGACATCTATGTACCTCTGTGCCAGCAGTGATGACAGGGGACGTGGCTACACCTTCGGTTCG	CASSDDRGRGYTF	2	1.1447607163912564E-5	39	TCRBV28-01*01	TCRBV28	TCRBV28-01	01				TCRBD01-01*01	TCRBD01	TCRBD01-01	01				TCRBJ01-02*01	TCRBJ01	TCRBJ01-02	01				5	3	2	2	3	7	42	54	57	65	68	2	In	VDJ
CTCACTGTGACATCGGCCCAAAAGAACCCGACAGCTTTCTATCTCTGTGCCAGTAGTGGAGGGAATTATGGCTACACCTTCGGTTCG	CASSGGNYGYTF	2	1.1447607163912564E-5	36	TCRBV19-01*01	TCRBV19	TCRBV19-01	01				TCRBD02-01*02	TCRBD02	TCRBD02-01	02				TCRBJ01-02*01	TCRBJ01	TCRBJ01-02	01				5	3	10	0	0	5	45	-1	57	63	66	2	In	VDJ
ATGAATGTGAGCACCTTGGAGCTGGGGGACTCGGCCCTTTATCTTTGCGCCAGCAGGGACAGCTTCTATGGCTACACCTTCGGTTCG	CASRDSFYGYTF	7	4.006662507369397E-5	36	TCRBV05-01*01	TCRBV05	TCRBV05-01	01				TCRBD01-01*01	TCRBD01	TCRBD01-01	01				TCRBJ01-02*01	TCRBJ01	TCRBJ01-02	01				5	3	1	5	0	4	45	-1	56	62	65	7	In	VDJ
AGTCCACGGAGTCAGGGGACACAGCACTGTATTTCTGTGCCAGCAGCACGACCCCGACAGGGTCTCTATGGCTACACCTTCGGTTCG		2	1.1447607163912564E-5	46	TCRBV21-01*01	TCRBV21	TCRBV21-01	01				TCRBD01-01*01	TCRBD01	TCRBD01-01	01				TCRBJ01-02*01	TCRBJ01	TCRBJ01-02	01				4	3	2	3	7	4	35	48	55	62	65	2	Out	VDJ
CTGATTCTGGAGTCCGCCAGCACCAACCAGACATCTATGTACCTCTGTGCCAGCGACAGTTTGGGCTATGGCTACACCTTCGGTTCG	CASDSLGYGYTF	2	1.1447607163912564E-5	36	TCRBV28-01*01	TCRBV28	TCRBV28-01	01				TCRBD01-01*01	TCRBD01	TCRBD01-01	01				TCRBJ01-02*01	TCRBJ01	TCRBJ01-02	01				8	6	2	5	0	4	45	-1	54	59	65	2	In	VDJ
ATTCTGGAGTCCGCCAGCACCAACCAGACATCTATGTACCTCTGTGCCAGCAGTTTAGGACAGGCCTATGGCTACACCTTCGGTTCG	CASSLGQAYGYTF	2	1.1447607163912564E-5	39	TCRBV28-01*01	TCRBV28	TCRBV28-01	01				TCRBD01-01*01	TCRBD01	TCRBD01-01	01				TCRBJ01-02*01	TCRBJ01	TCRBJ01-02	01				2	1	1	4	0	4	42	-1	57	64	65	2	In	VDJ
GAGTCGCCCAGCCCCAACCAGACCTCTCTGTACTTCTGTGCCAGCAGTCCCGGGACAGGGTCCACCTATGGCTACACCTTCGGTTCG	CASSPGTGSTYGYTF	2	1.1447607163912564E-5	45	TCRBV27-01*01	TCRBV27	TCRBV27-01	01				TCRBD01-01*01	TCRBD01	TCRBD01-01	01				TCRBJ01-02*01	TCRBJ01	TCRBJ01-02	01				5	5	0	3	3	4	36	48	51	60	65	2	In	VDJ
ACTCTGACAGTGACCAGTGCCCATCCTGAAGACAGCAGCTTCTACATCTGCAGTACAGGGGATTACTATGGCTACACCTTCGGTTCG	CSTGDYYGYTF	2	1.1447607163912564E-5	33	TCRBV20-01	TCRBV20	TCRBV20-01				01,04	TCRBD01-01*01	TCRBD01	TCRBD01-01	01				TCRBJ01-02*01	TCRBJ01	TCRBJ01-02	01				8	3	3	2	0	3	48	-1	54	61	64	2	In	VDJ
CACATCAATTCCCTGGAGCTTGGTGACTCTGCTGTGTATTTCTGTGCCAGCAGCCAAGGCCAGGACTATGGCTACACCTTCGGTTCG	CASSQGQDYGYTF	2	1.1447607163912564E-5	39	TCRBV03-01/03-02*01	TCRBV03	TCRBV03-01/03-02	01				TCRBD01-01*01	TCRBD01	TCRBD01-01	01				TCRBJ01-02*01	TCRBJ01	TCRBJ01-02	01				1	0	4	4	2	3	42	58	60	-1	64	2	In	VDJ
ACATCGGCCCAAAAGAACCCGACAGCTTTCTATCTCTGTGCCAGCCTGCGTTGGGCCGATGCTAACTATGGCTACACCTTCGGTTCG	CASLRWADANYGYTF	2	1.1447607163912564E-5	45	TCRBV19-01*01	TCRBV19	TCRBV19-01	01				TCRBD01-01*01	TCRBD01	TCRBD01-01	01				TCRBJ01-02*01	TCRBJ01	TCRBJ01-02	01				9	5	8	0	8	0	36	44	52	56	61	2	In	VDJ
CTGGAGTCCGCCAGCACCAACCAGACATCTATGTACCTCTGTGCCAGCAGTTGGGGACAACGAAACTATGGCTACACCTTCGGTTCG	CASSWGQRNYGYTF	2	1.1447607163912564E-5	42	TCRBV28-01*01	TCRBV28	TCRBV28-01	01				TCRBD01-01*01	TCRBD01	TCRBD01-01	01				TCRBJ01-02*01	TCRBJ01	TCRBJ01-02	01				4	4	0	6	1	2	39	52	53	59	63	2	In	VDJ
ACTCTGACTGTGAGCAACATGAGCCCTGAAGACAGCAGCATATATCTCTGCAGCGTTGGACAGGGTGATGGCTACACCTTCGGTTCG	CSVGQGDGYTF	2	1.1447607163912564E-5	33	TCRBV29-01*01	TCRBV29	TCRBV29-01	01				TCRBD01-01*01	TCRBD01	TCRBD01-01	01				TCRBJ01-02*01	TCRBJ01	TCRBJ01-02	01				4	2	2	3	0	6	48	-1	58	65	67	2	In	VDJ
ATCCTGAGTTCTAAGAAGCTCCTTCTCAGTGACTCTGGCTTCTATCTCTGTGCCTGGAGTGTGGCTTGGGGCTACACCTTCGGTTCG	CAWSVAWGYTF	2	1.1447607163912564E-5	33	TCRBV30-01*01	TCRBV30	TCRBV30-01	01				TCRBD01-01*01	TCRBD01	TCRBD01-01	01				TCRBJ01-02*01	TCRBJ01	TCRBJ01-02	01				0	4	9	0	0	8	48	-1	62	65	69	2	In	VDJ
CTGAATGTGAACGCCTTGGAGCTGGAGGACTCGGCCCTGTATCTCTGTGCCAGCAGCACTTGGACGGGGGGCTACACCTTCGGTTCG	CASSTWTGGYTF	2	1.1447607163912564E-5	36	TCRBV05-08*01	TCRBV05	TCRBV05-08	01				TCRBD02-01*01	TCRBD02	TCRBD02-01	01				TCRBJ01-02*01	TCRBJ01	TCRBJ01-02	01				4	0	8	3	7	8	45	57	64	-1	69	2	In	VDJ
TCCCTGGAGCTTGGTGACTCTGCTGTGTATTTCTGTGCCAGCAGCCAAGAGGCCTTCCTAAGGGGGGATGAGCAGTACTTCGGGCCG	CASSQEAFLRGDEQYF	2	1.1447607163912564E-5	48	TCRBV03-01/03-02*01	TCRBV03	TCRBV03-01/03-02	01								TCRBD01,TCRBD02	TCRBD01-01,TCRBD02-01		TCRBJ02-07*01	TCRBJ02	TCRBJ02-07	01				0	3	5	1	10	7	33	50	60	66	69	2	In	VDJ
ATCCGGTCCACAAAGCTGGAGGACTCAGCCATGTACTTCTGTGCCAGCATGGGGGGGACAGGGGGCCTCGAGCAGTACTTCGGGCCG	CASMGGTGGLEQYF	2	1.1447607163912564E-5	42	TCRBV02-01	TCRBV02	TCRBV02-01				01,03	TCRBD01-01*01	TCRBD01	TCRBD01-01	01				TCRBJ02-07*01	TCRBJ02	TCRBJ02-07	01				7	2	0	0	5	6	39	49	54	66	68	2	In	VDJ
ACTGTGACATCGGCCCAAAAGAACCCGACAGCTTTCTATCTCTGTGCCAGTAGTACCCGCCCTGAGGGCGAGCAGTACTTCGGGCCG	CASSTRPEGEQYF	2	1.1447607163912564E-5	39	TCRBV19-01*01	TCRBV19	TCRBV19-01	01				TCRBD02-01*02	TCRBD02	TCRBD02-01	02				TCRBJ02-07*01	TCRBJ02	TCRBJ02-07	01				4	0	11	0	8	6	42	55	63	-1	68	2	In	VDJ
CTGAATGTGAACGCCTTGTTGCTGGGGGACTCGGCCCTGTATCTCTGTGCCAGCAGCTTGAACGAACGCGAGCAGTACTTCGGGCCG	CASSLNEREQYF	1	5.723803581956282E-6	36	TCRBV05-05*01	TCRBV05	TCRBV05-05	01								TCRBD01,TCRBD02	TCRBD01-01,TCRBD02-01		TCRBJ02-07*01	TCRBJ02	TCRBJ02-07	01				1	3	2	8	3	6	45	60	63	65	68	1	In	VDJ
ATCCAGCCCTCAGAACCCAGGGACTCAGCTGTGTACTTCTGTGCCAGCAGTAACGGACAGCCCCGCTCCGAGCAGTACTTCGGGCCG	CASSNGQPRSEQYF	1	5.723803581956282E-6	42	TCRBV12	TCRBV12				TCRBV12-03/12-04,TCRBV12-04		TCRBD01-01*01	TCRBD01	TCRBD01-01	01				TCRBJ02-07*01	TCRBJ02	TCRBJ02-07	01				5	8	1	5	3	6	39	51	54	60	68	1	In	VDJ
GTGAACGCCTTGTTGCTGGGGGACTCGGCCCTCTATCTCTGTGCCAGCAGCTTGGGTGCCGTTGGGGCCGAGCAGTACTTCGGGCCG	CASSLGAVGAEQYF	1	5.723803581956282E-6	42	TCRBV05-06*01	TCRBV05	TCRBV05-06	01				TCRBD01-01*01	TCRBD01	TCRBD01-01	01				TCRBJ02-07*01	TCRBJ02	TCRBJ02-07	01				0	0	7	0	8	6	39	55	63	-1	68	1	In	VDJ
GTGAACGCCTTGGAGCTGGACGACTCGGCCCTGTATCTCTGTGCCAGCAGCTCCTGGCAGGGGGCTTACGAGCAGTACTTCGGGCCG	CASSSWQGAYEQYF	1	5.723803581956282E-6	42	TCRBV05-04*01	TCRBV05	TCRBV05-04	01				TCRBD01-01*01	TCRBD01	TCRBD01-01	01				TCRBJ02-07*01	TCRBJ02	TCRBJ02-07	01				3	1	4	0	5	4	39	52	57	65	66	1	In	VDJ
TCGGCTGCTCCCTCCCAGACATCTGTGTACTTCTGTGCCAGCAGCTCCCGATGGGACGGTGGATATTACGAGCAGTACTTCGGGCCG	CASSSRWDGGYYEQYF	5	2.8619017909781407E-5	48	TCRBV06	TCRBV06				TCRBV06-01,TCRBV06-05						TCRBD01,TCRBD02	TCRBD01-01,TCRBD02-01		TCRBJ02-07*01	TCRBJ02	TCRBJ02-07	01				6	9	0	7	8	4	33	44	52	57	66	5	In	VDJ
AATGTGAACGCCTTGGAGCTGGAGGACTCGGCCCTGTATCTCTGTGCCAGCAGCTCAGGGACGGGGTACGAGCAGTACTTCGGGCCG	CASSSGTGYEQYF	3	1.7171410745868845E-5	39	TCRBV05-08*01	TCRBV05	TCRBV05-08	01								TCRBD01,TCRBD02	TCRBD01-01,TCRBD02-01		TCRBJ02-07*01	TCRBJ02	TCRBJ02-07	01				3	4	0	7	2	4	42	55	57	62	66	3	In	VDJ
GCCTGCAGAGCTTGGGGACTCGGCCGTGTATCTCTGTGCCAGCAGCCCACCCCGAACGACAGGGTCTACGAGCAGTACTTCGGGCCG		1	5.723803581956282E-6	47	TCRBV11-03*01	TCRBV11	TCRBV11-03	01				TCRBD01-01*01	TCRBD01	TCRBD01-01	01				TCRBJ02-07*01	TCRBJ02	TCRBJ02-07	01				5	1	2	3	11	3	34	46	57	64	65	1	Out	VDJ
AGTTCTAAGAAGCTCCTTCTCAGTGACTCTGGCTTCTATCTCTGTGCCTGTATCGGGACAGGGTCCTACGAGCAGTACTTCGGGCCG	CACIGTGSYEQYF	2	1.1447607163912564E-5	39	TCRBV30-01	TCRBV30	TCRBV30-01				01,05	TCRBD01-01*01	TCRBD01	TCRBD01-01	01				TCRBJ02-07*01	TCRBJ02	TCRBJ02-07	01				6	0	0	3	4	1	42	50	54	-1	63	2	In	VDJ
AAGATCCAGCGCACAGAGCAGGAGGACTCGGCCGTGTATCTCTGTGCCAGCAGCTTAAAGGGCTCCTACGAGCAGTACTTCGGGCCG	CASSLKGSYEQYF	2	1.1447607163912564E-5	39	TCRBV07-02	TCRBV07	TCRBV07-02				01,02					TCRBD01,TCRBD02	TCRBD01-01,TCRBD02-01		TCRBJ02-07*01	TCRBJ02	TCRBJ02-07	01				2	0	5	3	1	0	42	57	58	-1	62	2	In	VDJ
ATCCGGTCCACAAAGCTGGAGGACTCAGCCATGTACTTCTGTGCCAGCAGTGAAATGGGACTAGCCTACGAGCAGTACTTCGGGCCG	CASSEMGLAYEQYF	2	1.1447607163912564E-5	42	TCRBV02-01	TCRBV02	TCRBV02-01				01,03	TCRBD02-01	TCRBD02	TCRBD02-01				01,02	TCRBJ02-07*01	TCRBJ02	TCRBJ02-07	01				2	0	0	8	2	2	39	54	56	-1	64	2	In	VDJ
ATCCAGCCTGCAGAGCTTGGGGACTCGGCCGTGTATCTCTGTGCCAGCAGCTTAGATGCGGGAGCCTACGAGCAGTACTTCGGGCCG	CASSLDAGAYEQYF	1	5.723803581956282E-6	42	TCRBV11-03*01	TCRBV11	TCRBV11-03	01				TCRBD02-01*02	TCRBD02	TCRBD02-01	02				TCRBJ02-07*01	TCRBJ02	TCRBJ02-07	01				0	0	7	2	1	2	39	56	57	-1	64	1	In	VDJ
GGAGATCCAGTCCACGGAGTCAGGGGACACAGCACTGTATTTCTGTGCCAGCAGCTGGGGACAGCCTACGAGCAGTACTTCGGGCCG		1	5.723803581956282E-6	38	TCRBV21-01*01	TCRBV21	TCRBV21-01	01				TCRBD01-01*01	TCRBD01	TCRBD01-01	01				TCRBJ02-07*01	TCRBJ02	TCRBJ02-07	01				5	0	0	5	2	2	43	55	57	-1	64	1	Out	VDJ
GAGTCCGCCAGCACCAACCAGACATCTATGTACCTCTGTGCCAGCAGGACTGCTAGCGGGGGGCCCTACGAGCAGTACTTCGGGCCG	CASRTASGGPYEQYF	1	5.723803581956282E-6	45	TCRBV28-01*01	TCRBV28	TCRBV28-01	01				TCRBD02-01*01	TCRBD02	TCRBD02-01	01				TCRBJ02-07*01	TCRBJ02	TCRBJ02-07	01				6	1	4	1	5	2	36	47	52	63	64	1	In	VDJ
AAGATCCAGCCTGCAGAGCTTGGGGACTCGGCCGTGTATCTCTGTGCCAGCAGCCTCAGGGGCCCCTACGAGCAGTACTTCGGGCCG	CASSLRGPYEQYF	1	5.723803581956282E-6	39	TCRBV11-03*01	TCRBV11	TCRBV11-03	01				TCRBD01-01*01	TCRBD01	TCRBD01-01	01				TCRBJ02-07*01	TCRBJ02	TCRBJ02-07	01				5	2	4	2	2	2	42	54	56	62	64	1	In	VDJ
CTGCAGCCAGAAGACTCGGCCCTGTATCTCTGCGCCAGCAGCCAGGAACTCTACAAGATCGTAACCTACGAGCAGTACTTCGGGCCG	CASSQELYKIVTYEQYF	2	1.1447607163912564E-5	51	TCRBV04-03*01	TCRBV04	TCRBV04-03	01								TCRBD01,TCRBD02	TCRBD01-01,TCRBD02-01		TCRBJ02-07*01	TCRBJ02	TCRBJ02-07	01				3	17	1	8	0	2	30	-1	44	47	64	2	In	VDJ
ATCCGGTCCACAAAGCTGGAGGACTCAGCCATGTACTTCTGTGCCAGCAGCCTCCCGGACAGGGACTACGAGCAGTACTTCGGGCCG	CASSLPDRDYEQYF	2	1.1447607163912564E-5	42	TCRBV02-01	TCRBV02	TCRBV02-01				01,03	TCRBD01-01*01	TCRBD01	TCRBD01-01	01				TCRBJ02-07*01	TCRBJ02	TCRBJ02-07	01				6	1	1	3	6	3	39	50	56	64	65	2	In	VDJ
ATCCAGCCTGCAGAGCTTGGGGACTCGGCCGTGTATCTCTGTGCCAGCAGCTTACTAGCGGGAGTATACGAGCAGTACTTCGGGCCG	CASSLLAGVYEQYF	1	5.723803581956282E-6	42	TCRBV11-03*01	TCRBV11	TCRBV11-03	01				TCRBD02-01*02	TCRBD02	TCRBD02-01	02				TCRBJ02-07*01	TCRBJ02	TCRBJ02-07	01				2	2	4	2	0	4	39	-1	54	64	66	1	In	VDJ
GCACAGAGCAGCGGGACTCGGCCATGTATCGCTGTGCCAGCAGCGATGGGAGGGACAGGGACAGTATACGAGCAGTACTTCGGGCCG		2	1.1447607163912564E-5	49	TCRBV07-06*01	TCRBV07	TCRBV07-06	01				TCRBD01-01*01	TCRBD01	TCRBD01-01	01				TCRBJ02-07*01	TCRBJ02	TCRBJ02-07	01				5	6	0	3	7	4	32	44	51	60	66	2	Out	VDJ
CGGTCCACAAAGCTGGAGGACTCAGCCATGTACTTCTGTGCCAGCAAGACCTGGACAGGGGTAATATACGAGCAGTACTTCGGGCCG	CASKTWTGVIYEQYF	2	1.1447607163912564E-5	45	TCRBV02-01	TCRBV02	TCRBV02-01				01,03	TCRBD01-01*01	TCRBD01	TCRBD01-01	01				TCRBJ02-07*01	TCRBJ02	TCRBJ02-07	01				7	5	1	2	6	4	36	46	52	61	66	2	In	VDJ
CACACCCTGCAGCCAGAAGACTCGGCCCTGTATCTCTGCGCCAGCAGCCAAGGACTAGCGGGAGGATACGAGCAGTACTTCGGGCCG	CASSQGLAGGYEQYF	2	1.1447607163912564E-5	45	TCRBV04-03*01	TCRBV04	TCRBV04-03	01				TCRBD02-01*02	TCRBD02	TCRBD02-01	02				TCRBJ02-07*01	TCRBJ02	TCRBJ02-07	01				1	1	2	1	0	4	36	-1	52	65	66	2	In	VDJ
ATCCAGCCTGCAGAGCTTGGGGACTCGGCCGTGTATCTCTGTGCCAGCAGCTCATCCGTCGGTGCGGACGAGCAGTACTTCGGGCCG	CASSSSVGADEQYF	1	5.723803581956282E-6	42	TCRBV11-03*01	TCRBV11	TCRBV11-03	01				TCRBD02-01	TCRBD02	TCRBD02-01				01,02	TCRBJ02-07*01	TCRBJ02	TCRBJ02-07	01				4	0	7	5	11	5	39	52	63	-1	67	1	In	VDJ
CTGAAGATCCGGTCCACAAAGCTGGAGGACTCAGCCATGTACTTCTGTGCCAGCAGTGAGATAGAAAACGAGCAGTACTTCGGGCCG	CASSEIENEQYF	2	1.1447607163912564E-5	36	TCRBV02-01	TCRBV02	TCRBV02-01				01,03	TCRBD02-01	TCRBD02	TCRBD02-01				01,02	TCRBJ02-07*01	TCRBJ02	TCRBJ02-07	01				3	3	5	8	2	5	45	59	61	64	67	2	In	VDJ
TCGGCCCAAAAGAACCCGACAGCTTTCTATCTCTGTGCCAGTAGTATTGACAGGCCAAGCTCTGGAAACACCATATATTTTGGAGAG	CASSIDRPSSGNTIYF	6	3.434282149173769E-5	48	TCRBV19-01*01	TCRBV19	TCRBV19-01	01				TCRBD01-01*01	TCRBD01	TCRBD01-01	01				TCRBJ01-03*01	TCRBJ01	TCRBJ01-03	01				3	5	2	4	1	0	33	47	48	54	59	6	In	VDJ
CTGCAGCCAGAAGACTCGGCCCTGTATCTCTGTGCCAGCAGCCAAGAGGGAGGGGTCTCTGGGGCCAACGTCCTGACTTTCGGGGCC	CASSQEGGVSGANVLTF	2	1.1447607163912564E-5	51	TCRBV04-02*01	TCRBV04	TCRBV04-02	01				TCRBD02-01*02	TCRBD02	TCRBD02-01	02				TCRBJ02-06*01	TCRBJ02	TCRBJ02-06	01				0	2	9	0	0	0	30	-1	47	54	56	2	In	VDJ
GCCCAAAAGAACCCGACAGCTTTCTATCTCTGTGCCAGTAGTATAGAGAAAGGGCTTGGCAGGGCCAACGTCCTGACTTTCGGGGCC	CASSIEKGLGRANVLTF	4	2.2895214327825128E-5	51	TCRBV19-01*01	TCRBV19	TCRBV19-01	01								TCRBD01,TCRBD02	TCRBD01-01,TCRBD02-01		TCRBJ02-06*01	TCRBJ02	TCRBJ02-06	01				0	7	5	3	3	5	30	47	50	54	61	4	In	VDJ
GAAGACTCGGCCCTGTATCTCTGCGCCAGCAGCCAAGAAGCCAGGGGCCTAGCCCTAATGGGGATGGAAGGGCAGTTCTTCGGGCCA	CASSQEARGLALMGMEGQFF	3	1.7171410745868845E-5	60	TCRBV04-03*01	TCRBV04	TCRBV04-03	01				TCRBD01-01*01	TCRBD01	TCRBD01-01	01				TCRBJ02-01*01	TCRBJ02	TCRBJ02-01	01				0	24	4	2	3	12	21	38	41	47	71	3	In	VDJ
ATCCAGTCCACGGAGTCAGGGGACACAGCACTGTATTTCTGTGCCAGCAGCAAAGATTGGACGCCTCGTGAGCAGTTCTTCGGGCCA	CASSKDWTPREQFF	2	1.1447607163912564E-5	42	TCRBV21-01*01	TCRBV21	TCRBV21-01	01								TCRBD01,TCRBD02	TCRBD01-01,TCRBD02-01		TCRBJ02-01*01	TCRBJ02	TCRBJ02-01	01				1	6	1	7	3	9	39	55	58	62	68	2	In	VDJ
AATGTGAACGCCTTGTTGCTGGGGGACTCGGCCCTGTATCTCTGTGCCAGCAGCCTCGGGGCCTCGAATGAGCAGTTCTTCGGGCCA	CASSLGASNEQFF	2	1.1447607163912564E-5	39	TCRBV05-05*01	TCRBV05	TCRBV05-05	01								TCRBD01,TCRBD02	TCRBD01-01,TCRBD02-01		TCRBJ02-01*01	TCRBJ02	TCRBJ02-01	01				4	4	7	0	3	7	42	54	57	62	66	2	In	VDJ
NTGTCGGCTGCTCCCTCCCAGACATCTGTGTACTTCTGTGCCAGCAGTAGAGGGGTTGTAGGTGGCAATGAGCAGTTCTTCGGGCCA	CASSRGVVGGNEQFF	5	2.8619017909781407E-5	45	TCRBV06-05*01	TCRBV06	TCRBV06-05	01								TCRBD01,TCRBD02	TCRBD01-01,TCRBD02-01		TCRBJ02-01*01	TCRBJ02	TCRBJ02-01	01				5	10	5	2	2	6	36	48	50	55	65	5	In	VDJ
CAGCCTGCAGAGCTTGGGGACTCGGCCGTGTATCTCTGTGCCAGCAGCCCCTCTAGCGGGAGGGCCAATGAGCAGTTCTTCGGGCCA	CASSPSSGRANEQFF	2	1.1447607163912564E-5	45	TCRBV11-03*01	TCRBV11	TCRBV11-03	01				TCRBD02-01*02	TCRBD02	TCRBD02-01	02				TCRBJ02-01*01	TCRBJ02	TCRBJ02-01	01				5	1	4	0	4	6	36	48	52	64	65	2	In	VDJ
ACATCGGCCCAAAAGAACCCGACAGCTTTCTATCTCTGTGCCAGTAGTATAGGACTAGCGGATTACAATGAGCAGTTCTTCGGGCCA	CASSIGLADYNEQFF	12	6.868564298347538E-5	45	TCRBV19-01*01	TCRBV19	TCRBV19-01	01				TCRBD02-01	TCRBD02	TCRBD02-01				01,02	TCRBJ02-01*01	TCRBJ02	TCRBJ02-01	01				1	2	2	5	0	4	36	-1	52	61	63	12	In	VDJ
CTGGAGTCCGCCAGCACCAACCAGACATCTATGTACCTCTGTGCCAGCAGTTTGACTCGGGCCTACAATGAGCAGTTCTTCGGGCCA	CASSLTRAYNEQFF	2	1.1447607163912564E-5	42	TCRBV28-01*01	TCRBV28	TCRBV28-01	01				TCRBD02-01	TCRBD02	TCRBD02-01				01,02	TCRBJ02-01*01	TCRBJ02	TCRBJ02-01	01				3	4	2	10	0	2	39	-1	53	57	61	2	In	VDJ
AGTTCTAAGAAGCTCCTTCTCAGTGACTCTGGCTTCTATCTCTGTGCCTGGATCCCGGCCTTAGGGGAGACCCAGTACTTCGGGCCA	CAWIPALGETQYF	2	1.1447607163912564E-5	39	TCRBV30-01*01	TCRBV30	TCRBV30-01	01								TCRBD01,TCRBD02	TCRBD01-01,TCRBD02-01		TCRBJ02-05*01	TCRBJ02	TCRBJ02-05	01				4	0	5	3	10	5	42	52	62	-1	66	2	In	VDJ
TTCTCCCTGATTCTGGAGTCCGCCAGCACCAACCAGACATCTATGTACCTCTGTGCCAGTAGGGGAGAGACCCAGTACTTCGGGCCA	CASRGETQYF	1	5.723803581956282E-6	30	TCRBV28-01*01	TCRBV28	TCRBV28-01	01				TCRBD01-01*01	TCRBD01	TCRBD01-01	01				TCRBJ02-05*01	TCRBJ02	TCRBJ02-05	01				9	0	5	2	1	4	51	59	60	-1	65	1	In	VDJ
GAAGATCCAGCCCTCAGAACCCAGGGACTCAGCTGTGTACTTCTGTGCCAGCAAGTCCGGGCGGGAGAGACCCAGTACTTCGGGCCA		1	5.723803581956282E-6	38	TCRBV12-03/12-04*01	TCRBV12	TCRBV12-03/12-04	01				TCRBD02-01	TCRBD02	TCRBD02-01				01,02	TCRBJ02-05*01	TCRBJ02	TCRBJ02-05	01				7	0	7	4	7	4	43	53	60	-1	65	1	Out	VDJ
ACGATCCAGCGCACAGAGCAGGAGGACTCGGCCGTGTATCTCTGTGCCAGCAGCTCCCCCCCCGTAGGTACGCAGTATTTTGGCCCA	CASSSPPVGTQYF	2	1.1447607163912564E-5	39	TCRBV07-02	TCRBV07	TCRBV07-02				01,02					TCRBD01,TCRBD02	TCRBD01-01,TCRBD02-01		TCRBJ02-03*01	TCRBJ02	TCRBJ02-03	01				4	0	5	4	10	8	42	55	65	-1	68	2	In	VDJ
ACAGTGACCAGTGCCCATCCTGAAGACAGCAGCTTCTACATCTGCAGTGCTAGAATGCTAGATCGAGTGGAGCTGTTTTTTGGAGAA	CSARMLDRVELFF	2	1.1447607163912564E-5	39	TCRBV20	TCRBV20				TCRBV20-01,TCRBV20-or09_02		TCRBD02-01	TCRBD02	TCRBD02-01				01,02	TCRBJ02-02*01	TCRBJ02	TCRBJ02-02	01				2	7	4	8	3	10	42	54	57	61	68	2	In	VDJ
AAGATCCAGCCCTCAGAACCCAGGGACTCAGCTGTGTACTTCTGTGCCAGCAATAACAGGCCCACCGGGGAGCTGTTTTTTGGAGAA	CASNNRPTGELFF	3	1.7171410745868845E-5	39	TCRBV12-03/12-04*01	TCRBV12	TCRBV12-03/12-04	01				TCRBD01-01*01	TCRBD01	TCRBD01-01	01				TCRBJ02-02*01	TCRBJ02	TCRBJ02-02	01				7	2	3	4	3	4	42	52	55	60	62	3	In	VDJ
NNNNTGTCGGCTGCTCCCTCCCAGACATCTGTGTACTTCTGTGCCAGCAGTTACACAGATGACGGGGACGTTGCTTTCTTTGGACAA	CASSYTDDGDVAFF	2	1.1447607163912564E-5	42	TCRBV06-05*01	TCRBV06	TCRBV06-05	01								TCRBD01,TCRBD02	TCRBD01-01,TCRBD02-01		TCRBJ01-01*01	TCRBJ01	TCRBJ01-01	01				2	3	0	7	10	11	39	54	64	69	72	2	In	VDJ
TCCACTCTGACAGTGACCAGTGCCCATCCTGAAGACAGCAGCTTCTACATCTGCAGTGCTAGAGAGGTGAGGGCTTTCTTTGGACAA	CSAREVRAFF	8	4.5790428655650255E-5	30	TCRBV20-01*01	TCRBV20	TCRBV20-01	01				TCRBD02-01*02	TCRBD02	TCRBD02-01	02				TCRBJ01-01*01	TCRBJ01	TCRBJ01-01	01				0	0	11	1	3	11	51	65	68	-1	72	8	In	VDJ
ACAGTGACCAGTGCCCATCCTGAAGACAGCAGCTTCTACATCTGCAGTGCTAGAGGGACAGTCAGGGCTGAAGCTTTCTTTGGACAA	CSARGTVRAEAFF	2	1.1447607163912564E-5	39	TCRBV20	TCRBV20				TCRBV20-01,TCRBV20-or09_02		TCRBD01-01*01	TCRBD01	TCRBD01-01	01				TCRBJ01-01*01	TCRBJ01	TCRBJ01-01	01				1	6	1	5	0	6	42	-1	55	61	67	2	In	VDJ
ATCCAGCCTGCAGAGCTTGGGGACTCGGCCGTGTATCTCTGTGCCAGCAGGTGGGGGCAGGGGCGGACTGAAGCTTTCTTTGGACAA	CASRWGQGRTEAFF	3	1.7171410745868845E-5	42	TCRBV11-03*01	TCRBV11	TCRBV11-03	01				TCRBD01-01*01	TCRBD01	TCRBD01-01	01				TCRBJ01-01*01	TCRBJ01	TCRBJ01-01	01				6	3	4	2	7	5	39	50	57	63	66	3	In	VDJ
GTGAGCAACATGAGCCCTGAAGACAGCAGCATATATCTCTGCAGCGCTGCACCCGGACAGGGGCTCACTGAAGCTTTCTTTGGACAA	CSAAPGQGLTEAFF	2	1.1447607163912564E-5	42	TCRBV29-01*03	TCRBV29	TCRBV29-01	03				TCRBD01-01*01	TCRBD01	TCRBD01-01	01				TCRBJ01-01*01	TCRBJ01	TCRBJ01-01	01				6	2	1	2	7	4	39	47	54	63	65	2	In	VDJ
TCCCTGATTCTGGAGTCCGCCAGCACCAACCAGACATCTATGTACCTCTGTGCCAGCAGTGCCTACACTGAAGCTTTCTTTGGACAA	CASSAYTEAFF	2	1.1447607163912564E-5	33	TCRBV28-01*01	TCRBV28	TCRBV28-01	01								TCRBD01,TCRBD02	TCRBD01-01,TCRBD02-01		TCRBJ01-01*01	TCRBJ01	TCRBJ01-01	01				5	2	10	0	0	3	48	-1	60	62	64	2	In	VDJ
ATTCTGGAGTCCGCCAGCACCAACCAGACATCTATGTACCTCTGTGCCAGCAGTTCGACCATTAACACTGAAGCTTTCTTTGGACAA	CASSSTINTEAFF	2	1.1447607163912564E-5	39	TCRBV28-01*01	TCRBV28	TCRBV28-01	01								TCRBD01,TCRBD02	TCRBD01-01,TCRBD02-01		TCRBJ01-01*01	TCRBJ01	TCRBJ01-01	01				4	4	2	7	1	2	42	55	56	59	63	2	In	VDJ
AAGATCCAGCCCTCAGAACCCAGGGACTCAGCTGTGTACTTCTGTGCCACCACGTACGGGGTGAACACTGAAGCTTTCTTTGGACAA	CATTYGVNTEAFF	4	2.2895214327825128E-5	39	TCRBV12-03/12-04*01	TCRBV12	TCRBV12-03/12-04	01				TCRBD02-01*01	TCRBD02	TCRBD02-01	01				TCRBJ01-01*01	TCRBJ01	TCRBJ01-01	01				10	0	8	3	7	0	42	49	56	-1	61	4	In	VDJ
CTGCAGCCAGAAGACTCAGCCCTGTATCTCTGCGCCAGCAGCCAAGAATCGGTACGGACAGTGAACACTGAAGCTTTCTTTGGACAA	CASSQESVRTVNTEAFF	4	2.2895214327825128E-5	51	TCRBV04-01*01	TCRBV04	TCRBV04-01	01				TCRBD01-01*01	TCRBD01	TCRBD01-01	01				TCRBJ01-01*01	TCRBJ01	TCRBJ01-01	01				0	0	1	5	8	0	30	47	55	-1	61	4	In	VDJ
GTGAACGCCTTGGAGCTGGACGACTCGGCCCTGTATCTCTGTGCCAGCAGACTCCAACAAGGGAACACTGAAGCTTTCTTTGGACAA	CASRLQQGNTEAFF	2	1.1447607163912564E-5	42	TCRBV05-04*01	TCRBV05	TCRBV05-04	01								TCRBD01,TCRBD02	TCRBD01-01,TCRBD02-01		TCRBJ01-01*01	TCRBJ01	TCRBJ01-01	01				5	3	3	6	6	1	39	50	56	59	62	2	In	VDJ
NNNNTGTCGGCTGCTCCCTCCCAGACATCTGTGTACTTCTGTGCCAGCTATCCGGGACCCCGGAACACTGAAGCTTTCTTTGGACAA	CASYPGPRNTEAFF	2	1.1447607163912564E-5	42	TCRBV06-05*01	TCRBV06	TCRBV06-05	01								TCRBD01,TCRBD02	TCRBD01-01,TCRBD02-01		TCRBJ01-01*01	TCRBJ01	TCRBJ01-01	01				8	4	0	7	5	1	39	48	53	58	62	2	In	VDJ
CTGGAGTCGCCCAGCCCCAACCAGACCTCTCTGTACTTCTGTGCCAGCGCCATCTCCGGGCCGAACACTGAAGCTTTCTTTGGACAA	CASAISGPNTEAFF	10	5.7238035819562814E-5	42	TCRBV27-01*01	TCRBV27	TCRBV27-01	01								TCRBD01,TCRBD02	TCRBD01-01,TCRBD02-01		TCRBJ01-01*01	TCRBJ01	TCRBJ01-01	01				8	1	8	0	9	1	39	48	57	61	62	10	In	VDJ
ACTCTGGAGTCCGCTACCAGCTCCCAGACATCTGTGTACTTCTGTGCCATCAGTAGGACAGAGAACACTGAAGCTTTCTTTGGACAA	CAISRTENTEAFF	2	1.1447607163912564E-5	39	TCRBV10-03*01	TCRBV10	TCRBV10-03	01				TCRBD01-01*01	TCRBD01	TCRBD01-01	01				TCRBJ01-01*01	TCRBJ01	TCRBJ01-01	01				5	1	1	5	1	1	42	54	55	61	62	2	In	VDJ
NTGAAGATCCAGCCCTCAGAACCCAGGGACTCAGCTGTGTACTTCTGTGCCACCTTAAGACAGAACACTGAAGCTTTCTTTGGACAA	CATLRQNTEAFF	2	1.1447607163912564E-5	36	TCRBV12-03/12-04*01	TCRBV12	TCRBV12-03/12-04	01				TCRBD01-01*01	TCRBD01	TCRBD01-01	01				TCRBJ01-01*01	TCRBJ01	TCRBJ01-01	01				10	0	2	6	6	1	45	52	58	-1	62	2	In	VDJ
ACTGTGACATCGGCCCAAAAGAACCCGACAGCTTTCTATCTCTGTGCCAGCTTTCTGAAGGGAAACACTGAAGCTTTCTTTGGACAA	CASFLKGNTEAFF	2	1.1447607163912564E-5	39	TCRBV19-01*01	TCRBV19	TCRBV19-01	01								TCRBD01,TCRBD02	TCRBD01-01,TCRBD02-01		TCRBJ01-01*01	TCRBJ01	TCRBJ01-01	01				9	0	0	8	9	2	42	50	59	-1	63	2	In	VDJ
GTGAACGCCTTGGAGCTGGAGGACTCGGCCCTGTATCTCTGTGCCAGCAGCCTAAACATGGGCAATCAGCCCCAGCATTTTGGTGAT	CASSLNMGNQPQHF	2	1.1447607163912564E-5	42	TCRBV05-08*01	TCRBV05	TCRBV05-08	01								TCRBD01,TCRBD02	TCRBD01-01,TCRBD02-01		TCRBJ01-05*01	TCRBJ01	TCRBJ01-05	01				4	3	3	6	4	2	39	51	55	58	61	2	In	VDJ
ACTGTGAGCAACATGAGCCCTGAAGACAGCAGCATATATCTCTGCAGCATCCCGGGACAGGGCAATCAGCCCCAGCATTTTGGTGAT	CSIPGQGNQPQHF	2	1.1447607163912564E-5	39	TCRBV29-01	TCRBV29	TCRBV29-01				01,02,03	TCRBD01-01*01	TCRBD01	TCRBD01-01	01				TCRBJ01-05*01	TCRBJ01	TCRBJ01-05	01				8	0	0	4	5	2	42	48	53	-1	61	2	In	VDJ
TGCGAGGAGATTCGGCAGCTTATTTCTGTGCCAGCTCACCAAGGCGGTATTTGGGGTTTGAGCAATCAGCCCCAGCATTTTGGTGAT		3	1.7171410745868845E-5	55	TCRBV18-01*01	TCRBV18	TCRBV18-01	01								TCRBD01,TCRBD02	TCRBD01-01,TCRBD02-01		TCRBJ01-05*01	TCRBJ01	TCRBJ01-05	01				2	4	6	2	11	1	26	41	52	56	60	3	Out	VDJ
GACATCCGCTCACCAGGCCTGGGGGACGCAGCCATGTACCTGTGTGCCACCAGCAGAGGAGTAGGGCAGCCCCAGCATTTTGGTGAT	CATSRGVGQPQHF	5	2.8619017909781407E-5	39	TCRBV15-01*02	TCRBV15	TCRBV15-01	02								TCRBD01,TCRBD02	TCRBD01-01,TCRBD02-01		TCRBJ01-05*01	TCRBJ01	TCRBJ01-05	01				1	0	5	3	4	7	42	58	62	-1	66	5	In	VDJ
AACGCCTTGTTGCTGGGGGACTCGGCCCTCTATCTCTGTGCCAGCAGCTTGAAGGCAGGGCGATACCAGCCCCAGCATTTTGGTGAT	CASSLKAGRYQPQHF	4	2.2895214327825128E-5	45	TCRBV05-06*01	TCRBV05	TCRBV05-06	01				TCRBD01-01*01	TCRBD01	TCRBD01-01	01				TCRBJ01-05*01	TCRBJ01	TCRBJ01-05	01				1	6	4	3	4	7	36	51	55	60	66	4	In	VDJ
CAGCCTGCAGAGCTTGGGGACTCGGCCGTGTATCTCTGTGCCAGCAGCACCGCGGGACAGGGAGTTTCACCCCTCCACTTTGGGAAT	CASSTAGQGVSPLHF	2	1.1447607163912564E-5	45	TCRBV11-03*01	TCRBV11	TCRBV11-03	01				TCRBD01-01*01	TCRBD01	TCRBD01-01	01				TCRBJ01-06*01	TCRBJ01	TCRBJ01-06	01				5	3	0	3	5	9	36	48	53	62	65	2	In	VDJ
ACCAGTGCCCATCCTGAAGACAGCAGCTTCTACATCTGCAGTGCTAGATCGAGGGGCTTTTTGGGTTCACCCCTCCACTTTGGGAAT	CSARSRGFLGSPLHF	5	2.8619017909781407E-5	45	TCRBV20	TCRBV20				TCRBV20-01,TCRBV20-or09_02						TCRBD01,TCRBD02	TCRBD01-01,TCRBD02-01		TCRBJ01-06*01	TCRBJ01	TCRBJ01-06	01				2	9	5	2	3	9	36	48	51	56	65	5	In	VDJ
TCTAAGAAGCTCCTTCTCAGTGACTCTGGCTTCTATCTCTGTGCCTGGGACACCGGGACAGGGGGTTCACCCCTCCACTTTGGGAAT	CAWDTGTGGSPLHF	2	1.1447607163912564E-5	42	TCRBV30-01*05	TCRBV30	TCRBV30-01	05				TCRBD01-01*01	TCRBD01	TCRBD01-01	01				TCRBJ01-06*01	TCRBJ01	TCRBJ01-06	01				4	0	0	1	5	9	39	49	54	-1	65	2	In	VDJ
CTGATTCTGGAGTCCGCCAGCACCAACCAGACATCTATGTACCTCTGTGCCAGCAGTTTTCGGGGGTTTGGCTACACCTTCGGTTCG	CASSFRGFGYTF	2	1.1447607163912564E-5	36	TCRBV28-01*01	TCRBV28	TCRBV28-01	01				TCRBD02-01*01	TCRBD02	TCRBD02-01	01				TCRBJ01-02*01	TCRBJ01	TCRBJ01-02	01				3	2	8	2	1	7	45	59	60	66	68	2	In	VDJ
ATCCGGTCCACAAAGCTGGAGGACTCAGCCATGTACTTCTGTGCCAGCAGTGAGGCGTGGGGGGTCAGTGGCTACACCTTCGGTTCG	CASSEAWGVSGYTF	2	1.1447607163912564E-5	42	TCRBV02-01	TCRBV02	TCRBV02-01				01,03	TCRBD02-01*01	TCRBD02	TCRBD02-01	01				TCRBJ01-02*01	TCRBJ01	TCRBJ01-02	01				3	4	9	1	5	7	39	53	58	64	68	2	In	VDJ
AACGCCTTGGAGCTGGACGACTCGGCCCTGTATCTCTGTGCCAGCAGCTCGGAGGGGAGGATGGTCTATGGCTACACCTTCGGTTCG	CASSSEGRMVYGYTF	2	1.1447607163912564E-5	45	TCRBV05-04*01	TCRBV05	TCRBV05-04	01				TCRBD02-01*02	TCRBD02	TCRBD02-01	02				TCRBJ01-02*01	TCRBJ01	TCRBJ01-02	01				3	5	9	1	5	4	36	49	54	60	65	2	In	VDJ
TCCTGGAGTCGCCCAGCCCCAACCAGACCTCTCTGTACTTCTGTGCCAGCAACAGGGGTGTTTGGCTATGGCTACACCTTCGGTTCG		2	1.1447607163912564E-5	40	TCRBV27-01*01	TCRBV27	TCRBV27-01	01				TCRBD01-01*01	TCRBD01	TCRBD01-01	01				TCRBJ01-02*01	TCRBJ01	TCRBJ01-02	01				7	7	3	2	0	4	41	-1	51	58	65	2	Out	VDJ
CTGAAGATCCGGTCCACAAAGCTGGAGGACTCAGCCATGTACTTCTGTGCCAGCAGTGACAGGTCCTATGGCTACACCTTCGGTTCG	CASSDRSYGYTF	2	1.1447607163912564E-5	36	TCRBV02-01	TCRBV02	TCRBV02-01				01,03	TCRBD01-01*01	TCRBD01	TCRBD01-01	01				TCRBJ01-02*01	TCRBJ01	TCRBJ01-02	01				3	2	4	4	0	4	45	-1	59	63	65	2	In	VDJ
TCTAAGAAGCTCCTTCTCAGTGACTCTGGCTTCTATCTCTGTGCCTGGAGTCTCCCCGGGACAGCCTATGGCTACACCTTCGGTTCG	CAWSLPGTAYGYTF	2	1.1447607163912564E-5	42	TCRBV30-01*01	TCRBV30	TCRBV30-01	01				TCRBD01-01*01	TCRBD01	TCRBD01-01	01				TCRBJ01-02*01	TCRBJ01	TCRBJ01-02	01				2	1	0	5	6	4	39	51	57	64	65	2	In	VDJ
AGCTCCTTGGAGCTGGGGGACTCAGCCCTGTACTTCTGTGCCAGCAGCCCCGGGACAGGGTTTAACTATGGCTACACCTTCGGTTCG	CASSPGTGFNYGYTF	2	1.1447607163912564E-5	45	TCRBV13-01*01	TCRBV13	TCRBV13-01	01				TCRBD01-01*01	TCRBD01	TCRBD01-01	01				TCRBJ01-02*01	TCRBJ01	TCRBJ01-02	01				5	2	0	3	3	1	36	48	51	60	62	2	In	VDJ
GTGAACGCCTTGTTGCTGGGGGACTCGGCCCTGTATCTCTGTGCCAGCAGCTTGGCTTCCGGGTTTGATGGCTACACCTTCGGTTCG	CASSLASGFDGYTF	2	1.1447607163912564E-5	42	TCRBV05-05*01	TCRBV05	TCRBV05-05	01				TCRBD02-01	TCRBD02	TCRBD02-01				01,02	TCRBJ01-02*01	TCRBJ01	TCRBJ01-02	01				0	4	8	4	4	6	39	55	59	63	67	2	In	VDJ
GAACGCCTTGGAGCTGGAGGACTCGGCCCTGTATCTCTGTGCCAGCAGCTAGCAGGACGACTATCTCATGGCTACACCTTCGGTTCG		2	1.1447607163912564E-5	44	TCRBV05-08*01	TCRBV05	TCRBV05-08	01				TCRBD02-01	TCRBD02	TCRBD02-01				01,02	TCRBJ01-02*01	TCRBJ01	TCRBJ01-02	01				3	4	2	9	8	6	37	50	58	63	67	2	Out	VDJ
ATTCTGGAGTCCGCCAGCACCAACCAGACATCTATGTACCTCTGTGCCAGCAGCCAAGGACAGGCCAATGGCTACACCTTCGGTTCG	CASSQGQANGYTF	2	1.1447607163912564E-5	39	TCRBV28-01*01	TCRBV28	TCRBV28-01	01				TCRBD01-01*01	TCRBD01	TCRBD01-01	01				TCRBJ01-02*01	TCRBJ01	TCRBJ01-02	01				6	3	1	4	4	6	42	53	57	64	67	2	In	VDJ
CTGTGACATCGGCCCAAAAGAACCCGACAGCTTTCTATCTCTGTGCCAGTAGTGTCCCCGACAGGGTGAGGCTACACCTTCGGTTCG		2	1.1447607163912564E-5	40	TCRBV19-01*01	TCRBV19	TCRBV19-01	01				TCRBD01-01*01	TCRBD01	TCRBD01-01	01				TCRBJ01-02*01	TCRBJ01	TCRBJ01-02	01				5	3	2	3	6	8	41	53	59	66	69	2	Out	VDJ
GATTCTGGAGTCCGCCAGCACCAACCAGACATCTATGTACCTCTGTGCCAGCAGTCGACAACACCAACGTCCCCTTACTTCGGGCCG		1	5.723803581956282E-6	38	TCRBV28-01*01	TCRBV28	TCRBV28-01	01				TCRBD01-01*01	TCRBD01	TCRBD01-01	01				TCRBJ02-07*01	TCRBJ02	TCRBJ02-07	01				5	15	2	6	1	13	43	55	56	60	75	1	Out	VDJ
CTCAAGATCCAGCCTGCAGAGCTTGGGGACTCGGCCGTGTATCTCTGTGCCAGCAGCTTAGTAGGCTTCCCGCAGTACTTCGGGCCG	CASSLVGFPQYF	1	5.723803581956282E-6	36	TCRBV11-03*01	TCRBV11	TCRBV11-03	01								TCRBD01,TCRBD02	TCRBD01-01,TCRBD02-01		TCRBJ02-07*01	TCRBJ02	TCRBJ02-07	01				1	6	5	4	1	9	45	61	62	65	71	1	In	VDJ
TCTAAGAAGCTCCTTCTCAGTGACTCTGGCTTCTATCTCTGTGCCTGGAGTGTACGAATGGGGAGTTACGAGCAGTACTTCGGGCCG	CAWSVRMGSYEQYF	3	1.7171410745868845E-5	42	TCRBV30-01*01	TCRBV30	TCRBV30-01	01				TCRBD02-01*02	TCRBD02	TCRBD02-01	02				TCRBJ02-07*01	TCRBJ02	TCRBJ02-07	01				0	1	9	2	7	4	39	53	60	65	66	3	In	VDJ
GTGAACGCCTTGTTGCTGGGGGACTCGGCCCTCTATCTCTGTGCCAGCAGCTCGGGGACAGGTTGGTACGAGCAGTACTTCGGGCCG	CASSSGTGWYEQYF	1	5.723803581956282E-6	42	TCRBV05-06*01	TCRBV05	TCRBV05-06	01				TCRBD01-01*01	TCRBD01	TCRBD01-01	01				TCRBJ02-07*01	TCRBJ02	TCRBJ02-07	01				3	4	0	4	2	4	39	52	54	62	66	1	In	VDJ
CTGAGTTCTAAGAAGCTCCTTCTCAGTGACTCTGGCTTCTATCTCTGTGCCTGGTCCCTAGCCGGGTACGAGCAGTACTTCGGGCCG	CAWSLAGYEQYF	2	1.1447607163912564E-5	36	TCRBV30-01	TCRBV30	TCRBV30-01				01,05	TCRBD02-01	TCRBD02	TCRBD02-01				01,02	TCRBJ02-07*01	TCRBJ02	TCRBJ02-07	01				5	4	4	7	3	4	45	54	57	62	66	2	In	VDJ
CTACACACCCTGCAGCCAGAAGACTCGGCCCTGTATCTCTGTGCCAGCAGCCATACGACAGGTCGGTACGAGCAGTACTTCGGGCCG	CASSHTTGRYEQYF	2	1.1447607163912564E-5	42	TCRBV04-02*01	TCRBV04	TCRBV04-02	01				TCRBD01-01*01	TCRBD01	TCRBD01-01	01				TCRBJ02-07*01	TCRBJ02	TCRBJ02-07	01				3	4	2	4	3	4	39	53	56	62	66	2	In	VDJ
NTGTCGGCTGCTCCCTCCCAGACATCTGTGTACTTCTGTGCCAGCAGTTACTCGATCGGGACAGCGTACGAGCAGTACTTCGGGCCG	CASSYSIGTAYEQYF	2	1.1447607163912564E-5	45	TCRBV06-05*01	TCRBV06	TCRBV06-05	01				TCRBD01-01*01	TCRBD01	TCRBD01-01	01				TCRBJ02-07*01	TCRBJ02	TCRBJ02-07	01				0	2	0	5	4	4	36	53	57	64	66	2	In	VDJ
CTGAGTTCTAAGAAGCTCCTTCTCAGTGACTCTGGCTTCTATCTCTGTGCCTGGAGTGGACATTCCTACGAGCAGTACTTCGGGCCG	CAWSGHSYEQYF	2	1.1447607163912564E-5	36	TCRBV30-01*01	TCRBV30	TCRBV30-01	01				TCRBD01-01*01	TCRBD01	TCRBD01-01	01				TCRBJ02-07*01	TCRBJ02	TCRBJ02-07	01				1	1	2	6	0	1	45	-1	58	62	63	2	In	VDJ
AATTCCCTGGAGCTTGGTGACTCTGCTGTGTATTTCTGTGCCAGCAGACTAACCGGACAGGGGTCCTACGAGCAGTACTTCGGGCCG	CASRLTGQGSYEQYF	2	1.1447607163912564E-5	45	TCRBV03-01/03-02*01	TCRBV03	TCRBV03-01/03-02	01				TCRBD01-01*01	TCRBD01	TCRBD01-01	01				TCRBJ02-07*01	TCRBJ02	TCRBJ02-07	01				6	0	1	2	7	1	36	47	54	-1	63	2	In	VDJ
CTGAGTTCTAAGAAGCTCCTTCTCAGTGACTCTGGCTTCTATCTCTGTGCGTTGACAGGGGGCTCCTACGAGCAGTACTTCGGGCCG	CALTGGSYEQYF	2	1.1447607163912564E-5	36	TCRBV30-01	TCRBV30	TCRBV30-01				01,05	TCRBD01-01*01	TCRBD01	TCRBD01-01	01				TCRBJ02-07*01	TCRBJ02	TCRBJ02-07	01				9	0	2	1	3	0	45	50	53	-1	62	2	In	VDJ
CAGCCTGCAGAGCTTGGGGACTCGGCCGTGTATCTCTGTGCCAGCAGCGTGGGGGGCCGTACCTCCTACGAGCAGTACTTCGGGCCG	CASSVGGRTSYEQYF	1	5.723803581956282E-6	45	TCRBV11-03*01	TCRBV11	TCRBV11-03	01								TCRBD01,TCRBD02	TCRBD01-01,TCRBD02-01		TCRBJ02-07*01	TCRBJ02	TCRBJ02-07	01				5	5	6	0	3	0	36	48	51	57	62	1	In	VDJ
CAGCCTGCAGAGCTTGGGGACTCGGCCGTGTATCTCTGTGCCAGCAGTCCCCTGGTACGTTACTCCTACGAGCAGTACTTCGGGCCG	CASSPLVRYSYEQYF	1	5.723803581956282E-6	45	TCRBV11-03*01	TCRBV11	TCRBV11-03	01								TCRBD01,TCRBD02	TCRBD01-01,TCRBD02-01		TCRBJ02-07*01	TCRBJ02	TCRBJ02-07	01				6	7	0	10	6	0	36	47	53	55	62	1	In	VDJ
CAGCCTGCAGAGCTTGGGGACTCGGCCGTGTATCTCTGTGCCAGCAGCCTGCTACAGGGATTAGCCTACGAGCAGTACTTCGGGCCG	CASSLLQGLAYEQYF	1	5.723803581956282E-6	45	TCRBV11-03*01	TCRBV11	TCRBV11-03	01				TCRBD01-01*01	TCRBD01	TCRBD01-01	01				TCRBJ02-07*01	TCRBJ02	TCRBJ02-07	01				5	5	3	3	5	2	36	48	53	59	64	1	In	VDJ
AAGATCCAGCCTGCAGAGCTTGGGGACTCGGCCGTGTATCTCTGTGCCAGCAGCGACGGGACAGCCTACGAGCAGTACTTCGGGCCG	CASSDGTAYEQYF	1	5.723803581956282E-6	39	TCRBV11-03*01	TCRBV11	TCRBV11-03	01				TCRBD01-01*01	TCRBD01	TCRBD01-01	01				TCRBJ02-07*01	TCRBJ02	TCRBJ02-07	01				5	0	0	5	3	2	42	54	57	-1	64	1	In	VDJ
CTGGAGTCCGCCAGCACCAACCAGACATCTATGTACCTCTGTGCCAGCAGTTCGAATGTAGTCCCCTACGAGCAGTACTTCGGGCCG	CASSSNVVPYEQYF	1	5.723803581956282E-6	42	TCRBV28-01*01	TCRBV28	TCRBV28-01	01				TCRBD02-01	TCRBD02	TCRBD02-01				01,02	TCRBJ02-07*01	TCRBJ02	TCRBJ02-07	01				4	3	5	8	6	2	39	52	58	61	64	1	In	VDJ
ATTCTGGAGTCCGCCAGCACCAACCAGACATCTATGTACCTCTGTGCCAGCAGCTATAGTACCCCCTACGAGCAGTACTTCGGGCCG	CASSYSTPYEQYF	1	5.723803581956282E-6	39	TCRBV28-01*01	TCRBV28	TCRBV28-01	01				TCRBD02-01	TCRBD02	TCRBD02-01				01,02	TCRBJ02-07*01	TCRBJ02	TCRBJ02-07	01				6	8	4	9	0	2	42	-1	53	56	64	1	In	VDJ
TACACGCCCTGCAGCCAGAAGACTCAGCCCTGTATCTCTGCGCCAGCAGTTCCCCACCCCGGAGACTACGAGCAGTACTTCGGGCCG		2	1.1447607163912564E-5	43	TCRBV04-01*01	TCRBV04	TCRBV04-01	01				TCRBD02-01*02	TCRBD02	TCRBD02-01	02				TCRBJ02-07*01	TCRBJ02	TCRBJ02-07	01				6	1	10	2	11	3	38	49	60	64	65	2	Out	VDJ
AACCTTCACCTACACGCCCTGCAGCCAGAAGACTCAGCCCTGTATCTCTGCGCCAGCAGCGCAAACTACGAGCAGTACTTCGGGCCG	CASSANYEQYF	2	1.1447607163912564E-5	33	TCRBV04-01*01	TCRBV04	TCRBV04-01	01								TCRBD01,TCRBD02	TCRBD01-01,TCRBD02-01		TCRBJ02-07*01	TCRBJ02	TCRBJ02-07	01				5	2	4	6	1	3	48	60	61	63	65	2	In	VDJ
ACCAGTGCCCATCCTGAAGACAGCAGCTTCTACATCTGCAGTGCTAGACAGGCTAGCGGGAGTCTATACGAGCAGTACTTCGGGCCG	CSARQASGSLYEQYF	2	1.1447607163912564E-5	45	TCRBV20	TCRBV20				TCRBV20-01,TCRBV20-or09_02		TCRBD02-01*02	TCRBD02	TCRBD02-01	02				TCRBJ02-07*01	TCRBJ02	TCRBJ02-07	01				2	4	4	2	4	4	36	48	52	62	66	2	In	VDJ
NCTTGGAGATCCAGTCCACGGAGTCAGGGGACACAGCACTGTATTTCTGTGCCAGCAGCAAAAACCGACGAGCAGTACTTCGGGCCG		1	5.723803581956282E-6	34	TCRBV21-01*01	TCRBV21	TCRBV21-01	01								TCRBD01,TCRBD02	TCRBD01-01,TCRBD02-01		TCRBJ02-07*01	TCRBJ02	TCRBJ02-07	01				2	2	3	7	1	5	47	62	63	65	67	1	Out	VDJ
AATGTGAACGCCTTGGAGCTGGACGACTCGGCCCTGTATCTCTGTGCCAGCAGTCGCACTACTAGCCACGAGCAGTACTTCGGGCCG	CASSRTTSHEQYF	1	5.723803581956282E-6	39	TCRBV05-04*01	TCRBV05	TCRBV05-04	01				TCRBD02-01	TCRBD02	TCRBD02-01				01,02	TCRBJ02-07*01	TCRBJ02	TCRBJ02-07	01				5	1	3	7	7	5	42	53	60	66	67	1	In	VDJ
CAGCCTGCAGAGCTTGGGGACTCGGCCGTGTATCTCTGTGCCAGCAGCTTAGGGGGCGCGATCACCCACGAGCAGTACTTCGGGCCG	CASSLGGAITHEQYF	1	5.723803581956282E-6	45	TCRBV11-03*01	TCRBV11	TCRBV11-03	01				TCRBD01-01*01	TCRBD01	TCRBD01-01	01				TCRBJ02-07*01	TCRBJ02	TCRBJ02-07	01				1	10	7	0	0	5	36	-1	52	57	67	1	In	VDJ
TCCGCCAGCACCAACCAGACATCTATGTACCTCTGTGCCAGCAGAGCGGGACTAGCGGGAGGTAAACACGAGCAGTACTTCGGGCCG	CASRAGLAGGKHEQYF	1	5.723803581956282E-6	48	TCRBV28-01*01	TCRBV28	TCRBV28-01	01				TCRBD02-01*02	TCRBD02	TCRBD02-01	02				TCRBJ02-07*01	TCRBJ02	TCRBJ02-07	01				6	5	0	1	3	5	33	44	47	62	67	1	In	VDJ
AAGATCCAGCCCTCAGAACCCAGGGACTCAGCTGTGTACTTCTGTGCCAGCAGTTTGCTGCAGGGCAACGAGCAGTACTTCGGGCCG	CASSLLQGNEQYF	1	5.723803581956282E-6	39	TCRBV12-03/12-04*01	TCRBV12	TCRBV12-03/12-04	01				TCRBD01-01*01	TCRBD01	TCRBD01-01	01				TCRBJ02-07*01	TCRBJ02	TCRBJ02-07	01				3	2	4	3	4	5	42	56	60	65	67	1	In	VDJ
AACGCCTTGGAGCTGGAGGACTCGGCCCTGTATCTCTGTGCCAGCAGCTTGGCCGGAAGGGGAGGAAACGAGCAGTACTTCGGGCCG	CASSLAGRGGNEQYF	2	1.1447607163912564E-5	45	TCRBV05-08*01	TCRBV05	TCRBV05-08	01				TCRBD02-01*02	TCRBD02	TCRBD02-01	02				TCRBJ02-07*01	TCRBJ02	TCRBJ02-07	01				0	2	9	1	7	5	36	52	59	65	67	2	In	VDJ
CGGAGTCAGGGGACACAGCACTGTATTTCTGTGCCAGCAGCAAAGCGCTCAGGAGGACAGGGCTGAAACACCATATATTTTGGAGAG		4	2.2895214327825128E-5	52	TCRBV21-01*01	TCRBV21	TCRBV21-01	01				TCRBD01-01*01	TCRBD01	TCRBD01-01	01				TCRBJ01-03*01	TCRBJ01	TCRBJ01-03	01				0	2	1	3	8	5	29	46	54	62	64	4	Out	VDJ
ATTCTGGAGTCCGCCAGCACCAACCAGACATCTATGTACCTCTGTGCCAGCAGCCCGGGACAGGGAAACACCATATATTTTGGAGAG	CASSPGQGNTIYF	2	1.1447607163912564E-5	39	TCRBV28-01*01	TCRBV28	TCRBV28-01	01				TCRBD01-01*01	TCRBD01	TCRBD01-01	01				TCRBJ01-03*01	TCRBJ01	TCRBJ01-03	01				6	0	0	5	3	4	42	53	56	-1	63	2	In	VDJ
GTGACCAGTGCCCATCCTGAAGACAGCAGCTTCTACATCTGCAGTGCTAGTCAGGGGGCACAAGGAAACACCATATATTTTGGAGAG	CSASQGAQGNTIYF	3	1.7171410745868845E-5	42	TCRBV20-01*04	TCRBV20	TCRBV20-01	04				TCRBD01-01*01	TCRBD01	TCRBD01-01	01				TCRBJ01-03*01	TCRBJ01	TCRBJ01-03	01				2	4	4	0	0	4	39	-1	51	59	63	3	In	VDJ
NNNNNNNTGTCGGCTGCTCCCTCCCAGACATCTGTGTACTTCTGTGCCAGCAAGGGCTCTGGGGCCAACGTCCTGACTTTCGGGGCC	CASKGSGANVLTF	2	1.1447607163912564E-5	39	TCRBV06-05*01	TCRBV06	TCRBV06-05	01								TCRBD01,TCRBD02	TCRBD01-01,TCRBD02-01		TCRBJ02-06*01	TCRBJ02	TCRBJ02-06	01				7	0	5	3	0	0	42	-1	52	-1	56	2	In	VDJ
ACAGTGACCAGTGCCCATCCTGAAGACAGCAGCTTCTACATCTGCAGTGCCATTGACGGAGGGGCCAACGTCCTGACTTTCGGGGCC	CSAIDGGANVLTF	5	2.8619017909781407E-5	39	TCRBV20	TCRBV20				TCRBV20-01,TCRBV20-or09_02						TCRBD01,TCRBD02	TCRBD01-01,TCRBD02-01		TCRBJ02-06*01	TCRBJ02	TCRBJ02-06	01				6	0	1	8	7	4	42	50	57	-1	60	5	In	VDJ
AAGATCCAGCCTGCAGAGCTTGAGGACTCGGCCGTGTATCTCTGTGCCAGCAGCTTAGTGGGCTTTTCGGTCCCGTTCTTCGGGCCA	CASSLVGFSVPFF	2	1.1447607163912564E-5	39	TCRBV11	TCRBV11				TCRBV11-02,TCRBV11-03		TCRBD01-01*01	TCRBD01	TCRBD01-01	01				TCRBJ02-01*01	TCRBJ02	TCRBJ02-01	01				1	11	8	0	1	15	42	58	59	63	74	2	In	VDJ
CAGCGCACAGAGCAGGGGGACTCGGCCATGTATCTCTGTGCCAGCAGCTTTCGGACTAGCGGACCCAATGAGCAGTTCTTCGGGCCA	CASSFRTSGPNEQFF	3	1.7171410745868845E-5	45	TCRBV07-09*01	TCRBV07	TCRBV07-09	01				TCRBD02-01	TCRBD02	TCRBD02-01				01,02	TCRBJ02-01*01	TCRBJ02	TCRBJ02-01	01				3	3	1	5	2	6	36	50	52	62	65	3	In	VDJ
AAGATCCAGCCTGCAGAGCTTGGGGACTCGGCCGTGTATCTCTGTGCCAGCAGCCGTAGCGACTACAATGAGCAGTTCTTCGGGCCA	CASSRSDYNEQFF	2	1.1447607163912564E-5	39	TCRBV11-03*01	TCRBV11	TCRBV11-03	01				TCRBD02-01	TCRBD02	TCRBD02-01				01,02	TCRBJ02-01*01	TCRBJ02	TCRBJ02-01	01				5	1	5	6	2	3	42	54	56	61	62	2	In	VDJ
GTCGGCTGCTCCCTCCCAGACATCTGTGTACTTCTGTGCCAGCAGTTACCTACCGGGACACACTACAATGAGCAGTTCTTCGGGCCA		6	3.434282149173769E-5	47	TCRBV06-05*01	TCRBV06	TCRBV06-05	01				TCRBD01-01*01	TCRBD01	TCRBD01-01	01				TCRBJ02-01*01	TCRBJ02	TCRBJ02-01	01				2	2	0	6	5	3	34	49	54	60	62	6	Out	VDJ
GTGAACGCCTTGTTGCTGGGGGACTCGGCCCTGTATCTCTGTGCCAGCAGCATTGACGTCGCAGGCCGGGAGCAGTTCTTCGGGCCA	CASSIDVAGREQFF	4	2.2895214327825128E-5	42	TCRBV05-05*01	TCRBV05	TCRBV05-05	01				TCRBD01-01*01	TCRBD01	TCRBD01-01	01				TCRBJ02-01*01	TCRBJ02	TCRBJ02-01	01				4	4	4	4	10	10	39	51	61	65	69	4	In	VDJ
ACCCTGCAGCCAGAAGACTCGGCCCTGTATCTCTGCGCCAGCAGCCAAGATAGACTACTAGCGGATAGGGCCCAGTACTTCGGGCCA	CASSQDRLLADRAQYF	1	5.723803581956282E-6	48	TCRBV04-03*01	TCRBV04	TCRBV04-03	01				TCRBD02-01	TCRBD02	TCRBD02-01				01,02	TCRBJ02-05*01	TCRBJ02	TCRBJ02-05	01				0	6	3	5	6	9	33	50	56	64	70	1	In	VDJ
CAGCGCACAGAGCAGGAGGACTCCGCCGTGTATCTCTGTGCCAGCAGCGATCGACAGGACTTCGCGGAGACCCAGTACTTCGGGCCA	CASSDRQDFAETQYF	6	3.434282149173769E-5	45	TCRBV07-08	TCRBV07	TCRBV07-08				01,03	TCRBD01-01*01	TCRBD01	TCRBD01-01	01				TCRBJ02-05*01	TCRBJ02	TCRBJ02-05	01				5	8	2	4	4	5	36	48	52	58	66	6	In	VDJ
GATTCTGGAGTCCGCCAGCACCAACCAGACATCTATGTACCTCTGTGCCATCGGAGGGTAGCTGAAGAGACCCAGTACTTCGGGCCA		1	5.723803581956282E-6	38	TCRBV28-01*01	TCRBV28	TCRBV28-01	01				TCRBD02-01*02	TCRBD02	TCRBD02-01	02				TCRBJ02-05*01	TCRBJ02	TCRBJ02-05	01				10	6	10	0	2	3	43	50	52	58	64	1	Out	VDJ
CAGCCTGCAGAGCTTGGGGACTCGGCCATGTATCTCTGTGCCAGCAGCTCCGGGACAGGGGGCCAAGAGACCCAGTACTTCGGGCCA	CASSSGTGGQETQYF	1	5.723803581956282E-6	45	TCRBV11-01*01	TCRBV11	TCRBV11-01	01				TCRBD01-01*01	TCRBD01	TCRBD01-01	01				TCRBJ02-05*01	TCRBJ02	TCRBJ02-05	01				4	0	0	1	2	1	36	49	51	-1	62	1	In	VDJ
CTGACAGTGACCAGTGCCCATCCTGAAGACAGCAGCTTCTACATCTGCAGTGCTAGTGAACTACAAGAGACCCAGTACTTCGGGCCA	CSASELQETQYF	2	1.1447607163912564E-5	36	TCRBV20-01*04	TCRBV20	TCRBV20-01	04				TCRBD02-01	TCRBD02	TCRBD02-01				01,02	TCRBJ02-05*01	TCRBJ02	TCRBJ02-05	01				0	0	3	9	0	2	45	-1	59	-1	63	2	In	VDJ
CTGAAGATCCGGTCCACAAAGCTGGAGGACTCAGCCATGTACTTCTGTGCCAGCACTAGCGCCAAAGAGACCCAGTACTTCGGGCCA	CASTSAKETQYF	1	5.723803581956282E-6	36	TCRBV02-01	TCRBV02	TCRBV02-01				01,03	TCRBD02-01	TCRBD02	TCRBD02-01				01,02	TCRBJ02-05*01	TCRBJ02	TCRBJ02-05	01				7	3	4	6	0	3	45	-1	55	61	64	1	In	VDJ
TGTCCTCAGAACCGGGAGACACGGCACTGTATCTCTGCGCCAGCAGTCAAGAATAGGCTCTTCACAGATACGCAGTATTTTGGCCCA		2	1.1447607163912564E-5	46	TCRBV23-01*01	TCRBV23	TCRBV23-01	01								TCRBD01,TCRBD02	TCRBD01-01,TCRBD02-01		TCRBJ02-03*01	TCRBJ02	TCRBJ02-03	01				2	5	5	4	4	2	35	50	54	57	62	2	Out	VDJ
GAATGTGAGCACCTTGGAGCTGGGGGACTCGGCCCTTTATCTTTGCGCCAGCAGCTTGGAATATAAGATACGCAGTATTTTGGCCCA		3	1.7171410745868845E-5	38	TCRBV05-01*01	TCRBV05	TCRBV05-01	01				TCRBD02-01	TCRBD02	TCRBD02-01				01,02	TCRBJ02-03*01	TCRBJ02	TCRBJ02-03	01				0	2	5	9	2	5	43	59	61	63	65	3	Out	VDJ
CGCTCACCAGGCCTGGGGGACGCAGCCATGTACCTGTGTGCCACCAGCGAGGGCGGGAGAAGGACCGGGGAGCTGTTTTTTGGAGAA	CATSEGGRRTGELFF	2	1.1447607163912564E-5	45	TCRBV15-01*02	TCRBV15	TCRBV15-01	02				TCRBD02-01*02	TCRBD02	TCRBD02-01	02				TCRBJ02-02*01	TCRBJ02	TCRBJ02-02	01				5	4	7	2	4	5	36	48	52	59	63	2	In	VDJ
ATCCAGCCTGCAGAGCTTGGGGACTCGGCCGTGTATCTCTGTGCCTCTGAGGGGAGGGGCAACACCGGGGAGCTGTTTTTTGGAGAA	CASEGRGNTGELFF	13	7.440944656543166E-5	42	TCRBV11-03*01	TCRBV11	TCRBV11-03	01				TCRBD02-01*02	TCRBD02	TCRBD02-01	02				TCRBJ02-02*01	TCRBJ02	TCRBJ02-02	01				11	2	9	0	6	2	39	45	51	58	60	13	In	VDJ
ATGAGCTCCTTGGAGCTGGGGGACTCAGCCCTGTACTTCTGTGCCAGCAGCTTAAGGGGAGCGGACAGTGAAGCTTTCTTTGGACAA	CASSLRGADSEAFF	2	1.1447607163912564E-5	42	TCRBV13-01*01	TCRBV13	TCRBV13-01	01				TCRBD01-01*01	TCRBD01	TCRBD01-01	01				TCRBJ01-01*01	TCRBJ01	TCRBJ01-01	01				2	0	1	5	8	7	39	54	62	-1	68	2	In	VDJ
AGCACCTTGGAGCTGGGGGACTCGGCCCTTTATCTTTGCGCCAGCAGCTTGGAACAAGGGCTGGCGACTGAAGCTTTCTTTGGACAA	CASSLEQGLATEAFF	3	1.7171410745868845E-5	45	TCRBV05-01*01	TCRBV05	TCRBV05-01	01								TCRBD01,TCRBD02	TCRBD01-01,TCRBD02-01		TCRBJ01-01*01	TCRBJ01	TCRBJ01-01	01				0	6	5	3	4	5	36	52	56	60	66	3	In	VDJ
ATCCAGCCCTCAGAACCCAGGGACTCAGCTGTGTATTTTTGTGCTAGTGGTTCCCGTACAGCTAACACTGAAGCTTTCTTTGGACAA	CASGSRTANTEAFF	2	1.1447607163912564E-5	42	TCRBV12-05*01	TCRBV12	TCRBV12-05	01				TCRBD01-01*01	TCRBD01	TCRBD01-01	01				TCRBJ01-01*01	TCRBJ01	TCRBJ01-01	01				4	2	3	5	5	2	39	52	57	61	63	2	In	VDJ
ATGAGCTCCTTGGAGCTGGGGGACTCAGCCCTGTACTTCTGTGCCAGCAGCCGCCGGACGGGGAACACTGAAGCTTTCTTTGGACAA	CASSRRTGNTEAFF	2	1.1447607163912564E-5	42	TCRBV13-01*01	TCRBV13	TCRBV13-01	01								TCRBD01,TCRBD02	TCRBD01-01,TCRBD02-01		TCRBJ01-01*01	TCRBJ01	TCRBJ01-01	01				5	3	1	7	4	1	39	51	55	59	62	2	In	VDJ
NNNNNNNNNNTGTCGGCTGCTCCCTCCCAGACATCTGTGTACTTCTGTGCCAGCAGTTACGGGAACACTGAAGCTTTCTTTGGACAA	CASSYGNTEAFF	11	6.29618394015191E-5	36	TCRBV06-05*01	TCRBV06	TCRBV06-05	01								TCRBD01,TCRBD02	TCRBD01-01,TCRBD02-01		TCRBJ01-01*01	TCRBJ01	TCRBJ01-01	01				2	0	0	10	0	1	45	-1	60	-1	62	11	In	VDJ
GAGTCCGCCAGCACCAACCAGACATCTATGTACCTCTGTGCCAGCAGTCGAACGGACAGGGATCGAACTGAAGCTTTCTTTGGACAA	CASSRTDRDRTEAFF	2	1.1447607163912564E-5	45	TCRBV28-01*01	TCRBV28	TCRBV28-01	01				TCRBD01-01*01	TCRBD01	TCRBD01-01	01				TCRBJ01-01*01	TCRBJ01	TCRBJ01-01	01				5	5	1	3	5	5	36	48	53	61	66	2	In	VDJ
CTTGGAGATCCAGTCCACGGAGTCAGGGGACACAGCACTGTATTTCTGTGCCAGCAGCGGGTGAAGGGACAAGCTTTCTTTGGACAA		6	3.434282149173769E-5	35	TCRBV21-01*01	TCRBV21	TCRBV21-01	01								TCRBD01,TCRBD02	TCRBD01-01,TCRBD02-01		TCRBJ01-01*01	TCRBJ01	TCRBJ01-01	01				5	0	0	7	7	9	46	58	65	-1	70	6	Out	VDJ
GTGAACGCCTTGGAGCTGGACGACTCGGCCCTGTATCTCTGTGCCAGCAGCCAACAGGGAGGGGATGAAAAACTGTTTTTTGGCAGT	CASSQQGGDEKLFF	1	5.723803581956282E-6	42	TCRBV05-04*01	TCRBV05	TCRBV05-04	01				TCRBD02-01*02	TCRBD02	TCRBD02-01	02				TCRBJ01-04*01	TCRBJ01	TCRBJ01-04	01				4	1	9	0	5	6	39	51	56	63	64	1	In	VDJ
CTGGAGTCCGCCAGCACCAACCAGACATCTATGTACCTCTGTGCCAGCCATTCTGAACAGGCTTCCAGGCCCCAGCATTTTGGTGAT	CASHSEQASRPQHF	2	1.1447607163912564E-5	42	TCRBV28-01*01	TCRBV28	TCRBV28-01	01				TCRBD01-01*01	TCRBD01	TCRBD01-01	01				TCRBJ01-05*01	TCRBJ01	TCRBJ01-05	01				8	7	3	4	8	9	39	48	56	61	68	2	In	VDJ
TCGGCTGCTCCCTCCCAGACATCTGTGTACTTCTGTGCCAGCAGCCACTTTCGACAGGGTAATTATCAGCCCCAGCATTTTGGTGAT	CASSHFRQGNYQPQHF	3	1.7171410745868845E-5	48	TCRBV06	TCRBV06				TCRBV06-01,TCRBV06-05		TCRBD01-01*01	TCRBD01	TCRBD01-01	01				TCRBJ01-05*01	TCRBJ01	TCRBJ01-05	01				6	5	2	3	8	5	33	44	52	59	64	3	In	VDJ
CTGGAGTCCGCCAGCACCAACCAGACATCTATGTACCTCTGTGCCAGCAGTTTGGCAGGTGGGGATCAGCCCCAGCATTTTGGTGAT	CASSLAGGDQPQHF	2	1.1447607163912564E-5	42	TCRBV28-01*01	TCRBV28	TCRBV28-01	01								TCRBD01,TCRBD02	TCRBD01-01,TCRBD02-01		TCRBJ01-05*01	TCRBJ01	TCRBJ01-05	01				3	5	4	4	2	5	39	53	55	59	64	2	In	VDJ
AGCACCTTGGAGCTGGGGGACTCGGCCCTTTATCTTTGCGCCAGCAGCTCAGGGGAGGCGGGCAATCAGCCCCAGCATTTTGGTGAT	CASSSGEAGNQPQHF	2	1.1447607163912564E-5	45	TCRBV05-01*01	TCRBV05	TCRBV05-01	01								TCRBD01,TCRBD02	TCRBD01-01,TCRBD02-01		TCRBJ01-05*01	TCRBJ01	TCRBJ01-05	01				3	6	4	2	0	2	36	-1	49	55	61	2	In	VDJ
AACGCCTTGGAGCTGGAGGACTCGGCCCTGTATCTCTGTGCCAGCAGCTTGGAACCCTATAGCAATCAGCCCCAGCATTTTGGTGAT	CASSLEPYSNQPQHF	2	1.1447607163912564E-5	45	TCRBV05-08*01	TCRBV05	TCRBV05-08	01				TCRBD02-01	TCRBD02	TCRBD02-01				01,02	TCRBJ01-05*01	TCRBJ01	TCRBJ01-05	01				0	0	4	9	4	0	36	52	56	-1	59	2	In	VDJ
GCCTTGTTGCTGGGGGACTCGGCCCTGTATCTCTGTGCCAGCAGCTTGCGACAGGGCGCACCAAATCAGCCCCAGCATTTTGGTGAT	CASSLRQGAPNQPQHF	8	4.5790428655650255E-5	48	TCRBV05-05*01	TCRBV05	TCRBV05-05	01				TCRBD01-01*01	TCRBD01	TCRBD01-01	01				TCRBJ01-05*01	TCRBJ01	TCRBJ01-05	01				1	7	2	3	1	4	33	48	49	56	63	8	In	VDJ
CAGCCTGCAGAACTGGAGGATTCTGGAGTTTATTTCTGTGCCAGCAGCCAAGATCTTAAGGGGGACCAGCCCCAGCATTTTGGTGAT	CASSQDLKGDQPQHF	2	1.1447607163912564E-5	45	TCRBV14-01*01	TCRBV14	TCRBV14-01	01				TCRBD01-01*01	TCRBD01	TCRBD01-01	01				TCRBJ01-05*01	TCRBJ01	TCRBJ01-05	01				0	2	5	1	5	7	36	53	58	64	66	2	In	VDJ
ATCCAGCCCTCAGAACCCAGGGACTCAGCTGTGTACTTCTGTGCCAGCAGCAACAGGGGGCCGGATTCACCCCTCCACTTTGGGAAT	CASSNRGPDSPLHF	2	1.1447607163912564E-5	42	TCRBV12	TCRBV12				TCRBV12-03/12-04,TCRBV12-04		TCRBD01-01*01	TCRBD01	TCRBD01-01	01				TCRBJ01-06*01	TCRBJ01	TCRBJ01-06	01				6	3	3	0	2	8	39	50	52	61	64	2	In	VDJ
GTCTGCCATCCCCAACCAGACAGCTCTTTACTTCTGTGCCACCCTCCGACAGGGCTAGATAGTAATTCACCCCTCCACTTTGGGAAT		17	9.730466089325679E-5	47	TCRBV24-01*01	TCRBV24	TCRBV24-01	01				TCRBD01-01*01	TCRBD01	TCRBD01-01	01				TCRBJ01-06*01	TCRBJ01	TCRBJ01-06	01				9	8	2	3	4	6	34	43	47	54	62	17	Out	VDJ
GAGTCCGCTACCAGCTCCCAGACATCTGTGTACTTCTGTGCCATCAGTGAGTCGTCGGGGGTGAATTCACCCCTCCACTTTGGGAAT	CAISESSGVNSPLHF	2	1.1447607163912564E-5	45	TCRBV10-03*01	TCRBV10	TCRBV10-03	01				TCRBD02-01*01	TCRBD02	TCRBD02-01	01				TCRBJ01-06*01	TCRBJ01	TCRBJ01-06	01				0	2	8	2	2	7	36	53	55	61	63	2	In	VDJ
AAGATCCAGCCTGCAGAGCTTGGGGACTCGGCCGTGTATCTCTGTGCCAGCAGCTTAAGTGCGAATTCACCCCTCCACTTTGGGAAT	CASSLSANSPLHF	2	1.1447607163912564E-5	39	TCRBV11-03*01	TCRBV11	TCRBV11-03	01				TCRBD02-01	TCRBD02	TCRBD02-01				01,02	TCRBJ01-06*01	TCRBJ01	TCRBJ01-06	01				2	0	7	6	3	7	42	57	60	-1	63	2	In	VDJ
AAGATCCGGTCCACAAAGCTGGAGGACTCAGCCATGTACTTCTGTGCCACCGTACAGGACTACAATTCACCCCTCCACTTTGGGAAT	CATVQDYNSPLHF	2	1.1447607163912564E-5	39	TCRBV02-01	TCRBV02	TCRBV02-01				01,03	TCRBD02-01	TCRBD02	TCRBD02-01				01,02	TCRBJ01-06*01	TCRBJ01	TCRBJ01-06	01				10	1	1	9	7	7	42	49	56	62	63	2	In	VDJ
TTGTCCACTCTGACAGTGACCAGTGCCCATCCTGAAGACAGCAGCTTCTACATCTGCAGTGCTAGCGCCAGACAGACCTTCGGTTCG	CSASARQTF	2	1.1447607163912564E-5	27	TCRBV20-01	TCRBV20	TCRBV20-01				01,04	TCRBD01-01*01	TCRBD01	TCRBD01-01	01				TCRBJ01-02*01	TCRBJ01	TCRBJ01-02	01				3	0	2	5	5	14	54	65	70	-1	75	2	In	VDJ
NNNNCTCTCACTGTGACATCGGCCCAAAAGAACCCGACAGCTTTCTATCTCTGTGCCAGTGGGACGTAGGGTTACACCTTCGGTTCG	CASGT*GYTF	2	1.1447607163912564E-5	30	TCRBV19-01*01	TCRBV19	TCRBV19-01	01								TCRBD01,TCRBD02	TCRBD01-01,TCRBD02-01		TCRBJ01-02*01	TCRBJ01	TCRBJ01-02	01				8	7	0	7	0	11	51	-1	60	65	72	2	Stop	VDJ
CTGGAGTCGCCCAGCCCCAACCAGACCTCTCTGTACTTCTGTGCCAGCAGTCCGGGACAGGGGGCGGTTGGCTACACCTTCGGTTCG	CASSPGQGAVGYTF	2	1.1447607163912564E-5	42	TCRBV27-01*01	TCRBV27	TCRBV27-01	01				TCRBD01-01*01	TCRBD01	TCRBD01-01	01				TCRBJ01-02*01	TCRBJ01	TCRBJ01-02	01				5	3	0	0	2	7	39	51	53	65	68	2	In	VDJ
GTCGGCTGCTCCCTCCCAGACATCTGTGTACTTCTGTGCCAGCAGTTACTAAGTCAACAGGGGGCGATTGGCTACACCTTCGGTTCG		7	4.006662507369397E-5	47	TCRBV06-05*01	TCRBV06	TCRBV06-05	01				TCRBD01-01*01	TCRBD01	TCRBD01-01	01				TCRBJ01-02*01	TCRBJ01	TCRBJ01-02	01				1	3	3	0	6	7	34	50	56	65	68	7	Out	VDJ
CCCTGATTCTGGAGTCCGCCAGCACCAACCAGACATCTATGTACCTCTGTGCCAGCAGTTTCGGGTAGTGGCTACACCTTCGGTTCG		2	1.1447607163912564E-5	34	TCRBV28-01*01	TCRBV28	TCRBV28-01	01				TCRBD02-01	TCRBD02	TCRBD02-01				01,02	TCRBJ01-02*01	TCRBJ01	TCRBJ01-02	01				3	3	8	4	0	7	47	-1	61	65	68	2	Out	VDJ
CCAGCCTGCAGAGCTTGGGGACTCGGCCATGTATCTCTGTGCCAGCAGCGCAGAATAGACATAAAGGCTGGCTACACCTTCGGTTCG		1	5.723803581956282E-6	44	TCRBV11-01*01	TCRBV11	TCRBV11-01	01				TCRBD01-01*01	TCRBD01	TCRBD01-01	01				TCRBJ01-02*01	TCRBJ01	TCRBJ01-02	01				5	7	2	6	8	7	37	49	57	61	68	1	Out	VDJ
CACGCCCTGCAGCCAGAAGACTCAGCCCTGTATCTCTGCGCCAGCAGCCAAGTCTTGGGCAGCTTGTATGGCTACACCTTCGGTTCG	CASSQVLGSLYGYTF	2	1.1447607163912564E-5	45	TCRBV04-01*01	TCRBV04	TCRBV04-01	01				TCRBD01-01*01	TCRBD01	TCRBD01-01	01				TCRBJ01-02*01	TCRBJ01	TCRBJ01-02	01				1	6	8	0	4	5	36	52	56	60	66	2	In	VDJ
TCCAGTCCACGGAGTCAGGGGACACAGCACTGTATTTCTGTGCCAGCAGCAAAGGACAGGGGACTCTATGGCTACACCTTCGGTTCG		1	5.723803581956282E-6	43	TCRBV21-01*01	TCRBV21	TCRBV21-01	01				TCRBD01-01*01	TCRBD01	TCRBD01-01	01				TCRBJ01-02*01	TCRBJ01	TCRBJ01-02	01				1	3	2	2	0	4	38	-1	54	62	65	1	Out	VDJ
ATCCTGAGTTCTAAGAAGCTCCTTCTCAGTGACTCTGGCTTCTATCTCTGTGCCTGGAGGCTCGGCTATGGCTACACCTTCGGTTCG	CAWRLGYGYTF	2	1.1447607163912564E-5	33	TCRBV30-01*01	TCRBV30	TCRBV30-01	01				TCRBD02-01	TCRBD02	TCRBD02-01				01,02	TCRBJ01-02*01	TCRBJ01	TCRBJ01-02	01				3	0	8	5	3	4	48	59	62	-1	65	2	In	VDJ
ATCCTGAGTTCTAAGAAGCTCCTTCTCAGTGACTCTGGCTTCTATCTCTGTGCCTGGAGTGAGCCCTATGGCTACACCTTCGGTTCG	CAWSEPYGYTF	2	1.1447607163912564E-5	33	TCRBV30-01*01	TCRBV30	TCRBV30-01	01				TCRBD02-01	TCRBD02	TCRBD02-01				01,02	TCRBJ01-02*01	TCRBJ01	TCRBJ01-02	01				1	1	6	7	0	4	48	-1	61	64	65	2	In	VDJ
GTGACCAGTGCCCATCCTGAAGACAGCAGCTTCTACATCTGCAGTGCTAGTAGGGGGGGGCGGACCTATGGCTACACCTTCGGTTCG	CSASRGGRTYGYTF	2	1.1447607163912564E-5	42	TCRBV20-01*04	TCRBV20	TCRBV20-01	04				TCRBD02-01*01	TCRBD02	TCRBD02-01	01				TCRBJ01-02*01	TCRBJ01	TCRBJ01-02	01				2	6	9	0	1	4	39	51	52	59	65	2	In	VDJ
CTGAAGATCCGGTCCACAAAGCTGGAGGACTCAGCCATGTACTTCTGTGCCAGCAATGCCGGGAACTATGGCTACACCTTCGGTTCG	CASNAGNYGYTF	5	2.8619017909781407E-5	36	TCRBV02-01	TCRBV02	TCRBV02-01				01,03	TCRBD02-01	TCRBD02	TCRBD02-01				01,02	TCRBJ01-02*01	TCRBJ01	TCRBJ01-02	01				7	0	8	4	4	2	45	55	59	-1	63	5	In	VDJ
AAGATCCGGTCCACAAAGCTGGAGGACTCAGCCATGTACTTCTGTGCCAGCAGCCCAAACAGGGTCGATGGCTACACCTTCGGTTCG	CASSPNRVDGYTF	2	1.1447607163912564E-5	39	TCRBV02-01	TCRBV02	TCRBV02-01				01,03	TCRBD01-01*01	TCRBD01	TCRBD01-01	01				TCRBJ01-02*01	TCRBJ01	TCRBJ01-02	01				6	3	3	3	5	6	42	53	58	64	67	2	In	VDJ
ATCCAGCCTGCAGAGCTTGGGGACTCGGCCGTGTATCTCTGTGCCAGCAGCTTAGCAGGGCCTCTCGGGGGCTACACCTTCGGTTCG	CASSLAGPLGGYTF	2	1.1447607163912564E-5	42	TCRBV11-03*01	TCRBV11	TCRBV11-03	01				TCRBD01-01*01	TCRBD01	TCRBD01-01	01				TCRBJ01-02*01	TCRBJ01	TCRBJ01-02	01				1	9	4	3	0	8	39	-1	55	60	69	2	In	VDJ
TCAGAACCCAGGGACTCAGCTGTGTACTTCTGTGCCAGCAGCTATCCCCCGGTGGGACAGGGAATAAGGGGCTACACCTTCGGTTCG	CASSYPPVGQGIRGYTF	2	1.1447607163912564E-5	51	TCRBV12	TCRBV12				TCRBV12-03/12-04,TCRBV12-04		TCRBD01-01*01	TCRBD01	TCRBD01-01	01				TCRBJ01-02*01	TCRBJ01	TCRBJ01-02	01				6	7	0	3	12	8	30	41	53	62	69	2	In	VDJ
CTGATTCTGGAGTCCGCCAGCACCAACCAGACATCTATGTACCTCTGTGCCAGCAGTTTAGGTCTCGGGGAGCAGTACTTCGGGCCG	CASSLGLGEQYF	1	5.723803581956282E-6	36	TCRBV28-01*01	TCRBV28	TCRBV28-01	01				TCRBD02-01	TCRBD02	TCRBD02-01				01,02	TCRBJ02-07*01	TCRBJ02	TCRBJ02-07	01				2	0	8	4	5	7	45	60	65	-1	69	1	In	VDJ
CACGCCCTGCAGCCAGAAGACTCAGCCCTGTATCTCTGCGCCAGCAGCCGGGACCGGGACAGGGTGGAGGAGCAGTACTTCGGGCCG	CASSRDRDRVEEQYF	3	1.7171410745868845E-5	45	TCRBV04-01*01	TCRBV04	TCRBV04-01	01				TCRBD01-01*01	TCRBD01	TCRBD01-01	01				TCRBJ02-07*01	TCRBJ02	TCRBJ02-07	01				4	5	0	3	6	7	36	49	55	64	69	3	In	VDJ
ATCAATTCCCTGGAGCTTGGTGACTCTGCTGTGTATTTCTGTGCCAGCAGCCGGGACACCCGTCTAGGCGAGCAGTACTTCGGGCCG	CASSRDTRLGEQYF	2	1.1447607163912564E-5	42	TCRBV03-01/03-02*01	TCRBV03	TCRBV03-01/03-02	01				TCRBD01-01*01	TCRBD01	TCRBD01-01	01				TCRBJ02-07*01	TCRBJ02	TCRBJ02-07	01				4	10	0	6	0	6	39	-1	52	58	68	2	In	VDJ
TACACACCCTGCAGCCAGAAGACTCGGCCCTGTATCTCTGTGCCAGCAGCCGGAGCGGGGCCTACGAGCGAGCAGTACTTCGGGCCG		2	1.1447607163912564E-5	43	TCRBV04-02*01	TCRBV04	TCRBV04-02	01				TCRBD02-01*01	TCRBD02	TCRBD02-01	01				TCRBJ02-07*01	TCRBJ02	TCRBJ02-07	01				4	8	6	3	2	6	38	51	53	60	68	2	Out	VDJ
CTACACACCCTGCAGCCAGAAGACTCGGCCCTGTATCTCTGTGCCAGCGGACAGTCCCGAGGGCCTTACGAGCAGTACTTCGGGCCG	CASGQSRGPYEQYF	2	1.1447607163912564E-5	42	TCRBV04-02	TCRBV04	TCRBV04-02				01,02	TCRBD01-01*01	TCRBD01	TCRBD01-01	01				TCRBJ02-07*01	TCRBJ02	TCRBJ02-07	01				8	12	1	5	0	4	39	-1	48	54	66	2	In	VDJ
CTGAATGTGAACGCCTTGGAGCTGGAGGACTCGGCCCTGTATCTCTGTGCCAGCAGGGTCGGGGGCTACGAGCAGTACTTCGGGCCG	CASRVGGYEQYF	2	1.1447607163912564E-5	36	TCRBV05-08*01	TCRBV05	TCRBV05-08	01				TCRBD02-01*01	TCRBD02	TCRBD02-01	01				TCRBJ02-07*01	TCRBJ02	TCRBJ02-07	01				5	0	8	2	3	3	45	56	59	-1	65	2	In	VDJ
GCTGCTCCCTCCCAGACATCTGTGTACTTCTGTGCCAGCAGTTCCCCCTGGGGGCGGGAGGGTAGCTACGAGCAGTACTTCGGGCCG	CASSSPWGREGSYEQYF	2	1.1447607163912564E-5	51	TCRBV06	TCRBV06				TCRBV06-05,TCRBV06-06		TCRBD02-01*02	TCRBD02	TCRBD02-01	02				TCRBJ02-07*01	TCRBJ02	TCRBJ02-07	01				4	3	7	0	10	3	30	43	53	62	65	2	In	VDJ
GCCTTGTTGCTGGGGGACTCGGCCCTCTATCTCTGTGCCAGCAGCGGGGGACTAGCGGGAGTGTCCTACGAGCAGTACTTCGGGCCG	CASSGGLAGVSYEQYF	1	5.723803581956282E-6	48	TCRBV05-06*01	TCRBV05	TCRBV05-06	01				TCRBD02-01*02	TCRBD02	TCRBD02-01	02				TCRBJ02-07*01	TCRBJ02	TCRBJ02-07	01				4	2	0	2	2	1	33	45	47	61	63	1	In	VDJ
TTGCTGGGGGACTCGGCCCTGTATCTCTGTGCCAGCAGCTTGGCCGGGACAGGGAGTAAGAGCTCCTACGAGCAGTACTTCGGGCCG	CASSLAGTGSKSSYEQYF	1	5.723803581956282E-6	54	TCRBV05-05*01	TCRBV05	TCRBV05-05	01				TCRBD01-01*01	TCRBD01	TCRBD01-01	01				TCRBJ02-07*01	TCRBJ02	TCRBJ02-07	01				0	8	0	3	2	0	27	43	45	54	62	1	In	VDJ
CTGAGTTCTAAGAAGCTCCTTCTCAGTGACTCTGGCTTCTATCTCTGTGCTCTCCAGGGAGGATCCTACGAGCAGTACTTCGGGCCG	CALQGGSYEQYF	3	1.7171410745868845E-5	36	TCRBV30-01	TCRBV30	TCRBV30-01				01,05	TCRBD02-01*02	TCRBD02	TCRBD02-01	02				TCRBJ02-07*01	TCRBJ02	TCRBJ02-07	01				9	1	9	1	6	1	45	50	56	62	63	3	In	VDJ
CGGTCCACAAAGCTGGAGGACTCAGCCATGTACTTCTGTGCCAGCAGTGAACAGCTCCCAAGGGCCTACGAGCAGTACTTCGGGCCG	CASSEQLPRAYEQYF	2	1.1447607163912564E-5	45	TCRBV02-01	TCRBV02	TCRBV02-01				01,03					TCRBD01,TCRBD02	TCRBD01-01,TCRBD02-01		TCRBJ02-07*01	TCRBJ02	TCRBJ02-07	01				2	0	5	3	9	2	36	51	60	-1	64	2	In	VDJ
CTGCAGCCAGAAGACTCGGCCCTGTATCTCTGTGCCAGCAGTCGGTCTGGGGCCGCGGGAGACCCCTACGAGCAGTACTTCGGGCCG	CASSRSGAAGDPYEQYF	2	1.1447607163912564E-5	51	TCRBV04-02*01	TCRBV04	TCRBV04-02	01				TCRBD02-01*02	TCRBD02	TCRBD02-01	02				TCRBJ02-07*01	TCRBJ02	TCRBJ02-07	01				6	3	7	2	13	2	30	41	54	61	64	2	In	VDJ
GCAGAGCTTGGGGACTCGGCCGTGTATCTCTGTGCCAGCAGCTCGTACTCTCTAGCGGGAGAACCCTACGAGCAGTACTTCGGGCCG	CASSSYSLAGEPYEQYF	1	5.723803581956282E-6	51	TCRBV11-03*01	TCRBV11	TCRBV11-03	01				TCRBD02-01*02	TCRBD02	TCRBD02-01	02				TCRBJ02-07*01	TCRBJ02	TCRBJ02-07	01				4	3	4	2	8	2	30	43	51	61	64	1	In	VDJ
ATCCGGTCCACAAAGCTGGAGGACTCAGCCATGTACTTCTGTGCCAGCAGTGTCTCGGACCGTACCTACGAGCAGTACTTCGGGCCG	CASSVSDRTYEQYF	2	1.1447607163912564E-5	42	TCRBV02-01	TCRBV02	TCRBV02-01				01,03					TCRBD01,TCRBD02	TCRBD01-01,TCRBD02-01		TCRBJ02-07*01	TCRBJ02	TCRBJ02-07	01				4	4	1	7	4	2	39	52	56	60	64	2	In	VDJ
AGATCCAGCCTGCAGAGCTTGGGGACTCGGCCGTGTATCTCTGTGCCAGCACCGAGCGGGAAGGACTACGAGCAGTACTTCGGGCCG		1	5.723803581956282E-6	40	TCRBV11-03*01	TCRBV11	TCRBV11-03	01				TCRBD02-01*02	TCRBD02	TCRBD02-01	02				TCRBJ02-07*01	TCRBJ02	TCRBJ02-07	01				7	4	6	3	3	3	41	51	54	61	65	1	Out	VDJ
CAGCGCACAGAGCAGCGGGACTCGGCCATGTATCGCTGTGCCAGCAGCTTAGGACTAGCGGACCACTACGAGCAGTACTTCGGGCCG	CASSLGLADHYEQYF	2	1.1447607163912564E-5	45	TCRBV07-06*01	TCRBV07	TCRBV07-06	01				TCRBD02-01	TCRBD02	TCRBD02-01				01,02	TCRBJ02-07*01	TCRBJ02	TCRBJ02-07	01				1	4	2	5	0	3	36	-1	52	61	65	2	In	VDJ
GTGAACGCCTTGGAGCTGGACGACTCGGCCCTGTATCTCTGTGCCAGCAGCTTGTCCCCTAGCGAAGACGAGCAGTACTTCGGGCCG	CASSLSPSEDEQYF	1	5.723803581956282E-6	42	TCRBV05-04*01	TCRBV05	TCRBV05-04	01				TCRBD02-01	TCRBD02	TCRBD02-01				01,02	TCRBJ02-07*01	TCRBJ02	TCRBJ02-07	01				1	3	4	6	4	5	39	54	58	64	67	1	In	VDJ
CTGCAGCCAGAAGACTCAGCCCTGTATCTCTGCGCCAGCAGCCACGTCTCCGGGACTGCCTAGGCGGACACCATATATTTTGGAGAG	CASSHVSGTA*ADTIYF	2	1.1447607163912564E-5	51	TCRBV04-01*01	TCRBV04	TCRBV04-01	01				TCRBD02-01	TCRBD02	TCRBD02-01				01,02	TCRBJ01-03*01	TCRBJ01	TCRBJ01-03	01				3	10	0	10	7	8	30	44	51	57	67	2	Stop	VDJ
CCCTCAGAACCCAGGGACTCAGCTGTGTACTTCTGTGCCAGCACCCCGGCCGGGGGGATCTCTGGAAACACCATATATTTTGGAGAG	CASTPAGGISGNTIYF	3	1.7171410745868845E-5	48	TCRBV12	TCRBV12				TCRBV12-03/12-04,TCRBV12-04		TCRBD02-01*01	TCRBD02	TCRBD02-01	01				TCRBJ01-03*01	TCRBJ01	TCRBJ01-03	01				7	2	8	1	7	0	33	43	50	57	59	3	In	VDJ
CTCACTGTGACATCGGCCCAAAAGAACCCGACAGCTTTCTATCTCTGTGCCAGTGCCGGACGCGGATATGAGCAGTTCTTCGGGCCA	CASAGRGYEQFF	4	2.2895214327825128E-5	36	TCRBV19-01*01	TCRBV19	TCRBV19-01	01								TCRBD01,TCRBD02	TCRBD01-01,TCRBD02-01		TCRBJ02-01*01	TCRBJ02	TCRBJ02-01	01				8	6	1	7	3	8	45	54	57	61	67	4	In	VDJ
CCACGGAGTCAGGGGACACAGCACTGTATTTCTGTGCCAGCAGGCCAGGTGGGTCCAGGGTACGGGGATGAGCAGTTCTTCGGGCCA		2	1.1447607163912564E-5	49	TCRBV21-01*01	TCRBV21	TCRBV21-01	01								TCRBD01,TCRBD02	TCRBD01-01,TCRBD02-01		TCRBJ02-01*01	TCRBJ02	TCRBJ02-01	01				6	7	4	3	12	8	32	43	55	60	67	2	Out	VDJ
GCCAGCACCAACCAGACATCTATGTACCTCTGTGCCAGCAGCTCCCCCGTTACAGGACTAGCGTACAATGAGCAGTTCTTCGGGCCA	CASSSPVTGLAYNEQFF	2	1.1447607163912564E-5	51	TCRBV28-01*01	TCRBV28	TCRBV28-01	01				TCRBD02-01	TCRBD02	TCRBD02-01				01,02	TCRBJ02-01*01	TCRBJ02	TCRBJ02-01	01				6	0	1	6	13	4	30	41	54	-1	63	2	In	VDJ
GAGCAGGAGGACTCCGCCGTGTATCTCTGTGCCAGCAGCCCCTTTGCGGGACCCTCGAGTTCCTACAATGAGCAGTTCTTCGGGCCA	CASSPFAGPSSSYNEQFF	6	3.434282149173769E-5	54	TCRBV07-08*03	TCRBV07	TCRBV07-08	03				TCRBD02-01*02	TCRBD02	TCRBD02-01	02				TCRBJ02-01*01	TCRBJ02	TCRBJ02-01	01				4	9	7	3	5	1	27	40	45	51	60	6	In	VDJ
TCCCTGGAGCTTGGTGACTCTGCTGTGTATTTCTGTGCCAGCAGCCAAGTGGGAAACAGGGGGCGAAATGAGCAGTTCTTCGGGCCA	CASSQVGNRGRNEQFF	2	1.1447607163912564E-5	48	TCRBV03-01/03-02*01	TCRBV03	TCRBV03-01/03-02	01				TCRBD01-01*01	TCRBD01	TCRBD01-01	01				TCRBJ02-01*01	TCRBJ02	TCRBJ02-01	01				1	2	3	0	6	7	33	49	55	64	66	2	In	VDJ
CTGACAGTGACCAGTGCCCATCCTGAAGACAGCAGCTTCTACATCTGCAGTGCACACCAGGGGTTTGAGACCCAGTACTTCGGGCCA	CSAHQGFETQYF	2	1.1447607163912564E-5	36	TCRBV20	TCRBV20				TCRBV20-01,TCRBV20-or09_02		TCRBD01-01*01	TCRBD01	TCRBD01-01	01				TCRBJ02-05*01	TCRBJ02	TCRBJ02-05	01				6	3	4	2	4	5	45	53	57	63	66	2	In	VDJ
AACATGAGCTCCTTGGAGCTGGGGGACTCAGCCCTGTACTTCTGTGCCAGCAGTTCGCCCAGGGGGGAGACCCAGTACTTCGGGCCA	CASSSPRGETQYF	5	2.8619017909781407E-5	39	TCRBV13-01*01	TCRBV13	TCRBV13-01	01				TCRBD01-01*01	TCRBD01	TCRBD01-01	01				TCRBJ02-05*01	TCRBJ02	TCRBJ02-05	01				6	0	4	1	6	5	42	53	59	-1	66	5	In	VDJ
CTGTGACATCGGCCCAAAAGAACCCGACAGCTTTCTATCTCTGTGCCAGCCGGGATAGCGGGAGAAGAGACCCAGTACTTCGGGCCA		1	5.723803581956282E-6	40	TCRBV19-01*01	TCRBV19	TCRBV19-01	01				TCRBD02-01*02	TCRBD02	TCRBD02-01	02				TCRBJ02-05*01	TCRBJ02	TCRBJ02-05	01				9	0	5	2	6	3	41	49	55	-1	64	1	Out	VDJ
AAGATCCAGCCTGCAGAGCTTGGGGACTCGGCCGTGTATCTCTGTGCCAGCAGCCCTAGCGGCAAAGAGACCCAGTACTTCGGGCCA	CASSPSGKETQYF	1	5.723803581956282E-6	39	TCRBV11-03*01	TCRBV11	TCRBV11-03	01				TCRBD02-01	TCRBD02	TCRBD02-01				01,02	TCRBJ02-05*01	TCRBJ02	TCRBJ02-05	01				5	2	4	5	1	3	42	54	55	62	64	1	In	VDJ
ACCTTGGAGCTGGGGGACTCGGCCCTTTATCTTTGCGCCAGCAGCAGGACCGAGCGGGATGGCACAGATACGCAGTATTTTGGCCCA	CASSRTERDGTDTQYF	4	2.2895214327825128E-5	48	TCRBV05-01*01	TCRBV05	TCRBV05-01	01				TCRBD02-01*02	TCRBD02	TCRBD02-01	02				TCRBJ02-03*01	TCRBJ02	TCRBJ02-03	01				4	2	6	3	7	1	33	45	52	59	61	4	In	VDJ
AAGATCCAGCCCTCAGAACCCAGGGACTCAGCTGTGTACTTCTGTGCCAGCAGGTTCCAAGGGGTCGGGGAGCTGTTTTTTGGAGAA	CASRFQGVGELFF	2	1.1447607163912564E-5	39	TCRBV12-03/12-04*01	TCRBV12	TCRBV12-03/12-04	01				TCRBD01-01*01	TCRBD01	TCRBD01-01	01				TCRBJ02-02*01	TCRBJ02	TCRBJ02-02	01				6	1	5	2	6	7	42	53	59	64	65	2	In	VDJ
CAGCCTGCAGAGCTTGGGGACTCGGCCGTGTATCTCTGTGCCAGCAGCTTAAGCGGGAGGGGATCCGGGGAGCTGTTTTTTGGAGAA	CASSLSGRGSGELFF	3	1.7171410745868845E-5	45	TCRBV11-03*01	TCRBV11	TCRBV11-03	01				TCRBD02-01*02	TCRBD02	TCRBD02-01	02				TCRBJ02-02*01	TCRBJ02	TCRBJ02-02	01				2	3	6	0	0	6	36	-1	51	61	64	3	In	VDJ
AAGATCCAGCCTGCAGAGCTTGGGGACTCGGCCGTGTATCTCTGTGCCAGCAGCTTAACGAACACCGGGGAGCTGTTTTTTGGAGAA	CASSLTNTGELFF	2	1.1447607163912564E-5	39	TCRBV11-03*01	TCRBV11	TCRBV11-03	01											TCRBJ02-02*01	TCRBJ02	TCRBJ02-02	01				2	1	0	0	0	0	42	-1	-1	57	58	2	In	VJ
ACAGTGACCAGTGCCCATCCTGAAGACAGCAGCTTCTACATCTGCAGTGCTGGGACACCCCTGAACACTGAAGCTTTCTTTGGACAA	CSAGTPLNTEAFF	2	1.1447607163912564E-5	39	TCRBV20	TCRBV20				TCRBV20-01,TCRBV20-or09_02		TCRBD01-01*01	TCRBD01	TCRBD01-01	01				TCRBJ01-01*01	TCRBJ01	TCRBJ01-01	01				5	4	0	6	0	0	42	-1	51	57	61	2	In	VDJ
NTGTCGGCTGCTCCCTCCCAGACATCTGTGTACTTCTGTGCCAGCAGTTACGACAGGGGACCGAACACTGAAGCTTTCTTTGGACAA	CASSYDRGPNTEAFF	2	1.1447607163912564E-5	45	TCRBV06-05*01	TCRBV06	TCRBV06-05	01				TCRBD01-01*01	TCRBD01	TCRBD01-01	01				TCRBJ01-01*01	TCRBJ01	TCRBJ01-01	01				2	3	2	2	0	1	36	-1	51	59	62	2	In	VDJ
CCCTAGAGTCTGCCATCCCCAACCAGACAGCTCTTTACTTCTGTGCCACCAGATAGGGCCTAGAACACTGAAGCTTTCTTTGGACAA		2	1.1447607163912564E-5	40	TCRBV24-01*01	TCRBV24	TCRBV24-01	01								TCRBD01,TCRBD02	TCRBD01-01,TCRBD02-01		TCRBJ01-01*01	TCRBJ01	TCRBJ01-01	01				7	4	5	3	2	1	41	52	54	58	62	2	Out	VDJ
CTGAGTTCTAAGAAGCTCCTTCTCAGTGACTCTGGCTTCTATCTCTGTGCCTGGGGACGGCAGAACACTGAAGCTTTCTTTGGACAA	CAWGRQNTEAFF	2	1.1447607163912564E-5	36	TCRBV30-01*05	TCRBV30	TCRBV30-01	05								TCRBD01,TCRBD02	TCRBD01-01,TCRBD02-01		TCRBJ01-01*01	TCRBJ01	TCRBJ01-01	01				2	1	9	0	1	1	45	57	58	61	62	2	In	VDJ
NNNNNNNNNNAGGACCGGCAGTTCATCCTGAGTTCTAAGAAGCTCCTTCTCAGTGACTCTGGCTTCTATCTCTGTGAGTGAGGACAA	CE*	2	1.1447607163912564E-5	9	TCRBV30-01	TCRBV30	TCRBV30-01				01,05					TCRBD01,TCRBD02	TCRBD01-01,TCRBD02-01		TCRBJ01-01*01	TCRBJ01	TCRBJ01-01	01				10	0	2	8	3	20	72	76	79	-1	81	2	Stop	VDJ
GAGTCCGCCAGCACCAACCAGACATCTATGTACCTCTGTGCCAGCACCTCTGGGTCGACCTCGAGCGAAAAACTGTTTTTTGGCAGT	CASTSGSTSSEKLFF	1	5.723803581956282E-6	45	TCRBV28-01*01	TCRBV28	TCRBV28-01	01								TCRBD01,TCRBD02	TCRBD01-01,TCRBD02-01		TCRBJ01-04*01	TCRBJ01	TCRBJ01-04	01				7	12	0	9	5	8	36	46	51	54	66	1	In	VDJ
GTGAACGCCTTGTTGCTGGGGGACTCGGCCCTGTATCTCTGTGCCAGCCCCGGGGGCGGGGGTCGTCAGCCCCAGCATTTTGGTGAT	CASPGGGGRQPQHF	2	1.1447607163912564E-5	42	TCRBV05-05*01	TCRBV05	TCRBV05-05	01				TCRBD02-01*01	TCRBD02	TCRBD02-01	01				TCRBJ01-05*01	TCRBJ01	TCRBJ01-05	01				7	3	7	2	7	6	39	48	55	62	65	2	In	VDJ
GAGTCTGCCATCCCCAACCAGACAGCTCTTTACTTCTGTGCCACCAGTGATTCCCTCGTTAGAAGTCAGCCCCAGCATTTTGGTGAT	CATSDSLVRSQPQHF	2	1.1447607163912564E-5	45	TCRBV24-01*01	TCRBV24	TCRBV24-01	01				TCRBD02-01	TCRBD02	TCRBD02-01				01,02	TCRBJ01-05*01	TCRBJ01	TCRBJ01-05	01				2	3	5	8	7	6	36	52	59	62	65	2	In	VDJ
CTGAATGTGAACGCCTTGTTGCTGGGGGACTCGGCCCTCTATCTCTGTGCCAGCAGCTTCGGGGATCAGCCCCAGCATTTTGGTGAT	CASSFGDQPQHF	2	1.1447607163912564E-5	36	TCRBV05-06*01	TCRBV05	TCRBV05-06	01				TCRBD02-01*01	TCRBD02	TCRBD02-01	01				TCRBJ01-05*01	TCRBJ01	TCRBJ01-05	01				2	0	8	3	0	5	45	-1	59	-1	64	2	In	VDJ
GCCTGCAGAGCTTGGGGACTCGGCCATGTATCTCTGTGCCAGCAGCTTAGAAAGGGACAGGCGAATCAGCCCCAGCATTTTGGTGAT		2	1.1447607163912564E-5	47	TCRBV11-01*01	TCRBV11	TCRBV11-01	01				TCRBD01-01*01	TCRBD01	TCRBD01-01	01				TCRBJ01-05*01	TCRBJ01	TCRBJ01-05	01				1	2	0	4	3	4	34	50	53	61	63	2	Out	VDJ
GCCAGCACCAACCAGACATCTATGTACCTCTGTGCCAGCAGGGTGTTGGACAGGACGATTAGCAATCAGCCCCAGCATTTTGGTGAT	CASRVLDRTISNQPQHF	2	1.1447607163912564E-5	51	TCRBV28-01*01	TCRBV28	TCRBV28-01	01				TCRBD01-01*01	TCRBD01	TCRBD01-01	01				TCRBJ01-05*01	TCRBJ01	TCRBJ01-05	01				6	5	1	4	6	0	30	41	47	54	59	2	In	VDJ
CAGGTAGTGCGAGGAGATTCGGCAGCTTATTTCTGTGCCAGCTCACCCGGGGGGGGTGGTAGCAATCAGCCCCAGCATTTTGGTGAT	CASSPGGGGSNQPQHF	3	1.7171410745868845E-5	48	TCRBV18-01*01	TCRBV18	TCRBV18-01	01				TCRBD02-01*01	TCRBD02	TCRBD02-01	01				TCRBJ01-05*01	TCRBJ01	TCRBJ01-05	01				3	4	8	0	0	0	33	-1	47	55	59	3	In	VDJ
TCCGCCAGCACCAACCAGACATCTATGTACCTCTGTGCCAGCAGTCCCCCGACCGGCCGGGCCAATCAGCCCCAGCATTTTGGTGAT	CASSPPTGRANQPQHF	2	1.1447607163912564E-5	48	TCRBV28-01*01	TCRBV28	TCRBV28-01	01								TCRBD01,TCRBD02	TCRBD01-01,TCRBD02-01		TCRBJ01-05*01	TCRBJ01	TCRBJ01-05	01				5	0	8	0	13	3	33	45	58	-1	62	2	In	VDJ
CTGGAGTCCGCCAGCACCAACCAGACATCTATGTACCTCTGTGCCAGCAGTGTCTACAGATACAATCAGCCCCAGCATTTTGGTGAT	CASSVYRYNQPQHF	2	1.1447607163912564E-5	42	TCRBV28-01*01	TCRBV28	TCRBV28-01	01				TCRBD01-01*01	TCRBD01	TCRBD01-01	01				TCRBJ01-05*01	TCRBJ01	TCRBJ01-05	01				5	3	3	5	4	3	39	51	55	59	62	2	In	VDJ
CTGATTCTGGAGTCCGCCAGCACCAACCAGACATCTATGTACCTCTGTGCCAGCAAATGGGGAGGCCAGCCCCAGCATTTTGGTGAT	CASKWGGQPQHF	2	1.1447607163912564E-5	36	TCRBV28-01*01	TCRBV28	TCRBV28-01	01				TCRBD02-01*02	TCRBD02	TCRBD02-01	02				TCRBJ01-05*01	TCRBJ01	TCRBJ01-05	01				7	1	9	1	4	7	45	55	59	65	66	2	In	VDJ
AAGAAGCTCCTTCTCAGTGACTCTGGCTTCTATCTCTGTGCCTGGGACCTACAGGGGATCGGTGATTCACCCCTCCACTTTGGGAAT	CAWDLQGIGDSPLHF	2	1.1447607163912564E-5	45	TCRBV30-01*05	TCRBV30	TCRBV30-01	05				TCRBD01-01*01	TCRBD01	TCRBD01-01	01				TCRBJ01-06*01	TCRBJ01	TCRBJ01-06	01				4	7	3	2	4	8	36	46	50	57	64	2	In	VDJ
CTGAGCTCTCTGGAGCTGGGGGACTCAGCTTTGTATTTCTGTGCCAGCAGCACCTCTTTAGTGGATTCACCCCTCCACTTTGGGAAT	CASSTSLVDSPLHF	2	1.1447607163912564E-5	42	TCRBV09-01*01	TCRBV09	TCRBV09-01	01				TCRBD02-01	TCRBD02	TCRBD02-01				01,02	TCRBJ01-06*01	TCRBJ01	TCRBJ01-06	01				4	3	5	8	7	8	39	51	58	61	64	2	In	VDJ
[truncated: 123,350 more rows]
[truncated: 2 more columns]
