# Supplementary material for: Preoperative immune checkpoint inhibition and cryoablation in early-stage breast cancer
Source: iScience. 2024 Jan 12;27(2):108880. doi: 10.1016/j.isci.2024.108880 (PMC10850740; doi:10.1016/j.isci.2024.108880)
Supplement: Data S1. Metadata file for TCR clone abundance tables provided in the supplement [file mmc2.zip › 16-495-5B_TCRB.tsv]

nucleotide	aminoAcid	count (templates/reads)	frequencyCount (%)	cdr3Length	vMaxResolved	vFamilyName	vGeneName	vGeneAllele	vFamilyTies	vGeneNameTies	vGeneAlleleTies	dMaxResolved	dFamilyName	dGeneName	dGeneAllele	dFamilyTies	dGeneNameTies	dGeneAlleleTies	jMaxResolved	jFamilyName	jGeneName	jGeneAllele	jFamilyTies	jGeneNameTies	jGeneAlleleTies	vDeletion	n1Insertion	d5Deletion	d3Deletion	n2Insertion	jDeletion	vIndex	n1Index	dIndex	n2Index	jIndex	estimatedNumberGenomes	sequenceStatus	cloneResolved	vOrphon	dOrphon	jOrphon	vFunction	dFunction	jFunction	fractionNucleated	vAlignLength	vAlignSubstitutionCount	vAlignSubstitutionIndexes
ATCCAGCCCTCAGAACCCAGGGACTCAGCTGTGTACTTCTGTGCCAGCAGCCGAGACGACAGCGTCTACGAGCAGTACTTCGGGCCG	CASSRDDSVYEQYF	14712	0.04933502344017223	42	TCRBV12	TCRBV12				TCRBV12-03/12-04,TCRBV12-04		TCRBD01-01*01	TCRBD01	TCRBD01-01	01				TCRBJ02-07*01	TCRBJ02	TCRBJ02-07	01				6	7	2	5	3	3	39	50	57	62	65	14712	In	VDJ
CAGCCTGCAGAGCTTGGGGACTCGGCCGTGTATCTCTGTGCCAGCAGCTTAGCCTCGGAAGTAGTCGGCGAGCAGTACTTCGGGCCG	CASSLASEVVGEQYF	2635	0.008836173651770923	45	TCRBV11-03*01	TCRBV11	TCRBV11-03	01								TCRBD01,TCRBD02	TCRBD01-01,TCRBD02-01		TCRBJ02-07*01	TCRBJ02	TCRBJ02-07	01				1	4	1	8	9	6	36	52	56	59	68	2635	In	VDJ
AGGCTGGAGTTGGCTGCTCCCTCCCAGACATCTGTGTACTTCTGTGCCAGCAGTTACGAGCCAGATTATGGCTACACCTTCGGTTCG	CASSYEPDYGYTF	3075	0.010311663749220337	39	TCRBV06-06*01	TCRBV06	TCRBV06-06	01								TCRBD01,TCRBD02	TCRBD01-01,TCRBD02-01		TCRBJ01-02*01	TCRBJ01	TCRBJ01-02	01				2	4	4	5	2	5	42	57	61	64	66	3075	In	VDJ
CACTCTGAAGATCCAGCGCACAGAGCAGGGGGACTCAGCTGTGTATCTCTGTGCCAGCAGCTTGGAAGGGGCATCACCTTCGGTTCG		1433	0.004805402976465933	32	TCRBV07-04*01	TCRBV07	TCRBV07-04	01				TCRBD01-01*01	TCRBD01	TCRBD01-01	01				TCRBJ01-02*01	TCRBJ01	TCRBJ01-02	01				3	3	5	2	3	13	49	63	66	71	74	1433	Out	VDJ
CTGAGCTCTCTGGAGCTGGGGGACTCAGCTTTGTATTTCTGTGCCAGCAGCGTACAAACAGGAAACACTGAAGCTTTCTTTGGACAA	CASSVQTGNTEAFF	1946	0.006525690294628545	42	TCRBV09-01*01	TCRBV09	TCRBV09-01	01				TCRBD01-01*01	TCRBD01	TCRBD01-01	01				TCRBJ01-01*01	TCRBJ01	TCRBJ01-01	01				1	3	3	4	1	2	39	54	57	62	63	1946	In	VDJ
NTGTCGGCTGCTCCCTCCCAGACATCTGTGTACTTCTGTGCCAGCAGTGAAAGTCAAGGGCAGGGAAGGACCCAGTACTTCGGGCCA	CASSESQGQGRTQYF	1248	0.004185026458220157	45	TCRBV06-01*01	TCRBV06	TCRBV06-01	01				TCRBD01-01*01	TCRBD01	TCRBD01-01	01				TCRBJ02-05*01	TCRBJ02	TCRBJ02-05	01				2	9	4	3	3	7	36	51	60	65	68	1248	In	VDJ
GTGACCAGTGCCCATCCTGAAGACAGCAGCTTCTACATCTGCAGTGCTAGAGGGACAGGTGACTCCTACGAGCAGTACTTCGGGCCG	CSARGTGDSYEQYF	951	0.003189070642441802	42	TCRBV20	TCRBV20				TCRBV20-01,TCRBV20-or09_02		TCRBD01-01*01	TCRBD01	TCRBD01-01	01				TCRBJ02-07*01	TCRBJ02	TCRBJ02-07	01				1	0	1	4	3	0	39	-1	52	59	62	951	In	VDJ
CCTGCAGAGCTTGGGGACTCGGCCATGTATCTCTGTGCCAGCAGCCGACTAGCGGGAGGGAGGGCAGATACGCAGTATTTTGGCCCA	CASSRLAGGRADTQYF	846	0.00283696505100501	48	TCRBV11-01*01	TCRBV11	TCRBV11-01	01				TCRBD02-01*02	TCRBD02	TCRBD02-01	02				TCRBJ02-03*01	TCRBJ02	TCRBJ02-03	01				5	1	2	0	4	4	33	45	46	60	64	846	In	VDJ
NCTCTGAAGATCCGGTCCACAAAGCTGGAGGACTCAGCCATGTACTTCTGTGCCAGCAGCTATAGCGGAGAGCAGTACTTCGGGCCG	CASSYSGEQYF	821	0.0027531303863772023	33	TCRBV02-01	TCRBV02	TCRBV02-01				01,03	TCRBD02-01	TCRBD02	TCRBD02-01				01,02	TCRBJ02-07*01	TCRBJ02	TCRBJ02-07	01				6	3	5	5	1	7	48	59	62	68	69	821	In	VDJ
CTGACAGTGACCAGTGCCCATCCTGAAGACAGCAGCTTCTACATCTGCAGTGCTAGAGATACGGAGACTGAAGCTTTCTTTGGACAA	CSARDTETEAFF	672	0.002253475785195469	36	TCRBV20	TCRBV20				TCRBV20-01,TCRBV20-or09_02		TCRBD02-01*02	TCRBD02	TCRBD02-01	02				TCRBJ01-01*01	TCRBJ01	TCRBJ01-01	01				0	3	10	2	0	5	45	59	62	-1	66	672	In	VDJ
CGTCTGCTGTACCCTCTCAGACATCTGTGTACTTCTGTGCCGGGAAGGGGAGAGGGACACACTAACTATGGCTACACCTTCGGTTCG		712	0.002387611248599961	46	TCRBV06-04*01	TCRBV06	TCRBV06-04	01				TCRBD01-01*01	TCRBD01	TCRBD01-01	01				TCRBJ01-02*01	TCRBJ01	TCRBJ01-02	01				11	12	0	6	2	0	35	41	53	59	61	712	Out	VDJ
NTGTCGGCTGCTCCCTCCCAGACATCTGTGTACTTCTGTGCCAGCAGTGAAGATGTGGGAGGGCCTGATACGCAGTATTTTGGCCCA	CASSEDVGGPDTQYF	751	0.002518393325419341	45	TCRBV06-01*01	TCRBV06	TCRBV06-01	01				TCRBD02-01*02	TCRBD02	TCRBD02-01	02				TCRBJ02-03*01	TCRBJ02	TCRBJ02-03	01				1	4	9	0	3	6	36	52	56	63	66	751	In	VDJ
NNNNTGTCGGCTGCTCCCTCCCAGACATCTGTGTACTTCTGTGCCAGCAGTCCGGAAACTGAGGGGGGCGAGCAGTACTTCGGGCCG	CASSPETEGGEQYF	543	0.0018208889157159817	42	TCRBV06-05*01	TCRBV06	TCRBV06-05	01								TCRBD01,TCRBD02	TCRBD01-01,TCRBD02-01		TCRBJ02-07*01	TCRBJ02	TCRBJ02-07	01				5	10	5	1	1	6	39	51	61	67	68	543	In	VDJ
AGAGCAGCGGGACTCGGCCATGTATCGCTGTGCCAGCAGCTTAGTCCCCCGCTCCGGTTCTATAATTCACCCCTCCACTTTGGGAAT		699	0.002344017222993501	53	TCRBV07-06*01	TCRBV07	TCRBV07-06	01				TCRBD02-01	TCRBD02	TCRBD02-01				01,02	TCRBJ01-06*01	TCRBJ01	TCRBJ01-06	01				1	10	8	5	2	3	28	44	54	57	59	699	Out	VDJ
TCCAGCCCTCAGAACCCAGGGACTCAGCTGTGTACTTCTGTGCCAGCAGCCCTCCCAGGCGCTAAGGGAAAAGCTTTCTTTGGACAA		391	0.0013111741547789113	43	TCRBV12	TCRBV12				TCRBV12-03/12-04,TCRBV12-04						TCRBD01,TCRBD02	TCRBD01-01,TCRBD02-01		TCRBJ01-01*01	TCRBJ01	TCRBJ01-01	01				6	16	0	8	1	9	38	49	65	69	70	391	Out	VDJ
CTTCACCTACACGCCCTGCAGCCAGAAGACTCAGCCCTGTATCTCTGCGCCAGCAGCCAAGGATTAGCTGGGGCTTTCTTTGGACAA	CASSQGLAGAFF	472	0.001582798468173008	36	TCRBV04-01*01	TCRBV04	TCRBV04-01	01				TCRBD02-01	TCRBD02	TCRBD02-01				01,02	TCRBJ01-01*01	TCRBJ01	TCRBJ01-01	01				1	3	5	7	4	11	45	61	64	68	72	472	In	VDJ
CTACACACCCTGCAGCCAGAAGACTCGGCCCTGTATCTCTGTGCCAGCAGCCAAGATCTTACGGGGTATGGCTACACCTTCGGTTCG	CASSQDLTGYGYTF	364	0.0012206327169808789	42	TCRBV04-02*01	TCRBV04	TCRBV04-02	01				TCRBD02-01*01	TCRBD02	TCRBD02-01	01				TCRBJ01-02*01	TCRBJ01	TCRBJ01-02	01				0	5	8	3	0	5	39	56	61	-1	66	364	In	VDJ
NNNNTGTCGGCTGCTCCCTCCCAGACATCTGTGTACTTCTGTGCCAGCTTACGACTAGCGGGGTACAATGAGCAGTTCTTCGGGCCA	CASLRLAGYNEQFF	474	0.0015895052413432325	42	TCRBV06-05*01	TCRBV06	TCRBV06-05	01				TCRBD02-01*01	TCRBD02	TCRBD02-01	01				TCRBJ02-01*01	TCRBJ02	TCRBJ02-01	01				8	4	2	3	0	4	39	48	52	-1	63	474	In	VDJ
GACATCCGCTCACCAGGCCTGGGGGACGCAGCCATGTACCTGTGTGCCACCAGCAGCTTGGCCGGAGAGACCCAGTACTTCGGGCCA	CATSSLAGETQYF	359	0.0012038657840553176	39	TCRBV15-01*02	TCRBV15	TCRBV15-01	02								TCRBD01,TCRBD02	TCRBD01-01,TCRBD02-01		TCRBJ02-05*01	TCRBJ02	TCRBJ02-05	01				3	3	9	0	3	4	42	56	59	62	65	359	In	VDJ
CTGACCCTGGAGTCTGCCAGGCCCTCACATACCTCTCAGTACCTCTGTGCCACCGGGCTGGGGCTCTACGAGCAGTACTTCGGGCCG	CATGLGLYEQYF	382	0.0012809936755129004	36	TCRBV25-01*01	TCRBV25	TCRBV25-01	01				TCRBD01-01*01	TCRBD01	TCRBD01-01	01				TCRBJ02-07*01	TCRBJ02	TCRBJ02-07	01				10	7	7	0	1	3	45	52	59	64	65	382	In	VDJ
GGAGCTGGGGGACTCAGCTTTGTATTTCTGTGCCAGCAGCGTAGGACTAGCGGGAGCGGAGGGGCCTACGAGCAGTACTTCGGGCCG		317	0.0010630235474806007	53	TCRBV09-01*01	TCRBV09	TCRBV09-01	01				TCRBD02-01*02	TCRBD02	TCRBD02-01	02				TCRBJ02-07*01	TCRBJ02	TCRBJ02-07	01				0	0	2	2	8	2	28	-1	44	56	64	317	Out	VDJ
GTGACCAGTGCCCATCCTGAAGACAGCAGCTTCTACATCTGCAGTGCTAGAGATCCTGCAACTAATGAAAAACTGTTTTTTGGCAGT	CSARDPATNEKLFF	195	6.539103840968994E-4	42	TCRBV20	TCRBV20				TCRBV20-01,TCRBV20-or09_02		TCRBD02-01	TCRBD02	TCRBD02-01				01,02	TCRBJ01-04*01	TCRBJ01	TCRBJ01-04	01				0	2	4	10	1	0	39	53	55	57	58	195	In	VDJ
AAGATCCAGCGCACAGAGCGGGGGGACTCAGCCGTGTATCTCTGTGCCAGCAGCGGGGGTTCTGAGGTTGGCTACACCTTCGGTTCG	CASSGGSEVGYTF	233	7.81339074331167E-4	39	TCRBV07-03*01	TCRBV07	TCRBV07-03	01								TCRBD01,TCRBD02	TCRBD01-01,TCRBD02-01		TCRBJ01-02*01	TCRBJ01	TCRBJ01-02	01				5	0	6	1	9	7	42	-1	54	59	68	233	In	VDJ
GTCCGCTACCAGCTCCCAGACATCTGTGTACTTCTGTGCCATCAGTGACCGCCGGACAGGGCTTCCTATGGCTACACCTTCGGTTCG		169	5.667223328839796E-4	47	TCRBV10-03*01	TCRBV10	TCRBV10-03	01				TCRBD01-01*01	TCRBD01	TCRBD01-01	01				TCRBJ01-02*01	TCRBJ01	TCRBJ01-02	01				3	5	1	3	4	4	34	48	53	61	65	169	Out	VDJ
CAGCCTGCAGAGCTTGGGGACTCGGCCGTGTATCTCTGTGCCAGCAGTTTAAGGGGCCCGGCCTACAATGAGCAGTTCTTCGGGCCA	CASSLRGPAYNEQFF	220	7.37745048724707E-4	45	TCRBV11-03*01	TCRBV11	TCRBV11-03	01				TCRBD01-01*01	TCRBD01	TCRBD01-01	01				TCRBJ02-01*01	TCRBJ02	TCRBJ02-01	01				2	0	5	2	5	2	36	-1	51	56	61	220	In	VDJ
CACAGAGCAGCGGGACTCGGCCATGTATCGCTGTGCCAGCAGACGTACTTCCGATACAGGGACTCCTACGAGCAGTACTTCGGGCCG		265	8.886474450547608E-4	50	TCRBV07-06*01	TCRBV07	TCRBV07-06	01				TCRBD01-01*01	TCRBD01	TCRBD01-01	01				TCRBJ02-07*01	TCRBJ02	TCRBJ02-07	01				6	13	3	3	1	0	31	42	55	61	62	265	Out	VDJ
NNNNNNNTGTCGGCTGCTCCCTCCCAAACATCTGTGTACTTCTGTGCCAGCAGTTACAATTCGGGGGATGAGCAGTTCTTCGGGCCA	CASSYNSGDEQFF	420	0.0014084223657471681	39	TCRBV06-02/06-03*01	TCRBV06	TCRBV06-02/06-03	01				TCRBD02-01*01	TCRBD02	TCRBD02-01	01				TCRBJ02-01*01	TCRBJ02	TCRBJ02-01	01				2	4	8	2	0	8	42	57	61	-1	67	420	In	VDJ
CTGATTCTGGAGTCCGCCAGCACCAACCAGACATCTATGTACCTCTGTGCCAGCGCAGGGTTTGGTCAGCCCCAGCATTTTGGTGAT	CASAGFGQPQHF	245	8.215797133525147E-4	36	TCRBV28-01*01	TCRBV28	TCRBV28-01	01				TCRBD01-01*01	TCRBD01	TCRBD01-01	01				TCRBJ01-05*01	TCRBJ01	TCRBJ01-05	01				8	1	4	3	5	6	45	54	55	60	65	245	In	VDJ
ACCAGTGCCCATCCTGAAGACAGCAGCTTCTACATCTGCAGTGTTGACGATTGGACCCCGGGGAACTATGGCTACACCTTCGGTTCG	CSVDDWTPGNYGYTF	202	6.773840901926856E-4	45	TCRBV20	TCRBV20				TCRBV20-01,TCRBV20-or09_02		TCRBD02-01*01	TCRBD02	TCRBD02-01	01				TCRBJ01-02*01	TCRBJ01	TCRBJ01-02	01				7	15	8	3	0	2	36	43	58	-1	63	202	In	VDJ
ACTCTGGAGTCAGCTACCCGCTCCCAGACATCTGTGTATTTCTGCGCCAGCACCCAGGGTTCTAATCAGCCCCAGCATTTTGGTGAT	CASTQGSNQPQHF	221	7.410984353098194E-4	39	TCRBV10-02*01	TCRBV10	TCRBV10-02	01				TCRBD01-01*01	TCRBD01	TCRBD01-01	01				TCRBJ01-05*01	TCRBJ01	TCRBJ01-05	01				7	2	4	3	4	4	42	52	54	59	63	221	In	VDJ
TTGGAGATCCAGCGCACAGAGCAGGGGGACTCGGCCATGTATCTCTGTGCCAGCAGCTCCCGAGGGTATGGCTACACCTTCGGTTCG	CASSSRGYGYTF	277	9.288880840761085E-4	36	TCRBV07-09*01	TCRBV07	TCRBV07-09	01				TCRBD02-01*02	TCRBD02	TCRBD02-01	02				TCRBJ01-02*01	TCRBJ01	TCRBJ01-02	01				4	3	11	0	0	5	45	58	61	-1	66	277	In	VDJ
TCGGCCCAAAAGAACCCGACAGCTTTCTATCTCTGTGCCAGTAGTAAGATAGCCGGGACAGGGACTCAGCCCCAGCATTTTGGTGAT	CASSKIAGTGTQPQHF	288	9.657753365123438E-4	48	TCRBV19-01*01	TCRBV19	TCRBV19-01	01				TCRBD01-01*01	TCRBD01	TCRBD01-01	01				TCRBJ01-05*01	TCRBJ01	TCRBJ01-05	01				4	8	0	3	2	6	33	46	54	63	65	288	In	VDJ
CTGGAGTCCGCCAGCACCAACCAGACATCTATGTACCTCTGTGCCAGCAGTCCGACAGGGAAAGGCACTGAAGCTTTCTTTGGACAA	CASSPTGKGTEAFF	190	6.37143451171338E-4	42	TCRBV28-01*01	TCRBV28	TCRBV28-01	01				TCRBD01-01*01	TCRBD01	TCRBD01-01	01				TCRBJ01-01*01	TCRBJ01	TCRBJ01-01	01				5	2	2	3	5	4	39	51	53	60	65	190	In	VDJ
ATCCAGCGCACACAGCAGGAGGACTCCGCCGTGTATCTCTGTGCCAGCAGCATTACTAGCCGAGCAGATACGCAGTATTTTGGCCCA	CASSITSRADTQYF	231	7.746323011609425E-4	42	TCRBV07-08	TCRBV07	TCRBV07-08				01,03	TCRBD02-01	TCRBD02	TCRBD02-01				01,02	TCRBJ02-03*01	TCRBJ02	TCRBJ02-03	01				5	3	3	7	4	4	39	51	54	60	64	231	In	VDJ
AGGATCCAGCAGGTAGTGCGAGGAGATTCGGCAGCTTATTTCTGTGCCAGCTCAGCGACAAGTGGCGATACGCAGTATTTTGGCCCA	CASSATSGDTQYF	236	7.91399234086504E-4	39	TCRBV18-01*01	TCRBV18	TCRBV18-01	01				TCRBD01-01*01	TCRBD01	TCRBD01-01	01				TCRBJ02-03*01	TCRBJ02	TCRBJ02-03	01				5	2	2	6	6	6	42	54	56	60	66	236	In	VDJ
ATGAATGTGAGCACCTTGGAGCTGGGGGACTCGGCCCTTTATCTTTGCGCCAGCAGCCCGGGGACAGGGGAAGCTTTCTTTGGACAA	CASSPGTGEAFF	195	6.539103840968994E-4	36	TCRBV05-01*01	TCRBV05	TCRBV05-01	01				TCRBD01-01*01	TCRBD01	TCRBD01-01	01				TCRBJ01-01*01	TCRBJ01	TCRBJ01-01	01				4	3	0	3	0	8	45	57	60	-1	69	195	In	VDJ
GCGTCTGCTGTACCCTCTCAGACATCTGTGTACTTCTGTGCCAGCAGTGCAGGCGCGGGAAGCAACAATGAGCAGTTCTTCGGGCCA	CASSAGAGSNNEQFF	260	8.718805121291993E-4	45	TCRBV06-04*01	TCRBV06	TCRBV06-04	01				TCRBD02-01*02	TCRBD02	TCRBD02-01	02				TCRBJ02-01*01	TCRBJ02	TCRBJ02-01	01				4	5	7	3	4	5	36	49	54	60	64	260	In	VDJ
CAGGTAGTGCGAGGAGATTCGGCAGCTTATTTCTGTGCCAGCTCATCAGGACAGGGGTCAACTAATGAAAAACTGTTTTTTGGCAGT	CASSSGQGSTNEKLFF	206	6.907976365331348E-4	48	TCRBV18-01*01	TCRBV18	TCRBV18-01	01				TCRBD01-01*01	TCRBD01	TCRBD01-01	01				TCRBJ01-04*01	TCRBJ01	TCRBJ01-04	01				5	3	1	2	1	0	33	45	48	57	58	206	In	VDJ
TCTGCTGTACCCTCTCAGACATCTGTGTACTTCTGTGCCAGCAGTGTTACCGGGACTAGCGGGACAGATACGCAGTATTTTGGCCCA	CASSVTGTSGTDTQYF	247	8.282864865227393E-4	48	TCRBV06-04*01	TCRBV06	TCRBV06-04	01				TCRBD02-01	TCRBD02	TCRBD02-01				01,02	TCRBJ02-03*01	TCRBJ02	TCRBJ02-03	01				4	5	0	4	0	3	33	46	51	-1	63	247	In	VDJ
ATCCAGCCTGCAGAGCTTGGGGACTCGGCCGTGTATCTCTGTGCCAGCAGCTTTGGACAGGGGATCCGCGAGCAGTACTTCGGGCCG	CASSFGQGIREQYF	169	5.667223328839796E-4	42	TCRBV11-03*01	TCRBV11	TCRBV11-03	01				TCRBD01-01*01	TCRBD01	TCRBD01-01	01				TCRBJ02-07*01	TCRBJ02	TCRBJ02-07	01				3	1	1	2	5	6	39	53	54	63	68	169	In	VDJ
CTGGAGTCTGCTGCCTCCTCCCAGACATCTGTATATTTCTGCGCCAGCAGTGAATCCGACAGCTACAATGAGCAGTTCTTCGGGCCA	CASSESDSYNEQFF	215	7.209781157991456E-4	42	TCRBV10-01*01	TCRBV10	TCRBV10-01	01				TCRBD01-01*01	TCRBD01	TCRBD01-01	01				TCRBJ02-01*01	TCRBJ02	TCRBJ02-01	01				3	4	2	5	0	3	39	53	57	-1	62	215	In	VDJ
CTGACAGTGACCAGTGCCCATCCTGAAGACAGCAGCTTCTACATCTGCAGTGCTAGAGATCAGGCGGAAGAGCAGTACTTCGGGCCG	CSARDQAEEQYF	163	5.466020133733057E-4	36	TCRBV20	TCRBV20				TCRBV20-01,TCRBV20-or09_02						TCRBD01,TCRBD02	TCRBD01-01,TCRBD02-01		TCRBJ02-07*01	TCRBJ02	TCRBJ02-07	01				0	1	4	4	5	7	45	59	60	64	69	163	In	VDJ
TCAGAACCCAGGGACTCAGCTGTGTACTTCTGTGCCAGCAGTCAAGGGACAGGGGGAGAAGAATCCTACGAGCAGTACTTCGGGCCG	CASSQGTGGEESYEQYF	139	4.661207353306104E-4	51	TCRBV12	TCRBV12				TCRBV12-03/12-04,TCRBV12-04		TCRBD01-01*01	TCRBD01	TCRBD01-01	01				TCRBJ02-07*01	TCRBJ02	TCRBJ02-07	01				5	3	0	1	7	1	30	42	45	56	63	139	In	VDJ
ATCAATTCCCTGGAGCTTGGTGACTCTGCTGTGTATTTCTGTGCCAGCAGCCAAGGGATGGGGGCTACTGGCTACACCTTCGGTTCG	CASSQGMGATGYTF	162	5.432486267881934E-4	42	TCRBV03-01/03-02*01	TCRBV03	TCRBV03-01/03-02	01				TCRBD01-01*01	TCRBD01	TCRBD01-01	01				TCRBJ01-02*01	TCRBJ01	TCRBJ01-02	01				1	4	6	0	3	7	39	55	59	65	68	162	In	VDJ
TGCCATCCCCAACCAGACAGCTCTTTACTTCTGTGCCACCAGTGATTTCTCACAGGGTCTGTGAACACTGAAGCTTTCTTTGGACAA		167	5.600155597137549E-4	50	TCRBV24-01*01	TCRBV24	TCRBV24-01	01				TCRBD01-01*01	TCRBD01	TCRBD01-01	01				TCRBJ01-01*01	TCRBJ01	TCRBJ01-01	01				1	3	3	3	4	0	31	48	51	57	61	167	Out	VDJ
ACTCTGGAGTCCGCTACCAGCTCCCAGACATCTGTGTACTTCTGTGCCATCCAAGGGGCTCCTTCCTACGAGCAGTACTTCGGGCCG	CAIQGAPSYEQYF	117	3.923462304581397E-4	39	TCRBV10-03*01	TCRBV10	TCRBV10-03	01				TCRBD01-01*01	TCRBD01	TCRBD01-01	01				TCRBJ02-07*01	TCRBJ02	TCRBJ02-07	01				8	2	5	2	5	1	42	51	53	58	63	117	In	VDJ
GCCCAAAAGAACCCGACAGCTTTCTATCTCTGTGCCAGTAGTATGGGACTAGCGGGAGTTTTTTACAATGAGCAGTTCTTCGGGCCA	CASSMGLAGVFYNEQFF	160	5.365418536179688E-4	51	TCRBV19-01*01	TCRBV19	TCRBV19-01	01				TCRBD02-01*02	TCRBD02	TCRBD02-01	02				TCRBJ02-01*01	TCRBJ02	TCRBJ02-01	01				3	0	0	2	5	4	30	-1	44	58	63	160	In	VDJ
TGAGTTCTAAGAAGCTCCTTCTCAGTGACTCTGGCTTCTATCTCTGTGCCTGGAGTGAACAGCTCCTACGAGCAGTACTTCGGGCCG		139	4.661207353306104E-4	37	TCRBV30-01*01	TCRBV30	TCRBV30-01	01				TCRBD01-01*01	TCRBD01	TCRBD01-01	01				TCRBJ02-07*01	TCRBJ02	TCRBJ02-07	01				1	1	3	5	0	0	44	57	58	-1	62	139	Out	VDJ
CTGACAGTGACCAGTGCCCATCCTGAAGACAGCAGCTTCTACATCTGCAGTGCTAGAGACTCGACGGGGGAGCTGTTTTTTGGAGAA	CSARDSTGELFF	178	5.969028121499902E-4	36	TCRBV20	TCRBV20				TCRBV20-01,TCRBV20-or09_02						TCRBD01,TCRBD02	TCRBD01-01,TCRBD02-01		TCRBJ02-02*01	TCRBJ02	TCRBJ02-02	01				0	3	2	7	1	8	45	59	62	65	66	178	In	VDJ
ATCCGGTCCACAAAGCTGGAGGACTCAGCCATGTACTTCTGTGCCAGCAGCGGACAGGGGGCGTCCGGGGAGCTGTTTTTTGGAGAA	CASSGQGASGELFF	181	6.069629719053272E-4	42	TCRBV02-01	TCRBV02	TCRBV02-01				01,03	TCRBD01-01*01	TCRBD01	TCRBD01-01	01				TCRBJ02-02*01	TCRBJ02	TCRBJ02-02	01				6	1	1	0	2	6	39	50	51	62	64	181	In	VDJ
CACACCCTGCAGCCAGAAGACTCGGCCCTGTATCTCTGCGCCAGCAGCCAAGGGACAGGGGTGAACTACGAGCAGTACTTCGGGCCG	CASSQGTGVNYEQYF	135	4.5270718899016114E-4	45	TCRBV04-03*01	TCRBV04	TCRBV04-03	01				TCRBD01-01*01	TCRBD01	TCRBD01-01	01				TCRBJ02-07*01	TCRBJ02	TCRBJ02-07	01				1	0	1	2	4	3	36	-1	52	61	65	135	In	VDJ
ACCTTGGAGATCCAGCGCACAGAGCAGGGGGACTCGGCCATGTATCTCTGTGCCAGCAGCGGAAGCTTAGAAGCTTTCTTTGGACAA	CASSGSLEAFF	303	0.0010160761352890283	33	TCRBV07-09*01	TCRBV07	TCRBV07-09	01								TCRBD01,TCRBD02	TCRBD01-01,TCRBD02-01		TCRBJ01-01*01	TCRBJ01	TCRBJ01-01	01				5	0	1	8	6	8	48	-1	60	63	69	303	In	VDJ
AGGCTGGAGTTGGCTGCTCCCTCCCAGACATCTGTGTACTTCTGTGCCAGCAGTTACGGAAGGGACTATGGCTACACCTTCGGTTCG	CASSYGRDYGYTF	168	5.633689462988672E-4	39	TCRBV06-06*01	TCRBV06	TCRBV06-06	01								TCRBD01,TCRBD02	TCRBD01-01,TCRBD02-01		TCRBJ01-02*01	TCRBJ01	TCRBJ01-02	01				2	3	5	3	0	3	42	57	60	-1	64	168	In	VDJ
CCCCTGACCCTGGAGTCTGCCAGGCCCTCACATACCTCTCAGTACCTCTGTGCCAGCAGTGAATCCTATTGAGGGTACTTCGGGCCG	CASSESY*GYF	195	6.539103840968994E-4	33	TCRBV25-01*01	TCRBV25	TCRBV25-01	01				TCRBD02-01*02	TCRBD02	TCRBD02-01	02				TCRBJ02-07*01	TCRBJ02	TCRBJ02-07	01				1	6	11	1	0	12	48	64	70	-1	74	195	Stop	VDJ
ATCCAGCGCACAGAGCAGGGGGACTCGGCCATGTATCTCTGTGCCAGCAGCCAGAGGGATTTCCAAGAGACCCAGTACTTCGGGCCA	CASSQRDFQETQYF	230	7.712789145758301E-4	42	TCRBV07-09*01	TCRBV07	TCRBV07-09	01				TCRBD02-01*02	TCRBD02	TCRBD02-01	02				TCRBJ02-05*01	TCRBJ02	TCRBJ02-05	01				5	2	11	0	4	1	39	51	53	58	62	230	In	VDJ
ATCCTGGAGTCGCCCAGCCCCAACCAGACCTCTCTGTACTTCTGTGCCAGCAGTTTAGGTCTCTCGAGGCCCCAGCATTTTGGTGAT	CASSLGLSRPQHF	142	4.761808950859473E-4	39	TCRBV27-01*01	TCRBV27	TCRBV27-01	01				TCRBD02-01*02	TCRBD02	TCRBD02-01	02				TCRBJ01-05*01	TCRBJ01	TCRBJ01-05	01				2	8	11	2	0	9	42	57	65	-1	68	142	In	VDJ
CACGCCCTGCAGCCAGAAGACTCAGCCCTGTATCTCTGCGCCAGCAGCCAGGGCCCGACAGGGCCCTACGAGCAGTACTTCGGGCCG	CASSQGPTGPYEQYF	191	6.404968377564502E-4	45	TCRBV04-01*01	TCRBV04	TCRBV04-01	01				TCRBD01-01*01	TCRBD01	TCRBD01-01	01				TCRBJ02-07*01	TCRBJ02	TCRBJ02-07	01				3	6	2	3	1	2	36	50	56	63	64	191	In	VDJ
NTGTCGGCTGCTCCCTCCCAGACATCTGTGTACTTCTGTGCCAGCAGTGAATCTAGCGGGAGTCCAGATACGCAGTATTTTGGCCCA	CASSESSGSPDTQYF	194	6.505569975117872E-4	45	TCRBV06-01*01	TCRBV06	TCRBV06-01	01				TCRBD02-01*02	TCRBD02	TCRBD02-01	02				TCRBJ02-03*01	TCRBJ02	TCRBJ02-03	01				2	1	4	2	2	4	36	51	52	62	64	194	In	VDJ
AGTGCCCATCCTGAAGACAGCAGCTTCTACATCTGCAGTGCTAGAGATTTGAGGGGGCCGAATAGCTATGGCTACACCTTCGGTTCG	CSARDLRGPNSYGYTF	120	4.024063902134766E-4	48	TCRBV20	TCRBV20				TCRBV20-01,TCRBV20-or09_02		TCRBD01-01*01	TCRBD01	TCRBD01-01	01				TCRBJ01-02*01	TCRBJ01	TCRBJ01-02	01				0	4	5	0	7	4	33	47	51	58	65	120	In	VDJ
GGGGACACAGCACTGTATTTCTGTGCCAGCAGCAAAGGTTTCCGGGACAGGGCTTCATATAGCAATCAGCCCCAGCATTTTGGTGAT	CASSKGFRDRASYSNQPQHF	110	3.688725243623535E-4	60	TCRBV21-01*01	TCRBV21	TCRBV21-01	01				TCRBD01-01*01	TCRBD01	TCRBD01-01	01				TCRBJ01-05*01	TCRBJ01	TCRBJ01-05	01				1	6	0	3	7	0	21	37	43	52	59	110	In	VDJ
GAGATCCAGCGCACAGAGCAGGGGGACTCGGCCATGTATCTCTGTGCCAGCAGCTCAACAGGGAGTCAGCCCCAGCATTTTGGTGAT	CASSSTGSQPQHF	248	8.316398731078517E-4	39	TCRBV07-09*01	TCRBV07	TCRBV07-09	01				TCRBD01-01*01	TCRBD01	TCRBD01-01	01				TCRBJ01-05*01	TCRBJ01	TCRBJ01-05	01				4	2	3	3	2	6	42	55	57	63	65	248	In	VDJ
AAGATCCGGTCCACAAAGCTGGAGGACTCAGCCATGTACTTCTGTGCCAGCAGTGAATACAGGGGAGACACCATATATTTTGGAGAG	CASSEYRGDTIYF	141	4.72827508500835E-4	39	TCRBV02-01	TCRBV02	TCRBV02-01				01,03	TCRBD01-01*01	TCRBD01	TCRBD01-01	01				TCRBJ01-03*01	TCRBJ01	TCRBJ01-03	01				2	1	3	2	2	8	42	57	58	65	67	141	In	VDJ
CAGCAGGAGGACTCCGCCGTGTATCTCTGTGCCAGCAGCTTTGCGCGGACAGAATCCTCTGGGGCCAACGTCCTGACTTTCGGGGCC	CASSFARTESSGANVLTF	152	5.097147609370704E-4	54	TCRBV07-08*01	TCRBV07	TCRBV07-08	01				TCRBD01-01*01	TCRBD01	TCRBD01-01	01				TCRBJ02-06*01	TCRBJ02	TCRBJ02-06	01				3	5	1	5	4	0	27	41	46	52	56	152	In	VDJ
CTGAAGGTGCAGCCTGCAGAACTGGAGGATTCTGGAGTTTATTTCTGTGCCAGCGGGCGGGAGTACTACGAGCAGTACTTCGGGCCG	CASGREYYEQYF	95	3.18571725585669E-4	36	TCRBV14-01*01	TCRBV14	TCRBV14-01	01				TCRBD02-01*02	TCRBD02	TCRBD02-01	02				TCRBJ02-07*01	TCRBJ02	TCRBJ02-07	01				8	2	7	2	2	3	45	54	56	63	65	95	In	VDJ
CCTGCAGAGCTTGGGGACTCGGCCATGTATCTCTGTGCCAGCAGCCTCACTGGGACAGTGCCGGCGAACACCATATATTTTGGAGAG	CASSLTGTVPANTIYF	109	3.6551913777724124E-4	48	TCRBV11-01*01	TCRBV11	TCRBV11-01	01				TCRBD01-01*01	TCRBD01	TCRBD01-01	01				TCRBJ01-03*01	TCRBJ01	TCRBJ01-03	01				5	6	0	5	8	7	33	45	51	58	66	109	In	VDJ
ATCCGCTCACCAGGCCTGGGGGACGCAGCCATGTACCTGTGTGCCACCAGCAGAGATTTCGGGGGTACTGAAGCTTTCTTTGGACAA	CATSRDFGGTEAFF	123	4.124665499688135E-4	42	TCRBV15-01*02	TCRBV15	TCRBV15-01	02				TCRBD02-01*01	TCRBD02	TCRBD02-01	01				TCRBJ01-01*01	TCRBJ01	TCRBJ01-01	01				0	3	8	2	1	5	39	56	59	65	66	123	In	VDJ
ATCCCCAACCAGACAGCTCTTTACTTCTGTGCCACCAGTGATCCGGACTTGACTAGCGGGGACTACAATGAGCAGTTCTTCGGGCCA	CATSDPDLTSGDYNEQFF	147	4.929478280115088E-4	54	TCRBV24-01*01	TCRBV24	TCRBV24-01	01				TCRBD02-01*01	TCRBD02	TCRBD02-01	01				TCRBJ02-01*01	TCRBJ02	TCRBJ02-01	01				3	8	2	3	1	3	27	42	50	61	62	147	In	VDJ
TCGGCTGCTCCCTCCCAGACATCTGTGTACTTCTGTGCCAGCACCCGAGGGTGGGCAGGGGACACCGGGGAGCTGTTTTTTGGAGAA	CASTRGWAGDTGELFF	142	4.761808950859473E-4	48	TCRBV06	TCRBV06				TCRBV06-01,TCRBV06-05		TCRBD01-01*01	TCRBD01	TCRBD01-01	01				TCRBJ02-02*01	TCRBJ02	TCRBJ02-02	01				7	12	4	2	0	3	33	43	55	-1	61	142	In	VDJ
CTGAAGATCCAGCGCACACAGCAGGAGGACTCCGCCGTGTATCTCTGTGCCAGCAGCTTGGGGGGCGACGAGCAGTACTTCGGGCCG	CASSLGGDEQYF	154	5.164215341072949E-4	36	TCRBV07-08*01	TCRBV07	TCRBV07-08	01								TCRBD01,TCRBD02	TCRBD01-01,TCRBD02-01		TCRBJ02-07*01	TCRBJ02	TCRBJ02-07	01				3	1	6	0	1	5	45	59	60	66	67	154	In	VDJ
ACAGTGACCAGTGCCCATCCTGAAGACAGCAGCTTCTACATCTGCAGTGCGAGCCCAGGGGAACAAGAGACCCAGTACTTCGGGCCA	CSASPGEQETQYF	110	3.688725243623535E-4	39	TCRBV20	TCRBV20				TCRBV20-01,TCRBV20-or09_02		TCRBD01-01*01	TCRBD01	TCRBD01-01	01				TCRBJ02-05*01	TCRBJ02	TCRBJ02-05	01				6	5	4	2	2	2	42	50	55	61	63	110	In	VDJ
GACATCCGCTCACCAGGCCTGGGGGACGCAGCCATGTACCTGTGTGCCACCAGCAGAGAGGGGGGAGAGACCCAGTACTTCGGGCCA	CATSREGGETQYF	103	3.453988182665674E-4	39	TCRBV15-01*02	TCRBV15	TCRBV15-01	02				TCRBD02-01*01	TCRBD02	TCRBD02-01	01				TCRBJ02-05*01	TCRBJ02	TCRBJ02-05	01				0	0	9	1	0	4	42	-1	59	-1	65	103	In	VDJ
TCGGCTGCTCCCTCCCAGACATCTGTGTACTTCTGTGCCAGCAGTTACTCTCCGGGACAGGGGGCGGAGAAACTGTTTTTTGGCAGT	CASSYSPGQGAEKLFF	122	4.091131633837012E-4	48	TCRBV06-05*01	TCRBV06	TCRBV06-05	01				TCRBD01-01*01	TCRBD01	TCRBD01-01	01				TCRBJ01-04*01	TCRBJ01	TCRBJ01-04	01				0	3	0	0	4	11	33	50	53	65	69	122	In	VDJ
CAGCGCACAGAGCGGGGGGACTCAGCCGTGTATCTCTGTGCCAGCAGCGTAGCGGCGGGAGGGTACAATGAGCAGTTCTTCGGGCCA	CASSVAAGGYNEQFF	138	4.627673487454981E-4	45	TCRBV07-03*01	TCRBV07	TCRBV07-03	01				TCRBD02-01*02	TCRBD02	TCRBD02-01	02				TCRBJ02-01*01	TCRBJ02	TCRBJ02-01	01				5	6	7	0	0	4	36	48	54	-1	63	138	In	VDJ
CACACAGCAGGAGGACTCCGCCGTGTATCTCTGTGCCAGCAACTTAGCCGGGACAGGGGTTTCGACACTGAAGCTTTCTTTGGACAA		165	5.533087865435304E-4	50	TCRBV07-08*01	TCRBV07	TCRBV07-08	01				TCRBD01-01*01	TCRBD01	TCRBD01-01	01				TCRBJ01-01*01	TCRBJ01	TCRBJ01-01	01				0	1	0	2	5	3	31	48	49	59	64	165	Out	VDJ
GAGCGGGGGGACTCAGCCGTGTATCTCTGTGCCAGCAGCTTAACCAATGCAGGGCCGATCATGAACACTGAAGCTTTCTTTGGACAA	CASSLTNAGPIMNTEAFF	124	4.158199365539258E-4	54	TCRBV07-03*01	TCRBV07	TCRBV07-03	01				TCRBD01-01*01	TCRBD01	TCRBD01-01	01				TCRBJ01-01*01	TCRBJ01	TCRBJ01-01	01				0	5	4	3	7	0	27	44	49	54	61	124	In	VDJ
GAGTCTGCCATCCCCAACCAGACAGCTCTTTACTTCTGTGCCACCAGTGAGCCGGGACTAGCGGGAGATGAGCAGTTCTTCGGGCCA	CATSEPGLAGDEQFF	110	3.688725243623535E-4	45	TCRBV24-01*01	TCRBV24	TCRBV24-01	01				TCRBD02-01*02	TCRBD02	TCRBD02-01	02				TCRBJ02-01*01	TCRBJ02	TCRBJ02-01	01				4	3	0	2	0	8	36	50	53	-1	67	110	In	VDJ
CCTCAGAACCGGGAGACACGGCACTGTATCTCTGCGCCAGCAGTCAGTCCCGGGACAGGGGACACCGGGGAGCTGTTTTTTGGAGAA		129	4.325868694794873E-4	49	TCRBV23-01*01	TCRBV23	TCRBV23-01	01				TCRBD01-01*01	TCRBD01	TCRBD01-01	01				TCRBJ02-02*01	TCRBJ02	TCRBJ02-02	01				3	5	0	2	0	3	32	46	51	-1	61	129	Out	VDJ
AGTGCCCATCCTGAAGACAGCAGCTTCTACATCTGCAGTGCCGTGGGCCTAGCGGGAGTAATTTCGCGCGAGCAGTACTTCGGGCCG	CSAVGLAGVISREQYF	108	3.621657511921289E-4	48	TCRBV20	TCRBV20				TCRBV20-01,TCRBV20-or09_02		TCRBD02-01*02	TCRBD02	TCRBD02-01	02				TCRBJ02-07*01	TCRBJ02	TCRBJ02-07	01				6	7	4	2	10	6	33	41	48	58	68	108	In	VDJ
CTGAAGATCCGGTCCACAAAGCTGGAGGACTCAGCCATGTACTTCTGTGCCAGCTCTTACGCAGATAATGAGCAGTTCTTCGGGCCA	CASSYADNEQFF	140	4.694741219157227E-4	36	TCRBV02-01	TCRBV02	TCRBV02-01				01,03	TCRBD01-01*01	TCRBD01	TCRBD01-01	01				TCRBJ02-01*01	TCRBJ02	TCRBJ02-01	01				8	7	4	5	2	7	45	54	61	64	66	140	In	VDJ
CAGGTAGTGCGAGGAGATTCGGCAGCTTATTTCTGTGCCAGCTCACCACTACCGGACAGTTTTTCACAAGAGCAGTACTTCGGGCCG	CASSPLPDSFSQEQYF	112	3.7557929753257813E-4	48	TCRBV18-01*01	TCRBV18	TCRBV18-01	01				TCRBD01-01*01	TCRBD01	TCRBD01-01	01				TCRBJ02-07*01	TCRBJ02	TCRBJ02-07	01				1	4	1	5	10	7	33	49	53	59	69	112	In	VDJ
ACATCAATTCCCTGGAGCTTGGTGACTCTGCTGTGTATTTCTGTGCCAGCAGCCGAGGGCTGTGGGTACGAGCAGTACTTCGGGCCG		88	2.9509801948988284E-4	40	TCRBV03-01/03-02*01	TCRBV03	TCRBV03-01/03-02	01				TCRBD02-01*02	TCRBD02	TCRBD02-01	02				TCRBJ02-07*01	TCRBJ02	TCRBJ02-07	01				4	0	11	0	7	4	41	-1	54	59	66	88	Out	VDJ
CACCTTGGAGCTGGGGGACTCGGCCCTTTATCTTTGCGCCAGCAGCTTCACCGGGACTAGAAAACCTACGAGCAGTACTTCGGGCCG		124	4.158199365539258E-4	47	TCRBV05-01*01	TCRBV05	TCRBV05-01	01				TCRBD02-01	TCRBD02	TCRBD02-01				01,02	TCRBJ02-07*01	TCRBJ02	TCRBJ02-07	01				2	4	0	8	4	2	34	48	52	60	64	124	Out	VDJ
CCTGCAGAACTGGAGGATTCTGGAGTTTATTTCTGTGCCAGCAGTCAATTGACCTGGGCTGGGAACACTGAAGCTTTCTTTGGACAA	CASSQLTWAGNTEAFF	69	2.3138367437274904E-4	48	TCRBV14-01*01	TCRBV14	TCRBV14-01	01				TCRBD01-01*01	TCRBD01	TCRBD01-01	01				TCRBJ01-01*01	TCRBJ01	TCRBJ01-01	01				2	7	8	0	3	1	33	48	55	59	62	69	In	VDJ
ACAGTGACCAGTGCCCATCCTGAAGACAGCAGCTTCTACATCTGCAGTGCTAGCTCAACTAGCGATTACGAGCAGTACTTCGGGCCG	CSASSTSDYEQYF	89	2.984514060749951E-4	39	TCRBV20	TCRBV20				TCRBV20-01,TCRBV20-or09_02		TCRBD02-01	TCRBD02	TCRBD02-01				01,02	TCRBJ02-07*01	TCRBJ02	TCRBJ02-07	01				3	4	3	6	2	4	42	53	57	64	66	89	In	VDJ
CACGCCCTGCAGCCAGAAGACTCAGCCCTGTATCTCTGCGCCAGCAGCCAAGGAGGGACAGGACCCTACGAGCAGTACTTCGGGCCG	CASSQGGTGPYEQYF	159	5.331884670328565E-4	45	TCRBV04-01*01	TCRBV04	TCRBV04-01	01				TCRBD01-01*01	TCRBD01	TCRBD01-01	01				TCRBJ02-07*01	TCRBJ02	TCRBJ02-07	01				1	2	0	4	2	2	36	52	54	62	64	159	In	VDJ
CGGCCCAAAAGAACCCGACAGCTTTCTATCTCTGTGCCAGTTCCCCGGGCTAGCGGGAGCTCCTACAATGAGCAGTTCTTCGGGCCA		79	2.649175402238721E-4	49	TCRBV19-01*01	TCRBV19	TCRBV19-01	01				TCRBD02-01*02	TCRBD02	TCRBD02-01	02				TCRBJ02-01*01	TCRBJ02	TCRBJ02-01	01				8	8	4	2	0	0	32	41	49	-1	59	79	Out	VDJ
TCCGCTACCAGCTCCCAGACATCTGTGTACTTCTGTGCCATCAGTGATCAAAGTTCGGGCTCGCCCTACGAGCAGTACTTCGGGCCG	CAISDQSSGSPYEQYF	109	3.6551913777724124E-4	48	TCRBV10-03*01	TCRBV10	TCRBV10-03	01								TCRBD01,TCRBD02	TCRBD01-01,TCRBD02-01		TCRBJ02-07*01	TCRBJ02	TCRBJ02-07	01				3	9	8	0	4	2	33	47	56	60	64	109	In	VDJ
AACGCCTTGGAGCTGGACGACTCGGCCCTGTATCTCTGTGCCAGCAGCTTGGTGGTAGCGGGACAAGAGACCCAGTACTTCGGGCCA	CASSLVVAGQETQYF	107	3.5881236460701664E-4	45	TCRBV05-04*01	TCRBV05	TCRBV05-04	01				TCRBD02-01*02	TCRBD02	TCRBD02-01	02				TCRBJ02-05*01	TCRBJ02	TCRBJ02-05	01				0	3	5	3	0	2	36	52	55	-1	63	107	In	VDJ
CCTAGAGTCTGCCATCCCCAACCAGACAGCTCTTTACTTCTGTGCCACCAGTGATTTGCGGGGAACACTGAAGCTTTCTTTGGACAA		88	2.9509801948988284E-4	41	TCRBV24-01*01	TCRBV24	TCRBV24-01	01				TCRBD02-01	TCRBD02	TCRBD02-01				01,02	TCRBJ01-01*01	TCRBJ01	TCRBJ01-01	01				0	0	8	4	0	1	40	-1	58	-1	62	88	Out	VDJ
NNNNTGTCGGCTGCTCCCTCCCAGACATCTGTGTACTTCTGTGCCAGCTGCGCTCAGGGGGGCGGAAACACCATATATTTTGGAGAG	CASCAQGGGNTIYF	81	2.716243133940967E-4	42	TCRBV06-05*01	TCRBV06	TCRBV06-05	01				TCRBD01-01*01	TCRBD01	TCRBD01-01	01				TCRBJ01-03*01	TCRBJ01	TCRBJ01-03	01				8	6	4	1	2	4	39	48	54	61	63	81	In	VDJ
ACGCCTTGTTGCTGGGGGACTCGGCCCTGTATCTCTGTGCCAGCAGCTTTTGACAGGCGGGGCCCCTATGGCTACACCTTCGGTTCG		69	2.3138367437274904E-4	46	TCRBV05-05*01	TCRBV05	TCRBV05-05	01								TCRBD01,TCRBD02	TCRBD01-01,TCRBD02-01		TCRBJ01-02*01	TCRBJ01	TCRBJ01-02	01				2	2	2	4	8	4	35	49	51	57	65	69	Out	VDJ
CTGGAGTCGCCCAGCCCCAACCAGACCTCTCTGTACTTCTGTGCCAGCAGTTCCACGGATTACGGCGCTGAAGCTTTCTTTGGACAA	CASSSTDYGAEAFF	114	3.8228607070280274E-4	42	TCRBV27-01*01	TCRBV27	TCRBV27-01	01								TCRBD01,TCRBD02	TCRBD01-01,TCRBD02-01		TCRBJ01-01*01	TCRBJ01	TCRBJ01-01	01				4	4	1	8	8	6	39	52	56	59	67	114	In	VDJ
CGCTCACCAGGCCTGGGGGACGCAGCCATGTACCTGTGTGCCACCAGCAGACAGACAGGGGACAACTATGGCTACACCTTCGGTTCG	CATSRQTGDNYGYTF	56	1.8778964876628906E-4	45	TCRBV15-01*02	TCRBV15	TCRBV15-01	02				TCRBD01-01*01	TCRBD01	TCRBD01-01	01				TCRBJ01-02*01	TCRBJ01	TCRBJ01-02	01				2	2	2	2	2	2	36	51	53	61	63	56	In	VDJ
CACACCCTGCAGCCAGAAGACTCGGCCCTGTATCTCTGCGCCAGCAGCCTCAAGCGGGAGGGTGGGAATGAGCAGTTCTTCGGGCCA	CASSLKREGGNEQFF	91	3.051581792452197E-4	45	TCRBV04-03*01	TCRBV04	TCRBV04-03	01				TCRBD02-01*02	TCRBD02	TCRBD02-01	02				TCRBJ02-01*01	TCRBJ02	TCRBJ02-01	01				4	3	6	0	4	7	36	49	52	62	66	91	In	VDJ
AAGATCCAGCCTGCAGAGCTTGGGGACTCGGCCGTGTATCTCTGTGCCAGCAGCGAGACAGGGAAAAACATTCAGTACTTCGGCGCC	CASSETGKNIQYF	83	2.783310865643213E-4	39	TCRBV11-03*01	TCRBV11	TCRBV11-03	01				TCRBD01-01*01	TCRBD01	TCRBD01-01	01				TCRBJ02-04*01	TCRBJ02	TCRBJ02-04	01				5	2	2	3	0	4	42	54	56	-1	63	83	In	VDJ
CGCACACAGCAGGAGGACTCCGCCGTGTATCTCTGTGCCAGCAGCTTGGGAGGGAGGGCCTTCGGTGAGACCCAGTACTTCGGGCCA	CASSLGGRAFGETQYF	105	3.5210559143679203E-4	48	TCRBV07-08*01	TCRBV07	TCRBV07-08	01				TCRBD02-01*02	TCRBD02	TCRBD02-01	02				TCRBJ02-05*01	TCRBJ02	TCRBJ02-05	01				3	0	9	0	12	5	33	-1	47	54	66	105	In	VDJ
CTACACACCCTGCAGCCAGAAGACTCGGCCCTGTATCTCTGTGCCAGCAGCCAAGTGCGGTCGGTGTCTGGCTACACCTTCGGTTCG	CASSQVRSVSGYTF	115	3.8563945728791507E-4	42	TCRBV04-02*01	TCRBV04	TCRBV04-02	01				TCRBD02-01	TCRBD02	TCRBD02-01				01,02	TCRBJ01-02*01	TCRBJ01	TCRBJ01-02	01				1	1	7	5	8	7	39	55	56	60	68	115	In	VDJ
NNNNTGTCGGCTGCTCCCTCCCAAACATCTGTGTACTTCTGTGCCAGCAGTATATGGGCGGGGCCCTACGAGCAGTACTTCGGGCCG	CASSIWAGPYEQYF	109	3.6551913777724124E-4	42	TCRBV06-02/06-03*01	TCRBV06	TCRBV06-02/06-03	01				TCRBD02-01*01	TCRBD02	TCRBD02-01	01				TCRBJ02-07*01	TCRBJ02	TCRBJ02-07	01				5	6	7	3	1	2	39	51	57	63	64	109	In	VDJ
GCTGAATGTGAACGCCTTGGAGCTGGACGACTCGGCCCTGTATCTCTGTGCCAGCAGCTGCGTGACTAGCGGGAGGACTTCGGGCCG		82	2.74977699979209E-4	35	TCRBV05-04*01	TCRBV05	TCRBV05-04	01				TCRBD02-01*02	TCRBD02	TCRBD02-01	02				TCRBJ02-07*01	TCRBJ02	TCRBJ02-07	01				3	4	2	1	0	14	46	59	63	-1	76	82	Out	VDJ
GCGTCTGCTGTACCCTCTCAGACATCTGTGTACTTCTGTGCCAGCAGTGACTCTAGCGGGAGTTACAATGAGCAGTTCTTCGGGCCA	CASSDSSGSYNEQFF	90	3.0180479266010745E-4	45	TCRBV06-04*01	TCRBV06	TCRBV06-04	01				TCRBD02-01*02	TCRBD02	TCRBD02-01	02				TCRBJ02-01*01	TCRBJ02	TCRBJ02-01	01				0	0	5	2	1	4	36	-1	53	62	63	90	In	VDJ
ACATCGGCCCAAAAGAACCCGACAGCTTTCTATCTCTGTGCCAGTAGGGGGGGGCTGGGGAGCAATCAGCCCCAGCATTTTGGTGAT	CASRGGLGSNQPQHF	113	3.7893268411769046E-4	45	TCRBV19-01*01	TCRBV19	TCRBV19-01	01				TCRBD02-01*01	TCRBD02	TCRBD02-01	01				TCRBJ01-05*01	TCRBJ01	TCRBJ01-05	01				6	0	9	0	6	1	36	-1	47	54	60	113	In	VDJ
CAGGCTACGAAGCTTGAGGATTCAGCAGTGTATTTTTGTGCCAGCAGCCAATCAACAGGGATGAACACTGAAGCTTTCTTTGGACAA	CASSQSTGMNTEAFF	84	2.816844731494336E-4	45	TCRBV16-01*01	TCRBV16	TCRBV16-01	01				TCRBD01-01*01	TCRBD01	TCRBD01-01	01				TCRBJ01-01*01	TCRBJ01	TCRBJ01-01	01				0	1	3	3	1	0	36	53	54	60	61	84	In	VDJ
NNNNTGTCGGCTGCTCCCTCCCAGACATCTGTGTACTTCTGTGCCAGCAGTCCAGGGTCCTCTGGAAACACCATATATTTTGGAGAG	CASSPGSSGNTIYF	80	2.682709268089844E-4	42	TCRBV06-05*01	TCRBV06	TCRBV06-05	01				TCRBD01-01*01	TCRBD01	TCRBD01-01	01				TCRBJ01-03*01	TCRBJ01	TCRBJ01-03	01				5	1	4	3	2	0	39	51	52	57	59	80	In	VDJ
TCGCCCAGCCCCAACCAGACCTCTCTGTACTTCTGTGCCAGCAGTTTCTCCTCGGGACAGGGTTACACTGAAGCTTTCTTTGGACAA	CASSFSSGQGYTEAFF	82	2.74977699979209E-4	48	TCRBV27-01*01	TCRBV27	TCRBV27-01	01				TCRBD01-01*01	TCRBD01	TCRBD01-01	01				TCRBJ01-01*01	TCRBJ01	TCRBJ01-01	01				3	6	0	3	2	3	33	47	53	62	64	82	In	VDJ
CCGACAGCTTTCTATCTCTGTGCCAGTAGTATTACCGGAGATATAAGGGACCGGCAGGAGCTGGGAAACACCATATATTTTGGAGAG	CASSITGDIRDRQELGNTIYF	62	2.079099682769629E-4	63	TCRBV19-01*01	TCRBV19	TCRBV19-01	01								TCRBD01,TCRBD02	TCRBD01-01,TCRBD02-01		TCRBJ01-03*01	TCRBJ01	TCRBJ01-03	01				3	14	0	7	12	4	18	32	46	51	63	62	In	VDJ
ATCCGGTCCACAAAGCTGGAGGACTCAGCCATGTACTTCTGTGCCAGCAGCTACGTCGGGACACCCTTCGGCTACACCTTCGGTTCG	CASSYVGTPFGYTF	85	2.850378597345459E-4	42	TCRBV02-01	TCRBV02	TCRBV02-01				01,03	TCRBD01-01*01	TCRBD01	TCRBD01-01	01				TCRBJ01-02*01	TCRBJ01	TCRBJ01-02	01				6	7	0	6	6	8	39	50	57	63	69	85	In	VDJ
CAGCCCTCAGAACCCAGGGACTCAGCTGTGTACTTCTGTGCCAGCAGTTTAGGGGCGGGACCCTCCTACGAGCAGTACTTCGGGCCG	CASSLGAGPSYEQYF	74	2.481506072983106E-4	45	TCRBV12	TCRBV12				TCRBV12-03/12-04,TCRBV12-04		TCRBD02-01*02	TCRBD02	TCRBD02-01	02				TCRBJ02-07*01	TCRBJ02	TCRBJ02-07	01				1	2	7	3	2	0	36	52	54	60	62	74	In	VDJ
CCCCTGACCCTGGAGTCTGCCAGGCCCTCACATACCTCTCAGTACCTCTGTGCCAGCAGCCCTGGCGATGAGCAGTTCTTCGGGCCA	CASSPGDEQFF	93	3.118649524154444E-4	33	TCRBV25-01*01	TCRBV25	TCRBV25-01	01								TCRBD01,TCRBD02	TCRBD01-01,TCRBD02-01		TCRBJ02-01*01	TCRBJ02	TCRBJ02-01	01				6	4	9	0	1	8	48	59	63	66	67	93	In	VDJ
ACCAGTGCCCATCCTGAAGACAGCAGCTTCTACATCTGCAGTGCTAGAGAACAGGGCCTATACCAAGAGACCCAGTACTTCGGGCCA	CSAREQGLYQETQYF	74	2.481506072983106E-4	45	TCRBV20	TCRBV20				TCRBV20-01,TCRBV20-or09_02		TCRBD01-01*01	TCRBD01	TCRBD01-01	01				TCRBJ02-05*01	TCRBJ02	TCRBJ02-05	01				0	0	3	3	5	0	36	-1	50	56	61	74	In	VDJ
NCTCTGAAGATCCGGTCCACAAAGCTGGAGGACTCAGCCATGTACTTCTGTGCCAGCAGTGTCAATCAAGAGCAGTTCTTCGGGCCA	CASSVNQEQFF	85	2.850378597345459E-4	33	TCRBV02-01	TCRBV02	TCRBV02-01				01,03	TCRBD01-01*01	TCRBD01	TCRBD01-01	01				TCRBJ02-01*01	TCRBJ02	TCRBJ02-01	01				4	1	4	6	5	10	48	61	62	64	69	85	In	VDJ
CAGCCTGCAGAACTGGAGGATTCTGGAGTTTATTTCTGTGCCAGCAGCCACCGGGACAGCCAGTACAATGAGCAGTTCTTCGGGCCA	CASSHRDSQYNEQFF	95	3.18571725585669E-4	45	TCRBV14-01*01	TCRBV14	TCRBV14-01	01				TCRBD01-01*01	TCRBD01	TCRBD01-01	01				TCRBJ02-01*01	TCRBJ02	TCRBJ02-01	01				3	2	0	5	4	4	36	50	52	59	63	95	In	VDJ
GTCGGCTGCTCCCTCCCAGACATCTGTGTACTTCTGTGCCAGCAGTTACTAAGTCAACAGGGGGCGATTGGCTACACCTTCGGTTCG		74	2.481506072983106E-4	47	TCRBV06-05*01	TCRBV06	TCRBV06-05	01				TCRBD01-01*01	TCRBD01	TCRBD01-01	01				TCRBJ01-02*01	TCRBJ01	TCRBJ01-02	01				1	6	3	0	3	7	34	50	56	65	68	74	Out	VDJ
GTGAACGCCTTGGAGCTGGAGGACTCGGCCCTGTATCTCTGTGCCAGCAGCTCGACAGGGTTGGGCTATGGCTACACCTTCGGTTCG	CASSSTGLGYGYTF	45	1.5090239633005372E-4	42	TCRBV05-08*01	TCRBV05	TCRBV05-08	01				TCRBD01-01*01	TCRBD01	TCRBD01-01	01				TCRBJ01-02*01	TCRBJ01	TCRBJ01-02	01				3	1	2	3	5	4	39	52	53	60	65	45	In	VDJ
ATCCGGTCCACAAAGCTGGAGGACTCAGCCATGTACTTCTGTGCCAGCAGTGATTCGTATAGCAATCAGCCCCAGCATTTTGGTGAT	CASSDSYSNQPQHF	87	2.917446329047705E-4	42	TCRBV02-01	TCRBV02	TCRBV02-01				01,03	TCRBD02-01	TCRBD02	TCRBD02-01				01,02	TCRBJ01-05*01	TCRBJ01	TCRBJ01-05	01				3	4	5	9	0	0	39	53	57	-1	59	87	In	VDJ
CAGCCCTCAGAACCCAGGGACTCAGCTGTGTACTTCTGTGCCAGCAGCCAGGGACTAGCGGGAGCCTACGAGCAGTACTTCGGGCCG	CASSQGLAGAYEQYF	65	2.1797012803229982E-4	45	TCRBV12	TCRBV12				TCRBV12-03/12-04,TCRBV12-04		TCRBD02-01*02	TCRBD02	TCRBD02-01	02				TCRBJ02-07*01	TCRBJ02	TCRBJ02-07	01				6	3	0	2	0	2	36	47	50	-1	64	65	In	VDJ
ATCCAGCCCTCAGAACCCAGGGACTCAGCTGTGTACTTCTGTGCCAGCAGCCCAATTAGCGACCTCAATGAGCAGTTCTTCGGGCCA	CASSPISDLNEQFF	59	1.97849808521626E-4	42	TCRBV12	TCRBV12				TCRBV12-03/12-04,TCRBV12-04		TCRBD02-01	TCRBD02	TCRBD02-01				01,02	TCRBJ02-01*01	TCRBJ02	TCRBJ02-01	01				6	6	5	6	4	6	39	50	56	61	65	59	In	VDJ
GCCTTGTTGCTGGGGGACTCGGCCCTGTATCTCTGTGCCAGCAGCTTGCGACAGGGCGCACCAAATCAGCCCCAGCATTTTGGTGAT	CASSLRQGAPNQPQHF	99	3.319852719261182E-4	48	TCRBV05-05*01	TCRBV05	TCRBV05-05	01				TCRBD01-01*01	TCRBD01	TCRBD01-01	01				TCRBJ01-05*01	TCRBJ01	TCRBJ01-05	01				1	1	2	3	7	4	33	48	49	56	63	99	In	VDJ
CAGCTGCTCCCTCTCAGACTTCTGTTTACTTCTGTGCCAGATCCTCGACAGGGACTAACTAGCAATCAGCCCCAGCATTTTGGTGAT		130	4.3594025606459965E-4	49	TCRBV06-07*01	TCRBV06	TCRBV06-07	01								TCRBD01,TCRBD02	TCRBD01-01,TCRBD02-01		TCRBJ01-05*01	TCRBJ01	TCRBJ01-05	01				9	6	2	3	6	0	32	40	46	53	59	130	Out	VDJ
GAGTCCGCCAGCACCAACCAGACATCTATGTACCTCTGTGCCATCCGACAGGGGGCGCTTAACGGAGATACGCAGTATTTTGGCCCA	CAIRQGALNGDTQYF	90	3.0180479266010745E-4	45	TCRBV28-01*01	TCRBV28	TCRBV28-01	01				TCRBD01-01*01	TCRBD01	TCRBD01-01	01				TCRBJ02-03*01	TCRBJ02	TCRBJ02-03	01				10	3	2	0	9	5	36	43	46	56	65	90	In	VDJ
GCATTTTCCCCTGACCCTGGAGTCTGCCAGGCCCTCACATACCTCTCAGTACCGTGGGGAGGTGCAGATACGCAGTATTTTGGCCCA		109	3.6551913777724124E-4	26	TCRBV25-01*01	TCRBV25	TCRBV25-01	01				TCRBD02-01*02	TCRBD02	TCRBD02-01	02				TCRBJ02-03*01	TCRBJ02	TCRBJ02-03	01				19	3	9	1	2	4	55	53	56	62	64	109	Out	VDJ
ACGTTGGCGTCTGCTGTACCCTCTCAGACATCTGTGTACTTCTGTGCCAGCAGTCAGGGGGCGAACACTGAAGCTTTCTTTGGACAA	CASSQGANTEAFF	99	3.319852719261182E-4	39	TCRBV06-04*01	TCRBV06	TCRBV06-04	01				TCRBD01-01*01	TCRBD01	TCRBD01-01	01				TCRBJ01-01*01	TCRBJ01	TCRBJ01-01	01				5	0	4	0	0	1	42	-1	54	-1	62	99	In	VDJ
ATCCTGGAGTCGCCCAGCCCCAACCAGACCTCTCTGTACTTCTGTGCCAGCAGGACAGGGGCCACCGGGGAGCTGTTTTTTGGAGAA	CASRTGATGELFF	44	1.4754900974494142E-4	39	TCRBV27-01*01	TCRBV27	TCRBV27-01	01				TCRBD01-01*01	TCRBD01	TCRBD01-01	01				TCRBJ02-02*01	TCRBJ02	TCRBJ02-02	01				6	0	2	2	1	4	42	-1	53	61	62	44	In	VDJ
GCCTTGTTGCTGGGGGACTCGGCCCTCTATCTCTGTGCCAGCAGCTTGCAGCCCTCTGATTGGACCGGGGAGCTGTTTTTTGGAGAA	CASSLQPSDWTGELFF	88	2.9509801948988284E-4	48	TCRBV05-06*01	TCRBV05	TCRBV05-06	01								TCRBD01,TCRBD02	TCRBD01-01,TCRBD02-01		TCRBJ02-02*01	TCRBJ02	TCRBJ02-02	01				1	0	4	5	12	5	33	-1	48	51	63	88	In	VDJ
TGACATCGGCCCAAAAGAACCCGACAGCTTTCTATCTCTGTGCCAGTAGTATGAAGGGGCCAGAACACTGAAGCTTTCTTTGGACAA		91	3.051581792452197E-4	43	TCRBV19-01*01	TCRBV19	TCRBV19-01	01				TCRBD01-01*01	TCRBD01	TCRBD01-01	01				TCRBJ01-01*01	TCRBJ01	TCRBJ01-01	01				3	2	5	2	3	1	38	52	54	59	62	91	Out	VDJ
ACTGTGAGCAACATGAGCCCTGAAGACAGCAGCATATATCTCTGCAGCGCAAAAGGACAGGGGGCGGAGGGCTACACCTTCGGTTCG	CSAKGQGAEGYTF	68	2.2803028778763674E-4	39	TCRBV29-01*03	TCRBV29	TCRBV29-01	03				TCRBD01-01*01	TCRBD01	TCRBD01-01	01				TCRBJ01-02*01	TCRBJ01	TCRBJ01-02	01				6	4	1	0	4	8	42	50	54	65	69	68	In	VDJ
CTCACTCTGGAGTCCGCTACCAGCTCCCAGACATCTGTGTACTTCTGTGCCATCAGTGAGTGGAGAGGGGAAGCTTTCTTTGGACAA	CAISEWRGEAFF	68	2.2803028778763674E-4	36	TCRBV10-03*01	TCRBV10	TCRBV10-03	01				TCRBD02-01*02	TCRBD02	TCRBD02-01	02				TCRBJ01-01*01	TCRBJ01	TCRBJ01-01	01				1	3	11	0	0	8	45	61	64	-1	69	68	In	VDJ
ACCCTGCAGCCAGAAGACTCGGCCCTGTATCTCTGCGCCAGCAGCCAAGTATTGGATTCTAGCAATCAGCCCCAGCATTTTGGTGAT	CASSQVLDSSNQPQHF	37	1.240753036491553E-4	48	TCRBV04-03*01	TCRBV04	TCRBV04-03	01								TCRBD01,TCRBD02	TCRBD01-01,TCRBD02-01		TCRBJ01-05*01	TCRBJ01	TCRBJ01-05	01				1	4	1	8	3	0	33	49	53	56	59	37	In	VDJ
AATTCCCTGGAGCTTGGTGACTCTGCTGTGTATTTCTGTGCCAGCAGCCAAGGGACTAGCGGGACCTACGAGCAGTACTTCGGGCCG	CASSQGTSGTYEQYF	66	2.2132351461741213E-4	45	TCRBV03-01/03-02*01	TCRBV03	TCRBV03-01/03-02	01				TCRBD02-01*02	TCRBD02	TCRBD02-01	02				TCRBJ02-07*01	TCRBJ02	TCRBJ02-07	01				1	0	1	3	0	2	36	-1	52	-1	64	66	In	VDJ
TTGGAGCTGGGGGACTCGGCCCTTTATCTTTGCGCCAGCAGCTTGGTGGTAGCGGGTTATATAGGGGATGAGCAGTTCTTCGGGCCA	CASSLVVAGYIGDEQFF	89	2.984514060749951E-4	51	TCRBV05-01*01	TCRBV05	TCRBV05-01	01				TCRBD02-01	TCRBD02	TCRBD02-01				01,02	TCRBJ02-01*01	TCRBJ02	TCRBJ02-01	01				0	3	5	4	11	8	30	46	49	56	67	89	In	VDJ
ATTCTGGAGTCCGCCAGCACCAACCAGACATCTATGTACCTCTGTGCCAGCAGGGACAGGGAGGAAGAGACCCAGTACTTCGGGCCA	CASRDREEETQYF	39	1.307820768193799E-4	39	TCRBV28-01*01	TCRBV28	TCRBV28-01	01				TCRBD01-01*01	TCRBD01	TCRBD01-01	01				TCRBJ02-05*01	TCRBJ02	TCRBJ02-05	01				6	0	1	3	3	3	42	-1	53	61	64	39	In	VDJ
CTAGAGTCTGCCATCCCCAACCAGACAGCTCTTTACTTCTGTGCCACCAGTGATTCAGGACTAGCCTATGAGCAGTTCTTCGGGCCA	CATSDSGLAYEQFF	88	2.9509801948988284E-4	42	TCRBV24-01*01	TCRBV24	TCRBV24-01	01				TCRBD02-01	TCRBD02	TCRBD02-01				01,02	TCRBJ02-01*01	TCRBJ02	TCRBJ02-01	01				2	2	1	7	2	8	39	55	57	65	67	88	In	VDJ
CTGCAGCCAGAAGACTCAGCCCTGTATCTCTGCGCCAGCAGCCTGGTTGGACTAGCGGGAGGCACCGGGGAGCTGTTTTTTGGAGAA	CASSLVGLAGGTGELFF	100	3.353386585112305E-4	51	TCRBV04-01*01	TCRBV04	TCRBV04-01	01				TCRBD02-01*02	TCRBD02	TCRBD02-01	02				TCRBJ02-02*01	TCRBJ02	TCRBJ02-02	01				4	5	1	1	0	4	30	43	48	-1	62	100	In	VDJ
GCTGTACCCTCTCAGACATCTGTGTACTTCTGTGCCAGCAGTGACTGACTAGCGGGAGGGGTAGACAATGAGCAGTTCTTCGGGCCA	CASSD*LAGGVDNEQFF	109	3.6551913777724124E-4	51	TCRBV06-04*01	TCRBV06	TCRBV06-04	01				TCRBD02-01*02	TCRBD02	TCRBD02-01	02				TCRBJ02-01*01	TCRBJ02	TCRBJ02-01	01				1	0	2	0	4	5	30	-1	46	60	64	109	Stop	VDJ
ATCCAGCGCACAGAGCGGGGGGACTCAGCCGTGTATCTCTGTGCCAGCAGCTTCGGACAGTATAATTCACCCCTCCACTTTGGGAAT	CASSFGQYNSPLHF	59	1.97849808521626E-4	42	TCRBV07-03*01	TCRBV07	TCRBV07-03	01				TCRBD01-01*01	TCRBD01	TCRBD01-01	01				TCRBJ01-06*01	TCRBJ01	TCRBJ01-06	01				3	1	1	5	0	4	39	53	54	-1	60	59	In	VDJ
AGCTCCTTGGAGCTGGGGGACTCAGCCCTGTACTTCTGTGCCAGCAGCTTAAGGGCTAGCGGTTCCTACGAGCAGTACTTCGGGCCG	CASSLRASGSYEQYF	66	2.2132351461741213E-4	45	TCRBV13-01*01	TCRBV13	TCRBV13-01	01				TCRBD02-01	TCRBD02	TCRBD02-01				01,02	TCRBJ02-07*01	TCRBJ02	TCRBJ02-07	01				2	4	4	5	1	1	36	51	55	62	63	66	In	VDJ
AGCTCTCTGGAGCTGGGGGACTCAGCTTTGTATTTCTGTGCCAGCAGCGTAGATTCTGGGGGCAGCTATGGCTACACCTTCGGTTCG	CASSVDSGGSYGYTF	60	2.012031951067383E-4	45	TCRBV09-01*01	TCRBV09	TCRBV09-01	01				TCRBD01-01*01	TCRBD01	TCRBD01-01	01				TCRBJ01-02*01	TCRBJ01	TCRBJ01-02	01				0	5	6	0	2	4	36	52	57	63	65	60	In	VDJ
GAGCTGAATGTGAACGCCTTGTTGCTGGGGGACTCGGCCCTGTATCTCTGTGCCAGCAGCTGGGGGAACGAGCAGTACTTCGGGCCG	CASSWGNEQYF	28	9.389482438314453E-5	33	TCRBV05-05*01	TCRBV05	TCRBV05-05	01								TCRBD01,TCRBD02	TCRBD01-01,TCRBD02-01		TCRBJ02-07*01	TCRBJ02	TCRBJ02-07	01				3	0	6	1	1	5	48	-1	61	66	67	28	In	VDJ
CTAGAGTCTGCCATCCCCAACCAGACAGCTCTTTACTTCTGTGCCACCAGTGGGCGGACAGTCACTTATGGCTACACCTTCGGTTCG	CATSGRTVTYGYTF	86	2.8839124631965823E-4	42	TCRBV24-01*01	TCRBV24	TCRBV24-01	01				TCRBD01-01*01	TCRBD01	TCRBD01-01	01				TCRBJ01-02*01	TCRBJ01	TCRBJ01-02	01				5	3	1	5	5	5	39	52	55	61	66	86	In	VDJ
CTGAGCTCTCTGGAGCTGGGGGACTCAGCTTTGTATTTCTGTGCCAGCAGCGTACACGACCTGGGGGGCGAGCAGTACTTCGGGCCG	CASSVHDLGGEQYF	57	1.9114303535140137E-4	42	TCRBV09-01*01	TCRBV09	TCRBV09-01	01				TCRBD02-01*01	TCRBD02	TCRBD02-01	01				TCRBJ02-07*01	TCRBJ02	TCRBJ02-07	01				1	8	9	1	0	6	39	54	62	-1	68	57	In	VDJ
GTGACCAGTGCCCATCCTGAAGACAGCAGCTTCTACATCTGCAGTGCTAGTAAGGGACTAGCTCAGAGTGAGCAGTTCTTCGGGCCA	CSASKGLAQSEQFF	74	2.481506072983106E-4	42	TCRBV20-01*04	TCRBV20	TCRBV20-01	04				TCRBD02-01	TCRBD02	TCRBD02-01				01,02	TCRBJ02-01*01	TCRBJ02	TCRBJ02-01	01				2	2	0	7	6	9	39	51	53	62	68	74	In	VDJ
NNNNNNNNNNTGTCGGCTGCTCCCTCCCAGACATCTGTGTACTTCTGTGCCAGCAGTTACGGGAACACTGAAGCTTTCTTTGGACAA	CASSYGNTEAFF	57	1.9114303535140137E-4	36	TCRBV06-05*01	TCRBV06	TCRBV06-05	01								TCRBD01,TCRBD02	TCRBD01-01,TCRBD02-01		TCRBJ01-01*01	TCRBJ01	TCRBJ01-01	01				2	0	0	10	0	1	45	-1	60	-1	62	57	In	VDJ
CTGACTGTGAGCAACATGAGCCCTGAAGACAGCAGCATATATCTCTGCAGCGGGGCTAGCGGATACAATGAGCAGTTCTTCGGGCCA	CSGASGYNEQFF	66	2.2132351461741213E-4	36	TCRBV29-01	TCRBV29	TCRBV29-01				01,02,03	TCRBD02-01	TCRBD02	TCRBD02-01				01,02	TCRBJ02-01*01	TCRBJ02	TCRBJ02-01	01				7	3	4	5	1	4	45	52	55	62	63	66	In	VDJ
ACGGAGTCAGGGGACACAGCACTGTATTTCTGTGCCAGCAGCAAAAAGATGACTAGCGGGAGGGCCAATGAGCAGTTCTTCGGGCCA	CASSKKMTSGRANEQFF	76	2.548573804685352E-4	51	TCRBV21-01*01	TCRBV21	TCRBV21-01	01				TCRBD02-01*02	TCRBD02	TCRBD02-01	02				TCRBJ02-01*01	TCRBJ02	TCRBJ02-01	01				2	5	2	0	1	6	30	45	50	64	65	76	In	VDJ
AGCACCTTGGAGCTGGGGGACTCGGCCCTTTATCTTTGCGCCAGCAGCTTGGAAGGGACTAGGATCTACGAGCAGTACTTCGGGCCG	CASSLEGTRIYEQYF	77	2.5821076705364747E-4	45	TCRBV05-01*01	TCRBV05	TCRBV05-01	01				TCRBD02-01	TCRBD02	TCRBD02-01				01,02	TCRBJ02-07*01	TCRBJ02	TCRBJ02-07	01				0	2	0	8	3	3	36	52	54	62	65	77	In	VDJ
TCGGCTGCTCCCTCCCAGACATCTGTGTACTTCTGTGCCAGCAGTGAAGCCCAGGGAGGGGGCACAGATACGCAGTATTTTGGCCCA	CASSEAQGGGTDTQYF	91	3.051581792452197E-4	48	TCRBV06-01*01	TCRBV06	TCRBV06-01	01				TCRBD02-01*02	TCRBD02	TCRBD02-01	02				TCRBJ02-03*01	TCRBJ02	TCRBJ02-03	01				0	3	9	0	1	1	33	50	53	60	61	91	In	VDJ
AAGATCCAGCCCTCAGAACCCAGGGACTCAGCTGTGTATTTTTGTGCTAGTGGTTTGCACACCAACTATGGCTACACCTTCGGTTCG	CASGLHTNYGYTF	75	2.5150399388342286E-4	39	TCRBV12-05*01	TCRBV12	TCRBV12-05	01				TCRBD01-01*01	TCRBD01	TCRBD01-01	01				TCRBJ01-02*01	TCRBJ01	TCRBJ01-02	01				2	1	3	6	2	2	42	57	58	61	63	75	In	VDJ
GGGACTCAGCTTTGTATTTCTGTGCCAGCAGCGTAATCCCTCGATAAATCCCCCTTGGGCGGTCCCCGGCCCCAGCATTTTGGTGAT		59	1.97849808521626E-4	61	TCRBV09-01*01	TCRBV09	TCRBV09-01	01								TCRBD01,TCRBD02	TCRBD01-01,TCRBD02-01		TCRBJ01-05*01	TCRBJ01	TCRBJ01-05	01				1	21	8	0	8	9	20	35	56	60	68	59	Out	VDJ
ACAGTGACCAGTGCCCATCCTGAAGACAGCAGCTTCTACATCTGCAGTGCTAGACGTCTGACGGATGAAAAACTGTTTTTTGGCAGT	CSARRLTDEKLFF	66	2.2132351461741213E-4	39	TCRBV20	TCRBV20				TCRBV20-01,TCRBV20-or09_02						TCRBD01,TCRBD02	TCRBD01-01,TCRBD02-01		TCRBJ01-04*01	TCRBJ01	TCRBJ01-04	01				2	5	2	7	2	6	42	54	59	62	64	66	In	VDJ
AATGTGAACGCCTTGTTGCTGGGGGACTCGGCCCTGTATCTCTGTGCCAGCAGCTTGTGGAGGACAGATACGCAGTATTTTGGCCCA	CASSLWRTDTQYF	37	1.240753036491553E-4	39	TCRBV05-05*01	TCRBV05	TCRBV05-05	01				TCRBD02-01*02	TCRBD02	TCRBD02-01	02				TCRBJ02-03*01	TCRBJ02	TCRBJ02-03	01				1	1	10	1	0	3	42	57	58	-1	63	37	In	VDJ
ATCCGGTCCACAAAGCTGGAGGACTCAGCCATGTACTTCTGTGCCAGCAGTGGGCCCTCCGGGGGGGAGACCCAGTACTTCGGGCCA	CASSGPSGGETQYF	50	1.6766932925561524E-4	42	TCRBV02-01	TCRBV02	TCRBV02-01				01,03	TCRBD02-01*01	TCRBD02	TCRBD02-01	01				TCRBJ02-05*01	TCRBJ02	TCRBJ02-05	01				4	7	8	1	0	5	39	52	59	-1	66	50	In	VDJ
GCGCACAGAGCAGGAGGACTCGGCCGTGTATCTCTGTGCCAGCAGCTAGACAGGGTTGGCCAGTCCTACGAGCAGTACTTCGGGCCG		38	1.274286902342676E-4	47	TCRBV07-02	TCRBV07	TCRBV07-02				01,02	TCRBD01-01*01	TCRBD01	TCRBD01-01	01				TCRBJ02-07*01	TCRBJ02	TCRBJ02-07	01				4	1	2	3	8	1	34	47	48	55	63	38	Out	VDJ
AGTTCTAAGAAGCTCCTTCTCAGTGACTCTGGCTTCTATCTCTGTGCCCTCCGGACCCTTAATAATTCACCCCTCCACTTTGGGAAT	CALRTLNNSPLHF	62	2.079099682769629E-4	39	TCRBV30-01	TCRBV30	TCRBV30-01				01,05					TCRBD01,TCRBD02	TCRBD01-01,TCRBD02-01		TCRBJ01-06*01	TCRBJ01	TCRBJ01-06	01				8	4	1	7	5	5	42	48	52	56	61	62	In	VDJ
CTGGAGTCCGCCAGCACCAACCAGACATCTATGTACCTCTGTGCCAGCAGAAAACAGGGGGGAGATGAAAAACTGTTTTTTGGCAGT	CASRKQGGDEKLFF	46	1.5425578291516603E-4	42	TCRBV28-01*01	TCRBV28	TCRBV28-01	01				TCRBD01-01*01	TCRBD01	TCRBD01-01	01				TCRBJ01-04*01	TCRBJ01	TCRBJ01-04	01				6	3	3	1	3	6	39	50	53	61	64	46	In	VDJ
GAGTCCGCCAGCACCAACCAGACATCTATGTACCTCTGTGCCAGCAGTTTCTTCCAGGACCTTACCTACGAGCAGTACTTCGGGCCG	CASSFFQDLTYEQYF	67	2.2467690120252443E-4	45	TCRBV28-01*01	TCRBV28	TCRBV28-01	01								TCRBD01,TCRBD02	TCRBD01-01,TCRBD02-01		TCRBJ02-07*01	TCRBJ02	TCRBJ02-07	01				3	6	1	7	4	2	36	50	56	60	64	67	In	VDJ
CCAGTCCACGGAGTCAGGGGACACAGCACTGTATTTCTGTGCCAGCAGCAAGGAACCGCCCGGTCCTACGAGCAGTACTTCGGGCCG		71	2.3809044754297365E-4	44	TCRBV21-01*01	TCRBV21	TCRBV21-01	01								TCRBD01,TCRBD02	TCRBD01-01,TCRBD02-01		TCRBJ02-07*01	TCRBJ02	TCRBJ02-07	01				3	0	1	8	9	1	37	-1	51	54	63	71	Out	VDJ
CCTGCAGAGCTTGGGGACTCGGCCGTGTATCTCTGTGCCAGCAGCTTAGAGAAGATGGGGGAGAACTACGAGCAGTACTTCGGGCCG	CASSLEKMGENYEQYF	39	1.307820768193799E-4	48	TCRBV11-03*01	TCRBV11	TCRBV11-03	01								TCRBD01,TCRBD02	TCRBD01-01,TCRBD02-01		TCRBJ02-07*01	TCRBJ02	TCRBJ02-07	01				0	6	6	1	4	3	33	50	56	61	65	39	In	VDJ
ATCCTGGAGTCGCCCAGCCCCAACCAGACCTCTCTGTACTTCTGTGCCAGCAAGCCCGGGGCGAACACTGAAGCTTTCTTTGGACAA	CASKPGANTEAFF	44	1.4754900974494142E-4	39	TCRBV27-01*01	TCRBV27	TCRBV27-01	01								TCRBD01,TCRBD02	TCRBD01-01,TCRBD02-01		TCRBJ01-01*01	TCRBJ01	TCRBJ01-01	01				7	5	7	0	0	1	42	52	57	-1	62	44	In	VDJ
NTGTCGGCTGCTCCCTCCCAGACATCTGTGTACTTCTGTGCCAGCAGCTATAGGGGACACCCGAACACTGAAGCTTTCTTTGGACAA	CASSYRGHPNTEAFF	62	2.079099682769629E-4	45	TCRBV06-05*01	TCRBV06	TCRBV06-05	01				TCRBD01-01*01	TCRBD01	TCRBD01-01	01				TCRBJ01-01*01	TCRBJ01	TCRBJ01-01	01				6	6	0	6	3	1	36	47	53	59	62	62	In	VDJ
ATCCTGGAGTCGCCCAGCCCCAACCAGACCTCTCTGTACTTCTGTGCCAGCAGTTTAGGGGTGAACACTGAAGCTTTCTTTGGACAA	CASSLGVNTEAFF	45	1.5090239633005372E-4	39	TCRBV27-01*01	TCRBV27	TCRBV27-01	01								TCRBD01,TCRBD02	TCRBD01-01,TCRBD02-01		TCRBJ01-01*01	TCRBJ01	TCRBJ01-01	01				2	0	6	2	0	0	42	-1	57	-1	61	45	In	VDJ
GCAAAGCTTGAGGACTCGGCCGTGTATCTCTGTGCCAGCAGCTTAGGACCCCAGCCCTTCTCTGGAAACACCATATATTTTGGAGAG	CASSLGPQPFSGNTIYF	45	1.5090239633005372E-4	51	TCRBV11-02	TCRBV11	TCRBV11-02				01,03					TCRBD01,TCRBD02	TCRBD01-01,TCRBD02-01		TCRBJ01-03*01	TCRBJ01	TCRBJ01-03	01				1	0	2	7	10	0	30	-1	46	49	59	45	In	VDJ
ACCAGTGCCCATCCTGAAGACAGCAGCTTCTACATCTGCAGTGCTGGGACTAGCGCTAGGGACACAGATACGCAGTATTTTGGCCCA	CSAGTSARDTDTQYF	64	2.1461674144718752E-4	45	TCRBV20	TCRBV20				TCRBV20-01,TCRBV20-or09_02		TCRBD02-01	TCRBD02	TCRBD02-01				01,02	TCRBJ02-03*01	TCRBJ02	TCRBJ02-03	01				5	0	0	6	7	2	36	-1	45	55	62	64	In	VDJ
ACCCTGCAGCCAGAAGACTCGGCCCTGTATCTCTGTGCCAGCAGCCAAGAAGGGGGCTCTGGGGCCAACGTCCTGACTTTCGGGGCC	CASSQEGGSGANVLTF	58	1.944964219365137E-4	48	TCRBV04-02*01	TCRBV04	TCRBV04-02	01				TCRBD01-01*01	TCRBD01	TCRBD01-01	01				TCRBJ02-06*01	TCRBJ02	TCRBJ02-06	01				0	0	5	1	0	0	33	-1	50	-1	56	58	In	VDJ
CGGTCCACAAAGCTGGAGGACTCAGCCATGTACTTCTGTGCCAGCAGTGAATTTTTGGGGACTGCCGATGAGCAGTTCTTCGGGCCA	CASSEFLGTADEQFF	73	2.4479722071319825E-4	45	TCRBV02-01	TCRBV02	TCRBV02-01				01,03	TCRBD02-01	TCRBD02	TCRBD02-01				01,02	TCRBJ02-01*01	TCRBJ02	TCRBJ02-01	01				2	6	0	10	4	8	36	51	57	63	67	73	In	VDJ
TCCAACCTGCAAAGCTTGAGGACTCGGCCGTGTATCTCTGTGCCAGCAGCTTACCAAGGACAAACCCACGAGCAGTACTTCGGGCCG		43	1.4419562315982912E-4	43	TCRBV11-02*03	TCRBV11	TCRBV11-02	03				TCRBD01-01*01	TCRBD01	TCRBD01-01	01				TCRBJ02-07*01	TCRBJ02	TCRBJ02-07	01				2	4	1	6	5	5	38	53	57	62	67	43	Out	VDJ
CTGACAGTGACCAGTGCCCATCCTGAAGACAGCAGCTTCTACATCTGCAGTGCTCCTGACAGGGGCAATGAGCAGTTCTTCGGGCCA	CSAPDRGNEQFF	43	1.4419562315982912E-4	36	TCRBV20	TCRBV20				TCRBV20-01,TCRBV20-or09_02		TCRBD01-01*01	TCRBD01	TCRBD01-01	01				TCRBJ02-01*01	TCRBJ02	TCRBJ02-01	01				5	3	2	2	0	6	45	54	57	-1	65	43	In	VDJ
AATTCCCTGGAGCTTGGTGACTCTGCTGTGTATTTCTGTGCCAGCAGCCAAGATGGTGGTTTCGGGGAGACCCAGTACTTCGGGCCA	CASSQDGGFGETQYF	54	1.8108287559606446E-4	45	TCRBV03-01/03-02*01	TCRBV03	TCRBV03-01/03-02	01				TCRBD02-01	TCRBD02	TCRBD02-01				01,02	TCRBJ02-05*01	TCRBJ02	TCRBJ02-05	01				0	9	8	4	0	5	36	53	62	-1	66	54	In	VDJ
TCCGCCAGCACCAACCAGACATCTATGTACCTCTGTGCCAGCAGTTTTAACACAGCTAATAGGGGAGGTGGCTACACCTTCGGTTCG	CASSFNTANRGGGYTF	28	9.389482438314453E-5	48	TCRBV28-01*01	TCRBV28	TCRBV28-01	01				TCRBD02-01*02	TCRBD02	TCRBD02-01	02				TCRBJ01-02*01	TCRBJ01	TCRBJ01-02	01				3	15	9	1	0	7	33	47	62	-1	68	28	In	VDJ
CTGTACCCTCTCAGACATCTGTGTACTTCTGTGCCAGCAGTTTCCTAGCGGGAGGGCCTTTGGGGAGATACGCAGTATTTTGGCCCA		58	1.944964219365137E-4	52	TCRBV06-04*01	TCRBV06	TCRBV06-04	01				TCRBD02-01*02	TCRBD02	TCRBD02-01	02				TCRBJ02-03*01	TCRBJ02	TCRBJ02-03	01				5	3	4	0	9	5	29	41	44	56	65	58	Out	VDJ
GTGAACGCCTTGGAGCTGGACGACTCGGCCCTGTATCTCTGTGCCAGCAGCTTTTGACAGGGCGGTCAGCCCCAGCATTTTGGTGAT	CASSF*QGGQPQHF	54	1.8108287559606446E-4	42	TCRBV05-04*01	TCRBV05	TCRBV05-04	01				TCRBD01-01*01	TCRBD01	TCRBD01-01	01				TCRBJ01-05*01	TCRBJ01	TCRBJ01-05	01				2	2	2	3	3	6	39	53	55	62	65	54	Stop	VDJ
AATCCTGTCCTCAGAACCGGGAGACACGGCACTGTATCTCTGCGCCAGCGGGAACAGGGTGGGAATCAGCCCCAGCATTTTGGTGAT		71	2.3809044754297365E-4	41	TCRBV23-01*01	TCRBV23	TCRBV23-01	01				TCRBD01-01*01	TCRBD01	TCRBD01-01	01				TCRBJ01-05*01	TCRBJ01	TCRBJ01-05	01				8	4	3	3	4	4	40	49	53	59	63	71	Out	VDJ
CACACCCTGCAGCCAGAAGACTCGGCCCTGTATCTCTGTGCCAGCAGCCAAGACCCCACAGGGAGCTACGAGCAGTACTTCGGGCCG	CASSQDPTGSYEQYF	63	2.1126335486207522E-4	45	TCRBV04-02*01	TCRBV04	TCRBV04-02	01				TCRBD01-01*01	TCRBD01	TCRBD01-01	01				TCRBJ02-07*01	TCRBJ02	TCRBJ02-07	01				0	4	3	3	2	3	36	53	57	63	65	63	In	VDJ
NNNNTGTCGGCTGCTCCCTCCCAGACATCTGTGTACTTCTGTGCCAGCAGATCCGGGACAGGGGGCACTGAAGCTTTCTTTGGACAA	CASRSGTGGTEAFF	62	2.079099682769629E-4	42	TCRBV06-05*01	TCRBV06	TCRBV06-05	01				TCRBD01-01*01	TCRBD01	TCRBD01-01	01				TCRBJ01-01*01	TCRBJ01	TCRBJ01-01	01				6	4	0	1	0	4	39	50	54	-1	65	62	In	VDJ
CGCACAGAGCAGGGGGACTCGGCCATGTATCTCTGTGCCAGCAGCCCCCCGGTCTGGGGTGCACCCTACGAGCAGTACTTCGGGCCG	CASSPPVWGAPYEQYF	77	2.5821076705364747E-4	48	TCRBV07-09*01	TCRBV07	TCRBV07-09	01								TCRBD01,TCRBD02	TCRBD01-01,TCRBD02-01		TCRBJ02-07*01	TCRBJ02	TCRBJ02-07	01				5	10	6	2	5	2	33	45	55	59	64	77	In	VDJ
NNCTCTGAAGATCCGGTCCACAAAGCTGGAGGACTCAGCCATGTACTTCTGTGCCAGTAAACCACAGGAGGCTACACCTTCGGTTCG		30	1.0060159755336915E-4	32	TCRBV02-01	TCRBV02	TCRBV02-01				01,03	TCRBD01-01*01	TCRBD01	TCRBD01-01	01				TCRBJ01-02*01	TCRBJ01	TCRBJ01-02	01				9	6	3	4	1	8	49	57	63	68	69	30	Out	VDJ
NNNNNNNTGTCGGCTGCTCCCTCCCAAACATCTGTGTACTTCTGTGCCAGCTTGATCGCGGGGCAAGAGACCCAGTACTTCGGGCCA	CASLIAGQETQYF	66	2.2132351461741213E-4	39	TCRBV06	TCRBV06				TCRBV06-02/06-03,TCRBV06-02		TCRBD02-01*01	TCRBD02	TCRBD02-01	01				TCRBJ02-05*01	TCRBJ02	TCRBJ02-05	01				8	6	7	3	0	2	42	51	57	-1	63	66	In	VDJ
CTCAAGATCCAGCCTGCAGAGCTTGGGGACTCGGCCGTGTATCTCTGTGCCAGCAGCTTGGGGTACACTGAAGCTTTCTTTGGACAA	CASSLGYTEAFF	36	1.2072191706404298E-4	36	TCRBV11-03*01	TCRBV11	TCRBV11-03	01								TCRBD01,TCRBD02	TCRBD01-01,TCRBD02-01		TCRBJ01-01*01	TCRBJ01	TCRBJ01-01	01				3	0	6	2	1	3	45	-1	59	63	64	36	In	VDJ
ACTGTGACATCGGCCCAAAAGAACCCGACAGCTTTCTATCTCTGTGCCAGTAACACTGGGGTCTGGCAGCCCCAGCATTTTGGTGAT	CASNTGVWQPQHF	89	2.984514060749951E-4	39	TCRBV19-01*01	TCRBV19	TCRBV19-01	01								TCRBD01,TCRBD02	TCRBD01-01,TCRBD02-01		TCRBJ01-05*01	TCRBJ01	TCRBJ01-05	01				7	5	6	2	5	7	42	52	57	61	66	89	In	VDJ
TTGGAGATCCAGCGCACAGAGCAGGGGGACTCGGCCATGTATCTCTGTGCCAGCAGCTCTTATTCGGCCGAGCAGTACTTCGGGCCG	CASSSYSAEQYF	57	1.9114303535140137E-4	36	TCRBV07-09*01	TCRBV07	TCRBV07-09	01								TCRBD01,TCRBD02	TCRBD01-01,TCRBD02-01		TCRBJ02-07*01	TCRBJ02	TCRBJ02-07	01				4	7	9	0	0	6	45	58	65	-1	68	57	In	VDJ
TCCCTGGAGCTTGGTGACTCTGCTGTGTATTTCTGTGCCAGCAGCCTACGTAAGGGTGGGAACACCGGGGAGCTGTTTTTTGGAGAA	CASSLRKGGNTGELFF	28	9.389482438314453E-5	48	TCRBV03-01/03-02*01	TCRBV03	TCRBV03-01/03-02	01								TCRBD01,TCRBD02	TCRBD01-01,TCRBD02-01		TCRBJ02-02*01	TCRBJ02	TCRBJ02-02	01				4	6	5	3	3	1	33	46	52	56	59	28	In	VDJ
TTCATCCTGAGTTCTAAGAAGCTCCTTCTCAGTGACTCTGGCTTCTATCTCTGTGCCTGGAGTTTGGGTGAGCAGTTCTTCGGGCCA	CAWSLGEQFF	52	1.7437610242583985E-4	30	TCRBV30-01*01	TCRBV30	TCRBV30-01	01								TCRBD01,TCRBD02	TCRBD01-01,TCRBD02-01		TCRBJ02-01*01	TCRBJ02	TCRBJ02-01	01				2	2	0	9	0	9	51	63	65	-1	68	52	In	VDJ
CTGCAGCCAGAAGACTCAGCCCTGTATCTCTGCGCCAGCAGCCAAGAGTGGCTAGCGGGGAGTCCCAATGAGCAGTTCTTCGGGCCA	CASSQEWLAGSPNEQFF	57	1.9114303535140137E-4	51	TCRBV04-01*01	TCRBV04	TCRBV04-01	01				TCRBD02-01*01	TCRBD02	TCRBD02-01	01				TCRBJ02-01*01	TCRBJ02	TCRBJ02-01	01				0	4	4	3	5	6	30	47	51	60	65	57	In	VDJ
ATCCGGTCCACAAAGCTGGAGGACTCAGCCATGTACTTCTGTGCCAGCTACGGCCGGGACCATAACTACGAGCAGTACTTCGGGCCG	CASYGRDHNYEQYF	54	1.8108287559606446E-4	42	TCRBV02-01	TCRBV02	TCRBV02-01				01,03					TCRBD01,TCRBD02	TCRBD01-01,TCRBD02-01		TCRBJ02-07*01	TCRBJ02	TCRBJ02-07	01				8	7	0	7	5	3	39	48	55	60	65	54	In	VDJ
ACGTTGGCGTCTGCTGTACCCTCTCAGACATCTGTGTACTTCTGTGCCAGCAGTGACGGGACTAGCAATGAGCAGTTCTTCGGGCCA	CASSDGTSNEQFF	53	1.7772948901095215E-4	39	TCRBV06-04*01	TCRBV06	TCRBV06-04	01				TCRBD02-01	TCRBD02	TCRBD02-01				01,02	TCRBJ02-01*01	TCRBJ02	TCRBJ02-01	01				2	0	0	8	0	6	42	-1	57	-1	65	53	In	VDJ
GAGCTGAATGTGAACGCCTTGTTGCTGGGGGACTCGGCCCTGTATCTCTGTGCCAGCAGCTTGGGGACAGGGCTGTACTTCGGGCCG	CASSLGTGLYF	53	1.7772948901095215E-4	33	TCRBV05-05*01	TCRBV05	TCRBV05-05	01				TCRBD01-01*01	TCRBD01	TCRBD01-01	01				TCRBJ02-07*01	TCRBJ02	TCRBJ02-07	01				0	0	1	3	2	12	48	-1	64	72	74	53	In	VDJ
GTGAGCAACATGAGCCCTGAAGACAGCAGCATATATCTCTGCAGCGCCCGGACTGGAGGGCCGAATGAAAAACTGTTTTTTGGCAGT	CSARTGGPNEKLFF	41	1.374888499896045E-4	42	TCRBV29-01*03	TCRBV29	TCRBV29-01	03				TCRBD02-01*02	TCRBD02	TCRBD02-01	02				TCRBJ01-04*01	TCRBJ01	TCRBJ01-04	01				6	7	10	0	3	5	39	47	54	60	63	41	In	VDJ
NTGTCGGCTGCTCCCTCCCAGACATCTGTGTACTTCTGTGCCAGCAGCCCAAGCTTATTACATTCCTACGAGCAGTACTTCGGGCCG	CASSPSLLHSYEQYF	47	1.5760916950027833E-4	45	TCRBV06-05*01	TCRBV06	TCRBV06-05	01								TCRBD01,TCRBD02	TCRBD01-01,TCRBD02-01		TCRBJ02-07*01	TCRBJ02	TCRBJ02-07	01				6	12	3	6	1	1	36	47	59	62	63	47	In	VDJ
CAGCCTGCAAAGCTTGAGGACTCGGCCGTGTATCTCTGTGCCAGCAGCCCCATAGACCTTAGCTCCTACGAGCAGTACTTCGGGCCG	CASSPIDLSSYEQYF	58	1.944964219365137E-4	45	TCRBV11-02*01	TCRBV11	TCRBV11-02	01								TCRBD01,TCRBD02	TCRBD01-01,TCRBD02-01		TCRBJ02-07*01	TCRBJ02	TCRBJ02-07	01				5	6	2	7	5	0	36	48	54	57	62	58	In	VDJ
GACATCCGCTCACCAGGCCTGGGGGACGCAGCCATGTACCTGTGTGCCACCAGCCACATCGGGGGGGAGACCCAGTACTTCGGGCCA	CATSHIGGETQYF	57	1.9114303535140137E-4	39	TCRBV15-01*02	TCRBV15	TCRBV15-01	02				TCRBD02-01*01	TCRBD02	TCRBD02-01	01				TCRBJ02-05*01	TCRBJ02	TCRBJ02-05	01				5	5	8	1	0	5	42	54	59	-1	66	57	In	VDJ
ATCCAGCGCACAGAGCAGGGGGACTCGGCCATGTATCTCTGTGCCAGCAGCCCCCGCCAGCTTGAAGAGACCCAGTACTTCGGGCCA	CASSPRQLEETQYF	83	2.783310865643213E-4	42	TCRBV07-09*01	TCRBV07	TCRBV07-09	01								TCRBD01,TCRBD02	TCRBD01-01,TCRBD02-01		TCRBJ02-05*01	TCRBJ02	TCRBJ02-05	01				5	6	4	5	4	3	39	51	57	60	64	83	In	VDJ
ATCCTGGAGTCGCCCAGCCCCAACCAGACCTCTCTGTACTTCTGTGCCAGCAGTTTGTCCTTTAACTATGGCTACACCTTCGGTTCG	CASSLSFNYGYTF	44	1.4754900974494142E-4	39	TCRBV27-01*01	TCRBV27	TCRBV27-01	01				TCRBD02-01	TCRBD02	TCRBD02-01				01,02	TCRBJ01-02*01	TCRBJ01	TCRBJ01-02	01				3	3	4	10	1	1	42	56	59	61	62	44	In	VDJ
ACTGTGAGCAACATGAGCCCTGAAGACAGCAGCATATATCTCTGCAGCGTTGAAGCCGCCGACAGTTATGGCTACACCTTCGGTTCG	CSVEAADSYGYTF	15	5.0300798776684576E-5	39	TCRBV29-01	TCRBV29	TCRBV29-01				01,02	TCRBD01-01*01	TCRBD01	TCRBD01-01	01				TCRBJ01-02*01	TCRBJ01	TCRBJ01-02	01				1	5	2	5	1	5	42	55	60	65	66	15	In	VDJ
TGACATCGGCCCAAAAGAACCCGACAGCTTTCTATCTCTGTGCCAGTCTTGACAGGGAATGGCCTCTATGGCTACACCTTCGGTTCG		44	1.4754900974494142E-4	43	TCRBV19-01*01	TCRBV19	TCRBV19-01	01				TCRBD01-01*01	TCRBD01	TCRBD01-01	01				TCRBJ01-02*01	TCRBJ01	TCRBJ01-02	01				8	3	2	3	8	4	38	47	50	57	65	44	Out	VDJ
TCTCTGGAGCTGGGGGACTCAGCTTTGTATTTCTGTGCCAGCAGCGTTTCGGGACAGGGGGCCGGAAACACCATATATTTTGGAGAG	CASSVSGQGAGNTIYF	73	2.4479722071319825E-4	48	TCRBV09-01*01	TCRBV09	TCRBV09-01	01				TCRBD01-01*01	TCRBD01	TCRBD01-01	01				TCRBJ01-03*01	TCRBJ01	TCRBJ01-03	01				2	3	0	0	1	4	33	47	50	62	63	73	In	VDJ
AAGCTCCTTCTCAGTGACTCTGGCTTCTATCTCTGTGCCTGGAGGGCCGTTGGTGGGCCAGATAATTCACCCCTCCACTTTGGGAAT	CAWRAVGGPDNSPLHF	36	1.2072191706404298E-4	48	TCRBV30-01*01	TCRBV30	TCRBV30-01	01				TCRBD01-01*01	TCRBD01	TCRBD01-01	01				TCRBJ01-06*01	TCRBJ01	TCRBJ01-06	01				3	10	8	0	3	5	33	44	54	58	61	36	In	VDJ
TGAGCCCTGAAGACAGCAGCATATATCTCTGCAGCGTTGGGCACACTACAGGGGGCCTCTTCTGGAAACACCATATATTTTGGAGAG		29	9.724821096825685E-5	52	TCRBV29-01	TCRBV29	TCRBV29-01				01,02	TCRBD01-01*01	TCRBD01	TCRBD01-01	01				TCRBJ01-03*01	TCRBJ01	TCRBJ01-03	01				4	8	3	0	4	1	29	39	47	56	60	29	Out	VDJ
CCTGGAGTCTGCCAGGCCCTCACATACCTCTCAGTACCTCTGTGCCAGCAGTGCCCAAGGGACACCGATGGCTACACCTTCGGTTCG		59	1.97849808521626E-4	41	TCRBV25-01*01	TCRBV25	TCRBV25-01	01				TCRBD01-01*01	TCRBD01	TCRBD01-01	01				TCRBJ01-02*01	TCRBJ01	TCRBJ01-02	01				4	5	0	6	3	6	40	53	58	64	67	59	Out	VDJ
CTACACGCCCTGCAGCCAGAAGACTCAGCCCTGTATCTCTGCGCCAGCAGCCCCCATGGACAGAGTGATGGCTACACCTTCGGTTCG	CASSPHGQSDGYTF	63	2.1126335486207522E-4	42	TCRBV04-01*01	TCRBV04	TCRBV04-01	01				TCRBD01-01*01	TCRBD01	TCRBD01-01	01				TCRBJ01-02*01	TCRBJ01	TCRBJ01-02	01				4	5	1	5	4	6	39	52	57	63	67	63	In	VDJ
CTGTCCCTAGAGTCTGCCATCCCCAACCAGACAGCTCTTTACTTCTGTGCCACCAGTGACCGGGACCTCTCGTGGTTCTTCGGGCCA	CATSDRDLSWFF	61	2.045565816918506E-4	36	TCRBV24-01*01	TCRBV24	TCRBV24-01	01								TCRBD01,TCRBD02	TCRBD01-01,TCRBD02-01		TCRBJ02-01*01	TCRBJ02	TCRBJ02-01	01				4	2	0	7	8	15	45	59	61	66	74	61	In	VDJ
CGGTCCACAAAGCTGGAGGACTCAGCCATGTACTTCTGTGCCAGCAGTGAATTTGGGACAGGGGCATTTGAAGCTTTCTTTGGACAA	CASSEFGTGAFEAFF	50	1.6766932925561524E-4	45	TCRBV02-01	TCRBV02	TCRBV02-01				01,03	TCRBD01-01*01	TCRBD01	TCRBD01-01	01				TCRBJ01-01*01	TCRBJ01	TCRBJ01-01	01				2	3	0	2	4	7	36	51	54	64	68	50	In	VDJ
TCGGCTGCTCCCTCCCAGACATCTGTGTACTTCTGTGCCAGCTCATCGGGGTCCGGGACGTCTTACAATGAGCAGTTCTTCGGGCCA	CASSSGSGTSYNEQFF	67	2.2467690120252443E-4	48	TCRBV06	TCRBV06				TCRBV06-01,TCRBV06-05						TCRBD01,TCRBD02	TCRBD01-01,TCRBD02-01		TCRBJ02-01*01	TCRBJ02	TCRBJ02-01	01				8	12	0	7	4	4	33	42	54	59	63	67	In	VDJ
ATCCAGCGCACAGAGCAGGAGGACTCGGCCGTGTATCTCTGTGCCAGCAGCTACGCGGACGGAACTCAGCCCCAGCATTTTGGTGAT	CASSYADGTQPQHF	37	1.240753036491553E-4	42	TCRBV07-02	TCRBV07	TCRBV07-02				01,02					TCRBD01,TCRBD02	TCRBD01-01,TCRBD02-01		TCRBJ01-05*01	TCRBJ01	TCRBJ01-05	01				4	4	1	7	5	6	39	52	56	60	65	37	In	VDJ
GAGTCCGCTACCAGCTCCCAGACATCTGTGTACTTCTGTGCCATCAGTGAGGGGGAGACAGGGTCCTACGAGCAGTACTTCGGGCCG	CAISEGETGSYEQYF	42	1.408422365747168E-4	45	TCRBV10-03*01	TCRBV10	TCRBV10-03	01				TCRBD01-01*01	TCRBD01	TCRBD01-01	01				TCRBJ02-07*01	TCRBJ02	TCRBJ02-07	01				2	5	2	3	0	1	36	51	56	-1	63	42	In	VDJ
CAGTCCACGGAGTCAGGGGACACAGCACTGTATTTCTGTGCCAGCAGCAAAGGGACGGGGTGAGGAAACACCATATATTTTGGAGAG	CASSKGTG*GNTIYF	39	1.307820768193799E-4	45	TCRBV21-01*01	TCRBV21	TCRBV21-01	01				TCRBD02-01*01	TCRBD02	TCRBD02-01	01				TCRBJ01-03*01	TCRBJ01	TCRBJ01-03	01				1	3	8	3	3	4	36	52	55	60	63	39	Stop	VDJ
ATCCGGTCCACAAAGCTGGAGGACTCAGCCATGTACTTCTGTGCCAGCAGCAGGGACAGGGGGCGAGAGACCCAGTACTTCGGGCCA	CASSRDRGRETQYF	61	2.045565816918506E-4	42	TCRBV02-01	TCRBV02	TCRBV02-01				01,03	TCRBD01-01*01	TCRBD01	TCRBD01-01	01				TCRBJ02-05*01	TCRBJ02	TCRBJ02-05	01				6	2	0	0	1	4	39	50	52	64	65	61	In	VDJ
CTCAAGATCCAGCCTGCAAAGCTTGAGGACTCGGCCGTGTATCTCTGTGCCAGCAGCTTACAGGGGAGGGAGCTGTTTTTTGGAGAA	CASSLQGRELFF	21	7.04211182873584E-5	36	TCRBV11-02*01	TCRBV11	TCRBV11-02	01				TCRBD01-01*01	TCRBD01	TCRBD01-01	01				TCRBJ02-02*01	TCRBJ02	TCRBJ02-02	01				2	0	4	2	1	9	45	-1	60	66	67	21	In	VDJ
ACTCTGGAGTCCGCTACCAGCTCCCAGACATCTGTGTACTTCTGTGCCATCAGTGAAAAGGGATCCTATGGCTACACCTTCGGTTCG	CAISEKGSYGYTF	38	1.274286902342676E-4	39	TCRBV10-03*01	TCRBV10	TCRBV10-03	01								TCRBD01,TCRBD02	TCRBD01-01,TCRBD02-01		TCRBJ01-02*01	TCRBJ01	TCRBJ01-02	01				3	3	0	8	2	4	42	56	59	63	65	38	In	VDJ
ACAGTGACCAGTGCCCATCCTGAAGACAGCAGCTTCTACATCTGCAGTGTCCCGGAGGGATTCCAAGAGACCCAGTACTTCGGGCCA	CSVPEGFQETQYF	36	1.2072191706404298E-4	39	TCRBV20	TCRBV20				TCRBV20-01,TCRBV20-or09_02		TCRBD02-01*02	TCRBD02	TCRBD02-01	02				TCRBJ02-05*01	TCRBJ02	TCRBJ02-05	01				7	4	10	0	3	1	42	49	53	59	62	36	In	VDJ
NNNNTGTCGGCTGCTCCCTCCCAAACATCTGTGTACTTCTGTGCCAGCCTCCCCGCCTAGGGCTTCTACGAGCAGTACTTCGGGCCG	CASLPA*GFYEQYF	66	2.2132351461741213E-4	42	TCRBV06	TCRBV06				TCRBV06-02/06-03,TCRBV06-02						TCRBD01,TCRBD02	TCRBD01-01,TCRBD02-01		TCRBJ02-07*01	TCRBJ02	TCRBJ02-07	01				8	10	5	3	3	3	39	48	58	62	65	66	Stop	VDJ
AAGATCCGGTCCACAAAGCTGGAGGACTCAGCCATGTACTTCTGTGCCAGCAGTGAAGGAGGGTTGGTGCGACTGTTTTTTGGCAGT	CASSEGGLVRLFF	35	1.1736853047893067E-4	39	TCRBV02-01	TCRBV02	TCRBV02-01				01,03	TCRBD02-01*02	TCRBD02	TCRBD02-01	02				TCRBJ01-04*01	TCRBJ01	TCRBJ01-04	01				1	0	11	0	8	13	42	-1	58	63	71	35	In	VDJ
TGTGGTCGCACTGCAGCAAGAAGACTCAGCTGCGTATCTCTGCACCAGCAGCCCAGTGGCATAGACACTGAAGCTTTCTTTGGACAA		65	2.1797012803229982E-4	41	TCRBV01-01*01	TCRBV01	TCRBV01-01	01								TCRBD01,TCRBD02	TCRBD01-01,TCRBD02-01		TCRBJ01-01*01	TCRBJ01	TCRBJ01-01	01				4	0	4	5	8	3	40	-1	53	56	64	65	Out	VDJ
TGACAGTGACCAGTGCCCATCCTGAAGACAGCAGCTTCTACATCTGCAGTGCTCTACCGGGGGGGAGAGACCCAGTACTTCGGGCCA		57	1.9114303535140137E-4	37	TCRBV20	TCRBV20				TCRBV20-01,TCRBV20-or09_02		TCRBD02-01*01	TCRBD02	TCRBD02-01	01				TCRBJ02-05*01	TCRBJ02	TCRBJ02-05	01				5	4	8	0	0	4	44	53	57	-1	65	57	Out	VDJ
TCCACGGAGTCAGGGGACACAGCACTGTATTTCTGTGCCAGCAGCAAGGGGTCTGGCAGGGGGTTAGACGAGCAGTACTTCGGGCCG	CASSKGSGRGLDEQYF	29	9.724821096825685E-5	48	TCRBV21-01*01	TCRBV21	TCRBV21-01	01				TCRBD01-01*01	TCRBD01	TCRBD01-01	01				TCRBJ02-07*01	TCRBJ02	TCRBJ02-07	01				3	9	4	1	4	5	33	47	56	63	67	29	In	VDJ
CCCCTGACCCTGGAGTCTGCCAGGCCCTCACATACCTCTCAGTACCTCTGTGCCAGCGCCGCGGGGGATACGCAGTATTTTGGCCCA	CASAAGDTQYF	58	1.944964219365137E-4	33	TCRBV25-01*01	TCRBV25	TCRBV25-01	01				TCRBD02-01*01	TCRBD02	TCRBD02-01	01				TCRBJ02-03*01	TCRBJ02	TCRBJ02-03	01				8	3	7	3	0	6	48	57	60	-1	66	58	In	VDJ
GCCTTGGAGCTGGGGGACTCGGCCCTGTATCTCTGTGCCAGAAGCTTGCACAGGTTCCTGAACACCGGGGAGCTGTTTTTTGGAGAA	CARSLHRFLNTGELFF	42	1.408422365747168E-4	48	TCRBV05-03	TCRBV05	TCRBV05-03				01,02	TCRBD01-01*01	TCRBD01	TCRBD01-01	01				TCRBJ02-02*01	TCRBJ02	TCRBJ02-02	01				1	1	3	4	5	1	33	48	49	54	59	42	In	VDJ
NTGTCGGCTGCTCCCTCCCAGACATCTGTGTACTTCTGTGCCAGCAGTCCTCGACCAGAGAACACCGGGGAGCTGTTTTTTGGAGAA	CASSPRPENTGELFF	39	1.307820768193799E-4	45	TCRBV06-05*01	TCRBV06	TCRBV06-05	01								TCRBD01,TCRBD02	TCRBD01-01,TCRBD02-01		TCRBJ02-02*01	TCRBJ02	TCRBJ02-02	01				5	4	2	7	4	1	36	48	52	55	59	39	In	VDJ
NNNNNNNNNNNNNTGTCGGCTGCTCCCTCCCAGACATCTGTGTACTTCTGTGCCAGCAGGTCCAACACTGAAGCTTTCTTTGGACAA	CASRSNTEAFF	44	1.4754900974494142E-4	33	TCRBV06-05*01	TCRBV06	TCRBV06-05	01											TCRBJ01-01*01	TCRBJ01	TCRBJ01-01	01				6	0	0	0	4	2	48	-1	-1	59	63	44	In	VJ
NTGTCGGCTGCTCCCTCCCAGACATCTGTGTACTTCTGTGCCAGCAGTTACTCCTGGACAGGGACGAAGAAACTGTTTTTTGGCAGT	CASSYSWTGTKKLFF	31	1.0395498413848146E-4	45	TCRBV06-05*01	TCRBV06	TCRBV06-05	01				TCRBD01-01*01	TCRBD01	TCRBD01-01	01				TCRBJ01-04*01	TCRBJ01	TCRBJ01-04	01				0	2	1	3	6	11	36	53	55	63	69	31	In	VDJ
CTGCAGCCAGAAGACTCAGCCCTGTATCTCTGCGCCAGCAGCCAAGTTACGTCTAGCGGACCAGCAAATGAGCAGTTCTTCGGGCCA	CASSQVTSSGPANEQFF	50	1.6766932925561524E-4	51	TCRBV04-01*01	TCRBV04	TCRBV04-01	01				TCRBD02-01	TCRBD02	TCRBD02-01				01,02	TCRBJ02-01*01	TCRBJ02	TCRBJ02-01	01				1	6	4	5	7	7	30	46	52	59	66	50	In	VDJ
CGCACAGAGCAGGGGGACTCGGCCATGTATCTCTGTGCCAGCAGCCCCTCGGGACAGGGAGGGTCCGGGGAGCTGTTTTTTGGAGAA	CASSPSGQGGSGELFF	62	2.079099682769629E-4	48	TCRBV07-09*01	TCRBV07	TCRBV07-09	01				TCRBD01-01*01	TCRBD01	TCRBD01-01	01				TCRBJ02-02*01	TCRBJ02	TCRBJ02-02	01				5	5	0	3	5	6	33	45	50	59	64	62	In	VDJ
NNNNTGTCGGCTGCTCCCTCCCAGACATCTGTGTACTTCTGTGCCAGCAGGGGGGTCTCCGGGGAGGATGGCTACACCTTCGGTTCG	CASRGVSGEDGYTF	40	1.341354634044922E-4	42	TCRBV06-05*01	TCRBV06	TCRBV06-05	01				TCRBD02-01*02	TCRBD02	TCRBD02-01	02				TCRBJ01-02*01	TCRBJ01	TCRBJ01-02	01				6	11	9	1	0	6	39	50	61	-1	67	40	In	VDJ
ACTGGAGGATTCTGGAGTTTATTTCTGTGCCAGCAGCCCCTGACTAGCGGGAGGCTACCCTCCTCCTACGAGCAGTACTTCGGGCCG		64	2.1461674144718752E-4	56	TCRBV14-01*01	TCRBV14	TCRBV14-01	01				TCRBD02-01*02	TCRBD02	TCRBD02-01	02				TCRBJ02-07*01	TCRBJ02	TCRBJ02-07	01				4	3	2	1	8	0	25	38	41	54	62	64	Out	VDJ
CTGACAGTGACCAGTGCCCATCCTGAAGACAGCAGCTTCTACATCTGCAGTGCTAGCCGGGAGCACTACGAGCAGTACTTCGGGCCG	CSASREHYEQYF	22	7.377450487247071E-5	36	TCRBV20	TCRBV20				TCRBV20-01,TCRBV20-or09_02		TCRBD02-01*02	TCRBD02	TCRBD02-01	02				TCRBJ02-07*01	TCRBJ02	TCRBJ02-07	01				3	1	8	2	2	3	45	56	57	63	65	22	In	VDJ
AGCTCTCTGGAGCTGGGGGACTCAGCTTTGTATTTCTGTGCCAGCAGCGTCTCCGGGACAGGGGTCTCCGGGCAGTACTTCGGGCCG	CASSVSGTGVSGQYF	41	1.374888499896045E-4	45	TCRBV09-01*01	TCRBV09	TCRBV09-01	01				TCRBD01-01*01	TCRBD01	TCRBD01-01	01				TCRBJ02-07*01	TCRBJ02	TCRBJ02-07	01				2	4	0	2	7	9	36	50	54	64	71	41	In	VDJ
ATTCCCTGGAGCTTGGTGACTCTGCTGTGTATTTCTGTGCCAGCAGCCAACCGAGAGGACTTCCCCAACGAGCAGTACTTCGGGCCG		32	1.0730837072359376E-4	46	TCRBV03-01/03-02*01	TCRBV03	TCRBV03-01/03-02	01				TCRBD02-01	TCRBD02	TCRBD02-01				01,02	TCRBJ02-07*01	TCRBJ02	TCRBJ02-07	01				2	6	1	10	6	5	35	50	56	61	67	32	Out	VDJ
CTGGAGTCCGCCAGCACCAACCAGACATCTATGTACCTCTGTGCCAGCAGGACGGGACAGGGGAGGTATGGCTACACCTTCGGTTCG	CASRTGQGRYGYTF	14	4.6947412191572266E-5	42	TCRBV28-01*01	TCRBV28	TCRBV28-01	01				TCRBD01-01*01	TCRBD01	TCRBD01-01	01				TCRBJ01-02*01	TCRBJ01	TCRBJ01-02	01				6	3	0	2	3	5	39	50	53	63	66	14	In	VDJ
AAGCTTGAGGACTCGGCCGTGTATCTCTGTGCCAGCAGCTTAGTGGGTCTAGCGGGGGTTCTCTACAATGAGCAGTTCTTCGGGCCA	CASSLVGLAGVLYNEQFF	37	1.240753036491553E-4	54	TCRBV11-02	TCRBV11	TCRBV11-02				01,03	TCRBD02-01*01	TCRBD02	TCRBD02-01	01				TCRBJ02-01*01	TCRBJ02	TCRBJ02-01	01				1	5	4	2	4	3	27	43	48	58	62	37	In	VDJ
ATCCGGTCCACAAAGCTGGAGGACTCAGCCATGTACTTCTGTGCCAGCAGTGGGACGGGAGTCACAGATACGCAGTATTTTGGCCCA	CASSGTGVTDTQYF	66	2.2132351461741213E-4	42	TCRBV02-01	TCRBV02	TCRBV02-01				01,03	TCRBD02-01*02	TCRBD02	TCRBD02-01	02				TCRBJ02-03*01	TCRBJ02	TCRBJ02-03	01				4	3	8	2	1	2	39	52	55	61	62	66	In	VDJ
AAGATCCAGCGCACACAGCAGGAGGACTCCGCCGTGTATCTCTGTGCCAGCAGCTTAGCGCAATACTACGAGCAGTACTTCGGGCCG	CASSLAQYYEQYF	58	1.944964219365137E-4	39	TCRBV07-08*01	TCRBV07	TCRBV07-08	01								TCRBD01,TCRBD02	TCRBD01-01,TCRBD02-01		TCRBJ02-07*01	TCRBJ02	TCRBJ02-07	01				0	1	4	6	3	3	42	59	60	62	65	58	In	VDJ
ACTCTGGAGTCCGCTACCAGCTCCCAGACATCTGTGTACTTCTGTGCCATCAGTGGAAGCAACACCGGGGAGCTGTTTTTTGGAGAA	CAISGSNTGELFF	48	1.6096255608539063E-4	39	TCRBV10-03*01	TCRBV10	TCRBV10-03	01				TCRBD02-01	TCRBD02	TCRBD02-01				01,02	TCRBJ02-02*01	TCRBJ02	TCRBJ02-02	01				4	2	6	7	0	2	42	55	57	-1	60	48	In	VDJ
CACACCCTGCAGCCAGAAGACTCGGCCCTGTATCTCTGCGCCAGCAGCCAAGATCTCGGCGGATCCTACGAGCAGTACTTCGGGCCG	CASSQDLGGSYEQYF	32	1.0730837072359376E-4	45	TCRBV04-03*01	TCRBV04	TCRBV04-03	01				TCRBD02-01	TCRBD02	TCRBD02-01				01,02	TCRBJ02-07*01	TCRBJ02	TCRBJ02-07	01				0	5	7	5	1	1	36	53	58	62	63	32	In	VDJ
TCCCTGTCCCTAGAGTCTGCCATCCCCAACCAGACAGCTCTTTACTTCTGTGCCACCAGGGGGACAGGTGGCTACACCTTCGGTTCG	CATRGTGGYTF	27	9.054143779803223E-5	33	TCRBV24-01*01	TCRBV24	TCRBV24-01	01				TCRBD01-01*01	TCRBD01	TCRBD01-01	01				TCRBJ01-02*01	TCRBJ01	TCRBJ01-02	01				7	1	0	4	0	7	48	59	60	-1	68	27	In	VDJ
ATCCGGTCCACAAAGCTGGAGGACTCAGCCATGTACTTCTGTGCCAGCAACGGACAGCTATTGAACACTGAAGCTTTCTTTGGACAA	CASNGQLLNTEAFF	55	1.8443626218117676E-4	42	TCRBV02-01	TCRBV02	TCRBV02-01				01,03	TCRBD01-01*01	TCRBD01	TCRBD01-01	01				TCRBJ01-01*01	TCRBJ01	TCRBJ01-01	01				7	2	1	5	4	0	39	49	51	57	61	55	In	VDJ
CTTGACATCCGCTCACCAGGCCTGGGGGACGCAGCCATGTACCTGTGTGCCACCAGCAGAGATATGGCAGAGAGATACTTCGGGCCG	CATSRDMAERYF	53	1.7772948901095215E-4	36	TCRBV15-01*02	TCRBV15	TCRBV15-01	02								TCRBD01,TCRBD02	TCRBD01-01,TCRBD02-01		TCRBJ02-07*01	TCRBJ02	TCRBJ02-07	01				0	5	4	5	5	13	45	62	67	70	75	53	In	VDJ
ACCCTGCAGCCAGAAGACTCGGCCCTGTATCTCTGTGCCAGCAGCCAAGATGAGGGGACAGGCGACGCGCCCCAGCATTTTGGTGAT	CASSQDEGTGDAPQHF	89	2.984514060749951E-4	48	TCRBV04-02*01	TCRBV04	TCRBV04-02	01				TCRBD01-01*01	TCRBD01	TCRBD01-01	01				TCRBJ01-05*01	TCRBJ01	TCRBJ01-05	01				0	4	0	4	6	9	33	50	54	62	68	89	In	VDJ
TCTAAGAAGCTCCTTCTCAGTGACTCTGGCTTCTATCTCTGTGCCTGGGTCGGGACTAATCTACGGAACACCATATATTTTGGAGAG	CAWVGTNLRNTIYF	51	1.7102271584072755E-4	42	TCRBV30-01*05	TCRBV30	TCRBV30-01	05				TCRBD02-01	TCRBD02	TCRBD02-01				01,02	TCRBJ01-03*01	TCRBJ01	TCRBJ01-03	01				4	2	0	9	8	7	39	49	51	58	66	51	In	VDJ
CTCAGGCTGGAGTTGGCTGCTCCCTCCCAGACATCTGTGTACTTCTGTGCCAGCAGTCCCCTGAACACTGAAGCTTTCTTTGGACAA	CASSPLNTEAFF	51	1.7102271584072755E-4	36	TCRBV06-06*04	TCRBV06	TCRBV06-06	04											TCRBJ01-01*01	TCRBJ01	TCRBJ01-01	01				4	0	0	0	3	0	45	-1	-1	58	61	51	In	VJ
GCCAGCACCAACCAGACATCTATGTACCTCTGTGCCAGCAGTTCGGGAAGTTTGAGATCTGCGAACACTGAAGCTTTCTTTGGACAA	CASSSGSLRSANTEAFF	33	1.1066175730870606E-4	51	TCRBV28-01*01	TCRBV28	TCRBV28-01	01				TCRBD02-01*02	TCRBD02	TCRBD02-01	02				TCRBJ01-01*01	TCRBJ01	TCRBJ01-01	01				4	0	8	3	14	1	30	-1	43	48	62	33	In	VDJ
NNNNTGTCGGCTGCTCCCTCCCAGACATCTGTGTACTTCTGTGCCAGCAGTTACTCGACGGAAGGCTACGAGCAGTACTTCGGGCCG	CASSYSTEGYEQYF	60	2.012031951067383E-4	42	TCRBV06-05*01	TCRBV06	TCRBV06-05	01								TCRBD01,TCRBD02	TCRBD01-01,TCRBD02-01		TCRBJ02-07*01	TCRBJ02	TCRBJ02-07	01				0	3	1	8	3	3	39	56	59	62	65	60	In	VDJ
TGTGAGCACCTTGGAGCTGGGGGACTCGGCCCTTTATCTTTGCGCCAGCAGCTCGGACAGGGAGCCTATGGCTACACCTTCGGTTCG		21	7.04211182873584E-5	41	TCRBV05-01*01	TCRBV05	TCRBV05-01	01				TCRBD01-01*01	TCRBD01	TCRBD01-01	01				TCRBJ01-02*01	TCRBJ01	TCRBJ01-02	01				3	1	1	3	3	4	40	53	54	62	65	21	Out	VDJ
ACGTTGGCGTCTGCTGTACCCTCTCAGACATCTGTGTACTTCTGTGCCAGCAGTGACTCTGGGGCCAACGTCCTGACTTTCGGGGCC	CASSDSGANVLTF	58	1.944964219365137E-4	39	TCRBV06-04*01	TCRBV06	TCRBV06-04	01											TCRBJ02-06*01	TCRBJ02	TCRBJ02-06	01				3	0	0	0	0	0	42	-1	-1	-1	56	58	In	VJ
AAGATCCAGCCCTCAGAACCCAGGGACTCAGCTGTGTACTTCTGTGCCAGCAGTTTAGCAGATGGGGGTGGCTACACCTTCGGTTCG	CASSLADGGGYTF	39	1.307820768193799E-4	39	TCRBV12-03/12-04*01	TCRBV12	TCRBV12-03/12-04	01								TCRBD01,TCRBD02	TCRBD01-01,TCRBD02-01		TCRBJ01-02*01	TCRBJ01	TCRBJ01-02	01				0	4	6	1	0	7	42	59	63	-1	68	39	In	VDJ
CCAGTGCCCATCCTGAAGACAGCAGCTTCTACATCTGCAGTGCTAGATTTCGGGCTAGATCATCGCTGGGAGCAGTTCTTCGGGCCA		49	1.6431594267050294E-4	46	TCRBV20	TCRBV20				TCRBV20-01,TCRBV20-or09_02						TCRBD01,TCRBD02	TCRBD01-01,TCRBD02-01		TCRBJ02-01*01	TCRBJ02	TCRBJ02-01	01				2	4	8	0	14	10	35	47	51	55	69	49	Out	VDJ
AGTCCGCTACCAGCTCCCAGACATCTGTGTACTTCTGTGCCATCAAGGGGACGCCGGGGAGCTAATGAAAAACTGTTTTTTGGCAGT		31	1.0395498413848146E-4	46	TCRBV10-03*01	TCRBV10	TCRBV10-03	01								TCRBD01,TCRBD02	TCRBD01-01,TCRBD02-01		TCRBJ01-04*01	TCRBJ01	TCRBJ01-04	01				7	2	0	7	9	3	35	45	47	52	61	31	Out	VDJ
GACATCCGCTCACCAGGCCTGGGGGACGCAGCCATGTACCTGTGTGCCACCAGCAGAGCTGGGGGCGAAGAGCAGTACTTCGGGCCG	CATSRAGGEEQYF	24	8.048127804269532E-5	39	TCRBV15-01*02	TCRBV15	TCRBV15-01	02				TCRBD01-01*01	TCRBD01	TCRBD01-01	01				TCRBJ02-07*01	TCRBJ02	TCRBJ02-07	01				1	2	6	0	3	7	42	58	60	66	69	24	In	VDJ
GAATGTGAGCACCTTGGAGCTGGGGGACTCGGCCCTTTATCTTTGCGCCAGCAGCTCAGACAGGGATGCGAGCAGTACTTCGGGCCG		37	1.240753036491553E-4	38	TCRBV05-01*01	TCRBV05	TCRBV05-01	01				TCRBD01-01*01	TCRBD01	TCRBD01-01	01				TCRBJ02-07*01	TCRBJ02	TCRBJ02-07	01				3	2	2	3	3	6	43	56	58	65	68	37	Out	VDJ
ATTCTGGAGTCCGCCAGCACCAACCAGACATCTATGTACCTCTGTGCCAGCAGTACGGGACAGTCCTACGAGCAGTACTTCGGGCCG	CASSTGQSYEQYF	22	7.377450487247071E-5	39	TCRBV28-01*01	TCRBV28	TCRBV28-01	01				TCRBD01-01*01	TCRBD01	TCRBD01-01	01				TCRBJ02-07*01	TCRBJ02	TCRBJ02-07	01				5	2	0	5	0	1	42	54	56	-1	63	22	In	VDJ
GCCTTGTTGCTGGGGGACTCGGCCCTCTATCTCTGTGCCAGCAGCTTGCCAGGGAGCGGCCCCTCCTACGAGCAGTACTTCGGGCCG	CASSLPGSGPSYEQYF	36	1.2072191706404298E-4	48	TCRBV05-06*01	TCRBV05	TCRBV05-06	01								TCRBD01,TCRBD02	TCRBD01-01,TCRBD02-01		TCRBJ02-07*01	TCRBJ02	TCRBJ02-07	01				1	1	4	3	8	0	33	48	49	54	62	36	In	VDJ
AGATGAATGTGAGTGCCTTGGAGCTGGGGGACTCGGCCCTGTATCTCTGTGCCAGAAGTCCCGGGGGGACGGGCTTTCTTTGGACAA		67	2.2467690120252443E-4	34	TCRBV05-03	TCRBV05	TCRBV05-03				01,02	TCRBD02-01*01	TCRBD02	TCRBD02-01	01				TCRBJ01-01*01	TCRBJ01	TCRBJ01-01	01				5	3	8	1	4	11	47	58	61	68	72	67	Out	VDJ
CCCTCAGAACCCAGGGACTCAGCTGTGTACTTCTGTGCCAGCAGTTTAGACAGATGGACGATGAACACTGAAGCTTTCTTTGGACAA	CASSLDRWTMNTEAFF	28	9.389482438314453E-5	48	TCRBV12	TCRBV12				TCRBV12-03/12-04,TCRBV12-04						TCRBD01,TCRBD02	TCRBD01-01,TCRBD02-01		TCRBJ01-01*01	TCRBJ01	TCRBJ01-01	01				1	6	1	7	2	0	33	49	55	59	61	28	In	VDJ
NTGTCGGCTGCTCCCTCCCAGACATCTGTGTACTTCTGTGCCAGCAGTGAAGAACACTCTGGGGCCAACGTCCTGACTTTCGGGGCC	CASSEEHSGANVLTF	79	2.649175402238721E-4	45	TCRBV06-01*01	TCRBV06	TCRBV06-01	01				TCRBD01-01*01	TCRBD01	TCRBD01-01	01				TCRBJ02-06*01	TCRBJ02	TCRBJ02-06	01				1	1	3	6	0	0	36	52	53	-1	56	79	In	VDJ
ACCAGTGCCCATCCTGAAGACAGCAGCTTCTACATCTGCAGTGCTAGGGAACTAGCGGGCCCCGGCAATGAGCAGTTCTTCGGGCCA	CSARELAGPGNEQFF	54	1.8108287559606446E-4	45	TCRBV20	TCRBV20				TCRBV20-01,TCRBV20-or09_02		TCRBD02-01	TCRBD02	TCRBD02-01				01,02	TCRBJ02-01*01	TCRBJ02	TCRBJ02-01	01				3	3	3	4	6	6	36	47	50	59	65	54	In	VDJ
CTGGAGTCCGCCAGCACCAACCAGACATCTATGTACCTCTGTGCCAGCAGTTTAGGGGGGCACACCGGGGAGCTGTTTTTTGGAGAA	CASSLGGHTGELFF	31	1.0395498413848146E-4	42	TCRBV28-01*01	TCRBV28	TCRBV28-01	01								TCRBD01,TCRBD02	TCRBD01-01,TCRBD02-01		TCRBJ02-02*01	TCRBJ02	TCRBJ02-02	01				2	1	6	0	0	3	39	54	55	-1	61	31	In	VDJ
NNNNTGTCGGCTGCTCCCTCCCAGACATCTGTGTACTTCTGTGCCAGCAGTGGACGCAGGGGGCAGGGGGAGCAGTACTTCGGGCCG	CASSGRRGQGEQYF	63	2.1126335486207522E-4	42	TCRBV06	TCRBV06				TCRBV06-01,TCRBV06-05		TCRBD01-01*01	TCRBD01	TCRBD01-01	01				TCRBJ02-07*01	TCRBJ02	TCRBJ02-07	01				4	4	4	0	5	7	39	52	56	64	69	63	In	VDJ
AAGATCCGGTCCACAAAGCTGGAGGACTCAGCCATGTACTTCTGTGCCAGCAGTGAACGGGTATCCTACGAGCAGTACTTCGGGCCG	CASSERVSYEQYF	77	2.5821076705364747E-4	39	TCRBV02-01	TCRBV02	TCRBV02-01				01,03	TCRBD02-01	TCRBD02	TCRBD02-01				01,02	TCRBJ02-07*01	TCRBJ02	TCRBJ02-07	01				2	0	8	4	2	1	42	-1	57	61	63	77	In	VDJ
GCCCATCCTGAAGACAGCAGCTTCTACATCTGCAGTGCTAGAGATGGGGAAACCGGGGGGGACACCGGGGAGCTGTTTTTTGGAGAA	CSARDGETGGDTGELFF	41	1.374888499896045E-4	51	TCRBV20	TCRBV20				TCRBV20-01,TCRBV20-or09_02		TCRBD02-01*01	TCRBD02	TCRBD02-01	01				TCRBJ02-02*01	TCRBJ02	TCRBJ02-02	01				0	9	8	0	0	3	30	44	53	-1	61	41	In	VDJ
CTGACAGTGACCAGTGCCCATCCTGAAGACAGCAGCTTCTACATCTGCAGTGCTAGCGCGAACTTCTATGGCTACACCTTCGGTTCG	CSASANFYGYTF	35	1.1736853047893067E-4	36	TCRBV20	TCRBV20				TCRBV20-01,TCRBV20-or09_02		TCRBD02-01	TCRBD02	TCRBD02-01				01,02	TCRBJ01-02*01	TCRBJ01	TCRBJ01-02	01				3	5	3	10	1	4	45	56	61	64	65	35	In	VDJ
CCTTGGAGCTGGGGGACTCGGCCCTTTATCTTTGCGCCAGCAGCCGCGAGGGCGGGAAGGGGGGATTCCGAGCAGTACTTCGGGCCG		33	1.1066175730870606E-4	49	TCRBV05-01*01	TCRBV05	TCRBV05-01	01								TCRBD01,TCRBD02	TCRBD01-01,TCRBD02-01		TCRBJ02-07*01	TCRBJ02	TCRBJ02-07	01				4	13	5	1	5	6	32	44	57	63	68	33	Out	VDJ
NTGTCGGCTGCTCCCTCCCAGACATCTGTGTACTTCTGTGCCAGCAGTGAATGGGCAGGTCCTAACTATGGCTACACCTTCGGTTCG	CASSEWAGPNYGYTF	53	1.7772948901095215E-4	45	TCRBV06-01*01	TCRBV06	TCRBV06-01	01				TCRBD01-01*01	TCRBD01	TCRBD01-01	01				TCRBJ01-02*01	TCRBJ01	TCRBJ01-02	01				2	4	4	4	2	0	36	51	55	59	61	53	In	VDJ
TCTCCCTGATTCTGGAGTCCGCCAGCACCAACCAGACATCTATGTACCTCTGTGCCAGCAGGGAACTACGAGCAGTACTTCGGGCCG		24	8.048127804269532E-5	31	TCRBV28-01*01	TCRBV28	TCRBV28-01	01								TCRBD01,TCRBD02	TCRBD01-01,TCRBD02-01		TCRBJ02-07*01	TCRBJ02	TCRBJ02-07	01				6	0	1	8	1	3	50	-1	61	64	65	24	Out	VDJ
ATCCTGGAGTCGCCCAGCCCCAACCAGACCTCTCTGTACTTCTGTGCCAGCAGTTTACGCCCCTTATACGAGCAGTACTTCGGGCCG	CASSLRPLYEQYF	36	1.2072191706404298E-4	39	TCRBV27-01*01	TCRBV27	TCRBV27-01	01								TCRBD01,TCRBD02	TCRBD01-01,TCRBD02-01		TCRBJ02-07*01	TCRBJ02	TCRBJ02-07	01				2	1	10	0	6	4	42	57	58	60	66	36	In	VDJ
CACACCCTGCAGCCAGAAGACTCGGCCCTGTATCTCTGCGCCAGCAGCCAAGATACAGGGGGATTGTATGGCTACACCTTCGGTTCG	CASSQDTGGLYGYTF	34	1.1401514389381837E-4	45	TCRBV04-03*01	TCRBV04	TCRBV04-03	01				TCRBD01-01*01	TCRBD01	TCRBD01-01	01				TCRBJ01-02*01	TCRBJ01	TCRBJ01-02	01				0	1	3	1	4	5	36	53	54	62	66	34	In	VDJ
CTGCAGCCAGAAGACTCGGCCCTGTATCTCTGCGCCAGCAGCCAAGATAGGGATAGCGGGTACACAGATACGCAGTATTTTGGCCCA	CASSQDRDSGYTDTQYF	31	1.0395498413848146E-4	51	TCRBV04-03*01	TCRBV04	TCRBV04-03	01				TCRBD02-01	TCRBD02	TCRBD02-01				01,02	TCRBJ02-03*01	TCRBJ02	TCRBJ02-03	01				0	6	5	4	2	2	30	47	53	60	62	31	In	VDJ
CTGTCCCTAGAGTCTGCCATCCCCAACCAGACAGCTCTTTACTTCTGTGCCACCAGCTTGGGGAATCAGCCCCAGCATTTTGGTGAT	CATSLGNQPQHF	31	1.0395498413848146E-4	36	TCRBV24-01*01	TCRBV24	TCRBV24-01	01								TCRBD01,TCRBD02	TCRBD01-01,TCRBD02-01		TCRBJ01-05*01	TCRBJ01	TCRBJ01-05	01				7	3	6	2	0	4	45	56	59	-1	63	31	In	VDJ
ATCCAGCGCACAGAGCGGGGGGACTCAGCCGTGTATCTCTGTGCCAGCAGCCATACAGGGGAAGGAGATACGCAGTATTTTGGCCCA	CASSHTGEGDTQYF	31	1.0395498413848146E-4	42	TCRBV07-03*01	TCRBV07	TCRBV07-03	01				TCRBD01-01*01	TCRBD01	TCRBD01-01	01				TCRBJ02-03*01	TCRBJ02	TCRBJ02-03	01				5	3	3	2	4	5	39	51	54	61	65	31	In	VDJ
CTGCAGCCAGAAGACTCAGCCCTGTATCTCTGCGCCAGCAGCCAAGGAGCTGAACGGGAGTTGTCCTACGAGCAGTACTTCGGGCCG	CASSQGAERELSYEQYF	49	1.6431594267050294E-4	51	TCRBV04-01*01	TCRBV04	TCRBV04-01	01				TCRBD02-01*02	TCRBD02	TCRBD02-01	02				TCRBJ02-07*01	TCRBJ02	TCRBJ02-07	01				1	8	8	2	3	1	30	46	54	60	63	49	In	VDJ
GCTCACCAGGCCTGGGGGACGCAGCCATGTACCTGTGTGCCACCAGCTAGACTAGCGGGCATCCAAGAGACCCAGTACTTCGGGCCA		25	8.383466462780762E-5	46	TCRBV15-01*02	TCRBV15	TCRBV15-01	02				TCRBD02-01	TCRBD02	TCRBD02-01				01,02	TCRBJ02-05*01	TCRBJ02	TCRBJ02-05	01				5	2	2	4	3	1	35	47	49	59	62	25	Out	VDJ
ATCCAGTCCACGGAGTCAGGGGACACAGCACTGTATTTCTGTGCCAGCAGTCTCGGGAAAGGGAATCAGCCCCAGCATTTTGGTGAT	CASSLGKGNQPQHF	34	1.1401514389381837E-4	42	TCRBV21-01*01	TCRBV21	TCRBV21-01	01				TCRBD02-01*02	TCRBD02	TCRBD02-01	02				TCRBJ01-05*01	TCRBJ01	TCRBJ01-05	01				6	3	8	3	5	4	39	50	53	58	63	34	In	VDJ
CTGAAGATCCGGTCCACAAAGCTGGAGGACTCAGCCATGTACTTCTGTGCCAGCAGAGGGACGGGAGGGTGGCAGCATTTTGGTGAT	CASRGTGGWQHF	45	1.5090239633005372E-4	36	TCRBV02-01	TCRBV02	TCRBV02-01				01,03	TCRBD02-01*02	TCRBD02	TCRBD02-01	02				TCRBJ01-05*01	TCRBJ01	TCRBJ01-05	01				6	5	8	0	3	13	45	56	61	69	72	45	In	VDJ
ACATCGGCCCAAAAGAACCCGACAGCTTTCTATCTCTGTGCCAGTAGTTCTTCGTGGCGGTCCTACAATGAGCAGTTCTTCGGGCCA	CASSSSWRSYNEQFF	27	9.054143779803223E-5	45	TCRBV19-01*01	TCRBV19	TCRBV19-01	01				TCRBD02-01	TCRBD02	TCRBD02-01				01,02	TCRBJ02-01*01	TCRBJ02	TCRBJ02-01	01				5	8	7	5	0	1	36	48	56	-1	60	27	In	VDJ
AGTCTGCCATCCCCAACCAGACAGCTCTTTACTTCTGTGCCACCAGTGAGTGGGCCGCGAGCTAACTATGGCTACACCTTCGGTTCG		16	5.365418536179688E-5	46	TCRBV24-01*01	TCRBV24	TCRBV24-01	01				TCRBD01-01*01	TCRBD01	TCRBD01-01	01				TCRBJ01-02*01	TCRBJ01	TCRBJ01-02	01				4	2	8	0	6	0	35	49	51	55	61	16	Out	VDJ
TCGGCTGCTCCCTCCCAGACATCTGTGTACTTCTGTGCCAGCAGTTACTGAGGCGGGAGGCCACTGATCGGGCAGTTCTTCGGGCCA	CASSY*GGRPLIGQFF	35	1.1736853047893067E-4	48	TCRBV06-05*01	TCRBV06	TCRBV06-05	01				TCRBD02-01*02	TCRBD02	TCRBD02-01	02				TCRBJ02-01*01	TCRBJ02	TCRBJ02-01	01				1	3	7	1	11	12	33	49	52	60	71	35	Stop	VDJ
ACATCGGCCCAAAAGAACCCGACAGCTTTCTATCTCTGTGCCAGTAGTATAGGACTAGCGGATTACAATGAGCAGTTCTTCGGGCCA	CASSIGLADYNEQFF	34	1.1401514389381837E-4	45	TCRBV19-01*01	TCRBV19	TCRBV19-01	01				TCRBD02-01	TCRBD02	TCRBD02-01				01,02	TCRBJ02-01*01	TCRBJ02	TCRBJ02-01	01				1	0	2	5	2	4	36	-1	52	61	63	34	In	VDJ
CACACCCTGCAGCCAGAAGACTCGGCCCTGTATCTCTGTGCCAGCAGCCTCCGACAGGAGGGCAACTATGGCTACACCTTCGGTTCG	CASSLRQEGNYGYTF	15	5.0300798776684576E-5	45	TCRBV04-02*01	TCRBV04	TCRBV04-02	01								TCRBD01,TCRBD02	TCRBD01-01,TCRBD02-01		TCRBJ01-02*01	TCRBJ01	TCRBJ01-02	01				4	3	2	4	5	2	36	49	52	58	63	15	In	VDJ
AAGATCCGGTCCACAAAGCTGGAGGACTCAGCCATGTACTTCTGTGCCAGCAGCACCCGTCCCTTGGAGGGCTACACCTTCGGTTCG	CASSTRPLEGYTF	23	7.712789145758301E-5	39	TCRBV02-01	TCRBV02	TCRBV02-01				01,03	TCRBD02-01*02	TCRBD02	TCRBD02-01	02				TCRBJ01-02*01	TCRBJ01	TCRBJ01-02	01				6	12	10	2	0	8	42	53	65	-1	69	23	In	VDJ
CCGCCAGCACCAACCAGACATCTATGTACCTCTGTGCCAGCCACTAGGGAGACTAGCGGGGTCTGGGGAACGCAGTATTTTGGCCCA		44	1.4754900974494142E-4	49	TCRBV28-01*01	TCRBV28	TCRBV28-01	01				TCRBD02-01*01	TCRBD02	TCRBD02-01	01				TCRBJ02-03*01	TCRBJ02	TCRBJ02-03	01				8	9	2	3	8	9	32	41	50	61	69	44	Out	VDJ
CAGCCTGCAGAGCTTGGGGACTCGGCCGTGTATCTCTGTGCCAGCAGCCCCGGACAGGAGGGTCGGGAGACCCAGTACTTCGGGCCA	CASSPGQEGRETQYF	17	5.7007571946909184E-5	45	TCRBV11-03*01	TCRBV11	TCRBV11-03	01				TCRBD01-01*01	TCRBD01	TCRBD01-01	01				TCRBJ02-05*01	TCRBJ02	TCRBJ02-05	01				5	3	1	4	8	5	36	48	51	58	66	17	In	VDJ
ATCCAACCTGCAAAGCTTGAGGACTCGGCCGTGTATCTCTGTGCCAGCAGCTTAGATCCGGGCCGCTACGAGCAGTACTTCGGGCCG	CASSLDPGRYEQYF	18	6.036095853202149E-5	42	TCRBV11-02*03	TCRBV11	TCRBV11-02	03								TCRBD01,TCRBD02	TCRBD01-01,TCRBD02-01		TCRBJ02-07*01	TCRBJ02	TCRBJ02-07	01				0	3	8	0	2	3	39	56	59	63	65	18	In	VDJ
GTGAACGCCTTGGAGCTGGACGACTCGGCCCTGTATCTCTGTGCCAGCAGGACAGGGGGCAAGGACACTGAAGCTTTCTTTGGACAA	CASRTGGKDTEAFF	30	1.0060159755336915E-4	42	TCRBV05-04*01	TCRBV05	TCRBV05-04	01				TCRBD01-01*01	TCRBD01	TCRBD01-01	01				TCRBJ01-01*01	TCRBJ01	TCRBJ01-01	01				5	0	2	0	4	3	39	-1	50	60	64	30	In	VDJ
CTGCAGCCAGAAGACTCAGCCCTGTATCTCTGCGCCAGCAGCCAAGAATACCTAGCGGTAACAGGCGGGGAGCTGTTTTTTGGAGAA	CASSQEYLAVTGGELFF	46	1.5425578291516603E-4	51	TCRBV04-01*01	TCRBV04	TCRBV04-01	01				TCRBD02-01	TCRBD02	TCRBD02-01				01,02	TCRBJ02-02*01	TCRBJ02	TCRBJ02-02	01				0	4	4	5	7	7	30	47	51	58	65	46	In	VDJ
GCCCAGCCCCAACCAGACCTCTCTGTACTTCTGTGCCAGCAGTCTACGCGACAGGAGGGGTGTTTGACTGAAGCTTTCTTTGGACAA		28	9.389482438314453E-5	50	TCRBV27-01*01	TCRBV27	TCRBV27-01	01								TCRBD01,TCRBD02	TCRBD01-01,TCRBD02-01		TCRBJ01-01*01	TCRBJ01	TCRBJ01-01	01				5	6	2	4	11	5	31	43	49	55	66	28	Out	VDJ
GCAGAGCTTGGGGACTCGGCCGTGTATCTCTGTGCCAGCAGCTTATCCGTCGGGACAGGGGCCCCCTACGAGCAGTACTTCGGGCCG	CASSLSVGTGAPYEQYF	17	5.7007571946909184E-5	51	TCRBV11-03*01	TCRBV11	TCRBV11-03	01				TCRBD01-01*01	TCRBD01	TCRBD01-01	01				TCRBJ02-07*01	TCRBJ02	TCRBJ02-07	01				2	6	0	2	3	2	30	45	51	61	64	17	In	VDJ
GGAGTCCGCCAGCACCAACCAGACATCTATGTACCTCTGTGCCAGCAACCTGGACGGGGAGACTCCTACGAGCAGTACTTCGGGCCG		20	6.70677317022461E-5	44	TCRBV28-01*01	TCRBV28	TCRBV28-01	01				TCRBD02-01	TCRBD02	TCRBD02-01				01,02	TCRBJ02-07*01	TCRBJ02	TCRBJ02-07	01				7	7	8	3	3	0	37	47	54	59	62	20	Out	VDJ
AAGATCCAACCTGCAAAGCTTGAGGACTCGGCCGTGTATCTCTGTGCCAGCAGCTTAGGGAGGGCGGATGAGCAGTACTTCGGGCCG	CASSLGRADEQYF	19	6.37143451171338E-5	39	TCRBV11-02*03	TCRBV11	TCRBV11-02	03				TCRBD02-01*02	TCRBD02	TCRBD02-01	02				TCRBJ02-07*01	TCRBJ02	TCRBJ02-07	01				1	0	10	0	5	7	42	-1	58	64	69	19	In	VDJ
TTGGAGATCCAGCGCACAGAGCAGGGGGACTCGGCCATGTATCTCTGTGCCAGCAGCTCGGATTACTACGAGCAGTACTTCGGGCCG	CASSSDYYEQYF	38	1.274286902342676E-4	36	TCRBV07-09*01	TCRBV07	TCRBV07-09	01								TCRBD01,TCRBD02	TCRBD01-01,TCRBD02-01		TCRBJ02-07*01	TCRBJ02	TCRBJ02-07	01				4	1	1	8	3	3	45	58	59	62	65	38	In	VDJ
ATCCAGCGCACAGAGCAGGGGGACTCGGCCATGTATCTCTGTGCCAGCAGCAGCTGGGACACAAACACTGAAGCTTTCTTTGGACAA	CASSSWDTNTEAFF	32	1.0730837072359376E-4	42	TCRBV07-09*01	TCRBV07	TCRBV07-09	01				TCRBD01-01*01	TCRBD01	TCRBD01-01	01				TCRBJ01-01*01	TCRBJ01	TCRBJ01-01	01				5	4	0	6	2	2	39	51	55	61	63	32	In	VDJ
CACACCCTGCAGCCAGAAGACTCGGCCCTGTATCTCTGCGCCAGCAGCCAAGAAGCTGGTACTAACTATGGCTACACCTTCGGTTCG	CASSQEAGTNYGYTF	12	4.024063902134766E-5	45	TCRBV04-03*01	TCRBV04	TCRBV04-03	01				TCRBD02-01	TCRBD02	TCRBD02-01				01,02	TCRBJ01-02*01	TCRBJ01	TCRBJ01-02	01				0	0	6	7	5	0	36	-1	53	56	61	12	In	VDJ
CACTGTGACATCGGCCCAAAAGAACCCGACAGCTTTCTATCTCTTAAGTGGGGGGACTAGCGTCAGAGAGAGCAGTACTTCGGGCCG		28	9.389482438314453E-5	38	TCRBV19-01*01	TCRBV19	TCRBV19-01	01				TCRBD02-01	TCRBD02	TCRBD02-01				01,02	TCRBJ02-07*01	TCRBJ02	TCRBJ02-07	01				16	8	0	6	7	7	43	44	52	62	69	28	Out	VDJ
CTACACGCCCTGCAGCCAGAAGACTCAGCCCTGTATCTCTGCGCCAGCAGCCAAAATCGATTTAACTATGGCTACACCTTCGGTTCG	CASSQNRFNYGYTF	35	1.1736853047893067E-4	42	TCRBV04-01*01	TCRBV04	TCRBV04-01	01								TCRBD01,TCRBD02	TCRBD01-01,TCRBD02-01		TCRBJ01-02*01	TCRBJ01	TCRBJ01-02	01				2	4	2	8	2	1	39	54	58	60	62	35	In	VDJ
GTGAACGCCTTGTTGCTGGGGGACTCGGCCCTCTATCTCTGTGCCAGCAGCCTGGTAAGGGGCGGGTACGAGCAGTACTTCGGGCCG	CASSLVRGGYEQYF	25	8.383466462780762E-5	42	TCRBV05-06*01	TCRBV05	TCRBV05-06	01								TCRBD01,TCRBD02	TCRBD01-01,TCRBD02-01		TCRBJ02-07*01	TCRBJ02	TCRBJ02-07	01				0	2	5	2	4	4	39	55	57	62	66	25	In	VDJ
GAGCACCTTGGAGCTGGGGGACTCGGCCCTTTATCTTTGCGCCAGCAGCCTATAGCGGGAACGGGGAATGAGCAGTTCTTCGGGCCA		44	1.4754900974494142E-4	44	TCRBV05-01*01	TCRBV05	TCRBV05-01	01				TCRBD02-01*02	TCRBD02	TCRBD02-01	02				TCRBJ02-01*01	TCRBJ02	TCRBJ02-01	01				4	3	5	3	6	7	37	49	52	60	66	44	Out	VDJ
CTGAATGTGAACGCCTTGGAGCTGGACGACTCGGCCCTGTATCTCTGTGCCAGCAGCCCGGATGGCTTGGAGCAGTTCTTCGGGCCA	CASSPDGLEQFF	71	2.3809044754297365E-4	36	TCRBV05-04*01	TCRBV05	TCRBV05-04	01								TCRBD01,TCRBD02	TCRBD01-01,TCRBD02-01		TCRBJ02-01*01	TCRBJ02	TCRBJ02-01	01				4	2	1	8	7	10	45	57	59	62	69	71	In	VDJ
ATCCAACCTGCAAAGCTTGAGGACTCGGCCGTGTATCTCTGTGCCAGCAGCTTAGATCTGGGCGGAGAGCCCCAGCATTTTGGTGAT	CASSLDLGGEPQHF	20	6.70677317022461E-5	42	TCRBV11-02*03	TCRBV11	TCRBV11-02	03								TCRBD01,TCRBD02	TCRBD01-01,TCRBD02-01		TCRBJ01-05*01	TCRBJ01	TCRBJ01-05	01				0	3	8	0	4	8	39	56	59	63	67	20	In	VDJ
TCAGAACCGGGAGACACGGCACTGTATCTCTGCGCCAGCAGGGTACTCAGGGGCGAAACCTTCTACAATGAGCAGTTCTTCGGGCCA	CASRVLRGETFYNEQFF	19	6.37143451171338E-5	51	TCRBV23-01*01	TCRBV23	TCRBV23-01	01				TCRBD01-01*01	TCRBD01	TCRBD01-01	01				TCRBJ02-01*01	TCRBJ02	TCRBJ02-01	01				6	6	4	2	9	3	30	41	47	53	62	19	In	VDJ
NNNNNNNTGTCGGCTGCTCCCTCCCAAACATCTGTGTACTTCTGTGCCAGCAGTCAGAGGAATCCAAGTGAAGCTTTCTTTGGACAA	CASSQRNPSEAFF	41	1.374888499896045E-4	39	TCRBV06-02/06-03*01	TCRBV06	TCRBV06-02/06-03	01				TCRBD02-01*02	TCRBD02	TCRBD02-01	02				TCRBJ01-01*01	TCRBJ01	TCRBJ01-01	01				5	2	11	1	8	7	42	54	56	60	68	41	In	VDJ
GAGTCTGCCAGGCCCTCACATACCTCTCAGTACCTCTGTGCCAGCAGTGCTGGACAGGGCGACACCGGGGAGCTGTTTTTTGGAGAA	CASSAGQGDTGELFF	39	1.307820768193799E-4	45	TCRBV25-01*01	TCRBV25	TCRBV25-01	01				TCRBD01-01*01	TCRBD01	TCRBD01-01	01				TCRBJ02-02*01	TCRBJ02	TCRBJ02-02	01				4	2	1	3	2	3	36	49	51	59	61	39	In	VDJ
CTACACGCCCTGCAGCCAGAAGACTCAGCCCTGTATCTCTGCGCCAGCAGCTCCATGACAAAAACTTACGAGCAGTACTTCGGGCCG	CASSSMTKTYEQYF	30	1.0060159755336915E-4	42	TCRBV04-01*01	TCRBV04	TCRBV04-01	01				TCRBD01-01*01	TCRBD01	TCRBD01-01	01				TCRBJ02-07*01	TCRBJ02	TCRBJ02-07	01				5	5	2	6	6	4	39	51	56	60	66	30	In	VDJ
GCGTCTGCTGTACCCTCTCAGACATCTGTGTACTTCTGTGCCAGCAGTGACTCGGAACAGGGAGGGAATGAGCAGTTCTTCGGGCCA	CASSDSEQGGNEQFF	36	1.2072191706404298E-4	45	TCRBV06-04*01	TCRBV06	TCRBV06-04	01				TCRBD02-01*02	TCRBD02	TCRBD02-01	02				TCRBJ02-01*01	TCRBJ02	TCRBJ02-01	01				0	6	9	0	0	7	36	53	59	-1	66	36	In	VDJ
ATCCAGCCCTCAGAACCCAGGGACTCAGCTGTGTACTTCTGTGCCAGCAGTCGGGATCCCTCCTACAATGAGCAGTTCTTCGGGCCA	CASSRDPSYNEQFF	29	9.724821096825685E-5	42	TCRBV12	TCRBV12				TCRBV12-03/12-04,TCRBV12-04		TCRBD02-01*02	TCRBD02	TCRBD02-01	02				TCRBJ02-01*01	TCRBJ02	TCRBJ02-01	01				5	0	8	3	3	0	39	-1	51	56	59	29	In	VDJ
CAGCGCACAGAGCAGGGGGACTCGGCCATGTATCTCTGTGCCAGCAGCTTAGGGGGACTAAAAACCGGGGAGCTGTTTTTTGGAGAA	CASSLGGLKTGELFF	37	1.240753036491553E-4	45	TCRBV07-09*01	TCRBV07	TCRBV07-09	01				TCRBD02-01	TCRBD02	TCRBD02-01				01,02	TCRBJ02-02*01	TCRBJ02	TCRBJ02-02	01				1	1	0	9	3	5	36	52	53	60	63	37	In	VDJ
GCTTGAGGACTCGGCCGTGTATCTCTGTGCCAGCAGCTTCAGGGGTACCGACGGAAGACCCCTAGGGGTGAAGCTTTCTTTGGACAA		28	9.389482438314453E-5	56	TCRBV11-02	TCRBV11	TCRBV11-02				01,03	TCRBD01-01*01	TCRBD01	TCRBD01-01	01				TCRBJ01-01*01	TCRBJ01	TCRBJ01-01	01				3	0	4	2	23	7	25	-1	39	45	68	28	Out	VDJ
CTGCTCCCTCCCAGACATCTGTGTACTTCTGTGCCAGCCCGCATCGAATCTGTGGGCAGAGCTAACTATGGCTACACCTTCGGTTCG		23	7.712789145758301E-5	52	TCRBV06	TCRBV06				TCRBV06-01,TCRBV06-05,TCRBV06-06		TCRBD01-01*01	TCRBD01	TCRBD01-01	01				TCRBJ01-02*01	TCRBJ01	TCRBJ01-02	01				8	15	8	0	4	0	29	38	53	57	61	23	Out	VDJ
CTGGAGTCCGCCAGCACCAACCAGACATCTATGTACCTCTGTGCCAGCAATCCAGGGGCCGCGGAGGATGGCTACACCTTCGGTTCG	CASNPGAAEDGYTF	19	6.37143451171338E-5	42	TCRBV28-01*01	TCRBV28	TCRBV28-01	01				TCRBD01-01*01	TCRBD01	TCRBD01-01	01				TCRBJ01-02*01	TCRBJ01	TCRBJ01-02	01				7	3	4	2	9	6	39	49	52	58	67	19	In	VDJ
GGAGTCAGGGGACACAGCACTGTATTTCTGTGCCAGCACCTTGACCCTAATTAAATTCGGGTTGGGGACGAGCAGTACTTCGGGCCG		22	7.377450487247071E-5	53	TCRBV21-01*01	TCRBV21	TCRBV21-01	01								TCRBD01,TCRBD02	TCRBD01-01,TCRBD02-01		TCRBJ02-07*01	TCRBJ02	TCRBJ02-07	01				7	25	6	2	0	5	28	38	63	-1	67	22	Out	VDJ
ACTGTGAGCAACATGAGCCCTGAAGACAGCAGCATATATCTCTGCAGCGTTCGTGGACAGGGGAACGGAGAGCAGTTCTTCGGGCCA	CSVRGQGNGEQFF	28	9.389482438314453E-5	39	TCRBV29-01	TCRBV29	TCRBV29-01				01,02	TCRBD01-01*01	TCRBD01	TCRBD01-01	01				TCRBJ02-01*01	TCRBJ02	TCRBJ02-01	01				5	3	1	2	6	10	42	51	54	63	69	28	In	VDJ
CAGCAGGTAGTGCGAGGAGATTCGGCAGCTTATTTCTGTGCCAGCTCACCACCGTCAGGGCGCACCGGGGAGCTGTTTTTTGGAGAA	CASSPPSGRTGELFF	20	6.70677317022461E-5	45	TCRBV18-01*01	TCRBV18	TCRBV18-01	01				TCRBD01-01*01	TCRBD01	TCRBD01-01	01				TCRBJ02-02*01	TCRBJ02	TCRBJ02-02	01				0	2	4	3	2	4	36	53	55	60	62	20	In	VDJ
CTACACACCCTGCAGCCAGAAGACTCGGCCCTGTATCTCTGTGCCAGCAGCCAGGCCACAGAGGGTGAAAAACTGTTTTTTGGCAGT	CASSQATEGEKLFF	22	7.377450487247071E-5	42	TCRBV04-02*01	TCRBV04	TCRBV04-02	01				TCRBD02-01*02	TCRBD02	TCRBD02-01	02				TCRBJ01-04*01	TCRBJ01	TCRBJ01-04	01				3	7	11	0	0	7	39	53	60	-1	65	22	In	VDJ
AAGAAGCTCCTTCTCAGTGACTCTGGCTTCTATCTCTGTGCCTGGACGTCCGGGGACACCCTTTATCAGCCCCAGCATTTTGGTGAT	CAWTSGDTLYQPQHF	29	9.724821096825685E-5	45	TCRBV30-01*01	TCRBV30	TCRBV30-01	01				TCRBD01-01*01	TCRBD01	TCRBD01-01	01				TCRBJ01-05*01	TCRBJ01	TCRBJ01-05	01				4	6	0	6	6	5	36	46	52	58	64	29	In	VDJ
GTCCCTAGAGTCTGCCATCCCCAACCAGACAGCTCTTTACTTCTGTGCCACCAGTGATTACAGGGTTACGAGCAGTACTTCGGGCCG		14	4.6947412191572266E-5	38	TCRBV24-01*01	TCRBV24	TCRBV24-01	01				TCRBD01-01*01	TCRBD01	TCRBD01-01	01				TCRBJ02-07*01	TCRBJ02	TCRBJ02-07	01				2	0	3	3	1	4	43	-1	59	65	66	14	Out	VDJ
GTGAACGCCTTGGAGCTGGAGGACTCGGCCCTGTATCTCTGTGCCAGCAGCTTCCTGGTCGTGACCGGGGAGCTGTTTTTTGGAGAA	CASSFLVVTGELFF	15	5.0300798776684576E-5	42	TCRBV05-08*01	TCRBV05	TCRBV05-08	01								TCRBD01,TCRBD02	TCRBD01-01,TCRBD02-01		TCRBJ02-02*01	TCRBJ02	TCRBJ02-02	01				2	3	0	10	5	5	39	53	56	58	63	15	In	VDJ
TCCCTGATTCTGGAGTCCGCCAGCACCAACCAGACATCTATGTACCTCTGTGCCAGCAGTACTAACACTGAAGCTTTCTTTGGACAA	CASSTNTEAFF	34	1.1401514389381837E-4	33	TCRBV28-01*01	TCRBV28	TCRBV28-01	01				TCRBD02-01	TCRBD02	TCRBD02-01				01,02	TCRBJ01-01*01	TCRBJ01	TCRBJ01-01	01				5	0	3	10	0	2	48	-1	60	-1	63	34	In	VDJ
AGTTCTAAGAAGCTCCTTCTCAGTGACTCTGGCTTCTATCTCTGTGCCTGGAGTCAGGGGGCTGACCAGCCCCAGCATTTTGGTGAT	CAWSQGADQPQHF	23	7.712789145758301E-5	39	TCRBV30-01*01	TCRBV30	TCRBV30-01	01				TCRBD01-01*01	TCRBD01	TCRBD01-01	01				TCRBJ01-05*01	TCRBJ01	TCRBJ01-05	01				2	0	4	0	4	7	42	-1	54	62	66	23	In	VDJ
ATCCGGTCCACAAAGCTGGAGGACTCAGCCATGTACTTCTGTGCCAGCATAATACAAGACTCTGGAAACACCATATATTTTGGAGAG	CASIIQDSGNTIYF	45	1.5090239633005372E-4	42	TCRBV02-01	TCRBV02	TCRBV02-01				01,03	TCRBD01-01*01	TCRBD01	TCRBD01-01	01				TCRBJ01-03*01	TCRBJ01	TCRBJ01-03	01				7	4	3	6	3	0	39	49	53	56	59	45	In	VDJ
AAGATCCAGCCTGCAGAGCTTGGGGACTCGGCCGTGTATCTCTGTGCCAGCAGCTTTCGCGGTTCCGGGGCGGCTTTCTTTGGACAA	CASSFRGSGAAFF	28	9.389482438314453E-5	39	TCRBV11-03*01	TCRBV11	TCRBV11-03	01								TCRBD01,TCRBD02	TCRBD01-01,TCRBD02-01		TCRBJ01-01*01	TCRBJ01	TCRBJ01-01	01				3	10	7	0	1	11	42	56	66	71	72	28	In	VDJ
CAGCGCACAGAGCAGGAGGACTCGGCCGTGTATCTCTGTGCCAGCAGCTTAGGGGCCAGGGAGGCTCAGCCCCAGCATTTTGGTGAT	CASSLGAREAQPQHF	25	8.383466462780762E-5	45	TCRBV07-02	TCRBV07	TCRBV07-02				01,02	TCRBD02-01*02	TCRBD02	TCRBD02-01	02				TCRBJ01-05*01	TCRBJ01	TCRBJ01-05	01				1	6	9	1	1	6	36	52	58	64	65	25	In	VDJ
ATCCAGCGCACACAGCAGGAGGACTCCGCCGTGTATCTCTGTGCCACGAGCTTATTGGGGGGAAATTATGGCTACACCTTCGGTTCG	CATSLLGGNYGYTF	26	8.718805121291992E-5	42	TCRBV07-08*01	TCRBV07	TCRBV07-08	01				TCRBD02-01*01	TCRBD02	TCRBD02-01	01				TCRBJ01-02*01	TCRBJ01	TCRBJ01-02	01				2	2	9	1	4	5	39	54	56	62	66	26	In	VDJ
GAGTCCGCCAGCACCAACCAGACATCTATGTACCTCTGTGCCAGCAGTGCCCTAGAGCGGGAGGCGGTTGAGCAGTTCTTCGGGCCA	CASSALEREAVEQFF	37	1.240753036491553E-4	45	TCRBV28-01*01	TCRBV28	TCRBV28-01	01				TCRBD02-01*02	TCRBD02	TCRBD02-01	02				TCRBJ02-01*01	TCRBJ02	TCRBJ02-01	01				5	7	6	1	4	9	36	48	55	64	68	37	In	VDJ
GAGTTGGCTGCTCCCTCCCAGACATCTGTGTACTTCTGTGCCAGCAGGGACAGTATTAGACCTGGAAACACCATATATTTTGGAGAG	CASRDSIRPGNTIYF	12	4.024063902134766E-5	45	TCRBV06-06	TCRBV06	TCRBV06-06				01,04	TCRBD01-01*01	TCRBD01	TCRBD01-01	01				TCRBJ01-03*01	TCRBJ01	TCRBJ01-03	01				6	0	1	5	8	2	36	-1	47	53	61	12	In	VDJ
CTGAGCTCTCTGGAGCTGGGGGACTCAGCTTTGTATTTCTGTGCCAGCAGCGAGTCAGGAGCTACGGATGAGCAGTTCTTCGGGCCA	CASSESGATDEQFF	34	1.1401514389381837E-4	42	TCRBV09-01*01	TCRBV09	TCRBV09-01	01								TCRBD01,TCRBD02	TCRBD01-01,TCRBD02-01		TCRBJ02-01*01	TCRBJ02	TCRBJ02-01	01				3	3	4	4	8	8	39	52	55	59	67	34	In	VDJ
CTCACTGTGACATCGGCCCAAAAGAACCCGACAGCTTTCTATCTCTGTGCCAGCGGATCATATAATTCACCCCTCCACTTTGGGAAT	CASGSYNSPLHF	30	1.0060159755336915E-4	36	TCRBV19-01*01	TCRBV19	TCRBV19-01	01								TCRBD01,TCRBD02	TCRBD01-01,TCRBD02-01		TCRBJ01-06*01	TCRBJ01	TCRBJ01-06	01				9	1	1	8	3	4	45	53	54	57	60	30	In	VDJ
CCTGGAGTCGCCCAGCCCCAACCAGACCTCTCTGTACTTCTGTGCCAGCAGTTTATCGACAGGGGGCATGGCTACACCTTCGGTTCG		39	1.307820768193799E-4	41	TCRBV27-01*01	TCRBV27	TCRBV27-01	01				TCRBD01-01*01	TCRBD01	TCRBD01-01	01				TCRBJ01-02*01	TCRBJ01	TCRBJ01-02	01				0	0	2	0	0	6	40	-1	57	-1	67	39	Out	VDJ
NTGTCGGCTGCTCCCTCCCAGACATCTGTGTACTTCTGTGCCAGCAGTGAGCTAGCGGGAGGCACAGATACGCAGTATTTTGGCCCA	CASSELAGGTDTQYF	77	2.5821076705364747E-4	45	TCRBV06-01*01	TCRBV06	TCRBV06-01	01				TCRBD02-01*02	TCRBD02	TCRBD02-01	02				TCRBJ02-03*01	TCRBJ02	TCRBJ02-03	01				3	1	4	2	0	1	36	50	51	-1	61	77	In	VDJ
GAGTCCGCCAGCACCAACCAGACATCTATGTACCTCTGTGCCAGCAGTCCCCCGGAGGGGACAAATGAAAAACTGTTTTTTGGCAGT	CASSPPEGTNEKLFF	26	8.718805121291992E-5	45	TCRBV28-01*01	TCRBV28	TCRBV28-01	01								TCRBD01,TCRBD02	TCRBD01-01,TCRBD02-01		TCRBJ01-04*01	TCRBJ01	TCRBJ01-04	01				5	9	0	6	0	5	36	48	57	-1	63	26	In	VDJ
TCCAGCGCACAGAGCAGGGGGACTCAGCTGTGTATCTCTGTGCCAGCAGCTACCGGGACTCCCCCCTACGAGCAGTACTTCGGGCCG		12	4.024063902134766E-5	43	TCRBV07-04*01	TCRBV07	TCRBV07-04	01				TCRBD02-01	TCRBD02	TCRBD02-01				01,02	TCRBJ02-07*01	TCRBJ02	TCRBJ02-07	01				4	3	0	10	4	2	38	51	54	60	64	12	Out	VDJ
TCGGCTGCTCCCTCCCAGACATCTGTGTACTTCTGTGCCAGCAGTGAAGTTTGGGGGGAATCTGGAAACACCATATATTTTGGAGAG	CASSEVWGESGNTIYF	35	1.1736853047893067E-4	48	TCRBV06-01*01	TCRBV06	TCRBV06-01	01				TCRBD02-01*01	TCRBD02	TCRBD02-01	01				TCRBJ01-03*01	TCRBJ01	TCRBJ01-03	01				1	3	9	1	2	1	33	49	52	58	60	35	In	VDJ
CAGTGACCAGTGCCCATCCTGAAGACAGCAGCTTCTACATCTGCAGTGCTAGAGGATGGGAACACAGATACGCAGTATTTTGGCCCA		46	1.5425578291516603E-4	40	TCRBV20	TCRBV20				TCRBV20-01,TCRBV20-or09_02						TCRBD01,TCRBD02	TCRBD01-01,TCRBD02-01		TCRBJ02-03*01	TCRBJ02	TCRBJ02-03	01				1	3	0	8	1	2	41	54	57	61	62	46	Out	VDJ
TCTCTGGAGCTGGGGGACTCAGCTTTGTATTTCTGTGCCAGCAGCGCATCCGGGACTAGCGGGAGAACTGAGCAGTTCTTCGGGCCA	CASSASGTSGRTEQFF	30	1.0060159755336915E-4	48	TCRBV09-01*01	TCRBV09	TCRBV09-01	01				TCRBD02-01*02	TCRBD02	TCRBD02-01	02				TCRBJ02-01*01	TCRBJ02	TCRBJ02-01	01				3	5	0	2	3	9	33	46	51	65	68	30	In	VDJ
ATCCAGCGCACAGAGCAGGGGGACTCGGCCATGTATCTCTGTGCCAGCAGGATGACAGACCTGAACACTGAAGCTTTCTTTGGACAA	CASRMTDLNTEAFF	63	2.1126335486207522E-4	42	TCRBV07-09*01	TCRBV07	TCRBV07-09	01				TCRBD01-01*01	TCRBD01	TCRBD01-01	01				TCRBJ01-01*01	TCRBJ01	TCRBJ01-01	01				6	3	2	5	3	0	39	50	53	58	61	63	In	VDJ
ACCAGTGCCCATCCTGAAGACAGCAGCTTCTACATCTGCAGTGCTAGAGATCGTCGACAGATCAATCAGCCCCAGCATTTTGGTGAT	CSARDRRQINQPQHF	16	5.365418536179688E-5	45	TCRBV20	TCRBV20				TCRBV20-01,TCRBV20-or09_02		TCRBD01-01*01	TCRBD01	TCRBD01-01	01				TCRBJ01-05*01	TCRBJ01	TCRBJ01-05	01				0	5	2	5	2	3	36	50	55	60	62	16	In	VDJ
ACTCTGGAGTCCGCTACCAGCTCCCAGACATCTGTGTACTTCTGTGCCATCCGACAGGACCCATATTCAGGGCAGTACTTCGGGCCG	CAIRQDPYSGQYF	16	5.365418536179688E-5	39	TCRBV10-03*01	TCRBV10	TCRBV10-03	01				TCRBD01-01*01	TCRBD01	TCRBD01-01	01				TCRBJ02-07*01	TCRBJ02	TCRBJ02-07	01				8	1	2	4	13	9	42	51	52	58	71	16	In	VDJ
AAGAAGCTCCTTCTCAGTGACTCTGGCTTCTATCTCTGTGCCTGGAGCTCCCACGGGGGGTCGGCCGGGGAGCTGTTTTTTGGAGAA	CAWSSHGGSAGELFF	30	1.0060159755336915E-4	45	TCRBV30-01*01	TCRBV30	TCRBV30-01	01				TCRBD02-01*01	TCRBD02	TCRBD02-01	01				TCRBJ02-02*01	TCRBJ02	TCRBJ02-02	01				3	6	8	1	4	6	36	47	53	60	64	30	In	VDJ
NNNNNTGTCGGCTGCTCCCTCCCAGACATCTGTGTACTTCTGTGCCAGCAGTTAAGGGGGAACACCGGGGAGCTGTTTTTTGGAGAA		27	9.054143779803223E-5	41	TCRBV06-05*01	TCRBV06	TCRBV06-05	01				TCRBD01-01*01	TCRBD01	TCRBD01-01	01				TCRBJ02-02*01	TCRBJ02	TCRBJ02-02	01				3	0	5	2	0	1	40	-1	54	-1	59	27	Out	VDJ
NNNNTGTCGGCTGCTCCCTCCCAGACATCTGTGTACTTCTGTGCCAGCAGTTACACCATGGAAAACTATGGCTACACCTTCGGTTCG	CASSYTMENYGYTF	25	8.383466462780762E-5	42	TCRBV06-05*01	TCRBV06	TCRBV06-05	01								TCRBD01,TCRBD02	TCRBD01-01,TCRBD02-01		TCRBJ01-02*01	TCRBJ01	TCRBJ01-02	01				2	5	1	8	1	2	39	54	59	62	63	25	In	VDJ
GTGACCAGTGCCCATCCTGAAGACAGCAGCTTCTACATCTGCAGTGTGAGTTCCGGGCTGCGGGGGCCCGCCCAGTACTTCGGGCCA	CSVSSGLRGPAQYF	23	7.712789145758301E-5	42	TCRBV20	TCRBV20				TCRBV20-01,TCRBV20-or09_02		TCRBD02-01*01	TCRBD02	TCRBD02-01	01				TCRBJ02-05*01	TCRBJ02	TCRBJ02-05	01				7	13	7	2	4	9	39	46	59	66	70	23	In	VDJ
AAGATCCGGTCCACAAAGCTGGAGGACTCAGCCATGTACTTCTGTGCCAGCAGTGACCAGGGGTCCAAGACCCAGTACTTCGGGCCA	CASSDQGSKTQYF	30	1.0060159755336915E-4	39	TCRBV02-01	TCRBV02	TCRBV02-01				01,03	TCRBD01-01*01	TCRBD01	TCRBD01-01	01				TCRBJ02-05*01	TCRBJ02	TCRBJ02-05	01				3	1	4	2	4	6	42	56	57	63	67	30	In	VDJ
CTGGAGTCGCCCAGCCCCAACCAGACCTCTCTGTACTTCTGTGCCAGCAGTCCGACTCAGGGACAAGGAAAACTGTTTTTTGGCAGT	CASSPTQGQGKLFF	36	1.2072191706404298E-4	42	TCRBV27-01*01	TCRBV27	TCRBV27-01	01				TCRBD01-01*01	TCRBD01	TCRBD01-01	01				TCRBJ01-04*01	TCRBJ01	TCRBJ01-04	01				5	8	0	6	3	10	39	51	59	65	68	36	In	VDJ
TCGCCCAGCCCCAACCAGACCTCTCTGTACTTCTGTGCCAGCAGTCCGCTTACGAAAGGAGGGGCTGATGGCTACACCTTCGGTTCG	CASSPLTKGGADGYTF	36	1.2072191706404298E-4	48	TCRBV27-01*01	TCRBV27	TCRBV27-01	01				TCRBD02-01*02	TCRBD02	TCRBD02-01	02				TCRBJ01-02*01	TCRBJ01	TCRBJ01-02	01				5	12	10	0	4	6	33	45	57	63	67	36	In	VDJ
GAGATCCAGTCCACGGAGTCAGGGGACACAGCACTGTATTTCTGTGCCAGCAGCAAAGGCGAAGGGAGGTACTACACCTTCGGTTCG	CASSKGEGRYYTF	26	8.718805121291992E-5	39	TCRBV21-01*01	TCRBV21	TCRBV21-01	01				TCRBD02-01*02	TCRBD02	TCRBD02-01	02				TCRBJ01-02*01	TCRBJ01	TCRBJ01-02	01				1	5	9	1	2	10	42	58	63	69	71	26	In	VDJ
AAGATCCAGCCCTCAGAACCCAGGGACTCAGCTGTGTACTTCTGTGCCAGCAGTTTATTGGAGTCCGGGGAGCTGTTTTTTGGAGAA	CASSLLESGELFF	33	1.1066175730870606E-4	39	TCRBV12-03/12-04*01	TCRBV12	TCRBV12-03/12-04	01				TCRBD02-01*02	TCRBD02	TCRBD02-01	02				TCRBJ02-02*01	TCRBJ02	TCRBJ02-02	01				2	2	10	2	1	6	42	57	59	63	64	33	In	VDJ
CCTGCAAAGCTTGAGGACTCGGCCGTGTATCTCTGTGCCAGCAGCTTAAAGGGACAGGGGGCTACCGGGGAGCTGTTTTTTGGAGAA	CASSLKGQGATGELFF	24	8.048127804269532E-5	48	TCRBV11-02	TCRBV11	TCRBV11-02				01,03	TCRBD01-01*01	TCRBD01	TCRBD01-01	01				TCRBJ02-02*01	TCRBJ02	TCRBJ02-02	01				2	2	0	0	1	5	33	48	50	62	63	24	In	VDJ
ATCCGCTCACCAGGCCTGGGGGACGCAGCCATGTACCTGTGTGCCACCAGCAGAGAACAGGGACCCTACGAGCAGTACTTCGGGCCG	CATSREQGPYEQYF	24	8.048127804269532E-5	42	TCRBV15-01*02	TCRBV15	TCRBV15-01	02				TCRBD01-01*01	TCRBD01	TCRBD01-01	01				TCRBJ02-07*01	TCRBJ02	TCRBJ02-07	01				0	0	3	3	2	2	39	-1	56	62	64	24	In	VDJ
AAGGTGCAGCCTGCAGAACTGGAGGATTCTGGAGTTTATTTCTGTGCCAGCAGCCAAGACTATAACACTGAAGCTTTCTTTGGACAA	CASSQDYNTEAFF	30	1.0060159755336915E-4	39	TCRBV14-01*01	TCRBV14	TCRBV14-01	01				TCRBD02-01	TCRBD02	TCRBD02-01				01,02	TCRBJ01-01*01	TCRBJ01	TCRBJ01-01	01				0	0	4	9	1	2	42	-1	59	62	63	30	In	VDJ
ATGTGAGCACCTTGGAGCTGGGGGACTCGGCCCTTTATCTTTGCGCCAGCAGCTTCGTTGCAGGGGGAGCCCCAGCATTTTGGTGAT		60	2.012031951067383E-4	40	TCRBV05-01*01	TCRBV05	TCRBV05-01	01				TCRBD01-01*01	TCRBD01	TCRBD01-01	01				TCRBJ01-05*01	TCRBJ01	TCRBJ01-05	01				2	5	4	1	0	8	41	55	60	-1	67	60	Out	VDJ
CTACACGCCCTGCAGCCAGAAGACTCAGCCCTGTATCTCTGCGCCAGCAGCCGAGACGAGGGGTCTCAGCCCCAGCATTTTGGTGAT	CASSRDEGSQPQHF	38	1.274286902342676E-4	42	TCRBV04-01*01	TCRBV04	TCRBV04-01	01								TCRBD01,TCRBD02	TCRBD01-01,TCRBD02-01		TCRBJ01-05*01	TCRBJ01	TCRBJ01-05	01				0	2	5	2	2	6	39	56	58	63	65	38	In	VDJ
AGGGACTCAGCTGTGTACTTCTGTGCCAGCAGTTTAATCCCCCTTCTGGGGTCGGGGGAGTTTAATTCACCCCTCCACTTTGGGAAT	CASSLIPLLGSGEFNSPLHF	13	4.359402560645996E-5	60	TCRBV12	TCRBV12				TCRBV12-03/12-04,TCRBV12-04		TCRBD02-01*01	TCRBD02	TCRBD02-01	01				TCRBJ01-06*01	TCRBJ01	TCRBJ01-06	01				2	16	8	2	4	6	21	36	52	58	62	13	In	VDJ
GCTGCCTCCTCCCAGACATCTGTATATTTCTGCGCCAGCAGTGAGGGGACAGGGAGAGCAACTAATGAAAAACTGTTTTTTGGCAGT	CASSEGTGRATNEKLFF	34	1.1401514389381837E-4	51	TCRBV10-01	TCRBV10	TCRBV10-01				01,03	TCRBD01-01*01	TCRBD01	TCRBD01-01	01				TCRBJ01-04*01	TCRBJ01	TCRBJ01-04	01				2	0	0	3	4	0	30	-1	45	54	58	34	In	VDJ
CATCCTGAAGACAGCAGCTTCTACATCTGCAGTGCTAGAGAGAGTGGGGTTACAGGGGGATCCCCCTACGAGCAGTACTTCGGGCCG	CSARESGVTGGSPYEQYF	13	4.359402560645996E-5	54	TCRBV20	TCRBV20				TCRBV20-01,TCRBV20-or09_02		TCRBD01-01*01	TCRBD01	TCRBD01-01	01				TCRBJ02-07*01	TCRBJ02	TCRBJ02-07	01				0	10	3	1	5	2	27	41	51	59	64	13	In	VDJ
CTGAGTTCTAAGAAGCTCCTTCTCAGTGACTCTGGCTTCTATCTCTGTGCCTGGAGTCACAGGTCCGACGAGCAGTACTTCGGGCCG	CAWSHRSDEQYF	27	9.054143779803223E-5	36	TCRBV30-01*01	TCRBV30	TCRBV30-01	01				TCRBD01-01*01	TCRBD01	TCRBD01-01	01				TCRBJ02-07*01	TCRBJ02	TCRBJ02-07	01				2	1	3	4	4	5	45	57	58	63	67	27	In	VDJ
TCTCTGGAGCTGGGGGACTCAGCTTTGTATTTCTGTGCCAGCAGCCTCGGTCCAGCGGGAGGTGACAATGAGCAGTTCTTCGGGCCA	CASSLGPAGGDNEQFF	49	1.6431594267050294E-4	48	TCRBV09-01*01	TCRBV09	TCRBV09-01	01				TCRBD02-01*02	TCRBD02	TCRBD02-01	02				TCRBJ02-01*01	TCRBJ02	TCRBJ02-01	01				4	8	6	1	2	5	33	45	53	62	64	49	In	VDJ
TGCTGTACCCTCTCAGACATCTGTGTACTTCTGTGCCAGCAGTGACCCAATAGCGGAAGGGGCACAGATACGCAGTATTTTGGCCCA		36	1.2072191706404298E-4	50	TCRBV06-04*01	TCRBV06	TCRBV06-04	01				TCRBD02-01	TCRBD02	TCRBD02-01				01,02	TCRBJ02-03*01	TCRBJ02	TCRBJ02-03	01				2	4	5	5	5	1	31	46	50	56	61	36	Out	VDJ
TTGGAGATCCAGCGCACAGAGCAGGGGGACTCGGCCATGTATCTCTGTGCCAGCAGCTTGTGGGAGCGTGGCTACACCTTCGGTTCG	CASSLWERGYTF	43	1.4419562315982912E-4	36	TCRBV07-09*01	TCRBV07	TCRBV07-09	01				TCRBD02-01*02	TCRBD02	TCRBD02-01	02				TCRBJ01-02*01	TCRBJ01	TCRBJ01-02	01				3	2	9	2	2	7	45	59	61	66	68	43	In	VDJ
NNNNNNNTGTCGGCTGCTCCCTCCCAAACATCTGTGTACTTCTGTGCCATAGGACTACTGAACACCGGGGAGCTGTTTTTTGGAGAA	CAIGLLNTGELFF	39	1.307820768193799E-4	39	TCRBV06	TCRBV06				TCRBV06-02/06-03,TCRBV06-02		TCRBD02-01	TCRBD02	TCRBD02-01				01,02	TCRBJ02-02*01	TCRBJ02	TCRBJ02-02	01				10	2	1	9	2	1	42	49	51	57	59	39	In	VDJ
GTGACATCGGCCCAAAAGAACCCGACAGCTTTCTATCTCTGTGCCAGTAGTGCAGCGGGAGGGCCCGGTGAGCAGTTCTTCGGGCCA	CASSAAGGPGEQFF	24	8.048127804269532E-5	42	TCRBV19-01*01	TCRBV19	TCRBV19-01	01				TCRBD02-01*02	TCRBD02	TCRBD02-01	02				TCRBJ02-01*01	TCRBJ02	TCRBJ02-01	01				5	2	6	0	5	9	39	51	53	63	68	24	In	VDJ
AGCTCTCTGGAGCTGGGGGACTCAGCTTTGTATTTCTGTGCCAGCAGCGCACGACAGGGTTGACTGTACGAGCAGTACTTCGGGCCG	CASSARQG*LYEQYF	23	7.712789145758301E-5	45	TCRBV09-01*01	TCRBV09	TCRBV09-01	01				TCRBD01-01*01	TCRBD01	TCRBD01-01	01				TCRBJ02-07*01	TCRBJ02	TCRBJ02-07	01				3	3	2	3	7	4	36	49	52	59	66	23	Stop	VDJ
ATCCAGCGCACACAGCAGGAGGACTCCGCCGTGTATCTCTGTGCCAGCAGCTTACTCCGGGATGGTGATGAGCAGTTCTTCGGGCCA	CASSLLRDGDEQFF	57	1.9114303535140137E-4	42	TCRBV07-08*01	TCRBV07	TCRBV07-08	01				TCRBD02-01*02	TCRBD02	TCRBD02-01	02				TCRBJ02-01*01	TCRBJ02	TCRBJ02-01	01				2	3	8	3	5	8	39	54	57	62	67	57	In	VDJ
GACATCCGCTCACCAGGCCTGGGGGACGCAGCCATGTACCTGTGTGCCACCTCGGGACTAGCGGGAGAGACCCAGTACTTCGGGCCA	CATSGLAGETQYF	18	6.036095853202149E-5	39	TCRBV15-01*02	TCRBV15	TCRBV15-01	02				TCRBD02-01	TCRBD02	TCRBD02-01				01,02	TCRBJ02-05*01	TCRBJ02	TCRBJ02-05	01				8	2	0	4	0	4	42	51	53	-1	65	18	In	VDJ
CTTGACATCCGCTCACCAGGCCTGGGGGACGCAGCCATGTACCTGTGTGCCACCAGCAGAGATGATCAGCCCCAGCATTTTGGTGAT	CATSRDDQPQHF	5	1.6766932925561525E-5	36	TCRBV15-01*02	TCRBV15	TCRBV15-01	02											TCRBJ01-05*01	TCRBJ01	TCRBJ01-05	01				0	0	0	0	2	5	45	-1	-1	62	64	5	In	VJ
CCACGGAGTCAGGGGACACAGCACTGTATTTCTGTGCCAGCAGCAAGGTAGCGGGACAGCCGGTGGTACGAGCAGTACTTCGGGCCG		31	1.0395498413848146E-4	49	TCRBV21-01*01	TCRBV21	TCRBV21-01	01				TCRBD02-01*02	TCRBD02	TCRBD02-01	02				TCRBJ02-07*01	TCRBJ02	TCRBJ02-07	01				3	2	5	3	10	4	32	46	48	56	66	31	Out	VDJ
CCCTAGAGTCTGCCATCCCCAACCAGACAGCTCTTTACTTCTGTGCCACCCCCAGGGCGGGCTGGGTACGAGCAGTACTTCGGGCCG		15	5.0300798776684576E-5	40	TCRBV24-01*01	TCRBV24	TCRBV24-01	01								TCRBD01,TCRBD02	TCRBD01-01,TCRBD02-01		TCRBJ02-07*01	TCRBJ02	TCRBJ02-07	01				9	2	4	3	9	4	41	50	52	57	66	15	Out	VDJ
GCTGCTCCCTCCCAAACATCTGTGTACTTCTGTGCCAGCACCAGGACTAGCGGAGGGACCATCAACTACGAGCAGTACTTCGGGCCG	CASTRTSGGTINYEQYF	24	8.048127804269532E-5	51	TCRBV06	TCRBV06				TCRBV06-02/06-03,TCRBV06-02		TCRBD02-01	TCRBD02	TCRBD02-01				01,02	TCRBJ02-07*01	TCRBJ02	TCRBJ02-07	01				7	3	1	5	12	3	30	40	43	53	65	24	In	VDJ
TGCTCCCTCCCAGACATCTGTGTACTTCTGTGCCAGCGTTTGAACTAGTAGCGGGGGGGGGATTCCCACGAGCAGTACTTCGGGCCG		44	1.4754900974494142E-4	53	TCRBV06	TCRBV06				TCRBV06-01,TCRBV06-05,TCRBV06-06		TCRBD02-01*01	TCRBD02	TCRBD02-01	01				TCRBJ02-07*01	TCRBJ02	TCRBJ02-07	01				8	11	5	0	8	5	28	37	48	59	67	44	Out	VDJ
TTGGAGCTGGACGACTCGGCCCTGTATCTCTGTGCCAGCAGCTTGGAGTTCGGACAGGGGCTGGGGACTGAAGCTTTCTTTGGACAA	CASSLEFGQGLGTEAFF	23	7.712789145758301E-5	51	TCRBV05-04*01	TCRBV05	TCRBV05-04	01				TCRBD01-01*01	TCRBD01	TCRBD01-01	01				TCRBJ01-01*01	TCRBJ01	TCRBJ01-01	01				0	5	1	2	6	5	30	46	51	60	66	23	In	VDJ
GTCTGCCATCCCCAACCAGACAGCTCTTTACTTCTGTGCCACCAGTGATTCTGGGGACAGGGATCTGAAAAACTGTTTTTTGGCAGT		23	7.712789145758301E-5	47	TCRBV24-01*01	TCRBV24	TCRBV24-01	01				TCRBD01-01*01	TCRBD01	TCRBD01-01	01				TCRBJ01-04*01	TCRBJ01	TCRBJ01-04	01				2	3	0	3	3	7	34	50	53	62	65	23	Out	VDJ
GATCCAGTCCACGGAGTCAGGGGACACAGCACTGTATTTCTGTGCCAGCTTATGACAGGGGGTGAAGAAAAACTGTTTTTTGGCAGT		34	1.1401514389381837E-4	41	TCRBV21-01*01	TCRBV21	TCRBV21-01	01				TCRBD01-01*01	TCRBD01	TCRBD01-01	01				TCRBJ01-04*01	TCRBJ01	TCRBJ01-04	01				8	4	2	1	4	8	40	49	53	62	66	34	Out	VDJ
TTCTAAGAAGCTCCTTCTCAGTGACTCTGGCTTCTATCTCTGTGCCTGGAGCCTCGGGGAGGAAGTTATGGCTACACCTTCGGTTCG		19	6.37143451171338E-5	41	TCRBV30-01*01	TCRBV30	TCRBV30-01	01				TCRBD02-01*02	TCRBD02	TCRBD02-01	02				TCRBJ01-02*01	TCRBJ01	TCRBJ01-02	01				3	5	9	1	4	5	40	51	56	62	66	19	Out	VDJ
AACGCCTTGTTGCTGGGGGACTCGGCCCTGTATCTCTGTGCCAGCAGCTTCGAGGTACAGGGTTCCTACGAGCAGTACTTCGGGCCG	CASSFEVQGSYEQYF	13	4.359402560645996E-5	45	TCRBV05-05*01	TCRBV05	TCRBV05-05	01				TCRBD01-01*01	TCRBD01	TCRBD01-01	01				TCRBJ02-07*01	TCRBJ02	TCRBJ02-07	01				2	6	3	3	1	1	36	50	56	62	63	13	In	VDJ
TCTAAGAAGCTCCTTCTCAGTGACTCTGGCTTCTATCTCTGTGCCTGGAGTGAAGGGGGCTTCAGGCAGCCCCAGCATTTTGGTGAT	CAWSEGGFRQPQHF	38	1.274286902342676E-4	42	TCRBV30-01*01	TCRBV30	TCRBV30-01	01				TCRBD01-01*01	TCRBD01	TCRBD01-01	01				TCRBJ01-05*01	TCRBJ01	TCRBJ01-05	01				1	1	5	0	6	7	39	52	53	60	66	38	In	VDJ
NNNNNNCTTGGAGATCCAGTCCACGGAGTCAGGGGACACAGCACTGTATTTCTGTGCCAGCAGCAAACCCCGGTGGCCGAGGGTTCG		27	9.054143779803223E-5	29	TCRBV21-01*01	TCRBV21	TCRBV21-01	01								TCRBD01,TCRBD02	TCRBD01-01,TCRBD02-01		TCRBJ01-02*01	TCRBJ01	TCRBJ01-02	01				2	7	9	0	4	20	52	67	74	77	81	27	Out	VDJ
AATGTGAGTGCCTTGGAGCTGGGGGACTCGGCCCTGTATCTCTGTGCCAGAAGCTCGGGGCCCTCCTACGAGCAGTACTTCGGGCCG	CARSSGPSYEQYF	31	1.0395498413848146E-4	39	TCRBV05-03	TCRBV05	TCRBV05-03				01,02					TCRBD01,TCRBD02	TCRBD01-01,TCRBD02-01		TCRBJ02-07*01	TCRBJ02	TCRBJ02-07	01				3	1	7	0	1	0	42	55	56	61	62	31	In	VDJ
TCCCAGACATCTGTGTACTTCTGTGCCAGCAGTTACCCGTTAGGGGCGGGGAGTCTAGCGGGAACCTACGAGCAGTACTTCGGGCCG	CASSYPLGAGSLAGTYEQYF	24	8.048127804269532E-5	60	TCRBV06	TCRBV06				TCRBV06-05,TCRBV06-06		TCRBD02-01*02	TCRBD02	TCRBD02-01	02				TCRBJ02-07*01	TCRBJ02	TCRBJ02-07	01				2	18	4	3	1	2	21	36	54	63	64	24	In	VDJ
NNNNNNTGTCGGCTGCTCCCTCCCAGACATCTGTGTACTTCTGTGCCAGCAGCCCCAGGGACTGGAAACACCATATATTTTGGAGAG		18	6.036095853202149E-5	40	TCRBV06-05*01	TCRBV06	TCRBV06-05	01				TCRBD01-01*01	TCRBD01	TCRBD01-01	01				TCRBJ01-03*01	TCRBJ01	TCRBJ01-03	01				6	3	4	3	1	2	41	52	55	60	61	18	Out	VDJ
GCCCTGCAGCCAGAAGACTCAGCCCTGTATCTCTGCGCCAGCAGCCAAGTAGACTTGGTGAGCTACAATGAGCAGTTCTTCGGGCCA	CASSQVDLVSYNEQFF	53	1.7772948901095215E-4	48	TCRBV04-01*01	TCRBV04	TCRBV04-01	01				TCRBD02-01	TCRBD02	TCRBD02-01				01,02	TCRBJ02-01*01	TCRBJ02	TCRBJ02-01	01				1	2	2	10	7	3	33	49	51	55	62	53	In	VDJ
TGACAGTGACCAGTGCCCATCCTGAAGACAGCAGCTTCTACATCTGCAGTGCTCAAAGACTAGTTCTGCGAGCAGTTCTTCGGGCCA		43	1.4419562315982912E-4	37	TCRBV20	TCRBV20				TCRBV20-01,TCRBV20-or09_02		TCRBD02-01	TCRBD02	TCRBD02-01				01,02	TCRBJ02-01*01	TCRBJ02	TCRBJ02-01	01				5	4	2	8	6	10	44	53	57	63	69	43	Out	VDJ
GAGCTGGGGGACTCGGCCCTGTATCTCTGTGCCAGAAGCTCCCCCCGACTAGCGGGAGTGAGGACCGGGGAGCTGTTTTTTGGAGAA	CARSSPRLAGVRTGELFF	28	9.389482438314453E-5	54	TCRBV05-03	TCRBV05	TCRBV05-03				01,02	TCRBD02-01*02	TCRBD02	TCRBD02-01	02				TCRBJ02-02*01	TCRBJ02	TCRBJ02-02	01				3	6	2	2	5	5	27	40	46	58	63	28	In	VDJ
TCACCAGGCCTGGGGGACGCAGCCATGTACCTGTGTGCCACCAGCAGAGACACCCCCGACACTAACTATGGCTACACCTTCGGTTCG	CATSRDTPDTNYGYTF	20	6.70677317022461E-5	48	TCRBV15-01*02	TCRBV15	TCRBV15-01	02				TCRBD01-01*01	TCRBD01	TCRBD01-01	01				TCRBJ01-02*01	TCRBJ01	TCRBJ01-02	01				0	7	2	6	0	0	33	50	57	-1	61	20	In	VDJ
CTCAGTGACTCTGGCTTCTATCTCTGTGCCTGGAGTGTGTCACCATACAGGGGATCACAGACAACGGATCACGAGTACTTCGGGCCG	CAWSVSPYRGSQTTDHEYF	20	6.70677317022461E-5	57	TCRBV30-01	TCRBV30	TCRBV30-01				01,02,04	TCRBD01-01*01	TCRBD01	TCRBD01-01	01				TCRBJ02-07*01	TCRBJ02	TCRBJ02-07	01				0	8	3	2	20	11	24	38	46	53	73	20	In	VDJ
TTGGAGATCCAGCGCACAGAGCAGGGGGACTCGGCCATGTATCTCTGTGCCAGCAGCTCCGACTACTACGAGCAGTACTTCGGGCCG	CASSSDYYEQYF	62	2.079099682769629E-4	36	TCRBV07-09*01	TCRBV07	TCRBV07-09	01				TCRBD02-01	TCRBD02	TCRBD02-01				01,02	TCRBJ02-07*01	TCRBJ02	TCRBJ02-07	01				4	2	2	9	0	3	45	58	60	-1	65	62	In	VDJ
NTGTCGGCTGCTCCCTCCCAGACATCTGTGTACTTCTGTGCCAGCAGTGAAGCTAGCGGCTCCTACAATGAGCAGTTCTTCGGGCCA	CASSEASGSYNEQFF	22	7.377450487247071E-5	45	TCRBV06-01*01	TCRBV06	TCRBV06-01	01				TCRBD02-01	TCRBD02	TCRBD02-01				01,02	TCRBJ02-01*01	TCRBJ02	TCRBJ02-01	01				0	0	5	5	0	0	36	-1	53	-1	59	22	In	VDJ
GTGAACGCCTTGTTGCTGGGGGACTCGGCCCTCTATCTCTGTGCCAGCAGCGGTGACAGGGGAAACACTGAAGCTTTCTTTGGACAA	CASSGDRGNTEAFF	35	1.1736853047893067E-4	42	TCRBV05-06*01	TCRBV05	TCRBV05-06	01				TCRBD01-01*01	TCRBD01	TCRBD01-01	01				TCRBJ01-01*01	TCRBJ01	TCRBJ01-01	01				4	3	2	2	1	2	39	51	54	62	63	35	In	VDJ
ACATCGGCCCAAAAGAACCCGACAGCTTTCTATCTCTGTGCCAGTAGTATCGCCGGCACTGGAGGATATGGCTACACCTTCGGTTCG	CASSIAGTGGYGYTF	16	5.365418536179688E-5	45	TCRBV19-01*01	TCRBV19	TCRBV19-01	01				TCRBD02-01*02	TCRBD02	TCRBD02-01	02				TCRBJ01-02*01	TCRBJ01	TCRBJ01-02	01				3	10	10	1	1	5	36	50	60	65	66	16	In	VDJ
NNNNNNNTGTCGGCTGCTCCCTCCCAGACATCTGTGTACTTGTGTGCCAGCAGTTACAGGGCCAAAAACATTCAGTACTTCGGCGCC	CASSYRAKNIQYF	22	7.377450487247071E-5	39	TCRBV06-08*01	TCRBV06	TCRBV06-08	01								TCRBD01,TCRBD02	TCRBD01-01,TCRBD02-01		TCRBJ02-04*01	TCRBJ02	TCRBJ02-04	01				2	0	5	4	0	1	42	-1	57	-1	60	22	In	VDJ
GGAGTCAGCTACCCGCTCCCAGACATCTGTGTATTTCTGCGCCAGCAGTGAAAAGGGGTCAGCCAAGAGACCCAGTACTTCGGGCCA		27	9.054143779803223E-5	44	TCRBV10-02*01	TCRBV10	TCRBV10-02	01				TCRBD01-01*01	TCRBD01	TCRBD01-01	01				TCRBJ02-05*01	TCRBJ02	TCRBJ02-05	01				3	2	5	2	4	1	37	51	53	58	62	27	Out	VDJ
CTGGAGTCGCCCAGCCCCAACCAGACCTCTCTGTACTTCTGTGCCAGCGCCATCTCCGGGCCGAACACTGAAGCTTTCTTTGGACAA	CASAISGPNTEAFF	19	6.37143451171338E-5	42	TCRBV27-01*01	TCRBV27	TCRBV27-01	01								TCRBD01,TCRBD02	TCRBD01-01,TCRBD02-01		TCRBJ01-01*01	TCRBJ01	TCRBJ01-01	01				8	9	8	0	1	1	39	48	57	61	62	19	In	VDJ
CCAGAAGACTCAGCCCTGTATCTCTGCGCCAGCAGCCATCCGGGACTAGCGGGAGGGCCGGGGAATAATGAGCAGTTCTTCGGGCCA	CASSHPGLAGGPGNNEQFF	33	1.1066175730870606E-4	57	TCRBV04-01*01	TCRBV04	TCRBV04-01	01				TCRBD02-01*02	TCRBD02	TCRBD02-01	02				TCRBJ02-01*01	TCRBJ02	TCRBJ02-01	01				3	3	0	0	9	7	24	38	41	57	66	33	In	VDJ
CGCACACAGCAGGAGGACTCCGCCGTGTATCTCTGTGCCAGCAGCTTAGATGTTAGCGGGATCTACAATGAGCAGTTCTTCGGGCCA	CASSLDVSGIYNEQFF	35	1.1736853047893067E-4	48	TCRBV07-08*01	TCRBV07	TCRBV07-08	01				TCRBD02-01*02	TCRBD02	TCRBD02-01	02				TCRBJ02-01*01	TCRBJ02	TCRBJ02-01	01				1	4	5	3	1	3	33	49	53	61	62	35	In	VDJ
ACCTTGGAGCTGGGGGACTCGGCCCTTTATCTTTGCGCCAGCAGCTTCACGAGCGGGAGAGGCTACAATGAGCAGTTCTTCGGGCCA	CASSFTSGRGYNEQFF	27	9.054143779803223E-5	48	TCRBV05-01*01	TCRBV05	TCRBV05-01	01				TCRBD02-01*02	TCRBD02	TCRBD02-01	02				TCRBJ02-01*01	TCRBJ02	TCRBJ02-01	01				2	4	6	2	3	3	33	47	51	59	62	27	In	VDJ
CTGACAGTGACCAGTGCCCATCCTGAAGACAGCAGCTTCTACATCTGCAGTGTGACGGATGACACCGGGGAGCTGTTTTTTGGAGAA	CSVTDDTGELFF	14	4.6947412191572266E-5	36	TCRBV20	TCRBV20				TCRBV20-01,TCRBV20-or09_02						TCRBD01,TCRBD02	TCRBD01-01,TCRBD02-01		TCRBJ02-02*01	TCRBJ02	TCRBJ02-02	01				7	4	1	8	2	3	45	52	56	59	61	14	In	VDJ
AGCACCTTGGAGCTGGGGGACTCGGCCCTTTATCTTTGCGCCAGCAGCTTGGAGGGGAGGACAAACACTGAAGCTTTCTTTGGACAA	CASSLEGRTNTEAFF	51	1.7102271584072755E-4	45	TCRBV05-01*01	TCRBV05	TCRBV05-01	01				TCRBD02-01*02	TCRBD02	TCRBD02-01	02				TCRBJ01-01*01	TCRBJ01	TCRBJ01-01	01				0	2	9	1	3	2	36	52	54	60	63	51	In	VDJ
GTCGGCTGCTCCCTCCCAGACATCTGTGTACTTCTGTGCCAGCAGTTACTCGACGACCATTCCAAAAACATTCAGTACTTCGGCGCC		24	8.048127804269532E-5	47	TCRBV06-05*01	TCRBV06	TCRBV06-05	01								TCRBD01,TCRBD02	TCRBD01-01,TCRBD02-01		TCRBJ02-04*01	TCRBJ02	TCRBJ02-04	01				0	0	2	7	7	2	34	-1	51	54	61	24	Out	VDJ
CAGCGCACAGAGCAGGAGGACTCGGCCGTGTATCTCTGTGCCAGCTGCGATACTAGCGGGACGATCGGGGAGCTGTTTTTTGGAGAA	CASCDTSGTIGELFF	16	5.365418536179688E-5	45	TCRBV07-02	TCRBV07	TCRBV07-02				01,02	TCRBD02-01*02	TCRBD02	TCRBD02-01	02				TCRBJ02-02*01	TCRBJ02	TCRBJ02-02	01				8	6	3	3	4	7	36	45	51	61	65	16	In	VDJ
CAACTCTGACTGTGAGCAACATGAGCCCTGAAGACAGCAGCATATATCTCTGCAGCGTTGAGGGGGCAGCCCCAGCATTTTGGTGAT		84	2.816844731494336E-4	31	TCRBV29-01*01	TCRBV29	TCRBV29-01	01								TCRBD01,TCRBD02	TCRBD01-01,TCRBD02-01		TCRBJ01-05*01	TCRBJ01	TCRBJ01-05	01				3	0	6	1	0	7	50	-1	61	-1	66	84	Out	VDJ
ACTCTGGAGTCCGCTACCAGCTCCCAGACATCTGTGTACTTCTGTGCCATCAGAACAGGGGTTAATTCACCCCTCCACTTTGGGAAT	CAIRTGVNSPLHF	30	1.0060159755336915E-4	39	TCRBV10-03*01	TCRBV10	TCRBV10-03	01				TCRBD01-01*01	TCRBD01	TCRBD01-01	01				TCRBJ01-06*01	TCRBJ01	TCRBJ01-06	01				6	1	3	2	1	6	42	53	54	61	62	30	In	VDJ
NTGAAGATCCAGCCCTCAGAACCCAGGGACTCAGCTGTGTACTTCTGTGCCAGCAGATATGACAGTCGCGAGCAGTACTTCGGGCCG	CASRYDSREQYF	28	9.389482438314453E-5	36	TCRBV12-03/12-04*01	TCRBV12	TCRBV12-03/12-04	01				TCRBD01-01*01	TCRBD01	TCRBD01-01	01				TCRBJ02-07*01	TCRBJ02	TCRBJ02-07	01				6	4	2	5	3	6	45	56	60	65	68	28	In	VDJ
TTCTGGAGTCCGCCAGCACCAACCAGACATCTATGTACCTCTGTGCCAGCAGTCTAGGACAGGGTCTACGAGCAGTACTTCGGGCCG		23	7.712789145758301E-5	40	TCRBV28-01*01	TCRBV28	TCRBV28-01	01				TCRBD01-01*01	TCRBD01	TCRBD01-01	01				TCRBJ02-07*01	TCRBJ02	TCRBJ02-07	01				5	3	1	3	1	3	41	53	56	64	65	23	Out	VDJ
ATCCAGCGCACAGAGCGGGGGGACTCAGCCGTGTATCTCTGTGCCAGCAGCTCGGGACATGGCCCCTACGAGCAGTACTTCGGGCCG	CASSSGHGPYEQYF	18	6.036095853202149E-5	42	TCRBV07-03*01	TCRBV07	TCRBV07-03	01				TCRBD01-01*01	TCRBD01	TCRBD01-01	01				TCRBJ02-07*01	TCRBJ02	TCRBJ02-07	01				4	1	0	6	5	2	39	52	53	59	64	18	In	VDJ
CTACACGCCCTGCAGCCAGAAGACTCAGCCCTGTATCTCTGCGCCAGCAGCCAACCGCGGGAGGGCAACGAGCAGTACTTCGGGCCG	CASSQPREGNEQYF	27	9.054143779803223E-5	42	TCRBV04-01*01	TCRBV04	TCRBV04-01	01				TCRBD02-01*02	TCRBD02	TCRBD02-01	02				TCRBJ02-07*01	TCRBJ02	TCRBJ02-07	01				2	2	7	0	2	5	39	54	56	65	67	27	In	VDJ
AGCACCTTGGAGCTGGGGGACTCGGCCCTTTATCTTTGCGCCAGCAGCTTGGCTTCGGGCTCTGGAAACACCATATATTTTGGAGAG	CASSLASGSGNTIYF	15	5.0300798776684576E-5	45	TCRBV05-01*01	TCRBV05	TCRBV05-01	01				TCRBD02-01	TCRBD02	TCRBD02-01				01,02	TCRBJ01-03*01	TCRBJ01	TCRBJ01-03	01				0	3	8	4	0	0	36	52	55	-1	59	15	In	VDJ
ACAGAGCAGGAGGACTCGGCCGTGTATCTCTGTGCCAGCAGCCAGGGACTAGCGGGAGGCTACTACAATGAGCAGTTCTTCGGGCCA	CASSQGLAGGYYNEQFF	39	1.307820768193799E-4	51	TCRBV07-02	TCRBV07	TCRBV07-02				01,02	TCRBD02-01*02	TCRBD02	TCRBD02-01	02				TCRBJ02-01*01	TCRBJ02	TCRBJ02-01	01				5	2	0	1	3	3	30	42	44	59	62	39	In	VDJ
NTGTCGGCTGCTCCCTCCCAAACATCTGTGTACTTCTGTGCCAGCAGTTACGGTAGCGGGGACACCGGGGAGCTGTTTTTTGGAGAA	CASSYGSGDTGELFF	62	2.079099682769629E-4	45	TCRBV06-02/06-03*01	TCRBV06	TCRBV06-02/06-03	01				TCRBD02-01*01	TCRBD02	TCRBD02-01	01				TCRBJ02-02*01	TCRBJ02	TCRBJ02-02	01				2	2	5	3	0	3	36	51	53	-1	61	62	In	VDJ
AGTTCTAAGAAGCTCCTTCTCAGTGACTCTGGCTTCTATCTCTGTGCCTGGAGTGAGGGGCTGAACACTGAAGCTTTCTTTGGACAA	CAWSEGLNTEAFF	15	5.0300798776684576E-5	39	TCRBV30-01*01	TCRBV30	TCRBV30-01	01				TCRBD01-01*01	TCRBD01	TCRBD01-01	01				TCRBJ01-01*01	TCRBJ01	TCRBJ01-01	01				1	0	5	2	1	0	42	-1	55	60	61	15	In	VDJ
GTTCTAAGAAGCTCCTTCTCAGTGACTCTGGCTTCTATCTCTGTGCCGGCTTACGGGGACCTTAATGAAAAACTGTTTTTTGGCAGT		18	6.036095853202149E-5	40	TCRBV30-01	TCRBV30	TCRBV30-01				01,05					TCRBD01,TCRBD02	TCRBD01-01,TCRBD02-01		TCRBJ01-04*01	TCRBJ01	TCRBJ01-04	01				8	8	0	7	2	4	41	47	55	60	62	18	Out	VDJ
GCTCCCTCCCAGACATCTGTGTACTTCTGTGCCAGCAGTGAAGGACGGGACAGGGGATGGGGTCTCGGAGGCTACACCTTCGGTTCG	CASSEGRDRGWGLGGYTF	20	6.70677317022461E-5	54	TCRBV06-01*01	TCRBV06	TCRBV06-01	01				TCRBD01-01*01	TCRBD01	TCRBD01-01	01				TCRBJ01-02*01	TCRBJ01	TCRBJ01-02	01				1	3	0	2	13	8	27	43	46	56	69	20	In	VDJ
TTCCCTGGAGCTTGGTGACTCTGCTGTGTATTTCTGTGCCAGCAGCCAAGAAGTGCGAGCTCTGGAAACACCATATATTTTGGAGAG		22	7.377450487247071E-5	47	TCRBV03-01/03-02*01	TCRBV03	TCRBV03-01/03-02	01				TCRBD02-01	TCRBD02	TCRBD02-01				01,02	TCRBJ01-03*01	TCRBJ01	TCRBJ01-03	01				0	3	7	6	2	0	34	51	54	57	59	22	Out	VDJ
ATCCAGTCCACGGAGTCAGGGGACACAGCACTGTATTTCTGTGCCAGCAGCAAAGGACTAGCGGGAGATGAGCAGTTCTTCGGGCCA	CASSKGLAGDEQFF	17	5.7007571946909184E-5	42	TCRBV21-01*01	TCRBV21	TCRBV21-01	01				TCRBD02-01*02	TCRBD02	TCRBD02-01	02				TCRBJ02-01*01	TCRBJ02	TCRBJ02-01	01				1	0	2	2	0	8	39	-1	55	-1	67	17	In	VDJ
GCAGAACTGGAGGATTCTGGAGTTTATTTCTGTGCCAGCAGCCGAAAGTCTCCGTGGGACTCGGAGGAAAAACTGTTTTTTGGCAGT	CASSRKSPWDSEEKLFF	18	6.036095853202149E-5	51	TCRBV14-01*01	TCRBV14	TCRBV14-01	01				TCRBD02-01	TCRBD02	TCRBD02-01				01,02	TCRBJ01-04*01	TCRBJ01	TCRBJ01-04	01				4	12	0	10	5	8	30	43	55	61	66	18	In	VDJ
CAAAAGAACCCGACAGCTTTCTATCTCTGTGCCAGTAGTCCCGGGGCGACAGGGGACTCCTATAATTCACCCCTCCACTTTGGGAAT	CASSPGATGDSYNSPLHF	28	9.389482438314453E-5	54	TCRBV19-01*01	TCRBV19	TCRBV19-01	01				TCRBD01-01*01	TCRBD01	TCRBD01-01	01				TCRBJ01-06*01	TCRBJ01	TCRBJ01-06	01				5	8	2	2	1	0	27	39	47	55	56	28	In	VDJ
NNNNNNNTGTCGGCTGCTCCCTCCCAGACATCTGTGTACTTCTGTGCCAGCAGTTACGGGACTACCTACGAGCAGTACTTCGGGCCG	CASSYGTTYEQYF	16	5.365418536179688E-5	39	TCRBV06-05*01	TCRBV06	TCRBV06-05	01				TCRBD02-01	TCRBD02	TCRBD02-01				01,02	TCRBJ02-07*01	TCRBJ02	TCRBJ02-07	01				2	0	0	9	0	2	42	-1	57	-1	64	16	In	VDJ
ATCCTGGAGTCGCCCAGCCCCAACCAGACCTCTCTGTACTTCTGTGCCAGCAGTTCAGGGCGCGGGAACGAGCAGTACTTCGGGCCG	CASSSGRGNEQYF	15	5.0300798776684576E-5	39	TCRBV27-01*01	TCRBV27	TCRBV27-01	01				TCRBD02-01*02	TCRBD02	TCRBD02-01	02				TCRBJ02-07*01	TCRBJ02	TCRBJ02-07	01				4	6	7	3	0	5	42	55	61	-1	67	15	In	VDJ
CTGACAGTGACCAGTGCCCATCCTGAAGACAGCAGCTTCTACATCTGCAGTGCTATCACAGGCACCGGGGAGCTGTTTTTTGGAGAA	CSAITGTGELFF	27	9.054143779803223E-5	36	TCRBV20	TCRBV20				TCRBV20-01,TCRBV20-or09_02		TCRBD01-01*01	TCRBD01	TCRBD01-01	01				TCRBJ02-02*01	TCRBJ02	TCRBJ02-02	01				4	2	3	4	0	4	45	55	57	-1	62	27	In	VDJ
GTCCGCCAGCACCAACCAGACATCTATGTACCTCTGTGCCAGCAGTCCCGGACAGGGAAAACGAACACTGAAGCTTTCTTTGGACAA		10	3.353386585112305E-5	47	TCRBV28-01*01	TCRBV28	TCRBV28-01	01				TCRBD01-01*01	TCRBD01	TCRBD01-01	01				TCRBJ01-01*01	TCRBJ01	TCRBJ01-01	01				5	3	1	3	5	1	34	46	49	57	62	10	Out	VDJ
TCTTAAACCTTCACCTACACGCCCTGCAGCCAGAAGACTCAGCCCTGTATCTCTGCGCCAGCAGCCAAAGGCTGACAGGTTGGGAAT		25	8.383466462780762E-5	28	TCRBV04-01*01	TCRBV04	TCRBV04-01	01				TCRBD01-01*01	TCRBD01	TCRBD01-01	01				TCRBJ01-06*01	TCRBJ01	TCRBJ01-06	01				2	5	2	4	0	23	53	68	73	-1	79	25	Out	VDJ
GAGATCCAGCGCACAGAGCAGGGGGACTCGGCCATGTATCTCTGTGCCAGCAGCGCAGCAGAGGGTCTTGGCTACACCTTCGGTTCG	CASSAAEGLGYTF	58	1.944964219365137E-4	39	TCRBV07-09*01	TCRBV07	TCRBV07-09	01				TCRBD02-01*02	TCRBD02	TCRBD02-01	02				TCRBJ01-02*01	TCRBJ01	TCRBJ01-02	01				5	6	11	0	3	7	42	54	60	65	68	58	In	VDJ
NNNNNNTGTCGGCTGCTCCCTCCCAGACATCTGTGTACTTCTGTGCCGGAGAACAGGGATCGAAAGTATGGCTACACCTTCGGTTCG		25	8.383466462780762E-5	40	TCRBV06-05*01	TCRBV06	TCRBV06-05	01				TCRBD01-01*01	TCRBD01	TCRBD01-01	01				TCRBJ01-02*01	TCRBJ01	TCRBJ01-02	01				11	5	3	3	8	5	41	47	52	58	66	25	Out	VDJ
ACTGTGAGCAACATGAGCCCTGAAGACAGCAGCATATATCTCTGCAGCGTTACGGACAGCTCTGGAAACACCATATATTTTGGAGAG	CSVTDSSGNTIYF	8	2.682709268089844E-5	39	TCRBV29-01	TCRBV29	TCRBV29-01				01,02	TCRBD01-01*01	TCRBD01	TCRBD01-01	01				TCRBJ01-03*01	TCRBJ01	TCRBJ01-03	01				5	2	1	5	0	0	42	51	53	-1	59	8	In	VDJ
AGTTCTAAGAAGCTCCTTCTCAGTGACTCTGGCTTCTATCTCTGTGCCTGGAGGACAGGGACTGGCAATGAGCAGTTCTTCGGGCCA	CAWRTGTGNEQFF	7	2.3473706095786133E-5	39	TCRBV30-01*01	TCRBV30	TCRBV30-01	01				TCRBD01-01*01	TCRBD01	TCRBD01-01	01				TCRBJ02-01*01	TCRBJ02	TCRBJ02-01	01				3	0	2	3	5	6	42	-1	53	60	65	7	In	VDJ
CTGACTGTGAGCAACATGAGCCCTGAAGACAGCAGCATATATCTCTGCAGCGGGGCCGTCTCCAACGCTGAAGCTTTCTTTGGACAA	CSGAVSNAEAFF	30	1.0060159755336915E-4	36	TCRBV29-01	TCRBV29	TCRBV29-01				01,02,03	TCRBD01-01*01	TCRBD01	TCRBD01-01	01				TCRBJ01-01*01	TCRBJ01	TCRBJ01-01	01				7	0	8	0	11	6	45	-1	52	56	67	30	In	VDJ
GCTACCAGCTCCCAGACATCTGTGTACTTCTGTGCCATCAGTGAAGGAAGGGACAGGGGCTTCAATCAGCCCCAGCATTTTGGTGAT	CAISEGRDRGFNQPQHF	41	1.374888499896045E-4	51	TCRBV10-03*01	TCRBV10	TCRBV10-03	01				TCRBD01-01*01	TCRBD01	TCRBD01-01	01				TCRBJ01-05*01	TCRBJ01	TCRBJ01-05	01				3	5	0	2	3	3	30	44	49	59	62	41	In	VDJ
CTGGAGTCCGCCAGCACCAACCAGACATCTATGTACCTCTGTGCCAGCAGTTGGGACAGGGAGGTACAGCCCCAGCATTTTGGTGAT	CASSWDREVQPQHF	20	6.70677317022461E-5	42	TCRBV28-01*01	TCRBV28	TCRBV28-01	01				TCRBD01-01*01	TCRBD01	TCRBD01-01	01				TCRBJ01-05*01	TCRBJ01	TCRBJ01-05	01				4	0	0	3	5	7	39	-1	52	61	66	20	In	VDJ
CAGCGCACAGAGCAGGGGGACTCGGCCATGTATCTCTGTGCCAGCAGCTTATCCCGTCAGGGGGTATGGGAGCAGTACTTCGGGCCG	CASSLSRQGVWEQYF	32	1.0730837072359376E-4	45	TCRBV07-09*01	TCRBV07	TCRBV07-09	01				TCRBD01-01*01	TCRBD01	TCRBD01-01	01				TCRBJ02-07*01	TCRBJ02	TCRBJ02-07	01				2	6	4	1	5	7	36	51	57	64	69	32	In	VDJ
ACTGTGACATCGGCCCAAAAGAACCCGACAGCTTTCTATCTCTGTGCCAGTAGTATATACAGCGGAAACACCATATATTTTGGAGAG	CASSIYSGNTIYF	10	3.353386585112305E-5	39	TCRBV19-01*01	TCRBV19	TCRBV19-01	01				TCRBD01-01*01	TCRBD01	TCRBD01-01	01				TCRBJ01-03*01	TCRBJ01	TCRBJ01-03	01				2	1	3	5	1	4	42	57	58	62	63	10	In	VDJ
ATTCTGGAGTCCGCCAGCACCAACCAGACATCTATGTACCTCTGTGCCAGCAGAGGACAGGGAGGAAACACCATATATTTTGGAGAG	CASRGQGGNTIYF	7	2.3473706095786133E-5	39	TCRBV28-01*01	TCRBV28	TCRBV28-01	01				TCRBD01-01*01	TCRBD01	TCRBD01-01	01				TCRBJ01-03*01	TCRBJ01	TCRBJ01-03	01				6	1	1	3	1	4	42	53	54	62	63	7	In	VDJ
GAGTCCGCCAGCACCAACCAGACATCTATGTACCTCTGTGCCAGCAGTTCCCGGACAGGTTCTAATGAAAAACTGTTTTTTGGCAGT	CASSSRTGSNEKLFF	25	8.383466462780762E-5	45	TCRBV28-01*01	TCRBV28	TCRBV28-01	01				TCRBD01-01*01	TCRBD01	TCRBD01-01	01				TCRBJ01-04*01	TCRBJ01	TCRBJ01-04	01				4	3	1	4	2	3	36	49	52	59	61	25	In	VDJ
ATCCGGTCCACAAAGCTGGAGGACTCAGCCATGTACTTCTGTGCCAGCAGTGAAGCCGGACGCAATCAGCCCCAGCATTTTGGTGAT	CASSEAGRNQPQHF	17	5.7007571946909184E-5	42	TCRBV02-01	TCRBV02	TCRBV02-01				01,03					TCRBD01,TCRBD02	TCRBD01-01,TCRBD02-01		TCRBJ01-05*01	TCRBJ01	TCRBJ01-05	01				0	1	1	7	0	2	39	56	57	-1	61	17	In	VDJ
GATTCTGGAGTCCGCCAGCACCAACCAGACATCTATGTACCTCTGTGCCAGCAGTTTACAGGGGGCTACGAGCAGTACTTCGGGCCG		36	1.2072191706404298E-4	38	TCRBV28-01*01	TCRBV28	TCRBV28-01	01				TCRBD01-01*01	TCRBD01	TCRBD01-01	01				TCRBJ02-07*01	TCRBJ02	TCRBJ02-07	01				2	0	4	1	0	3	43	-1	58	-1	65	36	Out	VDJ
ACAGTGACCAGTGCCCATCCTGAAGACAGCAGCTTCTACATCTGCAGTGCTAGCCGGGGACTACGGAACGAGCAGTACTTCGGGCCG	CSASRGLRNEQYF	15	5.0300798776684576E-5	39	TCRBV20	TCRBV20				TCRBV20-01,TCRBV20-or09_02		TCRBD02-01	TCRBD02	TCRBD02-01				01,02	TCRBJ02-07*01	TCRBJ02	TCRBJ02-07	01				3	3	0	9	4	5	42	53	56	63	67	15	In	VDJ
ACTGTGACATCGGCCCAAAAGAACCCGACAGCTTTCTATCTCTGTGCCAGTACCGGGAGCTCTGGAAACACCATATATTTTGGAGAG	CASTGSSGNTIYF	16	5.365418536179688E-5	39	TCRBV19-01*01	TCRBV19	TCRBV19-01	01				TCRBD02-01*02	TCRBD02	TCRBD02-01	02				TCRBJ01-03*01	TCRBJ01	TCRBJ01-03	01				7	1	8	2	0	0	42	52	53	-1	59	16	In	VDJ
GCAGGTAGTGCGAGGAGATTCGGCAGCTTATTTCTGTGCCAGCTCACCACCGACTAGCGGTCCTACAATGAGCAGTTCTTCGGGCCA		17	5.7007571946909184E-5	47	TCRBV18-01*01	TCRBV18	TCRBV18-01	01				TCRBD02-01	TCRBD02	TCRBD02-01				01,02	TCRBJ02-01*01	TCRBJ02	TCRBJ02-01	01				0	0	2	5	0	1	34	-1	51	-1	60	17	Out	VDJ
TCCCTGGAGCTTGGTGACTCTGCTGTGTATTTCTGTGCCAGCAGCCAAGGGTTAGAGGCGGGCAATCAGCCCCAGCATTTTGGTGAT	CASSQGLEAGNQPQHF	11	3.6887252436235355E-5	48	TCRBV03-01/03-02*01	TCRBV03	TCRBV03-01/03-02	01				TCRBD02-01	TCRBD02	TCRBD02-01				01,02	TCRBJ01-05*01	TCRBJ01	TCRBJ01-05	01				1	8	7	5	0	2	33	49	57	-1	61	11	In	VDJ
GTGCCCATCCTGAAGACAGCAGCTTCTACATCTGCAGTGCTAGAGAAGGGTCGGGACTAGCTTACCAATGAGCAGTTCTTCGGGCCA		17	5.7007571946909184E-5	49	TCRBV20	TCRBV20				TCRBV20-01,TCRBV20-or09_02		TCRBD02-01	TCRBD02	TCRBD02-01				01,02	TCRBJ02-01*01	TCRBJ02	TCRBJ02-01	01				0	6	0	7	4	6	32	46	52	61	65	17	Out	VDJ
ACCCTGCAGCCAGAAGACTCGGCCCTGTATCTCTGCGCCAGCAGCCAGATTTCAGCGGGAGGGTCGGATACGCAGTATTTTGGCCCA	CASSQISAGGSDTQYF	17	5.7007571946909184E-5	48	TCRBV04-03*01	TCRBV04	TCRBV04-03	01				TCRBD02-01*02	TCRBD02	TCRBD02-01	02				TCRBJ02-03*01	TCRBJ02	TCRBJ02-03	01				3	6	6	0	3	6	33	47	53	63	66	17	In	VDJ
AACGCCTTGGAGCTGGACGACTCGGCCCTGTATCTCTGTGCCAGCAGCATACCGATCGGGGAAAACACTGAAGCTTTCTTTGGACAA	CASSIPIGENTEAFF	28	9.389482438314453E-5	45	TCRBV05-04*01	TCRBV05	TCRBV05-04	01				TCRBD02-01*01	TCRBD02	TCRBD02-01	01				TCRBJ01-01*01	TCRBJ01	TCRBJ01-01	01				4	8	8	3	2	2	36	48	56	61	63	28	In	VDJ
CTGACAGTGACCAGTGCCCATCCTGAAGACAGCAGCTTCTACATCTGCAGTGCTACCGGGAACTTCTATGGCTACACCTTCGGTTCG	CSATGNFYGYTF	20	6.70677317022461E-5	36	TCRBV20	TCRBV20				TCRBV20-01,TCRBV20-or09_02		TCRBD02-01*02	TCRBD02	TCRBD02-01	02				TCRBJ01-02*01	TCRBJ01	TCRBJ01-02	01				4	1	8	3	4	4	45	55	56	61	65	20	In	VDJ
GAGTCCGCTACCAGCTCCCAGACATCTGTGTACTTCTGTGCCATCAGTGAGTCTTGGGGCTCCGGGGTCGGCTACACCTTCGGTTCG	CAISESWGSGVGYTF	18	6.036095853202149E-5	45	TCRBV10-03*01	TCRBV10	TCRBV10-03	01								TCRBD01,TCRBD02	TCRBD01-01,TCRBD02-01		TCRBJ01-02*01	TCRBJ01	TCRBJ01-02	01				0	2	7	0	9	8	36	53	55	60	69	18	In	VDJ
ACCAACCAGACATCTATGTACCTCTGTGCCAGCAGTTTCGTGGGACTAGCGGGAGCGGGACGCTACAATGAGCAGTTCTTCGGGCCA	CASSFVGLAGAGRYNEQFF	16	5.365418536179688E-5	57	TCRBV28-01*01	TCRBV28	TCRBV28-01	01				TCRBD02-01*02	TCRBD02	TCRBD02-01	02				TCRBJ02-01*01	TCRBJ02	TCRBJ02-01	01				3	3	0	2	7	3	24	38	41	55	62	16	In	VDJ
AAGGTGCAGCCTGCAGAACTGGAGGATTCTGGAGTTTATTTCTGTGCCAGCAGCCAAGTGAGGGGGGGACGAGCTTTCTTTGGACAA	CASSQVRGGRAFF	24	8.048127804269532E-5	39	TCRBV14-01*01	TCRBV14	TCRBV14-01	01				TCRBD02-01*01	TCRBD02	TCRBD02-01	01				TCRBJ01-01*01	TCRBJ01	TCRBJ01-01	01				1	3	9	0	3	10	42	58	61	68	71	24	In	VDJ
CTGGAGTCAGCTACCCGCTCCCAGACATCTGTGTATTTCTGCGCCAGCGCAAGAGGCGACGGAAACACTGAAGCTTTCTTTGGACAA	CASARGDGNTEAFF	29	9.724821096825685E-5	42	TCRBV10-02*01	TCRBV10	TCRBV10-02	01				TCRBD02-01*02	TCRBD02	TCRBD02-01	02				TCRBJ01-01*01	TCRBJ01	TCRBJ01-01	01				8	4	11	1	7	2	39	48	52	56	63	29	In	VDJ
CAGCCTGCAGAGCTTGGGGACTCGGCCGTGTATCTCTGTGCCAGCAGCCTCCGCGGTAGCGAGGCCTACGAGCAGTACTTCGGGCCG	CASSLRGSEAYEQYF	19	6.37143451171338E-5	45	TCRBV11-03*01	TCRBV11	TCRBV11-03	01				TCRBD02-01	TCRBD02	TCRBD02-01				01,02	TCRBJ02-07*01	TCRBJ02	TCRBJ02-07	01				5	8	5	6	3	2	36	48	56	61	64	19	In	VDJ
CTCTGACAGTGACCAGTGCCCATCCTGAAGACAGCAGCTTCTACATCTGCAGTGCTAGGGATCAGGAAAAAAGCTTTCTTTGGACAA		32	1.0730837072359376E-4	34	TCRBV20	TCRBV20				TCRBV20-01,TCRBV20-or09_02		TCRBD01-01*01	TCRBD01	TCRBD01-01	01				TCRBJ01-01*01	TCRBJ01	TCRBJ01-01	01				3	4	4	4	4	9	47	58	62	66	70	32	Out	VDJ
AGCCTTGAGATCCAGGCTACGAAGCTTGAGGATTCAGCAGTGTATTTTTGTGCCAGCAGCCAATCAAGGGAACTGTTTTTTGGCAGT	CASSQSRELFF	26	8.718805121291992E-5	33	TCRBV16-01*01	TCRBV16	TCRBV16-01	01								TCRBD01,TCRBD02	TCRBD01-01,TCRBD02-01		TCRBJ01-04*01	TCRBJ01	TCRBJ01-04	01				0	1	5	3	0	12	48	65	66	-1	70	26	In	VDJ
CGGTCCACAAAGCTGGAGGACTCAGCCATGTACTTCTGTGCCAGCACCAGGAGGGACAGTTGGGATCAGCCCCAGCATTTTGGTGAT	CASTRRDSWDQPQHF	23	7.712789145758301E-5	45	TCRBV02-01	TCRBV02	TCRBV02-01				01,03	TCRBD01-01*01	TCRBD01	TCRBD01-01	01				TCRBJ01-05*01	TCRBJ01	TCRBJ01-05	01				7	6	0	5	5	5	36	46	52	59	64	23	In	VDJ
ACTCTGACTGTGAGCAACATGAGCCCTGAAGACAGCAGCATATATCTCTGCAGCGTTTTCGGGGGAACGGGCTACACCTTCGGTTCG	CSVFGGTGYTF	20	6.70677317022461E-5	33	TCRBV29-01*01	TCRBV29	TCRBV29-01	01				TCRBD02-01*01	TCRBD02	TCRBD02-01	01				TCRBJ01-02*01	TCRBJ01	TCRBJ01-02	01				5	2	8	2	4	8	48	57	59	65	69	20	In	VDJ
CTGGCAATCCTGTCCTCAGAACCGGGAGACACGGCACTGTATCTCTGCGCCAGCAGTTGACAGCTTTACGAGCAGTACTTCGGGCCG	CASS*QLYEQYF	27	9.054143779803223E-5	36	TCRBV23-01*01	TCRBV23	TCRBV23-01	01				TCRBD01-01*01	TCRBD01	TCRBD01-01	01				TCRBJ02-07*01	TCRBJ02	TCRBJ02-07	01				5	1	2	5	3	4	45	57	58	63	66	27	Stop	VDJ
ATCCAGCCTGCAGAGCTTGGGGACTCGGCCGTGTATCTCTGTGCCAGCAGCCCCGGGGACAGAGACTACGAGCAGTACTTCGGGCCG	CASSPGDRDYEQYF	12	4.024063902134766E-5	42	TCRBV11-03*01	TCRBV11	TCRBV11-03	01				TCRBD01-01*01	TCRBD01	TCRBD01-01	01				TCRBJ02-07*01	TCRBJ02	TCRBJ02-07	01				5	4	0	5	3	3	39	51	55	62	65	12	In	VDJ
GAGTCCGCCAGCACCAACCAGACATCTATGTACCTCTGTGCCAGCAGTACCAGGGGCCCTGGGGCCAACGTCCTGACTTTCGGGGCC	CASSTRGPGANVLTF	10	3.353386585112305E-5	45	TCRBV28-01*01	TCRBV28	TCRBV28-01	01				TCRBD01-01*01	TCRBD01	TCRBD01-01	01				TCRBJ02-06*01	TCRBJ02	TCRBJ02-06	01				5	2	4	2	2	2	36	48	50	56	58	10	In	VDJ
ACCTTGGAGCTGGGGGACTCGGCCCTTTATCTTTGCGCCAGCAGCCCAACTAGCGGGAGGGCCTACAATGAGCAGTTCTTCGGGCCA	CASSPTSGRAYNEQFF	23	7.712789145758301E-5	48	TCRBV05-01*01	TCRBV05	TCRBV05-01	01				TCRBD02-01*02	TCRBD02	TCRBD02-01	02				TCRBJ02-01*01	TCRBJ02	TCRBJ02-01	01				4	3	3	0	0	2	33	45	48	-1	61	23	In	VDJ
CTACACGCCCTGCAGCCAGAAGACTCAGCCCTGTATCTCTGCGCCAGCAGCCAAGGGCGTAGTTCGACTGAAGCTTTCTTTGGACAA	CASSQGRSSTEAFF	37	1.240753036491553E-4	42	TCRBV04-01*01	TCRBV04	TCRBV04-01	01								TCRBD01,TCRBD02	TCRBD01-01,TCRBD02-01		TCRBJ01-01*01	TCRBJ01	TCRBJ01-01	01				1	0	9	0	8	5	39	-1	55	58	66	37	In	VDJ
AAGATCCAGCCCTCAGAACCCAGGGACTCAGCTGTGTACTTCTGTGCCAGCAGTACAGGGATGGTAGGTGGCTACACCTTCGGTTCG	CASSTGMVGGYTF	14	4.6947412191572266E-5	39	TCRBV12-03/12-04*01	TCRBV12	TCRBV12-03/12-04	01				TCRBD01-01*01	TCRBD01	TCRBD01-01	01				TCRBJ01-02*01	TCRBJ01	TCRBJ01-02	01				5	0	3	3	8	7	42	-1	54	60	68	14	In	VDJ
NNNNTGTCGGCTGCTCCCTCCCAGACATCTGTGTACTTCTGTGCCAGCAGTTTCGGGACTCCCAGGGATGAGCAGTTCTTCGGGCCA	CASSFGTPRDEQFF	46	1.5425578291516603E-4	42	TCRBV06-05*01	TCRBV06	TCRBV06-05	01				TCRBD02-01	TCRBD02	TCRBD02-01				01,02	TCRBJ02-01*01	TCRBJ02	TCRBJ02-01	01				4	2	0	10	7	8	39	52	54	60	67	46	In	VDJ
TCCGCTACCAGCTCCCAGACATCTGTGTACTTCTGTGCCATCAGTGATATGGGCCTTACCATGAACACTGAAGCTTTCTTTGGACAA	CAISDMGLTMNTEAFF	13	4.359402560645996E-5	48	TCRBV10-03*01	TCRBV10	TCRBV10-03	01				TCRBD01-01*01	TCRBD01	TCRBD01-01	01				TCRBJ01-01*01	TCRBJ01	TCRBJ01-01	01				3	3	8	0	7	0	33	47	50	54	61	13	In	VDJ
GTGACCAGTGCCCATCCTGAAGACAGCAGCTTCTACATCTGCAGTGCTAGAGGCCCAGGGGGCGGTCAGCCCCAGCATTTTGGTGAT	CSARGPGGGQPQHF	14	4.6947412191572266E-5	42	TCRBV20	TCRBV20				TCRBV20-01,TCRBV20-or09_02		TCRBD01-01*01	TCRBD01	TCRBD01-01	01				TCRBJ01-05*01	TCRBJ01	TCRBJ01-05	01				1	3	4	0	2	6	39	52	55	63	65	14	In	VDJ
ACCTTGGAGCTGGGGGACTCGGCCCTTTATCTTTGCGCCAGCAGCTTGGGAGGGACGGGGGGCGGCTACGAGCAGTACTTCGGGCCG	CASSLGGTGGGYEQYF	30	1.0060159755336915E-4	48	TCRBV05-01*01	TCRBV05	TCRBV05-01	01				TCRBD02-01*01	TCRBD02	TCRBD02-01	01				TCRBJ02-07*01	TCRBJ02	TCRBJ02-07	01				0	6	8	1	3	3	33	49	55	62	65	30	In	VDJ
GTGACATCGGCCCAAAAGAACCCGACAGCTTTCTATCTCTGTGCCAGTAGTATAGCGCCCAGCTCCTACGAGCAGTACTTCGGGCCG	CASSIAPSSYEQYF	13	4.359402560645996E-5	42	TCRBV19-01*01	TCRBV19	TCRBV19-01	01				TCRBD01-01*01	TCRBD01	TCRBD01-01	01				TCRBJ02-07*01	TCRBJ02	TCRBJ02-07	01				1	4	4	5	0	0	39	55	59	-1	62	13	In	VDJ
AAGATCCAGCCCTCAGAACCCAGGGACTCAGCTGTGTACTTCTGTGCCAGCAGCCAGAACAGGTGGGAGACCCAGTACTTCGGGCCA	CASSQNRWETQYF	11	3.6887252436235355E-5	39	TCRBV12-03/12-04*01	TCRBV12	TCRBV12-03/12-04	01				TCRBD01-01*01	TCRBD01	TCRBD01-01	01				TCRBJ02-05*01	TCRBJ02	TCRBJ02-05	01				6	5	3	4	3	5	42	53	58	63	66	11	In	VDJ
AAGATCCAGCCCTCAGAACCCAGGGACTCAGCTGTGTACTTCTGTGCCAGCAGTGGCGGGACAGGGAGGGAGCAGTACTTCGGGCCG	CASSGGTGREQYF	12	4.024063902134766E-5	39	TCRBV12-03/12-04*01	TCRBV12	TCRBV12-03/12-04	01				TCRBD01-01*01	TCRBD01	TCRBD01-01	01				TCRBJ02-07*01	TCRBJ02	TCRBJ02-07	01				5	3	0	3	3	7	42	54	57	66	69	12	In	VDJ
CTGAGTTCTAAGAAGCTCCTTCTCAGTGACTCTGGCTTCTATCTCTGTGCCTGGACAGGGGGCAGCGGCGAGCAGTACTTCGGGCCG	CAWTGGSGEQYF	14	4.6947412191572266E-5	36	TCRBV30-01*01	TCRBV30	TCRBV30-01	01				TCRBD01-01*01	TCRBD01	TCRBD01-01	01				TCRBJ02-07*01	TCRBJ02	TCRBJ02-07	01				4	0	4	0	5	6	45	-1	55	63	68	14	In	VDJ
AAGAAGCTCCTTCTCAGTGACTCTGGCTTCTATCTCTGTGCCTGGAGGACTAGCGGGAGAGATGGATACGAGCAGTACTTCGGGCCG	CAWRTSGRDGYEQYF	21	7.04211182873584E-5	45	TCRBV30-01*01	TCRBV30	TCRBV30-01	01				TCRBD02-01*02	TCRBD02	TCRBD02-01	02				TCRBJ02-07*01	TCRBJ02	TCRBJ02-07	01				3	0	2	2	7	4	36	-1	47	59	66	21	In	VDJ
GTGAGCAACATGAGCCCTGAAGACAGCAGCATATATCTCTGCAGCGCCTCCGGGACACACTCTGGAAACACCATATATTTTGGAGAG	CSASGTHSGNTIYF	4	1.341354634044922E-5	42	TCRBV29-01*03	TCRBV29	TCRBV29-01	03				TCRBD01-01*01	TCRBD01	TCRBD01-01	01				TCRBJ01-03*01	TCRBJ01	TCRBJ01-03	01				6	4	0	6	2	0	39	47	51	57	59	4	In	VDJ
CTGCTCCCTCCCAGACATCTGTGTACTTCTGTGCCAGCAGTTACTCGAAATTGCAGGCCAGCTGGAAACACCATATATTTTGGAGAG		20	6.70677317022461E-5	52	TCRBV06	TCRBV06				TCRBV06-05,TCRBV06-06		TCRBD01-01*01	TCRBD01	TCRBD01-01	01				TCRBJ01-03*01	TCRBJ01	TCRBJ01-03	01				0	7	4	4	4	2	29	46	53	57	61	20	Out	VDJ
AACCTGAGCTCTCTGGAGCTGGGGGACTCAGCTTTGTATTTCTGTGCCAGCTCGGGGAGCTCCTACAATGAGCAGTTCTTCGGGCCA	CASSGSSYNEQFF	25	8.383466462780762E-5	39	TCRBV09-01*01	TCRBV09	TCRBV09-01	01				TCRBD02-01	TCRBD02	TCRBD02-01				01,02	TCRBJ02-01*01	TCRBJ02	TCRBJ02-01	01				7	1	8	3	2	0	42	51	52	57	59	25	In	VDJ
GTGACCAGTGCCCATCCTGAAGACAGCAGCTTCTACATCTGCAGTGCTAGAAAGCCCGGGACGGGTCAGCCCCAGCATTTTGGTGAT	CSARKPGTGQPQHF	27	9.054143779803223E-5	42	TCRBV20	TCRBV20				TCRBV20-01,TCRBV20-or09_02						TCRBD01,TCRBD02	TCRBD01-01,TCRBD02-01		TCRBJ01-05*01	TCRBJ01	TCRBJ01-05	01				2	6	0	7	3	6	39	51	57	62	65	27	In	VDJ
NNNNNNNNNNTGTCGGCTGCTCCCTCCCAAACATCTGTGTACTTCTGTGCCAGCAGTTACTATACGGATGGCTACACCTTCGGTTCG	CASSYYTDGYTF	40	1.341354634044922E-4	36	TCRBV06-02/06-03*01	TCRBV06	TCRBV06-02/06-03	01				TCRBD02-01	TCRBD02	TCRBD02-01				01,02	TCRBJ01-02*01	TCRBJ01	TCRBJ01-02	01				1	3	8	5	0	6	45	61	64	-1	67	40	In	VDJ
CTGAGTTCTAAGAAGCTCCTTCTCAGTGACTCTGGCTTCTATCTCTGTGCCTGGATCCCCTTGTTGACTGAAGCTTTCTTTGGACAA	CAWIPLLTEAFF	12	4.024063902134766E-5	36	TCRBV30-01*01	TCRBV30	TCRBV30-01	01				TCRBD02-01	TCRBD02	TCRBD02-01				01,02	TCRBJ01-01*01	TCRBJ01	TCRBJ01-01	01				4	4	4	10	5	5	45	55	59	61	66	12	In	VDJ
CTGAGCTCTCTGGAGCTGGGGGACTCAGCTTTGTATTTCTGTGCCAGCAGCGCCGACAGGCCCAATGAAAAACTGTTTTTTGGCAGT	CASSADRPNEKLFF	24	8.048127804269532E-5	42	TCRBV09-01*01	TCRBV09	TCRBV09-01	01				TCRBD01-01*01	TCRBD01	TCRBD01-01	01				TCRBJ01-04*01	TCRBJ01	TCRBJ01-04	01				3	2	2	4	3	5	39	52	54	60	63	24	In	VDJ
NTGTCGGCTGCTCCCTCCCAGACATCTGTGTACTTCTGTGCCAGCAGTGAAAGGACAGGGGGCGGTTCACCCCTCCACTTTGGGAAT	CASSERTGGGSPLHF	39	1.307820768193799E-4	45	TCRBV06-01*01	TCRBV06	TCRBV06-01	01				TCRBD01-01*01	TCRBD01	TCRBD01-01	01				TCRBJ01-06*01	TCRBJ01	TCRBJ01-06	01				2	1	1	0	2	9	36	51	52	63	65	39	In	VDJ
ATCCAACCTGCAAAGCTTGAGGACTCGGCCGTGTATCTCTGTGCCAGCAGCCTAATAGCGGATTCCTACGAGCAGTACTTCGGGCCG	CASSLIADSYEQYF	14	4.6947412191572266E-5	42	TCRBV11-02*03	TCRBV11	TCRBV11-02	03				TCRBD02-01	TCRBD02	TCRBD02-01				01,02	TCRBJ02-07*01	TCRBJ02	TCRBJ02-07	01				5	4	5	5	2	1	39	51	55	61	63	14	In	VDJ
AATTCCCTGGAGCTTGGTGACTCTGCTGTGTATTTCTGTGCCAGCAGCCAAGGCAGGGTGACTACCGGGGAGCTGTTTTTTGGAGAA	CASSQGRVTTGELFF	25	8.383466462780762E-5	45	TCRBV03-01/03-02*01	TCRBV03	TCRBV03-01/03-02	01				TCRBD01-01*01	TCRBD01	TCRBD01-01	01				TCRBJ02-02*01	TCRBJ02	TCRBJ02-02	01				1	1	4	3	5	5	36	52	53	58	63	25	In	VDJ
CACGGAGTCAGGGGACACAGCACTGTATTTCTGTGCCAGTAAGGGCCTTAACGAAGGATTTACACCGGGGAGCTGTTTTTTGGAGAA		28	9.389482438314453E-5	50	TCRBV21-01*01	TCRBV21	TCRBV21-01	01								TCRBD01,TCRBD02	TCRBD01-01,TCRBD02-01		TCRBJ02-02*01	TCRBJ02	TCRBJ02-02	01				9	2	5	3	16	3	31	39	41	45	61	28	Out	VDJ
NNNNTGTCGGCTGCTCCCTCCCAAACATCTGTGTACTTCTGTGCCAGCAGTTCTTGGACAGGGGATGAAAAACTGTTTTTTGGCAGT	CASSSWTGDEKLFF	40	1.341354634044922E-4	42	TCRBV06-02/06-03*01	TCRBV06	TCRBV06-02/06-03	01				TCRBD01-01*01	TCRBD01	TCRBD01-01	01				TCRBJ01-04*01	TCRBJ01	TCRBJ01-04	01				4	3	1	2	0	6	39	52	55	-1	64	40	In	VDJ
AAGATCCGGTCCACAAAGCTGGAGGACTCAGCCATGTACTTCTGTGCCAGCAGCGTCTGGGCCAATCAGCCCCAGCATTTTGGTGAT	CASSVWANQPQHF	20	6.70677317022461E-5	39	TCRBV02-01	TCRBV02	TCRBV02-01				01,03	TCRBD01-01*01	TCRBD01	TCRBD01-01	01				TCRBJ01-05*01	TCRBJ01	TCRBJ01-05	01				6	5	8	0	0	3	42	53	58	-1	62	20	In	VDJ
ATCCAGCCTGCAGAGCTTGGGGACTCGGCCGTGTATCTCTGTGCCAGCAGCTTGGGCAGGGGGCCTTCACCCCTCCACTTTGGGAAT	CASSLGRGPSPLHF	12	4.024063902134766E-5	42	TCRBV11-03*01	TCRBV11	TCRBV11-03	01				TCRBD01-01*01	TCRBD01	TCRBD01-01	01				TCRBJ01-06*01	TCRBJ01	TCRBJ01-06	01				3	3	4	0	1	9	39	53	56	64	65	12	In	VDJ
ACAGTGACCAGTGCCCATCCTGAAGACAGCAGCTTCTACATCTGCAGTGCCCAGGGTGAGGGGAACTATGGCTACACCTTCGGTTCG	CSAQGEGNYGYTF	12	4.024063902134766E-5	39	TCRBV20	TCRBV20				TCRBV20-01,TCRBV20-or09_02						TCRBD01,TCRBD02	TCRBD01-01,TCRBD02-01		TCRBJ01-02*01	TCRBJ01	TCRBJ01-02	01				6	1	4	3	7	2	42	50	51	56	63	12	In	VDJ
CCCAGCCCCAACCAGACCTCTCTGTACTTCTGTGCCAGCAGTCGTAACTATGACAGAACGGGTTTCTACGAGCAGTACTTCGGGCCG	CASSRNYDRTGFYEQYF	8	2.682709268089844E-5	51	TCRBV27-01*01	TCRBV27	TCRBV27-01	01				TCRBD01-01*01	TCRBD01	TCRBD01-01	01				TCRBJ02-07*01	TCRBJ02	TCRBJ02-07	01				5	9	2	5	9	3	30	42	51	56	65	8	In	VDJ
AGAACCCGACAGCTTTCTATCTCTGTGCCAGTAGTACCTCCGGGACTAGCGGGAGGGCCTAGGGTGGACGAGCAGTACTTCGGGCCG		24	8.048127804269532E-5	58	TCRBV19-01*01	TCRBV19	TCRBV19-01	01				TCRBD02-01*02	TCRBD02	TCRBD02-01	02				TCRBJ02-07*01	TCRBJ02	TCRBJ02-07	01				4	5	0	0	10	5	23	36	41	57	67	24	Out	VDJ
GCCCAAAAGAACCCGACAGCTTTCTATCTCTGTGCCAGTAGTATAGAGACCTCCCGGGGTCCCTACAATGAGCAGTTCTTCGGGCCA	CASSIETSRGPYNEQFF	17	5.7007571946909184E-5	51	TCRBV19-01*01	TCRBV19	TCRBV19-01	01				TCRBD02-01*01	TCRBD02	TCRBD02-01	01				TCRBJ02-01*01	TCRBJ02	TCRBJ02-01	01				0	7	8	3	2	2	30	47	54	59	61	17	In	VDJ
CAGGTAGTGCGAGGAGATTCGGCAGCTTATTTCTGTGCCAGCTCGCCCCGGGACAGGGGATCGAACACTGAAGCTTTCTTTGGACAA	CASSPRDRGSNTEAFF	18	6.036095853202149E-5	48	TCRBV18-01*01	TCRBV18	TCRBV18-01	01				TCRBD01-01*01	TCRBD01	TCRBD01-01	01				TCRBJ01-01*01	TCRBJ01	TCRBJ01-01	01				6	5	0	2	3	1	33	44	49	59	62	18	In	VDJ
CACACCCTGCAGCCAGAAGACTCGGCCCTGTATCTCTGTGCCAGCAGCCAAGATCCCGGCGGCTCCTACGAGCAGTACTTCGGGCCG	CASSQDPGGSYEQYF	18	6.036095853202149E-5	45	TCRBV04-02*01	TCRBV04	TCRBV04-02	01				TCRBD02-01	TCRBD02	TCRBD02-01				01,02	TCRBJ02-07*01	TCRBJ02	TCRBJ02-07	01				0	5	7	5	0	0	36	53	58	-1	62	18	In	VDJ
CGGTCCACAAAGCTGGAGGACTCAGCCATGTACTTCTGTGCCAGCAGTGATTTTATGACAGGCTCCTACGAGCAGTACTTCGGGCCG	CASSDFMTGSYEQYF	10	3.353386585112305E-5	45	TCRBV02-01	TCRBV02	TCRBV02-01				01,03	TCRBD01-01*01	TCRBD01	TCRBD01-01	01				TCRBJ02-07*01	TCRBJ02	TCRBJ02-07	01				3	6	2	4	0	0	36	50	56	-1	62	10	In	VDJ
AGCTCTCTGGAGCTGGGGGACTCAGCTTTGTATTTCTGTGCCAGCAGCGTAGAAGCGGGAGTGGCCTACGAGCAGTACTTCGGGCCG	CASSVEAGVAYEQYF	8	2.682709268089844E-5	45	TCRBV09-01*01	TCRBV09	TCRBV09-01	01				TCRBD02-01*02	TCRBD02	TCRBD02-01	02				TCRBJ02-07*01	TCRBJ02	TCRBJ02-07	01				0	1	6	2	3	2	36	52	53	61	64	8	In	VDJ
ATCCGGTCCACAAAGCTGGAGGACTCAGCCATGTACTTCTGTGCCAGCAGGGATGCCGGGACTAGCGGGTCGCAGTTCTTCGGGCCA	CASRDAGTSGSQFF	62	2.079099682769629E-4	42	TCRBV02-01	TCRBV02	TCRBV02-01				01,03	TCRBD02-01	TCRBD02	TCRBD02-01				01,02	TCRBJ02-01*01	TCRBJ02	TCRBJ02-01	01				6	7	0	4	2	12	39	50	57	69	71	62	In	VDJ
NTGAAGATCCAGCCCTCAGAACCCAGGGACTCAGCTGTGTACTTCTGTGCCAGCAGTTCCCAGGGTTCACCCCTCCACTTTGGGAAT	CASSSQGSPLHF	12	4.024063902134766E-5	36	TCRBV12-03/12-04*01	TCRBV12	TCRBV12-03/12-04	01				TCRBD01-01*01	TCRBD01	TCRBD01-01	01				TCRBJ01-06*01	TCRBJ01	TCRBJ01-06	01				4	2	4	3	0	9	45	58	60	-1	65	12	In	VDJ
TGAAGATCCGGTCCACAAAGCTGGAGGACTCAGCCATGTACTTCTGTGCCAGCAGACGACAGGGGAATTGGCTACACCTTCGGTTCG		10	3.353386585112305E-5	37	TCRBV02-01	TCRBV02	TCRBV02-01				01,03	TCRBD01-01*01	TCRBD01	TCRBD01-01	01				TCRBJ01-02*01	TCRBJ01	TCRBJ01-02	01				6	2	2	2	3	7	44	55	57	65	68	10	Out	VDJ
ACTGTGAGCAACATGAGCCCTGAAGACAGCAGCATATATCTCTGCAGCGCGAGCATAGGACAGGGCCCCGGCTACACCTTCGGTTCG	CSASIGQGPGYTF	16	5.365418536179688E-5	39	TCRBV29-01*03	TCRBV29	TCRBV29-01	03				TCRBD01-01*01	TCRBD01	TCRBD01-01	01				TCRBJ01-02*01	TCRBJ01	TCRBJ01-02	01				5	6	1	3	4	8	42	51	57	65	69	16	In	VDJ
ATCAATTCCCTGGAGCTTGGTGACTCTGCTGTGTATTTCTGTGCCAGCAGCCATTTTGCCTCTGGAAACACCATATATTTTGGAGAG	CASSHFASGNTIYF	14	4.6947412191572266E-5	42	TCRBV03-01/03-02*01	TCRBV03	TCRBV03-01/03-02	01								TCRBD01,TCRBD02	TCRBD01-01,TCRBD02-01		TCRBJ01-03*01	TCRBJ01	TCRBJ01-03	01				3	4	10	0	0	0	39	53	57	-1	59	14	In	VDJ
CAGCGCACACAGCAGGAGGACTCCGCCGTGTATCTCTGTGCCAGCAGCTTAGGGGGGGACCAGAAAAACATTCAGTACTTCGGCGCC	CASSLGGDQKNIQYF	20	6.70677317022461E-5	45	TCRBV07-08*01	TCRBV07	TCRBV07-08	01				TCRBD02-01*01	TCRBD02	TCRBD02-01	01				TCRBJ02-04*01	TCRBJ02	TCRBJ02-04	01				1	0	9	1	5	4	36	-1	52	58	63	20	In	VDJ
GAGCTTGGGGACTCGGCCGTGTATCTCTGTGCCAGCAGCCTAGGGGGACTAGCGGGAGGCGTAGGAGAGACCCAGTACTTCGGGCCA	CASSLGGLAGGVGETQYF	10	3.353386585112305E-5	54	TCRBV11-03*01	TCRBV11	TCRBV11-03	01				TCRBD02-01*02	TCRBD02	TCRBD02-01	02				TCRBJ02-05*01	TCRBJ02	TCRBJ02-05	01				1	1	0	1	6	4	27	43	44	59	65	10	In	VDJ
NNNNNNNTGTCGGCTGCTCCCTCCCAGACATCTGTGTACTTCTGTGCCAGCACCCAGAATCTGAACACTGAAGCTTTCTTTGGACAA	CASTQNLNTEAFF	26	8.718805121291992E-5	39	TCRBV06-05*01	TCRBV06	TCRBV06-05	01				TCRBD01-01*01	TCRBD01	TCRBD01-01	01				TCRBJ01-01*01	TCRBJ01	TCRBJ01-01	01				7	2	4	5	4	0	42	52	54	57	61	26	In	VDJ
NNNNNNNTGTCGGCTGCTCCCTCCCAGACATCTGTGTACTTCTGTGCCAGCAATGGACAGGGTAGGGAAAAACTGTTTTTTGGCAGT	CASNGQGREKLFF	34	1.1401514389381837E-4	39	TCRBV06-05*01	TCRBV06	TCRBV06-05	01				TCRBD01-01*01	TCRBD01	TCRBD01-01	01				TCRBJ01-04*01	TCRBJ01	TCRBJ01-04	01				7	2	1	3	4	8	42	52	54	62	66	34	In	VDJ
AACCGGGAGACACGGCACTGTATCTCTGCGCCAGCAGTCACCCCGGGACAGAGACTCCTCAATGGTCAGCCCCAGCATTTTGGTGAT		11	3.6887252436235355E-5	55	TCRBV23-01*01	TCRBV23	TCRBV23-01	01				TCRBD01-01*01	TCRBD01	TCRBD01-01	01				TCRBJ01-05*01	TCRBJ01	TCRBJ01-05	01				3	4	0	5	14	6	26	40	44	51	65	11	Out	VDJ
CAGCAGGTAGTGCGAGGAGATTCGGCAGCTTATTTCTGTGCCAGCTCACCTCAGGGGATGCATAATTCACCCCTCCACTTTGGGAAT	CASSPQGMHNSPLHF	25	8.383466462780762E-5	45	TCRBV18-01*01	TCRBV18	TCRBV18-01	01				TCRBD01-01*01	TCRBD01	TCRBD01-01	01				TCRBJ01-06*01	TCRBJ01	TCRBJ01-06	01				3	1	4	2	4	5	36	50	51	57	61	25	In	VDJ
ATCCGGTCCACAAAGCTGGAGGACTCAGCCATGTACTTCTGTGCCAGCACCACACAGGGGACTAACTATGGCTACACCTTCGGTTCG	CASTTQGTNYGYTF	28	9.389482438314453E-5	42	TCRBV02-01	TCRBV02	TCRBV02-01				01,03	TCRBD01-01*01	TCRBD01	TCRBD01-01	01				TCRBJ01-02*01	TCRBJ01	TCRBJ01-02	01				7	4	3	2	1	0	39	49	53	60	61	28	In	VDJ
AAGCTGGAGGACTCAGCCATGTACTTCTGTGCCAGCAGTGCCCATTCCCTCTAGCGGGAGGTCTCCTACGAGCAGTACTTCGGGCCG	CASSAHSL*REVSYEQYF	20	6.70677317022461E-5	54	TCRBV02-01	TCRBV02	TCRBV02-01				01,03	TCRBD02-01*02	TCRBD02	TCRBD02-01	02				TCRBJ02-07*01	TCRBJ02	TCRBJ02-07	01				4	10	4	1	1	0	27	40	50	61	62	20	Stop	VDJ
TTCATCCTGAGTTCTAAGAAGCTCCTTCTCAGTGACTCTGGCTTCTATCTCTGTGCCTGGGGTGGAAACACCATATATTTTGGAGAG	CAWGGNTIYF	21	7.04211182873584E-5	30	TCRBV30-01*05	TCRBV30	TCRBV30-01	05											TCRBJ01-03*01	TCRBJ01	TCRBJ01-03	01				3	0	0	0	0	3	51	-1	-1	-1	62	21	In	VJ
AACATGAGCTCCTTGGAGCTGGGGGACTCAGCCCTGTACTTCTGTGCCAGCAGCTTAAATGGGGCCAACGTCCTGACTTTCGGGGCC	CASSLNGANVLTF	17	5.7007571946909184E-5	39	TCRBV13-01*01	TCRBV13	TCRBV13-01	01											TCRBJ02-06*01	TCRBJ02	TCRBJ02-06	01				2	0	0	0	2	3	42	-1	-1	57	59	17	In	VJ
CTTCACCTACACACCCTGCAGCCAGAAGACTCGGCCCTGTATCTCTGTGCCAGCAGCCAAGATTTGGATACGCAGTATTTTGGCCCA	CASSQDLDTQYF	27	9.054143779803223E-5	36	TCRBV04-02*01	TCRBV04	TCRBV04-02	01											TCRBJ02-03*01	TCRBJ02	TCRBJ02-03	01				0	0	0	0	4	6	45	-1	-1	62	66	27	In	VJ
AGCACCTTGGAGCTGGGGGACTCGGCCCTTTATCTTTGCGCCAGCAGCCGCTCTAGTGGGAGCCCAGATACGCAGTATTTTGGCCCA	CASSRSSGSPDTQYF	31	1.0395498413848146E-4	45	TCRBV05-01*01	TCRBV05	TCRBV05-01	01				TCRBD02-01*02	TCRBD02	TCRBD02-01	02				TCRBJ02-03*01	TCRBJ02	TCRBJ02-03	01				4	9	9	2	2	4	36	48	57	62	64	31	In	VDJ
NCTTGGAGATCCAGTCCACGGAGTCAGGGGACACAGCACTGTATTTCTGTGCCAGCAGCAAAGCGCAGCGAGCAGTACTTCGGGCCG		16	5.365418536179688E-5	34	TCRBV21-01*01	TCRBV21	TCRBV21-01	01				TCRBD01-01*01	TCRBD01	TCRBD01-01	01				TCRBJ02-07*01	TCRBJ02	TCRBJ02-07	01				0	1	4	5	0	6	47	64	65	-1	68	16	Out	VDJ
GAGTCCGCCAGCACCAACCAGACATCTATGTACCTCTGTGCCAGCAGCAACCCCACGGGATCCTCCTACGAGCAGTACTTCGGGCCG	CASSNPTGSSYEQYF	14	4.6947412191572266E-5	45	TCRBV28-01*01	TCRBV28	TCRBV28-01	01				TCRBD02-01*02	TCRBD02	TCRBD02-01	02				TCRBJ02-07*01	TCRBJ02	TCRBJ02-07	01				6	8	8	3	2	0	36	47	55	60	62	14	In	VDJ
AGCTGGAGGACTCAGCCATGTACTTCTGTGCCAGCAGTGAAGCGGGGACTTACAGGGGGAGACAATCAGCCCCAGCATTTTGGTGAT		21	7.04211182873584E-5	55	TCRBV02-01	TCRBV02	TCRBV02-01				01,03	TCRBD01-01*01	TCRBD01	TCRBD01-01	01				TCRBJ01-05*01	TCRBJ01	TCRBJ01-05	01				0	8	3	1	3	3	26	43	51	59	62	21	Out	VDJ
AGCTCTCTGGAGCTGGGGGACTCAGCTTTGTATTTCTGTGCCAGCAGCGTAGAGGGGTCCTCTGGAAACACCATATATTTTGGAGAG	CASSVEGSSGNTIYF	20	6.70677317022461E-5	45	TCRBV09-01*01	TCRBV09	TCRBV09-01	01				TCRBD01-01*01	TCRBD01	TCRBD01-01	01				TCRBJ01-03*01	TCRBJ01	TCRBJ01-03	01				0	0	5	2	2	0	36	-1	52	57	59	20	In	VDJ
ACCCTGCAGCCAGAAGACTCGGCCCTGTATCTCTGTGCCAGCAGCCAGGACGGGTACTCTGGGGCCAACGTCCTGACTTTCGGGGCC	CASSQDGYSGANVLTF	22	7.377450487247071E-5	48	TCRBV04-02*01	TCRBV04	TCRBV04-02	01								TCRBD01,TCRBD02	TCRBD01-01,TCRBD02-01		TCRBJ02-06*01	TCRBJ02	TCRBJ02-06	01				3	0	1	7	5	0	33	-1	47	51	56	22	In	VDJ
ATCCTGAGGATCCAGCAGGTAGTGCGAGGAGATTCGGCAGCTTATTTCTGTGCCAGCTCAACGGCCCATGGGGCTTTCTTTGGACAA	CASSTAHGAFF	6	2.012031951067383E-5	33	TCRBV18-01*01	TCRBV18	TCRBV18-01	01								TCRBD01,TCRBD02	TCRBD01-01,TCRBD02-01		TCRBJ01-01*01	TCRBJ01	TCRBJ01-01	01				5	9	0	9	0	11	48	60	69	-1	72	6	In	VDJ
CTGACAGTGACCAGTGCCCATCCTGAAGACAGCAGCTTCTACATCTGCAGTGCTAGCCCGAATTACTATGGCTACACCTTCGGTTCG	CSASPNYYGYTF	16	5.365418536179688E-5	36	TCRBV20	TCRBV20				TCRBV20-01,TCRBV20-or09_02						TCRBD01,TCRBD02	TCRBD01-01,TCRBD02-01		TCRBJ01-02*01	TCRBJ01	TCRBJ01-02	01				3	3	2	8	3	3	45	56	59	61	64	16	In	VDJ
ATCCAGCGCACAGAGCAGGGGGACTCGGCCATGTATCTCTGTGCCAGCAGCTCTCAGGGGGCTGGAAACACCATATATTTTGGAGAG	CASSSQGAGNTIYF	34	1.1401514389381837E-4	42	TCRBV07-09*01	TCRBV07	TCRBV07-09	01				TCRBD01-01*01	TCRBD01	TCRBD01-01	01				TCRBJ01-03*01	TCRBJ01	TCRBJ01-03	01				4	2	4	1	0	2	39	52	54	-1	61	34	In	VDJ
CAGCGCACACAGCAGGAGGACTCGGCCGTGTATCTCTGTGCCAGCAGCCGAGGGGGAGGGTTAGGAAACACCATATATTTTGGAGAG	CASSRGGGLGNTIYF	6	2.012031951067383E-5	45	TCRBV07-08*03	TCRBV07	TCRBV07-08	03				TCRBD02-01*02	TCRBD02	TCRBD02-01	02				TCRBJ01-03*01	TCRBJ01	TCRBJ01-03	01				1	1	9	0	3	4	36	52	53	60	63	6	In	VDJ
CTGGAGTCCGCCAGCACCAACCAGACATCTATGTACCTCTGTGCCAGCAATCCAACAGGGGAGGTGAATGAGCAGTTCTTCGGGCCA	CASNPTGEVNEQFF	19	6.37143451171338E-5	42	TCRBV28-01*01	TCRBV28	TCRBV28-01	01				TCRBD01-01*01	TCRBD01	TCRBD01-01	01				TCRBJ02-01*01	TCRBJ02	TCRBJ02-01	01				7	5	3	2	5	7	39	49	54	61	66	19	In	VDJ
GCGTCTGCTGTACCCTCTCAGACATCTGTGTACTTCTGTGCCAGCAGTGACTCGGGGACTAGCTCGAATGAGCAGTTCTTCGGGCCA	CASSDSGTSSNEQFF	36	1.2072191706404298E-4	45	TCRBV06-04*01	TCRBV06	TCRBV06-04	01				TCRBD02-01	TCRBD02	TCRBD02-01				01,02	TCRBJ02-01*01	TCRBJ02	TCRBJ02-01	01				0	1	0	7	3	7	36	53	54	63	66	36	In	VDJ
AGCTCTCTGGAGCTGGGGGACTCAGCTTTGTATTTCTGTGCCAGCAGCGTAGCTGCACAGGGTAGAGGTGGCTACACCTTCGGTTCG	CASSVAAQGRGGYTF	23	7.712789145758301E-5	45	TCRBV09-01*01	TCRBV09	TCRBV09-01	01				TCRBD01-01*01	TCRBD01	TCRBD01-01	01				TCRBJ01-02*01	TCRBJ01	TCRBJ01-02	01				0	4	3	3	6	7	36	52	56	62	68	23	In	VDJ
CTGCAGCCAGAAGACTCGGCCCTGTATCTCTGTGCCAGCAGCCAAGATCCTAACGCCCGAATAAGAAGTGGCTACACCTTCGGTTCG	CASSQDPNARIRSGYTF	16	5.365418536179688E-5	51	TCRBV04-02*01	TCRBV04	TCRBV04-02	01				TCRBD02-01	TCRBD02	TCRBD02-01				01,02	TCRBJ01-02*01	TCRBJ01	TCRBJ01-02	01				0	2	4	9	16	7	30	47	49	52	68	16	In	VDJ
ATCCAGCGCACACAGCAGGAGGACTCGGCCGTGTATCTCTGTGCCAGCAGCCCTGTCACCGGGAACTATGGCTACACCTTCGGTTCG	CASSPVTGNYGYTF	8	2.682709268089844E-5	42	TCRBV07-02	TCRBV07	TCRBV07-02				01,02	TCRBD02-01	TCRBD02	TCRBD02-01				01,02	TCRBJ01-02*01	TCRBJ01	TCRBJ01-02	01				5	8	8	4	0	2	39	51	59	-1	63	8	In	VDJ
GTGAACGCCTTGGAGCTGGACGACTCGGCCCTGTATCTCTGTGCCAGCAGCCCTTGGGGGGGGGCGCGCGAGCAGTACTTCGGGCCG	CASSPWGGAREQYF	21	7.04211182873584E-5	42	TCRBV05-04*01	TCRBV05	TCRBV05-04	01				TCRBD02-01*01	TCRBD02	TCRBD02-01	01				TCRBJ02-07*01	TCRBJ02	TCRBJ02-07	01				4	4	9	0	6	6	39	51	55	62	68	21	In	VDJ
CTGGAGTCCGCCAGCACCAACCAGACATCTATGTACCTCTGTGCCAGCAGGGCTCTGACGGGAGTCTACGAGCAGTACTTCGGGCCG	CASRALTGVYEQYF	26	8.718805121291992E-5	42	TCRBV28-01*01	TCRBV28	TCRBV28-01	01				TCRBD02-01*02	TCRBD02	TCRBD02-01	02				TCRBJ02-07*01	TCRBJ02	TCRBJ02-07	01				6	8	8	2	1	3	39	50	58	64	65	26	In	VDJ
CCTGCAGCCAGAAGACTCGGCCCTGTATCTCTGTGCCAGCAGCCAGATGACTAGCGGGAGTCTGGGGACGAGCAGTACTTCGGGCCG		21	7.04211182873584E-5	50	TCRBV04-02*01	TCRBV04	TCRBV04-02	01				TCRBD02-01*02	TCRBD02	TCRBD02-01	02				TCRBJ02-07*01	TCRBJ02	TCRBJ02-07	01				3	3	2	2	7	5	31	45	48	60	67	21	Out	VDJ
NNNNNNTGTCGGCTGCTCCCTCCCAAACATCTGTGTACTTCTGTGCCAGCAGTTCAACAGGGGGGGAATGAGCAGTTCTTCGGGCCA		32	1.0730837072359376E-4	40	TCRBV06-02/06-03*01	TCRBV06	TCRBV06-02/06-03	01				TCRBD01-01*01	TCRBD01	TCRBD01-01	01				TCRBJ02-01*01	TCRBJ02	TCRBJ02-01	01				4	2	3	1	2	7	41	54	56	64	66	32	Out	VDJ
CAGCGCACAGAGCGGGGGGACTCAGCCGTGTATCTCTGTGCCAGCAGCTACATAAAATCACCCTACAATGAGCAGTTCTTCGGGCCA	CASSYIKSPYNEQFF	19	6.37143451171338E-5	45	TCRBV07-03*01	TCRBV07	TCRBV07-03	01				TCRBD01-01*01	TCRBD01	TCRBD01-01	01				TCRBJ02-01*01	TCRBJ02	TCRBJ02-01	01				4	0	3	6	9	2	36	-1	49	52	61	19	In	VDJ
GAGTCAGCTACCCGCTCCCAGACATCTGTGTATTTCTGCGCCAGCAGTGCCAACCAGGGTGACACCGGGGAGCTGTTTTTTGGAGAA	CASSANQGDTGELFF	7	2.3473706095786133E-5	45	TCRBV10-02*01	TCRBV10	TCRBV10-02	01				TCRBD01-01*01	TCRBD01	TCRBD01-01	01				TCRBJ02-02*01	TCRBJ02	TCRBJ02-02	01				4	5	4	3	2	3	36	49	54	59	61	7	In	VDJ
GTGAGCACCTTGGAGCTGGGGGACTCGGCCCTTTATCTTTGCGCCAGCAGCCCGGACCGGCCGAACACTGAAGCTTTCTTTGGACAA	CASSPDRPNTEAFF	16	5.365418536179688E-5	42	TCRBV05-01*01	TCRBV05	TCRBV05-01	01								TCRBD01,TCRBD02	TCRBD01-01,TCRBD02-01		TCRBJ01-01*01	TCRBJ01	TCRBJ01-01	01				4	2	1	7	5	1	39	51	53	57	62	16	In	VDJ
CAGCGCACAGAGCAGGAGGACTCGGCCGTGTATCTCTGTGCCAGCAGCACAAAACAGGGACGGAATGAAAAACTGTTTTTTGGCAGT	CASSTKQGRNEKLFF	8	2.682709268089844E-5	45	TCRBV07-02	TCRBV07	TCRBV07-02				01,02	TCRBD01-01*01	TCRBD01	TCRBD01-01	01				TCRBJ01-04*01	TCRBJ01	TCRBJ01-04	01				5	5	3	3	4	5	36	48	53	59	63	8	In	VDJ
TCCGCCAGCACCAACCAGACATCTATGTACCTCTGTGCCAGCAGTCCGATCCGGGTCCTTAGCAATCAGCCCCAGCATTTTGGTGAT	CASSPIRVLSNQPQHF	9	3.0180479266010744E-5	48	TCRBV28-01*01	TCRBV28	TCRBV28-01	01				TCRBD02-01	TCRBD02	TCRBD02-01				01,02	TCRBJ01-05*01	TCRBJ01	TCRBJ01-05	01				5	6	8	4	4	0	33	45	51	55	59	9	In	VDJ
CAGCCAGAAGACTCAGCCCTGTATCTCTGCGCCAGCAGCCAAGTCCCCGCGTGGGGTTATAGCAATCAGCCCCAGCATTTTGGTGAT	CASSQVPAWGYSNQPQHF	34	1.1401514389381837E-4	54	TCRBV04-01*01	TCRBV04	TCRBV04-01	01								TCRBD01,TCRBD02	TCRBD01-01,TCRBD02-01		TCRBJ01-05*01	TCRBJ01	TCRBJ01-05	01				1	9	6	2	3	0	27	43	52	56	59	34	In	VDJ
CTGAAGATCCGGTCCACAAAGCTGGAGGACTCAGCCATGTACTTCTGTGCCAGCAGACGGACCTTCTATGGCTACACCTTCGGTTCG	CASRRTFYGYTF	11	3.6887252436235355E-5	36	TCRBV02-01	TCRBV02	TCRBV02-01				01,03					TCRBD01,TCRBD02	TCRBD01-01,TCRBD02-01		TCRBJ01-02*01	TCRBJ01	TCRBJ01-02	01				6	2	1	7	3	4	45	56	58	62	65	11	In	VDJ
AAGAAGCTCCTTCTCAGTGACTCTGGCTTCTATCTCTGTGCCTGGAGTGTACACAGGGGCACTAACTATGGCTACACCTTCGGTTCG	CAWSVHRGTNYGYTF	5	1.6766932925561525E-5	45	TCRBV30-01*01	TCRBV30	TCRBV30-01	01				TCRBD01-01*01	TCRBD01	TCRBD01-01	01				TCRBJ01-02*01	TCRBJ01	TCRBJ01-02	01				0	2	3	2	2	0	36	50	52	59	61	5	In	VDJ
TCGGCCCAAAAGAACCCGACAGCTTTCTATCTCTGTGCCAGTAGTACCCTTTCTAGCGGGAGTCCCTACGAGCAGTACTTCGGGCCG	CASSTLSSGSPYEQYF	12	4.024063902134766E-5	48	TCRBV19-01*01	TCRBV19	TCRBV19-01	01				TCRBD02-01*02	TCRBD02	TCRBD02-01	02				TCRBJ02-07*01	TCRBJ02	TCRBJ02-07	01				4	6	4	2	2	2	33	46	52	62	64	12	In	VDJ
CTGGAGTCCGCTACCAGCTCCCAGACATCTGTGTACTTCTGTGCCATCAAATCTAGCGGGAGCAGCAACGAGCAGTACTTCGGGCCG	CAIKSSGSSNEQYF	13	4.359402560645996E-5	42	TCRBV10-03*01	TCRBV10	TCRBV10-03	01				TCRBD02-01*02	TCRBD02	TCRBD02-01	02				TCRBJ02-07*01	TCRBJ02	TCRBJ02-07	01				7	3	4	2	5	5	39	49	52	62	67	13	In	VDJ
CACCTACACACCCTGCAGCCAGAAGACTCGGCCCTGTATCTCTGCGCCAGCAGCCAAGATCGCGGGGTTGGCCAGTTCTTCGGGCCA	CASSQDRGVGQFF	22	7.377450487247071E-5	39	TCRBV04-03*01	TCRBV04	TCRBV04-03	01				TCRBD02-01*01	TCRBD02	TCRBD02-01	01				TCRBJ02-01*01	TCRBJ02	TCRBJ02-01	01				0	2	7	3	5	13	42	59	61	67	72	22	In	VDJ
CACACCCTGCAGCCAGAAGACTCGGCCCTGTATCTCTGTGCCAGCAGCCAAGATGGGACTAACACCGGGGAGCTGTTTTTTGGAGAA	CASSQDGTNTGELFF	34	1.1401514389381837E-4	45	TCRBV04-02*01	TCRBV04	TCRBV04-02	01				TCRBD02-01	TCRBD02	TCRBD02-01				01,02	TCRBJ02-02*01	TCRBJ02	TCRBJ02-02	01				0	1	0	10	0	2	36	53	54	-1	60	34	In	VDJ
CTGACAGTGACCAGTGCCCATCCTGAAGACAGCAGCTTCTACATCTGCAGTGGTACAGGGAATTACTATGGCTACACCTTCGGTTCG	CSGTGNYYGYTF	16	5.365418536179688E-5	36	TCRBV20	TCRBV20				TCRBV20-01,TCRBV20-or09_02		TCRBD01-01*01	TCRBD01	TCRBD01-01	01				TCRBJ01-02*01	TCRBJ01	TCRBJ01-02	01				7	2	3	3	4	3	45	52	54	60	64	16	In	VDJ
ATCCGGTCCACAAAGCTGGAGGACTCAGCCATGTACTTCTGTGCCAGCAGCCCCTGGCAAGGGTACTATGGCTACACCTTCGGTTCG	CASSPWQGYYGYTF	50	1.6766932925561524E-4	42	TCRBV02-01	TCRBV02	TCRBV02-01				01,03					TCRBD01,TCRBD02	TCRBD01-01,TCRBD02-01		TCRBJ01-02*01	TCRBJ01	TCRBJ01-02	01				6	9	5	3	1	3	39	50	59	63	64	50	In	VDJ
GTGACCAGTGCCCATCCTGAAGACAGCAGCTTCTACATCTGCAGTGCTAGTTTCGGGGGTGGGGACTATGGCTACACCTTCGGTTCG	CSASFGGGDYGYTF	17	5.7007571946909184E-5	42	TCRBV20-01*04	TCRBV20	TCRBV20-01	04				TCRBD02-01*01	TCRBD02	TCRBD02-01	01				TCRBJ01-02*01	TCRBJ01	TCRBJ01-02	01				2	2	8	2	5	3	39	51	53	59	64	17	In	VDJ
CTTCACATCAATTCCCTGGAGCTTGGTGACTCTGCTGTGTATTTCTGTGCCAGCAGCCGGGACTCTCATCGCTACACCTTCGGTTCG	CASSRDSHRYTF	22	7.377450487247071E-5	36	TCRBV03-01/03-02*01	TCRBV03	TCRBV03-01/03-02	01				TCRBD02-01	TCRBD02	TCRBD02-01				01,02	TCRBJ01-02*01	TCRBJ01	TCRBJ01-02	01				4	0	0	10	6	9	45	-1	58	64	70	22	In	VDJ
CGCACAGAGCGGGGGGACTCAGCCGTGTATCTCTGTGCCAGCAGCTCAAACCACTAGCGGGATTCCTACGAGCAGTACTTCGGGCCG	CASSSNH*RDSYEQYF	8	2.682709268089844E-5	48	TCRBV07-03*01	TCRBV07	TCRBV07-03	01				TCRBD02-01*02	TCRBD02	TCRBD02-01	02				TCRBJ02-07*01	TCRBJ02	TCRBJ02-07	01				4	6	3	3	1	1	33	46	52	62	63	8	Stop	VDJ
NTGTCGGCTGCTCCCTCCCAGACATCTGTGTACTTCTGTGCCAGCAGTGAGCTAGCGGGAGGGCCCTACGAGCAGTACTTCGGGCCG	CASSELAGGPYEQYF	26	8.718805121291992E-5	45	TCRBV06-01*01	TCRBV06	TCRBV06-01	01				TCRBD02-01*02	TCRBD02	TCRBD02-01	02				TCRBJ02-07*01	TCRBJ02	TCRBJ02-07	01				3	1	4	0	1	2	36	50	51	63	64	26	In	VDJ
CAGCGCACACAGCAGGAGGACTCCGCCGTGTATCTCTGTGCCAGCAGCTCCCCTCGCTCTGGGGCCAACGTCCTGACTTTCGGGGCC	CASSSPRSGANVLTF	11	3.6887252436235355E-5	45	TCRBV07-08*01	TCRBV07	TCRBV07-08	01				TCRBD02-01	TCRBD02	TCRBD02-01				01,02	TCRBJ02-06*01	TCRBJ02	TCRBJ02-06	01				4	3	4	10	2	0	36	49	52	54	56	11	In	VDJ
CTGGAGTCCGCTACCAGCTCCCAGACATCTGTGTACTTCTGTGCCATCAGACTTAGCGCTAGCACAGATACGCAGTATTTTGGCCCA	CAIRLSASTDTQYF	14	4.6947412191572266E-5	42	TCRBV10-03*01	TCRBV10	TCRBV10-03	01				TCRBD02-01	TCRBD02	TCRBD02-01				01,02	TCRBJ02-03*01	TCRBJ02	TCRBJ02-03	01				6	3	5	6	2	0	39	50	53	58	60	14	In	VDJ
AATTCCCTGGAGCTTGGTGACTCTGCTGTGTATTTCTGTGCCAGCAGCCCTAGCGGGAGGGCCACAGATACGCAGTATTTTGGCCCA	CASSPSGRATDTQYF	21	7.04211182873584E-5	45	TCRBV03-01/03-02*01	TCRBV03	TCRBV03-01/03-02	01				TCRBD02-01*02	TCRBD02	TCRBD02-01	02				TCRBJ02-03*01	TCRBJ02	TCRBJ02-03	01				4	0	4	0	1	2	36	-1	49	61	62	21	In	VDJ
CCCTCCCAAACATCTGTGTACTTCTGTGCCAGCAGTTACGTCGTGCCCCATGAGGACCTCTACACCGGGGAGCTGTTTTTTGGAGAA	CASSYVVPHEDLYTGELFF	34	1.1401514389381837E-4	57	TCRBV06-02/06-03*01	TCRBV06	TCRBV06-02/06-03	01								TCRBD01,TCRBD02	TCRBD01-01,TCRBD02-01		TCRBJ02-02*01	TCRBJ02	TCRBJ02-02	01				2	14	1	7	4	3	24	39	53	57	61	34	In	VDJ
NNNNNNNTGTCGGCTGCTCCCTCCCAAACATCTGTGTACTTCTGTGCCAGCAGTTACAGGGACACCGGGGAGCTGTTTTTTGGAGAA	CASSYRDTGELFF	33	1.1066175730870606E-4	39	TCRBV06-02/06-03*01	TCRBV06	TCRBV06-02/06-03	01								TCRBD01,TCRBD02	TCRBD01-01,TCRBD02-01		TCRBJ02-02*01	TCRBJ02	TCRBJ02-02	01				2	0	5	3	0	3	42	-1	57	-1	61	33	In	VDJ
CTTCACCTACACGCCCTGCAGCCAGAAGACTCAGCCCTGTATCTCTGCGCCAGCAGCCCCGGTGGGACTGAAGCTTTCTTTGGACAA	CASSPGGTEAFF	42	1.408422365747168E-4	36	TCRBV04-01*01	TCRBV04	TCRBV04-01	01								TCRBD01,TCRBD02	TCRBD01-01,TCRBD02-01		TCRBJ01-01*01	TCRBJ01	TCRBJ01-01	01				4	5	0	9	0	5	45	58	63	-1	66	42	In	VDJ
AAGATCCGGTCCACAAAGCTGGAGGACTCAGCCATGTACTTCTGTGCCAGCAGCGAACAGCGTCCCACTGAAGCTTTCTTTGGACAA	CASSEQRPTEAFF	16	5.365418536179688E-5	39	TCRBV02-01	TCRBV02	TCRBV02-01				01,03	TCRBD02-01	TCRBD02	TCRBD02-01				01,02	TCRBJ01-01*01	TCRBJ01	TCRBJ01-01	01				2	1	6	6	3	4	42	57	58	62	65	16	In	VDJ
GCCTTGTTGCTGGGGGACTCGGCCCTGTATCTCTGTGCCAGCAGCACCCCTTCGACAGGGAGTTATGAAAAACTGTTTTTTGGCAGT	CASSTPSTGSYEKLFF	30	1.0060159755336915E-4	48	TCRBV05-05*01	TCRBV05	TCRBV05-05	01				TCRBD01-01*01	TCRBD01	TCRBD01-01	01				TCRBJ01-04*01	TCRBJ01	TCRBJ01-04	01				4	8	2	3	4	6	33	45	53	60	64	30	In	VDJ
AAGATCCGGTCCACAAAGCTGGAGGACTCAGCCATGTACTTCTGTGCCAGCATTGGACAGGGGAGCTATGGCTACACCTTCGGTTCG	CASIGQGSYGYTF	10	3.353386585112305E-5	39	TCRBV02-01	TCRBV02	TCRBV02-01				01,03	TCRBD01-01*01	TCRBD01	TCRBD01-01	01				TCRBJ01-02*01	TCRBJ01	TCRBJ01-02	01				7	2	1	2	2	4	42	52	54	63	65	10	In	VDJ
CCTGCAGAACTGGAGGATTCTGGAGTTTATTTCTGTGCCAGCAGCCAATGGGCTAGCGGCAGCTCCTACGAGCAGTACTTCGGGCCG	CASSQWASGSSYEQYF	10	3.353386585112305E-5	48	TCRBV14-01*01	TCRBV14	TCRBV14-01	01				TCRBD02-01	TCRBD02	TCRBD02-01				01,02	TCRBJ02-07*01	TCRBJ02	TCRBJ02-07	01				2	4	4	5	3	0	33	48	52	59	62	10	In	VDJ
GTCCACGGAGTCAGGGGACACAGCACTGTATTTCTGTGCCAGCAGCAATACCGGCGGAGCGCCTCCTACGAGCAGTACTTCGGGCCG		7	2.3473706095786133E-5	47	TCRBV21-01*01	TCRBV21	TCRBV21-01	01				TCRBD02-01	TCRBD02	TCRBD02-01				01,02	TCRBJ02-07*01	TCRBJ02	TCRBJ02-07	01				3	9	6	6	1	0	34	48	57	61	62	7	Out	VDJ
CTGACAGTGACCAGTGCCCATCCTGAAGACAGCAGCTTCTACATCTGCAGTACCGGGGACAGGGCCTACGAGCAGTACTTCGGGCCG	CSTGDRAYEQYF	10	3.353386585112305E-5	36	TCRBV20	TCRBV20				TCRBV20-01,TCRBV20-or09_02		TCRBD01-01*01	TCRBD01	TCRBD01-01	01				TCRBJ02-07*01	TCRBJ02	TCRBJ02-07	01				8	4	0	3	0	2	45	51	55	-1	64	10	In	VDJ
TCCACGGAGTCAGGGGACACAGCACTGTATTTCTGTGCCAGCAGCAAAAGGGCAGAAACAGTGGGCCACGAGCAGTACTTCGGGCCG	CASSKRAETVGHEQYF	26	8.718805121291992E-5	48	TCRBV21-01*01	TCRBV21	TCRBV21-01	01								TCRBD01,TCRBD02	TCRBD01-01,TCRBD02-01		TCRBJ02-07*01	TCRBJ02	TCRBJ02-07	01				2	9	3	5	6	5	33	48	57	61	67	26	In	VDJ
NCTCTGAAGATCCGGTCCACAAAGCTGGAGGACTCAGCCATGTACTTCTGTGCCAGCAGTGGGTGGGAGACCCAGTACTTCGGGCCA	CASSGWETQYF	12	4.024063902134766E-5	33	TCRBV02-01	TCRBV02	TCRBV02-01				01,03					TCRBD01,TCRBD02	TCRBD01-01,TCRBD02-01		TCRBJ02-05*01	TCRBJ02	TCRBJ02-05	01				4	0	0	10	3	5	48	-1	61	63	66	12	In	VDJ
AGATCCAGCGCACACAGCAGGAGGACTCCGCCGTGTATCTCTGTGCCAGCAGCTTAGACTAGCCACGGGGAGCTGTTTTTTGGAGAA		12	4.024063902134766E-5	40	TCRBV07-08*01	TCRBV07	TCRBV07-08	01				TCRBD02-01	TCRBD02	TCRBD02-01				01,02	TCRBJ02-02*01	TCRBJ02	TCRBJ02-02	01				1	0	3	7	2	7	41	-1	57	63	65	12	Out	VDJ
ACTGTGAGCAACATGAGCCCTGAAGACAGCAGCATATATCTCTGCAGCGTTGGTTGGGGGATGAACACTGAAGCTTTCTTTGGACAA	CSVGWGMNTEAFF	13	4.359402560645996E-5	39	TCRBV29-01	TCRBV29	TCRBV29-01				01,02					TCRBD01,TCRBD02	TCRBD01-01,TCRBD02-01		TCRBJ01-01*01	TCRBJ01	TCRBJ01-01	01				4	3	6	1	1	0	42	52	55	60	61	13	In	VDJ
GCCTTGTTGCTGGGGGACTCGGCCCTGTATCTCTGTGCCAGCAGCTTGAGTGGGGACAGAAGGAACACTGAAGCTTTCTTTGGACAA	CASSLSGDRRNTEAFF	11	3.6887252436235355E-5	48	TCRBV05-05*01	TCRBV05	TCRBV05-05	01				TCRBD01-01*01	TCRBD01	TCRBD01-01	01				TCRBJ01-01*01	TCRBJ01	TCRBJ01-01	01				1	4	0	5	3	1	33	48	52	59	62	11	In	VDJ
CACACCCTGCAGCCAGAAGACTCGGCCCTGTATCTCTGCGCCAGCAGCCAATCCCGGGCACTAAACACTGAAGCTTTCTTTGGACAA	CASSQSRALNTEAFF	17	5.7007571946909184E-5	45	TCRBV04-03*01	TCRBV04	TCRBV04-03	01								TCRBD01,TCRBD02	TCRBD01-01,TCRBD02-01		TCRBJ01-01*01	TCRBJ01	TCRBJ01-01	01				2	4	8	0	4	2	36	51	55	59	63	17	In	VDJ
CACACCCTGCAGCCAGAAGACTCGGCCCTGTATCTCTGCGCCAGCAGCTCCCGGACAGGGACCTACTATGGCTACACCTTCGGTTCG	CASSSRTGTYYGYTF	15	5.0300798776684576E-5	45	TCRBV04-03*01	TCRBV04	TCRBV04-03	01				TCRBD01-01*01	TCRBD01	TCRBD01-01	01				TCRBJ01-02*01	TCRBJ01	TCRBJ01-02	01				5	4	1	3	4	3	36	48	52	60	64	15	In	VDJ
CTGAAGATCCGGTCCACAAAGCTGGAGGACTCAGCCATGTACTTCTGTGCCAGCAGTTATTCGGATGATGGCTACACCTTCGGTTCG	CASSYSDDGYTF	10	3.353386585112305E-5	36	TCRBV02-01	TCRBV02	TCRBV02-01				01,03					TCRBD01,TCRBD02	TCRBD01-01,TCRBD02-01		TCRBJ01-02*01	TCRBJ01	TCRBJ01-02	01				5	5	1	8	2	6	45	57	62	65	67	10	In	VDJ
AGCACCTTGGAGCTGGGGGACTCGGCCCTTTATCTTTGCGCCAGCAGCTTGGTTGGCGGGCTCTCCTACGAGCAGTACTTCGGGCCG	CASSLVGGLSYEQYF	37	1.240753036491553E-4	45	TCRBV05-01*01	TCRBV05	TCRBV05-01	01				TCRBD02-01	TCRBD02	TCRBD02-01				01,02	TCRBJ02-07*01	TCRBJ02	TCRBJ02-07	01				0	3	7	4	2	0	36	52	55	60	62	37	In	VDJ
GGTCCACAAAGCTGGAGGACTCAGCCATGTACTTCTGTGCCAGCAGGTTCTAGCGCTCGATCCTACAATGAGCAGTTCTTCGGGCCA		22	7.377450487247071E-5	46	TCRBV02-01	TCRBV02	TCRBV02-01				01,03	TCRBD02-01	TCRBD02	TCRBD02-01				01,02	TCRBJ02-01*01	TCRBJ02	TCRBJ02-01	01				6	3	4	6	5	1	35	46	49	55	60	22	Out	VDJ
ACAGTGACCAGTGCCCATCCTGAAGACAGCAGCTTCTACATCTGCAGTGCTAGAACGGGGGAATCCGGGGAGCTGTTTTTTGGAGAA	CSARTGESGELFF	22	7.377450487247071E-5	39	TCRBV20	TCRBV20				TCRBV20-01,TCRBV20-or09_02		TCRBD02-01*01	TCRBD02	TCRBD02-01	01				TCRBJ02-02*01	TCRBJ02	TCRBJ02-02	01				2	1	8	2	3	6	42	54	55	61	64	22	In	VDJ
CCAGTGCCCATCCTGAAGACAGCAGCTTCTACATCTGCAGTGCTAGAGATCGAAGGGAGGGAGAGCACTGAAGCTTTCTTTGGACAA		14	4.6947412191572266E-5	46	TCRBV20	TCRBV20				TCRBV20-01,TCRBV20-or09_02		TCRBD02-01*02	TCRBD02	TCRBD02-01	02				TCRBJ01-01*01	TCRBJ01	TCRBJ01-01	01				0	5	9	0	4	4	35	49	54	61	65	14	Out	VDJ
AGTGCCCATCCTGAAGACAGCAGCTTCTACATCTGCAGTGCTAGAGATGGGGTCGGGTTCGGCAATCAGCCCCAGCATTTTGGTGAT	CSARDGVGFGNQPQHF	13	4.359402560645996E-5	48	TCRBV20	TCRBV20				TCRBV20-01,TCRBV20-or09_02						TCRBD01,TCRBD02	TCRBD01-01,TCRBD02-01		TCRBJ01-05*01	TCRBJ01	TCRBJ01-05	01				0	1	6	2	9	2	33	47	48	52	61	13	In	VDJ
ACAGAGCGGGGGGACTCAGCCGTGTATCTCTGTGCCAGCAGCGTGACAGGTCCCAGCTCCTATAATTCACCCCTCCACTTTGGGAAT	CASSVTGPSSYNSPLHF	30	1.0060159755336915E-4	51	TCRBV07-03*01	TCRBV07	TCRBV07-03	01				TCRBD01-01*01	TCRBD01	TCRBD01-01	01				TCRBJ01-06*01	TCRBJ01	TCRBJ01-06	01				5	2	2	4	6	0	30	42	44	50	56	30	In	VDJ
ACACAGCAGGAGGACTCCGCCGTGTATCTCTGTGCCAGCAGCTTAGGGGTTGGACTAGCGGGAAATGGAGGGCAGTACTTCGGGCCG	CASSLGVGLAGNGGQYF	11	3.6887252436235355E-5	51	TCRBV07-08*01	TCRBV07	TCRBV07-08	01				TCRBD02-01*02	TCRBD02	TCRBD02-01	02				TCRBJ02-07*01	TCRBJ02	TCRBJ02-07	01				1	5	1	3	8	9	30	46	51	63	71	11	In	VDJ
CTGGAGTCCGCCAGCACCAACCAGACATCTATGTACCTCTGTGCCACCACGGCGGGCAGGGGCACCTACGAGCAGTACTTCGGGCCG	CATTAGRGTYEQYF	16	5.365418536179688E-5	42	TCRBV28-01*01	TCRBV28	TCRBV28-01	01				TCRBD01-01*01	TCRBD01	TCRBD01-01	01				TCRBJ02-07*01	TCRBJ02	TCRBJ02-07	01				10	10	4	2	2	2	39	46	56	62	64	16	In	VDJ
TCGGCCCAAAAGAACCCGACAGCTTTCTATCTCTGTGCCAGTACCGGGACTAGCGCAACCAACACCTACGAGCAGTACTTCGGGCCG	CASTGTSATNTYEQYF	4	1.341354634044922E-5	48	TCRBV19-01*01	TCRBV19	TCRBV19-01	01				TCRBD02-01	TCRBD02	TCRBD02-01				01,02	TCRBJ02-07*01	TCRBJ02	TCRBJ02-07	01				7	2	0	6	9	2	33	43	45	55	64	4	In	VDJ
ACTCTGGAGTCCGCTACCAGCTCCCAGACATCTGTGTACTTCTGTGCCATTTCCAGCGGGAGGGAGGACGAGCAGTACTTCGGGCCG	CAISSGREDEQYF	12	4.024063902134766E-5	39	TCRBV10-03*01	TCRBV10	TCRBV10-03	01				TCRBD02-01*02	TCRBD02	TCRBD02-01	02				TCRBJ02-07*01	TCRBJ02	TCRBJ02-07	01				9	4	6	0	3	5	42	50	54	64	67	12	In	VDJ
GAAGATCCAGCCCTCAGAACCCAGGGACTCAGCTGTGTACTTCTGTGCCAGCAGGGGGACAGGGGAGACGAGCAGTACTTCGGGCCG		16	5.365418536179688E-5	38	TCRBV12-03/12-04*01	TCRBV12	TCRBV12-03/12-04	01				TCRBD01-01*01	TCRBD01	TCRBD01-01	01				TCRBJ02-07*01	TCRBJ02	TCRBJ02-07	01				6	1	0	2	2	5	43	54	55	65	67	16	Out	VDJ
AAGAACCCGACAGCTTTCTATCTCTGTGCCAGTAGTATAGATCGGAGGGGACTGATATCCTCTGGAAACACCATATATTTTGGAGAG	CASSIDRRGLISSGNTIYF	7	2.3473706095786133E-5	57	TCRBV19-01*01	TCRBV19	TCRBV19-01	01				TCRBD02-01	TCRBD02	TCRBD02-01				01,02	TCRBJ01-03*01	TCRBJ01	TCRBJ01-03	01				0	6	0	10	6	0	24	41	47	53	59	7	In	VDJ
TGACCAGTGCCCATCCTGAAGACAGCAGCTTCTACATCTGCAGTGCTACCCGACTAGCGGGAGGTTTGTGAGCAGTTCTTCGGGCCA		8	2.682709268089844E-5	43	TCRBV20	TCRBV20				TCRBV20-01,TCRBV20-or09_02		TCRBD02-01*02	TCRBD02	TCRBD02-01	02				TCRBJ02-01*01	TCRBJ02	TCRBJ02-01	01				4	3	2	1	4	9	38	48	51	64	68	8	Out	VDJ
NNNNTGAAGATCCAGCCCTCAGAACCCAGGGACTCAGCTGTGTACTTCTGTGCCAGCTTGCGGAGATATACGCAGTATTTTGGCCCA	CASLRRYTQYF	9	3.0180479266010744E-5	33	TCRBV12-03/12-04*01	TCRBV12	TCRBV12-03/12-04	01				TCRBD02-01	TCRBD02	TCRBD02-01				01,02	TCRBJ02-03*01	TCRBJ02	TCRBJ02-03	01				8	2	7	5	4	7	48	57	59	63	67	9	In	VDJ
NNNNNNNTGTCGGCTGCTCCCTCCCAGACATCTGTGTACTTCTGTGCCAGCAGCCTTACAGGGGGAGTTGAAGCTTTCTTTGGACAA	CASSLTGGVEAFF	15	5.0300798776684576E-5	39	TCRBV06-05*01	TCRBV06	TCRBV06-05	01				TCRBD01-01*01	TCRBD01	TCRBD01-01	01				TCRBJ01-01*01	TCRBJ01	TCRBJ01-01	01				6	4	3	1	3	7	42	53	57	65	68	15	In	VDJ
AAGGTGCAGCCTGCAGAACTGGAGGATTCTGGAGTTTATTTCTGTGCCAGCAGCCAAGCCGGGTTCGACACCATATATTTTGGAGAG	CASSQAGFDTIYF	28	9.389482438314453E-5	39	TCRBV14-01*01	TCRBV14	TCRBV14-01	01				TCRBD02-01	TCRBD02	TCRBD02-01				01,02	TCRBJ01-03*01	TCRBJ01	TCRBJ01-03	01				1	1	8	4	4	8	42	58	59	63	67	28	In	VDJ
GCACAGAGCAGGGGGACTCAGCTGTGTATCTCTGTGCCAGCAGCTTAGTCGGCTCCTAAGAACACCGGGGAGCTGTTTTTTGGAGAA		8	2.682709268089844E-5	49	TCRBV07-04*01	TCRBV07	TCRBV07-04	01								TCRBD01,TCRBD02	TCRBD01-01,TCRBD02-01		TCRBJ02-02*01	TCRBJ02	TCRBJ02-02	01				1	2	9	0	6	1	32	48	50	53	59	8	Out	VDJ
CTACACACCCTGCAGCCAGAAGACTCGGCCCTGTATCTCTGCGCCAGCAGCCAAATTACCAGTTCCTCACCCCTCCACTTTGGGAAT	CASSQITSSSPLHF	6	2.012031951067383E-5	42	TCRBV04-03*01	TCRBV04	TCRBV04-03	01				TCRBD01-01*01	TCRBD01	TCRBD01-01	01				TCRBJ01-06*01	TCRBJ01	TCRBJ01-06	01				2	5	4	5	4	10	39	54	59	62	66	6	In	VDJ
CCACGGAGTCAGGGGACACAGCACTGTATTTCTGTGCCAGCAGCAAGGGTGGGACTCTTTACAACTTATGGCTACACCTTCGGTTCG		11	3.6887252436235355E-5	49	TCRBV21-01*01	TCRBV21	TCRBV21-01	01				TCRBD02-01	TCRBD02	TCRBD02-01				01,02	TCRBJ01-02*01	TCRBJ01	TCRBJ01-02	01				3	4	0	10	10	5	32	46	50	56	66	11	Out	VDJ
CTGACAGTGACCAGTGCCCATCCTGAAGACAGCAGCTTCTACATCTGCAGTGCTACTGGAAACTGGTATGGCTACACCTTCGGTTCG	CSATGNWYGYTF	10	3.353386585112305E-5	36	TCRBV20	TCRBV20				TCRBV20-01,TCRBV20-or09_02						TCRBD01,TCRBD02	TCRBD01-01,TCRBD02-01		TCRBJ01-02*01	TCRBJ01	TCRBJ01-02	01				4	2	1	8	6	5	45	55	57	60	66	10	In	VDJ
GCCTTGTTGCTGGGGGACTCGGCCCTCTATCTCTGTGCCAGCAGCTCGGACCGGGACGGCGGATACTATGGCTACACCTTCGGTTCG	CASSSDRDGGYYGYTF	20	6.70677317022461E-5	48	TCRBV05-06*01	TCRBV05	TCRBV05-06	01								TCRBD01,TCRBD02	TCRBD01-01,TCRBD02-01		TCRBJ01-02*01	TCRBJ01	TCRBJ01-02	01				3	6	0	7	7	3	33	46	52	57	64	20	In	VDJ
CCCTCAGAACCCAGGGACTCAGCTGTGTATTTTTGTGCTAGTGGCTCCGGGACAGGAGGTACTAACTATGGCTACACCTTCGGTTCG	CASGSGTGGTNYGYTF	26	8.718805121291992E-5	48	TCRBV12-05*01	TCRBV12	TCRBV12-05	01				TCRBD01-01*01	TCRBD01	TCRBD01-01	01				TCRBJ01-02*01	TCRBJ01	TCRBJ01-02	01				6	4	0	4	5	0	33	44	48	56	61	26	In	VDJ
ACTGTGACATCGGCCCAAAAGAACCCGACAGCTTTCTATCTCTGTGCCAGTAGTATCGGGCCGGGAAACACCATATATTTTGGAGAG	CASSIGPGNTIYF	21	7.04211182873584E-5	39	TCRBV19-01*01	TCRBV19	TCRBV19-01	01								TCRBD01,TCRBD02	TCRBD01-01,TCRBD02-01		TCRBJ01-03*01	TCRBJ01	TCRBJ01-03	01				3	1	8	0	2	4	42	56	57	61	63	21	In	VDJ
TCCCTGATTCTGGAGTCCGCCAGCACCAACCAGACATCTATGTACCTCTGTGCCAGCGGGTTCGGAAACACCATATATTTTGGAGAG	CASGFGNTIYF	12	4.024063902134766E-5	33	TCRBV28-01*01	TCRBV28	TCRBV28-01	01								TCRBD01,TCRBD02	TCRBD01-01,TCRBD02-01		TCRBJ01-03*01	TCRBJ01	TCRBJ01-03	01				8	0	0	9	3	4	48	-1	57	60	63	12	In	VDJ
CAGCGCACAGAGCGGGGGGACTCAGCCGTGTATCTCTGTGCCAGCAGCCGTAGGACAGGGATGTACAATGAGCAGTTCTTCGGGCCA	CASSRRTGMYNEQFF	32	1.0730837072359376E-4	45	TCRBV07-03*01	TCRBV07	TCRBV07-03	01				TCRBD01-01*01	TCRBD01	TCRBD01-01	01				TCRBJ02-01*01	TCRBJ02	TCRBJ02-01	01				5	4	1	3	3	4	36	48	52	60	63	32	In	VDJ
GTGACCAGTGCCCATCCTGAAGACAGCAGCTTCTACATCTGCAGTGCTACCAAAGGACAGGGACCAGAGACCCAGTACTTCGGGCCA	CSATKGQGPETQYF	18	6.036095853202149E-5	42	TCRBV20	TCRBV20				TCRBV20-01,TCRBV20-or09_02		TCRBD01-01*01	TCRBD01	TCRBD01-01	01				TCRBJ02-05*01	TCRBJ02	TCRBJ02-05	01				4	5	1	3	3	4	39	49	54	62	65	18	In	VDJ
AAGAAGCTCCTTCTCAGTGACTCTGGCTTCTATCTCTGTGCCTGGGTAAGAGAAGCGGGTTCATCAGATACGCAGTATTTTGGCCCA	CAWVREAGSSDTQYF	29	9.724821096825685E-5	45	TCRBV30-01*05	TCRBV30	TCRBV30-01	05				TCRBD02-01	TCRBD02	TCRBD02-01				01,02	TCRBJ02-03*01	TCRBJ02	TCRBJ02-03	01				4	7	6	4	5	4	36	46	53	59	64	29	In	VDJ
GTGACATCGGCCCAAAAGAACCCGACAGCTTTCTATCTCTGTGCCAGTAGTATAAGTCATACGGGCACTGAAGCTTTCTTTGGACAA	CASSISHTGTEAFF	9	3.0180479266010744E-5	42	TCRBV19-01*01	TCRBV19	TCRBV19-01	01				TCRBD02-01	TCRBD02	TCRBD02-01				01,02	TCRBJ01-01*01	TCRBJ01	TCRBJ01-01	01				2	7	8	4	0	4	39	54	61	-1	65	9	In	VDJ
GCAGAGCAGGGGGACTCGGCCGTGTATGTCTGTGCAAGTCGCTTATCCCCCAGGAGCTCCTATAATTCACCCCTCCACTTTGGGAAT	CASRLSPRSSYNSPLHF	5	1.6766932925561525E-5	51	TCRBV12-02*01	TCRBV12	TCRBV12-02	01								TCRBD01,TCRBD02	TCRBD01-01,TCRBD02-01		TCRBJ01-06*01	TCRBJ01	TCRBJ01-06	01				2	5	4	4	2	0	30	45	50	54	56	5	In	VDJ
TGCCCATCCTGAAGACAGCAGCTTCTACATCTGCAGTGCTAGAGATCCCCTAAACTTAGGGATAATTCACCCCTCCACTTTGGGAAT		8	2.682709268089844E-5	50	TCRBV20	TCRBV20				TCRBV20-01,TCRBV20-or09_02						TCRBD01,TCRBD02	TCRBD01-01,TCRBD02-01		TCRBJ01-06*01	TCRBJ01	TCRBJ01-06	01				0	12	5	3	0	5	31	45	57	-1	61	8	Out	VDJ
ATCAATTCCCTGGAGCTTGGTGACTCTGCTGTGTATTTCTGTGCCAGCAGCTATCGGGGGGCGACTTACGAGCAGTACTTCGGGCCG	CASSYRGATYEQYF	16	5.365418536179688E-5	42	TCRBV03-01/03-02*01	TCRBV03	TCRBV03-01/03-02	01				TCRBD02-01*01	TCRBD02	TCRBD02-01	01				TCRBJ02-07*01	TCRBJ02	TCRBJ02-07	01				5	3	8	1	5	4	39	51	54	61	66	16	In	VDJ
CCCCTGACCCTGGAGTCTGCCAGGCCCTCACATACCTCTCAGTACCTCTGTGCCAGCACCGCAGGGGACACCATATATTTTGGAGAG	CASTAGDTIYF	17	5.7007571946909184E-5	33	TCRBV25-01*01	TCRBV25	TCRBV25-01	01				TCRBD01-01*01	TCRBD01	TCRBD01-01	01				TCRBJ01-03*01	TCRBJ01	TCRBJ01-03	01				7	3	4	2	0	8	48	58	61	-1	67	17	In	VDJ
CAGCGCACAGAGCGGGGGGACTCAGCCGTGTATCTCTGTGCCAGCAGCTTAGCGGGAGGGCCAGGTAATGAGCAGTTCTTCGGGCCA	CASSLAGGPGNEQFF	10	3.353386585112305E-5	45	TCRBV07-03*01	TCRBV07	TCRBV07-03	01				TCRBD02-01*02	TCRBD02	TCRBD02-01	02				TCRBJ02-01*01	TCRBJ02	TCRBJ02-01	01				2	0	7	0	6	7	36	-1	51	60	66	10	In	VDJ
GCCCATCCTGAAGACAGCAGCTTCTACATCTGCAGTGCTAGAGACCGACTAGCGGGAGGGCTCTACAATGAGCAGTTCTTCGGGCCA	CSARDRLAGGLYNEQFF	15	5.0300798776684576E-5	51	TCRBV20	TCRBV20				TCRBV20-01,TCRBV20-or09_02		TCRBD02-01*02	TCRBD02	TCRBD02-01	02				TCRBJ02-01*01	TCRBJ02	TCRBJ02-01	01				0	2	2	0	2	3	30	44	46	60	62	15	In	VDJ
CTGACTGTGAGCAACATGAGCCCTGAAGACAGCAGCATATATCTCTGCAGCGTTGGAAAGGCGGTCGGGGAGCTGTTTTTTGGAGAA	CSVGKAVGELFF	5	1.6766932925561525E-5	36	TCRBV29-01	TCRBV29	TCRBV29-01				01,02	TCRBD02-01	TCRBD02	TCRBD02-01				01,02	TCRBJ02-02*01	TCRBJ02	TCRBJ02-02	01				4	5	7	5	1	7	45	55	60	64	65	5	In	VDJ
GATCCGTCTCTACTCTGAAGATCCAGCGCACAGAGCGGGGGGACTCAGCCGTGTATCCCCTTCCAGCCGCCAGCTTTCTTTGGACAA		22	7.377450487247071E-5	22	TCRBV07-03*01	TCRBV07	TCRBV07-03	01								TCRBD01,TCRBD02	TCRBD01-01,TCRBD02-01		TCRBJ01-01*01	TCRBJ01	TCRBJ01-01	01				19	6	4	5	5	10	59	57	63	66	71	22	Out	VDJ
ACCTTGGAGATCCAGCGCACAGAGCAGGGGGACTCGGCCATGTATCTCTGTGCCAGCAGCTCCTCAATTGAAGCTTTCTTTGGACAA	CASSSSIEAFF	13	4.359402560645996E-5	33	TCRBV07-09*01	TCRBV07	TCRBV07-09	01								TCRBD01,TCRBD02	TCRBD01-01,TCRBD02-01		TCRBJ01-01*01	TCRBJ01	TCRBJ01-01	01				4	3	4	6	2	7	48	61	64	66	68	13	In	VDJ
AATGTGAACGCCTTGTTGCTGGGGGACTCGGCCCTCTATCTCTGTGCCAGCAGCTTTTTGAAGGGGTCTGAAGCTTTCTTTGGACAA	CASSFLKGSEAFF	17	5.7007571946909184E-5	39	TCRBV05-06*01	TCRBV05	TCRBV05-06	01				TCRBD01-01*01	TCRBD01	TCRBD01-01	01				TCRBJ01-01*01	TCRBJ01	TCRBJ01-01	01				2	5	5	2	1	6	42	56	61	66	67	17	In	VDJ
ATTCTGGAGTCCGCCAGCACCAACCAGACATCTATGTACCTCTGTGCCAGCAGTTTAGGGGCCCTCGGGAGATTGTTTTTTGGCAGT	CASSLGALGRLFF	10	3.353386585112305E-5	39	TCRBV28-01*01	TCRBV28	TCRBV28-01	01				TCRBD02-01*02	TCRBD02	TCRBD02-01	02				TCRBJ01-04*01	TCRBJ01	TCRBJ01-04	01				2	8	8	2	2	15	42	57	65	71	73	10	In	VDJ
CGCACAGAGCGGGGGGACTCAGCCGTGTATCTCTGTGCCAGCAGCACCCGCTCGGGACGGCTCAATCAGCCCCAGCATTTTGGTGAT	CASSTRSGRLNQPQHF	23	7.712789145758301E-5	48	TCRBV07-03*01	TCRBV07	TCRBV07-03	01								TCRBD01,TCRBD02	TCRBD01-01,TCRBD02-01		TCRBJ01-05*01	TCRBJ01	TCRBJ01-05	01				5	8	0	7	4	3	33	45	53	58	62	23	In	VDJ
AGAGCAGGGGGACTCGGCCATGTATCTCTGTGCCAGCCTTAGCTGGGGGAAGGGTCTGTGAGCAATCAGCCCCAGCATTTTGGTGAT		39	1.307820768193799E-4	53	TCRBV07-09	TCRBV07	TCRBV07-09				01,05,06					TCRBD01,TCRBD02	TCRBD01-01,TCRBD02-01		TCRBJ01-05*01	TCRBJ01	TCRBJ01-05	01				8	7	6	1	11	1	28	37	44	49	60	39	Out	VDJ
ACATCGGCCCAAAAGAACCCGACAGCTTTCTATCTCTGTGCCAGTCAAATCCGACAGAACTACAATCAGCCCCAGCATTTTGGTGAT	CASQIRQNYNQPQHF	17	5.7007571946909184E-5	45	TCRBV19-01*01	TCRBV19	TCRBV19-01	01				TCRBD01-01*01	TCRBD01	TCRBD01-01	01				TCRBJ01-05*01	TCRBJ01	TCRBJ01-05	01				8	7	2	5	5	3	36	45	52	57	62	17	In	VDJ
ATCCGGTCCACAAAGCTGGAGGACTCAGCCATGTACTTCTGTGCCATCCCGGACTCAGGGCTGGATTCACCCCTCCACTTTGGGAAT	CAIPDSGLDSPLHF	18	6.036095853202149E-5	42	TCRBV02-01	TCRBV02	TCRBV02-01				01,03					TCRBD01,TCRBD02	TCRBD01-01,TCRBD02-01		TCRBJ01-06*01	TCRBJ01	TCRBJ01-06	01				10	9	4	3	4	8	39	46	55	60	64	18	In	VDJ
CAGCCCTCAGAACCCAGGGACTCAGCTGTGTACTTCTGTGCCAGCAGTCCGGGACAGGGGGACGTCTATGGCTACACCTTCGGTTCG	CASSPGQGDVYGYTF	9	3.0180479266010744E-5	45	TCRBV12	TCRBV12				TCRBV12-03/12-04,TCRBV12-04		TCRBD01-01*01	TCRBD01	TCRBD01-01	01				TCRBJ01-02*01	TCRBJ01	TCRBJ01-02	01				5	2	0	1	4	4	36	48	50	61	65	9	In	VDJ
CAGCGCACAGAGCAGGAGGACTCGGCCGTGTATCTCTGTGCCAGCAGCCCCCCCCTGGGACTAGCAGCCGAGCAGTACTTCGGGCCG	CASSPPLGLAAEQYF	20	6.70677317022461E-5	45	TCRBV07-02	TCRBV07	TCRBV07-02				01,02	TCRBD02-01	TCRBD02	TCRBD02-01				01,02	TCRBJ02-07*01	TCRBJ02	TCRBJ02-07	01				5	8	0	7	3	6	36	48	56	65	68	20	In	VDJ
AACGCCTTGTTGCTGGGGGACTCGGCCCTGTATCTCTGTGCCAGCAGCTGGGGACAGGGAAAAGGCTACGAGCAGTACTTCGGGCCG	CASSWGQGKGYEQYF	7	2.3473706095786133E-5	45	TCRBV05-05*01	TCRBV05	TCRBV05-05	01				TCRBD01-01*01	TCRBD01	TCRBD01-01	01				TCRBJ02-07*01	TCRBJ02	TCRBJ02-07	01				3	1	0	3	6	3	36	49	50	59	65	7	In	VDJ
CCAGCGCACACAGCAGGAGGACTCCGCCGTGTATCTCTGTGCCAGCAACGTAGGACCAGAGATACCTACGAGCAGTACTTCGGGCCG		11	3.6887252436235355E-5	44	TCRBV07-08	TCRBV07	TCRBV07-08				01,03					TCRBD01,TCRBD02	TCRBD01-01,TCRBD02-01		TCRBJ02-07*01	TCRBJ02	TCRBJ02-07	01				7	5	1	7	8	2	37	47	52	56	64	11	Out	VDJ
CTGGAGTCCGCTACCAGCTCCCAGACATCTGTGTACTTCTGTGCCATCAGTAGGGACGGGTATAATTCACCCCTCCACTTTGGGAAT	CAISRDGYNSPLHF	17	5.7007571946909184E-5	42	TCRBV10-03*01	TCRBV10	TCRBV10-03	01								TCRBD01,TCRBD02	TCRBD01-01,TCRBD02-01		TCRBJ01-06*01	TCRBJ01	TCRBJ01-06	01				5	1	0	7	3	4	39	51	52	57	60	17	In	VDJ
CAGCCCTCAGAACCCAGGGACTCAGCTGTGTATTTTTGTGCTAGTGGTTCTCGGGACCCGGGAGGGCCTAGGTTGTACTTCGGGCCG	CASGSRDPGGPRLYF	12	4.024063902134766E-5	45	TCRBV12-05*01	TCRBV12	TCRBV12-05	01				TCRBD02-01*02	TCRBD02	TCRBD02-01	02				TCRBJ02-07*01	TCRBJ02	TCRBJ02-07	01				4	9	8	0	8	12	36	49	58	66	74	12	In	VDJ
GCCCTGCAGCCAGAAGACTCAGCCCTGTATCTCTGCGCCAGCAGCCAAACTTCCGGGGCCCGGGGGAGCGAGCAGTACTTCGGGCCG	CASSQTSGARGSEQYF	24	8.048127804269532E-5	48	TCRBV04-01*01	TCRBV04	TCRBV04-01	01				TCRBD02-01*01	TCRBD02	TCRBD02-01	01				TCRBJ02-07*01	TCRBJ02	TCRBJ02-07	01				2	12	8	2	2	6	33	48	60	66	68	24	In	VDJ
CTGACAGTGACCAGTGCCCATCCTGAAGACAGCAGCTTCTACATCTGCAGTGCCCGTAGTAGTGGCAGCGAGCAGTACTTCGGGCCG	CSARSSGSEQYF	6	2.012031951067383E-5	36	TCRBV20	TCRBV20				TCRBV20-01,TCRBV20-or09_02						TCRBD01,TCRBD02	TCRBD01-01,TCRBD02-01		TCRBJ02-07*01	TCRBJ02	TCRBJ02-07	01				6	12	4	5	0	6	45	53	65	-1	68	6	In	VDJ
CTGACAGTGACCAGTGCCCATCCTGAAGACAGCAGCTTCTACATCTGCAGTGCTAGAGATCAGCAAGAGACCCAGTACTTCGGGCCA	CSARDQQETQYF	25	8.383466462780762E-5	36	TCRBV20	TCRBV20				TCRBV20-01,TCRBV20-or09_02		TCRBD01-01*01	TCRBD01	TCRBD01-01	01				TCRBJ02-05*01	TCRBJ02	TCRBJ02-05	01				0	1	4	5	0	2	45	59	60	-1	63	25	In	VDJ
ATCCAGCGCACAGAGCAGGAGGACTCGGCCGTGTATCTCTGTGCCAGCAGCTTAATAGGGGGAACCGGGGAGCTGTTTTTTGGAGAA	CASSLIGGTGELFF	15	5.0300798776684576E-5	42	TCRBV07-02	TCRBV07	TCRBV07-02				01,02	TCRBD01-01*01	TCRBD01	TCRBD01-01	01				TCRBJ02-02*01	TCRBJ02	TCRBJ02-02	01				2	2	5	1	1	5	39	54	56	62	63	15	In	VDJ
NCTCTCACTGTGACATCGGCCCAAAAGAACCCGACAGCTTTCTATCTCTGTGCCAGTAAGGGATGGCTTGAAGCTTTCTTTGGACAA	CASKGWLEAFF	12	4.024063902134766E-5	33	TCRBV19-01*01	TCRBV19	TCRBV19-01	01								TCRBD01,TCRBD02	TCRBD01-01,TCRBD02-01		TCRBJ01-01*01	TCRBJ01	TCRBJ01-01	01				7	1	0	8	5	7	48	58	59	63	68	12	In	VDJ
ACAGAGCAGGAGGACTCGGCCGTGTATCTCTGTGCCAGCAGCTTAGTAACATGGGGGCGGCAGAACTATGGCTACACCTTCGGTTCG	CASSLVTWGRQNYGYTF	5	1.6766932925561525E-5	51	TCRBV07-02	TCRBV07	TCRBV07-02				01,02	TCRBD01-01*01	TCRBD01	TCRBD01-01	01				TCRBJ01-02*01	TCRBJ01	TCRBJ01-02	01				1	6	6	0	5	2	30	46	52	58	63	5	In	VDJ
ATCCAGCGCACAGAGCAGGAGGACTCGGCCGTGTATCTCTGTGCCAGCAGCTCCGTAACTTCGCCATATGGCTACACCTTCGGTTCG	CASSSVTSPYGYTF	8	2.682709268089844E-5	42	TCRBV07-02	TCRBV07	TCRBV07-02				01,02	TCRBD02-01	TCRBD02	TCRBD02-01				01,02	TCRBJ01-02*01	TCRBJ01	TCRBJ01-02	01				4	5	3	10	6	5	39	52	57	60	66	8	In	VDJ
CTGAGCTCTCTGGAGCTGGGGGACTCAGCTTTGTATTTCTGTGCCAGCAGCGTAGCTGCACAGGGAAATGGCTACACCTTCGGTTCG	CASSVAAQGNGYTF	9	3.0180479266010744E-5	42	TCRBV09-01*01	TCRBV09	TCRBV09-01	01				TCRBD01-01*01	TCRBD01	TCRBD01-01	01				TCRBJ01-02*01	TCRBJ01	TCRBJ01-02	01				0	4	3	3	2	6	39	55	59	65	67	9	In	VDJ
CACGGAGTCAGGGGACACAGCACTGTATTTCTGTGCCAGCAGCAGAACAGGGATCTCTCTGGGGCCAACGTCCTGACTTTCGGGGCC		12	4.024063902134766E-5	50	TCRBV21-01*01	TCRBV21	TCRBV21-01	01				TCRBD01-01*01	TCRBD01	TCRBD01-01	01				TCRBJ02-06*01	TCRBJ02	TCRBJ02-06	01				4	2	3	3	4	0	31	44	46	52	56	12	Out	VDJ
CAGCGCACAGAGCGGGGGGACTCAGCCGTGTATCTCTGTGCCAGCAGCTTAATAGCGGGAGGAGATAATGAGCAGTTCTTCGGGCCA	CASSLIAGGDNEQFF	19	6.37143451171338E-5	45	TCRBV07-03*01	TCRBV07	TCRBV07-03	01				TCRBD02-01*02	TCRBD02	TCRBD02-01	02				TCRBJ02-01*01	TCRBJ02	TCRBJ02-01	01				1	0	5	1	4	7	36	-1	52	62	66	19	In	VDJ
ATCCAGCGCACACAGCAGGAGGACTCCGCCGTGTATCTCTGTGCCAGCAGCTTAGGGACTAGTGGAAATGAGCAGTTCTTCGGGCCA	CASSLGTSGNEQFF	15	5.0300798776684576E-5	42	TCRBV07-08*01	TCRBV07	TCRBV07-08	01				TCRBD02-01	TCRBD02	TCRBD02-01				01,02	TCRBJ02-01*01	TCRBJ02	TCRBJ02-01	01				1	0	1	8	4	7	39	-1	55	62	66	15	In	VDJ
NNNNNNNNNNNNNNCTCTCACTGTGACATCGGCCCAAAAGAACCCGACAGCTTTCTATCTCTGTGCCAGGAGCAGTTCTTCGGGCCA		20	6.70677317022461E-5	20	TCRBV19-01*01	TCRBV19	TCRBV19-01	01											TCRBJ02-01*01	TCRBJ02	TCRBJ02-01	01				9	0	0	0	0	10	61	-1	-1	-1	69	20	Out	VJ
CCAGTGCCCATCCTGAAGACAGCAGCTTCTACATCTGCAGTGCTAGCCTTTTTCCGGGTCCTTACAGATACGCAGTATTTTGGCCCA		15	5.0300798776684576E-5	46	TCRBV20	TCRBV20				TCRBV20-01,TCRBV20-or09_02		TCRBD02-01	TCRBD02	TCRBD02-01				01,02	TCRBJ02-03*01	TCRBJ02	TCRBJ02-03	01				3	8	8	4	5	3	35	46	54	58	63	15	Out	VDJ
CAGCCTGCAGAGCTTGGGGACTCGGCCGTGTATCTCTGTGCCAGCAGCCCCCCGATAGGGAAGAACACTGAAGCTTTCTTTGGACAA	CASSPPIGKNTEAFF	21	7.04211182873584E-5	45	TCRBV11-03*01	TCRBV11	TCRBV11-03	01								TCRBD01,TCRBD02	TCRBD01-01,TCRBD02-01		TCRBJ01-01*01	TCRBJ01	TCRBJ01-01	01				5	9	0	8	1	1	36	48	57	61	62	21	In	VDJ
GTGAGCACCTTGGAGCTGGGGGACTCGGCCCTTTATCTTTGCGCCAGCAGCTTGGATAATAGCAATCAGCCCCAGCATTTTGGTGAT	CASSLDNSNQPQHF	19	6.37143451171338E-5	42	TCRBV05-01*01	TCRBV05	TCRBV05-01	01				TCRBD02-01	TCRBD02	TCRBD02-01				01,02	TCRBJ01-05*01	TCRBJ01	TCRBJ01-05	01				0	1	5	9	1	0	39	55	56	58	59	19	In	VDJ
GAGCTTGGGGACTCGGCCGTGTATCTCTGTGCCAGCAGCACTCGGGTACAGGGGGCCTCAGCTAACTATGGCTACACCTTCGGTTCG	CASSTRVQGASANYGYTF	15	5.0300798776684576E-5	54	TCRBV11-03*01	TCRBV11	TCRBV11-03	01				TCRBD01-01*01	TCRBD01	TCRBD01-01	01				TCRBJ01-02*01	TCRBJ01	TCRBJ01-02	01				5	8	3	0	5	0	27	39	47	56	61	15	In	VDJ
NNNTGAAGATCCAGCCCTCAGAACCCAGGGACTCAGCTGTGTACTTCTGTGCCAGCAGTTATAACGTCAGGCTACACCTTCGGTTCG		14	4.6947412191572266E-5	34	TCRBV12-03/12-04*01	TCRBV12	TCRBV12-03/12-04	01								TCRBD01,TCRBD02	TCRBD01-01,TCRBD02-01		TCRBJ01-02*01	TCRBJ01	TCRBJ01-02	01				4	3	3	7	4	8	47	60	63	65	69	14	Out	VDJ
ATCCAGCCTGCAGAGCTTGGGGACTCGGCCGTGTATCTCTGTGCCAGCAGCTTAAGGGTCCGGGAAGAGACCCAGTACTTCGGGCCA	CASSLRVREETQYF	9	3.0180479266010744E-5	42	TCRBV11-03*01	TCRBV11	TCRBV11-03	01								TCRBD01,TCRBD02	TCRBD01-01,TCRBD02-01		TCRBJ02-05*01	TCRBJ02	TCRBJ02-05	01				2	0	5	3	6	3	39	-1	54	58	64	9	In	VDJ
GTGAGCAACATGAGCCCTGAAGACAGCAGCATATATCTCTGCAGCGTTGAAAGGCAGGGCAGGACCGGGGAGCTGTTTTTTGGAGAA	CSVERQGRTGELFF	9	3.0180479266010744E-5	42	TCRBV29-01	TCRBV29	TCRBV29-01				01,02	TCRBD01-01*01	TCRBD01	TCRBD01-01	01				TCRBJ02-02*01	TCRBJ02	TCRBJ02-02	01				2	3	4	3	4	5	39	51	54	59	63	9	In	VDJ
CAGCCTGCAGAGCTTGGGGACTCGGCCATGTATCTCTGTGCCAGCAGCCAACCACCGGGAATGAACACTGAAGCTTTCTTTGGACAA	CASSQPPGMNTEAFF	11	3.6887252436235355E-5	45	TCRBV11-01*01	TCRBV11	TCRBV11-01	01				TCRBD02-01*02	TCRBD02	TCRBD02-01	02				TCRBJ01-01*01	TCRBJ01	TCRBJ01-01	01				5	7	8	3	1	0	36	48	55	60	61	11	In	VDJ
NNNNTGTCGGCTGCTCCCTCCCAGACATCTGTGTACTTCTGTGCCAGCAGTGAAGGGACAGGGGGCTCACCCCTCCACTTTGGGAAT	CASSEGTGGSPLHF	37	1.240753036491553E-4	42	TCRBV06-01*01	TCRBV06	TCRBV06-01	01				TCRBD01-01*01	TCRBD01	TCRBD01-01	01				TCRBJ01-06*01	TCRBJ01	TCRBJ01-06	01				1	0	1	0	0	10	39	-1	55	-1	66	37	In	VDJ
ACTCTGACTGTGAGCAACATGAGCCCTGAAGACAGCAGCATATATCTCTGCAGCGTTGACAGGGGCTATGGCTACACCTTCGGTTCG	CSVDRGYGYTF	21	7.04211182873584E-5	33	TCRBV29-01*01	TCRBV29	TCRBV29-01	01				TCRBD01-01*01	TCRBD01	TCRBD01-01	01				TCRBJ01-02*01	TCRBJ01	TCRBJ01-02	01				3	0	4	2	0	4	48	-1	59	-1	65	21	In	VDJ
ACAGTGACCAGTGCCCATCCTGAAGACAGCAGCTTCTACATCTGCAGTGCTAGAGATACAGGGTCCTATGGCTACACCTTCGGTTCG	CSARDTGSYGYTF	15	5.0300798776684576E-5	39	TCRBV20	TCRBV20				TCRBV20-01,TCRBV20-or09_02		TCRBD01-01*01	TCRBD01	TCRBD01-01	01				TCRBJ01-02*01	TCRBJ01	TCRBJ01-02	01				0	1	3	3	2	4	42	56	57	63	65	15	In	VDJ
CTCACTCTGGAGTCAGCTACCCGCTCCCAGACATCTGTGTATTTCTGCGCCAGCAGGGAGTCTGGAAACACCATATATTTTGGAGAG	CASRESGNTIYF	13	4.359402560645996E-5	36	TCRBV10-02*01	TCRBV10	TCRBV10-02	01											TCRBJ01-03*01	TCRBJ01	TCRBJ01-03	01				2	0	0	0	0	1	45	-1	-1	-1	60	13	In	VJ
CCAGAAGACTCAGCCCTGTATCTCTGCGCCAGCAGCCAATCGGGACTAGCTGAAGAGTCTGGGGCCAACGTCCTGACTTTCGGGGCC	CASSQSGLAEESGANVLTF	21	7.04211182873584E-5	57	TCRBV04-01*01	TCRBV04	TCRBV04-01	01				TCRBD02-01	TCRBD02	TCRBD02-01				01,02	TCRBJ02-06*01	TCRBJ02	TCRBJ02-06	01				2	2	0	7	7	1	24	39	41	50	57	21	In	VDJ
CAGCGGGACTCGGCCATGTATCGCTGTGCCAGCAGCTCAGAACCCGCGGGACTAGCGGGAGCGTGGGAGACCCAGTACTTCGGGCCA	CASSSEPAGLAGAWETQYF	25	8.383466462780762E-5	57	TCRBV07-06*01	TCRBV07	TCRBV07-06	01				TCRBD02-01*02	TCRBD02	TCRBD02-01	02				TCRBJ02-05*01	TCRBJ02	TCRBJ02-05	01				4	10	0	2	5	5	24	37	47	61	66	25	In	VDJ
GCCAGCACCAACCAGACATCTATGTACCTCTGTGCCAGCAGTAAGACACCTAGCGGGCCGAGCACAGATACGCAGTATTTTGGCCCA	CASSKTPSGPSTDTQYF	21	7.04211182873584E-5	51	TCRBV28-01*01	TCRBV28	TCRBV28-01	01				TCRBD02-01	TCRBD02	TCRBD02-01				01,02	TCRBJ02-03*01	TCRBJ02	TCRBJ02-03	01				5	7	4	4	3	0	30	42	49	57	60	21	In	VDJ
ATCGGCCCAAAAGAACCCGACAGCTTTCTATCTCTGTGCCGCTCAGTCATTACAGGCCGAACCAACACTTAAGCTTTCTTTGGACAA		11	3.6887252436235355E-5	47	TCRBV19-01*01	TCRBV19	TCRBV19-01	01				TCRBD01-01*01	TCRBD01	TCRBD01-01	01				TCRBJ01-01*01	TCRBJ01	TCRBJ01-01	01				11	11	3	4	14	9	34	40	51	56	70	11	Out	VDJ
NNNNTGTCGGCTGCTCCCTCCCAGACATCTGTGTACTTCTGTGCCAGCAGTCTTCAACCCAGGGGCACTGAAGCTTTCTTTGGACAA	CASSLQPRGTEAFF	11	3.6887252436235355E-5	42	TCRBV06-05*01	TCRBV06	TCRBV06-05	01				TCRBD01-01*01	TCRBD01	TCRBD01-01	01				TCRBJ01-01*01	TCRBJ01	TCRBJ01-01	01				5	8	4	2	0	4	39	51	59	-1	65	11	In	VDJ
ATCCAGCAGGTAGTGCGAGGAGATTCGGCAGCTTATTTCTGTGCCAGCTCCCGGGACAGGGTTAACACTGAAGCTTTCTTTGGACAA	CASSRDRVNTEAFF	16	5.365418536179688E-5	42	TCRBV18-01*01	TCRBV18	TCRBV18-01	01				TCRBD01-01*01	TCRBD01	TCRBD01-01	01				TCRBJ01-01*01	TCRBJ01	TCRBJ01-01	01				6	2	0	3	2	2	39	50	52	61	63	16	In	VDJ
ATCCAGCCCTCAGAACCCAGGGACTCAGCTGTGTACTTCTGTGCCAGCAGTTTCTCGGGGGGCAGGTCTGGACTGTTTTTTGGCAGT	CASSFSGGRSGLFF	18	6.036095853202149E-5	42	TCRBV12	TCRBV12				TCRBV12-03/12-04,TCRBV12-04		TCRBD02-01*01	TCRBD02	TCRBD02-01	01				TCRBJ01-04*01	TCRBJ01	TCRBJ01-04	01				3	2	8	1	9	13	39	53	55	62	71	18	In	VDJ
ATCCAGCGCACAGAGCAGGAGGACTCGGCCGTGTATCTCTGTGCCAGCAGTGGACAGGGGGGTGTTCAGCCCCAGCATTTTGGTGAT	CASSGQGGVQPQHF	18	6.036095853202149E-5	42	TCRBV07-02	TCRBV07	TCRBV07-02				01,02	TCRBD01-01*01	TCRBD01	TCRBD01-01	01				TCRBJ01-05*01	TCRBJ01	TCRBJ01-05	01				6	1	1	1	4	6	39	50	51	61	65	18	In	VDJ
ACATCGGCCCAAAAGAACCCGACAGCTTTCTATCTCTGTGCCTCAAGTCCGGGGACACGGGGTCAATCACCCCTCCACTTTGGGAAT	CASSPGTRGQSPLHF	16	5.365418536179688E-5	45	TCRBV19-01*01	TCRBV19	TCRBV19-01	01				TCRBD01-01*01	TCRBD01	TCRBD01-01	01				TCRBJ01-06*01	TCRBJ01	TCRBJ01-06	01				11	9	0	6	9	10	36	42	51	57	66	16	In	VDJ
AAGATCCAGCCCTCAGAACCCAGGGACTCAGCTGTGTACTTCTGTGCCAGCAGTTTCAGGCCAAACTATGGCTACACCTTCGGTTCG	CASSFRPNYGYTF	4	1.341354634044922E-5	39	TCRBV12-03/12-04*01	TCRBV12	TCRBV12-03/12-04	01				TCRBD01-01*01	TCRBD01	TCRBD01-01	01				TCRBJ01-02*01	TCRBJ01	TCRBJ01-02	01				3	0	4	4	3	2	42	-1	56	60	63	4	In	VDJ
GAGTCGCCCAGCCCCAACCAGACCTCTCTGTACTTCTGTGCCAGCAGACCCACCGCGGGAGACAGCCGCGGCTACACCTTCGGTTCG	CASRPTAGDSRGYTF	12	4.024063902134766E-5	45	TCRBV27-01*01	TCRBV27	TCRBV27-01	01				TCRBD02-01*02	TCRBD02	TCRBD02-01	02				TCRBJ01-02*01	TCRBJ01	TCRBJ01-02	01				6	7	7	2	8	8	36	47	54	61	69	12	In	VDJ
AAGATCCAGCCCTCAGAACCCAGGGACTCAGCTGTGTACTTCTGTGCCAGCAGTCAAGGGGTCTACTACGAGCAGTACTTCGGGCCG	CASSQGVYYEQYF	19	6.37143451171338E-5	39	TCRBV12-03/12-04*01	TCRBV12	TCRBV12-03/12-04	01				TCRBD01-01*01	TCRBD01	TCRBD01-01	01				TCRBJ02-07*01	TCRBJ02	TCRBJ02-07	01				5	2	5	2	4	3	42	54	56	61	65	19	In	VDJ
TTGGCGTCTGCTGTACCCTCTCAGACATCTGTGTACTTCTGTGCCAGCAGTGACTCGACTAGCGGGAATGAGCAGTTCTTCGGGCCA	CASSDSTSGNEQFF	36	1.2072191706404298E-4	42	TCRBV06-04*01	TCRBV06	TCRBV06-04	01				TCRBD02-01	TCRBD02	TCRBD02-01				01,02	TCRBJ02-01*01	TCRBJ02	TCRBJ02-01	01				0	0	2	4	0	7	39	-1	56	-1	66	36	In	VDJ
TGCCTTCACCTACACACCCTGCAGCCAGAAGACTCGGCCCTGTATCTCTGTGCCAGCAGTCGGAGGGTTAAGCAGTTCTTCGGGCCA	CASSRRVKQFF	12	4.024063902134766E-5	33	TCRBV04-02*02	TCRBV04	TCRBV04-02	02				TCRBD02-01*02	TCRBD02	TCRBD02-01	02				TCRBJ02-01*01	TCRBJ02	TCRBJ02-01	01				7	3	10	0	3	11	48	58	61	67	70	12	In	VDJ
CAACCTGCAAAGCTTGAGGACTCGGCCGTGTATCTCTGTGCCAGCAGCCACGGGACAGGGATGCAAGAAAAACTGTTTTTTGGCAGT	CASSHGTGMQEKLFF	8	2.682709268089844E-5	45	TCRBV11-02*03	TCRBV11	TCRBV11-02	03				TCRBD01-01*01	TCRBD01	TCRBD01-01	01				TCRBJ01-04*01	TCRBJ01	TCRBJ01-04	01				5	3	0	3	6	8	36	48	51	60	66	8	In	VDJ
GCCCTGCAGCCAGAAGACTCAGCCCTGTATCTCTGCGCCAGCAGCCAAGAGGTGGGACAGCCGGATGGGGCCCAGCATTTTGGTGAT	CASSQEVGQPDGAQHF	17	5.7007571946909184E-5	48	TCRBV04-01*01	TCRBV04	TCRBV04-01	01				TCRBD01-01*01	TCRBD01	TCRBD01-01	01				TCRBJ01-05*01	TCRBJ01	TCRBJ01-05	01				0	3	0	5	10	11	33	50	53	60	70	17	In	VDJ
ACATCGGCCCAAAAGAACCCGACAGCTTTCTATCTCTGTGCCAGTACTCAAAACACGGGCCCCAATCAGCCCCAGCATTTTGGTGAT	CASTQNTGPNQPQHF	15	5.0300798776684576E-5	45	TCRBV19-01*01	TCRBV19	TCRBV19-01	01								TCRBD01,TCRBD02	TCRBD01-01,TCRBD02-01		TCRBJ01-05*01	TCRBJ01	TCRBJ01-05	01				7	10	8	0	2	3	36	46	56	60	62	15	In	VDJ
AGTTCTAAGAAGCTCCTTCTCAGTGACTCTGGCTTCTATCTCTGTGCCTGGAGTAGCTCCTATAATTCACCCCTCCACTTTGGGAAT	CAWSSSYNSPLHF	22	7.377450487247071E-5	39	TCRBV30-01*01	TCRBV30	TCRBV30-01	01								TCRBD01,TCRBD02	TCRBD01-01,TCRBD02-01		TCRBJ01-06*01	TCRBJ01	TCRBJ01-06	01				2	0	5	5	0	0	42	-1	54	-1	56	22	In	VDJ
ATCCGGTCCACAAAGCTGGAGGACTCAGCCATGTACTTCTGTGCCAGCATTCCACAGGGAACGTCGGGTGGCTACACCTTCGGTTCG	CASIPQGTSGGYTF	21	7.04211182873584E-5	42	TCRBV02-01	TCRBV02	TCRBV02-01				01,03	TCRBD01-01*01	TCRBD01	TCRBD01-01	01				TCRBJ01-02*01	TCRBJ01	TCRBJ01-02	01				7	4	3	3	9	7	39	49	53	59	68	21	In	VDJ
CACACCCTGCAGCCAGAAGACTCGGCCCTGTATCTCTGCGCCAGCAGCCAAGATCGGGGGGCGCTCTATGGCTACACCTTCGGTTCG	CASSQDRGALYGYTF	28	9.389482438314453E-5	45	TCRBV04-03*01	TCRBV04	TCRBV04-03	01				TCRBD02-01*01	TCRBD02	TCRBD02-01	01				TCRBJ01-02*01	TCRBJ01	TCRBJ01-02	01				0	1	8	1	4	4	36	53	54	61	65	28	In	VDJ
ATCCAGCAGGTAGTGCGAGGAGATTCGGCAGCTTATTTCTGTGCCAGCTCACCGGACAGCGGCGATAATGGCTACACCTTCGGTTCG	CASSPDSGDNGYTF	9	3.0180479266010744E-5	42	TCRBV18-01*01	TCRBV18	TCRBV18-01	01				TCRBD01-01*01	TCRBD01	TCRBD01-01	01				TCRBJ01-02*01	TCRBJ01	TCRBJ01-02	01				3	0	1	5	8	6	39	-1	53	59	67	9	In	VDJ
GTGACATCGGCCCAAAAGAACCCGACAGCTTTCTATCTCTGTGCCAGTAGTCACACTTCGGACTCCTACGAGCAGTACTTCGGGCCG	CASSHTSDSYEQYF	11	3.6887252436235355E-5	42	TCRBV19-01*01	TCRBV19	TCRBV19-01	01								TCRBD01,TCRBD02	TCRBD01-01,TCRBD02-01		TCRBJ02-07*01	TCRBJ02	TCRBJ02-07	01				5	8	1	8	0	0	39	51	59	-1	62	11	In	VDJ
NNNNTGAAGATCCAGCCCTCAGAACCCAGGGACTCAGCTGTGTACTTCTGTGCCAGCAGTTATCGGAACGAGCAGTACTTCGGGCCG	CASSYRNEQYF	7	2.3473706095786133E-5	33	TCRBV12-03/12-04*01	TCRBV12	TCRBV12-03/12-04	01								TCRBD01,TCRBD02	TCRBD01-01,TCRBD02-01		TCRBJ02-07*01	TCRBJ02	TCRBJ02-07	01				4	3	1	8	0	5	48	61	64	-1	67	7	In	VDJ
NNNNCTCTGAAGATCCGGTCCACAAAGCTGGAGGACTCAGCCATGTACTTCTGTGCTACCGGGGGCAACGTCCTGACTTTCGGGGCC	CATGGNVLTF	15	5.0300798776684576E-5	30	TCRBV02-01	TCRBV02	TCRBV02-01				01,03	TCRBD02-01*01	TCRBD02	TCRBD02-01	01				TCRBJ02-06*01	TCRBJ02	TCRBJ02-06	01				12	3	8	2	0	9	51	56	59	-1	65	15	In	VDJ
NTGTCGGCTGCTCCCTCCCAAACATCTGTGTACTTCTGTGCCAGCAGTTACTCGATAGCCGGCTCGGAGGTTCAGTACTTCGGCGCC	CASSYSIAGSEVQYF	23	7.712789145758301E-5	45	TCRBV06-02/06-03*01	TCRBV06	TCRBV06-02/06-03	01				TCRBD02-01*02	TCRBD02	TCRBD02-01	02				TCRBJ02-04*01	TCRBJ02	TCRBJ02-04	01				0	12	10	1	0	11	36	53	65	-1	70	23	In	VDJ
TCACTCTGTAGTCTGCTGCCTCCTCCCAGACATCTGTATATTTCTGCGCCAGCAGGCTAGACGGTCAATGAGCAGTTCTTCGGGCCA		18	6.036095853202149E-5	37	TCRBV10-01*03	TCRBV10	TCRBV10-01	03				TCRBD02-01	TCRBD02	TCRBD02-01				01,02	TCRBJ02-01*01	TCRBJ02	TCRBJ02-01	01				6	1	4	8	5	6	44	55	56	60	65	18	Out	VDJ
GGAGTCCGCCAGCACCAACCAGACATCTATGTACCTCTGTGCCAGCAGTCCAACTAGCGGGAGGTCAATGAGCAGTTCTTCGGGCCA		10	3.353386585112305E-5	44	TCRBV28-01*01	TCRBV28	TCRBV28-01	01				TCRBD02-01*02	TCRBD02	TCRBD02-01	02				TCRBJ02-01*01	TCRBJ02	TCRBJ02-01	01				5	3	3	1	1	6	37	49	52	64	65	10	Out	VDJ
CCTGCAGAGCTTGGGGACTCGGCCATGTATCTCTGTGCCAGCAGCCCTACCCCGGACAGCAGAGGGGGGGAGCTGTTTTTTGGAGAA	CASSPTPDSRGGELFF	8	2.682709268089844E-5	48	TCRBV11-01*01	TCRBV11	TCRBV11-01	01				TCRBD01-01*01	TCRBD01	TCRBD01-01	01				TCRBJ02-02*01	TCRBJ02	TCRBJ02-02	01				5	8	1	5	7	8	33	45	53	59	66	8	In	VDJ
TAAACCTGAGCTCTCTGGAGCTGGGGGACTCAGCTTTGTATTTCTGTGCCAGCAGCGTAGCTAGGAAGGAGGGCTTTCTTTGGACAA		16	5.365418536179688E-5	37	TCRBV09-01*01	TCRBV09	TCRBV09-01	01				TCRBD02-01*02	TCRBD02	TCRBD02-01	02				TCRBJ01-01*01	TCRBJ01	TCRBJ01-01	01				0	7	10	1	0	11	44	60	67	-1	72	16	Out	VDJ
TCACCAGGCCTGGGGGACGCAGCCATGTACCTGTGTGCCACCAGCAGAGGAGGATCCCGGGGCAATCAGCCCCAGCATTTTGGTGAT	CATSRGGSRGNQPQHF	11	3.6887252436235355E-5	48	TCRBV15-01*02	TCRBV15	TCRBV15-01	02				TCRBD02-01	TCRBD02	TCRBD02-01				01,02	TCRBJ01-05*01	TCRBJ01	TCRBJ01-05	01				1	8	8	4	0	2	33	49	57	-1	61	11	In	VDJ
TCAGAACCCAGGGACTCAGCTGTGTACTTCTGTGCCAGCACTCTAATGGGCGGGGAGGGAAGTAATTCACCCCTCCACTTTGGGAAT	CASTLMGGEGSNSPLHF	7	2.3473706095786133E-5	51	TCRBV12	TCRBV12				TCRBV12-03/12-04,TCRBV12-04		TCRBD02-01*02	TCRBD02	TCRBD02-01	02				TCRBJ01-06*01	TCRBJ01	TCRBJ01-06	01				7	12	9	0	3	6	30	40	52	59	62	7	In	VDJ
ATCAATTCCCTGGAGCTTGGTGACTCTGCTGTGTATTTCTGTGCCAGCAGCCAAGGGGCGGACAACTATGGCTACACCTTCGGTTCG	CASSQGADNYGYTF	8	2.682709268089844E-5	42	TCRBV03-01/03-02*01	TCRBV03	TCRBV03-01/03-02	01								TCRBD01,TCRBD02	TCRBD01-01,TCRBD02-01		TCRBJ01-02*01	TCRBJ01	TCRBJ01-02	01				1	4	1	7	0	2	39	55	59	-1	63	8	In	VDJ
TCCGCCAGCACCAACCAGACATCTATGTACCTCTGTGCCAGCAGCCTTTCCAGGCGGGGCAGGGGCTACGAGCAGTACTTCGGGCCG	CASSLSRRGRGYEQYF	15	5.0300798776684576E-5	48	TCRBV28-01*01	TCRBV28	TCRBV28-01	01								TCRBD01,TCRBD02	TCRBD01-01,TCRBD02-01		TCRBJ02-07*01	TCRBJ02	TCRBJ02-07	01				6	15	4	2	0	3	33	44	59	-1	65	15	In	VDJ
GCGTCTGCTGTACCCTCTCAGACATCTGTGTACTTCTGTGCCAGCAGTGAACGAGCGGGAGAGCTGGATACGCAGTATTTTGGCCCA	CASSERAGELDTQYF	21	7.04211182873584E-5	45	TCRBV06-04*01	TCRBV06	TCRBV06-04	01				TCRBD02-01*02	TCRBD02	TCRBD02-01	02				TCRBJ02-03*01	TCRBJ02	TCRBJ02-03	01				3	3	6	2	5	6	36	50	53	61	66	21	In	VDJ
GTGACATCGGCCCAAAAGAACCCGACAGCTTTCTATCTCTGTGCCAGTAGAGGGACAGGGATCGCCGGGGAGCTGTTTTTTGGAGAA	CASRGTGIAGELFF	12	4.024063902134766E-5	42	TCRBV19-01*01	TCRBV19	TCRBV19-01	01				TCRBD01-01*01	TCRBD01	TCRBD01-01	01				TCRBJ02-02*01	TCRBJ02	TCRBJ02-02	01				6	1	0	3	4	6	39	50	51	60	64	12	In	VDJ
GCCCAAAAGAACCCGACAGCTTTCTATCTCTGTGCCAGTAGTACCCCGTTATTGGCAGGGAACACCGGGGAGCTGTTTTTTGGAGAA	CASSTPLLAGNTGELFF	15	5.0300798776684576E-5	51	TCRBV19-01*01	TCRBV19	TCRBV19-01	01				TCRBD01-01*01	TCRBD01	TCRBD01-01	01				TCRBJ02-02*01	TCRBJ02	TCRBJ02-02	01				4	12	4	4	0	1	30	43	55	-1	59	15	In	VDJ
TCCACTCTGACAGTGACCAGTGCCCATCCTGAAGACAGCAGCTTCTACATCTGCAGTGCTAGAACCGGGGAGCTGTTTTTTGGAGAA	CSARTGELFF	9	3.0180479266010744E-5	30	TCRBV20-01*01	TCRBV20	TCRBV20-01	01											TCRBJ02-02*01	TCRBJ02	TCRBJ02-02	01				2	0	0	0	0	5	51	-1	-1	-1	63	9	In	VJ
GAGTCCGCCAGCACCAACCAGACATCTATGTACCTCTGTGCCAGCAGTTTGGGGCAGGGTTTTCGAACTGAAGCTTTCTTTGGACAA	CASSLGQGFRTEAFF	19	6.37143451171338E-5	45	TCRBV28-01*01	TCRBV28	TCRBV28-01	01				TCRBD01-01*01	TCRBD01	TCRBD01-01	01				TCRBJ01-01*01	TCRBJ01	TCRBJ01-01	01				3	4	4	3	7	5	36	50	54	59	66	19	In	VDJ
AGTTCTAAGAAGCTCCTTCTCAGTGACTCTGGCTTCTATCTCTGTGCCTGGAGCCGTCAGAGGGTTCAGCCCCAGCATTTTGGTGAT	CAWSRQRVQPQHF	41	1.374888499896045E-4	39	TCRBV30-01*01	TCRBV30	TCRBV30-01	01				TCRBD02-01*02	TCRBD02	TCRBD02-01	02				TCRBJ01-05*01	TCRBJ01	TCRBJ01-05	01				3	6	11	0	1	6	42	53	59	64	65	41	In	VDJ
CTGGAGTCCGCCAGCACCAACCAGACATCTATGTACCTCTGTGCCAGCAGTACAGGGGGTGGCAATCAGCCCCAGCATTTTGGTGAT	CASSTGGGNQPQHF	12	4.024063902134766E-5	42	TCRBV28-01*01	TCRBV28	TCRBV28-01	01				TCRBD01-01*01	TCRBD01	TCRBD01-01	01				TCRBJ01-05*01	TCRBJ01	TCRBJ01-05	01				5	0	3	1	2	2	39	-1	51	59	61	12	In	VDJ
TCCCTGATTCTGGAGTCCGCCAGCACCAACCAGACATCTATGTACCTCTGTGCCAGCAGTTCCTGGGGTGGCTACACCTTCGGTTCG	CASSSWGGYTF	11	3.6887252436235355E-5	33	TCRBV28-01*01	TCRBV28	TCRBV28-01	01								TCRBD01,TCRBD02	TCRBD01-01,TCRBD02-01		TCRBJ01-02*01	TCRBJ01	TCRBJ01-02	01				4	3	6	2	0	7	48	61	64	-1	68	11	In	VDJ
CAGCCCTCAGAACCCAGGGACTCAGCTGTGTACTTCTGTGCCAGCAGTTATACCGCCGGGCTGGACTATGGCTACACCTTCGGTTCG	CASSYTAGLDYGYTF	10	3.353386585112305E-5	45	TCRBV12	TCRBV12				TCRBV12-03/12-04,TCRBV12-04						TCRBD01,TCRBD02	TCRBD01-01,TCRBD02-01		TCRBJ01-02*01	TCRBJ01	TCRBJ01-02	01				4	8	8	0	3	3	36	49	57	61	64	10	In	VDJ
NCTCTGAAGATCCGGTCCACAAAGCTGGAGGACTCAGCCATGTACTTCTGTGCCAGCCGGGCAATTGTCGAGCAGTACTTCGGGCCG	CASRAIVEQYF	5	1.6766932925561525E-5	33	TCRBV02-01	TCRBV02	TCRBV02-01				01,03					TCRBD01,TCRBD02	TCRBD01-01,TCRBD02-01		TCRBJ02-07*01	TCRBJ02	TCRBJ02-07	01				8	1	8	0	6	6	48	57	58	62	68	5	In	VDJ
CCCTCAGAACCCAGGGACTCAGCTGTGTACTTCTGTGCCAGCAAACCCGAGAGGAGGGGGTTCTCCTACGAGCAGTACTTCGGGCCG	CASKPERRGFSYEQYF	18	6.036095853202149E-5	48	TCRBV12	TCRBV12				TCRBV12-03/12-04,TCRBV12-04						TCRBD01,TCRBD02	TCRBD01-01,TCRBD02-01		TCRBJ02-07*01	TCRBJ02	TCRBJ02-07	01				7	11	5	1	2	0	33	43	54	60	62	18	In	VDJ
AGCACCTTGGAGCTGGGGGACTCGGCCCTTTATCTTTGCGCCAGCAGCTTGGGACAGGGGGCGGCCTACGAGCAGTACTTCGGGCCG	CASSLGQGAAYEQYF	21	7.04211182873584E-5	45	TCRBV05-01*01	TCRBV05	TCRBV05-01	01				TCRBD01-01*01	TCRBD01	TCRBD01-01	01				TCRBJ02-07*01	TCRBJ02	TCRBJ02-07	01				0	0	2	0	2	2	36	-1	52	62	64	21	In	VDJ
CTCAGAACCCAGGGACTCAGCTGTGTATTTTTGTGCTAGTGGTTTGGAAGCGGGGCAACCTAAACCTACGAGCAGTACTTCGGGCCG		5	1.6766932925561525E-5	50	TCRBV12-05*01	TCRBV12	TCRBV12-05	01				TCRBD02-01*01	TCRBD02	TCRBD02-01	01				TCRBJ02-07*01	TCRBJ02	TCRBJ02-07	01				1	1	6	3	9	2	31	47	48	55	64	5	Out	VDJ
CAACATGAGCCCTGAAGACAGCAGCATATATCTCTGCAGCGTTGGGGGATCTGGACTAGCGTTAACTACGAGCAGTACTTCGGGCCG		8	2.682709268089844E-5	47	TCRBV29-01	TCRBV29	TCRBV29-01				01,02	TCRBD02-01	TCRBD02	TCRBD02-01				01,02	TCRBJ02-07*01	TCRBJ02	TCRBJ02-07	01				4	8	1	6	4	3	34	44	52	61	65	8	Out	VDJ
AGTTCTAAGAAGCTCCTTCTCAGTGACTCTGGCTTCTATCTCTGTGCCTTGCGGACAGGGGAGTACAATGAGCAGTTCTTCGGGCCA	CALRTGEYNEQFF	7	2.3473706095786133E-5	39	TCRBV30-01	TCRBV30	TCRBV30-01				01,05	TCRBD01-01*01	TCRBD01	TCRBD01-01	01				TCRBJ02-01*01	TCRBJ02	TCRBJ02-01	01				7	3	1	2	2	4	42	49	52	61	63	7	In	VDJ
TGGAGCTGGGGGACTCAGCTTTGTATTTCTGTGCCAGCAGCGTAGAGCCGGGACTAGCGTAGCACAGATACGCAGTATTTTGGCCCA		19	6.37143451171338E-5	52	TCRBV09-01*01	TCRBV09	TCRBV09-01	01				TCRBD02-01	TCRBD02	TCRBD02-01				01,02	TCRBJ02-03*01	TCRBJ02	TCRBJ02-03	01				0	4	0	6	1	0	29	45	49	59	60	19	Out	VDJ
CAGCGCACAGAGCAGGAGGACTCGGCCGTGTATCTCTGTGCCAGCAGCTTAGCGATGCCAGGGGACACTGAAGCTTTCTTTGGACAA	CASSLAMPGDTEAFF	9	3.0180479266010744E-5	45	TCRBV07-02	TCRBV07	TCRBV07-02				01,02	TCRBD01-01*01	TCRBD01	TCRBD01-01	01				TCRBJ01-01*01	TCRBJ01	TCRBJ01-01	01				0	5	4	2	0	3	36	53	58	-1	64	9	In	VDJ
NNNNTGTCGGCTGCTCCCTCCCAGACATCTGTGTACTTCTGTGCCAGCAACCGGGGGGGGTTGGGGCAGCCCCAGCATTTTGGTGAT	CASNRGGLGQPQHF	12	4.024063902134766E-5	42	TCRBV06-05*01	TCRBV06	TCRBV06-05	01				TCRBD02-01*01	TCRBD02	TCRBD02-01	01				TCRBJ01-05*01	TCRBJ01	TCRBJ01-05	01				7	2	8	0	7	7	39	49	51	59	66	12	In	VDJ
CTGGAGTCCGCTACCCGCTCCCAGACATCTGTGTATTTCTGCGCCAGCAGTGGTTGGACAGGGGTTTCACCCCTCCACTTTGGGAAT	CASSGWTGVSPLHF	5	1.6766932925561525E-5	42	TCRBV10-02*01	TCRBV10	TCRBV10-02	01				TCRBD01-01*01	TCRBD01	TCRBD01-01	01				TCRBJ01-06*01	TCRBJ01	TCRBJ01-06	01				4	3	1	2	1	9	39	52	55	64	65	5	In	VDJ
GTGAGCACCTTGGAGCTGGGGGACTCGGCCCTTTATCTTTGCGCCAGCAGCTTGGACTCCCTCAGCTATGGCTACACCTTCGGTTCG	CASSLDSLSYGYTF	7	2.3473706095786133E-5	42	TCRBV05-01*01	TCRBV05	TCRBV05-01	01								TCRBD01,TCRBD02	TCRBD01-01,TCRBD02-01		TCRBJ01-02*01	TCRBJ01	TCRBJ01-02	01				0	7	4	5	0	4	39	55	62	-1	65	7	In	VDJ
CGCACAGAGCAGGAGGACTCGGCCGTGTATCTCTGTGCCAGCAGCTTGCCGGGACGGCAAACTAACTATGGCTACACCTTCGGTTCG	CASSLPGRQTNYGYTF	6	2.012031951067383E-5	48	TCRBV07-02	TCRBV07	TCRBV07-02				01,02					TCRBD01,TCRBD02	TCRBD01-01,TCRBD02-01		TCRBJ01-02*01	TCRBJ01	TCRBJ01-02	01				3	3	0	7	6	0	33	47	50	55	61	6	In	VDJ
CAGCCTGCAGAGCTTGGGGACTCGGCCGTGTATCTCTGTGCCAGCAGCTTAGATCTGTGGGGGAACTATGGCTACACCTTCGGTTCG	CASSLDLWGNYGYTF	5	1.6766932925561525E-5	45	TCRBV11-03*01	TCRBV11	TCRBV11-03	01								TCRBD01,TCRBD02	TCRBD01-01,TCRBD02-01		TCRBJ01-02*01	TCRBJ01	TCRBJ01-02	01				0	5	6	1	0	2	36	53	58	-1	63	5	In	VDJ
CCAGTGCCCATCCTGAAGACAGCAGCTTCTACATCTGCAGTGCTAGAGATGAAGGGGCGACTCAACTATGGCTACACCTTCGGTTCG		7	2.3473706095786133E-5	46	TCRBV20	TCRBV20				TCRBV20-01,TCRBV20-or09_02		TCRBD01-01*01	TCRBD01	TCRBD01-01	01				TCRBJ01-02*01	TCRBJ01	TCRBJ01-02	01				0	3	5	2	6	2	35	49	52	57	63	7	Out	VDJ
CCTGCAGAGCTTGGGGACTCGGCCGTGTATCTCTGTGCCAGCAGCGGTAGGTCTAGCGGAGGAGGGATGCGGCAGTTCTTCGGGCCA	CASSGRSSGGGMRQFF	9	3.0180479266010744E-5	48	TCRBV11-03*01	TCRBV11	TCRBV11-03	01				TCRBD02-01	TCRBD02	TCRBD02-01				01,02	TCRBJ02-01*01	TCRBJ02	TCRBJ02-01	01				5	7	4	5	12	12	33	45	52	59	71	9	In	VDJ
ATCCCCAACCAGACAGCTCTTTACTTCTGTGCCACCAGTGACCCTGGGACTAGCGGGAACTTTAACAATGAGCAGTTCTTCGGGCCA	CATSDPGTSGNFNNEQFF	13	4.359402560645996E-5	54	TCRBV24-01*01	TCRBV24	TCRBV24-01	01				TCRBD02-01*02	TCRBD02	TCRBD02-01	02				TCRBJ02-01*01	TCRBJ02	TCRBJ02-01	01				4	4	0	3	6	5	27	41	45	58	64	13	In	VDJ
ATCCAGCCTGCAGAGCTTGGGGACTCGGCCGTGTATCTCTGTGCCAGCGGTGCGAGAGGGGGCACAGATACGCAGTATTTTGGCCCA	CASGARGGTDTQYF	20	6.70677317022461E-5	42	TCRBV11-03*01	TCRBV11	TCRBV11-03	01								TCRBD01,TCRBD02	TCRBD01-01,TCRBD02-01		TCRBJ02-03*01	TCRBJ02	TCRBJ02-03	01				8	8	5	2	0	1	39	48	56	-1	61	20	In	VDJ
AAGATCCAGCGCACAGAGCGGGGGGACTCAGCCGTGTATCTCTGTGCCAGCAGAAAAGACAGGGACACTGAAGCTTTCTTTGGACAA	CASRKDRDTEAFF	20	6.70677317022461E-5	39	TCRBV07-03*01	TCRBV07	TCRBV07-03	01				TCRBD01-01*01	TCRBD01	TCRBD01-01	01				TCRBJ01-01*01	TCRBJ01	TCRBJ01-01	01				6	4	2	3	0	3	42	53	57	-1	64	20	In	VDJ
ATCCAGCCCTCAGAACCCAGGGACTCAGCTGTGTACTTCTGTGCCAGCAGTTTAAGGCGGCCGAACACTGAAGCTTTCTTTGGACAA	CASSLRRPNTEAFF	5	1.6766932925561525E-5	42	TCRBV12	TCRBV12				TCRBV12-03/12-04,TCRBV12-04		TCRBD02-01	TCRBD02	TCRBD02-01				01,02	TCRBJ01-01*01	TCRBJ01	TCRBJ01-01	01				2	2	7	5	2	1	39	54	56	60	62	5	In	VDJ
ACATCGGCCCAAAAGAACCCGACAGCTTTCTATCTCTGTGCCAGTAGTATAAGTGGGACGCGGAATCAGCCCCAGCATTTTGGTGAT	CASSISGTRNQPQHF	13	4.359402560645996E-5	45	TCRBV19-01*01	TCRBV19	TCRBV19-01	01								TCRBD01,TCRBD02	TCRBD01-01,TCRBD02-01		TCRBJ01-05*01	TCRBJ01	TCRBJ01-05	01				2	3	0	7	4	4	36	51	54	59	63	13	In	VDJ
AGTGCCCATCCTGAAGACAGCAGCTTCTACATCTGCAGTGCTAGAGATCAATCAGGGAGTGGCAATCAGCCCCAGCATTTTGGTGAT	CSARDQSGSGNQPQHF	8	2.682709268089844E-5	48	TCRBV20	TCRBV20				TCRBV20-01,TCRBV20-or09_02						TCRBD01,TCRBD02	TCRBD01-01,TCRBD02-01		TCRBJ01-05*01	TCRBJ01	TCRBJ01-05	01				0	5	4	3	4	2	33	47	52	57	61	8	In	VDJ
ATCCAGCGCACAGAGCAGGGGGACTCGGCCATGTATCTCTGTGCCAGCAGCTTAGCGCTGGGCTCTACGGAGCAGTACTTCGGGCCG	CASSLALGSTEQYF	23	7.712789145758301E-5	42	TCRBV07-09*01	TCRBV07	TCRBV07-09	01				TCRBD01-01*01	TCRBD01	TCRBD01-01	01				TCRBJ02-07*01	TCRBJ02	TCRBJ02-07	01				0	3	8	0	6	7	39	56	59	63	69	23	In	VDJ
TCGGCCCAAAAGAACCCGACAGCTTTCTATCTCTGTGCCAGTAGTATAGATCTGAGACAGGGATTCTACGAGCAGTACTTCGGGCCG	CASSIDLRQGFYEQYF	6	2.012031951067383E-5	48	TCRBV19-01*01	TCRBV19	TCRBV19-01	01				TCRBD01-01*01	TCRBD01	TCRBD01-01	01				TCRBJ02-07*01	TCRBJ02	TCRBJ02-07	01				0	5	2	3	3	3	33	50	55	62	65	6	In	VDJ
ACCAGTGCCCATCCTGAAGACAGCAGCTTCTACATCTGCAGTGCGGTTCTGGGGGCTGTTGGTGGAAACACCATATATTTTGGAGAG	CSAVLGAVGGNTIYF	5	1.6766932925561525E-5	45	TCRBV20	TCRBV20				TCRBV20-01,TCRBV20-or09_02		TCRBD01-01*01	TCRBD01	TCRBD01-01	01				TCRBJ01-03*01	TCRBJ01	TCRBJ01-03	01				6	6	6	0	6	3	36	44	50	56	62	5	In	VDJ
GAGCTTGGTGACTCTGCTGTGTATTTCTGTGCCAGCAGCCAAGACATAAGCGGGAGGGGGTTTGGAGAGACCCAGTACTTCGGGCCA	CASSQDISGRGFGETQYF	14	4.6947412191572266E-5	54	TCRBV03-01/03-02*01	TCRBV03	TCRBV03-01/03-02	01				TCRBD02-01*02	TCRBD02	TCRBD02-01	02				TCRBJ02-05*01	TCRBJ02	TCRBJ02-05	01				0	4	6	0	7	4	27	44	48	58	65	14	In	VDJ
AATGTGAACGCCTTGGAGCTGGACGACTCGGCCCTGTATCTCTGTGCCAGCAGTGGCGACGGCCGAGATACGCAGTATTTTGGCCCA	CASSGDGRDTQYF	21	7.04211182873584E-5	39	TCRBV05-04*01	TCRBV05	TCRBV05-04	01								TCRBD01,TCRBD02	TCRBD01-01,TCRBD02-01		TCRBJ02-03*01	TCRBJ02	TCRBJ02-03	01				5	4	2	7	5	5	42	53	57	60	65	21	In	VDJ
TCCACTCTGACAGTGACCAGTGCCCATCCTGAAGACAGCAGCTTCTACATCTGCAGTGCTAGAGAGGTGAGGGCTTTCTTTGGACAA	CSAREVRAFF	5	1.6766932925561525E-5	30	TCRBV20-01*01	TCRBV20	TCRBV20-01	01				TCRBD02-01*02	TCRBD02	TCRBD02-01	02				TCRBJ01-01*01	TCRBJ01	TCRBJ01-01	01				0	3	11	1	0	11	51	65	68	-1	72	5	In	VDJ
ACAGTGACCAGTGCCCATCCTGAAGACAGCAGCTTCTACATCTGCAGTGCTGGGGGCAAGGGGAATCAGCCCCAGCATTTTGGTGAT	CSAGGKGNQPQHF	19	6.37143451171338E-5	39	TCRBV20	TCRBV20				TCRBV20-01,TCRBV20-or09_02		TCRBD01-01*01	TCRBD01	TCRBD01-01	01				TCRBJ01-05*01	TCRBJ01	TCRBJ01-05	01				5	0	6	0	6	4	42	-1	51	57	63	19	In	VDJ
ACTCTGGAGTCAGCTACCCGCTCCCAGACATCTGTGTATTTCTGCGCCAGCAGTGCCACAGGGGGCTATGGCTACACCTTCGGTTCG	CASSATGGYGYTF	5	1.6766932925561525E-5	39	TCRBV10-02*01	TCRBV10	TCRBV10-02	01				TCRBD01-01*01	TCRBD01	TCRBD01-01	01				TCRBJ01-02*01	TCRBJ01	TCRBJ01-02	01				4	2	3	1	0	4	42	55	57	-1	65	5	In	VDJ
CAGCCTGCAGAGCTTGGGGACTCGGCCGTGTATCTCTGTGCCAGCAGCCGAGGACAGGGAACAAACTATGGCTACACCTTCGGTTCG	CASSRGQGTNYGYTF	14	4.6947412191572266E-5	45	TCRBV11-03*01	TCRBV11	TCRBV11-03	01				TCRBD01-01*01	TCRBD01	TCRBD01-01	01				TCRBJ01-02*01	TCRBJ01	TCRBJ01-02	01				5	3	1	3	4	2	36	48	51	59	63	14	In	VDJ
CTGAATGTGAACGCCTTGGAGCTGGACGACTCGGCCCTGTATCTCTGTGCCAGCAGCGATCAGGAATATGGCTACACCTTCGGTTCG	CASSDQEYGYTF	10	3.353386585112305E-5	36	TCRBV05-04*01	TCRBV05	TCRBV05-04	01				TCRBD01-01*01	TCRBD01	TCRBD01-01	01				TCRBJ01-02*01	TCRBJ01	TCRBJ01-02	01				4	3	4	4	2	5	45	57	60	64	66	10	In	VDJ
ACGATCCAGCGCACAGAGCAGGAGGACTCGGCCGTGTATCTCTGTGCCAGCAGCTCGACAGGGGGAGATGGCTACACCTTCGGTTCG	CASSSTGGDGYTF	3	1.0060159755336915E-5	39	TCRBV07-02	TCRBV07	TCRBV07-02				01,02	TCRBD01-01*01	TCRBD01	TCRBD01-01	01				TCRBJ01-02*01	TCRBJ01	TCRBJ01-02	01				4	1	2	1	2	6	42	55	56	65	67	3	In	VDJ
ACCCTGCAGCCAGAAGACTCGGCCCTGTATCTCTGCGCCAGCAGCCAAGATACAGGGGGAGGTGGAAACACCATATATTTTGGAGAG	CASSQDTGGGGNTIYF	9	3.0180479266010744E-5	48	TCRBV04-03*01	TCRBV04	TCRBV04-03	01				TCRBD01-01*01	TCRBD01	TCRBD01-01	01				TCRBJ01-03*01	TCRBJ01	TCRBJ01-03	01				0	1	3	1	3	3	33	50	51	59	62	9	In	VDJ
CACCTACACACCCTGCAGCCAGAAGACTCGGCCCTGTATCTCTGTGCCAGCAGCCAAGCAGGGGGCCATGAGCAGTTCTTCGGGCCA	CASSQAGGHEQFF	15	5.0300798776684576E-5	39	TCRBV04-02*01	TCRBV04	TCRBV04-02	01				TCRBD01-01*01	TCRBD01	TCRBD01-01	01				TCRBJ02-01*01	TCRBJ02	TCRBJ02-01	01				1	0	4	0	1	8	42	-1	58	66	67	15	In	VDJ
ATCCGCTCACCAGGCCTGGGGGACGCAGCCATGTACCTGTGTGCCACCAGCAGACCCACAGGGGGCAATGAGCAGTTCTTCGGGCCA	CATSRPTGGNEQFF	13	4.359402560645996E-5	42	TCRBV15-01*02	TCRBV15	TCRBV15-01	02				TCRBD01-01*01	TCRBD01	TCRBD01-01	01				TCRBJ02-01*01	TCRBJ02	TCRBJ02-01	01				2	3	3	1	0	6	39	54	57	-1	65	13	In	VDJ
GAGCTTGGGGACTCGGCCGTGTATCTCTGTGCCAGCAGCCCCCACGCAGTCGGCCTGAGCTCCTACAATGAGCAGTTCTTCGGGCCA	CASSPHAVGLSSYNEQFF	5	1.6766932925561525E-5	54	TCRBV11-03*01	TCRBV11	TCRBV11-03	01								TCRBD01,TCRBD02	TCRBD01-01,TCRBD02-01		TCRBJ02-01*01	TCRBJ02	TCRBJ02-01	01				5	7	4	5	10	0	27	39	46	49	59	5	In	VDJ
CCCTGGAGCTTGGTGACTCTGCTGTGTATTTCTGTGCCAGCAGCCAACCTCGTCCTAGCCCCCTACAATGAGCAGTTCTTCGGGCCA		10	3.353386585112305E-5	49	TCRBV03-01/03-02*01	TCRBV03	TCRBV03-01/03-02	01				TCRBD02-01	TCRBD02	TCRBD02-01				01,02	TCRBJ02-01*01	TCRBJ02	TCRBJ02-01	01				2	7	4	7	2	2	32	47	54	59	61	10	Out	VDJ
CCTAGAGTCTGCCATCCCCAACCAGACAGCTCTTTACTTCTGTGCCACCAGTCCCAGAGACCTCAAGAGACCCAGTACTTCGGGCCA		12	4.024063902134766E-5	41	TCRBV24-01*01	TCRBV24	TCRBV24-01	01								TCRBD01,TCRBD02	TCRBD01-01,TCRBD02-01		TCRBJ02-05*01	TCRBJ02	TCRBJ02-05	01				6	6	2	7	2	2	40	52	58	61	63	12	Out	VDJ
ATCCCCAACCAGACAGCTCTTTACTTCTGTGCCACCAGTGATCCGAAAGAAGAGCACGTAACTTGGGGTACGCAGTATTTTGGCCCA	CATSDPKEEHVTWGTQYF	9	3.0180479266010744E-5	54	TCRBV24-01*01	TCRBV24	TCRBV24-01	01								TCRBD01,TCRBD02	TCRBD01-01,TCRBD02-01		TCRBJ02-03*01	TCRBJ02	TCRBJ02-03	01				3	22	6	2	0	8	27	42	64	-1	68	9	In	VDJ
GTGACCAGTGCCCATCCTGAAGACAGCAGCTTCTACATCTGCAGTGCCCCCCCTGCGGGAGGGACAGATACGCAGTATTTTGGCCCA	CSAPPAGGTDTQYF	14	4.6947412191572266E-5	42	TCRBV20	TCRBV20				TCRBV20-01,TCRBV20-or09_02		TCRBD02-01*02	TCRBD02	TCRBD02-01	02				TCRBJ02-03*01	TCRBJ02	TCRBJ02-03	01				6	7	7	0	0	3	39	47	54	-1	63	14	In	VDJ
GTGACATCGGCCCAAAAGAACCCGACAGCTTTCTATCTCTGTGCCAGTAGTGAGGGACGGAAAAGTGAAAAACTGTTTTTTGGCAGT	CASSEGRKSEKLFF	16	5.365418536179688E-5	42	TCRBV19-01*01	TCRBV19	TCRBV19-01	01								TCRBD01,TCRBD02	TCRBD01-01,TCRBD02-01		TCRBJ01-04*01	TCRBJ01	TCRBJ01-04	01				5	2	0	7	7	7	39	51	53	58	65	16	In	VDJ
GTCCTCAGAACCGGGAGACACGGCACTGTATCTCTGCGCCAGCACGAACCCTGACAGGGGCGCTGTTACGAGCAGTACTTCGGGCCG		13	4.359402560645996E-5	47	TCRBV23-01*01	TCRBV23	TCRBV23-01	01				TCRBD01-01*01	TCRBD01	TCRBD01-01	01				TCRBJ02-07*01	TCRBJ02	TCRBJ02-07	01				7	8	2	2	6	4	34	44	52	60	66	13	Out	VDJ
CCCATCCTGAAGACAGCAGCTTCTACATCTGCAGTGCAAGGACTAGCGGGAGGGCCGAACTCCTACAATGAGCAGTTCTTCGGGCCA		6	2.012031951067383E-5	52	TCRBV20	TCRBV20				TCRBV20-01,TCRBV20-or09_02		TCRBD02-01*02	TCRBD02	TCRBD02-01	02				TCRBJ02-01*01	TCRBJ02	TCRBJ02-01	01				6	2	1	0	5	0	29	37	39	54	59	6	Out	VDJ
CCAGTCCACGGAGTCAGGGGACACAGCACTGTATTTCTGTGCCAGCAGCGGAATAAGATTTTAGCGGGAGAGCAGTTCTTCGGGCCA		8	2.682709268089844E-5	44	TCRBV21-01*01	TCRBV21	TCRBV21-01	01				TCRBD02-01*02	TCRBD02	TCRBD02-01	02				TCRBJ02-01*01	TCRBJ02	TCRBJ02-01	01				5	12	5	3	0	10	37	49	61	-1	69	8	Out	VDJ
ACTGTGAGCAACATGAGCCCTGAAGACAGCAGCATATATCTCTGCAGCGTCGATAGCGGTTACACCGGGGAGCTGTTTTTTGGAGAA	CSVDSGYTGELFF	10	3.353386585112305E-5	39	TCRBV29-01	TCRBV29	TCRBV29-01				01,02	TCRBD02-01	TCRBD02	TCRBD02-01				01,02	TCRBJ02-02*01	TCRBJ02	TCRBJ02-02	01				6	3	5	5	2	3	42	50	53	59	61	10	In	VDJ
CTGGAGTCCGCCAGCACCAACCAGACATCTATGTACCTCTGTGCCAGCAGTTTGGCAGAGACGAACACTGAAGCTTTCTTTGGACAA	CASSLAETNTEAFF	13	4.359402560645996E-5	42	TCRBV28-01*01	TCRBV28	TCRBV28-01	01								TCRBD01,TCRBD02	TCRBD01-01,TCRBD02-01		TCRBJ01-01*01	TCRBJ01	TCRBJ01-01	01				3	6	2	7	0	1	39	53	59	-1	62	13	In	VDJ
TTGGAGCTGGAGGACTCGGCCCTGTATCTCTGTGCCAGCAGCTTGGTGGGACAGGGTTCAACTAATGAAAAACTGTTTTTTGGCAGT	CASSLVGQGSTNEKLFF	17	5.7007571946909184E-5	51	TCRBV05-08*01	TCRBV05	TCRBV05-08	01				TCRBD01-01*01	TCRBD01	TCRBD01-01	01				TCRBJ01-04*01	TCRBJ01	TCRBJ01-04	01				0	1	0	3	2	0	30	46	47	56	58	17	In	VDJ
GAGTCCGCTACCAGCTCCCAGACATCTGTGTACTTCTGTGCCATCAGTCCCCTAGGCGGGGGCAATCAGCCCCAGCATTTTGGTGAT	CAISPLGGGNQPQHF	7	2.3473706095786133E-5	45	TCRBV10-03*01	TCRBV10	TCRBV10-03	01				TCRBD02-01*01	TCRBD02	TCRBD02-01	01				TCRBJ01-05*01	TCRBJ01	TCRBJ01-05	01				5	7	7	3	0	2	36	48	55	-1	61	7	In	VDJ
CCTGGAGTCTGCCAGGCCCTCACATACCTCTCAGTACCTCTGTGCCAGCAGTGATTACGGGGGGCCCAGCCCCAGCATTTTGGTGAT		35	1.1736853047893067E-4	41	TCRBV25-01*01	TCRBV25	TCRBV25-01	01				TCRBD02-01*01	TCRBD02	TCRBD02-01	01				TCRBJ01-05*01	TCRBJ01	TCRBJ01-05	01				3	3	8	1	2	7	40	54	57	64	66	35	Out	VDJ
CGCTCACCAGGCCTGGGGGACGCAGCCATGTACCTGTGTGCCACCAGCAGGACAGGGGGCGGAGGCTATGGCTACACCTTCGGTTCG	CATSRTGGGGYGYTF	4	1.341354634044922E-5	45	TCRBV15-01*02	TCRBV15	TCRBV15-01	02				TCRBD01-01*01	TCRBD01	TCRBD01-01	01				TCRBJ01-02*01	TCRBJ01	TCRBJ01-02	01				3	0	2	0	5	4	36	-1	50	60	65	4	In	VDJ
CAGCGCACAGAGCAGGGGGACTCGGCCATGTATCTCTGTGCCAGCAGCACGGGCGGAGGGAATTACTATGGCTACACCTTCGGTTCG	CASSTGGGNYYGYTF	16	5.365418536179688E-5	45	TCRBV07-09*01	TCRBV07	TCRBV07-09	01				TCRBD02-01*02	TCRBD02	TCRBD02-01	02				TCRBJ01-02*01	TCRBJ01	TCRBJ01-02	01				5	6	10	0	4	3	36	48	54	60	64	16	In	VDJ
ACCAGTGCCCATCCTGAAGACAGCAGCTTCTACATCTGCAGTGCTAGAGATCTCGGACAGGGGGACTATGGCTACACCTTCGGTTCG	CSARDLGQGDYGYTF	7	2.3473706095786133E-5	45	TCRBV20	TCRBV20				TCRBV20-01,TCRBV20-or09_02		TCRBD01-01*01	TCRBD01	TCRBD01-01	01				TCRBJ01-02*01	TCRBJ01	TCRBJ01-02	01				0	4	1	1	0	3	36	50	54	-1	64	7	In	VDJ
GAGTCCGCCAGCACCAACCAGACATCTATGTACCTCTGTGCCAGCACCTCGGAGGGGGGGGGAAACTATGGCTACACCTTCGGTTCG	CASTSEGGGNYGYTF	5	1.6766932925561525E-5	45	TCRBV28-01*01	TCRBV28	TCRBV28-01	01				TCRBD02-01*01	TCRBD02	TCRBD02-01	01				TCRBJ01-02*01	TCRBJ01	TCRBJ01-02	01				7	7	9	0	3	2	36	46	53	60	63	5	In	VDJ
CACCTTGGAGCTGGGGGACTCGGCCCTTTATCTTTGCGCCAGCAGCTTGGCACAGGGGGCAGGAGGGATGGCTACACCTTCGGTTCG		19	6.37143451171338E-5	47	TCRBV05-01*01	TCRBV05	TCRBV05-01	01				TCRBD01-01*01	TCRBD01	TCRBD01-01	01				TCRBJ01-02*01	TCRBJ01	TCRBJ01-02	01				0	1	3	0	7	6	34	50	51	60	67	19	Out	VDJ
NNNNTGAAGATCCAGCCCTCAGAACCCAGGGACTCAGCTGTGTACTTCTGTGCCAGCAGTTCGCTTCTCGAGCAGTACTTCGGGCCG	CASSSLLEQYF	13	4.359402560645996E-5	33	TCRBV12-03/12-04*01	TCRBV12	TCRBV12-03/12-04	01								TCRBD01,TCRBD02	TCRBD01-01,TCRBD02-01		TCRBJ02-07*01	TCRBJ02	TCRBJ02-07	01				4	1	10	0	4	6	48	61	62	64	68	13	In	VDJ
NNNNTGTCGGCTGCTCCCTCCCAGACATCTGTGTACTTCTGTGCCAGCAGTGTACAGGGGCGTCTAGAGACCCAGTACTTCGGGCCA	CASSVQGRLETQYF	17	5.7007571946909184E-5	42	TCRBV06	TCRBV06				TCRBV06-01,TCRBV06-05		TCRBD01-01*01	TCRBD01	TCRBD01-01	01				TCRBJ02-05*01	TCRBJ02	TCRBJ02-05	01				4	1	3	2	5	4	39	52	53	60	65	17	In	VDJ
NNNNTGAAGATCCAGCCCTCAGAACCCAGGGACTCAGCTGTGTACTTCTGTGCCAGCAGTTACAGGGATACGCAGTATTTTGGCCCA	CASSYRDTQYF	19	6.37143451171338E-5	33	TCRBV12-03/12-04*01	TCRBV12	TCRBV12-03/12-04	01				TCRBD01-01*01	TCRBD01	TCRBD01-01	01				TCRBJ02-03*01	TCRBJ02	TCRBJ02-03	01				4	0	3	4	0	6	48	-1	61	-1	66	19	In	VDJ
AGTGCCCATCCTGAAGACAGCAGCTTCTACATCTGCAGTGCTAGACAGGGACTAGCGGGGAACACAGATACGCAGTATTTTGGCCCA	CSARQGLAGNTDTQYF	17	5.7007571946909184E-5	48	TCRBV20	TCRBV20				TCRBV20-01,TCRBV20-or09_02		TCRBD02-01*01	TCRBD02	TCRBD02-01	01				TCRBJ02-03*01	TCRBJ02	TCRBJ02-03	01				2	2	0	3	2	2	33	45	47	60	62	17	In	VDJ
GTGACCAGTGCCCATCCTGAAGACAGCAGCTTCTACATCTGCAGTGCTCTCCACCATACAGGGACCGGGGAGCTGTTTTTTGGAGAA	CSALHHTGTGELFF	7	2.3473706095786133E-5	42	TCRBV20	TCRBV20				TCRBV20-01,TCRBV20-or09_02		TCRBD01-01*01	TCRBD01	TCRBD01-01	01				TCRBJ02-02*01	TCRBJ02	TCRBJ02-02	01				5	9	3	3	0	5	39	48	57	-1	63	7	In	VDJ
ACTCTGACTGTGAGCAACATGAGCCCTGAAGACAGCAGCATATATCTCTGCAGCGTTGAACAGGGCACTGAAGCTTTCTTTGGACAA	CSVEQGTEAFF	9	3.0180479266010744E-5	33	TCRBV29-01*01	TCRBV29	TCRBV29-01	01				TCRBD01-01*01	TCRBD01	TCRBD01-01	01				TCRBJ01-01*01	TCRBJ01	TCRBJ01-01	01				2	0	4	3	0	4	48	-1	60	-1	65	9	In	VDJ
AACCTGAGCTCTCTGGAGCTGGGGGACTCAGCTTTGTATTTCTGTGCCAGCAGCGTAGGGGGAAACACTGAAGCTTTCTTTGGACAA	CASSVGGNTEAFF	6	2.012031951067383E-5	39	TCRBV09-01*01	TCRBV09	TCRBV09-01	01								TCRBD01,TCRBD02	TCRBD01-01,TCRBD02-01		TCRBJ01-01*01	TCRBJ01	TCRBJ01-01	01				0	1	0	8	0	2	42	58	59	-1	63	6	In	VDJ
AAGATCCGGTCCACAAAGCTGGAGGACTCAGCCATGTACTTCTGTGCCAGCAGCCCCGACAGAGATCAGCCCCAGCATTTTGGTGAT	CASSPDRDQPQHF	14	4.6947412191572266E-5	39	TCRBV02-01	TCRBV02	TCRBV02-01				01,03	TCRBD01-01*01	TCRBD01	TCRBD01-01	01				TCRBJ01-05*01	TCRBJ01	TCRBJ01-05	01				6	4	2	5	2	5	42	53	57	62	64	14	In	VDJ
GAGTCGCCCAGCCCCAACCAGACCTCTCTGTACTTCTGTGCCAGCAGGCCCGACAGGGCCAGCAATCAGCCCCAGCATTTTGGTGAT	CASRPDRASNQPQHF	12	4.024063902134766E-5	45	TCRBV27-01*01	TCRBV27	TCRBV27-01	01				TCRBD01-01*01	TCRBD01	TCRBD01-01	01				TCRBJ01-05*01	TCRBJ01	TCRBJ01-05	01				6	4	2	3	2	1	36	47	51	58	60	12	In	VDJ
AGCCCCAACCAGACCTCTCTGTACTTCTGTGCCAGCAGTTTATACGGACCTCGGGCAGGGGGAGGGTCACCCCTCCACTTTGGGAAT	CASSLYGPRAGGGSPLHF	6	2.012031951067383E-5	54	TCRBV27-01*01	TCRBV27	TCRBV27-01	01								TCRBD01,TCRBD02	TCRBD01-01,TCRBD02-01		TCRBJ01-06*01	TCRBJ01	TCRBJ01-06	01				1	12	4	1	4	10	27	43	55	62	66	6	In	VDJ
TTCTCAGTGACTCTGGCTTCTATCTCTGTGCCTGGCGCCTAACTAACCGGGACAGATATTTTTAACTATGGCTACACCTTCGGTTCG		11	3.6887252436235355E-5	55	TCRBV30-01	TCRBV30	TCRBV30-01				01,05	TCRBD01-01*01	TCRBD01	TCRBD01-01	01				TCRBJ01-02*01	TCRBJ01	TCRBJ01-02	01				5	13	0	5	7	1	26	35	48	55	62	11	Out	VDJ
CTCTCACTGTGACATCGGCCCAAAAGAACCCGACAGCTTTCTATCTCTGTGCCAATAGGACAGGCGGATGGCTACACCTTCGGTTCG		6	2.012031951067383E-5	34	TCRBV19-01*01	TCRBV19	TCRBV19-01	01				TCRBD01-01*01	TCRBD01	TCRBD01-01	01				TCRBJ01-02*01	TCRBJ01	TCRBJ01-02	01				6	0	2	4	3	6	47	-1	58	64	67	6	Out	VDJ
CAGCCCTCAGAACCCAGGGACTCAGCTGTGTATTTTTGTGCTAGTGGTTCGGGCCTCAGAGGATACGGGGAGCAGTACTTCGGGCCG	CASGSGLRGYGEQYF	6	2.012031951067383E-5	45	TCRBV12-05*01	TCRBV12	TCRBV12-05	01								TCRBD01,TCRBD02	TCRBD01-01,TCRBD02-01		TCRBJ02-07*01	TCRBJ02	TCRBJ02-07	01				4	1	8	0	15	7	36	49	50	54	69	6	In	VDJ
CAGCCTGCAGAACTGGAGGATTCTGGAGTTTATTTCTGTGCCAGCAGCCAAGGGCAGGCCGACACCTACGAGCAGTACTTCGGGCCG	CASSQGQADTYEQYF	15	5.0300798776684576E-5	45	TCRBV14-01*01	TCRBV14	TCRBV14-01	01				TCRBD01-01*01	TCRBD01	TCRBD01-01	01				TCRBJ02-07*01	TCRBJ02	TCRBJ02-07	01				1	8	2	6	0	2	36	52	60	-1	64	15	In	VDJ
GTGACCAGTGCCCATCCTGAAGACAGCAGCTTCTACATCTGCAGTGCTGGGGTCGGGCTAGCCAAAAACATTCAGTACTTCGGCGCC	CSAGVGLAKNIQYF	11	3.6887252436235355E-5	42	TCRBV20	TCRBV20				TCRBV20-01,TCRBV20-or09_02						TCRBD01,TCRBD02	TCRBD01-01,TCRBD02-01		TCRBJ02-04*01	TCRBJ02	TCRBJ02-04	01				5	0	6	2	7	0	39	-1	48	52	59	11	In	VDJ
AAGATCCAGCCCTCAGAACCCAGGGACTCAGCTGTGTACTTCTGTGCCAGCAGCGGGAACAGGTGGGGTGAGCAGTTCTTCGGGCCA	CASSGNRWGEQFF	9	3.0180479266010744E-5	39	TCRBV12-03/12-04*01	TCRBV12	TCRBV12-03/12-04	01								TCRBD01,TCRBD02	TCRBD01-01,TCRBD02-01		TCRBJ02-01*01	TCRBJ02	TCRBJ02-01	01				6	5	3	4	5	9	42	53	58	63	68	9	In	VDJ
TTGGCGTCTGCTGTACCCTCTCAGACATCTGTGTACTTCTGTGCCAGCAGGGCGGACGGGGACACAGATACGCAGTATTTTGGCCCA	CASRADGDTDTQYF	15	5.0300798776684576E-5	42	TCRBV06-04*01	TCRBV06	TCRBV06-04	01				TCRBD02-01*01	TCRBD02	TCRBD02-01	01				TCRBJ02-03*01	TCRBJ02	TCRBJ02-03	01				6	6	8	3	1	2	39	50	56	61	62	15	In	VDJ
ATCCAGCCCTCAGAACCCAGGGACTCAGCTGTGTACTTCTGTGCCCCGAGTTTCGGCAGGGTGGCCGGGGAGCTGTTTTTTGGAGAA	CAPSFGRVAGELFF	12	4.024063902134766E-5	42	TCRBV12	TCRBV12				TCRBV12-03/12-04,TCRBV12-04		TCRBD01-01*01	TCRBD01	TCRBD01-01	01				TCRBJ02-02*01	TCRBJ02	TCRBJ02-02	01				11	11	4	3	3	6	39	45	56	61	64	12	In	VDJ
ATCCAGCCTGCAGAGCTTGGGGACTCGGCCGTGTATCTCTGTGCCTCTGAGGGGAGGGGCAACACCGGGGAGCTGTTTTTTGGAGAA	CASEGRGNTGELFF	13	4.359402560645996E-5	42	TCRBV11-03*01	TCRBV11	TCRBV11-03	01				TCRBD02-01*02	TCRBD02	TCRBD02-01	02				TCRBJ02-02*01	TCRBJ02	TCRBJ02-02	01				11	6	9	0	2	2	39	45	51	58	60	13	In	VDJ
ACAGTGACCAGTGCCCATCCTGAAGACAGCAGCTTCTACATCTGCAGTGCTCGGACAGGTCGGGCCACTGAAGCTTTCTTTGGACAA	CSARTGRATEAFF	19	6.37143451171338E-5	39	TCRBV20	TCRBV20				TCRBV20-01,TCRBV20-or09_02		TCRBD01-01*01	TCRBD01	TCRBD01-01	01				TCRBJ01-01*01	TCRBJ01	TCRBJ01-01	01				5	1	1	4	6	4	42	51	52	59	65	19	In	VDJ
CCAGCGCACAGAGCAGGGGGACTCGGCCATGTATCTCTGTGCCAGCAGGCACACAGGGAGGGGAACACTGAAGCTTTCTTTGGACAA		36	1.2072191706404298E-4	44	TCRBV07-09*01	TCRBV07	TCRBV07-09	01				TCRBD02-01*02	TCRBD02	TCRBD02-01	02				TCRBJ01-01*01	TCRBJ01	TCRBJ01-01	01				6	7	9	0	0	1	37	48	55	-1	62	36	Out	VDJ
AGTTCTAAGAAGCTCCTTCTCAGTGACTCTGGCTTCTATCTCTGTGCCTGGAGTGTTTTGGATAATGAAAAACTGTTTTTTGGCAGT	CAWSVLDNEKLFF	8	2.682709268089844E-5	39	TCRBV30-01*01	TCRBV30	TCRBV30-01	01								TCRBD01,TCRBD02	TCRBD01-01,TCRBD02-01		TCRBJ01-04*01	TCRBJ01	TCRBJ01-04	01				0	3	1	8	0	4	42	56	59	-1	62	8	In	VDJ
TTGTTGCTGGGGGACTCGGCCCTCTATCTCTGTGCCAGCAGCTTGTTAGGGGGGGCCGAGAGCAATCAGCCCCAGCATTTTGGTGAT	CASSLLGGAESNQPQHF	54	1.8108287559606446E-4	51	TCRBV05-06*01	TCRBV05	TCRBV05-06	01				TCRBD02-01*01	TCRBD02	TCRBD02-01	01				TCRBJ01-05*01	TCRBJ01	TCRBJ01-05	01				1	3	9	0	5	1	30	45	48	55	60	54	In	VDJ
ATTCTGGAGTCCGCCAGCACCAACCAGACATCTATGTACCTCTGTGCCAGCAGCCCCGACAGCAATCAGCCCCAGCATTTTGGTGAT	CASSPDSNQPQHF	8	2.682709268089844E-5	39	TCRBV28-01*01	TCRBV28	TCRBV28-01	01								TCRBD01,TCRBD02	TCRBD01-01,TCRBD02-01		TCRBJ01-05*01	TCRBJ01	TCRBJ01-05	01				6	4	2	7	0	1	42	53	57	-1	60	8	In	VDJ
CGCACACAGCAGGAGGACTCGGCCGTGTATCTCTGTGCCAGCAGCTTAGACGTGCCGGCACTTGGTTCACCCCTCCACTTTGGGAAT	CASSLDVPALGSPLHF	18	6.036095853202149E-5	48	TCRBV07-02	TCRBV07	TCRBV07-02				01,02					TCRBD01,TCRBD02	TCRBD01-01,TCRBD02-01		TCRBJ01-06*01	TCRBJ01	TCRBJ01-06	01				1	7	9	0	6	9	33	49	56	59	65	18	In	VDJ
AAGATCCGGTCCACAAAGCTGGAGGACTCAGCCATGTACTTCTGTGCCAGCAGTGATTATTATAATTCACCCCTCCACTTTGGGAAT	CASSDYYNSPLHF	14	4.6947412191572266E-5	39	TCRBV02-01	TCRBV02	TCRBV02-01				01,03	TCRBD02-01	TCRBD02	TCRBD02-01				01,02	TCRBJ01-06*01	TCRBJ01	TCRBJ01-06	01				3	1	5	9	1	4	42	56	57	59	60	14	In	VDJ
CCTGCAGAGCTTGGGGACTCGGCCGTGTATCTCTGTGCCAGCAGCTTAGAAGGCAGGGGGGCTATCTATGGCTACACCTTCGGTTCG	CASSLEGRGAIYGYTF	12	4.024063902134766E-5	48	TCRBV11-03*01	TCRBV11	TCRBV11-03	01				TCRBD01-01*01	TCRBD01	TCRBD01-01	01				TCRBJ01-02*01	TCRBJ01	TCRBJ01-02	01				0	3	4	1	5	4	33	50	53	60	65	12	In	VDJ
ACCCTGCAGCCAGAAGACTCGGCCCTGTATCTCTGTGCCAGCAGCCAAGATTTCCTGGGACAGGCCTATGGCTACACCTTCGGTTCG	CASSQDFLGQAYGYTF	14	4.6947412191572266E-5	48	TCRBV04-02*01	TCRBV04	TCRBV04-02	01				TCRBD01-01*01	TCRBD01	TCRBD01-01	01				TCRBJ01-02*01	TCRBJ01	TCRBJ01-02	01				0	6	0	4	1	4	33	50	56	64	65	14	In	VDJ
AATGTGAGCACCTTGGAGCTGGGGGACTCGGCCCTTTATCTTTGCGCCAGCAGCCGGGACGTGAACTATGGCTACACCTTCGGTTCG	CASSRDVNYGYTF	8	2.682709268089844E-5	39	TCRBV05-01*01	TCRBV05	TCRBV05-01	01								TCRBD01,TCRBD02	TCRBD01-01,TCRBD02-01		TCRBJ01-02*01	TCRBJ01	TCRBJ01-02	01				4	1	0	7	3	2	42	54	55	60	63	8	In	VDJ
NNNNNNNTGTCGGCTGCTCCCTCCCAAACATCTGTGTACTTCTGTGCCAGCAGCCAGGACTCAAACTATGGCTACACCTTCGGTTCG	CASSQDSNYGYTF	17	5.7007571946909184E-5	39	TCRBV06-02*02	TCRBV06	TCRBV06-02	02				TCRBD02-01	TCRBD02	TCRBD02-01				01,02	TCRBJ01-02*01	TCRBJ01	TCRBJ01-02	01				2	1	1	10	2	2	42	55	56	61	63	17	In	VDJ
CTGGAGTCCGCCAGCACCAACCAGACATCTATGTACCTCTGTGCCAGCCTCCCACGGACAGGGGATTACGAGCAGTACTTCGGGCCG	CASLPRTGDYEQYF	9	3.0180479266010744E-5	42	TCRBV28-01*01	TCRBV28	TCRBV28-01	01				TCRBD01-01*01	TCRBD01	TCRBD01-01	01				TCRBJ02-07*01	TCRBJ02	TCRBJ02-07	01				8	7	1	2	2	4	39	48	55	64	66	9	In	VDJ
CACACCCTGCAGCCAGAAGACTCGGCCCTGTATCTCTGTGCCAGCAGCCAAGTTTTAGCGGAAGACTACGAGCAGTACTTCGGGCCG	CASSQVLAEDYEQYF	13	4.359402560645996E-5	45	TCRBV04-02*01	TCRBV04	TCRBV04-02	01				TCRBD02-01	TCRBD02	TCRBD02-01				01,02	TCRBJ02-07*01	TCRBJ02	TCRBJ02-07	01				1	3	5	5	4	3	36	52	55	61	65	13	In	VDJ
GTCCACGGAGTCAGGGGACACAGCACTGTATTTCTGTGCCAGCAGCAAAGAGGTCTGGAGGGGCCAAACACCATATATTTTGGAGAG		7	2.3473706095786133E-5	47	TCRBV21-01*01	TCRBV21	TCRBV21-01	01				TCRBD02-01*02	TCRBD02	TCRBD02-01	02				TCRBJ01-03*01	TCRBJ01	TCRBJ01-03	01				1	6	10	0	3	6	34	50	56	62	65	7	Out	VDJ
CAGCCCTCAGAACCCAGGGACTCAGCTGTGTACTTCTGTGCCAGCAGTTCTCAAACTAGCGGGTGGAATGAGCAGTTCTTCGGGCCA	CASSSQTSGWNEQFF	12	4.024063902134766E-5	45	TCRBV12	TCRBV12				TCRBV12-03/12-04,TCRBV12-04		TCRBD02-01	TCRBD02	TCRBD02-01				01,02	TCRBJ02-01*01	TCRBJ02	TCRBJ02-01	01				4	5	3	4	3	7	36	49	54	63	66	12	In	VDJ
ACGTTGGCGTCTGCTGTACCCTCTCAGACATCTGTGTACTTCTGTGCCAGCAGTGCGGGAGGGTACAATGAGCAGTTCTTCGGGCCA	CASSAGGYNEQFF	20	6.70677317022461E-5	39	TCRBV06-04*01	TCRBV06	TCRBV06-04	01				TCRBD02-01*02	TCRBD02	TCRBD02-01	02				TCRBJ02-01*01	TCRBJ02	TCRBJ02-01	01				4	0	8	0	0	4	42	-1	55	-1	63	20	In	VDJ
GCTCCCTCCCAGACATCTGTGTACTTCTGTGCCAGCAGTGCGGGACGCGTGGGGCGGGAGGACTACAATGAGCAGTTCTTCGGGCCA	CASSAGRVGREDYNEQFF	17	5.7007571946909184E-5	54	TCRBV06-01*01	TCRBV06	TCRBV06-01	01				TCRBD02-01*02	TCRBD02	TCRBD02-01	02				TCRBJ02-01*01	TCRBJ02	TCRBJ02-01	01				4	13	7	1	1	3	27	40	53	61	62	17	In	VDJ
GCCTTGTTGCTGGGGGACTCGGCCCTCTATCTCTGTGCCAGCAGCAAGGGACAGGGGGCCTTGACCGGGGAGCTGTTTTTTGGAGAA	CASSKGQGALTGELFF	18	6.036095853202149E-5	48	TCRBV05-06*01	TCRBV05	TCRBV05-06	01				TCRBD01-01*01	TCRBD01	TCRBD01-01	01				TCRBJ02-02*01	TCRBJ02	TCRBJ02-02	01				4	2	0	0	4	5	33	45	47	59	63	18	In	VDJ
GCTGCTCCCTCCCAGACATCTGTGTACTTCTGTGCCAGCAGTTTCCAACCCTTGACATACAACACCGGGGAGCTGTTTTTTGGAGAA	CASSFQPLTYNTGELFF	23	7.712789145758301E-5	51	TCRBV06	TCRBV06				TCRBV06-05,TCRBV06-06		TCRBD01-01*01	TCRBD01	TCRBD01-01	01				TCRBJ02-02*01	TCRBJ02	TCRBJ02-02	01				4	10	2	6	3	2	30	43	53	57	60	23	In	VDJ
ATGAATGTGAGCACCTTGGAGCTGGGGGACTCGGCCCTTTATCTTTGCGCCAGCAGCTTGGGTCAGACAGAAGCTTTCTTTGGACAA	CASSLGQTEAFF	14	4.6947412191572266E-5	36	TCRBV05-01*01	TCRBV05	TCRBV05-01	01				TCRBD01-01*01	TCRBD01	TCRBD01-01	01				TCRBJ01-01*01	TCRBJ01	TCRBJ01-01	01				0	4	2	6	0	8	45	61	65	-1	69	14	In	VDJ
AGTGCCCATCCTGAAGACAGCAGCTTCTACATCTGCAGTGCTAGGGTAGGTTCTGGGCAGGGTAATCAGCCCCAGCATTTTGGTGAT	CSARVGSGQGNQPQHF	10	3.353386585112305E-5	48	TCRBV20	TCRBV20				TCRBV20-01,TCRBV20-or09_02		TCRBD01-01*01	TCRBD01	TCRBD01-01	01				TCRBJ01-05*01	TCRBJ01	TCRBJ01-05	01				3	13	4	3	1	4	33	44	57	62	63	10	In	VDJ
CTGACCCTGGAGTCTGCCAGGCCCTCACATACCTCTCAGTACCTCTGTGCCAGCAGTGACGGCAGCTCACCCCTCCACTTTGGGAAT	CASSDGSSPLHF	9	3.0180479266010744E-5	36	TCRBV25-01*01	TCRBV25	TCRBV25-01	01								TCRBD01,TCRBD02	TCRBD01-01,TCRBD02-01		TCRBJ01-06*01	TCRBJ01	TCRBJ01-06	01				3	3	4	5	1	10	45	59	62	65	66	9	In	VDJ
GATCCAGTCCACGGAGTCAGGGGACACAGCACTGTATTTCTGTGCCAGCAGCAAAGACAGGTTAACTATGGCTACACCTTCGGTTCG		10	3.353386585112305E-5	41	TCRBV21-01*01	TCRBV21	TCRBV21-01	01				TCRBD01-01*01	TCRBD01	TCRBD01-01	01				TCRBJ01-02*01	TCRBJ01	TCRBJ01-02	01				1	0	3	4	1	1	40	-1	56	61	62	10	Out	VDJ
TCTAAGAAGCTCCTTCTCAGTGACTCTGGCTTCTATCTCTGTGCCTGCTACCGGGACAGACCTAACTATGGCTACACCTTCGGTTCG	CACYRDRPNYGYTF	8	2.682709268089844E-5	42	TCRBV30-01	TCRBV30	TCRBV30-01				01,05	TCRBD01-01*01	TCRBD01	TCRBD01-01	01				TCRBJ01-02*01	TCRBJ01	TCRBJ01-02	01				6	5	0	5	2	0	39	47	52	59	61	8	In	VDJ
AGTGCCCATCCTGAAGACAGCAGCTTCTACATCTGCAGTGCTAGAGTGCTAAGCCGGGACAGAGCCTACGAGCAGTACTTCGGGCCG	CSARVLSRDRAYEQYF	7	2.3473706095786133E-5	48	TCRBV20	TCRBV20				TCRBV20-01,TCRBV20-or09_02		TCRBD01-01*01	TCRBD01	TCRBD01-01	01				TCRBJ02-07*01	TCRBJ02	TCRBJ02-07	01				1	9	0	5	2	2	33	46	55	62	64	7	In	VDJ
AAGATCCGGTCCACAAAGCTGGAGGACTCAGCCATGTACTTCTGTGCCAGCAGTGAGGACAGGCACTACGAGCAGTACTTCGGGCCG	CASSEDRHYEQYF	6	2.012031951067383E-5	39	TCRBV02-01	TCRBV02	TCRBV02-01				01,03	TCRBD01-01*01	TCRBD01	TCRBD01-01	01				TCRBJ02-07*01	TCRBJ02	TCRBJ02-07	01				3	0	1	4	2	3	42	-1	56	63	65	6	In	VDJ
AAGATCCAGCGCACACAGCAGGAGGACTCCGCCGTGTATCTCTGTGCCAGCAGCGCCCTCAGTCGGGACGAGCAGTACTTCGGGCCG	CASSALSRDEQYF	7	2.3473706095786133E-5	39	TCRBV07-08	TCRBV07	TCRBV07-08				01,03	TCRBD02-01	TCRBD02	TCRBD02-01				01,02	TCRBJ02-07*01	TCRBJ02	TCRBJ02-07	01				5	9	8	4	0	5	42	54	63	-1	67	7	In	VDJ
ATGAGCTCCTTGGAGCTGGGGGACTCAGCCCTGTACTTCTGTGCCAGCAGCCCGACAGGCTCTGGAAACACCATATATTTTGGAGAG	CASSPTGSGNTIYF	24	8.048127804269532E-5	42	TCRBV13-01*01	TCRBV13	TCRBV13-01	01				TCRBD01-01*01	TCRBD01	TCRBD01-01	01				TCRBJ01-03*01	TCRBJ01	TCRBJ01-03	01				5	2	2	4	0	0	39	51	53	-1	59	24	In	VDJ
GAGCAGGGGGACTCGGCCATGTATCTCTGTGCCAGCAGCCTGGGACAGGGCCCCTCTGAGGGGGCCAACGTCCTGACTTTCGGGGCC	CASSLGQGPSEGANVLTF	32	1.0730837072359376E-4	54	TCRBV07-09*01	TCRBV07	TCRBV07-09	01				TCRBD01-01*01	TCRBD01	TCRBD01-01	01				TCRBJ02-06*01	TCRBJ02	TCRBJ02-06	01				5	2	0	3	10	4	27	39	41	50	60	32	In	VDJ
CGGTCCACAAAGCTGGAGGACTCAGCCATGTACTTCTGTGCCAGCAGTGAGCAGGGACAGGGGTCAGACATTCAGTACTTCGGCGCC	CASSEQGQGSDIQYF	14	4.6947412191572266E-5	45	TCRBV02-01	TCRBV02	TCRBV02-01				01,03	TCRBD01-01*01	TCRBD01	TCRBD01-01	01				TCRBJ02-04*01	TCRBJ02	TCRBJ02-04	01				3	3	0	2	4	8	36	50	53	63	67	14	In	VDJ
GCCCAAAAGAACCCGACAGCTTTCTATCTCTGTGCCAGTAGTAGACTGCACGCCGGGACAGGGGCCAATGAGCAGTTCTTCGGGCCA	CASSRLHAGTGANEQFF	18	6.036095853202149E-5	51	TCRBV19-01*01	TCRBV19	TCRBV19-01	01				TCRBD01-01*01	TCRBD01	TCRBD01-01	01				TCRBJ02-01*01	TCRBJ02	TCRBJ02-01	01				4	11	0	2	1	6	30	43	54	64	65	18	In	VDJ
CTCAAGATCCAGCCTGCAGAGCTTGGGGACTCGGCCGTGTATCTCTGTGCCAGCAGCCCCCGACAGCTCGAGCAGTTCTTCGGGCCA	CASSPRQLEQFF	7	2.3473706095786133E-5	36	TCRBV11-03*01	TCRBV11	TCRBV11-03	01				TCRBD01-01*01	TCRBD01	TCRBD01-01	01				TCRBJ02-01*01	TCRBJ02	TCRBJ02-01	01				5	4	2	5	3	10	45	57	61	66	69	7	In	VDJ
AGCTCTCTGGAGCTGGGGGACTCAGCTTTGTATTTCTGTGCCAGCAGCTCAGCTGGCGGGGGCCCCGAGACCCAGTACTTCGGGCCA	CASSSAGGGPETQYF	26	8.718805121291992E-5	45	TCRBV09-01*01	TCRBV09	TCRBV09-01	01				TCRBD02-01*01	TCRBD02	TCRBD02-01	01				TCRBJ02-05*01	TCRBJ02	TCRBJ02-05	01				4	7	7	2	4	5	36	48	55	62	66	26	In	VDJ
NAGCCTGGCAATCCTGTCCTCAGAACCGGGAGACACGGCACTGTATCTCTGCGCCAGCAGTCACAAGAGACCCAGTACTTCGGGCCA		13	4.359402560645996E-5	32	TCRBV23-01*01	TCRBV23	TCRBV23-01	01											TCRBJ02-05*01	TCRBJ02	TCRBJ02-05	01				3	0	0	0	0	2	49	-1	-1	-1	63	13	Out	VJ
CAGCCTGCAGAACTGGAGGATTCTGGAGTTTATTTCTGTGCCAGCAGCCAAGATTTCGTGCTCAGAGATACGCAGTATTTTGGCCCA	CASSQDFVLRDTQYF	18	6.036095853202149E-5	45	TCRBV14-01*01	TCRBV14	TCRBV14-01	01				TCRBD01-01*01	TCRBD01	TCRBD01-01	01				TCRBJ02-03*01	TCRBJ02	TCRBJ02-03	01				0	9	4	5	0	5	36	53	62	-1	65	18	In	VDJ
CCTGCAAAGCTTGAGGACTCGGCCGTGTATCTCTGTGCCAGCAGCCGACTACCCCCCTCGGGAAGCGGGGAGCTGTTTTTTGGAGAA	CASSRLPPSGSGELFF	15	5.0300798776684576E-5	48	TCRBV11-02	TCRBV11	TCRBV11-02				01,03	TCRBD02-01	TCRBD02	TCRBD02-01				01,02	TCRBJ02-02*01	TCRBJ02	TCRBJ02-02	01				5	1	2	9	14	7	33	45	46	51	65	15	In	VDJ
ATCCAGCGCACAGAGCAGGGGGACTCGGCCATGTATCTCTGTGCCAGCAACAACCCTTTAGAGGCCGGGGAGCTGTTTTTTGGAGAA	CASNNPLEAGELFF	18	6.036095853202149E-5	42	TCRBV07-09*05	TCRBV07	TCRBV07-09	05				TCRBD02-01*02	TCRBD02	TCRBD02-01	02				TCRBJ02-02*01	TCRBJ02	TCRBJ02-02	01				3	7	11	1	0	6	39	53	60	-1	64	18	In	VDJ
AGCAACATGAGCCCTGAAGACAGCAGCATATATCTCTGCAGCGTTGAGGGGGGGGACATGCGGACCGGGGAGCTGTTTTTTGGAGAA	CSVEGGDMRTGELFF	14	4.6947412191572266E-5	45	TCRBV29-01	TCRBV29	TCRBV29-01				01,02	TCRBD02-01*01	TCRBD02	TCRBD02-01	01				TCRBJ02-02*01	TCRBJ02	TCRBJ02-02	01				3	0	9	0	9	5	36	-1	47	54	63	14	In	VDJ
ACCTTGGAGCTGGGGGACTCGGCCCTTTATCTTTGCGCCAGCAGCTTGGATAGCGGGATCCCCACCGGGGAGCTGTTTTTTGGAGAA	CASSLDSGIPTGELFF	9	3.0180479266010744E-5	48	TCRBV05-01*01	TCRBV05	TCRBV05-01	01				TCRBD02-01*02	TCRBD02	TCRBD02-01	02				TCRBJ02-02*01	TCRBJ02	TCRBJ02-02	01				0	1	5	3	4	4	33	49	50	58	62	9	In	VDJ
NTGTCGGCTGCTCCCTCCCAGACATCTGTGTACTTCTGTGCCAGCAGTCCTGGGGGGTCCGACACCGGGGAGCTGTTTTTTGGAGAA	CASSPGGSDTGELFF	10	3.353386585112305E-5	45	TCRBV06-05*01	TCRBV06	TCRBV06-05	01				TCRBD02-01*01	TCRBD02	TCRBD02-01	01				TCRBJ02-02*01	TCRBJ02	TCRBJ02-02	01				5	3	9	1	4	3	36	48	51	57	61	10	In	VDJ
AACGCCTTGGAGCTGGACGACTCGGCCCTGTATCTCTGTGCCAGCAGCTCCACAGGGGGGTATGGCACTGAAGCTTTCTTTGGACAA	CASSSTGGYGTEAFF	14	4.6947412191572266E-5	45	TCRBV05-04*01	TCRBV05	TCRBV05-04	01				TCRBD01-01*01	TCRBD01	TCRBD01-01	01				TCRBJ01-01*01	TCRBJ01	TCRBJ01-01	01				3	2	3	1	6	4	36	49	51	59	65	14	In	VDJ
CAGCGCACAGAGCGGGGGGACTCAGCCGTGTATCTCTGTGCCAGCAGCCTCTCGGGACCGAGGAACACTGAAGCTTTCTTTGGACAA	CASSLSGPRNTEAFF	19	6.37143451171338E-5	45	TCRBV07-03*01	TCRBV07	TCRBV07-03	01								TCRBD01,TCRBD02	TCRBD01-01,TCRBD02-01		TCRBJ01-01*01	TCRBJ01	TCRBJ01-01	01				5	5	0	7	4	1	36	48	53	58	62	19	In	VDJ
GAGCCCTGAAGACAGCAGCATATATCTCTGCAGCGTTGAAAGAGGGAAATCGGACGTGCAACTAATGAAAAACTGTTTTTTGGCAGT		22	7.377450487247071E-5	53	TCRBV29-01	TCRBV29	TCRBV29-01				01,02	TCRBD02-01*02	TCRBD02	TCRBD02-01	02				TCRBJ01-04*01	TCRBJ01	TCRBJ01-04	01				2	1	11	0	12	0	28	40	41	46	58	22	Out	VDJ
CTGACTGTGAGCAACATGAGCCCTGAAGACAGCAGCATATATCTCTGCAGCGTTTCCGGGACAGGGGAATTTCTCACCTTCGGTTCG	CSVSGTGEFLTF	6	2.012031951067383E-5	36	TCRBV29-01	TCRBV29	TCRBV29-01				01,02	TCRBD01-01*01	TCRBD01	TCRBD01-01	01				TCRBJ01-02*01	TCRBJ01	TCRBJ01-02	01				5	3	0	2	7	13	45	54	57	67	74	6	In	VDJ
GAGTCTGCCATCCCCAACCAGACAGCTCTTTACTTCTGTGCCACCAGTGAGGGTGACAGGGGAATCTATGGCTACACCTTCGGTTCG	CATSEGDRGIYGYTF	4	1.341354634044922E-5	45	TCRBV24-01*01	TCRBV24	TCRBV24-01	01				TCRBD01-01*01	TCRBD01	TCRBD01-01	01				TCRBJ01-02*01	TCRBJ01	TCRBJ01-02	01				4	4	2	2	3	4	36	50	54	62	65	4	In	VDJ
ACCAGTGCCCATCCTGAAGACAGCAGCTTCTACATCTGCAGTGCTCAAAAGCAGGGGGCCGGTGGCTATGGCTACACCTTCGGTTCG	CSAQKQGAGGYGYTF	4	1.341354634044922E-5	45	TCRBV20	TCRBV20				TCRBV20-01,TCRBV20-or09_02		TCRBD01-01*01	TCRBD01	TCRBD01-01	01				TCRBJ01-02*01	TCRBJ01	TCRBJ01-02	01				5	6	4	0	6	4	36	45	51	59	65	4	In	VDJ
GTGAACGCCTTGTTGCTGGGGGACTCGGCCCTCTATCTCTGTGCCAGCAGCTTTTTCAGGGGCGTATATGGCTACACCTTCGGTTCG	CASSFFRGVYGYTF	20	6.70677317022461E-5	42	TCRBV05-06*01	TCRBV05	TCRBV05-06	01				TCRBD01-01*01	TCRBD01	TCRBD01-01	01				TCRBJ01-02*01	TCRBJ01	TCRBJ01-02	01				2	3	4	2	4	5	39	53	56	62	66	20	In	VDJ
NNNNNNNTGTCGGCTGCTCCCTCCCAGACATCTGTGTACTTCTGTGCCAGCACCCTAGGACAGGGGAGCGGCTACACCTTCGGTTCG	CASTLGQGSGYTF	15	5.0300798776684576E-5	39	TCRBV06-05*01	TCRBV06	TCRBV06-05	01				TCRBD01-01*01	TCRBD01	TCRBD01-01	01				TCRBJ01-02*01	TCRBJ01	TCRBJ01-02	01				7	5	1	2	3	8	42	52	57	66	69	15	In	VDJ
ATCCAGCGCACAGAGCGGGGGGACTCAGCCGTGTATCTCTGTGCCAGCAGCTCGCAGGGGACTAGCGGCGAGCAGTACTTCGGGCCG	CASSSQGTSGEQYF	7	2.3473706095786133E-5	42	TCRBV07-03*01	TCRBV07	TCRBV07-03	01				TCRBD02-01	TCRBD02	TCRBD02-01				01,02	TCRBJ02-07*01	TCRBJ02	TCRBJ02-07	01				4	5	0	5	0	6	39	52	57	-1	68	7	In	VDJ
CGGTCCACAAAGCTGGAGGACTCAGCCATGTACTTCTGTGCCAGCACTGGAGTCTCGGGACAGGGCTCCGAGCAGTACTTCGGGCCG	CASTGVSGQGSEQYF	10	3.353386585112305E-5	45	TCRBV02-01	TCRBV02	TCRBV02-01				01,03	TCRBD01-01*01	TCRBD01	TCRBD01-01	01				TCRBJ02-07*01	TCRBJ02	TCRBJ02-07	01				7	10	0	3	3	6	36	46	56	65	68	10	In	VDJ
AGGATCCAGCCCATGGAACCCAGGGACTTGGGCCTATATTTCTGTGCCAGCAGGTGTCAGGGTTGTTACGAGCAGTACTTCGGGCCG	CASRCQGCYEQYF	15	5.0300798776684576E-5	39	TCRBV12-01*01	TCRBV12	TCRBV12-01	01				TCRBD01-01*01	TCRBD01	TCRBD01-01	01				TCRBJ02-07*01	TCRBJ02	TCRBJ02-07	01				6	4	4	3	4	4	42	53	57	62	66	15	In	VDJ
ATCCAGCCTGCAGAGCTTGGGGACTCGGCCGTGTATCTCTGTGCCAGCAGCTTCCCGGACAGGGTCTACGAGCAGTACTTCGGGCCG	CASSFPDRVYEQYF	15	5.0300798776684576E-5	42	TCRBV11-03*01	TCRBV11	TCRBV11-03	01				TCRBD01-01*01	TCRBD01	TCRBD01-01	01				TCRBJ02-07*01	TCRBJ02	TCRBJ02-07	01				3	3	1	3	1	3	39	53	56	64	65	15	In	VDJ
GACAGTGACCAGTGCCCATCCTGAAGACAGCAGCTTCTACATCTGCAGTGCTAGTCACATTTCCTCTACGAGCAGTACTTCGGGCCG		12	4.024063902134766E-5	38	TCRBV20-01*04	TCRBV20	TCRBV20-01	04				TCRBD01-01*01	TCRBD01	TCRBD01-01	01				TCRBJ02-07*01	TCRBJ02	TCRBJ02-07	01				2	1	3	6	6	3	43	55	56	59	65	12	Out	VDJ
GTGACCAGTGCCCATCCTGAAGACAGCAGCTTCTACATCTGCAGTGCTTCGACTAGCGGGAGGGCCTACGAGCAGTACTTCGGGCCG	CSASTSGRAYEQYF	19	6.37143451171338E-5	42	TCRBV20	TCRBV20				TCRBV20-01,TCRBV20-or09_02		TCRBD02-01*02	TCRBD02	TCRBD02-01	02				TCRBJ02-07*01	TCRBJ02	TCRBJ02-07	01				5	2	2	0	0	2	39	48	50	-1	64	19	In	VDJ
ACAGTGACCAGTGCCCATCCTGAAGACAGCAGCTTCTACATCTGCAGTGCTAGAGCTGGAGGTCGGAATGAGCAGTTCTTCGGGCCA	CSARAGGRNEQFF	10	3.353386585112305E-5	39	TCRBV20	TCRBV20				TCRBV20-01,TCRBV20-or09_02		TCRBD02-01*02	TCRBD02	TCRBD02-01	02				TCRBJ02-01*01	TCRBJ02	TCRBJ02-01	01				1	2	10	1	4	7	42	55	57	62	66	10	In	VDJ
ATCCGGTCCACAAAGCTGGAGGACTCAGCCATGTACTTCTGTGCCAGCACCTCGGCGGGAGCGAACAATGAGCAGTTCTTCGGGCCA	CASTSAGANNEQFF	14	4.6947412191572266E-5	42	TCRBV02-01	TCRBV02	TCRBV02-01				01,03	TCRBD02-01*02	TCRBD02	TCRBD02-01	02				TCRBJ02-01*01	TCRBJ02	TCRBJ02-01	01				7	5	7	2	3	5	39	49	54	61	64	14	In	VDJ
NTGTCGGCTGCTCCCTCCCAGACATCTGTGTACTTCTGTGCCAGCAGTGCCGCCAGGGGGGCGGACACTGAAGCTTTCTTTGGACAA	CASSAARGADTEAFF	22	7.377450487247071E-5	45	TCRBV06	TCRBV06				TCRBV06-01,TCRBV06-05		TCRBD01-01*01	TCRBD01	TCRBD01-01	01				TCRBJ01-01*01	TCRBJ01	TCRBJ01-01	01				4	4	4	1	4	3	36	49	53	60	64	22	In	VDJ
GAGTCCGCCAGCACCAACCAGACATCTATGTACCTCTGTGCCAGCAGCCGGGACAGGGGCTTGAACACTGAAGCTTTCTTTGGACAA	CASSRDRGLNTEAFF	7	2.3473706095786133E-5	45	TCRBV28-01*01	TCRBV28	TCRBV28-01	01				TCRBD01-01*01	TCRBD01	TCRBD01-01	01				TCRBJ01-01*01	TCRBJ01	TCRBJ01-01	01				6	2	0	2	2	0	36	47	49	59	61	7	In	VDJ
ATCAATTCCCTGGAGCTTGGTGACTCTGCTGTGTATTTCTGTGCCAGCAGCCCACAAACAGGGTACGATGGCTACACCTTCGGTTCG	CASSPQTGYDGYTF	11	3.6887252436235355E-5	42	TCRBV03-01/03-02*01	TCRBV03	TCRBV03-01/03-02	01				TCRBD01-01*01	TCRBD01	TCRBD01-01	01				TCRBJ01-02*01	TCRBJ01	TCRBJ01-02	01				4	5	3	3	4	6	39	52	57	63	67	11	In	VDJ
ATCCTGGAGTCGCCCAGCCCCAACCAGACCTCTCTGTACTTCTGTGCCAGCAGTTTCCGGGGTGGGTACGAGCAGTACTTCGGGCCG	CASSFRGGYEQYF	15	5.0300798776684576E-5	39	TCRBV27-01*01	TCRBV27	TCRBV27-01	01				TCRBD02-01*01	TCRBD02	TCRBD02-01	01				TCRBJ02-07*01	TCRBJ02	TCRBJ02-07	01				3	1	8	3	4	4	42	56	57	62	66	15	In	VDJ
CAGCCTGCAGAGCTTGGGGACTCGGCCGTGTATCTCTGTGCCAGCAGCCGCGGGGGGAGGGCCCTCTACGAGCAGTACTTCGGGCCG	CASSRGGRALYEQYF	8	2.682709268089844E-5	45	TCRBV11-03*01	TCRBV11	TCRBV11-03	01				TCRBD02-01*01	TCRBD02	TCRBD02-01	01				TCRBJ02-07*01	TCRBJ02	TCRBJ02-07	01				5	1	7	1	8	3	36	48	49	57	65	8	In	VDJ
ATCCAGCGCACAGAGCAGGGGGACTCGGCCATGTATCTCTGTGCCAGCAGCTCGGCGGGATGGTCCTACGAGCAGTACTTCGGGCCG	CASSSAGWSYEQYF	21	7.04211182873584E-5	42	TCRBV07-09*01	TCRBV07	TCRBV07-09	01				TCRBD02-01*02	TCRBD02	TCRBD02-01	02				TCRBJ02-07*01	TCRBJ02	TCRBJ02-07	01				4	2	7	3	3	1	39	52	54	60	63	21	In	VDJ
GACAGTGACCAGTGCCCATCCTGAAGACAGCAGCTTCTACATCTGCAGTGCCCCTGGACTGCTGCCTACGAGCAGTACTTCGGGCCG		8	2.682709268089844E-5	38	TCRBV20	TCRBV20				TCRBV20-01,TCRBV20-or09_02		TCRBD02-01	TCRBD02	TCRBD02-01				01,02	TCRBJ02-07*01	TCRBJ02	TCRBJ02-07	01				6	4	1	10	4	2	43	51	55	60	64	8	Out	VDJ
CTGAAGATCCGGTCCACAAAGCTGGAGGACTCAGCCATGTACTTCTGTGCCAGCACGACGACAGACTACGAGCAGTACTTCGGGCCG	CASTTTDYEQYF	19	6.37143451171338E-5	36	TCRBV02-01	TCRBV02	TCRBV02-01				01,03	TCRBD01-01*01	TCRBD01	TCRBD01-01	01				TCRBJ02-07*01	TCRBJ02	TCRBJ02-07	01				7	4	2	5	1	3	45	55	59	64	65	19	In	VDJ
AATGTGAGCACCTTGGAGCTGGGGGACTCGGCCCTTTATCTTTGCGCCAGCAGCTTGGGACAGCACTACGAGCAGTACTTCGGGCCG	CASSLGQHYEQYF	13	4.359402560645996E-5	39	TCRBV05-01*01	TCRBV05	TCRBV05-01	01				TCRBD01-01*01	TCRBD01	TCRBD01-01	01				TCRBJ02-07*01	TCRBJ02	TCRBJ02-07	01				0	0	2	5	2	3	42	-1	58	63	65	13	In	VDJ
ATTCTGGAGTCCGCCAGCACCAACCAGACATCTATGTACCTCTGTGCCAGCAGTCCGGGGACAGGGCACGAGCAGTACTTCGGGCCG	CASSPGTGHEQYF	13	4.359402560645996E-5	39	TCRBV28-01*01	TCRBV28	TCRBV28-01	01				TCRBD01-01*01	TCRBD01	TCRBD01-01	01				TCRBJ02-07*01	TCRBJ02	TCRBJ02-07	01				5	3	0	3	1	5	42	54	57	66	67	13	In	VDJ
CTGAGCTCTCTGGAGCTGGGGGACTCAGCTTTGTATTTCTGTGCCAGCAGCGTAGGGCGCTCTGGAAACACCATATATTTTGGAGAG	CASSVGRSGNTIYF	8	2.682709268089844E-5	42	TCRBV09-01*01	TCRBV09	TCRBV09-01	01								TCRBD01,TCRBD02	TCRBD01-01,TCRBD02-01		TCRBJ01-03*01	TCRBJ01	TCRBJ01-03	01				0	0	9	0	1	0	39	-1	55	58	59	8	In	VDJ
TCGGCCCAAAAGAACCCGACAGCTTTCTATCTCTGTGCCAGTAGTAGGACAGGGAGCAACTCTGGAAACACCATATATTTTGGAGAG	CASSRTGSNSGNTIYF	8	2.682709268089844E-5	48	TCRBV19-01*01	TCRBV19	TCRBV19-01	01				TCRBD01-01*01	TCRBD01	TCRBD01-01	01				TCRBJ01-03*01	TCRBJ01	TCRBJ01-03	01				4	0	1	3	5	0	33	-1	46	54	59	8	In	VDJ
AACGCCTTGGAGCTGGAGGACTCGGCCCTGTATCTCTGTGCCAGCAGTCCGAGGAGCGGGATATACAATGAGCAGTTCTTCGGGCCA	CASSPRSGIYNEQFF	21	7.04211182873584E-5	45	TCRBV05-08*01	TCRBV05	TCRBV05-08	01				TCRBD02-01*02	TCRBD02	TCRBD02-01	02				TCRBJ02-01*01	TCRBJ02	TCRBJ02-01	01				5	7	6	3	2	4	36	47	54	61	63	21	In	VDJ
GTGAACGCCTTGGAGCTGGAGGACTCGGCCCTGTATCTCTGTGCCAGCAGCTTGTCCGGGGGGGCAAATGAGCAGTTCTTCGGGCCA	CASSLSGGANEQFF	16	5.365418536179688E-5	42	TCRBV05-08*01	TCRBV05	TCRBV05-08	01				TCRBD02-01*01	TCRBD02	TCRBD02-01	01				TCRBJ02-01*01	TCRBJ02	TCRBJ02-01	01				1	2	8	0	2	7	39	54	56	64	66	16	In	VDJ
GAGTCTGCCATCCCCAACCAGACAGCTCTTTACTTCTGTGCCACCAGTGACCCGGACAGGTACCAAGAGACCCAGTACTTCGGGCCA	CATSDPDRYQETQYF	8	2.682709268089844E-5	45	TCRBV24-01*01	TCRBV24	TCRBV24-01	01				TCRBD01-01*01	TCRBD01	TCRBD01-01	01				TCRBJ02-05*01	TCRBJ02	TCRBJ02-05	01				4	3	1	4	1	0	36	50	53	60	61	8	In	VDJ
CAGCGCACAGAGCAGGGGGACTCGGCCATGTATCTCTGTGCCAGCAGCTCCCGGGAGGCCAACACAGATACGCAGTATTTTGGCCCA	CASSSREANTDTQYF	28	9.389482438314453E-5	45	TCRBV07-09*01	TCRBV07	TCRBV07-09	01				TCRBD02-01*02	TCRBD02	TCRBD02-01	02				TCRBJ02-03*01	TCRBJ02	TCRBJ02-03	01				4	2	8	1	4	2	36	49	51	58	62	28	In	VDJ
TTCTGGAGTCCGCCAGCACCAACCAGACATCTATGTACCTCTGTGCCAGCCATCTAGCGAAACACCGGGGAGCTGTTTTTTGGAGAA		11	3.6887252436235355E-5	40	TCRBV28-01*01	TCRBV28	TCRBV28-01	01				TCRBD02-01	TCRBD02	TCRBD02-01				01,02	TCRBJ02-02*01	TCRBJ02	TCRBJ02-02	01				8	3	4	6	1	2	41	50	53	59	60	11	Out	VDJ
NNNNNNNTGTCGGCTGCTCCCTCCCAGACATCTGTGTACTTCTGTGCCAGCAGTGAATGGGCAGGGAACGGAGCTTTCTTTGGACAA	CASSEWAGNGAFF	10	3.353386585112305E-5	39	TCRBV06-01*01	TCRBV06	TCRBV06-01	01				TCRBD01-01*01	TCRBD01	TCRBD01-01	01				TCRBJ01-01*01	TCRBJ01	TCRBJ01-01	01				2	4	4	3	5	10	42	57	61	66	71	10	In	VDJ
AACCTGAGCTCTCTGGAGCTGGGGGACTCAGCTTTGTATTTCTGTGCCAGCAGCGTAGCTTCCAGGTCTGAAGCTTTCTTTGGACAA	CASSVASRSEAFF	9	3.0180479266010744E-5	39	TCRBV09-01*01	TCRBV09	TCRBV09-01	01				TCRBD01-01*01	TCRBD01	TCRBD01-01	01				TCRBJ01-01*01	TCRBJ01	TCRBJ01-01	01				0	4	4	4	1	6	42	58	62	66	67	9	In	VDJ
ATCCGGTCCACAAAGCTGGAGGACTCAGCCATGTACTTCTGTGCCAGCAGTGAAGTCGGGATTAGAACTGAAGCTTTCTTTGGACAA	CASSEVGIRTEAFF	27	9.054143779803223E-5	42	TCRBV02-01	TCRBV02	TCRBV02-01				01,03	TCRBD02-01*02	TCRBD02	TCRBD02-01	02				TCRBJ01-01*01	TCRBJ01	TCRBJ01-01	01				1	1	8	3	5	5	39	55	56	61	66	27	In	VDJ
GCCCTGCAGCCAGAAGACTCAGCCCTGTATCTCTGCGCCAGCAGCCAAGATCCATTCATGGGCAATCAGCCCCAGCATTTTGGTGAT	CASSQDPFMGNQPQHF	4	1.341354634044922E-5	48	TCRBV04-01*01	TCRBV04	TCRBV04-01	01								TCRBD01,TCRBD02	TCRBD01-01,TCRBD02-01		TCRBJ01-05*01	TCRBJ01	TCRBJ01-05	01				0	9	0	10	0	2	33	50	59	-1	61	4	In	VDJ
CATCGGCCCAAAAGAACCCGACAGCTTTCTATCTCTGTGCCAGTCTATATCGTGGTTATTGGGTAGCAGCCCCAGCATTTTGGTGAT		8	2.682709268089844E-5	46	TCRBV19-01*01	TCRBV19	TCRBV19-01	01								TCRBD01,TCRBD02	TCRBD01-01,TCRBD02-01		TCRBJ01-05*01	TCRBJ01	TCRBJ01-05	01				8	16	0	9	3	7	35	44	60	63	66	8	Out	VDJ
TCTAAGAAGCTCCTTCTCAGTGACTCTGGCTTCTATCTCTGTGCCTGGACAATAAGTAGTCCCCAGGCACCCCTCCACTTTGGGAAT	CAWTISSPQAPLHF	4	1.341354634044922E-5	42	TCRBV30-01*01	TCRBV30	TCRBV30-01	01				TCRBD01-01*01	TCRBD01	TCRBD01-01	01				TCRBJ01-06*01	TCRBJ01	TCRBJ01-06	01				4	14	4	4	0	11	39	49	63	-1	67	4	In	VDJ
CTGGAGTCCGCCAGCACCAACCAGACATCTATGTACCTCTGTGCCAGCAGGGGTGACCGAGGTTACTATGGCTACACCTTCGGTTCG	CASRGDRGYYGYTF	17	5.7007571946909184E-5	42	TCRBV28-01*01	TCRBV28	TCRBV28-01	01				TCRBD02-01*02	TCRBD02	TCRBD02-01	02				TCRBJ01-02*01	TCRBJ01	TCRBJ01-02	01				6	8	11	1	2	3	39	50	58	62	64	17	In	VDJ
CACATCAATTCCCTGGAGCTTGGTGACTCTGCTGTGTATTTCTGTGCCAGCAGCGTAGACAGTAACTATGGCTACACCTTCGGTTCG	CASSVDSNYGYTF	4	1.341354634044922E-5	39	TCRBV03-01/03-02*01	TCRBV03	TCRBV03-01/03-02	01				TCRBD01-01*01	TCRBD01	TCRBD01-01	01				TCRBJ01-02*01	TCRBJ01	TCRBJ01-02	01				5	3	2	5	0	1	42	54	57	-1	62	4	In	VDJ
AACGCCTTGTTGCTGGGGGACTCGGCCCTGTATCTCTGTGCCAGCAGCCCTGGGGGGGCGCGGAGAAACACCATATATTTTGGAGAG	CASSPGGARRNTIYF	7	2.3473706095786133E-5	45	TCRBV05-05*01	TCRBV05	TCRBV05-05	01				TCRBD02-01*01	TCRBD02	TCRBD02-01	01				TCRBJ01-03*01	TCRBJ01	TCRBJ01-03	01				4	3	9	0	6	5	36	48	51	58	64	7	In	VDJ
ATCCAGCCCTCAGAACCCAGGGACTCAGCTGTGTACTTCTGTGCCAGCACCCGCCTGACTGGGGCCAACGTCCTGACTTTCGGGGCC	CASTRLTGANVLTF	5	1.6766932925561525E-5	42	TCRBV12	TCRBV12				TCRBV12-03/12-04,TCRBV12-04						TCRBD01,TCRBD02	TCRBD01-01,TCRBD02-01		TCRBJ02-06*01	TCRBJ02	TCRBJ02-06	01				7	7	2	8	0	2	39	49	56	-1	58	5	In	VDJ
CAGCCAGAAGACTCAGCCCTGTATCTCTGCGCCAGCAGCCAGACACTCCTTAGGACTAGCGGGAGGGCTGAGCAGTTCTTCGGGCCA	CASSQTLLRTSGRAEQFF	4	1.341354634044922E-5	54	TCRBV04-01*01	TCRBV04	TCRBV04-01	01				TCRBD02-01*02	TCRBD02	TCRBD02-01	02				TCRBJ02-01*01	TCRBJ02	TCRBJ02-01	01				3	11	1	0	1	9	27	41	52	67	68	4	In	VDJ
AAGCTGGAGGACTCAGCCATGTACTTCTGTGCCAGCAGTGGTTTACACACGGGGGGAGGGCGAGGGAATGAGCAGTTCTTCGGGCCA	CASSGLHTGGGRGNEQFF	10	3.353386585112305E-5	54	TCRBV02-01	TCRBV02	TCRBV02-01				01,03	TCRBD02-01	TCRBD02	TCRBD02-01				01,02	TCRBJ02-01*01	TCRBJ02	TCRBJ02-01	01				4	9	8	1	10	7	27	40	49	56	66	10	In	VDJ
AACCTGAGCTCTCTGGAGCTGGGGGACTCAGCTTTGTATTTCTGTGCCAGCAGCGTCACCGGGGCGAATGAGCAGTTCTTCGGGCCA	CASSVTGANEQFF	8	2.682709268089844E-5	39	TCRBV09-01*01	TCRBV09	TCRBV09-01	01								TCRBD01,TCRBD02	TCRBD01-01,TCRBD02-01		TCRBJ02-01*01	TCRBJ02	TCRBJ02-01	01				2	4	7	0	1	7	42	56	60	65	66	8	In	VDJ
CTGATTCTGGAGTCCGCCAGCACCAACCAGACATCTATGTACCTCTGTGCCAGCAGTTTAGGGCGAGAGACCCAGTACTTCGGGCCA	CASSLGRETQYF	7	2.3473706095786133E-5	36	TCRBV28-01*01	TCRBV28	TCRBV28-01	01				TCRBD01-01*01	TCRBD01	TCRBD01-01	01				TCRBJ02-05*01	TCRBJ02	TCRBJ02-05	01				2	0	8	0	1	4	45	-1	60	64	65	7	In	VDJ
CTGGAGTCCGCTACCAGCTCCCAGACATCTGTGTACTTCTGTGCCAGCCAACCCGGGGGGCAGGGGACTGAAGCTTTCTTTGGACAA	CASQPGGQGTEAFF	17	5.7007571946909184E-5	42	TCRBV10-03*01	TCRBV10	TCRBV10-03	01				TCRBD02-01*01	TCRBD02	TCRBD02-01	01				TCRBJ01-01*01	TCRBJ01	TCRBJ01-01	01				10	7	8	1	6	5	39	46	53	60	66	17	In	VDJ
TCCGCCAGCACCAACCAGACATCTATGTACCTCTGTGCCAGCGGCTTCCCCAGGGTGATCTCGAACACTGAAGCTTTCTTTGGACAA	CASGFPRVISNTEAFF	6	2.012031951067383E-5	48	TCRBV28-01*01	TCRBV28	TCRBV28-01	01				TCRBD01-01*01	TCRBD01	TCRBD01-01	01				TCRBJ01-01*01	TCRBJ01	TCRBJ01-01	01				8	8	4	3	7	1	33	42	50	55	62	6	In	VDJ
AGCAACATGAGCCCTGAAGACAGCAGCATATATCTCTGCAGCGTCCGTACAGGGAGCCCTACTAATGAAAAACTGTTTTTTGGCAGT	CSVRTGSPTNEKLFF	7	2.3473706095786133E-5	45	TCRBV29-01	TCRBV29	TCRBV29-01				01,02	TCRBD01-01*01	TCRBD01	TCRBD01-01	01				TCRBJ01-04*01	TCRBJ01	TCRBJ01-04	01				6	4	3	3	6	2	36	44	48	54	60	7	In	VDJ
GACATCCGCTCACCAGGCCTGGGGGACGCAGCCATGTACCTGTGTGCCACCAGCAGAGGAGTAGGGCAGCCCCAGCATTTTGGTGAT	CATSRGVGQPQHF	16	5.365418536179688E-5	39	TCRBV15-01*02	TCRBV15	TCRBV15-01	02								TCRBD01,TCRBD02	TCRBD01-01,TCRBD02-01		TCRBJ01-05*01	TCRBJ01	TCRBJ01-05	01				1	4	5	3	0	7	42	58	62	-1	66	16	In	VDJ
CCAGACATCTATGTACCTCTGTGCCAGCAGTTGACCTAAGAAGTTTAGGGCAGGGGGAAAGGTAATTCACCCCTCCACTTTGGGAAT		15	5.0300798776684576E-5	62	TCRBV28-01*01	TCRBV28	TCRBV28-01	01				TCRBD01-01*01	TCRBD01	TCRBD01-01	01				TCRBJ01-06*01	TCRBJ01	TCRBJ01-06	01				4	18	4	1	5	6	19	32	50	57	62	15	Out	VDJ
TACACGCCCTGCAGCCAGAAGACTCAGCCCTGTATCTCTGCGCCAGCAGCCAAGAATTTGACAGTGGAGGGCTACACCTTCGGTTCG		25	8.383466462780762E-5	43	TCRBV04-01*01	TCRBV04	TCRBV04-01	01				TCRBD01-01*01	TCRBD01	TCRBD01-01	01				TCRBJ01-02*01	TCRBJ01	TCRBJ01-02	01				0	4	2	5	5	8	38	55	59	64	69	25	Out	VDJ
NNNNTGTCGGCTGCTCCCTCCCAAACATCTGTGTACTTCTGTGCCAGCAGTTACCGGGACGGCTCCTACGAGCAGTACTTCGGGCCG	CASSYRDGSYEQYF	15	5.0300798776684576E-5	42	TCRBV06-02/06-03*01	TCRBV06	TCRBV06-02/06-03	01								TCRBD01,TCRBD02	TCRBD01-01,TCRBD02-01		TCRBJ02-07*01	TCRBJ02	TCRBJ02-07	01				2	1	0	7	2	0	39	54	55	60	62	15	In	VDJ
GAAGACAGCAGCTTCTACATCTGCAGTGCTAGAGACACCTATCGACAGGGAGGGTCCCTCAGCTCCTACGAGCAGTACTTCGGGCCG	CSARDTYRQGGSLSSYEQYF	25	8.383466462780762E-5	60	TCRBV20	TCRBV20				TCRBV20-01,TCRBV20-or09_02						TCRBD01,TCRBD02	TCRBD01-01,TCRBD02-01		TCRBJ02-07*01	TCRBJ02	TCRBJ02-07	01				0	8	2	3	12	0	21	35	43	50	62	25	In	VDJ
AGTCCGCCAGCACCAACCAGACATCTATGTACCTCTGTGCCAGCAGTTTATGTCTAGCCAGGATCCTACGAGCAGTACTTCGGGCCG		7	2.3473706095786133E-5	46	TCRBV28-01*01	TCRBV28	TCRBV28-01	01				TCRBD02-01	TCRBD02	TCRBD02-01				01,02	TCRBJ02-07*01	TCRBJ02	TCRBJ02-07	01				0	1	4	7	5	1	35	52	53	58	63	7	Out	VDJ
TGCAGCCAGAAGACTCAGCCCTGTATCTCTGCGCCAGCAGCCAAGAACCCCCAGGGGACCGGGACCTACGAGCAGTACTTCGGGCCG		21	7.04211182873584E-5	52	TCRBV04-01*01	TCRBV04	TCRBV04-01	01				TCRBD01-01*01	TCRBD01	TCRBD01-01	01				TCRBJ02-07*01	TCRBJ02	TCRBJ02-07	01				0	5	4	2	7	2	29	46	51	57	64	21	Out	VDJ
GACATCCGCTCACCAGGCCTGGGGGACGCAGCCATGTACCTGTGTGCCACCAGCAGAGATCTTGGGAGCACCATATATTTTGGAGAG	CATSRDLGSTIYF	6	2.012031951067383E-5	39	TCRBV15-01*02	TCRBV15	TCRBV15-01	02				TCRBD02-01*02	TCRBD02	TCRBD02-01	02				TCRBJ01-03*01	TCRBJ01	TCRBJ01-03	01				0	4	9	2	0	9	42	59	63	-1	68	6	In	VDJ
CCAGTGCCCATCCTGAAGACAGCAGCTTCTACATCTGCAGTGCTAGAGATTAAGACAGGGAGGAAGGACACCATATATTTTGGAGAG		8	2.682709268089844E-5	46	TCRBV20	TCRBV20				TCRBV20-01,TCRBV20-or09_02		TCRBD01-01*01	TCRBD01	TCRBD01-01	01				TCRBJ01-03*01	TCRBJ01	TCRBJ01-03	01				0	4	2	3	7	8	35	49	53	60	67	8	Out	VDJ
TCAAGATCCAGCCTGCAGAGCTTGGGGACTCGGCCGTGTATCTCTGTGCCTGGGCAGGGCTCCGGAAACACCATATATTTTGGAGAG		4	1.341354634044922E-5	37	TCRBV11-03*01	TCRBV11	TCRBV11-03	01				TCRBD01-01*01	TCRBD01	TCRBD01-01	01				TCRBJ01-03*01	TCRBJ01	TCRBJ01-03	01				11	4	4	3	4	4	44	50	54	59	63	4	Out	VDJ
GCTGCCTCCTCCCAGACATCTGTATATTTCTGCGCCAGCAGTGAACCCTCTCGTGGCGGGAGGGGCAATGAGCAGTTCTTCGGGCCA	CASSEPSRGGRGNEQFF	22	7.377450487247071E-5	51	TCRBV10-01	TCRBV10	TCRBV10-01				01,03	TCRBD02-01*02	TCRBD02	TCRBD02-01	02				TCRBJ02-01*01	TCRBJ02	TCRBJ02-01	01				3	11	7	0	1	6	30	44	55	64	65	22	In	VDJ
AATTCCCTGGAGCTTGGTGACTCTGCTGTGTATTTCTGTGCCAGCAGCAGGACTGGACTCTCCTACAATGAGCAGTTCTTCGGGCCA	CASSRTGLSYNEQFF	14	4.6947412191572266E-5	45	TCRBV03-01/03-02*01	TCRBV03	TCRBV03-01/03-02	01				TCRBD02-01	TCRBD02	TCRBD02-01				01,02	TCRBJ02-01*01	TCRBJ02	TCRBJ02-01	01				5	1	1	10	5	0	36	48	49	54	59	14	In	VDJ
GGCCTGGGGGACGCAGCCATGTACCTGTGTGCCACTAGCGAACGACTAGCGGGAGGTAGCTCCTACAATGAGCAGTTCTTCGGGCCA	CATSERLAGGSSYNEQFF	13	4.359402560645996E-5	54	TCRBV15-01*02	TCRBV15	TCRBV15-01	02				TCRBD02-01*02	TCRBD02	TCRBD02-01	02				TCRBJ02-01*01	TCRBJ02	TCRBJ02-01	01				5	4	2	1	3	0	27	39	43	56	59	13	In	VDJ
ACATCGGCCCAAAAGAACCCGACAGCTTTCTATCTCTGTGCCAGTACCGAGGACAGGGGGCTTCACAATGAGCAGTTCTTCGGGCCA	CASTEDRGLHNEQFF	17	5.7007571946909184E-5	45	TCRBV19-01*01	TCRBV19	TCRBV19-01	01				TCRBD01-01*01	TCRBD01	TCRBD01-01	01				TCRBJ02-01*01	TCRBJ02	TCRBJ02-01	01				7	4	1	0	3	5	36	46	50	61	64	17	In	VDJ
CTGCAGCCAGAAGACTCAGCCCTGTATCTCTGCGCCAGCAGCCAACCCAGGACCGGGACTAACCACAATGAGCAGTTCTTCGGGCCA	CASSQPRTGTNHNEQFF	40	1.341354634044922E-4	51	TCRBV04-01*01	TCRBV04	TCRBV04-01	01				TCRBD02-01	TCRBD02	TCRBD02-01				01,02	TCRBJ02-01*01	TCRBJ02	TCRBJ02-01	01				2	9	0	9	3	5	30	45	54	61	64	40	In	VDJ
AGCACCTTGGAGCTGGGGGACTCGGCCCTTTATCTTTGCGCCAGCAGCTTGAGGGAATGGGGAAAAGATACGCAGTATTTTGGCCCA	CASSLREWGKDTQYF	14	4.6947412191572266E-5	45	TCRBV05-01*01	TCRBV05	TCRBV05-01	01								TCRBD01,TCRBD02	TCRBD01-01,TCRBD02-01		TCRBJ02-03*01	TCRBJ02	TCRBJ02-03	01				1	1	0	8	9	5	36	51	52	56	65	14	In	VDJ
CAGTCCACGGAGTCAGGGGACACAGCACTGTATTTCTGACATACTTGAGTGGGCAGGGAGAACACCGGGGAGCTGTTTTTTGGAGAA	*HT*VGRENTGELFF	10	3.353386585112305E-5	45	TCRBV21-01*01	TCRBV21	TCRBV21-01	01				TCRBD01-01*01	TCRBD01	TCRBD01-01	01				TCRBJ02-02*01	TCRBJ02	TCRBJ02-02	01				15	15	4	3	1	1	36	38	53	58	59	10	Stop	VDJ
NCTCTCACTGTGACATCGGCCCAAAAGAACCCGACAGCTTTCTATCTCTGTGCCAGTAATTATCGGACTGAAGCTTTCTTTGGACAA	CASNYRTEAFF	6	2.012031951067383E-5	33	TCRBV19-01*01	TCRBV19	TCRBV19-01	01				TCRBD02-01	TCRBD02	TCRBD02-01				01,02	TCRBJ01-01*01	TCRBJ01	TCRBJ01-01	01				7	5	8	5	0	5	48	58	63	-1	66	6	In	VDJ
NNNNTGTCGGCTGCTCCCTCCCAGACATCTGTGTACTTCTGTGCCAGCAGTGGGTCGGCGGGGAACACTGAAGCTTTCTTTGGACAA	CASSGSAGNTEAFF	10	3.353386585112305E-5	42	TCRBV06	TCRBV06				TCRBV06-01,TCRBV06-05		TCRBD02-01	TCRBD02	TCRBD02-01				01,02	TCRBJ01-01*01	TCRBJ01	TCRBJ01-01	01				4	5	7	4	0	1	39	52	57	-1	62	10	In	VDJ
NNNNTGTCGGCTGCTCCCTCCCAGACATCTGTGTACTTCTGTGCCAGCAGACAGTCAGGGAAGAACACTGAAGCTTTCTTTGGACAA	CASRQSGKNTEAFF	19	6.37143451171338E-5	42	TCRBV06-05*01	TCRBV06	TCRBV06-05	01				TCRBD01-01*01	TCRBD01	TCRBD01-01	01				TCRBJ01-01*01	TCRBJ01	TCRBJ01-01	01				6	5	4	3	2	1	39	50	55	60	62	19	In	VDJ
ACCAGTGCCCATCCTGAAGACAGCAGCTTCTACATCTGCAGTGCTAGAGATCGGCGGCGGAAGAACACTGAAGCTTTCTTTGGACAA	CSARDRRRKNTEAFF	9	3.0180479266010744E-5	45	TCRBV20	TCRBV20				TCRBV20-01,TCRBV20-or09_02		TCRBD02-01	TCRBD02	TCRBD02-01				01,02	TCRBJ01-01*01	TCRBJ01	TCRBJ01-01	01				0	3	7	5	5	1	36	50	53	57	62	9	In	VDJ
NNNNNNNNNTGTCGGCTGCTCCCTCCCAGACATCTGTGTACTTCTGTGCCAGGGGACGGGAGCAATCAGCCCCAGCATTTTGGTGAT		30	1.0060159755336915E-4	37	TCRBV06-05*01	TCRBV06	TCRBV06-05	01								TCRBD01,TCRBD02	TCRBD01-01,TCRBD02-01		TCRBJ01-05*01	TCRBJ01	TCRBJ01-05	01				9	0	0	7	3	1	44	-1	52	57	60	30	Out	VDJ
TTGGTGACTCTGCTGTGTATTTCTGTGCCAGCAGCCAAGTCGAGAGGGCCCAGGGGGGCCCCCAATCAGCCCCAGCATTTTGGTGAT		12	4.024063902134766E-5	58	TCRBV03-01/03-02*01	TCRBV03	TCRBV03-01/03-02	01				TCRBD01-01*01	TCRBD01	TCRBD01-01	01				TCRBJ01-05*01	TCRBJ01	TCRBJ01-05	01				1	11	4	1	5	3	23	39	50	57	62	12	Out	VDJ
GAGCTCTCTGGAGCTGGGGGACTCAGCTTTGTATTTCTGTGCCAGCAACCACACGGACAGTAAGATTCACCCCTCCACTTTGGGAAT		5	1.6766932925561525E-5	44	TCRBV09-01*01	TCRBV09	TCRBV09-01	01				TCRBD01-01*01	TCRBD01	TCRBD01-01	01				TCRBJ01-06*01	TCRBJ01	TCRBJ01-06	01				6	7	1	5	4	8	37	47	54	60	64	5	Out	VDJ
CTGGAGTCCGCCAGCACCAACCAGACATCTATGTACCTCTGTGCCAGCGCAATCCGACTAGCGGCGTACGAGCAGTACTTCGGGCCG	CASAIRLAAYEQYF	19	6.37143451171338E-5	42	TCRBV28-01*01	TCRBV28	TCRBV28-01	01				TCRBD02-01	TCRBD02	TCRBD02-01				01,02	TCRBJ02-07*01	TCRBJ02	TCRBJ02-07	01				8	7	2	5	2	4	39	48	55	64	66	19	In	VDJ
AGTGCCCATCCTGAAGACAGCAGCTTCTACATCTGCAGTGCTAGAGGGAGTACTAGCGGGAGCTCCTACGAGCAGTACTTCGGGCCG	CSARGSTSGSSYEQYF	3	1.0060159755336915E-5	48	TCRBV20	TCRBV20				TCRBV20-01,TCRBV20-or09_02		TCRBD02-01*02	TCRBD02	TCRBD02-01	02				TCRBJ02-07*01	TCRBJ02	TCRBJ02-07	01				1	5	3	2	0	0	33	46	51	-1	62	3	In	VDJ
AGCACCTTGGAGCTGGGGGACTCGGCCCTTTATCTTTGCGCCAGCAGCCCTACGGACTTCTTCCTAGACGAGCAGTACTTCGGGCCG	CASSPTDFFLDEQYF	5	1.6766932925561525E-5	45	TCRBV05-01*01	TCRBV05	TCRBV05-01	01				TCRBD02-01	TCRBD02	TCRBD02-01				01,02	TCRBJ02-07*01	TCRBJ02	TCRBJ02-07	01				4	5	1	10	9	5	36	48	53	58	67	5	In	VDJ
CTGAAGATCCAGCGCACACAGCAGGAGGACTCCGCCGTGTATCTCTGTGCCAGCAGCTTAGCGGACAGGGTACAGTACTTCGGGCCG	CASSLADRVQYF	13	4.359402560645996E-5	36	TCRBV07-08*01	TCRBV07	TCRBV07-08	01				TCRBD01-01*01	TCRBD01	TCRBD01-01	01				TCRBJ02-07*01	TCRBJ02	TCRBJ02-07	01				0	0	1	3	2	10	45	-1	62	70	72	13	In	VDJ
ATCCAGCCTGCAAAGCTTGAGGACTCGGCCGTGTATCTCTGTGCCAGCAGCTACGGGGCCCCGGGAAATGAGCAGTTCTTCGGGCCA	CASSYGAPGNEQFF	10	3.353386585112305E-5	42	TCRBV11-02*01	TCRBV11	TCRBV11-02	01								TCRBD01,TCRBD02	TCRBD01-01,TCRBD02-01		TCRBJ02-01*01	TCRBJ02	TCRBJ02-01	01				4	2	7	0	7	7	39	52	54	59	66	10	In	VDJ
ATCCAGCGCACAGAGCAGGGGGACTCGGCCATGTATCTCTGTGCCAGCAGCTTCGTGGGAGGGCCCCCGGAGCAGTTCTTCGGGCCA	CASSFVGGPPEQFF	16	5.365418536179688E-5	42	TCRBV07-09*01	TCRBV07	TCRBV07-09	01				TCRBD02-01*02	TCRBD02	TCRBD02-01	02				TCRBJ02-01*01	TCRBJ02	TCRBJ02-01	01				3	3	9	0	6	10	39	53	56	63	69	16	In	VDJ
AACCTGAGCTCTCTGGAGCTGGGGGACTCAGCTTTGTATTTCTGTGCCAGCAGCGTAAGGGTGGACGAGACCCAGTACTTCGGGCCA	CASSVRVDETQYF	12	4.024063902134766E-5	39	TCRBV09-01*01	TCRBV09	TCRBV09-01	01								TCRBD01,TCRBD02	TCRBD01-01,TCRBD02-01		TCRBJ02-05*01	TCRBJ02	TCRBJ02-05	01				1	5	1	7	0	5	42	57	62	-1	66	12	In	VDJ
GTGACATCGGCCCAAAAGAACCCGACAGCTTTCTATCTCTGTGCCAGTAGTTTCAGGACAGGGCAAGAGACCCAGTACTTCGGGCCA	CASSFRTGQETQYF	15	5.0300798776684576E-5	42	TCRBV19-01*01	TCRBV19	TCRBV19-01	01				TCRBD01-01*01	TCRBD01	TCRBD01-01	01				TCRBJ02-05*01	TCRBJ02	TCRBJ02-05	01				5	4	1	3	0	2	39	51	55	-1	63	15	In	VDJ
GCTGGGGGACTCAGCTTTGTATTTCTGTGCCAGCAGCTCCAGTCCGGGGGGCCGGGACAGGGGTCAGATACGCAGTATTTTGGCCCA		13	4.359402560645996E-5	56	TCRBV09-01*01	TCRBV09	TCRBV09-01	01				TCRBD01-01*01	TCRBD01	TCRBD01-01	01				TCRBJ02-03*01	TCRBJ02	TCRBJ02-03	01				4	16	0	2	1	4	25	37	53	63	64	13	Out	VDJ
ACAGAGCAGGGGGACTCGGCCATGTATCTCTGTGCCAGCAGCCCCACTAGTGGGGCGGGAGTTGCAGATACGCAGTATTTTGGCCCA	CASSPTSGAGVADTQYF	36	1.2072191706404298E-4	51	TCRBV07-09*01	TCRBV07	TCRBV07-09	01				TCRBD02-01*02	TCRBD02	TCRBD02-01	02				TCRBJ02-03*01	TCRBJ02	TCRBJ02-03	01				5	12	7	2	3	4	30	42	54	61	64	36	In	VDJ
AGCAACATGAGCCCTGAAGACAGCAGCATATATCTCTGCAGCGTAGACCCGGGGGGGGCGAACACCGGGGAGCTGTTTTTTGGAGAA	CSVDPGGANTGELFF	7	2.3473706095786133E-5	45	TCRBV29-01	TCRBV29	TCRBV29-01				01,02	TCRBD02-01*01	TCRBD02	TCRBD02-01	01				TCRBJ02-02*01	TCRBJ02	TCRBJ02-02	01				6	5	8	0	1	0	36	44	49	57	58	7	In	VDJ
AACGCCTTGTTGCTGGGGGACTCGGCCCTGTATCTCTGTGCCAGCAGCCAGGACAGGGGGCGGATCACTGAAGCTTTCTTTGGACAA	CASSQDRGRITEAFF	4	1.341354634044922E-5	45	TCRBV05-05*01	TCRBV05	TCRBV05-05	01				TCRBD01-01*01	TCRBD01	TCRBD01-01	01				TCRBJ01-01*01	TCRBJ01	TCRBJ01-01	01				4	2	1	0	4	4	36	48	50	61	65	4	In	VDJ
AGTCCGCTACCAGCTCCCAGACATCTGTGTACTTCTGTGCCATCACCCGGACAGCCGAAGAAGAACACTGAAGCTTTCTTTGGACAA		7	2.3473706095786133E-5	46	TCRBV10-03*01	TCRBV10	TCRBV10-03	01				TCRBD01-01*01	TCRBD01	TCRBD01-01	01				TCRBJ01-01*01	TCRBJ01	TCRBJ01-01	01				7	3	1	5	8	1	35	45	48	54	62	7	Out	VDJ
CTAGAGTCTGCCATCCCCAACCAGACAGCTCTTTACTTCTGTGCCACCAGTGATATGTATCGTGATCAGCCCCAGCATTTTGGTGAT	CATSDMYRDQPQHF	12	4.024063902134766E-5	42	TCRBV24-01*01	TCRBV24	TCRBV24-01	01				TCRBD02-01	TCRBD02	TCRBD02-01				01,02	TCRBJ01-05*01	TCRBJ01	TCRBJ01-05	01				3	3	5	9	5	5	39	54	57	59	64	12	In	VDJ
GAGTCGCCCAGCCCCAACCAGACCTCTCTGTACTTCTGTGCCAGCAGTTTGCAGGGAGGAGGGAATCAGCCCCAGCATTTTGGTGAT	CASSLQGGGNQPQHF	15	5.0300798776684576E-5	45	TCRBV27-01*01	TCRBV27	TCRBV27-01	01				TCRBD02-01*02	TCRBD02	TCRBD02-01	02				TCRBJ01-05*01	TCRBJ01	TCRBJ01-05	01				3	3	9	1	4	4	36	50	53	59	63	15	In	VDJ
NNNNTGTCGGCTGCTCCCTCCCAGACATCTGTGTACTTCTGTGCCAGCAGCGCAGGGCCCTATAATTCACCCCTCCACTTTGGGAAT	CASSAGPYNSPLHF	14	4.6947412191572266E-5	42	TCRBV06-05*01	TCRBV06	TCRBV06-05	01				TCRBD01-01*01	TCRBD01	TCRBD01-01	01				TCRBJ01-06*01	TCRBJ01	TCRBJ01-06	01				6	2	4	3	1	2	39	50	52	57	58	14	In	VDJ
NTGAAGATCCAGCCCTCAGAACCCAGGGACTCAGCTGTGTACTTCTGTGCCAGCAGACAACCCTGGGGGGGCTACACCTTCGGTTCG	CASRQPWGGYTF	11	3.6887252436235355E-5	36	TCRBV12-03/12-04*01	TCRBV12	TCRBV12-03/12-04	01								TCRBD01,TCRBD02	TCRBD01-01,TCRBD02-01		TCRBJ01-02*01	TCRBJ01	TCRBJ01-02	01				6	8	6	1	0	8	45	56	64	-1	69	11	In	VDJ
ATCCGCTCACCAGGCCTGGGGGACGCAGCCATGTACCTGTGTGCCACCAGCATCCGGGCCGCGGAACGGGAGCAGTACTTCGGGCCG	CATSIRAAEREQYF	5	1.6766932925561525E-5	42	TCRBV15-01*02	TCRBV15	TCRBV15-01	02								TCRBD01,TCRBD02	TCRBD01-01,TCRBD02-01		TCRBJ02-07*01	TCRBJ02	TCRBJ02-07	01				4	3	8	0	10	7	39	52	55	59	69	5	In	VDJ
TTGGAGATCCAGCGCACAGAGCAGGGGGACTCGGCCATGTATCTCTGTGCCAGCAGCCTGACTAGCGGCGAGCAGTACTTCGGGCCG	CASSLTSGEQYF	5	1.6766932925561525E-5	36	TCRBV07-09*01	TCRBV07	TCRBV07-09	01				TCRBD02-01	TCRBD02	TCRBD02-01				01,02	TCRBJ02-07*01	TCRBJ02	TCRBJ02-07	01				5	2	2	5	0	6	45	57	59	-1	68	5	In	VDJ
NNNNTGAAGATCCAGCCCTCAGAACCCAGGGACTCAGCTGTGTACTTCTGTGCCAGCAGTTACCGCTACGAGCAGTACTTCGGGCCG	CASSYRYEQYF	19	6.37143451171338E-5	33	TCRBV12-03/12-04*01	TCRBV12	TCRBV12-03/12-04	01								TCRBD01,TCRBD02	TCRBD01-01,TCRBD02-01		TCRBJ02-07*01	TCRBJ02	TCRBJ02-07	01				4	0	3	7	2	3	48	-1	61	63	65	19	In	VDJ
CAGCCTGCAGAGCTTGGGGACTCGGCCGTGTATCTCTGTGCCAGCAGCTTTGGCCACAGCGGGACCTACGAGCAGTACTTCGGGCCG	CASSFGHSGTYEQYF	5	1.6766932925561525E-5	45	TCRBV11-03*01	TCRBV11	TCRBV11-03	01				TCRBD02-01*02	TCRBD02	TCRBD02-01	02				TCRBJ02-07*01	TCRBJ02	TCRBJ02-07	01				3	7	6	3	0	2	36	50	57	-1	64	5	In	VDJ
ACGCCTTGGAGCTGGAGGACTCGGCCCTGTATCTCTGTGCCAGCAGCCCCAGACTAGCGGGCCAAAAACATTCAGTACTTCGGCGCC		6	2.012031951067383E-5	46	TCRBV05-08*01	TCRBV05	TCRBV05-08	01				TCRBD02-01	TCRBD02	TCRBD02-01				01,02	TCRBJ02-04*01	TCRBJ02	TCRBJ02-04	01				4	4	2	5	0	1	35	47	51	-1	60	6	Out	VDJ
ACATCGGCCCAAAAGAACCCGACAGCTTTCTATCTCTGTGCCAGTAGCCCAGGGCAGGGAGCCGGCGATGAGCAGTTCTTCGGGCCA	CASSPGQGAGDEQFF	14	4.6947412191572266E-5	45	TCRBV19-01*01	TCRBV19	TCRBV19-01	01								TCRBD01,TCRBD02	TCRBD01-01,TCRBD02-01		TCRBJ02-01*01	TCRBJ02	TCRBJ02-01	01				6	2	4	3	13	8	36	47	49	54	67	14	In	VDJ
TTGGCGTCTGCTGTACCCTCTCAGACATCTGTGTACTTCTGTGCCAGCAGTGACTCTAGCGGGAGCAATGAGCAGTTCTTCGGGCCA	CASSDSSGSNEQFF	27	9.054143779803223E-5	42	TCRBV06-04*01	TCRBV06	TCRBV06-04	01				TCRBD02-01*02	TCRBD02	TCRBD02-01	02				TCRBJ02-01*01	TCRBJ02	TCRBJ02-01	01				0	0	5	2	0	6	39	-1	56	-1	65	27	In	VDJ
GTGACCAGTGCCCATCCTGAAGACAGCAGCTTCTACATCTGCAGTACTAGAAGGGGGAGGGCGGAAGAGACCCAGTACTTCGGGCCA	CSTRRGRAEETQYF	8	2.682709268089844E-5	42	TCRBV20	TCRBV20				TCRBV20-01,TCRBV20-or09_02		TCRBD02-01*02	TCRBD02	TCRBD02-01	02				TCRBJ02-05*01	TCRBJ02	TCRBJ02-05	01				2	3	9	0	3	3	39	51	54	61	64	8	In	VDJ
ACTCTGGAGTCCGCTACCAGCTCCCAGACATCTGTGTACTTCTGTGCCATCAGTGAGTCGACGGGACAGACCCAGTACTTCGGGCCA	CAISESTGQTQYF	6	2.012031951067383E-5	39	TCRBV10-03*01	TCRBV10	TCRBV10-03	01								TCRBD01,TCRBD02	TCRBD01-01,TCRBD02-01		TCRBJ02-05*01	TCRBJ02	TCRBJ02-05	01				0	3	0	7	0	6	42	59	62	-1	67	6	In	VDJ
TTGGCGTCTGCTGTACCCTCTCAGACATCTGTGTACTTCTGTGCCACCTCAGCGGGAGAGGCCACAGATACGCAGTATTTTGGCCCA	CATSAGEATDTQYF	18	6.036095853202149E-5	42	TCRBV06-04*01	TCRBV06	TCRBV06-04	01				TCRBD02-01*02	TCRBD02	TCRBD02-01	02				TCRBJ02-03*01	TCRBJ02	TCRBJ02-03	01				10	4	6	2	4	2	39	46	50	58	62	18	In	VDJ
AGTGCCCATCCTGAAGACAGCAGCTTCTACATCTGCAGTGCCAAAAACTCACTAGCGGGTGACACAGATACGCAGTATTTTGGCCCA	CSAKNSLAGDTDTQYF	16	5.365418536179688E-5	48	TCRBV20	TCRBV20				TCRBV20-01,TCRBV20-or09_02		TCRBD02-01	TCRBD02	TCRBD02-01				01,02	TCRBJ02-03*01	TCRBJ02	TCRBJ02-03	01				6	9	3	4	3	2	33	41	50	59	62	16	In	VDJ
ATTCCTTCACCTACACACCCTGCAGCCAGAAGACTCGGCCCTGTATCTCTGTGCCAGCCCTACACCGGGGAGCTGTTTTTTGGAGAA		3	1.0060159755336915E-5	32	TCRBV04-02*01	TCRBV04	TCRBV04-02	01				TCRBD02-01	TCRBD02	TCRBD02-01				01,02	TCRBJ02-02*01	TCRBJ02	TCRBJ02-02	01				8	1	4	10	0	3	49	58	59	-1	61	3	Out	VDJ
ATTCTGGAGTCCGCCAGCACCAACCAGACATCTATGTACCTCTGTGCCAGCAGTTTACCGGCAGGAGGTGAAGCTTTCTTTGGACAA	CASSLPAGGEAFF	12	4.024063902134766E-5	39	TCRBV28-01*01	TCRBV28	TCRBV28-01	01				TCRBD02-01*02	TCRBD02	TCRBD02-01	02				TCRBJ01-01*01	TCRBJ01	TCRBJ01-01	01				2	6	10	1	0	7	42	57	63	-1	68	12	In	VDJ
AATGTGAACGCCTTGGAGCTGGACGACTCGGCCCTGTATCTCTGTGCCAGCAGCGGGGGGACCGTCACTGAAGCTTTCTTTGGACAA	CASSGGTVTEAFF	7	2.3473706095786133E-5	39	TCRBV05-04*01	TCRBV05	TCRBV05-04	01				TCRBD02-01*01	TCRBD02	TCRBD02-01	01				TCRBJ01-01*01	TCRBJ01	TCRBJ01-01	01				4	0	9	1	5	4	42	-1	54	60	65	7	In	VDJ
NTGTCGGCTGCTCCCTCCCAGACATCTGTGTACTTCTGTGCCAGCAGTGAGGGCAGTATCGACTCTCAGCCCCAGCATTTTGGTGAT	CASSEGSIDSQPQHF	16	5.365418536179688E-5	45	TCRBV06-01*01	TCRBV06	TCRBV06-01	01								TCRBD01,TCRBD02	TCRBD01-01,TCRBD02-01		TCRBJ01-05*01	TCRBJ01	TCRBJ01-05	01				3	0	8	0	11	6	36	-1	50	54	65	16	In	VDJ
CAGCGCACAGAGCAGGAGGACTCGGCCGTGTATCTCTGTGCCAGCAGCTGGACGGGTTATAGCAATCAGCCCCAGCATTTTGGTGAT	CASSWTGYSNQPQHF	14	4.6947412191572266E-5	45	TCRBV07-02	TCRBV07	TCRBV07-02				01,02					TCRBD01,TCRBD02	TCRBD01-01,TCRBD02-01		TCRBJ01-05*01	TCRBJ01	TCRBJ01-05	01				4	0	1	7	6	0	36	-1	49	53	59	14	In	VDJ
AAGATCCGGTCCACAAAGCTGGAGGACTCAGCCATGTACTTCTGTGCCAGCAGAGTGGACAGCAATCAGCCCCAGCATTTTGGTGAT	CASRVDSNQPQHF	14	4.6947412191572266E-5	39	TCRBV02-01	TCRBV02	TCRBV02-01				01,03					TCRBD01,TCRBD02	TCRBD01-01,TCRBD02-01		TCRBJ01-05*01	TCRBJ01	TCRBJ01-05	01				6	3	1	7	0	1	42	53	56	-1	60	14	In	VDJ
GTGAGCACCTTGGAGCTGGGGGACTCGGCCCTTTATCTTTGCGCCAGCGGCCGGGGAGGGGGCTCTTCACCCCTCCACTTTGGGAAT	CASGRGGGSSPLHF	10	3.353386585112305E-5	42	TCRBV05-01*01	TCRBV05	TCRBV05-01	01								TCRBD01,TCRBD02	TCRBD01-01,TCRBD02-01		TCRBJ01-06*01	TCRBJ01	TCRBJ01-06	01				7	8	5	0	2	9	39	48	56	63	65	10	In	VDJ
ATTCTGGAGTCCGCCAGCACCAACCAGACATCTATGTACCTCTGTGCCAGCAGCCAGGGGTATAATTCACCCCTCCACTTTGGGAAT	CASSQGYNSPLHF	4	1.341354634044922E-5	39	TCRBV28-01*01	TCRBV28	TCRBV28-01	01				TCRBD01-01*01	TCRBD01	TCRBD01-01	01				TCRBJ01-06*01	TCRBJ01	TCRBJ01-06	01				6	1	4	2	0	4	42	53	54	-1	60	4	In	VDJ
GAGATCCAGCGCACAGAGCAGGGGGACTCGGCCATGTATCTCTGTGCCAGCAGCCATGGACAGATGAGGGCTGTCACCTTCGGTTCG	CASSHGQMRAVTF	13	4.359402560645996E-5	39	TCRBV07-09*01	TCRBV07	TCRBV07-09	01				TCRBD01-01*01	TCRBD01	TCRBD01-01	01				TCRBJ01-02*01	TCRBJ01	TCRBJ01-02	01				5	3	1	5	11	13	42	54	57	63	74	13	In	VDJ
CTGAAGATCCGGTCCACAAAGCTGGAGGACTCAGCCATGTACTTCTGTGCCAGCAGGGACGTAATCTATGGCTACACCTTCGGTTCG	CASRDVIYGYTF	8	2.682709268089844E-5	36	TCRBV02-01	TCRBV02	TCRBV02-01				01,03					TCRBD01,TCRBD02	TCRBD01-01,TCRBD02-01		TCRBJ01-02*01	TCRBJ01	TCRBJ01-02	01				6	0	1	7	5	4	45	-1	56	60	65	8	In	VDJ
ACGATCCAGCGCACAGAGCAGGAGGACTCGGCCGTGTATCTCTGTGCCAGCAGCTCCCGCGGGCGCTATGGCTACACCTTCGGTTCG	CASSSRGRYGYTF	7	2.3473706095786133E-5	39	TCRBV07-02	TCRBV07	TCRBV07-02				01,02	TCRBD02-01	TCRBD02	TCRBD02-01				01,02	TCRBJ01-02*01	TCRBJ01	TCRBJ01-02	01				4	3	7	4	2	4	42	55	58	63	65	7	In	VDJ
ATTCTGGAGTCCGCCAGCACCAACCAGACATCTATGTACCTCTGTGCCAGCAGTTCCGGGCTGGGGTTAATGCAGTACTTCGGGCCG	CASSSGLGLMQYF	9	3.0180479266010744E-5	39	TCRBV28-01*01	TCRBV28	TCRBV28-01	01								TCRBD01,TCRBD02	TCRBD01-01,TCRBD02-01		TCRBJ02-07*01	TCRBJ02	TCRBJ02-07	01				4	7	6	2	5	9	42	55	62	66	71	9	In	VDJ
AGCACCTTGGAGCTGGGGGACTCGGCCCTTTATCTTTGCGCCAGCAGCTTGGCCGGGACAAACGCCTACGAGCAGTACTTCGGGCCG	CASSLAGTNAYEQYF	11	3.6887252436235355E-5	45	TCRBV05-01*01	TCRBV05	TCRBV05-01	01				TCRBD01-01*01	TCRBD01	TCRBD01-01	01				TCRBJ02-07*01	TCRBJ02	TCRBJ02-07	01				0	2	0	6	4	2	36	52	54	60	64	11	In	VDJ
GAGTCGCCCAGCCCCAACCAGACCTCTCTGTACTTCTGTGCCAGCAGTTTAAGGGGACAGGGCACCTACGAGCAGTACTTCGGGCCG	CASSLRGQGTYEQYF	10	3.353386585112305E-5	45	TCRBV27-01*01	TCRBV27	TCRBV27-01	01				TCRBD01-01*01	TCRBD01	TCRBD01-01	01				TCRBJ02-07*01	TCRBJ02	TCRBJ02-07	01				2	2	0	3	2	2	36	51	53	62	64	10	In	VDJ
TGAGCACCTTGGAGCTGGGGGACTCGGCCCTTTATCTTTGCGCCAGCAGCGCGGGACAGGGGGTACTACGAGCAGTACTTCGGGCCG		8	2.682709268089844E-5	43	TCRBV05-01*01	TCRBV05	TCRBV05-01	01				TCRBD01-01*01	TCRBD01	TCRBD01-01	01				TCRBJ02-07*01	TCRBJ02	TCRBJ02-07	01				4	2	0	1	2	3	38	50	52	63	65	8	Out	VDJ
CAGCGCACAGAGCAGGAGGACTCGGCCGTGTATCTCTGTGCCAGCAGCTTATGGTTAGCGGAAGACTACGAGCAGTACTTCGGGCCG	CASSLWLAEDYEQYF	7	2.3473706095786133E-5	45	TCRBV07-02	TCRBV07	TCRBV07-02				01,02	TCRBD02-01	TCRBD02	TCRBD02-01				01,02	TCRBJ02-07*01	TCRBJ02	TCRBJ02-07	01				2	4	5	5	4	3	36	51	55	61	65	7	In	VDJ
TCCGCCAGCACCAACCAGACATCTATGTACCTCTGTGCCAGCAGTCTATACAGGGGAGCAGCTCGAAACACCATATATTTTGGAGAG	CASSLYRGAARNTIYF	12	4.024063902134766E-5	48	TCRBV28-01*01	TCRBV28	TCRBV28-01	01				TCRBD01-01*01	TCRBD01	TCRBD01-01	01				TCRBJ01-03*01	TCRBJ01	TCRBJ01-03	01				1	0	3	2	8	5	33	-1	49	56	64	12	In	VDJ
GGGGACTCAGCTTTGTATTTCTGTGCCAGCAGCGTAACGACCGGGACAGGGGGACGGTCTGGGTACGGTGAGCAGTTCTTCGGGCCA	CASSVTTGTGGRSGYGEQFF	14	4.6947412191572266E-5	60	TCRBV09-01*01	TCRBV09	TCRBV09-01	01				TCRBD01-01*01	TCRBD01	TCRBD01-01	01				TCRBJ02-01*01	TCRBJ02	TCRBJ02-01	01				1	6	0	1	15	9	21	36	42	53	68	14	In	VDJ
CGCACAGAGCAGGAGGACTCGGCCGTGTATCTCTGTGCCAGCAGCTTATTCCCGGGAGGAGTAGTCAATGAGCAGTTCTTCGGGCCA	CASSLFPGGVVNEQFF	13	4.359402560645996E-5	48	TCRBV07-02	TCRBV07	TCRBV07-02				01,02	TCRBD02-01*02	TCRBD02	TCRBD02-01	02				TCRBJ02-01*01	TCRBJ02	TCRBJ02-01	01				2	4	8	1	6	6	33	48	52	59	65	13	In	VDJ
NNNNNNNTGTCGGCTGCTCCCTCCCAGACATCTGTGTACTTCTGTGCCAGCAGACGAGAGGCTCACAATGAGCAGTTCTTCGGGCCA	CASRREAHNEQFF	12	4.024063902134766E-5	39	TCRBV06-05*01	TCRBV06	TCRBV06-05	01				TCRBD02-01*02	TCRBD02	TCRBD02-01	02				TCRBJ02-01*01	TCRBJ02	TCRBJ02-01	01				6	4	11	1	3	5	42	53	57	61	64	12	In	VDJ
GACATCCGCTCACCAGGCCTGGGGGACGCAGCCATGTACCTGTGTGCCACCAGCGGAGTGGGTGGAGAGACCCAGTACTTCGGGCCA	CATSGVGGETQYF	12	4.024063902134766E-5	39	TCRBV15-01*02	TCRBV15	TCRBV15-01	02								TCRBD01,TCRBD02	TCRBD01-01,TCRBD02-01		TCRBJ02-05*01	TCRBJ02	TCRBJ02-05	01				1	1	0	9	3	4	42	58	59	62	65	12	In	VDJ
CACAGAGCGGGGGGACTCAGCCGTGTATCTCTGTGCCAGCAGCTCCCCTTCACAGGGGGGAACCAAGAGACCCAGTACTTCGGGCCA		12	4.024063902134766E-5	50	TCRBV07-03*01	TCRBV07	TCRBV07-03	01				TCRBD01-01*01	TCRBD01	TCRBD01-01	01				TCRBJ02-05*01	TCRBJ02	TCRBJ02-05	01				4	7	3	1	2	0	31	44	51	59	61	12	Out	VDJ
CGCACACAGCAGGAGGACTCCGCCGTGTATCTCTGTGCCAGCAGCTCATCTAGCCAGGGGGCAGGTACTGAAGCTTTCTTTGGACAA	CASSSSSQGAGTEAFF	22	7.377450487247071E-5	48	TCRBV07-08*01	TCRBV07	TCRBV07-08	01				TCRBD01-01*01	TCRBD01	TCRBD01-01	01				TCRBJ01-01*01	TCRBJ01	TCRBJ01-01	01				4	8	4	0	4	5	33	46	54	62	66	22	In	VDJ
AAGATCCAGCCTGCAGAGCTTGGGGACTCGGCCGTGTATCTCTGTGCCAGCAGCCGCCGGGGGGTCACTGAAGCTTTCTTTGGACAA	CASSRRGVTEAFF	12	4.024063902134766E-5	39	TCRBV11-03*01	TCRBV11	TCRBV11-03	01				TCRBD02-01*01	TCRBD02	TCRBD02-01	01				TCRBJ01-01*01	TCRBJ01	TCRBJ01-01	01				5	3	8	1	1	4	42	54	57	64	65	12	In	VDJ
GGTGCAGCCTGCAGAACTGGAGGATTCTGGAGTTTATTTCTGTGCCAGCAGCCAAGAAAGGTAAATCAGCCCCAGCATTTTGGTGAT		16	5.365418536179688E-5	41	TCRBV14-01*01	TCRBV14	TCRBV14-01	01								TCRBD01,TCRBD02	TCRBD01-01,TCRBD02-01		TCRBJ01-05*01	TCRBJ01	TCRBJ01-05	01				0	1	5	4	2	4	40	57	58	61	63	16	Out	VDJ
ATTCTGGAGTCCGCCAGCACCAACCAGACATCTATGTACCTCTGTGCCAGCAGTTTCGTGAGAAATTCACCCCTCCACTTTGGGAAT	CASSFVRNSPLHF	3	1.0060159755336915E-5	39	TCRBV28-01*01	TCRBV28	TCRBV28-01	01				TCRBD02-01*02	TCRBD02	TCRBD02-01	02				TCRBJ01-06*01	TCRBJ01	TCRBJ01-06	01				3	3	11	2	1	7	42	56	59	62	63	3	In	VDJ
GCCCTGCAGCCAGAAGACTCAGCCCTGTATCTCTGCGCCAGCAGCCAAGAAGGCGGGGGGAGGTACTATGGCTACACCTTCGGTTCG	CASSQEGGGRYYGYTF	6	2.012031951067383E-5	48	TCRBV04-01*01	TCRBV04	TCRBV04-01	01				TCRBD02-01*01	TCRBD02	TCRBD02-01	01				TCRBJ01-02*01	TCRBJ01	TCRBJ01-02	01				0	2	7	1	4	3	33	50	52	60	64	6	In	VDJ
GTGACATCGGCCCAAAAGAACCCGACAGCTTTCTATCTCTGTGCCAGTAGTACCGGACAGGAAAGGGATGGCTACACCTTCGGTTCG	CASSTGQERDGYTF	15	5.0300798776684576E-5	42	TCRBV19-01*01	TCRBV19	TCRBV19-01	01				TCRBD01-01*01	TCRBD01	TCRBD01-01	01				TCRBJ01-02*01	TCRBJ01	TCRBJ01-02	01				4	2	1	4	6	6	39	52	54	61	67	15	In	VDJ
CACACCCTGCAGCCAGAAGACTCGGCCCTGTATCTCTGCGCCAGCAGCCTTGGAGCAGGGCCTCGCTACGAGCAGTACTTCGGGCCG	CASSLGAGPRYEQYF	2	6.70677317022461E-6	45	TCRBV04-03*01	TCRBV04	TCRBV04-03	01				TCRBD01-01*01	TCRBD01	TCRBD01-01	01				TCRBJ02-07*01	TCRBJ02	TCRBJ02-07	01				4	6	4	3	5	3	36	49	55	60	65	2	In	VDJ
GTGAGCACCTTGGAGCTGGGGGACTCGGCCCTTTATCTTTGCGCCAGCAGCTTGGATCCGGGAGGGGACGAGCAGTACTTCGGGCCG	CASSLDPGGDEQYF	13	4.359402560645996E-5	42	TCRBV05-01*01	TCRBV05	TCRBV05-01	01				TCRBD02-01*02	TCRBD02	TCRBD02-01	02				TCRBJ02-07*01	TCRBJ02	TCRBJ02-07	01				0	3	8	0	1	5	39	55	58	66	67	13	In	VDJ
NNTGTCGGCTGCTCCCTCCCAGACATCTGTGTACTTCTGTGCCAGCAGTTACTCGACAGCTCTGGAAACACCATATATTTTGGAGAG		6	2.012031951067383E-5	44	TCRBV06-05*01	TCRBV06	TCRBV06-05	01				TCRBD01-01*01	TCRBD01	TCRBD01-01	01				TCRBJ01-03*01	TCRBJ01	TCRBJ01-03	01				0	0	2	5	0	0	37	-1	54	-1	59	6	Out	VDJ
ACAGAGCAGGAGGACTCGGCCGTGTATCTCTGTGCCAGCAGCTTAGAACTAGCGGGAGTAAGCGGAAACACCATATATTTTGGAGAG	CASSLELAGVSGNTIYF	9	3.0180479266010744E-5	51	TCRBV07-02	TCRBV07	TCRBV07-02				01,02	TCRBD02-01*02	TCRBD02	TCRBD02-01	02				TCRBJ01-03*01	TCRBJ01	TCRBJ01-03	01				1	1	3	2	5	4	30	46	47	58	63	9	In	VDJ
CCCCAACCAGACCTCTCTGTACTTCTGTGCCAGCAGTTTATTTTAGCGGGAGAGTAAGCTTCCTACAATGAGCAGTTCTTCGGGCCA		15	5.0300798776684576E-5	56	TCRBV27-01*01	TCRBV27	TCRBV27-01	01				TCRBD02-01*02	TCRBD02	TCRBD02-01	02				TCRBJ02-01*01	TCRBJ02	TCRBJ02-01	01				1	2	5	2	8	1	25	41	43	52	60	15	Out	VDJ
ACTCTGACAGTGACCAGTGCCCATCCTGAAGACAGCAGCTTCTACATCTGCAGTGCTAGCTCCGACAATGAGCAGTTCTTCGGGCCA	CSASSDNEQFF	12	4.024063902134766E-5	33	TCRBV20-01	TCRBV20	TCRBV20-01				01,04	TCRBD02-01	TCRBD02	TCRBD02-01				01,02	TCRBJ02-01*01	TCRBJ02	TCRBJ02-01	01				3	0	4	10	3	5	48	-1	59	61	64	12	In	VDJ
ACCTTGTCCACTCTGACAGTGACCAGTGCCCATCCTGAAGACAGCAGCTTCTACATCTGCAGTGGGGGGAGAGGATTCTTCGGGCCA	CSGGRGFF	11	3.6887252436235355E-5	24	TCRBV20-01	TCRBV20	TCRBV20-01				01,04					TCRBD01,TCRBD02	TCRBD01-01,TCRBD02-01		TCRBJ02-01*01	TCRBJ02	TCRBJ02-01	01				7	0	6	1	6	16	57	-1	64	69	75	11	In	VDJ
TCCGCTACCAGCTCCCAGACATCTGTGTACTTCTGTGCCATCAGAATGGGACTAGCGGGCATAACAGATACGCAGTATTTTGGCCCA	CAIRMGLAGITDTQYF	8	2.682709268089844E-5	48	TCRBV10-03*01	TCRBV10	TCRBV10-03	01				TCRBD02-01	TCRBD02	TCRBD02-01				01,02	TCRBJ02-03*01	TCRBJ02	TCRBJ02-03	01				6	3	0	4	4	3	33	44	47	59	63	8	In	VDJ
CACACCCTGCAGCCAGAAGACTCGGCCCTGTATCTCTGTGCCAGCAGCCGACTAGCGGGAGACACCGGGGAGCTGTTTTTTGGAGAA	CASSRLAGDTGELFF	19	6.37143451171338E-5	45	TCRBV04-02*01	TCRBV04	TCRBV04-02	01				TCRBD02-01*02	TCRBD02	TCRBD02-01	02				TCRBJ02-02*01	TCRBJ02	TCRBJ02-02	01				4	0	2	2	0	3	36	-1	49	-1	61	19	In	VDJ
GTGCGAGGAGATTCGGCAGCTTATTTCTGTGCCAGCTCACACAGCGGACTAGCGGGAGTGAACACCGGGGAGCTGTTTTTTGGAGAA	CASSHSGLAGVNTGELFF	11	3.6887252436235355E-5	54	TCRBV18-01*01	TCRBV18	TCRBV18-01	01				TCRBD02-01*02	TCRBD02	TCRBD02-01	02				TCRBJ02-02*01	TCRBJ02	TCRBJ02-02	01				4	5	1	2	1	1	27	40	45	58	59	11	In	VDJ
AGATCCAGTCCACGGAGTCAGGGGACACAGCACTGTATTTCTGTGCCAGCAGCAAAGGACGGTGGCACTGAAGCTTTCTTTGGACAA		10	3.353386585112305E-5	40	TCRBV21-01*01	TCRBV21	TCRBV21-01	01								TCRBD01,TCRBD02	TCRBD01-01,TCRBD02-01		TCRBJ01-01*01	TCRBJ01	TCRBJ01-01	01				1	0	2	7	5	4	41	-1	57	60	65	10	Out	VDJ
GCTGGGGGACTCAGCTTTGTATTTCTGTGCCAGCAGCGTAGGAGAGACAGGCGCTTGACTTAGAACACTGAAGCTTTCTTTGGACAA		8	2.682709268089844E-5	56	TCRBV09-01*01	TCRBV09	TCRBV09-01	01				TCRBD01-01*01	TCRBD01	TCRBD01-01	01				TCRBJ01-01*01	TCRBJ01	TCRBJ01-01	01				0	4	2	4	11	1	25	41	45	51	62	8	Out	VDJ
CTGCCAGGCCCTCACATACCTCTCAGTACCTCTGTGCCAGCAGTGGGGGCCAGGAGTCTTAGCAATCAGCCCCAGCATTTTGGTGAT		28	9.389482438314453E-5	49	TCRBV25-01*01	TCRBV25	TCRBV25-01	01				TCRBD01-01*01	TCRBD01	TCRBD01-01	01				TCRBJ01-05*01	TCRBJ01	TCRBJ01-05	01				4	0	7	0	9	0	32	-1	45	50	59	28	Out	VDJ
ATCCAGCCCTCAGAACCCAGGGACTCAGCTGTGTATTTTTGTGCTAGTGGCCGCGGGATTTATAATTCACCCCTCCACTTTGGGAAT	CASGRGIYNSPLHF	19	6.37143451171338E-5	42	TCRBV12-05*01	TCRBV12	TCRBV12-05	01				TCRBD02-01*02	TCRBD02	TCRBD02-01	02				TCRBJ01-06*01	TCRBJ01	TCRBJ01-06	01				6	2	7	3	2	4	39	50	52	58	60	19	In	VDJ
AATTCCCTGGAGCTTGGTGACTCTGCTGTGTATTTCTGTGCCAGCAGCCAAGGGGACCTCACGAATTCACCCCTCCACTTTGGGAAT	CASSQGDLTNSPLHF	3	1.0060159755336915E-5	45	TCRBV03-01/03-02*01	TCRBV03	TCRBV03-01/03-02	01								TCRBD01,TCRBD02	TCRBD01-01,TCRBD02-01		TCRBJ01-06*01	TCRBJ01	TCRBJ01-06	01				1	0	0	7	6	7	36	-1	52	57	63	3	In	VDJ
CTGAATGTGAACGCCTTGGAGCTGGACGACTCGGCCCTGTATCTCTGTGCCAGCAGCTTCCTTAATATTGAGTACACCTTCGGTTCG	CASSFLNIEYTF	7	2.3473706095786133E-5	36	TCRBV05-04*01	TCRBV05	TCRBV05-04	01				TCRBD02-01*02	TCRBD02	TCRBD02-01	02				TCRBJ01-02*01	TCRBJ01	TCRBJ01-02	01				2	10	11	2	0	11	45	59	69	-1	72	7	In	VDJ
CCTGCAGAGCTTGGGGACTCGGCCGTGTATCTCTGTGCCAGCAGCGCAAACCGGGACAGGGGGCACTATGGCTACACCTTCGGTTCG	CASSANRDRGHYGYTF	6	2.012031951067383E-5	48	TCRBV11-03*01	TCRBV11	TCRBV11-03	01				TCRBD01-01*01	TCRBD01	TCRBD01-01	01				TCRBJ01-02*01	TCRBJ01	TCRBJ01-02	01				5	7	0	0	0	3	33	45	52	-1	64	6	In	VDJ
CCAGCCCTCAGAACCCAGGGACTCAGCTGTGTACTTCTGTGCCAGCAGTTTAGAGCCGGGGCCCCTTTCGAGCAGTACTTCGGGCCG		13	4.359402560645996E-5	44	TCRBV12	TCRBV12				TCRBV12-03/12-04,TCRBV12-04						TCRBD01,TCRBD02	TCRBD01-01,TCRBD02-01		TCRBJ02-07*01	TCRBJ02	TCRBJ02-07	01				1	4	7	0	6	6	37	53	57	62	68	13	Out	VDJ
ACCCTGCAGCCAGAAGACTCGGCCCTGTATCTCTGTGCCAGCAGCCAAGATCGAGCCAGCGGGAGGGCCGAGCAGTACTTCGGGCCG	CASSQDRASGRAEQYF	10	3.353386585112305E-5	48	TCRBV04-02*01	TCRBV04	TCRBV04-02	01				TCRBD02-01*02	TCRBD02	TCRBD02-01	02				TCRBJ02-07*01	TCRBJ02	TCRBJ02-07	01				0	7	6	0	1	6	33	50	57	67	68	10	In	VDJ
TCTCCCTGTCCCTAGAGTCTGCCATCCCCAACCAGACAGCTCTTTACTTCTGTGCCACCGGGGGGCCACGAGCAGTACTTCGGGCCG		20	6.70677317022461E-5	31	TCRBV24-01*01	TCRBV24	TCRBV24-01	01								TCRBD01,TCRBD02	TCRBD01-01,TCRBD02-01		TCRBJ02-07*01	TCRBJ02	TCRBJ02-07	01				9	1	6	0	1	5	50	59	60	66	67	20	Out	VDJ
ATCCAGCGCACAGAGCAGGAGGACTCGGCCGTGTATCTCTGTGCCAGCAGCCAAATAAGGGCTGGAAACACCATATATTTTGGAGAG	CASSQIRAGNTIYF	14	4.6947412191572266E-5	42	TCRBV07-02	TCRBV07	TCRBV07-02				01,02					TCRBD01,TCRBD02	TCRBD01-01,TCRBD02-01		TCRBJ01-03*01	TCRBJ01	TCRBJ01-03	01				5	6	5	3	0	2	39	51	57	-1	61	14	In	VDJ
CGCACAGAGCAGCGGGACTCAGCCATGTATCGCTGTGCTAGCAGTCCGGGACAGGGGACTGGGGCCAACGTCCTGACTTTCGGGGCC	CASSPGQGTGANVLTF	13	4.359402560645996E-5	48	TCRBV07-07*01	TCRBV07	TCRBV07-07	01				TCRBD01-01*01	TCRBD01	TCRBD01-01	01				TCRBJ02-06*01	TCRBJ02	TCRBJ02-06	01				6	3	0	2	1	2	33	44	47	57	58	13	In	VDJ
GCCCTGCAGCCAGAAGACTCAGCCCTGTATCTCTGCGCCAGCAGCTTCAATGTCGAGTCTAGTTCCGATGAGCAGTTCTTCGGGCCA	CASSFNVESSSDEQFF	14	4.6947412191572266E-5	48	TCRBV04-01*01	TCRBV04	TCRBV04-01	01				TCRBD02-01	TCRBD02	TCRBD02-01				01,02	TCRBJ02-01*01	TCRBJ02	TCRBJ02-01	01				5	13	4	8	5	8	33	45	58	62	67	14	In	VDJ
CTACACACCCTGCAGCCAGAAGACTCGGCCCTGTATCTCTGCGCCAGCAGCCCTCGACGACACGGAGAGACCCAGTACTTCGGGCCA	CASSPRRHGETQYF	7	2.3473706095786133E-5	42	TCRBV04-03*01	TCRBV04	TCRBV04-03	01				TCRBD01-01*01	TCRBD01	TCRBD01-01	01				TCRBJ02-05*01	TCRBJ02	TCRBJ02-05	01				4	6	2	6	3	4	39	52	58	62	65	7	In	VDJ
ATTCTGGAGTCCGCCAGCACCAACCAGACATCTATGTACCTCTGTGCCAGCAGTTTTGCCCCGTTAGATACGCAGTATTTTGGCCCA	CASSFAPLDTQYF	17	5.7007571946909184E-5	39	TCRBV28-01*01	TCRBV28	TCRBV28-01	01								TCRBD01,TCRBD02	TCRBD01-01,TCRBD02-01		TCRBJ02-03*01	TCRBJ02	TCRBJ02-03	01				3	1	10	0	6	5	42	56	57	59	65	17	In	VDJ
GCTCACCAGGCCTGGGGGACGCAGCCATGTACCTGTGTGCCACCAGCAGAGATCGGGAGAGGCACAGATACGCAGTATTTTGGCCCA		9	3.0180479266010744E-5	46	TCRBV15-01*02	TCRBV15	TCRBV15-01	02				TCRBD02-01*02	TCRBD02	TCRBD02-01	02				TCRBJ02-03*01	TCRBJ02	TCRBJ02-03	01				0	1	8	2	2	1	35	52	53	59	61	9	Out	VDJ
GGAGTCTGCTGCCTCCTCCCAGACATCTGTATATTTCTGCGCCAGCAGTGAAGGGACATTTTTTCCGGGGAGCTGTTTTTTGGAGAA		7	2.3473706095786133E-5	44	TCRBV10-01*01	TCRBV10	TCRBV10-01	01				TCRBD01-01*01	TCRBD01	TCRBD01-01	01				TCRBJ02-02*01	TCRBJ02	TCRBJ02-02	01				3	1	0	6	6	6	37	51	52	58	64	7	Out	VDJ
CTGAAGATCCGGTCCACAAAGCTGGAGGACTCAGCCATGTACTTCTGTGCCAGCACTCGGGGGGATGAAAAACTGTTTTTTGGCAGT	CASTRGDEKLFF	6	2.012031951067383E-5	36	TCRBV02-01	TCRBV02	TCRBV02-01				01,03	TCRBD02-01*01	TCRBD02	TCRBD02-01	01				TCRBJ01-04*01	TCRBJ01	TCRBJ01-04	01				7	2	8	1	0	6	45	55	57	-1	64	6	In	VDJ
CCAGGCCTGGGGGACGCAGCCATGTACCTGTGTGCCACCAGCAGCGGTACGGGGGACAGGGTCCAACAGCCCCAGCATTTTGGTGAT	CATSSGTGDRVQQPQHF	18	6.036095853202149E-5	51	TCRBV15-01*02	TCRBV15	TCRBV15-01	02				TCRBD01-01*01	TCRBD01	TCRBD01-01	01				TCRBJ01-05*01	TCRBJ01	TCRBJ01-05	01				3	8	0	3	5	7	30	44	52	61	66	18	In	VDJ
CAGCGCACACAGCAGGAGGACTCCGCCGTGTATCTCTGTGCCAGCAAACAGAGCCTGACAGCTAACTATGGCTACACCTTCGGTTCG	CASKQSLTANYGYTF	13	4.359402560645996E-5	45	TCRBV07-08	TCRBV07	TCRBV07-08				01,03	TCRBD01-01*01	TCRBD01	TCRBD01-01	01				TCRBJ01-02*01	TCRBJ01	TCRBJ01-02	01				7	10	2	5	0	0	36	46	56	-1	61	13	In	VDJ
TGGAGTCGCCCAGCCCCAACCAGACCTCTCTGTACTTCTGTGCCAGCAGTCCGGGGACTAGCACTCGGCGAGCAGTACTTCGGGCCG		7	2.3473706095786133E-5	43	TCRBV27-01*01	TCRBV27	TCRBV27-01	01				TCRBD02-01	TCRBD02	TCRBD02-01				01,02	TCRBJ02-07*01	TCRBJ02	TCRBJ02-07	01				5	3	0	7	6	6	38	50	53	62	68	7	Out	VDJ
AGCTCTCTGGAGCTGGGGGACTCAGCTTTGTATTTCTGTGCCAGCAGCGGACCGGGACTAGACTCCTACGAGCAGTACTTCGGGCCG	CASSGPGLDSYEQYF	12	4.024063902134766E-5	45	TCRBV09-01*01	TCRBV09	TCRBV09-01	01				TCRBD02-01	TCRBD02	TCRBD02-01				01,02	TCRBJ02-07*01	TCRBJ02	TCRBJ02-07	01				3	4	0	8	1	0	36	49	53	61	62	12	In	VDJ
GCCCTGCAGCCAGAAGACTCAGCCCTGTATCTCTGCGCCAGCAGCCAAGACGGTGGCTCTGGGGCCAACGTCCTGACTTTCGGGGCC	CASSQDGGSGANVLTF	17	5.7007571946909184E-5	48	TCRBV04-01*01	TCRBV04	TCRBV04-01	01				TCRBD02-01	TCRBD02	TCRBD02-01				01,02	TCRBJ02-06*01	TCRBJ02	TCRBJ02-06	01				0	0	8	5	3	0	33	-1	50	53	56	17	In	VDJ
AGCACCTTGGAGCTGGGGGACTCGGCCCTTTATCTTTGCGCCAGCAGCTTCCCGGGACGGTCCCTCGGTGAGCAGTTCTTCGGGCCA	CASSFPGRSLGEQFF	7	2.3473706095786133E-5	45	TCRBV05-01*01	TCRBV05	TCRBV05-01	01								TCRBD01,TCRBD02	TCRBD01-01,TCRBD02-01		TCRBJ02-01*01	TCRBJ02	TCRBJ02-01	01				2	3	0	7	10	9	36	50	53	58	68	7	In	VDJ
NNNNNNNTGTCGGCTGCTCCCTCCCAAACATCTGTGTACTTCTGTGCCAGCCAAATTAGCGGGAGGCATGAGCAGTTCTTCGGGCCA	CASQISGRHEQFF	18	6.036095853202149E-5	39	TCRBV06	TCRBV06				TCRBV06-02/06-03,TCRBV06-02		TCRBD02-01*02	TCRBD02	TCRBD02-01	02				TCRBJ02-01*01	TCRBJ02	TCRBJ02-01	01				8	5	5	1	1	8	42	51	56	66	67	18	In	VDJ
AATGTGAGCACCTTGGAGCTGGGGGACTCGGCCCTTTATCTTTGCGCCAGCAGCTTAGGGGGTGAGAATGAGCAGTTCTTCGGGCCA	CASSLGGENEQFF	9	3.0180479266010744E-5	39	TCRBV05-01*01	TCRBV05	TCRBV05-01	01				TCRBD01-01*01	TCRBD01	TCRBD01-01	01				TCRBJ02-01*01	TCRBJ02	TCRBJ02-01	01				2	0	5	1	4	7	42	-1	56	62	66	9	In	VDJ
GCGTCTGCTGTACCCTCTCAGACATCTGTGTACTTCTGTGCCAGCAGTGAAGGGACTAGCGGGAGCAATGAGCAGTTCTTCGGGCCA	CASSEGTSGSNEQFF	13	4.359402560645996E-5	45	TCRBV06-04*01	TCRBV06	TCRBV06-04	01				TCRBD02-01*02	TCRBD02	TCRBD02-01	02				TCRBJ02-01*01	TCRBJ02	TCRBJ02-01	01				3	1	0	2	0	6	36	50	51	-1	65	13	In	VDJ
GCCCAAAAGAACCCGACAGCTTTCTATCTCTGTGCCAGTAGTATAAAGCGGCGGGGTAGGACTTACAATGAGCAGTTCTTCGGGCCA	CASSIKRRGRTYNEQFF	12	4.024063902134766E-5	51	TCRBV19-01*01	TCRBV19	TCRBV19-01	01				TCRBD02-01*01	TCRBD02	TCRBD02-01	01				TCRBJ02-01*01	TCRBJ02	TCRBJ02-01	01				2	5	7	3	7	4	30	45	50	56	63	12	In	VDJ
GTGACCAGTGCCCATCCTGAAGACAGCAGCTTCTACATCTGCAGTGCCCAAAGCGGGCAAGACTACAATGAGCAGTTCTTCGGGCCA	CSAQSGQDYNEQFF	13	4.359402560645996E-5	42	TCRBV20	TCRBV20				TCRBV20-01,TCRBV20-or09_02		TCRBD02-01	TCRBD02	TCRBD02-01				01,02	TCRBJ02-01*01	TCRBJ02	TCRBJ02-01	01				6	4	6	4	5	3	39	47	51	57	62	13	In	VDJ
CTCAAGATCCAGCCTGCAAAGCTTGAGGACTCGGCCGTGTATCTCTGTGCCAGCAGCTTAACTGGAAATGAGCAGTTCTTCGGGCCA	CASSLTGNEQFF	28	9.389482438314453E-5	36	TCRBV11-02*01	TCRBV11	TCRBV11-02	01								TCRBD01,TCRBD02	TCRBD01-01,TCRBD02-01		TCRBJ02-01*01	TCRBJ02	TCRBJ02-01	01				2	3	1	8	0	7	45	60	63	-1	66	28	In	VDJ
GAGATCCAGTCCACGGAGTCAGGGGACACAGCACTGTATTTCTGTGCCAGCAGCAAACGGGGGTAAGAGACCCAGTACTTCGGGCCA	CASSKRG*ETQYF	10	3.353386585112305E-5	39	TCRBV21-01*01	TCRBV21	TCRBV21-01	01				TCRBD02-01*01	TCRBD02	TCRBD02-01	01				TCRBJ02-05*01	TCRBJ02	TCRBJ02-05	01				2	0	8	2	1	3	42	-1	57	63	64	10	Stop	VDJ
CCAGCGCACAGAGCGGGGGGACTCAGCCGTGTATCTCTGTGCCAGCAGCTTTTGGCTAGCGAGAAAGAGACCCAGTACTTCGGGCCA		7	2.3473706095786133E-5	44	TCRBV07-03*01	TCRBV07	TCRBV07-03	01				TCRBD02-01	TCRBD02	TCRBD02-01				01,02	TCRBJ02-05*01	TCRBJ02	TCRBJ02-05	01				3	4	4	6	3	3	37	51	55	61	64	7	Out	VDJ
CTGGAGGATTCTGGAGTTTATTTCTGTGCCAGCAGCCACAAAGTGGGGCCGGGGGCCACGATCTCGGATACGCAGTATTTTGGCCCA	CASSHKVGPGATISDTQYF	7	2.3473706095786133E-5	57	TCRBV14-01*01	TCRBV14	TCRBV14-01	01								TCRBD01,TCRBD02	TCRBD01-01,TCRBD02-01		TCRBJ02-03*01	TCRBJ02	TCRBJ02-03	01				3	12	6	0	10	6	24	38	50	56	66	7	In	VDJ
TCTCTGGAGCTGGGGGACTCAGCTTTGTATTTCTGTGCCAGCAGCGCAGGGACTAGCGGATTCACAGATACGCAGTATTTTGGCCCA	CASSAGTSGFTDTQYF	15	5.0300798776684576E-5	48	TCRBV09-01*01	TCRBV09	TCRBV09-01	01				TCRBD02-01	TCRBD02	TCRBD02-01				01,02	TCRBJ02-03*01	TCRBJ02	TCRBJ02-03	01				3	2	0	5	3	2	33	46	48	59	62	15	In	VDJ
NNNNTGTCGGCTGCTCCCTCCCAAACATCTGTGTACTTCTGTGCCAGCAGTTACGGGAGGGCCACAGATACGCAGTATTTTGGCCCA	CASSYGRATDTQYF	22	7.377450487247071E-5	42	TCRBV06-02/06-03*01	TCRBV06	TCRBV06-02/06-03	01				TCRBD02-01*02	TCRBD02	TCRBD02-01	02				TCRBJ02-03*01	TCRBJ02	TCRBJ02-03	01				2	0	9	0	1	2	39	-1	54	61	62	22	In	VDJ
TCCGCCAGCACCAACCAGACATCTATGTACCTCTGTGCCAGCAGCTTGATGGGCAGGGAGGGAACCGGGGAGCTGTTTTTTGGAGAA	CASSLMGREGTGELFF	6	2.012031951067383E-5	48	TCRBV28-01*01	TCRBV28	TCRBV28-01	01				TCRBD02-01*02	TCRBD02	TCRBD02-01	02				TCRBJ02-02*01	TCRBJ02	TCRBJ02-02	01				6	11	9	0	1	5	33	44	55	62	63	6	In	VDJ
GAGTCCGCCAGCACCAACCAGACATCTATGTACCTCTGTGCCAGCAGTCTTCGGGGGTTCATGAACACTGAAGCTTTCTTTGGACAA	CASSLRGFMNTEAFF	10	3.353386585112305E-5	45	TCRBV28-01*01	TCRBV28	TCRBV28-01	01				TCRBD02-01*01	TCRBD02	TCRBD02-01	01				TCRBJ01-01*01	TCRBJ01	TCRBJ01-01	01				5	3	8	2	4	0	36	48	51	57	61	10	In	VDJ
AGTTCTAAGAAGCTCCTTCTCAGTGACTCTGGCTTCTATCTCTGTGCCTGGAGTGGCGGGATTAATGAAAAACTGTTTTTTGGCAGT	CAWSGGINEKLFF	4	1.341354634044922E-5	39	TCRBV30-01*01	TCRBV30	TCRBV30-01	01				TCRBD02-01*02	TCRBD02	TCRBD02-01	02				TCRBJ01-04*01	TCRBJ01	TCRBJ01-04	01				1	0	7	3	1	4	42	-1	55	61	62	4	In	VDJ
CTGGAGCTTGGTGACTCTGCTGTGTATTTCTGTGCCAGCAGCCAAGATTGGGCAGGGGCCCATAATGAAAAACTGTTTTTTGGCAGT	CASSQDWAGAHNEKLFF	8	2.682709268089844E-5	51	TCRBV03-01/03-02*01	TCRBV03	TCRBV03-01/03-02	01				TCRBD01-01*01	TCRBD01	TCRBD01-01	01				TCRBJ01-04*01	TCRBJ01	TCRBJ01-04	01				0	5	4	2	4	4	30	47	52	58	62	8	In	VDJ
GTGAGCAACATGAGCCCTGAAGACAGCAGCATATATCTCTGCAGCGTTGAAGGGGGAGTAGTAGGATATGGCTACACCTTCGGTTCG	CSVEGGVVGYGYTF	8	2.682709268089844E-5	42	TCRBV29-01	TCRBV29	TCRBV29-01				01,02	TCRBD02-01*02	TCRBD02	TCRBD02-01	02				TCRBJ01-02*01	TCRBJ01	TCRBJ01-02	01				1	1	9	2	8	5	39	52	53	58	66	8	In	VDJ
GATCCAGCCTGCAGAGCTTGGGGACTCGGCCATGTATCTCTGTGCCACCTAGACAGGGATTAAGCCTACGAGCAGTACTTCGGGCCG		2	6.70677317022461E-6	41	TCRBV11-01*01	TCRBV11	TCRBV11-01	01				TCRBD01-01*01	TCRBD01	TCRBD01-01	01				TCRBJ02-07*01	TCRBJ02	TCRBJ02-07	01				10	4	2	3	6	2	40	47	51	58	64	2	Out	VDJ
NNNNNNNTGTCGGCTGCTCCCTCCCAGACATCTGTGTACTTCTGTGCCAGCAGCGACAGGGGGACCTACGAGCAGTACTTCGGGCCG	CASSDRGTYEQYF	4	1.341354634044922E-5	39	TCRBV06-05*01	TCRBV06	TCRBV06-05	01				TCRBD01-01*01	TCRBD01	TCRBD01-01	01				TCRBJ02-07*01	TCRBJ02	TCRBJ02-07	01				6	1	2	1	1	2	42	53	54	63	64	4	In	VDJ
CTGAGCTCTCTGGAGCTGGGGGACTCAGCTTTGTATTTCTGTGCCAGCAGCGTAGGGACAGAACAATACGAGCAGTACTTCGGGCCG	CASSVGTEQYEQYF	10	3.353386585112305E-5	42	TCRBV09-01*01	TCRBV09	TCRBV09-01	01				TCRBD01-01*01	TCRBD01	TCRBD01-01	01				TCRBJ02-07*01	TCRBJ02	TCRBJ02-07	01				0	0	1	5	5	4	39	-1	55	61	66	10	In	VDJ
TCCGCTCACCAGGCCTGGGGGACGCAGCCATGTACCTGTGTGCCACCACTCCTCAGAAACGACATCAACGAGCAGTACTTCGGGCCG		5	1.6766932925561525E-5	43	TCRBV15-01*02	TCRBV15	TCRBV15-01	02				TCRBD01-01*01	TCRBD01	TCRBD01-01	01				TCRBJ02-07*01	TCRBJ02	TCRBJ02-07	01				7	12	2	6	3	5	38	48	60	64	67	5	Out	VDJ
AGCACCTTGGAGCTGGGGGACTCGGCCCTTTATCTTTGCGCCAGCAGCCCGGGACAGGTCTCTGGAAACACCATATATTTTGGAGAG	CASSPGQVSGNTIYF	8	2.682709268089844E-5	45	TCRBV05-01*01	TCRBV05	TCRBV05-01	01				TCRBD01-01*01	TCRBD01	TCRBD01-01	01				TCRBJ01-03*01	TCRBJ01	TCRBJ01-03	01				4	2	0	4	1	0	36	48	50	58	59	8	In	VDJ
CCCAACCAGACCTCTCTGTACTTCTGTGCCAGCAGTTCCTCCGGGACAGGGGAACATATTGGGGCCAACGTCCTGACTTTCGGGGCC	CASSSSGTGEHIGANVLTF	8	2.682709268089844E-5	57	TCRBV27-01*01	TCRBV27	TCRBV27-01	01				TCRBD01-01*01	TCRBD01	TCRBD01-01	01				TCRBJ02-06*01	TCRBJ02	TCRBJ02-06	01				4	5	0	2	7	3	24	37	42	52	59	8	In	VDJ
ACCTTGGAGCTGGGGGACTCGGCCCTTTATCTTTGCGCCAGCAGCAGGACCGAGCGGGATGGCACAGATACGCAGTATTTTGGCCCA	CASSRTERDGTDTQYF	7	2.3473706095786133E-5	48	TCRBV05-01*01	TCRBV05	TCRBV05-01	01				TCRBD02-01*02	TCRBD02	TCRBD02-01	02				TCRBJ02-03*01	TCRBJ02	TCRBJ02-03	01				4	7	6	3	2	1	33	45	52	59	61	7	In	VDJ
ACAGTGACCAGTGCCCATCCTGAAGACAGCAGCTTCTACATCTGCAGTGCTTCACTCGGGACAGACAATACGCAGTATTTTGGCCCA	CSASLGTDNTQYF	15	5.0300798776684576E-5	39	TCRBV20	TCRBV20				TCRBV20-01,TCRBV20-or09_02		TCRBD01-01*01	TCRBD01	TCRBD01-01	01				TCRBJ02-03*01	TCRBJ02	TCRBJ02-03	01				5	6	0	5	3	7	42	51	57	64	67	15	In	VDJ
CCCAGCCCCAACCAGACCTCTCTGTACTTCTGTGCCAGCAGTTCCAGGACCGAAAGTGGGGTACCCGGGGAGCTGTTTTTTGGAGAA	CASSSRTESGVPGELFF	5	1.6766932925561525E-5	51	TCRBV27-01*01	TCRBV27	TCRBV27-01	01								TCRBD01,TCRBD02	TCRBD01-01,TCRBD02-01		TCRBJ02-02*01	TCRBJ02	TCRBJ02-02	01				4	3	1	7	14	6	30	43	46	50	64	5	In	VDJ
CCTGCAAAGCTTGAGGACTCGGCCGTGTATCTCTGTGCCAGCAGCGTGTCTGGAGGGGCCATGAACACTGAAGCTTTCTTTGGACAA	CASSVSGGAMNTEAFF	8	2.682709268089844E-5	48	TCRBV11-02	TCRBV11	TCRBV11-02				01,03	TCRBD02-01*02	TCRBD02	TCRBD02-01	02				TCRBJ01-01*01	TCRBJ01	TCRBJ01-01	01				5	6	10	0	4	0	33	45	51	57	61	8	In	VDJ
TCTCTGGAGCTGGGGGACTCAGCTTTGTATTTCTGTGCCAGCAGCCCAAACCCGGACGTAGGGGGTGAAAAACTGTTTTTTGGCAGT	CASSPNPDVGGEKLFF	24	8.048127804269532E-5	48	TCRBV09-01*01	TCRBV09	TCRBV09-01	01				TCRBD01-01*01	TCRBD01	TCRBD01-01	01				TCRBJ01-04*01	TCRBJ01	TCRBJ01-04	01				4	14	5	1	0	7	33	45	59	-1	65	24	In	VDJ
ACTCTGACTGTGAGCAACATGAGCCCTGAAGACAGCAGCATATATCTCTGCAGCGTTCCGGACGGGGAAAAACTGTTTTTTGGCAGT	CSVPDGEKLFF	2	6.70677317022461E-6	33	TCRBV29-01*01	TCRBV29	TCRBV29-01	01								TCRBD01,TCRBD02	TCRBD01-01,TCRBD02-01		TCRBJ01-04*01	TCRBJ01	TCRBJ01-04	01				5	2	1	7	3	8	48	57	59	63	66	2	In	VDJ
AACGCCTTGTTGCTGGGGGACTCGGCCCTCTATCTCTGTGCCAGCAGCTTGGGACTGAGAAGCAATCAGCCCCAGCATTTTGGTGAT	CASSLGLRSNQPQHF	10	3.353386585112305E-5	45	TCRBV05-06*01	TCRBV05	TCRBV05-06	01				TCRBD02-01	TCRBD02	TCRBD02-01				01,02	TCRBJ01-05*01	TCRBJ01	TCRBJ01-05	01				0	0	2	10	4	1	36	-1	52	56	60	10	In	VDJ
CCTGGAGTCTGCCAGGCCCTCACATACCTCTCAGTACCTCTGTGCCAGCAGTGAATCAGTGGTCGTAGGCCCCTCCACTTTGGGAAT		11	3.6887252436235355E-5	41	TCRBV25-01*01	TCRBV25	TCRBV25-01	01								TCRBD01,TCRBD02	TCRBD01-01,TCRBD02-01		TCRBJ01-06*01	TCRBJ01	TCRBJ01-06	01				1	0	4	5	10	13	40	-1	56	59	69	11	Out	VDJ
CAGCCTGCAGAGCTTGGGGACTCGGCCGTGTATCTCTGTGCCAGCAGCCACAACCTACAGGGGGAGGGTGGCTACACCTTCGGTTCG	CASSHNLQGEGGYTF	10	3.353386585112305E-5	45	TCRBV11-03*01	TCRBV11	TCRBV11-03	01				TCRBD01-01*01	TCRBD01	TCRBD01-01	01				TCRBJ01-02*01	TCRBJ01	TCRBJ01-02	01				5	8	3	1	4	7	36	48	56	64	68	10	In	VDJ
GCAGCCAGAAGACTCGGCCCTGTATCTCTGTGCCAGCAGCCCCATAGGGGACAGGGGGTTTTGGGCTATGGCTACACCTTCGGTTCG		21	7.04211182873584E-5	53	TCRBV04-02*01	TCRBV04	TCRBV04-02	01				TCRBD01-01*01	TCRBD01	TCRBD01-01	01				TCRBJ01-02*01	TCRBJ01	TCRBJ01-02	01				4	6	0	1	7	4	28	41	47	58	65	21	Out	VDJ
CTACACGCCCTGCAGCCAGAAGACTCAGCCCTGTATCTCTGCGCCAGCAGCAAAGGGACGGGGCCCTATGGCTACACCTTCGGTTCG	CASSKGTGPYGYTF	17	5.7007571946909184E-5	42	TCRBV04-01*01	TCRBV04	TCRBV04-01	01								TCRBD01,TCRBD02	TCRBD01-01,TCRBD02-01		TCRBJ01-02*01	TCRBJ01	TCRBJ01-02	01				1	4	7	0	1	4	39	55	59	64	65	17	In	VDJ
GAGTCCGCTACCAGCTCCCAGACATCTGTGTACTTCTGTGCCATCAGTGGACAGGGGGGAGTTAACTATGGCTACACCTTCGGTTCG	CAISGQGGVNYGYTF	4	1.341354634044922E-5	45	TCRBV10-03*01	TCRBV10	TCRBV10-03	01				TCRBD01-01*01	TCRBD01	TCRBD01-01	01				TCRBJ01-02*01	TCRBJ01	TCRBJ01-02	01				4	0	2	1	4	1	36	-1	49	58	62	4	In	VDJ
GAGTCTGCCATCCCCAACCAGACAGCTCTTTACTTCTGTGCCACCAGTGATAGCGGACAGTGGAACTATGGCTACACCTTCGGTTCG	CATSDSGQWNYGYTF	3	1.0060159755336915E-5	45	TCRBV24-01*01	TCRBV24	TCRBV24-01	01				TCRBD01-01*01	TCRBD01	TCRBD01-01	01				TCRBJ01-02*01	TCRBJ01	TCRBJ01-02	01				3	3	1	5	3	2	36	51	54	60	63	3	In	VDJ
AACGCCTTGGAGCTGGACGACTCGGCCCTGTATCTCTGTGCCAGCAGCTTCGGGACAGGGATCAACTATGGCTACACCTTCGGTTCG	CASSFGTGINYGYTF	9	3.0180479266010744E-5	45	TCRBV05-04*01	TCRBV05	TCRBV05-04	01				TCRBD01-01*01	TCRBD01	TCRBD01-01	01				TCRBJ01-02*01	TCRBJ01	TCRBJ01-02	01				2	1	0	3	3	2	36	50	51	60	63	9	In	VDJ
CTGGAGTCGCCCAGCCCCAACCAGACCTCTCTGTACTTCTGTGCCAGCAGTTTATCGTGGCAGGGTCGCGGCTACACCTTCGGTTCG	CASSLSWQGRGYTF	14	4.6947412191572266E-5	42	TCRBV27-01*01	TCRBV27	TCRBV27-01	01				TCRBD01-01*01	TCRBD01	TCRBD01-01	01				TCRBJ01-02*01	TCRBJ01	TCRBJ01-02	01				0	4	4	3	4	8	39	56	60	65	69	14	In	VDJ
CTGAGTTCTAAGAAGCTCCTTCTCAGTGACTCTGGCTTCTATCTCTGTGCCTGGAGAAACAAAGGGGGCGAGCAGTACTTCGGGCCG	CAWRNKGGEQYF	10	3.353386585112305E-5	36	TCRBV30-01*01	TCRBV30	TCRBV30-01	01				TCRBD01-01*01	TCRBD01	TCRBD01-01	01				TCRBJ02-07*01	TCRBJ02	TCRBJ02-07	01				3	6	5	1	0	6	45	56	62	-1	68	10	In	VDJ
NNNNNNNTGTCGGCTGCTCCCTCCCAGACATCTGTGTACTTCTGTGCCAGTCGGTTGACTAGCGGCTACGAGCAGTACTTCGGGCCG	CASRLTSGYEQYF	7	2.3473706095786133E-5	39	TCRBV06-05*01	TCRBV06	TCRBV06-05	01				TCRBD02-01	TCRBD02	TCRBD02-01				01,02	TCRBJ02-07*01	TCRBJ02	TCRBJ02-07	01				9	6	2	5	0	3	42	50	56	-1	65	7	In	VDJ
TCTCTGGAGCTGGGGGACTCAGCTTTGTATTTCTGTGCCAGCAGCGTAGGCGATAGCGGGAGACGGGACGAGCAGTACTTCGGGCCG	CASSVGDSGRRDEQYF	15	5.0300798776684576E-5	48	TCRBV09-01*01	TCRBV09	TCRBV09-01	01				TCRBD02-01*02	TCRBD02	TCRBD02-01	02				TCRBJ02-07*01	TCRBJ02	TCRBJ02-07	01				0	4	5	2	5	5	33	49	53	62	67	15	In	VDJ
NNNTGTCGGCTGCTCCCTCCCAGACATCTGTGTACTTCTGTGCCAGCATGGGTGGACAACACTGGAAACACCATATATTTTGGAGAG		6	2.012031951067383E-5	43	TCRBV06-05*01	TCRBV06	TCRBV06-05	01				TCRBD01-01*01	TCRBD01	TCRBD01-01	01				TCRBJ01-03*01	TCRBJ01	TCRBJ01-03	01				7	5	1	6	3	2	38	48	53	58	61	6	Out	VDJ
CAGCACCAACCAGACATCTATGTACCTCTGTGCCAGCAGTCCTGGGACTAGCGGGATGATGAAACCGGGCTTCAGTACTTCGGCGCC		10	3.353386585112305E-5	53	TCRBV28-01*01	TCRBV28	TCRBV28-01	01				TCRBD02-01*02	TCRBD02	TCRBD02-01	02				TCRBJ02-04*01	TCRBJ02	TCRBJ02-04	01				5	3	0	3	14	11	28	40	43	56	70	10	Out	VDJ
AAGATCCGGTCCACAAAGCTGGAGGACTCAGCCATGTACTTCTGTGCCAGCGCAGGTAGCGCCAAAAACATTCAGTACTTCGGCGCC	CASAGSAKNIQYF	15	5.0300798776684576E-5	39	TCRBV02-01	TCRBV02	TCRBV02-01				01,03					TCRBD01,TCRBD02	TCRBD01-01,TCRBD02-01		TCRBJ02-04*01	TCRBJ02	TCRBJ02-04	01				8	1	4	4	4	1	42	51	52	56	60	15	In	VDJ
CACACCCTGCAGCCAGAAGACTCGGCCCTGTATCTCTGCGCCAGCGGACTAGCGGGAGAGGGAGCAGAGACCCAGTACTTCGGGCCA	CASGLAGEGAETQYF	19	6.37143451171338E-5	45	TCRBV04-03*01	TCRBV04	TCRBV04-03	01				TCRBD02-01*02	TCRBD02	TCRBD02-01	02				TCRBJ02-05*01	TCRBJ02	TCRBJ02-05	01				8	0	1	2	7	4	36	-1	45	58	65	19	In	VDJ
AGCACCTTGGAGCTGGGGGACTCGGCCCTTTATCTTTGCGCCAGCAAACAGGAGCAGGGCTACACAGATACGCAGTATTTTGGCCCA	CASKQEQGYTDTQYF	9	3.0180479266010744E-5	45	TCRBV05-01*01	TCRBV05	TCRBV05-01	01				TCRBD01-01*01	TCRBD01	TCRBD01-01	01				TCRBJ02-03*01	TCRBJ02	TCRBJ02-03	01				6	1	3	4	10	2	36	46	47	52	62	9	In	VDJ
CTGGAGTCCGCTACCAGCTCCCAGACATCTGTGTACTTCTGTGCCATCAGTGGATCAGGGACAACAGATACGCAGTATTTTGGCCCA	CAISGSGTTDTQYF	4	1.341354634044922E-5	42	TCRBV10-03*01	TCRBV10	TCRBV10-03	01				TCRBD01-01*01	TCRBD01	TCRBD01-01	01				TCRBJ02-03*01	TCRBJ02	TCRBJ02-03	01				4	5	0	6	0	3	39	52	57	-1	63	4	In	VDJ
CTACACGCCCTGCAGCCAGAAGACTCAGCCCTGTATCTCTGCGCCAGCAGCGACAGGGGTAACACCGGGGAGCTGTTTTTTGGAGAA	CASSDRGNTGELFF	14	4.6947412191572266E-5	42	TCRBV04-01*01	TCRBV04	TCRBV04-01	01				TCRBD01-01*01	TCRBD01	TCRBD01-01	01				TCRBJ02-02*01	TCRBJ02	TCRBJ02-02	01				5	0	2	2	1	2	39	-1	51	59	60	14	In	VDJ
CTGAGCTCTCTGGAGCTGGGGGACTCAGCTTTGTATTTCTGTGCCAGCAGCGTAGGGGGCGAGGGCACTGAAGCTTTCTTTGGACAA	CASSVGGEGTEAFF	18	6.036095853202149E-5	42	TCRBV09-01*01	TCRBV09	TCRBV09-01	01								TCRBD01,TCRBD02	TCRBD01-01,TCRBD02-01		TCRBJ01-01*01	TCRBJ01	TCRBJ01-01	01				0	0	7	0	5	4	39	-1	55	60	65	18	In	VDJ
TCGGCCCAAAAGAACCCGACAGCTTTCTATCTCTGTGCCAGTAGTATAGGGGCGACAGGGAGGGGAACTGAAGCTTTCTTTGGACAA	CASSIGATGRGTEAFF	20	6.70677317022461E-5	48	TCRBV19-01*01	TCRBV19	TCRBV19-01	01								TCRBD01,TCRBD02	TCRBD01-01,TCRBD02-01		TCRBJ01-01*01	TCRBJ01	TCRBJ01-01	01				1	4	2	3	6	5	33	49	53	60	66	20	In	VDJ
CGGTCCACAAAGCTGGAGGACTCAGCCATGTACTTCTGTGCCAGCAGTGACCATCTAGACAGAAATCAGCCCCAGCATTTTGGTGAT	CASSDHLDRNQPQHF	21	7.04211182873584E-5	45	TCRBV02-01	TCRBV02	TCRBV02-01				01,03	TCRBD01-01*01	TCRBD01	TCRBD01-01	01				TCRBJ01-05*01	TCRBJ01	TCRBJ01-05	01				3	7	2	5	1	4	36	50	57	62	63	21	In	VDJ
GTCTGCCATCCCCAACCAGACAGCTCTTTACTTCTGTGCCACCCTCCGACAGGGCTAGATAGTAATTCACCCCTCCACTTTGGGAAT		18	6.036095853202149E-5	47	TCRBV24-01*01	TCRBV24	TCRBV24-01	01				TCRBD01-01*01	TCRBD01	TCRBD01-01	01				TCRBJ01-06*01	TCRBJ01	TCRBJ01-06	01				9	4	2	3	8	6	34	43	47	54	62	18	Out	VDJ
TCAATTCCCTGGAGCTTGGTGACTCTGCTGTGTATTTCTGTGCCAGCAGCGGTGACAGGGAATAGGTATGGCTACACCTTCGGTTCG		15	5.0300798776684576E-5	43	TCRBV03-01/03-02*01	TCRBV03	TCRBV03-01/03-02	01				TCRBD01-01*01	TCRBD01	TCRBD01-01	01				TCRBJ01-02*01	TCRBJ01	TCRBJ01-02	01				5	3	2	3	6	5	38	50	53	60	66	15	Out	VDJ
TCCGCCAGCACCAACCAGACATCTATGTACCTCTGTGCCAGCAGTACCCGGGACAGGGGAAGATCCTATGGCTACACCTTCGGTTCG	CASSTRDRGRSYGYTF	2	6.70677317022461E-6	48	TCRBV28-01*01	TCRBV28	TCRBV28-01	01				TCRBD01-01*01	TCRBD01	TCRBD01-01	01				TCRBJ01-02*01	TCRBJ01	TCRBJ01-02	01				5	4	0	2	6	4	33	45	49	59	65	2	In	VDJ
CTGGAGTCCGCCAGCACCAACCAGACATCTATGTACCTCTGTGCCAGCAATTTGGACCTAACTCCTGGGGGCTACACCTTCGGTTCG	CASNLDLTPGGYTF	4	1.341354634044922E-5	42	TCRBV28-01*01	TCRBV28	TCRBV28-01	01								TCRBD01,TCRBD02	TCRBD01-01,TCRBD02-01		TCRBJ01-02*01	TCRBJ01	TCRBJ01-02	01				3	0	1	7	12	8	39	-1	53	57	69	4	In	VDJ
AATGTGAACGCCTTGTTGCTGGGGGACTCGGCCCTCTATCTCTGTGCCAGCGCCAGGGGCTTCTCGAGGGAGCAGTACTTCGGGCCG	CASARGFSREQYF	29	9.724821096825685E-5	39	TCRBV05-06*01	TCRBV05	TCRBV05-06	01				TCRBD01-01*01	TCRBD01	TCRBD01-01	01				TCRBJ02-07*01	TCRBJ02	TCRBJ02-07	01				7	2	4	2	10	7	42	51	53	59	69	29	In	VDJ
GCTGGGGGACTCAGCCCTGTACTTCTGTGCCAGCAATTCGAAGGCAGGGCGTGGCCTTCCCAAAGGTACGAGCAGTACTTCGGGCCG		12	4.024063902134766E-5	56	TCRBV13-01*01	TCRBV13	TCRBV13-01	01				TCRBD01-01*01	TCRBD01	TCRBD01-01	01				TCRBJ02-07*01	TCRBJ02	TCRBJ02-07	01				7	9	4	3	17	4	25	35	44	49	66	12	Out	VDJ
GAGTCGCCCAGCCCCAACCAGACCTCTCTGTACTTCTGTGCCAGCGGAAAGGGGACAGGGGACGTCTACGAGCAGTACTTCGGGCCG	CASGKGTGDVYEQYF	6	2.012031951067383E-5	45	TCRBV27-01*01	TCRBV27	TCRBV27-01	01				TCRBD01-01*01	TCRBD01	TCRBD01-01	01				TCRBJ02-07*01	TCRBJ02	TCRBJ02-07	01				8	6	0	2	4	3	36	45	51	61	65	6	In	VDJ
GAGTCCGCTACCAGCTCCCAGACATCTGTGTACTTCTGTGCCATCAGTTCCGGACTAGCGTCCTCCTACGAGCAGTACTTCGGGCCG	CAISSGLASSYEQYF	4	1.341354634044922E-5	45	TCRBV10-03*01	TCRBV10	TCRBV10-03	01				TCRBD02-01	TCRBD02	TCRBD02-01				01,02	TCRBJ02-07*01	TCRBJ02	TCRBJ02-07	01				5	3	1	6	2	0	36	48	51	60	62	4	In	VDJ
CGCACAGAGCGGGGGGACTCAGCCGTGTATCTCTGTGCCAGCAGCTCTACCGTAGCGGGAGACTCCTACGAGCAGTACTTCGGGCCG	CASSSTVAGDSYEQYF	9	3.0180479266010744E-5	48	TCRBV07-03*01	TCRBV07	TCRBV07-03	01				TCRBD02-01*02	TCRBD02	TCRBD02-01	02				TCRBJ02-07*01	TCRBJ02	TCRBJ02-07	01				4	6	5	2	1	0	33	46	52	61	62	9	In	VDJ
GTGACCAGTGCCCATCCTGAAGACAGCAGCTTCTACATCTGCAGTGCTCCTCCGACTAGCGGGTACTACGAGCAGTACTTCGGGCCG	CSAPPTSGYYEQYF	10	3.353386585112305E-5	42	TCRBV20	TCRBV20				TCRBV20-01,TCRBV20-or09_02		TCRBD02-01	TCRBD02	TCRBD02-01				01,02	TCRBJ02-07*01	TCRBJ02	TCRBJ02-07	01				5	5	2	4	2	3	39	48	53	63	65	10	In	VDJ
AGCACCTTGGAGCTGGGGGACTCGGCCCTTTATCTTTGCGCCAGCAAAAAAACGGGACTAGGTAACTACGAGCAGTACTTCGGGCCG	CASKKTGLGNYEQYF	7	2.3473706095786133E-5	45	TCRBV05-01*01	TCRBV05	TCRBV05-01	01				TCRBD02-01	TCRBD02	TCRBD02-01				01,02	TCRBJ02-07*01	TCRBJ02	TCRBJ02-07	01				6	7	0	8	4	3	36	46	53	61	65	7	In	VDJ
AAGATCCAGCCTGCAGAGCTTGGGGACTCGGCCGTGTATCTCTGTGCCAGCGGGAGACCCGGTATCCACGAGCAGTACTTCGGGCCG	CASGRPGIHEQYF	9	3.0180479266010744E-5	39	TCRBV11-03*01	TCRBV11	TCRBV11-03	01				TCRBD02-01*02	TCRBD02	TCRBD02-01	02				TCRBJ02-07*01	TCRBJ02	TCRBJ02-07	01				8	0	9	2	11	5	42	-1	51	56	67	9	In	VDJ
GCCCTGCAGCCAGAAGACTCAGCCCTGTATCTCTGCGCCAGCAGCCAAGTGTTGGGGGAGGTGGGAAACACCATATATTTTGGAGAG	CASSQVLGEVGNTIYF	12	4.024063902134766E-5	48	TCRBV04-01*01	TCRBV04	TCRBV04-01	01				TCRBD02-01*02	TCRBD02	TCRBD02-01	02				TCRBJ01-03*01	TCRBJ01	TCRBJ01-03	01				1	6	9	1	2	4	33	49	55	61	63	12	In	VDJ
CCCATCCTGAAGACAGCAGCTTCTACATCTGCAGTGCTAAGAATAGCGGATCACCCTTTAGCCAAAAACATTCAGTACTTCGGCGCC		5	1.6766932925561525E-5	52	TCRBV20	TCRBV20				TCRBV20-01,TCRBV20-or09_02		TCRBD02-01	TCRBD02	TCRBD02-01				01,02	TCRBJ02-04*01	TCRBJ02	TCRBJ02-04	01				4	4	5	5	10	0	29	39	43	49	59	5	Out	VDJ
GTGAGCAACATGAGCCCTGAAGACAGCAGCATATATCTCTGCAGCGTTGAAGGAGGAGACAGGGGGGAGACCCAGTACTTCGGGCCA	CSVEGGDRGETQYF	9	3.0180479266010744E-5	42	TCRBV29-01	TCRBV29	TCRBV29-01				01,02	TCRBD01-01*01	TCRBD01	TCRBD01-01	01				TCRBJ02-05*01	TCRBJ02	TCRBJ02-05	01				1	5	2	1	0	5	39	52	57	-1	66	9	In	VDJ
AATTCCCTGGAGCTTGGTGACTCTGCTGTGTATTTCTGTGCCAGCAGCCCGAGGGGTAGCCAATCCGGGGAGCTGTTTTTTGGAGAA	CASSPRGSQSGELFF	7	2.3473706095786133E-5	45	TCRBV03-01/03-02*01	TCRBV03	TCRBV03-01/03-02	01								TCRBD01,TCRBD02	TCRBD01-01,TCRBD02-01		TCRBJ02-02*01	TCRBJ02	TCRBJ02-02	01				4	2	5	2	8	6	36	49	51	56	64	7	In	VDJ
ATGAGCCCTGAAGACAGCAGCATATATCTCTGCAGCGTTGAAGATCGAGGGGCGCTGGGGAAGGCCGGGGAGCTGTTTTTTGGAGAA	CSVEDRGALGKAGELFF	7	2.3473706095786133E-5	51	TCRBV29-01	TCRBV29	TCRBV29-01				01,02					TCRBD01,TCRBD02	TCRBD01-01,TCRBD02-01		TCRBJ02-02*01	TCRBJ02	TCRBJ02-02	01				0	3	5	2	12	6	30	44	47	52	64	7	In	VDJ
TTCCCTGGAGCTTGGTGACTCTGCTGTGTATTTCTGTGCCAGCAGCCCTTTTCTATACAGTCCACCGGGGAGCTGTTTTTTGGAGAA		11	3.6887252436235355E-5	47	TCRBV03-01/03-02*01	TCRBV03	TCRBV03-01/03-02	01				TCRBD01-01*01	TCRBD01	TCRBD01-01	01				TCRBJ02-02*01	TCRBJ02	TCRBJ02-02	01				4	9	3	5	2	4	34	47	56	60	62	11	Out	VDJ
ACCAGTGCCCATCCTGAAGACAGCAGCTTCTACATCTGCAGTGCTAGAGATGGAGAGGGGGCAAGAGGGGAGCTGTTTTTTGGAGAA	CSARDGEGARGELFF	16	5.365418536179688E-5	45	TCRBV20	TCRBV20				TCRBV20-01,TCRBV20-or09_02		TCRBD01-01*01	TCRBD01	TCRBD01-01	01				TCRBJ02-02*01	TCRBJ02	TCRBJ02-02	01				0	5	5	0	4	8	36	50	55	62	66	16	In	VDJ
CCCTCAGAACCCAGGGACTCAGCTGTGTACTTCTGTGCCAGCAGTTTTTTCGGGACAGGGGGTCTTCAGCCCCAGCATTTTGGTGAT	CASSFFGTGGLQPQHF	3	1.0060159755336915E-5	48	TCRBV12	TCRBV12				TCRBV12-03/12-04,TCRBV12-04		TCRBD01-01*01	TCRBD01	TCRBD01-01	01				TCRBJ01-05*01	TCRBJ01	TCRBJ01-05	01				3	4	0	1	3	6	33	47	51	62	65	3	In	VDJ
TCACCAGGCCTGGGGGACGCAGCCATGTACCTGTGTGCCACCAGCAGAGTTGCCCCCAGGGGTGATCAGCCCCAGCATTTTGGTGAT	CATSRVAPRGDQPQHF	9	3.0180479266010744E-5	48	TCRBV15-01*02	TCRBV15	TCRBV15-01	02				TCRBD01-01*01	TCRBD01	TCRBD01-01	01				TCRBJ01-05*01	TCRBJ01	TCRBJ01-05	01				1	7	4	2	2	5	33	49	56	62	64	9	In	VDJ
CAGTCCACGGAGTCAGGGGACACAGCACTGTATTTCTGTGCCAGCAGCTTACAGCGTTATAGCAATCAGCCCCAGCATTTTGGTGAT	CASSLQRYSNQPQHF	10	3.353386585112305E-5	45	TCRBV21-01*01	TCRBV21	TCRBV21-01	01								TCRBD01,TCRBD02	TCRBD01-01,TCRBD02-01		TCRBJ01-05*01	TCRBJ01	TCRBJ01-05	01				5	2	3	5	5	0	36	48	50	54	59	10	In	VDJ
CGCACAGAGCAGGAGGACTCGGCCGTGTATCTCTGTGCCAGCAGCCCCATCAGTGCAGGGCACAATCAGCCCCAGCATTTTGGTGAT	CASSPISAGHNQPQHF	4	1.341354634044922E-5	48	TCRBV07-02	TCRBV07	TCRBV07-02				01,02	TCRBD01-01*01	TCRBD01	TCRBD01-01	01				TCRBJ01-05*01	TCRBJ01	TCRBJ01-05	01				5	10	4	3	2	3	33	45	55	60	62	4	In	VDJ
TCGGCCCAAAAGAACCCGACAGCTTTCTATCTCTGTGCCAGTAGTTCCCGAGGGGGGCCACTGGGTTCACCCCTCCACTTTGGGAAT	CASSSRGGPLGSPLHF	14	4.6947412191572266E-5	48	TCRBV19-01*01	TCRBV19	TCRBV19-01	01								TCRBD01,TCRBD02	TCRBD01-01,TCRBD02-01		TCRBJ01-06*01	TCRBJ01	TCRBJ01-06	01				5	5	5	1	9	9	33	45	50	56	65	14	In	VDJ
ATCCAGCGCACAGAGCAGCGGGACTCGGCCATGTATCGCTGTGCCAGCAGCTCTAGCCTAGGGAATTCACCCCTCCACTTTGGGAAT	CASSSSLGNSPLHF	13	4.359402560645996E-5	42	TCRBV07-06*01	TCRBV07	TCRBV07-06	01				TCRBD02-01	TCRBD02	TCRBD02-01				01,02	TCRBJ01-06*01	TCRBJ01	TCRBJ01-06	01				4	0	4	7	6	7	39	-1	52	57	63	13	In	VDJ
CTAAGAAGCTCCTTCTCAGTGACTCTGGCTTCTATCTCTGTGCCTGGAGTGAGACAGGGGGCAAATTCACCCCTCCACTTTGGGAAT		8	2.682709268089844E-5	43	TCRBV30-01*01	TCRBV30	TCRBV30-01	01				TCRBD01-01*01	TCRBD01	TCRBD01-01	01				TCRBJ01-06*01	TCRBJ01	TCRBJ01-06	01				1	1	2	0	1	7	38	51	52	62	63	8	Out	VDJ
CTGACAGTGACCAGTGCCCATCCTGAAGACAGCAGCTTCTACATCTGCAGTGCTACAGGGAACGGCTATGGCTACACCTTCGGTTCG	CSATGNGYGYTF	12	4.024063902134766E-5	36	TCRBV20	TCRBV20				TCRBV20-01,TCRBV20-or09_02		TCRBD01-01*01	TCRBD01	TCRBD01-01	01				TCRBJ01-02*01	TCRBJ01	TCRBJ01-02	01				4	0	4	3	5	4	45	-1	55	60	65	12	In	VDJ
TCCGCCAGCACCAACCAGACATCTATGTACCTCTGTGCCAGCAGTTTAAACAGGGGGGACCCTAACTATGGCTACACCTTCGGTTCG	CASSLNRGDPNYGYTF	4	1.341354634044922E-5	48	TCRBV28-01*01	TCRBV28	TCRBV28-01	01				TCRBD01-01*01	TCRBD01	TCRBD01-01	01				TCRBJ01-02*01	TCRBJ01	TCRBJ01-02	01				2	1	3	1	4	0	33	48	49	57	61	4	In	VDJ
CAGCCTGCAGAGCTTGGGGACTCGGCCGTGTATCTCTGTGCCAGCAGCTTAGCGCACAGGGTTGGATGGGGCTACACCTTCGGTTCG	CASSLAHRVGWGYTF	5	1.6766932925561525E-5	45	TCRBV11-03*01	TCRBV11	TCRBV11-03	01				TCRBD01-01*01	TCRBD01	TCRBD01-01	01				TCRBJ01-02*01	TCRBJ01	TCRBJ01-02	01				1	3	3	3	8	8	36	52	55	61	69	5	In	VDJ
ACCTTGGAGCTGGGGGACTCGGCCCTTTATCTTTGCGCCAGCAGCTTGGCATCCAGCGGCGGGAGAAGCGAGCAGTACTTCGGGCCG	CASSLASSGGRSEQYF	10	3.353386585112305E-5	48	TCRBV05-01*01	TCRBV05	TCRBV05-01	01				TCRBD02-01*02	TCRBD02	TCRBD02-01	02				TCRBJ02-07*01	TCRBJ02	TCRBJ02-07	01				0	9	7	2	3	6	33	49	58	65	68	10	In	VDJ
AATGTGAGCACCTTGGAGCTGGGGGACTCGGCCCTTTATCTTTGCGCCAGCAGCGGGGGACAAAATTACGAGCAGTACTTCGGGCCG	CASSGGQNYEQYF	6	2.012031951067383E-5	39	TCRBV05-01*01	TCRBV05	TCRBV05-01	01				TCRBD01-01*01	TCRBD01	TCRBD01-01	01				TCRBJ02-07*01	TCRBJ02	TCRBJ02-07	01				4	2	0	6	4	4	42	54	56	62	66	6	In	VDJ
TCTCTGGAGCTGGGGGACTCAGCTTTGTATTTCTGTGCCAGCAGCTCTAGTGAGGGGGGCTCTGGAAACACCATATATTTTGGAGAG	CASSSSEGGSGNTIYF	17	5.7007571946909184E-5	48	TCRBV09-01*01	TCRBV09	TCRBV09-01	01								TCRBD01,TCRBD02	TCRBD01-01,TCRBD02-01		TCRBJ01-03*01	TCRBJ01	TCRBJ01-03	01				4	7	5	1	1	0	33	45	52	58	59	17	In	VDJ
AGCTCTCTGGAGCTGGGGGACTCAGCTTTGTATTTCTGTGCCAGCAGCGTAGCCGCAGTGGCTGGAAACACCATATATTTTGGAGAG	CASSVAAVAGNTIYF	12	4.024063902134766E-5	45	TCRBV09-01*01	TCRBV09	TCRBV09-01	01				TCRBD01-01*01	TCRBD01	TCRBD01-01	01				TCRBJ01-03*01	TCRBJ01	TCRBJ01-03	01				0	3	4	5	3	2	36	52	55	58	61	12	In	VDJ
GTGACCAGTGCCCATCCTGAAGACAGCAGCTTCTACATCTGCAGTGCCCCGGGACTAGCGTCTTACAATGAGCAGTTCTTCGGGCCA	CSAPGLASYNEQFF	15	5.0300798776684576E-5	42	TCRBV20	TCRBV20				TCRBV20-01,TCRBV20-or09_02		TCRBD02-01	TCRBD02	TCRBD02-01				01,02	TCRBJ02-01*01	TCRBJ02	TCRBJ02-01	01				6	3	0	6	3	4	39	47	50	60	63	15	In	VDJ
GAGTCTGCCATCCCCAACCAGACAGCTCTTTACTTCTGTGCCACCCCATTAAGGGCGGGAGTCCAAGAGACCCAGTACTTCGGGCCA	CATPLRAGVQETQYF	10	3.353386585112305E-5	45	TCRBV24-01*01	TCRBV24	TCRBV24-01	01				TCRBD02-01*02	TCRBD02	TCRBD02-01	02				TCRBJ02-05*01	TCRBJ02	TCRBJ02-05	01				9	9	7	2	1	1	36	45	54	61	62	10	In	VDJ
AATGTGAGCACCTTGGAGCTGGGGGACTCGGCCCTTTATCTTTGCGCCAGCAGCCCTTCGATGGCAGATACGCAGTATTTTGGCCCA	CASSPSMADTQYF	12	4.024063902134766E-5	39	TCRBV05-01*01	TCRBV05	TCRBV05-01	01								TCRBD01,TCRBD02	TCRBD01-01,TCRBD02-01		TCRBJ02-03*01	TCRBJ02	TCRBJ02-03	01				4	8	0	10	0	4	42	54	62	-1	64	12	In	VDJ
CCCAACCAGACCTCTCTGTACTTCTGTGCCAGCAGTTTAAAGTTTGGTCTAGCGGGAGAATACACCGGGGAGCTGTTTTTTGGAGAA	CASSLKFGLAGEYTGELFF	8	2.682709268089844E-5	57	TCRBV27-01*01	TCRBV27	TCRBV27-01	01				TCRBD02-01*02	TCRBD02	TCRBD02-01	02				TCRBJ02-02*01	TCRBJ02	TCRBJ02-02	01				2	9	4	2	3	3	24	39	48	58	61	8	In	VDJ
CAGGTAGTGCGAGGAGATTCGGCAGCTTATTTCTGTGCCAGCTCATCTGAACTAGCGGGGGACACCGGGGAGCTGTTTTTTGGAGAA	CASSSELAGDTGELFF	11	3.6887252436235355E-5	48	TCRBV18-01*01	TCRBV18	TCRBV18-01	01				TCRBD02-01*01	TCRBD02	TCRBD02-01	01				TCRBJ02-02*01	TCRBJ02	TCRBJ02-02	01				5	5	3	2	0	3	33	45	50	-1	61	11	In	VDJ
AATTCCCTGGAGCTTGGTGACTCTGCTGTGTATTTCTGTGCCAGCAGCCCTCGACTAAGAAACACCGGGGAGCTGTTTTTTGGAGAA	CASSPRLRNTGELFF	8	2.682709268089844E-5	45	TCRBV03-01/03-02*01	TCRBV03	TCRBV03-01/03-02	01				TCRBD02-01	TCRBD02	TCRBD02-01				01,02	TCRBJ02-02*01	TCRBJ02	TCRBJ02-02	01				4	3	2	9	3	2	36	49	52	57	60	8	In	VDJ
AAGATCCAGCCCTCAGAACCCAGGGACTCAGCTGTGTACTTCTGTGCCAGCATACGGACAGGGAACACTGAAGCTTTCTTTGGACAA	CASIRTGNTEAFF	23	7.712789145758301E-5	39	TCRBV12-03/12-04*01	TCRBV12	TCRBV12-03/12-04	01				TCRBD01-01*01	TCRBD01	TCRBD01-01	01				TCRBJ01-01*01	TCRBJ01	TCRBJ01-01	01				7	3	1	4	0	1	42	52	55	-1	62	23	In	VDJ
GACCAGTGCCCATCCTGAAGACAGCAGCTTCTACATCTGCAGTGCGCCGATGAGGGATGGGGCAATCAGCCCCAGCATTTTGGTGAT		6	2.012031951067383E-5	44	TCRBV20	TCRBV20				TCRBV20-01,TCRBV20-or09_02		TCRBD02-01*02	TCRBD02	TCRBD02-01	02				TCRBJ01-05*01	TCRBJ01	TCRBJ01-05	01				6	6	11	0	5	2	37	45	51	56	61	6	Out	VDJ
AGTTCTAAGAAGCTCCTTCTCAGTGACTCTGGCTTCTATCTCTGTGCCTGGGATGGGGATCGCAATCAGCCCCAGCATTTTGGTGAT	CAWDGDRNQPQHF	8	2.682709268089844E-5	39	TCRBV30-01*05	TCRBV30	TCRBV30-01	05								TCRBD01,TCRBD02	TCRBD01-01,TCRBD02-01		TCRBJ01-05*01	TCRBJ01	TCRBJ01-05	01				4	3	0	8	2	2	42	52	55	59	61	8	In	VDJ
ACTGTGACATCGGCCCAAAAGAACCCGACAGCTTTCTATCTCTGTGCCAGTAGCCTCACAGGGCAACAGCCCCAGCATTTTGGTGAT	CASSLTGQQPQHF	8	2.682709268089844E-5	39	TCRBV19-01*01	TCRBV19	TCRBV19-01	01				TCRBD01-01*01	TCRBD01	TCRBD01-01	01				TCRBJ01-05*01	TCRBJ01	TCRBJ01-05	01				6	4	3	3	3	7	42	53	57	63	66	8	In	VDJ
ATTCTGGAGTCCGCCAGCACCAACCAGACATCTATGTACCTCTGTGCCAGCAGTGGGGGCAGAAATCCCCCCCAGCATTTTGGTGAT	CASSGGRNPPQHF	5	1.6766932925561525E-5	39	TCRBV28-01*01	TCRBV28	TCRBV28-01	01				TCRBD01-01*01	TCRBD01	TCRBD01-01	01				TCRBJ01-05*01	TCRBJ01	TCRBJ01-05	01				5	0	6	0	9	10	42	-1	54	60	69	5	In	VDJ
AAGATCCAGCGCACAGAGCGGGGGGACTCAGCCGTGTATCTCTGTGCCAGCAGCTTTGATTCGGTGTCACCCCTCCACTTTGGGAAT	CASSFDSVSPLHF	6	2.012031951067383E-5	39	TCRBV07-03*01	TCRBV07	TCRBV07-03	01				TCRBD02-01	TCRBD02	TCRBD02-01				01,02	TCRBJ01-06*01	TCRBJ01	TCRBJ01-06	01				3	5	8	5	2	10	42	56	61	64	66	6	In	VDJ
TGAAGATCCAGCCCTCAGAACCCAGGGACTCAGCTGTGTACTTCTGTGCCAGCAGTCCCAGGGAGATCACCCCTCCACTTTGGGAAT		9	3.0180479266010744E-5	37	TCRBV12-03/12-04*01	TCRBV12	TCRBV12-03/12-04	01								TCRBD01,TCRBD02	TCRBD01-01,TCRBD02-01		TCRBJ01-06*01	TCRBJ01	TCRBJ01-06	01				5	2	4	3	3	10	44	56	58	63	66	9	Out	VDJ
GCCCATCCTGAAGACAGCAGCTTCTACATCTGCAGTCCTGAGGGGATTGGGAAGAGACTCCAAGGCGGTGGCTACACCTTCGGTTCG	CSPEGIGKRLQGGGYTF	4	1.341354634044922E-5	51	TCRBV20	TCRBV20				TCRBV20-01,TCRBV20-or09_02						TCRBD01,TCRBD02	TCRBD01-01,TCRBD02-01		TCRBJ01-02*01	TCRBJ01	TCRBJ01-02	01				8	4	5	2	23	7	30	36	40	45	68	4	In	VDJ
ACAGTGACCAGTGCCCATCCTGAAGACAGCAGCTTCTACATCTGCAGTGCTATAGCCCGGGTTAGGTATGGCTACACCTTCGGTTCG	CSAIARVRYGYTF	3	1.0060159755336915E-5	39	TCRBV20	TCRBV20				TCRBV20-01,TCRBV20-or09_02		TCRBD02-01	TCRBD02	TCRBD02-01				01,02	TCRBJ01-02*01	TCRBJ01	TCRBJ01-02	01				4	0	5	7	10	5	42	-1	52	56	66	3	In	VDJ
AAGATCCAGCCCTCAGAACCCAGGGACTCAGCTGTGTACTTCTGTGCCAGCAGCGAAGGGACCGCCTATGGCTACACCTTCGGTTCG	CASSEGTAYGYTF	2	6.70677317022461E-6	39	TCRBV12-03/12-04*01	TCRBV12	TCRBV12-03/12-04	01								TCRBD01,TCRBD02	TCRBD01-01,TCRBD02-01		TCRBJ01-02*01	TCRBJ01	TCRBJ01-02	01				6	4	0	7	3	4	42	53	57	62	65	2	In	VDJ
ATCAATTCCCTGGAGCTTGGTGACTCTGCTGTGTATTTCTGTGCCAGCAGCCAAGGGCGTGGTGAGGATGGCTACACCTTCGGTTCG	CASSQGRGEDGYTF	8	2.682709268089844E-5	42	TCRBV03-01/03-02*01	TCRBV03	TCRBV03-01/03-02	01				TCRBD02-01*02	TCRBD02	TCRBD02-01	02				TCRBJ01-02*01	TCRBJ01	TCRBJ01-02	01				1	8	11	1	0	6	39	55	63	-1	67	8	In	VDJ
GTGACCAGTGCCCATCCTGAAGACAGCAGCTTCTACATCTGCAGTGCTAGTGTGGTTCAGGGCGGGAGCGGCTACACCTTCGGTTCG	CSASVVQGGSGYTF	16	5.365418536179688E-5	42	TCRBV20-01*04	TCRBV20	TCRBV20-01	04				TCRBD02-01*02	TCRBD02	TCRBD02-01	02				TCRBJ01-02*01	TCRBJ01	TCRBJ01-02	01				1	9	7	2	1	8	39	52	61	68	69	16	In	VDJ
CTACACACCCTGCAGCCAGAAGACTCGGCCCTGTATCTCTGTGCCAGCAGCCAAGAAGGACAGGGCGGAGGCTACACCTTCGGTTCG	CASSQEGQGGGYTF	8	2.682709268089844E-5	42	TCRBV04-02*01	TCRBV04	TCRBV04-02	01				TCRBD01-01*01	TCRBD01	TCRBD01-01	01				TCRBJ01-02*01	TCRBJ01	TCRBJ01-02	01				0	1	1	3	4	8	39	56	57	65	69	8	In	VDJ
ACCAGTGCCCATCCTGAAGACAGCAGCTTCTACATCTGCAGTGCTAGTCCTGGACCCTCGAGTCCCCGAGGGCAGTACTTCGGGCCG	CSASPGPSSPRGQYF	3	1.0060159755336915E-5	45	TCRBV20-01*04	TCRBV20	TCRBV20-01	04								TCRBD01,TCRBD02	TCRBD01-01,TCRBD02-01		TCRBJ02-07*01	TCRBJ02	TCRBJ02-07	01				2	3	1	7	16	9	36	48	51	55	71	3	In	VDJ
CAGCCCTCAGAACCCAGGGACTCAGCTGTGTACTTCTGTGCCAGCAGACGACGACTAGCGGGAGGGTACGAGCAGTACTTCGGGCCG	CASRRRLAGGYEQYF	3	1.0060159755336915E-5	45	TCRBV12	TCRBV12				TCRBV12-03/12-04,TCRBV12-04		TCRBD02-01*02	TCRBD02	TCRBD02-01	02				TCRBJ02-07*01	TCRBJ02	TCRBJ02-07	01				6	5	2	0	0	4	36	47	52	-1	66	3	In	VDJ
CTCACTCTGGAGTCAGCTACCCGCTCCCAGACATCTGTGTATTTCTGCGCCAGCAGGGACAACTCCTACGAGCAGTACTTCGGGCCG	CASRDNSYEQYF	10	3.353386585112305E-5	36	TCRBV10-02*01	TCRBV10	TCRBV10-02	01				TCRBD01-01*01	TCRBD01	TCRBD01-01	01				TCRBJ02-07*01	TCRBJ02	TCRBJ02-07	01				6	0	1	6	1	0	45	-1	56	61	62	10	In	VDJ
CCTGCAAAGCTTGAGGACTCGGCCGTGTATCTCTGTGCCAGCAGCCCACTGCCCAGCGGAGGACCCTACGAGCAGTACTTCGGGCCG	CASSPLPSGGPYEQYF	10	3.353386585112305E-5	48	TCRBV11-02	TCRBV11	TCRBV11-02				01,03	TCRBD02-01	TCRBD02	TCRBD02-01				01,02	TCRBJ02-07*01	TCRBJ02	TCRBJ02-07	01				5	9	6	5	5	2	33	45	54	59	64	10	In	VDJ
CGGAGTCAGGGGACACAGCACTGTATTTCTGTGCCAGCAGCAAAGTCGTGACAGGGGAGCTCTGGAAACACCATATATTTTGGAGAG		4	1.341354634044922E-5	52	TCRBV21-01*01	TCRBV21	TCRBV21-01	01				TCRBD01-01*01	TCRBD01	TCRBD01-01	01				TCRBJ01-03*01	TCRBJ01	TCRBJ01-03	01				1	4	2	2	2	0	29	45	49	57	59	4	Out	VDJ
GTGAACGCCTTGGAGCTGGACGACTCGGCCCTGTATCTCTGTGCCAGTCACCGGGGTGGGGCCAAAAACATTCAGTACTTCGGCGCC	CASHRGGAKNIQYF	12	4.024063902134766E-5	42	TCRBV05-04*01	TCRBV05	TCRBV05-04	01				TCRBD02-01*01	TCRBD02	TCRBD02-01	01				TCRBJ02-04*01	TCRBJ02	TCRBJ02-04	01				8	4	8	3	4	1	39	47	51	56	60	12	In	VDJ
AACGCCTTGGAGCTGGACGACTCGGCCCTGTATCTCTGTGCCAGCAGCTTGGAGGATAGCTCCTACAATGAGCAGTTCTTCGGGCCA	CASSLEDSSYNEQFF	6	2.012031951067383E-5	45	TCRBV05-04*01	TCRBV05	TCRBV05-04	01								TCRBD01,TCRBD02	TCRBD01-01,TCRBD02-01		TCRBJ02-01*01	TCRBJ02	TCRBJ02-01	01				0	1	1	8	3	0	36	52	53	56	59	6	In	VDJ
CTGGAGTCCGCCAGCACCAACCAGACATCTATGTACCTCTGTGCCAGCCATGTCTCGAGCTCCTACAATGAGCAGTTCTTCGGGCCA	CASHVSSSYNEQFF	13	4.359402560645996E-5	42	TCRBV28-01*01	TCRBV28	TCRBV28-01	01				TCRBD02-01*02	TCRBD02	TCRBD02-01	02				TCRBJ02-01*01	TCRBJ02	TCRBJ02-01	01				8	8	11	2	0	0	39	48	56	-1	59	13	In	VDJ
CTGCAGCCAGAAGACTCGGCCCTGTATCTCTGTGCCAGCAGCCTGAACACCGCTAGCGGAGCCTACAATGAGCAGTTCTTCGGGCCA	CASSLNTASGAYNEQFF	4	1.341354634044922E-5	51	TCRBV04-02*01	TCRBV04	TCRBV04-02	01				TCRBD02-01	TCRBD02	TCRBD02-01				01,02	TCRBJ02-01*01	TCRBJ02	TCRBJ02-01	01				4	9	4	5	2	2	30	43	52	59	61	4	In	VDJ
CAGCGCACAGAGCGGGGGGACTCAGCCGTGTATCTCTGTGCCAGCAGCTTAAGCCCCAACAGGGCAGATACGCAGTATTTTGGCCCA	CASSLSPNRADTQYF	14	4.6947412191572266E-5	45	TCRBV07-03*01	TCRBV07	TCRBV07-03	01				TCRBD01-01*01	TCRBD01	TCRBD01-01	01				TCRBJ02-03*01	TCRBJ02	TCRBJ02-03	01				1	6	3	3	0	4	36	52	58	-1	64	14	In	VDJ
ACTCTGGAGTCCGCTACCCGCTCCCAGACATCTGTGTATTTCTGCGCCAGCAGTGAGCGGGACACCGGGGAGCTGTTTTTTGGAGAA	CASSERDTGELFF	2	6.70677317022461E-6	39	TCRBV10-02*01	TCRBV10	TCRBV10-02	01				TCRBD02-01	TCRBD02	TCRBD02-01				01,02	TCRBJ02-02*01	TCRBJ02	TCRBJ02-02	01				2	0	8	4	0	3	42	-1	57	-1	61	2	In	VDJ
CTGGAGTCGCCCAGCCCCAACCAGACCTCTCTGTACTTCTGTGCCAGCAGGGTGACACTGAACACCGGGGAGCTGTTTTTTGGAGAA	CASRVTLNTGELFF	16	5.365418536179688E-5	42	TCRBV27-01*01	TCRBV27	TCRBV27-01	01				TCRBD01-01*01	TCRBD01	TCRBD01-01	01				TCRBJ02-02*01	TCRBJ02	TCRBJ02-02	01				6	3	2	6	2	1	39	50	53	57	59	16	In	VDJ
GCTCCCTCCCAGACATCTGTGTACTTCTGTGCCAGCACCCATAGCAGGGGGGACCTCCGAAACACCGGGGAGCTGTTTTTTGGAGAA	CASTHSRGDLRNTGELFF	7	2.3473706095786133E-5	54	TCRBV06	TCRBV06				TCRBV06-01,TCRBV06-05,TCRBV06-06		TCRBD01-01*01	TCRBD01	TCRBD01-01	01				TCRBJ02-02*01	TCRBJ02	TCRBJ02-02	01				7	7	4	1	9	2	27	37	44	51	60	7	In	VDJ
ACTGTGACATCGGCCCAAAAGAACCCGACAGCTTTCTATCTCTGTGCCAGTAGTGGGAGCGGAACCGGGGAGCTGTTTTTTGGAGAA	CASSGSGTGELFF	9	3.0180479266010744E-5	39	TCRBV19-01*01	TCRBV19	TCRBV19-01	01				TCRBD02-01	TCRBD02	TCRBD02-01				01,02	TCRBJ02-02*01	TCRBJ02	TCRBJ02-02	01				5	3	6	5	1	5	42	54	57	62	63	9	In	VDJ
TCGGCTGCTCCCTCCCAGACATCTGTGTACTTCTGTGCCAGCATCCCTCGAGGGCGCGAACAAACCGGGGAGCTGTTTTTTGGAGAA	CASIPRGREQTGELFF	27	9.054143779803223E-5	48	TCRBV06	TCRBV06				TCRBV06-01,TCRBV06-05		TCRBD02-01*02	TCRBD02	TCRBD02-01	02				TCRBJ02-02*01	TCRBJ02	TCRBJ02-02	01				7	6	11	0	9	5	33	43	49	54	63	27	In	VDJ
AACGCCTTGTTGCTGGGGGACTCGGCCCTCTATCTCTGTGCCAGCAGCTGGGGACTAGCGGGAGGGGCCGAGCTGTTTTTTGGAGAA	CASSWGLAGGAELFF	16	5.365418536179688E-5	45	TCRBV05-06*01	TCRBV05	TCRBV05-06	01				TCRBD02-01*02	TCRBD02	TCRBD02-01	02				TCRBJ02-02*01	TCRBJ02	TCRBJ02-02	01				3	1	0	0	3	11	36	49	50	66	69	16	In	VDJ
AGCTCTCTGGAGCTGGGGGACTCAGCTTTGTATTTCTGTGCCAGCAGCGTAGTTATGGCCGAGAACACTGAAGCTTTCTTTGGACAA	CASSVVMAENTEAFF	14	4.6947412191572266E-5	45	TCRBV09-01*01	TCRBV09	TCRBV09-01	01				TCRBD01-01*01	TCRBD01	TCRBD01-01	01				TCRBJ01-01*01	TCRBJ01	TCRBJ01-01	01				0	4	9	0	3	1	36	52	56	59	62	14	In	VDJ
CTAGAGTCTGCCATCCCCAACCAGACAGCTCTTTACTTCTGTGCCACCAGTGTCCCGGACAGGGGAACTGAAGCTTTCTTTGGACAA	CATSVPDRGTEAFF	4	1.341354634044922E-5	42	TCRBV24-01*01	TCRBV24	TCRBV24-01	01				TCRBD01-01*01	TCRBD01	TCRBD01-01	01				TCRBJ01-01*01	TCRBJ01	TCRBJ01-01	01				5	4	1	2	1	5	39	52	56	65	66	4	In	VDJ
CAGCCTGCAGAGCTTGGGGACTCGGCCATGTATCTCTGTGCCAGCAGCTTAGGGGACGGAAGATATGAAAAACTGTTTTTTGGCAGT	CASSLGDGRYEKLFF	13	4.359402560645996E-5	45	TCRBV11-01*01	TCRBV11	TCRBV11-01	01								TCRBD01,TCRBD02	TCRBD01-01,TCRBD02-01		TCRBJ01-04*01	TCRBJ01	TCRBJ01-04	01				1	0	0	7	7	6	36	-1	52	57	64	13	In	VDJ
CAGCCCTCAGAACCCAGGGACTCAGCTGTGTACTTCTGTGCCAGCAACTAGGGAGGGGGCGCCAATCAGCCCCAGCATTTTGGTGAT	CASN*GGGANQPQHF	4	1.341354634044922E-5	45	TCRBV12	TCRBV12				TCRBV12-03/12-04,TCRBV12-04						TCRBD01,TCRBD02	TCRBD01-01,TCRBD02-01		TCRBJ01-05*01	TCRBJ01	TCRBJ01-05	01				7	7	5	0	2	3	36	46	53	60	62	4	Stop	VDJ
GTCGGCTGCTCCCTCCCAGACATCTGTGTACTTCTGTGCCAGCAGTTAGAGGTCCCGCCCACCAATCAGCCCCAGCATTTTGGTGAT		6	2.012031951067383E-5	47	TCRBV06-05*01	TCRBV06	TCRBV06-05	01				TCRBD02-01*02	TCRBD02	TCRBD02-01	02				TCRBJ01-05*01	TCRBJ01	TCRBJ01-05	01				3	0	11	1	10	3	34	-1	48	52	62	6	Out	VDJ
GTGACATCGGCCCAAAAGAACCCGACAGCTTTCTATCTCTGTGCCAGCAAACCGGGGGTTCCGTTACGTGGCTACACCTTCGGTTCG	CASKPGVPLRGYTF	4	1.341354634044922E-5	42	TCRBV19-01*01	TCRBV19	TCRBV19-01	01				TCRBD02-01*01	TCRBD02	TCRBD02-01	01				TCRBJ01-02*01	TCRBJ01	TCRBJ01-02	01				9	5	8	2	10	7	39	47	52	58	68	4	In	VDJ
CTGAGTTCTAAGAAGCTCCTTCTCAGTGACTCTGGCTTCTATCTCTGTGCCTGGAGTCAGGTAAACTATGGCTACACCTTCGGTTCG	CAWSQVNYGYTF	7	2.3473706095786133E-5	36	TCRBV30-01*01	TCRBV30	TCRBV30-01	01				TCRBD01-01*01	TCRBD01	TCRBD01-01	01				TCRBJ01-02*01	TCRBJ01	TCRBJ01-02	01				2	0	4	4	2	2	45	-1	57	61	63	7	In	VDJ
GGGACTCAGCTGTGTACTTCTGTGCCAGCAGTCTGGTAACCCGGGACTAGCGGGAGAAGGGGGCTCTACGAGCAGTACTTCGGGCCG		15	5.0300798776684576E-5	61	TCRBV12	TCRBV12				TCRBV12-03/12-04,TCRBV12-04		TCRBD02-01*02	TCRBD02	TCRBD02-01	02				TCRBJ02-07*01	TCRBJ02	TCRBJ02-07	01				5	10	0	2	9	3	20	32	42	56	65	15	Out	VDJ
AATTCCCTGGAGCTTGGTGACTCTGCTGTGTATTTCTGTGCCAGCAGCCAGGACCGGGACAGGGGCTACGAGCAGTACTTCGGGCCG	CASSQDRDRGYEQYF	6	2.012031951067383E-5	45	TCRBV03-01/03-02*01	TCRBV03	TCRBV03-01/03-02	01				TCRBD01-01*01	TCRBD01	TCRBD01-01	01				TCRBJ02-07*01	TCRBJ02	TCRBJ02-07	01				3	5	0	2	0	3	36	50	55	-1	65	6	In	VDJ
CACACCCTGCAGCCAGAAGACTCGGCCCTGTATCTCTGTGCCAGCAGCCAAGATATTAGCGGCAACTACGAGCAGTACTTCGGGCCG	CASSQDISGNYEQYF	23	7.712789145758301E-5	45	TCRBV04-02*01	TCRBV04	TCRBV04-02	01				TCRBD02-01	TCRBD02	TCRBD02-01				01,02	TCRBJ02-07*01	TCRBJ02	TCRBJ02-07	01				0	3	5	5	3	3	36	53	56	62	65	23	In	VDJ
NTGTCGGCTGCTCCCTCCCAGACATCTGTGTACTTCTGTGCCAGCAGTGAAGACACCTCTGGGGCCAACGTCCTGACTTTCGGGGCC	CASSEDTSGANVLTF	18	6.036095853202149E-5	45	TCRBV06-01*01	TCRBV06	TCRBV06-01	01				TCRBD01-01*01	TCRBD01	TCRBD01-01	01				TCRBJ02-06*01	TCRBJ02	TCRBJ02-06	01				1	0	3	6	1	0	36	-1	52	55	56	18	In	VDJ
ACCAGTGCCCATCCTGAAGACAGCAGCTTCTACATCTGCAGTGCTAGAGTGGTCAGTCCGGAGTACAATGAGCAGTTCTTCGGGCCA	CSARVVSPEYNEQFF	19	6.37143451171338E-5	45	TCRBV20	TCRBV20				TCRBV20-01,TCRBV20-or09_02		TCRBD02-01*02	TCRBD02	TCRBD02-01	02				TCRBJ02-01*01	TCRBJ02	TCRBJ02-01	01				1	10	10	2	0	4	36	49	59	-1	63	19	In	VDJ
CGCCAGCACCAACCAGACATCTATGTACCTCTGTGCCAGCAGGGGAGGCGGGATGTTTTATTCCAAGAGACCCAGTACTTCGGGCCA		22	7.377450487247071E-5	50	TCRBV28-01*01	TCRBV28	TCRBV28-01	01				TCRBD02-01*02	TCRBD02	TCRBD02-01	02				TCRBJ02-05*01	TCRBJ02	TCRBJ02-05	01				6	5	7	3	9	1	31	42	47	53	62	22	Out	VDJ
CTACACACCCTGCAGCCAGAAGACTCGGCCCTGTATCTCTGCGCCAGCAGCCCCTGGACTAGTTCAGATACGCAGTATTTTGGCCCA	CASSPWTSSDTQYF	10	3.353386585112305E-5	42	TCRBV04-03*01	TCRBV04	TCRBV04-03	01				TCRBD02-01	TCRBD02	TCRBD02-01				01,02	TCRBJ02-03*01	TCRBJ02	TCRBJ02-03	01				4	3	1	8	2	4	39	52	55	62	64	10	In	VDJ
AACGCCTTGTTGCTGGGGGACTCGGCCCTCTATCTCTGTGCCAGCAGCACCGGACAGGGGAACGCAGATACGCAGTATTTTGGCCCA	CASSTGQGNADTQYF	10	3.353386585112305E-5	45	TCRBV05-06*01	TCRBV05	TCRBV05-06	01				TCRBD01-01*01	TCRBD01	TCRBD01-01	01				TCRBJ02-03*01	TCRBJ02	TCRBJ02-03	01				4	3	1	2	4	4	36	48	51	60	64	10	In	VDJ
NNNNNNNTGTCGGCTGCTCCCTCCCAGACATCTGTGTACTTCTGTGCCAGCAGTTACTCTGGGGGATTGGGAGCTTTCTTTGGACAA	CASSYSGGLGAFF	13	4.359402560645996E-5	39	TCRBV06-05*01	TCRBV06	TCRBV06-05	01								TCRBD01,TCRBD02	TCRBD01-01,TCRBD02-01		TCRBJ01-01*01	TCRBJ01	TCRBJ01-01	01				0	1	6	1	6	10	42	59	60	65	71	13	In	VDJ
TCCAGCCTGCAGAGCTTGGGGACTCGGCCGTGTATCTCTGTGCCAGCAGCACGACAGGGGAGTTGGACTGAAGCTTTCTTTGGACAA		19	6.37143451171338E-5	43	TCRBV11-03*01	TCRBV11	TCRBV11-03	01				TCRBD01-01*01	TCRBD01	TCRBD01-01	01				TCRBJ01-01*01	TCRBJ01	TCRBJ01-01	01				5	2	2	2	6	5	38	50	52	60	66	19	Out	VDJ
AAGATCCAGCCTGCAGAGCTTGGGGACTCGGCCGTGTATCTCTGTGCCAGCAGCTTGGGGGTGAACACTGAAGCTTTCTTTGGACAA	CASSLGVNTEAFF	18	6.036095853202149E-5	39	TCRBV11-03*01	TCRBV11	TCRBV11-03	01								TCRBD01,TCRBD02	TCRBD01-01,TCRBD02-01		TCRBJ01-01*01	TCRBJ01	TCRBJ01-01	01				3	0	6	1	0	0	42	-1	56	-1	61	18	In	VDJ
ATCCGGTCCACAAAGCTGGAGGACTCAGCCATGTACTTCTGTGCCAGCAGGTTGGGGAGCATGAACACTGAAGCTTTCTTTGGACAA	CASRLGSMNTEAFF	4	1.341354634044922E-5	42	TCRBV02-01	TCRBV02	TCRBV02-01				01,03	TCRBD02-01*02	TCRBD02	TCRBD02-01	02				TCRBJ01-01*01	TCRBJ01	TCRBJ01-01	01				6	4	9	2	2	0	39	50	54	59	61	4	In	VDJ
CTCTGGAGCTGGGGGACTCAGCTTTGTATTTCTGTGCCAGCAGCCGATACTGGGGCGAGAATGAACACTGAAGCTTTCTTTGGACAA		9	3.0180479266010744E-5	49	TCRBV09-01*01	TCRBV09	TCRBV09-01	01				TCRBD01-01*01	TCRBD01	TCRBD01-01	01				TCRBJ01-01*01	TCRBJ01	TCRBJ01-01	01				4	7	7	0	5	0	32	44	51	56	61	9	Out	VDJ
ATTCCCTGGAGCTTGGTGACTCTGCTGTGTATTTCTGTGCCAGCAGTTCCACGCGACAGAATGAACACTGAAGCTTTCTTTGGACAA		8	2.682709268089844E-5	46	TCRBV03-01/03-02*01	TCRBV03	TCRBV03-01/03-02	01				TCRBD01-01*01	TCRBD01	TCRBD01-01	01				TCRBJ01-01*01	TCRBJ01	TCRBJ01-01	01				6	8	2	5	2	0	35	46	54	59	61	8	Out	VDJ
CTGAATGTGAACGCCTTGGAGCTGGAGGACTCGGCCCTGTATCTCTGTGCCAGCAGCTTGGGGGTGAATGAAGCTTTCTTTGGACAA	CASSLGVNEAFF	11	3.6887252436235355E-5	36	TCRBV05-08*01	TCRBV05	TCRBV05-08	01								TCRBD01,TCRBD02	TCRBD01-01,TCRBD02-01		TCRBJ01-01*01	TCRBJ01	TCRBJ01-01	01				0	0	0	9	4	7	45	-1	61	64	68	11	In	VDJ
CTGACCCTGGAGTCTGCCAGGCCCTCACATACCTCTCAGTACCTCTGTGCCAGCAGTGTCGAAGAAGGTCAAGCTTTCTTTGGACAA	CASSVEEGQAFF	15	5.0300798776684576E-5	36	TCRBV25-01*01	TCRBV25	TCRBV25-01	01								TCRBD01,TCRBD02	TCRBD01-01,TCRBD02-01		TCRBJ01-01*01	TCRBJ01	TCRBJ01-01	01				4	7	5	4	2	9	45	58	65	68	70	15	In	VDJ
TGAAGATCCAGCCCTCAGAACCCAGGGACTCAGCTGTGTACTTCTGTGCCAGCAGTGCAAGACAGGGGTGAACTGTTTTTTGGCAGT		2	6.70677317022461E-6	37	TCRBV12-03/12-04*01	TCRBV12	TCRBV12-03/12-04	01				TCRBD01-01*01	TCRBD01	TCRBD01-01	01				TCRBJ01-04*01	TCRBJ01	TCRBJ01-04	01				5	4	2	2	2	12	44	56	60	68	70	2	Out	VDJ
TCAGAACCCAGGGACTCAGCTGTGTACTTCTGTGCCAGCAGCAAATACCCTGGGGACAGGGGAATTGAAAAACTGTTTTTTGGCAGT	CASSKYPGDRGIEKLFF	11	3.6887252436235355E-5	51	TCRBV12	TCRBV12				TCRBV12-03/12-04,TCRBV12-04		TCRBD01-01*01	TCRBD01	TCRBD01-01	01				TCRBJ01-04*01	TCRBJ01	TCRBJ01-04	01				6	11	0	2	3	7	30	41	52	62	65	11	In	VDJ
GAGTCGCCCAGCCCCAACCAGACCTCTCTGTACTTCTGTGCCAGCAGTCCCCGGGACAGGTGGGATGAAAAACTGTTTTTTGGCAGT	CASSPRDRWDEKLFF	2	6.70677317022461E-6	45	TCRBV27-01*01	TCRBV27	TCRBV27-01	01				TCRBD01-01*01	TCRBD01	TCRBD01-01	01				TCRBJ01-04*01	TCRBJ01	TCRBJ01-04	01				5	4	0	4	4	6	36	48	52	60	64	2	In	VDJ
ATCCAGCGCACACAGCAGGAGGACTCCGCCGTGTATCTCTGTGCCAGCAGCTTAGACACAACTAATGAAAAACTGTTTTTTGGCAGT	CASSLDTTNEKLFF	10	3.353386585112305E-5	42	TCRBV07-08*01	TCRBV07	TCRBV07-08	01				TCRBD01-01*01	TCRBD01	TCRBD01-01	01				TCRBJ01-04*01	TCRBJ01	TCRBJ01-04	01				1	0	3	6	0	0	39	-1	55	-1	58	10	In	VDJ
CAACCTGCAAAGCTTGAGGACTCGGCCGTGTATCTCTGTGCCAGCAGCTTAAGCCTACAGGGGACCGAAAAACTGTTTTTTGGCAGT	CASSLSLQGTEKLFF	10	3.353386585112305E-5	45	TCRBV11-02*03	TCRBV11	TCRBV11-02	03				TCRBD01-01*01	TCRBD01	TCRBD01-01	01				TCRBJ01-04*01	TCRBJ01	TCRBJ01-04	01				2	5	3	2	3	8	36	51	56	63	66	10	In	VDJ
CGGTCCACAAAGCTGGAGGACTCAGCCATGTACTTCTGTGCCAGCAGAGCCCGCGGGCAGGGAGATCAGCCCCAGCATTTTGGTGAT	CASRARGQGDQPQHF	7	2.3473706095786133E-5	45	TCRBV02-01	TCRBV02	TCRBV02-01				01,03					TCRBD01,TCRBD02	TCRBD01-01,TCRBD02-01		TCRBJ01-05*01	TCRBJ01	TCRBJ01-05	01				6	10	4	3	2	5	36	47	57	62	64	7	In	VDJ
TGAGTGCCTTGGAGCTGGGGGACTCGGCCCTGTATCTCTGTGCCAGAAGCTTGAGCGGATAGCAATCAGCCCCAGCATTTTGGTGAT		8	2.682709268089844E-5	43	TCRBV05-03	TCRBV05	TCRBV05-03				01,02	TCRBD02-01	TCRBD02	TCRBD02-01				01,02	TCRBJ01-05*01	TCRBJ01	TCRBJ01-05	01				1	0	6	5	1	0	38	-1	53	58	59	8	Out	VDJ
GATCCAGCCCTCAGAACCCAGGGACTCAGCTGTGTATTTTTGTGCTAGTGGTTGACAAGGGAAAATCAGCCCCAGCATTTTGGTGAT		5	1.6766932925561525E-5	41	TCRBV12-05*01	TCRBV12	TCRBV12-05	01								TCRBD01,TCRBD02	TCRBD01-01,TCRBD02-01		TCRBJ01-05*01	TCRBJ01	TCRBJ01-05	01				4	5	0	8	1	4	40	53	58	62	63	5	Out	VDJ
GTGAGCACCTTGGAGCTGGGGGACTCGGCCCTTTATCTTTGCGCCAGCAGCTCCTCCCTAACCAATTCACCCCTCCACTTTGGGAAT	CASSSSLTNSPLHF	24	8.048127804269532E-5	42	TCRBV05-01*01	TCRBV05	TCRBV05-01	01				TCRBD02-01	TCRBD02	TCRBD02-01				01,02	TCRBJ01-06*01	TCRBJ01	TCRBJ01-06	01				3	5	4	9	3	7	39	52	57	60	63	24	In	VDJ
ACGATCCAGCGCACAGAGCAGGAGGACTCGGCCGTGTATCTCTGTGCCAGCAGCCGCAGGGATTTAGGTGGCTACACCTTCGGTTCG	CASSRRDLGGYTF	4	1.341354634044922E-5	39	TCRBV07-02	TCRBV07	TCRBV07-02				01,02	TCRBD01-01*01	TCRBD01	TCRBD01-01	01				TCRBJ01-02*01	TCRBJ01	TCRBJ01-02	01				5	2	4	3	7	7	42	54	56	61	68	4	In	VDJ
AAGATCCAGCGCACACAGCAGGAGGACTCGGCCGTGTATCTCTGTGCCAGCAGCCCGGACAGACGCGAAGGCTACACCTTCGGTTCG	CASSPDRREGYTF	2	6.70677317022461E-6	39	TCRBV07	TCRBV07				TCRBV07-02,TCRBV07-08		TCRBD01-01*01	TCRBD01	TCRBD01-01	01				TCRBJ01-02*01	TCRBJ01	TCRBJ01-02	01				5	2	1	5	7	8	42	54	56	62	69	2	In	VDJ
ATTTTCCCCTGACCCTGGAGTCTGCCAGGCCCTCACATACCTCTCAGTACCTCTGTGCCACCCGTCTCCGCAACGTACTTCGGGCCG		16	5.365418536179688E-5	28	TCRBV25-01*01	TCRBV25	TCRBV25-01	01								TCRBD01,TCRBD02	TCRBD01-01,TCRBD02-01		TCRBJ02-07*01	TCRBJ02	TCRBJ02-07	01				10	12	3	7	0	12	53	60	72	-1	74	16	Out	VDJ
ATCCCCAACCAGACAGCTCTTTACTTCTGTGCCACCAGTGATTCCGGACTAGCGGGAGCGAAGATTTTCGAGCAGTACTTCGGGCCG	CATSDSGLAGAKIFEQYF	4	1.341354634044922E-5	54	TCRBV24-01*01	TCRBV24	TCRBV24-01	01				TCRBD02-01*02	TCRBD02	TCRBD02-01	02				TCRBJ02-07*01	TCRBJ02	TCRBJ02-07	01				2	2	1	2	10	6	27	43	45	58	68	4	In	VDJ
TTGGAGATCCAGTCCACGGAGTCAGGGGACACAGCACTGTATTTCTGTGCCAGCAGCCCGCTCCCCTCCGAGCAGTACTTCGGGCCG	CASSPLPSEQYF	2	6.70677317022461E-6	36	TCRBV21-01*01	TCRBV21	TCRBV21-01	01								TCRBD01,TCRBD02	TCRBD01-01,TCRBD02-01		TCRBJ02-07*01	TCRBJ02	TCRBJ02-07	01				5	2	10	0	7	6	45	57	59	61	68	2	In	VDJ
ACTCTCAAGATCCAACCTGCAAAGCTTGAGGACTCGGCCGTGTATCTCTGTGCCAGCAGCTTAGGCTACGAGCAGTACTTCGGGCCG	CASSLGYEQYF	3	1.0060159755336915E-5	33	TCRBV11-02*03	TCRBV11	TCRBV11-02	03											TCRBJ02-07*01	TCRBJ02	TCRBJ02-07	01				1	0	0	0	1	3	48	-1	-1	64	65	3	In	VJ
TGAAGGTGCAGCCTGCAGAACTGGAGGATTCTGGAGTTTATTTCTGTGCCAGCAGCCAAGATCGCCTACGAGCAGTACTTCGGGCCG		3	1.0060159755336915E-5	37	TCRBV14-01*01	TCRBV14	TCRBV14-01	01				TCRBD02-01	TCRBD02	TCRBD02-01				01,02	TCRBJ02-07*01	TCRBJ02	TCRBJ02-07	01				0	1	8	6	0	2	44	61	62	-1	64	3	Out	VDJ
CGCTCACCAGGCCTGGGGGACGCAGCCATGTACCTGTGTGCCACCAGCTCAGGGGGAGCGGGAAACTACGAGCAGTACTTCGGGCCG	CATSSGGAGNYEQYF	6	2.012031951067383E-5	45	TCRBV15-01*02	TCRBV15	TCRBV15-01	02								TCRBD01,TCRBD02	TCRBD01-01,TCRBD02-01		TCRBJ02-07*01	TCRBJ02	TCRBJ02-07	01				5	1	4	1	9	3	36	48	49	56	65	6	In	VDJ
TCGCCCAGCCCCAACCAGACCTCTCTGTACTTCTGTGCCAGCAGTTCCTCTTGGGGTGGGGGACTGGACGAGCAGTACTTCGGGCCG	CASSSSWGGGLDEQYF	10	3.353386585112305E-5	48	TCRBV27-01*01	TCRBV27	TCRBV27-01	01				TCRBD02-01	TCRBD02	TCRBD02-01				01,02	TCRBJ02-07*01	TCRBJ02	TCRBJ02-07	01				4	13	0	10	2	5	33	46	59	65	67	10	In	VDJ
ATCCAGCCCTCAGAACCCAGGGACTCAGCTGTGTATTTTTGTGCTAGTGGTATAACCGACAGGGGCGACGAGCAGTACTTCGGGCCG	CASGITDRGDEQYF	15	5.0300798776684576E-5	42	TCRBV12-05*01	TCRBV12	TCRBV12-05	01				TCRBD01-01*01	TCRBD01	TCRBD01-01	01				TCRBJ02-07*01	TCRBJ02	TCRBJ02-07	01				5	6	2	2	2	5	39	51	57	65	67	15	In	VDJ
AATGTGAGCACCTTGGAGCTGGGGGACTCGGCCCTTTATCTTTGCGCCAGCAGCCCGCGGACAGCTAACGAGCAGTACTTCGGGCCG	CASSPRTANEQYF	11	3.6887252436235355E-5	39	TCRBV05-01*01	TCRBV05	TCRBV05-01	01				TCRBD01-01*01	TCRBD01	TCRBD01-01	01				TCRBJ02-07*01	TCRBJ02	TCRBJ02-07	01				4	4	1	5	3	5	42	54	58	64	67	11	In	VDJ
GTGACCAGTGCCCATCCTGAAGACAGCAGCTTCTACATCTGCAGTATACTCCGCCCGGGACAGGGCAACGAGCAGTACTTCGGGCCG	CSILRPGQGNEQYF	10	3.353386585112305E-5	42	TCRBV20	TCRBV20				TCRBV20-01,TCRBV20-or09_02		TCRBD01-01*01	TCRBD01	TCRBD01-01	01				TCRBJ02-07*01	TCRBJ02	TCRBJ02-07	01				8	11	0	3	2	5	39	45	56	65	67	10	In	VDJ
AATTCCCTGGAGCTTGGTGACTCTGCTGTGTATTTCTGTGCCAGCAGCCCCCGTCCGAGCTCTGGAAACACCATATATTTTGGAGAG	CASSPRPSSGNTIYF	5	1.6766932925561525E-5	45	TCRBV03-01/03-02*01	TCRBV03	TCRBV03-01/03-02	01				TCRBD02-01*02	TCRBD02	TCRBD02-01	02				TCRBJ01-03*01	TCRBJ01	TCRBJ01-03	01				4	7	11	2	0	0	36	49	56	-1	59	5	In	VDJ
ATCCAGCGCACACAGCAGGAGGACTCCGCCGTGTATCTCTGTGCCAGCAGCTTAAGCCCGACAGCAAACACCATATATTTTGGAGAG	CASSLSPTANTIYF	7	2.3473706095786133E-5	42	TCRBV07-08*01	TCRBV07	TCRBV07-08	01				TCRBD01-01*01	TCRBD01	TCRBD01-01	01				TCRBJ01-03*01	TCRBJ01	TCRBJ01-03	01				2	5	2	5	1	6	39	54	59	64	65	7	In	VDJ
TCCCTGGAGCTTGGTGACTCTGCTGTGTATTTCTGTGCCAGCAGCCCCCTCCGGGCCTCTGGGGCCAACGTCCTGACTTTCGGGGCC	CASSPLRASGANVLTF	5	1.6766932925561525E-5	48	TCRBV03-01/03-02*01	TCRBV03	TCRBV03-01/03-02	01								TCRBD01,TCRBD02	TCRBD01-01,TCRBD02-01		TCRBJ02-06*01	TCRBJ02	TCRBJ02-06	01				4	6	8	0	0	0	33	46	52	-1	56	5	In	VDJ
CTGGAGTCCGCCAGCACCAACCAGACATCTATGTACCTCTGTGCCAGCAGTTTATTAGCTCGTGTCCATGAGCAGTTCTTCGGGCCA	CASSLLARVHEQFF	4	1.341354634044922E-5	42	TCRBV28-01*01	TCRBV28	TCRBV28-01	01				TCRBD02-01	TCRBD02	TCRBD02-01				01,02	TCRBJ02-01*01	TCRBJ02	TCRBJ02-01	01				1	0	5	7	8	8	39	-1	55	59	67	4	In	VDJ
ACCTTGGAGCTGGGGGACTCGGCCCTTTATCTTTGCGCCAGCAGCTCAACTAGCGGCCTCTCCTACAATGAGCAGTTCTTCGGGCCA	CASSSTSGLSYNEQFF	11	3.6887252436235355E-5	48	TCRBV05-01*01	TCRBV05	TCRBV05-01	01				TCRBD02-01	TCRBD02	TCRBD02-01				01,02	TCRBJ02-01*01	TCRBJ02	TCRBJ02-01	01				3	2	3	5	3	0	33	46	48	56	59	11	In	VDJ
GCGCACAGAGCGGGGGGACTCAGCCGTGTATCTCTGTGCCAGCAGCTTAGCGGAAGGAGCTCCTACAATGAGCAGTTCTTCGGGCCA		18	6.036095853202149E-5	47	TCRBV07-03*01	TCRBV07	TCRBV07-03	01				TCRBD02-01	TCRBD02	TCRBD02-01				01,02	TCRBJ02-01*01	TCRBJ02	TCRBJ02-01	01				2	0	7	5	6	0	34	-1	49	53	59	18	Out	VDJ
GAGCTGAATGTGAACGCCTTGGAGCTGGAGGACTCGGCCCTGTATCTCTGTGCCATAGACAGGGGTGAGACCCAGTACTTCGGGCCA	CAIDRGETQYF	10	3.353386585112305E-5	33	TCRBV05-08*01	TCRBV05	TCRBV05-08	01				TCRBD01-01*01	TCRBD01	TCRBD01-01	01				TCRBJ02-05*01	TCRBJ02	TCRBJ02-05	01				9	2	2	2	1	5	48	55	57	65	66	10	In	VDJ
TTGGAGCTGGGGGACTCAGCCCTGTACTTCTGTGCCAGCAGCGACTCAGAGGCTAGCGGGAGAGAAGAGACCCAGTACTTCGGGCCA	CASSDSEASGREETQYF	14	4.6947412191572266E-5	51	TCRBV13-01*01	TCRBV13	TCRBV13-01	01				TCRBD02-01*02	TCRBD02	TCRBD02-01	02				TCRBJ02-05*01	TCRBJ02	TCRBJ02-05	01				5	10	4	2	2	3	30	42	52	62	64	14	In	VDJ
CTGGAGTTGGCTGCTCCCTCCCAGACATCTGTGTACTTCTGTGCCAGCAGTTACGTAGCGGGAGGAAAGACCCAGTACTTCGGGCCA	CASSYVAGGKTQYF	21	7.04211182873584E-5	42	TCRBV06-06*01	TCRBV06	TCRBV06-06	01				TCRBD02-01*02	TCRBD02	TCRBD02-01	02				TCRBJ02-05*01	TCRBJ02	TCRBJ02-05	01				2	1	5	1	2	6	39	54	55	65	67	21	In	VDJ
GCGTCTGCTGTACCCTCTCAGACATCTGTGTACTTCTGTGCCAGCAGTGACTCTAGCGGGAGCACAGATACGCAGTATTTTGGCCCA	CASSDSSGSTDTQYF	36	1.2072191706404298E-4	45	TCRBV06-04*01	TCRBV06	TCRBV06-04	01				TCRBD02-01	TCRBD02	TCRBD02-01				01,02	TCRBJ02-03*01	TCRBJ02	TCRBJ02-03	01				0	0	5	4	0	0	36	-1	53	-1	60	36	In	VDJ
ACTCTGGAGTCTGCTGCCTCCTCCCAGACATCTGTATATTTCTGCGCCAGCAGTGACAGGGACACCGGGGAGCTGTTTTTTGGAGAA	CASSDRDTGELFF	8	2.682709268089844E-5	39	TCRBV10-01*01	TCRBV10	TCRBV10-01	01				TCRBD01-01*01	TCRBD01	TCRBD01-01	01				TCRBJ02-02*01	TCRBJ02	TCRBJ02-02	01				3	0	4	3	0	3	42	-1	56	-1	61	8	In	VDJ
ACAAAGCTGGAGGACTCAGCCATGTACTTCTGTGCCAGCACTGGAGAAGGGACTAGCGGAAACACCGGGGAGCTGTTTTTTGGAGAA	CASTGEGTSGNTGELFF	27	9.054143779803223E-5	51	TCRBV02-01	TCRBV02	TCRBV02-01				01,03	TCRBD02-01	TCRBD02	TCRBD02-01				01,02	TCRBJ02-02*01	TCRBJ02	TCRBJ02-02	01				7	8	0	5	1	2	30	40	48	59	60	27	In	VDJ
CCTCACTCTGGAGTCTGCTGCCTCCTCCCAGACATCTGTATATTTCTGCGCCAGCAGTACATCAGGGAGGGAGCTTTCTTTGGACAA		11	3.6887252436235355E-5	35	TCRBV10-01*01	TCRBV10	TCRBV10-01	01				TCRBD02-01*02	TCRBD02	TCRBD02-01	02				TCRBJ01-01*01	TCRBJ01	TCRBJ01-01	01				5	6	9	0	0	10	46	58	64	-1	71	11	Out	VDJ
CACTCTGGAGTCCGCTACCAGCTCCCAGACATCTGTGTACTTCTGTGCCAGTACGGGATTGGGAACACTGAAGCTTTCTTTGGACAA		13	4.359402560645996E-5	38	TCRBV10-03*01	TCRBV10	TCRBV10-03	01				TCRBD02-01*02	TCRBD02	TCRBD02-01	02				TCRBJ01-01*01	TCRBJ01	TCRBJ01-01	01				10	3	8	3	4	1	43	50	53	58	62	13	Out	VDJ
ACCCTGCAGCCAGAAGACTCGGCCCTGTATCTCTGCGCCAGCAGCCAACCAGGGGGCGCGGGGAACACTGAAGCTTTCTTTGGACAA	CASSQPGGAGNTEAFF	7	2.3473706095786133E-5	48	TCRBV04-03*01	TCRBV04	TCRBV04-03	01				TCRBD01-01*01	TCRBD01	TCRBD01-01	01				TCRBJ01-01*01	TCRBJ01	TCRBJ01-01	01				2	1	4	0	5	1	33	48	49	57	62	7	In	VDJ
NTGTCGGCTGCTCCCTCCCAAACATCTGTGTACTTCTGTGCCAGCAGTTCCCCGGGACAGGGGAACACTGAAGCTTTCTTTGGACAA	CASSSPGQGNTEAFF	11	3.6887252436235355E-5	45	TCRBV06-02/06-03*01	TCRBV06	TCRBV06-02/06-03	01				TCRBD01-01*01	TCRBD01	TCRBD01-01	01				TCRBJ01-01*01	TCRBJ01	TCRBJ01-01	01				4	4	0	3	0	1	36	49	53	-1	62	11	In	VDJ
ACGTTGGCGTCTGCTGTACCCTCTCAGACATCTGTGTACTTCTGTGCCAGCAGTGACTCAGGGAACACTGAAGCTTTCTTTGGACAA	CASSDSGNTEAFF	13	4.359402560645996E-5	39	TCRBV06-04*01	TCRBV06	TCRBV06-04	01								TCRBD01,TCRBD02	TCRBD01-01,TCRBD02-01		TCRBJ01-01*01	TCRBJ01	TCRBJ01-01	01				0	0	5	4	0	1	42	-1	59	-1	62	13	In	VDJ
CACACCCTGCAGCCAGAAGACTCGGCCCTGTATCTCTGTGCCAGCAGCCAAGCGCGGACAGGGAACACTGAAGCTTTCTTTGGACAA	CASSQARTGNTEAFF	9	3.0180479266010744E-5	45	TCRBV04-02*01	TCRBV04	TCRBV04-02	01				TCRBD01-01*01	TCRBD01	TCRBD01-01	01				TCRBJ01-01*01	TCRBJ01	TCRBJ01-01	01				1	3	1	4	0	1	36	52	55	-1	62	9	In	VDJ
CAGCGCACAGAGCGGGGGGACTCAGCCGTGTATCTCTGTGCCAGCAGCTCCGGGACAAGAGAAAATCAGCCCCAGCATTTTGGTGAT	CASSSGTRENQPQHF	3	1.0060159755336915E-5	45	TCRBV07-03*01	TCRBV07	TCRBV07-03	01				TCRBD01-01*01	TCRBD01	TCRBD01-01	01				TCRBJ01-05*01	TCRBJ01	TCRBJ01-05	01				4	2	0	6	6	4	36	49	51	57	63	3	In	VDJ
CTGGAGTCCGCCAGCACCAACCAGACATCTATGTACCTCTGTGCCAGCAGTGGGACAGGGAATAATTCACCCCTCCACTTTGGGAAT	CASSGTGNNSPLHF	2	6.70677317022461E-6	42	TCRBV28-01*01	TCRBV28	TCRBV28-01	01				TCRBD01-01*01	TCRBD01	TCRBD01-01	01				TCRBJ01-06*01	TCRBJ01	TCRBJ01-06	01				5	0	0	3	1	5	39	-1	51	60	61	2	In	VDJ
GCCCTGCAGCCAGAAGACTCAGCCCTGTATCTCTGCGCCAGCAGCCCGGTCGGCCGGACACTAAACTCACCCCTCCACTTTGGGAAT	CASSPVGRTLNSPLHF	3	1.0060159755336915E-5	48	TCRBV04-01*01	TCRBV04	TCRBV04-01	01				TCRBD01-01*01	TCRBD01	TCRBD01-01	01				TCRBJ01-06*01	TCRBJ01	TCRBJ01-06	01				4	9	1	6	6	10	33	46	55	60	66	3	In	VDJ
GTGACCAGTGCCCATCCTGAAGACAGCAGCTTCTACATCTGCAGTGCCTCCAGGACAGGGGGTCTAGGTGGCTACACCTTCGGTTCG	CSASRTGGLGGYTF	5	1.6766932925561525E-5	42	TCRBV20	TCRBV20				TCRBV20-01,TCRBV20-or09_02		TCRBD01-01*01	TCRBD01	TCRBD01-01	01				TCRBJ01-02*01	TCRBJ01	TCRBJ01-02	01				6	5	1	1	6	7	39	47	52	62	68	5	In	VDJ
AGCACCTTGGAGCTGGGGGACTCGGCCCTTTATCTTTGCGCCAGCAGCTATCGACAGGGTAATGTGTATGGCTACACCTTCGGTTCG	CASSYRQGNVYGYTF	10	3.353386585112305E-5	45	TCRBV05-01*01	TCRBV05	TCRBV05-01	01				TCRBD01-01*01	TCRBD01	TCRBD01-01	01				TCRBJ01-02*01	TCRBJ01	TCRBJ01-02	01				3	3	2	3	7	5	36	49	52	59	66	10	In	VDJ
CTGGAGTCCGCCAGCACCAACCAGACATCTATGTACCTCTGTGCCAGCAAGGAGGGTCCAGCTAACTATGGCTACACCTTCGGTTCG	CASKEGPANYGYTF	4	1.341354634044922E-5	42	TCRBV28-01*01	TCRBV28	TCRBV28-01	01				TCRBD02-01*02	TCRBD02	TCRBD02-01	02				TCRBJ01-02*01	TCRBJ01	TCRBJ01-02	01				7	1	10	0	5	0	39	49	50	56	61	4	In	VDJ
CGTTGGCGTCTGCTGTACCCTCTCAGACATCTGTGTACTTCTGTGCCAGCAGTGACTCACGAGGGAGGCGAGCAGTACTTCGGGCCG		8	2.682709268089844E-5	40	TCRBV06-04*01	TCRBV06	TCRBV06-04	01				TCRBD02-01*02	TCRBD02	TCRBD02-01	02				TCRBJ02-07*01	TCRBJ02	TCRBJ02-07	01				0	4	9	1	0	6	41	58	62	-1	68	8	Out	VDJ
AATTCCCTGGAGCTTGGTGACTCTGCTGTGTATTTCTGTGCCAGCAGCCGAGGTGCCACAGGGGGGTACGAGCAGTACTTCGGGCCG	CASSRGATGGYEQYF	12	4.024063902134766E-5	45	TCRBV03-01/03-02*01	TCRBV03	TCRBV03-01/03-02	01				TCRBD01-01*01	TCRBD01	TCRBD01-01	01				TCRBJ02-07*01	TCRBJ02	TCRBJ02-07	01				4	8	3	1	1	4	36	49	57	65	66	12	In	VDJ
GGAGATCCAGTCCACGGAGTCAGGGGACACAGCACTGTATTTCTGTGCCAGCAGCAAAGTCAAAGGTACGAGCAGTACTTCGGGCCG		12	4.024063902134766E-5	38	TCRBV21-01*01	TCRBV21	TCRBV21-01	01								TCRBD01,TCRBD02	TCRBD01-01,TCRBD02-01		TCRBJ02-07*01	TCRBJ02	TCRBJ02-07	01				1	4	5	4	0	4	43	59	63	-1	66	12	Out	VDJ
ATCCAGCGCACAGAGCAGGAGGACTCGGCCGTGTATCTCTGTGCCAGCAGCCCACAGACAGGAACCTACGAGCAGTACTTCGGGCCG	CASSPQTGTYEQYF	4	1.341354634044922E-5	42	TCRBV07-02	TCRBV07	TCRBV07-02				01,02	TCRBD01-01*01	TCRBD01	TCRBD01-01	01				TCRBJ02-07*01	TCRBJ02	TCRBJ02-07	01				5	5	2	4	2	2	39	51	56	62	64	4	In	VDJ
CCTGCAGAGCTTGGGGACTCGGCCGTGTATCTCTGTGCCAGCAGCTTCTATGGACTAGATAACAACTACGAGCAGTACTTCGGGCCG	CASSFYGLDNNYEQYF	3	1.0060159755336915E-5	48	TCRBV11-03*01	TCRBV11	TCRBV11-03	01				TCRBD02-01	TCRBD02	TCRBD02-01				01,02	TCRBJ02-07*01	TCRBJ02	TCRBJ02-07	01				3	4	1	8	7	3	33	47	51	58	65	3	In	VDJ
ACAGTGACCAGTGCCCATCCTGAAGACAGCAGCTTCTACATCTGCAGTGCTAGACCCCCGGGGGGATACGAGCAGTACTTCGGGCCG	CSARPPGGYEQYF	11	3.6887252436235355E-5	39	TCRBV20	TCRBV20				TCRBV20-01,TCRBV20-or09_02		TCRBD02-01*01	TCRBD02	TCRBD02-01	01				TCRBJ02-07*01	TCRBJ02	TCRBJ02-07	01				2	4	8	1	1	4	42	54	58	65	66	11	In	VDJ
TCTCTGGAGCTGGGGGACTCAGCTTTGTATTTCTGTGCCAGCAGCCCCCGAGGTAGCTGGACTATCGACGAGCAGTACTTCGGGCCG	CASSPRGSWTIDEQYF	10	3.353386585112305E-5	48	TCRBV09-01*01	TCRBV09	TCRBV09-01	01				TCRBD02-01	TCRBD02	TCRBD02-01				01,02	TCRBJ02-07*01	TCRBJ02	TCRBJ02-07	01				4	13	1	9	3	5	33	45	58	64	67	10	In	VDJ
CTGACAGTGACCAGTGCCCATCCTGAAGACAGCAGCTTCTACATCTGCAGTGCTAGGTTCAGGGACCACGAGCAGTACTTCGGGCCG	CSARFRDHEQYF	4	1.341354634044922E-5	36	TCRBV20	TCRBV20				TCRBV20-01,TCRBV20-or09_02						TCRBD01,TCRBD02	TCRBD01-01,TCRBD02-01		TCRBJ02-07*01	TCRBJ02	TCRBJ02-07	01				3	5	0	7	1	5	45	56	61	66	67	4	In	VDJ
CCAGCGCACAGAGCAGGGGGACTCGGCCATGTATCTCTGTGCCAGCAGCCCGCCGACCCCTCTGGAAACACCATATATTTTGGAGAG		19	6.37143451171338E-5	44	TCRBV07-09*01	TCRBV07	TCRBV07-09	01								TCRBD01,TCRBD02	TCRBD01-01,TCRBD02-01		TCRBJ01-03*01	TCRBJ01	TCRBJ01-03	01				5	5	2	7	2	0	37	49	54	57	59	19	Out	VDJ
CAGCGCACAGAGCGGGGGGACTCAGCCGTGTATCTCTGTGCCAGCAGCCCTCGACAGGGAATCCTTGATGAGCAGTTCTTCGGGCCA	CASSPRQGILDEQFF	15	5.0300798776684576E-5	45	TCRBV07-03*01	TCRBV07	TCRBV07-03	01				TCRBD01-01*01	TCRBD01	TCRBD01-01	01				TCRBJ02-01*01	TCRBJ02	TCRBJ02-01	01				5	4	2	3	8	8	36	48	52	59	67	15	In	VDJ
TCTCTGGAGCTGGGGGACTCAGCTTTGTATTTCTGTGCCAGCAGCGTAGCCGGACAGGGGGCGGGGAATGAGCAGTTCTTCGGGCCA	CASSVAGQGAGNEQFF	20	6.70677317022461E-5	48	TCRBV09-01*01	TCRBV09	TCRBV09-01	01				TCRBD01-01*01	TCRBD01	TCRBD01-01	01				TCRBJ02-01*01	TCRBJ02	TCRBJ02-01	01				0	2	1	0	4	7	33	49	51	62	66	20	In	VDJ
CCAGCGCACAGAGCAAGGGCGACTCGGCTGTGTATCTCTGTGCCTGGAGAAGGGCGGAGGGGGTCGAATGAGCAGTTCTTCGGGCCA		6	2.012031951067383E-5	43	TCRBV07-05*01	TCRBV07	TCRBV07-05	01								TCRBD01,TCRBD02	TCRBD01-01,TCRBD02-01		TCRBJ02-01*01	TCRBJ02	TCRBJ02-01	01				10	13	5	1	3	7	38	44	57	63	66	6	Out	VDJ
AAGCTCCTTCTCAGTGACTCTGGCTTCTATCTCTGTGCCTGGAGTGACCCTTGGGACAGCACCTACAATGAGCAGTTCTTCGGGCCA	CAWSDPWDSTYNEQFF	5	1.6766932925561525E-5	48	TCRBV30-01*01	TCRBV30	TCRBV30-01	01				TCRBD01-01*01	TCRBD01	TCRBD01-01	01				TCRBJ02-01*01	TCRBJ02	TCRBJ02-01	01				1	6	0	5	2	2	33	46	52	59	61	5	In	VDJ
AAGGTGCAGCCTGCAGAACTGGAGGATTCTGGAGTTTATTTCTGTGCCAGCAGCCAAGAGTGGAGGGAGACCCAGTACTTCGGGCCA	CASSQEWRETQYF	10	3.353386585112305E-5	39	TCRBV14-01*01	TCRBV14	TCRBV14-01	01				TCRBD02-01*02	TCRBD02	TCRBD02-01	02				TCRBJ02-05*01	TCRBJ02	TCRBJ02-05	01				0	2	10	1	0	5	42	59	61	-1	66	10	In	VDJ
TCTGCTGTACCCTCTCAGACATCTGTGTACTTCTGTGCCAGCAGTGACTCGGGGACTAGCGACACCGGGGAGCTGTTTTTTGGAGAA	CASSDSGTSDTGELFF	17	5.7007571946909184E-5	48	TCRBV06-04*01	TCRBV06	TCRBV06-04	01				TCRBD02-01	TCRBD02	TCRBD02-01				01,02	TCRBJ02-02*01	TCRBJ02	TCRBJ02-02	01				0	1	0	6	0	3	33	50	51	-1	61	17	In	VDJ
TTGGAGCTGGGGGACTCGGCCCTTTATCTTTGCGCCAGCAGCTTGGCTCTAGCGGGGACAAACACCGGGGAGCTGTTTTTTGGAGAA	CASSLALAGTNTGELFF	14	4.6947412191572266E-5	51	TCRBV05-01*01	TCRBV05	TCRBV05-01	01				TCRBD02-01*01	TCRBD02	TCRBD02-01	01				TCRBJ02-02*01	TCRBJ02	TCRBJ02-02	01				0	2	4	3	3	2	30	46	48	57	60	14	In	VDJ
AGAGCAGGGGGACTCGGCCATGTATCTCTGTGCCAGCAGCTTTTCTCCGGACACCCACAATCGAGCACTGAAGCTTTCTTTGGACAA		16	5.365418536179688E-5	53	TCRBV07-09*01	TCRBV07	TCRBV07-09	01				TCRBD01-01*01	TCRBD01	TCRBD01-01	01				TCRBJ01-01*01	TCRBJ01	TCRBJ01-01	01				3	6	1	6	12	4	28	42	48	53	65	16	Out	VDJ
CTGGAGTCCGCCAGCACCAACCAGACATCTATGTACCTCTGTGCCAGCAGCTCCGGGACAGGGTACACTGAAGCTTTCTTTGGACAA	CASSSGTGYTEAFF	13	4.359402560645996E-5	42	TCRBV28-01*01	TCRBV28	TCRBV28-01	01				TCRBD01-01*01	TCRBD01	TCRBD01-01	01				TCRBJ01-01*01	TCRBJ01	TCRBJ01-01	01				6	4	0	3	1	3	39	50	54	63	64	13	In	VDJ
CCTTGGAGCTGGGGGACTCGGCCCTTTATCTTTGCGCCAGCAGCTTTACGGGACAGGGCAGGGAACACTGAAGCTTTCTTTGGACAA		10	3.353386585112305E-5	49	TCRBV05-01*01	TCRBV05	TCRBV05-01	01				TCRBD01-01*01	TCRBD01	TCRBD01-01	01				TCRBJ01-01*01	TCRBJ01	TCRBJ01-01	01				2	3	0	3	4	1	32	46	49	58	62	10	Out	VDJ
GTGAACGCCTTGTTGCTGGGGGACTCGGCCCTCTATCTCTGTGCCAGCAGCTTGATCCTGTATCCGGAAAAACTGTTTTTTGGCAGT	CASSLILYPEKLFF	12	4.024063902134766E-5	42	TCRBV05-06*01	TCRBV05	TCRBV05-06	01				TCRBD02-01	TCRBD02	TCRBD02-01				01,02	TCRBJ01-04*01	TCRBJ01	TCRBJ01-04	01				1	3	4	10	7	8	39	54	57	59	66	12	In	VDJ
GTGACATCGGCCCAAAAGAACCCGACAGCTTTCTATCTCTGTGCCAGTAGTATAACGATAGGGTTTCAGCCCCAGCATTTTGGTGAT	CASSITIGFQPQHF	12	4.024063902134766E-5	42	TCRBV19-01*01	TCRBV19	TCRBV19-01	01								TCRBD01,TCRBD02	TCRBD01-01,TCRBD02-01		TCRBJ01-05*01	TCRBJ01	TCRBJ01-05	01				2	5	5	3	2	6	39	54	59	63	65	12	In	VDJ
CTGATTCTGGAGTCCGCCAGCACCAACCAGACATCTATGTACCTCTGTGCCAGCAGTTTAAGGGGGACACCCCTCCACTTTGGGAAT	CASSLRGTPLHF	3	1.0060159755336915E-5	36	TCRBV28-01*01	TCRBV28	TCRBV28-01	01				TCRBD01-01*01	TCRBD01	TCRBD01-01	01				TCRBJ01-06*01	TCRBJ01	TCRBJ01-06	01				2	0	5	1	1	11	45	-1	60	66	67	3	In	VDJ
NTGAAGATCCAGCCCTCAGAACCCAGGGACTCAGCTGTGTACTTCTGTGCCAGCAGTTTTCGTGTGTCTGGCTACACCTTCGGTTCG	CASSFRVSGYTF	3	1.0060159755336915E-5	36	TCRBV12-03/12-04*01	TCRBV12	TCRBV12-03/12-04	01				TCRBD02-01	TCRBD02	TCRBD02-01				01,02	TCRBJ01-02*01	TCRBJ01	TCRBJ01-02	01				3	1	8	6	6	7	45	59	60	62	68	3	In	VDJ
GAGTCCGCTACCAGCTCCCAGACATCTGTGTACTTCTGTGCCATCAGTGAGTCTACAGGGGAAGGCTATGGCTACACCTTCGGTTCG	CAISESTGEGYGYTF	4	1.341354634044922E-5	45	TCRBV10-03*01	TCRBV10	TCRBV10-03	01				TCRBD01-01*01	TCRBD01	TCRBD01-01	01				TCRBJ01-02*01	TCRBJ01	TCRBJ01-02	01				0	1	3	2	4	4	36	53	54	61	65	4	In	VDJ
ATCAATTCCCTGGAGCTTGGTGACTCTGCTGTGTATTTCTGTGCCAGCAGCCCACGACAGGGGAGCTATGGCTACACCTTCGGTTCG	CASSPRQGSYGYTF	18	6.036095853202149E-5	42	TCRBV03-01/03-02*01	TCRBV03	TCRBV03-01/03-02	01				TCRBD01-01*01	TCRBD01	TCRBD01-01	01				TCRBJ01-02*01	TCRBJ01	TCRBJ01-02	01				4	3	2	2	2	4	39	52	55	63	65	18	In	VDJ
AGCAACATGAGCCCTGAAGACAGCAGCATATATCTCTGCAGCGTTGAAGATCGGGGCAGACACAACTATGGCTACACCTTCGGTTCG	CSVEDRGRHNYGYTF	2	6.70677317022461E-6	45	TCRBV29-01	TCRBV29	TCRBV29-01				01,02					TCRBD01,TCRBD02	TCRBD01-01,TCRBD02-01		TCRBJ01-02*01	TCRBJ01	TCRBJ01-02	01				0	2	7	0	6	2	36	50	52	57	63	2	In	VDJ
ACTCTGGAGTCTGCTGCCTCCTCCCAGACATCTGTATATTTCTGCGCCAGCAGCAGGGACAGGGGTACAGGCTACACCTTCGGTTCG	CASSRDRGTGYTF	9	3.0180479266010744E-5	39	TCRBV10-01*01	TCRBV10	TCRBV10-01	01				TCRBD01-01*01	TCRBD01	TCRBD01-01	01				TCRBJ01-02*01	TCRBJ01	TCRBJ01-02	01				6	2	0	2	4	8	42	53	55	65	69	9	In	VDJ
ATCAATTCCCTGGAGCTTGGTGACTCTGCTGTGTATTTCTGTGCCAGCAGCCAAGAGCGGGAGTTTTACGAGCAGTACTTCGGGCCG	CASSQEREFYEQYF	5	1.6766932925561525E-5	42	TCRBV03-01/03-02*01	TCRBV03	TCRBV03-01/03-02	01				TCRBD02-01*02	TCRBD02	TCRBD02-01	02				TCRBJ02-07*01	TCRBJ02	TCRBJ02-07	01				0	0	7	2	3	4	39	-1	56	63	66	5	In	VDJ
CTGATTCTGGAGTCCGCCAGCACCAACCAGACATCTATGTACCTCTGTGCCAGCAGTAACGGGCTCTACGAGCAGTACTTCGGGCCG	CASSNGLYEQYF	5	1.6766932925561525E-5	36	TCRBV28-01*01	TCRBV28	TCRBV28-01	01								TCRBD01,TCRBD02	TCRBD01-01,TCRBD02-01		TCRBJ02-07*01	TCRBJ02	TCRBJ02-07	01				5	3	8	0	1	3	45	57	60	64	65	5	In	VDJ
NNNNTGTCGGCTGCTCCCTCCCAGACATCTGTGTACTTCTGTGCCAGCAGCCCAGACAGGGTCTCCTACGAGCAGTACTTCGGGCCG	CASSPDRVSYEQYF	5	1.6766932925561525E-5	42	TCRBV06-05*01	TCRBV06	TCRBV06-05	01				TCRBD01-01*01	TCRBD01	TCRBD01-01	01				TCRBJ02-07*01	TCRBJ02	TCRBJ02-07	01				6	4	2	3	1	0	39	50	54	61	62	5	In	VDJ
CGGCACTGTATCTCTGCGCCAGCAGTGGCGGTGCCTAACATAGCGGGAGGCAATCCATAGAGCTCCTACGAGCAGTACTTCGGGCCG		11	3.6887252436235355E-5	67	TCRBV23-01*01	TCRBV23	TCRBV23-01	01				TCRBD02-01*02	TCRBD02	TCRBD02-01	02				TCRBJ02-07*01	TCRBJ02	TCRBJ02-07	01				5	14	5	1	12	0	14	26	40	50	62	11	Out	VDJ
AACATGAGCCCTGAAGACAGCAGCATATATCTCTGCAGCGTTGCCTCCGATTGGAGGGAGCCATCCTACGAGCAGTACTTCGGGCCG	CSVASDWREPSYEQYF	9	3.0180479266010744E-5	48	TCRBV29-01	TCRBV29	TCRBV29-01				01,02	TCRBD02-01*02	TCRBD02	TCRBD02-01	02				TCRBJ02-07*01	TCRBJ02	TCRBJ02-07	01				4	9	10	0	5	1	33	43	52	58	63	9	In	VDJ
NNNTGTCGGCTGCTCCCTCCCAGACATCTGTGTACTTCTGTGCCAGCAGGTGACTAGCGGGTTCCCTACGAGCAGTACTTCGGGCCG		10	3.353386585112305E-5	43	TCRBV06-05*01	TCRBV06	TCRBV06-05	01				TCRBD02-01	TCRBD02	TCRBD02-01				01,02	TCRBJ02-07*01	TCRBJ02	TCRBJ02-07	01				6	2	2	4	3	2	38	49	51	61	64	10	Out	VDJ
AGCTCTCTGGAGCTGGGGGACTCAGCTTTGTATTTCTGTGCCAGCAGCGTAGGGACAGGGATTGGAAACACCATATATTTTGGAGAG	CASSVGTGIGNTIYF	10	3.353386585112305E-5	45	TCRBV09-01*01	TCRBV09	TCRBV09-01	01				TCRBD01-01*01	TCRBD01	TCRBD01-01	01				TCRBJ01-03*01	TCRBJ01	TCRBJ01-03	01				0	0	1	3	2	3	36	-1	52	60	62	10	In	VDJ
TCTAAGAAGCTCCTTCTCAGTGACTCTGGCTTCTATCTCTGTGCCTGGACGGACAGGAGCTCTGGAAACACCATATATTTTGGAGAG	CAWTDRSSGNTIYF	5	1.6766932925561525E-5	42	TCRBV30-01*01	TCRBV30	TCRBV30-01	01				TCRBD01-01*01	TCRBD01	TCRBD01-01	01				TCRBJ01-03*01	TCRBJ01	TCRBJ01-03	01				4	1	1	4	2	0	39	49	50	57	59	5	In	VDJ
CCTGCAAAGCTTGAGGACTCGGCCGTGTATCTCTGTGCCAGCAGCTTAGTCATAGGCAGCACTGGAAACACCATATATTTTGGAGAG	CASSLVIGSTGNTIYF	10	3.353386585112305E-5	48	TCRBV11-02	TCRBV11	TCRBV11-02				01,03					TCRBD01,TCRBD02	TCRBD01-01,TCRBD02-01		TCRBJ01-03*01	TCRBJ01	TCRBJ01-03	01				1	7	4	5	2	2	33	49	56	59	61	10	In	VDJ
CTGGAGTCCGCCAGCACCAACCAGACATCTATGTACCTCTGTGCCAGCAGTTCCCCAGGGTGGGGAAACACCATATATTTTGGAGAG	CASSSPGWGNTIYF	10	3.353386585112305E-5	42	TCRBV28-01*01	TCRBV28	TCRBV28-01	01				TCRBD01-01*01	TCRBD01	TCRBD01-01	01				TCRBJ01-03*01	TCRBJ01	TCRBJ01-03	01				4	3	4	3	3	4	39	52	55	60	63	10	In	VDJ
AGCACCTTGGAGCTGGGGGACTCGGCCCTTTATCTTTGCGCCAGCAGCTTGGGAGGGACCCAAGGAAACACCATATATTTTGGAGAG	CASSLGGTQGNTIYF	8	2.682709268089844E-5	45	TCRBV05-01*01	TCRBV05	TCRBV05-01	01								TCRBD01,TCRBD02	TCRBD01-01,TCRBD02-01		TCRBJ01-03*01	TCRBJ01	TCRBJ01-03	01				0	2	0	7	4	4	36	52	54	59	63	8	In	VDJ
CCTGCAGAGCTTGGGGACTCGGCCGTGTATCTCTGTGCCAGCAGCTTGGGGACTAGCGGAATATACAATGAGCAGTTCTTCGGGCCA	CASSLGTSGIYNEQFF	13	4.359402560645996E-5	48	TCRBV11-03*01	TCRBV11	TCRBV11-03	01				TCRBD02-01	TCRBD02	TCRBD02-01				01,02	TCRBJ02-01*01	TCRBJ02	TCRBJ02-01	01				3	1	0	5	4	4	33	47	48	59	63	13	In	VDJ
GAGATCCAGCGCACAGAGCAGGGGGACTCGGCCATGTATCTCTGTGCCAGCAGCTTAGGGGGCCACAATGAGCAGTTCTTCGGGCCA	CASSLGGHNEQFF	14	4.6947412191572266E-5	39	TCRBV07-09*01	TCRBV07	TCRBV07-09	01				TCRBD01-01*01	TCRBD01	TCRBD01-01	01				TCRBJ02-01*01	TCRBJ02	TCRBJ02-01	01				1	0	7	0	1	5	42	-1	58	63	64	14	In	VDJ
NNTGTCGGCTGCTCCCTCCCAAACATCTGTGTACTTCTGTGCCAGGGGACAGATGGGTCGGAACAAGAGACCCAGTACTTCGGGCCA		25	8.383466462780762E-5	44	TCRBV06	TCRBV06				TCRBV06-02/06-03,TCRBV06-02		TCRBD01-01*01	TCRBD01	TCRBD01-01	01				TCRBJ02-05*01	TCRBJ02	TCRBJ02-05	01				9	0	0	5	11	2	37	-1	45	52	63	25	Out	VDJ
GAGATCCAGCGCACAGAGCAGGGGGACTCGGCCATGTATCTCTGTGCCAGCAGCTTGTCGAGTCTGGATACGCAGTATTTTGGCCCA	CASSLSSLDTQYF	18	6.036095853202149E-5	39	TCRBV07-09*01	TCRBV07	TCRBV07-09	01				TCRBD02-01*02	TCRBD02	TCRBD02-01	02				TCRBJ02-03*01	TCRBJ02	TCRBJ02-03	01				3	3	11	2	4	6	42	56	59	62	66	18	In	VDJ
CACGCCCTGCAGCCAGAAGACTCAGCCCTGTATCTCTGCGCCAGCAGCTATCAGCGGGAGGTACCCGGGGAGCTGTTTTTTGGAGAA	CASSYQREVPGELFF	17	5.7007571946909184E-5	45	TCRBV04-01*01	TCRBV04	TCRBV04-01	01				TCRBD02-01*02	TCRBD02	TCRBD02-01	02				TCRBJ02-02*01	TCRBJ02	TCRBJ02-02	01				5	4	6	1	3	6	36	48	52	61	64	17	In	VDJ
TTGGCGTCTGCTGTACCCTCTCAGACATCTGTGTACTTCTGTGCCAGCAGTGACGAAGCGGCCACCGGGGAGCTGTTTTTTGGAGAA	CASSDEAATGELFF	5	1.6766932925561525E-5	42	TCRBV06-04*01	TCRBV06	TCRBV06-04	01				TCRBD02-01	TCRBD02	TCRBD02-01				01,02	TCRBJ02-02*01	TCRBJ02	TCRBJ02-02	01				2	2	6	5	1	4	39	54	56	61	62	5	In	VDJ
TCGGCCCAAAAGAACCCGACAGCTTTCTATCTCTGTGCCAGTAGTATAGACGCGTTTCCGAACACCGGGGAGCTGTTTTTTGGAGAA	CASSIDAFPNTGELFF	6	2.012031951067383E-5	48	TCRBV19-01*01	TCRBV19	TCRBV19-01	01				TCRBD02-01	TCRBD02	TCRBD02-01				01,02	TCRBJ02-02*01	TCRBJ02	TCRBJ02-02	01				0	1	7	6	4	0	33	50	51	54	58	6	In	VDJ
ACTGTGACATCGGCCCAAAAGAACCCGACAGCTTTCTATCTCTGTGCCAGTAGCGTGACAGGGGTAGTTGAAGCTTTCTTTGGACAA	CASSVTGVVEAFF	11	3.6887252436235355E-5	39	TCRBV19-01*01	TCRBV19	TCRBV19-01	01				TCRBD01-01*01	TCRBD01	TCRBD01-01	01				TCRBJ01-01*01	TCRBJ01	TCRBJ01-01	01				6	3	2	2	4	7	42	53	56	64	68	11	In	VDJ
ACGATCCAGCGCACAGAGCAGGAGGACTCGGCCGTGTATCTCTGTGCCAGCAGCCCAGGTCATAACACTGAAGCTTTCTTTGGACAA	CASSPGHNTEAFF	9	3.0180479266010744E-5	39	TCRBV07-02	TCRBV07	TCRBV07-02				01,02	TCRBD01-01*01	TCRBD01	TCRBD01-01	01				TCRBJ01-01*01	TCRBJ01	TCRBJ01-01	01				5	1	4	4	4	2	42	54	55	59	63	9	In	VDJ
AAGATCCGGTCCACAAAGCTGGAGGACTCAGCCATGTACTTCTGTGCCAGCAGTGTCAGGGGGAACACTGAAGCTTTCTTTGGACAA	CASSVRGNTEAFF	11	3.6887252436235355E-5	39	TCRBV02-01	TCRBV02	TCRBV02-01				01,03	TCRBD01-01*01	TCRBD01	TCRBD01-01	01				TCRBJ01-01*01	TCRBJ01	TCRBJ01-01	01				4	1	4	2	0	1	42	55	56	-1	62	11	In	VDJ
NNNNNNNNNNTGTCGGCTGCTCCCTCCCAGACATCTGTGTACTTCTGTGCCAGCAGTTTCCGAGGGGCGGAACTGTTTTTTGGCAGT	CASSFRGAELFF	7	2.3473706095786133E-5	36	TCRBV06-05*01	TCRBV06	TCRBV06-05	01								TCRBD01,TCRBD02	TCRBD01-01,TCRBD02-01		TCRBJ01-04*01	TCRBJ01	TCRBJ01-04	01				4	4	5	2	3	12	45	58	62	67	70	7	In	VDJ
ATGAGCTCCTTGGAGCTGGGGGACTCAGCCCTGTACTTCTGTGCCAGCAGCTTAACTTTAACTAATGAAAAACTGTTTTTTGGCAGT	CASSLTLTNEKLFF	4	1.341354634044922E-5	42	TCRBV13-01*01	TCRBV13	TCRBV13-01	01				TCRBD02-01	TCRBD02	TCRBD02-01				01,02	TCRBJ01-04*01	TCRBJ01	TCRBJ01-04	01				2	0	3	10	2	1	39	-1	54	57	59	4	In	VDJ
CTGATTCTGGAGTCCGCCAGCACCAACCAGACATCTATGTACCTCTGTGCCAGCAGTTTGCTCAGGGGTCCCCAGCATTTTGGTGAT	CASSLLRGPQHF	9	3.0180479266010744E-5	36	TCRBV28-01*01	TCRBV28	TCRBV28-01	01				TCRBD01-01*01	TCRBD01	TCRBD01-01	01				TCRBJ01-05*01	TCRBJ01	TCRBJ01-05	01				3	3	4	2	1	10	45	59	62	68	69	9	In	VDJ
TCCTTCTCAGTGACTCTGGCTTCTATCTCTGTGCCTGGATCCCATCGTGGGACGGAAAATAGCAATCAGCCCCAGCATTTTGGTGAT		6	2.012031951067383E-5	52	TCRBV30-01*01	TCRBV30	TCRBV30-01	01								TCRBD01,TCRBD02	TCRBD01-01,TCRBD02-01		TCRBJ01-05*01	TCRBJ01	TCRBJ01-05	01				4	9	0	7	6	0	29	39	48	53	59	6	Out	VDJ
TGGAGTCGCCCAGCCCCAACCAGACCTCTCTGTACTTCTGTGCCAGCGTCTATGGGGGCGCCCAATCAGCCCCAGCATTTTGGTGAT		21	7.04211182873584E-5	43	TCRBV27-01*01	TCRBV27	TCRBV27-01	01				TCRBD01-01*01	TCRBD01	TCRBD01-01	01				TCRBJ01-05*01	TCRBJ01	TCRBJ01-05	01				8	6	6	0	3	3	38	47	53	59	62	21	Out	VDJ
ACAGTGACCAGTGCCCATCCTGAAGACAGCAGCTTCTACATCTGCAGTGCTTCTGCAGGGGAGGCTGGTAGGCTCCACTTTGGGAAT	CSASAGEAGRLHF	4	1.341354634044922E-5	39	TCRBV20	TCRBV20				TCRBV20-01,TCRBV20-or09_02						TCRBD01,TCRBD02	TCRBD01-01,TCRBD02-01		TCRBJ01-06*01	TCRBJ01	TCRBJ01-06	01				5	4	4	2	11	16	42	51	55	61	72	4	In	VDJ
CCAGAAGACTCGGCCCTGTATCTCTGTGCCAGCAGCCAAGAACCGCGCGAGGGGACCGGCGTAAATTCACCCCTCCACTTTGGGAAT	CASSQEPREGTGVNSPLHF	7	2.3473706095786133E-5	57	TCRBV04-02*01	TCRBV04	TCRBV04-02	01								TCRBD01,TCRBD02	TCRBD01-01,TCRBD02-01		TCRBJ01-06*01	TCRBJ01	TCRBJ01-06	01				0	10	0	7	7	7	24	41	51	56	63	7	In	VDJ
GTGAGCACCTTGGAGCTGGGGGACTCGGCCCTTTATCTTTGCGCCAGCAGCTTGGACTCCTCAAATTCACCCCTCCACTTTGGGAAT	CASSLDSSNSPLHF	3	1.0060159755336915E-5	42	TCRBV05-01*01	TCRBV05	TCRBV05-01	01				TCRBD02-01	TCRBD02	TCRBD02-01				01,02	TCRBJ01-06*01	TCRBJ01	TCRBJ01-06	01				0	0	3	10	5	7	39	-1	55	58	63	3	In	VDJ
ATCCAGCCCTCAGAACCCAGGGACTCAGCTGTGTACTTCTGTGCCAGCAGACCCACAGGGCTGGGCTATGGCTACACCTTCGGTTCG	CASRPTGLGYGYTF	5	1.6766932925561525E-5	42	TCRBV12	TCRBV12				TCRBV12-03/12-04,TCRBV12-04		TCRBD01-01*01	TCRBD01	TCRBD01-01	01				TCRBJ01-02*01	TCRBJ01	TCRBJ01-02	01				6	4	3	3	5	4	39	50	54	60	65	5	In	VDJ
CTACACACCCTGCAGCCAGAAGACTCGGCCCTGTATCTCTGCGCCAGCAGCGTTGACAGGGGAGGCTATGGCTACACCTTCGGTTCG	CASSVDRGGYGYTF	3	1.0060159755336915E-5	42	TCRBV04-03*01	TCRBV04	TCRBV04-03	01				TCRBD01-01*01	TCRBD01	TCRBD01-01	01				TCRBJ01-02*01	TCRBJ01	TCRBJ01-02	01				5	3	2	2	3	4	39	51	54	62	65	3	In	VDJ
GCCAGCACCAACCAGACATCTATGTACCTCTGTGCCAGCAGTTACCCATCCGGGACAGGGGCCGGTGAAGCCTACACCTTCGGTTCG	CASSYPSGTGAGEAYTF	8	2.682709268089844E-5	51	TCRBV28-01*01	TCRBV28	TCRBV28-01	01				TCRBD01-01*01	TCRBD01	TCRBD01-01	01				TCRBJ01-02*01	TCRBJ01	TCRBJ01-02	01				4	8	0	2	10	10	30	43	51	61	71	8	In	VDJ
GAGCTGAATGTGAACGCCTTGGAGCTGGAGGACTCGGCCCTGTATCTCTGTGCCAGCTATCGGATCTACGAGCAGTACTTCGGGCCG	CASYRIYEQYF	10	3.353386585112305E-5	33	TCRBV05-08*01	TCRBV05	TCRBV05-08	01								TCRBD01,TCRBD02	TCRBD01-01,TCRBD02-01		TCRBJ02-07*01	TCRBJ02	TCRBJ02-07	01				7	4	1	8	1	3	48	57	61	64	65	10	In	VDJ
AGTGACCAGTGCCCATCCTGAAGACAGCAGCTTCTACATCTGCAGTGCTAGAGAAGAGGAAGTTCCTACGAGCAGTACTTCGGGCCG		7	2.3473706095786133E-5	41	TCRBV20	TCRBV20				TCRBV20-01,TCRBV20-or09_02		TCRBD02-01*02	TCRBD02	TCRBD02-01	02				TCRBJ02-07*01	TCRBJ02	TCRBJ02-07	01				0	1	11	1	4	1	40	54	55	59	63	7	Out	VDJ
CGCACACAGCAGGAGGACTCGGCCGTGTATCTCTGTGCCAGCAGCCCCCGAGGCGGGAGCCGGTCCTACGAGCAGTACTTCGGGCCG	CASSPRGGSRSYEQYF	4	1.341354634044922E-5	48	TCRBV07-02	TCRBV07	TCRBV07-02				01,02	TCRBD02-01*02	TCRBD02	TCRBD02-01	02				TCRBJ02-07*01	TCRBJ02	TCRBJ02-07	01				5	7	7	2	4	1	33	45	52	59	63	4	In	VDJ
ACGCCTTGTTGCTGGGGGACTCGGCCCTGTATCTCTGTGCCAGCAGCGCTGTAGCGGGAGCACTCCTACGAGCAGTACTTCGGGCCG		4	1.341354634044922E-5	46	TCRBV05-05*01	TCRBV05	TCRBV05-05	01				TCRBD02-01*02	TCRBD02	TCRBD02-01	02				TCRBJ02-07*01	TCRBJ02	TCRBJ02-07	01				4	4	5	2	2	0	35	47	51	60	62	4	Out	VDJ
NTGAAGATCCAGCCCTCAGAACCCAGGGACTCAGCTGTGTACTTCTGTGCCAGTGGACTATTCGCCTACGAGCAGTACTTCGGGCCG	CASGLFAYEQYF	12	4.024063902134766E-5	36	TCRBV12-03/12-04*01	TCRBV12	TCRBV12-03/12-04	01				TCRBD02-01	TCRBD02	TCRBD02-01				01,02	TCRBJ02-07*01	TCRBJ02	TCRBJ02-07	01				9	1	1	9	4	2	45	53	54	60	64	12	In	VDJ
GGAGTCGCCCAGCCCCAACCAGACCTCTCTGTACTTCTGTGCCAGCAGTCCACGGACTAGCATCACTACGAGCAGTACTTCGGGCCG		8	2.682709268089844E-5	44	TCRBV27-01*01	TCRBV27	TCRBV27-01	01				TCRBD02-01	TCRBD02	TCRBD02-01				01,02	TCRBJ02-07*01	TCRBJ02	TCRBJ02-07	01				5	4	1	7	4	3	37	49	53	61	65	8	Out	VDJ
ATCCAGCCCTCAGAACCCAGGGACTCAGCTGTGTACTTCTGTGCCAGCTCCCTGACAAGTATGAACTACGAGCAGTACTTCGGGCCG	CASSLTSMNYEQYF	3	1.0060159755336915E-5	42	TCRBV12	TCRBV12				TCRBV12-03/12-04,TCRBV12-04		TCRBD01-01*01	TCRBD01	TCRBD01-01	01				TCRBJ02-07*01	TCRBJ02	TCRBJ02-07	01				8	5	2	6	8	3	39	48	53	57	65	3	In	VDJ
TTCATCCTGAGTTCTAAGAAGCTCCTTCTCAGTGACTCTGGCTTCTATCCCCAGAGGCGGGAGGAATACGAGCAGTACTTCGGGCCG	QRREEYEQYF	3	1.0060159755336915E-5	30	TCRBV30-01	TCRBV30	TCRBV30-01				01,05	TCRBD02-01*02	TCRBD02	TCRBD02-01	02				TCRBJ02-07*01	TCRBJ02	TCRBJ02-07	01				16	7	7	1	2	4	51	49	56	64	66	3	In	VDJ
CCCCTGACCCTGGAGTCTGCCAGGCCCTCACATACCTCTCAGTACCTCTGTGCCAGCACGACAGGGGACGAGCAGTACTTCGGGCCG	CASTTGDEQYF	4	1.341354634044922E-5	33	TCRBV25-01*01	TCRBV25	TCRBV25-01	01				TCRBD01-01*01	TCRBD01	TCRBD01-01	01				TCRBJ02-07*01	TCRBJ02	TCRBJ02-07	01				7	1	2	2	0	5	48	58	59	-1	67	4	In	VDJ
ATCCGCTCACCAGGCCTGGGGGACGCAGCCATGTACCTGTGTGCCACCAGCCCGACAGGGGGTTTCGACGAGCAGTACTTCGGGCCG	CATSPTGGFDEQYF	16	5.365418536179688E-5	42	TCRBV15-01*02	TCRBV15	TCRBV15-01	02				TCRBD01-01*01	TCRBD01	TCRBD01-01	01				TCRBJ02-07*01	TCRBJ02	TCRBJ02-07	01				5	2	2	1	5	5	39	51	53	62	67	16	In	VDJ
CCGCTCAGGCTGGAGTTGGCTGCTCCCTCCCAGACATCTGTGTACTTCTGTGCCAGCAGTTACAGCAACGAGCAGTACTTCGGGCCG	CASSYSNEQYF	14	4.6947412191572266E-5	33	TCRBV06-06*01	TCRBV06	TCRBV06-06	01				TCRBD02-01	TCRBD02	TCRBD02-01				01,02	TCRBJ02-07*01	TCRBJ02	TCRBJ02-07	01				2	0	6	7	1	5	48	-1	63	66	67	14	In	VDJ
ATCCGCTCACCAGGCCTGGGGGACGCAGCCATGTACCTGTGTGCCACCAGCAGAGCGAGTGGTGGAAACACCATATATTTTGGAGAG	CATSRASGGNTIYF	10	3.353386585112305E-5	42	TCRBV15-01*02	TCRBV15	TCRBV15-01	02				TCRBD02-01*02	TCRBD02	TCRBD02-01	02				TCRBJ01-03*01	TCRBJ01	TCRBJ01-03	01				1	1	11	2	3	3	39	55	56	59	62	10	In	VDJ
ATCAATTCCCTGGAGCTTGGTGACTCTGCTGTGTATTTCTGTGCCAGCAGCCCAGGACGGCCTGGAAACACCATATATTTTGGAGAG	CASSPGRPGNTIYF	18	6.036095853202149E-5	42	TCRBV03-01/03-02*01	TCRBV03	TCRBV03-01/03-02	01								TCRBD01,TCRBD02	TCRBD01-01,TCRBD02-01		TCRBJ01-03*01	TCRBJ01	TCRBJ01-03	01				4	2	1	7	3	2	39	52	54	58	61	18	In	VDJ
AGCACCTTGGAGCTGGGGGACTCGGCCCTTTATCTTTGCGCCAGCAGCATCGGGACTAGCGTTTACAATGAGCAGTTCTTCGGGCCA	CASSIGTSVYNEQFF	8	2.682709268089844E-5	45	TCRBV05-01*01	TCRBV05	TCRBV05-01	01				TCRBD02-01	TCRBD02	TCRBD02-01				01,02	TCRBJ02-01*01	TCRBJ02	TCRBJ02-01	01				4	3	0	6	2	4	36	48	51	61	63	8	In	VDJ
GACATCCGCTCACCAGGCCTGGGGGACGCAGCCATGTACCTGTGTGCCACCACCACTAGCGGGTACAATGAGCAGTTCTTCGGGCCA	CATTTSGYNEQFF	4	1.341354634044922E-5	39	TCRBV15-01*02	TCRBV15	TCRBV15-01	02				TCRBD02-01	TCRBD02	TCRBD02-01				01,02	TCRBJ02-01*01	TCRBJ02	TCRBJ02-01	01				7	2	3	4	0	4	42	52	54	-1	63	4	In	VDJ
AAGATCCAGCGCACAGAGCGGGGGGACTCAGCCGTGTATCTCTGTGCCAGCAGCTTGGGCCAGAACAATGAGCAGTTCTTCGGGCCA	CASSLGQNNEQFF	10	3.353386585112305E-5	39	TCRBV07-03*01	TCRBV07	TCRBV07-03	01				TCRBD01-01*01	TCRBD01	TCRBD01-01	01				TCRBJ02-01*01	TCRBJ02	TCRBJ02-01	01				3	0	8	0	4	5	42	-1	56	60	64	10	In	VDJ
GACATCCGCTCACCAGGCCTGGGGGACGCAGCCATGTACCTGTGTGCCACCAGCAGGGGAACGGAAGGGGCCCAGTACTTCGGGCCA	CATSRGTEGAQYF	6	2.012031951067383E-5	39	TCRBV15-01*02	TCRBV15	TCRBV15-01	02				TCRBD01-01*01	TCRBD01	TCRBD01-01	01				TCRBJ02-05*01	TCRBJ02	TCRBJ02-05	01				3	9	5	2	0	9	42	56	65	-1	70	6	In	VDJ
CAGCCTGCAGAGCTTGGGGACTCGGCCGTGTATCTCTGTGCCAGCAGCTCAAGGACAGGGGTTATCGAGACCCAGTACTTCGGGCCA	CASSSRTGVIETQYF	12	4.024063902134766E-5	45	TCRBV11-03*01	TCRBV11	TCRBV11-03	01				TCRBD01-01*01	TCRBD01	TCRBD01-01	01				TCRBJ02-05*01	TCRBJ02	TCRBJ02-05	01				4	3	1	2	5	5	36	49	52	61	66	12	In	VDJ
GTGAGCACCTTGGAGCTGGGGGACTCGGCCCTTTATCTTTGCGCCAGCAGCTTTCTAGCGGGGGAAGAGACCCAGTACTTCGGGCCA	CASSFLAGEETQYF	7	2.3473706095786133E-5	42	TCRBV05-01*01	TCRBV05	TCRBV05-01	01				TCRBD02-01*01	TCRBD02	TCRBD02-01	01				TCRBJ02-05*01	TCRBJ02	TCRBJ02-05	01				2	1	4	2	0	3	39	53	54	-1	64	7	In	VDJ
CTCACTGTGACATCGGCCCAAAAGAACCCGACAGCTTTCTATCTCTGTGCCGCGGGTTTAGCGGAAGAGACCCAGTACTTCGGGCCA	CAAGLAEETQYF	14	4.6947412191572266E-5	36	TCRBV19-01*01	TCRBV19	TCRBV19-01	01				TCRBD02-01	TCRBD02	TCRBD02-01				01,02	TCRBJ02-05*01	TCRBJ02	TCRBJ02-05	01				11	7	5	5	0	3	45	51	58	-1	64	14	In	VDJ
TGGAGTCCGCCAGCACCAACCAGACATCTATGTACCTCTGTGCCAGCAAGGAGGCAGACAGGGCAAGAGACCCAGTACTTCGGGCCA		4	1.341354634044922E-5	43	TCRBV28-01*01	TCRBV28	TCRBV28-01	01				TCRBD01-01*01	TCRBD01	TCRBD01-01	01				TCRBJ02-05*01	TCRBJ02	TCRBJ02-05	01				7	8	2	3	0	2	38	48	56	-1	63	4	Out	VDJ
TTGGCGTCTGCTGTACCCTCTCAGACATCTGTGTACTTCTGTGCCAGCAGTGACAGGGGTAGCACAGATACGCAGTATTTTGGCCCA	CASSDRGSTDTQYF	22	7.377450487247071E-5	42	TCRBV06-04*01	TCRBV06	TCRBV06-04	01				TCRBD01-01*01	TCRBD01	TCRBD01-01	01				TCRBJ02-03*01	TCRBJ02	TCRBJ02-03	01				2	0	5	2	1	0	39	-1	54	59	60	22	In	VDJ
TCCGCTACCAGCTCCCAGACATCTGTGTACTTCTGTGCCATCAGTTTACTAGCGGGAGTAGGAACAGATACGCAGTATTTTGGCCCA	CAISLLAGVGTDTQYF	7	2.3473706095786133E-5	48	TCRBV10-03*01	TCRBV10	TCRBV10-03	01				TCRBD02-01*02	TCRBD02	TCRBD02-01	02				TCRBJ02-03*01	TCRBJ02	TCRBJ02-03	01				5	2	3	2	5	3	33	45	47	58	63	7	In	VDJ
AGTTCTAAGAAGCTCCTTCTCAGTGACTCTGGCTTCTATCTCTGTGCCTGGAGTCCCGTGATGGAGGGAACGCAGTATTTTGGCCCA	CAWSPVMEGTQYF	9	3.0180479266010744E-5	39	TCRBV30-01*01	TCRBV30	TCRBV30-01	01				TCRBD02-01*02	TCRBD02	TCRBD02-01	02				TCRBJ02-03*01	TCRBJ02	TCRBJ02-03	01				2	8	10	0	1	9	42	54	62	68	69	9	In	VDJ
ATCCGGTCCACAAAGCTGGAGGACTCAGCCATGTACTTCTGTGCCAGAAGGGACAGGGGTGAGACCGGGGAGCTGTTTTTTGGAGAA	CARRDRGETGELFF	6	2.012031951067383E-5	42	TCRBV02-01	TCRBV02	TCRBV02-01				01,03	TCRBD01-01*01	TCRBD01	TCRBD01-01	01				TCRBJ02-02*01	TCRBJ02	TCRBJ02-02	01				9	2	0	2	4	5	39	47	49	59	63	6	In	VDJ
GCCTTGGAGCTGGACGACTCGGCCCTGTATCTCTGTGCCAGCAGCACCCGGACAGGGGAGGGCACCGGGGAGCTGTTTTTTGGAGAA	CASSTRTGEGTGELFF	12	4.024063902134766E-5	48	TCRBV05-04*01	TCRBV05	TCRBV05-04	01				TCRBD01-01*01	TCRBD01	TCRBD01-01	01				TCRBJ02-02*01	TCRBJ02	TCRBJ02-02	01				4	4	1	2	4	4	33	45	49	58	62	12	In	VDJ
ATCCAGCCCTCAGAACCCAGGGACTCAGCTGTGTACTTCTGTGCCAGCAGTCAACAGGGGTCCACCGGGGAGCTGTTTTTTGGAGAA	CASSQQGSTGELFF	10	3.353386585112305E-5	42	TCRBV12	TCRBV12				TCRBV12-03/12-04,TCRBV12-04		TCRBD01-01*01	TCRBD01	TCRBD01-01	01				TCRBJ02-02*01	TCRBJ02	TCRBJ02-02	01				5	2	3	2	2	4	39	51	53	60	62	10	In	VDJ
CTGAGGATCCAGCAGGTAGTGCGAGGAGATTCGGCAGCTTATTTCTGTGCCAGCTCTACGAACACCGGGGAGCTGTTTTTTGGAGAA	CASSTNTGELFF	8	2.682709268089844E-5	36	TCRBV18-01*01	TCRBV18	TCRBV18-01	01				TCRBD02-01	TCRBD02	TCRBD02-01				01,02	TCRBJ02-02*01	TCRBJ02	TCRBJ02-02	01				6	0	5	9	0	0	45	-1	56	-1	58	8	In	VDJ
CAGGTAGTGCGAGGAGATTCGGCAGCTTATTTCTGTGCCAGCTCACCACCGGTCGGGGATGGGAACACTGAAGCTTTCTTTGGACAA	CASSPPVGDGNTEAFF	30	1.0060159755336915E-4	48	TCRBV18-01*01	TCRBV18	TCRBV18-01	01				TCRBD02-01*01	TCRBD02	TCRBD02-01	01				TCRBJ01-01*01	TCRBJ01	TCRBJ01-01	01				0	3	8	3	4	1	33	50	53	58	62	30	In	VDJ
TCCACAAAGCTGGAGGACTCAGCCATGTACTTCTGTGCCAGCAGTGACAGGGCAGGGAGAAAGAACACTGAAGCTTTCTTTGGACAA	CASSDRAGRKNTEAFF	13	4.359402560645996E-5	48	TCRBV02-01	TCRBV02	TCRBV02-01				01,03					TCRBD01,TCRBD02	TCRBD01-01,TCRBD02-01		TCRBJ01-01*01	TCRBJ01	TCRBJ01-01	01				3	0	4	3	10	1	33	-1	47	52	62	13	In	VDJ
CTGATCCTGGAGTCGCCCAGCCCCAACCAGACCTCTCTGTACTTCTGTGCCAGCAGGGCGCACAACACTGAAGCTTTCTTTGGACAA	CASRAHNTEAFF	7	2.3473706095786133E-5	36	TCRBV27-01*01	TCRBV27	TCRBV27-01	01								TCRBD01,TCRBD02	TCRBD01-01,TCRBD02-01		TCRBJ01-01*01	TCRBJ01	TCRBJ01-01	01				6	0	9	0	4	2	45	-1	56	59	63	7	In	VDJ
ACCAGTGCCCATCCTGAAGACAGCAGCTTCTACATCTGCAGTGCTAGAGATCTTGGACAGGGGAATGAAAAACTGTTTTTTGGCAGT	CSARDLGQGNEKLFF	8	2.682709268089844E-5	45	TCRBV20	TCRBV20				TCRBV20-01,TCRBV20-or09_02		TCRBD01-01*01	TCRBD01	TCRBD01-01	01				TCRBJ01-04*01	TCRBJ01	TCRBJ01-04	01				0	4	1	2	0	5	36	50	54	-1	63	8	In	VDJ
TCTTGACATCCGCTCACCAGGCCTGGGGGACGCAGCCATGTACCTGTGTGCCACCAGCAGAGAAGAGGGCCCCAGCATTTTGGTGAT		16	5.365418536179688E-5	35	TCRBV15-01*02	TCRBV15	TCRBV15-01	02				TCRBD02-01*02	TCRBD02	TCRBD02-01	02				TCRBJ01-05*01	TCRBJ01	TCRBJ01-05	01				0	1	11	1	0	9	46	63	64	-1	68	16	Out	VDJ
ACATCGGCCCAAAAGAACCCGACAGCTTTCTATCTCTGTGCCAGTAGTATAGATCGGGCAGGTCATGAGCCCCAGCATTTTGGTGAT	CASSIDRAGHEPQHF	15	5.0300798776684576E-5	45	TCRBV19-01*01	TCRBV19	TCRBV19-01	01								TCRBD01,TCRBD02	TCRBD01-01,TCRBD02-01		TCRBJ01-05*01	TCRBJ01	TCRBJ01-05	01				0	5	4	4	5	8	36	53	58	62	67	15	In	VDJ
AAGATCCAGCCCTCAGAACCCAGGGACTCAGCTGTGTACTTCTGTGCCAGCAGTGACAGGATCAATCAGCCCCAGCATTTTGGTGAT	CASSDRINQPQHF	13	4.359402560645996E-5	39	TCRBV12-03/12-04*01	TCRBV12	TCRBV12-03/12-04	01				TCRBD01-01*01	TCRBD01	TCRBD01-01	01				TCRBJ01-05*01	TCRBJ01	TCRBJ01-05	01				5	0	2	4	2	3	42	-1	54	60	62	13	In	VDJ
GCCCAAAAGAACCCGACAGCTTTCTATCTCTGTGCCAGTAGTATTGTGGGGGGACAGGGTAGCAATCAGCCCCAGCATTTTGGTGAT	CASSIVGGQGSNQPQHF	11	3.6887252436235355E-5	51	TCRBV19-01*01	TCRBV19	TCRBV19-01	01				TCRBD01-01*01	TCRBD01	TCRBD01-01	01				TCRBJ01-05*01	TCRBJ01	TCRBJ01-05	01				3	6	0	3	0	0	30	44	50	-1	59	11	In	VDJ
NTGTCGGCTGCTCCCTCCCAGACATCTGTGTACTTCTGTGCCAGCAGCTGGACAGGGGGATTGGACCAGCCCCAGCATTTTGGTGAT	CASSWTGGLDQPQHF	12	4.024063902134766E-5	45	TCRBV06-05*01	TCRBV06	TCRBV06-05	01				TCRBD01-01*01	TCRBD01	TCRBD01-01	01				TCRBJ01-05*01	TCRBJ01	TCRBJ01-05	01				6	2	1	1	7	7	36	47	49	59	66	12	In	VDJ
CTGTGACATCGGCCCAAAAGAACCCGACAGCTTTCTATCTCTGTGCCAGTAGTAATAAGCGAGAAGAAGCCCCAGCATTTTGGTGAT		9	3.0180479266010744E-5	40	TCRBV19-01*01	TCRBV19	TCRBV19-01	01				TCRBD02-01	TCRBD02	TCRBD02-01				01,02	TCRBJ01-05*01	TCRBJ01	TCRBJ01-05	01				4	3	6	6	6	8	41	54	57	61	67	9	Out	VDJ
GCCTTGTTGCTGGGGGACTCGGCCCTGTATCTCTGTGCCAGCACCCCGGGAATTTCAGGGGGCTTTTATGGCTACACCTTCGGTTCG	CASTPGISGGFYGYTF	3	1.0060159755336915E-5	48	TCRBV05-05*01	TCRBV05	TCRBV05-05	01				TCRBD01-01*01	TCRBD01	TCRBD01-01	01				TCRBJ01-02*01	TCRBJ01	TCRBJ01-02	01				6	12	4	0	3	5	33	43	55	63	66	3	In	VDJ
ATGTGAACGCCTTGGAGCTGGACGACTCGGCCCTGTATCTCTGTGCCAGCAGCTTTGGTTGAGAGCTATGGCTACACCTTCGGTTCG		9	3.0180479266010744E-5	40	TCRBV05-04*01	TCRBV05	TCRBV05-04	01				TCRBD02-01*02	TCRBD02	TCRBD02-01	02				TCRBJ01-02*01	TCRBJ01	TCRBJ01-02	01				2	5	11	2	2	4	41	55	60	63	65	9	Out	VDJ
CTGCAGCCAGAAGACTCAGCCCTGTATCTCTGCGCCAGCAGCCATGCCGTTCACAGGGCCCGGGACTATGGCTACACCTTCGGTTCG	CASSHAVHRARDYGYTF	8	2.682709268089844E-5	51	TCRBV04-01*01	TCRBV04	TCRBV04-01	01				TCRBD01-01*01	TCRBD01	TCRBD01-01	01				TCRBJ01-02*01	TCRBJ01	TCRBJ01-02	01				3	8	3	3	6	3	30	44	52	58	64	8	In	VDJ
TCTAAGAAGCTCCTTCTCAGTGACTCTGGCTTCTATCTCTGTGCCTGGAGTGAGAGGCTTGATAACTATGGCTACACCTTCGGTTCG	CAWSERLDNYGYTF	2	6.70677317022461E-6	42	TCRBV30-01*01	TCRBV30	TCRBV30-01	01				TCRBD02-01*02	TCRBD02	TCRBD02-01	02				TCRBJ01-02*01	TCRBJ01	TCRBJ01-02	01				1	1	11	1	5	1	39	52	53	57	62	2	In	VDJ
AATGTGAACGCCTTGGAGCTGGACGACTCGGCCCTGTATCTCTGTGCCAGCAGCGTCGGACGGAACTATGGCTACACCTTCGGTTCG	CASSVGRNYGYTF	3	1.0060159755336915E-5	39	TCRBV05-04*01	TCRBV05	TCRBV05-04	01								TCRBD01,TCRBD02	TCRBD01-01,TCRBD02-01		TCRBJ01-02*01	TCRBJ01	TCRBJ01-02	01				4	3	1	7	2	2	42	54	57	61	63	3	In	VDJ
AGTTCTAAGAAGCTCCTTCTCAGTGACTCTGGCTTCTATCTCTGTGCCTGGAGTAGGGGCGGAAACTATGGCTACACCTTCGGTTCG	CAWSRGGNYGYTF	2	6.70677317022461E-6	39	TCRBV30-01*01	TCRBV30	TCRBV30-01	01				TCRBD01-01*01	TCRBD01	TCRBD01-01	01				TCRBJ01-02*01	TCRBJ01	TCRBJ01-02	01				2	0	5	2	4	2	42	-1	54	59	63	2	In	VDJ
CTGGAGTCCGCCAGCACCAACCAGACATCTATGTACCTCTGTGCCAGCAGTACGGGACAGTACCGACCGGGCTACACCTTCGGTTCG	CASSTGQYRPGYTF	7	2.3473706095786133E-5	42	TCRBV28-01*01	TCRBV28	TCRBV28-01	01				TCRBD01-01*01	TCRBD01	TCRBD01-01	01				TCRBJ01-02*01	TCRBJ01	TCRBJ01-02	01				5	2	0	5	9	8	39	51	53	60	69	7	In	VDJ
CTGAATGTGAACGCCTTGGAGCTGGACGACTCGGCCCTGTATCTCTGTGCCAGCAGCTTGGGACAGGGCGGGCAGTACTTCGGGCCG	CASSLGQGGQYF	6	2.012031951067383E-5	36	TCRBV05-04*01	TCRBV05	TCRBV05-04	01				TCRBD01-01*01	TCRBD01	TCRBD01-01	01				TCRBJ02-07*01	TCRBJ02	TCRBJ02-07	01				0	0	2	3	3	9	45	-1	61	68	71	6	In	VDJ
CAGCGCACACAGCAGGAGGACTCCGCCGTGTATCTCTGTGCCAGCAGCTCGATCCCGGGACAGGGGGGCGAGCAGTACTTCGGGCCG	CASSSIPGQGGEQYF	6	2.012031951067383E-5	45	TCRBV07-08*01	TCRBV07	TCRBV07-08	01				TCRBD01-01*01	TCRBD01	TCRBD01-01	01				TCRBJ02-07*01	TCRBJ02	TCRBJ02-07	01				4	7	0	1	1	6	36	49	56	67	68	6	In	VDJ
CTGATTCTGGAGTCCGCCAGCACCAACCAGACATCTATGTACCTCTGTGCCAGCGGGCTAAATAATCGCGAGCAGTACTTCGGGCCG	CASGLNNREQYF	5	1.6766932925561525E-5	36	TCRBV28-01*01	TCRBV28	TCRBV28-01	01				TCRBD01-01*01	TCRBD01	TCRBD01-01	01				TCRBJ02-07*01	TCRBJ02	TCRBJ02-07	01				8	0	8	0	10	6	45	-1	54	58	68	5	In	VDJ
ACAGTGACCAGTGCCCATCCTGAAGACAGCAGCTTCTACATCTGCAGTGCTAGGGGAGGGAGCTATTACGAGCAGTACTTCGGGCCG	CSARGGSYYEQYF	2	6.70677317022461E-6	39	TCRBV20	TCRBV20				TCRBV20-01,TCRBV20-or09_02		TCRBD02-01*02	TCRBD02	TCRBD02-01	02				TCRBJ02-07*01	TCRBJ02	TCRBJ02-07	01				3	0	9	0	6	4	42	-1	53	60	66	2	In	VDJ
CTGGAGTCGCCCAGCCCCAACCAGACCTCTCTGTACTTCTGTGCCAGCAGTCAAAGTTCGGGCTTCTACGAGCAGTACTTCGGGCCG	CASSQSSGFYEQYF	19	6.37143451171338E-5	42	TCRBV27-01*01	TCRBV27	TCRBV27-01	01								TCRBD01,TCRBD02	TCRBD01-01,TCRBD02-01		TCRBJ02-07*01	TCRBJ02	TCRBJ02-07	01				5	8	8	0	2	3	39	51	59	63	65	19	In	VDJ
ACTGTGAGCAACATGAGCCCTGAAGACAGCAGCATATATCTCTGCAGCGCCCAGGACAGCCTCTCCTACGAGCAGTACTTCGGGCCG	CSAQDSLSYEQYF	2	6.70677317022461E-6	39	TCRBV29-01*03	TCRBV29	TCRBV29-01	03				TCRBD01-01*01	TCRBD01	TCRBD01-01	01				TCRBJ02-07*01	TCRBJ02	TCRBJ02-07	01				6	3	1	5	3	0	42	50	53	59	62	2	In	VDJ
CAGCGCACAGAGCAGGAGGACTCGGCCGTGTATCTCTGTGCCAGCAGTCCCTCCCCACGGAGAACCTACGAGCAGTACTTCGGGCCG	CASSPSPRRTYEQYF	2	6.70677317022461E-6	45	TCRBV07-02	TCRBV07	TCRBV07-02				01,02	TCRBD02-01*02	TCRBD02	TCRBD02-01	02				TCRBJ02-07*01	TCRBJ02	TCRBJ02-07	01				6	11	10	2	2	2	36	47	58	62	64	2	In	VDJ
AAGATCCAGCCTGCAGAGCTTGGGGACTCGGCCGTGTATCTCTGTGCCAGCAGCAGACCTGGGAGGGACACCATATATTTTGGAGAG	CASSRPGRDTIYF	6	2.012031951067383E-5	39	TCRBV11-03*01	TCRBV11	TCRBV11-03	01				TCRBD02-01*02	TCRBD02	TCRBD02-01	02				TCRBJ01-03*01	TCRBJ01	TCRBJ01-03	01				5	6	9	0	0	8	42	54	60	-1	67	6	In	VDJ
NTGTCGGCTGCTCCCTCCCAGACATCTGTGTACTTCTGTGCCAGCAGTGAAGAAAGAGTCTCTGGAAACACCATATATTTTGGAGAG	CASSEERVSGNTIYF	16	5.365418536179688E-5	45	TCRBV06-01*01	TCRBV06	TCRBV06-01	01				TCRBD02-01*02	TCRBD02	TCRBD02-01	02				TCRBJ01-03*01	TCRBJ01	TCRBJ01-03	01				1	3	11	2	1	0	36	52	55	58	59	16	In	VDJ
CAGCGCACACAGCAGGAGGACTCCGCCGTGTATCTCTGTGCCAGCAGCTTAAGCTGGACGGACGGAAACACCATATATTTTGGAGAG	CASSLSWTDGNTIYF	9	3.0180479266010744E-5	45	TCRBV07-08*01	TCRBV07	TCRBV07-08	01								TCRBD01,TCRBD02	TCRBD01-01,TCRBD02-01		TCRBJ01-03*01	TCRBJ01	TCRBJ01-03	01				2	4	1	7	4	4	36	51	55	59	63	9	In	VDJ
GAGTCTGCCATCCCCAACCAGACAGCTCTTTACTTCTGTGCCACCAGTGATCCAGCGGGGCCGGGCGATGAGCAGTTCTTCGGGCCA	CATSDPAGPGDEQFF	4	1.341354634044922E-5	45	TCRBV24-01*01	TCRBV24	TCRBV24-01	01				TCRBD02-01*01	TCRBD02	TCRBD02-01	01				TCRBJ02-01*01	TCRBJ02	TCRBJ02-01	01				3	2	6	3	7	8	36	51	53	60	67	4	In	VDJ
GTAGTCTGCTGCCTCCTCCCAGACATCTGTATATTTCTGCGCCAGCAGTGAGCCGGGCTAGCGGGAGATGAGCAGTTCTTCGGGCCA		12	4.024063902134766E-5	44	TCRBV10-01*03	TCRBV10	TCRBV10-01	03				TCRBD02-01*02	TCRBD02	TCRBD02-01	02				TCRBJ02-01*01	TCRBJ02	TCRBJ02-01	01				2	5	4	2	0	8	37	52	57	-1	67	12	Out	VDJ
TTGGCTGCTCCCTCCCAGACATCTGTGTACTTCTGTGCCAGCAGTTCAGGACTAGCGGGAGCCGGGAATGAGCAGTTCTTCGGGCCA	CASSSGLAGAGNEQFF	8	2.682709268089844E-5	48	TCRBV06-06*01	TCRBV06	TCRBV06-06	01				TCRBD02-01*02	TCRBD02	TCRBD02-01	02				TCRBJ02-01*01	TCRBJ02	TCRBJ02-01	01				4	2	1	2	5	7	33	46	48	61	66	8	In	VDJ
CTGGAGGACTCAGCCATGTACTTCTGTGCCAGCAGTCCACGAGGGGGGCCGCGGGCTAGCGGGTACAATGAGCAGTTCTTCGGGCCA	CASSPRGGPRASGYNEQFF	11	3.6887252436235355E-5	57	TCRBV02-01	TCRBV02	TCRBV02-01				01,03	TCRBD02-01	TCRBD02	TCRBD02-01				01,02	TCRBJ02-01*01	TCRBJ02	TCRBJ02-01	01				5	19	4	4	0	4	24	36	55	-1	63	11	In	VDJ
CTACACGCCCTGCAGCCAGAAGACTCAGCCCTGTATCTCTGCGCCAGCAGCGGGTTAGTCTCCTACAATGAGCAGTTCTTCGGGCCA	CASSGLVSYNEQFF	6	2.012031951067383E-5	42	TCRBV04-01*01	TCRBV04	TCRBV04-01	01								TCRBD01,TCRBD02	TCRBD01-01,TCRBD02-01		TCRBJ02-01*01	TCRBJ02	TCRBJ02-01	01				5	0	0	9	5	0	39	-1	51	54	59	6	In	VDJ
TCAGCTACCCGCTCCCAGACATCTGTGTATTTCTGCGCCAGCAGGGACGGTGCTAGCGGAGGATACAATGAGCAGTTCTTCGGGCCA	CASRDGASGGYNEQFF	4	1.341354634044922E-5	48	TCRBV10-02*01	TCRBV10	TCRBV10-02	01				TCRBD02-01	TCRBD02	TCRBD02-01				01,02	TCRBJ02-01*01	TCRBJ02	TCRBJ02-01	01				6	8	4	5	4	4	33	44	52	59	63	4	In	VDJ
NTGTCGGCTGCTCCCTCCCAGACATCTGTGTACTTCTGTGCCAGCATCTTGACTAGCGGGGGCCGAAATGAGCAGTTCTTCGGGCCA	CASILTSGGRNEQFF	5	1.6766932925561525E-5	45	TCRBV06-05*01	TCRBV06	TCRBV06-05	01				TCRBD02-01*01	TCRBD02	TCRBD02-01	01				TCRBJ02-01*01	TCRBJ02	TCRBJ02-01	01				7	4	2	2	4	7	36	46	50	62	66	5	In	VDJ
AGTGCCCATCCTGAAGACAGCAGCTTCTACATCTGCAGTGCTAGATCCCCGGGACAGGGGGTTACCGGGGAGCTGTTTTTTGGAGAA	CSARSPGQGVTGELFF	7	2.3473706095786133E-5	48	TCRBV20	TCRBV20				TCRBV20-01,TCRBV20-or09_02		TCRBD01-01*01	TCRBD01	TCRBD01-01	01				TCRBJ02-02*01	TCRBJ02	TCRBJ02-02	01				2	5	0	1	2	5	33	45	50	61	63	7	In	VDJ
CTACACGCCCTGCAGCCAGAAGACTCAGCCCTGTATCTCTGCGCCAGCAGCCAAGCGGGGAGGGACACTGAAGCTTTCTTTGGACAA	CASSQAGRDTEAFF	15	5.0300798776684576E-5	42	TCRBV04-01*01	TCRBV04	TCRBV04-01	01				TCRBD02-01*02	TCRBD02	TCRBD02-01	02				TCRBJ01-01*01	TCRBJ01	TCRBJ01-01	01				1	2	9	0	0	3	39	55	57	-1	64	15	In	VDJ
CACACCCTGCAGCCAGAAGACTCGGCCCTGTATCTCTGTGCCAGCAGCCAAGATTCAGGGAGGGAAACTGAAGCTTTCTTTGGACAA	CASSQDSGRETEAFF	7	2.3473706095786133E-5	45	TCRBV04-02*01	TCRBV04	TCRBV04-02	01				TCRBD02-01*02	TCRBD02	TCRBD02-01	02				TCRBJ01-01*01	TCRBJ01	TCRBJ01-01	01				0	4	9	0	2	5	36	53	57	64	66	7	In	VDJ
CAGTGACCAGTGCCCATCCTGAAGACAGCAGCTTCTACATCTGCAGTGCTAAGACAGGGGGCTAAGACGCCCCAGCATTTTGGTGAT		5	1.6766932925561525E-5	40	TCRBV20	TCRBV20				TCRBV20-01,TCRBV20-or09_02		TCRBD01-01*01	TCRBD01	TCRBD01-01	01				TCRBJ01-05*01	TCRBJ01	TCRBJ01-05	01				4	1	2	0	6	9	41	51	52	62	68	5	Out	VDJ
TTGGCTGCTCCCTCCCAGACATCTGTGTACTTCTGTGCCAGCAGTCAGGGGGCAGAGCTTAGCAATCAGCCCCAGCATTTTGGTGAT	CASSQGAELSNQPQHF	12	4.024063902134766E-5	48	TCRBV06-06*04	TCRBV06	TCRBV06-06	04				TCRBD01-01*01	TCRBD01	TCRBD01-01	01				TCRBJ01-05*01	TCRBJ01	TCRBJ01-05	01				4	0	5	0	6	0	33	-1	46	53	59	12	In	VDJ
ATCAATTCCCTGGAGCTTGGTGACTCTGCTGTGTATTTCTGTGCCAGCAGCCCCCGGCAGGGGAGCTATGGCTACACCTTCGGTTCG	CASSPRQGSYGYTF	12	4.024063902134766E-5	42	TCRBV03-01/03-02*01	TCRBV03	TCRBV03-01/03-02	01				TCRBD01-01*01	TCRBD01	TCRBD01-01	01				TCRBJ01-02*01	TCRBJ01	TCRBJ01-02	01				4	5	4	2	2	4	39	52	57	63	65	12	In	VDJ
ACTGTGAGCAACATGAGCCCTGAAGACAGCAGCATATATCTCTGCAGCGTTGAGTCAGGGTACGACTATGGCTACACCTTCGGTTCG	CSVESGYDYGYTF	4	1.341354634044922E-5	39	TCRBV29-01	TCRBV29	TCRBV29-01				01,02	TCRBD01-01*01	TCRBD01	TCRBD01-01	01				TCRBJ01-02*01	TCRBJ01	TCRBJ01-02	01				3	2	4	3	4	3	42	53	55	60	64	4	In	VDJ
AGCACCTTGGAGCTGGGGGACTCGGCCCTTTATCTTTGCGCCAGCAGCTCTGGGACAGGGGGGAACTATGGCTACACCTTCGGTTCG	CASSSGTGGNYGYTF	19	6.37143451171338E-5	45	TCRBV05-01*01	TCRBV05	TCRBV05-01	01				TCRBD01-01*01	TCRBD01	TCRBD01-01	01				TCRBJ01-02*01	TCRBJ01	TCRBJ01-02	01				3	2	0	1	1	2	36	49	51	62	63	19	In	VDJ
ACTCTGGAGTCCGCTACCAGCTCCCAGACATCTGTGTACTTCTGTGCCATCAGTGATGACCAGGGATATGGCTACACCTTCGGTTCG	CAISDDQGYGYTF	2	6.70677317022461E-6	39	TCRBV10-03*01	TCRBV10	TCRBV10-03	01				TCRBD01-01*01	TCRBD01	TCRBD01-01	01				TCRBJ01-02*01	TCRBJ01	TCRBJ01-02	01				3	4	4	3	1	5	42	56	60	65	66	2	In	VDJ
GTGACCAGTGCCCATCCTGAAGACAGCAGCTTCTACATCTGCAGTGCTAGAGGCGAGACTAGCTCAACCTTTGAGTACTTCGGGCCG	CSARGETSSTFEYF	28	9.389482438314453E-5	42	TCRBV20	TCRBV20				TCRBV20-01,TCRBV20-or09_02		TCRBD02-01	TCRBD02	TCRBD02-01				01,02	TCRBJ02-07*01	TCRBJ02	TCRBJ02-07	01				1	4	2	7	10	11	39	52	56	63	73	28	In	VDJ
ACCAGTGCCCATCCTGAAGACAGCAGCTTCTACATCTGCAGTGCTAGTATAGTGGCTAGCGGGAAGAGCGAGCAGTACTTCGGGCCG	CSASIVASGKSEQYF	8	2.682709268089844E-5	45	TCRBV20-01*04	TCRBV20	TCRBV20-01	04				TCRBD02-01*02	TCRBD02	TCRBD02-01	02				TCRBJ02-07*01	TCRBJ02	TCRBJ02-07	01				2	7	4	3	4	6	36	48	55	64	68	8	In	VDJ
AATGTGAACGCCTTGGAGCTGGAGGACTCGGCCCTGTATCTCTGTGCCAGCAGCTCAGGGACGGGGTACGAGCAGTACTTCGGGCCG	CASSSGTGYEQYF	8	2.682709268089844E-5	39	TCRBV05-08*01	TCRBV05	TCRBV05-08	01								TCRBD01,TCRBD02	TCRBD01-01,TCRBD02-01		TCRBJ02-07*01	TCRBJ02	TCRBJ02-07	01				3	2	0	7	4	4	42	55	57	62	66	8	In	VDJ
GAGTCGCCCAGCCCCAACCAGACCTCTCTGTACTTCTGTGCCAGCAGTTTAGATGGAGCGGGGTCCTACGAGCAGTACTTCGGGCCG	CASSLDGAGSYEQYF	5	1.6766932925561525E-5	45	TCRBV27-01*01	TCRBV27	TCRBV27-01	01				TCRBD02-01*01	TCRBD02	TCRBD02-01	01				TCRBJ02-07*01	TCRBJ02	TCRBJ02-07	01				2	5	6	3	0	1	36	51	56	-1	63	5	In	VDJ
TGGCGTCTGCTGTACCCTCTCAGACATCTGTGTACTTCTGTGCCAGCAGTGACTAGCGGGAGCTCCTACGAGCAGTACTTCGGGCCG		14	4.6947412191572266E-5	43	TCRBV06-04*01	TCRBV06	TCRBV06-04	01				TCRBD02-01*02	TCRBD02	TCRBD02-01	02				TCRBJ02-07*01	TCRBJ02	TCRBJ02-07	01				1	0	6	2	0	0	38	-1	54	-1	62	14	Out	VDJ
GCCCAGCCCCAACCAGACCTCTCTGTACTTCTGTGCCAGCAGTTGAGACTTAGGACGTAATATACCTACGAGCAGTACTTCGGGCCG		6	2.012031951067383E-5	50	TCRBV27-01*01	TCRBV27	TCRBV27-01	01								TCRBD01,TCRBD02	TCRBD01-01,TCRBD02-01		TCRBJ02-07*01	TCRBJ02	TCRBJ02-07	01				4	8	1	7	8	2	31	44	52	56	64	6	Out	VDJ
AGCTCTCTGGAGCTGGGGGACTCAGCTTTGTATTTCTGTGCCAGCAGCGTAGCTGGGGAATTAACCTACGAGCAGTACTTCGGGCCG	CASSVAGELTYEQYF	3	1.0060159755336915E-5	45	TCRBV09-01*01	TCRBV09	TCRBV09-01	01								TCRBD01,TCRBD02	TCRBD01-01,TCRBD02-01		TCRBJ02-07*01	TCRBJ02	TCRBJ02-07	01				0	3	0	8	5	2	36	52	55	59	64	3	In	VDJ
ACTCTGACTGTGAGCAACATGAGCCCTGAAGACAGCAGCATATATCTCTGCAGCGGGTATTTAAACTACGAGCAGTACTTCGGGCCG	CSGYLNYEQYF	4	1.341354634044922E-5	33	TCRBV29-01	TCRBV29	TCRBV29-01				01,03					TCRBD01,TCRBD02	TCRBD01-01,TCRBD02-01		TCRBJ02-07*01	TCRBJ02	TCRBJ02-07	01				7	0	0	10	8	3	48	-1	55	57	65	4	In	VDJ
CTGGAGTTGGCTGCTCCCTCCCAGACATCTGTGTACTTCTGTGCCAGCAGTCAAGGGACTAGCGATAACGAGCAGTACTTCGGGCCG	CASSQGTSDNEQYF	20	6.70677317022461E-5	42	TCRBV06-06*04	TCRBV06	TCRBV06-06	04				TCRBD02-01	TCRBD02	TCRBD02-01				01,02	TCRBJ02-07*01	TCRBJ02	TCRBJ02-07	01				4	2	0	6	3	5	39	52	54	64	67	20	In	VDJ
ATCCAGCCCTCAGAACCCAGGGACTCAGCTGTGTACTTCTGTGCCAGCAGTTTAGGGCAGGATGTGAACGAGCAGTACTTCGGGCCG	CASSLGQDVNEQYF	9	3.0180479266010744E-5	42	TCRBV12	TCRBV12				TCRBV12-03/12-04,TCRBV12-04		TCRBD01-01*01	TCRBD01	TCRBD01-01	01				TCRBJ02-07*01	TCRBJ02	TCRBJ02-07	01				1	2	4	4	6	5	39	55	57	61	67	9	In	VDJ
CAGCCTGCAGAGCTTGGGGACTCGGCCGTGTATCTCTGTGCCAGCAGCGCCCGACTAGCGGGAGGTCAAGAGCAGTACTTCGGGCCG	CASSARLAGGQEQYF	2	6.70677317022461E-6	45	TCRBV11-03*01	TCRBV11	TCRBV11-03	01				TCRBD02-01*02	TCRBD02	TCRBD02-01	02				TCRBJ02-07*01	TCRBJ02	TCRBJ02-07	01				5	4	2	1	4	7	36	48	52	65	69	2	In	VDJ
TGAAGATCCAGCGCACAGAGCGGGGGGACTCAGCCGTGTATCTCTGTGCCAGCAGCTCCCGGACTATTTCAGCAGTACTTCGGGCCG		7	2.3473706095786133E-5	37	TCRBV07-03*01	TCRBV07	TCRBV07-03	01				TCRBD02-01	TCRBD02	TCRBD02-01				01,02	TCRBJ02-07*01	TCRBJ02	TCRBJ02-07	01				4	3	1	9	4	8	44	57	60	66	70	7	Out	VDJ
ACTCTGACTGTGAGCAACATGAGCCCTGAAGACAGCAGCATATATCTCTGCGCGTACGGGGGTTTGGACACCATATATTTTGGAGAG	CAYGGLDTIYF	2	6.70677317022461E-6	33	TCRBV29-01	TCRBV29	TCRBV29-01				01,03	TCRBD02-01*01	TCRBD02	TCRBD02-01	01				TCRBJ01-03*01	TCRBJ01	TCRBJ01-03	01				11	5	8	2	5	8	48	51	56	62	67	2	In	VDJ
AGCACCTTGGAGCTGGGGGACTCGGCCCTTTATCTTTGCGCCAGCAGCCCGGAGGGAGGGAGCGGAAACACCATATATTTTGGAGAG	CASSPEGGSGNTIYF	16	5.365418536179688E-5	45	TCRBV05-01*01	TCRBV05	TCRBV05-01	01				TCRBD02-01*02	TCRBD02	TCRBD02-01	02				TCRBJ01-03*01	TCRBJ01	TCRBJ01-03	01				4	5	9	0	3	4	36	48	53	60	63	16	In	VDJ
TTGGAGCTGGGGGACTCGGCCCTTTATCTTTGCGCCAGCAGCTGGAGACAGGGAAGCTCTGGGGCCAACGTCCTGACTTTCGGGGCC	CASSWRQGSSGANVLTF	8	2.682709268089844E-5	51	TCRBV05-01*01	TCRBV05	TCRBV05-01	01				TCRBD01-01*01	TCRBD01	TCRBD01-01	01				TCRBJ02-06*01	TCRBJ02	TCRBJ02-06	01				3	3	2	3	3	0	30	43	46	53	56	8	In	VDJ
CTGGGGGACTCGGCCCTTTATCTTTGCGCCAGCAGCTCTACCGGACTAGCGGGAGCTGACGGGGCCAACGTCCTGACTTTCGGGGCC	CASSSTGLAGADGANVLTF	4	1.341354634044922E-5	57	TCRBV05-01*01	TCRBV05	TCRBV05-01	01				TCRBD02-01*02	TCRBD02	TCRBD02-01	02				TCRBJ02-06*01	TCRBJ02	TCRBJ02-06	01				3	5	1	2	5	4	24	37	42	55	60	4	In	VDJ
GAGTCCGCCAGCACCAACCAGACATCTATGTACCTCTGTGCCAGCAGTTCTAGCGGGACATCCAAAAACATTCAGTACTTCGGCGCC	CASSSSGTSKNIQYF	16	5.365418536179688E-5	45	TCRBV28-01*01	TCRBV28	TCRBV28-01	01				TCRBD02-01*02	TCRBD02	TCRBD02-01	02				TCRBJ02-04*01	TCRBJ02	TCRBJ02-04	01				4	0	4	3	3	2	36	-1	49	58	61	16	In	VDJ
NTGTCGGCTGCTCCCTCCCAGACATCTGTGTACTTCTGTGCCAGCAGTAGAGGGGTTGTAGGTGGCAATGAGCAGTTCTTCGGGCCA	CASSRGVVGGNEQFF	27	9.054143779803223E-5	45	TCRBV06-05*01	TCRBV06	TCRBV06-05	01								TCRBD01,TCRBD02	TCRBD01-01,TCRBD02-01		TCRBJ02-01*01	TCRBJ02	TCRBJ02-01	01				5	2	5	2	10	6	36	48	50	55	65	27	In	VDJ
ATCCGGTCCACAAAGCTGGAGGACTCAGCCATGTACTTCTGTGCCAGCAGTGCGGCCCGCTCCTACAATGAGCAGTTCTTCGGGCCA	CASSAARSYNEQFF	6	2.012031951067383E-5	42	TCRBV02-01	TCRBV02	TCRBV02-01				01,03					TCRBD01,TCRBD02	TCRBD01-01,TCRBD02-01		TCRBJ02-01*01	TCRBJ02	TCRBJ02-01	01				4	1	9	0	3	0	39	52	53	56	59	6	In	VDJ
GAACCCAGGGACTCAGCTGTGTACTTCTGTGCCAGCAGTCCAGCCTACCCCCTAGCGGGGGACTACAATGAGCAGTTCTTCGGGCCA	CASSPAYPLAGDYNEQFF	2	6.70677317022461E-6	54	TCRBV12	TCRBV12				TCRBV12-03/12-04,TCRBV12-04		TCRBD02-01*01	TCRBD02	TCRBD02-01	01				TCRBJ02-01*01	TCRBJ02	TCRBJ02-01	01				5	12	4	2	1	3	27	39	51	61	62	2	In	VDJ
ACTCTGACAGTGACCAGTGCCCATCCTGAAGACAGCAGCTTCTACATCTGCAGTGCTAGATGGTGGACTACCCAGTTCTTCGGGCCA	CSARWWTTQFF	5	1.6766932925561525E-5	33	TCRBV20-01*01	TCRBV20	TCRBV20-01	01				TCRBD02-01	TCRBD02	TCRBD02-01				01,02	TCRBJ02-01*01	TCRBJ02	TCRBJ02-01	01				2	4	1	9	2	13	48	60	64	70	72	5	In	VDJ
CTCTGTAGTCTGCTGCCTCCTCCCAGACATCTGTATATTTCTGCGCCACTCCAACTAGCGGGAGTAGGGATGCAGTATTTTGGCCCA		5	1.6766932925561525E-5	40	TCRBV10-01*03	TCRBV10	TCRBV10-01	03				TCRBD02-01*02	TCRBD02	TCRBD02-01	02				TCRBJ02-03*01	TCRBJ02	TCRBJ02-03	01				10	5	3	2	7	11	41	48	53	64	71	5	Out	VDJ
GAGTCCGCCAGCACCAACCAGACATCTATGTACCTCTGTGCCAGCAGCTCAGGGGCCATCTTCACCGGGGAGCTGTTTTTTGGAGAA	CASSSGAIFTGELFF	5	1.6766932925561525E-5	45	TCRBV28-01*01	TCRBV28	TCRBV28-01	01				TCRBD01-01*01	TCRBD01	TCRBD01-01	01				TCRBJ02-02*01	TCRBJ02	TCRBJ02-02	01				6	2	4	2	7	4	36	47	49	55	62	5	In	VDJ
GAGCTTGGGGACTCGGCCGTGTATCTCTGTGCCAGCAGCCCAGGACTAGCGGGAGGACCCGACACCGGGGAGCTGTTTTTTGGAGAA	CASSPGLAGGPDTGELFF	2	6.70677317022461E-6	54	TCRBV11-03*01	TCRBV11	TCRBV11-03	01				TCRBD02-01*02	TCRBD02	TCRBD02-01	02				TCRBJ02-02*01	TCRBJ02	TCRBJ02-02	01				5	3	1	1	5	3	27	39	42	56	61	2	In	VDJ
GTGAACGCCTTGTTGCTGGGGGACTCGGCCCTCTATCTCTGTGCCAGCATCCTCCAGGGGTCCAACACTGAAGCTTTCTTTGGACAA	CASILQGSNTEAFF	9	3.0180479266010744E-5	42	TCRBV05-06*01	TCRBV05	TCRBV05-06	01				TCRBD01-01*01	TCRBD01	TCRBD01-01	01				TCRBJ01-01*01	TCRBJ01	TCRBJ01-01	01				6	5	4	2	3	2	39	49	54	60	63	9	In	VDJ
ACTCTGACTGTGAGCAACATGAGCCCTGAAGACAGCAGCATATATCTCTGCAGCGCCGCCCGGGGCCCGGAAGCTTTCTTTGGACAA	CSAARGPEAFF	7	2.3473706095786133E-5	33	TCRBV29-01*03	TCRBV29	TCRBV29-01	03								TCRBD01,TCRBD02	TCRBD01-01,TCRBD02-01		TCRBJ01-01*01	TCRBJ01	TCRBJ01-01	01				6	5	7	0	3	8	48	56	61	66	69	7	In	VDJ
ATGAATGTGAGCACCTTGGAGCTGGGGGACTCGGCCCTTTATCTTTGCGCCAGCCCCATTTTCAATCAGCCCCAGCATTTTGGTGAT	CASPIFNQPQHF	13	4.359402560645996E-5	36	TCRBV05-01*01	TCRBV05	TCRBV05-01	01				TCRBD01-01*01	TCRBD01	TCRBD01-01	01				TCRBJ01-05*01	TCRBJ01	TCRBJ01-05	01				7	2	4	6	4	3	45	54	56	58	62	13	In	VDJ
NNNNNNNTGTCGGCTGCTCCCTCCCAGACATCTGTGTACTTCTGTGCCAGCAGTTACGAGCAGGGATCACCCCTCCACTTTGGGAAT	CASSYEQGSPLHF	9	3.0180479266010744E-5	39	TCRBV06-05*01	TCRBV06	TCRBV06-05	01				TCRBD01-01*01	TCRBD01	TCRBD01-01	01				TCRBJ01-06*01	TCRBJ01	TCRBJ01-06	01				2	3	4	3	1	10	42	57	60	65	66	9	In	VDJ
AATGTGAGCACCTTGGAGCTGGGGGACTCGGCCCTTTATCTTTGCGCCAGCAGCTTGTCCCCAGTCTATGGCTACACCTTCGGTTCG	CASSLSPVYGYTF	29	9.724821096825685E-5	39	TCRBV05-01*01	TCRBV05	TCRBV05-01	01				TCRBD01-01*01	TCRBD01	TCRBD01-01	01				TCRBJ01-02*01	TCRBJ01	TCRBJ01-02	01				1	4	4	5	1	4	42	57	61	64	65	29	In	VDJ
NNNNNNNNNNTGTCGGCTGCTCCCTCCCAGACATCTGTGTACTTCTGTGCCAGCAGTGAAGCGGACTATGGCTACACCTTCGGTTCG	CASSEADYGYTF	8	2.682709268089844E-5	36	TCRBV06-01*01	TCRBV06	TCRBV06-01	01								TCRBD01,TCRBD02	TCRBD01-01,TCRBD02-01		TCRBJ01-02*01	TCRBJ01	TCRBJ01-02	01				0	0	0	10	0	3	45	-1	62	-1	64	8	In	VDJ
GAAGACAGCAGCATATATCTCTGCAGCGTTGAAGGGTGGTCAGACGGACAGGGGGGTTCTCAACACTATGGCTACACCTTCGGTTCG	CSVEGWSDGQGGSQHYGYTF	9	3.0180479266010744E-5	60	TCRBV29-01	TCRBV29	TCRBV29-01				01,02	TCRBD01-01*01	TCRBD01	TCRBD01-01	01				TCRBJ01-02*01	TCRBJ01	TCRBJ01-02	01				1	11	1	1	9	3	21	34	45	55	64	9	In	VDJ
ATTCTGGAGTCCGCCAGCACCAACCAGACATCTATGTACCTCTGTGCCAGCAGTTTATGGGGTAACTATGGCTACACCTTCGGTTCG	CASSLWGNYGYTF	2	6.70677317022461E-6	39	TCRBV28-01*01	TCRBV28	TCRBV28-01	01								TCRBD01,TCRBD02	TCRBD01-01,TCRBD02-01		TCRBJ01-02*01	TCRBJ01	TCRBJ01-02	01				0	0	0	9	0	1	42	-1	59	-1	62	2	In	VDJ
TTGTTGCTGGGGGACTCGGCCCTGTATCTCTGTGCCAGCAAAGGACCGGGCAGCCGTAGAGCTAACTATGGCTACACCTTCGGTTCG	CASKGPGSRRANYGYTF	15	5.0300798776684576E-5	51	TCRBV05-05*01	TCRBV05	TCRBV05-05	01								TCRBD01,TCRBD02	TCRBD01-01,TCRBD02-01		TCRBJ01-02*01	TCRBJ01	TCRBJ01-02	01				6	2	1	7	15	0	30	40	42	46	61	15	In	VDJ
CTGAGTTCTAAGAAGCTCCTTCTCAGTGACTCTGGCTTCTATCTCTGTGCCTGGAGTCAGGTGAACTATGGCTACACCTTCGGTTCG	CAWSQVNYGYTF	11	3.6887252436235355E-5	36	TCRBV30-01*01	TCRBV30	TCRBV30-01	01				TCRBD01-01*01	TCRBD01	TCRBD01-01	01				TCRBJ01-02*01	TCRBJ01	TCRBJ01-02	01				2	0	4	4	2	2	45	-1	57	61	63	11	In	VDJ
GCCAGCACCAACCAGACATCTATGTACCTCTGTGCCAGCAGTACCTGGACAGGGGGCGGTAGGAACTATGGCTACACCTTCGGTTCG	CASSTWTGGGRNYGYTF	3	1.0060159755336915E-5	51	TCRBV28-01*01	TCRBV28	TCRBV28-01	01				TCRBD01-01*01	TCRBD01	TCRBD01-01	01				TCRBJ01-02*01	TCRBJ01	TCRBJ01-02	01				5	4	1	0	6	2	30	42	46	57	63	3	In	VDJ
AATGTGAACGCCTTGGAGCTGGACGACTCGGCCCTGTATCTCTGTGCCAGCAGCTCTGACAGAAACTATGGCTACACCTTCGGTTCG	CASSSDRNYGYTF	8	2.682709268089844E-5	39	TCRBV05-04*01	TCRBV05	TCRBV05-04	01				TCRBD01-01*01	TCRBD01	TCRBD01-01	01				TCRBJ01-02*01	TCRBJ01	TCRBJ01-02	01				3	2	2	5	1	2	42	55	57	62	63	8	In	VDJ
NTGAAGATCCAGCCCTCAGAACCCAGGGACTCAGCTGTGTACTTCTGTGCCAGCGGACAGGGGGCTTCGGGCTACACCTTCGGTTCG	CASGQGASGYTF	6	2.012031951067383E-5	36	TCRBV12-03/12-04*01	TCRBV12	TCRBV12-03/12-04	01				TCRBD01-01*01	TCRBD01	TCRBD01-01	01				TCRBJ01-02*01	TCRBJ01	TCRBJ01-02	01				8	0	1	0	4	8	45	-1	54	65	69	6	In	VDJ
CTGGAGTCCGCCAGCACCAACCAGACATCTATGTACCTCTGTGCCAGCAGCCCGATAGCGGGAGTCCGCGAGCAGTACTTCGGGCCG	CASSPIAGVREQYF	6	2.012031951067383E-5	42	TCRBV28-01*01	TCRBV28	TCRBV28-01	01				TCRBD02-01*02	TCRBD02	TCRBD02-01	02				TCRBJ02-07*01	TCRBJ02	TCRBJ02-07	01				6	5	5	2	4	6	39	50	55	64	68	6	In	VDJ
AGTGCCCATCCTGAAGACAGCAGCTTCTACATCTGCAGTGCTAGAGATCTTAGTACTAGCGGTTCCTACGAGCAGTACTTCGGGCCG	CSARDLSTSGSYEQYF	5	1.6766932925561525E-5	48	TCRBV20	TCRBV20				TCRBV20-01,TCRBV20-or09_02		TCRBD02-01	TCRBD02	TCRBD02-01				01,02	TCRBJ02-07*01	TCRBJ02	TCRBJ02-07	01				0	7	3	5	1	1	33	47	54	62	63	5	In	VDJ
ACATCGGCCCAAAAGAACCCGACAGCTTTCTATCTCTGTGCCAGTAGTATTAGCAGCGGGGTCTCCTACGAGCAGTACTTCGGGCCG	CASSISSGVSYEQYF	5	1.6766932925561525E-5	45	TCRBV19-01*01	TCRBV19	TCRBV19-01	01				TCRBD02-01*01	TCRBD02	TCRBD02-01	01				TCRBJ02-07*01	TCRBJ02	TCRBJ02-07	01				3	4	6	3	1	0	36	50	54	61	62	5	In	VDJ
GTGAGCAACATGAGCCCTGAAGACAGCAGCATATATCTCTGCAGCGTGGGCGGGACATTGAGCTCCTACGAGCAGTACTTCGGGCCG	CSVGGTLSSYEQYF	2	6.70677317022461E-6	42	TCRBV29-01*03	TCRBV29	TCRBV29-01	03				TCRBD01-01*01	TCRBD01	TCRBD01-01	01				TCRBJ02-07*01	TCRBJ02	TCRBJ02-07	01				1	0	1	6	5	0	39	-1	52	57	62	2	In	VDJ
ACAGTGACCAGTGCCCATCCTGAAGACAGCAGCTTCTACATCTGCAGTGCTAGGGACTTGTTCGACTACGAGCAGTACTTCGGGCCG	CSARDLFDYEQYF	17	5.7007571946909184E-5	39	TCRBV20	TCRBV20				TCRBV20-01,TCRBV20-or09_02		TCRBD02-01	TCRBD02	TCRBD02-01				01,02	TCRBJ02-07*01	TCRBJ02	TCRBJ02-07	01				3	0	1	10	7	3	42	-1	53	58	65	17	In	VDJ
ACTGTGACATCGGCCCAAAAGAACCCGACAGCTTTCTATCTCTGTGCCAGTAAGAGGGAAGGGGGATACGAGCAGTACTTCGGGCCG	CASKREGGYEQYF	5	1.6766932925561525E-5	39	TCRBV19-01*01	TCRBV19	TCRBV19-01	01				TCRBD01-01*01	TCRBD01	TCRBD01-01	01				TCRBJ02-07*01	TCRBJ02	TCRBJ02-07	01				7	7	5	1	1	4	42	52	59	65	66	5	In	VDJ
CAGTGACCAGTGCCCATCCTGAAGACAGCAGCTTCTACATCTGCAGTGGGGACTAAACATACCAAAAACATTCAGTACTTCGGCGCC		13	4.359402560645996E-5	40	TCRBV20	TCRBV20				TCRBV20-01,TCRBV20-or09_02		TCRBD02-01	TCRBD02	TCRBD02-01				01,02	TCRBJ02-04*01	TCRBJ02	TCRBJ02-04	01				7	0	0	9	6	2	41	-1	48	55	61	13	Out	VDJ
CACACCCTGCAGCCAGAAGACTCGGCCCTGTATCTCTGCGCCAGCAGCAAAGGACTGGCAGGCGGTGATGAGCAGTTCTTCGGGCCA	CASSKGLAGGDEQFF	4	1.341354634044922E-5	45	TCRBV04-03*01	TCRBV04	TCRBV04-03	01								TCRBD01,TCRBD02	TCRBD01-01,TCRBD02-01		TCRBJ02-01*01	TCRBJ02	TCRBJ02-01	01				1	6	4	4	5	8	36	52	58	62	67	4	In	VDJ
ACTCTGACAGTGACCAGTGCCCATCCTGAAGACAGCAGCTTCTACATCTGCAGTGCTAGTAGGACGGATGAGCAGTTCTTCGGGCCA	CSASRTDEQFF	5	1.6766932925561525E-5	33	TCRBV20-01*04	TCRBV20	TCRBV20-01	04								TCRBD01,TCRBD02	TCRBD01-01,TCRBD02-01		TCRBJ02-01*01	TCRBJ02	TCRBJ02-01	01				2	1	1	7	2	8	48	60	61	65	67	5	In	VDJ
ATCCAGCGCACACAGCAGGAGGACTCGGCCGTGTATCTCTGTGCCAGCAGCACTAGCGGGAGGATGAATGAGCAGTTCTTCGGGCCA	CASSTSGRMNEQFF	3	1.0060159755336915E-5	42	TCRBV07-02	TCRBV07	TCRBV07-02				01,02	TCRBD02-01*02	TCRBD02	TCRBD02-01	02				TCRBJ02-01*01	TCRBJ02	TCRBJ02-01	01				5	0	3	1	3	7	39	-1	51	63	66	3	In	VDJ
GCCCAAAAGAACCCGACAGCTTTCTATCTCTGTGCCAGTAGTATAGGCCGGATCCGAAGCTCCTACAATGAGCAGTTCTTCGGGCCA	CASSIGRIRSSYNEQFF	10	3.353386585112305E-5	51	TCRBV19-01*01	TCRBV19	TCRBV19-01	01								TCRBD01,TCRBD02	TCRBD01-01,TCRBD02-01		TCRBJ02-01*01	TCRBJ02	TCRBJ02-01	01				1	3	1	8	7	0	30	46	49	52	59	10	In	VDJ
GAGATCCAGCGCACAGAGCAGGGGGACTCGGCCATGTATCTCTGTGCCAGCAGCTTAGTGGGGGTAAATGAGCAGTTCTTCGGGCCA	CASSLVGVNEQFF	16	5.365418536179688E-5	39	TCRBV07-09*01	TCRBV07	TCRBV07-09	01								TCRBD01,TCRBD02	TCRBD01-01,TCRBD02-01		TCRBJ02-01*01	TCRBJ02	TCRBJ02-01	01				1	1	6	1	2	7	42	58	59	64	66	16	In	VDJ
ACTCTGTAGTCTGCTGCCTCCTCCCAGACATCTGTATATTTCTGCGCCAGCAGTGGGGGGCAGCAGGAGACCCAGTACTTCGGGCCA	CASSGGQQETQYF	5	1.6766932925561525E-5	39	TCRBV10-01*03	TCRBV10	TCRBV10-01	03				TCRBD01-01*01	TCRBD01	TCRBD01-01	01				TCRBJ02-05*01	TCRBJ02	TCRBJ02-05	01				4	0	6	0	5	5	42	-1	55	61	66	5	In	VDJ
CCAGAAGACTCGGCCCTGTATCTCTGCGCCAGCAGCCAGGGGACTAGCGGGAGTGAGCTGATCACAGATACGCAGTATTTTGGCCCA	CASSQGTSGSELITDTQYF	9	3.0180479266010744E-5	57	TCRBV04-03*01	TCRBV04	TCRBV04-03	01				TCRBD02-01*02	TCRBD02	TCRBD02-01	02				TCRBJ02-03*01	TCRBJ02	TCRBJ02-03	01				3	1	0	2	9	2	24	38	39	53	62	9	In	VDJ
GCCTTGTTGCTGGGGGACTCGGCCCTGTATCTCTGTGCCAGCAGTAGGAGCGGGGGCCGCCGCACAGATACGCAGTATTTTGGCCCA	CASSRSGGRRTDTQYF	10	3.353386585112305E-5	48	TCRBV05-05*01	TCRBV05	TCRBV05-05	01				TCRBD02-01*01	TCRBD02	TCRBD02-01	01				TCRBJ02-03*01	TCRBJ02	TCRBJ02-03	01				5	4	6	2	5	1	33	44	48	56	61	10	In	VDJ
CAGGTAGTGCGAGGAGATTCGGCAGCTTATTTCTGTGCCAGCTCACCGACACTAGCGGGAGTGACCGGGGAGCTGTTTTTTGGAGAA	CASSPTLAGVTGELFF	6	2.012031951067383E-5	48	TCRBV18-01*01	TCRBV18	TCRBV18-01	01				TCRBD02-01*02	TCRBD02	TCRBD02-01	02				TCRBJ02-02*01	TCRBJ02	TCRBJ02-02	01				3	3	3	2	2	5	33	47	50	61	63	6	In	VDJ
CAGCCTGCAGAGCTTGGGGACTCGGCCATGTATCTCTGTGCCAGCAGCCCAGACTCACCGGGGACCGGGGAGCTGTTTTTTGGAGAA	CASSPDSPGTGELFF	11	3.6887252436235355E-5	45	TCRBV11-01*01	TCRBV11	TCRBV11-01	01				TCRBD02-01*01	TCRBD02	TCRBD02-01	01				TCRBJ02-02*01	TCRBJ02	TCRBJ02-02	01				5	10	8	3	0	5	36	48	58	-1	63	11	In	VDJ
ATCCAGCCCTCAGAACCCAGGGACTCAGCTGTGTACTTCTGTGCCAGCAGTCCCGGACTTTACACCGGGGAGCTGTTTTTTGGAGAA	CASSPGLYTGELFF	3	1.0060159755336915E-5	42	TCRBV12	TCRBV12				TCRBV12-03/12-04,TCRBV12-04		TCRBD02-01	TCRBD02	TCRBD02-01				01,02	TCRBJ02-02*01	TCRBJ02	TCRBJ02-02	01				5	3	1	10	2	3	39	51	54	59	61	3	In	VDJ
CTGAGTTCTAAGAAGCTCCTTCTCAGTGACTCTGGCTTCTATCTCTGTGCCTGGGCCCCAAGGGACACTGAAGCTTTCTTTGGACAA	CAWAPRDTEAFF	9	3.0180479266010744E-5	36	TCRBV30-01*05	TCRBV30	TCRBV30-01	05								TCRBD01,TCRBD02	TCRBD01-01,TCRBD02-01		TCRBJ01-01*01	TCRBJ01	TCRBJ01-01	01				4	5	5	3	0	3	45	55	60	-1	64	9	In	VDJ
CTACACACCCTGCAGCCAGAAGACTCGGCCCTGTATCTCTGTGCCAGCAGCCAGGGACGGCTGAACACTGAAGCTTTCTTTGGACAA	CASSQGRLNTEAFF	18	6.036095853202149E-5	42	TCRBV04-02*01	TCRBV04	TCRBV04-02	01								TCRBD01,TCRBD02	TCRBD01-01,TCRBD02-01		TCRBJ01-01*01	TCRBJ01	TCRBJ01-01	01				3	0	0	7	3	0	39	-1	53	58	61	18	In	VDJ
ATCCAGCCCTCAGAACCCAGGGACTCAGCTGTGTACTTCTGTGCCAGCACCCTCAGACAGATGAACACTGAAGCTTTCTTTGGACAA	CASTLRQMNTEAFF	7	2.3473706095786133E-5	42	TCRBV12	TCRBV12				TCRBV12-03/12-04,TCRBV12-04		TCRBD01-01*01	TCRBD01	TCRBD01-01	01				TCRBJ01-01*01	TCRBJ01	TCRBJ01-01	01				7	6	2	5	1	0	39	49	55	60	61	7	In	VDJ
NNNNTGTCGGCTGCTCCCTCCCAGACATCTGTGTACTTCTGTGCCAGCGCGCAATGGCAGGGGAGTGAAAAACTGTTTTTTGGCAGT	CASAQWQGSEKLFF	11	3.6887252436235355E-5	42	TCRBV06-05*01	TCRBV06	TCRBV06-05	01				TCRBD01-01*01	TCRBD01	TCRBD01-01	01				TCRBJ01-04*01	TCRBJ01	TCRBJ01-04	01				8	9	4	2	2	7	39	48	57	63	65	11	In	VDJ
TCCGCCAGCACCAACCAGACATCTATGTACCTCTGTGCCAGCGGAGTACTAGACAGTGCCCTTAATGAAAAACTGTTTTTTGGCAGT	CASGVLDSALNEKLFF	4	1.341354634044922E-5	48	TCRBV28-01*01	TCRBV28	TCRBV28-01	01								TCRBD01,TCRBD02	TCRBD01-01,TCRBD02-01		TCRBJ01-04*01	TCRBJ01	TCRBJ01-04	01				8	9	2	5	6	4	33	42	51	56	62	4	In	VDJ
GTAGTGCGAGGAGATTCGGCAGCTTATTTCTGTGCCAGCTCACCTGGGTTGCGCACCGCAACTAATGAAAAACTGTTTTTTGGCAGT	CASSPGLRTATNEKLFF	7	2.3473706095786133E-5	51	TCRBV18-01*01	TCRBV18	TCRBV18-01	01								TCRBD01,TCRBD02	TCRBD01-01,TCRBD02-01		TCRBJ01-04*01	TCRBJ01	TCRBJ01-04	01				3	1	0	9	10	0	30	44	45	48	58	7	In	VDJ
GCCTTGGAGCTGGAGGACTCGGCCCTGTATCTCTGTGCCAGCATCCGGGGCCCAGGTTCCTATAATTCACCCCTCCACTTTGGGAAT	CASIRGPGSYNSPLHF	20	6.70677317022461E-5	48	TCRBV05-08*01	TCRBV05	TCRBV05-08	01								TCRBD01,TCRBD02	TCRBD01-01,TCRBD02-01		TCRBJ01-06*01	TCRBJ01	TCRBJ01-06	01				6	3	7	0	6	1	33	43	46	51	57	20	In	VDJ
ACCAGTGCCCATCCTGAAGACAGCAGCTTCTACATCTGCAGTGCTAGCCCCCCAGGGGGGGATAATTCACCCCTCCACTTTGGGAAT	CSASPPGGDNSPLHF	6	2.012031951067383E-5	45	TCRBV20	TCRBV20				TCRBV20-01,TCRBV20-or09_02						TCRBD01,TCRBD02	TCRBD01-01,TCRBD02-01		TCRBJ01-06*01	TCRBJ01	TCRBJ01-06	01				3	5	4	1	2	5	36	47	52	59	61	6	In	VDJ
TCGCCCAGCCCCAACCAGACCTCTCTGTACTTCTGTGCCAGCAGTCCGCTGGGGGGCCAGCATAATTCACCCCTCCACTTTGGGAAT	CASSPLGGQHNSPLHF	17	5.7007571946909184E-5	48	TCRBV27-01*01	TCRBV27	TCRBV27-01	01								TCRBD01,TCRBD02	TCRBD01-01,TCRBD02-01		TCRBJ01-06*01	TCRBJ01	TCRBJ01-06	01				5	6	6	0	4	5	33	45	51	57	61	17	In	VDJ
GTGACCAGTGCCCATCCTGAAGACAGCAGCTTCTACATCTGCAGCGTACTAACCGGGACAGAAAATTCACCCCTCCACTTTGGGAAT	CSVLTGTENSPLHF	22	7.377450487247071E-5	42	TCRBV20	TCRBV20				TCRBV20-01,TCRBV20-or09_02		TCRBD01-01*01	TCRBD01	TCRBD01-01	01				TCRBJ01-06*01	TCRBJ01	TCRBJ01-06	01				9	10	0	5	2	7	39	44	54	61	63	22	In	VDJ
CTGAGCTCTCTGGAGCTGGGGGACTCAGCTTTGTATTTCTGTGCCAGCAGCGAGGGACAGCGCAGCTCACCCCTCCACTTTGGGAAT	CASSEGQRSSPLHF	3	1.0060159755336915E-5	42	TCRBV09-01*01	TCRBV09	TCRBV09-01	01				TCRBD01-01*01	TCRBD01	TCRBD01-01	01				TCRBJ01-06*01	TCRBJ01	TCRBJ01-06	01				3	1	0	5	6	10	39	52	53	60	66	3	In	VDJ
AACGCCTTGTTGCTGGGGGACTCGGCCCTGTATCTCTGTGCCAGCAGCTTTAGTCCAGGGGAGGGTTATGGCTACACCTTCGGTTCG	CASSFSPGEGYGYTF	9	3.0180479266010744E-5	45	TCRBV05-05*01	TCRBV05	TCRBV05-05	01				TCRBD02-01*02	TCRBD02	TCRBD02-01	02				TCRBJ01-02*01	TCRBJ01	TCRBJ01-02	01				2	8	9	0	1	5	36	50	58	65	66	9	In	VDJ
TCCCTGATTCTGGAGTCCGCCAGCACCAACCAGACATCTATGTACCTCTGTGCCAGCAGTCCGGGCTATGGCTACACCTTCGGTTCG	CASSPGYGYTF	2	6.70677317022461E-6	33	TCRBV28-01*01	TCRBV28	TCRBV28-01	01				TCRBD02-01	TCRBD02	TCRBD02-01				01,02	TCRBJ01-02*01	TCRBJ01	TCRBJ01-02	01				5	1	8	4	0	4	48	60	61	-1	65	2	In	VDJ
GAACGCCTTGGAGCTGGACGACTCGGCCCTGTATCTCTGTGCCAGCAGCCCATTTGACATAACCCCTATGGCTACACCTTCGGTTCG		24	8.048127804269532E-5	44	TCRBV05-04*01	TCRBV05	TCRBV05-04	01				TCRBD01-01*01	TCRBD01	TCRBD01-01	01				TCRBJ01-02*01	TCRBJ01	TCRBJ01-02	01				4	6	2	6	6	4	37	49	55	59	65	24	Out	VDJ
ATCCAACCTGCAAAGCTTGAGGACTCGGCCGTGTATCTCTGTGCCAGCAGCTTAATCGGCCAGTACTATGGCTACACCTTCGGTTCG	CASSLIGQYYGYTF	13	4.359402560645996E-5	42	TCRBV11-02*03	TCRBV11	TCRBV11-02	03								TCRBD01,TCRBD02	TCRBD01-01,TCRBD02-01		TCRBJ01-02*01	TCRBJ01	TCRBJ01-02	01				2	6	4	5	1	3	39	54	60	63	64	13	In	VDJ
GTGAACGCCTTGGAGCTGGACGACTCGGCCCTGTATCTCTGTGCCAGCAGCTTGGCCGGACAAGACTATGGCTACACCTTCGGTTCG	CASSLAGQDYGYTF	10	3.353386585112305E-5	42	TCRBV05-04*01	TCRBV05	TCRBV05-04	01				TCRBD01-01*01	TCRBD01	TCRBD01-01	01				TCRBJ01-02*01	TCRBJ01	TCRBJ01-02	01				0	2	1	6	2	3	39	55	57	62	64	10	In	VDJ
TCCCTGGAGCTTGGTGACTCTGCTGTGTATTTCTGTGCCAGCAGCCAGTCGGGTCCGGGTTCTAACTATGGCTACACCTTCGGTTCG	CASSQSGPGSNYGYTF	7	2.3473706095786133E-5	48	TCRBV03-01/03-02*01	TCRBV03	TCRBV03-01/03-02	01				TCRBD02-01	TCRBD02	TCRBD02-01				01,02	TCRBJ01-02*01	TCRBJ01	TCRBJ01-02	01				3	2	8	4	8	0	33	47	49	53	61	7	In	VDJ
GCTCCCTCCCAGACATCTGTGTACTTCTGTGCCAGCAGTCAGGTTTTCGACAGGGGGGCCTCTAACTATGGCTACACCTTCGGTTCG	CASSQVFDRGASNYGYTF	36	1.2072191706404298E-4	54	TCRBV06-06*04	TCRBV06	TCRBV06-06	04				TCRBD01-01*01	TCRBD01	TCRBD01-01	01				TCRBJ01-02*01	TCRBJ01	TCRBJ01-02	01				4	8	2	1	4	0	27	40	48	57	61	36	In	VDJ
NTGTCGGCTGCTCCCTCCCAGACATCTGTGTACTTCTGTGCCAGCAGTGAAGTGACAGTGGCTAACTATGGCTACACCTTCGGTTCG	CASSEVTVANYGYTF	6	2.012031951067383E-5	45	TCRBV06-01*01	TCRBV06	TCRBV06-01	01				TCRBD01-01*01	TCRBD01	TCRBD01-01	01				TCRBJ01-02*01	TCRBJ01	TCRBJ01-02	01				1	1	2	5	3	0	36	52	53	58	61	6	In	VDJ
TAGAGTCTGCCATCCCCAACCAGACAGCTCTTTACTTCTGTGCCACCCGAAACCAGCAACGCGAACTATGGCTACACCTTCGGTTCG		7	2.3473706095786133E-5	43	TCRBV24-01*01	TCRBV24	TCRBV24-01	01								TCRBD01,TCRBD02	TCRBD01-01,TCRBD02-01		TCRBJ01-02*01	TCRBJ01	TCRBJ01-02	01				9	6	4	5	7	2	38	47	53	56	63	7	Out	VDJ
TCTAAGAAGCTCCTTCTCAGTGACTCTGGCTTCTATCTCTGTGCCTGGAGGCCCCCAGGGGGACCGGGAGGCTACACCTTCGGTTCG	CAWRPPGGPGGYTF	2	6.70677317022461E-6	42	TCRBV30-01*01	TCRBV30	TCRBV30-01	01				TCRBD01-01*01	TCRBD01	TCRBD01-01	01				TCRBJ01-02*01	TCRBJ01	TCRBJ01-02	01				3	5	4	1	7	8	39	50	55	62	69	2	In	VDJ
CTCAAGATCCAGCCTGCAGAGCTTGGGGACTCGGCCGTGTATCTCTGTGCCAGCAGCGCCTTCGCGGGACAGGGAGTCTTCGGGCCG	CASSAFAGQGVF	16	5.365418536179688E-5	36	TCRBV11-03*01	TCRBV11	TCRBV11-03	01				TCRBD01-01*01	TCRBD01	TCRBD01-01	01				TCRBJ02-07*01	TCRBJ02	TCRBJ02-07	01				5	8	0	3	3	15	45	57	65	74	77	16	In	VDJ
CAAAAGAACCCGACAGCTTTCTATCTCTGTGCCAGTAGTCTTCGAGGGGGTCTTGGGTTTGTTCCCGGCGAGCAGTACTTCGGGCCG	CASSLRGGLGFVPGEQYF	4	1.341354634044922E-5	54	TCRBV19-01*01	TCRBV19	TCRBV19-01	01				TCRBD01-01*01	TCRBD01	TCRBD01-01	01				TCRBJ02-07*01	TCRBJ02	TCRBJ02-07	01				5	5	5	1	18	6	27	39	44	50	68	4	In	VDJ
GTGACCAGTGCCCATCCTGAAGACAGCAGCTTCTACATCTGCAGTGCTCGTACTCTAGCGGAAGGTTACGAGCAGTACTTCGGGCCG	CSARTLAEGYEQYF	12	4.024063902134766E-5	42	TCRBV20	TCRBV20				TCRBV20-01,TCRBV20-or09_02		TCRBD02-01	TCRBD02	TCRBD02-01				01,02	TCRBJ02-07*01	TCRBJ02	TCRBJ02-07	01				5	6	4	5	5	4	39	48	54	61	66	12	In	VDJ
CCAGCGCACAGAGCAGGGGGACTCAGCTGTGTATCTCTGTGCCAGCAGCTTAATCCCGGACTTCTCTACGAGCAGTACTTCGGGCCG		3	1.0060159755336915E-5	44	TCRBV07-04*01	TCRBV07	TCRBV07-04	01				TCRBD02-01	TCRBD02	TCRBD02-01				01,02	TCRBJ02-07*01	TCRBJ02	TCRBJ02-07	01				2	5	1	10	3	3	37	52	57	62	65	3	Out	VDJ
GGAGATCCAGTCCACGGAGTCAGGGGACACAGCACTGTATTTCTGTGCCAGCCGACAGGGGTGGGCTACGAGCAGTACTTCGGGCCG		4	1.341354634044922E-5	38	TCRBV21-01*01	TCRBV21	TCRBV21-01	01				TCRBD01-01*01	TCRBD01	TCRBD01-01	01				TCRBJ02-07*01	TCRBJ02	TCRBJ02-07	01				8	1	2	2	4	3	43	52	53	61	65	4	Out	VDJ
CAGCGCACAGAGCAGGAGGACTCGGCCGTGTATCTCTGTGCCAGCAGCTTGGGGGGACAGGGTTCCTACGAGCAGTACTTCGGGCCG	CASSLGGQGSYEQYF	5	1.6766932925561525E-5	45	TCRBV07-02	TCRBV07	TCRBV07-02				01,02	TCRBD01-01*01	TCRBD01	TCRBD01-01	01				TCRBJ02-07*01	TCRBJ02	TCRBJ02-07	01				3	3	0	3	1	1	36	50	53	62	63	5	In	VDJ
NNNNTGTCGGCTGCTCCCTCCCAGACATCTGTGTACTTCTGTGCCAGCACCTCAGGTTCTTTCTCCTACGAGCAGTACTTCGGGCCG	CASTSGSFSYEQYF	4	1.341354634044922E-5	42	TCRBV06-05*01	TCRBV06	TCRBV06-05	01				TCRBD01-01*01	TCRBD01	TCRBD01-01	01				TCRBJ02-07*01	TCRBJ02	TCRBJ02-07	01				7	3	4	4	6	0	39	49	52	56	62	4	In	VDJ
AGAGCGGGGGGACTCAGCCGTGTATCTCTGTGCCAGCAGCTTAAACAGCCGAAGAGCTACTAGCAAAACGAGCAGTACTTCGGGCCG		9	3.0180479266010744E-5	53	TCRBV07-03*01	TCRBV07	TCRBV07-03	01				TCRBD02-01	TCRBD02	TCRBD02-01				01,02	TCRBJ02-07*01	TCRBJ02	TCRBJ02-07	01				1	14	3	7	3	5	28	44	58	64	67	9	Out	VDJ
TTGTTGCTGGGGGACTCGGCCCTGTATCTCTGTGCCAGCAGCTTTATCTACAGGGGGAGGTCTGGAAACACCATATATTTTGGAGAG	CASSFIYRGRSGNTIYF	5	1.6766932925561525E-5	51	TCRBV05-05*01	TCRBV05	TCRBV05-05	01				TCRBD01-01*01	TCRBD01	TCRBD01-01	01				TCRBJ01-03*01	TCRBJ01	TCRBJ01-03	01				2	5	3	1	3	1	30	44	49	57	60	5	In	VDJ
ATCCAGCAGGTAGTGCGAGGAGATTCGGCAGCTTATTTCTGTGCCAGCTCATCGGGGGTATCTGGAAACACCATATATTTTGGAGAG	CASSSGVSGNTIYF	2	6.70677317022461E-6	42	TCRBV18-01*01	TCRBV18	TCRBV18-01	01				TCRBD02-01*01	TCRBD02	TCRBD02-01	01				TCRBJ01-03*01	TCRBJ01	TCRBJ01-03	01				5	1	8	2	2	1	39	51	52	58	60	2	In	VDJ
GTGACCAGTGCCCATCCTGAAGACAGCAGCTTCTACATCTGCAGTGCTAGTCAGGGGGCACAAGGAAACACCATATATTTTGGAGAG	CSASQGAQGNTIYF	9	3.0180479266010744E-5	42	TCRBV20-01*04	TCRBV20	TCRBV20-01	04				TCRBD01-01*01	TCRBD01	TCRBD01-01	01				TCRBJ01-03*01	TCRBJ01	TCRBJ01-03	01				2	0	4	0	4	4	39	-1	51	59	63	9	In	VDJ
TGCTCCCTCCCAGACATCTGTGTACTTCTGTGCCAGCAGTTAATCCGCATCGGGCCCAGAGGACCATTTGAGCAGTTCTTCGGGCCA		10	3.353386585112305E-5	53	TCRBV06	TCRBV06				TCRBV06-05,TCRBV06-06						TCRBD01,TCRBD02	TCRBD01-01,TCRBD02-01		TCRBJ02-01*01	TCRBJ02	TCRBJ02-01	01				3	18	1	7	4	9	28	42	60	64	68	10	Out	VDJ
GCGTCTGCTGTACCCTCTCAGACATCTGTGTACTTCTGTGCCAGCAGTGACTCTAGCGGGTCCTACAATGAGCAGTTCTTCGGGCCA	CASSDSSGSYNEQFF	10	3.353386585112305E-5	45	TCRBV06-04*01	TCRBV06	TCRBV06-04	01				TCRBD02-01	TCRBD02	TCRBD02-01				01,02	TCRBJ02-01*01	TCRBJ02	TCRBJ02-01	01				0	0	5	4	0	1	36	-1	53	-1	60	10	In	VDJ
ATCCAGCGCACACAGCAGGAGGACTCGGCCGTGTATCTCTGTGCCAGCAGCTTAGATACTAGCGGGAGGGAGCAGTTCTTCGGGCCA	CASSLDTSGREQFF	4	1.341354634044922E-5	42	TCRBV07-02	TCRBV07	TCRBV07-02				01,02	TCRBD02-01*02	TCRBD02	TCRBD02-01	02				TCRBJ02-01*01	TCRBJ02	TCRBJ02-01	01				1	2	3	1	0	10	39	55	57	-1	69	4	In	VDJ
GGGGGACTCGGCCGTGTATGTCTGTGCAAGTCGCTTAGCCTACTAACTAGCGGGAGGGCCTAGGGGGAGACCCAGTACTTCGGGCCA		9	3.0180479266010744E-5	59	TCRBV12-02*01	TCRBV12	TCRBV12-02	01				TCRBD02-01*02	TCRBD02	TCRBD02-01	02				TCRBJ02-05*01	TCRBJ02	TCRBJ02-05	01				0	6	3	0	8	5	22	39	45	58	66	9	Out	VDJ
GTGACCAGTGCCCATCCTGAAGACAGCAGCTTCTACATCTGCAGTGCTAGAGATATGAGGGGAGGAGAGACCCAGTACTTCGGGCCA	CSARDMRGGETQYF	4	1.341354634044922E-5	42	TCRBV20	TCRBV20				TCRBV20-01,TCRBV20-or09_02		TCRBD02-01*02	TCRBD02	TCRBD02-01	02				TCRBJ02-05*01	TCRBJ02	TCRBJ02-05	01				0	6	9	1	0	4	39	53	59	-1	65	4	In	VDJ
ACTCGGCCCTGTATCTCTGTGCCAGCAGCCAAGACGACCCCCGGACAGGTTTACGGAATGTGGGAAGAGACCCAGTACTTCGGGCCA		13	4.359402560645996E-5	64	TCRBV04-02*01	TCRBV04	TCRBV04-02	01				TCRBD01-01*01	TCRBD01	TCRBD01-01	01				TCRBJ02-05*01	TCRBJ02	TCRBJ02-05	01				0	8	1	4	15	3	17	34	42	49	64	13	Out	VDJ
CACGCCCTGCAGCCAGAAGACTCAGCCCTGTATCTCTGCGCCAGCAGCCAAGATTGGGTTTCCCAAGAGACCCAGTACTTCGGGCCA	CASSQDWVSQETQYF	10	3.353386585112305E-5	45	TCRBV04-01*01	TCRBV04	TCRBV04-01	01								TCRBD01,TCRBD02	TCRBD01-01,TCRBD02-01		TCRBJ02-05*01	TCRBJ02	TCRBJ02-05	01				0	2	0	9	4	1	36	53	55	58	62	10	In	VDJ
GAGTCTGCCATCCCCAACCAGACAGCTCTTTACTTCTGTGCCACCAGTGATTCAATGGGGACCCAAGAGACCCAGTACTTCGGGCCA	CATSDSMGTQETQYF	8	2.682709268089844E-5	45	TCRBV24-01*01	TCRBV24	TCRBV24-01	01								TCRBD01,TCRBD02	TCRBD01-01,TCRBD02-01		TCRBJ02-05*01	TCRBJ02	TCRBJ02-05	01				2	5	0	7	0	1	36	52	57	-1	62	8	In	VDJ
ACTCTGACTGTGAGCAACATGAGCCCTGAAGACAGCAGCATATATCTCTGCAGCGTGGATACAGGGGGTACGCAGTATTTTGGCCCA	CSVDTGGTQYF	2	6.70677317022461E-6	33	TCRBV29-01*01	TCRBV29	TCRBV29-01	01				TCRBD01-01*01	TCRBD01	TCRBD01-01	01				TCRBJ02-03*01	TCRBJ02	TCRBJ02-03	01				6	4	3	1	0	8	48	56	60	-1	68	2	In	VDJ
GAGTCTGCCATCCCCAACCAGACAGCTCTTTACTTCTGTGCCACCAGTGACATGGGACAGGGATCGGATACGCAGTATTTTGGCCCA	CATSDMGQGSDTQYF	11	3.6887252436235355E-5	45	TCRBV24-01*01	TCRBV24	TCRBV24-01	01				TCRBD01-01*01	TCRBD01	TCRBD01-01	01				TCRBJ02-03*01	TCRBJ02	TCRBJ02-03	01				4	3	0	3	4	6	36	50	53	62	66	11	In	VDJ
CCTGCAGAGCTTGGGGACTCGGCCGTGTATCTCTGTGCCAGCAGCTTAGATGCTTGGTTGCGGACAGATACGCAGTATTTTGGCCCA	CASSLDAWLRTDTQYF	5	1.6766932925561525E-5	48	TCRBV11-03*01	TCRBV11	TCRBV11-03	01				TCRBD02-01	TCRBD02	TCRBD02-01				01,02	TCRBJ02-03*01	TCRBJ02	TCRBJ02-03	01				0	9	7	5	0	3	33	50	59	-1	63	5	In	VDJ
GTGAGCACCTTGGAGCTGGGGGACTCGGCCCTTTATCTTTGCGCCAGCATCCGAGGAGGAAGCACAGATACGCAGTATTTTGGCCCA	CASIRGGSTDTQYF	3	1.0060159755336915E-5	42	TCRBV05-01*01	TCRBV05	TCRBV05-01	01				TCRBD02-01*02	TCRBD02	TCRBD02-01	02				TCRBJ02-03*01	TCRBJ02	TCRBJ02-03	01				6	5	10	1	1	0	39	49	54	59	60	3	In	VDJ
NNNNTGTCGGCTGCTCCCTCCCAAACATCTGTGTACTTCTGTGCCAGCAGTCCAACAGGGCCCACAGATACGCAGTATTTTGGCCCA	CASSPTGPTDTQYF	8	2.682709268089844E-5	42	TCRBV06-02/06-03*01	TCRBV06	TCRBV06-02/06-03	01				TCRBD01-01*01	TCRBD01	TCRBD01-01	01				TCRBJ02-03*01	TCRBJ02	TCRBJ02-03	01				5	3	3	3	2	2	39	51	54	60	62	8	In	VDJ
TCCGCCAGCACCAACCAGACATCTATGTACCTCTGTGCCAGCAGTTTTGAGGCAGGGGCAAACACAGATACGCAGTATTTTGGCCCA	CASSFEAGANTDTQYF	13	4.359402560645996E-5	48	TCRBV28-01*01	TCRBV28	TCRBV28-01	01				TCRBD01-01*01	TCRBD01	TCRBD01-01	01				TCRBJ02-03*01	TCRBJ02	TCRBJ02-03	01				3	5	4	2	4	2	33	47	52	58	62	13	In	VDJ
GTCTGCCATCCCCAACCAGACAGCTCTTTACTTCTGTGCCACCAGTGATTTGTTCCCAGGGACGCCGGGGAGCTGTTTTTTGGAGAA		5	1.6766932925561525E-5	47	TCRBV24-01*01	TCRBV24	TCRBV24-01	01								TCRBD01,TCRBD02	TCRBD01-01,TCRBD02-01		TCRBJ02-02*01	TCRBJ02	TCRBJ02-02	01				0	6	0	7	1	6	34	52	58	63	64	5	Out	VDJ
CGGTCCACAAAGCTGGAGGACTCAGCCATGTACTTCTGTGCCAGCAGCTCCAGACAAAAGGACACCGGGGAGCTGTTTTTTGGAGAA	CASSSRQKDTGELFF	7	2.3473706095786133E-5	45	TCRBV02-01	TCRBV02	TCRBV02-01				01,03	TCRBD01-01*01	TCRBD01	TCRBD01-01	01				TCRBJ02-02*01	TCRBJ02	TCRBJ02-02	01				6	5	2	6	5	3	36	47	52	56	61	7	In	VDJ
CCCTCCCAGACATCTGTGTACTTCTGTGCCAGCAGTTACCCTATAGACCCGGGACAGTCGAACACCGGGGAGCTGTTTTTTGGAGAA	CASSYPIDPGQSNTGELFF	13	4.359402560645996E-5	57	TCRBV06	TCRBV06				TCRBV06-05,TCRBV06-06		TCRBD01-01*01	TCRBD01	TCRBD01-01	01				TCRBJ02-02*01	TCRBJ02	TCRBJ02-02	01				2	11	0	5	1	0	24	39	50	57	58	13	In	VDJ
TTGGAGCTGGGGGACTCGGCCCTTTATCTTTGCGCCAGCAGCTTGGCCAAAGGGACCCCGAACACCGGGGAGCTGTTTTTTGGAGAA	CASSLAKGTPNTGELFF	5	1.6766932925561525E-5	51	TCRBV05-01*01	TCRBV05	TCRBV05-01	01								TCRBD01,TCRBD02	TCRBD01-01,TCRBD02-01		TCRBJ02-02*01	TCRBJ02	TCRBJ02-02	01				0	5	0	7	2	0	30	46	51	56	58	5	In	VDJ
TTGGAGATCCAGCGCACAGAGCAGGGGGACTCGGCCATGTATCTCTGTGCCAGCAGCTTAGTAGGCACTGAAGCTTTCTTTGGACAA	CASSLVGTEAFF	26	8.718805121291992E-5	36	TCRBV07-09*01	TCRBV07	TCRBV07-09	01								TCRBD01,TCRBD02	TCRBD01-01,TCRBD02-01		TCRBJ01-01*01	TCRBJ01	TCRBJ01-01	01				1	1	5	4	0	4	45	61	62	-1	65	26	In	VDJ
CAGCGCACAGAGCGGGGGGACTCAGCCGTGTATCTCTGTGCCAGCAGCTAGGGACAGAGAATGAACACTGAAGCTTTCTTTGGACAA	CASS*GQRMNTEAFF	13	4.359402560645996E-5	45	TCRBV07-03*01	TCRBV07	TCRBV07-03	01				TCRBD01-01*01	TCRBD01	TCRBD01-01	01				TCRBJ01-01*01	TCRBJ01	TCRBJ01-01	01				4	1	0	5	4	0	36	49	50	57	61	13	Stop	VDJ
CGCACAGAGCGGGGGGACTCAGCCGTGTATCTCTGTGCCAGCAGCTCCCCCCTACAGGGCACCAATCAGCCCCAGCATTTTGGTGAT	CASSSPLQGTNQPQHF	4	1.341354634044922E-5	48	TCRBV07-03*01	TCRBV07	TCRBV07-03	01				TCRBD01-01*01	TCRBD01	TCRBD01-01	01				TCRBJ01-05*01	TCRBJ01	TCRBJ01-05	01				4	7	3	3	3	3	33	46	53	59	62	4	In	VDJ
CCAGCCCCAACCAGACCTCTCTGTACTTCTGTGCCAGCAGTTTATCCGGCGGGGACAGGGGGTAATTCACCCCTCCACTTTGGGAAT		4	1.341354634044922E-5	52	TCRBV27-01*01	TCRBV27	TCRBV27-01	01				TCRBD01-01*01	TCRBD01	TCRBD01-01	01				TCRBJ01-06*01	TCRBJ01	TCRBJ01-06	01				0	5	0	1	0	6	29	46	51	-1	62	4	Out	VDJ
ATCCGGTCCACAAAGCTGGAGGACTCAGCCATGTACTTCTGTGCCAGCAGTCTGCCCGAATCGCGGTCACCCCTCCACTTTGGGAAT	CASSLPESRSPLHF	3	1.0060159755336915E-5	42	TCRBV02-01	TCRBV02	TCRBV02-01				01,03	TCRBD02-01	TCRBD02	TCRBD02-01				01,02	TCRBJ01-06*01	TCRBJ01	TCRBJ01-06	01				5	11	7	5	0	10	39	51	62	-1	66	3	In	VDJ
ATTCTGGAGTCCGCCAGCACCAACCAGACATCTATGTACCTCTGTGCCAGCAGCCGTCAGGGATTTTATGGCTACACCTTCGGTTCG	CASSRQGFYGYTF	8	2.682709268089844E-5	39	TCRBV28-01*01	TCRBV28	TCRBV28-01	01				TCRBD01-01*01	TCRBD01	TCRBD01-01	01				TCRBJ01-02*01	TCRBJ01	TCRBJ01-02	01				6	4	4	3	4	5	42	53	57	62	66	8	In	VDJ
CTACACACCCTGCAGCCAGAAGACTCGGCCCTGTATCTCTGTGCCAGCAGCCAAGTACAGGAGAGCTATGGCTACACCTTCGGTTCG	CASSQVQESYGYTF	5	1.6766932925561525E-5	42	TCRBV04-02*01	TCRBV04	TCRBV04-02	01				TCRBD01-01*01	TCRBD01	TCRBD01-01	01				TCRBJ01-02*01	TCRBJ01	TCRBJ01-02	01				1	1	3	4	4	4	39	55	56	61	65	5	In	VDJ
CTGGAGTCGCCCAGCCCCAACCAGACCTCTCTGTACTTCTGTGCCAGCAGTTTAGGTACAGCTAACTATGGCTACACCTTCGGTTCG	CASSLGTANYGYTF	5	1.6766932925561525E-5	42	TCRBV27-01*01	TCRBV27	TCRBV27-01	01				TCRBD01-01*01	TCRBD01	TCRBD01-01	01				TCRBJ01-02*01	TCRBJ01	TCRBJ01-02	01				2	3	3	5	0	0	39	54	57	-1	61	5	In	VDJ
GCCCTGCAGCCAGAAGACTCAGCCCTGTATCTCTGCGCCAGCAGCCAGGAGTTTGTAACAGCTAACTATGGCTACACCTTCGGTTCG	CASSQEFVTANYGYTF	3	1.0060159755336915E-5	48	TCRBV04-01*01	TCRBV04	TCRBV04-01	01								TCRBD01,TCRBD02	TCRBD01-01,TCRBD02-01		TCRBJ01-02*01	TCRBJ01	TCRBJ01-02	01				3	10	3	5	0	0	33	47	57	-1	61	3	In	VDJ
CTTGACATCCGCTCACCAGGCCTGGGGGACGCAGCCATGTACCTGTGTGCCACCAGCACGGGAAACTATGGCTACACCTTCGGTTCG	CATSTGNYGYTF	6	2.012031951067383E-5	36	TCRBV15-01*02	TCRBV15	TCRBV15-01	02				TCRBD02-01*02	TCRBD02	TCRBD02-01	02				TCRBJ01-02*01	TCRBJ01	TCRBJ01-02	01				4	0	8	3	0	2	45	-1	58	-1	63	6	In	VDJ
NCTCTCACTGTGACATCGGCCCAAAAGAACCCGACAGCTTTCTATCTCTGTGCCAGTAGTATCGGATATGGCTACACCTTCGGTTCG	CASSIGYGYTF	6	2.012031951067383E-5	33	TCRBV19-01*01	TCRBV19	TCRBV19-01	01								TCRBD01,TCRBD02	TCRBD01-01,TCRBD02-01		TCRBJ01-02*01	TCRBJ01	TCRBJ01-02	01				3	1	1	8	0	5	48	62	63	-1	66	6	In	VDJ
AAGATCCAGCCTGCAGAGCTTGGGGACTCGGCCGTGTATCTCTGTGCCAGCAGCATACAGGGGTCAGATGGCTACACCTTCGGTTCG	CASSIQGSDGYTF	6	2.012031951067383E-5	39	TCRBV11-03*01	TCRBV11	TCRBV11-03	01				TCRBD01-01*01	TCRBD01	TCRBD01-01	01				TCRBJ01-02*01	TCRBJ01	TCRBJ01-02	01				5	2	3	2	4	6	42	54	56	63	67	6	In	VDJ
ACTCTGACAGTGACCAGTGCCCATCCTGAAGACAGCAGCTTCTACATCTGCAGTGCTCGGGGAGGCAATGGCTACACCTTCGGTTCG	CSARGGNGYTF	8	2.682709268089844E-5	33	TCRBV20-01	TCRBV20	TCRBV20-01				01,04	TCRBD02-01*02	TCRBD02	TCRBD02-01	02				TCRBJ01-02*01	TCRBJ01	TCRBJ01-02	01				5	2	9	1	2	6	48	57	59	65	67	8	In	VDJ
GTGAACGCCTTGGAGCTGGACGACTCGGCCCTGTATCTCTGTGCCAGCAGCTTTACGTCCAGGGGTGGCGGCTACACCTTCGGTTCG	CASSFTSRGGGYTF	9	3.0180479266010744E-5	42	TCRBV05-04*01	TCRBV05	TCRBV05-04	01				TCRBD01-01*01	TCRBD01	TCRBD01-01	01				TCRBJ01-02*01	TCRBJ01	TCRBJ01-02	01				2	6	4	2	4	8	39	53	59	65	69	9	In	VDJ
NNNNNNNTGTCGGCTGCTCCCTCCCAGACATCTGTGTACTTCTGTGCCAGCAGTTGGGGACAGGGGCAAGGCTACACCTTCGGTTCG	CASSWGQGQGYTF	2	6.70677317022461E-6	39	TCRBV06-05*01	TCRBV06	TCRBV06-05	01				TCRBD01-01*01	TCRBD01	TCRBD01-01	01				TCRBJ01-02*01	TCRBJ01	TCRBJ01-02	01				4	1	0	2	3	8	42	55	56	66	69	2	In	VDJ
TCAGAACCCAGGGACTCAGCTGTGTATTTTTGTGCTAGTGGTTCCCCCTGCCCCGGGGGTTATTCCTACGAGCAGTACTTCGGGCCG	CASGSPCPGGYSYEQYF	10	3.353386585112305E-5	51	TCRBV12-05*01	TCRBV12	TCRBV12-05	01				TCRBD02-01*01	TCRBD02	TCRBD02-01	01				TCRBJ02-07*01	TCRBJ02	TCRBJ02-07	01				4	10	8	2	4	1	30	43	53	59	63	10	In	VDJ
GCCTTGTTGCTGGGGGACTCGGCCCTGTATCTCTGTGCCAGCAGCGAAACAACAGGGACCCATTCCTACGAGCAGTACTTCGGGCCG	CASSETTGTHSYEQYF	2	6.70677317022461E-6	48	TCRBV05-05*01	TCRBV05	TCRBV05-05	01				TCRBD01-01*01	TCRBD01	TCRBD01-01	01				TCRBJ02-07*01	TCRBJ02	TCRBJ02-07	01				4	6	3	3	6	1	33	45	51	57	63	2	In	VDJ
ACCAGTGCCCATCCTGAAGACAGCAGCTTCTACATCTGCAGTGCTAGAGATGGGCGGCGGAGCTCCTACGAGCAGTACTTCGGGCCG	CSARDGRRSSYEQYF	6	2.012031951067383E-5	45	TCRBV20	TCRBV20				TCRBV20-01,TCRBV20-or09_02						TCRBD01,TCRBD02	TCRBD01-01,TCRBD02-01		TCRBJ02-07*01	TCRBJ02	TCRBJ02-07	01				0	1	8	0	7	0	36	50	51	55	62	6	In	VDJ
AGTGCCCATCCTGAAGACAGCAGCTTCTACATCTGCAGTGCTAGAGATCTCAACTAGCGGGAGGGGAACGAGCAGTACTTCGGGCCG	CSARDLN*REGNEQYF	6	2.012031951067383E-5	48	TCRBV20	TCRBV20				TCRBV20-01,TCRBV20-or09_02		TCRBD02-01*02	TCRBD02	TCRBD02-01	02				TCRBJ02-07*01	TCRBJ02	TCRBJ02-07	01				0	5	3	0	2	5	33	47	52	65	67	6	Stop	VDJ
GAGCAGGGGGACTCGGCCATGTATCTCTGTGCCAGCAGCCGACAGCACCGGACTAGCGGGAGCCCCCACCCGGGGTTCTTCGGGCCA	CASSRQHRTSGSPHPGFF	11	3.6887252436235355E-5	54	TCRBV07-09*01	TCRBV07	TCRBV07-09	01				TCRBD02-01*02	TCRBD02	TCRBD02-01	02				TCRBJ02-01*01	TCRBJ02	TCRBJ02-01	01				5	10	1	2	12	15	27	39	49	62	74	11	In	VDJ
GTGCAGCCTGCAGAACTGGAGGATTCTGGAGTTTATTTCTGTGCCAGCAGCATCCCCGGGACCTCTAATGAGCAGTTCTTCGGGCCA	CASSIPGTSNEQFF	7	2.3473706095786133E-5	42	TCRBV14-01*01	TCRBV14	TCRBV14-01	01								TCRBD01,TCRBD02	TCRBD01-01,TCRBD02-01		TCRBJ02-01*01	TCRBJ02	TCRBJ02-01	01				5	6	0	7	4	7	39	51	57	62	66	7	In	VDJ
CAGCGCACAGAGCGGGGGGACTCAGCCGTGTATCTCTGTGCCAGCAGCTTTTCCGGGACAGGGGGCAATGAGCAGTTCTTCGGGCCA	CASSFSGTGGNEQFF	12	4.024063902134766E-5	45	TCRBV07-03*01	TCRBV07	TCRBV07-03	01				TCRBD01-01*01	TCRBD01	TCRBD01-01	01				TCRBJ02-01*01	TCRBJ02	TCRBJ02-01	01				3	4	0	1	0	6	36	50	54	-1	65	12	In	VDJ
CTCACTGTGACATCGGCCCAAAAGAACCCGACAGCTTTCTATCTCTGTGCCAGTAGTCCTACAAGTGAGACCCAGTACTTCGGGCCA	CASSPTSETQYF	8	2.682709268089844E-5	36	TCRBV19-01*01	TCRBV19	TCRBV19-01	01								TCRBD01,TCRBD02	TCRBD01-01,TCRBD02-01		TCRBJ02-05*01	TCRBJ02	TCRBJ02-05	01				5	3	3	6	3	5	45	57	60	63	66	8	In	VDJ
AACCTGAGCTCTCTGGAGCTGGGGGACTCAGCTTTGTATTTCTGTGCCAGCAGCGAGCAGGGGTGGGAGACCCAGTACTTCGGGCCA	CASSEQGWETQYF	11	3.6887252436235355E-5	39	TCRBV09-01*01	TCRBV09	TCRBV09-01	01				TCRBD01-01*01	TCRBD01	TCRBD01-01	01				TCRBJ02-05*01	TCRBJ02	TCRBJ02-05	01				3	2	4	2	3	5	42	55	57	63	66	11	In	VDJ
GTGACCAGTGCCCATCCTGAAGACAGCAGCTTCTACATCTGCAGTGCTAGAGATAGCGGGAGCGCAGAGACCCAGTACTTCGGGCCA	CSARDSGSAETQYF	9	3.0180479266010744E-5	42	TCRBV20	TCRBV20				TCRBV20-01,TCRBV20-or09_02		TCRBD02-01*02	TCRBD02	TCRBD02-01	02				TCRBJ02-05*01	TCRBJ02	TCRBJ02-05	01				0	0	5	2	3	4	39	-1	53	62	65	9	In	VDJ
TGTACCCTCTCAGACATCTGTGTACTTCTGTGCCGAACCACAAACCAACGAAGCGGGAGGGCCAGAGATACGCAGTATTTTGGCCCA		7	2.3473706095786133E-5	53	TCRBV06-04*01	TCRBV06	TCRBV06-04	01				TCRBD02-01*02	TCRBD02	TCRBD02-01	02				TCRBJ02-03*01	TCRBJ02	TCRBJ02-03	01				11	17	6	0	4	5	28	34	51	61	65	7	Out	VDJ
[truncated: 183,729 more rows]
[truncated: 2 more columns]
