# Supplementary material for: Preoperative immune checkpoint inhibition and cryoablation in early-stage breast cancer
Source: iScience. 2024 Jan 12;27(2):108880. doi: 10.1016/j.isci.2024.108880 (PMC10850740; doi:10.1016/j.isci.2024.108880)
Supplement: Data S1. Metadata file for TCR clone abundance tables provided in the supplement [file mmc2.zip › 16-495-5C_TCRB.tsv]

nucleotide	aminoAcid	count (templates/reads)	frequencyCount (%)	cdr3Length	vMaxResolved	vFamilyName	vGeneName	vGeneAllele	vFamilyTies	vGeneNameTies	vGeneAlleleTies	dMaxResolved	dFamilyName	dGeneName	dGeneAllele	dFamilyTies	dGeneNameTies	dGeneAlleleTies	jMaxResolved	jFamilyName	jGeneName	jGeneAllele	jFamilyTies	jGeneNameTies	jGeneAlleleTies	vDeletion	n1Insertion	d5Deletion	d3Deletion	n2Insertion	jDeletion	vIndex	n1Index	dIndex	n2Index	jIndex	estimatedNumberGenomes	sequenceStatus	cloneResolved	vOrphon	dOrphon	jOrphon	vFunction	dFunction	jFunction	fractionNucleated	vAlignLength	vAlignSubstitutionCount	vAlignSubstitutionIndexes
ATCCAGCCCTCAGAACCCAGGGACTCAGCTGTGTACTTCTGTGCCAGCAGCCGAGACGACAGCGTCTACGAGCAGTACTTCGGGCCG	CASSRDDSVYEQYF	6894	0.04334186255587479	42	TCRBV12	TCRBV12				TCRBV12-03/12-04,TCRBV12-04		TCRBD01-01*01	TCRBD01	TCRBD01-01	01				TCRBJ02-07*01	TCRBJ02	TCRBJ02-07	01				6	3	2	5	7	3	39	50	57	62	65	6894	In	VDJ
CAGCCTGCAGAGCTTGGGGACTCGGCCGTGTATCTCTGTGCCAGCAGCTTAGCCTCGGAAGTAGTCGGCGAGCAGTACTTCGGGCCG	CASSLASEVVGEQYF	1251	0.00786490717397728	45	TCRBV11-03*01	TCRBV11	TCRBV11-03	01								TCRBD01,TCRBD02	TCRBD01-01,TCRBD02-01		TCRBJ02-07*01	TCRBJ02	TCRBJ02-07	01				1	9	1	8	4	6	36	52	56	59	68	1251	In	VDJ
AGGCTGGAGTTGGCTGCTCCCTCCCAGACATCTGTGTACTTCTGTGCCAGCAGTTACGAGCCAGATTATGGCTACACCTTCGGTTCG	CASSYEPDYGYTF	1290	0.008110096126643238	39	TCRBV06-06*01	TCRBV06	TCRBV06-06	01								TCRBD01,TCRBD02	TCRBD01-01,TCRBD02-01		TCRBJ01-02*01	TCRBJ01	TCRBJ01-02	01				2	2	4	5	4	5	42	57	61	64	66	1290	In	VDJ
NACTCTGAAGATCCAGCGCACAGAGCAGGGGGACTCAGCTGTGTATCTCTGTGCCAGCAGCTTGGAAGGGGCATCACCTTCGGTTCG		767	0.004822049402430514	32	TCRBV07-04*01	TCRBV07	TCRBV07-04	01				TCRBD01-01*01	TCRBD01	TCRBD01-01	01				TCRBJ01-02*01	TCRBJ01	TCRBJ01-02	01				3	3	5	2	3	13	49	63	66	71	74	767	Out	VDJ
CCTGCAGAGCTTGGGGACTCGGCCATGTATCTCTGTGCCAGCAGCCGACTAGCGGGAGGGAGGGCAGATACGCAGTATTTTGGCCCA	CASSRLAGGRADTQYF	351	0.002206700573993625	48	TCRBV11-01*01	TCRBV11	TCRBV11-01	01				TCRBD02-01*02	TCRBD02	TCRBD02-01	02				TCRBJ02-03*01	TCRBJ02	TCRBJ02-03	01				5	4	2	0	1	4	33	45	46	60	64	351	In	VDJ
NTGTCGGCTGCTCCCTCCCAGACATCTGTGTACTTCTGTGCCAGCAGTGAAAGTCAAGGGCAGGGAAGGACCCAGTACTTCGGGCCA	CASSESQGQGRTQYF	629	0.003954457723766354	45	TCRBV06-01*01	TCRBV06	TCRBV06-01	01				TCRBD01-01*01	TCRBD01	TCRBD01-01	01				TCRBJ02-05*01	TCRBJ02	TCRBJ02-05	01				2	3	4	3	9	7	36	51	60	65	68	629	In	VDJ
GTGACCAGTGCCCATCCTGAAGACAGCAGCTTCTACATCTGCAGTGCTAGAGGGACAGGTGACTCCTACGAGCAGTACTTCGGGCCG	CSARGTGDSYEQYF	397	0.002495897800215012	42	TCRBV20	TCRBV20				TCRBV20-01,TCRBV20-or09_02		TCRBD01-01*01	TCRBD01	TCRBD01-01	01				TCRBJ02-07*01	TCRBJ02	TCRBJ02-07	01				1	3	1	4	0	0	39	-1	52	59	62	397	In	VDJ
CTGAGCTCTCTGGAGCTGGGGGACTCAGCTTTGTATTTCTGTGCCAGCAGCGTACAAACAGGAAACACTGAAGCTTTCTTTGGACAA	CASSVQTGNTEAFF	482	0.003030283979102357	42	TCRBV09-01*01	TCRBV09	TCRBV09-01	01				TCRBD01-01*01	TCRBD01	TCRBD01-01	01				TCRBJ01-01*01	TCRBJ01	TCRBJ01-01	01				1	1	3	4	3	2	39	54	57	62	63	482	In	VDJ
CGTCTGCTGTACCCTCTCAGACATCTGTGTACTTCTGTGCCGGGAAGGGGAGAGGGACACACTAACTATGGCTACACCTTCGGTTCG		385	0.002420455045548563	46	TCRBV06-04*01	TCRBV06	TCRBV06-04	01				TCRBD01-01*01	TCRBD01	TCRBD01-01	01				TCRBJ01-02*01	TCRBJ01	TCRBJ01-02	01				11	2	0	6	12	0	35	41	53	59	61	385	Out	VDJ
NCTCTGAAGATCCGGTCCACAAAGCTGGAGGACTCAGCCATGTACTTCTGTGCCAGCAGCTATAGCGGAGAGCAGTACTTCGGGCCG	CASSYSGEQYF	240	0.0015088550933289745	33	TCRBV02-01	TCRBV02	TCRBV02-01				01,03	TCRBD02-01	TCRBD02	TCRBD02-01				01,02	TCRBJ02-07*01	TCRBJ02	TCRBJ02-07	01				6	1	5	5	3	7	48	59	62	68	69	240	In	VDJ
CTGACAGTGACCAGTGCCCATCCTGAAGACAGCAGCTTCTACATCTGCAGTGCTAGAGATACGGAGACTGAAGCTTTCTTTGGACAA	CSARDTETEAFF	277	0.0017414702535505247	36	TCRBV20	TCRBV20				TCRBV20-01,TCRBV20-or09_02		TCRBD02-01*02	TCRBD02	TCRBD02-01	02				TCRBJ01-01*01	TCRBJ01	TCRBJ01-01	01				0	0	10	2	3	5	45	59	62	-1	66	277	In	VDJ
NTGTCGGCTGCTCCCTCCCAGACATCTGTGTACTTCTGTGCCAGCAGTGAAGATGTGGGAGGGCCTGATACGCAGTATTTTGGCCCA	CASSEDVGGPDTQYF	398	0.002502184696437216	45	TCRBV06-01*01	TCRBV06	TCRBV06-01	01				TCRBD02-01*02	TCRBD02	TCRBD02-01	02				TCRBJ02-03*01	TCRBJ02	TCRBJ02-03	01				1	3	9	0	4	6	36	52	56	63	66	398	In	VDJ
NNNNTGTCGGCTGCTCCCTCCCAGACATCTGTGTACTTCTGTGCCAGCAGTCCGGAAACTGAGGGGGGCGAGCAGTACTTCGGGCCG	CASSPETEGGEQYF	258	0.0016220192253286476	42	TCRBV06-05*01	TCRBV06	TCRBV06-05	01								TCRBD01,TCRBD02	TCRBD01-01,TCRBD02-01		TCRBJ02-07*01	TCRBJ02	TCRBJ02-07	01				5	1	5	1	10	6	39	51	61	67	68	258	In	VDJ
AGAGCAGCGGGACTCGGCCATGTATCGCTGTGCCAGCAGCTTAGTCCCCCGCTCCGGTTCTATAATTCACCCCTCCACTTTGGGAAT		206	0.0012951006217740363	53	TCRBV07-06*01	TCRBV07	TCRBV07-06	01				TCRBD02-01	TCRBD02	TCRBD02-01				01,02	TCRBJ01-06*01	TCRBJ01	TCRBJ01-06	01				1	2	8	5	10	3	28	44	54	57	59	206	Out	VDJ
TGACCAGTGCCCATCCTGAAGACAGCAGCTTCTACATCTGCAGTGCTTAAAAGGTGCGGGAGGGAGGAGACCCAGTACTTCGGGCCA		195	0.0012259447633297918	43	TCRBV20	TCRBV20				TCRBV20-01,TCRBV20-or09_02		TCRBD02-01*02	TCRBD02	TCRBD02-01	02				TCRBJ02-05*01	TCRBJ02	TCRBJ02-05	01				5	2	7	0	8	5	38	47	55	64	66	195	Out	VDJ
TCCAGCCCTCAGAACCCAGGGACTCAGCTGTGTACTTCTGTGCCAGCAGCCCTCCCAGGCGCTAAGGGAAAAGCTTTCTTTGGACAA		210	0.0013202482066628526	43	TCRBV12	TCRBV12				TCRBV12-03/12-04,TCRBV12-04						TCRBD01,TCRBD02	TCRBD01-01,TCRBD02-01		TCRBJ01-01*01	TCRBJ01	TCRBJ01-01	01				6	1	0	8	16	9	38	49	65	69	70	210	Out	VDJ
CTTCACCTACACGCCCTGCAGCCAGAAGACTCAGCCCTGTATCTCTGCGCCAGCAGCCAAGGATTAGCTGGGGCTTTCTTTGGACAA	CASSQGLAGAFF	271	0.0017037488762173003	36	TCRBV04-01*01	TCRBV04	TCRBV04-01	01				TCRBD02-01	TCRBD02	TCRBD02-01				01,02	TCRBJ01-01*01	TCRBJ01	TCRBJ01-01	01				1	4	5	7	3	11	45	61	64	68	72	271	In	VDJ
NNNNTGTCGGCTGCTCCCTCCCAGACATCTGTGTACTTCTGTGCCAGCTTACGACTAGCGGGGTACAATGAGCAGTTCTTCGGGCCA	CASLRLAGYNEQFF	213	0.0013391088953294647	42	TCRBV06-05*01	TCRBV06	TCRBV06-05	01				TCRBD02-01*01	TCRBD02	TCRBD02-01	01				TCRBJ02-01*01	TCRBJ02	TCRBJ02-01	01				8	0	2	3	4	4	39	48	52	-1	63	213	In	VDJ
CGCTCACCAGGCCTGGGGGACGCAGCCATGTACCTGTGTGCCACCAGCCCAGAGGGACGGAGCACAGATACGCAGTATTTTGGCCCA	CATSPEGRSTDTQYF	195	0.0012259447633297918	45	TCRBV15-01*02	TCRBV15	TCRBV15-01	02								TCRBD01,TCRBD02	TCRBD01-01,TCRBD02-01		TCRBJ02-03*01	TCRBJ02	TCRBJ02-03	01				5	2	0	7	5	0	36	48	53	58	60	195	In	VDJ
ACGGAGTCAGGGGACACAGCACTGTATTTCTGTGCCAGCAGCAAGGAGGAGTAAGGACTGATGTGGAATGAGCAGTTCTTCGGGCCA	CASSKEE*GLMWNEQFF	127	7.984358202199157E-4	51	TCRBV21-01*01	TCRBV21	TCRBV21-01	01				TCRBD02-01	TCRBD02	TCRBD02-01				01,02	TCRBJ02-01*01	TCRBJ02	TCRBJ02-01	01				3	7	1	10	10	7	30	44	54	59	66	127	Stop	VDJ
GACATCCGCTCACCAGGCCTGGGGGACGCAGCCATGTACCTGTGTGCCACCAGCAGCTTGGCCGGAGAGACCCAGTACTTCGGGCCA	CATSSLAGETQYF	176	0.0011064937351079145	39	TCRBV15-01*02	TCRBV15	TCRBV15-01	02								TCRBD01,TCRBD02	TCRBD01-01,TCRBD02-01		TCRBJ02-05*01	TCRBJ02	TCRBJ02-05	01				3	3	9	0	3	4	42	56	59	62	65	176	In	VDJ
CCTTGGAGCTGGGGGACTCAGCCCTGTACTTCTGTGCCAGCAGCTCACTAGAAAGGGATTGTTTAGGGTGAGCAGTTCTTCGGGCCA		125	7.858620277755075E-4	49	TCRBV13-01*01	TCRBV13	TCRBV13-01	01				TCRBD02-01	TCRBD02	TCRBD02-01				01,02	TCRBJ02-01*01	TCRBJ02	TCRBJ02-01	01				4	17	3	8	1	9	32	45	46	51	68	125	Out	VDJ
NNNNNNNTGTCGGCTGCTCCCTCCCAAACATCTGTGTACTTCTGTGCCAGCAGTTACAATTCGGGGGATGAGCAGTTCTTCGGGCCA	CASSYNSGDEQFF	231	0.0014522730273291379	39	TCRBV06-02/06-03*01	TCRBV06	TCRBV06-02/06-03	01				TCRBD02-01*01	TCRBD02	TCRBD02-01	01				TCRBJ02-01*01	TCRBJ02	TCRBJ02-01	01				2	0	8	2	4	8	42	57	61	-1	67	231	In	VDJ
CTGATTCTGGAGTCCGCCAGCACCAACCAGACATCTATGTACCTCTGTGCCAGCGCAGGGTTTGGTCAGCCCCAGCATTTTGGTGAT	CASAGFGQPQHF	107	6.726978957758345E-4	36	TCRBV28-01*01	TCRBV28	TCRBV28-01	01				TCRBD01-01*01	TCRBD01	TCRBD01-01	01				TCRBJ01-05*01	TCRBJ01	TCRBJ01-05	01				8	5	4	3	1	6	45	54	55	60	65	107	In	VDJ
ATCCGGTCCACAAAGCTGGAGGACTCAGCCATGTACTTCTGTGCCAGCAAGTCCGGGACAGGTCCCAACGAGCAGTACTTCGGGCCG	CASKSGTGPNEQYF	131	8.235834051087318E-4	42	TCRBV02-01	TCRBV02	TCRBV02-01				01,03	TCRBD01-01*01	TCRBD01	TCRBD01-01	01				TCRBJ02-07*01	TCRBJ02	TCRBJ02-07	01				7	5	0	4	5	5	39	49	54	62	67	131	In	VDJ
CTGACCCTGGAGTCTGCCAGGCCCTCACATACCTCTCAGTACCTCTGTGCCACCGGGCTGGGGCTCTACGAGCAGTACTTCGGGCCG	CATGLGLYEQYF	148	9.304606408862009E-4	36	TCRBV25-01*01	TCRBV25	TCRBV25-01	01				TCRBD01-01*01	TCRBD01	TCRBD01-01	01				TCRBJ02-07*01	TCRBJ02	TCRBJ02-07	01				10	1	7	0	7	3	45	52	59	64	65	148	In	VDJ
ACCAGTGCCCATCCTGAAGACAGCAGCTTCTACATCTGCAGTGTTGACGATTGGACCCCGGGGAACTATGGCTACACCTTCGGTTCG	CSVDDWTPGNYGYTF	111	6.978454806646507E-4	45	TCRBV20	TCRBV20				TCRBV20-01,TCRBV20-or09_02		TCRBD02-01*01	TCRBD02	TCRBD02-01	01				TCRBJ01-02*01	TCRBJ01	TCRBJ01-02	01				7	0	8	3	15	2	36	43	58	-1	63	111	In	VDJ
AGGATCCAGCAGGTAGTGCGAGGAGATTCGGCAGCTTATTTCTGTGCCAGCTCAGCGACAAGTGGCGATACGCAGTATTTTGGCCCA	CASSATSGDTQYF	138	8.675916786641603E-4	39	TCRBV18-01*01	TCRBV18	TCRBV18-01	01				TCRBD01-01*01	TCRBD01	TCRBD01-01	01				TCRBJ02-03*01	TCRBJ02	TCRBJ02-03	01				5	6	2	6	2	6	42	54	56	60	66	138	In	VDJ
CTGAAGATCCGGTCCACAAAGCTGGAGGACTCAGCCATGTACTTCTGTGCCAGCCTCGGGGGCACAGATACGCAGTATTTTGGCCCA	CASLGGTDTQYF	121	7.607144428866913E-4	36	TCRBV02-01	TCRBV02	TCRBV02-01				01,03	TCRBD02-01*01	TCRBD02	TCRBD02-01	01				TCRBJ02-03*01	TCRBJ02	TCRBJ02-03	01				8	0	8	3	2	1	45	54	56	-1	61	121	In	VDJ
CTACACACCCTGCAGCCAGAAGACTCGGCCCTGTATCTCTGTGCCAGCAGCCAAGATCTTACGGGGTATGGCTACACCTTCGGTTCG	CASSQDLTGYGYTF	110	6.915585844424466E-4	42	TCRBV04-02*01	TCRBV04	TCRBV04-02	01				TCRBD02-01*01	TCRBD02	TCRBD02-01	01				TCRBJ01-02*01	TCRBJ01	TCRBJ01-02	01				0	0	8	3	5	5	39	56	61	-1	66	110	In	VDJ
GCGTCTGCTGTACCCTCTCAGACATCTGTGTACTTCTGTGCCAGCAGTGCAGGCGCGGGAAGCAACAATGAGCAGTTCTTCGGGCCA	CASSAGAGSNNEQFF	144	9.053130559973846E-4	45	TCRBV06-04*01	TCRBV06	TCRBV06-04	01				TCRBD02-01*02	TCRBD02	TCRBD02-01	02				TCRBJ02-01*01	TCRBJ02	TCRBJ02-01	01				4	4	7	3	5	5	36	49	54	60	64	144	In	VDJ
GGAGCTGGGGGACTCAGCTTTGTATTTCTGTGCCAGCAGCGTAGGACTAGCGGGAGCGGAGGGGCCTACGAGCAGTACTTCGGGCCG		136	8.550178862197522E-4	53	TCRBV09-01*01	TCRBV09	TCRBV09-01	01				TCRBD02-01*02	TCRBD02	TCRBD02-01	02				TCRBJ02-07*01	TCRBJ02	TCRBJ02-07	01				0	8	2	2	0	2	28	-1	44	56	64	136	Out	VDJ
GTGACCAGTGCCCATCCTGAAGACAGCAGCTTCTACATCTGCAGTGCTAGAGATCCTGCAACTAATGAAAAACTGTTTTTTGGCAGT	CSARDPATNEKLFF	94	5.909682448871817E-4	42	TCRBV20	TCRBV20				TCRBV20-01,TCRBV20-or09_02		TCRBD02-01	TCRBD02	TCRBD02-01				01,02	TCRBJ01-04*01	TCRBJ01	TCRBJ01-04	01				0	1	4	10	2	0	39	53	55	57	58	94	In	VDJ
CAGCCCTCAGAACCCAGGGACTCAGCTGTGTACTTCTGTGCCAGCAGTTCCCATCGGGAGTTCGGCGATGAGCAGTTCTTCGGGCCA	CASSSHREFGDEQFF	101	6.349765184426101E-4	45	TCRBV12	TCRBV12				TCRBV12-03/12-04,TCRBV12-04		TCRBD02-01*02	TCRBD02	TCRBD02-01	02				TCRBJ02-01*01	TCRBJ02	TCRBJ02-01	01				4	7	8	2	5	8	36	49	54	60	67	101	In	VDJ
TCTGCTGTACCCTCTCAGACATCTGTGTACTTCTGTGCCAGCAGTGTTACCGGGACTAGCGGGACAGATACGCAGTATTTTGGCCCA	CASSVTGTSGTDTQYF	123	7.732882353310993E-4	48	TCRBV06-04*01	TCRBV06	TCRBV06-04	01				TCRBD02-01	TCRBD02	TCRBD02-01				01,02	TCRBJ02-03*01	TCRBJ02	TCRBJ02-03	01				4	0	0	4	5	3	33	46	51	-1	63	123	In	VDJ
TCGGCCCAAAAGAACCCGACAGCTTTCTATCTCTGTGCCAGTAGTAAGATAGCCGGGACAGGGACTCAGCCCCAGCATTTTGGTGAT	CASSKIAGTGTQPQHF	88	5.532468675539572E-4	48	TCRBV19-01*01	TCRBV19	TCRBV19-01	01				TCRBD01-01*01	TCRBD01	TCRBD01-01	01				TCRBJ01-05*01	TCRBJ01	TCRBJ01-05	01				4	2	0	3	8	6	33	46	54	63	65	88	In	VDJ
TGAGTTCTAAGAAGCTCCTTCTCAGTGACTCTGGCTTCTATCTCTGTGCCTGGAGTGAACAGCTCCTACGAGCAGTACTTCGGGCCG		73	4.589434242208964E-4	37	TCRBV30-01*01	TCRBV30	TCRBV30-01	01				TCRBD01-01*01	TCRBD01	TCRBD01-01	01				TCRBJ02-07*01	TCRBJ02	TCRBJ02-07	01				1	0	3	5	1	0	44	57	58	-1	62	73	Out	VDJ
TCCGCCAGCACCAACCAGACATCTATGTACCTCTGTGCCAGCAGTAGACGGACATCGTACCTTGTCTACGAGCAGTACTTCGGGCCG	CASSRRTSYLVYEQYF	50	3.14344811110203E-4	48	TCRBV28-01*01	TCRBV28	TCRBV28-01	01				TCRBD01-01*01	TCRBD01	TCRBD01-01	01				TCRBJ02-07*01	TCRBJ02	TCRBJ02-07	01				5	11	1	6	4	3	33	45	49	54	65	50	In	VDJ
TGACAGTGACCAGTGCCCATCCTGAAGACAGCAGCTTCTACATCTGCAGTGCTCTACCGGGGGGGAGAGACCCAGTACTTCGGGCCA		55	3.457792922212233E-4	37	TCRBV20	TCRBV20				TCRBV20-01,TCRBV20-or09_02		TCRBD02-01*01	TCRBD02	TCRBD02-01	01				TCRBJ02-05*01	TCRBJ02	TCRBJ02-05	01				5	0	8	0	4	4	44	53	57	-1	65	55	Out	VDJ
ATCCAGCGCACAGAGCAGGAGGACTCCGCCGTGTATCTCTGTGCCAGCAGCATTACTAGCCGAGCAGATACGCAGTATTTTGGCCCA	CASSITSRADTQYF	97	6.098289335537938E-4	42	TCRBV07-08	TCRBV07	TCRBV07-08				01,03	TCRBD02-01	TCRBD02	TCRBD02-01				01,02	TCRBJ02-03*01	TCRBJ02	TCRBJ02-03	01				5	4	3	7	3	4	39	51	54	60	64	97	In	VDJ
ATCCAGCGCACAGAGCAGGGGGACTCGGCCATGTATCTCTGTGCCAGCAGCCAGAGGGATTTCCAAGAGACCCAGTACTTCGGGCCA	CASSQRDFQETQYF	127	7.984358202199157E-4	42	TCRBV07-09*01	TCRBV07	TCRBV07-09	01				TCRBD02-01*02	TCRBD02	TCRBD02-01	02				TCRBJ02-05*01	TCRBJ02	TCRBJ02-05	01				5	4	11	0	2	1	39	51	53	58	62	127	In	VDJ
CACAGAGCAGCGGGACTCGGCCATGTATCGCTGTGCCAGCAGACGTACTTCCGATACAGGGACTCCTACGAGCAGTACTTCGGGCCG		79	4.966648015541208E-4	50	TCRBV07-06*01	TCRBV07	TCRBV07-06	01				TCRBD01-01*01	TCRBD01	TCRBD01-01	01				TCRBJ02-07*01	TCRBJ02	TCRBJ02-07	01				6	1	3	3	13	0	31	42	55	61	62	79	Out	VDJ
ACTCTGGAGTCAGCTACCCGCTCCCAGACATCTGTGTATTTCTGCGCCAGCACCCAGGGTTCTAATCAGCCCCAGCATTTTGGTGAT	CASTQGSNQPQHF	96	6.035420373315897E-4	39	TCRBV10-02*01	TCRBV10	TCRBV10-02	01				TCRBD01-01*01	TCRBD01	TCRBD01-01	01				TCRBJ01-05*01	TCRBJ01	TCRBJ01-05	01				7	4	4	3	2	4	42	52	54	59	63	96	In	VDJ
CGCTCACCAGGCCTGGGGGACGCAGCCATGTACCTGTGTGCCACCAGCAGAGATCTGTCGACAGTGTACGAGCAGTACTTCGGGCCG	CATSRDLSTVYEQYF	53	3.332054997768152E-4	45	TCRBV15-01*02	TCRBV15	TCRBV15-01	02				TCRBD01-01*01	TCRBD01	TCRBD01-01	01				TCRBJ02-07*01	TCRBJ02	TCRBJ02-07	01				0	2	2	5	6	4	36	53	59	64	66	53	In	VDJ
CACCTTGGAGCTGGGGGACTCGGCCCTTTATCTTTGCGCCAGCAGCTTCACCGGGACTAGAAAACCTACGAGCAGTACTTCGGGCCG		42	2.640496413325705E-4	47	TCRBV05-01*01	TCRBV05	TCRBV05-01	01				TCRBD02-01	TCRBD02	TCRBD02-01				01,02	TCRBJ02-07*01	TCRBJ02	TCRBJ02-07	01				2	4	0	8	4	2	34	48	52	60	64	42	Out	VDJ
ATGAATGTGAGCACCTTGGAGCTGGGGGACTCGGCCCTTTATCTTTGCGCCAGCAGCCCGGGGACAGGGGAAGCTTTCTTTGGACAA	CASSPGTGEAFF	105	6.601241033314263E-4	36	TCRBV05-01*01	TCRBV05	TCRBV05-01	01				TCRBD01-01*01	TCRBD01	TCRBD01-01	01				TCRBJ01-01*01	TCRBJ01	TCRBJ01-01	01				4	0	0	3	3	8	45	57	60	-1	69	105	In	VDJ
CTGAAGATCCGGTCCACAAAGCTGGAGGACTCAGCCATGTACTTCTGTGCCAGCTCTTACGCAGATAATGAGCAGTTCTTCGGGCCA	CASSYADNEQFF	87	5.469599713317533E-4	36	TCRBV02-01	TCRBV02	TCRBV02-01				01,03	TCRBD01-01*01	TCRBD01	TCRBD01-01	01				TCRBJ02-01*01	TCRBJ02	TCRBJ02-01	01				8	2	4	5	7	7	45	54	61	64	66	87	In	VDJ
CCTGCAGAGCTTGGGGACTCGGCCATGTATCTCTGTGCCAGCAGCCTCACTGGGACAGTGCCGGCGAACACCATATATTTTGGAGAG	CASSLTGTVPANTIYF	58	3.6463998088783546E-4	48	TCRBV11-01*01	TCRBV11	TCRBV11-01	01				TCRBD01-01*01	TCRBD01	TCRBD01-01	01				TCRBJ01-03*01	TCRBJ01	TCRBJ01-03	01				5	8	0	5	6	7	33	45	51	58	66	58	In	VDJ
GAGCAGGAGGACTCCGCCGTGTATCTCTGTGCCAGCAGCTTTGCGCGGACAGAATCCTCTGGGGCCAACGTCCTGACTTTCGGGGCC	CASSFARTESSGANVLTF	69	4.3379583933208013E-4	54	TCRBV07-08*01	TCRBV07	TCRBV07-08	01				TCRBD01-01*01	TCRBD01	TCRBD01-01	01				TCRBJ02-06*01	TCRBJ02	TCRBJ02-06	01				3	4	1	5	5	0	27	41	46	52	56	69	In	VDJ
CACACCCTGCAGCCAGAAGACTCGGCCCTGTATCTCTGCGCCAGCAGCCTCAAGCGGGAGGGTGGGAATGAGCAGTTCTTCGGGCCA	CASSLKREGGNEQFF	55	3.457792922212233E-4	45	TCRBV04-03*01	TCRBV04	TCRBV04-03	01				TCRBD02-01*02	TCRBD02	TCRBD02-01	02				TCRBJ02-01*01	TCRBJ02	TCRBJ02-01	01				4	4	6	0	3	7	36	49	52	62	66	55	In	VDJ
ATCCCCAACCAGACAGCTCTTTACTTCTGTGCCACCAGTGATCCGGACTTGACTAGCGGGGACTACAATGAGCAGTTCTTCGGGCCA	CATSDPDLTSGDYNEQFF	54	3.3949239599901927E-4	54	TCRBV24-01*01	TCRBV24	TCRBV24-01	01				TCRBD02-01*01	TCRBD02	TCRBD02-01	01				TCRBJ02-01*01	TCRBJ02	TCRBJ02-01	01				3	1	2	3	8	3	27	42	50	61	62	54	In	VDJ
CCCCTGACCCTGGAGTCTGCCAGGCCCTCACATACCTCTCAGTACCTCTGTGCCAGCAGTGAATCCTATTGAGGGTACTTCGGGCCG	CASSESY*GYF	81	5.092385939985288E-4	33	TCRBV25-01*01	TCRBV25	TCRBV25-01	01				TCRBD02-01*02	TCRBD02	TCRBD02-01	02				TCRBJ02-07*01	TCRBJ02	TCRBJ02-07	01				1	0	11	1	6	12	48	64	70	-1	74	81	Stop	VDJ
GACATCCGCTCACCAGGCCTGGGGGACGCAGCCATGTACCTGTGTGCCACCAGCCACATCGGGGGGGAGACCCAGTACTTCGGGCCA	CATSHIGGETQYF	49	3.0805791488799895E-4	39	TCRBV15-01*02	TCRBV15	TCRBV15-01	02				TCRBD02-01*01	TCRBD02	TCRBD02-01	01				TCRBJ02-05*01	TCRBJ02	TCRBJ02-05	01				5	0	8	1	5	5	42	54	59	-1	66	49	In	VDJ
AACGCCTTGGAGCTGGACGACTCGGCCCTGTATCTCTGTGCCAGCAGCTTGGTGGTAGCGGGACAAGAGACCCAGTACTTCGGGCCA	CASSLVVAGQETQYF	63	3.960744619988558E-4	45	TCRBV05-04*01	TCRBV05	TCRBV05-04	01				TCRBD02-01*02	TCRBD02	TCRBD02-01	02				TCRBJ02-05*01	TCRBJ02	TCRBJ02-05	01				0	0	5	3	3	2	36	52	55	-1	63	63	In	VDJ
ATCCGGTCCACAAAGCTGGAGGACTCAGCCATGTACTTCTGTGCCAGCAGTGGGCCCTCCGGGGGGGAGACCCAGTACTTCGGGCCA	CASSGPSGGETQYF	41	2.5776274511036645E-4	42	TCRBV02-01	TCRBV02	TCRBV02-01				01,03	TCRBD02-01*01	TCRBD02	TCRBD02-01	01				TCRBJ02-05*01	TCRBJ02	TCRBJ02-05	01				4	0	8	1	7	5	39	52	59	-1	66	41	In	VDJ
GCCTTGTTGCTGGGGGACTCGGCCCTCTATCTCTGTGCCAGCAGCTTGCAGCCCTCTGATTGGACCGGGGAGCTGTTTTTTGGAGAA	CASSLQPSDWTGELFF	39	2.4518895266595835E-4	48	TCRBV05-06*01	TCRBV05	TCRBV05-06	01								TCRBD01,TCRBD02	TCRBD01-01,TCRBD02-01		TCRBJ02-02*01	TCRBJ02	TCRBJ02-02	01				1	12	4	5	0	5	33	-1	48	51	63	39	In	VDJ
ATGAGCTCCTTGGAGCTGGGGGACTCAGCCCTGTACTTCTGTGCCAGCAGCTTAGGCCGGACAGGGAGCGAGCAGTACTTCGGGCCG	CASSLGRTGSEQYF	38	2.3890205644375428E-4	42	TCRBV13-01*01	TCRBV13	TCRBV13-01	01				TCRBD01-01*01	TCRBD01	TCRBD01-01	01				TCRBJ02-07*01	TCRBJ02	TCRBJ02-07	01				0	2	1	3	2	6	39	56	58	66	68	38	In	VDJ
GCCCAAAAGAACCCGACAGCTTTCTATCTCTGTGCCAGTAGTATGGGACTAGCGGGAGTTTTTTACAATGAGCAGTTCTTCGGGCCA	CASSMGLAGVFYNEQFF	73	4.589434242208964E-4	51	TCRBV19-01*01	TCRBV19	TCRBV19-01	01				TCRBD02-01*02	TCRBD02	TCRBD02-01	02				TCRBJ02-01*01	TCRBJ02	TCRBJ02-01	01				3	5	0	2	0	4	30	-1	44	58	63	73	In	VDJ
AAGATCCAGCGCACAGAGCAGGGGGACTCGGCCATGTATCTCTGTGCCAGCAGCTCAACAGGGAGTCAGCCCCAGCATTTTGGTGAT	CASSSTGSQPQHF	98	6.161158297759979E-4	39	TCRBV07-09*01	TCRBV07	TCRBV07-09	01				TCRBD01-01*01	TCRBD01	TCRBD01-01	01				TCRBJ01-05*01	TCRBJ01	TCRBJ01-05	01				4	2	3	3	2	6	42	55	57	63	65	98	In	VDJ
ACAGTGACCAGTGCCCATCCTGAAGACAGCAGCTTCTACATCTGCAGTGCGAGCCCAGGGGAACAAGAGACCCAGTACTTCGGGCCA	CSASPGEQETQYF	48	3.0177101866579487E-4	39	TCRBV20	TCRBV20				TCRBV20-01,TCRBV20-or09_02		TCRBD01-01*01	TCRBD01	TCRBD01-01	01				TCRBJ02-05*01	TCRBJ02	TCRBJ02-05	01				6	2	4	2	5	2	42	50	55	61	63	48	In	VDJ
AGTGCCCATCCTGAAGACAGCAGCTTCTACATCTGCAGTGCCGTGGGCCTAGCGGGAGTAATTTCGCGCGAGCAGTACTTCGGGCCG	CSAVGLAGVISREQYF	44	2.766234337769786E-4	48	TCRBV20	TCRBV20				TCRBV20-01,TCRBV20-or09_02		TCRBD02-01*02	TCRBD02	TCRBD02-01	02				TCRBJ02-07*01	TCRBJ02	TCRBJ02-07	01				6	10	4	2	7	6	33	41	48	58	68	44	In	VDJ
CAGGTAGTGCGAGGAGATTCGGCAGCTTATTTCTGTGCCAGCTCATCAGGACAGGGGTCAACTAATGAAAAACTGTTTTTTGGCAGT	CASSSGQGSTNEKLFF	77	4.8409100910971263E-4	48	TCRBV18-01*01	TCRBV18	TCRBV18-01	01				TCRBD01-01*01	TCRBD01	TCRBD01-01	01				TCRBJ01-04*01	TCRBJ01	TCRBJ01-04	01				5	1	1	2	3	0	33	45	48	57	58	77	In	VDJ
CAGCCCTCAGAACCCAGGGACTCAGCTGTGTACTTCTGTGCCAGCAGCCAGGGACTAGCGGGAGCCTACGAGCAGTACTTCGGGCCG	CASSQGLAGAYEQYF	19	1.1945102822187714E-4	45	TCRBV12	TCRBV12				TCRBV12-03/12-04,TCRBV12-04		TCRBD02-01*02	TCRBD02	TCRBD02-01	02				TCRBJ02-07*01	TCRBJ02	TCRBJ02-07	01				6	0	0	2	3	2	36	47	50	-1	64	19	In	VDJ
NTGTCGGCTGCTCCCTCCCAGACATCTGTGTACTTCTGTGCCAGCAGTGAATCTAGCGGGAGTCCAGATACGCAGTATTTTGGCCCA	CASSESSGSPDTQYF	69	4.3379583933208013E-4	45	TCRBV06-01*01	TCRBV06	TCRBV06-01	01				TCRBD02-01*02	TCRBD02	TCRBD02-01	02				TCRBJ02-03*01	TCRBJ02	TCRBJ02-03	01				2	2	4	2	1	4	36	51	52	62	64	69	In	VDJ
TCAGAACCCAGGGACTCAGCTGTGTACTTCTGTGCCAGCAGTCAAGGGACAGGGGGAGAAGAATCCTACGAGCAGTACTTCGGGCCG	CASSQGTGGEESYEQYF	53	3.332054997768152E-4	51	TCRBV12	TCRBV12				TCRBV12-03/12-04,TCRBV12-04		TCRBD01-01*01	TCRBD01	TCRBD01-01	01				TCRBJ02-07*01	TCRBJ02	TCRBJ02-07	01				5	7	0	1	3	1	30	42	45	56	63	53	In	VDJ
CTACACACCCTGCAGCCAGAAGACTCGGCCCTGTATCTCTGTGCCAGCAGCCAAGTGCGGTCGGTGTCTGGCTACACCTTCGGTTCG	CASSQVRSVSGYTF	59	3.7092687711003954E-4	42	TCRBV04-02*01	TCRBV04	TCRBV04-02	01				TCRBD02-01	TCRBD02	TCRBD02-01				01,02	TCRBJ01-02*01	TCRBJ01	TCRBJ01-02	01				1	8	7	5	1	7	39	55	56	60	68	59	In	VDJ
CTGGAGTCGCCCAGCCCCAACCAGACCTCTCTGTACTTCTGTGCCAGCAGTTCCACGGATTACGGCGCTGAAGCTTTCTTTGGACAA	CASSSTDYGAEAFF	50	3.14344811110203E-4	42	TCRBV27-01*01	TCRBV27	TCRBV27-01	01								TCRBD01,TCRBD02	TCRBD01-01,TCRBD02-01		TCRBJ01-01*01	TCRBJ01	TCRBJ01-01	01				4	8	1	8	4	6	39	52	56	59	67	50	In	VDJ
GACATCCGCTCACCAGGCCTGGGGGACGCAGCCATGTACCTGTGTGCCACCAGCAGAGAGGGGGGAGAGACCCAGTACTTCGGGCCA	CATSREGGETQYF	52	3.269186035546111E-4	39	TCRBV15-01*02	TCRBV15	TCRBV15-01	02				TCRBD02-01*01	TCRBD02	TCRBD02-01	01				TCRBJ02-05*01	TCRBJ02	TCRBJ02-05	01				0	0	9	1	0	4	42	-1	59	-1	65	52	In	VDJ
CCAAAAGAACCCGACAGCTTTCTATCTCTGTGCCAGTAGTAGGTCCCTGGCAGGACTAATAGCAATCAGCCCCAGCATTTTGGTGAT		55	3.457792922212233E-4	53	TCRBV19-01*01	TCRBV19	TCRBV19-01	01				TCRBD02-01	TCRBD02	TCRBD02-01				01,02	TCRBJ01-05*01	TCRBJ01	TCRBJ01-05	01				4	1	1	9	11	0	28	41	52	58	59	55	Out	VDJ
CACAGAGCAGGAGGACTCCGCCGTGTATCTCTGTGCCAGCAACTTAGCCGGGACAGGGGTTTCGACACTGAAGCTTTCTTTGGACAA		65	4.086482544432639E-4	50	TCRBV07-08*01	TCRBV07	TCRBV07-08	01				TCRBD01-01*01	TCRBD01	TCRBD01-01	01				TCRBJ01-01*01	TCRBJ01	TCRBJ01-01	01				0	5	0	2	1	3	31	48	49	59	64	65	Out	VDJ
TGACATCGGCCCAAAAGAACCCGACAGCTTTCTATCTCTGTGCCAGTAGTATGAAGGGGCCAGAACACTGAAGCTTTCTTTGGACAA		60	3.772137733322436E-4	43	TCRBV19-01*01	TCRBV19	TCRBV19-01	01				TCRBD01-01*01	TCRBD01	TCRBD01-01	01				TCRBJ01-01*01	TCRBJ01	TCRBJ01-01	01				3	3	5	2	2	1	38	52	54	59	62	60	Out	VDJ
ATCCGGTCCACAAAGCTGGAGGACTCAGCCATGTACTTCTGTGCCAGCAGTGGGACGGGAGTCACAGATACGCAGTATTTTGGCCCA	CASSGTGVTDTQYF	33	2.0746757533273398E-4	42	TCRBV02-01	TCRBV02	TCRBV02-01				01,03	TCRBD02-01*02	TCRBD02	TCRBD02-01	02				TCRBJ02-03*01	TCRBJ02	TCRBJ02-03	01				4	1	8	2	3	2	39	52	55	61	62	33	In	VDJ
CTGACAGTGACCAGTGCCCATCCTGAAGACAGCAGCTTCTACATCTGCAGTGCTAGAGACTCGACGGGGGAGCTGTTTTTTGGAGAA	CSARDSTGELFF	70	4.400827355542842E-4	36	TCRBV20	TCRBV20				TCRBV20-01,TCRBV20-or09_02						TCRBD01,TCRBD02	TCRBD01-01,TCRBD02-01		TCRBJ02-02*01	TCRBJ02	TCRBJ02-02	01				0	1	2	7	3	8	45	59	62	65	66	70	In	VDJ
TGCCATCCCCAACCAGACAGCTCTTTACTTCTGTGCCACCAGTGATTTCTCACAGGGTCTGTGAACACTGAAGCTTTCTTTGGACAA		59	3.7092687711003954E-4	50	TCRBV24-01*01	TCRBV24	TCRBV24-01	01				TCRBD01-01*01	TCRBD01	TCRBD01-01	01				TCRBJ01-01*01	TCRBJ01	TCRBJ01-01	01				1	4	3	3	3	0	31	48	51	57	61	59	Out	VDJ
ATCCGGTCCACAAAGCTGGAGGACTCAGCCATGTACTTCTGTGCCAGCAGCGGACAGGGGGCGTCCGGGGAGCTGTTTTTTGGAGAA	CASSGQGASGELFF	56	3.5206618844342737E-4	42	TCRBV02-01	TCRBV02	TCRBV02-01				01,03	TCRBD01-01*01	TCRBD01	TCRBD01-01	01				TCRBJ02-02*01	TCRBJ02	TCRBJ02-02	01				6	2	1	0	1	6	39	50	51	62	64	56	In	VDJ
ACAGTGACCAGTGCCCATCCTGAAGACAGCAGCTTCTACATCTGCAGTGCTAGCTCAACTAGCGATTACGAGCAGTACTTCGGGCCG	CSASSTSDYEQYF	40	2.5147584888816243E-4	39	TCRBV20	TCRBV20				TCRBV20-01,TCRBV20-or09_02		TCRBD02-01	TCRBD02	TCRBD02-01				01,02	TCRBJ02-07*01	TCRBJ02	TCRBJ02-07	01				3	2	3	6	4	4	42	53	57	64	66	40	In	VDJ
CGGTCCACAAAGCTGGAGGACTCAGCCATGTACTTCTGTGCCAGCAGTGAATTTTTGGGGACTGCCGATGAGCAGTTCTTCGGGCCA	CASSEFLGTADEQFF	46	2.891972262213868E-4	45	TCRBV02-01	TCRBV02	TCRBV02-01				01,03	TCRBD02-01	TCRBD02	TCRBD02-01				01,02	TCRBJ02-01*01	TCRBJ02	TCRBJ02-01	01				2	4	0	10	6	8	36	51	57	63	67	46	In	VDJ
GAGTCTGCCATCCCCAACCAGACAGCTCTTTACTTCTGTGCCACCAGTGAGCCGGGACTAGCGGGAGATGAGCAGTTCTTCGGGCCA	CATSEPGLAGDEQFF	56	3.5206618844342737E-4	45	TCRBV24-01*01	TCRBV24	TCRBV24-01	01				TCRBD02-01*02	TCRBD02	TCRBD02-01	02				TCRBJ02-01*01	TCRBJ02	TCRBJ02-01	01				4	0	0	2	3	8	36	50	53	-1	67	56	In	VDJ
CTGGAGTCTGCTGCCTCCTCCCAGACATCTGTATATTTCTGCGCCAGCAGTGAATCCGACAGCTACAATGAGCAGTTCTTCGGGCCA	CASSESDSYNEQFF	95	5.972551411093857E-4	42	TCRBV10-01*01	TCRBV10	TCRBV10-01	01				TCRBD01-01*01	TCRBD01	TCRBD01-01	01				TCRBJ02-01*01	TCRBJ02	TCRBJ02-01	01				3	0	2	5	4	3	39	53	57	-1	62	95	In	VDJ
GAGTCCGCTACCAGCTCCCAGACATCTGTGTACTTCTGTGCCATCAGTGAGGGGGAGACAGGGTCCTACGAGCAGTACTTCGGGCCG	CAISEGETGSYEQYF	19	1.1945102822187714E-4	45	TCRBV10-03*01	TCRBV10	TCRBV10-03	01				TCRBD01-01*01	TCRBD01	TCRBD01-01	01				TCRBJ02-07*01	TCRBJ02	TCRBJ02-07	01				2	0	2	3	5	1	36	51	56	-1	63	19	In	VDJ
CTAGAGTCTGCCATCCCCAACCAGACAGCTCTTTACTTCTGTGCCACCAGTGATTCAGGACTAGCCTATGAGCAGTTCTTCGGGCCA	CATSDSGLAYEQFF	68	4.275089431098761E-4	42	TCRBV24-01*01	TCRBV24	TCRBV24-01	01				TCRBD02-01	TCRBD02	TCRBD02-01				01,02	TCRBJ02-01*01	TCRBJ02	TCRBJ02-01	01				2	2	1	7	2	8	39	55	57	65	67	68	In	VDJ
AAGATCCAGCGCACAGAGCAGGAGGACTCCGCCGTGTATCTCTGTGCCAGCAGCTTAGCGCAATACTACGAGCAGTACTTCGGGCCG	CASSLAQYYEQYF	33	2.0746757533273398E-4	39	TCRBV07-08*01	TCRBV07	TCRBV07-08	01								TCRBD01,TCRBD02	TCRBD01-01,TCRBD02-01		TCRBJ02-07*01	TCRBJ02	TCRBJ02-07	01				0	3	4	6	1	3	42	59	60	62	65	33	In	VDJ
ATCCAGCCTGCAGAGCTTGGGGACTCGGCCGTGTATCTCTGTGCCAGCAGCTTTGGACAGGGGATCCGCGAGCAGTACTTCGGGCCG	CASSFGQGIREQYF	42	2.640496413325705E-4	42	TCRBV11-03*01	TCRBV11	TCRBV11-03	01				TCRBD01-01*01	TCRBD01	TCRBD01-01	01				TCRBJ02-07*01	TCRBJ02	TCRBJ02-07	01				3	5	1	2	1	6	39	53	54	63	68	42	In	VDJ
ACATCAATTCCCTGGAGCTTGGTGACTCTGCTGTGTATTTCTGTGCCAGCAGCCGAGGGCTGTGGGTACGAGCAGTACTTCGGGCCG		33	2.0746757533273398E-4	40	TCRBV03-01/03-02*01	TCRBV03	TCRBV03-01/03-02	01				TCRBD02-01*02	TCRBD02	TCRBD02-01	02				TCRBJ02-07*01	TCRBJ02	TCRBJ02-07	01				4	7	11	0	0	4	41	-1	54	59	66	33	Out	VDJ
ACTCTGGAGTCCGCTACCAGCTCCCAGACATCTGTGTACTTCTGTGCCATCCAAGGGGCTCCTTCCTACGAGCAGTACTTCGGGCCG	CAIQGAPSYEQYF	59	3.7092687711003954E-4	39	TCRBV10-03*01	TCRBV10	TCRBV10-03	01				TCRBD01-01*01	TCRBD01	TCRBD01-01	01				TCRBJ02-07*01	TCRBJ02	TCRBJ02-07	01				8	5	5	2	2	1	42	51	53	58	63	59	In	VDJ
ATCCAGCGCACAGAGCAGGAGGACTCCGCCGTGTATCTCTGTGCCAGCAGCTTACTCCGGGATGGTGATGAGCAGTTCTTCGGGCCA	CASSLLRDGDEQFF	35	2.200413677771421E-4	42	TCRBV07-08*01	TCRBV07	TCRBV07-08	01				TCRBD02-01*02	TCRBD02	TCRBD02-01	02				TCRBJ02-01*01	TCRBJ02	TCRBJ02-01	01				2	5	8	3	3	8	39	54	57	62	67	35	In	VDJ
CTGAAGATCCAGCGCACAGAGCAGGGGGACTCGGCCATGTATCTCTGTGCCAGCAGCTCCCGAGGGTATGGCTACACCTTCGGTTCG	CASSSRGYGYTF	67	4.2122204688767204E-4	36	TCRBV07-09*01	TCRBV07	TCRBV07-09	01				TCRBD02-01*02	TCRBD02	TCRBD02-01	02				TCRBJ01-02*01	TCRBJ01	TCRBJ01-02	01				4	0	11	0	3	5	45	58	61	-1	66	67	In	VDJ
AAGATCCGGTCCACAAAGCTGGAGGACTCAGCCATGTACTTCTGTGCCAGCAGTGAACGGGTATCCTACGAGCAGTACTTCGGGCCG	CASSERVSYEQYF	24	1.5088550933289744E-4	39	TCRBV02-01	TCRBV02	TCRBV02-01				01,03	TCRBD02-01	TCRBD02	TCRBD02-01				01,02	TCRBJ02-07*01	TCRBJ02	TCRBJ02-07	01				2	2	8	4	0	1	42	-1	57	61	63	24	In	VDJ
CGCACAGAGCAGGAGGACTCCGCCGTGTATCTCTGTGCCAGCAGCTTGGGAGGGAGGGCCTTCGGTGAGACCCAGTACTTCGGGCCA	CASSLGGRAFGETQYF	48	3.0177101866579487E-4	48	TCRBV07-08*01	TCRBV07	TCRBV07-08	01				TCRBD02-01*02	TCRBD02	TCRBD02-01	02				TCRBJ02-05*01	TCRBJ02	TCRBJ02-05	01				3	12	9	0	0	5	33	-1	47	54	66	48	In	VDJ
CTGGAGTCCGCCAGCACCAACCAGACATCTATGTACCTCTGTGCCAGCAGTCCGACAGGGAAAGGCACTGAAGCTTTCTTTGGACAA	CASSPTGKGTEAFF	50	3.14344811110203E-4	42	TCRBV28-01*01	TCRBV28	TCRBV28-01	01				TCRBD01-01*01	TCRBD01	TCRBD01-01	01				TCRBJ01-01*01	TCRBJ01	TCRBJ01-01	01				5	5	2	3	2	4	39	51	53	60	65	50	In	VDJ
GAGTCCGCCAGCACCAACCAGACATCTATGTACCTCTGTGCCATCCGACAGGGGGCGCTTAACGGAGATACGCAGTATTTTGGCCCA	CAIRQGALNGDTQYF	37	2.3261516022155023E-4	45	TCRBV28-01*01	TCRBV28	TCRBV28-01	01				TCRBD01-01*01	TCRBD01	TCRBD01-01	01				TCRBJ02-03*01	TCRBJ02	TCRBJ02-03	01				10	9	2	0	3	5	36	43	46	56	65	37	In	VDJ
GCATTTTCCCCTGACCCTGGAGTCTGCCAGGCCCTCACATACCTCTCAGTACCGTGGGGAGGTGCAGATACGCAGTATTTTGGCCCA		67	4.2122204688767204E-4	26	TCRBV25-01*01	TCRBV25	TCRBV25-01	01				TCRBD02-01*02	TCRBD02	TCRBD02-01	02				TCRBJ02-03*01	TCRBJ02	TCRBJ02-03	01				19	2	9	1	3	4	55	53	56	62	64	67	Out	VDJ
CACACCCTGCAGCCAGAAGACTCGGCCCTGTATCTCTGCGCCAGCAGCCAAGATCTCGGCGGATCCTACGAGCAGTACTTCGGGCCG	CASSQDLGGSYEQYF	15	9.43034433330609E-5	45	TCRBV04-03*01	TCRBV04	TCRBV04-03	01				TCRBD02-01	TCRBD02	TCRBD02-01				01,02	TCRBJ02-07*01	TCRBJ02	TCRBJ02-07	01				0	1	7	5	5	1	36	53	58	62	63	15	In	VDJ
ACCCTGCAGCCAGAAGACTCGGCCCTGTATCTCTGTGCCAGCAGCCAAGAAGGGGGCTCTGGGGCCAACGTCCTGACTTTCGGGGCC	CASSQEGGSGANVLTF	40	2.5147584888816243E-4	48	TCRBV04-02*01	TCRBV04	TCRBV04-02	01				TCRBD01-01*01	TCRBD01	TCRBD01-01	01				TCRBJ02-06*01	TCRBJ02	TCRBJ02-06	01				0	0	5	1	0	0	33	-1	50	-1	56	40	In	VDJ
GCTGTACCCTCTCAGACATCTGTGTACTTCTGTGCCAGCAGTGACTGACTAGCGGGAGGGGTAGACAATGAGCAGTTCTTCGGGCCA	CASSD*LAGGVDNEQFF	38	2.3890205644375428E-4	51	TCRBV06-04*01	TCRBV06	TCRBV06-04	01				TCRBD02-01*02	TCRBD02	TCRBD02-01	02				TCRBJ02-01*01	TCRBJ02	TCRBJ02-01	01				1	4	2	0	0	5	30	-1	46	60	64	38	Stop	VDJ
AGCTCCTTGGAGCTGGGGGACTCAGCCCTGTACTTCTGTGCCAGCAGCTTAAGGGCTAGCGGTTCCTACGAGCAGTACTTCGGGCCG	CASSLRASGSYEQYF	22	1.383117168884893E-4	45	TCRBV13-01*01	TCRBV13	TCRBV13-01	01				TCRBD02-01	TCRBD02	TCRBD02-01				01,02	TCRBJ02-07*01	TCRBJ02	TCRBJ02-07	01				2	1	4	5	4	1	36	51	55	62	63	22	In	VDJ
ACGTTGGCGTCTGCTGTACCCTCTCAGACATCTGTGTACTTCTGTGCCAGCAGTGACTCTGGGGCCAACGTCCTGACTTTCGGGGCC	CASSDSGANVLTF	36	2.2632826399934615E-4	39	TCRBV06-04*01	TCRBV06	TCRBV06-04	01											TCRBJ02-06*01	TCRBJ02	TCRBJ02-06	01				3	0	0	0	0	0	42	-1	-1	-1	56	36	In	VJ
AAGATCCAGCCCTCAGAACCCAGGGACTCAGCTGTGTACTTCTGTGCCAGCAGTTTAGCAGATGGGGGTGGCTACACCTTCGGTTCG	CASSLADGGGYTF	20	1.2573792444408121E-4	39	TCRBV12-03/12-04*01	TCRBV12	TCRBV12-03/12-04	01								TCRBD01,TCRBD02	TCRBD01-01,TCRBD02-01		TCRBJ01-02*01	TCRBJ01	TCRBJ01-02	01				0	0	6	1	4	7	42	59	63	-1	68	20	In	VDJ
ATCCGGTCCACAAAGCTGGAGGACTCAGCCATGTACTTCTGTGCCAGCAGCTACGTCGGGACACCCTTCGGCTACACCTTCGGTTCG	CASSYVGTPFGYTF	48	3.0177101866579487E-4	42	TCRBV02-01	TCRBV02	TCRBV02-01				01,03	TCRBD01-01*01	TCRBD01	TCRBD01-01	01				TCRBJ01-02*01	TCRBJ01	TCRBJ01-02	01				6	6	0	6	7	8	39	50	57	63	69	48	In	VDJ
CTGACAGTGACCAGTGCCCATCCTGAAGACAGCAGCTTCTACATCTGCAGTGCTAGAGATCAGGCGGAAGAGCAGTACTTCGGGCCG	CSARDQAEEQYF	60	3.772137733322436E-4	36	TCRBV20	TCRBV20				TCRBV20-01,TCRBV20-or09_02						TCRBD01,TCRBD02	TCRBD01-01,TCRBD02-01		TCRBJ02-07*01	TCRBJ02	TCRBJ02-07	01				0	5	4	4	1	7	45	59	60	64	69	60	In	VDJ
ACCTTGGAGCTGGGGGACTCGGCCCTTTATCTTTGCGCCAGCAGCTTGGCCCCTAGCGCCCCTTACAATGAGCAGTTCTTCGGGCCA	CASSLAPSAPYNEQFF	48	3.0177101866579487E-4	48	TCRBV05-01*01	TCRBV05	TCRBV05-01	01				TCRBD02-01	TCRBD02	TCRBD02-01				01,02	TCRBJ02-01*01	TCRBJ02	TCRBJ02-01	01				0	5	4	6	3	4	33	49	52	58	63	48	In	VDJ
NNNNTGTCGGCTGCTCCCTCCCAGACATCTGTGTACTTCTGTGCCAGCAGTGGACGCAGGGGGCAGGGGGAGCAGTACTTCGGGCCG	CASSGRRGQGEQYF	32	2.0118067911052993E-4	42	TCRBV06	TCRBV06				TCRBV06-01,TCRBV06-05		TCRBD01-01*01	TCRBD01	TCRBD01-01	01				TCRBJ02-07*01	TCRBJ02	TCRBJ02-07	01				4	5	4	0	4	7	39	52	56	64	69	32	In	VDJ
CCTCAGAACCGGGAGACACGGCACTGTATCTCTGCGCCAGCAGTCAGTCCCGGGACAGGGGACACCGGGGAGCTGTTTTTTGGAGAA		41	2.5776274511036645E-4	49	TCRBV23-01*01	TCRBV23	TCRBV23-01	01				TCRBD01-01*01	TCRBD01	TCRBD01-01	01				TCRBJ02-02*01	TCRBJ02	TCRBJ02-02	01				3	0	0	2	5	3	32	46	51	-1	61	41	Out	VDJ
AAGATCCAGCCTGCAGAGCTTGGGGACTCGGCCGTGTATCTCTGTGCCAGCAGCGAGACAGGGAAAAACATTCAGTACTTCGGCGCC	CASSETGKNIQYF	34	2.1375447155493806E-4	39	TCRBV11-03*01	TCRBV11	TCRBV11-03	01				TCRBD01-01*01	TCRBD01	TCRBD01-01	01				TCRBJ02-04*01	TCRBJ02	TCRBJ02-04	01				5	0	2	3	2	4	42	54	56	-1	63	34	In	VDJ
CTGTCCCTAGAGTCTGCCATCCCCAACCAGACAGCTCTTTACTTCTGTGCCACCAGTGACCGGGACCTCTCGTGGTTCTTCGGGCCA	CATSDRDLSWFF	24	1.5088550933289744E-4	36	TCRBV24-01*01	TCRBV24	TCRBV24-01	01								TCRBD01,TCRBD02	TCRBD01-01,TCRBD02-01		TCRBJ02-01*01	TCRBJ02	TCRBJ02-01	01				4	8	0	7	2	15	45	59	61	66	74	24	In	VDJ
AATCCTGTCCTCAGAACCGGGAGACACGGCACTGTATCTCTGCGCCAGCGGGAACAGGGTGGGAATCAGCCCCAGCATTTTGGTGAT		23	1.445986131106934E-4	41	TCRBV23-01*01	TCRBV23	TCRBV23-01	01				TCRBD01-01*01	TCRBD01	TCRBD01-01	01				TCRBJ01-05*01	TCRBJ01	TCRBJ01-05	01				8	4	3	3	4	4	40	49	53	59	63	23	Out	VDJ
CACACCCTGCAGCCAGAAGACTCGGCCCTGTATCTCTGTGCCAGCAGCCAAGACCCCACAGGGAGCTACGAGCAGTACTTCGGGCCG	CASSQDPTGSYEQYF	27	1.6974619799950963E-4	45	TCRBV04-02*01	TCRBV04	TCRBV04-02	01				TCRBD01-01*01	TCRBD01	TCRBD01-01	01				TCRBJ02-07*01	TCRBJ02	TCRBJ02-07	01				0	2	3	3	4	3	36	53	57	63	65	27	In	VDJ
ATCCGCTCACCAGGCCTGGGGGACGCAGCCATGTACCTGTGTGCCACCAGCAGAGATTTCGGGGGTACTGAAGCTTTCTTTGGACAA	CATSRDFGGTEAFF	46	2.891972262213868E-4	42	TCRBV15-01*02	TCRBV15	TCRBV15-01	02				TCRBD02-01*01	TCRBD02	TCRBD02-01	01				TCRBJ01-01*01	TCRBJ01	TCRBJ01-01	01				0	1	8	2	3	5	39	56	59	65	66	46	In	VDJ
ATCCAGCCCTCAGAACCCAGGGACTCAGCTGTGTACTTCTGTGCCAGCAGTACCTACAAGAACACCGGGGAGCTGTTTTTTGGAGAA	CASSTYKNTGELFF	52	3.269186035546111E-4	42	TCRBV12	TCRBV12				TCRBV12-03/12-04,TCRBV12-04						TCRBD01,TCRBD02	TCRBD01-01,TCRBD02-01		TCRBJ02-02*01	TCRBJ02	TCRBJ02-02	01				5	1	3	6	4	1	39	51	55	58	59	52	In	VDJ
CTAGAGTCTGCCATCCCCAACCAGACAGCTCTTTACTTCTGTGCCACCAGTGGGCGGACAGTCACTTATGGCTACACCTTCGGTTCG	CATSGRTVTYGYTF	19	1.1945102822187714E-4	42	TCRBV24-01*01	TCRBV24	TCRBV24-01	01				TCRBD01-01*01	TCRBD01	TCRBD01-01	01				TCRBJ01-02*01	TCRBJ01	TCRBJ01-02	01				5	5	1	5	3	5	39	52	55	61	66	19	In	VDJ
ATCCGGTCCACAAAGCTGGAGGACTCAGCCATGTACTTCTGTGCCAGCAACGGACAGCTATTGAACACTGAAGCTTTCTTTGGACAA	CASNGQLLNTEAFF	30	1.886068866661218E-4	42	TCRBV02-01	TCRBV02	TCRBV02-01				01,03	TCRBD01-01*01	TCRBD01	TCRBD01-01	01				TCRBJ01-01*01	TCRBJ01	TCRBJ01-01	01				7	4	1	5	2	0	39	49	51	57	61	30	In	VDJ
ATCCGGTCCACAAAGCTGGAGGACTCAGCCATGTACTTCTGTGCCAGCAGTGATTCGTATAGCAATCAGCCCCAGCATTTTGGTGAT	CASSDSYSNQPQHF	24	1.5088550933289744E-4	42	TCRBV02-01	TCRBV02	TCRBV02-01				01,03	TCRBD02-01	TCRBD02	TCRBD02-01				01,02	TCRBJ01-05*01	TCRBJ01	TCRBJ01-05	01				3	0	5	9	4	0	39	53	57	-1	59	24	In	VDJ
TGCTCCCTCCCAGACATCTGTGTACTTCTGTGCCAGCGTTTGAACTAGTAGCGGGGGGGGGATTCCCACGAGCAGTACTTCGGGCCG		43	2.703365375547746E-4	53	TCRBV06	TCRBV06				TCRBV06-01,TCRBV06-05,TCRBV06-06		TCRBD02-01*01	TCRBD02	TCRBD02-01	01				TCRBJ02-07*01	TCRBJ02	TCRBJ02-07	01				8	8	5	0	11	5	28	37	48	59	67	43	Out	VDJ
TCCGCTACCAGCTCCCAGACATCTGTGTACTTCTGTGCCATCAGTGATCAAAGTTCGGGCTCGCCCTACGAGCAGTACTTCGGGCCG	CAISDQSSGSPYEQYF	37	2.3261516022155023E-4	48	TCRBV10-03*01	TCRBV10	TCRBV10-03	01								TCRBD01,TCRBD02	TCRBD01-01,TCRBD02-01		TCRBJ02-07*01	TCRBJ02	TCRBJ02-07	01				3	4	8	0	9	2	33	47	56	60	64	37	In	VDJ
CGGTCCACAAAGCTGGAGGACTCAGCCATGTACTTCTGTGCCAGCAGTGAATTTGGGACAGGGGCATTTGAAGCTTTCTTTGGACAA	CASSEFGTGAFEAFF	28	1.7603309422171368E-4	45	TCRBV02-01	TCRBV02	TCRBV02-01				01,03	TCRBD01-01*01	TCRBD01	TCRBD01-01	01				TCRBJ01-01*01	TCRBJ01	TCRBJ01-01	01				2	4	0	2	3	7	36	51	54	64	68	28	In	VDJ
CACACCCTGCAGCCAGAAGACTCGGCCCTGTATCTCTGCGCCAGCAGCCAAGGGACAGGGGTGAACTACGAGCAGTACTTCGGGCCG	CASSQGTGVNYEQYF	38	2.3890205644375428E-4	45	TCRBV04-03*01	TCRBV04	TCRBV04-03	01				TCRBD01-01*01	TCRBD01	TCRBD01-01	01				TCRBJ02-07*01	TCRBJ02	TCRBJ02-07	01				1	4	1	2	0	3	36	-1	52	61	65	38	In	VDJ
CGGCCCAAAAGAACCCGACAGCTTTCTATCTCTGTGCCAGTTCCCCGGGCTAGCGGGAGCTCCTACAATGAGCAGTTCTTCGGGCCA		34	2.1375447155493806E-4	49	TCRBV19-01*01	TCRBV19	TCRBV19-01	01				TCRBD02-01*02	TCRBD02	TCRBD02-01	02				TCRBJ02-01*01	TCRBJ02	TCRBJ02-01	01				8	0	4	2	8	0	32	41	49	-1	59	34	Out	VDJ
CTGACTGTGAGCAACATGAGCCCTGAAGACAGCAGCATATATCTCTGCAGCGGGGCTAGCGGATACAATGAGCAGTTCTTCGGGCCA	CSGASGYNEQFF	32	2.0118067911052993E-4	36	TCRBV29-01	TCRBV29	TCRBV29-01				01,02,03	TCRBD02-01	TCRBD02	TCRBD02-01				01,02	TCRBJ02-01*01	TCRBJ02	TCRBJ02-01	01				7	1	4	5	3	4	45	52	55	62	63	32	In	VDJ
CAACTCTGACTGTGAGCAACATGAGCCCTGAAGACAGCAGCATATATCTCTGCAGCGTTGAGGGGGCAGCCCCAGCATTTTGGTGAT		33	2.0746757533273398E-4	31	TCRBV29-01*01	TCRBV29	TCRBV29-01	01								TCRBD01,TCRBD02	TCRBD01-01,TCRBD02-01		TCRBJ01-05*01	TCRBJ01	TCRBJ01-05	01				3	0	6	1	0	7	50	-1	61	-1	66	33	Out	VDJ
CTGAATGTGAACGCCTTGGAGCTGGACGACTCGGCCCTGTATCTCTGTGCCAGCAGCCCGGATGGCTTGGAGCAGTTCTTCGGGCCA	CASSPDGLEQFF	20	1.2573792444408121E-4	36	TCRBV05-04*01	TCRBV05	TCRBV05-04	01								TCRBD01,TCRBD02	TCRBD01-01,TCRBD02-01		TCRBJ02-01*01	TCRBJ02	TCRBJ02-01	01				4	7	1	8	2	10	45	57	59	62	69	20	In	VDJ
ACCCTGCAGCCAGAAGACTCGGCCCTGTATCTCTGTGCCAGCAGCCAAGATGAGGGGACAGGCGACGCGCCCCAGCATTTTGGTGAT	CASSQDEGTGDAPQHF	39	2.4518895266595835E-4	48	TCRBV04-02*01	TCRBV04	TCRBV04-02	01				TCRBD01-01*01	TCRBD01	TCRBD01-01	01				TCRBJ01-05*01	TCRBJ01	TCRBJ01-05	01				0	6	0	4	4	9	33	50	54	62	68	39	In	VDJ
CAGCCTGCAGAGCTTGGGGACTCGGCCGTGTATCTCTGTGCCAGCAGCGAAACCGGGACGGTGAATTCACCCCTCCACTTTGGGAAT	CASSETGTVNSPLHF	13	8.172965088865278E-5	45	TCRBV11-03*01	TCRBV11	TCRBV11-03	01								TCRBD01,TCRBD02	TCRBD01-01,TCRBD02-01		TCRBJ01-06*01	TCRBJ01	TCRBJ01-06	01				5	4	0	7	6	7	36	48	54	59	63	13	In	VDJ
ACGGAGTCAGGGGACACAGCACTGTATTTCTGTGCCAGCAGCAAATCGCGGTAACAGCATAACACCGGGGAGCTGTTTTTTGGAGAA	CASSKSR*QHNTGELFF	25	1.571724055551015E-4	51	TCRBV21-01*01	TCRBV21	TCRBV21-01	01								TCRBD01,TCRBD02	TCRBD01-01,TCRBD02-01		TCRBJ02-02*01	TCRBJ02	TCRBJ02-02	01				2	3	3	5	8	2	30	45	53	57	60	25	Stop	VDJ
TCGGCTGCTCCCTCCCAGACATCTGTGTACTTCTGTGCCAGCACCCGAGGGTGGGCAGGGGACACCGGGGAGCTGTTTTTTGGAGAA	CASTRGWAGDTGELFF	52	3.269186035546111E-4	48	TCRBV06	TCRBV06				TCRBV06-01,TCRBV06-05		TCRBD01-01*01	TCRBD01	TCRBD01-01	01				TCRBJ02-02*01	TCRBJ02	TCRBJ02-02	01				7	0	4	2	12	3	33	43	55	-1	61	52	In	VDJ
TCGGCTGCTCCCTCCCAGACATCTGTGTACTTCTGTGCCAGCAGTTACTCTCCGGGACAGGGGGCGGAGAAACTGTTTTTTGGCAGT	CASSYSPGQGAEKLFF	47	2.9548412244359085E-4	48	TCRBV06-05*01	TCRBV06	TCRBV06-05	01				TCRBD01-01*01	TCRBD01	TCRBD01-01	01				TCRBJ01-04*01	TCRBJ01	TCRBJ01-04	01				0	4	0	0	3	11	33	50	53	65	69	47	In	VDJ
ACGTTGGCGTCTGCTGTACCCTCTCAGACATCTGTGTACTTCTGTGCCAGCAGTCAGGGGGCGAACACTGAAGCTTTCTTTGGACAA	CASSQGANTEAFF	47	2.9548412244359085E-4	39	TCRBV06-04*01	TCRBV06	TCRBV06-04	01				TCRBD01-01*01	TCRBD01	TCRBD01-01	01				TCRBJ01-01*01	TCRBJ01	TCRBJ01-01	01				5	0	4	0	0	1	42	-1	54	-1	62	47	In	VDJ
ACAAAGCTGGAGGACTCAGCCATGTACTTCTGTGCCAGCACTGGAGAAGGGACTAGCGGAAACACCGGGGAGCTGTTTTTTGGAGAA	CASTGEGTSGNTGELFF	18	1.1316413199967308E-4	51	TCRBV02-01	TCRBV02	TCRBV02-01				01,03	TCRBD02-01	TCRBD02	TCRBD02-01				01,02	TCRBJ02-02*01	TCRBJ02	TCRBJ02-02	01				7	1	0	5	8	2	30	40	48	59	60	18	In	VDJ
CCAGTCCACGGAGTCAGGGGACACAGCACTGTATTTCTGTGCCAGCAGCAAGGAACCGCCCGGTCCTACGAGCAGTACTTCGGGCCG		20	1.2573792444408121E-4	44	TCRBV21-01*01	TCRBV21	TCRBV21-01	01								TCRBD01,TCRBD02	TCRBD01-01,TCRBD02-01		TCRBJ02-07*01	TCRBJ02	TCRBJ02-07	01				3	9	1	8	0	1	37	-1	51	54	63	20	Out	VDJ
ATCCGGTCCACAAAGCTGGAGGACTCAGCCATGTACTTCTGTGCCAGCAGCCCCTGGCAAGGGTACTATGGCTACACCTTCGGTTCG	CASSPWQGYYGYTF	24	1.5088550933289744E-4	42	TCRBV02-01	TCRBV02	TCRBV02-01				01,03					TCRBD01,TCRBD02	TCRBD01-01,TCRBD02-01		TCRBJ01-02*01	TCRBJ01	TCRBJ01-02	01				6	1	5	3	9	3	39	50	59	63	64	24	In	VDJ
CCTGCAGAACTGGAGGATTCTGGAGTTTATTTCTGTGCCAGCAGTCAATTGACCTGGGCTGGGAACACTGAAGCTTTCTTTGGACAA	CASSQLTWAGNTEAFF	25	1.571724055551015E-4	48	TCRBV14-01*01	TCRBV14	TCRBV14-01	01				TCRBD01-01*01	TCRBD01	TCRBD01-01	01				TCRBJ01-01*01	TCRBJ01	TCRBJ01-01	01				2	3	8	0	7	1	33	48	55	59	62	25	In	VDJ
GTGAACGCCTTGTTGCTGGGGGACTCGGCCCTCTATCTCTGTGCCAGCAGCTTGGCGTATATGGTATGCGAGCAGTTCTTCGGGCCA	CASSLAYMVCEQFF	23	1.445986131106934E-4	42	TCRBV05-06*01	TCRBV05	TCRBV05-06	01								TCRBD01,TCRBD02	TCRBD01-01,TCRBD02-01		TCRBJ02-01*01	TCRBJ02	TCRBJ02-01	01				0	5	0	10	7	10	39	55	62	64	69	23	In	VDJ
CATCCTGAAGACAGCAGCTTCTACATCTGCAGTGCTAGAGAGAGTGGGGTTACAGGGGGATCCCCCTACGAGCAGTACTTCGGGCCG	CSARESGVTGGSPYEQYF	14	8.801654711085684E-5	54	TCRBV20	TCRBV20				TCRBV20-01,TCRBV20-or09_02		TCRBD01-01*01	TCRBD01	TCRBD01-01	01				TCRBJ02-07*01	TCRBJ02	TCRBJ02-07	01				0	5	3	1	10	2	27	41	51	59	64	14	In	VDJ
ATCCAGCCCTCAGAACCCAGGGACTCAGCTGTGTACTTCTGTGCCAGCAGTCGGGATCCCTCCTACAATGAGCAGTTCTTCGGGCCA	CASSRDPSYNEQFF	21	1.3202482066628526E-4	42	TCRBV12	TCRBV12				TCRBV12-03/12-04,TCRBV12-04		TCRBD02-01*02	TCRBD02	TCRBD02-01	02				TCRBJ02-01*01	TCRBJ02	TCRBJ02-01	01				5	3	8	3	0	0	39	-1	51	56	59	21	In	VDJ
CACACCCTGCAGCCAGAAGACTCGGCCCTGTATCTCTGCGCCAGCAGCCAACGGACAGGGGGCATCTACGAGCAGTACTTCGGGCCG	CASSQRTGGIYEQYF	27	1.6974619799950963E-4	45	TCRBV04-03*01	TCRBV04	TCRBV04-03	01				TCRBD01-01*01	TCRBD01	TCRBD01-01	01				TCRBJ02-07*01	TCRBJ02	TCRBJ02-07	01				2	2	1	0	1	3	36	51	52	63	65	27	In	VDJ
GAGTTCTAAGAAGCTCCTTCTCAGTGACTCTGGCTTCTATCTCTGTGCCCGCGAGGAACTCGTGGTTATGGCTACACCTTCGGTTCG		21	1.3202482066628526E-4	38	TCRBV30-01	TCRBV30	TCRBV30-01				01,05	TCRBD02-01*02	TCRBD02	TCRBD02-01	02				TCRBJ01-02*01	TCRBJ01	TCRBJ01-02	01				8	10	11	1	3	5	43	49	52	56	66	21	Out	VDJ
AATTCCCTGGAGCTTGGTGACTCTGCTGTGTATTTCTGTGCCAGCAGCCAAGATGGTGGTTTCGGGGAGACCCAGTACTTCGGGCCA	CASSQDGGFGETQYF	35	2.200413677771421E-4	45	TCRBV03-01/03-02*01	TCRBV03	TCRBV03-01/03-02	01				TCRBD02-01	TCRBD02	TCRBD02-01				01,02	TCRBJ02-05*01	TCRBJ02	TCRBJ02-05	01				0	0	8	4	9	5	36	53	62	-1	66	35	In	VDJ
GTGACCAGTGCCCATCCTGAAGACAGCAGCTTCTACATCTGCAGTGCTCCTCCGACTAGCGGGTACTACGAGCAGTACTTCGGGCCG	CSAPPTSGYYEQYF	9	5.658206599983654E-5	42	TCRBV20	TCRBV20				TCRBV20-01,TCRBV20-or09_02		TCRBD02-01	TCRBD02	TCRBD02-01				01,02	TCRBJ02-07*01	TCRBJ02	TCRBJ02-07	01				5	2	2	4	5	3	39	48	53	63	65	9	In	VDJ
NNNNNNNTGAAGATCCAGCCCTCAGAACCCAGGGACTCAGCTGTGTACTTCTGTGCCAGCAGTCGGGATACGCAGTATTTTGGCCCA	CASSRDTQYF	12	7.544275466644872E-5	30	TCRBV12-03/12-04*01	TCRBV12	TCRBV12-03/12-04	01				TCRBD02-01	TCRBD02	TCRBD02-01				01,02	TCRBJ02-03*01	TCRBJ02	TCRBJ02-03	01				5	0	8	5	0	6	51	-1	63	-1	66	12	In	VDJ
AGTTCTAAGAAGCTCCTTCTCAGTGACTCTGGCTTCTATCTCTGTGCCCTCCGGACCCTTAATAATTCACCCCTCCACTTTGGGAAT	CALRTLNNSPLHF	18	1.1316413199967308E-4	39	TCRBV30-01	TCRBV30	TCRBV30-01				01,05					TCRBD01,TCRBD02	TCRBD01-01,TCRBD02-01		TCRBJ01-06*01	TCRBJ01	TCRBJ01-06	01				8	5	1	7	4	5	42	48	52	56	61	18	In	VDJ
CAGCGCACAGAGCGGGGGGACTCAGCCGTGTATCTCTGTGCCAGCAGCGTAGCGGCGGGAGGGTACAATGAGCAGTTCTTCGGGCCA	CASSVAAGGYNEQFF	53	3.332054997768152E-4	45	TCRBV07-03*01	TCRBV07	TCRBV07-03	01				TCRBD02-01*02	TCRBD02	TCRBD02-01	02				TCRBJ02-01*01	TCRBJ02	TCRBJ02-01	01				5	0	7	0	6	4	36	48	54	-1	63	53	In	VDJ
ACTCTGGAGTCCGCTACCAGCTCCCAGACATCTGTGTACTTCTGTGCCATCAGTGGAAGCAACACCGGGGAGCTGTTTTTTGGAGAA	CAISGSNTGELFF	27	1.6974619799950963E-4	39	TCRBV10-03*01	TCRBV10	TCRBV10-03	01				TCRBD02-01	TCRBD02	TCRBD02-01				01,02	TCRBJ02-02*01	TCRBJ02	TCRBJ02-02	01				4	0	6	7	2	2	42	55	57	-1	60	27	In	VDJ
CCTGGAGTCTGCCAGGCCCTCACATACCTCTCAGTACCTCTGTGCCAGCAGTGCCCAAGGGACACCGATGGCTACACCTTCGGTTCG		31	1.9489378288832586E-4	41	TCRBV25-01*01	TCRBV25	TCRBV25-01	01				TCRBD01-01*01	TCRBD01	TCRBD01-01	01				TCRBJ01-02*01	TCRBJ01	TCRBJ01-02	01				4	3	0	6	5	6	40	53	58	64	67	31	Out	VDJ
CCTGCAGAGCTTGGGGACTCGGCCGTGTATCTCTGTGCCAGCAGCTTAGAGAAGATGGGGGAGAACTACGAGCAGTACTTCGGGCCG	CASSLEKMGENYEQYF	28	1.7603309422171368E-4	48	TCRBV11-03*01	TCRBV11	TCRBV11-03	01								TCRBD01,TCRBD02	TCRBD01-01,TCRBD02-01		TCRBJ02-07*01	TCRBJ02	TCRBJ02-07	01				0	4	6	1	6	3	33	50	56	61	65	28	In	VDJ
AGGCTGGAGTTGGCTGCTCCCTCCCAGACATCTGTGTACTTCTGTGCCAGCAGTTACGGAAGGGACTATGGCTACACCTTCGGTTCG	CASSYGRDYGYTF	68	4.275089431098761E-4	39	TCRBV06-06*01	TCRBV06	TCRBV06-06	01								TCRBD01,TCRBD02	TCRBD01-01,TCRBD02-01		TCRBJ01-02*01	TCRBJ01	TCRBJ01-02	01				2	0	5	3	3	3	42	57	60	-1	64	68	In	VDJ
ATCCAGCGCACAGAGCGGGGGGACTCAGCCGTGTATCTCTGTGCCAGCAGCTTCGGACAGTATAATTCACCCCTCCACTTTGGGAAT	CASSFGQYNSPLHF	26	1.6345930177730556E-4	42	TCRBV07-03*01	TCRBV07	TCRBV07-03	01				TCRBD01-01*01	TCRBD01	TCRBD01-01	01				TCRBJ01-06*01	TCRBJ01	TCRBJ01-06	01				3	0	1	5	1	4	39	53	54	-1	60	26	In	VDJ
CAGCCTGCAGAGCTTGAGGACTCGGCCGTGTATCTCTGTGCCAGCAGCCCCATAGACCTTAGCTCCTACGAGCAGTACTTCGGGCCG	CASSPIDLSSYEQYF	14	8.801654711085684E-5	45	TCRBV11	TCRBV11				TCRBV11-02,TCRBV11-03						TCRBD01,TCRBD02	TCRBD01-01,TCRBD02-01		TCRBJ02-07*01	TCRBJ02	TCRBJ02-07	01				5	5	2	7	6	0	36	48	54	57	62	14	In	VDJ
AGATCCAGTCCACGGAGTCAGGGGACACAGCACTGTATTTCTGTGCCAGCCGGCGGACAGGGGGCGCATGGCTACACCTTCGGTTCG		11	6.915585844424466E-5	40	TCRBV21-01*01	TCRBV21	TCRBV21-01	01				TCRBD01-01*01	TCRBD01	TCRBD01-01	01				TCRBJ01-02*01	TCRBJ01	TCRBJ01-02	01				8	2	1	0	4	6	41	50	54	65	67	11	Out	VDJ
AATGTGAACGCCTTGTTGCTGGGGGACTCGGCCCTCTATCTCTGTGCCAGCAGCGTTCAGGGTGACTATGGCTACACCTTCGGTTCG	CASSVQGDYGYTF	17	1.0687723577746903E-4	39	TCRBV05-06*01	TCRBV05	TCRBV05-06	01				TCRBD01-01*01	TCRBD01	TCRBD01-01	01				TCRBJ01-02*01	TCRBJ01	TCRBJ01-02	01				4	2	4	3	3	3	42	54	57	62	64	17	In	VDJ
CAGTCCACGGAGTCAGGGGACACAGCACTGTATTTCTGTGCCAGCAGCAAAGCGTCCTAACATCTCTACGAGCAGTACTTCGGGCCG	CASSKAS*HLYEQYF	17	1.0687723577746903E-4	45	TCRBV21-01*01	TCRBV21	TCRBV21-01	01								TCRBD01,TCRBD02	TCRBD01-01,TCRBD02-01		TCRBJ02-07*01	TCRBJ02	TCRBJ02-07	01				0	3	3	6	6	3	36	53	59	62	65	17	Stop	VDJ
CACACCCTGCAGCCAGAAGACTCGGCCCTGTATCTCTGTGCCAGCAGCCAAGATGGGACTAACACCGGGGAGCTGTTTTTTGGAGAA	CASSQDGTNTGELFF	25	1.571724055551015E-4	45	TCRBV04-02*01	TCRBV04	TCRBV04-02	01				TCRBD02-01	TCRBD02	TCRBD02-01				01,02	TCRBJ02-02*01	TCRBJ02	TCRBJ02-02	01				0	0	0	10	1	2	36	53	54	-1	60	25	In	VDJ
NTGTCGGCTGCTCCCTCCCAGACATCTGTGTACTTCTGTGCCAGCAGTGAGCTAGCGGGAGGCACAGATACGCAGTATTTTGGCCCA	CASSELAGGTDTQYF	37	2.3261516022155023E-4	45	TCRBV06-01*01	TCRBV06	TCRBV06-01	01				TCRBD02-01*02	TCRBD02	TCRBD02-01	02				TCRBJ02-03*01	TCRBJ02	TCRBJ02-03	01				3	0	4	2	1	1	36	50	51	-1	61	37	In	VDJ
GCCCATCCTGAAGACAGCAGCTTCTACATCTGCAGTGCTAGAGATGGGGAAACCGGGGGGGACACCGGGGAGCTGTTTTTTGGAGAA	CSARDGETGGDTGELFF	20	1.2573792444408121E-4	51	TCRBV20	TCRBV20				TCRBV20-01,TCRBV20-or09_02		TCRBD02-01*01	TCRBD02	TCRBD02-01	01				TCRBJ02-02*01	TCRBJ02	TCRBJ02-02	01				0	0	8	0	9	3	30	44	53	-1	61	20	In	VDJ
GGGGACACAGCACTGTATTTCTGTGCCAGCAGCAAAGGTTTCCGGGACAGGGCTTCATATAGCAATCAGCCCCAGCATTTTGGTGAT	CASSKGFRDRASYSNQPQHF	23	1.445986131106934E-4	60	TCRBV21-01*01	TCRBV21	TCRBV21-01	01				TCRBD01-01*01	TCRBD01	TCRBD01-01	01				TCRBJ01-05*01	TCRBJ01	TCRBJ01-05	01				1	7	0	3	6	0	21	37	43	52	59	23	In	VDJ
CAGGTAGTGCGAGGAGATTCGGCAGCTTATTTCTGTGCCAGCTCACCACTACCGGACAGTTTTTCACAAGAGCAGTACTTCGGGCCG	CASSPLPDSFSQEQYF	18	1.1316413199967308E-4	48	TCRBV18-01*01	TCRBV18	TCRBV18-01	01				TCRBD01-01*01	TCRBD01	TCRBD01-01	01				TCRBJ02-07*01	TCRBJ02	TCRBJ02-07	01				1	10	1	5	4	7	33	49	53	59	69	18	In	VDJ
TCGGCTGCTCCCTCCCAGACATCTGTGTACTTCTGTGCCAGCTCATCGGGGTCCGGGACGTCTTACAATGAGCAGTTCTTCGGGCCA	CASSSGSGTSYNEQFF	42	2.640496413325705E-4	48	TCRBV06	TCRBV06				TCRBV06-01,TCRBV06-05						TCRBD01,TCRBD02	TCRBD01-01,TCRBD02-01		TCRBJ02-01*01	TCRBJ02	TCRBJ02-01	01				8	4	0	7	12	4	33	42	54	59	63	42	In	VDJ
ATCCGGTCCACAAAGCTGGAGGACTCAGCCATGTACTTCTGTGCCAGCTACGGCCGGGACCATAACTACGAGCAGTACTTCGGGCCG	CASYGRDHNYEQYF	15	9.43034433330609E-5	42	TCRBV02-01	TCRBV02	TCRBV02-01				01,03					TCRBD01,TCRBD02	TCRBD01-01,TCRBD02-01		TCRBJ02-07*01	TCRBJ02	TCRBJ02-07	01				8	5	0	7	7	3	39	48	55	60	65	15	In	VDJ
CTCACTGTGACATCGGCCCAAAAGAACCCGACAGCTTTCTATCTCTGTGCCAGTAGTCCTACAAGTGAGACCCAGTACTTCGGGCCA	CASSPTSETQYF	26	1.6345930177730556E-4	36	TCRBV19-01*01	TCRBV19	TCRBV19-01	01								TCRBD01,TCRBD02	TCRBD01-01,TCRBD02-01		TCRBJ02-05*01	TCRBJ02	TCRBJ02-05	01				5	3	3	6	3	5	45	57	60	63	66	26	In	VDJ
TCGGCTGCTCCCTCCCAGACATCTGTGTACTTCTGTGCCAGCAGTGAAGCCCAGGGAGGGGGCACAGATACGCAGTATTTTGGCCCA	CASSEAQGGGTDTQYF	36	2.2632826399934615E-4	48	TCRBV06-01*01	TCRBV06	TCRBV06-01	01				TCRBD02-01*02	TCRBD02	TCRBD02-01	02				TCRBJ02-03*01	TCRBJ02	TCRBJ02-03	01				0	1	9	0	3	1	33	50	53	60	61	36	In	VDJ
GAGCGGGGGGACTCAGCCGTGTATCTCTGTGCCAGCAGCTTAACCAATGCAGGGCCGATCATGAACACTGAAGCTTTCTTTGGACAA	CASSLTNAGPIMNTEAFF	49	3.0805791488799895E-4	54	TCRBV07-03*01	TCRBV07	TCRBV07-03	01				TCRBD01-01*01	TCRBD01	TCRBD01-01	01				TCRBJ01-01*01	TCRBJ01	TCRBJ01-01	01				0	7	4	3	5	0	27	44	49	54	61	49	In	VDJ
CTACACGCCCTGCAGCCAGAAGACTCAGCCCTGTATCTCTGCGCCAGCAGCCCCCATGGACAGAGTGATGGCTACACCTTCGGTTCG	CASSPHGQSDGYTF	19	1.1945102822187714E-4	42	TCRBV04-01*01	TCRBV04	TCRBV04-01	01				TCRBD01-01*01	TCRBD01	TCRBD01-01	01				TCRBJ01-02*01	TCRBJ01	TCRBJ01-02	01				4	4	1	5	5	6	39	52	57	63	67	19	In	VDJ
GCGTCTGCTGTACCCTCTCAGACATCTGTGTACTTCTGTGCCAGCAGTGACTCGGGGACTAGCTCGAATGAGCAGTTCTTCGGGCCA	CASSDSGTSSNEQFF	26	1.6345930177730556E-4	45	TCRBV06-04*01	TCRBV06	TCRBV06-04	01				TCRBD02-01	TCRBD02	TCRBD02-01				01,02	TCRBJ02-01*01	TCRBJ02	TCRBJ02-01	01				0	3	0	7	1	7	36	53	54	63	66	26	In	VDJ
GCCAGCACCAACCAGACATCTATGTACCTCTGTGCCAGCAGTTTATGGCCGAGTAGCGAAGCCTACAATGAGCAGTTCTTCGGGCCA	CASSLWPSSEAYNEQFF	17	1.0687723577746903E-4	51	TCRBV28-01*01	TCRBV28	TCRBV28-01	01				TCRBD02-01	TCRBD02	TCRBD02-01				01,02	TCRBJ02-01*01	TCRBJ02	TCRBJ02-01	01				0	3	5	6	6	2	30	47	53	58	61	17	In	VDJ
ACTGTGAGCAACATGAGCCCTGAAGACAGCAGCATATATCTCTGCAGCGTCCCGACACGAATTAACTATGGCTACACCTTCGGTTCG	CSVPTRINYGYTF	18	1.1316413199967308E-4	39	TCRBV29-01	TCRBV29	TCRBV29-01				01,02	TCRBD01-01*01	TCRBD01	TCRBD01-01	01				TCRBJ01-02*01	TCRBJ01	TCRBJ01-02	01				6	5	2	6	3	1	42	50	53	57	62	18	In	VDJ
GTCCCTAGAGTCTGCCATCCCCAACCAGACAGCTCTTTACTTCTGTGCCACCAGTGATTACAGGGTTACGAGCAGTACTTCGGGCCG		10	6.286896222204061E-5	38	TCRBV24-01*01	TCRBV24	TCRBV24-01	01				TCRBD01-01*01	TCRBD01	TCRBD01-01	01				TCRBJ02-07*01	TCRBJ02	TCRBJ02-07	01				2	1	3	3	0	4	43	-1	59	65	66	10	Out	VDJ
ATCCAGCAGGTAGTGCGAGGAGATTCGGCAGCTTATTTCTGTGCCAGCTCACCAGAGTCAGGGTCCTACGAGCAGTACTTCGGGCCG	CASSPESGSYEQYF	13	8.172965088865278E-5	42	TCRBV18-01*01	TCRBV18	TCRBV18-01	01				TCRBD01-01*01	TCRBD01	TCRBD01-01	01				TCRBJ02-07*01	TCRBJ02	TCRBJ02-07	01				2	0	4	3	4	1	39	54	58	-1	63	13	In	VDJ
NTGTCGGCTGCTCCCTCCCAGACATCTGTGTACTTCTGTGCCAGCAGTGAAGAACACTCTGGGGCCAACGTCCTGACTTTCGGGGCC	CASSEEHSGANVLTF	41	2.5776274511036645E-4	45	TCRBV06-01*01	TCRBV06	TCRBV06-01	01				TCRBD01-01*01	TCRBD01	TCRBD01-01	01				TCRBJ02-06*01	TCRBJ02	TCRBJ02-06	01				1	0	3	6	1	0	36	52	53	-1	56	41	In	VDJ
ATCCTGGAGTCGCCCAGCCCCAACCAGACCTCTCTGTACTTCTGTGCCAGCAGGACAGGGGCCACCGGGGAGCTGTTTTTTGGAGAA	CASRTGATGELFF	23	1.445986131106934E-4	39	TCRBV27-01*01	TCRBV27	TCRBV27-01	01				TCRBD01-01*01	TCRBD01	TCRBD01-01	01				TCRBJ02-02*01	TCRBJ02	TCRBJ02-02	01				6	1	2	2	0	4	42	-1	53	61	62	23	In	VDJ
ATCCAGCCTGCAGAGCTTGGGGACTCGGCCGTGTATCTCTGTGCCTCTGAGGGGAGGGGCAACACCGGGGAGCTGTTTTTTGGAGAA	CASEGRGNTGELFF	4	2.514758488881624E-5	42	TCRBV11-03*01	TCRBV11	TCRBV11-03	01				TCRBD02-01*02	TCRBD02	TCRBD02-01	02				TCRBJ02-02*01	TCRBJ02	TCRBJ02-02	01				11	2	9	0	6	2	39	45	51	58	60	4	In	VDJ
CTGAAGATCCAGCGCACAGAGCAGGAGGACTCCGCCGTGTATCTCTGTGCCAGCAGCTTGGGGGGCGACGAGCAGTACTTCGGGCCG	CASSLGGDEQYF	39	2.4518895266595835E-4	36	TCRBV07-08*01	TCRBV07	TCRBV07-08	01								TCRBD01,TCRBD02	TCRBD01-01,TCRBD02-01		TCRBJ02-07*01	TCRBJ02	TCRBJ02-07	01				3	1	6	0	1	5	45	59	60	66	67	39	In	VDJ
AAGATCCAGCCCTCAGAACCCAGGGACTCAGCTGTGTACTTCTGTGCCAGCAGTTTATTGGAGTCCGGGGAGCTGTTTTTTGGAGAA	CASSLLESGELFF	8	5.029516977763248E-5	39	TCRBV12-03/12-04*01	TCRBV12	TCRBV12-03/12-04	01				TCRBD02-01*02	TCRBD02	TCRBD02-01	02				TCRBJ02-02*01	TCRBJ02	TCRBJ02-02	01				2	1	10	2	2	6	42	57	59	63	64	8	In	VDJ
CACACCCTGCAGCCAGAAGACTCGGCCCTGTATCTCTGCGCCAGCAGCCAAGATACAGGGGGATTGTATGGCTACACCTTCGGTTCG	CASSQDTGGLYGYTF	13	8.172965088865278E-5	45	TCRBV04-03*01	TCRBV04	TCRBV04-03	01				TCRBD01-01*01	TCRBD01	TCRBD01-01	01				TCRBJ01-02*01	TCRBJ01	TCRBJ01-02	01				0	4	3	1	1	5	36	53	54	62	66	13	In	VDJ
GGGACTCAGCTGTGTACTTCTGTGCCAGCAGTCTGGTAACCCGGGACTAGCGGGAGAAGGGGGCTCTACGAGCAGTACTTCGGGCCG		10	6.286896222204061E-5	61	TCRBV12	TCRBV12				TCRBV12-03/12-04,TCRBV12-04		TCRBD02-01*02	TCRBD02	TCRBD02-01	02				TCRBJ02-07*01	TCRBJ02	TCRBJ02-07	01				5	9	0	2	10	3	20	32	42	56	65	10	Out	VDJ
CTGCAGCCAGAAGACTCGGCCCTGTATCTCTGCGCCAGCAGCCGCAAACTAACGGTCTCTGGGGCCAACGTCCTGACTTTCGGGGCC	CASSRKLTVSGANVLTF	17	1.0687723577746903E-4	51	TCRBV04-03*01	TCRBV04	TCRBV04-03	01				TCRBD02-01	TCRBD02	TCRBD02-01				01,02	TCRBJ02-06*01	TCRBJ02	TCRBJ02-06	01				4	5	3	9	4	0	30	43	47	51	56	17	In	VDJ
ACTCTGGAGTCCGCTACCAGCTCCCAGACATCTGTGTACTTCTGTGCCATCCGACAGGACCCATATTCAGGGCAGTACTTCGGGCCG	CAIRQDPYSGQYF	9	5.658206599983654E-5	39	TCRBV10-03*01	TCRBV10	TCRBV10-03	01				TCRBD01-01*01	TCRBD01	TCRBD01-01	01				TCRBJ02-07*01	TCRBJ02	TCRBJ02-07	01				8	13	2	4	1	9	42	51	52	58	71	9	In	VDJ
ACGGAGTCAGGGGACACAGCACTGTATTTCTGTGCCAGCAGCAAAAAGATGACTAGCGGGAGGGCCAATGAGCAGTTCTTCGGGCCA	CASSKKMTSGRANEQFF	31	1.9489378288832586E-4	51	TCRBV21-01*01	TCRBV21	TCRBV21-01	01				TCRBD02-01*02	TCRBD02	TCRBD02-01	02				TCRBJ02-01*01	TCRBJ02	TCRBJ02-01	01				2	1	2	0	5	6	30	45	50	64	65	31	In	VDJ
ACCAGTGCCCATCCTGAAGACAGCAGCTTCTACATCTGCAGTGCTGGGACTAGCGCTAGGGACACAGATACGCAGTATTTTGGCCCA	CSAGTSARDTDTQYF	17	1.0687723577746903E-4	45	TCRBV20	TCRBV20				TCRBV20-01,TCRBV20-or09_02		TCRBD02-01	TCRBD02	TCRBD02-01				01,02	TCRBJ02-03*01	TCRBJ02	TCRBJ02-03	01				5	7	0	6	0	2	36	-1	45	55	62	17	In	VDJ
CTGAAGATCCAGCGCACAGAGCAGGGGGACTCGGCCATGTATCTCTGTGCCAGCAGCTCCGACTACTACGAGCAGTACTTCGGGCCG	CASSSDYYEQYF	27	1.6974619799950963E-4	36	TCRBV07-09*01	TCRBV07	TCRBV07-09	01				TCRBD02-01	TCRBD02	TCRBD02-01				01,02	TCRBJ02-07*01	TCRBJ02	TCRBJ02-07	01				4	0	2	9	2	3	45	58	60	-1	65	27	In	VDJ
TCCGCTACCAGCTCCCAGACATCTGTGTACTTCTGTGCCATCAGTGAGTCGATGTTAGCGGGTTCCTACGAGCAGTACTTCGGGCCG	CAISESMLAGSYEQYF	13	8.172965088865278E-5	48	TCRBV10-03*01	TCRBV10	TCRBV10-03	01				TCRBD02-01	TCRBD02	TCRBD02-01				01,02	TCRBJ02-07*01	TCRBJ02	TCRBJ02-07	01				0	1	5	4	5	1	33	50	55	62	63	13	In	VDJ
CTGCAGCCAGAAGACTCAGCCCTGTATCTCTGCGCCAGCAGCCAAGATCTTCTGACTAGATTGAACACTGAAGCTTTCTTTGGACAA	CASSQDLLTRLNTEAFF	21	1.3202482066628526E-4	51	TCRBV04-01*01	TCRBV04	TCRBV04-01	01				TCRBD02-01	TCRBD02	TCRBD02-01				01,02	TCRBJ01-01*01	TCRBJ01	TCRBJ01-01	01				0	2	2	8	6	0	30	47	53	59	61	21	In	VDJ
GAATGTGAGCACCTTGGAGCTGGGGGACTCGGCCCTTTATCTTTGCGCCAGCAGCTCAGACAGGGATGCGAGCAGTACTTCGGGCCG		8	5.029516977763248E-5	38	TCRBV05-01*01	TCRBV05	TCRBV05-01	01				TCRBD01-01*01	TCRBD01	TCRBD01-01	01				TCRBJ02-07*01	TCRBJ02	TCRBJ02-07	01				3	3	2	3	2	6	43	56	58	65	68	8	Out	VDJ
GATCCAGTCCACGGAGTCAGGGGACACAGCACTGTATTTCTGTGCCAGCAGCAAGGACAGGGGAACACTGAAGCTTTCTTTGGACAA		6	3.772137733322436E-5	41	TCRBV21-01*01	TCRBV21	TCRBV21-01	01				TCRBD01-01*01	TCRBD01	TCRBD01-01	01				TCRBJ01-01*01	TCRBJ01	TCRBJ01-01	01				3	0	1	3	0	1	40	-1	54	-1	62	6	Out	VDJ
ACTCTGAAGATCCAGCGCACAGAGCAGGGGGACTCGGCCATGTATCTCTGTGCCAGCAGCGGAAGCTTAGAAGCTTTCTTTGGACAA	CASSGSLEAFF	88	5.532468675539572E-4	33	TCRBV07-09*01	TCRBV07	TCRBV07-09	01								TCRBD01,TCRBD02	TCRBD01-01,TCRBD02-01		TCRBJ01-01*01	TCRBJ01	TCRBJ01-01	01				5	6	1	8	0	8	48	-1	60	63	69	88	In	VDJ
CTGACAGTGACCAGTGCCCATCCTGAAGACAGCAGCTTCTACATCTGCAGTACCGGGGACAGGGCCTACGAGCAGTACTTCGGGCCG	CSTGDRAYEQYF	7	4.400827355542842E-5	36	TCRBV20	TCRBV20				TCRBV20-01,TCRBV20-or09_02		TCRBD01-01*01	TCRBD01	TCRBD01-01	01				TCRBJ02-07*01	TCRBJ02	TCRBJ02-07	01				8	0	0	3	4	2	45	51	55	-1	64	7	In	VDJ
CAGCCTGCAGAGCTTGGGGACTCGGCCGTGTATCTCTGTGCCAGCAGTTTAAGGGGCCCGGCCTACAATGAGCAGTTCTTCGGGCCA	CASSLRGPAYNEQFF	38	2.3890205644375428E-4	45	TCRBV11-03*01	TCRBV11	TCRBV11-03	01				TCRBD01-01*01	TCRBD01	TCRBD01-01	01				TCRBJ02-01*01	TCRBJ02	TCRBJ02-01	01				2	5	5	2	0	2	36	-1	51	56	61	38	In	VDJ
GTCGGCTGCTCCCTCCCAGACATCTGTGTACTTCTGTGCCAGCAGTTACTAAGTCAACAGGGGGCGATTGGCTACACCTTCGGTTCG		28	1.7603309422171368E-4	47	TCRBV06-05*01	TCRBV06	TCRBV06-05	01				TCRBD01-01*01	TCRBD01	TCRBD01-01	01				TCRBJ01-02*01	TCRBJ01	TCRBJ01-02	01				1	3	3	0	6	7	34	50	56	65	68	28	Out	VDJ
AAGATCCAGCCCTCAGAACCCAGGGACTCAGCTGTGTATTTTTGTGCTAGTGGTTTGCACACCAACTATGGCTACACCTTCGGTTCG	CASGLHTNYGYTF	33	2.0746757533273398E-4	39	TCRBV12-05*01	TCRBV12	TCRBV12-05	01				TCRBD01-01*01	TCRBD01	TCRBD01-01	01				TCRBJ01-02*01	TCRBJ01	TCRBJ01-02	01				2	2	3	6	1	2	42	57	58	61	63	33	In	VDJ
CAGCCCTCAGAACCCAGGGACTCAGCTGTGTACTTCTGTGCCAGCAGTTTAGGGGCGGGACCCTCCTACGAGCAGTACTTCGGGCCG	CASSLGAGPSYEQYF	25	1.571724055551015E-4	45	TCRBV12	TCRBV12				TCRBV12-03/12-04,TCRBV12-04		TCRBD02-01*02	TCRBD02	TCRBD02-01	02				TCRBJ02-07*01	TCRBJ02	TCRBJ02-07	01				1	2	7	3	2	0	36	52	54	60	62	25	In	VDJ
AATGTGAACGCCTTGTTGCTGGGGGACTCGGCCCTGTATCTCTGTGCCAGCAGCTTGTGGAGGACAGATACGCAGTATTTTGGCCCA	CASSLWRTDTQYF	26	1.6345930177730556E-4	39	TCRBV05-05*01	TCRBV05	TCRBV05-05	01				TCRBD02-01*02	TCRBD02	TCRBD02-01	02				TCRBJ02-03*01	TCRBJ02	TCRBJ02-03	01				1	0	10	1	1	3	42	57	58	-1	63	26	In	VDJ
TTCATCCTGAGTTCTAAGAAGCTCCTTCTCAGTGACTCTGGCTTCTATCTCTGTGCCTGGAGTTTGGGTGAGCAGTTCTTCGGGCCA	CAWSLGEQFF	26	1.6345930177730556E-4	30	TCRBV30-01*01	TCRBV30	TCRBV30-01	01								TCRBD01,TCRBD02	TCRBD01-01,TCRBD02-01		TCRBJ02-01*01	TCRBJ02	TCRBJ02-01	01				2	0	0	9	2	9	51	63	65	-1	68	26	In	VDJ
ACAGTGACCAGTGCCCATCCTGAAGACAGCAGCTTCTACATCTGCAGTGCTAGACGTCTGACGGATGAAAAACTGTTTTTTGGCAGT	CSARRLTDEKLFF	22	1.383117168884893E-4	39	TCRBV20	TCRBV20				TCRBV20-01,TCRBV20-or09_02						TCRBD01,TCRBD02	TCRBD01-01,TCRBD02-01		TCRBJ01-04*01	TCRBJ01	TCRBJ01-04	01				2	2	2	7	5	6	42	54	59	62	64	22	In	VDJ
ATCCAGTCCACGGAGTCAGGGGACACAGCACTGTATTTCTGTGCCAGCAGTCTCGGGAAAGGGAATCAGCCCCAGCATTTTGGTGAT	CASSLGKGNQPQHF	17	1.0687723577746903E-4	42	TCRBV21-01*01	TCRBV21	TCRBV21-01	01				TCRBD02-01*02	TCRBD02	TCRBD02-01	02				TCRBJ01-05*01	TCRBJ01	TCRBJ01-05	01				6	5	8	3	3	4	39	50	53	58	63	17	In	VDJ
AGCACCTTGGAGCTGGGGGACTCGGCCCTTTATCTTTGCGCCAGCAGCTTGGTTGGCGGGCTCTCCTACGAGCAGTACTTCGGGCCG	CASSLVGGLSYEQYF	13	8.172965088865278E-5	45	TCRBV05-01*01	TCRBV05	TCRBV05-01	01				TCRBD02-01	TCRBD02	TCRBD02-01				01,02	TCRBJ02-07*01	TCRBJ02	TCRBJ02-07	01				0	2	7	4	3	0	36	52	55	60	62	13	In	VDJ
ATCCGGTCCACAAAGCTGGAGGACTCAGCCATGTACTTCTGTGCCAGCAGCAGGGACAGGGGGCGAGAGACCCAGTACTTCGGGCCA	CASSRDRGRETQYF	21	1.3202482066628526E-4	42	TCRBV02-01	TCRBV02	TCRBV02-01				01,03	TCRBD01-01*01	TCRBD01	TCRBD01-01	01				TCRBJ02-05*01	TCRBJ02	TCRBJ02-05	01				6	1	0	0	2	4	39	50	52	64	65	21	In	VDJ
ACCAGTGCCCATCCTGAAGACAGCAGCTTCTACATCTGCAGTGCTAGAGAACAGGGCCTATACCAAGAGACCCAGTACTTCGGGCCA	CSAREQGLYQETQYF	21	1.3202482066628526E-4	45	TCRBV20	TCRBV20				TCRBV20-01,TCRBV20-or09_02		TCRBD01-01*01	TCRBD01	TCRBD01-01	01				TCRBJ02-05*01	TCRBJ02	TCRBJ02-05	01				0	5	3	3	0	0	36	-1	50	56	61	21	In	VDJ
CCGCCAGCACCAACCAGACATCTATGTACCTCTGTGCCAGCCACTAGGGAGACTAGCGGGGTCTGGGGAACGCAGTATTTTGGCCCA		20	1.2573792444408121E-4	49	TCRBV28-01*01	TCRBV28	TCRBV28-01	01				TCRBD02-01*01	TCRBD02	TCRBD02-01	01				TCRBJ02-03*01	TCRBJ02	TCRBJ02-03	01				8	8	2	3	9	9	32	41	50	61	69	20	Out	VDJ
ACCAGTGCCCATCCTGAAGACAGCAGCTTCTACATCTGCAGTGCTAGGGAACTAGCGGGCCCCGGCAATGAGCAGTTCTTCGGGCCA	CSARELAGPGNEQFF	26	1.6345930177730556E-4	45	TCRBV20	TCRBV20				TCRBV20-01,TCRBV20-or09_02		TCRBD02-01	TCRBD02	TCRBD02-01				01,02	TCRBJ02-01*01	TCRBJ02	TCRBJ02-01	01				3	6	3	4	3	6	36	47	50	59	65	26	In	VDJ
ATCCAGCGCACAGAGCAGGAGGACTCGGCCGTGTATCTCTGTGCCAGCAGCCAAATAAGGGCTGGAAACACCATATATTTTGGAGAG	CASSQIRAGNTIYF	27	1.6974619799950963E-4	42	TCRBV07-02	TCRBV07	TCRBV07-02				01,02					TCRBD01,TCRBD02	TCRBD01-01,TCRBD02-01		TCRBJ01-03*01	TCRBJ01	TCRBJ01-03	01				5	0	5	3	6	2	39	51	57	-1	61	27	In	VDJ
GAGCACCTTGGAGCTGGGGGACTCGGCCCTTTATCTTTGCGCCAGCGTATACAGGGTACGCCCTACAATGAGCAGTTCTTCGGGCCA		15	9.43034433330609E-5	44	TCRBV05-01*01	TCRBV05	TCRBV05-01	01				TCRBD01-01*01	TCRBD01	TCRBD01-01	01				TCRBJ02-01*01	TCRBJ02	TCRBJ02-01	01				7	5	3	3	4	2	37	46	50	56	61	15	Out	VDJ
CTGTACCCTCTCAGACATCTGTGTACTTCTGTGCCAGCAGTTTCCTAGCGGGAGGGCCTTTGGGGAGATACGCAGTATTTTGGCCCA		31	1.9489378288832586E-4	52	TCRBV06-04*01	TCRBV06	TCRBV06-04	01				TCRBD02-01*02	TCRBD02	TCRBD02-01	02				TCRBJ02-03*01	TCRBJ02	TCRBJ02-03	01				5	9	4	0	3	5	29	41	44	56	65	31	Out	VDJ
AGTGCCCATCCTGAAGACAGCAGCTTCTACATCTGCAGTGCTAGAGATTTGAGGGGGCCGAATAGCTATGGCTACACCTTCGGTTCG	CSARDLRGPNSYGYTF	42	2.640496413325705E-4	48	TCRBV20	TCRBV20				TCRBV20-01,TCRBV20-or09_02		TCRBD01-01*01	TCRBD01	TCRBD01-01	01				TCRBJ01-02*01	TCRBJ01	TCRBJ01-02	01				0	7	5	0	4	4	33	47	51	58	65	42	In	VDJ
AATGTGAGTGCCTTGGAGCTGGGGGACTCGGCCCTGTATCTCTGTGCCAGAAGCTCGGGGCCCTCCTACGAGCAGTACTTCGGGCCG	CARSSGPSYEQYF	10	6.286896222204061E-5	39	TCRBV05-03	TCRBV05	TCRBV05-03				01,02					TCRBD01,TCRBD02	TCRBD01-01,TCRBD02-01		TCRBJ02-07*01	TCRBJ02	TCRBJ02-07	01				3	1	7	0	1	0	42	55	56	61	62	10	In	VDJ
ATCAATTCCCTGGAGCTTGGTGACTCTGCTGTGTATTTCTGTGCCAGCAGCCAAGGGATGGGGGCTACTGGCTACACCTTCGGTTCG	CASSQGMGATGYTF	48	3.0177101866579487E-4	42	TCRBV03-01/03-02*01	TCRBV03	TCRBV03-01/03-02	01				TCRBD01-01*01	TCRBD01	TCRBD01-01	01				TCRBJ01-02*01	TCRBJ01	TCRBJ01-02	01				1	3	6	0	4	7	39	55	59	65	68	48	In	VDJ
TCCGCCAGCACCAACCAGACATCTATGTACCTCTGTGCCAGCAGTACGGGAGCGGGAGGCCCCACCTACGAGCAGTACTTCGGGCCG	CASSTGAGGPTYEQYF	6	3.772137733322436E-5	48	TCRBV28-01*01	TCRBV28	TCRBV28-01	01				TCRBD02-01*02	TCRBD02	TCRBD02-01	02				TCRBJ02-07*01	TCRBJ02	TCRBJ02-07	01				5	5	6	1	5	2	33	45	50	59	64	6	In	VDJ
GCGTCTGCTGTACCCTCTCAGACATCTGTGTACTTCTGTGCCAGCAGTGACTCTAGCGGGAGTTACAATGAGCAGTTCTTCGGGCCA	CASSDSSGSYNEQFF	39	2.4518895266595835E-4	45	TCRBV06-04*01	TCRBV06	TCRBV06-04	01				TCRBD02-01*02	TCRBD02	TCRBD02-01	02				TCRBJ02-01*01	TCRBJ02	TCRBJ02-01	01				0	1	5	2	0	4	36	-1	53	62	63	39	In	VDJ
GATCCAGTCCACGGAGTCAGGGGACACAGCACTGTATTTCTGTGCCAGCTTATGACAGGGGGTGAAGAAAAACTGTTTTTTGGCAGT		13	8.172965088865278E-5	41	TCRBV21-01*01	TCRBV21	TCRBV21-01	01				TCRBD01-01*01	TCRBD01	TCRBD01-01	01				TCRBJ01-04*01	TCRBJ01	TCRBJ01-04	01				8	4	2	1	4	8	40	49	53	62	66	13	Out	VDJ
AATGTGAGCACCTTGGAGCTGGGGGACTCGGCCCTTTATCTTTGCGCCAGCAGCTTGGAACAGAAATATGGCTACACCTTCGGTTCG	CASSLEQKYGYTF	7	4.400827355542842E-5	39	TCRBV05-01*01	TCRBV05	TCRBV05-01	01				TCRBD01-01*01	TCRBD01	TCRBD01-01	01				TCRBJ01-02*01	TCRBJ01	TCRBJ01-02	01				0	3	3	5	1	5	42	58	59	63	66	7	In	VDJ
CACGCCCTGCAGCCAGAAGACTCAGCCCTGTATCTCTGCGCCAGCAGCCAGGGCCCGACAGGGCCCTACGAGCAGTACTTCGGGCCG	CASSQGPTGPYEQYF	21	1.3202482066628526E-4	45	TCRBV04-01*01	TCRBV04	TCRBV04-01	01				TCRBD01-01*01	TCRBD01	TCRBD01-01	01				TCRBJ02-07*01	TCRBJ02	TCRBJ02-07	01				3	1	2	3	6	2	36	50	56	63	64	21	In	VDJ
CAGTCCACGGAGTCAGGGGACACAGCACTGTATTTCTGTGCCAGCAGCAAAGGGACGGGGTGAGGAAACACCATATATTTTGGAGAG	CASSKGTG*GNTIYF	16	1.0059033955526497E-4	45	TCRBV21-01*01	TCRBV21	TCRBV21-01	01				TCRBD02-01*01	TCRBD02	TCRBD02-01	01				TCRBJ01-03*01	TCRBJ01	TCRBJ01-03	01				1	3	8	3	3	4	36	52	55	60	63	16	Stop	VDJ
NCTCTGAAGATCCGGTCCACAAAGCTGGAGGACTCAGCCATGTACTTCTGTGCCAGCAGTGGCTTCCAGGTCCTCCACTTTGGGAAT	CASSGFQVLHF	13	8.172965088865278E-5	33	TCRBV02-01	TCRBV02	TCRBV02-01				01,03	TCRBD01-01*01	TCRBD01	TCRBD01-01	01				TCRBJ01-06*01	TCRBJ01	TCRBJ01-06	01				4	1	4	4	5	15	48	61	66	70	71	13	In	VDJ
TGTTGCTGGGGGACTCGGCCCTGTATCTCTGTGCCAGCAGCTTGGGACCGGGACAACAAACGTTCCAACGAGCAGTACTTCGGGCCG		6	3.772137733322436E-5	52	TCRBV05-05*01	TCRBV05	TCRBV05-05	01				TCRBD01-01*01	TCRBD01	TCRBD01-01	01				TCRBJ02-07*01	TCRBJ02	TCRBJ02-07	01				0	12	0	6	4	5	29	45	49	55	67	6	Out	VDJ
TCTGGAGTCCGCCAGCACCAACCAGACATCTATGTACCTCTGTGCCAGCAGTCGGGGGTTAGCACAGATACGCAGTATTTTGGCCCA		17	1.0687723577746903E-4	41	TCRBV28-01*01	TCRBV28	TCRBV28-01	01				TCRBD02-01*01	TCRBD02	TCRBD02-01	01				TCRBJ02-03*01	TCRBJ02	TCRBJ02-03	01				5	2	8	2	0	0	40	-1	52	58	60	17	Out	VDJ
CTCACTGTGACATCGGCCCAAAAGAACCCGACAGCTTTCTATCTCTGTGCCAGTAGTATGTTTGGTCAGCCCCAGCATTTTGGTGAT	CASSMFGQPQHF	33	2.0746757533273398E-4	36	TCRBV19-01*01	TCRBV19	TCRBV19-01	01								TCRBD01,TCRBD02	TCRBD01-01,TCRBD02-01		TCRBJ01-05*01	TCRBJ01	TCRBJ01-05	01				3	0	0	10	4	6	45	59	63	-1	65	33	In	VDJ
CTGGAGTCCGCCAGCACCAACCAGACATCTATGTACCTCTGTGCCAGCAGGGGTGACCGAGGTTACTATGGCTACACCTTCGGTTCG	CASRGDRGYYGYTF	6	3.772137733322436E-5	42	TCRBV28-01*01	TCRBV28	TCRBV28-01	01				TCRBD02-01*02	TCRBD02	TCRBD02-01	02				TCRBJ01-02*01	TCRBJ01	TCRBJ01-02	01				6	2	11	1	8	3	39	50	58	62	64	6	In	VDJ
ATTCTGGAGTCCGCCAGCACCAACCAGACATCTATGTACCTCTGTGCCAGCAGTTTATCCAGGGGGGATGGCTACACCTTCGGTTCG	CASSLSRGDGYTF	13	8.172965088865278E-5	39	TCRBV28-01*01	TCRBV28	TCRBV28-01	01				TCRBD01-01*01	TCRBD01	TCRBD01-01	01				TCRBJ01-02*01	TCRBJ01	TCRBJ01-02	01				1	1	4	1	1	6	42	58	59	66	67	13	In	VDJ
NCTTGGAGATCCAGTCCACGGAGTCAGGGGACACAGCACTGTATTTCTGTGCCAGCAGCAAAGCGCAGCGAGCAGTACTTCGGGCCG		13	8.172965088865278E-5	34	TCRBV21-01*01	TCRBV21	TCRBV21-01	01				TCRBD01-01*01	TCRBD01	TCRBD01-01	01				TCRBJ02-07*01	TCRBJ02	TCRBJ02-07	01				0	0	4	5	1	6	47	64	65	-1	68	13	Out	VDJ
ACTGTGAGCAACATGAGCCCTGAAGACAGCAGCATATATCTCTGCAGCGTTCGTGGACAGGGGAACGGAGAGCAGTTCTTCGGGCCA	CSVRGQGNGEQFF	13	8.172965088865278E-5	39	TCRBV29-01	TCRBV29	TCRBV29-01				01,02	TCRBD01-01*01	TCRBD01	TCRBD01-01	01				TCRBJ02-01*01	TCRBJ02	TCRBJ02-01	01				5	6	1	2	3	10	42	51	54	63	69	13	In	VDJ
TGACATCGGCCCAAAAGAACCCGACAGCTTTCTATCTCTGTGCCAGTCTTGACAGGGAATGGCCTCTATGGCTACACCTTCGGTTCG		15	9.43034433330609E-5	43	TCRBV19-01*01	TCRBV19	TCRBV19-01	01				TCRBD01-01*01	TCRBD01	TCRBD01-01	01				TCRBJ01-02*01	TCRBJ01	TCRBJ01-02	01				8	8	2	3	3	4	38	47	50	57	65	15	Out	VDJ
AGCACCTTGGAGCTGGGGGACTCGGCCCTTTATCTTTGCGCCAGCAGCTTGGAAGGGACTAGGATCTACGAGCAGTACTTCGGGCCG	CASSLEGTRIYEQYF	28	1.7603309422171368E-4	45	TCRBV05-01*01	TCRBV05	TCRBV05-01	01				TCRBD02-01	TCRBD02	TCRBD02-01				01,02	TCRBJ02-07*01	TCRBJ02	TCRBJ02-07	01				0	3	0	8	2	3	36	52	54	62	65	28	In	VDJ
ATCCGGTCCACAAAGCTGGAGGACTCAGCCATGTACTTCTGTGCCAGCATAATACAAGACTCTGGAAACACCATATATTTTGGAGAG	CASIIQDSGNTIYF	13	8.172965088865278E-5	42	TCRBV02-01	TCRBV02	TCRBV02-01				01,03	TCRBD01-01*01	TCRBD01	TCRBD01-01	01				TCRBJ01-03*01	TCRBJ01	TCRBJ01-03	01				7	3	3	6	4	0	39	49	53	56	59	13	In	VDJ
TCGGCCCAAAAGAACCCGACAGCTTTCTATCTCTGTGCCAGTAGTAACCCCTTCCGCGGTGGGGACACTGAAGCTTTCTTTGGACAA	CASSNPFRGGDTEAFF	23	1.445986131106934E-4	48	TCRBV19-01*01	TCRBV19	TCRBV19-01	01								TCRBD01,TCRBD02	TCRBD01-01,TCRBD02-01		TCRBJ01-01*01	TCRBJ01	TCRBJ01-01	01				4	0	6	2	14	3	33	46	60	-1	64	23	In	VDJ
ACTGGAGGATTCTGGAGTTTATTTCTGTGCCAGCAGCCCCTGACTAGCGGGAGGCTACCCTCCTCCTACGAGCAGTACTTCGGGCCG		22	1.383117168884893E-4	56	TCRBV14-01*01	TCRBV14	TCRBV14-01	01				TCRBD02-01*02	TCRBD02	TCRBD02-01	02				TCRBJ02-07*01	TCRBJ02	TCRBJ02-07	01				4	8	2	1	3	0	25	38	41	54	62	22	Out	VDJ
GGGACTCAGCTTTGTATTTCTGTGCCAGCAGCGTAATCCCTCGATAAATCCCCCTTGGGCGGTCCCCGGCCCCAGCATTTTGGTGAT		28	1.7603309422171368E-4	61	TCRBV09-01*01	TCRBV09	TCRBV09-01	01								TCRBD01,TCRBD02	TCRBD01-01,TCRBD02-01		TCRBJ01-05*01	TCRBJ01	TCRBJ01-05	01				1	8	8	0	21	9	20	35	56	60	68	28	Out	VDJ
CAGCTGCTCCCTCTCAGACTTCTGTTTACTTCTGTGCCAGATCCTCGACAGGGACTAACTAGCAATCAGCCCCAGCATTTTGGTGAT		54	3.3949239599901927E-4	49	TCRBV06-07*01	TCRBV06	TCRBV06-07	01								TCRBD01,TCRBD02	TCRBD01-01,TCRBD02-01		TCRBJ01-05*01	TCRBJ01	TCRBJ01-05	01				9	6	2	3	6	0	32	40	46	53	59	54	Out	VDJ
TCGCCCAGCCCCAACCAGACCTCTCTGTACTTCTGTGCCAGCAGTCCGCTTACGAAAGGAGGGGCTGATGGCTACACCTTCGGTTCG	CASSPLTKGGADGYTF	12	7.544275466644872E-5	48	TCRBV27-01*01	TCRBV27	TCRBV27-01	01				TCRBD02-01*02	TCRBD02	TCRBD02-01	02				TCRBJ01-02*01	TCRBJ01	TCRBJ01-02	01				5	4	10	0	12	6	33	45	57	63	67	12	In	VDJ
GACATCCGCTCACCAGGCCTGGGGGACGCAGCCATGTACCTGTGTGCCACCTCGGGACTAGCGGGAGAGACCCAGTACTTCGGGCCA	CATSGLAGETQYF	10	6.286896222204061E-5	39	TCRBV15-01*02	TCRBV15	TCRBV15-01	02				TCRBD02-01	TCRBD02	TCRBD02-01				01,02	TCRBJ02-05*01	TCRBJ02	TCRBJ02-05	01				8	0	0	4	2	4	42	51	53	-1	65	10	In	VDJ
CCCCTGACCCTGGAGTCTGCCAGGCCCTCACATACCTCTCAGTACCTCTGTGCCAGCGCCGCGGGGGATACGCAGTATTTTGGCCCA	CASAAGDTQYF	24	1.5088550933289744E-4	33	TCRBV25-01*01	TCRBV25	TCRBV25-01	01				TCRBD02-01*01	TCRBD02	TCRBD02-01	01				TCRBJ02-03*01	TCRBJ02	TCRBJ02-03	01				8	0	7	3	3	6	48	57	60	-1	66	24	In	VDJ
NTGTCGGCTGCTCCCTCCCAAACATCTGTGTACTTCTGTGCCAGCAGTTACGGTAGCGGGGACACCGGGGAGCTGTTTTTTGGAGAA	CASSYGSGDTGELFF	34	2.1375447155493806E-4	45	TCRBV06-02/06-03*01	TCRBV06	TCRBV06-02/06-03	01				TCRBD02-01*01	TCRBD02	TCRBD02-01	01				TCRBJ02-02*01	TCRBJ02	TCRBJ02-02	01				2	0	5	3	2	3	36	51	53	-1	61	34	In	VDJ
NNNNTGTCGGCTGCTCCCTCCCAGACATCTGTGTACTTCTGTGCCAGCAGGGGGGTCTCCGGGGAGGATGGCTACACCTTCGGTTCG	CASRGVSGEDGYTF	18	1.1316413199967308E-4	42	TCRBV06-05*01	TCRBV06	TCRBV06-05	01				TCRBD02-01*02	TCRBD02	TCRBD02-01	02				TCRBJ01-02*01	TCRBJ01	TCRBJ01-02	01				6	0	9	1	11	6	39	50	61	-1	67	18	In	VDJ
ACAGTGACCAGTGCCCATCCTGAAGACAGCAGCTTCTACATCTGCAGTGCTAGAGAACCCGGGGCCAACGTCCTGACTTTCGGGGCC	CSAREPGANVLTF	6	3.772137733322436E-5	39	TCRBV20	TCRBV20				TCRBV20-01,TCRBV20-or09_02						TCRBD01,TCRBD02	TCRBD01-01,TCRBD02-01		TCRBJ02-06*01	TCRBJ02	TCRBJ02-06	01				0	2	3	7	0	4	42	-1	56	58	60	6	In	VDJ
TCCACGGAGTCAGGGGACACAGCACTGTATTTCTGTGCCAGCAGCAAAAGGGCAGAAACAGTGGGCCACGAGCAGTACTTCGGGCCG	CASSKRAETVGHEQYF	9	5.658206599983654E-5	48	TCRBV21-01*01	TCRBV21	TCRBV21-01	01								TCRBD01,TCRBD02	TCRBD01-01,TCRBD02-01		TCRBJ02-07*01	TCRBJ02	TCRBJ02-07	01				2	6	3	5	9	5	33	48	57	61	67	9	In	VDJ
NNNNNNNNNTGTCGGCTGCTCCCTCCCAGACATCTGTGTACTTCTGTGCCAGGGGACGGGAGCAATCAGCCCCAGCATTTTGGTGAT		17	1.0687723577746903E-4	37	TCRBV06-05*01	TCRBV06	TCRBV06-05	01								TCRBD01,TCRBD02	TCRBD01-01,TCRBD02-01		TCRBJ01-05*01	TCRBJ01	TCRBJ01-05	01				9	3	0	7	0	1	44	-1	52	57	60	17	Out	VDJ
ACTCTGACTGTGAGCAACATGAGCCCTGAAGACAGCAGCATATATCTCTGCAGCGTTGGCTACGATCATGGCTACACCTTCGGTTCG	CSVGYDHGYTF	14	8.801654711085684E-5	33	TCRBV29-01*01	TCRBV29	TCRBV29-01	01				TCRBD02-01	TCRBD02	TCRBD02-01				01,02	TCRBJ01-02*01	TCRBJ01	TCRBJ01-02	01				4	5	4	9	1	6	48	58	59	62	67	14	In	VDJ
GTGACCAGTGCCCATCCTGAAGACAGCAGCTTCTACATCTGCAGTGCTAGAGGCGAGACTAGCTCAACCTTTGAGTACTTCGGGCCG	CSARGETSSTFEYF	10	6.286896222204061E-5	42	TCRBV20	TCRBV20				TCRBV20-01,TCRBV20-or09_02		TCRBD02-01	TCRBD02	TCRBD02-01				01,02	TCRBJ02-07*01	TCRBJ02	TCRBJ02-07	01				1	10	2	7	4	11	39	52	56	63	73	10	In	VDJ
AGTTCTAAGAAGCTCCTTCTCAGTGACTCTGGCTTCTATCTCTGTGCCTGGAGTCAGGGGGCTGACCAGCCCCAGCATTTTGGTGAT	CAWSQGADQPQHF	18	1.1316413199967308E-4	39	TCRBV30-01*01	TCRBV30	TCRBV30-01	01				TCRBD01-01*01	TCRBD01	TCRBD01-01	01				TCRBJ01-05*01	TCRBJ01	TCRBJ01-05	01				2	4	4	0	0	7	42	-1	54	62	66	18	In	VDJ
AACGCCTTGGAGCTGGAGGACTCGGCCCTGTATCTCTGTGCCAGCAGTCCGAGGAGCGGGATATACAATGAGCAGTTCTTCGGGCCA	CASSPRSGIYNEQFF	9	5.658206599983654E-5	45	TCRBV05-08*01	TCRBV05	TCRBV05-08	01				TCRBD02-01*02	TCRBD02	TCRBD02-01	02				TCRBJ02-01*01	TCRBJ02	TCRBJ02-01	01				5	2	6	3	7	4	36	47	54	61	63	9	In	VDJ
GTGAGCACCTTGGAGCTGGGGGACTCGGCCCTTTATCTTTGCGCCAGCAGCTTGGATAATAGCAATCAGCCCCAGCATTTTGGTGAT	CASSLDNSNQPQHF	9	5.658206599983654E-5	42	TCRBV05-01*01	TCRBV05	TCRBV05-01	01				TCRBD02-01	TCRBD02	TCRBD02-01				01,02	TCRBJ01-05*01	TCRBJ01	TCRBJ01-05	01				0	1	5	9	1	0	39	55	56	58	59	9	In	VDJ
TTGGAGCTGGGGGACTCGGCCCTTTATCTTTGCGCCAGCAGCTTGGTGGTAGCGGGTTATATAGGGGATGAGCAGTTCTTCGGGCCA	CASSLVVAGYIGDEQFF	30	1.886068866661218E-4	51	TCRBV05-01*01	TCRBV05	TCRBV05-01	01				TCRBD02-01	TCRBD02	TCRBD02-01				01,02	TCRBJ02-01*01	TCRBJ02	TCRBJ02-01	01				0	11	5	4	3	8	30	46	49	56	67	30	In	VDJ
NTGTCGGCTGCTCCCTCCCAGACATCTGTGTACTTCTGTGCCAGCAGTAGAGGGGTTGTAGGTGGCAATGAGCAGTTCTTCGGGCCA	CASSRGVVGGNEQFF	16	1.0059033955526497E-4	45	TCRBV06-05*01	TCRBV06	TCRBV06-05	01								TCRBD01,TCRBD02	TCRBD01-01,TCRBD02-01		TCRBJ02-01*01	TCRBJ02	TCRBJ02-01	01				5	10	5	2	2	6	36	48	50	55	65	16	In	VDJ
AAGATCCGGTCCACAAAGCTGGAGGACTCAGCCATGTACTTCTGTGCCAGCACGGACAGTAGCAATCAGCCCCAGCATTTTGGTGAT	CASTDSSNQPQHF	17	1.0687723577746903E-4	39	TCRBV02-01	TCRBV02	TCRBV02-01				01,03	TCRBD01-01*01	TCRBD01	TCRBD01-01	01				TCRBJ01-05*01	TCRBJ01	TCRBJ01-05	01				7	0	1	5	1	0	42	52	53	-1	59	17	In	VDJ
CCCTCAGAACCCAGGGACTCAGCTGTGTACTTCTGTGCCAGCAGAGACGGAGCGGGAGGTACCTACAATGAGCAGTTCTTCGGGCCA	CASRDGAGGTYNEQFF	9	5.658206599983654E-5	48	TCRBV12	TCRBV12				TCRBV12-03/12-04,TCRBV12-04		TCRBD02-01*02	TCRBD02	TCRBD02-01	02				TCRBJ02-01*01	TCRBJ02	TCRBJ02-01	01				6	2	6	1	6	2	33	44	50	59	61	9	In	VDJ
TGTGGTCGCACTGCAGCAAGAAGACTCAGCTGCGTATCTCTGCACCAGCAGCCCAGTGGCATAGACACTGAAGCTTTCTTTGGACAA		23	1.445986131106934E-4	41	TCRBV01-01*01	TCRBV01	TCRBV01-01	01								TCRBD01,TCRBD02	TCRBD01-01,TCRBD02-01		TCRBJ01-01*01	TCRBJ01	TCRBJ01-01	01				4	8	4	5	0	3	40	-1	53	56	64	23	Out	VDJ
GCCTTGTTGCTGGGGGACTCGGCCCTGTATCTCTGTGCCAGCAGCTTGCGACAGGGCGCACCAAATCAGCCCCAGCATTTTGGTGAT	CASSLRQGAPNQPQHF	36	2.2632826399934615E-4	48	TCRBV05-05*01	TCRBV05	TCRBV05-05	01				TCRBD01-01*01	TCRBD01	TCRBD01-01	01				TCRBJ01-05*01	TCRBJ01	TCRBJ01-05	01				1	7	2	3	1	4	33	48	49	56	63	36	In	VDJ
CGCACAGAGCAGGGGGACTCGGCCATGTATCTCTGTGCCAGCAGCCCCCCGGTCTGGGGTGCACCCTACGAGCAGTACTTCGGGCCG	CASSPPVWGAPYEQYF	32	2.0118067911052993E-4	48	TCRBV07-09*01	TCRBV07	TCRBV07-09	01								TCRBD01,TCRBD02	TCRBD01-01,TCRBD02-01		TCRBJ02-07*01	TCRBJ02	TCRBJ02-07	01				5	5	6	2	10	2	33	45	55	59	64	32	In	VDJ
CGCACAGAGCAGGAGGACTCCGCCGTGTATCTCTGTGCCAGCAGCTTAGATGTTAGCGGGATCTACAATGAGCAGTTCTTCGGGCCA	CASSLDVSGIYNEQFF	18	1.1316413199967308E-4	48	TCRBV07-08*01	TCRBV07	TCRBV07-08	01				TCRBD02-01*02	TCRBD02	TCRBD02-01	02				TCRBJ02-01*01	TCRBJ02	TCRBJ02-01	01				1	1	5	3	4	3	33	49	53	61	62	18	In	VDJ
GTGAACGCCTTGGAGCTGGACGACTCGGCCCTGTATCTCTGTGCCAGCAGCTTGGGGGGGGAATTGTACGAGCAGTACTTCGGGCCG	CASSLGGELYEQYF	7	4.400827355542842E-5	42	TCRBV05-04*01	TCRBV05	TCRBV05-04	01				TCRBD02-01*01	TCRBD02	TCRBD02-01	01				TCRBJ02-07*01	TCRBJ02	TCRBJ02-07	01				0	5	9	1	0	4	39	-1	55	61	66	7	In	VDJ
AAGATCCGGTCCACAAAGCTGGAGGACTCAGCCATGTACTTCTGTGCCAGCAGTGACCAGGGGTCCAAGACCCAGTACTTCGGGCCA	CASSDQGSKTQYF	11	6.915585844424466E-5	39	TCRBV02-01	TCRBV02	TCRBV02-01				01,03	TCRBD01-01*01	TCRBD01	TCRBD01-01	01				TCRBJ02-05*01	TCRBJ02	TCRBJ02-05	01				3	4	4	2	1	6	42	56	57	63	67	11	In	VDJ
TCCCTGTCCCTAGAGTCTGCCATCCCCAACCAGACAGCTCTTTACTTCTGTGCCACCAGGGGGACAGGTGGCTACACCTTCGGTTCG	CATRGTGGYTF	11	6.915585844424466E-5	33	TCRBV24-01*01	TCRBV24	TCRBV24-01	01				TCRBD01-01*01	TCRBD01	TCRBD01-01	01				TCRBJ01-02*01	TCRBJ01	TCRBJ01-02	01				7	0	0	4	1	7	48	59	60	-1	68	11	In	VDJ
AAGAAGCTCCTTCTCAGTGACTCTGGCTTCTATCTCTGTGCCTGGACCCCCGGGACTAGCGTATACAATGAGCAGTTCTTCGGGCCA	CAWTPGTSVYNEQFF	7	4.400827355542842E-5	45	TCRBV30-01*01	TCRBV30	TCRBV30-01	01				TCRBD02-01	TCRBD02	TCRBD02-01				01,02	TCRBJ02-01*01	TCRBJ02	TCRBJ02-01	01				4	2	0	6	5	4	36	46	51	61	63	7	In	VDJ
CTGACTGTGAGCAACATGAGCCCTGAAGACAGCAGCATATATCTCTGCAGCGTTTCAACAGGGGCCTACGAGCAGTACTTCGGGCCG	CSVSTGAYEQYF	5	3.1434481111020303E-5	36	TCRBV29-01	TCRBV29	TCRBV29-01				01,02	TCRBD01-01*01	TCRBD01	TCRBD01-01	01				TCRBJ02-07*01	TCRBJ02	TCRBJ02-07	01				5	0	3	2	3	2	45	54	57	-1	64	5	In	VDJ
AAGATCCGGTCCACAAAGCTGGAGGACTCAGCCATGTACTTCTGTGCCAGCAGCACCCGTCCCTTGGAGGGCTACACCTTCGGTTCG	CASSTRPLEGYTF	8	5.029516977763248E-5	39	TCRBV02-01	TCRBV02	TCRBV02-01				01,03	TCRBD02-01*02	TCRBD02	TCRBD02-01	02				TCRBJ01-02*01	TCRBJ01	TCRBJ01-02	01				6	0	10	2	12	8	42	53	65	-1	69	8	In	VDJ
CAGCGCACAGAGCAGGGGGACTCGGCCATGTATCTCTGTGCCAGCAGCTTATCCCGTCAGGGGGTATGGGAGCAGTACTTCGGGCCG	CASSLSRQGVWEQYF	30	1.886068866661218E-4	45	TCRBV07-09*01	TCRBV07	TCRBV07-09	01				TCRBD01-01*01	TCRBD01	TCRBD01-01	01				TCRBJ02-07*01	TCRBJ02	TCRBJ02-07	01				2	5	4	1	6	7	36	51	57	64	69	30	In	VDJ
ATCCTGGAGTCGCCCAGCCCCAACCAGACCTCTCTGTACTTCTGTGCCAGCAGTTTCCGGGGTGGGTACGAGCAGTACTTCGGGCCG	CASSFRGGYEQYF	14	8.801654711085684E-5	39	TCRBV27-01*01	TCRBV27	TCRBV27-01	01				TCRBD02-01*01	TCRBD02	TCRBD02-01	01				TCRBJ02-07*01	TCRBJ02	TCRBJ02-07	01				3	4	8	3	1	4	42	56	57	62	66	14	In	VDJ
ATTCTGGAGTCCGCCAGCACCAACCAGACATCTATGTACCTCTGTGCCAGCAGTTCCGGGCTGGGGTTAATGCAGTACTTCGGGCCG	CASSSGLGLMQYF	4	2.514758488881624E-5	39	TCRBV28-01*01	TCRBV28	TCRBV28-01	01								TCRBD01,TCRBD02	TCRBD01-01,TCRBD02-01		TCRBJ02-07*01	TCRBJ02	TCRBJ02-07	01				4	5	6	2	7	9	42	55	62	66	71	4	In	VDJ
CTGCCATCCCCAACCAGACAGCTCTTTACTTCTGTGCCACCAGTCGAACAGGGGCCATTCATGAACACTGAAGCTTTCTTTGGACAA		7	4.400827355542842E-5	49	TCRBV24-01*01	TCRBV24	TCRBV24-01	01				TCRBD01-01*01	TCRBD01	TCRBD01-01	01				TCRBJ01-01*01	TCRBJ01	TCRBJ01-01	01				6	7	3	2	3	0	32	44	47	54	61	7	Out	VDJ
ATCCAGCCCTCAGAACCCAGGGACTCAGCTGTGTACTTCTGTGCCAGCAGCCCAATTAGCGACCTCAATGAGCAGTTCTTCGGGCCA	CASSPISDLNEQFF	19	1.1945102822187714E-4	42	TCRBV12	TCRBV12				TCRBV12-03/12-04,TCRBV12-04		TCRBD02-01	TCRBD02	TCRBD02-01				01,02	TCRBJ02-01*01	TCRBJ02	TCRBJ02-01	01				6	4	5	6	6	6	39	50	56	61	65	19	In	VDJ
NNNNNNNTGTCGGCTGCTCCCTCCCAAACATCTGTGTACTTCTGTGCCAGCTTGATCGCGGGGCAAGAGACCCAGTACTTCGGGCCA	CASLIAGQETQYF	57	3.5835308466563144E-4	39	TCRBV06	TCRBV06				TCRBV06-02/06-03,TCRBV06-02		TCRBD02-01*01	TCRBD02	TCRBD02-01	01				TCRBJ02-05*01	TCRBJ02	TCRBJ02-05	01				8	0	7	3	6	2	42	51	57	-1	63	57	In	VDJ
ATCCGCTCACCAGGCCTGGGGGACGCAGCCATGTACCTGTGTGCCACCAGCAGAGTTGAGGTCACCGGGGAGCTGTTTTTTGGAGAA	CATSRVEVTGELFF	10	6.286896222204061E-5	42	TCRBV15-01*02	TCRBV15	TCRBV15-01	02				TCRBD02-01*02	TCRBD02	TCRBD02-01	02				TCRBJ02-02*01	TCRBJ02	TCRBJ02-02	01				1	1	11	1	2	4	39	55	57	61	62	10	In	VDJ
ACCCTGCAGCCAGAAGACTCGGCCCTGTATCTCTGCGCCAGCAGCCAAGATCGGGGGGTATGGACCGGGGAGCTGTTTTTTGGAGAA	CASSQDRGVWTGELFF	7	4.400827355542842E-5	48	TCRBV04-03*01	TCRBV04	TCRBV04-03	01				TCRBD02-01*01	TCRBD02	TCRBD02-01	01				TCRBJ02-02*01	TCRBJ02	TCRBJ02-02	01				0	5	8	1	1	5	33	50	51	58	63	7	In	VDJ
TGCAGCCAGAAGACTCAGCCCTGTATCTCTGCGCCAGCAGCCAAGAACCCCCAGGGGACCGGGACCTACGAGCAGTACTTCGGGCCG		7	4.400827355542842E-5	52	TCRBV04-01*01	TCRBV04	TCRBV04-01	01				TCRBD01-01*01	TCRBD01	TCRBD01-01	01				TCRBJ02-07*01	TCRBJ02	TCRBJ02-07	01				0	7	4	2	5	2	29	46	51	57	64	7	Out	VDJ
GCTACCAGCTCCCAGACATCTGTGTACTTCTGTGCCATCAGTGAAGGAAGGGACAGGGGCTTCAATCAGCCCCAGCATTTTGGTGAT	CAISEGRDRGFNQPQHF	16	1.0059033955526497E-4	51	TCRBV10-03*01	TCRBV10	TCRBV10-03	01				TCRBD01-01*01	TCRBD01	TCRBD01-01	01				TCRBJ01-05*01	TCRBJ01	TCRBJ01-05	01				3	3	0	2	5	3	30	44	49	59	62	16	In	VDJ
ATCCTGGAGTCGCCCAGCCCCAACCAGACCTCTCTGTACTTCTGTGCCAGCAGTTTGTCCTTTAACTATGGCTACACCTTCGGTTCG	CASSLSFNYGYTF	16	1.0059033955526497E-4	39	TCRBV27-01*01	TCRBV27	TCRBV27-01	01				TCRBD02-01	TCRBD02	TCRBD02-01				01,02	TCRBJ01-02*01	TCRBJ01	TCRBJ01-02	01				3	1	4	10	3	1	42	56	59	61	62	16	In	VDJ
CCTTGGAGCTGGGGGACTCGGCCCTTTATCTTTGCGCCAGCAGCCGCGAGGGCGGGAAGGGGGGATTCCGAGCAGTACTTCGGGCCG		14	8.801654711085684E-5	49	TCRBV05-01*01	TCRBV05	TCRBV05-01	01								TCRBD01,TCRBD02	TCRBD01-01,TCRBD02-01		TCRBJ02-07*01	TCRBJ02	TCRBJ02-07	01				4	5	5	1	13	6	32	44	57	63	68	14	Out	VDJ
ACATCGGCCCAAAAGAACCCGACAGCTTTCTATCTCTGTGCCAGTAGTATAGGACAGAACATGAACACTGAAGCTTTCTTTGGACAA	CASSIGQNMNTEAFF	8	5.029516977763248E-5	45	TCRBV19-01*01	TCRBV19	TCRBV19-01	01				TCRBD01-01*01	TCRBD01	TCRBD01-01	01				TCRBJ01-01*01	TCRBJ01	TCRBJ01-01	01				1	4	2	5	0	0	36	-1	52	57	61	8	In	VDJ
GTGAACGCCTTGTTGCTGGGGGACTCGGCCCTCTATCTCTGTGCCAGCAGCCTGGTAAGGGGCGGGTACGAGCAGTACTTCGGGCCG	CASSLVRGGYEQYF	12	7.544275466644872E-5	42	TCRBV05-06*01	TCRBV05	TCRBV05-06	01								TCRBD01,TCRBD02	TCRBD01-01,TCRBD02-01		TCRBJ02-07*01	TCRBJ02	TCRBJ02-07	01				0	4	5	2	2	4	39	55	57	62	66	12	In	VDJ
CCTAGAGTCTGCCATCCCCAACCAGACAGCTCTTTACTTCTGTGCCACCAGTCCCAGAGACCTCAAGAGACCCAGTACTTCGGGCCA		8	5.029516977763248E-5	41	TCRBV24-01*01	TCRBV24	TCRBV24-01	01								TCRBD01,TCRBD02	TCRBD01-01,TCRBD02-01		TCRBJ02-05*01	TCRBJ02	TCRBJ02-05	01				6	2	2	7	6	2	40	52	58	61	63	8	Out	VDJ
TCTGGAGTCCGCCAGCACCAACCAGACATCTATGTACCTCTGTGCCAGCAGTTTAGAGGGAGCACAGATACGCAGTATTTTGGCCCA		6	3.772137733322436E-5	41	TCRBV28-01*01	TCRBV28	TCRBV28-01	01				TCRBD02-01*02	TCRBD02	TCRBD02-01	02				TCRBJ02-03*01	TCRBJ02	TCRBJ02-03	01				2	0	11	0	0	0	40	-1	55	-1	60	6	Out	VDJ
ATTCTGGAGTCCGCCAGCACCAACCAGACATCTATGTACCTCTGTGCCAGCAGTTCCAACATGAACACTGAAGCTTTCTTTGGACAA	CASSSNMNTEAFF	8	5.029516977763248E-5	39	TCRBV28-01*01	TCRBV28	TCRBV28-01	01				TCRBD01-01*01	TCRBD01	TCRBD01-01	01				TCRBJ01-01*01	TCRBJ01	TCRBJ01-01	01				4	0	3	6	3	0	42	55	58	-1	61	8	In	VDJ
NNNNNNNNNNTGTCGGCTGCTCCCTCCCAGACATCTGTGTACTTCTGTGCCAGCAGTTACGGGAACACTGAAGCTTTCTTTGGACAA	CASSYGNTEAFF	32	2.0118067911052993E-4	36	TCRBV06-05*01	TCRBV06	TCRBV06-05	01								TCRBD01,TCRBD02	TCRBD01-01,TCRBD02-01		TCRBJ01-01*01	TCRBJ01	TCRBJ01-01	01				2	0	0	10	0	1	45	-1	60	-1	62	32	In	VDJ
ATCCGGTCCACAAAGCTGGAGGACTCAGCCATGTACTTCTGTGCCAGCAGTGAAGTCGGGATTAGAACTGAAGCTTTCTTTGGACAA	CASSEVGIRTEAFF	18	1.1316413199967308E-4	42	TCRBV02-01	TCRBV02	TCRBV02-01				01,03	TCRBD02-01*02	TCRBD02	TCRBD02-01	02				TCRBJ01-01*01	TCRBJ01	TCRBJ01-01	01				1	5	8	3	1	5	39	55	56	61	66	18	In	VDJ
TGACCAGTGCCCATCCTGAAGACAGCAGCTTCTACATCTGCAGTGCTAAAGCTGAGACAGGGGAACTATGGCTACACCTTCGGTTCG		8	5.029516977763248E-5	43	TCRBV20	TCRBV20				TCRBV20-01,TCRBV20-or09_02		TCRBD01-01*01	TCRBD01	TCRBD01-01	01				TCRBJ01-02*01	TCRBJ01	TCRBJ01-02	01				4	0	2	2	7	2	38	48	55	-1	63	8	Out	VDJ
TGCTGTACCCTCTCAGACATCTGTGTACTTCTGTGCCAGCAGTGACCCAATAGCGGAAGGGGCACAGATACGCAGTATTTTGGCCCA		15	9.43034433330609E-5	50	TCRBV06-04*01	TCRBV06	TCRBV06-04	01				TCRBD02-01	TCRBD02	TCRBD02-01				01,02	TCRBJ02-03*01	TCRBJ02	TCRBJ02-03	01				2	5	5	5	4	1	31	46	50	56	61	15	Out	VDJ
NNNNNNNNNNNNNAGCTCTGAGCTGAATGTGAACGCCTTGTTGCTGGGGGACTCGGCCCTCTATCCCGGCAAGCTTTCTTTGGACAA		5	3.1434481111020303E-5	14	TCRBV05-06*01	TCRBV05	TCRBV05-06	01								TCRBD01,TCRBD02	TCRBD01-01,TCRBD02-01		TCRBJ01-01*01	TCRBJ01	TCRBJ01-01	01				18	0	9	0	2	9	67	65	67	-1	70	5	Out	VDJ
AGTTCTAAGAAGCTCCTTCTCAGTGACTCTGGCTTCTATCTCTGTGCCTGGACTCTAGACAGGGGCTATGGCTACACCTTCGGTTCG	CAWTLDRGYGYTF	3	1.886068866661218E-5	39	TCRBV30-01*01	TCRBV30	TCRBV30-01	01				TCRBD01-01*01	TCRBD01	TCRBD01-01	01				TCRBJ01-02*01	TCRBJ01	TCRBJ01-02	01				4	0	2	2	5	4	42	52	57	-1	65	3	In	VDJ
TCCGCCAGCACCAACCAGACATCTATGTACCTCTGTGCCAGCACCACCGGGACAGAGCGGACTAACTATGGCTACACCTTCGGTTCG	CASTTGTERTNYGYTF	10	6.286896222204061E-5	48	TCRBV28-01*01	TCRBV28	TCRBV28-01	01				TCRBD01-01*01	TCRBD01	TCRBD01-01	01				TCRBJ01-02*01	TCRBJ01	TCRBJ01-02	01				7	6	0	5	5	0	33	43	48	55	61	10	In	VDJ
CCTGGAGTCGCCCAGCCCCAACCAGACCTCTCTGTACTTCTGTGCCAGCAGTTTATCGACAGGGGGCATGGCTACACCTTCGGTTCG		17	1.0687723577746903E-4	41	TCRBV27-01*01	TCRBV27	TCRBV27-01	01				TCRBD01-01*01	TCRBD01	TCRBD01-01	01				TCRBJ01-02*01	TCRBJ01	TCRBJ01-02	01				0	0	2	0	0	6	40	-1	57	-1	67	17	Out	VDJ
TCTCTGGAGCTGGGGGACTCAGCTTTGTATTTCTGTGCCAGCAGCGTAGAAGGTAGCGGGAGGGCCGGGGAGCTGTTTTTTGGAGAA	CASSVEGSGRAGELFF	9	5.658206599983654E-5	48	TCRBV09-01*01	TCRBV09	TCRBV09-01	01				TCRBD02-01*02	TCRBD02	TCRBD02-01	02				TCRBJ02-02*01	TCRBJ02	TCRBJ02-02	01				0	0	5	0	4	6	33	49	53	-1	64	9	In	VDJ
ACAGTGACCAGTGCCCATCCTGAAGACAGCAGCTTCTACATCTGCAGTGCTAGCAGGGGTAGCAATCAGCCCCAGCATTTTGGTGAT	CSASRGSNQPQHF	6	3.772137733322436E-5	39	TCRBV20	TCRBV20				TCRBV20-01,TCRBV20-or09_02		TCRBD01-01*01	TCRBD01	TCRBD01-01	01				TCRBJ01-05*01	TCRBJ01	TCRBJ01-05	01				3	0	4	2	0	0	42	-1	53	-1	59	6	In	VDJ
CTACACGCCCTGCAGCCAGAAGACTCAGCCCTGTATCTCTGCGCCAGCAGACAAACAGGGTTCGGACAGCCCCAGCATTTTGGTGAT	CASRQTGFGQPQHF	15	9.43034433330609E-5	42	TCRBV04-01*01	TCRBV04	TCRBV04-01	01				TCRBD01-01*01	TCRBD01	TCRBD01-01	01				TCRBJ01-05*01	TCRBJ01	TCRBJ01-05	01				2	6	3	3	0	7	39	-1	54	60	66	15	In	VDJ
CTGCAGCCAGAAGACTCGGCCCTGTATCTCTGCGCCAGCAGCCAAGATAGGGATAGCGGGTACACAGATACGCAGTATTTTGGCCCA	CASSQDRDSGYTDTQYF	11	6.915585844424466E-5	51	TCRBV04-03*01	TCRBV04	TCRBV04-03	01				TCRBD02-01	TCRBD02	TCRBD02-01				01,02	TCRBJ02-03*01	TCRBJ02	TCRBJ02-03	01				0	2	5	4	6	2	30	47	53	60	62	11	In	VDJ
NCTCTGAAGATCCGGTCCACAAAGCTGGAGGACTCAGCCATGTACTTCTGTGCCAGCAGTGAAGGCTATGGCTACACCTTCGGTTCG	CASSEGYGYTF	5	3.1434481111020303E-5	33	TCRBV02-01	TCRBV02	TCRBV02-01				01,03								TCRBJ01-02*01	TCRBJ01	TCRBJ01-02	01				1	1	0	0	0	4	48	-1	-1	64	65	5	In	VJ
AAGAAGCTCCTTCTCAGTGACTCTGGCTTCTATCTCTGTGCCTGGGTAAGAGAAGCGGGTTCATCAGATACGCAGTATTTTGGCCCA	CAWVREAGSSDTQYF	15	9.43034433330609E-5	45	TCRBV30-01*05	TCRBV30	TCRBV30-01	05				TCRBD02-01	TCRBD02	TCRBD02-01				01,02	TCRBJ02-03*01	TCRBJ02	TCRBJ02-03	01				4	5	6	4	7	4	36	46	53	59	64	15	In	VDJ
CACACCCTGCAGCCAGAAGACTCGGCCCTGTATCTCTGTGCCAGCAGCCAAACCGGGACAGAGAACACTGAAGCTTTCTTTGGACAA	CASSQTGTENTEAFF	23	1.445986131106934E-4	45	TCRBV04-02*01	TCRBV04	TCRBV04-02	01				TCRBD01-01*01	TCRBD01	TCRBD01-01	01				TCRBJ01-01*01	TCRBJ01	TCRBJ01-01	01				2	1	0	5	3	1	36	51	54	61	62	23	In	VDJ
GTCCACGGAGTCAGGGGACACAGCACTGTATTTCTGTGCCAGCAGCCTAAACTCCAGACAGGGTAGGATGGCTACACCTTCGGTTCG		7	4.400827355542842E-5	47	TCRBV21-01*01	TCRBV21	TCRBV21-01	01				TCRBD01-01*01	TCRBD01	TCRBD01-01	01				TCRBJ01-02*01	TCRBJ01	TCRBJ01-02	01				5	4	2	3	10	6	34	46	56	63	67	7	Out	VDJ
ATTCTGGAGTCCGCCAGCACCAACCAGACATCTATGTACCTCTGTGCCAGCAGAGGACAGGGAGGAAACACCATATATTTTGGAGAG	CASRGQGGNTIYF	5	3.1434481111020303E-5	39	TCRBV28-01*01	TCRBV28	TCRBV28-01	01				TCRBD01-01*01	TCRBD01	TCRBD01-01	01				TCRBJ01-03*01	TCRBJ01	TCRBJ01-03	01				6	1	1	3	1	4	42	53	54	62	63	5	In	VDJ
AGTCCGCCAGCACCAACCAGACATCTATGTACCTCTGTGCCAGCATTCCCCGGGGGACAGTTGGAACAGCCCCAGCATTTTGGTGAT		8	5.029516977763248E-5	46	TCRBV28-01*01	TCRBV28	TCRBV28-01	01				TCRBD01-01*01	TCRBD01	TCRBD01-01	01				TCRBJ01-05*01	TCRBJ01	TCRBJ01-05	01				7	6	0	5	8	7	35	45	53	60	66	8	Out	VDJ
TCCGCCAGCACCAACCAGACATCTATGTACCTCTGTGCCAGCAGGCACAGGGAGGGATATAAGAGGAATGGCTACACCTTCGGTTCG	CASRHREGYKRNGYTF	7	4.400827355542842E-5	48	TCRBV28-01*01	TCRBV28	TCRBV28-01	01				TCRBD02-01*02	TCRBD02	TCRBD02-01	02				TCRBJ01-02*01	TCRBJ01	TCRBJ01-02	01				6	11	9	0	5	6	33	44	49	56	67	7	In	VDJ
ACCAGTGCCCATCCTGAAGACAGCAGCTTCTACATCTGCAGTGCTAGTCCTGGACCCTCGAGTCCCCGAGGGCAGTACTTCGGGCCG	CSASPGPSSPRGQYF	5	3.1434481111020303E-5	45	TCRBV20-01*04	TCRBV20	TCRBV20-01	04								TCRBD01,TCRBD02	TCRBD01-01,TCRBD02-01		TCRBJ02-07*01	TCRBJ02	TCRBJ02-07	01				2	16	1	7	3	9	36	48	51	55	71	5	In	VDJ
CACGGAGTCAGGGGACACAGCACTGTATTTCTGTGCCAGTAAGGGCCTTAACGAAGGATTTACACCGGGGAGCTGTTTTTTGGAGAA		9	5.658206599983654E-5	50	TCRBV21-01*01	TCRBV21	TCRBV21-01	01								TCRBD01,TCRBD02	TCRBD01-01,TCRBD02-01		TCRBJ02-02*01	TCRBJ02	TCRBJ02-02	01				9	16	5	3	2	3	31	39	41	45	61	9	Out	VDJ
GCCTTGGAGCTGGAGGACTCGGCCCTGTATCTCTGTGCCAGCATCCGGGGCCCAGGTTCCTATAATTCACCCCTCCACTTTGGGAAT	CASIRGPGSYNSPLHF	11	6.915585844424466E-5	48	TCRBV05-08*01	TCRBV05	TCRBV05-08	01								TCRBD01,TCRBD02	TCRBD01-01,TCRBD02-01		TCRBJ01-06*01	TCRBJ01	TCRBJ01-06	01				6	6	7	0	3	1	33	43	46	51	57	11	In	VDJ
GTTCTAAGAAGCTCCTTCTCAGTGACTCTGGCTTCTATCTCTGTGCCTGGAGTCTGTGGGGCGGACTATGGCTACACCTTCGGTTCG		5	3.1434481111020303E-5	40	TCRBV30-01*01	TCRBV30	TCRBV30-01	01				TCRBD01-01*01	TCRBD01	TCRBD01-01	01				TCRBJ01-02*01	TCRBJ01	TCRBJ01-02	01				2	2	7	0	4	3	41	53	57	62	64	5	Out	VDJ
NNNNNNNTGTCGGCTGCTCCCTCCCAGACATCTGTGTACTTCTGTGCCAGCAGTGAAGCGGGTAAGGACGTCCTGACTTTCGGGGCC	CASSEAGKDVLTF	13	8.172965088865278E-5	39	TCRBV06-01*01	TCRBV06	TCRBV06-01	01								TCRBD01,TCRBD02	TCRBD01-01,TCRBD02-01		TCRBJ02-06*01	TCRBJ02	TCRBJ02-06	01				0	5	0	9	0	11	42	-1	59	62	67	13	In	VDJ
GAGCACCTTGGAGCTGGGGGACTCGGCCCTTTATCTTTGCGCCAGCAGCCTATAGCGGGAACGGGGAATGAGCAGTTCTTCGGGCCA		11	6.915585844424466E-5	44	TCRBV05-01*01	TCRBV05	TCRBV05-01	01				TCRBD02-01*02	TCRBD02	TCRBD02-01	02				TCRBJ02-01*01	TCRBJ02	TCRBJ02-01	01				4	6	5	3	3	7	37	49	52	60	66	11	Out	VDJ
CCTAGAGTCTGCCATCCCCAACCAGACAGCTCTTTACTTCTGTGCCACCAGTGATTTGCGGGGAACACTGAAGCTTTCTTTGGACAA		20	1.2573792444408121E-4	41	TCRBV24-01*01	TCRBV24	TCRBV24-01	01				TCRBD02-01	TCRBD02	TCRBD02-01				01,02	TCRBJ01-01*01	TCRBJ01	TCRBJ01-01	01				0	0	8	4	0	1	40	-1	58	-1	62	20	Out	VDJ
GTGACCAGTGCCCATCCTGAAGACAGCAGCTTCTACATCTGCAGTACTAGAAGGGGGAGGGCGGAAGAGACCCAGTACTTCGGGCCA	CSTRRGRAEETQYF	6	3.772137733322436E-5	42	TCRBV20	TCRBV20				TCRBV20-01,TCRBV20-or09_02		TCRBD02-01*02	TCRBD02	TCRBD02-01	02				TCRBJ02-05*01	TCRBJ02	TCRBJ02-05	01				2	3	9	0	3	3	39	51	54	61	64	6	In	VDJ
TCAATTCCCTGGAGCTTGGTGACTCTGCTGTGTATTTCTGTGCCAGCAGCCAACTTGACAGATCTCCAGCCCCAGCATTTTGGTGAT		11	6.915585844424466E-5	43	TCRBV03-01/03-02*01	TCRBV03	TCRBV03-01/03-02	01				TCRBD01-01*01	TCRBD01	TCRBD01-01	01				TCRBJ01-05*01	TCRBJ01	TCRBJ01-05	01				2	5	2	5	3	7	38	53	56	61	66	11	Out	VDJ
NNNNTGAAGATCCAGCCCTCAGAACCCAGGGACTCAGCTGTGTACTTCTGTGCCAGCAGTTACCGCTACGAGCAGTACTTCGGGCCG	CASSYRYEQYF	8	5.029516977763248E-5	33	TCRBV12-03/12-04*01	TCRBV12	TCRBV12-03/12-04	01								TCRBD01,TCRBD02	TCRBD01-01,TCRBD02-01		TCRBJ02-07*01	TCRBJ02	TCRBJ02-07	01				4	2	3	7	0	3	48	-1	61	63	65	8	In	VDJ
CTGGAGTCCGCCAGCACCAACCAGACATCTATGTACCTCTGTGCCAGCAGAAAACAGGGGGGAGATGAAAAACTGTTTTTTGGCAGT	CASRKQGGDEKLFF	6	3.772137733322436E-5	42	TCRBV28-01*01	TCRBV28	TCRBV28-01	01				TCRBD01-01*01	TCRBD01	TCRBD01-01	01				TCRBJ01-04*01	TCRBJ01	TCRBJ01-04	01				6	3	3	1	3	6	39	50	53	61	64	6	In	VDJ
TCCCAGACATCTGTGTACTTCTGTGCCAGCAGTTACCCGTTAGGGGCGGGGAGTCTAGCGGGAACCTACGAGCAGTACTTCGGGCCG	CASSYPLGAGSLAGTYEQYF	7	4.400827355542842E-5	60	TCRBV06	TCRBV06				TCRBV06-05,TCRBV06-06		TCRBD02-01*02	TCRBD02	TCRBD02-01	02				TCRBJ02-07*01	TCRBJ02	TCRBJ02-07	01				2	1	4	3	18	2	21	36	54	63	64	7	In	VDJ
AATGTGAGCACCTTGGAGCTGGGGGACTCGGCCCTTTATCTTTGCGCCAGCAGCCCGCGGACAGCTAACGAGCAGTACTTCGGGCCG	CASSPRTANEQYF	4	2.514758488881624E-5	39	TCRBV05-01*01	TCRBV05	TCRBV05-01	01				TCRBD01-01*01	TCRBD01	TCRBD01-01	01				TCRBJ02-07*01	TCRBJ02	TCRBJ02-07	01				4	3	1	5	4	5	42	54	58	64	67	4	In	VDJ
AATGTGAACGCCTTGTTGCTGGGGGACTCGGCCCTCTATCTCTGTGCCAGCGCCAGGGGCTTCTCGAGGGAGCAGTACTTCGGGCCG	CASARGFSREQYF	7	4.400827355542842E-5	39	TCRBV05-06*01	TCRBV05	TCRBV05-06	01				TCRBD01-01*01	TCRBD01	TCRBD01-01	01				TCRBJ02-07*01	TCRBJ02	TCRBJ02-07	01				7	10	4	2	2	7	42	51	53	59	69	7	In	VDJ
ATTCTGGAGTCCGCCAGCACCAACCAGACATCTATGTACCTCTGTGCCAGCAGTTCGGGACAGTTATACGAGCAGTACTTCGGGCCG	CASSSGQLYEQYF	10	6.286896222204061E-5	39	TCRBV28-01*01	TCRBV28	TCRBV28-01	01				TCRBD01-01*01	TCRBD01	TCRBD01-01	01				TCRBJ02-07*01	TCRBJ02	TCRBJ02-07	01				4	3	0	5	1	4	42	55	56	63	66	10	In	VDJ
AACGCCTTGTTGCTGGGGGACTCGGCCCTCTATCTCTGTGCCAGCACCTCCGGGTTGGGAGGCGGAAACACCATATATTTTGGAGAG	CASTSGLGGGNTIYF	6	3.772137733322436E-5	45	TCRBV05-06*01	TCRBV05	TCRBV05-06	01				TCRBD02-01*02	TCRBD02	TCRBD02-01	02				TCRBJ01-03*01	TCRBJ01	TCRBJ01-03	01				6	1	9	1	10	4	36	46	56	62	63	6	In	VDJ
CAGTGACCAGTGCCCATCCTGAAGACAGCAGCTTCTACATCTGCAGTGGGGACTAAACATACCAAAAACATTCAGTACTTCGGCGCC		13	8.172965088865278E-5	40	TCRBV20	TCRBV20				TCRBV20-01,TCRBV20-or09_02		TCRBD02-01	TCRBD02	TCRBD02-01				01,02	TCRBJ02-04*01	TCRBJ02	TCRBJ02-04	01				7	6	0	9	0	2	41	-1	48	55	61	13	Out	VDJ
TCTCTGGAGCTGGGGGACTCAGCTTTGTATTTCTGTGCCAGCAGCCTCGGTCCAGCGGGAGGTGACAATGAGCAGTTCTTCGGGCCA	CASSLGPAGGDNEQFF	17	1.0687723577746903E-4	48	TCRBV09-01*01	TCRBV09	TCRBV09-01	01				TCRBD02-01*02	TCRBD02	TCRBD02-01	02				TCRBJ02-01*01	TCRBJ02	TCRBJ02-01	01				4	2	6	1	8	5	33	45	53	62	64	17	In	VDJ
GCCCTCAGAACCCAGGGACTCAGCTGTGTACTTCTGTGCCAGCAGTGAAAATAGGACTAGCACTCCTACGAGCAGTACTTCGGGCCG		11	6.915585844424466E-5	47	TCRBV12	TCRBV12				TCRBV12-03/12-04,TCRBV12-04		TCRBD02-01	TCRBD02	TCRBD02-01				01,02	TCRBJ02-07*01	TCRBJ02	TCRBJ02-07	01				5	1	1	7	7	0	34	46	53	61	62	11	Out	VDJ
CTCACTGTGACATCGGCCCAAAAGAACCCGACAGCTTTCTATCTCTGTGCCAGCGGATCATATAATTCACCCCTCCACTTTGGGAAT	CASGSYNSPLHF	13	8.172965088865278E-5	36	TCRBV19-01*01	TCRBV19	TCRBV19-01	01								TCRBD01,TCRBD02	TCRBD01-01,TCRBD02-01		TCRBJ01-06*01	TCRBJ01	TCRBJ01-06	01				9	3	1	8	1	4	45	53	54	57	60	13	In	VDJ
CTGGAGTCCGCCAGCACCAACCAGACATCTATGTACCTCTGTGCCAGCAGTTCCCCAGGGTGGGGAAACACCATATATTTTGGAGAG	CASSSPGWGNTIYF	8	5.029516977763248E-5	42	TCRBV28-01*01	TCRBV28	TCRBV28-01	01				TCRBD01-01*01	TCRBD01	TCRBD01-01	01				TCRBJ01-03*01	TCRBJ01	TCRBJ01-03	01				4	3	4	3	3	4	39	52	55	60	63	8	In	VDJ
TCCCTGGAGCTTGGTGACTCTGCTGTGTATTTCTGTGCCAGCAGCCACGGCGGGAAGGAAGGGGGTAATGAGCAGTTCTTCGGGCCA	CASSHGGKEGGNEQFF	6	3.772137733322436E-5	48	TCRBV03-01/03-02*01	TCRBV03	TCRBV03-01/03-02	01								TCRBD01,TCRBD02	TCRBD01-01,TCRBD02-01		TCRBJ02-01*01	TCRBJ02	TCRBJ02-01	01				3	1	5	1	12	7	33	47	59	65	66	6	In	VDJ
CTTGACATCCGCTCACCAGGCCTGGGGGACGCAGCCATGTACCTGTGTGCCACCAGCAGAGATATGGCAGAGAGATACTTCGGGCCG	CATSRDMAERYF	18	1.1316413199967308E-4	36	TCRBV15-01*02	TCRBV15	TCRBV15-01	02								TCRBD01,TCRBD02	TCRBD01-01,TCRBD02-01		TCRBJ02-07*01	TCRBJ02	TCRBJ02-07	01				0	5	4	5	5	13	45	62	67	70	75	18	In	VDJ
AGCACCTTGGAGCTGGGGGACTCGGCCCTTTATCTTTGCGCCAGCAGCTTGGACTCTACCCATGGGGATGAGCAGTTCTTCGGGCCA	CASSLDSTHGDEQFF	12	7.544275466644872E-5	45	TCRBV05-01*01	TCRBV05	TCRBV05-01	01								TCRBD01,TCRBD02	TCRBD01-01,TCRBD02-01		TCRBJ02-01*01	TCRBJ02	TCRBJ02-01	01				0	0	6	2	11	8	36	52	63	-1	67	12	In	VDJ
GCAGAGCTTGGGGACTCGGCCGTGTATCTCTGTGCCAGCAGCTCTCTTCAGACTAGCAGAACCTACAATGAGCAGTTCTTCGGGCCA	CASSSLQTSRTYNEQFF	4	2.514758488881624E-5	51	TCRBV11-03*01	TCRBV11	TCRBV11-03	01				TCRBD02-01	TCRBD02	TCRBD02-01				01,02	TCRBJ02-01*01	TCRBJ02	TCRBJ02-01	01				4	4	2	7	7	2	30	43	50	57	61	4	In	VDJ
CTGAAGATCCAGCGCACAGAGCAGGAGGACTCCGCCGTGTATCTCTGTGCCAGCAGCTTCCTAGCACTAGAGCAGTTCTTCGGGCCA	CASSFLALEQFF	9	5.658206599983654E-5	36	TCRBV07-08*01	TCRBV07	TCRBV07-08	01				TCRBD02-01	TCRBD02	TCRBD02-01				01,02	TCRBJ02-01*01	TCRBJ02	TCRBJ02-01	01				3	4	4	7	1	10	45	59	60	65	69	9	In	VDJ
ATCCAGCGCACAGAGCAGCGGGACTCAGCCATGTATCGCTGTGCTAGCAGCTTAGCCGGGGGGAGTCAGACCCAGTACTTCGGGCCA	CASSLAGGSQTQYF	7	4.400827355542842E-5	42	TCRBV07	TCRBV07				TCRBV07-06,TCRBV07-07		TCRBD02-01*01	TCRBD02	TCRBD02-01	01				TCRBJ02-05*01	TCRBJ02	TCRBJ02-05	01				0	4	8	1	0	6	39	-1	56	63	67	7	In	VDJ
TCTAAGAAGCTCCTTCTCAGTGACTCTGGCTTCTATCTCTGTGCCTGGAGGGGACTAGCGGACACCGGGGAGCTGTTTTTTGGAGAA	CAWRGLADTGELFF	7	4.400827355542842E-5	42	TCRBV30-01*01	TCRBV30	TCRBV30-01	01				TCRBD02-01	TCRBD02	TCRBD02-01				01,02	TCRBJ02-02*01	TCRBJ02	TCRBJ02-02	01				3	0	0	5	0	3	39	-1	50	-1	61	7	In	VDJ
TCGGCTGCTCCCTCCCAGACATCTGTGTACTTCTGTGCCAGCAGTGAAGCGGGACAGCGTAACACCGGGGAGCTGTTTTTTGGAGAA	CASSEAGQRNTGELFF	16	1.0059033955526497E-4	48	TCRBV06-01*01	TCRBV06	TCRBV06-01	01				TCRBD01-01*01	TCRBD01	TCRBD01-01	01				TCRBJ02-02*01	TCRBJ02	TCRBJ02-02	01				0	3	0	5	0	2	33	-1	50	57	60	16	In	VDJ
GAGTCCGCCAGCACCAACCAGACATCTATGTACCTCTGTGCCAGCAGTCCCCCGGAGGGGACAAATGAAAAACTGTTTTTTGGCAGT	CASSPPEGTNEKLFF	13	8.172965088865278E-5	45	TCRBV28-01*01	TCRBV28	TCRBV28-01	01								TCRBD01,TCRBD02	TCRBD01-01,TCRBD02-01		TCRBJ01-04*01	TCRBJ01	TCRBJ01-04	01				5	0	0	6	9	5	36	48	57	-1	63	13	In	VDJ
TCTAAGAAGCTCCTTCTCAGTGACTCTGGCTTCTATCTCTGTGCCTGGGTCGGGACTAATCTACGGAACACCATATATTTTGGAGAG	CAWVGTNLRNTIYF	30	1.886068866661218E-4	42	TCRBV30-01*05	TCRBV30	TCRBV30-01	05				TCRBD02-01	TCRBD02	TCRBD02-01				01,02	TCRBJ01-03*01	TCRBJ01	TCRBJ01-03	01				4	8	0	9	2	7	39	49	51	58	66	30	In	VDJ
CCCTCAGAACCCAGGGACTCAGCTGTGTACTTCTGTGCCAGCAGTTTAGACAGATGGACGATGAACACTGAAGCTTTCTTTGGACAA	CASSLDRWTMNTEAFF	19	1.1945102822187714E-4	48	TCRBV12	TCRBV12				TCRBV12-03/12-04,TCRBV12-04						TCRBD01,TCRBD02	TCRBD01-01,TCRBD02-01		TCRBJ01-01*01	TCRBJ01	TCRBJ01-01	01				1	2	1	7	6	0	33	49	55	59	61	19	In	VDJ
AGCTCTCTGGAGCTGGGGGACTCAGCTTTGTATTTCTGTGCCAGCAGCGTAGATTCTGGGGGCAGCTATGGCTACACCTTCGGTTCG	CASSVDSGGSYGYTF	14	8.801654711085684E-5	45	TCRBV09-01*01	TCRBV09	TCRBV09-01	01				TCRBD01-01*01	TCRBD01	TCRBD01-01	01				TCRBJ01-02*01	TCRBJ01	TCRBJ01-02	01				0	2	6	0	5	4	36	52	57	63	65	14	In	VDJ
AAGAAGCTCCTTCTCAGTGACTCTGGCTTCTATCTCTGTGCCTGGAGTTCACCTCCGGCCTTCTCCTACGAGCAGTACTTCGGGCCG	CAWSSPPAFSYEQYF	3	1.886068866661218E-5	45	TCRBV30-01*01	TCRBV30	TCRBV30-01	01								TCRBD01,TCRBD02	TCRBD01-01,TCRBD02-01		TCRBJ02-07*01	TCRBJ02	TCRBJ02-07	01				2	3	9	0	8	0	36	48	56	59	62	3	In	VDJ
AATGTGAGCACCTTGGAGCTGGGGGACTCGGCCCTTTATCTTTGCGCCAGCAGCTTCGGACAGAACTACGAGCAGTACTTCGGGCCG	CASSFGQNYEQYF	7	4.400827355542842E-5	39	TCRBV05-01*01	TCRBV05	TCRBV05-01	01				TCRBD01-01*01	TCRBD01	TCRBD01-01	01				TCRBJ02-07*01	TCRBJ02	TCRBJ02-07	01				2	2	1	5	1	3	42	56	57	63	65	7	In	VDJ
TCCGCTACCAGCTCCCAGACATCTGTGTACTTCTGTGCCATCAGCCTAACCGCCGGGACTAGCGCAAGTGAGCAGTTCTTCGGGCCA	CAISLTAGTSASEQFF	23	1.445986131106934E-4	48	TCRBV10-03*01	TCRBV10	TCRBV10-03	01				TCRBD02-01	TCRBD02	TCRBD02-01				01,02	TCRBJ02-01*01	TCRBJ02	TCRBJ02-01	01				6	4	0	6	10	9	33	44	54	64	68	23	In	VDJ
ACAGTGACCAGTGCCCATCCTGAAGACAGCAGCTTCTACATCTGCAGTGCGCCACGCCGGGGAAACACTGAAGCTTTCTTTGGACAA	CSAPRRGNTEAFF	10	6.286896222204061E-5	39	TCRBV20	TCRBV20				TCRBV20-01,TCRBV20-or09_02		TCRBD02-01*01	TCRBD02	TCRBD02-01	01				TCRBJ01-01*01	TCRBJ01	TCRBJ01-01	01				6	1	8	3	7	2	42	50	57	62	63	10	In	VDJ
ATCCTGGAGTCGCCCAGCCCCAACCAGACCTCTCTGTACTTCTGTGCCAGCAGTTTAGGTCTCTCGAGGCCCCAGCATTTTGGTGAT	CASSLGLSRPQHF	49	3.0805791488799895E-4	39	TCRBV27-01*01	TCRBV27	TCRBV27-01	01				TCRBD02-01*02	TCRBD02	TCRBD02-01	02				TCRBJ01-05*01	TCRBJ01	TCRBJ01-05	01				2	0	11	2	8	9	42	57	65	-1	68	49	In	VDJ
CTGACAGTGACCAGTGCCCATCCTGAAGACAGCAGCTTCTACATCTGCAGTGCTACCGGGAACTTCTATGGCTACACCTTCGGTTCG	CSATGNFYGYTF	10	6.286896222204061E-5	36	TCRBV20	TCRBV20				TCRBV20-01,TCRBV20-or09_02		TCRBD02-01*02	TCRBD02	TCRBD02-01	02				TCRBJ01-02*01	TCRBJ01	TCRBJ01-02	01				4	4	8	3	1	4	45	55	56	61	65	10	In	VDJ
ACTCTGGAGTCCGCTACCAGCTCCCAGACATCTGTGTACTTCTGTGCCATCAGTGAAAAGGGATCCTATGGCTACACCTTCGGTTCG	CAISEKGSYGYTF	14	8.801654711085684E-5	39	TCRBV10-03*01	TCRBV10	TCRBV10-03	01								TCRBD01,TCRBD02	TCRBD01-01,TCRBD02-01		TCRBJ01-02*01	TCRBJ01	TCRBJ01-02	01				3	2	0	8	3	4	42	56	59	63	65	14	In	VDJ
AGCACCTTGGAGCTGGGGGACTCGGCCCTTTATCTTTGCGCCAGCAGCTTGGAGGCAGATCCGACCTACGAGCAGTACTTCGGGCCG	CASSLEADPTYEQYF	8	5.029516977763248E-5	45	TCRBV05-01*01	TCRBV05	TCRBV05-01	01								TCRBD01,TCRBD02	TCRBD01-01,TCRBD02-01		TCRBJ02-07*01	TCRBJ02	TCRBJ02-07	01				0	6	4	5	3	2	36	52	55	58	64	8	In	VDJ
AAGATCCGGTCCACAAAGCTGGAGGACTCAGCCATGTACTTCTGTGCCAGCGCAGGTAGCGCCAAAAACATTCAGTACTTCGGCGCC	CASAGSAKNIQYF	13	8.172965088865278E-5	39	TCRBV02-01	TCRBV02	TCRBV02-01				01,03					TCRBD01,TCRBD02	TCRBD01-01,TCRBD02-01		TCRBJ02-04*01	TCRBJ02	TCRBJ02-04	01				8	4	4	4	1	1	42	51	52	56	60	13	In	VDJ
CTCAGAACCGGGAGACACGGCACTGTATCTCTGCGCCAGCAGTCAGCCTCCGGGACTCTCTCCTACAATGAGCAGTTCTTCGGGCCA		8	5.029516977763248E-5	50	TCRBV23-01*01	TCRBV23	TCRBV23-01	01				TCRBD02-01	TCRBD02	TCRBD02-01				01,02	TCRBJ02-01*01	TCRBJ02	TCRBJ02-01	01				3	2	0	10	6	0	31	45	51	57	59	8	Out	VDJ
AAGATCCGGTCCACAAAGCTGGAGGACTCAGCCATGTACTTCTGTGCCAGCAGGGGCCTTGAAGGGGCTGGAGCTTTCTTTGGACAA	CASRGLEGAGAFF	3	1.886068866661218E-5	39	TCRBV02-01	TCRBV02	TCRBV02-01				01,03	TCRBD01-01*01	TCRBD01	TCRBD01-01	01				TCRBJ01-01*01	TCRBJ01	TCRBJ01-01	01				6	4	5	2	9	10	42	53	62	67	71	3	In	VDJ
ATCCTGGAGTCGCCCAGCCCCAACCAGACCTCTCTGTACTTCTGTGCCAGCAGTTTAGGGGTGAACACTGAAGCTTTCTTTGGACAA	CASSLGVNTEAFF	16	1.0059033955526497E-4	39	TCRBV27-01*01	TCRBV27	TCRBV27-01	01								TCRBD01,TCRBD02	TCRBD01-01,TCRBD02-01		TCRBJ01-01*01	TCRBJ01	TCRBJ01-01	01				2	0	6	2	0	0	42	-1	57	-1	61	16	In	VDJ
CTGGAGTCCGCCAGCACCAACCAGACATCTATGTACCTCTGTGCCAGCAGGGCTCTGACGGGAGTCTACGAGCAGTACTTCGGGCCG	CASRALTGVYEQYF	8	5.029516977763248E-5	42	TCRBV28-01*01	TCRBV28	TCRBV28-01	01				TCRBD02-01*02	TCRBD02	TCRBD02-01	02				TCRBJ02-07*01	TCRBJ02	TCRBJ02-07	01				6	1	8	2	8	3	39	50	58	64	65	8	In	VDJ
CAGCCTGCAGAGCTTGGGGACTCGGCCGTGTATCTCTGTGCCAGCAGCTTTATGTCAGGGGAGATGGAGACCCAGTACTTCGGGCCA	CASSFMSGEMETQYF	5	3.1434481111020303E-5	45	TCRBV11-03*01	TCRBV11	TCRBV11-03	01				TCRBD01-01*01	TCRBD01	TCRBD01-01	01				TCRBJ02-05*01	TCRBJ02	TCRBJ02-05	01				3	5	4	2	5	5	36	50	55	61	66	5	In	VDJ
ATCCAGCGCACAGAGCAGCGGGACTCAGCCATGTATCGCTGTGCTAGCAGCGCAGGACAGGGTCTACAGACCCAGTACTTCGGGCCA	CASSAGQGLQTQYF	9	5.658206599983654E-5	42	TCRBV07	TCRBV07				TCRBV07-06,TCRBV07-07		TCRBD01-01*01	TCRBD01	TCRBD01-01	01				TCRBJ02-05*01	TCRBJ02	TCRBJ02-05	01				5	5	1	3	3	6	39	51	54	62	67	9	In	VDJ
TTGGAGCTGGGGGACTCAGCCCTGTACTTCTGTGCCAGCAGCCCCCGATCACGCGGGAGGGCCCCGGATACGCAGTATTTTGGCCCA	CASSPRSRGRAPDTQYF	6	3.772137733322436E-5	51	TCRBV13-01*01	TCRBV13	TCRBV13-01	01				TCRBD02-01*02	TCRBD02	TCRBD02-01	02				TCRBJ02-03*01	TCRBJ02	TCRBJ02-03	01				5	5	7	0	10	6	30	42	52	61	66	6	In	VDJ
AGATGAATGTGAGTGCCTTGGAGCTGGGGGACTCGGCCCTGTATCTCTGTGCCAGAAGTCCCGGGGGGACGGGCTTTCTTTGGACAA		22	1.383117168884893E-4	34	TCRBV05-03	TCRBV05	TCRBV05-03				01,02	TCRBD02-01*01	TCRBD02	TCRBD02-01	01				TCRBJ01-01*01	TCRBJ01	TCRBJ01-01	01				5	4	8	1	3	11	47	58	61	68	72	22	Out	VDJ
AAGATCCAGCCCTCAGAACCCAGGGACTCAGCTGTGTACTTCTGTGCCAGCAGTTTCGGGCAGAACACTGAAGCTTTCTTTGGACAA	CASSFGQNTEAFF	8	5.029516977763248E-5	39	TCRBV12-03/12-04*01	TCRBV12	TCRBV12-03/12-04	01								TCRBD01,TCRBD02	TCRBD01-01,TCRBD02-01		TCRBJ01-01*01	TCRBJ01	TCRBJ01-01	01				3	1	8	0	1	1	42	56	57	61	62	8	In	VDJ
AAGATCCAGCCTGCAGAGCTTGGGGACTCGGCCATGTATCTCTGTGCCAGCAGCTTGGAGGGTCCTAGTAAAGCTTTCTTTGGACAA	CASSLEGPSKAFF	7	4.400827355542842E-5	39	TCRBV11-01*01	TCRBV11	TCRBV11-01	01				TCRBD02-01*02	TCRBD02	TCRBD02-01	02				TCRBJ01-01*01	TCRBJ01	TCRBJ01-01	01				3	8	10	0	0	9	42	-1	56	62	70	7	In	VDJ
ACATCGGCCCAAAAGAACCCGACAGCTTTCTATCTCTGTGCCAGTACCCGGGACAGGGAGAATTATCAGCCCCAGCATTTTGGTGAT	CASTRDRENYQPQHF	6	3.772137733322436E-5	45	TCRBV19-01*01	TCRBV19	TCRBV19-01	01				TCRBD01-01*01	TCRBD01	TCRBD01-01	01				TCRBJ01-05*01	TCRBJ01	TCRBJ01-05	01				7	6	0	3	3	5	36	46	49	58	64	6	In	VDJ
GTGAACGCCTTGTTGCTGGGGGACTCGGCCCTCTATCTCTGTGCCAGCAGCCCACAGGGACACGACTACGAGCAGTACTTCGGGCCG	CASSPQGHDYEQYF	2	1.257379244440812E-5	42	TCRBV05-06*01	TCRBV05	TCRBV05-06	01				TCRBD01-01*01	TCRBD01	TCRBD01-01	01				TCRBJ02-07*01	TCRBJ02	TCRBJ02-07	01				4	3	0	6	5	3	39	51	56	62	65	2	In	VDJ
CCGACAGCTTTCTATCTCTGTGCCAGTAGTATTACCGGAGATATAAGGGACCGGCAGGAGCTGGGAAACACCATATATTTTGGAGAG	CASSITGDIRDRQELGNTIYF	26	1.6345930177730556E-4	63	TCRBV19-01*01	TCRBV19	TCRBV19-01	01								TCRBD01,TCRBD02	TCRBD01-01,TCRBD02-01		TCRBJ01-03*01	TCRBJ01	TCRBJ01-03	01				3	12	0	7	14	4	18	32	46	51	63	26	In	VDJ
NNTGTCGGCTGCTCCCTCCCAAACATCTGTGTACTTCTGTGCCAGGGGACAGATGGGTCGGAACAAGAGACCCAGTACTTCGGGCCA		21	1.3202482066628526E-4	44	TCRBV06	TCRBV06				TCRBV06-02/06-03,TCRBV06-02		TCRBD01-01*01	TCRBD01	TCRBD01-01	01				TCRBJ02-05*01	TCRBJ02	TCRBJ02-05	01				9	11	0	5	0	2	37	-1	45	52	63	21	Out	VDJ
ATCCAGCCCTCAGAACCCAGGGACTCAGCTGTGTACTTCTGTGCCAGCAGTTTTTGGGGGGTCGGAGATACGCAGTATTTTGGCCCA	CASSFWGVGDTQYF	8	5.029516977763248E-5	42	TCRBV12	TCRBV12				TCRBV12-03/12-04,TCRBV12-04		TCRBD02-01*01	TCRBD02	TCRBD02-01	01				TCRBJ02-03*01	TCRBJ02	TCRBJ02-03	01				3	4	9	1	2	5	39	53	55	61	65	8	In	VDJ
CTGAAGATCCAGCGCACAGAGCAGGGGGACTCGGCCATGTATCTCTGTGCCAGCAGCTTGTGGGAGCGTGGCTACACCTTCGGTTCG	CASSLWERGYTF	40	2.5147584888816243E-4	36	TCRBV07-09*01	TCRBV07	TCRBV07-09	01				TCRBD02-01*02	TCRBD02	TCRBD02-01	02				TCRBJ01-02*01	TCRBJ01	TCRBJ01-02	01				3	2	9	2	2	7	45	59	61	66	68	40	In	VDJ
CTCAAGATCCAGCCTGCAGAGCTTGGGGACTCGGCCGTGTATCTCTGTGCCAGCAGCGCCTTCGCGGGACAGGGAGTCTTCGGGCCG	CASSAFAGQGVF	9	5.658206599983654E-5	36	TCRBV11-03*01	TCRBV11	TCRBV11-03	01				TCRBD01-01*01	TCRBD01	TCRBD01-01	01				TCRBJ02-07*01	TCRBJ02	TCRBJ02-07	01				5	3	0	3	8	15	45	57	65	74	77	9	In	VDJ
CCCTCAGAACCCAGGGACTCAGCTGTGTACTTCTGTGCCAGCAAACCCGAGAGGAGGGGGTTCTCCTACGAGCAGTACTTCGGGCCG	CASKPERRGFSYEQYF	7	4.400827355542842E-5	48	TCRBV12	TCRBV12				TCRBV12-03/12-04,TCRBV12-04						TCRBD01,TCRBD02	TCRBD01-01,TCRBD02-01		TCRBJ02-07*01	TCRBJ02	TCRBJ02-07	01				7	2	5	1	11	0	33	43	54	60	62	7	In	VDJ
AGTCTGCCATCCCCAACCAGACAGCTCTTTACTTCTGTGCCACCAGTGATTTGGGGACAGGGAATCCACGAGCAGTACTTCGGGCCG		9	5.658206599983654E-5	46	TCRBV24-01*01	TCRBV24	TCRBV24-01	01				TCRBD01-01*01	TCRBD01	TCRBD01-01	01				TCRBJ02-07*01	TCRBJ02	TCRBJ02-07	01				0	5	0	3	0	5	35	-1	53	62	67	9	Out	VDJ
AACGCCTTGTTGCTGGGGGACTCGGCCCTGTATCTCTGTGCCAGCAGCCAACTGTGTTACTCTGGAAACACCATATATTTTGGAGAG	CASSQLCYSGNTIYF	12	7.544275466644872E-5	45	TCRBV05-05*01	TCRBV05	TCRBV05-05	01				TCRBD02-01	TCRBD02	TCRBD02-01				01,02	TCRBJ01-03*01	TCRBJ01	TCRBJ01-03	01				4	6	3	10	2	0	36	48	50	53	59	12	In	VDJ
NTGAAGATCCAGCCCTCAGAACCCAGGGACTCAGCTGTGTACTTCTGTGCCAGCAGTTCCCAGGGTTCACCCCTCCACTTTGGGAAT	CASSSQGSPLHF	7	4.400827355542842E-5	36	TCRBV12-03/12-04*01	TCRBV12	TCRBV12-03/12-04	01				TCRBD01-01*01	TCRBD01	TCRBD01-01	01				TCRBJ01-06*01	TCRBJ01	TCRBJ01-06	01				4	0	4	3	2	9	45	58	60	-1	65	7	In	VDJ
CAGCCTGCAGAGCTTGGGGACTCGGCCGTGTATCTCTGTGCCAGCAGCCACAACCTACAGGGGGAGGGTGGCTACACCTTCGGTTCG	CASSHNLQGEGGYTF	4	2.514758488881624E-5	45	TCRBV11-03*01	TCRBV11	TCRBV11-03	01				TCRBD01-01*01	TCRBD01	TCRBD01-01	01				TCRBJ01-02*01	TCRBJ01	TCRBJ01-02	01				5	4	3	1	8	7	36	48	56	64	68	4	In	VDJ
GTGAACGCCTTGGAGCTGGACGACTCGGCCCTGTATCTCTGTGCCAGCAGCTCACCGGGACAGGGAGGGGGCTACACCTTCGGTTCG	CASSSPGQGGGYTF	5	3.1434481111020303E-5	42	TCRBV05-04*01	TCRBV05	TCRBV05-04	01				TCRBD01-01*01	TCRBD01	TCRBD01-01	01				TCRBJ01-02*01	TCRBJ01	TCRBJ01-02	01				3	4	0	3	4	8	39	52	56	65	69	5	In	VDJ
GGAGATCCAGTCCACGGAGTCAGGGGACACAGCACTGTATTTCTGTGCCAGCAGCAAAGTCAAAGGTACGAGCAGTACTTCGGGCCG		6	3.772137733322436E-5	38	TCRBV21-01*01	TCRBV21	TCRBV21-01	01								TCRBD01,TCRBD02	TCRBD01-01,TCRBD02-01		TCRBJ02-07*01	TCRBJ02	TCRBJ02-07	01				1	0	5	4	4	4	43	59	63	-1	66	6	Out	VDJ
CAGCACCAACCAGACATCTATGTACCTCTGTGCCAGCAGTCCTGGGACTAGCGGGATGATGAAACCGGGCTTCAGTACTTCGGCGCC		6	3.772137733322436E-5	53	TCRBV28-01*01	TCRBV28	TCRBV28-01	01				TCRBD02-01*02	TCRBD02	TCRBD02-01	02				TCRBJ02-04*01	TCRBJ02	TCRBJ02-04	01				5	14	0	3	3	11	28	40	43	56	70	6	Out	VDJ
ACTCTGACAGTGACCAGTGCCCATCCTGAAGACAGCAGCTTCTACATCTGCAGTGCTAGATGGTGGACTACCCAGTTCTTCGGGCCA	CSARWWTTQFF	12	7.544275466644872E-5	33	TCRBV20-01*01	TCRBV20	TCRBV20-01	01				TCRBD02-01	TCRBD02	TCRBD02-01				01,02	TCRBJ02-01*01	TCRBJ02	TCRBJ02-01	01				2	2	1	9	4	13	48	60	64	70	72	12	In	VDJ
CTGGAGTCAGCTACCAGCTCCCAGACATCTGTGTACTTCTGTGCCATCAGTGACAGCCACTCCCAAGAGACCCAGTACTTCGGGCCA	CAISDSHSQETQYF	4	2.514758488881624E-5	42	TCRBV10-03*01	TCRBV10	TCRBV10-03	01								TCRBD01,TCRBD02	TCRBD01-01,TCRBD02-01		TCRBJ02-05*01	TCRBJ02	TCRBJ02-05	01				3	6	4	5	0	1	39	-1	53	56	62	4	In	VDJ
ATTCTGGAGTCCGCCAGCACCAACCAGACATCTATGTACCTCTGTGCCAGCAGTTTACCGGCAGGAGGTGAAGCTTTCTTTGGACAA	CASSLPAGGEAFF	4	2.514758488881624E-5	39	TCRBV28-01*01	TCRBV28	TCRBV28-01	01				TCRBD02-01*02	TCRBD02	TCRBD02-01	02				TCRBJ01-01*01	TCRBJ01	TCRBJ01-01	01				2	0	10	1	6	7	42	57	63	-1	68	4	In	VDJ
CTGAGCTCTCTGGAGCTGGGGGACTCAGCTTTGTATTTCTGTGCCAGCAGCGTAGGGGGCGAGGGCACTGAAGCTTTCTTTGGACAA	CASSVGGEGTEAFF	8	5.029516977763248E-5	42	TCRBV09-01*01	TCRBV09	TCRBV09-01	01								TCRBD01,TCRBD02	TCRBD01-01,TCRBD02-01		TCRBJ01-01*01	TCRBJ01	TCRBJ01-01	01				0	5	7	0	0	4	39	-1	55	60	65	8	In	VDJ
GTGACATCGGCCCAAAAGAACCCGACAGCTTTCTATCTCTGTGCCAGTAGTCGGGGGAATCCCAATCAGCCCCAGCATTTTGGTGAT	CASSRGNPNQPQHF	6	3.772137733322436E-5	42	TCRBV19-01*01	TCRBV19	TCRBV19-01	01				TCRBD02-01*01	TCRBD02	TCRBD02-01	01				TCRBJ01-05*01	TCRBJ01	TCRBJ01-05	01				5	5	8	2	0	3	39	-1	51	57	62	6	In	VDJ
AGGATCCAGCCCATGGAACCCAGGGACTTGGGCCTATATTTCTGTGCCAGCAGGTGTCAGGGTTGTTACGAGCAGTACTTCGGGCCG	CASRCQGCYEQYF	16	1.0059033955526497E-4	39	TCRBV12-01*01	TCRBV12	TCRBV12-01	01				TCRBD01-01*01	TCRBD01	TCRBD01-01	01				TCRBJ02-07*01	TCRBJ02	TCRBJ02-07	01				6	4	4	3	4	4	42	53	57	62	66	16	In	VDJ
CACTGTGACATCGGCCCAAAAGAACCCGACAGCTTTCTATCTCTTAAGTGGGGGGACTAGCGTCAGAGAGAGCAGTACTTCGGGCCG		9	5.658206599983654E-5	38	TCRBV19-01*01	TCRBV19	TCRBV19-01	01				TCRBD02-01	TCRBD02	TCRBD02-01				01,02	TCRBJ02-07*01	TCRBJ02	TCRBJ02-07	01				16	7	0	6	8	7	43	44	52	62	69	9	Out	VDJ
GTGAGCACCTTGGAGCTGGGGGACTCGGCCCTTTATCTTTGCGCCAGCAGCTTTCTAGCGGGGGAAGAGACCCAGTACTTCGGGCCA	CASSFLAGEETQYF	6	3.772137733322436E-5	42	TCRBV05-01*01	TCRBV05	TCRBV05-01	01				TCRBD02-01*01	TCRBD02	TCRBD02-01	01				TCRBJ02-05*01	TCRBJ02	TCRBJ02-05	01				2	0	4	2	1	3	39	53	54	-1	64	6	In	VDJ
NTGTCGGCTGCTCCCTCCCAGACATCTGTGTACTTCTGTGCCAGCAGTGAAAGGACAGGGGGCGGTTCACCCCTCCACTTTGGGAAT	CASSERTGGGSPLHF	12	7.544275466644872E-5	45	TCRBV06-01*01	TCRBV06	TCRBV06-01	01				TCRBD01-01*01	TCRBD01	TCRBD01-01	01				TCRBJ01-06*01	TCRBJ01	TCRBJ01-06	01				2	2	1	0	1	9	36	51	52	63	65	12	In	VDJ
CTGATTCTGGAGTCCGCCAGCACCAACCAGACATCTATGTACCTCTGTGCCGGGTGGGACAGGCACTATGGCTACACCTTCGGTTCG	CAGWDRHYGYTF	6	3.772137733322436E-5	36	TCRBV28-01*01	TCRBV28	TCRBV28-01	01				TCRBD01-01*01	TCRBD01	TCRBD01-01	01				TCRBJ01-02*01	TCRBJ01	TCRBJ01-02	01				11	1	0	4	4	3	45	51	55	63	64	6	In	VDJ
ACTGTGAGCAACATGAGCCCTGAAGACAGCAGCATATATCTCTGCAGCGCAAAAGGACAGGGGGCGGAGGGCTACACCTTCGGTTCG	CSAKGQGAEGYTF	21	1.3202482066628526E-4	39	TCRBV29-01*03	TCRBV29	TCRBV29-01	03				TCRBD01-01*01	TCRBD01	TCRBD01-01	01				TCRBJ01-02*01	TCRBJ01	TCRBJ01-02	01				6	4	1	0	4	8	42	50	54	65	69	21	In	VDJ
AACCTTCACCTACACGCCCTGCAGCCAGAAGACTCAGCCCTGTATCTCTGCGCCAGCAGCCAAGGGGACGAGCAGTACTTCGGGCCG	CASSQGDEQYF	11	6.915585844424466E-5	33	TCRBV04-01*01	TCRBV04	TCRBV04-01	01								TCRBD01,TCRBD02	TCRBD01-01,TCRBD02-01		TCRBJ02-07*01	TCRBJ02	TCRBJ02-07	01				1	0	0	9	0	5	48	-1	64	-1	67	11	In	VDJ
CGGTCCACAAAGCTGGAGGACTCAGCCATGTACTTCTGTGCCAGCAGTGGAGGAGGGAGCTCCTACAATGAGCAGTTCTTCGGGCCA	CASSGGGSSYNEQFF	8	5.029516977763248E-5	45	TCRBV02-01	TCRBV02	TCRBV02-01				01,03	TCRBD02-01*02	TCRBD02	TCRBD02-01	02				TCRBJ02-01*01	TCRBJ02	TCRBJ02-01	01				4	2	10	0	2	0	36	49	51	57	59	8	In	VDJ
ACAAAGCTGGAGGACTCAGCCATGTACTTCTGTGCCAGCAGTGAAGGATTATCTTGGGGACAGAGTTACGAGCAGTACTTCGGGCCG	CASSEGLSWGQSYEQYF	2	1.257379244440812E-5	51	TCRBV02-01	TCRBV02	TCRBV02-01				01,03	TCRBD01-01*01	TCRBD01	TCRBD01-01	01				TCRBJ02-07*01	TCRBJ02	TCRBJ02-07	01				1	3	0	5	10	4	30	46	56	63	66	2	In	VDJ
NNNNTGTCGGCTGCTCCCTCCCAAACATCTGTGTACTTCTGTGCCAGCCTCCCCGCCTAGGGCTTCTACGAGCAGTACTTCGGGCCG	CASLPA*GFYEQYF	25	1.571724055551015E-4	42	TCRBV06	TCRBV06				TCRBV06-02/06-03,TCRBV06-02						TCRBD01,TCRBD02	TCRBD01-01,TCRBD02-01		TCRBJ02-07*01	TCRBJ02	TCRBJ02-07	01				8	3	5	3	10	3	39	48	58	62	65	25	Stop	VDJ
TGGCAATCCTGTCCTCAGAACCGGGAGACACGGCACTGTATCTCTGCGCCAGCACCTGGGCGGGGCTACGAGCAGTACTTCGGGCCG		4	2.514758488881624E-5	37	TCRBV23-01*01	TCRBV23	TCRBV23-01	01				TCRBD02-01*01	TCRBD02	TCRBD02-01	01				TCRBJ02-07*01	TCRBJ02	TCRBJ02-07	01				7	0	7	3	5	3	44	54	59	-1	65	4	Out	VDJ
TCAGAACCGGGAGACACGGCACTGTATCTCTGCGCCAGCAGGGTACTCAGGGGCGAAACCTTCTACAATGAGCAGTTCTTCGGGCCA	CASRVLRGETFYNEQFF	6	3.772137733322436E-5	51	TCRBV23-01*01	TCRBV23	TCRBV23-01	01				TCRBD01-01*01	TCRBD01	TCRBD01-01	01				TCRBJ02-01*01	TCRBJ02	TCRBJ02-01	01				6	9	4	2	6	3	30	41	47	53	62	6	In	VDJ
GAGTCTGCCAGGCCCTCACATACCTCTCAGTACCTCTGTGCCAGCAGTGCTGGACAGGGCGACACCGGGGAGCTGTTTTTTGGAGAA	CASSAGQGDTGELFF	25	1.571724055551015E-4	45	TCRBV25-01*01	TCRBV25	TCRBV25-01	01				TCRBD01-01*01	TCRBD01	TCRBD01-01	01				TCRBJ02-02*01	TCRBJ02	TCRBJ02-02	01				4	2	1	3	2	3	36	49	51	59	61	25	In	VDJ
ATTCTGGAGTCCGCCAGCACCAACCAGACATCTATGTACCTCTGTGCCAGCACCCCCGGGGTTAACTATGGCTACACCTTCGGTTCG	CASTPGVNYGYTF	3	1.886068866661218E-5	39	TCRBV28-01*01	TCRBV28	TCRBV28-01	01				TCRBD02-01*01	TCRBD02	TCRBD02-01	01				TCRBJ01-02*01	TCRBJ01	TCRBJ01-02	01				7	1	8	3	4	1	42	52	56	61	62	3	In	VDJ
GTGAACGCCTTGGAGCTGGACGACTCGGCCCTGTATCTCTGTGCCAGCAGCGGGACAGGGTTCAACTATGGCTACACCTTCGGTTCG	CASSGTGFNYGYTF	4	2.514758488881624E-5	42	TCRBV05-04*01	TCRBV05	TCRBV05-04	01				TCRBD01-01*01	TCRBD01	TCRBD01-01	01				TCRBJ01-02*01	TCRBJ01	TCRBJ01-02	01				4	3	0	3	0	2	39	-1	51	60	63	4	In	VDJ
ACGTTGGCGTCTGCTGTACCCTCTCAGACATCTGTGTACTTCTGTGCCAGCAGTGACGGGACTAGCAATGAGCAGTTCTTCGGGCCA	CASSDGTSNEQFF	18	1.1316413199967308E-4	39	TCRBV06-04*01	TCRBV06	TCRBV06-04	01				TCRBD02-01	TCRBD02	TCRBD02-01				01,02	TCRBJ02-01*01	TCRBJ02	TCRBJ02-01	01				2	0	0	8	0	6	42	-1	57	-1	65	18	In	VDJ
ACTCTGACAGTGACCAGTGCCCATCCTGAAGACAGCAGCTTCTACATCTGCAGTGCTAGGCACAGTCTGAGCTACACCTTCGGTTCG	CSARHSLSYTF	4	2.514758488881624E-5	33	TCRBV20-01	TCRBV20	TCRBV20-01				01,04	TCRBD01-01*01	TCRBD01	TCRBD01-01	01				TCRBJ01-02*01	TCRBJ01	TCRBJ01-02	01				3	5	3	5	2	9	48	59	61	65	70	4	In	VDJ
NNNNTGTCGGCTGCTCCCTCCCAAACATCTGTGTACTTCTGTGCCAGCAGTATATGGGCGGGGCCCTACGAGCAGTACTTCGGGCCG	CASSIWAGPYEQYF	28	1.7603309422171368E-4	42	TCRBV06-02/06-03*01	TCRBV06	TCRBV06-02/06-03	01				TCRBD02-01*01	TCRBD02	TCRBD02-01	01				TCRBJ02-07*01	TCRBJ02	TCRBJ02-07	01				5	1	7	3	6	2	39	51	57	63	64	28	In	VDJ
ACGTTGGCGTCTGCTGTACCCTCTCAGACATCTGTGTACTTCTGTGCCAGCAGTGCGGGAGGGTACAATGAGCAGTTCTTCGGGCCA	CASSAGGYNEQFF	23	1.445986131106934E-4	39	TCRBV06-04*01	TCRBV06	TCRBV06-04	01				TCRBD02-01*02	TCRBD02	TCRBD02-01	02				TCRBJ02-01*01	TCRBJ02	TCRBJ02-01	01				4	0	8	0	0	4	42	-1	55	-1	63	23	In	VDJ
GCGTCTGCTGTACCCTCTCAGACATCTGTGTACTTCTGTGCCAGCAGTGACTCTAGCGGGAGCACAGATACGCAGTATTTTGGCCCA	CASSDSSGSTDTQYF	18	1.1316413199967308E-4	45	TCRBV06-04*01	TCRBV06	TCRBV06-04	01				TCRBD02-01	TCRBD02	TCRBD02-01				01,02	TCRBJ02-03*01	TCRBJ02	TCRBJ02-03	01				0	0	5	4	0	0	36	-1	53	-1	60	18	In	VDJ
CACACCCTGCAGCCAGAAGACTCGGCCCTGTATCTCTGTGCCAGCAGCCAAGATGGGACTAACACAGATACGCAGTATTTTGGCCCA	CASSQDGTNTDTQYF	3	1.886068866661218E-5	45	TCRBV04-02*01	TCRBV04	TCRBV04-02	01				TCRBD02-01	TCRBD02	TCRBD02-01				01,02	TCRBJ02-03*01	TCRBJ02	TCRBJ02-03	01				0	1	0	9	1	2	36	53	54	61	62	3	In	VDJ
AATGTGAGCACCTTGGAGCTGGGGGACTCGGCCCTTTATCTTTGCGCCAGCAGCTTGTCCCCAGTCTATGGCTACACCTTCGGTTCG	CASSLSPVYGYTF	7	4.400827355542842E-5	39	TCRBV05-01*01	TCRBV05	TCRBV05-01	01				TCRBD01-01*01	TCRBD01	TCRBD01-01	01				TCRBJ01-02*01	TCRBJ01	TCRBJ01-02	01				1	1	4	5	4	4	42	57	61	64	65	7	In	VDJ
GAGCTGAATGTGAACGCCTTGTTGCTGGGGGACTCGGCCCTCTATCTCTGTGCCAGCAGCTTGGCGGAGACCCAGTACTTCGGGCCA	CASSLAETQYF	9	5.658206599983654E-5	33	TCRBV05-06*01	TCRBV05	TCRBV05-06	01				TCRBD02-01	TCRBD02	TCRBD02-01				01,02	TCRBJ02-05*01	TCRBJ02	TCRBJ02-05	01				0	0	8	6	0	5	48	-1	64	-1	66	9	In	VDJ
CTCACTCTGGAGTCCGCTACCAGCTCCCAGACATCTGTGTACTTCTGTGCCATCAGTGAGTGGAGAGGGGAAGCTTTCTTTGGACAA	CAISEWRGEAFF	27	1.6974619799950963E-4	36	TCRBV10-03*01	TCRBV10	TCRBV10-03	01				TCRBD02-01*02	TCRBD02	TCRBD02-01	02				TCRBJ01-01*01	TCRBJ01	TCRBJ01-01	01				1	0	11	0	3	8	45	61	64	-1	69	27	In	VDJ
AGCACCTTGGAGCTGGGGGACTCGGCCCTTTATCTTTGCGCCAGCAGCCATTTAGGGGGCCGGAACTATGGCTACACCTTCGGTTCG	CASSHLGGRNYGYTF	6	3.772137733322436E-5	45	TCRBV05-01*01	TCRBV05	TCRBV05-01	01				TCRBD01-01*01	TCRBD01	TCRBD01-01	01				TCRBJ01-02*01	TCRBJ01	TCRBJ01-02	01				4	3	5	0	5	2	36	48	53	60	63	6	In	VDJ
CTGAAGATCCAGCGCACAGAGCAGGGGGACTCGGCCATGTATCTCTGTGCCAGCAGCTCGGATTACTACGAGCAGTACTTCGGGCCG	CASSSDYYEQYF	18	1.1316413199967308E-4	36	TCRBV07-09*01	TCRBV07	TCRBV07-09	01								TCRBD01,TCRBD02	TCRBD01-01,TCRBD02-01		TCRBJ02-07*01	TCRBJ02	TCRBJ02-07	01				4	3	1	8	1	3	45	58	59	62	65	18	In	VDJ
AACCTGAGCTCTCTGGAGCTGGGGGACTCAGCTTTGTATTTCTGTGCCAGCTCGGGGAGCTCCTACAATGAGCAGTTCTTCGGGCCA	CASSGSSYNEQFF	16	1.0059033955526497E-4	39	TCRBV09-01*01	TCRBV09	TCRBV09-01	01				TCRBD02-01	TCRBD02	TCRBD02-01				01,02	TCRBJ02-01*01	TCRBJ02	TCRBJ02-01	01				7	2	8	3	1	0	42	51	52	57	59	16	In	VDJ
ATCCGGTCCACAAAGCTGGAGGACTCAGCCATGTACTTCTGTGCCAGCACCTCGGCGGGAGCGAACAATGAGCAGTTCTTCGGGCCA	CASTSAGANNEQFF	8	5.029516977763248E-5	42	TCRBV02-01	TCRBV02	TCRBV02-01				01,03	TCRBD02-01*02	TCRBD02	TCRBD02-01	02				TCRBJ02-01*01	TCRBJ02	TCRBJ02-01	01				7	3	7	2	5	5	39	49	54	61	64	8	In	VDJ
CAGGTAGTGCGAGGAGATTCGGCAGCTTATTTCTGTGCCAGCTCACCAATGGCCGAGGGAAGGTCCGGGGAGCTGTTTTTTGGAGAA	CASSPMAEGRSGELFF	9	5.658206599983654E-5	48	TCRBV18-01*01	TCRBV18	TCRBV18-01	01				TCRBD02-01*02	TCRBD02	TCRBD02-01	02				TCRBJ02-02*01	TCRBJ02	TCRBJ02-02	01				2	5	11	0	6	6	33	48	54	59	64	9	In	VDJ
ATCCAGCCCTCAGAACCCAGGGACTCAGCTGTGTACTTCTGTGCCAGCAGTTTTCCCCCCCAGGTCTCTGAAGCTTTCTTTGGACAA	CASSFPPQVSEAFF	6	3.772137733322436E-5	42	TCRBV12	TCRBV12				TCRBV12-03/12-04,TCRBV12-04		TCRBD01-01*01	TCRBD01	TCRBD01-01	01				TCRBJ01-01*01	TCRBJ01	TCRBJ01-01	01				3	3	4	4	7	6	39	53	60	64	67	6	In	VDJ
CACACCCTGCAGCCAGAAGACTCGGCCCTGTATCTCTGTGCCAGCAGCCAAGATCACTAGCGGGAGTACGAGCAGTACTTCGGGCCG	CASSQDH*REYEQYF	5	3.1434481111020303E-5	45	TCRBV04-02*01	TCRBV04	TCRBV04-02	01				TCRBD02-01*02	TCRBD02	TCRBD02-01	02				TCRBJ02-07*01	TCRBJ02	TCRBJ02-07	01				0	0	3	2	2	4	36	53	55	-1	66	5	Stop	VDJ
GGCGTCTGCTGTACCCTCTCAGACATCTGTGTACTTCTGTGCCAGCGCTACGACTAGCGGATTTACAATGAGCAGTTCTTCGGGCCA		10	6.286896222204061E-5	44	TCRBV06-04*01	TCRBV06	TCRBV06-04	01				TCRBD02-01	TCRBD02	TCRBD02-01				01,02	TCRBJ02-01*01	TCRBJ02	TCRBJ02-01	01				8	3	2	5	5	4	37	46	51	60	63	10	Out	VDJ
NCTCTGAAGATCCGGTCCACAAAGCTGGAGGACTCAGCCATGTACTTCTGTGCCAGCAGTGTCAATCAAGAGCAGTTCTTCGGGCCA	CASSVNQEQFF	13	8.172965088865278E-5	33	TCRBV02-01	TCRBV02	TCRBV02-01				01,03	TCRBD01-01*01	TCRBD01	TCRBD01-01	01				TCRBJ02-01*01	TCRBJ02	TCRBJ02-01	01				4	5	4	6	1	10	48	61	62	64	69	13	In	VDJ
CTACACACCCTGCAGCCAGAAGACTCGGCCCTGTATCTCTGTGCCAGCAGCCAAGTACAGGAGAGCTATGGCTACACCTTCGGTTCG	CASSQVQESYGYTF	8	5.029516977763248E-5	42	TCRBV04-02*01	TCRBV04	TCRBV04-02	01				TCRBD01-01*01	TCRBD01	TCRBD01-01	01				TCRBJ01-02*01	TCRBJ01	TCRBJ01-02	01				1	4	3	4	1	4	39	55	56	61	65	8	In	VDJ
CACGCCCTGCAGCCAGAAGACTCAGCCCTGTATCTCTGCGCCAGCAGCCAAGATCATCTCGCTAACTATGGCTACACCTTCGGTTCG	CASSQDHLANYGYTF	3	1.886068866661218E-5	45	TCRBV04-01*01	TCRBV04	TCRBV04-01	01								TCRBD01,TCRBD02	TCRBD01-01,TCRBD02-01		TCRBJ01-02*01	TCRBJ01	TCRBJ01-02	01				0	5	4	6	1	0	36	53	54	56	61	3	In	VDJ
ACCAGCTCCCAGACATCTGTGTACTTCTGTGCCATCAGCGGACTTGGAGGGGCGACTCCCGGTGGAAACACCATATATTTTGGAGAG	CAISGLGGATPGGNTIYF	14	8.801654711085684E-5	54	TCRBV10-03*01	TCRBV10	TCRBV10-03	01				TCRBD02-01*02	TCRBD02	TCRBD02-01	02				TCRBJ01-03*01	TCRBJ01	TCRBJ01-03	01				6	11	10	0	7	3	27	38	45	51	62	14	In	VDJ
CGGTCCACAAAGCTGGAGGACTCAGCCATGTACTTCTGTGCCAGCAGGGACGGTGGTAATAGCAATCAGCCCCAGCATTTTGGTGAT	CASRDGGNSNQPQHF	9	5.658206599983654E-5	45	TCRBV02-01	TCRBV02	TCRBV02-01				01,03					TCRBD01,TCRBD02	TCRBD01-01,TCRBD02-01		TCRBJ01-05*01	TCRBJ01	TCRBJ01-05	01				6	8	1	7	0	0	36	-1	47	51	59	9	In	VDJ
TCACCAGGCCTGGGGGACGCAGCCATGTACCTGTGTGCCACCAGCAGAGACACCCCCGACACTAACTATGGCTACACCTTCGGTTCG	CATSRDTPDTNYGYTF	6	3.772137733322436E-5	48	TCRBV15-01*02	TCRBV15	TCRBV15-01	02				TCRBD01-01*01	TCRBD01	TCRBD01-01	01				TCRBJ01-02*01	TCRBJ01	TCRBJ01-02	01				0	0	2	6	7	0	33	50	57	-1	61	6	In	VDJ
TCTCTGGAGCTGGGGGACTCAGCTTTGTATTTCTGTGCCAGCAGCGCATCCGGGACTAGCGGGAGAACTGAGCAGTTCTTCGGGCCA	CASSASGTSGRTEQFF	14	8.801654711085684E-5	48	TCRBV09-01*01	TCRBV09	TCRBV09-01	01				TCRBD02-01*02	TCRBD02	TCRBD02-01	02				TCRBJ02-01*01	TCRBJ02	TCRBJ02-01	01				3	3	0	2	5	9	33	46	51	65	68	14	In	VDJ
AGAACCCAGGGACTCAGCTGTGTACTTCTGTGCCAGCAGGCCCTAGCGGCTCCGGGAGCGTGGTACAATGAGCAGTTCTTCGGGCCA		4	2.514758488881624E-5	53	TCRBV12	TCRBV12				TCRBV12-03/12-04,TCRBV12-04		TCRBD02-01	TCRBD02	TCRBD02-01				01,02	TCRBJ02-01*01	TCRBJ02	TCRBJ02-01	01				6	14	4	5	3	4	28	39	42	49	63	4	Out	VDJ
ACCAGTGCCCATCCTGAAGACAGCAGCTTCTACATCTGCAGTGCTAGAGTGGTCAGTCCGGAGTACAATGAGCAGTTCTTCGGGCCA	CSARVVSPEYNEQFF	6	3.772137733322436E-5	45	TCRBV20	TCRBV20				TCRBV20-01,TCRBV20-or09_02		TCRBD02-01*02	TCRBD02	TCRBD02-01	02				TCRBJ02-01*01	TCRBJ02	TCRBJ02-01	01				1	0	10	2	10	4	36	49	59	-1	63	6	In	VDJ
CGCACAGAGCAGGAGGACTCCGCCGTGTATCTCTGTGCCAGCAGCCAACATGACAGGGTTCGGACAGAGACCCAGTACTTCGGGCCA	CASSQHDRVRTETQYF	7	4.400827355542842E-5	48	TCRBV07-08*03	TCRBV07	TCRBV07-08	03				TCRBD01-01*01	TCRBD01	TCRBD01-01	01				TCRBJ02-05*01	TCRBJ02	TCRBJ02-05	01				4	7	2	3	5	4	33	46	51	58	65	7	In	VDJ
AGTGCCCATCCTGAAGACAGCAGCTTCTACATCTGCAGTGCTAGAGGTAACCAACCGGGACTAGCGTCGACGCAGTATTTTGGCCCA	CSARGNQPGLASTQYF	4	2.514758488881624E-5	48	TCRBV20	TCRBV20				TCRBV20-01,TCRBV20-or09_02		TCRBD02-01	TCRBD02	TCRBD02-01				01,02	TCRBJ02-03*01	TCRBJ02	TCRBJ02-03	01				1	3	0	6	10	9	33	46	56	66	69	4	In	VDJ
AAGATCCAGCCTGCAGAGCTTGGGGACTCGGCCGTGTATCTCTGTGCCAGCAGCAACTACCGGACCACTGAAGCTTTCTTTGGACAA	CASSNYRTTEAFF	4	2.514758488881624E-5	39	TCRBV11-03*01	TCRBV11	TCRBV11-03	01								TCRBD01,TCRBD02	TCRBD01-01,TCRBD02-01		TCRBJ01-01*01	TCRBJ01	TCRBJ01-01	01				5	0	1	7	7	4	42	54	61	-1	65	4	In	VDJ
GTGAACGCCTTGTTGCTGGGGGACTCGGCCCTCTATCTCTGTGCCAGCAGGCCCGGGACAGGGAACTATGGCTACACCTTCGGTTCG	CASRPGTGNYGYTF	6	3.772137733322436E-5	42	TCRBV05-06*01	TCRBV05	TCRBV05-06	01				TCRBD01-01*01	TCRBD01	TCRBD01-01	01				TCRBJ01-02*01	TCRBJ01	TCRBJ01-02	01				5	0	0	3	4	2	39	50	54	-1	63	6	In	VDJ
CTGAAGGTGCAGCCTGCAGAACTGGAGGATTCTGGAGTTTATTTCTGTGCCAGCAGCCAGCCACCCGGCGAGCAGTACTTCGGGCCG	CASSQPPGEQYF	6	3.772137733322436E-5	36	TCRBV14-01*01	TCRBV14	TCRBV14-01	01				TCRBD02-01	TCRBD02	TCRBD02-01				01,02	TCRBJ02-07*01	TCRBJ02	TCRBJ02-07	01				3	0	8	5	6	6	45	59	65	-1	68	6	In	VDJ
AAGAAGCTCCTTCTCAGTGACTCTGGCTTCTATCTCTGTGCCTGGAGAGAACTAGCGGAGTACACCGGGGAGCTGTTTTTTGGAGAA	CAWRELAEYTGELFF	7	4.400827355542842E-5	45	TCRBV30-01*01	TCRBV30	TCRBV30-01	01				TCRBD02-01	TCRBD02	TCRBD02-01				01,02	TCRBJ02-02*01	TCRBJ02	TCRBJ02-02	01				3	3	3	5	3	3	36	47	50	58	61	7	In	VDJ
AAGAAGCTCCTTCTCAGTGACTCTGGCTTCTATCTCTGTGCCTGGAACCCCGGCCAGGGGGAGAATTCACCCCTCCACTTTGGGAAT	CAWNPGQGENSPLHF	6	3.772137733322436E-5	45	TCRBV30-01*01	TCRBV30	TCRBV30-01	01				TCRBD01-01*01	TCRBD01	TCRBD01-01	01				TCRBJ01-06*01	TCRBJ01	TCRBJ01-06	01				4	2	4	1	8	7	36	46	54	61	63	6	In	VDJ
NNNNNNNNNNNNNTGTCGGCTGCTCCCTCCCAGACATCTGTGTACTTCTGTGCCAGCAGGTCCAACACTGAAGCTTTCTTTGGACAA	CASRSNTEAFF	10	6.286896222204061E-5	33	TCRBV06-05*01	TCRBV06	TCRBV06-05	01											TCRBJ01-01*01	TCRBJ01	TCRBJ01-01	01				6	4	0	0	0	2	48	-1	-1	59	63	10	In	VJ
AATGTGAGCACCTTGGAGCTGGGGGACTCGGCCCTTTATCTTTGCGCCAGCAGCTTGGGAACCCCTCTTGGCTACACCTTCGGTTCG	CASSLGTPLGYTF	3	1.886068866661218E-5	39	TCRBV05-01*01	TCRBV05	TCRBV05-01	01								TCRBD01,TCRBD02	TCRBD01-01,TCRBD02-01		TCRBJ01-02*01	TCRBJ01	TCRBJ01-02	01				0	8	2	8	0	7	42	-1	58	60	68	3	In	VDJ
AAGATCCAGCCCTCAGAACCCAGGGACTCAGCTGTGTACTTCTGTGCCAGCACTAGGACAGGGGGCTATGGCTACACCTTCGGTTCG	CASTRTGGYGYTF	5	3.1434481111020303E-5	39	TCRBV12-03/12-04*01	TCRBV12	TCRBV12-03/12-04	01				TCRBD01-01*01	TCRBD01	TCRBD01-01	01				TCRBJ01-02*01	TCRBJ01	TCRBJ01-02	01				7	0	1	1	3	4	42	52	55	-1	65	5	In	VDJ
CCAGCGCACAGAGCGGGGGGACTCAGCCGTGTATCTCTGTGCCAGCAGCTTACGGGCGTGAGGGGGTCTAGGAATACGGTCGGGCCG		6	3.772137733322436E-5	44	TCRBV07-03*01	TCRBV07	TCRBV07-03	01				TCRBD01-01*01	TCRBD01	TCRBD01-01	01				TCRBJ02-07*02	TCRBJ02	TCRBJ02-07	02				2	12	5	1	8	16	37	52	60	66	78	6	Out	VDJ
CAGCCTGCAGAGCTTGGGGACTCGGCCGTGTATCTCTGTGCCAGCAGCCCCAGGGACAGGGCTGGAAACACCATATATTTTGGAGAG	CASSPRDRAGNTIYF	2	1.257379244440812E-5	45	TCRBV11-03*01	TCRBV11	TCRBV11-03	01				TCRBD01-01*01	TCRBD01	TCRBD01-01	01				TCRBJ01-03*01	TCRBJ01	TCRBJ01-03	01				5	0	0	3	4	2	36	48	52	-1	61	2	In	VDJ
GAGCTGAATGTGAACGCCTTGTTGCTGGGGGACTCGGCCCTCTATCTCTGTGCCAGCAGCTTGTCAAACGAGCAGTACTTCGGGCCG	CASSLSNEQYF	3	1.886068866661218E-5	33	TCRBV05-06*01	TCRBV05	TCRBV05-06	01				TCRBD01-01*01	TCRBD01	TCRBD01-01	01				TCRBJ02-07*01	TCRBJ02	TCRBJ02-07	01				1	1	4	6	1	5	48	63	64	66	67	3	In	VDJ
GGAGTCCGCCAGCACCAACCAGACATCTATGTACCTCTGTGCCAGCAGTCCAACTAGCGGGAGGTCAATGAGCAGTTCTTCGGGCCA		8	5.029516977763248E-5	44	TCRBV28-01*01	TCRBV28	TCRBV28-01	01				TCRBD02-01*02	TCRBD02	TCRBD02-01	02				TCRBJ02-01*01	TCRBJ02	TCRBJ02-01	01				5	1	3	1	3	6	37	49	52	64	65	8	Out	VDJ
CTGCAGCCAGAAGACTCAGCCCTGTATCTCTGCGCCAGCAGCCAACCCAGGACCGGGACTAACCACAATGAGCAGTTCTTCGGGCCA	CASSQPRTGTNHNEQFF	13	8.172965088865278E-5	51	TCRBV04-01*01	TCRBV04	TCRBV04-01	01				TCRBD02-01	TCRBD02	TCRBD02-01				01,02	TCRBJ02-01*01	TCRBJ02	TCRBJ02-01	01				2	3	0	9	9	5	30	45	54	61	64	13	In	VDJ
CAGCCTGCAGAACTGGAGGATTCTGGAGTTTATTTCTGTGCCAGCAGCCAAGATTTCGTGCTCAGAGATACGCAGTATTTTGGCCCA	CASSQDFVLRDTQYF	13	8.172965088865278E-5	45	TCRBV14-01*01	TCRBV14	TCRBV14-01	01				TCRBD01-01*01	TCRBD01	TCRBD01-01	01				TCRBJ02-03*01	TCRBJ02	TCRBJ02-03	01				0	0	4	5	9	5	36	53	62	-1	65	13	In	VDJ
GCCTTGGAGCTGGGGGACTCGGCCCTGTATCTCTGTGCCAGAAGCTTGCACAGGTTCCTGAACACCGGGGAGCTGTTTTTTGGAGAA	CARSLHRFLNTGELFF	7	4.400827355542842E-5	48	TCRBV05-03	TCRBV05	TCRBV05-03				01,02	TCRBD01-01*01	TCRBD01	TCRBD01-01	01				TCRBJ02-02*01	TCRBJ02	TCRBJ02-02	01				1	5	3	4	1	1	33	48	49	54	59	7	In	VDJ
CACACCCTGCAGCCAGAAGACTCGGCCCTGTATCTCTGCGCCAGCAGCCAAGGGGACGGGCTGGGCACTGAAGCTTTCTTTGGACAA	CASSQGDGLGTEAFF	3	1.886068866661218E-5	45	TCRBV04-03*01	TCRBV04	TCRBV04-03	01								TCRBD01,TCRBD02	TCRBD01-01,TCRBD02-01		TCRBJ01-01*01	TCRBJ01	TCRBJ01-01	01				1	8	0	7	0	4	36	-1	52	57	65	3	In	VDJ
AGCACCTTGGAGCTGGGGGACTCGGCCCTTTATCTTTGCGCCAGCAGCTTGGAGGGGAGGACAAACACTGAAGCTTTCTTTGGACAA	CASSLEGRTNTEAFF	19	1.1945102822187714E-4	45	TCRBV05-01*01	TCRBV05	TCRBV05-01	01				TCRBD02-01*02	TCRBD02	TCRBD02-01	02				TCRBJ01-01*01	TCRBJ01	TCRBJ01-01	01				0	3	9	1	2	2	36	52	54	60	63	19	In	VDJ
AACGCCTTGTTGCTGGGGGACTCGGCCCTCTATCTCTGTGCCAGCAGCTTGGTAGGGGCCTGGGACTATGGCTACACCTTCGGTTCG	CASSLVGAWDYGYTF	2	1.257379244440812E-5	45	TCRBV05-06*01	TCRBV05	TCRBV05-06	01				TCRBD01-01*01	TCRBD01	TCRBD01-01	01				TCRBJ01-02*01	TCRBJ01	TCRBJ01-02	01				0	6	5	2	1	3	36	52	53	58	64	2	In	VDJ
GAGTCCGCCAGCACCAACCAGACATCTATGTACCTCTGTGCCAGCAGCCCCCTAGCGGAGGCCGTGGTCGAGCAGTACTTCGGGCCG	CASSPLAEAVVEQYF	3	1.886068866661218E-5	45	TCRBV28-01*01	TCRBV28	TCRBV28-01	01				TCRBD02-01	TCRBD02	TCRBD02-01				01,02	TCRBJ02-07*01	TCRBJ02	TCRBJ02-07	01				6	10	4	5	4	6	36	47	51	58	68	3	In	VDJ
CACGCCCTGCAGCCAGAAGACTCAGCCCTGTATCTCTGCGCCAGCAGCCAAGGAGGGACAGGACCCTACGAGCAGTACTTCGGGCCG	CASSQGGTGPYEQYF	19	1.1945102822187714E-4	45	TCRBV04-01*01	TCRBV04	TCRBV04-01	01				TCRBD01-01*01	TCRBD01	TCRBD01-01	01				TCRBJ02-07*01	TCRBJ02	TCRBJ02-07	01				1	2	0	4	2	2	36	52	54	62	64	19	In	VDJ
CACCTACACACCCTGCAGCCAGAAGACTCGGCCCTGTATCTCTGCGCCAGCAGCCTTCGGGGAACCGGGGAGCTGTTTTTTGGAGAA	CASSLRGTGELFF	6	3.772137733322436E-5	39	TCRBV04-03*01	TCRBV04	TCRBV04-03	01				TCRBD02-01*01	TCRBD02	TCRBD02-01	01				TCRBJ02-02*01	TCRBJ02	TCRBJ02-02	01				4	1	8	3	2	5	42	55	57	62	63	6	In	VDJ
TCACTGTGACATCGGCCCAAAAGAACCCGACAGCTTTCTATCTCTGTGCCAGTAGTATGGGTCAGCACTGAAGCTTTCTTTGGACAA		6	3.772137733322436E-5	37	TCRBV19-01*01	TCRBV19	TCRBV19-01	01								TCRBD01,TCRBD02	TCRBD01-01,TCRBD02-01		TCRBJ01-01*01	TCRBJ01	TCRBJ01-01	01				3	4	0	9	0	4	44	-1	58	61	65	6	Out	VDJ
CTCAAGATCCAGCCTGCAGAGCTTGGGGACTCGGCCGTGTATCTCTGTGCCAGCAGCTTGGGGTACACTGAAGCTTTCTTTGGACAA	CASSLGYTEAFF	10	6.286896222204061E-5	36	TCRBV11-03*01	TCRBV11	TCRBV11-03	01								TCRBD01,TCRBD02	TCRBD01-01,TCRBD02-01		TCRBJ01-01*01	TCRBJ01	TCRBJ01-01	01				3	1	6	2	0	3	45	-1	59	63	64	10	In	VDJ
CAGCGCACAGAGCAGGAGGACTCGGCCGTGTATCTCTGTGCCAGCAGCTGGACAGGTTATAGCAATCAGCCCCAGCATTTTGGTGAT	CASSWTGYSNQPQHF	4	2.514758488881624E-5	45	TCRBV07-02	TCRBV07	TCRBV07-02				01,02	TCRBD01-01*01	TCRBD01	TCRBD01-01	01				TCRBJ01-05*01	TCRBJ01	TCRBJ01-05	01				4	3	1	4	0	0	36	-1	49	56	59	4	In	VDJ
AAGATCCAGCGCACAGAGCAGGAGGACTCGGCCGTGTATCTCTGTGCCAGCAGCTTAGGGCTTGAGCAGCCCCAGCATTTTGGTGAT	CASSLGLEQPQHF	22	1.383117168884893E-4	39	TCRBV07-02	TCRBV07	TCRBV07-02				01,02					TCRBD01,TCRBD02	TCRBD01-01,TCRBD02-01		TCRBJ01-05*01	TCRBJ01	TCRBJ01-05	01				1	5	9	0	0	7	42	-1	58	61	66	22	In	VDJ
GTCCGCCAGCACCAACCAGACATCTATGTACCTCTGTGCCAGCAGTCTAGCGACTAGCGAACCACCTACGAGCAGTACTTCGGGCCG		4	2.514758488881624E-5	47	TCRBV28-01*01	TCRBV28	TCRBV28-01	01				TCRBD02-01	TCRBD02	TCRBD02-01				01,02	TCRBJ02-07*01	TCRBJ02	TCRBJ02-07	01				5	5	2	6	5	2	34	46	51	59	64	4	Out	VDJ
CCTGCAGCCAGAAGACTCGGCCCTGTATCTCTGTGCCAGCAGCCAGATGACTAGCGGGAGTCTGGGGACGAGCAGTACTTCGGGCCG		12	7.544275466644872E-5	50	TCRBV04-02*01	TCRBV04	TCRBV04-02	01				TCRBD02-01*02	TCRBD02	TCRBD02-01	02				TCRBJ02-07*01	TCRBJ02	TCRBJ02-07	01				3	7	2	2	3	5	31	45	48	60	67	12	Out	VDJ
CAGCCTGCAGAACTGGAGGATTCTGGAGTTTATTTCTGTGCCAGCAGCCAAGATTGGACCCGTAGCAACGAGCAGTACTTCGGGCCG	CASSQDWTRSNEQYF	2	1.257379244440812E-5	45	TCRBV14-01*01	TCRBV14	TCRBV14-01	01								TCRBD01,TCRBD02	TCRBD01-01,TCRBD02-01		TCRBJ02-07*01	TCRBJ02	TCRBJ02-07	01				0	8	1	7	2	5	36	53	55	59	67	2	In	VDJ
AGCTCTCTGGAGCTGGGGGACTCAGCTTTGTATTTCTGTGCCAGCAGCGTAGGGACAGGGATTGGAAACACCATATATTTTGGAGAG	CASSVGTGIGNTIYF	10	6.286896222204061E-5	45	TCRBV09-01*01	TCRBV09	TCRBV09-01	01				TCRBD01-01*01	TCRBD01	TCRBD01-01	01				TCRBJ01-03*01	TCRBJ01	TCRBJ01-03	01				0	2	1	3	0	3	36	-1	52	60	62	10	In	VDJ
AAGGTGCAGCCTGCAGAACTGGAGGATTCTGGAGTTTATTTCTGTGCCAGCAGCCAAGTGAGGGGGGGACGAGCTTTCTTTGGACAA	CASSQVRGGRAFF	13	8.172965088865278E-5	39	TCRBV14-01*01	TCRBV14	TCRBV14-01	01				TCRBD02-01*01	TCRBD02	TCRBD02-01	01				TCRBJ01-01*01	TCRBJ01	TCRBJ01-01	01				1	3	9	0	3	10	42	58	61	68	71	13	In	VDJ
CTGAGCTCTCTGGAGCTGGGGGACTCAGCTTTGTATTTCTGTGCCAGCAGCGTACACGACCTGGGGGGCGAGCAGTACTTCGGGCCG	CASSVHDLGGEQYF	10	6.286896222204061E-5	42	TCRBV09-01*01	TCRBV09	TCRBV09-01	01				TCRBD02-01*01	TCRBD02	TCRBD02-01	01				TCRBJ02-07*01	TCRBJ02	TCRBJ02-07	01				1	0	9	1	8	6	39	54	62	-1	68	10	In	VDJ
ACATCGGCCCAAAAGAACCCGACAGCTTTCTATCTCTGTGCCAGTAGTATAGGACTAGCGGATTACAATGAGCAGTTCTTCGGGCCA	CASSIGLADYNEQFF	15	9.43034433330609E-5	45	TCRBV19-01*01	TCRBV19	TCRBV19-01	01				TCRBD02-01	TCRBD02	TCRBD02-01				01,02	TCRBJ02-01*01	TCRBJ02	TCRBJ02-01	01				1	2	2	5	0	4	36	-1	52	61	63	15	In	VDJ
CTGAATGTGAACGCCTTGGAGCTGGACGACTCGGCCCTGTATCTCTGTGCCAGCAGCTTGGGTAGCCCCGAGCAGTTCTTCGGGCCA	CASSLGSPEQFF	5	3.1434481111020303E-5	36	TCRBV05-04*01	TCRBV05	TCRBV05-04	01				TCRBD02-01	TCRBD02	TCRBD02-01				01,02	TCRBJ02-01*01	TCRBJ02	TCRBJ02-01	01				0	3	5	7	1	10	45	61	62	66	69	5	In	VDJ
ATCCGCTCACCAGGCCTGGGGGACGCAGCCATGTACCTGTGTGCCACCAGCAGAGATTGGCGGGGAGAGACCCAGTACTTCGGGCCA	CATSRDWRGETQYF	9	5.658206599983654E-5	42	TCRBV15-01*02	TCRBV15	TCRBV15-01	02				TCRBD02-01*01	TCRBD02	TCRBD02-01	01				TCRBJ02-05*01	TCRBJ02	TCRBJ02-05	01				0	0	7	3	3	4	39	56	59	-1	65	9	In	VDJ
GAGCTCTCTGGAGCTGGGGGACTCAGCTTTGTATTTCTGTGCCAGCAGCGTAGACTAGCGGGAGAAGAGACCCAGTACTTCGGGCCA		10	6.286896222204061E-5	44	TCRBV09-01*01	TCRBV09	TCRBV09-01	01				TCRBD02-01*02	TCRBD02	TCRBD02-01	02				TCRBJ02-05*01	TCRBJ02	TCRBJ02-05	01				0	0	3	2	0	3	37	-1	53	-1	64	10	Out	VDJ
CTGATCCTGGAGTCGCCCAGCCCCAACCAGACCTCTCTGTACTTCTGTGCCACCGGGGCCGGGTCAGATACGCAGTATTTTGGCCCA	CATGAGSDTQYF	10	6.286896222204061E-5	36	TCRBV27-01*01	TCRBV27	TCRBV27-01	01								TCRBD01,TCRBD02	TCRBD01-01,TCRBD02-01		TCRBJ02-03*01	TCRBJ02	TCRBJ02-03	01				10	5	7	0	2	4	45	52	54	59	64	10	In	VDJ
CAGTCCACGGAGTCAGGGGACACAGCACTGTATTTCTGACATACTTGAGTGGGCAGGGAGAACACCGGGGAGCTGTTTTTTGGAGAA	*HT*VGRENTGELFF	11	6.915585844424466E-5	45	TCRBV21-01*01	TCRBV21	TCRBV21-01	01				TCRBD01-01*01	TCRBD01	TCRBD01-01	01				TCRBJ02-02*01	TCRBJ02	TCRBJ02-02	01				15	1	4	3	15	1	36	38	53	58	59	11	Stop	VDJ
AAGATCCGGTCCACAAAGCTGGAGGACTCAGCCATGTACTTCTGTGCCAGCAGTGTGAGAGGGTACAATGAGCAGTTCTTCGGGCCA	CASSVRGYNEQFF	3	1.886068866661218E-5	39	TCRBV02-01	TCRBV02	TCRBV02-01				01,03	TCRBD02-01*02	TCRBD02	TCRBD02-01	02				TCRBJ02-01*01	TCRBJ02	TCRBJ02-01	01				4	0	11	0	3	4	42	55	58	-1	63	3	In	VDJ
TCACTCTGGAGTCTGCTGCCTCCTCCCAGACATCTGTATATTTCTGCGCCAGCAGTGGAGGGTGAAAAGACCCAGTACTTCGGGCCA		7	4.400827355542842E-5	37	TCRBV10-01*01	TCRBV10	TCRBV10-01	01				TCRBD02-01*02	TCRBD02	TCRBD02-01	02				TCRBJ02-05*01	TCRBJ02	TCRBJ02-05	01				4	5	11	0	0	6	44	-1	57	62	67	7	Out	VDJ
NTGAAGATCCAGCCCTCAGAACCCAGGGACTCAGCTGTGTACTTCTGTGCCAGCAGTTTAAGCGGGAGGGTTCCGTATTTTGGCCCA	CASSLSGRVPYF	4	2.514758488881624E-5	36	TCRBV12-03/12-04*01	TCRBV12	TCRBV12-03/12-04	01				TCRBD02-01*02	TCRBD02	TCRBD02-01	02				TCRBJ02-03*01	TCRBJ02	TCRBJ02-03	01				2	4	6	0	0	14	45	-1	60	70	74	4	In	VDJ
AATGTGAGCACCTTGGAGCTGGGGGACTCGGCCCTTTATCTTTGCGCCAGCAGCTTGGCCGGGGACACTGAAGCTTTCTTTGGACAA	CASSLAGDTEAFF	4	2.514758488881624E-5	39	TCRBV05-01*01	TCRBV05	TCRBV05-01	01				TCRBD02-01*01	TCRBD02	TCRBD02-01	01				TCRBJ01-01*01	TCRBJ01	TCRBJ01-01	01				0	0	8	3	1	3	42	58	59	-1	64	4	In	VDJ
AAGGTGCAGCCTGCAGAACTGGAGGATTCTGGAGTTTATTTCTGTGCCAGCAGCCAAGACTATAACACTGAAGCTTTCTTTGGACAA	CASSQDYNTEAFF	5	3.1434481111020303E-5	39	TCRBV14-01*01	TCRBV14	TCRBV14-01	01				TCRBD02-01	TCRBD02	TCRBD02-01				01,02	TCRBJ01-01*01	TCRBJ01	TCRBJ01-01	01				0	1	4	9	0	2	42	-1	59	62	63	5	In	VDJ
ATCCTGGAGTCGCCCAGCCCCAACCAGACCTCTCTGTACTTCTGTGCCAGCAGTTCAGGGCGCGGGAACGAGCAGTACTTCGGGCCG	CASSSGRGNEQYF	4	2.514758488881624E-5	39	TCRBV27-01*01	TCRBV27	TCRBV27-01	01				TCRBD02-01*02	TCRBD02	TCRBD02-01	02				TCRBJ02-07*01	TCRBJ02	TCRBJ02-07	01				4	0	7	3	6	5	42	55	61	-1	67	4	In	VDJ
CCTGCAGAGCTTGGGGACTCGGCCGTGTATCTCTGTGCCAGCGGTCTATACAGGGGCTCTGGGGCCAACGTCCTGACTTTCGGGGCC	CASGLYRGSGANVLTF	2	1.257379244440812E-5	48	TCRBV11-03*01	TCRBV11	TCRBV11-03	01				TCRBD01-01*01	TCRBD01	TCRBD01-01	01				TCRBJ02-06*01	TCRBJ02	TCRBJ02-06	01				8	0	3	2	7	0	33	42	49	-1	56	2	In	VDJ
ATCCGGTCCACAAAGCTGGAGGACTCAGCCATGTACTTCTGTGCCAGCAGTGAAGCCGCGGGGTCGGAGACCCAGTACTTCGGGCCA	CASSEAAGSETQYF	5	3.1434481111020303E-5	42	TCRBV02-01	TCRBV02	TCRBV02-01				01,03	TCRBD02-01*01	TCRBD02	TCRBD02-01	01				TCRBJ02-05*01	TCRBJ02	TCRBJ02-05	01				0	3	7	3	1	5	39	56	57	63	66	5	In	VDJ
CTGGAGTTGGCTGCTCCCTCCCAGACATCTGTGTACTTCTGTGCCAGCAGTTACGTAGCGGGAGGAAAGACCCAGTACTTCGGGCCA	CASSYVAGGKTQYF	11	6.915585844424466E-5	42	TCRBV06-06*01	TCRBV06	TCRBV06-06	01				TCRBD02-01*02	TCRBD02	TCRBD02-01	02				TCRBJ02-05*01	TCRBJ02	TCRBJ02-05	01				2	2	5	1	1	6	39	54	55	65	67	11	In	VDJ
GTGAGCACCTTGGAGCTGGGGGACTCGGCCCTTTATCTTTGCGCCAGCAGCTTGGGGCAGGGGAGGACTGAAGCTTTCTTTGGACAA	CASSLGQGRTEAFF	16	1.0059033955526497E-4	42	TCRBV05-01*01	TCRBV05	TCRBV05-01	01								TCRBD01,TCRBD02	TCRBD01-01,TCRBD02-01		TCRBJ01-01*01	TCRBJ01	TCRBJ01-01	01				0	3	4	2	2	5	39	55	57	63	66	16	In	VDJ
CAGCCTGCAGAGCTTGGGGACTCGGCCATGTATCTCTGTGCCAGCAGCCAACCACCGGGAATGAACACTGAAGCTTTCTTTGGACAA	CASSQPPGMNTEAFF	9	5.658206599983654E-5	45	TCRBV11-01*01	TCRBV11	TCRBV11-01	01				TCRBD02-01*02	TCRBD02	TCRBD02-01	02				TCRBJ01-01*01	TCRBJ01	TCRBJ01-01	01				5	1	8	3	7	0	36	48	55	60	61	9	In	VDJ
AGTGCCCATCCTGAAGACAGCAGCTTCTACATCTGCAGTGCCCGCCTCACGCCGGGACAGGGGAAGGAAAAACTGTTTTTTGGCAGT	CSARLTPGQGKEKLFF	6	3.772137733322436E-5	48	TCRBV20	TCRBV20				TCRBV20-01,TCRBV20-or09_02		TCRBD01-01*01	TCRBD01	TCRBD01-01	01				TCRBJ01-04*01	TCRBJ01	TCRBJ01-04	01				6	3	0	2	12	8	33	41	53	63	66	6	In	VDJ
ATGTGAGCACCTTGGAGCTGGGGGACTCGGCCCTTTATCTTTGCGCCAGCAGCTTCGTTGCAGGGGGAGCCCCAGCATTTTGGTGAT		18	1.1316413199967308E-4	40	TCRBV05-01*01	TCRBV05	TCRBV05-01	01				TCRBD01-01*01	TCRBD01	TCRBD01-01	01				TCRBJ01-05*01	TCRBJ01	TCRBJ01-05	01				2	0	4	1	5	8	41	55	60	-1	67	18	Out	VDJ
GAGTCCGCCAGCACCAACCAGACATCTATGTACCTCTGTGCCAGCAGTTTAGGGCAGCGTATCAATCAGCCCCAGCATTTTGGTGAT	CASSLGQRINQPQHF	3	1.886068866661218E-5	45	TCRBV28-01*01	TCRBV28	TCRBV28-01	01								TCRBD01,TCRBD02	TCRBD01-01,TCRBD02-01		TCRBJ01-05*01	TCRBJ01	TCRBJ01-05	01				2	7	8	0	0	3	36	-1	51	55	62	3	In	VDJ
AAGATCCGGTCCACAAAGCTGGAGGACTCAGCCATGTACTTCTGTGCCAGCAGTCGGGATAGCAATCAGCCCCAGCATTTTGGTGAT	CASSRDSNQPQHF	11	6.915585844424466E-5	39	TCRBV02-01	TCRBV02	TCRBV02-01				01,03	TCRBD02-01*02	TCRBD02	TCRBD02-01	02				TCRBJ01-05*01	TCRBJ01	TCRBJ01-05	01				5	0	8	3	0	0	42	-1	54	-1	59	11	In	VDJ
NNNNNNNTGTCGGCTGCTCCCTCCCAGACATCTGTGTACTTCTGTGCCAGCAGTGAACAGGGTCGGTATGGCTACACCTTCGGTTCG	CASSEQGRYGYTF	13	8.172965088865278E-5	39	TCRBV06-01*01	TCRBV06	TCRBV06-01	01				TCRBD01-01*01	TCRBD01	TCRBD01-01	01				TCRBJ01-02*01	TCRBJ01	TCRBJ01-02	01				2	4	4	3	0	5	42	-1	57	62	66	13	In	VDJ
ACATCGGCCCAAAAGAACCCGACAGCTTTCTATCTCTGTGCCAGTAGTCCAGGGACAGGGTACAGCTACGAGCAGTACTTCGGGCCG	CASSPGTGYSYEQYF	2	1.257379244440812E-5	45	TCRBV19-01*01	TCRBV19	TCRBV19-01	01				TCRBD01-01*01	TCRBD01	TCRBD01-01	01				TCRBJ02-07*01	TCRBJ02	TCRBJ02-07	01				5	5	0	3	3	3	36	48	51	60	65	2	In	VDJ
GAAGACTCGGCCCTGTATCTCTGCGCCAGCAGCCAAGAAGCCAGGGGCCTAGCCCTAATGGGGATGGAAGGGCAGTTCTTCGGGCCA	CASSQEARGLALMGMEGQFF	3	1.886068866661218E-5	60	TCRBV04-03*01	TCRBV04	TCRBV04-03	01				TCRBD01-01*01	TCRBD01	TCRBD01-01	01				TCRBJ02-01*01	TCRBJ02	TCRBJ02-01	01				0	24	4	2	3	12	21	38	41	47	71	3	In	VDJ
TCTCACTGTGACATCGGCCCAAAAGAACCCGACAGCTTTCTATCTCTGTGCCAGTAGTAGGACAACACTGAAGCTTTCTTTGGACAA		7	4.400827355542842E-5	35	TCRBV19-01*01	TCRBV19	TCRBV19-01	01								TCRBD01,TCRBD02	TCRBD01-01,TCRBD02-01		TCRBJ01-01*01	TCRBJ01	TCRBJ01-01	01				4	0	1	7	0	2	46	-1	59	-1	63	7	Out	VDJ
CCAGACATCTATGTACCTCTGTGCCAGCAGTTGACCTAAGAAGTTTAGGGCAGGGGGAAAGGTAATTCACCCCTCCACTTTGGGAAT		4	2.514758488881624E-5	62	TCRBV28-01*01	TCRBV28	TCRBV28-01	01				TCRBD01-01*01	TCRBD01	TCRBD01-01	01				TCRBJ01-06*01	TCRBJ01	TCRBJ01-06	01				4	5	4	1	18	6	19	32	50	57	62	4	Out	VDJ
TCAATTCCCTGGAGCTTGGTGACTCTGCTGTGTATTTCTGTGCCAGCAGCGGTGACAGGGAATAGGTATGGCTACACCTTCGGTTCG		18	1.1316413199967308E-4	43	TCRBV03-01/03-02*01	TCRBV03	TCRBV03-01/03-02	01				TCRBD01-01*01	TCRBD01	TCRBD01-01	01				TCRBJ01-02*01	TCRBJ01	TCRBJ01-02	01				5	6	2	3	3	5	38	50	53	60	66	18	Out	VDJ
GTGAACGCCTTGTTGCTGGGGGACTCGGCCCTCTATCTCTGTGCCAGCAGCTTGGGCCCCGAAAACTATGGCTACACCTTCGGTTCG	CASSLGPENYGYTF	5	3.1434481111020303E-5	42	TCRBV05-06*01	TCRBV05	TCRBV05-06	01								TCRBD01,TCRBD02	TCRBD01-01,TCRBD02-01		TCRBJ01-02*01	TCRBJ01	TCRBJ01-02	01				0	1	2	8	5	2	39	55	60	62	63	5	In	VDJ
TGGAGATCCAGTCCACGGAGTCAGGGGACACAGCACTGTATTTCTGTGCCAGCTCCGGACCCCCGATATGGCTACACCTTCGGTTCG		4	2.514758488881624E-5	37	TCRBV21-01*01	TCRBV21	TCRBV21-01	01								TCRBD01,TCRBD02	TCRBD01-01,TCRBD02-01		TCRBJ01-02*01	TCRBJ01	TCRBJ01-02	01				8	6	1	7	3	5	44	53	56	60	66	4	Out	VDJ
GTGAACGCCTTGTTGCTGGGGGACTCGGCCCTCTATCTCTGTGCCAGCAGCTTGGGAGCCCGGGACAATGAGCAGTTCTTCGGGCCA	CASSLGARDNEQFF	2	1.257379244440812E-5	42	TCRBV05-06*01	TCRBV05	TCRBV05-06	01				TCRBD02-01	TCRBD02	TCRBD02-01				01,02	TCRBJ02-01*01	TCRBJ02	TCRBJ02-01	01				0	0	8	4	5	5	39	55	60	-1	64	2	In	VDJ
CTGCAGCCAGAAGACTCAGCCCTGTATCTCTGCGCCAGCAGCCAAGTTACGTCTAGCGGACCAGCAAATGAGCAGTTCTTCGGGCCA	CASSQVTSSGPANEQFF	15	9.43034433330609E-5	51	TCRBV04-01*01	TCRBV04	TCRBV04-01	01				TCRBD02-01	TCRBD02	TCRBD02-01				01,02	TCRBJ02-01*01	TCRBJ02	TCRBJ02-01	01				1	7	4	5	6	7	30	46	52	59	66	15	In	VDJ
CAGCGGGACTCGGCCATGTATCGCTGTGCCAGCAGCTCAGAACCCGCGGGACTAGCGGGAGCGTGGGAGACCCAGTACTTCGGGCCA	CASSSEPAGLAGAWETQYF	12	7.544275466644872E-5	57	TCRBV07-06*01	TCRBV07	TCRBV07-06	01				TCRBD02-01*02	TCRBD02	TCRBD02-01	02				TCRBJ02-05*01	TCRBJ02	TCRBJ02-05	01				4	5	0	2	10	5	24	37	47	61	66	12	In	VDJ
AAGATCCAGCCTGCAGAGCTTGGGGACTCGGCCGTGTATCTCTGTGCCAGCAGCTTATATGGGGACACTGAAGCTTTCTTTGGACAA	CASSLYGDTEAFF	2	1.257379244440812E-5	39	TCRBV11-03*01	TCRBV11	TCRBV11-03	01								TCRBD01,TCRBD02	TCRBD01-01,TCRBD02-01		TCRBJ01-01*01	TCRBJ01	TCRBJ01-01	01				2	0	6	2	3	3	42	57	60	-1	64	2	In	VDJ
TCTTAAACCTTCACCTACACGCCCTGCAGCCAGAAGACTCAGCCCTGTATCTCTGCGCCAGCAGCCAAAGGCTGACAGGTTGGGAAT		21	1.3202482066628526E-4	28	TCRBV04-01*01	TCRBV04	TCRBV04-01	01				TCRBD01-01*01	TCRBD01	TCRBD01-01	01				TCRBJ01-06*01	TCRBJ01	TCRBJ01-06	01				2	0	2	4	5	23	53	68	73	-1	79	21	Out	VDJ
GAGCTGAATGTGAACGCCTTGTTGCTGGGGGACTCGGCCCTGTATCTCTGTGCCAGCAGCTTGGGGACAGGGCTGTACTTCGGGCCG	CASSLGTGLYF	9	5.658206599983654E-5	33	TCRBV05-05*01	TCRBV05	TCRBV05-05	01				TCRBD01-01*01	TCRBD01	TCRBD01-01	01				TCRBJ02-07*01	TCRBJ02	TCRBJ02-07	01				0	2	1	3	0	12	48	-1	64	72	74	9	In	VDJ
GAAGACAGCAGCTTCTACATCTGCAGTGCTAGAGACACCTATCGACAGGGAGGGTCCCTCAGCTCCTACGAGCAGTACTTCGGGCCG	CSARDTYRQGGSLSSYEQYF	8	5.029516977763248E-5	60	TCRBV20	TCRBV20				TCRBV20-01,TCRBV20-or09_02						TCRBD01,TCRBD02	TCRBD01-01,TCRBD02-01		TCRBJ02-07*01	TCRBJ02	TCRBJ02-07	01				0	12	2	3	8	0	21	35	43	50	62	8	In	VDJ
CAGCGCACAGAGCAGGAGGACTCCGCCGTGTATCTCTGTGCCAGCAGCTTATCAGCGGGAGGGCCCTACGAGCAGTACTTCGGGCCG	CASSLSAGGPYEQYF	3	1.886068866661218E-5	45	TCRBV07-08*01	TCRBV07	TCRBV07-08	01				TCRBD02-01*02	TCRBD02	TCRBD02-01	02				TCRBJ02-07*01	TCRBJ02	TCRBJ02-07	01				2	1	6	0	2	2	36	51	53	63	64	3	In	VDJ
CCAGAAGACTCAGCCCTGTATCTCTGCGCCAGCAGCCATCCGGGACTAGCGGGAGGGCCGGGGAATAATGAGCAGTTCTTCGGGCCA	CASSHPGLAGGPGNNEQFF	8	5.029516977763248E-5	57	TCRBV04-01*01	TCRBV04	TCRBV04-01	01				TCRBD02-01*02	TCRBD02	TCRBD02-01	02				TCRBJ02-01*01	TCRBJ02	TCRBJ02-01	01				3	9	0	0	3	7	24	38	41	57	66	8	In	VDJ
GCCCATCCTGAAGACAGCAGCTTCTACATCTGCAGTGCTAGAGACCGACTAGCGGGAGGGCTCTACAATGAGCAGTTCTTCGGGCCA	CSARDRLAGGLYNEQFF	9	5.658206599983654E-5	51	TCRBV20	TCRBV20				TCRBV20-01,TCRBV20-or09_02		TCRBD02-01*02	TCRBD02	TCRBD02-01	02				TCRBJ02-01*01	TCRBJ02	TCRBJ02-01	01				0	2	2	0	2	3	30	44	46	60	62	9	In	VDJ
GAGTCGCCCAGCCCCAACCAGACCTCTCTGTACTTCTGTGCCAGCAGTTTTGGGCAGGGGTCGTACGAGACCCAGTACTTCGGGCCA	CASSFGQGSYETQYF	3	1.886068866661218E-5	45	TCRBV27-01*01	TCRBV27	TCRBV27-01	01				TCRBD01-01*01	TCRBD01	TCRBD01-01	01				TCRBJ02-05*01	TCRBJ02	TCRBJ02-05	01				3	6	4	2	4	5	36	50	54	60	66	3	In	VDJ
TCTAAGAAGCTCCTTCTCAGTGACTCTGGCTTCTATCTCTGTGCCTGGAGGTTAGCGGGAGCCAAAGATACGCAGTATTTTGGCCCA	CAWRLAGAKDTQYF	18	1.1316413199967308E-4	42	TCRBV30-01*01	TCRBV30	TCRBV30-01	01				TCRBD02-01*02	TCRBD02	TCRBD02-01	02				TCRBJ02-03*01	TCRBJ02	TCRBJ02-03	01				3	4	5	2	2	5	39	50	52	61	65	18	In	VDJ
CTGAGTTCTAAGAAGCTCCTTCTCAGTGACTCTGGCTTCTATCTCTGTGCCTGGATCCCCTTGTTGACTGAAGCTTTCTTTGGACAA	CAWIPLLTEAFF	8	5.029516977763248E-5	36	TCRBV30-01*01	TCRBV30	TCRBV30-01	01				TCRBD02-01	TCRBD02	TCRBD02-01				01,02	TCRBJ01-01*01	TCRBJ01	TCRBJ01-01	01				4	5	4	10	4	5	45	55	59	61	66	8	In	VDJ
GCAGAGCTTGGGGACTCGGCCGTGTATCTCTGTGCCAGCAGCCCGGTCCGGGACAGGGAGGGGGAGACTGAAGCTTTCTTTGGACAA	CASSPVRDREGETEAFF	4	2.514758488881624E-5	51	TCRBV11-03*01	TCRBV11	TCRBV11-03	01				TCRBD01-01*01	TCRBD01	TCRBD01-01	01				TCRBJ01-01*01	TCRBJ01	TCRBJ01-01	01				5	8	0	3	7	5	30	42	49	58	66	4	In	VDJ
ATCCAGCCCTCAGAACCCAGGGACTCAGCTGTGTACTTCTGTGCCAGCAGTCAGGGGGTGAGCAATCAGCCCCAGCATTTTGGTGAT	CASSQGVSNQPQHF	5	3.1434481111020303E-5	42	TCRBV12	TCRBV12				TCRBV12-03/12-04,TCRBV12-04		TCRBD01-01*01	TCRBD01	TCRBD01-01	01				TCRBJ01-05*01	TCRBJ01	TCRBJ01-05	01				5	2	4	1	0	1	39	-1	51	58	60	5	In	VDJ
GTGAACGCCTTGTTGCTGGGGGACTCGGCCCTCTATCTCTGTGCCAGCAGCTTGGAGGTGGGATCTTTCGAGCAGTACTTCGGGCCG	CASSLEVGSFEQYF	2	1.257379244440812E-5	42	TCRBV05-06*01	TCRBV05	TCRBV05-06	01								TCRBD01,TCRBD02	TCRBD01-01,TCRBD02-01		TCRBJ02-07*01	TCRBJ02	TCRBJ02-07	01				0	5	0	8	4	6	39	55	59	63	68	2	In	VDJ
ACCAGTGCCCATCCTGAAGACAGCAGCTTCTACATCTGCAGTGCTAGAGATCTAACGGGATCCCATTACGAGCAGTACTTCGGGCCG	CSARDLTGSHYEQYF	12	7.544275466644872E-5	45	TCRBV20	TCRBV20				TCRBV20-01,TCRBV20-or09_02		TCRBD02-01*02	TCRBD02	TCRBD02-01	02				TCRBJ02-07*01	TCRBJ02	TCRBJ02-07	01				0	6	8	3	5	4	36	50	55	60	66	12	In	VDJ
ACCTTGGAGCTGGGGGACTCGGCCCTTTATCTTTGCGCCAGCAGCTTGGAAGCCGCCAGCTCTGGAAACACCATATATTTTGGAGAG	CASSLEAASSGNTIYF	13	8.172965088865278E-5	48	TCRBV05-01*01	TCRBV05	TCRBV05-01	01								TCRBD01,TCRBD02	TCRBD01-01,TCRBD02-01		TCRBJ01-03*01	TCRBJ01	TCRBJ01-03	01				0	0	4	5	7	0	33	49	56	-1	59	13	In	VDJ
ACTGTGAGCAACATGAGCCCTGAAGACAGCAGCATATATCTCTGCAGCGTTACGGACAGCTCTGGAAACACCATATATTTTGGAGAG	CSVTDSSGNTIYF	8	5.029516977763248E-5	39	TCRBV29-01	TCRBV29	TCRBV29-01				01,02	TCRBD01-01*01	TCRBD01	TCRBD01-01	01				TCRBJ01-03*01	TCRBJ01	TCRBJ01-03	01				5	0	1	5	2	0	42	51	53	-1	59	8	In	VDJ
CTTCACATCAATTCCCTGGAGCTTGGTGACTCTGCTGTGTATTTCTGTGCCAGCAGCCAACTTAGCGGGAAAAGTTTCTTCGGGCCA	CASSQLSGKSFF	12	7.544275466644872E-5	36	TCRBV03-01/03-02*01	TCRBV03	TCRBV03-01/03-02	01				TCRBD02-01*02	TCRBD02	TCRBD02-01	02				TCRBJ02-01*01	TCRBJ02	TCRBJ02-01	01				2	5	5	3	2	16	45	60	62	70	75	12	In	VDJ
NTGTCGGCTGCTCCCTCCCAGACATCTGTGTACTTCTGTGCCAGCAGCTATAGGGGACACCCGAACACTGAAGCTTTCTTTGGACAA	CASSYRGHPNTEAFF	15	9.43034433330609E-5	45	TCRBV06-05*01	TCRBV06	TCRBV06-05	01				TCRBD01-01*01	TCRBD01	TCRBD01-01	01				TCRBJ01-01*01	TCRBJ01	TCRBJ01-01	01				6	3	0	6	6	1	36	47	53	59	62	15	In	VDJ
CTGACAGTGACCAGTGCCCATCCTGAAGACAGCAGCTTCTACATCTGCAGTGCTAGCCGGGACACTCGAGAAGCTTTCTTTGGACAA	CSASRDTREAFF	8	5.029516977763248E-5	36	TCRBV20	TCRBV20				TCRBV20-01,TCRBV20-or09_02		TCRBD01-01*01	TCRBD01	TCRBD01-01	01				TCRBJ01-01*01	TCRBJ01	TCRBJ01-01	01				3	5	0	6	2	8	45	56	58	64	69	8	In	VDJ
TCTAAGAAGCTCCTTCTCAGTGACTCTGGCTTCTATCTCTGTGCCTGGAGGAACCCCGGGACAGGTTCTGGCTACACCTTCGGTTCG	CAWRNPGTGSGYTF	2	1.257379244440812E-5	42	TCRBV30-01*01	TCRBV30	TCRBV30-01	01				TCRBD01-01*01	TCRBD01	TCRBD01-01	01				TCRBJ01-02*01	TCRBJ01	TCRBJ01-02	01				3	3	0	4	7	7	39	50	57	65	68	2	In	VDJ
TCCGCCAGCACCAACCAGACATCTATGTACCTCTGTGCCAGCAGGGGGGATTTCGGACAGGAGAGCTATGGCTACACCTTCGGTTCG	CASRGDFGQESYGYTF	3	1.886068866661218E-5	48	TCRBV28-01*01	TCRBV28	TCRBV28-01	01				TCRBD01-01*01	TCRBD01	TCRBD01-01	01				TCRBJ01-02*01	TCRBJ01	TCRBJ01-02	01				6	4	1	4	10	4	33	44	54	61	65	3	In	VDJ
CTGACAGTGACCAGTGCCCATCCTGAAGACAGCAGCTTCTACATCTGCAGTGCCCGTAGTAGTGGCAGCGAGCAGTACTTCGGGCCG	CSARSSGSEQYF	2	1.257379244440812E-5	36	TCRBV20	TCRBV20				TCRBV20-01,TCRBV20-or09_02						TCRBD01,TCRBD02	TCRBD01-01,TCRBD02-01		TCRBJ02-07*01	TCRBJ02	TCRBJ02-07	01				6	0	4	5	12	6	45	53	65	-1	68	2	In	VDJ
CTGCAGCCAGAAGACTCAGCCCTGTATCTCTGCGCCAGCAGCCAAGGAGCTGAACGGGAGTTGTCCTACGAGCAGTACTTCGGGCCG	CASSQGAERELSYEQYF	11	6.915585844424466E-5	51	TCRBV04-01*01	TCRBV04	TCRBV04-01	01				TCRBD02-01*02	TCRBD02	TCRBD02-01	02				TCRBJ02-07*01	TCRBJ02	TCRBJ02-07	01				1	3	8	2	8	1	30	46	54	60	63	11	In	VDJ
AGCTCTCTGGAGCTGGGGGACTCAGCTTTGTATTTCTGTGCCAGCAGCGGACCGGGACTAGACTCCTACGAGCAGTACTTCGGGCCG	CASSGPGLDSYEQYF	8	5.029516977763248E-5	45	TCRBV09-01*01	TCRBV09	TCRBV09-01	01				TCRBD02-01	TCRBD02	TCRBD02-01				01,02	TCRBJ02-07*01	TCRBJ02	TCRBJ02-07	01				3	1	0	8	4	0	36	49	53	61	62	8	In	VDJ
GCAGAGCTTGGGGACTCGGCCGTGTATCTCTGTGCCAGCAGCTTATCCGTCGGGACAGGGGCCCCCTACGAGCAGTACTTCGGGCCG	CASSLSVGTGAPYEQYF	7	4.400827355542842E-5	51	TCRBV11-03*01	TCRBV11	TCRBV11-03	01				TCRBD01-01*01	TCRBD01	TCRBD01-01	01				TCRBJ02-07*01	TCRBJ02	TCRBJ02-07	01				2	3	0	2	6	2	30	45	51	61	64	7	In	VDJ
TCGGCTGCTCCCTCCCAGACATCTGTGTACTTCTGTGCCAGCCACTCGGGGCGGCGGATCTCCTACAATGAGCAGTTCTTCGGGCCA	CASHSGRRISYNEQFF	8	5.029516977763248E-5	48	TCRBV06	TCRBV06				TCRBV06-01,TCRBV06-05						TCRBD01,TCRBD02	TCRBD01-01,TCRBD02-01		TCRBJ02-01*01	TCRBJ02	TCRBJ02-01	01				8	7	7	0	5	0	33	42	47	52	59	8	In	VDJ
CTAAACCTGAGCTCTCTGGAGCTGGGGGACTCAGCTTTGTATTTCTGTGCCAGCAGCCCCCACACCGGGGAGCTGTTTTTTGGAGAA	CASSPHTGELFF	3	1.886068866661218E-5	36	TCRBV09-01*01	TCRBV09	TCRBV09-01	01											TCRBJ02-02*01	TCRBJ02	TCRBJ02-02	01				4	4	0	0	0	3	45	-1	-1	57	61	3	In	VJ
CAGCCTGCAGAGCAGGGGGACTCGGCCGTGTATGTCTGTGCAAGTCGCTTAGTACAGAGCTAAACCGGGGAGCTGTTTTTTGGAGAA	CASRLVQS*TGELFF	10	6.286896222204061E-5	45	TCRBV12-02*01	TCRBV12	TCRBV12-02	01				TCRBD01-01*01	TCRBD01	TCRBD01-01	01				TCRBJ02-02*01	TCRBJ02	TCRBJ02-02	01				1	6	3	5	1	5	36	52	53	57	63	10	Stop	VDJ
TCTCTGGAGCTGGGGGACTCAGCTTTGTATTTCTGTGCCAGCAGTCTAGGGGCGGGAGGAGAAACCGGGGAGCTGTTTTTTGGAGAA	CASSLGAGGETGELFF	8	5.029516977763248E-5	48	TCRBV09-01*01	TCRBV09	TCRBV09-01	01				TCRBD02-01*02	TCRBD02	TCRBD02-01	02				TCRBJ02-02*01	TCRBJ02	TCRBJ02-02	01				5	4	7	1	7	5	33	44	51	59	63	8	In	VDJ
CAGCCTGCAGAGCTTGGGGACTCGGCCGTGTATCTCTGTGCCAGCAGCTTAGATGGCAGGGGGCGGACTGAAGCTTTCTTTGGACAA	CASSLDGRGRTEAFF	7	4.400827355542842E-5	45	TCRBV11-03*01	TCRBV11	TCRBV11-03	01				TCRBD01-01*01	TCRBD01	TCRBD01-01	01				TCRBJ01-01*01	TCRBJ01	TCRBJ01-01	01				0	2	4	0	3	5	36	53	56	64	66	7	In	VDJ
CTGTCCCTAGAGTCTGCCATCCCCAACCAGACAGCTCTTTACTTCTGTGCCACCAGTGAGGGGACCACTGAAGCTTTCTTTGGACAA	CATSEGTTEAFF	13	8.172965088865278E-5	36	TCRBV24-01*01	TCRBV24	TCRBV24-01	01								TCRBD01,TCRBD02	TCRBD01-01,TCRBD02-01		TCRBJ01-01*01	TCRBJ01	TCRBJ01-01	01				4	0	0	7	1	4	45	59	60	-1	65	13	In	VDJ
GTGAACGCCTTGTTGCTGGGGGACTCGGCCCTCTATCTCTGTGCCAGCAGCGGTGACAGGGGAAACACTGAAGCTTTCTTTGGACAA	CASSGDRGNTEAFF	10	6.286896222204061E-5	42	TCRBV05-06*01	TCRBV05	TCRBV05-06	01				TCRBD01-01*01	TCRBD01	TCRBD01-01	01				TCRBJ01-01*01	TCRBJ01	TCRBJ01-01	01				4	1	2	2	3	2	39	51	54	62	63	10	In	VDJ
NNNNTGTCGGCTGCTCCCTCCCAAACATCTGTGTACTTCTGTGCCAGCAGTTCTTGGACAGGGGATGAAAAACTGTTTTTTGGCAGT	CASSSWTGDEKLFF	16	1.0059033955526497E-4	42	TCRBV06-02/06-03*01	TCRBV06	TCRBV06-02/06-03	01				TCRBD01-01*01	TCRBD01	TCRBD01-01	01				TCRBJ01-04*01	TCRBJ01	TCRBJ01-04	01				4	0	1	2	3	6	39	52	55	-1	64	16	In	VDJ
ATCCAGCGCACAGAGCAGGAGGACTCGGCCGTGTATCTCTGTGCCAGCAGCTACGCGGACGGAACTCAGCCCCAGCATTTTGGTGAT	CASSYADGTQPQHF	11	6.915585844424466E-5	42	TCRBV07-02	TCRBV07	TCRBV07-02				01,02					TCRBD01,TCRBD02	TCRBD01-01,TCRBD02-01		TCRBJ01-05*01	TCRBJ01	TCRBJ01-05	01				4	5	1	7	4	6	39	52	56	60	65	11	In	VDJ
TCCGCCAGCACCAACCAGACATCTATGTACCTCTGTGCCAGCAGTTTTCTTTCCTTTAAACCGAATTCACCCCTCCACTTTGGGAAT	CASSFLSFKPNSPLHF	7	4.400827355542842E-5	48	TCRBV28-01*01	TCRBV28	TCRBV28-01	01								TCRBD01,TCRBD02	TCRBD01-01,TCRBD02-01		TCRBJ01-06*01	TCRBJ01	TCRBJ01-06	01				3	2	3	7	12	7	33	47	59	61	63	7	In	VDJ
ATCCGGTCCACAAAGCTGGAGGACTCAGCCATGTACTTCTGTGCCAGCATTCCACAGGGAACGTCGGGTGGCTACACCTTCGGTTCG	CASIPQGTSGGYTF	9	5.658206599983654E-5	42	TCRBV02-01	TCRBV02	TCRBV02-01				01,03	TCRBD01-01*01	TCRBD01	TCRBD01-01	01				TCRBJ01-02*01	TCRBJ01	TCRBJ01-02	01				7	9	3	3	4	7	39	49	53	59	68	9	In	VDJ
NNNNNNNNCTTGGAGATCCAGTCCACGGAGTCAGGGGACACAGCACTGTATTTCTGGACAGGACTCTACGAGCAGTACTTCGGGCCG	WTGLYEQYF	3	1.886068866661218E-5	27	TCRBV21-01*01	TCRBV21	TCRBV21-01	01				TCRBD01-01*01	TCRBD01	TCRBD01-01	01				TCRBJ02-07*01	TCRBJ02	TCRBJ02-07	01				15	3	2	4	0	3	54	-1	56	62	65	3	In	VDJ
NNNNTGTCGGCTGCTCCCTCCCAGACATCTGTGTACTTCTGTGCCAGCAGTTACTCGACGGAAGGCTACGAGCAGTACTTCGGGCCG	CASSYSTEGYEQYF	13	8.172965088865278E-5	42	TCRBV06-05*01	TCRBV06	TCRBV06-05	01								TCRBD01,TCRBD02	TCRBD01-01,TCRBD02-01		TCRBJ02-07*01	TCRBJ02	TCRBJ02-07	01				0	3	1	8	3	3	39	56	59	62	65	13	In	VDJ
AGCACCTTGGAGCTGGGGGACTCGGCCCTTTATCTTTGCGCCAGCAGTCTCCAACCTGGACTAGCCTACGAGCAGTACTTCGGGCCG	CASSLQPGLAYEQYF	7	4.400827355542842E-5	45	TCRBV05-01*01	TCRBV05	TCRBV05-01	01				TCRBD02-01	TCRBD02	TCRBD02-01				01,02	TCRBJ02-07*01	TCRBJ02	TCRBJ02-07	01				5	0	1	8	10	2	36	47	57	-1	64	7	In	VDJ
CGCCTTGTTGCTGGGGGACTCGGCCCTCTATCTCTGTGCCAGCAGCTTTCGGGACAGGAGGGAGGAAACACCATATATTTTGGAGAG		4	2.514758488881624E-5	47	TCRBV05-06*01	TCRBV05	TCRBV05-06	01				TCRBD01-01*01	TCRBD01	TCRBD01-01	01				TCRBJ01-03*01	TCRBJ01	TCRBJ01-03	01				2	5	0	4	2	4	34	48	50	58	63	4	Out	VDJ
ATCCTGGAGTCGCCCAGCCCCAACCAGACCTCTCTGTACTTCTGTGCCAGCAGTTTACAGACCCAAGAGACCCAGTACTTCGGGCCA	CASSLQTQETQYF	11	6.915585844424466E-5	39	TCRBV27-01*01	TCRBV27	TCRBV27-01	01								TCRBD01,TCRBD02	TCRBD01-01,TCRBD02-01		TCRBJ02-05*01	TCRBJ02	TCRBJ02-05	01				2	0	2	7	2	1	42	57	59	-1	62	11	In	VDJ
AAGATCCAGCCCTCAGAACCCAGGGACTCAGCTGTGTACTTCTGTGCCAGCAGCGATGACATGGGGTATGAAGCTTTCTTTGGACAA	CASSDDMGYEAFF	4	2.514758488881624E-5	39	TCRBV12-03/12-04*01	TCRBV12	TCRBV12-03/12-04	01								TCRBD01,TCRBD02	TCRBD01-01,TCRBD02-01		TCRBJ01-01*01	TCRBJ01	TCRBJ01-01	01				6	7	2	6	4	7	42	53	57	61	68	4	In	VDJ
TCCACAAAGCTGGAGGACTCAGCCATGTACTTCTGTGCCACTGGACAGGGGGCGTCTGAATGGAATCAGCCCCAGCATTTTGGTGAT	CATGQGASEWNQPQHF	7	4.400827355542842E-5	48	TCRBV02-01	TCRBV02	TCRBV02-01				01,03	TCRBD01-01*01	TCRBD01	TCRBD01-01	01				TCRBJ01-05*01	TCRBJ01	TCRBJ01-05	01				10	10	1	0	2	4	33	40	42	53	63	7	In	VDJ
TGAAGATCCAGCCCTCAGAACCCAGGGACTCAGCTGTGTATTTGGCAGTTTCAGCCATATAGCAATCAGCCCCAGCATTTTGGTGAT		3	1.886068866661218E-5	37	TCRBV12-05*01	TCRBV12	TCRBV12-05	01								TCRBD01,TCRBD02	TCRBD01-01,TCRBD02-01		TCRBJ01-05*01	TCRBJ01	TCRBJ01-05	01				18	11	4	5	2	0	44	43	45	48	59	3	Out	VDJ
AAGATCCGGTCCACAAAGCTGGAGGACTCAGCCATGTACTTCTGTGCCAGCAGCGTCTGGGCCAATCAGCCCCAGCATTTTGGTGAT	CASSVWANQPQHF	9	5.658206599983654E-5	39	TCRBV02-01	TCRBV02	TCRBV02-01				01,03	TCRBD01-01*01	TCRBD01	TCRBD01-01	01				TCRBJ01-05*01	TCRBJ01	TCRBJ01-05	01				6	0	8	0	5	3	42	53	58	-1	62	9	In	VDJ
CAGCGCACAGAGCAGGGGGACTCGGCCATGTATCTCTGTGCCAGCAGCTCTAACGACAGGGAGCTCTATGGCTACACCTTCGGTTCG	CASSSNDRELYGYTF	9	5.658206599983654E-5	45	TCRBV07-09*01	TCRBV07	TCRBV07-09	01				TCRBD01-01*01	TCRBD01	TCRBD01-01	01				TCRBJ01-02*01	TCRBJ01	TCRBJ01-02	01				4	4	2	3	5	4	36	49	54	61	65	9	In	VDJ
CTGGAGTCCGCCAGCACCAACCAGACATCTATGTACCTCTGTGCCAGCAGTTTTGGGACGGCTTACTATGGCTACACCTTCGGTTCG	CASSFGTAYYGYTF	13	8.172965088865278E-5	42	TCRBV28-01*01	TCRBV28	TCRBV28-01	01								TCRBD01,TCRBD02	TCRBD01-01,TCRBD02-01		TCRBJ01-02*01	TCRBJ01	TCRBJ01-02	01				3	5	0	7	1	3	39	53	54	59	64	13	In	VDJ
CTGGAGTCCGCCAGCACCAACCAGACATCTATGTACCTCTGTGCCAGCAATCCAGGGGCCGCGGAGGATGGCTACACCTTCGGTTCG	CASNPGAAEDGYTF	5	3.1434481111020303E-5	42	TCRBV28-01*01	TCRBV28	TCRBV28-01	01				TCRBD01-01*01	TCRBD01	TCRBD01-01	01				TCRBJ01-02*01	TCRBJ01	TCRBJ01-02	01				7	9	4	2	3	6	39	49	52	58	67	5	In	VDJ
ACTCTGACTGTGAGCAACATGAGCCCTGAAGACAGCAGCATATATCTCTGCAGCGTTGAAGATCGTGGGGGCTACACCTTCGGTTCG	CSVEDRGGYTF	2	1.257379244440812E-5	33	TCRBV29-01*01	TCRBV29	TCRBV29-01	01								TCRBD01,TCRBD02	TCRBD01-01,TCRBD02-01		TCRBJ01-02*01	TCRBJ01	TCRBJ01-02	01				0	0	0	9	4	8	48	62	66	-1	69	2	In	VDJ
GAGTCGCCCAGCCCCAACCAGACCTCTCTGTACTTCTGTGCCAGCAGACCCACCGCGGGAGACAGCCGCGGCTACACCTTCGGTTCG	CASRPTAGDSRGYTF	2	1.257379244440812E-5	45	TCRBV27-01*01	TCRBV27	TCRBV27-01	01				TCRBD02-01*02	TCRBD02	TCRBD02-01	02				TCRBJ01-02*01	TCRBJ01	TCRBJ01-02	01				6	8	7	2	7	8	36	47	54	61	69	2	In	VDJ
AGTTCTAAGAAGCTCCTTCTCAGTGACTCTGGCTTCTATCTCTGTGCCTGGAGTGTAAACAGGGGCCATGAGCAGTTCTTCGGGCCA	CAWSVNRGHEQFF	5	3.1434481111020303E-5	39	TCRBV30-01*01	TCRBV30	TCRBV30-01	01				TCRBD01-01*01	TCRBD01	TCRBD01-01	01				TCRBJ02-01*01	TCRBJ02	TCRBJ02-01	01				0	2	3	2	2	8	42	56	58	65	67	5	In	VDJ
AATTCCCTGGAGCTTGGTGACTCTGCTGTGTATTTCTGTGCCAGCAGCCTTAGCGGGAGTCCATACAATGAGCAGTTCTTCGGGCCA	CASSLSGSPYNEQFF	3	1.886068866661218E-5	45	TCRBV03-01/03-02*01	TCRBV03	TCRBV03-01/03-02	01				TCRBD02-01*02	TCRBD02	TCRBD02-01	02				TCRBJ02-01*01	TCRBJ02	TCRBJ02-01	01				4	4	5	2	1	4	36	49	50	59	63	3	In	VDJ
ATCCAGCAGGTAGTGCGAGGAGATTCGGCAGCTTATTTCTGTGCCAGCTCACCACAGGGGAACACAGATACGCAGTATTTTGGCCCA	CASSPQGNTDTQYF	11	6.915585844424466E-5	42	TCRBV18-01*01	TCRBV18	TCRBV18-01	01				TCRBD01-01*01	TCRBD01	TCRBD01-01	01				TCRBJ02-03*01	TCRBJ02	TCRBJ02-03	01				1	2	5	2	0	2	39	-1	55	60	62	11	In	VDJ
ATCCGGTCCACAAAGCTGGAGGACTCAGCCATGTACTTCTGTGCCAGCACCACACAGGGGACTAACTATGGCTACACCTTCGGTTCG	CASTTQGTNYGYTF	12	7.544275466644872E-5	42	TCRBV02-01	TCRBV02	TCRBV02-01				01,03	TCRBD01-01*01	TCRBD01	TCRBD01-01	01				TCRBJ01-02*01	TCRBJ01	TCRBJ01-02	01				7	1	3	2	4	0	39	49	53	60	61	12	In	VDJ
GGAGATCCAGTCCACGGAGTCAGGGGACACAGCACTGTATTTCTGTGCCAGCAGCGGACAGGGGGCTACGAGCAGTACTTCGGGCCG		2	1.257379244440812E-5	38	TCRBV21-01*01	TCRBV21	TCRBV21-01	01				TCRBD01-01*01	TCRBD01	TCRBD01-01	01				TCRBJ02-07*01	TCRBJ02	TCRBJ02-07	01				5	0	1	1	0	3	43	-1	55	-1	65	2	Out	VDJ
CCAGTCCACGGAGTCAGGGGACACAGCACTGTATTTCTGTGCCATCCATACTTTAGGGGGACCCCCCACGAGCAGTACTTCGGGCCG		3	1.886068866661218E-5	44	TCRBV21-01*01	TCRBV21	TCRBV21-01	01				TCRBD01-01*01	TCRBD01	TCRBD01-01	01				TCRBJ02-07*01	TCRBJ02	TCRBJ02-07	01				10	7	5	1	10	5	37	44	54	60	67	3	Out	VDJ
GTGAACGCCTTGTTGCTGGGGGACTCGGCCCTGTATCTCTGTGCCAGCAGCTTTTTAGCGGGAGGCAATGAGCAGTTCTTCGGGCCA	CASSFLAGGNEQFF	2	1.257379244440812E-5	42	TCRBV05-05*01	TCRBV05	TCRBV05-05	01				TCRBD02-01*02	TCRBD02	TCRBD02-01	02				TCRBJ02-01*01	TCRBJ02	TCRBJ02-01	01				2	0	5	1	2	6	39	53	55	-1	65	2	In	VDJ
GCCCATCCTGAAGACAGCAGCTTCTACATCTGCAGTGCTAGAGACCCCCAAAAGTCAAGCTCCTACAATGAGCAGTTCTTCGGGCCA	CSARDPQKSSSYNEQFF	9	5.658206599983654E-5	51	TCRBV20	TCRBV20				TCRBV20-01,TCRBV20-or09_02						TCRBD01,TCRBD02	TCRBD01-01,TCRBD02-01		TCRBJ02-01*01	TCRBJ02	TCRBJ02-01	01				0	9	4	6	4	0	30	44	48	50	59	9	In	VDJ
GTTGGCTGCTCCCTCCCAGACATCTGTGTACTTCTGTGCCAGCAGTAACTAGCGGGAGTTTGCACAGATACGCAGTATTTTGGCCCA		10	6.286896222204061E-5	47	TCRBV06-06*01	TCRBV06	TCRBV06-06	01				TCRBD02-01*02	TCRBD02	TCRBD02-01	02				TCRBJ02-03*01	TCRBJ02	TCRBJ02-03	01				1	3	6	2	0	1	34	-1	50	58	61	10	Out	VDJ
AATGTGAGCACCTTGGAGCTGGGGGACTCGGCCCTTTATCTTTGCGCCAGCAGCACAGAAAGCTTCCAAGGAGCTTTCTTTGGACAA	CASSTESFQGAFF	12	7.544275466644872E-5	39	TCRBV05-01*01	TCRBV05	TCRBV05-01	01				TCRBD01-01*01	TCRBD01	TCRBD01-01	01				TCRBJ01-01*01	TCRBJ01	TCRBJ01-01	01				4	13	3	5	0	10	42	-1	54	58	71	12	In	VDJ
CTGAAGATCCGGTCCACAAAGCTGGAGGACTCAGCCATGTACTTCTGTGCCAGCAGTTATTCGGATGATGGCTACACCTTCGGTTCG	CASSYSDDGYTF	6	3.772137733322436E-5	36	TCRBV02-01	TCRBV02	TCRBV02-01				01,03					TCRBD01,TCRBD02	TCRBD01-01,TCRBD02-01		TCRBJ01-02*01	TCRBJ01	TCRBJ01-02	01				5	2	1	8	5	6	45	57	62	65	67	6	In	VDJ
NNNNNNNTGTCGGCTGCTCCCTCCCAAACATCTGTGTACTTCTGTGCCAGCAGTTCCCCAGGGCGAAGAGGCTACACCTTCGGTTCG	CASSSPGRRGYTF	11	6.915585844424466E-5	39	TCRBV06-02/06-03*01	TCRBV06	TCRBV06-02/06-03	01				TCRBD01-01*01	TCRBD01	TCRBD01-01	01				TCRBJ01-02*01	TCRBJ01	TCRBJ01-02	01				4	6	4	3	3	8	42	55	58	63	69	11	In	VDJ
ATCCGGTCCACAAAGCTGGAGGACTCAGCCATGTACTTCTGTGCCAGCAGGGAAGACTTAAAAACCTACGAGCAGTACTTCGGGCCG	CASREDLKTYEQYF	3	1.886068866661218E-5	42	TCRBV02-01	TCRBV02	TCRBV02-01				01,03	TCRBD02-01	TCRBD02	TCRBD02-01				01,02	TCRBJ02-07*01	TCRBJ02	TCRBJ02-07	01				1	6	3	10	0	2	39	-1	55	58	64	3	In	VDJ
TCGGCTGCTCCCTCCCAAACATCTGTGTACTTCTGTGCCAGCACGCCACGTGGGGGAGATACCTACAATGAGCAGTTCTTCGGGCCA	CASTPRGGDTYNEQFF	18	1.1316413199967308E-4	48	TCRBV06	TCRBV06				TCRBV06-02/06-03,TCRBV06-02						TCRBD01,TCRBD02	TCRBD01-01,TCRBD02-01		TCRBJ02-01*01	TCRBJ02	TCRBJ02-01	01				7	5	6	1	8	2	33	43	51	56	61	18	In	VDJ
GAGTCGCCCAGCCCCAACCAGACCTCTCTGTACTTCTGTGCCAGCCGCCTTGGCGGAGGTGGCACCGGGGAGCTGTTTTTTGGAGAA	CASRLGGGGTGELFF	3	1.886068866661218E-5	45	TCRBV27-01*01	TCRBV27	TCRBV27-01	01				TCRBD02-01*02	TCRBD02	TCRBD02-01	02				TCRBJ02-02*01	TCRBJ02	TCRBJ02-02	01				8	3	10	1	9	4	36	45	54	59	62	3	In	VDJ
GTGACCAGTGCCCATCCTGAAGACAGCAGCTTCTACATCTGCAGTGCTAGAGGCCCAGGGGGCGGTCAGCCCCAGCATTTTGGTGAT	CSARGPGGGQPQHF	8	5.029516977763248E-5	42	TCRBV20	TCRBV20				TCRBV20-01,TCRBV20-or09_02		TCRBD01-01*01	TCRBD01	TCRBD01-01	01				TCRBJ01-05*01	TCRBJ01	TCRBJ01-05	01				1	2	4	0	3	6	39	52	55	63	65	8	In	VDJ
ACTCTGGAGTCCGCTACCAGCTCCCAGACATCTGTGTACTTCTGTGCCATCAGAACAGGGGTTAATTCACCCCTCCACTTTGGGAAT	CAIRTGVNSPLHF	8	5.029516977763248E-5	39	TCRBV10-03*01	TCRBV10	TCRBV10-03	01				TCRBD01-01*01	TCRBD01	TCRBD01-01	01				TCRBJ01-06*01	TCRBJ01	TCRBJ01-06	01				6	1	3	2	1	6	42	53	54	61	62	8	In	VDJ
GCCCCAACCAGACCTCTCTGTACTTCTGTGCCAGTCGAGAGACTGGGACAAACAGATTTCGGTAATTCACCCCTCCACTTTGGGAAT		13	8.172965088865278E-5	55	TCRBV27-01*01	TCRBV27	TCRBV27-01	01				TCRBD01-01*01	TCRBD01	TCRBD01-01	01				TCRBJ01-06*01	TCRBJ01	TCRBJ01-06	01				9	12	0	6	10	6	26	34	44	50	62	13	Out	VDJ
CTACACGCCCTGCAGCCAGAAGACTCAGCCCTGTATCTCTGCGCCAGCAGCCAAGGAGGGGGCCCGGGTGAGCAGTACTTCGGGCCG	CASSQGGGPGEQYF	11	6.915585844424466E-5	42	TCRBV04-01*01	TCRBV04	TCRBV04-01	01				TCRBD01-01*01	TCRBD01	TCRBD01-01	01				TCRBJ02-07*01	TCRBJ02	TCRBJ02-07	01				1	6	5	0	1	7	39	55	56	63	69	11	In	VDJ
TCTGGAGTCCGCCAGCACCAACCAGACATCTATGTACCTCTGTGCCAGCAGTTTAGGTCAAGACCCTACGAGCAGTACTTCGGGCCG		2	1.257379244440812E-5	41	TCRBV28-01*01	TCRBV28	TCRBV28-01	01								TCRBD01,TCRBD02	TCRBD01-01,TCRBD02-01		TCRBJ02-07*01	TCRBJ02	TCRBJ02-07	01				2	0	2	7	6	2	40	55	61	-1	64	2	Out	VDJ
CTGGAGTCCGCTACCAGCTCCCAGACATCTGTGTACTTCTGTGCCACCCTTTTCGCGGAGACTGACTACGAGCAGTACTTCGGGCCG	CATLFAETDYEQYF	12	7.544275466644872E-5	42	TCRBV10-03*01	TCRBV10	TCRBV10-03	01				TCRBD02-01	TCRBD02	TCRBD02-01				01,02	TCRBJ02-07*01	TCRBJ02	TCRBJ02-07	01				10	2	2	10	13	3	39	46	59	63	65	12	In	VDJ
TCGCCCAGCCCCAACCAGACCTCTCTGTACTTCTGTGCCAGCAGTTCCTCTTGGGGTGGGGGACTGGACGAGCAGTACTTCGGGCCG	CASSSSWGGGLDEQYF	8	5.029516977763248E-5	48	TCRBV27-01*01	TCRBV27	TCRBV27-01	01				TCRBD02-01	TCRBD02	TCRBD02-01				01,02	TCRBJ02-07*01	TCRBJ02	TCRBJ02-07	01				4	2	0	10	13	5	33	46	59	65	67	8	In	VDJ
GTCGGCTGCTCCCTCCCAGACATCTGTGTACTTCTGTGCCAGCAGTTACTCGACGACCATTCCAAAAACATTCAGTACTTCGGCGCC		10	6.286896222204061E-5	47	TCRBV06-05*01	TCRBV06	TCRBV06-05	01								TCRBD01,TCRBD02	TCRBD01-01,TCRBD02-01		TCRBJ02-04*01	TCRBJ02	TCRBJ02-04	01				0	7	2	7	0	2	34	-1	51	54	61	10	Out	VDJ
ATCCGGTCCACAAAGCTGGAGGACTCAGCCATGTACTTCTGTGCCAGCAGGGATGCCGGGACTAGCGGGTCGCAGTTCTTCGGGCCA	CASRDAGTSGSQFF	9	5.658206599983654E-5	42	TCRBV02-01	TCRBV02	TCRBV02-01				01,03	TCRBD02-01	TCRBD02	TCRBD02-01				01,02	TCRBJ02-01*01	TCRBJ02	TCRBJ02-01	01				6	2	0	4	7	12	39	50	57	69	71	9	In	VDJ
CACACCCTGCAGCCAGAAGACTCGGCCCTGTATCTCTGCGCCAGCGGACTAGCGGGAGAGGGAGCAGAGACCCAGTACTTCGGGCCA	CASGLAGEGAETQYF	8	5.029516977763248E-5	45	TCRBV04-03*01	TCRBV04	TCRBV04-03	01				TCRBD02-01*02	TCRBD02	TCRBD02-01	02				TCRBJ02-05*01	TCRBJ02	TCRBJ02-05	01				8	7	1	2	0	4	36	-1	45	58	65	8	In	VDJ
AAGATCCAGCGCACAGAGCGGGGGGACTCAGCCGTGTATCTCTGTGCCAGCAGAAAAGACAGGGACACTGAAGCTTTCTTTGGACAA	CASRKDRDTEAFF	6	3.772137733322436E-5	39	TCRBV07-03*01	TCRBV07	TCRBV07-03	01				TCRBD01-01*01	TCRBD01	TCRBD01-01	01				TCRBJ01-01*01	TCRBJ01	TCRBJ01-01	01				6	0	2	3	4	3	42	53	57	-1	64	6	In	VDJ
GCCAGCACCAACCAGACATCTATGTACCTCTGTGCCAGCAGTTCGGGAAGTTTGAGATCTGCGAACACTGAAGCTTTCTTTGGACAA	CASSSGSLRSANTEAFF	21	1.3202482066628526E-4	51	TCRBV28-01*01	TCRBV28	TCRBV28-01	01				TCRBD02-01*02	TCRBD02	TCRBD02-01	02				TCRBJ01-01*01	TCRBJ01	TCRBJ01-01	01				4	14	8	3	0	1	30	-1	43	48	62	21	In	VDJ
GAGTCCGCCAGCACCAACCAGACATCTATGTACCTCTGTGCCAGCAGTTCCATACAGGGGGTGGATGAAAAACTGTTTTTTGGCAGT	CASSSIQGVDEKLFF	3	1.886068866661218E-5	45	TCRBV28-01*01	TCRBV28	TCRBV28-01	01				TCRBD01-01*01	TCRBD01	TCRBD01-01	01				TCRBJ01-04*01	TCRBJ01	TCRBJ01-04	01				4	3	3	1	4	6	36	49	53	61	64	3	In	VDJ
GACCAGTGCCCATCCTGAAGACAGCAGCTTCTACATCTGCAGTGCTAGTAGGTCTAGGGCCCTAATGAAAAACTGTTTTTTGGCAGT		5	3.1434481111020303E-5	44	TCRBV20-01*04	TCRBV20	TCRBV20-01	04								TCRBD01,TCRBD02	TCRBD01-01,TCRBD02-01		TCRBJ01-04*01	TCRBJ01	TCRBJ01-04	01				2	2	5	3	6	3	37	49	55	59	61	5	Out	VDJ
CTACACGCCCTGCAGCCAGAAGACTCAGCCCTGTATCTCTGCGCCAGCAGCCGAGACGAGGGGTCTCAGCCCCAGCATTTTGGTGAT	CASSRDEGSQPQHF	15	9.43034433330609E-5	42	TCRBV04-01*01	TCRBV04	TCRBV04-01	01								TCRBD01,TCRBD02	TCRBD01-01,TCRBD02-01		TCRBJ01-05*01	TCRBJ01	TCRBJ01-05	01				0	2	5	2	2	6	39	56	58	63	65	15	In	VDJ
AAGCTCCTTCTCAGTGACTCTGGCTTCTATCTCTGTGCCTGGAGGGCCGTTGGTGGGCCAGATAATTCACCCCTCCACTTTGGGAAT	CAWRAVGGPDNSPLHF	5	3.1434481111020303E-5	48	TCRBV30-01*01	TCRBV30	TCRBV30-01	01				TCRBD01-01*01	TCRBD01	TCRBD01-01	01				TCRBJ01-06*01	TCRBJ01	TCRBJ01-06	01				3	3	8	0	10	5	33	44	54	58	61	5	In	VDJ
TCTCTGGAGCTGGGGGACTCAGCTTTGTATTTCTGTGCCAGCAGCGTAGACCACAGGGGACAGTCCTATGGCTACACCTTCGGTTCG	CASSVDHRGQSYGYTF	5	3.1434481111020303E-5	48	TCRBV09-01*01	TCRBV09	TCRBV09-01	01				TCRBD01-01*01	TCRBD01	TCRBD01-01	01				TCRBJ01-02*01	TCRBJ01	TCRBJ01-02	01				0	2	0	5	7	4	33	49	56	63	65	5	In	VDJ
CAGCAGGTAGTGCGAGGAGATTCGGCAGCTTATTTCTGTGCCAGCTCACCAACCGGGGGACGGAACTATGGCTACACCTTCGGTTCG	CASSPTGGRNYGYTF	4	2.514758488881624E-5	45	TCRBV18-01*01	TCRBV18	TCRBV18-01	01				TCRBD02-01*01	TCRBD02	TCRBD02-01	01				TCRBJ01-02*01	TCRBJ01	TCRBJ01-02	01				2	4	8	2	2	2	36	51	53	59	63	4	In	VDJ
ATCAATTCCCTGGAGCTTGGTGACTCTGCTGTGTATTTCTGTGCCAGCAGCCAAGGGCGTGGTGAGGATGGCTACACCTTCGGTTCG	CASSQGRGEDGYTF	2	1.257379244440812E-5	42	TCRBV03-01/03-02*01	TCRBV03	TCRBV03-01/03-02	01				TCRBD02-01*02	TCRBD02	TCRBD02-01	02				TCRBJ01-02*01	TCRBJ01	TCRBJ01-02	01				1	0	11	1	8	6	39	55	63	-1	67	2	In	VDJ
AGCACCTTGGAGCTGGGGGACTCGGCCCTTTATCTTTGCGCCAGCAGCTTGGACCGCCCGACAGGGAATGGCTACACCTTCGGTTCG	CASSLDRPTGNGYTF	2	1.257379244440812E-5	45	TCRBV05-01*01	TCRBV05	TCRBV05-01	01				TCRBD01-01*01	TCRBD01	TCRBD01-01	01				TCRBJ01-02*01	TCRBJ01	TCRBJ01-02	01				0	1	2	3	7	6	36	52	59	66	67	2	In	VDJ
AGGATCCAGCAGGTAGTGCGAGGAGATTCGGCAGCTTATTTCTGTGCCAGCTCACCAAGCCCCCGGCTCGAGCAGTACTTCGGGCCG	CASSPSPRLEQYF	3	1.886068866661218E-5	39	TCRBV18-01*01	TCRBV18	TCRBV18-01	01								TCRBD01,TCRBD02	TCRBD01-01,TCRBD02-01		TCRBJ02-07*01	TCRBJ02	TCRBJ02-07	01				2	1	9	0	7	6	42	57	64	67	68	3	In	VDJ
TCTAAGAAGCTCCTTCTCAGTGACTCTGGCTTCTATCTCTGTGCCTGCTCCGGGACTAGCGGAACCTACGAGCAGTACTTCGGGCCG	CACSGTSGTYEQYF	10	6.286896222204061E-5	42	TCRBV30-01	TCRBV30	TCRBV30-01				01,05	TCRBD02-01	TCRBD02	TCRBD02-01				01,02	TCRBJ02-07*01	TCRBJ02	TCRBJ02-07	01				6	2	0	5	4	2	39	47	51	62	64	10	In	VDJ
TCCACGGAGTCAGGGGACACAGCACTGTATTTCTGTGCCAGCAGCAAGGGGTCTGGCAGGGGGTTAGACGAGCAGTACTTCGGGCCG	CASSKGSGRGLDEQYF	11	6.915585844424466E-5	48	TCRBV21-01*01	TCRBV21	TCRBV21-01	01				TCRBD01-01*01	TCRBD01	TCRBD01-01	01				TCRBJ02-07*01	TCRBJ02	TCRBJ02-07	01				3	4	4	1	9	5	33	47	56	63	67	11	In	VDJ
ACTGTGACATCGGCCCAAAAGAACCCGACAGCTTTCTATCTCTGTGCCAGTTTTAAAGGCCTTGGAAACACCATATATTTTGGAGAG	CASFKGLGNTIYF	3	1.886068866661218E-5	39	TCRBV19-01*01	TCRBV19	TCRBV19-01	01								TCRBD01,TCRBD02	TCRBD01-01,TCRBD02-01		TCRBJ01-03*01	TCRBJ01	TCRBJ01-03	01				8	3	5	4	5	3	42	51	56	59	62	3	In	VDJ
GAGATCCAGTCCACGGAGTCAGGGGACACAGCACTGTATTTCTGTGCCAGCAGCAAACGGGGGTAAGAGACCCAGTACTTCGGGCCA	CASSKRG*ETQYF	6	3.772137733322436E-5	39	TCRBV21-01*01	TCRBV21	TCRBV21-01	01				TCRBD02-01*01	TCRBD02	TCRBD02-01	01				TCRBJ02-05*01	TCRBJ02	TCRBJ02-05	01				2	1	8	2	0	3	42	-1	57	63	64	6	Stop	VDJ
GCCTTGTTGCTGGGGGACTCGGCCCTGTATCTCTGTGCCAGCAGCTTGGCCTAGACAGACTTCCAAGAGACCCAGTACTTCGGGCCA	CASSLA*TDFQETQYF	3	1.886068866661218E-5	48	TCRBV05-05*01	TCRBV05	TCRBV05-05	01				TCRBD01-01*01	TCRBD01	TCRBD01-01	01				TCRBJ02-05*01	TCRBJ02	TCRBJ02-05	01				0	4	2	5	4	1	33	49	53	58	62	3	Stop	VDJ
CTGAGGATCCAGCAGGTAGTGCGAGGAGATTCGGCAGCTTATTTCTGTGCCAGCTCTACGAACACCGGGGAGCTGTTTTTTGGAGAA	CASSTNTGELFF	5	3.1434481111020303E-5	36	TCRBV18-01*01	TCRBV18	TCRBV18-01	01				TCRBD02-01	TCRBD02	TCRBD02-01				01,02	TCRBJ02-02*01	TCRBJ02	TCRBJ02-02	01				6	0	5	9	0	0	45	-1	56	-1	58	5	In	VDJ
ATCCAGCCTGCAGAGCTTGGGGACTCGGCCGTGTATCTCTGTGCCAGCATCCTAGGGGGGGATGACACTGAAGCTTTCTTTGGACAA	CASILGGDDTEAFF	2	1.257379244440812E-5	42	TCRBV11-03*01	TCRBV11	TCRBV11-03	01				TCRBD02-01*01	TCRBD02	TCRBD02-01	01				TCRBJ01-01*01	TCRBJ01	TCRBJ01-01	01				7	3	9	0	5	3	39	49	54	61	64	2	In	VDJ
ACTGTGACATCGGCCCAAAAGAACCCGACAGCTTTCTATCTCTGTGCCAGTAGGCCCCCGGTGAACACTGAAGCTTTCTTTGGACAA	CASRPPVNTEAFF	4	2.514758488881624E-5	39	TCRBV19-01*01	TCRBV19	TCRBV19-01	01				TCRBD02-01	TCRBD02	TCRBD02-01				01,02	TCRBJ01-01*01	TCRBJ01	TCRBJ01-01	01				6	0	8	5	5	0	42	53	58	-1	61	4	In	VDJ
ATCCAGCCCTCAGAACCCAGGGACTCAGCTGTGTACTTCTGTGCCAGCAGCGACAGGTGGTTGAATGAAAAACTGTTTTTTGGCAGT	CASSDRWLNEKLFF	8	5.029516977763248E-5	42	TCRBV12	TCRBV12				TCRBV12-03/12-04,TCRBV12-04		TCRBD01-01*01	TCRBD01	TCRBD01-01	01				TCRBJ01-04*01	TCRBJ01	TCRBJ01-04	01				6	6	2	4	1	5	39	50	51	57	63	8	In	VDJ
CAGCCCTCAGAACCCAGGGACTCAGCTGTGTACTTCTGTGCCAGCAGCCCGAGACAGGGCGGCATTCAGCCCCAGCATTTTGGTGAT	CASSPRQGGIQPQHF	3	1.886068866661218E-5	45	TCRBV12	TCRBV12				TCRBV12-03/12-04,TCRBV12-04		TCRBD01-01*01	TCRBD01	TCRBD01-01	01				TCRBJ01-05*01	TCRBJ01	TCRBJ01-05	01				6	6	2	3	5	6	36	47	52	59	65	3	In	VDJ
CGCACAGAGCGGGGGGACTCAGCCGTGTATCTCTGTGCCAGCAGCACCCGCTCGGGACGGCTCAATCAGCCCCAGCATTTTGGTGAT	CASSTRSGRLNQPQHF	8	5.029516977763248E-5	48	TCRBV07-03*01	TCRBV07	TCRBV07-03	01								TCRBD01,TCRBD02	TCRBD01-01,TCRBD02-01		TCRBJ01-05*01	TCRBJ01	TCRBJ01-05	01				5	4	0	7	8	3	33	45	53	58	62	8	In	VDJ
GTGAGCACCTTGGAGCTGGGGGACTCGGCCCTTTATCTTTGCGCCAGCAGGCGACACCTCACGGACCCTGGCTACACCTTCGGTTCG	CASRRHLTDPGYTF	6	3.772137733322436E-5	42	TCRBV05-01*01	TCRBV05	TCRBV05-01	01								TCRBD01,TCRBD02	TCRBD01-01,TCRBD02-01		TCRBJ01-02*01	TCRBJ01	TCRBJ01-02	01				5	2	1	7	12	7	39	50	62	66	68	6	In	VDJ
GAACGCCTTGGAGCTGGACGACTCGGCCCTGTATCTCTGTGCCAGCAGCCCATTTGACATAACCCCTATGGCTACACCTTCGGTTCG		5	3.1434481111020303E-5	44	TCRBV05-04*01	TCRBV05	TCRBV05-04	01				TCRBD01-01*01	TCRBD01	TCRBD01-01	01				TCRBJ01-02*01	TCRBJ01	TCRBJ01-02	01				4	6	2	6	6	4	37	49	55	59	65	5	Out	VDJ
CTGGAGTCGCCCAGCCCCAACCAGACCTCTCTGTACTTCTGTGCCAGCAGTTTATAGCCAGGTAACTATGGCTACACCTTCGGTTCG	CASSL*PGNYGYTF	4	2.514758488881624E-5	42	TCRBV27-01*01	TCRBV27	TCRBV27-01	01				TCRBD01-01*01	TCRBD01	TCRBD01-01	01				TCRBJ01-02*01	TCRBJ01	TCRBJ01-02	01				1	0	4	4	3	1	39	55	58	-1	62	4	Stop	VDJ
ACTCTCAAGATCCAGCCTGCAGAGCTTGGGGACTCGGCCATGTATCTCTGTAGGTTGGGAAACAACTATGGCTACACCTTCGGTTCG	CRLGNNYGYTF	2	1.257379244440812E-5	33	TCRBV11-01*01	TCRBV11	TCRBV11-01	01								TCRBD01,TCRBD02	TCRBD01-01,TCRBD02-01		TCRBJ01-02*01	TCRBJ01	TCRBJ01-02	01				14	3	0	8	5	2	48	51	56	60	63	2	In	VDJ
GTTCTAAGAAGCTCCTTCTCAGTGACTCTGGCTTCTATCTCTGTGCCTGGACCCCGCTAGCGGGGCTACGAGCAGTACTTCGGGCCG		5	3.1434481111020303E-5	40	TCRBV30-01*01	TCRBV30	TCRBV30-01	01				TCRBD02-01*01	TCRBD02	TCRBD02-01	01				TCRBJ02-07*01	TCRBJ02	TCRBJ02-07	01				4	0	4	3	5	3	41	51	56	-1	65	5	Out	VDJ
AAGAAGCTCCTTCTCAGTGACTCTGGCTTCTATCTCTGTGCCTGGAGGACTAGCGGGAGAGATGGATACGAGCAGTACTTCGGGCCG	CAWRTSGRDGYEQYF	11	6.915585844424466E-5	45	TCRBV30-01*01	TCRBV30	TCRBV30-01	01				TCRBD02-01*02	TCRBD02	TCRBD02-01	02				TCRBJ02-07*01	TCRBJ02	TCRBJ02-07	01				3	7	2	2	0	4	36	-1	47	59	66	11	In	VDJ
TGCCCATCCTGAAGACAGCAGCTTCTACATCTGCAGTGCTAGAGTGTGTCAGAACAGGGAGCTGGAAACACCATATATTTTGGAGAG		3	1.886068866661218E-5	50	TCRBV20	TCRBV20				TCRBV20-01,TCRBV20-or09_02		TCRBD01-01*01	TCRBD01	TCRBD01-01	01				TCRBJ01-03*01	TCRBJ01	TCRBJ01-03	01				1	2	3	3	9	2	31	44	53	59	61	3	Out	VDJ
TCGGCCCAAAAGAACCCGACAGCTTTCTATCTCTGTGCCAGTAGTATGGACAGGCGACGGGGAGTCGGGGAGCTGTTTTTTGGAGAA	CASSMDRRRGVGELFF	4	2.514758488881624E-5	48	TCRBV19-01*01	TCRBV19	TCRBV19-01	01				TCRBD01-01*01	TCRBD01	TCRBD01-01	01				TCRBJ02-02*01	TCRBJ02	TCRBJ02-02	01				3	11	1	4	0	7	33	-1	47	54	65	4	In	VDJ
CTGAGCTCTCTGGAGCTGGGGGACTCAGCTTTGTATTTCTGTGCCAGCAGCGTAGACCCCGGAGCCGGGGAGCTGTTTTTTGGAGAA	CASSVDPGAGELFF	14	8.801654711085684E-5	42	TCRBV09-01*01	TCRBV09	TCRBV09-01	01				TCRBD02-01*02	TCRBD02	TCRBD02-01	02				TCRBJ02-02*01	TCRBJ02	TCRBJ02-02	01				0	0	10	2	5	6	39	55	60	-1	64	14	In	VDJ
NTGTCGGCTGCTCCCTCCCAGACATCTGTGTACTTCTGTGCCAGCAGTGCCGCCAGGGGGGCGGACACTGAAGCTTTCTTTGGACAA	CASSAARGADTEAFF	8	5.029516977763248E-5	45	TCRBV06	TCRBV06				TCRBV06-01,TCRBV06-05		TCRBD01-01*01	TCRBD01	TCRBD01-01	01				TCRBJ01-01*01	TCRBJ01	TCRBJ01-01	01				4	4	4	1	4	3	36	49	53	60	64	8	In	VDJ
CAGCGCACAGAGCAGGAGGACTCGGCCGTGTATCTCTGTGCCAGCAGCTTAAAGCAGGGCAGGGGCGAAAAACTGTTTTTTGGCAGT	CASSLKQGRGEKLFF	7	4.400827355542842E-5	45	TCRBV07-02	TCRBV07	TCRBV07-02				01,02	TCRBD01-01*01	TCRBD01	TCRBD01-01	01				TCRBJ01-04*01	TCRBJ01	TCRBJ01-04	01				2	1	4	2	8	8	36	51	59	65	66	7	In	VDJ
CCCAGGGACTCAGCTGTGTACTTCTGTGCCAGCAGTTCTATCGGGACCGCGGAGGGTAGTAGCAATCAGCCCCAGCATTTTGGTGAT	CASSSIGTAEGSSNQPQHF	7	4.400827355542842E-5	57	TCRBV12	TCRBV12				TCRBV12-03/12-04,TCRBV12-04		TCRBD02-01*02	TCRBD02	TCRBD02-01	02				TCRBJ01-05*01	TCRBJ01	TCRBJ01-05	01				4	3	10	0	13	0	24	37	50	56	59	7	In	VDJ
TTGGAGATCCAGTCCACGGAGTCAGGGGACACAGCACTGTATTTCTGTGCCAGCAGCATCCGACAGAATGGCTACACCTTCGGTTCG	CASSIRQNGYTF	2	1.257379244440812E-5	36	TCRBV21-01*01	TCRBV21	TCRBV21-01	01				TCRBD01-01*01	TCRBD01	TCRBD01-01	01				TCRBJ01-02*01	TCRBJ01	TCRBJ01-02	01				4	1	2	5	3	6	45	58	61	66	67	2	In	VDJ
GAACCCAGGGACTCAGCTGTGTATTTTTGTGCTAGTGGTACCAATTGAATGGGCAGGGATTAGGTCTACGAGCAGTACTTCGGGCCG	CASGTN*MGRD*VYEQYF	7	4.400827355542842E-5	54	TCRBV12-05*01	TCRBV12	TCRBV12-05	01				TCRBD01-01*01	TCRBD01	TCRBD01-01	01				TCRBJ02-07*01	TCRBJ02	TCRBJ02-07	01				5	7	4	3	14	3	27	39	53	58	65	7	Stop	VDJ
TTGCTGGGGGACTCGGCCCTCTATCTCTGTGCCAGCAGCTTGTCTTTCTCCGGGAAGCTTTCCTCCTACGAGCAGTACTTCGGGCCG	CASSLSFSGKLSSYEQYF	2	1.257379244440812E-5	54	TCRBV05-06*01	TCRBV05	TCRBV05-06	01				TCRBD02-01*02	TCRBD02	TCRBD02-01	02				TCRBJ02-07*01	TCRBJ02	TCRBJ02-07	01				1	7	8	3	8	0	27	42	50	55	62	2	In	VDJ
TCCGCCAGCACCAACCAGACATCTATGTACCTCTGTGCCAGCAGAGCGGGACTAGCGGGAGGTAAACACGAGCAGTACTTCGGGCCG	CASRAGLAGGKHEQYF	3	1.886068866661218E-5	48	TCRBV28-01*01	TCRBV28	TCRBV28-01	01				TCRBD02-01*02	TCRBD02	TCRBD02-01	02				TCRBJ02-07*01	TCRBJ02	TCRBJ02-07	01				6	5	0	1	3	5	33	44	47	62	67	3	In	VDJ
CTTCACCTACACACCCTGCAGCCAGAAGACTCGGCCCTGTATCTCTGTGCCAGCAGCCAAACCCCCAGACTAACCGTGTTCGGGCCA	CASSQTPRLTVF	4	2.514758488881624E-5	36	TCRBV04-02*01	TCRBV04	TCRBV04-02	01				TCRBD02-01	TCRBD02	TCRBD02-01				01,02	TCRBJ02	TCRBJ02				TCRBJ02-01,TCRBJ02-05		2	6	2	9	7	19	45	60	67	72	78	4	In	VDJ
GTGACCAGTGCCCATCCTGAAGACAGCAGCTTCTACATCTGCAGTGCTAGACACTGGACTAGCTCAGAGACCCAGTACTTCGGGCCA	CSARHWTSSETQYF	2	1.257379244440812E-5	42	TCRBV20	TCRBV20				TCRBV20-01,TCRBV20-or09_02		TCRBD02-01	TCRBD02	TCRBD02-01				01,02	TCRBJ02-05*01	TCRBJ02	TCRBJ02-05	01				2	2	1	7	4	4	39	51	55	63	65	2	In	VDJ
ACCTTGGAGCTGGGGGACTCGGCCCTTTATCTTTGCGCCAGCAGCTTGGTCGGTAGCGGGAGAACAGATACGCAGTATTTTGGCCCA	CASSLVGSGRTDTQYF	12	7.544275466644872E-5	48	TCRBV05-01*01	TCRBV05	TCRBV05-01	01				TCRBD02-01*02	TCRBD02	TCRBD02-01	02				TCRBJ02-03*01	TCRBJ02	TCRBJ02-03	01				0	1	5	2	4	3	33	49	53	62	63	12	In	VDJ
CACGCCCTGCAGCCAGAAGACTCAGCCCTGTATCTCTGCGCCAGCAGCCAAGATGGGACAGGGAATTCACCCCTCCACTTTGGGAAT	CASSQDGTGNSPLHF	3	1.886068866661218E-5	45	TCRBV04-01*01	TCRBV04	TCRBV04-01	01				TCRBD01-01*01	TCRBD01	TCRBD01-01	01				TCRBJ01-06*01	TCRBJ01	TCRBJ01-06	01				0	0	0	3	1	7	36	53	54	-1	63	3	In	VDJ
ACCAGTGCCCATCCTGAAGACAGCAGCTTCTACATCTGCAGTGCGGGGGGGTTGGGACTAGCGGCTCGGGAGCAGTACTTCGGGCCG	CSAGGLGLAAREQYF	3	1.886068866661218E-5	45	TCRBV20	TCRBV20				TCRBV20-01,TCRBV20-or09_02		TCRBD02-01	TCRBD02	TCRBD02-01				01,02	TCRBJ02-07*01	TCRBJ02	TCRBJ02-07	01				6	5	0	5	9	7	36	44	53	64	69	3	In	VDJ
GTGAACGCCTTGTTGCTGGGGGACTCGGCCCTGTATCTCTGTGCCAGCAGCTTGTGGGACAGGGCGGGCGAGCAGTACTTCGGGCCG	CASSLWDRAGEQYF	3	1.886068866661218E-5	42	TCRBV05-05*01	TCRBV05	TCRBV05-05	01				TCRBD01-01*01	TCRBD01	TCRBD01-01	01				TCRBJ02-07*01	TCRBJ02	TCRBJ02-07	01				1	4	0	3	1	6	39	54	55	64	68	3	In	VDJ
AACATGAGCTCCTTGGAGCTGGGGGACTCAGCCCTGTACTTCTGTGCCAGCAGCTTAAATGGGGCCAACGTCCTGACTTTCGGGGCC	CASSLNGANVLTF	8	5.029516977763248E-5	39	TCRBV13-01*01	TCRBV13	TCRBV13-01	01											TCRBJ02-06*01	TCRBJ02	TCRBJ02-06	01				2	2	0	0	0	3	42	-1	-1	57	59	8	In	VJ
ATCCAGCCTGCAGAGCTTGGGGACTCGGCCGTGTATCTCTGTGCCAGCAGCTTCAGGGGTAAGGGCAATGAGCAGTTCTTCGGGCCA	CASSFRGKGNEQFF	8	5.029516977763248E-5	42	TCRBV11-03*01	TCRBV11	TCRBV11-03	01				TCRBD01-01*01	TCRBD01	TCRBD01-01	01				TCRBJ02-01*01	TCRBJ02	TCRBJ02-01	01				3	6	4	2	0	6	39	-1	53	59	65	8	In	VDJ
GCGTCTGCTGTACCCTCTCAGACATCTGTGTACTTCTGTGCCAGCAGTGGGACTAGCGGGAGCACAGATACGCAGTATTTTGGCCCA	CASSGTSGSTDTQYF	15	9.43034433330609E-5	45	TCRBV06-04*01	TCRBV06	TCRBV06-04	01				TCRBD02-01	TCRBD02	TCRBD02-01				01,02	TCRBJ02-03*01	TCRBJ02	TCRBJ02-03	01				4	0	1	4	0	0	36	-1	49	-1	60	15	In	VDJ
GTGAACGCCTTGGAGCTGGAGGACTCGGCCCTGTATCTCTGTGCCAGCAGCTTCCTGGTCGTGACCGGGGAGCTGTTTTTTGGAGAA	CASSFLVVTGELFF	2	1.257379244440812E-5	42	TCRBV05-08*01	TCRBV05	TCRBV05-08	01								TCRBD01,TCRBD02	TCRBD01-01,TCRBD02-01		TCRBJ02-02*01	TCRBJ02	TCRBJ02-02	01				2	5	0	10	3	5	39	53	56	58	63	2	In	VDJ
CTGACAGTGACCAGTGCCCATCCTGAAGACAGCAGCTTCTACATCTGCAGTGCTATCACAGGCACCGGGGAGCTGTTTTTTGGAGAA	CSAITGTGELFF	10	6.286896222204061E-5	36	TCRBV20	TCRBV20				TCRBV20-01,TCRBV20-or09_02		TCRBD01-01*01	TCRBD01	TCRBD01-01	01				TCRBJ02-02*01	TCRBJ02	TCRBJ02-02	01				4	0	3	4	2	4	45	55	57	-1	62	10	In	VDJ
GAGATGAATGTGAGCACCTTGGAGCTGGGGGACTCGGCCCTTTATCTTTGCGCCAGCAGCTCCACCGGGGAGCTGTTTTTTGGAGAA	CASSSTGELFF	3	1.886068866661218E-5	33	TCRBV05-01*01	TCRBV05	TCRBV05-01	01											TCRBJ02-02*01	TCRBJ02	TCRBJ02-02	01				3	1	0	0	0	4	48	-1	-1	61	62	3	In	VJ
TGGAGTCTGCTGCCTCCTCCCAGACATCTGTATATTTCTGCGCCAGCAGTGAGGGGACAGGACACCGGGGAGCTGTTTTTTGGAGAA		6	3.772137733322436E-5	43	TCRBV10-01*01	TCRBV10	TCRBV10-01	01				TCRBD01-01*01	TCRBD01	TCRBD01-01	01				TCRBJ02-02*01	TCRBJ02	TCRBJ02-02	01				2	0	0	4	0	3	38	-1	53	-1	61	6	Out	VDJ
NCTCTCACTGTGACATCGGCCCAAAAGAACCCGACAGCTTTCTATCTCTGTGCCAGTAATTATCGGACTGAAGCTTTCTTTGGACAA	CASNYRTEAFF	9	5.658206599983654E-5	33	TCRBV19-01*01	TCRBV19	TCRBV19-01	01				TCRBD02-01	TCRBD02	TCRBD02-01				01,02	TCRBJ01-01*01	TCRBJ01	TCRBJ01-01	01				7	0	8	5	5	5	48	58	63	-1	66	9	In	VDJ
CAGCCTGCAGAGCTTGGGGACTCGGCCGTGTATCTCTGTGCCAGCAGCTTAGGGGGACAGCGGAACACTGAAGCTTTCTTTGGACAA	CASSLGGQRNTEAFF	4	2.514758488881624E-5	45	TCRBV11-03*01	TCRBV11	TCRBV11-03	01				TCRBD01-01*01	TCRBD01	TCRBD01-01	01				TCRBJ01-01*01	TCRBJ01	TCRBJ01-01	01				1	2	0	5	1	1	36	52	53	60	62	4	In	VDJ
ATCCTGGAGTCGCCCAGCCCCAACCAGACCTCTCTGTACTTCTGTGCCAGCAAGCCCGGGGCGAACACTGAAGCTTTCTTTGGACAA	CASKPGANTEAFF	16	1.0059033955526497E-4	39	TCRBV27-01*01	TCRBV27	TCRBV27-01	01								TCRBD01,TCRBD02	TCRBD01-01,TCRBD02-01		TCRBJ01-01*01	TCRBJ01	TCRBJ01-01	01				7	0	7	0	5	1	42	52	57	-1	62	16	In	VDJ
ATTCTGGAGTCCGCCAGCACCAACCAGACATCTATGTACCTCTGTGCCAGCAGGGGGACAGGAGGCCAGCCCCAGCATTTTGGTGAT	CASRGTGGQPQHF	3	1.886068866661218E-5	39	TCRBV28-01*01	TCRBV28	TCRBV28-01	01				TCRBD01-01*01	TCRBD01	TCRBD01-01	01				TCRBJ01-05*01	TCRBJ01	TCRBJ01-05	01				6	4	0	4	1	7	42	53	54	62	66	3	In	VDJ
TCCCTGATTCTGGAGTCCGCCAGCACCAACCAGACATCTATGTACCTCTGTGCCAGCAGTACAACAGGGGCCCGGTCCTTCGGTTCG	CASSTTGARSF	2	1.257379244440812E-5	33	TCRBV28-01*01	TCRBV28	TCRBV28-01	01				TCRBD01-01*01	TCRBD01	TCRBD01-01	01				TCRBJ01-02*01	TCRBJ01	TCRBJ01-02	01				5	6	3	2	3	15	48	60	63	70	76	2	In	VDJ
TACACGCCCTGCAGCCAGAAGACTCAGCCCTGTATCTCTGCGCCAGCAGCCAAGAATTTGACAGTGGAGGGCTACACCTTCGGTTCG		6	3.772137733322436E-5	43	TCRBV04-01*01	TCRBV04	TCRBV04-01	01				TCRBD01-01*01	TCRBD01	TCRBD01-01	01				TCRBJ01-02*01	TCRBJ01	TCRBJ01-02	01				0	5	2	5	4	8	38	55	59	64	69	6	Out	VDJ
CTGAGTTCTAAGAAGCTCCTTCTCAGTGACTCTGGCTTCTATCTCTGTGCCTGGGATACAGGGGGCAGGGAGCAGTACTTCGGGCCG	CAWDTGGREQYF	7	4.400827355542842E-5	36	TCRBV30-01*05	TCRBV30	TCRBV30-01	05				TCRBD01-01*01	TCRBD01	TCRBD01-01	01				TCRBJ02-07*01	TCRBJ02	TCRBJ02-07	01				4	3	3	0	2	7	45	55	57	66	69	7	In	VDJ
ATTCCCTGGAGCTTGGTGACTCTGCTGTGTATTTCTGTGCCAGCAGCCAACCGAGAGGACTTCCCCAACGAGCAGTACTTCGGGCCG		10	6.286896222204061E-5	46	TCRBV03-01/03-02*01	TCRBV03	TCRBV03-01/03-02	01				TCRBD02-01	TCRBD02	TCRBD02-01				01,02	TCRBJ02-07*01	TCRBJ02	TCRBJ02-07	01				2	6	1	10	6	5	35	50	56	61	67	10	Out	VDJ
GTGAACGCCTTGGAGCTGGACGACTCGGCCCTGTATCTCTGTGCCAGTCACCGGGGTGGGGCCAAAAACATTCAGTACTTCGGCGCC	CASHRGGAKNIQYF	6	3.772137733322436E-5	42	TCRBV05-04*01	TCRBV05	TCRBV05-04	01				TCRBD02-01*01	TCRBD02	TCRBD02-01	01				TCRBJ02-04*01	TCRBJ02	TCRBJ02-04	01				8	4	8	3	4	1	39	47	51	56	60	6	In	VDJ
GCGTCTGCTGTACCCTCTCAGACATCTGTGTACTTCTGTGCCAGCAGTGACTCTGCAGGGGCCTACAATGAGCAGTTCTTCGGGCCA	CASSDSAGAYNEQFF	9	5.658206599983654E-5	45	TCRBV06-04*01	TCRBV06	TCRBV06-04	01				TCRBD01-01*01	TCRBD01	TCRBD01-01	01				TCRBJ02-01*01	TCRBJ02	TCRBJ02-01	01				0	0	4	2	2	2	36	53	55	-1	61	9	In	VDJ
CAGCCTGCAGAGCTTGGGGACTCGGCCGTGTATCTCTGTGCCAGCAGCCCCGGACAGGAGGGTCGGGAGACCCAGTACTTCGGGCCA	CASSPGQEGRETQYF	19	1.1945102822187714E-4	45	TCRBV11-03*01	TCRBV11	TCRBV11-03	01				TCRBD01-01*01	TCRBD01	TCRBD01-01	01				TCRBJ02-05*01	TCRBJ02	TCRBJ02-05	01				5	8	1	4	3	5	36	48	51	58	66	19	In	VDJ
ACAAAGCTGGAGGACTCAGCCATGTACTTCTGTGCCAGCAGCCCAGGGGAGCTAGCGGGACCAACCGGGGAGCTGTTTTTTGGAGAA	CASSPGELAGPTGELFF	6	3.772137733322436E-5	51	TCRBV02-01	TCRBV02	TCRBV02-01				01,03	TCRBD02-01*02	TCRBD02	TCRBD02-01	02				TCRBJ02-02*01	TCRBJ02	TCRBJ02-02	01				6	3	4	3	10	5	30	41	51	60	63	6	In	VDJ
CAGGCTACGAAGCTTGAGGATTCAGCAGTGTATTTTTGTGCCAGCAGCCAATCAACAGGGATGAACACTGAAGCTTTCTTTGGACAA	CASSQSTGMNTEAFF	14	8.801654711085684E-5	45	TCRBV16-01*01	TCRBV16	TCRBV16-01	01				TCRBD01-01*01	TCRBD01	TCRBD01-01	01				TCRBJ01-01*01	TCRBJ01	TCRBJ01-01	01				0	1	3	3	1	0	36	53	54	60	61	14	In	VDJ
CTGAATGTGAACGCCTTGGAGCTGGACGACTCGGCCCTGTATCTCTGTGCCAGCAGCGATCAGGAATATGGCTACACCTTCGGTTCG	CASSDQEYGYTF	2	1.257379244440812E-5	36	TCRBV05-04*01	TCRBV05	TCRBV05-04	01				TCRBD01-01*01	TCRBD01	TCRBD01-01	01				TCRBJ01-02*01	TCRBJ01	TCRBJ01-02	01				4	2	4	4	3	5	45	57	60	64	66	2	In	VDJ
TCGGCCCAAAAGAACCCGACAGCTTTCTATCTCTGTGCCAGTAGTATAGATCTGAGACAGGGATTCTACGAGCAGTACTTCGGGCCG	CASSIDLRQGFYEQYF	3	1.886068866661218E-5	48	TCRBV19-01*01	TCRBV19	TCRBV19-01	01				TCRBD01-01*01	TCRBD01	TCRBD01-01	01				TCRBJ02-07*01	TCRBJ02	TCRBJ02-07	01				0	3	2	3	5	3	33	50	55	62	65	3	In	VDJ
CGGCACTGTATCTCTGCGCCAGCAGTGGCGGTGCCTAACATAGCGGGAGGCAATCCATAGAGCTCCTACGAGCAGTACTTCGGGCCG		6	3.772137733322436E-5	67	TCRBV23-01*01	TCRBV23	TCRBV23-01	01				TCRBD02-01*02	TCRBD02	TCRBD02-01	02				TCRBJ02-07*01	TCRBJ02	TCRBJ02-07	01				5	12	5	1	14	0	14	26	40	50	62	6	Out	VDJ
TCGGCCCAAAAGAACCCGACAGCTTTCTATCTCTGTGCCAGTAGTACCCTTTCTAGCGGGAGTCCCTACGAGCAGTACTTCGGGCCG	CASSTLSSGSPYEQYF	4	2.514758488881624E-5	48	TCRBV19-01*01	TCRBV19	TCRBV19-01	01				TCRBD02-01*02	TCRBD02	TCRBD02-01	02				TCRBJ02-07*01	TCRBJ02	TCRBJ02-07	01				4	2	4	2	6	2	33	46	52	62	64	4	In	VDJ
TCCCTGTCCCTAGAGTCTGCCATCCCCAACCAGACAGCTCTTTACTTCTGTGCCACCAGTGATTGGACAGGGCAGTTCTTCGGGCCA	CATSDWTGQFF	4	2.514758488881624E-5	33	TCRBV24-01*01	TCRBV24	TCRBV24-01	01				TCRBD01-01*01	TCRBD01	TCRBD01-01	01				TCRBJ02-01*01	TCRBJ02	TCRBJ02-01	01				2	0	1	4	0	12	48	-1	64	-1	71	4	In	VDJ
AGTGCCCATCCTGAAGACAGCAGCTTCTACATCTGCAGTGCTAGCCGAGGACGTGGCGGGAGCCAAGAGACCCAGTACTTCGGGCCA	CSASRGRGGSQETQYF	6	3.772137733322436E-5	48	TCRBV20	TCRBV20				TCRBV20-01,TCRBV20-or09_02		TCRBD02-01*02	TCRBD02	TCRBD02-01	02				TCRBJ02-05*01	TCRBJ02	TCRBJ02-05	01				3	0	7	2	11	1	33	44	55	-1	62	6	In	VDJ
ACTGTGAGCAACATGAGCCCTGAAGACAGCAGCATATATCTCTGCAGCGTTGCGCGCGGGAGCAATCAGCCCCAGCATTTTGGTGAT	CSVARGSNQPQHF	6	3.772137733322436E-5	39	TCRBV29-01	TCRBV29	TCRBV29-01				01,02	TCRBD02-01	TCRBD02	TCRBD02-01				01,02	TCRBJ01-05*01	TCRBJ01	TCRBJ01-05	01				4	0	7	4	3	1	42	52	55	-1	60	6	In	VDJ
CTGACTGTGAGCAACATGAGCCCTGAAGACAGCAGCATATATCTCTGCAGCGTTCTAGTGGGCGAGCCACCCCTCCACTTTGGGAAT	CSVLVGEPPLHF	4	2.514758488881624E-5	36	TCRBV29-01	TCRBV29	TCRBV29-01				01,02					TCRBD01,TCRBD02	TCRBD01-01,TCRBD02-01		TCRBJ01-06*01	TCRBJ01	TCRBJ01-06	01				5	4	8	0	5	11	45	54	59	63	67	4	In	VDJ
AAGATCCAGCCCTCAGAACCCAGGGACTCAGCTGTGTACTTCTGTGCCAGCAGTTTTGAGGGAAGCTATGGCTACACCTTCGGTTCG	CASSFEGSYGYTF	2	1.257379244440812E-5	39	TCRBV12-03/12-04*01	TCRBV12	TCRBV12-03/12-04	01				TCRBD02-01*02	TCRBD02	TCRBD02-01	02				TCRBJ01-02*01	TCRBJ01	TCRBJ01-02	01				3	3	11	0	1	4	42	56	57	62	65	2	In	VDJ
CGCTCACCAGGCCTGGGGGACGCAGCCATGTACCTGTGTGCCACCAGCAGACAGACAGGGGACAACTATGGCTACACCTTCGGTTCG	CATSRQTGDNYGYTF	9	5.658206599983654E-5	45	TCRBV15-01*02	TCRBV15	TCRBV15-01	02				TCRBD01-01*01	TCRBD01	TCRBD01-01	01				TCRBJ01-02*01	TCRBJ01	TCRBJ01-02	01				2	2	2	2	2	2	36	51	53	61	63	9	In	VDJ
ATCCAGCGCACAGAGCAGGAGGACTCGGCCGTGTATCTCTGTGCCAGCAGCACTCCAGCGGGGTTTTGGGGCTACACCTTCGGTTCG	CASSTPAGFWGYTF	5	3.1434481111020303E-5	42	TCRBV07-02	TCRBV07	TCRBV07-02				01,02	TCRBD02-01*01	TCRBD02	TCRBD02-01	01				TCRBJ01-02*01	TCRBJ01	TCRBJ01-02	01				5	6	6	3	5	8	39	51	56	63	69	5	In	VDJ
ATTCTGGAGTCCGCCAGCACCAACCAGACATCTATGTACCTCTGTGCCAGCAGCCACATTAGGAGCGGGGGCTACACCTTCGGTTCG	CASSHIRSGGYTF	2	1.257379244440812E-5	39	TCRBV28-01*01	TCRBV28	TCRBV28-01	01				TCRBD02-01	TCRBD02	TCRBD02-01				01,02	TCRBJ01-02*01	TCRBJ01	TCRBJ01-02	01				6	0	6	4	10	8	42	53	63	-1	69	2	In	VDJ
AATGTGAGCACCTTGGAGCTGGGGGACTCGGCCCTTTATCTTTGCGCCAGCAGCCGGCAGGTGGGCGGCGAGCAGTACTTCGGGCCG	CASSRQVGGEQYF	4	2.514758488881624E-5	39	TCRBV05-01*01	TCRBV05	TCRBV05-01	01								TCRBD01,TCRBD02	TCRBD01-01,TCRBD02-01		TCRBJ02-07*01	TCRBJ02	TCRBJ02-07	01				4	7	4	4	3	6	42	54	57	61	68	4	In	VDJ
CACCTACACACCCTGCAGCCAGAAGACTCGGCCCTGTATCTCTGCGCCAGCAGCCAAGACGCCGGAGGCGAGCAGTACTTCGGGCCG	CASSQDAGGEQYF	2	1.257379244440812E-5	39	TCRBV04-03*01	TCRBV04	TCRBV04-03	01				TCRBD02-01*02	TCRBD02	TCRBD02-01	02				TCRBJ02-07*01	TCRBJ02	TCRBJ02-07	01				0	0	10	1	4	6	42	59	63	-1	68	2	In	VDJ
GCTACCAGCTCCCAGACATCTGTGTACTTCTGTGCCATCAGTGAGTCCGGGACCCAACTAAACCTCTACGAGCAGTACTTCGGGCCG	CAISESGTQLNLYEQYF	4	2.514758488881624E-5	51	TCRBV10-03*01	TCRBV10	TCRBV10-03	01								TCRBD01,TCRBD02	TCRBD01-01,TCRBD02-01		TCRBJ02-07*01	TCRBJ02	TCRBJ02-07	01				0	12	0	7	1	3	30	47	48	53	65	4	In	VDJ
TTGGCGTCTGCTGTACCCTCTCAGACATCTGTGTACTTCTGTGCCAGCAGTGACAGCTCTGGGGCCAACGTCCTGACTTTCGGGGCC	CASSDSSGANVLTF	15	9.43034433330609E-5	42	TCRBV06-04*01	TCRBV06	TCRBV06-04	01								TCRBD01,TCRBD02	TCRBD01-01,TCRBD02-01		TCRBJ02-06*01	TCRBJ02	TCRBJ02-06	01				2	0	5	5	0	0	39	-1	54	-1	56	15	In	VDJ
ATCCAGCGCACAGAGCAGGGGGACTCGGCCATGTATCTCTGTGCCAGCAGCTTCGTGGGAGGGCCCAATGAGCAGTTCTTCGGGCCA	CASSFVGGPNEQFF	8	5.029516977763248E-5	42	TCRBV07-09*01	TCRBV07	TCRBV07-09	01				TCRBD02-01*02	TCRBD02	TCRBD02-01	02				TCRBJ02-01*01	TCRBJ02	TCRBJ02-01	01				3	2	9	0	3	6	39	53	56	63	65	8	In	VDJ
CTCACTGTGACATCGGCCCAAAAGAACCCGACAGCTTTCTATCTCTGTGCCGCGGGTTTAGCGGAAGAGACCCAGTACTTCGGGCCA	CAAGLAEETQYF	7	4.400827355542842E-5	36	TCRBV19-01*01	TCRBV19	TCRBV19-01	01				TCRBD02-01	TCRBD02	TCRBD02-01				01,02	TCRBJ02-05*01	TCRBJ02	TCRBJ02-05	01				11	0	5	5	7	3	45	51	58	-1	64	7	In	VDJ
GTGACCAGTGCCCATCCTGAAGACAGCAGCTTCTACATCTGCAGTGCTGAGAAGGGTAGGGATACCGGGGAGCTGTTTTTTGGAGAA	CSAEKGRDTGELFF	5	3.1434481111020303E-5	42	TCRBV20	TCRBV20				TCRBV20-01,TCRBV20-or09_02						TCRBD01,TCRBD02	TCRBD01-01,TCRBD02-01		TCRBJ02-02*01	TCRBJ02	TCRBJ02-02	01				5	1	0	8	10	5	39	48	58	62	63	5	In	VDJ
NTGTCGGCTGCTCCCTCCCAGACATCTGTGTACTTCTGTGCCAGCAGTGAATGGGCAGGTCCTAACTATGGCTACACCTTCGGTTCG	CASSEWAGPNYGYTF	18	1.1316413199967308E-4	45	TCRBV06-01*01	TCRBV06	TCRBV06-01	01				TCRBD01-01*01	TCRBD01	TCRBD01-01	01				TCRBJ01-02*01	TCRBJ01	TCRBJ01-02	01				2	2	4	4	4	0	36	51	55	59	61	18	In	VDJ
AAGATCCAGCGCACAGAGCGGGGGGACTCAGCCGTGTATCTCTGTGCCAGCTCCCCCGGGGGACGACGGGGCTACACCTTCGGTTCG	CASSPGGRRGYTF	3	1.886068866661218E-5	39	TCRBV07-03*01	TCRBV07	TCRBV07-03	01				TCRBD02-01*01	TCRBD02	TCRBD02-01	01				TCRBJ01-02*01	TCRBJ01	TCRBJ01-02	01				8	7	8	2	5	8	42	51	56	62	69	3	In	VDJ
TCCCTAGAGTCTGCCATCCCCAACCAGACAGCTCTTTACTTCTGTGCCACCAGTGATCCGGCCCGCCTCGGCTACACCTTCGGTTCG	CATSDPARLGYTF	4	2.514758488881624E-5	39	TCRBV24-01*01	TCRBV24	TCRBV24-01	01								TCRBD01,TCRBD02	TCRBD01-01,TCRBD02-01		TCRBJ01-02*01	TCRBJ01	TCRBJ01-02	01				3	7	9	0	2	8	42	57	59	62	69	4	In	VDJ
ATCCTGTCCTCAGAACCGGGAGACACGGCACTGTATCTCTGCGCCAGCAGTCGCAAACAGTCCCTAGGGGAGCAGTACTTCGGGCCG	CASSRKQSLGEQYF	2	1.257379244440812E-5	42	TCRBV23-01*01	TCRBV23	TCRBV23-01	01								TCRBD01,TCRBD02	TCRBD01-01,TCRBD02-01		TCRBJ02-07*01	TCRBJ02	TCRBJ02-07	01				4	9	3	5	4	7	39	52	56	60	69	2	In	VDJ
CAGCCTGCAGAACTGGAGGATTCTGGAGTTTATTTCTGTGCCAGCAGCCAAGGGCAGGCCGACACCTACGAGCAGTACTTCGGGCCG	CASSQGQADTYEQYF	7	4.400827355542842E-5	45	TCRBV14-01*01	TCRBV14	TCRBV14-01	01				TCRBD01-01*01	TCRBD01	TCRBD01-01	01				TCRBJ02-07*01	TCRBJ02	TCRBJ02-07	01				1	0	2	6	8	2	36	52	60	-1	64	7	In	VDJ
NNNNTGTCGGCTGCTCCCTCCCAGACATCTGTGTACTTCTGTGCCAGCAGTTACGGAGGCTTTGGAAACACCATATATTTTGGAGAG	CASSYGGFGNTIYF	3	1.886068866661218E-5	42	TCRBV06-05*01	TCRBV06	TCRBV06-05	01				TCRBD02-01*02	TCRBD02	TCRBD02-01	02				TCRBJ01-03*01	TCRBJ01	TCRBJ01-03	01				2	3	10	1	0	3	39	-1	54	59	62	3	In	VDJ
AGCTCTCTGGAGCTGGGGGACTCAGCTTTGTATTTCTGTGCCAGCAGCGTAGGTGGGGCAGGAGCGAATGAGCAGTTCTTCGGGCCA	CASSVGGAGANEQFF	2	1.257379244440812E-5	45	TCRBV09-01*01	TCRBV09	TCRBV09-01	01				TCRBD01-01*01	TCRBD01	TCRBD01-01	01				TCRBJ02-01*01	TCRBJ02	TCRBJ02-01	01				0	7	7	0	2	7	36	52	54	59	66	2	In	VDJ
ACCTTGGAGCTGGGGGACTCGGCCCTTTATCTTTGCGCCAGCAGCTTGGTAGCTAGCGGATCTTACAATGAGCAGTTCTTCGGGCCA	CASSLVASGSYNEQFF	3	1.886068866661218E-5	48	TCRBV05-01*01	TCRBV05	TCRBV05-01	01				TCRBD02-01	TCRBD02	TCRBD02-01				01,02	TCRBJ02-01*01	TCRBJ02	TCRBJ02-01	01				0	4	4	5	3	4	33	49	52	59	63	3	In	VDJ
TGTGAGCAACATGAGCCCTGAAGACAGCAGCATATATCTCTGCAGCGTTGAGGTACTAGCGAGGAAGAGACCCAGTACTTCGGGCCA		5	3.1434481111020303E-5	41	TCRBV29-01	TCRBV29	TCRBV29-01				01,02	TCRBD02-01	TCRBD02	TCRBD02-01				01,02	TCRBJ02-05*01	TCRBJ02	TCRBJ02-05	01				3	3	3	6	3	3	40	51	54	61	64	5	Out	VDJ
GTGAGCACCTTGGAGCTGGGGGACTCGGCCCTTTATCTTTGCGCCAGCAGCTTGACAGGGGACACCGGGGAGCTGTTTTTTGGAGAA	CASSLTGDTGELFF	4	2.514758488881624E-5	42	TCRBV05-01*01	TCRBV05	TCRBV05-01	01				TCRBD01-01*01	TCRBD01	TCRBD01-01	01				TCRBJ02-02*01	TCRBJ02	TCRBJ02-02	01				1	0	3	2	0	3	39	-1	54	-1	61	4	In	VDJ
AGCACCTTGGAGCTGGGGGACTCGGCCCTTTATCTTTGCGCCAGCAGCGACCTTGGGCTTTGGGACACTGAAGCTTTCTTTGGACAA	CASSDLGLWDTEAFF	4	2.514758488881624E-5	45	TCRBV05-01*01	TCRBV05	TCRBV05-01	01				TCRBD01-01*01	TCRBD01	TCRBD01-01	01				TCRBJ01-01*01	TCRBJ01	TCRBJ01-01	01				4	6	8	0	6	3	36	48	54	58	64	4	In	VDJ
CAGCGCACAGAGCAGGGGGACTCGGCCATGTATCTCTGTGCCAGCAGCTTAGGGACGGAGGTTAATGAAAAACTGTTTTTTGGCAGT	CASSLGTEVNEKLFF	10	6.286896222204061E-5	45	TCRBV07-09*01	TCRBV07	TCRBV07-09	01				TCRBD02-01*02	TCRBD02	TCRBD02-01	02				TCRBJ01-04*01	TCRBJ01	TCRBJ01-04	01				1	1	10	1	4	4	36	52	56	61	62	10	In	VDJ
CAGCGCACAGAGCAGGAGGACTCCGCCGTGTATCTCTGTGCCAGCAGCACTAGGGGTTCCGGAAATCAGCCCCAGCATTTTGGTGAT	CASSTRGSGNQPQHF	4	2.514758488881624E-5	45	TCRBV07-08	TCRBV07	TCRBV07-08				01,03					TCRBD01,TCRBD02	TCRBD01-01,TCRBD02-01		TCRBJ01-05*01	TCRBJ01	TCRBJ01-05	01				5	7	5	2	3	4	36	48	51	56	63	4	In	VDJ
NTGTCGGCTGCTCCCTCCCAGACATCTGTGTACTTCTGTGCCAGCAGTTACTCATCAGGGCAGGGGCAGCCCCAGCATTTTGGTGAT	CASSYSSGQGQPQHF	3	1.886068866661218E-5	45	TCRBV06-05*01	TCRBV06	TCRBV06-05	01				TCRBD01-01*01	TCRBD01	TCRBD01-01	01				TCRBJ01-05*01	TCRBJ01	TCRBJ01-05	01				0	0	4	2	7	7	36	53	60	-1	66	3	In	VDJ
CACCTACACACCCTGCAGCCAGAAGACTCGGCCCTGTATCTCTGCGCCAGCAGCCAAGGTTCGATTTCACCCCTCCACTTTGGGAAT	CASSQGSISPLHF	2	1.257379244440812E-5	39	TCRBV04-03*01	TCRBV04	TCRBV04-03	01								TCRBD01,TCRBD02	TCRBD01-01,TCRBD02-01		TCRBJ01-06*01	TCRBJ01	TCRBJ01-06	01				1	1	2	8	4	9	42	58	62	64	65	2	In	VDJ
ACATCGGCCCAAAAGAACCCGACAGCTTTCTATCTCTGTGCCAGTAGTATCGCCGGCACTGGAGGATATGGCTACACCTTCGGTTCG	CASSIAGTGGYGYTF	5	3.1434481111020303E-5	45	TCRBV19-01*01	TCRBV19	TCRBV19-01	01				TCRBD02-01*02	TCRBD02	TCRBD02-01	02				TCRBJ01-02*01	TCRBJ01	TCRBJ01-02	01				3	1	10	1	10	5	36	50	60	65	66	5	In	VDJ
CCAGCCCTCAGAACCCAGGGACTCAGCTGTGTACTTCTGTGCCAGCAGTCCGGACTAGCGGGAGCGTCTGAGCAGTACTTCGGGCCG		2	1.257379244440812E-5	44	TCRBV12	TCRBV12				TCRBV12-03/12-04,TCRBV12-04		TCRBD02-01*02	TCRBD02	TCRBD02-01	02				TCRBJ02-07*01	TCRBJ02	TCRBJ02-07	01				5	5	1	2	2	7	37	49	51	64	69	2	Out	VDJ
CTGGAGTCGCCCAGCCCCAACCAGACCTCTCTGTACTTCTGTGCCAGCAGTAGACTAGCGGGAGGGTACGAGCAGTACTTCGGGCCG	CASSRLAGGYEQYF	3	1.886068866661218E-5	42	TCRBV27-01*01	TCRBV27	TCRBV27-01	01				TCRBD02-01*02	TCRBD02	TCRBD02-01	02				TCRBJ02-07*01	TCRBJ02	TCRBJ02-07	01				5	0	2	0	1	4	39	51	52	-1	66	3	In	VDJ
TGACAGTGACCAGTGCCCATCCTGAAGACAGCAGCTTCTACATCTGCAGTGCTAGAGGACAGCTCCTACGAGCAGTACTTCGGGCCG		5	3.1434481111020303E-5	37	TCRBV20	TCRBV20				TCRBV20-01,TCRBV20-or09_02		TCRBD01-01*01	TCRBD01	TCRBD01-01	01				TCRBJ02-07*01	TCRBJ02	TCRBJ02-07	01				1	0	2	5	0	0	44	-1	57	-1	62	5	Out	VDJ
CGCACAGAGCAGGGGGACTCGGCCATGTATCTCTGTGCCAGCAGCACTCGAGCCACTCTATATCCCTACGAGCAGTACTTCGGGCCG	CASSTRATLYPYEQYF	4	2.514758488881624E-5	48	TCRBV07-09*01	TCRBV07	TCRBV07-09	01				TCRBD02-01	TCRBD02	TCRBD02-01				01,02	TCRBJ02-07*01	TCRBJ02	TCRBJ02-07	01				5	16	3	10	0	2	33	-1	45	48	64	4	In	VDJ
AAGATCCGGTCCACAAAGCTGGAGGACTCAGCCATGTACTTCTGTGCCAGCAGTGAATACAGGGGAGACACCATATATTTTGGAGAG	CASSEYRGDTIYF	24	1.5088550933289744E-4	39	TCRBV02-01	TCRBV02	TCRBV02-01				01,03	TCRBD01-01*01	TCRBD01	TCRBD01-01	01				TCRBJ01-03*01	TCRBJ01	TCRBJ01-03	01				2	2	3	2	1	8	42	57	58	65	67	24	In	VDJ
NNNNTGTCGGCTGCTCCCTCCCAGACATCTGTGTACTTCTGTGCCAGCAGTCCAGGGTCCTCTGGAAACACCATATATTTTGGAGAG	CASSPGSSGNTIYF	31	1.9489378288832586E-4	42	TCRBV06-05*01	TCRBV06	TCRBV06-05	01				TCRBD01-01*01	TCRBD01	TCRBD01-01	01				TCRBJ01-03*01	TCRBJ01	TCRBJ01-03	01				5	2	4	3	1	0	39	51	52	57	59	31	In	VDJ
CGGTCCACAAAGCTGGAGGACTCAGCCATGTACTTCTGTGCCAGCAGTGAAGGGAAGGGAGGGCGGAATGAGCAGTTCTTCGGGCCA	CASSEGKGGRNEQFF	3	1.886068866661218E-5	45	TCRBV02-01	TCRBV02	TCRBV02-01				01,03	TCRBD02-01*02	TCRBD02	TCRBD02-01	02				TCRBJ02-01*01	TCRBJ02	TCRBJ02-01	01				1	3	9	0	4	7	36	52	56	63	66	3	In	VDJ
AATTCCCTGGAGCTTGGTGACTCTGCTGTGTATTTCTGTGCCAGCAGCAGGACTGGACTCTCCTACAATGAGCAGTTCTTCGGGCCA	CASSRTGLSYNEQFF	11	6.915585844424466E-5	45	TCRBV03-01/03-02*01	TCRBV03	TCRBV03-01/03-02	01				TCRBD02-01	TCRBD02	TCRBD02-01				01,02	TCRBJ02-01*01	TCRBJ02	TCRBJ02-01	01				5	5	1	10	1	0	36	48	49	54	59	11	In	VDJ
GTCTGCTGCCTCCTCCCAGACATCTGTATATTTCTGCGCCAGCAGTGAGGTCGCGGGAGGGCCGGGGAGACCCAGTACTTCGGGCCA		6	3.772137733322436E-5	47	TCRBV10-01	TCRBV10	TCRBV10-01				01,03	TCRBD02-01*02	TCRBD02	TCRBD02-01	02				TCRBJ02-05*01	TCRBJ02	TCRBJ02-05	01				2	5	7	0	3	5	34	49	52	61	66	6	Out	VDJ
TCTGCTGTACCCTCTCAGACATCTGTGTACTTCTGTGCCAGCAGTGTAGGGACAGGGGGACTCCGGGAGACCCAGTACTTCGGGCCA	CASSVGTGGLRETQYF	5	3.1434481111020303E-5	48	TCRBV06-04*01	TCRBV06	TCRBV06-04	01				TCRBD01-01*01	TCRBD01	TCRBD01-01	01				TCRBJ02-05*01	TCRBJ02	TCRBJ02-05	01				4	7	0	1	2	5	33	46	48	59	66	5	In	VDJ
ATCCAGCCTGCAGAGCTTGGGGACTCGGCCGTGTATCTCTGTGCCAGTTCTGAGGTGGGGTACACAGATACGCAGTATTTTGGCCCA	CASSEVGYTDTQYF	3	1.886068866661218E-5	42	TCRBV11-03*01	TCRBV11	TCRBV11-03	01								TCRBD01,TCRBD02	TCRBD01-01,TCRBD02-01		TCRBJ02-03*01	TCRBJ02	TCRBJ02-03	01				9	2	6	2	9	2	39	47	56	60	62	3	In	VDJ
ATCCAGCAGGTAGTGCGAGGAGATTCGGCAGCTTATTTCTGTGCCAGCTCACGATTAGAAAACACCGGGGAGCTGTTTTTTGGAGAA	CASSRLENTGELFF	3	1.886068866661218E-5	42	TCRBV18-01*01	TCRBV18	TCRBV18-01	01				TCRBD02-01	TCRBD02	TCRBD02-01				01,02	TCRBJ02-02*01	TCRBJ02	TCRBJ02-02	01				4	2	5	8	3	2	39	52	55	58	60	3	In	VDJ
ATCCGGTCCACAAAGCTGGAGGACTCAGCCATGTACTTCTGTGCCAGCAGGGACAGGGTTGGCGTTGAAAAACTGTTTTTTGGCAGT	CASRDRVGVEKLFF	5	3.1434481111020303E-5	42	TCRBV02-01	TCRBV02	TCRBV02-01				01,03	TCRBD01-01*01	TCRBD01	TCRBD01-01	01				TCRBJ01-04*01	TCRBJ01	TCRBJ01-04	01				6	7	1	3	0	7	39	-1	50	58	65	5	In	VDJ
GGCCCAAAAGAACCCGACAGCTTTCTATCTCTGTGCCACCCATAGATCTTCGCGGCAGATAGCAATCAGCCCCAGCATTTTGGTGAT		3	1.886068866661218E-5	50	TCRBV19-01*01	TCRBV19	TCRBV19-01	01				TCRBD02-01	TCRBD02	TCRBD02-01				01,02	TCRBJ01-05*01	TCRBJ01	TCRBJ01-05	01				10	4	7	5	13	0	31	38	51	55	59	3	Out	VDJ
ACAGTGACCAGTGCCCATCCTGAAGACAGCAGCTTCTACATCTGCAGTGCGGAGGACAGGGGTAATTCACCCCTCCACTTTGGGAAT	CSAEDRGNSPLHF	3	1.886068866661218E-5	39	TCRBV20	TCRBV20				TCRBV20-01,TCRBV20-or09_02		TCRBD01-01*01	TCRBD01	TCRBD01-01	01				TCRBJ01-06*01	TCRBJ01	TCRBJ01-06	01				6	0	1	2	3	6	42	50	53	-1	62	3	In	VDJ
AACGCCTTGGAGCTGGACGACTCGGCCCTGTATCTCTGTGCCAGCAGCCACGGGAGCTCCTATAATTCACCCCTCCACTTTGGGAAT	CASSHGSSYNSPLHF	7	4.400827355542842E-5	45	TCRBV05-04*01	TCRBV05	TCRBV05-04	01				TCRBD02-01*02	TCRBD02	TCRBD02-01	02				TCRBJ01-06*01	TCRBJ01	TCRBJ01-06	01				4	0	8	2	2	0	36	48	50	-1	56	7	In	VDJ
CACCTTGGAGCTGGGGGACTCGGCCCTTTATCTTTGCGCCAGCAGCTTGGCACAGGGGGCAGGAGGGATGGCTACACCTTCGGTTCG		11	6.915585844424466E-5	47	TCRBV05-01*01	TCRBV05	TCRBV05-01	01				TCRBD01-01*01	TCRBD01	TCRBD01-01	01				TCRBJ01-02*01	TCRBJ01	TCRBJ01-02	01				0	7	3	0	1	6	34	50	51	60	67	11	Out	VDJ
GTGAACGCCTTGGAGCTGGAGGACTCGGCCCTGTATCTCTGTGCCAGCAGCTTAACCCTGGGGGGGCATGGCTACACCTTCGGTTCG	CASSLTLGGHGYTF	3	1.886068866661218E-5	42	TCRBV05-08*01	TCRBV05	TCRBV05-08	01				TCRBD02-01*01	TCRBD02	TCRBD02-01	01				TCRBJ01-02*01	TCRBJ01	TCRBJ01-02	01				2	1	9	0	6	6	39	53	59	66	67	3	In	VDJ
CTGAAGGTGCAGCCTGCAGAACTGGAGGATTCTGGAGTTTATTTCTGTGCCAGCGGGCGGGAGTACTACGAGCAGTACTTCGGGCCG	CASGREYYEQYF	22	1.383117168884893E-4	36	TCRBV14-01*01	TCRBV14	TCRBV14-01	01				TCRBD02-01*02	TCRBD02	TCRBD02-01	02				TCRBJ02-07*01	TCRBJ02	TCRBJ02-07	01				8	2	7	2	2	3	45	54	56	63	65	22	In	VDJ
GGAGTCAGGGGACACAGCACTGTATTTCTGTGCCAGCACCTTGACCCTAATTAAATTCGGGTTGGGGACGAGCAGTACTTCGGGCCG		5	3.1434481111020303E-5	53	TCRBV21-01*01	TCRBV21	TCRBV21-01	01								TCRBD01,TCRBD02	TCRBD01-01,TCRBD02-01		TCRBJ02-07*01	TCRBJ02	TCRBJ02-07	01				7	0	6	2	25	5	28	38	63	-1	67	5	Out	VDJ
GGGGACTCAGCTTTGTATTTCTGTGCCAGCAGCGTAACGACCGGGACAGGGGGACGGTCTGGGTACGGTGAGCAGTTCTTCGGGCCA	CASSVTTGTGGRSGYGEQFF	9	5.658206599983654E-5	60	TCRBV09-01*01	TCRBV09	TCRBV09-01	01				TCRBD01-01*01	TCRBD01	TCRBD01-01	01				TCRBJ02-01*01	TCRBJ02	TCRBJ02-01	01				1	15	0	1	6	9	21	36	42	53	68	9	In	VDJ
GGAGTCCGCCAGCACCAACCAGACATCTATGTACCTCTGTGCCAGCTTAATTCAGGGTATAGTGAGGAGACCCAGTACTTCGGGCCA		4	2.514758488881624E-5	44	TCRBV28-01*01	TCRBV28	TCRBV28-01	01				TCRBD01-01*01	TCRBD01	TCRBD01-01	01				TCRBJ02-05*01	TCRBJ02	TCRBJ02-05	01				8	9	4	3	6	5	37	46	52	57	66	4	Out	VDJ
ACCTGAGCTCTCTGGAGCTGGGGGACTCAGCTTTGTATTTCTGTGCCAGCAGCACCCAGGGAAATGAAGACCCAGTACTTCGGGCCA		5	3.1434481111020303E-5	40	TCRBV09-01*01	TCRBV09	TCRBV09-01	01				TCRBD01-01*01	TCRBD01	TCRBD01-01	01				TCRBJ02-05*01	TCRBJ02	TCRBJ02-05	01				4	6	4	3	3	6	41	53	56	61	67	5	Out	VDJ
TCGGCCCAAAAGAACCCGACAGCTTTCTATCTCTGTGCCAGTAAGGATCGGGAGCACGCGAACACCGGGGAGCTGTTTTTTGGAGAA	CASKDREHANTGELFF	5	3.1434481111020303E-5	48	TCRBV19-01*01	TCRBV19	TCRBV19-01	01				TCRBD02-01*02	TCRBD02	TCRBD02-01	02				TCRBJ02-02*01	TCRBJ02	TCRBJ02-02	01				7	4	8	2	5	0	33	43	48	54	58	5	In	VDJ
AGATCCAGTCCACGGAGTCAGGGGACACAGCACTGTATTTCTGTGCCAGCAGCAAAGGACGGTGGCACTGAAGCTTTCTTTGGACAA		3	1.886068866661218E-5	40	TCRBV21-01*01	TCRBV21	TCRBV21-01	01								TCRBD01,TCRBD02	TCRBD01-01,TCRBD02-01		TCRBJ01-01*01	TCRBJ01	TCRBJ01-01	01				1	5	2	7	0	4	41	-1	57	60	65	3	Out	VDJ
GCAGAGCAGGGGGACTCGGCCGTGTATGTCTGTGCAAGTCGCTTATCCCCCAGGAGCTCCTATAATTCACCCCTCCACTTTGGGAAT	CASRLSPRSSYNSPLHF	7	4.400827355542842E-5	51	TCRBV12-02*01	TCRBV12	TCRBV12-02	01								TCRBD01,TCRBD02	TCRBD01-01,TCRBD02-01		TCRBJ01-06*01	TCRBJ01	TCRBJ01-06	01				2	2	4	4	5	0	30	45	50	54	56	7	In	VDJ
CCCAGCCCCAACCAGACCTCTCTGTACTTCTGTGCCAGCAGTCCACTCCTTCGTACCGGATCTAACTATGGCTACACCTTCGGTTCG	CASSPLLRTGSNYGYTF	6	3.772137733322436E-5	51	TCRBV27-01*01	TCRBV27	TCRBV27-01	01								TCRBD01,TCRBD02	TCRBD01-01,TCRBD02-01		TCRBJ01-02*01	TCRBJ01	TCRBJ01-02	01				5	1	1	8	15	0	30	42	57	60	61	6	In	VDJ
NNNCACTCTCAAGATCCAGCCTGCAGAGCTTGGGGACTCGGCCGTGTATCTCTGTGCCAGCTTGAGGGCGAGCAGTACTTCGGGCCG		1	6.28689622220406E-6	29	TCRBV11-03*01	TCRBV11	TCRBV11-03	01				TCRBD02-01*02	TCRBD02	TCRBD02-01	02				TCRBJ02-07*01	TCRBJ02	TCRBJ02-07	01				8	0	11	0	2	6	52	61	63	-1	68	1	Out	VDJ
GACATCCGCTCACCAGGCCTGGGGGACGCAGCCATGTACCTGTGTGCCACCAGCACAGGGGAACCCTACGAGCAGTACTTCGGGCCG	CATSTGEPYEQYF	2	1.257379244440812E-5	39	TCRBV15-01*02	TCRBV15	TCRBV15-01	02				TCRBD01-01*01	TCRBD01	TCRBD01-01	01				TCRBJ02-07*01	TCRBJ02	TCRBJ02-07	01				4	3	4	2	0	2	42	-1	55	61	64	2	In	VDJ
TCCAGCCTGCAGAGCTTGGGGACTCGGCCGTGTATCTCTGTGCCAGCAGCTTAGGGGTTAGCGGGAAGAGAGCAGTACTTCGGGCCG		1	6.28689622220406E-6	43	TCRBV11-03*01	TCRBV11	TCRBV11-03	01				TCRBD02-01*02	TCRBD02	TCRBD02-01	02				TCRBJ02-07*01	TCRBJ02	TCRBJ02-07	01				1	3	5	3	4	7	38	54	58	66	69	1	Out	VDJ
CACCTACACACCCTGCAGCCAGAAGACTCGGCCCTGTATCTCTGCGCCAGCAGCCAAGAGGGTTGGAATGAGCAGTTCTTCGGGCCA	CASSQEGWNEQFF	2	1.257379244440812E-5	39	TCRBV04-03*01	TCRBV04	TCRBV04-03	01								TCRBD01,TCRBD02	TCRBD01-01,TCRBD02-01		TCRBJ02-01*01	TCRBJ02	TCRBJ02-01	01				0	4	0	9	0	7	42	-1	59	62	66	2	In	VDJ
CGCTACCAGCTCCCAGACATCTGTGTACTTCTGTGCCATCAGTGAGTCGTTCCAGCGGGTACCTACAATGAGCAGTTCTTCGGGCCA		4	2.514758488881624E-5	50	TCRBV10-03*01	TCRBV10	TCRBV10-03	01				TCRBD02-01	TCRBD02	TCRBD02-01				01,02	TCRBJ02-01*01	TCRBJ02	TCRBJ02-01	01				0	2	6	4	5	2	31	48	53	59	61	4	Out	VDJ
CAGCCTGCAGAGCTTGGGGACTCGGCCGTGTATCTCTGTGCCAGCAGCTTAGGCGGGACTAGCGGGGTACAGCAGTTCTTCGGGCCA	CASSLGGTSGVQQFF	3	1.886068866661218E-5	45	TCRBV11-03*01	TCRBV11	TCRBV11-03	01				TCRBD02-01*01	TCRBD02	TCRBD02-01	01				TCRBJ02-01*01	TCRBJ02	TCRBJ02-01	01				1	3	0	3	2	11	36	52	54	67	70	3	In	VDJ
ACAGAGCGGGGGGACTCAGCCGTGTATCTCTGTGCCAGCAGCGTGACAGGTCCCAGCTCCTATAATTCACCCCTCCACTTTGGGAAT	CASSVTGPSSYNSPLHF	9	5.658206599983654E-5	51	TCRBV07-03*01	TCRBV07	TCRBV07-03	01				TCRBD01-01*01	TCRBD01	TCRBD01-01	01				TCRBJ01-06*01	TCRBJ01	TCRBJ01-06	01				5	6	2	4	2	0	30	42	44	50	56	9	In	VDJ
GAGTCCGCCAGCACCAACCAGACATCTATGTACCTCTGTGCCAGCAGTTTTCTCCAGGGGGTGAATTCACCCCTCCACTTTGGGAAT	CASSFLQGVNSPLHF	2	1.257379244440812E-5	45	TCRBV28-01*01	TCRBV28	TCRBV28-01	01				TCRBD01-01*01	TCRBD01	TCRBD01-01	01				TCRBJ01-06*01	TCRBJ01	TCRBJ01-06	01				3	2	4	1	4	7	36	50	54	61	63	2	In	VDJ
AACGCCTTGGAGCTGGACGACTCGGCCCTGTATCTCTGTGCCAGCAGCTCTCAGGGGACCCCGCCCTACGAGCAGTACTTCGGGCCG	CASSSQGTPPYEQYF	4	2.514758488881624E-5	45	TCRBV05-04*01	TCRBV05	TCRBV05-04	01				TCRBD01-01*01	TCRBD01	TCRBD01-01	01				TCRBJ02-07*01	TCRBJ02	TCRBJ02-07	01				3	7	4	2	2	2	36	49	51	57	64	4	In	VDJ
ACAGTGACCAGTGCCCATCCTGAAGACAGCAGCTTCTACATCTGCAGTGCTAGACCCCCGGGGGGATACGAGCAGTACTTCGGGCCG	CSARPPGGYEQYF	4	2.514758488881624E-5	39	TCRBV20	TCRBV20				TCRBV20-01,TCRBV20-or09_02		TCRBD02-01*01	TCRBD02	TCRBD02-01	01				TCRBJ02-07*01	TCRBJ02	TCRBJ02-07	01				2	1	8	1	4	4	42	54	58	65	66	4	In	VDJ
CAGCCTGCAGAGCTTGAGGACTCGGCCGTGTATCTCTGTGCCAGCAGCTTTGATCTAGCGGGAGGAAGAGAGCAGTACTTCGGGCCG	CASSFDLAGGREQYF	2	1.257379244440812E-5	45	TCRBV11	TCRBV11				TCRBV11-02,TCRBV11-03		TCRBD02-01*02	TCRBD02	TCRBD02-01	02				TCRBJ02-07*01	TCRBJ02	TCRBJ02-07	01				3	4	4	1	4	7	36	50	54	65	69	2	In	VDJ
CACGCCCTGCAGCCAGAAGACTCAGCCCTGTATCTCTGCGCCAGCAGCCAGGAGGTCGTTGGGGCCAACGTCCTGACTTTCGGGGCC	CASSQEVVGANVLTF	4	2.514758488881624E-5	45	TCRBV04-01*01	TCRBV04	TCRBV04-01	01				TCRBD02-01*02	TCRBD02	TCRBD02-01	02				TCRBJ02-06*01	TCRBJ02	TCRBJ02-06	01				3	4	10	1	0	3	36	-1	50	55	59	4	In	VDJ
CTGGAGTCCGCCAGCACCAACCAGACATCTATGTACCTCTGTGCCAGCCATGTCTCGAGCTCCTACAATGAGCAGTTCTTCGGGCCA	CASHVSSSYNEQFF	10	6.286896222204061E-5	42	TCRBV28-01*01	TCRBV28	TCRBV28-01	01				TCRBD02-01*02	TCRBD02	TCRBD02-01	02				TCRBJ02-01*01	TCRBJ02	TCRBJ02-01	01				8	0	11	2	8	0	39	48	56	-1	59	10	In	VDJ
GACATCCGCTCACCAGGCCTGGGGGACGCAGCCATGTACCTGTGTGCCACCAGCAGGGGAACGGAAGGGGCCCAGTACTTCGGGCCA	CATSRGTEGAQYF	6	3.772137733322436E-5	39	TCRBV15-01*02	TCRBV15	TCRBV15-01	02				TCRBD01-01*01	TCRBD01	TCRBD01-01	01				TCRBJ02-05*01	TCRBJ02	TCRBJ02-05	01				3	0	5	2	9	9	42	56	65	-1	70	6	In	VDJ
AACCTGAGCTCTCTGGAGCTGGGGGACTCAGCTTTGTATTTCTGTGCCAGCAGCGTAAGGGTGGACGAGACCCAGTACTTCGGGCCA	CASSVRVDETQYF	7	4.400827355542842E-5	39	TCRBV09-01*01	TCRBV09	TCRBV09-01	01								TCRBD01,TCRBD02	TCRBD01-01,TCRBD02-01		TCRBJ02-05*01	TCRBJ02	TCRBJ02-05	01				1	0	1	7	5	5	42	57	62	-1	66	7	In	VDJ
ACATCGGCCCAAAAGAACCCGACAGCTTTCTATCTCTGTGCCAGTAGTCCGCCCCGGGCCGTCCGAGAGACCCAGTACTTCGGGCCA	CASSPPRAVRETQYF	7	4.400827355542842E-5	45	TCRBV19-01*01	TCRBV19	TCRBV19-01	01								TCRBD01,TCRBD02	TCRBD01-01,TCRBD02-01		TCRBJ02-05*01	TCRBJ02	TCRBJ02-05	01				5	6	8	0	7	4	36	48	55	59	65	7	In	VDJ
TCTGGAGTCCGCCAGCACCAACCAGACATCTATGTACCTCTGTGCCAGCAGTCCTCACCAGGAGAAGAGACCCAGTACTTCGGGCCA		3	1.886068866661218E-5	41	TCRBV28-01*01	TCRBV28	TCRBV28-01	01								TCRBD01,TCRBD02	TCRBD01-01,TCRBD02-01		TCRBJ02-05*01	TCRBJ02	TCRBJ02-05	01				5	2	4	4	6	3	40	52	58	62	64	3	Out	VDJ
GCGTCTGCTGTACCCTCTCAGACATCTGTGTACTTCTGTGCCAGCAGTGAACGAGCGGGAGAGCTGGATACGCAGTATTTTGGCCCA	CASSERAGELDTQYF	14	8.801654711085684E-5	45	TCRBV06-04*01	TCRBV06	TCRBV06-04	01				TCRBD02-01*02	TCRBD02	TCRBD02-01	02				TCRBJ02-03*01	TCRBJ02	TCRBJ02-03	01				3	5	6	2	3	6	36	50	53	61	66	14	In	VDJ
CTCAAGATCCAGCCTGCAGAGCTTGGGGACTCGGCCGTGTATCTCTGTGCCAGCAGCCGTGTCGCCGGGGAGCTGTTTTTTGGAGAA	CASSRVAGELFF	2	1.257379244440812E-5	36	TCRBV11-03*01	TCRBV11	TCRBV11-03	01				TCRBD02-01	TCRBD02	TCRBD02-01				01,02	TCRBJ02-02*01	TCRBJ02	TCRBJ02-02	01				5	5	8	6	0	6	45	-1	57	59	64	2	In	VDJ
NTGTCGGCTGCTCCCTCCCAGACATCTGTGTACTTCTGTGCCGGGTAGGGACAGGGGGCGAGTACCGGGGAGCTGTTTTTTGGAGAA	CAG*GQGASTGELFF	4	2.514758488881624E-5	45	TCRBV06-05*01	TCRBV06	TCRBV06-05	01				TCRBD01-01*01	TCRBD01	TCRBD01-01	01				TCRBJ02-02*01	TCRBJ02	TCRBJ02-02	01				11	4	0	0	5	5	36	42	47	59	63	4	Stop	VDJ
TCCGCTACCAGCTCCCAGACATCTGTGTACTTCTGTGCCATCAGTGAGGTAGCGGGCGGGAACACCGGGGAGCTGTTTTTTGGAGAA	CAISEVAGGNTGELFF	7	4.400827355542842E-5	48	TCRBV10-03*01	TCRBV10	TCRBV10-03	01				TCRBD02-01	TCRBD02	TCRBD02-01				01,02	TCRBJ02-02*01	TCRBJ02	TCRBJ02-02	01				2	3	5	4	1	1	33	48	49	56	59	7	In	VDJ
AAGATCCGGTCCACAAAGCTGGAGGACTCAGCCATGTACTTCTGTGCCAGCAGTGCCCTTTGGATGGACGGAGCTTTCTTTGGACAA	CASSALWMDGAFF	3	1.886068866661218E-5	39	TCRBV02-01	TCRBV02	TCRBV02-01				01,03					TCRBD01,TCRBD02	TCRBD01-01,TCRBD02-01		TCRBJ01-01*01	TCRBJ01	TCRBJ01-01	01				4	2	1	7	10	10	42	55	65	69	71	3	In	VDJ
AGTTCTAAGAAGCTCCTTCTCAGTGACTCTGGCTTCTATCTCTGTGCCTGGAGTGTGACGGTGAACACTGAAGCTTTCTTTGGACAA	CAWSVTVNTEAFF	2	1.257379244440812E-5	39	TCRBV30-01*01	TCRBV30	TCRBV30-01	01								TCRBD01,TCRBD02	TCRBD01-01,TCRBD02-01		TCRBJ01-01*01	TCRBJ01	TCRBJ01-01	01				0	2	2	7	0	0	42	-1	56	59	61	2	In	VDJ
ACCTACACGCCCTGCAGCCAGAAGACTCAGCCCTGTATCTCTGCGCCAGCAGCCAAGAGGTATCCCCGAAGACTGTTTTTTGGCAGT		7	4.400827355542842E-5	40	TCRBV04-01*01	TCRBV04	TCRBV04-01	01								TCRBD01,TCRBD02	TCRBD01-01,TCRBD02-01		TCRBJ01-04*01	TCRBJ01	TCRBJ01-04	01				0	11	0	10	0	13	41	-1	58	60	71	7	Out	VDJ
CTGCCAGGCCCTCACATACCTCTCAGTACCTCTGTGCCAGCAGTGGGGGCCAGGAGTCTTAGCAATCAGCCCCAGCATTTTGGTGAT		15	9.43034433330609E-5	49	TCRBV25-01*01	TCRBV25	TCRBV25-01	01				TCRBD01-01*01	TCRBD01	TCRBD01-01	01				TCRBJ01-05*01	TCRBJ01	TCRBJ01-05	01				4	9	7	0	0	0	32	-1	45	50	59	15	Out	VDJ
TCCCTCCCAGACATCTGTGTACTTCTGTGCCAGCAGTTACTCGAGGGACAAAGAGCCTATAGCAATCAGCCCCAGCATTTTGGTGAT		3	1.886068866661218E-5	56	TCRBV06	TCRBV06				TCRBV06-05,TCRBV06-06		TCRBD01-01*01	TCRBD01	TCRBD01-01	01				TCRBJ01-05*01	TCRBJ01	TCRBJ01-05	01				0	9	0	6	2	0	25	42	44	50	59	3	Out	VDJ
CCACGGAGTCAGGGGACACAGCACTGTATTTCTGTGCCAGCAGCAAGGGTGGGACTCTTTACAACTTATGGCTACACCTTCGGTTCG		2	1.257379244440812E-5	49	TCRBV21-01*01	TCRBV21	TCRBV21-01	01				TCRBD02-01	TCRBD02	TCRBD02-01				01,02	TCRBJ01-02*01	TCRBJ01	TCRBJ01-02	01				3	10	0	10	4	5	32	46	50	56	66	2	Out	VDJ
GCTTCTCCCTGATTCTGGAGTCCGCCAGCACCAACCAGACATCTATGTACCTCTGGAGTTGGTGCCTATGGCTACACCTTCGGTTCG		2	1.257379244440812E-5	28	TCRBV28-01*01	TCRBV28	TCRBV28-01	01				TCRBD02-01*02	TCRBD02	TCRBD02-01	02				TCRBJ01-02*01	TCRBJ01	TCRBJ01-02	01				15	7	11	2	0	4	53	-1	55	58	65	2	Out	VDJ
ACTGTGAGCAACATGAGCCCTGAAGACAGCAGCATATATCTCTGCAGCGCCGAGGACAGAAAAAACTATGGCTACACCTTCGGTTCG	CSAEDRKNYGYTF	7	4.400827355542842E-5	39	TCRBV29-01*03	TCRBV29	TCRBV29-01	03				TCRBD01-01*01	TCRBD01	TCRBD01-01	01				TCRBJ01-02*01	TCRBJ01	TCRBJ01-02	01				6	4	1	5	3	2	42	50	53	59	63	7	In	VDJ
ATCCAGCAGGTAGTGCGAGGAGATTCGGCAGCTTATTTCTGTGCCAGCTCACCGGACAGCGGCGATAATGGCTACACCTTCGGTTCG	CASSPDSGDNGYTF	7	4.400827355542842E-5	42	TCRBV18-01*01	TCRBV18	TCRBV18-01	01				TCRBD01-01*01	TCRBD01	TCRBD01-01	01				TCRBJ01-02*01	TCRBJ01	TCRBJ01-02	01				3	8	1	5	0	6	39	-1	53	59	67	7	In	VDJ
CAGCGCACAGAGCAGGAGGACTCGGCCGTGTATCTCTGTGCCAGCAGCTTAGTAACGGGCCCCTTAGGTGAGCAGTACTTCGGGCCG	CASSLVTGPLGEQYF	3	1.886068866661218E-5	45	TCRBV07-02	TCRBV07	TCRBV07-02				01,02					TCRBD01,TCRBD02	TCRBD01-01,TCRBD02-01		TCRBJ02-07*01	TCRBJ02	TCRBJ02-07	01				1	9	8	0	4	7	36	52	56	60	69	3	In	VDJ
CTGGAGTCCGCCAGCACCAACCAGACATCTATGTACCTCTGTGCCAGCAGTTTTGGGGCAGGGGCCGCGGAGCAGTACTTCGGGCCG	CASSFGAGAAEQYF	2	1.257379244440812E-5	42	TCRBV28-01*01	TCRBV28	TCRBV28-01	01				TCRBD01-01*01	TCRBD01	TCRBD01-01	01				TCRBJ02-07*01	TCRBJ02	TCRBJ02-07	01				3	5	4	2	5	7	39	53	58	64	69	2	In	VDJ
CTCACGTTGGCGTCTGCTGTACCCTCTCAGACATCTGTGTACTTCTGTGCCAGCAGCCGCAGGGACTACGAGCAGTACTTCGGGCCG	CASSRRDYEQYF	3	1.886068866661218E-5	36	TCRBV06-04*01	TCRBV06	TCRBV06-04	01				TCRBD01-01*01	TCRBD01	TCRBD01-01	01				TCRBJ02-07*01	TCRBJ02	TCRBJ02-07	01				6	1	4	3	3	3	45	56	59	64	65	3	In	VDJ
AGCACCTTGGAGCTGGGGGACTCGGCCCTTTATCTTTGCGCCAGCAGCTTGGGCACTGGTAGGACTTATGAGCAGTTCTTCGGGCCA	CASSLGTGRTYEQFF	9	5.658206599983654E-5	45	TCRBV05-01*01	TCRBV05	TCRBV05-01	01				TCRBD02-01	TCRBD02	TCRBD02-01				01,02	TCRBJ02-01*01	TCRBJ02	TCRBJ02-01	01				0	1	1	10	9	8	36	52	61	66	67	9	In	VDJ
TTGGCGTCTGCTGTACCCTCTCAGACATCTGTGTACTTCTGTGCCAGCAGTGACTCGACTAGCGGGAATGAGCAGTTCTTCGGGCCA	CASSDSTSGNEQFF	22	1.383117168884893E-4	42	TCRBV06-04*01	TCRBV06	TCRBV06-04	01				TCRBD02-01	TCRBD02	TCRBD02-01				01,02	TCRBJ02-01*01	TCRBJ02	TCRBJ02-01	01				0	0	2	4	0	7	39	-1	56	-1	66	22	In	VDJ
TTGGCGTCTGCTGTACCCTCTCAGACATCTGTGTACTTCTGTGCCAACCCTACAGGACTCAGCACAGATACGCAGTATTTTGGCCCA	CANPTGLSTDTQYF	5	3.1434481111020303E-5	42	TCRBV06-04*01	TCRBV06	TCRBV06-04	01								TCRBD01,TCRBD02	TCRBD01-01,TCRBD02-01		TCRBJ02-03*01	TCRBJ02	TCRBJ02-03	01				10	4	3	4	5	0	39	46	51	56	60	5	In	VDJ
CTACACACCCTGCAGCCAGAAGACTCGGCCCTGTATCTCTGTGCCAGCAGCCAAGATGGGTCCACCGGGGAGCTGTTTTTTGGAGAA	CASSQDGSTGELFF	7	4.400827355542842E-5	42	TCRBV04-02*01	TCRBV04	TCRBV04-02	01								TCRBD01,TCRBD02	TCRBD01-01,TCRBD02-01		TCRBJ02-02*01	TCRBJ02	TCRBJ02-02	01				0	2	0	9	1	4	39	56	57	60	62	7	In	VDJ
CCCTCAGAACCCAGGGACTCAGCTGTGTACTTCTGTGCCAGCAGAAATCCGGGACAGGGTAACACCGGGGAGCTGTTTTTTGGAGAA	CASRNPGQGNTGELFF	3	1.886068866661218E-5	48	TCRBV12	TCRBV12				TCRBV12-03/12-04,TCRBV12-04		TCRBD01-01*01	TCRBD01	TCRBD01-01	01				TCRBJ02-02*01	TCRBJ02	TCRBJ02-02	01				6	1	0	3	6	2	33	44	50	59	60	3	In	VDJ
AAGATCCAGCGCACAGAGCAGGAGGACTCCGCCGTGTATCTCTGTGCCAGCAGCTTGCGGGTAGACACTGAAGCTTTCTTTGGACAA	CASSLRVDTEAFF	3	1.886068866661218E-5	39	TCRBV07-08*01	TCRBV07	TCRBV07-08	01				TCRBD02-01	TCRBD02	TCRBD02-01				01,02	TCRBJ01-01*01	TCRBJ01	TCRBJ01-01	01				3	3	7	4	0	3	42	-1	56	61	64	3	In	VDJ
AATGTGAACGCCTTGTTGCTGGGGGACTCGGCCCTCTATCTCTGTGCCAGCAGCTCGACGGTGAACACTGAAGCTTTCTTTGGACAA	CASSSTVNTEAFF	2	1.257379244440812E-5	39	TCRBV05-06*01	TCRBV05	TCRBV05-06	01								TCRBD01,TCRBD02	TCRBD01-01,TCRBD02-01		TCRBJ01-01*01	TCRBJ01	TCRBJ01-01	01				3	2	2	7	1	0	42	55	56	59	61	2	In	VDJ
ATCCAGCGCACAGAGCAGGGGGACTCGGCCATGTATCTCTGTGCCAGCAGGATGACAGACCTGAACACTGAAGCTTTCTTTGGACAA	CASRMTDLNTEAFF	36	2.2632826399934615E-4	42	TCRBV07-09*01	TCRBV07	TCRBV07-09	01				TCRBD01-01*01	TCRBD01	TCRBD01-01	01				TCRBJ01-01*01	TCRBJ01	TCRBJ01-01	01				6	3	2	5	3	0	39	50	53	58	61	36	In	VDJ
TGAGTGCCTTGGAGCTGGGGGACTCGGCCCTGTATCTCTGTGCCAGAAGCTTGAGCGGATAGCAATCAGCCCCAGCATTTTGGTGAT		6	3.772137733322436E-5	43	TCRBV05-03	TCRBV05	TCRBV05-03				01,02	TCRBD02-01	TCRBD02	TCRBD02-01				01,02	TCRBJ01-05*01	TCRBJ01	TCRBJ01-05	01				1	1	6	5	0	0	38	-1	53	58	59	6	Out	VDJ
GACATCCGCTCACCAGGCCTGGGGGACGCAGCCATGTACCTGTGTGCCACCAGACTACTCGGGAATTCACCCCTCCACTTTGGGAAT	CATRLLGNSPLHF	4	2.514758488881624E-5	39	TCRBV15-01*02	TCRBV15	TCRBV15-01	02				TCRBD02-01	TCRBD02	TCRBD02-01				01,02	TCRBJ01-06*01	TCRBJ01	TCRBJ01-06	01				6	6	3	9	0	7	42	-1	53	57	63	4	In	VDJ
CGGTCCACAAAGCTGGAGGACTCAGCCATGTACTTCTGTGCCAGCAGATCACAGGGGGTGGACAATTCACCCCTCCACTTTGGGAAT	CASRSQGVDNSPLHF	5	3.1434481111020303E-5	45	TCRBV02-01	TCRBV02	TCRBV02-01				01,03	TCRBD01-01*01	TCRBD01	TCRBD01-01	01				TCRBJ01-06*01	TCRBJ01	TCRBJ01-06	01				6	5	3	1	3	7	36	47	50	58	63	5	In	VDJ
AGGATCCAGCAGGTAGTGCGAGGAGATTCGGCAGCTTATTTCTGTGCCAGCTCACCAGGGCACGACTATGGCTACACCTTCGGTTCG	CASSPGHDYGYTF	2	1.257379244440812E-5	39	TCRBV18-01*01	TCRBV18	TCRBV18-01	01				TCRBD01-01*01	TCRBD01	TCRBD01-01	01				TCRBJ01-02*01	TCRBJ01	TCRBJ01-02	01				2	3	8	0	0	3	42	-1	57	61	64	2	In	VDJ
GCCAGCACCAACCAGACATCTATGTACCTCTGTGCCAGCAGTACCTGGACAGGGGGCGGTAGGAACTATGGCTACACCTTCGGTTCG	CASSTWTGGGRNYGYTF	3	1.886068866661218E-5	51	TCRBV28-01*01	TCRBV28	TCRBV28-01	01				TCRBD01-01*01	TCRBD01	TCRBD01-01	01				TCRBJ01-02*01	TCRBJ01	TCRBJ01-02	01				5	6	1	0	4	2	30	42	46	57	63	3	In	VDJ
ATCAATTCCCTGGAGCTTGGTGACTCTGCTGTGTATTTCTGTGCCAGCAGCCAAGGGGCGGACAACTATGGCTACACCTTCGGTTCG	CASSQGADNYGYTF	7	4.400827355542842E-5	42	TCRBV03-01/03-02*01	TCRBV03	TCRBV03-01/03-02	01								TCRBD01,TCRBD02	TCRBD01-01,TCRBD02-01		TCRBJ01-02*01	TCRBJ01	TCRBJ01-02	01				1	0	1	7	4	2	39	55	59	-1	63	7	In	VDJ
NNNNNNNNNNTGTCGGCTGCTCCCTCCCAAACATCTGTGTACTTCTGTGCCAGCTCCACCAGGGGAATAGGCTACACCTTCGGTTCG	CASSTRGIGYTF	7	4.400827355542842E-5	36	TCRBV06	TCRBV06				TCRBV06-02/06-03,TCRBV06-02		TCRBD01-01*01	TCRBD01	TCRBD01-01	01				TCRBJ01-02*01	TCRBJ01	TCRBJ01-02	01				8	4	4	2	5	8	45	54	59	65	69	7	In	VDJ
CACACCCTGCAGCCAGAAGACTCGGCCCTGTATCTCTGTGCCAGCAGCCAAGATATTAGCGGCAACTACGAGCAGTACTTCGGGCCG	CASSQDISGNYEQYF	5	3.1434481111020303E-5	45	TCRBV04-02*01	TCRBV04	TCRBV04-02	01				TCRBD02-01	TCRBD02	TCRBD02-01				01,02	TCRBJ02-07*01	TCRBJ02	TCRBJ02-07	01				0	3	5	5	3	3	36	53	56	62	65	5	In	VDJ
AGTTCTAAGAAGCTCCTTCTCAGTGACTCTGGCTTCTATCTCTGTGCCCTGAGGTGGGCGGCGGGAAACACCATATATTTTGGAGAG	CALRWAAGNTIYF	4	2.514758488881624E-5	39	TCRBV30-01	TCRBV30	TCRBV30-01				01,05					TCRBD01,TCRBD02	TCRBD01-01,TCRBD02-01		TCRBJ01-03*01	TCRBJ01	TCRBJ01-03	01				8	4	8	0	7	4	42	48	55	59	63	4	In	VDJ
TTGGAGCTGGGGGACTCGGCCCTTTATCTTTGCGCCAGCAGCCCCGAGACTAGCGGGAGGGCAATCAATGAGCAGTTCTTCGGGCCA	CASSPETSGRAINEQFF	10	6.286896222204061E-5	51	TCRBV05-01*01	TCRBV05	TCRBV05-01	01				TCRBD02-01*02	TCRBD02	TCRBD02-01	02				TCRBJ02-01*01	TCRBJ02	TCRBJ02-01	01				4	4	2	0	5	6	30	42	47	61	65	10	In	VDJ
CTAGAGTCTGCCATCCCCAACCAGACAGCTCTTTACTTCTGTGCCACCAGTGAGGAGGGGCTTGGCAATGAGCAGTTCTTCGGGCCA	CATSEEGLGNEQFF	8	5.029516977763248E-5	42	TCRBV24-01*01	TCRBV24	TCRBV24-01	01				TCRBD02-01*02	TCRBD02	TCRBD02-01	02				TCRBJ02-01*01	TCRBJ02	TCRBJ02-01	01				4	6	10	0	0	6	39	-1	53	59	65	8	In	VDJ
TTGTTGCTGGGGGACTCGGCCCTGTATCTCTGTGCCAGCAGCCACCTACAGGGGAGGGCCGGCTACAATGAGCAGTTCTTCGGGCCA	CASSHLQGRAGYNEQFF	4	2.514758488881624E-5	51	TCRBV05-05*01	TCRBV05	TCRBV05-05	01								TCRBD01,TCRBD02	TCRBD01-01,TCRBD02-01		TCRBJ02-01*01	TCRBJ02	TCRBJ02-01	01				4	8	3	2	5	3	30	42	47	54	62	4	In	VDJ
ACAGAGCAGGAGGACTCGGCCGTGTATCTCTGTGCCAGCAGCCAGGGACTAGCGGGAGGCTACTACAATGAGCAGTTCTTCGGGCCA	CASSQGLAGGYYNEQFF	11	6.915585844424466E-5	51	TCRBV07-02	TCRBV07	TCRBV07-02				01,02	TCRBD02-01*02	TCRBD02	TCRBD02-01	02				TCRBJ02-01*01	TCRBJ02	TCRBJ02-01	01				5	3	0	1	2	3	30	42	44	59	62	11	In	VDJ
TGAGCACCTTGGAGCTGGGGGACTCGGCCCTTTATCTTTGCGCCAGCAGCTTCGGTGCTAGGTCCCACTGAAGCTTTCTTTGGACAA		9	5.658206599983654E-5	43	TCRBV05-01*01	TCRBV05	TCRBV05-01	01				TCRBD02-01	TCRBD02	TCRBD02-01				01,02	TCRBJ01-01*01	TCRBJ01	TCRBJ01-01	01				2	4	4	8	5	4	38	52	57	61	65	9	Out	VDJ
GAAGCTCCTTCTCAGTGACTCTGGCTTCTATCTCTGTGCCTGGAGTGTTCTAAGGGTGGGGGCGATCAGCCCCAGCATTTTGGTGAT		5	3.1434481111020303E-5	47	TCRBV30-01*01	TCRBV30	TCRBV30-01	01				TCRBD01-01*01	TCRBD01	TCRBD01-01	01				TCRBJ01-05*01	TCRBJ01	TCRBJ01-05	01				0	1	6	0	9	5	34	48	57	63	64	5	Out	VDJ
TTGTTGCTGGGGGACTCGGCCCTCTATCTCTGTGCCAGCAGCTTGTTAGGGGGGGCCGAGAGCAATCAGCCCCAGCATTTTGGTGAT	CASSLLGGAESNQPQHF	9	5.658206599983654E-5	51	TCRBV05-06*01	TCRBV05	TCRBV05-06	01				TCRBD02-01*01	TCRBD02	TCRBD02-01	01				TCRBJ01-05*01	TCRBJ01	TCRBJ01-05	01				1	5	9	0	3	1	30	45	48	55	60	9	In	VDJ
CTGAGCTCTCTGGAGCTGGGGGACTCAGCTTTGTATTTCTGTGCCAGCAGCGGGGGAGGCGCCAATCAGCCCCAGCATTTTGGTGAT	CASSGGGANQPQHF	3	1.886068866661218E-5	42	TCRBV09-01*01	TCRBV09	TCRBV09-01	01				TCRBD02-01*02	TCRBD02	TCRBD02-01	02				TCRBJ01-05*01	TCRBJ01	TCRBJ01-05	01				3	3	9	1	1	3	39	52	53	59	62	3	In	VDJ
CTGAAGGTGCAGCCTGCAGAACTGGAGGATTCTGGAGTTTATTTCTGTGCCAGCAGCGCACAGTACTATGGCTACACCTTCGGTTCG	CASSAQYYGYTF	2	1.257379244440812E-5	36	TCRBV14-01*01	TCRBV14	TCRBV14-01	01				TCRBD01-01*01	TCRBD01	TCRBD01-01	01				TCRBJ01-02*01	TCRBJ01	TCRBJ01-02	01				5	1	3	5	2	3	45	57	59	63	64	2	In	VDJ
AGCTCTCTGGAGCTGGGGGACTCAGCTTTGTATTTCTGTGCCAGCAGCGTCTCCGGGACAGGGGTCTCCGGGCAGTACTTCGGGCCG	CASSVSGTGVSGQYF	14	8.801654711085684E-5	45	TCRBV09-01*01	TCRBV09	TCRBV09-01	01				TCRBD01-01*01	TCRBD01	TCRBD01-01	01				TCRBJ02-07*01	TCRBJ02	TCRBJ02-07	01				2	7	0	2	4	9	36	50	54	64	71	14	In	VDJ
GATTCTGGAGTCCGCCAGCACCAACCAGACATCTATGTACCTCTGTGCCAGCAGTTTACAGGGGGCTACGAGCAGTACTTCGGGCCG		14	8.801654711085684E-5	38	TCRBV28-01*01	TCRBV28	TCRBV28-01	01				TCRBD01-01*01	TCRBD01	TCRBD01-01	01				TCRBJ02-07*01	TCRBJ02	TCRBJ02-07	01				2	0	4	1	0	3	43	-1	58	-1	65	14	Out	VDJ
ATCCAGCCCTCAGAACCCAGGGACTCAGCTGTGTACTTCTGTGCCAGCAGTTCTACAGGGGCCCCCTACGAGCAGTACTTCGGGCCG	CASSSTGAPYEQYF	1	6.28689622220406E-6	42	TCRBV12	TCRBV12				TCRBV12-03/12-04,TCRBV12-04		TCRBD01-01*01	TCRBD01	TCRBD01-01	01				TCRBJ02-07*01	TCRBJ02	TCRBJ02-07	01				4	3	3	2	2	2	39	52	54	61	64	1	In	VDJ
NNNNNNNTGTCGGCTGCTCCCTCCCAAACATCTGTGTACTTCTGTGCCAGCAGTTTCTCAGGGCGGGGTGAGCAGTTCTTCGGGCCA	CASSFSGRGEQFF	10	6.286896222204061E-5	39	TCRBV06-02/06-03*01	TCRBV06	TCRBV06-02/06-03	01				TCRBD02-01*01	TCRBD02	TCRBD02-01	01				TCRBJ02-01*01	TCRBJ02	TCRBJ02-01	01				0	0	7	3	3	9	42	59	62	-1	68	10	In	VDJ
CCCCTGACCCTGGAGTCTGCCAGGCCCTCACATACCTCTCAGTACCTCTGTGCCAGCAGCCCTGGCGATGAGCAGTTCTTCGGGCCA	CASSPGDEQFF	35	2.200413677771421E-4	33	TCRBV25-01*01	TCRBV25	TCRBV25-01	01								TCRBD01,TCRBD02	TCRBD01-01,TCRBD02-01		TCRBJ02-01*01	TCRBJ02	TCRBJ02-01	01				6	1	9	0	4	8	48	59	63	66	67	35	In	VDJ
CTGGAGGACTCAGCCATGTACTTCTGTGCCAGCAGTCCACGAGGGGGGCCGCGGGCTAGCGGGTACAATGAGCAGTTCTTCGGGCCA	CASSPRGGPRASGYNEQFF	6	3.772137733322436E-5	57	TCRBV02-01	TCRBV02	TCRBV02-01				01,03	TCRBD02-01	TCRBD02	TCRBD02-01				01,02	TCRBJ02-01*01	TCRBJ02	TCRBJ02-01	01				5	0	4	4	19	4	24	36	55	-1	63	6	In	VDJ
GAGCTGAATGTGAACGCCTTGGAGCTGGAGGACTCGGCCCTGTATCTCTGTGCCATAGACAGGGGTGAGACCCAGTACTTCGGGCCA	CAIDRGETQYF	3	1.886068866661218E-5	33	TCRBV05-08*01	TCRBV05	TCRBV05-08	01				TCRBD01-01*01	TCRBD01	TCRBD01-01	01				TCRBJ02-05*01	TCRBJ02	TCRBJ02-05	01				9	1	2	2	2	5	48	55	57	65	66	3	In	VDJ
TTGGCGTCTGCTGTACCCTCTCAGACATCTGTGTACTTCTGTGCCAGCAGTGACAGGGGTAGCACAGATACGCAGTATTTTGGCCCA	CASSDRGSTDTQYF	10	6.286896222204061E-5	42	TCRBV06-04*01	TCRBV06	TCRBV06-04	01				TCRBD01-01*01	TCRBD01	TCRBD01-01	01				TCRBJ02-03*01	TCRBJ02	TCRBJ02-03	01				2	1	5	2	0	0	39	-1	54	59	60	10	In	VDJ
CAGCGCACAGAGCAGGAGGACTCGGCCGTGTATCTCTGTGCCAGCTGCGATACTAGCGGGACGATCGGGGAGCTGTTTTTTGGAGAA	CASCDTSGTIGELFF	12	7.544275466644872E-5	45	TCRBV07-02	TCRBV07	TCRBV07-02				01,02	TCRBD02-01*02	TCRBD02	TCRBD02-01	02				TCRBJ02-02*01	TCRBJ02	TCRBJ02-02	01				8	4	3	3	6	7	36	45	51	61	65	12	In	VDJ
TCCGCCAGCACCAACCAGACATCTATGTACCTCTGTGCCAGCAAGGATGGAGTGTACGCGAACACCGGGGAGCTGTTTTTTGGAGAA	CASKDGVYANTGELFF	8	5.029516977763248E-5	48	TCRBV28-01*01	TCRBV28	TCRBV28-01	01				TCRBD02-01*02	TCRBD02	TCRBD02-01	02				TCRBJ02-02*01	TCRBJ02	TCRBJ02-02	01				7	6	10	2	5	0	33	43	48	52	58	8	In	VDJ
AGCTCTCTGGAGCTGGGGGACTCAGCTTTGTATTTCTGTGCCAGCAGCGTAGTCTTGGCGGAGAACACTGAAGCTTTCTTTGGACAA	CASSVVLAENTEAFF	5	3.1434481111020303E-5	45	TCRBV09-01*01	TCRBV09	TCRBV09-01	01				TCRBD02-01	TCRBD02	TCRBD02-01				01,02	TCRBJ01-01*01	TCRBJ01	TCRBJ01-01	01				0	1	7	5	5	1	36	52	57	61	62	5	In	VDJ
ATCCAGCCTGCAGAGCTTGGGGACTCGGCCGTGTATCTCTGTGCCAGCAGCTTACGGCTCGAGAACACTGAAGCTTTCTTTGGACAA	CASSLRLENTEAFF	2	1.257379244440812E-5	42	TCRBV11-03*01	TCRBV11	TCRBV11-03	01								TCRBD01,TCRBD02	TCRBD01-01,TCRBD02-01		TCRBJ01-01*01	TCRBJ01	TCRBJ01-01	01				2	4	9	0	1	1	39	54	55	58	62	2	In	VDJ
CTAGAGTCTGCCATCCCCAACCAGACAGCTCTTTACTTCTGTGCCACCAGTGGGGGAGCTACTAATGAAAAACTGTTTTTTGGCAGT	CATSGGATNEKLFF	6	3.772137733322436E-5	42	TCRBV24-01*01	TCRBV24	TCRBV24-01	01				TCRBD02-01*02	TCRBD02	TCRBD02-01	02				TCRBJ01-04*01	TCRBJ01	TCRBJ01-04	01				5	2	9	2	1	2	39	52	53	58	60	6	In	VDJ
AAGATCCAGCCCTCAGAACCCAGGGACTCAGCTGTGTACTTCTGTGCCAGCAGTGACAGGATCAATCAGCCCCAGCATTTTGGTGAT	CASSDRINQPQHF	5	3.1434481111020303E-5	39	TCRBV12-03/12-04*01	TCRBV12	TCRBV12-03/12-04	01				TCRBD01-01*01	TCRBD01	TCRBD01-01	01				TCRBJ01-05*01	TCRBJ01	TCRBJ01-05	01				5	2	2	4	0	3	42	-1	54	60	62	5	In	VDJ
ACCAGTGCCCATCCTGAAGACAGCAGCTTCTACATCTGCAGTGCTAGAGATCGTCGACAGATCAATCAGCCCCAGCATTTTGGTGAT	CSARDRRQINQPQHF	5	3.1434481111020303E-5	45	TCRBV20	TCRBV20				TCRBV20-01,TCRBV20-or09_02		TCRBD01-01*01	TCRBD01	TCRBD01-01	01				TCRBJ01-05*01	TCRBJ01	TCRBJ01-05	01				0	2	2	5	5	3	36	50	55	60	62	5	In	VDJ
GAGTCCGCTACCAGCTCCCAGACATCTGTGTACTTCTGTGCCATCAGTGAGTCTTGGGGCTCCGGGGTCGGCTACACCTTCGGTTCG	CAISESWGSGVGYTF	12	7.544275466644872E-5	45	TCRBV10-03*01	TCRBV10	TCRBV10-03	01								TCRBD01,TCRBD02	TCRBD01-01,TCRBD02-01		TCRBJ01-02*01	TCRBJ01	TCRBJ01-02	01				0	9	7	0	2	8	36	53	55	60	69	12	In	VDJ
NNNNTGTCGGCTGCTCCCTCCCAGACATCTGTGTACTTCTGTGCCAGCAGAGACCCAAGCGGGAGAGCCGAGCAGTACTTCGGGCCG	CASRDPSGRAEQYF	2	1.257379244440812E-5	42	TCRBV06-05*01	TCRBV06	TCRBV06-05	01				TCRBD02-01*02	TCRBD02	TCRBD02-01	02				TCRBJ02-07*01	TCRBJ02	TCRBJ02-07	01				6	3	6	2	7	6	39	50	57	65	68	2	In	VDJ
AACGCCTTGGAGCTGGACGACTCGGCCCTGTATCTCTGTGCCAGCAGCTTGGGTACGTTGACTAGCTACGAGCAGTACTTCGGGCCG	CASSLGTLTSYEQYF	2	1.257379244440812E-5	45	TCRBV05-04*01	TCRBV05	TCRBV05-04	01				TCRBD02-01	TCRBD02	TCRBD02-01				01,02	TCRBJ02-07*01	TCRBJ02	TCRBJ02-07	01				0	0	2	8	7	3	36	52	59	-1	65	2	In	VDJ
NNNTGTCGGCTGCTCCCTCCCAGACATCTGTGTACTTCTGTGCCAGCAGGTGACTAGCGGGTTCCCTACGAGCAGTACTTCGGGCCG		4	2.514758488881624E-5	43	TCRBV06-05*01	TCRBV06	TCRBV06-05	01				TCRBD02-01	TCRBD02	TCRBD02-01				01,02	TCRBJ02-07*01	TCRBJ02	TCRBJ02-07	01				6	3	2	4	2	2	38	49	51	61	64	4	Out	VDJ
ATCCGCTCACCAGGCCTGGGGGACGCAGCCATGTACCTGTGTGCCACCAGCAGAGAACAGGGACCCTACGAGCAGTACTTCGGGCCG	CATSREQGPYEQYF	8	5.029516977763248E-5	42	TCRBV15-01*02	TCRBV15	TCRBV15-01	02				TCRBD01-01*01	TCRBD01	TCRBD01-01	01				TCRBJ02-07*01	TCRBJ02	TCRBJ02-07	01				0	2	3	3	0	2	39	-1	56	62	64	8	In	VDJ
GTCAGGGGACACAGCACTGTATTTCTGTGCCAGCAGCACAGTGGGACTAGCGGGAAAAGAGCTGTATACGAGCAGTACTTCGGGCCG		2	1.257379244440812E-5	56	TCRBV21-01*01	TCRBV21	TCRBV21-01	01				TCRBD02-01*02	TCRBD02	TCRBD02-01	02				TCRBJ02-07*01	TCRBJ02	TCRBJ02-07	01				4	11	0	3	4	4	25	38	42	55	66	2	Out	VDJ
NNNNCTCTGAAGATCCGGTCCACAAAGCTGGAGGACTCAGCCATGTACTTCTGTGCCAGCAGTAGGGGAGAGCAGTACTTCGGGCCG	CASSRGEQYF	2	1.257379244440812E-5	30	TCRBV02-01	TCRBV02	TCRBV02-01				01,03	TCRBD01-01*01	TCRBD01	TCRBD01-01	01				TCRBJ02-07*01	TCRBJ02	TCRBJ02-07	01				5	1	5	2	0	7	51	-1	63	68	69	2	In	VDJ
AAGATCCGGTCCACAAAGCTGGAGGACTCAGCCATGTACTTCTGTGCCAGCAGTCGGGACAGTGGAAGTGAGCAGTTCTTCGGGCCA	CASSRDSGSEQFF	4	2.514758488881624E-5	39	TCRBV02-01	TCRBV02	TCRBV02-01				01,03	TCRBD01-01*01	TCRBD01	TCRBD01-01	01				TCRBJ02-01*01	TCRBJ02	TCRBJ02-01	01				5	6	0	5	1	9	42	54	55	62	68	4	In	VDJ
CTGAGCTCTCTGGAGCTGGGGGACTCAGCTTTGTATTTCTGTGCCAGCAGCGAGTCAGGAGCTACGGATGAGCAGTTCTTCGGGCCA	CASSESGATDEQFF	16	1.0059033955526497E-4	42	TCRBV09-01*01	TCRBV09	TCRBV09-01	01								TCRBD01,TCRBD02	TCRBD01-01,TCRBD02-01		TCRBJ02-01*01	TCRBJ02	TCRBJ02-01	01				3	8	4	4	3	8	39	52	55	59	67	16	In	VDJ
CTGCAGCCAGAAGACTCAGCCCTGTATCTCTGCGCCAGCAGCCAAGAGTGGCTAGCGGGGAGTCCCAATGAGCAGTTCTTCGGGCCA	CASSQEWLAGSPNEQFF	15	9.43034433330609E-5	51	TCRBV04-01*01	TCRBV04	TCRBV04-01	01				TCRBD02-01*01	TCRBD02	TCRBD02-01	01				TCRBJ02-01*01	TCRBJ02	TCRBJ02-01	01				0	5	4	3	4	6	30	47	51	60	65	15	In	VDJ
TGACAGTGACCAGTGCCCATCCTGAAGACAGCAGCTTCTACATCTGCAGTGCTCAAAGACTAGTTCTGCGAGCAGTTCTTCGGGCCA		10	6.286896222204061E-5	37	TCRBV20	TCRBV20				TCRBV20-01,TCRBV20-or09_02		TCRBD02-01	TCRBD02	TCRBD02-01				01,02	TCRBJ02-01*01	TCRBJ02	TCRBJ02-01	01				5	6	2	8	4	10	44	53	57	63	69	10	Out	VDJ
AGCACCTTGGAGCTGGGGGACTCGGCCCTTTATCTTTGCGCCAGCAGCCGCTCTAGTGGGAGCCCAGATACGCAGTATTTTGGCCCA	CASSRSSGSPDTQYF	13	8.172965088865278E-5	45	TCRBV05-01*01	TCRBV05	TCRBV05-01	01				TCRBD02-01*02	TCRBD02	TCRBD02-01	02				TCRBJ02-03*01	TCRBJ02	TCRBJ02-03	01				4	2	9	2	9	4	36	48	57	62	64	13	In	VDJ
TTGGCGTCTGCTGTACCCTCTCAGACATCTGTGTACTTCTGTGCCAGCAGTGTAGCGGGAGGGACAGATACGCAGTATTTTGGCCCA	CASSVAGGTDTQYF	3	1.886068866661218E-5	42	TCRBV06-04*01	TCRBV06	TCRBV06-04	01				TCRBD02-01*02	TCRBD02	TCRBD02-01	02				TCRBJ02-03*01	TCRBJ02	TCRBJ02-03	01				4	0	5	0	0	3	39	-1	52	-1	63	3	In	VDJ
CTACACGCCCTGCAGCCAGAAGACTCAGCCCTGTATCTCTGCGCCAGCAGCCAAGGGCGTAGTTCGACTGAAGCTTTCTTTGGACAA	CASSQGRSSTEAFF	8	5.029516977763248E-5	42	TCRBV04-01*01	TCRBV04	TCRBV04-01	01								TCRBD01,TCRBD02	TCRBD01-01,TCRBD02-01		TCRBJ01-01*01	TCRBJ01	TCRBJ01-01	01				1	8	9	0	0	5	39	-1	55	58	66	8	In	VDJ
GCCCAAAAGAACCCGACAGCTTTCTATCTCTGTGCCAGCCGATGGGGCCCAGTTCGGGGTTTGAACACTGAAGCTTTCTTTGGACAA	CASRWGPVRGLNTEAFF	2	1.257379244440812E-5	51	TCRBV19-01*01	TCRBV19	TCRBV19-01	01								TCRBD01,TCRBD02	TCRBD01-01,TCRBD02-01		TCRBJ01-01*01	TCRBJ01	TCRBJ01-01	01				9	13	7	0	5	0	30	38	43	48	61	2	In	VDJ
CAGGTAGTGCGAGGAGATTCGGCAGCTTATTTCTGTGCCAGCTCACCACCGGTCGGGGATGGGAACACTGAAGCTTTCTTTGGACAA	CASSPPVGDGNTEAFF	11	6.915585844424466E-5	48	TCRBV18-01*01	TCRBV18	TCRBV18-01	01				TCRBD02-01*01	TCRBD02	TCRBD02-01	01				TCRBJ01-01*01	TCRBJ01	TCRBJ01-01	01				0	4	8	3	3	1	33	50	53	58	62	11	In	VDJ
ACATCGGCCCAAAAGAACCCGACAGCTTTCTATCTCTGTGCCAGTAGGATTCCCTTGGAGTCGAACACTGAAGCTTTCTTTGGACAA	CASRIPLESNTEAFF	2	1.257379244440812E-5	45	TCRBV19-01*01	TCRBV19	TCRBV19-01	01				TCRBD02-01*02	TCRBD02	TCRBD02-01	02				TCRBJ01-01*01	TCRBJ01	TCRBJ01-01	01				6	2	10	2	9	1	36	47	56	60	62	2	In	VDJ
GTGAACGCCTTGTTGCTGGGGGACTCGGCCCTCTATCTCTGTGCCAGCATCCTCCAGGGGTCCAACACTGAAGCTTTCTTTGGACAA	CASILQGSNTEAFF	8	5.029516977763248E-5	42	TCRBV05-06*01	TCRBV05	TCRBV05-06	01				TCRBD01-01*01	TCRBD01	TCRBD01-01	01				TCRBJ01-01*01	TCRBJ01	TCRBJ01-01	01				6	3	4	2	5	2	39	49	54	60	63	8	In	VDJ
GGAGTCCGCCAGCACCAACCAGACATCTATGTACCTCTGTGCCAGCAGCCTTGGGACAGGGCGGATCAGCCCCAGCATTTTGGTGAT		2	1.257379244440812E-5	44	TCRBV28-01*01	TCRBV28	TCRBV28-01	01				TCRBD01-01*01	TCRBD01	TCRBD01-01	01				TCRBJ01-05*01	TCRBJ01	TCRBJ01-05	01				6	3	0	3	4	5	37	48	52	61	64	2	Out	VDJ
CAGCCTGCAGAGCTTGGGGACTCGGCCGTGTATCTCTGTGCCAGCAGCTCCGCAGGGTCCAGGAACTATGGCTACACCTTCGGTTCG	CASSSAGSRNYGYTF	1	6.28689622220406E-6	45	TCRBV11-03*01	TCRBV11	TCRBV11-03	01				TCRBD01-01*01	TCRBD01	TCRBD01-01	01				TCRBJ01-02*01	TCRBJ01	TCRBJ01-02	01				4	6	4	3	3	2	36	49	52	57	63	1	In	VDJ
CTGGAGTCCGCCAGCACCAACCAGACATCTATGTACCTCTGTGCCAGCAGTTTAGGGCCAAACAACTATGGCTACACCTTCGGTTCG	CASSLGPNNYGYTF	2	1.257379244440812E-5	42	TCRBV28-01*01	TCRBV28	TCRBV28-01	01				TCRBD01-01*01	TCRBD01	TCRBD01-01	01				TCRBJ01-02*01	TCRBJ01	TCRBJ01-02	01				2	5	8	0	0	2	39	-1	54	58	63	2	In	VDJ
TGGGGGACTCGGCCCTTTATCTTTGCGCCAGCAGTCCCGCACAGGCTTAACTCCTAGACTCAAAACTATGGCTACACCTTCGGTTCG		4	2.514758488881624E-5	58	TCRBV05-01*01	TCRBV05	TCRBV05-01	01				TCRBD01-01*01	TCRBD01	TCRBD01-01	01				TCRBJ01-02*01	TCRBJ01	TCRBJ01-02	01				5	18	3	4	6	2	23	34	40	45	63	4	Out	VDJ
CTGGAGTCGCCCAGCCCCAACCAGACCTCTCTGTACTTCTGTGCCAGCAGTGTCGGGACAGGGGGTGGCGAGCAGTACTTCGGGCCG	CASSVGTGGGEQYF	3	1.886068866661218E-5	42	TCRBV27-01*01	TCRBV27	TCRBV27-01	01				TCRBD01-01*01	TCRBD01	TCRBD01-01	01				TCRBJ02-07*01	TCRBJ02	TCRBJ02-07	01				5	3	0	1	3	6	39	51	54	65	68	3	In	VDJ
CAATCCTGTCCTCAGAACCGGGAGACACGGCACTGTATCTCTGCGCCAGCAGCCATAAATAAGAGCTACGAGCAGTACTTCGGGCCG		6	3.772137733322436E-5	40	TCRBV23-01*01	TCRBV23	TCRBV23-01	01				TCRBD02-01*02	TCRBD02	TCRBD02-01	02				TCRBJ02-07*01	TCRBJ02	TCRBJ02-07	01				6	0	11	2	10	3	41	52	62	-1	65	6	Out	VDJ
AAGATCCAGCCTGCAGAGCTTGGGGACTCGGCCGTGTATCTCTGTGCCAGCAGACCTACAGGGGCCTACGAGCAGTACTTCGGGCCG	CASRPTGAYEQYF	1	6.28689622220406E-6	39	TCRBV11-03*01	TCRBV11	TCRBV11-03	01				TCRBD01-01*01	TCRBD01	TCRBD01-01	01				TCRBJ02-07*01	TCRBJ02	TCRBJ02-07	01				6	0	3	2	4	2	42	53	57	-1	64	1	In	VDJ
GTCCGCCAGCACCAACCAGACATCTATGTACCTCTGTGCCAGCAGTTTATTCTTACCGGGACAGCCTACGAGCAGTACTTCGGGCCG		2	1.257379244440812E-5	47	TCRBV28-01*01	TCRBV28	TCRBV28-01	01				TCRBD01-01*01	TCRBD01	TCRBD01-01	01				TCRBJ02-07*01	TCRBJ02	TCRBJ02-07	01				1	0	0	5	7	2	34	50	57	-1	64	2	Out	VDJ
TCCGCCAGCACCAACCAGACATCTATGTACCTCTGTGCCAGCAGTTCCCCCTTTGCGGGAGTCACCTACGAGCAGTACTTCGGGCCG	CASSSPFAGVTYEQYF	2	1.257379244440812E-5	48	TCRBV28-01*01	TCRBV28	TCRBV28-01	01				TCRBD02-01*02	TCRBD02	TCRBD02-01	02				TCRBJ02-07*01	TCRBJ02	TCRBJ02-07	01				4	3	7	2	8	2	33	46	54	61	64	2	In	VDJ
GTGAACGCCTTGGAGCTGGACGACTCGGCCCTGTATCTCTGTGCCAGCAGCTCGGTACGGGATTCCAATGAGCAGTTCTTCGGGCCA	CASSSVRDSNEQFF	7	4.400827355542842E-5	42	TCRBV05-04*01	TCRBV05	TCRBV05-04	01				TCRBD02-01*02	TCRBD02	TCRBD02-01	02				TCRBJ02-01*01	TCRBJ02	TCRBJ02-01	01				3	3	8	3	5	6	39	52	57	62	65	7	In	VDJ
CCAGTGCCCATCCTGAAGACAGCAGCTTCTACATCTGCAGTGCTAGATTTCGGGCTAGATCATCGCTGGGAGCAGTTCTTCGGGCCA		11	6.915585844424466E-5	46	TCRBV20	TCRBV20				TCRBV20-01,TCRBV20-or09_02						TCRBD01,TCRBD02	TCRBD01-01,TCRBD02-01		TCRBJ02-01*01	TCRBJ02	TCRBJ02-01	01				2	14	8	0	4	10	35	47	51	55	69	11	Out	VDJ
GGAGTCTGCTGCCTCCTCCCAGACATCTGTATATTTCTGCGCCAGCAGTGACGGAGGAGGGAACGAGAGACCCAGTACTTCGGGCCA		3	1.886068866661218E-5	44	TCRBV10-01*01	TCRBV10	TCRBV10-01	01				TCRBD02-01*02	TCRBD02	TCRBD02-01	02				TCRBJ02-05*01	TCRBJ02	TCRBJ02-05	01				3	4	10	0	4	4	37	51	55	61	65	3	Out	VDJ
CTGCAGCCAGAAGACTCAGCCCTGTATCTCTGCGCCAGCAGCCAAGAATACCTAGCGGTAACAGGCGGGGAGCTGTTTTTTGGAGAA	CASSQEYLAVTGGELFF	14	8.801654711085684E-5	51	TCRBV04-01*01	TCRBV04	TCRBV04-01	01				TCRBD02-01	TCRBD02	TCRBD02-01				01,02	TCRBJ02-02*01	TCRBJ02	TCRBJ02-02	01				0	7	4	5	4	7	30	47	51	58	65	14	In	VDJ
AGGATCCAGCAGGTAGTGCGAGGAGATTCGGCAGCTTATTTCTGTGCCAGCTCAAGAGAGGTGGCCGGGGAGCTGTTTTTTGGAGAA	CASSREVAGELFF	7	4.400827355542842E-5	39	TCRBV18-01*01	TCRBV18	TCRBV18-01	01				TCRBD02-01*02	TCRBD02	TCRBD02-01	02				TCRBJ02-02*01	TCRBJ02	TCRBJ02-02	01				5	3	11	1	3	6	42	54	57	61	64	7	In	VDJ
CTGGAGTCCGCCAGCACCAACCAGACATCTATGTACCTCTGTGCCAGCAGTTTAGGGGGGCACACCGGGGAGCTGTTTTTTGGAGAA	CASSLGGHTGELFF	11	6.915585844424466E-5	42	TCRBV28-01*01	TCRBV28	TCRBV28-01	01								TCRBD01,TCRBD02	TCRBD01-01,TCRBD02-01		TCRBJ02-02*01	TCRBJ02	TCRBJ02-02	01				2	0	6	0	1	3	39	54	55	-1	61	11	In	VDJ
ATGAATGTGAGCACCTTGGAGCTGGGGGACTCGGCCCTTTATCTTTGCGCCAGCAGCGTGAACACCGGGGAGCTGTTTTTTGGAGAA	CASSVNTGELFF	2	1.257379244440812E-5	36	TCRBV05-01*01	TCRBV05	TCRBV05-01	01											TCRBJ02-02*01	TCRBJ02	TCRBJ02-02	01				4	2	0	0	0	1	45	-1	-1	57	59	2	In	VJ
NNNNNNNNNNGACTCTGAAGATCCAGCGCACAGAGCGGGGGGACTCAGCCGTGTATCCCCTTCCAGCCGCCAGCTTTCTTTGGACAA		3	1.886068866661218E-5	22	TCRBV07-03*01	TCRBV07	TCRBV07-03	01								TCRBD01,TCRBD02	TCRBD01-01,TCRBD02-01		TCRBJ01-01*01	TCRBJ01	TCRBJ01-01	01				19	5	4	5	6	10	59	57	63	66	71	3	Out	VDJ
GTGACATCGGCCCAAAAGAACCCGACAGCTTTCTATCTCTGTGCCAGTAATTGGCAGGAGAGACAATCTGAAGCTTTCTTTGGACAA	CASNWQERQSEAFF	2	1.257379244440812E-5	42	TCRBV19-01*01	TCRBV19	TCRBV19-01	01								TCRBD01,TCRBD02	TCRBD01-01,TCRBD02-01		TCRBJ01-01*01	TCRBJ01	TCRBJ01-01	01				7	2	2	6	12	6	39	49	61	65	67	2	In	VDJ
ATCCAGCCCTCAGAACCCAGGGACTCAGCTGTGTACTTCTGTGCCAGCAACCTTCCAGGGGGGAACACTGAAGCTTTCTTTGGACAA	CASNLPGGNTEAFF	2	1.257379244440812E-5	42	TCRBV12	TCRBV12				TCRBV12-03/12-04,TCRBV12-04		TCRBD01-01*01	TCRBD01	TCRBD01-01	01				TCRBJ01-01*01	TCRBJ01	TCRBJ01-01	01				7	0	4	1	6	1	39	49	55	-1	62	2	In	VDJ
TCTTGACATCCGCTCACCAGGCCTGGGGGACGCAGCCATGTACCTGTGTGCCACCAGCAGAGAAGAGGGCCCCAGCATTTTGGTGAT		9	5.658206599983654E-5	35	TCRBV15-01*02	TCRBV15	TCRBV15-01	02				TCRBD02-01*02	TCRBD02	TCRBD02-01	02				TCRBJ01-05*01	TCRBJ01	TCRBJ01-05	01				0	0	11	1	1	9	46	63	64	-1	68	9	Out	VDJ
NTGTCGGCTGCTCCCTCCCAGACATCTGTGTACTTCTGTGCCAGCACCCTCGGGCCGTATAGCAATCAGCCCCAGCATTTTGGTGAT	CASTLGPYSNQPQHF	4	2.514758488881624E-5	45	TCRBV06-05*01	TCRBV06	TCRBV06-05	01								TCRBD01,TCRBD02	TCRBD01-01,TCRBD02-01		TCRBJ01-05*01	TCRBJ01	TCRBJ01-05	01				7	4	8	0	5	0	36	46	51	55	59	4	In	VDJ
CTCACTGTGACATCGGCCCAAAAGAACCCGACAGCTTTCTATCTCTGTGCCAGTAGTGTCCGGGATTCACCCCTCCACTTTGGGAAT	CASSVRDSPLHF	11	6.915585844424466E-5	36	TCRBV19-01*01	TCRBV19	TCRBV19-01	01				TCRBD02-01	TCRBD02	TCRBD02-01				01,02	TCRBJ01-06*01	TCRBJ01	TCRBJ01-06	01				5	0	8	4	3	8	45	57	60	-1	64	11	In	VDJ
AAGATCCAGCGCACAGAGCGGGGGGACTCAGCCGTGTATCTCTGTGCCAGCAGCGGGGGTTCTGAGGTTGGCTACACCTTCGGTTCG	CASSGGSEVGYTF	34	2.1375447155493806E-4	39	TCRBV07-03*01	TCRBV07	TCRBV07-03	01								TCRBD01,TCRBD02	TCRBD01-01,TCRBD02-01		TCRBJ01-02*01	TCRBJ01	TCRBJ01-02	01				5	9	6	1	0	7	42	-1	54	59	68	34	In	VDJ
TCCACAAAGCTGGAGGACTCAGCCATGTACTTCTGTGCCAGCAGTGATTCCGAGACAGGCCGGGTTTATGGCTACACCTTCGGTTCG	CASSDSETGRVYGYTF	5	3.1434481111020303E-5	48	TCRBV02-01	TCRBV02	TCRBV02-01				01,03	TCRBD01-01*01	TCRBD01	TCRBD01-01	01				TCRBJ01-02*01	TCRBJ01	TCRBJ01-02	01				3	7	2	4	6	5	33	47	53	59	66	5	In	VDJ
GTGAACGCCTTGGAGCTGGAGGACTCGGCCCTGTATCTCTGTGCCAGCAGCTCGACAGGGTTGGGCTATGGCTACACCTTCGGTTCG	CASSSTGLGYGYTF	13	8.172965088865278E-5	42	TCRBV05-08*01	TCRBV05	TCRBV05-08	01				TCRBD01-01*01	TCRBD01	TCRBD01-01	01				TCRBJ01-02*01	TCRBJ01	TCRBJ01-02	01				3	5	2	3	1	4	39	52	53	60	65	13	In	VDJ
CTGACAGTGACCAGTGCCCATCCTGAAGACAGCAGCTTCTACATCTGCAGTGCTAGCCCGAATTACTATGGCTACACCTTCGGTTCG	CSASPNYYGYTF	5	3.1434481111020303E-5	36	TCRBV20	TCRBV20				TCRBV20-01,TCRBV20-or09_02						TCRBD01,TCRBD02	TCRBD01-01,TCRBD02-01		TCRBJ01-02*01	TCRBJ01	TCRBJ01-02	01				3	3	2	8	3	3	45	56	59	61	64	5	In	VDJ
CAGCGCACAGAGCAGGGGGACTCGGCCATGTATCTCTGTGCCAGCAGCTTATTAGGTTCTGGATCTGATGGCTACACCTTCGGTTCG	CASSLLGSGSDGYTF	8	5.029516977763248E-5	45	TCRBV07-09*01	TCRBV07	TCRBV07-09	01								TCRBD01,TCRBD02	TCRBD01-01,TCRBD02-01		TCRBJ01-02*01	TCRBJ01	TCRBJ01-02	01				2	4	1	8	9	6	36	51	60	63	67	8	In	VDJ
CTCAAGATCCAGCCTGCAGAGCTTGGGGACTCGGCCGTGTATCTCTGTGCCAGCAGCTTAGCGGGGAACGGCTACACCTTCGGTTCG	CASSLAGNGYTF	1	6.28689622220406E-6	36	TCRBV11-03*01	TCRBV11	TCRBV11-03	01				TCRBD02-01*01	TCRBD02	TCRBD02-01	01				TCRBJ01-02*01	TCRBJ01	TCRBJ01-02	01				1	3	8	3	0	8	45	-1	61	66	69	1	In	VDJ
AACTCTGACTGTGAGCAACATGAGCCCTGAAGACAGCAGCATATATCTCTGCAGCGTTCCATCCTTTACGAGCAGTACTTCGGGCCG		6	3.772137733322436E-5	32	TCRBV29-01*01	TCRBV29	TCRBV29-01	01								TCRBD01,TCRBD02	TCRBD01-01,TCRBD02-01		TCRBJ02-07*01	TCRBJ02	TCRBJ02-07	01				5	5	4	6	1	4	49	58	59	61	66	6	Out	VDJ
AGTTCTAAGAAGCTCCTTCTCAGTGACTCTGGCTTCTATCTCTGTGCCTGGGGGACAGGGAGGTCTTACGAGCAGTACTTCGGGCCG	CAWGTGRSYEQYF	2	1.257379244440812E-5	39	TCRBV30-01*05	TCRBV30	TCRBV30-01	05				TCRBD01-01*01	TCRBD01	TCRBD01-01	01				TCRBJ02-07*01	TCRBJ02	TCRBJ02-07	01				3	6	2	3	0	4	42	-1	53	60	66	2	In	VDJ
AGTGCCCATCCTGAAGACAGCAGCTTCTACATCTGCAGTGCTTTTCCCAGTAGCGGGAGGACCTCCTACGAGCAGTACTTCGGGCCG	CSAFPSSGRTSYEQYF	3	1.886068866661218E-5	48	TCRBV20	TCRBV20				TCRBV20-01,TCRBV20-or09_02		TCRBD02-01*02	TCRBD02	TCRBD02-01	02				TCRBJ02-07*01	TCRBJ02	TCRBJ02-07	01				5	2	5	1	8	0	33	42	50	60	62	3	In	VDJ
AGCACCTTGGAGCTGGGGGACTCGGCCCTTTATCTTTGCGCCAGCAGCCCGGAGGGAGGGAGCGGAAACACCATATATTTTGGAGAG	CASSPEGGSGNTIYF	11	6.915585844424466E-5	45	TCRBV05-01*01	TCRBV05	TCRBV05-01	01				TCRBD02-01*02	TCRBD02	TCRBD02-01	02				TCRBJ01-03*01	TCRBJ01	TCRBJ01-03	01				4	3	9	0	5	4	36	48	53	60	63	11	In	VDJ
NTGTCGGCTGCTCCCTCCCAAACATCTGTGTACTTCTGTGCCAGCAGTTACTCGATAGCCGGCTCGGAGGTTCAGTACTTCGGCGCC	CASSYSIAGSEVQYF	17	1.0687723577746903E-4	45	TCRBV06-02/06-03*01	TCRBV06	TCRBV06-02/06-03	01				TCRBD02-01*02	TCRBD02	TCRBD02-01	02				TCRBJ02-04*01	TCRBJ02	TCRBJ02-04	01				0	0	10	1	12	11	36	53	65	-1	70	17	In	VDJ
NCTCTCACTGTGACATCGGCCCAAAAGAACCCGACAGCTTTCTATCTCTGTGCCAGCTCAACCTCGGTTGAGCAGTTCTTCGGGCCA	CASSTSVEQFF	2	1.257379244440812E-5	33	TCRBV19-01*01	TCRBV19	TCRBV19-01	01				TCRBD02-01	TCRBD02	TCRBD02-01				01,02	TCRBJ02-01*01	TCRBJ02	TCRBJ02-01	01				9	1	8	5	8	9	48	56	64	67	68	2	In	VDJ
GACCAGTGCCCATCCTGAAGACAGCAGCTTCTACATCTGCAGTGCTAGAGAACCGGGATTTGTCGAAATGAGCAGTTCTTCGGGCCA		2	1.257379244440812E-5	44	TCRBV20	TCRBV20				TCRBV20-01,TCRBV20-or09_02		TCRBD02-01*02	TCRBD02	TCRBD02-01	02				TCRBJ02-01*01	TCRBJ02	TCRBJ02-01	01				0	8	8	3	2	7	37	51	53	58	66	2	Out	VDJ
GCCTTGGAGCTGGACGACTCGGCCCTGTATCTCTGTGCCAGCAGCCCCTTGGGACAGGGGATGGGAGAGACCCAGTACTTCGGGCCA	CASSPLGQGMGETQYF	3	1.886068866661218E-5	48	TCRBV05-04*01	TCRBV05	TCRBV05-04	01				TCRBD01-01*01	TCRBD01	TCRBD01-01	01				TCRBJ02-05*01	TCRBJ02	TCRBJ02-05	01				4	5	0	2	5	4	33	45	50	60	65	3	In	VDJ
ATCCAGTCCACGGAGTCAGGGGACACAGCACTGTATTTCTGTGCCAGGACAGGGGGCGACTAGCAAGAGACCCAGTACTTCGGGCCA	CARTGGD*QETQYF	2	1.257379244440812E-5	42	TCRBV21-01*01	TCRBV21	TCRBV21-01	01				TCRBD01-01*01	TCRBD01	TCRBD01-01	01				TCRBJ02-05*01	TCRBJ02	TCRBJ02-05	01				9	6	2	0	0	2	39	-1	47	57	63	2	Stop	VDJ
CAGCCTGCAGAGCTTGGGGACTCGGCCGTGTATCTCTGTGCCAGCAGCCCGGGGGGCGGGACCCAAGAGACCCAGTACTTCGGGCCA	CASSPGGGTQETQYF	2	1.257379244440812E-5	45	TCRBV11-03*01	TCRBV11	TCRBV11-03	01				TCRBD02-01*01	TCRBD02	TCRBD02-01	01				TCRBJ02-05*01	TCRBJ02	TCRBJ02-05	01				5	6	8	1	1	1	36	48	49	56	62	2	In	VDJ
GTGACATCGGCCCAAAAGAACCCGACAGCTTTCTATCTCTGTGCCAGTAAAAGTAGGGGGCAAGGTGATACGCAGTATTTTGGCCCA	CASKSRGQGDTQYF	3	1.886068866661218E-5	42	TCRBV19-01*01	TCRBV19	TCRBV19-01	01				TCRBD01-01*01	TCRBD01	TCRBD01-01	01				TCRBJ02-03*01	TCRBJ02	TCRBJ02-03	01				7	5	5	0	5	6	39	49	54	61	66	3	In	VDJ
AGCACCTTGGAGCTGGGGGACTCGGCCCTTTATCTTTGCGCCAGCAGGCAGTTCTCCGCGAACACCGGGGAGCTGTTTTTTGGAGAA	CASRQFSANTGELFF	2	1.257379244440812E-5	45	TCRBV05-01*01	TCRBV05	TCRBV05-01	01				TCRBD01-01*01	TCRBD01	TCRBD01-01	01				TCRBJ02-02*01	TCRBJ02	TCRBJ02-02	01				5	7	4	5	1	0	36	47	48	51	58	2	In	VDJ
TGGAGTCGCCCAGCCCCAACCAGACCTCTCTGTACTTCTGTGCCACCAGAGGGGGGGGATAGGTTCACTGAAGCTTTCTTTGGACAA		10	6.286896222204061E-5	43	TCRBV27-01*01	TCRBV27	TCRBV27-01	01				TCRBD02-01*01	TCRBD02	TCRBD02-01	01				TCRBJ01-01*01	TCRBJ01	TCRBJ01-01	01				6	8	9	0	1	4	38	49	50	57	65	10	Out	VDJ
NNNNTGTCGGCTGCTCCCTCCCAGACATCTGTGTACTTCTGTGCCAGCAGATCCGGGACAGGGGGCACTGAAGCTTTCTTTGGACAA	CASRSGTGGTEAFF	12	7.544275466644872E-5	42	TCRBV06-05*01	TCRBV06	TCRBV06-05	01				TCRBD01-01*01	TCRBD01	TCRBD01-01	01				TCRBJ01-01*01	TCRBJ01	TCRBJ01-01	01				6	0	0	1	4	4	39	50	54	-1	65	12	In	VDJ
CAGCGCACAGAGCGGGGGGACTCAGCCGTGTATCTCTGTGCCAGCAGCTAGGGACAGAGAATGAACACTGAAGCTTTCTTTGGACAA	CASS*GQRMNTEAFF	6	3.772137733322436E-5	45	TCRBV07-03*01	TCRBV07	TCRBV07-03	01				TCRBD01-01*01	TCRBD01	TCRBD01-01	01				TCRBJ01-01*01	TCRBJ01	TCRBJ01-01	01				4	4	0	5	1	0	36	49	50	57	61	6	Stop	VDJ
TCTAAGAAGCTCCTTCTCAGTGACTCTGGCTTCTATCTCTGTGCCTGGAGTGAAGGGGGCTTCAGGCAGCCCCAGCATTTTGGTGAT	CAWSEGGFRQPQHF	7	4.400827355542842E-5	42	TCRBV30-01*01	TCRBV30	TCRBV30-01	01				TCRBD01-01*01	TCRBD01	TCRBD01-01	01				TCRBJ01-05*01	TCRBJ01	TCRBJ01-05	01				1	6	5	0	1	7	39	52	53	60	66	7	In	VDJ
CACAGAGCAGGAGGACTCCGCCGTGTATCTCTGTGCCAGCAGCTTAGGGTCAGGGGGCGAGGTAATTCACCCCTCCACTTTGGGAAT		4	2.514758488881624E-5	50	TCRBV07-08*01	TCRBV07	TCRBV07-08	01				TCRBD01-01*01	TCRBD01	TCRBD01-01	01				TCRBJ01-06*01	TCRBJ01	TCRBJ01-06	01				1	4	4	0	3	6	31	47	50	58	62	4	Out	VDJ
AATTCCCTGGAGCTTGGTGACTCTGCTGTGTATTTCTGTGCCAGCAGCCACTGGGACAGGGAAGGATCACCCCTCCACTTTGGGAAT	CASSHWDREGSPLHF	2	1.257379244440812E-5	45	TCRBV03-01/03-02*01	TCRBV03	TCRBV03-01/03-02	01				TCRBD01-01*01	TCRBD01	TCRBD01-01	01				TCRBJ01-06*01	TCRBJ01	TCRBJ01-06	01				3	5	0	3	2	10	36	50	52	61	66	2	In	VDJ
GTGACCAGTGCCCATCCTGAAGACAGCAGCTTCTACATCTGCAGTGCTAAGGCTGGAATAGGGAACTATGGCTACACCTTCGGTTCG	CSAKAGIGNYGYTF	3	1.886068866661218E-5	42	TCRBV20	TCRBV20				TCRBV20-01,TCRBV20-or09_02						TCRBD01,TCRBD02	TCRBD01-01,TCRBD02-01		TCRBJ01-02*01	TCRBJ01	TCRBJ01-02	01				4	0	5	3	10	2	39	49	59	-1	63	3	In	VDJ
ACTGTGAGCAACATGAGCCCTGAAGACAGCAGCATATATCTCTGCAGCGTTGAAGGGGGGGGTTCGAAAGGCTACACCTTCGGTTCG	CSVEGGGSKGYTF	8	5.029516977763248E-5	39	TCRBV29-01	TCRBV29	TCRBV29-01				01,02	TCRBD02-01*01	TCRBD02	TCRBD02-01	01				TCRBJ01-02*01	TCRBJ01	TCRBJ01-02	01				1	7	9	0	0	8	42	-1	55	62	69	8	In	VDJ
CTGAAGATCCGGTCCACAAAGCTGGAGGACTCAGCCATGTACTTCTGTGCCAGCACCTTGACTGAGGGGGAGCAGTACTTCGGGCCG	CASTLTEGEQYF	2	1.257379244440812E-5	36	TCRBV02-01	TCRBV02	TCRBV02-01				01,03					TCRBD01,TCRBD02	TCRBD01-01,TCRBD02-01		TCRBJ02-07*01	TCRBJ02	TCRBJ02-07	01				7	0	5	2	9	7	45	55	64	-1	69	2	In	VDJ
GTGACATCGGCCCAAAAGAACCCGACAGCTTTCTATCTCTGTGCCAGTAGTCCGGCGGGTGGAGGCTACGAGCAGTACTTCGGGCCG	CASSPAGGGYEQYF	2	1.257379244440812E-5	42	TCRBV19-01*01	TCRBV19	TCRBV19-01	01				TCRBD02-01	TCRBD02	TCRBD02-01				01,02	TCRBJ02-07*01	TCRBJ02	TCRBJ02-07	01				5	6	7	4	3	3	39	51	54	59	65	2	In	VDJ
ATCCAGCCCTCAGAACCCAGGGACTCAGCTGTGTACTTCTGTGCCAGCAGTTCACCTCCCGGACGCTACGAGCAGTACTTCGGGCCG	CASSSPPGRYEQYF	1	6.28689622220406E-6	42	TCRBV12	TCRBV12				TCRBV12-03/12-04,TCRBV12-04						TCRBD01,TCRBD02	TCRBD01-01,TCRBD02-01		TCRBJ02-07*01	TCRBJ02	TCRBJ02-07	01				4	1	1	7	8	3	39	52	60	64	65	1	In	VDJ
CTTCACATCAATTCCCTGGAGCTTGGTGACTCTGCTGTGTATTTCTGTGCCAGCAGCCAAGGGGCCTACGAGCAGTACTTCGGGCCG	CASSQGAYEQYF	2	1.257379244440812E-5	36	TCRBV03-01/03-02*01	TCRBV03	TCRBV03-01/03-02	01								TCRBD01,TCRBD02	TCRBD01-01,TCRBD02-01		TCRBJ02-07*01	TCRBJ02	TCRBJ02-07	01				1	0	0	9	0	2	45	-1	61	-1	64	2	In	VDJ
AGTGCCCATCCTGAAGACAGCAGCTTCTACATCTGCAGTGCTAGAGATCCTAGCGGGAGGGCCGCCTACGAGCAGTACTTCGGGCCG	CSARDPSGRAAYEQYF	2	1.257379244440812E-5	48	TCRBV20	TCRBV20				TCRBV20-01,TCRBV20-or09_02		TCRBD02-01*02	TCRBD02	TCRBD02-01	02				TCRBJ02-07*01	TCRBJ02	TCRBJ02-07	01				0	3	4	0	2	2	33	47	49	61	64	2	In	VDJ
CTCAAGATCCAGCCTGCAGAGCTTGGGGACTCGGCCATGTATCTCTGTGCCAGCAGCTTCCAGGGATACGAGCAGTACTTCGGGCCG	CASSFQGYEQYF	4	2.514758488881624E-5	36	TCRBV11-01*01	TCRBV11	TCRBV11-01	01				TCRBD01-01*01	TCRBD01	TCRBD01-01	01				TCRBJ02-07*01	TCRBJ02	TCRBJ02-07	01				3	1	4	3	1	4	45	59	60	65	66	4	In	VDJ
GTGAACGCCTTGTTGCTGGGGGACTCGGCCCTCTATCTCTGTGCCAGCAGCTTAGGGAGACTAGTCACTGAGCAGTTCTTCGGGCCA	CASSLGRLVTEQFF	8	5.029516977763248E-5	42	TCRBV05-06*01	TCRBV05	TCRBV05-06	01				TCRBD02-01	TCRBD02	TCRBD02-01				01,02	TCRBJ02-01*01	TCRBJ02	TCRBJ02-01	01				2	4	2	8	5	9	39	53	58	64	68	8	In	VDJ
NTGTCGGCTGCTCCCTCCCAGACATCTGTGTACTTCTGTGCCAGCAGTGAAGCTAGCGGCTCCTACAATGAGCAGTTCTTCGGGCCA	CASSEASGSYNEQFF	5	3.1434481111020303E-5	45	TCRBV06-01*01	TCRBV06	TCRBV06-01	01				TCRBD02-01	TCRBD02	TCRBD02-01				01,02	TCRBJ02-01*01	TCRBJ02	TCRBJ02-01	01				0	0	5	5	0	0	36	-1	53	-1	59	5	In	VDJ
AAGATCCAGCCTGCAGAGCTTGGGGACTCGGCCGTGTATCTCTGTGCCAGCAGCCCCGGGACAGAAGAGACCCAGTACTTCGGGCCA	CASSPGTEETQYF	3	1.886068866661218E-5	39	TCRBV11-03*01	TCRBV11	TCRBV11-03	01				TCRBD01-01*01	TCRBD01	TCRBD01-01	01				TCRBJ02-05*01	TCRBJ02	TCRBJ02-05	01				5	0	0	5	3	3	42	54	57	-1	64	3	In	VDJ
AGCCCCAACCAGACCTCTCTGTACTTCTGTGCCAGCAGCTTCGGGACAGGGGGCATCTAGCATACCGGGGAGCTGTTTTTTGGAGAA	CASSFGTGGI*HTGELFF	3	1.886068866661218E-5	54	TCRBV27-01*01	TCRBV27	TCRBV27-01	01				TCRBD01-01*01	TCRBD01	TCRBD01-01	01				TCRBJ02-02*01	TCRBJ02	TCRBJ02-02	01				6	9	0	0	4	5	27	38	42	54	63	3	Stop	VDJ
NTGTCGGCTGCTCCCTCCCAGACATCTGTGTACTTCTGTGCCAGCATCCTAGACGGAGGCCCCACCGGGGAGCTGTTTTTTGGAGAA	CASILDGGPTGELFF	12	7.544275466644872E-5	45	TCRBV06-05*01	TCRBV06	TCRBV06-05	01				TCRBD02-01*02	TCRBD02	TCRBD02-01	02				TCRBJ02-02*01	TCRBJ02	TCRBJ02-02	01				7	3	10	1	8	4	36	46	54	59	62	12	In	VDJ
CTGAAGATCCAGCGCACAGAGCGGGGGGACTCAGCCGTGTATCTCTGTGCCAGCAGCGTCGTGGACGGGGAGCTGTTTTTTGGAGAA	CASSVVDGELFF	3	1.886068866661218E-5	36	TCRBV07-03*01	TCRBV07	TCRBV07-03	01								TCRBD01,TCRBD02	TCRBD01-01,TCRBD02-01		TCRBJ02-02*01	TCRBJ02	TCRBJ02-02	01				5	0	1	8	5	7	45	57	62	-1	65	3	In	VDJ
GCCCCAACCAGACCTCTCTGTACTTCTGTGCCAGCCCGTTGGAGGACGGAACAGGGCGACCTCTACACTGAAGCTTTCTTTGGACAA		2	1.257379244440812E-5	55	TCRBV27-01*01	TCRBV27	TCRBV27-01	01				TCRBD01-01*01	TCRBD01	TCRBD01-01	01				TCRBJ01-01*01	TCRBJ01	TCRBJ01-01	01				8	8	3	3	15	3	26	35	50	56	64	2	Out	VDJ
CTGAGTTCTAAGAAGCTCCTTCTCAGTGACTCTGGCTTCTATCTCTGTGCCTGGGCCCCAAGGGACACTGAAGCTTTCTTTGGACAA	CAWAPRDTEAFF	6	3.772137733322436E-5	36	TCRBV30-01*05	TCRBV30	TCRBV30-01	05								TCRBD01,TCRBD02	TCRBD01-01,TCRBD02-01		TCRBJ01-01*01	TCRBJ01	TCRBJ01-01	01				4	0	5	3	5	3	45	55	60	-1	64	6	In	VDJ
ATTCTGGAGTCCGCCAGCACCAACCAGACATCTATGTACCTCTGTGCCAGCTACTTCACGGTGAACACTGAAGCTTTCTTTGGACAA	CASYFTVNTEAFF	2	1.257379244440812E-5	39	TCRBV28-01*01	TCRBV28	TCRBV28-01	01				TCRBD02-01	TCRBD02	TCRBD02-01				01,02	TCRBJ01-01*01	TCRBJ01	TCRBJ01-01	01				8	6	3	10	1	0	42	51	52	55	61	2	In	VDJ
TCTAAGAAGCTCCTTCTCAGTGACTCTGGCTTCTATCTCTGTGCCTGGAGCCCCGGGACAGGGCGTGAAAAACTGTTTTTTGGCAGT	CAWSPGTGREKLFF	7	4.400827355542842E-5	42	TCRBV30-01*01	TCRBV30	TCRBV30-01	01				TCRBD01-01*01	TCRBD01	TCRBD01-01	01				TCRBJ01-04*01	TCRBJ01	TCRBJ01-04	01				3	2	0	3	4	7	39	50	54	63	65	7	In	VDJ
GACCAGTGCCCATCCTGAAGACAGCAGCTTCTACATCTGCAGTGCTAGAACCCCCCCCGGGTCATCGAAAAACTGTTTTTTGGCAGT		6	3.772137733322436E-5	44	TCRBV20	TCRBV20				TCRBV20-01,TCRBV20-or09_02		TCRBD02-01	TCRBD02	TCRBD02-01				01,02	TCRBJ01-04*01	TCRBJ01	TCRBJ01-04	01				2	5	8	4	8	8	37	49	57	61	66	6	Out	VDJ
ATCCGCTCACCAGGCCTGGGGGACGCAGCCATGTACCTGTGTGCCACCAGCACAACAACTACTAATCAGCCCCAGCATTTTGGTGAT	CATSTTTTNQPQHF	6	3.772137733322436E-5	42	TCRBV15-01*02	TCRBV15	TCRBV15-01	02				TCRBD02-01	TCRBD02	TCRBD02-01				01,02	TCRBJ01-05*01	TCRBJ01	TCRBJ01-05	01				4	2	3	9	5	4	39	52	57	61	63	6	In	VDJ
GTGACCAGTGCCCATCCTGAAGACAGCAGCTTCTACATCTGCAGTGCTCTACCGGGACAGGAGAATCAGCCCCAGCATTTTGGTGAT	CSALPGQENQPQHF	3	1.886068866661218E-5	42	TCRBV20	TCRBV20				TCRBV20-01,TCRBV20-or09_02		TCRBD01-01*01	TCRBD01	TCRBD01-01	01				TCRBJ01-05*01	TCRBJ01	TCRBJ01-05	01				5	2	0	4	5	4	39	48	53	61	63	3	In	VDJ
TTGGAGCTGGGGGACTCGGCCCTTTATCTTTGCGCCAGCAGCCCGGGGACGGGGACCGGAGGAATACAGCCCCAGCATTTTGGTGAT	CASSPGTGTGGIQPQHF	4	2.514758488881624E-5	51	TCRBV05-01*01	TCRBV05	TCRBV05-01	01								TCRBD01,TCRBD02	TCRBD01-01,TCRBD02-01		TCRBJ01-05*01	TCRBJ01	TCRBJ01-05	01				4	16	0	7	3	7	30	42	45	50	66	4	In	VDJ
TTCATCCTGAGTTCTAAGAAGCTCCTTCTCAGTGACTCTGGCTTCTATCTCTGTGCCCTTCGGACAGGGACGTACACCTTCGGTTCG	CALRTGTYTF	2	1.257379244440812E-5	30	TCRBV30-01	TCRBV30	TCRBV30-01				01,05	TCRBD01-01*01	TCRBD01	TCRBD01-01	01				TCRBJ01-02*01	TCRBJ01	TCRBJ01-02	01				8	3	1	3	4	11	51	57	61	69	72	2	In	VDJ
NNGATTTCCTCCTCACTCTGGAGTCCGCTACCAGCTCCCAGACATCTGTGTACTTCTGTGCCATCTGGTGGCTACACCTTCGGTTCG		2	1.257379244440812E-5	25	TCRBV10-03*01	TCRBV10	TCRBV10-03	01								TCRBD01,TCRBD02	TCRBD01-01,TCRBD02-01		TCRBJ01-02*01	TCRBJ01	TCRBJ01-02	01				8	0	0	10	1	7	56	65	66	-1	68	2	Out	VDJ
CGGTCCACAAAGCTGGAGGACTCAGCCATGTACTTCTGTGCCAGCAGCAGACAGGGGGCGCGTGCCTATGGCTACACCTTCGGTTCG	CASSRQGARAYGYTF	2	1.257379244440812E-5	45	TCRBV02-01	TCRBV02	TCRBV02-01				01,03	TCRBD01-01*01	TCRBD01	TCRBD01-01	01				TCRBJ01-02*01	TCRBJ01	TCRBJ01-02	01				6	6	2	0	2	4	36	47	49	59	65	2	In	VDJ
ATTCTGGAGTCCGCCAGCACCAACCAGACATCTATGTACCTCTGTGCCAGCAGAGCCGGGACGTACTATGGCTACACCTTCGGTTCG	CASRAGTYYGYTF	2	1.257379244440812E-5	39	TCRBV28-01*01	TCRBV28	TCRBV28-01	01								TCRBD01,TCRBD02	TCRBD01-01,TCRBD02-01		TCRBJ01-02*01	TCRBJ01	TCRBJ01-02	01				6	2	0	7	4	3	42	53	57	62	64	2	In	VDJ
AAACCTGAGCTCTCTGGAGCTGGGGGACTCAGCTTTGTATTTCTGTGCCAGAGGGGACAGGTATGCTACGAGCAGTACTTCGGGCCG		5	3.1434481111020303E-5	38	TCRBV09-01*01	TCRBV09	TCRBV09-01	01				TCRBD01-01*01	TCRBD01	TCRBD01-01	01				TCRBJ02-07*01	TCRBJ02	TCRBJ02-07	01				8	4	0	4	2	3	43	51	53	61	65	5	Out	VDJ
AATTCCCTGGAGCTTGGTGACTCTGCTGTGTATTTCTGTGCCAGCAGCCAGTGGGATAGATCTTCCTACGAGCAGTACTTCGGGCCG	CASSQWDRSSYEQYF	2	1.257379244440812E-5	45	TCRBV03-01/03-02*01	TCRBV03	TCRBV03-01/03-02	01								TCRBD01,TCRBD02	TCRBD01-01,TCRBD02-01		TCRBJ02-07*01	TCRBJ02	TCRBJ02-07	01				3	7	0	8	2	1	36	50	52	56	63	2	In	VDJ
CTCAAGATCCAGCCTGCAGAGCTTGGGGACTCGGCCGTGTATCTCTGTGCCAGCGGGGGGAGCTCCTACGAGCAGTACTTCGGGCCG	CASGGSSYEQYF	1	6.28689622220406E-6	36	TCRBV11-03*01	TCRBV11	TCRBV11-03	01				TCRBD02-01*01	TCRBD02	TCRBD02-01	01				TCRBJ02-07*01	TCRBJ02	TCRBJ02-07	01				8	2	9	1	0	0	45	-1	54	60	62	1	In	VDJ
GAGTCCGCCAGCACCAACCAGACATCTATGTACCTCTGTGCCAGCAGTTCCCCGGACATCTACTCCTACGAGCAGTACTTCGGGCCG	CASSSPDIYSYEQYF	2	1.257379244440812E-5	45	TCRBV28-01*01	TCRBV28	TCRBV28-01	01				TCRBD01-01*01	TCRBD01	TCRBD01-01	01				TCRBJ02-07*01	TCRBJ02	TCRBJ02-07	01				4	4	1	6	4	0	36	49	53	58	62	2	In	VDJ
TTGTTGCTGGGGGACTCGGCCCTCTATCTCTGTGCCAGCAGCTGGGGCAGGGAGCCGACGAACTCCTACGAGCAGTACTTCGGGCCG	CASSWGREPTNSYEQYF	1	6.28689622220406E-6	51	TCRBV05-06*01	TCRBV05	TCRBV05-06	01								TCRBD01,TCRBD02	TCRBD01-01,TCRBD02-01		TCRBJ02-07*01	TCRBJ02	TCRBJ02-07	01				3	10	4	3	4	0	30	43	47	52	62	1	In	VDJ
TGAGCACCTTGGAGCTGGGGGACTCGGCCCTTTATCTTTGCGCCAGCAGCGCGGGACAGGGGGTACTACGAGCAGTACTTCGGGCCG		3	1.886068866661218E-5	43	TCRBV05-01*01	TCRBV05	TCRBV05-01	01				TCRBD01-01*01	TCRBD01	TCRBD01-01	01				TCRBJ02-07*01	TCRBJ02	TCRBJ02-07	01				4	2	0	1	2	3	38	50	52	63	65	3	Out	VDJ
ACATCGGCCCAAAAGAACCCGACAGCTTTCTATCTCTGTGCCAGTAGCCTTATTCGGGACGGGGGCCACGAGCAGTACTTCGGGCCG	CASSLIRDGGHEQYF	10	6.286896222204061E-5	45	TCRBV19-01*01	TCRBV19	TCRBV19-01	01								TCRBD01,TCRBD02	TCRBD01-01,TCRBD02-01		TCRBJ02-07*01	TCRBJ02	TCRBJ02-07	01				6	1	6	0	13	5	36	47	60	66	67	10	In	VDJ
NNNCACTCTCAAGATCCAGCCTGCAGAGCTTGGGGACTCGGCCGTGTATCTCTGTGCTCACGTCACCACGAGCAGTACTTCGGGCCG		1	6.28689622220406E-6	29	TCRBV11-03*01	TCRBV11	TCRBV11-03	01								TCRBD01,TCRBD02	TCRBD01-01,TCRBD02-01		TCRBJ02-07*01	TCRBJ02	TCRBJ02-07	01				12	6	3	7	2	5	52	57	59	61	67	1	Out	VDJ
GTGACCAGTGCCCATCCTGAAGACAGCAGCTTCTACATCTGCAGTGCTAGTCAGGGGGCACAAGGAAACACCATATATTTTGGAGAG	CSASQGAQGNTIYF	7	4.400827355542842E-5	42	TCRBV20-01*04	TCRBV20	TCRBV20-01	04				TCRBD01-01*01	TCRBD01	TCRBD01-01	01				TCRBJ01-03*01	TCRBJ01	TCRBJ01-03	01				2	4	4	0	0	4	39	-1	51	59	63	7	In	VDJ
AATCTTCACATCAATTCCCTGGAGCTTGGTGACTCTGCTGTGTATTTCTGTGCCAGCAGCCAGAAAGGCATTCAGTACTTCGGCGCC	CASSQKGIQYF	2	1.257379244440812E-5	33	TCRBV03-01/03-02*01	TCRBV03	TCRBV03-01/03-02	01								TCRBD01,TCRBD02	TCRBD01-01,TCRBD02-01		TCRBJ02-04*01	TCRBJ02	TCRBJ02-04	01				3	0	5	4	3	9	48	62	65	-1	68	2	In	VDJ
CTGCAGCCAGAAGACTCGGCCCTGTATCTCTGCGCCAGCAGCCAAGATGAGCGGGAGTTAGGCAAAAACATTCAGTACTTCGGCGCC	CASSQDERELGKNIQYF	3	1.886068866661218E-5	51	TCRBV04-03*01	TCRBV04	TCRBV04-03	01				TCRBD02-01*02	TCRBD02	TCRBD02-01	02				TCRBJ02-04*01	TCRBJ02	TCRBJ02-04	01				0	5	6	2	2	3	30	47	49	57	62	3	In	VDJ
ACGCCTTGGAGCTGGAGGACTCGGCCCTGTATCTCTGTGCCAGCAGCCCCAGACTAGCGGGCCAAAAACATTCAGTACTTCGGCGCC		2	1.257379244440812E-5	46	TCRBV05-08*01	TCRBV05	TCRBV05-08	01				TCRBD02-01	TCRBD02	TCRBD02-01				01,02	TCRBJ02-04*01	TCRBJ02	TCRBJ02-04	01				4	0	2	5	4	1	35	47	51	-1	60	2	Out	VDJ
TCCAGTCCACGGAGTCAGGGGACACAGCACTGTATTTCTGTGCCAGCCGCTTCTGGACGGACGTACAATGAGCAGTTCTTCGGGCCA		2	1.257379244440812E-5	43	TCRBV21-01*01	TCRBV21	TCRBV21-01	01								TCRBD01,TCRBD02	TCRBD01-01,TCRBD02-01		TCRBJ02-01*01	TCRBJ02	TCRBJ02-01	01				8	5	1	7	7	4	38	47	54	58	63	2	Out	VDJ
GTGAACGCCTTGTTGCTGGGGGACTCGGCCCTCTATCTCTGTGCCAGCAGCCCGGGACGTCAATCAGGGACCCAGTACTTCGGGCCA	CASSPGRQSGTQYF	2	1.257379244440812E-5	42	TCRBV05-06*01	TCRBV05	TCRBV05-06	01								TCRBD01,TCRBD02	TCRBD01-01,TCRBD02-01		TCRBJ02-05*01	TCRBJ02	TCRBJ02-05	01				4	10	0	7	2	7	39	51	53	58	68	2	In	VDJ
AACGCCTTGTTGCTGGGGGACTCGGCCCTCTATCTCTGTGCCAGCAGCCGGACTAGCGGAGGAGGGGAGACCCAGTACTTCGGGCCA	CASSRTSGGGETQYF	4	2.514758488881624E-5	45	TCRBV05-06*01	TCRBV05	TCRBV05-06	01				TCRBD02-01	TCRBD02	TCRBD02-01				01,02	TCRBJ02-05*01	TCRBJ02	TCRBJ02-05	01				4	7	1	5	1	5	36	48	49	59	66	4	In	VDJ
CACATCAATTCCCTGGAGCTTGGTGACTCTGCTGTGTATTTCTGTGCCAGCAGCCCACCGCACCAAGAGACCCAGTACTTCGGGCCA	CASSPPHQETQYF	2	1.257379244440812E-5	39	TCRBV03-01/03-02*01	TCRBV03	TCRBV03-01/03-02	01								TCRBD01,TCRBD02	TCRBD01-01,TCRBD02-01		TCRBJ02-05*01	TCRBJ02	TCRBJ02-05	01				4	3	3	7	1	0	42	55	56	58	61	2	In	VDJ
CCAGTCCACGGAGTCAGGGGACACAGCACTGTATTTCTGTGCCTGATAACCCGGGCTTAGGGCACAGATACGCAGTATTTTGGCCCA		2	1.257379244440812E-5	44	TCRBV21-01*01	TCRBV21	TCRBV21-01	01								TCRBD01,TCRBD02	TCRBD01-01,TCRBD02-01		TCRBJ02-03*01	TCRBJ02	TCRBJ02-03	01				11	5	8	0	9	1	37	43	52	56	61	2	Out	VDJ
CTGAAGATCCAGCGCACAGAGCAGGAGGACTCGGCCGTGTATCTCTGTGCCAGCAGCGTTAGCACAGATACGCAGTATTTTGGCCCA	CASSVSTDTQYF	5	3.1434481111020303E-5	36	TCRBV07	TCRBV07				TCRBV07-02,TCRBV07-08									TCRBJ02-03*01	TCRBJ02	TCRBJ02-03	01				5	3	0	0	0	0	45	-1	-1	57	60	5	In	VJ
TCCGCCAGCACCAACCAGACATCTATGTACCTCTGTGCCAGCAGTTCGGGACGGATAGACAGCACAGATACGCAGTATTTTGGCCCA	CASSSGRIDSTDTQYF	5	3.1434481111020303E-5	48	TCRBV28-01*01	TCRBV28	TCRBV28-01	01								TCRBD01,TCRBD02	TCRBD01-01,TCRBD02-01		TCRBJ02-03*01	TCRBJ02	TCRBJ02-03	01				4	8	0	7	1	0	33	46	47	52	60	5	In	VDJ
NTGTCGGCTGCTCCCTCCCAGACATCTGTGTACTTCTGTGCCAGCAGTTTAGCGGAGGGGGTCTCCGGGGAGCTGTTTTTTGGAGAA	CASSLAEGVSGELFF	4	2.514758488881624E-5	45	TCRBV06-05*01	TCRBV06	TCRBV06-05	01								TCRBD01,TCRBD02	TCRBD01-01,TCRBD02-01		TCRBJ02-02*01	TCRBJ02	TCRBJ02-02	01				4	3	5	1	6	6	36	49	55	61	64	4	In	VDJ
NNNNNNNTGTCGGCTGCTCCCTCCCAAACATCTGTGTACTTCTGTGCCATAGGACTACTGAACACCGGGGAGCTGTTTTTTGGAGAA	CAIGLLNTGELFF	13	8.172965088865278E-5	39	TCRBV06	TCRBV06				TCRBV06-02/06-03,TCRBV06-02		TCRBD02-01	TCRBD02	TCRBD02-01				01,02	TCRBJ02-02*01	TCRBJ02	TCRBJ02-02	01				10	2	1	9	2	1	42	49	51	57	59	13	In	VDJ
ATCCAGCGCACAGAGCGGGGGGACTCAGCCGTGTATCTCTGTGCCAGCAGCTTAAACGGGAACACCGGGGAGCTGTTTTTTGGAGAA	CASSLNGNTGELFF	5	3.1434481111020303E-5	42	TCRBV07-03*01	TCRBV07	TCRBV07-03	01				TCRBD02-01	TCRBD02	TCRBD02-01				01,02	TCRBJ02-02*01	TCRBJ02	TCRBJ02-02	01				1	0	8	5	1	1	39	55	56	-1	59	5	In	VDJ
CTCAAGATCCAGCCTGCAGAGCTTGAGGACTCGGCCGTGTATCTCTGTGCCAGCAGCTTACAGGGGAGGGAGCTGTTTTTTGGAGAA	CASSLQGRELFF	12	7.544275466644872E-5	36	TCRBV11	TCRBV11				TCRBV11-02,TCRBV11-03		TCRBD01-01*01	TCRBD01	TCRBD01-01	01				TCRBJ02-02*01	TCRBJ02	TCRBJ02-02	01				2	1	4	2	0	9	45	-1	60	66	67	12	In	VDJ
TAAACCTGAGCTCTCTGGAGCTGGGGGACTCAGCTTTGTATTTCTGTGCCAGCAGCGTAGCTAGGAAGGAGGGCTTTCTTTGGACAA		6	3.772137733322436E-5	37	TCRBV09-01*01	TCRBV09	TCRBV09-01	01				TCRBD02-01*02	TCRBD02	TCRBD02-01	02				TCRBJ01-01*01	TCRBJ01	TCRBJ01-01	01				0	0	10	1	7	11	44	60	67	-1	72	6	Out	VDJ
AGTCAGGGGACACAGCACTGTATTTCTGTGCCAGCAGCGCCCGGAGGGACAGGGATTCCGGGAGGGACTGAAGCTTTCTTTGGACAA		2	1.257379244440812E-5	55	TCRBV21-01*01	TCRBV21	TCRBV21-01	01				TCRBD01-01*01	TCRBD01	TCRBD01-01	01				TCRBJ01-01*01	TCRBJ01	TCRBJ01-01	01				5	12	0	3	7	5	26	38	45	54	66	2	Out	VDJ
GTGAACGCCTTGTTGCTGGGGGACTCGGCCCTCTATCTCTGTGCCAGCAGCTTGGGGGCAGGGAGGACTGAAGCTTTCTTTGGACAA	CASSLGAGRTEAFF	4	2.514758488881624E-5	42	TCRBV05-06*01	TCRBV05	TCRBV05-06	01				TCRBD02-01*02	TCRBD02	TCRBD02-01	02				TCRBJ01-01*01	TCRBJ01	TCRBJ01-01	01				0	0	9	1	5	5	39	55	60	-1	66	4	In	VDJ
ACCAGTGCCCATCCTGAAGACAGCAGCTTCTACATCTGCAGTGCTAGAGATCTTGGACAGGGGAATGAAAAACTGTTTTTTGGCAGT	CSARDLGQGNEKLFF	5	3.1434481111020303E-5	45	TCRBV20	TCRBV20				TCRBV20-01,TCRBV20-or09_02		TCRBD01-01*01	TCRBD01	TCRBD01-01	01				TCRBJ01-04*01	TCRBJ01	TCRBJ01-04	01				0	0	1	2	4	5	36	50	54	-1	63	5	In	VDJ
AAGATCCAGCGCACAGAGCAGGAGGACTCCGCCGTGTATCTCTGTGCCAGCAGCCGGAGACAGAATGAAAAACTGTTTTTTGGCAGT	CASSRRQNEKLFF	7	4.400827355542842E-5	39	TCRBV07-08*03	TCRBV07	TCRBV07-08	03				TCRBD01-01*01	TCRBD01	TCRBD01-01	01				TCRBJ01-04*01	TCRBJ01	TCRBJ01-04	01				3	0	2	5	2	5	42	56	58	-1	63	7	In	VDJ
AACATGAGCTCCTTGGAGCTGGGGGACTCAGCCCTGTACTTCTGTGCCAGCAGCTTAAGGGTAAATGAAAAACTGTTTTTTGGCAGT	CASSLRVNEKLFF	4	2.514758488881624E-5	39	TCRBV13-01*01	TCRBV13	TCRBV13-01	01								TCRBD01,TCRBD02	TCRBD01-01,TCRBD02-01		TCRBJ01-04*01	TCRBJ01	TCRBJ01-04	01				2	2	5	3	0	5	42	-1	57	61	63	4	In	VDJ
NNNTGAAGATCCAGCCCTCAGAACCCAGGGACTCAGCTGTGTACTTCTGTGCCAGCACCCCCGGGACGTTCCCAGCATTTTGGTGAT		2	1.257379244440812E-5	34	TCRBV12-03/12-04*01	TCRBV12	TCRBV12-03/12-04	01								TCRBD01,TCRBD02	TCRBD01-01,TCRBD02-01		TCRBJ01-05*01	TCRBJ01	TCRBJ01-05	01				7	3	0	7	5	11	47	57	62	67	70	2	Out	VDJ
AGTTCTAAGAAGCTCCTTCTCAGTGACTCTGGCTTCTATCTCTGTGCCTGGAGTGTACTACAGAACAGGCCCCAGCATTTTGGTGAT	CAWSVLQNRPQHF	7	4.400827355542842E-5	39	TCRBV30-01*01	TCRBV30	TCRBV30-01	01								TCRBD01,TCRBD02	TCRBD01-01,TCRBD02-01		TCRBJ01-05*01	TCRBJ01	TCRBJ01-05	01				0	5	3	5	3	9	42	56	59	63	68	7	In	VDJ
CCCTCAGAACCCAGGGACTCAGCTGTGTACTTCTGTGCCAGCAGTACCCGAGGCAGGAGGGCGATTCAGCCCCAGCATTTTGGTGAT	CASSTRGRRAIQPQHF	2	1.257379244440812E-5	48	TCRBV12	TCRBV12				TCRBV12-03/12-04,TCRBV12-04		TCRBD02-01*02	TCRBD02	TCRBD02-01	02				TCRBJ01-05*01	TCRBJ01	TCRBJ01-05	01				5	4	10	0	10	6	33	45	55	61	65	2	In	VDJ
GTGAACGCCTTGGAGCTGGACGACTCGGCCCTGTATCTCTGTGCCAGCAGCTTTTGACAGGGCGGTCAGCCCCAGCATTTTGGTGAT	CASSF*QGGQPQHF	17	1.0687723577746903E-4	42	TCRBV05-04*01	TCRBV05	TCRBV05-04	01				TCRBD01-01*01	TCRBD01	TCRBD01-01	01				TCRBJ01-05*01	TCRBJ01	TCRBJ01-05	01				2	3	2	3	2	6	39	53	55	62	65	17	Stop	VDJ
ATCCAGCGCACAGAGCAGGAGGACTCCGCCGTGTATCTCTGTGCCAGCAGCTTGGGCAGCATCAATCAGCCCCAGCATTTTGGTGAT	CASSLGSINQPQHF	3	1.886068866661218E-5	42	TCRBV07-08*01	TCRBV07	TCRBV07-08	01				TCRBD01-01*01	TCRBD01	TCRBD01-01	01				TCRBJ01-05*01	TCRBJ01	TCRBJ01-05	01				3	5	8	0	0	3	39	-1	53	57	62	3	In	VDJ
CTTCTCAGTGACTCTGGCTTCTATCTCTGTGCCTGGAGTAAGGAAAGACAGGGGCCTTATAGCAATCAGCCCCAGCATTTTGGTGAT	CAWSKERQGPYSNQPQHF	2	1.257379244440812E-5	54	TCRBV30-01*01	TCRBV30	TCRBV30-01	01				TCRBD01-01*01	TCRBD01	TCRBD01-01	01				TCRBJ01-05*01	TCRBJ01	TCRBJ01-05	01				2	5	2	2	7	0	27	39	46	54	59	2	In	VDJ
GCCTTGGAGCTGGACGACTCGGCCCTGTATCTCTGTGCCAGCAGCTCAAAGCAACAGGGCTTCGGTTCACCCCTCCACTTTGGGAAT	CASSSKQQGFGSPLHF	2	1.257379244440812E-5	48	TCRBV05-04*01	TCRBV05	TCRBV05-04	01				TCRBD01-01*01	TCRBD01	TCRBD01-01	01				TCRBJ01-06*01	TCRBJ01	TCRBJ01-06	01				3	6	3	3	7	9	33	46	53	59	65	2	In	VDJ
CACATCAATTCCCTGGAGCTTGGTGACTCTGCTGTGTATTTCTGTGCCAGCAGCCAAAACACCGGTTCACCCCTCCACTTTGGGAAT	CASSQNTGSPLHF	3	1.886068866661218E-5	39	TCRBV03-01/03-02*01	TCRBV03	TCRBV03-01/03-02	01								TCRBD01,TCRBD02	TCRBD01-01,TCRBD02-01		TCRBJ01-06*01	TCRBJ01	TCRBJ01-06	01				2	4	3	6	1	9	42	57	58	61	65	3	In	VDJ
GAGTCCGCCAGCACCAACCAGACATCTATGTACCTCTGTGCCAGCAGTTCGTCAGACAGGACAGGGCAAGGTCGGTACTTCGGGCCG	CASSSSDRTGQGRYF	1	6.28689622220406E-6	45	TCRBV28-01*01	TCRBV28	TCRBV28-01	01				TCRBD01-01*01	TCRBD01	TCRBD01-01	01				TCRBJ02-07*01	TCRBJ02	TCRBJ02-07	01				4	8	1	3	9	12	36	49	58	66	74	1	In	VDJ
NNNNTGTCGGCTGCTCCCTCCCAGACATCTGTGTACTTCTGTGCCAGCAGTTACGGTAGCGGGAGGGATGAGCAGTACTTCGGGCCG	CASSYGSGRDEQYF	2	1.257379244440812E-5	42	TCRBV06-05*01	TCRBV06	TCRBV06-05	01				TCRBD02-01*02	TCRBD02	TCRBD02-01	02				TCRBJ02-07*01	TCRBJ02	TCRBJ02-07	01				2	2	5	0	2	7	39	54	56	67	69	2	In	VDJ
CTGACAGTGACCAGTGCCCATCCTGAAGACAGCAGCTTCTACATCTGCAGTGCTAGAGCCGGGGAGGGGGAGCAGTACTTCGGGCCG	CSARAGEGEQYF	2	1.257379244440812E-5	36	TCRBV20	TCRBV20				TCRBV20-01,TCRBV20-or09_02		TCRBD02-01*02	TCRBD02	TCRBD02-01	02				TCRBJ02-07*01	TCRBJ02	TCRBJ02-07	01				1	1	9	0	3	7	45	58	61	68	69	2	In	VDJ
CACCTACACACCCTGCAGCCAGAAGACTCGGCCCTGTATCTCTGCGCCAGCAGCCTCCCCAGCGCGGGCGAGCAGTACTTCGGGCCG	CASSLPSAGEQYF	2	1.257379244440812E-5	39	TCRBV04-03*01	TCRBV04	TCRBV04-03	01				TCRBD02-01	TCRBD02	TCRBD02-01				01,02	TCRBJ02-07*01	TCRBJ02	TCRBJ02-07	01				4	0	7	4	8	6	42	55	63	-1	68	2	In	VDJ
ACCTTGGAGCTGGGGGACTCGGCCCTTTATCTTTGCGCCAGCAGCTTGGGAGGGACGGGGGGCGGCTACGAGCAGTACTTCGGGCCG	CASSLGGTGGGYEQYF	14	8.801654711085684E-5	48	TCRBV05-01*01	TCRBV05	TCRBV05-01	01				TCRBD02-01*01	TCRBD02	TCRBD02-01	01				TCRBJ02-07*01	TCRBJ02	TCRBJ02-07	01				0	3	8	1	6	3	33	49	55	62	65	14	In	VDJ
CTGAGCTCTCTGGAGCTGGGGGACTCAGCTTTGTATTTCTGTGCCAGCAGCCGAGGACTAGCGTCCTACGAGCAGTACTTCGGGCCG	CASSRGLASYEQYF	3	1.886068866661218E-5	42	TCRBV09-01*01	TCRBV09	TCRBV09-01	01				TCRBD02-01	TCRBD02	TCRBD02-01				01,02	TCRBJ02-07*01	TCRBJ02	TCRBJ02-07	01				4	0	1	6	3	1	39	51	54	-1	63	3	In	VDJ
TCTGGAGTCCGCCAGCACCAACCAGACATCTATGTACCTCTGTGCCAGCAGTTAAGAGGGGATGCCTACGAGCAGTACTTCGGGCCG		3	1.886068866661218E-5	41	TCRBV28-01*01	TCRBV28	TCRBV28-01	01								TCRBD01,TCRBD02	TCRBD01-01,TCRBD02-01		TCRBJ02-07*01	TCRBJ02	TCRBJ02-07	01				4	3	5	2	3	2	40	53	56	61	64	3	Out	VDJ
AAGATCCAGCGCACAGAGCAGGAGGACTCCGCCGTGTATCTCTGTGCCAGCAGCGAGGACCGCACCTACGAGCAGTACTTCGGGCCG	CASSEDRTYEQYF	5	3.1434481111020303E-5	39	TCRBV07-08	TCRBV07	TCRBV07-08				01,03					TCRBD01,TCRBD02	TCRBD01-01,TCRBD02-01		TCRBJ02-07*01	TCRBJ02	TCRBJ02-07	01				5	4	1	7	2	2	42	54	56	60	64	5	In	VDJ
NNNNNNNNNCTCTGAAGATCCGGTCCACAAAGCTGGAGGACTCAGCCATCCTCGGGACAAGATTTCCACGAGCAGTACTTCGGGCCG		2	1.257379244440812E-5	25	TCRBV02-01	TCRBV02	TCRBV02-01				01,03	TCRBD01-01*01	TCRBD01	TCRBD01-01	01				TCRBJ02-07*01	TCRBJ02	TCRBJ02-07	01				24	8	0	6	4	5	56	49	53	59	67	2	Out	VDJ
TCAGGGGACACAGCACTGTATTTCTGTGCCAGCATGCGGGTGAACAGGGGACCTCACTCTGGGGCCAACGTCCTGACTTTCGGGGCC	CASMRVNRGPHSGANVLTF	2	1.257379244440812E-5	57	TCRBV21-01*01	TCRBV21	TCRBV21-01	01				TCRBD01-01*01	TCRBD01	TCRBD01-01	01				TCRBJ02-06*01	TCRBJ02	TCRBJ02-06	01				7	6	3	2	9	0	24	34	43	50	56	2	In	VDJ
CTCACATACCTCTCAGTACCTCTGTGCCAGCAGTGATCGATAGGCACATGATCTAGCGGGAGGGCCTGTGAGCAGTTCTTCGGGCCA		3	1.886068866661218E-5	59	TCRBV25	TCRBV25				TCRBV25-01,TCRBV25-or09_02		TCRBD02-01*02	TCRBD02	TCRBD02-01	02				TCRBJ02-01*01	TCRBJ02	TCRBJ02-01	01				3	4	4	0	16	9	22	36	52	64	68	3	Out	VDJ
ATCCTGGAGTCGCCCAGCCCCAACCAGACCTCTCTGTACTTCTGTGCCAGCAGTTGGAACAGGGAAGATGAGCAGTTCTTCGGGCCA	CASSWNREDEQFF	10	6.286896222204061E-5	39	TCRBV27-01*01	TCRBV27	TCRBV27-01	01				TCRBD01-01*01	TCRBD01	TCRBD01-01	01				TCRBJ02-01*01	TCRBJ02	TCRBJ02-01	01				4	3	3	3	3	8	42	55	58	64	67	10	In	VDJ
NTGAAGATCCAGCCCTCAGAACCCAGGGACTCAGCTGTGTACTTCTGTGCCAGCAGTAAGACTCCGCATGAGCAGTTCTTCGGGCCA	CASSKTPHEQFF	2	1.257379244440812E-5	36	TCRBV12-03/12-04*01	TCRBV12	TCRBV12-03/12-04	01				TCRBD02-01	TCRBD02	TCRBD02-01				01,02	TCRBJ02-01*01	TCRBJ02	TCRBJ02-01	01				5	4	2	10	2	8	45	57	59	63	67	2	In	VDJ
GTGACCAGTGCCCATCCTGAAGACAGCAGCTTCTACATCTGCAGTGCGAGACTAGCGGAGAGCTACAATGAGCAGTTCTTCGGGCCA	CSARLAESYNEQFF	5	3.1434481111020303E-5	42	TCRBV20	TCRBV20				TCRBV20-01,TCRBV20-or09_02		TCRBD02-01	TCRBD02	TCRBD02-01				01,02	TCRBJ02-01*01	TCRBJ02	TCRBJ02-01	01				2	4	4	5	0	3	39	-1	51	58	62	5	In	VDJ
GTGAGCACCTTGGAGCTGGGGGACTCGGCCCTTTATCTTTGCGCCAGCAGCCCAGGGGGCGATGGGGGGACCCAGTACTTCGGGCCA	CASSPGGDGGTQYF	2	1.257379244440812E-5	42	TCRBV05-01*01	TCRBV05	TCRBV05-01	01				TCRBD01-01*01	TCRBD01	TCRBD01-01	01				TCRBJ02-05*01	TCRBJ02	TCRBJ02-05	01				4	8	4	0	1	7	39	51	52	60	68	2	In	VDJ
NNNNNNNNNNTGTCGGCTGCTCCCTCCCAGACATCTGTGTACTTCTGTGCCAGCAGTGCCTTAGTTGGTACGCAGTATTTTGGCCCA	CASSALVGTQYF	5	3.1434481111020303E-5	36	TCRBV06	TCRBV06				TCRBV06-01,TCRBV06-05		TCRBD02-01	TCRBD02	TCRBD02-01				01,02	TCRBJ02-03*01	TCRBJ02	TCRBJ02-03	01				4	4	5	8	3	8	45	58	61	64	68	5	In	VDJ
AATGTGAACGCCTTGGAGCTGGACGACTCGGCCCTGTATCTCTGTGCCAGCAGTGGCGACGGCCGAGATACGCAGTATTTTGGCCCA	CASSGDGRDTQYF	9	5.658206599983654E-5	39	TCRBV05-04*01	TCRBV05	TCRBV05-04	01								TCRBD01,TCRBD02	TCRBD01-01,TCRBD02-01		TCRBJ02-03*01	TCRBJ02	TCRBJ02-03	01				5	5	2	7	4	5	42	53	57	60	65	9	In	VDJ
GCCTTGTTGCTGGGGGACTCGGCCCTGTATCTCTGTGCCAGCAGCTTACGACTAGCGGGTTACACAGATACGCAGTATTTTGGCCCA	CASSLRLAGYTDTQYF	5	3.1434481111020303E-5	48	TCRBV05-05*01	TCRBV05	TCRBV05-05	01				TCRBD02-01	TCRBD02	TCRBD02-01				01,02	TCRBJ02-03*01	TCRBJ02	TCRBJ02-03	01				2	3	2	4	2	2	33	47	49	59	62	5	In	VDJ
CTGATTCTGGAGTCCGCCAGCACCAACCAGACATCTATGTACCTCTGTGCCAGCATTCGGAACACCGGGGAGCTGTTTTTTGGAGAA	CASIRNTGELFF	2	1.257379244440812E-5	36	TCRBV28-01*01	TCRBV28	TCRBV28-01	01				TCRBD02-01	TCRBD02	TCRBD02-01				01,02	TCRBJ02-02*01	TCRBJ02	TCRBJ02-02	01				7	0	8	6	2	1	45	55	57	-1	59	2	In	VDJ
CAGAGCTTGAGGACTCGGCCGTGTATCTCTGTGCCTACATCGAAGGGACGCACCCACGCCCTGAACACTGAAGCTTTCTTTGGACAA		3	1.886068866661218E-5	52	TCRBV11	TCRBV11				TCRBV11-02,TCRBV11-03						TCRBD01,TCRBD02	TCRBD01-01,TCRBD02-01		TCRBJ01-01*01	TCRBJ01	TCRBJ01-01	01				11	12	0	7	9	0	29	35	44	49	61	3	Out	VDJ
ACATCGGCCCAAAAGAACCCGACAGCTTTCTATCTCTGTGCCAGTAGGGGGGGGCTGGGGAGCAATCAGCCCCAGCATTTTGGTGAT	CASRGGLGSNQPQHF	23	1.445986131106934E-4	45	TCRBV19-01*01	TCRBV19	TCRBV19-01	01				TCRBD02-01*01	TCRBD02	TCRBD02-01	01				TCRBJ01-05*01	TCRBJ01	TCRBJ01-05	01				6	6	9	0	0	1	36	-1	47	54	60	23	In	VDJ
TCGGCCCAAAAGAACCCGACAGCTTTCTATCTCTGTGCCAGTAGTATAGAGAGGGGACAGAACAATCAGCCCCAGCATTTTGGTGAT	CASSIERGQNNQPQHF	3	1.886068866661218E-5	48	TCRBV19-01*01	TCRBV19	TCRBV19-01	01				TCRBD01-01*01	TCRBD01	TCRBD01-01	01				TCRBJ01-05*01	TCRBJ01	TCRBJ01-05	01				0	2	0	5	3	3	33	50	53	60	62	3	In	VDJ
TCCAGTCCACGGAGTCAGGGGACACAGCACTGTATTTCTGTGCCAGCAGCAAACGGCGGGAATAATTCACCCCTCCACTTTGGGAAT		2	1.257379244440812E-5	43	TCRBV21-01*01	TCRBV21	TCRBV21-01	01				TCRBD02-01*02	TCRBD02	TCRBD02-01	02				TCRBJ01-06*01	TCRBJ01	TCRBJ01-06	01				2	0	7	3	2	5	38	53	55	-1	61	2	Out	VDJ
TCCGCCAGCACCAACCAGACATCTATGTACCTCTGTGCCAGCACCCCCACGGCGGGGATAGGGAATTCACCCCTCCACTTTGGGAAT	CASTPTAGIGNSPLHF	2	1.257379244440812E-5	48	TCRBV28-01*01	TCRBV28	TCRBV28-01	01				TCRBD02-01*01	TCRBD02	TCRBD02-01	01				TCRBJ01-06*01	TCRBJ01	TCRBJ01-06	01				7	6	7	3	8	7	33	43	51	57	63	2	In	VDJ
CCACTCTGACAGTGACCAGTGCCCATCCTGAAGACAGCAGCTTCTACATCTGCAGTGCTAGTGGGTGGGGACCGCTTCTTCGGTTCG		7	4.400827355542842E-5	31	TCRBV20-01*04	TCRBV20	TCRBV20-01	04								TCRBD01,TCRBD02	TCRBD01-01,TCRBD02-01		TCRBJ01-02*01	TCRBJ01	TCRBJ01-02	01				1	5	0	7	4	16	50	63	67	72	77	7	Out	VDJ
ATCCGGTCCACAAAGCTGGAGGACTCAGCCATGTACTTCTGTGCCAGCAGGGCGACAGGGGCCGCCCGTGGCTACACCTTCGGTTCG	CASRATGAARGYTF	2	1.257379244440812E-5	42	TCRBV02-01	TCRBV02	TCRBV02-01				01,03	TCRBD01-01*01	TCRBD01	TCRBD01-01	01				TCRBJ01-02*01	TCRBJ01	TCRBJ01-02	01				6	7	2	2	3	7	39	50	53	61	68	2	In	VDJ
GGAGATCCAGTCCACGGAGTCAGGGGACACAGCACTGTATTTCTGTGCCAACGTAAACAGGGATACTATGGCTACACCTTCGGTTCG		2	1.257379244440812E-5	38	TCRBV21-01*01	TCRBV21	TCRBV21-01	01				TCRBD01-01*01	TCRBD01	TCRBD01-01	01				TCRBJ01-02*01	TCRBJ01	TCRBJ01-02	01				10	2	3	3	6	3	43	50	56	62	64	2	Out	VDJ
ATCCAGCCTGCAGAGCTTGGGGACTCGGCCGTGTATCTCTGTGCCAGCAGCCCCAGAGAGGCAGACTATGGCTACACCTTCGGTTCG	CASSPREADYGYTF	1	6.28689622220406E-6	42	TCRBV11-03*01	TCRBV11	TCRBV11-03	01				TCRBD02-01*02	TCRBD02	TCRBD02-01	02				TCRBJ01-02*01	TCRBJ01	TCRBJ01-02	01				5	3	11	1	6	3	39	51	57	61	64	1	In	VDJ
AAGATCCAGCCTGCAGAGCTTGGGGACTCGGCCGTGTATCTCTGTGCCAGCTCGCCAGGCTCTAACTATGGCTACACCTTCGGTTCG	CASSPGSNYGYTF	1	6.28689622220406E-6	39	TCRBV11-03*01	TCRBV11	TCRBV11-03	01				TCRBD01-01*01	TCRBD01	TCRBD01-01	01				TCRBJ01-02*01	TCRBJ01	TCRBJ01-02	01				8	2	4	4	4	0	42	51	55	59	61	1	In	VDJ
GAGCTGAATGTGAACGCCTTGGAGCTGGAGGACTCGGCCCTGTATCTCTGTGCCAGCCTTGTGTCGTACGAGCAGTACTTCGGGCCG	CASLVSYEQYF	1	6.28689622220406E-6	33	TCRBV05-08*01	TCRBV05	TCRBV05-08	01				TCRBD02-01	TCRBD02	TCRBD02-01				01,02	TCRBJ02-07*01	TCRBJ02	TCRBJ02-07	01				7	7	4	10	0	4	48	-1	57	59	66	1	In	VDJ
GTGAACGCCTTGGAGCTGGACGACTCGGCCCTGTATCTCTGTGCCAGCAGTCCCATGGACAGAACGTACGAGCAGTACTTCGGGCCG	CASSPMDRTYEQYF	1	6.28689622220406E-6	42	TCRBV05-04*01	TCRBV05	TCRBV05-04	01				TCRBD01-01*01	TCRBD01	TCRBD01-01	01				TCRBJ02-07*01	TCRBJ02	TCRBJ02-07	01				5	4	1	5	6	4	39	50	56	62	66	1	In	VDJ
AAGATCCGGTCCACAAAGCTGGAGGACTCAGCCATGTACTTCTGTGCCAGCAGTGACAGGGGCCTCTACGAGCAGTACTTCGGGCCG	CASSDRGLYEQYF	2	1.257379244440812E-5	39	TCRBV02-01	TCRBV02	TCRBV02-01				01,03	TCRBD01-01*01	TCRBD01	TCRBD01-01	01				TCRBJ02-07*01	TCRBJ02	TCRBJ02-07	01				3	3	4	2	0	3	42	-1	56	62	65	2	In	VDJ
GGAGTCCGCCAGCACCAACCAGACATCTATGTACCTCTGTGCCAGCAACCTGGACGGGGAGACTCCTACGAGCAGTACTTCGGGCCG		6	3.772137733322436E-5	44	TCRBV28-01*01	TCRBV28	TCRBV28-01	01				TCRBD02-01	TCRBD02	TCRBD02-01				01,02	TCRBJ02-07*01	TCRBJ02	TCRBJ02-07	01				7	3	8	3	7	0	37	47	54	59	62	6	Out	VDJ
CTGATTCTGGAGTCCGCCAGCACCAACCAGACATCTATGTACCTCTGTGCCAGCAGACCCACGGCGGGAGAGCAGTACTTCGGGCCG	CASRPTAGEQYF	1	6.28689622220406E-6	36	TCRBV28-01*01	TCRBV28	TCRBV28-01	01				TCRBD02-01*02	TCRBD02	TCRBD02-01	02				TCRBJ02-07*01	TCRBJ02	TCRBJ02-07	01				6	0	7	3	7	7	45	56	63	-1	69	1	In	VDJ
TGAGCCCTGAAGACAGCAGCATATATCTCTGCAGCGTTGGGCACACTACAGGGGGCCTCTTCTGGAAACACCATATATTTTGGAGAG		9	5.658206599983654E-5	52	TCRBV29-01	TCRBV29	TCRBV29-01				01,02	TCRBD01-01*01	TCRBD01	TCRBD01-01	01				TCRBJ01-03*01	TCRBJ01	TCRBJ01-03	01				4	4	3	0	8	1	29	39	47	56	60	9	Out	VDJ
CAAAAGAACCCGACAGCTTTCTATCTCTGTGCCAGTAGTATCAGGGACAGCGTTTTCTCTGGGGCCAACGTCCTGACTTTCGGGGCC	CASSIRDSVFSGANVLTF	2	1.257379244440812E-5	54	TCRBV19-01*01	TCRBV19	TCRBV19-01	01				TCRBD01-01*01	TCRBD01	TCRBD01-01	01				TCRBJ02-06*01	TCRBJ02	TCRBJ02-06	01				3	6	0	5	2	0	27	41	43	50	56	2	In	VDJ
AATTCCCTGGAGCTTGGTGACTCTGCTGTGTATTTCTGTGCCAGCAGCCAGGACAGGAGCTCCTACAATGAGCAGTTCTTCGGGCCA	CASSQDRSSYNEQFF	2	1.257379244440812E-5	45	TCRBV03-01/03-02*01	TCRBV03	TCRBV03-01/03-02	01				TCRBD01-01*01	TCRBD01	TCRBD01-01	01				TCRBJ02-01*01	TCRBJ02	TCRBJ02-01	01				3	2	1	4	0	0	36	-1	50	57	59	2	In	VDJ
CTGGAGTCCGCCAGCACCAACCAGACATCTATGTACCTCTGTGCCAGCAGTTCCTGGCCCGGCGGGGAGACCCAGTACTTCGGGCCA	CASSSWPGGETQYF	4	2.514758488881624E-5	42	TCRBV28-01*01	TCRBV28	TCRBV28-01	01				TCRBD02-01	TCRBD02	TCRBD02-01				01,02	TCRBJ02-05*01	TCRBJ02	TCRBJ02-05	01				4	0	7	4	9	5	39	52	61	-1	66	4	In	VDJ
NTGAAGATCCAGCCCTCAGAACCCAGGGACTCAGCTGTGTACTTCTGTGCCAGCAGTTTATTACAAGAGACCCAGTACTTCGGGCCA	CASSLLQETQYF	2	1.257379244440812E-5	36	TCRBV12-03/12-04*01	TCRBV12	TCRBV12-03/12-04	01				TCRBD02-01	TCRBD02	TCRBD02-01				01,02	TCRBJ02-05*01	TCRBJ02	TCRBJ02-05	01				2	0	5	9	1	2	45	60	61	-1	63	2	In	VDJ
GCAGAGCTTGGGGACTCGGCCGTGTATCTCTGTGCCAGCAGCGAGGGGGAGGGGACTAATGTACAAGAGACCCAGTACTTCGGGCCA	CASSEGEGTNVQETQYF	3	1.886068866661218E-5	51	TCRBV11-03*01	TCRBV11	TCRBV11-03	01				TCRBD02-01	TCRBD02	TCRBD02-01				01,02	TCRBJ02-05*01	TCRBJ02	TCRBJ02-05	01				5	5	0	9	9	2	30	42	51	58	63	3	In	VDJ
CCCTCAGAACCCAGGGACTCAGCTGTGTACTTCTGTGCCAGCAGTTTAGCCCTAGCGGAAAGAACAGATACGCAGTATTTTGGCCCA	CASSLALAERTDTQYF	5	3.1434481111020303E-5	48	TCRBV12	TCRBV12				TCRBV12-03/12-04,TCRBV12-04		TCRBD02-01	TCRBD02	TCRBD02-01				01,02	TCRBJ02-03*01	TCRBJ02	TCRBJ02-03	01				0	5	4	5	1	3	33	50	51	58	63	5	In	VDJ
GAGTCCGCCAGCACCAACCAGACATCTATGTACCTCTGTGCCAGCAGTTCGCCGGGACGACACACCGGGGAGCTGTTTTTTGGAGAA	CASSSPGRHTGELFF	2	1.257379244440812E-5	45	TCRBV28-01*01	TCRBV28	TCRBV28-01	01								TCRBD01,TCRBD02	TCRBD01-01,TCRBD02-01		TCRBJ02-02*01	TCRBJ02	TCRBJ02-02	01				4	3	0	7	4	3	36	49	53	58	61	2	In	VDJ
NNNNNNNTGTCGGCTGCTCCCTCCCAAACATCTGTGTACTTCTGTGCCAGCAGTCAGAGGAATCCAAGTGAAGCTTTCTTTGGACAA	CASSQRNPSEAFF	16	1.0059033955526497E-4	39	TCRBV06-02/06-03*01	TCRBV06	TCRBV06-02/06-03	01				TCRBD02-01*02	TCRBD02	TCRBD02-01	02				TCRBJ01-01*01	TCRBJ01	TCRBJ01-01	01				5	8	11	1	2	7	42	54	56	60	68	16	In	VDJ
AACGCCTTGGAGCTGGAGGACTCGGCCCTGTATCTCTGTGCCAGCAGCTCCCCGGGACCGGTCGGGACTGAAGCTTTCTTTGGACAA	CASSSPGPVGTEAFF	2	1.257379244440812E-5	45	TCRBV05-08*01	TCRBV05	TCRBV05-08	01								TCRBD01,TCRBD02	TCRBD01-01,TCRBD02-01		TCRBJ01-01*01	TCRBJ01	TCRBJ01-01	01				3	8	0	7	4	5	36	49	53	58	66	2	In	VDJ
NTGAAGATCCAGCCCTCAGAACCCAGGGACTCAGCTGTGTACTTCTGTGCCAGCAGTTTAGTCGGGACTGAAGCTTTCTTTGGACAA	CASSLVGTEAFF	5	3.1434481111020303E-5	36	TCRBV12-03/12-04*01	TCRBV12	TCRBV12-03/12-04	01				TCRBD02-01	TCRBD02	TCRBD02-01				01,02	TCRBJ01-01*01	TCRBJ01	TCRBJ01-01	01				1	0	8	4	1	5	45	61	62	-1	66	5	In	VDJ
NTGAAGATCCAGCCCTCAGAACCCAGGGACTCAGCTGTGTACTTCTGTGCCAGCAGTTTTCGGGTCACTGAAGCTTTCTTTGGACAA	CASSFRVTEAFF	2	1.257379244440812E-5	36	TCRBV12-03/12-04*01	TCRBV12	TCRBV12-03/12-04	01				TCRBD02-01	TCRBD02	TCRBD02-01				01,02	TCRBJ01-01*01	TCRBJ01	TCRBJ01-01	01				3	1	8	4	1	4	45	59	60	64	65	2	In	VDJ
ATCCAGCCTGCAGAGCTTGGGGACTCGGCCGTGTATCTCTGTGCCAGCAGCCCGGGACAAGTAGACACTGAAGCTTTCTTTGGACAA	CASSPGQVDTEAFF	2	1.257379244440812E-5	42	TCRBV11-03*01	TCRBV11	TCRBV11-03	01				TCRBD01-01*01	TCRBD01	TCRBD01-01	01				TCRBJ01-01*01	TCRBJ01	TCRBJ01-01	01				5	5	0	6	2	3	39	51	53	59	64	2	In	VDJ
CTGGAGTCCGCCAGCACCAACCAGACATCTATGTACCTCTGTGCCAACTGGCGGCAGGGGCAAGCTCAGCCCCAGCATTTTGGTGAT	CANWRQGQAQPQHF	2	1.257379244440812E-5	42	TCRBV28-01*01	TCRBV28	TCRBV28-01	01				TCRBD01-01*01	TCRBD01	TCRBD01-01	01				TCRBJ01-05*01	TCRBJ01	TCRBJ01-05	01				10	5	4	2	8	6	39	46	54	60	65	2	In	VDJ
CTGGAGTCCGCCAGCACCAACCAGACATCTATGTACCTCTGTGCCAGCAGTTTGCGGGTACAAAATCAGCCCCAGCATTTTGGTGAT	CASSLRVQNQPQHF	2	1.257379244440812E-5	42	TCRBV28-01*01	TCRBV28	TCRBV28-01	01				TCRBD02-01	TCRBD02	TCRBD02-01				01,02	TCRBJ01-05*01	TCRBJ01	TCRBJ01-05	01				3	5	7	4	0	4	39	-1	53	58	63	2	In	VDJ
AAGATCCAGCCTGCAGAGCTTGGGGACTCGGCCGTGTATCTCTGTGCCAGCAGCTTTAGGGCCGGACAGCCCCAGCATTTTGGTGAT	CASSFRAGQPQHF	2	1.257379244440812E-5	39	TCRBV11-03*01	TCRBV11	TCRBV11-03	01								TCRBD01,TCRBD02	TCRBD01-01,TCRBD02-01		TCRBJ01-05*01	TCRBJ01	TCRBJ01-05	01				3	5	5	3	1	7	42	56	57	61	66	2	In	VDJ
AACGCCTTGGAGCTGGACGACTCGGCCCTGTATCTCTGTGCCAGCAGCTTGGGTGGGACAGGGGCTTATGGCTACACCTTCGGTTCG	CASSLGGTGAYGYTF	2	1.257379244440812E-5	45	TCRBV05-04*01	TCRBV05	TCRBV05-04	01				TCRBD01-01*01	TCRBD01	TCRBD01-01	01				TCRBJ01-02*01	TCRBJ01	TCRBJ01-02	01				0	2	0	2	2	5	36	52	54	64	66	2	In	VDJ
TCGGCCCAAAAGAACCCGACAGCTTTCTATCTCTGTGCCAGTAGTATAGCTTCCGGGTTTACGGACTATGGCTACACCTTCGGTTCG	CASSIASGFTDYGYTF	2	1.257379244440812E-5	48	TCRBV19-01*01	TCRBV19	TCRBV19-01	01				TCRBD02-01	TCRBD02	TCRBD02-01				01,02	TCRBJ01-02*01	TCRBJ01	TCRBJ01-02	01				1	7	8	4	4	3	33	49	53	57	64	2	In	VDJ
GCCCTCAGAACCCAGGGACTCAGCTGTGTACTTCTGTGCCAGCAATGCAAGGCCAGGACATCTAACTATGGCTACACCTTCGGTTCG		1	6.28689622220406E-6	47	TCRBV12	TCRBV12				TCRBV12-03/12-04,TCRBV12-04		TCRBD01-01*01	TCRBD01	TCRBD01-01	01				TCRBJ01-02*01	TCRBJ01	TCRBJ01-02	01				7	1	1	6	11	0	34	44	55	60	61	1	Out	VDJ
NNNNTGTCGGCTGCTCCCTCCCAGACATCTGTGTACTTCTGTGCCAGCAGTTACAGAGGGGGCGGTAATGGCTACACCTTCGGTTCG	CASSYRGGGNGYTF	2	1.257379244440812E-5	42	TCRBV06-05*01	TCRBV06	TCRBV06-05	01				TCRBD01-01*01	TCRBD01	TCRBD01-01	01				TCRBJ01-02*01	TCRBJ01	TCRBJ01-02	01				2	4	5	0	2	6	39	54	56	63	67	2	In	VDJ
AAGATCCAGCCTGCAGAGCTTGGGGACTCGGCCGTGTATCTCTGTGCCAGCAGCCGTGACAGGGGTTACGAGCAGTACTTCGGGCCG	CASSRDRGYEQYF	1	6.28689622220406E-6	39	TCRBV11-03*01	TCRBV11	TCRBV11-03	01				TCRBD01-01*01	TCRBD01	TCRBD01-01	01				TCRBJ02-07*01	TCRBJ02	TCRBJ02-07	01				5	1	2	2	3	4	42	54	57	65	66	1	In	VDJ
AGCCTGCAGAGCAGGGGGACTCGGCCGTGTATGTCTGTGCAAGTCGCTTCCCGCCGGGACAGGGCTTACGAGCAGTACTTCGGGCCG		2	1.257379244440812E-5	46	TCRBV12-02*01	TCRBV12	TCRBV12-02	01				TCRBD01-01*01	TCRBD01	TCRBD01-01	01				TCRBJ02-07*01	TCRBJ02	TCRBJ02-07	01				3	2	0	3	6	4	35	49	55	64	66	2	Out	VDJ
NNNNNNNNNNGCTTCTCCCTGATTCTGGAGTCCGCCAGCACCAACCGTCCAGACCCCCTTCTAGCGTACGAGCAGTACTTCGGGCCG	AYEQYF	1	6.28689622220406E-6	18	TCRBV28-01*01	TCRBV28	TCRBV28-01	01				TCRBD02-01	TCRBD02	TCRBD02-01				01,02	TCRBJ02-07*01	TCRBJ02	TCRBJ02-07	01				34	0	4	6	14	4	63	46	60	-1	66	1	In	VDJ
AGTTCTAAGAAGCTCCTTCTCAGTGACTCTGGCTTCTATCTCTGTGCCTGGAGTGTAGGGGCTGTCTACGAGCAGTACTTCGGGCCG	CAWSVGAVYEQYF	2	1.257379244440812E-5	39	TCRBV30-01*01	TCRBV30	TCRBV30-01	01				TCRBD01-01*01	TCRBD01	TCRBD01-01	01				TCRBJ02-07*01	TCRBJ02	TCRBJ02-07	01				0	4	5	2	0	3	42	-1	56	61	65	2	In	VDJ
CTGGAGTCCGCCAGCACCAACCAGACATCTATGTACCTCTGTGCCAGCAGTTTATTCGGTATCTCCTACGAGCAGTACTTCGGGCCG	CASSLFGISYEQYF	4	2.514758488881624E-5	42	TCRBV28-01*01	TCRBV28	TCRBV28-01	01				TCRBD02-01	TCRBD02	TCRBD02-01				01,02	TCRBJ02-07*01	TCRBJ02	TCRBJ02-07	01				1	3	8	5	1	0	39	55	56	59	62	4	In	VDJ
CAGCCTGCAGAGCTTGGGGACTCGGCCGTGTATCTCTGTGCCAGCAGCAGTGGACCCCTTTACTCCTACGAGCAGTACTTCGGGCCG	CASSSGPLYSYEQYF	1	6.28689622220406E-6	45	TCRBV11-03*01	TCRBV11	TCRBV11-03	01								TCRBD01,TCRBD02	TCRBD01-01,TCRBD02-01		TCRBJ02-07*01	TCRBJ02	TCRBJ02-07	01				5	7	1	7	3	0	36	48	51	55	62	1	In	VDJ
GTGACATCGGCCCAAAAGAACCCGACAGCTTTCTATCTCTGTGCCAGTATGGGGAATCGGGTCCCCTACGAGCAGTACTTCGGGCCG	CASMGNRVPYEQYF	4	2.514758488881624E-5	42	TCRBV19-01*01	TCRBV19	TCRBV19-01	01								TCRBD01,TCRBD02	TCRBD01-01,TCRBD02-01		TCRBJ02-07*01	TCRBJ02	TCRBJ02-07	01				7	9	0	8	2	2	39	49	51	55	64	4	In	VDJ
GCCTTGGAGCTGGACGACTCGGCCCTGTATCTCTGTGCCAGCAGCTTGTCAATTGAGACATACGCGGGAGAGCAGTACTTCGGGCCG	CASSLSIETYAGEQYF	1	6.28689622220406E-6	48	TCRBV05-04*01	TCRBV05	TCRBV05-04	01				TCRBD02-01*02	TCRBD02	TCRBD02-01	02				TCRBJ02-07*01	TCRBJ02	TCRBJ02-07	01				1	0	7	3	15	7	33	48	63	-1	69	1	In	VDJ
GAGCAGGAGGACTCGGCCGTGTATCTCTGTGCCAGCAGCTCCAAATGGCCTAGCGGGGGAATCTACAATGAGCAGTTCTTCGGGCCA	CASSSKWPSGGIYNEQFF	7	4.400827355542842E-5	54	TCRBV07-02	TCRBV07	TCRBV07-02				01,02	TCRBD02-01*01	TCRBD02	TCRBD02-01	01				TCRBJ02-01*01	TCRBJ02	TCRBJ02-01	01				4	3	4	2	9	3	27	40	49	59	62	7	In	VDJ
ATCCAGCCTGCAGAGCTTGGGGACTCGGCCATGTATCTCTGTGCCAGCAGCACGCGGGAGGGAAGGGAGACCCAGTACTTCGGGCCA	CASSTREGRETQYF	1	6.28689622220406E-6	42	TCRBV11-01*01	TCRBV11	TCRBV11-01	01				TCRBD02-01*02	TCRBD02	TCRBD02-01	02				TCRBJ02-05*01	TCRBJ02	TCRBJ02-05	01				5	4	7	0	2	5	39	51	53	62	66	1	In	VDJ
TCCACAAAGCTGGAGGACTCAGCCATGTACTTCTGTGCCAGCAGTGAAGGGGACCTCCTTCCCACAGATACGCAGTATTTTGGCCCA	CASSEGDLLPTDTQYF	2	1.257379244440812E-5	48	TCRBV02-01	TCRBV02	TCRBV02-01				01,03					TCRBD01,TCRBD02	TCRBD01-01,TCRBD02-01		TCRBJ02-03*01	TCRBJ02	TCRBJ02-03	01				1	8	0	7	0	2	33	-1	49	54	62	2	In	VDJ
ACTCTGACAGTGACCAGTGCCCATCCTGAAGACAGCAGCTTCTACATCTGCAGTGCTAGTGCGACCGGGGAGCTGTTTTTTGGAGAA	CSASATGELFF	6	3.772137733322436E-5	33	TCRBV20-01*04	TCRBV20	TCRBV20-01	04				TCRBD02-01	TCRBD02	TCRBD02-01				01,02	TCRBJ02-02*01	TCRBJ02	TCRBJ02-02	01				1	0	8	6	0	5	48	-1	61	-1	63	6	In	VDJ
GCAGAGCTTGGGGACTCGGCCATGTATCTCTGTGCCAGCAGCCTGCGCCGACTAGACGAGAACACCGGGGAGCTGTTTTTTGGAGAA	CASSLRRLDENTGELFF	2	1.257379244440812E-5	51	TCRBV11	TCRBV11				TCRBV11-01,TCRBV11-03		TCRBD02-01	TCRBD02	TCRBD02-01				01,02	TCRBJ02-02*01	TCRBJ02	TCRBJ02-02	01				5	4	2	8	7	1	30	42	49	55	59	2	In	VDJ
TCGGCCCAAAAGAACCCGACAGCTTTCTATCTCTGTGCCAGTAGGACTGGAAGGACAGGACTGAACACTGAAGCTTTCTTTGGACAA	CASRTGRTGLNTEAFF	2	1.257379244440812E-5	48	TCRBV19-01*01	TCRBV19	TCRBV19-01	01				TCRBD01-01*01	TCRBD01	TCRBD01-01	01				TCRBJ01-01*01	TCRBJ01	TCRBJ01-01	01				6	2	1	4	8	0	33	44	52	59	61	2	In	VDJ
ACCCTGCAGCCAGAAGACTCGGCCCTGTATCTCTGCGCCAGCAGCCAACCAGGGGGCGCGGGGAACACTGAAGCTTTCTTTGGACAA	CASSQPGGAGNTEAFF	7	4.400827355542842E-5	48	TCRBV04-03*01	TCRBV04	TCRBV04-03	01				TCRBD01-01*01	TCRBD01	TCRBD01-01	01				TCRBJ01-01*01	TCRBJ01	TCRBJ01-01	01				2	5	4	0	1	1	33	48	49	57	62	7	In	VDJ
NTGAAGATCCAGCCCTCAGAACCCAGGGACTCAGCTGTGTACTTCTGTGCCAGCAGGCCAGGGAACACTGAAGCTTTCTTTGGACAA	CASRPGNTEAFF	2	1.257379244440812E-5	36	TCRBV12-03/12-04*01	TCRBV12	TCRBV12-03/12-04	01				TCRBD01-01*01	TCRBD01	TCRBD01-01	01				TCRBJ01-01*01	TCRBJ01	TCRBJ01-01	01				6	0	4	4	2	1	45	56	58	-1	62	2	In	VDJ
ATCCGGTCCACAAAGCTGGAGGACTCAGCCATGTACTTCTGTGCCAGCAGTGAGTCTTGGAGGAACACTGAAGCTTTCTTTGGACAA	CASSESWRNTEAFF	3	1.886068866661218E-5	42	TCRBV02-01	TCRBV02	TCRBV02-01				01,03	TCRBD02-01*02	TCRBD02	TCRBD02-01	02				TCRBJ01-01*01	TCRBJ01	TCRBJ01-01	01				3	0	10	2	5	1	39	53	58	-1	62	3	In	VDJ
AACGCCTTGTTGCTGGGGGACTCGGCCCTGTATCTCTGTGCCAGCAGCCATGCCGGGACAGGGAAGCGGCCCCAGCATTTTGGTGAT	CASSHAGTGKRPQHF	2	1.257379244440812E-5	45	TCRBV05-05*01	TCRBV05	TCRBV05-05	01				TCRBD01-01*01	TCRBD01	TCRBD01-01	01				TCRBJ01-05*01	TCRBJ01	TCRBJ01-05	01				4	5	0	3	6	9	36	48	54	63	68	2	In	VDJ
GTGAACGCCTTGGAGCTGGACGACTCGGCCCTGTATCTCTGTGCCAGCAGCCTAGACAGGGGCAATCAGCCCCAGCATTTTGGTGAT	CASSLDRGNQPQHF	2	1.257379244440812E-5	42	TCRBV05-04*01	TCRBV05	TCRBV05-04	01				TCRBD01-01*01	TCRBD01	TCRBD01-01	01				TCRBJ01-05*01	TCRBJ01	TCRBJ01-05	01				4	0	2	3	3	2	39	51	54	-1	61	2	In	VDJ
CTGAATGTGAACGCCTTGTTGCTGGGGGACTCGGCCCTCTATCTCTGTGCCAGCAGCTATGGGAAGGCAAATCTCCACTTTGGGAAT	CASSYGKANLHF	2	1.257379244440812E-5	36	TCRBV05-06*01	TCRBV05	TCRBV05-06	01								TCRBD01,TCRBD02	TCRBD01-01,TCRBD02-01		TCRBJ01-06*01	TCRBJ01	TCRBJ01-06	01				3	8	0	8	2	16	45	58	60	64	72	2	In	VDJ
GCCTTGTTGCTGGGGGACTCGGCCCTGTATCTCTGTGCCAGCACCCCGGGAATTTCAGGGGGCTTTTATGGCTACACCTTCGGTTCG	CASTPGISGGFYGYTF	3	1.886068866661218E-5	48	TCRBV05-05*01	TCRBV05	TCRBV05-05	01				TCRBD01-01*01	TCRBD01	TCRBD01-01	01				TCRBJ01-02*01	TCRBJ01	TCRBJ01-02	01				6	3	4	0	12	5	33	43	55	63	66	3	In	VDJ
TCGCCCAGCCCCAACCAGACCTCTCTGTACTTCTGTGCCAGCAGTTTAACTGCGGCAGGGTGGGGCTATGGCTACACCTTCGGTTCG	CASSLTAAGWGYGYTF	2	1.257379244440812E-5	48	TCRBV27-01*01	TCRBV27	TCRBV27-01	01				TCRBD01-01*01	TCRBD01	TCRBD01-01	01				TCRBJ01-02*01	TCRBJ01	TCRBJ01-02	01				2	5	4	3	7	4	33	48	55	60	65	2	In	VDJ
ACATCAATTCCCTGGAGCTTGGTGACTCTGCTGTGTATTTCTGTGCCAGCAGCCAAGTTCCTTAACTATGGCTACACCTTCGGTTCG		2	1.257379244440812E-5	40	TCRBV03-01/03-02*01	TCRBV03	TCRBV03-01/03-02	01				TCRBD02-01	TCRBD02	TCRBD02-01				01,02	TCRBJ01-02*01	TCRBJ01	TCRBJ01-02	01				1	0	4	10	3	1	41	57	60	-1	62	2	Out	VDJ
CTCCTCACTCTGGAGTCCGCTACCAGCTCCCAGACATCTGTGTACTTCTGTGCCACTGGACAGCCTCGGGGCTACACCTTCGGTTCG	CATGQPRGYTF	2	1.257379244440812E-5	33	TCRBV10-03*01	TCRBV10	TCRBV10-03	01				TCRBD01-01*01	TCRBD01	TCRBD01-01	01				TCRBJ01-02*01	TCRBJ01	TCRBJ01-02	01				10	6	1	5	2	8	48	55	57	63	69	2	In	VDJ
AGAACCCAGGGACTCAGCTGTGTACTTCTGTGCCAGCAGTCTCTCGGGGGCTATGAGGCGGGAGCTTACGAGCAGTACTTCGGGCCG		1	6.28689622220406E-6	53	TCRBV12	TCRBV12				TCRBV12-03/12-04,TCRBV12-04		TCRBD02-01*02	TCRBD02	TCRBD02-01	02				TCRBJ02-07*01	TCRBJ02	TCRBJ02-07	01				5	2	7	2	17	4	28	40	57	64	66	1	Out	VDJ
GATCCAGCGCACAGAGCAGGAGGACTCGGCCGTGTATCTCTGTGCCAGCAGCTTAATCGGGGAAGCTACGAGCAGTACTTCGGGCCG		4	2.514758488881624E-5	41	TCRBV07-02	TCRBV07	TCRBV07-02				01,02	TCRBD02-01*01	TCRBD02	TCRBD02-01	01				TCRBJ02-07*01	TCRBJ02	TCRBJ02-07	01				2	3	8	3	2	3	40	55	57	62	65	4	Out	VDJ
CTCAAGATCCAGCCTGCAGAGCTTGGGGACTCGGCCATGTATCTCTGTGCCAGCAGCCCGCGGTCCTACGAGCAGTACTTCGGGCCG	CASSPRSYEQYF	1	6.28689622220406E-6	36	TCRBV11-01*01	TCRBV11	TCRBV11-01	01				TCRBD02-01	TCRBD02	TCRBD02-01				01,02	TCRBJ02-07*01	TCRBJ02	TCRBJ02-07	01				5	0	7	5	2	1	45	57	59	-1	63	1	In	VDJ
ATCCAGCGCACAGAGCAGGGGGACTCGGCCATGTATCTCTGTGCCAGCAGCTTAGGAGCGGAGTCCTACGAGCAGTACTTCGGGCCG	CASSLGAESYEQYF	6	3.772137733322436E-5	42	TCRBV07-09*01	TCRBV07	TCRBV07-09	01				TCRBD02-01	TCRBD02	TCRBD02-01				01,02	TCRBJ02-07*01	TCRBJ02	TCRBJ02-07	01				1	2	6	5	1	1	39	55	56	61	63	6	In	VDJ
TCCAGTCCACGGAGTCAGGGGACACAGCACTGTATTTCTGTGCCAGCAGCCTTCGGACCGCACTCCTACGAGCAGTACTTCGGGCCG		1	6.28689622220406E-6	43	TCRBV21-01*01	TCRBV21	TCRBV21-01	01								TCRBD01,TCRBD02	TCRBD01-01,TCRBD02-01		TCRBJ02-07*01	TCRBJ02	TCRBJ02-07	01				5	4	1	7	4	0	38	50	54	58	62	1	Out	VDJ
AGCTCCTTGGAGCTGGGGGACTCAGCCCTGTACTTCTGTGCCAGCAGCTCTACTAGCGGGAGGGCCGACGAGCAGTACTTCGGGCCG	CASSSTSGRADEQYF	2	1.257379244440812E-5	45	TCRBV13-01*01	TCRBV13	TCRBV13-01	01				TCRBD02-01*02	TCRBD02	TCRBD02-01	02				TCRBJ02-07*01	TCRBJ02	TCRBJ02-07	01				4	3	3	0	2	5	36	49	51	64	67	2	In	VDJ
GCCTTGGAGCTGGACGACTCGGCCCTGTATCTCTGTGCCAGCAGCTCGGGGACAGGGGTTCGTGTCCACGAGCAGTACTTCGGGCCG	CASSSGTGVRVHEQYF	1	6.28689622220406E-6	48	TCRBV05-04*01	TCRBV05	TCRBV05-04	01				TCRBD01-01*01	TCRBD01	TCRBD01-01	01				TCRBJ02-07*01	TCRBJ02	TCRBJ02-07	01				3	9	0	2	2	5	33	46	48	58	67	1	In	VDJ
CTGGAGTCCGCCAGCACCAACCAGACATCTATGTACCTCTGTGCCAGCAGTCTCCGGGCAGGGAGGAACGAGCAGTACTTCGGGCCG	CASSLRAGRNEQYF	1	6.28689622220406E-6	42	TCRBV28-01*01	TCRBV28	TCRBV28-01	01				TCRBD02-01*02	TCRBD02	TCRBD02-01	02				TCRBJ02-07*01	TCRBJ02	TCRBJ02-07	01				5	1	9	1	9	5	39	51	60	66	67	1	In	VDJ
TTCATCCTGAGTTCTAAGAAGCTCCTTCTCAGTGACTCTGGCTTCTATCTCTGTGCCTGGGGTGGAAACACCATATATTTTGGAGAG	CAWGGNTIYF	7	4.400827355542842E-5	30	TCRBV30-01*05	TCRBV30	TCRBV30-01	05											TCRBJ01-03*01	TCRBJ01	TCRBJ01-03	01				3	0	0	0	0	3	51	-1	-1	-1	62	7	In	VJ
CTGCTCCCTCCCAGACATCTGTGTACTTCTGTGCCAGCAGTTACTCGAAATTGCAGGCCAGCTGGAAACACCATATATTTTGGAGAG		5	3.1434481111020303E-5	52	TCRBV06	TCRBV06				TCRBV06-05,TCRBV06-06		TCRBD01-01*01	TCRBD01	TCRBD01-01	01				TCRBJ01-03*01	TCRBJ01	TCRBJ01-03	01				0	4	4	4	7	2	29	46	53	57	61	5	Out	VDJ
TCTCTGGAGCTGGGGGACTCAGCTTTGTATTTCTGTGCCAGCAGCGTTTCGGGACAGGGGGCCGGAAACACCATATATTTTGGAGAG	CASSVSGQGAGNTIYF	8	5.029516977763248E-5	48	TCRBV09-01*01	TCRBV09	TCRBV09-01	01				TCRBD01-01*01	TCRBD01	TCRBD01-01	01				TCRBJ01-03*01	TCRBJ01	TCRBJ01-03	01				2	1	0	0	3	4	33	47	50	62	63	8	In	VDJ
ACAGAGCAGGGGGACTCGGCCATGTATCTCTGTGCCAGCAGCGCTACCGGACAGCCCTCTGGGGCCAACGTCCTGACTTTCGGGGCC	CASSATGQPSGANVLTF	3	1.886068866661218E-5	51	TCRBV07-09*01	TCRBV07	TCRBV07-09	01				TCRBD01-01*01	TCRBD01	TCRBD01-01	01				TCRBJ02-06*01	TCRBJ02	TCRBJ02-06	01				5	2	1	5	6	0	30	42	48	54	56	3	In	VDJ
TCAGAACCCAGGGACTCAGCTGTGTACTTCTGTGCCAGCAGTCTACGGGGAGCGGGATATGGGGCCAACGTCCTGACTTTCGGGGCC	CASSLRGAGYGANVLTF	2	1.257379244440812E-5	51	TCRBV12	TCRBV12				TCRBV12-03/12-04,TCRBV12-04		TCRBD02-01*02	TCRBD02	TCRBD02-01	02				TCRBJ02-06*01	TCRBJ02	TCRBJ02-06	01				5	2	6	3	8	3	30	42	50	57	59	2	In	VDJ
GCCCAAAAGAACCCGACAGCTTTCTATCTCTGTGCCAGTAGTAGACTGCACGCCGGGACAGGGGCCAATGAGCAGTTCTTCGGGCCA	CASSRLHAGTGANEQFF	5	3.1434481111020303E-5	51	TCRBV19-01*01	TCRBV19	TCRBV19-01	01				TCRBD01-01*01	TCRBD01	TCRBD01-01	01				TCRBJ02-01*01	TCRBJ02	TCRBJ02-01	01				4	1	0	2	11	6	30	43	54	64	65	5	In	VDJ
GGCCTGGGGGACGCAGCCATGTACCTGTGTGCCACTAGCGAACGACTAGCGGGAGGTAGCTCCTACAATGAGCAGTTCTTCGGGCCA	CATSERLAGGSSYNEQFF	4	2.514758488881624E-5	54	TCRBV15-01*02	TCRBV15	TCRBV15-01	02				TCRBD02-01*02	TCRBD02	TCRBD02-01	02				TCRBJ02-01*01	TCRBJ02	TCRBJ02-01	01				5	3	2	1	4	0	27	39	43	56	59	4	In	VDJ
CCCCTGACCCTGGAGTCTGCCAGGCCCTCACATACCTCTCAGTACCTCTGTGCCAGCAGTGAAGGATTTGCCCAGTACTTCGGGCCA	CASSEGFAQYF	8	5.029516977763248E-5	33	TCRBV25-01*01	TCRBV25	TCRBV25-01	01								TCRBD01,TCRBD02	TCRBD01-01,TCRBD02-01		TCRBJ02-05*01	TCRBJ02	TCRBJ02-05	01				2	4	1	8	0	9	48	-1	63	66	70	8	In	VDJ
CTCAAGATCCAGCCTGCAGAGCTTGGGGACTCGGCCGTGTATCTCTGTGCCAGCAGCTTACGCGTTGGGACCCAGTACTTCGGGCCA	CASSLRVGTQYF	1	6.28689622220406E-6	36	TCRBV11-03*01	TCRBV11	TCRBV11-03	01				TCRBD02-01	TCRBD02	TCRBD02-01				01,02	TCRBJ02-05*01	TCRBJ02	TCRBJ02-05	01				2	4	7	6	1	7	45	60	61	64	68	1	In	VDJ
CCTTGTTGCTGGGGGACTCGGCCCTGTATCTCTGTGCCAGCAGCTTGGAGGAGCGGGAGCGAGGGAGAGACCCAGTACTTCGGGCCA		1	6.28689622220406E-6	49	TCRBV05-05*01	TCRBV05	TCRBV05-05	01				TCRBD02-01*02	TCRBD02	TCRBD02-01	02				TCRBJ02-05*01	TCRBJ02	TCRBJ02-05	01				0	6	6	2	3	4	32	48	51	59	65	1	Out	VDJ
ATTCTGGAGTCCGCCAGCACCAACCAGACATCTATGTACCTCTGTGCCAGCAGGGACAGGGAGGAAGAGACCCAGTACTTCGGGCCA	CASRDREEETQYF	13	8.172965088865278E-5	39	TCRBV28-01*01	TCRBV28	TCRBV28-01	01				TCRBD01-01*01	TCRBD01	TCRBD01-01	01				TCRBJ02-05*01	TCRBJ02	TCRBJ02-05	01				6	3	1	3	0	3	42	-1	53	61	64	13	In	VDJ
CAGGCTGGAGTCGGCTGCTCCCTCCCAGACATCTGTGTACTTCTGTGCCAGCAGTTAGAGACACCAGATACGCAGTATTTTGGCCCA		9	5.658206599983654E-5	38	TCRBV06-01*01	TCRBV06	TCRBV06-01	01				TCRBD01-01*01	TCRBD01	TCRBD01-01	01				TCRBJ02-03*01	TCRBJ02	TCRBJ02-03	01				5	1	2	6	4	4	43	55	59	63	64	9	Out	VDJ
AAGCTCCTTCTCAGTGACTCTGGCTTCTATCTCTGTGCCTGGAGTGTACGGGGTAGGAGGAAAGGCGGGGAGCTGTTTTTTGGAGAA	CAWSVRGRRKGGELFF	2	1.257379244440812E-5	48	TCRBV30-01*01	TCRBV30	TCRBV30-01	01				TCRBD02-01	TCRBD02	TCRBD02-01				01,02	TCRBJ02-02*01	TCRBJ02	TCRBJ02-02	01				0	12	8	3	1	7	33	47	48	53	65	2	In	VDJ
AAGATCCAGCGCACAGAGCAGCGGGACTCGGCCATGTATCGCTGTGCCAGCAGCACGGAGATAGCCGGGGAGCTGTTTTTTGGAGAA	CASSTEIAGELFF	11	6.915585844424466E-5	39	TCRBV07-06*01	TCRBV07	TCRBV07-06	01				TCRBD02-01*02	TCRBD02	TCRBD02-01	02				TCRBJ02-02*01	TCRBJ02	TCRBJ02-02	01				5	4	10	2	2	6	42	54	56	60	64	11	In	VDJ
TCCCTGGAGCTTGGTGACTCTGCTGTGTATTTCTGTGCCAGCAGCCAAGATTCCGAGAGGGACACCGGGGAGCTGTTTTTTGGAGAA	CASSQDSERDTGELFF	3	1.886068866661218E-5	48	TCRBV03-01/03-02*01	TCRBV03	TCRBV03-01/03-02	01				TCRBD02-01*02	TCRBD02	TCRBD02-01	02				TCRBJ02-02*01	TCRBJ02	TCRBJ02-02	01				0	0	11	0	6	3	33	50	56	-1	61	3	In	VDJ
TTGGCGTCTGCTGTACCCTCTCAGACATCTGTGTACTTCTGTGCCAGCAGTGAAGGGACGGACACCGGGGAGCTGTTTTTTGGAGAA	CASSEGTDTGELFF	5	3.1434481111020303E-5	42	TCRBV06-04*01	TCRBV06	TCRBV06-04	01								TCRBD01,TCRBD02	TCRBD01-01,TCRBD02-01		TCRBJ02-02*01	TCRBJ02	TCRBJ02-02	01				3	2	0	7	1	3	39	53	54	59	61	5	In	VDJ
AAGATCCGGTCCACAAAGCTGGAGGACTCAGCCATGTACTTCTGTGCCAGCAGTCAAGGGGGCTTCACTGAAGCTTTCTTTGGACAA	CASSQGGFTEAFF	4	2.514758488881624E-5	39	TCRBV02-01	TCRBV02	TCRBV02-01				01,03	TCRBD01-01*01	TCRBD01	TCRBD01-01	01				TCRBJ01-01*01	TCRBJ01	TCRBJ01-01	01				1	2	7	0	0	4	42	-1	58	63	65	4	In	VDJ
AAGATCCGGTCCACAAAGCTGGAGGACTCAGCCATGTACTTCTGTGCCAGCAGCGAACAGCGTCCCACTGAAGCTTTCTTTGGACAA	CASSEQRPTEAFF	14	8.801654711085684E-5	39	TCRBV02-01	TCRBV02	TCRBV02-01				01,03	TCRBD02-01	TCRBD02	TCRBD02-01				01,02	TCRBJ01-01*01	TCRBJ01	TCRBJ01-01	01				2	3	6	6	1	4	42	57	58	62	65	14	In	VDJ
GAGATGAATGTGAGCACCTTGGAGCTGGGGGACTCGGCCCTTTATCTTTGCGCCAGCAGCTTGGGCGAAAAACTGTTTTTTGGCAGT	CASSLGEKLFF	3	1.886068866661218E-5	33	TCRBV05-01*01	TCRBV05	TCRBV05-01	01								TCRBD01,TCRBD02	TCRBD01-01,TCRBD02-01		TCRBJ01-04*01	TCRBJ01	TCRBJ01-04	01				0	0	10	0	0	8	48	-1	64	-1	66	3	In	VDJ
GAGCTGAATGTGAACGCCTTGTTGCTGGGGGACTCGGCCCTCTATCTCTGTGCCAGCAGCTTGGATCAGCCCCAGCATTTTGGTGAT	CASSLDQPQHF	2	1.257379244440812E-5	33	TCRBV05-06*01	TCRBV05	TCRBV05-06	01											TCRBJ01-05*01	TCRBJ01	TCRBJ01-05	01				0	0	0	0	0	5	48	-1	-1	-1	64	2	In	VJ
ATCCGGTCCACAAAGCTGGAGGACTCAGCCATGTACTTCTGTGCCAGCAGTCTTTGGACGGTTAATCAGCCCCAGCATTTTGGTGAT	CASSLWTVNQPQHF	2	1.257379244440812E-5	42	TCRBV02-01	TCRBV02	TCRBV02-01				01,03					TCRBD01,TCRBD02	TCRBD01-01,TCRBD02-01		TCRBJ01-05*01	TCRBJ01	TCRBJ01-05	01				5	4	1	7	4	4	39	51	55	59	63	2	In	VDJ
ATTCTGGAGTCCGCCAGCACCAACCAGACATCTATGTACCTCTGTGCCAGCAGGGGGACAGGGGTCGGGACCCAGCATTTTGGTGAT	CASRGTGVGTQHF	2	1.257379244440812E-5	39	TCRBV28-01*01	TCRBV28	TCRBV28-01	01				TCRBD01-01*01	TCRBD01	TCRBD01-01	01				TCRBJ01-05*01	TCRBJ01	TCRBJ01-05	01				6	6	0	2	1	11	42	53	54	64	70	2	In	VDJ
NTGTCGGCTGCTCCCTCCCAGACATCTGTGTACTTCTGTGCCAGCACCCAATGGCAGGGTGCAAATTCACCCCTCCACTTTGGGAAT	CASTQWQGANSPLHF	6	3.772137733322436E-5	45	TCRBV06-05*01	TCRBV06	TCRBV06-05	01				TCRBD01-01*01	TCRBD01	TCRBD01-01	01				TCRBJ01-06*01	TCRBJ01	TCRBJ01-06	01				7	4	4	3	8	7	36	46	54	59	63	6	In	VDJ
ACTGTGACATCGGCCCAAAAGAACCCGACAGCTTTCTATCTCTGTGCCAGTAGTACCAGGGGAGGCGGTGGCTACACCTTCGGTTCG	CASSTRGGGGYTF	2	1.257379244440812E-5	39	TCRBV19-01*01	TCRBV19	TCRBV19-01	01								TCRBD01,TCRBD02	TCRBD01-01,TCRBD02-01		TCRBJ01-02*01	TCRBJ01	TCRBJ01-02	01				4	6	4	2	1	7	42	55	56	62	68	2	In	VDJ
GCCCTGCAGCCAGAAGACTCAGCCCTGTATCTCTGCGCCAGCAGCCATGAGTACACAGGAGGCAGAGGTGGCTACACCTTCGGTTCG	CASSHEYTGGRGGYTF	2	1.257379244440812E-5	48	TCRBV04-01*01	TCRBV04	TCRBV04-01	01								TCRBD01,TCRBD02	TCRBD01-01,TCRBD02-01		TCRBJ01-02*01	TCRBJ01	TCRBJ01-02	01				3	9	3	4	7	7	33	47	54	59	68	2	In	VDJ
CTGATTCTGGAGTCCGCCAGCACCAACCAGACATCTATGTACCTCTGTGCCAGCAGTTTAGCCAGGAGTGGCTACACCTTCGGTTCG	CASSLARSGYTF	2	1.257379244440812E-5	36	TCRBV28-01*01	TCRBV28	TCRBV28-01	01								TCRBD01,TCRBD02	TCRBD01-01,TCRBD02-01		TCRBJ01-02*01	TCRBJ01	TCRBJ01-02	01				2	2	4	4	2	7	45	60	62	66	68	2	In	VDJ
GTGAACGCCTTGGAGCTGGACGACTCGGCCCTGTATCTCTGTGCCAGCAGCGTTGTGGGGCGGGGCTATGGCTACACCTTCGGTTCG	CASSVVGRGYGYTF	2	1.257379244440812E-5	42	TCRBV05-04*01	TCRBV05	TCRBV05-04	01				TCRBD02-01*01	TCRBD02	TCRBD02-01	01				TCRBJ01-02*01	TCRBJ01	TCRBJ01-02	01				4	0	7	3	8	4	39	51	59	-1	65	2	In	VDJ
CCAGTCCACGGAGTCAGGGGACACAGCACTGTATTTCTGTGCCAGCAGCAAATTGAACGGCTGAACTATGGCTACACCTTCGGTTCG		2	1.257379244440812E-5	44	TCRBV21-01*01	TCRBV21	TCRBV21-01	01								TCRBD01,TCRBD02	TCRBD01-01,TCRBD02-01		TCRBJ01-02*01	TCRBJ01	TCRBJ01-02	01				2	2	9	0	6	2	37	52	58	61	63	2	Out	VDJ
ATCCGGTCCACAAAGCTGGAGGACTCAGCCATGTACTTCTGTGCCAGCAGCGGGGACAGGGCCAACTATGGCTACACCTTCGGTTCG	CASSGDRANYGYTF	2	1.257379244440812E-5	42	TCRBV02-01	TCRBV02	TCRBV02-01				01,03	TCRBD01-01*01	TCRBD01	TCRBD01-01	01				TCRBJ01-02*01	TCRBJ01	TCRBJ01-02	01				6	2	0	3	2	2	39	50	52	61	63	2	In	VDJ
ATTCTGGAGTCCGCCAGCACCAACCAGACATCTATGTACCTCTGTGCCAGCAGTTTCTGGCAGGGAGATGGCTACACCTTCGGTTCG	CASSFWQGDGYTF	2	1.257379244440812E-5	39	TCRBV28-01*01	TCRBV28	TCRBV28-01	01								TCRBD01,TCRBD02	TCRBD01-01,TCRBD02-01		TCRBJ01-02*01	TCRBJ01	TCRBJ01-02	01				3	2	4	3	4	6	42	56	60	65	67	2	In	VDJ
AGTTCATCCTGAGTTCTAAGAAGCTCCTTCTCAGTGACTCTGGCTTCTATCTCTGTGCCTGGATTGTGGGAGCAGTACTTCGGGCCG		1	6.28689622220406E-6	28	TCRBV30-01*01	TCRBV30	TCRBV30-01	01								TCRBD01,TCRBD02	TCRBD01-01,TCRBD02-01		TCRBJ02-07*01	TCRBJ02	TCRBJ02-07	01				0	0	0	10	0	7	53	-1	67	-1	69	1	Out	VDJ
GTGAGCACCTTGGAGCTGGGGGACTCGGCCCTTTATCTTTGCGCCAGCAGCGCGACAGGGGGCTGGAGGGAGCAGTACTTCGGGCCG	CASSATGGWREQYF	2	1.257379244440812E-5	42	TCRBV05-01*01	TCRBV05	TCRBV05-01	01				TCRBD01-01*01	TCRBD01	TCRBD01-01	01				TCRBJ02-07*01	TCRBJ02	TCRBJ02-07	01				4	6	2	0	2	7	39	51	53	63	69	2	In	VDJ
CTGGCAATCCTGTCCTCAGAACCGGGAGACACGGCACTGTATCTCTGCGCCAGCAGTTGACAGCTTTACGAGCAGTACTTCGGGCCG	CASS*QLYEQYF	9	5.658206599983654E-5	36	TCRBV23-01*01	TCRBV23	TCRBV23-01	01				TCRBD01-01*01	TCRBD01	TCRBD01-01	01				TCRBJ02-07*01	TCRBJ02	TCRBJ02-07	01				5	3	2	5	1	4	45	57	58	63	66	9	Stop	VDJ
ATCCTGAGTTCTAAGAAGCTCCTTCTCAGTGACTCTGGCTTCTATCTCTGTGCCTGGAGTGCGAATTACGAGCAGTACTTCGGGCCG	CAWSANYEQYF	1	6.28689622220406E-6	33	TCRBV30-01*01	TCRBV30	TCRBV30-01	01								TCRBD01,TCRBD02	TCRBD01-01,TCRBD02-01		TCRBJ02-07*01	TCRBJ02	TCRBJ02-07	01				1	2	2	8	1	4	48	61	62	64	66	1	In	VDJ
CTGAATGTGAACGCCTTGTTGCTGGGGGACTCGGCCCTCTATCTCTGTGCCAGCAGCTTCGGAGGCTACGAGCAGTACTTCGGGCCG	CASSFGGYEQYF	1	6.28689622220406E-6	36	TCRBV05-06*01	TCRBV05	TCRBV05-06	01				TCRBD02-01*02	TCRBD02	TCRBD02-01	02				TCRBJ02-07*01	TCRBJ02	TCRBJ02-07	01				2	0	10	1	1	3	45	59	60	-1	65	1	In	VDJ
GTGAACGCCTTGGAGCTGGACGACTCGGCCCTGTATCTCTGTGCCAGCAGCTTGGGGCAGTACTCGGACGAGCAGTACTTCGGGCCG	CASSLGQYSDEQYF	1	6.28689622220406E-6	42	TCRBV05-04*01	TCRBV05	TCRBV05-04	01								TCRBD01,TCRBD02	TCRBD01-01,TCRBD02-01		TCRBJ02-07*01	TCRBJ02	TCRBJ02-07	01				0	7	4	5	2	5	39	55	57	60	67	1	In	VDJ
CTACACGCCCTGCAGCCAGAAGACTCAGCCCTGTATCTCTGCGCCAGCAGCCAACCGCGGGAGGGCAACGAGCAGTACTTCGGGCCG	CASSQPREGNEQYF	9	5.658206599983654E-5	42	TCRBV04-01*01	TCRBV04	TCRBV04-01	01				TCRBD02-01*02	TCRBD02	TCRBD02-01	02				TCRBJ02-07*01	TCRBJ02	TCRBJ02-07	01				2	2	7	0	2	5	39	54	56	65	67	9	In	VDJ
CAGCGCACAGAGCAGGGGGACTCGGCCATGTATCTCTGTGCCAGCAGCTTAGGGAATACTGGGGCCAACGTCCTGACTTTCGGGGCC	CASSLGNTGANVLTF	18	1.1316413199967308E-4	45	TCRBV07-09*01	TCRBV07	TCRBV07-09	01								TCRBD01,TCRBD02	TCRBD01-01,TCRBD02-01		TCRBJ02-06*01	TCRBJ02	TCRBJ02-06	01				1	3	1	8	0	2	36	-1	52	55	58	18	In	VDJ
NNNNNNNNNNNNNNNNNNCACTCTCAAGATCCAGCCTGCAGAGCTTGGGGACTCGGCCGTGTATCTCTGCGTCAGTACTTCGGCGCC		1	6.28689622220406E-6	14	TCRBV11-03*01	TCRBV11	TCRBV11-03	01				TCRBD02-01	TCRBD02	TCRBD02-01				01,02	TCRBJ02-04*01	TCRBJ02	TCRBJ02-04	01				15	0	8	6	0	12	67	-1	69	-1	71	1	Out	VDJ
TCTGCTGTACCCTCTCAGACATCTGTGTACTTCTGTGCCAGCAGAGACCCACGGACTAGCGGGTGGTTTGAGCAGTTCTTCGGGCCA	CASRDPRTSGWFEQFF	2	1.257379244440812E-5	48	TCRBV06-04*01	TCRBV06	TCRBV06-04	01				TCRBD02-01	TCRBD02	TCRBD02-01				01,02	TCRBJ02-01*01	TCRBJ02	TCRBJ02-01	01				2	5	1	4	4	9	33	48	52	63	68	2	In	VDJ
CACACCCTGCAGCCAGAAGACTCGGCCCTGTATCTCTGTGCCAGCAGCCAAGACGACAGGGGGCTCAATGAGCAGTTCTTCGGGCCA	CASSQDDRGLNEQFF	2	1.257379244440812E-5	45	TCRBV04-02*01	TCRBV04	TCRBV04-02	01				TCRBD01-01*01	TCRBD01	TCRBD01-01	01				TCRBJ02-01*01	TCRBJ02	TCRBJ02-01	01				0	1	2	0	1	6	36	53	54	64	65	2	In	VDJ
CCCTGATCCTGGAGTCGCCCAGCCCCAACCAGACCTCTCTGTACTTCTGTGCCAGCAGTTGAGTACAATGAGCAGTTCTTCGGGCCA		2	1.257379244440812E-5	34	TCRBV27-01*01	TCRBV27	TCRBV27-01	01				TCRBD02-01*02	TCRBD02	TCRBD02-01	02				TCRBJ02-01*01	TCRBJ02	TCRBJ02-01	01				4	0	11	2	0	4	47	-1	60	-1	63	2	Out	VDJ
AATGTGAACGCCTTGTTGCTGGGGGACTCGGCCCTGTATCTCTGTGCCAGCAGCTTGGGACAGTACAATGAGCAGTTCTTCGGGCCA	CASSLGQYNEQFF	3	1.886068866661218E-5	39	TCRBV05-05*01	TCRBV05	TCRBV05-05	01				TCRBD01-01*01	TCRBD01	TCRBD01-01	01				TCRBJ02-01*01	TCRBJ02	TCRBJ02-01	01				0	0	2	5	0	4	42	-1	58	-1	63	3	In	VDJ
AAGATCCAGCCCTCAGAACCCAGGGACTCAGCTGTGTACTTCTGTGCCAGCAGTTCCACCCGGACCTGGGAGCAGTTCTTCGGGCCA	CASSSTRTWEQFF	2	1.257379244440812E-5	39	TCRBV12-03/12-04*01	TCRBV12	TCRBV12-03/12-04	01								TCRBD01,TCRBD02	TCRBD01-01,TCRBD02-01		TCRBJ02-01*01	TCRBJ02	TCRBJ02-01	01				4	4	1	7	6	10	42	55	61	65	69	2	In	VDJ
TCTGAGCTGAATGTGAACGCCTTGTTGCTGGGGGACTCGGCCCTCTATCTCTGTGCCAGCACCCGGGCAGAGCAGTTCTTCGGGCCA	CASTRAEQFF	2	1.257379244440812E-5	30	TCRBV05-06*01	TCRBV05	TCRBV05-06	01								TCRBD01,TCRBD02	TCRBD01-01,TCRBD02-01		TCRBJ02-01*01	TCRBJ02	TCRBJ02-01	01				6	1	8	0	3	10	51	61	64	68	69	2	In	VDJ
AACCTGAGCTCTCTGGAGCTGGGGGACTCAGCTTTGTATTTCTGTGCCAGCAGCGAGCAGGGGTGGGAGACCCAGTACTTCGGGCCA	CASSEQGWETQYF	3	1.886068866661218E-5	39	TCRBV09-01*01	TCRBV09	TCRBV09-01	01				TCRBD01-01*01	TCRBD01	TCRBD01-01	01				TCRBJ02-05*01	TCRBJ02	TCRBJ02-05	01				3	3	4	2	2	5	42	55	57	63	66	3	In	VDJ
AACATGAGCTCCTTGGAGCTGGGGGACTCAGCCCTGTACTTCTGTGCCAGCGGACCGGGATACCAAGAGACCCAGTACTTCGGGCCA	CASGPGYQETQYF	1	6.28689622220406E-6	39	TCRBV13-01*01	TCRBV13	TCRBV13-01	01				TCRBD02-01*02	TCRBD02	TCRBD02-01	02				TCRBJ02-05*01	TCRBJ02	TCRBJ02-05	01				8	1	8	3	4	0	42	51	55	60	61	1	In	VDJ
GCAGAGCTTGGGGACTCGGCCATGTATCTCTGTGCCAGCAGCGGACCTCGACTAGCGGGAGGTAAAGAGACCCAGTACTTCGGGCCA	CASSGPRLAGGKETQYF	4	2.514758488881624E-5	51	TCRBV11	TCRBV11				TCRBV11-01,TCRBV11-03		TCRBD02-01*02	TCRBD02	TCRBD02-01	02				TCRBJ02-05*01	TCRBJ02	TCRBJ02-05	01				5	2	2	1	7	3	30	42	49	62	64	4	In	VDJ
AAGAAGCTCCTTCTCAGTGACTCTGGCTTCTATCTCTGTGCCTGGAGGCTCGGACCCATGGTCACAGATACGCAGTATTTTGGCCCA	CAWRLGPMVTDTQYF	3	1.886068866661218E-5	45	TCRBV30-01*01	TCRBV30	TCRBV30-01	01								TCRBD01,TCRBD02	TCRBD01-01,TCRBD02-01		TCRBJ02-03*01	TCRBJ02	TCRBJ02-03	01				3	7	1	7	4	2	36	47	51	55	62	3	In	VDJ
TCGGCTGCTCCCTCCCAGACATCTGTGTACTTCTGTGCCAGCAGTTACTCGTCCGTGTCTAGCACAGATACGCAGTATTTTGGCCCA	CASSYSSVSSTDTQYF	6	3.772137733322436E-5	48	TCRBV06-05*01	TCRBV06	TCRBV06-05	01				TCRBD02-01	TCRBD02	TCRBD02-01				01,02	TCRBJ02-03*01	TCRBJ02	TCRBJ02-03	01				0	0	4	10	8	0	33	50	58	-1	60	6	In	VDJ
ATTCTGGAGTCCGCCAGCACCAACCAGACATCTATGTACCTCTGTGCCAGTCTTACACGGCACACCGGGGAGCTGTTTTTTGGAGAA	CASLTRHTGELFF	2	1.257379244440812E-5	39	TCRBV28-01*01	TCRBV28	TCRBV28-01	01								TCRBD01,TCRBD02	TCRBD01-01,TCRBD02-01		TCRBJ02-02*01	TCRBJ02	TCRBJ02-02	01				9	4	3	6	4	3	42	50	54	57	61	2	In	VDJ
CCCAGGGACTCAGCTGTGTACTTCTGTGCCAGCAGTCCCCTAGCGGGACCACTGGGGTCGAACACCGGGGAGCTGTTTTTTGGAGAA	CASSPLAGPLGSNTGELFF	2	1.257379244440812E-5	57	TCRBV12	TCRBV12				TCRBV12-03/12-04,TCRBV12-04		TCRBD02-01*02	TCRBD02	TCRBD02-01	02				TCRBJ02-02*01	TCRBJ02	TCRBJ02-02	01				5	10	4	3	3	0	24	36	39	48	58	2	In	VDJ
CTGAATGTGAACGCCTTGTTGCTGGGGGACTCGGCCCTCTATCTCTGTGCCAGCAGCCGGGCGGGGGCTGAAGCTTTCTTTGGACAA	CASSRAGAEAFF	2	1.257379244440812E-5	36	TCRBV05-06*01	TCRBV05	TCRBV05-06	01				TCRBD02-01*01	TCRBD02	TCRBD02-01	01				TCRBJ01-01*01	TCRBJ01	TCRBJ01-01	01				4	0	7	2	3	6	45	57	60	-1	67	2	In	VDJ
ATGTGAACGCCTTGGAGCTGGACGACTCGGCCCTGTATCTCTGTGCCAGCAGCCCTGGACAGGTCCACTGAAGCTTTCTTTGGACAA		3	1.886068866661218E-5	40	TCRBV05-04*01	TCRBV05	TCRBV05-04	01				TCRBD01-01*01	TCRBD01	TCRBD01-01	01				TCRBJ01-01*01	TCRBJ01	TCRBJ01-01	01				4	2	1	4	3	4	41	53	56	63	65	3	Out	VDJ
GCTGCTCCCTCCCAGACATCTGTATACTTCTGTGCCAGCAGTTATGGGGTGGACAGGGGGTTCGACACTGAAGCTTTCTTTGGACAA	CASSYGVDRGFDTEAFF	11	6.915585844424466E-5	51	TCRBV06-09*01	TCRBV06	TCRBV06-09	01				TCRBD01-01*01	TCRBD01	TCRBD01-01	01				TCRBJ01-01*01	TCRBJ01	TCRBJ01-01	01				2	4	1	1	5	3	30	45	50	60	64	11	In	VDJ
GACATCCGCTCACCAGGCCTGGGGGACGCAGCCATGTACCTGTGTGCCACCAGCAGACCTGGCAATCAGCCCCAGCATTTTGGTGAT	CATSRPGNQPQHF	12	7.544275466644872E-5	39	TCRBV15-01*02	TCRBV15	TCRBV15-01	02				TCRBD02-01	TCRBD02	TCRBD02-01				01,02	TCRBJ01-05*01	TCRBJ01	TCRBJ01-05	01				2	1	4	10	1	2	42	57	58	60	61	12	In	VDJ
CTGGAGTCCGCCAGCACCAACCAGACATCTATGTACCTCTGTGCCAGCAGCCCGGACAGGGTGGCACAGCCCCAGCATTTTGGTGAT	CASSPDRVAQPQHF	2	1.257379244440812E-5	42	TCRBV28-01*01	TCRBV28	TCRBV28-01	01				TCRBD01-01*01	TCRBD01	TCRBD01-01	01				TCRBJ01-05*01	TCRBJ01	TCRBJ01-05	01				6	5	1	3	3	7	39	50	53	61	66	2	In	VDJ
ATCCAGCCTGCAGAGCTTGGGGACTCGGCCGTGTATCTCTGTGCCAGCAGCTTGGGACAGCTTAATTCACCCCTCCACTTTGGGAAT	CASSLGQLNSPLHF	2	1.257379244440812E-5	42	TCRBV11-03*01	TCRBV11	TCRBV11-03	01				TCRBD01-01*01	TCRBD01	TCRBD01-01	01				TCRBJ01-06*01	TCRBJ01	TCRBJ01-06	01				3	2	0	5	0	6	39	-1	53	60	62	2	In	VDJ
CAGCCAGAAGACTCGGCCCTGTATCTCTGTGCCAGCAGCCAAGTTAGTATACCGGTACAGTCAGGAGGTACCCTCCACTTTGGGAAT	CASSQVSIPVQSGGTLHF	9	5.658206599983654E-5	54	TCRBV04-02*01	TCRBV04	TCRBV04-02	01				TCRBD02-01*02	TCRBD02	TCRBD02-01	02				TCRBJ01-06*01	TCRBJ01	TCRBJ01-06	01				1	2	10	1	20	14	27	43	63	68	70	9	In	VDJ
NNNNNNNNNNNNNNTGTCGGCTGCTCCCTCCCAGACATCTGTGTACTTCTGTGCCAGCCCTAACTATCGCTCTCCACCTTCGGTTCG		2	1.257379244440812E-5	32	TCRBV06-05*01	TCRBV06	TCRBV06-05	01				TCRBD02-01	TCRBD02	TCRBD02-01				01,02	TCRBJ01-02*01	TCRBJ01	TCRBJ01-02	01				8	8	3	9	4	13	49	58	62	66	74	2	Out	VDJ
ATTCTGGAGTCCGCCAGCACCAACCAGACATCTATGTACCTCTGTGCCAGCAGTTTCCGGGACAGCTATGGCTACACCTTCGGTTCG	CASSFRDSYGYTF	2	1.257379244440812E-5	39	TCRBV28-01*01	TCRBV28	TCRBV28-01	01				TCRBD01-01*01	TCRBD01	TCRBD01-01	01				TCRBJ01-02*01	TCRBJ01	TCRBJ01-02	01				3	0	0	5	2	4	42	56	58	-1	65	2	In	VDJ
AGATCCAGCCTGCAGAGCTTGGGGACTCGGCCGTGTATCTCTGTGCCAGCAGCTTGCCGCGGGGACTATGGCTACACCTTCGGTTCG		1	6.28689622220406E-6	40	TCRBV11-03*01	TCRBV11	TCRBV11-03	01				TCRBD02-01*01	TCRBD02	TCRBD02-01	01				TCRBJ01-02*01	TCRBJ01	TCRBJ01-02	01				3	0	7	3	3	3	41	55	58	-1	64	1	Out	VDJ
ACAGTGACCAGTGCCCATCCTGAAGACAGCAGCTTCTACATCTGCAGTGCTATAAGGACAGTCAACTATGGCTACACCTTCGGTTCG	CSAIRTVNYGYTF	2	1.257379244440812E-5	39	TCRBV20	TCRBV20				TCRBV20-01,TCRBV20-or09_02		TCRBD01-01*01	TCRBD01	TCRBD01-01	01				TCRBJ01-02*01	TCRBJ01	TCRBJ01-02	01				4	2	1	5	3	2	42	52	55	61	63	2	In	VDJ
CAGCCCTCAGAACCCAGGGACTCAGCTGTGTACTTCTGTGCCAGCAGTCTCCGGGGGAGGGGAAACTATGGCTACACCTTCGGTTCG	CASSLRGRGNYGYTF	1	6.28689622220406E-6	45	TCRBV12	TCRBV12				TCRBV12-03/12-04,TCRBV12-04		TCRBD02-01*02	TCRBD02	TCRBD02-01	02				TCRBJ01-02*01	TCRBJ01	TCRBJ01-02	01				5	2	9	0	6	2	36	48	54	61	63	1	In	VDJ
CTCACTGTGACATCGGCCCAAAAGAACCCGACAGCTTTCTATCTCTGTGCCAGTACTGACAGGGGATATGGCTACACCTTCGGTTCG	CASTDRGYGYTF	2	1.257379244440812E-5	36	TCRBV19-01*01	TCRBV19	TCRBV19-01	01				TCRBD01-01*01	TCRBD01	TCRBD01-01	01				TCRBJ01-02*01	TCRBJ01	TCRBJ01-02	01				7	1	2	2	2	5	45	55	57	65	66	2	In	VDJ
AAGATCCGGTCCACAAAGCTGGAGGACTCAGCCATGTACTTCTGTGCCAGCAGTGAGGCTCGGTGGGATGGCTACACCTTCGGTTCG	CASSEARWDGYTF	2	1.257379244440812E-5	39	TCRBV02-01	TCRBV02	TCRBV02-01				01,03					TCRBD01,TCRBD02	TCRBD01-01,TCRBD02-01		TCRBJ01-02*01	TCRBJ01	TCRBJ01-02	01				3	0	0	9	8	6	42	56	64	-1	67	2	In	VDJ
ATCCAGCCTGCAGAGCTTGGGGACTCGGCCGTGTATCTCTGTGCCAGCAGCTTAGACGGGACAGGGGATGGCTACACCTTCGGTTCG	CASSLDGTGDGYTF	3	1.886068866661218E-5	42	TCRBV11-03*01	TCRBV11	TCRBV11-03	01				TCRBD01-01*01	TCRBD01	TCRBD01-01	01				TCRBJ01-02*01	TCRBJ01	TCRBJ01-02	01				0	0	0	2	1	6	39	56	57	-1	67	3	In	VDJ
NNNNCTCTGAAGATCCGGTCCACAAAGCTGGAGGACTCAGCCATGTACTTCTGTGCCAGCAGTGAAGATGGCTACACCTTCGGTTCG	CASSEDGYTF	2	1.257379244440812E-5	30	TCRBV02-01	TCRBV02	TCRBV02-01				01,03								TCRBJ01-02*01	TCRBJ01	TCRBJ01-02	01				1	0	0	0	0	6	51	-1	-1	-1	67	2	In	VJ
CTTCACATCAATTCCCTGGAGCTTGGTGACTCTGCTGTGTATTTCTGTGCCAGCAGCCTACAGGGACGGGGCTACACCTTCGGTTCG	CASSLQGRGYTF	2	1.257379244440812E-5	36	TCRBV03-01/03-02*01	TCRBV03	TCRBV03-01/03-02	01				TCRBD01-01*01	TCRBD01	TCRBD01-01	01				TCRBJ01-02*01	TCRBJ01	TCRBJ01-02	01				4	4	3	3	1	8	45	58	59	65	69	2	In	VDJ
NNNAGCTCTGAGCTGAATGTGAACGCCTTGTTGCTGGGGGACTCGGCCCTGTATCTCTGTGCCAGCAACTACTACACCTTCGGTTCG	CASNYYTF	1	6.28689622220406E-6	24	TCRBV05-05*01	TCRBV05	TCRBV05-05	01				TCRBD02-01	TCRBD02	TCRBD02-01				01,02	TCRBJ01-02*01	TCRBJ01	TCRBJ01-02	01				6	0	3	9	0	10	57	-1	67	-1	71	1	In	VDJ
AAGATCCAGCCTGCAGAGCTTGGGGACTCGGCCGTGTATCTCTGTGCCAGCAGCTCCGGGACAGGTGTTGAGCAGTACTTCGGGCCG	CASSSGTGVEQYF	1	6.28689622220406E-6	39	TCRBV11-03*01	TCRBV11	TCRBV11-03	01				TCRBD01-01*01	TCRBD01	TCRBD01-01	01				TCRBJ02-07*01	TCRBJ02	TCRBJ02-07	01				4	4	0	4	2	7	42	55	57	65	69	1	In	VDJ
ATCCTGGAGTCGCCCAGCCCCAACCAGACCTCTCTGTACTTCTGTGCCAGCAGCTGGGGGCACACGGGGGAGCAGTACTTCGGGCCG	CASSWGHTGEQYF	2	1.257379244440812E-5	39	TCRBV27-01*01	TCRBV27	TCRBV27-01	01				TCRBD01-01*01	TCRBD01	TCRBD01-01	01				TCRBJ02-07*01	TCRBJ02	TCRBJ02-07	01				6	8	6	0	2	7	42	53	55	61	69	2	In	VDJ
ATCCAGCCTGCAGAGCTTGGGGACTCGGCCGTGTATCTCTGTGCCAGCAGGAAACCGGGGACGAAGCGCGAGCAGTACTTCGGGCCG	CASRKPGTKREQYF	1	6.28689622220406E-6	42	TCRBV11-03*01	TCRBV11	TCRBV11-03	01								TCRBD01,TCRBD02	TCRBD01-01,TCRBD02-01		TCRBJ02-07*01	TCRBJ02	TCRBJ02-07	01				6	6	0	7	7	6	39	50	57	62	68	1	In	VDJ
GCCCTGCAGCCAGAAGACTCAGCCCTGTATCTCTGCGCCAGCAGCCAAACTTCCGGGGCCCGGGGGAGCGAGCAGTACTTCGGGCCG	CASSQTSGARGSEQYF	5	3.1434481111020303E-5	48	TCRBV04-01*01	TCRBV04	TCRBV04-01	01				TCRBD02-01*01	TCRBD02	TCRBD02-01	01				TCRBJ02-07*01	TCRBJ02	TCRBJ02-07	01				2	2	8	2	12	6	33	48	60	66	68	5	In	VDJ
CTGAAGATCCAGCGCACAGAGCAGGGGGACTCGGCCATGTATCTCTGTGCCAGCAGCTCTTATTCGGCCGAGCAGTACTTCGGGCCG	CASSSYSAEQYF	19	1.1945102822187714E-4	36	TCRBV07-09*01	TCRBV07	TCRBV07-09	01								TCRBD01,TCRBD02	TCRBD01-01,TCRBD02-01		TCRBJ02-07*01	TCRBJ02	TCRBJ02-07	01				4	0	9	0	7	6	45	58	65	-1	68	19	In	VDJ
TCACCAGGCCTGGGGGACGCAGCCATGTACCTGTGTGCCACCAGCAGAGATTTGGGGACAGGGGTTTACGAGCAGTACTTCGGGCCG	CATSRDLGTGVYEQYF	5	3.1434481111020303E-5	48	TCRBV15-01*02	TCRBV15	TCRBV15-01	02				TCRBD01-01*01	TCRBD01	TCRBD01-01	01				TCRBJ02-07*01	TCRBJ02	TCRBJ02-07	01				0	2	0	2	4	4	33	50	54	64	66	5	In	VDJ
AACGCCTTGGAGCTGGAGGACTCGGCCCTGTATCTCTGTGCCAGCAGCTTGGATTGGACTAGCCCTTACGAGCAGTACTTCGGGCCG	CASSLDWTSPYEQYF	1	6.28689622220406E-6	45	TCRBV05-08*01	TCRBV05	TCRBV05-08	01				TCRBD02-01	TCRBD02	TCRBD02-01				01,02	TCRBJ02-07*01	TCRBJ02	TCRBJ02-07	01				0	3	1	7	3	4	36	52	55	63	66	1	In	VDJ
ATCCAGCCTGCAGAGCTTGGGGACTCGGCCATGTATCTCTGTGCCAGCAGCTTAGTGACAGGGACTTACGAGCAGTACTTCGGGCCG	CASSLVTGTYEQYF	4	2.514758488881624E-5	42	TCRBV11-01*01	TCRBV11	TCRBV11-01	01				TCRBD01-01*01	TCRBD01	TCRBD01-01	01				TCRBJ02-07*01	TCRBJ02	TCRBJ02-07	01				1	3	2	3	1	4	39	55	56	63	66	4	In	VDJ
TCCTGGAGTCGCCCAGCCCCAACCAGACCTCTCTGTACTTCTGTGCCAGCAGTCCCATCGGCAGTCTACGAGCAGTACTTCGGGCCG		2	1.257379244440812E-5	40	TCRBV27-01*01	TCRBV27	TCRBV27-01	01								TCRBD01,TCRBD02	TCRBD01-01,TCRBD02-01		TCRBJ02-07*01	TCRBJ02	TCRBJ02-07	01				5	1	4	5	8	3	41	53	61	64	65	2	Out	VDJ
GTGACCAGTGCCCATCCTGAAGACAGCAGCTTCTACATCTGCAGTGCTTCGACTAGCGGGAGGGCCTACGAGCAGTACTTCGGGCCG	CSASTSGRAYEQYF	14	8.801654711085684E-5	42	TCRBV20	TCRBV20				TCRBV20-01,TCRBV20-or09_02		TCRBD02-01*02	TCRBD02	TCRBD02-01	02				TCRBJ02-07*01	TCRBJ02	TCRBJ02-07	01				5	0	2	0	2	2	39	48	50	-1	64	14	In	VDJ
GTGACATCGGCCCAAAAGAACCCGACAGCTTTCTATCTCTGTGCCAGTAGTGCGGACCCGCGCCCCTACGAGCAGTACTTCGGGCCG	CASSADPRPYEQYF	2	1.257379244440812E-5	42	TCRBV19-01*01	TCRBV19	TCRBV19-01	01								TCRBD01,TCRBD02	TCRBD01-01,TCRBD02-01		TCRBJ02-07*01	TCRBJ02	TCRBJ02-07	01				5	7	1	7	2	2	39	51	53	57	64	2	In	VDJ
ACTGTGACATCGGCCCAAAAGAACCCGACAGCTTTCTATCTCTGTGCCAGTAAGGGACGGGAAACCTACGAGCAGTACTTCGGGCCG	CASKGRETYEQYF	2	1.257379244440812E-5	39	TCRBV19-01*01	TCRBV19	TCRBV19-01	01								TCRBD01,TCRBD02	TCRBD01-01,TCRBD02-01		TCRBJ02-07*01	TCRBJ02	TCRBJ02-07	01				7	6	0	7	1	2	42	52	53	58	64	2	In	VDJ
CAGCCCTCAGAACCCAGGGACTCAGCTGTGTATTTTTGTGCTAGTGGTACGGCCCTCTAGCGGGACTACGAGCAGTACTTCGGGCCG	CASGTAL*RDYEQYF	1	6.28689622220406E-6	45	TCRBV12-05*01	TCRBV12	TCRBV12-05	01				TCRBD02-01*02	TCRBD02	TCRBD02-01	02				TCRBJ02-07*01	TCRBJ02	TCRBJ02-07	01				5	0	4	3	8	3	36	48	56	-1	65	1	Stop	VDJ
GTGAACGCCTTGGAGCTGGACGACTCGGCCCTGTATCTCTGTGCCAGCAGCCGGAGCGGGAGCTGGAACGAGCAGTACTTCGGGCCG	CASSRSGSWNEQYF	1	6.28689622220406E-6	42	TCRBV05-04*01	TCRBV05	TCRBV05-04	01				TCRBD02-01*02	TCRBD02	TCRBD02-01	02				TCRBJ02-07*01	TCRBJ02	TCRBJ02-07	01				4	5	6	2	3	5	39	51	54	62	67	1	In	VDJ
NNNAGCCTGGCAATCCTGTCCTCAGAACCGGGAGACACGGCACTGTATCTCTGCGCCAGCAAAAACTAGGGCCAGTACTTCGGGCCG	CASKN*GQYF	2	1.257379244440812E-5	30	TCRBV23-01*01	TCRBV23	TCRBV23-01	01				TCRBD02-01	TCRBD02	TCRBD02-01				01,02	TCRBJ02-07*01	TCRBJ02	TCRBJ02-07	01				7	3	3	8	3	10	51	61	64	69	72	2	Stop	VDJ
NNNNCTCTGAAGATCCGGTCCACAAAGCTGGAGGACTCAGCCATGTACTTCTGTGCTACCGGGGGCAACGTCCTGACTTTCGGGGCC	CATGGNVLTF	6	3.772137733322436E-5	30	TCRBV02-01	TCRBV02	TCRBV02-01				01,03	TCRBD02-01*01	TCRBD02	TCRBD02-01	01				TCRBJ02-06*01	TCRBJ02	TCRBJ02-06	01				12	0	8	2	3	9	51	56	59	-1	65	6	In	VDJ
ACAAAGCTGGAGGACTCAGCCATGTACTTCTGTGCCAGCAGAGGGACTAGCGGGGCCACCCTTTTGGAGACCCAGTACTTCGGGCCA	CASRGTSGATLLETQYF	2	1.257379244440812E-5	51	TCRBV02-01	TCRBV02	TCRBV02-01				01,03	TCRBD02-01*01	TCRBD02	TCRBD02-01	01				TCRBJ02-05*01	TCRBJ02	TCRBJ02-05	01				6	11	0	3	1	5	30	41	42	55	66	2	In	VDJ
AGCAACATGAGCCCTGAAGACAGCAGCATATATCTCTGCAGCGTTGAAAGACTAGCGGGAGGGGTGGAGACCCAGTACTTCGGGCCA	CSVERLAGGVETQYF	3	1.886068866661218E-5	45	TCRBV29-01	TCRBV29	TCRBV29-01				01,02	TCRBD02-01*02	TCRBD02	TCRBD02-01	02				TCRBJ02-05*01	TCRBJ02	TCRBJ02-05	01				2	3	2	0	1	5	36	48	49	63	66	3	In	VDJ
ACTGTGACATCGGCCCAAAAGAACCCGACAGCTTTCTATCTCTGTGCCAGTAGCCAGACAGGGTCAGAGACCCAGTACTTCGGGCCA	CASSQTGSETQYF	2	1.257379244440812E-5	39	TCRBV19-01*01	TCRBV19	TCRBV19-01	01				TCRBD01-01*01	TCRBD01	TCRBD01-01	01				TCRBJ02-05*01	TCRBJ02	TCRBJ02-05	01				6	2	2	3	3	4	42	53	56	63	65	2	In	VDJ
CGGTCCACAAAGCTGGAGGACTCAGCCATGTACTTCTGTGCCAGCTTGGGACGGCGTAGGGGCCAAGAGACCCAGTACTTCGGGCCA	CASLGRRRGQETQYF	5	3.1434481111020303E-5	45	TCRBV02-01	TCRBV02	TCRBV02-01				01,03					TCRBD01,TCRBD02	TCRBD01-01,TCRBD02-01		TCRBJ02-05*01	TCRBJ02	TCRBJ02-05	01				8	10	0	7	2	1	36	45	47	52	62	5	In	VDJ
GTGAGCACCTTGGAGCTGGGGGACTCGGCCCTTTATCTTTGCGCCAGCAGCTGGTGGACTAGCACAGATACGCAGTATTTTGGCCCA	CASSWWTSTDTQYF	9	5.658206599983654E-5	42	TCRBV05-01*01	TCRBV05	TCRBV05-01	01				TCRBD02-01	TCRBD02	TCRBD02-01				01,02	TCRBJ02-03*01	TCRBJ02	TCRBJ02-03	01				3	0	1	10	3	0	39	52	55	-1	60	9	In	VDJ
AATTCCCTGGAGCTTGGTGACTCTGCTGTGTATTTCTGTGCCAGCAGCCCTAGCGGGAGGGCCACAGATACGCAGTATTTTGGCCCA	CASSPSGRATDTQYF	8	5.029516977763248E-5	45	TCRBV03-01/03-02*01	TCRBV03	TCRBV03-01/03-02	01				TCRBD02-01*02	TCRBD02	TCRBD02-01	02				TCRBJ02-03*01	TCRBJ02	TCRBJ02-03	01				4	1	4	0	0	2	36	-1	49	61	62	8	In	VDJ
TTGGCGTCTGCTGTACCCTCTCAGACATCTGTGTACTTCTGTGCCAGCAGTCCAGCGGGAGTAACAGATACGCAGTATTTTGGCCCA	CASSPAGVTDTQYF	9	5.658206599983654E-5	42	TCRBV06-04*01	TCRBV06	TCRBV06-04	01				TCRBD02-01*02	TCRBD02	TCRBD02-01	02				TCRBJ02-03*01	TCRBJ02	TCRBJ02-03	01				5	2	6	2	2	3	39	51	53	61	63	9	In	VDJ
AACGCCTTGGAGCTGGACGACTCGGCCCTGTATCTCTGTGCCAGCAGCTCAAAGCGGGAAGCAGGCGGGGAGCTGTTTTTTGGAGAA	CASSSKREAGGELFF	2	1.257379244440812E-5	45	TCRBV05-04*01	TCRBV05	TCRBV05-04	01				TCRBD02-01*02	TCRBD02	TCRBD02-01	02				TCRBJ02-02*01	TCRBJ02	TCRBJ02-02	01				3	6	6	3	3	7	36	49	52	59	65	2	In	VDJ
AGCTCCTTCTCAGTGACTCTGGCTTCTATCTCTGTGCCTGGATTAGGGGACTAGCGGGAGGGCACCGGGGAGCTGTTTTTTGGAGAA		2	1.257379244440812E-5	49	TCRBV30-01*01	TCRBV30	TCRBV30-01	01				TCRBD02-01*02	TCRBD02	TCRBD02-01	02				TCRBJ02-02*01	TCRBJ02	TCRBJ02-02	01				4	0	0	0	4	4	32	42	46	-1	62	2	Out	VDJ
ACATCGGCCCAAAAGAACCCGACAGCTTTCTATCTCTGTGCCAGTAGTATTTCAGGGGTCGTGAACACTGAAGCTTTCTTTGGACAA	CASSISGVVNTEAFF	10	6.286896222204061E-5	45	TCRBV19-01*01	TCRBV19	TCRBV19-01	01				TCRBD01-01*01	TCRBD01	TCRBD01-01	01				TCRBJ01-01*01	TCRBJ01	TCRBJ01-01	01				3	3	4	2	2	0	36	50	52	58	61	10	In	VDJ
GTGACATCGGCCCAAAAGAACCCGACAGCTTTCTATCTCTGTGCCAGTACCACCGGACAGGGGCGGGGGAAACTGTTTTTTGGCAGT	CASTTGQGRGKLFF	5	3.1434481111020303E-5	42	TCRBV19-01*01	TCRBV19	TCRBV19-01	01				TCRBD01-01*01	TCRBD01	TCRBD01-01	01				TCRBJ01-04*01	TCRBJ01	TCRBJ01-04	01				7	6	1	2	5	11	39	49	54	63	69	5	In	VDJ
GTGACATCGGCCCAAAAGAACCCGACAGCTTTCTATCTCTGTGCCAGTAGTGAGGGACGGAAAAGTGAAAAACTGTTTTTTGGCAGT	CASSEGRKSEKLFF	5	3.1434481111020303E-5	42	TCRBV19-01*01	TCRBV19	TCRBV19-01	01								TCRBD01,TCRBD02	TCRBD01-01,TCRBD02-01		TCRBJ01-04*01	TCRBJ01	TCRBJ01-04	01				5	7	0	7	2	7	39	51	53	58	65	5	In	VDJ
CAGCCAGAAGACTCAGCCCTGTATCTCTGCGCCAGCAGCCAAGTCCCCGCGTGGGGTTATAGCAATCAGCCCCAGCATTTTGGTGAT	CASSQVPAWGYSNQPQHF	16	1.0059033955526497E-4	54	TCRBV04-01*01	TCRBV04	TCRBV04-01	01								TCRBD01,TCRBD02	TCRBD01-01,TCRBD02-01		TCRBJ01-05*01	TCRBJ01	TCRBJ01-05	01				1	3	6	2	9	0	27	43	52	56	59	16	In	VDJ
CTGAATGTGAACGCCTTGTTGCTGGGGGACTCGGCCCTCTATCTCTGTGCCAGCAGCTTCCAGGCTTCACCCCTCCACTTTGGGAAT	CASSFQASPLHF	2	1.257379244440812E-5	36	TCRBV05-06*01	TCRBV05	TCRBV05-06	01				TCRBD01-01*01	TCRBD01	TCRBD01-01	01				TCRBJ01-06*01	TCRBJ01	TCRBJ01-06	01				2	1	4	4	1	9	45	59	60	64	65	2	In	VDJ
TCCCTGGAGCTTGGTGACTCTGCTGTGTATTTCTGTGCCAGCAGCCAAAAACACCCAACCGGCAATTCACCCCTCCACTTTGGGAAT	CASSQKHPTGNSPLHF	2	1.257379244440812E-5	48	TCRBV03-01/03-02*01	TCRBV03	TCRBV03-01/03-02	01								TCRBD01,TCRBD02	TCRBD01-01,TCRBD02-01		TCRBJ01-06*01	TCRBJ01	TCRBJ01-06	01				2	10	3	6	2	7	33	48	50	53	63	2	In	VDJ
TGTTGCTGGGGGACTCGGCCCTCTATCTCTGTGCCAGCAGCTTGGATCGGCCTACCGATGGGAAATTCACCCCTCCACTTTGGGAAT		2	1.257379244440812E-5	52	TCRBV05-06*01	TCRBV05	TCRBV05-06	01								TCRBD01,TCRBD02	TCRBD01-01,TCRBD02-01		TCRBJ01-06*01	TCRBJ01	TCRBJ01-06	01				0	0	0	8	14	7	29	45	59	-1	63	2	Out	VDJ
AAGATCCGGTCCACAAAGCTGGAGGACTCAGCCATGTACTTCTGTGCCAGCAGTTCTCAGGGGGCGGTTGGCTACACCTTCGGTTCG	CASSSQGAVGYTF	2	1.257379244440812E-5	39	TCRBV02-01	TCRBV02	TCRBV02-01				01,03	TCRBD01-01*01	TCRBD01	TCRBD01-01	01				TCRBJ01-02*01	TCRBJ01	TCRBJ01-02	01				5	3	4	0	3	7	42	54	57	65	68	2	In	VDJ
CACATCAATTCCCTGGAGCTTGGTGACTCTGCTGTGTATTTCTGTGCCAGCAGCCTCCAGGACGGGTATGGCTACACCTTCGGTTCG	CASSLQDGYGYTF	2	1.257379244440812E-5	39	TCRBV03-01/03-02*01	TCRBV03	TCRBV03-01/03-02	01								TCRBD01,TCRBD02	TCRBD01-01,TCRBD02-01		TCRBJ01-02*01	TCRBJ01	TCRBJ01-02	01				4	3	1	7	4	5	42	55	59	63	66	2	In	VDJ
CTGGAGTCCGCCAGCACCAACCAGACATCTATGTACCTCTGTGCCAGCAGGGCCGGGACAGGGATCTATGGCTACACCTTCGGTTCG	CASRAGTGIYGYTF	2	1.257379244440812E-5	42	TCRBV28-01*01	TCRBV28	TCRBV28-01	01				TCRBD01-01*01	TCRBD01	TCRBD01-01	01				TCRBJ01-02*01	TCRBJ01	TCRBJ01-02	01				6	2	0	3	4	4	39	50	54	63	65	2	In	VDJ
NNNNNNNTGTCGGCTGCTCCCTCCCAGACATCTGTGTACTTCTGTGCCAGCTTACTCACGGGGGGCTATGGCTACACCTTCGGTTCG	CASLLTGGYGYTF	2	1.257379244440812E-5	39	TCRBV06-05*01	TCRBV06	TCRBV06-05	01				TCRBD02-01*01	TCRBD02	TCRBD02-01	01				TCRBJ01-02*01	TCRBJ01	TCRBJ01-02	01				8	0	8	1	7	4	42	51	58	-1	65	2	In	VDJ
GAGCTGAATGTGAACGCCTTGTTGCTGGGGGACTCGGCCCTGTATCTCTGTGCCAGCAGCCGGGACTATGGCTACACCTTCGGTTCG	CASSRDYGYTF	1	6.28689622220406E-6	33	TCRBV05-05*01	TCRBV05	TCRBV05-05	01				TCRBD02-01	TCRBD02	TCRBD02-01				01,02	TCRBJ01-02*01	TCRBJ01	TCRBJ01-02	01				4	0	8	4	0	3	48	-1	60	-1	64	1	In	VDJ
CTGGAGTCCGCCAGCACCAACCAGACATCTATGTACCTCTGTGCCAGCAGCTCCCCTCAGGGGAACTATGGCTACACCTTCGGTTCG	CASSSPQGNYGYTF	2	1.257379244440812E-5	42	TCRBV28-01*01	TCRBV28	TCRBV28-01	01				TCRBD01-01*01	TCRBD01	TCRBD01-01	01				TCRBJ01-02*01	TCRBJ01	TCRBJ01-02	01				6	0	4	2	7	2	39	50	57	-1	63	2	In	VDJ
NNNNNNNNNNNCTTGGAGATCCAGTCCACGGAGTCAGGGGACACAGCACCGAAAGGCCACAGCAACTATGGCTACACCTTCGGTTCG	HSNYGYTF	1	6.28689622220406E-6	24	TCRBV21-01*01	TCRBV21	TCRBV21-01	01				TCRBD01-01*01	TCRBD01	TCRBD01-01	01				TCRBJ01-02*01	TCRBJ01	TCRBJ01-02	01				25	1	3	5	9	2	57	49	58	62	63	1	In	VDJ
CCCCTGATCCTGGAGTCGCCCAGCCCCAACCAGACCTCTCTGTACTTCTGTGCCACCCTGGACAGCGATGGCTACACCTTCGGTTCG	CATLDSDGYTF	2	1.257379244440812E-5	33	TCRBV27-01*01	TCRBV27	TCRBV27-01	01				TCRBD01-01*01	TCRBD01	TCRBD01-01	01				TCRBJ01-02*01	TCRBJ01	TCRBJ01-02	01				10	2	1	5	4	6	48	55	59	65	67	2	In	VDJ
AAGATCCGGTCCACAAAGCTGGAGGACTCAGCCATGTACTTCTGTGCCAACTGGGCACGAGTGAATGGGGGCTACACCTTCGGTTCG	CANWARVNGGYTF	2	1.257379244440812E-5	39	TCRBV02-01	TCRBV02	TCRBV02-01				01,03	TCRBD01-01*01	TCRBD01	TCRBD01-01	01				TCRBJ01-02*01	TCRBJ01	TCRBJ01-02	01				10	13	8	0	3	8	42	49	52	56	69	2	In	VDJ
CTTCACATCAATTCCCTGGAGCTTGGTGACTCTGCTGTGTATTTCTGTGCCAGCACTACTCTGGAGGGCGAGCAGTACTTCGGGCCG	CASTTLEGEQYF	2	1.257379244440812E-5	36	TCRBV03-01/03-02*01	TCRBV03	TCRBV03-01/03-02	01				TCRBD02-01*02	TCRBD02	TCRBD02-01	02				TCRBJ02-07*01	TCRBJ02	TCRBJ02-07	01				7	0	10	0	7	6	45	55	62	-1	68	2	In	VDJ
CGGTCCACAAAGCTGGAGGACTCAGCCATGTACTTCTGTGCCAGCAGTGAGACTAGCGGGAGTGTCGGCGAGCAGTACTTCGGGCCG	CASSETSGSVGEQYF	1	6.28689622220406E-6	45	TCRBV02-01	TCRBV02	TCRBV02-01				01,03	TCRBD02-01*02	TCRBD02	TCRBD02-01	02				TCRBJ02-07*01	TCRBJ02	TCRBJ02-07	01				3	6	2	2	0	6	36	-1	50	62	68	1	In	VDJ
GTGAACGCCTTGTTGCTGGGGGACTCGGCCCTCTATCTCTGTGCCAGCAGCCCTCGGACGGTGTCCTACGAGCAGTACTTCGGGCCG	CASSPRTVSYEQYF	1	6.28689622220406E-6	42	TCRBV05-06*01	TCRBV05	TCRBV05-06	01								TCRBD01,TCRBD02	TCRBD01-01,TCRBD02-01		TCRBJ02-07*01	TCRBJ02	TCRBJ02-07	01				4	4	1	7	4	1	39	51	55	59	63	1	In	VDJ
CAGGTAGTGCGAGGAGATTCGGCAGCTTATTTCTGTGCCAGCTCACTCCACGGACAGGGGGCCTCCTACGAGCAGTACTTCGGGCCG	CASSLHGQGASYEQYF	2	1.257379244440812E-5	48	TCRBV18-01*01	TCRBV18	TCRBV18-01	01				TCRBD01-01*01	TCRBD01	TCRBD01-01	01				TCRBJ02-07*01	TCRBJ02	TCRBJ02-07	01				4	0	1	0	5	0	33	46	51	-1	62	2	In	VDJ
CAGCCTGCAGAGCTTGAGGACTCGGCCGTGTATCTCTGTGCCAGCAGCTTAGACTACAGGGGACCCTACGAGCAGTACTTCGGGCCG	CASSLDYRGPYEQYF	2	1.257379244440812E-5	45	TCRBV11	TCRBV11				TCRBV11-02,TCRBV11-03		TCRBD01-01*01	TCRBD01	TCRBD01-01	01				TCRBJ02-07*01	TCRBJ02	TCRBJ02-07	01				0	2	3	2	2	2	36	53	55	62	64	2	In	VDJ
CACATCAATTCCCTGGAGCTTGGTGACTCTGCTGTGTATTTCTGTGCCAGCAGCTTCCGGGGGACCTACGAGCAGTACTTCGGGCCG	CASSFRGTYEQYF	2	1.257379244440812E-5	39	TCRBV03-01/03-02*01	TCRBV03	TCRBV03-01/03-02	01				TCRBD02-01*01	TCRBD02	TCRBD02-01	01				TCRBJ02-07*01	TCRBJ02	TCRBJ02-07	01				5	1	8	2	3	2	42	54	57	63	64	2	In	VDJ
CTGAAGATCCGGTCCACAAAGCTGGAGGACTCAGCCATGTACTTCTGTGCCAGCAATGGGGAGACCTACGAGCAGTACTTCGGGCCG	CASNGETYEQYF	1	6.28689622220406E-6	36	TCRBV02-01	TCRBV02	TCRBV02-01				01,03	TCRBD02-01*02	TCRBD02	TCRBD02-01	02				TCRBJ02-07*01	TCRBJ02	TCRBJ02-07	01				7	1	9	2	3	2	45	55	58	63	64	1	In	VDJ
CCCCTGATCCTGGAGTCGCCCAGCCCCAACCAGACCTCTCTGTACTTCTGTGCCAGCAGAGGCTAGAACGAGCAGTACTTCGGGCCG	CASRG*NEQYF	2	1.257379244440812E-5	33	TCRBV27-01*01	TCRBV27	TCRBV27-01	01				TCRBD02-01	TCRBD02	TCRBD02-01				01,02	TCRBJ02-07*01	TCRBJ02	TCRBJ02-07	01				6	1	4	8	3	5	48	59	62	66	67	2	Stop	VDJ
CAGCCTGCAGAGCTTGGGGACTCGGCCGTGTATCTCTGTGCCAGCAGCTCACGGACTTGGTTTGGAAACACCATATATTTTGGAGAG	CASSSRTWFGNTIYF	2	1.257379244440812E-5	45	TCRBV11-03*01	TCRBV11	TCRBV11-03	01				TCRBD02-01	TCRBD02	TCRBD02-01				01,02	TCRBJ01-03*01	TCRBJ01	TCRBJ01-03	01				4	5	1	10	3	3	36	49	52	57	62	2	In	VDJ
ACAGTGACCAGTGCCCATCCTGAAGACAGCAGCTTCTACATCTGCAGTGCTCCAGGGAGGTCTGGAAACACCATATATTTTGGAGAG	CSAPGRSGNTIYF	3	1.886068866661218E-5	39	TCRBV20	TCRBV20				TCRBV20-01,TCRBV20-or09_02		TCRBD02-01*02	TCRBD02	TCRBD02-01	02				TCRBJ01-03*01	TCRBJ01	TCRBJ01-03	01				5	0	9	1	3	1	42	51	54	-1	60	3	In	VDJ
AAGATCCGGTCCACAAAGCTGGAGGACTCAGCCATGTACTTCTGTGCCAGCAGTCTTAACTCTGGAAACACCATATATTTTGGAGAG	CASSLNSGNTIYF	4	2.514758488881624E-5	39	TCRBV02-01	TCRBV02	TCRBV02-01				01,03	TCRBD02-01	TCRBD02	TCRBD02-01				01,02	TCRBJ01-03*01	TCRBJ01	TCRBJ01-03	01				5	3	4	10	0	0	42	-1	54	56	59	4	In	VDJ
GTGAACGCCTTGTTGCTGGGGGACTCGGCCCTGTATCTCTGTGCCAGCAGCTTGAGCCCTTGGGCCAACGTCCTGACTTTCGGGGCC	CASSLSPWANVLTF	1	6.28689622220406E-6	42	TCRBV05-05*01	TCRBV05	TCRBV05-05	01				TCRBD02-01	TCRBD02	TCRBD02-01				01,02	TCRBJ02-06*01	TCRBJ02	TCRBJ02-06	01				1	4	6	7	0	5	39	-1	54	57	61	1	In	VDJ
ACATCGGCCCAAAAGAACCCGACAGCTTTCTATCTCTGTGCCAGTAGTATCGGACTCTCTGGGGCCAACGTCCTGACTTTCGGGGCC	CASSIGLSGANVLTF	2	1.257379244440812E-5	45	TCRBV19-01*01	TCRBV19	TCRBV19-01	01				TCRBD02-01	TCRBD02	TCRBD02-01				01,02	TCRBJ02-06*01	TCRBJ02	TCRBJ02-06	01				3	0	1	10	1	0	36	50	51	-1	56	2	In	VDJ
ACCCTGCAGCCAGAAGACTCGGCCCTGTATCTCTGCGCCAGCAGCCAAGGGTTTGGGACAGGGGGCGATGAGCAGTTCTTCGGGCCA	CASSQGFGTGGDEQFF	2	1.257379244440812E-5	48	TCRBV04-03*01	TCRBV04	TCRBV04-03	01				TCRBD01-01*01	TCRBD01	TCRBD01-01	01				TCRBJ02-01*01	TCRBJ02	TCRBJ02-01	01				1	1	0	0	5	8	33	49	54	66	67	2	In	VDJ
AAGATCCAGCCCTCAGAACCCAGGGACTCAGCTGTGTACTTCTGTGCCAGCAGCTCCGGTGGGACTAATGAGCAGTTCTTCGGGCCA	CASSSGGTNEQFF	2	1.257379244440812E-5	39	TCRBV12-03/12-04*01	TCRBV12	TCRBV12-03/12-04	01				TCRBD02-01	TCRBD02	TCRBD02-01				01,02	TCRBJ02-01*01	TCRBJ02	TCRBJ02-01	01				6	0	0	10	7	7	42	53	60	-1	66	2	In	VDJ
ATCCAGCCCTCAGAACCCAGGGACTCAGCTGTGTACTTCTGTGCCAGCAGTTTAACGAGGGGCCTGACGCCCCAGTACTTCGGGCCA	CASSLTRGLTPQYF	2	1.257379244440812E-5	42	TCRBV12	TCRBV12				TCRBV12-03/12-04,TCRBV12-04						TCRBD01,TCRBD02	TCRBD01-01,TCRBD02-01		TCRBJ02-05*01	TCRBJ02	TCRBJ02-05	01				2	8	5	2	3	9	39	54	57	62	70	2	In	VDJ
CTGGAGTCCGCCAGCACCAACCAGACATCTATGTACCTCTGTGCCAGCAACCCAGGGGGCCAGAGGGAGACCCAGTACTTCGGGCCA	CASNPGGQRETQYF	2	1.257379244440812E-5	42	TCRBV28-01*01	TCRBV28	TCRBV28-01	01				TCRBD01-01*01	TCRBD01	TCRBD01-01	01				TCRBJ02-05*01	TCRBJ02	TCRBJ02-05	01				7	6	4	0	3	5	39	49	52	60	66	2	In	VDJ
NTGTCGGCTGCTCCCTCCCAGACATCTGTGTACTTCTGTGCCAGCAGTAAGAGACTAGCTGGTGAAGAGACCCAGTACTTCGGGCCA	CASSKRLAGEETQYF	6	3.772137733322436E-5	45	TCRBV06-05*01	TCRBV06	TCRBV06-05	01				TCRBD02-01	TCRBD02	TCRBD02-01				01,02	TCRBJ02-05*01	TCRBJ02	TCRBJ02-05	01				5	5	2	7	4	3	36	48	52	59	64	6	In	VDJ
TCACCAGGCCTGGGGGACGCAGCCATGTACCTGTGTGCCACCAGCAGAGAAATAGCGGGAGGGCCAGATACGCAGTATTTTGGCCCA	CATSREIAGGPDTQYF	8	5.029516977763248E-5	48	TCRBV15-01*02	TCRBV15	TCRBV15-01	02				TCRBD02-01*02	TCRBD02	TCRBD02-01	02				TCRBJ02-03*01	TCRBJ02	TCRBJ02-03	01				0	1	5	0	2	4	33	50	52	63	64	8	In	VDJ
GTGACATCGGCCCAAAAGAACCCGACAGCTTTCTATCTCTGTGCCAGTACCAGAGGCTTTAGCACAGATACGCAGTATTTTGGCCCA	CASTRGFSTDTQYF	8	5.029516977763248E-5	42	TCRBV19-01*01	TCRBV19	TCRBV19-01	01				TCRBD02-01*02	TCRBD02	TCRBD02-01	02				TCRBJ02-03*01	TCRBJ02	TCRBJ02-03	01				7	4	11	1	3	0	39	49	52	56	60	8	In	VDJ
GTGAGCACCTTGGAGCTGGGGGACTCGGCCCTTTATCTTTGCGCCAGCGCTAGGGGAGGCAGCACAGATACGCAGTATTTTGGCCCA	CASARGGSTDTQYF	8	5.029516977763248E-5	42	TCRBV05-01*01	TCRBV05	TCRBV05-01	01				TCRBD02-01*02	TCRBD02	TCRBD02-01	02				TCRBJ02-03*01	TCRBJ02	TCRBJ02-03	01				7	1	9	1	5	0	39	48	53	59	60	8	In	VDJ
AAGATCCAGCCCTCAGAACCCAGGGACTCAGCTGTGTACTTCTGTGCCAGCAGTTGGGACAGTACCGGGGAGCTGTTTTTTGGAGAA	CASSWDSTGELFF	2	1.257379244440812E-5	39	TCRBV12-03/12-04*01	TCRBV12	TCRBV12-03/12-04	01				TCRBD01-01*01	TCRBD01	TCRBD01-01	01				TCRBJ02-02*01	TCRBJ02	TCRBJ02-02	01				4	1	0	5	0	5	42	-1	55	62	63	2	In	VDJ
CGGTCCACAAAGCTGGAGGACTCAGCCATGTACTTCTGTGCCAGCATGGGGACTAGCGGCGGCACCGGGGAGCTGTTTTTTGGAGAA	CASMGTSGGTGELFF	2	1.257379244440812E-5	45	TCRBV02-01	TCRBV02	TCRBV02-01				01,03	TCRBD02-01	TCRBD02	TCRBD02-01				01,02	TCRBJ02-02*01	TCRBJ02	TCRBJ02-02	01				7	3	0	5	2	4	36	46	48	59	62	2	In	VDJ
TCTGCTGTACCCTCTCAGACATCTGTGTACTTCTGTGCCAGCAGTGACTCGGGGACTAGCGACACCGGGGAGCTGTTTTTTGGAGAA	CASSDSGTSDTGELFF	7	4.400827355542842E-5	48	TCRBV06-04*01	TCRBV06	TCRBV06-04	01				TCRBD02-01	TCRBD02	TCRBD02-01				01,02	TCRBJ02-02*01	TCRBJ02	TCRBJ02-02	01				0	0	0	6	1	3	33	50	51	-1	61	7	In	VDJ
AAGATCCAGCCTGCAGAGCTTGGGGACTCGGCCGTGTATCTCTGTGCCAGCAGCTTGAGAGTAACCGGGGAGCTGTTTTTTGGAGAA	CASSLRVTGELFF	1	6.28689622220406E-6	39	TCRBV11-03*01	TCRBV11	TCRBV11-03	01				TCRBD02-01*02	TCRBD02	TCRBD02-01	02				TCRBJ02-02*01	TCRBJ02	TCRBJ02-02	01				3	4	11	2	0	5	42	-1	56	59	63	1	In	VDJ
AACGCCTTGGAGCTGGACGACTCGGCCCTGTATCTCTGTGCCAGCAGCCCTGAGACTAGCGCCCACCGGGAGCTGTTTTTTGGAGAA	CASSPETSAHRELFF	2	1.257379244440812E-5	45	TCRBV05-04*01	TCRBV05	TCRBV05-04	01				TCRBD02-01	TCRBD02	TCRBD02-01				01,02	TCRBJ02-02*01	TCRBJ02	TCRBJ02-02	01				4	6	2	6	5	9	36	48	53	61	67	2	In	VDJ
CAGTCCACGGAGTCAGGGGACACAGCACTGTATTTCTGTGCCAGCAGCCCACGGGACACCCGGAGTTTGTGGGCTTTCTTTGGACAA	CASSPRDTRSLWAFF	2	1.257379244440812E-5	45	TCRBV21-01*01	TCRBV21	TCRBV21-01	01				TCRBD01-01*01	TCRBD01	TCRBD01-01	01				TCRBJ01-01*01	TCRBJ01	TCRBJ01-01	01				5	14	0	6	4	11	36	48	52	58	72	2	In	VDJ
GTGAGCACCTTGGAGCTGGGGGACTCGGCCCTTTATCTTTGCGCCAGCAGCTTTGGGGGGGCATACACTGAAGCTTTCTTTGGACAA	CASSFGGAYTEAFF	2	1.257379244440812E-5	42	TCRBV05-01*01	TCRBV05	TCRBV05-01	01				TCRBD02-01*01	TCRBD02	TCRBD02-01	01				TCRBJ01-01*01	TCRBJ01	TCRBJ01-01	01				2	3	9	0	1	3	39	53	54	61	64	2	In	VDJ
NNNNTGAAGATCCAGCCCTCAGAACCCAGGGACTCAGCTGTGTACTTCTGTGCCAGCACCTTGAACACTGAAGCTTTCTTTGGACAA	CASTLNTEAFF	2	1.257379244440812E-5	33	TCRBV12-03/12-04*01	TCRBV12	TCRBV12-03/12-04	01				TCRBD02-01	TCRBD02	TCRBD02-01				01,02	TCRBJ01-01*01	TCRBJ01	TCRBJ01-01	01				7	0	4	10	1	0	48	58	59	-1	61	2	In	VDJ
AAGATCCAGCCTGCAGAGCTTGGGGACTCGGCCGTGTATCTCTGTGCCAGCAGCTTAGAGATGAACACTGAAGCTTTCTTTGGACAA	CASSLEMNTEAFF	1	6.28689622220406E-6	39	TCRBV11-03*01	TCRBV11	TCRBV11-03	01								TCRBD01,TCRBD02	TCRBD01-01,TCRBD02-01		TCRBJ01-01*01	TCRBJ01	TCRBJ01-01	01				0	0	2	8	0	0	42	-1	59	-1	61	1	In	VDJ
CAGCCTGCAGAGCTTGGGGACTCGGCCATGTATCTCTGTGCCAGCAGCAGGATGGGACAGGGGAACACTGAAGCTTTCTTTGGACAA	CASSRMGQGNTEAFF	1	6.28689622220406E-6	45	TCRBV11-01*01	TCRBV11	TCRBV11-01	01				TCRBD01-01*01	TCRBD01	TCRBD01-01	01				TCRBJ01-01*01	TCRBJ01	TCRBJ01-01	01				5	0	0	3	5	1	36	48	53	-1	62	1	In	VDJ
CTGGAGTCAGCTACCCGCTCCCAGACATCTGTGTATTTCTGCGCCAGCGCAAGAGGCGACGGAAACACTGAAGCTTTCTTTGGACAA	CASARGDGNTEAFF	12	7.544275466644872E-5	42	TCRBV10-02*01	TCRBV10	TCRBV10-02	01				TCRBD02-01*02	TCRBD02	TCRBD02-01	02				TCRBJ01-01*01	TCRBJ01	TCRBJ01-01	01				8	7	11	1	4	2	39	48	52	56	63	12	In	VDJ
NNNNNNNTGTCGGCTGCTCCCTCCCAGACATCTGTGTACTTCTGTGCCAGCAGGAGGACAGATGAAACTGAAGCTTTCTTTGGACAA	CASRRTDETEAFF	2	1.257379244440812E-5	39	TCRBV06-05*01	TCRBV06	TCRBV06-05	01				TCRBD01-01*01	TCRBD01	TCRBD01-01	01				TCRBJ01-01*01	TCRBJ01	TCRBJ01-01	01				6	5	1	5	2	5	42	53	55	61	66	2	In	VDJ
AGTTCTAAGAAGCTCCTTCTCAGTGACTCTGGCTTCTATCTCTGTGCCTGGAGCCGTCAGAGGGTTCAGCCCCAGCATTTTGGTGAT	CAWSRQRVQPQHF	10	6.286896222204061E-5	39	TCRBV30-01*01	TCRBV30	TCRBV30-01	01				TCRBD02-01*02	TCRBD02	TCRBD02-01	02				TCRBJ01-05*01	TCRBJ01	TCRBJ01-05	01				3	1	11	0	6	6	42	53	59	64	65	10	In	VDJ
TCGGCTGCTCCCTCCCAGACATCTGTGTACTTCTGTGCCAGCAGTGAAACCCAGGGACAGGGTCATCAGCCCCAGCATTTTGGTGAT	CASSETQGQGHQPQHF	5	3.1434481111020303E-5	48	TCRBV06-01*01	TCRBV06	TCRBV06-01	01				TCRBD01-01*01	TCRBD01	TCRBD01-01	01				TCRBJ01-05*01	TCRBJ01	TCRBJ01-05	01				2	2	0	3	5	5	33	48	53	62	64	5	In	VDJ
CTGGAGTCCGCCAGCACCAACCAGACATCTATGTACCTCTGTGCCAGCAGTTTAGGACTCGGCAATCAGCCCCAGCATTTTGGTGAT	CASSLGLGNQPQHF	2	1.257379244440812E-5	42	TCRBV28-01*01	TCRBV28	TCRBV28-01	01				TCRBD02-01	TCRBD02	TCRBD02-01				01,02	TCRBJ01-05*01	TCRBJ01	TCRBJ01-05	01				2	2	1	10	0	2	39	-1	54	59	61	2	In	VDJ
CTCACTGTGACATCGGCCCAAAAGAACCCGACAGCTTTCTATCTCTGTGCCAGTGGCGCAAGAAATCAGCCCCAGCATTTTGGTGAT	CASGARNQPQHF	2	1.257379244440812E-5	36	TCRBV19-01*01	TCRBV19	TCRBV19-01	01								TCRBD01,TCRBD02	TCRBD01-01,TCRBD02-01		TCRBJ01-05*01	TCRBJ01	TCRBJ01-05	01				8	6	9	0	0	4	45	-1	54	57	63	2	In	VDJ
ACTGTGACATCGGCCCAAAAGAACCCGACAGCTTTCTATCTCTGTGCCAGTAACACTGGGGTCTGGCAGCCCCAGCATTTTGGTGAT	CASNTGVWQPQHF	14	8.801654711085684E-5	39	TCRBV19-01*01	TCRBV19	TCRBV19-01	01								TCRBD01,TCRBD02	TCRBD01-01,TCRBD02-01		TCRBJ01-05*01	TCRBJ01	TCRBJ01-05	01				7	5	6	2	5	7	42	52	57	61	66	14	In	VDJ
CACACCCTGCAGCCAGAAGACTCGGCCCTGTATCTCTGTGCCAGCAGCCAAGATAACAGGGCGAATTCACCCCTCCACTTTGGGAAT	CASSQDNRANSPLHF	2	1.257379244440812E-5	45	TCRBV04-02*01	TCRBV04	TCRBV04-02	01				TCRBD01-01*01	TCRBD01	TCRBD01-01	01				TCRBJ01-06*01	TCRBJ01	TCRBJ01-06	01				0	2	3	3	2	7	36	53	55	61	63	2	In	VDJ
CGCTCACCAGGCCTGGGGGACGCAGCCATGTACCTGTGTGCCACCAGCAGATTACGAGGAGGAGGATCACCCCTCCACTTTGGGAAT	CATSRLRGGGSPLHF	2	1.257379244440812E-5	45	TCRBV15-01*02	TCRBV15	TCRBV15-01	02				TCRBD02-01*02	TCRBD02	TCRBD02-01	02				TCRBJ01-06*01	TCRBJ01	TCRBJ01-06	01				2	4	10	1	6	10	36	51	57	62	66	2	In	VDJ
CTGAATGTGAACGCCTTGGAGCTGGACGACTCGGCCCTGTATCTCTGTGCCAGCAGCTTGGAGGGGTTTGGCTACACCTTCGGTTCG	CASSLEGFGYTF	1	6.28689622220406E-6	36	TCRBV05-04*01	TCRBV05	TCRBV05-04	01				TCRBD01-01*01	TCRBD01	TCRBD01-01	01				TCRBJ01-02*01	TCRBJ01	TCRBJ01-02	01				0	2	5	2	0	7	45	-1	61	66	68	1	In	VDJ
CCAGCCCTCAGAACCCAGGGACTCAGCTGTGTATTTTTGTGCTAGTGGCAACAAAAGGGACTGTTTTATGGCTACACCTTCGGTTCG		2	1.257379244440812E-5	44	TCRBV12-05*01	TCRBV12	TCRBV12-05	01				TCRBD02-01	TCRBD02	TCRBD02-01				01,02	TCRBJ01-02*01	TCRBJ01	TCRBJ01-02	01				6	4	0	10	8	5	37	48	56	62	66	2	Out	VDJ
TGGAGATCCAGTCCACGGAGTCAGGGGACACAGCACTGTATTTCTGTGCCAGCAGCAACAGGGCGGTATGGCTACACCTTCGGTTCG		1	6.28689622220406E-6	37	TCRBV21-01*01	TCRBV21	TCRBV21-01	01				TCRBD01-01*01	TCRBD01	TCRBD01-01	01				TCRBJ01-02*01	TCRBJ01	TCRBJ01-02	01				3	3	4	3	0	5	44	-1	58	63	66	1	Out	VDJ
NTGTCGGCTGCTCCCTCCCAGACATCTGTGTACTTCTGTGCCAGCAGTCGAGGGACAGAGGATAACTATGGCTACACCTTCGGTTCG	CASSRGTEDNYGYTF	2	1.257379244440812E-5	45	TCRBV06-05*01	TCRBV06	TCRBV06-05	01				TCRBD01-01*01	TCRBD01	TCRBD01-01	01				TCRBJ01-02*01	TCRBJ01	TCRBJ01-02	01				5	4	0	5	3	1	36	48	51	58	62	2	In	VDJ
TTGGAGATCCAGTCCACGGAGTCAGGGGACACAGCACTGTATTTCTGTGCCAGCAGCAAAATTGGATATGGCTACACCTTCGGTTCG	CASSKIGYGYTF	1	6.28689622220406E-6	36	TCRBV21-01*01	TCRBV21	TCRBV21-01	01								TCRBD01,TCRBD02	TCRBD01-01,TCRBD02-01		TCRBJ01-02*01	TCRBJ01	TCRBJ01-02	01				2	0	1	8	3	5	45	60	63	-1	66	1	In	VDJ
TTGTCCACTCTGACAGTGACCAGTGCCCATCCTGAAGACAGCAGCTTCTACATCTGCAGTGCTGCAAATGGCTACACCTTCGGTTCG	CSAANGYTF	2	1.257379244440812E-5	27	TCRBV20-01	TCRBV20	TCRBV20-01				01,04					TCRBD01,TCRBD02	TCRBD01-01,TCRBD02-01		TCRBJ01-02*01	TCRBJ01	TCRBJ01-02	01				5	1	4	6	1	6	54	63	64	66	67	2	In	VDJ
CTGATTCTGGAGTCCGCCAGCACCAACCAGACATCTATGTACCTCTGTGCCAGCGGACCCCCGAGTTGGGAGCAGTACTTCGGGCCG	CASGPPSWEQYF	1	6.28689622220406E-6	36	TCRBV28-01*01	TCRBV28	TCRBV28-01	01								TCRBD01,TCRBD02	TCRBD01-01,TCRBD02-01		TCRBJ02-07*01	TCRBJ02	TCRBJ02-07	01				8	11	1	7	0	7	45	-1	54	58	69	1	In	VDJ
ACCTTGGAGCTGGGGGACTCGGCCCTTTATCTTTGCGCCAGCAGCTTGGCATCCAGCGGCGGGAGAAGCGAGCAGTACTTCGGGCCG	CASSLASSGGRSEQYF	2	1.257379244440812E-5	48	TCRBV05-01*01	TCRBV05	TCRBV05-01	01				TCRBD02-01*02	TCRBD02	TCRBD02-01	02				TCRBJ02-07*01	TCRBJ02	TCRBJ02-07	01				0	3	7	2	9	6	33	49	58	65	68	2	In	VDJ
TCCCTGATTCTGGAGTCCGCCAGCACCAACCAGACATCTATGTACCTCTGTGCCAGCAGTTGGCTTTACGAGCAGTACTTCGGGCCG	CASSWLYEQYF	1	6.28689622220406E-6	33	TCRBV28-01*01	TCRBV28	TCRBV28-01	01				TCRBD01-01*01	TCRBD01	TCRBD01-01	01				TCRBJ02-07*01	TCRBJ02	TCRBJ02-07	01				4	2	9	0	0	4	48	-1	61	64	66	1	In	VDJ
CACGGAGTCAGGGGACACAGCACTGTATTTCTGTGCCAGCAGCAATTCCAGAGGACAGGGGGACGGTACGAGCAGTACTTCGGGCCG		1	6.28689622220406E-6	50	TCRBV21-01*01	TCRBV21	TCRBV21-01	01				TCRBD01-01*01	TCRBD01	TCRBD01-01	01				TCRBJ02-07*01	TCRBJ02	TCRBJ02-07	01				3	4	1	1	7	4	31	45	52	62	66	1	Out	VDJ
AAGATCCAGCCTGCAGAGCTTGGGGACTCGGCCGTGTATCTCTGTGCCAGCAGCTTACCAGCGTCGTACGAGCAGTACTTCGGGCCG	CASSLPASYEQYF	1	6.28689622220406E-6	39	TCRBV11-03*01	TCRBV11	TCRBV11-03	01				TCRBD02-01	TCRBD02	TCRBD02-01				01,02	TCRBJ02-07*01	TCRBJ02	TCRBJ02-07	01				2	3	6	6	2	4	42	57	59	63	66	1	In	VDJ
NTGTCGGCTGCTCCCTCCCAGACATCTGTGTACTTCTGTGCCAGCAGTTACTCTAGCGGGAGTTCCTACGAGCAGTACTTCGGGCCG	CASSYSSGSSYEQYF	3	1.886068866661218E-5	45	TCRBV06-05*01	TCRBV06	TCRBV06-05	01				TCRBD02-01*02	TCRBD02	TCRBD02-01	02				TCRBJ02-07*01	TCRBJ02	TCRBJ02-07	01				0	1	5	2	0	1	36	-1	53	62	63	3	In	VDJ
TTGTTGCTGGGGGACTCGGCCCTCTATCTCTGTGCCAGCAGCTTGGCCATGGGGCAGGGAGTCTCCTACGAGCAGTACTTCGGGCCG	CASSLAMGQGVSYEQYF	1	6.28689622220406E-6	51	TCRBV05-06*01	TCRBV05	TCRBV05-06	01								TCRBD01,TCRBD02	TCRBD01-01,TCRBD02-01		TCRBJ02-07*01	TCRBJ02	TCRBJ02-07	01				0	3	4	3	8	0	30	46	54	59	62	1	In	VDJ
GCCTTGGAGCTGGACGACTCGGCCCTGTATCTCTGTGCCAGCAGCCCCCCGGGAGTAGCGAGCTCCTACGAGCAGTACTTCGGGCCG	CASSPPGVASSYEQYF	1	6.28689622220406E-6	48	TCRBV05-04*01	TCRBV05	TCRBV05-04	01				TCRBD02-01*02	TCRBD02	TCRBD02-01	02				TCRBJ02-07*01	TCRBJ02	TCRBJ02-07	01				4	7	8	2	4	0	33	45	49	55	62	1	In	VDJ
GGGACTCAGCTGTGTACTTCTGTGCCAGCAGTTTAGCGCGGGGTAGCGGGAGTCAAAGGGGACTCCTACGAGCAGTACTTCGGGCCG		1	6.28689622220406E-6	61	TCRBV12	TCRBV12				TCRBV12-03/12-04,TCRBV12-04		TCRBD02-01*02	TCRBD02	TCRBD02-01	02				TCRBJ02-07*01	TCRBJ02	TCRBJ02-07	01				0	10	5	2	6	0	20	37	43	52	62	1	Out	VDJ
AAGATCCGGTCCACAAAGCTGGAGGACTCAGCCATGTACTTCTGTGCCAGCAGAGTCGAAGGACCCTACGAGCAGTACTTCGGGCCG	CASRVEGPYEQYF	1	6.28689622220406E-6	39	TCRBV02-01	TCRBV02	TCRBV02-01				01,03					TCRBD01,TCRBD02	TCRBD01-01,TCRBD02-01		TCRBJ02-07*01	TCRBJ02	TCRBJ02-07	01				6	0	1	7	7	2	42	53	60	-1	64	1	In	VDJ
CTCAAGATCCAGCCTGCAGAGCTTGGGGACTCGGCCGTGTATCTCTGTGCCAGCAGCCACGGTACCTACGAGCAGTACTTCGGGCCG	CASSHGTYEQYF	1	6.28689622220406E-6	36	TCRBV11-03*01	TCRBV11	TCRBV11-03	01				TCRBD02-01	TCRBD02	TCRBD02-01				01,02	TCRBJ02-07*01	TCRBJ02	TCRBJ02-07	01				5	2	8	5	2	2	45	57	59	62	64	1	In	VDJ
CAGCCTGCAGAACTGGAGGATTCTGGAGTTTATTTCTGTGCCAGCAGCCAAACCAGGTTCGGGGACTACGAGCAGTACTTCGGGCCG	CASSQTRFGDYEQYF	2	1.257379244440812E-5	45	TCRBV14-01*01	TCRBV14	TCRBV14-01	01				TCRBD02-01*01	TCRBD02	TCRBD02-01	01				TCRBJ02-07*01	TCRBJ02	TCRBJ02-07	01				2	1	8	3	8	3	36	51	59	64	65	2	In	VDJ
CAGCCTGCAGAGCTTGGGGACTCGGCCGTGTATCTCTGTGCCAGCAGCTTAGGCGGGACTTCCCTGGACGAGCAGTACTTCGGGCCG	CASSLGGTSLDEQYF	1	6.28689622220406E-6	45	TCRBV11-03*01	TCRBV11	TCRBV11-03	01				TCRBD02-01	TCRBD02	TCRBD02-01				01,02	TCRBJ02-07*01	TCRBJ02	TCRBJ02-07	01				1	7	0	10	2	5	36	52	54	60	67	1	In	VDJ
ATTCTGGAGTCCGCCAGCACCAACCAGACATCTATGTACCTCTGTGCCAGCAGTCCGGGGACAGGGCACGAGCAGTACTTCGGGCCG	CASSPGTGHEQYF	2	1.257379244440812E-5	39	TCRBV28-01*01	TCRBV28	TCRBV28-01	01				TCRBD01-01*01	TCRBD01	TCRBD01-01	01				TCRBJ02-07*01	TCRBJ02	TCRBJ02-07	01				5	1	0	3	3	5	42	54	57	66	67	2	In	VDJ
ATCCAGCCCTCAGAACCCAGGGACTCAGCTGTGTATTTTTGTGCTAGTGGTTCGACCGGGACAGGGAACGAGCAGTACTTCGGGCCG	CASGSTGTGNEQYF	1	6.28689622220406E-6	42	TCRBV12-05*01	TCRBV12	TCRBV12-05	01				TCRBD01-01*01	TCRBD01	TCRBD01-01	01				TCRBJ02-07*01	TCRBJ02	TCRBJ02-07	01				4	1	0	3	5	5	39	52	57	66	67	1	In	VDJ
TCTCTGGAGCTGGGGGACTCAGCTTTGTATTTCTGTGCCAGCAGCGGCCGACTAGCGGGAGGATCCAATGAGCAGTTCTTCGGGCCA	CASSGRLAGGSNEQFF	2	1.257379244440812E-5	48	TCRBV09-01*01	TCRBV09	TCRBV09-01	01				TCRBD02-01*02	TCRBD02	TCRBD02-01	02				TCRBJ02-01*01	TCRBJ02	TCRBJ02-01	01				3	3	2	1	3	6	33	46	49	62	65	2	In	VDJ
CGCCCAGCCCCAACCAGACCTCTCTGTACTTCTGTGCCAGCAGTCCCTCCGGACTAGCGGGTCTACAATGAGCAGTTCTTCGGGCCA		2	1.257379244440812E-5	49	TCRBV27-01*01	TCRBV27	TCRBV27-01	01				TCRBD02-01	TCRBD02	TCRBD02-01				01,02	TCRBJ02-01*01	TCRBJ02	TCRBJ02-01	01				5	1	1	4	6	3	32	44	50	61	62	2	Out	VDJ
GAGTCCGCTACCAGCTCCCAGACATCTGTGTACTTCTGTGCCATCAGTGAGTCGAAGGGCCTCCTGGAGACCCAGTACTTCGGGCCA	CAISESKGLLETQYF	2	1.257379244440812E-5	45	TCRBV10-03*01	TCRBV10	TCRBV10-03	01								TCRBD01,TCRBD02	TCRBD01-01,TCRBD02-01		TCRBJ02-05*01	TCRBJ02	TCRBJ02-05	01				0	7	5	3	2	5	36	53	55	59	66	2	In	VDJ
AGCTCTCTGGAGCTGGGGGACTCAGCTTTGTATTTCTGTGCCAGCAGCTCAGCTGGCGGGGGCCCCGAGACCCAGTACTTCGGGCCA	CASSSAGGGPETQYF	7	4.400827355542842E-5	45	TCRBV09-01*01	TCRBV09	TCRBV09-01	01				TCRBD02-01*01	TCRBD02	TCRBD02-01	01				TCRBJ02-05*01	TCRBJ02	TCRBJ02-05	01				4	4	7	2	7	5	36	48	55	62	66	7	In	VDJ
GCAGCCATGTACCTGTGTGCCACCAGCAGAGATAAGGGCGGTTGGGCTAGCGGGAGAAGGTTCCAAGAGACCCAGTACTTCGGGCCA	CATSRDKGGWASGRRFQETQYF	3	1.886068866661218E-5	66	TCRBV15-01*02	TCRBV15	TCRBV15-01	02				TCRBD02-01*02	TCRBD02	TCRBD02-01	02				TCRBJ02-05*01	TCRBJ02	TCRBJ02-05	01				0	6	4	2	14	1	15	32	46	56	62	3	In	VDJ
CAGCCCTCAGAACCCAGGGACTCAGCTGTGTACTTCTGTGCCAGCAGTTCCCGACTAGCGGGAGCCGGGGAGCTGTTTTTTGGAGAA	CASSSRLAGAGELFF	2	1.257379244440812E-5	45	TCRBV12	TCRBV12				TCRBV12-03/12-04,TCRBV12-04		TCRBD02-01*02	TCRBD02	TCRBD02-01	02				TCRBJ02-02*01	TCRBJ02	TCRBJ02-02	01				4	0	2	2	3	6	36	49	52	-1	64	2	In	VDJ
GAGTCTGCCATCCCCAACCAGACAGCTCTTTACTTCTGTGCCACCAGTGATATCGTGGGGGGCACCGGGGAGCTGTTTTTTGGAGAA	CATSDIVGGTGELFF	2	1.257379244440812E-5	45	TCRBV24-01*01	TCRBV24	TCRBV24-01	01				TCRBD02-01*01	TCRBD02	TCRBD02-01	01				TCRBJ02-02*01	TCRBJ02	TCRBJ02-02	01				3	0	9	1	5	4	36	51	56	-1	62	2	In	VDJ
CTGAATGTGAACGCCTTGTTGCTGGGGGACTCGGCCCTCTATCTCTGTGCCAGCAGCTCGCTAGGCACTGAAGCTTTCTTTGGACAA	CASSSLGTEAFF	2	1.257379244440812E-5	36	TCRBV05-06*01	TCRBV05	TCRBV05-06	01				TCRBD02-01	TCRBD02	TCRBD02-01				01,02	TCRBJ01-01*01	TCRBJ01	TCRBJ01-01	01				3	1	4	8	2	4	45	58	60	64	65	2	In	VDJ
GAGTCCGCTACCAGCTCCCAGACATCTGTGTACTTCTGTGCCATCAGTGAACGGGGCAGGGGGCGCACTGAAGCTTTCTTTGGACAA	CAISERGRGRTEAFF	2	1.257379244440812E-5	45	TCRBV10-03*01	TCRBV10	TCRBV10-03	01				TCRBD01-01*01	TCRBD01	TCRBD01-01	01				TCRBJ01-01*01	TCRBJ01	TCRBJ01-01	01				3	1	4	0	6	4	36	50	56	64	65	2	In	VDJ
ACTGTGAGCAACATGAGCCCTGAAGACAGCAGCATATATCTCTGCAGCGTTGATATAGAATGGAGCACTGAAGCTTTCTTTGGACAA	CSVDIEWSTEAFF	2	1.257379244440812E-5	39	TCRBV29-01	TCRBV29	TCRBV29-01				01,02	TCRBD02-01*02	TCRBD02	TCRBD02-01	02				TCRBJ01-01*01	TCRBJ01	TCRBJ01-01	01				3	0	10	2	8	4	42	53	61	-1	65	2	In	VDJ
AACGCCTTGGAGCTGGACGACTCGGCCCTGTATCTCTGTGCCAGCAGCTTACGGACAGGGCTGAACACTGAAGCTTTCTTTGGACAA	CASSLRTGLNTEAFF	2	1.257379244440812E-5	45	TCRBV05-04*01	TCRBV05	TCRBV05-04	01				TCRBD01-01*01	TCRBD01	TCRBD01-01	01				TCRBJ01-01*01	TCRBJ01	TCRBJ01-01	01				2	1	1	3	2	0	36	50	52	60	61	2	In	VDJ
NNNNTGTCGGCTGCTCCCTCCCAGACATCTGTGTACTTCTGTGCCAGCAGTGTTTGGGGCTCGAACACTGAAGCTTTCTTTGGACAA	CASSVWGSNTEAFF	3	1.886068866661218E-5	42	TCRBV06	TCRBV06				TCRBV06-01,TCRBV06-05		TCRBD01-01*01	TCRBD01	TCRBD01-01	01				TCRBJ01-01*01	TCRBJ01	TCRBJ01-01	01				4	2	7	0	3	1	39	52	55	60	62	3	In	VDJ
CGGCCCAAAAGAACCCGACAGCTTTCTATCTCTGTGCCAGTAGTTCTCGCCGGCAATCCCCGCCACAATGAAGCTTTCTTTGGACAA		3	1.886068866661218E-5	49	TCRBV19-01*01	TCRBV19	TCRBV19-01	01								TCRBD01,TCRBD02	TCRBD01-01,TCRBD02-01		TCRBJ01-01*01	TCRBJ01	TCRBJ01-01	01				5	1	3	6	20	7	32	44	64	67	68	3	Out	VDJ
CCGCTCAGGCTGGAGTTGGCTGCTCCCTCCCAGACATCTGTGTACTTCTGTGCCAGCACTCAGGGAAGGTCTTGGCATTTTGGTGAT	CASTQGRSWHF	4	2.514758488881624E-5	33	TCRBV06-06	TCRBV06	TCRBV06-06				01,04	TCRBD01-01*01	TCRBD01	TCRBD01-01	01				TCRBJ01-05*01	TCRBJ01	TCRBJ01-05	01				7	9	4	3	2	15	48	58	60	65	74	4	In	VDJ
CTGATTCTGGAGTCCGCCAGCACCAACCAGACATCTATGTACCTCTGTGCCAGCAGTTTACCTCAGGGAGGGCAGCATTTTGGTGAT	CASSLPQGGQHF	2	1.257379244440812E-5	36	TCRBV28-01*01	TCRBV28	TCRBV28-01	01				TCRBD02-01*02	TCRBD02	TCRBD02-01	02				TCRBJ01-05*01	TCRBJ01	TCRBJ01-05	01				2	0	9	0	5	13	45	60	65	-1	72	2	In	VDJ
GTGACCAGTGCCCATCCTGAAGACAGCAGCTTCTACATCTGCAGTGCTAGAAAGCCCGGGACGGGTCAGCCCCAGCATTTTGGTGAT	CSARKPGTGQPQHF	9	5.658206599983654E-5	42	TCRBV20	TCRBV20				TCRBV20-01,TCRBV20-or09_02						TCRBD01,TCRBD02	TCRBD01-01,TCRBD02-01		TCRBJ01-05*01	TCRBJ01	TCRBJ01-05	01				2	3	0	7	6	6	39	51	57	62	65	9	In	VDJ
CAGCGCACAGAGCAGGAGGACTCGGCCGTGTATCTCTGTGCCAGCAGCTTAGGGGCCAGGGAGGCTCAGCCCCAGCATTTTGGTGAT	CASSLGAREAQPQHF	6	3.772137733322436E-5	45	TCRBV07-02	TCRBV07	TCRBV07-02				01,02	TCRBD02-01*02	TCRBD02	TCRBD02-01	02				TCRBJ01-05*01	TCRBJ01	TCRBJ01-05	01				1	1	9	1	6	6	36	52	58	64	65	6	In	VDJ
ACAGTGACCAGTGCCCATCCTGAAGACAGCAGCTTCTACATCTGCAGTGCTAGAGGCGATAGCAATCAGCCCCAGCATTTTGGTGAT	CSARGDSNQPQHF	2	1.257379244440812E-5	39	TCRBV20	TCRBV20				TCRBV20-01,TCRBV20-or09_02		TCRBD02-01	TCRBD02	TCRBD02-01				01,02	TCRBJ01-05*01	TCRBJ01	TCRBJ01-05	01				1	1	7	6	0	0	42	-1	55	58	59	2	In	VDJ
GCAGAGCTTGGGGACTCGGCCGTGTATCTCTGTGCCAGCAGCTCCTCCACATCGGGACAGGGATTTTCACCCCTCCACTTTGGGAAT	CASSSSTSGQGFSPLHF	1	6.28689622220406E-6	51	TCRBV11-03*01	TCRBV11	TCRBV11-03	01				TCRBD01-01*01	TCRBD01	TCRBD01-01	01				TCRBJ01-06*01	TCRBJ01	TCRBJ01-06	01				4	3	0	3	10	9	30	43	53	62	65	1	In	VDJ
CGGTCCACAAAGCTGGAGGACTCAGCCATGTACTTCTGTGCCAGCAGCTACATGGCGACTGAAGATTCACCCCTCCACTTTGGGAAT	CASSYMATEDSPLHF	2	1.257379244440812E-5	45	TCRBV02-01	TCRBV02	TCRBV02-01				01,03	TCRBD02-01	TCRBD02	TCRBD02-01				01,02	TCRBJ01-06*01	TCRBJ01	TCRBJ01-06	01				6	4	2	10	9	8	36	47	56	60	64	2	In	VDJ
ATCCAGCCTGCAGAGCTTGGGGACTCGGCCGTGTATCTCTGTGCCAGCAGCTTAACGGACTATAATTCACCCCTCCACTTTGGGAAT	CASSLTDYNSPLHF	1	6.28689622220406E-6	42	TCRBV11-03*01	TCRBV11	TCRBV11-03	01								TCRBD01,TCRBD02	TCRBD01-01,TCRBD02-01		TCRBJ01-06*01	TCRBJ01	TCRBJ01-06	01				2	0	1	8	2	3	39	54	56	-1	59	1	In	VDJ
ATGTGAACGCCTTGGAGCTGGACGACTCGGCCCTGTATCTCTGTGCCAGCGGGTCCCAGACTGAATTCACCCCTCCACTTTGGGAAT		2	1.257379244440812E-5	40	TCRBV05-04*01	TCRBV05	TCRBV05-04	01				TCRBD02-01	TCRBD02	TCRBD02-01				01,02	TCRBJ01-06*01	TCRBJ01	TCRBJ01-06	01				7	1	2	10	8	7	41	50	58	62	63	2	Out	VDJ
ACCTTGGAGCTGGGGGACTCGGCCCTTTATCTTTGCGCCAGCAGCTTACAGGGACCGGACTCGAATTCACCCCTCCACTTTGGGAAT	CASSLQGPDSNSPLHF	2	1.257379244440812E-5	48	TCRBV05-01*01	TCRBV05	TCRBV05-01	01				TCRBD01-01*01	TCRBD01	TCRBD01-01	01				TCRBJ01-06*01	TCRBJ01	TCRBJ01-06	01				2	10	3	3	0	7	33	-1	47	53	63	2	In	VDJ
AATGTGAACGCCTTGGAGCTGGACGACTCGGCCCTGTATCTCTGTGCCAGCAGCCCCCGGGACAGCTATGGCTACACCTTCGGTTCG	CASSPRDSYGYTF	1	6.28689622220406E-6	39	TCRBV05-04*01	TCRBV05	TCRBV05-04	01				TCRBD01-01*01	TCRBD01	TCRBD01-01	01				TCRBJ01-02*01	TCRBJ01	TCRBJ01-02	01				4	0	0	5	4	4	42	54	58	-1	65	1	In	VDJ
AATGTGAGCACCTTGGAGCTGGGGGACTCGGCCCTTTATCTTTGCGCCAGCAGCGTGGAGGCCTCCTATGGCTACACCTTCGGTTCG	CASSVEASYGYTF	8	5.029516977763248E-5	39	TCRBV05-01*01	TCRBV05	TCRBV05-01	01								TCRBD01,TCRBD02	TCRBD01-01,TCRBD02-01		TCRBJ01-02*01	TCRBJ01	TCRBJ01-02	01				0	4	5	4	0	4	42	-1	58	61	65	8	In	VDJ
NNNNCTCTGAAGATCCGGTCCACAAAGCTGGAGGACTCAGCCATGTACTTCTGTGCCAGCGGGGACTATGGCTACACCTTCGGTTCG	CASGDYGYTF	2	1.257379244440812E-5	30	TCRBV02-01	TCRBV02	TCRBV02-01				01,03					TCRBD01,TCRBD02	TCRBD01-01,TCRBD02-01		TCRBJ01-02*01	TCRBJ01	TCRBJ01-02	01				8	0	6	2	0	3	51	-1	60	-1	64	2	In	VDJ
AGCACCTTGGAGCTGGGGGACTCGGCCCTTTATCTTTGCGCCAGCAGCTCTGGGACAGGGGGGAACTATGGCTACACCTTCGGTTCG	CASSSGTGGNYGYTF	8	5.029516977763248E-5	45	TCRBV05-01*01	TCRBV05	TCRBV05-01	01				TCRBD01-01*01	TCRBD01	TCRBD01-01	01				TCRBJ01-02*01	TCRBJ01	TCRBJ01-02	01				3	1	0	1	2	2	36	49	51	62	63	8	In	VDJ
GTGAACGCCTTGGAGCTGGACGACTCGGCCCTGTATCTCTGTGCCAGCAGCTTGGCCAAGGCGAACTATGGCTACACCTTCGGTTCG	CASSLAKANYGYTF	1	6.28689622220406E-6	42	TCRBV05-04*01	TCRBV05	TCRBV05-04	01								TCRBD01,TCRBD02	TCRBD01-01,TCRBD02-01		TCRBJ01-02*01	TCRBJ01	TCRBJ01-02	01				0	2	5	4	3	2	39	55	58	61	63	1	In	VDJ
CTGGAGTCCGCCAGCACCAACCAGACATCTATGTACCTCTGTGCCAGCAGACAGACAGGGGTCAACTATGGCTACACCTTCGGTTCG	CASRQTGVNYGYTF	2	1.257379244440812E-5	42	TCRBV28-01*01	TCRBV28	TCRBV28-01	01				TCRBD01-01*01	TCRBD01	TCRBD01-01	01				TCRBJ01-02*01	TCRBJ01	TCRBJ01-02	01				6	2	2	2	3	2	39	50	53	61	63	2	In	VDJ
AAGATCCGGTCCACAAAGCTGGAGGACTCAGCCATGTACTTCTGTGCCAGCAGTGAACAGGGAAACTATGGCTACACCTTCGGTTCG	CASSEQGNYGYTF	2	1.257379244440812E-5	39	TCRBV02-01	TCRBV02	TCRBV02-01				01,03	TCRBD01-01*01	TCRBD01	TCRBD01-01	01				TCRBJ01-02*01	TCRBJ01	TCRBJ01-02	01				2	1	4	3	0	2	42	-1	57	62	63	2	In	VDJ
CTTCACCTACACACCCTGCAGCCAGAAGACTCGGCCCTGTATCTCTGTGCCAGCAGCCAAGATTCATGGGGCTACACCTTCGGTTCG	CASSQDSWGYTF	2	1.257379244440812E-5	36	TCRBV04-02*01	TCRBV04	TCRBV04-02	01								TCRBD01,TCRBD02	TCRBD01-01,TCRBD02-01		TCRBJ01-02*01	TCRBJ01	TCRBJ01-02	01				0	0	0	10	5	8	45	62	67	-1	69	2	In	VDJ
TGATTCTGGAGTCCGCCAGCACCAACCAGACATCTATGTACCTCTGTGCCAGCAGTTTTGGACAGGAGGGGCTACACCTTCGGTTCG		3	1.886068866661218E-5	37	TCRBV28-01*01	TCRBV28	TCRBV28-01	01				TCRBD01-01*01	TCRBD01	TCRBD01-01	01				TCRBJ01-02*01	TCRBJ01	TCRBJ01-02	01				3	3	1	4	1	8	44	58	59	66	69	3	Out	VDJ
AACATGAGCTCCTTGGAGCTGGGGGACTCAGCCCTGTACTTCTGTGCCAGCAGCTTAGGCCCCCCCTCGGGCTACACCTTCGGTTCG	CASSLGPPSGYTF	1	6.28689622220406E-6	39	TCRBV13-01*01	TCRBV13	TCRBV13-01	01				TCRBD02-01	TCRBD02	TCRBD02-01				01,02	TCRBJ01-02*01	TCRBJ01	TCRBJ01-02	01				0	2	4	10	6	8	42	59	65	67	69	1	In	VDJ
TGGAGATCCAGTCCACGGAGTCAGGGGACACAGCACTGTATTTCTGTGCTAGACCGGGGAGGGGTCTAAGTGCAGTACTTCGGGCCG		1	6.28689622220406E-6	37	TCRBV21-01*01	TCRBV21	TCRBV21-01	01				TCRBD02-01*02	TCRBD02	TCRBD02-01	02				TCRBJ02-07*01	TCRBJ02	TCRBJ02-07	01				12	8	9	0	7	9	44	49	56	63	71	1	Out	VDJ
CAGCCCTCAGAACCCAGGGACTCAGCTGTGTACTTCTGTGCCAGCAGCTTCAGCGGGATTCAATCGGGGGAGCAGTACTTCGGGCCG	CASSFSGIQSGEQYF	1	6.28689622220406E-6	45	TCRBV12	TCRBV12				TCRBV12-03/12-04,TCRBV12-04		TCRBD02-01*02	TCRBD02	TCRBD02-01	02				TCRBJ02-07*01	TCRBJ02	TCRBJ02-07	01				6	11	6	3	4	7	36	47	51	58	69	1	In	VDJ
ACTCTGGAGTCCGCTACCAGCTCCCAGACATCTGTGTACTTCTGTGCCATCAGTAGGGACAGGGGCTTCGAGCAGTACTTCGGGCCG	CAISRDRGFEQYF	2	1.257379244440812E-5	39	TCRBV10-03*01	TCRBV10	TCRBV10-03	01				TCRBD01-01*01	TCRBD01	TCRBD01-01	01				TCRBJ02-07*01	TCRBJ02	TCRBJ02-07	01				5	3	0	2	1	6	42	54	55	65	68	2	In	VDJ
CAGTCCACGGAGTCAGGGGACACAGCACTGTATTTCTGTGCCAGCAGCAAGGGACTAGCGGGAGGTCGCGAGCAGTACTTCGGGCCG	CASSKGLAGGREQYF	1	6.28689622220406E-6	45	TCRBV21-01*01	TCRBV21	TCRBV21-01	01				TCRBD02-01*02	TCRBD02	TCRBD02-01	02				TCRBJ02-07*01	TCRBJ02	TCRBJ02-07	01				3	3	0	1	0	6	36	-1	50	65	68	1	In	VDJ
CTACACACCCTGCAGCCAGAAGACTCGGCCCTGTATCTCTGTGCCAGCAGCCGCGGGACTAGCCCCTCCGAGCAGTACTTCGGGCCG	CASSRGTSPSEQYF	1	6.28689622220406E-6	42	TCRBV04-02*01	TCRBV04	TCRBV04-02	01				TCRBD02-01	TCRBD02	TCRBD02-01				01,02	TCRBJ02-07*01	TCRBJ02	TCRBJ02-07	01				4	5	0	7	2	6	39	52	54	63	68	1	In	VDJ
ATCCAGCCCTCAGAACCCAGGGACTCAGCTGTGTACTTCTGTGCCAGCAGTCCGGGACTAGCGGAGTACGAGCAGTACTTCGGGCCG	CASSPGLAEYEQYF	1	6.28689622220406E-6	42	TCRBV12	TCRBV12				TCRBV12-03/12-04,TCRBV12-04		TCRBD02-01	TCRBD02	TCRBD02-01				01,02	TCRBJ02-07*01	TCRBJ02	TCRBJ02-07	01				5	2	0	5	2	4	39	51	53	64	66	1	In	VDJ
AAGAAGCTCCTTCTCAGTGACTCTGGCTTCTATCTCTGTGCCTGGAGCCAACGGACTAGCGGTTTCTACGAGCAGTACTTCGGGCCG	CAWSQRTSGFYEQYF	1	6.28689622220406E-6	45	TCRBV30-01*01	TCRBV30	TCRBV30-01	01				TCRBD02-01	TCRBD02	TCRBD02-01				01,02	TCRBJ02-07*01	TCRBJ02	TCRBJ02-07	01				3	3	1	5	5	3	36	47	52	62	65	1	In	VDJ
ATCCAGCCTGCAGAGCTTGGGGACTCGGCCGTGTATCTCTGTGCCAGCAGCTTCCCGGACAGGGTCTACGAGCAGTACTTCGGGCCG	CASSFPDRVYEQYF	11	6.915585844424466E-5	42	TCRBV11-03*01	TCRBV11	TCRBV11-03	01				TCRBD01-01*01	TCRBD01	TCRBD01-01	01				TCRBJ02-07*01	TCRBJ02	TCRBJ02-07	01				3	1	1	3	3	3	39	53	56	64	65	11	In	VDJ
CTGACTGTGAGCAACATGAGCCCTGAAGACAGCAGCATATATCTCTGCAGCGTTGGTACAGGAGTCTACGAGCAGTACTTCGGGCCG	CSVGTGVYEQYF	2	1.257379244440812E-5	36	TCRBV29-01	TCRBV29	TCRBV29-01				01,02	TCRBD01-01*01	TCRBD01	TCRBD01-01	01				TCRBJ02-07*01	TCRBJ02	TCRBJ02-07	01				4	3	3	4	2	3	45	55	57	62	65	2	In	VDJ
CTGAATGTGAACGCCTTGGAGCTGGACGACTCGGCCCTGTATCTCTGTGCCAGCAGCTTACAGGGCTACGAGCAGTACTTCGGGCCG	CASSLQGYEQYF	1	6.28689622220406E-6	36	TCRBV05-04*01	TCRBV05	TCRBV05-04	01				TCRBD01-01*01	TCRBD01	TCRBD01-01	01				TCRBJ02-07*01	TCRBJ02	TCRBJ02-07	01				2	0	3	3	0	3	45	-1	59	-1	65	1	In	VDJ
ACCAGTGCCCATCCTGAAGACAGCAGCTTCTACATCTGCAGTGCTAGAGATTGGGGACGGATCCCCTACGAGCAGTACTTCGGGCCG	CSARDWGRIPYEQYF	1	6.28689622220406E-6	45	TCRBV20	TCRBV20				TCRBV20-01,TCRBV20-or09_02						TCRBD01,TCRBD02	TCRBD01-01,TCRBD02-01		TCRBJ02-07*01	TCRBJ02	TCRBJ02-07	01				0	6	0	7	3	2	36	50	53	58	64	1	In	VDJ
ACTCTGACAGTGACCAGTGCCCATCCTGAAGACAGCAGCTTCTACATCTGCAGTGCTAGGTTGACCTACGAGCAGTACTTCGGGCCG	CSARLTYEQYF	1	6.28689622220406E-6	33	TCRBV20-01	TCRBV20	TCRBV20-01				01,04					TCRBD01,TCRBD02	TCRBD01-01,TCRBD02-01		TCRBJ02-07*01	TCRBJ02	TCRBJ02-07	01				3	0	2	8	3	2	48	59	62	-1	64	1	In	VDJ
ACAGTGACCAGTGCCCATCCTGAAGACAGCAGCTTCTACATCTGCAGTGCTAGGGACTTGTTCGACTACGAGCAGTACTTCGGGCCG	CSARDLFDYEQYF	12	7.544275466644872E-5	39	TCRBV20	TCRBV20				TCRBV20-01,TCRBV20-or09_02		TCRBD02-01	TCRBD02	TCRBD02-01				01,02	TCRBJ02-07*01	TCRBJ02	TCRBJ02-07	01				3	7	1	10	0	3	42	-1	53	58	65	12	In	VDJ
AAGATCCAGCCCTCAGAACCCAGGGACTCAGCTGTGTACTTCTGTGCCAGCAGCGTGACTAGCTTAGGAGAGCAGTACTTCGGGCCG	CASSVTSLGEQYF	1	6.28689622220406E-6	39	TCRBV12-03/12-04*01	TCRBV12	TCRBV12-03/12-04	01				TCRBD02-01	TCRBD02	TCRBD02-01				01,02	TCRBJ02-07*01	TCRBJ02	TCRBJ02-07	01				6	6	2	7	3	7	42	53	56	63	69	1	In	VDJ
TCTCTGGAGCTGGGGGACTCAGCTTTGTATTTCTGTGCCAGCAGCTCTAGTGAGGGGGGCTCTGGAAACACCATATATTTTGGAGAG	CASSSSEGGSGNTIYF	19	1.1945102822187714E-4	48	TCRBV09-01*01	TCRBV09	TCRBV09-01	01								TCRBD01,TCRBD02	TCRBD01-01,TCRBD02-01		TCRBJ01-03*01	TCRBJ01	TCRBJ01-03	01				4	1	5	1	7	0	33	45	52	58	59	19	In	VDJ
ACATGAGCCCTGAAGACAGCAGCATATATCTCTGCAGCGTACCACCGGGACAGAAAAGACTCTGGAAACACCATATATTTTGGAGAG		2	1.257379244440812E-5	49	TCRBV29-01	TCRBV29	TCRBV29-01				01,02	TCRBD01-01*01	TCRBD01	TCRBD01-01	01				TCRBJ01-03*01	TCRBJ01	TCRBJ01-03	01				6	6	0	5	6	0	32	40	46	53	59	2	Out	VDJ
ACAGAGCAGGAGGACTCGGCCGTGTATCTCTGTGCCAGCAGCTTAGAACTAGCGGGAGTAAGCGGAAACACCATATATTTTGGAGAG	CASSLELAGVSGNTIYF	4	2.514758488881624E-5	51	TCRBV07-02	TCRBV07	TCRBV07-02				01,02	TCRBD02-01*02	TCRBD02	TCRBD02-01	02				TCRBJ01-03*01	TCRBJ01	TCRBJ01-03	01				1	5	3	2	1	4	30	46	47	58	63	4	In	VDJ
TTGGAGCTGGGGGACTCGGCCCTGTATCTCTGTGCCAGAAGCCCTGGGTCCGGGACAGGGACCGGAAACACCATATATTTTGGAGAG	CARSPGSGTGTGNTIYF	5	3.1434481111020303E-5	51	TCRBV05-03	TCRBV05	TCRBV05-03				01,02	TCRBD01-01*01	TCRBD01	TCRBD01-01	01				TCRBJ01-03*01	TCRBJ01	TCRBJ01-03	01				4	3	0	3	9	4	30	42	51	60	63	5	In	VDJ
GTCCACGGAGTCAGGGGACACAGCACTGTATTTCTGTGCCAGCAGCAAAAGGACAGGGCAGGGGCCAACGTCCTGACTTTCGGGGCC		2	1.257379244440812E-5	47	TCRBV21-01*01	TCRBV21	TCRBV21-01	01				TCRBD01-01*01	TCRBD01	TCRBD01-01	01				TCRBJ02-06*01	TCRBJ02	TCRBJ02-06	01				2	2	1	3	1	4	34	49	50	58	60	2	Out	VDJ
GATTCTGGAGTCCGCCAGCACCAACCAGACATCTATGTACCTCTGTACCCGCCAGGGGGTTTGTCGAACATTCAGTACTTCGGCGCC		2	1.257379244440812E-5	38	TCRBV28-01*01	TCRBV28	TCRBV28-01	01				TCRBD01-01*01	TCRBD01	TCRBD01-01	01				TCRBJ02-04*01	TCRBJ02	TCRBJ02-04	01				14	7	4	1	6	7	43	46	52	59	66	2	Out	VDJ
GTCCACGGAGTCAGGGGACACAGCACTGTATTTCTGTGCCAGCAGCAAAAATCCGGGGCAGTTGAAAACATTCAGTACTTCGGCGCC		4	2.514758488881624E-5	47	TCRBV21-01*01	TCRBV21	TCRBV21-01	01								TCRBD01,TCRBD02	TCRBD01-01,TCRBD02-01		TCRBJ02-04*01	TCRBJ02	TCRBJ02-04	01				2	5	7	0	5	5	34	49	54	59	64	4	Out	VDJ
GATCCAGTCCACGGAGTCAGGGGACACAGCACTGTATTTCTGTGCCAGCAGCAAAGTACTAGTTGCCATGAGCAGTTCTTCGGGCCA		2	1.257379244440812E-5	41	TCRBV21-01*01	TCRBV21	TCRBV21-01	01				TCRBD02-01	TCRBD02	TCRBD02-01				01,02	TCRBJ02-01*01	TCRBJ02	TCRBJ02-01	01				1	5	3	8	1	8	40	56	57	62	67	2	Out	VDJ
CTGAATGTGAACGCCTTGTTGCTGGGGGACTCGGCCCTCTATCTCTGTGCCAGCAGCCCAACTAGGAATGAGCAGTTCTTCGGGCCA	CASSPTRNEQFF	2	1.257379244440812E-5	36	TCRBV05-06*01	TCRBV05	TCRBV05-06	01				TCRBD02-01	TCRBD02	TCRBD02-01				01,02	TCRBJ02-01*01	TCRBJ02	TCRBJ02-01	01				4	1	3	8	3	7	45	57	60	65	66	2	In	VDJ
ACTGTGACATCGGCCCAAAAGAACCCGACAGCTTTCTATCTCTGTGCCAGTACCCCGACTGGGTACAATGAGCAGTTCTTCGGGCCA	CASTPTGYNEQFF	2	1.257379244440812E-5	39	TCRBV19-01*01	TCRBV19	TCRBV19-01	01				TCRBD02-01	TCRBD02	TCRBD02-01				01,02	TCRBJ02-01*01	TCRBJ02	TCRBJ02-01	01				7	3	2	10	4	4	42	52	56	60	63	2	In	VDJ
AAGATCCAGCCCTCAGAACCCAGGGACTCAGCTGTGTACTTCTGTGCCAGCAGCCTAGGACTCTACAATGAGCAGTTCTTCGGGCCA	CASSLGLYNEQFF	2	1.257379244440812E-5	39	TCRBV12-03/12-04*01	TCRBV12	TCRBV12-03/12-04	01				TCRBD02-01	TCRBD02	TCRBD02-01				01,02	TCRBJ02-01*01	TCRBJ02	TCRBJ02-01	01				6	0	1	10	4	3	42	53	57	-1	62	2	In	VDJ
CAGCCTGCAGAGCTTGGGGACTCGGCCGTGTATCTCTGTGCCAGCAGCCGGCCAACGGTCTCCTACAATGAGCAGTTCTTCGGGCCA	CASSRPTVSYNEQFF	1	6.28689622220406E-6	45	TCRBV11-03*01	TCRBV11	TCRBV11-03	01								TCRBD01,TCRBD02	TCRBD01-01,TCRBD02-01		TCRBJ02-01*01	TCRBJ02	TCRBJ02-01	01				5	7	9	0	1	0	36	48	49	52	59	1	In	VDJ
TCCCTGGAGCTTGGTGACTCTGCTGTGTATTTCTGTGCCAGCAGCCAAGACCGTAGCGGGCCCTACAATGAGCAGTTCTTCGGGCCA	CASSQDRSGPYNEQFF	2	1.257379244440812E-5	48	TCRBV03-01/03-02*01	TCRBV03	TCRBV03-01/03-02	01				TCRBD02-01	TCRBD02	TCRBD02-01				01,02	TCRBJ02-01*01	TCRBJ02	TCRBJ02-01	01				0	1	5	4	3	2	33	50	53	60	61	2	In	VDJ
AATTCCCTGGAGCTTGGTGACTCTGCTGTGTATTTCTGTGCCAGCAGCCCCGGACAGGGGGAGTTGGAGACCCAGTACTTCGGGCCA	CASSPGQGELETQYF	2	1.257379244440812E-5	45	TCRBV03-01/03-02*01	TCRBV03	TCRBV03-01/03-02	01				TCRBD01-01*01	TCRBD01	TCRBD01-01	01				TCRBJ02-05*01	TCRBJ02	TCRBJ02-05	01				4	5	1	1	2	5	36	49	51	61	66	2	In	VDJ
ATCCGGTCCACAAAGCTGGAGGACTCAGCCATGTACTTCTGTGCCAGCAGATCGGGACGGTTAGAAGAGACCCAGTACTTCGGGCCA	CASRSGRLEETQYF	6	3.772137733322436E-5	42	TCRBV02-01	TCRBV02	TCRBV02-01				01,03					TCRBD01,TCRBD02	TCRBD01-01,TCRBD02-01		TCRBJ02-05*01	TCRBJ02	TCRBJ02-05	01				6	6	0	7	3	3	39	50	53	58	64	6	In	VDJ
GCCATCCCCAACCAGACAGCTCTTTACTTCTGTGCCACCAGTGCGAGCCGGGACAGGGGTCGCCAAGAGACCCAGTACTTCGGGCCA	CATSASRDRGRQETQYF	4	2.514758488881624E-5	51	TCRBV24-01*01	TCRBV24	TCRBV24-01	01				TCRBD01-01*01	TCRBD01	TCRBD01-01	01				TCRBJ02-05*01	TCRBJ02	TCRBJ02-05	01				5	3	0	2	6	1	30	43	49	59	62	4	In	VDJ
NAGCCTGGCAATCCTGTCCTCAGAACCGGGAGACACGGCACTGTATCTCTGCGCCAGCAGTCACAAGAGACCCAGTACTTCGGGCCA		8	5.029516977763248E-5	32	TCRBV23-01*01	TCRBV23	TCRBV23-01	01											TCRBJ02-05*01	TCRBJ02	TCRBJ02-05	01				3	0	0	0	0	2	49	-1	-1	-1	63	8	Out	VJ
TCCCCAACCAGACAGCTCTTTACTTCTGTGCCACCAGTGATCCTCACCTTTAGCGGGAGAGGGACAGATACGCAGTATTTTGGCCCA		5	3.1434481111020303E-5	55	TCRBV24-01*01	TCRBV24	TCRBV24-01	01				TCRBD02-01*02	TCRBD02	TCRBD02-01	02				TCRBJ02-03*01	TCRBJ02	TCRBJ02-03	01				3	4	5	2	9	3	26	41	50	59	63	5	Out	VDJ
AAGATCCAGCCTGCAGAGCTTGGGGACTCGGCCGTGTATCTCTGTGCCAGCACCCGGCCGGGGACCGGGGAGCTGTTTTTTGGAGAA	CASTRPGTGELFF	1	6.28689622220406E-6	39	TCRBV11-03*01	TCRBV11	TCRBV11-03	01				TCRBD02-01*01	TCRBD02	TCRBD02-01	01				TCRBJ02-02*01	TCRBJ02	TCRBJ02-02	01				7	0	8	3	6	5	42	52	58	-1	63	1	In	VDJ
NCTCTCACTGTGACATCGGCCCAAAAGAACCCGACAGCTTTCTATCTCTGTGCCAGTAAGGGATGGCTTGAAGCTTTCTTTGGACAA	CASKGWLEAFF	11	6.915585844424466E-5	33	TCRBV19-01*01	TCRBV19	TCRBV19-01	01								TCRBD01,TCRBD02	TCRBD01-01,TCRBD02-01		TCRBJ01-01*01	TCRBJ01	TCRBJ01-01	01				7	5	0	8	1	7	48	58	59	63	68	11	In	VDJ
CACACCCTGCAGCCAGAAGACTCGGCCCTGTATCTCTGTGCCAGCAGCCCGGAAGGGACAGCCAACACTGAAGCTTTCTTTGGACAA	CASSPEGTANTEAFF	7	4.400827355542842E-5	45	TCRBV04-02*01	TCRBV04	TCRBV04-02	01				TCRBD01-01*01	TCRBD01	TCRBD01-01	01				TCRBJ01-01*01	TCRBJ01	TCRBJ01-01	01				4	2	0	5	5	2	36	49	54	61	63	7	In	VDJ
TCGGCCCAAAAGAACCCGACAGCTTTCTATCTCTGTGCCAGTAGTATAGGGGCGACAGGGAGGGGAACTGAAGCTTTCTTTGGACAA	CASSIGATGRGTEAFF	7	4.400827355542842E-5	48	TCRBV19-01*01	TCRBV19	TCRBV19-01	01								TCRBD01,TCRBD02	TCRBD01-01,TCRBD02-01		TCRBJ01-01*01	TCRBJ01	TCRBJ01-01	01				1	6	2	3	4	5	33	49	53	60	66	7	In	VDJ
GAGTCCGCCAGCACCAACCAGACATCTATGTACCTCTGTGCCAGCAATGACATCAACAGGGAAGGAACTGAAGCTTTCTTTGGACAA	CASNDINREGTEAFF	2	1.257379244440812E-5	45	TCRBV28-01*01	TCRBV28	TCRBV28-01	01				TCRBD01-01*01	TCRBD01	TCRBD01-01	01				TCRBJ01-01*01	TCRBJ01	TCRBJ01-01	01				7	5	3	3	9	5	36	46	55	61	66	2	In	VDJ
NNNNNNNNNGCTTCTCCCTGATTCTGGAGTCCGCCAGCACCAACCAGACATCTATGTACCTCTAAGGGCGAAGCTTTCTTTGGACAA		2	1.257379244440812E-5	19	TCRBV28-01*01	TCRBV28	TCRBV28-01	01								TCRBD01,TCRBD02	TCRBD01-01,TCRBD02-01		TCRBJ01-01*01	TCRBJ01	TCRBJ01-01	01				16	1	5	3	1	8	62	63	64	68	69	2	Out	VDJ
GTGAACGCCTTGGAGCTGGACGACTCGGCCCTGTATCTCTGTGCCAGCAGAGCTGACAGAACTAATGAAAAACTGTTTTTTGGCAGT	CASRADRTNEKLFF	6	3.772137733322436E-5	42	TCRBV05-04*01	TCRBV05	TCRBV05-04	01				TCRBD01-01*01	TCRBD01	TCRBD01-01	01				TCRBJ01-04*01	TCRBJ01	TCRBJ01-04	01				5	0	2	5	4	1	39	50	54	-1	59	6	In	VDJ
ACTCTGACTGTGAGCAACATGAGCCCTGAAGACAGCAGCATATATCTCTGCAGCGCCGTACGGAATGGGGCCCAGCATTTTGGTGAT	CSAVRNGAQHF	2	1.257379244440812E-5	33	TCRBV29-01*03	TCRBV29	TCRBV29-01	03								TCRBD01,TCRBD02	TCRBD01-01,TCRBD02-01		TCRBJ01-05*01	TCRBJ01	TCRBJ01-05	01				6	0	6	2	10	11	48	56	66	-1	70	2	In	VDJ
ATCCAGCGCACAGAGCAGGAGGACTCGGCCGTGTATCTCTGTGCCAGCAGTGGACAGGGGGGTGTTCAGCCCCAGCATTTTGGTGAT	CASSGQGGVQPQHF	4	2.514758488881624E-5	42	TCRBV07-02	TCRBV07	TCRBV07-02				01,02	TCRBD01-01*01	TCRBD01	TCRBD01-01	01				TCRBJ01-05*01	TCRBJ01	TCRBJ01-05	01				6	4	1	1	1	6	39	50	51	61	65	4	In	VDJ
GTGAACGCCTTGGAGCTGGAGGACTCGGCCCTGTATCTCTGTGCCAGCAGCTTGATCCCGCCGGGTCAGCCCCAGCATTTTGGTGAT	CASSLIPPGQPQHF	2	1.257379244440812E-5	42	TCRBV05-08*01	TCRBV05	TCRBV05-08	01				TCRBD02-01	TCRBD02	TCRBD02-01				01,02	TCRBJ01-05*01	TCRBJ01	TCRBJ01-05	01				1	0	8	4	7	6	39	54	61	-1	65	2	In	VDJ
ACATCGGCCCAAAAGAACCCGACAGCTTTCTATCTCTGTGCCAGTAGTATGGGAGAAAAGGGTAGTCAGCCCCAGCATTTTGGTGAT	CASSMGEKGSQPQHF	2	1.257379244440812E-5	45	TCRBV19-01*01	TCRBV19	TCRBV19-01	01				TCRBD02-01*02	TCRBD02	TCRBD02-01	02				TCRBJ01-05*01	TCRBJ01	TCRBJ01-05	01				3	10	9	2	0	6	36	-1	50	55	65	2	In	VDJ
AAGATCCAGCCTGCAGAGCTTGGGGACTCGGCCGTGTATCTCTGTGCCAGCAGCTTAGATAGAGATCAGCCCCAGCATTTTGGTGAT	CASSLDRDQPQHF	2	1.257379244440812E-5	39	TCRBV11-03*01	TCRBV11	TCRBV11-03	01				TCRBD02-01	TCRBD02	TCRBD02-01				01,02	TCRBJ01-05*01	TCRBJ01	TCRBJ01-05	01				0	2	5	8	0	5	42	-1	59	62	64	2	In	VDJ
AAGATCCGGTCCACAAAGCTGGAGGACTCAGCCATGTACTTCTGTGCCAGCAATCGACAGTCTAATCAGCCCCAGCATTTTGGTGAT	CASNRQSNQPQHF	2	1.257379244440812E-5	39	TCRBV02-01	TCRBV02	TCRBV02-01				01,03	TCRBD01-01*01	TCRBD01	TCRBD01-01	01				TCRBJ01-05*01	TCRBJ01	TCRBJ01-05	01				7	3	2	5	3	4	42	52	55	60	63	2	In	VDJ
GAGTCCGCCAGCACCAACCAGACATCTATGTACCTCTGTGCCAGCAGAGGCGTTCCAGGGAGCAATCAGCCCCAGCATTTTGGTGAT	CASRGVPGSNQPQHF	2	1.257379244440812E-5	45	TCRBV28-01*01	TCRBV28	TCRBV28-01	01				TCRBD01-01*01	TCRBD01	TCRBD01-01	01				TCRBJ01-05*01	TCRBJ01	TCRBJ01-05	01				6	0	4	3	8	1	36	47	55	-1	60	2	In	VDJ
CCTCAGAACCCAGGGACTCAGCTGTGTACTTCTGTGCCAGCAGTCCTCGGACAGACTTAGAGCAATCAGCCCCAGCATTTTGGTGAT		2	1.257379244440812E-5	49	TCRBV12	TCRBV12				TCRBV12-03/12-04,TCRBV12-04		TCRBD01-01*01	TCRBD01	TCRBD01-01	01				TCRBJ01-05*01	TCRBJ01	TCRBJ01-05	01				5	6	1	5	4	1	32	44	48	54	60	2	Out	VDJ
TGACCAGTGCCCATCCTGAAGACAGCAGCTTCTACATCTGCAGTGCCACACCGGACAGGGAACAATCAGCCCCAGCATTTTGGTGAT		2	1.257379244440812E-5	43	TCRBV20	TCRBV20				TCRBV20-01,TCRBV20-or09_02		TCRBD01-01*01	TCRBD01	TCRBD01-01	01				TCRBJ01-05*01	TCRBJ01	TCRBJ01-05	01				6	2	1	3	6	3	38	46	52	60	62	2	Out	VDJ
ACTGTGACATCGGCCCAAAAGAACCCGACAGCTTTCTATCTCTGTGCCAGTAGCGACCAAAGCGGGCAGCCCCAGCATTTTGGTGAT	CASSDQSGQPQHF	2	1.257379244440812E-5	39	TCRBV19-01*01	TCRBV19	TCRBV19-01	01				TCRBD02-01	TCRBD02	TCRBD02-01				01,02	TCRBJ01-05*01	TCRBJ01	TCRBJ01-05	01				6	0	6	4	7	7	42	53	60	-1	66	2	In	VDJ
AAGATCCAGCGCACAGAGCAGGAGGACTCGGCCGTGTATCTCTGTGCCAGCAGCTTAACAGACATTTCACCCCTCCACTTTGGGAAT	CASSLTDISPLHF	2	1.257379244440812E-5	39	TCRBV07-02	TCRBV07	TCRBV07-02				01,02	TCRBD01-01*01	TCRBD01	TCRBD01-01	01				TCRBJ01-06*01	TCRBJ01	TCRBJ01-06	01				2	1	2	6	3	9	42	57	60	64	65	2	In	VDJ
GTAGTGCGAGGAGATTCGGCAGCTTATTTCTGTGCCAGCTCACCGAAGAAGGTTTTATCCTATAATTCACCCCTCCACTTTGGGAAT	CASSPKKVLSYNSPLHF	8	5.029516977763248E-5	51	TCRBV18-01*01	TCRBV18	TCRBV18-01	01								TCRBD01,TCRBD02	TCRBD01-01,TCRBD02-01		TCRBJ01-06*01	TCRBJ01	TCRBJ01-06	01				3	5	5	4	5	1	30	44	49	52	57	8	In	VDJ
AAGATCCAGCGCACAGAGCAGGAGGACTCGGCCGTGTATCTCTGTGCCAGCAGCCAGGGGGCATCTCCACCCCTCCACTTTGGGAAT	CASSQGASPPLHF	2	1.257379244440812E-5	39	TCRBV07	TCRBV07				TCRBV07-02,TCRBV07-08		TCRBD01-01*01	TCRBD01	TCRBD01-01	01				TCRBJ01-06*01	TCRBJ01	TCRBJ01-06	01				5	5	4	0	0	11	42	-1	54	62	67	2	In	VDJ
CATCCTGAGTTCTAAGAAGCTCCTTCTCAGTGACTCTGGCTTCTATCTCTGTGCTGACGGACCGGGAAGATCTACACCTTCGGTTCG		2	1.257379244440812E-5	32	TCRBV30-01	TCRBV30	TCRBV30-01				01,05	TCRBD02-01*02	TCRBD02	TCRBD02-01	02				TCRBJ01-02*01	TCRBJ01	TCRBJ01-02	01				9	4	8	3	8	10	49	54	62	67	71	2	Out	VDJ
GTCCACGGAGTCAGGGGACACAGCACTGTATTTCTGTGCCAGCATGGACCCAAGACATCACCCTCCGCTGGCTACACCTTCGGTTCG		1	6.28689622220406E-6	47	TCRBV21-01*01	TCRBV21	TCRBV21-01	01								TCRBD01,TCRBD02	TCRBD01-01,TCRBD02-01		TCRBJ01-02*01	TCRBJ01	TCRBJ01-02	01				7	19	1	7	1	7	34	44	45	49	68	1	Out	VDJ
CTCAAGATCCAGCCTGCAGAGCTTGGGGACTCGGCCGTGTATCTCTGTGCCAGCAGCTCGCCAGCTTATGGCTACACCTTCGGTTCG	CASSSPAYGYTF	1	6.28689622220406E-6	36	TCRBV11-03*01	TCRBV11	TCRBV11-03	01								TCRBD01,TCRBD02	TCRBD01-01,TCRBD02-01		TCRBJ01-02*01	TCRBJ01	TCRBJ01-02	01				4	2	4	5	3	5	45	58	61	64	66	1	In	VDJ
CTACACGCCCTGCAGCCAGAAGACTCAGCCCTGTATCTCTGCGCCAGCAGCCCGAGACAGGGGGTCGATGGCTACACCTTCGGTTCG	CASSPRQGVDGYTF	2	1.257379244440812E-5	42	TCRBV04-01*01	TCRBV04	TCRBV04-01	01				TCRBD01-01*01	TCRBD01	TCRBD01-01	01				TCRBJ01-02*01	TCRBJ01	TCRBJ01-02	01				4	3	2	1	3	6	39	52	55	64	67	2	In	VDJ
TCCGCCAGCACCAACCAGACATCTATGTACCTCTGTGCCAGCAGTCCTTTCCTCCGACAGGGAAGGAATGGCTACACCTTCGGTTCG	CASSPFLRQGRNGYTF	1	6.28689622220406E-6	48	TCRBV28-01*01	TCRBV28	TCRBV28-01	01				TCRBD01-01*01	TCRBD01	TCRBD01-01	01				TCRBJ01-02*01	TCRBJ01	TCRBJ01-02	01				5	5	2	3	10	6	33	45	55	62	67	1	In	VDJ
GCTGAATGTGAACGCCTTGTTGCTGGGGGACTCGGCCCTGTATCTCTGTGCCACCCAGGACAGGGTGACGGCTACACCTTCGGTTCG		1	6.28689622220406E-6	35	TCRBV05-05*01	TCRBV05	TCRBV05-05	01				TCRBD01-01*01	TCRBD01	TCRBD01-01	01				TCRBJ01-02*01	TCRBJ01	TCRBJ01-02	01				9	4	1	3	4	8	46	53	57	65	69	1	Out	VDJ
AATGTGAACGCCTTGTTGCTGGGGGACTCGGCCCTGTATCTCTGTGCCAGCAGCCCTATAATAAGGCGAGGCTACACCTTCGGTTCG	CASSPIIRRGYTF	1	6.28689622220406E-6	39	TCRBV05-05*01	TCRBV05	TCRBV05-05	01								TCRBD01,TCRBD02	TCRBD01-01,TCRBD02-01		TCRBJ01-02*01	TCRBJ01	TCRBJ01-02	01				4	3	5	4	9	8	42	54	63	66	69	1	In	VDJ
NNNNNNNNNNNNNTGTCGGCTGCTCCCTCCCAGACATCTGTGTACTTCTGTGCCAGCAGTTCTGGGTTGGTGCAGTACTTCGGGCCG	CASSSGLVQYF	5	3.1434481111020303E-5	33	TCRBV06-05*01	TCRBV06	TCRBV06-05	01								TCRBD01,TCRBD02	TCRBD01-01,TCRBD02-01		TCRBJ02-07*01	TCRBJ02	TCRBJ02-07	01				4	5	0	9	2	9	48	61	63	66	71	5	In	VDJ
AATGTGAACGCCTTGTTGCTGGGGGACTCGGCCCTCTATCTCTGTGCCAGCAGGAAGTCCGAAACGGGGGAGCAGTACTTCGGGCCG	CASRKSETGEQYF	1	6.28689622220406E-6	39	TCRBV05-06*01	TCRBV05	TCRBV05-06	01				TCRBD02-01*01	TCRBD02	TCRBD02-01	01				TCRBJ02-07*01	TCRBJ02	TCRBJ02-07	01				5	0	8	3	11	7	42	53	64	-1	69	1	In	VDJ
CTGAACATGAGCTCCTTGGAGCTGGGGGACTCAGCCCTGTACTTCTGTGCCAGCAGCCCGCCCGTAGGGGAGCAGTACTTCGGGCCG	CASSPPVGEQYF	4	2.514758488881624E-5	36	TCRBV13-01*01	TCRBV13	TCRBV13-01	01								TCRBD01,TCRBD02	TCRBD01-01,TCRBD02-01		TCRBJ02-07*01	TCRBJ02	TCRBJ02-07	01				5	0	5	3	8	7	45	57	65	-1	69	4	In	VDJ
AACATGAGCTCCTTGGAGCTGGGGGACTCAGCCCTGTACTTCTGTGCCAGCAGCTCCAGCGGGACACGGGAGCAGTACTTCGGGCCG	CASSSSGTREQYF	1	6.28689622220406E-6	39	TCRBV13-01*01	TCRBV13	TCRBV13-01	01				TCRBD02-01*02	TCRBD02	TCRBD02-01	02				TCRBJ02-07*01	TCRBJ02	TCRBJ02-07	01				4	5	6	3	2	7	42	55	57	64	69	1	In	VDJ
CCAGCCCTCAGAACCCAGGGACTCAGCTGTGTACTTCTGTGCCAGCAGTTTAGAGCCGGGGCCCCTTTCGAGCAGTACTTCGGGCCG		4	2.514758488881624E-5	44	TCRBV12	TCRBV12				TCRBV12-03/12-04,TCRBV12-04						TCRBD01,TCRBD02	TCRBD01-01,TCRBD02-01		TCRBJ02-07*01	TCRBJ02	TCRBJ02-07	01				1	6	7	0	4	6	37	53	57	62	68	4	Out	VDJ
TGATTCTGGAGTCCGCCAGCACCAACCAGACATCTATGTACCTCTGTGCCAGCACCCTACCAGGTCCGCGAGCAGTACTTCGGGCCG		1	6.28689622220406E-6	37	TCRBV28-01*01	TCRBV28	TCRBV28-01	01				TCRBD01-01*01	TCRBD01	TCRBD01-01	01				TCRBJ02-07*01	TCRBJ02	TCRBJ02-07	01				7	4	4	4	6	6	44	54	60	64	68	1	Out	VDJ
CTGAATGTGAACGCCTTGGAGCTGGACGACTCGGCCCTGTATCTCTGTGCCAGCAGCCTCACGAAGGCCGAGCAGTACTTCGGGCCG	CASSLTKAEQYF	1	6.28689622220406E-6	36	TCRBV05-04*01	TCRBV05	TCRBV05-04	01								TCRBD01,TCRBD02	TCRBD01-01,TCRBD02-01		TCRBJ02-07*01	TCRBJ02	TCRBJ02-07	01				4	1	5	4	7	6	45	57	64	67	68	1	In	VDJ
AGTCAGGGGACACAGCACTGTATTTCTGTGCCAGCAGCAAAAGGAAGCGGGAGGGAACGGTGGCGCTACGAGCAGTACTTCGGGCCG		1	6.28689622220406E-6	55	TCRBV21-01*01	TCRBV21	TCRBV21-01	01				TCRBD02-01*02	TCRBD02	TCRBD02-01	02				TCRBJ02-07*01	TCRBJ02	TCRBJ02-07	01				2	10	6	0	4	3	26	41	45	55	65	1	Out	VDJ
TTGCTGGGGGACTCGGCCCTCTATCTCTGTGCCAGCAGTCCTACGCCGGGACTAGGTGAGAGGAGCTACGAGCAGTACTTCGGGCCG	CASSPTPGLGERSYEQYF	4	2.514758488881624E-5	54	TCRBV05-06*01	TCRBV05	TCRBV05-06	01				TCRBD02-01	TCRBD02	TCRBD02-01				01,02	TCRBJ02-07*01	TCRBJ02	TCRBJ02-07	01				5	10	0	8	9	3	27	38	47	55	65	4	In	VDJ
ATCCAGCCCTCAGAACCCAGGGACTCAGCTGTGTATTTTTGTGCTAGTGGTTTCTGGGGGGCTTCCTACGAGCAGTACTTCGGGCCG	CASGFWGASYEQYF	3	1.886068866661218E-5	42	TCRBV12-05*01	TCRBV12	TCRBV12-05	01								TCRBD01,TCRBD02	TCRBD01-01,TCRBD02-01		TCRBJ02-07*01	TCRBJ02	TCRBJ02-07	01				3	1	6	0	3	1	39	53	56	62	63	3	In	VDJ
AATGTGAACGCCTTGTTGCTGGGGGACTCGGCCCTCTATCTCTGTGCCAGCAGCGGGGACACTTCCTACGAGCAGTACTTCGGGCCG	CASSGDTSYEQYF	1	6.28689622220406E-6	39	TCRBV05-06*01	TCRBV05	TCRBV05-06	01				TCRBD01-01*01	TCRBD01	TCRBD01-01	01				TCRBJ02-07*01	TCRBJ02	TCRBJ02-07	01				4	2	0	6	1	1	42	54	55	61	63	1	In	VDJ
GGAGTCAGGGGACACAGCACTGTATTTCTGTGCCAGCAGCGAACGGACTAGCGGGGCTACAGCTCCTACGAGCAGTACTTCGGGCCG		1	6.28689622220406E-6	53	TCRBV21-01*01	TCRBV21	TCRBV21-01	01				TCRBD02-01*01	TCRBD02	TCRBD02-01	01				TCRBJ02-07*01	TCRBJ02	TCRBJ02-07	01				5	6	1	3	4	0	28	40	44	56	62	1	Out	VDJ
CAGCCTGCAGAGCTTGGGGACTCGGCCGTGTATCTCTGTGCCAGCAGATACGGGGACTCACCCTCCTACGAGCAGTACTTCGGGCCG	CASRYGDSPSYEQYF	1	6.28689622220406E-6	45	TCRBV11-03*01	TCRBV11	TCRBV11-03	01				TCRBD02-01	TCRBD02	TCRBD02-01				01,02	TCRBJ02-07*01	TCRBJ02	TCRBJ02-07	01				6	4	0	10	5	0	36	47	52	58	62	1	In	VDJ
CTGAACATGAGCTCCTTGGAGCTGGGGGACTCAGCCCTGTACTTCTGTGCCAGCAGCGCGACCTCCTACGAGCAGTACTTCGGGCCG	CASSATSYEQYF	1	6.28689622220406E-6	36	TCRBV13-01*01	TCRBV13	TCRBV13-01	01								TCRBD01,TCRBD02	TCRBD01-01,TCRBD02-01		TCRBJ02-07*01	TCRBJ02	TCRBJ02-07	01				5	0	2	7	2	0	45	57	59	-1	62	1	In	VDJ
CTGTCCTCAGAACCGGGAGACACGGCACTGTATCTCTGCGCCAGCCAGGCCGAGGGCAAAGACTCCTACGAGCAGTACTTCGGGCCG	CASQAEGKDSYEQYF	1	6.28689622220406E-6	45	TCRBV23-01*01	TCRBV23	TCRBV23-01	01				TCRBD02-01*02	TCRBD02	TCRBD02-01	02				TCRBJ02-07*01	TCRBJ02	TCRBJ02-07	01				8	6	11	0	6	0	36	45	51	56	62	1	In	VDJ
AGTTCTAAGAAGCTCCTTCTCAGTGACTCTGGCTTCTATCTCTGTGCCTACCTTAGCTCCGCATCCTACGAGCAGTACTTCGGGCCG	CAYLSSASYEQYF	1	6.28689622220406E-6	39	TCRBV30-01	TCRBV30	TCRBV30-01				01,05	TCRBD02-01	TCRBD02	TCRBD02-01				01,02	TCRBJ02-07*01	TCRBJ02	TCRBJ02-07	01				7	6	5	7	4	1	42	49	53	57	63	1	In	VDJ
GTGAACGCCTTGTTGCTGGGGGACTCGGCCCTCTATCTCTGTGCCAGCAGCTTGTTAGGACAATCCTACGAGCAGTACTTCGGGCCG	CASSLLGQSYEQYF	1	6.28689622220406E-6	42	TCRBV05-06*01	TCRBV05	TCRBV05-06	01				TCRBD01-01*01	TCRBD01	TCRBD01-01	01				TCRBJ02-07*01	TCRBJ02	TCRBJ02-07	01				1	1	1	6	3	1	39	54	57	62	63	1	In	VDJ
CTTCTCAGTGACTCTGGCTTCTATCTCTGTGCCTGGAGGGGGGGACTAGCGGGAGGTAAAACCGCCTACGAGCAGTACTTCGGGCCG	CAWRGGLAGGKTAYEQYF	4	2.514758488881624E-5	54	TCRBV30-01*01	TCRBV30	TCRBV30-01	01				TCRBD02-01*02	TCRBD02	TCRBD02-01	02				TCRBJ02-07*01	TCRBJ02	TCRBJ02-07	01				3	8	0	1	3	2	27	38	41	56	64	4	In	VDJ
AATGTGAACGCCTTGTTGCTGGGGGACTCGGCCCTCTATCTCTGTGCCAGCAGCTTGTAACTTACCTACGAGCAGTACTTCGGGCCG	CASSL*LTYEQYF	1	6.28689622220406E-6	39	TCRBV05-06*01	TCRBV05	TCRBV05-06	01				TCRBD02-01	TCRBD02	TCRBD02-01				01,02	TCRBJ02-07*01	TCRBJ02	TCRBJ02-07	01				1	2	3	10	2	2	42	57	59	62	64	1	Stop	VDJ
CCCCAACCAGACCTCTCTGTACTTCTGTGCCAGCAGTTTTAAACGACGCGAGGGGACAGGGGAACCTACGAGCAGTACTTCGGGCCG		2	1.257379244440812E-5	56	TCRBV27-01*01	TCRBV27	TCRBV27-01	01				TCRBD01-01*01	TCRBD01	TCRBD01-01	01				TCRBJ02-07*01	TCRBJ02	TCRBJ02-07	01				3	2	0	2	13	2	25	39	52	62	64	2	Out	VDJ
NNNNTGTCGGCTGCTCCCTCCCAAACATCTGTGTACTTCTGTGCCAGCAGTTACGTAGGGATTGGATACGAGCAGTACTTCGGGCCG	CASSYVGIGYEQYF	2	1.257379244440812E-5	42	TCRBV06-02/06-03*01	TCRBV06	TCRBV06-02/06-03	01								TCRBD01,TCRBD02	TCRBD01-01,TCRBD02-01		TCRBJ02-07*01	TCRBJ02	TCRBJ02-07	01				2	5	0	8	3	4	39	54	57	61	66	2	In	VDJ
GAACTGAACATGAGCTCCTTGGAGCTGGGGGACTCAGCCCTGTACTTCTGTGCCAGCAGCACCCGATACGAGCAGTACTTCGGGCCG	CASSTRYEQYF	1	6.28689622220406E-6	33	TCRBV13-01*01	TCRBV13	TCRBV13-01	01								TCRBD01,TCRBD02	TCRBD01-01,TCRBD02-01		TCRBJ02-07*01	TCRBJ02	TCRBJ02-07	01				5	0	2	8	4	4	48	60	64	-1	66	1	In	VDJ
ATCCAGCCCTCAGAACCCAGGGACTCAGCTGTGTACTTCTGTGCCAGCAGTCCCGGGACAGGGGAATACGAGCAGTACTTCGGGCCG	CASSPGTGEYEQYF	1	6.28689622220406E-6	42	TCRBV12	TCRBV12				TCRBV12-03/12-04,TCRBV12-04		TCRBD01-01*01	TCRBD01	TCRBD01-01	01				TCRBJ02-07*01	TCRBJ02	TCRBJ02-07	01				5	2	0	2	3	4	39	51	54	64	66	1	In	VDJ
ATCCAGCAGGTAGTGCGAGGAGATTCGGCAGCTTATTTCTGTGCCAGCTCACCAGTCGGCAGGGTCCACGAGCAGTACTTCGGGCCG	CASSPVGRVHEQYF	3	1.886068866661218E-5	42	TCRBV18-01*01	TCRBV18	TCRBV18-01	01				TCRBD01-01*01	TCRBD01	TCRBD01-01	01				TCRBJ02-07*01	TCRBJ02	TCRBJ02-07	01				2	3	4	3	5	5	39	54	59	64	67	3	In	VDJ
CTGAGTTCTAAGAAGCTCCTTCTCAGTGACTCTGGCTTCTATCTCTGTGCCTGGAGTGTCCCGGGGAACGAGCAGTACTTCGGGCCG	CAWSVPGNEQYF	1	6.28689622220406E-6	36	TCRBV30-01*01	TCRBV30	TCRBV30-01	01				TCRBD02-01*01	TCRBD02	TCRBD02-01	01				TCRBJ02-07*01	TCRBJ02	TCRBJ02-07	01				0	1	8	3	2	5	45	59	61	66	67	1	In	VDJ
CTGGAGTCCGCCAGCACCAACCAGACATCTATGTACCTCTGTGCCAGCACCCTTCTCCCGGGAGGCGGTGAGCAGTTCTTCGGGCCA	CASTLLPGGGEQFF	2	1.257379244440812E-5	42	TCRBV28-01*01	TCRBV28	TCRBV28-01	01				TCRBD02-01*02	TCRBD02	TCRBD02-01	02				TCRBJ02-01*01	TCRBJ02	TCRBJ02-01	01				7	3	8	1	9	9	39	49	58	65	68	2	In	VDJ
AGTGCCCATCCTGAAGACAGCAGCTTCTACATCTGCAGTGCTATGATTTCGGGACAGGGATCGATTTATGAGCAGTTCTTCGGGCCA	CSAMISGQGSIYEQFF	3	1.886068866661218E-5	48	TCRBV20	TCRBV20				TCRBV20-01,TCRBV20-or09_02		TCRBD01-01*01	TCRBD01	TCRBD01-01	01				TCRBJ02-01*01	TCRBJ02	TCRBJ02-01	01				4	8	0	3	7	8	33	43	50	59	67	3	In	VDJ
CAGCCTGCAGAACTGGAGGATTCTGGAGTTTATTTCTGTGCCAGCAGCCACCGGGACAGCCAGTACAATGAGCAGTTCTTCGGGCCA	CASSHRDSQYNEQFF	23	1.445986131106934E-4	45	TCRBV14-01*01	TCRBV14	TCRBV14-01	01				TCRBD01-01*01	TCRBD01	TCRBD01-01	01				TCRBJ02-01*01	TCRBJ02	TCRBJ02-01	01				3	4	0	5	2	4	36	50	52	59	63	23	In	VDJ
CACGCCCTGCAGCCAGAAGACTCAGCCCTGTATCTCTGCGCCAGCAGCCGAAACAGGGGTGGGCCAGATACGCAGTATTTTGGCCCA	CASSRNRGGPDTQYF	7	4.400827355542842E-5	45	TCRBV04-01*01	TCRBV04	TCRBV04-01	01				TCRBD01-01*01	TCRBD01	TCRBD01-01	01				TCRBJ02-03*01	TCRBJ02	TCRBJ02-03	01				4	5	3	2	3	4	36	49	52	59	64	7	In	VDJ
CTGACAGTGACCAGTGCCCATCCTGAAGACAGCAGCTTCTACATCTGCAGTGCTAGAGATCCCCCAGATACGCAGTATTTTGGCCCA	CSARDPPDTQYF	4	2.514758488881624E-5	36	TCRBV20	TCRBV20				TCRBV20-01,TCRBV20-or09_02									TCRBJ02-03*01	TCRBJ02	TCRBJ02-03	01				0	5	0	0	0	4	45	-1	-1	59	64	4	In	VJ
ACCTTGGAGCTGGGGGACTCGGCCCTTTATCTTTGCGCCAGCAGCTTAGGACTAGCGGGAGACACAGATACGCAGTATTTTGGCCCA	CASSLGLAGDTDTQYF	2	1.257379244440812E-5	48	TCRBV05-01*01	TCRBV05	TCRBV05-01	01				TCRBD02-01*02	TCRBD02	TCRBD02-01	02				TCRBJ02-03*01	TCRBJ02	TCRBJ02-03	01				2	1	1	2	1	2	33	47	48	61	62	2	In	VDJ
GTGACATCGGCCCAAAAGAACCCGACAGCTTTCTATCTCTGTGCCAGTAGGGGGACAGGGGTCGCCGGGGAGCTGTTTTTTGGAGAA	CASRGTGVAGELFF	3	1.886068866661218E-5	42	TCRBV19-01*01	TCRBV19	TCRBV19-01	01				TCRBD01-01*01	TCRBD01	TCRBD01-01	01				TCRBJ02-02*01	TCRBJ02	TCRBJ02-02	01				6	3	0	2	1	6	39	50	51	61	64	3	In	VDJ
TCTAAGAAGCTCCTTCTCAGTGACTCTGGCTTCTATCTCTGTGCCTGGAGTGTACTGGTCAGGACCGGGGAGCTGTTTTTTGGAGAA	CAWSVLVRTGELFF	2	1.257379244440812E-5	42	TCRBV30-01*01	TCRBV30	TCRBV30-01	01				TCRBD01-01*01	TCRBD01	TCRBD01-01	01				TCRBJ02-02*01	TCRBJ02	TCRBJ02-02	01				0	0	4	4	6	5	39	53	59	-1	63	2	In	VDJ
CAGCCTGCAGAGCTTGGGGACTCGGCCGTGTATCTCTGTGCCAGCAGCTTTGGACAGGGGGGCACCGGGGAGCTGTTTTTTGGAGAA	CASSFGQGGTGELFF	1	6.28689622220406E-6	45	TCRBV11-03*01	TCRBV11	TCRBV11-03	01				TCRBD01-01*01	TCRBD01	TCRBD01-01	01				TCRBJ02-02*01	TCRBJ02	TCRBJ02-02	01				3	1	1	1	1	4	36	50	51	61	62	1	In	VDJ
ATCCGGTCCACAAAGCTGGAGGACTCAGCCATGTACTTCTGTGCCAGCACCCGACTAGCTAGCACCGGGGAGCTGTTTTTTGGAGAA	CASTRLASTGELFF	2	1.257379244440812E-5	42	TCRBV02-01	TCRBV02	TCRBV02-01				01,03	TCRBD02-01	TCRBD02	TCRBD02-01				01,02	TCRBJ02-02*01	TCRBJ02	TCRBJ02-02	01				7	3	2	7	3	4	39	49	52	59	62	2	In	VDJ
AAGCTCCTTCTCAGTGACTCTGGCTTCTATCTCTGTGCCTGGAGTGTACGGCTGAGAGGGGACACCGGGGAGCTGTTTTTTGGAGAA	CAWSVRLRGDTGELFF	3	1.886068866661218E-5	48	TCRBV30-01*01	TCRBV30	TCRBV30-01	01								TCRBD01,TCRBD02	TCRBD01-01,TCRBD02-01		TCRBJ02-02*01	TCRBJ02	TCRBJ02-02	01				0	0	5	2	9	3	33	47	56	-1	61	3	In	VDJ
ACTCTCAAGATCCAGCCTGCAGAGCTTGGGGACTCGGCCGTGTATCTCTGTGCCAGCAGCTACGGGCCTGAAGCTTTCTTTGGACAA	CASSYGPEAFF	1	6.28689622220406E-6	33	TCRBV11-03*01	TCRBV11	TCRBV11-03	01								TCRBD01,TCRBD02	TCRBD01-01,TCRBD02-01		TCRBJ01-01*01	TCRBJ01	TCRBJ01-01	01				4	0	8	0	2	6	48	61	63	-1	67	1	In	VDJ
TCTCTGGAGCTGGGGGACTCAGCTTTGTATTTCTGTGCCAGCAGCCCACCTAAGACAGGTCTATTCACTGAAGCTTTCTTTGGACAA	CASSPPKTGLFTEAFF	2	1.257379244440812E-5	48	TCRBV09-01*01	TCRBV09	TCRBV09-01	01				TCRBD01-01*01	TCRBD01	TCRBD01-01	01				TCRBJ01-01*01	TCRBJ01	TCRBJ01-01	01				4	6	2	4	8	4	33	45	53	59	65	2	In	VDJ
ATCCAGCCTGCAGAGCTTGGGGACTCGGCCATGTATCTCTGTGCCAGCAGCACAGGGGGTTTGAGCACTGAAGCTTTCTTTGGACAA	CASSTGGLSTEAFF	1	6.28689622220406E-6	42	TCRBV11-01*01	TCRBV11	TCRBV11-01	01				TCRBD01-01*01	TCRBD01	TCRBD01-01	01				TCRBJ01-01*01	TCRBJ01	TCRBJ01-01	01				5	6	3	1	0	4	39	-1	51	59	65	1	In	VDJ
ACAGAGCAGCGGGACTCGGCCATGTATCGCTGTGCCAGCAGCTTAGGGACAGGGGGCTTAGGGTACACTGAAGCTTTCTTTGGACAA	CASSLGTGGLGYTEAFF	3	1.886068866661218E-5	51	TCRBV07-06*01	TCRBV07	TCRBV07-06	01				TCRBD01-01*01	TCRBD01	TCRBD01-01	01				TCRBJ01-01*01	TCRBJ01	TCRBJ01-01	01				1	7	1	0	0	3	30	-1	46	57	64	3	In	VDJ
CTACACACCCTGCAGCCAGAAGACTCGGCCCTGTATCTCTGCGCCAGCAGCCAGGACAGAATGAACACTGAAGCTTTCTTTGGACAA	CASSQDRMNTEAFF	2	1.257379244440812E-5	42	TCRBV04-03*01	TCRBV04	TCRBV04-03	01				TCRBD01-01*01	TCRBD01	TCRBD01-01	01				TCRBJ01-01*01	TCRBJ01	TCRBJ01-01	01				3	2	1	5	0	0	39	-1	53	59	61	2	In	VDJ
AGCTCTCTGGAGCTGGGGGACTCAGCTTTGTATTTCTGTGCCAGCAGCGTAGTACAGGCCGAGAACACTGAAGCTTTCTTTGGACAA	CASSVVQAENTEAFF	7	4.400827355542842E-5	45	TCRBV09-01*01	TCRBV09	TCRBV09-01	01				TCRBD01-01*01	TCRBD01	TCRBD01-01	01				TCRBJ01-01*01	TCRBJ01	TCRBJ01-01	01				0	4	3	4	1	1	36	52	53	58	62	7	In	VDJ
AAGCTGGAGGACTCAGCCATGTACTTCTGTGCCAGCAGGATACTTCACCCGCGGACGGCAACTAATGAAAAACTGTTTTTTGGCAGT	CASRILHPRTATNEKLFF	6	3.772137733322436E-5	54	TCRBV02-01	TCRBV02	TCRBV02-01				01,03					TCRBD01,TCRBD02	TCRBD01-01,TCRBD02-01		TCRBJ01-04*01	TCRBJ01	TCRBJ01-04	01				6	2	1	7	14	0	27	38	52	56	58	6	In	VDJ
AACGCCTTGGAGCTGGACGACTCGGCCCTGTATCTCTGTGCCAGCAGCTTGGATCCAGGGGAGCGTCAGCCCCAGCATTTTGGTGAT	CASSLDPGERQPQHF	2	1.257379244440812E-5	45	TCRBV05-04*01	TCRBV05	TCRBV05-04	01				TCRBD01-01*01	TCRBD01	TCRBD01-01	01				TCRBJ01-05*01	TCRBJ01	TCRBJ01-05	01				0	4	4	2	3	6	36	52	55	61	65	2	In	VDJ
CGGTCCACAAAGCTGGAGGACTCAGCCATGTACTTCTGTGCCAGCAGTGAACAGCAGGCGAGCAATCAGCCCCAGCATTTTGGTGAT	CASSEQQASNQPQHF	2	1.257379244440812E-5	45	TCRBV02-01	TCRBV02	TCRBV02-01				01,03	TCRBD01-01*01	TCRBD01	TCRBD01-01	01				TCRBJ01-05*01	TCRBJ01	TCRBJ01-05	01				2	2	4	4	3	1	36	51	54	58	60	2	In	VDJ
TCCCTGATTCTGGAGTCCGCCAGCACCAACCAGACATCTATGTACCTCTGTGCCAGCAGTGGGTATTCACCCCTCCACTTTGGGAAT	CASSGYSPLHF	2	1.257379244440812E-5	33	TCRBV28-01*01	TCRBV28	TCRBV28-01	01								TCRBD01,TCRBD02	TCRBD01-01,TCRBD02-01		TCRBJ01-06*01	TCRBJ01	TCRBJ01-06	01				5	1	0	9	0	8	48	-1	60	63	64	2	In	VDJ
CAGCCCTCAGAACCCAGGGACTCAGCTGTGTACTTCTGTGCCAGCAGTCCAGAGGGACAGTCTAATTCACCCCTCCACTTTGGGAAT	CASSPEGQSNSPLHF	2	1.257379244440812E-5	45	TCRBV12	TCRBV12				TCRBV12-03/12-04,TCRBV12-04		TCRBD01-01*01	TCRBD01	TCRBD01-01	01				TCRBJ01-06*01	TCRBJ01	TCRBJ01-06	01				5	2	0	5	5	6	36	48	53	60	62	2	In	VDJ
ATCCAGCCCTCAGAACCCAGGGACTCAGCTGTGTACTTCTGTGCCAGCAGTTTAGGCAGCTCTAATTCACCCCTCCACTTTGGGAAT	CASSLGSSNSPLHF	2	1.257379244440812E-5	42	TCRBV12	TCRBV12				TCRBV12-03/12-04,TCRBV12-04						TCRBD01,TCRBD02	TCRBD01-01,TCRBD02-01		TCRBJ01-06*01	TCRBJ01	TCRBJ01-06	01				1	3	4	5	1	6	39	55	56	59	62	2	In	VDJ
CAGCCTGCAGAGCTTGGGGACTCGGCCATGTATCTCTGTGCCAGCAGCTTAGACGGGACCGATAATTCACCCCTCCACTTTGGGAAT	CASSLDGTDNSPLHF	1	6.28689622220406E-6	45	TCRBV11-01*01	TCRBV11	TCRBV11-01	01								TCRBD01,TCRBD02	TCRBD01-01,TCRBD02-01		TCRBJ01-06*01	TCRBJ01	TCRBJ01-06	01				1	2	0	7	2	5	36	52	54	59	61	1	In	VDJ
TGTGAACGCCTTGTTGCTGGGGGACTCGGCCCTCTATCTCTGTGCCAGCAGCTTGACAGGGTATCATCACCCCTCCACTTTGGGAAT		3	1.886068866661218E-5	41	TCRBV05-06*01	TCRBV05	TCRBV05-06	01				TCRBD01-01*01	TCRBD01	TCRBD01-01	01				TCRBJ01-06*01	TCRBJ01	TCRBJ01-06	01				1	5	3	3	0	10	40	-1	55	61	66	3	Out	VDJ
AGTTCTAAGAAGCTCCTTCTCAGTGACTCTGGCTTCTATCTCTGTGCCTGGAGTGTCAGGGCGCTCTCTGGCTACACCTTCGGTTCG	CAWSVRALSGYTF	2	1.257379244440812E-5	39	TCRBV30-01*01	TCRBV30	TCRBV30-01	01				TCRBD01-01*01	TCRBD01	TCRBD01-01	01				TCRBJ01-02*01	TCRBJ01	TCRBJ01-02	01				0	7	4	3	0	7	42	-1	56	61	68	2	In	VDJ
AACGCCTTGTTGCTGGGGGACTCGGCCCTCTATCTCTGTGCCAGCAGCTTGGGACAGGGGTCATTCTATGGCTACACCTTCGGTTCG	CASSLGQGSFYGYTF	1	6.28689622220406E-6	45	TCRBV05-06*01	TCRBV05	TCRBV05-06	01				TCRBD01-01*01	TCRBD01	TCRBD01-01	01				TCRBJ01-02*01	TCRBJ01	TCRBJ01-02	01				0	5	2	2	0	4	36	-1	52	60	65	1	In	VDJ
ACTCTGACTGTGAGCAACATGAGCCCTGAAGACAGCAGCATATATCTCTGCAGCGTTGTTAGAGGCTATGGCTACACCTTCGGTTCG	CSVVRGYGYTF	2	1.257379244440812E-5	33	TCRBV29-01*01	TCRBV29	TCRBV29-01	01				TCRBD02-01*02	TCRBD02	TCRBD02-01	02				TCRBJ01-02*01	TCRBJ01	TCRBJ01-02	01				4	0	11	1	3	4	48	58	61	-1	65	2	In	VDJ
GTGACATCGGCCCAAAAGAACCCGACAGCTTTCTATCTCTGTGCCAGTAGACTACAGGGAGAAGACTATGGCTACACCTTCGGTTCG	CASRLQGEDYGYTF	2	1.257379244440812E-5	42	TCRBV19-01*01	TCRBV19	TCRBV19-01	01				TCRBD01-01*01	TCRBD01	TCRBD01-01	01				TCRBJ01-02*01	TCRBJ01	TCRBJ01-02	01				6	5	3	3	3	3	39	50	53	59	64	2	In	VDJ
ATTCTGGAGTCCGCCAGCACCAACCAGACATCTATGTACCTCTGTGCCAGCAGTTTATCCAGGAACTATGGCTACACCTTCGGTTCG	CASSLSRNYGYTF	1	6.28689622220406E-6	39	TCRBV28-01*01	TCRBV28	TCRBV28-01	01				TCRBD01-01*01	TCRBD01	TCRBD01-01	01				TCRBJ01-02*01	TCRBJ01	TCRBJ01-02	01				1	0	4	4	1	2	42	58	59	-1	63	1	In	VDJ
ATTCTGGAGTCCGCCAGCACCAACCAGACATCTATGTACCTCTGTGCCAGCAGTTTCGAACCGGGATATGGCTACACCTTCGGTTCG	CASSFEPGYGYTF	1	6.28689622220406E-6	39	TCRBV28-01*01	TCRBV28	TCRBV28-01	01				TCRBD02-01*02	TCRBD02	TCRBD02-01	02				TCRBJ01-02*01	TCRBJ01	TCRBJ01-02	01				3	0	8	3	5	5	42	56	61	-1	66	1	In	VDJ
CCTGATTCTGGAGTCCGCCAGCACCAACCAGACATCTATGTACCTCTGTGCCAGCAGTCTTACAGGGATGGCTACACCTTCGGTTCG		1	6.28689622220406E-6	35	TCRBV28-01*01	TCRBV28	TCRBV28-01	01				TCRBD01-01*01	TCRBD01	TCRBD01-01	01				TCRBJ01-02*01	TCRBJ01	TCRBJ01-02	01				5	0	3	3	3	6	46	58	61	-1	67	1	Out	VDJ
CTTCACCTACACACCCTGCAGCCAGAAGACTCGGCCCTGTATCTCTGTGCCAGCAGCCAAGATACCCATGGCTACACCTTCGGTTCG	CASSQDTHGYTF	2	1.257379244440812E-5	36	TCRBV04-02*01	TCRBV04	TCRBV04-02	01								TCRBD01,TCRBD02	TCRBD01-01,TCRBD02-01		TCRBJ01-02*01	TCRBJ01	TCRBJ01-02	01				0	2	3	7	1	6	45	62	63	65	67	2	In	VDJ
AAGATCCAGCCTGCAGAGCTTGGGGACTCGGCCGTGTATCTCTGTGCCAGCAGCTTAGAGGGGACAGGCGGCTACACCTTCGGTTCG	CASSLEGTGGYTF	1	6.28689622220406E-6	39	TCRBV11-03*01	TCRBV11	TCRBV11-03	01				TCRBD01-01*01	TCRBD01	TCRBD01-01	01				TCRBJ01-02*01	TCRBJ01	TCRBJ01-02	01				0	1	0	4	1	8	42	59	60	68	69	1	In	VDJ
CTGGAGTCGCCCAGCCCCAACCAGACCTCTCTGTACTTCTGTGCCAGCAGTTTATCGTGGCAGGGTCGCGGCTACACCTTCGGTTCG	CASSLSWQGRGYTF	5	3.1434481111020303E-5	42	TCRBV27-01*01	TCRBV27	TCRBV27-01	01				TCRBD01-01*01	TCRBD01	TCRBD01-01	01				TCRBJ01-02*01	TCRBJ01	TCRBJ01-02	01				0	4	4	3	4	8	39	56	60	65	69	5	In	VDJ
AAGATCCAGCCCTCAGAACCCAGGGACTCAGCTGTGTACTTCTGTGCCAGCAGTTTACCCCAAGGGTTAGGCTACACCTTCGGTTCG	CASSLPQGLGYTF	1	6.28689622220406E-6	39	TCRBV12-03/12-04*01	TCRBV12	TCRBV12-03/12-04	01								TCRBD01,TCRBD02	TCRBD01-01,TCRBD02-01		TCRBJ01-02*01	TCRBJ01	TCRBJ01-02	01				2	3	5	3	5	8	42	57	62	66	69	1	In	VDJ
CGGTCCACAAAGCTGGAGGACTCAGCCATGTACTTCTGTGCCAGCAGTGCGGGCTGGACAGGGGGGGAAGGCTACACCTTCGGTTCG	CASSAGWTGGEGYTF	2	1.257379244440812E-5	45	TCRBV02-01	TCRBV02	TCRBV02-01				01,03	TCRBD01-01*01	TCRBD01	TCRBD01-01	01				TCRBJ01-02*01	TCRBJ01	TCRBJ01-02	01				4	4	1	1	6	8	36	49	55	65	69	2	In	VDJ
AATGTGAACGCCTTGGAGCTGGACGACTCGGCCCTGTATCTCTGTGCCAGCAGCTTGTCCGGGGGACAAGGCTACACCTTCGGTTCG	CASSLSGGQGYTF	1	6.28689622220406E-6	39	TCRBV05-04*01	TCRBV05	TCRBV05-04	01								TCRBD01,TCRBD02	TCRBD01-01,TCRBD02-01		TCRBJ01-02*01	TCRBJ01	TCRBJ01-02	01				1	1	0	6	5	8	42	57	62	68	69	1	In	VDJ
NTGTCGGCTGCTCCCTCCCAGACATCTGTGTACTTCTGTGCCAGCAGTGAACCAGGAACTAACACGAAAGGCTACACCTTCGGTTCG	CASSEPGTNTKGYTF	7	4.400827355542842E-5	45	TCRBV06-01*01	TCRBV06	TCRBV06-01	01								TCRBD01,TCRBD02	TCRBD01-01,TCRBD02-01		TCRBJ01-02*01	TCRBJ01	TCRBJ01-02	01				2	13	4	4	1	8	36	51	52	56	69	7	In	VDJ
TCTAAGAAGCTCCTTCTCAGTGACTCTGGCTTCTATCTCTGTGCCTGGAGTGTAGTGGATCAGCCCCTGGGGCAGTACTTCGGGCCG	CAWSVVDQPLGQYF	1	6.28689622220406E-6	42	TCRBV30-01*01	TCRBV30	TCRBV30-01	01								TCRBD01,TCRBD02	TCRBD01-01,TCRBD02-01		TCRBJ02-07*01	TCRBJ02	TCRBJ02-07	01				0	0	0	9	15	9	39	53	68	-1	71	1	In	VDJ
NNNNCACTCTCAAGATCCAGCCTGCAGAGCTTGGGGACTCGGCCGTGTATCTCGGGGCAGGGACCCGTGGAGCAGTACTTCGGGCCG		1	6.28689622220406E-6	28	TCRBV11-03*01	TCRBV11	TCRBV11-03	01								TCRBD01,TCRBD02	TCRBD01-01,TCRBD02-01		TCRBJ02-07*01	TCRBJ02	TCRBJ02-07	01				17	5	0	7	6	7	53	53	59	64	69	1	Out	VDJ
AATGTGAACGCCTTGTTGCTGGGGGACTCGGCCCTCTATCTCTGTGCCAGCAGCTTTTGGACAAGGGGCGAGCAGTACTTCGGGCCG	CASSFWTRGEQYF	3	1.886068866661218E-5	39	TCRBV05-06*01	TCRBV05	TCRBV05-06	01				TCRBD01-01*01	TCRBD01	TCRBD01-01	01				TCRBJ02-07*01	TCRBJ02	TCRBJ02-07	01				2	5	1	6	2	6	42	56	58	63	68	3	In	VDJ
CTGGAGTCCGCCAGCACCAACCAGACATCTATGTACCTCTGTGCCAGCAGGCCGGGACAGGCAACGGGCGAGCAGTACTTCGGGCCG	CASRPGQATGEQYF	1	6.28689622220406E-6	42	TCRBV28-01*01	TCRBV28	TCRBV28-01	01				TCRBD01-01*01	TCRBD01	TCRBD01-01	01				TCRBJ02-07*01	TCRBJ02	TCRBJ02-07	01				6	7	0	4	3	6	39	50	53	61	68	1	In	VDJ
NNNNNNCTTGGAGATCCAGTCCACGGAGTCAGGGGACACAGCACTGTATTTCTGTGCCAGCCCTATAGCGAGCAGTACTTCGGGCCG		1	6.28689622220406E-6	29	TCRBV21-01*01	TCRBV21	TCRBV21-01	01				TCRBD02-01	TCRBD02	TCRBD02-01				01,02	TCRBJ02-07*01	TCRBJ02	TCRBJ02-07	01				8	3	4	9	1	6	52	61	62	65	68	1	Out	VDJ
AACATGAGCTCCTTGGAGCTGGGGGACTCAGCCCTGTACTTCTGTGCCAGCAGCTCAACGGGTCTTTACGAGCAGTACTTCGGGCCG	CASSSTGLYEQYF	1	6.28689622220406E-6	39	TCRBV13-01*01	TCRBV13	TCRBV13-01	01				TCRBD02-01	TCRBD02	TCRBD02-01				01,02	TCRBJ02-07*01	TCRBJ02	TCRBJ02-07	01				4	4	8	4	3	4	42	55	58	62	66	1	In	VDJ
ATCCTGGAGTCGCCCAGCCCCAACCAGACCTCTCTGTACTTCTGTGCCAGCAGTTTTAGCGTCCTCTACGAGCAGTACTTCGGGCCG	CASSFSVLYEQYF	2	1.257379244440812E-5	39	TCRBV27-01*01	TCRBV27	TCRBV27-01	01				TCRBD02-01	TCRBD02	TCRBD02-01				01,02	TCRBJ02-07*01	TCRBJ02	TCRBJ02-07	01				3	4	5	6	0	3	42	-1	56	61	65	2	In	VDJ
AACGCCTTGGAGCTGGACGACTCGGCCCTGTATCTCTGTGCCAGCAGCAATAGACAGGGAGGAGGCTACGAGCAGTACTTCGGGCCG	CASSNRQGGGYEQYF	1	6.28689622220406E-6	45	TCRBV05-04*01	TCRBV05	TCRBV05-04	01				TCRBD01-01*01	TCRBD01	TCRBD01-01	01				TCRBJ02-07*01	TCRBJ02	TCRBJ02-07	01				4	6	2	3	4	3	36	48	52	59	65	1	In	VDJ
CAGCCTGCAGAGCTTGGGGACTCGGCCGTGTATCTCTGTGCCAGCAGCCAATTAAGCGGGAGGCGCTACGAGCAGTACTTCGGGCCG	CASSQLSGRRYEQYF	1	6.28689622220406E-6	45	TCRBV11-03*01	TCRBV11	TCRBV11-03	01				TCRBD02-01*02	TCRBD02	TCRBD02-01	02				TCRBJ02-07*01	TCRBJ02	TCRBJ02-07	01				5	2	6	1	6	3	36	48	54	63	65	1	In	VDJ
GAGTCCGCCAGCACCAACCAGACATCTATGTACCTCTGTGCCAGCAGTTACAGCCCCGGGACGTCCTACGAGCAGTACTTCGGGCCG	CASSYSPGTSYEQYF	1	6.28689622220406E-6	45	TCRBV28-01*01	TCRBV28	TCRBV28-01	01								TCRBD01,TCRBD02	TCRBD01-01,TCRBD02-01		TCRBJ02-07*01	TCRBJ02	TCRBJ02-07	01				4	1	0	7	8	1	36	49	57	62	63	1	In	VDJ
ACTGTGACATCGGCCCAAAAGAACCCGACAGCTTTCTATCTCTGTGCCAGTAGTATGGGCAGCTCCTACGAGCAGTACTTCGGGCCG	CASSMGSSYEQYF	1	6.28689622220406E-6	39	TCRBV19-01*01	TCRBV19	TCRBV19-01	01				TCRBD01-01*01	TCRBD01	TCRBD01-01	01				TCRBJ02-07*01	TCRBJ02	TCRBJ02-07	01				3	2	8	0	0	0	42	-1	56	60	62	1	In	VDJ
CTGTGAGCAACATGAGCCCTGAAGACAGCAGCATATATCTCTGCAGCGTTGAGTTTGCGGAATCCCTACGAGCAGTACTTCGGGCCG		9	5.658206599983654E-5	40	TCRBV29-01	TCRBV29	TCRBV29-01				01,02	TCRBD02-01	TCRBD02	TCRBD02-01				01,02	TCRBJ02-07*01	TCRBJ02	TCRBJ02-07	01				3	4	7	5	4	2	41	52	56	60	64	9	Out	VDJ
AATTCCCTGGAGCTTGGTGACTCTGCTGTGTATTTCTGTGCCAGCAGCCAAGCCCGTTATGGTACCTACGAGCAGTACTTCGGGCCG	CASSQARYGTYEQYF	1	6.28689622220406E-6	45	TCRBV03-01/03-02*01	TCRBV03	TCRBV03-01/03-02	01								TCRBD01,TCRBD02	TCRBD01-01,TCRBD02-01		TCRBJ02-07*01	TCRBJ02	TCRBJ02-07	01				1	2	0	10	8	2	36	52	60	62	64	1	In	VDJ
CGCTCACCAGGCCTGGGGGACGCAGCCATGTACCTGTGTGCCACCAGCCCCCGCGGGGGGGGTACCTACGAGCAGTACTTCGGGCCG	CATSPRGGGTYEQYF	1	6.28689622220406E-6	45	TCRBV15-01*02	TCRBV15	TCRBV15-01	02				TCRBD02-01*01	TCRBD02	TCRBD02-01	01				TCRBJ02-07*01	TCRBJ02	TCRBJ02-07	01				5	3	7	0	4	2	36	48	52	61	64	1	In	VDJ
CAGCGCACAGAGCAGGAGGACTCGGCCGTGTATCTCTGTGCCAGCAGCTTAGCGGCTAGCGGGACCTACGAGCAGTACTTCGGGCCG	CASSLAASGTYEQYF	2	1.257379244440812E-5	45	TCRBV07-02	TCRBV07	TCRBV07-02				01,02	TCRBD02-01*02	TCRBD02	TCRBD02-01	02				TCRBJ02-07*01	TCRBJ02	TCRBJ02-07	01				0	0	4	3	2	2	36	53	55	-1	64	2	In	VDJ
CCTGCAGAGCTTGGGGACTCGGCCGTGTATCTCTGTGCCAGCAGCCCGAAGGGGGACAGAAGAACATACGAGCAGTACTTCGGGCCG	CASSPKGDRRTYEQYF	1	6.28689622220406E-6	48	TCRBV11-03*01	TCRBV11	TCRBV11-03	01				TCRBD01-01*01	TCRBD01	TCRBD01-01	01				TCRBJ02-07*01	TCRBJ02	TCRBJ02-07	01				5	7	0	5	7	4	33	45	52	59	66	1	In	VDJ
AAGATCCAGCCTGCAGAGCTTGGGGACTCGGCCGTGTATCTCTGTGCCAGCACCTTGGGGCTAGGGGACGAGCAGTACTTCGGGCCG	CASTLGLGDEQYF	1	6.28689622220406E-6	39	TCRBV11-03*01	TCRBV11	TCRBV11-03	01				TCRBD01-01*01	TCRBD01	TCRBD01-01	01				TCRBJ02-07*01	TCRBJ02	TCRBJ02-07	01				3	0	5	2	6	5	42	56	62	-1	67	1	In	VDJ
CAGCGCACAGAGCAGCGGGACTCGGCCATGTATCGCTGTGCCAGCAGCTTAGCACGGGCGACAGGGAACGAGCAGTACTTCGGGCCG	CASSLARATGNEQYF	3	1.886068866661218E-5	45	TCRBV07-06*01	TCRBV07	TCRBV07-06	01				TCRBD01-01*01	TCRBD01	TCRBD01-01	01				TCRBJ02-07*01	TCRBJ02	TCRBJ02-07	01				0	1	2	3	6	5	36	53	59	66	67	3	In	VDJ
ACGGAGTCAGGGGACACAGCACTGTATTTCTGTGCCAGCAGCAAAGCATGTAGGGACAGGGACGAGAACGAGCAGTACTTCGGGCCG	CASSKACRDRDENEQYF	1	6.28689622220406E-6	51	TCRBV21-01*01	TCRBV21	TCRBV21-01	01				TCRBD01-01*01	TCRBD01	TCRBD01-01	01				TCRBJ02-07*01	TCRBJ02	TCRBJ02-07	01				0	6	0	3	5	5	30	47	52	61	67	1	In	VDJ
CACGCCCTGCAGCCAGAAGACTCAGCCCTGTATCTCTGCGCCAGCAGCCAAGACAGTATCTCTGGAAACACCATATATTTTGGAGAG	CASSQDSISGNTIYF	2	1.257379244440812E-5	45	TCRBV04-01*01	TCRBV04	TCRBV04-01	01				TCRBD01-01*01	TCRBD01	TCRBD01-01	01				TCRBJ01-03*01	TCRBJ01	TCRBJ01-03	01				0	3	4	5	0	0	36	-1	53	56	59	2	In	VDJ
CTCAGTGACTCTGGCTTCTATCTCTGTGCCTGGAGTCAAAACGGACAGGGGGACCTCTCTGGGGCCAACGTCCTGACTTTCGGGGCC	CAWSQNGQGDLSGANVLTF	3	1.886068866661218E-5	57	TCRBV30-01	TCRBV30	TCRBV30-01				01,02	TCRBD01-01*01	TCRBD01	TCRBD01-01	01				TCRBJ02-06*01	TCRBJ02	TCRBJ02-06	01				2	4	1	1	6	0	24	36	42	52	56	3	In	VDJ
GTGACCAGTGCCCATCCTGAAGACAGCAGCTTCTACATCTGCAGTGCTAGTAAGGGACTAGCTCAGAGTGAGCAGTTCTTCGGGCCA	CSASKGLAQSEQFF	13	8.172965088865278E-5	42	TCRBV20-01*04	TCRBV20	TCRBV20-01	04				TCRBD02-01	TCRBD02	TCRBD02-01				01,02	TCRBJ02-01*01	TCRBJ02	TCRBJ02-01	01				2	6	0	7	2	9	39	51	53	62	68	13	In	VDJ
GAGTCTGCCATCCCCAACCAGACAGCTCTTTACTTCTGTGCCACCAGTGATCCGCGGGACTGGAAGAATGAGCAGTTCTTCGGGCCA	CATSDPRDWKNEQFF	6	3.772137733322436E-5	45	TCRBV24-01*01	TCRBV24	TCRBV24-01	01				TCRBD02-01	TCRBD02	TCRBD02-01				01,02	TCRBJ02-01*01	TCRBJ02	TCRBJ02-01	01				3	5	0	10	4	7	36	51	55	61	66	6	In	VDJ
ACGCCTTGTTGCTGGGGGACTCGGCCCTGTATCTCTGTGCCAGCAGTGCCCGGGACAGGGACCCTCAATGAGCAGTTCTTCGGGCCA		1	6.28689622220406E-6	46	TCRBV05-05*01	TCRBV05	TCRBV05-05	01				TCRBD01-01*01	TCRBD01	TCRBD01-01	01				TCRBJ02-01*01	TCRBJ02	TCRBJ02-01	01				5	5	0	3	5	6	35	46	51	60	65	1	Out	VDJ
GTGAACGCCTTGGAGCTGGACGACTCGGCCCTGTATCTCTGTGCCAGCAGAGTTAGGGACAGCTACAATGAGCAGTTCTTCGGGCCA	CASRVRDSYNEQFF	2	1.257379244440812E-5	42	TCRBV05-04*01	TCRBV05	TCRBV05-04	01				TCRBD01-01*01	TCRBD01	TCRBD01-01	01				TCRBJ02-01*01	TCRBJ02	TCRBJ02-01	01				5	0	0	5	5	3	39	50	55	-1	62	2	In	VDJ
CTGGAGTCTGCTGCCTCCTCCCAGACATCTGTATATTTCTGCGCCAGTTCTGGGCCTCTTTCCTACAATGAGCAGTTCTTCGGGCCA	CASSGPLSYNEQFF	10	6.286896222204061E-5	42	TCRBV10-01*01	TCRBV10	TCRBV10-01	01				TCRBD01-01*01	TCRBD01	TCRBD01-01	01				TCRBJ02-01*01	TCRBJ02	TCRBJ02-01	01				9	5	8	0	4	1	39	47	51	55	60	10	In	VDJ
GAGTCCGCCAGCACCAACCAGACATCTATGTACCTCTGTGCCAGCAGTTCACGTCCCGGGTCCTACAATGAGCAGTTCTTCGGGCCA	CASSSRPGSYNEQFF	2	1.257379244440812E-5	45	TCRBV28-01*01	TCRBV28	TCRBV28-01	01				TCRBD02-01	TCRBD02	TCRBD02-01				01,02	TCRBJ02-01*01	TCRBJ02	TCRBJ02-01	01				4	0	8	4	7	1	36	49	56	-1	60	2	In	VDJ
CAGCCTGCAGAGCTTGGGGACTCGGCCGTGTATCTCTGTGCCAGCAGACCCGACGGGTTCTCCTACAATGAGCAGTTCTTCGGGCCA	CASRPDGFSYNEQFF	5	3.1434481111020303E-5	45	TCRBV11-03*01	TCRBV11	TCRBV11-03	01				TCRBD02-01	TCRBD02	TCRBD02-01				01,02	TCRBJ02-01*01	TCRBJ02	TCRBJ02-01	01				6	2	8	4	6	0	36	47	53	57	59	5	In	VDJ
ACAGTGACCAGTGCCCATCCTGAAGACAGCAGCTTCTACATCTGCAGTGCTAGACTCCCGGACTCATTAGCCCAGTACTTCGGGCCA	CSARLPDSLAQYF	5	3.1434481111020303E-5	39	TCRBV20	TCRBV20				TCRBV20-01,TCRBV20-or09_02		TCRBD02-01	TCRBD02	TCRBD02-01				01,02	TCRBJ02-05*01	TCRBJ02	TCRBJ02-05	01				2	6	1	10	5	9	42	54	59	64	70	5	In	VDJ
AAGATCCAGCCTGCAGAGCTTGGGGACTCGGCCGTGTATCTCTGTGCCAGCAGCATCGGGGCCGATAGGACCCAGTACTTCGGGCCA	CASSIGADRTQYF	1	6.28689622220406E-6	39	TCRBV11-03*01	TCRBV11	TCRBV11-03	01								TCRBD01,TCRBD02	TCRBD01-01,TCRBD02-01		TCRBJ02-05*01	TCRBJ02	TCRBJ02-05	01				5	6	7	0	3	7	42	54	57	62	68	1	In	VDJ
NCTCTGAAGATCCGGTCCACAAAGCTGGAGGACTCAGCCATGTACTTCTGTGCCAGCGGGAGAGGGGAGACCCAGTACTTCGGGCCA	CASGRGETQYF	2	1.257379244440812E-5	33	TCRBV02-01	TCRBV02	TCRBV02-01				01,03	TCRBD02-01*02	TCRBD02	TCRBD02-01	02				TCRBJ02-05*01	TCRBJ02	TCRBJ02-05	01				8	4	9	2	0	5	48	-1	57	62	66	2	In	VDJ
ATCCAGCCTGCAGAGCTTGGGGACTCGGCCGTGTATCTCTGTGCCAGCAGCCCCCTAGCGGGAGGCGAGACCCAGTACTTCGGGCCA	CASSPLAGGETQYF	1	6.28689622220406E-6	42	TCRBV11-03*01	TCRBV11	TCRBV11-03	01				TCRBD02-01*02	TCRBD02	TCRBD02-01	02				TCRBJ02-05*01	TCRBJ02	TCRBJ02-05	01				5	1	4	1	3	5	39	51	54	65	66	1	In	VDJ
GAGTCCGCCAGCACCAACCAGACATCTATGTACCTCTGTGCCAGCAGTCCCTGGACAGCGCTCCAAGAGACCCAGTACTTCGGGCCA	CASSPWTALQETQYF	2	1.257379244440812E-5	45	TCRBV28-01*01	TCRBV28	TCRBV28-01	01				TCRBD01-01*01	TCRBD01	TCRBD01-01	01				TCRBJ02-05*01	TCRBJ02	TCRBJ02-05	01				5	4	1	5	4	1	36	48	52	58	62	2	In	VDJ
CAGCGGGACTCGGCCATGTATCGCTGTGCCAGCAGCGCCGGGGTGACGAGGGGGCCCAATTCCGGAGATACGCAGTATTTTGGCCCA	CASSAGVTRGPNSGDTQYF	8	5.029516977763248E-5	57	TCRBV07-06*01	TCRBV07	TCRBV07-06	01				TCRBD01-01*01	TCRBD01	TCRBD01-01	01				TCRBJ02-03*01	TCRBJ02	TCRBJ02-03	01				5	10	5	0	12	5	24	36	48	55	65	8	In	VDJ
GCCCTGCAGCCAGAAGACTCAGCCCTGTATCTCTGCGCCAGCAGCCCCGGGGTTACGGGAAAGCCAGATACGCAGTATTTTGGCCCA	CASSPGVTGKPDTQYF	3	1.886068866661218E-5	48	TCRBV04-01*01	TCRBV04	TCRBV04-01	01				TCRBD02-01	TCRBD02	TCRBD02-01				01,02	TCRBJ02-03*01	TCRBJ02	TCRBJ02-03	01				4	12	8	3	1	4	33	46	47	52	64	3	In	VDJ
AATTCCCTGGAGCTTGGTGACTCTGCTGTGTATTTCTGTGCCAGCAGCCAAGTTGCTAGCGGCACAGATACGCAGTATTTTGGCCCA	CASSQVASGTDTQYF	2	1.257379244440812E-5	45	TCRBV03-01/03-02*01	TCRBV03	TCRBV03-01/03-02	01				TCRBD02-01	TCRBD02	TCRBD02-01				01,02	TCRBJ02-03*01	TCRBJ02	TCRBJ02-03	01				1	0	4	6	3	1	36	52	55	-1	61	2	In	VDJ
TCCGCTACCAGCTCCCAGACATCTGTGTACTTCTGTGCCATCAGTGAATCGGCGGTCCTGCGCACAGATACGCAGTATTTTGGCCCA	CAISESAVLRTDTQYF	2	1.257379244440812E-5	48	TCRBV10-03*01	TCRBV10	TCRBV10-03	01				TCRBD02-01	TCRBD02	TCRBD02-01				01,02	TCRBJ02-03*01	TCRBJ02	TCRBJ02-03	01				3	6	7	5	4	1	33	47	51	55	61	2	In	VDJ
CACCTACACACCCTGCAGCCAGAAGACTCGGCCCTGTATCTCTGTGCCAGCAGCCAGATTCTCACCGGGGAGCTGTTTTTTGGAGAA	CASSQILTGELFF	5	3.1434481111020303E-5	39	TCRBV04-02*01	TCRBV04	TCRBV04-02	01								TCRBD01,TCRBD02	TCRBD01-01,TCRBD02-01		TCRBJ02-02*01	TCRBJ02	TCRBJ02-02	01				3	4	2	8	0	4	42	-1	56	58	62	5	In	VDJ
ACAGTGACCAGTGCCCATCCTGAAGACAGCAGCTTCTACATCTGCAGTGCGAGGACTGGGACCACCGGGGAGCTGTTTTTTGGAGAA	CSARTGTTGELFF	2	1.257379244440812E-5	39	TCRBV20	TCRBV20				TCRBV20-01,TCRBV20-or09_02						TCRBD01,TCRBD02	TCRBD01-01,TCRBD02-01		TCRBJ02-02*01	TCRBJ02	TCRBJ02-02	01				6	0	0	7	7	4	42	50	57	-1	62	2	In	VDJ
NTGAAGATCCAGCCCTCAGAACCCAGGGACTCAGCTGTGTACTTCTGTGCCAGCAGTTTTGGGGCCGGTGAAGCTTTCTTTGGACAA	CASSFGAGEAFF	2	1.257379244440812E-5	36	TCRBV12-03/12-04*01	TCRBV12	TCRBV12-03/12-04	01				TCRBD01-01*01	TCRBD01	TCRBD01-01	01				TCRBJ01-01*01	TCRBJ01	TCRBJ01-01	01				3	3	7	0	1	7	45	59	60	65	68	2	In	VDJ
GATCCAGTCCACGGAGTCAGGGGACACAGCACTGTATTTCTGTGCCAGCAGCTAAAGGACAGGGGGACTGAAGCTTTCTTTGGACAA		2	1.257379244440812E-5	41	TCRBV21-01*01	TCRBV21	TCRBV21-01	01				TCRBD01-01*01	TCRBD01	TCRBD01-01	01				TCRBJ01-01*01	TCRBJ01	TCRBJ01-01	01				5	0	1	1	4	5	40	52	56	-1	66	2	Out	VDJ
CAGCCCTCAGAACCCAGGGACTCAGCTGTGTACTTCTGTGCCAGCAGGTCGGGACAGGGGGCTAGGACTGAAGCTTTCTTTGGACAA	CASRSGQGARTEAFF	2	1.257379244440812E-5	45	TCRBV12	TCRBV12				TCRBV12-03/12-04,TCRBV12-04		TCRBD01-01*01	TCRBD01	TCRBD01-01	01				TCRBJ01-01*01	TCRBJ01	TCRBJ01-01	01				6	4	0	0	3	5	36	47	50	62	66	2	In	VDJ
AATGTGAGCACCTTGGAGCTGGGGGACTCGGCCCTTTATCTTTGCGCCAGCAGCTTGGGGGGGCCGACTGAAGCTTTCTTTGGACAA	CASSLGGPTEAFF	4	2.514758488881624E-5	39	TCRBV05-01*01	TCRBV05	TCRBV05-01	01				TCRBD01-01*01	TCRBD01	TCRBD01-01	01				TCRBJ01-01*01	TCRBJ01	TCRBJ01-01	01				0	2	6	0	0	5	42	-1	58	64	66	4	In	VDJ
AATGTGAACGCCTTGTTGCTGGGGGACTCGGCCCTCTATCTCTGTGCCAGCAGCCGGGACAGGGACACTGAAGCTTTCTTTGGACAA	CASSRDRDTEAFF	6	3.772137733322436E-5	39	TCRBV05-06*01	TCRBV05	TCRBV05-06	01				TCRBD01-01*01	TCRBD01	TCRBD01-01	01				TCRBJ01-01*01	TCRBJ01	TCRBJ01-01	01				4	0	0	3	1	3	42	54	55	-1	64	6	In	VDJ
AAGATCCGGTCCACAAAGCTGGAGGACTCAGCCATGTACTTCTGTGCCAGCAGTGAGGGATCGGACACTGAAGCTTTCTTTGGACAA	CASSEGSDTEAFF	2	1.257379244440812E-5	39	TCRBV02-01	TCRBV02	TCRBV02-01				01,03					TCRBD01,TCRBD02	TCRBD01-01,TCRBD02-01		TCRBJ01-01*01	TCRBJ01	TCRBJ01-01	01				3	4	0	8	0	3	42	-1	56	60	64	2	In	VDJ
TGTCCCTAGAGTCTGCCATCCCCAACCAGACAGCTCTTTACTTCTGTGCCACCAGCAGGGACGGACACTGAAGCTTTCTTTGGACAA		2	1.257379244440812E-5	37	TCRBV24-01*01	TCRBV24	TCRBV24-01	01								TCRBD01,TCRBD02	TCRBD01-01,TCRBD02-01		TCRBJ01-01*01	TCRBJ01	TCRBJ01-01	01				7	2	0	7	2	3	44	55	57	62	64	2	Out	VDJ
ATTCCCTGGAGCTTGGTGACTCTGCTGTGTATTTCTGTGCCAGCAGTTCCACGCGACAGAATGAACACTGAAGCTTTCTTTGGACAA		3	1.886068866661218E-5	46	TCRBV03-01/03-02*01	TCRBV03	TCRBV03-01/03-02	01				TCRBD01-01*01	TCRBD01	TCRBD01-01	01				TCRBJ01-01*01	TCRBJ01	TCRBJ01-01	01				6	2	2	5	8	0	35	46	54	59	61	3	Out	VDJ
GTGAACGCCTTGTTGCTGGGGGACTCGGCCCTGTATCTCTGTGCCAGCAGCTTGGCGGTGAGGAACACTGAAGCTTTCTTTGGACAA	CASSLAVRNTEAFF	1	6.28689622220406E-6	42	TCRBV05-05*01	TCRBV05	TCRBV05-05	01				TCRBD02-01	TCRBD02	TCRBD02-01				01,02	TCRBJ01-01*01	TCRBJ01	TCRBJ01-01	01				0	4	8	5	0	1	39	-1	55	58	62	1	In	VDJ
NNNNTGAAGATCCAGCCCTCAGAACCCAGGGACTCAGCTGTGTACTTCTGTGCCAGCAGTGCCAACACTGAAGCTTTCTTTGGACAA	CASSANTEAFF	2	1.257379244440812E-5	33	TCRBV12-03/12-04*01	TCRBV12	TCRBV12-03/12-04	01								TCRBD01,TCRBD02	TCRBD01-01,TCRBD02-01		TCRBJ01-01*01	TCRBJ01	TCRBJ01-01	01				5	1	10	0	0	2	48	-1	60	62	63	2	In	VDJ
GATCCTGGAGTCGCCCAGCCCCAACCAGACCTCTCTGTACTTCTGTGCCAGCAGTCGAGGGGAAACACTGAAGCTTTCTTTGGACAA		3	1.886068866661218E-5	38	TCRBV27-01*01	TCRBV27	TCRBV27-01	01								TCRBD01,TCRBD02	TCRBD01-01,TCRBD02-01		TCRBJ01-01*01	TCRBJ01	TCRBJ01-01	01				5	1	5	2	2	2	43	55	57	62	63	3	Out	VDJ
GTGAACGCCTTGGAGCTGGACGACTCGGCCCTGTATCTCTGTGCCAGCAGCGGACCCGGCAGGGAAGATGAAGCTTTCTTTGGACAA	CASSGPGREDEAFF	2	1.257379244440812E-5	42	TCRBV05-04*01	TCRBV05	TCRBV05-04	01				TCRBD01-01*01	TCRBD01	TCRBD01-01	01				TCRBJ01-01*01	TCRBJ01	TCRBJ01-01	01				4	4	4	3	8	7	39	51	59	64	68	2	In	VDJ
AAGATCCGGTCCACAAAGCTGGAGGACTCAGCCATGTACTTCTGTGCCAGCGCCGGACGGAGCTCTGGGGCCCAGCATTTTGGTGAT	CASAGRSSGAQHF	2	1.257379244440812E-5	39	TCRBV02-01	TCRBV02	TCRBV02-01				01,03					TCRBD01,TCRBD02	TCRBD01-01,TCRBD02-01		TCRBJ01-05*01	TCRBJ01	TCRBJ01-05	01				8	12	1	7	3	11	42	51	54	58	70	2	In	VDJ
ACATCGGCCCAAAAGAACCCGACAGCTTTCTATCTCTGTGCCAGTAGTATAACAGGGAGGTCCCTTCAGCCCCAGCATTTTGGTGAT	CASSITGRSLQPQHF	2	1.257379244440812E-5	45	TCRBV19-01*01	TCRBV19	TCRBV19-01	01								TCRBD01,TCRBD02	TCRBD01-01,TCRBD02-01		TCRBJ01-05*01	TCRBJ01	TCRBJ01-05	01				2	8	3	3	0	6	36	-1	51	57	65	2	In	VDJ
AACGCCTTGTTGCTGGGGGACTCGGCCCTGTATCTCTGTGCCAGCAGCCGGACAGGCGGTTTAGGGCAGCCCCAGCATTTTGGTGAT	CASSRTGGLGQPQHF	2	1.257379244440812E-5	45	TCRBV05-05*01	TCRBV05	TCRBV05-05	01				TCRBD01-01*01	TCRBD01	TCRBD01-01	01				TCRBJ01-05*01	TCRBJ01	TCRBJ01-05	01				4	10	1	4	1	7	36	48	49	56	66	2	In	VDJ
NTGAAGATCCAGCCCTCAGAACCCAGGGACTCAGCTGTGTACTTCTGTGCCAGCAGTTTTAGTGGACAGCCCCAGCATTTTGGTGAT	CASSFSGQPQHF	3	1.886068866661218E-5	36	TCRBV12-03/12-04*01	TCRBV12	TCRBV12-03/12-04	01								TCRBD01,TCRBD02	TCRBD01-01,TCRBD02-01		TCRBJ01-05*01	TCRBJ01	TCRBJ01-05	01				3	0	1	8	4	7	45	59	63	-1	66	3	In	VDJ
GTGAACGCCTTGTTGCTGGGGGACTCGGCCCTGTATCTCTGTGCCAGCAGCCAGGGACAGATCTATTCACCCCTCCACTTTGGGAAT	CASSQGQIYSPLHF	1	6.28689622220406E-6	42	TCRBV05-05*01	TCRBV05	TCRBV05-05	01				TCRBD01-01*01	TCRBD01	TCRBD01-01	01				TCRBJ01-06*01	TCRBJ01	TCRBJ01-06	01				4	4	0	5	2	8	39	51	53	60	64	1	In	VDJ
CCAGCCCTCAGAACCCAGGGACTCAGCTGTGTACTTCTGTGCCAGCAGTAAGGACATCTCTTTAATTCACCCCTCCACTTTGGGAAT		2	1.257379244440812E-5	44	TCRBV12	TCRBV12				TCRBV12-03/12-04,TCRBV12-04		TCRBD01-01*01	TCRBD01	TCRBD01-01	01				TCRBJ01-06*01	TCRBJ01	TCRBJ01-06	01				5	6	1	6	2	6	37	49	51	56	62	2	Out	VDJ
TTCCCTGGAGCTTGGTGACTCTGCTGTGTATTTCTGTGCCAGCAGCCAAGTGGCCAGAGGAGTAATTCACCCCTCCACTTTGGGAAT		2	1.257379244440812E-5	47	TCRBV03-01/03-02*01	TCRBV03	TCRBV03-01/03-02	01				TCRBD02-01*02	TCRBD02	TCRBD02-01	02				TCRBJ01-06*01	TCRBJ01	TCRBJ01-06	01				1	0	10	2	8	6	34	50	58	-1	62	2	Out	VDJ
GCCCTGCAGCCAGAAGACTCAGCCCTGTATCTCTGCGCCAGCAGCCCCGGAGACAGGGTGAATAATTCACCCCTCCACTTTGGGAAT	CASSPGDRVNNSPLHF	2	1.257379244440812E-5	48	TCRBV04-01*01	TCRBV04	TCRBV04-01	01				TCRBD01-01*01	TCRBD01	TCRBD01-01	01				TCRBJ01-06*01	TCRBJ01	TCRBJ01-06	01				4	3	2	3	5	5	33	46	51	58	61	2	In	VDJ
TGTGAGCACCTTGGAGCTGGGGGACTCGGCCCTTTATCTTTGCGCCAGCAGCCCGAGCGGGCCTGCTCACCCCTCCACTTTGGGAAT		2	1.257379244440812E-5	41	TCRBV05-01*01	TCRBV05	TCRBV05-01	01				TCRBD02-01	TCRBD02	TCRBD02-01				01,02	TCRBJ01-06*01	TCRBJ01	TCRBJ01-06	01				4	5	6	4	3	10	40	52	55	61	66	2	Out	VDJ
NNNNTGTCGGCTGCTCCCTCCCAGACATCTGTGTACTTCTGTGCCAGCAGCCGAGGACAGGGGGCTTCTGGCTACACCTTCGGTTCG	CASSRGQGASGYTF	2	1.257379244440812E-5	42	TCRBV06-05*01	TCRBV06	TCRBV06-05	01				TCRBD01-01*01	TCRBD01	TCRBD01-01	01				TCRBJ01-02*01	TCRBJ01	TCRBJ01-02	01				6	3	1	0	4	7	39	50	54	65	68	2	In	VDJ
GTGAACGCCTTGGAGCTGGACGACTCGGCCCTGTATCTCTGTGCCAGCAGCTTGGACAGTTCGTCCTATGGCTACACCTTCGGTTCG	CASSLDSSSYGYTF	1	6.28689622220406E-6	42	TCRBV05-04*01	TCRBV05	TCRBV05-04	01				TCRBD01-01*01	TCRBD01	TCRBD01-01	01				TCRBJ01-02*01	TCRBJ01	TCRBJ01-02	01				0	6	3	5	0	4	39	-1	55	59	65	1	In	VDJ
AACGCCTTGGAGCTGGACGACTCGGCCCTGTATCTCTGTGCCAGCAGCTCGGGACAGGGAGTATCCTATGGCTACACCTTCGGTTCG	CASSSGQGVSYGYTF	3	1.886068866661218E-5	45	TCRBV05-04*01	TCRBV05	TCRBV05-04	01				TCRBD01-01*01	TCRBD01	TCRBD01-01	01				TCRBJ01-02*01	TCRBJ01	TCRBJ01-02	01				3	6	0	3	1	4	36	49	50	59	65	3	In	VDJ
ATCCTGGAGTCGCCCAGCCCCAACCAGACCTCTCTGTACTTCTGTGCCAGCTGGACAGGGGGGGCCTATGGCTACACCTTCGGTTCG	CASWTGGAYGYTF	2	1.257379244440812E-5	39	TCRBV27-01*01	TCRBV27	TCRBV27-01	01				TCRBD01-01*01	TCRBD01	TCRBD01-01	01				TCRBJ01-02*01	TCRBJ01	TCRBJ01-02	01				8	3	1	1	1	4	42	51	52	62	65	2	In	VDJ
CTACACGCCCTGCAGCCAGAAGACTCAGCCCTGTATCTCTGCGCCAGCAGCCACCCACTGCGGGCCTATGGCTACACCTTCGGTTCG	CASSHPLRAYGYTF	2	1.257379244440812E-5	42	TCRBV04-01*01	TCRBV04	TCRBV04-01	01				TCRBD02-01	TCRBD02	TCRBD02-01				01,02	TCRBJ01-02*01	TCRBJ01	TCRBJ01-02	01				3	1	7	4	6	4	39	53	59	64	65	2	In	VDJ
AGTTCTAAGAAGCTCCTTCTCAGTGACTCTGGCTTCTATCTCTGTGCCTGGAGTGTCCAGGTTAACTATGGCTACACCTTCGGTTCG	CAWSVQVNYGYTF	2	1.257379244440812E-5	39	TCRBV30-01*01	TCRBV30	TCRBV30-01	01				TCRBD01-01*01	TCRBD01	TCRBD01-01	01				TCRBJ01-02*01	TCRBJ01	TCRBJ01-02	01				0	1	4	4	1	1	42	56	57	61	62	2	In	VDJ
GTGACATCGGCCCAAAAGAACCCGACAGCTTTCTATCTCTGTGCCAGTAGTATGGGACAGGGTAACTATGGCTACACCTTCGGTTCG	CASSMGQGNYGYTF	2	1.257379244440812E-5	42	TCRBV19-01*01	TCRBV19	TCRBV19-01	01				TCRBD01-01*01	TCRBD01	TCRBD01-01	01				TCRBJ01-02*01	TCRBJ01	TCRBJ01-02	01				3	0	0	3	0	1	39	-1	53	-1	62	2	In	VDJ
GTGAACGCCTTGTTGCTGGGGGACTCGGCCCTCTATCTCTGTGCCAGCAGCCCGGGACAGGGTAACTATGGCTACACCTTCGGTTCG	CASSPGQGNYGYTF	1	6.28689622220406E-6	42	TCRBV05-06*01	TCRBV05	TCRBV05-06	01				TCRBD01-01*01	TCRBD01	TCRBD01-01	01				TCRBJ01-02*01	TCRBJ01	TCRBJ01-02	01				4	0	0	3	2	1	39	51	53	-1	62	1	In	VDJ
TGGAGATCCAGTCCACGGAGTCAGGGGACACAGCACTGTATTTCTGTGCCAGCAGCACGGCGTAACTATGGCTACACCTTCGGTTCG		1	6.28689622220406E-6	37	TCRBV21-01*01	TCRBV21	TCRBV21-01	01								TCRBD01,TCRBD02	TCRBD01-01,TCRBD02-01		TCRBJ01-02*01	TCRBJ01	TCRBJ01-02	01				4	1	9	0	1	1	44	57	58	61	62	1	Out	VDJ
TCCCTGGAGCTTGGTGACTCTGCTGTGTATTTCTGTGCCAGCAGCCCAGTTTTCCGTACCCATAACTATGGCTACACCTTCGGTTCG	CASSPVFRTHNYGYTF	2	1.257379244440812E-5	48	TCRBV03-01/03-02*01	TCRBV03	TCRBV03-01/03-02	01				TCRBD01-01*01	TCRBD01	TCRBD01-01	01				TCRBJ01-02*01	TCRBJ01	TCRBJ01-02	01				4	13	4	5	0	1	33	-1	46	49	62	2	In	VDJ
AGCTCCTTGGAGCTGGGGGACTCAGCCCTGTACTTCTGTGCCAGCAGCTTAGAGACAGGGGTGAACTATGGCTACACCTTCGGTTCG	CASSLETGVNYGYTF	1	6.28689622220406E-6	45	TCRBV13-01*01	TCRBV13	TCRBV13-01	01				TCRBD01-01*01	TCRBD01	TCRBD01-01	01				TCRBJ01-02*01	TCRBJ01	TCRBJ01-02	01				1	2	2	2	1	2	36	52	53	61	63	1	In	VDJ
CTGAGTTCTAAGAAGCTCCTTCTCAGTGACTCTGGCTTCTATCTCTGTGCCTGGAGTCAGGTGAACTATGGCTACACCTTCGGTTCG	CAWSQVNYGYTF	5	3.1434481111020303E-5	36	TCRBV30-01*01	TCRBV30	TCRBV30-01	01				TCRBD01-01*01	TCRBD01	TCRBD01-01	01				TCRBJ01-02*01	TCRBJ01	TCRBJ01-02	01				2	2	4	4	0	2	45	-1	57	61	63	5	In	VDJ
CAGCCTGCAGAGCTTGGGGACTCGGCCGTGTATCTCTGTGCCAGCAGCTTAGACAGGGAACTCAACTATGGCTACACCTTCGGTTCG	CASSLDRELNYGYTF	1	6.28689622220406E-6	45	TCRBV11-03*01	TCRBV11	TCRBV11-03	01				TCRBD01-01*01	TCRBD01	TCRBD01-01	01				TCRBJ01-02*01	TCRBJ01	TCRBJ01-02	01				0	5	4	3	0	2	36	-1	53	58	63	1	In	VDJ
NNNNNNNNNNNNNNNNTGTCGGCTGCTCCCTCCCAGACATCTGTGTACTTCTGTGCCACAGGGGAAGATGGCTACACCTTCGGTTCG	CATGEDGYTF	2	1.257379244440812E-5	30	TCRBV06-05*01	TCRBV06	TCRBV06-05	01				TCRBD01-01*01	TCRBD01	TCRBD01-01	01				TCRBJ01-02*01	TCRBJ01	TCRBJ01-02	01				10	3	4	2	0	6	51	-1	58	64	67	2	In	VDJ
CTCAAGATCCAGCCTGCAGAGCTTGGGGACTCGGCCGTGTATCTCTGTGCCAGCAGCCCGGGACAGGGAGGCTACACCTTCGGTTCG	CASSPGQGGYTF	1	6.28689622220406E-6	36	TCRBV11-03*01	TCRBV11	TCRBV11-03	01				TCRBD01-01*01	TCRBD01	TCRBD01-01	01				TCRBJ01-02*01	TCRBJ01	TCRBJ01-02	01				5	1	0	3	2	8	45	57	59	68	69	1	In	VDJ
CCAGTCCACGGAGTCAGGGGACACAGCACTGTATTTCTGTGCCAGCAGCACCCGACAGGGGATGCGGGTGAGCAGTACTTCGGGCCG		1	6.28689622220406E-6	44	TCRBV21-01*01	TCRBV21	TCRBV21-01	01				TCRBD01-01*01	TCRBD01	TCRBD01-01	01				TCRBJ02-07*01	TCRBJ02	TCRBJ02-07	01				4	8	2	2	3	7	37	50	53	61	69	1	Out	VDJ
TCTCACTGTGACATCGGCCCAAAAGAACCCGACAGCTTTCTATCTCTGTGCCAGTAGTAGGATAGCCTCGAGCAGTACTTCGGGCCG		1	6.28689622220406E-6	35	TCRBV19-01*01	TCRBV19	TCRBV19-01	01				TCRBD02-01	TCRBD02	TCRBD02-01				01,02	TCRBJ02-07*01	TCRBJ02	TCRBJ02-07	01				4	2	5	7	3	6	46	59	62	66	68	1	Out	VDJ
ACTCTGACAGTGACCAGTGCCCATCCTGAAGACAGCAGCTTCTACATCTGCAGTGCTAGTAGGGGGAGCGAGCAGTACTTCGGGCCG	CSASRGSEQYF	4	2.514758488881624E-5	33	TCRBV20-01*04	TCRBV20	TCRBV20-01	04				TCRBD01-01*01	TCRBD01	TCRBD01-01	01				TCRBJ02-07*01	TCRBJ02	TCRBJ02-07	01				2	2	5	1	0	6	48	-1	60	66	68	4	In	VDJ
GACATCCGCTCACCAGGCCTGGGGGACGCAGCCATGTACCTGTGTGCCACCAGCCCCCGAGGGAGTTCCGAGCAGTACTTCGGGCCG	CATSPRGSSEQYF	1	6.28689622220406E-6	39	TCRBV15-01*02	TCRBV15	TCRBV15-01	02				TCRBD02-01*02	TCRBD02	TCRBD02-01	02				TCRBJ02-07*01	TCRBJ02	TCRBJ02-07	01				5	3	9	2	6	6	42	54	60	65	68	1	In	VDJ
AAGATCCAGCGCACAGAGCAGGGGGACTCGGCCATGTATCTCTGTGCCAGCAGCTCGGGGAGGGCCTCCGAGCAGTACTTCGGGCCG	CASSSGRASEQYF	4	2.514758488881624E-5	39	TCRBV07-09*01	TCRBV07	TCRBV07-09	01				TCRBD02-01*02	TCRBD02	TCRBD02-01	02				TCRBJ02-07*01	TCRBJ02	TCRBJ02-07	01				4	4	9	0	2	6	42	55	57	64	68	4	In	VDJ
GTGAACGCCTTGGAGCTGGACGACTCGGCCCTGTATCTCTGTGCCAGCAGCTTGGAGCCTGCCGGGTACGAGCAGTACTTCGGGCCG	CASSLEPAGYEQYF	1	6.28689622220406E-6	42	TCRBV05-04*01	TCRBV05	TCRBV05-04	01				TCRBD02-01	TCRBD02	TCRBD02-01				01,02	TCRBJ02-07*01	TCRBJ02	TCRBJ02-07	01				0	0	8	4	7	4	39	55	62	-1	66	1	In	VDJ
AGATCCAGTCCACGGAGTCAGGGGACACAGCACTGTATTTCTGTGCCAGCAGCCTTTAGGGGGCAGTACGAGCAGTACTTCGGGCCG		1	6.28689622220406E-6	40	TCRBV21-01*01	TCRBV21	TCRBV21-01	01				TCRBD01-01*01	TCRBD01	TCRBD01-01	01				TCRBJ02-07*01	TCRBJ02	TCRBJ02-07	01				5	2	5	0	4	4	41	53	57	64	66	1	Out	VDJ
TCTAAGAAGCTCCTTCTCAGTGACTCTGGCTTCTATCTCTGTGCCTGCCCCCGAAGAGGGAGCTTCTACGAGCAGTACTTCGGGCCG	CACPRRGSFYEQYF	2	1.257379244440812E-5	42	TCRBV30-01	TCRBV30	TCRBV30-01				01,05	TCRBD02-01*02	TCRBD02	TCRBD02-01	02				TCRBJ02-07*01	TCRBJ02	TCRBJ02-07	01				6	3	9	2	10	3	39	47	57	62	65	2	In	VDJ
GTGAACGCCTTGGAGCTGGACGACTCGGCCCTGTATCTCTGTGCCAGCAGCGGGGGACTAGCGTCCTACGAGCAGTACTTCGGGCCG	CASSGGLASYEQYF	1	6.28689622220406E-6	42	TCRBV05-04*01	TCRBV05	TCRBV05-04	01				TCRBD02-01	TCRBD02	TCRBD02-01				01,02	TCRBJ02-07*01	TCRBJ02	TCRBJ02-07	01				4	0	0	6	2	1	39	51	53	-1	63	1	In	VDJ
AGTCAGGGGACACAGCACTGTATTTCTGTGCCAGCCACCTTAACTGGCTAGGAGATCGGGAGCTCCTACGAGCAGTACTTCGGGCCG		1	6.28689622220406E-6	55	TCRBV21-01*01	TCRBV21	TCRBV21-01	01				TCRBD02-01*02	TCRBD02	TCRBD02-01	02				TCRBJ02-07*01	TCRBJ02	TCRBJ02-07	01				8	0	8	2	21	0	26	35	56	-1	62	1	Out	VDJ
ACATCGGCCCAAAAGAACCCGACAGCTTTCTATCTCTGTGCCACCTCGGCTAGCGCCAGCCCCTCCTACGAGCAGTACTTCGGGCCG	CATSASASPSYEQYF	1	6.28689622220406E-6	45	TCRBV19-01*01	TCRBV19	TCRBV19-01	01				TCRBD02-01	TCRBD02	TCRBD02-01				01,02	TCRBJ02-07*01	TCRBJ02	TCRBJ02-07	01				10	7	4	6	6	0	36	43	49	55	62	1	In	VDJ
ACTGTGACATCGGCCCAAAAGAACCCGACAGCTTTCTATCTCTGTGCCAGTAGTCTGACTGCCGCCTACGAGCAGTACTTCGGGCCG	CASSLTAAYEQYF	1	6.28689622220406E-6	39	TCRBV19-01*01	TCRBV19	TCRBV19-01	01				TCRBD02-01	TCRBD02	TCRBD02-01				01,02	TCRBJ02-07*01	TCRBJ02	TCRBJ02-07	01				5	4	2	10	2	2	42	54	56	60	64	1	In	VDJ
TGGAGTCGCCCAGCCCCAACCAGACCTCTCTGTACTTCTGTGCCAGCAGGCCGCGCTAGCGGAGCCTACGAGCAGTACTTCGGGCCG		1	6.28689622220406E-6	43	TCRBV27-01*01	TCRBV27	TCRBV27-01	01				TCRBD02-01	TCRBD02	TCRBD02-01				01,02	TCRBJ02-07*01	TCRBJ02	TCRBJ02-07	01				6	2	4	5	6	2	38	49	55	62	64	1	Out	VDJ
NNNTGTCGGCTGCTCCCTCCCAGACATCTGTGTACTTCTGTGCCAGCAGTCCCCCTGGACAGTCCCTACGAGCAGTACTTCGGGCCG		1	6.28689622220406E-6	43	TCRBV06-05*01	TCRBV06	TCRBV06-05	01				TCRBD01-01*01	TCRBD01	TCRBD01-01	01				TCRBJ02-07*01	TCRBJ02	TCRBJ02-07	01				5	2	1	5	6	2	38	50	56	62	64	1	Out	VDJ
GTGACATCGGCCCAAAAGAACCCGACAGCTTTCTATCTCTGTGCCAGTAAAATGGGACACCTAACCTACGAGCAGTACTTCGGGCCG	CASKMGHLTYEQYF	1	6.28689622220406E-6	42	TCRBV19-01*01	TCRBV19	TCRBV19-01	01				TCRBD01-01*01	TCRBD01	TCRBD01-01	01				TCRBJ02-07*01	TCRBJ02	TCRBJ02-07	01				7	5	0	6	4	2	39	49	53	59	64	1	In	VDJ
CAGCACCAACCAGACATCTATGTACCTCTGTGCCAGCAGTTTATTATGCCTAGCGGGAGCCCAACCTACGAGCAGTACTTCGGGCCG		1	6.28689622220406E-6	53	TCRBV28-01*01	TCRBV28	TCRBV28-01	01				TCRBD02-01*02	TCRBD02	TCRBD02-01	02				TCRBJ02-07*01	TCRBJ02	TCRBJ02-07	01				1	5	4	2	5	2	28	44	49	59	64	1	Out	VDJ
ACAGTGACCAGTGCCCATCCTGAAGACAGCAGCTTCTACATCTGCAGTGCTAGAGGGAGGGCCGACTACGAGCAGTACTTCGGGCCG	CSARGRADYEQYF	5	3.1434481111020303E-5	39	TCRBV20	TCRBV20				TCRBV20-01,TCRBV20-or09_02		TCRBD02-01*02	TCRBD02	TCRBD02-01	02				TCRBJ02-07*01	TCRBJ02	TCRBJ02-07	01				1	4	10	0	0	3	42	-1	55	61	65	5	In	VDJ
AATCTTCACATCAATTCCCTGGAGCTTGGTGACTCTGCTGTGTATTTCTGTGCCAGCAGCCAACACTACGAGCAGTACTTCGGGCCG	CASSQHYEQYF	1	6.28689622220406E-6	33	TCRBV03-01/03-02*01	TCRBV03	TCRBV03-01/03-02	01				TCRBD01-01*01	TCRBD01	TCRBD01-01	01				TCRBJ02-07*01	TCRBJ02	TCRBJ02-07	01				2	0	4	6	0	3	48	-1	63	-1	65	1	In	VDJ
CTCAAGATCCAGCCTGCAGAGCTTGGGGACTCGGCCGTGTATCTCTGTGCCAGCAGCTTAGATATATACGAGCAGTACTTCGGGCCG	CASSLDIYEQYF	1	6.28689622220406E-6	36	TCRBV11-03*01	TCRBV11	TCRBV11-03	01				TCRBD02-01	TCRBD02	TCRBD02-01				01,02	TCRBJ02-07*01	TCRBJ02	TCRBJ02-07	01				0	2	5	9	0	4	45	-1	62	64	66	1	In	VDJ
CAGCCTGCAGAGCTTGGGGACTCGGCCGTGTATCTCTGTGCCAGCAGCTTAGATTACAGGGTGGTGGACGAGCAGTACTTCGGGCCG	CASSLDYRVVDEQYF	1	6.28689622220406E-6	45	TCRBV11-03*01	TCRBV11	TCRBV11-03	01				TCRBD01-01*01	TCRBD01	TCRBD01-01	01				TCRBJ02-07*01	TCRBJ02	TCRBJ02-07	01				0	6	3	3	2	5	36	53	55	61	67	1	In	VDJ
CTTCACATCAATTCCCTGGAGCTTGGTGACTCTGCTGTGTATTTCTGTGCCAGCAGCCTGCCCCAACACGAGCAGTACTTCGGGCCG	CASSLPQHEQYF	1	6.28689622220406E-6	36	TCRBV03-01/03-02*01	TCRBV03	TCRBV03-01/03-02	01								TCRBD01,TCRBD02	TCRBD01-01,TCRBD02-01		TCRBJ02-07*01	TCRBJ02	TCRBJ02-07	01				4	0	3	7	7	5	45	58	65	-1	67	1	In	VDJ
ATCCAGCCTGCAGAGCTTGAGGACTCGGCCGTGTATCTCTGTGCCAGCAGCTTAGTGCGGCTAGCGGGAGAGCAGTACTTCGGGCCG	CASSLVRLAGEQYF	1	6.28689622220406E-6	42	TCRBV11	TCRBV11				TCRBV11-02,TCRBV11-03		TCRBD02-01*02	TCRBD02	TCRBD02-01	02				TCRBJ02-07*01	TCRBJ02	TCRBJ02-07	01				1	0	4	3	5	7	39	55	60	-1	69	1	In	VDJ
ATCCAGCCTGCAGAGCTTGGGGACTCGGCCGTGTATCTCTGTGCCAGCAGCCAGTACCAGGGTGGAAACACCATATATTTTGGAGAG	CASSQYQGGNTIYF	1	6.28689622220406E-6	42	TCRBV11-03*01	TCRBV11	TCRBV11-03	01				TCRBD01-01*01	TCRBD01	TCRBD01-01	01				TCRBJ01-03*01	TCRBJ01	TCRBJ01-03	01				5	0	4	3	6	3	39	51	57	-1	62	1	In	VDJ
AAGATCCGGTCCACAAAGCTGGAGGACTCAGCCATGTACTTCTGTGCCAGCGGACTGCTCTCTGGAAACACCATATATTTTGGAGAG	CASGLLSGNTIYF	2	1.257379244440812E-5	39	TCRBV02-01	TCRBV02	TCRBV02-01				01,03	TCRBD02-01	TCRBD02	TCRBD02-01				01,02	TCRBJ01-03*01	TCRBJ01	TCRBJ01-03	01				8	3	1	10	0	0	42	-1	51	56	59	2	In	VDJ
ATCCAGCCCTCAGAACCCAGGGACTCAGCTGTGTACTTCTGTGCCAGCACCCAACAGGGCGCGGGAAACACCATATATTTTGGAGAG	CASTQQGAGNTIYF	2	1.257379244440812E-5	42	TCRBV12	TCRBV12				TCRBV12-03/12-04,TCRBV12-04		TCRBD01-01*01	TCRBD01	TCRBD01-01	01				TCRBJ01-03*01	TCRBJ01	TCRBJ01-03	01				7	4	3	3	4	4	39	49	53	59	63	2	In	VDJ
CCTGCAGAGCTTGGGGACTCGGCCGTGTATCTCTGTGCCAGCAGCTTGGGACTGCCGTCTGGGGCCAACGTCCTGACTTTCGGGGCC	CASSLGLPSGANVLTF	1	6.28689622220406E-6	48	TCRBV11-03*01	TCRBV11	TCRBV11-03	01				TCRBD02-01	TCRBD02	TCRBD02-01				01,02	TCRBJ02-06*01	TCRBJ02	TCRBJ02-06	01				3	4	0	10	0	1	33	-1	47	53	57	1	In	VDJ
AAGATCCGGTCCACAAAGCTGGAGGACTCAGCCATGTACTTCTGTGCCAGCAGTGGACAACGACTGAATGAGCAGTTCTTCGGGCCA	CASSGQRLNEQFF	3	1.886068866661218E-5	39	TCRBV02-01	TCRBV02	TCRBV02-01				01,03					TCRBD01,TCRBD02	TCRBD01-01,TCRBD02-01		TCRBJ02-01*01	TCRBJ02	TCRBJ02-01	01				4	7	2	6	0	7	42	-1	55	59	66	3	In	VDJ
AAGATCCGGTCCACAAAGCTGGAGGACTCAGCCATGTACTTCTGTGCCAGCAGTGGGAATTCAGGGAATGAGCAGTTCTTCGGGCCA	CASSGNSGNEQFF	2	1.257379244440812E-5	39	TCRBV02-01	TCRBV02	TCRBV02-01				01,03	TCRBD01-01*01	TCRBD01	TCRBD01-01	01				TCRBJ02-01*01	TCRBJ02	TCRBJ02-01	01				4	0	4	3	6	7	42	55	61	-1	66	2	In	VDJ
ACCAGTGCCCATCCTGAAGACAGCAGCTTCTACATCTGCAGTGCTAGTGTCAGGACAGAGTTTTACAATGAGCAGTTCTTCGGGCCA	CSASVRTEFYNEQFF	5	3.1434481111020303E-5	45	TCRBV20-01*04	TCRBV20	TCRBV20-01	04				TCRBD01-01*01	TCRBD01	TCRBD01-01	01				TCRBJ02-01*01	TCRBJ02	TCRBJ02-01	01				1	5	1	5	3	4	36	49	52	58	63	5	In	VDJ
GAGTCGCCCAGCCCCAACCAGACCTCTCTGTACTTCTGTGCCAGCAGTTTATGGGACTAGCGGTACAATGAGCAGTTCTTCGGGCCA	CASSLWD*RYNEQFF	4	2.514758488881624E-5	45	TCRBV27-01*01	TCRBV27	TCRBV27-01	01				TCRBD02-01	TCRBD02	TCRBD02-01				01,02	TCRBJ02-01*01	TCRBJ02	TCRBJ02-01	01				1	0	0	5	0	4	36	-1	52	-1	63	4	Stop	VDJ
CTGTGACATCGGCCCAAAAGAACCCGACAGCTTTCTATCTCTGTGCCCCCTGGTTCGGACAGCTACAATGAGCAGTTCTTCGGGCCA		2	1.257379244440812E-5	40	TCRBV19-01*01	TCRBV19	TCRBV19-01	01				TCRBD01-01*01	TCRBD01	TCRBD01-01	01				TCRBJ02-01*01	TCRBJ02	TCRBJ02-01	01				11	0	1	5	9	3	41	47	56	-1	62	2	Out	VDJ
CTGATTCTGGAGTCCGCCAGCACCAACCAGACATCTATGTACCTCTGTGCCAGCAGCCCAACTAGAAATGAGCAGTTCTTCGGGCCA	CASSPTRNEQFF	2	1.257379244440812E-5	36	TCRBV28-01*01	TCRBV28	TCRBV28-01	01				TCRBD02-01	TCRBD02	TCRBD02-01				01,02	TCRBJ02-01*01	TCRBJ02	TCRBJ02-01	01				6	1	3	8	4	7	45	56	60	65	66	2	In	VDJ
CCTGCAGAGCTTGGGGACTCGGCCGTGTATCTCTGTGCCAGCAGCGCCACCGGGACTAGCGGGACGGAGACCCAGTACTTCGGGCCA	CASSATGTSGTETQYF	1	6.28689622220406E-6	48	TCRBV11-03*01	TCRBV11	TCRBV11-03	01				TCRBD02-01*02	TCRBD02	TCRBD02-01	02				TCRBJ02-05*01	TCRBJ02	TCRBJ02-05	01				5	2	0	3	6	5	33	45	51	64	66	1	In	VDJ
CACTGTGACATCGGCCCAAAAGAACCCGACAGCTTTCTATCTCTGTGCCAGTAGTCCCCGGTGGGCGAGACCCAGTACTTCGGGCCA		3	1.886068866661218E-5	38	TCRBV19-01*01	TCRBV19	TCRBV19-01	01				TCRBD01-01*01	TCRBD01	TCRBD01-01	01				TCRBJ02-05*01	TCRBJ02	TCRBJ02-05	01				5	0	8	0	7	5	43	55	62	-1	66	3	Out	VDJ
TAGAGTCTGCCATCCCCAACCAGACAGCTCTTTACTTCTGTGCCACCAGTCAGGTGGGGAGGTTGAGAGACCCAGTACTTCGGGCCA		2	1.257379244440812E-5	43	TCRBV24-01*01	TCRBV24	TCRBV24-01	01				TCRBD02-01*02	TCRBD02	TCRBD02-01	02				TCRBJ02-05*01	TCRBJ02	TCRBJ02-05	01				6	3	9	1	6	4	38	50	56	62	65	2	Out	VDJ
CTCACTGTGACATCGGCCCAAAAGAACCCGACAGCTTTCTATCTCTGTGCCAGCGCGGAGGCAGGAGAGACCCAGTACTTCGGGCCA	CASAEAGETQYF	2	1.257379244440812E-5	36	TCRBV19-01*01	TCRBV19	TCRBV19-01	01				TCRBD02-01*02	TCRBD02	TCRBD02-01	02				TCRBJ02-05*01	TCRBJ02	TCRBJ02-05	01				9	4	10	1	3	4	45	53	56	61	65	2	In	VDJ
CACCTACACACCCTGCAGCCAGAAGACTCGGCCCTGTATCTCTGTGCCAGCAGCCAGGTACAGCAAGAGACCCAGTACTTCGGGCCA	CASSQVQQETQYF	2	1.257379244440812E-5	39	TCRBV04-02*01	TCRBV04	TCRBV04-02	01				TCRBD01-01*01	TCRBD01	TCRBD01-01	01				TCRBJ02-05*01	TCRBJ02	TCRBJ02-05	01				3	0	3	5	3	2	42	56	59	-1	63	2	In	VDJ
AAGATCCAGCCTGCAGAGCTTGGGGACTCGGCCGTGTATCTCTGTGCCAGCAGCTTAGTGGGGACAGATACGCAGTATTTTGGCCCA	CASSLVGTDTQYF	1	6.28689622220406E-6	39	TCRBV11-03*01	TCRBV11	TCRBV11-03	01								TCRBD01,TCRBD02	TCRBD01-01,TCRBD02-01		TCRBJ02-03*01	TCRBJ02	TCRBJ02-03	01				1	0	6	2	1	3	42	58	59	-1	63	1	In	VDJ
AGCTCTCTGGAGCTGGGGGACTCAGCTTTGTATTTCTGTGCCAGCACCGCTACCGGGACTAGCACAGATACGCAGTATTTTGGCCCA	CASTATGTSTDTQYF	9	5.658206599983654E-5	45	TCRBV09-01*01	TCRBV09	TCRBV09-01	01				TCRBD02-01	TCRBD02	TCRBD02-01				01,02	TCRBJ02-03*01	TCRBJ02	TCRBJ02-03	01				6	0	0	10	8	0	36	46	54	-1	60	9	In	VDJ
ATTCTGGAGTCCGCCAGCACCAACCAGACATCTATGTACCTCTGTGCCAGCAGTACTAGCGCCACAGATACGCAGTATTTTGGCCCA	CASSTSATDTQYF	2	1.257379244440812E-5	39	TCRBV28-01*01	TCRBV28	TCRBV28-01	01				TCRBD02-01	TCRBD02	TCRBD02-01				01,02	TCRBJ02-03*01	TCRBJ02	TCRBJ02-03	01				5	1	3	6	0	2	42	-1	54	61	62	2	In	VDJ
TTGGCGTCTGCTGTACCCTCTCAGACATCTGTGTACTTCTGTGCCAGCAGGGCGGACGGGGACACAGATACGCAGTATTTTGGCCCA	CASRADGDTDTQYF	7	4.400827355542842E-5	42	TCRBV06-04*01	TCRBV06	TCRBV06-04	01				TCRBD02-01*01	TCRBD02	TCRBD02-01	01				TCRBJ02-03*01	TCRBJ02	TCRBJ02-03	01				6	1	8	3	6	2	39	50	56	61	62	7	In	VDJ
[truncated: 110,262 more rows]
[truncated: 2 more columns]
