# Supplementary material for: Preoperative immune checkpoint inhibition and cryoablation in early-stage breast cancer
Source: iScience. 2024 Jan 12;27(2):108880. doi: 10.1016/j.isci.2024.108880 (PMC10850740; doi:10.1016/j.isci.2024.108880)
Supplement: Data S1. Metadata file for TCR clone abundance tables provided in the supplement [file mmc2.zip › 16-495-5D_TCRB.tsv]

nucleotide	aminoAcid	count (templates/reads)	frequencyCount (%)	cdr3Length	vMaxResolved	vFamilyName	vGeneName	vGeneAllele	vFamilyTies	vGeneNameTies	vGeneAlleleTies	dMaxResolved	dFamilyName	dGeneName	dGeneAllele	dFamilyTies	dGeneNameTies	dGeneAlleleTies	jMaxResolved	jFamilyName	jGeneName	jGeneAllele	jFamilyTies	jGeneNameTies	jGeneAlleleTies	vDeletion	n1Insertion	d5Deletion	d3Deletion	n2Insertion	jDeletion	vIndex	n1Index	dIndex	n2Index	jIndex	estimatedNumberGenomes	sequenceStatus	cloneResolved	vOrphon	dOrphon	jOrphon	vFunction	dFunction	jFunction	fractionNucleated	vAlignLength	vAlignSubstitutionCount	vAlignSubstitutionIndexes
ATCCAGCCCTCAGAACCCAGGGACTCAGCTGTGTACTTCTGTGCCAGCAGCCGAGACGACAGCGTCTACGAGCAGTACTTCGGGCCG	CASSRDDSVYEQYF	6999	0.03828460465497908	42	TCRBV12	TCRBV12				TCRBV12-03/12-04,TCRBV12-04		TCRBD01-01*01	TCRBD01	TCRBD01-01	01				TCRBJ02-07*01	TCRBJ02	TCRBJ02-07	01				6	3	2	5	7	3	39	50	57	62	65	6999	In	VDJ
CAGCCTGCAGAGCTTGGGGACTCGGCCGTGTATCTCTGTGCCAGCAGCTTAGCCTCGGAAGTAGTCGGCGAGCAGTACTTCGGGCCG	CASSLASEVVGEQYF	1310	0.007165713973142248	45	TCRBV11-03*01	TCRBV11	TCRBV11-03	01								TCRBD01,TCRBD02	TCRBD01-01,TCRBD02-01		TCRBJ02-07*01	TCRBJ02	TCRBJ02-07	01				1	9	1	8	4	6	36	52	56	59	68	1310	In	VDJ
AGGCTGGAGTTGGCTGCTCCCTCCCAGACATCTGTGTACTTCTGTGCCAGCAGTTACGAGCCAGATTATGGCTACACCTTCGGTTCG	CASSYEPDYGYTF	1725	0.009435768399748379	39	TCRBV06-06*01	TCRBV06	TCRBV06-06	01								TCRBD01,TCRBD02	TCRBD01-01,TCRBD02-01		TCRBJ01-02*01	TCRBJ01	TCRBJ01-02	01				2	2	4	5	4	5	42	57	61	64	66	1725	In	VDJ
NACTCTGAAGATCCAGCGCACAGAGCAGGGGGACTCAGCTGTGTATCTCTGTGCCAGCAGCTTGGAAGGGGCATCACCTTCGGTTCG		647	0.0035390969012389574	32	TCRBV07-04*01	TCRBV07	TCRBV07-04	01				TCRBD01-01*01	TCRBD01	TCRBD01-01	01				TCRBJ01-02*01	TCRBJ01	TCRBJ01-02	01				3	3	5	2	3	13	49	63	66	71	74	647	Out	VDJ
CCTGCAGAGCTTGGGGACTCGGCCATGTATCTCTGTGCCAGCAGCCGACTAGCGGGAGGGAGGGCAGATACGCAGTATTTTGGCCCA	CASSRLAGGRADTQYF	332	0.0018160435412849056	48	TCRBV11-01*01	TCRBV11	TCRBV11-01	01				TCRBD02-01*02	TCRBD02	TCRBD02-01	02				TCRBJ02-03*01	TCRBJ02	TCRBJ02-03	01				5	4	2	0	1	4	33	45	46	60	64	332	In	VDJ
GTGACCAGTGCCCATCCTGAAGACAGCAGCTTCTACATCTGCAGTGCTAGAGGGACAGGTGACTCCTACGAGCAGTACTTCGGGCCG	CSARGTGDSYEQYF	389	0.002127834149276591	42	TCRBV20	TCRBV20				TCRBV20-01,TCRBV20-or09_02		TCRBD01-01*01	TCRBD01	TCRBD01-01	01				TCRBJ02-07*01	TCRBJ02	TCRBJ02-07	01				1	3	1	4	0	0	39	-1	52	59	62	389	In	VDJ
NTGTCGGCTGCTCCCTCCCAGACATCTGTGTACTTCTGTGCCAGCAGTGAAAGTCAAGGGCAGGGAAGGACCCAGTACTTCGGGCCA	CASSESQGQGRTQYF	748	0.004091567978557558	45	TCRBV06-01*01	TCRBV06	TCRBV06-01	01				TCRBD01-01*01	TCRBD01	TCRBD01-01	01				TCRBJ02-05*01	TCRBJ02	TCRBJ02-05	01				2	3	4	3	9	7	36	51	60	65	68	748	In	VDJ
CTGAGCTCTCTGGAGCTGGGGGACTCAGCTTTGTATTTCTGTGCCAGCAGCGTACAAACAGGAAACACTGAAGCTTTCTTTGGACAA	CASSVQTGNTEAFF	580	0.0031726061865820637	42	TCRBV09-01*01	TCRBV09	TCRBV09-01	01				TCRBD01-01*01	TCRBD01	TCRBD01-01	01				TCRBJ01-01*01	TCRBJ01	TCRBJ01-01	01				1	1	3	4	3	2	39	54	57	62	63	580	In	VDJ
NCTCTGAAGATCCGGTCCACAAAGCTGGAGGACTCAGCCATGTACTTCTGTGCCAGCAGCTATAGCGGAGAGCAGTACTTCGGGCCG	CASSYSGEQYF	306	0.0016738232639553648	33	TCRBV02-01	TCRBV02	TCRBV02-01				01,03	TCRBD02-01	TCRBD02	TCRBD02-01				01,02	TCRBJ02-07*01	TCRBJ02	TCRBJ02-07	01				6	1	5	5	3	7	48	59	62	68	69	306	In	VDJ
CGTCTGCTGTACCCTCTCAGACATCTGTGTACTTCTGTGCCGGGAAGGGGAGAGGGACACACTAACTATGGCTACACCTTCGGTTCG		315	0.0017230533599540518	46	TCRBV06-04*01	TCRBV06	TCRBV06-04	01				TCRBD01-01*01	TCRBD01	TCRBD01-01	01				TCRBJ01-02*01	TCRBJ01	TCRBJ01-02	01				11	2	0	6	12	0	35	41	53	59	61	315	Out	VDJ
CTTCACCTACACGCCCTGCAGCCAGAAGACTCAGCCCTGTATCTCTGCGCCAGCAGCCAAGGATTAGCTGGGGCTTTCTTTGGACAA	CASSQGLAGAFF	320	0.001750403413286656	36	TCRBV04-01*01	TCRBV04	TCRBV04-01	01				TCRBD02-01	TCRBD02	TCRBD02-01				01,02	TCRBJ01-01*01	TCRBJ01	TCRBJ01-01	01				1	4	5	7	3	11	45	61	64	68	72	320	In	VDJ
CTGACAGTGACCAGTGCCCATCCTGAAGACAGCAGCTTCTACATCTGCAGTGCTAGAGATACGGAGACTGAAGCTTTCTTTGGACAA	CSARDTETEAFF	313	0.0017121133386210103	36	TCRBV20	TCRBV20				TCRBV20-01,TCRBV20-or09_02		TCRBD02-01*02	TCRBD02	TCRBD02-01	02				TCRBJ01-01*01	TCRBJ01	TCRBJ01-01	01				0	0	10	2	3	5	45	59	62	-1	66	313	In	VDJ
NNNNTGTCGGCTGCTCCCTCCCAGACATCTGTGTACTTCTGTGCCAGCAGTCCGGAAACTGAGGGGGGCGAGCAGTACTTCGGGCCG	CASSPETEGGEQYF	223	0.0012198123786341384	42	TCRBV06-05*01	TCRBV06	TCRBV06-05	01								TCRBD01,TCRBD02	TCRBD01-01,TCRBD02-01		TCRBJ02-07*01	TCRBJ02	TCRBJ02-07	01				5	1	5	1	10	6	39	51	61	67	68	223	In	VDJ
AGAGCAGCGGGACTCGGCCATGTATCGCTGTGCCAGCAGCTTAGTCCCCCGCTCCGGTTCTATAATTCACCCCTCCACTTTGGGAAT		269	0.0014714328692940952	53	TCRBV07-06*01	TCRBV07	TCRBV07-06	01				TCRBD02-01	TCRBD02	TCRBD02-01				01,02	TCRBJ01-06*01	TCRBJ01	TCRBJ01-06	01				1	2	8	5	10	3	28	44	54	57	59	269	Out	VDJ
NNNNTGTCGGCTGCTCCCTCCCAGACATCTGTGTACTTCTGTGCCAGCTTACGACTAGCGGGGTACAATGAGCAGTTCTTCGGGCCA	CASLRLAGYNEQFF	251	0.0013729726772967207	42	TCRBV06-05*01	TCRBV06	TCRBV06-05	01				TCRBD02-01*01	TCRBD02	TCRBD02-01	01				TCRBJ02-01*01	TCRBJ02	TCRBJ02-01	01				8	0	2	3	4	4	39	48	52	-1	63	251	In	VDJ
NTGTCGGCTGCTCCCTCCCAGACATCTGTGTACTTCTGTGCCAGCAGTGAAGATGTGGGAGGGCCTGATACGCAGTATTTTGGCCCA	CASSEDVGGPDTQYF	349	0.0019090337226157592	45	TCRBV06-01*01	TCRBV06	TCRBV06-01	01				TCRBD02-01*02	TCRBD02	TCRBD02-01	02				TCRBJ02-03*01	TCRBJ02	TCRBJ02-03	01				1	3	9	0	4	6	36	52	56	63	66	349	In	VDJ
TCCAGCCCTCAGAACCCAGGGACTCAGCTGTGTACTTCTGTGCCAGCAGCCCTCCCAGGCGCTAAGGGAAAAGCTTTCTTTGGACAA		199	0.001088532122637639	43	TCRBV12	TCRBV12				TCRBV12-03/12-04,TCRBV12-04						TCRBD01,TCRBD02	TCRBD01-01,TCRBD02-01		TCRBJ01-01*01	TCRBJ01	TCRBJ01-01	01				6	1	0	8	16	9	38	49	65	69	70	199	Out	VDJ
CTACACACCCTGCAGCCAGAAGACTCGGCCCTGTATCTCTGTGCCAGCAGCCAAGATCTTACGGGGTATGGCTACACCTTCGGTTCG	CASSQDLTGYGYTF	172	9.408418346415775E-4	42	TCRBV04-02*01	TCRBV04	TCRBV04-02	01				TCRBD02-01*01	TCRBD02	TCRBD02-01	01				TCRBJ01-02*01	TCRBJ01	TCRBJ01-02	01				0	0	8	3	5	5	39	56	61	-1	66	172	In	VDJ
NNNNNNNTGTCGGCTGCTCCCTCCCAAACATCTGTGTACTTCTGTGCCAGCAGTTACAATTCGGGGGATGAGCAGTTCTTCGGGCCA	CASSYNSGDEQFF	322	0.0017613434346196975	39	TCRBV06-02/06-03*01	TCRBV06	TCRBV06-02/06-03	01				TCRBD02-01*01	TCRBD02	TCRBD02-01	01				TCRBJ02-01*01	TCRBJ02	TCRBJ02-01	01				2	0	8	2	4	8	42	57	61	-1	67	322	In	VDJ
GACATCCGCTCACCAGGCCTGGGGGACGCAGCCATGTACCTGTGTGCCACCAGCAGCTTGGCCGGAGAGACCCAGTACTTCGGGCCA	CATSSLAGETQYF	202	0.0011049421546372015	39	TCRBV15-01*02	TCRBV15	TCRBV15-01	02								TCRBD01,TCRBD02	TCRBD01-01,TCRBD02-01		TCRBJ02-05*01	TCRBJ02	TCRBJ02-05	01				3	3	9	0	3	4	42	56	59	62	65	202	In	VDJ
AGGATCCAGCAGGTAGTGCGAGGAGATTCGGCAGCTTATTTCTGTGCCAGCTCAGCGACAAGTGGCGATACGCAGTATTTTGGCCCA	CASSATSGDTQYF	153	8.369116319776824E-4	39	TCRBV18-01*01	TCRBV18	TCRBV18-01	01				TCRBD01-01*01	TCRBD01	TCRBD01-01	01				TCRBJ02-03*01	TCRBJ02	TCRBJ02-03	01				5	6	2	6	2	6	42	54	56	60	66	153	In	VDJ
ACAGTGACCAGTGCCCATCCTGAAGACAGCAGCTTCTACATCTGCAGTGCGAGCCCAGGGGAACAAGAGACCCAGTACTTCGGGCCA	CSASPGEQETQYF	157	8.587916746437656E-4	39	TCRBV20	TCRBV20				TCRBV20-01,TCRBV20-or09_02		TCRBD01-01*01	TCRBD01	TCRBD01-01	01				TCRBJ02-05*01	TCRBJ02	TCRBJ02-05	01				6	2	4	2	5	2	42	50	55	61	63	157	In	VDJ
GCGTCTGCTGTACCCTCTCAGACATCTGTGTACTTCTGTGCCAGCAGTGCAGGCGCGGGAAGCAACAATGAGCAGTTCTTCGGGCCA	CASSAGAGSNNEQFF	137	7.493914613133496E-4	45	TCRBV06-04*01	TCRBV06	TCRBV06-04	01				TCRBD02-01*02	TCRBD02	TCRBD02-01	02				TCRBJ02-01*01	TCRBJ02	TCRBJ02-01	01				4	4	7	3	5	5	36	49	54	60	64	137	In	VDJ
TCGGCCCAAAAGAACCCGACAGCTTTCTATCTCTGTGCCAGTAGTAAGATAGCCGGGACAGGGACTCAGCCCCAGCATTTTGGTGAT	CASSKIAGTGTQPQHF	111	6.071711839838088E-4	48	TCRBV19-01*01	TCRBV19	TCRBV19-01	01				TCRBD01-01*01	TCRBD01	TCRBD01-01	01				TCRBJ01-05*01	TCRBJ01	TCRBJ01-05	01				4	2	0	3	8	6	33	46	54	63	65	111	In	VDJ
CTGACAGTGACCAGTGCCCATCCTGAAGACAGCAGCTTCTACATCTGCAGTGCTAGAGATCAGGCGGAAGAGCAGTACTTCGGGCCG	CSARDQAEEQYF	86	4.7042091732078876E-4	36	TCRBV20	TCRBV20				TCRBV20-01,TCRBV20-or09_02						TCRBD01,TCRBD02	TCRBD01-01,TCRBD02-01		TCRBJ02-07*01	TCRBJ02	TCRBJ02-07	01				0	5	4	4	1	7	45	59	60	64	69	86	In	VDJ
ACCAGTGCCCATCCTGAAGACAGCAGCTTCTACATCTGCAGTGTTGACGATTGGACCCCGGGGAACTATGGCTACACCTTCGGTTCG	CSVDDWTPGNYGYTF	99	5.415310559855592E-4	45	TCRBV20	TCRBV20				TCRBV20-01,TCRBV20-or09_02		TCRBD02-01*01	TCRBD02	TCRBD02-01	01				TCRBJ01-02*01	TCRBJ01	TCRBJ01-02	01				7	0	8	3	15	2	36	43	58	-1	63	99	In	VDJ
CTGGAGTCCGCCAGCACCAACCAGACATCTATGTACCTCTGTGCCAGCAGTCCGACAGGGAAAGGCACTGAAGCTTTCTTTGGACAA	CASSPTGKGTEAFF	112	6.126411946503295E-4	42	TCRBV28-01*01	TCRBV28	TCRBV28-01	01				TCRBD01-01*01	TCRBD01	TCRBD01-01	01				TCRBJ01-01*01	TCRBJ01	TCRBJ01-01	01				5	5	2	3	2	4	39	51	53	60	65	112	In	VDJ
CTGAAGATCCAGCGCACAGAGCAGGGGGACTCGGCCATGTATCTCTGTGCCAGCAGCTCCCGAGGGTATGGCTACACCTTCGGTTCG	CASSSRGYGYTF	171	9.353718239750568E-4	36	TCRBV07-09*01	TCRBV07	TCRBV07-09	01				TCRBD02-01*02	TCRBD02	TCRBD02-01	02				TCRBJ01-02*01	TCRBJ01	TCRBJ01-02	01				4	0	11	0	3	5	45	58	61	-1	66	171	In	VDJ
CTGACCCTGGAGTCTGCCAGGCCCTCACATACCTCTCAGTACCTCTGTGCCACCGGGCTGGGGCTCTACGAGCAGTACTTCGGGCCG	CATGLGLYEQYF	142	7.767415146459535E-4	36	TCRBV25-01*01	TCRBV25	TCRBV25-01	01				TCRBD01-01*01	TCRBD01	TCRBD01-01	01				TCRBJ02-07*01	TCRBJ02	TCRBJ02-07	01				10	1	7	0	7	3	45	52	59	64	65	142	In	VDJ
CTGACAGTGACCAGTGCCCATCCTGAAGACAGCAGCTTCTACATCTGCAGTGCTAGAGACTCGACGGGGGAGCTGTTTTTTGGAGAA	CSARDSTGELFF	111	6.071711839838088E-4	36	TCRBV20	TCRBV20				TCRBV20-01,TCRBV20-or09_02						TCRBD01,TCRBD02	TCRBD01-01,TCRBD02-01		TCRBJ02-02*01	TCRBJ02	TCRBJ02-02	01				0	1	2	7	3	8	45	59	62	65	66	111	In	VDJ
ATCAATTCCCTGGAGCTTGGTGACTCTGCTGTGTATTTCTGTGCCAGCAGCCAAGGGATGGGGGCTACTGGCTACACCTTCGGTTCG	CASSQGMGATGYTF	123	6.728113119820584E-4	42	TCRBV03-01/03-02*01	TCRBV03	TCRBV03-01/03-02	01				TCRBD01-01*01	TCRBD01	TCRBD01-01	01				TCRBJ01-02*01	TCRBJ01	TCRBJ01-02	01				1	3	6	0	4	7	39	55	59	65	68	123	In	VDJ
GTGACCAGTGCCCATCCTGAAGACAGCAGCTTCTACATCTGCAGTGCTAGAGATCCTGCAACTAATGAAAAACTGTTTTTTGGCAGT	CSARDPATNEKLFF	112	6.126411946503295E-4	42	TCRBV20	TCRBV20				TCRBV20-01,TCRBV20-or09_02		TCRBD02-01	TCRBD02	TCRBD02-01				01,02	TCRBJ01-04*01	TCRBJ01	TCRBJ01-04	01				0	1	4	10	2	0	39	53	55	57	58	112	In	VDJ
GCCCAAAAGAACCCGACAGCTTTCTATCTCTGTGCCAGTAGTATGGGACTAGCGGGAGTTTTTTACAATGAGCAGTTCTTCGGGCCA	CASSMGLAGVFYNEQFF	105	5.743511199846839E-4	51	TCRBV19-01*01	TCRBV19	TCRBV19-01	01				TCRBD02-01*02	TCRBD02	TCRBD02-01	02				TCRBJ02-01*01	TCRBJ02	TCRBJ02-01	01				3	5	0	2	0	4	30	-1	44	58	63	105	In	VDJ
CAGCCTGCAGAGCTTGGGGACTCGGCCGTGTATCTCTGTGCCAGCAGTTTAAGGGGCCCGGCCTACAATGAGCAGTTCTTCGGGCCA	CASSLRGPAYNEQFF	100	5.4700106665208E-4	45	TCRBV11-03*01	TCRBV11	TCRBV11-03	01				TCRBD01-01*01	TCRBD01	TCRBD01-01	01				TCRBJ02-01*01	TCRBJ02	TCRBJ02-01	01				2	5	5	2	0	2	36	-1	51	56	61	100	In	VDJ
GGAGCTGGGGGACTCAGCTTTGTATTTCTGTGCCAGCAGCGTAGGACTAGCGGGAGCGGAGGGGCCTACGAGCAGTACTTCGGGCCG		75	4.1025079998906E-4	53	TCRBV09-01*01	TCRBV09	TCRBV09-01	01				TCRBD02-01*02	TCRBD02	TCRBD02-01	02				TCRBJ02-07*01	TCRBJ02	TCRBJ02-07	01				0	8	2	2	0	2	28	-1	44	56	64	75	Out	VDJ
ATGAATGTGAGCACCTTGGAGCTGGGGGACTCGGCCCTTTATCTTTGCGCCAGCAGCCCGGGGACAGGGGAAGCTTTCTTTGGACAA	CASSPGTGEAFF	100	5.4700106665208E-4	36	TCRBV05-01*01	TCRBV05	TCRBV05-01	01				TCRBD01-01*01	TCRBD01	TCRBD01-01	01				TCRBJ01-01*01	TCRBJ01	TCRBJ01-01	01				4	0	0	3	3	8	45	57	60	-1	69	100	In	VDJ
AAGATCCAGCCTGCAGAGCTTGGGGACTCGGCCGTGTATCTCTGTGCCAGCAGCGAGACAGGGAAAAACATTCAGTACTTCGGCGCC	CASSETGKNIQYF	53	2.899105653256024E-4	39	TCRBV11-03*01	TCRBV11	TCRBV11-03	01				TCRBD01-01*01	TCRBD01	TCRBD01-01	01				TCRBJ02-04*01	TCRBJ02	TCRBJ02-04	01				5	0	2	3	2	4	42	54	56	-1	63	53	In	VDJ
CTGATTCTGGAGTCCGCCAGCACCAACCAGACATCTATGTACCTCTGTGCCAGCGCAGGGTTTGGTCAGCCCCAGCATTTTGGTGAT	CASAGFGQPQHF	122	6.673413013155375E-4	36	TCRBV28-01*01	TCRBV28	TCRBV28-01	01				TCRBD01-01*01	TCRBD01	TCRBD01-01	01				TCRBJ01-05*01	TCRBJ01	TCRBJ01-05	01				8	5	4	3	1	6	45	54	55	60	65	122	In	VDJ
CAGGTAGTGCGAGGAGATTCGGCAGCTTATTTCTGTGCCAGCTCATCAGGACAGGGGTCAACTAATGAAAAACTGTTTTTTGGCAGT	CASSSGQGSTNEKLFF	81	4.4307086398818476E-4	48	TCRBV18-01*01	TCRBV18	TCRBV18-01	01				TCRBD01-01*01	TCRBD01	TCRBD01-01	01				TCRBJ01-04*01	TCRBJ01	TCRBJ01-04	01				5	1	1	2	3	0	33	45	48	57	58	81	In	VDJ
GAGCAGGAGGACTCCGCCGTGTATCTCTGTGCCAGCAGCTTTGCGCGGACAGAATCCTCTGGGGCCAACGTCCTGACTTTCGGGGCC	CASSFARTESSGANVLTF	97	5.305910346525176E-4	54	TCRBV07-08*01	TCRBV07	TCRBV07-08	01				TCRBD01-01*01	TCRBD01	TCRBD01-01	01				TCRBJ02-06*01	TCRBJ02	TCRBJ02-06	01				3	4	1	5	5	0	27	41	46	52	56	97	In	VDJ
GAGTCCGCCAGCACCAACCAGACATCTATGTACCTCTGTGCCAGCAGTTTCTTCCAGGACCTTACCTACGAGCAGTACTTCGGGCCG	CASSFFQDLTYEQYF	54	2.953805759921232E-4	45	TCRBV28-01*01	TCRBV28	TCRBV28-01	01								TCRBD01,TCRBD02	TCRBD01-01,TCRBD02-01		TCRBJ02-07*01	TCRBJ02	TCRBJ02-07	01				3	4	1	7	6	2	36	50	56	60	64	54	In	VDJ
CCCCTGACCCTGGAGTCTGCCAGGCCCTCACATACCTCTCAGTACCTCTGTGCCAGCAGTGAATCCTATTGAGGGTACTTCGGGCCG	CASSESY*GYF	92	5.032409813199135E-4	33	TCRBV25-01*01	TCRBV25	TCRBV25-01	01				TCRBD02-01*02	TCRBD02	TCRBD02-01	02				TCRBJ02-07*01	TCRBJ02	TCRBJ02-07	01				1	0	11	1	6	12	48	64	70	-1	74	92	Stop	VDJ
ATCCAGCGCACAGAGCAGGAGGACTCCGCCGTGTATCTCTGTGCCAGCAGCATTACTAGCCGAGCAGATACGCAGTATTTTGGCCCA	CASSITSRADTQYF	132	7.220414079807455E-4	42	TCRBV07-08	TCRBV07	TCRBV07-08				01,03	TCRBD02-01	TCRBD02	TCRBD02-01				01,02	TCRBJ02-03*01	TCRBJ02	TCRBJ02-03	01				5	4	3	7	3	4	39	51	54	60	64	132	In	VDJ
CACAGAGCAGGAGGACTCCGCCGTGTATCTCTGTGCCAGCAACTTAGCCGGGACAGGGGTTTCGACACTGAAGCTTTCTTTGGACAA		110	6.01701173317288E-4	50	TCRBV07-08*01	TCRBV07	TCRBV07-08	01				TCRBD01-01*01	TCRBD01	TCRBD01-01	01				TCRBJ01-01*01	TCRBJ01	TCRBJ01-01	01				0	5	0	2	1	3	31	48	49	59	64	110	Out	VDJ
ATCCAGCCTGCAGAGCTTGGGGACTCGGCCGTGTATCTCTGTGCCAGCAGCTTTGGACAGGGGATCCGCGAGCAGTACTTCGGGCCG	CASSFGQGIREQYF	65	3.55550693323852E-4	42	TCRBV11-03*01	TCRBV11	TCRBV11-03	01				TCRBD01-01*01	TCRBD01	TCRBD01-01	01				TCRBJ02-07*01	TCRBJ02	TCRBJ02-07	01				3	5	1	2	1	6	39	53	54	63	68	65	In	VDJ
ATCCCCAACCAGACAGCTCTTTACTTCTGTGCCACCAGTGATCCGGACTTGACTAGCGGGGACTACAATGAGCAGTTCTTCGGGCCA	CATSDPDLTSGDYNEQFF	116	6.345212373164128E-4	54	TCRBV24-01*01	TCRBV24	TCRBV24-01	01				TCRBD02-01*01	TCRBD02	TCRBD02-01	01				TCRBJ02-01*01	TCRBJ02	TCRBJ02-01	01				3	1	2	3	8	3	27	42	50	61	62	116	In	VDJ
AAGATCCGGTCCACAAAGCTGGAGGACTCAGCCATGTACTTCTGTGCCAGCAGTGAACGGGTATCCTACGAGCAGTACTTCGGGCCG	CASSERVSYEQYF	67	3.664907146568936E-4	39	TCRBV02-01	TCRBV02	TCRBV02-01				01,03	TCRBD02-01	TCRBD02	TCRBD02-01				01,02	TCRBJ02-07*01	TCRBJ02	TCRBJ02-07	01				2	2	8	4	0	1	42	-1	57	61	63	67	In	VDJ
TGAGTTCTAAGAAGCTCCTTCTCAGTGACTCTGGCTTCTATCTCTGTGCCTGGAGTGAACAGCTCCTACGAGCAGTACTTCGGGCCG		73	3.993107786560184E-4	37	TCRBV30-01*01	TCRBV30	TCRBV30-01	01				TCRBD01-01*01	TCRBD01	TCRBD01-01	01				TCRBJ02-07*01	TCRBJ02	TCRBJ02-07	01				1	0	3	5	1	0	44	57	58	-1	62	73	Out	VDJ
AAGATCCGGTCCACAAAGCTGGAGGACTCAGCCATGTACTTCTGTGCCAGCAGTGAATACAGGGGAGACACCATATATTTTGGAGAG	CASSEYRGDTIYF	68	3.719607253234144E-4	39	TCRBV02-01	TCRBV02	TCRBV02-01				01,03	TCRBD01-01*01	TCRBD01	TCRBD01-01	01				TCRBJ01-03*01	TCRBJ01	TCRBJ01-03	01				2	2	3	2	1	8	42	57	58	65	67	68	In	VDJ
CTGAAGATCCGGTCCACAAAGCTGGAGGACTCAGCCATGTACTTCTGTGCCAGCTCTTACGCAGATAATGAGCAGTTCTTCGGGCCA	CASSYADNEQFF	113	6.181112053168504E-4	36	TCRBV02-01	TCRBV02	TCRBV02-01				01,03	TCRBD01-01*01	TCRBD01	TCRBD01-01	01				TCRBJ02-01*01	TCRBJ02	TCRBJ02-01	01				8	2	4	5	7	7	45	54	61	64	66	113	In	VDJ
ACTCTGGAGTCCGCTACCAGCTCCCAGACATCTGTGTACTTCTGTGCCATCCAAGGGGCTCCTTCCTACGAGCAGTACTTCGGGCCG	CAIQGAPSYEQYF	73	3.993107786560184E-4	39	TCRBV10-03*01	TCRBV10	TCRBV10-03	01				TCRBD01-01*01	TCRBD01	TCRBD01-01	01				TCRBJ02-07*01	TCRBJ02	TCRBJ02-07	01				8	5	5	2	2	1	42	51	53	58	63	73	In	VDJ
AACGCCTTGGAGCTGGACGACTCGGCCCTGTATCTCTGTGCCAGCAGCTTGGTGGTAGCGGGACAAGAGACCCAGTACTTCGGGCCA	CASSLVVAGQETQYF	82	4.485408746547056E-4	45	TCRBV05-04*01	TCRBV05	TCRBV05-04	01				TCRBD02-01*02	TCRBD02	TCRBD02-01	02				TCRBJ02-05*01	TCRBJ02	TCRBJ02-05	01				0	0	5	3	3	2	36	52	55	-1	63	82	In	VDJ
TCTGCTGTACCCTCTCAGACATCTGTGTACTTCTGTGCCAGCAGTGTTACCGGGACTAGCGGGACAGATACGCAGTATTTTGGCCCA	CASSVTGTSGTDTQYF	96	5.251210239859968E-4	48	TCRBV06-04*01	TCRBV06	TCRBV06-04	01				TCRBD02-01	TCRBD02	TCRBD02-01				01,02	TCRBJ02-03*01	TCRBJ02	TCRBJ02-03	01				4	0	0	4	5	3	33	46	51	-1	63	96	In	VDJ
GCCTTGTTGCTGGGGGACTCGGCCCTCTATCTCTGTGCCAGCAGCTTGCAGCCCTCTGATTGGACCGGGGAGCTGTTTTTTGGAGAA	CASSLQPSDWTGELFF	73	3.993107786560184E-4	48	TCRBV05-06*01	TCRBV05	TCRBV05-06	01								TCRBD01,TCRBD02	TCRBD01-01,TCRBD02-01		TCRBJ02-02*01	TCRBJ02	TCRBJ02-02	01				1	12	4	5	0	5	33	-1	48	51	63	73	In	VDJ
ATCCGGTCCACAAAGCTGGAGGACTCAGCCATGTACTTCTGTGCCAGCAGCGGACAGGGGGCGTCCGGGGAGCTGTTTTTTGGAGAA	CASSGQGASGELFF	109	5.962311626507672E-4	42	TCRBV02-01	TCRBV02	TCRBV02-01				01,03	TCRBD01-01*01	TCRBD01	TCRBD01-01	01				TCRBJ02-02*01	TCRBJ02	TCRBJ02-02	01				6	2	1	0	1	6	39	50	51	62	64	109	In	VDJ
GCTGTACCCTCTCAGACATCTGTGTACTTCTGTGCCAGCAGTGACTGACTAGCGGGAGGGGTAGACAATGAGCAGTTCTTCGGGCCA	CASSD*LAGGVDNEQFF	49	2.680305226595192E-4	51	TCRBV06-04*01	TCRBV06	TCRBV06-04	01				TCRBD02-01*02	TCRBD02	TCRBD02-01	02				TCRBJ02-01*01	TCRBJ02	TCRBJ02-01	01				1	4	2	0	0	5	30	-1	46	60	64	49	Stop	VDJ
CACAGAGCAGCGGGACTCGGCCATGTATCGCTGTGCCAGCAGACGTACTTCCGATACAGGGACTCCTACGAGCAGTACTTCGGGCCG		101	5.524710773186008E-4	50	TCRBV07-06*01	TCRBV07	TCRBV07-06	01				TCRBD01-01*01	TCRBD01	TCRBD01-01	01				TCRBJ02-07*01	TCRBJ02	TCRBJ02-07	01				6	1	3	3	13	0	31	42	55	61	62	101	Out	VDJ
CAGCGCACAGAGCGGGGGGACTCAGCCGTGTATCTCTGTGCCAGCAGCGTAGCGGCGGGAGGGTACAATGAGCAGTTCTTCGGGCCA	CASSVAAGGYNEQFF	90	4.92300959986872E-4	45	TCRBV07-03*01	TCRBV07	TCRBV07-03	01				TCRBD02-01*02	TCRBD02	TCRBD02-01	02				TCRBJ02-01*01	TCRBJ02	TCRBJ02-01	01				5	0	7	0	6	4	36	48	54	-1	63	90	In	VDJ
GCATTTTCCCCTGACCCTGGAGTCTGCCAGGCCCTCACATACCTCTCAGTACCGTGGGGAGGTGCAGATACGCAGTATTTTGGCCCA		93	5.087109919864344E-4	26	TCRBV25-01*01	TCRBV25	TCRBV25-01	01				TCRBD02-01*02	TCRBD02	TCRBD02-01	02				TCRBJ02-03*01	TCRBJ02	TCRBJ02-03	01				19	2	9	1	3	4	55	53	56	62	64	93	Out	VDJ
TCAGAACCCAGGGACTCAGCTGTGTACTTCTGTGCCAGCAGTCAAGGGACAGGGGGAGAAGAATCCTACGAGCAGTACTTCGGGCCG	CASSQGTGGEESYEQYF	58	3.172606186582064E-4	51	TCRBV12	TCRBV12				TCRBV12-03/12-04,TCRBV12-04		TCRBD01-01*01	TCRBD01	TCRBD01-01	01				TCRBJ02-07*01	TCRBJ02	TCRBJ02-07	01				5	7	0	1	3	1	30	42	45	56	63	58	In	VDJ
CACACCCTGCAGCCAGAAGACTCGGCCCTGTATCTCTGCGCCAGCAGCCAAGGGACAGGGGTGAACTACGAGCAGTACTTCGGGCCG	CASSQGTGVNYEQYF	54	2.953805759921232E-4	45	TCRBV04-03*01	TCRBV04	TCRBV04-03	01				TCRBD01-01*01	TCRBD01	TCRBD01-01	01				TCRBJ02-07*01	TCRBJ02	TCRBJ02-07	01				1	4	1	2	0	3	36	-1	52	61	65	54	In	VDJ
CGGCCCAAAAGAACCCGACAGCTTTCTATCTCTGTGCCAGTTCCCCGGGCTAGCGGGAGCTCCTACAATGAGCAGTTCTTCGGGCCA		70	3.82900746656456E-4	49	TCRBV19-01*01	TCRBV19	TCRBV19-01	01				TCRBD02-01*02	TCRBD02	TCRBD02-01	02				TCRBJ02-01*01	TCRBJ02	TCRBJ02-01	01				8	0	4	2	8	0	32	41	49	-1	59	70	Out	VDJ
CGGTCCACAAAGCTGGAGGACTCAGCCATGTACTTCTGTGCCAGCAGTGAATTTTTGGGGACTGCCGATGAGCAGTTCTTCGGGCCA	CASSEFLGTADEQFF	71	3.8837075732297676E-4	45	TCRBV02-01	TCRBV02	TCRBV02-01				01,03	TCRBD02-01	TCRBD02	TCRBD02-01				01,02	TCRBJ02-01*01	TCRBJ02	TCRBJ02-01	01				2	4	0	10	6	8	36	51	57	63	67	71	In	VDJ
CTGGAGTCGCCCAGCCCCAACCAGACCTCTCTGTACTTCTGTGCCAGCAGTTCCACGGATTACGGCGCTGAAGCTTTCTTTGGACAA	CASSSTDYGAEAFF	105	5.743511199846839E-4	42	TCRBV27-01*01	TCRBV27	TCRBV27-01	01								TCRBD01,TCRBD02	TCRBD01-01,TCRBD02-01		TCRBJ01-01*01	TCRBJ01	TCRBJ01-01	01				4	8	1	8	4	6	39	52	56	59	67	105	In	VDJ
GACATCCGCTCACCAGGCCTGGGGGACGCAGCCATGTACCTGTGTGCCACCAGCAGAGAGGGGGGAGAGACCCAGTACTTCGGGCCA	CATSREGGETQYF	72	3.938407679894976E-4	39	TCRBV15-01*02	TCRBV15	TCRBV15-01	02				TCRBD02-01*01	TCRBD02	TCRBD02-01	01				TCRBJ02-05*01	TCRBJ02	TCRBJ02-05	01				0	0	9	1	0	4	42	-1	59	-1	65	72	In	VDJ
ATCCAGCGCACAGAGCAGGGGGACTCGGCCATGTATCTCTGTGCCAGCAGCCAGAGGGATTTCCAAGAGACCCAGTACTTCGGGCCA	CASSQRDFQETQYF	136	7.439214506468288E-4	42	TCRBV07-09*01	TCRBV07	TCRBV07-09	01				TCRBD02-01*02	TCRBD02	TCRBD02-01	02				TCRBJ02-05*01	TCRBJ02	TCRBJ02-05	01				5	4	11	0	2	1	39	51	53	58	62	136	In	VDJ
ACAGTGACCAGTGCCCATCCTGAAGACAGCAGCTTCTACATCTGCAGTGCTAGCTCAACTAGCGATTACGAGCAGTACTTCGGGCCG	CSASSTSDYEQYF	49	2.680305226595192E-4	39	TCRBV20	TCRBV20				TCRBV20-01,TCRBV20-or09_02		TCRBD02-01	TCRBD02	TCRBD02-01				01,02	TCRBJ02-07*01	TCRBJ02	TCRBJ02-07	01				3	2	3	6	4	4	42	53	57	64	66	49	In	VDJ
ACTCTGGAGTCAGCTACCCGCTCCCAGACATCTGTGTATTTCTGCGCCAGCACCCAGGGTTCTAATCAGCCCCAGCATTTTGGTGAT	CASTQGSNQPQHF	90	4.92300959986872E-4	39	TCRBV10-02*01	TCRBV10	TCRBV10-02	01				TCRBD01-01*01	TCRBD01	TCRBD01-01	01				TCRBJ01-05*01	TCRBJ01	TCRBJ01-05	01				7	4	4	3	2	4	42	52	54	59	63	90	In	VDJ
CCTCAGAACCGGGAGACACGGCACTGTATCTCTGCGCCAGCAGTCAGTCCCGGGACAGGGGACACCGGGGAGCTGTTTTTTGGAGAA		65	3.55550693323852E-4	49	TCRBV23-01*01	TCRBV23	TCRBV23-01	01				TCRBD01-01*01	TCRBD01	TCRBD01-01	01				TCRBJ02-02*01	TCRBJ02	TCRBJ02-02	01				3	0	0	2	5	3	32	46	51	-1	61	65	Out	VDJ
CTGGAGTCTGCTGCCTCCTCCCAGACATCTGTATATTTCTGCGCCAGCAGTGAATCCGACAGCTACAATGAGCAGTTCTTCGGGCCA	CASSESDSYNEQFF	89	4.8683094932035117E-4	42	TCRBV10-01*01	TCRBV10	TCRBV10-01	01				TCRBD01-01*01	TCRBD01	TCRBD01-01	01				TCRBJ02-01*01	TCRBJ02	TCRBJ02-01	01				3	0	2	5	4	3	39	53	57	-1	62	89	In	VDJ
TTCATCCTGAGTTCTAAGAAGCTCCTTCTCAGTGACTCTGGCTTCTATCTCTGTGCCTGGAGTTTGGGTGAGCAGTTCTTCGGGCCA	CAWSLGEQFF	67	3.664907146568936E-4	30	TCRBV30-01*01	TCRBV30	TCRBV30-01	01								TCRBD01,TCRBD02	TCRBD01-01,TCRBD02-01		TCRBJ02-01*01	TCRBJ02	TCRBJ02-01	01				2	0	0	9	2	9	51	63	65	-1	68	67	In	VDJ
CCTAGAGTCTGCCATCCCCAACCAGACAGCTCTTTACTTCTGTGCCACCAGTGATTTGCGGGGAACACTGAAGCTTTCTTTGGACAA		68	3.719607253234144E-4	41	TCRBV24-01*01	TCRBV24	TCRBV24-01	01				TCRBD02-01	TCRBD02	TCRBD02-01				01,02	TCRBJ01-01*01	TCRBJ01	TCRBJ01-01	01				0	0	8	4	0	1	40	-1	58	-1	62	68	Out	VDJ
TCGGCTGCTCCCTCCCAGACATCTGTGTACTTCTGTGCCAGCAGTTACTCTCCGGGACAGGGGGCGGAGAAACTGTTTTTTGGCAGT	CASSYSPGQGAEKLFF	79	4.3213084265514317E-4	48	TCRBV06-05*01	TCRBV06	TCRBV06-05	01				TCRBD01-01*01	TCRBD01	TCRBD01-01	01				TCRBJ01-04*01	TCRBJ01	TCRBJ01-04	01				0	4	0	0	3	11	33	50	53	65	69	79	In	VDJ
CTGAATGTGAACGCCTTGGAGCTGGACGACTCGGCCCTGTATCTCTGTGCCAGCAGCCCGGATGGCTTGGAGCAGTTCTTCGGGCCA	CASSPDGLEQFF	41	2.242704373273528E-4	36	TCRBV05-04*01	TCRBV05	TCRBV05-04	01								TCRBD01,TCRBD02	TCRBD01-01,TCRBD02-01		TCRBJ02-01*01	TCRBJ02	TCRBJ02-01	01				4	7	1	8	2	10	45	57	59	62	69	41	In	VDJ
CTCACTCTGGAGTCCGCTACCAGCTCCCAGACATCTGTGTACTTCTGTGCCATCAGTGAGTGGAGAGGGGAAGCTTTCTTTGGACAA	CAISEWRGEAFF	73	3.993107786560184E-4	36	TCRBV10-03*01	TCRBV10	TCRBV10-03	01				TCRBD02-01*02	TCRBD02	TCRBD02-01	02				TCRBJ01-01*01	TCRBJ01	TCRBJ01-01	01				1	0	11	0	3	8	45	61	64	-1	69	73	In	VDJ
CAGGTAGTGCGAGGAGATTCGGCAGCTTATTTCTGTGCCAGCTCACCACTACCGGACAGTTTTTCACAAGAGCAGTACTTCGGGCCG	CASSPLPDSFSQEQYF	44	2.406804693269152E-4	48	TCRBV18-01*01	TCRBV18	TCRBV18-01	01				TCRBD01-01*01	TCRBD01	TCRBD01-01	01				TCRBJ02-07*01	TCRBJ02	TCRBJ02-07	01				1	10	1	5	4	7	33	49	53	59	69	44	In	VDJ
CTGACTGTGAGCAACATGAGCCCTGAAGACAGCAGCATATATCTCTGCAGCGGGGCTAGCGGATACAATGAGCAGTTCTTCGGGCCA	CSGASGYNEQFF	52	2.844405546590816E-4	36	TCRBV29-01	TCRBV29	TCRBV29-01				01,02,03	TCRBD02-01	TCRBD02	TCRBD02-01				01,02	TCRBJ02-01*01	TCRBJ02	TCRBJ02-01	01				7	1	4	5	3	4	45	52	55	62	63	52	In	VDJ
AGGCTGGAGTCGGCTGCTCCCTCCCAGACATCTGTGTACTTCTGTGCCAGCAGTTACGGAAGGGACTATGGCTACACCTTCGGTTCG	CASSYGRDYGYTF	19	1.0393020266389519E-4	39	TCRBV06	TCRBV06				TCRBV06-01,TCRBV06-06						TCRBD01,TCRBD02	TCRBD01-01,TCRBD02-01		TCRBJ01-02*01	TCRBJ01	TCRBJ01-02	01				5	0	5	3	6	3	42	54	60	-1	64	19	In	VDJ
GACATCCGCTCACCAGGCCTGGGGGACGCAGCCATGTACCTGTGTGCCACCAGCCACATCGGGGGGGAGACCCAGTACTTCGGGCCA	CATSHIGGETQYF	77	4.211908213221016E-4	39	TCRBV15-01*02	TCRBV15	TCRBV15-01	02				TCRBD02-01*01	TCRBD02	TCRBD02-01	01				TCRBJ02-05*01	TCRBJ02	TCRBJ02-05	01				5	0	8	1	5	5	42	54	59	-1	66	77	In	VDJ
ATCCGGTCCACAAAGCTGGAGGACTCAGCCATGTACTTCTGTGCCAGCAACGGACAGCTATTGAACACTGAAGCTTTCTTTGGACAA	CASNGQLLNTEAFF	61	3.3367065065776876E-4	42	TCRBV02-01	TCRBV02	TCRBV02-01				01,03	TCRBD01-01*01	TCRBD01	TCRBD01-01	01				TCRBJ01-01*01	TCRBJ01	TCRBJ01-01	01				7	4	1	5	2	0	39	49	51	57	61	61	In	VDJ
TGCCATCCCCAACCAGACAGCTCTTTACTTCTGTGCCACCAGTGATTTCTCACAGGGTCTGTGAACACTGAAGCTTTCTTTGGACAA		79	4.3213084265514317E-4	50	TCRBV24-01*01	TCRBV24	TCRBV24-01	01				TCRBD01-01*01	TCRBD01	TCRBD01-01	01				TCRBJ01-01*01	TCRBJ01	TCRBJ01-01	01				1	4	3	3	3	0	31	48	51	57	61	79	Out	VDJ
ACTCTGAAGATCCAGCGCACAGAGCAGGGGGACTCGGCCATGTATCTCTGTGCCAGCAGCGGAAGCTTAGAAGCTTTCTTTGGACAA	CASSGSLEAFF	150	8.2050159997812E-4	33	TCRBV07-09*01	TCRBV07	TCRBV07-09	01								TCRBD01,TCRBD02	TCRBD01-01,TCRBD02-01		TCRBJ01-01*01	TCRBJ01	TCRBJ01-01	01				5	6	1	8	0	8	48	-1	60	63	69	150	In	VDJ
TCGGCTGCTCCCTCCCAGACATCTGTGTACTTCTGTGCCAGCACCCGAGGGTGGGCAGGGGACACCGGGGAGCTGTTTTTTGGAGAA	CASTRGWAGDTGELFF	61	3.3367065065776876E-4	48	TCRBV06	TCRBV06				TCRBV06-01,TCRBV06-05		TCRBD01-01*01	TCRBD01	TCRBD01-01	01				TCRBJ02-02*01	TCRBJ02	TCRBJ02-02	01				7	0	4	2	12	3	33	43	55	-1	61	61	In	VDJ
TCTAAGAAGCTCCTTCTCAGTGACTCTGGCTTCTATCTCTGTGCCTGGGTCGGGACTAATCTACGGAACACCATATATTTTGGAGAG	CAWVGTNLRNTIYF	42	2.2974044799387358E-4	42	TCRBV30-01*05	TCRBV30	TCRBV30-01	05				TCRBD02-01	TCRBD02	TCRBD02-01				01,02	TCRBJ01-03*01	TCRBJ01	TCRBJ01-03	01				4	8	0	9	2	7	39	49	51	58	66	42	In	VDJ
GCGTCTGCTGTACCCTCTCAGACATCTGTGTACTTCTGTGCCAGCAGTGACTCTAGCGGGAGTTACAATGAGCAGTTCTTCGGGCCA	CASSDSSGSYNEQFF	49	2.680305226595192E-4	45	TCRBV06-04*01	TCRBV06	TCRBV06-04	01				TCRBD02-01*02	TCRBD02	TCRBD02-01	02				TCRBJ02-01*01	TCRBJ02	TCRBJ02-01	01				0	1	5	2	0	4	36	-1	53	62	63	49	In	VDJ
ATTCTGGAGTCCGCCAGCACCAACCAGACATCTATGTACCTCTGTGCCAGCAGGGACAGGGAGGAAGAGACCCAGTACTTCGGGCCA	CASRDREEETQYF	26	1.422202773295408E-4	39	TCRBV28-01*01	TCRBV28	TCRBV28-01	01				TCRBD01-01*01	TCRBD01	TCRBD01-01	01				TCRBJ02-05*01	TCRBJ02	TCRBJ02-05	01				6	3	1	3	0	3	42	-1	53	61	64	26	In	VDJ
AAGATCCAGCCCTCAGAACCCAGGGACTCAGCTGTGTATTTTTGTGCTAGTGGTTTGCACACCAACTATGGCTACACCTTCGGTTCG	CASGLHTNYGYTF	48	2.625605119929984E-4	39	TCRBV12-05*01	TCRBV12	TCRBV12-05	01				TCRBD01-01*01	TCRBD01	TCRBD01-01	01				TCRBJ01-02*01	TCRBJ01	TCRBJ01-02	01				2	2	3	6	1	2	42	57	58	61	63	48	In	VDJ
CTGAAGATCCAGCGCACAGAGCAGGAGGACTCCGCCGTGTATCTCTGTGCCAGCAGCTTGGGGGGCGACGAGCAGTACTTCGGGCCG	CASSLGGDEQYF	73	3.993107786560184E-4	36	TCRBV07-08*01	TCRBV07	TCRBV07-08	01								TCRBD01,TCRBD02	TCRBD01-01,TCRBD02-01		TCRBJ02-07*01	TCRBJ02	TCRBJ02-07	01				3	1	6	0	1	5	45	59	60	66	67	73	In	VDJ
ACCCTGCAGCCAGAAGACTCGGCCCTGTATCTCTGCGCCAGCAGCCAAGTATTGGATTCTAGCAATCAGCCCCAGCATTTTGGTGAT	CASSQVLDSSNQPQHF	36	1.969203839947488E-4	48	TCRBV04-03*01	TCRBV04	TCRBV04-03	01								TCRBD01,TCRBD02	TCRBD01-01,TCRBD02-01		TCRBJ01-05*01	TCRBJ01	TCRBJ01-05	01				1	3	1	8	4	0	33	49	53	56	59	36	In	VDJ
ACCAGTGCCCATCCTGAAGACAGCAGCTTCTACATCTGCAGTGCTAGAGAACAGGGCCTATACCAAGAGACCCAGTACTTCGGGCCA	CSAREQGLYQETQYF	54	2.953805759921232E-4	45	TCRBV20	TCRBV20				TCRBV20-01,TCRBV20-or09_02		TCRBD01-01*01	TCRBD01	TCRBD01-01	01				TCRBJ02-05*01	TCRBJ02	TCRBJ02-05	01				0	5	3	3	0	0	36	-1	50	56	61	54	In	VDJ
GAGTCCGCCAGCACCAACCAGACATCTATGTACCTCTGTGCCAGCAGTGCCCTAGAGCGGGAGGCGGTTGAGCAGTTCTTCGGGCCA	CASSALEREAVEQFF	29	1.586303093291032E-4	45	TCRBV28-01*01	TCRBV28	TCRBV28-01	01				TCRBD02-01*02	TCRBD02	TCRBD02-01	02				TCRBJ02-01*01	TCRBJ02	TCRBJ02-01	01				5	4	6	1	7	9	36	48	55	64	68	29	In	VDJ
CCCCTGACCCTGGAGTCTGCCAGGCCCTCACATACCTCTCAGTACCTCTGTGCCAGCAGCCCTGGCGATGAGCAGTTCTTCGGGCCA	CASSPGDEQFF	49	2.680305226595192E-4	33	TCRBV25-01*01	TCRBV25	TCRBV25-01	01								TCRBD01,TCRBD02	TCRBD01-01,TCRBD02-01		TCRBJ02-01*01	TCRBJ02	TCRBJ02-01	01				6	1	9	0	4	8	48	59	63	66	67	49	In	VDJ
NTGTCGGCTGCTCCCTCCCAGACATCTGTGTACTTCTGTGCCAGCAGTGAATCTAGCGGGAGTCCAGATACGCAGTATTTTGGCCCA	CASSESSGSPDTQYF	57	3.117906079916856E-4	45	TCRBV06-01*01	TCRBV06	TCRBV06-01	01				TCRBD02-01*02	TCRBD02	TCRBD02-01	02				TCRBJ02-03*01	TCRBJ02	TCRBJ02-03	01				2	2	4	2	1	4	36	51	52	62	64	57	In	VDJ
TGACAGTGACCAGTGCCCATCCTGAAGACAGCAGCTTCTACATCTGCAGTGCTCAAAGACTAGTTCTGCGAGCAGTTCTTCGGGCCA		37	2.0239039466126959E-4	37	TCRBV20	TCRBV20				TCRBV20-01,TCRBV20-or09_02		TCRBD02-01	TCRBD02	TCRBD02-01				01,02	TCRBJ02-01*01	TCRBJ02	TCRBJ02-01	01				5	6	2	8	4	10	44	53	57	63	69	37	Out	VDJ
GCCTTGTTGCTGGGGGACTCGGCCCTGTATCTCTGTGCCAGCAGCTTGCGACAGGGCGCACCAAATCAGCCCCAGCATTTTGGTGAT	CASSLRQGAPNQPQHF	54	2.953805759921232E-4	48	TCRBV05-05*01	TCRBV05	TCRBV05-05	01				TCRBD01-01*01	TCRBD01	TCRBD01-01	01				TCRBJ01-05*01	TCRBJ01	TCRBJ01-05	01				1	7	2	3	1	4	33	48	49	56	63	54	In	VDJ
ATCCGGTCCACAAAGCTGGAGGACTCAGCCATGTACTTCTGTGCCAGCAGTGGGCCCTCCGGGGGGGAGACCCAGTACTTCGGGCCA	CASSGPSGGETQYF	33	1.8051035199518638E-4	42	TCRBV02-01	TCRBV02	TCRBV02-01				01,03	TCRBD02-01*01	TCRBD02	TCRBD02-01	01				TCRBJ02-05*01	TCRBJ02	TCRBJ02-05	01				4	0	8	1	7	5	39	52	59	-1	66	33	In	VDJ
ATCCGCTCACCAGGCCTGGGGGACGCAGCCATGTACCTGTGTGCCACCAGCAGAGATTTCGGGGGTACTGAAGCTTTCTTTGGACAA	CATSRDFGGTEAFF	49	2.680305226595192E-4	42	TCRBV15-01*02	TCRBV15	TCRBV15-01	02				TCRBD02-01*01	TCRBD02	TCRBD02-01	01				TCRBJ01-01*01	TCRBJ01	TCRBJ01-01	01				0	1	8	2	3	5	39	56	59	65	66	49	In	VDJ
TGACAGTGACCAGTGCCCATCCTGAAGACAGCAGCTTCTACATCTGCAGTGCTCTACCGGGGGGGAGAGACCCAGTACTTCGGGCCA		62	3.391406613242896E-4	37	TCRBV20	TCRBV20				TCRBV20-01,TCRBV20-or09_02		TCRBD02-01*01	TCRBD02	TCRBD02-01	01				TCRBJ02-05*01	TCRBJ02	TCRBJ02-05	01				5	0	8	0	4	4	44	53	57	-1	65	62	Out	VDJ
ATCCGCTCACCAGGCCTGGGGGACGCAGCCATGTACCTGTGTGCCACCAGCAGCAGTTCGTCTGCTGAGACCCAGTACTTCGGGCCA	CATSSSSSAETQYF	20	1.09400213330416E-4	42	TCRBV15-01*02	TCRBV15	TCRBV15-01	02				TCRBD01-01*01	TCRBD01	TCRBD01-01	01				TCRBJ02-05*01	TCRBJ02	TCRBJ02-05	01				3	10	4	5	0	5	39	-1	53	56	66	20	In	VDJ
AGTGCCCATCCTGAAGACAGCAGCTTCTACATCTGCAGTGCTAGAGATTTGAGGGGGCCGAATAGCTATGGCTACACCTTCGGTTCG	CSARDLRGPNSYGYTF	72	3.938407679894976E-4	48	TCRBV20	TCRBV20				TCRBV20-01,TCRBV20-or09_02		TCRBD01-01*01	TCRBD01	TCRBD01-01	01				TCRBJ01-02*01	TCRBJ01	TCRBJ01-02	01				0	7	5	0	4	4	33	47	51	58	65	72	In	VDJ
ATCCGGTCCACAAAGCTGGAGGACTCAGCCATGTACTTCTGTGCCAGCTACGGCCGGGACCATAACTACGAGCAGTACTTCGGGCCG	CASYGRDHNYEQYF	29	1.586303093291032E-4	42	TCRBV02-01	TCRBV02	TCRBV02-01				01,03					TCRBD01,TCRBD02	TCRBD01-01,TCRBD02-01		TCRBJ02-07*01	TCRBJ02	TCRBJ02-07	01				8	5	0	7	7	3	39	48	55	60	65	29	In	VDJ
NNNNTGTCGGCTGCTCCCTCCCAAACATCTGTGTACTTCTGTGCCAGCAGTATATGGGCGGGGCCCTACGAGCAGTACTTCGGGCCG	CASSIWAGPYEQYF	68	3.719607253234144E-4	42	TCRBV06-02/06-03*01	TCRBV06	TCRBV06-02/06-03	01				TCRBD02-01*01	TCRBD02	TCRBD02-01	01				TCRBJ02-07*01	TCRBJ02	TCRBJ02-07	01				5	1	7	3	6	2	39	51	57	63	64	68	In	VDJ
CTAGAGTCTGCCATCCCCAACCAGACAGCTCTTTACTTCTGTGCCACCAGTGATTCAGGACTAGCCTATGAGCAGTTCTTCGGGCCA	CATSDSGLAYEQFF	70	3.82900746656456E-4	42	TCRBV24-01*01	TCRBV24	TCRBV24-01	01				TCRBD02-01	TCRBD02	TCRBD02-01				01,02	TCRBJ02-01*01	TCRBJ02	TCRBJ02-01	01				2	2	1	7	2	8	39	55	57	65	67	70	In	VDJ
ACGGAGTCAGGGGACACAGCACTGTATTTCTGTGCCAGCAGCAAAAAGATGACTAGCGGGAGGGCCAATGAGCAGTTCTTCGGGCCA	CASSKKMTSGRANEQFF	61	3.3367065065776876E-4	51	TCRBV21-01*01	TCRBV21	TCRBV21-01	01				TCRBD02-01*02	TCRBD02	TCRBD02-01	02				TCRBJ02-01*01	TCRBJ02	TCRBJ02-01	01				2	1	2	0	5	6	30	45	50	64	65	61	In	VDJ
CTGGAGTCCGCCAGCACCAACCAGACATCTATGTACCTCTGTGCCAGCAGAAAACAGGGGGGAGATGAAAAACTGTTTTTTGGCAGT	CASRKQGGDEKLFF	40	2.18800426660832E-4	42	TCRBV28-01*01	TCRBV28	TCRBV28-01	01				TCRBD01-01*01	TCRBD01	TCRBD01-01	01				TCRBJ01-04*01	TCRBJ01	TCRBJ01-04	01				6	3	3	1	3	6	39	50	53	61	64	40	In	VDJ
CCTGCAGAGCTTGGGGACTCGGCCATGTATCTCTGTGCCAGCAGCCTCACTGGGACAGTGCCGGCGAACACCATATATTTTGGAGAG	CASSLTGTVPANTIYF	47	2.570905013264776E-4	48	TCRBV11-01*01	TCRBV11	TCRBV11-01	01				TCRBD01-01*01	TCRBD01	TCRBD01-01	01				TCRBJ01-03*01	TCRBJ01	TCRBJ01-03	01				5	8	0	5	6	7	33	45	51	58	66	47	In	VDJ
ACGCCTTGTTGCTGGGGGACTCGGCCCTGTATCTCTGTGCCAGCAGCTTTTGACAGGCGGGGCCCCTATGGCTACACCTTCGGTTCG		44	2.406804693269152E-4	46	TCRBV05-05*01	TCRBV05	TCRBV05-05	01								TCRBD01,TCRBD02	TCRBD01-01,TCRBD02-01		TCRBJ01-02*01	TCRBJ01	TCRBJ01-02	01				2	8	2	4	2	4	35	49	51	57	65	44	Out	VDJ
ATCCGGTCCACAAAGCTGGAGGACTCAGCCATGTACTTCTGTGCCAGCAGCAGGGACAGGGGGCGAGAGACCCAGTACTTCGGGCCA	CASSRDRGRETQYF	36	1.969203839947488E-4	42	TCRBV02-01	TCRBV02	TCRBV02-01				01,03	TCRBD01-01*01	TCRBD01	TCRBD01-01	01				TCRBJ02-05*01	TCRBJ02	TCRBJ02-05	01				6	1	0	0	2	4	39	50	52	64	65	36	In	VDJ
ATCCTGGAGTCGCCCAGCCCCAACCAGACCTCTCTGTACTTCTGTGCCAGCAGTTTGTCCTTTAACTATGGCTACACCTTCGGTTCG	CASSLSFNYGYTF	34	1.859803626617072E-4	39	TCRBV27-01*01	TCRBV27	TCRBV27-01	01				TCRBD02-01	TCRBD02	TCRBD02-01				01,02	TCRBJ01-02*01	TCRBJ01	TCRBJ01-02	01				3	1	4	10	3	1	42	56	59	61	62	34	In	VDJ
CACACCCTGCAGCCAGAAGACTCGGCCCTGTATCTCTGCGCCAGCAGCCTCAAGCGGGAGGGTGGGAATGAGCAGTTCTTCGGGCCA	CASSLKREGGNEQFF	70	3.82900746656456E-4	45	TCRBV04-03*01	TCRBV04	TCRBV04-03	01				TCRBD02-01*02	TCRBD02	TCRBD02-01	02				TCRBJ02-01*01	TCRBJ02	TCRBJ02-01	01				4	4	6	0	3	7	36	49	52	62	66	70	In	VDJ
ACCAGTGCCCATCCTGAAGACAGCAGCTTCTACATCTGCAGTGCTGGGACTAGCGCTAGGGACACAGATACGCAGTATTTTGGCCCA	CSAGTSARDTDTQYF	38	2.0786040532779038E-4	45	TCRBV20	TCRBV20				TCRBV20-01,TCRBV20-or09_02		TCRBD02-01	TCRBD02	TCRBD02-01				01,02	TCRBJ02-03*01	TCRBJ02	TCRBJ02-03	01				5	7	0	6	0	2	36	-1	45	55	62	38	In	VDJ
ATCCGGTCCACAAAGCTGGAGGACTCAGCCATGTACTTCTGTGCCAGCAGTGATTCGTATAGCAATCAGCCCCAGCATTTTGGTGAT	CASSDSYSNQPQHF	53	2.899105653256024E-4	42	TCRBV02-01	TCRBV02	TCRBV02-01				01,03	TCRBD02-01	TCRBD02	TCRBD02-01				01,02	TCRBJ01-05*01	TCRBJ01	TCRBJ01-05	01				3	0	5	9	4	0	39	53	57	-1	59	53	In	VDJ
TCGCCCAGCCCCAACCAGACCTCTCTGTACTTCTGTGCCAGCAGTCCGCTTACGAAAGGAGGGGCTGATGGCTACACCTTCGGTTCG	CASSPLTKGGADGYTF	23	1.2581024532997838E-4	48	TCRBV27-01*01	TCRBV27	TCRBV27-01	01				TCRBD02-01*02	TCRBD02	TCRBD02-01	02				TCRBJ01-02*01	TCRBJ01	TCRBJ01-02	01				5	4	10	0	12	6	33	45	57	63	67	23	In	VDJ
ACATCGGCCCAAAAGAACCCGACAGCTTTCTATCTCTGTGCCAGTAGTATAGGACTAGCGGATTACAATGAGCAGTTCTTCGGGCCA	CASSIGLADYNEQFF	24	1.312802559964992E-4	45	TCRBV19-01*01	TCRBV19	TCRBV19-01	01				TCRBD02-01	TCRBD02	TCRBD02-01				01,02	TCRBJ02-01*01	TCRBJ02	TCRBJ02-01	01				1	2	2	5	0	4	36	-1	52	61	63	24	In	VDJ
GCCAGCACCAACCAGACATCTATGTACCTCTGTGCCAGCAGTTTATGGCCGAGTAGCGAAGCCTACAATGAGCAGTTCTTCGGGCCA	CASSLWPSSEAYNEQFF	32	1.7504034132866559E-4	51	TCRBV28-01*01	TCRBV28	TCRBV28-01	01				TCRBD02-01	TCRBD02	TCRBD02-01				01,02	TCRBJ02-01*01	TCRBJ02	TCRBJ02-01	01				0	3	5	6	6	2	30	47	53	58	61	32	In	VDJ
GAGTCCGCCAGCACCAACCAGACATCTATGTACCTCTGTGCCATCCGACAGGGGGCGCTTAACGGAGATACGCAGTATTTTGGCCCA	CAIRQGALNGDTQYF	40	2.18800426660832E-4	45	TCRBV28-01*01	TCRBV28	TCRBV28-01	01				TCRBD01-01*01	TCRBD01	TCRBD01-01	01				TCRBJ02-03*01	TCRBJ02	TCRBJ02-03	01				10	9	2	0	3	5	36	43	46	56	65	40	In	VDJ
ATCCTGGAGTCGCCCAGCCCCAACCAGACCTCTCTGTACTTCTGTGCCAGCAGGACAGGGGCCACCGGGGAGCTGTTTTTTGGAGAA	CASRTGATGELFF	36	1.969203839947488E-4	39	TCRBV27-01*01	TCRBV27	TCRBV27-01	01				TCRBD01-01*01	TCRBD01	TCRBD01-01	01				TCRBJ02-02*01	TCRBJ02	TCRBJ02-02	01				6	1	2	2	0	4	42	-1	53	61	62	36	In	VDJ
AGCTCCTTGGAGCTGGGGGACTCAGCCCTGTACTTCTGTGCCAGCAGCTTAAGGGCTAGCGGTTCCTACGAGCAGTACTTCGGGCCG	CASSLRASGSYEQYF	21	1.1487022399693679E-4	45	TCRBV13-01*01	TCRBV13	TCRBV13-01	01				TCRBD02-01	TCRBD02	TCRBD02-01				01,02	TCRBJ02-07*01	TCRBJ02	TCRBJ02-07	01				2	1	4	5	4	1	36	51	55	62	63	21	In	VDJ
AATGTGAACGCCTTGTTGCTGGGGGACTCGGCCCTCTATCTCTGTGCCAGCGCCAGGGGCTTCTCGAGGGAGCAGTACTTCGGGCCG	CASARGFSREQYF	18	9.84601919973744E-5	39	TCRBV05-06*01	TCRBV05	TCRBV05-06	01				TCRBD01-01*01	TCRBD01	TCRBD01-01	01				TCRBJ02-07*01	TCRBJ02	TCRBJ02-07	01				7	10	4	2	2	7	42	51	53	59	69	18	In	VDJ
CTGCAGCCAGAAGACTCAGCCCTGTATCTCTGCGCCAGCAGCCAAGAGTGGCTAGCGGGGAGTCCCAATGAGCAGTTCTTCGGGCCA	CASSQEWLAGSPNEQFF	37	2.0239039466126959E-4	51	TCRBV04-01*01	TCRBV04	TCRBV04-01	01				TCRBD02-01*01	TCRBD02	TCRBD02-01	01				TCRBJ02-01*01	TCRBJ02	TCRBJ02-01	01				0	5	4	3	4	6	30	47	51	60	65	37	In	VDJ
ATCCGGTCCACAAAGCTGGAGGACTCAGCCATGTACTTCTGTGCCAGCAGCCCCTGGCAAGGGTACTATGGCTACACCTTCGGTTCG	CASSPWQGYYGYTF	34	1.859803626617072E-4	42	TCRBV02-01	TCRBV02	TCRBV02-01				01,03					TCRBD01,TCRBD02	TCRBD01-01,TCRBD02-01		TCRBJ01-02*01	TCRBJ01	TCRBJ01-02	01				6	1	5	3	9	3	39	50	59	63	64	34	In	VDJ
CCTGGAGTCTGCCAGGCCCTCACATACCTCTCAGTACCTCTGTGCCAGCAGTGCCCAAGGGACACCGATGGCTACACCTTCGGTTCG		29	1.586303093291032E-4	41	TCRBV25-01*01	TCRBV25	TCRBV25-01	01				TCRBD01-01*01	TCRBD01	TCRBD01-01	01				TCRBJ01-02*01	TCRBJ01	TCRBJ01-02	01				4	3	0	6	5	6	40	53	58	64	67	29	Out	VDJ
CAGCCCTCAGAACCCAGGGACTCAGCTGTGTACTTCTGTGCCAGCAGTTTAGGGGCGGGACCCTCCTACGAGCAGTACTTCGGGCCG	CASSLGAGPSYEQYF	48	2.625605119929984E-4	45	TCRBV12	TCRBV12				TCRBV12-03/12-04,TCRBV12-04		TCRBD02-01*02	TCRBD02	TCRBD02-01	02				TCRBJ02-07*01	TCRBJ02	TCRBJ02-07	01				1	2	7	3	2	0	36	52	54	60	62	48	In	VDJ
ACTCTGGAGTCCGCTACCAGCTCCCAGACATCTGTGTACTTCTGTGCCATCAGTGGAAGCAACACCGGGGAGCTGTTTTTTGGAGAA	CAISGSNTGELFF	23	1.2581024532997838E-4	39	TCRBV10-03*01	TCRBV10	TCRBV10-03	01				TCRBD02-01	TCRBD02	TCRBD02-01				01,02	TCRBJ02-02*01	TCRBJ02	TCRBJ02-02	01				4	0	6	7	2	2	42	55	57	-1	60	23	In	VDJ
TGCTCCCTCCCAGACATCTGTGTACTTCTGTGCCAGCGTTTGAACTAGTAGCGGGGGGGGGATTCCCACGAGCAGTACTTCGGGCCG		43	2.3521045866039438E-4	53	TCRBV06	TCRBV06				TCRBV06-01,TCRBV06-05,TCRBV06-06		TCRBD02-01*01	TCRBD02	TCRBD02-01	01				TCRBJ02-07*01	TCRBJ02	TCRBJ02-07	01				8	8	5	0	11	5	28	37	48	59	67	43	Out	VDJ
ATCCGGTCCACAAAGCTGGAGGACTCAGCCATGTACTTCTGTGCCAGCAGCTACGTCGGGACACCCTTCGGCTACACCTTCGGTTCG	CASSYVGTPFGYTF	45	2.46150479993436E-4	42	TCRBV02-01	TCRBV02	TCRBV02-01				01,03	TCRBD01-01*01	TCRBD01	TCRBD01-01	01				TCRBJ01-02*01	TCRBJ01	TCRBJ01-02	01				6	6	0	6	7	8	39	50	57	63	69	45	In	VDJ
NNNNNNNNNNTGTCGGCTGCTCCCTCCCAGACATCTGTGTACTTCTGTGCCAGCAGTTACGGGAACACTGAAGCTTTCTTTGGACAA	CASSYGNTEAFF	31	1.695703306621448E-4	36	TCRBV06-05*01	TCRBV06	TCRBV06-05	01								TCRBD01,TCRBD02	TCRBD01-01,TCRBD02-01		TCRBJ01-01*01	TCRBJ01	TCRBJ01-01	01				2	0	0	10	0	1	45	-1	60	-1	62	31	In	VDJ
CCAGTGCCCATCCTGAAGACAGCAGCTTCTACATCTGCAGTGCTAGATTTCGGGCTAGATCATCGCTGGGAGCAGTTCTTCGGGCCA		19	1.0393020266389519E-4	46	TCRBV20	TCRBV20				TCRBV20-01,TCRBV20-or09_02						TCRBD01,TCRBD02	TCRBD01-01,TCRBD02-01		TCRBJ02-01*01	TCRBJ02	TCRBJ02-01	01				2	14	8	0	4	10	35	47	51	55	69	19	Out	VDJ
ATCCAGCCCTCAGAACCCAGGGACTCAGCTGTGTACTTCTGTGCCAGCAGTCGGGATCCCTCCTACAATGAGCAGTTCTTCGGGCCA	CASSRDPSYNEQFF	28	1.5316029866258238E-4	42	TCRBV12	TCRBV12				TCRBV12-03/12-04,TCRBV12-04		TCRBD02-01*02	TCRBD02	TCRBD02-01	02				TCRBJ02-01*01	TCRBJ02	TCRBJ02-01	01				5	3	8	3	0	0	39	-1	51	56	59	28	In	VDJ
ACTGTGAGCAACATGAGCCCTGAAGACAGCAGCATATATCTCTGCAGCGCAAAAGGACAGGGGGCGGAGGGCTACACCTTCGGTTCG	CSAKGQGAEGYTF	30	1.64100319995624E-4	39	TCRBV29-01*03	TCRBV29	TCRBV29-01	03				TCRBD01-01*01	TCRBD01	TCRBD01-01	01				TCRBJ01-02*01	TCRBJ01	TCRBJ01-02	01				6	4	1	0	4	8	42	50	54	65	69	30	In	VDJ
ATCCGGTCCACAAAGCTGGAGGACTCAGCCATGTACTTCTGTGCCAGCACCACACAGGGGACTAACTATGGCTACACCTTCGGTTCG	CASTTQGTNYGYTF	17	9.29901813308536E-5	42	TCRBV02-01	TCRBV02	TCRBV02-01				01,03	TCRBD01-01*01	TCRBD01	TCRBD01-01	01				TCRBJ01-02*01	TCRBJ01	TCRBJ01-02	01				7	1	3	2	4	0	39	49	53	60	61	17	In	VDJ
ACCAGTGCCCATCCTGAAGACAGCAGCTTCTACATCTGCAGTGCTAGGGAACTAGCGGGCCCCGGCAATGAGCAGTTCTTCGGGCCA	CSARELAGPGNEQFF	43	2.3521045866039438E-4	45	TCRBV20	TCRBV20				TCRBV20-01,TCRBV20-or09_02		TCRBD02-01	TCRBD02	TCRBD02-01				01,02	TCRBJ02-01*01	TCRBJ02	TCRBJ02-01	01				3	6	3	4	3	6	36	47	50	59	65	43	In	VDJ
ATCCGGTCCACAAAGCTGGAGGACTCAGCCATGTACTTCTGTGCCAGCAGGGATGCCGGGACTAGCGGGTCGCAGTTCTTCGGGCCA	CASRDAGTSGSQFF	28	1.5316029866258238E-4	42	TCRBV02-01	TCRBV02	TCRBV02-01				01,03	TCRBD02-01	TCRBD02	TCRBD02-01				01,02	TCRBJ02-01*01	TCRBJ02	TCRBJ02-01	01				6	2	0	4	7	12	39	50	57	69	71	28	In	VDJ
CTACACGCCCTGCAGCCAGAAGACTCAGCCCTGTATCTCTGCGCCAGCAGCCCCCATGGACAGAGTGATGGCTACACCTTCGGTTCG	CASSPHGQSDGYTF	32	1.7504034132866559E-4	42	TCRBV04-01*01	TCRBV04	TCRBV04-01	01				TCRBD01-01*01	TCRBD01	TCRBD01-01	01				TCRBJ01-02*01	TCRBJ01	TCRBJ01-02	01				4	4	1	5	5	6	39	52	57	63	67	32	In	VDJ
NNNNTGTCGGCTGCTCCCTCCCAGACATCTGTGTACTTCTGTGCCAGCTGCGCTCAGGGGGGCGGAAACACCATATATTTTGGAGAG	CASCAQGGGNTIYF	31	1.695703306621448E-4	42	TCRBV06-05*01	TCRBV06	TCRBV06-05	01				TCRBD01-01*01	TCRBD01	TCRBD01-01	01				TCRBJ01-03*01	TCRBJ01	TCRBJ01-03	01				8	2	4	1	6	4	39	48	54	61	63	31	In	VDJ
AAGATCCGGTCCACAAAGCTGGAGGACTCAGCCATGTACTTCTGTGCCAGCGCAGGTAGCGCCAAAAACATTCAGTACTTCGGCGCC	CASAGSAKNIQYF	15	8.2050159997812E-5	39	TCRBV02-01	TCRBV02	TCRBV02-01				01,03					TCRBD01,TCRBD02	TCRBD01-01,TCRBD02-01		TCRBJ02-04*01	TCRBJ02	TCRBJ02-04	01				8	4	4	4	1	1	42	51	52	56	60	15	In	VDJ
CCAGTCCACGGAGTCAGGGGACACAGCACTGTATTTCTGTGCCAGCAGCAAGGAACCGCCCGGTCCTACGAGCAGTACTTCGGGCCG		26	1.422202773295408E-4	44	TCRBV21-01*01	TCRBV21	TCRBV21-01	01								TCRBD01,TCRBD02	TCRBD01-01,TCRBD02-01		TCRBJ02-07*01	TCRBJ02	TCRBJ02-07	01				3	9	1	8	0	1	37	-1	51	54	63	26	Out	VDJ
ATCCAGCCCTCAGAACCCAGGGACTCAGCTGTGTACTTCTGTGCCAGCAGCCCAATTAGCGACCTCAATGAGCAGTTCTTCGGGCCA	CASSPISDLNEQFF	30	1.64100319995624E-4	42	TCRBV12	TCRBV12				TCRBV12-03/12-04,TCRBV12-04		TCRBD02-01	TCRBD02	TCRBD02-01				01,02	TCRBJ02-01*01	TCRBJ02	TCRBJ02-01	01				6	4	5	6	6	6	39	50	56	61	65	30	In	VDJ
CAGCCTGCAGAACTGGAGGATTCTGGAGTTTATTTCTGTGCCAGCAGCCACCGGGACAGCCAGTACAATGAGCAGTTCTTCGGGCCA	CASSHRDSQYNEQFF	45	2.46150479993436E-4	45	TCRBV14-01*01	TCRBV14	TCRBV14-01	01				TCRBD01-01*01	TCRBD01	TCRBD01-01	01				TCRBJ02-01*01	TCRBJ02	TCRBJ02-01	01				3	4	0	5	2	4	36	50	52	59	63	45	In	VDJ
AGATGAATGTGAGTGCCTTGGAGCTGGGGGACTCGGCCCTGTATCTCTGTGCCAGAAGTCCCGGGGGGACGGGCTTTCTTTGGACAA		27	1.476902879960616E-4	34	TCRBV05-03	TCRBV05	TCRBV05-03				01,02	TCRBD02-01*01	TCRBD02	TCRBD02-01	01				TCRBJ01-01*01	TCRBJ01	TCRBJ01-01	01				5	4	8	1	3	11	47	58	61	68	72	27	Out	VDJ
ACTGTGACATCGGCCCAAAAGAACCCGACAGCTTTCTATCTCTGTGCCAGTAACACTGGGGTCTGGCAGCCCCAGCATTTTGGTGAT	CASNTGVWQPQHF	58	3.172606186582064E-4	39	TCRBV19-01*01	TCRBV19	TCRBV19-01	01								TCRBD01,TCRBD02	TCRBD01-01,TCRBD02-01		TCRBJ01-05*01	TCRBJ01	TCRBJ01-05	01				7	5	6	2	5	7	42	52	57	61	66	58	In	VDJ
CTGAAGATCCGGTCCACAAAGCTGGAGGACTCAGCCATGTACTTCTGTGCCAGCAGAGGGACGGGAGGGTGGCAGCATTTTGGTGAT	CASRGTGGWQHF	24	1.312802559964992E-4	36	TCRBV02-01	TCRBV02	TCRBV02-01				01,03	TCRBD02-01*02	TCRBD02	TCRBD02-01	02				TCRBJ01-05*01	TCRBJ01	TCRBJ01-05	01				6	3	8	0	5	13	45	56	61	69	72	24	In	VDJ
AAGATCCAGCGCACAGAGCAGGGGGACTCGGCCATGTATCTCTGTGCCAGCAGCTCAACAGGGAGTCAGCCCCAGCATTTTGGTGAT	CASSSTGSQPQHF	68	3.719607253234144E-4	39	TCRBV07-09*01	TCRBV07	TCRBV07-09	01				TCRBD01-01*01	TCRBD01	TCRBD01-01	01				TCRBJ01-05*01	TCRBJ01	TCRBJ01-05	01				4	2	3	3	2	6	42	55	57	63	65	68	In	VDJ
CTACACGCCCTGCAGCCAGAAGACTCAGCCCTGTATCTCTGCGCCAGCAGCCGAGACGAGGGGTCTCAGCCCCAGCATTTTGGTGAT	CASSRDEGSQPQHF	23	1.2581024532997838E-4	42	TCRBV04-01*01	TCRBV04	TCRBV04-01	01								TCRBD01,TCRBD02	TCRBD01-01,TCRBD02-01		TCRBJ01-05*01	TCRBJ01	TCRBJ01-05	01				0	2	5	2	2	6	39	56	58	63	65	23	In	VDJ
CTGATTCTGGAGTCCGCCAGCACCAACCAGACATCTATGTACCTCTGTGCCAGCAGTTTACGGGGATACGAGCAGTACTTCGGGCCG	CASSLRGYEQYF	20	1.09400213330416E-4	36	TCRBV28-01*01	TCRBV28	TCRBV28-01	01				TCRBD02-01*01	TCRBD02	TCRBD02-01	01				TCRBJ02-07*01	TCRBJ02	TCRBJ02-07	01				2	1	8	3	0	4	45	-1	60	65	66	20	In	VDJ
AGTGCCCATCCTGAAGACAGCAGCTTCTACATCTGCAGTGCCGTGGGCCTAGCGGGAGTAATTTCGCGCGAGCAGTACTTCGGGCCG	CSAVGLAGVISREQYF	41	2.242704373273528E-4	48	TCRBV20	TCRBV20				TCRBV20-01,TCRBV20-or09_02		TCRBD02-01*02	TCRBD02	TCRBD02-01	02				TCRBJ02-07*01	TCRBJ02	TCRBJ02-07	01				6	10	4	2	7	6	33	41	48	58	68	41	In	VDJ
AGCACCTTGGAGCTGGGGGACTCGGCCCTTTATCTTTGCGCCAGCAGCTTGGAAGGGACTAGGATCTACGAGCAGTACTTCGGGCCG	CASSLEGTRIYEQYF	48	2.625605119929984E-4	45	TCRBV05-01*01	TCRBV05	TCRBV05-01	01				TCRBD02-01	TCRBD02	TCRBD02-01				01,02	TCRBJ02-07*01	TCRBJ02	TCRBJ02-07	01				0	3	0	8	2	3	36	52	54	62	65	48	In	VDJ
NTGTCGGCTGCTCCCTCCCAGACATCTGTGTACTTCTGTGCCAGCAGTGAAGAACACTCTGGGGCCAACGTCCTGACTTTCGGGGCC	CASSEEHSGANVLTF	33	1.8051035199518638E-4	45	TCRBV06-01*01	TCRBV06	TCRBV06-01	01				TCRBD01-01*01	TCRBD01	TCRBD01-01	01				TCRBJ02-06*01	TCRBJ02	TCRBJ02-06	01				1	0	3	6	1	0	36	52	53	-1	56	33	In	VDJ
CGCACAGAGCAGGGGGACTCGGCCATGTATCTCTGTGCCAGCAGCCCCCCGGTCTGGGGTGCACCCTACGAGCAGTACTTCGGGCCG	CASSPPVWGAPYEQYF	41	2.242704373273528E-4	48	TCRBV07-09*01	TCRBV07	TCRBV07-09	01								TCRBD01,TCRBD02	TCRBD01-01,TCRBD02-01		TCRBJ02-07*01	TCRBJ02	TCRBJ02-07	01				5	5	6	2	10	2	33	45	55	59	64	41	In	VDJ
CGCACAGAGCAGGAGGACTCCGCCGTGTATCTCTGTGCCAGCAGCTTGGGAGGGAGGGCCTTCGGTGAGACCCAGTACTTCGGGCCA	CASSLGGRAFGETQYF	61	3.3367065065776876E-4	48	TCRBV07-08*01	TCRBV07	TCRBV07-08	01				TCRBD02-01*02	TCRBD02	TCRBD02-01	02				TCRBJ02-05*01	TCRBJ02	TCRBJ02-05	01				3	12	9	0	0	5	33	-1	47	54	66	61	In	VDJ
AGCTCTCTGGAGCTGGGGGACTCAGCTTTGTATTTCTGTGCCAGCAGCGTCTCCGGGACAGGGGTCTCCGGGCAGTACTTCGGGCCG	CASSVSGTGVSGQYF	34	1.859803626617072E-4	45	TCRBV09-01*01	TCRBV09	TCRBV09-01	01				TCRBD01-01*01	TCRBD01	TCRBD01-01	01				TCRBJ02-07*01	TCRBJ02	TCRBJ02-07	01				2	7	0	2	4	9	36	50	54	64	71	34	In	VDJ
TGACATCGGCCCAAAAGAACCCGACAGCTTTCTATCTCTGTGCCAGTAGTATGAAGGGGCCAGAACACTGAAGCTTTCTTTGGACAA		37	2.0239039466126959E-4	43	TCRBV19-01*01	TCRBV19	TCRBV19-01	01				TCRBD01-01*01	TCRBD01	TCRBD01-01	01				TCRBJ01-01*01	TCRBJ01	TCRBJ01-01	01				3	3	5	2	2	1	38	52	54	59	62	37	Out	VDJ
GTGAACGCCTTGTTGCTGGGGGACTCGGCCCTCTATCTCTGTGCCAGCAGCCTGGTAAGGGGCGGGTACGAGCAGTACTTCGGGCCG	CASSLVRGGYEQYF	23	1.2581024532997838E-4	42	TCRBV05-06*01	TCRBV05	TCRBV05-06	01								TCRBD01,TCRBD02	TCRBD01-01,TCRBD02-01		TCRBJ02-07*01	TCRBJ02	TCRBJ02-07	01				0	4	5	2	2	4	39	55	57	62	66	23	In	VDJ
NNNNTGTCGGCTGCTCCCTCCCAGACATCTGTGTACTTCTGTGCCAGCAGTCCAGGGTCCTCTGGAAACACCATATATTTTGGAGAG	CASSPGSSGNTIYF	27	1.476902879960616E-4	42	TCRBV06-05*01	TCRBV06	TCRBV06-05	01				TCRBD01-01*01	TCRBD01	TCRBD01-01	01				TCRBJ01-03*01	TCRBJ01	TCRBJ01-03	01				5	2	4	3	1	0	39	51	52	57	59	27	In	VDJ
CTGGAGTCCGCCAGCACCAACCAGACATCTATGTACCTCTGTGCCAGCAGTTTAGGGGGAAACCAAGAGACCCAGTACTTCGGGCCA	CASSLGGNQETQYF	21	1.1487022399693679E-4	42	TCRBV28-01*01	TCRBV28	TCRBV28-01	01								TCRBD01,TCRBD02	TCRBD01-01,TCRBD02-01		TCRBJ02-05*01	TCRBJ02	TCRBJ02-05	01				2	2	6	1	0	0	39	-1	54	59	61	21	In	VDJ
CGCTCACCAGGCCTGGGGGACGCAGCCATGTACCTGTGTGCCACCAGCAGAGATCTGTCGACAGTGTACGAGCAGTACTTCGGGCCG	CATSRDLSTVYEQYF	9	4.92300959986872E-5	45	TCRBV15-01*02	TCRBV15	TCRBV15-01	02				TCRBD01-01*01	TCRBD01	TCRBD01-01	01				TCRBJ02-07*01	TCRBJ02	TCRBJ02-07	01				0	2	2	5	6	4	36	53	59	64	66	9	In	VDJ
CTGAAGATCCGGTCCACAAAGCTGGAGGACTCAGCCATGTACTTCTGTGCCAGCCTCGGGGGCACAGATACGCAGTATTTTGGCCCA	CASLGGTDTQYF	17	9.29901813308536E-5	36	TCRBV02-01	TCRBV02	TCRBV02-01				01,03	TCRBD02-01*01	TCRBD02	TCRBD02-01	01				TCRBJ02-03*01	TCRBJ02	TCRBJ02-03	01				8	0	8	3	2	1	45	54	56	-1	61	17	In	VDJ
ACTGGAGGATTCTGGAGTTTATTTCTGTGCCAGCAGCCCCTGACTAGCGGGAGGCTACCCTCCTCCTACGAGCAGTACTTCGGGCCG		36	1.969203839947488E-4	56	TCRBV14-01*01	TCRBV14	TCRBV14-01	01				TCRBD02-01*02	TCRBD02	TCRBD02-01	02				TCRBJ02-07*01	TCRBJ02	TCRBJ02-07	01				4	8	2	1	3	0	25	38	41	54	62	36	Out	VDJ
AAGATCCAGCCTGCAGAGCTTGGGGACTCGGCCGTGTATCTCTGTGCCAGCAGCTTTCGCGGTTCCGGGGCGGCTTTCTTTGGACAA	CASSFRGSGAAFF	17	9.29901813308536E-5	39	TCRBV11-03*01	TCRBV11	TCRBV11-03	01								TCRBD01,TCRBD02	TCRBD01-01,TCRBD02-01		TCRBJ01-01*01	TCRBJ01	TCRBJ01-01	01				3	1	7	0	10	11	42	56	66	71	72	17	In	VDJ
CTACACACCCTGCAGCCAGAAGACTCGGCCCTGTATCTCTGTGCCAGCAGCCAAGTGCGGTCGGTGTCTGGCTACACCTTCGGTTCG	CASSQVRSVSGYTF	59	3.2273062932472717E-4	42	TCRBV04-02*01	TCRBV04	TCRBV04-02	01				TCRBD02-01	TCRBD02	TCRBD02-01				01,02	TCRBJ01-02*01	TCRBJ01	TCRBJ01-02	01				1	8	7	5	1	7	39	55	56	60	68	59	In	VDJ
GGGGACACAGCACTGTATTTCTGTGCCAGCAGCAAAGGTTTCCGGGACAGGGCTTCATATAGCAATCAGCCCCAGCATTTTGGTGAT	CASSKGFRDRASYSNQPQHF	44	2.406804693269152E-4	60	TCRBV21-01*01	TCRBV21	TCRBV21-01	01				TCRBD01-01*01	TCRBD01	TCRBD01-01	01				TCRBJ01-05*01	TCRBJ01	TCRBJ01-05	01				1	7	0	3	6	0	21	37	43	52	59	44	In	VDJ
ATGTGAGCACCTTGGAGCTGGGGGACTCGGCCCTTTATCTTTGCGCCAGCAGCTTCGTTGCAGGGGGAGCCCCAGCATTTTGGTGAT		36	1.969203839947488E-4	40	TCRBV05-01*01	TCRBV05	TCRBV05-01	01				TCRBD01-01*01	TCRBD01	TCRBD01-01	01				TCRBJ01-05*01	TCRBJ01	TCRBJ01-05	01				2	0	4	1	5	8	41	55	60	-1	67	36	Out	VDJ
TACACGCCCTGCAGCCAGAAGACTCAGCCCTGTATCTCTGCGCCAGCAGCCAAGAATTTGACAGTGGAGGGCTACACCTTCGGTTCG		18	9.84601919973744E-5	43	TCRBV04-01*01	TCRBV04	TCRBV04-01	01				TCRBD01-01*01	TCRBD01	TCRBD01-01	01				TCRBJ01-02*01	TCRBJ01	TCRBJ01-02	01				0	5	2	5	4	8	38	55	59	64	69	18	Out	VDJ
NCTCTGAAGATCCGGTCCACAAAGCTGGAGGACTCAGCCATGTACTTCTGTGCCAGCAGTGTCAATCAAGAGCAGTTCTTCGGGCCA	CASSVNQEQFF	42	2.2974044799387358E-4	33	TCRBV02-01	TCRBV02	TCRBV02-01				01,03	TCRBD01-01*01	TCRBD01	TCRBD01-01	01				TCRBJ02-01*01	TCRBJ02	TCRBJ02-01	01				4	5	4	6	1	10	48	61	62	64	69	42	In	VDJ
ATCCGGTCCACAAAGCTGGAGGACTCAGCCATGTACTTCTGTGCCAGCAAGTCCGGGACAGGTCCCAACGAGCAGTACTTCGGGCCG	CASKSGTGPNEQYF	37	2.0239039466126959E-4	42	TCRBV02-01	TCRBV02	TCRBV02-01				01,03	TCRBD01-01*01	TCRBD01	TCRBD01-01	01				TCRBJ02-07*01	TCRBJ02	TCRBJ02-07	01				7	5	0	4	5	5	39	49	54	62	67	37	In	VDJ
CTTCACATCAATTCCCTGGAGCTTGGTGACTCTGCTGTGTATTTCTGTGCCAGCAGCCGGGACTCTCATCGCTACACCTTCGGTTCG	CASSRDSHRYTF	20	1.09400213330416E-4	36	TCRBV03-01/03-02*01	TCRBV03	TCRBV03-01/03-02	01				TCRBD02-01	TCRBD02	TCRBD02-01				01,02	TCRBJ01-02*01	TCRBJ01	TCRBJ01-02	01				4	6	0	10	0	9	45	-1	58	64	70	20	In	VDJ
CACCTTGGAGCTGGGGGACTCGGCCCTTTATCTTTGCGCCAGCAGCTTCACCGGGACTAGAAAACCTACGAGCAGTACTTCGGGCCG		39	2.133304159943112E-4	47	TCRBV05-01*01	TCRBV05	TCRBV05-01	01				TCRBD02-01	TCRBD02	TCRBD02-01				01,02	TCRBJ02-07*01	TCRBJ02	TCRBJ02-07	01				2	4	0	8	4	2	34	48	52	60	64	39	Out	VDJ
AGTGCCCATCCTGAAGACAGCAGCTTCTACATCTGCAGTGCCCGGCTGGTGGCACCTCTTTATAACTATGGCTACACCTTCGGTTCG	CSARLVAPLYNYGYTF	14	7.658014933129119E-5	48	TCRBV20	TCRBV20				TCRBV20-01,TCRBV20-or09_02						TCRBD01,TCRBD02	TCRBD01-01,TCRBD02-01		TCRBJ01-02*01	TCRBJ01	TCRBJ01-02	01				6	16	9	0	2	1	33	41	43	46	62	14	In	VDJ
ATCCTGGAGTCGCCCAGCCCCAACCAGACCTCTCTGTACTTCTGTGCCAGCAGTTTAGGTCTCTCGAGGCCCCAGCATTTTGGTGAT	CASSLGLSRPQHF	57	3.117906079916856E-4	39	TCRBV27-01*01	TCRBV27	TCRBV27-01	01				TCRBD02-01*02	TCRBD02	TCRBD02-01	02				TCRBJ01-05*01	TCRBJ01	TCRBJ01-05	01				2	0	11	2	8	9	42	57	65	-1	68	57	In	VDJ
GCCAGCACCAACCAGACATCTATGTACCTCTGTGCCAGCAGTTCGGGAAGTTTGAGATCTGCGAACACTGAAGCTTTCTTTGGACAA	CASSSGSLRSANTEAFF	24	1.312802559964992E-4	51	TCRBV28-01*01	TCRBV28	TCRBV28-01	01				TCRBD02-01*02	TCRBD02	TCRBD02-01	02				TCRBJ01-01*01	TCRBJ01	TCRBJ01-01	01				4	14	8	3	0	1	30	-1	43	48	62	24	In	VDJ
CTGCAGCCAGAAGACTCAGCCCTGTATCTCTGCGCCAGCAGCCAAGTTACGTCTAGCGGACCAGCAAATGAGCAGTTCTTCGGGCCA	CASSQVTSSGPANEQFF	34	1.859803626617072E-4	51	TCRBV04-01*01	TCRBV04	TCRBV04-01	01				TCRBD02-01	TCRBD02	TCRBD02-01				01,02	TCRBJ02-01*01	TCRBJ02	TCRBJ02-01	01				1	7	4	5	6	7	30	46	52	59	66	34	In	VDJ
CTGTACCCTCTCAGACATCTGTGTACTTCTGTGCCAGCAGTTTCCTAGCGGGAGGGCCTTTGGGGAGATACGCAGTATTTTGGCCCA		21	1.1487022399693679E-4	52	TCRBV06-04*01	TCRBV06	TCRBV06-04	01				TCRBD02-01*02	TCRBD02	TCRBD02-01	02				TCRBJ02-03*01	TCRBJ02	TCRBJ02-03	01				5	9	4	0	3	5	29	41	44	56	65	21	Out	VDJ
CTGAGTTCTAAGAAGCTCCTTCTCAGTGACTCTGGCTTCTATCTCTGTGCCTGGACAGGGGGCAGCGGCGAGCAGTACTTCGGGCCG	CAWTGGSGEQYF	13	7.11101386647704E-5	36	TCRBV30-01*01	TCRBV30	TCRBV30-01	01				TCRBD01-01*01	TCRBD01	TCRBD01-01	01				TCRBJ02-07*01	TCRBJ02	TCRBJ02-07	01				4	5	4	0	0	6	45	-1	55	63	68	13	In	VDJ
GAGTCTGCCATCCCCAACCAGACAGCTCTTTACTTCTGTGCCACCAGTGAGCCGGGACTAGCGGGAGATGAGCAGTTCTTCGGGCCA	CATSEPGLAGDEQFF	50	2.7350053332604E-4	45	TCRBV24-01*01	TCRBV24	TCRBV24-01	01				TCRBD02-01*02	TCRBD02	TCRBD02-01	02				TCRBJ02-01*01	TCRBJ02	TCRBJ02-01	01				4	0	0	2	3	8	36	50	53	-1	67	50	In	VDJ
ATCCAGCGCACAGAGCAGGGGGACTCGGCCATGTATCTCTGTGCCAGCAGCCCCCGCCAGCTTGAAGAGACCCAGTACTTCGGGCCA	CASSPRQLEETQYF	40	2.18800426660832E-4	42	TCRBV07-09*01	TCRBV07	TCRBV07-09	01								TCRBD01,TCRBD02	TCRBD01-01,TCRBD02-01		TCRBJ02-05*01	TCRBJ02	TCRBJ02-05	01				5	4	4	5	6	3	39	51	57	60	64	40	In	VDJ
CTACACGCCCTGCAGCCAGAAGACTCAGCCCTGTATCTCTGCGCCAGCAGCCAAAATCGATTTAACTATGGCTACACCTTCGGTTCG	CASSQNRFNYGYTF	20	1.09400213330416E-4	42	TCRBV04-01*01	TCRBV04	TCRBV04-01	01								TCRBD01,TCRBD02	TCRBD01-01,TCRBD02-01		TCRBJ01-02*01	TCRBJ01	TCRBJ01-02	01				2	2	2	8	4	1	39	54	58	60	62	20	In	VDJ
CTGCAGCCAGAAGACTCAGCCCTGTATCTCTGCGCCAGCAGCCAAGAATACCTAGCGGTAACAGGCGGGGAGCTGTTTTTTGGAGAA	CASSQEYLAVTGGELFF	30	1.64100319995624E-4	51	TCRBV04-01*01	TCRBV04	TCRBV04-01	01				TCRBD02-01	TCRBD02	TCRBD02-01				01,02	TCRBJ02-02*01	TCRBJ02	TCRBJ02-02	01				0	7	4	5	4	7	30	47	51	58	65	30	In	VDJ
CTTCACCTACACACCCTGCAGCCAGAAGACTCGGCCCTGTATCTCTGTGCCAGCAGCCAAGATTTGGATACGCAGTATTTTGGCCCA	CASSQDLDTQYF	18	9.84601919973744E-5	36	TCRBV04-02*01	TCRBV04	TCRBV04-02	01											TCRBJ02-03*01	TCRBJ02	TCRBJ02-03	01				0	4	0	0	0	6	45	-1	-1	62	66	18	In	VJ
CCCTCAGAACCCAGGGACTCAGCTGTGTACTTCTGTGCCAGCAGTTTAGACAGATGGACGATGAACACTGAAGCTTTCTTTGGACAA	CASSLDRWTMNTEAFF	17	9.29901813308536E-5	48	TCRBV12	TCRBV12				TCRBV12-03/12-04,TCRBV12-04						TCRBD01,TCRBD02	TCRBD01-01,TCRBD02-01		TCRBJ01-01*01	TCRBJ01	TCRBJ01-01	01				1	2	1	7	6	0	33	49	55	59	61	17	In	VDJ
ACTCTGGAGTCCGCTACCAGCTCCCAGACATCTGTGTACTTCTGTGCCATCCGACAGGACCCATATTCAGGGCAGTACTTCGGGCCG	CAIRQDPYSGQYF	17	9.29901813308536E-5	39	TCRBV10-03*01	TCRBV10	TCRBV10-03	01				TCRBD01-01*01	TCRBD01	TCRBD01-01	01				TCRBJ02-07*01	TCRBJ02	TCRBJ02-07	01				8	13	2	4	1	9	42	51	52	58	71	17	In	VDJ
GAGTCGCCCAGCCCCAACCAGACCTCTCTGTACTTCTGTGCCAGCAGTTTAGATGGAGCGGGGTCCTACGAGCAGTACTTCGGGCCG	CASSLDGAGSYEQYF	11	6.01701173317288E-5	45	TCRBV27-01*01	TCRBV27	TCRBV27-01	01				TCRBD02-01*01	TCRBD02	TCRBD02-01	01				TCRBJ02-07*01	TCRBJ02	TCRBJ02-07	01				2	0	6	3	5	1	36	51	56	-1	63	11	In	VDJ
ATCCTGGAGTCGCCCAGCCCCAACCAGACCTCTCTGTACTTCTGTGCCAGCAGTTTAGGGGTGAACACTGAAGCTTTCTTTGGACAA	CASSLGVNTEAFF	31	1.695703306621448E-4	39	TCRBV27-01*01	TCRBV27	TCRBV27-01	01								TCRBD01,TCRBD02	TCRBD01-01,TCRBD02-01		TCRBJ01-01*01	TCRBJ01	TCRBJ01-01	01				2	0	6	2	0	0	42	-1	57	-1	61	31	In	VDJ
GTGAACGCCTTGTTGCTGGGGGACTCGGCCCTCTATCTCTGTGCCAGCAGCGGTGACAGGGGAAACACTGAAGCTTTCTTTGGACAA	CASSGDRGNTEAFF	28	1.5316029866258238E-4	42	TCRBV05-06*01	TCRBV05	TCRBV05-06	01				TCRBD01-01*01	TCRBD01	TCRBD01-01	01				TCRBJ01-01*01	TCRBJ01	TCRBJ01-01	01				4	1	2	2	3	2	39	51	54	62	63	28	In	VDJ
GAGTCCGCCAGCACCAACCAGACATCTATGTACCTCTGTGCCAGCAGTCCCCCGGAGGGGACAAATGAAAAACTGTTTTTTGGCAGT	CASSPPEGTNEKLFF	17	9.29901813308536E-5	45	TCRBV28-01*01	TCRBV28	TCRBV28-01	01								TCRBD01,TCRBD02	TCRBD01-01,TCRBD02-01		TCRBJ01-04*01	TCRBJ01	TCRBJ01-04	01				5	0	0	6	9	5	36	48	57	-1	63	17	In	VDJ
NTGTCGGCTGCTCCCTCCCAAACATCTGTGTACTTCTGTGCCAGCAGTTACGGTAGCGGGGACACCGGGGAGCTGTTTTTTGGAGAA	CASSYGSGDTGELFF	24	1.312802559964992E-4	45	TCRBV06-02/06-03*01	TCRBV06	TCRBV06-02/06-03	01				TCRBD02-01*01	TCRBD02	TCRBD02-01	01				TCRBJ02-02*01	TCRBJ02	TCRBJ02-02	01				2	0	5	3	2	3	36	51	53	-1	61	24	In	VDJ
GAGCGGGGGGACTCAGCCGTGTATCTCTGTGCCAGCAGCTTAACCAATGCAGGGCCGATCATGAACACTGAAGCTTTCTTTGGACAA	CASSLTNAGPIMNTEAFF	58	3.172606186582064E-4	54	TCRBV07-03*01	TCRBV07	TCRBV07-03	01				TCRBD01-01*01	TCRBD01	TCRBD01-01	01				TCRBJ01-01*01	TCRBJ01	TCRBJ01-01	01				0	7	4	3	5	0	27	44	49	54	61	58	In	VDJ
ACGTTGGCGTCTGCTGTACCCTCTCAGACATCTGTGTACTTCTGTGCCAGCAGTCAGGGGGCGAACACTGAAGCTTTCTTTGGACAA	CASSQGANTEAFF	39	2.133304159943112E-4	39	TCRBV06-04*01	TCRBV06	TCRBV06-04	01				TCRBD01-01*01	TCRBD01	TCRBD01-01	01				TCRBJ01-01*01	TCRBJ01	TCRBJ01-01	01				5	0	4	0	0	1	42	-1	54	-1	62	39	In	VDJ
CAACTCTGACTGTGAGCAACATGAGCCCTGAAGACAGCAGCATATATCTCTGCAGCGTTGAGGGGGCAGCCCCAGCATTTTGGTGAT		40	2.18800426660832E-4	31	TCRBV29-01*01	TCRBV29	TCRBV29-01	01								TCRBD01,TCRBD02	TCRBD01-01,TCRBD02-01		TCRBJ01-05*01	TCRBJ01	TCRBJ01-05	01				3	0	6	1	0	7	50	-1	61	-1	66	40	Out	VDJ
TCTTAAACCTTCACCTACACGCCCTGCAGCCAGAAGACTCAGCCCTGTATCTCTGCGCCAGCAGCCAAAGGCTGACAGGTTGGGAAT		22	1.203402346634576E-4	28	TCRBV04-01*01	TCRBV04	TCRBV04-01	01				TCRBD01-01*01	TCRBD01	TCRBD01-01	01				TCRBJ01-06*01	TCRBJ01	TCRBJ01-06	01				2	0	2	4	5	23	53	68	73	-1	79	22	Out	VDJ
TCTAAGAAGCTCCTTCTCAGTGACTCTGGCTTCTATCTCTGTGCCTGGAAAGGACAGGGAGTTAACTATGGCTACACCTTCGGTTCG	CAWKGQGVNYGYTF	8	4.3760085332166396E-5	42	TCRBV30-01*01	TCRBV30	TCRBV30-01	01				TCRBD01-01*01	TCRBD01	TCRBD01-01	01				TCRBJ01-02*01	TCRBJ01	TCRBJ01-02	01				4	3	1	3	2	1	39	49	51	59	62	8	In	VDJ
TTGGAGCTGGGGGACTCGGCCCTTTATCTTTGCGCCAGCAGCTTGGTGGTAGCGGGTTATATAGGGGATGAGCAGTTCTTCGGGCCA	CASSLVVAGYIGDEQFF	45	2.46150479993436E-4	51	TCRBV05-01*01	TCRBV05	TCRBV05-01	01				TCRBD02-01	TCRBD02	TCRBD02-01				01,02	TCRBJ02-01*01	TCRBJ02	TCRBJ02-01	01				0	11	5	4	3	8	30	46	49	56	67	45	In	VDJ
GGCCTGGGGGACGCAGCCATGTACCTGTGTGCCACCAGCAGAGAGAGCCTCAGGGGAGGCTCCTACAATGAGCAGTTCTTCGGGCCA	CATSRESLRGGSYNEQFF	10	5.4700106665208E-5	54	TCRBV15-01*02	TCRBV15	TCRBV15-01	02								TCRBD01,TCRBD02	TCRBD01-01,TCRBD02-01		TCRBJ02-01*01	TCRBJ02	TCRBJ02-01	01				0	3	4	2	6	0	27	44	50	56	59	10	In	VDJ
NNNNNNTGTCGGCTGCTCCCTCCCAGACATCTGTGTACTTCTGTGCCGGAGAACAGGGATCGAAAGTATGGCTACACCTTCGGTTCG		12	6.56401279982496E-5	40	TCRBV06-05*01	TCRBV06	TCRBV06-05	01				TCRBD01-01*01	TCRBD01	TCRBD01-01	01				TCRBJ01-02*01	TCRBJ01	TCRBJ01-02	01				11	8	3	3	5	5	41	47	52	58	66	12	Out	VDJ
TCCACGGAGTCAGGGGACACAGCACTGTATTTCTGTGCCAGCAGCAAGGGGTCTGGCAGGGGGTTAGACGAGCAGTACTTCGGGCCG	CASSKGSGRGLDEQYF	11	6.01701173317288E-5	48	TCRBV21-01*01	TCRBV21	TCRBV21-01	01				TCRBD01-01*01	TCRBD01	TCRBD01-01	01				TCRBJ02-07*01	TCRBJ02	TCRBJ02-07	01				3	4	4	1	9	5	33	47	56	63	67	11	In	VDJ
AAGGTGCAGCCTGCAGAACTGGAGGATTCTGGAGTTTATTTCTGTGCCAGCAGCCAAGACTATAACACTGAAGCTTTCTTTGGACAA	CASSQDYNTEAFF	18	9.84601919973744E-5	39	TCRBV14-01*01	TCRBV14	TCRBV14-01	01				TCRBD02-01	TCRBD02	TCRBD02-01				01,02	TCRBJ01-01*01	TCRBJ01	TCRBJ01-01	01				0	1	4	9	0	2	42	-1	59	62	63	18	In	VDJ
CTCTGACAGTGACCAGTGCCCATCCTGAAGACAGCAGCTTCTACATCTGCAGTGCTAGGGATCAGGAAAAAAGCTTTCTTTGGACAA		15	8.2050159997812E-5	34	TCRBV20	TCRBV20				TCRBV20-01,TCRBV20-or09_02		TCRBD01-01*01	TCRBD01	TCRBD01-01	01				TCRBJ01-01*01	TCRBJ01	TCRBJ01-01	01				3	4	4	4	4	9	47	58	62	66	70	15	Out	VDJ
AAGATCCAGCGCACAGAGCGGGGGGACTCAGCCGTGTATCTCTGTGCCAGCAGCGGGGGTTCTGAGGTTGGCTACACCTTCGGTTCG	CASSGGSEVGYTF	82	4.485408746547056E-4	39	TCRBV07-03*01	TCRBV07	TCRBV07-03	01								TCRBD01,TCRBD02	TCRBD01-01,TCRBD02-01		TCRBJ01-02*01	TCRBJ01	TCRBJ01-02	01				5	9	6	1	0	7	42	-1	54	59	68	82	In	VDJ
CTGAGCTCTCTGGAGCTGGGGGACTCAGCTTTGTATTTCTGTGCCAGCAGCGTACACGACCTGGGGGGCGAGCAGTACTTCGGGCCG	CASSVHDLGGEQYF	22	1.203402346634576E-4	42	TCRBV09-01*01	TCRBV09	TCRBV09-01	01				TCRBD02-01*01	TCRBD02	TCRBD02-01	01				TCRBJ02-07*01	TCRBJ02	TCRBJ02-07	01				1	0	9	1	8	6	39	54	62	-1	68	22	In	VDJ
CAGTCCACGGAGTCAGGGGACACAGCACTGTATTTCTGTGCCAGCAGCAAAGGGACGGGGTGAGGAAACACCATATATTTTGGAGAG	CASSKGTG*GNTIYF	28	1.5316029866258238E-4	45	TCRBV21-01*01	TCRBV21	TCRBV21-01	01				TCRBD02-01*01	TCRBD02	TCRBD02-01	01				TCRBJ01-03*01	TCRBJ01	TCRBJ01-03	01				1	3	8	3	3	4	36	52	55	60	63	28	Stop	VDJ
AATGTGAACGCCTTGTTGCTGGGGGACTCGGCCCTGTATCTCTGTGCCAGCAGCTTGTGGAGGACAGATACGCAGTATTTTGGCCCA	CASSLWRTDTQYF	36	1.969203839947488E-4	39	TCRBV05-05*01	TCRBV05	TCRBV05-05	01				TCRBD02-01*02	TCRBD02	TCRBD02-01	02				TCRBJ02-03*01	TCRBJ02	TCRBJ02-03	01				1	0	10	1	1	3	42	57	58	-1	63	36	In	VDJ
CTGACAGTGACCAGTGCCCATCCTGAAGACAGCAGCTTCTACATCTGCAGTGTGACGGATGACACCGGGGAGCTGTTTTTTGGAGAA	CSVTDDTGELFF	19	1.0393020266389519E-4	36	TCRBV20	TCRBV20				TCRBV20-01,TCRBV20-or09_02						TCRBD01,TCRBD02	TCRBD01-01,TCRBD02-01		TCRBJ02-02*01	TCRBJ02	TCRBJ02-02	01				7	2	1	8	4	3	45	52	56	59	61	19	In	VDJ
CACGGAGTCAGGGGACACAGCACTGTATTTCTGTGCCAGTAAGGGCCTTAACGAAGGATTTACACCGGGGAGCTGTTTTTTGGAGAA		14	7.658014933129119E-5	50	TCRBV21-01*01	TCRBV21	TCRBV21-01	01								TCRBD01,TCRBD02	TCRBD01-01,TCRBD02-01		TCRBJ02-02*01	TCRBJ02	TCRBJ02-02	01				9	16	5	3	2	3	31	39	41	45	61	14	Out	VDJ
AAGATCCAGCCTGCAGAGCTTGGGGACTCGGCCGTGTATCTCTGTGCCAGCAGCCGCCGGGGGGTCACTGAAGCTTTCTTTGGACAA	CASSRRGVTEAFF	12	6.56401279982496E-5	39	TCRBV11-03*01	TCRBV11	TCRBV11-03	01				TCRBD02-01*01	TCRBD02	TCRBD02-01	01				TCRBJ01-01*01	TCRBJ01	TCRBJ01-01	01				5	1	8	1	3	4	42	54	57	64	65	12	In	VDJ
CCTGCAGAGCTTGGGGACTCGGCCGTGTATCTCTGTGCCAGCAGCTTAGAGAAGATGGGGGAGAACTACGAGCAGTACTTCGGGCCG	CASSLEKMGENYEQYF	21	1.1487022399693679E-4	48	TCRBV11-03*01	TCRBV11	TCRBV11-03	01								TCRBD01,TCRBD02	TCRBD01-01,TCRBD02-01		TCRBJ02-07*01	TCRBJ02	TCRBJ02-07	01				0	4	6	1	6	3	33	50	56	61	65	21	In	VDJ
ATCCAGCGCACAGAGCAGGAGGACTCGGCCGTGTATCTCTGTGCCAGCAGCCCTGTCACCGGGAACTATGGCTACACCTTCGGTTCG	CASSPVTGNYGYTF	12	6.56401279982496E-5	42	TCRBV07-02	TCRBV07	TCRBV07-02				01,02	TCRBD02-01	TCRBD02	TCRBD02-01				01,02	TCRBJ01-02*01	TCRBJ01	TCRBJ01-02	01				5	0	8	4	8	2	39	51	59	-1	63	12	In	VDJ
TCTAAGAAGCTCCTTCTCAGTGACTCTGGCTTCTATCTCTGTGCCTGGAGTGAAGGGGGCTTCAGGCAGCCCCAGCATTTTGGTGAT	CAWSEGGFRQPQHF	17	9.29901813308536E-5	42	TCRBV30-01*01	TCRBV30	TCRBV30-01	01				TCRBD01-01*01	TCRBD01	TCRBD01-01	01				TCRBJ01-05*01	TCRBJ01	TCRBJ01-05	01				1	6	5	0	1	7	39	52	53	60	66	17	In	VDJ
AATCCTGTCCTCAGAACCGGGAGACACGGCACTGTATCTCTGCGCCAGCGGGAACAGGGTGGGAATCAGCCCCAGCATTTTGGTGAT		23	1.2581024532997838E-4	41	TCRBV23-01*01	TCRBV23	TCRBV23-01	01				TCRBD01-01*01	TCRBD01	TCRBD01-01	01				TCRBJ01-05*01	TCRBJ01	TCRBJ01-05	01				8	4	3	3	4	4	40	49	53	59	63	23	Out	VDJ
TCGGCTGCTCCCTCCCAGACATCTGTGTACTTCTGTGCCAGCTCATCGGGGTCCGGGACGTCTTACAATGAGCAGTTCTTCGGGCCA	CASSSGSGTSYNEQFF	42	2.2974044799387358E-4	48	TCRBV06	TCRBV06				TCRBV06-01,TCRBV06-05						TCRBD01,TCRBD02	TCRBD01-01,TCRBD02-01		TCRBJ02-01*01	TCRBJ02	TCRBJ02-01	01				8	4	0	7	12	4	33	42	54	59	63	42	In	VDJ
CGCCAGCACCAACCAGACATCTATGTACCTCTGTGCCAGCAGGGGAGGCGGGATGTTTTATTCCAAGAGACCCAGTACTTCGGGCCA		12	6.56401279982496E-5	50	TCRBV28-01*01	TCRBV28	TCRBV28-01	01				TCRBD02-01*02	TCRBD02	TCRBD02-01	02				TCRBJ02-05*01	TCRBJ02	TCRBJ02-05	01				6	9	7	3	5	1	31	42	47	53	62	12	Out	VDJ
ATTCCCTGGAGCTTGGTGACTCTGCTGTGTATTTCTGTGCCAGCAGCCAACCCAGGAAGGGAAGGCTATGGCTACACCTTCGGTTCG		23	1.2581024532997838E-4	46	TCRBV03-01/03-02*01	TCRBV03	TCRBV03-01/03-02	01								TCRBD01,TCRBD02	TCRBD01-01,TCRBD02-01		TCRBJ01-02*01	TCRBJ01	TCRBJ01-02	01				2	3	0	8	8	4	35	50	58	62	65	23	Out	VDJ
ATCCAGTCCACGGAGTCAGGGGACACAGCACTGTATTTCTGTGCCAGCAGTCTCGGGAAAGGGAATCAGCCCCAGCATTTTGGTGAT	CASSLGKGNQPQHF	16	8.752017066433279E-5	42	TCRBV21-01*01	TCRBV21	TCRBV21-01	01				TCRBD02-01*02	TCRBD02	TCRBD02-01	02				TCRBJ01-05*01	TCRBJ01	TCRBJ01-05	01				6	5	8	3	3	4	39	50	53	58	63	16	In	VDJ
CCACGGAGTCAGGGGACACAGCACTGTATTTCTGTGCCAGCAGCAAGGTAGCGGGACAGCCGGTGGTACGAGCAGTACTTCGGGCCG		10	5.4700106665208E-5	49	TCRBV21-01*01	TCRBV21	TCRBV21-01	01				TCRBD02-01*02	TCRBD02	TCRBD02-01	02				TCRBJ02-07*01	TCRBJ02	TCRBJ02-07	01				3	10	5	3	2	4	32	46	48	56	66	10	Out	VDJ
CAGGTAGTGCGAGGAGATTCGGCAGCTTATTTCTGTGCCAGCTCACCACCGGTCGGGGATGGGAACACTGAAGCTTTCTTTGGACAA	CASSPPVGDGNTEAFF	22	1.203402346634576E-4	48	TCRBV18-01*01	TCRBV18	TCRBV18-01	01				TCRBD02-01*01	TCRBD02	TCRBD02-01	01				TCRBJ01-01*01	TCRBJ01	TCRBJ01-01	01				0	4	8	3	3	1	33	50	53	58	62	22	In	VDJ
TTGTTGCTGGGGGACTCGGCCCTCTATCTCTGTGCCAGCAGCTTGTTAGGGGGGGCCGAGAGCAATCAGCCCCAGCATTTTGGTGAT	CASSLLGGAESNQPQHF	12	6.56401279982496E-5	51	TCRBV05-06*01	TCRBV05	TCRBV05-06	01				TCRBD02-01*01	TCRBD02	TCRBD02-01	01				TCRBJ01-05*01	TCRBJ01	TCRBJ01-05	01				1	5	9	0	3	1	30	45	48	55	60	12	In	VDJ
TCTCTGGAGCTGGGGGACTCAGCTTTGTATTTCTGTGCCAGCAGCGTAGCCGGACAGGGGGCGGGGAATGAGCAGTTCTTCGGGCCA	CASSVAGQGAGNEQFF	24	1.312802559964992E-4	48	TCRBV09-01*01	TCRBV09	TCRBV09-01	01				TCRBD01-01*01	TCRBD01	TCRBD01-01	01				TCRBJ02-01*01	TCRBJ02	TCRBJ02-01	01				0	4	1	0	2	7	33	49	51	62	66	24	In	VDJ
AATTCCCTGGAGCTTGGTGACTCTGCTGTGTATTTCTGTGCCAGCAGCCAAGATGGTGGTTTCGGGGAGACCCAGTACTTCGGGCCA	CASSQDGGFGETQYF	33	1.8051035199518638E-4	45	TCRBV03-01/03-02*01	TCRBV03	TCRBV03-01/03-02	01				TCRBD02-01	TCRBD02	TCRBD02-01				01,02	TCRBJ02-05*01	TCRBJ02	TCRBJ02-05	01				0	0	8	4	9	5	36	53	62	-1	66	33	In	VDJ
CAGCCTGCAGAGCTTGGGGACTCGGCCGTGTATCTCTGTGCCAGCAGCCTCCGCGGTAGCGAGGCCTACGAGCAGTACTTCGGGCCG	CASSLRGSEAYEQYF	9	4.92300959986872E-5	45	TCRBV11-03*01	TCRBV11	TCRBV11-03	01				TCRBD02-01	TCRBD02	TCRBD02-01				01,02	TCRBJ02-07*01	TCRBJ02	TCRBJ02-07	01				5	3	5	6	8	2	36	48	56	61	64	9	In	VDJ
NNNNNNNNNNNNNNCTCTCACTGTGACATCGGCCCAAAAGAACCCGACAGCTTTCTATCTCTGTGCCAGGAGCAGTTCTTCGGGCCA		14	7.658014933129119E-5	20	TCRBV19-01*01	TCRBV19	TCRBV19-01	01											TCRBJ02-01*01	TCRBJ02	TCRBJ02-01	01				9	0	0	0	0	10	61	-1	-1	-1	69	14	Out	VJ
NNNNTGTCGGCTGCTCCCTCCCAGACATCTGTGTACTTCTGTGCCAGCAGGGGGGTCTCCGGGGAGGATGGCTACACCTTCGGTTCG	CASRGVSGEDGYTF	22	1.203402346634576E-4	42	TCRBV06-05*01	TCRBV06	TCRBV06-05	01				TCRBD02-01*02	TCRBD02	TCRBD02-01	02				TCRBJ01-02*01	TCRBJ01	TCRBJ01-02	01				6	0	9	1	11	6	39	50	61	-1	67	22	In	VDJ
ACCCTGCAGCCAGAAGACTCGGCCCTGTATCTCTGTGCCAGCAGCCAAGAAGGGGGCTCTGGGGCCAACGTCCTGACTTTCGGGGCC	CASSQEGGSGANVLTF	26	1.422202773295408E-4	48	TCRBV04-02*01	TCRBV04	TCRBV04-02	01				TCRBD01-01*01	TCRBD01	TCRBD01-01	01				TCRBJ02-06*01	TCRBJ02	TCRBJ02-06	01				0	0	5	1	0	0	33	-1	50	-1	56	26	In	VDJ
CTGAAGGTGCAGCCTGCAGAACTGGAGGATTCTGGAGTTTATTTCTGTGCCAGCGGGCGGGAGTACTACGAGCAGTACTTCGGGCCG	CASGREYYEQYF	25	1.3675026666302E-4	36	TCRBV14-01*01	TCRBV14	TCRBV14-01	01				TCRBD02-01*02	TCRBD02	TCRBD02-01	02				TCRBJ02-07*01	TCRBJ02	TCRBJ02-07	01				8	2	7	2	2	3	45	54	56	63	65	25	In	VDJ
CAGCCCTCAGAACCCAGGGACTCAGCTGTGTACTTCTGTGCCAGCAGTTCCCATCGGGAGTTCGGCGATGAGCAGTTCTTCGGGCCA	CASSSHREFGDEQFF	44	2.406804693269152E-4	45	TCRBV12	TCRBV12				TCRBV12-03/12-04,TCRBV12-04		TCRBD02-01*02	TCRBD02	TCRBD02-01	02				TCRBJ02-01*01	TCRBJ02	TCRBJ02-01	01				4	7	8	2	5	8	36	49	54	60	67	44	In	VDJ
GCCTTGTTGCTGGGGGACTCGGCCCTCTATCTCTGTGCCAGCAGCAAGGGACAGGGGGCCTTGACCGGGGAGCTGTTTTTTGGAGAA	CASSKGQGALTGELFF	19	1.0393020266389519E-4	48	TCRBV05-06*01	TCRBV05	TCRBV05-06	01				TCRBD01-01*01	TCRBD01	TCRBD01-01	01				TCRBJ02-02*01	TCRBJ02	TCRBJ02-02	01				4	4	0	0	2	5	33	45	47	59	63	19	In	VDJ
GCGTCTGCTGTACCCTCTCAGACATCTGTGTACTTCTGTGCCAGCAGTGACTCGGGGACTAGCTCGAATGAGCAGTTCTTCGGGCCA	CASSDSGTSSNEQFF	24	1.312802559964992E-4	45	TCRBV06-04*01	TCRBV06	TCRBV06-04	01				TCRBD02-01	TCRBD02	TCRBD02-01				01,02	TCRBJ02-01*01	TCRBJ02	TCRBJ02-01	01				0	3	0	7	1	7	36	53	54	63	66	24	In	VDJ
ATCCTGGAGTCGCCCAGCCCCAACCAGACCTCTCTGTACTTCTGTGCCAGCGGGGGGGCGACTCCCGAGACCCAGTACTTCGGGCCA	CASGGATPETQYF	16	8.752017066433279E-5	39	TCRBV27-01*01	TCRBV27	TCRBV27-01	01				TCRBD02-01*01	TCRBD02	TCRBD02-01	01				TCRBJ02-05*01	TCRBJ02	TCRBJ02-05	01				8	8	9	0	0	5	42	-1	51	58	66	16	In	VDJ
CTGAACATGAGCTCCTTGGAGCTGGGGGACTCAGCCCTGTACTTCTGTGCCAGCAGCCCGCCCGTAGGGGAGCAGTACTTCGGGCCG	CASSPPVGEQYF	6	3.28200639991248E-5	36	TCRBV13-01*01	TCRBV13	TCRBV13-01	01								TCRBD01,TCRBD02	TCRBD01-01,TCRBD02-01		TCRBJ02-07*01	TCRBJ02	TCRBJ02-07	01				5	0	5	3	8	7	45	57	65	-1	69	6	In	VDJ
TGAGTGCCTTGGAGCTGGGGGACTCGGCCCTGTATCTCTGTGCCAGAAGCTTGGCCGTCCCCTGGGGAGGAGCAGTACTTCGGGCCG		7	3.8290074665645595E-5	43	TCRBV05-03	TCRBV05	TCRBV05-03				01,02	TCRBD02-01*02	TCRBD02	TCRBD02-01	02				TCRBJ02-07*01	TCRBJ02	TCRBJ02-07	01				0	0	9	2	10	7	38	54	64	-1	69	7	Out	VDJ
ATCCAGCCTGCAGAGCTTGGGGACTCGGCCGTGTATCTCTGTGCCAGCGGTGCGAGAGGGGGCACAGATACGCAGTATTTTGGCCCA	CASGARGGTDTQYF	11	6.01701173317288E-5	42	TCRBV11-03*01	TCRBV11	TCRBV11-03	01								TCRBD01,TCRBD02	TCRBD01-01,TCRBD02-01		TCRBJ02-03*01	TCRBJ02	TCRBJ02-03	01				8	0	5	2	8	1	39	48	56	-1	61	11	In	VDJ
TGTGAGCACCTTGGAGCTGGGGGACTCGGCCCTTTATCTTTGCGCCAGCAGCTCGGACAGGGAGCCTATGGCTACACCTTCGGTTCG		13	7.11101386647704E-5	41	TCRBV05-01*01	TCRBV05	TCRBV05-01	01				TCRBD01-01*01	TCRBD01	TCRBD01-01	01				TCRBJ01-02*01	TCRBJ01	TCRBJ01-02	01				3	3	1	3	1	4	40	53	54	62	65	13	Out	VDJ
CCTTGGAGCTGGGGGACTCGGCCCTTTATCTTTGCGCCAGCAGCCGCGAGGGCGGGAAGGGGGGATTCCGAGCAGTACTTCGGGCCG		16	8.752017066433279E-5	49	TCRBV05-01*01	TCRBV05	TCRBV05-01	01								TCRBD01,TCRBD02	TCRBD01-01,TCRBD02-01		TCRBJ02-07*01	TCRBJ02	TCRBJ02-07	01				4	5	5	1	13	6	32	44	57	63	68	16	Out	VDJ
CACACCCTGCAGCCAGAAGACTCGGCCCTGTATCTCTGTGCCAGCAGCCAAGGACAGTTGAGCTCCTACGAGCAGTACTTCGGGCCG	CASSQGQLSSYEQYF	11	6.01701173317288E-5	45	TCRBV04-02*01	TCRBV04	TCRBV04-02	01				TCRBD01-01*01	TCRBD01	TCRBD01-01	01				TCRBJ02-07*01	TCRBJ02	TCRBJ02-07	01				1	5	2	5	0	0	36	-1	52	57	62	11	In	VDJ
AACGCCTTGTTGCTGGGGGACTCGGCCCTCTATCTCTGTGCCAGCAGCTGGGGACTAGCGGGAGGGGCCGAGCTGTTTTTTGGAGAA	CASSWGLAGGAELFF	8	4.3760085332166396E-5	45	TCRBV05-06*01	TCRBV05	TCRBV05-06	01				TCRBD02-01*02	TCRBD02	TCRBD02-01	02				TCRBJ02-02*01	TCRBJ02	TCRBJ02-02	01				3	3	0	0	1	11	36	49	50	66	69	8	In	VDJ
CCGACAGCTTTCTATCTCTGTGCCAGTAGTATTACCGGAGATATAAGGGACCGGCAGGAGCTGGGAAACACCATATATTTTGGAGAG	CASSITGDIRDRQELGNTIYF	26	1.422202773295408E-4	63	TCRBV19-01*01	TCRBV19	TCRBV19-01	01								TCRBD01,TCRBD02	TCRBD01-01,TCRBD02-01		TCRBJ01-03*01	TCRBJ01	TCRBJ01-03	01				3	12	0	7	14	4	18	32	46	51	63	26	In	VDJ
AGCTCTCTGGAGCTGGGGGACTCAGCTTTGTATTTCTGTGCCAGCAGCGTAGATTCTGGGGGCAGCTATGGCTACACCTTCGGTTCG	CASSVDSGGSYGYTF	19	1.0393020266389519E-4	45	TCRBV09-01*01	TCRBV09	TCRBV09-01	01				TCRBD01-01*01	TCRBD01	TCRBD01-01	01				TCRBJ01-02*01	TCRBJ01	TCRBJ01-02	01				0	2	6	0	5	4	36	52	57	63	65	19	In	VDJ
ACAGTGACCAGTGCCCATCCTGAAGACAGCAGCTTCTACATCTGCAGTGCCATTGACGGAGGGGCCAACGTCCTGACTTTCGGGGCC	CSAIDGGANVLTF	12	6.56401279982496E-5	39	TCRBV20	TCRBV20				TCRBV20-01,TCRBV20-or09_02						TCRBD01,TCRBD02	TCRBD01-01,TCRBD02-01		TCRBJ02-06*01	TCRBJ02	TCRBJ02-06	01				6	0	1	8	7	4	42	50	57	-1	60	12	In	VDJ
GTGAACGCCTTGGAGCTGGAGGACTCGGCCCTGTATCTCTGTGCCAGCAGCTTGTCCGGGGGGGCAAATGAGCAGTTCTTCGGGCCA	CASSLSGGANEQFF	20	1.09400213330416E-4	42	TCRBV05-08*01	TCRBV05	TCRBV05-08	01				TCRBD02-01*01	TCRBD02	TCRBD02-01	01				TCRBJ02-01*01	TCRBJ02	TCRBJ02-01	01				1	2	8	0	2	7	39	54	56	64	66	20	In	VDJ
NNNNTGTCGGCTGCTCCCTCCCAGACATCTGTGTACTTCTGTGCCAGCAGTTTCGGGACTCCCAGGGATGAGCAGTTCTTCGGGCCA	CASSFGTPRDEQFF	22	1.203402346634576E-4	42	TCRBV06-05*01	TCRBV06	TCRBV06-05	01				TCRBD02-01	TCRBD02	TCRBD02-01				01,02	TCRBJ02-01*01	TCRBJ02	TCRBJ02-01	01				4	7	0	10	2	8	39	52	54	60	67	22	In	VDJ
NCTCTCACTGTGACATCGGCCCAAAAGAACCCGACAGCTTTCTATCTCTGTGCCAGTACCATGGGAACAAGAGCTTTCTTTGGACAA	CASTMGTRAFF	9	4.92300959986872E-5	33	TCRBV19-01*01	TCRBV19	TCRBV19-01	01								TCRBD01,TCRBD02	TCRBD01-01,TCRBD02-01		TCRBJ01-01*01	TCRBJ01	TCRBJ01-01	01				7	5	0	8	4	10	48	58	62	66	71	9	In	VDJ
CACCTTGGAGCTGGGGGACTCGGCCCTTTATCTTTGCGCCAGCAGCTCATACCTAGCGGGATCTACAATGAGCAGTTCTTCGGGCCA		23	1.2581024532997838E-4	47	TCRBV05-01*01	TCRBV05	TCRBV05-01	01				TCRBD02-01*02	TCRBD02	TCRBD02-01	02				TCRBJ02-01*01	TCRBJ02	TCRBJ02-01	01				3	1	4	3	5	3	34	47	52	61	62	23	Out	VDJ
ATCCAGCGCACAGAGCAGGAGGACTCGGCCGTGTATCTCTGTGCCAGCAGCTACGCGGACGGAACTCAGCCCCAGCATTTTGGTGAT	CASSYADGTQPQHF	21	1.1487022399693679E-4	42	TCRBV07-02	TCRBV07	TCRBV07-02				01,02					TCRBD01,TCRBD02	TCRBD01-01,TCRBD02-01		TCRBJ01-05*01	TCRBJ01	TCRBJ01-05	01				4	5	1	7	4	6	39	52	56	60	65	21	In	VDJ
NNNNTGTCGGCTGCTCCCTCCCAAACATCTGTGTACTTCTGTGCCAGCCTCCCCGCCTAGGGCTTCTACGAGCAGTACTTCGGGCCG	CASLPA*GFYEQYF	26	1.422202773295408E-4	42	TCRBV06	TCRBV06				TCRBV06-02/06-03,TCRBV06-02						TCRBD01,TCRBD02	TCRBD01-01,TCRBD02-01		TCRBJ02-07*01	TCRBJ02	TCRBJ02-07	01				8	3	5	3	10	3	39	48	58	62	65	26	Stop	VDJ
GCCCTGCAGCCAGAAGACTCAGCCCTGTATCTCTGCGCCAGCAGCCAAGAGGGCGGAGGGGGCGGGAATGAGCAGTTCTTCGGGCCA	CASSQEGGGGGNEQFF	11	6.01701173317288E-5	48	TCRBV04-01*01	TCRBV04	TCRBV04-01	01				TCRBD01-01*01	TCRBD01	TCRBD01-01	01				TCRBJ02-01*01	TCRBJ02	TCRBJ02-01	01				0	3	5	0	6	7	33	50	56	63	66	11	In	VDJ
GTGAGCAACATGAGCCCTGAAGACAGCAGCATATATCTCTGCAGCGCCCGGACTGGAGGGCCGAATGAAAAACTGTTTTTTGGCAGT	CSARTGGPNEKLFF	17	9.29901813308536E-5	42	TCRBV29-01*03	TCRBV29	TCRBV29-01	03				TCRBD02-01*02	TCRBD02	TCRBD02-01	02				TCRBJ01-04*01	TCRBJ01	TCRBJ01-04	01				6	3	10	0	7	5	39	47	54	60	63	17	In	VDJ
CACACCCTGCAGCCAGAAGACTCGGCCCTGTATCTCTGCGCCAGCAGCCAAGATCGGGGGGCGCTCTATGGCTACACCTTCGGTTCG	CASSQDRGALYGYTF	15	8.2050159997812E-5	45	TCRBV04-03*01	TCRBV04	TCRBV04-03	01				TCRBD02-01*01	TCRBD02	TCRBD02-01	01				TCRBJ01-02*01	TCRBJ01	TCRBJ01-02	01				0	4	8	1	1	4	36	53	54	61	65	15	In	VDJ
GTGACATCGGCCCAAAAGAACCCGACAGCTTTCTATCTCTGTGCCAGTAGTATAGCGCCCAGCTCCTACGAGCAGTACTTCGGGCCG	CASSIAPSSYEQYF	4	2.1880042666083198E-5	42	TCRBV19-01*01	TCRBV19	TCRBV19-01	01				TCRBD01-01*01	TCRBD01	TCRBD01-01	01				TCRBJ02-07*01	TCRBJ02	TCRBJ02-07	01				1	0	4	5	4	0	39	55	59	-1	62	4	In	VDJ
TGGAGCTTGGTGACTCTGCTGTGTATTTCTGTGCCAGCAGCCAGGGGTCCAGGCCACCTCTCTGGAAACACCATATATTTTGGAGAG		15	8.2050159997812E-5	52	TCRBV03-01/03-02*01	TCRBV03	TCRBV03-01/03-02	01								TCRBD01,TCRBD02	TCRBD01-01,TCRBD02-01		TCRBJ01-03*01	TCRBJ01	TCRBJ01-03	01				3	6	4	4	6	0	29	43	49	53	59	15	Out	VDJ
ACATCGGCCCAAAAGAACCCGACAGCTTTCTATCTCTGTGCCAGTAGTATCGCACAGGATCCCAGCCACGAGCAGTACTTCGGGCCG	CASSIAQDPSHEQYF	3	1.64100319995624E-5	45	TCRBV19-01*01	TCRBV19	TCRBV19-01	01				TCRBD01-01*01	TCRBD01	TCRBD01-01	01				TCRBJ02-07*01	TCRBJ02	TCRBJ02-07	01				3	9	3	4	3	5	36	50	53	58	67	3	In	VDJ
AATGTGAACGCCTTGTTGCTGGGGGACTCGGCCCTCTATCTCTGTGCCAGCAGCTTTTTGAAGGGGTCTGAAGCTTTCTTTGGACAA	CASSFLKGSEAFF	7	3.8290074665645595E-5	39	TCRBV05-06*01	TCRBV05	TCRBV05-06	01				TCRBD01-01*01	TCRBD01	TCRBD01-01	01				TCRBJ01-01*01	TCRBJ01	TCRBJ01-01	01				2	1	5	2	5	6	42	56	61	66	67	7	In	VDJ
GTGAACGCCTTGGAGCTGGAGGACTCGGCCCTGTATCTCTGTGCCAGCAGCTCGACAGGGTTGGGCTATGGCTACACCTTCGGTTCG	CASSSTGLGYGYTF	14	7.658014933129119E-5	42	TCRBV05-08*01	TCRBV05	TCRBV05-08	01				TCRBD01-01*01	TCRBD01	TCRBD01-01	01				TCRBJ01-02*01	TCRBJ01	TCRBJ01-02	01				3	5	2	3	1	4	39	52	53	60	65	14	In	VDJ
TCCCTGATTCTGGAGTCCGCCAGCACCAACCAGACATCTATGTACCTCTGTGCCAGCAGTACTAACACTGAAGCTTTCTTTGGACAA	CASSTNTEAFF	17	9.29901813308536E-5	33	TCRBV28-01*01	TCRBV28	TCRBV28-01	01				TCRBD02-01	TCRBD02	TCRBD02-01				01,02	TCRBJ01-01*01	TCRBJ01	TCRBJ01-01	01				5	0	3	10	0	2	48	-1	60	-1	63	17	In	VDJ
CCAGAAGACTCAGCCCTGTATCTCTGCGCCAGCAGCCAATCGGGACTAGCTGAAGAGTCTGGGGCCAACGTCCTGACTTTCGGGGCC	CASSQSGLAEESGANVLTF	7	3.8290074665645595E-5	57	TCRBV04-01*01	TCRBV04	TCRBV04-01	01				TCRBD02-01	TCRBD02	TCRBD02-01				01,02	TCRBJ02-06*01	TCRBJ02	TCRBJ02-06	01				2	7	0	7	2	1	24	39	41	50	57	7	In	VDJ
ACGTTGGCGTCTGCTGTACCCTCTCAGACATCTGTGTACTTCTGTGCCAGCAGTGACGGGACTAGCAATGAGCAGTTCTTCGGGCCA	CASSDGTSNEQFF	18	9.84601919973744E-5	39	TCRBV06-04*01	TCRBV06	TCRBV06-04	01				TCRBD02-01	TCRBD02	TCRBD02-01				01,02	TCRBJ02-01*01	TCRBJ02	TCRBJ02-01	01				2	0	0	8	0	6	42	-1	57	-1	65	18	In	VDJ
CAGTGCCCATCCTGAAGACAGCAGCTTCTACATCTGCAGTGCTAGTTCTTAGCGGGAGAATGGAACGACGAGCAGTACTTCGGGCCG		6	3.28200639991248E-5	47	TCRBV20-01*04	TCRBV20	TCRBV20-01	04				TCRBD02-01*02	TCRBD02	TCRBD02-01	02				TCRBJ02-07*01	TCRBJ02	TCRBJ02-07	01				2	9	5	2	3	5	34	46	49	58	67	6	Out	VDJ
ATCCAGCGCACAGAGCGGGGGGACTCAGCCGTGTATCTCTGTGCCAGCAGCTTCGGACAGTATAATTCACCCCTCCACTTTGGGAAT	CASSFGQYNSPLHF	22	1.203402346634576E-4	42	TCRBV07-03*01	TCRBV07	TCRBV07-03	01				TCRBD01-01*01	TCRBD01	TCRBD01-01	01				TCRBJ01-06*01	TCRBJ01	TCRBJ01-06	01				3	0	1	5	1	4	39	53	54	-1	60	22	In	VDJ
CTGACTGTGAGCAACATGAGCCCTGAAGACAGCAGCATATATCTCTGCAGCGCTGCCGGGAACCCCGGGGAGCTGTTTTTTGGAGAA	CSAAGNPGELFF	8	4.3760085332166396E-5	36	TCRBV29-01*03	TCRBV29	TCRBV29-01	03				TCRBD02-01*02	TCRBD02	TCRBD02-01	02				TCRBJ02-02*01	TCRBJ02	TCRBJ02-02	01				6	3	8	3	3	6	45	53	56	61	64	8	In	VDJ
ACATCGGCCCAAAAGAACCCGACAGCTTTCTATCTCTGTGCCAGTAGGGGGGGGCTGGGGAGCAATCAGCCCCAGCATTTTGGTGAT	CASRGGLGSNQPQHF	46	2.5162049065995676E-4	45	TCRBV19-01*01	TCRBV19	TCRBV19-01	01				TCRBD02-01*01	TCRBD02	TCRBD02-01	01				TCRBJ01-05*01	TCRBJ01	TCRBJ01-05	01				6	6	9	0	0	1	36	-1	47	54	60	46	In	VDJ
CACATCAATTCCCTGGAGCTTGGTGACTCTGCTGTGTATTTCTGTGCCAGCAGCCGACAGGGGGCCGGGGAGCTGTTTTTTGGAGAA	CASSRQGAGELFF	14	7.658014933129119E-5	39	TCRBV03-01/03-02*01	TCRBV03	TCRBV03-01/03-02	01				TCRBD01-01*01	TCRBD01	TCRBD01-01	01				TCRBJ02-02*01	TCRBJ02	TCRBJ02-02	01				4	0	2	1	0	6	42	-1	55	-1	64	14	In	VDJ
GAATGTGAGCACCTTGGAGCTGGGGGACTCGGCCCTTTATCTTTGCGCCAGCAGCTCAGACAGGGATGCGAGCAGTACTTCGGGCCG		20	1.09400213330416E-4	38	TCRBV05-01*01	TCRBV05	TCRBV05-01	01				TCRBD01-01*01	TCRBD01	TCRBD01-01	01				TCRBJ02-07*01	TCRBJ02	TCRBJ02-07	01				3	3	2	3	2	6	43	56	58	65	68	20	Out	VDJ
ATCCAGCCTGCAGAGCTTGGGGACTCGGCCGTGTATCTCTGTGCCAGCAGCTTAGAGGGAGCTGGGAATGAGCAGTTCTTCGGGCCA	CASSLEGAGNEQFF	3	1.64100319995624E-5	42	TCRBV11-03*01	TCRBV11	TCRBV11-03	01				TCRBD02-01*02	TCRBD02	TCRBD02-01	02				TCRBJ02-01*01	TCRBJ02	TCRBJ02-01	01				0	5	9	2	0	7	39	-1	56	61	66	3	In	VDJ
CACGCCCTGCAGCCAGAAGACTCAGCCCTGTATCTCTGCGCCAGCAGCTATCAGCGGGAGGTACCCGGGGAGCTGTTTTTTGGAGAA	CASSYQREVPGELFF	13	7.11101386647704E-5	45	TCRBV04-01*01	TCRBV04	TCRBV04-01	01				TCRBD02-01*02	TCRBD02	TCRBD02-01	02				TCRBJ02-02*01	TCRBJ02	TCRBJ02-02	01				5	3	6	1	4	6	36	48	52	61	64	13	In	VDJ
GAGCTGAATGTGAACGCCTTGTTGCTGGGGGACTCGGCCCTGTATCTCTGTGCCAGCAGCTTGGGGACAGGGCTGTACTTCGGGCCG	CASSLGTGLYF	22	1.203402346634576E-4	33	TCRBV05-05*01	TCRBV05	TCRBV05-05	01				TCRBD01-01*01	TCRBD01	TCRBD01-01	01				TCRBJ02-07*01	TCRBJ02	TCRBJ02-07	01				0	2	1	3	0	12	48	-1	64	72	74	22	In	VDJ
CAGCCTGCAGAGCTTGAGGACTCGGCCGTGTATCTCTGTGCCAGCAGCCCCATAGACCTTAGCTCCTACGAGCAGTACTTCGGGCCG	CASSPIDLSSYEQYF	24	1.312802559964992E-4	45	TCRBV11	TCRBV11				TCRBV11-02,TCRBV11-03						TCRBD01,TCRBD02	TCRBD01-01,TCRBD02-01		TCRBJ02-07*01	TCRBJ02	TCRBJ02-07	01				5	5	2	7	6	0	36	48	54	57	62	24	In	VDJ
NNNNNNNNNTGTCGGCTGCTCCCTCCCAGACATCTGTGTACTTCTGTGCCAGGGGACGGGAGCAATCAGCCCCAGCATTTTGGTGAT		18	9.84601919973744E-5	37	TCRBV06-05*01	TCRBV06	TCRBV06-05	01								TCRBD01,TCRBD02	TCRBD01-01,TCRBD02-01		TCRBJ01-05*01	TCRBJ01	TCRBJ01-05	01				9	3	0	7	0	1	44	-1	52	57	60	18	Out	VDJ
ATCAATTCCCTGGAGCTTGGTGACTCTGCTGTGTATTTCTGTGCCAGCAGCCCACGACAGGGGAGCTATGGCTACACCTTCGGTTCG	CASSPRQGSYGYTF	14	7.658014933129119E-5	42	TCRBV03-01/03-02*01	TCRBV03	TCRBV03-01/03-02	01				TCRBD01-01*01	TCRBD01	TCRBD01-01	01				TCRBJ01-02*01	TCRBJ01	TCRBJ01-02	01				4	2	2	2	3	4	39	52	55	63	65	14	In	VDJ
NNNNNNNTGAAGATCCAGCCCTCAGAACCCAGGGACTCAGCTGTGTACTTCTGTGCCAGCAGTCGGGATACGCAGTATTTTGGCCCA	CASSRDTQYF	8	4.3760085332166396E-5	30	TCRBV12-03/12-04*01	TCRBV12	TCRBV12-03/12-04	01				TCRBD02-01	TCRBD02	TCRBD02-01				01,02	TCRBJ02-03*01	TCRBJ02	TCRBJ02-03	01				5	0	8	5	0	6	51	-1	63	-1	66	8	In	VDJ
CCTGCAGAACTGGAGGATTCTGGAGTTTATTTCTGTGCCAGCAGTCAATTGACCTGGGCTGGGAACACTGAAGCTTTCTTTGGACAA	CASSQLTWAGNTEAFF	25	1.3675026666302E-4	48	TCRBV14-01*01	TCRBV14	TCRBV14-01	01				TCRBD01-01*01	TCRBD01	TCRBD01-01	01				TCRBJ01-01*01	TCRBJ01	TCRBJ01-01	01				2	3	8	0	7	1	33	48	55	59	62	25	In	VDJ
AAGATCCAGCGCACAGAGCAGGGGGACTCGGCCATGTATCTCTGTGCCAGCAGCGCAGCAGAGGGTCTTGGCTACACCTTCGGTTCG	CASSAAEGLGYTF	17	9.29901813308536E-5	39	TCRBV07-09*01	TCRBV07	TCRBV07-09	01				TCRBD02-01*02	TCRBD02	TCRBD02-01	02				TCRBJ01-02*01	TCRBJ01	TCRBJ01-02	01				5	3	11	0	6	7	42	54	60	65	68	17	In	VDJ
GTGACCAGTGCCCATCCTGAAGACAGCAGCTTCTACATCTGCAGTGTGAGTTCCGGGCTGCGGGGGCCCGCCCAGTACTTCGGGCCA	CSVSSGLRGPAQYF	13	7.11101386647704E-5	42	TCRBV20	TCRBV20				TCRBV20-01,TCRBV20-or09_02		TCRBD02-01*01	TCRBD02	TCRBD02-01	01				TCRBJ02-05*01	TCRBJ02	TCRBJ02-05	01				7	4	7	2	13	9	39	46	59	66	70	13	In	VDJ
GTGACATCGGCCCAAAAGAACCCGACAGCTTTCTATCTCTGTGCCAGTTCAGACAGGGTGGGATATTCACCCCTCCACTTTGGGAAT	CASSDRVGYSPLHF	20	1.09400213330416E-4	42	TCRBV19-01*01	TCRBV19	TCRBV19-01	01				TCRBD01-01*01	TCRBD01	TCRBD01-01	01				TCRBJ01-06*01	TCRBJ01	TCRBJ01-06	01				8	6	2	3	3	8	39	48	51	58	64	20	In	VDJ
CACACCCTGCAGCCAGAAGACTCGGCCCTGTATCTCTGCGCCAGCAGCCAAGATACAGGGGGATTGTATGGCTACACCTTCGGTTCG	CASSQDTGGLYGYTF	19	1.0393020266389519E-4	45	TCRBV04-03*01	TCRBV04	TCRBV04-03	01				TCRBD01-01*01	TCRBD01	TCRBD01-01	01				TCRBJ01-02*01	TCRBJ01	TCRBJ01-02	01				0	4	3	1	1	5	36	53	54	62	66	19	In	VDJ
CCTGCAGAGCTTGAGGACTCGGCCGTGTATCTCTGTGCCAGCAGCCCACTGCCCAGCGGAGGACCCTACGAGCAGTACTTCGGGCCG	CASSPLPSGGPYEQYF	3	1.64100319995624E-5	48	TCRBV11	TCRBV11				TCRBV11-02,TCRBV11-03		TCRBD02-01	TCRBD02	TCRBD02-01				01,02	TCRBJ02-07*01	TCRBJ02	TCRBJ02-07	01				5	5	6	5	9	2	33	45	54	59	64	3	In	VDJ
AGTTCTAAGAAGCTCCTTCTCAGTGACTCTGGCTTCTATCTCTGTGCCTGGAGTGTAAACAGGGGCCATGAGCAGTTCTTCGGGCCA	CAWSVNRGHEQFF	10	5.4700106665208E-5	39	TCRBV30-01*01	TCRBV30	TCRBV30-01	01				TCRBD01-01*01	TCRBD01	TCRBD01-01	01				TCRBJ02-01*01	TCRBJ02	TCRBJ02-01	01				0	2	3	2	2	8	42	56	58	65	67	10	In	VDJ
CACCTACACACCCTGCAGCCAGAAGACTCGGCCCTGTATCTCTGCGCCAGCAGCCAAGATCGCGGGGTTGGCCAGTTCTTCGGGCCA	CASSQDRGVGQFF	18	9.84601919973744E-5	39	TCRBV04-03*01	TCRBV04	TCRBV04-03	01				TCRBD02-01*01	TCRBD02	TCRBD02-01	01				TCRBJ02-01*01	TCRBJ02	TCRBJ02-01	01				0	5	7	3	2	13	42	59	61	67	72	18	In	VDJ
CTGCAGCCAGAAGACTCGGCCCTGTATCTCTGCGCCAGCAGCCAAGATAGGGATAGCGGGTACACAGATACGCAGTATTTTGGCCCA	CASSQDRDSGYTDTQYF	25	1.3675026666302E-4	51	TCRBV04-03*01	TCRBV04	TCRBV04-03	01				TCRBD02-01	TCRBD02	TCRBD02-01				01,02	TCRBJ02-03*01	TCRBJ02	TCRBJ02-03	01				0	2	5	4	6	2	30	47	53	60	62	25	In	VDJ
GAAGACAGCAGCTTCTACATCTGCAGTGCAAAAAGGTTGGGACCGGGACTAGCGGGAGGAGAAGTCGGGGAGCTGTTTTTTGGAGAA	CSAKRLGPGLAGGEVGELFF	12	6.56401279982496E-5	60	TCRBV20	TCRBV20				TCRBV20-01,TCRBV20-or09_02		TCRBD02-01*02	TCRBD02	TCRBD02-01	02				TCRBJ02-02*01	TCRBJ02	TCRBJ02-02	01				6	6	0	1	15	7	21	29	44	59	65	12	In	VDJ
NNNNNNNTGTCGGCTGCTCCCTCCCAAACATCTGTGTACTTCTGTGCCAGCAGTCAGAGGAATCCAAGTGAAGCTTTCTTTGGACAA	CASSQRNPSEAFF	39	2.133304159943112E-4	39	TCRBV06-02/06-03*01	TCRBV06	TCRBV06-02/06-03	01				TCRBD02-01*02	TCRBD02	TCRBD02-01	02				TCRBJ01-01*01	TCRBJ01	TCRBJ01-01	01				5	8	11	1	2	7	42	54	56	60	68	39	In	VDJ
TCCGCTACCAGCTCCCAGACATCTGTGTACTTCTGTGCCATCAGTGATCAAAGTTCGGGCTCGCCCTACGAGCAGTACTTCGGGCCG	CAISDQSSGSPYEQYF	37	2.0239039466126959E-4	48	TCRBV10-03*01	TCRBV10	TCRBV10-03	01								TCRBD01,TCRBD02	TCRBD01-01,TCRBD02-01		TCRBJ02-07*01	TCRBJ02	TCRBJ02-07	01				3	4	8	0	9	2	33	47	56	60	64	37	In	VDJ
CTGACAGTGACCAGTGCCCATCCTGAAGACAGCAGCTTCTACATCTGCAGTGCTAGAGGAGGGTCCCACGAGCAGTACTTCGGGCCG	CSARGGSHEQYF	15	8.2050159997812E-5	36	TCRBV20	TCRBV20				TCRBV20-01,TCRBV20-or09_02		TCRBD02-01*02	TCRBD02	TCRBD02-01	02				TCRBJ02-07*01	TCRBJ02	TCRBJ02-07	01				1	4	11	0	0	5	45	-1	58	63	67	15	In	VDJ
GAGTCCGCTACCAGCTCCCAGACATCTGTGTACTTCTGTGCCATCAGTGAGGGGGAGACAGGGTCCTACGAGCAGTACTTCGGGCCG	CAISEGETGSYEQYF	7	3.8290074665645595E-5	45	TCRBV10-03*01	TCRBV10	TCRBV10-03	01				TCRBD01-01*01	TCRBD01	TCRBD01-01	01				TCRBJ02-07*01	TCRBJ02	TCRBJ02-07	01				2	0	2	3	5	1	36	51	56	-1	63	7	In	VDJ
GTGACCAGTGCCCATCCTGAAGACAGCAGCTTCTACATCTGCAGTGCTAGATCTACAGGCACGGGACAGCCCCAGCATTTTGGTGAT	CSARSTGTGQPQHF	16	8.752017066433279E-5	42	TCRBV20	TCRBV20				TCRBV20-01,TCRBV20-or09_02						TCRBD01,TCRBD02	TCRBD01-01,TCRBD02-01		TCRBJ01-05*01	TCRBJ01	TCRBJ01-05	01				2	7	3	4	3	7	39	51	54	59	66	16	In	VDJ
GAGCACCTTGGAGCTGGGGGACTCGGCCCTTTATCTTTGCGCCAGCAGCCTATAGCGGGAACGGGGAATGAGCAGTTCTTCGGGCCA		22	1.203402346634576E-4	44	TCRBV05-01*01	TCRBV05	TCRBV05-01	01				TCRBD02-01*02	TCRBD02	TCRBD02-01	02				TCRBJ02-01*01	TCRBJ02	TCRBJ02-01	01				4	6	5	3	3	7	37	49	52	60	66	22	Out	VDJ
CACAGAGCAAGGGCGACTCGGCTGTGTATCTCTGTGCCAGAAGCTTTCTATACCGGGACAGGCCAAGAGACCCAGTACTTCGGGCCA		16	8.752017066433279E-5	49	TCRBV07-05*01	TCRBV07	TCRBV07-05	01				TCRBD01-01*01	TCRBD01	TCRBD01-01	01				TCRBJ02-05*01	TCRBJ02	TCRBJ02-05	01				2	0	0	4	8	1	32	46	54	-1	62	16	Out	VDJ
CCCCTGACCCTGGAGTCTGCCAGGCCCTCACATACCTCTCAGTACCTCTGTGCCAGCGCCGCGGGGGATACGCAGTATTTTGGCCCA	CASAAGDTQYF	30	1.64100319995624E-4	33	TCRBV25-01*01	TCRBV25	TCRBV25-01	01				TCRBD02-01*01	TCRBD02	TCRBD02-01	01				TCRBJ02-03*01	TCRBJ02	TCRBJ02-03	01				8	0	7	3	3	6	48	57	60	-1	66	30	In	VDJ
AAGAAGCTCCTTCTCAGTGACTCTGGCTTCTATCTCTGTGCCTGGAGCTCCCACGGGGGGTCGGCCGGGGAGCTGTTTTTTGGAGAA	CAWSSHGGSAGELFF	9	4.92300959986872E-5	45	TCRBV30-01*01	TCRBV30	TCRBV30-01	01				TCRBD02-01*01	TCRBD02	TCRBD02-01	01				TCRBJ02-02*01	TCRBJ02	TCRBJ02-02	01				3	4	8	1	6	6	36	47	53	60	64	9	In	VDJ
NCTTGGAGATCCAGTCCACGGAGTCAGGGGACACAGCACTGTATTTCTGTGCCAGCAGCAAAGCGCAGCGAGCAGTACTTCGGGCCG		5	2.7350053332604E-5	34	TCRBV21-01*01	TCRBV21	TCRBV21-01	01				TCRBD01-01*01	TCRBD01	TCRBD01-01	01				TCRBJ02-07*01	TCRBJ02	TCRBJ02-07	01				0	0	4	5	1	6	47	64	65	-1	68	5	Out	VDJ
NNNNNNNTGTCGGCTGCTCCCTCCCAGACATCTGTGTACTTGTGTGCCAGCAGTTACAGGGCCAAAAACATTCAGTACTTCGGCGCC	CASSYRAKNIQYF	4	2.1880042666083198E-5	39	TCRBV06-08*01	TCRBV06	TCRBV06-08	01								TCRBD01,TCRBD02	TCRBD01-01,TCRBD02-01		TCRBJ02-04*01	TCRBJ02	TCRBJ02-04	01				2	0	5	4	0	1	42	-1	57	-1	60	4	In	VDJ
TCTAAGAAGCTCCTTCTCAGTGACTCTGGCTTCTATCTCTGTGCCTGGAGTGTACGAATGGGGAGTTACGAGCAGTACTTCGGGCCG	CAWSVRMGSYEQYF	3	1.64100319995624E-5	42	TCRBV30-01*01	TCRBV30	TCRBV30-01	01				TCRBD02-01*02	TCRBD02	TCRBD02-01	02				TCRBJ02-07*01	TCRBJ02	TCRBJ02-07	01				0	1	9	2	7	4	39	53	60	65	66	3	In	VDJ
CTGCAGCCAGAAGACTCAGCCCTGTATCTCTGCGCCAGCAGCCCGCAAGATAGCTGGGAATCTATCGACGAGCAGTACTTCGGGCCG	CASSPQDSWESIDEQYF	16	8.752017066433279E-5	51	TCRBV04-01*01	TCRBV04	TCRBV04-01	01								TCRBD01,TCRBD02	TCRBD01-01,TCRBD02-01		TCRBJ02-07*01	TCRBJ02	TCRBJ02-07	01				4	8	0	8	12	5	30	43	55	59	67	16	In	VDJ
TCAGAACCCAGGGACTCAGCTGTGTACTTCTGTGCCAGCACTCTAATGGGCGGGGAGGGAAGTAATTCACCCCTCCACTTTGGGAAT	CASTLMGGEGSNSPLHF	7	3.8290074665645595E-5	51	TCRBV12	TCRBV12				TCRBV12-03/12-04,TCRBV12-04		TCRBD02-01*02	TCRBD02	TCRBD02-01	02				TCRBJ01-06*01	TCRBJ01	TCRBJ01-06	01				7	3	9	0	12	6	30	40	52	59	62	7	In	VDJ
GTCCTCAGAACCGGGAGACACGGCACTGTATCTCTGCGCCAGCAGTCCTACAGGGGAAAGGACGCCTACGAGCAGTACTTCGGGCCG		17	9.29901813308536E-5	47	TCRBV23-01*01	TCRBV23	TCRBV23-01	01				TCRBD01-01*01	TCRBD01	TCRBD01-01	01				TCRBJ02-07*01	TCRBJ02	TCRBJ02-07	01				4	8	3	2	2	2	34	47	49	56	64	17	Out	VDJ
AAGATCCGGTCCACAAAGCTGGAGGACTCAGCCATGTACTTCTGTGCCAGCAGTGACCAGGGGTCCAAGACCCAGTACTTCGGGCCA	CASSDQGSKTQYF	7	3.8290074665645595E-5	39	TCRBV02-01	TCRBV02	TCRBV02-01				01,03	TCRBD01-01*01	TCRBD01	TCRBD01-01	01				TCRBJ02-05*01	TCRBJ02	TCRBJ02-05	01				3	4	4	2	1	6	42	56	57	63	67	7	In	VDJ
AAGATCCAGCGCACAGAGCAGGAGGACTCCGCCGTGTATCTCTGTGCCAGCAGCACCCCTCCCGGAGATACGCAGTATTTTGGCCCA	CASSTPPGDTQYF	17	9.29901813308536E-5	39	TCRBV07-08	TCRBV07	TCRBV07-08				01,03	TCRBD02-01	TCRBD02	TCRBD02-01				01,02	TCRBJ02-03*01	TCRBJ02	TCRBJ02-03	01				5	0	8	5	8	5	42	54	62	-1	65	17	In	VDJ
CCGCCAGCACCAACCAGACATCTATGTACCTCTGTGCCAGCCACTAGGGAGACTAGCGGGGTCTGGGGAACGCAGTATTTTGGCCCA		21	1.1487022399693679E-4	49	TCRBV28-01*01	TCRBV28	TCRBV28-01	01				TCRBD02-01*01	TCRBD02	TCRBD02-01	01				TCRBJ02-03*01	TCRBJ02	TCRBJ02-03	01				8	8	2	3	9	9	32	41	50	61	69	21	Out	VDJ
AAGATCCAGCCCTCAGAACCCAGGGACTCAGCTGTGTACTTCTGTGCCAGCAGTTTATTGGAGTCCGGGGAGCTGTTTTTTGGAGAA	CASSLLESGELFF	20	1.09400213330416E-4	39	TCRBV12-03/12-04*01	TCRBV12	TCRBV12-03/12-04	01				TCRBD02-01*02	TCRBD02	TCRBD02-01	02				TCRBJ02-02*01	TCRBJ02	TCRBJ02-02	01				2	1	10	2	2	6	42	57	59	63	64	20	In	VDJ
GTGACATCGGCCCAAAAGAACCCGACAGCTTTCTATCTCTGTGCCACCAGAGGTGATGGGGGCAATCAGCCCCAGCATTTTGGTGAT	CATRGDGGNQPQHF	10	5.4700106665208E-5	42	TCRBV19-01*01	TCRBV19	TCRBV19-01	01								TCRBD01,TCRBD02	TCRBD01-01,TCRBD02-01		TCRBJ01-05*01	TCRBJ01	TCRBJ01-05	01				10	0	6	2	11	2	39	46	57	-1	61	10	In	VDJ
CTGACAGTGACCAGTGCCCATCCTGAAGACAGCAGCTTCTACATCTGCAGTGCTAGCGCGAACTTCTATGGCTACACCTTCGGTTCG	CSASANFYGYTF	24	1.312802559964992E-4	36	TCRBV20	TCRBV20				TCRBV20-01,TCRBV20-or09_02		TCRBD02-01	TCRBD02	TCRBD02-01				01,02	TCRBJ01-02*01	TCRBJ01	TCRBJ01-02	01				3	1	3	10	5	4	45	56	61	64	65	24	In	VDJ
CATCCTGAAGACAGCAGCTTCTACATCTGCAGTGCACGGACCCCGGGACTAGCGGGAGGCACTATCTACGAGCAGTACTTCGGGCCG	CSARTPGLAGGTIYEQYF	4	2.1880042666083198E-5	54	TCRBV20	TCRBV20				TCRBV20-01,TCRBV20-or09_02		TCRBD02-01*02	TCRBD02	TCRBD02-01	02				TCRBJ02-07*01	TCRBJ02	TCRBJ02-07	01				6	6	0	1	9	3	27	35	44	59	65	4	In	VDJ
GTGAACGCCTTGGAGCTGGACGACTCGGCCCTGTATCTCTGTGCCAGTCACCGGGGTGGGGCCAAAAACATTCAGTACTTCGGCGCC	CASHRGGAKNIQYF	9	4.92300959986872E-5	42	TCRBV05-04*01	TCRBV05	TCRBV05-04	01				TCRBD02-01*01	TCRBD02	TCRBD02-01	01				TCRBJ02-04*01	TCRBJ02	TCRBJ02-04	01				8	4	8	3	4	1	39	47	51	56	60	9	In	VDJ
CGCTCACCAGGCCTGGGGGACGCAGCCATGTACCTGTGTGCCACCAGCCCAGAGGGACGGAGCACAGATACGCAGTATTTTGGCCCA	CATSPEGRSTDTQYF	23	1.2581024532997838E-4	45	TCRBV15-01*02	TCRBV15	TCRBV15-01	02								TCRBD01,TCRBD02	TCRBD01-01,TCRBD02-01		TCRBJ02-03*01	TCRBJ02	TCRBJ02-03	01				5	2	0	7	5	0	36	48	53	58	60	23	In	VDJ
CGCTCACCAGGCCTGGGGGACGCAGCCATGTACCTGTGTGCCACCAGCAGACAGACAGGGGACAACTATGGCTACACCTTCGGTTCG	CATSRQTGDNYGYTF	24	1.312802559964992E-4	45	TCRBV15-01*02	TCRBV15	TCRBV15-01	02				TCRBD01-01*01	TCRBD01	TCRBD01-01	01				TCRBJ01-02*01	TCRBJ01	TCRBJ01-02	01				2	2	2	2	2	2	36	51	53	61	63	24	In	VDJ
CAGCGCACAGAGCAGGGGGACTCGGCCATGTATCTCTGTGCCAGCAGCTTATCCCGTCAGGGGGTATGGGAGCAGTACTTCGGGCCG	CASSLSRQGVWEQYF	23	1.2581024532997838E-4	45	TCRBV07-09*01	TCRBV07	TCRBV07-09	01				TCRBD01-01*01	TCRBD01	TCRBD01-01	01				TCRBJ02-07*01	TCRBJ02	TCRBJ02-07	01				2	5	4	1	6	7	36	51	57	64	69	23	In	VDJ
CAGCCTGCAGAGCTTGGGGACTCGGCCGTGTATCTCTGTGCCAGCAGCGACCCTAGCGGGAGAAGCTACGAGCAGTACTTCGGGCCG	CASSDPSGRSYEQYF	7	3.8290074665645595E-5	45	TCRBV11-03*01	TCRBV11	TCRBV11-03	01				TCRBD02-01*02	TCRBD02	TCRBD02-01	02				TCRBJ02-07*01	TCRBJ02	TCRBJ02-07	01				5	3	4	2	4	3	36	48	52	62	65	7	In	VDJ
AAGAAGCTCCTTCTCAGTGACTCTGGCTTCTATCTCTGTGCCTGGAGGACTAGCGGGAGAGATGGATACGAGCAGTACTTCGGGCCG	CAWRTSGRDGYEQYF	14	7.658014933129119E-5	45	TCRBV30-01*01	TCRBV30	TCRBV30-01	01				TCRBD02-01*02	TCRBD02	TCRBD02-01	02				TCRBJ02-07*01	TCRBJ02	TCRBJ02-07	01				3	7	2	2	0	4	36	-1	47	59	66	14	In	VDJ
GTGACCAGTGCCCATCCTGAAGACAGCAGCTTCTACATCTGCAGTGCTAGAGATGGGACTAGCCTAGACGAGCAGTACTTCGGGCCG	CSARDGTSLDEQYF	6	3.28200639991248E-5	42	TCRBV20	TCRBV20				TCRBV20-01,TCRBV20-or09_02		TCRBD02-01	TCRBD02	TCRBD02-01				01,02	TCRBJ02-07*01	TCRBJ02	TCRBJ02-07	01				0	4	0	7	1	5	39	53	54	63	67	6	In	VDJ
AACCTGAGCTCTCTGGAGCTGGGGGACTCAGCTTTGTATTTCTGTGCCAGCTCGGGGAGCTCCTACAATGAGCAGTTCTTCGGGCCA	CASSGSSYNEQFF	30	1.64100319995624E-4	39	TCRBV09-01*01	TCRBV09	TCRBV09-01	01				TCRBD02-01	TCRBD02	TCRBD02-01				01,02	TCRBJ02-01*01	TCRBJ02	TCRBJ02-01	01				7	2	8	3	1	0	42	51	52	57	59	30	In	VDJ
CAGCCTGCAGAGCTTGGGGACTCGGCCGTGTATCTCTGTGCCAGCAGCCCCGGACAGGAGGGTCGGGAGACCCAGTACTTCGGGCCA	CASSPGQEGRETQYF	14	7.658014933129119E-5	45	TCRBV11-03*01	TCRBV11	TCRBV11-03	01				TCRBD01-01*01	TCRBD01	TCRBD01-01	01				TCRBJ02-05*01	TCRBJ02	TCRBJ02-05	01				5	8	1	4	3	5	36	48	51	58	66	14	In	VDJ
NNTGTCGGCTGCTCCCTCCCAAACATCTGTGTACTTCTGTGCCAGGGGACAGATGGGTCGGAACAAGAGACCCAGTACTTCGGGCCA		32	1.7504034132866559E-4	44	TCRBV06	TCRBV06				TCRBV06-02/06-03,TCRBV06-02		TCRBD01-01*01	TCRBD01	TCRBD01-01	01				TCRBJ02-05*01	TCRBJ02	TCRBJ02-05	01				9	11	0	5	0	2	37	-1	45	52	63	32	Out	VDJ
AAGAAGCTCCTTCTCAGTGACTCTGGCTTCTATCTCTGTGCCTGGGTAAGAGAAGCGGGTTCATCAGATACGCAGTATTTTGGCCCA	CAWVREAGSSDTQYF	20	1.09400213330416E-4	45	TCRBV30-01*05	TCRBV30	TCRBV30-01	05				TCRBD02-01	TCRBD02	TCRBD02-01				01,02	TCRBJ02-03*01	TCRBJ02	TCRBJ02-03	01				4	5	6	4	7	4	36	46	53	59	64	20	In	VDJ
CTGAGTTCTAAGAAGCTCCTTCTCAGTGACTCTGGCTTCTATCTCTGTGCCTGGAGTCACAGGTCCGACGAGCAGTACTTCGGGCCG	CAWSHRSDEQYF	18	9.84601919973744E-5	36	TCRBV30-01*01	TCRBV30	TCRBV30-01	01				TCRBD01-01*01	TCRBD01	TCRBD01-01	01				TCRBJ02-07*01	TCRBJ02	TCRBJ02-07	01				2	4	3	4	1	5	45	57	58	63	67	18	In	VDJ
TCTCTGGAGCTGGGGGACTCAGCTTTGTATTTCTGTGCCAGCAGCGTTTCGGGACAGGGGGCCGGAAACACCATATATTTTGGAGAG	CASSVSGQGAGNTIYF	17	9.29901813308536E-5	48	TCRBV09-01*01	TCRBV09	TCRBV09-01	01				TCRBD01-01*01	TCRBD01	TCRBD01-01	01				TCRBJ01-03*01	TCRBJ01	TCRBJ01-03	01				2	1	0	0	3	4	33	47	50	62	63	17	In	VDJ
NNNNNNNTGTCGGCTGCTCCCTCCCAAACATCTGTGTACTTCTGTGCCAGCTTGATCGCGGGGCAAGAGACCCAGTACTTCGGGCCA	CASLIAGQETQYF	32	1.7504034132866559E-4	39	TCRBV06	TCRBV06				TCRBV06-02/06-03,TCRBV06-02		TCRBD02-01*01	TCRBD02	TCRBD02-01	01				TCRBJ02-05*01	TCRBJ02	TCRBJ02-05	01				8	0	7	3	6	2	42	51	57	-1	63	32	In	VDJ
TTCATCCTGAGTTCTAAGAAGCTCCTTCTCAGTGACTCTGGCTTCTATCTCTGTGCCTGGAGTGGAAATGAGCAGTTCTTCGGGCCA	CAWSGNEQFF	6	3.28200639991248E-5	30	TCRBV30-01*01	TCRBV30	TCRBV30-01	01								TCRBD01,TCRBD02	TCRBD01-01,TCRBD02-01		TCRBJ02-01*01	TCRBJ02	TCRBJ02-01	01				1	0	2	8	0	7	51	-1	64	-1	66	6	In	VDJ
CCCTCAGAACCCAGGGACTCAGCTGTGTACTTCTGTGCCAGCAGTCCTACTAGCGGGAGGCAGGTAGAGACCCAGTACTTCGGGCCA	CASSPTSGRQVETQYF	9	4.92300959986872E-5	48	TCRBV12	TCRBV12				TCRBV12-03/12-04,TCRBV12-04		TCRBD02-01*02	TCRBD02	TCRBD02-01	02				TCRBJ02-05*01	TCRBJ02	TCRBJ02-05	01				5	5	3	1	3	4	33	45	48	60	65	9	In	VDJ
ATCAATTCCCTGGAGCTTGGTGACTCTGCTGTGTATTTCTGTGCCAGCAGCTATCGGGGGGCGACTTACGAGCAGTACTTCGGGCCG	CASSYRGATYEQYF	9	4.92300959986872E-5	42	TCRBV03-01/03-02*01	TCRBV03	TCRBV03-01/03-02	01				TCRBD02-01*01	TCRBD02	TCRBD02-01	01				TCRBJ02-07*01	TCRBJ02	TCRBJ02-07	01				5	5	8	1	3	4	39	51	54	61	66	9	In	VDJ
AGCTCTCTGGAGCTGGGGGACTCAGCTTTGTATTTCTGTGCCAGCAGCCCCGAGGACCGCTTCTCCTACGAGCAGTACTTCGGGCCG	CASSPEDRFSYEQYF	20	1.09400213330416E-4	45	TCRBV09-01*01	TCRBV09	TCRBV09-01	01								TCRBD01,TCRBD02	TCRBD01-01,TCRBD02-01		TCRBJ02-07*01	TCRBJ02	TCRBJ02-07	01				4	5	1	7	5	0	36	48	53	57	62	20	In	VDJ
GATCCAGTCCACGGAGTCAGGGGACACAGCACTGTATTTCTGTGCCAGCAGCAAGGACAGGGGAACACTGAAGCTTTCTTTGGACAA		3	1.64100319995624E-5	41	TCRBV21-01*01	TCRBV21	TCRBV21-01	01				TCRBD01-01*01	TCRBD01	TCRBD01-01	01				TCRBJ01-01*01	TCRBJ01	TCRBJ01-01	01				3	0	1	3	0	1	40	-1	54	-1	62	3	Out	VDJ
AGATCCAGCGCACAGAGCAGGAGGACTCGGCCGTGTATCTCTGTGCCAGCAGCAGGACAGGGTTCCTACGAGCAGTACTTCGGGCCG		3	1.64100319995624E-5	40	TCRBV07-02	TCRBV07	TCRBV07-02				01,02	TCRBD01-01*01	TCRBD01	TCRBD01-01	01				TCRBJ02-07*01	TCRBJ02	TCRBJ02-07	01				5	1	1	3	1	1	41	53	54	62	63	3	Out	VDJ
ACCCTGCAGCCAGAAGACTCGGCCCTGTATCTCTGCGCCAGCAGCCAGATTTCAGCGGGAGGGTCGGATACGCAGTATTTTGGCCCA	CASSQISAGGSDTQYF	20	1.09400213330416E-4	48	TCRBV04-03*01	TCRBV04	TCRBV04-03	01				TCRBD02-01*02	TCRBD02	TCRBD02-01	02				TCRBJ02-03*01	TCRBJ02	TCRBJ02-03	01				3	3	6	0	6	6	33	47	53	63	66	20	In	VDJ
AGATCCAGCGCACAGAGCAGGAGGACTCCGCCGTGTATCTCTGTGCCAGCAGCTTAGACTAGCCACGGGGAGCTGTTTTTTGGAGAA		5	2.7350053332604E-5	40	TCRBV07-08*01	TCRBV07	TCRBV07-08	01				TCRBD02-01	TCRBD02	TCRBD02-01				01,02	TCRBJ02-02*01	TCRBJ02	TCRBJ02-02	01				1	2	3	7	0	7	41	-1	57	63	65	5	Out	VDJ
ACCTTGGAGCTGGGGGACTCGGCCCTTTATCTTTGCGCCAGCAGCTTGGCATTCGCCACTGTGAACACTGAAGCTTTCTTTGGACAA	CASSLAFATVNTEAFF	22	1.203402346634576E-4	48	TCRBV05-01*01	TCRBV05	TCRBV05-01	01				TCRBD02-01	TCRBD02	TCRBD02-01				01,02	TCRBJ01-01*01	TCRBJ01	TCRBJ01-01	01				0	1	3	10	8	0	33	49	57	60	61	22	In	VDJ
TCTCCCTGATTCTGGAGTCCGCCAGCACCAACCAGACATCTATGTACCTCTGTGCCAGCAGGGAACTACGAGCAGTACTTCGGGCCG		12	6.56401279982496E-5	31	TCRBV28-01*01	TCRBV28	TCRBV28-01	01								TCRBD01,TCRBD02	TCRBD01-01,TCRBD02-01		TCRBJ02-07*01	TCRBJ02	TCRBJ02-07	01				6	1	1	8	0	3	50	-1	61	64	65	12	Out	VDJ
ATCCGGTCCACAAAGCTGGAGGACTCAGCCATGTACTTCTGTGCCAGCAGTGGGACGGGAGTCACAGATACGCAGTATTTTGGCCCA	CASSGTGVTDTQYF	17	9.29901813308536E-5	42	TCRBV02-01	TCRBV02	TCRBV02-01				01,03	TCRBD02-01*02	TCRBD02	TCRBD02-01	02				TCRBJ02-03*01	TCRBJ02	TCRBJ02-03	01				4	1	8	2	3	2	39	52	55	61	62	17	In	VDJ
GTGACCAGTGCCCATCCTGAAGACAGCAGCTTCTACATCTGCAGTGCTGGACAGGGGGGAGCTAACTATGGCTACACCTTCGGTTCG	CSAGQGGANYGYTF	23	1.2581024532997838E-4	42	TCRBV20	TCRBV20				TCRBV20-01,TCRBV20-or09_02		TCRBD01-01*01	TCRBD01	TCRBD01-01	01				TCRBJ01-02*01	TCRBJ01	TCRBJ01-02	01				5	3	1	1	0	0	39	-1	48	58	61	23	In	VDJ
TGGCGTCTGCTGTACCCTCTCAGACATCTGTGTACTTCTGTGCCAGCAGTGACTAGCGGGAGCTCCTACGAGCAGTACTTCGGGCCG		10	5.4700106665208E-5	43	TCRBV06-04*01	TCRBV06	TCRBV06-04	01				TCRBD02-01*02	TCRBD02	TCRBD02-01	02				TCRBJ02-07*01	TCRBJ02	TCRBJ02-07	01				1	0	6	2	0	0	38	-1	54	-1	62	10	Out	VDJ
GTGCCTTGGAGCTGGGGGACTCGGCCCTGTATCTCCGACCGCACCTAGCGGGAGGGCCTGAACACCGGGGAGCTGTTTTTTGGAGAA		13	7.11101386647704E-5	46	TCRBV05-03	TCRBV05	TCRBV05-03				01,02	TCRBD02-01*02	TCRBD02	TCRBD02-01	02				TCRBJ02-02*01	TCRBJ02	TCRBJ02-02	01				16	3	4	0	9	1	35	35	44	56	59	13	Out	VDJ
CTGAATGTGAACGCCTTGTTGCTGGGGGACTCGGCCCTCTATCTCTGTGCCAGCAGCTTGGGGGAGACTGAAGCTTTCTTTGGACAA	CASSLGETEAFF	4	2.1880042666083198E-5	36	TCRBV05-06*01	TCRBV05	TCRBV05-06	01				TCRBD02-01*02	TCRBD02	TCRBD02-01	02				TCRBJ01-01*01	TCRBJ01	TCRBJ01-01	01				0	0	9	2	0	5	45	-1	61	-1	66	4	In	VDJ
CAGCCTGCAGAACTGGAGGATTCTGGAGTTTATTTCTGTGCCAGCAGCCCCTTGGGAGTTGACGATGAAAAACTGTTTTTTGGCAGT	CASSPLGVDDEKLFF	11	6.01701173317288E-5	45	TCRBV14-01*01	TCRBV14	TCRBV14-01	01				TCRBD02-01*02	TCRBD02	TCRBD02-01	02				TCRBJ01-04*01	TCRBJ01	TCRBJ01-04	01				4	6	9	2	4	6	36	49	53	58	64	11	In	VDJ
ACAGTGACCAGTGCCCATCCTGAAGACAGCAGCTTCTACATCTGCAGTGCTAGACGTCTGACGGATGAAAAACTGTTTTTTGGCAGT	CSARRLTDEKLFF	44	2.406804693269152E-4	39	TCRBV20	TCRBV20				TCRBV20-01,TCRBV20-or09_02						TCRBD01,TCRBD02	TCRBD01-01,TCRBD02-01		TCRBJ01-04*01	TCRBJ01	TCRBJ01-04	01				2	2	2	7	5	6	42	54	59	62	64	44	In	VDJ
CAGCCTGCAGAGCTTGGGGACTCGGCCGTGTATCTCTGTGCCAGCAGCTCAAGGACAGGGGTTATCGAGACCCAGTACTTCGGGCCA	CASSSRTGVIETQYF	4	2.1880042666083198E-5	45	TCRBV11-03*01	TCRBV11	TCRBV11-03	01				TCRBD01-01*01	TCRBD01	TCRBD01-01	01				TCRBJ02-05*01	TCRBJ02	TCRBJ02-05	01				4	5	1	2	3	5	36	49	52	61	66	4	In	VDJ
ATCAATTCCCTGGAGCTTGGTGACTCTGCTGTGTATTTCTGTGCCAGCAGCTCCAGACAGGGGGAACAGCCCCAGCATTTTGGTGAT	CASSSRQGEQPQHF	13	7.11101386647704E-5	42	TCRBV03-01/03-02*01	TCRBV03	TCRBV03-01/03-02	01				TCRBD01-01*01	TCRBD01	TCRBD01-01	01				TCRBJ01-05*01	TCRBJ01	TCRBJ01-05	01				5	2	2	1	4	7	39	51	55	64	66	13	In	VDJ
GCCAGCACCAACCAGACATCTATGTACCTCTGTGCCAGCAGTGTTTCTCTTATACCTGCCTCGAAGAGTGGCTACACCTTCGGTTCG	CASSVSLIPASKSGYTF	17	9.29901813308536E-5	51	TCRBV28-01*01	TCRBV28	TCRBV28-01	01				TCRBD02-01*02	TCRBD02	TCRBD02-01	02				TCRBJ01-02*01	TCRBJ01	TCRBJ01-02	01				5	0	11	2	23	7	30	42	65	-1	68	17	In	VDJ
NNNNTGTCGGCTGCTCCCTCCCAGACATCTGTGTACTTCTGTGCCAGCAGTGGACGCAGGGGGCAGGGGGAGCAGTACTTCGGGCCG	CASSGRRGQGEQYF	18	9.84601919973744E-5	42	TCRBV06	TCRBV06				TCRBV06-01,TCRBV06-05		TCRBD01-01*01	TCRBD01	TCRBD01-01	01				TCRBJ02-07*01	TCRBJ02	TCRBJ02-07	01				4	5	4	0	4	7	39	52	56	64	69	18	In	VDJ
TCTCTGGAGCTGGGGGACTCAGCTTTGTATTTCTGTGCCAGCAGCCTCGGTCCAGCGGGAGGTGACAATGAGCAGTTCTTCGGGCCA	CASSLGPAGGDNEQFF	23	1.2581024532997838E-4	48	TCRBV09-01*01	TCRBV09	TCRBV09-01	01				TCRBD02-01*02	TCRBD02	TCRBD02-01	02				TCRBJ02-01*01	TCRBJ02	TCRBJ02-01	01				4	2	6	1	8	5	33	45	53	62	64	23	In	VDJ
GTGAGCAACATGAGCCCTGAAGACAGCAGCATATATCTCTGCAGCGTTGAAAGGCAGGGCAGGACCGGGGAGCTGTTTTTTGGAGAA	CSVERQGRTGELFF	9	4.92300959986872E-5	42	TCRBV29-01	TCRBV29	TCRBV29-01				01,02	TCRBD01-01*01	TCRBD01	TCRBD01-01	01				TCRBJ02-02*01	TCRBJ02	TCRBJ02-02	01				2	4	4	3	3	5	39	51	54	59	63	9	In	VDJ
AGCACCTTGGAGCTGGGGGACTCGGCCCTTTATCTTTGCGCCAGCCAAGAAGGGTCGTCGGGGAGCACTGAAGCTTTCTTTGGACAA	CASQEGSSGSTEAFF	9	4.92300959986872E-5	45	TCRBV05-01*01	TCRBV05	TCRBV05-01	01				TCRBD02-01	TCRBD02	TCRBD02-01				01,02	TCRBJ01-01*01	TCRBJ01	TCRBJ01-01	01				7	2	8	3	13	4	36	45	58	63	65	9	In	VDJ
GTCCGCCAGCACCAACCAGACATCTATGTACCTCTGTGCCACCTAAGGGAGGGACCTTCAACTAATGAAAAACTGTTTTTTGGCAGT		9	4.92300959986872E-5	47	TCRBV28-01*01	TCRBV28	TCRBV28-01	01				TCRBD02-01*02	TCRBD02	TCRBD02-01	02				TCRBJ01-04*01	TCRBJ01	TCRBJ01-04	01				10	5	9	0	5	0	34	41	46	53	58	9	Out	VDJ
AGGCTGGAGTTGGCTGCTCCCTCCCAGACATCTGTGTACTTCTGTGCCAGCAGCCCGGGACCTAACTATGGCTACACCTTCGGTTCG	CASSPGPNYGYTF	5	2.7350053332604E-5	39	TCRBV06-06	TCRBV06	TCRBV06-06				01,04					TCRBD01,TCRBD02	TCRBD01-01,TCRBD02-01		TCRBJ01-02*01	TCRBJ01	TCRBJ01-02	01				6	0	0	7	3	0	42	53	56	-1	61	5	In	VDJ
AACGCCTTGTTGCTGGGGGACTCGGCCCTCTATCTCTGTGCCAGCAGCCTTCGGCCCCCGTACACCGGGGAGCTGTTTTTTGGAGAA	CASSLRPPYTGELFF	3	1.64100319995624E-5	45	TCRBV05-06*01	TCRBV05	TCRBV05-06	01								TCRBD01,TCRBD02	TCRBD01-01,TCRBD02-01		TCRBJ02-02*01	TCRBJ02	TCRBJ02-02	01				4	6	9	0	4	3	36	48	52	55	61	3	In	VDJ
CTACACGCCCTGCAGCCAGAAGACTCAGCCCTGTATCTCTGCGCCAGCAGCCAAGGGCGTAGTTCGACTGAAGCTTTCTTTGGACAA	CASSQGRSSTEAFF	46	2.5162049065995676E-4	42	TCRBV04-01*01	TCRBV04	TCRBV04-01	01								TCRBD01,TCRBD02	TCRBD01-01,TCRBD02-01		TCRBJ01-01*01	TCRBJ01	TCRBJ01-01	01				1	8	9	0	0	5	39	-1	55	58	66	46	In	VDJ
CTACACGCCCTGCAGCCAGAAGACTCAGCCCTGTATCTCTGCGCCAGCAGCTCCATGACAAAAACTTACGAGCAGTACTTCGGGCCG	CASSSMTKTYEQYF	4	2.1880042666083198E-5	42	TCRBV04-01*01	TCRBV04	TCRBV04-01	01				TCRBD01-01*01	TCRBD01	TCRBD01-01	01				TCRBJ02-07*01	TCRBJ02	TCRBJ02-07	01				5	6	2	6	5	4	39	51	56	60	66	4	In	VDJ
CTGGAGTCGGCTGCTCCCTCCCAGACATCTGTGTACTTCTGTGCCAGCAGTTACTCGACAGGGGGCTACGAGCAGTACTTCGGGCCG	CASSYSTGGYEQYF	8	4.3760085332166396E-5	42	TCRBV06-06*01	TCRBV06	TCRBV06-06	01				TCRBD01-01*01	TCRBD01	TCRBD01-01	01				TCRBJ02-07*01	TCRBJ02	TCRBJ02-07	01				0	0	2	1	0	3	39	-1	56	-1	65	8	In	VDJ
CTGACAGTGACCAGTGCCCATCCTGAAGACAGCAGCTTCTACATCTGCAGTGCTCCTGACAGGGGCAATGAGCAGTTCTTCGGGCCA	CSAPDRGNEQFF	19	1.0393020266389519E-4	36	TCRBV20	TCRBV20				TCRBV20-01,TCRBV20-or09_02		TCRBD01-01*01	TCRBD01	TCRBD01-01	01				TCRBJ02-01*01	TCRBJ02	TCRBJ02-01	01				5	0	2	2	3	6	45	54	57	-1	65	19	In	VDJ
ACTGTGAGCAACATGAGCCCTGAAGACAGCAGCATATATCTCTGCAGCGTTCGTGGACAGGGGAACGGAGAGCAGTTCTTCGGGCCA	CSVRGQGNGEQFF	16	8.752017066433279E-5	39	TCRBV29-01	TCRBV29	TCRBV29-01				01,02	TCRBD01-01*01	TCRBD01	TCRBD01-01	01				TCRBJ02-01*01	TCRBJ02	TCRBJ02-01	01				5	6	1	2	3	10	42	51	54	63	69	16	In	VDJ
AGCACCTTGGAGCTGGGGGACTCGGCCCTTTATCTTTGCGCCAGCAGCTTGGAGGGGAGGACAAACACTGAAGCTTTCTTTGGACAA	CASSLEGRTNTEAFF	18	9.84601919973744E-5	45	TCRBV05-01*01	TCRBV05	TCRBV05-01	01				TCRBD02-01*02	TCRBD02	TCRBD02-01	02				TCRBJ01-01*01	TCRBJ01	TCRBJ01-01	01				0	3	9	1	2	2	36	52	54	60	63	18	In	VDJ
ACCCTGCAGCCAGAAGACTCGGCCCTGTATCTCTGTGCCAGCAGCCAAGATGAGGGGACAGGCGACGCGCCCCAGCATTTTGGTGAT	CASSQDEGTGDAPQHF	32	1.7504034132866559E-4	48	TCRBV04-02*01	TCRBV04	TCRBV04-02	01				TCRBD01-01*01	TCRBD01	TCRBD01-01	01				TCRBJ01-05*01	TCRBJ01	TCRBJ01-05	01				0	6	0	4	4	9	33	50	54	62	68	32	In	VDJ
CTGATTCTGGAGTCCGCCAGCACCAACCAGACATCTATGTACCTCTGTGCCAGCAGTTTAGGGAAGAGAGTCTACACCTTCGGTTCG	CASSLGKRVYTF	7	3.8290074665645595E-5	36	TCRBV28-01*01	TCRBV28	TCRBV28-01	01								TCRBD01,TCRBD02	TCRBD01-01,TCRBD02-01		TCRBJ01-02*01	TCRBJ01	TCRBJ01-02	01				2	7	0	8	0	10	45	-1	60	64	71	7	In	VDJ
CAGCCAGAAGACTCAGCCCTGTATCTCTGCGCCAGCAGCCCCGGCTGGACAGGTACATCCGACTCCTACGAGCAGTACTTCGGGCCG	CASSPGWTGTSDSYEQYF	6	3.28200639991248E-5	54	TCRBV04-01*01	TCRBV04	TCRBV04-01	01				TCRBD01-01*01	TCRBD01	TCRBD01-01	01				TCRBJ02-07*01	TCRBJ02	TCRBJ02-07	01				4	9	1	4	6	0	27	40	46	53	62	6	In	VDJ
GATCCAGTCCACGGAGTCAGGGGACACAGCACTGTATTTCTGTGCCAGCAGCAAGAGGCGGGAGCGGGAGAGCAGTACTTCGGGCCG		4	2.1880042666083198E-5	41	TCRBV21-01*01	TCRBV21	TCRBV21-01	01				TCRBD02-01*02	TCRBD02	TCRBD02-01	02				TCRBJ02-07*01	TCRBJ02	TCRBJ02-07	01				3	0	6	3	8	7	40	54	62	-1	69	4	Out	VDJ
GTGAACGCCTTGGAGCTGGACGACTCGGCCCTGTATCTCTGTGCCAGCAGCTCGGTACGGGATTCCAATGAGCAGTTCTTCGGGCCA	CASSSVRDSNEQFF	10	5.4700106665208E-5	42	TCRBV05-04*01	TCRBV05	TCRBV05-04	01				TCRBD02-01*02	TCRBD02	TCRBD02-01	02				TCRBJ02-01*01	TCRBJ02	TCRBJ02-01	01				3	3	8	3	5	6	39	52	57	62	65	10	In	VDJ
CTCACTGTGACATCGGCCCAAAAGAACCCGACAGCTTTCTATCTCTGTGCCAGTAGTCCTACAAGTGAGACCCAGTACTTCGGGCCA	CASSPTSETQYF	19	1.0393020266389519E-4	36	TCRBV19-01*01	TCRBV19	TCRBV19-01	01								TCRBD01,TCRBD02	TCRBD01-01,TCRBD02-01		TCRBJ02-05*01	TCRBJ02	TCRBJ02-05	01				5	3	3	6	3	5	45	57	60	63	66	19	In	VDJ
AGCTCTCTGGAGCTGGGGGACTCAGCTTTGTATTTCTGTGCCAGCAGCGTAGAAGCGGGAGTGGCCTACGAGCAGTACTTCGGGCCG	CASSVEAGVAYEQYF	8	4.3760085332166396E-5	45	TCRBV09-01*01	TCRBV09	TCRBV09-01	01				TCRBD02-01*02	TCRBD02	TCRBD02-01	02				TCRBJ02-07*01	TCRBJ02	TCRBJ02-07	01				0	3	6	2	1	2	36	52	53	61	64	8	In	VDJ
AAGATCCAGCCCTCAGAACCCAGGGACTCAGCTGTGTACTTCTGTGCCAGCAGCCAGAACAGGTGGGAGACCCAGTACTTCGGGCCA	CASSQNRWETQYF	13	7.11101386647704E-5	39	TCRBV12-03/12-04*01	TCRBV12	TCRBV12-03/12-04	01				TCRBD01-01*01	TCRBD01	TCRBD01-01	01				TCRBJ02-05*01	TCRBJ02	TCRBJ02-05	01				6	3	3	4	5	5	42	53	58	63	66	13	In	VDJ
AAGATCCAGCCTGCAGAGCTTGGGGACTCGGCCGTGTATCTCTGTGCCAGCAGCCCCGACGGGAACACTGAAGCTTTCTTTGGACAA	CASSPDGNTEAFF	3	1.64100319995624E-5	39	TCRBV11-03*01	TCRBV11	TCRBV11-03	01								TCRBD01,TCRBD02	TCRBD01-01,TCRBD02-01		TCRBJ01-01*01	TCRBJ01	TCRBJ01-01	01				5	2	2	7	3	1	42	54	57	60	62	3	In	VDJ
AATGTGAGCACCTTGGAGCTGGGGGACTCGGCCCTTTATCTTTGCGCCAGCAGCTTGTCCCCAGTCTATGGCTACACCTTCGGTTCG	CASSLSPVYGYTF	14	7.658014933129119E-5	39	TCRBV05-01*01	TCRBV05	TCRBV05-01	01				TCRBD01-01*01	TCRBD01	TCRBD01-01	01				TCRBJ01-02*01	TCRBJ01	TCRBJ01-02	01				1	1	4	5	4	4	42	57	61	64	65	14	In	VDJ
CTGAAGATCCGGTCCACAAAGCTGGAGGACTCAGCCATGTACTTCTGTGCCAGCAGTTATTCGGATGATGGCTACACCTTCGGTTCG	CASSYSDDGYTF	10	5.4700106665208E-5	36	TCRBV02-01	TCRBV02	TCRBV02-01				01,03					TCRBD01,TCRBD02	TCRBD01-01,TCRBD02-01		TCRBJ01-02*01	TCRBJ01	TCRBJ01-02	01				5	2	1	8	5	6	45	57	62	65	67	10	In	VDJ
GTGACATCGGCCCAAAAGAACCCGACAGCTTTCTATCTCTGTGCCAGCACCAGCCTAGGACGCGACGGCGGCTACACCTTCGGTTCG	CASTSLGRDGGYTF	5	2.7350053332604E-5	42	TCRBV19-01*01	TCRBV19	TCRBV19-01	01								TCRBD01,TCRBD02	TCRBD01-01,TCRBD02-01		TCRBJ01-02*01	TCRBJ01	TCRBJ01-02	01				9	8	1	7	10	8	39	47	57	61	69	5	In	VDJ
NNNNNNNTGTCGGCTGCTCCCTCCCAAACATCTGTGTACTTCTGTGCCAGCAGTTACAGGGACACCGGGGAGCTGTTTTTTGGAGAA	CASSYRDTGELFF	26	1.422202773295408E-4	39	TCRBV06-02/06-03*01	TCRBV06	TCRBV06-02/06-03	01								TCRBD01,TCRBD02	TCRBD01-01,TCRBD02-01		TCRBJ02-02*01	TCRBJ02	TCRBJ02-02	01				2	0	5	3	0	3	42	-1	57	-1	61	26	In	VDJ
GAGTCCGCCAGCACCAACCAGACATCTATGTACCTCTGTGCCAGCAGTTTGGGGCAGGGTTTTCGAACTGAAGCTTTCTTTGGACAA	CASSLGQGFRTEAFF	10	5.4700106665208E-5	45	TCRBV28-01*01	TCRBV28	TCRBV28-01	01				TCRBD01-01*01	TCRBD01	TCRBD01-01	01				TCRBJ01-01*01	TCRBJ01	TCRBJ01-01	01				3	7	4	3	4	5	36	50	54	59	66	10	In	VDJ
GCGTCTGCTGTACCCTCTCAGACATCTGTGTACTTCTGTGCCAGCAGTGAACGAGCGGGAGAGCTGGATACGCAGTATTTTGGCCCA	CASSERAGELDTQYF	11	6.01701173317288E-5	45	TCRBV06-04*01	TCRBV06	TCRBV06-04	01				TCRBD02-01*02	TCRBD02	TCRBD02-01	02				TCRBJ02-03*01	TCRBJ02	TCRBJ02-03	01				3	5	6	2	3	6	36	50	53	61	66	11	In	VDJ
NNNNNNNTGTCGGCTGCTCCCTCCCAGACATCTGTGTACTTCTGTGCCAGCAGGGGACAGGGAGGCACTGAAGCTTTCTTTGGACAA	CASRGQGGTEAFF	5	2.7350053332604E-5	39	TCRBV06-05*01	TCRBV06	TCRBV06-05	01				TCRBD01-01*01	TCRBD01	TCRBD01-01	01				TCRBJ01-01*01	TCRBJ01	TCRBJ01-01	01				6	3	0	3	0	4	42	-1	53	62	65	5	In	VDJ
TGGAGTCGCCCAGCCCCAACCAGACCTCTCTGTACTTCTGTGCCAGCGTCTATGGGGGCGCCCAATCAGCCCCAGCATTTTGGTGAT		16	8.752017066433279E-5	43	TCRBV27-01*01	TCRBV27	TCRBV27-01	01				TCRBD01-01*01	TCRBD01	TCRBD01-01	01				TCRBJ01-05*01	TCRBJ01	TCRBJ01-05	01				8	3	6	0	6	3	38	47	53	59	62	16	Out	VDJ
CAGCCCTCAGAACCCAGGGACTCAGCTGTGTACTTCTGTGCCAGCAGTTTAGGGTCAGGAGGGGCCTACGAGCAGTACTTCGGGCCG	CASSLGSGGAYEQYF	10	5.4700106665208E-5	45	TCRBV12	TCRBV12				TCRBV12-03/12-04,TCRBV12-04		TCRBD02-01*02	TCRBD02	TCRBD02-01	02				TCRBJ02-07*01	TCRBJ02	TCRBJ02-07	01				1	1	10	0	5	2	36	52	57	63	64	10	In	VDJ
TCCTGGAGTCGCCCAGCCCCAACCAGACCTCTCTGTACTTCTGTGCCAGCAGACGACAGGGGGCTCAACGAGCAGTACTTCGGGCCG		9	4.92300959986872E-5	40	TCRBV27-01*01	TCRBV27	TCRBV27-01	01				TCRBD01-01*01	TCRBD01	TCRBD01-01	01				TCRBJ02-07*01	TCRBJ02	TCRBJ02-07	01				6	3	2	0	2	5	41	52	54	64	67	9	Out	VDJ
ACGTTGGCGTCTGCTGTACCCTCTCAGACATCTGTGTACTTCTGTGCCAGCAGTGCGGGAGGGTACAATGAGCAGTTCTTCGGGCCA	CASSAGGYNEQFF	12	6.56401279982496E-5	39	TCRBV06-04*01	TCRBV06	TCRBV06-04	01				TCRBD02-01*02	TCRBD02	TCRBD02-01	02				TCRBJ02-01*01	TCRBJ02	TCRBJ02-01	01				4	0	8	0	0	4	42	-1	55	-1	63	12	In	VDJ
GTGAGCACCTTGGAGCTGGGGGACTCGGCCCTTTATCTTTGCGCCAGCAGCCCGGACCGGCCGAACACTGAAGCTTTCTTTGGACAA	CASSPDRPNTEAFF	8	4.3760085332166396E-5	42	TCRBV05-01*01	TCRBV05	TCRBV05-01	01								TCRBD01,TCRBD02	TCRBD01-01,TCRBD02-01		TCRBJ01-01*01	TCRBJ01	TCRBJ01-01	01				4	5	1	7	2	1	39	51	53	57	62	8	In	VDJ
NTGTCGGCTGCTCCCTCCCAGACATCTGTGTACTTCTGTGCCAGCAGCTATAGGGGACACCCGAACACTGAAGCTTTCTTTGGACAA	CASSYRGHPNTEAFF	20	1.09400213330416E-4	45	TCRBV06-05*01	TCRBV06	TCRBV06-05	01				TCRBD01-01*01	TCRBD01	TCRBD01-01	01				TCRBJ01-01*01	TCRBJ01	TCRBJ01-01	01				6	3	0	6	6	1	36	47	53	59	62	20	In	VDJ
AATTCCCTGGAGCTTGGTGACTCTGCTGTGTATTTCTGTGCCAGCAGCCAATTACCTGGTACTGGCTATGGCTACACCTTCGGTTCG	CASSQLPGTGYGYTF	7	3.8290074665645595E-5	45	TCRBV03-01/03-02*01	TCRBV03	TCRBV03-01/03-02	01				TCRBD02-01	TCRBD02	TCRBD02-01				01,02	TCRBJ01-02*01	TCRBJ01	TCRBJ01-02	01				2	2	3	10	9	4	36	51	60	63	65	7	In	VDJ
GTGAACGCCTTGTTGCTGGGGGACTCGGCCCTCTATCTCTGTGCCAGCAGCTTTTTCAGGGGCGTATATGGCTACACCTTCGGTTCG	CASSFFRGVYGYTF	6	3.28200639991248E-5	42	TCRBV05-06*01	TCRBV05	TCRBV05-06	01				TCRBD01-01*01	TCRBD01	TCRBD01-01	01				TCRBJ01-02*01	TCRBJ01	TCRBJ01-02	01				2	4	4	2	3	5	39	53	56	62	66	6	In	VDJ
AATTCCCTGGAGCTTGGTGACTCTGCTGTGTATTTCTGTGCCAGCAGCCCACCTTCGACAGGGGTTGGCGGCTACACCTTCGGTTCG	CASSPPSTGVGGYTF	8	4.3760085332166396E-5	45	TCRBV03-01/03-02*01	TCRBV03	TCRBV03-01/03-02	01				TCRBD01-01*01	TCRBD01	TCRBD01-01	01				TCRBJ01-02*01	TCRBJ01	TCRBJ01-02	01				4	5	2	2	7	8	36	49	56	64	69	8	In	VDJ
GTGAACGCCTTGTTGCTGGGGGACTCGGCCCTCTATCTCTGTGCCAGCAGCTTGGCGTATATGGTATGCGAGCAGTTCTTCGGGCCA	CASSLAYMVCEQFF	24	1.312802559964992E-4	42	TCRBV05-06*01	TCRBV05	TCRBV05-06	01								TCRBD01,TCRBD02	TCRBD01-01,TCRBD02-01		TCRBJ02-01*01	TCRBJ02	TCRBJ02-01	01				0	5	0	10	7	10	39	55	62	64	69	24	In	VDJ
AAGCTGGAGGACTCAGCCATGTACTTCTGTGCCAGCAGTGCCCATTCCCTCTAGCGGGAGGTCTCCTACGAGCAGTACTTCGGGCCG	CASSAHSL*REVSYEQYF	6	3.28200639991248E-5	54	TCRBV02-01	TCRBV02	TCRBV02-01				01,03	TCRBD02-01*02	TCRBD02	TCRBD02-01	02				TCRBJ02-07*01	TCRBJ02	TCRBJ02-07	01				4	1	4	1	10	0	27	40	50	61	62	6	Stop	VDJ
NTGAAGATCCAGCCCTCAGAACCCAGGGACTCAGCTGTGTACTTCTGTGCCAGCAGGGACGCCAACAATGAGCAGTTCTTCGGGCCA	CASRDANNEQFF	7	3.8290074665645595E-5	36	TCRBV12-03/12-04*01	TCRBV12	TCRBV12-03/12-04	01								TCRBD01,TCRBD02	TCRBD01-01,TCRBD02-01		TCRBJ02-01*01	TCRBJ02	TCRBJ02-01	01				6	4	1	7	0	5	45	-1	56	60	64	7	In	VDJ
ATCCAGCGCACAGAGCAGGGGGACTCGGCCATGTATCTCTGTGCCAGCAGGATGACAGACCTGAACACTGAAGCTTTCTTTGGACAA	CASRMTDLNTEAFF	25	1.3675026666302E-4	42	TCRBV07-09*01	TCRBV07	TCRBV07-09	01				TCRBD01-01*01	TCRBD01	TCRBD01-01	01				TCRBJ01-01*01	TCRBJ01	TCRBJ01-01	01				6	3	2	5	3	0	39	50	53	58	61	25	In	VDJ
ACAGTGACCAGTGCCCATCCTGAAGACAGCAGCTTCTACATCTGCAGTGCTGGGGGCAAGGGGAATCAGCCCCAGCATTTTGGTGAT	CSAGGKGNQPQHF	14	7.658014933129119E-5	39	TCRBV20	TCRBV20				TCRBV20-01,TCRBV20-or09_02		TCRBD01-01*01	TCRBD01	TCRBD01-01	01				TCRBJ01-05*01	TCRBJ01	TCRBJ01-05	01				5	6	6	0	0	4	42	-1	51	57	63	14	In	VDJ
GCCCTGCAGCCAGAAGACTCAGCCCTGTATCTCTGCGCCAGCAGCCCAACACAGGCCGCCCTCACCTACGAGCAGTACTTCGGGCCG	CASSPTQAALTYEQYF	6	3.28200639991248E-5	48	TCRBV04-01*01	TCRBV04	TCRBV04-01	01				TCRBD01-01*01	TCRBD01	TCRBD01-01	01				TCRBJ02-07*01	TCRBJ02	TCRBJ02-07	01				4	9	3	4	4	2	33	46	50	55	64	6	In	VDJ
ATTCTGGAGTCCGCCAGCACCAACCAGACATCTATGTACCTCTGTGCCAGCAGTTCGGGACAGTTATACGAGCAGTACTTCGGGCCG	CASSSGQLYEQYF	11	6.01701173317288E-5	39	TCRBV28-01*01	TCRBV28	TCRBV28-01	01				TCRBD01-01*01	TCRBD01	TCRBD01-01	01				TCRBJ02-07*01	TCRBJ02	TCRBJ02-07	01				4	3	0	5	1	4	42	55	56	63	66	11	In	VDJ
CAGCCTGCAGAGCTTGGGGACTCGGCCGTGTATCTCTGTGCCAGCAGCCTTAACAGAGGGCGGGGAGAAAAACTGTTTTTTGGCAGT	CASSLNRGRGEKLFF	3	1.64100319995624E-5	45	TCRBV11-03*01	TCRBV11	TCRBV11-03	01				TCRBD02-01*01	TCRBD02	TCRBD02-01	01				TCRBJ01-04*01	TCRBJ01	TCRBJ01-04	01				5	1	7	3	11	8	36	48	59	65	66	3	In	VDJ
CTGAAGATCCAGCGCACAGAGCAGGGGGACTCGGCCATGTATCTCTGTGCCAGCAGCTCTTATTCGGCCGAGCAGTACTTCGGGCCG	CASSSYSAEQYF	49	2.680305226595192E-4	36	TCRBV07-09*01	TCRBV07	TCRBV07-09	01								TCRBD01,TCRBD02	TCRBD01-01,TCRBD02-01		TCRBJ02-07*01	TCRBJ02	TCRBJ02-07	01				4	0	9	0	7	6	45	58	65	-1	68	49	In	VDJ
CTTCACCTACACGCCCTGCAGCCAGAAGACTCAGCCCTGTATCTCTGCGCCAGCAGCCAAGGGACCTACGAGCAGTACTTCGGGCCG	CASSQGTYEQYF	8	4.3760085332166396E-5	36	TCRBV04-01*01	TCRBV04	TCRBV04-01	01								TCRBD01,TCRBD02	TCRBD01-01,TCRBD02-01		TCRBJ02-07*01	TCRBJ02	TCRBJ02-07	01				1	0	1	8	0	2	45	-1	61	-1	64	8	In	VDJ
GGTCCACAAAGCTGGAGGACTCAGCCATGTACTTCTGTGCCAGCAGGTTCTAGCGCTCGATCCTACAATGAGCAGTTCTTCGGGCCA		22	1.203402346634576E-4	46	TCRBV02-01	TCRBV02	TCRBV02-01				01,03	TCRBD02-01	TCRBD02	TCRBD02-01				01,02	TCRBJ02-01*01	TCRBJ02	TCRBJ02-01	01				6	5	4	6	3	1	35	46	49	55	60	22	Out	VDJ
TCTAAGAAGCTCCTTCTCAGTGACTCTGGCTTCTATCTCTGTGCCTGGAGTGTACGAGGGGGCGCGTATGGCTACACCTTCGGTTCG	CAWSVRGGAYGYTF	9	4.92300959986872E-5	42	TCRBV30-01*01	TCRBV30	TCRBV30-01	01				TCRBD01-01*01	TCRBD01	TCRBD01-01	01				TCRBJ01-02*01	TCRBJ01	TCRBJ01-02	01				0	3	5	0	3	5	39	53	56	63	66	9	In	VDJ
ACAGTGACCAGTGCCCATCCTGAAGACAGCAGCTTCTACATCTGCAGTGCTAAGGGGCTCGGCATCTATGGCTACACCTTCGGTTCG	CSAKGLGIYGYTF	9	4.92300959986872E-5	39	TCRBV20	TCRBV20				TCRBV20-01,TCRBV20-or09_02		TCRBD01-01*01	TCRBD01	TCRBD01-01	01				TCRBJ01-02*01	TCRBJ01	TCRBJ01-02	01				4	8	5	2	0	4	42	-1	52	57	65	9	In	VDJ
CTACACGCCCTGCAGCCAGAAGACTCAGCCCTGTATCTCTGCGCCAGCAGCCAACCGCGGGAGGGCAACGAGCAGTACTTCGGGCCG	CASSQPREGNEQYF	20	1.09400213330416E-4	42	TCRBV04-01*01	TCRBV04	TCRBV04-01	01				TCRBD02-01*02	TCRBD02	TCRBD02-01	02				TCRBJ02-07*01	TCRBJ02	TCRBJ02-07	01				2	2	7	0	2	5	39	54	56	65	67	20	In	VDJ
CGCACAGAGCAGGAGGACTCGGCCGTGTATCTCTGTGCCAGCAGCTTCGGGGCGGGACAGACGACTGGAGAGCAGTACTTCGGGCCG	CASSFGAGQTTGEQYF	3	1.64100319995624E-5	48	TCRBV07-02	TCRBV07	TCRBV07-02				01,02	TCRBD01-01*01	TCRBD01	TCRBD01-01	01				TCRBJ02-07*01	TCRBJ02	TCRBJ02-07	01				3	9	0	5	6	7	33	47	53	60	69	3	In	VDJ
CTGACAGTGACCAGTGCCCATCCTGAAGACAGCAGCTTCTACATCTGCAGTGCCCACACAGGGGCAGGTGAGCAGTTCTTCGGGCCA	CSAHTGAGEQFF	10	5.4700106665208E-5	36	TCRBV20	TCRBV20				TCRBV20-01,TCRBV20-or09_02		TCRBD01-01*01	TCRBD01	TCRBD01-01	01				TCRBJ02-01*01	TCRBJ02	TCRBJ02-01	01				6	4	3	2	4	9	45	53	57	64	68	10	In	VDJ
TTGTTGCTGGGGGACTCGGCCCTGTATCTCTGTGCCAGCAGCCACCTACAGGGGAGGGCCGGCTACAATGAGCAGTTCTTCGGGCCA	CASSHLQGRAGYNEQFF	9	4.92300959986872E-5	51	TCRBV05-05*01	TCRBV05	TCRBV05-05	01								TCRBD01,TCRBD02	TCRBD01-01,TCRBD02-01		TCRBJ02-01*01	TCRBJ02	TCRBJ02-01	01				4	8	3	2	5	3	30	42	47	54	62	9	In	VDJ
ACGTTGGCGTCTGCTGTACCCTCTCAGACATCTGTGTACTTCTGTGCCAGCAGTGACCTGGCAAACAATGAGCAGTTCTTCGGGCCA	CASSDLANNEQFF	6	3.28200639991248E-5	39	TCRBV06-04*01	TCRBV06	TCRBV06-04	01				TCRBD01-01*01	TCRBD01	TCRBD01-01	01				TCRBJ02-01*01	TCRBJ02	TCRBJ02-01	01				2	2	9	0	2	5	42	57	59	62	64	6	In	VDJ
CGGTCCACAAAGCTGGAGGACTCAGCCATGTACTTCTGTGCCAGCAGTGAATTTGGGACAGGGGCATTTGAAGCTTTCTTTGGACAA	CASSEFGTGAFEAFF	18	9.84601919973744E-5	45	TCRBV02-01	TCRBV02	TCRBV02-01				01,03	TCRBD01-01*01	TCRBD01	TCRBD01-01	01				TCRBJ01-01*01	TCRBJ01	TCRBJ01-01	01				2	4	0	2	3	7	36	51	54	64	68	18	In	VDJ
GTGAACGCCTTGGAGCTGGACGACTCGGCCCTGTATCTCTGTGCCAGCAGCCGAGACAGGGCGGACACTGAAGCTTTCTTTGGACAA	CASSRDRADTEAFF	3	1.64100319995624E-5	42	TCRBV05-04*01	TCRBV05	TCRBV05-04	01				TCRBD01-01*01	TCRBD01	TCRBD01-01	01				TCRBJ01-01*01	TCRBJ01	TCRBJ01-01	01				4	3	2	3	3	3	39	51	54	61	64	3	In	VDJ
CAGGCTACGAAGCTTGAGGATTCAGCAGTGTATTTTTGTGCCAGCAGCCAATCAACAGGGATGAACACTGAAGCTTTCTTTGGACAA	CASSQSTGMNTEAFF	43	2.3521045866039438E-4	45	TCRBV16-01*01	TCRBV16	TCRBV16-01	01				TCRBD01-01*01	TCRBD01	TCRBD01-01	01				TCRBJ01-01*01	TCRBJ01	TCRBJ01-01	01				0	1	3	3	1	0	36	53	54	60	61	43	In	VDJ
CTCACTGTGACATCGGCCCAAAAGAACCCGACAGCTTTCTATCTCTGTGCCAGTAGTCCTCGAGGGTGGGAGCTGTACTTCGGGCCG	CASSPRGWELYF	2	1.0940021333041599E-5	36	TCRBV19-01*01	TCRBV19	TCRBV19-01	01				TCRBD02-01*02	TCRBD02	TCRBD02-01	02				TCRBJ02-07*01	TCRBJ02	TCRBJ02-07	01				5	2	9	2	10	12	45	57	67	72	74	2	In	VDJ
CACTCTCAAGATCCAGCCTGCAGAGCTTGGGGACTCGGCCGTGTATCTCTGTGCCAGCAGCTTAAACGCGAGCAGTACTTCGGGCCG		2	1.0940021333041599E-5	32	TCRBV11-03*01	TCRBV11	TCRBV11-03	01								TCRBD01,TCRBD02	TCRBD01-01,TCRBD02-01		TCRBJ02-07*01	TCRBJ02	TCRBJ02-07	01				2	1	3	7	1	6	49	64	65	67	68	2	Out	VDJ
CAGCCTGCAGAGCTTGGGGACTCGGCCATGTATCTCTGTGCCAGCAGCTTACTCAGGGGGAGCTCCTACGAGCAGTACTTCGGGCCG	CASSLLRGSSYEQYF	2	1.0940021333041599E-5	45	TCRBV11-01*01	TCRBV11	TCRBV11-01	01				TCRBD01-01*01	TCRBD01	TCRBD01-01	01				TCRBJ02-07*01	TCRBJ02	TCRBJ02-07	01				2	2	4	1	2	0	36	51	53	60	62	2	In	VDJ
TCCTTGGAGCTGGGGGACTCAGCCCTGTACTTCTGTGCCAGCAGCTTAGGCCTGGGCGGGAGTCCGCATGAGCAGTTCTTCGGGCCA	CASSLGLGGSPHEQFF	9	4.92300959986872E-5	48	TCRBV13-01*01	TCRBV13	TCRBV13-01	01				TCRBD02-01*02	TCRBD02	TCRBD02-01	02				TCRBJ02-01*01	TCRBJ02	TCRBJ02-01	01				0	5	7	2	5	8	33	50	55	62	67	9	In	VDJ
GGAGATCCAGTCCACGGAGTCAGGGGACACAGCACTGTATTTCTGTGCCAGCAGCAAAGTCAAAGGTACGAGCAGTACTTCGGGCCG		3	1.64100319995624E-5	38	TCRBV21-01*01	TCRBV21	TCRBV21-01	01								TCRBD01,TCRBD02	TCRBD01-01,TCRBD02-01		TCRBJ02-07*01	TCRBJ02	TCRBJ02-07	01				1	0	5	4	4	4	43	59	63	-1	66	3	Out	VDJ
AAGATCCAGCCCTCAGAACCCAGGGACTCAGCTGTGTACTTCTGTGCCAGCAGTTTATCCAAAGCCGGCGAGCAGTTCTTCGGGCCA	CASSLSKAGEQFF	5	2.7350053332604E-5	39	TCRBV12-03/12-04*01	TCRBV12	TCRBV12-03/12-04	01								TCRBD01,TCRBD02	TCRBD01-01,TCRBD02-01		TCRBJ02-01*01	TCRBJ02	TCRBJ02-01	01				2	0	9	0	9	10	42	57	66	-1	69	5	In	VDJ
NNNNTGTCGGCTGCTCCCTCCCAGACATCTGTGTACTTCTGTGCCAGCAGTGAGGGCGGGAGAAGGGAGACCCAGTACTTCGGGCCA	CASSEGGRRETQYF	30	1.64100319995624E-4	42	TCRBV06-01*01	TCRBV06	TCRBV06-01	01				TCRBD02-01*02	TCRBD02	TCRBD02-01	02				TCRBJ02-05*01	TCRBJ02	TCRBJ02-05	01				3	4	7	2	2	5	39	53	55	62	66	30	In	VDJ
CCAGACATCTATGTACCTCTGTGCCAGCAGTTGACCTAAGAAGTTTAGGGCAGGGGGAAAGGTAATTCACCCCTCCACTTTGGGAAT		12	6.56401279982496E-5	62	TCRBV28-01*01	TCRBV28	TCRBV28-01	01				TCRBD01-01*01	TCRBD01	TCRBD01-01	01				TCRBJ01-06*01	TCRBJ01	TCRBJ01-06	01				4	5	4	1	18	6	19	32	50	57	62	12	Out	VDJ
CTGCAGCCAGAAGACTCAGCCCTGTATCTCTGCGCCAGCAGCCAGACCCCGGGACAGGGGGCGTCTTATGGCTACACCTTCGGTTCG	CASSQTPGQGASYGYTF	6	3.28200639991248E-5	51	TCRBV04-01*01	TCRBV04	TCRBV04-01	01				TCRBD01-01*01	TCRBD01	TCRBD01-01	01				TCRBJ01-02*01	TCRBJ01	TCRBJ01-02	01				3	4	0	0	6	5	30	44	50	62	66	6	In	VDJ
TCCGGTCCACAAAGCTGGAGGACTCAGCCATGTACTTCTGTGCCAGCAGTGAAGCGCAGGACAGGCTATGGCTACACCTTCGGTTCG		4	2.1880042666083198E-5	43	TCRBV02-01	TCRBV02	TCRBV02-01				01,03	TCRBD01-01*01	TCRBD01	TCRBD01-01	01				TCRBJ01-02*01	TCRBJ01	TCRBJ01-02	01				0	0	1	4	3	4	38	55	58	-1	65	4	Out	VDJ
GAGCTGAATGTGAACGCCTTGGAGCTGGAGGACTCGGCCCTGTATCTCTGTGCCAGCAGCTTGGCCTATGGCTACACCTTCGGTTCG	CASSLAYGYTF	4	2.1880042666083198E-5	33	TCRBV05-08*01	TCRBV05	TCRBV05-08	01											TCRBJ01-02*01	TCRBJ01	TCRBJ01-02	01				0	1	0	0	0	4	48	-1	-1	64	65	4	In	VJ
AATGTGAACGCCTTGTTGCTGGGGGACTCGGCCCTCTATCTCTGTGCCAGCAGCGTTCAGGGTGACTATGGCTACACCTTCGGTTCG	CASSVQGDYGYTF	2	1.0940021333041599E-5	39	TCRBV05-06*01	TCRBV05	TCRBV05-06	01				TCRBD01-01*01	TCRBD01	TCRBD01-01	01				TCRBJ01-02*01	TCRBJ01	TCRBJ01-02	01				4	2	4	3	3	3	42	54	57	62	64	2	In	VDJ
AAGATCCAGCGCACAGAGCAGGAGGACTCGGCCGTGTATCTCTGTGCCAGCAGCCTTGGGGGAGGGTACGAGCAGTACTTCGGGCCG	CASSLGGGYEQYF	4	2.1880042666083198E-5	39	TCRBV07	TCRBV07				TCRBV07-02,TCRBV07-08		TCRBD02-01*02	TCRBD02	TCRBD02-01	02				TCRBJ02-07*01	TCRBJ02	TCRBJ02-07	01				5	0	9	0	5	4	42	54	59	-1	66	4	In	VDJ
AGCACCTTGGAGCTGGGGGACTCGGCCCTTTATCTTTGCGCCAGCAGCCCGGAGGGAGGGAGCGGAAACACCATATATTTTGGAGAG	CASSPEGGSGNTIYF	6	3.28200639991248E-5	45	TCRBV05-01*01	TCRBV05	TCRBV05-01	01				TCRBD02-01*02	TCRBD02	TCRBD02-01	02				TCRBJ01-03*01	TCRBJ01	TCRBJ01-03	01				4	3	9	0	5	4	36	48	53	60	63	6	In	VDJ
GTGAGCACCTTGGAGCTGGGGGACTCGGCCCTTTATCTTTGCGCCAGCAGCTTGTCGACTAGTAGCAATGAGCAGTTCTTCGGGCCA	CASSLSTSSNEQFF	11	6.01701173317288E-5	42	TCRBV05-01*01	TCRBV05	TCRBV05-01	01				TCRBD02-01	TCRBD02	TCRBD02-01				01,02	TCRBJ02-01*01	TCRBJ02	TCRBJ02-01	01				1	3	2	8	2	6	39	54	56	62	65	11	In	VDJ
CCTGAAGACAGCAGCTTCTACATCTGCAGTGCTAGAGTCCCACCACCGGGACTTATGAGCTCCTACAATGAGCAGTTCTTCGGGCCA	CSARVPPPGLMSSYNEQFF	10	5.4700106665208E-5	57	TCRBV20	TCRBV20				TCRBV20-01,TCRBV20-or09_02		TCRBD02-01	TCRBD02	TCRBD02-01				01,02	TCRBJ02-01*01	TCRBJ02	TCRBJ02-01	01				1	6	0	10	10	0	24	37	47	53	59	10	In	VDJ
AACGCCTTGTTGCTGGGGGACTCGGCCCTCTATCTCTGTGCCAGCAGCACCGGACAGGGGAACGCAGATACGCAGTATTTTGGCCCA	CASSTGQGNADTQYF	9	4.92300959986872E-5	45	TCRBV05-06*01	TCRBV05	TCRBV05-06	01				TCRBD01-01*01	TCRBD01	TCRBD01-01	01				TCRBJ02-03*01	TCRBJ02	TCRBJ02-03	01				4	4	1	2	3	4	36	48	51	60	64	9	In	VDJ
GGAGTCCGCTACCAGCTCCCAGACATCTGTGTACTTCTGTGCCATCAGGGGGACTAGCGGCGCACAGATACGCAGTATTTTGGCCCA		18	9.84601919973744E-5	44	TCRBV10-03*01	TCRBV10	TCRBV10-03	01				TCRBD02-01	TCRBD02	TCRBD02-01				01,02	TCRBJ02-03*01	TCRBJ02	TCRBJ02-03	01				6	1	0	5	1	1	37	48	49	60	61	18	Out	VDJ
TCCAGCCTGCAGAGCTTGGGGACTCGGCCGTGTATCTCTGTGCCAGCAGCACGACAGGGGAGTTGGACTGAAGCTTTCTTTGGACAA		10	5.4700106665208E-5	43	TCRBV11-03*01	TCRBV11	TCRBV11-03	01				TCRBD01-01*01	TCRBD01	TCRBD01-01	01				TCRBJ01-01*01	TCRBJ01	TCRBJ01-01	01				5	6	2	2	2	5	38	50	52	60	66	10	Out	VDJ
NNNNNNNNNNNNNTGTCGGCTGCTCCCTCCCAGACATCTGTGTACTTCTGTGCCAGCAGGTCCAACACTGAAGCTTTCTTTGGACAA	CASRSNTEAFF	13	7.11101386647704E-5	33	TCRBV06-05*01	TCRBV06	TCRBV06-05	01											TCRBJ01-01*01	TCRBJ01	TCRBJ01-01	01				6	4	0	0	0	2	48	-1	-1	59	63	13	In	VJ
GTGAACGCCTTGTTGCTGGGGGACTCGGCCCTGTATCTCTGTGCCAGCAGGTCCGGGACCGGTGTTCAGCCCCAGCATTTTGGTGAT	CASRSGTGVQPQHF	8	4.3760085332166396E-5	42	TCRBV05-05*01	TCRBV05	TCRBV05-05	01								TCRBD01,TCRBD02	TCRBD01-01,TCRBD02-01		TCRBJ01-05*01	TCRBJ01	TCRBJ01-05	01				5	6	0	7	4	6	39	50	54	59	65	8	In	VDJ
CAGCTGCTCCCTCTCAGACTTCTGTTTACTTCTGTGCCAGATCCTCGACAGGGACTAACTAGCAATCAGCCCCAGCATTTTGGTGAT		63	3.446106719908104E-4	49	TCRBV06-07*01	TCRBV06	TCRBV06-07	01								TCRBD01,TCRBD02	TCRBD01-01,TCRBD02-01		TCRBJ01-05*01	TCRBJ01	TCRBJ01-05	01				9	6	2	3	6	0	32	40	46	53	59	63	Out	VDJ
TCCCTGGAGCTTGGTGACTCTGCTGTGTATTTCTGTGCCAGCAGCCATTTACAGGGTAATGTGCCCTACGAGCAGTACTTCGGGCCG	CASSHLQGNVPYEQYF	15	8.2050159997812E-5	48	TCRBV03-01/03-02*01	TCRBV03	TCRBV03-01/03-02	01				TCRBD01-01*01	TCRBD01	TCRBD01-01	01				TCRBJ02-07*01	TCRBJ02	TCRBJ02-07	01				3	8	3	3	3	2	33	47	50	56	64	15	In	VDJ
TCGGCCCAAAAGAACCCGACAGCTTTCTATCTCTGTGCCAGTAGTTCCCCCGCGAGGGTTGGGGCCAACGTCCTGACTTTCGGGGCC	CASSSPARVGANVLTF	4	2.1880042666083198E-5	48	TCRBV19-01*01	TCRBV19	TCRBV19-01	01				TCRBD02-01*02	TCRBD02	TCRBD02-01	02				TCRBJ02-06*01	TCRBJ02	TCRBJ02-06	01				5	1	11	0	8	3	33	45	53	58	59	4	In	VDJ
GCTCACCAGGCCTGGGGGACGCAGCCATGTACCTGTGTGCCACCAGCAGAGATCGGGAGAGGCACAGATACGCAGTATTTTGGCCCA		9	4.92300959986872E-5	46	TCRBV15-01*02	TCRBV15	TCRBV15-01	02				TCRBD02-01*02	TCRBD02	TCRBD02-01	02				TCRBJ02-03*01	TCRBJ02	TCRBJ02-03	01				0	2	8	2	1	1	35	52	53	59	61	9	Out	VDJ
CAGCCAGAAGACTCGGCCCTGTATCTCTGTGCCAGCAGCCAAGTTAGTATACCGGTACAGTCAGGAGGTACCCTCCACTTTGGGAAT	CASSQVSIPVQSGGTLHF	7	3.8290074665645595E-5	54	TCRBV04-02*01	TCRBV04	TCRBV04-02	01				TCRBD02-01*02	TCRBD02	TCRBD02-01	02				TCRBJ01-06*01	TCRBJ01	TCRBJ01-06	01				1	2	10	1	20	14	27	43	63	68	70	7	In	VDJ
CTAGAGTCTGCCATCCCCAACCAGACAGCTCTTTACTTCTGTGCCACCAGTGGGCGGACAGTCACTTATGGCTACACCTTCGGTTCG	CATSGRTVTYGYTF	19	1.0393020266389519E-4	42	TCRBV24-01*01	TCRBV24	TCRBV24-01	01				TCRBD01-01*01	TCRBD01	TCRBD01-01	01				TCRBJ01-02*01	TCRBJ01	TCRBJ01-02	01				5	5	1	5	3	5	39	52	55	61	66	19	In	VDJ
ACATCAATTCCCTGGAGCTTGGTGACTCTGCTGTGTATTTCTGTGCCAGCAGCCGAGGGCTGTGGGTACGAGCAGTACTTCGGGCCG		14	7.658014933129119E-5	40	TCRBV03-01/03-02*01	TCRBV03	TCRBV03-01/03-02	01				TCRBD02-01*02	TCRBD02	TCRBD02-01	02				TCRBJ02-07*01	TCRBJ02	TCRBJ02-07	01				4	7	11	0	0	4	41	-1	54	59	66	14	Out	VDJ
NNNNCTCTGAAGATCCGGTCCACAAAGCTGGAGGACTCAGCCATGTACTTCTGTGCTACCGGGGGCAACGTCCTGACTTTCGGGGCC	CATGGNVLTF	7	3.8290074665645595E-5	30	TCRBV02-01	TCRBV02	TCRBV02-01				01,03	TCRBD02-01*01	TCRBD02	TCRBD02-01	01				TCRBJ02-06*01	TCRBJ02	TCRBJ02-06	01				12	0	8	2	3	9	51	56	59	-1	65	7	In	VDJ
NTGTCGGCTGCTCCCTCCCAGACATCTGTGTACTTCTGTGCCAGCAGTAGAGGGGTTGTAGGTGGCAATGAGCAGTTCTTCGGGCCA	CASSRGVVGGNEQFF	12	6.56401279982496E-5	45	TCRBV06-05*01	TCRBV06	TCRBV06-05	01								TCRBD01,TCRBD02	TCRBD01-01,TCRBD02-01		TCRBJ02-01*01	TCRBJ02	TCRBJ02-01	01				5	10	5	2	2	6	36	48	50	55	65	12	In	VDJ
CTCAAGATCCAGCCTGCAGAGCTTGAGGACTCGGCCGTGTATCTCTGTGCCAGCAGCTTAACTGGAAATGAGCAGTTCTTCGGGCCA	CASSLTGNEQFF	12	6.56401279982496E-5	36	TCRBV11	TCRBV11				TCRBV11-02,TCRBV11-03						TCRBD01,TCRBD02	TCRBD01-01,TCRBD02-01		TCRBJ02-01*01	TCRBJ02	TCRBJ02-01	01				2	0	1	8	3	7	45	60	63	-1	66	12	In	VDJ
GTGAACGCCTTGTTGCTGGGGGACTCGGCCCTCTATCTCTGTGCCAGCAGCTTTTACAGGGGAACAGATACGCAGTATTTTGGCCCA	CASSFYRGTDTQYF	5	2.7350053332604E-5	42	TCRBV05-06*01	TCRBV05	TCRBV05-06	01				TCRBD01-01*01	TCRBD01	TCRBD01-01	01				TCRBJ02-03*01	TCRBJ02	TCRBJ02-03	01				2	1	3	2	2	3	39	53	55	62	63	5	In	VDJ
CGGTCCACAAAGCTGGAGGACTCAGCCATGTACTTCTGTGCCAGCACCGTCGGACTCGGAAACACCGGGGAGCTGTTTTTTGGAGAA	CASTVGLGNTGELFF	7	3.8290074665645595E-5	45	TCRBV02-01	TCRBV02	TCRBV02-01				01,03	TCRBD02-01	TCRBD02	TCRBD02-01				01,02	TCRBJ02-02*01	TCRBJ02	TCRBJ02-02	01				7	4	1	10	5	2	36	46	51	56	60	7	In	VDJ
TGTCGGCTGCTCCCTCCCAGACATCTGTGTACTTCTGTGCCAGCAGTTACGTGGCGGGCCTCCGACTATGGCTACACCTTCGGTTCG		3	1.64100319995624E-5	46	TCRBV06-05*01	TCRBV06	TCRBV06-05	01				TCRBD02-01	TCRBD02	TCRBD02-01				01,02	TCRBJ01-02*01	TCRBJ01	TCRBJ01-02	01				2	6	7	4	3	3	35	50	53	58	64	3	Out	VDJ
ATCCAGCCTGCAGAGCTTGGGGACTCGGCCGTGTATCTCTGTGCCAGCAGCTTCCCGGACAGGGTCTACGAGCAGTACTTCGGGCCG	CASSFPDRVYEQYF	11	6.01701173317288E-5	42	TCRBV11-03*01	TCRBV11	TCRBV11-03	01				TCRBD01-01*01	TCRBD01	TCRBD01-01	01				TCRBJ02-07*01	TCRBJ02	TCRBJ02-07	01				3	1	1	3	3	3	39	53	56	64	65	11	In	VDJ
AGAACCCGACAGCTTTCTATCTCTGTGCCAGTAGTACCTCCGGGACTAGCGGGAGGGCCTAGGGTGGACGAGCAGTACTTCGGGCCG		9	4.92300959986872E-5	58	TCRBV19-01*01	TCRBV19	TCRBV19-01	01				TCRBD02-01*02	TCRBD02	TCRBD02-01	02				TCRBJ02-07*01	TCRBJ02	TCRBJ02-07	01				4	10	0	0	5	5	23	36	41	57	67	9	Out	VDJ
ATCCGGTCCACAAAGCTGGAGGACTCAGCCATGTACTTCTGTGCCAGCAGTGTGTAGGGCAGGGTAGACGAGCAGTACTTCGGGCCG	CASSV*GRVDEQYF	3	1.64100319995624E-5	42	TCRBV02-01	TCRBV02	TCRBV02-01				01,03	TCRBD01-01*01	TCRBD01	TCRBD01-01	01				TCRBJ02-07*01	TCRBJ02	TCRBJ02-07	01				4	3	4	3	7	5	39	52	59	64	67	3	Stop	VDJ
GCTGAATGTGAACGCCTTGGAGCTGGACGACTCGGCCCTGTATCTCTGTGCCAGCAGCTGCGTGACTAGCGGGAGGACTTCGGGCCG		22	1.203402346634576E-4	35	TCRBV05-04*01	TCRBV05	TCRBV05-04	01				TCRBD02-01*02	TCRBD02	TCRBD02-01	02				TCRBJ02-07*01	TCRBJ02	TCRBJ02-07	01				3	0	2	1	4	14	46	59	63	-1	76	22	Out	VDJ
TGACCAGTGCCCATCCTGAAGACAGCAGCTTCTACATCTGCAGTGCTTAAAAGGTGCGGGAGGGAGGAGACCCAGTACTTCGGGCCA		22	1.203402346634576E-4	43	TCRBV20	TCRBV20				TCRBV20-01,TCRBV20-or09_02		TCRBD02-01*02	TCRBD02	TCRBD02-01	02				TCRBJ02-05*01	TCRBJ02	TCRBJ02-05	01				5	2	7	0	8	5	38	47	55	64	66	22	Out	VDJ
GCCCATCCTGAAGACAGCAGCTTCTACATCTGCAGTGCTAGAGATGGGGAAACCGGGGGGGACACCGGGGAGCTGTTTTTTGGAGAA	CSARDGETGGDTGELFF	15	8.2050159997812E-5	51	TCRBV20	TCRBV20				TCRBV20-01,TCRBV20-or09_02		TCRBD02-01*01	TCRBD02	TCRBD02-01	01				TCRBJ02-02*01	TCRBJ02	TCRBJ02-02	01				0	0	8	0	9	3	30	44	53	-1	61	15	In	VDJ
ACTCTGAAGATCCAGCGCACAGAGCAGGAGGACTCGGCCGTGTATCTCTGTGCCAGCAGCTTATTTTACGAGCAGTACTTCGGGCCG	CASSLFYEQYF	8	4.3760085332166396E-5	33	TCRBV07	TCRBV07				TCRBV07-02,TCRBV07-08									TCRBJ02-07*01	TCRBJ02	TCRBJ02-07	01				2	3	0	0	0	4	48	-1	-1	63	66	8	In	VJ
CTGGAGTCCGCCAGCACCAACCAGACATCTATGTACCTCTGTGCCAGCAGCCCGGGCCTCTCTGGAAACACCATATATTTTGGAGAG	CASSPGLSGNTIYF	9	4.92300959986872E-5	42	TCRBV28-01*01	TCRBV28	TCRBV28-01	01								TCRBD01,TCRBD02	TCRBD01-01,TCRBD02-01		TCRBJ01-03*01	TCRBJ01	TCRBJ01-03	01				6	2	8	0	3	0	39	50	53	57	59	9	In	VDJ
TCTAAGAAGCTCCTTCTCAGTGACTCTGGCTTCTATCTCTGTGCCTGGACCCCCCTCGGCGGGCAGCCTGAAGCTTTCTTTGGACAA	CAWTPLGGQPEAFF	3	1.64100319995624E-5	42	TCRBV30-01*01	TCRBV30	TCRBV30-01	01				TCRBD02-01	TCRBD02	TCRBD02-01				01,02	TCRBJ01-01*01	TCRBJ01	TCRBJ01-01	01				4	4	7	4	9	6	39	49	58	63	67	3	In	VDJ
ATCCAGCCCTCAGAACCCAGGGACTCAGCTGTGTACTTCTGTGCCAGCAGTTTCTCGGGGGGCAGGTCTGGACTGTTTTTTGGCAGT	CASSFSGGRSGLFF	11	6.01701173317288E-5	42	TCRBV12	TCRBV12				TCRBV12-03/12-04,TCRBV12-04		TCRBD02-01*01	TCRBD02	TCRBD02-01	01				TCRBJ01-04*01	TCRBJ01	TCRBJ01-04	01				3	9	8	1	2	13	39	53	55	62	71	11	In	VDJ
TCTAAGAAGCTCCTTCTCAGTGACTCTGGCTTCTATCTCTGTGCCTGGAGCCCCGGGACAGGGCGTGAAAAACTGTTTTTTGGCAGT	CAWSPGTGREKLFF	7	3.8290074665645595E-5	42	TCRBV30-01*01	TCRBV30	TCRBV30-01	01				TCRBD01-01*01	TCRBD01	TCRBD01-01	01				TCRBJ01-04*01	TCRBJ01	TCRBJ01-04	01				3	2	0	3	4	7	39	50	54	63	65	7	In	VDJ
GCCTTGGAGCTGGAGGACTCGGCCCTGTATCTCTGTGCCAGCATCCGGGGCCCAGGTTCCTATAATTCACCCCTCCACTTTGGGAAT	CASIRGPGSYNSPLHF	10	5.4700106665208E-5	48	TCRBV05-08*01	TCRBV05	TCRBV05-08	01								TCRBD01,TCRBD02	TCRBD01-01,TCRBD02-01		TCRBJ01-06*01	TCRBJ01	TCRBJ01-06	01				6	6	7	0	3	1	33	43	46	51	57	10	In	VDJ
CTGGAGTCGCCCAGCCCCAACCAGACCTCTCTGTACTTCTGTGCCAGCAGTGGAGGACAGGGACAATCACCCCTCCACTTTGGGAAT	CASSGGQGQSPLHF	7	3.8290074665645595E-5	42	TCRBV27-01*01	TCRBV27	TCRBV27-01	01				TCRBD01-01*01	TCRBD01	TCRBD01-01	01				TCRBJ01-06*01	TCRBJ01	TCRBJ01-06	01				5	4	1	3	3	10	39	51	54	62	66	7	In	VDJ
GTTCTAAGAAGCTCCTTCTCAGTGACTCTGGCTTCTATCTCTGTGCCTGGAGTCTGTGGGGCGGACTATGGCTACACCTTCGGTTCG		11	6.01701173317288E-5	40	TCRBV30-01*01	TCRBV30	TCRBV30-01	01				TCRBD01-01*01	TCRBD01	TCRBD01-01	01				TCRBJ01-02*01	TCRBJ01	TCRBJ01-02	01				2	2	7	0	4	3	41	53	57	62	64	11	Out	VDJ
GTGACATCGGCCCAAAAGAACCCGACAGCTTTCTATCTCTGTGCCAGTAGTACCGGACAGGAAAGGGATGGCTACACCTTCGGTTCG	CASSTGQERDGYTF	9	4.92300959986872E-5	42	TCRBV19-01*01	TCRBV19	TCRBV19-01	01				TCRBD01-01*01	TCRBD01	TCRBD01-01	01				TCRBJ01-02*01	TCRBJ01	TCRBJ01-02	01				4	6	1	4	2	6	39	52	54	61	67	9	In	VDJ
TCCGCCAGCACCAACCAGACATCTATGTACCTCTGTGCCAGCAGTTCCTCCTGGGCACCTAACTCCTACGAGCAGTACTTCGGGCCG	CASSSSWAPNSYEQYF	4	2.1880042666083198E-5	48	TCRBV28-01*01	TCRBV28	TCRBV28-01	01				TCRBD01-01*01	TCRBD01	TCRBD01-01	01				TCRBJ02-07*01	TCRBJ02	TCRBJ02-07	01				4	6	8	0	6	0	33	46	52	56	62	4	In	VDJ
CTGACAGTGACCAGTGCCCATCCTGAAGACAGCAGCTTCTACATCTGCAGTGCTAGTCGGGGGGCCGGGGAGCTGTTTTTTGGAGAA	CSASRGAGELFF	11	6.01701173317288E-5	36	TCRBV20-01*04	TCRBV20	TCRBV20-01	04				TCRBD02-01*01	TCRBD02	TCRBD02-01	01				TCRBJ02-02*01	TCRBJ02	TCRBJ02-02	01				2	0	8	1	0	6	45	-1	57	-1	64	11	In	VDJ
ATCCAGCCTGCAGAGCTTGGGGACTCGGCCGTGTATCTCTGTGCCAGCAGCTTCTCAGGGGGCGTCTATGGCTACACCTTCGGTTCG	CASSFSGGVYGYTF	6	3.28200639991248E-5	42	TCRBV11-03*01	TCRBV11	TCRBV11-03	01				TCRBD01-01*01	TCRBD01	TCRBD01-01	01				TCRBJ01-02*01	TCRBJ01	TCRBJ01-02	01				3	2	4	0	2	4	39	53	55	63	65	6	In	VDJ
ATCCGGTCCACAAAGCTGGAGGACTCAGCCATGTACTTCTGTGCCAGCAGTAGGGAGGGACAGGGGAATGGCTACACCTTCGGTTCG	CASSREGQGNGYTF	4	2.1880042666083198E-5	42	TCRBV02-01	TCRBV02	TCRBV02-01				01,03	TCRBD01-01*01	TCRBD01	TCRBD01-01	01				TCRBJ01-02*01	TCRBJ01	TCRBJ01-02	01				5	1	0	2	5	6	39	51	56	66	67	4	In	VDJ
AACGCCTTGGAGCTGGAGGACTCGGCCCTGTATCTCTGTGCCAGCAGTCCGAGGAGCGGGATATACAATGAGCAGTTCTTCGGGCCA	CASSPRSGIYNEQFF	11	6.01701173317288E-5	45	TCRBV05-08*01	TCRBV05	TCRBV05-08	01				TCRBD02-01*02	TCRBD02	TCRBD02-01	02				TCRBJ02-01*01	TCRBJ02	TCRBJ02-01	01				5	2	6	3	7	4	36	47	54	61	63	11	In	VDJ
CGGTCCACAAAGCTGGAGGACTCAGCCATGTACTTCTGTGCCAGCAGTGAGGGAGCGGGAGAATACAATGAGCAGTTCTTCGGGCCA	CASSEGAGEYNEQFF	5	2.7350053332604E-5	45	TCRBV02-01	TCRBV02	TCRBV02-01				01,03	TCRBD02-01*02	TCRBD02	TCRBD02-01	02				TCRBJ02-01*01	TCRBJ02	TCRBJ02-01	01				3	2	6	2	3	4	36	50	53	61	63	5	In	VDJ
GCGTCTGCTGTACCCTCTCAGACATCTGTGTACTTCTGTGCCAGCAGTGGGACTAGCGGGAGCACAGATACGCAGTATTTTGGCCCA	CASSGTSGSTDTQYF	15	8.2050159997812E-5	45	TCRBV06-04*01	TCRBV06	TCRBV06-04	01				TCRBD02-01	TCRBD02	TCRBD02-01				01,02	TCRBJ02-03*01	TCRBJ02	TCRBJ02-03	01				4	0	1	4	0	0	36	-1	49	-1	60	15	In	VDJ
NTGAAGATCCAGCCCTCAGAACCCAGGGACTCAGCTGTGTACTTCTGTGCCAGCAGTTTAACGGGGGCTGAAGCTTTCTTTGGACAA	CASSLTGAEAFF	4	2.1880042666083198E-5	36	TCRBV12-03/12-04*01	TCRBV12	TCRBV12-03/12-04	01				TCRBD02-01*01	TCRBD02	TCRBD02-01	01				TCRBJ01-01*01	TCRBJ01	TCRBJ01-01	01				2	0	8	2	1	6	45	60	61	-1	67	4	In	VDJ
TCGCCCAGCCCCAACCAGACCTCTCTGTACTTCTGTGCCAGCAGTTTCTCCTCGGGACAGGGTTACACTGAAGCTTTCTTTGGACAA	CASSFSSGQGYTEAFF	31	1.695703306621448E-4	48	TCRBV27-01*01	TCRBV27	TCRBV27-01	01				TCRBD01-01*01	TCRBD01	TCRBD01-01	01				TCRBJ01-01*01	TCRBJ01	TCRBJ01-01	01				3	2	0	3	6	3	33	47	53	62	64	31	In	VDJ
CTTGACATCCGCTCACCAGGCCTGGGGGACGCAGCCATGTACCTGTGTGCCACCCAGACAGGGAACTCACCCCTCCACTTTGGGAAT	CATQTGNSPLHF	11	6.01701173317288E-5	36	TCRBV15-01*02	TCRBV15	TCRBV15-01	02				TCRBD01-01*01	TCRBD01	TCRBD01-01	01				TCRBJ01-06*01	TCRBJ01	TCRBJ01-06	01				8	3	2	3	2	10	45	54	56	63	66	11	In	VDJ
ATCCGCTCACCAGGCCTGGGGGACGCAGCCATGTACCTGTGTGCCACCAGCACGCGACAGGGAGTCTATGGCTACACCTTCGGTTCG	CATSTRQGVYGYTF	3	1.64100319995624E-5	42	TCRBV15-01*02	TCRBV15	TCRBV15-01	02				TCRBD01-01*01	TCRBD01	TCRBD01-01	01				TCRBJ01-02*01	TCRBJ01	TCRBJ01-02	01				4	3	2	3	3	4	39	52	55	62	65	3	In	VDJ
NNNNNNNTGTCGGCTGCTCCCTCCCAGACATCTGTGTACTTCTGTGCCAGCACCCTAGGACAGGGGAGCGGCTACACCTTCGGTTCG	CASTLGQGSGYTF	3	1.64100319995624E-5	39	TCRBV06-05*01	TCRBV06	TCRBV06-05	01				TCRBD01-01*01	TCRBD01	TCRBD01-01	01				TCRBJ01-02*01	TCRBJ01	TCRBJ01-02	01				7	3	1	2	5	8	42	52	57	66	69	3	In	VDJ
CTGGCAATCCTGTCCTCAGAACCGGGAGACACGGCACTGTATCTCTGCGCCAGCAGTTGACAGCTTTACGAGCAGTACTTCGGGCCG	CASS*QLYEQYF	9	4.92300959986872E-5	36	TCRBV23-01*01	TCRBV23	TCRBV23-01	01				TCRBD01-01*01	TCRBD01	TCRBD01-01	01				TCRBJ02-07*01	TCRBJ02	TCRBJ02-07	01				5	3	2	5	1	4	45	57	58	63	66	9	Stop	VDJ
CAGTCCACGGAGTCAGGGGACACAGCACTGTATTTCTGTGCCAGCAGCAAAGCGTCCTAACATCTCTACGAGCAGTACTTCGGGCCG	CASSKAS*HLYEQYF	13	7.11101386647704E-5	45	TCRBV21-01*01	TCRBV21	TCRBV21-01	01								TCRBD01,TCRBD02	TCRBD01-01,TCRBD02-01		TCRBJ02-07*01	TCRBJ02	TCRBJ02-07	01				0	3	3	6	6	3	36	53	59	62	65	13	Stop	VDJ
CTGAGTTCTAAGAAGCTCCTTCTCAGTGACTCTGGCTTCTATCTCTGTGCTCTCCAGGGAGGATCCTACGAGCAGTACTTCGGGCCG	CALQGGSYEQYF	7	3.8290074665645595E-5	36	TCRBV30-01	TCRBV30	TCRBV30-01				01,05	TCRBD02-01*02	TCRBD02	TCRBD02-01	02				TCRBJ02-07*01	TCRBJ02	TCRBJ02-07	01				9	1	9	1	6	1	45	50	56	62	63	7	In	VDJ
TCGGCCCAAAAGAACCCGACAGCTTTCTATCTCTGTGCCAGTAGTATATTTACAGGGGCTGGGGCCAACGTCCTGACTTTCGGGGCC	CASSIFTGAGANVLTF	4	2.1880042666083198E-5	48	TCRBV19-01*01	TCRBV19	TCRBV19-01	01				TCRBD01-01*01	TCRBD01	TCRBD01-01	01				TCRBJ02-06*01	TCRBJ02	TCRBJ02-06	01				2	0	3	2	3	2	33	48	51	-1	58	4	In	VDJ
ACATCGGCCCAAAAGAACCCGACAGCTTTCTATCTCTGTGCCAGTAGTTCTTCGTGGCGGTCCTACAATGAGCAGTTCTTCGGGCCA	CASSSSWRSYNEQFF	12	6.56401279982496E-5	45	TCRBV19-01*01	TCRBV19	TCRBV19-01	01				TCRBD02-01	TCRBD02	TCRBD02-01				01,02	TCRBJ02-01*01	TCRBJ02	TCRBJ02-01	01				5	0	7	5	8	1	36	48	56	-1	60	12	In	VDJ
NNNNNNNNNNTGTCGGCTGCTCCCTCCCAGACATCTGTGTACTTCTGTGCCAGCAGCTGGACCTACGGGGGCTACACCTTCGGTTCG	CASSWTYGGYTF	6	3.28200639991248E-5	36	TCRBV06-05*01	TCRBV06	TCRBV06-05	01								TCRBD01,TCRBD02	TCRBD01-01,TCRBD02-01		TCRBJ01-02*01	TCRBJ01	TCRBJ01-02	01				6	7	1	7	2	8	45	56	58	62	69	6	In	VDJ
ATCCTGGAGTCGCCCAGCCCCAACCAGACCTCTCTGTACTTCTGTGCCAGCAGTTTCCGGGGTGGGTACGAGCAGTACTTCGGGCCG	CASSFRGGYEQYF	15	8.2050159997812E-5	39	TCRBV27-01*01	TCRBV27	TCRBV27-01	01				TCRBD02-01*01	TCRBD02	TCRBD02-01	01				TCRBJ02-07*01	TCRBJ02	TCRBJ02-07	01				3	4	8	3	1	4	42	56	57	62	66	15	In	VDJ
ATCCAGCCTGCAGAGCTTGGGGACTCGGCCGTGTATCTCTGTGCCAGCAGCTTAGTTGACGGAAACTACGAGCAGTACTTCGGGCCG	CASSLVDGNYEQYF	2	1.0940021333041599E-5	42	TCRBV11-03*01	TCRBV11	TCRBV11-03	01								TCRBD01,TCRBD02	TCRBD01-01,TCRBD02-01		TCRBJ02-07*01	TCRBJ02	TCRBJ02-07	01				1	2	1	8	5	3	39	55	60	63	65	2	In	VDJ
CCTGCAGCCAGAAGACTCGGCCCTGTATCTCTGTGCCAGCAGCCAGATGACTAGCGGGAGTCTGGGGACGAGCAGTACTTCGGGCCG		10	5.4700106665208E-5	50	TCRBV04-02*01	TCRBV04	TCRBV04-02	01				TCRBD02-01*02	TCRBD02	TCRBD02-01	02				TCRBJ02-07*01	TCRBJ02	TCRBJ02-07	01				3	7	2	2	3	5	31	45	48	60	67	10	Out	VDJ
NNNNNNTGTCGGCTGCTCCCTCCCAAACATCTGTGTACTTCTGTGCCAGCAGTTCAACAGGGGGGGAATGAGCAGTTCTTCGGGCCA		30	1.64100319995624E-4	40	TCRBV06-02/06-03*01	TCRBV06	TCRBV06-02/06-03	01				TCRBD01-01*01	TCRBD01	TCRBD01-01	01				TCRBJ02-01*01	TCRBJ02	TCRBJ02-01	01				4	2	3	1	2	7	41	54	56	64	66	30	Out	VDJ
ACAGAGCAGGAGGACTCGGCCGTGTATCTCTGTGCCAGCAGCCAGGGACTAGCGGGAGGCTACTACAATGAGCAGTTCTTCGGGCCA	CASSQGLAGGYYNEQFF	24	1.312802559964992E-4	51	TCRBV07-02	TCRBV07	TCRBV07-02				01,02	TCRBD02-01*02	TCRBD02	TCRBD02-01	02				TCRBJ02-01*01	TCRBJ02	TCRBJ02-01	01				5	3	0	1	2	3	30	42	44	59	62	24	In	VDJ
GAGATCCAGTCCACGGAGTCAGGGGACACAGCACTGTATTTCTGTGCCAGCAGCAAACGGGGGTAAGAGACCCAGTACTTCGGGCCA	CASSKRG*ETQYF	4	2.1880042666083198E-5	39	TCRBV21-01*01	TCRBV21	TCRBV21-01	01				TCRBD02-01*01	TCRBD02	TCRBD02-01	01				TCRBJ02-05*01	TCRBJ02	TCRBJ02-05	01				2	1	8	2	0	3	42	-1	57	63	64	4	Stop	VDJ
GAGCTGGGGGACTCGGCCCTGTATCTCTGTGCCAGAAGCTCCCCCCGACTAGCGGGAGTGAGGACCGGGGAGCTGTTTTTTGGAGAA	CARSSPRLAGVRTGELFF	20	1.09400213330416E-4	54	TCRBV05-03	TCRBV05	TCRBV05-03				01,02	TCRBD02-01*02	TCRBD02	TCRBD02-01	02				TCRBJ02-02*01	TCRBJ02	TCRBJ02-02	01				3	5	2	2	6	5	27	40	46	58	63	20	In	VDJ
TCTGCTGTACCCTCTCAGACATCTGTGTACTTCTGTGCCAGCAGTGACTCGGGGACTAGCGACACCGGGGAGCTGTTTTTTGGAGAA	CASSDSGTSDTGELFF	8	4.3760085332166396E-5	48	TCRBV06-04*01	TCRBV06	TCRBV06-04	01				TCRBD02-01	TCRBD02	TCRBD02-01				01,02	TCRBJ02-02*01	TCRBJ02	TCRBJ02-02	01				0	0	0	6	1	3	33	50	51	-1	61	8	In	VDJ
CTGAGCTCTCTGGAGCTGGGGGACTCAGCTTTGTATTTCTGTGCCAGCAGCGCCGACAGGCCCAATGAAAAACTGTTTTTTGGCAGT	CASSADRPNEKLFF	10	5.4700106665208E-5	42	TCRBV09-01*01	TCRBV09	TCRBV09-01	01				TCRBD01-01*01	TCRBD01	TCRBD01-01	01				TCRBJ01-04*01	TCRBJ01	TCRBJ01-04	01				3	3	2	4	2	5	39	52	54	60	63	10	In	VDJ
CTGAAGATCCAGCGCACAGAGCAGGAGGACTCGGCCGTGTATCTCTGTGCCAGCAGCTCGGACAATCAGCCCCAGCATTTTGGTGAT	CASSSDNQPQHF	4	2.1880042666083198E-5	36	TCRBV07	TCRBV07				TCRBV07-02,TCRBV07-08						TCRBD01,TCRBD02	TCRBD01-01,TCRBD02-01		TCRBJ01-05*01	TCRBJ01	TCRBJ01-05	01				4	0	1	8	1	3	45	58	59	-1	62	4	In	VDJ
TCCAGCGCACAGAGCGGGGGGACTCAGCCGTGTATCTCTGTGCCAGCGAAAGGTTGGACAGGGGAACAGCCCCAGCATTTTGGTGAT		14	7.658014933129119E-5	43	TCRBV07-03*01	TCRBV07	TCRBV07-03	01				TCRBD01-01*01	TCRBD01	TCRBD01-01	01				TCRBJ01-05*01	TCRBJ01	TCRBJ01-05	01				8	2	1	2	8	7	38	47	55	64	66	14	Out	VDJ
CAGCGCACAGAGCAGCGGGACTCGGCCATGTATCGCTGTGCCAGCAGCTTAGCACGGGCGACAGGGAACGAGCAGTACTTCGGGCCG	CASSLARATGNEQYF	3	1.64100319995624E-5	45	TCRBV07-06*01	TCRBV07	TCRBV07-06	01				TCRBD01-01*01	TCRBD01	TCRBD01-01	01				TCRBJ02-07*01	TCRBJ02	TCRBJ02-07	01				0	1	2	3	6	5	36	53	59	66	67	3	In	VDJ
GACATCCGCTCACCAGGCCTGGGGGACGCAGCCATGTACCTGTGTGCCACCAGCAGAGCTGGGGGCGAAGAGCAGTACTTCGGGCCG	CATSRAGGEEQYF	25	1.3675026666302E-4	39	TCRBV15-01*02	TCRBV15	TCRBV15-01	02				TCRBD01-01*01	TCRBD01	TCRBD01-01	01				TCRBJ02-07*01	TCRBJ02	TCRBJ02-07	01				1	3	6	0	2	7	42	58	60	66	69	25	In	VDJ
NNNNTGTCGGCTGCTCCCTCCCAGACATCTGTGTACTTCTGTGCCAGCAGTTACCCAAACCGGGACTAGAGTCAGTTCTTCGGGCCA	CASSYPNRD*SQFF	8	4.3760085332166396E-5	42	TCRBV06-05*01	TCRBV06	TCRBV06-05	01				TCRBD02-01	TCRBD02	TCRBD02-01				01,02	TCRBJ02-01*01	TCRBJ02	TCRBJ02-01	01				2	3	0	8	7	13	39	54	61	69	72	8	Stop	VDJ
ATCCAGCGCACAGAGCAGGAGGACTCCGCCGTGTATCTCTGTGCCAGCAGCTTACTCCGGGATGGTGATGAGCAGTTCTTCGGGCCA	CASSLLRDGDEQFF	20	1.09400213330416E-4	42	TCRBV07-08*01	TCRBV07	TCRBV07-08	01				TCRBD02-01*02	TCRBD02	TCRBD02-01	02				TCRBJ02-01*01	TCRBJ02	TCRBJ02-01	01				2	5	8	3	3	8	39	54	57	62	67	20	In	VDJ
ATCCGGTCCACAAAGCTGGAGGACTCAGCCATGTACTTCTGTGCCAGCAGCCCCCCAGTCGGGATGAATGAGCAGTTCTTCGGGCCA	CASSPPVGMNEQFF	4	2.1880042666083198E-5	42	TCRBV02-01	TCRBV02	TCRBV02-01				01,03	TCRBD02-01*02	TCRBD02	TCRBD02-01	02				TCRBJ02-01*01	TCRBJ02	TCRBJ02-01	01				6	2	8	3	9	7	39	50	59	64	66	4	In	VDJ
CCCTCAGAACCCAGGGACTCAGCTGTGTACTTCTGTGCCAGCAGTTTAGAGGGACTAGCGGGAGTAAATGAGCAGTTCTTCGGGCCA	CASSLEGLAGVNEQFF	6	3.28200639991248E-5	48	TCRBV12	TCRBV12				TCRBV12-03/12-04,TCRBV12-04		TCRBD02-01*02	TCRBD02	TCRBD02-01	02				TCRBJ02-01*01	TCRBJ02	TCRBJ02-01	01				1	2	0	2	1	7	33	49	50	64	66	6	In	VDJ
CAGCCTGCAGAGCTTGGGGACTCGGCCATGTATCTCTGTGCCAGCACCCAGGAGTGGCAGGCTCAAGAGACCCAGTACTTCGGGCCA	CASTQEWQAQETQYF	4	2.1880042666083198E-5	45	TCRBV11-01*01	TCRBV11	TCRBV11-01	01								TCRBD01,TCRBD02	TCRBD01-01,TCRBD02-01		TCRBJ02-05*01	TCRBJ02	TCRBJ02-05	01				7	11	4	4	2	2	36	46	48	52	63	4	In	VDJ
CTAGAGTCTGCCATCCCCAACCAGACAGCTCTTTACTTCTGTGCCACCAGTGGGGGAGCTACTAATGAAAAACTGTTTTTTGGCAGT	CATSGGATNEKLFF	17	9.29901813308536E-5	42	TCRBV24-01*01	TCRBV24	TCRBV24-01	01				TCRBD02-01*02	TCRBD02	TCRBD02-01	02				TCRBJ01-04*01	TCRBJ01	TCRBJ01-04	01				5	2	9	2	1	2	39	52	53	58	60	17	In	VDJ
TCCGCCAGCACCAACCAGACATCTATGTACCTCTGTGCCAGCAGTTTACTACAGAGCTCCTATAATTCACCCCTCCACTTTGGGAAT	CASSLLQSSYNSPLHF	12	6.56401279982496E-5	48	TCRBV28-01*01	TCRBV28	TCRBV28-01	01				TCRBD01-01*01	TCRBD01	TCRBD01-01	01				TCRBJ01-06*01	TCRBJ01	TCRBJ01-06	01				2	2	3	5	2	0	33	48	50	54	56	12	In	VDJ
CAGCCCTCAGAACCCAGGGACTCAGCTGTGTACTTCTGTGCCAGCAGTCCCCAGACTACGGGGGCCTATGGCTACACCTTCGGTTCG	CASSPQTTGAYGYTF	9	4.92300959986872E-5	45	TCRBV12	TCRBV12				TCRBV12-03/12-04,TCRBV12-04						TCRBD01,TCRBD02	TCRBD01-01,TCRBD02-01		TCRBJ01-02*01	TCRBJ01	TCRBJ01-02	01				5	0	6	0	11	4	36	48	59	-1	65	9	In	VDJ
CACACCCTGCAGCCAGAAGACTCGGCCCTGTATCTCTGTGCCAGCAGCCAAGACCCCACAGGGAGCTACGAGCAGTACTTCGGGCCG	CASSQDPTGSYEQYF	15	8.2050159997812E-5	45	TCRBV04-02*01	TCRBV04	TCRBV04-02	01				TCRBD01-01*01	TCRBD01	TCRBD01-01	01				TCRBJ02-07*01	TCRBJ02	TCRBJ02-07	01				0	2	3	3	4	3	36	53	57	63	65	15	In	VDJ
GCCAGCACCAACCAGACATCTATGTACCTCTGTGCCAGCAGTTACATAGTGGGGACGGAAAGCTCCTACGAGCAGTACTTCGGGCCG	CASSYIVGTESSYEQYF	9	4.92300959986872E-5	51	TCRBV28-01*01	TCRBV28	TCRBV28-01	01								TCRBD01,TCRBD02	TCRBD01-01,TCRBD02-01		TCRBJ02-07*01	TCRBJ02	TCRBJ02-07	01				4	6	0	7	8	0	30	43	51	56	62	9	In	VDJ
AAGATCCAGCGCACAGAGCAGGAGGACTCCGCCGTGTATCTCTGTGCCAGCAGCTTAGCGCAATACTACGAGCAGTACTTCGGGCCG	CASSLAQYYEQYF	29	1.586303093291032E-4	39	TCRBV07-08*01	TCRBV07	TCRBV07-08	01								TCRBD01,TCRBD02	TCRBD01-01,TCRBD02-01		TCRBJ02-07*01	TCRBJ02	TCRBJ02-07	01				0	3	4	6	1	3	42	59	60	62	65	29	In	VDJ
ATCCGGTCCACAAAGCTGGAGGACTCAGCCATGTACTTCTGTGCCAGCACCTCGGCGGGAGCGAACAATGAGCAGTTCTTCGGGCCA	CASTSAGANNEQFF	2	1.0940021333041599E-5	42	TCRBV02-01	TCRBV02	TCRBV02-01				01,03	TCRBD02-01*02	TCRBD02	TCRBD02-01	02				TCRBJ02-01*01	TCRBJ02	TCRBJ02-01	01				7	3	7	2	5	5	39	49	54	61	64	2	In	VDJ
ATCCGGTCCACAAAGCTGGAGGACTCAGCCATGTACTTCTGTGCCAGCATTCCACAGGGAACGTCGGGTGGCTACACCTTCGGTTCG	CASIPQGTSGGYTF	7	3.8290074665645595E-5	42	TCRBV02-01	TCRBV02	TCRBV02-01				01,03	TCRBD01-01*01	TCRBD01	TCRBD01-01	01				TCRBJ01-02*01	TCRBJ01	TCRBJ01-02	01				7	9	3	3	4	7	39	49	53	59	68	7	In	VDJ
TCCGCCAGCACCAACCAGACATCTATGTACCTCTGTGCCAGCAGTTTCACGGCCTGGTCAGGAGACTATGGCTACACCTTCGGTTCG	CASSFTAWSGDYGYTF	11	6.01701173317288E-5	48	TCRBV28-01*01	TCRBV28	TCRBV28-01	01								TCRBD01,TCRBD02	TCRBD01-01,TCRBD02-01		TCRBJ01-02*01	TCRBJ01	TCRBJ01-02	01				3	2	4	4	11	3	33	47	58	62	64	11	In	VDJ
ACGGAGTCAGGGGACACAGCACTGTATTTCTGTGCCAGCAGCAAAGTCATCTCCCTAAAGGCGCCTTACGAGCAGTACTTCGGGCCG	CASSKVISLKAPYEQYF	4	2.1880042666083198E-5	51	TCRBV21-01*01	TCRBV21	TCRBV21-01	01								TCRBD01,TCRBD02	TCRBD01-01,TCRBD02-01		TCRBJ02-07*01	TCRBJ02	TCRBJ02-07	01				1	5	5	4	12	4	30	46	58	61	66	4	In	VDJ
GTGACATCGGCCCAAAAGAACCCGACAGCTTTCTATCTCTGTGCCAGTAGTCACACTTCGGACTCCTACGAGCAGTACTTCGGGCCG	CASSHTSDSYEQYF	6	3.28200639991248E-5	42	TCRBV19-01*01	TCRBV19	TCRBV19-01	01								TCRBD01,TCRBD02	TCRBD01-01,TCRBD02-01		TCRBJ02-07*01	TCRBJ02	TCRBJ02-07	01				5	0	1	8	8	0	39	51	59	-1	62	6	In	VDJ
AACGCCTTGTTGCTGGGGGACTCGGCCCTCTATCTCTGTGCCAGCAGCCGGACTAGCGGAGGAGGGGAGACCCAGTACTTCGGGCCA	CASSRTSGGGETQYF	3	1.64100319995624E-5	45	TCRBV05-06*01	TCRBV05	TCRBV05-06	01				TCRBD02-01	TCRBD02	TCRBD02-01				01,02	TCRBJ02-05*01	TCRBJ02	TCRBJ02-05	01				4	7	1	5	1	5	36	48	49	59	66	3	In	VDJ
CAGCGCACAGAGCAGGAGGACTCCGCCGTGTATCTCTGTGCCAGCAGCCCCCAATCGCGTGGGTCCGGGGAGCTGTTTTTTGGAGAA	CASSPQSRGSGELFF	8	4.3760085332166396E-5	45	TCRBV07-08*03	TCRBV07	TCRBV07-08	03								TCRBD01,TCRBD02	TCRBD01-01,TCRBD02-01		TCRBJ02-02*01	TCRBJ02	TCRBJ02-02	01				4	1	0	9	11	6	36	49	60	63	64	8	In	VDJ
NNNNTGTCGGCTGCTCCCTCCCAAACATCTGTGTACTTCTGTGCCAGCAGTTCTTGGACAGGGGATGAAAAACTGTTTTTTGGCAGT	CASSSWTGDEKLFF	19	1.0393020266389519E-4	42	TCRBV06-02/06-03*01	TCRBV06	TCRBV06-02/06-03	01				TCRBD01-01*01	TCRBD01	TCRBD01-01	01				TCRBJ01-04*01	TCRBJ01	TCRBJ01-04	01				4	0	1	2	3	6	39	52	55	-1	64	19	In	VDJ
AAGCTGGAGGACTCAGCCATGTACTTCTGTGCCAGCAGGATACTTCACCCGCGGACGGCAACTAATGAAAAACTGTTTTTTGGCAGT	CASRILHPRTATNEKLFF	3	1.64100319995624E-5	54	TCRBV02-01	TCRBV02	TCRBV02-01				01,03					TCRBD01,TCRBD02	TCRBD01-01,TCRBD02-01		TCRBJ01-04*01	TCRBJ01	TCRBJ01-04	01				6	2	1	7	14	0	27	38	52	56	58	3	In	VDJ
ATCCTGAGTTCTAAGAAGCTCCTTCTCAGTGACTCTGGCTTCTATCTCTGTGCCTGGAGTGTAGTAGCCCTCTACACCTTCGGTTCG	CAWSVVALYTF	4	2.1880042666083198E-5	33	TCRBV30-01*01	TCRBV30	TCRBV30-01	01				TCRBD02-01	TCRBD02	TCRBD02-01				01,02	TCRBJ01-02*01	TCRBJ01	TCRBJ01-02	01				0	3	5	7	2	10	48	62	64	68	71	4	In	VDJ
CCCTCAGAACCCAGGGACTCAGCTGTGTATTTTTGTGCTAGTGGCTCCGGGACAGGAGGTACTAACTATGGCTACACCTTCGGTTCG	CASGSGTGGTNYGYTF	7	3.8290074665645595E-5	48	TCRBV12-05*01	TCRBV12	TCRBV12-05	01				TCRBD01-01*01	TCRBD01	TCRBD01-01	01				TCRBJ01-02*01	TCRBJ01	TCRBJ01-02	01				6	5	0	4	4	0	33	44	48	56	61	7	In	VDJ
GTGAACGCCTTGTTGCTGGGGGACTCGGCCCTCTATCTCTGTGCCAGCAGGCCCGGGACAGGGAACTATGGCTACACCTTCGGTTCG	CASRPGTGNYGYTF	7	3.8290074665645595E-5	42	TCRBV05-06*01	TCRBV05	TCRBV05-06	01				TCRBD01-01*01	TCRBD01	TCRBD01-01	01				TCRBJ01-02*01	TCRBJ01	TCRBJ01-02	01				5	0	0	3	4	2	39	50	54	-1	63	7	In	VDJ
GTGAACGCCTTGGAGCTGGACGACTCGGCCCTGTATCTCTGTGCCAGCAGCCCTTGGGGGGGGGCGCGCGAGCAGTACTTCGGGCCG	CASSPWGGAREQYF	11	6.01701173317288E-5	42	TCRBV05-04*01	TCRBV05	TCRBV05-04	01				TCRBD02-01*01	TCRBD02	TCRBD02-01	01				TCRBJ02-07*01	TCRBJ02	TCRBJ02-07	01				4	6	9	0	4	6	39	51	55	62	68	11	In	VDJ
GGGACTCAGCTGTGTACTTCTGTGCCAGCAGTCTGGTAACCCGGGACTAGCGGGAGAAGGGGGCTCTACGAGCAGTACTTCGGGCCG		8	4.3760085332166396E-5	61	TCRBV12	TCRBV12				TCRBV12-03/12-04,TCRBV12-04		TCRBD02-01*02	TCRBD02	TCRBD02-01	02				TCRBJ02-07*01	TCRBJ02	TCRBJ02-07	01				5	9	0	2	10	3	20	32	42	56	65	8	Out	VDJ
GCCTTGTTGCTGGGGGACTCGGCCCTCTATCTCTGTGCCAGCAGCTTGCCAGGGAGCGGCCCCTCCTACGAGCAGTACTTCGGGCCG	CASSLPGSGPSYEQYF	9	4.92300959986872E-5	48	TCRBV05-06*01	TCRBV05	TCRBV05-06	01								TCRBD01,TCRBD02	TCRBD01-01,TCRBD02-01		TCRBJ02-07*01	TCRBJ02	TCRBJ02-07	01				1	8	4	3	1	0	33	48	49	54	62	9	In	VDJ
NTGTCGGCTGCTCCCTCCCAGACATCTGTGTACTTCTGTGCCAGCAGTTACGGTGCGGGAGACACCGGGGAGCTGTTTTTTGGAGAA	CASSYGAGDTGELFF	7	3.8290074665645595E-5	45	TCRBV06-05*01	TCRBV06	TCRBV06-05	01				TCRBD02-01*02	TCRBD02	TCRBD02-01	02				TCRBJ02-02*01	TCRBJ02	TCRBJ02-02	01				2	0	7	2	3	3	36	51	54	-1	61	7	In	VDJ
CACGCCCTGCAGCCAGAAGACTCAGCCCTGTATCTCTGCGCCAGCAGCCAAGACAGAAAACCGAACACTGAAGCTTTCTTTGGACAA	CASSQDRKPNTEAFF	9	4.92300959986872E-5	45	TCRBV04-01*01	TCRBV04	TCRBV04-01	01				TCRBD01-01*01	TCRBD01	TCRBD01-01	01				TCRBJ01-01*01	TCRBJ01	TCRBJ01-01	01				0	6	4	5	0	1	36	-1	53	56	62	9	In	VDJ
GCTACCAGCTCCCAGACATCTGTGTACTTCTGTGCCATCAGTGAAGGAAGGGACAGGGGCTTCAATCAGCCCCAGCATTTTGGTGAT	CAISEGRDRGFNQPQHF	29	1.586303093291032E-4	51	TCRBV10-03*01	TCRBV10	TCRBV10-03	01				TCRBD01-01*01	TCRBD01	TCRBD01-01	01				TCRBJ01-05*01	TCRBJ01	TCRBJ01-05	01				3	3	0	2	5	3	30	44	49	59	62	29	In	VDJ
TCGCCCAGCCCCAACCAGACCTCTCTGTACTTCTGTGCCAGCAGTTTGGACGGGAGGGGGGGATGGTCACCCCTCCACTTTGGGAAT	CASSLDGRGGWSPLHF	16	8.752017066433279E-5	48	TCRBV27-01*01	TCRBV27	TCRBV27-01	01				TCRBD02-01*02	TCRBD02	TCRBD02-01	02				TCRBJ01-06*01	TCRBJ01	TCRBJ01-06	01				3	8	8	0	3	10	33	47	50	58	66	16	In	VDJ
ACTCTGAAGGTGCAGCCTGCAGAACTGGAGGATTCTGGAGTTTATTTCTGTGCCAGCAGCCAAGCTAGCCGGCAGTACTTCGGGCCG	CASSQASRQYF	3	1.64100319995624E-5	33	TCRBV14-01*01	TCRBV14	TCRBV14-01	01				TCRBD02-01	TCRBD02	TCRBD02-01				01,02	TCRBJ02-07*01	TCRBJ02	TCRBJ02-07	01				1	2	4	7	0	9	48	-1	64	69	71	3	In	VDJ
CCCTAGAGTCTGCCATCCCCAACCAGACAGCTCTTTACTTCTGTGCCACCCCCAGGGCGGGCTGGGTACGAGCAGTACTTCGGGCCG		8	4.3760085332166396E-5	40	TCRBV24-01*01	TCRBV24	TCRBV24-01	01								TCRBD01,TCRBD02	TCRBD01-01,TCRBD02-01		TCRBJ02-07*01	TCRBJ02	TCRBJ02-07	01				9	9	4	3	2	4	41	50	52	57	66	8	Out	VDJ
AATGTGAGCACCTTGGAGCTGGGGGACTCGGCCCTTTATCTTTGCGCCAGCAGCTTGGGACAGCACTACGAGCAGTACTTCGGGCCG	CASSLGQHYEQYF	4	2.1880042666083198E-5	39	TCRBV05-01*01	TCRBV05	TCRBV05-01	01				TCRBD01-01*01	TCRBD01	TCRBD01-01	01				TCRBJ02-07*01	TCRBJ02	TCRBJ02-07	01				0	2	2	5	0	3	42	-1	58	63	65	4	In	VDJ
CTCTCAAGATCCAGCCTGCAGAGCTTGGGGACTCGGCCGTGTATCTCTGTGCCAGCAGTTAAGGTCCATGAGCAGTTCTTCGGGCCA		11	6.01701173317288E-5	34	TCRBV11-03*01	TCRBV11	TCRBV11-03	01								TCRBD01,TCRBD02	TCRBD01-01,TCRBD02-01		TCRBJ02-01*01	TCRBJ02	TCRBJ02-01	01				6	3	5	4	3	8	47	58	61	64	67	11	Out	VDJ
GCGTCTGCTGTACCCTCTCAGACATCTGTGTACTTCTGTGCCAGCAGTGAAGGGACTAGCGGGAGCAATGAGCAGTTCTTCGGGCCA	CASSEGTSGSNEQFF	7	3.8290074665645595E-5	45	TCRBV06-04*01	TCRBV06	TCRBV06-04	01				TCRBD02-01*02	TCRBD02	TCRBD02-01	02				TCRBJ02-01*01	TCRBJ02	TCRBJ02-01	01				3	0	0	2	1	6	36	50	51	-1	65	7	In	VDJ
CTGACAGTGACCAGTGCCCATCCTGAAGACAGCAGCTTCTACATCTGCAGTGCTAGAGATCAGCAAGAGACCCAGTACTTCGGGCCA	CSARDQQETQYF	12	6.56401279982496E-5	36	TCRBV20	TCRBV20				TCRBV20-01,TCRBV20-or09_02		TCRBD01-01*01	TCRBD01	TCRBD01-01	01				TCRBJ02-05*01	TCRBJ02	TCRBJ02-05	01				0	0	4	5	1	2	45	59	60	-1	63	12	In	VDJ
ACATCGGCCCAAAAGAACCCGACAGCTTTCTATCTCTGTGCCAGTAGTATTCACGGGCGGATGAACACTGAAGCTTTCTTTGGACAA	CASSIHGRMNTEAFF	12	6.56401279982496E-5	45	TCRBV19-01*01	TCRBV19	TCRBV19-01	01								TCRBD01,TCRBD02	TCRBD01-01,TCRBD02-01		TCRBJ01-01*01	TCRBJ01	TCRBJ01-01	01				3	3	8	0	4	0	36	50	54	58	61	12	In	VDJ
AAGATCCAGCCCTCAGAACCCAGGGACTCAGCTGTGTACTTCTGTGCCAGCAGTTTAGCAGATGGGGGTGGCTACACCTTCGGTTCG	CASSLADGGGYTF	19	1.0393020266389519E-4	39	TCRBV12-03/12-04*01	TCRBV12	TCRBV12-03/12-04	01								TCRBD01,TCRBD02	TCRBD01-01,TCRBD02-01		TCRBJ01-02*01	TCRBJ01	TCRBJ01-02	01				0	0	6	1	4	7	42	59	63	-1	68	19	In	VDJ
AACGCCTTGGAGCTGGACGACTCGGCCCTGTATCTCTGTGCCAGCAGCTTCAGGGGGCAGGATAACTATGGCTACACCTTCGGTTCG	CASSFRGQDNYGYTF	5	2.7350053332604E-5	45	TCRBV05-04*01	TCRBV05	TCRBV05-04	01				TCRBD01-01*01	TCRBD01	TCRBD01-01	01				TCRBJ01-02*01	TCRBJ01	TCRBJ01-02	01				2	4	4	0	0	1	36	-1	50	58	62	5	In	VDJ
TGTGAGCAACATGAGCCCTGAAGACAGCAGCATATATCTCTGCAGCGTTAGCCTAGCGGATGGGCCATCGAGCAGTACTTCGGGCCG		2	1.0940021333041599E-5	41	TCRBV29-01	TCRBV29	TCRBV29-01				01,02	TCRBD02-01	TCRBD02	TCRBD02-01				01,02	TCRBJ02-07*01	TCRBJ02	TCRBJ02-07	01				5	9	4	5	3	6	40	49	52	59	68	2	Out	VDJ
GAAGATCCAGCCCTCAGAACCCAGGGACTCAGCTGTGTATTTTTGTGCCCCGAGGGGGGCGCCGGTTACGAGCAGTACTTCGGGCCG		2	1.0940021333041599E-5	38	TCRBV12-05*01	TCRBV12	TCRBV12-05	01								TCRBD01,TCRBD02	TCRBD01-01,TCRBD02-01		TCRBJ02-07*01	TCRBJ02	TCRBJ02-07	01				12	8	5	1	4	4	43	48	52	58	66	2	Out	VDJ
CAGCCTGCAGAGCTTGGGGACTCGGCCGTGTATCTCTGTGCCAGCAGCCGCGGGGGGAGGGCCCTCTACGAGCAGTACTTCGGGCCG	CASSRGGRALYEQYF	3	1.64100319995624E-5	45	TCRBV11-03*01	TCRBV11	TCRBV11-03	01				TCRBD02-01*01	TCRBD02	TCRBD02-01	01				TCRBJ02-07*01	TCRBJ02	TCRBJ02-07	01				5	8	7	1	1	3	36	48	49	57	65	3	In	VDJ
CCTACACGCCCTGCAGCCAGAAGACTCAGCCCTGTATCTCTGCGCCAGCAGCCAAGACGGGCGAGCTACGAGCAGTACTTCGGGCCG		8	4.3760085332166396E-5	41	TCRBV04-01*01	TCRBV04	TCRBV04-01	01								TCRBD01,TCRBD02	TCRBD01-01,TCRBD02-01		TCRBJ02-07*01	TCRBJ02	TCRBJ02-07	01				0	3	8	0	1	3	40	57	58	62	65	8	Out	VDJ
CTGAAGATCCAGCGCACAGAGCAGGGGGACTCGGCCATGTATCTCTGTGCCAGCAGCTCCGACTACTACGAGCAGTACTTCGGGCCG	CASSSDYYEQYF	17	9.29901813308536E-5	36	TCRBV07-09*01	TCRBV07	TCRBV07-09	01				TCRBD02-01	TCRBD02	TCRBD02-01				01,02	TCRBJ02-07*01	TCRBJ02	TCRBJ02-07	01				4	0	2	9	2	3	45	58	60	-1	65	17	In	VDJ
ATGAATGTGAGCACCTTGGAGCTGGGGGACTCGGCCCTTTATCTTTGCGCCAGCAGCTTGGACAGATACGAGCAGTACTTCGGGCCG	CASSLDRYEQYF	4	2.1880042666083198E-5	36	TCRBV05-01*01	TCRBV05	TCRBV05-01	01				TCRBD01-01*01	TCRBD01	TCRBD01-01	01				TCRBJ02-07*01	TCRBJ02	TCRBJ02-07	01				0	1	3	5	0	4	45	-1	61	65	66	4	In	VDJ
AAGATCCAGCCTGCAGAGCTTGGGGACTCGGCCGTGTATCTCTGTGCCAGCAGCAGACCTGGGAGGGACACCATATATTTTGGAGAG	CASSRPGRDTIYF	3	1.64100319995624E-5	39	TCRBV11-03*01	TCRBV11	TCRBV11-03	01				TCRBD02-01*02	TCRBD02	TCRBD02-01	02				TCRBJ01-03*01	TCRBJ01	TCRBJ01-03	01				5	0	9	0	6	8	42	54	60	-1	67	3	In	VDJ
TCTAAGAAGCTCCTTCTCAGTGACTCTGGCTTCTATCTCTGTGCCTGGAGCCCGGACGGACTATTGAACACCATATATTTTGGAGAG	CAWSPDGLLNTIYF	3	1.64100319995624E-5	42	TCRBV30-01*01	TCRBV30	TCRBV30-01	01				TCRBD02-01	TCRBD02	TCRBD02-01				01,02	TCRBJ01-03*01	TCRBJ01	TCRBJ01-03	01				3	3	1	9	7	7	39	50	57	63	66	3	In	VDJ
ATCCGGTCCACAAAGCTGGAGGACTCAGCCATGTACTTCTGTGCCAGCATAATACAAGACTCTGGAAACACCATATATTTTGGAGAG	CASIIQDSGNTIYF	26	1.422202773295408E-4	42	TCRBV02-01	TCRBV02	TCRBV02-01				01,03	TCRBD01-01*01	TCRBD01	TCRBD01-01	01				TCRBJ01-03*01	TCRBJ01	TCRBJ01-03	01				7	3	3	6	4	0	39	49	53	56	59	26	In	VDJ
GCAGAGCTTGGGGACTCGGCCGTGTATCTCTGTGCCAGCAGCTTAGATCCATAGGGGACAGTCGGAAACACCATATATTTTGGAGAG	CASSLDP*GTVGNTIYF	6	3.28200639991248E-5	51	TCRBV11-03*01	TCRBV11	TCRBV11-03	01				TCRBD01-01*01	TCRBD01	TCRBD01-01	01				TCRBJ01-03*01	TCRBJ01	TCRBJ01-03	01				0	2	0	5	7	4	30	47	54	61	63	6	Stop	VDJ
GTGACCAGTGCCCATCCTGAAGACAGCAGCTTCTACATCTGCAGTGCTTTGGGACTAGCGGGACTAGAGACCCAGTACTTCGGGCCA	CSALGLAGLETQYF	7	3.8290074665645595E-5	42	TCRBV20	TCRBV20				TCRBV20-01,TCRBV20-or09_02		TCRBD02-01*02	TCRBD02	TCRBD02-01	02				TCRBJ02-05*01	TCRBJ02	TCRBJ02-05	01				5	2	0	3	2	4	39	48	50	63	65	7	In	VDJ
GAGTCCGCCAGCACCAACCAGACATCTATGTACCTCTGTGCCAGCAGTTTAAGGCTAGCGGGGCAAGAGACCCAGTACTTCGGGCCA	CASSLRLAGQETQYF	8	4.3760085332166396E-5	45	TCRBV28-01*01	TCRBV28	TCRBV28-01	01				TCRBD02-01*01	TCRBD02	TCRBD02-01	01				TCRBJ02-05*01	TCRBJ02	TCRBJ02-05	01				2	0	4	3	3	2	36	51	54	-1	63	8	In	VDJ
CAGCCAGAAGACTCAGCCCTGTATCTCTGCGCCAGCAGCCAAGCGGACAGGGCTCGCTCCTATAATTCACCCCTCCACTTTGGGAAT	CASSQADRARSYNSPLHF	6	3.28200639991248E-5	54	TCRBV04-01*01	TCRBV04	TCRBV04-01	01				TCRBD01-01*01	TCRBD01	TCRBD01-01	01				TCRBJ01-06*01	TCRBJ01	TCRBJ01-06	01				1	4	1	3	1	0	27	43	44	52	56	6	In	VDJ
TCCACAAAGCTGGAGGACTCAGCCATGTACTTCTGTGCCAGCAGTGCCAAACGCACCACTGATAACTATGGCTACACCTTCGGTTCG	CASSAKRTTDNYGYTF	5	2.7350053332604E-5	48	TCRBV02-01	TCRBV02	TCRBV02-01				01,03	TCRBD02-01	TCRBD02	TCRBD02-01				01,02	TCRBJ01-02*01	TCRBJ01	TCRBJ01-02	01				4	2	3	10	11	1	33	46	57	60	62	5	In	VDJ
ATCCAGCAGGTAGTGCGAGGAGATTCGGCAGCTTATTTCTGTGCCAGCTCACCGGACAGCGGCGATAATGGCTACACCTTCGGTTCG	CASSPDSGDNGYTF	13	7.11101386647704E-5	42	TCRBV18-01*01	TCRBV18	TCRBV18-01	01				TCRBD01-01*01	TCRBD01	TCRBD01-01	01				TCRBJ01-02*01	TCRBJ01	TCRBJ01-02	01				3	8	1	5	0	6	39	-1	53	59	67	13	In	VDJ
CTACACGCCCTGCAGCCAGAAGACTCAGCCCTGTATCTCTGCGCCAGCAGCCAAGTAGACAGACGGGGGGAGCAGTACTTCGGGCCG	CASSQVDRRGEQYF	5	2.7350053332604E-5	42	TCRBV04-01*01	TCRBV04	TCRBV04-01	01				TCRBD02-01*01	TCRBD02	TCRBD02-01	01				TCRBJ02-07*01	TCRBJ02	TCRBJ02-07	01				1	0	8	2	8	7	39	55	63	-1	69	5	In	VDJ
GAGTCCGCCAGCACCAACCAGACATCTATGTACCTCTGTGCCAGCAGTCGTCTGGACAGGGTTTCCTACGAGCAGTACTTCGGGCCG	CASSRLDRVSYEQYF	6	3.28200639991248E-5	45	TCRBV28-01*01	TCRBV28	TCRBV28-01	01				TCRBD01-01*01	TCRBD01	TCRBD01-01	01				TCRBJ02-07*01	TCRBJ02	TCRBJ02-07	01				5	2	1	3	5	1	36	48	53	61	63	6	In	VDJ
GAGTCCGCCAGCACCAACCAGACATCTATGTACCTCTGTGCCAGCAGCAACCCCACGGGATCCTCCTACGAGCAGTACTTCGGGCCG	CASSNPTGSSYEQYF	15	8.2050159997812E-5	45	TCRBV28-01*01	TCRBV28	TCRBV28-01	01				TCRBD02-01*02	TCRBD02	TCRBD02-01	02				TCRBJ02-07*01	TCRBJ02	TCRBJ02-07	01				6	2	8	3	8	0	36	47	55	60	62	15	In	VDJ
CAGCCCTCAGAACCCAGGGACTCAGCTGTGTACTTCTGTGCCAGCAGCCAGGGACTAGCGGGAGCCTACGAGCAGTACTTCGGGCCG	CASSQGLAGAYEQYF	10	5.4700106665208E-5	45	TCRBV12	TCRBV12				TCRBV12-03/12-04,TCRBV12-04		TCRBD02-01*02	TCRBD02	TCRBD02-01	02				TCRBJ02-07*01	TCRBJ02	TCRBJ02-07	01				6	0	0	2	3	2	36	47	50	-1	64	10	In	VDJ
GACATCCGCTCACCAGGCCTGGGGGACGCAGCCATGTACCTGTGTGCCACCTCGGGACTAGCGGGAGAGACCCAGTACTTCGGGCCA	CATSGLAGETQYF	20	1.09400213330416E-4	39	TCRBV15-01*02	TCRBV15	TCRBV15-01	02				TCRBD02-01	TCRBD02	TCRBD02-01				01,02	TCRBJ02-05*01	TCRBJ02	TCRBJ02-05	01				8	0	0	4	2	4	42	51	53	-1	65	20	In	VDJ
AAGATCCAGCCTGCAGAGCTTGGGGACTCGGCCGTGTATCTCTGTGCCAGCAGCGTGGAGCTCACCGGGGAGCTGTTTTTTGGAGAA	CASSVELTGELFF	3	1.64100319995624E-5	39	TCRBV11-03*01	TCRBV11	TCRBV11-03	01				TCRBD02-01*02	TCRBD02	TCRBD02-01	02				TCRBJ02-02*01	TCRBJ02	TCRBJ02-02	01				5	2	10	2	2	4	42	54	56	60	62	3	In	VDJ
AGTTCTAAGAAGCTCCTTCTCAGTGACTCTGGCTTCTATCTCTGTGCCCTCCGGACCCTTAATAATTCACCCCTCCACTTTGGGAAT	CALRTLNNSPLHF	28	1.5316029866258238E-4	39	TCRBV30-01	TCRBV30	TCRBV30-01				01,05					TCRBD01,TCRBD02	TCRBD01-01,TCRBD02-01		TCRBJ01-06*01	TCRBJ01	TCRBJ01-06	01				8	5	1	7	4	5	42	48	52	56	61	28	In	VDJ
CGCACAGAGCAGGAGGACTCGGCCGTGTATCTCTGTGCCAGCAGCTTAGGCCCCCGGGGAGCTGGAAACACCATATATTTTGGAGAG	CASSLGPRGAGNTIYF	7	3.8290074665645595E-5	48	TCRBV07-02	TCRBV07	TCRBV07-02				01,02	TCRBD02-01	TCRBD02	TCRBD02-01				01,02	TCRBJ01-03*01	TCRBJ01	TCRBJ01-03	01				1	2	8	3	5	2	33	49	54	59	61	7	In	VDJ
AGCACCTTGGAGCTGGGGGACTCGGCCCTTTATCTTTGCGCCAGCAGCGGGGCAGTAACCGAGAGCTATGAGCAGTTCTTCGGGCCA	CASSGAVTESYEQFF	3	1.64100319995624E-5	45	TCRBV05-01*01	TCRBV05	TCRBV05-01	01				TCRBD01-01*01	TCRBD01	TCRBD01-01	01				TCRBJ02-01*01	TCRBJ02	TCRBJ02-01	01				4	14	7	0	0	8	36	-1	48	53	67	3	In	VDJ
CAGTGACCAGTGCCCATCCTGAAGACAGCAGCTTCTACATCTGCAGTGCCCAATAGCGGGAGCGGCGATGAGCAGTTCTTCGGGCCA		5	2.7350053332604E-5	40	TCRBV20	TCRBV20				TCRBV20-01,TCRBV20-or09_02		TCRBD02-01*02	TCRBD02	TCRBD02-01	02				TCRBJ02-01*01	TCRBJ02	TCRBJ02-01	01				6	5	5	2	4	8	41	49	53	62	67	5	Out	VDJ
CCCCTGACCCTGGAGTCTGCCAGGCCCTCACATACCTCTCAGTACCTCTGTGCCAGCAGTGAAGGATTTGCCCAGTACTTCGGGCCA	CASSEGFAQYF	36	1.969203839947488E-4	33	TCRBV25-01*01	TCRBV25	TCRBV25-01	01								TCRBD01,TCRBD02	TCRBD01-01,TCRBD02-01		TCRBJ02-05*01	TCRBJ02	TCRBJ02-05	01				2	4	1	8	0	9	48	-1	63	66	70	36	In	VDJ
NTGTCGGCTGCTCCCTCCCAGACATCTGTGTACTTCTGTGCCAGCAGGGGACTAGCGGTTATGTCGGATACGCAGTATTTTGGCCCA	CASRGLAVMSDTQYF	16	8.752017066433279E-5	45	TCRBV06-05*01	TCRBV06	TCRBV06-05	01				TCRBD02-01	TCRBD02	TCRBD02-01				01,02	TCRBJ02-03*01	TCRBJ02	TCRBJ02-03	01				6	8	0	5	0	6	36	-1	47	58	66	16	In	VDJ
CTGAAGATCCGGTCCACAAAGCTGGAGGACTCAGCCATGTACTTCTGTGCCAGTCAGGGGGCGGGCGAAAAACTGTTTTTTGGCAGT	CASQGAGEKLFF	12	6.56401279982496E-5	36	TCRBV02-01	TCRBV02	TCRBV02-01				01,03	TCRBD01-01*01	TCRBD01	TCRBD01-01	01				TCRBJ01-04*01	TCRBJ01	TCRBJ01-04	01				9	4	4	0	1	8	45	53	54	62	66	12	In	VDJ
TCCGCCAGCACCAACCAGACATCTATGTACCTCTGTGCCAGCAGTTTTCTTTCCTTTAAACCGAATTCACCCCTCCACTTTGGGAAT	CASSFLSFKPNSPLHF	8	4.3760085332166396E-5	48	TCRBV28-01*01	TCRBV28	TCRBV28-01	01								TCRBD01,TCRBD02	TCRBD01-01,TCRBD02-01		TCRBJ01-06*01	TCRBJ01	TCRBJ01-06	01				3	2	3	7	12	7	33	47	59	61	63	8	In	VDJ
CTGAGTTCTAAGAAGCTCCTTCTCAGTGACTCTGGCTTCTATCTCTGTGCCTGGGATACAGGGGGCAGGGAGCAGTACTTCGGGCCG	CAWDTGGREQYF	2	1.0940021333041599E-5	36	TCRBV30-01*05	TCRBV30	TCRBV30-01	05				TCRBD01-01*01	TCRBD01	TCRBD01-01	01				TCRBJ02-07*01	TCRBJ02	TCRBJ02-07	01				4	3	3	0	2	7	45	55	57	66	69	2	In	VDJ
CAGCGCACAGAGCAGGAGGACTCGGCCGTGTATCTCTGTGCCAGCAGCCTAACGGACGGAGCCCACTACGAGCAGTACTTCGGGCCG	CASSLTDGAHYEQYF	7	3.8290074665645595E-5	45	TCRBV07-02	TCRBV07	TCRBV07-02				01,02					TCRBD01,TCRBD02	TCRBD01-01,TCRBD02-01		TCRBJ02-07*01	TCRBJ02	TCRBJ02-07	01				5	8	1	7	5	3	36	48	53	57	65	7	In	VDJ
ATCCAGCCTGCAGAGCTTGGGGACTCGGCCGTGTATCTCTGTGCCAGCAGCCATAGGGGGCGTGGAAACACCATATATTTTGGAGAG	CASSHRGRGNTIYF	4	2.1880042666083198E-5	42	TCRBV11-03*01	TCRBV11	TCRBV11-03	01				TCRBD01-01*01	TCRBD01	TCRBD01-01	01				TCRBJ01-03*01	TCRBJ01	TCRBJ01-03	01				5	1	5	0	3	3	39	51	54	61	62	4	In	VDJ
ATCCAGCCCTCAGAACCCAGGGACTCAGCTGTGTACTTCTGTGCCAGCAGTTTGGGGGGGCTGCGAAACACCATATATTTTGGAGAG	CASSLGGLRNTIYF	8	4.3760085332166396E-5	42	TCRBV12	TCRBV12				TCRBV12-03/12-04,TCRBV12-04		TCRBD02-01*01	TCRBD02	TCRBD02-01	01				TCRBJ01-03*01	TCRBJ01	TCRBJ01-03	01				3	4	9	0	0	5	39	-1	53	60	64	8	In	VDJ
NNNNNNNTGTCGGCTGCTCCCTCCCAGACATCTGTGTACTTCTGTGCCAGCAGTGACAGGGCCCACACTGAAGCTTTCTTTGGACAA	CASSDRAHTEAFF	20	1.09400213330416E-4	39	TCRBV06-01*01	TCRBV06	TCRBV06-01	01				TCRBD01-01*01	TCRBD01	TCRBD01-01	01				TCRBJ01-01*01	TCRBJ01	TCRBJ01-01	01				3	3	4	3	0	3	42	-1	56	61	64	20	In	VDJ
AAGATCCAGCGCACAGAGCAGGGGGACTCGGCCATGTATCTCTGTGCCAGCAGCTTACAGGGGAACACTGAAGCTTTCTTTGGACAA	CASSLQGNTEAFF	6	3.28200639991248E-5	39	TCRBV07-09*01	TCRBV07	TCRBV07-09	01				TCRBD01-01*01	TCRBD01	TCRBD01-01	01				TCRBJ01-01*01	TCRBJ01	TCRBJ01-01	01				2	0	4	3	0	1	42	-1	57	-1	62	6	In	VDJ
ACAGTGACCAGTGCCCATCCTGAAGACAGCAGCTTCTACATCTGCAGTGCGGAGGACAGGGGTAATTCACCCCTCCACTTTGGGAAT	CSAEDRGNSPLHF	4	2.1880042666083198E-5	39	TCRBV20	TCRBV20				TCRBV20-01,TCRBV20-or09_02		TCRBD01-01*01	TCRBD01	TCRBD01-01	01				TCRBJ01-06*01	TCRBJ01	TCRBJ01-06	01				6	0	1	2	3	6	42	50	53	-1	62	4	In	VDJ
GCAGAGCTTGGGGACTCGGCCGTGTATCTCTGTGCCAGCAGCTTATCCGTCGGGACAGGGGCCCCCTACGAGCAGTACTTCGGGCCG	CASSLSVGTGAPYEQYF	8	4.3760085332166396E-5	51	TCRBV11-03*01	TCRBV11	TCRBV11-03	01				TCRBD01-01*01	TCRBD01	TCRBD01-01	01				TCRBJ02-07*01	TCRBJ02	TCRBJ02-07	01				2	3	0	2	6	2	30	45	51	61	64	8	In	VDJ
ATCCTGGAGTCGCCCAGCCCCAACCAGACCTCTCTGTACTTCTGTGCCAGCAGGGGACAGGGGACCTACGAGCAGTACTTCGGGCCG	CASRGQGTYEQYF	13	7.11101386647704E-5	39	TCRBV27-01*01	TCRBV27	TCRBV27-01	01				TCRBD01-01*01	TCRBD01	TCRBD01-01	01				TCRBJ02-07*01	TCRBJ02	TCRBJ02-07	01				6	1	0	2	0	2	42	-1	53	63	64	13	In	VDJ
GTCAGGGGACACAGCACTGTATTTCTGTGCCAGCAGCAAACCGGGACTAGCGGGAGGAGGTAGGGGAATGAGCAGTTCTTCGGGCCA		2	1.0940021333041599E-5	56	TCRBV21-01*01	TCRBV21	TCRBV21-01	01				TCRBD02-01*02	TCRBD02	TCRBD02-01	02				TCRBJ02-01*01	TCRBJ02	TCRBJ02-01	01				2	9	0	1	2	7	25	40	42	57	66	2	Out	VDJ
CTGAAGATCCAGCGCACAGAGCAGGAGGACTCCGCCGTGTATCTCTGTGCCAGCAGCTTCCTAGCACTAGAGCAGTTCTTCGGGCCA	CASSFLALEQFF	11	6.01701173317288E-5	36	TCRBV07-08*01	TCRBV07	TCRBV07-08	01				TCRBD02-01	TCRBD02	TCRBD02-01				01,02	TCRBJ02-01*01	TCRBJ02	TCRBJ02-01	01				3	4	4	7	1	10	45	59	60	65	69	11	In	VDJ
GTGAGCACCTTGGAGCTGGGGGACTCGGCCCTTTATCTTTGCGCCAGCAGCTGGGGGACAGGGGGGAAGACCCAGTACTTCGGGCCA	CASSWGTGGKTQYF	5	2.7350053332604E-5	42	TCRBV05-01*01	TCRBV05	TCRBV05-01	01				TCRBD01-01*01	TCRBD01	TCRBD01-01	01				TCRBJ02-05*01	TCRBJ02	TCRBJ02-05	01				3	2	0	1	2	6	39	52	54	65	67	5	In	VDJ
CTGACAGTGACCAGTGCCCATCCTGAAGACAGCAGCTTCTACATCTGCAGTGCTAGGTGGTTGGCAGATACGCAGTATTTTGGCCCA	CSARWLADTQYF	4	2.1880042666083198E-5	36	TCRBV20	TCRBV20				TCRBV20-01,TCRBV20-or09_02						TCRBD01,TCRBD02	TCRBD01-01,TCRBD02-01		TCRBJ02-03*01	TCRBJ02	TCRBJ02-03	01				3	4	0	10	2	4	45	56	58	60	64	4	In	VDJ
CCAGCCCTCAGAACCCAGGGACTCAGCTGTGTACTTCTGTGCCAGCAACGCCACGGGACTAACACCGGGGAGCTGTTTTTTGGAGAA		5	2.7350053332604E-5	44	TCRBV12	TCRBV12				TCRBV12-03/12-04,TCRBV12-04		TCRBD02-01	TCRBD02	TCRBD02-01				01,02	TCRBJ02-02*01	TCRBJ02	TCRBJ02-02	01				7	0	0	10	7	2	37	47	54	-1	60	5	Out	VDJ
GTGAACGCCTTGGAGCTGGACGACTCGGCCCTGTATCTCTGTGCCAGCAGGACTAGCGGGAGGTCTAGGGAGCTGTTTTTTGGAGAA	CASRTSGRSRELFF	5	2.7350053332604E-5	42	TCRBV05-04*01	TCRBV05	TCRBV05-04	01				TCRBD02-01*02	TCRBD02	TCRBD02-01	02				TCRBJ02-02*01	TCRBJ02	TCRBJ02-02	01				5	4	2	1	0	9	39	-1	50	63	67	5	In	VDJ
GTGACCAGTGCCCATCCTGAAGACAGCAGCTTCTACATCTGCAGTGCTAGAGCGACAGGGGGAAGTCAGCCCCAGCATTTTGGTGAT	CSARATGGSQPQHF	3	1.64100319995624E-5	42	TCRBV20	TCRBV20				TCRBV20-01,TCRBV20-or09_02		TCRBD01-01*01	TCRBD01	TCRBD01-01	01				TCRBJ01-05*01	TCRBJ01	TCRBJ01-05	01				1	3	2	1	1	6	39	52	53	62	65	3	In	VDJ
ACATCGGCCCAAAAGAACCCGACAGCTTTCTATCTCTGTGCCAGTAGGCCGACAGGGGGCGAGACTCAGCCCCAGCATTTTGGTGAT	CASRPTGGETQPQHF	13	7.11101386647704E-5	45	TCRBV19-01*01	TCRBV19	TCRBV19-01	01				TCRBD01-01*01	TCRBD01	TCRBD01-01	01				TCRBJ01-05*01	TCRBJ01	TCRBJ01-05	01				6	5	2	0	3	6	36	47	50	60	65	13	In	VDJ
GAGTCGCCCAGCCCCAACCAGACCTCTCTGTACTTCTGTGCCAGCAGTTTGCAGGGAGGAGGGAATCAGCCCCAGCATTTTGGTGAT	CASSLQGGGNQPQHF	7	3.8290074665645595E-5	45	TCRBV27-01*01	TCRBV27	TCRBV27-01	01				TCRBD02-01*02	TCRBD02	TCRBD02-01	02				TCRBJ01-05*01	TCRBJ01	TCRBJ01-05	01				3	4	9	1	3	4	36	50	53	59	63	7	In	VDJ
CAGCCCTCAGAACCCAGGGACTCAGCTGTGTACTTCTGTGCCAGCAGGCGTTACAGGGTCCTCGGCGATGGCTACACCTTCGGTTCG	CASRRYRVLGDGYTF	2	1.0940021333041599E-5	45	TCRBV12	TCRBV12				TCRBV12-03/12-04,TCRBV12-04		TCRBD01-01*01	TCRBD01	TCRBD01-01	01				TCRBJ01-02*01	TCRBJ01	TCRBJ01-02	01				6	9	3	3	5	6	36	47	52	58	67	2	In	VDJ
CTCACTCTGGAGTCAGCTACCCGCTCCCAGACATCTGTGTATTTCTGCGCCAGCAGGGAGTCTGGAAACACCATATATTTTGGAGAG	CASRESGNTIYF	7	3.8290074665645595E-5	36	TCRBV10-02*01	TCRBV10	TCRBV10-02	01											TCRBJ01-03*01	TCRBJ01	TCRBJ01-03	01				2	0	0	0	0	1	45	-1	-1	-1	60	7	In	VJ
GCAGAGCTTGGGGACTCGGCCGTGTATCTCTGTGCCAGCACTCTCCAGGGACAGGCCGCGAACACCGGGGAGCTGTTTTTTGGAGAA	CASTLQGQAANTGELFF	5	2.7350053332604E-5	51	TCRBV11-03*01	TCRBV11	TCRBV11-03	01				TCRBD01-01*01	TCRBD01	TCRBD01-01	01				TCRBJ02-02*01	TCRBJ02	TCRBJ02-02	01				7	3	0	4	7	0	30	40	47	55	58	5	In	VDJ
GCCCAGCCCCAACCAGACCTCTCTGTACTTCTGTGCCAGCAGTCTACGCGACAGGAGGGGTGTTTGACTGAAGCTTTCTTTGGACAA		20	1.09400213330416E-4	50	TCRBV27-01*01	TCRBV27	TCRBV27-01	01								TCRBD01,TCRBD02	TCRBD01-01,TCRBD02-01		TCRBJ01-01*01	TCRBJ01	TCRBJ01-01	01				5	11	2	4	6	5	31	43	49	55	66	20	Out	VDJ
AAGATCCAGCCCTCAGAACCCAGGGACTCAGCTGTGTACTTCTGTGCCAGCATACGGACAGGGAACACTGAAGCTTTCTTTGGACAA	CASIRTGNTEAFF	22	1.203402346634576E-4	39	TCRBV12-03/12-04*01	TCRBV12	TCRBV12-03/12-04	01				TCRBD01-01*01	TCRBD01	TCRBD01-01	01				TCRBJ01-01*01	TCRBJ01	TCRBJ01-01	01				7	0	1	4	3	1	42	52	55	-1	62	22	In	VDJ
CCAGCCCTCAGAACCCAGGGACTCAGCTGTGTACTTCTGTGCCAGCAGTTTAGAGCCGGGGCCCCTTTCGAGCAGTACTTCGGGCCG		6	3.28200639991248E-5	44	TCRBV12	TCRBV12				TCRBV12-03/12-04,TCRBV12-04						TCRBD01,TCRBD02	TCRBD01-01,TCRBD02-01		TCRBJ02-07*01	TCRBJ02	TCRBJ02-07	01				1	6	7	0	4	6	37	53	57	62	68	6	Out	VDJ
GCCCTGCAGCCAGAAGACTCAGCCCTGTATCTCTGCGCCAGCAGCCAGGGGATTCTACTAAGCTCCTACGAGCAGTACTTCGGGCCG	CASSQGILLSSYEQYF	3	1.64100319995624E-5	48	TCRBV04-01*01	TCRBV04	TCRBV04-01	01								TCRBD01,TCRBD02	TCRBD01-01,TCRBD02-01		TCRBJ02-07*01	TCRBJ02	TCRBJ02-07	01				3	10	0	8	1	0	33	47	48	52	62	3	In	VDJ
GTGAGCACCTTGGAGCTGGGGGACTCGGCCCTTTATCTTTGCGCCAGCAGCTTGGATCCGGGAGGGGACGAGCAGTACTTCGGGCCG	CASSLDPGGDEQYF	7	3.8290074665645595E-5	42	TCRBV05-01*01	TCRBV05	TCRBV05-01	01				TCRBD02-01*02	TCRBD02	TCRBD02-01	02				TCRBJ02-07*01	TCRBJ02	TCRBJ02-07	01				0	1	8	0	3	5	39	55	58	66	67	7	In	VDJ
GAAGATCCAGCCCTCAGAACCCAGGGACTCAGCTGTGTACTTCTGTGCCAGCAGGGGGACAGGGGAGACGAGCAGTACTTCGGGCCG		7	3.8290074665645595E-5	38	TCRBV12-03/12-04*01	TCRBV12	TCRBV12-03/12-04	01				TCRBD01-01*01	TCRBD01	TCRBD01-01	01				TCRBJ02-07*01	TCRBJ02	TCRBJ02-07	01				6	2	0	2	1	5	43	54	55	65	67	7	Out	VDJ
TCTCTGGAGCTGGGGGACTCAGCTTTGTATTTCTGTGCCAGCAGCTCTAGTGAGGGGGGCTCTGGAAACACCATATATTTTGGAGAG	CASSSSEGGSGNTIYF	19	1.0393020266389519E-4	48	TCRBV09-01*01	TCRBV09	TCRBV09-01	01								TCRBD01,TCRBD02	TCRBD01-01,TCRBD02-01		TCRBJ01-03*01	TCRBJ01	TCRBJ01-03	01				4	1	5	1	7	0	33	45	52	58	59	19	In	VDJ
CAGGAGGACTCGGCCGTGTATCTCTGTGCCAGCAGCTTAGGTGGGACAGGTAGCTCCATAGCCAAAAACATTCAGTACTTCGGCGCC	CASSLGGTGSSIAKNIQYF	4	2.1880042666083198E-5	57	TCRBV07-02	TCRBV07	TCRBV07-02				01,02	TCRBD01-01*01	TCRBD01	TCRBD01-01	01				TCRBJ02-04*01	TCRBJ02	TCRBJ02-04	01				1	9	0	4	2	0	24	40	42	50	59	4	In	VDJ
TCTCTGGAGCTGGGGGACTCAGCTTTGTATTTCTGTGCCAGCAGCGCATCCGGGACTAGCGGGAGAACTGAGCAGTTCTTCGGGCCA	CASSASGTSGRTEQFF	27	1.476902879960616E-4	48	TCRBV09-01*01	TCRBV09	TCRBV09-01	01				TCRBD02-01*02	TCRBD02	TCRBD02-01	02				TCRBJ02-01*01	TCRBJ02	TCRBJ02-01	01				3	3	0	2	5	9	33	46	51	65	68	27	In	VDJ
TAAGAAGCTCCTTCTCAGTGACTCTGGCTTCTATCTCTGTGCCTGGAGGGACAGGGTGATTAGTATCAGCCCCAGCATTTTGGTGAT		3	1.64100319995624E-5	44	TCRBV30-01*01	TCRBV30	TCRBV30-01	01				TCRBD01-01*01	TCRBD01	TCRBD01-01	01				TCRBJ01-05*01	TCRBJ01	TCRBJ01-05	01				3	8	1	3	0	5	37	-1	48	56	64	3	Out	VDJ
ATCCAGCCCTCAGAACCCAGGGACTCAGCTGTGTACTTCTGTGCCAGCAGACGCGACAGCCCAAATCAGCCCCAGCATTTTGGTGAT	CASRRDSPNQPQHF	3	1.64100319995624E-5	42	TCRBV12	TCRBV12				TCRBV12-03/12-04,TCRBV12-04		TCRBD01-01*01	TCRBD01	TCRBD01-01	01				TCRBJ01-05*01	TCRBJ01	TCRBJ01-05	01				6	4	2	5	4	4	39	50	54	59	63	3	In	VDJ
GAGTCCGCTACCAGCTCCCAGACATCTGTGTACTTCTGTGCCATCAGACAGGCTTTGAGGCAGCACTATGGCTACACCTTCGGTTCG	CAIRQALRQHYGYTF	4	2.1880042666083198E-5	45	TCRBV10-03*01	TCRBV10	TCRBV10-03	01				TCRBD01-01*01	TCRBD01	TCRBD01-01	01				TCRBJ01-02*01	TCRBJ01	TCRBJ01-02	01				6	12	3	4	0	3	36	-1	47	52	64	4	In	VDJ
AGTCTGCCATCCCCAACCAGACAGCTCTTTACTTCTGTGCCACCAGTGAGTGGGCCGCGAGCTAACTATGGCTACACCTTCGGTTCG		9	4.92300959986872E-5	46	TCRBV24-01*01	TCRBV24	TCRBV24-01	01				TCRBD01-01*01	TCRBD01	TCRBD01-01	01				TCRBJ01-02*01	TCRBJ01	TCRBJ01-02	01				4	6	8	0	2	0	35	49	51	55	61	9	Out	VDJ
GCCCTGCAGCCAGAAGACTCAGCCCTGTATCTCTGCGCCAGCAGCCAAACTTCCGGGGCCCGGGGGAGCGAGCAGTACTTCGGGCCG	CASSQTSGARGSEQYF	3	1.64100319995624E-5	48	TCRBV04-01*01	TCRBV04	TCRBV04-01	01				TCRBD02-01*01	TCRBD02	TCRBD02-01	01				TCRBJ02-07*01	TCRBJ02	TCRBJ02-07	01				2	2	8	2	12	6	33	48	60	66	68	3	In	VDJ
AGCTCTCTGGAGCTGGGGGACTCAGCTTTGTATTTCTGTGCCAGCAGCGGACCGGGACTAGACTCCTACGAGCAGTACTTCGGGCCG	CASSGPGLDSYEQYF	13	7.11101386647704E-5	45	TCRBV09-01*01	TCRBV09	TCRBV09-01	01				TCRBD02-01	TCRBD02	TCRBD02-01				01,02	TCRBJ02-07*01	TCRBJ02	TCRBJ02-07	01				3	1	0	8	4	0	36	49	53	61	62	13	In	VDJ
CTGAAGATCCAGCGCACAGAGCAGGGGGACTCGGCCATGTATCTCTGTGCCAGCAGCCGAATCGTCCACGAGCAGTACTTCGGGCCG	CASSRIVHEQYF	12	6.56401279982496E-5	36	TCRBV07-09*01	TCRBV07	TCRBV07-09	01								TCRBD01,TCRBD02	TCRBD01-01,TCRBD02-01		TCRBJ02-07*01	TCRBJ02	TCRBJ02-07	01				5	7	2	8	1	5	45	57	58	60	67	12	In	VDJ
CAGCCTGCAGAGCTTGGGGACTCGGCCATGTATCTCTGTGCCAGCAGCCTTAGCGGGAGTTCTAACAATGAGCAGTTCTTCGGGCCA	CASSLSGSSNNEQFF	2	1.0940021333041599E-5	45	TCRBV11-01*01	TCRBV11	TCRBV11-01	01				TCRBD02-01*02	TCRBD02	TCRBD02-01	02				TCRBJ02-01*01	TCRBJ02	TCRBJ02-01	01				5	5	5	2	2	5	36	48	50	59	64	2	In	VDJ
CAGCCTGCAGAACTGGAGGATTCTGGAGTTTATTTCTGTGCCAGCAGCCAAGATTTCGTGCTCAGAGATACGCAGTATTTTGGCCCA	CASSQDFVLRDTQYF	11	6.01701173317288E-5	45	TCRBV14-01*01	TCRBV14	TCRBV14-01	01				TCRBD01-01*01	TCRBD01	TCRBD01-01	01				TCRBJ02-03*01	TCRBJ02	TCRBJ02-03	01				0	0	4	5	9	5	36	53	62	-1	65	11	In	VDJ
TCGGCTGCTCCCTCCCAGACATCTGTGTACTTCTGTGCCAGCAGTGAAGCCCAGGGAGGGGGCACAGATACGCAGTATTTTGGCCCA	CASSEAQGGGTDTQYF	35	1.91450373328228E-4	48	TCRBV06-01*01	TCRBV06	TCRBV06-01	01				TCRBD02-01*02	TCRBD02	TCRBD02-01	02				TCRBJ02-03*01	TCRBJ02	TCRBJ02-03	01				0	1	9	0	3	1	33	50	53	60	61	35	In	VDJ
GCGTCTGCTGTACCCTCTCAGACATCTGTGTACTTCTGTGCCAGCAGTGACTCTAGCGGGAGCACAGATACGCAGTATTTTGGCCCA	CASSDSSGSTDTQYF	14	7.658014933129119E-5	45	TCRBV06-04*01	TCRBV06	TCRBV06-04	01				TCRBD02-01	TCRBD02	TCRBD02-01				01,02	TCRBJ02-03*01	TCRBJ02	TCRBJ02-03	01				0	0	5	4	0	0	36	-1	53	-1	60	14	In	VDJ
CTACACACCCTGCAGCCAGAAGACTCGGCCCTGTATCTCTGTGCCAGCAGCCAAGATGGGTCCACCGGGGAGCTGTTTTTTGGAGAA	CASSQDGSTGELFF	10	5.4700106665208E-5	42	TCRBV04-02*01	TCRBV04	TCRBV04-02	01								TCRBD01,TCRBD02	TCRBD01-01,TCRBD02-01		TCRBJ02-02*01	TCRBJ02	TCRBJ02-02	01				0	2	0	9	1	4	39	56	57	60	62	10	In	VDJ
ACTGTGACATCGGCCCAAAAGAACCCGACAGCTTTCTATCTCTGTGCCAGTAGGACGACAGTGAACACTGAAGCTTTCTTTGGACAA	CASRTTVNTEAFF	2	1.0940021333041599E-5	39	TCRBV19-01*01	TCRBV19	TCRBV19-01	01				TCRBD01-01*01	TCRBD01	TCRBD01-01	01				TCRBJ01-01*01	TCRBJ01	TCRBJ01-01	01				6	0	2	5	3	0	42	53	56	-1	61	2	In	VDJ
CCCCTGATCCTGGAGTCGCCCAGCCCCAACCAGACCTCTCTGTACTTCTGTGCCAGCAGGGGGACAGGGCCCCAGCATTTTGGTGAT	CASRGTGPQHF	6	3.28200639991248E-5	33	TCRBV27-01*01	TCRBV27	TCRBV27-01	01				TCRBD01-01*01	TCRBD01	TCRBD01-01	01				TCRBJ01-05*01	TCRBJ01	TCRBJ01-05	01				6	0	0	4	1	9	48	59	60	-1	68	6	In	VDJ
CAGCCAGAAGACTCAGCCCTGTATCTCTGCGCCAGCAGCCAAGTCCCCGCGTGGGGTTATAGCAATCAGCCCCAGCATTTTGGTGAT	CASSQVPAWGYSNQPQHF	17	9.29901813308536E-5	54	TCRBV04-01*01	TCRBV04	TCRBV04-01	01								TCRBD01,TCRBD02	TCRBD01-01,TCRBD02-01		TCRBJ01-05*01	TCRBJ01	TCRBJ01-05	01				1	3	6	2	9	0	27	43	52	56	59	17	In	VDJ
GTCCGCTACCAGCTCCCAGACATCTGTGTACTTCTGTGCCATCAGTGACCGCCGGACAGGGCTTCCTATGGCTACACCTTCGGTTCG		10	5.4700106665208E-5	47	TCRBV10-03*01	TCRBV10	TCRBV10-03	01				TCRBD01-01*01	TCRBD01	TCRBD01-01	01				TCRBJ01-02*01	TCRBJ01	TCRBJ01-02	01				3	4	1	3	5	4	34	48	53	61	65	10	Out	VDJ
CTCACTGTGACATCGGCCCAAAAGAACCCGACAGCTTTCTATCTCTGTGCCAGTAGTTCACAGGACTATGGCTACACCTTCGGTTCG	CASSSQDYGYTF	5	2.7350053332604E-5	36	TCRBV19-01*01	TCRBV19	TCRBV19-01	01				TCRBD01-01*01	TCRBD01	TCRBD01-01	01				TCRBJ01-02*01	TCRBJ01	TCRBJ01-02	01				5	0	3	4	2	3	45	57	59	-1	64	5	In	VDJ
CTGAAGATCCGGTCCACAAAGCTGGAGGACTCAGCCATGTACTTCTGTGCCAGCAATACAGGGAACTATGGCTACACCTTCGGTTCG	CASNTGNYGYTF	2	1.0940021333041599E-5	36	TCRBV02-01	TCRBV02	TCRBV02-01				01,03	TCRBD01-01*01	TCRBD01	TCRBD01-01	01				TCRBJ01-02*01	TCRBJ01	TCRBJ01-02	01				7	0	3	3	2	2	45	55	57	-1	63	2	In	VDJ
AAGATCCAGCCTGCAGAGCTTGGGGACTCGGCCGTGTATCTCTGTGCCAGCAGCACGCCAGGGATCAACACCATATATTTTGGAGAG	CASSTPGINTIYF	2	1.0940021333041599E-5	39	TCRBV11-03*01	TCRBV11	TCRBV11-03	01				TCRBD01-01*01	TCRBD01	TCRBD01-01	01				TCRBJ01-03*01	TCRBJ01	TCRBJ01-03	01				5	3	4	3	4	7	42	54	58	63	66	2	In	VDJ
CTGACTGTGAGCAACATGAGCCCTGAAGACAGCAGCATATATCTCTGCAGCGCTAAGAGCTCTGGAAACACCATATATTTTGGAGAG	CSAKSSGNTIYF	3	1.64100319995624E-5	36	TCRBV29-01*03	TCRBV29	TCRBV29-01	03				TCRBD02-01*02	TCRBD02	TCRBD02-01	02				TCRBJ01-03*01	TCRBJ01	TCRBJ01-03	01				6	0	11	2	3	0	45	53	56	-1	59	3	In	VDJ
GAGCAGGGGGACTCGGCCATGTATCTCTGTGCCAGCAGCCTGGGACAGGGCCCCTCTGAGGGGGCCAACGTCCTGACTTTCGGGGCC	CASSLGQGPSEGANVLTF	7	3.8290074665645595E-5	54	TCRBV07-09*01	TCRBV07	TCRBV07-09	01				TCRBD01-01*01	TCRBD01	TCRBD01-01	01				TCRBJ02-06*01	TCRBJ02	TCRBJ02-06	01				5	10	0	3	2	4	27	39	41	50	60	7	In	VDJ
GTGAGCAACATGAGCCCTGAAGACAGCAGCATATATCTCTGCAGCGTTGATGGGACTAGCGGTTACAATGAGCAGTTCTTCGGGCCA	CSVDGTSGYNEQFF	8	4.3760085332166396E-5	42	TCRBV29-01	TCRBV29	TCRBV29-01				01,02	TCRBD02-01	TCRBD02	TCRBD02-01				01,02	TCRBJ02-01*01	TCRBJ02	TCRBJ02-01	01				3	1	0	5	1	4	39	50	51	62	63	8	In	VDJ
CCCTCCCAGACATCTGTGTACTTCTGTGCCAGCAGTTACCCTATAGACCCGGGACAGTCGAACACCGGGGAGCTGTTTTTTGGAGAA	CASSYPIDPGQSNTGELFF	5	2.7350053332604E-5	57	TCRBV06	TCRBV06				TCRBV06-05,TCRBV06-06		TCRBD01-01*01	TCRBD01	TCRBD01-01	01				TCRBJ02-02*01	TCRBJ02	TCRBJ02-02	01				2	1	0	5	11	0	24	39	50	57	58	5	In	VDJ
CCACGGAGTCAGGGGACACAGCACTGTATTTCTGTGCCAGCAGCAAAGATCCAGGGCAGCAACACCGGGGAGCTGTTTTTTGGAGAA		3	1.64100319995624E-5	49	TCRBV21-01*01	TCRBV21	TCRBV21-01	01				TCRBD01-01*01	TCRBD01	TCRBD01-01	01				TCRBJ02-02*01	TCRBJ02	TCRBJ02-02	01				1	4	4	3	3	2	32	48	51	56	60	3	Out	VDJ
AATGTGAGCACCTTGGAGCTGGGGGACTCGGCCCTTTATCTTTGCGCCAGCATGTTAAGGGGCGGCACTGAAGCTTTCTTTGGACAA	CASMLRGGTEAFF	12	6.56401279982496E-5	39	TCRBV05-01*01	TCRBV05	TCRBV05-01	01				TCRBD01-01*01	TCRBD01	TCRBD01-01	01				TCRBJ01-01*01	TCRBJ01	TCRBJ01-01	01				6	3	5	2	5	4	42	52	57	62	65	12	In	VDJ
CAGCCCTCAGAACCCAGGGACTCAGCTGTGTACTTCTGTGCCAGCCTTCTAGGCGGCTACATCCCGTCACCCCTCCACTTTGGGAAT	CASLLGGYIPSPLHF	2	1.0940021333041599E-5	45	TCRBV12	TCRBV12				TCRBV12-03/12-04,TCRBV12-04		TCRBD02-01	TCRBD02	TCRBD02-01				01,02	TCRBJ01-06*01	TCRBJ01	TCRBJ01-06	01				8	14	4	8	3	10	36	45	48	52	66	2	In	VDJ
CGGTCCACAAAGCTGGAGGACTCAGCCATGTACTTCTGTGCCAGCAGTGAAGCGTCGGGACGGCGCTATGGCTACACCTTCGGTTCG	CASSEASGRRYGYTF	2	1.0940021333041599E-5	45	TCRBV02-01	TCRBV02	TCRBV02-01				01,03					TCRBD01,TCRBD02	TCRBD01-01,TCRBD02-01		TCRBJ01-02*01	TCRBJ01	TCRBJ01-02	01				0	4	0	7	3	4	36	53	56	61	65	2	In	VDJ
GTGAGCACCTTGGAGCTGGGGGACTCGGCCCTTTATCTTTGCGCCAGCAGCTCAATCGGGACAGGGGATGGCTACACCTTCGGTTCG	CASSSIGTGDGYTF	11	6.01701173317288E-5	42	TCRBV05-01*01	TCRBV05	TCRBV05-01	01				TCRBD01-01*01	TCRBD01	TCRBD01-01	01				TCRBJ01-02*01	TCRBJ01	TCRBJ01-02	01				3	0	0	2	5	6	39	52	57	-1	67	11	In	VDJ
CTTGACATCCGCTCACCAGGCCTGGGGGACGCAGCCATGTACCTGTGTGCCACCAGCAGAGATATGGCAGAGAGATACTTCGGGCCG	CATSRDMAERYF	20	1.09400213330416E-4	36	TCRBV15-01*02	TCRBV15	TCRBV15-01	02								TCRBD01,TCRBD02	TCRBD01-01,TCRBD02-01		TCRBJ02-07*01	TCRBJ02	TCRBJ02-07	01				0	5	4	5	5	13	45	62	67	70	75	20	In	VDJ
TGAGCCCTGAAGACAGCAGCATATATCTCTGCAGCGTTGGGCACACTACAGGGGGCCTCTTCTGGAAACACCATATATTTTGGAGAG		9	4.92300959986872E-5	52	TCRBV29-01	TCRBV29	TCRBV29-01				01,02	TCRBD01-01*01	TCRBD01	TCRBD01-01	01				TCRBJ01-03*01	TCRBJ01	TCRBJ01-03	01				4	4	3	0	8	1	29	39	47	56	60	9	Out	VDJ
CTGTCCCTAGAGTCTGCCATCCCCAACCAGACAGCTCTTTACTTCTGTGCCACCAGTGACCGGGACCTCTCGTGGTTCTTCGGGCCA	CATSDRDLSWFF	27	1.476902879960616E-4	36	TCRBV24-01*01	TCRBV24	TCRBV24-01	01								TCRBD01,TCRBD02	TCRBD01-01,TCRBD02-01		TCRBJ02-01*01	TCRBJ02	TCRBJ02-01	01				4	8	0	7	2	15	45	59	61	66	74	27	In	VDJ
GTGACCAGTGCCCATCCTGAAGACAGCAGCTTCTACATCTGCAGTGCTAGTAAGGGACTAGCTCAGAGTGAGCAGTTCTTCGGGCCA	CSASKGLAQSEQFF	31	1.695703306621448E-4	42	TCRBV20-01*04	TCRBV20	TCRBV20-01	04				TCRBD02-01	TCRBD02	TCRBD02-01				01,02	TCRBJ02-01*01	TCRBJ02	TCRBJ02-01	01				2	6	0	7	2	9	39	51	53	62	68	31	In	VDJ
CACACCCTGCAGCCAGAAGACTCGGCCCTGTATCTCTGCGCCAGCGGACTAGCGGGAGAGGGAGCAGAGACCCAGTACTTCGGGCCA	CASGLAGEGAETQYF	14	7.658014933129119E-5	45	TCRBV04-03*01	TCRBV04	TCRBV04-03	01				TCRBD02-01*02	TCRBD02	TCRBD02-01	02				TCRBJ02-05*01	TCRBJ02	TCRBJ02-05	01				8	7	1	2	0	4	36	-1	45	58	65	14	In	VDJ
GTGACATCGGCCCAAAAGAACCCGACAGCTTTCTATCTCTGTGCCAGTAGTCCCGGGGCGTACCAAGAGACCCAGTACTTCGGGCCA	CASSPGAYQETQYF	3	1.64100319995624E-5	42	TCRBV19-01*01	TCRBV19	TCRBV19-01	01								TCRBD01,TCRBD02	TCRBD01-01,TCRBD02-01		TCRBJ02-05*01	TCRBJ02	TCRBJ02-05	01				5	2	7	0	3	0	39	51	54	59	61	3	In	VDJ
TGACATCGGCCCAAAAGAACCCGACAGCTTTCTATCTCTGTGCCAGTAGACCAGCGAGAGAGGGTAGATACGCAGTATTTTGGCCCA		8	4.3760085332166396E-5	43	TCRBV19-01*01	TCRBV19	TCRBV19-01	01				TCRBD02-01*02	TCRBD02	TCRBD02-01	02				TCRBJ02-03*01	TCRBJ02	TCRBJ02-03	01				6	1	11	0	10	5	38	49	59	64	65	8	Out	VDJ
TCACTGTGACATCGGCCCAAAAGAACCCGACAGCTTTCTATCTCTGTGCCAGTAGTATACGGGCCAGATACGCAGTATTTTGGCCCA		9	4.92300959986872E-5	37	TCRBV19-01*01	TCRBV19	TCRBV19-01	01								TCRBD01,TCRBD02	TCRBD01-01,TCRBD02-01		TCRBJ02-03*01	TCRBJ02	TCRBJ02-03	01				2	0	8	0	1	4	44	59	60	-1	64	9	Out	VDJ
TGCTGTACCCTCTCAGACATCTGTGTACTTCTGTGCCAGCAGTGACCCAATAGCGGAAGGGGCACAGATACGCAGTATTTTGGCCCA		11	6.01701173317288E-5	50	TCRBV06-04*01	TCRBV06	TCRBV06-04	01				TCRBD02-01	TCRBD02	TCRBD02-01				01,02	TCRBJ02-03*01	TCRBJ02	TCRBJ02-03	01				2	5	5	5	4	1	31	46	50	56	61	11	Out	VDJ
AAGATCCGGTCCACAAAGCTGGAGGACTCAGCCATGTACTTCTGTGCCAGTATGGGTCCCGAGGGCGGGGAGCTGTTTTTTGGAGAA	CASMGPEGGELFF	5	2.7350053332604E-5	39	TCRBV02-01	TCRBV02	TCRBV02-01				01,03	TCRBD02-01*02	TCRBD02	TCRBD02-01	02				TCRBJ02-02*01	TCRBJ02	TCRBJ02-02	01				9	0	11	0	10	7	42	50	60	-1	65	5	In	VDJ
ACATCGGCCCAAAAGAACCCGACAGCTTTCTATCTCTGTGCCAGTAGTATAAGTGGGACGCGGAATCAGCCCCAGCATTTTGGTGAT	CASSISGTRNQPQHF	5	2.7350053332604E-5	45	TCRBV19-01*01	TCRBV19	TCRBV19-01	01								TCRBD01,TCRBD02	TCRBD01-01,TCRBD02-01		TCRBJ01-05*01	TCRBJ01	TCRBJ01-05	01				2	4	0	7	3	4	36	51	54	59	63	5	In	VDJ
CTGGAGTCCGCCAGCACCAACCAGACATCTATGTACCTCTGTGCCAGCAGTTGGGACAGGGAGGTACAGCCCCAGCATTTTGGTGAT	CASSWDREVQPQHF	27	1.476902879960616E-4	42	TCRBV28-01*01	TCRBV28	TCRBV28-01	01				TCRBD01-01*01	TCRBD01	TCRBD01-01	01				TCRBJ01-05*01	TCRBJ01	TCRBJ01-05	01				4	5	0	3	0	7	39	-1	52	61	66	27	In	VDJ
CTTGGAGCTGGGGGACTCGGCCCTGTATCTCTGTGCCAGAAGCTTGGCTGGGTGAATAGCCCGAATTCACCCCTCCACTTTGGGAAT		3	1.64100319995624E-5	50	TCRBV05-03	TCRBV05	TCRBV05-03				01,02	TCRBD02-01	TCRBD02	TCRBD02-01				01,02	TCRBJ01-06*01	TCRBJ01	TCRBJ01-06	01				0	3	5	7	9	7	31	47	56	60	63	3	Out	VDJ
TGACATCGGCCCAAAAGAACCCGACAGCTTTCTATCTCTGTGCCAGTCTTGACAGGGAATGGCCTCTATGGCTACACCTTCGGTTCG		12	6.56401279982496E-5	43	TCRBV19-01*01	TCRBV19	TCRBV19-01	01				TCRBD01-01*01	TCRBD01	TCRBD01-01	01				TCRBJ01-02*01	TCRBJ01	TCRBJ01-02	01				8	8	2	3	3	4	38	47	50	57	65	12	Out	VDJ
AACGCCTTGTTGCTGGGGGACTCGGCCCTCTATCTCTGTGCCAGCAGCCCATCGACAGTAGCTAACTATGGCTACACCTTCGGTTCG	CASSPSTVANYGYTF	7	3.8290074665645595E-5	45	TCRBV05-06*01	TCRBV05	TCRBV05-06	01				TCRBD01-01*01	TCRBD01	TCRBD01-01	01				TCRBJ01-02*01	TCRBJ01	TCRBJ01-02	01				4	3	2	5	5	0	36	48	53	58	61	7	In	VDJ
CGTTGGCGTCTGCTGTACCCTCTCAGACATCTGTGTACTTCTGTGCCAGCAAACAGTCCGCACAACTATGGCTACACCTTCGGTTCG		3	1.64100319995624E-5	40	TCRBV06-04*01	TCRBV06	TCRBV06-04	01				TCRBD01-01*01	TCRBD01	TCRBD01-01	01				TCRBJ01-02*01	TCRBJ01	TCRBJ01-02	01				7	7	3	5	1	2	41	51	52	56	63	3	Out	VDJ
GTCCACGGAGTCAGGGGACACAGCACTGTATTTCTGTGCCAGCAGCCTAAACTCCAGACAGGGTAGGATGGCTACACCTTCGGTTCG		4	2.1880042666083198E-5	47	TCRBV21-01*01	TCRBV21	TCRBV21-01	01				TCRBD01-01*01	TCRBD01	TCRBD01-01	01				TCRBJ01-02*01	TCRBJ01	TCRBJ01-02	01				5	4	2	3	10	6	34	46	56	63	67	4	Out	VDJ
ATCCAGCCCTCAGAACCCAGGGACTCAGCTGTGTACTTCTGTGCCAGCAGTCTATGGGACAGCAGCTACGAGCAGTACTTCGGGCCG	CASSLWDSSYEQYF	6	3.28200639991248E-5	42	TCRBV12	TCRBV12				TCRBV12-03/12-04,TCRBV12-04		TCRBD01-01*01	TCRBD01	TCRBD01-01	01				TCRBJ02-07*01	TCRBJ02	TCRBJ02-07	01				5	3	0	5	4	3	39	51	55	62	65	6	In	VDJ
CTGACTGTGAGCAACATGAGCCCTGAAGACAGCAGCATATATCTCTGCAGCGCTGCCCCAGGGGCACACGAGCAGTACTTCGGGCCG	CSAAPGAHEQYF	3	1.64100319995624E-5	36	TCRBV29-01*03	TCRBV29	TCRBV29-01	03				TCRBD01-01*01	TCRBD01	TCRBD01-01	01				TCRBJ02-07*01	TCRBJ02	TCRBJ02-07	01				6	3	4	2	5	5	45	53	58	64	67	3	In	VDJ
AGCAACATGAGCCCTGAAGACAGCAGCATATATCTCTGCAGCGTTGTTCCACCGACAGGCTCTGGAAACACCATATATTTTGGAGAG	CSVVPPTGSGNTIYF	9	4.92300959986872E-5	45	TCRBV29-01	TCRBV29	TCRBV29-01				01,02	TCRBD01-01*01	TCRBD01	TCRBD01-01	01				TCRBJ01-03*01	TCRBJ01	TCRBJ01-03	01				4	0	2	4	7	0	36	46	53	-1	59	9	In	VDJ
ATCCAGCGCACAGAGCAGGAGGACTCCGCCGTGTATCTCTGTGCCAGCAGCTTAAGCCCGACAGCAAACACCATATATTTTGGAGAG	CASSLSPTANTIYF	3	1.64100319995624E-5	42	TCRBV07-08*01	TCRBV07	TCRBV07-08	01				TCRBD01-01*01	TCRBD01	TCRBD01-01	01				TCRBJ01-03*01	TCRBJ01	TCRBJ01-03	01				2	1	2	5	5	6	39	54	59	64	65	3	In	VDJ
ACTCTGACAGTGACCAGTGCCCATCCTGAAGACAGCAGCTTCTACATCTGCAGTGCTAGGAGCGCAGAGACCCAGTACTTCGGGCCA	CSARSAETQYF	4	2.1880042666083198E-5	33	TCRBV20-01	TCRBV20	TCRBV20-01				01,04	TCRBD02-01	TCRBD02	TCRBD02-01				01,02	TCRBJ02-05*01	TCRBJ02	TCRBJ02-05	01				3	1	6	6	1	4	48	59	60	64	65	4	In	VDJ
CTGGAGTCCGCTACCAGCTCCCAGACATCTGTGTACTTCTGTGCCATCAGTGACAGCCACTCCCAAGAGACCCAGTACTTCGGGCCA	CAISDSHSQETQYF	9	4.92300959986872E-5	42	TCRBV10-03*01	TCRBV10	TCRBV10-03	01								TCRBD01,TCRBD02	TCRBD01-01,TCRBD02-01		TCRBJ02-05*01	TCRBJ02	TCRBJ02-05	01				3	6	4	5	0	1	39	-1	53	56	62	9	In	VDJ
TCGGCCCAAAAGAACCCGACAGCTTTCTATCTCTGTGCCAGTGGGACCGGGAGGTTCCCTTACACCGGGGAGCTGTTTTTTGGAGAA	CASGTGRFPYTGELFF	8	4.3760085332166396E-5	48	TCRBV19-01*01	TCRBV19	TCRBV19-01	01				TCRBD02-01*02	TCRBD02	TCRBD02-01	02				TCRBJ02-02*01	TCRBJ02	TCRBJ02-02	01				8	7	8	1	5	3	33	42	47	54	61	8	In	VDJ
AAGATCCGGTCCACAAAGCTGGAGGACTCAGCCATGTACTTCTGTGCCAGCAGCGAACAGCGTCCCACTGAAGCTTTCTTTGGACAA	CASSEQRPTEAFF	14	7.658014933129119E-5	39	TCRBV02-01	TCRBV02	TCRBV02-01				01,03	TCRBD02-01	TCRBD02	TCRBD02-01				01,02	TCRBJ01-01*01	TCRBJ01	TCRBJ01-01	01				2	3	6	6	1	4	42	57	58	62	65	14	In	VDJ
AGCACCAACCAGACATCTATGTACCTCTGTGCCAGCAGTTTAAGGGGACTAGCGGGAGGAAGCTCCTACGAGCAGTACTTCGGGCCG	CASSLRGLAGGSSYEQYF	9	4.92300959986872E-5	54	TCRBV28-01*01	TCRBV28	TCRBV28-01	01				TCRBD02-01*02	TCRBD02	TCRBD02-01	02				TCRBJ02-07*01	TCRBJ02	TCRBJ02-07	01				2	3	0	1	2	0	27	42	44	59	62	9	In	VDJ
GTGACCAGTGCCCATCCTGAAGACAGCAGCTTCTACATCTGCAGTATACTCCGCCCGGGACAGGGCAACGAGCAGTACTTCGGGCCG	CSILRPGQGNEQYF	3	1.64100319995624E-5	42	TCRBV20	TCRBV20				TCRBV20-01,TCRBV20-or09_02		TCRBD01-01*01	TCRBD01	TCRBD01-01	01				TCRBJ02-07*01	TCRBJ02	TCRBJ02-07	01				8	2	0	3	11	5	39	45	56	65	67	3	In	VDJ
GTGAACGCCTTGGAGCTGGACGACTCGGCCCTGTATCTCTGTGCCAGCAGCGCCTTGGGCGGGTCGGGAGAGCAGTACTTCGGGCCG	CASSALGGSGEQYF	2	1.0940021333041599E-5	42	TCRBV05-04*01	TCRBV05	TCRBV05-04	01				TCRBD02-01	TCRBD02	TCRBD02-01				01,02	TCRBJ02-07*01	TCRBJ02	TCRBJ02-07	01				4	6	7	4	7	7	39	51	58	63	69	2	In	VDJ
CAATCCTGTCCTCAGAACCGGGAGACACGGCACTGTATCTCTGCGCCAGCTGTCAGGCCACCTTGGAATGAGCAGTTCTTCGGGCCA		3	1.64100319995624E-5	40	TCRBV23-01*01	TCRBV23	TCRBV23-01	01				TCRBD01-01*01	TCRBD01	TCRBD01-01	01				TCRBJ02-01*01	TCRBJ02	TCRBJ02-01	01				3	8	9	0	0	7	41	-1	55	58	66	3	Out	VDJ
AATGTGAACGCCTTGGAGCTGGACGACTCGGCCCTGTATCTCTGTGCCAGCAGCTTTGTGTCAGGCAATGAGCAGTTCTTCGGGCCA	CASSFVSGNEQFF	3	1.64100319995624E-5	39	TCRBV05-04*01	TCRBV05	TCRBV05-04	01				TCRBD01-01*01	TCRBD01	TCRBD01-01	01				TCRBJ02-01*01	TCRBJ02	TCRBJ02-01	01				2	0	4	4	5	6	42	56	61	-1	65	3	In	VDJ
ATCCTGGAGTCGCCCAGCCCCAACCAGACCTCTCTGTACTTCTGTGCCAGCCGTATATCAGGAGAACGGACCCAGTACTTCGGGCCA	CASRISGERTQYF	2	1.0940021333041599E-5	39	TCRBV27-01*01	TCRBV27	TCRBV27-01	01				TCRBD02-01*02	TCRBD02	TCRBD02-01	02				TCRBJ02-05*01	TCRBJ02	TCRBJ02-05	01				0	4	10	2	1	7	42	59	60	64	68	2	In	VDJ
GGAGTCAGCTACCCGCTCCCAGACATCTGTGTATTTCTGCGCCAGCAGTGAAAAGGGGTCAGCCAAGAGACCCAGTACTTCGGGCCA		9	4.92300959986872E-5	44	TCRBV10-02*01	TCRBV10	TCRBV10-02	01				TCRBD01-01*01	TCRBD01	TCRBD01-01	01				TCRBJ02-05*01	TCRBJ02	TCRBJ02-05	01				3	4	5	2	2	1	37	51	53	58	62	9	Out	VDJ
ACAGAGCAGGGGGACTCGGCCATGTATCTCTGTGCCAGCAGCCCCACTAGTGGGGCGGGAGTTGCAGATACGCAGTATTTTGGCCCA	CASSPTSGAGVADTQYF	11	6.01701173317288E-5	51	TCRBV07-09*01	TCRBV07	TCRBV07-09	01				TCRBD02-01*02	TCRBD02	TCRBD02-01	02				TCRBJ02-03*01	TCRBJ02	TCRBJ02-03	01				5	3	7	2	12	4	30	42	54	61	64	11	In	VDJ
AAGATCCAGCGCACAGAGCAGCGGGACTCGGCCATGTATCGCTGTGCCAGCAGCACGGAGATAGCCGGGGAGCTGTTTTTTGGAGAA	CASSTEIAGELFF	9	4.92300959986872E-5	39	TCRBV07-06*01	TCRBV07	TCRBV07-06	01				TCRBD02-01*02	TCRBD02	TCRBD02-01	02				TCRBJ02-02*01	TCRBJ02	TCRBJ02-02	01				5	4	10	2	2	6	42	54	56	60	64	9	In	VDJ
ATCAATTCCCTGGAGCTTGGTGACTCTGCTGTGTATTTCTGTGCCAGCAGCCACAGCGGGAGTACCGGGGAGCTGTTTTTTGGAGAA	CASSHSGSTGELFF	11	6.01701173317288E-5	42	TCRBV03-01/03-02*01	TCRBV03	TCRBV03-01/03-02	01				TCRBD02-01*02	TCRBD02	TCRBD02-01	02				TCRBJ02-02*01	TCRBJ02	TCRBJ02-02	01				3	1	6	2	1	5	39	53	54	62	63	11	In	VDJ
TTGGAGCTGGACGACTCGGCCCTGTATCTCTGTGCCAGCAGCTTGGAGTTCGGACAGGGGCTGGGGACTGAAGCTTTCTTTGGACAA	CASSLEFGQGLGTEAFF	24	1.312802559964992E-4	51	TCRBV05-04*01	TCRBV05	TCRBV05-04	01				TCRBD01-01*01	TCRBD01	TCRBD01-01	01				TCRBJ01-01*01	TCRBJ01	TCRBJ01-01	01				0	6	1	2	5	5	30	46	51	60	66	24	In	VDJ
GTGACCAGTGCCCATCCTGAAGACAGCAGCTTCTACATCTGCAGTGCTATCAGGACAGGGCCGTACACTGAAGCTTTCTTTGGACAA	CSAIRTGPYTEAFF	3	1.64100319995624E-5	42	TCRBV20	TCRBV20				TCRBV20-01,TCRBV20-or09_02		TCRBD01-01*01	TCRBD01	TCRBD01-01	01				TCRBJ01-01*01	TCRBJ01	TCRBJ01-01	01				4	4	1	3	3	3	39	49	52	60	64	3	In	VDJ
ACTCTGGAGTCCGCTACCAGCTCCCAGACATCTGTGTACTTCTGTGCCACCGGGACCGGAATGAACACTGAAGCTTTCTTTGGACAA	CATGTGMNTEAFF	5	2.7350053332604E-5	39	TCRBV10-03*01	TCRBV10	TCRBV10-03	01								TCRBD01,TCRBD02	TCRBD01-01,TCRBD02-01		TCRBJ01-01*01	TCRBJ01	TCRBJ01-01	01				10	5	0	7	2	0	42	49	51	56	61	5	In	VDJ
GCCTTGTTGCTGGGGGACTCGGCCCTGTATCTCTGTGCCAGCAGCACCCCTTCGACAGGGAGTTATGAAAAACTGTTTTTTGGCAGT	CASSTPSTGSYEKLFF	11	6.01701173317288E-5	48	TCRBV05-05*01	TCRBV05	TCRBV05-05	01				TCRBD01-01*01	TCRBD01	TCRBD01-01	01				TCRBJ01-04*01	TCRBJ01	TCRBJ01-04	01				4	4	2	3	8	6	33	45	53	60	64	11	In	VDJ
AGTTCTAAGAAGCTCCTTCTCAGTGACTCTGGCTTCTATCTCTGTGCCTGGAGCCGTCAGAGGGTTCAGCCCCAGCATTTTGGTGAT	CAWSRQRVQPQHF	27	1.476902879960616E-4	39	TCRBV30-01*01	TCRBV30	TCRBV30-01	01				TCRBD02-01*02	TCRBD02	TCRBD02-01	02				TCRBJ01-05*01	TCRBJ01	TCRBJ01-05	01				3	1	11	0	6	6	42	53	59	64	65	27	In	VDJ
AATGTGAGCACCTTGGAGCTGGGGGACTCGGCCCTTTATCTTTGCGCCAGCAGCCTGGCGGGGAATCAGCCCCAGCATTTTGGTGAT	CASSLAGNQPQHF	7	3.8290074665645595E-5	39	TCRBV05-01*01	TCRBV05	TCRBV05-01	01				TCRBD02-01*01	TCRBD02	TCRBD02-01	01				TCRBJ01-05*01	TCRBJ01	TCRBJ01-05	01				0	0	8	3	0	4	42	-1	58	-1	63	7	In	VDJ
ATTCTGGAGTCCGCCAGCACCAACCAGACATCTATGTACCTCTGTGCCAGCAGCCCCGACAGCAATCAGCCCCAGCATTTTGGTGAT	CASSPDSNQPQHF	6	3.28200639991248E-5	39	TCRBV28-01*01	TCRBV28	TCRBV28-01	01								TCRBD01,TCRBD02	TCRBD01-01,TCRBD02-01		TCRBJ01-05*01	TCRBJ01	TCRBJ01-05	01				6	0	2	7	4	1	42	53	57	-1	60	6	In	VDJ
ACTCTGGAGTCCGCTACCAGCTCCCAGACATCTGTGTACTTCTGTGCCATCAGAACAGGGGTTAATTCACCCCTCCACTTTGGGAAT	CAIRTGVNSPLHF	9	4.92300959986872E-5	39	TCRBV10-03*01	TCRBV10	TCRBV10-03	01				TCRBD01-01*01	TCRBD01	TCRBD01-01	01				TCRBJ01-06*01	TCRBJ01	TCRBJ01-06	01				6	1	3	2	1	6	42	53	54	61	62	9	In	VDJ
NNCTCTGAAGATCCGGTCCACAAAGCTGGAGGACTCAGCCATGTACTTCTGTGCCAGTAAACCACAGGAGGCTACACCTTCGGTTCG		10	5.4700106665208E-5	32	TCRBV02-01	TCRBV02	TCRBV02-01				01,03	TCRBD01-01*01	TCRBD01	TCRBD01-01	01				TCRBJ01-02*01	TCRBJ01	TCRBJ01-02	01				9	1	3	4	6	8	49	57	63	68	69	10	Out	VDJ
AGCTCTCTGGAGCTGGGGGACTCAGCTTTGTATTTCTGTGCCAGCAGCGCACGACAGGGTTGACTGTACGAGCAGTACTTCGGGCCG	CASSARQG*LYEQYF	17	9.29901813308536E-5	45	TCRBV09-01*01	TCRBV09	TCRBV09-01	01				TCRBD01-01*01	TCRBD01	TCRBD01-01	01				TCRBJ02-07*01	TCRBJ02	TCRBJ02-07	01				3	7	2	3	3	4	36	49	52	59	66	17	Stop	VDJ
GTGACATCGGCCCAAAAGAACCCGACAGCTTTCTATCTCTGTGCCAGTAGTTTTGAGACTAGCGGCTACGAGCAGTACTTCGGGCCG	CASSFETSGYEQYF	5	2.7350053332604E-5	42	TCRBV19-01*01	TCRBV19	TCRBV19-01	01				TCRBD02-01	TCRBD02	TCRBD02-01				01,02	TCRBJ02-07*01	TCRBJ02	TCRBJ02-07	01				5	0	2	5	5	3	39	51	56	-1	65	5	In	VDJ
CTACACACCCTGCAGCCAGAAGACTCGGCCCTGTATCTCTGTGCCAGCAGCCAAGTTGGCGGGGCCTACGAGCAGTACTTCGGGCCG	CASSQVGGAYEQYF	3	1.64100319995624E-5	42	TCRBV04-02*01	TCRBV04	TCRBV04-02	01				TCRBD02-01*01	TCRBD02	TCRBD02-01	01				TCRBJ02-07*01	TCRBJ02	TCRBJ02-07	01				1	0	7	3	3	2	39	55	58	-1	64	3	In	VDJ
GAGCTTGGGGACTCGGCCGTGTATCTCTGTGCCAGCAGCTTAGCCCCCCAAAGGACTAGCGGGATCCCTGTGGAGTACTTCGGCGCC	CASSLAPQRTSGIPVEYF	3	1.64100319995624E-5	54	TCRBV11-03*01	TCRBV11	TCRBV11-03	01				TCRBD02-01*02	TCRBD02	TCRBD02-01	02				TCRBJ02-04*01	TCRBJ02	TCRBJ02-04	01				1	9	1	3	9	14	27	43	52	64	73	3	In	VDJ
CTTCACCTACACGCCCTGCAGCCAGAAGACTCAGCCCTGTATCTCTGCGCCAGCAGCCAAGAGGGCTATGAGCAGTTCTTCGGGCCA	CASSQEGYEQFF	5	2.7350053332604E-5	36	TCRBV04-01*01	TCRBV04	TCRBV04-01	01				TCRBD01-01*01	TCRBD01	TCRBD01-01	01				TCRBJ02-01*01	TCRBJ02	TCRBJ02-01	01				0	1	8	0	0	8	45	-1	62	66	67	5	In	VDJ
TTGGCGTCTGCTGTACCCTCTCAGACATCTGTGTACTTCTGTGCCAGCAGTGACTCGACTAGCGGGAATGAGCAGTTCTTCGGGCCA	CASSDSTSGNEQFF	19	1.0393020266389519E-4	42	TCRBV06-04*01	TCRBV06	TCRBV06-04	01				TCRBD02-01	TCRBD02	TCRBD02-01				01,02	TCRBJ02-01*01	TCRBJ02	TCRBJ02-01	01				0	0	2	4	0	7	39	-1	56	-1	66	19	In	VDJ
ATCCGCTCACCAGGCCTGGGGGACGCAGCCATGTACCTGTGTGCCACCAGCAGACCCACAGGGGGCAATGAGCAGTTCTTCGGGCCA	CATSRPTGGNEQFF	9	4.92300959986872E-5	42	TCRBV15-01*02	TCRBV15	TCRBV15-01	02				TCRBD01-01*01	TCRBD01	TCRBD01-01	01				TCRBJ02-01*01	TCRBJ02	TCRBJ02-01	01				2	0	3	1	3	6	39	54	57	-1	65	9	In	VDJ
ATCCAGCCTGCAGAGCTTGGGGACTCGGCCGTGTATCTCTGTGCCAGCAGCTTCAGGGGTAAGGGCAATGAGCAGTTCTTCGGGCCA	CASSFRGKGNEQFF	13	7.11101386647704E-5	42	TCRBV11-03*01	TCRBV11	TCRBV11-03	01				TCRBD01-01*01	TCRBD01	TCRBD01-01	01				TCRBJ02-01*01	TCRBJ02	TCRBJ02-01	01				3	6	4	2	0	6	39	-1	53	59	65	13	In	VDJ
ATTTCCCCCTGATCCTGGAGTCGCCCAGCCCCAACCAGACCTCTCTGTACTTCTGTGCCAGGGGGGGAGACCCAGTACTTCGGGCCA		2	1.0940021333041599E-5	28	TCRBV27-01*01	TCRBV27	TCRBV27-01	01								TCRBD01,TCRBD02	TCRBD01-01,TCRBD02-01		TCRBJ02-05*01	TCRBJ02	TCRBJ02-05	01				9	0	6	1	0	5	53	-1	61	-1	66	2	Out	VDJ
AGATCCAGCCTGCAGAGCAGGGGGACTCGGCCGTGTATGTCTGTGCAAGTCGCCCTGAAGTACCAAGAGACCCAGTACTTCGGGCCA		5	2.7350053332604E-5	40	TCRBV12-02*01	TCRBV12	TCRBV12-02	01								TCRBD01,TCRBD02	TCRBD01-01,TCRBD02-01		TCRBJ02-05*01	TCRBJ02	TCRBJ02-05	01				5	3	2	8	3	0	41	53	56	58	61	5	Out	VDJ
ATCCAGCGCACAGAGCAGGGGGACTCGGCCATGTATCTCTGTGCCAGCAGCAGCTGGGACACAAACACTGAAGCTTTCTTTGGACAA	CASSSWDTNTEAFF	34	1.859803626617072E-4	42	TCRBV07-09*01	TCRBV07	TCRBV07-09	01				TCRBD01-01*01	TCRBD01	TCRBD01-01	01				TCRBJ01-01*01	TCRBJ01	TCRBJ01-01	01				5	2	0	6	4	2	39	51	55	61	63	34	In	VDJ
CTGGAGTCGCCCAGCCCCAACCAGACCTCTCTGTACTTCTGTGCCAGCAGTTCCCTGGGGCAGTTTGAAAAACTGTTTTTTGGCAGT	CASSSLGQFEKLFF	4	2.1880042666083198E-5	42	TCRBV27-01*01	TCRBV27	TCRBV27-01	01				TCRBD01-01*01	TCRBD01	TCRBD01-01	01				TCRBJ01-04*01	TCRBJ01	TCRBJ01-04	01				4	4	7	0	4	7	39	52	56	61	65	4	In	VDJ
GCCTGCAGAGCAGGGGGACTCGGCCGTGTATGTCTGTGCAAGTCGCTGTCCTCCCAGGGCGTAAATGAAAAACTGTTTTTTGGCAGT		3	1.64100319995624E-5	47	TCRBV12-02*01	TCRBV12	TCRBV12-02	01				TCRBD01-01*01	TCRBD01	TCRBD01-01	01				TCRBJ01-04*01	TCRBJ01	TCRBJ01-04	01				4	4	4	3	7	5	34	47	54	59	63	3	Out	VDJ
CTGTCCCTAGAGTCTGCCATCCCCAACCAGACAGCTCTTTACTTCTGTGCCACCAGTGATTGGACAGGGGAGGGACATTTTGGTGAT	CATSDWTGEGHF	3	1.64100319995624E-5	36	TCRBV24-01*01	TCRBV24	TCRBV24-01	01				TCRBD01-01*01	TCRBD01	TCRBD01-01	01				TCRBJ01-05*01	TCRBJ01	TCRBJ01-05	01				2	5	1	2	0	16	45	-1	61	70	75	3	In	VDJ
CAGCAGGTAGTGCGAGGAGATTCGGCAGCTTATTTCTGTGCCAGCTCACCTCAGGGGATGCATAATTCACCCCTCCACTTTGGGAAT	CASSPQGMHNSPLHF	8	4.3760085332166396E-5	45	TCRBV18-01*01	TCRBV18	TCRBV18-01	01				TCRBD01-01*01	TCRBD01	TCRBD01-01	01				TCRBJ01-06*01	TCRBJ01	TCRBJ01-06	01				3	4	4	2	1	5	36	50	51	57	61	8	In	VDJ
ATCCGGTCCACAAAGCTGGAGGACTCAGCCATGTACTTCTGTGCCAGCAGGGCTTGGACTGGAAATTCACCCCTCCACTTTGGGAAT	CASRAWTGNSPLHF	7	3.8290074665645595E-5	42	TCRBV02-01	TCRBV02	TCRBV02-01				01,03	TCRBD02-01	TCRBD02	TCRBD02-01				01,02	TCRBJ01-06*01	TCRBJ01	TCRBJ01-06	01				6	3	1	10	5	7	39	50	55	60	63	7	In	VDJ
CTGAGTTCTAAGAAGCTCCTTCTCAGTGACTCTGGCTTCTATCTCTGTGCCTGGAGCCATACTAGTCTCGAGCAGTACTTCGGGCCG	CAWSHTSLEQYF	3	1.64100319995624E-5	36	TCRBV30-01*01	TCRBV30	TCRBV30-01	01				TCRBD02-01	TCRBD02	TCRBD02-01				01,02	TCRBJ02-07*01	TCRBJ02	TCRBJ02-07	01				3	3	3	8	4	6	45	56	60	65	68	3	In	VDJ
ACGCCTTGTTGCTGGGGGACTCGGCCCTGTATCTCTGTGCCAGCAGCTTGGATACTAGCGGATTCCTACGAGCAGTACTTCGGGCCG		1	5.4700106665207996E-6	46	TCRBV05-05*01	TCRBV05	TCRBV05-05	01				TCRBD02-01	TCRBD02	TCRBD02-01				01,02	TCRBJ02-07*01	TCRBJ02	TCRBJ02-07	01				0	2	3	5	2	1	35	51	53	61	63	1	Out	VDJ
ACAGTGACCAGTGCCCATCCTGAAGACAGCAGCTTCTACATCTGCAGTGCTAGTCCGGACTCTTACTACGAGCAGTACTTCGGGCCG	CSASPDSYYEQYF	2	1.0940021333041599E-5	39	TCRBV20-01*04	TCRBV20	TCRBV20-01	04				TCRBD02-01	TCRBD02	TCRBD02-01				01,02	TCRBJ02-07*01	TCRBJ02	TCRBJ02-07	01				2	4	1	10	2	3	42	54	56	61	65	2	In	VDJ
TCCAGCGCACAGAGCGGGGGGACTCAGCCGTGTATCTCTGTGCCAGCAGCCTCTCCAGAGGGGTGCCACGAGCAGTACTTCGGGCCG		9	4.92300959986872E-5	43	TCRBV07-03*01	TCRBV07	TCRBV07-03	01								TCRBD01,TCRBD02	TCRBD01-01,TCRBD02-01		TCRBJ02-07*01	TCRBJ02	TCRBJ02-07	01				5	4	5	2	8	5	38	50	58	63	67	9	Out	VDJ
TCCGCTACCAGCTCCCAGACATCTGTGTACTTCTGTGCCATCAGGACGACACTAGCGGGAGAGGGCAATGAGCAGTTCTTCGGGCCA	CAIRTTLAGEGNEQFF	7	3.8290074665645595E-5	48	TCRBV10-03*01	TCRBV10	TCRBV10-03	01				TCRBD02-01*02	TCRBD02	TCRBD02-01	02				TCRBJ02-01*01	TCRBJ02	TCRBJ02-01	01				6	4	3	2	6	6	33	44	50	61	65	7	In	VDJ
CCCTGGAGCTTGGTGACTCTGCTGTGTATTTCTGTGCCAGCAGCCAACCTCGTCCTAGCCCCCTACAATGAGCAGTTCTTCGGGCCA		6	3.28200639991248E-5	49	TCRBV03-01/03-02*01	TCRBV03	TCRBV03-01/03-02	01				TCRBD02-01	TCRBD02	TCRBD02-01				01,02	TCRBJ02-01*01	TCRBJ02	TCRBJ02-01	01				2	2	4	7	7	2	32	47	54	59	61	6	Out	VDJ
ATCCAGCCTGCAGAGCTTGGGGACTCGGCCGTGTATCTCTGTGCCTCTGAGGGGAGGGGCAACACCGGGGAGCTGTTTTTTGGAGAA	CASEGRGNTGELFF	6	3.28200639991248E-5	42	TCRBV11-03*01	TCRBV11	TCRBV11-03	01				TCRBD02-01*02	TCRBD02	TCRBD02-01	02				TCRBJ02-02*01	TCRBJ02	TCRBJ02-02	01				11	2	9	0	6	2	39	45	51	58	60	6	In	VDJ
AGTGACCAGTGCCCATCCTGAAGACAGCAGCTTCTACATCTGCAGTGCTAGTACAGCGGGAGGCCCCGGGAGCTGTTTTTTGGAGAA		5	2.7350053332604E-5	41	TCRBV20-01*04	TCRBV20	TCRBV20-01	04				TCRBD02-01*02	TCRBD02	TCRBD02-01	02				TCRBJ02-02*01	TCRBJ02	TCRBJ02-02	01				2	4	6	1	2	9	40	52	54	63	67	5	Out	VDJ
GATCCAGTCCACGGAGTCAGGGGACACAGCACTGTATTTCTGTGCCAGCTTATGACAGGGGGTGAAGAAAAACTGTTTTTTGGCAGT		19	1.0393020266389519E-4	41	TCRBV21-01*01	TCRBV21	TCRBV21-01	01				TCRBD01-01*01	TCRBD01	TCRBD01-01	01				TCRBJ01-04*01	TCRBJ01	TCRBJ01-04	01				8	4	2	1	4	8	40	49	53	62	66	19	Out	VDJ
GTGACCAGTGCCCATCCTGAAGACAGCAGCTTCTACATCTGCAGTGCTAGAGATACACGGACTAATCAGCCCCAGCATTTTGGTGAT	CSARDTRTNQPQHF	7	3.8290074665645595E-5	42	TCRBV20	TCRBV20				TCRBV20-01,TCRBV20-or09_02		TCRBD02-01	TCRBD02	TCRBD02-01				01,02	TCRBJ01-05*01	TCRBJ01	TCRBJ01-05	01				0	0	1	10	5	4	39	53	58	-1	63	7	In	VDJ
AAGATCCGGTCCACAAAGCTGGAGGACTCAGCCATGTACTTCTGTGCCAGCAGTGAAGACATCAATCAGCCCCAGCATTTTGGTGAT	CASSEDINQPQHF	6	3.28200639991248E-5	39	TCRBV02-01	TCRBV02	TCRBV02-01				01,03	TCRBD01-01*01	TCRBD01	TCRBD01-01	01				TCRBJ01-05*01	TCRBJ01	TCRBJ01-05	01				1	1	3	6	0	3	42	-1	58	61	62	6	In	VDJ
CTGGAGTCGCCCAGCCCCAACCAGACCTCTCTGTACTTCTGTGCCAGCAGTTTATCCACAGGGCGTGGTGGCTACACCTTCGGTTCG	CASSLSTGRGGYTF	2	1.0940021333041599E-5	42	TCRBV27-01*01	TCRBV27	TCRBV27-01	01				TCRBD01-01*01	TCRBD01	TCRBD01-01	01				TCRBJ01-02*01	TCRBJ01	TCRBJ01-02	01				0	5	3	3	1	7	39	56	57	63	68	2	In	VDJ
GAGCTTGGGGACTCGGCCGTGTATCTCTGTGCCAGCAGCACTCGGGTACAGGGGGCCTCAGCTAACTATGGCTACACCTTCGGTTCG	CASSTRVQGASANYGYTF	4	2.1880042666083198E-5	54	TCRBV11-03*01	TCRBV11	TCRBV11-03	01				TCRBD01-01*01	TCRBD01	TCRBD01-01	01				TCRBJ01-02*01	TCRBJ01	TCRBJ01-02	01				5	5	3	0	8	0	27	39	47	56	61	4	In	VDJ
CAGCCTGCAGAGCTTGGGGACTCGGCCGTGTATCTCTGTGCCAGCAGCTTAATTTCGACAGATTCAGGCGAGCAGTACTTCGGGCCG	CASSLISTDSGEQYF	2	1.0940021333041599E-5	45	TCRBV11-03*01	TCRBV11	TCRBV11-03	01				TCRBD01-01*01	TCRBD01	TCRBD01-01	01				TCRBJ02-07*01	TCRBJ02	TCRBJ02-07	01				2	7	2	5	5	6	36	51	56	61	68	2	In	VDJ
CTACACGCCCTGCAGCCAGAAGACTCAGCCCTGTATCTCTGCGCCAGCAGCCCGCAGACGGAGGGGTACGAGCAGTACTTCGGGCCG	CASSPQTEGYEQYF	6	3.28200639991248E-5	42	TCRBV04-01*01	TCRBV04	TCRBV04-01	01				TCRBD02-01*02	TCRBD02	TCRBD02-01	02				TCRBJ02-07*01	TCRBJ02	TCRBJ02-07	01				4	1	10	0	7	4	39	52	59	65	66	6	In	VDJ
ATCCAGCCTGCAGAGCTTGGGGACTCGGCCGTGTATCTCTGTGCCAGCAGCGCCTTCCGTAGCCGCGACGAGCAGTACTTCGGGCCG	CASSAFRSRDEQYF	2	1.0940021333041599E-5	42	TCRBV11-03*01	TCRBV11	TCRBV11-03	01				TCRBD02-01	TCRBD02	TCRBD02-01				01,02	TCRBJ02-07*01	TCRBJ02	TCRBJ02-07	01				5	4	5	7	8	5	39	51	59	63	67	2	In	VDJ
GAGTCGCCCAGCCCCAACCAGACCTCTCTGTACTTCTGTGCCAGCATGGGGCTACAGGGTCGAGGATACACCATATATTTTGGAGAG	CASMGLQGRGYTIYF	3	1.64100319995624E-5	45	TCRBV27-01*01	TCRBV27	TCRBV27-01	01				TCRBD01-01*01	TCRBD01	TCRBD01-01	01				TCRBJ01-03*01	TCRBJ01	TCRBJ01-03	01				7	8	3	3	7	8	36	46	53	59	67	3	In	VDJ
GTGACCAGTGCCCATCCTGAAGACAGCAGCTTCTACATCTGCAGTACTAGAAGGGGGAGGGCGGAAGAGACCCAGTACTTCGGGCCA	CSTRRGRAEETQYF	5	2.7350053332604E-5	42	TCRBV20	TCRBV20				TCRBV20-01,TCRBV20-or09_02		TCRBD02-01*02	TCRBD02	TCRBD02-01	02				TCRBJ02-05*01	TCRBJ02	TCRBJ02-05	01				2	3	9	0	3	3	39	51	54	61	64	5	In	VDJ
CTACACGCCCTGCAGCCAGAAGACTCAGCCCTGTATCTCTGCGCCAGCAGCCAAGACCGGGGGAGGTTTGAAGCTTTCTTTGGACAA	CASSQDRGRFEAFF	4	2.1880042666083198E-5	42	TCRBV04-01*01	TCRBV04	TCRBV04-01	01				TCRBD02-01	TCRBD02	TCRBD02-01				01,02	TCRBJ01-01*01	TCRBJ01	TCRBJ01-01	01				0	5	8	2	1	7	39	56	57	63	68	4	In	VDJ
AATGTGAACGCCTTGGAGCTGGAGGACTCGGCCCTGTATCTCTGTGCCAGCAGCACCACAGCACACGCTGAAGCTTTCTTTGGACAA	CASSTTAHAEAFF	3	1.64100319995624E-5	39	TCRBV05-08*01	TCRBV05	TCRBV05-08	01				TCRBD01-01*01	TCRBD01	TCRBD01-01	01				TCRBJ01-01*01	TCRBJ01	TCRBJ01-01	01				4	6	3	5	3	6	42	54	57	61	67	3	In	VDJ
TGTGGTCGCACTGCAGCAAGAAGACTCAGCTGCGTATCTCTGCACCAGCAGCCCAGTGGCATAGACACTGAAGCTTTCTTTGGACAA		11	6.01701173317288E-5	41	TCRBV01-01*01	TCRBV01	TCRBV01-01	01								TCRBD01,TCRBD02	TCRBD01-01,TCRBD02-01		TCRBJ01-01*01	TCRBJ01	TCRBJ01-01	01				4	8	4	5	0	3	40	-1	53	56	64	11	Out	VDJ
CTACACGCCCTGCAGCCAGAAGACTCAGCCCTGTATCTCTGCGCCAGCAGCAAAGGGACGGGGCCCTATGGCTACACCTTCGGTTCG	CASSKGTGPYGYTF	17	9.29901813308536E-5	42	TCRBV04-01*01	TCRBV04	TCRBV04-01	01								TCRBD01,TCRBD02	TCRBD01-01,TCRBD02-01		TCRBJ01-02*01	TCRBJ01	TCRBJ01-02	01				1	1	7	0	4	4	39	55	59	64	65	17	In	VDJ
CCTGGAGTCGCCCAGCCCCAACCAGACCTCTCTGTACTTCTGTGCCAGCAGTTTATCGACAGGGGGCATGGCTACACCTTCGGTTCG		15	8.2050159997812E-5	41	TCRBV27-01*01	TCRBV27	TCRBV27-01	01				TCRBD01-01*01	TCRBD01	TCRBD01-01	01				TCRBJ01-02*01	TCRBJ01	TCRBJ01-02	01				0	0	2	0	0	6	40	-1	57	-1	67	15	Out	VDJ
AGCACCTTGGAGCTGGGGGACTCGGCCCTTTATCTTTGCGCCAGCAGCTTGGCCGGGACAAACGCCTACGAGCAGTACTTCGGGCCG	CASSLAGTNAYEQYF	6	3.28200639991248E-5	45	TCRBV05-01*01	TCRBV05	TCRBV05-01	01				TCRBD01-01*01	TCRBD01	TCRBD01-01	01				TCRBJ02-07*01	TCRBJ02	TCRBJ02-07	01				0	4	0	6	2	2	36	52	54	60	64	6	In	VDJ
AACGCCTTGTTGCTGGGGGACTCGGCCCTCTATCTCTGTGCCAGCAGCGAGTTTACAGGGATTCCCTACGAGCAGTACTTCGGGCCG	CASSEFTGIPYEQYF	5	2.7350053332604E-5	45	TCRBV05-06*01	TCRBV05	TCRBV05-06	01				TCRBD01-01*01	TCRBD01	TCRBD01-01	01				TCRBJ02-07*01	TCRBJ02	TCRBJ02-07	01				4	4	3	3	6	2	36	48	54	60	64	5	In	VDJ
CACGCCCTGCAGCCAGAAGACTCAGCCCTGTATCTCTGCGCCAGCAGCCAAGGAGGGACAGGACCCTACGAGCAGTACTTCGGGCCG	CASSQGGTGPYEQYF	9	4.92300959986872E-5	45	TCRBV04-01*01	TCRBV04	TCRBV04-01	01				TCRBD01-01*01	TCRBD01	TCRBD01-01	01				TCRBJ02-07*01	TCRBJ02	TCRBJ02-07	01				1	2	0	4	2	2	36	52	54	62	64	9	In	VDJ
NTGTCGGCTGCTCCCTCCCAGACATCTGTGTACTTCTGTGCCAGCAGTTCCCAACTCTCTGGGGCCAACGTCCTGACTTTCGGGGCC	CASSSQLSGANVLTF	3	1.64100319995624E-5	45	TCRBV06-05*01	TCRBV06	TCRBV06-05	01				TCRBD02-01	TCRBD02	TCRBD02-01				01,02	TCRBJ02-06*01	TCRBJ02	TCRBJ02-06	01				4	0	3	10	4	0	36	49	53	-1	56	3	In	VDJ
GAACTAAACCTGAGCTCTCTGGAGCTGGGGGACTCAGCTTTGTATTTCTGTGCCAGCAGCGTAGACGATGAGCAGTTCTTCGGGCCA	CASSVDDEQFF	2	1.0940021333041599E-5	33	TCRBV09-01*01	TCRBV09	TCRBV09-01	01								TCRBD01,TCRBD02	TCRBD01-01,TCRBD02-01		TCRBJ02-01*01	TCRBJ02	TCRBJ02-01	01				0	1	3	7	0	8	48	-1	64	66	67	2	In	VDJ
CAGTCCACGGAGTCAGGGGACACAGCACTGTATTTCTGTGCCAGCAGCCTCGGAGGGCAGGGGGGGAATGAGCAGTTCTTCGGGCCA	CASSLGGQGGNEQFF	7	3.8290074665645595E-5	45	TCRBV21-01*01	TCRBV21	TCRBV21-01	01								TCRBD01,TCRBD02	TCRBD01-01,TCRBD02-01		TCRBJ02-01*01	TCRBJ02	TCRBJ02-01	01				5	2	4	1	9	7	36	48	57	64	66	7	In	VDJ
GTGACCAGTGCCCATCCTGAAGACAGCAGCTTCTACATCTGCAGTGCCCCGGGACTAGCGTCTTACAATGAGCAGTTCTTCGGGCCA	CSAPGLASYNEQFF	15	8.2050159997812E-5	42	TCRBV20	TCRBV20				TCRBV20-01,TCRBV20-or09_02		TCRBD02-01	TCRBD02	TCRBD02-01				01,02	TCRBJ02-01*01	TCRBJ02	TCRBJ02-01	01				6	3	0	6	3	4	39	47	50	60	63	15	In	VDJ
TAAACCTGAGCTCTCTGGAGCTGGGGGACTCAGCTTTGTATTTCTGTGCCAGCAGCGTAGCTAGGAAGGAGGGCTTTCTTTGGACAA		12	6.56401279982496E-5	37	TCRBV09-01*01	TCRBV09	TCRBV09-01	01				TCRBD02-01*02	TCRBD02	TCRBD02-01	02				TCRBJ01-01*01	TCRBJ01	TCRBJ01-01	01				0	0	10	1	7	11	44	60	67	-1	72	12	Out	VDJ
ATCCTGGAGTCGCCCAGCCCCAACCAGACCTCTCTGTACTTCTGTGCCAGCAGTTTTAGGTGGGACACTGAAGCTTTCTTTGGACAA	CASSFRWDTEAFF	5	2.7350053332604E-5	39	TCRBV27-01*01	TCRBV27	TCRBV27-01	01								TCRBD01,TCRBD02	TCRBD01-01,TCRBD02-01		TCRBJ01-01*01	TCRBJ01	TCRBJ01-01	01				3	0	0	9	5	3	42	56	61	-1	64	5	In	VDJ
GTGAACGCCTTGGAGCTGGACGACTCGGCCCTGTATCTCTGTGCCAGCAGGACAGGGGGCAAGGACACTGAAGCTTTCTTTGGACAA	CASRTGGKDTEAFF	12	6.56401279982496E-5	42	TCRBV05-04*01	TCRBV05	TCRBV05-04	01				TCRBD01-01*01	TCRBD01	TCRBD01-01	01				TCRBJ01-01*01	TCRBJ01	TCRBJ01-01	01				5	4	2	0	0	3	39	-1	50	60	64	12	In	VDJ
CTGGAGTCAGCTACCCGCTCCCAGACATCTGTGTATTTCTGCGCCAGCAGTGAGTCTAACAATGGCTATGGCTACACCTTCGGTTCG	CASSESNNGYGYTF	2	1.0940021333041599E-5	42	TCRBV10-02*01	TCRBV10	TCRBV10-02	01				TCRBD01-01*01	TCRBD01	TCRBD01-01	01				TCRBJ01-02*01	TCRBJ01	TCRBJ01-02	01				0	4	3	6	2	4	39	56	58	61	65	2	In	VDJ
ACTCTGACAGTGACCAGTGCCCATCCTGAAGACAGCAGCTTCTACATCTGCAGTGCGGCGGGGGCCGTCGAGCAGTACTTCGGGCCG	CSAAGAVEQYF	5	2.7350053332604E-5	33	TCRBV20-01	TCRBV20	TCRBV20-01				01,04	TCRBD02-01*01	TCRBD02	TCRBD02-01	01				TCRBJ02-07*01	TCRBJ02	TCRBJ02-07	01				6	4	7	2	1	6	48	56	57	64	68	5	In	VDJ
CAGCCCTCAGAACCCAGGGACTCAGCTGTGTACTTCTGTGCCAGCAGCGAGAGGGTAGCGAACCCCCTCGAGCAGTACTTCGGGCCG	CASSERVANPLEQYF	2	1.0940021333041599E-5	45	TCRBV12	TCRBV12				TCRBV12-03/12-04,TCRBV12-04		TCRBD02-01	TCRBD02	TCRBD02-01				01,02	TCRBJ02-07*01	TCRBJ02	TCRBJ02-07	01				6	8	5	6	8	6	36	47	55	60	68	2	In	VDJ
NTGTCGGCTGCTCCCTCCCAGACATCTGTGTACTTCTGTGCCAGCAGTGAGCTAGCGGGAGGGCCCTACGAGCAGTACTTCGGGCCG	CASSELAGGPYEQYF	13	7.11101386647704E-5	45	TCRBV06-01*01	TCRBV06	TCRBV06-01	01				TCRBD02-01*02	TCRBD02	TCRBD02-01	02				TCRBJ02-07*01	TCRBJ02	TCRBJ02-07	01				3	1	4	0	1	2	36	50	51	63	64	13	In	VDJ
ACAGTGACCAGTGCCCATCCTGAAGACAGCAGCTTCTACATCTGCAGTGCTAGACCCCCGGGGGGATACGAGCAGTACTTCGGGCCG	CSARPPGGYEQYF	3	1.64100319995624E-5	39	TCRBV20	TCRBV20				TCRBV20-01,TCRBV20-or09_02		TCRBD02-01*01	TCRBD02	TCRBD02-01	01				TCRBJ02-07*01	TCRBJ02	TCRBJ02-07	01				2	1	8	1	4	4	42	54	58	65	66	3	In	VDJ
AATCCTGTCCTCAGAACCGGGAGACACGGCACTGTATCTCTGCGCCAGCAGTCACTCGAGGGTAGCGGGAGGGTGTTCTTCGGGCCA		5	2.7350053332604E-5	41	TCRBV23-01*01	TCRBV23	TCRBV23-01	01				TCRBD02-01*02	TCRBD02	TCRBD02-01	02				TCRBJ02-01*01	TCRBJ02	TCRBJ02-01	01				3	1	5	0	8	15	40	54	62	73	74	5	Out	VDJ
GACATCCGCTCACCAGGCCTGGGGGACGCAGCCATGTACCTGTGTGCCACCAGCGGAGTGGGTGGAGAGACCCAGTACTTCGGGCCA	CATSGVGGETQYF	16	8.752017066433279E-5	39	TCRBV15-01*02	TCRBV15	TCRBV15-01	02								TCRBD01,TCRBD02	TCRBD01-01,TCRBD02-01		TCRBJ02-05*01	TCRBJ02	TCRBJ02-05	01				1	3	0	9	1	4	42	58	59	62	65	16	In	VDJ
ATCCAGCGCACAGAGCAGCGGGACTCAGCCATGTATCGCTGTGCTAGCAGCGCAGGACAGGGTCTACAGACCCAGTACTTCGGGCCA	CASSAGQGLQTQYF	7	3.8290074665645595E-5	42	TCRBV07	TCRBV07				TCRBV07-06,TCRBV07-07		TCRBD01-01*01	TCRBD01	TCRBD01-01	01				TCRBJ02-05*01	TCRBJ02	TCRBJ02-05	01				5	5	1	3	3	6	39	51	54	62	67	7	In	VDJ
GAGTCTGCCATCCCCAACCAGACAGCTCTTTACTTCTGTGCCACCAGTGACCCAGGACAGGGAGACGGGGAGCTGTTTTTTGGAGAA	CATSDPGQGDGELFF	4	2.1880042666083198E-5	45	TCRBV24-01*01	TCRBV24	TCRBV24-01	01				TCRBD01-01*01	TCRBD01	TCRBD01-01	01				TCRBJ02-02*01	TCRBJ02	TCRBJ02-02	01				4	3	1	3	4	7	36	50	54	62	65	4	In	VDJ
CGCACAGAGCAGGAGGACTCCGCCGTGTATCTCTGTGCCAGCAGCTCATCTAGCCAGGGGGCAGGTACTGAAGCTTTCTTTGGACAA	CASSSSSQGAGTEAFF	10	5.4700106665208E-5	48	TCRBV07-08*01	TCRBV07	TCRBV07-08	01				TCRBD01-01*01	TCRBD01	TCRBD01-01	01				TCRBJ01-01*01	TCRBJ01	TCRBJ01-01	01				4	4	4	0	8	5	33	46	54	62	66	10	In	VDJ
CCTGCAGAGCTTGGGGACTCGGCCATGTATCTCTGTGCCAGCAGCTTAGGGACGACCAGCCTTAATGAAAAACTGTTTTTTGGCAGT	CASSLGTTSLNEKLFF	2	1.0940021333041599E-5	48	TCRBV11-01*01	TCRBV11	TCRBV11-01	01								TCRBD01,TCRBD02	TCRBD01-01,TCRBD02-01		TCRBJ01-04*01	TCRBJ01	TCRBJ01-04	01				1	9	1	7	0	4	33	-1	49	53	62	2	In	VDJ
ACATCGGCCCAAAAGAACCCGACAGCTTTCTATCTCTGTGCCAGTAGTTCGCGACAGGGCCGGTATCAGCCCCAGCATTTTGGTGAT	CASSSRQGRYQPQHF	5	2.7350053332604E-5	45	TCRBV19-01*01	TCRBV19	TCRBV19-01	01				TCRBD01-01*01	TCRBD01	TCRBD01-01	01				TCRBJ01-05*01	TCRBJ01	TCRBJ01-05	01				5	5	2	3	4	5	36	48	52	59	64	5	In	VDJ
NNNNNNCTTGGAGATCCAGTCCACGGAGTCAGGGGACACAGCACTGTATTTCTGTGCCAGCAGCAAACCCCGGTGGCCGAGGGTTCG		7	3.8290074665645595E-5	29	TCRBV21-01*01	TCRBV21	TCRBV21-01	01								TCRBD01,TCRBD02	TCRBD01-01,TCRBD02-01		TCRBJ01-02*01	TCRBJ01	TCRBJ01-02	01				2	4	9	0	7	20	52	67	74	77	81	7	Out	VDJ
NNNNTGTCGGCTGCTCCCTCCCAGACATCTGTGTACTTCTGTGCCAGCAGTTACACCATGGAAAACTATGGCTACACCTTCGGTTCG	CASSYTMENYGYTF	5	2.7350053332604E-5	42	TCRBV06-05*01	TCRBV06	TCRBV06-05	01								TCRBD01,TCRBD02	TCRBD01-01,TCRBD02-01		TCRBJ01-02*01	TCRBJ01	TCRBJ01-02	01				2	1	1	8	5	2	39	54	59	62	63	5	In	VDJ
AGTGCCCATCCTGAAGACAGCAGCTTCTACATCTGCAGCCCGAGAGGATTGGAGGCTCCAGACCTCTACGAGCAGTACTTCGGGCCG	CSPRGLEAPDLYEQYF	2	1.0940021333041599E-5	48	TCRBV20	TCRBV20				TCRBV20-01,TCRBV20-or09_02		TCRBD02-01*02	TCRBD02	TCRBD02-01	02				TCRBJ02-07*01	TCRBJ02	TCRBJ02-07	01				9	10	10	1	12	3	33	38	50	55	65	2	In	VDJ
CAGCCTGCAGAGCTTGGGGACTCGGCCGTGTATCTCTGTGCCAGCAGCTTAGAATAGCGGGAGAGCTACGAGCAGTACTTCGGGCCG	CASSLE*RESYEQYF	2	1.0940021333041599E-5	45	TCRBV11-03*01	TCRBV11	TCRBV11-03	01				TCRBD02-01*02	TCRBD02	TCRBD02-01	02				TCRBJ02-07*01	TCRBJ02	TCRBJ02-07	01				0	2	5	2	1	3	36	53	54	63	65	2	Stop	VDJ
ATCCGGTCCACAAAGCTGGAGGACTCAGCCATGTACTTCTGTGCCAGCAGTCCATGGGACAGGGCCTACGAGCAGTACTTCGGGCCG	CASSPWDRAYEQYF	2	1.0940021333041599E-5	42	TCRBV02-01	TCRBV02	TCRBV02-01				01,03	TCRBD01-01*01	TCRBD01	TCRBD01-01	01				TCRBJ02-07*01	TCRBJ02	TCRBJ02-07	01				5	0	0	3	4	2	39	51	55	-1	64	2	In	VDJ
ATTCCCTGGAGCTTGGTGACTCTGCTGTGTATTTCTGTGCCAGCAGCCAACCGAGAGGACTTCCCCAACGAGCAGTACTTCGGGCCG		9	4.92300959986872E-5	46	TCRBV03-01/03-02*01	TCRBV03	TCRBV03-01/03-02	01				TCRBD02-01	TCRBD02	TCRBD02-01				01,02	TCRBJ02-07*01	TCRBJ02	TCRBJ02-07	01				2	6	1	10	6	5	35	50	56	61	67	9	Out	VDJ
CTGGAGTCCGCCAGCACCAACCAGACATCTATGTACCTCTGTGCCAGCAGTGTGCCCGGGCACGGAAACACCATATATTTTGGAGAG	CASSVPGHGNTIYF	8	4.3760085332166396E-5	42	TCRBV28-01*01	TCRBV28	TCRBV28-01	01								TCRBD01,TCRBD02	TCRBD01-01,TCRBD02-01		TCRBJ01-03*01	TCRBJ01	TCRBJ01-03	01				5	2	8	0	6	4	39	51	57	61	63	8	In	VDJ
GCAGAGCTTGGGGACTCGGCCGTGTATCTCTGTGCCAGCAGCTTTAGGTCCCGTTCCACAATATACAATGAGCAGTTCTTCGGGCCA	CASSFRSRSTIYNEQFF	5	2.7350053332604E-5	51	TCRBV11-03*01	TCRBV11	TCRBV11-03	01								TCRBD01,TCRBD02	TCRBD01-01,TCRBD02-01		TCRBJ02-01*01	TCRBJ02	TCRBJ02-01	01				3	3	3	6	13	4	30	44	57	60	63	5	In	VDJ
AGCTCTCTGGAGCTGGGGGACTCAGCTTTGTATTTCTGTGCCAGCAGCGTAGGGACTAGGAGACAAGAGACCCAGTACTTCGGGCCA	CASSVGTRRQETQYF	7	3.8290074665645595E-5	45	TCRBV09-01*01	TCRBV09	TCRBV09-01	01				TCRBD02-01	TCRBD02	TCRBD02-01				01,02	TCRBJ02-05*01	TCRBJ02	TCRBJ02-05	01				0	4	1	8	0	2	36	-1	52	59	63	7	In	VDJ
CAGCGCACAGAGCAGGAGGACTCGGCCGTGTATCTCTGTGCCAGCAGCTTAGCGATGCCAGGGGACACTGAAGCTTTCTTTGGACAA	CASSLAMPGDTEAFF	4	2.1880042666083198E-5	45	TCRBV07-02	TCRBV07	TCRBV07-02				01,02	TCRBD01-01*01	TCRBD01	TCRBD01-01	01				TCRBJ01-01*01	TCRBJ01	TCRBJ01-01	01				0	0	4	2	5	3	36	53	58	-1	64	4	In	VDJ
ACGCCTTGGAGCTGGACGACTCGGCCCTGTATCTCTGTGCCAGCAGCTTGGCCAACAGGGGAGGACACTGAAGCTTTCTTTGGACAA		7	3.8290074665645595E-5	46	TCRBV05-04*01	TCRBV05	TCRBV05-04	01				TCRBD01-01*01	TCRBD01	TCRBD01-01	01				TCRBJ01-01*01	TCRBJ01	TCRBJ01-01	01				0	3	3	2	3	3	35	51	54	61	64	7	Out	VDJ
ATCCTGGAGTCGCCCAGCCCCAACCAGACCTCTCTGTACTTCTGTGCCAGCAAGCCCGGGGCGAACACTGAAGCTTTCTTTGGACAA	CASKPGANTEAFF	27	1.476902879960616E-4	39	TCRBV27-01*01	TCRBV27	TCRBV27-01	01								TCRBD01,TCRBD02	TCRBD01-01,TCRBD02-01		TCRBJ01-01*01	TCRBJ01	TCRBJ01-01	01				7	0	7	0	5	1	42	52	57	-1	62	27	In	VDJ
GTGAGCACCTTGGAGCTGGGGGACTCGGCCCTTTATCTTTGCGCCAGCAGCTGGGAGACACTAAACACTGAAGCTTTCTTTGGACAA	CASSWETLNTEAFF	3	1.64100319995624E-5	42	TCRBV05-01*01	TCRBV05	TCRBV05-01	01				TCRBD02-01*02	TCRBD02	TCRBD02-01	02				TCRBJ01-01*01	TCRBJ01	TCRBJ01-01	01				3	6	9	2	0	2	39	-1	52	57	63	3	In	VDJ
GTGAACGCCTTGGAGCTGGACGACTCGGCCCTGTATCTCTGTGCCAGCAGCCAACAGGGAGGGGATGAAAAACTGTTTTTTGGCAGT	CASSQQGGDEKLFF	5	2.7350053332604E-5	42	TCRBV05-04*01	TCRBV05	TCRBV05-04	01				TCRBD02-01*02	TCRBD02	TCRBD02-01	02				TCRBJ01-04*01	TCRBJ01	TCRBJ01-04	01				4	1	9	0	5	6	39	51	56	63	64	5	In	VDJ
GTGAGCAACATGAGCCCTGAAGACAGCAGCATATATCTCTGCAGCGTTGGACAACAGGGGGCCGGCTATGGCTACACCTTCGGTTCG	CSVGQQGAGYGYTF	5	2.7350053332604E-5	42	TCRBV29-01	TCRBV29	TCRBV29-01				01,02	TCRBD01-01*01	TCRBD01	TCRBD01-01	01				TCRBJ01-02*01	TCRBJ01	TCRBJ01-02	01				4	3	3	0	4	4	39	49	53	62	65	5	In	VDJ
NNNNTGTCGGCTGCTCCCTCCCAGACATCTGTGTACTTCTGTGCCAGCAGTCCACTAGGGACAGACTATGGCTACACCTTCGGTTCG	CASSPLGTDYGYTF	15	8.2050159997812E-5	42	TCRBV06-05*01	TCRBV06	TCRBV06-05	01				TCRBD01-01*01	TCRBD01	TCRBD01-01	01				TCRBJ01-02*01	TCRBJ01	TCRBJ01-02	01				5	0	0	5	6	3	39	51	57	-1	64	15	In	VDJ
CAGCCTGCAGAGCTTGGGGACTCGGCCGTGTATCTCTGTGCCAGCAGCTCAACCCCCGTAGGGGCGGGCGAGCAGTACTTCGGGCCG	CASSSTPVGAGEQYF	2	1.0940021333041599E-5	45	TCRBV11-03*01	TCRBV11	TCRBV11-03	01								TCRBD01,TCRBD02	TCRBD01-01,TCRBD02-01		TCRBJ02-07*01	TCRBJ02	TCRBJ02-07	01				4	4	5	2	10	6	36	49	59	64	68	2	In	VDJ
CAGCCCTCAGAACCCAGGGACTCAGCTGTGTACTTCTGTGCCAGCAGTTGGGGGCCTGCTCGGGGCTACGAGCAGTACTTCGGGCCG	CASSWGPARGYEQYF	2	1.0940021333041599E-5	45	TCRBV12	TCRBV12				TCRBV12-03/12-04,TCRBV12-04		TCRBD01-01*01	TCRBD01	TCRBD01-01	01				TCRBJ02-07*01	TCRBJ02	TCRBJ02-07	01				4	10	6	0	0	3	36	-1	49	55	65	2	In	VDJ
GTGACCAGTGCCCATCCTGAAGACAGCAGCTTCTACATCTGCAGTGCTAGCACTAGCGGGAGGGCCTACGAGCAGTACTTCGGGCCG	CSASTSGRAYEQYF	2	1.0940021333041599E-5	42	TCRBV20	TCRBV20				TCRBV20-01,TCRBV20-or09_02		TCRBD02-01*02	TCRBD02	TCRBD02-01	02				TCRBJ02-07*01	TCRBJ02	TCRBJ02-07	01				3	0	3	0	1	2	39	50	51	-1	64	2	In	VDJ
GTGAGCACCTTGGAGCTGGGGGACTCGGCCCTTTATCTTTGCGCCAGCAGCGGGGTAGCGGGAGCCTACGAGCAGTACTTCGGGCCG	CASSGVAGAYEQYF	2	1.0940021333041599E-5	42	TCRBV05-01*01	TCRBV05	TCRBV05-01	01				TCRBD02-01*02	TCRBD02	TCRBD02-01	02				TCRBJ02-07*01	TCRBJ02	TCRBJ02-07	01				4	0	5	2	4	2	39	51	55	-1	64	2	In	VDJ
AATTCCCTGGAGCTTGGTGACTCTGCTGTGTATTTCTGTGCCAGCAGCCAAGGGACTAGCGGGACCTACGAGCAGTACTTCGGGCCG	CASSQGTSGTYEQYF	29	1.586303093291032E-4	45	TCRBV03-01/03-02*01	TCRBV03	TCRBV03-01/03-02	01				TCRBD02-01*02	TCRBD02	TCRBD02-01	02				TCRBJ02-07*01	TCRBJ02	TCRBJ02-07	01				1	0	1	3	0	2	36	-1	52	-1	64	29	In	VDJ
AAGATCCAGCCTGCAGAGCTTGGGGACTCGGCCATGTATCTCTGTGCCAGCAGCCCAAGACAGACCTACGAGCAGTACTTCGGGCCG	CASSPRQTYEQYF	1	5.4700106665207996E-6	39	TCRBV11-01*01	TCRBV11	TCRBV11-01	01				TCRBD01-01*01	TCRBD01	TCRBD01-01	01				TCRBJ02-07*01	TCRBJ02	TCRBJ02-07	01				5	1	2	5	4	2	42	54	58	63	64	1	In	VDJ
CTTGGAGCTGGGGGACTCGGCCCTGTATCTCTGTGCCAGAAGCTGTGCTACTCGGGAGGTTCCACCTACGAGCAGTACTTCGGGCCG		7	3.8290074665645595E-5	50	TCRBV05-03	TCRBV05	TCRBV05-03				01,02	TCRBD02-01*02	TCRBD02	TCRBD02-01	02				TCRBJ02-07*01	TCRBJ02	TCRBJ02-07	01				3	5	8	1	8	2	31	44	52	59	64	7	Out	VDJ
AAGATCCAGCCTGCAGAGCTTGGGGACTCGGCCGTGTATCTCTGTGCCAGCAGCTCCGGGACTAACTACGAGCAGTACTTCGGGCCG	CASSSGTNYEQYF	2	1.0940021333041599E-5	39	TCRBV11-03*01	TCRBV11	TCRBV11-03	01				TCRBD02-01	TCRBD02	TCRBD02-01				01,02	TCRBJ02-07*01	TCRBJ02	TCRBJ02-07	01				4	1	0	9	2	3	42	55	57	64	65	2	In	VDJ
CTCTGAACTAAACCTGAGCTCTCTGGAGCTGGGGGACTCAGCTTTGTATTTCTGTGCCAGCAGTCTCTTCGGCGCGACTTCGGGCCG		4	2.1880042666083198E-5	29	TCRBV09-01*01	TCRBV09	TCRBV09-01	01								TCRBD01,TCRBD02	TCRBD01-01,TCRBD02-01		TCRBJ02-07*01	TCRBJ02	TCRBJ02-07	01				5	3	9	0	7	14	52	63	70	73	76	4	Out	VDJ
AGAGCGGGGGGACTCAGCCGTGTATCTCTGTGCCAGCAGCTTTAAGGGGGAGACTAGCGGACCTACAATGAGCAGTTCTTCGGGCCA		6	3.28200639991248E-5	53	TCRBV07-03*01	TCRBV07	TCRBV07-03	01				TCRBD02-01	TCRBD02	TCRBD02-01				01,02	TCRBJ02-01*01	TCRBJ02	TCRBJ02-01	01				3	1	2	5	9	2	28	42	51	60	61	6	Out	VDJ
GGGGACTCGGCCATGTATCTCTGTGCCAGCAGCCCCGGTGCGGACAGGGGCGCGAAGTCTACTTTTGGGACCCAGTACTTCGGGCCA	CASSPGADRGAKSTFGTQYF	6	3.28200639991248E-5	60					TCRBV11,TCRBV07	TCRBV11-01,TCRBV11-03,TCRBV07-09		TCRBD01-01*01	TCRBD01	TCRBD01-01	01				TCRBJ02-05*01	TCRBJ02	TCRBJ02-05	01				5	18	1	2	8	7	21	33	41	50	68	6	In	VDJ
AAGGTGCAGCCTGCAGAACTGGAGGATTCTGGAGTTTATTTCTGTGCCAGCAGCCAAGAGTGGAGGGAGACCCAGTACTTCGGGCCA	CASSQEWRETQYF	9	4.92300959986872E-5	39	TCRBV14-01*01	TCRBV14	TCRBV14-01	01				TCRBD02-01*02	TCRBD02	TCRBD02-01	02				TCRBJ02-05*01	TCRBJ02	TCRBJ02-05	01				0	0	10	1	2	5	42	59	61	-1	66	9	In	VDJ
CGGTCCACAAAGCTGGAGGACTCAGCCATGTACTTCTGTGCCAGCTTGGGACGGCGTAGGGGCCAAGAGACCCAGTACTTCGGGCCA	CASLGRRRGQETQYF	9	4.92300959986872E-5	45	TCRBV02-01	TCRBV02	TCRBV02-01				01,03					TCRBD01,TCRBD02	TCRBD01-01,TCRBD02-01		TCRBJ02-05*01	TCRBJ02	TCRBJ02-05	01				8	10	0	7	2	1	36	45	47	52	62	9	In	VDJ
ATCCAGCGCACAGAGCGGGGGGACTCAGCCGTGTATCTCTGTGCCAGCAGCTCGGGACAGACCACAGATACGCAGTATTTTGGCCCA	CASSSGQTTDTQYF	14	7.658014933129119E-5	42	TCRBV07-03*01	TCRBV07	TCRBV07-03	01				TCRBD01-01*01	TCRBD01	TCRBD01-01	01				TCRBJ02-03*01	TCRBJ02	TCRBJ02-03	01				4	2	0	5	1	2	39	52	53	60	62	14	In	VDJ
GCAGGGGGACTCGGCCATGTATCTCTGTGCCAGCACCCTGCGCGGGACTAGCGGTCCGCGAACACCGGGGAGCTGTTTTTTGGAGAA		11	6.01701173317288E-5	56	TCRBV07-09*05	TCRBV07	TCRBV07-09	05				TCRBD02-01	TCRBD02	TCRBD02-01				01,02	TCRBJ02-02*01	TCRBJ02	TCRBJ02-02	01				5	4	0	5	6	0	25	37	43	54	58	11	Out	VDJ
TCCCTGATTCTGGAGTCCGCCAGCACCAACCAGACATCTATGTACCTCTGTGCCAGCAGTAACTCTCCTGAAGCTTTCTTTGGACAA	CASSNSPEAFF	2	1.0940021333041599E-5	33	TCRBV28-01*01	TCRBV28	TCRBV28-01	01				TCRBD02-01	TCRBD02	TCRBD02-01				01,02	TCRBJ01-01*01	TCRBJ01	TCRBJ01-01	01				5	3	3	10	1	6	48	60	61	64	67	2	In	VDJ
CTGCAGCCAGAAGACTCAGCCCTGTATCTCTGCGCCAGCAGCCACCCCGCTAAGGGGCATGGTAATGAAAAACTGTTTTTTGGCAGT	CASSHPAKGHGNEKLFF	6	3.28200639991248E-5	51	TCRBV04-01*01	TCRBV04	TCRBV04-01	01				TCRBD01-01*01	TCRBD01	TCRBD01-01	01				TCRBJ01-04*01	TCRBJ01	TCRBJ01-04	01				3	5	5	2	8	4	30	44	52	57	62	6	In	VDJ
ATCCAGCCCTCAGAACCCAGGGACTCAGCTGTGTACTTCTGTGCCAGCAGCGACAGGTGGTTGAATGAAAAACTGTTTTTTGGCAGT	CASSDRWLNEKLFF	9	4.92300959986872E-5	42	TCRBV12	TCRBV12				TCRBV12-03/12-04,TCRBV12-04		TCRBD01-01*01	TCRBD01	TCRBD01-01	01				TCRBJ01-04*01	TCRBJ01	TCRBJ01-04	01				6	6	2	4	1	5	39	50	51	57	63	9	In	VDJ
ATCCAGCCCTCAGAACCCAGGGACTCAGCTGTGTACTTCTGTGCCAGCAGTTTTACCCAGGGATCTGGCGAGCAGTACTTCGGGCCG	CASSFTQGSGEQYF	2	1.0940021333041599E-5	42	TCRBV12	TCRBV12				TCRBV12-03/12-04,TCRBV12-04		TCRBD01-01*01	TCRBD01	TCRBD01-01	01				TCRBJ02-07*01	TCRBJ02	TCRBJ02-07	01				3	6	4	3	4	6	39	53	57	62	68	2	In	VDJ
ACGTTGGCGTCTGCTGTACCCTCTCAGACATCTGTGTACTTCTGTGCCAGCAGTGACTCTGGGGCCAACGTCCTGACTTTCGGGGCC	CASSDSGANVLTF	19	1.0393020266389519E-4	39	TCRBV06-04*01	TCRBV06	TCRBV06-04	01											TCRBJ02-06*01	TCRBJ02	TCRBJ02-06	01				3	0	0	0	0	0	42	-1	-1	-1	56	19	In	VJ
GCCATCCCCAACCAGACAGCTCTTTACTTCTGTGCCACCAGTGATCCTCCCGGGACTAGCCAAAGGAGTGAGCAGTTCTTCGGGCCA	CATSDPPGTSQRSEQFF	7	3.8290074665645595E-5	51	TCRBV24-01*01	TCRBV24	TCRBV24-01	01				TCRBD02-01	TCRBD02	TCRBD02-01				01,02	TCRBJ02-01*01	TCRBJ02	TCRBJ02-01	01				3	8	0	7	6	9	30	45	51	60	68	7	In	VDJ
CTGAATGTGAACGCCTTGTTGCTGGGGGACTCGGCCCTCTATCTCTGTGCCAGCAGCTTGCCCCAAGAGACCCAGTACTTCGGGCCA	CASSLPQETQYF	2	1.0940021333041599E-5	36	TCRBV05-06*01	TCRBV05	TCRBV05-06	01											TCRBJ02-05*01	TCRBJ02	TCRBJ02-05	01				1	2	0	0	0	1	45	-1	-1	60	62	2	In	VJ
NNNNNCTTGGAGATCCAGTCCACGGAGTCAGGGGACACAGCACTGTATTTCTGTGCCAGCACCCAAGAGACCCAGTACTTCGGGCCA	CASTQETQYF	2	1.0940021333041599E-5	30	TCRBV21-01*01	TCRBV21	TCRBV21-01	01											TCRBJ02-05*01	TCRBJ02	TCRBJ02-05	01				7	1	0	0	0	1	51	-1	-1	61	62	2	In	VJ
CTGGAGTTGGCTGCTCCCTCCCAGACATCTGTGTACTTCTGTGCCAGCAGTTACGTAGCGGGAGGAAAGACCCAGTACTTCGGGCCA	CASSYVAGGKTQYF	14	7.658014933129119E-5	42	TCRBV06-06*01	TCRBV06	TCRBV06-06	01				TCRBD02-01*02	TCRBD02	TCRBD02-01	02				TCRBJ02-05*01	TCRBJ02	TCRBJ02-05	01				2	2	5	1	1	6	39	54	55	65	67	14	In	VDJ
ACCCTGCAGCCAGAAGACTCGGCCCTGTATCTCTGCGCCAGCAGCCAAGATGGACAGGGCGGAGCAGATACGCAGTATTTTGGCCCA	CASSQDGQGGADTQYF	3	1.64100319995624E-5	48	TCRBV04-03*01	TCRBV04	TCRBV04-03	01				TCRBD01-01*01	TCRBD01	TCRBD01-01	01				TCRBJ02-03*01	TCRBJ02	TCRBJ02-03	01				0	5	1	3	1	4	33	50	51	59	64	3	In	VDJ
ATCCAGCGCACAGAGCGGGGGGACTCAGCCGTGTATCTCTGTGCCAGCAGCTTAAACGGGAACACCGGGGAGCTGTTTTTTGGAGAA	CASSLNGNTGELFF	11	6.01701173317288E-5	42	TCRBV07-03*01	TCRBV07	TCRBV07-03	01				TCRBD02-01	TCRBD02	TCRBD02-01				01,02	TCRBJ02-02*01	TCRBJ02	TCRBJ02-02	01				1	0	8	5	1	1	39	55	56	-1	59	11	In	VDJ
ACAGTGACCAGTGCCCATCCTGAAGACAGCAGCTTCTACATCTGCAGTGCTAGATCCCAGGGGGCAACTGAAGCTTTCTTTGGACAA	CSARSQGATEAFF	10	5.4700106665208E-5	39	TCRBV20	TCRBV20				TCRBV20-01,TCRBV20-or09_02		TCRBD01-01*01	TCRBD01	TCRBD01-01	01				TCRBJ01-01*01	TCRBJ01	TCRBJ01-01	01				2	1	4	0	3	5	42	54	57	65	66	10	In	VDJ
AGTTCTAAGAAGCTCCTTCTCAGTGACTCTGGCTTCTATCTCTGTGCCTGGAGTAGCTCCTATAATTCACCCCTCCACTTTGGGAAT	CAWSSSYNSPLHF	8	4.3760085332166396E-5	39	TCRBV30-01*01	TCRBV30	TCRBV30-01	01								TCRBD01,TCRBD02	TCRBD01-01,TCRBD02-01		TCRBJ01-06*01	TCRBJ01	TCRBJ01-06	01				2	0	5	5	0	0	42	-1	54	-1	56	8	In	VDJ
AGTTCTAAGAAGCTCCTTCTCAGTGACTCTGGCTTCTATCTCTGTGCCAGACAGGGGGCGCAAAGTCCACCCCTCCACTTTGGGAAT	CARQGAQSPPLHF	7	3.8290074665645595E-5	39	TCRBV30-01	TCRBV30	TCRBV30-01				01,05	TCRBD01-01*01	TCRBD01	TCRBD01-01	01				TCRBJ01-06*01	TCRBJ01	TCRBJ01-06	01				8	8	2	0	1	11	42	48	49	59	67	7	In	VDJ
ACAGTGACCAGTGCCCATCCTGAAGACAGCAGCTTCTACATCTGCAGTGCTAGAGGGGGGCCTCGGGGTGGCTACACCTTCGGTTCG	CSARGGPRGGYTF	10	5.4700106665208E-5	39	TCRBV20	TCRBV20				TCRBV20-01,TCRBV20-or09_02		TCRBD01-01*01	TCRBD01	TCRBD01-01	01				TCRBJ01-02*01	TCRBJ01	TCRBJ01-02	01				1	7	6	0	0	7	42	-1	55	61	68	10	In	VDJ
NNNNNNNNNNNNNTGTCGGCTGCTCCCTCCCAGACATCTGTGTACTTCTGTGCCAGCGGTGATCTCTATGGCTACACCTTCGGTTCG	CASGDLYGYTF	3	1.64100319995624E-5	33	TCRBV06-01*01	TCRBV06	TCRBV06-01	01				TCRBD02-01	TCRBD02	TCRBD02-01				01,02	TCRBJ01-02*01	TCRBJ01	TCRBJ01-02	01				3	0	4	10	1	4	48	62	63	-1	65	3	In	VDJ
TCCCTGATTCTGGAGTCCGCCAGCACCAACCAGACATCTATGTACCTCTGTGCCAGCAGTTCGAGCTATGGCTACACCTTCGGTTCG	CASSSSYGYTF	2	1.0940021333041599E-5	33	TCRBV28-01*01	TCRBV28	TCRBV28-01	01				TCRBD02-01*02	TCRBD02	TCRBD02-01	02				TCRBJ01-02*01	TCRBJ01	TCRBJ01-02	01				4	0	11	2	1	4	48	61	62	-1	65	2	In	VDJ
ATCCAGTCCACGGAGTCAGGGGACACAGCACTGTATTTCTGTGCCAGCAGCAAACCGCGAAGCAGCTATGGCTACACCTTCGGTTCG	CASSKPRSSYGYTF	2	1.0940021333041599E-5	42	TCRBV21-01*01	TCRBV21	TCRBV21-01	01								TCRBD01,TCRBD02	TCRBD01-01,TCRBD02-01		TCRBJ01-02*01	TCRBJ01	TCRBJ01-02	01				2	0	4	5	8	4	39	54	62	-1	65	2	In	VDJ
CACCTTGGAGCTGGGGGACTCGGCCCTTTATCTTTGCGCCAGCAGCTTGGCACAGGGGGCAGGAGGGATGGCTACACCTTCGGTTCG		6	3.28200639991248E-5	47	TCRBV05-01*01	TCRBV05	TCRBV05-01	01				TCRBD01-01*01	TCRBD01	TCRBD01-01	01				TCRBJ01-02*01	TCRBJ01	TCRBJ01-02	01				0	7	3	0	1	6	34	50	51	60	67	6	Out	VDJ
AACATGAGCCCTGAAGACAGCAGCATATATCTCTGCAGCGTTGCCTCCGATTGGAGGGAGCCATCCTACGAGCAGTACTTCGGGCCG	CSVASDWREPSYEQYF	7	3.8290074665645595E-5	48	TCRBV29-01	TCRBV29	TCRBV29-01				01,02	TCRBD02-01*02	TCRBD02	TCRBD02-01	02				TCRBJ02-07*01	TCRBJ02	TCRBJ02-07	01				4	5	10	0	9	1	33	43	52	58	63	7	In	VDJ
NNNNNNNTGTCGGCTGCTCCCTCCCAGACATCTGTGTACTTCTGTGCCAGCAGTTACGGGACTACCTACGAGCAGTACTTCGGGCCG	CASSYGTTYEQYF	4	2.1880042666083198E-5	39	TCRBV06-05*01	TCRBV06	TCRBV06-05	01				TCRBD02-01	TCRBD02	TCRBD02-01				01,02	TCRBJ02-07*01	TCRBJ02	TCRBJ02-07	01				2	0	0	9	0	2	42	-1	57	-1	64	4	In	VDJ
CCAGTCCACGGAGTCAGGGGACACAGCACTGTATTTCTGTGCCAGCAGCAAAGATGTGACAGGACCTACGAGCAGTACTTCGGGCCG		1	5.4700106665207996E-6	44	TCRBV21-01*01	TCRBV21	TCRBV21-01	01				TCRBD01-01*01	TCRBD01	TCRBD01-01	01				TCRBJ02-07*01	TCRBJ02	TCRBJ02-07	01				1	1	2	4	4	2	37	53	57	63	64	1	Out	VDJ
GTGACATCGGCCCAAAAGAACCCGACAGCTTTCTATCTCTGTGCCAGTAGTATGTGGGACAGAGACTACGAGCAGTACTTCGGGCCG	CASSMWDRDYEQYF	2	1.0940021333041599E-5	42	TCRBV19-01*01	TCRBV19	TCRBV19-01	01				TCRBD01-01*01	TCRBD01	TCRBD01-01	01				TCRBJ02-07*01	TCRBJ02	TCRBJ02-07	01				3	3	0	5	2	3	39	53	55	62	65	2	In	VDJ
AAGAAGCTCCTTCTCAGTGACTCTGGCTTCTATCTCTGTGCCTGGAGCGGGGACAGGGGGCATGGAAACACCATATATTTTGGAGAG	CAWSGDRGHGNTIYF	4	2.1880042666083198E-5	45	TCRBV30-01*01	TCRBV30	TCRBV30-01	01				TCRBD01-01*01	TCRBD01	TCRBD01-01	01				TCRBJ01-03*01	TCRBJ01	TCRBJ01-03	01				3	1	0	0	2	3	36	47	49	61	62	4	In	VDJ
NTGTCGGCTGCTCCCTCCCAAACATCTGTGTACTTCTGTGCCAGCAGTTACTCGATAGCCGGCTCGGAGGTTCAGTACTTCGGCGCC	CASSYSIAGSEVQYF	25	1.3675026666302E-4	45	TCRBV06-02/06-03*01	TCRBV06	TCRBV06-02/06-03	01				TCRBD02-01*02	TCRBD02	TCRBD02-01	02				TCRBJ02-04*01	TCRBJ02	TCRBJ02-04	01				0	0	10	1	12	11	36	53	65	-1	70	25	In	VDJ
ATCCAGCGCACAGAGCAGGAGGACTCGGCCGTGTATCTCTGTGCCAGCAGCTCCGACTAGCGGTACAATGAGCAGTTCTTCGGGCCA	CASSSD*RYNEQFF	3	1.64100319995624E-5	42	TCRBV07-02	TCRBV07	TCRBV07-02				01,02	TCRBD02-01	TCRBD02	TCRBD02-01				01,02	TCRBJ02-01*01	TCRBJ02	TCRBJ02-01	01				4	0	2	5	2	4	39	52	54	-1	63	3	Stop	VDJ
GTGAGCACCTTGGAGCTGGGGGACTCGGCCCTTTATCTTTGCGCCAGCGCTAGGGGAGGCAGCACAGATACGCAGTATTTTGGCCCA	CASARGGSTDTQYF	11	6.01701173317288E-5	42	TCRBV05-01*01	TCRBV05	TCRBV05-01	01				TCRBD02-01*02	TCRBD02	TCRBD02-01	02				TCRBJ02-03*01	TCRBJ02	TCRBJ02-03	01				7	1	9	1	5	0	39	48	53	59	60	11	In	VDJ
ATCCGGTCCACAAAGCTGGAGGACTCAGCCATGTACTTCTGTGCCAGCAAGGGACAGGGTCCCACCGGGGAGCTGTTTTTTGGAGAA	CASKGQGPTGELFF	2	1.0940021333041599E-5	42	TCRBV02-01	TCRBV02	TCRBV02-01				01,03	TCRBD01-01*01	TCRBD01	TCRBD01-01	01				TCRBJ02-02*01	TCRBJ02	TCRBJ02-02	01				7	3	0	3	1	4	39	49	50	59	62	2	In	VDJ
AACGCCTTGGAGCTGGACGACTCGGCCCTGTATCTCTGTGCCAGCAGGGAGCGGGAGGGGAACACCGGGGAGCTGTTTTTTGGAGAA	CASREREGNTGELFF	2	1.0940021333041599E-5	45	TCRBV05-04*01	TCRBV05	TCRBV05-04	01				TCRBD02-01*02	TCRBD02	TCRBD02-01	02				TCRBJ02-02*01	TCRBJ02	TCRBJ02-02	01				5	0	6	0	2	1	36	47	49	-1	59	2	In	VDJ
CTGATTCTGGAGTCCGCCAGCACCAACCAGACATCTATGTACCTCTGTGCCAGCAGTTCCAGATCTTTCGGAGCTTTCTTTGGACAA	CASSSRSFGAFF	4	2.1880042666083198E-5	36	TCRBV28-01*01	TCRBV28	TCRBV28-01	01								TCRBD01,TCRBD02	TCRBD01-01,TCRBD02-01		TCRBJ01-01*01	TCRBJ01	TCRBJ01-01	01				4	9	4	5	1	10	45	58	59	62	71	4	In	VDJ
TCACCAGGCCTGGGGGACGCAGCCATGTACCTGTGTGCCACCAGCAGAGGCGACGGGTTGGGGCACACTGAAGCTTTCTTTGGACAA	CATSRGDGLGHTEAFF	6	3.28200639991248E-5	48	TCRBV15-01*02	TCRBV15	TCRBV15-01	02				TCRBD01-01*01	TCRBD01	TCRBD01-01	01				TCRBJ01-01*01	TCRBJ01	TCRBJ01-01	01				1	0	7	0	10	3	33	49	59	-1	64	6	In	VDJ
NNNNTGAAGATCCAGCCCTCAGAACCCAGGGACTCAGCTGTGTACTTCTGTGCCAGCAGTTGGAACACTGAAGCTTTCTTTGGACAA	CASSWNTEAFF	5	2.7350053332604E-5	33	TCRBV12-03/12-04*01	TCRBV12	TCRBV12-03/12-04	01											TCRBJ01-01*01	TCRBJ01	TCRBJ01-01	01				4	1	0	0	0	1	48	-1	-1	61	62	5	In	VJ
AATGTGAACGCCTTGTTGCTGGGGGACTCGGCCCTCTATCTCTGTGCCAGCAGTTCCGGGACGAACACTGAAGCTTTCTTTGGACAA	CASSSGTNTEAFF	2	1.0940021333041599E-5	39	TCRBV05-06*01	TCRBV05	TCRBV05-06	01								TCRBD01,TCRBD02	TCRBD01-01,TCRBD02-01		TCRBJ01-01*01	TCRBJ01	TCRBJ01-01	01				5	0	0	7	4	1	42	53	57	-1	62	2	In	VDJ
GCCCTGCAGCCAGAAGACTCAGCCCTGTATCTCTGCGCCAGCAGCCAAGAGGTGGGACAGCCGGATGGGGCCCAGCATTTTGGTGAT	CASSQEVGQPDGAQHF	8	4.3760085332166396E-5	48	TCRBV04-01*01	TCRBV04	TCRBV04-01	01				TCRBD01-01*01	TCRBD01	TCRBD01-01	01				TCRBJ01-05*01	TCRBJ01	TCRBJ01-05	01				0	10	0	5	3	11	33	50	53	60	70	8	In	VDJ
GCCTTGTTGCTGGGGGACTCGGCCCTCTATCTCTGTGCCAGCAGCTCGGACCGGGACGGCGGATACTATGGCTACACCTTCGGTTCG	CASSSDRDGGYYGYTF	3	1.64100319995624E-5	48	TCRBV05-06*01	TCRBV05	TCRBV05-06	01								TCRBD01,TCRBD02	TCRBD01-01,TCRBD02-01		TCRBJ01-02*01	TCRBJ01	TCRBJ01-02	01				3	7	0	7	6	3	33	46	52	57	64	3	In	VDJ
CTGAGTTCTAAGAAGCTCCTTCTCAGTGACTCTGGCTTCTATCTCTGTGCCTGGATTTCCAGGGACTATGGCTACACCTTCGGTTCG	CAWISRDYGYTF	2	1.0940021333041599E-5	36	TCRBV30-01*01	TCRBV30	TCRBV30-01	01				TCRBD01-01*01	TCRBD01	TCRBD01-01	01				TCRBJ01-02*01	TCRBJ01	TCRBJ01-02	01				4	0	4	3	4	3	45	55	59	-1	64	2	In	VDJ
AGCACCAACCAGACATCTATGTACCTCTGTGCCAGCAGTTCACCAATCCAACAGGGGAGGGCTAACTATGGCTACACCTTCGGTTCG	CASSSPIQQGRANYGYTF	9	4.92300959986872E-5	54	TCRBV28-01*01	TCRBV28	TCRBV28-01	01								TCRBD01,TCRBD02	TCRBD01-01,TCRBD02-01		TCRBJ01-02*01	TCRBJ01	TCRBJ01-02	01				4	4	3	2	10	0	27	40	50	57	61	9	In	VDJ
AGGATCCAGCAGGTAGTGCGAGGAGATTCGGCAGCTTATTTCTGTGCCAGCTCACCAAGGGACAACTATGGCTACACCTTCGGTTCG	CASSPRDNYGYTF	7	3.8290074665645595E-5	39	TCRBV18-01*01	TCRBV18	TCRBV18-01	01								TCRBD01,TCRBD02	TCRBD01-01,TCRBD02-01		TCRBJ01-02*01	TCRBJ01	TCRBJ01-02	01				2	0	0	7	1	2	42	57	58	-1	63	7	In	VDJ
CTACACACCCTGCAGCCAGAAGACTCGGCCCTGTATCTCTGTGCCAGCAGCCAAGAAGGACAGGGCGGAGGCTACACCTTCGGTTCG	CASSQEGQGGGYTF	6	3.28200639991248E-5	42	TCRBV04-02*01	TCRBV04	TCRBV04-02	01				TCRBD01-01*01	TCRBD01	TCRBD01-01	01				TCRBJ01-02*01	TCRBJ01	TCRBJ01-02	01				0	4	1	3	1	8	39	56	57	65	69	6	In	VDJ
CTCAAGATCCAGCCTGCAGAGCTTGGGGACTCGGCCGTGTATCTCTGTGCCAGCAGCCTAAGCTCCTACGAGCAGTACTTCGGGCCG	CASSLSSYEQYF	2	1.0940021333041599E-5	36	TCRBV11-03*01	TCRBV11	TCRBV11-03	01				TCRBD02-01	TCRBD02	TCRBD02-01				01,02	TCRBJ02-07*01	TCRBJ02	TCRBJ02-07	01				5	2	4	9	0	0	45	-1	57	60	62	2	In	VDJ
GGAGTCCGCCAGCACCAACCAGACATCTATGTACCTCTGTGCCAGCAACCTGGACGGGGAGACTCCTACGAGCAGTACTTCGGGCCG		13	7.11101386647704E-5	44	TCRBV28-01*01	TCRBV28	TCRBV28-01	01				TCRBD02-01	TCRBD02	TCRBD02-01				01,02	TCRBJ02-07*01	TCRBJ02	TCRBJ02-07	01				7	3	8	3	7	0	37	47	54	59	62	13	Out	VDJ
ATCCAGCCCTCAGAACCCAGGGACTCAGCTGTGTATTTTTGTGCTAGTGGCCCCGACATTGTATCCTACGAGCAGTACTTCGGGCCG	CASGPDIVSYEQYF	2	1.0940021333041599E-5	42	TCRBV12-05*01	TCRBV12	TCRBV12-05	01				TCRBD01-01*01	TCRBD01	TCRBD01-01	01				TCRBJ02-07*01	TCRBJ02	TCRBJ02-07	01				6	5	2	6	4	1	39	50	54	58	63	2	In	VDJ
CTACACACCCTGCAGCCAGAAGACTCGGCCCTGTATCTCTGTGCCAGTGGAGCCTCCTCACGATCCTACGAGCAGTACTTCGGGCCG	CASGASSRSYEQYF	2	1.0940021333041599E-5	42	TCRBV04-02	TCRBV04	TCRBV04-02				01,02	TCRBD02-01*02	TCRBD02	TCRBD02-01	02				TCRBJ02-07*01	TCRBJ02	TCRBJ02-07	01				9	11	10	2	1	1	39	47	48	52	63	2	In	VDJ
ATCAATTCCCTGGAGCTTGGTGACTCTGCTGTGTATTTCTGTGCCAGCAGCCAAAGACAGGGGGCCTACGAGCAGTACTTCGGGCCG	CASSQRQGAYEQYF	6	3.28200639991248E-5	42	TCRBV03-01/03-02*01	TCRBV03	TCRBV03-01/03-02	01				TCRBD01-01*01	TCRBD01	TCRBD01-01	01				TCRBJ02-07*01	TCRBJ02	TCRBJ02-07	01				2	0	2	1	1	2	39	54	55	-1	64	6	In	VDJ
CTGGAGTCCGCTACCAGCTCCCAGACATCTGTGTACTTCTGTGCCATCAGTGAGACGGACCGACCCTACGAGCAGTACTTCGGGCCG	CAISETDRPYEQYF	3	1.64100319995624E-5	42	TCRBV10-03*01	TCRBV10	TCRBV10-03	01								TCRBD01,TCRBD02	TCRBD01-01,TCRBD02-01		TCRBJ02-07*01	TCRBJ02	TCRBJ02-07	01				2	4	1	7	2	2	39	54	56	60	64	3	In	VDJ
AAGATCCAGCCCTCAGAACCCAGGGACTCAGCTGTGTACTTCTGTGCCAGCAGTCAAGGGGTCTACTACGAGCAGTACTTCGGGCCG	CASSQGVYYEQYF	2	1.0940021333041599E-5	39	TCRBV12-03/12-04*01	TCRBV12	TCRBV12-03/12-04	01				TCRBD01-01*01	TCRBD01	TCRBD01-01	01				TCRBJ02-07*01	TCRBJ02	TCRBJ02-07	01				5	4	5	2	2	3	42	54	56	61	65	2	In	VDJ
AATGTGAGCACCTTGGAGCTGGGGGACTCGGCCCTTTATCTTTGCGCCAGCAGCGCTTCATCCGGGACGGTGCAGTTCTTCGGGCCA	CASSASSGTVQFF	4	2.1880042666083198E-5	39	TCRBV05-01*01	TCRBV05	TCRBV05-01	01								TCRBD01,TCRBD02	TCRBD01-01,TCRBD02-01		TCRBJ02-01*01	TCRBJ02	TCRBJ02-01	01				4	3	0	7	9	12	42	54	63	68	71	4	In	VDJ
GAGCAGGAGGACTCGGCCGTGTATCTCTGTGCCAGCAGCTCCAAATGGCCTAGCGGGGGAATCTACAATGAGCAGTTCTTCGGGCCA	CASSSKWPSGGIYNEQFF	8	4.3760085332166396E-5	54	TCRBV07-02	TCRBV07	TCRBV07-02				01,02	TCRBD02-01*01	TCRBD02	TCRBD02-01	01				TCRBJ02-01*01	TCRBJ02	TCRBJ02-01	01				4	3	4	2	9	3	27	40	49	59	62	8	In	VDJ
TCCGCTACCAGCTCCCAGACATCTGTGTACTTCTGTGCCATCAGTGAGTCTATAGCGGAGGGCCGGGAGACCCAGTACTTCGGGCCA	CAISESIAEGRETQYF	4	2.1880042666083198E-5	48	TCRBV10-03*01	TCRBV10	TCRBV10-03	01				TCRBD02-01	TCRBD02	TCRBD02-01				01,02	TCRBJ02-05*01	TCRBJ02	TCRBJ02-05	01				0	8	5	5	2	5	33	50	52	58	66	4	In	VDJ
TCCACAAAGCTGGAGGACTCAGCCATGTACTTCTGTGCCAGCAGTCTTCAACCGACAGGGGGCCAAGAGACCCAGTACTTCGGGCCA	CASSLQPTGGQETQYF	2	1.0940021333041599E-5	48	TCRBV02-01	TCRBV02	TCRBV02-01				01,03	TCRBD01-01*01	TCRBD01	TCRBD01-01	01				TCRBJ02-05*01	TCRBJ02	TCRBJ02-05	01				5	0	2	1	8	1	33	45	53	-1	62	2	In	VDJ
TGGAGCTGGGGGACTCAGCTTTGTATTTCTGTGCCAGCAGCGTAGAGCCGGGACTAGCGTAGCACAGATACGCAGTATTTTGGCCCA		6	3.28200639991248E-5	52	TCRBV09-01*01	TCRBV09	TCRBV09-01	01				TCRBD02-01	TCRBD02	TCRBD02-01				01,02	TCRBJ02-03*01	TCRBJ02	TCRBJ02-03	01				0	1	0	6	4	0	29	45	49	59	60	6	Out	VDJ
AAGATCCAGCCCTCAGAACCCAGGGACTCAGCTGTGTACTTCTGTGCCAGTTTAACAGGGGTCACCGGGGAGCTGTTTTTTGGAGAA	CASLTGVTGELFF	2	1.0940021333041599E-5	39	TCRBV12-03/12-04*01	TCRBV12	TCRBV12-03/12-04	01				TCRBD01-01*01	TCRBD01	TCRBD01-01	01				TCRBJ02-02*01	TCRBJ02	TCRBJ02-02	01				9	1	3	2	4	4	42	50	54	61	62	2	In	VDJ
CAGGTAGTGCGAGGAGATTCGGCAGCTTATTTCTGTGCCAGCTCACCCGACGGGTCCATTAACACCGGGGAGCTGTTTTTTGGAGAA	CASSPDGSINTGELFF	3	1.64100319995624E-5	48	TCRBV18-01*01	TCRBV18	TCRBV18-01	01				TCRBD02-01	TCRBD02	TCRBD02-01				01,02	TCRBJ02-02*01	TCRBJ02	TCRBJ02-02	01				3	6	8	4	3	2	33	47	50	54	60	3	In	VDJ
CTGGAGTCCGCTACCAGCTCCCAGACATCTGTGTACTTCTGTGCCATCAAGGCCATCGGATGGGCCACTGAAGCTTTCTTTGGACAA	CAIKAIGWATEAFF	2	1.0940021333041599E-5	42	TCRBV10-03*01	TCRBV10	TCRBV10-03	01				TCRBD01-01*01	TCRBD01	TCRBD01-01	01				TCRBJ01-01*01	TCRBJ01	TCRBJ01-01	01				7	0	8	0	12	4	39	49	61	-1	65	2	In	VDJ
GTGACCAGTGCCCATCCTGAAGACAGCAGCTTCTACATCTGCAGTGCTAGAGGCCCAGGGGGCGGTCAGCCCCAGCATTTTGGTGAT	CSARGPGGGQPQHF	9	4.92300959986872E-5	42	TCRBV20	TCRBV20				TCRBV20-01,TCRBV20-or09_02		TCRBD01-01*01	TCRBD01	TCRBD01-01	01				TCRBJ01-05*01	TCRBJ01	TCRBJ01-05	01				1	2	4	0	3	6	39	52	55	63	65	9	In	VDJ
CTGCCAGGCCCTCACATACCTCTCAGTACCTCTGTGCCAGCAGTGGGGGCCAGGAGTCTTAGCAATCAGCCCCAGCATTTTGGTGAT		22	1.203402346634576E-4	49	TCRBV25-01*01	TCRBV25	TCRBV25-01	01				TCRBD01-01*01	TCRBD01	TCRBD01-01	01				TCRBJ01-05*01	TCRBJ01	TCRBJ01-05	01				4	9	7	0	0	0	32	-1	45	50	59	22	Out	VDJ
TGAATGTGAACGCCTTGTTGCTGGGGGACTCGGCCCTGTATCTCTGTGCCAGCAGCTTTCGCCGACTATGGCTACACCTTCGGTTCG		2	1.0940021333041599E-5	37	TCRBV05-05*01	TCRBV05	TCRBV05-05	01								TCRBD01,TCRBD02	TCRBD01-01,TCRBD02-01		TCRBJ01-02*01	TCRBJ01	TCRBJ01-02	01				2	2	10	0	2	3	44	58	60	62	64	2	Out	VDJ
TCCAGCGCACAGAGCAGCGGGACTCAGCCATGTATCGCTGTGCTACCGACTCGGGGGGCCGGTAACTATGGCTACACCTTCGGTTCG		10	5.4700106665208E-5	43	TCRBV07-07*01	TCRBV07	TCRBV07-07	01				TCRBD02-01*01	TCRBD02	TCRBD02-01	01				TCRBJ01-02*01	TCRBJ01	TCRBJ01-02	01				12	4	8	1	8	1	38	43	51	58	62	10	Out	VDJ
CTGCAGAGCTTGGGGACTCGGCCGTGTATCTCTGTGCCAGCAGCTCACGGGGGACAGACAACTAACTATGGCTACACCTTCGGTTCG		4	2.1880042666083198E-5	49	TCRBV11-03*01	TCRBV11	TCRBV11-03	01				TCRBD01-01*01	TCRBD01	TCRBD01-01	01				TCRBJ01-02*01	TCRBJ01	TCRBJ01-02	01				4	4	0	5	5	0	32	45	50	57	61	4	Out	VDJ
ATCCAGCGCACAGAGCAGGAGGACTCGGCCGTGTATCTCTGTGCCAGCAGCCCCATGGAGGGGAACTATGGCTACACCTTCGGTTCG	CASSPMEGNYGYTF	12	6.56401279982496E-5	42	TCRBV07-02	TCRBV07	TCRBV07-02				01,02	TCRBD02-01*02	TCRBD02	TCRBD02-01	02				TCRBJ01-02*01	TCRBJ01	TCRBJ01-02	01				5	1	10	0	5	2	39	51	56	62	63	12	In	VDJ
ATCCAGCGCACAGAGCAGGAGGACTCGGCCGTGTATCTCTGTGCCAGCAGCTCCGTAACTTCGCCATATGGCTACACCTTCGGTTCG	CASSSVTSPYGYTF	7	3.8290074665645595E-5	42	TCRBV07-02	TCRBV07	TCRBV07-02				01,02	TCRBD02-01	TCRBD02	TCRBD02-01				01,02	TCRBJ01-02*01	TCRBJ01	TCRBJ01-02	01				4	6	3	10	5	5	39	52	57	60	66	7	In	VDJ
NTGAAGATCCAGCCCTCAGAACCCAGGGACTCAGCTGTGTACTTCTGTGCCAGCAGTTTATTCAGCTACGAGCAGTACTTCGGGCCG	CASSLFSYEQYF	2	1.0940021333041599E-5	36	TCRBV12-03/12-04*01	TCRBV12	TCRBV12-03/12-04	01				TCRBD01-01*01	TCRBD01	TCRBD01-01	01				TCRBJ02-07*01	TCRBJ02	TCRBJ02-07	01				2	0	4	5	2	3	45	60	62	-1	65	2	In	VDJ
AGCAACATGAGCCCTGAAGACAGCAGCATATATCTCTGCAGCGTTAACCCCGAGGGGGGGAGCTCCTACGAGCAGTACTTCGGGCCG	CSVNPEGGSSYEQYF	5	2.7350053332604E-5	45	TCRBV29-01	TCRBV29	TCRBV29-01				01,02	TCRBD02-01*01	TCRBD02	TCRBD02-01	01				TCRBJ02-07*01	TCRBJ02	TCRBJ02-07	01				5	2	9	0	8	0	36	45	53	60	62	5	In	VDJ
CAGCCTGCAGAGCTTGGGGACTCGGCCGTGTATCTCTGTGCCAGCAGCTTCCGACAATCTCGGGACTACGAGCAGTACTTCGGGCCG	CASSFRQSRDYEQYF	1	5.4700106665207996E-6	45	TCRBV11-03*01	TCRBV11	TCRBV11-03	01				TCRBD02-01*02	TCRBD02	TCRBD02-01	02				TCRBJ02-07*01	TCRBJ02	TCRBJ02-07	01				3	0	8	3	10	3	36	50	60	-1	65	1	In	VDJ
CCACTCTGACAGTGACCAGTGCCCATCCTGAAGACAGCAGCTTCTACATCTGCAGGTAAACAGGGGGACGAGCAGTACTTCGGGCCG		4	2.1880042666083198E-5	31	TCRBV20-01	TCRBV20	TCRBV20-01				01,04	TCRBD01-01*01	TCRBD01	TCRBD01-01	01				TCRBJ02-07*01	TCRBJ02	TCRBJ02-07	01				9	0	3	1	4	5	50	55	59	-1	67	4	Out	VDJ
AATGTGAGCACCTTGGAGCTGGGGGACTCGGCCCTTTATCTTTGCGCCAGCAGCCTGGGGACAGGGGACGAGCAGTACTTCGGGCCG	CASSLGTGDEQYF	3	1.64100319995624E-5	39	TCRBV05-01*01	TCRBV05	TCRBV05-01	01				TCRBD01-01*01	TCRBD01	TCRBD01-01	01				TCRBJ02-07*01	TCRBJ02	TCRBJ02-07	01				0	0	1	2	0	5	42	-1	58	-1	67	3	In	VDJ
GCGTCTGCTGTACCCTCTCAGACATCTGTGTACTTCTGTGCCAGCAGTGTAGGGACAGGGGGCGCGGATGAGCAGTTCTTCGGGCCA	CASSVGTGGADEQFF	3	1.64100319995624E-5	45	TCRBV06-04*01	TCRBV06	TCRBV06-04	01				TCRBD01-01*01	TCRBD01	TCRBD01-01	01				TCRBJ02-01*01	TCRBJ02	TCRBJ02-01	01				4	4	0	0	2	8	36	49	51	63	67	3	In	VDJ
AGCACCTTGGAGCTGGGGGACTCGGCCCTTTATCTTTGCGCCAGCAGCTTGGGTGGTGGCTCCTACAATGAGCAGTTCTTCGGGCCA	CASSLGGGSYNEQFF	5	2.7350053332604E-5	45	TCRBV05-01*01	TCRBV05	TCRBV05-01	01								TCRBD01,TCRBD02	TCRBD01-01,TCRBD02-01		TCRBJ02-01*01	TCRBJ02	TCRBJ02-01	01				0	3	0	10	2	0	36	52	54	56	59	5	In	VDJ
AATTCCCTGGAGCTTGGTGACTCTGCTGTGTATTTCTGTGCCAGCAGCCCGCTACTAGCGGGAGACAATGAGCAGTTCTTCGGGCCA	CASSPLLAGDNEQFF	2	1.0940021333041599E-5	45	TCRBV03-01/03-02*01	TCRBV03	TCRBV03-01/03-02	01				TCRBD02-01*02	TCRBD02	TCRBD02-01	02				TCRBJ02-01*01	TCRBJ02	TCRBJ02-01	01				4	0	3	2	4	5	36	49	53	-1	64	2	In	VDJ
NNNNNNNTGTCGGCTGCTCCCTCCCAGACATCTGTGTACTTCTGTGCCAGCAGACGAGAGGCTCACAATGAGCAGTTCTTCGGGCCA	CASRREAHNEQFF	9	4.92300959986872E-5	39	TCRBV06-05*01	TCRBV06	TCRBV06-05	01				TCRBD02-01*02	TCRBD02	TCRBD02-01	02				TCRBJ02-01*01	TCRBJ02	TCRBJ02-01	01				6	3	11	1	4	5	42	53	57	61	64	9	In	VDJ
ATCCAGCGCACAGAGCAGGAGGACTCCGCCGTGTATCTCTGTGCCAGCAGCTTAGGGACTAGTGGAAATGAGCAGTTCTTCGGGCCA	CASSLGTSGNEQFF	13	7.11101386647704E-5	42	TCRBV07-08*01	TCRBV07	TCRBV07-08	01				TCRBD02-01	TCRBD02	TCRBD02-01				01,02	TCRBJ02-01*01	TCRBJ02	TCRBJ02-01	01				1	4	1	8	0	7	39	-1	55	62	66	13	In	VDJ
GTGAGCACCTTGGAGCTGGGGGACTCGGCCCTTTATCTTTGCGCCAGCAGCTTTCTAGCGGGGGAAGAGACCCAGTACTTCGGGCCA	CASSFLAGEETQYF	5	2.7350053332604E-5	42	TCRBV05-01*01	TCRBV05	TCRBV05-01	01				TCRBD02-01*01	TCRBD02	TCRBD02-01	01				TCRBJ02-05*01	TCRBJ02	TCRBJ02-05	01				2	0	4	2	1	3	39	53	54	-1	64	5	In	VDJ
ATCCAGCGCACAGAGCAGCGGGACTCAGCCATGTATCGCTGTGCTAGCAGCTTAGCCGGGGGGAGTCAGACCCAGTACTTCGGGCCA	CASSLAGGSQTQYF	8	4.3760085332166396E-5	42	TCRBV07	TCRBV07				TCRBV07-06,TCRBV07-07		TCRBD02-01*01	TCRBD02	TCRBD02-01	01				TCRBJ02-05*01	TCRBJ02	TCRBJ02-05	01				0	4	8	1	0	6	39	-1	56	63	67	8	In	VDJ
ATCCAGGCTACGAAGCTTGAGGATTCAGCAGTGTATTTTTGTGCCAGCAGCCATCCCGCCAGCACAGATACGCAGTATTTTGGCCCA	CASSHPASTDTQYF	6	3.28200639991248E-5	42	TCRBV16-01*01	TCRBV16	TCRBV16-01	01								TCRBD01,TCRBD02	TCRBD01-01,TCRBD02-01		TCRBJ02-03*01	TCRBJ02	TCRBJ02-03	01				3	1	10	0	4	0	39	53	57	59	60	6	In	VDJ
TCAGAACCCAGGGACTCAGCTGTGTACTTCTGTGCCAGCAGTTTAATGGGCTCTACAGACAGAATCGGGGAGCTGTTTTTTGGAGAA	CASSLMGSTDRIGELFF	2	1.0940021333041599E-5	51	TCRBV12	TCRBV12				TCRBV12-03/12-04,TCRBV12-04		TCRBD01-01*01	TCRBD01	TCRBD01-01	01				TCRBJ02-02*01	TCRBJ02	TCRBJ02-02	01				2	3	2	5	12	7	30	45	57	62	65	2	In	VDJ
CTGAAGATCCGGTCCACAAAGCTGGAGGACTCAGCCATGTACTTCTGTGCCAGCAGAGGGGTCACCGGGGAGCTGTTTTTTGGAGAA	CASRGVTGELFF	2	1.0940021333041599E-5	36	TCRBV02-01	TCRBV02	TCRBV02-01				01,03	TCRBD01-01*01	TCRBD01	TCRBD01-01	01				TCRBJ02-02*01	TCRBJ02	TCRBJ02-02	01				6	1	5	2	0	4	45	-1	56	61	62	2	In	VDJ
ACAAAGCTGGAGGACTCAGCCATGTACTTCTGTGCCAGCAGCCCAGGGGAGCTAGCGGGACCAACCGGGGAGCTGTTTTTTGGAGAA	CASSPGELAGPTGELFF	8	4.3760085332166396E-5	51	TCRBV02-01	TCRBV02	TCRBV02-01				01,03	TCRBD02-01*02	TCRBD02	TCRBD02-01	02				TCRBJ02-02*01	TCRBJ02	TCRBJ02-02	01				6	3	4	3	10	5	30	41	51	60	63	8	In	VDJ
ATCCAGCCCTCAGAACCCAGGGACTCAGCTGTGTACTTCTGTGCCAGCAGTTTAGCGCCGGGAGCCACTGAAGCTTTCTTTGGACAA	CASSLAPGATEAFF	2	1.0940021333041599E-5	42	TCRBV12	TCRBV12				TCRBV12-03/12-04,TCRBV12-04		TCRBD02-01*02	TCRBD02	TCRBD02-01	02				TCRBJ01-01*01	TCRBJ01	TCRBJ01-01	01				0	1	8	2	2	4	39	56	58	64	65	2	In	VDJ
GCCCTGCAGCCAGAAGACTCAGCCCTGTATCTCTGCGCCAGCAGCCCCCCGGGGTACAGAACGAACACTGAAGCTTTCTTTGGACAA	CASSPPGYRTNTEAFF	5	2.7350053332604E-5	48	TCRBV04-01*01	TCRBV04	TCRBV04-01	01				TCRBD02-01*01	TCRBD02	TCRBD02-01	01				TCRBJ01-01*01	TCRBJ01	TCRBJ01-01	01				4	8	8	3	3	1	33	46	49	54	62	5	In	VDJ
ATCCAGCCCTCAGAACCCAGGGACTCAGCTGTGTACTTCTGTGCCAGCAGACTTCAGGGGATAGGTGAAAAACTGTTTTTTGGCAGT	CASRLQGIGEKLFF	9	4.92300959986872E-5	42	TCRBV12	TCRBV12				TCRBV12-03/12-04,TCRBV12-04		TCRBD01-01*01	TCRBD01	TCRBD01-01	01				TCRBJ01-04*01	TCRBJ01	TCRBJ01-04	01				6	5	4	2	4	7	39	50	54	60	65	9	In	VDJ
GCCCAAAAGAACCCGACAGCTTTCTATCTCTGTGCCAGTAGTATAGATATGGGGCTGGGCTTCAATCAGCCCCAGCATTTTGGTGAT	CASSIDMGLGFNQPQHF	11	6.01701173317288E-5	51	TCRBV19-01*01	TCRBV19	TCRBV19-01	01				TCRBD01-01*01	TCRBD01	TCRBD01-01	01				TCRBJ01-05*01	TCRBJ01	TCRBJ01-05	01				0	7	7	0	3	3	30	47	50	55	62	11	In	VDJ
TTGGCGTCTGCTGTACCCTCTCAGACATCTGTGTACTTCTGTGCCAGCAGTGAGGGACAGGGCAATCAGCCCCAGCATTTTGGTGAT	CASSEGQGNQPQHF	5	2.7350053332604E-5	42	TCRBV06-04*01	TCRBV06	TCRBV06-04	01				TCRBD01-01*01	TCRBD01	TCRBD01-01	01				TCRBJ01-05*01	TCRBJ01	TCRBJ01-05	01				3	0	0	4	0	2	39	-1	53	-1	61	5	In	VDJ
CAGGCTACGAAGCTTGAGGATTCAGCAGTGTATTTTTGTGCCAGCAGCCAATTTAGAAATAGCAATCAGCCCCAGCATTTTGGTGAT	CASSQFRNSNQPQHF	2	1.0940021333041599E-5	45	TCRBV16-01*01	TCRBV16	TCRBV16-01	01				TCRBD02-01	TCRBD02	TCRBD02-01				01,02	TCRBJ01-05*01	TCRBJ01	TCRBJ01-05	01				1	3	5	8	1	0	36	52	53	56	59	2	In	VDJ
ATCCGCTCACCAGGCCTGGGGGACGCAGCCATGTACCTGTGTGCCACCAGCAGAGATTGGGGGATCCAGCCCCAGCATTTTGGTGAT	CATSRDWGIQPQHF	3	1.64100319995624E-5	42	TCRBV15-01*02	TCRBV15	TCRBV15-01	02								TCRBD01,TCRBD02	TCRBD01-01,TCRBD02-01		TCRBJ01-05*01	TCRBJ01	TCRBJ01-05	01				0	3	6	1	2	7	39	56	58	63	66	3	In	VDJ
GTAGTGCGAGGAGATTCGGCAGCTTATTTCTGTGCCAGCTCACCGAAGAAGGTTTTATCCTATAATTCACCCCTCCACTTTGGGAAT	CASSPKKVLSYNSPLHF	6	3.28200639991248E-5	51	TCRBV18-01*01	TCRBV18	TCRBV18-01	01								TCRBD01,TCRBD02	TCRBD01-01,TCRBD02-01		TCRBJ01-06*01	TCRBJ01	TCRBJ01-06	01				3	5	5	4	5	1	30	44	49	52	57	6	In	VDJ
CTGAAGATCCGGTCCACAAAGCTGGAGGACTCAGCCATGTACTTCTGTGCCAGCAGTGTTAACAGCTATGGCTACACCTTCGGTTCG	CASSVNSYGYTF	2	1.0940021333041599E-5	36	TCRBV02-01	TCRBV02	TCRBV02-01				01,03	TCRBD01-01*01	TCRBD01	TCRBD01-01	01				TCRBJ01-02*01	TCRBJ01	TCRBJ01-02	01				4	0	3	5	3	4	45	58	61	-1	65	2	In	VDJ
AATGTGAACGCCTTGGAGCTGGACGACTCGGCCCTGTATCTCTGTGCCAGCAGCCGGGCGGGGGACTATGGCTACACCTTCGGTTCG	CASSRAGDYGYTF	2	1.0940021333041599E-5	39	TCRBV05-04*01	TCRBV05	TCRBV05-04	01				TCRBD02-01*01	TCRBD02	TCRBD02-01	01				TCRBJ01-02*01	TCRBJ01	TCRBJ01-02	01				4	0	7	2	3	3	42	54	57	-1	64	2	In	VDJ
GCCATCCCCAACCAGACAGCTCTTTACTTCTGTGCCACCAGTGAATCCTTAGGTAGCGGGAGGGCCGGCGAGCAGTACTTCGGGCCG	CATSESLGSGRAGEQYF	4	2.1880042666083198E-5	51	TCRBV24-01*01	TCRBV24	TCRBV24-01	01				TCRBD02-01*02	TCRBD02	TCRBD02-01	02				TCRBJ02-07*01	TCRBJ02	TCRBJ02-07	01				4	4	5	0	9	6	30	44	53	64	68	4	In	VDJ
ACCCTGCAGCCAGAAGACTCGGCCCTGTATCTCTGTGCCAGCAGCCAAGCCGTCCGGGACGGTGGGTACGAGCAGTACTTCGGGCCG	CASSQAVRDGGYEQYF	4	2.1880042666083198E-5	48	TCRBV04-02*01	TCRBV04	TCRBV04-02	01								TCRBD01,TCRBD02	TCRBD01-01,TCRBD02-01		TCRBJ02-07*01	TCRBJ02	TCRBJ02-07	01				1	6	0	7	6	4	33	49	55	60	66	4	In	VDJ
ACATCGGCCCAAAAGAACCCGACAGCTTTCTATCTCTGTGCCAGTAGTACGGGACTAGCGAACTCCTACGAGCAGTACTTCGGGCCG	CASSTGLANSYEQYF	4	2.1880042666083198E-5	45	TCRBV19-01*01	TCRBV19	TCRBV19-01	01				TCRBD02-01	TCRBD02	TCRBD02-01				01,02	TCRBJ02-07*01	TCRBJ02	TCRBJ02-07	01				4	2	0	6	1	0	36	49	50	60	62	4	In	VDJ
CAGCCTGCAGAGCTTGGGGACTCGGCCGTGTATCTCTGTGCCAGCAGCTTAGGACCGGGAGACGCCTACGAGCAGTACTTCGGGCCG	CASSLGPGDAYEQYF	1	5.4700106665207996E-6	45	TCRBV11-03*01	TCRBV11	TCRBV11-03	01				TCRBD02-01*02	TCRBD02	TCRBD02-01	02				TCRBJ02-07*01	TCRBJ02	TCRBJ02-07	01				1	3	8	2	3	2	36	52	55	61	64	1	In	VDJ
CTGACTGTGAGCAACATGAGCCCTGAAGACAGCAGCATATATCTCTGCAGCGCTGTTGACGGTCCCTACGAGCAGTACTTCGGGCCG	CSAVDGPYEQYF	2	1.0940021333041599E-5	36	TCRBV29-01*03	TCRBV29	TCRBV29-01	03								TCRBD01,TCRBD02	TCRBD01-01,TCRBD02-01		TCRBJ02-07*01	TCRBJ02	TCRBJ02-07	01				6	4	2	7	4	2	45	53	57	60	64	2	In	VDJ
AAGATCCAGCCTGCAGAGCTTGGGGACTCGGCCATGTATCTCTGTGCCAGCAACTCGGGGGGCCCCTACGAGCAGTACTTCGGGCCG	CASNSGGPYEQYF	1	5.4700106665207996E-6	39	TCRBV11-01*01	TCRBV11	TCRBV11-01	01				TCRBD02-01*01	TCRBD02	TCRBD02-01	01				TCRBJ02-07*01	TCRBJ02	TCRBJ02-07	01				7	2	8	1	3	2	42	52	55	62	64	1	In	VDJ
CTGCAGCCAGAAGACTCAGCCCTGTATCTCTGCGCCAGCAGCCAAGATCGGGCGGCAGGGATTACCTACGAGCAGTACTTCGGGCCG	CASSQDRAAGITYEQYF	4	2.1880042666083198E-5	51	TCRBV04-01*01	TCRBV04	TCRBV04-01	01				TCRBD01-01*01	TCRBD01	TCRBD01-01	01				TCRBJ02-07*01	TCRBJ02	TCRBJ02-07	01				0	4	4	3	8	2	30	47	55	60	64	4	In	VDJ
GTGAACGCCTTGTTGCTGGGGGACTCGGCCCTCTATCTCTGTGCCAGCAGCGCCTCCGGGAAAACCTACGAGCAGTACTTCGGGCCG	CASSASGKTYEQYF	4	2.1880042666083198E-5	42	TCRBV05-06*01	TCRBV05	TCRBV05-06	01				TCRBD02-01*02	TCRBD02	TCRBD02-01	02				TCRBJ02-07*01	TCRBJ02	TCRBJ02-07	01				4	3	8	3	5	2	39	51	56	61	64	4	In	VDJ
ACATCGGCCCAAAAGAACCCGACAGCTTTCTATCTCTGTGCCAGTAGGAGAAGGGGACAGGGGAACTACGAGCAGTACTTCGGGCCG	CASRRRGQGNYEQYF	1	5.4700106665207996E-6	45	TCRBV19-01*01	TCRBV19	TCRBV19-01	01				TCRBD01-01*01	TCRBD01	TCRBD01-01	01				TCRBJ02-07*01	TCRBJ02	TCRBJ02-07	01				6	2	0	2	6	3	36	47	53	63	65	1	In	VDJ
CACATCAATTCCCTGGAGCTTGGTGACTCTGCTGTGTATTTCTGTGCCAGCAGTGGAACGGGAGGATACGAGCAGTACTTCGGGCCG	CASSGTGGYEQYF	2	1.0940021333041599E-5	39	TCRBV03-01/03-02*01	TCRBV03	TCRBV03-01/03-02	01				TCRBD02-01*02	TCRBD02	TCRBD02-01	02				TCRBJ02-07*01	TCRBJ02	TCRBJ02-07	01				6	1	8	1	5	4	42	53	58	65	66	2	In	VDJ
AAGATCCGGTCCACAAAGCTGGAGGACTCAGCCATGTACTTCTGTGCCAGCAGTGTCCGACGGCCATACGAGCAGTACTTCGGGCCG	CASSVRRPYEQYF	2	1.0940021333041599E-5	39	TCRBV02-01	TCRBV02	TCRBV02-01				01,03					TCRBD01,TCRBD02	TCRBD01-01,TCRBD02-01		TCRBJ02-07*01	TCRBJ02	TCRBJ02-07	01				4	5	2	7	3	4	42	55	58	61	66	2	In	VDJ
ATCCTGGAGTCGCCCAGCCCCAACCAGACCTCTCTGTACTTCTGTGCCAGCAGTTCAGGGCGCGGGAACGAGCAGTACTTCGGGCCG	CASSSGRGNEQYF	11	6.01701173317288E-5	39	TCRBV27-01*01	TCRBV27	TCRBV27-01	01				TCRBD02-01*02	TCRBD02	TCRBD02-01	02				TCRBJ02-07*01	TCRBJ02	TCRBJ02-07	01				4	0	7	3	6	5	42	55	61	-1	67	11	In	VDJ
GATTCTGGAGTCCGCCAGCACCAACCAGACATCTATGTACCTCTGTGCCAGCAGTTTATGCCAGGGAACGAGCAGTACTTCGGGCCG		2	1.0940021333041599E-5	38	TCRBV28-01*01	TCRBV28	TCRBV28-01	01				TCRBD01-01*01	TCRBD01	TCRBD01-01	01				TCRBJ02-07*01	TCRBJ02	TCRBJ02-07	01				0	1	4	3	1	5	43	60	61	66	67	2	Out	VDJ
TCGGCCCAAAAGAACCCGACAGCTTTCTATCTCTGTGCCAGTAGTAGCCCGGGTGCTAACTCTGGAAACACCATATATTTTGGAGAG	CASSSPGANSGNTIYF	2	1.0940021333041599E-5	48	TCRBV19-01*01	TCRBV19	TCRBV19-01	01				TCRBD02-01	TCRBD02	TCRBD02-01				01,02	TCRBJ01-03*01	TCRBJ01	TCRBJ01-03	01				4	6	8	4	3	0	33	46	49	53	59	2	In	VDJ
ACGGAGTCAGGGGACACAGCACTGTATTTCTGTGCCAGCAGCAAGGAGGAGTAAGGACTGATGTGGAATGAGCAGTTCTTCGGGCCA	CASSKEE*GLMWNEQFF	20	1.09400213330416E-4	51	TCRBV21-01*01	TCRBV21	TCRBV21-01	01				TCRBD02-01	TCRBD02	TCRBD02-01				01,02	TCRBJ02-01*01	TCRBJ02	TCRBJ02-01	01				3	7	1	10	10	7	30	44	54	59	66	20	Stop	VDJ
ATCCAGCCCTCAGAACCCAGGGACTCAGCTGTGTATTTTTGTGCTAGTGGTTCCCCCGTACGCCAAGAGACCCAGTACTTCGGGCCA	CASGSPVRQETQYF	2	1.0940021333041599E-5	42	TCRBV12-05*01	TCRBV12	TCRBV12-05	01								TCRBD01,TCRBD02	TCRBD01-01,TCRBD02-01		TCRBJ02-05*01	TCRBJ02	TCRBJ02-05	01				4	1	3	7	7	1	39	52	59	61	62	2	In	VDJ
GAGTCTGCCAGGCCCTCACATACCTCTCAGTACCTCTGTGCCAGCAGTGCTGGACAGGGCGACACCGGGGAGCTGTTTTTTGGAGAA	CASSAGQGDTGELFF	15	8.2050159997812E-5	45	TCRBV25-01*01	TCRBV25	TCRBV25-01	01				TCRBD01-01*01	TCRBD01	TCRBD01-01	01				TCRBJ02-02*01	TCRBJ02	TCRBJ02-02	01				4	2	1	3	2	3	36	49	51	59	61	15	In	VDJ
ACCTTGGAGCTGGGGGACTCGGCCCTTTATCTTTGCGCCAGCAGCCAGGGGACTAGCGTGAACACCGGGGAGCTGTTTTTTGGAGAA	CASSQGTSVNTGELFF	3	1.64100319995624E-5	48	TCRBV05-01*01	TCRBV05	TCRBV05-01	01				TCRBD02-01	TCRBD02	TCRBD02-01				01,02	TCRBJ02-02*01	TCRBJ02	TCRBJ02-02	01				4	1	0	6	3	1	33	45	48	58	59	3	In	VDJ
CCTGGAGTCTGCCAGGCCCTCACATACCTCTCAGTACCTCTGTGCCAGCAGTGATTACGGGGGGCCCAGCCCCAGCATTTTGGTGAT		28	1.5316029866258238E-4	41	TCRBV25-01*01	TCRBV25	TCRBV25-01	01				TCRBD02-01*01	TCRBD02	TCRBD02-01	01				TCRBJ01-05*01	TCRBJ01	TCRBJ01-05	01				3	2	8	1	3	7	40	54	57	64	66	28	Out	VDJ
TCCGCCAGCACCAACCAGACATCTATGTACCTCTGTGCCAGCAGGCTTACCGGCAGGGGGAATAATTCACCCCTCCACTTTGGGAAT	CASRLTGRGNNSPLHF	2	1.0940021333041599E-5	48	TCRBV28-01*01	TCRBV28	TCRBV28-01	01				TCRBD01-01*01	TCRBD01	TCRBD01-01	01				TCRBJ01-06*01	TCRBJ01	TCRBJ01-06	01				6	1	4	1	9	5	33	44	53	60	61	2	In	VDJ
AATGTGAGCACCTTGGAGCTGGGGGACTCGGCCCTTTATCTTTGCGCCAGCAGTCCCGGGCCGGTCTATGGCTACACCTTCGGTTCG	CASSPGPVYGYTF	6	3.28200639991248E-5	39	TCRBV05-01*01	TCRBV05	TCRBV05-01	01								TCRBD01,TCRBD02	TCRBD01-01,TCRBD02-01		TCRBJ01-02*01	TCRBJ01	TCRBJ01-02	01				5	4	8	0	4	4	42	53	57	61	65	6	In	VDJ
AACGCCTTGTTGCTGGGGGACTCGGCCCTCTATCTCTGTGCCAGCCTCCCGGACAGGCAGGACCTCTATGGCTACACCTTCGGTTCG	CASLPDRQDLYGYTF	2	1.0940021333041599E-5	45	TCRBV05-06*01	TCRBV05	TCRBV05-06	01				TCRBD01-01*01	TCRBD01	TCRBD01-01	01				TCRBJ01-02*01	TCRBJ01	TCRBJ01-02	01				7	8	1	4	5	4	36	45	50	57	65	2	In	VDJ
AAGATCCAGCCCTCAGAACCCAGGGACTCAGCTGTGTACTTCTGTGCCAGCAGTTTAACCAACGGAGATGGCTACACCTTCGGTTCG	CASSLTNGDGYTF	2	1.0940021333041599E-5	39	TCRBV12-03/12-04*01	TCRBV12	TCRBV12-03/12-04	01				TCRBD02-01*02	TCRBD02	TCRBD02-01	02				TCRBJ01-02*01	TCRBJ01	TCRBJ01-02	01				2	0	10	2	6	6	42	57	63	-1	67	2	In	VDJ
AAGATCCAGCCTGCAGAGCTTGGGGACTCGGCCGTGTATCTCTGTGCCAGCAGTCCTGGACCCGACGCCGAGCAGTACTTCGGGCCG	CASSPGPDAEQYF	1	5.4700106665207996E-6	39	TCRBV11-03*01	TCRBV11	TCRBV11-03	01								TCRBD01,TCRBD02	TCRBD01-01,TCRBD02-01		TCRBJ02-07*01	TCRBJ02	TCRBJ02-07	01				6	7	1	7	4	6	42	53	57	61	68	1	In	VDJ
CTGATTCTGGAGTCCGCCAGCACCAACCAGACATCTATGTACCTCTGTGCCAGCAGCCCTCCTGGGTACGAGCAGTACTTCGGGCCG	CASSPPGYEQYF	1	5.4700106665207996E-6	36	TCRBV28-01*01	TCRBV28	TCRBV28-01	01								TCRBD01,TCRBD02	TCRBD01-01,TCRBD02-01		TCRBJ02-07*01	TCRBJ02	TCRBJ02-07	01				6	0	0	9	7	4	45	56	63	-1	66	1	In	VDJ
GTGACATCGGCCCAAAAGAACCCGACAGCTTTCTATCTCTGTGCCAGTAGTGGGACAGGGGTTTCCTACGAGCAGTACTTCGGGCCG	CASSGTGVSYEQYF	1	5.4700106665207996E-6	42	TCRBV19-01*01	TCRBV19	TCRBV19-01	01				TCRBD01-01*01	TCRBD01	TCRBD01-01	01				TCRBJ02-07*01	TCRBJ02	TCRBJ02-07	01				5	2	0	2	0	1	39	-1	51	61	63	1	In	VDJ
TCCCTGATTCTGGAGTCCGCCAGCACCAACCAGACATCTATGTACCTCTGTGCCAGCAGTGCTTCCTACGAGCAGTACTTCGGGCCG	CASSASYEQYF	1	5.4700106665207996E-6	33	TCRBV28-01*01	TCRBV28	TCRBV28-01	01								TCRBD01,TCRBD02	TCRBD01-01,TCRBD02-01		TCRBJ02-07*01	TCRBJ02	TCRBJ02-07	01				5	1	10	0	0	1	48	-1	60	62	63	1	In	VDJ
CTGGAGTCCGCCAGCACCAACCAGACATCTATGTACCTCTGTGCCACCACGGCGGGCAGGGGCACCTACGAGCAGTACTTCGGGCCG	CATTAGRGTYEQYF	13	7.11101386647704E-5	42	TCRBV28-01*01	TCRBV28	TCRBV28-01	01				TCRBD01-01*01	TCRBD01	TCRBD01-01	01				TCRBJ02-07*01	TCRBJ02	TCRBJ02-07	01				10	2	4	2	10	2	39	46	56	62	64	13	In	VDJ
CACACCCTGCAGCCAGAAGACTCGGCCCTGTATCTCTGTGCCAGCAGCCAAGTTTTAGCGGAAGACTACGAGCAGTACTTCGGGCCG	CASSQVLAEDYEQYF	6	3.28200639991248E-5	45	TCRBV04-02*01	TCRBV04	TCRBV04-02	01				TCRBD02-01	TCRBD02	TCRBD02-01				01,02	TCRBJ02-07*01	TCRBJ02	TCRBJ02-07	01				1	4	5	5	3	3	36	52	55	61	65	6	In	VDJ
CACACCCTGCAGCCAGAAGACTCGGCCCTGTATCTCTGCGCCAGCAGCCAAGGCCCTAGCGGGAGAGACGAGCAGTACTTCGGGCCG	CASSQGPSGRDEQYF	2	1.0940021333041599E-5	45	TCRBV04-03*01	TCRBV04	TCRBV04-03	01				TCRBD02-01*02	TCRBD02	TCRBD02-01	02				TCRBJ02-07*01	TCRBJ02	TCRBJ02-07	01				1	2	4	2	3	5	36	52	55	65	67	2	In	VDJ
AGATCCAGTCCACGGAGTCAGGGGACACAGCACTGTATTTCTGTGCCAGCAGATAACTGAGGTGGAAACGAGCAGTACTTCGGGCCG		2	1.0940021333041599E-5	40	TCRBV21-01*01	TCRBV21	TCRBV21-01	01				TCRBD02-01*02	TCRBD02	TCRBD02-01	02				TCRBJ02-07*01	TCRBJ02	TCRBJ02-07	01				6	5	11	1	6	5	41	52	58	62	67	2	Out	VDJ
TTCATCCTGAGTTCTAAGAAGCTCCTTCTCAGTGACTCTGGCTTCTATCTCTGTGCCTGGGGTGGAAACACCATATATTTTGGAGAG	CAWGGNTIYF	5	2.7350053332604E-5	30	TCRBV30-01*05	TCRBV30	TCRBV30-01	05											TCRBJ01-03*01	TCRBJ01	TCRBJ01-03	01				3	0	0	0	0	3	51	-1	-1	-1	62	5	In	VJ
AGCACCTTGGAGCTGGGGGACTCGGCCCTTTATCTTTGCGCCAGCAGCTTGGTTGTGGGCTCTGGAAACACCATATATTTTGGAGAG	CASSLVVGSGNTIYF	3	1.64100319995624E-5	45	TCRBV05-01*01	TCRBV05	TCRBV05-01	01								TCRBD01,TCRBD02	TCRBD01-01,TCRBD02-01		TCRBJ01-03*01	TCRBJ01	TCRBJ01-03	01				0	0	0	9	4	0	36	52	56	-1	59	3	In	VDJ
TGGAGTCCGCTACCAGCTCCCAGACATCTGTGTACTTCTGTGCCATCAGTTCTGGCTAGCAGGTACAATGAGCAGTTCTTCGGGCCA		3	1.64100319995624E-5	43	TCRBV10-03*01	TCRBV10	TCRBV10-03	01				TCRBD02-01	TCRBD02	TCRBD02-01				01,02	TCRBJ02-01*01	TCRBJ02	TCRBJ02-01	01				5	3	4	7	5	4	38	50	55	60	63	3	Out	VDJ
AAGAAGCTCCTTCTCAGTGACTCTGGCTTCTATCTCTGTGCCTGGAGTGTAGGATCAGGGCTATACAATGAGCAGTTCTTCGGGCCA	CAWSVGSGLYNEQFF	14	7.658014933129119E-5	45	TCRBV30-01*01	TCRBV30	TCRBV30-01	01				TCRBD01-01*01	TCRBD01	TCRBD01-01	01				TCRBJ02-01*01	TCRBJ02	TCRBJ02-01	01				0	3	4	3	5	4	36	50	55	60	63	14	In	VDJ
CTGACAGTGACCAGTGCCCATCCTGAAGACAGCAGCTTCTACATCTGCAGTGCCGCGGGAGGGCGGGAGACCCAGTACTTCGGGCCA	CSAAGGRETQYF	5	2.7350053332604E-5	36	TCRBV20	TCRBV20				TCRBV20-01,TCRBV20-or09_02		TCRBD02-01*02	TCRBD02	TCRBD02-01	02				TCRBJ02-05*01	TCRBJ02	TCRBJ02-05	01				6	3	7	0	1	5	45	53	54	63	66	5	In	VDJ
AGTGCCCATCCTGAAGACAGCAGCTTCTACATCTGCAGTGCTAGTGCCCTTAGCGGGAGGGCCGGGGATACGCAGTATTTTGGCCCA	CSASALSGRAGDTQYF	2	1.0940021333041599E-5	48	TCRBV20-01*04	TCRBV20	TCRBV20-01	04				TCRBD02-01*02	TCRBD02	TCRBD02-01	02				TCRBJ02-03*01	TCRBJ02	TCRBJ02-03	01				1	5	5	0	4	6	33	46	50	61	66	2	In	VDJ
TTGGCGTCTGCTGTACCCTCTCAGACATCTGTGTACTTCTGTGCCAGCAGTGATGGGAGCGACACAGATACGCAGTATTTTGGCCCA	CASSDGSDTDTQYF	6	3.28200639991248E-5	42	TCRBV06-04*01	TCRBV06	TCRBV06-04	01				TCRBD02-01*02	TCRBD02	TCRBD02-01	02				TCRBJ02-03*01	TCRBJ02	TCRBJ02-03	01				3	3	9	2	1	2	39	53	54	59	62	6	In	VDJ
CCTGCAGAGCTTGGGGACTCGGCCGTGTATCTCTGTGCCAGCAGCCTACCGGGACAGGGTTATCCCGGGGAGCTGTTTTTTGGAGAA	CASSLPGQGYPGELFF	2	1.0940021333041599E-5	48	TCRBV11-03*01	TCRBV11	TCRBV11-03	01				TCRBD01-01*01	TCRBD01	TCRBD01-01	01				TCRBJ02-02*01	TCRBJ02	TCRBJ02-02	01				5	5	0	3	5	6	33	45	50	59	64	2	In	VDJ
CTACACACCCTGCAGCCAGAAGACTCGGCCCTGTATCTCTGCGCCAGCAGCCCGGACAGGGCTACCGGGGAGCTGTTTTTTGGAGAA	CASSPDRATGELFF	4	2.1880042666083198E-5	42	TCRBV04-03*01	TCRBV04	TCRBV04-03	01				TCRBD01-01*01	TCRBD01	TCRBD01-01	01				TCRBJ02-02*01	TCRBJ02	TCRBJ02-02	01				4	2	1	3	1	5	39	52	53	61	63	4	In	VDJ
CCCTGCAGCCAGAAGACTCGGCCCTGTATCTCTGCGCCAGCAGCCAACATTGGGACAGGTAACACCGGGGAGCTGTTTTTTGGAGAA		2	1.0940021333041599E-5	49	TCRBV04-03*01	TCRBV04	TCRBV04-03	01				TCRBD01-01*01	TCRBD01	TCRBD01-01	01				TCRBJ02-02*01	TCRBJ02	TCRBJ02-02	01				2	1	0	4	4	2	32	47	51	59	60	2	Out	VDJ
AGTTCTAAGAAGCTCCTTCTCAGTGACTCTGGCTTCTATCTCTGTGCCTGGAGTGAGGGGCTGAACACTGAAGCTTTCTTTGGACAA	CAWSEGLNTEAFF	6	3.28200639991248E-5	39	TCRBV30-01*01	TCRBV30	TCRBV30-01	01				TCRBD01-01*01	TCRBD01	TCRBD01-01	01				TCRBJ01-01*01	TCRBJ01	TCRBJ01-01	01				1	1	5	2	0	0	42	-1	55	60	61	6	In	VDJ
GTCCACGGAGTCAGGGGACACAGCACTGTATTTCTGTGCCAGCAGACCAGGAGGTCCGCCGGGGGGGAAAAACTGTTTTTTGGCAGT		3	1.64100319995624E-5	47	TCRBV21-01*01	TCRBV21	TCRBV21-01	01				TCRBD02-01*01	TCRBD02	TCRBD02-01	01				TCRBJ01-04*01	TCRBJ01	TCRBJ01-04	01				6	0	8	1	14	8	34	45	59	-1	66	3	Out	VDJ
AATTCCCTGGAGCTTGGTGACTCTGCTGTGTATTTCTGTGCCAGCAGCCAAGGGACTGCGGGCAATCAGCCCCAGCATTTTGGTGAT	CASSQGTAGNQPQHF	2	1.0940021333041599E-5	45	TCRBV03-01/03-02*01	TCRBV03	TCRBV03-01/03-02	01				TCRBD02-01	TCRBD02	TCRBD02-01				01,02	TCRBJ01-05*01	TCRBJ01	TCRBJ01-05	01				1	4	1	10	0	2	36	-1	52	57	61	2	In	VDJ
CTGGAGTCCGCCAGCACCAACCAGACATCTATGTACCTCTGTGCCATCACGGCGGGGGGGAGCAATCAGCCCCAGCATTTTGGTGAT	CAITAGGSNQPQHF	2	1.0940021333041599E-5	42	TCRBV28-01*01	TCRBV28	TCRBV28-01	01				TCRBD02-01*01	TCRBD02	TCRBD02-01	01				TCRBJ01-05*01	TCRBJ01	TCRBJ01-05	01				10	0	7	0	5	1	39	46	51	-1	60	2	In	VDJ
GTGACATCGGCCCAAAAGAACCCGACAGCTTTCTATCTCTGTGCCAGTAGACTCTTGGACCTAAATCAGCCCCAGCATTTTGGTGAT	CASRLLDLNQPQHF	5	2.7350053332604E-5	42	TCRBV19-01*01	TCRBV19	TCRBV19-01	01								TCRBD01,TCRBD02	TCRBD01-01,TCRBD02-01		TCRBJ01-05*01	TCRBJ01	TCRBJ01-05	01				6	3	1	7	6	4	39	50	56	60	63	5	In	VDJ
GAGCTGAATGTGAACGCCTTGGAGCTGGACGACTCGGCCCTGTATCTCTGTGCCAGCAGCTTCGGCCGCTTCTACACCTTCGGTTCG	CASSFGRFYTF	2	1.0940021333041599E-5	33	TCRBV05-04*01	TCRBV05	TCRBV05-04	01								TCRBD01,TCRBD02	TCRBD01-01,TCRBD02-01		TCRBJ01-02*01	TCRBJ01	TCRBJ01-02	01				2	5	9	0	1	10	48	62	63	66	71	2	In	VDJ
GTCGGCTGCTCCCTCCCAGACATCTGTGTACTTCTGTGCCAGCAGTTACTAAGTCAACAGGGGGCGATTGGCTACACCTTCGGTTCG		11	6.01701173317288E-5	47	TCRBV06-05*01	TCRBV06	TCRBV06-05	01				TCRBD01-01*01	TCRBD01	TCRBD01-01	01				TCRBJ01-02*01	TCRBJ01	TCRBJ01-02	01				1	3	3	0	6	7	34	50	56	65	68	11	Out	VDJ
NNNNTGAAGATCCAGCCCTCAGAACCCAGGGACTCAGCTGTGTACTTCTGTGCCAGCACCCTGGGACCTGGCTACACCTTCGGTTCG	CASTLGPGYTF	2	1.0940021333041599E-5	33	TCRBV12-03/12-04*01	TCRBV12	TCRBV12-03/12-04	01								TCRBD01,TCRBD02	TCRBD01-01,TCRBD02-01		TCRBJ01-02*01	TCRBJ01	TCRBJ01-02	01				7	1	0	7	4	7	48	58	62	67	68	2	In	VDJ
GTGAGCACCTTGGAGCTGGGGGACTCGGCCCTTTATCTTTGCGCCAGCAGCTTGTTCTTGGCAGAAGATGGCTACACCTTCGGTTCG	CASSLFLAEDGYTF	5	2.7350053332604E-5	42	TCRBV05-01*01	TCRBV05	TCRBV05-01	01				TCRBD01-01*01	TCRBD01	TCRBD01-01	01				TCRBJ01-02*01	TCRBJ01	TCRBJ01-02	01				1	3	4	5	7	6	39	54	61	64	67	5	In	VDJ
ATTCTGGAGTCCGCCAGCACCAACCAGACATCTATGTACCTCTGTGCCAGCAGGCCCACAGGGATTGGGGGCTACACCTTCGGTTCG	CASRPTGIGGYTF	2	1.0940021333041599E-5	39	TCRBV28-01*01	TCRBV28	TCRBV28-01	01				TCRBD01-01*01	TCRBD01	TCRBD01-01	01				TCRBJ01-02*01	TCRBJ01	TCRBJ01-02	01				6	6	3	3	4	8	42	53	57	63	69	2	In	VDJ
AATGTGAGCACCTTGGAGCTGGGGGACTCGGCCCTTTATCTTTGCGCCAGCGCCACGCCCGAGGGTCCGGGCTACACCTTCGGTTCG	CASATPEGPGYTF	2	1.0940021333041599E-5	39	TCRBV05-01*01	TCRBV05	TCRBV05-01	01				TCRBD02-01*02	TCRBD02	TCRBD02-01	02				TCRBJ01-02*01	TCRBJ01	TCRBJ01-02	01				7	4	11	0	9	8	42	51	60	65	69	2	In	VDJ
AATGTGAACGCCTTGTTGCTGGGGGACTCGGCCCTGTATCTCTGTGCCAGCAGTCGACTAGCGGGAGCCGAGCAGTACTTCGGGCCG	CASSRLAGAEQYF	1	5.4700106665207996E-6	39	TCRBV05-05*01	TCRBV05	TCRBV05-05	01				TCRBD02-01*02	TCRBD02	TCRBD02-01	02				TCRBJ02-07*01	TCRBJ02	TCRBJ02-07	01				5	1	2	2	2	6	42	53	55	67	68	1	In	VDJ
TGGAGATCCAGTCCACGGAGTCAGGGGACACAGCACTGTATTTCTGTGCCAGCAAGGACAGGGACGTACGAGCAGTACTTCGGGCCG		2	1.0940021333041599E-5	37	TCRBV21-01*01	TCRBV21	TCRBV21-01	01				TCRBD01-01*01	TCRBD01	TCRBD01-01	01				TCRBJ02-07*01	TCRBJ02	TCRBJ02-07	01				7	3	1	3	1	4	44	54	55	63	66	2	Out	VDJ
TCGGCTGCTCCCTCCCAGACATCTGTGTACTTCTGTGCCAGCAGTGACCCCCTTGGGACAGCTTCCTACGAGCAGTACTTCGGGCCG	CASSDPLGTASYEQYF	9	4.92300959986872E-5	48	TCRBV06-01*01	TCRBV06	TCRBV06-01	01				TCRBD01-01*01	TCRBD01	TCRBD01-01	01				TCRBJ02-07*01	TCRBJ02	TCRBJ02-07	01				3	2	0	5	7	1	33	47	54	61	63	9	In	VDJ
GTGAGCACCTTGGAGCTGGGGGACTCGGCCCTTTATCTTTGCGCCAGCAGCTTGGGGGCAGGGTCCTACGAGCAGTACTTCGGGCCG	CASSLGAGSYEQYF	2	1.0940021333041599E-5	42	TCRBV05-01*01	TCRBV05	TCRBV05-01	01				TCRBD01-01*01	TCRBD01	TCRBD01-01	01				TCRBJ02-07*01	TCRBJ02	TCRBJ02-07	01				0	0	4	3	3	1	39	55	58	-1	63	2	In	VDJ
AACGCCTTGGAGCTGGACGACTCGGCCCTGTATCTCTGTGCCAGCAGCTCGACTAGCGGGTTCTCCTACGAGCAGTACTTCGGGCCG	CASSSTSGFSYEQYF	3	1.64100319995624E-5	45	TCRBV05-04*01	TCRBV05	TCRBV05-04	01				TCRBD02-01	TCRBD02	TCRBD02-01				01,02	TCRBJ02-07*01	TCRBJ02	TCRBJ02-07	01				3	2	2	4	1	0	36	49	50	60	62	3	In	VDJ
GTGACATCGGCCCAAAAGAACCCGACAGCTTTCTATCTCTGTGCCAGTAGGGAGACAGGGGAGGCCTACGAGCAGTACTTCGGGCCG	CASRETGEAYEQYF	1	5.4700106665207996E-6	42	TCRBV19-01*01	TCRBV19	TCRBV19-01	01				TCRBD01-01*01	TCRBD01	TCRBD01-01	01				TCRBJ02-07*01	TCRBJ02	TCRBJ02-07	01				6	3	2	2	3	2	39	50	53	61	64	1	In	VDJ
CTGGAGTCCGCCAGCACCAACCAGACATCTATGTACCTCTGTGCCAGCAGTCAACGGGCGAGACCCTACGAGCAGTACTTCGGGCCG	CASSQRARPYEQYF	1	5.4700106665207996E-6	42	TCRBV28-01*01	TCRBV28	TCRBV28-01	01								TCRBD01,TCRBD02	TCRBD01-01,TCRBD02-01		TCRBJ02-07*01	TCRBJ02	TCRBJ02-07	01				5	5	8	0	4	2	39	51	55	59	64	1	In	VDJ
CTGGAGTCCGCTACCAGCTCCCAGACATCTGTGTACTTCTGTGCCATCAGTGAGACGAGCTCTGGAAACACCATATATTTTGGAGAG	CAISETSSGNTIYF	4	2.1880042666083198E-5	42	TCRBV10-03*01	TCRBV10	TCRBV10-03	01				TCRBD02-01*02	TCRBD02	TCRBD02-01	02				TCRBJ01-03*01	TCRBJ01	TCRBJ01-03	01				2	0	11	2	2	0	39	54	56	-1	59	4	In	VDJ
AACGCCTTGTTGCTGGGGGACTCGGCCCTGTATCTCTGTGCCAGCAGGTGGGACAGACTAGCCAAAAACATTCAGTACTTCGGCGCC	CASRWDRLAKNIQYF	4	2.1880042666083198E-5	45	TCRBV05-05*01	TCRBV05	TCRBV05-05	01				TCRBD01-01*01	TCRBD01	TCRBD01-01	01				TCRBJ02-04*01	TCRBJ02	TCRBJ02-04	01				5	3	0	5	2	0	36	47	49	56	59	4	In	VDJ
CGGTCCACAAAGCTGGAGGACTCAGCCATGTACTTCTGTGCCAGCAGTGAAGCCCCGGGACAGGGTAATGAGCAGTTCTTCGGGCCA	CASSEAPGQGNEQFF	2	1.0940021333041599E-5	45	TCRBV02-01	TCRBV02	TCRBV02-01				01,03	TCRBD01-01*01	TCRBD01	TCRBD01-01	01				TCRBJ02-01*01	TCRBJ02	TCRBJ02-01	01				0	1	0	3	3	7	36	53	56	65	66	2	In	VDJ
AGCACCTTGGAGCTGGGGGACTCGGCCCTTTATCTTTGCGCCAGCAGCATCGGGACTAGCGTTTACAATGAGCAGTTCTTCGGGCCA	CASSIGTSVYNEQFF	2	1.0940021333041599E-5	45	TCRBV05-01*01	TCRBV05	TCRBV05-01	01				TCRBD02-01	TCRBD02	TCRBD02-01				01,02	TCRBJ02-01*01	TCRBJ02	TCRBJ02-01	01				4	2	0	6	3	4	36	48	51	61	63	2	In	VDJ
CAGCCCTCAGAACCCAGGGACTCAGCTGTGTACTTCTGTGCCAGCAGTTTGGCTAGCGGAAGGTACAATGAGCAGTTCTTCGGGCCA	CASSLASGRYNEQFF	2	1.0940021333041599E-5	45	TCRBV12	TCRBV12				TCRBV12-03/12-04,TCRBV12-04		TCRBD02-01	TCRBD02	TCRBD02-01				01,02	TCRBJ02-01*01	TCRBJ02	TCRBJ02-01	01				3	4	4	5	2	4	36	50	52	59	63	2	In	VDJ
ACAGTGACCAGTGCCCATCCTGAAGACAGCAGCTTCTACATCTGCAGTGCGGGCGCGGGGGATACCGGGGAGCTGTTTTTTGGAGAA	CSAGAGDTGELFF	3	1.64100319995624E-5	39	TCRBV20	TCRBV20				TCRBV20-01,TCRBV20-or09_02		TCRBD02-01*01	TCRBD02	TCRBD02-01	01				TCRBJ02-02*01	TCRBJ02	TCRBJ02-02	01				6	2	7	2	4	5	42	50	54	61	63	3	In	VDJ
ACGGAGTCAGGGGACACAGCACTGTATTTCTGTGCCAGCAGCCCCCGGGACAGTATAACGAACACCGGGGAGCTGTTTTTTGGAGAA	CASSPRDSITNTGELFF	5	2.7350053332604E-5	51	TCRBV21-01*01	TCRBV21	TCRBV21-01	01				TCRBD01-01*01	TCRBD01	TCRBD01-01	01				TCRBJ02-02*01	TCRBJ02	TCRBJ02-02	01				5	5	0	5	4	0	30	42	46	53	58	5	In	VDJ
CAGCGCACAGAGCAGGAGGACTCGGCCGTGTATCTCTGTGCCAGCAGCTTTGCCTCAACGAACACCGGGGAGCTGTTTTTTGGAGAA	CASSFASTNTGELFF	4	2.1880042666083198E-5	45	TCRBV07-02	TCRBV07	TCRBV07-02				01,02					TCRBD01,TCRBD02	TCRBD01-01,TCRBD02-01		TCRBJ02-02*01	TCRBJ02	TCRBJ02-02	01				3	1	4	6	5	0	36	50	55	57	58	4	In	VDJ
ACAGTGACCAGTGCCCATCCTGAAGACAGCAGCTTCTACATCTGCAGTGCTCAGGGGCAGATGAACACTGAAGCTTTCTTTGGACAA	CSAQGQMNTEAFF	2	1.0940021333041599E-5	39	TCRBV20	TCRBV20				TCRBV20-01,TCRBV20-or09_02		TCRBD01-01*01	TCRBD01	TCRBD01-01	01				TCRBJ01-01*01	TCRBJ01	TCRBJ01-01	01				5	4	4	2	0	0	42	-1	51	57	61	2	In	VDJ
CTCACTGTGACATCGGCCCAAAAGAACCCGACAGCTTTCTATCTCTGTGCCAGTAGTACAGGGGTTCAGCCCCAGCATTTTGGTGAT	CASSTGVQPQHF	2	1.0940021333041599E-5	36	TCRBV19-01*01	TCRBV19	TCRBV19-01	01				TCRBD01-01*01	TCRBD01	TCRBD01-01	01				TCRBJ01-05*01	TCRBJ01	TCRBJ01-05	01				4	1	4	2	0	6	45	-1	58	64	65	2	In	VDJ
ACTCTGACAGTGACCAGTGCCCATCCTGAAGACAGCAGCTTCTACATCTGCAGTGCTAGAAAGGGTCAGCCCCAGCATTTTGGTGAT	CSARKGQPQHF	4	2.1880042666083198E-5	33	TCRBV20-01*01	TCRBV20	TCRBV20-01	01								TCRBD01,TCRBD02	TCRBD01-01,TCRBD02-01		TCRBJ01-05*01	TCRBJ01	TCRBJ01-05	01				2	0	5	3	1	6	48	60	61	-1	65	4	In	VDJ
AGCTCTCTGGAGCTGGGGGACTCAGCTTTGTATTTCTGTGCCAGCAGCGTGGGACAGGGTGGCAATCAGCCCCAGCATTTTGGTGAT	CASSVGQGGNQPQHF	19	1.0393020266389519E-4	45	TCRBV09-01*01	TCRBV09	TCRBV09-01	01				TCRBD01-01*01	TCRBD01	TCRBD01-01	01				TCRBJ01-05*01	TCRBJ01	TCRBJ01-05	01				2	2	0	3	0	2	36	-1	50	59	61	19	In	VDJ
AAGATCCAGCCCTCAGAACCCAGGGACTCAGCTGTGTACTTCTGTGCCAGCAGTTTATCCCACAATCAGCCCCAGCATTTTGGTGAT	CASSLSHNQPQHF	2	1.0940021333041599E-5	39	TCRBV12-03/12-04*01	TCRBV12	TCRBV12-03/12-04	01				TCRBD01-01*01	TCRBD01	TCRBD01-01	01				TCRBJ01-05*01	TCRBJ01	TCRBJ01-05	01				2	0	4	6	3	3	42	57	60	-1	62	2	In	VDJ
CATCGGCCCAAAAGAACCCGACAGCTTTCTATCTCTGTGCCAGTCTATATCGTGGTTATTGGGTAGCAGCCCCAGCATTTTGGTGAT		2	1.0940021333041599E-5	46	TCRBV19-01*01	TCRBV19	TCRBV19-01	01								TCRBD01,TCRBD02	TCRBD01-01,TCRBD02-01		TCRBJ01-05*01	TCRBJ01	TCRBJ01-05	01				8	3	0	9	16	7	35	44	60	63	66	2	Out	VDJ
GCCCCAACCAGACCTCTCTGTACTTCTGTGCCAGTCGAGAGACTGGGACAAACAGATTTCGGTAATTCACCCCTCCACTTTGGGAAT		18	9.84601919973744E-5	55	TCRBV27-01*01	TCRBV27	TCRBV27-01	01				TCRBD01-01*01	TCRBD01	TCRBD01-01	01				TCRBJ01-06*01	TCRBJ01	TCRBJ01-06	01				9	12	0	6	10	6	26	34	44	50	62	18	Out	VDJ
TCAGAACCCAGGGACTCAGCTGTGTACTTCTGTGCCAGCAGTCCTCGGACAGGTCGAGCCACTCCGGGTGGCTACACCTTCGGTTCG	CASSPRTGRATPGGYTF	2	1.0940021333041599E-5	51	TCRBV12	TCRBV12				TCRBV12-03/12-04,TCRBV12-04		TCRBD01-01*01	TCRBD01	TCRBD01-01	01				TCRBJ01-02*01	TCRBJ01	TCRBJ01-02	01				5	15	1	4	4	7	30	42	46	53	68	2	In	VDJ
AGAGTCTGCCATCCCCAACCAGACAGCTCTTTACTTCTGTGCCACCAGTGACCGTGACCAGGGGGAAGTGGCTACACCTTCGGTTCG		4	2.1880042666083198E-5	44	TCRBV24-01*01	TCRBV24	TCRBV24-01	01				TCRBD01-01*01	TCRBD01	TCRBD01-01	01				TCRBJ01-02*01	TCRBJ01	TCRBJ01-02	01				4	3	4	1	7	7	37	51	58	65	68	4	Out	VDJ
AACATGAGCTCCTTGGAGCTGGGGGACTCAGCCCTGTACTTCTGTGCCAGCAGCTTAGGCAGGGGAAGTGGCTACACCTTCGGTTCG	CASSLGRGSGYTF	2	1.0940021333041599E-5	39	TCRBV13-01*01	TCRBV13	TCRBV13-01	01				TCRBD01-01*01	TCRBD01	TCRBD01-01	01				TCRBJ01-02*01	TCRBJ01	TCRBJ01-02	01				0	3	4	2	0	7	42	-1	59	65	68	2	In	VDJ
ATCAATTCCCTGGAGCTTGGTGACTCTGCTGTGTATTTCTGTGCCAGCAGCCAAACAGGGGGCATCTCTGGCTACACCTTCGGTTCG	CASSQTGGISGYTF	2	1.0940021333041599E-5	42	TCRBV03-01/03-02*01	TCRBV03	TCRBV03-01/03-02	01				TCRBD01-01*01	TCRBD01	TCRBD01-01	01				TCRBJ01-02*01	TCRBJ01	TCRBJ01-02	01				2	5	3	0	0	7	39	-1	54	63	68	2	In	VDJ
AATGTGAACGCCTTGGAGCTGGACGACTCGGCCCTGTATCTCTGTGCCAGCAGCTCAGCCGACCGTTATGGCTACACCTTCGGTTCG	CASSSADRYGYTF	2	1.0940021333041599E-5	39	TCRBV05-04*01	TCRBV05	TCRBV05-04	01								TCRBD01,TCRBD02	TCRBD01-01,TCRBD02-01		TCRBJ01-02*01	TCRBJ01	TCRBJ01-02	01				3	3	2	7	5	5	42	55	60	63	66	2	In	VDJ
GCTCCCTCCCAGACATCTGTGTACTTCTGTGCCAGCAGTCAGGTTTTCGACAGGGGGGCCTCTAACTATGGCTACACCTTCGGTTCG	CASSQVFDRGASNYGYTF	10	5.4700106665208E-5	54	TCRBV06-06*04	TCRBV06	TCRBV06-06	04				TCRBD01-01*01	TCRBD01	TCRBD01-01	01				TCRBJ01-02*01	TCRBJ01	TCRBJ01-02	01				4	4	2	1	8	0	27	40	48	57	61	10	In	VDJ
CAGCCTGCAGAGCTTGGGGACTCGGCCATGTATCTCTGTGCCAGCAGACCTCTAGCGGGTCCTAACTATGGCTACACCTTCGGTTCG	CASRPLAGPNYGYTF	1	5.4700106665207996E-6	45	TCRBV11-01*01	TCRBV11	TCRBV11-01	01				TCRBD02-01	TCRBD02	TCRBD02-01				01,02	TCRBJ01-02*01	TCRBJ01	TCRBJ01-02	01				6	2	4	4	4	0	36	47	51	59	61	1	In	VDJ
NTGTCGGCTGCTCCCTCCCAGACATCTGTGTACTTCTGTGCCAGCAGTGTCGCAGGCAAAACTAACTATGGCTACACCTTCGGTTCG	CASSVAGKTNYGYTF	2	1.0940021333041599E-5	45	TCRBV06	TCRBV06				TCRBV06-01,TCRBV06-05		TCRBD01-01*01	TCRBD01	TCRBD01-01	01				TCRBJ01-02*01	TCRBJ01	TCRBJ01-02	01				4	5	4	4	3	0	36	49	52	56	61	2	In	VDJ
AATGTGAACGCCTTGGAGCTGGACGACTCGGCCCTGTATCTCTGTGCCAGCAGCTTGCCAGATTTAGATGGCTACACCTTCGGTTCG	CASSLPDLDGYTF	2	1.0940021333041599E-5	39	TCRBV05-04*01	TCRBV05	TCRBV05-04	01								TCRBD01,TCRBD02	TCRBD01-01,TCRBD02-01		TCRBJ01-02*01	TCRBJ01	TCRBJ01-02	01				1	6	4	5	1	6	42	57	58	61	67	2	In	VDJ
CCAGCCTGCAGAGCTTGGGGACTCGGCCGTGTATCTCTGTGCCAGCAGCTTAGTTTCAGGGGATCCGGGGGCTACACCTTCGGTTCG		2	1.0940021333041599E-5	44	TCRBV11-03*01	TCRBV11	TCRBV11-03	01				TCRBD01-01*01	TCRBD01	TCRBD01-01	01				TCRBJ01-02*01	TCRBJ01	TCRBJ01-02	01				1	7	4	2	3	8	37	53	56	62	69	2	Out	VDJ
GCCTTGGAGCTGGACGACTCGGCCCTGTATCTCTGTGCCAGCAGCTTGGGACTAGCGGGGGCCCCTGGCGAGCAGTACTTCGGGCCG	CASSLGLAGAPGEQYF	1	5.4700106665207996E-6	48	TCRBV05-04*01	TCRBV05	TCRBV05-04	01				TCRBD02-01*01	TCRBD02	TCRBD02-01	01				TCRBJ02-07*01	TCRBJ02	TCRBJ02-07	01				0	7	2	2	0	6	33	-1	49	61	68	1	In	VDJ
TCTGAGATGAATGTGAGTGCCTTGGAGCTGGGGGACTCGGCCCTGTATCTCTGTGCCACGACAGGGAGCGAGCAGTACTTCGGGCCG	CATTGSEQYF	1	5.4700106665207996E-6	30	TCRBV05-03	TCRBV05	TCRBV05-03				01,02	TCRBD01-01*01	TCRBD01	TCRBD01-01	01				TCRBJ02-07*01	TCRBJ02	TCRBJ02-07	01				9	2	2	3	1	6	51	58	59	66	68	1	In	VDJ
CTGAAGATCCGGTCCACAAAGCTGGAGGACTCAGCCATGTACTTCTGTGCCACCTTGGGGCGGGGGACCGAGCAGTACTTCGGGCCG	CATLGRGTEQYF	2	1.0940021333041599E-5	36	TCRBV02-01	TCRBV02	TCRBV02-01				01,03	TCRBD02-01*01	TCRBD02	TCRBD02-01	01				TCRBJ02-07*01	TCRBJ02	TCRBJ02-07	01				10	2	7	2	7	6	45	52	59	66	68	2	In	VDJ
CTGGAGTCCGCCAGCACCAACCAGACATCTATGTACCTCTGTGCCAGCAGTTTAGGGGACAGGTCCTACGAGCAGTACTTCGGGCCG	CASSLGDRSYEQYF	4	2.1880042666083198E-5	42	TCRBV28-01*01	TCRBV28	TCRBV28-01	01				TCRBD01-01*01	TCRBD01	TCRBD01-01	01				TCRBJ02-07*01	TCRBJ02	TCRBJ02-07	01				2	0	0	4	1	1	39	54	55	-1	63	4	In	VDJ
CTCAAGATCCAGCCTGCAGAGCTTGGGGACTCGGCCGTGTATCTCTGTGCCAGCAGCTCGAATACCTACGAGCAGTACTTCGGGCCG	CASSSNTYEQYF	1	5.4700106665207996E-6	36	TCRBV11-03*01	TCRBV11	TCRBV11-03	01								TCRBD01,TCRBD02	TCRBD01-01,TCRBD02-01		TCRBJ02-07*01	TCRBJ02	TCRBJ02-07	01				4	3	2	8	1	2	45	58	59	61	64	1	In	VDJ
ATCCAGCGCACAGAGCAGGGGGACTCGGCCATGTATCTCTGTGCCAGCAGCTGGGTCGGAGGGCCGAACGAGCAGTACTTCGGGCCG	CASSWVGGPNEQYF	2	1.0940021333041599E-5	42	TCRBV07-09*01	TCRBV07	TCRBV07-09	01				TCRBD02-01*02	TCRBD02	TCRBD02-01	02				TCRBJ02-07*01	TCRBJ02	TCRBJ02-07	01				4	4	10	0	5	5	39	52	57	63	67	2	In	VDJ
GAGCTGGGGGACTCAGCTTTGTATTTCTGTGCCAGCAGCGTACACTTTGGGACAGCGCTCGCAGGAAACACCATATATTTTGGAGAG	CASSVHFGTALAGNTIYF	8	4.3760085332166396E-5	54	TCRBV09-01*01	TCRBV09	TCRBV09-01	01				TCRBD01-01*01	TCRBD01	TCRBD01-01	01				TCRBJ01-03*01	TCRBJ01	TCRBJ01-03	01				1	8	0	5	6	4	27	42	48	55	63	8	In	VDJ
CTGAGTTCTAAGAAGCTCCTTCTCAGTGACTCTGGCTTCTATCTCTGTGCCTGGAATACAGGGGAAAACATTCAGTACTTCGGCGCC	CAWNTGENIQYF	3	1.64100319995624E-5	36	TCRBV30-01*01	TCRBV30	TCRBV30-01	01				TCRBD01-01*01	TCRBD01	TCRBD01-01	01				TCRBJ02-04*01	TCRBJ02	TCRBJ02-04	01				4	0	3	2	2	5	45	55	57	-1	64	3	In	VDJ
ATCCAGCCTGCAGAGCTTGGGGACTCGGCCGTGTATCTCTGTGCCAGCAGCTCTAGGCTAGCCAAAAACATTCAGTACTTCGGCGCC	CASSSRLAKNIQYF	3	1.64100319995624E-5	42	TCRBV11-03*01	TCRBV11	TCRBV11-03	01				TCRBD02-01	TCRBD02	TCRBD02-01				01,02	TCRBJ02-04*01	TCRBJ02	TCRBJ02-04	01				4	3	4	8	0	0	39	-1	52	56	59	3	In	VDJ
ACTCTGACAGTGACCAGTGCCCATCCTGAAGACAGCAGCTTCTACATCTGCAGTGCCCCCTTTGTGAATGAGCAGTTCTTCGGGCCA	CSAPFVNEQFF	8	4.3760085332166396E-5	33	TCRBV20-01	TCRBV20	TCRBV20-01				01,04	TCRBD02-01	TCRBD02	TCRBD02-01				01,02	TCRBJ02-01*01	TCRBJ02	TCRBJ02-01	01				6	5	4	10	3	7	48	56	59	61	66	8	In	VDJ
CAGCCTGCAGAGCTTGGGGACTCGGCCGTGTATCTCTGTGCCAGCAGCAGACTAGCGACGACCTACAATGAGCAGTTCTTCGGGCCA	CASSRLATTYNEQFF	4	2.1880042666083198E-5	45	TCRBV11-03*01	TCRBV11	TCRBV11-03	01				TCRBD02-01	TCRBD02	TCRBD02-01				01,02	TCRBJ02-01*01	TCRBJ02	TCRBJ02-01	01				5	4	2	6	1	2	36	48	49	57	61	4	In	VDJ
AGCCCCAACCAGACCTCTCTGTACTTCTGTGCCAGCAGTTTATTCTGGGTGAGCGGGAGCACCTACAATGAGCAGTTCTTCGGGCCA	CASSLFWVSGSTYNEQFF	4	2.1880042666083198E-5	54	TCRBV27-01*01	TCRBV27	TCRBV27-01	01				TCRBD02-01*02	TCRBD02	TCRBD02-01	02				TCRBJ02-01*01	TCRBJ02	TCRBJ02-01	01				1	2	6	2	8	2	27	43	51	59	61	4	In	VDJ
TTGGCGTCTGCTGTACCCTCTCAGACATCTGTGTACTTCTGTGCCAGCAGTCGGGGGGCTAACTACAATGAGCAGTTCTTCGGGCCA	CASSRGANYNEQFF	6	3.28200639991248E-5	42	TCRBV06-04*01	TCRBV06	TCRBV06-04	01				TCRBD02-01*01	TCRBD02	TCRBD02-01	01				TCRBJ02-01*01	TCRBJ02	TCRBJ02-01	01				5	4	8	1	0	3	39	-1	51	58	62	6	In	VDJ
AAGATCCAGCCTGCAGAGCTTGGGGACTCGGCCGTGTATCTCTGTGCCAGCAGCTTAGATATGGTAGAGACCCAGTACTTCGGGCCA	CASSLDMVETQYF	5	2.7350053332604E-5	39	TCRBV11-03*01	TCRBV11	TCRBV11-03	01								TCRBD01,TCRBD02	TCRBD01-01,TCRBD02-01		TCRBJ02-05*01	TCRBJ02	TCRBJ02-05	01				0	1	0	10	3	4	42	59	62	64	65	5	In	VDJ
ATCCAGCCCTCAGAACCCAGGGACTCAGCTGTGTACTTCTGTGCCAGCACCCGGGACGGGAACACCGGGGAGCTGTTTTTTGGAGAA	CASTRDGNTGELFF	2	1.0940021333041599E-5	42	TCRBV12	TCRBV12				TCRBV12-03/12-04,TCRBV12-04						TCRBD01,TCRBD02	TCRBD01-01,TCRBD02-01		TCRBJ02-02*01	TCRBJ02	TCRBJ02-02	01				7	2	0	7	3	1	39	49	52	57	59	2	In	VDJ
GAACTGAACATGAGCTCCTTGGAGCTGGGGGACTCAGCCCTGTACTTCTGTGCCAGCAGTCGCTTGCGGGAGCTGTTTTTTGGAGAA	CASSRLRELFF	2	1.0940021333041599E-5	33	TCRBV13-01*01	TCRBV13	TCRBV13-01	01								TCRBD01,TCRBD02	TCRBD01-01,TCRBD02-01		TCRBJ02-02*01	TCRBJ02	TCRBJ02-02	01				6	4	10	0	2	9	48	59	61	63	67	2	In	VDJ
CACGCCCTGCAGCCAGAAGACTCAGCCCTGTATCTCTGCGCCAGCAGCCAACCAACGACAGGGAAGGTTGAAGCTTTCTTTGGACAA	CASSQPTTGKVEAFF	2	1.0940021333041599E-5	45	TCRBV04-01*01	TCRBV04	TCRBV04-01	01				TCRBD01-01*01	TCRBD01	TCRBD01-01	01				TCRBJ01-01*01	TCRBJ01	TCRBJ01-01	01				2	5	2	3	5	7	36	51	56	63	68	2	In	VDJ
AATGTGAACGCCTTGGAGCTGGACGACTCGGCCCTGTATCTCTGTGCCAGCAGCGGGGGGACCGTCACTGAAGCTTTCTTTGGACAA	CASSGGTVTEAFF	8	4.3760085332166396E-5	39	TCRBV05-04*01	TCRBV05	TCRBV05-04	01				TCRBD02-01*01	TCRBD02	TCRBD02-01	01				TCRBJ01-01*01	TCRBJ01	TCRBJ01-01	01				4	5	9	1	0	4	42	-1	54	60	65	8	In	VDJ
AGTTCTAAGAAGCTCCTTCTCAGTGACTCTGGCTTCTATCTCTGTGCCTATCACCCGGGGGGCCACACTGAAGCTTTCTTTGGACAA	CAYHPGGHTEAFF	9	4.92300959986872E-5	39	TCRBV30-01	TCRBV30	TCRBV30-01				01,05	TCRBD02-01*01	TCRBD02	TCRBD02-01	01				TCRBJ01-01*01	TCRBJ01	TCRBJ01-01	01				7	2	8	1	6	3	42	49	55	62	64	9	In	VDJ
ACAGTGACCAGTGCCCATCCTGAAGACAGCAGCTTCTACATCTGCAGTGCCCCGAAGATCCTTAACACTGAAGCTTTCTTTGGACAA	CSAPKILNTEAFF	2	1.0940021333041599E-5	39	TCRBV20	TCRBV20				TCRBV20-01,TCRBV20-or09_02						TCRBD01,TCRBD02	TCRBD01-01,TCRBD02-01		TCRBJ01-01*01	TCRBJ01	TCRBJ01-01	01				6	8	2	8	3	2	42	50	53	55	63	2	In	VDJ
CTCAGGCTGGAGTTGGCTGCTCCCTCCCAGACATCTGTGTACTTCTGTGCCAGCAGTCCCCTGAACACTGAAGCTTTCTTTGGACAA	CASSPLNTEAFF	6	3.28200639991248E-5	36	TCRBV06-06*04	TCRBV06	TCRBV06-06	04											TCRBJ01-01*01	TCRBJ01	TCRBJ01-01	01				4	3	0	0	0	0	45	-1	-1	58	61	6	In	VJ
NNTGTCGGCTGCTCCCTCCCAAACATCTGTGTACTTCTGTGCCAGCAGTTGCGACAGCTCATGAACACTGAAGCTTTCTTTGGACAA		17	9.29901813308536E-5	44	TCRBV06-02/06-03*01	TCRBV06	TCRBV06-02/06-03	01				TCRBD01-01*01	TCRBD01	TCRBD01-01	01				TCRBJ01-01*01	TCRBJ01	TCRBJ01-01	01				4	4	2	5	2	0	37	50	52	57	61	17	Out	VDJ
CTGGAGTCCGCCAGCACCAACCAGACATCTATGTACCTCTGTGCCAGCAGCTTGGGACAGAAACCTACTTCCCAGCATTTTGGTGAT	CASSLGQKPTSQHF	2	1.0940021333041599E-5	42	TCRBV28-01*01	TCRBV28	TCRBV28-01	01				TCRBD01-01*01	TCRBD01	TCRBD01-01	01				TCRBJ01-05*01	TCRBJ01	TCRBJ01-05	01				6	10	0	5	3	11	39	50	53	60	70	2	In	VDJ
NTGTCGGCTGCTCCCTCCCAGACATCTGTGTACTTCTGTGCCAGCAGAGGACAGGGTTATAGCAATCAGCCCCAGCATTTTGGTGAT	CASRGQGYSNQPQHF	6	3.28200639991248E-5	45	TCRBV06-05*01	TCRBV06	TCRBV06-05	01				TCRBD01-01*01	TCRBD01	TCRBD01-01	01				TCRBJ01-05*01	TCRBJ01	TCRBJ01-05	01				6	3	1	3	1	0	36	47	48	56	59	6	In	VDJ
CAGCCCTCAGAACCCAGGGACTCAGCTGTGTACTTCTGTGCCAGCAGCCGCCCCGGGGGGGTCGGTTCACCCCTCCACTTTGGGAAT	CASSRPGGVGSPLHF	2	1.0940021333041599E-5	45	TCRBV12	TCRBV12				TCRBV12-03/12-04,TCRBV12-04		TCRBD02-01*01	TCRBD02	TCRBD02-01	01				TCRBJ01-06*01	TCRBJ01	TCRBJ01-06	01				6	4	8	0	6	9	36	47	53	61	65	2	In	VDJ
CTCACTGTGACATCGGCCCAAAAGAACCCGACAGCTTTCTATCTCTGTGCCAGCGGATCATATAATTCACCCCTCCACTTTGGGAAT	CASGSYNSPLHF	12	6.56401279982496E-5	36	TCRBV19-01*01	TCRBV19	TCRBV19-01	01								TCRBD01,TCRBD02	TCRBD01-01,TCRBD02-01		TCRBJ01-06*01	TCRBJ01	TCRBJ01-06	01				9	3	1	8	1	4	45	53	54	57	60	12	In	VDJ
AGTTCTAAGAAGCTCCTTCTCAGTGACTCTGGCTTCTATCTCTGTGCCTGGAGTGTACTAAAGAATTCACCCCTCCACTTTGGGAAT	CAWSVLKNSPLHF	2	1.0940021333041599E-5	39	TCRBV30-01*01	TCRBV30	TCRBV30-01	01				TCRBD02-01	TCRBD02	TCRBD02-01				01,02	TCRBJ01-06*01	TCRBJ01	TCRBJ01-06	01				0	3	3	9	0	7	42	-1	56	60	63	2	In	VDJ
CTGACTGTGAGCAACATGAGCCCTGAAGACAGCAGCATATATCTCTGCAGCGTTCTAGTGGGCGAGCCACCCCTCCACTTTGGGAAT	CSVLVGEPPLHF	9	4.92300959986872E-5	36	TCRBV29-01	TCRBV29	TCRBV29-01				01,02					TCRBD01,TCRBD02	TCRBD01-01,TCRBD02-01		TCRBJ01-06*01	TCRBJ01	TCRBJ01-06	01				5	4	8	0	5	11	45	54	59	63	67	9	In	VDJ
NNNNTGAAGATCCAGCCCTCAGAACCCAGGGACTCAGCTGTGTACTTCTGTGCCAGCAGTCCCGGCCGAGGGTACACCTTCGGTTCG	CASSPGRGYTF	2	1.0940021333041599E-5	33	TCRBV12-03/12-04*01	TCRBV12	TCRBV12-03/12-04	01				TCRBD02-01*02	TCRBD02	TCRBD02-01	02				TCRBJ01-02*01	TCRBJ01	TCRBJ01-02	01				5	0	11	0	7	11	48	60	67	-1	72	2	In	VDJ
CGCTCACCAGGCCTGGGGGACGCAGCCATGTACCTGTGTGCCACCAGCAGAGAGACTACCGTAGAAGGTGGCTACACCTTCGGTTCG	CATSRETTVEGGYTF	2	1.0940021333041599E-5	45	TCRBV15-01*02	TCRBV15	TCRBV15-01	02				TCRBD02-01	TCRBD02	TCRBD02-01				01,02	TCRBJ01-02*01	TCRBJ01	TCRBJ01-02	01				0	10	2	9	0	7	36	-1	53	58	68	2	In	VDJ
CACTCTGACAGTGACCAGTGCCCATCCTGAAGACAGCAGCTTCTACATCTGCGGATCCGGGGGTTGTATGGCTACACCTTCGGTTCG		7	3.8290074665645595E-5	32	TCRBV20-01	TCRBV20	TCRBV20-01				01,04	TCRBD02-01*01	TCRBD02	TCRBD02-01	01				TCRBJ01-02*01	TCRBJ01	TCRBJ01-02	01				11	3	8	2	5	5	49	52	57	63	66	7	Out	VDJ
TCACCAGGCCTGGGGGACGCAGCCATGTACCTGTGTGCCACCAGCAGAGATCATGGCAGCGCTAACTATGGCTACACCTTCGGTTCG	CATSRDHGSANYGYTF	2	1.0940021333041599E-5	48	TCRBV15-01*02	TCRBV15	TCRBV15-01	02				TCRBD02-01	TCRBD02	TCRBD02-01				01,02	TCRBJ01-02*01	TCRBJ01	TCRBJ01-02	01				0	0	6	6	7	0	33	50	57	-1	61	2	In	VDJ
AACGCCTTGGAGCTGGACGACTCGGCCCTGTATCTCTGTGCCAGCAGCAGAAGACAGAGGACTAACTATGGCTACACCTTCGGTTCG	CASSRRQRTNYGYTF	3	1.64100319995624E-5	45	TCRBV05-04*01	TCRBV05	TCRBV05-04	01				TCRBD01-01*01	TCRBD01	TCRBD01-01	01				TCRBJ01-02*01	TCRBJ01	TCRBJ01-02	01				4	4	2	5	4	0	36	48	52	57	61	3	In	VDJ
CTGATTCTGGAGTCCGCCAGCACCAACCAGACATCTATGTACCTCTGTGCCAGCTCCGCCTCGAACTATGGCTACACCTTCGGTTCG	CASSASNYGYTF	2	1.0940021333041599E-5	36	TCRBV28-01*01	TCRBV28	TCRBV28-01	01								TCRBD01,TCRBD02	TCRBD01-01,TCRBD02-01		TCRBJ01-02*01	TCRBJ01	TCRBJ01-02	01				8	4	10	0	3	2	45	54	57	59	63	2	In	VDJ
GAGATCCAGTCCACGGAGTCAGGGGACACAGCACTGTATTTCTGTGCCAGCAGCAAAGGCGAAGGGAGGTACTACACCTTCGGTTCG	CASSKGEGRYYTF	4	2.1880042666083198E-5	39	TCRBV21-01*01	TCRBV21	TCRBV21-01	01				TCRBD02-01*02	TCRBD02	TCRBD02-01	02				TCRBJ01-02*01	TCRBJ01	TCRBJ01-02	01				1	2	9	1	5	10	42	58	63	69	71	4	In	VDJ
ACTCTGACTGTGAGCAACATGAGCCCTGAAGACAGCAGCATATATCTCTGCAGCGTTAGAGGGGCAGGTGAGCAGTACTTCGGGCCG	CSVRGAGEQYF	2	1.0940021333041599E-5	33	TCRBV29-01*01	TCRBV29	TCRBV29-01	01								TCRBD01,TCRBD02	TCRBD01-01,TCRBD02-01		TCRBJ02-07*01	TCRBJ02	TCRBJ02-07	01				5	5	5	2	2	7	48	57	59	64	69	2	In	VDJ
AAGGTGCAGCCTGCAGAACTGGAGGATTCTGGAGTTTATTTCTGTGCCAGCAGCCAACTGCTGGGCGGGGAGCAGTACTTCGGGCCG	CASSQLLGGEQYF	2	1.0940021333041599E-5	39	TCRBV14-01*01	TCRBV14	TCRBV14-01	01				TCRBD02-01	TCRBD02	TCRBD02-01				01,02	TCRBJ02-07*01	TCRBJ02	TCRBJ02-07	01				2	0	7	4	7	7	42	57	64	-1	69	2	In	VDJ
CAGCCCTCAGAACCCAGGGACTCAGCTGTGTACTTCTGTGCCAGCAGTTTAGGGGCAGGTGAGGGTTCCGAGCAGTACTTCGGGCCG	CASSLGAGEGSEQYF	1	5.4700106665207996E-6	45	TCRBV12	TCRBV12				TCRBV12-03/12-04,TCRBV12-04		TCRBD02-01*02	TCRBD02	TCRBD02-01	02				TCRBJ02-07*01	TCRBJ02	TCRBJ02-07	01				1	3	11	0	8	6	36	52	60	65	68	1	In	VDJ
ATCCAGCCTGCAGAGCTTGAGGACTCGGCCGTGTATCTCTGTGCCAGCAGCCTAATAGCGGATTCCTACGAGCAGTACTTCGGGCCG	CASSLIADSYEQYF	3	1.64100319995624E-5	42	TCRBV11	TCRBV11				TCRBV11-02,TCRBV11-03		TCRBD02-01	TCRBD02	TCRBD02-01				01,02	TCRBJ02-07*01	TCRBJ02	TCRBJ02-07	01				5	2	5	5	4	1	39	51	55	61	63	3	In	VDJ
ATCAATTCCCTGGAGCTTGGTGACTCTGCTGTGTATTTCTGTGCCAGCAGCCTTCGGACCACCTCCTACGAGCAGTACTTCGGGCCG	CASSLRTTSYEQYF	2	1.0940021333041599E-5	42	TCRBV03-01/03-02*01	TCRBV03	TCRBV03-01/03-02	01								TCRBD01,TCRBD02	TCRBD01-01,TCRBD02-01		TCRBJ02-07*01	TCRBJ02	TCRBJ02-07	01				4	3	1	7	3	0	39	52	55	59	62	2	In	VDJ
ACAGTGACCAGTGCCCATCCTGAAGACAGCAGCTTCTACATCTGCAGTGCTAGGGACTTGTTCGACTACGAGCAGTACTTCGGGCCG	CSARDLFDYEQYF	11	6.01701173317288E-5	39	TCRBV20	TCRBV20				TCRBV20-01,TCRBV20-or09_02		TCRBD02-01	TCRBD02	TCRBD02-01				01,02	TCRBJ02-07*01	TCRBJ02	TCRBJ02-07	01				3	7	1	10	0	3	42	-1	53	58	65	11	In	VDJ
CTGAATGTGAACGCCTTGGAGCTGGACGACTCGGCCCTGTATCTCTGTGCCAGCAGCCCAACCGGATACGAGCAGTACTTCGGGCCG	CASSPTGYEQYF	1	5.4700106665207996E-6	36	TCRBV05-04*01	TCRBV05	TCRBV05-04	01								TCRBD01,TCRBD02	TCRBD01-01,TCRBD02-01		TCRBJ02-07*01	TCRBJ02	TCRBJ02-07	01				4	0	1	8	6	4	45	57	63	-1	66	1	In	VDJ
CAGCCTGCAGAGCTTGGGGACTCGGCCGTGTATCTCTGTGCCAGCAGCTTAGGGGGATCTGGGGCCAACGTCCTGACTTTCGGGGCC	CASSLGGSGANVLTF	2	1.0940021333041599E-5	45	TCRBV11-03*01	TCRBV11	TCRBV11-03	01								TCRBD01,TCRBD02	TCRBD01-01,TCRBD02-01		TCRBJ02-06*01	TCRBJ02	TCRBJ02-06	01				1	0	0	8	1	1	36	52	53	-1	57	2	In	VDJ
NNNNNNTGTCGGCTGCTCCCTCCCAGACATCTGTGTACTTCTGTGCCAGTATACTAGCGGGAGGGTTTTGAGCAGTTCTTCGGGCCA		8	4.3760085332166396E-5	40	TCRBV06-05*01	TCRBV06	TCRBV06-05	01				TCRBD02-01*02	TCRBD02	TCRBD02-01	02				TCRBJ02-01*01	TCRBJ02	TCRBJ02-01	01				9	3	3	0	3	9	41	49	52	65	68	8	Out	VDJ
TTGGAGCTGGGGGACTCGGCCCTTTATCTTTGCGCCAGCAGCCCCGAGACTAGCGGGAGGGCAATCAATGAGCAGTTCTTCGGGCCA	CASSPETSGRAINEQFF	8	4.3760085332166396E-5	51	TCRBV05-01*01	TCRBV05	TCRBV05-01	01				TCRBD02-01*02	TCRBD02	TCRBD02-01	02				TCRBJ02-01*01	TCRBJ02	TCRBJ02-01	01				4	4	2	0	5	6	30	42	47	61	65	8	In	VDJ
AATGTGAACGCCTTGGAGCTGGACGACTCGGCCCTGTATCTCTGTGCCAGCAGCCGACAGGGGTACAATGAGCAGTTCTTCGGGCCA	CASSRQGYNEQFF	3	1.64100319995624E-5	39	TCRBV05-04*01	TCRBV05	TCRBV05-04	01				TCRBD01-01*01	TCRBD01	TCRBD01-01	01				TCRBJ02-01*01	TCRBJ02	TCRBJ02-01	01				4	0	2	2	1	4	42	54	55	-1	63	3	In	VDJ
CTGGAGTCCGCCAGCACCAACCAGACATCTATGTACCTCTGTGCCAGCCATGTCTCGAGCTCCTACAATGAGCAGTTCTTCGGGCCA	CASHVSSSYNEQFF	3	1.64100319995624E-5	42	TCRBV28-01*01	TCRBV28	TCRBV28-01	01				TCRBD02-01*02	TCRBD02	TCRBD02-01	02				TCRBJ02-01*01	TCRBJ02	TCRBJ02-01	01				8	0	11	2	8	0	39	48	56	-1	59	3	In	VDJ
GAGCTTGGTGACTCTGCTGTGTATTTCTGTGCCAGCAGCCAAGACATAAGCGGGAGGGGGTTTGGAGAGACCCAGTACTTCGGGCCA	CASSQDISGRGFGETQYF	2	1.0940021333041599E-5	54	TCRBV03-01/03-02*01	TCRBV03	TCRBV03-01/03-02	01				TCRBD02-01*02	TCRBD02	TCRBD02-01	02				TCRBJ02-05*01	TCRBJ02	TCRBJ02-05	01				0	7	6	0	4	4	27	44	48	58	65	2	In	VDJ
AACGCCTTGGAGCTGGACGACTCGGCCCTGTATCTCTGTGCCAGCAGCTTGGGACAGAGGTACCAAGAGACCCAGTACTTCGGGCCA	CASSLGQRYQETQYF	2	1.0940021333041599E-5	45	TCRBV05-04*01	TCRBV05	TCRBV05-04	01				TCRBD01-01*01	TCRBD01	TCRBD01-01	01				TCRBJ02-05*01	TCRBJ02	TCRBJ02-05	01				0	4	2	5	0	0	36	-1	52	57	61	2	In	VDJ
NTGTCGGCTGCTCCCTCCCAGACATCTGTGTACTTCTGTGCCAGCAGTGAGCTAGCGGGAGGCACAGATACGCAGTATTTTGGCCCA	CASSELAGGTDTQYF	16	8.752017066433279E-5	45	TCRBV06-01*01	TCRBV06	TCRBV06-01	01				TCRBD02-01*02	TCRBD02	TCRBD02-01	02				TCRBJ02-03*01	TCRBJ02	TCRBJ02-03	01				3	0	4	2	1	1	36	50	51	-1	61	16	In	VDJ
CAGCCTGCAGAGCTTGGGGACTCGGCCGTGTATCTCTGTGCCAGCAGCTTAGCGCTAGCGGGATCCGGGGAGCTGTTTTTTGGAGAA	CASSLALAGSGELFF	2	1.0940021333041599E-5	45	TCRBV11-03*01	TCRBV11	TCRBV11-03	01				TCRBD02-01*02	TCRBD02	TCRBD02-01	02				TCRBJ02-02*01	TCRBJ02	TCRBJ02-02	01				1	1	4	3	2	6	36	52	54	63	64	2	In	VDJ
CACACCCTGCAGCCAGAAGACTCGGCCCTGTATCTCTGTGCCAGCAGCCGACTAGCGGGAGACACCGGGGAGCTGTTTTTTGGAGAA	CASSRLAGDTGELFF	3	1.64100319995624E-5	45	TCRBV04-02*01	TCRBV04	TCRBV04-02	01				TCRBD02-01*02	TCRBD02	TCRBD02-01	02				TCRBJ02-02*01	TCRBJ02	TCRBJ02-02	01				4	0	2	2	0	3	36	-1	49	-1	61	3	In	VDJ
AAGATCCGGTCCACAAAGCTGGAGGACTCAGCCATGTACTTCTGTGCCAGCTCGAGCCAAACGTACACTGAAGCTTTCTTTGGACAA	CASSSQTYTEAFF	7	3.8290074665645595E-5	39	TCRBV02-01	TCRBV02	TCRBV02-01				01,03	TCRBD02-01	TCRBD02	TCRBD02-01				01,02	TCRBJ01-01*01	TCRBJ01	TCRBJ01-01	01				8	7	6	7	3	3	42	51	54	57	64	7	In	VDJ
AAGATCCAGCGCACAGAGCAGGAGGACTCCGCCGTGTATCTCTGTGCCAGCAGCTTGCGGGTAGACACTGAAGCTTTCTTTGGACAA	CASSLRVDTEAFF	4	2.1880042666083198E-5	39	TCRBV07-08*01	TCRBV07	TCRBV07-08	01				TCRBD02-01	TCRBD02	TCRBD02-01				01,02	TCRBJ01-01*01	TCRBJ01	TCRBJ01-01	01				3	3	7	4	0	3	42	-1	56	61	64	4	In	VDJ
AAGATCCAGCCTGCAGAGCTTGGGGACTCGGCCGTGTATCTCTGTGCCAGCACCCTATCTGGGAACACTGAAGCTTTCTTTGGACAA	CASTLSGNTEAFF	3	1.64100319995624E-5	39	TCRBV11-03*01	TCRBV11	TCRBV11-03	01				TCRBD02-01	TCRBD02	TCRBD02-01				01,02	TCRBJ01-01*01	TCRBJ01	TCRBJ01-01	01				7	5	4	9	2	1	42	52	54	57	62	3	In	VDJ
ATCCAGCCTGCAGAGCTTGGGGACTCGGCCGTGTATCTCTGTGCCAGCAGCTCAGGACAGGGGAACACTGAAGCTTTCTTTGGACAA	CASSSGQGNTEAFF	2	1.0940021333041599E-5	42	TCRBV11-03*01	TCRBV11	TCRBV11-03	01				TCRBD01-01*01	TCRBD01	TCRBD01-01	01				TCRBJ01-01*01	TCRBJ01	TCRBJ01-01	01				4	0	1	3	2	1	39	52	54	-1	62	2	In	VDJ
CTCACTGTGACATCGGCCCAAAAGAACCCGACAGCTTTCTATCTCTGTGCCAGTAAGAACCCGAACACTGAAGCTTTCTTTGGACAA	CASKNPNTEAFF	3	1.64100319995624E-5	36	TCRBV19-01*01	TCRBV19	TCRBV19-01	01								TCRBD01,TCRBD02	TCRBD01-01,TCRBD02-01		TCRBJ01-01*01	TCRBJ01	TCRBJ01-01	01				7	4	2	8	1	1	45	55	56	58	62	3	In	VDJ
ATCCAGCCCTCAGAACCCAGGGACTCAGCTGTGTACTTCTGTGCCAGCAGTTTACGACAGACGAACACTGAAGCTTTCTTTGGACAA	CASSLRQTNTEAFF	7	3.8290074665645595E-5	42	TCRBV12	TCRBV12				TCRBV12-03/12-04,TCRBV12-04		TCRBD01-01*01	TCRBD01	TCRBD01-01	01				TCRBJ01-01*01	TCRBJ01	TCRBJ01-01	01				2	2	2	5	1	1	39	54	55	60	62	7	In	VDJ
CAGCCTGCAGAGCTTGGGGACTCGGCCGTGTATCTCTGTGCCAGCAGCTTACCGGGACACCAGAACACTGAAGCTTTCTTTGGACAA	CASSLPGHQNTEAFF	2	1.0940021333041599E-5	45	TCRBV11-03*01	TCRBV11	TCRBV11-03	01				TCRBD01-01*01	TCRBD01	TCRBD01-01	01				TCRBJ01-01*01	TCRBJ01	TCRBJ01-01	01				2	3	0	6	2	1	36	51	53	59	62	2	In	VDJ
NNNNNNNNNNTGTCGGCTGCTCCCTCCCAGACATCTGTGTACTTCTGTGCCAGCAGTTCCAGGGGGGGGCCCCAGCATTTTGGTGAT	CASSSRGGPQHF	4	2.1880042666083198E-5	36	TCRBV06-05*01	TCRBV06	TCRBV06-05	01								TCRBD01,TCRBD02	TCRBD01-01,TCRBD02-01		TCRBJ01-05*01	TCRBJ01	TCRBJ01-05	01				4	2	4	1	1	9	45	58	59	66	68	4	In	VDJ
AAGATCCGGTCCACAAAGCTGGAGGACTCAGCCATGTACTTCTGTGCCAGCAGTGACAGTGTTAATCAGCCCCAGCATTTTGGTGAT	CASSDSVNQPQHF	4	2.1880042666083198E-5	39	TCRBV02-01	TCRBV02	TCRBV02-01				01,03	TCRBD01-01*01	TCRBD01	TCRBD01-01	01				TCRBJ01-05*01	TCRBJ01	TCRBJ01-05	01				3	4	4	5	0	4	42	-1	56	59	63	4	In	VDJ
ATCCGCTCACCAGGCCTGGGGGACGCAGCCATGTACCTGTGTGCCACCAGCACAACAACTACTAATCAGCCCCAGCATTTTGGTGAT	CATSTTTTNQPQHF	10	5.4700106665208E-5	42	TCRBV15-01*02	TCRBV15	TCRBV15-01	02				TCRBD02-01	TCRBD02	TCRBD02-01				01,02	TCRBJ01-05*01	TCRBJ01	TCRBJ01-05	01				4	2	3	9	5	4	39	52	57	61	63	10	In	VDJ
CCAGGCCTGGGGGACGCAGCCATGTACCTGTGTGCCACCAGCACCAGCCCAGCAAGGGTGGTGTGGCAGCCCCAGCATTTTGGTGAT	CATSTSPARVVWQPQHF	2	1.0940021333041599E-5	51	TCRBV15-01*02	TCRBV15	TCRBV15-01	02								TCRBD01,TCRBD02	TCRBD01-01,TCRBD02-01		TCRBJ01-05*01	TCRBJ01	TCRBJ01-05	01				4	8	5	3	11	7	30	43	54	58	66	2	In	VDJ
CTGAGTTCTAAGAAGCTCCTTCTCAGTGACTCTGGCTTCTATCTCTGTGCCTGGAGTGAACGTAATTCACCCCTCCACTTTGGGAAT	CAWSERNSPLHF	2	1.0940021333041599E-5	36	TCRBV30-01*01	TCRBV30	TCRBV30-01	01								TCRBD01,TCRBD02	TCRBD01-01,TCRBD02-01		TCRBJ01-06*01	TCRBJ01	TCRBJ01-06	01				1	1	3	7	1	6	45	58	59	61	62	2	In	VDJ
CTGGCAATCCTGTCCTCAGAACCGGGAGACACGGCACTGTATCTCTGCGCCAGCGTAAAACAGGGTCGTGGCTACACCTTCGGTTCG	CASVKQGRGYTF	2	1.0940021333041599E-5	36	TCRBV23-01*01	TCRBV23	TCRBV23-01	01				TCRBD01-01*01	TCRBD01	TCRBD01-01	01				TCRBJ01-02*01	TCRBJ01	TCRBJ01-02	01				8	3	3	3	5	7	45	54	59	65	68	2	In	VDJ
AAGATCCAGCCCTCAGAACCCAGGGACTCAGCTGTGTACTTCTGTGCCAGCAGTCCGGACGGCGTCTATGGCTACACCTTCGGTTCG	CASSPDGVYGYTF	2	1.0940021333041599E-5	39	TCRBV12-03/12-04*01	TCRBV12	TCRBV12-03/12-04	01								TCRBD01,TCRBD02	TCRBD01-01,TCRBD02-01		TCRBJ01-02*01	TCRBJ01	TCRBJ01-02	01				5	5	1	7	2	4	42	54	56	60	65	2	In	VDJ
CTGGAGTCGCCCAGCCCCAACCAGACCTCTCTGTACTTCTGTGCCAGCAGTCCCTACAGGGGGGCCTATGGCTACACCTTCGGTTCG	CASSPYRGAYGYTF	2	1.0940021333041599E-5	42	TCRBV27-01*01	TCRBV27	TCRBV27-01	01				TCRBD01-01*01	TCRBD01	TCRBD01-01	01				TCRBJ01-02*01	TCRBJ01	TCRBJ01-02	01				5	2	3	1	4	4	39	51	55	63	65	2	In	VDJ
CTGAGTTCTAAGAAGCTCCTTCTCAGTGACTCTGGCTTCTATCTCTGTGCCTGGAGGGCAGTTAACTATGGCTACACCTTCGGTTCG	CAWRAVNYGYTF	2	1.0940021333041599E-5	36	TCRBV30-01*01	TCRBV30	TCRBV30-01	01				TCRBD01-01*01	TCRBD01	TCRBD01-01	01				TCRBJ01-02*01	TCRBJ01	TCRBJ01-02	01				3	1	4	5	2	1	45	56	58	61	62	2	In	VDJ
GAGTCCGCCAGCACCAACCAGACATCTATGTACCTCTGTGCCAGCAGTTCCCCTGGAGGGTTCAACTATGGCTACACCTTCGGTTCG	CASSSPGGFNYGYTF	2	1.0940021333041599E-5	45	TCRBV28-01*01	TCRBV28	TCRBV28-01	01				TCRBD02-01*02	TCRBD02	TCRBD02-01	02				TCRBJ01-02*01	TCRBJ01	TCRBJ01-02	01				4	3	10	0	5	2	36	49	54	60	63	2	In	VDJ
AGCACCTTGGAGCTGGGGGACTCGGCCCTTTATCTTTGCGCCAGCAGCTTGGGGACAGGGGGCAACTATGGCTACACCTTCGGTTCG	CASSLGTGGNYGYTF	4	2.1880042666083198E-5	45	TCRBV05-01*01	TCRBV05	TCRBV05-01	01				TCRBD01-01*01	TCRBD01	TCRBD01-01	01				TCRBJ01-02*01	TCRBJ01	TCRBJ01-02	01				0	0	1	0	0	2	36	-1	52	-1	63	4	In	VDJ
CTGGAGTCCGCCAGCACCAACCAGACATCTATGTACCTCTGTGCCAGCAGCTTGACAGGGGGCGCGAGCGGCTACACCTTCGGTTCG	CASSLTGGASGYTF	3	1.64100319995624E-5	42	TCRBV28-01*01	TCRBV28	TCRBV28-01	01				TCRBD01-01*01	TCRBD01	TCRBD01-01	01				TCRBJ01-02*01	TCRBJ01	TCRBJ01-02	01				6	6	2	0	3	8	39	50	53	63	69	3	In	VDJ
NTGAAGATCCAGCCCTCAGAACCCAGGGACTCAGCTGTGTATTTTTGTGCTAGTGGTTTGGGGGACAGGGAGCAGTACTTCGGGCCG	CASGLGDREQYF	1	5.4700106665207996E-6	36	TCRBV12-05*01	TCRBV12	TCRBV12-05	01				TCRBD01-01*01	TCRBD01	TCRBD01-01	01				TCRBJ02-07*01	TCRBJ02	TCRBJ02-07	01				1	0	0	4	0	7	45	-1	61	-1	69	1	In	VDJ
CACCTACACACCCTGCAGCCAGAAGACTCGGCCCTGTATCTCTGTGCCAGCAGCCAAGATTTTTCCTACGAGCAGTACTTCGGGCCG	CASSQDFSYEQYF	2	1.0940021333041599E-5	39	TCRBV04-02*01	TCRBV04	TCRBV04-02	01											TCRBJ02-07*01	TCRBJ02	TCRBJ02-07	01				0	4	0	0	0	1	42	-1	-1	59	63	2	In	VJ
CTGAATGTGAACGCCTTGGAGCTGGAGGACTCGGCCCTGTATCTCTGTGCCAGCAGGTCCCTCTCCTACGAGCAGTACTTCGGGCCG	CASRSLSYEQYF	1	5.4700106665207996E-6	36	TCRBV05-08*01	TCRBV05	TCRBV05-08	01				TCRBD02-01	TCRBD02	TCRBD02-01				01,02	TCRBJ02-07*01	TCRBJ02	TCRBJ02-07	01				5	0	4	10	4	0	45	56	60	-1	62	1	In	VDJ
CAGCCTGCAGAGCTTGGGGACTCGGCCGTGTATCTCTGTGCCAGCAGCCTCGTCCCAGGTATCTCCTACGAGCAGTACTTCGGGCCG	CASSLVPGISYEQYF	1	5.4700106665207996E-6	45	TCRBV11-03*01	TCRBV11	TCRBV11-03	01				TCRBD01-01*01	TCRBD01	TCRBD01-01	01				TCRBJ02-07*01	TCRBJ02	TCRBJ02-07	01				5	3	4	4	7	0	36	48	55	59	62	1	In	VDJ
CAGCCTGCAGAGCTTGGGGACTCGGCCATGTATCTCTGTGCCAGCAGCCCCCGGGACTGGAGCTCCTACGAGCAGTACTTCGGGCCG	CASSPRDWSSYEQYF	1	5.4700106665207996E-6	45	TCRBV11-01*01	TCRBV11	TCRBV11-01	01				TCRBD02-01	TCRBD02	TCRBD02-01				01,02	TCRBJ02-07*01	TCRBJ02	TCRBJ02-07	01				5	4	0	10	4	0	36	48	52	58	62	1	In	VDJ
CAGCCTGCAGAGCTTGGGGACTCGGCCGTGTATCTCTGTGCCAGCAGCTTAGTCGGGACCACCGCCTACGAGCAGTACTTCGGGCCG	CASSLVGTTAYEQYF	1	5.4700106665207996E-6	45	TCRBV11-03*01	TCRBV11	TCRBV11-03	01								TCRBD01,TCRBD02	TCRBD01-01,TCRBD02-01		TCRBJ02-07*01	TCRBJ02	TCRBJ02-07	01				1	5	0	7	2	2	36	52	54	59	64	1	In	VDJ
CTCAAGATCCAGCCTGCAGAGCTTGGGGACTCGGCCGTGTATCTCTGTGCCAGCAGTTCGACCTACTACGAGCAGTACTTCGGGCCG	CASSSTYYEQYF	1	5.4700106665207996E-6	36	TCRBV11-03*01	TCRBV11	TCRBV11-03	01								TCRBD01,TCRBD02	TCRBD01-01,TCRBD02-01		TCRBJ02-07*01	TCRBJ02	TCRBJ02-07	01				6	3	2	7	3	3	45	56	59	62	65	1	In	VDJ
CACACCCTGCAGCCAGAAGACTCGGCCCTGTATCTCTGTGCCAGCAGCCAAGATATTAGCGGCAACTACGAGCAGTACTTCGGGCCG	CASSQDISGNYEQYF	8	4.3760085332166396E-5	45	TCRBV04-02*01	TCRBV04	TCRBV04-02	01				TCRBD02-01	TCRBD02	TCRBD02-01				01,02	TCRBJ02-07*01	TCRBJ02	TCRBJ02-07	01				0	3	5	5	3	3	36	53	56	62	65	8	In	VDJ
AATGTGAGCACCTTGGAGCTGGGGGACTCGGCCCTTTATCTTTGCGCCAGCAGCCCGCGGACAGCTAACGAGCAGTACTTCGGGCCG	CASSPRTANEQYF	6	3.28200639991248E-5	39	TCRBV05-01*01	TCRBV05	TCRBV05-01	01				TCRBD01-01*01	TCRBD01	TCRBD01-01	01				TCRBJ02-07*01	TCRBJ02	TCRBJ02-07	01				4	3	1	5	4	5	42	54	58	64	67	6	In	VDJ
CTGGAGTCCGCCAGCACCAACCAGACATCTATGTACCTCTGTGCCAGCAGTTTGGCCGGACAGGGCAACGAGCAGTACTTCGGGCCG	CASSLAGQGNEQYF	1	5.4700106665207996E-6	42	TCRBV28-01*01	TCRBV28	TCRBV28-01	01				TCRBD01-01*01	TCRBD01	TCRBD01-01	01				TCRBJ02-07*01	TCRBJ02	TCRBJ02-07	01				3	2	1	3	4	5	39	53	57	65	67	1	In	VDJ
AGCTCTCTGGAGCTGGGGGACTCAGCTTTGTATTTCTGTGCCAGCAGCCTGACCGGGACGGTCTACAATGAGCAGTTCTTCGGGCCA	CASSLTGTVYNEQFF	4	2.1880042666083198E-5	45	TCRBV09-01*01	TCRBV09	TCRBV09-01	01								TCRBD01,TCRBD02	TCRBD01-01,TCRBD02-01		TCRBJ02-01*01	TCRBJ02	TCRBJ02-01	01				4	3	0	7	6	3	36	48	54	59	62	4	In	VDJ
GCAGAGCTTGGGGACTCGGCCATGTATCTCTGTGCCAGCACCGAAACGGGAGGACCAAGCTCCTACAATGAGCAGTTCTTCGGGCCA	CASTETGGPSSYNEQFF	2	1.0940021333041599E-5	51	TCRBV11	TCRBV11				TCRBV11-01,TCRBV11-03		TCRBD02-01*02	TCRBD02	TCRBD02-01	02				TCRBJ02-01*01	TCRBJ02	TCRBJ02-01	01				7	6	8	1	6	0	30	40	46	53	59	2	In	VDJ
GTCCACGGAGTCAGGGGACACAGCACTGTATTTCTGTGCCAGCAGCAAAGTGGTAGCGGAGGGAACAATGAGCAGTTCTTCGGGCCA		1	5.4700106665207996E-6	47	TCRBV21-01*01	TCRBV21	TCRBV21-01	01				TCRBD02-01	TCRBD02	TCRBD02-01				01,02	TCRBJ02-01*01	TCRBJ02	TCRBJ02-01	01				1	5	5	5	3	5	34	50	53	59	64	1	Out	VDJ
CTTCACCTACACACCCTGCAGCCAGAAGACTCGGCCCTGTATCTCTGTGCCAGCAGCCGCCCGGGGGACGAGCAGTTCTTCGGGCCA	CASSRPGDEQFF	11	6.01701173317288E-5	36	TCRBV04-02*01	TCRBV04	TCRBV04-02	01				TCRBD02-01*01	TCRBD02	TCRBD02-01	01				TCRBJ02-01*01	TCRBJ02	TCRBJ02-01	01				4	2	8	2	3	10	45	58	61	67	69	11	In	VDJ
GAGCTGAATGTGAACGCCTTGGAGCTGGAGGACTCGGCCCTGTATCTCTGTGCCATAGACAGGGGTGAGACCCAGTACTTCGGGCCA	CAIDRGETQYF	5	2.7350053332604E-5	33	TCRBV05-08*01	TCRBV05	TCRBV05-08	01				TCRBD01-01*01	TCRBD01	TCRBD01-01	01				TCRBJ02-05*01	TCRBJ02	TCRBJ02-05	01				9	1	2	2	2	5	48	55	57	65	66	5	In	VDJ
GAATGTGAACGCCTTGGAGCTGGAGGACTCGGCCCTGTATCTCTGTGCCAGCAGCTCAGGGGGCGCGAGACCCAGTACTTCGGGCCA		2	1.0940021333041599E-5	38	TCRBV05-08*01	TCRBV05	TCRBV05-08	01				TCRBD01-01*01	TCRBD01	TCRBD01-01	01				TCRBJ02-05*01	TCRBJ02	TCRBJ02-05	01				3	2	4	0	0	5	43	-1	56	64	66	2	Out	VDJ
CAGCGCACAGAGCAGGAGGACTCCGCCGTGTATCTCTGTGCCAGCAGCTCCCATTGGGGGGGTCAAGAGACCCAGTACTTCGGGCCA	CASSSHWGGQETQYF	8	4.3760085332166396E-5	45	TCRBV07-08*01	TCRBV07	TCRBV07-08	01				TCRBD02-01*01	TCRBD02	TCRBD02-01	01				TCRBJ02-05*01	TCRBJ02	TCRBJ02-05	01				4	1	9	0	6	2	36	49	55	62	63	8	In	VDJ
ATCCAGCAGGTAGTGCGAGGAGATTCGGCAGCTTATTTCTGTGCCAGCTCACCCCGACTTAGCACAGATACGCAGTATTTTGGCCCA	CASSPRLSTDTQYF	3	1.64100319995624E-5	42	TCRBV18-01*01	TCRBV18	TCRBV18-01	01				TCRBD02-01	TCRBD02	TCRBD02-01				01,02	TCRBJ02-03*01	TCRBJ02	TCRBJ02-03	01				3	1	2	10	2	0	39	53	55	59	60	3	In	VDJ
TCTGGAGTCCGCCAGCACCAACCAGACATCTATGTACCTCTGTGCCAGCAGTTTAGAGGGAGCACAGATACGCAGTATTTTGGCCCA		2	1.0940021333041599E-5	41	TCRBV28-01*01	TCRBV28	TCRBV28-01	01				TCRBD02-01*02	TCRBD02	TCRBD02-01	02				TCRBJ02-03*01	TCRBJ02	TCRBJ02-03	01				2	0	11	0	0	0	40	-1	55	-1	60	2	Out	VDJ
ACAGTGACCAGTGCCCATCCTGAAGACAGCAGCTTCTACATCTGCAGTGCTCTGAACCCGGGAACAGATACGCAGTATTTTGGCCCA	CSALNPGTDTQYF	3	1.64100319995624E-5	39	TCRBV20	TCRBV20				TCRBV20-01,TCRBV20-or09_02		TCRBD02-01*02	TCRBD02	TCRBD02-01	02				TCRBJ02-03*01	TCRBJ02	TCRBJ02-03	01				5	0	8	3	7	3	42	51	58	-1	63	3	In	VDJ
ATCCAGCCTGCAGAGCTTGGGGACTCGGCCGTGTATCTCTGTGCCAGCAGCTGGACTAGGGGGACCGGGGAGCTGTTTTTTGGAGAA	CASSWTRGTGELFF	2	1.0940021333041599E-5	42	TCRBV11-03*01	TCRBV11	TCRBV11-03	01				TCRBD02-01	TCRBD02	TCRBD02-01				01,02	TCRBJ02-02*01	TCRBJ02	TCRBJ02-02	01				4	4	1	8	0	5	39	-1	52	59	63	2	In	VDJ
CTGCAGCCAGAAGACTCAGCCCTGTATCTCTGCGCCAGCAGCCTGGTTGGACTAGCGGGAGGCACCGGGGAGCTGTTTTTTGGAGAA	CASSLVGLAGGTGELFF	21	1.1487022399693679E-4	51	TCRBV04-01*01	TCRBV04	TCRBV04-01	01				TCRBD02-01*02	TCRBD02	TCRBD02-01	02				TCRBJ02-02*01	TCRBJ02	TCRBJ02-02	01				4	0	1	1	5	4	30	43	48	-1	62	21	In	VDJ
CGGTCCACAAAGCTGGAGGACTCAGCCATGTACTTCTGTGCCAGCAGAGCCGGGCCCATTAACACCGGGGAGCTGTTTTTTGGAGAA	CASRAGPINTGELFF	6	3.28200639991248E-5	45	TCRBV02-01	TCRBV02	TCRBV02-01				01,03					TCRBD01,TCRBD02	TCRBD01-01,TCRBD02-01		TCRBJ02-02*01	TCRBJ02	TCRBJ02-02	01				6	5	8	0	4	2	36	47	51	55	60	6	In	VDJ
CTGATTCTGGAGTCCGCCAGCACCAACCAGACATCTATGTACCTCTGTGCCAGCAGTTCTCGAAGGAGGGGGGCTTTCTTTGGACAA	CASSSRRRGAFF	2	1.0940021333041599E-5	36	TCRBV28-01*01	TCRBV28	TCRBV28-01	01								TCRBD01,TCRBD02	TCRBD01-01,TCRBD02-01		TCRBJ01-01*01	TCRBJ01	TCRBJ01-01	01				4	0	5	1	8	11	45	58	66	-1	72	2	In	VDJ
ACTGTGACATCGGCCCAAAAGAACCCGACAGCTTTCTATCTCTGTGCCAGTAGTACACAGGGTGGCACTGAAGCTTTCTTTGGACAA	CASSTQGGTEAFF	2	1.0940021333041599E-5	39	TCRBV19-01*01	TCRBV19	TCRBV19-01	01				TCRBD01-01*01	TCRBD01	TCRBD01-01	01				TCRBJ01-01*01	TCRBJ01	TCRBJ01-01	01				4	3	3	3	1	4	42	55	56	62	65	2	In	VDJ
CTGATTCTGGAGTCCGCCAGCACCAACCAGACATCTATGTACCTCTGTGCCAGCAGTTTATGGAGCACTGAAGCTTTCTTTGGACAA	CASSLWSTEAFF	8	4.3760085332166396E-5	36	TCRBV28-01*01	TCRBV28	TCRBV28-01	01				TCRBD02-01*02	TCRBD02	TCRBD02-01	02				TCRBJ01-01*01	TCRBJ01	TCRBJ01-01	01				0	0	11	2	0	4	45	-1	62	-1	65	8	In	VDJ
ACAAAGCTGGAGGACTCAGCCATGTACTTCTGTGCCAGCAGTGAAGCCGGGGTTCTTGACAGGAACACTGAAGCTTTCTTTGGACAA	CASSEAGVLDRNTEAFF	2	1.0940021333041599E-5	51	TCRBV02-01	TCRBV02	TCRBV02-01				01,03					TCRBD01,TCRBD02	TCRBD01-01,TCRBD02-01		TCRBJ01-01*01	TCRBJ01	TCRBJ01-01	01				0	0	2	5	10	1	30	47	57	-1	62	2	In	VDJ
ACATCGGCCCAAAAGAACCCGACAGCTTTCTATCTCTGTGCCAGTAGTATGGGGAGAGTAATGGGCGAAAAACTGTTTTTTGGCAGT	CASSMGRVMGEKLFF	2	1.0940021333041599E-5	45	TCRBV19-01*01	TCRBV19	TCRBV19-01	01				TCRBD02-01*02	TCRBD02	TCRBD02-01	02				TCRBJ01-04*01	TCRBJ01	TCRBJ01-04	01				3	10	9	2	1	8	36	50	51	56	66	2	In	VDJ
GGGACTCAGCTTTGTATTTCTGTGCCAGCAGCGTAATCCCTCGATAAATCCCCCTTGGGCGGTCCCCGGCCCCAGCATTTTGGTGAT		19	1.0393020266389519E-4	61	TCRBV09-01*01	TCRBV09	TCRBV09-01	01								TCRBD01,TCRBD02	TCRBD01-01,TCRBD02-01		TCRBJ01-05*01	TCRBJ01	TCRBJ01-05	01				1	8	8	0	21	9	20	35	56	60	68	19	Out	VDJ
AAGATCCAGCCCTCAGAACCCAGGGACTCAGCTGTGTACTTCTGTGCCAGCAGTTTAACGGGGGATCAGCCCCAGCATTTTGGTGAT	CASSLTGDQPQHF	2	1.0940021333041599E-5	39	TCRBV12-03/12-04*01	TCRBV12	TCRBV12-03/12-04	01				TCRBD02-01*01	TCRBD02	TCRBD02-01	01				TCRBJ01-05*01	TCRBJ01	TCRBJ01-05	01				2	0	8	2	1	5	42	57	58	-1	64	2	In	VDJ
CTGGAGTCCGCCAGCACCAACCAGACATCTATGTACCTCTGTGCCAGCAGTACAGGGGGTGGCAATCAGCCCCAGCATTTTGGTGAT	CASSTGGGNQPQHF	4	2.1880042666083198E-5	42	TCRBV28-01*01	TCRBV28	TCRBV28-01	01				TCRBD01-01*01	TCRBD01	TCRBD01-01	01				TCRBJ01-05*01	TCRBJ01	TCRBJ01-05	01				5	2	3	1	0	2	39	-1	51	59	61	4	In	VDJ
ACTGTGACATCGGCCCAAAAGAACCCGACAGCTTTCTATCTCTGTGCCAGTAGTGCGGGGCCCCAGCAGCCCCAGCATTTTGGTGAT	CASSAGPQQPQHF	4	2.1880042666083198E-5	39	TCRBV19-01*01	TCRBV19	TCRBV19-01	01				TCRBD02-01*01	TCRBD02	TCRBD02-01	01				TCRBJ01-05*01	TCRBJ01	TCRBJ01-05	01				5	6	7	3	0	7	42	-1	54	60	66	4	In	VDJ
NNNNNNNNNNNNNNNNTGTCGGCTGCTCCCTCCCAGACATCTGTGTACTTCTGTGCCAGCAGTGATGTTGGCTACACCTTCGGTTCG	CASSDVGYTF	3	1.64100319995624E-5	30	TCRBV06-01*01	TCRBV06	TCRBV06-01	01											TCRBJ01-02*01	TCRBJ01	TCRBJ01-02	01				3	3	0	0	0	7	51	-1	-1	65	68	3	In	VJ
CTGAAGATCCGGTCCACAAAGCTGGAGGACTCAGCCATGTACTTCTGTGCCAGCGGGACAGGGCAAGGTGGCTACACCTTCGGTTCG	CASGTGQGGYTF	2	1.0940021333041599E-5	36	TCRBV02-01	TCRBV02	TCRBV02-01				01,03	TCRBD01-01*01	TCRBD01	TCRBD01-01	01				TCRBJ01-02*01	TCRBJ01	TCRBJ01-02	01				8	5	0	3	0	7	45	-1	54	63	68	2	In	VDJ
AACGCCTTGGAGCTGGACGACTCGGCCCTGTATCTCTGTGCCAGCAGCAGGAGGACAGGGGGAGGCTATGGCTACACCTTCGGTTCG	CASSRRTGGGYGYTF	2	1.0940021333041599E-5	45	TCRBV05-04*01	TCRBV05	TCRBV05-04	01				TCRBD01-01*01	TCRBD01	TCRBD01-01	01				TCRBJ01-02*01	TCRBJ01	TCRBJ01-02	01				4	3	1	1	4	4	36	48	52	62	65	2	In	VDJ
GATCCAGTCCACGGAGTCAGGGGACACAGCACTGTATTTCTGTGCCAGCAGCAAAGACAGGTTAACTATGGCTACACCTTCGGTTCG		4	2.1880042666083198E-5	41	TCRBV21-01*01	TCRBV21	TCRBV21-01	01				TCRBD01-01*01	TCRBD01	TCRBD01-01	01				TCRBJ01-02*01	TCRBJ01	TCRBJ01-02	01				1	1	3	4	0	1	40	-1	56	61	62	4	Out	VDJ
CTGAAGATCCGGTCCACAAAGCTGGAGGACTCAGCCATGTACTTCTGTGCCAGCAATGCCGGGAACTATGGCTACACCTTCGGTTCG	CASNAGNYGYTF	2	1.0940021333041599E-5	36	TCRBV02-01	TCRBV02	TCRBV02-01				01,03	TCRBD02-01	TCRBD02	TCRBD02-01				01,02	TCRBJ01-02*01	TCRBJ01	TCRBJ01-02	01				7	0	8	4	4	2	45	55	59	-1	63	2	In	VDJ
ATCCTGAGTTCTAAGAAGCTCCTTCTCAGTGACTCTGGCTTCTATCTCTGTGCCTGGAGGGGGTACCATGGCTACACCTTCGGTTCG	CAWRGYHGYTF	2	1.0940021333041599E-5	33	TCRBV30-01*01	TCRBV30	TCRBV30-01	01								TCRBD01,TCRBD02	TCRBD01-01,TCRBD02-01		TCRBJ01-02*01	TCRBJ01	TCRBJ01-02	01				3	4	6	2	0	6	48	-1	59	63	67	2	In	VDJ
ACTCTGGAGTCTGCTGCCTCCTCCCAGACATCTGTATATTTCTGCGCCAGCAGCAGGGACAGGGGTACAGGCTACACCTTCGGTTCG	CASSRDRGTGYTF	4	2.1880042666083198E-5	39	TCRBV10-01*01	TCRBV10	TCRBV10-01	01				TCRBD01-01*01	TCRBD01	TCRBD01-01	01				TCRBJ01-02*01	TCRBJ01	TCRBJ01-02	01				6	4	0	2	2	8	42	53	55	65	69	4	In	VDJ
ATCCGGTCCACAAAGCTGGAGGACTCAGCCATGTACTTCTGTGCCAGCAGTGAATCCGGGGGCTTGGGCCCTGCTGACTTCGGTTCG	CASSESGGLGPADF	2	1.0940021333041599E-5	42	TCRBV02-01	TCRBV02	TCRBV02-01				01,03					TCRBD01,TCRBD02	TCRBD01-01,TCRBD02-01		TCRBJ01-02*01	TCRBJ01	TCRBJ01-02	01				2	14	6	0	3	16	39	54	57	63	77	2	In	VDJ
AATGTGAGCACCTTGGAGCTGGGGGACTCGGCCCTTTATCTTTGCGCCAGCAGCCGGCAGGTGGGCGGCGAGCAGTACTTCGGGCCG	CASSRQVGGEQYF	2	1.0940021333041599E-5	39	TCRBV05-01*01	TCRBV05	TCRBV05-01	01								TCRBD01,TCRBD02	TCRBD01-01,TCRBD02-01		TCRBJ02-07*01	TCRBJ02	TCRBJ02-07	01				4	7	4	4	3	6	42	54	57	61	68	2	In	VDJ
CTTGGAGATCCAGTCCACGGAGTCAGGGGACACAGCACTGTATTTCTGTGCCAGCAGACGGGACGGTACGAGCAGTACTTCGGGCCG		1	5.4700106665207996E-6	35	TCRBV21-01*01	TCRBV21	TCRBV21-01	01								TCRBD01,TCRBD02	TCRBD01-01,TCRBD02-01		TCRBJ02-07*01	TCRBJ02	TCRBJ02-07	01				6	2	0	7	2	4	46	57	59	64	66	1	Out	VDJ
CAGCCTGCAGAGCTTGGGGACTCGGCCGTGTATCTCTGTGCCAGCAGCGACCCGGCCGGGATTTCCTACGAGCAGTACTTCGGGCCG	CASSDPAGISYEQYF	1	5.4700106665207996E-6	45	TCRBV11-03*01	TCRBV11	TCRBV11-03	01				TCRBD02-01*02	TCRBD02	TCRBD02-01	02				TCRBJ02-07*01	TCRBJ02	TCRBJ02-07	01				5	2	8	3	8	1	36	48	56	61	63	1	In	VDJ
ATCCAGCAGGTAGTGCGAGGAGATTCGGCAGCTTATTTCTGTGCCAGCTCACCAGAGTCAGGGTCCTACGAGCAGTACTTCGGGCCG	CASSPESGSYEQYF	5	2.7350053332604E-5	42	TCRBV18-01*01	TCRBV18	TCRBV18-01	01				TCRBD01-01*01	TCRBD01	TCRBD01-01	01				TCRBJ02-07*01	TCRBJ02	TCRBJ02-07	01				2	0	4	3	4	1	39	54	58	-1	63	5	In	VDJ
ATCCAGCGCACAGAGCAGCGGGACTCAGCCATGTATCGCTGTGCTAGCAGGGTTGGGCAAAGCTCCTACGAGCAGTACTTCGGGCCG	CASRVGQSSYEQYF	2	1.0940021333041599E-5	42	TCRBV07	TCRBV07				TCRBV07-06,TCRBV07-07		TCRBD01-01*01	TCRBD01	TCRBD01-01	01				TCRBJ02-07*01	TCRBJ02	TCRBJ02-07	01				6	4	8	0	4	0	39	50	54	58	62	2	In	VDJ
CACACCCTGCAGCCAGAAGACTCGGCCCTGTATCTCTGCGCCAGCAGCCAAGATCTCGGCGGATCCTACGAGCAGTACTTCGGGCCG	CASSQDLGGSYEQYF	7	3.8290074665645595E-5	45	TCRBV04-03*01	TCRBV04	TCRBV04-03	01				TCRBD02-01	TCRBD02	TCRBD02-01				01,02	TCRBJ02-07*01	TCRBJ02	TCRBJ02-07	01				0	1	7	5	5	1	36	53	58	62	63	7	In	VDJ
ATGAGCTCCTTGGAGCTGGGGGACTCAGCCCTGTACTTCTGTGCCAGCAGCTTAGGTAACTCCGCCTACGAGCAGTACTTCGGGCCG	CASSLGNSAYEQYF	1	5.4700106665207996E-6	42	TCRBV13-01*01	TCRBV13	TCRBV13-01	01				TCRBD02-01	TCRBD02	TCRBD02-01				01,02	TCRBJ02-07*01	TCRBJ02	TCRBJ02-07	01				0	3	3	10	2	2	39	56	58	61	64	1	In	VDJ
CTGGAGTCCGCCAGCACCAACCAGACATCTATGTACCTCTGTGCCAGCTCGGTAAGGACAATGACCTACGAGCAGTACTTCGGGCCG	CASSVRTMTYEQYF	1	5.4700106665207996E-6	42	TCRBV28-01*01	TCRBV28	TCRBV28-01	01				TCRBD01-01*01	TCRBD01	TCRBD01-01	01				TCRBJ02-07*01	TCRBJ02	TCRBJ02-07	01				8	4	1	6	7	2	39	48	55	60	64	1	In	VDJ
ATCCGGTCCACAAAGCTGGAGGACTCAGCCATGTACTTCTGTGCCAGCAGTCGACAGGGAGGAACCTACGAGCAGTACTTCGGGCCG	CASSRQGGTYEQYF	3	1.64100319995624E-5	42	TCRBV02-01	TCRBV02	TCRBV02-01				01,03	TCRBD01-01*01	TCRBD01	TCRBD01-01	01				TCRBJ02-07*01	TCRBJ02	TCRBJ02-07	01				5	5	2	3	1	2	39	51	52	59	64	3	In	VDJ
AGATCCAGCCTGCAGAGCTTGGGGACTCGGCCGTGTATCTCTGTGCCAGCAGCCTGAGGGGGAAACTACGAGCAGTACTTCGGGCCG		1	5.4700106665207996E-6	40	TCRBV11-03*01	TCRBV11	TCRBV11-03	01				TCRBD01-01*01	TCRBD01	TCRBD01-01	01				TCRBJ02-07*01	TCRBJ02	TCRBJ02-07	01				5	3	5	1	3	3	41	53	56	62	65	1	Out	VDJ
CGCACAGAGCAGGGGGACTCGGCCATGTATCTCTGTGCCAGCAGCCTCCCCCGGGGGGGGAGTTCATACGAGCAGTACTTCGGGCCG	CASSLPRGGSSYEQYF	8	4.3760085332166396E-5	48	TCRBV07-09*01	TCRBV07	TCRBV07-09	01				TCRBD02-01*01	TCRBD02	TCRBD02-01	01				TCRBJ02-07*01	TCRBJ02	TCRBJ02-07	01				5	7	8	0	6	4	33	45	51	59	66	8	In	VDJ
TCCAGTCCACGGAGTCAGGGGACACAGCACTGTATTTCTGTGCCAGCAGCAGTTGAGGGCCCTAGAGACGAGCAGTACTTCGGGCCG		1	5.4700106665207996E-6	43	TCRBV21-01*01	TCRBV21	TCRBV21-01	01				TCRBD02-01*02	TCRBD02	TCRBD02-01	02				TCRBJ02-07*01	TCRBJ02	TCRBJ02-07	01				4	8	11	0	3	5	38	51	54	59	67	1	Out	VDJ
NNNNNNNNTGAAGATCCAGCCCTCAGAACCCAGGGACTCAGCTGTGTACTTCTGTGCCAGCAGTTCCACGAGCAGTACTTCGGGCCG		3	1.64100319995624E-5	29	TCRBV12-03/12-04*01	TCRBV12	TCRBV12-03/12-04	01											TCRBJ02-07*01	TCRBJ02	TCRBJ02-07	01				4	2	0	0	0	5	52	-1	-1	65	67	3	Out	VJ
CTCACTGTGACATCGGCCCAAAAGAACCCGACAGCTTTCTATCTCTGTGCCACCGGAGACAGGGCCCACGAGCAGTACTTCGGGCCG	CATGDRAHEQYF	1	5.4700106665207996E-6	36	TCRBV19-01*01	TCRBV19	TCRBV19-01	01				TCRBD01-01*01	TCRBD01	TCRBD01-01	01				TCRBJ02-07*01	TCRBJ02	TCRBJ02-07	01				10	3	2	3	5	5	45	52	57	64	67	1	In	VDJ
AGTTCTAAGAAGCTCCTTCTCAGTGACTCTGGCTTCTATCTCTGTGCCTGGAGCCTAGGACAGGGAAACACCATATATTTTGGAGAG	CAWSLGQGNTIYF	13	7.11101386647704E-5	39	TCRBV30-01*01	TCRBV30	TCRBV30-01	01				TCRBD01-01*01	TCRBD01	TCRBD01-01	01				TCRBJ01-03*01	TCRBJ01	TCRBJ01-03	01				3	0	1	5	4	4	42	53	57	-1	63	13	In	VDJ
AACGCCTTGTTGCTGGGGGACTCGGCCCTCTATCTCTGTGCCAGCAGCTTAGGGATGTCTGGGGCCAACGTCCTGACTTTCGGGGCC	CASSLGMSGANVLTF	3	1.64100319995624E-5	45	TCRBV05-06*01	TCRBV05	TCRBV05-06	01								TCRBD01,TCRBD02	TCRBD01-01,TCRBD02-01		TCRBJ02-06*01	TCRBJ02	TCRBJ02-06	01				2	2	0	8	1	1	36	50	51	55	57	3	In	VDJ
GCCTTGTTGCTGGGGGACTCGGCCCTCTATCTCTGTGCCAGCAGCATCGGGCCGCCGTCTGGGGCCAACGTCCTGACTTTCGGGGCC	CASSIGPPSGANVLTF	7	3.8290074665645595E-5	48	TCRBV05-06*01	TCRBV05	TCRBV05-06	01								TCRBD01,TCRBD02	TCRBD01-01,TCRBD02-01		TCRBJ02-06*01	TCRBJ02	TCRBJ02-06	01				4	5	8	0	3	1	33	45	48	52	57	7	In	VDJ
GCCTTGGAGCTGGACGACTCGGCCCTGTATCTCTGTGCCAGCAGCGGAGGGGGGACAGGAGTCAAAAACATTCAGTACTTCGGCGCC	CASSGGGTGVKNIQYF	10	5.4700106665208E-5	48	TCRBV05-04*01	TCRBV05	TCRBV05-04	01				TCRBD01-01*01	TCRBD01	TCRBD01-01	01				TCRBJ02-04*01	TCRBJ02	TCRBJ02-04	01				4	3	0	4	6	3	33	45	51	59	62	10	In	VDJ
TTCATCCTGAGTTCTAAGAAGCTCCTTCTCAGTGACTCTGGCTTCTATCTCTGTGCCTGGAGTGTAAATGAGCAGTTCTTCGGGCCA	CAWSVNEQFF	2	1.0940021333041599E-5	30	TCRBV30-01*01	TCRBV30	TCRBV30-01	01											TCRBJ02-01*01	TCRBJ02	TCRBJ02-01	01				0	1	0	0	0	7	51	-1	-1	65	66	2	In	VJ
TCCACAAAGCTGGAGGACTCAGCCATGTACTTCTGTGCCAGCAGTGAAGGGGTGGCTAGAAACACAGATACGCAGTATTTTGGCCCA	CASSEGVARNTDTQYF	8	4.3760085332166396E-5	48	TCRBV02-01	TCRBV02	TCRBV02-01				01,03	TCRBD02-01	TCRBD02	TCRBD02-01				01,02	TCRBJ02-03*01	TCRBJ02	TCRBJ02-03	01				1	3	4	8	6	2	33	49	55	59	62	8	In	VDJ
AAGATCCAGCCTGCAGAGCTTGGGGACTCGGCCGTGTATCTCTGTGCCAGCAGCGAAGCAGTCACCGGGGAGCTGTTTTTTGGAGAA	CASSEAVTGELFF	2	1.0940021333041599E-5	39	TCRBV11-03*01	TCRBV11	TCRBV11-03	01								TCRBD01,TCRBD02	TCRBD01-01,TCRBD02-01		TCRBJ02-02*01	TCRBJ02	TCRBJ02-02	01				5	1	4	5	4	4	42	54	58	61	62	2	In	VDJ
ATCCAGCCTGCAGAGCTTGGGGACTCGGCCGTGTATCTCTGTGCCAGCAGCGTGTTGGGCAACACCGGGGAGCTGTTTTTTGGAGAA	CASSVLGNTGELFF	2	1.0940021333041599E-5	42	TCRBV11-03*01	TCRBV11	TCRBV11-03	01				TCRBD01-01*01	TCRBD01	TCRBD01-01	01				TCRBJ02-02*01	TCRBJ02	TCRBJ02-02	01				5	0	8	0	5	2	39	51	56	-1	60	2	In	VDJ
CTCACTCTGGAGTCCGCTACCAGCTCCCAGACATCTGTGTACTTCTGTGCCATCAGTGACAACACCGGGGAGCTGTTTTTTGGAGAA	CAISDNTGELFF	2	1.0940021333041599E-5	36	TCRBV10-03*01	TCRBV10	TCRBV10-03	01											TCRBJ02-02*01	TCRBJ02	TCRBJ02-02	01				3	1	0	0	0	2	45	-1	-1	59	60	2	In	VJ
AGAACCGGGAGACACGGCACTGTATCTCTGCGCCAGCAGTCAATTTGTCCGGACAGGGGTGGAACCGGGGAGCTGTTTTTTGGAGAA		2	1.0940021333041599E-5	53	TCRBV23-01*01	TCRBV23	TCRBV23-01	01				TCRBD01-01*01	TCRBD01	TCRBD01-01	01				TCRBJ02-02*01	TCRBJ02	TCRBJ02-02	01				1	4	1	2	6	5	28	44	50	59	63	2	Out	VDJ
CTCACTCTGGAGTCCGCTACCAGCTCCCAGACATCTGTGTACTTCTGTGCCATCAGTGAGTCGCAGGGTGAAGCTTTCTTTGGACAA	CAISESQGEAFF	2	1.0940021333041599E-5	36	TCRBV10-03*01	TCRBV10	TCRBV10-03	01				TCRBD01-01*01	TCRBD01	TCRBD01-01	01				TCRBJ01-01*01	TCRBJ01	TCRBJ01-01	01				0	0	4	3	1	7	45	62	63	-1	68	2	In	VDJ
CTGAAGATCCAGCGCACAGAGCAGGGGGACTCGGCCATGTATCTCTGTGCCAGCAGCTTAGTAGGCACTGAAGCTTTCTTTGGACAA	CASSLVGTEAFF	15	8.2050159997812E-5	36	TCRBV07-09*01	TCRBV07	TCRBV07-09	01								TCRBD01,TCRBD02	TCRBD01-01,TCRBD02-01		TCRBJ01-01*01	TCRBJ01	TCRBJ01-01	01				1	0	5	4	1	4	45	61	62	-1	65	15	In	VDJ
CAGCCCTCAGAACCCAGGGACTCAGCTGTGTACTTCTGTGCCAGCAGGACCGGGACCGCGGCAACCACTGAAGCTTTCTTTGGACAA	CASRTGTAATTEAFF	2	1.0940021333041599E-5	45	TCRBV12	TCRBV12				TCRBV12-03/12-04,TCRBV12-04						TCRBD01,TCRBD02	TCRBD01-01,TCRBD02-01		TCRBJ01-01*01	TCRBJ01	TCRBJ01-01	01				6	9	0	7	4	4	36	47	51	56	65	2	In	VDJ
CTGGAGTCCGCCAGCACCAACCAGACATCTATGTACCTCTGTGCCAGCAGTCCCTTCGTATTGAACACTGAAGCTTTCTTTGGACAA	CASSPFVLNTEAFF	2	1.0940021333041599E-5	42	TCRBV28-01*01	TCRBV28	TCRBV28-01	01				TCRBD02-01	TCRBD02	TCRBD02-01				01,02	TCRBJ01-01*01	TCRBJ01	TCRBJ01-01	01				5	6	4	10	2	0	39	51	53	55	61	2	In	VDJ
AATGTGAGCACCTTGGAGCTGGGGGACTCGGCCCTTTATCTTTGCGCCAGCAGCCGACAGATGAACACTGAAGCTTTCTTTGGACAA	CASSRQMNTEAFF	2	1.0940021333041599E-5	39	TCRBV05-01*01	TCRBV05	TCRBV05-01	01				TCRBD01-01*01	TCRBD01	TCRBD01-01	01				TCRBJ01-01*01	TCRBJ01	TCRBJ01-01	01				4	1	2	5	1	0	42	54	55	60	61	2	In	VDJ
AATTCCCTGGAGCTTGGTGACTCTGCTGTGTATTTCTGTGCCAGCAGCTTGGTCCCGGGCATGAACACTGAAGCTTTCTTTGGACAA	CASSLVPGMNTEAFF	3	1.64100319995624E-5	45	TCRBV03-01/03-02*01	TCRBV03	TCRBV03-01/03-02	01								TCRBD01,TCRBD02	TCRBD01-01,TCRBD02-01		TCRBJ01-01*01	TCRBJ01	TCRBJ01-01	01				5	1	8	0	8	0	36	48	56	60	61	3	In	VDJ
TCAATTCCCTGGAGCTTGGTGACTCTGCTGTGTATTTCTGTGCCAGCAGCCGTCGACTAGAGGAACACTGAAGCTTTCTTTGGACAA		6	3.28200639991248E-5	43	TCRBV03-01/03-02*01	TCRBV03	TCRBV03-01/03-02	01				TCRBD02-01	TCRBD02	TCRBD02-01				01,02	TCRBJ01-01*01	TCRBJ01	TCRBJ01-01	01				4	2	2	8	3	1	38	51	54	60	62	6	Out	VDJ
GTGAGCACCTTGGAGCTGGGGGACTCGGCCCTTTATCTTTGCGCCAGCAGCTCTGGACAGCCGAACACTGAAGCTTTCTTTGGACAA	CASSSGQPNTEAFF	2	1.0940021333041599E-5	42	TCRBV05-01*01	TCRBV05	TCRBV05-01	01				TCRBD01-01*01	TCRBD01	TCRBD01-01	01				TCRBJ01-01*01	TCRBJ01	TCRBJ01-01	01				3	2	1	5	2	1	39	52	54	60	62	2	In	VDJ
TGTGAACGCCTTGGAGCTGGACGACTCGGCCCTGTATCTCTGTGCCAGCAGCTTGACCGTTGATGAACTGAAGCTTTCTTTGGACAA		2	1.0940021333041599E-5	41	TCRBV05-04*01	TCRBV05	TCRBV05-04	01								TCRBD01,TCRBD02	TCRBD01-01,TCRBD02-01		TCRBJ01-01*01	TCRBJ01	TCRBJ01-01	01				1	3	2	8	6	5	40	55	61	63	66	2	Out	VDJ
AACGCCTTGGAGCTGGAGGACTCGGCCCTGTATCTCTGTGCCAGCAGCTAACCCCCCGGGGATCATTGGCCCCAGCATTTTGGTGAT	CASS*PPGDHWPQHF	2	1.0940021333041599E-5	45	TCRBV05-08*01	TCRBV05	TCRBV05-08	01				TCRBD02-01*01	TCRBD02	TCRBD02-01	01				TCRBJ01-05*01	TCRBJ01	TCRBJ01-05	01				3	7	8	3	7	9	36	49	56	61	68	2	Stop	VDJ
GAGTCCGCTACCAGCTCCCAGACATCTGTGTACTTCTGTGCCATCAGTGACTCGGGGACAGGGCATCAGCCCCAGCATTTTGGTGAT	CAISDSGTGHQPQHF	5	2.7350053332604E-5	45	TCRBV10-03*01	TCRBV10	TCRBV10-03	01				TCRBD01-01*01	TCRBD01	TCRBD01-01	01				TCRBJ01-05*01	TCRBJ01	TCRBJ01-05	01				3	1	0	3	4	5	36	50	54	63	64	5	In	VDJ
CAGCCCTCAGAACCCAGGGACTCAGCTGTGTACTTCTGTGCCAGCAGTTTGGTAGGGTTGAGCAATCAGCCCCAGCATTTTGGTGAT	CASSLVGLSNQPQHF	2	1.0940021333041599E-5	45	TCRBV12	TCRBV12				TCRBV12-03/12-04,TCRBV12-04						TCRBD01,TCRBD02	TCRBD01-01,TCRBD02-01		TCRBJ01-05*01	TCRBJ01	TCRBJ01-05	01				3	3	5	3	3	1	36	50	53	57	60	2	In	VDJ
NTGAAGATCCAGCCCTCAGAACCCAGGGACTCAGCTGTGTACTTCTGTGCCAGCAGTAAAAACAATCAGCCCCAGCATTTTGGTGAT	CASSKNNQPQHF	2	1.0940021333041599E-5	36	TCRBV12-03/12-04*01	TCRBV12	TCRBV12-03/12-04	01											TCRBJ01-05*01	TCRBJ01	TCRBJ01-05	01				5	5	0	0	0	3	45	-1	-1	57	62	2	In	VJ
AAGATCCAGCCCTCAGAACCCAGGGACTCAGCTGTGTACTTCTGTGCCAGCAGTTTGGGGGGCGGCCAGCCCCAGCATTTTGGTGAT	CASSLGGGQPQHF	2	1.0940021333041599E-5	39	TCRBV12-03/12-04*01	TCRBV12	TCRBV12-03/12-04	01								TCRBD01,TCRBD02	TCRBD01-01,TCRBD02-01		TCRBJ01-05*01	TCRBJ01	TCRBJ01-05	01				3	3	6	0	1	7	42	56	57	63	66	2	In	VDJ
CCTGCAGAGCTTGGGGACTCGGCCGTGTATCTCTGTGCCAGCAGCTTACGGGAGGGGCCGCGGAATTCACCCCTCCACTTTGGGAAT	CASSLREGPRNSPLHF	2	1.0940021333041599E-5	48	TCRBV11-03*01	TCRBV11	TCRBV11-03	01				TCRBD02-01*02	TCRBD02	TCRBD02-01	02				TCRBJ01-06*01	TCRBJ01	TCRBJ01-06	01				2	7	8	0	0	7	33	-1	48	56	63	2	In	VDJ
NNNAGCCTGGCAATCCTGTCCTCAGAACCGGGAGACACGGCACTGTATCTCTGCGCCGAGGGGCAGTCACCCCTCCACTTTGGGAAT	CAEGQSPLHF	2	1.0940021333041599E-5	30	TCRBV23-01*01	TCRBV23	TCRBV23-01	01								TCRBD01,TCRBD02	TCRBD01-01,TCRBD02-01		TCRBJ01-06*01	TCRBJ01	TCRBJ01-06	01				11	3	5	2	1	10	51	57	58	63	66	2	In	VDJ
CTGATTCTGGAGTCCGCCAGCACCAACCAGACATCTATGTACCTCTGTGCCAGCAGCGACAGGGGACTTGGCTACACCTTCGGTTCG	CASSDRGLGYTF	2	1.0940021333041599E-5	36	TCRBV28-01*01	TCRBV28	TCRBV28-01	01				TCRBD01-01*01	TCRBD01	TCRBD01-01	01				TCRBJ01-02*01	TCRBJ01	TCRBJ01-02	01				6	3	2	2	1	7	45	56	57	65	68	2	In	VDJ
CCTTGTCCACTCTGACAGTGACCAGTGCCCATCCTGAAGACAGCAGCTTCTACATCACCCTCGGCCGGTGGCTACACCTTCGGTTCG		2	1.0940021333041599E-5	25	TCRBV20-01	TCRBV20	TCRBV20-01				01,04					TCRBD01,TCRBD02	TCRBD01-01,TCRBD02-01		TCRBJ01-02*01	TCRBJ01	TCRBJ01-02	01				14	3	9	0	6	7	56	56	62	65	68	2	Out	VDJ
TCCAGTCCACGGAGTCAGGGGACACAGCACTGTATTTCTGTGCCAGATTTTGGAGCCAGAAGGCACTATGGCTACACCTTCGGTTCG		2	1.0940021333041599E-5	43	TCRBV21-01*01	TCRBV21	TCRBV21-01	01				TCRBD02-01*02	TCRBD02	TCRBD02-01	02				TCRBJ01-02*01	TCRBJ01	TCRBJ01-02	01				9	9	10	2	5	3	38	46	51	55	64	2	Out	VDJ
ACTGTGACATCGGCCCAAAAGAACCCGACAGCTTTCTATCTCTGTGCCAGTAGTTATTCGAAGGGATATGGCTACACCTTCGGTTCG	CASSYSKGYGYTF	2	1.0940021333041599E-5	39	TCRBV19-01*01	TCRBV19	TCRBV19-01	01								TCRBD01,TCRBD02	TCRBD01-01,TCRBD02-01		TCRBJ01-02*01	TCRBJ01	TCRBJ01-02	01				5	0	0	8	8	5	42	54	62	-1	66	2	In	VDJ
ACTCTGACAGTGACCAGTGCCCATCCTGAAGACAGCAGCTTCTACATCTGCAGTGCTCGGGGAGGCAATGGCTACACCTTCGGTTCG	CSARGGNGYTF	2	1.0940021333041599E-5	33	TCRBV20-01	TCRBV20	TCRBV20-01				01,04	TCRBD02-01*02	TCRBD02	TCRBD02-01	02				TCRBJ01-02*01	TCRBJ01	TCRBJ01-02	01				5	2	9	1	2	6	48	57	59	65	67	2	In	VDJ
CTTCACCTACACGCCCTGCAGCCAGAAGACTCAGCCCTGTATCTCTGCGCCAGCAGCCAGGGTATAGGGGGCTACACCTTCGGTTCG	CASSQGIGGYTF	2	1.0940021333041599E-5	36	TCRBV04-01*01	TCRBV04	TCRBV04-01	01								TCRBD01,TCRBD02	TCRBD01-01,TCRBD02-01		TCRBJ01-02*01	TCRBJ01	TCRBJ01-02	01				3	0	5	3	6	8	45	59	65	-1	69	2	In	VDJ
AAGATCCAGCCCTCAGAACCCAGGGACTCAGCTGTGTACTTCTGTGCCAGCAGTCCTACAGGTAGAGGCCGCTACACCTTCGGTTCG	CASSPTGRGRYTF	2	1.0940021333041599E-5	39	TCRBV12-03/12-04*01	TCRBV12	TCRBV12-03/12-04	01				TCRBD01-01*01	TCRBD01	TCRBD01-01	01				TCRBJ01-02*01	TCRBJ01	TCRBJ01-02	01				5	8	3	4	3	9	42	54	57	62	70	2	In	VDJ
CTACACGCCCTGCAGCCAGAAGACTCAGCCCTGTATCTCTGCGCCAGCAGCCAAGGAGGGGGCCCGGGTGAGCAGTACTTCGGGCCG	CASSQGGGPGEQYF	7	3.8290074665645595E-5	42	TCRBV04-01*01	TCRBV04	TCRBV04-01	01				TCRBD01-01*01	TCRBD01	TCRBD01-01	01				TCRBJ02-07*01	TCRBJ02	TCRBJ02-07	01				1	6	5	0	1	7	39	55	56	63	69	7	In	VDJ
CAGCCTGCAGAGCTTGGGGACTCGGCCGTGTATCTCTGTGCCAGCAGCAAGGGGAATAGCGGGGGTTATGAGCAGTACTTCGGGCCG	CASSKGNSGGYEQYF	1	5.4700106665207996E-6	45	TCRBV11-03*01	TCRBV11	TCRBV11-03	01				TCRBD02-01*01	TCRBD02	TCRBD02-01	01				TCRBJ02-07*01	TCRBJ02	TCRBJ02-07	01				5	4	5	2	8	7	36	48	56	65	69	1	In	VDJ
ACCCTGCAGCCAGAAGACTCGGCCCTGTATCTCTGTGCCAGCAGCCAAGATCGAGCCAGCGGGAGGGCCGAGCAGTACTTCGGGCCG	CASSQDRASGRAEQYF	3	1.64100319995624E-5	48	TCRBV04-02*01	TCRBV04	TCRBV04-02	01				TCRBD02-01*02	TCRBD02	TCRBD02-01	02				TCRBJ02-07*01	TCRBJ02	TCRBJ02-07	01				0	1	6	0	7	6	33	50	57	67	68	3	In	VDJ
TCCGCCAGCACCAACCAGACATCTATGTACCTCTGTGCCAGCAGTACGTCCCGGAGGGGCTTTGGCTACGAGCAGTACTTCGGGCCG	CASSTSRRGFGYEQYF	1	5.4700106665207996E-6	48	TCRBV28-01*01	TCRBV28	TCRBV28-01	01				TCRBD02-01*02	TCRBD02	TCRBD02-01	02				TCRBJ02-07*01	TCRBJ02	TCRBJ02-07	01				5	7	10	0	7	3	33	45	52	58	65	1	In	VDJ
TCCCTGATTCTGGAGTCCGCCAGCACCAACCAGACATCTATGTACCTCTGTGCCAGCACAAGGCGCTACGAGCAGTACTTCGGGCCG	CASTRRYEQYF	1	5.4700106665207996E-6	33	TCRBV28-01*01	TCRBV28	TCRBV28-01	01								TCRBD01,TCRBD02	TCRBD01-01,TCRBD02-01		TCRBJ02-07*01	TCRBJ02	TCRBJ02-07	01				7	2	5	4	2	3	48	58	60	63	65	1	In	VDJ
GAGTCGCCCAGCCCCAACCAGACCTCTCTGTACTTCTGTGCCAGCAACCCCGGGGGGACAGGGTCCTACGAGCAGTACTTCGGGCCG	CASNPGGTGSYEQYF	2	1.0940021333041599E-5	45	TCRBV27-01*01	TCRBV27	TCRBV27-01	01				TCRBD01-01*01	TCRBD01	TCRBD01-01	01				TCRBJ02-07*01	TCRBJ02	TCRBJ02-07	01				7	0	0	3	8	1	36	46	54	-1	63	2	In	VDJ
GAGTCCGCCAGCACCAACCAGACATCTATGTACCTCTGTGCCAGCAGTTTGGGTCGACGCCGCTCCTACGAGCAGTACTTCGGGCCG	CASSLGRRRSYEQYF	1	5.4700106665207996E-6	45	TCRBV28-01*01	TCRBV28	TCRBV28-01	01								TCRBD01,TCRBD02	TCRBD01-01,TCRBD02-01		TCRBJ02-07*01	TCRBJ02	TCRBJ02-07	01				3	9	0	9	0	0	36	-1	50	53	62	1	In	VDJ
TCCACGGAGTCAGGGGACACAGCACTGTATTTCTGTGCCAGCAGCTCACACTAGCGGGACAGCTCCTACGAGCAGTACTTCGGGCCG	CASSSH*RDSSYEQYF	1	5.4700106665207996E-6	48	TCRBV21-01*01	TCRBV21	TCRBV21-01	01				TCRBD02-01*02	TCRBD02	TCRBD02-01	02				TCRBJ02-07*01	TCRBJ02	TCRBJ02-07	01				5	3	3	3	4	0	33	45	49	59	62	1	Stop	VDJ
GAGTCCGCCAGCACCAACCAGACATCTATGTACCTCTGTGCCAGCAGTTTGGGTGGTTCAGATCCCTACGAGCAGTACTTCGGGCCG	CASSLGGSDPYEQYF	1	5.4700106665207996E-6	45	TCRBV28-01*01	TCRBV28	TCRBV28-01	01								TCRBD01,TCRBD02	TCRBD01-01,TCRBD02-01		TCRBJ02-07*01	TCRBJ02	TCRBJ02-07	01				3	11	0	9	0	2	36	-1	50	53	64	1	In	VDJ
CAGCCTGCAGAACTGGAGGATTCTGGAGTTTATTTCTGTGCCAGCAGCCAAGGGCAGGCCGACACCTACGAGCAGTACTTCGGGCCG	CASSQGQADTYEQYF	4	2.1880042666083198E-5	45	TCRBV14-01*01	TCRBV14	TCRBV14-01	01				TCRBD01-01*01	TCRBD01	TCRBD01-01	01				TCRBJ02-07*01	TCRBJ02	TCRBJ02-07	01				1	0	2	6	8	2	36	52	60	-1	64	4	In	VDJ
CAGCGCACAGAGCAGGGGGACTCGGCCATGTATCTCTGTGCCAGCAGCTTTGTAGGTCAGCGAACCTACGAGCAGTACTTCGGGCCG	CASSFVGQRTYEQYF	2	1.0940021333041599E-5	45	TCRBV07-09*01	TCRBV07	TCRBV07-09	01				TCRBD02-01	TCRBD02	TCRBD02-01				01,02	TCRBJ02-07*01	TCRBJ02	TCRBJ02-07	01				3	2	6	6	8	2	36	50	58	62	64	2	In	VDJ
TCCCTGATTCTGGAGTCCGCCAGCACCAACCAGACATCTATGTACCTCTGTGCCAGCAGCCTCTACCACGAGCAGTACTTCGGGCCG	CASSLYHEQYF	1	5.4700106665207996E-6	33	TCRBV28-01*01	TCRBV28	TCRBV28-01	01				TCRBD02-01	TCRBD02	TCRBD02-01				01,02	TCRBJ02-07*01	TCRBJ02	TCRBJ02-07	01				6	2	4	9	3	5	48	59	62	65	67	1	In	VDJ
TTGGCGTCTGCTGTACCCTCTCAGACATCTGTGTACTTCTGTGCCAGCAGTGACAACTCTGGGGCCAACGTCCTGACTTTCGGGGCC	CASSDNSGANVLTF	5	2.7350053332604E-5	42	TCRBV06-04*01	TCRBV06	TCRBV06-04	01											TCRBJ02-06*01	TCRBJ02	TCRBJ02-06	01				2	2	0	0	0	0	39	-1	-1	54	56	5	In	VJ
NNNNNNCTTGGAGATCCAGTCCACGGAGTCAGGGGACACAGCACTGTATTTCTGGTGCCCTGCAAAAACATTCAGTACTTCGGCGCC		1	5.4700106665207996E-6	29	TCRBV21-01*01	TCRBV21	TCRBV21-01	01								TCRBD01,TCRBD02	TCRBD01-01,TCRBD02-01		TCRBJ02-04*01	TCRBJ02	TCRBJ02-04	01				15	4	10	0	2	3	52	54	56	58	62	1	Out	VDJ
CAGCCTGCAGAGCTTGGGGACTCGGCCATGTATCTCTGTGCCAGCAGCTCAAATAGCGGGAGGGTCGATGAGCAGTTCTTCGGGCCA	CASSSNSGRVDEQFF	1	5.4700106665207996E-6	45	TCRBV11-01*01	TCRBV11	TCRBV11-01	01				TCRBD02-01*02	TCRBD02	TCRBD02-01	02				TCRBJ02-01*01	TCRBJ02	TCRBJ02-01	01				4	3	5	0	4	8	36	49	53	64	67	1	In	VDJ
ATCAATTCCCTGGAGCTTGGTGACTCTGCTGTGTATTTCTGTGCCAGCAGCCGAATGACAGGGCTCGGGGAGCAGTTCTTCGGGCCA	CASSRMTGLGEQFF	2	1.0940021333041599E-5	42	TCRBV03-01/03-02*01	TCRBV03	TCRBV03-01/03-02	01				TCRBD01-01*01	TCRBD01	TCRBD01-01	01				TCRBJ02-01*01	TCRBJ02	TCRBJ02-01	01				4	6	2	3	4	10	39	52	56	63	69	2	In	VDJ
CAGCCTGCAGAGCTTGGGGACTCGGCCGTGTATCTCTGTGCCAGCAGCATACCTCAGGGGGAGGTGGAGACCCAGTACTTCGGGCCA	CASSIPQGEVETQYF	2	1.0940021333041599E-5	45	TCRBV11-03*01	TCRBV11	TCRBV11-03	01				TCRBD01-01*01	TCRBD01	TCRBD01-01	01				TCRBJ02-05*01	TCRBJ02	TCRBJ02-05	01				5	5	4	1	6	5	36	48	54	61	66	2	In	VDJ
GAGCTGAATGTGAACGCCTTGTTGCTGGGGGACTCGGCCCTCTATCTCTGTGCCAGCAGCTTGGGGGAGACCCAGTACTTCGGGCCA	CASSLGETQYF	1	5.4700106665207996E-6	33	TCRBV05-06*01	TCRBV05	TCRBV05-06	01								TCRBD01,TCRBD02	TCRBD01-01,TCRBD02-01		TCRBJ02-05*01	TCRBJ02	TCRBJ02-05	01				0	0	0	10	0	5	48	-1	64	-1	66	1	In	VDJ
NNNNTGAAGATCCAGCCCTCAGAACCCAGGGACTCAGCTGTGTACTTCTGTGCCAGCAGTTTGAGGGAGACCCAGTACTTCGGGCCA	CASSLRETQYF	2	1.0940021333041599E-5	33	TCRBV12-03/12-04*01	TCRBV12	TCRBV12-03/12-04	01				TCRBD02-01*02	TCRBD02	TCRBD02-01	02				TCRBJ02-05*01	TCRBJ02	TCRBJ02-05	01				3	0	11	1	0	5	48	-1	62	-1	66	2	In	VDJ
GTGACCAGTGCCCATCCTGAAGACAGCAGCTTCTACATCTGCAGTGCACTTGGGGGTAGCGGGCTAGAGACCCAGTACTTCGGGCCA	CSALGGSGLETQYF	4	2.1880042666083198E-5	42	TCRBV20	TCRBV20				TCRBV20-01,TCRBV20-or09_02		TCRBD02-01	TCRBD02	TCRBD02-01				01,02	TCRBJ02-05*01	TCRBJ02	TCRBJ02-05	01				6	2	5	4	9	4	39	47	56	63	65	4	In	VDJ
GAGTCCGCCAGCACCAACCAGACATCTATGTACCTCTGTGCCAGCAGTTCCCCAGGGGTGCAACAAGAGACCCAGTACTTCGGGCCA	CASSSPGVQQETQYF	12	6.56401279982496E-5	45	TCRBV28-01*01	TCRBV28	TCRBV28-01	01				TCRBD01-01*01	TCRBD01	TCRBD01-01	01				TCRBJ02-05*01	TCRBJ02	TCRBJ02-05	01				4	5	4	2	3	2	36	49	52	58	63	12	In	VDJ
CTTCACATCAATTCCCTGGAGCTTGGTGACTCTGCTGTGTATTTCTGTGCCAGCAACCACCAGGGAAAGACCCAGTACTTCGGGCCA	CASNHQGKTQYF	2	1.0940021333041599E-5	36	TCRBV03-01/03-02*01	TCRBV03	TCRBV03-01/03-02	01				TCRBD01-01*01	TCRBD01	TCRBD01-01	01				TCRBJ02-05*01	TCRBJ02	TCRBJ02-05	01				3	2	4	3	1	6	45	59	60	65	67	2	In	VDJ
CCTGCAGAGCTTGGGGACTCGGCCGTGTATCTCTGTGCCAGCAGCTTGGGGCGCTACAGGGGTTTCGGGGAGCTGTTTTTTGGAGAA	CASSLGRYRGFGELFF	2	1.0940021333041599E-5	48	TCRBV11-03*01	TCRBV11	TCRBV11-03	01				TCRBD01-01*01	TCRBD01	TCRBD01-01	01				TCRBJ02-02*01	TCRBJ02	TCRBJ02-02	01				3	3	3	2	8	7	33	47	55	62	65	2	In	VDJ
AGCTCCTTCTCAGTGACTCTGGCTTCTATCTCTGTGCCTGGAGTGTAATTGAGCGGGAGGCGTACCGGGGAGCTGTTTTTTGGAGAA		2	1.0940021333041599E-5	49	TCRBV30-01*01	TCRBV30	TCRBV30-01	01				TCRBD02-01*02	TCRBD02	TCRBD02-01	02				TCRBJ02-02*01	TCRBJ02	TCRBJ02-02	01				0	3	6	1	5	5	32	46	51	60	63	2	Out	VDJ
NNNNNNNTGTCGGCTGCTCCCTCCCAGACATCTGTGTACTTCTGTGCCAGCAGTCCCGCGAACACCGGGGAGCTGTTTTTTGGAGAA	CASSPANTGELFF	3	1.64100319995624E-5	39	TCRBV06-05*01	TCRBV06	TCRBV06-05	01				TCRBD02-01	TCRBD02	TCRBD02-01				01,02	TCRBJ02-02*01	TCRBJ02	TCRBJ02-02	01				5	0	8	6	2	0	42	54	56	-1	58	3	In	VDJ
ATCCAGCCCTCAGAACCCAGGGACTCAGCTGTGTACTTCTGTGCCAGCAGTACGACCGGGACAACCACTGAAGCTTTCTTTGGACAA	CASSTTGTTTEAFF	2	1.0940021333041599E-5	42	TCRBV12	TCRBV12				TCRBV12-03/12-04,TCRBV12-04		TCRBD01-01*01	TCRBD01	TCRBD01-01	01				TCRBJ01-01*01	TCRBJ01	TCRBJ01-01	01				5	2	0	6	6	4	39	51	57	63	65	2	In	VDJ
GAGTCCGCTACCAGCTCCCAGACATCTGTGTACTTCTGTGCCATCAGTCATAAGACAGGGGGCGTTGAAAAACTGTTTTTTGGCAGT	CAISHKTGGVEKLFF	11	6.01701173317288E-5	45	TCRBV10-03*01	TCRBV10	TCRBV10-03	01				TCRBD01-01*01	TCRBD01	TCRBD01-01	01				TCRBJ01-04*01	TCRBJ01	TCRBJ01-04	01				5	2	2	0	5	7	36	48	53	63	65	11	In	VDJ
GTGACATCGGCCCAAAAGAACCCGACAGCTTTCTATCTCTGTGCCAGTAGTCCACGACAGGGAAGGGAAAAACTGTTTTTTGGCAGT	CASSPRQGREKLFF	3	1.64100319995624E-5	42	TCRBV19-01*01	TCRBV19	TCRBV19-01	01				TCRBD01-01*01	TCRBD01	TCRBD01-01	01				TCRBJ01-04*01	TCRBJ01	TCRBJ01-04	01				5	4	2	3	4	8	39	51	55	62	66	3	In	VDJ
AGTTCTAAGAAGCTCCTTCTCAGTGACTCTGGCTTCTATCTCTGTGCCTGGAGTGTGAGGGGGAGTCAGCCCCAGCATTTTGGTGAT	CAWSVRGSQPQHF	2	1.0940021333041599E-5	39	TCRBV30-01*01	TCRBV30	TCRBV30-01	01				TCRBD01-01*01	TCRBD01	TCRBD01-01	01				TCRBJ01-05*01	TCRBJ01	TCRBJ01-05	01				0	2	5	1	1	6	42	56	57	63	65	2	In	VDJ
ATCCAGCCCTCAGAACCCAGGGACTCAGCTGTGTACTTCTGTGCCAGCAGTGGGACAGCGCCCGCTCAGCCCCAGCATTTTGGTGAT	CASSGTAPAQPQHF	2	1.0940021333041599E-5	42	TCRBV12	TCRBV12				TCRBV12-03/12-04,TCRBV12-04		TCRBD01-01*01	TCRBD01	TCRBD01-01	01				TCRBJ01-05*01	TCRBJ01	TCRBJ01-05	01				5	7	0	5	0	6	39	-1	51	58	65	2	In	VDJ
ATCCTGGAGTCGCCCAGCCCCAACCAGACCTCTCTGTACTTCTGTGCCAGCAGTTTAAGTGTCTATCAGCCCCAGCATTTTGGTGAT	CASSLSVYQPQHF	2	1.0940021333041599E-5	39	TCRBV27-01*01	TCRBV27	TCRBV27-01	01								TCRBD01,TCRBD02	TCRBD01-01,TCRBD02-01		TCRBJ01-05*01	TCRBJ01	TCRBJ01-05	01				2	5	5	5	0	5	42	-1	57	59	64	2	In	VDJ
AAGATCCAGCCCTCAGAACCCAGGGACTCAGCTGTGTACTTCTGTGCCAGCAGTCGGGGCGTTAATCAGCCCCAGCATTTTGGTGAT	CASSRGVNQPQHF	2	1.0940021333041599E-5	39	TCRBV12-03/12-04*01	TCRBV12	TCRBV12-03/12-04	01								TCRBD01,TCRBD02	TCRBD01-01,TCRBD02-01		TCRBJ01-05*01	TCRBJ01	TCRBJ01-05	01				5	3	7	0	1	4	42	54	55	60	63	2	In	VDJ
TTCCCCCTCACTCTGGAGTCCGCTACCAGCTCCCAGACATCTGTGTACTTCTGTGCCATCAGCCCCCAGCCCCAGCATTTTGGTGAT	CAISPQPQHF	2	1.0940021333041599E-5	30	TCRBV10-03*01	TCRBV10	TCRBV10-03	01											TCRBJ01-05*01	TCRBJ01	TCRBJ01-05	01				6	4	0	0	0	7	51	-1	-1	62	66	2	In	VJ
CACCTACACGCCCTGCAGCCAGAAGACTCAGCCCTGTATCTCTGCGCCAGCAGCCTCGGCCTCGGGGTGTCCCTCCACTTTGGGAAT	CASSLGLGVSLHF	2	1.0940021333041599E-5	39	TCRBV04-01*01	TCRBV04	TCRBV04-01	01				TCRBD02-01*01	TCRBD02	TCRBD02-01	01				TCRBJ01-06*01	TCRBJ01	TCRBJ01-06	01				4	3	8	3	7	14	42	55	62	67	70	2	In	VDJ
CTCAAGATCCAGCCTGCAGAGCTTGGGGACTCGGCCGTGTATCTCTGTGCCAGCAGCTTAGATGATTCACCCCTCCACTTTGGGAAT	CASSLDDSPLHF	2	1.0940021333041599E-5	36	TCRBV11-03*01	TCRBV11	TCRBV11-03	01											TCRBJ01-06*01	TCRBJ01	TCRBJ01-06	01				0	2	0	0	0	8	45	-1	-1	62	64	2	In	VJ
GAGTCCGCCAGCACCAACCAGACATCTATGTACCTCTGTGCCGCGGGGGCCGGCGGAGTTTATAATTCACCCCTCCACTTTGGGAAT	CAAGAGGVYNSPLHF	2	1.0940021333041599E-5	45	TCRBV28-01*01	TCRBV28	TCRBV28-01	01				TCRBD02-01*01	TCRBD02	TCRBD02-01	01				TCRBJ01-06*01	TCRBJ01	TCRBJ01-06	01				11	11	7	2	0	4	36	-1	42	49	60	2	In	VDJ
TGGAGCTGGGGGACTCGGCCCTGTATCTCTGTGCCAGAAGCCGAGGACAGGGCAGTGTCCTATAATTCACCCCTCCACTTTGGGAAT		5	2.7350053332604E-5	52	TCRBV05-03	TCRBV05	TCRBV05-03				01,02	TCRBD01-01*01	TCRBD01	TCRBD01-01	01				TCRBJ01-06*01	TCRBJ01	TCRBJ01-06	01				4	5	1	3	3	1	29	41	44	52	57	5	Out	VDJ
AAGATCCAGCCCTCAGAACCCAGGGACTCAGCTGTGTACTTCTGTGCCAGCAGCCAAGGCCCCAGGGCACCCCTCCACTTTGGGAAT	CASSQGPRAPLHF	2	1.0940021333041599E-5	39	TCRBV12-03/12-04*01	TCRBV12	TCRBV12-03/12-04	01				TCRBD01-01*01	TCRBD01	TCRBD01-01	01				TCRBJ01-06*01	TCRBJ01	TCRBJ01-06	01				6	0	4	3	9	11	42	53	62	-1	67	2	In	VDJ
CTGAATGTGAACGCCTTGGAGCTGGAGGACTCGGCCCTGTATCTCTGTGCCAGCAGCTTTGACAGTCTTGGCTACACCTTCGGTTCG	CASSFDSLGYTF	2	1.0940021333041599E-5	36	TCRBV05-08*01	TCRBV05	TCRBV05-08	01				TCRBD01-01*01	TCRBD01	TCRBD01-01	01				TCRBJ01-02*01	TCRBJ01	TCRBJ01-02	01				2	3	2	5	1	7	45	59	60	65	68	2	In	VDJ
CTGCAGCCAGAAGACTCGGCCCTGTATCTCTGTGCCAGCAGCCAAGATCCTAACGCCCGAATAAGAAGTGGCTACACCTTCGGTTCG	CASSQDPNARIRSGYTF	5	2.7350053332604E-5	51	TCRBV04-02*01	TCRBV04	TCRBV04-02	01				TCRBD02-01	TCRBD02	TCRBD02-01				01,02	TCRBJ01-02*01	TCRBJ01	TCRBJ01-02	01				0	16	4	9	2	7	30	47	49	52	68	5	In	VDJ
AATGTGAACGCCTTGTTGCTGGGGGACTCGGCCCTGTATCTCTGTGCCAGCAGCTCTACAGGTCTCTCTGGCTACACCTTCGGTTCG	CASSSTGLSGYTF	1	5.4700106665207996E-6	39	TCRBV05-05*01	TCRBV05	TCRBV05-05	01				TCRBD01-01*01	TCRBD01	TCRBD01-01	01				TCRBJ01-02*01	TCRBJ01	TCRBJ01-02	01				3	6	3	4	2	7	42	55	57	62	68	1	In	VDJ
GCCAGCACCAACCAGACATCTATGTACCTCTGTGCCAGCAGTCTCCGATCGGGACAGGCCTTCCTTTATGGCTACACCTTCGGTTCG	CASSLRSGQAFLYGYTF	2	1.0940021333041599E-5	51	TCRBV28-01*01	TCRBV28	TCRBV28-01	01				TCRBD01-01*01	TCRBD01	TCRBD01-01	01				TCRBJ01-02*01	TCRBJ01	TCRBJ01-02	01				5	8	0	4	8	5	30	42	50	58	66	2	In	VDJ
AGTTCTAAGAAGCTCCTTCTCAGTGACTCTGGCTTCTATCTCTGTGCCTGGACTCTAGACAGGGGCTATGGCTACACCTTCGGTTCG	CAWTLDRGYGYTF	5	2.7350053332604E-5	39	TCRBV30-01*01	TCRBV30	TCRBV30-01	01				TCRBD01-01*01	TCRBD01	TCRBD01-01	01				TCRBJ01-02*01	TCRBJ01	TCRBJ01-02	01				4	0	2	2	5	4	42	52	57	-1	65	5	In	VDJ
TGAATGTGAACGCCTTGGAGCTGGACGACTCGGCCCTGTATCTCTGTGCCAGCAGCTGCGTCAAGCTATGGCTACACCTTCGGTTCG		1	5.4700106665207996E-6	37	TCRBV05-04*01	TCRBV05	TCRBV05-04	01				TCRBD02-01	TCRBD02	TCRBD02-01				01,02	TCRBJ01-02*01	TCRBJ01	TCRBJ01-02	01				3	5	7	6	0	4	44	-1	57	60	65	1	Out	VDJ
TCCGCCAGCACCAACCAGACATCTATGTACCTCTGTGCCAGCACCTCGCCCGGACAGGGGGGTTCCTATGGCTACACCTTCGGTTCG	CASTSPGQGGSYGYTF	2	1.0940021333041599E-5	48	TCRBV28-01*01	TCRBV28	TCRBV28-01	01				TCRBD01-01*01	TCRBD01	TCRBD01-01	01				TCRBJ01-02*01	TCRBJ01	TCRBJ01-02	01				7	4	1	1	8	4	33	43	51	61	65	2	In	VDJ
AATGTGAACGCCTTGGAGCTGGACGACTCGGCCCTGTATCTCTGTGCCAGCAGCCCAAGGGGTACCTATGGCTACACCTTCGGTTCG	CASSPRGTYGYTF	1	5.4700106665207996E-6	39	TCRBV05-04*01	TCRBV05	TCRBV05-04	01				TCRBD01-01*01	TCRBD01	TCRBD01-01	01				TCRBJ01-02*01	TCRBJ01	TCRBJ01-02	01				4	3	5	2	3	4	42	54	57	62	65	1	In	VDJ
CTGGAGTCCGCTACCAGCTCCCAGACATCTGTGTACTTCTGTGCCATCACTACAGACGGGAATAACTATGGCTACACCTTCGGTTCG	CAITTDGNNYGYTF	2	1.0940021333041599E-5	42	TCRBV10-03*01	TCRBV10	TCRBV10-03	01				TCRBD02-01*02	TCRBD02	TCRBD02-01	02				TCRBJ01-02*01	TCRBJ01	TCRBJ01-02	01				7	1	8	3	7	1	39	49	56	61	62	2	In	VDJ
ATCCAGCCCTCAGAACCCAGGGACTCAGCTGTGTACTTCTGTGCCAGCAGTTTAACAGGGACAAACTATGGCTACACCTTCGGTTCG	CASSLTGTNYGYTF	2	1.0940021333041599E-5	42	TCRBV12	TCRBV12				TCRBV12-03/12-04,TCRBV12-04		TCRBD01-01*01	TCRBD01	TCRBD01-01	01				TCRBJ01-02*01	TCRBJ01	TCRBJ01-02	01				2	0	0	6	3	2	39	54	57	-1	63	2	In	VDJ
AATCCTGTCCTCAGAACCGGGAGACACGGCACTGTATCTCTGCGCCAGCAGTCCCGACAGGGTTCGTGGGGCTACACCTTCGGTTCG		2	1.0940021333041599E-5	41	TCRBV23-01*01	TCRBV23	TCRBV23-01	01				TCRBD01-01*01	TCRBD01	TCRBD01-01	01				TCRBJ01-02*01	TCRBJ01	TCRBJ01-02	01				4	7	2	3	2	8	40	53	55	62	69	2	Out	VDJ
GATCCAGCCTGCAGAGCTTGGGGACTCGGCCGTGTATCTCTGTGCCAGCAGTACCGAGCGGGACCCGGGGGCTACACCTTCGGTTCG		2	1.0940021333041599E-5	41	TCRBV11-03*01	TCRBV11	TCRBV11-03	01				TCRBD02-01*02	TCRBD02	TCRBD02-01	02				TCRBJ01-02*01	TCRBJ01	TCRBJ01-02	01				6	6	6	3	5	8	40	51	56	63	69	2	Out	VDJ
AAGATCCAGCCCTCAGAACCCAGGGACTCAGCTGTGTACTTCTGTGCCAGCACCCCCAAGTCGGGGGGTGTAAACACCTTCGGTTCG	CASTPKSGGVNTF	2	1.0940021333041599E-5	39	TCRBV12-03/12-04*01	TCRBV12	TCRBV12-03/12-04	01				TCRBD02-01*01	TCRBD02	TCRBD02-01	01				TCRBJ01-02*01	TCRBJ01	TCRBJ01-02	01				7	5	8	1	9	12	42	52	61	68	73	2	In	VDJ
GTGACCAGTGCCCATCCTGAAGACAGCAGCTTCTACATCTGCAGTGCTAGAGGCGAGACTAGCTCAACCTTTGAGTACTTCGGGCCG	CSARGETSSTFEYF	13	7.11101386647704E-5	42	TCRBV20	TCRBV20				TCRBV20-01,TCRBV20-or09_02		TCRBD02-01	TCRBD02	TCRBD02-01				01,02	TCRBJ02-07*01	TCRBJ02	TCRBJ02-07	01				1	10	2	7	4	11	39	52	56	63	73	13	In	VDJ
ATCCAGCCTGCAGAGCTTGGGGACTCGGCCGTGTATCTCTGTGCCAGCAGCCGAGGGGGGACAGGAGGCGAGCAGTACTTCGGGCCG	CASSRGGTGGEQYF	1	5.4700106665207996E-6	42	TCRBV11-03*01	TCRBV11	TCRBV11-03	01				TCRBD01-01*01	TCRBD01	TCRBD01-01	01				TCRBJ02-07*01	TCRBJ02	TCRBJ02-07	01				5	3	0	4	6	6	39	51	57	65	68	1	In	VDJ
GTGAACGCCTTGGAGCTGGACGACTCGGCCCTGTATCTCTGTGCCAGCAGCTTCGGGACTAGAACTTACGAGCAGTACTTCGGGCCG	CASSFGTRTYEQYF	1	5.4700106665207996E-6	42	TCRBV05-04*01	TCRBV05	TCRBV05-04	01				TCRBD02-01	TCRBD02	TCRBD02-01				01,02	TCRBJ02-07*01	TCRBJ02	TCRBJ02-07	01				2	4	0	8	1	4	39	53	54	62	66	1	In	VDJ
CAGCCTGCAGAGCTTGGGGACTCGGCCATGTATCTCTGTGCCAGCAGCTTTAGGGGACAGGGGGTCTACGAGCAGTACTTCGGGCCG	CASSFRGQGVYEQYF	1	5.4700106665207996E-6	45	TCRBV11-01*01	TCRBV11	TCRBV11-01	01				TCRBD01-01*01	TCRBD01	TCRBD01-01	01				TCRBJ02-07*01	TCRBJ02	TCRBJ02-07	01				3	1	0	1	3	3	36	50	53	64	65	1	In	VDJ
GCCAGCACCAACCAGACATCTATGTACCTCTGTGCCAGCAGTTACATAGGTGGAGGACAGAGCTCCTACGAGCAGTACTTCGGGCCG	CASSYIGGGQSSYEQYF	1	5.4700106665207996E-6	51	TCRBV28-01*01	TCRBV28	TCRBV28-01	01				TCRBD01-01*01	TCRBD01	TCRBD01-01	01				TCRBJ02-07*01	TCRBJ02	TCRBJ02-07	01				4	2	1	5	11	0	30	43	54	60	62	1	In	VDJ
AAGATCCAGCCCTCAGAACCCAGGGACTCAGCTGTGTACTTCTGTGCCAGCAGTTTAGTCAGCTCCTACGAGCAGTACTTCGGGCCG	CASSLVSSYEQYF	1	5.4700106665207996E-6	39	TCRBV12-03/12-04*01	TCRBV12	TCRBV12-03/12-04	01				TCRBD01-01*01	TCRBD01	TCRBD01-01	01				TCRBJ02-07*01	TCRBJ02	TCRBJ02-07	01				1	0	4	5	1	0	42	58	59	-1	62	1	In	VDJ
GTCCACGGAGTCAGGGGACACAGCACTGTATTTCTGTGCCAGCAGTGGGGGACCGGGACAGGAACCTACGAGCAGTACTTCGGGCCG		1	5.4700106665207996E-6	47	TCRBV21-01*01	TCRBV21	TCRBV21-01	01				TCRBD01-01*01	TCRBD01	TCRBD01-01	01				TCRBJ02-07*01	TCRBJ02	TCRBJ02-07	01				6	2	0	4	9	2	34	45	54	62	64	1	Out	VDJ
GAGCTTGGTGACTCTGCTGTGTATTTCTGTGCCAGCAGCCAAGATCGTGCCCAGGGAGGGCCAACCTACGAGCAGTACTTCGGGCCG	CASSQDRAQGGPTYEQYF	1	5.4700106665207996E-6	54	TCRBV03-01/03-02*01	TCRBV03	TCRBV03-01/03-02	01				TCRBD02-01*02	TCRBD02	TCRBD02-01	02				TCRBJ02-07*01	TCRBJ02	TCRBJ02-07	01				0	4	9	0	9	2	27	44	53	60	64	1	In	VDJ
AAGATCCAGCCTGCAGAGCTTGGGGACTCGGCCGTGTATCTCTGTGCCAGCAGTTTTGACAAACACTACGAGCAGTACTTCGGGCCG	CASSFDKHYEQYF	1	5.4700106665207996E-6	39	TCRBV11-03*01	TCRBV11	TCRBV11-03	01				TCRBD01-01*01	TCRBD01	TCRBD01-01	01				TCRBJ02-07*01	TCRBJ02	TCRBJ02-07	01				6	4	2	6	4	3	42	53	57	61	65	1	In	VDJ
NNNNTGTCGGCTGCTCCCTCCCAGACATCTGTGTACTTCTGTGCCAGCAGTTTTGGAACTTTCAACTACGAGCAGTACTTCGGGCCG	CASSFGTFNYEQYF	2	1.0940021333041599E-5	42	TCRBV06-05*01	TCRBV06	TCRBV06-05	01								TCRBD01,TCRBD02	TCRBD01-01,TCRBD02-01		TCRBJ02-07*01	TCRBJ02	TCRBJ02-07	01				4	8	1	8	2	3	39	52	54	57	65	2	In	VDJ
ACTCTCAAGATCCAGCCTGCAGAGCTTGGGGACTCGGCCGTGTATCTCTGTGCCAGCAGCCTTGGATACGAGCAGTACTTCGGGCCG	CASSLGYEQYF	2	1.0940021333041599E-5	33	TCRBV11-03*01	TCRBV11	TCRBV11-03	01								TCRBD01,TCRBD02	TCRBD01-01,TCRBD02-01		TCRBJ02-07*01	TCRBJ02	TCRBJ02-07	01				5	0	1	8	3	4	48	60	63	-1	66	2	In	VDJ
CCTGCAGAGCTTGGGGACTCGGCCGTGTATCTCTGTGCCAGCAGCTTGGCCCTTAGCGGGAGTTTTGACGAGCAGTACTTCGGGCCG	CASSLALSGSFDEQYF	2	1.0940021333041599E-5	48	TCRBV11-03*01	TCRBV11	TCRBV11-03	01				TCRBD02-01*02	TCRBD02	TCRBD02-01	02				TCRBJ02-07*01	TCRBJ02	TCRBJ02-07	01				3	5	5	2	6	5	33	47	53	62	67	2	In	VDJ
GGGGACACAGCACTGTATTTCTGTGCCAGCAGCAAATCCCTCGAGGGGCATAGTCGGGACAGGGGCCACGAGCAGTACTTCGGGCCG	CASSKSLEGHSRDRGHEQYF	4	2.1880042666083198E-5	60	TCRBV21-01*01	TCRBV21	TCRBV21-01	01				TCRBD01-01*01	TCRBD01	TCRBD01-01	01				TCRBJ02-07*01	TCRBJ02	TCRBJ02-07	01				2	2	0	2	19	5	21	36	55	65	67	4	In	VDJ
CACACCCTGCAGCCAGAAGACTCGGCCCTGTATCTCTGCGCCAGCAGCCAAGAAGCGGGAGCAGCCCACGAGCAGTACTTCGGGCCG	CASSQEAGAAHEQYF	1	5.4700106665207996E-6	45	TCRBV04-03*01	TCRBV04	TCRBV04-03	01				TCRBD02-01*02	TCRBD02	TCRBD02-01	02				TCRBJ02-07*01	TCRBJ02	TCRBJ02-07	01				0	6	6	2	0	5	36	-1	53	61	67	1	In	VDJ
ATTCTGGAGTCCGCCAGCACCAACCAGACATCTATGTACCTCTGTGCCAGCAGTTTCAGGGGTAACCACGAGCAGTACTTCGGGCCG	CASSFRGNHEQYF	1	5.4700106665207996E-6	39	TCRBV28-01*01	TCRBV28	TCRBV28-01	01				TCRBD01-01*01	TCRBD01	TCRBD01-01	01				TCRBJ02-07*01	TCRBJ02	TCRBJ02-07	01				3	5	4	2	0	5	42	-1	56	62	67	1	In	VDJ
NTGAAGATCCAGCCCTCAGAACCCAGGGACTCAGCTGTGTACTTCTGTGCCAGCGAATCCTCTGGAAACACCATATATTTTGGAGAG	CASESSGNTIYF	2	1.0940021333041599E-5	36	TCRBV12-03/12-04*01	TCRBV12	TCRBV12-03/12-04	01								TCRBD01,TCRBD02	TCRBD01-01,TCRBD02-01		TCRBJ01-03*01	TCRBJ01	TCRBJ01-03	01				8	3	2	8	0	0	45	-1	54	56	59	2	In	VDJ
TCCCTGATTCTGGAGTCCGCCAGCACCAACCAGACATCTATGTACCTCTGTGCCAGCGGGTTCGGAAACACCATATATTTTGGAGAG	CASGFGNTIYF	2	1.0940021333041599E-5	33	TCRBV28-01*01	TCRBV28	TCRBV28-01	01								TCRBD01,TCRBD02	TCRBD01-01,TCRBD02-01		TCRBJ01-03*01	TCRBJ01	TCRBJ01-03	01				8	3	0	9	0	4	48	-1	57	60	63	2	In	VDJ
GAGCTTGGGGACTCGGCCGTGTATCTCTGTGCCAGCAGCCCCCGCGGGACAGGACGCTTAGCCAAAAACATTCAGTACTTCGGCGCC	CASSPRGTGRLAKNIQYF	2	1.0940021333041599E-5	54	TCRBV11-03*01	TCRBV11	TCRBV11-03	01				TCRBD01-01*01	TCRBD01	TCRBD01-01	01				TCRBJ02-04*01	TCRBJ02	TCRBJ02-04	01				5	6	0	4	6	0	27	39	45	53	59	2	In	VDJ
GAGATCCAGGCTACGAAGCTTGAGGATTCAGCAGTGTATTTTTGTGCCAGCAGCCCTGGCCCTTACAATGAGCAGTTCTTCGGGCCA	CASSPGPYNEQFF	5	2.7350053332604E-5	39	TCRBV16-01*01	TCRBV16	TCRBV16-01	01				TCRBD01-01*01	TCRBD01	TCRBD01-01	01				TCRBJ02-01*01	TCRBJ02	TCRBJ02-01	01				4	3	9	0	2	4	42	55	57	60	63	5	In	VDJ
AGTTCTAAGAAGCTCCTTCTCAGTGACTCTGGCTTCTATCTCTGTGCCTTGCGGACAGGGGAGTACAATGAGCAGTTCTTCGGGCCA	CALRTGEYNEQFF	9	4.92300959986872E-5	39	TCRBV30-01	TCRBV30	TCRBV30-01				01,05	TCRBD01-01*01	TCRBD01	TCRBD01-01	01				TCRBJ02-01*01	TCRBJ02	TCRBJ02-01	01				7	2	1	2	3	4	42	49	52	61	63	9	In	VDJ
TCCCTGGAGCTTGGTGACTCTGCTGTGTATTTCTGTGCCAGCAGCCAAAGGGGGGCGTTCTCCTACAATGAGCAGTTCTTCGGGCCA	CASSQRGAFSYNEQFF	6	3.28200639991248E-5	48	TCRBV03-01/03-02*01	TCRBV03	TCRBV03-01/03-02	01								TCRBD01,TCRBD02	TCRBD01-01,TCRBD02-01		TCRBJ02-01*01	TCRBJ02	TCRBJ02-01	01				2	5	5	1	0	0	33	-1	48	54	59	6	In	VDJ
ACCAGTGCCCATCCTGAAGACAGCAGCTTCTACATCTGCAGTGCCCCAGACCTATCTAGCGGACACAATGAGCAGTTCTTCGGGCCA	CSAPDLSSGHNEQFF	5	2.7350053332604E-5	45	TCRBV20	TCRBV20				TCRBV20-01,TCRBV20-or09_02		TCRBD02-01	TCRBD02	TCRBD02-01				01,02	TCRBJ02-01*01	TCRBJ02	TCRBJ02-01	01				6	2	4	5	11	5	36	44	55	62	64	5	In	VDJ
CCCTCAGAACCCAGGGACTCAGCTGTGTACTTCTGTGCCAGCAGTTTAAATGGGCTCAGGGCCTGGGAGACCCAGTACTTCGGGCCA	CASSLNGLRAWETQYF	2	1.0940021333041599E-5	48	TCRBV12	TCRBV12				TCRBV12-03/12-04,TCRBV12-04		TCRBD01-01*01	TCRBD01	TCRBD01-01	01				TCRBJ02-05*01	TCRBJ02	TCRBJ02-05	01				2	5	4	3	8	5	33	48	56	61	66	2	In	VDJ
GCCTGCAGAGCTTGGGGACTCGGCCGTGTATCTCTGTGCCAGCAGGCCCTAGACTAGCGGACACGGGAGACCCAGTACTTCGGGCCA		2	1.0940021333041599E-5	47	TCRBV11-03*01	TCRBV11	TCRBV11-03	01				TCRBD02-01	TCRBD02	TCRBD02-01				01,02	TCRBJ02-05*01	TCRBJ02	TCRBJ02-05	01				6	6	2	5	6	5	34	45	51	60	66	2	Out	VDJ
CTCACTCTGGAGTCCGCTACCAGCTCCCAGACATCTGTGTACTTCTGTGCCAGCACCAGCGGGAGGGAGACCCAGTACTTCGGGCCA	CASTSGRETQYF	2	1.0940021333041599E-5	36	TCRBV10-03*01	TCRBV10	TCRBV10-03	01				TCRBD02-01*02	TCRBD02	TCRBD02-01	02				TCRBJ02-05*01	TCRBJ02	TCRBJ02-05	01				10	0	6	1	5	5	45	52	57	-1	66	2	In	VDJ
CACATCAATTCCCTGGAGCTTGGTGACTCTGCTGTGTATTTCTGTGCCAGCAGCCAAAATGTCCAAGAGACCCAGTACTTCGGGCCA	CASSQNVQETQYF	6	3.28200639991248E-5	39	TCRBV03-01/03-02*01	TCRBV03	TCRBV03-01/03-02	01											TCRBJ02-05*01	TCRBJ02	TCRBJ02-05	01				2	5	0	0	0	1	42	-1	-1	57	62	6	In	VJ
CTGCAGCCAGAAGACTCAGCCCTGTATCTCTGCGCCAGCAGCCAAGATCCAGCGGGAGGGACTTGGGATACGCAGTATTTTGGCCCA	CASSQDPAGGTWDTQYF	5	2.7350053332604E-5	51	TCRBV04-01*01	TCRBV04	TCRBV04-01	01				TCRBD02-01*02	TCRBD02	TCRBD02-01	02				TCRBJ02-03*01	TCRBJ02	TCRBJ02-03	01				0	6	6	0	3	6	30	47	50	60	66	5	In	VDJ
ATCCAGCCCTCAGAACCCAGGGACTCAGCTGTGTACTTCTGTGCCAGCAGTCCCGGACCCAACACAGATACGCAGTATTTTGGCCCA	CASSPGPNTDTQYF	2	1.0940021333041599E-5	42	TCRBV12	TCRBV12				TCRBV12-03/12-04,TCRBV12-04						TCRBD01,TCRBD02	TCRBD01-01,TCRBD02-01		TCRBJ02-03*01	TCRBJ02	TCRBJ02-03	01				5	4	1	7	3	2	39	51	54	58	62	2	In	VDJ
TTCCCTGGAGCTTGGTGACTCTGCTGTGTATTTCTGTGCCAGCAGCCCTTTTCTATACAGTCCACCGGGGAGCTGTTTTTTGGAGAA		7	3.8290074665645595E-5	47	TCRBV03-01/03-02*01	TCRBV03	TCRBV03-01/03-02	01				TCRBD01-01*01	TCRBD01	TCRBD01-01	01				TCRBJ02-02*01	TCRBJ02	TCRBJ02-02	01				4	2	3	5	9	4	34	47	56	60	62	7	Out	VDJ
NNNNNTGTCGGCTGCTCCCTCCCAGACATCTGTGTACTTCTGTGCCAGCAGTTAAGGAGCTACACCGGGGAGCTGTTTTTTGGAGAA		2	1.0940021333041599E-5	41	TCRBV06-05*01	TCRBV06	TCRBV06-05	01				TCRBD02-01*02	TCRBD02	TCRBD02-01	02				TCRBJ02-02*01	TCRBJ02	TCRBJ02-02	01				3	2	10	2	1	3	40	54	55	59	61	2	Out	VDJ
AAGAACCCGACAGCTTTCTATCTCTGTGCCAGTAGGGTCAGGGGGACAGGGGGATTAGCGAACACCGGGGAGCTGTTTTTTGGAGAA	CASRVRGTGGLANTGELFF	6	3.28200639991248E-5	57	TCRBV19-01*01	TCRBV19	TCRBV19-01	01				TCRBD01-01*01	TCRBD01	TCRBD01-01	01				TCRBJ02-02*01	TCRBJ02	TCRBJ02-02	01				6	5	0	1	7	0	24	35	42	53	58	6	In	VDJ
CAGCCTGCAGAACTGGAGGATTCTGGAGTTTATTTCTGTGCCAGCAGCCTACCACCGGGACAGGGTACTGAAGCTTTCTTTGGACAA	CASSLPPGQGTEAFF	5	2.7350053332604E-5	45	TCRBV14-01*01	TCRBV14	TCRBV14-01	01				TCRBD01-01*01	TCRBD01	TCRBD01-01	01				TCRBJ01-01*01	TCRBJ01	TCRBJ01-01	01				4	1	0	3	7	5	36	49	56	65	66	5	In	VDJ
ACGATCCAGCGCACAGAGCAGGAGGACTCGGCCGTGTATCTCTGTGCCACCAAGGGACAGGGAAAGACTGAAGCTTTCTTTGGACAA	CATKGQGKTEAFF	2	1.0940021333041599E-5	39	TCRBV07-02	TCRBV07	TCRBV07-02				01,02	TCRBD01-01*01	TCRBD01	TCRBD01-01	01				TCRBJ01-01*01	TCRBJ01	TCRBJ01-01	01				10	4	0	3	4	5	42	49	53	62	66	2	In	VDJ
TCTGACAGTGACCAGTGCCCATCCTGAAGACAGCAGCTTCTACATCTGCAGGCGGCGGACTGGGGCACTGAAGCTTTCTTTGGACAA		4	2.1880042666083198E-5	35	TCRBV20	TCRBV20				TCRBV20-01,TCRBV20-or09_02		TCRBD02-01	TCRBD02	TCRBD02-01				01,02	TCRBJ01-01*01	TCRBJ01	TCRBJ01-01	01				9	4	1	10	5	4	46	51	56	61	65	4	Out	VDJ
GTGAGCAACATGAGCCCTGAAGACAGCAGCATATATCTCTGCAGCGTTGGAGGTCCGAACAGGGACACTGAAGCTTTCTTTGGACAA	CSVGGPNRDTEAFF	2	1.0940021333041599E-5	42	TCRBV29-01	TCRBV29	TCRBV29-01				01,02	TCRBD01-01*01	TCRBD01	TCRBD01-01	01				TCRBJ01-01*01	TCRBJ01	TCRBJ01-01	01				4	0	3	3	9	3	39	49	58	-1	64	2	In	VDJ
CGGCCCAAAAGAACCCGACAGCTTTCTATCTCTGTGCCAGTAGTCCGACCGGGACAGGGAAGGAACACTGAAGCTTTCTTTGGACAA		3	1.64100319995624E-5	49	TCRBV19-01*01	TCRBV19	TCRBV19-01	01				TCRBD01-01*01	TCRBD01	TCRBD01-01	01				TCRBJ01-01*01	TCRBJ01	TCRBJ01-01	01				5	3	0	3	6	1	32	44	50	59	62	3	Out	VDJ
ATCCAGCCTGCAGAGCTTGGGGACTCGGCCATGTATCTCTGTGCCAGCGCCCCTCCGGGACAGAACACTGAAGCTTTCTTTGGACAA	CASAPPGQNTEAFF	2	1.0940021333041599E-5	42	TCRBV11-01*01	TCRBV11	TCRBV11-01	01				TCRBD01-01*01	TCRBD01	TCRBD01-01	01				TCRBJ01-01*01	TCRBJ01	TCRBJ01-01	01				8	0	0	6	8	1	39	48	56	-1	62	2	In	VDJ
ATCCAGCCCTCAGAACCCAGGGACTCAGCTGTGTACTTCTGTGCCAGCAGTTTAGGGGCAGGGAGCACGGAAGCTTTCTTTGGACAA	CASSLGAGSTEAFF	10	5.4700106665208E-5	42	TCRBV12	TCRBV12				TCRBV12-03/12-04,TCRBV12-04						TCRBD01,TCRBD02	TCRBD01-01,TCRBD02-01		TCRBJ01-01*01	TCRBJ01	TCRBJ01-01	01				1	6	4	3	3	8	39	55	58	63	69	10	In	VDJ
CTGAATGTGAACGCCTTGTTGCTGGGGGACTCGGCCCTCTATCTCTGTGCCAGCAGCCCCCCCTCTCAGCCCCAGCATTTTGGTGAT	CASSPPSQPQHF	2	1.0940021333041599E-5	36	TCRBV05-06*01	TCRBV05	TCRBV05-06	01				TCRBD02-01	TCRBD02	TCRBD02-01				01,02	TCRBJ01-05*01	TCRBJ01	TCRBJ01-05	01				4	1	4	10	5	6	45	57	62	64	65	2	In	VDJ
CTGGAGTCCGCCAGCACCAACCAGACATCTATGTACCTCTGTGCCAGCAGTCCCGGGGGGGGCTATCAGCCCCAGCATTTTGGTGAT	CASSPGGGYQPQHF	2	1.0940021333041599E-5	42	TCRBV28-01*01	TCRBV28	TCRBV28-01	01				TCRBD02-01*01	TCRBD02	TCRBD02-01	01				TCRBJ01-05*01	TCRBJ01	TCRBJ01-05	01				5	3	8	0	2	5	39	51	53	61	64	2	In	VDJ
AATGTGAGCACCTTGGAGCTGGGGGACTCGGCCCTTTATCTTTGCGCCAGCAGCTTGGAAGGAGATCAGCCCCAGCATTTTGGTGAT	CASSLEGDQPQHF	2	1.0940021333041599E-5	39	TCRBV05-01*01	TCRBV05	TCRBV05-01	01				TCRBD02-01*02	TCRBD02	TCRBD02-01	02				TCRBJ01-05*01	TCRBJ01	TCRBJ01-05	01				0	0	10	2	2	5	42	58	60	-1	64	2	In	VDJ
ACATCGGCCCAAAAGAACCCGACAGCTTTCTATCTCTGTGCCAGTAGTAACGACAGGGCAATGGGGCAGCCCCAGCATTTTGGTGAT	CASSNDRAMGQPQHF	6	3.28200639991248E-5	45	TCRBV19-01*01	TCRBV19	TCRBV19-01	01				TCRBD01-01*01	TCRBD01	TCRBD01-01	01				TCRBJ01-05*01	TCRBJ01	TCRBJ01-05	01				4	8	2	3	2	7	36	49	51	58	66	6	In	VDJ
GAGCTTGGTGACTCTGCTGTGTATTTCTGTGCCAGCAGCCAAGGGGGGTTTGCAGGGGGTTTCTTTTCACCCCTCCACTTTGGGAAT	CASSQGGFAGGFFSPLHF	4	2.1880042666083198E-5	54	TCRBV03-01/03-02*01	TCRBV03	TCRBV03-01/03-02	01				TCRBD01-01*01	TCRBD01	TCRBD01-01	01				TCRBJ01-06*01	TCRBJ01	TCRBJ01-06	01				1	6	4	1	9	9	27	43	52	59	65	4	In	VDJ
ATCCGGTCCACAAAGCTGGAGGACTCAGCCATGTACTTCTGTGCCAGCAGGGTGGACAGGGCGAGTTCACCCCTCCACTTTGGGAAT	CASRVDRASSPLHF	2	1.0940021333041599E-5	42	TCRBV02-01	TCRBV02	TCRBV02-01				01,03	TCRBD01-01*01	TCRBD01	TCRBD01-01	01				TCRBJ01-06*01	TCRBJ01	TCRBJ01-06	01				6	4	1	3	3	9	39	50	53	61	65	2	In	VDJ
CGCACAGAGCAGGAGGACTCCGCCGTGTATCTCTGTGCCAGCAGCCCCGGGTCATGGGGGAGGGATTCACCCCTCCACTTTGGGAAT	CASSPGSWGRDSPLHF	3	1.64100319995624E-5	48	TCRBV07-08*03	TCRBV07	TCRBV07-08	03				TCRBD02-01*02	TCRBD02	TCRBD02-01	02				TCRBJ01-06*01	TCRBJ01	TCRBJ01-06	01				4	0	9	0	11	8	33	46	57	-1	64	3	In	VDJ
AGCTTGGGGACTCGGCCGTGTATCTCTGTGCCAGCAGCTTAGGGCAAGAAGGGCCGGGCCTATAATTCACCCCTCCACTTTGGGAAT		2	1.0940021333041599E-5	55	TCRBV11-03*01	TCRBV11	TCRBV11-03	01								TCRBD01,TCRBD02	TCRBD01-01,TCRBD02-01		TCRBJ01-06*01	TCRBJ01	TCRBJ01-06	01				1	5	5	3	7	2	26	42	49	53	58	2	Out	VDJ
ACGCCTTGGAGCTGGACGACTCGGCCCTGTATCTCTGTGCCAGCCGGACGGGGGACAGGGAGCAATTCACCCCTCCACTTTGGGAAT		2	1.0940021333041599E-5	46	TCRBV05-04*01	TCRBV05	TCRBV05-04	01				TCRBD01-01*01	TCRBD01	TCRBD01-01	01				TCRBJ01-06*01	TCRBJ01	TCRBJ01-06	01				7	3	0	3	7	7	35	44	51	60	63	2	Out	VDJ
ATCCAGCCCTCAGAACCCAGGGACTCAGCTGTGTACTTCTGTGCCAGCAGTTCTCCAGGGGAGTACGGTGGCTACACCTTCGGTTCG	CASSSPGEYGGYTF	2	1.0940021333041599E-5	42	TCRBV12	TCRBV12				TCRBV12-03/12-04,TCRBV12-04		TCRBD01-01*01	TCRBD01	TCRBD01-01	01				TCRBJ01-02*01	TCRBJ01	TCRBJ01-02	01				4	7	4	2	3	7	39	52	55	61	68	2	In	VDJ
CTGATTCTGGAGTCCGCCAGCACCAACCAGACATCTATGTACCTCTGTGCCAGCAGCGGGACAGGGTCTGGCTACACCTTCGGTTCG	CASSGTGSGYTF	2	1.0940021333041599E-5	36	TCRBV28-01*01	TCRBV28	TCRBV28-01	01				TCRBD01-01*01	TCRBD01	TCRBD01-01	01				TCRBJ01-02*01	TCRBJ01	TCRBJ01-02	01				6	2	0	3	1	7	45	56	57	66	68	2	In	VDJ
ATTCTGGAGTCCGCCAGCACCAACCAGACATCTATGTACCTCTGTGCCAGCAGTCCCTACCGTGACACTGGCTACACCTTCGGTTCG	CASSPYRDTGYTF	2	1.0940021333041599E-5	39	TCRBV28-01*01	TCRBV28	TCRBV28-01	01				TCRBD01-01*01	TCRBD01	TCRBD01-01	01				TCRBJ01-02*01	TCRBJ01	TCRBJ01-02	01				5	1	2	6	9	7	42	54	63	67	68	2	In	VDJ
CACGCCCTGCAGCCAGAAGACTCAGCCCTGTATCTCTGCGCCAGCAGCCAAGATCCATTCGACTTCTATGGCTACACCTTCGGTTCG	CASSQDPFDFYGYTF	2	1.0940021333041599E-5	45	TCRBV04-01*01	TCRBV04	TCRBV04-01	01				TCRBD02-01	TCRBD02	TCRBD02-01				01,02	TCRBJ01-02*01	TCRBJ01	TCRBJ01-02	01				0	1	2	10	7	4	36	53	60	64	65	2	In	VDJ
AAGATCCAGCCCTCAGAACCCAGGGACTCAGCTGTGTACTTCTGTGCCAGCAGTTTGGAGGTTAGCTATGGCTACACCTTCGGTTCG	CASSLEVSYGYTF	2	1.0940021333041599E-5	39	TCRBV12-03/12-04*01	TCRBV12	TCRBV12-03/12-04	01				TCRBD02-01*02	TCRBD02	TCRBD02-01	02				TCRBJ01-02*01	TCRBJ01	TCRBJ01-02	01				3	4	10	1	0	4	42	-1	56	61	65	2	In	VDJ
GCCCTGCAGCCAGAAGACTCAGCCCTGTATCTCTGCGCCAGCAGCCAAGATACTGGCGTAGGGGACTATGGCTACACCTTCGGTTCG	CASSQDTGVGDYGYTF	2	1.0940021333041599E-5	48	TCRBV04-01*01	TCRBV04	TCRBV04-01	01				TCRBD01-01*01	TCRBD01	TCRBD01-01	01				TCRBJ01-02*01	TCRBJ01	TCRBJ01-02	01				0	0	5	2	9	3	33	50	59	-1	64	2	In	VDJ
TCCACAAAGCTGGAGGACTCAGCCATGTACTTCTGTGCCAGCAGTGAAAACCCAGGGAACGGTAACTATGGCTACACCTTCGGTTCG	CASSENPGNGNYGYTF	2	1.0940021333041599E-5	48	TCRBV02-01	TCRBV02	TCRBV02-01				01,03	TCRBD01-01*01	TCRBD01	TCRBD01-01	01				TCRBJ01-02*01	TCRBJ01	TCRBJ01-02	01				2	5	4	3	4	1	33	48	52	57	62	2	In	VDJ
ATCCAGCGCACAGAGCAGCGGGACTCGGCCATGTATCGCTGTGCCAGCAGCTCGGGACACCCTAACTATGGCTACACCTTCGGTTCG	CASSSGHPNYGYTF	4	2.1880042666083198E-5	42	TCRBV07-06*01	TCRBV07	TCRBV07-06	01				TCRBD01-01*01	TCRBD01	TCRBD01-01	01				TCRBJ01-02*01	TCRBJ01	TCRBJ01-02	01				4	2	0	6	1	0	39	52	53	59	61	4	In	VDJ
CGGAGTCAGGGGACACAGCACTGTATTTCTGTGCCAGCAGCAAAAAGCCAAGACGGTCATAATAACTATGGCTACACCTTCGGTTCG		1	5.4700106665207996E-6	52	TCRBV21-01*01	TCRBV21	TCRBV21-01	01								TCRBD01,TCRBD02	TCRBD01-01,TCRBD02-01		TCRBJ01-02*01	TCRBJ01	TCRBJ01-02	01				2	8	2	7	7	1	29	44	51	54	62	1	Out	VDJ
CACATCAATTCCCTGGAGCTTGGTGACTCTGCTGTGTATTTCTGTGCCAGCAGCCCAGCGGGGAACTATGGCTACACCTTCGGTTCG	CASSPAGNYGYTF	2	1.0940021333041599E-5	39	TCRBV03-01/03-02*01	TCRBV03	TCRBV03-01/03-02	01				TCRBD02-01*01	TCRBD02	TCRBD02-01	01				TCRBJ01-02*01	TCRBJ01	TCRBJ01-02	01				4	0	6	3	1	2	42	55	56	-1	63	2	In	VDJ
GTGACCAGTGCCCATCCTGAAGACAGCAGCTTCTACATCTGCAGTGCTCCCCGGACAGGGACCAACTATGGCTACACCTTCGGTTCG	CSAPRTGTNYGYTF	2	1.0940021333041599E-5	42	TCRBV20	TCRBV20				TCRBV20-01,TCRBV20-or09_02		TCRBD01-01*01	TCRBD01	TCRBD01-01	01				TCRBJ01-02*01	TCRBJ01	TCRBJ01-02	01				5	3	1	3	4	2	39	48	52	60	63	2	In	VDJ
CTCAAGATCCAGCCTGCAGAGCTTGGGGACTCGGCCGTGTATCTCTGTGCCAGCAGCCTAACTGGGGACAGGGAGTACTTCGGGCCG	CASSLTGDREYF	1	5.4700106665207996E-6	36	TCRBV11-03*01	TCRBV11	TCRBV11-03	01				TCRBD01-01*01	TCRBD01	TCRBD01-01	01				TCRBJ02-07*01	TCRBJ02	TCRBJ02-07	01				5	0	0	3	7	11	45	57	64	-1	73	1	In	VDJ
GAGTCCGCTACCAGCTCCCAGACATCTGTGTACTTCTGTGCCATCAGGATGGGAACAAGCGGGCTTGGCGAGCAGTACTTCGGGCCG	CAIRMGTSGLGEQYF	3	1.64100319995624E-5	45	TCRBV10-03*01	TCRBV10	TCRBV10-03	01				TCRBD02-01	TCRBD02	TCRBD02-01				01,02	TCRBJ02-07*01	TCRBJ02	TCRBJ02-07	01				6	5	6	4	10	6	36	47	57	63	68	3	In	VDJ
CAGCGCACAGAGCAGGAGGACTCGGCCGTGTATCTCTGTGCCAGCAGCCCCCCCCTGGGACTAGCAGCCGAGCAGTACTTCGGGCCG	CASSPPLGLAAEQYF	7	3.8290074665645595E-5	45	TCRBV07-02	TCRBV07	TCRBV07-02				01,02	TCRBD02-01	TCRBD02	TCRBD02-01				01,02	TCRBJ02-07*01	TCRBJ02	TCRBJ02-07	01				5	3	0	7	8	6	36	48	56	65	68	7	In	VDJ
AAGGTGCAGCCTGCAGAACTGGAGGATTCTGGAGTTTATTTCTGTGCCAGCAGCCAACGAGTGGGGTACGAGCAGTACTTCGGGCCG	CASSQRVGYEQYF	3	1.64100319995624E-5	39	TCRBV14-01*01	TCRBV14	TCRBV14-01	01								TCRBD01,TCRBD02	TCRBD01-01,TCRBD02-01		TCRBJ02-07*01	TCRBJ02	TCRBJ02-07	01				2	0	6	2	5	4	42	57	62	-1	66	3	In	VDJ
CAGCCTGCAGAGCTTGGGGACTCGGCCGTGTATCTCTGTGCCAGCAGCTCGCGGGCCGTAAACCGGTACGAGCAGTACTTCGGGCCG	CASSSRAVNRYEQYF	1	5.4700106665207996E-6	45	TCRBV11-03*01	TCRBV11	TCRBV11-03	01				TCRBD02-01	TCRBD02	TCRBD02-01				01,02	TCRBJ02-07*01	TCRBJ02	TCRBJ02-07	01				4	11	7	4	1	4	36	49	50	55	66	1	In	VDJ
NNNNNNNNNNNTAAATTCTCCCTGTCCCTAGAGTCTGCCATCCCCAACCAGACAGCTCTTTACTTCTACGAGCAGTACTTCGGGCCG	YEQYF	2	1.0940021333041599E-5	15	TCRBV24-01*01	TCRBV24	TCRBV24-01	01											TCRBJ02-07*01	TCRBJ02	TCRBJ02-07	01				19	0	0	0	0	3	66	-1	-1	-1	65	2	In	VJ
TGTGACATCGGCCCAAAAGAACCCGACAGCTTTCTATCTCTGTGCCCGCCACAAACTCGGGGGGGCTACGAGCAGTACTTCGGGCCG		2	1.0940021333041599E-5	41	TCRBV19-01*01	TCRBV19	TCRBV19-01	01				TCRBD02-01*01	TCRBD02	TCRBD02-01	01				TCRBJ02-07*01	TCRBJ02	TCRBJ02-07	01				11	0	8	0	11	3	40	46	57	-1	65	2	Out	VDJ
ATCCAGCCTGCAGAGCTTGGGGACTCGGCCGTGTATCTCTGTGCCAGCAGCTCTCCTAGCGGGAGCTACGAGCAGTACTTCGGGCCG	CASSSPSGSYEQYF	1	5.4700106665207996E-6	42	TCRBV11-03*01	TCRBV11	TCRBV11-03	01				TCRBD02-01*02	TCRBD02	TCRBD02-01	02				TCRBJ02-07*01	TCRBJ02	TCRBJ02-07	01				4	0	4	2	3	3	39	52	55	-1	65	1	In	VDJ
GAGTCCGCCAGCACCAACCAGACATCTATGTACCTCTGTGCCAGCAGTTTTGGGCCGAATTTCTCCTACGAGCAGTACTTCGGGCCG	CASSFGPNFSYEQYF	1	5.4700106665207996E-6	45	TCRBV28-01*01	TCRBV28	TCRBV28-01	01				TCRBD01-01*01	TCRBD01	TCRBD01-01	01				TCRBJ02-07*01	TCRBJ02	TCRBJ02-07	01				3	7	8	0	1	0	36	50	51	55	62	1	In	VDJ
AATTCCCTGGAGCTTGGTGACTCTGCTGTGTATTTCTGTGCCAGCAGCCCAAGGACTAGCGGCTCCTACGAGCAGTACTTCGGGCCG	CASSPRTSGSYEQYF	4	2.1880042666083198E-5	45	TCRBV03-01/03-02*01	TCRBV03	TCRBV03-01/03-02	01				TCRBD02-01	TCRBD02	TCRBD02-01				01,02	TCRBJ02-07*01	TCRBJ02	TCRBJ02-07	01				4	0	1	5	3	0	36	49	52	-1	62	4	In	VDJ
NNNNTGTCGGCTGCTCCCTCCCAGACATCTGTGTACTTCTGTGCCAGCAGTTACTCGGAGCGCTCCTACGAGCAGTACTTCGGGCCG	CASSYSERSYEQYF	2	1.0940021333041599E-5	42	TCRBV06-05*01	TCRBV06	TCRBV06-05	01				TCRBD02-01	TCRBD02	TCRBD02-01				01,02	TCRBJ02-07*01	TCRBJ02	TCRBJ02-07	01				0	0	6	6	2	0	39	56	58	-1	62	2	In	VDJ
ATTCCCTGGAGCTTGGTGACTCTGCTGTGTATTTCTGTGCCAGCAGCCTTAGAGGCCTAGAGCTCCTACGAGCAGTACTTCGGGCCG		1	5.4700106665207996E-6	46	TCRBV03-01/03-02*01	TCRBV03	TCRBV03-01/03-02	01				TCRBD02-01	TCRBD02	TCRBD02-01				01,02	TCRBJ02-07*01	TCRBJ02	TCRBJ02-07	01				4	2	4	8	8	0	35	48	56	60	62	1	Out	VDJ
CGCACAGAGCAGGGGGACTCGGCCATGTATCTCTGTGCCAGCAGCACTCGAGCCACTCTATATCCCTACGAGCAGTACTTCGGGCCG	CASSTRATLYPYEQYF	6	3.28200639991248E-5	48	TCRBV07-09*01	TCRBV07	TCRBV07-09	01				TCRBD02-01	TCRBD02	TCRBD02-01				01,02	TCRBJ02-07*01	TCRBJ02	TCRBJ02-07	01				5	16	3	10	0	2	33	-1	45	48	64	6	In	VDJ
GTGAACGCCTTGTTGCTGGGGGACTCGGCCCTCTATCTCTGTGCCAGCAGCCCAACAGGGCGCCCCTACGAGCAGTACTTCGGGCCG	CASSPTGRPYEQYF	1	5.4700106665207996E-6	42	TCRBV05-06*01	TCRBV05	TCRBV05-06	01				TCRBD01-01*01	TCRBD01	TCRBD01-01	01				TCRBJ02-07*01	TCRBJ02	TCRBJ02-07	01				4	4	3	3	3	2	39	51	54	60	64	1	In	VDJ
CAGCCTGCAGAGCTTGGGGACTCGGCCGTGTATCTCTGTGCCAGCAGCCAGGGACTAGCGGATACCTACGAGCAGTACTTCGGGCCG	CASSQGLADTYEQYF	1	5.4700106665207996E-6	45	TCRBV11-03*01	TCRBV11	TCRBV11-03	01				TCRBD02-01	TCRBD02	TCRBD02-01				01,02	TCRBJ02-07*01	TCRBJ02	TCRBJ02-07	01				5	3	0	5	2	2	36	48	50	61	64	1	In	VDJ
TCCCTGGAGCTTGGTGACTCTGCTGTGTATTTCTGTGCCAGCAGCCCTCCCGGGGGGCGGAGCACCTACGAGCAGTACTTCGGGCCG	CASSPPGGRSTYEQYF	1	5.4700106665207996E-6	48	TCRBV03-01/03-02*01	TCRBV03	TCRBV03-01/03-02	01				TCRBD02-01*01	TCRBD02	TCRBD02-01	01				TCRBJ02-07*01	TCRBJ02	TCRBJ02-07	01				4	7	8	1	4	2	33	46	50	57	64	1	In	VDJ
ATTCTGGAGTCCGCCAGCACCAACCAGACATCTATGTACCTCTGTGCCAGCAGTTTAACCAACTACTACGAGCAGTACTTCGGGCCG	CASSLTNYYEQYF	1	5.4700106665207996E-6	39	TCRBV28-01*01	TCRBV28	TCRBV28-01	01				TCRBD02-01	TCRBD02	TCRBD02-01				01,02	TCRBJ02-07*01	TCRBJ02	TCRBJ02-07	01				2	0	3	9	4	3	42	57	61	-1	65	1	In	VDJ
GTGAACGCCTTGGAGCTGGACGACTCGGCCCTGTATCTCTGTGCCAGCGGTTTACCGGGACAGAAATACGAGCAGTACTTCGGGCCG	CASGLPGQKYEQYF	1	5.4700106665207996E-6	42	TCRBV05-04*01	TCRBV05	TCRBV05-04	01				TCRBD01-01*01	TCRBD01	TCRBD01-01	01				TCRBJ02-07*01	TCRBJ02	TCRBJ02-07	01				7	3	0	5	8	4	39	48	56	63	66	1	In	VDJ
CTGAGGATCCAGCAGGTAGTGCGAGGAGATTCGGCAGCTTATTTCTGTGCCAGCTCACCAGGGTCACACGAGCAGTACTTCGGGCCG	CASSPGSHEQYF	8	4.3760085332166396E-5	36	TCRBV18-01*01	TCRBV18	TCRBV18-01	01								TCRBD01,TCRBD02	TCRBD01-01,TCRBD02-01		TCRBJ02-07*01	TCRBJ02	TCRBJ02-07	01				2	4	0	9	0	5	45	-1	60	63	67	8	In	VDJ
TCTAAGAAGCTCCTTCTCAGTGACTCTGGCTTCTATCTCTGTGCCTGGAGTGTACCGACAGGGGGCAACGAGCAGTACTTCGGGCCG	CAWSVPTGGNEQYF	1	5.4700106665207996E-6	42	TCRBV30-01*01	TCRBV30	TCRBV30-01	01				TCRBD01-01*01	TCRBD01	TCRBD01-01	01				TCRBJ02-07*01	TCRBJ02	TCRBJ02-07	01				0	1	2	0	3	5	39	53	56	66	67	1	In	VDJ
TTCCCTGGAGCTTGGTGACTCTGCTGTGTATTTCTGTGCCAGCAGCCAAGAAGTGCGAGCTCTGGAAACACCATATATTTTGGAGAG		6	3.28200639991248E-5	47	TCRBV03-01/03-02*01	TCRBV03	TCRBV03-01/03-02	01				TCRBD02-01	TCRBD02	TCRBD02-01				01,02	TCRBJ01-03*01	TCRBJ01	TCRBJ01-03	01				0	2	7	6	3	0	34	51	54	57	59	6	Out	VDJ
AAGATCCAGCCCTCAGAACCCAGGGACTCAGCTGTGTACTTCTGTGCCAGCAGTTTTTCTGGGGCCAACGTCCTGACTTTCGGGGCC	CASSFSGANVLTF	4	2.1880042666083198E-5	39	TCRBV12-03/12-04*01	TCRBV12	TCRBV12-03/12-04	01											TCRBJ02-06*01	TCRBJ02	TCRBJ02-06	01				3	1	0	0	0	1	42	-1	-1	56	57	4	In	VJ
CCAGGCCTGGGGGACGCAGCCATGTACCTGTGTGCCACCAGCACAAAAGTCCGGCCCTCTGGGGCCAACGTCCTGACTTTCGGGGCC	CATSTKVRPSGANVLTF	2	1.0940021333041599E-5	51	TCRBV15-01*02	TCRBV15	TCRBV15-01	02								TCRBD01,TCRBD02	TCRBD01-01,TCRBD02-01		TCRBJ02-06*01	TCRBJ02	TCRBJ02-06	01				4	1	9	0	9	0	30	43	52	55	56	2	In	VDJ
ATGAATGTGAGCACCTTGGAGCTGGGGGACTCGGCCCTTTATCTTTGCGCCAGCAGCTTGTTCTGGGATGAGCAGTTCTTCGGGCCA	CASSLFWDEQFF	4	2.1880042666083198E-5	36	TCRBV05-01*01	TCRBV05	TCRBV05-01	01								TCRBD01,TCRBD02	TCRBD01-01,TCRBD02-01		TCRBJ02-01*01	TCRBJ02	TCRBJ02-01	01				1	0	0	9	4	8	45	60	64	-1	67	4	In	VDJ
GTCCCTAGAGTCTGCCATCCCCAACCAGACAGCTCTTTACTTCTGTGCCACCCGACTAGCGGGAGCCATGAGCAGTTCTTCGGGCCA		4	2.1880042666083198E-5	38	TCRBV24-01*01	TCRBV24	TCRBV24-01	01				TCRBD02-01*02	TCRBD02	TCRBD02-01	02				TCRBJ02-01*01	TCRBJ02	TCRBJ02-01	01				9	2	2	2	1	8	43	52	53	65	67	4	Out	VDJ
ATCCGGTCCACAAAGCTGGAGGACTCAGCCATGTACTTCTGTGCCAGCAGTGTAAGGAGTGGCTACAATGAGCAGTTCTTCGGGCCA	CASSVRSGYNEQFF	2	1.0940021333041599E-5	42	TCRBV02-01	TCRBV02	TCRBV02-01				01,03	TCRBD02-01*02	TCRBD02	TCRBD02-01	02				TCRBJ02-01*01	TCRBJ02	TCRBJ02-01	01				4	3	10	2	3	3	39	52	55	59	62	2	In	VDJ
ACATCGGCCCAAAAGAACCCGACAGCTTTCTATCTCTGTGCCAGTAGTATGGGTCGGGAAGGCTACAATGAGCAGTTCTTCGGGCCA	CASSMGREGYNEQFF	2	1.0940021333041599E-5	45	TCRBV19-01*01	TCRBV19	TCRBV19-01	01				TCRBD02-01*02	TCRBD02	TCRBD02-01	02				TCRBJ02-01*01	TCRBJ02	TCRBJ02-01	01				3	3	8	3	4	3	36	50	54	59	62	2	In	VDJ
CTGGAGTCCGCCAGCACCAACCAGACATCTATGTACCTCTGTGCCAGCAGTCGTCTTAGAGCGGGAGGGGCCCAGTACTTCGGGCCA	CASSRLRAGGAQYF	2	1.0940021333041599E-5	42	TCRBV28-01*01	TCRBV28	TCRBV28-01	01				TCRBD02-01*02	TCRBD02	TCRBD02-01	02				TCRBJ02-05*01	TCRBJ02	TCRBJ02-05	01				5	1	6	0	8	9	39	51	59	69	70	2	In	VDJ
ACAGTGACCAGTGCCCATCCTGAAGACAGCAGCTTCTACATCTGCAGTGCTAGAAGGTCTGGGGGAGAGACCCAGTACTTCGGGCCA	CSARRSGGETQYF	2	1.0940021333041599E-5	39	TCRBV20	TCRBV20				TCRBV20-01,TCRBV20-or09_02						TCRBD01,TCRBD02	TCRBD01-01,TCRBD02-01		TCRBJ02-05*01	TCRBJ02	TCRBJ02-05	01				2	0	6	1	6	4	42	54	60	-1	65	2	In	VDJ
TCCGCCAGCACCAACCAGACATCTATGTACCTCTGTGCCAGCAGTCTCGGACTAGCGGGGACTCAAGAGACCCAGTACTTCGGGCCA	CASSLGLAGTQETQYF	2	1.0940021333041599E-5	48	TCRBV28-01*01	TCRBV28	TCRBV28-01	01				TCRBD02-01*01	TCRBD02	TCRBD02-01	01				TCRBJ02-05*01	TCRBJ02	TCRBJ02-05	01				5	3	1	3	3	2	33	45	48	60	63	2	In	VDJ
GAGTCTGCCATCCCCAACCAGACAGCTCTTTACTTCTGTGCCACCAGTGACCCGGACAGGTACCAAGAGACCCAGTACTTCGGGCCA	CATSDPDRYQETQYF	8	4.3760085332166396E-5	45	TCRBV24-01*01	TCRBV24	TCRBV24-01	01				TCRBD01-01*01	TCRBD01	TCRBD01-01	01				TCRBJ02-05*01	TCRBJ02	TCRBJ02-05	01				4	1	1	4	3	0	36	50	53	60	61	8	In	VDJ
AAGATCCAGCGCACAGAGCAGGAGGACTCGGCCGTGTATCTCTGTGCCAGCAGCTCCCCCCCGGCAGATACGCAGTATTTTGGCCCA	CASSSPPADTQYF	2	1.0940021333041599E-5	39	TCRBV07-02	TCRBV07	TCRBV07-02				01,02	TCRBD02-01	TCRBD02	TCRBD02-01				01,02	TCRBJ02-03*01	TCRBJ02	TCRBJ02-03	01				4	0	8	5	6	4	42	55	61	-1	64	2	In	VDJ
ACTGTGACATCGGCCCAAAAGAACCCGACAGCTTTCTATCTCTGTGCCAGTAAGCCCGCCGGCACAGATACGCAGTATTTTGGCCCA	CASKPAGTDTQYF	2	1.0940021333041599E-5	39	TCRBV19-01*01	TCRBV19	TCRBV19-01	01				TCRBD02-01	TCRBD02	TCRBD02-01				01,02	TCRBJ02-03*01	TCRBJ02	TCRBJ02-03	01				7	6	6	7	0	1	42	-1	52	55	61	2	In	VDJ
TGCAGCCAGAAGACTCGGCCCTGTATCTCTGTGCCAGCAGCCAAGCCCATCAAGCGGTTGAGCACAGATACGCAGTATTTTGGCCCA		2	1.0940021333041599E-5	52	TCRBV04-02*01	TCRBV04	TCRBV04-02	01				TCRBD02-01	TCRBD02	TCRBD02-01				01,02	TCRBJ02-03*01	TCRBJ02	TCRBJ02-03	01				1	3	6	5	7	0	29	45	52	57	60	2	Out	VDJ
GTCCACAAAGCTGGAGGACTCAGCCATGTACTTCTGTGCCAGTCTCCACTAGCGGGAGGGCCATCCGGGGAGCTGTTTTTTGGAGAA		2	1.0940021333041599E-5	47	TCRBV02-01	TCRBV02	TCRBV02-01				01,03	TCRBD02-01*02	TCRBD02	TCRBD02-01	02				TCRBJ02-02*01	TCRBJ02	TCRBJ02-02	01				9	4	3	0	5	6	34	42	47	60	64	2	Out	VDJ
ACTCTGGAGTCAGCTACCCGCTCCCAGACATCTGTGTATTTCTGCGCCAGCAGTGAGCGGGACACCGGGGAGCTGTTTTTTGGAGAA	CASSERDTGELFF	7	3.8290074665645595E-5	39	TCRBV10-02*01	TCRBV10	TCRBV10-02	01				TCRBD02-01	TCRBD02	TCRBD02-01				01,02	TCRBJ02-02*01	TCRBJ02	TCRBJ02-02	01				2	0	8	4	0	3	42	-1	57	-1	61	7	In	VDJ
CTGAAGATCCGGTCCACAAAGCTGGAGGACTCAGCCATGTACTTCTGTGCCAGCAGTGAAGAACAAGGTACGGCTTTCTTTGGACAA	CASSEEQGTAFF	2	1.0940021333041599E-5	36	TCRBV02-01	TCRBV02	TCRBV02-01				01,03					TCRBD01,TCRBD02	TCRBD01-01,TCRBD02-01		TCRBJ01-01*01	TCRBJ01	TCRBJ01-01	01				1	7	3	6	1	11	45	61	62	65	72	2	In	VDJ
ATCCAGCGCACAGAGCAGGAGGACTCGGCCGTGTATCTCTGTGCCAGCAGCTTGACCAGGGGAATTAGTGAAGCTTTCTTTGGACAA	CASSLTRGISEAFF	3	1.64100319995624E-5	42	TCRBV07-02	TCRBV07	TCRBV07-02				01,02	TCRBD01-01*01	TCRBD01	TCRBD01-01	01				TCRBJ01-01*01	TCRBJ01	TCRBJ01-01	01				3	6	4	2	3	7	39	53	56	62	68	3	In	VDJ
CTGCCATCCCCAACCAGACAGCTCTTTACTTCTGTGCCACCAGTCGAACAGGGGCCATTCATGAACACTGAAGCTTTCTTTGGACAA		5	2.7350053332604E-5	49	TCRBV24-01*01	TCRBV24	TCRBV24-01	01				TCRBD01-01*01	TCRBD01	TCRBD01-01	01				TCRBJ01-01*01	TCRBJ01	TCRBJ01-01	01				6	7	3	2	3	0	32	44	47	54	61	5	Out	VDJ
AAGATCCAGCCCTCAGAACCCAGGGACTCAGCTGTGTACTTCTGTGCCAGCACCTCATTTCAGAACACTGAAGCTTTCTTTGGACAA	CASTSFQNTEAFF	2	1.0940021333041599E-5	39	TCRBV12-03/12-04*01	TCRBV12	TCRBV12-03/12-04	01								TCRBD01,TCRBD02	TCRBD01-01,TCRBD02-01		TCRBJ01-01*01	TCRBJ01	TCRBJ01-01	01				7	5	4	6	3	1	42	52	55	57	62	2	In	VDJ
AAGATCCAGCCCTCAGAACCCAGGGACTCAGCTGTGTATTTTTGTGCTAGTGGTTTGGGGCAGAACACTGAAGCTTTCTTTGGACAA	CASGLGQNTEAFF	2	1.0940021333041599E-5	39	TCRBV12-05*01	TCRBV12	TCRBV12-05	01				TCRBD01-01*01	TCRBD01	TCRBD01-01	01				TCRBJ01-01*01	TCRBJ01	TCRBJ01-01	01				1	1	9	0	0	1	42	-1	58	61	62	2	In	VDJ
GTGACATCGGCCCAAAAGAACCCGACAGCTTTCTATCTCTGTGCCAGTAGTCCCGGATACAAGAACACTGAAGCTTTCTTTGGACAA	CASSPGYKNTEAFF	2	1.0940021333041599E-5	42	TCRBV19-01*01	TCRBV19	TCRBV19-01	01								TCRBD01,TCRBD02	TCRBD01-01,TCRBD02-01		TCRBJ01-01*01	TCRBJ01	TCRBJ01-01	01				5	5	1	8	3	1	39	51	54	57	62	2	In	VDJ
AGGATCCAGCAGGTAGTGCGAGGAGATTCGGCAGCTTATTTCTGTGCCAGCTCACCGGAAGGGATTCTCGAAGCTTTCTTTGGACAA	CASSPEGILEAFF	6	3.28200639991248E-5	39	TCRBV18-01*01	TCRBV18	TCRBV18-01	01								TCRBD01,TCRBD02	TCRBD01-01,TCRBD02-01		TCRBJ01-01*01	TCRBJ01	TCRBJ01-01	01				3	5	0	8	4	8	42	56	60	64	69	6	In	VDJ
CTAAGAAGCTCCTTCTCAGTGACTCTGGCTTCTATCTCTGTGCCCGTATGACATCGGGCCCCGAGGGAAAAACTGTTTTTTGGCAGT		2	1.0940021333041599E-5	43	TCRBV30-01	TCRBV30	TCRBV30-01				01,05					TCRBD01,TCRBD02	TCRBD01-01,TCRBD02-01		TCRBJ01-04*01	TCRBJ01	TCRBJ01-04	01				8	13	2	6	5	8	38	44	49	53	66	2	Out	VDJ
TGATTCTGGAGTCCGCCAGCACCAACCAGACATCTATGTACCTCTGTGCCAGCATTCCCTCCCGAGGAAAAACTGTTTTTTGGCAGT		2	1.0940021333041599E-5	37	TCRBV28-01*01	TCRBV28	TCRBV28-01	01				TCRBD02-01*02	TCRBD02	TCRBD02-01	02				TCRBJ01-04*01	TCRBJ01	TCRBJ01-04	01				7	0	11	2	9	8	44	54	63	-1	66	2	Out	VDJ
NNNNNNNNNNTGTCGGCTGCTCCCTCCCAGACATCTGTGTACTTCTGTGCCAGCAGGACAGGGGATCAGCCCCAGCATTTTGGTGAT	CASRTGDQPQHF	5	2.7350053332604E-5	36	TCRBV06-05*01	TCRBV06	TCRBV06-05	01				TCRBD01-01*01	TCRBD01	TCRBD01-01	01				TCRBJ01-05*01	TCRBJ01	TCRBJ01-05	01				6	0	2	2	0	5	45	-1	56	-1	64	5	In	VDJ
GAGATCCAGTCCACGGAGTCAGGGGACACAGCACTGTATTTCTGTGCCAGCCTCCAGGGGGGTAATCAGCCCCAGCATTTTGGTGAT	CASLQGGNQPQHF	2	1.0940021333041599E-5	39	TCRBV21-01*01	TCRBV21	TCRBV21-01	01				TCRBD01-01*01	TCRBD01	TCRBD01-01	01				TCRBJ01-05*01	TCRBJ01	TCRBJ01-05	01				8	2	4	1	3	4	42	51	54	61	63	2	In	VDJ
AAGATCCGGTCCACAAAGCTGGAGGACTCAGCCATGTACTTCTGTGCCAGCAGCGGGGACATGAATCAGCCCCAGCATTTTGGTGAT	CASSGDMNQPQHF	2	1.0940021333041599E-5	39	TCRBV02-01	TCRBV02	TCRBV02-01				01,03	TCRBD01-01*01	TCRBD01	TCRBD01-01	01				TCRBJ01-05*01	TCRBJ01	TCRBJ01-05	01				6	2	0	6	2	4	42	53	55	61	63	2	In	VDJ
GTGAACGCCTTGTTGCTGGGGGACTCGGCCCTGTATCTCTGTGCCAGCAGCGCCCAGGGTGGCAATCAGCCCCAGCATTTTGGTGAT	CASSAQGGNQPQHF	2	1.0940021333041599E-5	42	TCRBV05-05*01	TCRBV05	TCRBV05-05	01				TCRBD01-01*01	TCRBD01	TCRBD01-01	01				TCRBJ01-05*01	TCRBJ01	TCRBJ01-05	01				4	2	4	3	3	2	39	51	54	59	61	2	In	VDJ
AGTTCTAAGAAGCTCCTTCTCAGTGACTCTGGCTTCTATCTCTGTGCCTGGAGGGGAAATAGCAATCAGCCCCAGCATTTTGGTGAT	CAWRGNSNQPQHF	2	1.0940021333041599E-5	39	TCRBV30-01*01	TCRBV30	TCRBV30-01	01								TCRBD01,TCRBD02	TCRBD01-01,TCRBD02-01		TCRBJ01-05*01	TCRBJ01	TCRBJ01-05	01				3	2	0	8	0	0	42	-1	53	57	59	2	In	VDJ
ACATCGGCCCAAAAGAACCCGACAGCTTTCTATCTCTGTGCCAGTAAAGGGGGCGGACTGAGCAATCAGCCCCAGCATTTTGGTGAT	CASKGGGLSNQPQHF	2	1.0940021333041599E-5	45	TCRBV19-01*01	TCRBV19	TCRBV19-01	01				TCRBD01-01*01	TCRBD01	TCRBD01-01	01				TCRBJ01-05*01	TCRBJ01	TCRBJ01-05	01				7	6	5	0	1	1	36	46	47	54	60	2	In	VDJ
ACATCGGCCCAAAAGAACCCGACAGCTTTCTATCTCTGTGCCAGTAGTATCTTTCCGGGGGCCAATCAGCCCCAGCATTTTGGTGAT	CASSIFPGANQPQHF	2	1.0940021333041599E-5	45	TCRBV19-01*01	TCRBV19	TCRBV19-01	01								TCRBD01,TCRBD02	TCRBD01-01,TCRBD02-01		TCRBJ01-05*01	TCRBJ01	TCRBJ01-05	01				3	0	6	0	6	3	36	50	56	-1	62	2	In	VDJ
AAGCTCCTTCTCAGTGACTCTGGCTTCTATCTCTGTGCCTGGAGTTCACCGACAGGGACTGACAATCAGCCCCAGCATTTTGGTGAT	CAWSSPTGTDNQPQHF	2	1.0940021333041599E-5	48	TCRBV30-01*01	TCRBV30	TCRBV30-01	01				TCRBD01-01*01	TCRBD01	TCRBD01-01	01				TCRBJ01-05*01	TCRBJ01	TCRBJ01-05	01				2	5	2	3	5	3	33	45	50	57	62	2	In	VDJ
TCCGCCAGCACCAACCAGACATCTATGTACCTCTGTGCCAGCAGTCTCCTAGGGGACAGCGACAATCAGCCCCAGCATTTTGGTGAT	CASSLLGDSDNQPQHF	2	1.0940021333041599E-5	48	TCRBV28-01*01	TCRBV28	TCRBV28-01	01				TCRBD01-01*01	TCRBD01	TCRBD01-01	01				TCRBJ01-05*01	TCRBJ01	TCRBJ01-05	01				5	3	0	5	7	3	33	45	52	59	62	2	In	VDJ
GCCTTGTTGCTGGGGGACTCGGCCCTCTATCTCTGTGCCAGCAGCCCACTCCGGGACAGGGGAGGCGTAGCCCTCCACTTTGGGAAT	CASSPLRDRGGVALHF	2	1.0940021333041599E-5	48	TCRBV05-06*01	TCRBV05	TCRBV05-06	01				TCRBD01-01*01	TCRBD01	TCRBD01-01	01				TCRBJ01-06*01	TCRBJ01	TCRBJ01-06	01				4	8	0	2	7	14	33	45	52	62	70	2	In	VDJ
GTGAACGCCTTGTTGCTGGGGGACTCGGCCCTCTATCTCTGTGCCAGCAGCAACGACAGGGTCAATTCACCCCTCCACTTTGGGAAT	CASSNDRVNSPLHF	2	1.0940021333041599E-5	42	TCRBV05-06*01	TCRBV05	TCRBV05-06	01				TCRBD01-01*01	TCRBD01	TCRBD01-01	01				TCRBJ01-06*01	TCRBJ01	TCRBJ01-06	01				4	2	2	3	3	7	39	51	54	61	63	2	In	VDJ
TGGAGTCCGCCAGCACCAACCAGACATCTATGTACCTCTGTGCCAGCAGTTTATGGGTTTTTAGTGTCACCCCTCCACTTTGGGAAT		2	1.0940021333041599E-5	43	TCRBV28-01*01	TCRBV28	TCRBV28-01	01				TCRBD02-01	TCRBD02	TCRBD02-01				01,02	TCRBJ01-06*01	TCRBJ01	TCRBJ01-06	01				0	2	5	8	6	10	38	55	61	64	66	2	Out	VDJ
NNNNNNNNNNNNNNNNNNTGAAGATCCAGCCCTCAGAACCCAGGGACTCAGCTGTGTACTTCTGTGCCAGCAGAGCCCTTCGGTTCG		2	1.0940021333041599E-5	19	TCRBV12-03/12-04*01	TCRBV12	TCRBV12-03/12-04	01				TCRBD02-01	TCRBD02	TCRBD02-01				01,02	TCRBJ01-02*01	TCRBJ01	TCRBJ01-02	01				6	0	6	7	0	15	62	-1	73	-1	76	2	Out	VDJ
CTGATTCTGGAGTCCGCCAGCACCAACCAGACATCTATGTACCTCTGTGCCAGCAGACGAGAGGGAGGTGGCTACACCTTCGGTTCG	CASRREGGGYTF	2	1.0940021333041599E-5	36	TCRBV28-01*01	TCRBV28	TCRBV28-01	01				TCRBD02-01*02	TCRBD02	TCRBD02-01	02				TCRBJ01-02*01	TCRBJ01	TCRBJ01-02	01				6	0	9	1	6	7	45	56	62	-1	68	2	In	VDJ
AATGTGAACGCCTTGTTGCTGGGGGACTCGGCCCTCTATCTCTGTGCCAGCAGCCCAGGGGTGGATCGTGGCTACACCTTCGGTTCG	CASSPGVDRGYTF	1	5.4700106665207996E-6	39	TCRBV05-06*01	TCRBV05	TCRBV05-06	01				TCRBD01-01*01	TCRBD01	TCRBD01-01	01				TCRBJ01-02*01	TCRBJ01	TCRBJ01-02	01				4	7	4	2	1	7	42	54	55	61	68	1	In	VDJ
CAGCCTGCAGAGCTTGGGGACTCGGCCATGTATCTCTGTGCCAGCAGCCAGGGGGGGCTACGCTTGTATGGCTACACCTTCGGTTCG	CASSQGGLRLYGYTF	1	5.4700106665207996E-6	45	TCRBV11-01*01	TCRBV11	TCRBV11-01	01								TCRBD01,TCRBD02	TCRBD01-01,TCRBD02-01		TCRBJ01-02*01	TCRBJ01	TCRBJ01-02	01				5	11	4	1	0	5	36	-1	48	55	66	1	In	VDJ
AGCTGGACGACTCGGCCCTGTATCTCTGTGCCAGCAGCTGTAAAGCGGTTGGGGGTACTGGAATGGTATGGCTACACCTTCGGTTCG		1	5.4700106665207996E-6	55	TCRBV05-04*01	TCRBV05	TCRBV05-04	01								TCRBD01,TCRBD02	TCRBD01-01,TCRBD02-01		TCRBJ01-02*01	TCRBJ01	TCRBJ01-02	01				3	11	6	1	11	5	26	39	50	55	66	1	Out	VDJ
TCTAAGAAGCTCCTTCTCAGTGACTCTGGCTTCTATCTCTGTGCCTTCCGAGGACTGGGGACGGGCTATGGCTACACCTTCGGTTCG	CAFRGLGTGYGYTF	2	1.0940021333041599E-5	42	TCRBV30-01	TCRBV30	TCRBV30-01				01,05					TCRBD01,TCRBD02	TCRBD01-01,TCRBD02-01		TCRBJ01-02*01	TCRBJ01	TCRBJ01-02	01				7	3	0	7	11	4	39	46	57	62	65	2	In	VDJ
ATCCAGCCTGCAGAGCTTGGGGACTCGGCCGTGTATCTCTGTGCCAGCAGCTTATGAGTCAGCTACTATGGCTACACCTTCGGTTCG	CASSL*VSYYGYTF	2	1.0940021333041599E-5	42	TCRBV11-03*01	TCRBV11	TCRBV11-03	01								TCRBD01,TCRBD02	TCRBD01-01,TCRBD02-01		TCRBJ01-02*01	TCRBJ01	TCRBJ01-02	01				2	2	4	5	5	3	39	54	59	62	64	2	Stop	VDJ
CTTGGAGATCCAGTCCACGGAGTCAGGGGACACAGCACTGTATTTCTGTGCCCGCAGGGACAGGACTATGGCTACACCTTCGGTTCG		1	5.4700106665207996E-6	35	TCRBV21-01*01	TCRBV21	TCRBV21-01	01				TCRBD01-01*01	TCRBD01	TCRBD01-01	01				TCRBJ01-02*01	TCRBJ01	TCRBJ01-02	01				6	0	1	4	0	3	46	-1	57	-1	64	1	Out	VDJ
TCCACTCTGACAGTGACCAGTGCCCATCCTGAAGACAGCAGCTTCTACATCTGCAGTGCTGGCGACTATGGCTACACCTTCGGTTCG	CSAGDYGYTF	2	1.0940021333041599E-5	30	TCRBV20-01	TCRBV20	TCRBV20-01				01,04					TCRBD01,TCRBD02	TCRBD01-01,TCRBD02-01		TCRBJ01-02*01	TCRBJ01	TCRBJ01-02	01				5	1	9	0	0	3	51	-1	60	63	64	2	In	VDJ
GAGTCAGGGGACACAGCACTGTATTTCTGTGCCAGCAGGATTTAGGAATGGCGGGGTTGAGCTAACTATGGCTACACCTTCGGTTCG	CASRI*EWRG*ANYGYTF	1	5.4700106665207996E-6	54	TCRBV21-01*01	TCRBV21	TCRBV21-01	01				TCRBD02-01*01	TCRBD02	TCRBD02-01	01				TCRBJ01-02*01	TCRBJ01	TCRBJ01-02	01				6	5	7	3	12	0	27	38	50	56	61	1	Stop	VDJ
GTGACCAGTGCCCATCCTGAAGACAGCAGCTTCTACATCTGCAGTGCTAGGGCCCTGAGGCAGGACCATGGCTACACCTTCGGTTCG	CSARALRQDHGYTF	2	1.0940021333041599E-5	42	TCRBV20	TCRBV20				TCRBV20-01,TCRBV20-or09_02						TCRBD01,TCRBD02	TCRBD01-01,TCRBD02-01		TCRBJ01-02*01	TCRBJ01	TCRBJ01-02	01				3	1	1	7	12	6	39	50	62	66	67	2	In	VDJ
GTGACATCGGCCCAAAAGAACCCGACAGCTTTCTATCTCTGTGCCAGTAGTATAAGGACAGGGACGTTGGGCTACACCTTCGGTTCG	CASSIRTGTLGYTF	2	1.0940021333041599E-5	42	TCRBV19-01*01	TCRBV19	TCRBV19-01	01				TCRBD01-01*01	TCRBD01	TCRBD01-01	01				TCRBJ01-02*01	TCRBJ01	TCRBJ01-02	01				2	6	1	3	1	8	39	54	55	63	69	2	In	VDJ
AGTTCTAAGAAGCTCCTTCTCAGTGACTCTGGCTTCTATCTCTGTGCCTGGAGTTACGGCCCTACGGCCAGCTACACCTTCGGTTCG	CAWSYGPTASYTF	2	1.0940021333041599E-5	39	TCRBV30-01*01	TCRBV30	TCRBV30-01	01								TCRBD01,TCRBD02	TCRBD01-01,TCRBD02-01		TCRBJ01-02*01	TCRBJ01	TCRBJ01-02	01				2	10	9	0	3	9	42	54	57	60	70	2	In	VDJ
CTTCACATCAATTCCCTGGAGCTTGGTGACTCTGCTGTGTATTTCTGTGCCAGCAGCCAAGATCGGGCGAGAAACACCTTCGGTTCG	CASSQDRARNTF	2	1.0940021333041599E-5	36	TCRBV03-01/03-02*01	TCRBV03	TCRBV03-01/03-02	01								TCRBD01,TCRBD02	TCRBD01-01,TCRBD02-01		TCRBJ01-02*01	TCRBJ01	TCRBJ01-02	01				0	5	8	0	2	12	45	62	64	68	73	2	In	VDJ
AAGATCCAGCCTGCAGAGCTTGGGGACTCGGCCGTGTATCTCTGTGCCAGCAGCTTCCCGGGAGCCGGTGAGCAGTACTTCGGGCCG	CASSFPGAGEQYF	7	3.8290074665645595E-5	39	TCRBV11-03*01	TCRBV11	TCRBV11-03	01				TCRBD02-01*02	TCRBD02	TCRBD02-01	02				TCRBJ02-07*01	TCRBJ02	TCRBJ02-07	01				3	5	8	2	2	7	42	56	58	64	69	7	In	VDJ
AGTTCTAAGAAGCTCCTTCTCAGTGACTCTGGCTTCTATCTCTGTGCCTGGAGTGTAGCGGGGCGGCTGGAGCAGTACTTCGGGCCG	CAWSVAGRLEQYF	1	5.4700106665207996E-6	39	TCRBV30-01*01	TCRBV30	TCRBV30-01	01				TCRBD02-01*01	TCRBD02	TCRBD02-01	01				TCRBJ02-07*01	TCRBJ02	TCRBJ02-07	01				0	6	6	3	0	7	42	-1	56	63	69	1	In	VDJ
GTGAACGCCTTGTTGCTGGGGGACTCGGCCCTGTATCTCTGTGCCAGCAGCTTGTCCCCAGGGGCGGGGGAGCAGTACTTCGGGCCG	CASSLSPGAGEQYF	1	5.4700106665207996E-6	42	TCRBV05-05*01	TCRBV05	TCRBV05-05	01								TCRBD01,TCRBD02	TCRBD01-01,TCRBD02-01		TCRBJ02-07*01	TCRBJ02	TCRBJ02-07	01				1	5	4	2	4	7	39	54	58	64	69	1	In	VDJ
AACGCCTTGTTGCTGGGGGACTCGGCCCTCTATCTCTGTGCCAGCAGCTTGCGCACTAGCGGGAGTGAGGAGCAGTACTTCGGGCCG	CASSLRTSGSEEQYF	1	5.4700106665207996E-6	45	TCRBV05-06*01	TCRBV05	TCRBV05-06	01				TCRBD02-01*02	TCRBD02	TCRBD02-01	02				TCRBJ02-07*01	TCRBJ02	TCRBJ02-07	01				1	4	3	2	3	7	36	51	54	65	69	1	In	VDJ
CACGCCCTGCAGCCAGAAGACTCAGCCCTGTATCTCTGCGCCAGCAGCCCCCTCCTCGGAGGGTTGGGCGAGCAGTACTTCGGGCCG	CASSPLLGGLGEQYF	12	6.56401279982496E-5	45	TCRBV04-01*01	TCRBV04	TCRBV04-01	01				TCRBD02-01*02	TCRBD02	TCRBD02-01	02				TCRBJ02-07*01	TCRBJ02	TCRBJ02-07	01				4	5	10	0	8	6	36	49	57	63	68	12	In	VDJ
CTGAAGGTGCAGCCTGCAGAACTGGAGGATTCTGGAGTTTATTTCTGTGCCAGCAGCCAAGATTGGAGCGAGCAGTACTTCGGGCCG	CASSQDWSEQYF	5	2.7350053332604E-5	36	TCRBV14-01*01	TCRBV14	TCRBV14-01	01				TCRBD02-01*02	TCRBD02	TCRBD02-01	02				TCRBJ02-07*01	TCRBJ02	TCRBJ02-07	01				0	0	10	2	2	6	45	62	64	-1	68	5	In	VDJ
ATCCTGAGTTCTAAGAAGCTCCTTCTCAGTGACTCTGGCTTCTATCTCTGTGCCTGGAGTGAGCTCTCCGAGCAGTACTTCGGGCCG	CAWSELSEQYF	1	5.4700106665207996E-6	33	TCRBV30-01*01	TCRBV30	TCRBV30-01	01				TCRBD02-01	TCRBD02	TCRBD02-01				01,02	TCRBJ02-07*01	TCRBJ02	TCRBJ02-07	01				1	4	6	7	0	6	48	-1	61	64	68	1	In	VDJ
ATCCGGTCCACAAAGCTGGAGGACTCAGCCATGTACTTCTGTGCCAGCAGTTACGGGCCAGGGGGGTACGAGCAGTACTTCGGGCCG	CASSYGPGGYEQYF	1	5.4700106665207996E-6	42	TCRBV02-01	TCRBV02	TCRBV02-01				01,03	TCRBD01-01*01	TCRBD01	TCRBD01-01	01				TCRBJ02-07*01	TCRBJ02	TCRBJ02-07	01				5	1	4	1	7	4	39	51	58	65	66	1	In	VDJ
AAGATCCAGCCCTCAGAACCCAGGGACTCAGCTGTGTACTTCTGTGCCAGCAGTTTAGGCAGGGAGTACGAGCAGTACTTCGGGCCG	CASSLGREYEQYF	1	5.4700106665207996E-6	39	TCRBV12-03/12-04*01	TCRBV12	TCRBV12-03/12-04	01								TCRBD01,TCRBD02	TCRBD01-01,TCRBD02-01		TCRBJ02-07*01	TCRBJ02	TCRBJ02-07	01				1	2	4	3	1	4	42	58	59	64	66	1	In	VDJ
CAGCCTGCAGAGCTTGGGGACTCGGCCGTGTATCTCTGTGCCAGCAGCACTACACAGGGGCCCTTCTACGAGCAGTACTTCGGGCCG	CASSTTQGPFYEQYF	1	5.4700106665207996E-6	45	TCRBV11-03*01	TCRBV11	TCRBV11-03	01				TCRBD01-01*01	TCRBD01	TCRBD01-01	01				TCRBJ02-07*01	TCRBJ02	TCRBJ02-07	01				5	5	3	2	5	3	36	48	53	60	65	1	In	VDJ
ATCCAGCCTGCAGAGCTTGGGGACTCGGCCGTGTATCTCTGTGCCAGCAGCATGGGACCGGGGGGCTACGAGCAGTACTTCGGGCCG	CASSMGPGGYEQYF	1	5.4700106665207996E-6	42	TCRBV11-03*01	TCRBV11	TCRBV11-03	01				TCRBD02-01*01	TCRBD02	TCRBD02-01	01				TCRBJ02-07*01	TCRBJ02	TCRBJ02-07	01				5	0	8	1	7	3	39	51	58	-1	65	1	In	VDJ
ATCCAGCAGGTAGTGCGAGGAGATTCGGCAGCTTATTTCTGTGCCAGCTCACCACCCTTAGGGGGCTACGAGCAGTACTTCGGGCCG	CASSPPLGGYEQYF	2	1.0940021333041599E-5	42	TCRBV18-01*01	TCRBV18	TCRBV18-01	01				TCRBD01-01*01	TCRBD01	TCRBD01-01	01				TCRBJ02-07*01	TCRBJ02	TCRBJ02-07	01				0	0	5	1	3	3	39	56	59	-1	65	2	In	VDJ
NTGAAGATCCAGCCCTCAGAACCCAGGGACTCAGCTGTGTACTTCTGTGCCAGCAGTTTAGGAGGCTACGAGCAGTACTTCGGGCCG	CASSLGGYEQYF	1	5.4700106665207996E-6	36	TCRBV12-03/12-04*01	TCRBV12	TCRBV12-03/12-04	01				TCRBD02-01*02	TCRBD02	TCRBD02-01	02				TCRBJ02-07*01	TCRBJ02	TCRBJ02-07	01				1	0	11	1	0	3	45	-1	61	-1	65	1	In	VDJ
CAGCCTGCAGAGCTTGGGGACTCGGCCGTGTATCTCTGTGCCAGCAGCTCTTCCACTAGCGGGTCCTACGAGCAGTACTTCGGGCCG	CASSSSTSGSYEQYF	2	1.0940021333041599E-5	45	TCRBV11-03*01	TCRBV11	TCRBV11-03	01				TCRBD02-01	TCRBD02	TCRBD02-01				01,02	TCRBJ02-07*01	TCRBJ02	TCRBJ02-07	01				4	0	3	4	5	1	36	49	54	-1	63	2	In	VDJ
CTGCAGCCAGAAGACTCGGCCCTGTATCTCTGTGCCAGCAGCCAAGATGCGGGGCCCGGATCGTCCTACGAGCAGTACTTCGGGCCG	CASSQDAGPGSSYEQYF	2	1.0940021333041599E-5	51	TCRBV04-02*01	TCRBV04	TCRBV04-02	01				TCRBD02-01*01	TCRBD02	TCRBD02-01	01				TCRBJ02-07*01	TCRBJ02	TCRBJ02-07	01				0	9	7	3	1	1	30	47	48	54	63	2	In	VDJ
CTACACGCCCTGCAGCCAGAAGACTCAGCCCTGTATCTCTGCGCCAGCAGCGCCGGACTGATCTCCTACGAGCAGTACTTCGGGCCG	CASSAGLISYEQYF	2	1.0940021333041599E-5	42	TCRBV04-01*01	TCRBV04	TCRBV04-01	01				TCRBD02-01	TCRBD02	TCRBD02-01				01,02	TCRBJ02-07*01	TCRBJ02	TCRBJ02-07	01				5	3	1	10	3	0	39	51	54	59	62	2	In	VDJ
CGGAGTCAGGGGACACAGCACTGTATTTCTGTGCCAGCAGCAAGCCTCGCCTTAGAGATGGGAGCCTACGAGCAGTACTTCGGGCCG		1	5.4700106665207996E-6	52	TCRBV21-01*01	TCRBV21	TCRBV21-01	01				TCRBD02-01*02	TCRBD02	TCRBD02-01	02				TCRBJ02-07*01	TCRBJ02	TCRBJ02-07	01				3	0	9	2	16	2	29	43	59	-1	64	1	Out	VDJ
ACATCGGCCCAAAAGAACCCGACAGCTTTCTATCTCTGTGCCAGTACGATTCGGGCGGGAGGGCCCTACGAGCAGTACTTCGGGCCG	CASTIRAGGPYEQYF	1	5.4700106665207996E-6	45	TCRBV19-01*01	TCRBV19	TCRBV19-01	01				TCRBD02-01*02	TCRBD02	TCRBD02-01	02				TCRBJ02-07*01	TCRBJ02	TCRBJ02-07	01				7	1	7	0	8	2	36	46	54	63	64	1	In	VDJ
CCCTGATTCTGGAGTCCGCCAGCACCAACCAGACATCTATGTACCTCTGTCCTCACTGGGGCCACCTACGAGCAGTACTTCGGGCCG		1	5.4700106665207996E-6	34	TCRBV28-01*01	TCRBV28	TCRBV28-01	01				TCRBD01-01*01	TCRBD01	TCRBD01-01	01				TCRBJ02-07*01	TCRBJ02	TCRBJ02-07	01				14	2	7	0	7	2	47	50	57	62	64	1	Out	VDJ
TCCACGGAGTCAGGGGACACAGCACTGTATTTCTGTGCCAGCAGCAAACAACGCCAGGAGGCCACCTACGAGCAGTACTTCGGGCCG	CASSKQRQEATYEQYF	1	5.4700106665207996E-6	48	TCRBV21-01*01	TCRBV21	TCRBV21-01	01				TCRBD02-01*02	TCRBD02	TCRBD02-01	02				TCRBJ02-07*01	TCRBJ02	TCRBJ02-07	01				2	3	10	1	8	2	33	48	56	61	64	1	In	VDJ
ACGGAGTCAGGGGACACAGCACTGTATTTCTGTGCCAGCAGCAAAGGTGACGGGTTCTCTGGGGCCAACGTCCTGACTTTCGGGGCC	CASSKGDGFSGANVLTF	1	5.4700106665207996E-6	51	TCRBV21-01*01	TCRBV21	TCRBV21-01	01				TCRBD02-01	TCRBD02	TCRBD02-01				01,02	TCRBJ02-06*01	TCRBJ02	TCRBJ02-06	01				1	2	8	4	4	0	30	46	50	54	56	1	In	VDJ
AAGAACCCGACAGCTTTCTATCTCTGTGCCAGTAGTATCCACTCCGGGACAGGGCCCTCTGGGGCCAACGTCCTGACTTTCGGGGCC	CASSIHSGTGPSGANVLTF	3	1.64100319995624E-5	57	TCRBV19-01*01	TCRBV19	TCRBV19-01	01				TCRBD01-01*01	TCRBD01	TCRBD01-01	01				TCRBJ02-06*01	TCRBJ02	TCRBJ02-06	01				3	2	0	3	7	0	24	38	45	54	56	3	In	VDJ
AAGATCCAGCCCTCAGAACCCAGGGACTCAGCTGTGTATTTTTGTGCTAGTGGTTTGGTCGGCGGGGGTGAGCAGTTCTTCGGGCCA	CASGLVGGGEQFF	2	1.0940021333041599E-5	39	TCRBV12-05*01	TCRBV12	TCRBV12-05	01				TCRBD02-01*01	TCRBD02	TCRBD02-01	01				TCRBJ02-01*01	TCRBJ02	TCRBJ02-01	01				0	0	7	2	2	9	42	59	61	-1	68	2	In	VDJ
CTGAGCTCTCTGGAGCTGGGGGACTCAGCTTTGTATTTCTGTGCCAGCAGCGAGTCAGGAGCTACGGATGAGCAGTTCTTCGGGCCA	CASSESGATDEQFF	18	9.84601919973744E-5	42	TCRBV09-01*01	TCRBV09	TCRBV09-01	01								TCRBD01,TCRBD02	TCRBD01-01,TCRBD02-01		TCRBJ02-01*01	TCRBJ02	TCRBJ02-01	01				3	8	4	4	3	8	39	52	55	59	67	18	In	VDJ
TTGGCGTCTGCTGTACCCTCTCAGACATCTGTGTACTTCTGTGCCAGCAGCCGACAGGGTTCCCTCAATGAGCAGTTCTTCGGGCCA	CASSRQGSLNEQFF	4	2.1880042666083198E-5	42	TCRBV06-04*01	TCRBV06	TCRBV06-04	01				TCRBD01-01*01	TCRBD01	TCRBD01-01	01				TCRBJ02-01*01	TCRBJ02	TCRBJ02-01	01				6	6	2	3	2	6	39	50	52	59	65	4	In	VDJ
TTGGCGTCTGCTGTACCCTCTCAGACATCTGTGTACTTCTGTGCCAGCAGTGACTCTAGCGGGAGCAATGAGCAGTTCTTCGGGCCA	CASSDSSGSNEQFF	13	7.11101386647704E-5	42	TCRBV06-04*01	TCRBV06	TCRBV06-04	01				TCRBD02-01*02	TCRBD02	TCRBD02-01	02				TCRBJ02-01*01	TCRBJ02	TCRBJ02-01	01				0	0	5	2	0	6	39	-1	56	-1	65	13	In	VDJ
CCCCAACCAGACCTCTCTGTACTTCTGTGCCAGCAGTTTATTTTAGCGGGAGAGTAAGCTTCCTACAATGAGCAGTTCTTCGGGCCA		12	6.56401279982496E-5	56	TCRBV27-01*01	TCRBV27	TCRBV27-01	01				TCRBD02-01*02	TCRBD02	TCRBD02-01	02				TCRBJ02-01*01	TCRBJ02	TCRBJ02-01	01				1	8	5	2	2	1	25	41	43	52	60	12	Out	VDJ
CAGCCTGCAGAGCTTGGGGACTCGGCCGTGTATCTCTGTGCCAGCAGCCCTAGCCCGTTGCTCCGAAATGAGCAGTTCTTCGGGCCA	CASSPSPLLRNEQFF	1	5.4700106665207996E-6	45	TCRBV11-03*01	TCRBV11	TCRBV11-03	01				TCRBD02-01	TCRBD02	TCRBD02-01				01,02	TCRBJ02-01*01	TCRBJ02	TCRBJ02-01	01				5	12	4	7	1	7	36	48	49	54	66	1	In	VDJ
ACTCTGAAGATCCAGCGCACAGAGCAGGAGGACTCGGCCGTGTATCTCTGTGCCAGCAGCTCAAGGCAGGAGCAGTTCTTCGGGCCA	CASSSRQEQFF	2	1.0940021333041599E-5	33	TCRBV07	TCRBV07				TCRBV07-02,TCRBV07-08						TCRBD01,TCRBD02	TCRBD01-01,TCRBD02-01		TCRBJ02-01*01	TCRBJ02	TCRBJ02-01	01				4	0	4	5	5	10	48	61	66	-1	69	2	In	VDJ
CTCACTGTGACATCGGCCCAAAAGAACCCGACAGCTTTCTATCTCTGTGCCGCGGGTTTAGCGGAAGAGACCCAGTACTTCGGGCCA	CAAGLAEETQYF	14	7.658014933129119E-5	36	TCRBV19-01*01	TCRBV19	TCRBV19-01	01				TCRBD02-01	TCRBD02	TCRBD02-01				01,02	TCRBJ02-05*01	TCRBJ02	TCRBJ02-05	01				11	0	5	5	7	3	45	51	58	-1	64	14	In	VDJ
CCCTCAGAACCCAGGGACTCAGCTGTGTACTTCTGTGCCAGCAGTTTTAGTAGCGGGAGAAACCAAGAGACCCAGTACTTCGGGCCA	CASSFSSGRNQETQYF	3	1.64100319995624E-5	48	TCRBV12	TCRBV12				TCRBV12-03/12-04,TCRBV12-04		TCRBD02-01*02	TCRBD02	TCRBD02-01	02				TCRBJ02-05*01	TCRBJ02	TCRBJ02-05	01				3	2	5	2	3	0	33	47	50	59	61	3	In	VDJ
AGATCCAGCGCACAGAGCGGGGGGACTCAGCCGTGTATCTCTGTGCCAGCAGCGCTCAGCGGGAAAGAGACCCAGTACTTCGGGCCA		5	2.7350053332604E-5	40	TCRBV07-03*01	TCRBV07	TCRBV07-03	01				TCRBD02-01*02	TCRBD02	TCRBD02-01	02				TCRBJ02-05*01	TCRBJ02	TCRBJ02-05	01				5	0	6	3	4	3	41	53	57	-1	64	5	Out	VDJ
CTCAAGATCCAGCCTGCAGAGCTTGGGGACTCGGCCGTGTATCTCTGTGCCAGCAGCTTAGTTGGGAATACGCAGTATTTTGGCCCA	CASSLVGNTQYF	6	3.28200639991248E-5	36	TCRBV11-03*01	TCRBV11	TCRBV11-03	01								TCRBD01,TCRBD02	TCRBD01-01,TCRBD02-01		TCRBJ02-03*01	TCRBJ02	TCRBJ02-03	01				1	0	0	8	2	7	45	61	63	-1	67	6	In	VDJ
ATCCAGCCCTCAGAACCCAGGGACTCAGCTGTGTACTTCTGTGCCAGCATAGCGGCCCTGCGGACCGGGGAGCTGTTTTTTGGAGAA	CASIAALRTGELFF	2	1.0940021333041599E-5	42	TCRBV12	TCRBV12				TCRBV12-03/12-04,TCRBV12-04		TCRBD02-01	TCRBD02	TCRBD02-01				01,02	TCRBJ02-02*01	TCRBJ02	TCRBJ02-02	01				7	8	5	5	0	5	39	-1	49	55	63	2	In	VDJ
NNNNTGTCGGCTGCTCCCTCCCAGACATCTGTGTACTTCTGTGCCGGTGGAGACGGTTCCGCCACCGGGGAGCTGTTTTTTGGAGAA	CAGGDGSATGELFF	5	2.7350053332604E-5	42	TCRBV06-05*01	TCRBV06	TCRBV06-05	01				TCRBD02-01*02	TCRBD02	TCRBD02-01	02				TCRBJ02-02*01	TCRBJ02	TCRBJ02-02	01				11	10	10	2	3	4	39	45	48	52	62	5	In	VDJ
CCTTGTTGCTGGGGGACTCGGCCCTCTATCTCTGTGCCAGCACCTCGTCCGGACCTATTAAACACCGGGGAGCTGTTTTTTGGAGAA		2	1.0940021333041599E-5	49	TCRBV05-06*01	TCRBV05	TCRBV05-06	01								TCRBD01,TCRBD02	TCRBD01-01,TCRBD02-01		TCRBJ02-02*01	TCRBJ02	TCRBJ02-02	01				6	6	1	7	8	2	32	42	50	54	60	2	Out	VDJ
AAGATCCAGCCCTCAGAACCCAGGGACTCAGCTGTGTATTTTTGTGCTAGTGGTTTTACAGGAGGCACTGAAGCTTTCTTTGGACAA	CASGFTGGTEAFF	2	1.0940021333041599E-5	39	TCRBV12-05*01	TCRBV12	TCRBV12-05	01								TCRBD01,TCRBD02	TCRBD01-01,TCRBD02-01		TCRBJ01-01*01	TCRBJ01	TCRBJ01-01	01				3	3	3	4	1	4	42	56	57	62	65	2	In	VDJ
TGGAGATCCAGTCCACGGAGTCAGGGGACACAGCACTGTATTTCTGTGCCAGCGAGTGCTAGGGACACTGAAGCTTTCTTTGGACAA		2	1.0940021333041599E-5	37	TCRBV21-01*01	TCRBV21	TCRBV21-01	01								TCRBD01,TCRBD02	TCRBD01-01,TCRBD02-01		TCRBJ01-01*01	TCRBJ01	TCRBJ01-01	01				8	0	5	3	7	3	44	53	60	-1	64	2	Out	VDJ
GAGTCGCCCAGCCCCAACCAGACCTCTCTGTACTTCTGTGCCAGCGCTCCGGGACAGGGGTTGAACACTGAAGCTTTCTTTGGACAA	CASAPGQGLNTEAFF	2	1.0940021333041599E-5	45	TCRBV27-01*01	TCRBV27	TCRBV27-01	01				TCRBD01-01*01	TCRBD01	TCRBD01-01	01				TCRBJ01-01*01	TCRBJ01	TCRBJ01-01	01				8	1	0	2	5	0	36	45	50	60	61	2	In	VDJ
GTGACATCGGCCCAAAAGAACCCGACAGCTTTCTATCTCTGTGCCAGTAGTATCGGGGTACCGAACACTGAAGCTTTCTTTGGACAA	CASSIGVPNTEAFF	6	3.28200639991248E-5	42	TCRBV19-01*01	TCRBV19	TCRBV19-01	01				TCRBD02-01*01	TCRBD02	TCRBD02-01	01				TCRBJ01-01*01	TCRBJ01	TCRBJ01-01	01				3	4	8	3	0	1	39	-1	53	58	62	6	In	VDJ
ACCAGTGCCCATCCTGAAGACAGCAGCTTCTACATCTGCAGTGCTAGAACGGGACAGGGAATCAACACTGAAGCTTTCTTTGGACAA	CSARTGQGINTEAFF	2	1.0940021333041599E-5	45	TCRBV20	TCRBV20				TCRBV20-01,TCRBV20-or09_02		TCRBD01-01*01	TCRBD01	TCRBD01-01	01				TCRBJ01-01*01	TCRBJ01	TCRBJ01-01	01				2	4	0	3	2	2	36	48	50	59	63	2	In	VDJ
TCAAGATCCAGCCTGCAGAGCTTGGGGACTCGGCCGTGTATCTCTGTGCCAGCAGCCCTATACGTCGGAAAACTGTTTTTTGGCAGT		2	1.0940021333041599E-5	37	TCRBV11-03*01	TCRBV11	TCRBV11-03	01				TCRBD02-01	TCRBD02	TCRBD02-01				01,02	TCRBJ01-04*01	TCRBJ01	TCRBJ01-04	01				5	8	4	9	1	10	44	56	57	60	68	2	Out	VDJ
NTGAAGATCCAGCCCTCAGAACCCAGGGACTCAGCTGTGTACTTCTGTGCCAGCAGTCGGACGGTTGAAAAACTGTTTTTTGGCAGT	CASSRTVEKLFF	2	1.0940021333041599E-5	36	TCRBV12-03/12-04*01	TCRBV12	TCRBV12-03/12-04	01								TCRBD01,TCRBD02	TCRBD01-01,TCRBD02-01		TCRBJ01-04*01	TCRBJ01	TCRBJ01-04	01				5	3	1	7	1	7	45	57	58	62	65	2	In	VDJ
GTGACATCGGCCCAAAAGAACCCGACAGCTTTCTATCTCTGTGCCAGTAGTACCCCGGGACAGTATTCGGCCCAGCATTTTGGTGAT	CASSTPGQYSAQHF	2	1.0940021333041599E-5	42	TCRBV19-01*01	TCRBV19	TCRBV19-01	01				TCRBD01-01*01	TCRBD01	TCRBD01-01	01				TCRBJ01-05*01	TCRBJ01	TCRBJ01-05	01				4	7	0	5	4	11	39	52	56	63	70	2	In	VDJ
TCCCTGGAGCTTGGTGACTCTGCTGTGTATTTCTGTGCCAGCAGCCAATTCTTCCAGAGGTTTAATCAGCCCCAGCATTTTGGTGAT	CASSQFFQRFNQPQHF	2	1.0940021333041599E-5	48	TCRBV03-01/03-02*01	TCRBV03	TCRBV03-01/03-02	01				TCRBD02-01*02	TCRBD02	TCRBD02-01	02				TCRBJ01-05*01	TCRBJ01	TCRBJ01-05	01				2	3	11	1	8	4	33	48	56	60	63	2	In	VDJ
GAAGGTGCAGCCTGCAGAACTGGAGGATTCTGGAGTTTATTTCTGTGCGGGTCCGGGGGTAGCAATCAGCCCCAGCATTTTGGTGAT		2	1.0940021333041599E-5	38	TCRBV14-01*01	TCRBV14	TCRBV14-01	01				TCRBD02-01*01	TCRBD02	TCRBD02-01	01				TCRBJ01-05*01	TCRBJ01	TCRBJ01-05	01				12	0	8	2	5	0	43	48	53	-1	59	2	Out	VDJ
GGAGTCCGCTACCAGCTCCCAGACATCTGTGTACTTCTGTGCCATCAGTGGCCCGGGGATAGCAATCAGCCCCAGCATTTTGGTGAT		3	1.64100319995624E-5	44	TCRBV10-03*01	TCRBV10	TCRBV10-03	01				TCRBD02-01*01	TCRBD02	TCRBD02-01	01				TCRBJ01-05*01	TCRBJ01	TCRBJ01-05	01				4	1	8	3	3	0	37	50	53	58	59	3	Out	VDJ
GTGAGCACCTTGGAGCTGGGGGACTCGGCCCTTTATCTTTGCGCCAGCAGCTTGGATAATAGCAATCAGCCCCAGCATTTTGGTGAT	CASSLDNSNQPQHF	14	7.658014933129119E-5	42	TCRBV05-01*01	TCRBV05	TCRBV05-01	01				TCRBD02-01	TCRBD02	TCRBD02-01				01,02	TCRBJ01-05*01	TCRBJ01	TCRBJ01-05	01				0	1	5	9	1	0	39	55	56	58	59	14	In	VDJ
GTCGCCCAGCCCCAACCAGACCTCTCTGTACTTCTGTGCCAGCAGCCATGGGGGGCAGCGAGCAATCAGCCCCAGCATTTTGGTGAT		13	7.11101386647704E-5	47	TCRBV27-01*01	TCRBV27	TCRBV27-01	01								TCRBD01,TCRBD02	TCRBD01-01,TCRBD02-01		TCRBJ01-05*01	TCRBJ01	TCRBJ01-05	01				6	4	6	0	5	1	34	45	50	56	60	13	Out	VDJ
ACCAGTGCCCATCCTGAAGACAGCAGCTTCTACATCTGCAGTGCTAGTTCAGGGGTGGCAAGCAATCAGCCCCAGCATTTTGGTGAT	CSASSGVASNQPQHF	2	1.0940021333041599E-5	45	TCRBV20-01*04	TCRBV20	TCRBV20-01	04				TCRBD01-01*01	TCRBD01	TCRBD01-01	01				TCRBJ01-05*01	TCRBJ01	TCRBJ01-05	01				2	5	4	2	1	1	36	48	49	55	60	2	In	VDJ
ACATCGGCCCAAAAGAACCCGACAGCTTTCTATCTCTGTGCCAGTTGGGGCCGGGACGGACACAATCAGCCCCAGCATTTTGGTGAT	CASWGRDGHNQPQHF	2	1.0940021333041599E-5	45	TCRBV19-01*01	TCRBV19	TCRBV19-01	01								TCRBD01,TCRBD02	TCRBD01-01,TCRBD02-01		TCRBJ01-05*01	TCRBJ01	TCRBJ01-05	01				8	5	0	7	7	3	36	45	52	57	62	2	In	VDJ
CTACACACCCTGCAGCCAGAAGACTCGGCCCTGTATCTCTGCGCCAGCAGCCGGGTAACGGGGAATTCACCCCTCCACTTTGGGAAT	CASSRVTGNSPLHF	3	1.64100319995624E-5	42	TCRBV04-03*01	TCRBV04	TCRBV04-03	01				TCRBD02-01*01	TCRBD02	TCRBD02-01	01				TCRBJ01-06*01	TCRBJ01	TCRBJ01-06	01				4	0	8	3	6	7	39	52	58	-1	63	3	In	VDJ
AACGCCTTGTTGCTGGGGGACTCGGCCCTGTATCTCTGTGCCAGCAGCGGGGAGGGGGTTCTTTGGTCACCCCTCCACTTTGGGAAT	CASSGEGVLWSPLHF	1	5.4700106665207996E-6	45	TCRBV05-05*01	TCRBV05	TCRBV05-05	01				TCRBD02-01*02	TCRBD02	TCRBD02-01	02				TCRBJ01-06*01	TCRBJ01	TCRBJ01-06	01				4	10	9	0	1	10	36	48	49	56	66	1	In	VDJ
GTCCACGGAGTCAGGGGACACAGCACTGTATTTCTGTGCCAGCAGCAAAGCGCTAGGGGACAGGGCTCACCCCTCCACTTTGGGAAT		2	1.0940021333041599E-5	47	TCRBV21-01*01	TCRBV21	TCRBV21-01	01				TCRBD01-01*01	TCRBD01	TCRBD01-01	01				TCRBJ01-06*01	TCRBJ01	TCRBJ01-06	01				0	1	0	3	5	10	34	51	56	65	66	2	Out	VDJ
CTCACTGTGACATCGGCCCAAAAGAACCCGACAGCTTTCTATCTCTGTGCCAGTAGGGACAGGGGTTTTGGCTACACCTTCGGTTCG	CASRDRGFGYTF	2	1.0940021333041599E-5	36	TCRBV19-01*01	TCRBV19	TCRBV19-01	01				TCRBD01-01*01	TCRBD01	TCRBD01-01	01				TCRBJ01-02*01	TCRBJ01	TCRBJ01-02	01				6	3	1	2	0	7	45	-1	56	65	68	2	In	VDJ
CTCCTCACTCTGGAGTCCGCTACCAGCTCCCAGACATCTGTGTACTTCTGTGCCATCAACACAGGGTTTGGCTACACCTTCGGTTCG	CAINTGFGYTF	2	1.0940021333041599E-5	33	TCRBV10-03*01	TCRBV10	TCRBV10-03	01				TCRBD01-01*01	TCRBD01	TCRBD01-01	01				TCRBJ01-02*01	TCRBJ01	TCRBJ01-02	01				7	2	3	3	2	7	48	58	60	66	68	2	In	VDJ
CTGGAGTCCGCCAGCACCAACCAGACATCTATGTACCTCTGTGCCAGCAGTCCCGGCGGGGGCGCGGGTGGCTACACCTTCGGTTCG	CASSPGGGAGGYTF	2	1.0940021333041599E-5	42	TCRBV28-01*01	TCRBV28	TCRBV28-01	01				TCRBD02-01*01	TCRBD02	TCRBD02-01	01				TCRBJ01-02*01	TCRBJ01	TCRBJ01-02	01				5	6	7	2	4	7	39	51	55	62	68	2	In	VDJ
CACATCAATTCCCTGGAGCTTGGTGACTCTGCTGTGTATTTCTGTGCCAGCAGCCAAGCGAGAGGTTATGGCTACACCTTCGGTTCG	CASSQARGYGYTF	2	1.0940021333041599E-5	39	TCRBV03-01/03-02*01	TCRBV03	TCRBV03-01/03-02	01				TCRBD02-01*02	TCRBD02	TCRBD02-01	02				TCRBJ01-02*01	TCRBJ01	TCRBJ01-02	01				1	1	11	1	3	5	42	58	61	65	66	2	In	VDJ
GATCCAGTCCACGGAGTCAGGGGACACAGCACTGTATTTCTGTGCCAGCAGTCGACAGGGAATCGTTATGGCTACACCTTCGGTTCG		1	5.4700106665207996E-6	41	TCRBV21-01*01	TCRBV21	TCRBV21-01	01				TCRBD01-01*01	TCRBD01	TCRBD01-01	01				TCRBJ01-02*01	TCRBJ01	TCRBJ01-02	01				6	6	2	3	2	5	40	51	53	60	66	1	Out	VDJ
CACCTACACACCCTGCAGCCAGAAGACTCGGCCCTGTATCTCTGTGCCAGCAGACCGGGACAGGCTTATGGCTACACCTTCGGTTCG	CASRPGQAYGYTF	4	2.1880042666083198E-5	39	TCRBV04-02*01	TCRBV04	TCRBV04-02	01				TCRBD01-01*01	TCRBD01	TCRBD01-01	01				TCRBJ01-02*01	TCRBJ01	TCRBJ01-02	01				6	2	0	4	3	5	42	53	56	64	66	4	In	VDJ
NCTCTGAAGATCCGGTCCACAAAGCTGGAGGACTCAGCCATGTACTTCTGTGCCAGCAGTGAGTGGTATGGCTACACCTTCGGTTCG	CASSEWYGYTF	2	1.0940021333041599E-5	33	TCRBV02-01	TCRBV02	TCRBV02-01				01,03					TCRBD01,TCRBD02	TCRBD01-01,TCRBD02-01		TCRBJ01-02*01	TCRBJ01	TCRBJ01-02	01				3	0	0	10	2	5	48	62	64	-1	66	2	In	VDJ
GACAGTGACCAGTGCCCATCCTGAAGACAGCAGCTTCTACATCTGCAGTGCCTACCTACAGGGATCTATGGCTACACCTTCGGTTCG		2	1.0940021333041599E-5	38	TCRBV20	TCRBV20				TCRBV20-01,TCRBV20-or09_02		TCRBD01-01*01	TCRBD01	TCRBD01-01	01				TCRBJ01-02*01	TCRBJ01	TCRBJ01-02	01				6	2	3	3	6	4	43	51	57	63	65	2	Out	VDJ
CTAAACCTGAGCTCTCTGGAGCTGGGGGACTCAGCTTTGTATTTCTGTGCCAGCAATACGGGAATCTATGGCTACACCTTCGGTTCG	CASNTGIYGYTF	2	1.0940021333041599E-5	36	TCRBV09-01*01	TCRBV09	TCRBV09-01	01				TCRBD02-01*02	TCRBD02	TCRBD02-01	02				TCRBJ01-02*01	TCRBJ01	TCRBJ01-02	01				6	2	8	3	3	4	45	55	58	63	65	2	In	VDJ
AATGTGAACGCCTTGTTGCTGGGGGACTCGGCCCTCTATCTCTGTGCCAGCAGCGGAGGGGACGGCTATGGCTACACCTTCGGTTCG	CASSGGDGYGYTF	1	5.4700106665207996E-6	39	TCRBV05-06*01	TCRBV05	TCRBV05-06	01				TCRBD02-01*02	TCRBD02	TCRBD02-01	02				TCRBJ01-02*01	TCRBJ01	TCRBJ01-02	01				4	5	10	0	0	4	42	-1	54	60	65	1	In	VDJ
AAGATCCAGCCTGCAGAGCTTGGGGACTCGGCCGTGTATCTCTGTGCCAGCAGCTTGGAGGGGAGCTATGGCTACACCTTCGGTTCG	CASSLEGSYGYTF	4	2.1880042666083198E-5	39	TCRBV11-03*01	TCRBV11	TCRBV11-03	01				TCRBD02-01*02	TCRBD02	TCRBD02-01	02				TCRBJ01-02*01	TCRBJ01	TCRBJ01-02	01				3	3	10	0	0	4	42	-1	56	62	65	4	In	VDJ
CTGCAGCCAGAAGACTCAGCCCTGTATCTCTGCGCCAGCAGCCGGACCCGGGACAGGGAGGGGAGCTATGGCTACACCTTCGGTTCG	CASSRTRDREGSYGYTF	3	1.64100319995624E-5	51	TCRBV04-01*01	TCRBV04	TCRBV04-01	01				TCRBD01-01*01	TCRBD01	TCRBD01-01	01				TCRBJ01-02*01	TCRBJ01	TCRBJ01-02	01				4	7	0	3	6	4	30	43	49	58	65	3	In	VDJ
CACTGCAGCAAGAAGACTCAGCTGCGTATCTCTGCACCAGCAGCCAATTCGGTAGGAGGGTGTCCCTATGGCTACACCTTCGGTTCG		5	2.7350053332604E-5	49	TCRBV01-01*01	TCRBV01	TCRBV01-01	01				TCRBD02-01*02	TCRBD02	TCRBD02-01	02				TCRBJ01-02*01	TCRBJ01	TCRBJ01-02	01				2	5	10	0	7	4	32	47	54	60	65	5	Out	VDJ
CTGGAGTCCGCCAGCACCAACCAGACATCTATGTACCTCTGTGCCAGCAGTTTACCGACAGGGCACTATGGCTACACCTTCGGTTCG	CASSLPTGHYGYTF	2	1.0940021333041599E-5	42	TCRBV28-01*01	TCRBV28	TCRBV28-01	01				TCRBD01-01*01	TCRBD01	TCRBD01-01	01				TCRBJ01-02*01	TCRBJ01	TCRBJ01-02	01				2	1	2	3	2	3	39	54	56	63	64	2	In	VDJ
AGTTCTAAGAAGCTCCTTCTCAGTGACTCTGGCTTCTATCTCTGTGCCCGGGGGGTGCCCCCACACTATGGCTACACCTTCGGTTCG	CARGVPPHYGYTF	2	1.0940021333041599E-5	39	TCRBV30-01*05	TCRBV30	TCRBV30-01	05								TCRBD01,TCRBD02	TCRBD01-01,TCRBD02-01		TCRBJ01-02*01	TCRBJ01	TCRBJ01-02	01				3	9	0	10	0	3	42	-1	53	55	64	2	In	VDJ
GACATCGGCCCAAAAGAACCCGACAGCTTTCTATCTCTGTGCCAGTAGTATGGGCAAGTCCTTAACTATGGCTACACCTTCGGTTCG		2	1.0940021333041599E-5	44	TCRBV19-01*01	TCRBV19	TCRBV19-01	01				TCRBD01-01*01	TCRBD01	TCRBD01-01	01				TCRBJ01-02*01	TCRBJ01	TCRBJ01-02	01				3	7	8	0	0	1	37	-1	51	55	62	2	Out	VDJ
CCTGCAGAGCTTGGGGACTCGGCCGTGTATCTCTGTGCCAGCAGCTTAAGAGGGCAGGGACATAACTATGGCTACACCTTCGGTTCG	CASSLRGQGHNYGYTF	2	1.0940021333041599E-5	48	TCRBV11-03*01	TCRBV11	TCRBV11-03	01				TCRBD01-01*01	TCRBD01	TCRBD01-01	01				TCRBJ01-02*01	TCRBJ01	TCRBJ01-02	01				2	0	0	6	8	1	33	48	56	-1	62	2	In	VDJ
CAGAACCGGGAGACACGGCACTGTATCTCTGCGCCAGCAGTCACGGCAGCTCAGGGGGAAGCCAACTATGGCTACACCTTCGGTTCG		2	1.0940021333041599E-5	52	TCRBV23-01*01	TCRBV23	TCRBV23-01	01				TCRBD01-01*01	TCRBD01	TCRBD01-01	01				TCRBJ01-02*01	TCRBJ01	TCRBJ01-02	01				3	5	4	1	8	2	29	43	51	58	63	2	Out	VDJ
CACATCAATTCCCTGGAGCTTGGTGACTCTGCTGTGTATTTCTGTGCCAGCAGACCAGGGAGGGGATATGGCTACACCTTCGGTTCG	CASRPGRGYGYTF	2	1.0940021333041599E-5	39	TCRBV03-01/03-02*01	TCRBV03	TCRBV03-01/03-02	01				TCRBD02-01*02	TCRBD02	TCRBD02-01	02				TCRBJ01-02*01	TCRBJ01	TCRBJ01-02	01				6	2	9	0	4	5	42	53	57	64	66	2	In	VDJ
AAGGTGCAGCCTGCAGAACTGGAGGATTCTGGAGTTTATTTCTGTGCCAGCAGCCAAGGGGAGGGATATGGCTACACCTTCGGTTCG	CASSQGEGYGYTF	2	1.0940021333041599E-5	39	TCRBV14-01*01	TCRBV14	TCRBV14-01	01				TCRBD02-01*02	TCRBD02	TCRBD02-01	02				TCRBJ01-02*01	TCRBJ01	TCRBJ01-02	01				1	1	9	0	0	5	42	-1	58	65	66	2	In	VDJ
TCTAAGAAGCTCCTTCTCAGTGACTCTGGCTTCTATCTCTGTGCCTGGAGTGTAGGTTGGACAGCATATGGCTACACCTTCGGTTCG	CAWSVGWTAYGYTF	2	1.0940021333041599E-5	42	TCRBV30-01*01	TCRBV30	TCRBV30-01	01				TCRBD01-01*01	TCRBD01	TCRBD01-01	01				TCRBJ01-02*01	TCRBJ01	TCRBJ01-02	01				0	2	1	5	5	5	39	53	58	64	66	2	In	VDJ
CTGATTCTGGAGTCCGCCAGCACCAACCAGACATCTATGTACCTCTGTGCCAGCAGTTTCCACAGTGATGGCTACACCTTCGGTTCG	CASSFHSDGYTF	2	1.0940021333041599E-5	36	TCRBV28-01*01	TCRBV28	TCRBV28-01	01				TCRBD01-01*01	TCRBD01	TCRBD01-01	01				TCRBJ01-02*01	TCRBJ01	TCRBJ01-02	01				3	2	3	5	2	6	45	59	61	65	67	2	In	VDJ
AAGATCCAGCGCACAGAGCAGGGGGACTCGGCCATGTATCTCTGTGCCAGCAGCCCACAGGGGTTTCAGGGCTACACCTTCGGTTCG	CASSPQGFQGYTF	2	1.0940021333041599E-5	39	TCRBV07-09*01	TCRBV07	TCRBV07-09	01				TCRBD01-01*01	TCRBD01	TCRBD01-01	01				TCRBJ01-02*01	TCRBJ01	TCRBJ01-02	01				5	6	3	2	2	8	42	54	56	63	69	2	In	VDJ
GCCTTGGAGCTGGACGACTCGGCCCTGTATCTCTGTGCCAGCAGCGATGAAGTAGCGTTCCCATATTGCTAGCAGTACTTCGGGCCG	CASSDEVAFPYC*QYF	1	5.4700106665207996E-6	48	TCRBV05-04*01	TCRBV05	TCRBV05-04	01				TCRBD02-01	TCRBD02	TCRBD02-01				01,02	TCRBJ02-07*01	TCRBJ02	TCRBJ02-07	01				4	13	5	6	7	8	33	45	52	57	70	1	Stop	VDJ
CTTCACATCAATTCCCTGGAGCTTGGTGACTCTGCTGTGTATTTCTGTGCCAGCAGCCGGACAGGGTGGGAGCAGTACTTCGGGCCG	CASSRTGWEQYF	1	5.4700106665207996E-6	36	TCRBV03-01/03-02*01	TCRBV03	TCRBV03-01/03-02	01				TCRBD01-01*01	TCRBD01	TCRBD01-01	01				TCRBJ02-07*01	TCRBJ02	TCRBJ02-07	01				4	3	1	3	0	7	45	-1	58	66	69	1	In	VDJ
TCTAAGAAGCTCCTTCTCAGTGACTCTGGCTTCTATCTCTGTGCCTGGAGTGTACTGCCCCCGCTGAGCGAGCAGTACTTCGGGCCG	CAWSVLPPLSEQYF	1	5.4700106665207996E-6	42	TCRBV30-01*01	TCRBV30	TCRBV30-01	01				TCRBD02-01	TCRBD02	TCRBD02-01				01,02	TCRBJ02-07*01	TCRBJ02	TCRBJ02-07	01				0	12	3	10	0	6	39	-1	53	56	68	1	In	VDJ
ATCCAGCCTGCAGAGCTTGGGGACTCGGCCGTGTATCTCTGTGCCAGCAGCTTAGGCGGGACGGCTGCCGAGCAGTACTTCGGGCCG	CASSLGGTAAEQYF	1	5.4700106665207996E-6	42	TCRBV11-03*01	TCRBV11	TCRBV11-03	01				TCRBD02-01*02	TCRBD02	TCRBD02-01	02				TCRBJ02-07*01	TCRBJ02	TCRBJ02-07	01				1	7	7	3	0	6	39	-1	55	61	68	1	In	VDJ
ATCCAGCCTGCAGAGCTTGGGGACTCGGCCGTGTATCTCTGTGCCAGCAGCTTAGCGGGAGGCGTGTACGAGCAGTACTTCGGGCCG	CASSLAGGVYEQYF	1	5.4700106665207996E-6	42	TCRBV11-03*01	TCRBV11	TCRBV11-03	01				TCRBD02-01*02	TCRBD02	TCRBD02-01	02				TCRBJ02-07*01	TCRBJ02	TCRBJ02-07	01				1	4	8	1	0	4	39	-1	55	62	66	1	In	VDJ
CCTGACCCTGGAGTCTGCCAGGCCCTCACATACCTCTCAGTACCTCTGTGCCAGGTTACAGCAGTCTACGAGCAGTACTTCGGGCCG		5	2.7350053332604E-5	35	TCRBV25-01*01	TCRBV25	TCRBV25-01	01				TCRBD01-01*01	TCRBD01	TCRBD01-01	01				TCRBJ02-07*01	TCRBJ02	TCRBJ02-07	01				9	4	3	5	3	3	46	54	57	61	65	5	Out	VDJ
AGTTCTAAGAAGCTCCTTCTCAGTGACTCTGGCTTCTATCTCTGTGCCTGGAGTGGTGGCTTGGGCTACGAGCAGTACTTCGGGCCG	CAWSGGLGYEQYF	1	5.4700106665207996E-6	39	TCRBV30-01*01	TCRBV30	TCRBV30-01	01								TCRBD01,TCRBD02	TCRBD01-01,TCRBD02-01		TCRBJ02-07*01	TCRBJ02	TCRBJ02-07	01				1	0	0	9	7	3	42	55	62	-1	65	1	In	VDJ
CACACCCTGCAGCCAGAAGACTCGGCCCTGTATCTCTGCGCCAGCAGCCAAGGGCGTAGCGAGGGCTACGAGCAGTACTTCGGGCCG	CASSQGRSEGYEQYF	1	5.4700106665207996E-6	45	TCRBV04-03*01	TCRBV04	TCRBV04-03	01				TCRBD02-01	TCRBD02	TCRBD02-01				01,02	TCRBJ02-07*01	TCRBJ02	TCRBJ02-07	01				1	4	5	6	4	3	36	52	56	61	65	1	In	VDJ
ATCCTGAGTTCTAAGAAGCTCCTTCTCAGTGACTCTGGCTTCTATCTCTGTGCCTGGAGTGGTTCCTACGAGCAGTACTTCGGGCCG	CAWSGSYEQYF	1	5.4700106665207996E-6	33	TCRBV30-01*01	TCRBV30	TCRBV30-01	01											TCRBJ02-07*01	TCRBJ02	TCRBJ02-07	01				1	2	0	0	0	1	48	-1	-1	61	63	1	In	VJ
NTGTCGGCTGCTCCCTCCCAGACATCTGTGTACTTCTGTGCCAGCAGCCCAAGCTTATTACATTCCTACGAGCAGTACTTCGGGCCG	CASSPSLLHSYEQYF	6	3.28200639991248E-5	45	TCRBV06-05*01	TCRBV06	TCRBV06-05	01								TCRBD01,TCRBD02	TCRBD01-01,TCRBD02-01		TCRBJ02-07*01	TCRBJ02	TCRBJ02-07	01				6	1	3	6	12	1	36	47	59	62	63	6	In	VDJ
CAGCCTGCAGAGCTTGGGGACTCGGCCGTGTATCTCTGTGCCAGCAGCATCGGGACAGACCTCTCCTACGAGCAGTACTTCGGGCCG	CASSIGTDLSYEQYF	2	1.0940021333041599E-5	45	TCRBV11-03*01	TCRBV11	TCRBV11-03	01				TCRBD01-01*01	TCRBD01	TCRBD01-01	01				TCRBJ02-07*01	TCRBJ02	TCRBJ02-07	01				5	4	0	5	3	0	36	48	51	58	62	2	In	VDJ
CAGTCCACGGAGTCAGGGGACACAGCACTGTATTTCTGTGCCAGCTCAGGGGAGCGGGAGGCCTCCTACGAGCAGTACTTCGGGCCG	CASSGEREASYEQYF	1	5.4700106665207996E-6	45	TCRBV21-01*01	TCRBV21	TCRBV21-01	01				TCRBD02-01*02	TCRBD02	TCRBD02-01	02				TCRBJ02-07*01	TCRBJ02	TCRBJ02-07	01				8	1	6	1	7	0	36	45	52	61	62	1	In	VDJ
GTGAACGCCTTGGAGCTGGACGACTCGGCCCTGTATCTCTGTGCCAGCAGCTGGGGCGCAGGATCCTACGAGCAGTACTTCGGGCCG	CASSWGAGSYEQYF	1	5.4700106665207996E-6	42	TCRBV05-04*01	TCRBV05	TCRBV05-04	01				TCRBD01-01*01	TCRBD01	TCRBD01-01	01				TCRBJ02-07*01	TCRBJ02	TCRBJ02-07	01				3	6	7	0	0	1	39	-1	52	57	63	1	In	VDJ
CTGGAGTCCGCCAGCACCAACCAGACATCTATGTACCTCTGTGCCAGCTGGGGGACAGGGGGAGCCTACGAGCAGTACTTCGGGCCG	CASWGTGGAYEQYF	1	5.4700106665207996E-6	42	TCRBV28-01*01	TCRBV28	TCRBV28-01	01				TCRBD01-01*01	TCRBD01	TCRBD01-01	01				TCRBJ02-07*01	TCRBJ02	TCRBJ02-07	01				8	2	0	1	3	2	39	48	51	62	64	1	In	VDJ
AAGATCCAGCCCTCAGAACCCAGGGACTCAGCTGTGTACTTCTGTGCCAGCAGTTTACATCAGCCCTACGAGCAGTACTTCGGGCCG	CASSLHQPYEQYF	1	5.4700106665207996E-6	39	TCRBV12-03/12-04*01	TCRBV12	TCRBV12-03/12-04	01								TCRBD01,TCRBD02	TCRBD01-01,TCRBD02-01		TCRBJ02-07*01	TCRBJ02	TCRBJ02-07	01				2	1	4	5	3	2	42	57	60	63	64	1	In	VDJ
ATCCAGCCCTCAGAACCCAGGGACTCAGCTGTGTACTTCTGTGCCAGCAGTACCCCTAGCGTCCCCTACGAGCAGTACTTCGGGCCG	CASSTPSVPYEQYF	1	5.4700106665207996E-6	42	TCRBV12	TCRBV12				TCRBV12-03/12-04,TCRBV12-04		TCRBD02-01	TCRBD02	TCRBD02-01				01,02	TCRBJ02-07*01	TCRBJ02	TCRBJ02-07	01				5	3	4	6	4	2	39	51	55	61	64	1	In	VDJ
AAGATCCAGCCCTCAGAACCCAGGGACTCAGCTGTGTACTTCTGTGCCAGCAGTTTACAAACCACCTACGAGCAGTACTTCGGGCCG	CASSLQTTYEQYF	1	5.4700106665207996E-6	39	TCRBV12-03/12-04*01	TCRBV12	TCRBV12-03/12-04	01								TCRBD01,TCRBD02	TCRBD01-01,TCRBD02-01		TCRBJ02-07*01	TCRBJ02	TCRBJ02-07	01				2	2	3	7	3	2	42	57	60	62	64	1	In	VDJ
CTGAAGATCCGGTCCACAAAGCTGGAGGACTCAGCCATGTACTTCTGTGCCAGCAGCCGTAAAAAATACGAGCAGTACTTCGGGCCG	CASSRKKYEQYF	1	5.4700106665207996E-6	36	TCRBV02-01	TCRBV02	TCRBV02-01				01,03	TCRBD02-01	TCRBD02	TCRBD02-01				01,02	TCRBJ02-07*01	TCRBJ02	TCRBJ02-07	01				6	5	5	9	3	4	45	56	59	61	66	1	In	VDJ
AAGATCCAGCCCTCAGAACCCAGGGACTCAGCTGTGTACTTCTGTGCCAGCAGTTTAAACAGGGTAGGAGAGCAGTACTTCGGGCCG	CASSLNRVGEQYF	1	5.4700106665207996E-6	39	TCRBV12-03/12-04*01	TCRBV12	TCRBV12-03/12-04	01				TCRBD01-01*01	TCRBD01	TCRBD01-01	01				TCRBJ02-07*01	TCRBJ02	TCRBJ02-07	01				2	5	3	3	1	7	42	57	58	64	69	1	In	VDJ
CTGGAGTCCGCCAGCACCAACCAGACATCTATGTACCTCTGTGCCAGCAGTTCTGGTTACTCTGGAAACACCATATATTTTGGAGAG	CASSSGYSGNTIYF	2	1.0940021333041599E-5	42	TCRBV28-01*01	TCRBV28	TCRBV28-01	01								TCRBD01,TCRBD02	TCRBD01-01,TCRBD02-01		TCRBJ01-03*01	TCRBJ01	TCRBJ01-03	01				4	3	0	10	2	0	39	52	54	56	59	2	In	VDJ
AAGATCCGGTCCACAAAGCTGGAGGACTCAGCCATGTACTTCTGTGCCAGCAGTCTTAACTCTGGAAACACCATATATTTTGGAGAG	CASSLNSGNTIYF	2	1.0940021333041599E-5	39	TCRBV02-01	TCRBV02	TCRBV02-01				01,03	TCRBD02-01	TCRBD02	TCRBD02-01				01,02	TCRBJ01-03*01	TCRBJ01	TCRBJ01-03	01				5	3	4	10	0	0	42	-1	54	56	59	2	In	VDJ
TTGGCGTCTGCTGTACCCTCTCAGACATCTGTGTACTTCTGTGCCAGCAGTGACAGCTCTGGGGCCAACGTCCTGACTTTCGGGGCC	CASSDSSGANVLTF	4	2.1880042666083198E-5	42	TCRBV06-04*01	TCRBV06	TCRBV06-04	01								TCRBD01,TCRBD02	TCRBD01-01,TCRBD02-01		TCRBJ02-06*01	TCRBJ02	TCRBJ02-06	01				2	0	5	5	0	0	39	-1	54	-1	56	4	In	VDJ
CGGTCCACAAAGCTGGAGGACTCAGCCATGTACTTCTGTGCCAGCAGTTCGGACGCACGAGGGGCCAACGTCCTGACTTTCGGGGCC	CASSSDARGANVLTF	2	1.0940021333041599E-5	45	TCRBV02-01	TCRBV02	TCRBV02-01				01,03					TCRBD01,TCRBD02	TCRBD01-01,TCRBD02-01		TCRBJ02-06*01	TCRBJ02	TCRBJ02-06	01				5	6	1	7	2	4	36	48	50	54	60	2	In	VDJ
CTCAAGATCCAGCCTGCAGAGCTTGGGGACTCGGCCGTGTATCTCTGTGCCAGCAGCTTCACAGAAAACATTCAGTACTTCGGCGCC	CASSFTENIQYF	1	5.4700106665207996E-6	36	TCRBV11-03*01	TCRBV11	TCRBV11-03	01				TCRBD01-01*01	TCRBD01	TCRBD01-01	01				TCRBJ02-04*01	TCRBJ02	TCRBJ02-04	01				3	0	3	5	1	5	45	59	60	-1	64	1	In	VDJ
CAGCAGGTAGTGCGAGGAGATTCGGCAGCTTATTTCTGTGCCAGCTCACTCAGTCCCGGGACAGGTGTTGAGCAGTTCTTCGGGCCA	CASSLSPGTGVEQFF	3	1.64100319995624E-5	45	TCRBV18-01*01	TCRBV18	TCRBV18-01	01				TCRBD01-01*01	TCRBD01	TCRBD01-01	01				TCRBJ02-01*01	TCRBJ02	TCRBJ02-01	01				4	3	0	4	8	9	36	49	57	65	68	3	In	VDJ
AACGCCTTGGAGCTGGACGACTCGGCCCTGTATCTCTGTGCCAGCACCGAAGACTAGCGGGAGGTCTATGAGCAGTTCTTCGGGCCA	CASTED*REVYEQFF	1	5.4700106665207996E-6	45	TCRBV05-04*01	TCRBV05	TCRBV05-04	01				TCRBD02-01*02	TCRBD02	TCRBD02-01	02				TCRBJ02-01*01	TCRBJ02	TCRBJ02-01	01				6	3	2	1	5	8	36	46	51	64	67	1	Stop	VDJ
GAGCTGGGGGACTCAGCCCTGTACTTCTGTGCCAGCAGCCCCATACTCCAATTGGGGCCCTCTTACAATGAGCAGTTCTTCGGGCCA	CASSPILQLGPSYNEQFF	1	5.4700106665207996E-6	54	TCRBV13-01*01	TCRBV13	TCRBV13-01	01				TCRBD01-01*01	TCRBD01	TCRBD01-01	01				TCRBJ02-01*01	TCRBJ02	TCRBJ02-01	01				5	5	7	0	14	4	27	39	53	58	63	1	In	VDJ
GCCCATCCTGAAGACAGCAGCTTCTACATCTGCAGTGCTAGAGACCCCCAAAAGTCAAGCTCCTACAATGAGCAGTTCTTCGGGCCA	CSARDPQKSSSYNEQFF	6	3.28200639991248E-5	51	TCRBV20	TCRBV20				TCRBV20-01,TCRBV20-or09_02						TCRBD01,TCRBD02	TCRBD01-01,TCRBD02-01		TCRBJ02-01*01	TCRBJ02	TCRBJ02-01	01				0	9	4	6	4	0	30	44	48	50	59	6	In	VDJ
NNNNTGAAGATCCAGCCCTCAGAACCCAGGGACTCAGCTGTGTACTTCTGTGCCAGCAGTAACTACAATGAGCAGTTCTTCGGGCCA	CASSNYNEQFF	2	1.0940021333041599E-5	33	TCRBV12-03/12-04*01	TCRBV12	TCRBV12-03/12-04	01											TCRBJ02-01*01	TCRBJ02	TCRBJ02-01	01				5	2	0	0	0	3	48	-1	-1	60	62	2	In	VJ
CATCGGCCCAAAAGAACCCGACAGCTTTCTATCTCTGTGCCAGTAGTAAGGACAGGGGGCCTATACAATGAGCAGTTCTTCGGGCCA		1	5.4700106665207996E-6	46	TCRBV19-01*01	TCRBV19	TCRBV19-01	01				TCRBD01-01*01	TCRBD01	TCRBD01-01	01				TCRBJ02-01*01	TCRBJ02	TCRBJ02-01	01				4	3	1	0	1	4	35	48	49	60	63	1	Out	VDJ
TCCGCCAGCACCAACCAGACATCTATGTACCTCTGTGCCAGCAGTACCCAGCCCGGGACACCTCAAGAGACCCAGTACTTCGGGCCA	CASSTQPGTPQETQYF	2	1.0940021333041599E-5	48	TCRBV28-01*01	TCRBV28	TCRBV28-01	01				TCRBD01-01*01	TCRBD01	TCRBD01-01	01				TCRBJ02-05*01	TCRBJ02	TCRBJ02-05	01				5	3	0	6	9	2	33	45	54	60	63	2	In	VDJ
GTACCCTCTCAGACATCTGTGTACTTCTGTGCCAGCAGCGCACCCTTAGTAATAGCGAAATAACAAGAGACCCAGTACTTCGGGCCA	CASSAPLVIAK*QETQYF	2	1.0940021333041599E-5	54	TCRBV06-04*01	TCRBV06	TCRBV06-04	01				TCRBD02-01	TCRBD02	TCRBD02-01				01,02	TCRBJ02-05*01	TCRBJ02	TCRBJ02-05	01				6	6	5	6	14	2	27	38	52	57	63	2	Stop	VDJ
CTCAAGATCCAGCCTGCAGAGCTTGGGGACTCGGCCGTGTATCTCTGTGCCAGCAGCCAGGGGTCAGATACGCAGTATTTTGGCCCA	CASSQGSDTQYF	2	1.0940021333041599E-5	36	TCRBV11-03*01	TCRBV11	TCRBV11-03	01				TCRBD01-01*01	TCRBD01	TCRBD01-01	01				TCRBJ02-03*01	TCRBJ02	TCRBJ02-03	01				5	1	4	2	0	4	45	-1	57	63	64	2	In	VDJ
ATGAGCTCCTTGGAGCTGGGGGACTCAGCCCTGTACTTCTGTGCCAGCAGCTTAGATTTAGGGTCCGGGGAGCTGTTTTTTGGAGAA	CASSLDLGSGELFF	2	1.0940021333041599E-5	42	TCRBV13-01*01	TCRBV13	TCRBV13-01	01								TCRBD01,TCRBD02	TCRBD01-01,TCRBD02-01		TCRBJ02-02*01	TCRBJ02	TCRBJ02-02	01				1	1	5	3	4	6	39	55	59	63	64	2	In	VDJ
GTGAACGCCTTGTTGCTGGGGGACTCGGCCCTGTATCTCTGTGCCAGCAGCTTGGGCAGCGGCGCCGGGGAGCTGTTTTTTGGAGAA	CASSLGSGAGELFF	1	5.4700106665207996E-6	42	TCRBV05-05*01	TCRBV05	TCRBV05-05	01				TCRBD02-01	TCRBD02	TCRBD02-01				01,02	TCRBJ02-02*01	TCRBJ02	TCRBJ02-02	01				0	2	6	5	2	6	39	55	57	62	64	1	In	VDJ
AACGCCTTGGAGCTGGACGACTCGGCCCTGTATCTCTGTGCCAGCAGCTTGGGGGGGCGGCGCGCCGGGGAGCTGTTTTTTGGAGAA	CASSLGGRRAGELFF	2	1.0940021333041599E-5	45	TCRBV05-04*01	TCRBV05	TCRBV05-04	01				TCRBD01-01*01	TCRBD01	TCRBD01-01	01				TCRBJ02-02*01	TCRBJ02	TCRBJ02-02	01				0	6	6	0	0	6	36	-1	52	58	64	2	In	VDJ
CCTTGGAGCTGGGGGACTCGGCCCTGTATCTCTGTGCCAGAAGACTAGTCTAGCGGGATTAACACCGGGGAGCTGTTTTTTGGAGAA		3	1.64100319995624E-5	49	TCRBV05-03	TCRBV05	TCRBV05-03				01,02	TCRBD02-01*02	TCRBD02	TCRBD02-01	02				TCRBJ02-02*01	TCRBJ02	TCRBJ02-02	01				5	2	4	3	6	2	32	43	49	58	60	3	Out	VDJ
AATGTGAACGCCTTGTTGCTGGGGGACTCGGCCCTCTATCTCTGTGCCAGCAGAGACGCGAACACCGGGGAGCTGTTTTTTGGAGAA	CASRDANTGELFF	2	1.0940021333041599E-5	39	TCRBV05-06*01	TCRBV05	TCRBV05-06	01								TCRBD01,TCRBD02	TCRBD01-01,TCRBD02-01		TCRBJ02-02*01	TCRBJ02	TCRBJ02-02	01				5	1	2	7	1	0	42	53	54	57	58	2	In	VDJ
GCCTTGGAGCTGGACGACTCGGCCCTGTATCTCTGTGCCAGCAGCAAAGGGATCGTGACGAACACCGGGGAGCTGTTTTTTGGAGAA	CASSKGIVTNTGELFF	2	1.0940021333041599E-5	48	TCRBV05-04*01	TCRBV05	TCRBV05-04	01								TCRBD01,TCRBD02	TCRBD01-01,TCRBD02-01		TCRBJ02-02*01	TCRBJ02	TCRBJ02-02	01				4	6	0	8	3	0	33	45	48	52	58	2	In	VDJ
CAGAGCTTGGGGACTCGGCCGTGTATCTCTGTGCCAGCAGCTTAGTGATTCAGCGGGAAAAACACCGGGGAGCTGTTTTTTGGAGAA		2	1.0940021333041599E-5	52	TCRBV11-03*01	TCRBV11	TCRBV11-03	01				TCRBD02-01*02	TCRBD02	TCRBD02-01	02				TCRBJ02-02*01	TCRBJ02	TCRBJ02-02	01				1	2	6	3	6	2	29	45	51	58	60	2	Out	VDJ
ACCCTGGAGTCTGCCAGGCCCTCACATACCTCTCAGTACCTCTGTGCCAGCAGTGAATATTCGTGGGGTGAAGCTTTCTTTGGACAA	CASSEYSWGEAFF	3	1.64100319995624E-5	39	TCRBV25-01*01	TCRBV25	TCRBV25-01	01								TCRBD01,TCRBD02	TCRBD01-01,TCRBD02-01		TCRBJ01-01*01	TCRBJ01	TCRBJ01-01	01				0	0	6	2	5	7	42	59	64	-1	68	3	In	VDJ
AATGTGAGCACCTTGGAGCTGGGGGACTCGGCCCTTTATCTTTGCGCCAGCAGTGACGAGGAGTTCCCTGAAGCTTTCTTTGGACAA	CASSDEEFPEAFF	7	3.8290074665645595E-5	39	TCRBV05-01*01	TCRBV05	TCRBV05-01	01				TCRBD02-01*02	TCRBD02	TCRBD02-01	02				TCRBJ01-01*01	TCRBJ01	TCRBJ01-01	01				5	4	10	2	6	6	42	53	59	63	67	7	In	VDJ
ATCCGGTCCACAAAGCTGGAGGACTCAGCCATGTACTTCTGTGCCAGCAGAGTACAGGGGTATGGCACTGAAGCTTTCTTTGGACAA	CASRVQGYGTEAFF	2	1.0940021333041599E-5	42	TCRBV02-01	TCRBV02	TCRBV02-01				01,03	TCRBD01-01*01	TCRBD01	TCRBD01-01	01				TCRBJ01-01*01	TCRBJ01	TCRBJ01-01	01				6	5	3	2	3	4	39	50	53	60	65	2	In	VDJ
CTCAAGATCCAGCCTGCAGAGCTTGGGGACTCGGCCGTGTATCTCTGTGCCAGCAGCTTAGTTAGCACTGAAGCTTTCTTTGGACAA	CASSLVSTEAFF	3	1.64100319995624E-5	36	TCRBV11-03*01	TCRBV11	TCRBV11-03	01				TCRBD02-01	TCRBD02	TCRBD02-01				01,02	TCRBJ01-01*01	TCRBJ01	TCRBJ01-01	01				1	0	5	8	1	4	45	61	62	-1	65	3	In	VDJ
TCGGCTGCTCCCTCCCAGACATCTGTGTACTTCTGTGCCAGCAGTTACCTTAACAACGACAGTCCCACTGAAGCTTTCTTTGGACAA	CASSYLNNDSPTEAFF	2	1.0940021333041599E-5	48	TCRBV06-05*01	TCRBV06	TCRBV06-05	01				TCRBD01-01*01	TCRBD01	TCRBD01-01	01				TCRBJ01-01*01	TCRBJ01	TCRBJ01-01	01				2	3	2	5	9	4	33	48	57	62	65	2	In	VDJ
CTCAAGATCCAGCCTGCAGAGCTTGGGGACTCGGCCGTGTATCTCTGTGCCAGCAGCTTGGGGTACACTGAAGCTTTCTTTGGACAA	CASSLGYTEAFF	9	4.92300959986872E-5	36	TCRBV11-03*01	TCRBV11	TCRBV11-03	01								TCRBD01,TCRBD02	TCRBD01-01,TCRBD02-01		TCRBJ01-01*01	TCRBJ01	TCRBJ01-01	01				3	1	6	2	0	3	45	-1	59	63	64	9	In	VDJ
ACCAGTGCCCATCCTGAAGACAGCAGCTTCTACATCTGCAGTGCTAGAGGCTTCGAGGAGTTGAACACTGAAGCTTTCTTTGGACAA	CSARGFEELNTEAFF	2	1.0940021333041599E-5	45	TCRBV20	TCRBV20				TCRBV20-01,TCRBV20-or09_02		TCRBD02-01*02	TCRBD02	TCRBD02-01	02				TCRBJ01-01*01	TCRBJ01	TCRBJ01-01	01				1	1	10	2	7	0	36	49	56	60	61	2	In	VDJ
ATGAGCTCCTTGGAGCTGGGGGACTCAGCCCTGTACTTCTGTGCCAGCAGCTTAGGTGGGGGGAACACTGAAGCTTTCTTTGGACAA	CASSLGGGNTEAFF	2	1.0940021333041599E-5	42	TCRBV13-01*01	TCRBV13	TCRBV13-01	01								TCRBD01,TCRBD02	TCRBD01-01,TCRBD02-01		TCRBJ01-01*01	TCRBJ01	TCRBJ01-01	01				0	0	6	1	1	1	39	56	57	-1	62	2	In	VDJ
CACACCCTGCAGCCAGAAGACTCGGCCCTGTATCTCTGCGCCAGCAGCCAATCCCGGGCACTAAACACTGAAGCTTTCTTTGGACAA	CASSQSRALNTEAFF	3	1.64100319995624E-5	45	TCRBV04-03*01	TCRBV04	TCRBV04-03	01								TCRBD01,TCRBD02	TCRBD01-01,TCRBD02-01		TCRBJ01-01*01	TCRBJ01	TCRBJ01-01	01				2	4	8	0	4	2	36	51	55	59	63	3	In	VDJ
AACGCCTTGGAGCTGGACGACTCGGCCCTGTATCTCTGTGCCAGCAGCATACCGATCGGGGAAAACACTGAAGCTTTCTTTGGACAA	CASSIPIGENTEAFF	19	1.0393020266389519E-4	45	TCRBV05-04*01	TCRBV05	TCRBV05-04	01				TCRBD02-01*01	TCRBD02	TCRBD02-01	01				TCRBJ01-01*01	TCRBJ01	TCRBJ01-01	01				4	2	8	3	8	2	36	48	56	61	63	19	In	VDJ
GTGAGCACCTTGGAGCTGGGGGACTCGGCCCTTTATCTTTGCGCCAGCAGCTCAATGACAGTGGGAACTGAAGCTTTCTTTGGACAA	CASSSMTVGTEAFF	3	1.64100319995624E-5	42	TCRBV05-01*01	TCRBV05	TCRBV05-01	01				TCRBD01-01*01	TCRBD01	TCRBD01-01	01				TCRBJ01-01*01	TCRBJ01	TCRBJ01-01	01				3	5	2	5	4	5	39	52	56	61	66	3	In	VDJ
AAGATCCAGCCCTCAGAACCCAGGGACTCAGCTGTGTACTTCTGTGCCAGCAGCGATGACATGGGGTATGAAGCTTTCTTTGGACAA	CASSDDMGYEAFF	5	2.7350053332604E-5	39	TCRBV12-03/12-04*01	TCRBV12	TCRBV12-03/12-04	01								TCRBD01,TCRBD02	TCRBD01-01,TCRBD02-01		TCRBJ01-01*01	TCRBJ01	TCRBJ01-01	01				6	7	2	6	4	7	42	53	57	61	68	5	In	VDJ
AAGATCCAGCCCTCAGAACCCAGGGACTCAGCTGTGTACTTCTGTGCCACTACCAGGCAGAACAAAGACGAAGCTTTCTTTGGACAA	CATTRQNKDEAFF	2	1.0940021333041599E-5	39	TCRBV12-03/12-04*01	TCRBV12	TCRBV12-03/12-04	01				TCRBD01-01*01	TCRBD01	TCRBD01-01	01				TCRBJ01-01*01	TCRBJ01	TCRBJ01-01	01				10	12	4	4	4	8	42	49	53	57	69	2	In	VDJ
GTGACATCGGCCCAAAAGAACCCGACAGCTTTCTATCTCTGTGCCAGTAGTACTAACAGGGGGCGCGGGCCCCAGCATTTTGGTGAT	CASSTNRGRGPQHF	2	1.0940021333041599E-5	42	TCRBV19-01*01	TCRBV19	TCRBV19-01	01				TCRBD01-01*01	TCRBD01	TCRBD01-01	01				TCRBJ01-05*01	TCRBJ01	TCRBJ01-05	01				4	4	3	0	3	9	39	52	55	64	68	2	In	VDJ
CAGCGCACAGAGCAGGAGGACTCCGCCGTGTATCTCTGTGCCAGCAGCCCTGGGGGAGGGGGGAATCAGCCCCAGCATTTTGGTGAT	CASSPGGGGNQPQHF	12	6.56401279982496E-5	45	TCRBV07-08*03	TCRBV07	TCRBV07-08	03				TCRBD02-01*02	TCRBD02	TCRBD02-01	02				TCRBJ01-05*01	TCRBJ01	TCRBJ01-05	01				4	3	9	0	4	4	36	49	53	60	63	12	In	VDJ
AAGATCCAGCGCACAGAGCAGGGGGACTCGGCCATGTATCTCTGTGCCAGCAGCCCAGGGATCAATCAGCCCCAGCATTTTGGTGAT	CASSPGINQPQHF	3	1.64100319995624E-5	39	TCRBV07-09*01	TCRBV07	TCRBV07-09	01				TCRBD01-01*01	TCRBD01	TCRBD01-01	01				TCRBJ01-05*01	TCRBJ01	TCRBJ01-05	01				5	2	4	3	1	3	42	54	55	60	62	3	In	VDJ
GAGTCGGCTGCTCCCTCCCAGACATCTGTGTACTTCTGTGCCAGCAGATTACAGGAGATTAGCAATCAGCCCCAGCATTTTGGTGAT	CASRLQEISNQPQHF	3	1.64100319995624E-5	45	TCRBV06-01*01	TCRBV06	TCRBV06-01	01				TCRBD01-01*01	TCRBD01	TCRBD01-01	01				TCRBJ01-05*01	TCRBJ01	TCRBJ01-05	01				6	4	3	4	3	0	36	47	50	55	59	3	In	VDJ
CTGATCCTGGAGTCGCCCAGCCCCAACCAGACCTCTCTGTACTTCTGTGCCAGCGGACGGAGCAATCAGCCCCAGCATTTTGGTGAT	CASGRSNQPQHF	10	5.4700106665208E-5	36	TCRBV27-01*01	TCRBV27	TCRBV27-01	01								TCRBD01,TCRBD02	TCRBD01-01,TCRBD02-01		TCRBJ01-05*01	TCRBJ01	TCRBJ01-05	01				8	2	1	7	0	1	45	-1	54	58	60	10	In	VDJ
ATCCAGCCTGCAGAGCTTGGGGACTCGGCCGTGTATCTCTGTGCCAGCAGCTTTGGGGGCCCAAATCAGCCCCAGCATTTTGGTGAT	CASSFGGPNQPQHF	2	1.0940021333041599E-5	42	TCRBV11-03*01	TCRBV11	TCRBV11-03	01				TCRBD01-01*01	TCRBD01	TCRBD01-01	01				TCRBJ01-05*01	TCRBJ01	TCRBJ01-05	01				3	3	6	0	1	4	39	53	54	60	63	2	In	VDJ
AGTTCTAAGAAGCTCCTTCTCAGTGACTCTGGCTTCTATCTCTGTGCCTGGGAGGGCAGGGAAAATCAGCCCCAGCATTTTGGTGAT	CAWEGRENQPQHF	2	1.0940021333041599E-5	39	TCRBV30-01*05	TCRBV30	TCRBV30-01	05				TCRBD01-01*01	TCRBD01	TCRBD01-01	01				TCRBJ01-05*01	TCRBJ01	TCRBJ01-05	01				4	2	4	3	4	4	42	52	56	61	63	2	In	VDJ
ACCCTGCAGCCAGAAGACTCGGCCCTGTATCTCTGCGCCAGCAGCCAAACGACAGGCCAGTATAATTCACCCCTCCACTTTGGGAAT	CASSQTTGQYNSPLHF	2	1.0940021333041599E-5	48	TCRBV04-03*01	TCRBV04	TCRBV04-03	01				TCRBD01-01*01	TCRBD01	TCRBD01-01	01				TCRBJ01-06*01	TCRBJ01	TCRBJ01-06	01				2	4	2	4	2	4	33	48	50	56	60	2	In	VDJ
CTGAATGTGAACGCCTTGTTGCTGGGGGACTCGGCCCTCTATCTCTGTGCCAGCGCGGTCGGGAATTCACCCCTCCACTTTGGGAAT	CASAVGNSPLHF	1	5.4700106665207996E-6	36	TCRBV05-06*01	TCRBV05	TCRBV05-06	01				TCRBD02-01	TCRBD02	TCRBD02-01				01,02	TCRBJ01-06*01	TCRBJ01	TCRBJ01-06	01				7	5	7	5	0	7	45	-1	54	58	63	1	In	VDJ
CTGAATGTGAACGCCTTGGAGCTGGACGACTCGGCCCTGTATCTCTGTGCCAGCAGGAACAGGGGTGAACCCCTCCACTTTGGGAAT	CASRNRGEPLHF	1	5.4700106665207996E-6	36	TCRBV05-04*01	TCRBV05	TCRBV05-04	01				TCRBD01-01*01	TCRBD01	TCRBD01-01	01				TCRBJ01-06*01	TCRBJ01	TCRBJ01-06	01				5	3	3	2	2	12	45	56	58	65	68	1	In	VDJ
CTCACTGTGACATCGGCCCAAAAGAACCCGACAGCTTTCTATCTCTGTGCCAGTAGTATAGGTGGGCTTGGCTACACCTTCGGTTCG	CASSIGGLGYTF	2	1.0940021333041599E-5	36	TCRBV19-01*01	TCRBV19	TCRBV19-01	01				TCRBD01-01*01	TCRBD01	TCRBD01-01	01				TCRBJ01-02*01	TCRBJ01	TCRBJ01-02	01				1	1	8	0	2	7	45	61	63	67	68	2	In	VDJ
TCCGCCAGCACCAACCAGACATCTATGTACCTCTGTGCCAGCAGTCCCGCACTGACGGCCTCCGGCGGTGGCTACACCTTCGGTTCG	CASSPALTASGGGYTF	2	1.0940021333041599E-5	48	TCRBV28-01*01	TCRBV28	TCRBV28-01	01				TCRBD02-01	TCRBD02	TCRBD02-01				01,02	TCRBJ01-02*01	TCRBJ01	TCRBJ01-02	01				5	0	7	5	19	7	33	45	64	-1	68	2	In	VDJ
ATCCAGCCTGCAGAGCTTGGGGACTCGGCCGTGTATCTCTGTGCCAGCAGCACCCTCACAGGGGGGTATGGCTACACCTTCGGTTCG	CASSTLTGGYGYTF	2	1.0940021333041599E-5	42	TCRBV11-03*01	TCRBV11	TCRBV11-03	01				TCRBD01-01*01	TCRBD01	TCRBD01-01	01				TCRBJ01-02*01	TCRBJ01	TCRBJ01-02	01				5	1	3	1	6	5	39	51	57	65	66	2	In	VDJ
ACAGTGACCAGTGCCCATCCTGAAGACAGCAGCTTCTACATCTGCAGTGTTTTGATGGGGGGCTTCTATGGCTACACCTTCGGTTCG	CSVLMGGFYGYTF	2	1.0940021333041599E-5	39	TCRBV20	TCRBV20				TCRBV20-01,TCRBV20-or09_02						TCRBD01,TCRBD02	TCRBD01-01,TCRBD02-01		TCRBJ01-02*01	TCRBJ01	TCRBJ01-02	01				7	2	6	0	8	4	42	49	57	63	65	2	In	VDJ
ATCCAGTCCACGGAGTCAGGGGACACAGCACTGTATTTCTGTGCCAGCAGCAGGACAGGTCCTCTCTATGGCTACACCTTCGGTTCG	CASSRTGPLYGYTF	1	5.4700106665207996E-6	42	TCRBV21-01*01	TCRBV21	TCRBV21-01	01				TCRBD01-01*01	TCRBD01	TCRBD01-01	01				TCRBJ01-02*01	TCRBJ01	TCRBJ01-02	01				4	6	1	4	0	4	39	-1	52	59	65	1	In	VDJ
NCTCTGAAGATCCGGTCCACAAAGCTGGAGGACTCAGCCATGTACTTCTGTGCCAGCACCAGGATCTATGGCTACACCTTCGGTTCG	CASTRIYGYTF	2	1.0940021333041599E-5	33	TCRBV02-01	TCRBV02	TCRBV02-01				01,03	TCRBD01-01*01	TCRBD01	TCRBD01-01	01				TCRBJ01-02*01	TCRBJ01	TCRBJ01-02	01				7	2	4	4	1	4	48	58	59	63	65	2	In	VDJ
CTGGAGCTTGGTGACTCTGCTGTGTATTTCTGTGCCAGCAGCCAAGGTGGGGGTGGACGGCCCACCTATGGCTACACCTTCGGTTCG	CASSQGGGGRPTYGYTF	2	1.0940021333041599E-5	51	TCRBV03-01/03-02*01	TCRBV03	TCRBV03-01/03-02	01								TCRBD01,TCRBD02	TCRBD01-01,TCRBD02-01		TCRBJ01-02*01	TCRBJ01	TCRBJ01-02	01				1	12	6	1	2	4	30	46	48	53	65	2	In	VDJ
GCTCCCTCCCAGACATCTGTGTACTTCTGTGCCAGCAGACCCTTTTCATTGATGGGCGGGGGTAACTATGGCTACACCTTCGGTTCG	CASRPFSLMGGGNYGYTF	4	2.1880042666083198E-5	54	TCRBV06	TCRBV06				TCRBV06-01,TCRBV06-05,TCRBV06-06		TCRBD02-01*01	TCRBD02	TCRBD02-01	01				TCRBJ01-02*01	TCRBJ01	TCRBJ01-02	01				6	0	7	2	17	1	27	38	55	-1	62	4	In	VDJ
ATCCAGCCTGCAGAGCTTGGGGACTCGGCCGTGTATCTCTGTGCCAGCAGCTTAAGAAGTTCTAACTATGGCTACACCTTCGGTTCG	CASSLRSSNYGYTF	2	1.0940021333041599E-5	42	TCRBV11-03*01	TCRBV11	TCRBV11-03	01								TCRBD01,TCRBD02	TCRBD01-01,TCRBD02-01		TCRBJ01-02*01	TCRBJ01	TCRBJ01-02	01				2	4	2	8	1	0	39	54	55	57	61	2	In	VDJ
ATCCAGCCCTCAGAACCCAGGGACTCAGCTGTGTACTTCTGTGCCAGCAGTCCACAGGGTGCTAACTATGGCTACACCTTCGGTTCG	CASSPQGANYGYTF	5	2.7350053332604E-5	42	TCRBV12	TCRBV12				TCRBV12-03/12-04,TCRBV12-04		TCRBD01-01*01	TCRBD01	TCRBD01-01	01				TCRBJ01-02*01	TCRBJ01	TCRBJ01-02	01				5	2	3	3	2	0	39	51	53	59	61	5	In	VDJ
CTGAGTTCTAAGAAGCTCCTTCTCAGTGACTCTGGCTTCTATCTCTGTGCCTGGACAGCCCGCAACTATGGCTACACCTTCGGTTCG	CAWTARNYGYTF	2	1.0940021333041599E-5	36	TCRBV30-01*01	TCRBV30	TCRBV30-01	01								TCRBD01,TCRBD02	TCRBD01-01,TCRBD02-01		TCRBJ01-02*01	TCRBJ01	TCRBJ01-02	01				4	5	4	5	0	2	45	-1	55	58	63	2	In	VDJ
TCCTTGGAGCTGGGGGACTCAGCCCTGTACTTCTGTGCCAGCAGCTCCAAGACAGGGGGATTAAGAGATGGCTACACCTTCGGTTCG	CASSSKTGGLRDGYTF	1	5.4700106665207996E-6	48	TCRBV13-01*01	TCRBV13	TCRBV13-01	01				TCRBD01-01*01	TCRBD01	TCRBD01-01	01				TCRBJ01-02*01	TCRBJ01	TCRBJ01-02	01				4	8	2	1	4	6	33	46	50	59	67	1	In	VDJ
CACATCAATTCCCTGGAGCTTGGTGACTCTGCTGTGTATTTCTGTGCCAGCAGCCCGAGGGGCGCAGATGGCTACACCTTCGGTTCG	CASSPRGADGYTF	2	1.0940021333041599E-5	39	TCRBV03-01/03-02*01	TCRBV03	TCRBV03-01/03-02	01								TCRBD01,TCRBD02	TCRBD01-01,TCRBD02-01		TCRBJ01-02*01	TCRBJ01	TCRBJ01-02	01				4	5	5	2	2	6	42	55	57	62	67	2	In	VDJ
GTGAACGCCTTGGAGCTGGACGACTCGGCCCTGTATCTCTGTGCCAGCAGCCTCATGGGCGGCAAACATGGCTACACCTTCGGTTCG	CASSLMGGKHGYTF	1	5.4700106665207996E-6	42	TCRBV05-04*01	TCRBV05	TCRBV05-04	01								TCRBD01,TCRBD02	TCRBD01-01,TCRBD02-01		TCRBJ01-02*01	TCRBJ01	TCRBJ01-02	01				4	7	8	0	5	6	39	51	56	60	67	1	In	VDJ
CCTGGAGTCGCCCAGCCCCAACCAGACCTCTCTGTACTTCTGTGCCAGCAGTCGGGACCCAACCTATCCGGCTACACCTTCGGTTCG		2	1.0940021333041599E-5	41	TCRBV27-01*01	TCRBV27	TCRBV27-01	01								TCRBD01,TCRBD02	TCRBD01-01,TCRBD02-01		TCRBJ01-02*01	TCRBJ01	TCRBJ01-02	01				5	11	0	7	1	8	40	52	53	58	69	2	Out	VDJ
[truncated: 122,764 more rows]
[truncated: 2 more columns]
