# Supplementary material for: Preoperative immune checkpoint inhibition and cryoablation in early-stage breast cancer
Source: iScience. 2024 Jan 12;27(2):108880. doi: 10.1016/j.isci.2024.108880 (PMC10850740; doi:10.1016/j.isci.2024.108880)
Supplement: Data S1. Metadata file for TCR clone abundance tables provided in the supplement [file mmc2.zip › 16-495-5TA_TCRB.tsv]

nucleotide	aminoAcid	count (templates/reads)	frequencyCount (%)	cdr3Length	vMaxResolved	vFamilyName	vGeneName	vGeneAllele	vFamilyTies	vGeneNameTies	vGeneAlleleTies	dMaxResolved	dFamilyName	dGeneName	dGeneAllele	dFamilyTies	dGeneNameTies	dGeneAlleleTies	jMaxResolved	jFamilyName	jGeneName	jGeneAllele	jFamilyTies	jGeneNameTies	jGeneAlleleTies	vDeletion	n1Insertion	d5Deletion	d3Deletion	n2Insertion	jDeletion	vIndex	n1Index	dIndex	n2Index	jIndex	estimatedNumberGenomes	sequenceStatus	cloneResolved	vOrphon	dOrphon	jOrphon	vFunction	dFunction	jFunction	fractionNucleated	vAlignLength	vAlignSubstitutionCount	vAlignSubstitutionIndexes
CGGCCCAAAAGAACCCGACAGCTTTCTATCTCTGTGCCAGTTCCCCGGGCTAGCGGGAGCTCCTACAATGAGCAGTTCTTCGGGCCA		47	0.006362528766752403	49	TCRBV19-01*01	TCRBV19	TCRBV19-01	01				TCRBD02-01*02	TCRBD02	TCRBD02-01	02				TCRBJ02-01*01	TCRBJ02	TCRBJ02-01	01				8	0	4	2	8	0	32	41	49	-1	59	47	Out	VDJ
GAACGCCTTGGAGCTGGACGACTCGGCCCTGTATCTCTGTGCCAGCAGCCCATTTGACATAACCCCTATGGCTACACCTTCGGTTCG		31	0.004196561527006904	44	TCRBV05-04*01	TCRBV05	TCRBV05-04	01				TCRBD01-01*01	TCRBD01	TCRBD01-01	01				TCRBJ01-02*01	TCRBJ01	TCRBJ01-02	01				4	6	2	6	6	4	37	49	55	59	65	31	Out	VDJ
ATCAATTCCCTGGAGCTTGGTGACTCTGCTGTGTATTTCTGTGCCAGCAGCCAAGGGATGGGGGCTACTGGCTACACCTTCGGTTCG	CASSQGMGATGYTF	41	0.005550291051847841	42	TCRBV03-01/03-02*01	TCRBV03	TCRBV03-01/03-02	01				TCRBD01-01*01	TCRBD01	TCRBD01-01	01				TCRBJ01-02*01	TCRBJ01	TCRBJ01-02	01				1	3	6	0	4	7	39	55	59	65	68	41	In	VDJ
NNNNTGTCGGCTGCTCCCTCCCAGACATCTGTGTACTTCTGTGCCAGCAGTGATGTACAGGGCAGTCAGCCCCAGCATTTTGGTGAT	CASSDVQGSQPQHF	55	0.0074455123866251525	42	TCRBV06-01*01	TCRBV06	TCRBV06-01	01				TCRBD01-01*01	TCRBD01	TCRBD01-01	01				TCRBJ01-05*01	TCRBJ01	TCRBJ01-05	01				3	3	3	3	3	6	39	53	56	62	65	55	In	VDJ
NCTCTGAAGATCCGGTCCACAAAGCTGGAGGACTCAGCCATGTACTTCTGTGCCAGCAGTGTCAATCAAGAGCAGTTCTTCGGGCCA	CASSVNQEQFF	31	0.004196561527006904	33	TCRBV02-01	TCRBV02	TCRBV02-01				01,03	TCRBD01-01*01	TCRBD01	TCRBD01-01	01				TCRBJ02-01*01	TCRBJ02	TCRBJ02-01	01				4	5	4	6	1	10	48	61	62	64	69	31	In	VDJ
ATCCAGGCTACGAAGCTTGAGGATTCAGCAGTGTATTTTTGTGCCAGCAGCCATCCCGCCAGCACAGATACGCAGTATTTTGGCCCA	CASSHPASTDTQYF	30	0.004061188574522811	42	TCRBV16-01*01	TCRBV16	TCRBV16-01	01								TCRBD01,TCRBD02	TCRBD01-01,TCRBD02-01		TCRBJ02-03*01	TCRBJ02	TCRBJ02-03	01				3	1	10	0	4	0	39	53	57	59	60	30	In	VDJ
GGGGACACAGCACTGTATTTCTGTGCCAGCAGCAAAGGTTTCCGGGACAGGGCTTCATATAGCAATCAGCCCCAGCATTTTGGTGAT	CASSKGFRDRASYSNQPQHF	16	0.002165967239745499	60	TCRBV21-01*01	TCRBV21	TCRBV21-01	01				TCRBD01-01*01	TCRBD01	TCRBD01-01	01				TCRBJ01-05*01	TCRBJ01	TCRBJ01-05	01				1	7	0	3	6	0	21	37	43	52	59	16	In	VDJ
AGCACCTTGGAGCTGGGGGACTCGGCCCTTTATCTTTGCGCCAGCAGCTTGGGACAGGGGGCGGCCTACGAGCAGTACTTCGGGCCG	CASSLGQGAAYEQYF	29	0.003925815622038717	45	TCRBV05-01*01	TCRBV05	TCRBV05-01	01				TCRBD01-01*01	TCRBD01	TCRBD01-01	01				TCRBJ02-07*01	TCRBJ02	TCRBJ02-07	01				0	2	2	0	0	2	36	-1	52	62	64	29	In	VDJ
ACAGTGACCAGTGCCCATCCTGAAGACAGCAGCTTCTACATCTGCAGTGCGAGCCCAGGGGAACAAGAGACCCAGTACTTCGGGCCA	CSASPGEQETQYF	18	0.0024367131447136864	39	TCRBV20	TCRBV20				TCRBV20-01,TCRBV20-or09_02		TCRBD01-01*01	TCRBD01	TCRBD01-01	01				TCRBJ02-05*01	TCRBJ02	TCRBJ02-05	01				6	2	4	2	5	2	42	50	55	61	63	18	In	VDJ
CTACACACCCTGCAGCCAGAAGACTCGGCCCTGTATCTCTGTGCCAGCAGCCAAGATCTTACGGGGTATGGCTACACCTTCGGTTCG	CASSQDLTGYGYTF	28	0.003790442669554623	42	TCRBV04-02*01	TCRBV04	TCRBV04-02	01				TCRBD02-01*01	TCRBD02	TCRBD02-01	01				TCRBJ01-02*01	TCRBJ01	TCRBJ01-02	01				0	0	8	3	5	5	39	56	61	-1	66	28	In	VDJ
CAGCCTGCAGAGCTTGGGGACTCGGCCGTGTATCTCTGTGCCAGCAGTTTAAGGGGCCCGGCCTACAATGAGCAGTTCTTCGGGCCA	CASSLRGPAYNEQFF	30	0.004061188574522811	45	TCRBV11-03*01	TCRBV11	TCRBV11-03	01				TCRBD01-01*01	TCRBD01	TCRBD01-01	01				TCRBJ02-01*01	TCRBJ02	TCRBJ02-01	01				2	5	5	2	0	2	36	-1	51	56	61	30	In	VDJ
ATCCAGCCCTCAGAACCCAGGGACTCAGCTGTGTACTTCTGTGCCAGCAGCCGAGACGACAGCGTCTACGAGCAGTACTTCGGGCCG	CASSRDDSVYEQYF	19	0.0025720860971977797	42	TCRBV12	TCRBV12				TCRBV12-03/12-04,TCRBV12-04		TCRBD01-01*01	TCRBD01	TCRBD01-01	01				TCRBJ02-07*01	TCRBJ02	TCRBJ02-07	01				6	3	2	5	7	3	39	50	57	62	65	19	In	VDJ
CAGCCCTCAGAACCCAGGGACTCAGCTGTGTACTTCTGTGCCAGCAGTTTGACCGGGACGGCCAATTCACCCCTCCACTTTGGGAAT	CASSLTGTANSPLHF	15	0.0020305942872614054	45	TCRBV12	TCRBV12				TCRBV12-03/12-04,TCRBV12-04						TCRBD01,TCRBD02	TCRBD01-01,TCRBD02-01		TCRBJ01-06*01	TCRBJ01	TCRBJ01-06	01				3	4	0	7	4	7	36	50	54	59	63	15	In	VDJ
GTGAACGCCTTGTTGCTGGGGGACTCGGCCCTCTATCTCTGTGCCAGCAGCAGGGACAGCTTGACAGATACGCAGTATTTTGGCCCA	CASSRDSLTDTQYF	15	0.0020305942872614054	42	TCRBV05-06*01	TCRBV05	TCRBV05-06	01				TCRBD01-01*01	TCRBD01	TCRBD01-01	01				TCRBJ02-03*01	TCRBJ02	TCRBJ02-03	01				4	4	0	5	1	3	39	51	52	59	63	15	In	VDJ
ATCCGGTCCACAAAGCTGGAGGACTCAGCCATGTACTTCTGTGCCAGCAGAGGGGGACTAGCGACCGGGGAGCTGTTTTTTGGAGAA	CASRGGLATGELFF	16	0.002165967239745499	42	TCRBV02-01	TCRBV02	TCRBV02-01				01,03	TCRBD02-01	TCRBD02	TCRBD02-01				01,02	TCRBJ02-02*01	TCRBJ02	TCRBJ02-02	01				6	0	0	6	3	5	39	50	53	-1	63	16	In	VDJ
ATCCGGTCCACAAAGCTGGAGGACTCAGCCATGTACTTCTGTGCCAGCAGTACAGGTGACAGCTACACTGAAGCTTTCTTTGGACAA	CASSTGDSYTEAFF	18	0.0024367131447136864	42	TCRBV02-01	TCRBV02	TCRBV02-01				01,03	TCRBD01-01*01	TCRBD01	TCRBD01-01	01				TCRBJ01-01*01	TCRBJ01	TCRBJ01-01	01				5	2	2	5	6	3	39	51	57	62	64	18	In	VDJ
ACGGAGTCAGGGGACACAGCACTGTATTTCTGTGCCAGCAGCAAAAAGATGACTAGCGGGAGGGCCAATGAGCAGTTCTTCGGGCCA	CASSKKMTSGRANEQFF	15	0.0020305942872614054	51	TCRBV21-01*01	TCRBV21	TCRBV21-01	01				TCRBD02-01*02	TCRBD02	TCRBD02-01	02				TCRBJ02-01*01	TCRBJ02	TCRBJ02-01	01				2	1	2	0	5	6	30	45	50	64	65	15	In	VDJ
CTGACTGTGAGCAACATGAGCCCTGAAGACAGCAGCATATATCTCTGCAGCGGGGCTAGCGGATACAATGAGCAGTTCTTCGGGCCA	CSGASGYNEQFF	16	0.002165967239745499	36	TCRBV29-01	TCRBV29	TCRBV29-01				01,02,03	TCRBD02-01	TCRBD02	TCRBD02-01				01,02	TCRBJ02-01*01	TCRBJ02	TCRBJ02-01	01				7	1	4	5	3	4	45	52	55	62	63	16	In	VDJ
CTGCAGCCAGAAGACTCAGCCCTGTATCTCTGCGCCAGCAGCCAAGAGTGGCTAGCGGGGAGTCCCAATGAGCAGTTCTTCGGGCCA	CASSQEWLAGSPNEQFF	8	0.0010829836198727495	51	TCRBV04-01*01	TCRBV04	TCRBV04-01	01				TCRBD02-01*01	TCRBD02	TCRBD02-01	01				TCRBJ02-01*01	TCRBJ02	TCRBJ02-01	01				0	5	4	3	4	6	30	47	51	60	65	8	In	VDJ
TCGGCTGCTCCCTCCCAGACATCTGTGTACTTCTGTGCCAGCAGTTACTCGACCGTTGGGCTGAACACTGAAGCTTTCTTTGGACAA	CASSYSTVGLNTEAFF	21	0.002842832002165967	48	TCRBV06-05*01	TCRBV06	TCRBV06-05	01				TCRBD01-01*01	TCRBD01	TCRBD01-01	01				TCRBJ01-01*01	TCRBJ01	TCRBJ01-01	01				0	0	8	0	7	0	33	50	57	-1	61	21	In	VDJ
CAGGTAGTGCGAGGAGATTCGGCAGCTTATTTCTGTGCCAGCTCACCACTACCGGACAGTTTTTCACAAGAGCAGTACTTCGGGCCG	CASSPLPDSFSQEQYF	16	0.002165967239745499	48	TCRBV18-01*01	TCRBV18	TCRBV18-01	01				TCRBD01-01*01	TCRBD01	TCRBD01-01	01				TCRBJ02-07*01	TCRBJ02	TCRBJ02-07	01				1	10	1	5	4	7	33	49	53	59	69	16	In	VDJ
CTGAGCTCTCTGGAGCTGGGGGACTCAGCTTTGTATTTCTGTGCCAGCAGCGTACACGACCTGGGGGGCGAGCAGTACTTCGGGCCG	CASSVHDLGGEQYF	9	0.0012183565723568432	42	TCRBV09-01*01	TCRBV09	TCRBV09-01	01				TCRBD02-01*01	TCRBD02	TCRBD02-01	01				TCRBJ02-07*01	TCRBJ02	TCRBJ02-07	01				1	0	9	1	8	6	39	54	62	-1	68	9	In	VDJ
GCCCATCCTGAAGACAGCAGCTTCTACATCTGCAGTGCTAGAGATCCGGGACTAGCGGGAGGGTACAATGAGCAGTTCTTCGGGCCA	CSARDPGLAGGYNEQFF	14	0.0018952213347773114	51	TCRBV20	TCRBV20				TCRBV20-01,TCRBV20-or09_02		TCRBD02-01*02	TCRBD02	TCRBD02-01	02				TCRBJ02-01*01	TCRBJ02	TCRBJ02-01	01				0	0	0	0	3	4	30	44	47	-1	63	14	In	VDJ
TCCGCCAGCACCAACCAGACATCTATGTACCTCTGTGCCAGCAATCCCCTCCAATCGGGACAGGGTGAAAAACTGTTTTTTGGCAGT	CASNPLQSGQGEKLFF	7	9.476106673886557E-4	48	TCRBV28-01*01	TCRBV28	TCRBV28-01	01				TCRBD01-01*01	TCRBD01	TCRBD01-01	01				TCRBJ01-04*01	TCRBJ01	TCRBJ01-04	01				7	0	0	3	13	7	33	43	56	-1	65	7	In	VDJ
CAGCCTGCAGAGCTTGGGGACTCGGCCGTGTATCTCTGTGCCAGCAGCTTAGCGCTAGCTGGGTCCTACGAGCAGTACTTCGGGCCG	CASSLALAGSYEQYF	5	6.768647624204683E-4	45	TCRBV11-03*01	TCRBV11	TCRBV11-03	01				TCRBD02-01	TCRBD02	TCRBD02-01				01,02	TCRBJ02-07*01	TCRBJ02	TCRBJ02-07	01				1	4	4	7	2	1	36	52	54	59	63	5	In	VDJ
TCTCTGGAGCTGGGGGACTCAGCTTTGTATTTCTGTGCCAGCAGCTCTAGTGAGGGGGGCTCTGGAAACACCATATATTTTGGAGAG	CASSSSEGGSGNTIYF	10	0.0013537295248409367	48	TCRBV09-01*01	TCRBV09	TCRBV09-01	01								TCRBD01,TCRBD02	TCRBD01-01,TCRBD02-01		TCRBJ01-03*01	TCRBJ01	TCRBJ01-03	01				4	1	5	1	7	0	33	45	52	58	59	10	In	VDJ
CAGCCCTCAGAACCCAGGGACTCAGCTGTGTACTTCTGTGCCAGCAGTTTAGGGGCGGGACCCTCCTACGAGCAGTACTTCGGGCCG	CASSLGAGPSYEQYF	11	0.0014891024773250304	45	TCRBV12	TCRBV12				TCRBV12-03/12-04,TCRBV12-04		TCRBD02-01*02	TCRBD02	TCRBD02-01	02				TCRBJ02-07*01	TCRBJ02	TCRBJ02-07	01				1	2	7	3	2	0	36	52	54	60	62	11	In	VDJ
NNTGAAGATCCAGCCCTCAGAACCCAGGGACTCAGCTGTGTACTTCTGTGCCAGCACCAAAAGGAGCAGCCCCAGCATTTTGGTGAT		9	0.0012183565723568432	35	TCRBV12-03/12-04*01	TCRBV12	TCRBV12-03/12-04	01				TCRBD02-01*02	TCRBD02	TCRBD02-01	02				TCRBJ01-05*01	TCRBJ01	TCRBJ01-05	01				7	0	10	2	6	7	46	56	62	-1	66	9	Out	VDJ
ATTCTGGAGTCCGCCAGCACCAACCAGACATCTATGTACCTCTGTGCCAGCAGTACGGGACAGTCCTACGAGCAGTACTTCGGGCCG	CASSTGQSYEQYF	5	6.768647624204683E-4	39	TCRBV28-01*01	TCRBV28	TCRBV28-01	01				TCRBD01-01*01	TCRBD01	TCRBD01-01	01				TCRBJ02-07*01	TCRBJ02	TCRBJ02-07	01				5	0	0	5	2	1	42	54	56	-1	63	5	In	VDJ
AAGATCCAGCGCACAGAGCAGGAGGACTCGGCCGTGTATCTCTGTGCCAGCAGCTTAGTACCCTGGAACGAGCAGTACTTCGGGCCG	CASSLVPWNEQYF	11	0.0014891024773250304	39	TCRBV07-02	TCRBV07	TCRBV07-02				01,02					TCRBD01,TCRBD02	TCRBD01-01,TCRBD02-01		TCRBJ02-07*01	TCRBJ02	TCRBJ02-07	01				1	0	1	8	6	5	42	58	64	-1	67	11	In	VDJ
GCCTTGTTGCTGGGGGACTCGGCCCTGTATCTCTGTGCCAGCAGCACCCCTTCGACAGGGAGTTATGAAAAACTGTTTTTTGGCAGT	CASSTPSTGSYEKLFF	8	0.0010829836198727495	48	TCRBV05-05*01	TCRBV05	TCRBV05-05	01				TCRBD01-01*01	TCRBD01	TCRBD01-01	01				TCRBJ01-04*01	TCRBJ01	TCRBJ01-04	01				4	4	2	3	8	6	33	45	53	60	64	8	In	VDJ
CTGAAGATCCAGCGCACAGAGCAGGAGGACTCCGCCGTGTATCTCTGTGCCAGCAGCTTGGGGGGCGACGAGCAGTACTTCGGGCCG	CASSLGGDEQYF	6	8.12237714904562E-4	36	TCRBV07-08*01	TCRBV07	TCRBV07-08	01								TCRBD01,TCRBD02	TCRBD01-01,TCRBD02-01		TCRBJ02-07*01	TCRBJ02	TCRBJ02-07	01				3	1	6	0	1	5	45	59	60	66	67	6	In	VDJ
GCTACCAGCTCCCAGACATCTGTGTACTTCTGTGCCATCAGTGAAGGAAGGGACAGGGGCTTCAATCAGCCCCAGCATTTTGGTGAT	CAISEGRDRGFNQPQHF	17	0.0023013401922295927	51	TCRBV10-03*01	TCRBV10	TCRBV10-03	01				TCRBD01-01*01	TCRBD01	TCRBD01-01	01				TCRBJ01-05*01	TCRBJ01	TCRBJ01-05	01				3	3	0	2	5	3	30	44	49	59	62	17	In	VDJ
CAGGTAGTGCGAGGAGATTCGGCAGCTTATTTCTGTGCCAGCTCATCAGGACAGGGGTCAACTAATGAAAAACTGTTTTTTGGCAGT	CASSSGQGSTNEKLFF	17	0.0023013401922295927	48	TCRBV18-01*01	TCRBV18	TCRBV18-01	01				TCRBD01-01*01	TCRBD01	TCRBD01-01	01				TCRBJ01-04*01	TCRBJ01	TCRBJ01-04	01				5	1	1	2	3	0	33	45	48	57	58	17	In	VDJ
ACTGTGACATCGGCCCAAAAGAACCCGACAGCTTTCTATCTCTGTGCCAGTAACACTGGGGTCTGGCAGCCCCAGCATTTTGGTGAT	CASNTGVWQPQHF	12	0.001624475429809124	39	TCRBV19-01*01	TCRBV19	TCRBV19-01	01								TCRBD01,TCRBD02	TCRBD01-01,TCRBD02-01		TCRBJ01-05*01	TCRBJ01	TCRBJ01-05	01				7	5	6	2	5	7	42	52	57	61	66	12	In	VDJ
GTGAACGCCTTGTTGCTGGGGGACTCGGCCCTCTATCTCTGTGCCAGCAGCTTGCTCGGGGCGAACTATGGCTACACCTTCGGTTCG	CASSLLGANYGYTF	2	2.707459049681874E-4	42	TCRBV05-06*01	TCRBV05	TCRBV05-06	01								TCRBD01,TCRBD02	TCRBD01-01,TCRBD02-01		TCRBJ01-02*01	TCRBJ01	TCRBJ01-02	01				1	1	7	0	3	2	39	54	57	62	63	2	In	VDJ
NTGAAGATCCAGCCCTCAGAACCCAGGGACTCAGCTGTGTACTTCTGTGCCAGCAGTTTCAGGGGATCTGAAGCTTTCTTTGGACAA	CASSFRGSEAFF	11	0.0014891024773250304	36	TCRBV12-03/12-04*01	TCRBV12	TCRBV12-03/12-04	01				TCRBD01-01*01	TCRBD01	TCRBD01-01	01				TCRBJ01-01*01	TCRBJ01	TCRBJ01-01	01				3	2	4	2	0	6	45	-1	59	65	67	11	In	VDJ
CAGCCCTCAGAACCCAGGGACTCAGCTGTGTACTTCTGTGCCAGCAGTTTAGCCCCTGGCTCGTACAATGAGCAGTTCTTCGGGCCA	CASSLAPGSYNEQFF	6	8.12237714904562E-4	45	TCRBV12	TCRBV12				TCRBV12-03/12-04,TCRBV12-04		TCRBD01-01*01	TCRBD01	TCRBD01-01	01				TCRBJ02-01*01	TCRBJ02	TCRBJ02-01	01				0	3	9	0	4	4	36	53	57	60	63	6	In	VDJ
GTGAACGCCTTGGAGCTGGACGACTCGGCCCTGTATCTCTGTGCCAGCAGCCCTAAGCGGAGCTACAATGAGCAGTTCTTCGGGCCA	CASSPKRSYNEQFF	5	6.768647624204683E-4	42	TCRBV05-04*01	TCRBV05	TCRBV05-04	01				TCRBD02-01	TCRBD02	TCRBD02-01				01,02	TCRBJ02-01*01	TCRBJ02	TCRBJ02-01	01				4	2	6	5	4	3	39	51	55	60	62	5	In	VDJ
ACCAGTGCCCATCCTGAAGACAGCAGCTTCTACATCTGCAGTGCTGGGACTAGCGCTAGGGACACAGATACGCAGTATTTTGGCCCA	CSAGTSARDTDTQYF	13	0.0017598483822932178	45	TCRBV20	TCRBV20				TCRBV20-01,TCRBV20-or09_02		TCRBD02-01	TCRBD02	TCRBD02-01				01,02	TCRBJ02-03*01	TCRBJ02	TCRBJ02-03	01				5	7	0	6	0	2	36	-1	45	55	62	13	In	VDJ
AATGTGAGCACCTTGGAGCTGGGGGACTCGGCCCTTTATCTTTGCGCCAGCAGTTCACTCCGGGATTCACCCCTCCACTTTGGGAAT	CASSSLRDSPLHF	5	6.768647624204683E-4	39	TCRBV05-01*01	TCRBV05	TCRBV05-01	01				TCRBD02-01	TCRBD02	TCRBD02-01				01,02	TCRBJ01-06*01	TCRBJ01	TCRBJ01-06	01				5	0	8	4	7	8	42	53	60	-1	64	5	In	VDJ
CAGCGCACAGAGCGGGGGGACTCAGCCGTGTATCTCTGTGCCAGCAGCCCTCGACAGGGAATCCTTGATGAGCAGTTCTTCGGGCCA	CASSPRQGILDEQFF	14	0.0018952213347773114	45	TCRBV07-03*01	TCRBV07	TCRBV07-03	01				TCRBD01-01*01	TCRBD01	TCRBD01-01	01				TCRBJ02-01*01	TCRBJ02	TCRBJ02-01	01				5	8	2	3	4	8	36	48	52	59	67	14	In	VDJ
GAACGCCTTGTTGCTAGGGGACTCGGCCCTCTATCTCTGTGCCAGCAGCTCCCATGGACAGGAACGAACATTCAGTACTTCGGCGCC		3	4.06118857452281E-4	44	TCRBV05-07*01	TCRBV05	TCRBV05-07	01				TCRBD01-01*01	TCRBD01	TCRBD01-01	01				TCRBJ02-04*01	TCRBJ02	TCRBJ02-04	01				3	4	1	4	5	7	37	50	55	62	66	3	Out	VDJ
GCCATCCCCAACCAGACAGCTCTTTACTTCTGTGCCACCAGTGATCCGGGTGGCGGAACGAACACCGGGGAGCTGTTTTTTGGAGAA	CATSDPGGGTNTGELFF	7	9.476106673886557E-4	51	TCRBV24-01*01	TCRBV24	TCRBV24-01	01				TCRBD02-01	TCRBD02	TCRBD02-01				01,02	TCRBJ02-02*01	TCRBJ02	TCRBJ02-02	01				3	2	7	5	7	0	30	45	52	56	58	7	In	VDJ
NNCTCTGAAGATCCGGTCCACAAAGCTGGAGGACTCAGCCATGTACTTCTGTGCCAGTAAACCACAGGAGGCTACACCTTCGGTTCG		8	0.0010829836198727495	32	TCRBV02-01	TCRBV02	TCRBV02-01				01,03	TCRBD01-01*01	TCRBD01	TCRBD01-01	01				TCRBJ01-02*01	TCRBJ01	TCRBJ01-02	01				9	1	3	4	6	8	49	57	63	68	69	8	Out	VDJ
GTGAACGCCTTGGAGCTGGAGGACTCGGCCCTGTATCTCTGTGCCAGCAGCTTGTCCGGGGGGGCAAATGAGCAGTTCTTCGGGCCA	CASSLSGGANEQFF	3	4.06118857452281E-4	42	TCRBV05-08*01	TCRBV05	TCRBV05-08	01				TCRBD02-01*01	TCRBD02	TCRBD02-01	01				TCRBJ02-01*01	TCRBJ02	TCRBJ02-01	01				1	2	8	0	2	7	39	54	56	64	66	3	In	VDJ
CGGAGTCAGGGGACACAGCACTGTATTTCTGTGCCAGCAGCAAAGCGAAGACTAGCGGGGCACCAAGAGACCCAGTACTTCGGGCCA		10	0.0013537295248409367	52	TCRBV21-01*01	TCRBV21	TCRBV21-01	01				TCRBD02-01*01	TCRBD02	TCRBD02-01	01				TCRBJ02-05*01	TCRBJ02	TCRBJ02-05	01				0	1	2	3	3	0	29	46	49	60	61	10	Out	VDJ
GCCCATCCTGAAGACAGCAGCTTCTACATCTGCAGTGCTAGTCCCGGGGGCCATCCTAGCTCCTACAATGAGCAGTTCTTCGGGCCA	CSASPGGHPSSYNEQFF	6	8.12237714904562E-4	51	TCRBV20-01*04	TCRBV20	TCRBV20-01	04								TCRBD01,TCRBD02	TCRBD01-01,TCRBD02-01		TCRBJ02-01*01	TCRBJ02	TCRBJ02-01	01				2	8	6	0	3	0	30	42	45	51	59	6	In	VDJ
GTGACCAGTGCCCATCCTGAAGACAGCAGCTTCTACATCTGCAGTGTGAGTTCCGGGCTGCGGGGGCCCGCCCAGTACTTCGGGCCA	CSVSSGLRGPAQYF	11	0.0014891024773250304	42	TCRBV20	TCRBV20				TCRBV20-01,TCRBV20-or09_02		TCRBD02-01*01	TCRBD02	TCRBD02-01	01				TCRBJ02-05*01	TCRBJ02	TCRBJ02-05	01				7	4	7	2	13	9	39	46	59	66	70	11	In	VDJ
ACATCGGCCCAAAAGAACCCGACAGCTTTCTATCTCTGTGCCAGTAGGGGGGGGCTGGGGAGCAATCAGCCCCAGCATTTTGGTGAT	CASRGGLGSNQPQHF	6	8.12237714904562E-4	45	TCRBV19-01*01	TCRBV19	TCRBV19-01	01				TCRBD02-01*01	TCRBD02	TCRBD02-01	01				TCRBJ01-05*01	TCRBJ01	TCRBJ01-05	01				6	6	9	0	0	1	36	-1	47	54	60	6	In	VDJ
GACATCCGCTCACCAGGCCTGGGGGACGCAGCCATGTACCTGTGTGCCACCAGCAGCTTGGCCGGAGAGACCCAGTACTTCGGGCCA	CATSSLAGETQYF	6	8.12237714904562E-4	39	TCRBV15-01*02	TCRBV15	TCRBV15-01	02								TCRBD01,TCRBD02	TCRBD01-01,TCRBD02-01		TCRBJ02-05*01	TCRBJ02	TCRBJ02-05	01				3	3	9	0	3	4	42	56	59	62	65	6	In	VDJ
CAGCGCACAGAGCAGGGGGACTCGGCCATGTATCTCTGTGCCAGCAGCTTATCCCGTCAGGGGGTATGGGAGCAGTACTTCGGGCCG	CASSLSRQGVWEQYF	13	0.0017598483822932178	45	TCRBV07-09*01	TCRBV07	TCRBV07-09	01				TCRBD01-01*01	TCRBD01	TCRBD01-01	01				TCRBJ02-07*01	TCRBJ02	TCRBJ02-07	01				2	5	4	1	6	7	36	51	57	64	69	13	In	VDJ
CAGCCCTCAGAACCCAGGGACTCAGCTGTGTACTTCTGTGCCAGCAGCCGCTATGGAGGGGCGCGGGAGACCCAGTACTTCGGGCCA	CASSRYGGARETQYF	6	8.12237714904562E-4	45	TCRBV12	TCRBV12				TCRBV12-03/12-04,TCRBV12-04		TCRBD02-01*02	TCRBD02	TCRBD02-01	02				TCRBJ02-05*01	TCRBJ02	TCRBJ02-05	01				6	6	10	0	7	5	36	47	54	60	66	6	In	VDJ
GCCTTGGAGCTGGACGACTCGGCCCTGTATCTCTGTGCCAGCAGCTTGGGAGGAGCCGGATGGAACACTGAAGCTTTCTTTGGACAA	CASSLGGAGWNTEAFF	4	5.414918099363748E-4	48	TCRBV05-04*01	TCRBV05	TCRBV05-04	01				TCRBD02-01*02	TCRBD02	TCRBD02-01	02				TCRBJ01-01*01	TCRBJ01	TCRBJ01-01	01				0	7	10	2	2	1	33	49	51	55	62	4	In	VDJ
CGGCCGTGTATCTCTGTGCCAGCAGCTTATCACGGGGTGAGGCCGCGGGACAGATGAAGACGATCCTACGAGCAGTACTTCGGGCCG		3	4.06118857452281E-4	67					TCRBV11,TCRBV07	TCRBV11-02,TCRBV11-03,TCRBV07-02		TCRBD01-01*01	TCRBD01	TCRBD01-01	01				TCRBJ02-07*01	TCRBJ02	TCRBJ02-07	01				2	10	0	5	17	1	14	29	46	53	63	3	Out	VDJ
GTGACCAGTGCCCATCCTGAAGACAGCAGCTTCTACATCTGCAGTGCTAGTAAGGGACTAGCTCAGAGTGAGCAGTTCTTCGGGCCA	CSASKGLAQSEQFF	14	0.0018952213347773114	42	TCRBV20-01*04	TCRBV20	TCRBV20-01	04				TCRBD02-01	TCRBD02	TCRBD02-01				01,02	TCRBJ02-01*01	TCRBJ02	TCRBJ02-01	01				2	6	0	7	2	9	39	51	53	62	68	14	In	VDJ
NNNNTGTCGGCTGCTCCCTCCCAGACATCTGTGTACTTCTGTGCCAGCAGTGTACAGGGGCGTCTAGAGACCCAGTACTTCGGGCCA	CASSVQGRLETQYF	8	0.0010829836198727495	42	TCRBV06	TCRBV06				TCRBV06-01,TCRBV06-05		TCRBD01-01*01	TCRBD01	TCRBD01-01	01				TCRBJ02-05*01	TCRBJ02	TCRBJ02-05	01				4	5	3	2	1	4	39	52	53	60	65	8	In	VDJ
TGCTGCCTCCTCCCAGACATCTGTATATTTCTGCGCCAGCAGTGAATACTAGCGGGAGGCTCTACCTACGAGCAGTACTTCGGGCCG		18	0.0024367131447136864	50	TCRBV10-01	TCRBV10	TCRBV10-01				01,03	TCRBD02-01*02	TCRBD02	TCRBD02-01	02				TCRBJ02-07*01	TCRBJ02	TCRBJ02-07	01				3	5	3	1	2	2	31	45	47	59	64	18	Out	VDJ
CTGAAGATCCAGCGCACAGAGCAGGGGGACTCGGCCATGTATCTCTGTGCCAGCAGCCCACGGCCCACTGAAGCTTTCTTTGGACAA	CASSPRPTEAFF	7	9.476106673886557E-4	36	TCRBV07-09*01	TCRBV07	TCRBV07-09	01								TCRBD01,TCRBD02	TCRBD01-01,TCRBD02-01		TCRBJ01-01*01	TCRBJ01	TCRBJ01-01	01				5	1	9	0	4	4	45	57	61	64	65	7	In	VDJ
ACTGTGAGCAACATGAGCCCTGAAGACAGCAGCATATATCTCTGCAGCGTTACTGGGACGATTGACGGTGAGCAGTTCTTCGGGCCA	CSVTGTIDGEQFF	2	2.707459049681874E-4	39	TCRBV29-01	TCRBV29	TCRBV29-01				01,02					TCRBD01,TCRBD02	TCRBD01-01,TCRBD02-01		TCRBJ02-01*01	TCRBJ02	TCRBJ02-01	01				5	9	0	7	3	9	42	51	54	59	68	2	In	VDJ
CTCACTCTGGAGTCCGCTACCAGCTCCCAGACATCTGTGTACTTCTGTGCCATCAGTGAGTCTGTGGATGAGCAGTTCTTCGGGCCA	CAISESVDEQFF	5	6.768647624204683E-4	36	TCRBV10-03*01	TCRBV10	TCRBV10-03	01								TCRBD01,TCRBD02	TCRBD01-01,TCRBD02-01		TCRBJ02-01*01	TCRBJ02	TCRBJ02-01	01				0	0	0	10	3	8	45	62	65	-1	67	5	In	VDJ
ATCCAGCGCACAGAGCAGGGGGACTCGGCCATGTATCTCTGTGCCAGCAGCAGCTGGGACACAAACACTGAAGCTTTCTTTGGACAA	CASSSWDTNTEAFF	13	0.0017598483822932178	42	TCRBV07-09*01	TCRBV07	TCRBV07-09	01				TCRBD01-01*01	TCRBD01	TCRBD01-01	01				TCRBJ01-01*01	TCRBJ01	TCRBJ01-01	01				5	2	0	6	4	2	39	51	55	61	63	13	In	VDJ
ACTCTGAAGATCCAGCGCACAGAGCAGGGGGACTCGGCCATGTATCTCTGTGCCAGCAGCTTAGAGAGTGGCTACACCTTCGGTTCG	CASSLESGYTF	2	2.707459049681874E-4	33	TCRBV07-09*01	TCRBV07	TCRBV07-09	01				TCRBD02-01*02	TCRBD02	TCRBD02-01	02				TCRBJ01-02*01	TCRBJ01	TCRBJ01-02	01				1	0	11	2	1	7	48	64	65	-1	68	2	In	VDJ
AGAGCAGCGGGACTCGGCCATGTATCGCTGTGCCAGCAGCTTAGTCCCCCGCTCCGGTTCTATAATTCACCCCTCCACTTTGGGAAT		12	0.001624475429809124	53	TCRBV07-06*01	TCRBV07	TCRBV07-06	01				TCRBD02-01	TCRBD02	TCRBD02-01				01,02	TCRBJ01-06*01	TCRBJ01	TCRBJ01-06	01				1	2	8	5	10	3	28	44	54	57	59	12	Out	VDJ
CTAGAGTCTGCCATCCCCAACCAGACAGCTCTTTACTTCTGTGCCACCAGTGGGCGGACAGTCACTTATGGCTACACCTTCGGTTCG	CATSGRTVTYGYTF	4	5.414918099363748E-4	42	TCRBV24-01*01	TCRBV24	TCRBV24-01	01				TCRBD01-01*01	TCRBD01	TCRBD01-01	01				TCRBJ01-02*01	TCRBJ01	TCRBJ01-02	01				5	5	1	5	3	5	39	52	55	61	66	4	In	VDJ
ATCCTGGAGTCGCCCAGCCCCAACCAGACCTCTCTGTACTTCTGTGCCAGCAAGCCCGGGGCGAACACTGAAGCTTTCTTTGGACAA	CASKPGANTEAFF	8	0.0010829836198727495	39	TCRBV27-01*01	TCRBV27	TCRBV27-01	01								TCRBD01,TCRBD02	TCRBD01-01,TCRBD02-01		TCRBJ01-01*01	TCRBJ01	TCRBJ01-01	01				7	0	7	0	5	1	42	52	57	-1	62	8	In	VDJ
TCGGCCCAAAAGAACCCGACAGCTTTCTATCTCTGTGCCAGTAGTAAGATAGCCGGGACAGGGACTCAGCCCCAGCATTTTGGTGAT	CASSKIAGTGTQPQHF	6	8.12237714904562E-4	48	TCRBV19-01*01	TCRBV19	TCRBV19-01	01				TCRBD01-01*01	TCRBD01	TCRBD01-01	01				TCRBJ01-05*01	TCRBJ01	TCRBJ01-05	01				4	2	0	3	8	6	33	46	54	63	65	6	In	VDJ
GTGAGCACCTTGGAGCTGGGGGACTCGGCCCTTTATCTTTGCGCCAGCACCTCGGGACAGGGGACAGATACGCAGTATTTTGGCCCA	CASTSGQGTDTQYF	12	0.001624475429809124	42	TCRBV05-01*01	TCRBV05	TCRBV05-01	01				TCRBD01-01*01	TCRBD01	TCRBD01-01	01				TCRBJ02-03*01	TCRBJ02	TCRBJ02-03	01				6	0	0	2	4	3	39	49	53	-1	63	12	In	VDJ
CTCACTCTGGAGTCCGCTACCAGCTCCCAGACATCTGTGTACTTCTGTGCCATCAGTGACAGGGCCTACGAGCAGTACTTCGGGCCG	CAISDRAYEQYF	14	0.0018952213347773114	36	TCRBV10-03*01	TCRBV10	TCRBV10-03	01				TCRBD01-01*01	TCRBD01	TCRBD01-01	01				TCRBJ02-07*01	TCRBJ02	TCRBJ02-07	01				3	0	4	3	0	2	45	-1	59	-1	64	14	In	VDJ
CAGCCCTCAGAACCCAGGGACTCAGCTGTGTACTTCTGTGCCAGCAGTTTACCAGAGACACTCTACAATGAGCAGTTCTTCGGGCCA	CASSLPETLYNEQFF	1	1.353729524840937E-4	45	TCRBV12	TCRBV12				TCRBV12-03/12-04,TCRBV12-04		TCRBD01-01*01	TCRBD01	TCRBD01-01	01				TCRBJ02-01*01	TCRBJ02	TCRBJ02-01	01				2	2	2	6	5	3	36	51	56	60	62	1	In	VDJ
GAGCTGAATGTGAACGCCTTGTTGCTGGGGGACTCGGCCCTGTATCTCTGTGCCAGCAGCTTGGGGACAGGGCTGTACTTCGGGCCG	CASSLGTGLYF	6	8.12237714904562E-4	33	TCRBV05-05*01	TCRBV05	TCRBV05-05	01				TCRBD01-01*01	TCRBD01	TCRBD01-01	01				TCRBJ02-07*01	TCRBJ02	TCRBJ02-07	01				0	2	1	3	0	12	48	-1	64	72	74	6	In	VDJ
CCTGAGCTCTCTGGAGCTGGGGGACTCAGCTTTGTATTTCTGTGCCAGCAGCGTAGCGGGACAGCCTACGAGCAGTACTTCGGGCCG		3	4.06118857452281E-4	41	TCRBV09-01*01	TCRBV09	TCRBV09-01	01				TCRBD01-01*01	TCRBD01	TCRBD01-01	01				TCRBJ02-07*01	TCRBJ02	TCRBJ02-07	01				0	0	0	5	1	2	40	56	57	-1	64	3	Out	VDJ
NNNNNNNTGTCGGCTGCTCCCTCCCAAACATCTGTGTACTTCTGTGCCAGCAGTTACAATTCGGGGGATGAGCAGTTCTTCGGGCCA	CASSYNSGDEQFF	13	0.0017598483822932178	39	TCRBV06-02/06-03*01	TCRBV06	TCRBV06-02/06-03	01				TCRBD02-01*01	TCRBD02	TCRBD02-01	01				TCRBJ02-01*01	TCRBJ02	TCRBJ02-01	01				2	0	8	2	4	8	42	57	61	-1	67	13	In	VDJ
CACCTACACACCCTGCAGCCAGAAGACTCGGCCCTGTATCTCTGCGCCAGCAGCCAAGATCGCGGGGTTGGCCAGTTCTTCGGGCCA	CASSQDRGVGQFF	3	4.06118857452281E-4	39	TCRBV04-03*01	TCRBV04	TCRBV04-03	01				TCRBD02-01*01	TCRBD02	TCRBD02-01	01				TCRBJ02-01*01	TCRBJ02	TCRBJ02-01	01				0	5	7	3	2	13	42	59	61	67	72	3	In	VDJ
GTGAGCAACATGAGCCCTGAAGACAGCAGCATATATCTCTGCAGCGGCCAACAGGGTGGTTTGAACACTGAAGCTTTCTTTGGACAA	CSGQQGGLNTEAFF	6	8.12237714904562E-4	42	TCRBV29-01	TCRBV29	TCRBV29-01				01,02,03	TCRBD01-01*01	TCRBD01	TCRBD01-01	01				TCRBJ01-01*01	TCRBJ01	TCRBJ01-01	01				7	5	3	3	4	0	39	46	50	56	61	6	In	VDJ
GTGAGCAACATGAGCCCTGAAGACAGCAGCATATATCTCTGCAGCGTTGATCAGGACTCCTGGGCAGATACGCAGTATTTTGGCCCA	CSVDQDSWADTQYF	2	2.707459049681874E-4	42	TCRBV29-01	TCRBV29	TCRBV29-01				01,02	TCRBD02-01	TCRBD02	TCRBD02-01				01,02	TCRBJ02-03*01	TCRBJ02	TCRBJ02-03	01				3	6	1	10	3	4	39	50	53	58	64	2	In	VDJ
CAGCCTGCAGAGCTTGGGGACTCGGCCGTGTATCTCTGTGCCAGCAGCTGGGGACTAGCGGGGTCCTACGAGCAGTACTTCGGGCCG	CASSWGLAGSYEQYF	2	2.707459049681874E-4	45	TCRBV11-03*01	TCRBV11	TCRBV11-03	01				TCRBD02-01*01	TCRBD02	TCRBD02-01	01				TCRBJ02-07*01	TCRBJ02	TCRBJ02-07	01				4	0	0	3	1	1	36	49	50	-1	63	2	In	VDJ
NNNNTGTCGGCTGCTCCCTCCCAGACATCTGTGTACTTCTGTGCCAGCAGTCCAGGGTCCTCTGGAAACACCATATATTTTGGAGAG	CASSPGSSGNTIYF	9	0.0012183565723568432	42	TCRBV06-05*01	TCRBV06	TCRBV06-05	01				TCRBD01-01*01	TCRBD01	TCRBD01-01	01				TCRBJ01-03*01	TCRBJ01	TCRBJ01-03	01				5	2	4	3	1	0	39	51	52	57	59	9	In	VDJ
ATCCAGCCTGCAGAGCTTGGGGACTCGGCCGTGTATCTCTGTGCCTCTGAGGGGAGGGGCAACACCGGGGAGCTGTTTTTTGGAGAA	CASEGRGNTGELFF	1	1.353729524840937E-4	42	TCRBV11-03*01	TCRBV11	TCRBV11-03	01				TCRBD02-01*02	TCRBD02	TCRBD02-01	02				TCRBJ02-02*01	TCRBJ02	TCRBJ02-02	01				11	2	9	0	6	2	39	45	51	58	60	1	In	VDJ
AAGATCCAGCCTGCAGAGCTTGGGGACTCGGCCATGTATCTCTGTGCCAGCAGCTCAGACAGGGGACAGCCCCAGCATTTTGGTGAT	CASSSDRGQPQHF	1	1.353729524840937E-4	39	TCRBV11-01*01	TCRBV11	TCRBV11-01	01				TCRBD01-01*01	TCRBD01	TCRBD01-01	01				TCRBJ01-05*01	TCRBJ01	TCRBJ01-05	01				4	1	2	2	2	7	42	55	57	65	66	1	In	VDJ
ACTCTGAAGATCCAGCGCACAGAGCAGGGGGACTCGGCCATGTATCTCTGTGCCAGCAGCGGAAGCTTAGAAGCTTTCTTTGGACAA	CASSGSLEAFF	14	0.0018952213347773114	33	TCRBV07-09*01	TCRBV07	TCRBV07-09	01								TCRBD01,TCRBD02	TCRBD01-01,TCRBD02-01		TCRBJ01-01*01	TCRBJ01	TCRBJ01-01	01				5	6	1	8	0	8	48	-1	60	63	69	14	In	VDJ
CTGACAGTGACCAGTGCCCATCCTGAAGACAGCAGCTTCTACATCTGCAGTGCTAACGCGGAGAGGTATGGCTACACCTTCGGTTCG	CSANAERYGYTF	3	4.06118857452281E-4	36	TCRBV20	TCRBV20				TCRBV20-01,TCRBV20-or09_02		TCRBD02-01	TCRBD02	TCRBD02-01				01,02	TCRBJ01-02*01	TCRBJ01	TCRBJ01-02	01				4	5	7	5	2	5	45	55	57	61	66	3	In	VDJ
AGTGCCCATCCTGAAGACAGCAGCTTCTACATCTGCAGTGCCGTGGGCCTAGCGGGAGTAATTTCGCGCGAGCAGTACTTCGGGCCG	CSAVGLAGVISREQYF	5	6.768647624204683E-4	48	TCRBV20	TCRBV20				TCRBV20-01,TCRBV20-or09_02		TCRBD02-01*02	TCRBD02	TCRBD02-01	02				TCRBJ02-07*01	TCRBJ02	TCRBJ02-07	01				6	10	4	2	7	6	33	41	48	58	68	5	In	VDJ
GTCCACGGAGTCAGGGGACACAGCACTGTATTTCTGTGCCAGCAGAACGGACGTAGCACAATTCGCACTGAAGCTTTCTTTGGACAA		1	1.353729524840937E-4	47	TCRBV21-01*01	TCRBV21	TCRBV21-01	01								TCRBD01,TCRBD02	TCRBD01-01,TCRBD02-01		TCRBJ01-01*01	TCRBJ01	TCRBJ01-01	01				6	13	1	7	3	4	34	45	48	52	65	1	Out	VDJ
AAGAAGCTCCTTCTCAGTGACTCTGGCTTCTATCTCTGTGCCTGGAGGAGGGGCGCGGGGACCTCTTATGGCTACACCTTCGGTTCG	CAWRRGAGTSYGYTF	2	2.707459049681874E-4	45	TCRBV30-01*01	TCRBV30	TCRBV30-01	01				TCRBD02-01*01	TCRBD02	TCRBD02-01	01				TCRBJ01-02*01	TCRBJ01	TCRBJ01-02	01				3	6	7	3	7	5	36	47	54	60	66	2	In	VDJ
ACTGTGACATCGGCCCAAAAGAACCCGACAGCTTTCTATCTCTGTGCCAGTACCGGGAGCTCTGGAAACACCATATATTTTGGAGAG	CASTGSSGNTIYF	2	2.707459049681874E-4	39	TCRBV19-01*01	TCRBV19	TCRBV19-01	01				TCRBD02-01*02	TCRBD02	TCRBD02-01	02				TCRBJ01-03*01	TCRBJ01	TCRBJ01-03	01				7	0	8	2	1	0	42	52	53	-1	59	2	In	VDJ
NTGAAGATCCAGCCCTCAGAACCCAGGGACTCAGCTGTGTACTTCTGTGCCAGCAGTCCCCATCCCGGGGAGCTGTTTTTTGGAGAA	CASSPHPGELFF	4	5.414918099363748E-4	36	TCRBV12-03/12-04*01	TCRBV12	TCRBV12-03/12-04	01				TCRBD01-01*01	TCRBD01	TCRBD01-01	01				TCRBJ02-02*01	TCRBJ02	TCRBJ02-02	01				5	2	4	6	3	6	45	57	60	62	64	4	In	VDJ
TCAGAACCGGGAGACACGGCACTGTATCTCTGCGCCAGCAGTCAATCGAATAACGTGTAAGGCTACAATGAGCAGTTCTTCGGGCCA	CASSQSNNV*GYNEQFF	2	2.707459049681874E-4	51	TCRBV23-01*01	TCRBV23	TCRBV23-01	01								TCRBD01,TCRBD02	TCRBD01-01,TCRBD02-01		TCRBJ02-01*01	TCRBJ02	TCRBJ02-01	01				0	0	5	4	12	3	30	47	59	-1	62	2	Stop	VDJ
CTGCAGCCAGAAGACTCAGCCCTGTATCTCTGCGCCAGCAGCCTGGTTGGACTAGCGGGAGGCACCGGGGAGCTGTTTTTTGGAGAA	CASSLVGLAGGTGELFF	10	0.0013537295248409367	51	TCRBV04-01*01	TCRBV04	TCRBV04-01	01				TCRBD02-01*02	TCRBD02	TCRBD02-01	02				TCRBJ02-02*01	TCRBJ02	TCRBJ02-02	01				4	0	1	1	5	4	30	43	48	-1	62	10	In	VDJ
TCGGCCCAAAAGAACCCGACAGCTTTCTATCTCTGTGCCAGTAGAGATCCTGGGACTAGCGGGAGAGATGAGCAGTTCTTCGGGCCA	CASRDPGTSGRDEQFF	1	1.353729524840937E-4	48	TCRBV19-01*01	TCRBV19	TCRBV19-01	01				TCRBD02-01*02	TCRBD02	TCRBD02-01	02				TCRBJ02-01*01	TCRBJ02	TCRBJ02-01	01				6	2	0	2	7	8	33	44	51	65	67	1	In	VDJ
AGATGAATGTGAGTGCCTTGGAGCTGGGGGACTCGGCCCTGTATCTCTGTGCCAGAAGTCCCGGGGGGACGGGCTTTCTTTGGACAA		6	8.12237714904562E-4	34	TCRBV05-03	TCRBV05	TCRBV05-03				01,02	TCRBD02-01*01	TCRBD02	TCRBD02-01	01				TCRBJ01-01*01	TCRBJ01	TCRBJ01-01	01				5	4	8	1	3	11	47	58	61	68	72	6	Out	VDJ
CACAGAGCAGCGGGACTCGGCCATGTATCGCTGTGCCAGCAGACGTACTTCCGATACAGGGACTCCTACGAGCAGTACTTCGGGCCG		7	9.476106673886557E-4	50	TCRBV07-06*01	TCRBV07	TCRBV07-06	01				TCRBD01-01*01	TCRBD01	TCRBD01-01	01				TCRBJ02-07*01	TCRBJ02	TCRBJ02-07	01				6	1	3	3	13	0	31	42	55	61	62	7	Out	VDJ
ACCCTGCAGCCAGAAGACTCGGCCCTGTATCTCTGCGCCAGCAGCCAGCCGCGGACAGGGGCCGCCGGTGAGCAGTTCTTCGGGCCA	CASSQPRTGAAGEQFF	3	4.06118857452281E-4	48	TCRBV04-03*01	TCRBV04	TCRBV04-03	01				TCRBD01-01*01	TCRBD01	TCRBD01-01	01				TCRBJ02-01*01	TCRBJ02	TCRBJ02-01	01				3	7	1	2	5	9	33	47	52	61	68	3	In	VDJ
TCCCTAGAGTCTGCCATCCCCAACCAGACAGCTCTTTACTTCTGTGCCACCAGTGATTTCAAGTCCGGAGGCTACACCTTCGGTTCG	CATSDFKSGGYTF	1	1.353729524840937E-4	39	TCRBV24-01*01	TCRBV24	TCRBV24-01	01								TCRBD01,TCRBD02	TCRBD01-01,TCRBD02-01		TCRBJ01-02*01	TCRBJ01	TCRBJ01-02	01				1	0	1	8	7	8	42	59	66	-1	69	1	In	VDJ
TCAGAACCCAGGGACTCAGCTGTGTACTTCTGTGCCAGCAGTCAAGGGACAGGGGGAGAAGAATCCTACGAGCAGTACTTCGGGCCG	CASSQGTGGEESYEQYF	3	4.06118857452281E-4	51	TCRBV12	TCRBV12				TCRBV12-03/12-04,TCRBV12-04		TCRBD01-01*01	TCRBD01	TCRBD01-01	01				TCRBJ02-07*01	TCRBJ02	TCRBJ02-07	01				5	7	0	1	3	1	30	42	45	56	63	3	In	VDJ
CTACACGCCCTGCAGCCAGAAGACTCAGCCCTGTATCTCTGCGCCAGCAGCCAAAATCGATTTAACTATGGCTACACCTTCGGTTCG	CASSQNRFNYGYTF	10	0.0013537295248409367	42	TCRBV04-01*01	TCRBV04	TCRBV04-01	01								TCRBD01,TCRBD02	TCRBD01-01,TCRBD02-01		TCRBJ01-02*01	TCRBJ01	TCRBJ01-02	01				2	2	2	8	4	1	39	54	58	60	62	10	In	VDJ
CAGCGCACAGAGCGGGGGGACTCAGCCGTGTATCTCTGTGCCAGCAGCGACCGGCAGGGCTTGAACAATGAGCAGTTCTTCGGGCCA	CASSDRQGLNNEQFF	23	0.0031135779071341544	45	TCRBV07-03*01	TCRBV07	TCRBV07-03	01				TCRBD01-01*01	TCRBD01	TCRBD01-01	01				TCRBJ02-01*01	TCRBJ02	TCRBJ02-01	01				5	5	4	3	6	5	36	48	54	59	64	23	In	VDJ
AACCTGAGCTCTCTGGAGCTGGGGGACTCAGCTTTGTATTTCTGTGCCAGCAGCGTAGACCTGGGCGGGGAGCTGTTTTTTGGAGAA	CASSVDLGGELFF	1	1.353729524840937E-4	39	TCRBV09-01*01	TCRBV09	TCRBV09-01	01								TCRBD01,TCRBD02	TCRBD01-01,TCRBD02-01		TCRBJ02-02*01	TCRBJ02	TCRBJ02-02	01				0	0	0	9	4	7	42	58	62	-1	65	1	In	VDJ
ATGAATGTGAGCACCTTGGAGCTGGGGGACTCGGCCCTTTATCTTTGCGCCAGCAGCCCGGGGACAGGGGAAGCTTTCTTTGGACAA	CASSPGTGEAFF	7	9.476106673886557E-4	36	TCRBV05-01*01	TCRBV05	TCRBV05-01	01				TCRBD01-01*01	TCRBD01	TCRBD01-01	01				TCRBJ01-01*01	TCRBJ01	TCRBJ01-01	01				4	0	0	3	3	8	45	57	60	-1	69	7	In	VDJ
ACTGTGAGCAACATGAGCCCTGAAGACAGCAGCATATATCTCTGCAGCGTTGAAGAACAGGGCAACTATGGCTACACCTTCGGTTCG	CSVEEQGNYGYTF	5	6.768647624204683E-4	39	TCRBV29-01	TCRBV29	TCRBV29-01				01,02	TCRBD01-01*01	TCRBD01	TCRBD01-01	01				TCRBJ01-02*01	TCRBJ01	TCRBJ01-02	01				0	1	3	3	0	2	42	-1	56	62	63	5	In	VDJ
TCTGACAGTGACCAGTGCCCATCCTGAAGACAGCAGCTTCTACATCTGCAGTGCTCGCAGGGGCCCTACGAGCAGTACTTCGGGCCG		1	1.353729524840937E-4	35	TCRBV20	TCRBV20				TCRBV20-01,TCRBV20-or09_02		TCRBD01-01*01	TCRBD01	TCRBD01-01	01				TCRBJ02-07*01	TCRBJ02	TCRBJ02-07	01				5	1	4	2	2	2	46	55	57	63	64	1	Out	VDJ
GTGAGCACCTTGGAGCTGGGGGACTCGGCCCTTTATCTTTGCGCCAGCACACGGGGGAGCTTTAACAATGAGCAGTTCTTCGGGCCA	CASTRGSFNNEQFF	5	6.768647624204683E-4	42	TCRBV05-01*01	TCRBV05	TCRBV05-01	01				TCRBD02-01*01	TCRBD02	TCRBD02-01	01				TCRBJ02-01*01	TCRBJ02	TCRBJ02-01	01				6	7	8	2	2	5	39	49	51	57	64	5	In	VDJ
NNNNNNNTGAAGATCCAGCCCTCAGAACCCAGGGACTCAGCTGTGTACTTCTGTGCCAGCAGTCGGGATACGCAGTATTTTGGCCCA	CASSRDTQYF	1	1.353729524840937E-4	30	TCRBV12-03/12-04*01	TCRBV12	TCRBV12-03/12-04	01				TCRBD02-01	TCRBD02	TCRBD02-01				01,02	TCRBJ02-03*01	TCRBJ02	TCRBJ02-03	01				5	0	8	5	0	6	51	-1	63	-1	66	1	In	VDJ
NNNNTGTCGGCTGCTCCCTCCCAGACATCTGTGTACTTCTGTGCCAGCAGTACCCGGACCAGGGCCCCTGAAGCTTTCTTTGGACAA	CASSTRTRAPEAFF	3	4.06118857452281E-4	42	TCRBV06-05*01	TCRBV06	TCRBV06-05	01				TCRBD01-01*01	TCRBD01	TCRBD01-01	01				TCRBJ01-01*01	TCRBJ01	TCRBJ01-01	01				5	3	4	3	8	6	39	51	59	64	67	3	In	VDJ
CTGAGCTCTCTGGAGCTGGGGGACTCAGCTTTGTATTTCTGTGCCAGCAGCGTACAAACAGGAAACACTGAAGCTTTCTTTGGACAA	CASSVQTGNTEAFF	7	9.476106673886557E-4	42	TCRBV09-01*01	TCRBV09	TCRBV09-01	01				TCRBD01-01*01	TCRBD01	TCRBD01-01	01				TCRBJ01-01*01	TCRBJ01	TCRBJ01-01	01				1	1	3	4	3	2	39	54	57	62	63	7	In	VDJ
TCGGCCCAAAAGAACCCGACAGCTTTCTATCTCTGTGCCAGTAGTAGGAGCCTCTTGGGGGGTGCAGAGACCCAGTACTTCGGGCCA	CASSRSLLGGAETQYF	2	2.707459049681874E-4	48	TCRBV19-01*01	TCRBV19	TCRBV19-01	01				TCRBD02-01*01	TCRBD02	TCRBD02-01	01				TCRBJ02-05*01	TCRBJ02	TCRBJ02-05	01				4	3	9	1	10	4	33	46	56	62	65	2	In	VDJ
TCGCCCAGCCCCAACCAGACCTCTCTGTACTTCTGTGCCAGCAGTTTCTCCTCGGGACAGGGTTACACTGAAGCTTTCTTTGGACAA	CASSFSSGQGYTEAFF	10	0.0013537295248409367	48	TCRBV27-01*01	TCRBV27	TCRBV27-01	01				TCRBD01-01*01	TCRBD01	TCRBD01-01	01				TCRBJ01-01*01	TCRBJ01	TCRBJ01-01	01				3	2	0	3	6	3	33	47	53	62	64	10	In	VDJ
TCCGCTACCAGCTCCCAGACATCTGTGTACTTCTGTGCCATCAGTGGGGTGGAGACTCTGGGGGGAGATACGCAGTATTTTGGCCCA	CAISGVETLGGDTQYF	1	1.353729524840937E-4	48	TCRBV10-03*01	TCRBV10	TCRBV10-03	01				TCRBD02-01*01	TCRBD02	TCRBD02-01	01				TCRBJ02-03*01	TCRBJ02	TCRBJ02-03	01				4	0	9	1	13	5	33	46	59	-1	65	1	In	VDJ
CAGCGCACAGAGCAGGGGGACTCGGCCATGTATCTCTGTGCCAGCAGCTCCCGGGAGGCCAACACAGATACGCAGTATTTTGGCCCA	CASSSREANTDTQYF	4	5.414918099363748E-4	45	TCRBV07-09*01	TCRBV07	TCRBV07-09	01				TCRBD02-01*02	TCRBD02	TCRBD02-01	02				TCRBJ02-03*01	TCRBJ02	TCRBJ02-03	01				4	4	8	1	2	2	36	49	51	58	62	4	In	VDJ
AAGATCCAGCGCACAGAGCAGCGGGACTCGGCCATGTATCGCTGTGCCAGCAGCTTAGCAGAAACCTACGAGCAGTACTTCGGGCCG	CASSLAETYEQYF	2	2.707459049681874E-4	39	TCRBV07-06*01	TCRBV07	TCRBV07-06	01								TCRBD01,TCRBD02	TCRBD01-01,TCRBD02-01		TCRBJ02-07*01	TCRBJ02	TCRBJ02-07	01				0	2	2	8	1	2	42	59	60	62	64	2	In	VDJ
ACTCTGACAGTGACCAGTGCCCATCCTGAAGACAGCAGCTTCTACATCTGCAGTGCTATCGACTACTACGAGCAGTACTTCGGGCCG	CSAIDYYEQYF	6	8.12237714904562E-4	33	TCRBV20-01	TCRBV20	TCRBV20-01				01,04	TCRBD02-01	TCRBD02	TCRBD02-01				01,02	TCRBJ02-07*01	TCRBJ02	TCRBJ02-07	01				4	0	2	9	2	3	48	58	60	-1	65	6	In	VDJ
CTGAAGATCCAGCGCACAGAGCAGGGGGACTCGGCCATGTATCTCTGTGCCAGCAGCTCCCGAGGGTATGGCTACACCTTCGGTTCG	CASSSRGYGYTF	17	0.0023013401922295927	36	TCRBV07-09*01	TCRBV07	TCRBV07-09	01				TCRBD02-01*02	TCRBD02	TCRBD02-01	02				TCRBJ01-02*01	TCRBJ01	TCRBJ01-02	01				4	0	11	0	3	5	45	58	61	-1	66	17	In	VDJ
GAGCTGAATGTGAACGCCTTGTTGCTGGGGGACTCGGCCCTCTATCTCTGTGCCAGCAGCTTGGCGAGGACCCAGTACTTCGGGCCA	CASSLARTQYF	3	4.06118857452281E-4	33	TCRBV05-06*01	TCRBV05	TCRBV05-06	01				TCRBD02-01*02	TCRBD02	TCRBD02-01	02				TCRBJ02-05*01	TCRBJ02	TCRBJ02-05	01				0	0	11	2	1	7	48	64	65	-1	68	3	In	VDJ
CTGGAGTCCGCCAGCACCAACCAGACATCTATGTACCTCTGTGCCAGCAGTTTAGGGGGAAACCAAGAGACCCAGTACTTCGGGCCA	CASSLGGNQETQYF	3	4.06118857452281E-4	42	TCRBV28-01*01	TCRBV28	TCRBV28-01	01								TCRBD01,TCRBD02	TCRBD01-01,TCRBD02-01		TCRBJ02-05*01	TCRBJ02	TCRBJ02-05	01				2	2	6	1	0	0	39	-1	54	59	61	3	In	VDJ
TCTAAGAAGCTCCTTCTCAGTGACTCTGGCTTCTATCTCTGTGCCTGGAGTGGCGGCACGAACACCGGGGAGCTGTTTTTTGGAGAA	CAWSGGTNTGELFF	1	1.353729524840937E-4	42	TCRBV30-01*01	TCRBV30	TCRBV30-01	01				TCRBD02-01	TCRBD02	TCRBD02-01				01,02	TCRBJ02-02*01	TCRBJ02	TCRBJ02-02	01				1	2	7	5	0	0	39	-1	52	56	58	1	In	VDJ
NCTCTGAAGATCCGGTCCACAAAGCTGGAGGACTCAGCCATGTACTTCTGTGCCAGCAGTTACGACATTGAAGCTTTCTTTGGACAA	CASSYDIEAFF	1	1.353729524840937E-4	33	TCRBV02-01	TCRBV02	TCRBV02-01				01,03	TCRBD01-01*01	TCRBD01	TCRBD01-01	01				TCRBJ01-01*01	TCRBJ01	TCRBJ01-01	01				5	1	2	6	3	7	48	60	63	67	68	1	In	VDJ
CAGGCTACGAAGCTTGAGGATTCAGCAGTGTATTTTTGTGCCAGCAGCCAATCACTAGCGGTAACCTACGAGCAGTACTTCGGGCCG	CASSQSLAVTYEQYF	7	9.476106673886557E-4	45	TCRBV16-01*01	TCRBV16	TCRBV16-01	01				TCRBD02-01	TCRBD02	TCRBD02-01				01,02	TCRBJ02-07*01	TCRBJ02	TCRBJ02-07	01				0	3	3	5	0	2	36	-1	53	61	64	7	In	VDJ
TGCTCCCTCCCAGACATCTGTGTACTTCTGTGCCAGCGTTTGAACTAGTAGCGGGGGGGGGATTCCCACGAGCAGTACTTCGGGCCG		12	0.001624475429809124	53	TCRBV06	TCRBV06				TCRBV06-01,TCRBV06-05,TCRBV06-06		TCRBD02-01*01	TCRBD02	TCRBD02-01	01				TCRBJ02-07*01	TCRBJ02	TCRBJ02-07	01				8	8	5	0	11	5	28	37	48	59	67	12	Out	VDJ
CCCTCAGAACCCAGGGACTCAGCTGTGTACTTCTGTGCCAGCAGTTTCATGAGACAGTAAGACTACAATGAGCAGTTCTTCGGGCCA	CASSFMRQ*DYNEQFF	4	5.414918099363748E-4	48	TCRBV12	TCRBV12				TCRBV12-03/12-04,TCRBV12-04		TCRBD01-01*01	TCRBD01	TCRBD01-01	01				TCRBJ02-01*01	TCRBJ02	TCRBJ02-01	01				3	5	2	5	5	3	33	47	52	57	62	4	Stop	VDJ
TCTAAGAAGCTCCTTCTCAGTGACTCTGGCTTCTATCTCTGTGCCTGGAGACACGTGTCGGCGGGTTCACCCCTCCACTTTGGGAAT	CAWRHVSAGSPLHF	3	4.06118857452281E-4	42	TCRBV30-01*01	TCRBV30	TCRBV30-01	01				TCRBD02-01	TCRBD02	TCRBD02-01				01,02	TCRBJ01-06*01	TCRBJ01	TCRBJ01-06	01				3	0	7	4	10	9	39	50	60	-1	65	3	In	VDJ
GTGACCAGTGCCCATCCTGAAGACAGCAGCTTCTACATCTGCAGTGCTAGAGGGACAGGTGACTCCTACGAGCAGTACTTCGGGCCG	CSARGTGDSYEQYF	4	5.414918099363748E-4	42	TCRBV20	TCRBV20				TCRBV20-01,TCRBV20-or09_02		TCRBD01-01*01	TCRBD01	TCRBD01-01	01				TCRBJ02-07*01	TCRBJ02	TCRBJ02-07	01				1	3	1	4	0	0	39	-1	52	59	62	4	In	VDJ
CCAGTGCCCATCCTGAAGACAGCAGCTTCTACATCTGCAGTGCTAGAGATGAAGGGGCGACTCAACTATGGCTACACCTTCGGTTCG		3	4.06118857452281E-4	46	TCRBV20	TCRBV20				TCRBV20-01,TCRBV20-or09_02		TCRBD01-01*01	TCRBD01	TCRBD01-01	01				TCRBJ01-02*01	TCRBJ01	TCRBJ01-02	01				0	6	5	2	3	2	35	49	52	57	63	3	Out	VDJ
AGCCTGCAGAACTGGAGGATTCTGGAGTTTATTTCTGTGCCAGCAGCCAAGTGGGTCCGATCTGGAAACACCATATATTTTGGAGAG		1	1.353729524840937E-4	46	TCRBV14-01*01	TCRBV14	TCRBV14-01	01								TCRBD01,TCRBD02	TCRBD01-01,TCRBD02-01		TCRBJ01-03*01	TCRBJ01	TCRBJ01-03	01				1	5	0	9	1	1	35	51	52	55	60	1	Out	VDJ
AGTCCGCCAGCACCAACCAGACATCTATGTACCTCTGTGCCAGCTATCCCCCCGGAGGACCTCGGGGAGACCCAGTACTTCGGGCCA		5	6.768647624204683E-4	46	TCRBV28-01*01	TCRBV28	TCRBV28-01	01				TCRBD02-01*02	TCRBD02	TCRBD02-01	02				TCRBJ02-05*01	TCRBJ02	TCRBJ02-05	01				8	8	10	1	9	5	35	44	53	58	66	5	Out	VDJ
GCCTTGTTGCTGGGGGACTCGGCCCTCTATCTCTGTGCCAGCAGCTTGCAGCCCTCTGATTGGACCGGGGAGCTGTTTTTTGGAGAA	CASSLQPSDWTGELFF	2	2.707459049681874E-4	48	TCRBV05-06*01	TCRBV05	TCRBV05-06	01								TCRBD01,TCRBD02	TCRBD01-01,TCRBD02-01		TCRBJ02-02*01	TCRBJ02	TCRBJ02-02	01				1	12	4	5	0	5	33	-1	48	51	63	2	In	VDJ
CTGACCCTGGAGTCTGCCAGGCCCTCACATACCTCTCAGTACCTCTGTGCCAGCAGTCGGACTTACGGGGAGCTGTTTTTTGGAGAA	CASSRTYGELFF	3	4.06118857452281E-4	36	TCRBV25-01*01	TCRBV25	TCRBV25-01	01				TCRBD02-01	TCRBD02	TCRBD02-01				01,02	TCRBJ02-02*01	TCRBJ02	TCRBJ02-02	01				5	2	1	10	1	7	45	57	58	63	65	3	In	VDJ
CTCACTGTGACATCGGCCCAAAAGAACCCGACAGCTTTCTATCTCTGTGCCAGCGGATCATATAATTCACCCCTCCACTTTGGGAAT	CASGSYNSPLHF	1	1.353729524840937E-4	36	TCRBV19-01*01	TCRBV19	TCRBV19-01	01								TCRBD01,TCRBD02	TCRBD01-01,TCRBD02-01		TCRBJ01-06*01	TCRBJ01	TCRBJ01-06	01				9	3	1	8	1	4	45	53	54	57	60	1	In	VDJ
ACTGTGACATCGGCCCAAAAGAACCCGACAGCTTTCTATCTCTGTGCCAGTAGTCCAGCGGGGTCCTATGGCTACACCTTCGGTTCG	CASSPAGSYGYTF	1	1.353729524840937E-4	39	TCRBV19-01*01	TCRBV19	TCRBV19-01	01				TCRBD02-01*01	TCRBD02	TCRBD02-01	01				TCRBJ01-02*01	TCRBJ01	TCRBJ01-02	01				5	2	6	3	2	4	42	54	56	63	65	1	In	VDJ
TGAGATGAATGTGAGCACCTTGGAGCTGGGGGACTCGGCCCTTTATCTTTGCGCCAGCAGTTTTCCTACGAGCAGTACTTCGGGCCG		7	9.476106673886557E-4	32	TCRBV05-01*01	TCRBV05	TCRBV05-01	01											TCRBJ02-07*01	TCRBJ02	TCRBJ02-07	01				5	3	0	0	0	1	49	-1	-1	60	63	7	Out	VJ
CGTCTGCTGTACCCTCTCAGACATCTGTGTACTTCTGTGCCAGCAGTTGACCGGGACAGGGGGGATGCTGAAGCTTTCTTTGGACAA		2	2.707459049681874E-4	46	TCRBV06-04*01	TCRBV06	TCRBV06-04	01				TCRBD01-01*01	TCRBD01	TCRBD01-01	01				TCRBJ01-01*01	TCRBJ01	TCRBJ01-01	01				5	4	0	1	5	6	35	47	52	63	67	2	Out	VDJ
AGCACCAACCAGACATCTATGTACCTCTGTGCCAGCAGATCTCTTCAAATCATTGACAGGGGAAACTCACCCCTCCACTTTGGGAAT	CASRSLQIIDRGNSPLHF	2	2.707459049681874E-4	54	TCRBV28-01*01	TCRBV28	TCRBV28-01	01				TCRBD01-01*01	TCRBD01	TCRBD01-01	01				TCRBJ01-06*01	TCRBJ01	TCRBJ01-06	01				6	4	2	2	16	10	27	38	54	62	66	2	In	VDJ
TCCTGGAGTCGCCCAGCCCCAACCAGACCTCTCTGTACTTCTGTGCCAGCAGTTTGGTCAGGGATGGGAGGCTACACCTTCGGTTCG		3	4.06118857452281E-4	40	TCRBV27-01*01	TCRBV27	TCRBV27-01	01				TCRBD01-01*01	TCRBD01	TCRBD01-01	01				TCRBJ01-02*01	TCRBJ01	TCRBJ01-02	01				3	6	4	3	3	8	41	55	58	63	69	3	Out	VDJ
CAGCAGGTAGTGCGAGGAGATTCGGCAGCTTATTTCTGTGCCAGCTCACCGGGCGGGACCAGACCCTACGAGCAGTACTTCGGGCCG	CASSPGGTRPYEQYF	1	1.353729524840937E-4	45	TCRBV18-01*01	TCRBV18	TCRBV18-01	01				TCRBD02-01*02	TCRBD02	TCRBD02-01	02				TCRBJ02-07*01	TCRBJ02	TCRBJ02-07	01				3	6	7	3	2	2	36	50	52	58	64	1	In	VDJ
CTAAACCTGAGCTCTCTGGAGCTGGGGGACTCAGCTTTGTATTTCTGTGCCAGCAGCGGGGGCCGGCGTGAGCAGTTCTTCGGGCCA	CASSGGRREQFF	1	1.353729524840937E-4	36	TCRBV09-01*01	TCRBV09	TCRBV09-01	01				TCRBD01-01*01	TCRBD01	TCRBD01-01	01				TCRBJ02-01*01	TCRBJ02	TCRBJ02-01	01				3	5	7	0	0	9	45	-1	58	63	68	1	In	VDJ
CCCTGCAGCCAGAAGACTCGGCCCTGTATCTCTGCGCCAGCAGCTCTAGTTAGGGAGAGGAGGACCGGGGAGCTGTTTTTTGGAGAA		1	1.353729524840937E-4	49	TCRBV04-03*01	TCRBV04	TCRBV04-03	01				TCRBD02-01*02	TCRBD02	TCRBD02-01	02				TCRBJ02-02*01	TCRBJ02	TCRBJ02-02	01				5	6	9	2	8	5	32	44	52	57	63	1	Out	VDJ
NTGTCGGCTGCTCCCTCCCAGACATCTGTGTACTTCTGTGCCAGCAGTACCATGACTAGCGGCACCGGGGAGCTGTTTTTTGGAGAA	CASSTMTSGTGELFF	4	5.414918099363748E-4	45	TCRBV06-05*01	TCRBV06	TCRBV06-05	01				TCRBD02-01	TCRBD02	TCRBD02-01				01,02	TCRBJ02-02*01	TCRBJ02	TCRBJ02-02	01				5	0	2	5	5	4	36	48	53	-1	62	4	In	VDJ
TCGGCTGCTCCCTCCCAGACATCTGTGTACTTCTGTGCCAGCATCCCTCGAGGGCGCGAACAAACCGGGGAGCTGTTTTTTGGAGAA	CASIPRGREQTGELFF	2	2.707459049681874E-4	48	TCRBV06	TCRBV06				TCRBV06-01,TCRBV06-05		TCRBD02-01*02	TCRBD02	TCRBD02-01	02				TCRBJ02-02*01	TCRBJ02	TCRBJ02-02	01				7	9	11	0	6	5	33	43	49	54	63	2	In	VDJ
GTGAACGCCTTGGAGCTGGACGACTCGGCCCTGTATCTCTGTGCCAGCAGCGGGGGCGGCCTTAATGAAAAACTGTTTTTTGGCAGT	CASSGGGLNEKLFF	4	5.414918099363748E-4	42	TCRBV05-04*01	TCRBV05	TCRBV05-04	01				TCRBD01-01*01	TCRBD01	TCRBD01-01	01				TCRBJ01-04*01	TCRBJ01	TCRBJ01-04	01				4	5	6	0	0	4	39	-1	51	57	62	4	In	VDJ
GAGATGAATGTGAGCACCTTGGAGCTGGGGGACTCGGCCCTTTATCTTTGCGCCAGCAGCGGGGGGTATGGCTACACCTTCGGTTCG	CASSGGYGYTF	1	1.353729524840937E-4	33	TCRBV05-01*01	TCRBV05	TCRBV05-01	01				TCRBD02-01*01	TCRBD02	TCRBD02-01	01				TCRBJ01-02*01	TCRBJ01	TCRBJ01-02	01				4	0	9	1	0	5	48	-1	60	-1	66	1	In	VDJ
TCGCCCAGCCCCAACCAGACCTCTCTGTACTTCTGTGCCAGCAGTCCGGCCAGACGGGGGCGAGGATATGGCTACACCTTCGGTTCG	CASSPARRGRGYGYTF	3	4.06118857452281E-4	48	TCRBV27-01*01	TCRBV27	TCRBV27-01	01								TCRBD01,TCRBD02	TCRBD01-01,TCRBD02-01		TCRBJ01-02*01	TCRBJ01	TCRBJ01-02	01				5	5	6	0	10	5	33	45	55	61	66	3	In	VDJ
ATCAATTCCCTGGAGCTTGGTGACTCTGCTGTGTATTTCTGTGCCAGCAGCCAAGCCTACACTAGGAGCGAGCAGTACTTCGGGCCG	CASSQAYTRSEQYF	1	1.353729524840937E-4	42	TCRBV03-01/03-02*01	TCRBV03	TCRBV03-01/03-02	01				TCRBD02-01	TCRBD02	TCRBD02-01				01,02	TCRBJ02-07*01	TCRBJ02	TCRBJ02-07	01				1	3	3	8	5	6	39	55	60	65	68	1	In	VDJ
AAGATCCGGTCCACAAAGCTGGAGGACTCAGCCATGTACTTCTGTGCCAGCAGTGAACGGGTATCCTACGAGCAGTACTTCGGGCCG	CASSERVSYEQYF	2	2.707459049681874E-4	39	TCRBV02-01	TCRBV02	TCRBV02-01				01,03	TCRBD02-01	TCRBD02	TCRBD02-01				01,02	TCRBJ02-07*01	TCRBJ02	TCRBJ02-07	01				2	2	8	4	0	1	42	-1	57	61	63	2	In	VDJ
TGCAGAGCTTGGGGACTCGGCCGTGTATCTCTGTGCCAGCAGCAAGACGTCCCTAGCGGGAGATACTACGAGCAGTACTTCGGGCCG		1	1.353729524840937E-4	50	TCRBV11-03*01	TCRBV11	TCRBV11-03	01				TCRBD02-01*02	TCRBD02	TCRBD02-01	02				TCRBJ02-07*01	TCRBJ02	TCRBJ02-07	01				5	3	4	2	9	3	31	43	52	62	65	1	Out	VDJ
GAGCAGGAGGACTCCGCCGTGTATCTCTGTGCCAGCAGCTTTGCGCGGACAGAATCCTCTGGGGCCAACGTCCTGACTTTCGGGGCC	CASSFARTESSGANVLTF	6	8.12237714904562E-4	54	TCRBV07-08*01	TCRBV07	TCRBV07-08	01				TCRBD01-01*01	TCRBD01	TCRBD01-01	01				TCRBJ02-06*01	TCRBJ02	TCRBJ02-06	01				3	4	1	5	5	0	27	41	46	52	56	6	In	VDJ
GAGATGAATGTGAGCACCTTGGAGCTGGGGGACTCGGCCCTTTATCTTTGCGCCAGCAGCTCGGACAACGGCTACACCTTCGGTTCG	CASSSDNGYTF	1	1.353729524840937E-4	33	TCRBV05-01*01	TCRBV05	TCRBV05-01	01				TCRBD01-01*01	TCRBD01	TCRBD01-01	01				TCRBJ01-02*01	TCRBJ01	TCRBJ01-02	01				3	2	1	6	1	8	48	61	62	67	69	1	In	VDJ
AAGCTCCTTCTCAGTGACTCTGGCTTCTATCTCTGTGCCTGCCGATCGGGCCTACCCTCTGGGGCCAACGTCCTGACTTTCGGGGCC	CACRSGLPSGANVLTF	1	1.353729524840937E-4	48	TCRBV30-01	TCRBV30	TCRBV30-01				01,05					TCRBD01,TCRBD02	TCRBD01-01,TCRBD02-01		TCRBJ02-06*01	TCRBJ02	TCRBJ02-06	01				6	5	8	0	6	0	33	41	47	51	56	1	In	VDJ
AACGCCTTGGAGCTGGACGACTCGGCCCTGTATCTCTGTGCCAGCAGCTTGGTGGTAGCGGGACAAGAGACCCAGTACTTCGGGCCA	CASSLVVAGQETQYF	4	5.414918099363748E-4	45	TCRBV05-04*01	TCRBV05	TCRBV05-04	01				TCRBD02-01*02	TCRBD02	TCRBD02-01	02				TCRBJ02-05*01	TCRBJ02	TCRBJ02-05	01				0	0	5	3	3	2	36	52	55	-1	63	4	In	VDJ
ATCCGGTCCACAAAGCTGGAGGACTCAGCCATGTACTTCTGTGCCAGCAGTGTAGAGTTCATGAACACTGAAGCTTTTTTTGGACAA	CASSVEFMNTEAFF	1	1.353729524840937E-4	42	TCRBV02-01	TCRBV02	TCRBV02-01				01,03					TCRBD01,TCRBD02	TCRBD01-01,TCRBD02-01		TCRBJ01-01*01	TCRBJ01	TCRBJ01-01	01				4	11	3	6	12	17	39	52	64	67	78	1	In	VDJ
GTGAGCACCTTGGAGCTGGGGGACTCGGCCCTTTATCTTTGCGCCAGCAGGTCCGGGACAGGGGACTATGGCTACACCTTCGGTTCG	CASRSGTGDYGYTF	2	2.707459049681874E-4	42	TCRBV05-01*01	TCRBV05	TCRBV05-01	01				TCRBD01-01*01	TCRBD01	TCRBD01-01	01				TCRBJ01-02*01	TCRBJ01	TCRBJ01-02	01				5	0	0	2	4	3	39	50	54	-1	64	2	In	VDJ
GAGATGAATGTGAGCACCTTGGAGCTGGGGGACTCGGCCCTTTATCTTTGCGCCAGCAGCCAAGGGAACGAGCAGTACTTCGGGCCG	CASSQGNEQYF	2	2.707459049681874E-4	33	TCRBV05-01*01	TCRBV05	TCRBV05-01	01								TCRBD01,TCRBD02	TCRBD01-01,TCRBD02-01		TCRBJ02-07*01	TCRBJ02	TCRBJ02-07	01				4	0	0	8	3	5	48	60	63	-1	67	2	In	VDJ
CAGCGCACAGAGCAGGAGGACTCGGCCGTGTATCTCTGTGCCAGCAGCTTAGGGACTAGCCGCAACAATGAGCAGTTCTTCGGGCCA	CASSLGTSRNNEQFF	3	4.06118857452281E-4	45	TCRBV07-02	TCRBV07	TCRBV07-02				01,02	TCRBD02-01	TCRBD02	TCRBD02-01				01,02	TCRBJ02-01*01	TCRBJ02	TCRBJ02-01	01				1	4	1	7	0	5	36	-1	52	60	64	3	In	VDJ
GCCCAAAAGAACCCGACAGCTTTCTATCTCTGTGCCAGTAGTGCCCGGACAGGGCCTGGCATGAACACTGAAGCTTTCTTTGGACAA	CASSARTGPGMNTEAFF	1	1.353729524840937E-4	51	TCRBV19-01*01	TCRBV19	TCRBV19-01	01				TCRBD01-01*01	TCRBD01	TCRBD01-01	01				TCRBJ01-01*01	TCRBJ01	TCRBJ01-01	01				5	7	1	3	4	0	30	42	46	54	61	1	In	VDJ
GTCCGCTACCAGCTCCCAGACATCTGTGTACTTCTGTGCCATCAGTGACCGCCGGACAGGGCTTCCTATGGCTACACCTTCGGTTCG		3	4.06118857452281E-4	47	TCRBV10-03*01	TCRBV10	TCRBV10-03	01				TCRBD01-01*01	TCRBD01	TCRBD01-01	01				TCRBJ01-02*01	TCRBJ01	TCRBJ01-02	01				3	4	1	3	5	4	34	48	53	61	65	3	Out	VDJ
AAGATCCAGCCTGCAGAGCTTGGGGACTCGGCCGTGTATCTCTGTGCCAGCAGCCGGGACAGTGGCTACGAGCAGTACTTCGGGCCG	CASSRDSGYEQYF	1	1.353729524840937E-4	39	TCRBV11-03*01	TCRBV11	TCRBV11-03	01				TCRBD01-01*01	TCRBD01	TCRBD01-01	01				TCRBJ02-07*01	TCRBJ02	TCRBJ02-07	01				5	3	0	5	1	3	42	54	55	62	65	1	In	VDJ
CAGCGCACAGAGCAGGAGGACTCGGCCGTGTATCTCTGTGCCAGCAGCTTAGCGGCTAGCGGGACCTACGAGCAGTACTTCGGGCCG	CASSLAASGTYEQYF	3	4.06118857452281E-4	45	TCRBV07-02	TCRBV07	TCRBV07-02				01,02	TCRBD02-01*02	TCRBD02	TCRBD02-01	02				TCRBJ02-07*01	TCRBJ02	TCRBJ02-07	01				0	0	4	3	2	2	36	53	55	-1	64	3	In	VDJ
TCACCTACACGCCCTGCAGCCAGAAGACTCAGCCCTGTATCTCTGCGCCAGCAGCCAAGACACTCAGATACGCAGTATTTTGGCCCA		1	1.353729524840937E-4	38	TCRBV04-01*01	TCRBV04	TCRBV04-01	01				TCRBD02-01	TCRBD02	TCRBD02-01				01,02	TCRBJ02-03*01	TCRBJ02	TCRBJ02-03	01				0	0	3	10	1	4	43	60	61	-1	64	1	Out	VDJ
ACCAGTGCCCATCCTGAAGACAGCAGCTTCTACATCTGCAGTGCTAGAGATCTAAGGACGAGCACAGATACGCAGTATTTTGGCCCA	CSARDLRTSTDTQYF	1	1.353729524840937E-4	45	TCRBV20	TCRBV20				TCRBV20-01,TCRBV20-or09_02						TCRBD01,TCRBD02	TCRBD01-01,TCRBD02-01		TCRBJ02-03*01	TCRBJ02	TCRBJ02-03	01				0	1	1	7	5	0	36	50	55	59	60	1	In	VDJ
AATTCCCTGGAGCTTGGTGACTCTGCTGTGTATTTCTGTGCCAGCAGCCAACCTGGGACATTCCTCACTGAAGCTTTCTTTGGACAA	CASSQPGTFLTEAFF	2	2.707459049681874E-4	45	TCRBV03-01/03-02*01	TCRBV03	TCRBV03-01/03-02	01				TCRBD01-01*01	TCRBD01	TCRBD01-01	01				TCRBJ01-01*01	TCRBJ01	TCRBJ01-01	01				2	5	0	6	3	4	36	51	54	60	65	2	In	VDJ
TTCCCTGGAGCTTGGTGACTCTGCTGTGTATTTCTGTGCCAGCAGCCAGGGGGGACAAGAGCGAACACTGAAGCTTTCTTTGGACAA		1	1.353729524840937E-4	47	TCRBV03-01/03-02*01	TCRBV03	TCRBV03-01/03-02	01								TCRBD01,TCRBD02	TCRBD01-01,TCRBD02-01		TCRBJ01-01*01	TCRBJ01	TCRBJ01-01	01				3	5	0	6	3	1	34	48	51	57	62	1	Out	VDJ
ATGTGAACGCCTTGGAGCTGGAGGACTCGGCCCTGTATCTCTGTGCCAGCAGCCTTAGCGGATCTCTATGGCTACACCTTCGGTTCG		1	1.353729524840937E-4	40	TCRBV05-08*01	TCRBV05	TCRBV05-08	01				TCRBD02-01	TCRBD02	TCRBD02-01				01,02	TCRBJ01-02*01	TCRBJ01	TCRBJ01-02	01				4	4	5	5	2	4	41	53	55	61	65	1	Out	VDJ
ATTCTGGAGTCCGCCAGCACCAACCAGACATCTATGTACCTCTGTGCCAGCAGTCGAGCCGGGACAAAAGGCTACACCTTCGGTTCG	CASSRAGTKGYTF	3	4.06118857452281E-4	39	TCRBV28-01*01	TCRBV28	TCRBV28-01	01				TCRBD01-01*01	TCRBD01	TCRBD01-01	01				TCRBJ01-02*01	TCRBJ01	TCRBJ01-02	01				5	3	0	6	6	8	42	54	60	66	69	3	In	VDJ
CTGAGCTCTCTGGAGCTGGGGGACTCAGCTTTGTATTTCTGTGCCAGCAGCGTAGAACCGGGAGGAATCGAGCAGTACTTCGGGCCG	CASSVEPGGIEQYF	1	1.353729524840937E-4	42	TCRBV09-01*01	TCRBV09	TCRBV09-01	01				TCRBD02-01*02	TCRBD02	TCRBD02-01	02				TCRBJ02-07*01	TCRBJ02	TCRBJ02-07	01				0	3	8	1	3	6	39	55	58	65	68	1	In	VDJ
CAGCCTGCAGAGCTTGGGGACTCGGCCGTGTATCTCTGTGCCAGCAGCTCACGTAACTCTGGGGCCAACGTCCTGACTTTCGGGGCC	CASSSRNSGANVLTF	1	1.353729524840937E-4	45	TCRBV11-03*01	TCRBV11	TCRBV11-03	01								TCRBD01,TCRBD02	TCRBD01-01,TCRBD02-01		TCRBJ02-06*01	TCRBJ02	TCRBJ02-06	01				4	4	3	7	1	0	36	49	50	52	56	1	In	VDJ
CCCAGACATCTGTGTACTTGTGTGCCAGCAGCTGGGGTTTGGGCTAGCGGGCATCCTAGCTCCTACAATGAGCAGTTCTTCGGGCCA		2	2.707459049681874E-4	61	TCRBV06-08*01	TCRBV06	TCRBV06-08	01				TCRBD02-01	TCRBD02	TCRBD02-01				01,02	TCRBJ02-01*01	TCRBJ02	TCRBJ02-01	01				6	8	4	4	12	0	20	31	43	51	59	2	Out	VDJ
TGACAGTGACCAGTGCCCATCCTGAAGACAGCAGCTTCTACATCTGCAGTGCTCAAAGACTAGTTCTGCGAGCAGTTCTTCGGGCCA		2	2.707459049681874E-4	37	TCRBV20	TCRBV20				TCRBV20-01,TCRBV20-or09_02		TCRBD02-01	TCRBD02	TCRBD02-01				01,02	TCRBJ02-01*01	TCRBJ02	TCRBJ02-01	01				5	6	2	8	4	10	44	53	57	63	69	2	Out	VDJ
ACTGTGACATCGGCCCAAAAGAACCCGACAGCTTTCTATCTCTGTGCCAGTAGTAGGGTGCGGGGGACTGAAGCTTTCTTTGGACAA	CASSRVRGTEAFF	1	1.353729524840937E-4	39	TCRBV19-01*01	TCRBV19	TCRBV19-01	01				TCRBD02-01*01	TCRBD02	TCRBD02-01	01				TCRBJ01-01*01	TCRBJ01	TCRBJ01-01	01				4	0	7	2	4	5	42	55	59	-1	66	1	In	VDJ
AAGATCCAGCCCTCAGAACCCAGGGACTCAGCTGTGTACTTCTGTGCCAGCAGTTTAGAGTTGAACACTGAAGCTTTCTTTGGACAA	CASSLELNTEAFF	1	1.353729524840937E-4	39	TCRBV12-03/12-04*01	TCRBV12	TCRBV12-03/12-04	01								TCRBD01,TCRBD02	TCRBD01-01,TCRBD02-01		TCRBJ01-01*01	TCRBJ01	TCRBJ01-01	01				1	1	5	5	0	0	42	-1	58	60	61	1	In	VDJ
CCTAGAGTCTGCCATCCCCAACCAGACAGCTCTTTACTTCTGTGCCACCAGTGATTTGCGGGGAACACTGAAGCTTTCTTTGGACAA		16	0.002165967239745499	41	TCRBV24-01*01	TCRBV24	TCRBV24-01	01				TCRBD02-01	TCRBD02	TCRBD02-01				01,02	TCRBJ01-01*01	TCRBJ01	TCRBJ01-01	01				0	0	8	4	0	1	40	-1	58	-1	62	16	Out	VDJ
GAGATCCAGTCCACGGAGTCAGGGGACACAGCACTGTATTTCTGTGCCAGCAGCAAAGGCGAAGGGAGGTACTACACCTTCGGTTCG	CASSKGEGRYYTF	2	2.707459049681874E-4	39	TCRBV21-01*01	TCRBV21	TCRBV21-01	01				TCRBD02-01*02	TCRBD02	TCRBD02-01	02				TCRBJ01-02*01	TCRBJ01	TCRBJ01-02	01				1	2	9	1	5	10	42	58	63	69	71	2	In	VDJ
AAGATCCGGTCCACAAAGCTGGAGGACTCAGCCATGTACTTCTGTGCCAGCAGTCCAGACTCGTCCTACGAGCAGTACTTCGGGCCG	CASSPDSSYEQYF	1	1.353729524840937E-4	39	TCRBV02-01	TCRBV02	TCRBV02-01				01,03	TCRBD02-01	TCRBD02	TCRBD02-01				01,02	TCRBJ02-07*01	TCRBJ02	TCRBJ02-07	01				5	2	2	10	3	1	42	54	57	61	63	1	In	VDJ
AATTCCCTGGAGCTTGGTGACTCTGCTGTGTATTTCTGTGCCAGCAGCCAAGCGGCTGGGTTGAGGAACACCATATATTTTGGAGAG	CASSQAAGLRNTIYF	1	1.353729524840937E-4	45	TCRBV03-01/03-02*01	TCRBV03	TCRBV03-01/03-02	01				TCRBD02-01*02	TCRBD02	TCRBD02-01	02				TCRBJ01-03*01	TCRBJ01	TCRBJ01-03	01				1	0	11	1	10	7	36	52	62	-1	66	1	In	VDJ
CGGTCCACAAAGCTGGAGGACTCAGCCATGTACTTCTGTGCCAGCTCCGGATCTCTATTAGCCAAAAACATTCAGTACTTCGGCGCC	CASSGSLLAKNIQYF	1	1.353729524840937E-4	45	TCRBV02-01	TCRBV02	TCRBV02-01				01,03					TCRBD01,TCRBD02	TCRBD01-01,TCRBD02-01		TCRBJ02-04*01	TCRBJ02	TCRBJ02-04	01				8	8	1	8	3	0	36	45	48	51	59	1	In	VDJ
TCGGCTGCTCCCTCCCAGACATCTGTGTACTTCTGTGCCAGCAGTTACTGAGGCGGGAGGCCACTGATCGGGCAGTTCTTCGGGCCA	CASSY*GGRPLIGQFF	2	2.707459049681874E-4	48	TCRBV06-05*01	TCRBV06	TCRBV06-05	01				TCRBD02-01*02	TCRBD02	TCRBD02-01	02				TCRBJ02-01*01	TCRBJ02	TCRBJ02-01	01				1	11	7	1	3	12	33	49	52	60	71	2	Stop	VDJ
GCTGCCTCCTCCCAGACATCTGTATATTTCTGCGCCAGCAGTGAGGCGGGGGGGTCGAGCTCCTACAATGAGCAGTTCTTCGGGCCA	CASSEAGGSSSYNEQFF	4	5.414918099363748E-4	51	TCRBV10-01	TCRBV10	TCRBV10-01				01,03	TCRBD02-01*01	TCRBD02	TCRBD02-01	01				TCRBJ02-01*01	TCRBJ02	TCRBJ02-01	01				2	5	7	0	0	0	30	-1	45	54	59	4	In	VDJ
CCTCAGAACCCAGGGACTCAGCTGTGTACTTCTGTGCCAGCAGCCGCCCAGCACCCACCCTCCTACAATGAGCAGTTCTTCGGGCCA		2	2.707459049681874E-4	49	TCRBV12	TCRBV12				TCRBV12-03/12-04,TCRBV12-04						TCRBD01,TCRBD02	TCRBD01-01,TCRBD02-01		TCRBJ02-01*01	TCRBJ02	TCRBJ02-01	01				6	8	4	5	5	0	32	43	48	51	59	2	Out	VDJ
GAGTCCGCCAGCACCAACCAGACATCTATGTACCTCTGTGCCAGCAGTTTTGGACGCCGGGTGGGAGAGACCCAGTACTTCGGGCCA	CASSFGRRVGETQYF	2	2.707459049681874E-4	45	TCRBV28-01*01	TCRBV28	TCRBV28-01	01								TCRBD01,TCRBD02	TCRBD01-01,TCRBD02-01		TCRBJ02-05*01	TCRBJ02	TCRBJ02-05	01				3	10	1	7	1	4	36	50	51	55	65	2	In	VDJ
AGCACCTTGGAGCTGGGGGACTCGGCCCTTTATCTTTGCGCCAGCAGCTTTACAGTCAGCAGCACAGATACGCAGTATTTTGGCCCA	CASSFTVSSTDTQYF	3	4.06118857452281E-4	45	TCRBV05-01*01	TCRBV05	TCRBV05-01	01				TCRBD01-01*01	TCRBD01	TCRBD01-01	01				TCRBJ02-03*01	TCRBJ02	TCRBJ02-03	01				2	5	3	5	1	0	36	50	51	55	60	3	In	VDJ
ATCCTGGAGTCGCCCAGCCCCAACCAGACCTCTCTGTACTTCTGTGCCAGCAGTTTAGGGGTGAACACTGAAGCTTTCTTTGGACAA	CASSLGVNTEAFF	1	1.353729524840937E-4	39	TCRBV27-01*01	TCRBV27	TCRBV27-01	01								TCRBD01,TCRBD02	TCRBD01-01,TCRBD02-01		TCRBJ01-01*01	TCRBJ01	TCRBJ01-01	01				2	0	6	2	0	0	42	-1	57	-1	61	1	In	VDJ
GAGTCCGCCAGCACCAACCAGACATCTATGTACCTCTGTGCCAGCAGTTTCTTCCAGGACCTTACCTACGAGCAGTACTTCGGGCCG	CASSFFQDLTYEQYF	4	5.414918099363748E-4	45	TCRBV28-01*01	TCRBV28	TCRBV28-01	01								TCRBD01,TCRBD02	TCRBD01-01,TCRBD02-01		TCRBJ02-07*01	TCRBJ02	TCRBJ02-07	01				3	4	1	7	6	2	36	50	56	60	64	4	In	VDJ
AAGATCCAGCCTGCAGAGCTTGGGGACTCGGCCGTGTATCTCTGTGCCAGCAGCGCAAGTCAGGTGGGAGAGCAGTACTTCGGGCCG	CASSASQVGEQYF	1	1.353729524840937E-4	39	TCRBV11-03*01	TCRBV11	TCRBV11-03	01								TCRBD01,TCRBD02	TCRBD01-01,TCRBD02-01		TCRBJ02-07*01	TCRBJ02	TCRBJ02-07	01				5	0	0	8	11	7	42	54	65	-1	69	1	In	VDJ
AGCACCTTGGAGCTGGGGGACTCGGCCCTTTATCTTTGCGCCAGCAGCTACGGGACAGGGATCGGCAATGAGCAGTTCTTCGGGCCA	CASSYGTGIGNEQFF	2	2.707459049681874E-4	45	TCRBV05-01*01	TCRBV05	TCRBV05-01	01				TCRBD01-01*01	TCRBD01	TCRBD01-01	01				TCRBJ02-01*01	TCRBJ02	TCRBJ02-01	01				3	5	0	3	2	6	36	49	51	60	65	2	In	VDJ
GTGAGCACCTTGGAGCTGGGGGACTCGGCCCTTTATCTTTGCGCCAGCAGCTTGTCGACTAGTAGCAATGAGCAGTTCTTCGGGCCA	CASSLSTSSNEQFF	1	1.353729524840937E-4	42	TCRBV05-01*01	TCRBV05	TCRBV05-01	01				TCRBD02-01	TCRBD02	TCRBD02-01				01,02	TCRBJ02-01*01	TCRBJ02	TCRBJ02-01	01				1	3	2	8	2	6	39	54	56	62	65	1	In	VDJ
GTGACCAGTGCCCATCCTGAAGACAGCAGCTTCTACATCTGCAGTGCTAGGGCCGGGACAGGGGGAAGACAGCAGTTCTTCGGGCCA	CSARAGTGGRQQFF	2	2.707459049681874E-4	42	TCRBV20	TCRBV20				TCRBV20-01,TCRBV20-or09_02		TCRBD01-01*01	TCRBD01	TCRBD01-01	01				TCRBJ02-01*01	TCRBJ02	TCRBJ02-01	01				3	5	0	1	4	11	39	50	54	65	70	2	In	VDJ
GAGTCCGCCAGCACCAACCAGACATCTATGTACCTCTGTGCCAGCAGTTTAAGGCTAGCGGGGCAAGAGACCCAGTACTTCGGGCCA	CASSLRLAGQETQYF	1	1.353729524840937E-4	45	TCRBV28-01*01	TCRBV28	TCRBV28-01	01				TCRBD02-01*01	TCRBD02	TCRBD02-01	01				TCRBJ02-05*01	TCRBJ02	TCRBJ02-05	01				2	0	4	3	3	2	36	51	54	-1	63	1	In	VDJ
AATGTGAACGCCTTGTTGCTGGGGGACTCGGCCCTGTATCTCTGTGCCAGCAGCTTGTGGAGGACAGATACGCAGTATTTTGGCCCA	CASSLWRTDTQYF	1	1.353729524840937E-4	39	TCRBV05-05*01	TCRBV05	TCRBV05-05	01				TCRBD02-01*02	TCRBD02	TCRBD02-01	02				TCRBJ02-03*01	TCRBJ02	TCRBJ02-03	01				1	0	10	1	1	3	42	57	58	-1	63	1	In	VDJ
NTGAAGATCCAGCCCTCAGAACCCAGGGACTCAGCTGTGTATTTTTGTGCTAGTGGTCCTTACACAGATACGCAGTATTTTGGCCCA	CASGPYTDTQYF	1	1.353729524840937E-4	36	TCRBV12-05*01	TCRBV12	TCRBV12-05	01				TCRBD02-01	TCRBD02	TCRBD02-01				01,02	TCRBJ02-03*01	TCRBJ02	TCRBJ02-03	01				5	2	4	10	1	2	45	57	58	60	62	1	In	VDJ
CTGACAGTGACCAGTGCCCATCCTGAAGACAGCAGCTTCTACATCTGCAGTGCTACGGACTCGAGCACTGAAGCTTTCTTTGGACAA	CSATDSSTEAFF	1	1.353729524840937E-4	36	TCRBV20	TCRBV20				TCRBV20-01,TCRBV20-or09_02		TCRBD02-01	TCRBD02	TCRBD02-01				01,02	TCRBJ01-01*01	TCRBJ01	TCRBJ01-01	01				4	4	1	10	1	4	45	55	56	61	65	1	In	VDJ
GCCCTGCAGCCAGAAGACTCAGCCCTGTATCTCTGCGCCAGCAGCCCCACAGGGGCTAGACAGAACACTGAAGCTTTCTTTGGACAA	CASSPTGARQNTEAFF	1	1.353729524840937E-4	48	TCRBV04-01*01	TCRBV04	TCRBV04-01	01				TCRBD01-01*01	TCRBD01	TCRBD01-01	01				TCRBJ01-01*01	TCRBJ01	TCRBJ01-01	01				4	7	3	2	2	1	33	46	48	55	62	1	In	VDJ
GTGACATCGGCCCAAAAGAACCCGACAGCTTTCTATCTCTGTGCCAGTAGTTGGACAGGGGATAGGAATGAGCAGTTCTTCGGGCCA	CASSWTGDRNEQFF	1	1.353729524840937E-4	42	TCRBV19-01*01	TCRBV19	TCRBV19-01	01				TCRBD01-01*01	TCRBD01	TCRBD01-01	01				TCRBJ02-01*01	TCRBJ02	TCRBJ02-01	01				5	5	1	2	1	7	39	51	52	61	66	1	In	VDJ
AGGACTCGGCCCTGTATCTCTGTGCCAGCAGCTTGGTCTATCGCTAGCGGGAGGGCCGGGTCCTACAATGAGCAGTTCTTCGGGCCA		1	1.353729524840937E-4	61	TCRBV05-08*01	TCRBV05	TCRBV05-08	01				TCRBD02-01*02	TCRBD02	TCRBD02-01	02				TCRBJ02-01*01	TCRBJ02	TCRBJ02-01	01				0	5	4	0	7	1	20	36	43	55	60	1	Out	VDJ
AATTCCCTGGAGCTTGGTGACTCTGCTGTGTATTTCTGTGCCAGCAGCCAAGATGCAGGGCGACCAGATACGCAGTATTTTGGCCCA	CASSQDAGRPDTQYF	3	4.06118857452281E-4	45	TCRBV03-01/03-02*01	TCRBV03	TCRBV03-01/03-02	01				TCRBD01-01*01	TCRBD01	TCRBD01-01	01				TCRBJ02-03*01	TCRBJ02	TCRBJ02-03	01				0	4	4	3	2	4	36	53	55	60	64	3	In	VDJ
ATCCGGTCCACAAAGCTGGAGGACTCAGCCATGTACTTCTGTGCCAGCAGGTACGGCCCTAGCACAGATACGCAGTATTTTGGCCCA	CASRYGPSTDTQYF	1	1.353729524840937E-4	42	TCRBV02-01	TCRBV02	TCRBV02-01				01,03					TCRBD01,TCRBD02	TCRBD01-01,TCRBD02-01		TCRBJ02-03*01	TCRBJ02	TCRBJ02-03	01				6	3	9	0	4	0	39	50	54	57	60	1	In	VDJ
NNNNNNNTGTCGGCTGCTCCCTCCCAGACATCTGTGTACTTCTGTGCCAGCAGACCCAGGGGTAACGGGGAGCTGTTTTTTGGAGAA	CASRPRGNGELFF	1	1.353729524840937E-4	39	TCRBV06-05*01	TCRBV06	TCRBV06-05	01				TCRBD01-01*01	TCRBD01	TCRBD01-01	01				TCRBJ02-02*01	TCRBJ02	TCRBJ02-02	01				6	3	4	2	3	7	42	53	56	62	65	1	In	VDJ
CAGCCCTCAGAACCCAGGGACTCAGCTGTGTACTTCTGTGCCAGCAGCCTTTATCAGGGGGATGAGGCTGAAGCTTTCTTTGGACAA	CASSLYQGDEAEAFF	1	1.353729524840937E-4	45	TCRBV12	TCRBV12				TCRBV12-03/12-04,TCRBV12-04		TCRBD01-01*01	TCRBD01	TCRBD01-01	01				TCRBJ01-01*01	TCRBJ01	TCRBJ01-01	01				6	6	4	1	7	6	36	47	54	61	67	1	In	VDJ
AGTCCGCTACCAGCTCCCAGACATCTGTGTACTTCTGTGCCATCAAGGGGACGCCGGGGAGCTAATGAAAAACTGTTTTTTGGCAGT		6	8.12237714904562E-4	46	TCRBV10-03*01	TCRBV10	TCRBV10-03	01								TCRBD01,TCRBD02	TCRBD01-01,TCRBD02-01		TCRBJ01-04*01	TCRBJ01	TCRBJ01-04	01				7	9	0	7	2	3	35	45	47	52	61	6	Out	VDJ
TGAGCTCTCTGGAGCTGGGGGACTCAGCTTTGTATTTCTGTGCCAGCAGCGCCGGTGGGGAGTAATTCACCCCTCCACTTTGGGAAT		1	1.353729524840937E-4	43	TCRBV09-01*01	TCRBV09	TCRBV09-01	01				TCRBD02-01*02	TCRBD02	TCRBD02-01	02				TCRBJ01-06*01	TCRBJ01	TCRBJ01-06	01				3	0	9	2	6	6	38	51	57	-1	62	1	Out	VDJ
CTGACAGTGACCAGTGCCCATCCTGAAGACAGCAGCTTCTACATCTGCAGTGCTAACGCAGAGAGGTATGGCTACACCTTCGGTTCG	CSANAERYGYTF	1	1.353729524840937E-4	36	TCRBV20	TCRBV20				TCRBV20-01,TCRBV20-or09_02		TCRBD02-01*02	TCRBD02	TCRBD02-01	02				TCRBJ01-02*01	TCRBJ01	TCRBJ01-02	01				4	0	11	1	7	5	45	55	62	-1	66	1	In	VDJ
GCAGAGCTTGGGGACTCGGCCGTGTATCTCTGTGCCAGCAGCCCAATAACCGGGACAGGGGTCAGCCATGAGCAGTTCTTCGGGCCA	CASSPITGTGVSHEQFF	1	1.353729524840937E-4	51	TCRBV11-03*01	TCRBV11	TCRBV11-03	01				TCRBD01-01*01	TCRBD01	TCRBD01-01	01				TCRBJ02-01*01	TCRBJ02	TCRBJ02-01	01				5	6	0	2	9	8	30	42	51	61	67	1	In	VDJ
ATCCTGGAGTCGCCCAGCCCCAACCAGACCTCTCTGTACTTCTGTGCCAGCAGTTTAGGGTTTTACAATGAGCAGTTCTTCGGGCCA	CASSLGFYNEQFF	2	2.707459049681874E-4	39	TCRBV27-01*01	TCRBV27	TCRBV27-01	01								TCRBD01,TCRBD02	TCRBD01-01,TCRBD02-01		TCRBJ02-01*01	TCRBJ02	TCRBJ02-01	01				2	3	0	9	0	4	42	-1	57	60	63	2	In	VDJ
AATGTGAACGCCTTGTTGCTGGGGGACTCGGCCCTCTATCTCTGTGCCAGCAGCTGGGACAAGGTGGGGGAGCAGTTCTTCGGGCCA	CASSWDKVGEQFF	1	1.353729524840937E-4	39	TCRBV05-06*01	TCRBV05	TCRBV05-06	01				TCRBD01-01*01	TCRBD01	TCRBD01-01	01				TCRBJ02-01*01	TCRBJ02	TCRBJ02-01	01				3	8	0	6	0	10	42	-1	55	61	69	1	In	VDJ
ATCCTGAGGATCCAGCAGGTAGTGCGAGGAGATTCGGCAGCTTATTTCTGTGCCAGCTCAACCTCGGGGGAGCAGTTCTTCGGGCCA	CASSTSGEQFF	3	4.06118857452281E-4	33	TCRBV18-01*01	TCRBV18	TCRBV18-01	01				TCRBD02-01*01	TCRBD02	TCRBD02-01	01				TCRBJ02-01*01	TCRBJ02	TCRBJ02-01	01				5	0	8	3	4	10	48	60	64	-1	69	3	In	VDJ
NNNNNNNNNNNNNNGCTTCTCCCTGATTCTGGAGTCCGCCAGCACCAACCAGACATCTATGTACCTCTGGCCTAGCTCTTCGGGCCA		2	2.707459049681874E-4	14	TCRBV28-01*01	TCRBV28	TCRBV28-01	01				TCRBD02-01	TCRBD02	TCRBD02-01				01,02	TCRBJ02-01*01	TCRBJ02	TCRBJ02-01	01				15	0	4	7	2	17	67	69	71	-1	76	2	Out	VDJ
CTGATCCTGGAGTCGCCCAGCCCCAACCAGACCTCTCTGTACTTCTGTGCCAGCAGTCCTGTCGGGGAGACCCAGTACTTCGGGCCA	CASSPVGETQYF	1	1.353729524840937E-4	36	TCRBV27-01*01	TCRBV27	TCRBV27-01	01				TCRBD02-01	TCRBD02	TCRBD02-01				01,02	TCRBJ02-05*01	TCRBJ02	TCRBJ02-05	01				5	0	8	4	5	5	45	57	62	-1	66	1	In	VDJ
AACGCCTTGGAGCTGGACGACTCGGCCCTGTATCTCTGTGCCAGCAGACCGGGACTAGCGGCCCAAGAGACCCAGTACTTCGGGCCA	CASRPGLAAQETQYF	1	1.353729524840937E-4	45	TCRBV05-04*01	TCRBV05	TCRBV05-04	01				TCRBD02-01	TCRBD02	TCRBD02-01				01,02	TCRBJ02-05*01	TCRBJ02	TCRBJ02-05	01				5	1	0	5	3	1	36	47	50	61	62	1	In	VDJ
CTGGAGTCTGCTGCCTCCTCCCAGACATCTGTATATTTCTGCGCCAGCAGTCGGGATCAGCGGGCAGATACGCAGTATTTTGGCCCA	CASSRDQRADTQYF	1	1.353729524840937E-4	42	TCRBV10-01*01	TCRBV10	TCRBV10-01	01				TCRBD02-01	TCRBD02	TCRBD02-01				01,02	TCRBJ02-03*01	TCRBJ02	TCRBJ02-03	01				5	0	6	4	7	4	39	51	58	-1	64	1	In	VDJ
CCTGCAGAACTGGAGGATTCTGGAGTTTATTTCTGTGCCAGCAGCCAGCTTAAGGCAGTAAACACCGGGGAGCTGTTTTTTGGAGAA	CASSQLKAVNTGELFF	1	1.353729524840937E-4	48	TCRBV14-01*01	TCRBV14	TCRBV14-01	01								TCRBD01,TCRBD02	TCRBD01-01,TCRBD02-01		TCRBJ02-02*01	TCRBJ02	TCRBJ02-02	01				3	2	4	5	8	2	33	47	55	58	60	1	In	VDJ
CTTGACATCCGCTCACCAGGCCTGGGGGACGCAGCCATGTACCTGTGTGCCACCAGCATCGGTTTTACTGAAGCTTTCTTTGGACAA	CATSIGFTEAFF	1	1.353729524840937E-4	36	TCRBV15-01*02	TCRBV15	TCRBV15-01	02				TCRBD02-01	TCRBD02	TCRBD02-01				01,02	TCRBJ01-01*01	TCRBJ01	TCRBJ01-01	01				4	4	8	5	1	5	45	58	59	62	66	1	In	VDJ
ATCAATTCCCTGGAGCTTGGTGACTCTGCTGTGTATTTCTGTGCCAGCAGCCGACATCGGGGGTGGTATGGCTACACCTTCGGTTCG	CASSRHRGWYGYTF	1	1.353729524840937E-4	42	TCRBV03-01/03-02*01	TCRBV03	TCRBV03-01/03-02	01				TCRBD02-01*01	TCRBD02	TCRBD02-01	01				TCRBJ01-02*01	TCRBJ01	TCRBJ01-02	01				4	3	8	2	5	5	39	52	57	63	66	1	In	VDJ
GAGTCCGCCAGCACCAACCAGACATCTATGTACCTCTGTGCCAGCAGCCCTACCCAGGGCAGGGTCTACGAGCAGTACTTCGGGCCG	CASSPTQGRVYEQYF	6	8.12237714904562E-4	45	TCRBV28-01*01	TCRBV28	TCRBV28-01	01				TCRBD01-01*01	TCRBD01	TCRBD01-01	01				TCRBJ02-07*01	TCRBJ02	TCRBJ02-07	01				6	6	4	3	7	3	36	47	54	59	65	6	In	VDJ
CTTCACATCAATTCCCTGGAGCTTGGTGACTCTGCTGTGTATTTCTGTGCCAGCAGCCACCCGGGACAGATGCAGTTCTTCGGGCCA	CASSHPGQMQFF	2	2.707459049681874E-4	36	TCRBV03-01/03-02*01	TCRBV03	TCRBV03-01/03-02	01				TCRBD01-01*01	TCRBD01	TCRBD01-01	01				TCRBJ02-01*01	TCRBJ02	TCRBJ02-01	01				3	2	0	5	3	12	45	59	62	69	71	2	In	VDJ
TCTGCCATCCCCAACCAGACAGCTCTTTACTTCTGTGCCACCAGTGACCCCGGGACAGGGGGCTACAATGAGCAGTTCTTCGGGCCA	CATSDPGTGGYNEQFF	2	2.707459049681874E-4	48	TCRBV24-01*01	TCRBV24	TCRBV24-01	01				TCRBD01-01*01	TCRBD01	TCRBD01-01	01				TCRBJ02-01*01	TCRBJ02	TCRBJ02-01	01				4	0	0	1	4	3	33	47	51	-1	62	2	In	VDJ
CTGAGTTCTAAGAAGCTCCTTCTCAGTGACTCTGGCTTCTATCTCTGTGCCTGGAGTCCCCGTGAGGGGCGGAGGTACTTCGGGCCA	CAWSPREGRRYF	1	1.353729524840937E-4	36	TCRBV30-01*01	TCRBV30	TCRBV30-01	01								TCRBD01,TCRBD02	TCRBD01-01,TCRBD02-01		TCRBJ02-05*01	TCRBJ02	TCRBJ02-05	01				2	5	5	2	7	13	45	57	64	69	74	1	In	VDJ
NNNNNNNCTCTCACTGTGACATCGGCCCAAAAGAACCCGACAGCTTTCTACTAGGGGGGGGACCAAGAGACCCAGTACTTCGGGCCA	GGDQETQYF	1	1.353729524840937E-4	27	TCRBV19-01*01	TCRBV19	TCRBV19-01	01				TCRBD02-01*01	TCRBD02	TCRBD02-01	01				TCRBJ02-05*01	TCRBJ02	TCRBJ02-05	01				21	1	9	0	3	0	54	50	53	60	61	1	In	VDJ
ACAGAGCGGGGGGACTCAGCCGTGTATCTCTGTGCCAGCAGCTTCCTCCCGACTAGCGGGAGTACCGGGGAGCTGTTTTTTGGAGAA	CASSFLPTSGSTGELFF	1	1.353729524840937E-4	51	TCRBV07-03*01	TCRBV07	TCRBV07-03	01				TCRBD02-01*02	TCRBD02	TCRBD02-01	02				TCRBJ02-02*01	TCRBJ02	TCRBJ02-02	01				3	1	2	2	6	5	30	44	50	62	63	1	In	VDJ
AGCACCTTGGAGCTGGGGGACTCGGCCCTTTATCTTTGCGCCAGCAGCTTGGGACAGGGGGCCACCGGGGAGCTGTTTTTTGGAGAA	CASSLGQGATGELFF	1	1.353729524840937E-4	45	TCRBV05-01*01	TCRBV05	TCRBV05-01	01				TCRBD01-01*01	TCRBD01	TCRBD01-01	01				TCRBJ02-02*01	TCRBJ02	TCRBJ02-02	01				0	0	2	0	0	4	36	-1	52	-1	62	1	In	VDJ
CACAGAGCAGGAGGACTCCGCCGTGTATCTCTGTGCCAGCAACTTAGCCGGGACAGGGGTTTCGACACTGAAGCTTTCTTTGGACAA		3	4.06118857452281E-4	50	TCRBV07-08*01	TCRBV07	TCRBV07-08	01				TCRBD01-01*01	TCRBD01	TCRBD01-01	01				TCRBJ01-01*01	TCRBJ01	TCRBJ01-01	01				0	5	0	2	1	3	31	48	49	59	64	3	Out	VDJ
TCAATTCCCTGGAGCTTGGTGACTCTGCTGTGTATTTCTGTGCCAGCAGCCGTCGACTAGAGGAACACTGAAGCTTTCTTTGGACAA		2	2.707459049681874E-4	43	TCRBV03-01/03-02*01	TCRBV03	TCRBV03-01/03-02	01				TCRBD02-01	TCRBD02	TCRBD02-01				01,02	TCRBJ01-01*01	TCRBJ01	TCRBJ01-01	01				4	2	2	8	3	1	38	51	54	60	62	2	Out	VDJ
TCTGCCATCCCCAACCAGACAGCTCTTTACTTCTGTGCCACCAGTGATTTGAACGGGGAAGGGCATCAGCCCCAGCATTTTGGTGAT	CATSDLNGEGHQPQHF	1	1.353729524840937E-4	48	TCRBV24-01*01	TCRBV24	TCRBV24-01	01				TCRBD02-01*01	TCRBD02	TCRBD02-01	01				TCRBJ01-05*01	TCRBJ01	TCRBJ01-05	01				0	6	8	3	2	5	33	51	53	58	64	1	In	VDJ
CTGGAGTCCGCCAGCACCAACCAGACATCTATGTACCTCTGTGCCAGCAGTCCGCCTAAACAGGGGAGGGGCTACACCTTCGGTTCG	CASSPPKQGRGYTF	1	1.353729524840937E-4	42	TCRBV28-01*01	TCRBV28	TCRBV28-01	01				TCRBD01-01*01	TCRBD01	TCRBD01-01	01				TCRBJ01-02*01	TCRBJ01	TCRBJ01-02	01				5	3	3	2	8	8	39	51	59	66	69	1	In	VDJ
ACTCTGGAGTCCGCTACCAGCTCCCAGACATCTGTGTACTTCTGTGCCATCAGGGGGACAGGACTCGATGAGCAGTTCTTCGGGCCA	CAIRGTGLDEQFF	1	1.353729524840937E-4	39	TCRBV10-03*01	TCRBV10	TCRBV10-03	01				TCRBD01-01*01	TCRBD01	TCRBD01-01	01				TCRBJ02-01*01	TCRBJ02	TCRBJ02-01	01				6	5	0	4	1	8	42	53	54	62	67	1	In	VDJ
GCTGCTCCCTCCCAAACATCTGTGTACTTCTGTGCCAGCAGCCCCCGGAGGCTAGCGGGAGCCCCCGGGGAGCTGTTTTTTGGAGAA	CASSPRRLAGAPGELFF	1	1.353729524840937E-4	51	TCRBV06-02*02	TCRBV06	TCRBV06-02	02				TCRBD02-01*02	TCRBD02	TCRBD02-01	02				TCRBJ02-02*01	TCRBJ02	TCRBJ02-02	01				1	3	4	2	7	6	30	44	51	61	64	1	In	VDJ
CTCAAGATCCAGCCTGCAGAGCTTGAGGACTCGGCCGTGTATCTCTGTGCCATCGTTGGAGGCACCGGGGAGCTGTTTTTTGGAGAA	CAIVGGTGELFF	1	1.353729524840937E-4	36	TCRBV11	TCRBV11				TCRBV11-02,TCRBV11-03		TCRBD02-01*02	TCRBD02	TCRBD02-01	02				TCRBJ02-02*01	TCRBJ02	TCRBJ02-02	01				10	0	10	1	5	4	45	52	57	-1	62	1	In	VDJ
GAGTCGCCCAGCCCCAACCAGACCTCTCTGTACTTCTGTGCCAGCAAGGCTACCCCGGCGAACACCGGGGAGCTGTTTTTTGGAGAA	CASKATPANTGELFF	1	1.353729524840937E-4	45	TCRBV27-01*01	TCRBV27	TCRBV27-01	01								TCRBD01,TCRBD02	TCRBD01-01,TCRBD02-01		TCRBJ02-02*01	TCRBJ02	TCRBJ02-02	01				7	9	5	4	0	0	36	-1	46	49	58	1	In	VDJ
CTACACACCCTGCAGCCAGAAGACTCGGCCCTGTATCTCTGCGCCAGCAGCCAAGAAGATGGCAGCACTGAAGCTTTCTTTGGACAA	CASSQEDGSTEAFF	2	2.707459049681874E-4	42	TCRBV04-03*01	TCRBV04	TCRBV04-03	01				TCRBD01-01*01	TCRBD01	TCRBD01-01	01				TCRBJ01-01*01	TCRBJ01	TCRBJ01-01	01				0	0	4	5	6	4	39	56	62	-1	65	2	In	VDJ
CAGCCTGCAGAGCTTGGGGACTCGGCCATGTATCTCTGTGCCAGCAGCCAACCACCGGGAATGAACACTGAAGCTTTCTTTGGACAA	CASSQPPGMNTEAFF	1	1.353729524840937E-4	45	TCRBV11-01*01	TCRBV11	TCRBV11-01	01				TCRBD02-01*02	TCRBD02	TCRBD02-01	02				TCRBJ01-01*01	TCRBJ01	TCRBJ01-01	01				5	1	8	3	7	0	36	48	55	60	61	1	In	VDJ
CAGCCAGAAGACTCAGCCCTGTATCTCTGCGCCAGCAGCCAAGTCCCCGCGTGGGGTTATAGCAATCAGCCCCAGCATTTTGGTGAT	CASSQVPAWGYSNQPQHF	1	1.353729524840937E-4	54	TCRBV04-01*01	TCRBV04	TCRBV04-01	01								TCRBD01,TCRBD02	TCRBD01-01,TCRBD02-01		TCRBJ01-05*01	TCRBJ01	TCRBJ01-05	01				1	3	6	2	9	0	27	43	52	56	59	1	In	VDJ
TCCGCCAGCACCAACCAGACATCTATGTACCTCTGTGCCAGCAACAGGGAAATTGGGTATAGCAATCAGCCCCAGCATTTTGGTGAT	CASNREIGYSNQPQHF	1	1.353729524840937E-4	48	TCRBV28-01*01	TCRBV28	TCRBV28-01	01				TCRBD01-01*01	TCRBD01	TCRBD01-01	01				TCRBJ01-05*01	TCRBJ01	TCRBJ01-05	01				7	10	3	3	0	0	33	-1	43	49	59	1	In	VDJ
GACCTTGTCCACTCTGACAGTGACCAGTGCCCATCCTGAAGACAGCAGCTTCTACATCTGCAGTGCCAGCCCCAGCATTTTGGTGAT		2	2.707459049681874E-4	23	TCRBV20-01	TCRBV20	TCRBV20-01				01,04								TCRBJ01-05*01	TCRBJ01	TCRBJ01-05	01				6	0	0	0	0	7	58	-1	-1	-1	66	2	Out	VJ
NNNNNNNTGTCGGCTGCTCCCTCCCAGACATCTGTGTACTTCTGTGCCAGCAGTTACGAGCCAGATTATGGCTACACCTTCGGTTCG	CASSYEPDYGYTF	1	1.353729524840937E-4	39	TCRBV06-05*01	TCRBV06	TCRBV06-05	01								TCRBD01,TCRBD02	TCRBD01-01,TCRBD02-01		TCRBJ01-02*01	TCRBJ01	TCRBJ01-02	01				2	2	4	5	4	5	42	57	61	64	66	1	In	VDJ
CACACCCTGCAGCCAGAAGACTCGGCCCTGTATCTCTGCGCCAGCAGCCAAGATCGGGGGGCGCTCTATGGCTACACCTTCGGTTCG	CASSQDRGALYGYTF	1	1.353729524840937E-4	45	TCRBV04-03*01	TCRBV04	TCRBV04-03	01				TCRBD02-01*01	TCRBD02	TCRBD02-01	01				TCRBJ01-02*01	TCRBJ01	TCRBJ01-02	01				0	4	8	1	1	4	36	53	54	61	65	1	In	VDJ
TCTAAGAAGCTCCTTCTCAGTGACTCTGGCTTCTATCTCTGTGCCTGGATTAAACAGGGATCCAACTATGGCTACACCTTCGGTTCG	CAWIKQGSNYGYTF	1	1.353729524840937E-4	42	TCRBV30-01*01	TCRBV30	TCRBV30-01	01				TCRBD01-01*01	TCRBD01	TCRBD01-01	01				TCRBJ01-02*01	TCRBJ01	TCRBJ01-02	01				4	4	3	3	4	2	39	49	53	59	63	1	In	VDJ
TTGCTGGGGGACTCGGCCCTGTATCTCTGTGCCAGCAGCTTGGATGGTAGCGGGAGGGCCCCAACTAGCGAGCAGTACTTCGGGCCG	CASSLDGSGRAPTSEQYF	3	4.06118857452281E-4	54	TCRBV05-05*01	TCRBV05	TCRBV05-05	01				TCRBD02-01*02	TCRBD02	TCRBD02-01	02				TCRBJ02-07*01	TCRBJ02	TCRBJ02-07	01				0	10	5	0	4	6	27	43	47	58	68	3	In	VDJ
TGAATGTGAACGCCTTGTTGCTGGGGGACTCGGCCCTCTATCTCTGTGCCAGCAGCCTGGTACAGCTACGAGCAGTACTTCGGGCCG		1	1.353729524840937E-4	37	TCRBV05-06*01	TCRBV05	TCRBV05-06	01				TCRBD01-01*01	TCRBD01	TCRBD01-01	01				TCRBJ02-07*01	TCRBJ02	TCRBJ02-07	01				0	0	3	5	1	3	44	60	61	-1	65	1	Out	VDJ
NNNNTGTCGGCTGCTCCCTCCCAAACATCTGTGTACTTCTGTGCCAGCAGTATATGGGCGGGGCCCTACGAGCAGTACTTCGGGCCG	CASSIWAGPYEQYF	10	0.0013537295248409367	42	TCRBV06-02/06-03*01	TCRBV06	TCRBV06-02/06-03	01				TCRBD02-01*01	TCRBD02	TCRBD02-01	01				TCRBJ02-07*01	TCRBJ02	TCRBJ02-07	01				5	1	7	3	6	2	39	51	57	63	64	10	In	VDJ
CGGTCCACAAAGCTGGAGGACTCAGCCATGTACTTCTGTGCCAGCAGTGAGCAGGGACAGGGGTCAGACATTCAGTACTTCGGCGCC	CASSEQGQGSDIQYF	5	6.768647624204683E-4	45	TCRBV02-01	TCRBV02	TCRBV02-01				01,03	TCRBD01-01*01	TCRBD01	TCRBD01-01	01				TCRBJ02-04*01	TCRBJ02	TCRBJ02-04	01				3	4	0	2	3	8	36	50	53	63	67	5	In	VDJ
CTGTCCCTAGAGTCTGCCATCCCCAACCAGACAGCTCTTTACTTCTGTGCCACCAGTGACCGGGACCTCTCGTGGTTCTTCGGGCCA	CATSDRDLSWFF	2	2.707459049681874E-4	36	TCRBV24-01*01	TCRBV24	TCRBV24-01	01								TCRBD01,TCRBD02	TCRBD01-01,TCRBD02-01		TCRBJ02-01*01	TCRBJ02	TCRBJ02-01	01				4	8	0	7	2	15	45	59	61	66	74	2	In	VDJ
CAAAAGAACCCGACAGCTTTCTATCTCTGTGCCAGTAGTATATCCCGGCGGTCTCGGCCAGGGGGGAATGAGCAGTTCTTCGGGCCA	CASSISRRSRPGGNEQFF	2	2.707459049681874E-4	54	TCRBV19-01*01	TCRBV19	TCRBV19-01	01				TCRBD01-01*01	TCRBD01	TCRBD01-01	01				TCRBJ02-01*01	TCRBJ02	TCRBJ02-01	01				2	1	4	1	16	7	27	42	58	65	66	2	In	VDJ
ACTCTGACAGTGACCAGTGCCCATCCTGAAGACAGCAGCTTCTACATCTGCAGTGCGGGGGTTACAGATACGCAGTATTTTGGCCCA	CSAGVTDTQYF	1	1.353729524840937E-4	33	TCRBV20-01	TCRBV20	TCRBV20-01				01,04					TCRBD01,TCRBD02	TCRBD01-01,TCRBD02-01		TCRBJ02-03*01	TCRBJ02	TCRBJ02-03	01				6	2	6	1	0	3	48	-1	56	61	63	1	In	VDJ
CCAGAAGACTCGGCCCTGTATCTCTGCGCCAGCAGCCAGGGGACTAGCGGGAGTGAGCTGATCACAGATACGCAGTATTTTGGCCCA	CASSQGTSGSELITDTQYF	4	5.414918099363748E-4	57	TCRBV04-03*01	TCRBV04	TCRBV04-03	01				TCRBD02-01*02	TCRBD02	TCRBD02-01	02				TCRBJ02-03*01	TCRBJ02	TCRBJ02-03	01				3	9	0	2	1	2	24	38	39	53	62	4	In	VDJ
GTGACATCGGCCCAAAAGAACCCGACAGCTTTCTATCTCTGTGCCAGTAAATTCGGGGCGAGCGCCGGGGAGCTGTTTTTTGGAGAA	CASKFGASAGELFF	1	1.353729524840937E-4	42	TCRBV19-01*01	TCRBV19	TCRBV19-01	01								TCRBD01,TCRBD02	TCRBD01-01,TCRBD02-01		TCRBJ02-02*01	TCRBJ02	TCRBJ02-02	01				7	5	7	0	5	6	39	49	54	59	64	1	In	VDJ
TCCGCTACCAGCTCCCAGACATCTGTGTACTTCTGTGCCATCAGGCCAGGGACTAGCGGGAGTACCGGGGAGCTGTTTTTTGGAGAA	CAIRPGTSGSTGELFF	3	4.06118857452281E-4	48	TCRBV10-03*01	TCRBV10	TCRBV10-03	01				TCRBD02-01*02	TCRBD02	TCRBD02-01	02				TCRBJ02-02*01	TCRBJ02	TCRBJ02-02	01				6	1	0	2	4	5	33	44	48	62	63	3	In	VDJ
NTGTCGGCTGCTCCCTCCCAGACATCTGTGTACTTCTGTGCCAGCAGTTCGGGGGACTTTCTCACCGGGGAGCTGTTTTTTGGAGAA	CASSSGDFLTGELFF	1	1.353729524840937E-4	45	TCRBV06-05*01	TCRBV06	TCRBV06-05	01				TCRBD02-01	TCRBD02	TCRBD02-01				01,02	TCRBJ02-02*01	TCRBJ02	TCRBJ02-02	01				4	4	0	10	3	4	36	49	52	58	62	1	In	VDJ
AGCCTGGCAATCCTGTCCTCAGAACCGGGAGACACGGCACTGTATCTCTGCGCCAGCAGCCTCGGTACTGAAGCTTTCTTTGGACAA	CASSLGTEAFF	1	1.353729524840937E-4	33	TCRBV23-01*01	TCRBV23	TCRBV23-01	01				TCRBD02-01	TCRBD02	TCRBD02-01				01,02	TCRBJ01-01*01	TCRBJ01	TCRBJ01-01	01				6	1	8	5	3	5	48	59	62	65	66	1	In	VDJ
CTACACACCCTGCAGCCAGAAGACTCGGCCCTGTATCTCTGTGCCAGCAGCCAGGGACGGCTGAACACTGAAGCTTTCTTTGGACAA	CASSQGRLNTEAFF	2	2.707459049681874E-4	42	TCRBV04-02*01	TCRBV04	TCRBV04-02	01								TCRBD01,TCRBD02	TCRBD01-01,TCRBD02-01		TCRBJ01-01*01	TCRBJ01	TCRBJ01-01	01				3	3	0	7	0	0	39	-1	53	58	61	2	In	VDJ
GAGTCGCCCAGCCCCAACCAGACCTCTCTGTACTTCTGTGCCAGCAGCCCCCGACAGGGAGTAGGAACTGAAGCTTTCTTTGGACAA	CASSPRQGVGTEAFF	2	2.707459049681874E-4	45	TCRBV27-01*01	TCRBV27	TCRBV27-01	01				TCRBD01-01*01	TCRBD01	TCRBD01-01	01				TCRBJ01-01*01	TCRBJ01	TCRBJ01-01	01				6	7	2	3	5	5	36	47	52	59	66	2	In	VDJ
GTTCTAAGAAGCTCCTTCTCAGTGACTCTGGCTTCTATCTCTGTGCCGGCTTACGGGGACCTTAATGAAAAACTGTTTTTTGGCAGT		1	1.353729524840937E-4	40	TCRBV30-01	TCRBV30	TCRBV30-01				01,05					TCRBD01,TCRBD02	TCRBD01-01,TCRBD02-01		TCRBJ01-04*01	TCRBJ01	TCRBJ01-04	01				8	2	0	7	8	4	41	47	55	60	62	1	Out	VDJ
TCGGCTGCTCCCTCCCAGACATCTGTGTACTTCTGTGCCAGCAGTGCACTCGGGGTTGGGGAGGGTCAGCCCCAGCATTTTGGTGAT	CASSALGVGEGQPQHF	1	1.353729524840937E-4	48	TCRBV06-01*01	TCRBV06	TCRBV06-01	01				TCRBD02-01*02	TCRBD02	TCRBD02-01	02				TCRBJ01-05*01	TCRBJ01	TCRBJ01-05	01				4	0	9	0	12	6	33	46	58	-1	65	1	In	VDJ
GAGTCGCCCAGCCCCAACCAGACCTCTCTGTACTTCTGTGCCAGCAGTTTAACGACAGGGGGCCGGTACGAGCAGTACTTCGGGCCG	CASSLTTGGRYEQYF	1	1.353729524840937E-4	45	TCRBV27-01*01	TCRBV27	TCRBV27-01	01				TCRBD01-01*01	TCRBD01	TCRBD01-01	01				TCRBJ02-07*01	TCRBJ02	TCRBJ02-07	01				2	3	2	0	2	4	36	51	53	63	66	1	In	VDJ
GGGACTCGGCCCTTTATCTTTGCGCCAGCAGACAACGCAGTCCGAGGGACTAGCGGGCAATTCTCCTACGAGCAGTACTTCGGGCCG		1	1.353729524840937E-4	61	TCRBV05-01*01	TCRBV05	TCRBV05-01	01				TCRBD02-01	TCRBD02	TCRBD02-01				01,02	TCRBJ02-07*01	TCRBJ02	TCRBJ02-07	01				5	5	0	4	14	0	20	31	45	57	62	1	Out	VDJ
AAGATCCGGTCCACAAAGCTGGAGGACTCAGCCATGTACTTCTGTGCCAGCAGTGGCACAGCTGGAAACACCATATATTTTGGAGAG	CASSGTAGNTIYF	1	1.353729524840937E-4	39	TCRBV02-01	TCRBV02	TCRBV02-01				01,03	TCRBD01-01*01	TCRBD01	TCRBD01-01	01				TCRBJ01-03*01	TCRBJ01	TCRBJ01-03	01				4	0	3	5	2	2	42	55	57	-1	61	1	In	VDJ
ACAGTGACCAGTGCCCATCCTGAAGACAGCAGCTTCTACATCTGCAGTGCTTCCATCCTGCCGGGACTAGAGTCGAACTTCGGCGCC	CSASILPGLESNF	7	9.476106673886557E-4	39	TCRBV20	TCRBV20				TCRBV20-01,TCRBV20-or09_02		TCRBD02-01	TCRBD02	TCRBD02-01				01,02	TCRBJ02-04*01	TCRBJ02	TCRBJ02-04	01				5	6	0	8	11	17	42	51	62	70	76	7	In	VDJ
ACAGTGACCAGTGCCCATCCTGAAGACAGCAGCTTCTACATCTGCAGTGCTAGTTACTGACACTACAATGAGCAGTTCTTCGGGCCA	CSASY*HYNEQFF	1	1.353729524840937E-4	39	TCRBV20-01*04	TCRBV20	TCRBV20-01	04				TCRBD01-01*01	TCRBD01	TCRBD01-01	01				TCRBJ02-01*01	TCRBJ02	TCRBJ02-01	01				2	0	2	6	4	3	42	54	58	-1	62	1	Stop	VDJ
CTGGAGCTTGGTGACTCTGCTGTGTATTTCTGTGCCAGCAGCCAAGGGTTAAATATACCCAACTACAATGAGCAGTTCTTCGGGCCA	CASSQGLNIPNYNEQFF	1	1.353729524840937E-4	51	TCRBV03-01/03-02*01	TCRBV03	TCRBV03-01/03-02	01								TCRBD01,TCRBD02	TCRBD01-01,TCRBD02-01		TCRBJ02-01*01	TCRBJ02	TCRBJ02-01	01				1	14	0	10	0	3	30	-1	46	48	62	1	In	VDJ
CCCCTGATCCTGGAGTCGCCCAGCCCCAACCAGACCTCTCTGTACTTCTGTGCCAGCAGAGGCACCGGGGAGCTGTTTTTTGGAGAA	CASRGTGELFF	1	1.353729524840937E-4	33	TCRBV27-01*01	TCRBV27	TCRBV27-01	01								TCRBD01,TCRBD02	TCRBD01-01,TCRBD02-01		TCRBJ02-02*01	TCRBJ02	TCRBJ02-02	01				6	0	5	4	0	4	48	-1	59	-1	62	1	In	VDJ
CCCTCAGAACCCAGGGACTCAGCTGTGTACTTCTGTGCCAGCAGTTTCGGGGGGGCAGTGTCCACCGGGGAGCTGTTTTTTGGAGAA	CASSFGGAVSTGELFF	4	5.414918099363748E-4	48	TCRBV12	TCRBV12				TCRBV12-03/12-04,TCRBV12-04		TCRBD02-01*01	TCRBD02	TCRBD02-01	01				TCRBJ02-02*01	TCRBJ02	TCRBJ02-02	01				3	7	8	0	0	4	33	-1	47	55	62	4	In	VDJ
TTGGAGCTGGGGGACTCGGCCCTTTATCTTTGCGCCAGCAGCTACCGACTAGCGGGACTCTACACCGGGGAGCTGTTTTTTGGAGAA	CASSYRLAGLYTGELFF	1	1.353729524840937E-4	51	TCRBV05-01*01	TCRBV05	TCRBV05-01	01				TCRBD02-01*02	TCRBD02	TCRBD02-01	02				TCRBJ02-02*01	TCRBJ02	TCRBJ02-02	01				3	4	2	3	3	3	30	43	46	57	61	1	In	VDJ
CCAGTCCACGGAGTCAGGGGACACAGCACTGTATTTCTGTGCCAGCAGCAGAGTACGTGGGTGTTCCGGGAGCTGTTTTTTGGAGAA		3	4.06118857452281E-4	44	TCRBV21-01*01	TCRBV21	TCRBV21-01	01								TCRBD01,TCRBD02	TCRBD01-01,TCRBD02-01		TCRBJ02-02*01	TCRBJ02	TCRBJ02-02	01				4	6	0	9	8	9	37	50	58	61	67	3	Out	VDJ
CTCACTGTGACATCGGCCCAAAAGAACCCGACAGCTTTCTATCTCTGTGCCAGTAGTATAGCGAAGGGGAGAGCTTTCTTTGGACAA	CASSIAKGRAFF	1	1.353729524840937E-4	36	TCRBV19-01*01	TCRBV19	TCRBV19-01	01								TCRBD01,TCRBD02	TCRBD01-01,TCRBD02-01		TCRBJ01-01*01	TCRBJ01	TCRBJ01-01	01				1	2	5	2	3	10	45	61	64	69	71	1	In	VDJ
ACTGTGAGCAACATGAGCCCTGAAGACAGCAGCATATATCTCTGCAGCGTTGCGCGCGGGAGCAATCAGCCCCAGCATTTTGGTGAT	CSVARGSNQPQHF	3	4.06118857452281E-4	39	TCRBV29-01	TCRBV29	TCRBV29-01				01,02	TCRBD02-01	TCRBD02	TCRBD02-01				01,02	TCRBJ01-05*01	TCRBJ01	TCRBJ01-05	01				4	0	7	4	3	1	42	52	55	-1	60	3	In	VDJ
CTGGAGTCCGCCAGCACCAACCAGACATCTATGTACCTCTGTGCCAGCACCGCCAATCCCCGGATCTATGGCTACACCTTCGGTTCG	CASTANPRIYGYTF	1	1.353729524840937E-4	42	TCRBV28-01*01	TCRBV28	TCRBV28-01	01								TCRBD01,TCRBD02	TCRBD01-01,TCRBD02-01		TCRBJ01-02*01	TCRBJ01	TCRBJ01-02	01				7	1	1	8	12	4	39	49	61	64	65	1	In	VDJ
TTGTTGCTGGGGGACTCGGCCCTCTATCTCTGTGCCAGCAGCTCACTTTTTGGGCCGGGGTTTAACTATGGCTACACCTTCGGTTCG	CASSSLFGPGFNYGYTF	1	1.353729524840937E-4	51	TCRBV05-06*01	TCRBV05	TCRBV05-06	01				TCRBD02-01*01	TCRBD02	TCRBD02-01	01				TCRBJ01-02*01	TCRBJ01	TCRBJ01-02	01				3	2	8	3	12	1	30	43	55	60	62	1	In	VDJ
AATGTGAACGCCTTGTTGCTGGGGGACTCGGCCCTCTATCTCTGTGCCAGCAGTACAGGGCCCAACTATGGCTACACCTTCGGTTCG	CASSTGPNYGYTF	3	4.06118857452281E-4	39	TCRBV05-06*01	TCRBV05	TCRBV05-06	01				TCRBD01-01*01	TCRBD01	TCRBD01-01	01				TCRBJ01-02*01	TCRBJ01	TCRBJ01-02	01				5	3	3	3	1	2	42	53	54	60	63	3	In	VDJ
CTGATTCTGGAGTCCGCCAGCACCAACCAGACATCTATGTACCTCTGTGCCAGCAGCCCAGGGTTAGGGGGCTACACCTTCGGTTCG	CASSPGLGGYTF	7	9.476106673886557E-4	36	TCRBV28-01*01	TCRBV28	TCRBV28-01	01				TCRBD01-01*01	TCRBD01	TCRBD01-01	01				TCRBJ01-02*01	TCRBJ01	TCRBJ01-02	01				6	6	4	3	2	8	45	56	58	63	69	7	In	VDJ
CTGAGGATCCAGCAGGTAGTGCGAGGAGATTCGGCAGCTTATTTCTGTGCCAGCTCACTCCTCACTGGCGAGCAGTACTTCGGGCCG	CASSLLTGEQYF	1	1.353729524840937E-4	36	TCRBV18-01*01	TCRBV18	TCRBV18-01	01				TCRBD02-01	TCRBD02	TCRBD02-01				01,02	TCRBJ02-07*01	TCRBJ02	TCRBJ02-07	01				4	2	3	10	5	6	45	58	63	66	68	1	In	VDJ
CAAAAGAACCCGACAGCTTTCTATCTCTGTGCCAGTAGTCTTCGAGGGGGTCTTGGGTTTGTTCCCGGCGAGCAGTACTTCGGGCCG	CASSLRGGLGFVPGEQYF	1	1.353729524840937E-4	54	TCRBV19-01*01	TCRBV19	TCRBV19-01	01				TCRBD01-01*01	TCRBD01	TCRBD01-01	01				TCRBJ02-07*01	TCRBJ02	TCRBJ02-07	01				5	18	5	1	5	6	27	39	44	50	68	1	In	VDJ
ATCCGCTCACCAGGCCTGGGGGACGCAGCCATGTACCTGTGTGCCACCAGCACCGACAGGGTCTCCTACGAGCAGTACTTCGGGCCG	CATSTDRVSYEQYF	1	1.353729524840937E-4	42	TCRBV15-01*02	TCRBV15	TCRBV15-01	02				TCRBD01-01*01	TCRBD01	TCRBD01-01	01				TCRBJ02-07*01	TCRBJ02	TCRBJ02-07	01				4	1	2	3	2	0	39	52	54	61	62	1	In	VDJ
CCACGGAGTCAGGGGACACAGCACTGTATTTCTGTGCCAGCAGCAAAGCGCGGGGAGCTATACTCCTACGAGCAGTACTTCGGGCCG		2	2.707459049681874E-4	49	TCRBV21-01*01	TCRBV21	TCRBV21-01	01				TCRBD02-01*01	TCRBD02	TCRBD02-01	01				TCRBJ02-07*01	TCRBJ02	TCRBJ02-07	01				0	7	7	3	0	0	32	-1	49	55	62	2	Out	VDJ
ATCCAGCCCTCAGAACCCAGGGACTCAGCTGTGTACTTCTGTGCCAGCGGCCCCGGGACAGGGACCTACGAGCAGTACTTCGGGCCG	CASGPGTGTYEQYF	1	1.353729524840937E-4	42	TCRBV12	TCRBV12				TCRBV12-03/12-04,TCRBV12-04		TCRBD01-01*01	TCRBD01	TCRBD01-01	01				TCRBJ02-07*01	TCRBJ02	TCRBJ02-07	01				8	1	0	3	6	2	39	48	54	63	64	1	In	VDJ
AAGGTGCAGCCTGCAGAACTGGAGGATTCTGGAGTTTATTTCTGTGCCAGCAGCCAAGCCGGGTTCGACACCATATATTTTGGAGAG	CASSQAGFDTIYF	3	4.06118857452281E-4	39	TCRBV14-01*01	TCRBV14	TCRBV14-01	01				TCRBD02-01	TCRBD02	TCRBD02-01				01,02	TCRBJ01-03*01	TCRBJ01	TCRBJ01-03	01				1	4	8	4	1	8	42	58	59	63	67	3	In	VDJ
CTGCAGCCAGAAGACTCGGCCCTGTATCTCTGTGCCAGCAGCCAGGTGGCCGCAGGACAGGGCAGAAACACCATATATTTTGGAGAG	CASSQVAAGQGRNTIYF	1	1.353729524840937E-4	51	TCRBV04-02*01	TCRBV04	TCRBV04-02	01				TCRBD01-01*01	TCRBD01	TCRBD01-01	01				TCRBJ01-03*01	TCRBJ01	TCRBJ01-03	01				3	2	1	3	10	5	30	44	54	62	64	1	In	VDJ
CTGAATGTGAACGCCTTGTTGCTGGGGGACTCGGCCCTCTATCTCTGTGCCAGCAGCTTGGCCGGGACACGTGCTTTCTTCGGGCCA	CASSLAGTRAFF	3	4.06118857452281E-4	36	TCRBV05-06*01	TCRBV05	TCRBV05-06	01				TCRBD01-01*01	TCRBD01	TCRBD01-01	01				TCRBJ02-01*01	TCRBJ02	TCRBJ02-01	01				0	6	0	6	2	16	45	61	63	69	75	3	In	VDJ
GAGCACCTTGGAGCTGGGGGACTCGGCCCTTTATCTTTGCGCCAGCAGCCTATAGCGGGAACGGGGAATGAGCAGTTCTTCGGGCCA		2	2.707459049681874E-4	44	TCRBV05-01*01	TCRBV05	TCRBV05-01	01				TCRBD02-01*02	TCRBD02	TCRBD02-01	02				TCRBJ02-01*01	TCRBJ02	TCRBJ02-01	01				4	6	5	3	3	7	37	49	52	60	66	2	Out	VDJ
GTCTGCCATCCCCAACCAGACAGCTCTTTACTTCTGTGCCACCAGTGATTGGGGGGACTAGCAAACAATGAGCAGTTCTTCGGGCCA		3	4.06118857452281E-4	47	TCRBV24-01*01	TCRBV24	TCRBV24-01	01				TCRBD02-01	TCRBD02	TCRBD02-01				01,02	TCRBJ02-01*01	TCRBJ02	TCRBJ02-01	01				2	2	0	7	3	5	34	50	53	62	64	3	Out	VDJ
CAGCCTGCAGAACTGGAGGATTCTGGAGTTTATTTCTGTGCCAGCAGCCAGCTTTCATCCCCGATCTGGGAGCAGTTCTTCGGGCCA	CASSQLSSPIWEQFF	1	1.353729524840937E-4	45	TCRBV14-01*01	TCRBV14	TCRBV14-01	01								TCRBD01,TCRBD02	TCRBD01-01,TCRBD02-01		TCRBJ02-01*01	TCRBJ02	TCRBJ02-01	01				3	0	0	10	17	10	36	50	67	-1	69	1	In	VDJ
CACTGTGACATCGGCCCAAAAGAACCCGACAGCTTTCTATCTCTGTGCCAGCGCTGTTATGACACAGATACGCAGTATTTTGGCCCA		2	2.707459049681874E-4	38	TCRBV19-01*01	TCRBV19	TCRBV19-01	01								TCRBD01,TCRBD02	TCRBD01-01,TCRBD02-01		TCRBJ02-03*01	TCRBJ02	TCRBJ02-03	01				9	0	2	8	9	2	43	51	60	-1	62	2	Out	VDJ
NTGTCGGCTGCTCCCTCCCAAACATCTGTGTACTTCTGTGCCATCCTCGCCGGGACGAGTTTCACCGGGGAGCTGTTTTTTGGAGAA	CAILAGTSFTGELFF	4	5.414918099363748E-4	45	TCRBV06	TCRBV06				TCRBV06-02/06-03,TCRBV06-02						TCRBD01,TCRBD02	TCRBD01-01,TCRBD02-01		TCRBJ02-02*01	TCRBJ02	TCRBJ02-02	01				10	6	0	7	8	4	36	43	51	56	62	4	In	VDJ
TCTAAGAAGCTCCTTCTCAGTGACTCTGGCTTCTATCTCTGTGCCTCCGGGGCGGGACTCATCACCGGGGAGCTGTTTTTTGGAGAA	CASGAGLITGELFF	1	1.353729524840937E-4	42	TCRBV30-01	TCRBV30	TCRBV30-01				01,05	TCRBD02-01	TCRBD02	TCRBD02-01				01,02	TCRBJ02-02*01	TCRBJ02	TCRBJ02-02	01				7	3	0	10	7	4	39	46	53	59	62	1	In	VDJ
CCTGCAGAGCTTGGGGACTCGGCCGTGTATCTCTGTGCCAGCAGCTCGGGCGGCCTTAGCGACACCGGGGAGCTGTTTTTTGGAGAA	CASSSGGLSDTGELFF	1	1.353729524840937E-4	48	TCRBV11-03*01	TCRBV11	TCRBV11-03	01				TCRBD02-01	TCRBD02	TCRBD02-01				01,02	TCRBJ02-02*01	TCRBJ02	TCRBJ02-02	01				4	0	5	6	10	3	33	46	56	-1	61	1	In	VDJ
GAGTCGCCCAGCCCCAACCAGACCTCTCTGTACTTCTGTGCCAGCAGCGCTCGGACTGCAAACACCGGGGAGCTGTTTTTTGGAGAA	CASSARTANTGELFF	1	1.353729524840937E-4	45	TCRBV27-01*01	TCRBV27	TCRBV27-01	01				TCRBD02-01	TCRBD02	TCRBD02-01				01,02	TCRBJ02-02*01	TCRBJ02	TCRBJ02-02	01				6	3	1	10	5	2	36	47	52	57	60	1	In	VDJ
ATCCGGTCCACAAAGCTGGAGGACTCAGCCATGTATTTCTGTGCCAGCAGTACAGGTGACAGCTACACTGAAGCTTTCTTTGGACAA	CASSTGDSYTEAFF	1	1.353729524840937E-4	42	TCRBV02-01	TCRBV02	TCRBV02-01				01,03	TCRBD01-01*01	TCRBD01	TCRBD01-01	01				TCRBJ01-01*01	TCRBJ01	TCRBJ01-01	01				5	2	2	5	6	3	39	51	57	62	64	1	In	VDJ
NNNNNNTGTCGGCTGCTCCCTCCCAAACATCTGTGTACTTCTGTGCCAGCAGCTGAACCGAGGGACACTGAAGCTTTCTTTGGACAA		1	1.353729524840937E-4	40	TCRBV06-02*02	TCRBV06	TCRBV06-02	02				TCRBD02-01*02	TCRBD02	TCRBD02-01	02				TCRBJ01-01*01	TCRBJ01	TCRBJ01-01	01				3	0	11	0	6	3	41	53	59	-1	64	1	Out	VDJ
CTCACTGTGACATCGGCCCAAAAGAACCCGACAGCTTTCTATCTCTGTGCCAGTAGTATCTCAGTTTATGGCTACACCTTCGGTTCG	CASSISVYGYTF	2	2.707459049681874E-4	36	TCRBV19-01*01	TCRBV19	TCRBV19-01	01				TCRBD01-01*01	TCRBD01	TCRBD01-01	01				TCRBJ01-02*01	TCRBJ01	TCRBJ01-02	01				3	2	4	5	2	5	45	59	61	64	66	2	In	VDJ
CTACACGCCCTGCAGCCAGAAGACTCAGCCCTGTATCTCTGCGCCAGCAGCCAATCGTGGCAGAATTATGGCTACACCTTCGGTTCG	CASSQSWQNYGYTF	1	1.353729524840937E-4	42	TCRBV04-01*01	TCRBV04	TCRBV04-01	01				TCRBD01-01*01	TCRBD01	TCRBD01-01	01				TCRBJ01-02*01	TCRBJ01	TCRBJ01-02	01				2	3	4	5	6	5	39	54	60	63	66	1	In	VDJ
ACAGTGACCAGTGCCCATCCTGAAGACAGCAGCTTCTACATCTGCAGTGCTAGCCTCACAGTGAACTATGGCTACACCTTCGGTTCG	CSASLTVNYGYTF	4	5.414918099363748E-4	39	TCRBV20	TCRBV20				TCRBV20-01,TCRBV20-or09_02		TCRBD01-01*01	TCRBD01	TCRBD01-01	01				TCRBJ01-02*01	TCRBJ01	TCRBJ01-02	01				3	2	3	5	4	2	42	53	57	61	63	4	In	VDJ
GAAGATCCAGCCCTCAGAACCCAGGGACTCAGCTGTGTACTTCTGTGCCAGCAGTCCAGGGACAGGGTCTAGCAGTACTTCGGGCCG		1	1.353729524840937E-4	38	TCRBV12-03/12-04*01	TCRBV12	TCRBV12-03/12-04	01				TCRBD01-01*01	TCRBD01	TCRBD01-01	01				TCRBJ02-07*01	TCRBJ02	TCRBJ02-07	01				5	3	0	3	3	8	43	55	58	67	70	1	Out	VDJ
TCCCTAGAGTCTGCCATCCCCAACCAGACAGCTCTTTACTTCTGTGCCACCTCGAGGTTCGGGGGGGGCGAGCAGTACTTCGGGCCG	CATSRFGGGEQYF	1	1.353729524840937E-4	39	TCRBV24-01*01	TCRBV24	TCRBV24-01	01				TCRBD02-01*01	TCRBD02	TCRBD02-01	01				TCRBJ02-07*01	TCRBJ02	TCRBJ02-07	01				9	1	8	0	8	6	42	51	59	67	68	1	In	VDJ
CAGCCTGCAGAGCTTGGGGACTCGGCCGTGTATCTCTGTGCCAGCAGCTTAGCCTCGGAAGTAGTCGGCGAGCAGTACTTCGGGCCG	CASSLASEVVGEQYF	2	2.707459049681874E-4	45	TCRBV11-03*01	TCRBV11	TCRBV11-03	01								TCRBD01,TCRBD02	TCRBD01-01,TCRBD02-01		TCRBJ02-07*01	TCRBJ02	TCRBJ02-07	01				1	9	1	8	4	6	36	52	56	59	68	2	In	VDJ
NNNNNTGTCGGCTGCTCCCTCCCAGACATCTGTGTACTTCTGTGCCAGCAGTCCCGGAGCTCTGGAAACACCATATATTTTGGAGAG		1	1.353729524840937E-4	41	TCRBV06-05*01	TCRBV06	TCRBV06-05	01				TCRBD02-01*02	TCRBD02	TCRBD02-01	02				TCRBJ01-03*01	TCRBJ01	TCRBJ01-03	01				5	0	10	2	3	0	40	52	55	-1	59	1	Out	VDJ
ATCCGGTCCACAAAGCTGGAGGACTCAGCCATGTACTTCTGTGCCAGCAGGGATGCCGGGACTAGCGGGTCGCAGTTCTTCGGGCCA	CASRDAGTSGSQFF	4	5.414918099363748E-4	42	TCRBV02-01	TCRBV02	TCRBV02-01				01,03	TCRBD02-01	TCRBD02	TCRBD02-01				01,02	TCRBJ02-01*01	TCRBJ02	TCRBJ02-01	01				6	2	0	4	7	12	39	50	57	69	71	4	In	VDJ
CTGGAGTCCGCCAGCACCAACCAGACATCTATGTACCTCTGTGCCAGCAGTTCCGAGCGGGAGTGGAATGAGCAGTTCTTCGGGCCA	CASSSEREWNEQFF	2	2.707459049681874E-4	42	TCRBV28-01*01	TCRBV28	TCRBV28-01	01				TCRBD02-01*02	TCRBD02	TCRBD02-01	02				TCRBJ02-01*01	TCRBJ02	TCRBJ02-01	01				4	3	6	2	3	7	39	52	55	63	66	2	In	VDJ
GATCCAGTCCACGGAGTCAGGGGACATAGCACTGTATTTCTGTGCCAGCAGCCGGCTAAGTTATACAATGAGCAGTTCTTCGGGCCA		1	1.353729524840937E-4	41	TCRBV21-01*01	TCRBV21	TCRBV21-01	01								TCRBD01,TCRBD02	TCRBD01-01,TCRBD02-01		TCRBJ02-01*01	TCRBJ02	TCRBJ02-01	01				5	7	9	0	1	4	40	52	53	56	63	1	Out	VDJ
AACCTGAGCTCTCTGGAGCTGGGGGACTCAGCTTTGTATTTCTGTGCCAGCAGCGCCACAGGGGGAGAGACCCAGTACTTCGGGCCA	CASSATGGETQYF	1	1.353729524840937E-4	39	TCRBV09-01*01	TCRBV09	TCRBV09-01	01				TCRBD01-01*01	TCRBD01	TCRBD01-01	01				TCRBJ02-05*01	TCRBJ02	TCRBJ02-05	01				3	0	3	1	2	4	42	55	57	-1	65	1	In	VDJ
AATGTGAACGCCTTGGAGCTGGACGACTCGGCCCTGTATCTCTGTGCCAGCAGCTTGACAGGCCAAGAGACCCAGTACTTCGGGCCA	CASSLTGQETQYF	1	1.353729524840937E-4	39	TCRBV05-04*01	TCRBV05	TCRBV05-04	01				TCRBD01-01*01	TCRBD01	TCRBD01-01	01				TCRBJ02-05*01	TCRBJ02	TCRBJ02-05	01				1	0	3	4	0	1	42	-1	57	-1	62	1	In	VDJ
GGAGATCCAGTCCACGGAGTCAGGGGACACAGCACTGTATTTCTGTGCCAGGCGAGGGGTGCTACCGGGGAGCTGTTTTTTGGAGAA		1	1.353729524840937E-4	38	TCRBV21-01*01	TCRBV21	TCRBV21-01	01								TCRBD01,TCRBD02	TCRBD01-01,TCRBD02-01		TCRBJ02-02*01	TCRBJ02	TCRBJ02-02	01				9	4	5	2	3	5	43	51	54	59	63	1	Out	VDJ
GTGACCAGTGCCCATCCTGAAGACAGCAGCTTCTACATCTGCAGTGCTGAGAAGGGTAGGGATACCGGGGAGCTGTTTTTTGGAGAA	CSAEKGRDTGELFF	3	4.06118857452281E-4	42	TCRBV20	TCRBV20				TCRBV20-01,TCRBV20-or09_02						TCRBD01,TCRBD02	TCRBD01-01,TCRBD02-01		TCRBJ02-02*01	TCRBJ02	TCRBJ02-02	01				5	1	0	8	10	5	39	48	58	62	63	3	In	VDJ
AAGAAGCTCCTTCTCAGTGACTCTGGCTTCTATCTCTGTGCCTGGAGCGTGGGACCAATTGGGAACGGGGAGCTGTTTTTTGGAGAA	CAWSVGPIGNGELFF	1	1.353729524840937E-4	45	TCRBV30-01*01	TCRBV30	TCRBV30-01	01								TCRBD01,TCRBD02	TCRBD01-01,TCRBD02-01		TCRBJ02-02*01	TCRBJ02	TCRBJ02-02	01				3	10	0	7	3	7	36	47	50	55	65	1	In	VDJ
ACCAGTGCCCATCCTGAAGACAGCAGCTTCTACATCTGCAGTGCTAGAGATTGGACTCCCAAGAAGACTGAAGCTTTCTTTGGACAA	CSARDWTPKKTEAFF	3	4.06118857452281E-4	45	TCRBV20	TCRBV20				TCRBV20-01,TCRBV20-or09_02		TCRBD02-01	TCRBD02	TCRBD02-01				01,02	TCRBJ01-01*01	TCRBJ01	TCRBJ01-01	01				0	9	1	10	2	5	36	50	52	57	66	3	In	VDJ
NNNNTGTCGGCTGCTCCCTCCCAGACATCTGTGTACTTCTGTGCCAGCAGGTTCAGGGGAAGGGACACTGAAGCTTTCTTTGGACAA	CASRFRGRDTEAFF	3	4.06118857452281E-4	42	TCRBV06-05*01	TCRBV06	TCRBV06-05	01				TCRBD01-01*01	TCRBD01	TCRBD01-01	01				TCRBJ01-01*01	TCRBJ01	TCRBJ01-01	01				6	5	4	2	3	3	39	50	53	59	64	3	In	VDJ
ATCCGGTCCACAAAGCTGGAGGACTCAGCCATGTACTTCTGTGCCAGCCAAAAGGGGGCGCGGGATCAGCCCCAGCATTTTGGTGAT	CASQKGARDQPQHF	3	4.06118857452281E-4	42	TCRBV02-01	TCRBV02	TCRBV02-01				01,03	TCRBD01-01*01	TCRBD01	TCRBD01-01	01				TCRBJ01-05*01	TCRBJ01	TCRBJ01-05	01				8	5	5	0	4	5	39	48	52	59	64	3	In	VDJ
ATCCAGCAGGTAGTGCGAGGAGATTCGGCAGCTTATTTCTGTGCCAGCTCACCGACAGGGGGCGATCAGCCCCAGCATTTTGGTGAT	CASSPTGGDQPQHF	1	1.353729524840937E-4	42	TCRBV18-01*01	TCRBV18	TCRBV18-01	01				TCRBD01-01*01	TCRBD01	TCRBD01-01	01				TCRBJ01-05*01	TCRBJ01	TCRBJ01-05	01				3	1	2	0	0	5	39	-1	53	63	64	1	In	VDJ
GTCTGCCATCCCCAACCAGACAGCTCTTTACTTCTGTGCCACCAGTGATTTGACAGAGATAGCAATCAGCCCCAGCATTTTGGTGAT		2	2.707459049681874E-4	47	TCRBV24-01*01	TCRBV24	TCRBV24-01	01				TCRBD01-01*01	TCRBD01	TCRBD01-01	01				TCRBJ01-05*01	TCRBJ01	TCRBJ01-05	01				0	3	3	5	0	0	34	-1	52	56	59	2	Out	VDJ
ACTCTGACAGTGACCAGTGCCCATCCTGAAGACAGCAGCTTCTACATCTGCAGTGCAACCCCCAACTATGGCTACACCTTCGGTTCG	CSATPNYGYTF	1	1.353729524840937E-4	33	TCRBV20-01	TCRBV20	TCRBV20-01				01,04					TCRBD01,TCRBD02	TCRBD01-01,TCRBD02-01		TCRBJ01-02*01	TCRBJ01	TCRBJ01-02	01				6	4	3	7	1	2	48	56	57	59	63	1	In	VDJ
ACCAGTGCCCATCCTGAAGACAGCAGCTTCTACATCTGCAGTGCTAGAGATGATGACAGGTTGGCGGAAGGCTACACCTTCGGTTCG	CSARDDDRLAEGYTF	1	1.353729524840937E-4	45	TCRBV20	TCRBV20				TCRBV20-01,TCRBV20-or09_02		TCRBD01-01*01	TCRBD01	TCRBD01-01	01				TCRBJ01-02*01	TCRBJ01	TCRBJ01-02	01				0	9	2	4	4	8	36	50	54	60	69	1	In	VDJ
AGCTCCTTGGAGCTGGGGGACTCAGCCCTGTACTTCTGTGCCAGCAGCTCGGGCGGAGCGGGAGGCCGCGGGCAGTACTTCGGGCCG	CASSSGGAGGRGQYF	1	1.353729524840937E-4	45	TCRBV13-01*01	TCRBV13	TCRBV13-01	01				TCRBD02-01*02	TCRBD02	TCRBD02-01	02				TCRBJ02-07*01	TCRBJ02	TCRBJ02-07	01				4	6	6	1	7	9	36	49	56	65	71	1	In	VDJ
NNNTGTCGGCTGCTCCCTCCCAGACATCTGTGTACTTCTGTGCCAGCATGGGTGGACAACACTGGAAACACCATATATTTTGGAGAG		1	1.353729524840937E-4	43	TCRBV06-05*01	TCRBV06	TCRBV06-05	01				TCRBD01-01*01	TCRBD01	TCRBD01-01	01				TCRBJ01-03*01	TCRBJ01	TCRBJ01-03	01				7	3	1	6	5	2	38	48	53	58	61	1	Out	VDJ
CAGGGGACACAGCACTGTATTTCTGTGCCAGCAGCCCCGGGTCCTGGGACACAATACTCCTGGGCCAACGTCCTGACTTTCGGGGCC		1	1.353729524840937E-4	58	TCRBV21-01*01	TCRBV21	TCRBV21-01	01				TCRBD01-01*01	TCRBD01	TCRBD01-01	01				TCRBJ02-06*01	TCRBJ02	TCRBJ02-06	01				5	10	0	6	10	5	23	35	45	51	61	1	Out	VDJ
AACATGAGCTCCTTGGAGCTGGGGGACTCAGCCCTGTACTTCTGTGCCAGCAGCTTCCGGCGGCGCGATGAGCAGTTCTTCGGGCCA	CASSFRRRDEQFF	1	1.353729524840937E-4	39	TCRBV13-01*01	TCRBV13	TCRBV13-01	01				TCRBD02-01	TCRBD02	TCRBD02-01				01,02	TCRBJ02-01*01	TCRBJ02	TCRBJ02-01	01				3	4	7	5	3	8	42	56	59	63	67	1	In	VDJ
AAGATCCAGCGCACAGAGCGGGGGGACTCAGCCGTGTATCTCTGTGCCAGCAGCTTTCGAGTGGAAGAGACCCAGTACTTCGGGCCA	CASSFRVEETQYF	1	1.353729524840937E-4	39	TCRBV07-03*01	TCRBV07	TCRBV07-03	01				TCRBD02-01*02	TCRBD02	TCRBD02-01	02				TCRBJ02-05*01	TCRBJ02	TCRBJ02-05	01				3	3	11	2	2	3	42	56	58	61	64	1	In	VDJ
ACCAGTGCCCATCCTGAAGACAGCAGCTTCTACATCTGCAGTGCTAGAGAACAGGGCCTATACCAAGAGACCCAGTACTTCGGGCCA	CSAREQGLYQETQYF	3	4.06118857452281E-4	45	TCRBV20	TCRBV20				TCRBV20-01,TCRBV20-or09_02		TCRBD01-01*01	TCRBD01	TCRBD01-01	01				TCRBJ02-05*01	TCRBJ02	TCRBJ02-05	01				0	5	3	3	0	0	36	-1	50	56	61	3	In	VDJ
GCCTTGGAGCTGGACGACTCGGCCCTGTATCTCTGTGCCAGCAGCCCCGATCTAGCGGAGCTTTCGGATACGCAGTATTTTGGCCCA	CASSPDLAELSDTQYF	2	2.707459049681874E-4	48	TCRBV05-04*01	TCRBV05	TCRBV05-04	01				TCRBD02-01	TCRBD02	TCRBD02-01				01,02	TCRBJ02-03*01	TCRBJ02	TCRBJ02-03	01				4	8	4	5	6	6	33	45	51	58	66	2	In	VDJ
GCCCATCCTGAAGACAGCAGCTTCTACATCTGCAGTGCTAGAACGGGACAGGGGGTTTTTAGGACAGATACGCAGTATTTTGGCCCA	CSARTGQGVFRTDTQYF	11	0.0014891024773250304	51	TCRBV20	TCRBV20				TCRBV20-01,TCRBV20-or09_02		TCRBD01-01*01	TCRBD01	TCRBD01-01	01				TCRBJ02-03*01	TCRBJ02	TCRBJ02-03	01				2	8	0	1	2	3	30	42	44	55	63	11	In	VDJ
CTGTCCCTAGAGTCTGCCATCCCCAACCAGACAGCTCTTTACTTCTGTGCCACCGGGCGAGGACCCGGGGAGCTGTTTTTTGGAGAA	CATGRGPGELFF	1	1.353729524840937E-4	36	TCRBV24-01*01	TCRBV24	TCRBV24-01	01								TCRBD01,TCRBD02	TCRBD01-01,TCRBD02-01		TCRBJ02-02*01	TCRBJ02	TCRBJ02-02	01				9	0	1	7	6	6	45	54	60	-1	64	1	In	VDJ
GTGACCAGTGCCCATCCTGAAGACAGCAGCTTCTACATCTGCAGTGCTCTCCACCATACAGGGACCGGGGAGCTGTTTTTTGGAGAA	CSALHHTGTGELFF	1	1.353729524840937E-4	42	TCRBV20	TCRBV20				TCRBV20-01,TCRBV20-or09_02		TCRBD01-01*01	TCRBD01	TCRBD01-01	01				TCRBJ02-02*01	TCRBJ02	TCRBJ02-02	01				5	0	3	3	9	5	39	48	57	-1	63	1	In	VDJ
TCCACAAAGCTGGAGGACTCAGCCATGTACTTCTGTGCCAGCAGTGAACTCGGGACCACCCACCCGAGGGAGCTGTTTTTTGGAGAA	CASSELGTTHPRELFF	2	2.707459049681874E-4	48	TCRBV02-01	TCRBV02	TCRBV02-01				01,03					TCRBD01,TCRBD02	TCRBD01-01,TCRBD02-01		TCRBJ02-02*01	TCRBJ02	TCRBJ02-02	01				2	11	0	7	3	9	33	48	51	56	67	2	In	VDJ
CTGGAGTCGCCCAGCCCCAACCAGACCTCTCTGTACTTCTGTGCCAGCAGTTTATCGGCAGGGGCCCCTGAAGCTTTCTTTGGACAA	CASSLSAGAPEAFF	1	1.353729524840937E-4	42	TCRBV27-01*01	TCRBV27	TCRBV27-01	01				TCRBD01-01*01	TCRBD01	TCRBD01-01	01				TCRBJ01-01*01	TCRBJ01	TCRBJ01-01	01				0	3	4	2	2	6	39	56	58	64	67	1	In	VDJ
AACGCCTTGGAGCTGGACGACTCGGCCCTGTATCTCTGTGCCAGCAGCATACCGATCGGGGAAAACACTGAAGCTTTCTTTGGACAA	CASSIPIGENTEAFF	3	4.06118857452281E-4	45	TCRBV05-04*01	TCRBV05	TCRBV05-04	01				TCRBD02-01*01	TCRBD02	TCRBD02-01	01				TCRBJ01-01*01	TCRBJ01	TCRBJ01-01	01				4	2	8	3	8	2	36	48	56	61	63	3	In	VDJ
GTGACATCGGCCCAAAAGAACCCGACAGCTTTCTATCTCTGTGCCAGTACCGACAGGGACCCTAACTATGGCTACACCTTCGGTTCG	CASTDRDPNYGYTF	1	1.353729524840937E-4	42	TCRBV19-01*01	TCRBV19	TCRBV19-01	01				TCRBD01-01*01	TCRBD01	TCRBD01-01	01				TCRBJ01-02*01	TCRBJ01	TCRBJ01-02	01				7	3	2	3	2	0	39	49	51	58	61	1	In	VDJ
CACACCCTGCAGCCAGAAGACTCGGCCCTGTATCTCTGTGCCAGCAGCCAAGTATCTGTCGACAGAGGAGGCTACACCTTCGGTTCG	CASSQVSVDRGGYTF	1	1.353729524840937E-4	45	TCRBV04-02*01	TCRBV04	TCRBV04-02	01				TCRBD01-01*01	TCRBD01	TCRBD01-01	01				TCRBJ01-02*01	TCRBJ01	TCRBJ01-02	01				1	4	2	5	8	8	36	52	60	65	69	1	In	VDJ
CTTCACATCAATTCCCTGGAGCTTGGTGACTCTGCTGTGTATTTCTGTGCCAGCAGCCAAGACAGGGAAGGCTACACCTTCGGTTCG	CASSQDREGYTF	2	2.707459049681874E-4	36	TCRBV03-01/03-02*01	TCRBV03	TCRBV03-01/03-02	01				TCRBD01-01*01	TCRBD01	TCRBD01-01	01				TCRBJ01-02*01	TCRBJ01	TCRBJ01-02	01				0	2	4	3	0	8	45	-1	62	67	69	2	In	VDJ
CAGCCTGCAGAGCTTGAGGACTCGGCCGTGTATCTCTGTGCCAGCAGCTGGGGACTGGACAGCTCCTACGAGCAGTACTTCGGGCCG	CASSWGLDSSYEQYF	1	1.353729524840937E-4	45	TCRBV11	TCRBV11				TCRBV11-02,TCRBV11-03						TCRBD01,TCRBD02	TCRBD01-01,TCRBD02-01		TCRBJ02-07*01	TCRBJ02	TCRBJ02-07	01				4	0	1	5	7	0	36	49	56	-1	62	1	In	VDJ
GGAGCTGGGGGACTCAGCTTTGTATTTCTGTGCCAGCAGCGTAGGACTAGCGGGAGCGGAGGGGCCTACGAGCAGTACTTCGGGCCG		2	2.707459049681874E-4	53	TCRBV09-01*01	TCRBV09	TCRBV09-01	01				TCRBD02-01*02	TCRBD02	TCRBD02-01	02				TCRBJ02-07*01	TCRBJ02	TCRBJ02-07	01				0	8	2	2	0	2	28	-1	44	56	64	2	Out	VDJ
AGCACCTTGGAGCTGGGGGACTCGGCCCTTTATCTTTGCGCCAGCAGCTTGGGATAGGGGGCGGCCTACGAGCAGTACTTCGGGCCG	CASSLG*GAAYEQYF	1	1.353729524840937E-4	45	TCRBV05-01*01	TCRBV05	TCRBV05-01	01				TCRBD01-01*01	TCRBD01	TCRBD01-01	01				TCRBJ02-07*01	TCRBJ02	TCRBJ02-07	01				0	2	5	0	3	2	36	52	55	62	64	1	Stop	VDJ
NNTGTCGGCTGCTCCCTCCCAAACATCTGTGTACTTCTGTGCCAGCAGTTCTTTGATTATACAACCTACGAGCAGTACTTCGGGCCG		1	1.353729524840937E-4	44	TCRBV06-02/06-03*01	TCRBV06	TCRBV06-02/06-03	01				TCRBD01-01*01	TCRBD01	TCRBD01-01	01				TCRBJ02-07*01	TCRBJ02	TCRBJ02-07	01				4	1	3	6	10	2	37	50	60	63	64	1	Out	VDJ
CCTGCAGAGCTTGGGGACTCGGCCGTGTATCTCTGTGCCAGCAGCTTAGATCTAGCGGGAGTCTCCCACGAGCAGTACTTCGGGCCG	CASSLDLAGVSHEQYF	1	1.353729524840937E-4	48	TCRBV11-03*01	TCRBV11	TCRBV11-03	01				TCRBD02-01*02	TCRBD02	TCRBD02-01	02				TCRBJ02-07*01	TCRBJ02	TCRBJ02-07	01				0	6	4	2	1	5	33	50	51	61	67	1	In	VDJ
CAGCCTGCAGAGCTTGGGGACTCGGCCATGTATCTCTGTGCCAGCAGCTTACTTTGGGAGCAAGGCAATGAGCAGTTCTTCGGGCCA	CASSLLWEQGNEQFF	3	4.06118857452281E-4	45	TCRBV11-01*01	TCRBV11	TCRBV11-01	01				TCRBD02-01*02	TCRBD02	TCRBD02-01	02				TCRBJ02-01*01	TCRBJ02	TCRBJ02-01	01				2	5	9	2	4	6	36	51	55	60	65	3	In	VDJ
GACATCCGCTCACCAGGCCTGGGGGACGCAGCCATGTACCTGTGTGCCACCAGCAGGAGGGGCTACAATGAGCAGTTCTTCGGGCCA	CATSRRGYNEQFF	2	2.707459049681874E-4	39	TCRBV15-01*02	TCRBV15	TCRBV15-01	02								TCRBD01,TCRBD02	TCRBD01-01,TCRBD02-01		TCRBJ02-01*01	TCRBJ02	TCRBJ02-01	01				3	0	5	2	1	3	42	56	57	-1	62	2	In	VDJ
ATCCAGCCTGCAGAGCTTGGGGACTCGGCCGTGTATCTCTGTGCCAGCGGTGCGAGAGGGGGCACAGATACGCAGTATTTTGGCCCA	CASGARGGTDTQYF	2	2.707459049681874E-4	42	TCRBV11-03*01	TCRBV11	TCRBV11-03	01								TCRBD01,TCRBD02	TCRBD01-01,TCRBD02-01		TCRBJ02-03*01	TCRBJ02	TCRBJ02-03	01				8	0	5	2	8	1	39	48	56	-1	61	2	In	VDJ
AGCACCAACCAGACATCTATGTACCTCTGTGCCAGCAGTTTAAAGTTATCTAGCGGGACATTGTTCGGGGAGCTGTTTTTTGGAGAA	CASSLKLSSGTLFGELFF	1	1.353729524840937E-4	54	TCRBV28-01*01	TCRBV28	TCRBV28-01	01				TCRBD02-01*02	TCRBD02	TCRBD02-01	02				TCRBJ02-02*01	TCRBJ02	TCRBJ02-02	01				2	7	4	3	7	7	27	42	49	58	65	1	In	VDJ
GTGACCAGTGCCCATCCTGAAGACAGCAGCTTCTACATCTGCAGTGCCAGAAGGACTGTGAACACCGGGGAGCTGTTTTTTGGAGAA	CSARRTVNTGELFF	1	1.353729524840937E-4	42	TCRBV20	TCRBV20				TCRBV20-01,TCRBV20-or09_02		TCRBD02-01	TCRBD02	TCRBD02-01				01,02	TCRBJ02-02*01	TCRBJ02	TCRBJ02-02	01				2	2	1	10	1	1	39	51	52	57	59	1	In	VDJ
GAACGCCTTGTTGCTGGGGGACTCGGCCCTGTATCTCTGTGCCAGCAGTCTTATTGGGGACAGGGGTTATCAGCTTTCTTTGGACAA		1	1.353729524840937E-4	44	TCRBV05-05*01	TCRBV05	TCRBV05-05	01				TCRBD01-01*01	TCRBD01	TCRBD01-01	01				TCRBJ01-01*01	TCRBJ01	TCRBJ01-01	01				5	5	0	2	8	10	37	48	56	66	71	1	Out	VDJ
CAGGCTACGAAGCTTGAGGATTCAGCAGTGTATTTTTGTGCCAGCAGCCAATCAACAGGGATGAACACTGAAGCTTTCTTTGGACAA	CASSQSTGMNTEAFF	10	0.0013537295248409367	45	TCRBV16-01*01	TCRBV16	TCRBV16-01	01				TCRBD01-01*01	TCRBD01	TCRBD01-01	01				TCRBJ01-01*01	TCRBJ01	TCRBJ01-01	01				0	1	3	3	1	0	36	53	54	60	61	10	In	VDJ
AAGATCCAGCGCACAGAGCAGCGGGACTCGGCCATGTATCGCTGTGCCAGCAGCTTAGGGTTCCAGGGCGAACTGTTTTTTGGCAGT	CASSLGFQGELFF	1	1.353729524840937E-4	39	TCRBV07-06*01	TCRBV07	TCRBV07-06	01				TCRBD01-01*01	TCRBD01	TCRBD01-01	01				TCRBJ01-04*01	TCRBJ01	TCRBJ01-04	01				1	2	4	3	5	12	42	58	63	68	70	1	In	VDJ
CTGATTCTGGAGTCCGCCAGCACCAACCAGACATCTATGTACCTCTGTGCCAGTCTGGACAGGGTCGGTCCCCAGCATTTTGGTGAT	CASLDRVGPQHF	1	1.353729524840937E-4	36	TCRBV28-01*01	TCRBV28	TCRBV28-01	01				TCRBD01-01*01	TCRBD01	TCRBD01-01	01				TCRBJ01-05*01	TCRBJ01	TCRBJ01-05	01				9	5	1	3	3	10	45	53	56	64	69	1	In	VDJ
CTGATTCTGGAGTCCGCCAGCACCAACCAGACATCTATGTACCTCTGTGCCAGCACCCAGGGCTATCAGCCCCAGCATTTTGGTGAT	CASTQGYQPQHF	1	1.353729524840937E-4	36	TCRBV28-01*01	TCRBV28	TCRBV28-01	01				TCRBD01-01*01	TCRBD01	TCRBD01-01	01				TCRBJ01-05*01	TCRBJ01	TCRBJ01-05	01				7	2	4	3	2	5	45	55	57	62	64	1	In	VDJ
CTGATCCTGGAGTCGCCCAGCCCCAACCAGACCTCTCTGTACTTCTGTGCCAGCGGGAGGAGCAATCAGCCCCAGCATTTTGGTGAT	CASGRSNQPQHF	2	2.707459049681874E-4	36	TCRBV27-01*01	TCRBV27	TCRBV27-01	01				TCRBD02-01*02	TCRBD02	TCRBD02-01	02				TCRBJ01-05*01	TCRBJ01	TCRBJ01-05	01				8	0	9	1	0	1	45	-1	54	-1	60	2	In	VDJ
CGGTCCACAAAGCTGGAGGACTCAGCCATGTACTTCTGTGCCAGCAGTGATTCGACGGCCAGCAATCAGCCCCAGCATTTTGGTGAT	CASSDSTASNQPQHF	1	1.353729524840937E-4	45	TCRBV02-01	TCRBV02	TCRBV02-01				01,03					TCRBD01,TCRBD02	TCRBD01-01,TCRBD02-01		TCRBJ01-05*01	TCRBJ01	TCRBJ01-05	01				3	4	2	7	3	1	36	50	53	56	60	1	In	VDJ
ATTCTGGAGTCCGCCAGCACCAACCAGACATCTATGTACCTCTGTGCCAGCAGAGGACAGATTAATTCACCCCTCCACTTTGGGAAT	CASRGQINSPLHF	1	1.353729524840937E-4	39	TCRBV28-01*01	TCRBV28	TCRBV28-01	01				TCRBD01-01*01	TCRBD01	TCRBD01-01	01				TCRBJ01-06*01	TCRBJ01	TCRBJ01-06	01				6	2	1	5	1	6	42	53	54	60	62	1	In	VDJ
AGGCTGGAGTTGGCTGCTCCCTCCCAGACATCTGTGTACTTCTGTGCCAGCAGTTACGGAAGGGACTATGGCTACACCTTCGGTTCG	CASSYGRDYGYTF	2	2.707459049681874E-4	39	TCRBV06-06*01	TCRBV06	TCRBV06-06	01								TCRBD01,TCRBD02	TCRBD01-01,TCRBD02-01		TCRBJ01-02*01	TCRBJ01	TCRBJ01-02	01				2	0	5	3	3	3	42	57	60	-1	64	2	In	VDJ
CGTCTGCTGTACCCTCTCAGACATCTGTGTACTTCTGTGCCGGGAAGGGGAGAGGGACACACTAACTATGGCTACACCTTCGGTTCG		4	5.414918099363748E-4	46	TCRBV06-04*01	TCRBV06	TCRBV06-04	01				TCRBD01-01*01	TCRBD01	TCRBD01-01	01				TCRBJ01-02*01	TCRBJ01	TCRBJ01-02	01				11	2	0	6	12	0	35	41	53	59	61	4	Out	VDJ
CAGCAGGTAGTGCGAGGAGATTCGGCAGCTTATTTCTGTGCCAGCTCACCACCGGTGGCAGCCTCCTACGAGCAGTACTTCGGGCCG	CASSPPVAASYEQYF	1	1.353729524840937E-4	45	TCRBV18-01*01	TCRBV18	TCRBV18-01	01								TCRBD01,TCRBD02	TCRBD01-01,TCRBD02-01		TCRBJ02-07*01	TCRBJ02	TCRBJ02-07	01				0	1	4	5	5	0	36	53	58	61	62	1	In	VDJ
AACGCCTTGGAGCTGGACGACTCGGCCCTGTATCTCTGTGCCAGCAGCTTGGGACTAGCGGGAGCCTACGAGCAGTACTTCGGGCCG	CASSLGLAGAYEQYF	2	2.707459049681874E-4	45	TCRBV05-04*01	TCRBV05	TCRBV05-04	01				TCRBD02-01*02	TCRBD02	TCRBD02-01	02				TCRBJ02-07*01	TCRBJ02	TCRBJ02-07	01				0	0	2	2	0	2	36	-1	52	-1	64	2	In	VDJ
TCTAAGAAGCTCCTTCTCAGTGACTCTGGCTTCTATCTCTGTGCCTGGACCCCCGGGACCAAGGGCCGAGAGCAGTACTTCGGGCCG	CAWTPGTKGREQYF	2	2.707459049681874E-4	42	TCRBV30-01*01	TCRBV30	TCRBV30-01	01								TCRBD01,TCRBD02	TCRBD01-01,TCRBD02-01		TCRBJ02-07*01	TCRBJ02	TCRBJ02-07	01				4	10	0	7	5	7	39	49	54	59	69	2	In	VDJ
CACGCCCTGCAGCCAGAAGACTCAGCCCTGTATCTCTGCGCCAGCAGCCAACCCCGGACAGGTGGAAACACCATATATTTTGGAGAG	CASSQPRTGGNTIYF	1	1.353729524840937E-4	45	TCRBV04-01*01	TCRBV04	TCRBV04-01	01				TCRBD01-01*01	TCRBD01	TCRBD01-01	01				TCRBJ01-03*01	TCRBJ01	TCRBJ01-03	01				2	0	1	4	4	3	36	51	55	-1	62	1	In	VDJ
GTCGGCTGCTCCCTCCCAGACATCTGTGTACTTCTGTGCCAGCAGCCCAGACACCCGTACTCTGGAAACACCATATATTTTGGAGAG		2	2.707459049681874E-4	47	TCRBV06	TCRBV06				TCRBV06-01,TCRBV06-02,TCRBV06-05		TCRBD01-01*01	TCRBD01	TCRBD01-01	01				TCRBJ01-03*01	TCRBJ01	TCRBJ01-03	01				6	6	2	6	4	0	34	45	49	53	59	2	Out	VDJ
CGCACAGAGCAGCGGGACTCGGCCATGTATCGCTGTGCCAGCAGCCGAGACACTCCAGGGTCAGGAAACACCATATATTTTGGAGAG	CASSRDTPGSGNTIYF	1	1.353729524840937E-4	48	TCRBV07-06*01	TCRBV07	TCRBV07-06	01				TCRBD01-01*01	TCRBD01	TCRBD01-01	01				TCRBJ01-03*01	TCRBJ01	TCRBJ01-03	01				5	3	4	3	10	4	33	45	55	60	63	1	In	VDJ
CCATCCTGAAGACAGCAGCTTCTACATCTGCAGTGCTAGTCTACCCTAGCGGGCGGCTCAGCCAAAAACATTCAGTACTTCGGCGCC		3	4.06118857452281E-4	53	TCRBV20-01*04	TCRBV20	TCRBV20-01	04				TCRBD02-01	TCRBD02	TCRBD02-01				01,02	TCRBJ02-04*01	TCRBJ02	TCRBJ02-04	01				2	6	4	4	5	0	28	40	45	53	59	3	Out	VDJ
GTGAGCACCTTGGAGCTGGGGGACTCGGCCCTTTATCTTTGCGCCGGACGTCCTTAGCGGGAGACGGGTGAGCAGTTCTTCGGGCCA	CAGRP*RETGEQFF	2	2.707459049681874E-4	42	TCRBV05-01*01	TCRBV05	TCRBV05-01	01				TCRBD02-01*02	TCRBD02	TCRBD02-01	02				TCRBJ02-01*01	TCRBJ02	TCRBJ02-01	01				10	5	5	2	9	9	39	45	54	63	68	2	Stop	VDJ
GTGAACGCCTTGGAGCTGGACGACTCGGCCCTGTATCTCTGTGCCAGCAGCTTGGATACGGGAGGGAATGAGCAGTTCTTCGGGCCA	CASSLDTGGNEQFF	1	1.353729524840937E-4	42	TCRBV05-04*01	TCRBV05	TCRBV05-04	01				TCRBD02-01*02	TCRBD02	TCRBD02-01	02				TCRBJ02-01*01	TCRBJ02	TCRBJ02-01	01				0	0	8	0	3	7	39	55	58	-1	66	1	In	VDJ
TGATCCTGGAGTCGCCCAGCCCCAACCAGACCTCTCTGTACTTCTGTGCCAGCAGTTTGGACAGGGAATGAGCAGTTCTTCGGGCCA		1	1.353729524840937E-4	37	TCRBV27-01*01	TCRBV27	TCRBV27-01	01				TCRBD01-01*01	TCRBD01	TCRBD01-01	01				TCRBJ02-01*01	TCRBJ02	TCRBJ02-01	01				3	0	1	3	0	7	44	-1	58	-1	66	1	Out	VDJ
AGTGCCCATCCTGAAGACAGCAGCTTCTACATCTGCAGTGCTAGAGCTAGCGGGAGAGTCGGGCGCAATGAGCAGTTCTTCGGGCCA	CSARASGRVGRNEQFF	6	8.12237714904562E-4	48	TCRBV20	TCRBV20				TCRBV20-01,TCRBV20-or09_02		TCRBD02-01*02	TCRBD02	TCRBD02-01	02				TCRBJ02-01*01	TCRBJ02	TCRBJ02-01	01				1	9	4	2	0	6	33	-1	46	56	65	6	In	VDJ
CGCACAGAGCAGGAGGACTCGGCCGTGTATCTCTGTGCCAGCAGTGGGATGGCCAAGAGCTCCTACAATGAGCAGTTCTTCGGGCCA	CASSGMAKSSYNEQFF	1	1.353729524840937E-4	48	TCRBV07-02	TCRBV07	TCRBV07-02				01,02					TCRBD01,TCRBD02	TCRBD01-01,TCRBD02-01		TCRBJ02-01*01	TCRBJ02	TCRBJ02-01	01				6	10	0	8	1	0	33	44	45	49	59	1	In	VDJ
AATTCCCTGGAGCTTGGTGACTCTGCTGTGTATTTCTGTGCCAGCAGCCAGGCTAGCGGAACCTACAATGAGCAGTTCTTCGGGCCA	CASSQASGTYNEQFF	2	2.707459049681874E-4	45	TCRBV03-01/03-02*01	TCRBV03	TCRBV03-01/03-02	01				TCRBD02-01	TCRBD02	TCRBD02-01				01,02	TCRBJ02-01*01	TCRBJ02	TCRBJ02-01	01				3	2	4	5	2	2	36	50	52	59	61	2	In	VDJ
NTGAAGATCCAGCCCTCAGAACCCAGGGACTCAGCTGTGTACTTCTGTGCCAGCAGGGACGCCAACAATGAGCAGTTCTTCGGGCCA	CASRDANNEQFF	1	1.353729524840937E-4	36	TCRBV12-03/12-04*01	TCRBV12	TCRBV12-03/12-04	01								TCRBD01,TCRBD02	TCRBD01-01,TCRBD02-01		TCRBJ02-01*01	TCRBJ02	TCRBJ02-01	01				6	4	1	7	0	5	45	-1	56	60	64	1	In	VDJ
CTCAAGATCCAGCCTGCAGAGCTTGAGGACTCGGCCGTGTATCTCTGTGCCAGCAGCCCCACCGCGGAGACCCAGTACTTCGGGCCA	CASSPTAETQYF	1	1.353729524840937E-4	36	TCRBV11	TCRBV11				TCRBV11-02,TCRBV11-03		TCRBD02-01	TCRBD02	TCRBD02-01				01,02	TCRBJ02-05*01	TCRBJ02	TCRBJ02-05	01				5	0	7	6	6	5	45	57	63	-1	66	1	In	VDJ
ATCCGGTCCACAAAGCTGGAGGACTCAGCCATGTACTTCTGTGCCAGCAGCAGGGACAGGGGGCGAGAGACCCAGTACTTCGGGCCA	CASSRDRGRETQYF	2	2.707459049681874E-4	42	TCRBV02-01	TCRBV02	TCRBV02-01				01,03	TCRBD01-01*01	TCRBD01	TCRBD01-01	01				TCRBJ02-05*01	TCRBJ02	TCRBJ02-05	01				6	1	0	0	2	4	39	50	52	64	65	2	In	VDJ
GTCAGGGGACACAGCACTGTATTTCTGTGCCAGCAGCAAAGTGGGCGTCGCTGCGGGAGGCTCAAAGAGACCCAGTACTTCGGGCCA		1	1.353729524840937E-4	56	TCRBV21-01*01	TCRBV21	TCRBV21-01	01				TCRBD02-01*02	TCRBD02	TCRBD02-01	02				TCRBJ02-05*01	TCRBJ02	TCRBJ02-05	01				1	4	7	1	11	3	25	41	52	60	64	1	Out	VDJ
CTGACAGTGACCAGTGCCCATCCTGAAGACAGCAGCTTCTACATCTGCAGTGCCGGACGGGGGGAGGTTGAAGCTTTCTTTGGACAA	CSAGRGEVEAFF	2	2.707459049681874E-4	36	TCRBV20	TCRBV20				TCRBV20-01,TCRBV20-or09_02		TCRBD02-01*01	TCRBD02	TCRBD02-01	01				TCRBJ01-01*01	TCRBJ01	TCRBJ01-01	01				6	4	8	1	4	7	45	53	57	64	68	2	In	VDJ
CAGCGCACAGAGCAGGGGGACTCGGCCATGTATCTCTGTGCCAGCAGCCCGGACAGGGGTAGGTGGACTGAAGCTTTCTTTGGACAA	CASSPDRGRWTEAFF	3	4.06118857452281E-4	45	TCRBV07-09*01	TCRBV07	TCRBV07-09	01				TCRBD01-01*01	TCRBD01	TCRBD01-01	01				TCRBJ01-01*01	TCRBJ01	TCRBJ01-01	01				5	7	1	2	2	5	36	48	50	59	66	3	In	VDJ
ACTCTGACTGTGAGCAACATGAGCCCTGAAGACAGCAGCATATATCTCTGCAGCGTTGAACAGGGCACTGAAGCTTTCTTTGGACAA	CSVEQGTEAFF	5	6.768647624204683E-4	33	TCRBV29-01*01	TCRBV29	TCRBV29-01	01				TCRBD01-01*01	TCRBD01	TCRBD01-01	01				TCRBJ01-01*01	TCRBJ01	TCRBJ01-01	01				2	0	4	3	0	4	48	-1	60	-1	65	5	In	VDJ
NNNNNNNTGTCGGCTGCTCCCTCCCAAACATCTGTGTACTTCTGTGCCAGCAGTAGGGGGATGAATCAGCCCCAGCATTTTGGTGAT	CASSRGMNQPQHF	1	1.353729524840937E-4	39	TCRBV06-02/06-03*01	TCRBV06	TCRBV06-02/06-03	01				TCRBD01-01*01	TCRBD01	TCRBD01-01	01				TCRBJ01-05*01	TCRBJ01	TCRBJ01-05	01				5	3	5	1	0	4	42	-1	54	60	63	1	In	VDJ
GCCCAAAAGAACCCGACAGCTTTCTATCTCTGTGCCAGTAGTCCTGGAGACAGGGGCTCCTATAATTCACCCCTCCACTTTGGGAAT	CASSPGDRGSYNSPLHF	3	4.06118857452281E-4	51	TCRBV19-01*01	TCRBV19	TCRBV19-01	01				TCRBD01-01*01	TCRBD01	TCRBD01-01	01				TCRBJ01-06*01	TCRBJ01	TCRBJ01-06	01				5	0	2	2	6	0	30	42	48	-1	56	3	In	VDJ
CAGCAGGTAGTGCGAGGAGATTCGGCAGCTTATTTCTGTGCCAGCTCACCGACAACAGCACCTACTTATGGCTACACCTTCGGTTCG	CASSPTTAPTYGYTF	1	1.353729524840937E-4	45	TCRBV18-01*01	TCRBV18	TCRBV18-01	01				TCRBD01-01*01	TCRBD01	TCRBD01-01	01				TCRBJ01-02*01	TCRBJ01	TCRBJ01-02	01				3	12	2	6	0	5	36	-1	50	54	66	1	In	VDJ
TCTAAGAAGCTCCTTCTCAGTGACTCTGGCTTCTATCTCTGTGCCTGGAGTGTACAGGGACAGTACTATGGCTACACCTTCGGTTCG	CAWSVQGQYYGYTF	1	1.353729524840937E-4	42	TCRBV30-01*01	TCRBV30	TCRBV30-01	01				TCRBD01-01*01	TCRBD01	TCRBD01-01	01				TCRBJ01-02*01	TCRBJ01	TCRBJ01-02	01				0	1	0	5	3	3	39	53	56	63	64	1	In	VDJ
GAGTCCGCCAGCACCAACCAGACATCTATGTACCTCTGTGCCAGCAGTTTTTTAGGGACAGGGGGCACAAAGGGGACCTTCGGGCCG	CASSFLGTGGTKGTF	1	1.353729524840937E-4	45	TCRBV28-01*01	TCRBV28	TCRBV28-01	01				TCRBD01-01*01	TCRBD01	TCRBD01-01	01				TCRBJ02-07*01	TCRBJ02	TCRBJ02-07	01				3	11	0	0	4	15	36	50	54	66	77	1	In	VDJ
NNNNNNNTGTCGGCTGCTCCCTCCCAGACATCTGTGTACTTCTGTGCCAGCACCCGCGGGAGGGGCCACGAGCAGTACTTCGGGCCG	CASTRGRGHEQYF	1	1.353729524840937E-4	39	TCRBV06-05*01	TCRBV06	TCRBV06-05	01				TCRBD02-01*02	TCRBD02	TCRBD02-01	02				TCRBJ02-07*01	TCRBJ02	TCRBJ02-07	01				7	3	7	0	3	5	42	52	55	64	67	1	In	VDJ
CTGAATGTGAACGCCTTGGAGCTGGACGACTCGGCCCTGTATCTCTGTGCCAGCAGCCCGCGGAGGGGCGAACAGTACTTCGGGCCG	CASSPRRGEQYF	1	1.353729524840937E-4	36	TCRBV05-04*01	TCRBV05	TCRBV05-04	01				TCRBD02-01*02	TCRBD02	TCRBD02-01	02				TCRBJ02-07*01	TCRBJ02	TCRBJ02-07	01				4	5	10	0	4	10	45	57	61	67	72	1	In	VDJ
GCACCAACCAGACATCTATGTACCTCTGTGCCAGCAGTTTTCGACAGGGGGGGACCCTCTGGGGCCAACGTCCTGACTTTCGGGGCC		1	1.353729524840937E-4	55	TCRBV28-01*01	TCRBV28	TCRBV28-01	01				TCRBD01-01*01	TCRBD01	TCRBD01-01	01				TCRBJ02-06*01	TCRBJ02	TCRBJ02-06	01				3	5	2	1	2	0	26	40	42	51	56	1	Out	VDJ
ACAGTGACCAGTGCCCATCCTGAAGACAGCAGCTTCTACATCTGCAGTGCTTCCATTCTGCCGGGACTAGAGTCGAACTTCGGCGCC	CSASILPGLESNF	1	1.353729524840937E-4	39	TCRBV20	TCRBV20				TCRBV20-01,TCRBV20-or09_02		TCRBD02-01	TCRBD02	TCRBD02-01				01,02	TCRBJ02-04*01	TCRBJ02	TCRBJ02-04	01				5	6	0	8	11	17	42	51	62	70	76	1	In	VDJ
GATTCTGGAGTCCGCCAGCACCAACCAGACATCTATGTACCTCTGTGCCAGCAGGCGGAGGACTGGGGTGAGCAGTTCTTCGGGCCA		1	1.353729524840937E-4	38	TCRBV28-01*01	TCRBV28	TCRBV28-01	01				TCRBD02-01	TCRBD02	TCRBD02-01				01,02	TCRBJ02-01*01	TCRBJ02	TCRBJ02-01	01				6	4	1	10	5	9	43	54	59	64	68	1	Out	VDJ
TTGGCGTCTGCTGTACCCTCTCAGACATCTGTGTACTTCTGTGCCAGCAGCCGACAGGGTTCCCTCAATGAGCAGTTCTTCGGGCCA	CASSRQGSLNEQFF	2	2.707459049681874E-4	42	TCRBV06-04*01	TCRBV06	TCRBV06-04	01				TCRBD01-01*01	TCRBD01	TCRBD01-01	01				TCRBJ02-01*01	TCRBJ02	TCRBJ02-01	01				6	6	2	3	2	6	39	50	52	59	65	2	In	VDJ
CGGTCCACAAAGCTGGAGGACTCAGCCATGTACTTCTGTGCCAGCACCCAGACTAGCGGGAGAGGCAATGAGCAGTTCTTCGGGCCA	CASTQTSGRGNEQFF	1	1.353729524840937E-4	45	TCRBV02-01	TCRBV02	TCRBV02-01				01,03	TCRBD02-01*02	TCRBD02	TCRBD02-01	02				TCRBJ02-01*01	TCRBJ02	TCRBJ02-01	01				7	3	2	2	4	6	36	46	50	62	65	1	In	VDJ
CAGCGCACAGAGCAGCGGGACTCGGCCATGTATCGCTGTGCCAGCAGCCAAGGGACTAGCGGAGACAATGAGCAGTTCTTCGGGCCA	CASSQGTSGDNEQFF	2	2.707459049681874E-4	45	TCRBV07-06*01	TCRBV07	TCRBV07-06	01				TCRBD02-01	TCRBD02	TCRBD02-01				01,02	TCRBJ02-01*01	TCRBJ02	TCRBJ02-01	01				5	2	0	5	3	5	36	48	51	62	64	2	In	VDJ
ATCCAGCGCACAGAGCAGCGGGACTCGGCCATGTATCGCTGTGCCAGCAGCCCCACCGGAGGGCCGAGGGAGCAGTTCTTCGGGCCA	CASSPTGGPREQFF	2	2.707459049681874E-4	42	TCRBV07-06*01	TCRBV07	TCRBV07-06	01				TCRBD02-01*02	TCRBD02	TCRBD02-01	02				TCRBJ02-01*01	TCRBJ02	TCRBJ02-01	01				5	6	10	0	6	10	39	51	57	63	69	2	In	VDJ
CAGCCTGCAGAGCTTGGGGACTCGGCCGTGTATCTCTGTGCCAGCAGCTTATTCGGGCTGGAGGGCAGGGAGCAGTTCTTCGGGCCA	CASSLFGLEGREQFF	1	1.353729524840937E-4	45	TCRBV11-03*01	TCRBV11	TCRBV11-03	01				TCRBD02-01*02	TCRBD02	TCRBD02-01	02				TCRBJ02-01*01	TCRBJ02	TCRBJ02-01	01				2	4	10	0	8	10	36	51	59	65	69	1	In	VDJ
AAGATCCGGTCCACAAAGCTGGAGGACTCAGCCATGTACTTCTGTGCCAGCACCCCGGGACTAGCGGGATCCCAGTACTTCGGGCCA	CASTPGLAGSQYF	1	1.353729524840937E-4	39	TCRBV02-01	TCRBV02	TCRBV02-01				01,03	TCRBD02-01*02	TCRBD02	TCRBD02-01	02				TCRBJ02-05*01	TCRBJ02	TCRBJ02-05	01				7	1	0	3	4	9	42	52	56	69	70	1	In	VDJ
CTGAGCTCTCTGGAGCTGGGGGACTCAGCTTTGTATTTCTGTGCCAGCAGCGGAAGGGACACCACCGAGACCCAGTACTTCGGGCCA	CASSGRDTTETQYF	7	9.476106673886557E-4	42	TCRBV09-01*01	TCRBV09	TCRBV09-01	01				TCRBD01-01*01	TCRBD01	TCRBD01-01	01				TCRBJ02-05*01	TCRBJ02	TCRBJ02-05	01				3	5	0	6	3	5	39	52	55	61	66	7	In	VDJ
CTGGAGCTGGGGGACTCAGCTTTGTATTTCTGTGCCAGCAGCGCCTACTCGACTAGCGGGAGTGTAGAGACCCAGTACTTCGGGCCA	CASSAYSTSGSVETQYF	1	1.353729524840937E-4	51	TCRBV09-01*01	TCRBV09	TCRBV09-01	01				TCRBD02-01*02	TCRBD02	TCRBD02-01	02				TCRBJ02-05*01	TCRBJ02	TCRBJ02-05	01				3	3	2	2	7	4	30	43	50	62	65	1	In	VDJ
CAGCCCTCAGAACCCAGGGACTCAGCTGTGTACTTCTGTGCCAGCAGCCGACTGTTGGGGGGCCAAGAGACCCAGTACTTCGGGCCA	CASSRLLGGQETQYF	1	1.353729524840937E-4	45	TCRBV12	TCRBV12				TCRBV12-03/12-04,TCRBV12-04		TCRBD02-01*01	TCRBD02	TCRBD02-01	01				TCRBJ02-05*01	TCRBJ02	TCRBJ02-05	01				6	0	9	1	9	1	36	47	56	-1	62	1	In	VDJ
CACCTACACACCCTGCAGCCAGAAGACTCGGCCCTGTATCTCTGTGCCAGCAGCCAAGTCGGAGCCGGGGAGCTGTTTTTTGGAGAA	CASSQVGAGELFF	1	1.353729524840937E-4	39	TCRBV04-02*01	TCRBV04	TCRBV04-02	01				TCRBD02-01*02	TCRBD02	TCRBD02-01	02				TCRBJ02-02*01	TCRBJ02	TCRBJ02-02	01				1	0	10	2	2	6	42	58	60	-1	64	1	In	VDJ
CTGAAGATCCAGCGCACAGAGCAGGGGGACTCGGCCATGTATCTCTGTGCCAGCAGCTTAGTCCCCGGGGAGCTGTTTTTTGGAGAA	CASSLVPGELFF	5	6.768647624204683E-4	36	TCRBV07-09*01	TCRBV07	TCRBV07-09	01											TCRBJ02-02*01	TCRBJ02	TCRBJ02-02	01				1	3	0	0	0	6	45	-1	-1	61	64	5	In	VJ
NNNNTGTCGGCTGCTCCCTCCCAGACATCTGTGTACTTCTGTGCCAGCACCACCAGGGGATGGGGCACTGAAGCTTTCTTTGGACAA	CASTTRGWGTEAFF	1	1.353729524840937E-4	42	TCRBV06-05*01	TCRBV06	TCRBV06-05	01				TCRBD01-01*01	TCRBD01	TCRBD01-01	01				TCRBJ01-01*01	TCRBJ01	TCRBJ01-01	01				7	6	4	2	4	4	39	49	53	59	65	1	In	VDJ
CAGCCCTCAGAACCCAGGGACTCAGCTGTGTACTTCTGTGCCAGCAGTTTAAGCGGGACTGATAATGAAAAACTGTTTTTTGGCAGT	CASSLSGTDNEKLFF	2	2.707459049681874E-4	45	TCRBV12	TCRBV12				TCRBV12-03/12-04,TCRBV12-04		TCRBD02-01*02	TCRBD02	TCRBD02-01	02				TCRBJ01-04*01	TCRBJ01	TCRBJ01-04	01				2	4	6	3	0	4	36	-1	51	58	62	2	In	VDJ
NNNNTGTCGGCTGCTCCCTCCCAGACATCTGTGTACTTCTGTGCCAGCAGCCGTGGACAGGGGAATTCACCCCTCCACTTTGGGAAT	CASSRGQGNSPLHF	1	1.353729524840937E-4	42	TCRBV06-05*01	TCRBV06	TCRBV06-05	01				TCRBD01-01*01	TCRBD01	TCRBD01-01	01				TCRBJ01-06*01	TCRBJ01	TCRBJ01-06	01				6	0	1	2	4	7	39	50	54	-1	63	1	In	VDJ
AAGAAGCTCCTTCTCAGTGACTCTGGCTTCTATCTCTGTGCCTGGAGTGTACGGGCAGAGGGAAATTCACCCCTCCACTTTGGGAAT	CAWSVRAEGNSPLHF	1	1.353729524840937E-4	45	TCRBV30-01*01	TCRBV30	TCRBV30-01	01				TCRBD02-01*02	TCRBD02	TCRBD02-01	02				TCRBJ01-06*01	TCRBJ01	TCRBJ01-06	01				0	1	11	0	7	7	36	50	57	62	63	1	In	VDJ
ATCCAGCCTGCAGAGCTTGGGGACTCGGCCGTGTATCTCTGTGCCAGCAGCTTCTCAGGGGGCGTCTATGGCTACACCTTCGGTTCG	CASSFSGGVYGYTF	2	2.707459049681874E-4	42	TCRBV11-03*01	TCRBV11	TCRBV11-03	01				TCRBD01-01*01	TCRBD01	TCRBD01-01	01				TCRBJ01-02*01	TCRBJ01	TCRBJ01-02	01				3	2	4	0	2	4	39	53	55	63	65	2	In	VDJ
CTGACTGTGAGCAACATGAGCCCTGAAGACAGCAGCATATATCTCTGCAGCGCAGGGACGCCTTCCTATGGCTACACCTTCGGTTCG	CSAGTPSYGYTF	1	1.353729524840937E-4	36	TCRBV29-01*03	TCRBV29	TCRBV29-01	03								TCRBD01,TCRBD02	TCRBD01-01,TCRBD02-01		TCRBJ01-02*01	TCRBJ01	TCRBJ01-02	01				6	6	0	7	1	4	45	53	54	59	65	1	In	VDJ
ATTCTGGAGTCCGCCAGCACCAACCAGACATCTATGTACCTCTGTGCCAGCAGAAGGGACAGGGCCTCCGAGCAGTACTTCGGGCCG	CASRRDRASEQYF	1	1.353729524840937E-4	39	TCRBV28-01*01	TCRBV28	TCRBV28-01	01				TCRBD01-01*01	TCRBD01	TCRBD01-01	01				TCRBJ02-07*01	TCRBJ02	TCRBJ02-07	01				6	4	0	3	2	6	42	53	55	64	68	1	In	VDJ
AGCACCAACCAGACATCTATGTACCTCTGTGCCAGCAGTTTATTTAGTCTCGCGGCGCGGATGCTCTACGAGCAGTACTTCGGGCCG	CASSLFSLAARMLYEQYF	1	1.353729524840937E-4	54	TCRBV28-01*01	TCRBV28	TCRBV28-01	01				TCRBD02-01	TCRBD02	TCRBD02-01				01,02	TCRBJ02-07*01	TCRBJ02	TCRBJ02-07	01				1	10	7	5	8	3	27	43	51	55	65	1	In	VDJ
NNNNTGTCGGCTGCTCCCTCCCAGACATCTGTGTACTTCTGTGCCAGCAGTTACTCGACGGAAGGCTACGAGCAGTACTTCGGGCCG	CASSYSTEGYEQYF	1	1.353729524840937E-4	42	TCRBV06-05*01	TCRBV06	TCRBV06-05	01								TCRBD01,TCRBD02	TCRBD01-01,TCRBD02-01		TCRBJ02-07*01	TCRBJ02	TCRBJ02-07	01				0	3	1	8	3	3	39	56	59	62	65	1	In	VDJ
GCCTTGTTGCTGGGGGACTCGGCCCTCTATCTCTGTGCCAGCAGCTTGCCAGGGAGCGGCCCCTCCTACGAGCAGTACTTCGGGCCG	CASSLPGSGPSYEQYF	4	5.414918099363748E-4	48	TCRBV05-06*01	TCRBV05	TCRBV05-06	01								TCRBD01,TCRBD02	TCRBD01-01,TCRBD02-01		TCRBJ02-07*01	TCRBJ02	TCRBJ02-07	01				1	8	4	3	1	0	33	48	49	54	62	4	In	VDJ
NNNNTGTCGGCTGCTCCCTCCCAGACATCTGTGTACTTCTGTGCCAGCAGTACAAGCGGGAGGGCCTACGAGCAGTACTTCGGGCCG	CASSTSGRAYEQYF	2	2.707459049681874E-4	42	TCRBV06-05*01	TCRBV06	TCRBV06-05	01				TCRBD02-01*02	TCRBD02	TCRBD02-01	02				TCRBJ02-07*01	TCRBJ02	TCRBJ02-07	01				5	0	6	0	3	2	39	51	54	-1	64	2	In	VDJ
ATCCAGCCTGCAGAGCTTGGGGACTCGGCCGTGTATCTCTGTGCCAGCAGCTCCCGGGACGGACCCTACGAGCAGTACTTCGGGCCG	CASSSRDGPYEQYF	2	2.707459049681874E-4	42	TCRBV11-03*01	TCRBV11	TCRBV11-03	01								TCRBD01,TCRBD02	TCRBD01-01,TCRBD02-01		TCRBJ02-07*01	TCRBJ02	TCRBJ02-07	01				4	4	0	7	3	2	39	52	55	60	64	2	In	VDJ
GTGACCAGTGCCCATCCTGAAGACAGCAGCTTCTACATCTGCAGTGCTAGATGGTACCGCAATTGGAACGAGCAGTACTTCGGGCCG	CSARWYRNWNEQYF	2	2.707459049681874E-4	42	TCRBV20	TCRBV20				TCRBV20-01,TCRBV20-or09_02						TCRBD01,TCRBD02	TCRBD01-01,TCRBD02-01		TCRBJ02-07*01	TCRBJ02	TCRBJ02-07	01				2	0	1	8	13	5	39	51	64	-1	67	2	In	VDJ
ACGCCTTGGAGCTGGACGACTCGGCCCTGTATCTCTGTGCCAGCAGCCTTCCGAGGGCAGGTGACTCTTGAGCAGTTCTTCGGGCCA		1	1.353729524840937E-4	46	TCRBV05-04*01	TCRBV05	TCRBV05-04	01				TCRBD02-01*02	TCRBD02	TCRBD02-01	02				TCRBJ02-01*01	TCRBJ02	TCRBJ02-01	01				4	11	11	0	5	9	35	47	52	57	68	1	Out	VDJ
AAGAAGCTCCTTCTCAGTGACTCTGGCTTCTATCTCTGTGCCTGGGATGAACTAGCGGGAGGGGTGAATGAGCAGTTCTTCGGGCCA	CAWDELAGGVNEQFF	1	1.353729524840937E-4	45	TCRBV30-01*05	TCRBV30	TCRBV30-01	05				TCRBD02-01*02	TCRBD02	TCRBD02-01	02				TCRBJ02-01*01	TCRBJ02	TCRBJ02-01	01				4	3	3	0	4	7	36	46	50	63	66	1	In	VDJ
TTGGAGCTGGGGGACTCGGCCCTTTATCTTTGCGCCAGCAGCACCCAACTAGCGGGAGGGCCGGGGAATGAGCAGTTCTTCGGGCCA	CASSTQLAGGPGNEQFF	1	1.353729524840937E-4	51	TCRBV05-01*01	TCRBV05	TCRBV05-01	01				TCRBD02-01*02	TCRBD02	TCRBD02-01	02				TCRBJ02-01*01	TCRBJ02	TCRBJ02-01	01				4	6	3	0	5	7	30	42	47	60	66	1	In	VDJ
AGTTCTAAGAAGCTCCTTCTCAGTGACTCTGGCTTCTATCTCTGTGCCTGGAGTGTAACAACTTACAATGAGCAGTTCTTCGGGCCA	CAWSVTTYNEQFF	1	1.353729524840937E-4	39	TCRBV30-01*01	TCRBV30	TCRBV30-01	01								TCRBD01,TCRBD02	TCRBD01-01,TCRBD02-01		TCRBJ02-01*01	TCRBJ02	TCRBJ02-01	01				0	3	3	6	1	4	42	56	57	60	63	1	In	VDJ
GCCCTGCAGCCAGAAGACTCAGCCCTGTATCTCTGCGCCAGCAGCCAACAAAGACTAGCGGGAGGAGAGACCCAGTACTTCGGGCCA	CASSQQRLAGGETQYF	1	1.353729524840937E-4	48	TCRBV04-01*01	TCRBV04	TCRBV04-01	01				TCRBD02-01*02	TCRBD02	TCRBD02-01	02				TCRBJ02-05*01	TCRBJ02	TCRBJ02-05	01				2	0	2	1	4	4	33	48	52	-1	65	1	In	VDJ
CAGCGGGACTCAGCCATGTATCGCTGTGCTAGCAGCTTGCGTACGGCTGTTTTGGGCGCGGACCAAGAGACCCAGTACTTCGGGCCA	CASSLRTAVLGADQETQYF	1	1.353729524840937E-4	57	TCRBV07-07*01	TCRBV07	TCRBV07-07	01								TCRBD01,TCRBD02	TCRBD01-01,TCRBD02-01		TCRBJ02-05*01	TCRBJ02	TCRBJ02-05	01				3	4	8	0	15	0	24	38	53	57	61	1	In	VDJ
GAGTCCGCCAGCACCAACCAGACATCTATGTACCTCTGTGCCAGCAGTTCCCCAGGGGTGCAACAAGAGACCCAGTACTTCGGGCCA	CASSSPGVQQETQYF	1	1.353729524840937E-4	45	TCRBV28-01*01	TCRBV28	TCRBV28-01	01				TCRBD01-01*01	TCRBD01	TCRBD01-01	01				TCRBJ02-05*01	TCRBJ02	TCRBJ02-05	01				4	5	4	2	3	2	36	49	52	58	63	1	In	VDJ
GAGTCCGCTACCAGCTCCCAGACATCTGTGTACTTCTGTGCCACCACATCGGAGCTAGCGGGAGAACAGACCCAGTACTTCGGGCCA	CATTSELAGEQTQYF	1	1.353729524840937E-4	45	TCRBV10-03*01	TCRBV10	TCRBV10-03	01				TCRBD02-01*02	TCRBD02	TCRBD02-01	02				TCRBJ02-05*01	TCRBJ02	TCRBJ02-05	01				10	3	4	2	11	6	36	43	54	64	67	1	In	VDJ
ATCCAGCGCACAGAGCGGGGGGACTCAGCCGTGTATCTCTGTGCCAGCAGCGACCCTCACCAGGGGGATACGCAGTATTTTGGCCCA	CASSDPHQGDTQYF	2	2.707459049681874E-4	42	TCRBV07-03*01	TCRBV07	TCRBV07-03	01				TCRBD01-01*01	TCRBD01	TCRBD01-01	01				TCRBJ02-03*01	TCRBJ02	TCRBJ02-03	01				5	0	4	2	9	6	39	51	60	-1	66	2	In	VDJ
AACGCCTTGTTGCTGGGGGACTCGGCCCTCTATCTCTGTGCCAGCAGCATCCGGACAGGGACGTCAGATACGCAGTATTTTGGCCCA	CASSIRTGTSDTQYF	1	1.353729524840937E-4	45	TCRBV05-06*01	TCRBV05	TCRBV05-06	01				TCRBD01-01*01	TCRBD01	TCRBD01-01	01				TCRBJ02-03*01	TCRBJ02	TCRBJ02-03	01				4	4	1	3	4	4	36	48	52	60	64	1	In	VDJ
AGTTCTAAGAAGCTCCTTCTCAGTGACTCTGGCTTCTATCTCTGTGCCTGGAGTGCAGGGTTCACCGGGGAGCTGTTTTTTGGAGAA	CAWSAGFTGELFF	1	1.353729524840937E-4	39	TCRBV30-01*01	TCRBV30	TCRBV30-01	01				TCRBD01-01*01	TCRBD01	TCRBD01-01	01				TCRBJ02-02*01	TCRBJ02	TCRBJ02-02	01				1	2	4	3	0	4	42	-1	55	60	62	1	In	VDJ
ACGATCCAGCGCACAGAGCAGGAGGACTCGGCCGTGTATCTCTGTGCCAGCAGCTTCAGGGGTGAAGGTGAAGCTTTCTTTGGACAA	CASSFRGEGEAFF	1	1.353729524840937E-4	39	TCRBV07-02	TCRBV07	TCRBV07-02				01,02	TCRBD01-01*01	TCRBD01	TCRBD01-01	01				TCRBJ01-01*01	TCRBJ01	TCRBJ01-01	01				3	6	4	2	0	7	42	-1	56	62	68	1	In	VDJ
ACTGTGACATCGGCCCAAAAGAACCCGACAGCTTTCTATCTCTGTGCCAGTAGTGTGGGGCCGAACACTGAAGCTTTCTTTGGACAA	CASSVGPNTEAFF	1	1.353729524840937E-4	39	TCRBV19-01*01	TCRBV19	TCRBV19-01	01				TCRBD01-01*01	TCRBD01	TCRBD01-01	01				TCRBJ01-01*01	TCRBJ01	TCRBJ01-01	01				5	1	7	0	2	1	42	54	56	61	62	1	In	VDJ
AGTTCTAAGAAGCTCCTTCTCAGTGACTCTGGCTTCTATCTCTGTGCCTGGAGTGTAAACAGGAATCAGCCCCAGCATTTTGGTGAT	CAWSVNRNQPQHF	1	1.353729524840937E-4	39	TCRBV30-01*01	TCRBV30	TCRBV30-01	01				TCRBD01-01*01	TCRBD01	TCRBD01-01	01				TCRBJ01-05*01	TCRBJ01	TCRBJ01-05	01				0	0	3	4	2	4	42	56	58	-1	63	1	In	VDJ
ACATCGGCCCAAAAGAACCCGACAGCTTTCTATCTCTGTGCCAGTAGTCCTATCGGACAGGCCAATCAGCCCCAGCATTTTGGTGAT	CASSPIGQANQPQHF	1	1.353729524840937E-4	45	TCRBV19-01*01	TCRBV19	TCRBV19-01	01				TCRBD01-01*01	TCRBD01	TCRBD01-01	01				TCRBJ01-05*01	TCRBJ01	TCRBJ01-05	01				5	1	1	4	6	3	36	48	54	61	62	1	In	VDJ
GAGTCGCCCAGCCCCAACCAGACCTCTCTGTACTTCTGTGCCAGCAGTTCACCAGGGGGATATAATTCACCCCTCCACTTTGGGAAT	CASSSPGGYNSPLHF	1	1.353729524840937E-4	45	TCRBV27-01*01	TCRBV27	TCRBV27-01	01				TCRBD01-01*01	TCRBD01	TCRBD01-01	01				TCRBJ01-06*01	TCRBJ01	TCRBJ01-06	01				4	1	4	1	3	4	36	49	52	59	60	1	In	VDJ
GAGTCCGCCAGCACCAACCAGACATCTATGTACCTCTGTGCCAGCAGTTTTTCAACAAACAGGAATTCACCCCTCCACTTTGGGAAT	CASSFSTNRNSPLHF	1	1.353729524840937E-4	45	TCRBV28-01*01	TCRBV28	TCRBV28-01	01				TCRBD01-01*01	TCRBD01	TCRBD01-01	01				TCRBJ01-06*01	TCRBJ01	TCRBJ01-06	01				3	0	3	4	8	7	36	50	58	-1	63	1	In	VDJ
CACTCTGAAGATCCAGCGCACAGAGCAGGGGGACTCAGCTGTGTATCTCTGTGCCAGCAGCTTGGAAGGGGCATCACCTTCGGTTCG		1	1.353729524840937E-4	32	TCRBV07-04*01	TCRBV07	TCRBV07-04	01				TCRBD01-01*01	TCRBD01	TCRBD01-01	01				TCRBJ01-02*01	TCRBJ01	TCRBJ01-02	01				3	3	5	2	3	13	49	63	66	71	74	1	Out	VDJ
CACCTTGGAGCTGGGGGACTCGGCCCTTTATCTTTGCGCCACCCCGGGACAGGGGCCGTCACTAACTATGGCTACACCTTCGGTTCG		1	1.353729524840937E-4	47	TCRBV05-01*01	TCRBV05	TCRBV05-01	01				TCRBD01-01*01	TCRBD01	TCRBD01-01	01				TCRBJ01-02*01	TCRBJ01	TCRBJ01-02	01				9	6	0	2	4	0	34	41	45	55	61	1	Out	VDJ
AAGATCCGGTCCACAAAGCTGGAGGACTCAGCCATGTACTTCTGTGCCAGCAGTGACAGACGGAACTATGGCTACACCTTCGGTTCG	CASSDRRNYGYTF	1	1.353729524840937E-4	39	TCRBV02-01	TCRBV02	TCRBV02-01				01,03					TCRBD01,TCRBD02	TCRBD01-01,TCRBD02-01		TCRBJ01-02*01	TCRBJ01	TCRBJ01-02	01				3	2	2	7	2	2	42	56	58	61	63	1	In	VDJ
AAGATCCAGCCCTCAGAACCCAGGGACTCAGCTGTGTACTTCTGTGCCAGCAGTTTGCTCGACAACTATGGCTACACCTTCGGTTCG	CASSLLDNYGYTF	1	1.353729524840937E-4	39	TCRBV12-03/12-04*01	TCRBV12	TCRBV12-03/12-04	01								TCRBD01,TCRBD02	TCRBD01-01,TCRBD02-01		TCRBJ01-02*01	TCRBJ01	TCRBJ01-02	01				3	0	2	7	4	2	42	56	60	-1	63	1	In	VDJ
ATTCTGGAGTCCGCCAGCACCAACCAGACATCTATGTACCTCTGTGCCAGCAGTTTATTAGGGCCCGTTAGGATGGTCTTCGGGCCG	CASSLLGPVRMVF	1	1.353729524840937E-4	39	TCRBV28-01*01	TCRBV28	TCRBV28-01	01								TCRBD01,TCRBD02	TCRBD01-01,TCRBD02-01		TCRBJ02-07*01	TCRBJ02	TCRBJ02-07	01				1	14	5	3	1	15	42	58	59	63	77	1	In	VDJ
CAGCCCTCAGAACCCAGGGACTCAGCTGTGTACTTCTGTGCCAGCAGTCCCCGGTAGCGGGAGGCTTACGAGCAGTACTTCGGGCCG	CASSPR*REAYEQYF	1	1.353729524840937E-4	45	TCRBV12	TCRBV12				TCRBV12-03/12-04,TCRBV12-04		TCRBD02-01*02	TCRBD02	TCRBD02-01	02				TCRBJ02-07*01	TCRBJ02	TCRBJ02-07	01				5	2	5	1	6	4	36	48	54	64	66	1	Stop	VDJ
TCGCCCAGCCCCAACCAGACCTCTCTGTACTTCTGTGCCAGCAGTTACGGAGGTGCCAGGGGGCCGTACGAGCAGTACTTCGGGCCG	CASSYGGARGPYEQYF	2	2.707459049681874E-4	48	TCRBV27-01*01	TCRBV27	TCRBV27-01	01				TCRBD01-01*01	TCRBD01	TCRBD01-01	01				TCRBJ02-07*01	TCRBJ02	TCRBJ02-07	01				4	2	4	0	10	4	33	46	56	64	66	2	In	VDJ
ATCCAGCGCACAGAGCAGGAGGACTCGGCCGTGTATCTCTGTGCCAGCAGCTTAGCGCGACATGACCACATTCAGTACTTCGGCGCC	CASSLARHDHIQYF	2	2.707459049681874E-4	42	TCRBV07-02	TCRBV07	TCRBV07-02				01,02	TCRBD01-01*01	TCRBD01	TCRBD01-01	01				TCRBJ02-04*01	TCRBJ02	TCRBJ02-04	01				0	5	2	6	2	8	39	56	58	62	67	2	In	VDJ
NNNNTGTCGGCTGCTCCCTCCCAGACATCTGTGTACTTCTGTGCCAGCAGTTTCGGGACTCCCAGGGATGAGCAGTTCTTCGGGCCA	CASSFGTPRDEQFF	2	2.707459049681874E-4	42	TCRBV06-05*01	TCRBV06	TCRBV06-05	01				TCRBD02-01	TCRBD02	TCRBD02-01				01,02	TCRBJ02-01*01	TCRBJ02	TCRBJ02-01	01				4	7	0	10	2	8	39	52	54	60	67	2	In	VDJ
ACCGGGAGACACGGCACTGTATCTCTGCGCCAGCAGTCAACCCGGGACTAGCGGGTCCAGGCCTACAATGAGCAGTTCTTCGGGCCA		1	1.353729524840937E-4	56	TCRBV23-01*01	TCRBV23	TCRBV23-01	01				TCRBD02-01	TCRBD02	TCRBD02-01				01,02	TCRBJ02-01*01	TCRBJ02	TCRBJ02-01	01				2	6	0	4	3	2	25	40	43	55	61	1	Out	VDJ
TCCGGTCCACAAAGCTGGAGGACTCAGCCATGTACTTCTGTGCCAGCTCACTAGGTGGGCCCCTACAATGAGCAGTTCTTCGGGCCA		1	1.353729524840937E-4	43	TCRBV02-01	TCRBV02	TCRBV02-01				01,03	TCRBD02-01	TCRBD02	TCRBD02-01				01,02	TCRBJ02-01*01	TCRBJ02	TCRBJ02-01	01				8	7	3	8	2	2	38	47	49	54	61	1	Out	VDJ
AAGATCCAGCGCACAGAGCAGGGGGACTCGGCCATGTATCTCTGTGCCAGCAGGAGGATGGCCCACAATGAGCAGTTCTTCGGGCCA	CASRRMAHNEQFF	1	1.353729524840937E-4	39	TCRBV07-09*01	TCRBV07	TCRBV07-09	01				TCRBD02-01*02	TCRBD02	TCRBD02-01	02				TCRBJ02-01*01	TCRBJ02	TCRBJ02-01	01				6	7	11	1	0	5	42	-1	53	57	64	1	In	VDJ
CTGCAGCCAGAAGACTCAGCCCTGTATCTCTGCGCCAGCAGCCAAGTTACGTCTAGCGGACCAGCAAATGAGCAGTTCTTCGGGCCA	CASSQVTSSGPANEQFF	1	1.353729524840937E-4	51	TCRBV04-01*01	TCRBV04	TCRBV04-01	01				TCRBD02-01	TCRBD02	TCRBD02-01				01,02	TCRBJ02-01*01	TCRBJ02	TCRBJ02-01	01				1	7	4	5	6	7	30	46	52	59	66	1	In	VDJ
GTGAGCACCTTGGAGCTGGGGGACTCGGCCCTTTATCTTTGCGCCAGCAGCTGGGTAGCGGGAGCAGAGACCCAGTACTTCGGGCCA	CASSWVAGAETQYF	1	1.353729524840937E-4	42	TCRBV05-01*01	TCRBV05	TCRBV05-01	01				TCRBD02-01*02	TCRBD02	TCRBD02-01	02				TCRBJ02-05*01	TCRBJ02	TCRBJ02-05	01				3	1	5	2	3	4	39	52	55	64	65	1	In	VDJ
AGCAACATGAGCCCTGAAGACAGCAGCATATATCTCTGCAGCGTCATTAAGGGCAGTTCCCTCACCGATACGCAGTATTTTGGCCCA	CSVIKGSSLTDTQYF	1	1.353729524840937E-4	45	TCRBV29-01	TCRBV29	TCRBV29-01				01,02					TCRBD01,TCRBD02	TCRBD01-01,TCRBD02-01		TCRBJ02-03*01	TCRBJ02	TCRBJ02-03	01				6	13	5	3	5	6	36	44	49	53	66	1	In	VDJ
GAACCCAGGGACTCAGCTGTGTACTTCTGTGCCAGCAGTTTACGGGGCCTAGCGGGAGAGTTCCCAGATACGCAGTATTTTGGCCCA	CASSLRGLAGEFPDTQYF	1	1.353729524840937E-4	54	TCRBV12	TCRBV12				TCRBV12-03/12-04,TCRBV12-04		TCRBD02-01*02	TCRBD02	TCRBD02-01	02				TCRBJ02-03*01	TCRBJ02	TCRBJ02-03	01				2	6	4	2	6	4	27	42	48	58	64	1	In	VDJ
CTGGAGTCAGCTGCTCCCTCTCAGACTTCTGTTTACTTCTGTGCCGGAAGGGCGGGAGAATGCACAGATACGCAGTATTTTGGCCCA	CAGRAGECTDTQYF	1	1.353729524840937E-4	42	TCRBV06-07*01	TCRBV06	TCRBV06-07	01				TCRBD02-01*02	TCRBD02	TCRBD02-01	02				TCRBJ02-03*01	TCRBJ02	TCRBJ02-03	01				11	3	7	2	6	1	39	45	51	58	61	1	In	VDJ
ATCCGGTCCACAAAGCTGGAGGACTCAGCCATGTACTTCTGTGCCAGCAGAGGAGGACTAGCGACCGGGGAGCTGTTTTTTGGAGAA	CASRGGLATGELFF	1	1.353729524840937E-4	42	TCRBV02-01	TCRBV02	TCRBV02-01				01,03	TCRBD02-01	TCRBD02	TCRBD02-01				01,02	TCRBJ02-02*01	TCRBJ02	TCRBJ02-02	01				6	0	1	6	4	5	39	50	54	-1	63	1	In	VDJ
AAGATCCAGCGCACAGAGCAGGGGGACTCGGCCATGTATCTCTGTGCCAGCAGCCTGAGCTACACCAGGGAGCTGTTTTTTGGAGAA	CASSLSYTRELFF	1	1.353729524840937E-4	39	TCRBV07-09*01	TCRBV07	TCRBV07-09	01								TCRBD01,TCRBD02	TCRBD01-01,TCRBD02-01		TCRBJ02-02*01	TCRBJ02	TCRBJ02-02	01				5	3	3	6	7	9	42	54	61	64	67	1	In	VDJ
CAGCCTGCAGAGCTTGGGGACTCGGCCGTGTATCTCTGTGCCAGCAGCCCCCGGGACAGGGGAATCACTGAAGCTTTCTTTGGACAA	CASSPRDRGITEAFF	1	1.353729524840937E-4	45	TCRBV11-03*01	TCRBV11	TCRBV11-03	01				TCRBD01-01*01	TCRBD01	TCRBD01-01	01				TCRBJ01-01*01	TCRBJ01	TCRBJ01-01	01				5	3	0	2	4	4	36	48	52	62	65	1	In	VDJ
TCGGCTGCTCCCTCCCAGACATCTGTGTACTTCTGTGCCAGCAGTTCAGGACAGCCCCGGCGGAACACTGAAGCTTTCTTTGGACAA	CASSSGQPRRNTEAFF	3	4.06118857452281E-4	48	TCRBV06-05*01	TCRBV06	TCRBV06-05	01				TCRBD01-01*01	TCRBD01	TCRBD01-01	01				TCRBJ01-01*01	TCRBJ01	TCRBJ01-01	01				4	8	1	5	2	1	33	46	48	54	62	3	In	VDJ
NNNNTGTCGGCTGCTCCCTCCCAGACATCTGTGTACTTCTGTGCCAGCAGTGAACGGGGGCTCAACACTGAAGCTTTCTTTGGACAA	CASSERGLNTEAFF	1	1.353729524840937E-4	42	TCRBV06-01*01	TCRBV06	TCRBV06-01	01								TCRBD01,TCRBD02	TCRBD01-01,TCRBD02-01		TCRBJ01-01*01	TCRBJ01	TCRBJ01-01	01				2	2	6	0	1	2	39	54	55	61	63	1	In	VDJ
GTGAACGCCTTGGAGCTGGACGACTCGGCCCTGTATCTCTGTGCCAGCAGCTTTTGACAGGGCGGTCAGCCCCAGCATTTTGGTGAT	CASSF*QGGQPQHF	2	2.707459049681874E-4	42	TCRBV05-04*01	TCRBV05	TCRBV05-04	01				TCRBD01-01*01	TCRBD01	TCRBD01-01	01				TCRBJ01-05*01	TCRBJ01	TCRBJ01-05	01				2	3	2	3	2	6	39	53	55	62	65	2	Stop	VDJ
CTGATTCTGGAGTCCGCCAGCACCAACCAGACATCTATGTACCTCTGTGCCAGCAGTTTATTGAATCAGCCCCAGCATTTTGGTGAT	CASSLLNQPQHF	1	1.353729524840937E-4	36	TCRBV28-01*01	TCRBV28	TCRBV28-01	01											TCRBJ01-05*01	TCRBJ01	TCRBJ01-05	01				1	2	0	0	0	4	45	-1	-1	61	63	1	In	VJ
ACTGTGACATCGGCCCAAAAGAACCCGACAGCTTTCTATCTCTGTGCCAGTAGTAGGGGGGGCAATCAGCCCCAGCATTTTGGTGAT	CASSRGGNQPQHF	2	2.707459049681874E-4	39	TCRBV19-01*01	TCRBV19	TCRBV19-01	01				TCRBD02-01*01	TCRBD02	TCRBD02-01	01				TCRBJ01-05*01	TCRBJ01	TCRBJ01-05	01				4	0	9	1	0	2	42	-1	55	-1	61	2	In	VDJ
ATCCAGCCCTCAGAACCCAGGGACTCAGCTGTGTACTTCTGTGCCAGCAGTTTGGGGCAGAGCAATCAGCCCCAGCATTTTGGTGAT	CASSLGQSNQPQHF	1	1.353729524840937E-4	42	TCRBV12	TCRBV12				TCRBV12-03/12-04,TCRBV12-04		TCRBD01-01*01	TCRBD01	TCRBD01-01	01				TCRBJ01-05*01	TCRBJ01	TCRBJ01-05	01				3	2	7	0	0	1	39	-1	53	58	60	1	In	VDJ
ACATCGGCCCAAAAGAACCCGACAGCTTTCTATCTCTGTGCCAGTACTCAAAACACGGGCCCCAATCAGCCCCAGCATTTTGGTGAT	CASTQNTGPNQPQHF	1	1.353729524840937E-4	45	TCRBV19-01*01	TCRBV19	TCRBV19-01	01								TCRBD01,TCRBD02	TCRBD01-01,TCRBD02-01		TCRBJ01-05*01	TCRBJ01	TCRBJ01-05	01				7	2	8	0	10	3	36	46	56	60	62	1	In	VDJ
GTGACCAGTGCCCATCCTGAAGACAGCAGCTTCTACATCTGCAGTGCCCACGCCCCAGGGATTAGTTCACCCCTCCACTTTGGGAAT	CSAHAPGISSPLHF	1	1.353729524840937E-4	42	TCRBV20	TCRBV20				TCRBV20-01,TCRBV20-or09_02		TCRBD01-01*01	TCRBD01	TCRBD01-01	01				TCRBJ01-06*01	TCRBJ01	TCRBJ01-06	01				6	5	4	3	8	9	39	47	55	60	65	1	In	VDJ
AGCACCTTGGAGCTGGGGGACTCGGCCCTTTATCTTTGCGCCAGCAGCTCAACCAGCGGCCGTAATTCACCCCTCCACTTTGGGAAT	CASSSTSGRNSPLHF	2	2.707459049681874E-4	45	TCRBV05-01*01	TCRBV05	TCRBV05-01	01				TCRBD02-01	TCRBD02	TCRBD02-01				01,02	TCRBJ01-06*01	TCRBJ01	TCRBJ01-06	01				3	3	6	5	5	6	36	49	54	59	62	2	In	VDJ
AGTTCTAAGAAGCTCCTTCTCAGTGACTCTGGCTTCTATCTCTGTGCCCTCCGGACCCTTAATAATTCACCCCTCCACTTTGGGAAT	CALRTLNNSPLHF	3	4.06118857452281E-4	39	TCRBV30-01	TCRBV30	TCRBV30-01				01,05					TCRBD01,TCRBD02	TCRBD01-01,TCRBD02-01		TCRBJ01-06*01	TCRBJ01	TCRBJ01-06	01				8	5	1	7	4	5	42	48	52	56	61	3	In	VDJ
CTGGAGTCCGCTACCAGCTCCCAGACATCTGTGTACTTCTGTGCCATCAGTGAACGGCCGGACAATTCACCCCTCCACTTTGGGAAT	CAISERPDNSPLHF	1	1.353729524840937E-4	42	TCRBV10-03*01	TCRBV10	TCRBV10-03	01								TCRBD01,TCRBD02	TCRBD01-01,TCRBD02-01		TCRBJ01-06*01	TCRBJ01	TCRBJ01-06	01				3	0	1	7	6	7	39	53	59	-1	63	1	In	VDJ
ATCCAGCGCACAGAGCAGGAGGACTCCGCCGTGTATCTCTGTGCCACGAGCTTATTGGGGGGAAATTATGGCTACACCTTCGGTTCG	CATSLLGGNYGYTF	3	4.06118857452281E-4	42	TCRBV07-08*01	TCRBV07	TCRBV07-08	01				TCRBD02-01*01	TCRBD02	TCRBD02-01	01				TCRBJ01-02*01	TCRBJ01	TCRBJ01-02	01				2	4	9	1	2	5	39	54	56	62	66	3	In	VDJ
GAGTCCGCCAGCACCAACCAGACATCTATGTACCTCTGTGCCAGCAGTTTAGGAGGGGCCGGGCGGTATGGCTACACCTTCGGTTCG	CASSLGGAGRYGYTF	1	1.353729524840937E-4	45	TCRBV28-01*01	TCRBV28	TCRBV28-01	01				TCRBD02-01*02	TCRBD02	TCRBD02-01	02				TCRBJ01-02*01	TCRBJ01	TCRBJ01-02	01				2	9	10	0	0	5	36	-1	51	57	66	1	In	VDJ
CTCACGTTGGCGTCTGCTGTACCCTCTCAGACATCTGTGTACTTCTGTGCCAGCAGTGAGACAGGGGGGCGGCAGTACTTCGGGCCG	CASSETGGRQYF	1	1.353729524840937E-4	36	TCRBV06-04*01	TCRBV06	TCRBV06-04	01				TCRBD01-01*01	TCRBD01	TCRBD01-01	01				TCRBJ02-07*01	TCRBJ02	TCRBJ02-07	01				3	3	2	1	0	9	45	-1	59	68	71	1	In	VDJ
TCCTTGGAGCTGGGGGACTCAGCCCTGTACTTCTGTGCCAGCAGCTCTCGACTAGCGGGAGGGTCCTACGAGCAGTACTTCGGGCCG	CASSSRLAGGSYEQYF	1	1.353729524840937E-4	48	TCRBV13-01*01	TCRBV13	TCRBV13-01	01				TCRBD02-01*02	TCRBD02	TCRBD02-01	02				TCRBJ02-07*01	TCRBJ02	TCRBJ02-07	01				4	0	2	0	3	1	33	46	49	-1	63	1	In	VDJ
CAGCGCACAGAGCAGGAGGACTCGGCCGTGTATCTCTGTGCCAGCAGCTTAGGGACTAGCGGATCCTACGAGCAGTACTTCGGGCCG	CASSLGTSGSYEQYF	2	2.707459049681874E-4	45	TCRBV07-02	TCRBV07	TCRBV07-02				01,02	TCRBD02-01	TCRBD02	TCRBD02-01				01,02	TCRBJ02-07*01	TCRBJ02	TCRBJ02-07	01				1	1	1	5	0	1	36	-1	52	62	63	2	In	VDJ
AGCTCTCTGGAGCTGGGGGACTCAGCTTTGTATTTCTGTGCCAGCAGCGTAGGAGAGGGAGGTACCTACGAGCAGTACTTCGGGCCG	CASSVGEGGTYEQYF	2	2.707459049681874E-4	45	TCRBV09-01*01	TCRBV09	TCRBV09-01	01				TCRBD02-01*02	TCRBD02	TCRBD02-01	02				TCRBJ02-07*01	TCRBJ02	TCRBJ02-07	01				0	2	9	1	4	2	36	52	56	62	64	2	In	VDJ
CACTGTGACATCGGCCCAAAAGAACCCGACAGCTTTCTATCTCTTAAGTGGGGGGACTAGCGTCAGAGAGAGCAGTACTTCGGGCCG		10	0.0013537295248409367	38	TCRBV19-01*01	TCRBV19	TCRBV19-01	01				TCRBD02-01	TCRBD02	TCRBD02-01				01,02	TCRBJ02-07*01	TCRBJ02	TCRBJ02-07	01				16	7	0	6	8	7	43	44	52	62	69	10	Out	VDJ
ATCAATTCCCTGGAGCTTGGTGACTCTGCTGTGTATTTCTGTGCCAGCAGCCCAGGACGGCCTGGAAACACCATATATTTTGGAGAG	CASSPGRPGNTIYF	1	1.353729524840937E-4	42	TCRBV03-01/03-02*01	TCRBV03	TCRBV03-01/03-02	01								TCRBD01,TCRBD02	TCRBD01-01,TCRBD02-01		TCRBJ01-03*01	TCRBJ01	TCRBJ01-03	01				4	3	1	7	2	2	39	52	54	58	61	1	In	VDJ
CAGCCTGCAGAGCTTGGGGACTCGGCCGTGTATCTCTGTGCCAGCAGCGATAGCGGGAGGTTCTACAATGAGCAGTTCTTCGGGCCA	CASSDSGRFYNEQFF	1	1.353729524840937E-4	45	TCRBV11-03*01	TCRBV11	TCRBV11-03	01				TCRBD02-01*02	TCRBD02	TCRBD02-01	02				TCRBJ02-01*01	TCRBJ02	TCRBJ02-01	01				5	2	5	1	2	3	36	48	50	60	62	1	In	VDJ
AACCAGACAGCTCTTTACTTCTGTGCCACCAGTGACGCAACAGGACAGGGGGCAGTTACGAACTACAATGAGCAGTTCTTCGGGCCA	CATSDATGQGAVTNYNEQFF	1	1.353729524840937E-4	60	TCRBV24-01*01	TCRBV24	TCRBV24-01	01				TCRBD01-01*01	TCRBD01	TCRBD01-01	01				TCRBJ02-01*01	TCRBJ02	TCRBJ02-01	01				4	9	1	0	7	3	21	35	42	53	62	1	In	VDJ
CTGAGTTCTAAGAAGCTCCTTCTCAGTGACTCTGGCTTCTATCTCTGTGCCGGGGAGGCGGTATACAATGAGCAGTTCTTCGGGCCA	CAGEAVYNEQFF	1	1.353729524840937E-4	36	TCRBV30-01*05	TCRBV30	TCRBV30-01	05				TCRBD02-01	TCRBD02	TCRBD02-01				01,02	TCRBJ02-01*01	TCRBJ02	TCRBJ02-01	01				4	2	7	5	2	4	45	55	57	61	63	1	In	VDJ
CTGAAGATCCAGCGCACAGAGCAGGGGGACTCGGCCATGTATCTCTGTGCCAGCGGGTATGGTCCAGATACGCAGTATTTTGGCCCA	CASGYGPDTQYF	1	1.353729524840937E-4	36	TCRBV07-09	TCRBV07	TCRBV07-09				01,05,06					TCRBD01,TCRBD02	TCRBD01-01,TCRBD02-01		TCRBJ02-03*01	TCRBJ02	TCRBJ02-03	01				8	7	0	9	0	4	45	-1	54	57	64	1	In	VDJ
AATGTGAACGCCTTGTTGCTGGGGGACTCGGCCCTCTATCTCTGTGCCAGCAGCTTACAGGGTACAGATACGCAGTATTTTGGCCCA	CASSLQGTDTQYF	2	2.707459049681874E-4	39	TCRBV05-06*01	TCRBV05	TCRBV05-06	01				TCRBD01-01*01	TCRBD01	TCRBD01-01	01				TCRBJ02-03*01	TCRBJ02	TCRBJ02-03	01				2	1	3	3	0	3	42	-1	56	62	63	2	In	VDJ
ACTCTGACAGTGACCAGTGCCCATCCTGAAGACAGCAGCTTCTACATCTGCAGTGCTTTTCATACAGATACGCAGTATTTTGGCCCA	CSAFHTDTQYF	2	2.707459049681874E-4	33	TCRBV20-01	TCRBV20	TCRBV20-01				01,04	TCRBD01-01*01	TCRBD01	TCRBD01-01	01				TCRBJ02-03*01	TCRBJ02	TCRBJ02-03	01				5	1	4	6	3	3	48	57	60	62	63	2	In	VDJ
ACCAGTGCCCATCCTGAAGACAGCAGCTTCTACATCTGCAGTGCTAGACGGACGGAAGCTAGCACAGATACGCAGTATTTTGGCCCA	CSARRTEASTDTQYF	1	1.353729524840937E-4	45	TCRBV20	TCRBV20				TCRBV20-01,TCRBV20-or09_02						TCRBD01,TCRBD02	TCRBD01-01,TCRBD02-01		TCRBJ02-03*01	TCRBJ02	TCRBJ02-03	01				2	7	1	7	1	0	36	48	49	53	60	1	In	VDJ
CCTGCAGAGCTTGGGGACTCGGCCGTGTATCTCTGTGCCAGCAGCTCCCACCGGGACAGGGAGACCGGGGAGCTGTTTTTTGGAGAA	CASSSHRDRETGELFF	8	0.0010829836198727495	48	TCRBV11-03*01	TCRBV11	TCRBV11-03	01				TCRBD01-01*01	TCRBD01	TCRBD01-01	01				TCRBJ02-02*01	TCRBJ02	TCRBJ02-02	01				4	2	0	3	6	5	33	46	52	61	63	8	In	VDJ
CTCACTGTGACATCGGCCCAAAAGAACCCGACAGCTTTCTATCTCTGTGCCAGTAGTTCAAGACAAGGGGAGCTGTTTTTTGGAGAA	CASSSRQGELFF	1	1.353729524840937E-4	36	TCRBV19-01*01	TCRBV19	TCRBV19-01	01				TCRBD01-01*01	TCRBD01	TCRBD01-01	01				TCRBJ02-02*01	TCRBJ02	TCRBJ02-02	01				5	1	2	6	4	8	45	57	61	65	66	1	In	VDJ
TAAACCTGAGCTCTCTGGAGCTGGGGGACTCAGCTTTGTATTTCTGTGCCCTCACCCACTCGGCTGCCTGAAGCTTTCTTTGGACAA		1	1.353729524840937E-4	37	TCRBV09-01*01	TCRBV09	TCRBV09-01	01								TCRBD01,TCRBD02	TCRBD01-01,TCRBD02-01		TCRBJ01-01*01	TCRBJ01	TCRBJ01-01	01				10	3	9	0	11	6	44	50	61	64	67	1	Out	VDJ
GAGTCCGCTACCAGCTCCCAGACATCTGTGTACTTCTGTGCCATCAGTGCAGATCAGAGCCTAGGGACTGAAGCTTTCTTTGGACAA	CAISADQSLGTEAFF	1	1.353729524840937E-4	45	TCRBV10-03*01	TCRBV10	TCRBV10-03	01								TCRBD01,TCRBD02	TCRBD01-01,TCRBD02-01		TCRBJ01-01*01	TCRBJ01	TCRBJ01-01	01				4	0	5	3	13	5	36	49	62	-1	66	1	In	VDJ
CAGCGCACAGAGCAGGGGGACTCGGCCATGTATCTCTGTGCCAGCAGCCACCCTACGGACGGGAGCACTGAAGCTTTCTTTGGACAA	CASSHPTDGSTEAFF	1	1.353729524840937E-4	45	TCRBV07-09*01	TCRBV07	TCRBV07-09	01				TCRBD02-01*02	TCRBD02	TCRBD02-01	02				TCRBJ01-01*01	TCRBJ01	TCRBJ01-01	01				5	0	8	2	11	4	36	48	59	-1	65	1	In	VDJ
CTGACAGTGACCAGTGCCCATCCTGAAGACAGCAGCTTCTACATCTGCAGTGCCCAGGGACCGGCTCAGCCCCAGCATTTTGGTGAT	CSAQGPAQPQHF	1	1.353729524840937E-4	36	TCRBV20	TCRBV20				TCRBV20-01,TCRBV20-or09_02						TCRBD01,TCRBD02	TCRBD01-01,TCRBD02-01		TCRBJ01-05*01	TCRBJ01	TCRBJ01-05	01				6	4	0	7	3	6	45	53	56	61	65	1	In	VDJ
AACGCCTTGGAGCTGGACGACTCGGCCCTGTATCTCTGTGCCAGCAGCCCGGGACAGGCGACGGGGTCACCCCTCCACTTTGGGAAT	CASSPGQATGSPLHF	1	1.353729524840937E-4	45	TCRBV05-04*01	TCRBV05	TCRBV05-04	01				TCRBD01-01*01	TCRBD01	TCRBD01-01	01				TCRBJ01-06*01	TCRBJ01	TCRBJ01-06	01				4	8	0	4	2	10	36	48	50	58	66	1	In	VDJ
CTGATTCTGGAGTCCGCCAGCACCAACCAGACATCTATGTACCTCTGTGCCACCTTTGGGGGTGGCTATGGCTACACCTTCGGTTCG	CATFGGGYGYTF	1	1.353729524840937E-4	36	TCRBV28-01*01	TCRBV28	TCRBV28-01	01								TCRBD01,TCRBD02	TCRBD01-01,TCRBD02-01		TCRBJ01-02*01	TCRBJ01	TCRBJ01-02	01				10	3	6	1	5	4	45	52	57	62	65	1	In	VDJ
CAGCCCTCAGAACCCAGGGACTCAGCTGTGTACTTCTGTGCCAGCAGTCCTGACCGGGACAGGGGCTATGGCTACACCTTCGGTTCG	CASSPDRDRGYGYTF	1	1.353729524840937E-4	45	TCRBV12	TCRBV12				TCRBV12-03/12-04,TCRBV12-04		TCRBD01-01*01	TCRBD01	TCRBD01-01	01				TCRBJ01-02*01	TCRBJ01	TCRBJ01-02	01				5	0	0	2	7	4	36	48	55	-1	65	1	In	VDJ
ACCAGTGCCCATCCTGAAGACAGCAGCTTCTACATCTGCAGTGCAAGAGCTCCGGTTGGTGCCCGCTATGGCTACACCTTCGGTTCG	CSARAPVGARYGYTF	1	1.353729524840937E-4	45	TCRBV20	TCRBV20				TCRBV20-01,TCRBV20-or09_02		TCRBD02-01	TCRBD02	TCRBD02-01				01,02	TCRBJ01-02*01	TCRBJ01	TCRBJ01-02	01				1	10	8	5	3	4	36	49	52	55	65	1	In	VDJ
GAGTCGCCCAGCCCCAACCAGACCTCTCTGTACTTCTGTGCCAGCAGTTTATGGGGGACAGGGGACTATGGCTACACCTTCGGTTCG	CASSLWGTGDYGYTF	1	1.353729524840937E-4	45	TCRBV27-01*01	TCRBV27	TCRBV27-01	01				TCRBD01-01*01	TCRBD01	TCRBD01-01	01				TCRBJ01-02*01	TCRBJ01	TCRBJ01-02	01				1	0	0	2	2	3	36	52	54	-1	64	1	In	VDJ
GAGTCGCCCAGCCCCAACCAGACCTCTCTGTACTTCTGTGCCAGCAGTTACTATGGGACAGCTAACTATGGCTACACCTTCGGTTCG	CASSYYGTANYGYTF	1	1.353729524840937E-4	45	TCRBV27-01*01	TCRBV27	TCRBV27-01	01				TCRBD01-01*01	TCRBD01	TCRBD01-01	01				TCRBJ01-02*01	TCRBJ01	TCRBJ01-02	01				4	0	0	5	5	0	36	49	54	-1	61	1	In	VDJ
GCAATCCTGTCCTCAGAACCGGGAGACACGGCACTGTATCTCTGCGCCAGCAGTCAATAAGGAGGGAGCGAGCAGTACTTCGGGCCG	CASSQ*GGSEQYF	1	1.353729524840937E-4	39	TCRBV23-01*01	TCRBV23	TCRBV23-01	01				TCRBD02-01*02	TCRBD02	TCRBD02-01	02				TCRBJ02-07*01	TCRBJ02	TCRBJ02-07	01				1	2	10	0	2	6	42	58	60	66	68	1	Stop	VDJ
NCTCTGAAGATCCGGTCCACAAAGCTGGAGGACTCAGCCATGTACTTCTGTGCCAGCAGTGATTTCTACGAGCAGTACTTCGGGCCG	CASSDFYEQYF	2	2.707459049681874E-4	33	TCRBV02-01	TCRBV02	TCRBV02-01				01,03								TCRBJ02-07*01	TCRBJ02	TCRBJ02-07	01				3	3	0	0	0	3	48	-1	-1	62	65	2	In	VJ
CTGAAGGTGCAGCCTGCAGAACTGGAGGATTCTGGAGTTTATTTCTGTGCCAGCAGCCAATTTCTGGACGAGCAGTACTTCGGGCCG	CASSQFLDEQYF	1	1.353729524840937E-4	36	TCRBV14-01*01	TCRBV14	TCRBV14-01	01								TCRBD01,TCRBD02	TCRBD01-01,TCRBD02-01		TCRBJ02-07*01	TCRBJ02	TCRBJ02-07	01				2	0	0	10	5	5	45	60	65	-1	67	1	In	VDJ
ACTGTGAGCAACATGAGCCCTGAAGACAGCAGCATATATCTCTGCAGCGTAGAGTACTCTGGGGCCAACGTCCTGACTTTCGGGGCC	CSVEYSGANVLTF	1	1.353729524840937E-4	39	TCRBV29-01	TCRBV29	TCRBV29-01				01,02	TCRBD02-01*02	TCRBD02	TCRBD02-01	02				TCRBJ02-06*01	TCRBJ02	TCRBJ02-06	01				6	2	11	2	1	0	42	50	51	54	56	1	In	VDJ
GTGAGCACCTTGGAGCTGGGGGACTCGGCCCTTTATCTTTGCGCCAGCAGCTGGGGACCGCTCTTCGATGAGCAGTTCTTCGGGCCA	CASSWGPLFDEQFF	3	4.06118857452281E-4	42	TCRBV05-01*01	TCRBV05	TCRBV05-01	01								TCRBD01,TCRBD02	TCRBD01-01,TCRBD02-01		TCRBJ02-01*01	TCRBJ02	TCRBJ02-01	01				3	9	0	7	1	8	39	52	53	58	67	3	In	VDJ
TGGGGGACTCGGCCCTGTATCTCTGTGCCAGAAGCAGTTTTTGGTGTGGAGCGGGACCTGGGGGGGCATGAGCAGTTCTTCGGGCCA		2	2.707459049681874E-4	58	TCRBV05-03	TCRBV05	TCRBV05-03				01,02	TCRBD02-01	TCRBD02	TCRBD02-01				01,02	TCRBJ02-01*01	TCRBJ02	TCRBJ02-01	01				4	1	9	0	24	8	23	35	59	66	67	2	Out	VDJ
CAGCCTGCAGAGCTTGGGGACTCGGCCGTGTATCTCTGTGCCAGCAGCTCTGGGACTATCTCCTACAATGAGCAGTTCTTCGGGCCA	CASSSGTISYNEQFF	1	1.353729524840937E-4	45	TCRBV11-03*01	TCRBV11	TCRBV11-03	01				TCRBD02-01	TCRBD02	TCRBD02-01				01,02	TCRBJ02-01*01	TCRBJ02	TCRBJ02-01	01				4	1	0	9	2	0	36	49	51	58	59	1	In	VDJ
GAGCTGGGGGACTCGGCCCTTTATCTTTGCGCCAGCAGCTTGCCTAGCGGGAGGGACAGCTCCTACAATGAGCAGTTCTTCGGGCCA	CASSLPSGRDSSYNEQFF	2	2.707459049681874E-4	54	TCRBV05-01*01	TCRBV05	TCRBV05-01	01				TCRBD02-01*02	TCRBD02	TCRBD02-01	02				TCRBJ02-01*01	TCRBJ02	TCRBJ02-01	01				1	4	4	0	1	0	27	42	43	55	59	2	In	VDJ
ACTCTGACTGTGAGCAACATGAGCCCTGAAGACAGCAGCATATATCTCTGCAGCGTTGGAAGCCAGCGGGAGCAGTTCTTCGGGCCA	CSVGSQREQFF	1	1.353729524840937E-4	33	TCRBV29-01*01	TCRBV29	TCRBV29-01	01				TCRBD02-01	TCRBD02	TCRBD02-01				01,02	TCRBJ02-01*01	TCRBJ02	TCRBJ02-01	01				4	0	6	5	6	10	48	58	64	-1	69	1	In	VDJ
TCCCTAGAGTCTGCCATCCCCAACCAGACAGCTCTTTACTTCTGTGCCACCAGTGACCCGACCGGGACATCCCAGTACTTCGGGCCA	CATSDPTGTSQYF	2	2.707459049681874E-4	39	TCRBV24-01*01	TCRBV24	TCRBV24-01	01				TCRBD01-01*01	TCRBD01	TCRBD01-01	01				TCRBJ02-05*01	TCRBJ02	TCRBJ02-05	01				4	1	0	6	7	9	42	56	63	69	70	2	In	VDJ
GAGTCCGCTACCAGCTCCCAGACATCTGTGTACTTCTGTGCCATCAGTGATCTAGCGAGCCGGGGGGAGACCCAGTACTTCGGGCCA	CAISDLASRGETQYF	1	1.353729524840937E-4	45	TCRBV10-03*01	TCRBV10	TCRBV10-03	01				TCRBD02-01	TCRBD02	TCRBD02-01				01,02	TCRBJ02-05*01	TCRBJ02	TCRBJ02-05	01				3	9	4	6	1	5	36	50	51	57	66	1	In	VDJ
CTCACTGTGACATCGGCCCAAAAGAACCCGACAGCTTTCTATCTCTGTGCCAGTAGTGGTGGGGTGGGTACGCAGTATTTTGGCCCA	CASSGGVGTQYF	1	1.353729524840937E-4	36	TCRBV19-01*01	TCRBV19	TCRBV19-01	01								TCRBD01,TCRBD02	TCRBD01-01,TCRBD02-01		TCRBJ02-03*01	TCRBJ02	TCRBJ02-03	01				5	4	6	2	3	8	45	57	60	64	68	1	In	VDJ
TGGGGGACTCGGCCCTTTATCTTTGCGCCACCCCAATAGCCGGGACTAGCGGGAGGGCTCCCCACAGATACGCAGTATTTTGGCCCA		7	9.476106673886557E-4	58	TCRBV05-01*01	TCRBV05	TCRBV05-01	01				TCRBD02-01*02	TCRBD02	TCRBD02-01	02				TCRBJ02-03*01	TCRBJ02	TCRBJ02-03	01				9	5	0	0	11	2	23	30	41	57	62	7	Out	VDJ
CCTCAGAACCGGGAGACACGGCACTGTATCTCTGCGCCAGCAGTCAGTCCCGGGACAGGGGACACCGGGGAGCTGTTTTTTGGAGAA		2	2.707459049681874E-4	49	TCRBV23-01*01	TCRBV23	TCRBV23-01	01				TCRBD01-01*01	TCRBD01	TCRBD01-01	01				TCRBJ02-02*01	TCRBJ02	TCRBJ02-02	01				3	0	0	2	5	3	32	46	51	-1	61	2	Out	VDJ
GAGTCAGGGGACACAGCACTGTATTTCTGTGCCAGCAGCAACTAACGGGCGGACAGGACCAACACCGGGGAGCTGTTTTTTGGAGAA	CASSN*RADRTNTGELFF	1	1.353729524840937E-4	54	TCRBV21-01*01	TCRBV21	TCRBV21-01	01				TCRBD01-01*01	TCRBD01	TCRBD01-01	01				TCRBJ02-02*01	TCRBJ02	TCRBJ02-02	01				3	3	1	4	9	2	27	41	50	57	60	1	Stop	VDJ
CTGGAGTCCGCTACCAGCTCCCAGACATCTGTGTACTTCTGTGCCGCGCGTCCAGGAGTTTGGGTTATTGAAGCTTTCTTTGGACAA	CAARPGVWVIEAFF	1	1.353729524840937E-4	42	TCRBV10-03*01	TCRBV10	TCRBV10-03	01								TCRBD01,TCRBD02	TCRBD01-01,TCRBD02-01		TCRBJ01-01*01	TCRBJ01	TCRBJ01-01	01				11	12	4	4	7	7	39	45	52	56	68	1	In	VDJ
AAGATCCAGCCCTCAGAACCCAGGGACTCAGCTGTGTACTTCTGTGCCAGCAGTTTAGCGTTGAACACTGAAGCTTTCTTTGGACAA	CASSLALNTEAFF	2	2.707459049681874E-4	39	TCRBV12-03/12-04*01	TCRBV12	TCRBV12-03/12-04	01											TCRBJ01-01*01	TCRBJ01	TCRBJ01-01	01				0	2	0	0	0	0	42	-1	-1	59	61	2	In	VJ
TCCGCCAGCACCAACCAGACATCTATGTACCTCTGTGCCAGCAGTAATTTGGGACAAACTTTAGATGAAAAACTGTTTTTTGGCAGT	CASSNLGQTLDEKLFF	1	1.353729524840937E-4	48	TCRBV28-01*01	TCRBV28	TCRBV28-01	01				TCRBD01-01*01	TCRBD01	TCRBD01-01	01				TCRBJ01-04*01	TCRBJ01	TCRBJ01-04	01				5	8	0	6	5	6	33	45	50	56	64	1	In	VDJ
CAGCGCACAGAGCAGGGGGACTCGGCCATGTATCTCTGTGCCAGCAGCTTAGGAGGGGCGGGTAATGAAAAACTGTTTTTTGGCAGT	CASSLGGAGNEKLFF	4	5.414918099363748E-4	45	TCRBV07-09*01	TCRBV07	TCRBV07-09	01								TCRBD01,TCRBD02	TCRBD01-01,TCRBD02-01		TCRBJ01-04*01	TCRBJ01	TCRBJ01-04	01				1	4	5	2	1	4	36	52	53	58	62	4	In	VDJ
ATCCAGCCCTCAGAACCCAGGGACTCAGCTGTGTACTTCTGTGCCAGCAGCCCGGGACCCGCAAATGAAAAACTGTTTTTTGGCAGT	CASSPGPANEKLFF	1	1.353729524840937E-4	42	TCRBV12	TCRBV12				TCRBV12-03/12-04,TCRBV12-04						TCRBD01,TCRBD02	TCRBD01-01,TCRBD02-01		TCRBJ01-04*01	TCRBJ01	TCRBJ01-04	01				6	5	0	7	3	5	39	50	53	58	63	1	In	VDJ
AGCTCTCTGGAGCTGGGGGACTCAGCTTTGTATTTCTGTGCCAGCAGCGAAGGGGGCCTCCCGAATTCACCCCTCCACTTTGGGAAT	CASSEGGLPNSPLHF	1	1.353729524840937E-4	45	TCRBV09-01*01	TCRBV09	TCRBV09-01	01				TCRBD01-01*01	TCRBD01	TCRBD01-01	01				TCRBJ01-06*01	TCRBJ01	TCRBJ01-06	01				3	6	5	0	1	7	36	49	50	57	63	1	In	VDJ
GGGGGGACTCAGCCGTGTATCTCTGTGCCAGCAGCTCATGGCACAGGGACTCAACAGGTGACTAACTATGGCTACACCTTCGGTTCG		1	1.353729524840937E-4	58	TCRBV07-03*01	TCRBV07	TCRBV07-03	01								TCRBD01,TCRBD02	TCRBD01-01,TCRBD02-01		TCRBJ01-02*01	TCRBJ01	TCRBJ01-02	01				4	13	3	3	6	0	23	36	42	48	61	1	Out	VDJ
GTGACATCGGCCCAAAAGAACCCGACAGCTTTCTATCTCTGTGCCAGTAGTTTGACAGGGACTAACTATGGCTACACCTTCGGTTCG	CASSLTGTNYGYTF	2	2.707459049681874E-4	42	TCRBV19-01*01	TCRBV19	TCRBV19-01	01				TCRBD01-01*01	TCRBD01	TCRBD01-01	01				TCRBJ01-02*01	TCRBJ01	TCRBJ01-02	01				5	1	2	3	2	0	39	51	53	60	61	2	In	VDJ
ATCCAGCGCACAGAGCAGGAGGACTCGGCCGTGTATCTCTGTGCCAGCAGCTCGGAGGACAGGGGATACGGCTACACCTTCGGTTCG	CASSSEDRGYGYTF	1	1.353729524840937E-4	42	TCRBV07-02	TCRBV07	TCRBV07-02				01,02	TCRBD01-01*01	TCRBD01	TCRBD01-01	01				TCRBJ01-02*01	TCRBJ01	TCRBJ01-02	01				4	4	1	2	4	8	39	52	56	65	69	1	In	VDJ
TCTAAGAAGCTCCTTCTCAGTGACTCTGGCTTCTATCTCTGTGCCTGGAGTACCTTAGGGTCCTCCTACGAGCAGTACTTCGGGCCG	CAWSTLGSSYEQYF	2	2.707459049681874E-4	42	TCRBV30-01*01	TCRBV30	TCRBV30-01	01								TCRBD01,TCRBD02	TCRBD01-01,TCRBD02-01		TCRBJ02-07*01	TCRBJ02	TCRBJ02-07	01				2	2	5	3	5	0	39	51	56	60	62	2	In	VDJ
ATCCAGCCCTCAGAACCCAGGGACTCAGCTGTGTACTTCTGTGCCAGCAGTTTACTAGCGGGAGCCTACGAGCAGTACTTCGGGCCG	CASSLLAGAYEQYF	1	1.353729524840937E-4	42	TCRBV12	TCRBV12				TCRBV12-03/12-04,TCRBV12-04		TCRBD02-01*02	TCRBD02	TCRBD02-01	02				TCRBJ02-07*01	TCRBJ02	TCRBJ02-07	01				2	0	4	2	0	2	39	-1	54	-1	64	1	In	VDJ
GTGACCAGTGCCCATCCTGAAGACAGCAGCTTCTACATCTGCAGTGCTAGAGATGCCGGGAATAGTAACGAGCAGTACTTCGGGCCG	CSARDAGNSNEQYF	1	1.353729524840937E-4	42	TCRBV20	TCRBV20				TCRBV20-01,TCRBV20-or09_02		TCRBD02-01*02	TCRBD02	TCRBD02-01	02				TCRBJ02-07*01	TCRBJ02	TCRBJ02-07	01				0	6	8	3	3	5	39	53	56	61	67	1	In	VDJ
CACATCAATTCCCTGGAGCTTGGTGACTCTGCTGTGTATTTCTGTGCCAGCAGCCAAATGGCTGGAAACACCATATATTTTGGAGAG	CASSQMAGNTIYF	1	1.353729524840937E-4	39	TCRBV03-01/03-02*01	TCRBV03	TCRBV03-01/03-02	01								TCRBD01,TCRBD02	TCRBD01-01,TCRBD02-01		TCRBJ01-03*01	TCRBJ01	TCRBJ01-03	01				2	0	0	10	2	2	42	57	59	-1	61	1	In	VDJ
ATCCGGTCCACAAAGCTGGAGGACTCAGCCATGTACTTCTGTGCCAGCACCGGGTCGGGCACTGGAAACACCATATATTTTGGAGAG	CASTGSGTGNTIYF	1	1.353729524840937E-4	42	TCRBV02-01	TCRBV02	TCRBV02-01				01,03					TCRBD01,TCRBD02	TCRBD01-01,TCRBD02-01		TCRBJ01-03*01	TCRBJ01	TCRBJ01-03	01				7	1	8	0	7	2	39	49	56	60	61	1	In	VDJ
ATCCTGGAGTCGCCCAGCCCCAACCAGACCTCTCTGTACTTCTGTGCCAGCAGTTTCTGGCAGGGGGCTGAGCAGTTCTTCGGGCCA	CASSFWQGAEQFF	1	1.353729524840937E-4	39	TCRBV27-01*01	TCRBV27	TCRBV27-01	01				TCRBD01-01*01	TCRBD01	TCRBD01-01	01				TCRBJ02-01*01	TCRBJ02	TCRBJ02-01	01				3	0	4	0	4	9	42	56	60	-1	68	1	In	VDJ
CTGGAGTCCGCCAGCACCAACCAGACATCTATGTACCTCTGTGCCAGCAGTTTTCGGTCGGGGAGGAATGAGCAGTTCTTCGGGCCA	CASSFRSGRNEQFF	2	2.707459049681874E-4	42	TCRBV28-01*01	TCRBV28	TCRBV28-01	01				TCRBD02-01*02	TCRBD02	TCRBD02-01	02				TCRBJ02-01*01	TCRBJ02	TCRBJ02-01	01				3	0	9	1	7	7	39	53	60	-1	66	2	In	VDJ
AAGATCCGGTCCACAAAGCTGGAGGACTCAGCCATGTACTTCTGTGCCAGCAGTGTGAGAGGGTACAATGAGCAGTTCTTCGGGCCA	CASSVRGYNEQFF	4	5.414918099363748E-4	39	TCRBV02-01	TCRBV02	TCRBV02-01				01,03	TCRBD02-01*02	TCRBD02	TCRBD02-01	02				TCRBJ02-01*01	TCRBJ02	TCRBJ02-01	01				4	0	11	0	3	4	42	55	58	-1	63	4	In	VDJ
GCCATCCCCAACCAGACAGCTCTTTACTTCTGTGCCACCAGTGATTTCAAAGGGACTAGCGGTGACAATGAGCAGTTCTTCGGGCCA	CATSDFKGTSGDNEQFF	1	1.353729524840937E-4	51	TCRBV24-01*01	TCRBV24	TCRBV24-01	01				TCRBD02-01	TCRBD02	TCRBD02-01				01,02	TCRBJ02-01*01	TCRBJ02	TCRBJ02-01	01				1	2	0	5	4	5	30	47	51	62	64	1	In	VDJ
CCAGTGCCCATCCTGAAGACAGCAGCTTCTACATCTGCAGTGCTAGATTTCGGGCTAGATCATCGCTGGGAGCAGTTCTTCGGGCCA		10	0.0013537295248409367	46	TCRBV20	TCRBV20				TCRBV20-01,TCRBV20-or09_02						TCRBD01,TCRBD02	TCRBD01-01,TCRBD02-01		TCRBJ02-01*01	TCRBJ02	TCRBJ02-01	01				2	14	8	0	4	10	35	47	51	55	69	10	Out	VDJ
AAGATCCAGCGCACAGAGCAGCGGGACTCGGCCATGTATCGCTGTGCCAGCAGTGGCGGTTCAGGGGAGACCCAGTACTTCGGGCCA	CASSGGSGETQYF	1	1.353729524840937E-4	39	TCRBV07-06*01	TCRBV07	TCRBV07-06	01				TCRBD01-01*01	TCRBD01	TCRBD01-01	01				TCRBJ02-05*01	TCRBJ02	TCRBJ02-05	01				6	0	4	3	8	5	42	53	61	-1	66	1	In	VDJ
CTGGAGTCGCCCAGCCCCAACCAGACCTCTCTGTACTTCTGTGCCAGCGGAGGGAGGATAGGGGCAGATACGCAGTATTTTGGCCCA	CASGGRIGADTQYF	1	1.353729524840937E-4	42	TCRBV27-01*01	TCRBV27	TCRBV27-01	01				TCRBD02-01*02	TCRBD02	TCRBD02-01	02				TCRBJ02-03*01	TCRBJ02	TCRBJ02-03	01				8	7	9	1	3	4	39	48	51	57	64	1	In	VDJ
CCAGTGCCCATCCTGAAGACAGCAGCTTCTACATCTGCAGTGCTAGCCTTTTTCCGGGTCCTTACAGATACGCAGTATTTTGGCCCA		4	5.414918099363748E-4	46	TCRBV20	TCRBV20				TCRBV20-01,TCRBV20-or09_02		TCRBD02-01	TCRBD02	TCRBD02-01				01,02	TCRBJ02-03*01	TCRBJ02	TCRBJ02-03	01				3	5	8	4	8	3	35	46	54	58	63	4	Out	VDJ
CCAGCAGGTAGTGCGAGGAGATTCGGCAGCTTATTTCTGTGCCAGCTCCGAACGGCGGGATGCACAGATACGCAGTATTTTGGCCCA		2	2.707459049681874E-4	44	TCRBV18-01*01	TCRBV18	TCRBV18-01	01				TCRBD02-01*02	TCRBD02	TCRBD02-01	02				TCRBJ02-03*01	TCRBJ02	TCRBJ02-03	01				6	1	7	3	6	1	37	48	54	60	61	2	Out	VDJ
AGCTCTCTGGAGCTGGGGGACTCAGCTTTGTATTTCTGTGCCAGCAGCGTCGGGGGCGCGAACACCGGGGAGCTGTTTTTTGGAGAA	CASSVGGANTGELFF	1	1.353729524840937E-4	45	TCRBV09-01*01	TCRBV09	TCRBV09-01	01								TCRBD01,TCRBD02	TCRBD01-01,TCRBD02-01		TCRBJ02-02*01	TCRBJ02	TCRBJ02-02	01				2	1	6	0	1	0	36	50	51	57	58	1	In	VDJ
AATTCCCTGGAGCTTGGTGACTCTGCTGTGTATTTCTGTGCCAGCAGCCCTCGACTAAGAAACACCGGGGAGCTGTTTCTTGGAGAA	CASSPRLRNTGELFL	1	1.353729524840937E-4	45	TCRBV03-01/03-02*01	TCRBV03	TCRBV03-01/03-02	01				TCRBD02-01	TCRBD02	TCRBD02-01				01,02	TCRBJ02-02*01	TCRBJ02	TCRBJ02-02	01				4	22	2	9	3	21	36	49	52	57	79	1	In	VDJ
GTGAGCACCTTGGAGCTGGGGGACTCGGCCCTTTATCTTTGCGCCAGCAGCTTGGGGGACAGGGTCACTGAAGCTTTCTTTGGACAA	CASSLGDRVTEAFF	1	1.353729524840937E-4	42	TCRBV05-01*01	TCRBV05	TCRBV05-01	01				TCRBD01-01*01	TCRBD01	TCRBD01-01	01				TCRBJ01-01*01	TCRBJ01	TCRBJ01-01	01				0	1	0	3	0	4	39	-1	55	64	65	1	In	VDJ
CTGAAGATCCAGCGCACAGAGCAGGAGGACTCGGCCGTGTATCTCTGTGCCAGCAGCTTAGGGGACACTGAAGCTTTCTTTGGACAA	CASSLGDTEAFF	1	1.353729524840937E-4	36	TCRBV07	TCRBV07				TCRBV07-02,TCRBV07-08						TCRBD01,TCRBD02	TCRBD01-01,TCRBD02-01		TCRBJ01-01*01	TCRBJ01	TCRBJ01-01	01				1	0	0	9	0	3	45	-1	61	-1	64	1	In	VDJ
ATCCAGCGCACAGAGCAGGGGGACTCGGCCATGTATCTCTGTGCCAGCAGCTTAGAATCGAAGAACACTGAAGCTTTCTTTGGACAA	CASSLESKNTEAFF	1	1.353729524840937E-4	42	TCRBV07-09*01	TCRBV07	TCRBV07-09	01								TCRBD01,TCRBD02	TCRBD01-01,TCRBD02-01		TCRBJ01-01*01	TCRBJ01	TCRBJ01-01	01				1	1	2	8	4	1	39	55	59	61	62	1	In	VDJ
GTGAGCACCTTGGAGCTGGGGGACTCGGCCCTTTATCTTTGCGCCAGCAGCTTGGAAGGGTCAGGGTTTGGCTACACCTTCGGTTCG	CASSLEGSGFGYTF	1	1.353729524840937E-4	42	TCRBV05-01*01	TCRBV05	TCRBV05-01	01				TCRBD01-01*01	TCRBD01	TCRBD01-01	01				TCRBJ01-02*01	TCRBJ01	TCRBJ01-02	01				0	2	4	3	6	7	39	55	61	66	68	1	In	VDJ
CTCACTGTGACATCGGCCCAAAAGAACCCGACAGCTTTCTATCTCTGTGCCAGTAGTATTAGGAGCTATGGCTACACCTTCGGTTCG	CASSIRSYGYTF	1	1.353729524840937E-4	36	TCRBV19-01*01	TCRBV19	TCRBV19-01	01				TCRBD02-01*02	TCRBD02	TCRBD02-01	02				TCRBJ01-02*01	TCRBJ01	TCRBJ01-02	01				3	0	10	2	2	4	45	59	61	-1	65	1	In	VDJ
AGTGCCCATCCTGAAGACAGCAGCTTCTACATCTGCAGTGCTCCCGGACAGGGGGCCGGCTCACACTATGGCTACACCTTCGGTTCG	CSAPGQGAGSHYGYTF	1	1.353729524840937E-4	48	TCRBV20	TCRBV20				TCRBV20-01,TCRBV20-or09_02		TCRBD01-01*01	TCRBD01	TCRBD01-01	01				TCRBJ01-02*01	TCRBJ01	TCRBJ01-02	01				5	8	1	0	3	3	33	42	45	56	64	1	In	VDJ
TCTAAGAAGCTCCTTCTCAGTGACTCTGGCTTCTATCTCTGTGCCTGGGCTGGGAGACAGGGGAACTATGGCTACACCTTCGGTTCG	CAWAGRQGNYGYTF	1	1.353729524840937E-4	42	TCRBV30-01*05	TCRBV30	TCRBV30-01	05				TCRBD01-01*01	TCRBD01	TCRBD01-01	01				TCRBJ01-02*01	TCRBJ01	TCRBJ01-02	01				4	0	2	2	6	2	39	49	55	-1	63	1	In	VDJ
GTGAACGCCTTGGAGCTGGACGACTCGGCCCTGTATCTCTGTGCCAGCAGCCCCCGGACAGGTCCATATGGCTACACCTTCGGTTCG	CASSPRTGPYGYTF	4	5.414918099363748E-4	42	TCRBV05-04*01	TCRBV05	TCRBV05-04	01				TCRBD01-01*01	TCRBD01	TCRBD01-01	01				TCRBJ01-02*01	TCRBJ01	TCRBJ01-02	01				4	4	1	4	4	5	39	51	55	62	66	4	In	VDJ
CTGGAGTCCGCCAGCACCAACCAGACATCTATGTACCTCTGTGCCAGCCTCCCACGGACAGGGGATTACGAGCAGTACTTCGGGCCG	CASLPRTGDYEQYF	1	1.353729524840937E-4	42	TCRBV28-01*01	TCRBV28	TCRBV28-01	01				TCRBD01-01*01	TCRBD01	TCRBD01-01	01				TCRBJ02-07*01	TCRBJ02	TCRBJ02-07	01				8	2	1	2	7	4	39	48	55	64	66	1	In	VDJ
CCTGGAGTCTGCCAGGCCCTCACATACCTCTCAGTACCTCTGTGCCAGCAGTGATGAAGACTTCTCTACGAGCAGTACTTCGGGCCG		1	1.353729524840937E-4	41	TCRBV25-01*01	TCRBV25	TCRBV25-01	01				TCRBD02-01	TCRBD02	TCRBD02-01				01,02	TCRBJ02-07*01	TCRBJ02	TCRBJ02-07	01				3	3	2	10	4	3	40	54	58	62	65	1	Out	VDJ
AGCTCTCTGGAGCTGGGGGACTCAGCTTTGTATTTCTGTGCCAGCAGCGTAGCGGACGGAGGCTCCTACGAGCAGTACTTCGGGCCG	CASSVADGGSYEQYF	3	4.06118857452281E-4	45	TCRBV09-01*01	TCRBV09	TCRBV09-01	01				TCRBD02-01*02	TCRBD02	TCRBD02-01	02				TCRBJ02-07*01	TCRBJ02	TCRBJ02-07	01				0	0	10	1	5	0	36	52	57	-1	62	3	In	VDJ
GAGTCGCCCAGCCCCAACCAGACCTCTCTGTACTTCTGTGCCAGCAGCCGAGGGACAGCTCCCTTATACGAGCAGTACTTCGGGCCG	CASSRGTAPLYEQYF	1	1.353729524840937E-4	45	TCRBV27-01*01	TCRBV27	TCRBV27-01	01				TCRBD01-01*01	TCRBD01	TCRBD01-01	01				TCRBJ02-07*01	TCRBJ02	TCRBJ02-07	01				6	8	0	5	4	4	36	47	51	58	66	1	In	VDJ
TGAGCACCTTGGAGCTGGGGGACTCGGCCCTTTATCTTTGCGCCAGCAGCTTGGTGGGGGCGCGACGACGAGCAGTACTTCGGGCCG		1	1.353729524840937E-4	43	TCRBV05-01*01	TCRBV05	TCRBV05-01	01				TCRBD01-01*01	TCRBD01	TCRBD01-01	01				TCRBJ02-07*01	TCRBJ02	TCRBJ02-07	01				0	6	6	0	1	5	38	54	55	61	67	1	Out	VDJ
ATTCTGGAGTCCGCCAGCACCAACCAGACATCTATGTACCTCTGTGCCAGCCTCGCAGGGGTTGGAAACACCATATATTTTGGAGAG	CASLAGVGNTIYF	1	1.353729524840937E-4	39	TCRBV28-01*01	TCRBV28	TCRBV28-01	01				TCRBD01-01*01	TCRBD01	TCRBD01-01	01				TCRBJ01-03*01	TCRBJ01	TCRBJ01-03	01				8	1	4	2	4	3	42	51	55	61	62	1	In	VDJ
TCCCTGATTCTGGAGTCCGCCAGCACCAACCAGACATCTATGTACCTCTGTGCCAGCGGGTTCGGAAACACCATATATTTTGGAGAG	CASGFGNTIYF	1	1.353729524840937E-4	33	TCRBV28-01*01	TCRBV28	TCRBV28-01	01								TCRBD01,TCRBD02	TCRBD01-01,TCRBD02-01		TCRBJ01-03*01	TCRBJ01	TCRBJ01-03	01				8	3	0	9	0	4	48	-1	57	60	63	1	In	VDJ
CTGCAGCCAGAAGACTCAGCCCTGTATCTCTGCGCCAGCAGCCAAGATTACCTTCAGGGTTTTGGTAATGAGCAGTTCTTCGGGCCA	CASSQDYLQGFGNEQFF	1	1.353729524840937E-4	51	TCRBV04-01*01	TCRBV04	TCRBV04-01	01				TCRBD01-01*01	TCRBD01	TCRBD01-01	01				TCRBJ02-01*01	TCRBJ02	TCRBJ02-01	01				0	7	4	3	7	7	30	47	54	59	66	1	In	VDJ
AACGCCTTGGAGCTGGAGGACTCGGCCCTGTATCTCTGTGCCAGCAGCTTGGAAGCGGGAGGGCCGAATGAGCAGTTCTTCGGGCCA	CASSLEAGGPNEQFF	2	2.707459049681874E-4	45	TCRBV05-08*01	TCRBV05	TCRBV05-08	01				TCRBD02-01*02	TCRBD02	TCRBD02-01	02				TCRBJ02-01*01	TCRBJ02	TCRBJ02-01	01				0	3	6	0	1	7	36	52	53	63	66	2	In	VDJ
CTAACAGTGACCAGTGCCCATCCTGAAGACAGCAGCTTCTACATCTGCAGTGCTAGCGGGGAGCCGAATGAGCAGTTCTTCGGGCCA	CSASGEPNEQFF	1	1.353729524840937E-4	36	TCRBV20	TCRBV20				TCRBV20-01,TCRBV20-or09_02		TCRBD02-01	TCRBD02	TCRBD02-01				01,02	TCRBJ02-01*01	TCRBJ02	TCRBJ02-01	01				3	5	8	3	0	7	45	-1	56	61	66	1	In	VDJ
AATGTGAACGCCTTGTTGCTGGGGGACTCGGCCCTCTATCTCTGTGCCAGCAGCTTGGAGGGGGGCAATGAGCAGTTCTTCGGGCCA	CASSLEGGNEQFF	2	2.707459049681874E-4	39	TCRBV05-06*01	TCRBV05	TCRBV05-06	01								TCRBD01,TCRBD02	TCRBD01-01,TCRBD02-01		TCRBJ02-01*01	TCRBJ02	TCRBJ02-01	01				0	1	5	1	0	6	42	-1	58	64	65	2	In	VDJ
NTGTCGGCTGCTCCCTCCCAGACATCTGTGTACTTCTGTGCCAGCGCGAGGGGGACTAGCGGGAGCAATGAGCAGTTCTTCGGGCCA	CASARGTSGSNEQFF	2	2.707459049681874E-4	45	TCRBV06-05*01	TCRBV06	TCRBV06-05	01				TCRBD02-01*02	TCRBD02	TCRBD02-01	02				TCRBJ02-01*01	TCRBJ02	TCRBJ02-01	01				8	0	0	2	6	6	36	45	51	-1	65	2	In	VDJ
CAGCCTGCAGAGCTTGGGGACTCGGCCGTGTATCTCTGTGTCAGCAGTTTAAGGGGCCCGGCCTACAATGAGCAGTTCTTCGGGCCA	CVSSLRGPAYNEQFF	1	1.353729524840937E-4	45	TCRBV11-03*01	TCRBV11	TCRBV11-03	01				TCRBD01-01*01	TCRBD01	TCRBD01-01	01				TCRBJ02-01*01	TCRBJ02	TCRBJ02-01	01				2	5	5	2	0	2	36	-1	51	56	61	1	In	VDJ
ACATCGGCCCAAAAGAACCCGACAGCTTTCTATCTCTGTGCCAGTAGTATAGCGGGATTTACCTACAATGAGCAGTTCTTCGGGCCA	CASSIAGFTYNEQFF	1	1.353729524840937E-4	45	TCRBV19-01*01	TCRBV19	TCRBV19-01	01				TCRBD02-01*02	TCRBD02	TCRBD02-01	02				TCRBJ02-01*01	TCRBJ02	TCRBJ02-01	01				1	4	8	3	0	2	36	-1	52	57	61	1	In	VDJ
CAACCAGACAGCTCTTTACTTCTGTGCCACCAGTTTGTACGTTCGCCGGGACACGTCCCACAGGCAAATGAGCAGTTCTTCGGGCCA		1	1.353729524840937E-4	59	TCRBV24-01*01	TCRBV24	TCRBV24-01	01				TCRBD01-01*01	TCRBD01	TCRBD01-01	01				TCRBJ02-01*01	TCRBJ02	TCRBJ02-01	01				6	13	0	6	13	7	22	34	47	53	66	1	Out	VDJ
AGCAACATGAGCCCTGAAGACAGCAGCATATATCTCTGCAGCGTTGAATCTCTAGCGGGAGGGCAGGAGACCCAGTACTTCGGGCCA	CSVESLAGGQETQYF	1	1.353729524840937E-4	45	TCRBV29-01	TCRBV29	TCRBV29-01				01,02	TCRBD02-01*02	TCRBD02	TCRBD02-01	02				TCRBJ02-05*01	TCRBJ02	TCRBJ02-05	01				2	3	4	0	3	5	36	48	51	63	66	1	In	VDJ
ATCCAGCGCACAGAGCGGGGGGACTCAGCCGTGTATCTCTGTGCCAGCAGCATGACTAGCGGGACAGATACGCAGTATTTTGGCCCA	CASSMTSGTDTQYF	5	6.768647624204683E-4	42	TCRBV07-03*01	TCRBV07	TCRBV07-03	01				TCRBD02-01	TCRBD02	TCRBD02-01				01,02	TCRBJ02-03*01	TCRBJ02	TCRBJ02-03	01				5	0	2	4	2	3	39	51	53	-1	63	5	In	VDJ
TCCCTGGAGCTTGGTGACTCTGCTGTGTATTTCTGTGCCAGCAGCCAAGAAGCGGGAGTGGGCACAGATACGCAGTATTTTGGCCCA	CASSQEAGVGTDTQYF	1	1.353729524840937E-4	48	TCRBV03-01/03-02*01	TCRBV03	TCRBV03-01/03-02	01				TCRBD02-01*02	TCRBD02	TCRBD02-01	02				TCRBJ02-03*01	TCRBJ02	TCRBJ02-03	01				0	3	6	2	0	1	33	-1	50	58	61	1	In	VDJ
CTGCAGCCAGAAGACTCGGCCCTGTATCTCTGTGCCAGCAGCCAAGTCCCCGAGGGGTCTAGCACAGATACGCAGTATTTTGGCCCA	CASSQVPEGSSTDTQYF	1	1.353729524840937E-4	51	TCRBV04-02*01	TCRBV04	TCRBV04-02	01								TCRBD01,TCRBD02	TCRBD01-01,TCRBD02-01		TCRBJ02-03*01	TCRBJ02	TCRBJ02-03	01				1	3	5	2	6	0	30	46	52	57	60	1	In	VDJ
ACGTTGGCGTCTGCTGTACCCTCTCAGACATCTGTGTACTTCTGTGCCAGCAGTGACCGGGGTACCGGGGAGCTGTTTTTTGGAGAA	CASSDRGTGELFF	1	1.353729524840937E-4	39	TCRBV06-04*01	TCRBV06	TCRBV06-04	01				TCRBD02-01*01	TCRBD02	TCRBD02-01	01				TCRBJ02-02*01	TCRBJ02	TCRBJ02-02	01				2	1	8	3	0	5	42	-1	57	62	63	1	In	VDJ
CAGCAGGTAGTGCGAGGAGATTCGGCAGCTTATTTCTGTGCCAGCTCACCACCGTCAGGGCGCACCGGGGAGCTGTTTTTTGGAGAA	CASSPPSGRTGELFF	2	2.707459049681874E-4	45	TCRBV18-01*01	TCRBV18	TCRBV18-01	01				TCRBD01-01*01	TCRBD01	TCRBD01-01	01				TCRBJ02-02*01	TCRBJ02	TCRBJ02-02	01				0	2	4	3	2	4	36	53	55	60	62	2	In	VDJ
TCTCACTGTGACATCGGCCCAAAAGAACCCGACAGCTTTCTATCTCTGTGCCCGAACCCCGGGACACGATGAGCTTTCTTTGGACAA		1	1.353729524840937E-4	35	TCRBV19-01*01	TCRBV19	TCRBV19-01	01				TCRBD01-01*01	TCRBD01	TCRBD01-01	01				TCRBJ01-01*01	TCRBJ01	TCRBJ01-01	01				11	5	0	6	8	10	46	52	60	66	71	1	Out	VDJ
TGCCATCCCCAACCAGACAGCTCTTTACTTCTGTGCCACCAGTGATTTCTCACAGGGTCTGTGAACACTGAAGCTTTCTTTGGACAA		4	5.414918099363748E-4	50	TCRBV24-01*01	TCRBV24	TCRBV24-01	01				TCRBD01-01*01	TCRBD01	TCRBD01-01	01				TCRBJ01-01*01	TCRBJ01	TCRBJ01-01	01				1	4	3	3	3	0	31	48	51	57	61	4	Out	VDJ
TCCACGGAGTCAGGGGACACAGCACTGTATTTCTGTGCCAGCTCAGCAAACATTGGACAGACGAACACTGAAGCTTTCTTTGGACAA	CASSANIGQTNTEAFF	1	1.353729524840937E-4	48	TCRBV21-01*01	TCRBV21	TCRBV21-01	01				TCRBD01-01*01	TCRBD01	TCRBD01-01	01				TCRBJ01-01*01	TCRBJ01	TCRBJ01-01	01				8	2	1	5	12	1	33	42	54	60	62	1	In	VDJ
AATTCCCTGGAGCTTGGTGACTCTGCTGTGTATTTCTGTGCCAGCAGCCCTTCAGACAGCCCAAACACTGAAGCTTTCTTTGGACAA	CASSPSDSPNTEAFF	1	1.353729524840937E-4	45	TCRBV03-01/03-02*01	TCRBV03	TCRBV03-01/03-02	01				TCRBD01-01*01	TCRBD01	TCRBD01-01	01				TCRBJ01-01*01	TCRBJ01	TCRBJ01-01	01				4	4	2	5	5	2	36	49	54	59	63	1	In	VDJ
AGATCCAGCCTGCAGAGCTTGGGGACTCGGCCGTGTATCTCTGTGCCAGCAGCTTAGATCGTGGGCCCCGAAGCTTTCTTTGGACAA		4	5.414918099363748E-4	40	TCRBV11-03*01	TCRBV11	TCRBV11-03	01				TCRBD01-01*01	TCRBD01	TCRBD01-01	01				TCRBJ01-01*01	TCRBJ01	TCRBJ01-01	01				0	3	8	0	4	8	41	58	62	66	69	4	Out	VDJ
ATCCGGTCCACAAAGCTGGAGGACTCAGCCATGTACTTCTGTGCCAGCAGTACAGGTGACAGCTACACTGAAACTTTCTTTGGACAA	CASSTGDSYTETFF	1	1.353729524840937E-4	42	TCRBV02-01	TCRBV02	TCRBV02-01				01,03	TCRBD01-01*01	TCRBD01	TCRBD01-01	01				TCRBJ01-01*01	TCRBJ01	TCRBJ01-01	01				5	11	2	5	6	12	39	51	57	62	73	1	In	VDJ
CTGCCATCCCCAACCAGACAGCTCTTTACTTCTGTGCCACCAGTGGATTTTTGGGGGCCTCCTAATGAAAAACTGTTTTTTGGCAGT		2	2.707459049681874E-4	49	TCRBV24-01*01	TCRBV24	TCRBV24-01	01				TCRBD01-01*01	TCRBD01	TCRBD01-01	01				TCRBJ01-04*01	TCRBJ01	TCRBJ01-04	01				5	3	6	0	7	3	32	45	52	58	61	2	Out	VDJ
ACTCTGGAGTCCGCTACCAGCTCCCAGACATCTGTGTACTTCTGTGCCACCAAGGCGGCAACTAATGAAAAACTGTTTTTTGGCAGT	CATKAATNEKLFF	1	1.353729524840937E-4	39	TCRBV10-03*01	TCRBV10	TCRBV10-03	01				TCRBD02-01	TCRBD02	TCRBD02-01				01,02	TCRBJ01-04*01	TCRBJ01	TCRBJ01-04	01				10	0	7	5	5	0	42	49	54	-1	58	1	In	VDJ
GTGACCAGTGCCCATCCTGAAGACAGCAGCTTCTACATCTGCAGTGCTCTCGACAGGGCAGGCAATCAGCCCCAGCATTTTGGTGAT	CSALDRAGNQPQHF	1	1.353729524840937E-4	42	TCRBV20	TCRBV20				TCRBV20-01,TCRBV20-or09_02		TCRBD01-01*01	TCRBD01	TCRBD01-01	01				TCRBJ01-05*01	TCRBJ01	TCRBJ01-05	01				5	3	2	3	3	2	39	48	51	58	61	1	In	VDJ
CAGCCCTCAGAACCCAGGGACTCAGCTGTGTACTTCTGTGCCAGCAGTTCCCGGGGGACAAGGAATTCACCCTTCCACTTTGGGAAT	CASSSRGTRNSPFHF	1	1.353729524840937E-4	45	TCRBV12	TCRBV12				TCRBV12-03/12-04,TCRBV12-04						TCRBD01,TCRBD02	TCRBD01-01,TCRBD02-01		TCRBJ01-06*01	TCRBJ01	TCRBJ01-06	01				4	13	0	6	5	17	36	49	54	60	73	1	In	VDJ
ACTCTGGAGTCCGCTACCAGCTCCCAGACATCTGTGTACTTCTGTGCCATCAGAACAGGGGTTAATTCACCCCTCCACTTTGGGAAT	CAIRTGVNSPLHF	2	2.707459049681874E-4	39	TCRBV10-03*01	TCRBV10	TCRBV10-03	01				TCRBD01-01*01	TCRBD01	TCRBD01-01	01				TCRBJ01-06*01	TCRBJ01	TCRBJ01-06	01				6	1	3	2	1	6	42	53	54	61	62	2	In	VDJ
GAGTCCGCCAGCACCAACCAGACATCTATGTACCTCTGTGCCAGCAGGGCGACAGGGGGCTATAATTCACCCCTCCACTTTGGGAAT	CASRATGGYNSPLHF	1	1.353729524840937E-4	45	TCRBV28-01*01	TCRBV28	TCRBV28-01	01				TCRBD01-01*01	TCRBD01	TCRBD01-01	01				TCRBJ01-06*01	TCRBJ01	TCRBJ01-06	01				6	0	2	1	3	3	36	47	50	-1	59	1	In	VDJ
AGTGCCCATCCTGAAGACAGCAGCTTCTACATCTGCAGTGCCAAAGACAGTGCCAGCTCCTATAATTCACCCCTCCACTTTGGGAAT	CSAKDSASSYNSPLHF	1	1.353729524840937E-4	48	TCRBV20	TCRBV20				TCRBV20-01,TCRBV20-or09_02		TCRBD01-01*01	TCRBD01	TCRBD01-01	01				TCRBJ01-06*01	TCRBJ01	TCRBJ01-06	01				6	6	2	5	4	0	33	41	45	50	56	1	In	VDJ
AAGATCCAGCCCTCAGAACCCAGGGACTCAGCTGTGTACTTCTGTGCCAGCAGTTTTTCAGGGGTGAGTGGCTACACCTTCGGTTCG	CASSFSGVSGYTF	1	1.353729524840937E-4	39	TCRBV12-03/12-04*01	TCRBV12	TCRBV12-03/12-04	01				TCRBD01-01*01	TCRBD01	TCRBD01-01	01				TCRBJ01-02*01	TCRBJ01	TCRBJ01-02	01				3	4	4	2	2	7	42	56	58	64	68	1	In	VDJ
CTACACACCCTGCAGCCAGAAGACTCGGTCCTGTATCTCTGTGCCAGCAGCCAAGATCTTACGGGGTATGGCTACACCTTCGGTTCG	CASSQDLTGYGYTF	1	1.353729524840937E-4	42	TCRBV04-02*01	TCRBV04	TCRBV04-02	01				TCRBD02-01*01	TCRBD02	TCRBD02-01	01				TCRBJ01-02*01	TCRBJ01	TCRBJ01-02	01				0	0	8	3	5	5	39	56	61	-1	66	1	In	VDJ
ATCCTGGAGTCGCCCAGCCCCAACCAGACCTCTCTGTACTTCTGTGCCAGCAGTGGACACTCGAACTATGGCTACACCTTCGGTTCG	CASSGHSNYGYTF	2	2.707459049681874E-4	39	TCRBV27-01*01	TCRBV27	TCRBV27-01	01				TCRBD01-01*01	TCRBD01	TCRBD01-01	01				TCRBJ01-02*01	TCRBJ01	TCRBJ01-02	01				5	4	1	6	0	2	42	-1	54	59	63	2	In	VDJ
ACCAGTGCCCATCCTGAAGACAGCAGCTTCTACATCTGCAGTGCTAGAGGCACAGGGGGCGGAAACTATGGCTACACCTTCGGTTCG	CSARGTGGGNYGYTF	1	1.353729524840937E-4	45	TCRBV20	TCRBV20				TCRBV20-01,TCRBV20-or09_02		TCRBD01-01*01	TCRBD01	TCRBD01-01	01				TCRBJ01-02*01	TCRBJ01	TCRBJ01-02	01				1	3	3	0	2	2	36	49	51	60	63	1	In	VDJ
GCCAGCACCAACCAGACATCTATGTACCTCTGTGCCAGCAGTTTACCCCTCGGGACACCCAGGGGCTACGAGCAGTACTTCGGGCCG	CASSLPLGTPRGYEQYF	1	1.353729524840937E-4	51	TCRBV28-01*01	TCRBV28	TCRBV28-01	01				TCRBD01-01*01	TCRBD01	TCRBD01-01	01				TCRBJ02-07*01	TCRBJ02	TCRBJ02-07	01				2	8	0	6	6	3	30	45	51	57	65	1	In	VDJ
CTGAGCTCTCTGGAGCTGGGGGACTCAGCTTTGTATTTCTGTGCCAGCAGCCCCTTGGCAAGCTCCTACGAGCAGTACTTCGGGCCG	CASSPLASSYEQYF	1	1.353729524840937E-4	42	TCRBV09-01*01	TCRBV09	TCRBV09-01	01				TCRBD01-01*01	TCRBD01	TCRBD01-01	01				TCRBJ02-07*01	TCRBJ02	TCRBJ02-07	01				4	3	9	0	5	0	39	51	56	59	62	1	In	VDJ
TGCCCATCCTGAAGACAGCAGCTTCTACATCTGCAGTGCTAAAATTCCCCGTAGCGGGATTCAGACTACGAGCAGTACTTCGGGCCG		1	1.353729524840937E-4	50	TCRBV20	TCRBV20				TCRBV20-01,TCRBV20-or09_02		TCRBD02-01*02	TCRBD02	TCRBD02-01	02				TCRBJ02-07*01	TCRBJ02	TCRBJ02-07	01				4	6	5	3	10	3	31	41	51	59	65	1	Out	VDJ
NNNNNNNNNNTGTCGGCTGCTCCCTCCCAAACATCTGTGTACTTCTGTGCCAGCAGTTACCGGCACCACGAGCAGTACTTCGGGCCG	CASSYRHHEQYF	1	1.353729524840937E-4	36	TCRBV06-02/06-03*01	TCRBV06	TCRBV06-02/06-03	01								TCRBD01,TCRBD02	TCRBD01-01,TCRBD02-01		TCRBJ02-07*01	TCRBJ02	TCRBJ02-07	01				2	3	9	0	1	5	45	60	61	64	67	1	In	VDJ
AGTCCGCCAGCACCAACCAGACATCTATGTACCTCTGTGCCAGCAGTGACAGGGGCCAGCTCTGGAAACACCATATATTTTGGAGAG		4	5.414918099363748E-4	46	TCRBV28-01*01	TCRBV28	TCRBV28-01	01				TCRBD01-01*01	TCRBD01	TCRBD01-01	01				TCRBJ01-03*01	TCRBJ01	TCRBJ01-03	01				5	4	2	2	0	0	35	-1	47	55	59	4	Out	VDJ
ACTGTGAGCAACATGAGCCCTGAAGACAGCAGCATATATCTCTGCAGCGTTACGGACAGCTCTGGAAACACCATATATTTTGGAGAG	CSVTDSSGNTIYF	1	1.353729524840937E-4	39	TCRBV29-01	TCRBV29	TCRBV29-01				01,02	TCRBD01-01*01	TCRBD01	TCRBD01-01	01				TCRBJ01-03*01	TCRBJ01	TCRBJ01-03	01				5	0	1	5	2	0	42	51	53	-1	59	1	In	VDJ
ACATCGGCCCAAAAGAACCCGACAGCTTTCTATCTCTGTGCCAGTAGTAGGGAGGGACACTCTGGAAACACCATATATTTTGGAGAG	CASSREGHSGNTIYF	1	1.353729524840937E-4	45	TCRBV19-01*01	TCRBV19	TCRBV19-01	01				TCRBD02-01*02	TCRBD02	TCRBD02-01	02				TCRBJ01-03*01	TCRBJ01	TCRBJ01-03	01				4	3	9	0	0	0	36	-1	49	56	59	1	In	VDJ
AGCACCTTGGAGCTGGGGGACTCGGCCCTTTATCTTTGCGCCAGCAGCTTAGGACAGTCCCGAGGAAACACCATATATTTTGGAGAG	CASSLGQSRGNTIYF	1	1.353729524840937E-4	45	TCRBV05-01*01	TCRBV05	TCRBV05-01	01				TCRBD01-01*01	TCRBD01	TCRBD01-01	01				TCRBJ01-03*01	TCRBJ01	TCRBJ01-03	01				2	6	1	5	1	4	36	50	51	57	63	1	In	VDJ
CAGCCTGCAGAGCTTGGGGACTCGGCCGTGTATCTCTGTGCCAGCAGCCCTCGTTGGGGGCCCAAAAACATTCAGTACTTCGGCGCC	CASSPRWGPKNIQYF	1	1.353729524840937E-4	45	TCRBV11-03*01	TCRBV11	TCRBV11-03	01				TCRBD01-01*01	TCRBD01	TCRBD01-01	01				TCRBJ02-04*01	TCRBJ02	TCRBJ02-04	01				5	0	6	0	7	2	36	48	55	-1	61	1	In	VDJ
AGTTCTAAGAAGCTCCTTCTCAGTGACTCTGGCTTCTATCTCTGTGCCTCCGAGAAGGGAGTCGGGAATGAGCAGTTCTTCGGGCCA	CASEKGVGNEQFF	1	1.353729524840937E-4	39	TCRBV30-01	TCRBV30	TCRBV30-01				01,05	TCRBD02-01*02	TCRBD02	TCRBD02-01	02				TCRBJ02-01*01	TCRBJ02	TCRBJ02-01	01				7	5	9	2	7	7	42	49	56	61	66	1	In	VDJ
GGTCCACAAAGCTGGAGGACTCAGCCATGTACTTCTGTGCCAGCAGTAATATGGACTAGCGGGAGTGAGACCCAGTACTTCGGGCCA		1	1.353729524840937E-4	46	TCRBV02-01	TCRBV02	TCRBV02-01				01,03	TCRBD02-01*02	TCRBD02	TCRBD02-01	02				TCRBJ02-05*01	TCRBJ02	TCRBJ02-05	01				5	1	1	2	5	5	35	47	52	65	66	1	Out	VDJ
CTGACTGTGAGCAACATGAGCCCTGAAGACAGCAGCATATATCTCTGCAGCGTTGAAAAGGGGTTGCAGACCCAGTACTTCGGGCCA	CSVEKGLQTQYF	1	1.353729524840937E-4	36	TCRBV29-01	TCRBV29	TCRBV29-01				01,02	TCRBD01-01*01	TCRBD01	TCRBD01-01	01				TCRBJ02-05*01	TCRBJ02	TCRBJ02-05	01				2	4	5	2	1	6	45	57	58	63	67	1	In	VDJ
CTGGAGTCGCCCAGCCCCAACCAGACCTCTCTGTACTTCTGTGCCAGCAGCCCTCGCGGGCGCCCAGATACGCAGTATTTTGGCCCA	CASSPRGRPDTQYF	1	1.353729524840937E-4	42	TCRBV27-01*01	TCRBV27	TCRBV27-01	01				TCRBD02-01	TCRBD02	TCRBD02-01				01,02	TCRBJ02-03*01	TCRBJ02	TCRBJ02-03	01				6	4	7	4	5	4	39	50	55	60	64	1	In	VDJ
AGCTCTCTGGAGCTGGGGGACTCAGCTTTGTATTTCTGTGCCAGCAGCGTCTCCGAGATTAACACAGATACGCAGTATTTTGGCCCA	CASSVSEINTDTQYF	2	2.707459049681874E-4	45	TCRBV09-01*01	TCRBV09	TCRBV09-01	01				TCRBD02-01*02	TCRBD02	TCRBD02-01	02				TCRBJ02-03*01	TCRBJ02	TCRBJ02-03	01				2	5	11	2	4	2	36	50	54	57	62	2	In	VDJ
ATCCAGCGCACAGAGCAGGGGGACTCGGCCATGTATCTCTGTGCCAGCAACAACCCTTTAGAGGCCGGGGAGCTGTTTTTTGGAGAA	CASNNPLEAGELFF	2	2.707459049681874E-4	42	TCRBV07-09*05	TCRBV07	TCRBV07-09	05				TCRBD02-01*02	TCRBD02	TCRBD02-01	02				TCRBJ02-02*01	TCRBJ02	TCRBJ02-02	01				3	0	11	1	7	6	39	53	60	-1	64	2	In	VDJ
CTGAATGTGAACGCCTTGTTGCTGGGGGACTCGGCCCTCTATCTCTGTGCCAGCAGCCCCGGGACCGGGGAGCTGTTTTTTGGAGAA	CASSPGTGELFF	3	4.06118857452281E-4	36	TCRBV05-06*01	TCRBV05	TCRBV05-06	01				TCRBD02-01	TCRBD02	TCRBD02-01				01,02	TCRBJ02-02*01	TCRBJ02	TCRBJ02-02	01				4	0	8	4	2	5	45	57	59	-1	63	3	In	VDJ
AGTTCTAAGAAGCTCCTTCTCAGTGACTCTGGCTTCTATCTCTGTGCCTGGGCCCTCAAAGGCACCGGGGAGCTGTTTTTTGGAGAA	CAWALKGTGELFF	1	1.353729524840937E-4	39	TCRBV30-01*05	TCRBV30	TCRBV30-01	05								TCRBD01,TCRBD02	TCRBD01-01,TCRBD02-01		TCRBJ02-02*01	TCRBJ02	TCRBJ02-02	01				4	0	5	4	7	4	42	52	59	-1	62	1	In	VDJ
AGAACCCGACAGCTTTCTATCTCTGTGCCAGTAGTATTAACCCAGGACTAGCGGGAGGAGAACACCGGGGAGCTGTTTTTTGGAGAA		1	1.353729524840937E-4	58	TCRBV19-01*01	TCRBV19	TCRBV19-01	01				TCRBD02-01*02	TCRBD02	TCRBD02-01	02				TCRBJ02-02*01	TCRBJ02	TCRBJ02-02	01				3	1	1	1	7	1	23	37	44	58	59	1	Out	VDJ
GTGACCAGTGCCCATCCTGAAGACAGCAGCTTCTACATCTGCAGTGCTAAGGTCGGGGGGGGCGAGACTGAAGCTTTCTTTGGACAA	CSAKVGGGETEAFF	1	1.353729524840937E-4	42	TCRBV20	TCRBV20				TCRBV20-01,TCRBV20-or09_02		TCRBD02-01*01	TCRBD02	TCRBD02-01	01				TCRBJ01-01*01	TCRBJ01	TCRBJ01-01	01				4	5	8	0	4	5	39	49	53	61	66	1	In	VDJ
GTGCAGCCTGCAGAACTGGAGGATTCTGGAGTTTATTTCTGTGCCAGCAGCCCCTATGGGGGGTACACTGAAGCTTTCTTTGGACAA	CASSPYGGYTEAFF	2	2.707459049681874E-4	42	TCRBV14-01*01	TCRBV14	TCRBV14-01	01				TCRBD02-01*01	TCRBD02	TCRBD02-01	01				TCRBJ01-01*01	TCRBJ01	TCRBJ01-01	01				4	1	9	1	5	3	39	52	57	63	64	2	In	VDJ
AAGATCCAGCCCTCAGAACCCAGGGACTCAGCTGTGTACTTCTGTGCCAGCAGTACGACAGGGAGAACTGAAGCTTTCTTTGGACAA	CASSTTGRTEAFF	2	2.707459049681874E-4	39	TCRBV12-03/12-04*01	TCRBV12	TCRBV12-03/12-04	01				TCRBD01-01*01	TCRBD01	TCRBD01-01	01				TCRBJ01-01*01	TCRBJ01	TCRBJ01-01	01				5	3	2	3	2	5	42	54	56	63	66	2	In	VDJ
CTGGAGTTGGCTGCTCCCTCCCAGACATCTGTGTACTTCTGTGCCAGCAGTTACTCGCCGGGGGTTGAAAAACTGTTTTTTGGCAGT	CASSYSPGVEKLFF	3	4.06118857452281E-4	42	TCRBV06-06*01	TCRBV06	TCRBV06-06	01				TCRBD02-01*01	TCRBD02	TCRBD02-01	01				TCRBJ01-04*01	TCRBJ01	TCRBJ01-04	01				0	1	8	2	2	7	39	56	58	64	65	3	In	VDJ
CACTCTGAAGATCCAGCCTGCAGAGCAGGGGGACTCGGCCGTGTATGTCTGTGCCCCGGGAAATATCAGCCCCAGCATTTTGGTGAT		1	1.353729524840937E-4	32	TCRBV12-02*01	TCRBV12	TCRBV12-02	01				TCRBD02-01*02	TCRBD02	TCRBD02-01	02				TCRBJ01-05*01	TCRBJ01	TCRBJ01-05	01				12	3	8	3	2	5	49	54	56	61	64	1	Out	VDJ
AACCTGAGCTCTCTGGAGCTGGGGGACTCAGCTTTGTATTTCTGTGCCAGCAGCGTAGTAGGGAATTCACCCCTCCACTTTGGGAAT	CASSVVGNSPLHF	2	2.707459049681874E-4	39	TCRBV09-01*01	TCRBV09	TCRBV09-01	01								TCRBD01,TCRBD02	TCRBD01-01,TCRBD02-01		TCRBJ01-06*01	TCRBJ01	TCRBJ01-06	01				0	0	5	3	1	7	42	58	59	-1	63	2	In	VDJ
NNNNNNTGTCGGCTGCTCCCTCCCAGACATCTGTGTACTTCTGTGCCGGAGAACAGGGATCGAAAGTATGGCTACACCTTCGGTTCG		2	2.707459049681874E-4	40	TCRBV06-05*01	TCRBV06	TCRBV06-05	01				TCRBD01-01*01	TCRBD01	TCRBD01-01	01				TCRBJ01-02*01	TCRBJ01	TCRBJ01-02	01				11	8	3	3	5	5	41	47	52	58	66	2	Out	VDJ
AGCTCCTTGGAGCTGGGGGACTCAGCCCTGTACTTCTGTGCCAGCAGCTCAGGGGGGACAGGATCCTATGGCTACACCTTCGGTTCG	CASSSGGTGSYGYTF	8	0.0010829836198727495	45	TCRBV13-01*01	TCRBV13	TCRBV13-01	01				TCRBD01-01*01	TCRBD01	TCRBD01-01	01				TCRBJ01-02*01	TCRBJ01	TCRBJ01-02	01				0	3	0	4	1	4	36	53	54	62	65	8	In	VDJ
ATGAATGTGAGCACCTTGGAGCTGGGGGACTCGGCCCTTTATCTTTGCGCCAGCAGCTTGTCAGGGTCAGGCTACACCTTCGGTTCG	CASSLSGSGYTF	2	2.707459049681874E-4	36	TCRBV05-01*01	TCRBV05	TCRBV05-01	01				TCRBD01-01*01	TCRBD01	TCRBD01-01	01				TCRBJ01-02*01	TCRBJ01	TCRBJ01-02	01				1	3	4	3	1	8	45	60	61	66	69	2	In	VDJ
AGCTCTCTGGAGCTGGGGGACTCAGCTTTGTATTTCTGTGCCAGCAGCCCAGACAGTATCGGGGTTGGCGAGCAGTACTTCGGGCCG	CASSPDSIGVGEQYF	1	1.353729524840937E-4	45	TCRBV09-01*01	TCRBV09	TCRBV09-01	01								TCRBD01,TCRBD02	TCRBD01-01,TCRBD02-01		TCRBJ02-07*01	TCRBJ02	TCRBJ02-07	01				4	12	2	5	3	6	36	48	51	56	68	1	In	VDJ
GTGACCAGTGCCCATCCTGAAGACAGCAGCTTCTACATCTGCAGTGCTAGGTTTGTGGGAAGGGTTTACGAGCAGTACTTCGGGCCG	CSARFVGRVYEQYF	1	1.353729524840937E-4	42	TCRBV20	TCRBV20				TCRBV20-01,TCRBV20-or09_02						TCRBD01,TCRBD02	TCRBD01-01,TCRBD02-01		TCRBJ02-07*01	TCRBJ02	TCRBJ02-07	01				3	6	0	8	6	4	39	50	56	60	66	1	In	VDJ
CTGACTGTGAGCAACATGAGCCCTGAAGACAGCAGCATATATCTCTGCAGCGTCCGGGTTTCGTCCTACGAGCAGTACTTCGGGCCG	CSVRVSSYEQYF	1	1.353729524840937E-4	36	TCRBV29-01	TCRBV29	TCRBV29-01				01,02	TCRBD02-01	TCRBD02	TCRBD02-01				01,02	TCRBJ02-07*01	TCRBJ02	TCRBJ02-07	01				6	5	8	4	1	1	45	53	54	58	63	1	In	VDJ
CAGCCTGCAGAGCTTGAGGACTCGGCCGTGTATCTCTGTGCCAGCAGCCCCATAGACCTTAGCTCCTACGAGCAGTACTTCGGGCCG	CASSPIDLSSYEQYF	1	1.353729524840937E-4	45	TCRBV11	TCRBV11				TCRBV11-02,TCRBV11-03						TCRBD01,TCRBD02	TCRBD01-01,TCRBD02-01		TCRBJ02-07*01	TCRBJ02	TCRBJ02-07	01				5	5	2	7	6	0	36	48	54	57	62	1	In	VDJ
AGTTCTAAGAAGCTCCTTCTCAGTGACTCTGGCTTCTATCTCTGTGCCTGGAGTGAAGGGGTTACCTACGAGCAGTACTTCGGGCCG	CAWSEGVTYEQYF	1	1.353729524840937E-4	39	TCRBV30-01*01	TCRBV30	TCRBV30-01	01				TCRBD01-01*01	TCRBD01	TCRBD01-01	01				TCRBJ02-07*01	TCRBJ02	TCRBJ02-07	01				1	3	5	2	1	2	42	55	56	61	64	1	In	VDJ
ACATCGGCCCAAAAGAACCCGACAGCTTTCTATCTCTGTGCCAGCGGTCCGGGACAGGGACTTTTGCACACCATATATTTTGGAGAG	CASGPGQGLLHTIYF	1	1.353729524840937E-4	45	TCRBV19-01*01	TCRBV19	TCRBV19-01	01				TCRBD01-01*01	TCRBD01	TCRBD01-01	01				TCRBJ01-03*01	TCRBJ01	TCRBJ01-03	01				9	8	0	3	6	8	36	44	50	59	67	1	In	VDJ
ACCTTGGAGCTGGGGGACTCGGCCCTTTATCTTTGCGCCAGCAGCTTCGACCCCCGCTCTGGGGCCAACGTCCTGACTTTCGGGGCC	CASSFDPRSGANVLTF	1	1.353729524840937E-4	48	TCRBV05-01*01	TCRBV05	TCRBV05-01	01								TCRBD01,TCRBD02	TCRBD01-01,TCRBD02-01		TCRBJ02-06*01	TCRBJ02	TCRBJ02-06	01				2	5	2	7	1	0	33	47	48	51	56	1	In	VDJ
CTCAGGCTGGAGTTGGCTGCTCCCTCCCAGACATCTGTGTACTTCTGTGCCAGCAGTTTAGGGAAAAACATTCAGTACTTCGGCGCC	CASSLGKNIQYF	2	2.707459049681874E-4	36	TCRBV06-06*01	TCRBV06	TCRBV06-06	01								TCRBD01,TCRBD02	TCRBD01-01,TCRBD02-01		TCRBJ02-04*01	TCRBJ02	TCRBJ02-04	01				4	0	5	3	1	4	45	58	59	-1	63	2	In	VDJ
ATCCAGCCTGCAGAGCTTGAGGACTCGGCCGTGTATCTCTGTGCCAGCAGCTTCGGGACTGGGGGCAATGAGCAGTTCTTCGGGCCA	CASSFGTGGNEQFF	1	1.353729524840937E-4	42	TCRBV11	TCRBV11				TCRBV11-02,TCRBV11-03		TCRBD02-01	TCRBD02	TCRBD02-01				01,02	TCRBJ02-01*01	TCRBJ02	TCRBJ02-01	01				3	5	0	10	1	6	39	53	54	60	65	1	In	VDJ
GGCAATCCTGTCCTCAGAACCGGGAGACACGGCACTGTATCTCTGCGCCAGCAGCCCCGTCCGGGCAATGAGCAGTTCTTCGGGCCA		1	1.353729524840937E-4	38	TCRBV23-01*01	TCRBV23	TCRBV23-01	01				TCRBD02-01	TCRBD02	TCRBD02-01				01,02	TCRBJ02-01*01	TCRBJ02	TCRBJ02-01	01				6	0	8	4	7	6	43	54	61	-1	65	1	Out	VDJ
AACATGAGCTCCTTGGAGCTGGGGGACTCAGCCCTGTACTTCTGTGCCAGCAGCCACGGACGGTACAATGAGCAGTTCTTCGGGCCA	CASSHGRYNEQFF	1	1.353729524840937E-4	39	TCRBV13-01*01	TCRBV13	TCRBV13-01	01								TCRBD01,TCRBD02	TCRBD01-01,TCRBD02-01		TCRBJ02-01*01	TCRBJ02	TCRBJ02-01	01				5	2	1	7	3	4	42	54	57	61	63	1	In	VDJ
CTGGAGTCGCCCAGCCCCAACCAGACCTCTCTGTACTTCTGTGCCAGCAGCCGGGACTCAAGGTACAATGAGCAGTTCTTCGGGCCA	CASSRDSRYNEQFF	1	1.353729524840937E-4	42	TCRBV27-01*01	TCRBV27	TCRBV27-01	01				TCRBD02-01	TCRBD02	TCRBD02-01				01,02	TCRBJ02-01*01	TCRBJ02	TCRBJ02-01	01				6	5	0	10	2	4	39	50	52	58	63	1	In	VDJ
ACAGTGACCAGTGCCCATCCTGAAGACAGCAGCTTCTACATCTGCAGTGCTATGACGGGCTCCTACAATGAGCAGTTCTTCGGGCCA	CSAMTGSYNEQFF	1	1.353729524840937E-4	39	TCRBV20	TCRBV20				TCRBV20-01,TCRBV20-or09_02		TCRBD02-01	TCRBD02	TCRBD02-01				01,02	TCRBJ02-01*01	TCRBJ02	TCRBJ02-01	01				4	0	8	4	3	0	42	52	55	-1	59	1	In	VDJ
CCCAGCCCCAACCAGACCTCTCTGTACTTCTGTGCCAGCTCCGGTGGGGCCGGCCCGAGCTCCTACAATGAGCAGTTCTTCGGGCCA	CASSGGAGPSSYNEQFF	1	1.353729524840937E-4	51	TCRBV27-01*01	TCRBV27	TCRBV27-01	01				TCRBD01-01*01	TCRBD01	TCRBD01-01	01				TCRBJ02-01*01	TCRBJ02	TCRBJ02-01	01				8	9	7	0	6	0	30	39	45	50	59	1	In	VDJ
AGTCTGCCATCCCCAACCAGACAGCTCTTTACTTCTGTGCCACCCTTGGGGGGGGAGCGGGAGGACAATGAGCAGTTCTTCGGGCCA		1	1.353729524840937E-4	46	TCRBV24-01*01	TCRBV24	TCRBV24-01	01				TCRBD02-01*02	TCRBD02	TCRBD02-01	02				TCRBJ02-01*01	TCRBJ02	TCRBJ02-01	01				9	0	6	1	11	5	35	44	55	-1	64	1	Out	VDJ
CTGAATGTGAACGCCTTGGAGCTGGACGACTCGGCCCTGTATCTCTGTGCCAGCAGCCCGGATGGCTTGGAGCAGTTCTTCGGGCCA	CASSPDGLEQFF	5	6.768647624204683E-4	36	TCRBV05-04*01	TCRBV05	TCRBV05-04	01								TCRBD01,TCRBD02	TCRBD01-01,TCRBD02-01		TCRBJ02-01*01	TCRBJ02	TCRBJ02-01	01				4	7	1	8	2	10	45	57	59	62	69	5	In	VDJ
TCCGCCAGCACCAACCAGACATCTATGTACCTCTGTGCCAGCAGTCCACGACTAGCGGGCCTCCAAGAGACCCAGTACTTCGGGCCA	CASSPRLAGLQETQYF	2	2.707459049681874E-4	48	TCRBV28-01*01	TCRBV28	TCRBV28-01	01				TCRBD02-01	TCRBD02	TCRBD02-01				01,02	TCRBJ02-05*01	TCRBJ02	TCRBJ02-05	01				5	3	2	4	4	1	33	45	49	59	62	2	In	VDJ
CTGAATGTGAACGCCTTGTTGCTGGGGGACTCGGCCCTCTATCTCTGTGCCAGCAGCTCCACAGGGTATACGCAGTATTTTGGCCCA	CASSSTGYTQYF	1	1.353729524840937E-4	36	TCRBV05-06*01	TCRBV05	TCRBV05-06	01				TCRBD01-01*01	TCRBD01	TCRBD01-01	01				TCRBJ02-03*01	TCRBJ02	TCRBJ02-03	01				3	1	3	3	2	7	45	58	60	66	67	1	In	VDJ
AAGATCCAGCCTGCAGAGCTTGAGGACTCGGCCGTGTATCTCTGTGCCAGCCGGACTAGCGGGACAGATACGCAGTATTTTGGCCCA	CASRTSGTDTQYF	3	4.06118857452281E-4	39	TCRBV11	TCRBV11				TCRBV11-02,TCRBV11-03		TCRBD02-01	TCRBD02	TCRBD02-01				01,02	TCRBJ02-03*01	TCRBJ02	TCRBJ02-03	01				8	0	1	4	1	3	42	51	52	-1	63	3	In	VDJ
CACACCCTGCAGCCAGAAGACTCGGCCCTGTATCTCTGTGCCAGCAGCCGCCTCAGGGAGAGCACAGATACGCAGTATTTTGGCCCA	CASSRLRESTDTQYF	1	1.353729524840937E-4	45	TCRBV04-02*01	TCRBV04	TCRBV04-02	01								TCRBD01,TCRBD02	TCRBD01-01,TCRBD02-01		TCRBJ02-03*01	TCRBJ02	TCRBJ02-03	01				4	2	4	3	4	0	36	49	53	58	60	1	In	VDJ
GTGAGCAACATGAGCCCTGAAGACAGCAGCATATATCTCTGCAGCGTTGATCAGGACTCCTGGGCAGATACACAGTATTTTGGCCCA	CSVDQDSWADTQYF	1	1.353729524840937E-4	42	TCRBV29-01	TCRBV29	TCRBV29-01				01,02	TCRBD02-01	TCRBD02	TCRBD02-01				01,02	TCRBJ02-03*01	TCRBJ02	TCRBJ02-03	01				3	14	1	10	3	12	39	50	53	58	72	1	In	VDJ
GAGTCCGCCAGCACCAACCAGACATCTATGTACCTCTGTGCCAGCAGCCAATTCGGACTAGGCGCCGGGGAGCTGTTTTTTGGAGAA	CASSQFGLGAGELFF	1	1.353729524840937E-4	45	TCRBV28-01*01	TCRBV28	TCRBV28-01	01				TCRBD02-01	TCRBD02	TCRBD02-01				01,02	TCRBJ02-02*01	TCRBJ02	TCRBJ02-02	01				6	3	1	8	7	6	36	47	54	61	64	1	In	VDJ
TCTAAGAAGCTCCTTCTCAGTGACTCTGGCTTCTATCTCTGTGCCTGGAGTGCAGGGACGAACACCGGGGAGCTGTTTTTTGGAGAA	CAWSAGTNTGELFF	2	2.707459049681874E-4	42	TCRBV30-01*01	TCRBV30	TCRBV30-01	01				TCRBD01-01*01	TCRBD01	TCRBD01-01	01				TCRBJ02-02*01	TCRBJ02	TCRBJ02-02	01				1	1	4	3	0	0	39	-1	52	57	58	2	In	VDJ
CTTGGTGACTCTGCTGTGTATTTCTGTGCCAGCAGCCAAGATAGCCCCGGGAGACACTTTATGGGCACTGAAGCTTTCTTTGGACAA	CASSQDSPGRHFMGTEAFF	1	1.353729524840937E-4	57	TCRBV03-01/03-02*01	TCRBV03	TCRBV03-01/03-02	01				TCRBD02-01*02	TCRBD02	TCRBD02-01	02				TCRBJ01-01*01	TCRBJ01	TCRBJ01-01	01				0	12	8	2	6	4	24	41	47	53	65	1	In	VDJ
GCCCAGCCCCAACCAGACCTCTCTGTACTTCTGTGCCAGCAGTTAGAGAAGCAGGGGCCACCGAACACTGAAGCTTTCTTTGGACAA		1	1.353729524840937E-4	50	TCRBV27-01*01	TCRBV27	TCRBV27-01	01				TCRBD01-01*01	TCRBD01	TCRBD01-01	01				TCRBJ01-01*01	TCRBJ01	TCRBJ01-01	01				4	5	4	2	7	1	31	44	51	57	62	1	Out	VDJ
ATCCAGCGCACAGAGCAGCGGGACTCGGCCATGTATCGCTGTGCCAGCAGCTTAGGACTGGGTAATGAAAAACTGTTTTTTGGCAGT	CASSLGLGNEKLFF	1	1.353729524840937E-4	42	TCRBV07-06*01	TCRBV07	TCRBV07-06	01				TCRBD02-01	TCRBD02	TCRBD02-01				01,02	TCRBJ01-04*01	TCRBJ01	TCRBJ01-04	01				1	3	2	10	0	4	39	-1	55	59	62	1	In	VDJ
AATGTGAGCACCTTGGAGCTGGGGGACTCGGCCCTTTATCTTTGCGCCAGCAGCATAGCAACTAATGAAAAACTGTTTTTTGGCAGT	CASSIATNEKLFF	1	1.353729524840937E-4	39	TCRBV05-01*01	TCRBV05	TCRBV05-01	01				TCRBD02-01	TCRBD02	TCRBD02-01				01,02	TCRBJ01-04*01	TCRBJ01	TCRBJ01-04	01				4	0	5	8	1	0	42	54	55	-1	58	1	In	VDJ
TTCACATCAATTCCCTGGAGCTTGGTGACTCTGCTGTGTATTTCTGTGCCAGCAGCCCTAGGTCACCAGCCCCAGCATTTTGGTGAT		1	1.353729524840937E-4	37	TCRBV03-01/03-02*01	TCRBV03	TCRBV03-01/03-02	01				TCRBD02-01	TCRBD02	TCRBD02-01				01,02	TCRBJ01-05*01	TCRBJ01	TCRBJ01-05	01				4	5	4	8	0	7	44	-1	57	61	66	1	Out	VDJ
ACAGTGACCAGTGCCCATCCTGAAGACAGCAGCTTCTACATCTGCAGTGTCACATCACCACCCACCTACGAGCAGTACTTTGGGCCG	CSVTSPPTYEQYF	1	1.353729524840937E-4	39	TCRBV20	TCRBV20				TCRBV20-01,TCRBV20-or09_02						TCRBD01,TCRBD02	TCRBD01-01,TCRBD02-01		TCRBJ02-07	TCRBJ02	TCRBJ02-07				01,02	7	27	3	6	2	19	42	49	51	54	81	1	In	VDJ
CAGCCTGCAGAGCTTGGGGACTCGGCCGTGTATCTTTGTGCCAGCAGCTTAGCCTCGGAAGTAGTCGGCGAGCAGTACTTCGGGCCG	CASSLASEVVGEQYF	1	1.353729524840937E-4	45	TCRBV11-03*01	TCRBV11	TCRBV11-03	01								TCRBD01,TCRBD02	TCRBD01-01,TCRBD02-01		TCRBJ02-07*01	TCRBJ02	TCRBJ02-07	01				1	9	1	8	4	6	36	52	56	59	68	1	In	VDJ
NTGTCGGCTGCTCCCTCCCAGACATCTGTGTACTTCTGTGCCAGCAGTTCCCCCGGGACAGGGGTAGGCGAGCAGTACTTCGGGCCG	CASSSPGTGVGEQYF	1	1.353729524840937E-4	45	TCRBV06-05*01	TCRBV06	TCRBV06-05	01				TCRBD01-01*01	TCRBD01	TCRBD01-01	01				TCRBJ02-07*01	TCRBJ02	TCRBJ02-07	01				4	4	0	2	5	6	36	49	54	64	68	1	In	VDJ
ACCAGTGCCCATCCTGAAGACAGCAGCTTCTACATCTGCAGTGCTAGAGTTATGGGACTAGCTAAGTACGAGCAGTACTTCGGGCCG	CSARVMGLAKYEQYF	1	1.353729524840937E-4	45	TCRBV20	TCRBV20				TCRBV20-01,TCRBV20-or09_02		TCRBD02-01	TCRBD02	TCRBD02-01				01,02	TCRBJ02-07*01	TCRBJ02	TCRBJ02-07	01				1	4	0	7	4	4	36	49	53	62	66	1	In	VDJ
GAGTCGCCCAGCCCCAACCAGACCTCTCTGTACTTCTGTGCCAGCAGATATAACCGGGACACGGCCTACGAGCAGTACTTCGGGCCG	CASRYNRDTAYEQYF	1	1.353729524840937E-4	45	TCRBV27-01*01	TCRBV27	TCRBV27-01	01				TCRBD01-01*01	TCRBD01	TCRBD01-01	01				TCRBJ02-07*01	TCRBJ02	TCRBJ02-07	01				6	3	0	6	8	2	36	47	55	61	64	1	In	VDJ
CTGCTCCCTCCCAGACATCTGTGTACTTCTGTGCCAGCAGTTAAGAGGGGAAAGGCCCTTAGAACCTACGAGCAGTACTTCGGGCCG		1	1.353729524840937E-4	52	TCRBV06	TCRBV06				TCRBV06-05,TCRBV06-06						TCRBD01,TCRBD02	TCRBD01-01,TCRBD02-01		TCRBJ02-07*01	TCRBJ02	TCRBJ02-07	01				3	14	5	2	2	2	29	43	45	50	64	1	Out	VDJ
NTGTCGGCTGCTCCCTCCCAGACATCTGTGTACTTCTGTGCCAGCAGTGGACTAGCGGGGGCAAACTACGAGCAGTACTTCGGGCCG	CASSGLAGANYEQYF	2	2.707459049681874E-4	45	TCRBV06	TCRBV06				TCRBV06-01,TCRBV06-05		TCRBD02-01*01	TCRBD02	TCRBD02-01	01				TCRBJ02-07*01	TCRBJ02	TCRBJ02-07	01				4	4	2	2	0	3	36	-1	49	61	65	2	In	VDJ
AAGATCCGGTCCACAAAGCTGGAGGACTCAGCCATGTACTTCTGTGCCAGCAGTGAATACAGGGGAGACACCATATATTTTGGAGAG	CASSEYRGDTIYF	2	2.707459049681874E-4	39	TCRBV02-01	TCRBV02	TCRBV02-01				01,03	TCRBD01-01*01	TCRBD01	TCRBD01-01	01				TCRBJ01-03*01	TCRBJ01	TCRBJ01-03	01				2	2	3	2	1	8	42	57	58	65	67	2	In	VDJ
ACAGAGCAGGAGGACTCCGCCGTGTATCTCTGTGCCAGCAGTTTTCGGCCCTCAGACTCTGGGGCCAACGTCCTGACTTTCGGGGCC	CASSFRPSDSGANVLTF	1	1.353729524840937E-4	51	TCRBV07-08	TCRBV07	TCRBV07-08				01,03					TCRBD01,TCRBD02	TCRBD01-01,TCRBD02-01		TCRBJ02-06*01	TCRBJ02	TCRBJ02-06	01				6	1	4	5	11	0	30	41	52	55	56	1	In	VDJ
GTGACATCGGCCCAAAAGAACCCGACAGCTTTCTATCTCTGTGCCAGTAGTGCAGCGGGAGGGCCCGGTGAGCAGTTCTTCGGGCCA	CASSAAGGPGEQFF	4	5.414918099363748E-4	42	TCRBV19-01*01	TCRBV19	TCRBV19-01	01				TCRBD02-01*02	TCRBD02	TCRBD02-01	02				TCRBJ02-01*01	TCRBJ02	TCRBJ02-01	01				5	5	6	0	2	9	39	51	53	63	68	4	In	VDJ
CACATCAATTCCCTGGAGCTTGGTGACTCTGCTGTGTATTTCTGTGCCAGCAGCCAACTTGCGGTTAATGAGCAGTTCTTCGGGCCA	CASSQLAVNEQFF	1	1.353729524840937E-4	39	TCRBV03-01/03-02*01	TCRBV03	TCRBV03-01/03-02	01				TCRBD02-01	TCRBD02	TCRBD02-01				01,02	TCRBJ02-01*01	TCRBJ02	TCRBJ02-01	01				2	2	7	5	3	7	42	57	60	64	66	1	In	VDJ
GAGCTGGGGGACTCGGCCCTTTATCTTTGCGCCAGCAGCTTTCGGGGTAGCGGGAGTGGAGGTACCAATGAGCAGTTCTTCGGGCCA	CASSFRGSGSGGTNEQFF	1	1.353729524840937E-4	54	TCRBV05-01*01	TCRBV05	TCRBV05-01	01				TCRBD02-01*02	TCRBD02	TCRBD02-01	02				TCRBJ02-01*01	TCRBJ02	TCRBJ02-01	01				2	9	5	2	6	6	27	41	47	56	65	1	In	VDJ
CTACACGCCCTGCAGCCAGAAGACTCAGCCCTGTATCTCTGCGCCAGCAGCCAAGGGCTCTGGACCAATGAGCAGTTCTTCGGGCCA	CASSQGLWTNEQFF	1	1.353729524840937E-4	42	TCRBV04-01*01	TCRBV04	TCRBV04-01	01								TCRBD01,TCRBD02	TCRBD01-01,TCRBD02-01		TCRBJ02-01*01	TCRBJ02	TCRBJ02-01	01				1	0	1	7	6	6	39	55	61	-1	65	1	In	VDJ
TCGGCCCAAAAGAACCCGACAGCTTTCTATCTCTGTGCCAGTAGTTCGCATAGCGGGGGGGGTTACAATGAGCAGTTCTTCGGGCCA	CASSSHSGGGYNEQFF	1	1.353729524840937E-4	48	TCRBV19-01*01	TCRBV19	TCRBV19-01	01				TCRBD02-01*01	TCRBD02	TCRBD02-01	01				TCRBJ02-01*01	TCRBJ02	TCRBJ02-01	01				5	2	5	0	5	4	33	45	50	61	63	1	In	VDJ
AACGCCTTGGAGCTGGACGACTCGGCCCTGTATCTCTGTGCCAGCAGCTCCGGGGGCGGGAGGGCGGAGACCCAGTACTTCGGGCCA	CASSSGGGRAETQYF	2	2.707459049681874E-4	45	TCRBV05-04*01	TCRBV05	TCRBV05-04	01				TCRBD02-01*02	TCRBD02	TCRBD02-01	02				TCRBJ02-05*01	TCRBJ02	TCRBJ02-05	01				3	2	7	0	6	5	36	49	55	64	66	2	In	VDJ
ATCCAGCAGGTAGTGCGAGGAGATTCGGCAGCTTATTTCTGTGCCAGCTCACCACCGTCACAGAAGGAGACCCAGTACTTCGGGCCA	CASSPPSQKETQYF	3	4.06118857452281E-4	42	TCRBV18-01*01	TCRBV18	TCRBV18-01	01				TCRBD01-01*01	TCRBD01	TCRBD01-01	01				TCRBJ02-05*01	TCRBJ02	TCRBJ02-05	01				0	3	3	5	3	5	39	56	59	63	66	3	In	VDJ
GTGAACGCCTTGTTGCTGGGGGACTCGGCCCTCTATCTCTGTGCCAGCAGCTTGGTTGGCATCCAAGAGACCCAGTACTTCGGGCCA	CASSLVGIQETQYF	3	4.06118857452281E-4	42	TCRBV05-06*01	TCRBV05	TCRBV05-06	01				TCRBD01-01*01	TCRBD01	TCRBD01-01	01				TCRBJ02-05*01	TCRBJ02	TCRBJ02-05	01				0	2	9	0	2	1	39	55	57	60	62	3	In	VDJ
TCCCAGACATCTGTGTACTTCTGTGCCAGCAGTGAAGACTCCCGGACTAGCGGGAGGTCCTTCACAGATACGCAGTATTTTGGCCCA	CASSEDSRTSGRSFTDTQYF	1	1.353729524840937E-4	60	TCRBV06-01*01	TCRBV06	TCRBV06-01	01				TCRBD02-01*02	TCRBD02	TCRBD02-01	02				TCRBJ02-03*01	TCRBJ02	TCRBJ02-03	01				1	5	1	1	6	2	21	37	43	57	62	1	In	VDJ
CTTGGTGACTCTGCTGTGTATTTCTGTGCCAGCAGCCAAGAGCACCGGGTCTAGCGGACTAGCACAGATACGCAGTATTTTGGCCCA	CASSQEHRV*RTSTDTQYF	1	1.353729524840937E-4	57	TCRBV03-01/03-02*01	TCRBV03	TCRBV03-01/03-02	01				TCRBD02-01	TCRBD02	TCRBD02-01				01,02	TCRBJ02-03*01	TCRBJ02	TCRBJ02-03	01				0	3	4	5	9	0	24	41	50	57	60	1	Stop	VDJ
AAGATCCAGCCCTCAGAACCCAGGGACTCAGCTGTGTACTTCTGTGCCAGCAGTTGGCCGGGTAGGGGGGAGCTGTTTTTTGGAGAA	CASSWPGRGELFF	1	1.353729524840937E-4	39	TCRBV12-03/12-04*01	TCRBV12	TCRBV12-03/12-04	01				TCRBD02-01	TCRBD02	TCRBD02-01				01,02	TCRBJ02-02*01	TCRBJ02	TCRBJ02-02	01				4	4	8	4	3	8	42	55	58	62	66	1	In	VDJ
GAGTCCGCCAGCACCAACCAGACATCTATGTACCTCTGTGCCAGCAGTTTCATCCGCGGGGGGACCGGGGAGCTGTTTTTTGGAGAA	CASSFIRGGTGELFF	5	6.768647624204683E-4	45	TCRBV28-01*01	TCRBV28	TCRBV28-01	01				TCRBD02-01*01	TCRBD02	TCRBD02-01	01				TCRBJ02-02*01	TCRBJ02	TCRBJ02-02	01				3	0	7	1	5	5	36	50	55	-1	63	5	In	VDJ
AGGTAGTGCGAGGAGATTCGGCAGCTTATTTCTGTGCCAGCTCACCAAGGCATGCTCGACTACACCGGGGAGCTGTTTTTTGGAGAA		2	2.707459049681874E-4	49	TCRBV18-01*01	TCRBV18	TCRBV18-01	01				TCRBD02-01	TCRBD02	TCRBD02-01				01,02	TCRBJ02-02*01	TCRBJ02	TCRBJ02-02	01				2	0	2	10	10	3	32	47	57	-1	61	2	Out	VDJ
AGCACCTTGGAGCTGGGGGACTCGGCCCTTTATCTTTGCGCCAGCAGCTCACTAGGACGGAACACCGGGGAGCTGTTTTTTGGAGAA	CASSSLGRNTGELFF	1	1.353729524840937E-4	45	TCRBV05-01*01	TCRBV05	TCRBV05-01	01				TCRBD02-01	TCRBD02	TCRBD02-01				01,02	TCRBJ02-02*01	TCRBJ02	TCRBJ02-02	01				3	4	3	8	1	1	36	49	50	55	59	1	In	VDJ
TCCAGCCTGCAGAGCTTGGGGACTCGGCCGTGTATCTCTGTGCCAGCAGCACGACAGGGGAGTTGGACTGAAGCTTTCTTTGGACAA		1	1.353729524840937E-4	43	TCRBV11-03*01	TCRBV11	TCRBV11-03	01				TCRBD01-01*01	TCRBD01	TCRBD01-01	01				TCRBJ01-01*01	TCRBJ01	TCRBJ01-01	01				5	6	2	2	2	5	38	50	52	60	66	1	Out	VDJ
CGGTCCACAAAGCTGGAGGACTCAGCCATGTACTTCTGTGCCAGCAGTGAAGGGGGTGTGATGAACACTGAAGCTTTCTTTGGACAA	CASSEGGVMNTEAFF	1	1.353729524840937E-4	45	TCRBV02-01	TCRBV02	TCRBV02-01				01,03					TCRBD01,TCRBD02	TCRBD01-01,TCRBD02-01		TCRBJ01-01*01	TCRBJ01	TCRBJ01-01	01				1	5	6	2	0	0	36	-1	52	56	61	1	In	VDJ
CAGCGCACAGAGCAGGAGGACTCGGCCGTGTATCTCTGTGCCAGCAGCACCCTCCGGGGGAGCAATCAGCCCCAGCATTTTGGTGAT	CASSTLRGSNQPQHF	1	1.353729524840937E-4	45	TCRBV07-02	TCRBV07	TCRBV07-02				01,02	TCRBD02-01*01	TCRBD02	TCRBD02-01	01				TCRBJ01-05*01	TCRBJ01	TCRBJ01-05	01				5	0	8	2	6	1	36	48	54	-1	60	1	In	VDJ
GTAGTGCGAGGAGATTCGGCAGCTTATTTCTGTGCCAGCTCACCGGCCGGAAGGGAGAGGGCCAATCAGCCCCAGCATTTTGGTGAT	CASSPAGRERANQPQHF	1	1.353729524840937E-4	51	TCRBV18-01*01	TCRBV18	TCRBV18-01	01				TCRBD02-01*02	TCRBD02	TCRBD02-01	02				TCRBJ01-05*01	TCRBJ01	TCRBJ01-05	01				3	5	9	2	8	3	30	44	52	57	62	1	In	VDJ
GAGTCGGCTGCTCCCTCCCAGACATCTGTGTACTTCTGTGCCAGCACTCTCGGTCTGCCGGGTCTCTATGGCTACACCTTCGGTTCG	CASTLGLPGLYGYTF	1	1.353729524840937E-4	45	TCRBV06-01*01	TCRBV06	TCRBV06-01	01				TCRBD02-01	TCRBD02	TCRBD02-01				01,02	TCRBJ01-02*01	TCRBJ01	TCRBJ01-02	01				7	3	8	4	12	4	36	46	58	62	65	1	In	VDJ
TCCCTGTCCCTAGAGTCTGCCATCCCCAACCAGACAGCTCTTTACTTCTGTGCCACCAGTGATCTGGATGGCTACACCTTCGGTTCG	CATSDLDGYTF	2	2.707459049681874E-4	33	TCRBV24-01*01	TCRBV24	TCRBV24-01	01								TCRBD01,TCRBD02	TCRBD01-01,TCRBD02-01		TCRBJ01-02*01	TCRBJ01	TCRBJ01-02	01				3	0	0	10	2	6	48	63	65	-1	67	2	In	VDJ
ACAGTGACCAGTGCCCATCCTGAAGACAGCAGCTTCTACATCTGCAGTGCTAGGACTAGCGGCAGTAGTGAGCAGTACTTCGGGCCG	CSARTSGSSEQYF	3	4.06118857452281E-4	39	TCRBV20	TCRBV20				TCRBV20-01,TCRBV20-or09_02		TCRBD02-01	TCRBD02	TCRBD02-01				01,02	TCRBJ02-07*01	TCRBJ02	TCRBJ02-07	01				3	7	2	5	0	7	42	-1	53	62	69	3	In	VDJ
CCAGCCCTCAGAACCCAGGGACTCAGCTGTGTACTTCTGTGCCAGCAGTTTAGAGCCGGGGCCCCTTTCGAGCAGTACTTCGGGCCG		1	1.353729524840937E-4	44	TCRBV12	TCRBV12				TCRBV12-03/12-04,TCRBV12-04						TCRBD01,TCRBD02	TCRBD01-01,TCRBD02-01		TCRBJ02-07*01	TCRBJ02	TCRBJ02-07	01				1	6	7	0	4	6	37	53	57	62	68	1	Out	VDJ
GTGACCAGTGCCCATCCTGAAGACAGCAGCTTCTACATCTGCAGTGCTAGAATTTTTAGCGGGAGTACCGAGCAGTACTTCGGGCCG	CSARIFSGSTEQYF	1	1.353729524840937E-4	42	TCRBV20	TCRBV20				TCRBV20-01,TCRBV20-or09_02		TCRBD02-01*02	TCRBD02	TCRBD02-01	02				TCRBJ02-07*01	TCRBJ02	TCRBJ02-07	01				2	3	5	2	5	6	39	51	56	65	68	1	In	VDJ
CAGCGCACAGAGCAGGGGGACTCGGCCATGTATCTCTGTGCCAGCAGCTCACAGCTAGCGGTCTCCTACGAGCAGTACTTCGGGCCG	CASSSQLAVSYEQYF	1	1.353729524840937E-4	45	TCRBV07-09*01	TCRBV07	TCRBV07-09	01				TCRBD02-01	TCRBD02	TCRBD02-01				01,02	TCRBJ02-07*01	TCRBJ02	TCRBJ02-07	01				4	1	4	5	5	0	36	49	54	61	62	1	In	VDJ
AAGATCCAGCCTGCAGAGCTTGGGGACTCGGCCGTGTATCTCTGTGCCAGCAGCTTCGCACCTACCTACGAGCAGTACTTCGGGCCG	CASSFAPTYEQYF	1	1.353729524840937E-4	39	TCRBV11-03*01	TCRBV11	TCRBV11-03	01				TCRBD02-01	TCRBD02	TCRBD02-01				01,02	TCRBJ02-07*01	TCRBJ02	TCRBJ02-07	01				3	0	4	9	5	2	42	56	61	-1	64	1	In	VDJ
CTGACAGTGACCAGTGCCCATCCTGAAGACAGCAGCTTCTACATCTGCAGCGTAGGACAGGGGACCTACGAGCAGTACTTCGGGCCG	CSVGQGTYEQYF	1	1.353729524840937E-4	36	TCRBV20	TCRBV20				TCRBV20-01,TCRBV20-or09_02		TCRBD01-01*01	TCRBD01	TCRBD01-01	01				TCRBJ02-07*01	TCRBJ02	TCRBJ02-07	01				9	1	1	2	4	2	45	50	54	63	64	1	In	VDJ
TGTACTTCTGTGCCAGCAGTTATTGCCCGGTATGCCAACCAGCTGGCTGACATAGCCTCCGCCACCTACGAGCAGTACTTCGGGCCG		2	2.707459049681874E-4	73	TCRBV06	TCRBV06				TCRBV06-02/06-03,TCRBV06-05,TCRBV06-06,TCRBV06-09						TCRBD01,TCRBD02	TCRBD01-01,TCRBD02-01		TCRBJ02-07*01	TCRBJ02	TCRBJ02-07	01				3	12	2	6	26	2	8	22	48	52	64	2	Out	VDJ
CTGAAGATCCAGCGCACAGAGCAGGAGGACTCCGCCGTGTATCTCTGTGCTAGCAGCTTGGGGGGCGACGAGCAGTACTTCGGGCCG	CASSLGGDEQYF	1	1.353729524840937E-4	36	TCRBV07-08*01	TCRBV07	TCRBV07-08	01								TCRBD01,TCRBD02	TCRBD01-01,TCRBD02-01		TCRBJ02-07*01	TCRBJ02	TCRBJ02-07	01				3	1	6	0	1	5	45	59	60	66	67	1	In	VDJ
CTGAGTTCTAAGAAGCTCCTTCTCAGTGACTCTGGCTTCTATCTCTGTGCCTGGAGTCCCCGGGGAAACACCATATATTTTGGAGAG	CAWSPRGNTIYF	3	4.06118857452281E-4	36	TCRBV30-01*01	TCRBV30	TCRBV30-01	01				TCRBD02-01	TCRBD02	TCRBD02-01				01,02	TCRBJ01-03*01	TCRBJ01	TCRBJ01-03	01				2	0	8	5	3	4	45	57	60	-1	63	3	In	VDJ
TCCGCTACCAGCTCCCAGACATCTGTGTACTTCTGTGCCATCAGGACGACACTAGCGGGAGAGGGCAATGAGCAGTTCTTCGGGCCA	CAIRTTLAGEGNEQFF	2	2.707459049681874E-4	48	TCRBV10-03*01	TCRBV10	TCRBV10-03	01				TCRBD02-01*02	TCRBD02	TCRBD02-01	02				TCRBJ02-01*01	TCRBJ02	TCRBJ02-01	01				6	4	3	2	6	6	33	44	50	61	65	2	In	VDJ
AACCTGAGCTCTCTGGAGCTGGGGGACTCAGCTTTGTATTTCTGTGCCAGCAGCGTAAGTCTCTACAATGAGCAGTTCTTCGGGCCA	CASSVSLYNEQFF	1	1.353729524840937E-4	39	TCRBV09-01*01	TCRBV09	TCRBV09-01	01								TCRBD01,TCRBD02	TCRBD01-01,TCRBD02-01		TCRBJ02-01*01	TCRBJ02	TCRBJ02-01	01				1	3	5	5	0	3	42	-1	57	59	62	1	In	VDJ
ATCCAGCCTGCAGAGCTTGGGGACTCGGCCATGTATCTCTGTGCCAGCAGCTTAGCGGGAGGTCACAATGAGCAGTTCTTCGGGCCA	CASSLAGGHNEQFF	1	1.353729524840937E-4	42	TCRBV11-01*01	TCRBV11	TCRBV11-01	01				TCRBD02-01*02	TCRBD02	TCRBD02-01	02				TCRBJ02-01*01	TCRBJ02	TCRBJ02-01	01				0	2	9	1	0	5	39	-1	56	62	64	1	In	VDJ
CAGCCTGCAGAACTGGAGGATTCTGGAGTTTATTTCTGTGCCAGCAGCCGTTTACCAGGGGGCGGTGAGACCCAGTACTTCGGGCCA	CASSRLPGGGETQYF	1	1.353729524840937E-4	45	TCRBV14-01*01	TCRBV14	TCRBV14-01	01				TCRBD01-01*01	TCRBD01	TCRBD01-01	01				TCRBJ02-05*01	TCRBJ02	TCRBJ02-05	01				4	3	4	0	6	5	36	49	55	63	66	1	In	VDJ
ACTCTGACAGTGACCAGTGCCCATCCTGAAGACAGCAGCTTCTACATCTGCAGTGCTAGCCCCCAAGAGACCCAGTACTTCGGGCCA	CSASPQETQYF	1	1.353729524840937E-4	33	TCRBV20-01	TCRBV20	TCRBV20-01				01,04								TCRBJ02-05*01	TCRBJ02	TCRBJ02-05	01				3	3	0	0	0	1	48	-1	-1	59	62	1	In	VJ
AGGATCCAGCAGGTAGTGCGAGGAGATTCGGCAGCTTATTTCTGTGCCAGCTCAGCGACAAGTGGCGATACGCAGTATTTTGGCCCA	CASSATSGDTQYF	3	4.06118857452281E-4	39	TCRBV18-01*01	TCRBV18	TCRBV18-01	01				TCRBD01-01*01	TCRBD01	TCRBD01-01	01				TCRBJ02-03*01	TCRBJ02	TCRBJ02-03	01				5	6	2	6	2	6	42	54	56	60	66	3	In	VDJ
AAGATCCAGCCCTCAGAACCCAGGGACTCAGCTGTGTACTTCTGTGCCAGCAGCCCGGGGTCGGCAGATACGCAGTATTTTGGCCCA	CASSPGSADTQYF	1	1.353729524840937E-4	39	TCRBV12-03/12-04*01	TCRBV12	TCRBV12-03/12-04	01				TCRBD02-01*01	TCRBD02	TCRBD02-01	01				TCRBJ02-03*01	TCRBJ02	TCRBJ02-03	01				6	4	8	3	2	4	42	53	55	60	64	1	In	VDJ
AAGATCCAGCGCACAGAGCGGGGGGACTCAGCCGTGTATCTCTGTGCCAGCAGCTCGGATCGCACAGATACGCAGTATTTTGGCCCA	CASSSDRTDTQYF	1	1.353729524840937E-4	39	TCRBV07-03*01	TCRBV07	TCRBV07-03	01								TCRBD01,TCRBD02	TCRBD01-01,TCRBD02-01		TCRBJ02-03*01	TCRBJ02	TCRBJ02-03	01				4	2	1	8	1	1	42	55	56	59	61	1	In	VDJ
GTGACCAGTGCCCATCCTGAAGACAGCAGCTTCTACATCTGCAGTGCCCCAGGCGCGGGCAACACAGATACGCAGTATTTTGGCCCA	CSAPGAGNTDTQYF	1	1.353729524840937E-4	42	TCRBV20	TCRBV20				TCRBV20-01,TCRBV20-or09_02		TCRBD02-01	TCRBD02	TCRBD02-01				01,02	TCRBJ02-03*01	TCRBJ02	TCRBJ02-03	01				6	3	7	4	7	2	39	47	54	59	62	1	In	VDJ
AAGATCCAGCCCTCAGAACCCAGGGACTCAGCTGTGTATTTTTGTGCTAGTGGTGCGGACAGGCGCGGGGAGCTGTTTTTTGGAGAA	CASGADRRGELFF	1	1.353729524840937E-4	39	TCRBV12-05*01	TCRBV12	TCRBV12-05	01				TCRBD01-01*01	TCRBD01	TCRBD01-01	01				TCRBJ02-02*01	TCRBJ02	TCRBJ02-02	01				5	2	1	4	2	7	42	54	56	63	65	1	In	VDJ
AGCAACATGAGCCCTGAAAACAGCAGCATATATCTCTGCAGCGTTGAGGGGGGGGACATGCGGACCGGGGAGCTGTTTTTTGGAGAA	CSVEGGDMRTGELFF	1	1.353729524840937E-4	45	TCRBV29-01	TCRBV29	TCRBV29-01				01,02	TCRBD02-01*01	TCRBD02	TCRBD02-01	01				TCRBJ02-02*01	TCRBJ02	TCRBJ02-02	01				3	9	9	0	0	5	36	-1	47	54	63	1	In	VDJ
CAGCCCTCAGAACCCAGGGACTCAGCTGTGTACTTCTGTGCCAGCAGGGGGACAGGGATTGGCACCGGGGAGCTGTTTTTTGGAGAA	CASRGTGIGTGELFF	2	2.707459049681874E-4	45	TCRBV12	TCRBV12				TCRBV12-03/12-04,TCRBV12-04		TCRBD01-01*01	TCRBD01	TCRBD01-01	01				TCRBJ02-02*01	TCRBJ02	TCRBJ02-02	01				6	5	0	3	1	4	36	47	48	57	62	2	In	VDJ
GTGAACGCCTTGGAGCTGGACGACTCGGCCCTGTATCTCTGTGCCAGCAGCTTGGCCGGGGGCACCGGGGAGCTGTTTTTTGGAGAA	CASSLAGGTGELFF	13	0.0017598483822932178	42	TCRBV05-04*01	TCRBV05	TCRBV05-04	01				TCRBD02-01*01	TCRBD02	TCRBD02-01	01				TCRBJ02-02*01	TCRBJ02	TCRBJ02-02	01				0	0	8	2	1	4	39	55	56	-1	62	13	In	VDJ
CCATCCTGAAGACAGCAGCTTCTACATCTGCAGTGCAGTTTCCAGCGGGAGGGCCCGGTGAACACCGGGGAGCTGTTTTTTGGAGAA		1	1.353729524840937E-4	53	TCRBV20	TCRBV20				TCRBV20-01,TCRBV20-or09_02		TCRBD02-01*02	TCRBD02	TCRBD02-01	02				TCRBJ02-02*01	TCRBJ02	TCRBJ02-02	01				6	6	6	0	7	1	28	36	43	53	59	1	Out	VDJ
ATCCAGTCCACGGAGTCAGGGGACACAGCACTGTATTTCTGTGCCAGCAGCAATGACAGGGTAGGCACTGAAGCTTTCTTTGGACAA	CASSNDRVGTEAFF	2	2.707459049681874E-4	42	TCRBV21-01*01	TCRBV21	TCRBV21-01	01				TCRBD01-01*01	TCRBD01	TCRBD01-01	01				TCRBJ01-01*01	TCRBJ01	TCRBJ01-01	01				3	4	2	3	1	4	39	53	54	61	65	2	In	VDJ
ATGTGAGCACCTTGGAGCTGGGGGACTCGGCCCTTTATCTTTGCGCCAGCATACCCTCAGGGGAACACTGAAGCTTTCTTTGGACAA		1	1.353729524840937E-4	40	TCRBV05-01*01	TCRBV05	TCRBV05-01	01				TCRBD01-01*01	TCRBD01	TCRBD01-01	01				TCRBJ01-01*01	TCRBJ01	TCRBJ01-01	01				6	0	4	3	6	1	41	51	57	-1	62	1	Out	VDJ
GCCCAGCCCCAACCAGACCTCTCTGTACTTCTGTGCCAGCAGTTAGAGGAGCAGGGGCCACCGAACACTGAAGCTTTCTTTGGACAA		1	1.353729524840937E-4	50	TCRBV27-01*01	TCRBV27	TCRBV27-01	01				TCRBD01-01*01	TCRBD01	TCRBD01-01	01				TCRBJ01-01*01	TCRBJ01	TCRBJ01-01	01				4	5	4	2	7	1	31	44	51	57	62	1	Out	VDJ
GCTCTCTGGAGCTGGGGGACTCAGCTTTGTATTTCTGTGCCAGCAGCCTGCGGACAGGGGGGCATCTATGGCTACACCTTCGGTTCG		1	1.353729524840937E-4	46	TCRBV09-01*01	TCRBV09	TCRBV09-01	01				TCRBD01-01*01	TCRBD01	TCRBD01-01	01				TCRBJ01-02*01	TCRBJ01	TCRBJ01-02	01				4	4	1	1	4	4	35	47	51	61	65	1	Out	VDJ
CTGGGGGACTCGGCCCTGTATCTCTGTGCCAGCAGCTTAGGCCCCCATGGCAACAGAGGGAGTAACTATGGCTACACCTTCGGTTCG	CASSLGPHGNRGSNYGYTF	3	4.06118857452281E-4	57	TCRBV05-05*01	TCRBV05	TCRBV05-05	01				TCRBD02-01*02	TCRBD02	TCRBD02-01	02				TCRBJ01-02*01	TCRBJ01	TCRBJ01-02	01				2	0	9	2	19	1	24	38	57	-1	62	3	In	VDJ
AACGCCTTGGAGCTGGACGACTCGGCCCTGTATCTCTGTGCCAGCAGCTCGAGGGGACCGCAGAACTATGGCTACACCTTCGGTTCG	CASSSRGPQNYGYTF	1	1.353729524840937E-4	45	TCRBV05-04*01	TCRBV05	TCRBV05-04	01								TCRBD01,TCRBD02	TCRBD01-01,TCRBD02-01		TCRBJ01-02*01	TCRBJ01	TCRBJ01-02	01				3	5	0	7	4	2	36	49	53	58	63	1	In	VDJ
CCCCTGACCCTGGAGTCTGCCAGGCCCTCACATACCTCTCAGTACCTCTGTGCCAGCAGTGAATCCTATTGAGGGTACTTCGGGCCG	CASSESY*GYF	1	1.353729524840937E-4	33	TCRBV25-01*01	TCRBV25	TCRBV25-01	01				TCRBD02-01*02	TCRBD02	TCRBD02-01	02				TCRBJ02-07*01	TCRBJ02	TCRBJ02-07	01				1	0	11	1	6	12	48	64	70	-1	74	1	Stop	VDJ
CAAAAGAACCCGACAGCTTTCTATCTCTGTGCCAGTAGTATTAACCCGTTAGCGGGAGGGCCCTCCTACGAGCAGTACTTCGGGCCG	CASSINPLAGGPSYEQYF	1	1.353729524840937E-4	54	TCRBV19-01*01	TCRBV19	TCRBV19-01	01				TCRBD02-01*02	TCRBD02	TCRBD02-01	02				TCRBJ02-07*01	TCRBJ02	TCRBJ02-07	01				3	2	5	0	8	0	27	41	49	60	62	1	In	VDJ
CGCACAGAGCGGGGGGACTCAGCCGTGTATCTCTGTGCCAGCAGCTCTACCGTAGCGGGAGACTCCTACGAGCAGTACTTCGGGCCG	CASSSTVAGDSYEQYF	1	1.353729524840937E-4	48	TCRBV07-03*01	TCRBV07	TCRBV07-03	01				TCRBD02-01*02	TCRBD02	TCRBD02-01	02				TCRBJ02-07*01	TCRBJ02	TCRBJ02-07	01				4	1	5	2	6	0	33	46	52	61	62	1	In	VDJ
NNNNNNNTGTCGGCTGCTCCCTCCCAGACATCTGTGTACTTCTGTGCCAGCAGGTCCGGACAGGACTACGAGCAGTACTTCGGGCCG	CASRSGQDYEQYF	1	1.353729524840937E-4	39	TCRBV06-05*01	TCRBV06	TCRBV06-05	01				TCRBD01-01*01	TCRBD01	TCRBD01-01	01				TCRBJ02-07*01	TCRBJ02	TCRBJ02-07	01				6	1	1	4	4	3	42	53	57	64	65	1	In	VDJ
CATCTGCAGTGCTAGAGATCCCCCGGCCCCCCGCTACGGGACAGGGGCCCGAGAGCGGGAAGTGCCCACGAGCAGTACTTCGGGCCG		1	1.353729524840937E-4	77	TCRBV20	TCRBV20				TCRBV20-01,TCRBV20-or09_02		TCRBD01-01*01	TCRBD01	TCRBD01-01	01				TCRBJ02-07*01	TCRBJ02	TCRBJ02-07	01				0	20	0	2	19	5	4	18	37	47	67	1	Out	VDJ
CTGAAGATCCAGCGCACAGAGCAGGAGGACTCCGCCGTGTATCTCTGTGCCAGCAGCTTGGGGGGCGACGAGCAATACTTCGGGCCG	CASSLGGDEQYF	1	1.353729524840937E-4	36	TCRBV07-08*01	TCRBV07	TCRBV07-08	01								TCRBD01,TCRBD02	TCRBD01-01,TCRBD02-01		TCRBJ02-07*01	TCRBJ02	TCRBJ02-07	01				3	9	6	0	1	13	45	59	60	66	75	1	In	VDJ
GGGGGACTCGGCCGTGTACGTCTGTGCAAGTCGCACGGGACTAGCGGGAGGCCTTTCTTAGCCAAAAACATTCAGTACTTCGGCGCC		1	1.353729524840937E-4	59	TCRBV12-02*01	TCRBV12	TCRBV12-02	01				TCRBD02-01*02	TCRBD02	TCRBD02-01	02				TCRBJ02-04*01	TCRBJ02	TCRBJ02-04	01				5	8	0	1	2	0	22	34	36	51	59	1	Out	VDJ
NTGTCGGCTGCTCCCTCCCAGACATCTGTGTACTTCTGTGCCAGCAGTGAATATACTAGCGGCATTTACGGGCAGTTCTTCGGGCCA	CASSEYTSGIYGQFF	1	1.353729524840937E-4	45	TCRBV06-01*01	TCRBV06	TCRBV06-01	01				TCRBD02-01	TCRBD02	TCRBD02-01				01,02	TCRBJ02-01*01	TCRBJ02	TCRBJ02-01	01				2	9	3	5	3	12	36	51	54	62	71	1	In	VDJ
ACCAGTGCCCATCCTGAAGACAGCAGCTTCTACATCTGCAGTGCTAGAGAATCTCGCGGGAGGTACAATGAGCAGTTCTTCGGGCCA	CSARESRGRYNEQFF	1	1.353729524840937E-4	45	TCRBV20	TCRBV20				TCRBV20-01,TCRBV20-or09_02		TCRBD02-01*02	TCRBD02	TCRBD02-01	02				TCRBJ02-01*01	TCRBJ02	TCRBJ02-01	01				0	0	7	1	5	4	36	50	55	-1	63	1	In	VDJ
GTGAGCAACATGAGCCCTGAAGACAGCAGCATATATCTCTGCAGCGTTCCGATAGAGGGCTCCTACAATGAGCAGTTCTTCGGGCCA	CSVPIEGSYNEQFF	1	1.353729524840937E-4	42	TCRBV29-01	TCRBV29	TCRBV29-01				01,02	TCRBD02-01*02	TCRBD02	TCRBD02-01	02				TCRBJ02-01*01	TCRBJ02	TCRBJ02-01	01				5	0	11	0	6	0	39	48	54	-1	59	1	In	VDJ
AACGCCTTGGAGCTGGACGACTCGGCCCTGTATCTCTGTGCCAGCAGCCCTCTAGCGGGTACCTACAATGAGCAGTTCTTCGGGCCA	CASSPLAGTYNEQFF	1	1.353729524840937E-4	45	TCRBV05-04*01	TCRBV05	TCRBV05-04	01				TCRBD02-01	TCRBD02	TCRBD02-01				01,02	TCRBJ02-01*01	TCRBJ02	TCRBJ02-01	01				4	2	4	4	3	2	36	48	51	59	61	1	In	VDJ
AAGATCCAGCGCACAGAGCAGGGGGACTCGGCCATGTATCTCTGTGCCAGCAGCTCCGACCTATACAATGAGCAGTTCTTCGGGCCA	CASSSDLYNEQFF	3	4.06118857452281E-4	39	TCRBV07-09*01	TCRBV07	TCRBV07-09	01								TCRBD01,TCRBD02	TCRBD01-01,TCRBD02-01		TCRBJ02-01*01	TCRBJ02	TCRBJ02-01	01				4	3	2	7	2	4	42	55	57	60	63	3	In	VDJ
ATCCCCAACCAGACAGCTCTTTACTTCTGTGCCACCAGTGACCCTGGGACTAGCGGGAACTTTAACAATGAGCAGTTCTTCGGGCCA	CATSDPGTSGNFNNEQFF	1	1.353729524840937E-4	54	TCRBV24-01*01	TCRBV24	TCRBV24-01	01				TCRBD02-01*02	TCRBD02	TCRBD02-01	02				TCRBJ02-01*01	TCRBJ02	TCRBJ02-01	01				4	6	0	3	4	5	27	41	45	58	64	1	In	VDJ
ATCCAGCCCTCAGAACCCAGGGACTCAGCTGTGTACTTCTGTGCCAGCAGTTTGGGGCTAAACGGGGAGACCCAGTACTTCGGGCCA	CASSLGLNGETQYF	2	2.707459049681874E-4	42	TCRBV12	TCRBV12				TCRBV12-03/12-04,TCRBV12-04		TCRBD01-01*01	TCRBD01	TCRBD01-01	01				TCRBJ02-05*01	TCRBJ02	TCRBJ02-05	01				3	8	7	0	0	5	39	-1	53	58	66	2	In	VDJ
CACATCAATTCCCTGGAGCTTGGTGACTCTGCTGTGTATTTCTGTGCCAGCAGCGAGGGGGGGTTAGAGACCCAGTACTTCGGGCCA	CASSEGGLETQYF	1	1.353729524840937E-4	39	TCRBV03-01/03-02*01	TCRBV03	TCRBV03-01/03-02	01				TCRBD02-01*01	TCRBD02	TCRBD02-01	01				TCRBJ02-05*01	TCRBJ02	TCRBJ02-05	01				5	2	9	0	2	4	42	54	56	63	65	1	In	VDJ
AGCACCTTGGAGCTGGGGGACTCGGCCCTTTATCTTTGCGCCAGCAGCTCTGGACTAGCGGGATCGGATACGCAGTATTTTGGCCCA	CASSSGLAGSDTQYF	1	1.353729524840937E-4	45	TCRBV05-01*01	TCRBV05	TCRBV05-01	01				TCRBD02-01*02	TCRBD02	TCRBD02-01	02				TCRBJ02-03*01	TCRBJ02	TCRBJ02-03	01				3	3	1	3	2	6	36	49	51	63	66	1	In	VDJ
GCTGCTCCCTCCCAGACATCTGTGTACTTCTGTGCCAGCAGCCGCGGGACTAGCCTTCTCCTCACAGATACGCAGTATTTTGGCCCA	CASSRGTSLLLTDTQYF	1	1.353729524840937E-4	51	TCRBV06	TCRBV06				TCRBV06-01,TCRBV06-05,TCRBV06-06		TCRBD02-01	TCRBD02	TCRBD02-01				01,02	TCRBJ02-03*01	TCRBJ02	TCRBJ02-03	01				6	8	0	7	4	2	30	41	45	54	62	1	In	VDJ
CGGTCCACAAAGCTGGAGGACTCAGCCATGTACTTCTGTGCCAGCAGTGAGGGCGTCACCCGCACAGATACGCAGTATTTTGGCCCA	CASSEGVTRTDTQYF	2	2.707459049681874E-4	45	TCRBV02-01	TCRBV02	TCRBV02-01				01,03	TCRBD01-01*01	TCRBD01	TCRBD01-01	01				TCRBJ02-03*01	TCRBJ02	TCRBJ02-03	01				3	7	8	0	0	1	36	-1	50	54	61	2	In	VDJ
CGGTCCACAAAGCTGGAGGACTCAGCCATGTACTTCTGTGCCAGCAGTGAATTTGGGACAGGGGCATTTGAAGCTTTCTTTGGACAA	CASSEFGTGAFEAFF	4	5.414918099363748E-4	45	TCRBV02-01	TCRBV02	TCRBV02-01				01,03	TCRBD01-01*01	TCRBD01	TCRBD01-01	01				TCRBJ01-01*01	TCRBJ01	TCRBJ01-01	01				2	4	0	2	3	7	36	51	54	64	68	4	In	VDJ
ACTCTGAAGATCCAGCGCACAGAGCAGGGGGACTCGGCCATGTATCTCTGTGCCAGCAGCTCCTCAATTGAAGCTTTCTTTGGACAA	CASSSSIEAFF	6	8.12237714904562E-4	33	TCRBV07-09*01	TCRBV07	TCRBV07-09	01								TCRBD01,TCRBD02	TCRBD01-01,TCRBD02-01		TCRBJ01-01*01	TCRBJ01	TCRBJ01-01	01				4	2	4	6	3	7	48	61	64	66	68	6	In	VDJ
AGGCTGGAGTTGGCTGCTCCCTCCCAGACATCTGTGTACTTCTGTGCCAGCAGTGGACAAACCAATCAGCCCCAGCATTTTGGTGAT	CASSGQTNQPQHF	2	2.707459049681874E-4	39	TCRBV06-06	TCRBV06	TCRBV06-06				01,04	TCRBD01-01*01	TCRBD01	TCRBD01-01	01				TCRBJ01-05*01	TCRBJ01	TCRBJ01-05	01				5	3	1	6	0	3	42	-1	54	59	62	2	In	VDJ
NNNNNNNTGTCGGCTGCTCCCTCCCAGACATCTGTGTACTTCTGTGCCAGCAGGACAACGGGAGGTTCACCCCTCCACTTTGGGAAT	CASRTTGGSPLHF	1	1.353729524840937E-4	39	TCRBV06-05*01	TCRBV06	TCRBV06-05	01				TCRBD02-01*02	TCRBD02	TCRBD02-01	02				TCRBJ01-06*01	TCRBJ01	TCRBJ01-06	01				6	0	8	1	5	9	42	53	58	-1	65	1	In	VDJ
AGAGCAGCGGGACTCGGCCATGTATCGCTGTGCCAGCAGGCGCATCACAGGTCGAGCTCCTATAATTCACCCCTCCACTTTGGGAAT		1	1.353729524840937E-4	53	TCRBV07-06*01	TCRBV07	TCRBV07-06	01				TCRBD01-01*01	TCRBD01	TCRBD01-01	01				TCRBJ01-06*01	TCRBJ01	TCRBJ01-06	01				6	5	3	4	7	0	28	39	46	51	56	1	Out	VDJ
CTGGAGTCCGCTACCAGCTCCCAGACATCTGTGTACTTCTGTGCCATCAGATCGGACACCACGAATTCACCCCTCCACTTTGGGAAT	CAIRSDTTNSPLHF	1	1.353729524840937E-4	42	TCRBV10-03*01	TCRBV10	TCRBV10-03	01				TCRBD01-01*01	TCRBD01	TCRBD01-01	01				TCRBJ01-06*01	TCRBJ01	TCRBJ01-06	01				6	5	1	6	3	7	39	50	53	58	63	1	In	VDJ
NNNNNNNNNTCCCCCTCACTCTGGAGTCTGCTGCCTCCTCCCAGACATCTGTATATTTCTGCGCCACCACCCAGCACCTTCGGTTCG		2	2.707459049681874E-4	22	TCRBV10-01*01	TCRBV10	TCRBV10-01	01				TCRBD01-01*01	TCRBD01	TCRBD01-01	01				TCRBJ01-02*01	TCRBJ01	TCRBJ01-02	01				10	0	4	5	5	13	59	66	71	-1	74	2	Out	VDJ
CCCTCAGAACCCAGGGACTCAGCTGTGTACTTCTGTGCCAGCAGTTTCCAACGCCGGACAGAGGTCTATGGCTACACCTTCGGTTCG	CASSFQRRTEVYGYTF	1	1.353729524840937E-4	48	TCRBV12	TCRBV12				TCRBV12-03/12-04,TCRBV12-04		TCRBD01-01*01	TCRBD01	TCRBD01-01	01				TCRBJ01-02*01	TCRBJ01	TCRBJ01-02	01				3	4	1	5	8	4	33	47	55	61	65	1	In	VDJ
AAGATCCAGCCCTCAGAACCCAGGGACTCAGCTGTGTACTTCTGTGCCAGCACTAGGACAGGGGGCTATGGCTACACCTTCGGTTCG	CASTRTGGYGYTF	2	2.707459049681874E-4	39	TCRBV12-03/12-04*01	TCRBV12	TCRBV12-03/12-04	01				TCRBD01-01*01	TCRBD01	TCRBD01-01	01				TCRBJ01-02*01	TCRBJ01	TCRBJ01-02	01				7	0	1	1	3	4	42	52	55	-1	65	2	In	VDJ
AATGTGAGCACCTTGGAGCTGGGGGACTCGGCCCTTTATCTTTGCGCCAGCAGCGTAGGACGGAACTATGGCTACACCTTCGGTTCG	CASSVGRNYGYTF	1	1.353729524840937E-4	39	TCRBV05-01*01	TCRBV05	TCRBV05-01	01								TCRBD01,TCRBD02	TCRBD01-01,TCRBD02-01		TCRBJ01-02*01	TCRBJ01	TCRBJ01-02	01				4	2	1	7	3	2	42	54	57	61	63	1	In	VDJ
GCTGCTCCCTCCCAAACATCTGTGTACTTCTGTGCCAGCAGAACGGACGCAGGGACAGACAAGAACTATGGCTACACCTTCGGTTCG	CASRTDAGTDKNYGYTF	1	1.353729524840937E-4	51	TCRBV06	TCRBV06				TCRBV06-02/06-03,TCRBV06-02		TCRBD01-01*01	TCRBD01	TCRBD01-01	01				TCRBJ01-02*01	TCRBJ01	TCRBJ01-02	01				6	5	0	5	10	2	30	41	51	58	63	1	In	VDJ
GAGCTGAATGTGAACGCCTTGTTGCTGGGGGACTCGGCCCTCTATCTCTGTGCCAGCAGCGGAAACTATGGCTACACCTTCGGTTCG	CASSGNYGYTF	1	1.353729524840937E-4	33	TCRBV05-06*01	TCRBV05	TCRBV05-06	01								TCRBD01,TCRBD02	TCRBD01-01,TCRBD02-01		TCRBJ01-02*01	TCRBJ01	TCRBJ01-02	01				4	0	1	8	0	2	48	-1	60	-1	63	1	In	VDJ
ATCCAGCAGGTAGTGCGAGGAGATTCGGCAGCTTATTTCTGTGCCAGCTCACCACGGGTACCCCTCTTCGAGCAGTACTTCGGGCCG	CASSPRVPLFEQYF	2	2.707459049681874E-4	42	TCRBV18-01*01	TCRBV18	TCRBV18-01	01								TCRBD01,TCRBD02	TCRBD01-01,TCRBD02-01		TCRBJ02-07*01	TCRBJ02	TCRBJ02-07	01				1	10	0	9	0	6	39	-1	55	58	68	2	In	VDJ
NNNNNNNTGTCGGCTGCTCCCTCCCAGACATCTGTGTACTTCTGTGCCAGCATCGACGAGAAGCGCTACGAGCAGTACTTCGGGCCG	CASIDEKRYEQYF	2	2.707459049681874E-4	39	TCRBV06-05*01	TCRBV06	TCRBV06-05	01				TCRBD02-01	TCRBD02	TCRBD02-01				01,02	TCRBJ02-07*01	TCRBJ02	TCRBJ02-07	01				7	0	6	6	9	3	42	52	61	-1	65	2	In	VDJ
GTGACATCGGCCCAAAAGAACCCGACAGCTTTCTATCTCTGTGCCAGTAGTATAGGAGGGGGCTCCTACGAGCAGTACTTCGGGCCG	CASSIGGGSYEQYF	1	1.353729524840937E-4	42	TCRBV19-01*01	TCRBV19	TCRBV19-01	01				TCRBD01-01*01	TCRBD01	TCRBD01-01	01				TCRBJ02-07*01	TCRBJ02	TCRBJ02-07	01				1	0	5	1	1	0	39	55	56	-1	62	1	In	VDJ
GTGACCAGTGCCCATCCTGAAGACAGCAGCTTCTACATCTGCAGTGCTAGGTGGGGAAGGCGCTCCTACGAGCAGTACTTCGGGCCG	CSARWGRRSYEQYF	1	1.353729524840937E-4	42	TCRBV20	TCRBV20				TCRBV20-01,TCRBV20-or09_02						TCRBD01,TCRBD02	TCRBD01-01,TCRBD02-01		TCRBJ02-07*01	TCRBJ02	TCRBJ02-07	01				3	5	0	8	3	0	39	50	53	57	62	1	In	VDJ
TTGTGTCGGCTGCTCCCTCCCAGACATCTGTGTACTTCTGTGCCAGCATGGCCAGGACGGGATTGGAACACCATATATTTTGGAGAG		1	1.353729524840937E-4	43	TCRBV06-05*01	TCRBV06	TCRBV06-05	01				TCRBD02-01*02	TCRBD02	TCRBD02-01	02				TCRBJ01-03*01	TCRBJ01	TCRBJ01-03	01				7	4	8	3	9	7	38	48	57	62	66	1	Out	VDJ
CTCAGGCTGGAGTTGGCTGCTCCCTCCCAGACATCTGTGTACTTCTGTGCCAGCAGGGACACTGGAAACACCATATATTTTGGAGAG	CASRDTGNTIYF	1	1.353729524840937E-4	36	TCRBV06-06	TCRBV06	TCRBV06-06				01,04	TCRBD01-01*01	TCRBD01	TCRBD01-01	01				TCRBJ01-03*01	TCRBJ01	TCRBJ01-03	01				6	0	1	6	0	2	45	-1	56	-1	61	1	In	VDJ
GTCAGGGGACACAGCACTGTATTTCTGTGCCAGCACCTAAGGGGAGCAGGGGGCGAGTCTGGGGCCAACGTCCTGACTTTCGGGGCC		1	1.353729524840937E-4	56	TCRBV21-01*01	TCRBV21	TCRBV21-01	01				TCRBD01-01*01	TCRBD01	TCRBD01-01	01				TCRBJ02-06*01	TCRBJ02	TCRBJ02-06	01				7	3	4	0	11	1	25	35	46	54	57	1	Out	VDJ
ACTCTGACAGTGACCAGTGCCCATCCTGAAGACAGCAGCTTCTACATCTGCAGTGCTGAGCCGAGGGATGAGCAGTTCTTCGGGCCA	CSAEPRDEQFF	1	1.353729524840937E-4	33	TCRBV20-01	TCRBV20	TCRBV20-01				01,04	TCRBD02-01*02	TCRBD02	TCRBD02-01	02				TCRBJ02-01*01	TCRBJ02	TCRBJ02-01	01				5	0	11	0	5	8	48	57	62	-1	67	1	In	VDJ
GAGCTTGGTGACTCTGCTGTGTATTTCTGTGCCAGCAGCCAAGAGGAAGGGGGGTAGCGGGGCGGGAATGAGCAGTTCTTCGGGCCA	CASSQEEGG*RGGNEQFF	2	2.707459049681874E-4	54	TCRBV03-01/03-02*01	TCRBV03	TCRBV03-01/03-02	01				TCRBD02-01*01	TCRBD02	TCRBD02-01	01				TCRBJ02-01*01	TCRBJ02	TCRBJ02-01	01				0	4	5	3	10	7	27	44	54	62	66	2	Stop	VDJ
AACATGAGCCCTGAAGACAGCAGCATATATCTCTGCAGCGTTGAGGATGCTTTCCGTAAAGGCTACAATGAGCAGTTCTTCGGGCCA	CSVEDAFRKGYNEQFF	2	2.707459049681874E-4	48	TCRBV29-01	TCRBV29	TCRBV29-01				01,02					TCRBD01,TCRBD02	TCRBD01-01,TCRBD02-01		TCRBJ02-01*01	TCRBJ02	TCRBJ02-01	01				3	15	1	8	0	3	33	-1	44	47	62	2	In	VDJ
GTGACCAGTGCCCATCCTGAAGACAGCAGCTTCTACATCTGCAGTGCTTACAGCGGGAGCTCCTACAATGAGCAGTTCTTCGGGCCA	CSAYSGSSYNEQFF	1	1.353729524840937E-4	42	TCRBV20	TCRBV20				TCRBV20-01,TCRBV20-or09_02		TCRBD02-01*02	TCRBD02	TCRBD02-01	02				TCRBJ02-01*01	TCRBJ02	TCRBJ02-01	01				5	0	6	2	3	0	39	48	51	-1	59	1	In	VDJ
ACAGTGACCAGTGCCCATCCTGAAGACAGCAGCTTCTACATCTGCAGTGCCAGGACCAGTTTATACAATGAGCAGTTCTTCGGGCCA	CSARTSLYNEQFF	1	1.353729524840937E-4	39	TCRBV20	TCRBV20				TCRBV20-01,TCRBV20-or09_02						TCRBD01,TCRBD02	TCRBD01-01,TCRBD02-01		TCRBJ02-01*01	TCRBJ02	TCRBJ02-01	01				6	7	1	7	2	4	42	50	52	56	63	1	In	VDJ
AGCACCTTGGAGCTGGGGGACTCGGCCCTTTATCTTTGCGCCAGCAGCTTGGTTGTTAGCGGAGACAATGAGCAGTTCTTCGGGCCA	CASSLVVSGDNEQFF	1	1.353729524840937E-4	45	TCRBV05-01*01	TCRBV05	TCRBV05-01	01				TCRBD02-01	TCRBD02	TCRBD02-01				01,02	TCRBJ02-01*01	TCRBJ02	TCRBJ02-01	01				0	2	5	5	4	5	36	52	56	62	64	1	In	VDJ
ACATCGGCCCAAAAGAACCCGACAGCTTTCTATCTCTGTGCCAGTACCGAGGACAGGGGGCTTCACAATGAGCAGTTCTTCGGGCCA	CASTEDRGLHNEQFF	5	6.768647624204683E-4	45	TCRBV19-01*01	TCRBV19	TCRBV19-01	01				TCRBD01-01*01	TCRBD01	TCRBD01-01	01				TCRBJ02-01*01	TCRBJ02	TCRBJ02-01	01				7	3	1	0	4	5	36	46	50	61	64	5	In	VDJ
GTGAGCACCTTGGAGCTGGGGGACTCGGCCCTTTATCTTTGCGCCAGCAGCTTGGATCCGGGGTTGGATACCCAGTACTTCGGGCCA	CASSLDPGLDTQYF	1	1.353729524840937E-4	42	TCRBV05-01*01	TCRBV05	TCRBV05-01	01				TCRBD02-01*01	TCRBD02	TCRBD02-01	01				TCRBJ02-05*01	TCRBJ02	TCRBJ02-05	01				0	6	8	3	3	8	39	55	58	63	69	1	In	VDJ
NNNNNNNNNNNNNTGTCGGCTGCTCCCTCCCAAACATCTGTGTACTTCTGTGCCAGCAGTTATGGGGAGACCCAGTACTTCGGGCCA	CASSYGETQYF	1	1.353729524840937E-4	33	TCRBV06-02/06-03*01	TCRBV06	TCRBV06-02/06-03	01								TCRBD01,TCRBD02	TCRBD01-01,TCRBD02-01		TCRBJ02-05*01	TCRBJ02	TCRBJ02-05	01				3	0	0	9	1	5	48	62	63	-1	66	1	In	VDJ
ATCCTGGAGTCGCCCAGCCCCAACCAGACCTCTCTGTACTTCTGTGCCAGCAGTTCGGACAGGGAAGAGACCCAGTACTTCGGGCCA	CASSSDREETQYF	2	2.707459049681874E-4	39	TCRBV27-01*01	TCRBV27	TCRBV27-01	01				TCRBD01-01*01	TCRBD01	TCRBD01-01	01				TCRBJ02-05*01	TCRBJ02	TCRBJ02-05	01				4	0	1	3	1	3	42	55	56	-1	64	2	In	VDJ
CAGCGGGACTCGGCCATGTATCGCTGTGCCAGCAGCTTGGCCCCACTTCGGGCTAGCGGGAGGAAAGAGACCCAGTACTTCGGGCCA	CASSLAPLRASGRKETQYF	1	1.353729524840937E-4	57	TCRBV07-06*01	TCRBV07	TCRBV07-06	01				TCRBD02-01*02	TCRBD02	TCRBD02-01	02				TCRBJ02-05*01	TCRBJ02	TCRBJ02-05	01				3	1	4	1	14	3	24	38	52	63	64	1	In	VDJ
ATCCAGCGCACAGAGCGGGGGGACTCAGCCGTGTATCTCTGTGCCAGCAGCTTAACCGGGAACACCGGGGAGCTGTTTTTTGGAGAA	CASSLTGNTGELFF	3	4.06118857452281E-4	42	TCRBV07-03*01	TCRBV07	TCRBV07-03	01				TCRBD02-01	TCRBD02	TCRBD02-01				01,02	TCRBJ02-02*01	TCRBJ02	TCRBJ02-02	01				0	0	8	5	0	1	39	-1	56	-1	59	3	In	VDJ
TCACATCAATTCCCTGGAGCTTGGTGACTCTGCTGTGTATTTCTGTGCCAGCAGCCAATTCGGAAGCCTGAAGCTTTCTTTGGACAA		1	1.353729524840937E-4	38	TCRBV03-01/03-02*01	TCRBV03	TCRBV03-01/03-02	01								TCRBD01,TCRBD02	TCRBD01-01,TCRBD02-01		TCRBJ01-01*01	TCRBJ01	TCRBJ01-01	01				2	3	1	8	3	6	43	58	61	64	67	1	Out	VDJ
NNNNTGTCGGCTGCTCCCTCCCAAACATCTGTGTACTTCTGTGCCAGCAGCACAGGGGGCGCTGGGACTGAAGCTTTCTTTGGACAA	CASSTGGAGTEAFF	6	8.12237714904562E-4	42	TCRBV06-02*02	TCRBV06	TCRBV06-02	02				TCRBD01-01*01	TCRBD01	TCRBD01-01	01				TCRBJ01-01*01	TCRBJ01	TCRBJ01-01	01				3	6	3	0	0	5	39	-1	51	60	66	6	In	VDJ
TCAGGCTGGAGTCAGCTGCTCCCTCTCAGACTTCTGTTTACTTCTGTGCCAGCAGTTAACAGGGACACTGAAGCTTTCTTTGGACAA		1	1.353729524840937E-4	37	TCRBV06-07*01	TCRBV06	TCRBV06-07	01				TCRBD01-01*01	TCRBD01	TCRBD01-01	01				TCRBJ01-01*01	TCRBJ01	TCRBJ01-01	01				3	0	3	3	0	3	44	-1	58	-1	64	1	Out	VDJ
AGCTCTCTGGAGCTGGGGGACTCAGCTTTGTATTTCTGTGCCAGCAGCGTAGCTCCAGGGGTGAACACTGAAGCTTTCTTTGGACAA	CASSVAPGVNTEAFF	6	8.12237714904562E-4	45	TCRBV09-01*01	TCRBV09	TCRBV09-01	01				TCRBD01-01*01	TCRBD01	TCRBD01-01	01				TCRBJ01-01*01	TCRBJ01	TCRBJ01-01	01				0	0	4	2	3	0	36	52	55	-1	61	6	In	VDJ
AATGTGAGCACCTTGGAGCTGGGGGACTCGGCCCTTTATCTTTGCGCCAGCTATGGACAGATGAACACTGAAGCTTTCTTTGGACAA	CASYGQMNTEAFF	1	1.353729524840937E-4	39	TCRBV05-01*01	TCRBV05	TCRBV05-01	01				TCRBD01-01*01	TCRBD01	TCRBD01-01	01				TCRBJ01-01*01	TCRBJ01	TCRBJ01-01	01				7	1	1	5	3	0	42	51	54	60	61	1	In	VDJ
GATCCAGTCCACGGAGTCAGGGGACACAGCACTGTATTTCTGTGCCAGCAGCAAGGACAGGGGAACACTGAAGCTTTCTTTGGACAA		1	1.353729524840937E-4	41	TCRBV21-01*01	TCRBV21	TCRBV21-01	01				TCRBD01-01*01	TCRBD01	TCRBD01-01	01				TCRBJ01-01*01	TCRBJ01	TCRBJ01-01	01				3	0	1	3	0	1	40	-1	54	-1	62	1	Out	VDJ
CAGCCTGCAGAACTGGAGGATTCTGGAGTTTATTTCTGTGCCAGCAGCCAAGATCTAGGCAGGAACACTGAAGCTTTCTTTGGACAA	CASSQDLGRNTEAFF	1	1.353729524840937E-4	45	TCRBV14-01*01	TCRBV14	TCRBV14-01	01				TCRBD02-01	TCRBD02	TCRBD02-01				01,02	TCRBJ01-01*01	TCRBJ01	TCRBJ01-01	01				0	4	4	8	1	1	36	53	54	58	62	1	In	VDJ
ATCCAGCGCACAGAGCAGGGGGACTCGGCCATGTATCTCTGTGCCAGCAGCGGACAGGGGGAGAGTCAGCCCCAGCATTTTGGTGAT	CASSGQGESQPQHF	1	1.353729524840937E-4	42	TCRBV07-09*01	TCRBV07	TCRBV07-09	01				TCRBD01-01*01	TCRBD01	TCRBD01-01	01				TCRBJ01-05*01	TCRBJ01	TCRBJ01-05	01				5	4	1	1	0	6	39	-1	51	61	65	1	In	VDJ
ACATCGGCCCAAAAGAACCCGACAGCTTTCTATCTCTGTGCCAGTCAAATCCGACAGAACTACAATCAGCCCCAGCATTTTGGTGAT	CASQIRQNYNQPQHF	1	1.353729524840937E-4	45	TCRBV19-01*01	TCRBV19	TCRBV19-01	01				TCRBD01-01*01	TCRBD01	TCRBD01-01	01				TCRBJ01-05*01	TCRBJ01	TCRBJ01-05	01				8	5	2	5	7	3	36	45	52	57	62	1	In	VDJ
GAGATCCAGGCTACGAAGCTTGAGGATTCAGCAGTGTATTTTTGTGCCAGCAGCCAATCCGGAAACTATGGCTACACCTTCGGTTCG	CASSQSGNYGYTF	1	1.353729524840937E-4	39	TCRBV16-01*01	TCRBV16	TCRBV16-01	01								TCRBD01,TCRBD02	TCRBD01-01,TCRBD02-01		TCRBJ01-02*01	TCRBJ01	TCRBJ01-02	01				0	0	1	8	1	2	42	59	60	-1	63	1	In	VDJ
ATTTTCCCCTGACCCTGGAGTCTGCCAGGCCCTCACATACCTCTCAGTACCTCTGTGCCACCCGTCTCCGCAACGTACTTCGGGCCG		2	2.707459049681874E-4	28	TCRBV25-01*01	TCRBV25	TCRBV25-01	01								TCRBD01,TCRBD02	TCRBD01-01,TCRBD02-01		TCRBJ02-07*01	TCRBJ02	TCRBJ02-07	01				10	0	3	7	12	12	53	60	72	-1	74	2	Out	VDJ
GGGGACACAGCACTGTATTTCTGTGCCAGCAGCACGACTTATACTGCGGGCACACCCAATCAAGGCGAGTAGCAGTACTTCGGGCCG	CASSTTYTAGTPNQGE*QYF	1	1.353729524840937E-4	60	TCRBV21-01*01	TCRBV21	TCRBV21-01	01				TCRBD02-01	TCRBD02	TCRBD02-01				01,02	TCRBJ02-07*01	TCRBJ02	TCRBJ02-07	01				4	20	7	4	11	8	21	34	45	50	70	1	Stop	VDJ
GCCAGAAGACTCAGCCCTGTATCTCTGCGCCAGCAGCCAAGATTGCTCTAGGGGGCAGGGGGCCGGTTCGAGCAGTACTTCGGGCCG		1	1.353729524840937E-4	56	TCRBV04-01*01	TCRBV04	TCRBV04-01	01				TCRBD01-01*01	TCRBD01	TCRBD01-01	01				TCRBJ02-07*01	TCRBJ02	TCRBJ02-07	01				0	5	4	0	13	6	25	42	55	63	68	1	Out	VDJ
ATCCTGGAGTCGCCCAGCCCCAACCAGACCTCTCTGTACTTCTGTGCCAGCAGTTTAGGGACTAGCGGCGAGCAGTACTTCGGGCCG	CASSLGTSGEQYF	1	1.353729524840937E-4	39	TCRBV27-01*01	TCRBV27	TCRBV27-01	01				TCRBD02-01	TCRBD02	TCRBD02-01				01,02	TCRBJ02-07*01	TCRBJ02	TCRBJ02-07	01				2	0	0	5	0	6	42	-1	57	-1	68	1	In	VDJ
AGTCCACGGAGTCAGGGGACACAGCACTGTATTTCTGTGCCAGCAGCAAAGCGGATCGGAGAAAGCTACGAGCAGTACTTCGGGCCG		1	1.353729524840937E-4	46	TCRBV21-01*01	TCRBV21	TCRBV21-01	01				TCRBD02-01*02	TCRBD02	TCRBD02-01	02				TCRBJ02-07*01	TCRBJ02	TCRBJ02-07	01				0	4	10	2	5	3	35	52	57	61	65	1	Out	VDJ
GTGACATCGGCCCAAAAGAACCCGACAGCTTTCTATCTCTGTGCCAGTAGTCGCCGGGACAGTTCCTACGAGCAGTACTTCGGGCCG	CASSRRDSSYEQYF	1	1.353729524840937E-4	42	TCRBV19-01*01	TCRBV19	TCRBV19-01	01				TCRBD01-01*01	TCRBD01	TCRBD01-01	01				TCRBJ02-07*01	TCRBJ02	TCRBJ02-07	01				5	1	0	5	4	1	39	51	55	62	63	1	In	VDJ
CAGCGCACAGAGCAGGAGGACTCGGCCGTGTATCTCTGTGCCAGCAGCTTAACGGCTAGCGGGACCTACGAGCAGTACTTCGGGCCG	CASSLTASGTYEQYF	1	1.353729524840937E-4	45	TCRBV07-02	TCRBV07	TCRBV07-02				01,02	TCRBD02-01*02	TCRBD02	TCRBD02-01	02				TCRBJ02-07*01	TCRBJ02	TCRBJ02-07	01				2	0	4	3	4	2	36	51	55	-1	64	1	In	VDJ
AAGCTCCTTCTCAGTGACTCTGGCTTCTATCTCTGTGCCTGGAGCCCCGGCGTCCGGCGCTCTGGAAACACCATATATTTTGGAGAG	CAWSPGVRRSGNTIYF	1	1.353729524840937E-4	48	TCRBV30-01*01	TCRBV30	TCRBV30-01	01								TCRBD01,TCRBD02	TCRBD01-01,TCRBD02-01		TCRBJ01-03*01	TCRBJ01	TCRBJ01-03	01				3	8	9	0	4	0	33	44	48	51	59	1	In	VDJ
NNNNTGTCGGCTGCTCCCTCCCAAACATCTGTGTACTTCTGTGCCAGCACCCAAAGCGGGAGAGTGATTGAGCAGTTCTTCGGGCCA	CASTQSGRVIEQFF	1	1.353729524840937E-4	42	TCRBV06	TCRBV06				TCRBV06-02/06-03,TCRBV06-02		TCRBD02-01*02	TCRBD02	TCRBD02-01	02				TCRBJ02-01*01	TCRBJ02	TCRBJ02-01	01				7	6	6	2	5	9	39	49	54	62	68	1	In	VDJ
CCAGTCCACGGAGTCAGGGGACACAGCACTGTATTTCTGTGCCAGCTCCTTCCTAGCGGGAAAGTGTGTGAGCAGTTCTTCGGGCCA		2	2.707459049681874E-4	44	TCRBV21-01*01	TCRBV21	TCRBV21-01	01				TCRBD02-01*02	TCRBD02	TCRBD02-01	02				TCRBJ02-01*01	TCRBJ02	TCRBJ02-01	01				8	7	4	3	6	9	37	46	52	61	68	2	Out	VDJ
GTCTGCTGTACCCTCTCAGACATCTGTGTACTTCTGTGCCAGGTGACACAGGGGCACTACGGCTACAATGAGCAGTTCTTCGGGCCA		1	1.353729524840937E-4	47	TCRBV06-04*01	TCRBV06	TCRBV06-04	01				TCRBD01-01*01	TCRBD01	TCRBD01-01	01				TCRBJ02-01*01	TCRBJ02	TCRBJ02-01	01				9	8	3	2	5	3	34	42	47	54	62	1	Out	VDJ
CGCACAGAGCAGCGGGACTCAGCCATGTATCGCTGTGCTAGCAGCCCCAGCCGGACAGGGGACTACAATGAGCAGTTCTTCGGGCCA	CASSPSRTGDYNEQFF	1	1.353729524840937E-4	48	TCRBV07-07*01	TCRBV07	TCRBV07-07	01				TCRBD01-01*01	TCRBD01	TCRBD01-01	01				TCRBJ02-01*01	TCRBJ02	TCRBJ02-01	01				5	1	1	2	7	3	33	45	52	61	62	1	In	VDJ
TCGCCCAGCCCCAACCAGACCTCTCTGTACTTCTGTGCCAGCAGGGGGGGGCAGGAAGCTAGATACAATGAGCAGTTCTTCGGGCCA	CASRGGQEARYNEQFF	2	2.707459049681874E-4	48	TCRBV27-01*01	TCRBV27	TCRBV27-01	01				TCRBD02-01*01	TCRBD02	TCRBD02-01	01				TCRBJ02-01*01	TCRBJ02	TCRBJ02-01	01				6	12	9	0	0	4	33	-1	44	51	63	2	In	VDJ
AAGATCCAGCGCACAGAGCAGGGGGACTCGGCCATGTATCTCTGTGCCAGCAGCTTAGCGGGCCACAATGAGCAGTTCTTCGGGCCA	CASSLAGHNEQFF	1	1.353729524840937E-4	39	TCRBV07-09*01	TCRBV07	TCRBV07-09	01				TCRBD01-01*01	TCRBD01	TCRBD01-01	01				TCRBJ02-01*01	TCRBJ02	TCRBJ02-01	01				0	1	8	0	0	5	42	-1	59	63	64	1	In	VDJ
CTGACTGTGAGCAACATGAGCCCTGAAGACAGCAGCATATATCTCTGCAGCGGAATCCCCCTCGGGGAGACCCAGTACTTCGGGCCA	CSGIPLGETQYF	1	1.353729524840937E-4	36	TCRBV29-01	TCRBV29	TCRBV29-01				01,02,03	TCRBD02-01	TCRBD02	TCRBD02-01				01,02	TCRBJ02-05*01	TCRBJ02	TCRBJ02-05	01				7	0	8	4	10	5	45	52	62	-1	66	1	In	VDJ
TCTGCCATCCCCAACCAGACAGCTCTTTACTTCTGTGCCACCAGTGATTTGGGCCGGGGTCATTCAGATACGCAGTATTTTGGCCCA	CATSDLGRGHSDTQYF	3	4.06118857452281E-4	48	TCRBV24-01*01	TCRBV24	TCRBV24-01	01				TCRBD02-01*01	TCRBD02	TCRBD02-01	01				TCRBJ02-03*01	TCRBJ02	TCRBJ02-03	01				0	5	8	3	3	4	33	51	54	59	64	3	In	VDJ
TCCCTGTCCCTAGAGTCTGCCATCCCCAACCAGACAGCTCTTTACTTCTGTGCCACCAGAGGGGAAGATACGCAGTATTTTGGCCCA	CATRGEDTQYF	1	1.353729524840937E-4	33	TCRBV24-01*01	TCRBV24	TCRBV24-01	01				TCRBD01-01*01	TCRBD01	TCRBD01-01	01				TCRBJ02-03*01	TCRBJ02	TCRBJ02-03	01				7	1	5	2	0	5	48	-1	59	64	65	1	In	VDJ
CTGCAGCCAGAAGACTCAGCCCTGTATCTCTGCGCCAGCAGCCAAGAATACCTAGCGGTAACAGGCGGGGAGCTGTTTTTTGGAGAA	CASSQEYLAVTGGELFF	4	5.414918099363748E-4	51	TCRBV04-01*01	TCRBV04	TCRBV04-01	01				TCRBD02-01	TCRBD02	TCRBD02-01				01,02	TCRBJ02-02*01	TCRBJ02	TCRBJ02-02	01				0	7	4	5	4	7	30	47	51	58	65	4	In	VDJ
GTAGTGCGAGGAGATTCGGCAGCTTATTTCTGTGCCAGCTCACGGATGACCCTCCAAGGGGCCACCGGGGAGCTGTTTTTTGGAGAA	CASSRMTLQGATGELFF	4	5.414918099363748E-4	51	TCRBV18-01*01	TCRBV18	TCRBV18-01	01				TCRBD01-01*01	TCRBD01	TCRBD01-01	01				TCRBJ02-02*01	TCRBJ02	TCRBJ02-02	01				4	1	5	2	13	4	30	43	56	61	62	4	In	VDJ
TCTGCCATCCCCAACCAGACAGCTCTTTACTTCTGTGCCACCAGTGATTTGGGGGGGAAGAACACCGGGGAGCTGTTTTTTGGAGAA	CATSDLGGKNTGELFF	1	1.353729524840937E-4	48	TCRBV24-01*01	TCRBV24	TCRBV24-01	01				TCRBD02-01*01	TCRBD02	TCRBD02-01	01				TCRBJ02-02*01	TCRBJ02	TCRBJ02-02	01				0	2	9	1	0	1	33	-1	51	57	59	1	In	VDJ
NNNNTGTCGGCTGCTCCCTCCCAGACATCTGTGTACTTCTGTGCCAGCAAGGCAGGGGGCGGAAATGAAAAACTGTTTTTTGGCAGT	CASKAGGGNEKLFF	1	1.353729524840937E-4	42	TCRBV06-05*01	TCRBV06	TCRBV06-05	01				TCRBD01-01*01	TCRBD01	TCRBD01-01	01				TCRBJ01-04*01	TCRBJ01	TCRBJ01-04	01				7	3	4	0	3	5	39	49	52	60	63	1	In	VDJ
ACCTTGGAGCTGGGGGACTCGGCCCTTTATCTTTGCGCCAGCAGCCCGAGCCTCAATGCTCGGGGGGAAAAACTGTTTTTTGGCAGT	CASSPSLNARGEKLFF	2	2.707459049681874E-4	48	TCRBV05-01*01	TCRBV05	TCRBV05-01	01				TCRBD02-01*01	TCRBD02	TCRBD02-01	01				TCRBJ01-04*01	TCRBJ01	TCRBJ01-04	01				4	0	8	2	15	8	33	45	60	-1	66	2	In	VDJ
AACATGAGCTCCTTGGAGCTGGGGGACTCAGCCCTGTACTTCTGTGCCAGCAGCTTGACCGGGCGTCAGCCCCAGCATTTTGGTGAT	CASSLTGRQPQHF	1	1.353729524840937E-4	39	TCRBV13-01*01	TCRBV13	TCRBV13-01	01								TCRBD01,TCRBD02	TCRBD01-01,TCRBD02-01		TCRBJ01-05*01	TCRBJ01	TCRBJ01-05	01				3	1	8	0	4	6	42	56	60	64	65	1	In	VDJ
GAGTCCGCCAGCACCAACCAGACATCTATGTACCTCTGTGCCAGCAGTTTATCATATTCAGAAACCCAGCCCCAGCATTTTGGTGAT	CASSLSYSETQPQHF	1	1.353729524840937E-4	45	TCRBV28-01*01	TCRBV28	TCRBV28-01	01				TCRBD01-01*01	TCRBD01	TCRBD01-01	01				TCRBJ01-05*01	TCRBJ01	TCRBJ01-05	01				1	5	4	5	6	7	36	52	58	61	66	1	In	VDJ
CAGCGCACAGAGCAGGAGGACTCGGCCGTGTATCTCTGTGCCAGCAGCCCCCGGACAGGGAATAATTCACCCCTCCACTTTGGGAAT	CASSPRTGNNSPLHF	3	4.06118857452281E-4	45	TCRBV07-02	TCRBV07	TCRBV07-02				01,02	TCRBD01-01*01	TCRBD01	TCRBD01-01	01				TCRBJ01-06*01	TCRBJ01	TCRBJ01-06	01				5	1	1	3	4	5	36	48	52	60	61	3	In	VDJ
CCTGCAGAACTGGAGGATTCTGGAGTTTATTTCTGTGCCAGCAGCTACGGACAGGGGGCGCGGGTCTATGGCTACACCTTCGGTTCG	CASSYGQGARVYGYTF	1	1.353729524840937E-4	48	TCRBV14-01*01	TCRBV14	TCRBV14-01	01				TCRBD01-01*01	TCRBD01	TCRBD01-01	01				TCRBJ01-02*01	TCRBJ01	TCRBJ01-02	01				5	6	1	0	3	4	33	45	48	59	65	1	In	VDJ
GTGAACGCCTTGGAGCTGGAGGACTCGGCCCTGTATCTCTGTGCCAGCAGCAGTACAGGGTTGGGCTATGGCTACACCTTCGGTTCG	CASSSTGLGYGYTF	1	1.353729524840937E-4	42	TCRBV05-08*01	TCRBV05	TCRBV05-08	01				TCRBD01-01*01	TCRBD01	TCRBD01-01	01				TCRBJ01-02*01	TCRBJ01	TCRBJ01-02	01				4	5	3	3	3	4	39	51	54	60	65	1	In	VDJ
CACGCCCTGCAGCCAGAAGACTCAGCCCTGTATCTCTGCGCCAGCAGCCAAGGGCTACAGGGGGCCTATGGCTACACCTTCGGTTCG	CASSQGLQGAYGYTF	1	1.353729524840937E-4	45	TCRBV04-01*01	TCRBV04	TCRBV04-01	01				TCRBD01-01*01	TCRBD01	TCRBD01-01	01				TCRBJ01-02*01	TCRBJ01	TCRBJ01-02	01				1	0	3	0	4	4	36	52	56	-1	65	1	In	VDJ
CGCACAGAGCAGGAGGACTCGGCCGTGTATCTCTGTGCCAGCAGCTTTATCACGAGACGGGCCGACTATGGCTACACCTTCGGTTCG	CASSFITRRADYGYTF	1	1.353729524840937E-4	48	TCRBV07-02	TCRBV07	TCRBV07-02				01,02					TCRBD01,TCRBD02	TCRBD01-01,TCRBD02-01		TCRBJ01-02*01	TCRBJ01	TCRBJ01-02	01				3	2	8	0	11	3	33	47	58	62	64	1	In	VDJ
NTGTCGGCTGCTCCCTCCCAAACATCTGTGTACTTCTGTGCCAGCAGTTACTCTGGGCAGGGGATCCATGGCTACACCTTCGGTTCG	CASSYSGQGIHGYTF	3	4.06118857452281E-4	45	TCRBV06-02/06-03*01	TCRBV06	TCRBV06-02/06-03	01				TCRBD01-01*01	TCRBD01	TCRBD01-01	01				TCRBJ01-02*01	TCRBJ01	TCRBJ01-02	01				0	4	4	2	4	6	36	53	57	63	67	3	In	VDJ
AATGTGAGCACCTTGGAGCTGGGGGACTCGGCCCTTTATCTTTGCGCCAGCAGCCCAACCTACATGGGGGAGCAGTACTTCGGGCCG	CASSPTYMGEQYF	1	1.353729524840937E-4	39	TCRBV05-01*01	TCRBV05	TCRBV05-01	01								TCRBD01,TCRBD02	TCRBD01-01,TCRBD02-01		TCRBJ02-07*01	TCRBJ02	TCRBJ02-07	01				4	0	6	2	11	7	42	54	65	-1	69	1	In	VDJ
AAGATCCAGCGCACAGAGCAGGGGGACTCGGCCATGTATCTCTGTGCCAGCAGCTTAGGCCCTGCCCTCGAGCAGTACTTCGGGCCG	CASSLGPALEQYF	1	1.353729524840937E-4	39	TCRBV07-09*01	TCRBV07	TCRBV07-09	01								TCRBD01,TCRBD02	TCRBD01-01,TCRBD02-01		TCRBJ02-07*01	TCRBJ02	TCRBJ02-07	01				1	8	10	0	0	6	42	-1	58	60	68	1	In	VDJ
ACTGTGAGCAACATGAGCCCTGAAGACAGCAGCATATATCTCTGCAGCGTCACCCAGGGGTTCCGTCGCGAGCAGTACTTCGGGCCG	CSVTQGFRREQYF	1	1.353729524840937E-4	39	TCRBV29-01	TCRBV29	TCRBV29-01				01,02	TCRBD01-01*01	TCRBD01	TCRBD01-01	01				TCRBJ02-07*01	TCRBJ02	TCRBJ02-07	01				6	8	4	2	4	6	42	50	54	60	68	1	In	VDJ
CGCACAGAGCAGGGGGACTCGGCCATGTATCTCTGTGCCAGCAGCCCCCCGGTCTGGGGTGCACCCTACGAGCAGTACTTCGGGCCG	CASSPPVWGAPYEQYF	8	0.0010829836198727495	48	TCRBV07-09*01	TCRBV07	TCRBV07-09	01								TCRBD01,TCRBD02	TCRBD01-01,TCRBD02-01		TCRBJ02-07*01	TCRBJ02	TCRBJ02-07	01				5	5	6	2	10	2	33	45	55	59	64	8	In	VDJ
NNNNNNNTGTCGGCTGCTCCCTCCCAGACATCTGTGTACTTCTGTGCCAGCAATCCGGGACACAACTACGAGCAGTACTTCGGGCCG	CASNPGHNYEQYF	1	1.353729524840937E-4	39	TCRBV06-05*01	TCRBV06	TCRBV06-05	01				TCRBD01-01*01	TCRBD01	TCRBD01-01	01				TCRBJ02-07*01	TCRBJ02	TCRBJ02-07	01				7	3	0	6	4	3	42	52	56	62	65	1	In	VDJ
AGTGCCCATCCTGAAGACAGCAGCTTCTACATCTGCAGTGCTAAGCTACTACTACAGGGGGCATATGACGAGCAGTACTTCGGGCCG	CSAKLLLQGAYDEQYF	3	4.06118857452281E-4	48	TCRBV20	TCRBV20				TCRBV20-01,TCRBV20-or09_02		TCRBD01-01*01	TCRBD01	TCRBD01-01	01				TCRBJ02-07*01	TCRBJ02	TCRBJ02-07	01				4	5	3	0	10	5	33	43	53	62	67	3	In	VDJ
GGAGTCAGGGGACACAGCACTGTATTTCTGTGCCAGCACCTTGACCCTAATTAAATTCGGGTTGGGGACGAGCAGTACTTCGGGCCG		6	8.12237714904562E-4	53	TCRBV21-01*01	TCRBV21	TCRBV21-01	01								TCRBD01,TCRBD02	TCRBD01-01,TCRBD02-01		TCRBJ02-07*01	TCRBJ02	TCRBJ02-07	01				7	0	6	2	25	5	28	38	63	-1	67	6	Out	VDJ
AACGCCTTGGAGCTGGACGACTCGGCCCTGTATCTCTGTGCCAGCAGCTTGGTAGCGGGAGGGGGACACGAGCAGTACTTCGGGCCG	CASSLVAGGGHEQYF	2	2.707459049681874E-4	45	TCRBV05-04*01	TCRBV05	TCRBV05-04	01				TCRBD02-01*02	TCRBD02	TCRBD02-01	02				TCRBJ02-07*01	TCRBJ02	TCRBJ02-07	01				0	4	5	0	0	5	36	-1	52	63	67	2	In	VDJ
ACCAGTGCCCATCCTGAAGACAGCAGCTTCTACATCTGCAGTGCTGTCCGGGACATGAGCTCTGGAAACACCATATATTTTGGAGAG	CSAVRDMSSGNTIYF	2	2.707459049681874E-4	45	TCRBV20	TCRBV20				TCRBV20-01,TCRBV20-or09_02		TCRBD01-01*01	TCRBD01	TCRBD01-01	01				TCRBJ01-03*01	TCRBJ01	TCRBJ01-03	01				5	4	0	6	4	0	36	45	49	55	59	2	In	VDJ
ACCCTGCAGCCAGAAGACTCGGCCCTGTATCTCTGTGCCAGCAGCCAAGAAGGGGGCTCTGGGGCCAACGTCCTGACTTTCGGGGCC	CASSQEGGSGANVLTF	1	1.353729524840937E-4	48	TCRBV04-02*01	TCRBV04	TCRBV04-02	01				TCRBD01-01*01	TCRBD01	TCRBD01-01	01				TCRBJ02-06*01	TCRBJ02	TCRBJ02-06	01				0	0	5	1	0	0	33	-1	50	-1	56	1	In	VDJ
ACTGTGAGCAACATGAGCCCTGAAGACAGCAGCATATATCTCTGCAGCGTTGACGGAGGGACCAAAAACATTCAGTACTTCGGCGCC	CSVDGGTKNIQYF	1	1.353729524840937E-4	39	TCRBV29-01	TCRBV29	TCRBV29-01				01,02	TCRBD02-01*02	TCRBD02	TCRBD02-01	02				TCRBJ02-04*01	TCRBJ02	TCRBJ02-04	01				3	1	10	0	1	2	42	53	54	60	61	1	In	VDJ
ACAAAGCTGGAGGACTCAGCCATGTACTTCTGTGCCAGCAACTTTGAACCGGGACTAGCGGGAGGGCTTGAGCAGTTCTTCGGGCCA	CASNFEPGLAGGLEQFF	1	1.353729524840937E-4	51	TCRBV02-01	TCRBV02	TCRBV02-01				01,03	TCRBD02-01*02	TCRBD02	TCRBD02-01	02				TCRBJ02-01*01	TCRBJ02	TCRBJ02-01	01				7	2	0	0	10	9	30	40	50	66	68	1	In	VDJ
AGCTCTCTGGAGCTGGGGGACTCAGCTTTGTATTTCTGTGCCAGCAGCGCCCACTCCGGGACTAGCGCTGAGCAGTTCTTCGGGCCA	CASSAHSGTSAEQFF	5	6.768647624204683E-4	45	TCRBV09-01*01	TCRBV09	TCRBV09-01	01				TCRBD02-01	TCRBD02	TCRBD02-01				01,02	TCRBJ02-01*01	TCRBJ02	TCRBJ02-01	01				3	1	0	6	8	9	36	49	57	67	68	5	In	VDJ
GAACGCCTTGTTGCTGGGGGACTCGGCCCTCTATCTCTGTGCCAGCAGACCATGAGGGTACGGTGGAATGAGCAGTTCTTCGGGCCA		1	1.353729524840937E-4	44	TCRBV05-06*01	TCRBV05	TCRBV05-06	01				TCRBD02-01*02	TCRBD02	TCRBD02-01	02				TCRBJ02-01*01	TCRBJ02	TCRBJ02-01	01				5	8	11	0	5	7	37	48	53	58	66	1	Out	VDJ
GAGCTGGACGACTCGGCCCTGTATCTCTGTGCCAGCAGCTTGGTACGCCCGAGGAGGAGCTCCTACAATGAGCAGTTCTTCGGGCCA	CASSLVRPRRSSYNEQFF	1	1.353729524840937E-4	54	TCRBV05-04*01	TCRBV05	TCRBV05-04	01				TCRBD02-01*02	TCRBD02	TCRBD02-01	02				TCRBJ02-01*01	TCRBJ02	TCRBJ02-01	01				0	2	10	1	9	0	27	43	52	57	59	1	In	VDJ
ACTCTGGAGTCAGCTACCAGCTCCCAGACATCTGTGTACTTCTGTGCCACATCCCGGGGTGATTCCGAGACCCAGTACTTCGGGCCA	CATSRGDSETQYF	1	1.353729524840937E-4	39	TCRBV10-03*01	TCRBV10	TCRBV10-03	01				TCRBD02-01*01	TCRBD02	TCRBD02-01	01				TCRBJ02-05*01	TCRBJ02	TCRBJ02-05	01				10	7	8	3	5	5	42	49	54	59	66	1	In	VDJ
ACCAGTGCCCATCCTGAAGACAGCAGCTTCTACATCTGCAGTGCTGACTCGGGCCAGCGGGTACAAGAGACCCAGTACTTCGGGCCA	CSADSGQRVQETQYF	2	2.707459049681874E-4	45	TCRBV20	TCRBV20				TCRBV20-01,TCRBV20-or09_02		TCRBD02-01	TCRBD02	TCRBD02-01				01,02	TCRBJ02-05*01	TCRBJ02	TCRBJ02-05	01				5	2	6	4	10	2	36	45	55	61	63	2	In	VDJ
ATGAATGTGAGCACCTTGGAGCTGGGGGACTCGGCCCTTTATTTTTGCGCCAGCAGCTTGGGGGGAGATACGCAGTATTTTGGCCCA	CASSLGGDTQYF	1	1.353729524840937E-4	36	TCRBV05-01*01	TCRBV05	TCRBV05-01	01								TCRBD01,TCRBD02	TCRBD01-01,TCRBD02-01		TCRBJ02-03*01	TCRBJ02	TCRBJ02-03	01				0	0	6	2	0	5	45	-1	61	-1	65	1	In	VDJ
TCGGCTGCTCCCTCCCAGACATCTGTGTACTTCTGTGCCAACTTGCTGGACTAGCGGGAGTTTACAGATACGCAGTATTTTGGCCCA	CANLLD*REFTDTQYF	1	1.353729524840937E-4	48	TCRBV06	TCRBV06				TCRBV06-01,TCRBV06-05		TCRBD02-01*02	TCRBD02	TCRBD02-01	02				TCRBJ02-03*01	TCRBJ02	TCRBJ02-03	01				10	3	1	2	7	3	33	40	47	60	63	1	Stop	VDJ
CTGAATGTGAACGCCTTGGAGCTGGACGACTCGGCCCTGTATCTCTGTGCCAGCAGCATCGTCACAGATACGCAGTATTTTGGCCCA	CASSIVTDTQYF	2	2.707459049681874E-4	36	TCRBV05-04*01	TCRBV05	TCRBV05-04	01				TCRBD02-01	TCRBD02	TCRBD02-01				01,02	TCRBJ02-03*01	TCRBJ02	TCRBJ02-03	01				4	1	8	6	2	2	45	57	59	61	62	2	In	VDJ
ATCCAGCCCTCAGAACCCAGGGACTCAGCTGTGTACTTCTGTGCCAGTGGACGGGGTGGGGGCACAGATACGCAGTATTTTGGCCCA	CASGRGGGTDTQYF	1	1.353729524840937E-4	42	TCRBV12	TCRBV12				TCRBV12-03/12-04,TCRBV12-04		TCRBD02-01*01	TCRBD02	TCRBD02-01	01				TCRBJ02-03*01	TCRBJ02	TCRBJ02-03	01				9	5	8	3	4	1	39	47	51	56	61	1	In	VDJ
ACAGTGACCAGTGCCCATCCTGAAGACAGCAGCTTCTACATCTGCAGTGCTTTAGCGGGAGGCACAGATACGCAGTATTTTGGCCCA	CSALAGGTDTQYF	2	2.707459049681874E-4	39	TCRBV20	TCRBV20				TCRBV20-01,TCRBV20-or09_02		TCRBD02-01*02	TCRBD02	TCRBD02-01	02				TCRBJ02-03*01	TCRBJ02	TCRBJ02-03	01				5	0	5	2	1	1	42	51	52	-1	61	2	In	VDJ
TCTGGAGCTGGGGGACTCAGCTTTGTATTTCTGTGCCAGCAGCCCAAAGGGACTAGCGGGAGCACAGATACGCAGTATTTTGGCCCA		1	1.353729524840937E-4	50	TCRBV09-01*01	TCRBV09	TCRBV09-01	01				TCRBD02-01	TCRBD02	TCRBD02-01				01,02	TCRBJ02-03*01	TCRBJ02	TCRBJ02-03	01				4	0	0	4	5	0	31	43	48	-1	60	1	Out	VDJ
GCCAGCACCAACCAGACATCTATGTACCTCTGTGCCAGCAGTAAGACACCTAGCGGGCCGAGCACAGATACGCAGTATTTTGGCCCA	CASSKTPSGPSTDTQYF	2	2.707459049681874E-4	51	TCRBV28-01*01	TCRBV28	TCRBV28-01	01				TCRBD02-01	TCRBD02	TCRBD02-01				01,02	TCRBJ02-03*01	TCRBJ02	TCRBJ02-03	01				5	3	4	4	7	0	30	42	49	57	60	2	In	VDJ
GCCAGCACCAACCAGACATCTATGTACCTCTGTGCCAGCACCGTTTTAGGGGGAGGCAGGGGAACAGATACGCAGTATTTTGGCCCA	CASTVLGGGRGTDTQYF	1	1.353729524840937E-4	51	TCRBV28-01*01	TCRBV28	TCRBV28-01	01								TCRBD01,TCRBD02	TCRBD01-01,TCRBD02-01		TCRBJ02-03*01	TCRBJ02	TCRBJ02-03	01				7	1	4	2	16	3	30	40	56	62	63	1	In	VDJ
ATCCGGTCCACAAAGCTGGAGGACTCAGCCATGTACTTCTGTGCCAGCAGTGAAAGCCCGGGAGAGCATACGCAGTATTTTGGCCCA	CASSESPGEHTQYF	1	1.353729524840937E-4	42	TCRBV02-01	TCRBV02	TCRBV02-01				01,03	TCRBD02-01*02	TCRBD02	TCRBD02-01	02				TCRBJ02-03*01	TCRBJ02	TCRBJ02-03	01				2	3	8	2	4	7	39	54	58	64	67	1	In	VDJ
CTGAAGGTGCAGCCTGCAGAACTGGAGGATTCTGGAGTTTATTTCTGTGCCAGCAGCCGGACAGGGAATACGCAGTATTTTGGCCCA	CASSRTGNTQYF	1	1.353729524840937E-4	36	TCRBV14-01*01	TCRBV14	TCRBV14-01	01				TCRBD01-01*01	TCRBD01	TCRBD01-01	01				TCRBJ02-03*01	TCRBJ02	TCRBJ02-03	01				4	1	1	3	0	7	45	-1	58	66	67	1	In	VDJ
AAGAAGCTCCTTCTCAGTGACTCTGGCTTCTATCTCTGTGCCTGGAGTGTTTCCTCTCGGGGGAACGTGGAGCTGTTTTTTGGAGAA	CAWSVSSRGNVELFF	1	1.353729524840937E-4	45	TCRBV30-01*01	TCRBV30	TCRBV30-01	01				TCRBD02-01*01	TCRBD02	TCRBD02-01	01				TCRBJ02-02*01	TCRBJ02	TCRBJ02-02	01				0	5	8	2	7	10	36	50	57	63	68	1	In	VDJ
TTGTTGCTGGGGGACTCGGCCCTCTATCTCTGTGCCAGCACCTTCTCCCAACTTTGGGGCTACACCGGGGAGCTGTTTTTTGGAGAA	CASTFSQLWGYTGELFF	1	1.353729524840937E-4	51	TCRBV05-06*01	TCRBV05	TCRBV05-06	01				TCRBD01-01*01	TCRBD01	TCRBD01-01	01				TCRBJ02-02*01	TCRBJ02	TCRBJ02-02	01				2	1	7	0	11	3	30	44	55	60	61	1	In	VDJ
CGCACAGAGCAGGAGGACTCCGCCGTGTATCTCTGTGCCAGCAGCCGGTTACCCGGGGGGGACACCGGGGAGCTGTTTTTTGGAGAA	CASSRLPGGDTGELFF	1	1.353729524840937E-4	48	TCRBV07-08*03	TCRBV07	TCRBV07-08	03				TCRBD02-01*01	TCRBD02	TCRBD02-01	01				TCRBJ02-02*01	TCRBJ02	TCRBJ02-02	01				3	0	8	0	6	3	33	47	53	-1	61	1	In	VDJ
NTGAAGATCCAGCCCTCAGAACCCAGGGACTCAGCTGTGTACTTCTGTGCCAGCAGTTTAACGGGGGCTGAAGCTTTCTTTGGACAA	CASSLTGAEAFF	3	4.06118857452281E-4	36	TCRBV12-03/12-04*01	TCRBV12	TCRBV12-03/12-04	01				TCRBD02-01*01	TCRBD02	TCRBD02-01	01				TCRBJ01-01*01	TCRBJ01	TCRBJ01-01	01				2	0	8	2	1	6	45	60	61	-1	67	3	In	VDJ
AAGATCCAGCGCACAGAGCAGGGGGACTCGGCCATGTATCTCTGTGCCAGCACCTTCCAGGGGGACACTGAAGCTTTCTTTGGACAA	CASTFQGDTEAFF	1	1.353729524840937E-4	39	TCRBV07-09*05	TCRBV07	TCRBV07-09	05				TCRBD01-01*01	TCRBD01	TCRBD01-01	01				TCRBJ01-01*01	TCRBJ01	TCRBJ01-01	01				5	0	4	1	3	3	42	54	57	-1	64	1	In	VDJ
AGAGCTTGGGGACTCGGCCATGTATCTCTGTGCCAGCATGGAATAACCGCAAAAAACAGACTGAACACTGAAGCTTTCTTTGGACAA		1	1.353729524840937E-4	53	TCRBV11	TCRBV11				TCRBV11-01,TCRBV11-03		TCRBD01-01*01	TCRBD01	TCRBD01-01	01				TCRBJ01-01*01	TCRBJ01	TCRBJ01-01	01				7	2	3	5	17	0	28	38	55	59	61	1	Out	VDJ
ACCAGTGCCCATCCTGAAGACAGCAGCTTCTACATCTGCAGTGCTAGTTTCGAGGGACGGATGAACACTGAAGCTTTCTTTGGACAA	CSASFEGRMNTEAFF	1	1.353729524840937E-4	45	TCRBV20-01*04	TCRBV20	TCRBV20-01	04								TCRBD01,TCRBD02	TCRBD01-01,TCRBD02-01		TCRBJ01-01*01	TCRBJ01	TCRBJ01-01	01				2	3	0	7	5	0	36	48	53	58	61	1	In	VDJ
ACAGAGCAGCGGGACTCGGCCATGTATCGCTGTGCCAGCAGCTTAGTTGGGGGGCAGGACCTAAACACTGAAGCTTTCTTTGGACAA	CASSLVGGQDLNTEAFF	1	1.353729524840937E-4	51	TCRBV07-06*01	TCRBV07	TCRBV07-06	01								TCRBD01,TCRBD02	TCRBD01-01,TCRBD02-01		TCRBJ01-01*01	TCRBJ01	TCRBJ01-01	01				1	8	6	0	3	2	30	46	49	55	63	1	In	VDJ
CAGCCTGCAGAACTGGAGGATTCTGGAGTTTATTTCTGTGCCAGCAGCCCCTTGGGAGTTGACGATGAAAAACTGTTTTTTGGCAGT	CASSPLGVDDEKLFF	3	4.06118857452281E-4	45	TCRBV14-01*01	TCRBV14	TCRBV14-01	01				TCRBD02-01*02	TCRBD02	TCRBD02-01	02				TCRBJ01-04*01	TCRBJ01	TCRBJ01-04	01				4	6	9	2	4	6	36	49	53	58	64	3	In	VDJ
CCAGCCCCAACCAGACCTCTCTGTACTTCTGTGCCACCCCCGGGGACGGGGGGGTGGTAAGCTAATGAAAAACTGTTTTTTGGCAGT		1	1.353729524840937E-4	52	TCRBV27-01*01	TCRBV27	TCRBV27-01	01				TCRBD02-01*01	TCRBD02	TCRBD02-01	01				TCRBJ01-04*01	TCRBJ01	TCRBJ01-04	01				10	7	8	0	10	3	29	36	46	54	61	1	Out	VDJ
NTGTCGGCTGCTCCCTCCCAGACATCTGTGTACTTCTGTGCCAGCAGTGAAGGGACAGGCCCAAATGAAAAACTGTTTTTTGGCAGT	CASSEGTGPNEKLFF	2	2.707459049681874E-4	45	TCRBV06-01*01	TCRBV06	TCRBV06-01	01				TCRBD01-01*01	TCRBD01	TCRBD01-01	01				TCRBJ01-04*01	TCRBJ01	TCRBJ01-04	01				1	4	1	4	0	5	36	-1	52	59	63	2	In	VDJ
AAGATCCGGTCCACAAAGCTGGAGGACTCAGCCATGTACTTCTGTGCCAGCAGGGGGGCCTCAGACGTAGCCCAGCATTTTGGTGAT	CASRGASDVAQHF	1	1.353729524840937E-4	39	TCRBV02-01	TCRBV02	TCRBV02-01				01,03	TCRBD01-01*01	TCRBD01	TCRBD01-01	01				TCRBJ01-05*01	TCRBJ01	TCRBJ01-05	01				6	11	6	0	0	11	42	-1	53	59	70	1	In	VDJ
ATCCAGCGCACAGAGCAGCGGGACTCGGCCATGTATCGCTGTGCCAGCAGCTCGGGGTGGGGGATCCAGCCCCAGCATTTTGGTGAT	CASSSGWGIQPQHF	1	1.353729524840937E-4	42	TCRBV07-06*01	TCRBV07	TCRBV07-06	01								TCRBD01,TCRBD02	TCRBD01-01,TCRBD02-01		TCRBJ01-05*01	TCRBJ01	TCRBJ01-05	01				4	3	6	1	6	7	39	52	58	63	66	1	In	VDJ
AAGATCCAGCGCACAGAGCAGGAGGACTCGGCCGTGTATCTCTGTGCCAGCAGCATGACAGGGCCTCTTGGCTACACCTTCGGTTCG	CASSMTGPLGYTF	2	2.707459049681874E-4	39	TCRBV07-02	TCRBV07	TCRBV07-02				01,02	TCRBD01-01*01	TCRBD01	TCRBD01-01	01				TCRBJ01-02*01	TCRBJ01	TCRBJ01-02	01				5	5	2	3	2	7	42	54	56	63	68	2	In	VDJ
ATCCAGCGCACAGAGCAGGAGGACTCGGCCGTGTATCTCTGTGCCAGCAGCTTAGGCGGCAGAAACTATGGCTACACCTTCGGTTCG	CASSLGGRNYGYTF	2	2.707459049681874E-4	42	TCRBV07-02	TCRBV07	TCRBV07-02				01,02	TCRBD02-01	TCRBD02	TCRBD02-01				01,02	TCRBJ01-02*01	TCRBJ01	TCRBJ01-02	01				1	4	7	5	0	2	39	-1	55	59	63	2	In	VDJ
TGTGACATCGGCCCAAAAGAACCCGACAGCTTTCTATCTCTGTGCCAGCATCACTGCGGGGGGGTACATGGCTACACCTTCGGTTCG		2	2.707459049681874E-4	41	TCRBV19-01*01	TCRBV19	TCRBV19-01	01				TCRBD02-01*01	TCRBD02	TCRBD02-01	01				TCRBJ01-02*01	TCRBJ01	TCRBJ01-02	01				9	3	7	0	7	6	40	48	55	64	67	2	Out	VDJ
GCTACCAGCTCCCAGACATCTGTGTACTTCTGTGCCATCAGTGAGCCCCTGGGACACCAACTCGCTAGAGGCTACACCTTCGGTTCG	CAISEPLGHQLARGYTF	1	1.353729524840937E-4	51	TCRBV10-03*01	TCRBV10	TCRBV10-03	01				TCRBD01-01*01	TCRBD01	TCRBD01-01	01				TCRBJ01-02*01	TCRBJ01	TCRBJ01-02	01				2	13	0	6	5	8	30	45	50	56	69	1	In	VDJ
TCCGCCAGCACCAACCAGACATCTATGTACCTCTGTGCCAGCAGTTTTGCATACAGGGGTAGCTCCTACGAGCAGTACTTCGGGCCG	CASSFAYRGSSYEQYF	1	1.353729524840937E-4	48	TCRBV28-01*01	TCRBV28	TCRBV28-01	01				TCRBD01-01*01	TCRBD01	TCRBD01-01	01				TCRBJ02-07*01	TCRBJ02	TCRBJ02-07	01				3	3	3	2	5	0	33	47	52	59	62	1	In	VDJ
ATGAGCCCTGAAGACAGCAGCATATATCTCTGCAGCGTTGAAGATCGAACTAGCGGGAGGTTTACCTACGAGCAGTACTTCGGGCCG	CSVEDRTSGRFTYEQYF	4	5.414918099363748E-4	51	TCRBV29-01	TCRBV29	TCRBV29-01				01,02	TCRBD02-01*02	TCRBD02	TCRBD02-01	02				TCRBJ02-07*01	TCRBJ02	TCRBJ02-07	01				0	4	3	1	4	2	30	44	48	60	64	4	In	VDJ
TCCACTCTGACAGTGACCAGTGCCCATCCTGAAGACAGCAGCTTCTACATCTGCAGTGCCGGGACCTACGAGCAGTACTTCGGGCCG	CSAGTYEQYF	1	1.353729524840937E-4	30	TCRBV20-01	TCRBV20	TCRBV20-01				01,04	TCRBD02-01*02	TCRBD02	TCRBD02-01	02				TCRBJ02-07*01	TCRBJ02	TCRBJ02-07	01				6	0	8	3	0	2	51	-1	59	-1	64	1	In	VDJ
ACGTTGGCGTCTGCTGTACCCTCTCAGACATCTGTGTACTTCTGTGCCAGCAGTGACCTGGCAAACAATGAGCAGTTCTTCGGGCCA	CASSDLANNEQFF	1	1.353729524840937E-4	39	TCRBV06-04*01	TCRBV06	TCRBV06-04	01				TCRBD01-01*01	TCRBD01	TCRBD01-01	01				TCRBJ02-01*01	TCRBJ02	TCRBJ02-01	01				2	2	9	0	2	5	42	57	59	62	64	1	In	VDJ
CACGCCCTGCAGCCAGAAGACTCAGCCCTGTATCTCTGCGCCAGCAGCCAAGCGTCCAGGGCGGGGGAGACCCAGTACTTCGGGCCA	CASSQASRAGETQYF	1	1.353729524840937E-4	45	TCRBV04-01*01	TCRBV04	TCRBV04-01	01				TCRBD02-01*01	TCRBD02	TCRBD02-01	01				TCRBJ02-05*01	TCRBJ02	TCRBJ02-05	01				1	0	7	3	8	5	36	52	60	-1	66	1	In	VDJ
CTGAGCTCTCTGGAGCTGGGGGACTCAGCTTTGTATTTCTGTGCCAGCAGCGTGGAGAGCAGGGGAGAGACCCAGTACTTCGGGCCA	CASSVESRGETQYF	1	1.353729524840937E-4	42	TCRBV09-01*01	TCRBV09	TCRBV09-01	01				TCRBD01-01*01	TCRBD01	TCRBD01-01	01				TCRBJ02-05*01	TCRBJ02	TCRBJ02-05	01				2	0	4	2	6	4	39	53	59	-1	65	1	In	VDJ
ATCCAGCCCTCAGAACCCAGGGACTCAGCTGTGTACTTCTGTGCCAGCAGTTTTGGCGGTCGCCAAGAGACCCAGTACTTCGGGCCA	CASSFGGRQETQYF	1	1.353729524840937E-4	42	TCRBV12	TCRBV12				TCRBV12-03/12-04,TCRBV12-04		TCRBD02-01	TCRBD02	TCRBD02-01				01,02	TCRBJ02-05*01	TCRBJ02	TCRBJ02-05	01				3	3	7	5	2	1	39	53	55	59	62	1	In	VDJ
TCTAAGAAGCTCCTTCTCAGTGACTCTGGCTTCTATCTCTGTGCCTGGAGTGTAGAGACTACCCAAGAGACCCAGTACTTCGGGCCA	CAWSVETTQETQYF	1	1.353729524840937E-4	42	TCRBV30-01*01	TCRBV30	TCRBV30-01	01				TCRBD02-01	TCRBD02	TCRBD02-01				01,02	TCRBJ02-05*01	TCRBJ02	TCRBJ02-05	01				0	1	2	9	3	1	39	53	56	61	62	1	In	VDJ
TGAGGACTCGGCCGTGTATCTCTGTGCCAGCAGCCCTCGACGGGACGCCACGGTCCCCACTACCAAGAGACCCAGTACTTCGGGCCA		1	1.353729524840937E-4	59	TCRBV11-02	TCRBV11	TCRBV11-02				01,03					TCRBD01,TCRBD02	TCRBD01-01,TCRBD02-01		TCRBJ02-05*01	TCRBJ02	TCRBJ02-05	01				5	15	0	7	7	0	22	34	41	46	61	1	Out	VDJ
CTGGAGTCCGCCAGCACCAACCAGACATCTATGTACCTCTGTGCCAGCAGTTTTGGAGGGGGCGGGAAGACCCAGTACTTCGGGCCA	CASSFGGGGKTQYF	1	1.353729524840937E-4	42	TCRBV28-01*01	TCRBV28	TCRBV28-01	01				TCRBD01-01*01	TCRBD01	TCRBD01-01	01				TCRBJ02-05*01	TCRBJ02	TCRBJ02-05	01				3	4	5	0	3	6	39	53	56	63	67	1	In	VDJ
GCTGCTCCCTCCCAGACATCTGTGTACTTCTGTGCCAGCAGTGATGGTTTCGGCGGGAGGACAGGTGATACGCAGTATTTTGGCCCA	CASSDGFGGRTGDTQYF	1	1.353729524840937E-4	51	TCRBV06-01*01	TCRBV06	TCRBV06-01	01				TCRBD02-01*02	TCRBD02	TCRBD02-01	02				TCRBJ02-03*01	TCRBJ02	TCRBJ02-03	01				3	6	7	1	8	6	30	44	52	60	66	1	In	VDJ
CAGCCCTCAGAACCCAGGGACTCAGCTGTGTACTTCTGTGCCAGCAGAGATACTAGTTCAGGGAGAGATACGCAGTATTTTGGCCCA	CASRDTSSGRDTQYF	2	2.707459049681874E-4	45	TCRBV12	TCRBV12				TCRBV12-03/12-04,TCRBV12-04						TCRBD01,TCRBD02	TCRBD01-01,TCRBD02-01		TCRBJ02-03*01	TCRBJ02	TCRBJ02-03	01				6	2	4	3	11	5	36	47	58	63	65	2	In	VDJ
TCGGCTGCTCCCTCCCAGACATCTGTGTACTTCTGTGCCAGCAGCGGGGACCCAGCGGGAGTGTCAGATACGCAGTATTTTGGCCCA	CASSGDPAGVSDTQYF	1	1.353729524840937E-4	48	TCRBV06	TCRBV06				TCRBV06-01,TCRBV06-05		TCRBD02-01*02	TCRBD02	TCRBD02-01	02				TCRBJ02-03*01	TCRBJ02	TCRBJ02-03	01				6	3	6	2	9	4	33	44	53	61	64	1	In	VDJ
CCTGCAGAGCTTGGGGACTCGGCCATGTATCTCTGTGCCAGCAGCCGACTAGCGGGAGGGAGGGCAGATACGCAGTATTTTGGCCCA	CASSRLAGGRADTQYF	3	4.06118857452281E-4	48	TCRBV11-01*01	TCRBV11	TCRBV11-01	01				TCRBD02-01*02	TCRBD02	TCRBD02-01	02				TCRBJ02-03*01	TCRBJ02	TCRBJ02-03	01				5	4	2	0	1	4	33	45	46	60	64	3	In	VDJ
AGCCCTCAGAACCCAGGGACTCAGCTGTGTATTTTTGTGCTAGCGAGGGACTAAGGGAATCGGGAAGATACGCAGTATTTTGGCCCA		2	2.707459049681874E-4	46	TCRBV12-05*01	TCRBV12	TCRBV12-05	01				TCRBD02-01	TCRBD02	TCRBD02-01				01,02	TCRBJ02-03*01	TCRBJ02	TCRBJ02-03	01				9	12	0	9	3	5	35	43	46	53	65	2	Out	VDJ
ACAGAGCAGCGGGACTCGGCCATGTATCGCTGTGCCAGCAGCTTAGTAGGCCTAGCGGGAGGCACCGGGGAGCTGTTTTTTGGAGAA	CASSLVGLAGGTGELFF	4	5.414918099363748E-4	51	TCRBV07-06*01	TCRBV07	TCRBV07-06	01				TCRBD02-01*02	TCRBD02	TCRBD02-01	02				TCRBJ02-02*01	TCRBJ02	TCRBJ02-02	01				1	0	4	1	5	4	30	46	51	-1	62	4	In	VDJ
AGGATCCAGCAGGTAGTGCGAGGAGATTCGGCAGCTTATTTCTGTGCCAGCTCAAATGGACAGGGCCGTGAAGCTTTCTTTGGACAA	CASSNGQGREAFF	1	1.353729524840937E-4	39	TCRBV18-01*01	TCRBV18	TCRBV18-01	01				TCRBD01-01*01	TCRBD01	TCRBD01-01	01				TCRBJ01-01*01	TCRBJ01	TCRBJ01-01	01				5	3	1	3	3	7	42	54	57	65	68	1	In	VDJ
CAGCCTGCAGAGCTTGGGGACTCGGCCGTGTATCTCTGTGCCAGCAGCTTAGATGGCAGGGGGCGGACTGAAGCTTTCTTTGGACAA	CASSLDGRGRTEAFF	1	1.353729524840937E-4	45	TCRBV11-03*01	TCRBV11	TCRBV11-03	01				TCRBD01-01*01	TCRBD01	TCRBD01-01	01				TCRBJ01-01*01	TCRBJ01	TCRBJ01-01	01				0	2	4	0	3	5	36	53	56	64	66	1	In	VDJ
AGTTCTAAGAAGCTCCTTCTCAGTGACTCTGGCTTCTATCTCTGTGCCTGGGGACGACATCCTTTCACTGAAGCTTTCTTTGGACAA	CAWGRHPFTEAFF	2	2.707459049681874E-4	39	TCRBV30-01*05	TCRBV30	TCRBV30-01	05				TCRBD01-01*01	TCRBD01	TCRBD01-01	01				TCRBJ01-01*01	TCRBJ01	TCRBJ01-01	01				2	6	2	6	1	4	42	54	55	59	65	2	In	VDJ
ACATCGGCCCAAAAGAACCCGACAGCTTTCTATCTCTGTGCCAGTAGTATACAGGGGGCGATGGACACTGAAGCTTTCTTTGGACAA	CASSIQGAMDTEAFF	1	1.353729524840937E-4	45	TCRBV19-01*01	TCRBV19	TCRBV19-01	01				TCRBD01-01*01	TCRBD01	TCRBD01-01	01				TCRBJ01-01*01	TCRBJ01	TCRBJ01-01	01				2	5	4	0	0	3	36	-1	51	59	64	1	In	VDJ
GTGACCAGTGCCCATCCTGAAGACAGCAGCTTCTACATCTGCAGTGCTCCTACTGTTGGGACAGACACTGAAGCTTTCTTTGGACAA	CSAPTVGTDTEAFF	3	4.06118857452281E-4	42	TCRBV20	TCRBV20				TCRBV20-01,TCRBV20-or09_02		TCRBD01-01*01	TCRBD01	TCRBD01-01	01				TCRBJ01-01*01	TCRBJ01	TCRBJ01-01	01				5	0	0	5	9	3	39	48	57	-1	64	3	In	VDJ
NTGTCGGCTGCTCCCTCCCAGACATCTGTGTACTTCTGTGCCAGCAGTTACTATGGGACAGCGAACACTGAAGCTTTCTTTGGACAA	CASSYYGTANTEAFF	2	2.707459049681874E-4	45	TCRBV06-05*01	TCRBV06	TCRBV06-05	01				TCRBD01-01*01	TCRBD01	TCRBD01-01	01				TCRBJ01-01*01	TCRBJ01	TCRBJ01-01	01				1	1	0	5	2	1	36	52	54	61	62	2	In	VDJ
GTGAGCACCTTGGAGCTGGGGGACTCGGCCCTTTATCTTTGCGCCAGCAGCTTCGGGACGCAGAACACTGAAGCTTTCTTTGGACAA	CASSFGTQNTEAFF	1	1.353729524840937E-4	42	TCRBV05-01*01	TCRBV05	TCRBV05-01	01								TCRBD01,TCRBD02	TCRBD01-01,TCRBD02-01		TCRBJ01-01*01	TCRBJ01	TCRBJ01-01	01				2	3	0	7	1	1	39	53	54	59	62	1	In	VDJ
AAGATCCAGCCCTCAGAACCCAGGGACTCAGCTGTGTACTTCTGTGCCAGCAGCGATGACATGGGGTATGAAGCTTTCTTTGGACAA	CASSDDMGYEAFF	1	1.353729524840937E-4	39	TCRBV12-03/12-04*01	TCRBV12	TCRBV12-03/12-04	01								TCRBD01,TCRBD02	TCRBD01-01,TCRBD02-01		TCRBJ01-01*01	TCRBJ01	TCRBJ01-01	01				6	7	2	6	4	7	42	53	57	61	68	1	In	VDJ
CAGAACTGGAGGATTCTGGAGTTTATTTCTGTGCCAGCAGCCCCCGGTTGTCTACGTGAGTTTAATGAAAAACTGTTTTTTGGCAGT		1	1.353729524840937E-4	52	TCRBV14-01*01	TCRBV14	TCRBV14-01	01				TCRBD02-01	TCRBD02	TCRBD02-01				01,02	TCRBJ01-04*01	TCRBJ01	TCRBJ01-04	01				4	8	4	9	9	4	29	42	51	54	62	1	Out	VDJ
CTCAGAACCCAGGGACTCAGCTGTGTACTTCTGTGCCAGCAGTTTAGCGCAATAGGGACGGCTAATGAAAAACTGTTTTTTGGCAGT		2	2.707459049681874E-4	50	TCRBV12	TCRBV12				TCRBV12-03/12-04,TCRBV12-04						TCRBD01,TCRBD02	TCRBD01-01,TCRBD02-01		TCRBJ01-04*01	TCRBJ01	TCRBJ01-04	01				0	2	0	7	6	3	31	48	54	59	61	2	Out	VDJ
TCTAAGAAGCTCCTTCTCAGTGACTCTGGCTTCTATCTCTGTGCCTCCGGGAGGATGAATAGCAATCAGCCCCAGCATTTTGGTGAT	CASGRMNSNQPQHF	1	1.353729524840937E-4	42	TCRBV30-01	TCRBV30	TCRBV30-01				01,05	TCRBD02-01*02	TCRBD02	TCRBD02-01	02				TCRBJ01-05*01	TCRBJ01	TCRBJ01-05	01				7	5	8	1	1	0	39	46	47	54	59	1	In	VDJ
AACCTGAGCTCTCTGGAGCTGGGGGACTCAGCTTTGTATTTCTGTGCCAGCAGCGGAGGGAGCAATCAGCCCCAGCATTTTGGTGAT	CASSGGSNQPQHF	4	5.414918099363748E-4	39	TCRBV09-01*01	TCRBV09	TCRBV09-01	01				TCRBD02-01*02	TCRBD02	TCRBD02-01	02				TCRBJ01-05*01	TCRBJ01	TCRBJ01-05	01				3	0	11	0	0	1	42	-1	55	-1	60	4	In	VDJ
ATCCAGCGCACAGAGCAGGAGGACTCGGCCGTGTATCTCTGTGCCAGCAGCTTAGGACTAAACAATCAGCCCCAGCATTTTGGTGAT	CASSLGLNNQPQHF	2	2.707459049681874E-4	42	TCRBV07-02	TCRBV07	TCRBV07-02				01,02	TCRBD02-01	TCRBD02	TCRBD02-01				01,02	TCRBJ01-05*01	TCRBJ01	TCRBJ01-05	01				1	2	2	9	0	3	39	-1	55	60	62	2	In	VDJ
TCCCTGGAGCTTGGTGACTCTGCTGTGTATTTCTGTGCCAGCAGCCAAACCGGGACAGCCTATAATTCACCCCTCCACTTTGGGAAT	CASSQTGTAYNSPLHF	1	1.353729524840937E-4	48	TCRBV03-01/03-02*01	TCRBV03	TCRBV03-01/03-02	01				TCRBD01-01*01	TCRBD01	TCRBD01-01	01				TCRBJ01-06*01	TCRBJ01	TCRBJ01-06	01				2	0	0	5	3	2	33	48	51	-1	58	1	In	VDJ
TCGCCCAGCCCCAACCAGACCTCTCTGTACTTCTGTGCCAGCAGACCAAGGACAGGGGGCACCTCCTATGGCTACACCTTCGGTTCG	CASRPRTGGTSYGYTF	1	1.353729524840937E-4	48	TCRBV27-01*01	TCRBV27	TCRBV27-01	01				TCRBD01-01*01	TCRBD01	TCRBD01-01	01				TCRBJ01-02*01	TCRBJ01	TCRBJ01-02	01				6	5	1	0	5	4	33	44	49	60	65	1	In	VDJ
ATCCAGCAGGTAGTGCGAGGAGATTCGGCAGCTTATTTCTGTGCCAGCTCATACGGGACAGGGAACTATGGCTACACCTTCGGTTCG	CASSYGTGNYGYTF	1	1.353729524840937E-4	42	TCRBV18-01*01	TCRBV18	TCRBV18-01	01				TCRBD01-01*01	TCRBD01	TCRBD01-01	01				TCRBJ01-02*01	TCRBJ01	TCRBJ01-02	01				5	0	0	3	3	2	39	51	54	-1	63	1	In	VDJ
CTGAGTTCTAAGAAGCTCCTTCTCAGTGACTCTGGCTTCTATCTCTGTGCCTGGAGCCATACTAGTCTCGAGCAGTACTTCGGGCCG	CAWSHTSLEQYF	1	1.353729524840937E-4	36	TCRBV30-01*01	TCRBV30	TCRBV30-01	01				TCRBD02-01	TCRBD02	TCRBD02-01				01,02	TCRBJ02-07*01	TCRBJ02	TCRBJ02-07	01				3	3	3	8	4	6	45	56	60	65	68	1	In	VDJ
AGCAACATGAGCCCTGAAGACAGCAGCATATATCTCTGCAGCGTTGTGCTCGACAGTTTACTCTCCTACGAGCAGTACTTCGGGCCG	CSVVLDSLLSYEQYF	1	1.353729524840937E-4	45	TCRBV29-01	TCRBV29	TCRBV29-01				01,02	TCRBD01-01*01	TCRBD01	TCRBD01-01	01				TCRBJ02-07*01	TCRBJ02	TCRBJ02-07	01				4	6	2	5	5	0	36	46	51	56	62	1	In	VDJ
GAGTCCGCCAGCACCAACCAGACATCTATGTACCTCTGTGCCAGCAGTTCCCTTAGCGGGCGCTCCTACGAGCAGTACTTCGGGCCG	CASSSLSGRSYEQYF	1	1.353729524840937E-4	45	TCRBV28-01*01	TCRBV28	TCRBV28-01	01				TCRBD02-01	TCRBD02	TCRBD02-01				01,02	TCRBJ02-07*01	TCRBJ02	TCRBJ02-07	01				4	2	5	4	4	0	36	49	53	60	62	1	In	VDJ
GCCCTGCAGCCAGAAGACTCAGCCCTGTATCTCTGCGCCAGCAGCCAAGGTCGACTAGCGGCCTCCTACGAGCAGTACTTCGGGCCG	CASSQGRLAASYEQYF	2	2.707459049681874E-4	48	TCRBV04-01*01	TCRBV04	TCRBV04-01	01				TCRBD02-01	TCRBD02	TCRBD02-01				01,02	TCRBJ02-07*01	TCRBJ02	TCRBJ02-07	01				1	1	2	5	3	0	33	49	52	61	62	2	In	VDJ
AAGAAGCTCCTTCTCAGTGACTCTGGCTTCTATCTCTGTGCCTGGGACGACAGGGCCCCAAACTCCTACGAGCAGTACTTCGGGCCG	CAWDDRAPNSYEQYF	1	1.353729524840937E-4	45	TCRBV30-01*05	TCRBV30	TCRBV30-01	05				TCRBD01-01*01	TCRBD01	TCRBD01-01	01				TCRBJ02-07*01	TCRBJ02	TCRBJ02-07	01				4	7	2	3	2	0	36	46	48	55	62	1	In	VDJ
TGAGCACCTTGGAGCTGGGGGACTCGGCCCTTTATCTTTGCGCCCCAAGTGGGGGAGGCGATCCCCTACGAGCAGTACTTCGGGCCG		1	1.353729524840937E-4	43	TCRBV05-01*01	TCRBV05	TCRBV05-01	01				TCRBD02-01*02	TCRBD02	TCRBD02-01	02				TCRBJ02-07*01	TCRBJ02	TCRBJ02-07	01				10	6	9	1	8	2	38	44	52	58	64	1	Out	VDJ
GCAGAGCTTGAGGACTCGGCCGTGTATCTCTGTGCCAGCAGCTCCCCGACAGGGGGCTTCCCTGGAAACACCATATATTTTGGAGAG	CASSSPTGGFPGNTIYF	1	1.353729524840937E-4	51	TCRBV11	TCRBV11				TCRBV11-02,TCRBV11-03		TCRBD01-01*01	TCRBD01	TCRBD01-01	01				TCRBJ01-03*01	TCRBJ01	TCRBJ01-03	01				4	4	2	0	4	2	30	43	47	57	61	1	In	VDJ
CTAAACCTGAGCTCTCTGGAGCTGGGGGACTCAGCTTTGTATTTCTGTGCCAGCAGCGTTAGCCGCAATGAGCAGTTCTTCGGGCCA	CASSVSRNEQFF	1	1.353729524840937E-4	36	TCRBV09-01*01	TCRBV09	TCRBV09-01	01				TCRBD02-01	TCRBD02	TCRBD02-01				01,02	TCRBJ02-01*01	TCRBJ02	TCRBJ02-01	01				2	2	5	7	0	6	45	-1	59	63	65	1	In	VDJ
GTAGTGCGAGGAGATTCGGCAGCTTATTTCTGTGCCAGCTCACCCCGGGGGGGACTAGTCGGGTACAATGAGCAGTTCTTCGGGCCA	CASSPRGGLVGYNEQFF	1	1.353729524840937E-4	51	TCRBV18-01*01	TCRBV18	TCRBV18-01	01				TCRBD02-01	TCRBD02	TCRBD02-01				01,02	TCRBJ02-01*01	TCRBJ02	TCRBJ02-01	01				3	5	0	8	6	4	30	44	50	58	63	1	In	VDJ
CTGGAGTCTGCTGCCTCCTCCCAGACATCTGTATATTTCTGCGCCAGTTCTGGGCCTCTTTCCTACAATGAGCAGTTCTTCGGGCCA	CASSGPLSYNEQFF	1	1.353729524840937E-4	42	TCRBV10-01*01	TCRBV10	TCRBV10-01	01				TCRBD01-01*01	TCRBD01	TCRBD01-01	01				TCRBJ02-01*01	TCRBJ02	TCRBJ02-01	01				9	5	8	0	4	1	39	47	51	55	60	1	In	VDJ
ACCCTGCAGCCAGAAGACTCGGCCCTGTATCTCTGTGCCAGCAGCGCCCGTTGGGAAATCCCCTACAATGAGCAGTTCTTCGGGCCA	CASSARWEIPYNEQFF	1	1.353729524840937E-4	48	TCRBV04-02*01	TCRBV04	TCRBV04-02	01								TCRBD01,TCRBD02	TCRBD01-01,TCRBD02-01		TCRBJ02-01*01	TCRBJ02	TCRBJ02-01	01				5	5	0	8	7	2	33	45	52	56	61	1	In	VDJ
ATCCCCAACCAGACAGCTCTTTACTTCTGTGCCACCAGTGATCCGGACTTGACTAGCGGGGACTACAATGAGCAGTTCTTCGGGCCA	CATSDPDLTSGDYNEQFF	4	5.414918099363748E-4	54	TCRBV24-01*01	TCRBV24	TCRBV24-01	01				TCRBD02-01*01	TCRBD02	TCRBD02-01	01				TCRBJ02-01*01	TCRBJ02	TCRBJ02-01	01				3	1	2	3	8	3	27	42	50	61	62	4	In	VDJ
CTCAAGATCCAGCCTGCAGAGCTTGGGGACTCGGCCGTGTATCTCTGTGCCAGCAGCCCTAATCGTGGGAGTCAGTACTTCGGGCCA	CASSPNRGSQYF	1	1.353729524840937E-4	36	TCRBV11-03*01	TCRBV11	TCRBV11-03	01				TCRBD02-01*02	TCRBD02	TCRBD02-01	02				TCRBJ02-05*01	TCRBJ02	TCRBJ02-05	01				5	1	9	2	9	11	45	57	66	71	72	1	In	VDJ
GCGCACAGAGCAGGGGGACTCGGCCATGTATCTCTGTGCCAGCATCGGGACAGGGGGAGACCCCAAGAGACCCAGTACTTCGGGCCA		1	1.353729524840937E-4	47	TCRBV07-09	TCRBV07	TCRBV07-09				01,05,06	TCRBD01-01*01	TCRBD01	TCRBD01-01	01				TCRBJ02-05*01	TCRBJ02	TCRBJ02-05	01				7	5	0	1	2	1	34	44	46	57	62	1	Out	VDJ
GTAGTGCGAGGAGATTCGGCAGCTTATTTCTGTGCCAGCTCACCCACGAGGGACAGACTGTACCAAGAGACCCAGTACTTCGGGCCA	CASSPTRDRLYQETQYF	2	2.707459049681874E-4	51	TCRBV18-01*01	TCRBV18	TCRBV18-01	01				TCRBD01-01*01	TCRBD01	TCRBD01-01	01				TCRBJ02-05*01	TCRBJ02	TCRBJ02-05	01				3	5	0	5	5	0	30	44	49	56	61	2	In	VDJ
CGGGACTCGGCCATGTATCGCTGTGCCAGCAGCCCGGGGACCCTACCCTGGAGGGAGGAGGACCAAGAGACCCAGTACTTCGGGCCA	CASSPGTLPWREEDQETQYF	5	6.768647624204683E-4	60	TCRBV07-06*01	TCRBV07	TCRBV07-06	01				TCRBD02-01*02	TCRBD02	TCRBD02-01	02				TCRBJ02-05*01	TCRBJ02	TCRBJ02-05	01				5	3	9	1	19	0	21	33	52	58	61	5	In	VDJ
CAGCCTGCAGAACTGGAGGATTCTGGAGTTTATTTCTGTGCCAGCAGCCAAGATTTCGTGCTCAGAGATACGCAGTATTTTGGCCCA	CASSQDFVLRDTQYF	1	1.353729524840937E-4	45	TCRBV14-01*01	TCRBV14	TCRBV14-01	01				TCRBD01-01*01	TCRBD01	TCRBD01-01	01				TCRBJ02-03*01	TCRBJ02	TCRBJ02-03	01				0	0	4	5	9	5	36	53	62	-1	65	1	In	VDJ
ACCAGTGCCCATCCTGAAGACAGCAGCTTCTACATCTGCAGTGCTAGAGGACTAGCGGAGTTCACAGATACGCAGTATTTTGGCCCA	CSARGLAEFTDTQYF	1	1.353729524840937E-4	45	TCRBV20	TCRBV20				TCRBV20-01,TCRBV20-or09_02		TCRBD02-01	TCRBD02	TCRBD02-01				01,02	TCRBJ02-03*01	TCRBJ02	TCRBJ02-03	01				1	4	2	5	0	2	36	-1	49	58	62	1	In	VDJ
CAGCCTGCAGAGCTTGAGGACTCGGCCGTGTATCTCTGTGCCAGCACCCGAGCGGGAGGGCCTTCCGGGGAGCTGTTTTTTGGAGAA	CASTRAGGPSGELFF	1	1.353729524840937E-4	45	TCRBV11	TCRBV11				TCRBV11-02,TCRBV11-03		TCRBD02-01*02	TCRBD02	TCRBD02-01	02				TCRBJ02-02*01	TCRBJ02	TCRBJ02-02	01				7	4	6	0	4	6	36	46	50	60	64	1	In	VDJ
GCCCTGAAGACAGCAGCATATATCTCTGCAGCGTTGAAGATCGCTCGAGCGCAGTCCAACTTCACCGGGGAGCTGTTTTTTGGAGAA		1	1.353729524840937E-4	55	TCRBV29-01	TCRBV29	TCRBV29-01				01,02	TCRBD02-01	TCRBD02	TCRBD02-01				01,02	TCRBJ02-02*01	TCRBJ02	TCRBJ02-02	01				0	11	6	6	7	4	26	40	47	51	62	1	Out	VDJ
CAGGTAGTGCGAGGAGATTCGGCAGCTTATTTCTGTGCCAGCTCCCCTACAGGGGGCGCGAACACCGGGGAGCTGTTTTTTGGAGAA	CASSPTGGANTGELFF	2	2.707459049681874E-4	48	TCRBV18-01*01	TCRBV18	TCRBV18-01	01				TCRBD01-01*01	TCRBD01	TCRBD01-01	01				TCRBJ02-02*01	TCRBJ02	TCRBJ02-02	01				6	1	3	0	4	0	33	44	48	57	58	2	In	VDJ
AAAAGAACCCGACAGCTTTCTATCTCTGTGCCAGTAGTATAGCTGGACTAGCGGGAATGGGAAACCGGGGAGCTGTTTTTTGGAGAA		1	1.353729524840937E-4	55	TCRBV19-01*01	TCRBV19	TCRBV19-01	01				TCRBD02-01*02	TCRBD02	TCRBD02-01	02				TCRBJ02-02*01	TCRBJ02	TCRBJ02-02	01				1	7	1	3	2	5	26	42	44	56	63	1	Out	VDJ
ACCTTGGAGCTGGGGGACTCGGCCCTTTATCTTTGCGCCAGCAGCTTGGCCGCGGGACAGGGTAACACTGAAGCTTTCTTTGGACAA	CASSLAAGQGNTEAFF	1	1.353729524840937E-4	48	TCRBV05-01*01	TCRBV05	TCRBV05-01	01				TCRBD01-01*01	TCRBD01	TCRBD01-01	01				TCRBJ01-01*01	TCRBJ01	TCRBJ01-01	01				0	1	0	3	4	2	33	49	53	62	63	1	In	VDJ
AAGGTGCAGCCTGCAGAACTGGAGGATTCTGGAGTTTATTTCTGTGCCAGCAGCTGGGACACCAACACTGAAGCTTTCTTTGGACAA	CASSWDTNTEAFF	1	1.353729524840937E-4	39	TCRBV14-01*01	TCRBV14	TCRBV14-01	01				TCRBD01-01*01	TCRBD01	TCRBD01-01	01				TCRBJ01-01*01	TCRBJ01	TCRBJ01-01	01				5	2	0	6	1	2	42	54	55	61	63	1	In	VDJ
GCTGCTCCCTCCCAGACATCTGTGTACTTCTGTGCCAGCAGTGAAGTCCCCACCGGGACATTGGGTGAAAAACTGTTTTTTGGCAGT	CASSEVPTGTLGEKLFF	2	2.707459049681874E-4	51	TCRBV06-01*01	TCRBV06	TCRBV06-01	01				TCRBD01-01*01	TCRBD01	TCRBD01-01	01				TCRBJ01-04*01	TCRBJ01	TCRBJ01-04	01				1	5	0	6	8	7	30	46	54	60	65	2	In	VDJ
AGGGACTCAGCTGTGTATTTTTGTGCTAGTGGTACAAAAAGAGACGAGTGACAGGGTTGGCCTAATGAAAAACTGTTTTTTGGCAGT	CASGTKRDE*QGWPNEKLFF	1	1.353729524840937E-4	60	TCRBV12-05*01	TCRBV12	TCRBV12-05	01				TCRBD01-01*01	TCRBD01	TCRBD01-01	01				TCRBJ01-04*01	TCRBJ01	TCRBJ01-04	01				5	5	2	3	16	3	21	33	49	56	61	1	Stop	VDJ
AAGATCCAGCGCACAGAGCAGGGGGACTCGGCCATGTATCTCTGTGCCAGCAGCAGGGTTCTAAATGAAAAACTGTTTTTTGGCAGT	CASSRVLNEKLFF	1	1.353729524840937E-4	39	TCRBV07-09*07	TCRBV07	TCRBV07-09	07				TCRBD02-01	TCRBD02	TCRBD02-01				01,02	TCRBJ01-04*01	TCRBJ01	TCRBJ01-04	01				1	0	4	9	2	5	42	58	60	-1	63	1	In	VDJ
CACCTACACGCCCTGCAGCCAGAAGACTCAGCCCTGTATCTCTGCGCCAGCAGCCAAGAGCGGGGTTATCCCCAGCATTTTGGTGAT	CASSQERGYPQHF	2	2.707459049681874E-4	39	TCRBV04-01*01	TCRBV04	TCRBV04-01	01				TCRBD02-01*01	TCRBD02	TCRBD02-01	01				TCRBJ01-05*01	TCRBJ01	TCRBJ01-05	01				0	4	7	3	0	10	42	-1	59	65	69	2	In	VDJ
CACGCCCTGCAGCCAGAAGACTCAGCCCTGTATCTCTGCGCCAGCAGCCAAACTGTGGGACCTAATCAGCCCCAGCATTTTGGTGAT	CASSQTVGPNQPQHF	4	5.414918099363748E-4	45	TCRBV04-01*01	TCRBV04	TCRBV04-01	01								TCRBD01,TCRBD02	TCRBD01-01,TCRBD02-01		TCRBJ01-05*01	TCRBJ01	TCRBJ01-05	01				2	2	0	7	5	4	36	51	56	61	63	4	In	VDJ
ATCCGGTCCACAAAGCTGGAGGACTCAGCCATGTACTTCTGTGCCAGCAGAGGGACAGGGGGCAATCAGCCCCAGCATTTTGGTGAT	CASRGTGGNQPQHF	1	1.353729524840937E-4	42	TCRBV02-01	TCRBV02	TCRBV02-01				01,03	TCRBD01-01*01	TCRBD01	TCRBD01-01	01				TCRBJ01-05*01	TCRBJ01	TCRBJ01-05	01				6	0	0	2	1	2	39	50	51	-1	61	1	In	VDJ
AATTCCCTGGAGCTTGGTGACTCTGCTGTGTATTTCTGTGCCAGCAGTCCAAGGGGGCAGGATAATTCACCCCTCCACTTTGGGAAT	CASSPRGQDNSPLHF	2	2.707459049681874E-4	45	TCRBV03-01/03-02*01	TCRBV03	TCRBV03-01/03-02	01				TCRBD01-01*01	TCRBD01	TCRBD01-01	01				TCRBJ01-06*01	TCRBJ01	TCRBJ01-06	01				6	3	5	0	4	5	36	47	51	58	61	2	In	VDJ
AGGCCTGGGGGACGCAGCCATGTACCTGTGTGCCACCAGCAGAGACTAGGACAGGGGGCAGGAAATTCACCCCTCCACTTTGGGAAT		1	1.353729524840937E-4	53	TCRBV15-01*02	TCRBV15	TCRBV15-01	02				TCRBD01-01*01	TCRBD01	TCRBD01-01	01				TCRBJ01-06*01	TCRBJ01	TCRBJ01-06	01				0	4	1	0	3	7	28	45	48	59	63	1	Out	VDJ
CGGTCCACAAAGCTGGAGGACTCAGCCATGTACTTCTGTGCCAGCAGTGCGGGACAGCGTGCTAACTATGGCTACACCTTCGGTTCG	CASSAGQRANYGYTF	2	2.707459049681874E-4	45	TCRBV02-01	TCRBV02	TCRBV02-01				01,03	TCRBD01-01*01	TCRBD01	TCRBD01-01	01				TCRBJ01-02*01	TCRBJ01	TCRBJ01-02	01				4	4	0	5	1	0	36	49	50	57	61	2	In	VDJ
NNNNTGAAGATCCAGCCCTCAGAACCCAGGGACTCAGCTGTGTACTTCTGTGCCAGCAGTTTAGGGAAATACTACACCTTCGGTTCG	CASSLGKYYTF	1	1.353729524840937E-4	33	TCRBV12-03/12-04*01	TCRBV12	TCRBV12-03/12-04	01								TCRBD01,TCRBD02	TCRBD01-01,TCRBD02-01		TCRBJ01-02*01	TCRBJ01	TCRBJ01-02	01				1	4	1	8	0	10	48	-1	64	67	71	1	In	VDJ
ACGATCCAGCGCACAGAGCAGCGGGACTCAGCCATGTATCGCTGTGCTAGCAGCTTAGAACAGGGCTACGAGCAGTACTTCGGGCCG	CASSLEQGYEQYF	2	2.707459049681874E-4	39	TCRBV07	TCRBV07				TCRBV07-06,TCRBV07-07		TCRBD01-01*01	TCRBD01	TCRBD01-01	01				TCRBJ02-07*01	TCRBJ02	TCRBJ02-07	01				1	0	3	3	1	3	42	58	59	-1	65	2	In	VDJ
ACTCTGGAGTCCGCTACCAGCTCCCAGACATCTGTGTACTTCTGTGCCATCCAAGAGGCTCCTTCCTACGAGCAGTACTTCGGGCCG	CAIQEAPSYEQYF	1	1.353729524840937E-4	39	TCRBV10-03*01	TCRBV10	TCRBV10-03	01				TCRBD02-01*02	TCRBD02	TCRBD02-01	02				TCRBJ02-07*01	TCRBJ02	TCRBJ02-07	01				8	5	11	1	3	1	42	51	54	58	63	1	In	VDJ
GAGTCGCCCAGCCCCAACCAGACCTCTCTGTACTTCTGTGCCAGCAGTCCCCGACAGGGCCAGACCTACGAGCAGTACTTCGGGCCG	CASSPRQGQTYEQYF	1	1.353729524840937E-4	45	TCRBV27-01*01	TCRBV27	TCRBV27-01	01				TCRBD01-01*01	TCRBD01	TCRBD01-01	01				TCRBJ02-07*01	TCRBJ02	TCRBJ02-07	01				5	5	2	3	4	2	36	48	52	59	64	1	In	VDJ
ATCCTGGAGTCGCCCAGCCCCAACCAGACCTCTCTGTACTTCTGTGCCAGCAGACAAACAGGGAGACACGAGCAGTACTTCGGGCCG	CASRQTGRHEQYF	1	1.353729524840937E-4	39	TCRBV27-01*01	TCRBV27	TCRBV27-01	01				TCRBD01-01*01	TCRBD01	TCRBD01-01	01				TCRBJ02-07*01	TCRBJ02	TCRBJ02-07	01				6	4	3	3	4	5	42	53	57	63	67	1	In	VDJ
GTGAGCACCTTGGAGCTGGGGGACTCGGCCCTTTATCTTTGCGCCAGCAGCTTGGTAGGGATTAGTGACATTCAGTACTTCGGCGCC	CASSLVGISDIQYF	1	1.353729524840937E-4	42	TCRBV05-01*01	TCRBV05	TCRBV05-01	01								TCRBD01,TCRBD02	TCRBD01-01,TCRBD02-01		TCRBJ02-04*01	TCRBJ02	TCRBJ02-04	01				0	6	0	8	2	8	39	55	57	61	67	1	In	VDJ
AGCAGGAGGACTCGGCCGTGTATCTCTGTGCCAGCAGGAATGTAACTGGGGAGGGCTGAAGCCAAAAACATTCAGTACTTCGGCGCC		2	2.707459049681874E-4	55	TCRBV07-02	TCRBV07	TCRBV07-02				01,02	TCRBD02-01*02	TCRBD02	TCRBD02-01	02				TCRBJ02-04*01	TCRBJ02	TCRBJ02-04	01				6	4	9	0	11	0	26	37	48	55	59	2	Out	VDJ
GTGAACGCCTTGGAGCTGGACGACTCGGCCCTGTATCTCTGTGCCAGCAGCTTGTTAGGTGAGGGCATTGAGCAGTTCTTCGGGCCA	CASSLLGEGIEQFF	4	5.414918099363748E-4	42	TCRBV05-04*01	TCRBV05	TCRBV05-04	01				TCRBD02-01*02	TCRBD02	TCRBD02-01	02				TCRBJ02-01*01	TCRBJ02	TCRBJ02-01	01				1	3	11	0	6	9	39	54	60	65	68	4	In	VDJ
ACCAGTGCCCATCCTGAAGACAGCAGCTTCTACATCTGCAGTGCTAGGGAACTAGCGGGCCCCGGCAATGAGCAGTTCTTCGGGCCA	CSARELAGPGNEQFF	2	2.707459049681874E-4	45	TCRBV20	TCRBV20				TCRBV20-01,TCRBV20-or09_02		TCRBD02-01	TCRBD02	TCRBD02-01				01,02	TCRBJ02-01*01	TCRBJ02	TCRBJ02-01	01				3	6	3	4	3	6	36	47	50	59	65	2	In	VDJ
GTGACATCGGCCCAAAAGAACCCGACAGCTTTCTATCTCTGTGCCAGTAGTATCCCTTGGGGGAGCAATGAGCAGTTCTTCGGGCCA	CASSIPWGSNEQFF	1	1.353729524840937E-4	42	TCRBV19-01*01	TCRBV19	TCRBV19-01	01								TCRBD01,TCRBD02	TCRBD01-01,TCRBD02-01		TCRBJ02-01*01	TCRBJ02	TCRBJ02-01	01				3	2	6	1	5	6	39	53	58	63	65	1	In	VDJ
TCCGCCAGCACCAACCAGACATCTATGTACCTCTGTGCCAGCAGTCCTATCCGAGGGTGGGGCCAAGAGACCCAGTACTTCGGGCCA	CASSPIRGWGQETQYF	1	1.353729524840937E-4	48	TCRBV28-01*01	TCRBV28	TCRBV28-01	01				TCRBD02-01*02	TCRBD02	TCRBD02-01	02				TCRBJ02-05*01	TCRBJ02	TCRBJ02-05	01				5	5	11	0	7	1	33	45	52	57	62	1	In	VDJ
TTGGAGCTGGGGGACTCGGCCCTTTATCTTTGCGCCAGCAGCCCCCCGGGACTAGCGGGAAATTATGATACGCAGTATTTTGGCCCA	CASSPPGLAGNYDTQYF	2	2.707459049681874E-4	51	TCRBV05-01*01	TCRBV05	TCRBV05-01	01				TCRBD02-01*02	TCRBD02	TCRBD02-01	02				TCRBJ02-03*01	TCRBJ02	TCRBJ02-03	01				4	6	0	3	5	6	30	42	47	60	66	2	In	VDJ
CTGATTCTGGAGTCCGCCAGCACCAACCAGACATCTATGTACCTCTGTGCCAGCAGTTTCACGACAGATACGCAGTATTTTGGCCCA	CASSFTTDTQYF	1	1.353729524840937E-4	36	TCRBV28-01*01	TCRBV28	TCRBV28-01	01								TCRBD01,TCRBD02	TCRBD01-01,TCRBD02-01		TCRBJ02-03*01	TCRBJ02	TCRBJ02-03	01				3	1	3	7	1	3	45	59	60	62	63	1	In	VDJ
AGTCTGCCATCCCCAACCAGACAGCTCTTTACTTCTGTGCCACCAGTGAGAGCGGGAGTTGGCACAGATACGCAGTATTTTGGCCCA		1	1.353729524840937E-4	46	TCRBV24-01*01	TCRBV24	TCRBV24-01	01				TCRBD02-01*02	TCRBD02	TCRBD02-01	02				TCRBJ02-03*01	TCRBJ02	TCRBJ02-03	01				4	3	6	2	1	1	35	49	50	58	61	1	Out	VDJ
TGACAGTGACCAGTGCCCATCCTGAAGACAGCAGCTTCTACATACGGGGCCAGGGGGCCTAGCACAGATACGCAGTATTTTGGCCCA		2	2.707459049681874E-4	37	TCRBV20	TCRBV20				TCRBV20-01,TCRBV20-or09_02		TCRBD01-01*01	TCRBD01	TCRBD01-01	01				TCRBJ02-03*01	TCRBJ02	TCRBJ02-03	01				15	2	4	0	7	0	44	43	50	58	60	2	Out	VDJ
CCTGGAGCTTGGTGACTCTGCTGTGTATTTCTGTGCCAGCAGCCTAAAGACAGGGCATAACCCACAGATACGCAGTATTTTGGCCCA		3	4.06118857452281E-4	50	TCRBV03-01/03-02*01	TCRBV03	TCRBV03-01/03-02	01				TCRBD01-01*01	TCRBD01	TCRBD01-01	01				TCRBJ02-03*01	TCRBJ02	TCRBJ02-03	01				4	7	2	3	4	2	31	44	48	55	62	3	Out	VDJ
AAGATCCAGCGCACAGAGCAGGAGGACTCGGCCGTGTATCTCTGTGCCAGCAGCTTAAAAGGGGCCGGGGAGCTGTTTTTTGGAGAA	CASSLKGAGELFF	1	1.353729524840937E-4	39	TCRBV07-02	TCRBV07	TCRBV07-02				01,02	TCRBD01-01*01	TCRBD01	TCRBD01-01	01				TCRBJ02-02*01	TCRBJ02	TCRBJ02-02	01				2	0	5	2	2	6	42	57	59	-1	64	1	In	VDJ
CTACACACCCTGCAGCCAGAAGACTCGGCCCTGTATCTCTGCGCCAGCAGCCCGGACAGGGCTACCGGGGAGCTGTTTTTTGGAGAA	CASSPDRATGELFF	1	1.353729524840937E-4	42	TCRBV04-03*01	TCRBV04	TCRBV04-03	01				TCRBD01-01*01	TCRBD01	TCRBD01-01	01				TCRBJ02-02*01	TCRBJ02	TCRBJ02-02	01				4	2	1	3	1	5	39	52	53	61	63	1	In	VDJ
TCTAAGAAGCTCCTTCTCAGTGACTCTGGCTTCTATCTCTGTGCCTGGACTCCCCTAGCTCGGACCGGGGAGCTGTTTTTTGGAGAA	CAWTPLARTGELFF	1	1.353729524840937E-4	42	TCRBV30-01*01	TCRBV30	TCRBV30-01	01				TCRBD02-01	TCRBD02	TCRBD02-01				01,02	TCRBJ02-02*01	TCRBJ02	TCRBJ02-02	01				4	4	4	7	5	5	39	49	54	59	63	1	In	VDJ
TCTGCCAGGCCCTCACATACCTCTCAGTACCTCTGTGCCAGCCAGGACACGTTTGCGGCGAACACCGGGGAGCTGTTTTTTGGAGAA	CASQDTFAANTGELFF	1	1.353729524840937E-4	48	TCRBV25-01*01	TCRBV25	TCRBV25-01	01				TCRBD01-01*01	TCRBD01	TCRBD01-01	01				TCRBJ02-02*01	TCRBJ02	TCRBJ02-02	01				8	9	1	6	2	0	33	42	44	49	58	1	In	VDJ
CAGCGCACAGAGCAGGAGGACTCCGCCGTGTATCTCTGTGCCAGCCACCGGCTAGGGAGCAACACCGGGGAGCTGTTTTTTGGAGAA	CASHRLGSNTGELFF	1	1.353729524840937E-4	45	TCRBV07-08	TCRBV07	TCRBV07-08				01,03	TCRBD02-01*02	TCRBD02	TCRBD02-01	02				TCRBJ02-02*01	TCRBJ02	TCRBJ02-02	01				8	1	9	2	9	2	36	45	54	59	60	1	In	VDJ
ATCCAGCGCACAGAGCAGGAGGACTCGGCCGTGTATCTCTGTGCCAGCAGCCCTCAGGGGGCGAGTACTGAAGCTTTCTTTGGACAA	CASSPQGASTEAFF	2	2.707459049681874E-4	42	TCRBV07-02	TCRBV07	TCRBV07-02				01,02	TCRBD01-01*01	TCRBD01	TCRBD01-01	01				TCRBJ01-01*01	TCRBJ01	TCRBJ01-01	01				5	4	4	0	3	5	39	51	54	62	66	2	In	VDJ
AGCAACATGAGCCCTGAAGACAGCAGCATATATCTCTGCAGCGGGGAGGGGCAGCAGGGGACGAGGACTGAAGCTTTCTTTGGACAA	CSGEGQQGTRTEAFF	1	1.353729524840937E-4	45	TCRBV29-01	TCRBV29	TCRBV29-01				01,02,03	TCRBD02-01*02	TCRBD02	TCRBD02-01	02				TCRBJ01-01*01	TCRBJ01	TCRBJ01-01	01				7	16	9	0	0	5	36	-1	43	50	66	1	In	VDJ
AAGATCCAGCCCTCAGAACCCAGGGACTCAGCTGTGTACTTCTGTGCCAGCAGTTTCCTTTCGGGCACTGAAGCTTTCTTTGGACAA	CASSFLSGTEAFF	2	2.707459049681874E-4	39	TCRBV12-03/12-04*01	TCRBV12	TCRBV12-03/12-04	01				TCRBD02-01	TCRBD02	TCRBD02-01				01,02	TCRBJ01-01*01	TCRBJ01	TCRBJ01-01	01				3	0	8	4	5	4	42	56	61	-1	65	2	In	VDJ
ACAGAGCAGGGGGACTCGGCCATGTATCTCTGTGCCAGCAGCCCGCGAATTGGGGGGGTGAGAGACACTGAAGCTTTCTTTGGACAA	CASSPRIGGVRDTEAFF	1	1.353729524840937E-4	51	TCRBV07-09*01	TCRBV07	TCRBV07-09	01				TCRBD02-01*01	TCRBD02	TCRBD02-01	01				TCRBJ01-01*01	TCRBJ01	TCRBJ01-01	01				5	6	9	0	9	3	30	42	51	58	64	1	In	VDJ
ACAGTGACCAGTGCCCATCCTGAAGACAGCAGCTTCTACATCTGCAGTGCTAGTCGAGATCGTAACACTGAAGCTTTCTTTGGACAA	CSASRDRNTEAFF	1	1.353729524840937E-4	39	TCRBV20-01*04	TCRBV20	TCRBV20-01	04				TCRBD02-01*02	TCRBD02	TCRBD02-01	02				TCRBJ01-01*01	TCRBJ01	TCRBJ01-01	01				2	5	11	2	1	2	42	54	55	58	63	1	In	VDJ
CTGGAGTCTGCCAGGCCCTCACATACCTCTCAGTACCTCTGTGCCAGCAGGGTCAGTGGCCCGAACACTGAAGCTTTCTTTGGACAA	CASRVSGPNTEAFF	2	2.707459049681874E-4	42	TCRBV25-01*01	TCRBV25	TCRBV25-01	01				TCRBD01-01*01	TCRBD01	TCRBD01-01	01				TCRBJ01-01*01	TCRBJ01	TCRBJ01-01	01				6	6	4	5	3	1	39	50	53	56	62	2	In	VDJ
AACGCCTTGGAGCTGGACGACTCGGCCCTGTATCTCTGTTCCAGCAGCATACCGATCGGGGAAAACACTGAAGCTTTCTTTGGACAA	CSSSIPIGENTEAFF	1	1.353729524840937E-4	45	TCRBV05-04*01	TCRBV05	TCRBV05-04	01				TCRBD02-01*01	TCRBD02	TCRBD02-01	01				TCRBJ01-01*01	TCRBJ01	TCRBJ01-01	01				4	2	8	3	8	2	36	48	56	61	63	1	In	VDJ
CTGGAGTCGCCCAGCCCCAACCAGACCTCTCTGTACTTCTGTGCCAGCAGTCCGACTCAGGGACAAGGAAAACTGTTTTTTGGCAGT	CASSPTQGQGKLFF	1	1.353729524840937E-4	42	TCRBV27-01*01	TCRBV27	TCRBV27-01	01				TCRBD01-01*01	TCRBD01	TCRBD01-01	01				TCRBJ01-04*01	TCRBJ01	TCRBJ01-04	01				5	3	0	6	8	10	39	51	59	65	68	1	In	VDJ
TCTGGAGTCAGCTACCCGCTCCCAGACATCTGTGTATTTCTGCGCCAGCAGGGTTTCAGGGGAGACGAAAAACTGTTTTTTGGCAGT		1	1.353729524840937E-4	41	TCRBV10-02*01	TCRBV10	TCRBV10-02	01				TCRBD01-01*01	TCRBD01	TCRBD01-01	01				TCRBJ01-04*01	TCRBJ01	TCRBJ01-04	01				6	4	4	2	5	8	40	51	56	62	66	1	Out	VDJ
CTACACACCCTGCCGCCAGAAGACTCGGCCCTGTATCTCTGTGCCAGCAGCCAAGGCAGGAACAATCAGCCCCAGCATTTTGGTGAT	CASSQGRNNQPQHF	1	1.353729524840937E-4	42	TCRBV04-02*01	TCRBV04	TCRBV04-02	01				TCRBD01-01*01	TCRBD01	TCRBD01-01	01				TCRBJ01-05*01	TCRBJ01	TCRBJ01-05	01				1	2	4	4	1	3	39	55	56	60	62	1	In	VDJ
AGGATCCAGCAGGTAGTGCGAGGAGATTCGGCAGCTTATTTCTGTGCCAGCTCACCAGACCGCCAGCAGCCCCAGCATTTTGGTGAT	CASSPDRQQPQHF	2	2.707459049681874E-4	39	TCRBV18-01*01	TCRBV18	TCRBV18-01	01								TCRBD01,TCRBD02	TCRBD01-01,TCRBD02-01		TCRBJ01-05*01	TCRBJ01	TCRBJ01-05	01				2	6	2	7	0	7	42	-1	57	60	66	2	In	VDJ
CAGCCTGCAGAACTGGAGGATTCTGGAGTTTATTTCTGTGCCAGCAGCCAAGATCTTAAGGGGGACCAGCCCCAGCATTTTGGTGAT	CASSQDLKGDQPQHF	1	1.353729524840937E-4	45	TCRBV14-01*01	TCRBV14	TCRBV14-01	01				TCRBD01-01*01	TCRBD01	TCRBD01-01	01				TCRBJ01-05*01	TCRBJ01	TCRBJ01-05	01				0	2	5	1	5	7	36	53	58	64	66	1	In	VDJ
ATCCGGTCCACAAAGCTGGAGGACTCAGCCATGTACTTCTGTGCCAGCAGGGCTTGGACTGGAAATTCACCCCTCCACTTTGGGAAT	CASRAWTGNSPLHF	2	2.707459049681874E-4	42	TCRBV02-01	TCRBV02	TCRBV02-01				01,03	TCRBD02-01	TCRBD02	TCRBD02-01				01,02	TCRBJ01-06*01	TCRBJ01	TCRBJ01-06	01				6	3	1	10	5	7	39	50	55	60	63	2	In	VDJ
TCTAAGAAGCTCCTTCTCAGTGACTCTGGCTTCTATCTCTGTGCCTGGAGTTCATACGAACTAAGCTATGGCTACACCTTCGGTTCG	CAWSSYELSYGYTF	1	1.353729524840937E-4	42	TCRBV30-01*01	TCRBV30	TCRBV30-01	01				TCRBD02-01	TCRBD02	TCRBD02-01				01,02	TCRBJ01-02*01	TCRBJ01	TCRBJ01-02	01				2	2	3	9	8	4	39	51	59	63	65	1	In	VDJ
AATGTGAACGCCTTGGAGCTGGACGACTCGGCCCTGTATCTCTGTGCCACCCGGACAGGGGGAACCTATGGCTACACCTTCGGTTCG	CATRTGGTYGYTF	4	5.414918099363748E-4	39	TCRBV05-04*01	TCRBV05	TCRBV05-04	01				TCRBD01-01*01	TCRBD01	TCRBD01-01	01				TCRBJ01-02*01	TCRBJ01	TCRBJ01-02	01				9	3	1	1	3	4	42	49	52	62	65	4	In	VDJ
NNNNTGTCGGCTGCTCCCTCCCAGACATCTGTGTACTTCTGTGCCAGCAGTCGACAGGGGCCTAACTATGGCTACACCTTCGGTTCG	CASSRQGPNYGYTF	1	1.353729524840937E-4	42	TCRBV06-05*01	TCRBV06	TCRBV06-05	01				TCRBD01-01*01	TCRBD01	TCRBD01-01	01				TCRBJ01-02*01	TCRBJ01	TCRBJ01-02	01				5	1	2	2	1	0	39	51	52	60	61	1	In	VDJ
GAGCTGGACGACTCGGCCCTGTATCTCTGTGCCAGCAGCTTGGCCGGGGCAGGGGGGTCATTAAACTATGGCTACACCTTCGGTTCG	CASSLAGAGGSLNYGYTF	1	1.353729524840937E-4	54	TCRBV05-04*01	TCRBV05	TCRBV05-04	01				TCRBD01-01*01	TCRBD01	TCRBD01-01	01				TCRBJ01-02*01	TCRBJ01	TCRBJ01-02	01				0	7	4	1	6	2	27	43	49	56	63	1	In	VDJ
ACTGTGAGCAACATGAGCCCTGAAGACAGCAGCATATATCTCTGCAGCGTGGTTCTGGGGGGCAGGGATGGCTACACCTTCGGTTCG	CSVVLGGRDGYTF	1	1.353729524840937E-4	39	TCRBV29-01	TCRBV29	TCRBV29-01				01,02					TCRBD01,TCRBD02	TCRBD01-01,TCRBD02-01		TCRBJ01-02*01	TCRBJ01	TCRBJ01-02	01				6	4	6	0	7	6	42	50	57	63	67	1	In	VDJ
AAGATCCAGCGCACAGAGCAGGAGGACTCCGCCGTGTATCTCTGTGCCAGCAGACCCGGGCCAGAACAAGGCTACACCTTCGGTTCG	CASRPGPEQGYTF	1	1.353729524840937E-4	39	TCRBV07-08	TCRBV07	TCRBV07-08				01,03					TCRBD01,TCRBD02	TCRBD01-01,TCRBD02-01		TCRBJ01-02*01	TCRBJ01	TCRBJ01-02	01				6	8	8	0	4	8	42	53	57	61	69	1	In	VDJ
ATCCAGCGCACAGAGCAGGGGGACTCGGCCATGTATCTCTGTGCCAGCAGCTTAGCGCTGGGCTCTACGGAGCAGTACTTCGGGCCG	CASSLALGSTEQYF	3	4.06118857452281E-4	42	TCRBV07-09*01	TCRBV07	TCRBV07-09	01				TCRBD01-01*01	TCRBD01	TCRBD01-01	01				TCRBJ02-07*01	TCRBJ02	TCRBJ02-07	01				0	6	8	0	3	7	39	56	59	63	69	3	In	VDJ
GAATGTGAGCACCTTGGAGCTGGGGGACTCGGCCCTTTATCTTTGCGCCAGCAGCTCAGACAGGGATGCGAGCAGTACTTCGGGCCG		1	1.353729524840937E-4	38	TCRBV05-01*01	TCRBV05	TCRBV05-01	01				TCRBD01-01*01	TCRBD01	TCRBD01-01	01				TCRBJ02-07*01	TCRBJ02	TCRBJ02-07	01				3	3	2	3	2	6	43	56	58	65	68	1	Out	VDJ
CTGGAGTCCGCTACCAGCTCCCAGACATCTGTGTACTTCTGTGCCATCAGTGTTAGCGGACAATCTTACGAGCAGTACTTCGGGCCG	CAISVSGQSYEQYF	2	2.707459049681874E-4	42	TCRBV10-03*01	TCRBV10	TCRBV10-03	01				TCRBD02-01	TCRBD02	TCRBD02-01				01,02	TCRBJ02-07*01	TCRBJ02	TCRBJ02-07	01				4	7	5	5	1	4	39	52	53	59	66	2	In	VDJ
CTCACTCTGGAGTCCGCTACCAGCTCCCAGACATCTGTGTACTTCTGTGCCATGGGACAGGGGAGCTACGAGCAGTACTTCGGGCCG	CAMGQGSYEQYF	1	1.353729524840937E-4	36	TCRBV10-03*01	TCRBV10	TCRBV10-03	01				TCRBD01-01*01	TCRBD01	TCRBD01-01	01				TCRBJ02-07*01	TCRBJ02	TCRBJ02-07	01				9	2	0	2	0	3	45	-1	53	63	65	1	In	VDJ
ACCCTGCAGCCAGAAGACTCGGCCCTGTATCTCTGTGCCAGCAGCCAATATGACAGGTCCTCTTCCTACGAGCAGTACTTCGGGCCG	CASSQYDRSSSYEQYF	1	1.353729524840937E-4	48	TCRBV04-02*01	TCRBV04	TCRBV04-02	01				TCRBD01-01*01	TCRBD01	TCRBD01-01	01				TCRBJ02-07*01	TCRBJ02	TCRBJ02-07	01				2	6	2	4	3	1	33	48	51	57	63	1	In	VDJ
TCAGAACCCAGGGACTCAGCTGTGTATTTTTGTGCTAGTGGTTTGAGTAGCGGGAGGGCCCGCTCCTACGAGCAGTACTTCGGGCCG	CASGLSSGRARSYEQYF	2	2.707459049681874E-4	51	TCRBV12-05*01	TCRBV12	TCRBV12-05	01				TCRBD02-01*02	TCRBD02	TCRBD02-01	02				TCRBJ02-07*01	TCRBJ02	TCRBJ02-07	01				2	4	5	0	2	0	30	45	47	58	62	2	In	VDJ
AGGATCCAGCAGGTAGTGCGAGGAGATTCGGCAGCTTATTTCTGTGCCAGTCGGGGGTTAAGCTCCTACGAGCAGTACTTCGGGCCG	CASRGLSSYEQYF	1	1.353729524840937E-4	39	TCRBV18-01*01	TCRBV18	TCRBV18-01	01				TCRBD02-01*01	TCRBD02	TCRBD02-01	01				TCRBJ02-07*01	TCRBJ02	TCRBJ02-07	01				9	5	8	2	1	0	42	50	51	57	62	1	In	VDJ
CAGCCCTCAGAACCCAGGGACTCAGCTGTGTACTTCTGTGCCAGCAGCCAGGGACTAGCGGGAGCCTACGAGCAGTACTTCGGGCCG	CASSQGLAGAYEQYF	3	4.06118857452281E-4	45	TCRBV12	TCRBV12				TCRBV12-03/12-04,TCRBV12-04		TCRBD02-01*02	TCRBD02	TCRBD02-01	02				TCRBJ02-07*01	TCRBJ02	TCRBJ02-07	01				6	0	0	2	3	2	36	47	50	-1	64	3	In	VDJ
GAGCTGAATGTGAACGCCTTGTTGCTGGGGGACTCGGCCCTGTATCTCTGTGCCAGCAGCTGGGGGAACGAGCAGTACTTCGGGCCG	CASSWGNEQYF	3	4.06118857452281E-4	33	TCRBV05-05*01	TCRBV05	TCRBV05-05	01								TCRBD01,TCRBD02	TCRBD01-01,TCRBD02-01		TCRBJ02-07*01	TCRBJ02	TCRBJ02-07	01				3	1	6	1	0	5	48	-1	61	66	67	3	In	VDJ
GTGAGCACCTTGGAGCTGGGGGACTCGGCCCTTTATCTTTGCGCCAGCAGCACCCAGGGGGAGGGGAACGAGCAGTACTTCGGGCCG	CASSTQGEGNEQYF	1	1.353729524840937E-4	42	TCRBV05-01*01	TCRBV05	TCRBV05-01	01								TCRBD01,TCRBD02	TCRBD01-01,TCRBD02-01		TCRBJ02-07*01	TCRBJ02	TCRBJ02-07	01				4	6	4	1	3	5	39	51	54	61	67	1	In	VDJ
TCGGCTGCTCCCTCCCAGACATCTGTGTACTTCTGTGCCAGCAGTGAAGTGGGGAACTCTGGGGCCAACGTCCTGACTTTCGGGGCC	CASSEVGNSGANVLTF	1	1.353729524840937E-4	48	TCRBV06-01*01	TCRBV06	TCRBV06-01	01								TCRBD01,TCRBD02	TCRBD01-01,TCRBD02-01		TCRBJ02-06*01	TCRBJ02	TCRBJ02-06	01				1	1	0	8	2	0	33	49	51	55	56	1	In	VDJ
AAGATCCAGCCCTCAGAACCCAGGGACTCAGCTGTGTATTTTTGTGCTAGTGGTTTGATAACAGCCAATGAGCAGTTCTTCGGGCCA	CASGLITANEQFF	1	1.353729524840937E-4	39	TCRBV12-05*01	TCRBV12	TCRBV12-05	01				TCRBD01-01*01	TCRBD01	TCRBD01-01	01				TCRBJ02-01*01	TCRBJ02	TCRBJ02-01	01				2	1	3	5	3	6	42	57	60	64	65	1	In	VDJ
CAGAGCAGCGGGACTCGGCCATGTATCGCTGTGCCAGCAGCTTCCTTCCTCTAGCGGGAGGTCTACAATGAGCAGTTCTTCGGGCCA		1	1.353729524840937E-4	52	TCRBV07-06*01	TCRBV07	TCRBV07-06	01				TCRBD02-01*02	TCRBD02	TCRBD02-01	02				TCRBJ02-01*01	TCRBJ02	TCRBJ02-01	01				3	1	4	1	7	3	29	43	50	61	62	1	Out	VDJ
AACGCCTTGGAGCTGGAGGACTCGGCCCTGTATCTCTGTGCCAGCAGCGTGGGTTCGAGCTCCTACAATGAGCAGTTCTTCGGGCCA	CASSVGSSSYNEQFF	1	1.353729524840937E-4	45	TCRBV05-08*01	TCRBV05	TCRBV05-08	01				TCRBD02-01*02	TCRBD02	TCRBD02-01	02				TCRBJ02-01*01	TCRBJ02	TCRBJ02-01	01				0	0	11	2	4	0	36	52	56	-1	59	1	In	VDJ
CTGAAGATCCGGTCCACAAAGCTGGAGGACTCAGCCATGTACTTCTGTGCCAGCGCTGGGGCGGGAAATGAGCAGTTCTTCGGGCCA	CASAGAGNEQFF	1	1.353729524840937E-4	36	TCRBV02-01	TCRBV02	TCRBV02-01				01,03	TCRBD02-01*02	TCRBD02	TCRBD02-01	02				TCRBJ02-01*01	TCRBJ02	TCRBJ02-01	01				8	0	7	3	6	7	45	54	60	-1	66	1	In	VDJ
CAGCCTGCAGAACTGGAGGATTCTGGAGTTTATTTCTGTGCCAGCAGCCCGGGACTAGCGGAGACCAGTACCCAGTACTTCGGGCCA	CASSPGLAETSTQYF	1	1.353729524840937E-4	45	TCRBV14-01*01	TCRBV14	TCRBV14-01	01				TCRBD02-01	TCRBD02	TCRBD02-01				01,02	TCRBJ02-05*01	TCRBJ02	TCRBJ02-05	01				4	8	0	5	1	8	36	49	50	61	69	1	In	VDJ
GTGACATCGGCCCAAAAGAACCCGACAGCTTTCTATCTCTGTGCCAGTAGCAAGACAGGGTTCGGTGAGACCCAGTACTTCGGGCCA	CASSKTGFGETQYF	1	1.353729524840937E-4	42	TCRBV19-01*01	TCRBV19	TCRBV19-01	01				TCRBD01-01*01	TCRBD01	TCRBD01-01	01				TCRBJ02-05*01	TCRBJ02	TCRBJ02-05	01				6	6	2	3	3	5	39	50	53	60	66	1	In	VDJ
NTGTCGGCTGCTCCCTCCCAGACATCTGTGTACTTCTGTGCCAGCAGGTTGACGGGGCAAGGAACGGAGACCCAGTACTTCGGGCCA	CASRLTGQGTETQYF	3	4.06118857452281E-4	45	TCRBV06-05*01	TCRBV06	TCRBV06-05	01								TCRBD01,TCRBD02	TCRBD01-01,TCRBD02-01		TCRBJ02-05*01	TCRBJ02	TCRBJ02-05	01				6	8	7	0	6	5	36	47	53	58	66	3	In	VDJ
ATCCAGCAGGTAGTGCGAGGAGATTCGGCAGCTTATTTCTGTGCCAGCTCACAAACGGGAGGGAAGGAGACCCAGTACTTCGGGCCA	CASSQTGGKETQYF	1	1.353729524840937E-4	42	TCRBV18-01*01	TCRBV18	TCRBV18-01	01				TCRBD02-01*02	TCRBD02	TCRBD02-01	02				TCRBJ02-05*01	TCRBJ02	TCRBJ02-05	01				4	3	8	0	3	5	39	52	55	63	66	1	In	VDJ
AGGATCCAGCAGGTAGTGCGAGGAGATTCGGCAGCTTATTTCTGTGCCAGCTCACCGGTTAGACGAGAGACCCAGTACTTCGGGCCA	CASSPVRRETQYF	3	4.06118857452281E-4	39	TCRBV18-01*01	TCRBV18	TCRBV18-01	01								TCRBD01,TCRBD02	TCRBD01-01,TCRBD02-01		TCRBJ02-05*01	TCRBJ02	TCRBJ02-05	01				3	1	2	7	5	4	42	56	61	64	65	3	In	VDJ
AGTGCCCATCCTGAAGACAGCAGCTTCTACATCTGCAGTGCTAGGGGAGCGGCGGGAGGGGAGAAAGAGACCCAGTACTTCGGGCCA	CSARGAAGGEKETQYF	1	1.353729524840937E-4	48	TCRBV20	TCRBV20				TCRBV20-01,TCRBV20-or09_02		TCRBD02-01*02	TCRBD02	TCRBD02-01	02				TCRBJ02-05*01	TCRBJ02	TCRBJ02-05	01				3	4	7	0	7	3	33	44	51	60	64	1	In	VDJ
NNNNNNNTGTCGGCTGCTCCCTCCCAAACATCTGTGTACTTCTGTGCCAGCAGGCACGACTAGCCTGATACGCAGTATTTTGGCCCA	CASRHD*PDTQYF	1	1.353729524840937E-4	39	TCRBV06	TCRBV06				TCRBV06-02/06-03,TCRBV06-02		TCRBD02-01	TCRBD02	TCRBD02-01				01,02	TCRBJ02-03*01	TCRBJ02	TCRBJ02-03	01				6	2	2	7	4	6	42	53	57	64	66	1	Stop	VDJ
ACCTTGGAGCTGGGGGACTCGGCCCTTTATCTTTGCGCCAGCAGCTTTAACATGGGGGGATACGGAGATACGCAGTATTTTGGCCCA	CASSFNMGGYGDTQYF	1	1.353729524840937E-4	48	TCRBV05-01*01	TCRBV05	TCRBV05-01	01				TCRBD02-01*01	TCRBD02	TCRBD02-01	01				TCRBJ02-03*01	TCRBJ02	TCRBJ02-03	01				2	6	9	1	6	5	33	47	53	59	65	1	In	VDJ
ATCCAGCGCACAGAGCAGGAGGACTCCGCCGTGTATCTCTGTGTCAGCAGCTTGGGCGTCAGGGCAGATACGCAGTATTTTGGCCCA	CVSSLGVRADTQYF	1	1.353729524840937E-4	42	TCRBV07-08*01	TCRBV07	TCRBV07-08	01				TCRBD01-01*01	TCRBD01	TCRBD01-01	01				TCRBJ02-03*01	TCRBJ02	TCRBJ02-03	01				3	0	4	3	6	4	39	53	59	-1	64	1	In	VDJ
AAGAAGCTCCTTCTCAGTGACTCTGGCTTCTATCTCTGTGCCTGGAGTGTAAGCGGGAGAGCCACAGATACGCAGTATTTTGGCCCA	CAWSVSGRATDTQYF	1	1.353729524840937E-4	45	TCRBV30-01*01	TCRBV30	TCRBV30-01	01				TCRBD02-01*02	TCRBD02	TCRBD02-01	02				TCRBJ02-03*01	TCRBJ02	TCRBJ02-03	01				0	3	6	2	1	2	36	50	51	59	62	1	In	VDJ
CAGCCTGCAGAGCTTGAGGACTCGGCCGTGTATCTCTGTGCCAGCAACCCATTAGCGGGAGGAACAGATACGCAGTATTTTGGCCCA	CASNPLAGGTDTQYF	1	1.353729524840937E-4	45	TCRBV11	TCRBV11				TCRBV11-02,TCRBV11-03		TCRBD02-01*02	TCRBD02	TCRBD02-01	02				TCRBJ02-03*01	TCRBJ02	TCRBJ02-03	01				7	1	5	1	6	3	36	46	52	62	63	1	In	VDJ
ATGAATGTGAGCACCTTGGAGCTGGGGGACTCGGCCCTTTATCTTTGCGCCAGCAGCTTCGGGAGCACTGAAGCTTTCTTTGGACAA	CASSFGSTEAFF	1	1.353729524840937E-4	36	TCRBV05-01*01	TCRBV05	TCRBV05-01	01				TCRBD02-01*02	TCRBD02	TCRBD02-01	02				TCRBJ01-01*01	TCRBJ01	TCRBJ01-01	01				2	0	8	2	0	4	45	-1	59	-1	65	1	In	VDJ
CACATCAATTCCCTGGAGCTTGGTGACTCTGCTGTGTATTTCTGTGCCAGCAGCCAAGGCGGGAACACTGAAGCTTTCTTTGGACAA	CASSQGGNTEAFF	1	1.353729524840937E-4	39	TCRBV03-01/03-02*01	TCRBV03	TCRBV03-01/03-02	01				TCRBD02-01	TCRBD02	TCRBD02-01				01,02	TCRBJ01-01*01	TCRBJ01	TCRBJ01-01	01				1	0	7	5	0	1	42	-1	58	-1	62	1	In	VDJ
AGCACCTTGGAGCTGGGGGACTCGGCCCTTTATCTTTGCGCCAGCAGCGTACAGGGTCCCCCTAATGAAAAACTGTTTTTTGGCAGT	CASSVQGPPNEKLFF	1	1.353729524840937E-4	45	TCRBV05-01*01	TCRBV05	TCRBV05-01	01				TCRBD01-01*01	TCRBD01	TCRBD01-01	01				TCRBJ01-04*01	TCRBJ01	TCRBJ01-04	01				4	5	3	3	2	3	36	48	50	56	61	1	In	VDJ
CAGCCCTCAGAACCCAGGGACTCAGCTGTGTACTTCTGTGCCAGCAAACTACAGGGAAATAGCAATCAGCCCCAGCATTTTGGTGAT	CASKLQGNSNQPQHF	1	1.353729524840937E-4	45	TCRBV12	TCRBV12				TCRBV12-03/12-04,TCRBV12-04		TCRBD01-01*01	TCRBD01	TCRBD01-01	01				TCRBJ01-05*01	TCRBJ01	TCRBJ01-05	01				7	3	3	3	4	0	36	46	50	56	59	1	In	VDJ
NNNNTGTCGGCTGCTCCCTCCCAGACATCTGTGTACTTCTGTGCCAGCAGAGATCTAGGGGAAAATCAGCCCCAGCATTTTGGTGAT	CASRDLGENQPQHF	1	1.353729524840937E-4	42	TCRBV06-05*01	TCRBV06	TCRBV06-05	01				TCRBD01-01*01	TCRBD01	TCRBD01-01	01				TCRBJ01-05*01	TCRBJ01	TCRBJ01-05	01				6	2	5	2	6	4	39	50	56	61	63	1	In	VDJ
ACATCGGCCCAAAAGAACCCGACAGCTTTCTATCTCTGTGCCAGTAGTATAGGGCAGGGGTTTCGTCCACCCCTCCACTTTGGGAAT	CASSIGQGFRPPLHF	1	1.353729524840937E-4	45	TCRBV19-01*01	TCRBV19	TCRBV19-01	01				TCRBD01-01*01	TCRBD01	TCRBD01-01	01				TCRBJ01-06*01	TCRBJ01	TCRBJ01-06	01				1	7	4	2	2	11	36	52	54	60	67	1	In	VDJ
ACAGTGACCAGTGCCCATCCTGAAGACAGCAGCTTCTACATCTGCAGTCCCCGAAGGGGTGGGGGCCGGGGGTACACCTTCGGTTCG	CSPRRGGGRGYTF	1	1.353729524840937E-4	39	TCRBV20	TCRBV20				TCRBV20-01,TCRBV20-or09_02						TCRBD01,TCRBD02	TCRBD01-01,TCRBD02-01		TCRBJ01-02*01	TCRBJ01	TCRBJ01-02	01				8	6	6	0	12	11	42	48	60	66	72	1	In	VDJ
CTGGAGTCCGCCAGCACCAACCAGACATCTATGTACCTCTGTGCCAGCGCAATCCGACTAGCGGCGTACGAGCAGTACTTCGGGCCG	CASAIRLAAYEQYF	1	1.353729524840937E-4	42	TCRBV28-01*01	TCRBV28	TCRBV28-01	01				TCRBD02-01	TCRBD02	TCRBD02-01				01,02	TCRBJ02-07*01	TCRBJ02	TCRBJ02-07	01				8	2	2	5	7	4	39	48	55	64	66	1	In	VDJ
ACATCGGCCCAAAAGAACCCGACAGCTTTCTATCTCTGTGCCAGTAGTGCCCTCCGAGACAACTCCTACGAGCAGTACTTCGGGCCG	CASSALRDNSYEQYF	1	1.353729524840937E-4	45	TCRBV19-01*01	TCRBV19	TCRBV19-01	01				TCRBD01-01*01	TCRBD01	TCRBD01-01	01				TCRBJ02-07*01	TCRBJ02	TCRBJ02-07	01				5	1	2	6	9	0	36	48	57	61	62	1	In	VDJ
TCTGGAGTCCGCCAGCACCAACCAGACATCTATGTACCTCTGTGCCAGCAGTTTGTTCGGGGATACTACGAGCAGTACTTCGGGCCG		3	4.06118857452281E-4	41	TCRBV28-01*01	TCRBV28	TCRBV28-01	01				TCRBD02-01*01	TCRBD02	TCRBD02-01	01				TCRBJ02-07*01	TCRBJ02	TCRBJ02-07	01				3	3	8	3	3	3	40	54	57	62	65	3	Out	VDJ
CTGATTCTGGAGTCCGCCAGCACCAACCAGACATCTATGTACCTCTGTGCCAGCAGGGACAGAACCCACGAGCAGTACTTCGGGCCG	CASRDRTHEQYF	1	1.353729524840937E-4	36	TCRBV28-01*01	TCRBV28	TCRBV28-01	01				TCRBD01-01*01	TCRBD01	TCRBD01-01	01				TCRBJ02-07*01	TCRBJ02	TCRBJ02-07	01				6	5	1	5	0	5	45	-1	56	62	67	1	In	VDJ
CTGATTCTGGAGTCCGCCAGCACCAACCAGACATCTATGTACCTCTGTGCCAGCAGCCTGACTAGCGGGAGTAAGTACTTCGGGCCG	CASSLTSGSKYF	1	1.353729524840937E-4	36	TCRBV28-01*01	TCRBV28	TCRBV28-01	01				TCRBD02-01*02	TCRBD02	TCRBD02-01	02				TCRBJ02-07*01	TCRBJ02	TCRBJ02-07	01				6	2	2	2	3	11	45	56	59	71	73	1	In	VDJ
NNNNNNNNNTGAAGATCCAGCCCTCAGAACCCAGGGACTCAGCTGTGTACTTCTGTGCCAGCAGTGACCCCCGTGGGATTCGGGCCG		1	1.353729524840937E-4	28	TCRBV12-03/12-04*01	TCRBV12	TCRBV12-03/12-04	01								TCRBD01,TCRBD02	TCRBD01-01,TCRBD02-01		TCRBJ02-07*01	TCRBJ02	TCRBJ02-07	01				5	0	0	8	9	16	53	65	74	-1	78	1	Out	VDJ
ACTGTGAGCAACATGAGCCCTGAAGACAGCAGCATATATCTCTGCAGCGCCTCTCAGGGTTCTGGAAACACCATATATTTTGGAGAG	CSASQGSGNTIYF	1	1.353729524840937E-4	39	TCRBV29-01*03	TCRBV29	TCRBV29-01	03				TCRBD01-01*01	TCRBD01	TCRBD01-01	01				TCRBJ01-03*01	TCRBJ01	TCRBJ01-03	01				6	1	4	3	4	1	42	50	54	59	60	1	In	VDJ
NNNNTGTCGGCTGCTCCCTCCCAGACATCTGTGTACTTCTGTGCCAGCAGTCCGGACAGCTCTGGAAACACCATATATTTTGGAGAG	CASSPDSSGNTIYF	2	2.707459049681874E-4	42	TCRBV06-05*01	TCRBV06	TCRBV06-05	01				TCRBD01-01*01	TCRBD01	TCRBD01-01	01				TCRBJ01-03*01	TCRBJ01	TCRBJ01-03	01				5	0	1	5	2	0	39	51	53	-1	59	2	In	VDJ
GAGTCTGCCATCCCCAACCAGACAGCTCTTTACTTCTGTGCCCAGTAAATCAGGTATTCTGGGGCCAACGTCCTGACTTTCGGGGCC	CAQ*IRYSGANVLTF	1	1.353729524840937E-4	45	TCRBV24-01*01	TCRBV24	TCRBV24-01	01				TCRBD01-01*01	TCRBD01	TCRBD01-01	01				TCRBJ02-06*01	TCRBJ02	TCRBJ02-06	01				12	3	4	4	8	1	36	42	50	54	57	1	Stop	VDJ
CGGTCCACAAAGCTGGAGGACTCAGCCATGTACTTCTGTGCCAGCAGTGACGCCAGCTCTGGGGCCAACGTCCTGACTTTCGGGGCC	CASSDASSGANVLTF	1	1.353729524840937E-4	45	TCRBV02-01	TCRBV02	TCRBV02-01				01,03	TCRBD01-01*01	TCRBD01	TCRBD01-01	01				TCRBJ02-06*01	TCRBJ02	TCRBJ02-06	01				3	0	4	5	3	0	36	50	53	-1	56	1	In	VDJ
ACAGAGCAGGAGGACTCGGCCGTGTATCTCTGTGCCAGCAGCTTAGAGTTGGCAGCGGGAGTTTCTCATGAGCAGTTCTTCGGGCCA	CASSLELAAGVSHEQFF	1	1.353729524840937E-4	51	TCRBV07-02	TCRBV07	TCRBV07-02				01,02	TCRBD02-01*02	TCRBD02	TCRBD02-01	02				TCRBJ02-01*01	TCRBJ02	TCRBJ02-01	01				1	6	6	2	7	8	30	46	53	61	67	1	In	VDJ
GCCCATCCTGAAGACAGCAGCTTCTACATCTGCAGTGCTAGTGGATATCTTGGCGGGAGAACTTACCATGAGCAGTTCTTCGGGCCA	CSASGYLGGRTYHEQFF	1	1.353729524840937E-4	51	TCRBV20-01*04	TCRBV20	TCRBV20-01	04				TCRBD02-01*02	TCRBD02	TCRBD02-01	02				TCRBJ02-01*01	TCRBJ02	TCRBJ02-01	01				1	8	7	2	9	8	30	43	52	59	67	1	In	VDJ
AACGCCTTGGAGCTGGACGACTCGGCCCTGTATCTCTGTGCCAGCAGCCTCCCCGTGTCGCCCTACAATGAGCAGTTCTTCGGGCCA	CASSLPVSPYNEQFF	1	1.353729524840937E-4	45	TCRBV05-04*01	TCRBV05	TCRBV05-04	01								TCRBD01,TCRBD02	TCRBD01-01,TCRBD02-01		TCRBJ02-01*01	TCRBJ02	TCRBJ02-01	01				4	0	10	0	11	2	36	48	59	-1	61	1	In	VDJ
ACTCTGAAGATCCAGCGCACAGAGCAGGAGGACTCCGCCGTGTATCTCTGTGCCAGCAGCTCCGGGACTAATATTGTCTTCGGGCCA	CASSSGTNIVF	1	1.353729524840937E-4	33	TCRBV07-08*01	TCRBV07	TCRBV07-08	01				TCRBD02-01	TCRBD02	TCRBD02-01				01,02	TCRBJ02-01*01	TCRBJ02	TCRBJ02-01	01				4	6	0	9	2	17	48	61	63	70	76	1	In	VDJ
AATGTGAGCACCTTGGAGCTGGGGGACTCGGCCCTTTATCTTTGCGCCAGCAGCTTGGACGTGCAAGAGACCCAGTACTTCGGGCCA	CASSLDVQETQYF	1	1.353729524840937E-4	39	TCRBV05-01*01	TCRBV05	TCRBV05-01	01								TCRBD01,TCRBD02	TCRBD01-01,TCRBD02-01		TCRBJ02-05*01	TCRBJ02	TCRBJ02-05	01				0	3	3	7	0	2	42	-1	58	60	63	1	In	VDJ
CAAAAGAACCCGACAGCTTTCTATTTCTGTGCCAGTAGTAGGCGGACTAGCGGTACCCTATTACAAGAGACCCAGTACTTCGGGCCA	CASSRRTSGTLLQETQYF	1	1.353729524840937E-4	54	TCRBV19-01*01	TCRBV19	TCRBV19-01	01				TCRBD02-01	TCRBD02	TCRBD02-01				01,02	TCRBJ02-05*01	TCRBJ02	TCRBJ02-05	01				4	10	1	5	3	2	27	40	43	53	63	1	In	VDJ
CGGTCCACAAAGCTGGAGGACTCAGCCATGTACTTCTGTGCCAGCGTCCCCACGCACGTACGCACAGATACGCAGTATTTTGGCCCA	CASVPTHVRTDTQYF	1	1.353729524840937E-4	45	TCRBV02-01	TCRBV02	TCRBV02-01				01,03					TCRBD01,TCRBD02	TCRBD01-01,TCRBD02-01		TCRBJ02-03*01	TCRBJ02	TCRBJ02-03	01				8	8	3	7	6	1	36	45	51	53	61	1	In	VDJ
ACTGTGACATCGGCCCAAAAGAACCCGACAGCTTTCTATCTCTGTGCCAGTAAGGAAGGGGGCGGGAATACGCAGTATTTTGGCCCA	CASKEGGGNTQYF	4	5.414918099363748E-4	39	TCRBV19-01*01	TCRBV19	TCRBV19-01	01				TCRBD01-01*01	TCRBD01	TCRBD01-01	01				TCRBJ02-03*01	TCRBJ02	TCRBJ02-03	01				7	4	5	0	4	7	42	52	56	63	67	4	In	VDJ
TCGGCCCAAAAGAACCCGACAGCTTTCTATCTCTGTGCCAGTAGTATGGACAGGCGACGGGGAGTCGGGGAGCTGTTTTTTGGAGAA	CASSMDRRRGVGELFF	4	5.414918099363748E-4	48	TCRBV19-01*01	TCRBV19	TCRBV19-01	01				TCRBD01-01*01	TCRBD01	TCRBD01-01	01				TCRBJ02-02*01	TCRBJ02	TCRBJ02-02	01				3	11	1	4	0	7	33	-1	47	54	65	4	In	VDJ
CACGCCCTGCAGCCAGAAGACTCAGCCCTGTATCTCTGCGCCAGCAGCCAAGAGGGAAGACTCACCGGGGAGCTGTTTTTTGGAGAA	CASSQEGRLTGELFF	2	2.707459049681874E-4	45	TCRBV04-01*01	TCRBV04	TCRBV04-01	01								TCRBD01,TCRBD02	TCRBD01-01,TCRBD02-01		TCRBJ02-02*01	TCRBJ02	TCRBJ02-02	01				0	5	0	8	0	4	36	-1	53	57	62	2	In	VDJ
TCACCAGGCCTGGGGGACGCAGCCATGTACCTGTGTGCCACCAGCAGAGATACAGGCGTGATCACCGGGGAGCTGTTTTTTGGAGAA	CATSRDTGVITGELFF	1	1.353729524840937E-4	48	TCRBV15-01*02	TCRBV15	TCRBV15-01	02				TCRBD01-01*01	TCRBD01	TCRBD01-01	01				TCRBJ02-02*01	TCRBJ02	TCRBJ02-02	01				0	6	3	4	1	4	33	50	51	56	62	1	In	VDJ
AGCAGGGGGACTCGGCCATGTATCTCTGTGCCAGCAGCCACCGATAAGACAGTACGGATGGGCACCGGGGAGCTGTTTTTTGGAGAA		2	2.707459049681874E-4	55	TCRBV07-09*01	TCRBV07	TCRBV07-09	01				TCRBD01-01*01	TCRBD01	TCRBD01-01	01				TCRBJ02-02*01	TCRBJ02	TCRBJ02-02	01				5	10	2	5	9	4	26	38	47	52	62	2	Out	VDJ
GTGAGCACCTTGGAGCTGGGGGACTCGGCCCTTTATCTTTGCGCCAGCAGCTTCAGGGATAACACCGGGGAGCTGTTTTTTGGAGAA	CASSFRDNTGELFF	1	1.353729524840937E-4	42	TCRBV05-01*01	TCRBV05	TCRBV05-01	01				TCRBD01-01*01	TCRBD01	TCRBD01-01	01				TCRBJ02-02*01	TCRBJ02	TCRBJ02-02	01				2	2	4	3	0	2	39	-1	53	58	60	1	In	VDJ
AAGATCCAGCGCACAGAGCGGGGGGACTCAGCCGTGTATCTCTGTGCCAGCAGCTTGAGGTTGGACGGGGAGCTGTTTTTTGGAGAA	CASSLRLDGELFF	2	2.707459049681874E-4	39	TCRBV07-03*01	TCRBV07	TCRBV07-03	01				TCRBD02-01*02	TCRBD02	TCRBD02-01	02				TCRBJ02-02*01	TCRBJ02	TCRBJ02-02	01				3	5	11	1	0	7	42	-1	56	60	65	2	In	VDJ
AAGATCCAGCGCACAGAGCAGGAGGACTCGGCCGTGTATCTCTGTGCCAGCAGCTTAGGCGGGGCAGGTGGGGCTTTCTTTGGACAA	CASSLGGAGGAFF	1	1.353729524840937E-4	39	TCRBV07-02	TCRBV07	TCRBV07-02				01,02	TCRBD02-01*01	TCRBD02	TCRBD02-01	01				TCRBJ01-01*01	TCRBJ01	TCRBJ01-01	01				1	8	7	3	0	11	42	-1	58	64	72	1	In	VDJ
AGCTCCTTCTCAGTGACTCTGGCTTCTATCTCTGTGCCTGGAGCGATTTCGGGACAGGAGGAGGGCACTGAAGCTTTCTTTGGACAA		2	2.707459049681874E-4	49	TCRBV30-01*01	TCRBV30	TCRBV30-01	01				TCRBD01-01*01	TCRBD01	TCRBD01-01	01				TCRBJ01-01*01	TCRBJ01	TCRBJ01-01	01				3	7	0	4	7	4	32	43	50	58	65	2	Out	VDJ
ATCCAGCCCTCAGAACCCAGGGACTCAGCTGTGTACTTCTGTGCCAGCAGTTTTGGGGGGGTGAGCACTGAAGCTTTCTTTGGACAA	CASSFGGVSTEAFF	1	1.353729524840937E-4	42	TCRBV12	TCRBV12				TCRBV12-03/12-04,TCRBV12-04		TCRBD02-01*01	TCRBD02	TCRBD02-01	01				TCRBJ01-01*01	TCRBJ01	TCRBJ01-01	01				3	4	9	0	1	4	39	53	54	61	65	1	In	VDJ
NNNNNNNNNNTGTCGGCTGCTCCCTCCCAAACATCTGTGTACTTCTGTGCCAGCAGGACTCTGAACACTGAAGCTTTCTTTGGACAA	CASRTLNTEAFF	1	1.353729524840937E-4	36	TCRBV06	TCRBV06				TCRBV06-02/06-03,TCRBV06-02		TCRBD02-01	TCRBD02	TCRBD02-01				01,02	TCRBJ01-01*01	TCRBJ01	TCRBJ01-01	01				6	1	2	10	0	0	45	-1	56	60	61	1	In	VDJ
ATCCAGCGCACAGAGCAGGAGGACTCGGCCGTGTATCTCTGTGCCAGCAGCTTGCGTTTAGGGGGGTATAAACTGTTTTTTGGCAGT	CASSLRLGGYKLFF	1	1.353729524840937E-4	42	TCRBV07-02	TCRBV07	TCRBV07-02				01,02					TCRBD01,TCRBD02	TCRBD01-01,TCRBD02-01		TCRBJ01-04*01	TCRBJ01	TCRBJ01-04	01				3	4	5	1	6	11	39	53	59	65	69	1	In	VDJ
NNNNNNNTGTCGGCTGCTCCCTCCCAGACATCTGTGTACTTCTGTGCCAGCAGGGGGCGCAGGGATCAGCCCCAGCATTTTGGTGAT	CASRGRRDQPQHF	1	1.353729524840937E-4	39	TCRBV06-05*01	TCRBV06	TCRBV06-05	01				TCRBD01-01*01	TCRBD01	TCRBD01-01	01				TCRBJ01-05*01	TCRBJ01	TCRBJ01-05	01				6	0	4	3	6	5	42	53	59	-1	64	1	In	VDJ
ACAGTGACCAGTGCCCATCCTGAAGACAGCAGCTTCTACATCTGCAGTGCTAGCGGGACAGAGAATCAGCCCCAGCATTTTGGTGAT	CSASGTENQPQHF	1	1.353729524840937E-4	39	TCRBV20	TCRBV20				TCRBV20-01,TCRBV20-or09_02		TCRBD01-01*01	TCRBD01	TCRBD01-01	01				TCRBJ01-05*01	TCRBJ01	TCRBJ01-05	01				3	2	0	5	1	4	42	53	54	61	63	1	In	VDJ
AAGATCCGGTCCACAAAGCTGGAGGACTCAGCCATGTACTTCTGTGCCAGCATTGGACAGGGGAGCTATGGCTACACCTTCGGTTCG	CASIGQGSYGYTF	2	2.707459049681874E-4	39	TCRBV02-01	TCRBV02	TCRBV02-01				01,03	TCRBD01-01*01	TCRBD01	TCRBD01-01	01				TCRBJ01-02*01	TCRBJ01	TCRBJ01-02	01				7	2	1	2	2	4	42	52	54	63	65	2	In	VDJ
AGGATCCAGCAGGTAGTGCGAGGAGATTCGGCAGCTTATTTCTGTGCCAGCTCACCTAATCAGGGGACCGGCTACACCTTCGGTTCG	CASSPNQGTGYTF	1	1.353729524840937E-4	39	TCRBV18-01*01	TCRBV18	TCRBV18-01	01				TCRBD01-01*01	TCRBD01	TCRBD01-01	01				TCRBJ01-02*01	TCRBJ01	TCRBJ01-02	01				3	3	4	2	4	8	42	56	60	66	69	1	In	VDJ
CTGAGCTCTCTGGAGCTGGGGGACTCAGCTTTGTATTTCTGTGCCAGCAGCCCCCACTCAGGGACTGCCGAGCAGTACTTCGGGCCG	CASSPHSGTAEQYF	3	4.06118857452281E-4	42	TCRBV09-01*01	TCRBV09	TCRBV09-01	01				TCRBD02-01	TCRBD02	TCRBD02-01				01,02	TCRBJ02-07*01	TCRBJ02	TCRBJ02-07	01				4	2	0	10	9	6	39	51	60	66	68	3	In	VDJ
CTGATCCTGGAGTCGCCCAGCCCCAACCAGACCTCTCTGTACTTCTGTGCCAGCAGTTCACAGGGTTACGAGCAGTACTTCGGGCCG	CASSSQGYEQYF	1	1.353729524840937E-4	36	TCRBV27-01*01	TCRBV27	TCRBV27-01	01				TCRBD01-01*01	TCRBD01	TCRBD01-01	01				TCRBJ02-07*01	TCRBJ02	TCRBJ02-07	01				4	1	3	3	1	4	45	58	59	65	66	1	In	VDJ
GTGAGCACCTTGGAGCTGGGGGACTCGGCCCTTTATCTTTGCGCCAGCAGACCGACAGGTCTCTCCTACGAGCAGTACTTCGGGCCG	CASRPTGLSYEQYF	1	1.353729524840937E-4	42	TCRBV05-01*01	TCRBV05	TCRBV05-01	01				TCRBD01-01*01	TCRBD01	TCRBD01-01	01				TCRBJ02-07*01	TCRBJ02	TCRBJ02-07	01				5	3	2	4	3	0	39	50	53	59	62	1	In	VDJ
CGCACAGAGCAGGAGGACTCCGCCGTGTATCTCTGTGCCAGCAGCTTAGAAGGGACAGGGATCTCCTACGAGCAGTACTTCGGGCCG	CASSLEGTGISYEQYF	1	1.353729524840937E-4	48	TCRBV07-08*01	TCRBV07	TCRBV07-08	01				TCRBD01-01*01	TCRBD01	TCRBD01-01	01				TCRBJ02-07*01	TCRBJ02	TCRBJ02-07	01				1	2	0	3	2	0	33	49	51	60	62	1	In	VDJ
GACCAGTGCCCATCCTGAAGACAGCAGCTTCTACATCTGCAGTGTCCAATCCCTAGCGGGCCATCCTACGAGCAGTACTTCGGGCCG		1	1.353729524840937E-4	44	TCRBV20	TCRBV20				TCRBV20-01,TCRBV20-or09_02		TCRBD02-01	TCRBD02	TCRBD02-01				01,02	TCRBJ02-07*01	TCRBJ02	TCRBJ02-07	01				7	3	4	4	8	1	37	44	52	60	63	1	Out	VDJ
GATTCTGGAGTTTATTTCTGTGCCAGCAGCCAAGAACACACCGGTAGCAGGCTAGCGGGAGGGACCTACGAGCAGTACTTCGGGCCG	CASSQEHTGSRLAGGTYEQYF	2	2.707459049681874E-4	63	TCRBV14-01*01	TCRBV14	TCRBV14-01	01				TCRBD02-01*02	TCRBD02	TCRBD02-01	02				TCRBJ02-07*01	TCRBJ02	TCRBJ02-07	01				0	1	4	0	16	2	18	35	51	63	64	2	In	VDJ
NNNCATCCTGAGGATCCAGCAGGTAGTGCGAGGAGATTCGGCAGCTTATTTCTGTGCCAGCCCACGGACCCCCGAGGTTTCGGGCCA		1	1.353729524840937E-4	29	TCRBV18-01*01	TCRBV18	TCRBV18-01	01								TCRBD01,TCRBD02	TCRBD01-01,TCRBD02-01		TCRBJ02	TCRBJ02				TCRBJ02-01,TCRBJ02-05		4	9	1	7	0	19	52	-1	65	69	78	1	Out	VDJ
CTAGAGTCTGCCATCCCCAACCAGACAGCTCTTTACTTCTGTGCCACCAGTGATTCAGGACTAGCCTATGAGCAGTTCTTCGGGCCA	CATSDSGLAYEQFF	4	5.414918099363748E-4	42	TCRBV24-01*01	TCRBV24	TCRBV24-01	01				TCRBD02-01	TCRBD02	TCRBD02-01				01,02	TCRBJ02-01*01	TCRBJ02	TCRBJ02-01	01				2	2	1	7	2	8	39	55	57	65	67	4	In	VDJ
GAGGATTCTGGAGTTTATTTCTGTGCCAGCAGCCAAGTGGCCTAGCGGGAGAACGAGTAGGGGGTTCATGAGCAGTTCTTCGGGCCA	CASSQVA*RENE*GVHEQFF	1	1.353729524840937E-4	60	TCRBV14-01*01	TCRBV14	TCRBV14-01	01				TCRBD02-01*02	TCRBD02	TCRBD02-01	02				TCRBJ02-01*01	TCRBJ02	TCRBJ02-01	01				1	16	4	2	4	8	21	37	41	51	67	1	Stop	VDJ
NTGTCGGCTGCTCCCTCCCAGACATCTGTGTACTTCTGTGCCAGCAGCGCGACTAGCGGGAGACCTAATGAGCAGTTCTTCGGGCCA	CASSATSGRPNEQFF	1	1.353729524840937E-4	45	TCRBV06-05*01	TCRBV06	TCRBV06-05	01				TCRBD02-01*02	TCRBD02	TCRBD02-01	02				TCRBJ02-01*01	TCRBJ02	TCRBJ02-01	01				6	4	2	2	3	7	36	47	50	62	66	1	In	VDJ
CTCACTCTGGAGTCCGCTACCAGCTCCCAGACATCTGTGTACTTCTGTGCCATCCCGAAGGAGGGAAATAAGCAGTTCTTCGGGCCA	CAIPKEGNKQFF	1	1.353729524840937E-4	36	TCRBV10-03*01	TCRBV10	TCRBV10-03	01				TCRBD02-01*02	TCRBD02	TCRBD02-01	02				TCRBJ02-01*01	TCRBJ02	TCRBJ02-01	01				8	5	10	0	5	11	45	54	59	65	70	1	In	VDJ
TCAGCTGCTCCCTCCCAGACATCTGTGTACTTCTGTGCCAGCAGTGAAGTTCCGGATCAGCGCAAGGTGACCCAGTACTTCGGGCCA	CASSEVPDQRKVTQYF	1	1.353729524840937E-4	48	TCRBV06-01*01	TCRBV06	TCRBV06-01	01				TCRBD02-01	TCRBD02	TCRBD02-01				01,02	TCRBJ02-05*01	TCRBJ02	TCRBJ02-05	01				1	6	6	6	9	7	33	49	58	62	68	1	In	VDJ
ATGTGAACGCCTTGGAGCTGGACGACTCGGCCCTGTATCTCTGTGCCAGCCCCGGGAGTGGAGTAGGAGACCCAGTACTTCGGGCCA		1	1.353729524840937E-4	40	TCRBV05-04*01	TCRBV05	TCRBV05-04	01				TCRBD02-01*02	TCRBD02	TCRBD02-01	02				TCRBJ02-05*01	TCRBJ02	TCRBJ02-05	01				7	8	8	2	2	5	41	50	52	58	66	1	Out	VDJ
GTGACATCGGCCCAAAAGAACCCGACAGCTTTCTATCTCTGTGCCAGTAGTCGAGAGGGAGAGGGAGATACGCAGTATTTTGGCCCA	CASSREGEGDTQYF	1	1.353729524840937E-4	42	TCRBV19-01*01	TCRBV19	TCRBV19-01	01				TCRBD02-01*02	TCRBD02	TCRBD02-01	02				TCRBJ02-03*01	TCRBJ02	TCRBJ02-03	01				5	4	9	2	5	5	39	51	56	61	65	1	In	VDJ
AGCTCTCTGGAGCTGGGGGACTCAGCTTTGTATTTCTGTGCCAGCAGCACCCAAAACCTCGCCGCAGATACGCAGTATTTTGGCCCA	CASSTQNLAADTQYF	1	1.353729524840937E-4	45	TCRBV09-01*01	TCRBV09	TCRBV09-01	01								TCRBD01,TCRBD02	TCRBD01-01,TCRBD02-01		TCRBJ02-03*01	TCRBJ02	TCRBJ02-03	01				4	14	3	7	0	4	36	-1	48	50	64	1	In	VDJ
CAGCCTGCAGAGCTTGGGGACTCGGCCGTGTATCTCTGTGCCAGCAGCCCCAGACAGGGGGCTACAGATACGCAGTATTTTGGCCCA	CASSPRQGATDTQYF	1	1.353729524840937E-4	45	TCRBV11-03*01	TCRBV11	TCRBV11-03	01				TCRBD01-01*01	TCRBD01	TCRBD01-01	01				TCRBJ02-03*01	TCRBJ02	TCRBJ02-03	01				5	1	2	0	4	3	36	48	52	62	63	1	In	VDJ
CAGCGCACAGAGCGGGGGGACTCAGCCGTGTATCTCTGTGCCAGCAGCTTTACGGGGGCAATCACAGATACGCAGTATTTTGGCCCA	CASSFTGAITDTQYF	2	2.707459049681874E-4	45	TCRBV07-03*01	TCRBV07	TCRBV07-03	01								TCRBD01,TCRBD02	TCRBD01-01,TCRBD02-01		TCRBJ02-03*01	TCRBJ02	TCRBJ02-03	01				3	3	6	0	3	2	36	50	53	59	62	2	In	VDJ
CTCTGTGCCAGCAGTTTTAGGGGTACGCGTACCCGGGCGGACTAGCGGGAGGGAAGGTTTGGCACAGATACGCAGTATTTTGGCCCA	CASSFRGTRTRAD*REGRFGTDTQYF	1	1.353729524840937E-4	78					TCRBV11,TCRBV28	TCRBV11-02,TCRBV28-01		TCRBD02-01*02	TCRBD02	TCRBD02-01	02				TCRBJ02-03*01	TCRBJ02	TCRBJ02-03	01				3	8	1	0	21	1	3	17	38	53	61	1	Stop	VDJ
CCAGCGCACAGAGCGGGGGGACTCAGCCGTGTATCTCTGTGCCAGCAGCCCCCGCAGCGAGGCACAGATACGCAGTATTTTGGCCCA		1	1.353729524840937E-4	44	TCRBV07-03*01	TCRBV07	TCRBV07-03	01				TCRBD02-01	TCRBD02	TCRBD02-01				01,02	TCRBJ02-03*01	TCRBJ02	TCRBJ02-03	01				5	2	6	6	6	1	37	49	55	59	61	1	Out	VDJ
GGCTGCTCCCTCCCAAACATCTGTGTACTTCTGTGCCAGCAGTTGCCAATAACAGGCAATAGCACAGATACGCAGTATTTTGGCCCA		1	1.353729524840937E-4	50	TCRBV06-02/06-03*01	TCRBV06	TCRBV06-02/06-03	01				TCRBD01-01*01	TCRBD01	TCRBD01-01	01				TCRBJ02-03*01	TCRBJ02	TCRBJ02-03	01				4	4	3	4	7	0	31	44	51	56	60	1	Out	VDJ
ACCAGTGCCCATCCTGAAGACAGCAGCTTCTACATCTGCAGTGCTGGGGCTAGCGCTAGGGACACAGATACGCAGTATTTTGGCCCA	CSAGASARDTDTQYF	1	1.353729524840937E-4	45	TCRBV20	TCRBV20				TCRBV20-01,TCRBV20-or09_02		TCRBD02-01	TCRBD02	TCRBD02-01				01,02	TCRBJ02-03*01	TCRBJ02	TCRBJ02-03	01				5	7	4	6	4	2	36	45	49	55	62	1	In	VDJ
GAGCAGGGGGACTCGGCCATGTATCTCTGTGCCAGCAGCTTAGAGCGTTTACGGGAGGGCCGCTCCGGGGAGCTGTTTTTTGGAGAA	CASSLERLREGRSGELFF	1	1.353729524840937E-4	54	TCRBV07-09*01	TCRBV07	TCRBV07-09	01				TCRBD02-01*02	TCRBD02	TCRBD02-01	02				TCRBJ02-02*01	TCRBJ02	TCRBJ02-02	01				1	5	8	0	8	6	27	43	51	59	64	1	In	VDJ
CAGCCCTCAGAACCCAGGGACTCAGCTGTGTACTTCTGTGCCAGCAGCCCCGGGACAGCCGGTCCCGGGGAGCTGTTTTTTGGAGAA	CASSPGTAGPGELFF	1	1.353729524840937E-4	45	TCRBV12	TCRBV12				TCRBV12-03/12-04,TCRBV12-04		TCRBD01-01*01	TCRBD01	TCRBD01-01	01				TCRBJ02-02*01	TCRBJ02	TCRBJ02-02	01				6	6	0	5	4	6	36	47	51	58	64	1	In	VDJ
GCTGCTCCCTCCCAAACATCTGTGTACTTCTGTGCCAGCAGTTACGAGGCGGGAGGGCTATTCACCGGGGAGCTGTTTTTTGGAGAA	CASSYEAGGLFTGELFF	1	1.353729524840937E-4	51	TCRBV06-02/06-03*01	TCRBV06	TCRBV06-02/06-03	01				TCRBD02-01*02	TCRBD02	TCRBD02-01	02				TCRBJ02-02*01	TCRBJ02	TCRBJ02-02	01				2	5	7	0	3	4	30	45	48	57	62	1	In	VDJ
GGAGCTGGGGGACTCAGCTTTGTATTTCTGTGCCAGCAGCGTAGGTAAGGAGCCCGGGGACGTCACGGGGAGCTGTTTTTTGGAGAA		1	1.353729524840937E-4	53	TCRBV09-01*01	TCRBV09	TCRBV09-01	01								TCRBD01,TCRBD02	TCRBD01-01,TCRBD02-01		TCRBJ02-02*01	TCRBJ02	TCRBJ02-02	01				0	4	0	7	12	7	28	44	56	61	65	1	Out	VDJ
AATGTGAGCACCTTGGAGCTGGGGGACTCGGCCCTTTATCTTTGCGCCAGCTCACAGGGGGCTAGGACTGAAGCTTTCTTTGGACAA	CASSQGARTEAFF	1	1.353729524840937E-4	39	TCRBV05-01*01	TCRBV05	TCRBV05-01	01				TCRBD01-01*01	TCRBD01	TCRBD01-01	01				TCRBJ01-01*01	TCRBJ01	TCRBJ01-01	01				7	4	3	0	2	5	42	51	53	62	66	1	In	VDJ
CGCCCAGCCCCAACCAGACCTCTCTGTACTTCTGTGCCAGCAGTTTGCTCATCCCGAGGGGGTGTCACTGAAGCTTTCTTTGGACAA		3	4.06118857452281E-4	49	TCRBV27-01*01	TCRBV27	TCRBV27-01	01				TCRBD01-01*01	TCRBD01	TCRBD01-01	01				TCRBJ01-01*01	TCRBJ01	TCRBJ01-01	01				3	3	5	1	10	4	32	46	56	62	65	3	Out	VDJ
ACATCGGCCCAAAAGAACCCGACAGCTTTCTATCTCTGTGCCAGTGCTACAGGGGAAGCGGTGAACACTGAAGCTTTCTTTGGACAA	CASATGEAVNTEAFF	2	2.707459049681874E-4	45	TCRBV19-01*01	TCRBV19	TCRBV19-01	01				TCRBD01-01*01	TCRBD01	TCRBD01-01	01				TCRBJ01-01*01	TCRBJ01	TCRBJ01-01	01				8	6	3	2	3	0	36	45	48	55	61	2	In	VDJ
ATCCTGGAGTCGCCCAGCCCCAACCAGACCTCTCTGTACTTCTGTGCCAGCAGTTTAATGGGGAACACTGAAGCTTTCTTTGGACAA	CASSLMGNTEAFF	3	4.06118857452281E-4	39	TCRBV27-01*01	TCRBV27	TCRBV27-01	01								TCRBD01,TCRBD02	TCRBD01-01,TCRBD02-01		TCRBJ01-01*01	TCRBJ01	TCRBJ01-01	01				2	0	0	9	2	1	42	57	59	-1	62	3	In	VDJ
GTGACATCGGCCCAAAAGAACCCGACAGCTTTCTATCTCTGTGCCAGTAAAACACCCCGGGACAACACTGAAGCTTTCTTTGGACAA	CASKTPRDNTEAFF	2	2.707459049681874E-4	42	TCRBV19-01*01	TCRBV19	TCRBV19-01	01								TCRBD01,TCRBD02	TCRBD01-01,TCRBD02-01		TCRBJ01-01*01	TCRBJ01	TCRBJ01-01	01				7	0	0	7	9	2	39	49	58	-1	63	2	In	VDJ
AATTCCCTGGAGCTTGGTGACTCTGCTGTGTATTTCTGTGCCAGCAGCCAAATGCTCGGGGGAAACACTGAAGCTTTCTTTGGACAA	CASSQMLGGNTEAFF	2	2.707459049681874E-4	45	TCRBV03-01/03-02*01	TCRBV03	TCRBV03-01/03-02	01				TCRBD02-01*01	TCRBD02	TCRBD02-01	01				TCRBJ01-01*01	TCRBJ01	TCRBJ01-01	01				2	1	8	2	5	2	36	51	56	62	63	2	In	VDJ
NTGTCGGCTGCTCCCTCCCAAACATCTGTGTACTTCTGTGCCAGCAGAGAACAGGGGGCGTCTAATGAAAAACTGTTTTTTGGCAGT	CASREQGASNEKLFF	2	2.707459049681874E-4	45	TCRBV06	TCRBV06				TCRBV06-02/06-03,TCRBV06-02		TCRBD01-01*01	TCRBD01	TCRBD01-01	01				TCRBJ01-04*01	TCRBJ01	TCRBJ01-04	01				6	2	3	0	3	3	36	47	50	59	61	2	In	VDJ
CAGCCTGCAGAGCTTGGGGACTCGGCCGTGTATCTCTGTGCCAGCAGCAAAGGCGTGGATAATAATGAAAAACTGTTTTTTGGCAGT	CASSKGVDNNEKLFF	1	1.353729524840937E-4	45	TCRBV11-03*01	TCRBV11	TCRBV11-03	01								TCRBD01,TCRBD02	TCRBD01-01,TCRBD02-01		TCRBJ01-04*01	TCRBJ01	TCRBJ01-04	01				5	3	1	8	8	4	36	48	56	59	62	1	In	VDJ
CTGAGGATCCAGCAGGTAGTGCGAGGAGATTCGGCAGCTTATTTCTGTGCCAGCTCCCGGGACAATCAGCCCCAGCATTTTGGTGAT	CASSRDNQPQHF	2	2.707459049681874E-4	36	TCRBV18-01*01	TCRBV18	TCRBV18-01	01				TCRBD02-01*02	TCRBD02	TCRBD02-01	02				TCRBJ01-05*01	TCRBJ01	TCRBJ01-05	01				6	0	8	3	1	3	45	56	57	-1	62	2	In	VDJ
TCACGTTGGCGTCTGCTGTACCCTCTCAGACATCTGTGTACTTCTGTGCCACCCCGGAGATGGCATTCACCCCTCCACTTTGGGAAT		3	4.06118857452281E-4	37	TCRBV06-04*01	TCRBV06	TCRBV06-04	01				TCRBD02-01*02	TCRBD02	TCRBD02-01	02				TCRBJ01-06*01	TCRBJ01	TCRBJ01-06	01				10	5	10	2	4	8	44	51	55	59	64	3	Out	VDJ
AAGATCCAGCCTGCAGAGCTTGAGGACTCGGCCGTGTATCTCTGTGCCAGCAGCTTACCTAATAATTCACCCCTCCACTTTGGGAAT	CASSLPNNSPLHF	1	1.353729524840937E-4	39	TCRBV11	TCRBV11				TCRBV11-02,TCRBV11-03		TCRBD02-01	TCRBD02	TCRBD02-01				01,02	TCRBJ01-06*01	TCRBJ01	TCRBJ01-06	01				2	0	4	9	1	5	42	57	58	-1	61	1	In	VDJ
GCGAGGAGATTCGGCAGCTTATTTCTGTGCCAGCTCACCACGGTTGACAGGGGCCTACTGTAACTCTATGGCTACACCTTCGGTTCG		1	1.353729524840937E-4	56	TCRBV18-01*01	TCRBV18	TCRBV18-01	01				TCRBD01-01*01	TCRBD01	TCRBD01-01	01				TCRBJ01-02*01	TCRBJ01	TCRBJ01-02	01				1	12	2	2	4	4	25	41	45	53	65	1	Out	VDJ
ATCCGGTCCACAAAGCTGGAGGACTCAGCCATGTACTTCTGTGCCAGCAGCCCCTGGCAAGGGTACTATGGCTACACCTTCGGTTCG	CASSPWQGYYGYTF	2	2.707459049681874E-4	42	TCRBV02-01	TCRBV02	TCRBV02-01				01,03					TCRBD01,TCRBD02	TCRBD01-01,TCRBD02-01		TCRBJ01-02*01	TCRBJ01	TCRBJ01-02	01				6	1	5	3	9	3	39	50	59	63	64	2	In	VDJ
CAGCCTGCAGAACTGGAGGATTCTGGAGTTTATTTCTGTGCCAGCAGCCAAGCCCAGGACCCATTCCGGGGCTACACCTTCGGTTCG	CASSQAQDPFRGYTF	2	2.707459049681874E-4	45	TCRBV14-01*01	TCRBV14	TCRBV14-01	01								TCRBD01,TCRBD02	TCRBD01-01,TCRBD02-01		TCRBJ01-02*01	TCRBJ01	TCRBJ01-02	01				1	9	1	7	4	8	36	52	56	60	69	2	In	VDJ
AAGATCCAGCGCACAGAGCGGGGGGACTCAGCCGTGTATCTCTGTGCCAGCAGCGAAGAGCGGGAGGGCGAGCAGTACTTCGGGCCG	CASSEEREGEQYF	5	6.768647624204683E-4	39	TCRBV07-03*01	TCRBV07	TCRBV07-03	01				TCRBD02-01*02	TCRBD02	TCRBD02-01	02				TCRBJ02-07*01	TCRBJ02	TCRBJ02-07	01				5	0	6	0	4	6	42	54	58	-1	68	5	In	VDJ
TCGGCCCAAAAGAACCCGACAGCTTTCTATCTCTGTGCCAGTAGCTGGGGGACTTCCTCAATGGGCTACGAGCAGTACTTCGGGCCG	CASSWGTSSMGYEQYF	2	2.707459049681874E-4	48	TCRBV19-01*01	TCRBV19	TCRBV19-01	01				TCRBD02-01	TCRBD02	TCRBD02-01				01,02	TCRBJ02-07*01	TCRBJ02	TCRBJ02-07	01				6	11	0	10	4	3	33	44	48	54	65	2	In	VDJ
CTTGGAGCTGGGGGACTCGGCCCTTTATCTTTGCGCCAGCAGCCCCGGACAGGGGAGAGGAGCCCCTACGAGCAGTACTTCGGGCCG		1	1.353729524840937E-4	50	TCRBV05-01*01	TCRBV05	TCRBV05-01	01				TCRBD01-01*01	TCRBD01	TCRBD01-01	01				TCRBJ02-07*01	TCRBJ02	TCRBJ02-07	01				4	9	1	2	3	2	31	43	46	55	64	1	Out	VDJ
CCTGCAGAGCTTGAGGACTCGGCCGTGTATCTCTGTGCCAGCAGCCCACTGCCCAGCGGAGGACCCTACGAGCAGTACTTCGGGCCG	CASSPLPSGGPYEQYF	2	2.707459049681874E-4	48	TCRBV11	TCRBV11				TCRBV11-02,TCRBV11-03		TCRBD02-01	TCRBD02	TCRBD02-01				01,02	TCRBJ02-07*01	TCRBJ02	TCRBJ02-07	01				5	5	6	5	9	2	33	45	54	59	64	2	In	VDJ
ACAGAGCAGGGGGACTCGGCCATGTATCTCTGTGCCAGCAGCTTGGCCTCCGGGACAGGGGTTCTCGACGAGCAGTACTTCGGGCCG	CASSLASGTGVLDEQYF	1	1.353729524840937E-4	51	TCRBV07-09*01	TCRBV07	TCRBV07-09	01				TCRBD01-01*01	TCRBD01	TCRBD01-01	01				TCRBJ02-07*01	TCRBJ02	TCRBJ02-07	01				3	6	0	2	7	5	30	44	51	61	67	1	In	VDJ
TCGGCTGCTCCCTCCCAGACATCTGTGTACTTCTGTGCCAGCAGTTTTCGTTTGGGGGGGCTTGGAAACACTATATATTTTGGAGAG	CASSFRLGGLGNTIYF	1	1.353729524840937E-4	48	TCRBV06-05*01	TCRBV06	TCRBV06-05	01				TCRBD02-01*01	TCRBD02	TCRBD02-01	01				TCRBJ01-03*01	TCRBJ01	TCRBJ01-03	01				4	12	9	0	7	13	33	46	53	60	72	1	In	VDJ
CAGCCTGCAGAGCTTGAGGACTCGGCCGTGTATCTCTGTGCCAGCAGCTTAGAACTAGCGGGAGGGAGTGAGCAGTTCTTCGGGCCA	CASSLELAGGSEQFF	1	1.353729524840937E-4	45	TCRBV11	TCRBV11				TCRBV11-02,TCRBV11-03		TCRBD02-01*02	TCRBD02	TCRBD02-01	02				TCRBJ02-01*01	TCRBJ02	TCRBJ02-01	01				0	2	3	0	0	9	36	-1	53	66	68	1	In	VDJ
AGTCAGGGGACACAGCACTGTATTTCTGTGCCAGCAGCAAAACCCCGGACTAGCGGGAGCGGGGGGAATGAGCAGTTCTTCGGGCCA		1	1.353729524840937E-4	55	TCRBV21-01*01	TCRBV21	TCRBV21-01	01				TCRBD02-01*02	TCRBD02	TCRBD02-01	02				TCRBJ02-01*01	TCRBJ02	TCRBJ02-01	01				2	7	1	2	5	7	26	41	46	59	66	1	Out	VDJ
CAGCCCTCAGAACCCAGGGACTCAGCTGTGTACTTCTGTGCCAGCAGCGGGGGCGGGAGGGCCAGGAATGAGCAGTTCTTCGGGCCA	CASSGGGRARNEQFF	2	2.707459049681874E-4	45	TCRBV12	TCRBV12				TCRBV12-03/12-04,TCRBV12-04		TCRBD02-01*02	TCRBD02	TCRBD02-01	02				TCRBJ02-01*01	TCRBJ02	TCRBJ02-01	01				6	5	7	0	5	7	36	47	52	61	66	2	In	VDJ
CTGACTGTGAGCAACATGAGCCCTGAAGACAGCAGCATATATCTCTGCAGCGTTATGACAGGGGGCAATGAGCAGTTCTTCGGGCCA	CSVMTGGNEQFF	1	1.353729524840937E-4	36	TCRBV29-01	TCRBV29	TCRBV29-01				01,02	TCRBD01-01*01	TCRBD01	TCRBD01-01	01				TCRBJ02-01*01	TCRBJ02	TCRBJ02-01	01				5	0	2	1	2	6	45	54	56	-1	65	1	In	VDJ
AATGTGAGCACCTTGGAGCTGGGGGACTCGGCCCTTTATCTTTGCGCCAGCAGCCTACGAGGGTACAATGAGCAGTTCTTCGGGCCA	CASSLRGYNEQFF	1	1.353729524840937E-4	39	TCRBV05-01*01	TCRBV05	TCRBV05-01	01				TCRBD02-01*02	TCRBD02	TCRBD02-01	02				TCRBJ02-01*01	TCRBJ02	TCRBJ02-01	01				4	0	11	0	4	4	42	54	58	-1	63	1	In	VDJ
AGTCTGCCATCCCCAACCAGACAGCTCTTTACTTCTGTGCCACCCTTGGGGGGGGAGCGGGAGAACAATGAGCAGTTCTTCGGGCCA		1	1.353729524840937E-4	46	TCRBV24-01*01	TCRBV24	TCRBV24-01	01				TCRBD02-01*02	TCRBD02	TCRBD02-01	02				TCRBJ02-01*01	TCRBJ02	TCRBJ02-01	01				9	1	6	2	11	5	35	44	55	63	64	1	Out	VDJ
ACGATCCAGCGCACAGAGCAGGAGGACTCGGCCGTGTATCTCTGTGCCAGCAGTTTCGACTATAAAGAGAAGCAGTTCTTCGGGCCA	CASSFDYKEKQFF	1	1.353729524840937E-4	39	TCRBV07-02	TCRBV07	TCRBV07-02				01,02	TCRBD02-01	TCRBD02	TCRBD02-01				01,02	TCRBJ02-01*01	TCRBJ02	TCRBJ02-01	01				6	8	2	9	4	11	42	53	57	62	70	1	In	VDJ
GCTGGAGTCAGCTGCTCCCTCTCAGACTTCTGTTTACTTCTGTGCCAGCACCACGGACAGGGAACCTAGACCCAGTACTTCGGGCCA		1	1.353729524840937E-4	41	TCRBV06-07*01	TCRBV06	TCRBV06-07	01				TCRBD01-01*01	TCRBD01	TCRBD01-01	01				TCRBJ02-05*01	TCRBJ02	TCRBJ02-05	01				7	5	1	3	4	6	40	50	54	62	67	1	Out	VDJ
CTGACTGTGAGCAACATGAGCCCTGAAGACAGCAGCATATATCTCTGCAGCGCAGGAGGGATGCAAGAGACCCAGTACTTCGGGCCA	CSAGGMQETQYF	1	1.353729524840937E-4	36	TCRBV29-01*03	TCRBV29	TCRBV29-01	03				TCRBD02-01*02	TCRBD02	TCRBD02-01	02				TCRBJ02-05*01	TCRBJ02	TCRBJ02-05	01				6	3	10	0	1	2	45	53	54	60	63	1	In	VDJ
CTCAAGATCCAGCCTGCAGAGCTTGGGGACTCGGCCGTGTATCTCTGTGCCAGCAGCCCAACCAGAGGGGCGCAGTATTTTGGCCCA	CASSPTRGAQYF	1	1.353729524840937E-4	36	TCRBV11-03*01	TCRBV11	TCRBV11-03	01								TCRBD01,TCRBD02	TCRBD01-01,TCRBD02-01		TCRBJ02-03*01	TCRBJ02	TCRBJ02-03	01				5	0	5	2	8	10	45	57	65	-1	70	1	In	VDJ
ATCCAGCGCACAGAGCAGGAGGACTCGGCCGTGTATCTCTGTGCCAGCAGCTTGGGGGGGGCACTGGATACGCAGTATTTTGGCCCA	CASSLGGALDTQYF	1	1.353729524840937E-4	42	TCRBV07-02	TCRBV07	TCRBV07-02				01,02	TCRBD02-01*01	TCRBD02	TCRBD02-01	01				TCRBJ02-03*01	TCRBJ02	TCRBJ02-03	01				3	6	9	0	0	6	39	-1	53	60	66	1	In	VDJ
CTGGAGTCGCCCAGCCCCAACCAGACCTCTCTGTACTTCTGTGCCAGCAGCCCTCGCGGACGCCCAGATACGCAGTATTTTGGCCCA	CASSPRGRPDTQYF	1	1.353729524840937E-4	42	TCRBV27-01*01	TCRBV27	TCRBV27-01	01								TCRBD01,TCRBD02	TCRBD01-01,TCRBD02-01		TCRBJ02-03*01	TCRBJ02	TCRBJ02-03	01				6	3	1	7	7	4	39	50	57	61	64	1	In	VDJ
CCTGGAGCTTGGTGACTCTGCTGTGTATTTCTGTGCCAGCAGCCAAAGGTGATAGCGGGGTGCACAGATACGCAGTATTTTGGCCCA		1	1.353729524840937E-4	50	TCRBV03-01/03-02*01	TCRBV03	TCRBV03-01/03-02	01				TCRBD02-01*01	TCRBD02	TCRBD02-01	01				TCRBJ02-03*01	TCRBJ02	TCRBJ02-03	01				2	1	5	3	6	1	31	46	52	60	61	1	Out	VDJ
ACCAGTGCCCATCCTGAAGACAGCAGCTTCTACATCTGCAGTGCCGCCGCGGGCGGGCCTAGCACAGATACGCAGTATTTTGGCCCA	CSAAAGGPSTDTQYF	1	1.353729524840937E-4	45	TCRBV20	TCRBV20				TCRBV20-01,TCRBV20-or09_02		TCRBD02-01	TCRBD02	TCRBD02-01				01,02	TCRBJ02-03*01	TCRBJ02	TCRBJ02-03	01				6	7	7	4	4	0	36	44	48	53	60	1	In	VDJ
CAGTGACCAGTGCCCATCCTGAAGACAGCAGCTTCTACATCTGCAGTGCTAGAGGATGGGAACACAGATACGCAGTATTTTGGCCCA		3	4.06118857452281E-4	40	TCRBV20	TCRBV20				TCRBV20-01,TCRBV20-or09_02						TCRBD01,TCRBD02	TCRBD01-01,TCRBD02-01		TCRBJ02-03*01	TCRBJ02	TCRBJ02-03	01				1	1	0	8	3	2	41	54	57	61	62	3	Out	VDJ
CTGACAGTGACCAGTGCCCATCCTGAAGACAGCAGCTTCTACATCTGCAGTGCTAGAGACTCGACGGGGGAGCTGTTTTTTGGAGAA	CSARDSTGELFF	2	2.707459049681874E-4	36	TCRBV20	TCRBV20				TCRBV20-01,TCRBV20-or09_02						TCRBD01,TCRBD02	TCRBD01-01,TCRBD02-01		TCRBJ02-02*01	TCRBJ02	TCRBJ02-02	01				0	1	2	7	3	8	45	59	62	65	66	2	In	VDJ
CAGCGCACAGAGCAGGAGGACTCGGCCGTGTATCTCTGTGCCAGCAGCTTAAGCGGGAGTGGGGTCGGGGAGCTGTTTTTTGGAGAA	CASSLSGSGVGELFF	2	2.707459049681874E-4	45	TCRBV07-02	TCRBV07	TCRBV07-02				01,02	TCRBD02-01*02	TCRBD02	TCRBD02-01	02				TCRBJ02-02*01	TCRBJ02	TCRBJ02-02	01				2	6	6	2	0	7	36	-1	51	59	65	2	In	VDJ
CTGGAGTTGGCTGCTCCCTCCCAGACATCTGTGTACTTCTGTGCCAGCAGAAATGACATAGCCACCGGGGAGCTGTTTTTTGGAGAA	CASRNDIATGELFF	1	1.353729524840937E-4	42	TCRBV06-06	TCRBV06	TCRBV06-06				01,04					TCRBD01,TCRBD02	TCRBD01-01,TCRBD02-01		TCRBJ02-02*01	TCRBJ02	TCRBJ02-02	01				6	4	2	6	4	4	39	50	54	58	62	1	In	VDJ
CTGACTGTGAGCAACATGAGCCCTGAAGACAGCAGCATATATCTCTGCAGCGGGGCCGTCTCCAACGCTGAAGCTTTCTTTGGACAA	CSGAVSNAEAFF	2	2.707459049681874E-4	36	TCRBV29-01	TCRBV29	TCRBV29-01				01,02,03	TCRBD01-01*01	TCRBD01	TCRBD01-01	01				TCRBJ01-01*01	TCRBJ01	TCRBJ01-01	01				7	11	8	0	0	6	45	-1	52	56	67	2	In	VDJ
AAGATCCAGCGCACAGAGCGGGGGGACTCAGCCGTGTATCTCTGTGCCAGCAGCTTAACAGGGGTCACTGAAGCTTTCTTTGGACAA	CASSLTGVTEAFF	1	1.353729524840937E-4	39	TCRBV07-03*01	TCRBV07	TCRBV07-03	01				TCRBD01-01*01	TCRBD01	TCRBD01-01	01				TCRBJ01-01*01	TCRBJ01	TCRBJ01-01	01				0	1	5	2	0	4	42	-1	59	64	65	1	In	VDJ
CAGGTAGTGCGAGGAGATTCGGCAGCTTATTTCTGTGCCAGCTCACCCTCCGGGAAAGGTAGTAACACTGAAGCTTTCTTTGGACAA	CASSPSGKGSNTEAFF	2	2.707459049681874E-4	48	TCRBV18-01*01	TCRBV18	TCRBV18-01	01				TCRBD02-01*02	TCRBD02	TCRBD02-01	02				TCRBJ01-01*01	TCRBJ01	TCRBJ01-01	01				3	8	8	3	3	2	33	47	50	55	63	2	In	VDJ
AGCACCTTGGAGCTGGGGGACTCGGCCCTTTATCTTTGCGCCAGCAGCTTGGAGGGGAGGACAAACACTGAAGCTTTCTTTGGACAA	CASSLEGRTNTEAFF	2	2.707459049681874E-4	45	TCRBV05-01*01	TCRBV05	TCRBV05-01	01				TCRBD02-01*02	TCRBD02	TCRBD02-01	02				TCRBJ01-01*01	TCRBJ01	TCRBJ01-01	01				0	3	9	1	2	2	36	52	54	60	63	2	In	VDJ
NTGTCGGCTGCTCCCTCCCAGACATCTGTGTACTTCTGTGCCAGCAGTTACTCGAACCGTGGGAGTAGAGAAGCTTTCTTTGGACAA	CASSYSNRGSREAFF	1	1.353729524840937E-4	45	TCRBV06-05*01	TCRBV06	TCRBV06-05	01				TCRBD02-01*02	TCRBD02	TCRBD02-01	02				TCRBJ01-01*01	TCRBJ01	TCRBJ01-01	01				0	4	9	2	7	8	36	53	60	65	69	1	In	VDJ
NTGTCGGCTGCTCCCTCCCAGACATCTGTGTACTTCTGTGCCAGCAGTTACTCCTGGACAGGGACGAAGAAACTGTTTTTTGGCAGT	CASSYSWTGTKKLFF	3	4.06118857452281E-4	45	TCRBV06-05*01	TCRBV06	TCRBV06-05	01				TCRBD01-01*01	TCRBD01	TCRBD01-01	01				TCRBJ01-04*01	TCRBJ01	TCRBJ01-04	01				0	6	1	3	2	11	36	53	55	63	69	3	In	VDJ
TCCCTGGAGCTTGGTGACTCTGCTGTGTATTTCTGTGCCAGCAGCCAAACCTCAGGGGCTACTAATGAAAAACTGTTTTTTGGCAGT	CASSQTSGATNEKLFF	1	1.353729524840937E-4	48	TCRBV03-01/03-02*01	TCRBV03	TCRBV03-01/03-02	01				TCRBD01-01*01	TCRBD01	TCRBD01-01	01				TCRBJ01-04*01	TCRBJ01	TCRBJ01-04	01				2	2	4	2	4	2	33	48	52	58	60	1	In	VDJ
AAGATCCAGCCCTCAGAACCCAGGGACTCAGCTGTGTACTTCTGTGCCAGCAGTTTGGGGGGCCCCTCGCCCCAGCATTTTGGTGAT	CASSLGGPSPQHF	2	2.707459049681874E-4	39	TCRBV12-03/12-04*01	TCRBV12	TCRBV12-03/12-04	01								TCRBD01,TCRBD02	TCRBD01-01,TCRBD02-01		TCRBJ01-05*01	TCRBJ01	TCRBJ01-05	01				3	5	6	0	1	9	42	56	57	63	68	2	In	VDJ
ATTCTGGAGTCCGCCAGCACCAACCAGACATCTATGTACCTCTGTGCCAGCAGTTTGAGGGGAGGGCCTGGCTACACCTTCGGTTCG	CASSLRGGPGYTF	2	2.707459049681874E-4	39	TCRBV28-01*01	TCRBV28	TCRBV28-01	01				TCRBD02-01*02	TCRBD02	TCRBD02-01	02				TCRBJ01-02*01	TCRBJ01	TCRBJ01-02	01				3	2	9	0	3	7	42	56	59	66	68	2	In	VDJ
AGATCCAGCGCACAGAGCAAGGGCGACTCGGCTGTGTATCTCTGTGCCAGAAGACCCGGGACTTGCTATGGCTACACCTTCGGTTCG	CARRPGTCYGYTF	1	1.353729524840937E-4	39	TCRBV07-05*01	TCRBV07	TCRBV07-05	01				TCRBD02-01	TCRBD02	TCRBD02-01				01,02	TCRBJ01-02*01	TCRBJ01	TCRBJ01-02	01				5	2	0	10	4	4	42	53	57	63	65	1	In	VDJ
CACACCCTGCAGCCAGAAGACTCGGCCCTGTATCTCTGCGCCAGCAGTCCAGATGGAGGGGCTAACTATGGCTACACCTTCGGTTCG	CASSPDGGANYGYTF	1	1.353729524840937E-4	45	TCRBV04-03*01	TCRBV04	TCRBV04-03	01				TCRBD02-01*02	TCRBD02	TCRBD02-01	02				TCRBJ01-02*01	TCRBJ01	TCRBJ01-02	01				6	1	10	0	7	0	36	47	54	60	61	1	In	VDJ
NNNNTGTCGGCTGCTCCCTCCCAGACATCTGTGTACTTCTGTGCCAGCAGTTATAAGGGGCGCAGTCATGGCTACACCTTCGGTTCG	CASSYKGRSHGYTF	1	1.353729524840937E-4	42	TCRBV06-05*01	TCRBV06	TCRBV06-05	01				TCRBD01-01*01	TCRBD01	TCRBD01-01	01				TCRBJ01-02*01	TCRBJ01	TCRBJ01-02	01				3	7	5	2	2	6	39	53	55	60	67	1	In	VDJ
CAGGGGGACTCGGCCATGTATCTCTGTGCCAGCAGCTTAGCCTATCCGACTCCGACAGGGCCCTATGGGGGCTACACCTTCGGTTCG	CASSLAYPTPTGPYGGYTF	1	1.353729524840937E-4	57	TCRBV07-09*01	TCRBV07	TCRBV07-09	01				TCRBD01-01*01	TCRBD01	TCRBD01-01	01				TCRBJ01-02*01	TCRBJ01	TCRBJ01-02	01				0	9	2	3	12	8	24	41	53	60	69	1	In	VDJ
NNNNTGTCGGCTGCTCCCTCCCAGACATCTGTGTACTTCTGTGCCAGCAGTGGACGCAGGGGGCAGGGGGAGCAGTACTTCGGGCCG	CASSGRRGQGEQYF	2	2.707459049681874E-4	42	TCRBV06	TCRBV06				TCRBV06-01,TCRBV06-05		TCRBD01-01*01	TCRBD01	TCRBD01-01	01				TCRBJ02-07*01	TCRBJ02	TCRBJ02-07	01				4	5	4	0	4	7	39	52	56	64	69	2	In	VDJ
CTGACAGTGACCAGTGCCCATCCTGAAGACAGCAGCTTCTACATCTGCAGTGCGTCCGGATCGGGCTACGAGCAGTACTTCGGGCCG	CSASGSGYEQYF	1	1.353729524840937E-4	36	TCRBV20	TCRBV20				TCRBV20-01,TCRBV20-or09_02		TCRBD02-01	TCRBD02	TCRBD02-01				01,02	TCRBJ02-07*01	TCRBJ02	TCRBJ02-07	01				6	0	8	4	8	3	45	53	61	-1	65	1	In	VDJ
TCGGCTGCTCCCTCCCAGACATCTGTGTACTTCTGTGCCAGCAGTACCCACGAGGGGCGGAGCTCCTACGAGCAGTACTTCGGGCCG	CASSTHEGRSSYEQYF	2	2.707459049681874E-4	48	TCRBV06	TCRBV06				TCRBV06-01,TCRBV06-05						TCRBD01,TCRBD02	TCRBD01-01,TCRBD02-01		TCRBJ02-07*01	TCRBJ02	TCRBJ02-07	01				5	5	5	2	7	0	33	45	52	57	62	2	In	VDJ
NTAAATTCTCCCTGTCCCTAGAGTCTGCCATCCCCAACCAGACAGCTCTTTACTTCTGTGCCACCCTACGAGCAGTACTTCGGGCCG		1	1.353729524840937E-4	25	TCRBV24-01*01	TCRBV24	TCRBV24-01	01											TCRBJ02-07*01	TCRBJ02	TCRBJ02-07	01				10	0	0	0	0	2	56	-1	-1	-1	64	1	Out	VJ
CTGGCAATCCTGTCCTCAGAACCGGGAGACACGGCACTGTATCTCTGCGCCAGCAGTCCCAGGAACTACGAGCAGTACTTCGGGCCG	CASSPRNYEQYF	1	1.353729524840937E-4	36	TCRBV23-01*01	TCRBV23	TCRBV23-01	01				TCRBD01-01*01	TCRBD01	TCRBD01-01	01				TCRBJ02-07*01	TCRBJ02	TCRBJ02-07	01				4	2	4	4	1	3	45	58	59	63	65	1	In	VDJ
NNNNTGAAGATCCAGCCCTCAGAACCCAGGGACTCAGCTGTGTACTTCTGTGCCAGCAGTTTGAGTCACGAGCAGTACTTCGGGCCG	CASSLSHEQYF	2	2.707459049681874E-4	33	TCRBV12-03/12-04*01	TCRBV12	TCRBV12-03/12-04	01				TCRBD02-01*02	TCRBD02	TCRBD02-01	02				TCRBJ02-07*01	TCRBJ02	TCRBJ02-07	01				3	2	11	2	0	5	48	-1	62	65	67	2	In	VDJ
ATCCAGCAGGTAGTGCGAGGAGATTCGGCAGCTTATTTCTGTGCCAGCTCACCAGTCGGCAGGGTCCACGAGCAGTACTTCGGGCCG	CASSPVGRVHEQYF	2	2.707459049681874E-4	42	TCRBV18-01*01	TCRBV18	TCRBV18-01	01				TCRBD01-01*01	TCRBD01	TCRBD01-01	01				TCRBJ02-07*01	TCRBJ02	TCRBJ02-07	01				2	3	4	3	5	5	39	54	59	64	67	2	In	VDJ
NNNNNNNNNNTGTCGGCTGCTCCCTCCCAGACATCTGTGTACTTCTGTGCCAGCCAGTTGTCAGGAAACACCATATATTTTGGAGAG	CASQLSGNTIYF	1	1.353729524840937E-4	36	TCRBV06-05*01	TCRBV06	TCRBV06-05	01				TCRBD01-01*01	TCRBD01	TCRBD01-01	01				TCRBJ01-03*01	TCRBJ01	TCRBJ01-03	01				8	6	4	5	0	4	45	-1	54	57	63	1	In	VDJ
CTGGAGCTTGGTGACTCTGCTGTGTATTTCTGTGCCAGCAGCAATCGTATTCCATTTACACGCCGAAACACCATATATTTTGGAGAG	CASSNRIPFTRRNTIYF	1	1.353729524840937E-4	51	TCRBV03-01/03-02*01	TCRBV03	TCRBV03-01/03-02	01				TCRBD01-01*01	TCRBD01	TCRBD01-01	01				TCRBJ01-03*01	TCRBJ01	TCRBJ01-03	01				5	4	3	6	15	5	30	42	57	60	64	1	In	VDJ
CAGCGCACAGAGCGGGGGGACTCAGCCGTGTATCTCTGTGCCAGCAGCCGCACTAGCGGGAGAATCAATGAGCAGTTCTTCGGGCCA	CASSRTSGRINEQFF	5	6.768647624204683E-4	45	TCRBV07-03*01	TCRBV07	TCRBV07-03	01				TCRBD02-01*02	TCRBD02	TCRBD02-01	02				TCRBJ02-01*01	TCRBJ02	TCRBJ02-01	01				5	3	3	2	3	6	36	48	51	62	65	5	In	VDJ
CCCTGTATCTCTGCGCCAGCAGCCAAGATCCACAGGGAACCTGAGGGACTAGCGGGAGGGCCACGCAATGAGCAGTTCTTCGGGCCA		1	1.353729524840937E-4	70	TCRBV04	TCRBV04				TCRBV04-01,TCRBV04-03		TCRBD02-01*02	TCRBD02	TCRBD02-01	02				TCRBJ02-01*01	TCRBJ02	TCRBJ02-01	01				0	5	0	0	16	6	11	28	44	60	65	1	Out	VDJ
CCGACAGCTTTCTATCTCTGTGCCAGTAGTATGGTCCTAGCGGGAGCGACGTCTCCCCCCCGGTACAATGAGCAGTTCTTCGGGCCA	CASSMVLAGATSPPRYNEQFF	2	2.707459049681874E-4	63	TCRBV19-01*01	TCRBV19	TCRBV19-01	01				TCRBD02-01*02	TCRBD02	TCRBD02-01	02				TCRBJ02-01*01	TCRBJ02	TCRBJ02-01	01				3	17	4	2	4	4	18	32	36	46	63	2	In	VDJ
CGCTCACCAGGCCTGGGGGACGCAGCCATGTACCTGTGTGCCACCAGCAGCGGGGGCGTCCCCTACAATGAGCAGTTCTTCGGGCCA	CATSSGGVPYNEQFF	1	1.353729524840937E-4	45	TCRBV15-01*02	TCRBV15	TCRBV15-01	02								TCRBD01,TCRBD02	TCRBD01-01,TCRBD02-01		TCRBJ02-01*01	TCRBJ02	TCRBJ02-01	01				3	4	6	0	1	2	36	50	51	57	61	1	In	VDJ
ACGTTGGCGTCTGCTGTACCCTCTCAGACATCTGTGTACTTCTGTGCCAGCTCACGCGGGGTAGGGGAGACCCAGTACTTCGGGCCA	CASSRGVGETQYF	1	1.353729524840937E-4	39	TCRBV06-04*01	TCRBV06	TCRBV06-04	01				TCRBD02-01*01	TCRBD02	TCRBD02-01	01				TCRBJ02-05*01	TCRBJ02	TCRBJ02-05	01				8	5	7	3	4	5	42	51	55	61	66	1	In	VDJ
TCCGCCAGCACCAACCAGACATCTATGTACCTCTGTGCCAGCAGTTTTAGTTTTAGCGGGACGTTAGAGACCCAGTACTTCGGGCCA	CASSFSFSGTLETQYF	2	2.707459049681874E-4	48	TCRBV28-01*01	TCRBV28	TCRBV28-01	01				TCRBD02-01*02	TCRBD02	TCRBD02-01	02				TCRBJ02-05*01	TCRBJ02	TCRBJ02-05	01				3	4	5	3	6	4	33	47	53	61	65	2	In	VDJ
CAGCGCACAGAGCAGGAGGACTCCGCCGTGTATCTCTGTGCCAGCAGCTTTCAAGCGGCTAGCGGAGAGACCCAGTACTTCGGGCCA	CASSFQAASGETQYF	1	1.353729524840937E-4	45	TCRBV07-08*01	TCRBV07	TCRBV07-08	01				TCRBD02-01	TCRBD02	TCRBD02-01				01,02	TCRBJ02-05*01	TCRBJ02	TCRBJ02-05	01				3	0	4	5	8	4	36	50	58	-1	65	1	In	VDJ
AGCACCTTGGAGCTGGGGGACTCGGCCCTTTATCTTTGCGCCAGCAGCTTGGCCGGACAGGGCCAAGAGACCCAGTACTTCGGGCCA	CASSLAGQGQETQYF	1	1.353729524840937E-4	45	TCRBV05-01*01	TCRBV05	TCRBV05-01	01				TCRBD01-01*01	TCRBD01	TCRBD01-01	01				TCRBJ02-05*01	TCRBJ02	TCRBJ02-05	01				0	0	1	3	2	1	36	52	54	-1	62	1	In	VDJ
GTGACCAGTGCCCATCCTGAAGACAGCAGCTTCTACATCTGCAGTGCTAGAAACCCCCTAGATCCAGATACGCAGTATTTTGGCCCA	CSARNPLDPDTQYF	1	1.353729524840937E-4	42	TCRBV20	TCRBV20				TCRBV20-01,TCRBV20-or09_02		TCRBD02-01	TCRBD02	TCRBD02-01				01,02	TCRBJ02-03*01	TCRBJ02	TCRBJ02-03	01				2	3	4	8	6	4	39	51	57	61	64	1	In	VDJ
CGCACAGAGCAGGAGGACTCCGCCGTGTATCTCTGTGCCAGCAGCCCCAAACTAGCAGGGTTCACAGATACGCAGTATTTTGGCCCA	CASSPKLAGFTDTQYF	2	2.707459049681874E-4	48	TCRBV07-08*03	TCRBV07	TCRBV07-08	03				TCRBD02-01	TCRBD02	TCRBD02-01				01,02	TCRBJ02-03*01	TCRBJ02	TCRBJ02-03	01				4	6	3	7	4	2	33	46	50	56	62	2	In	VDJ
NNNNTGTCGGCTGCTCCCTCCCAGACATCTGTGTACTTCTGTGCCAGCAGTTACGCTAGCGACACAGATACGCAGTATTTTGGCCCA	CASSYASDTDTQYF	1	1.353729524840937E-4	42	TCRBV06-05*01	TCRBV06	TCRBV06-05	01				TCRBD02-01	TCRBD02	TCRBD02-01				01,02	TCRBJ02-03*01	TCRBJ02	TCRBJ02-03	01				2	1	4	6	1	2	39	54	55	61	62	1	In	VDJ
GCTGCTCCCTCCCAGACATCTGTGTACTTCTGTGCCAGCACCACCCGGGTAGCGGGAGCATACACCGGGGAGCTGTTTTTTGGAGAA	CASTTRVAGAYTGELFF	1	1.353729524840937E-4	51	TCRBV06	TCRBV06				TCRBV06-01,TCRBV06-05,TCRBV06-06		TCRBD02-01*02	TCRBD02	TCRBD02-01	02				TCRBJ02-02*01	TCRBJ02	TCRBJ02-02	01				7	3	5	2	9	3	30	40	49	58	61	1	In	VDJ
ACCCTGAAGATCCAGCGCACAGAGCAGGGGGACTCGGCCATGTATCTCTGTGCCAGCGGGGGGAGCACTGAAGCTTTCTTTGGACAA	CASGGSTEAFF	1	1.353729524840937E-4	33	TCRBV07-09	TCRBV07	TCRBV07-09				01,05,06	TCRBD02-01*01	TCRBD02	TCRBD02-01	01				TCRBJ01-01*01	TCRBJ01	TCRBJ01-01	01				8	2	9	1	0	4	48	-1	57	63	65	1	In	VDJ
AGTTCTAAGAAGCTCCTTCTCAGTGACTCTGGCTTCTATCTCTGTGCCTATCACCCGGGGGGCCACACTGAAGCTTTCTTTGGACAA	CAYHPGGHTEAFF	1	1.353729524840937E-4	39	TCRBV30-01	TCRBV30	TCRBV30-01				01,05	TCRBD02-01*01	TCRBD02	TCRBD02-01	01				TCRBJ01-01*01	TCRBJ01	TCRBJ01-01	01				7	2	8	1	6	3	42	49	55	62	64	1	In	VDJ
ATCCAGCAGGTAGTGCGAGGAGATTCGGCAGCTTATTTCTGTGCCAGCTCCGGACAGGGATACAACACTGAAGCTTTCTTTGGACAA	CASSGQGYNTEAFF	2	2.707459049681874E-4	42	TCRBV18-01*01	TCRBV18	TCRBV18-01	01				TCRBD01-01*01	TCRBD01	TCRBD01-01	01				TCRBJ01-01*01	TCRBJ01	TCRBJ01-01	01				6	4	1	3	1	2	39	50	51	59	63	2	In	VDJ
ATCCAGCCCTCAGAACCCAGGGACTCAGCTGTGTATTTTTGTGCTAGTGGTTTGCCCACAGGCTCGCCAGAAGCTTTCTTTGGACAA	CASGLPTGSPEAFF	1	1.353729524840937E-4	42	TCRBV12-05*01	TCRBV12	TCRBV12-05	01				TCRBD01-01*01	TCRBD01	TCRBD01-01	01				TCRBJ01-01*01	TCRBJ01	TCRBJ01-01	01				2	7	3	4	3	8	39	54	57	62	69	1	In	VDJ
CTGAAGATCCAGCGCACAGAGCAGGAGGACTCGGCCGTGTATCTCTGTGCCAGCAGTCAAGGGTCCCAAAAACTGTTTTTTGGCAGT	CASSQGSQKLFF	1	1.353729524840937E-4	36	TCRBV07	TCRBV07				TCRBV07-02,TCRBV07-08						TCRBD01,TCRBD02	TCRBD01-01,TCRBD02-01		TCRBJ01-04*01	TCRBJ01	TCRBJ01-04	01				6	4	5	3	3	9	45	56	59	63	67	1	In	VDJ
ATCCGCTCACCAGGCCTGGGGGACGCAGCCATGTACCTGTGTGCCACCAGCAGAGTACAGGGGACTGAGCCCCAGCATTTTGGTGAT	CATSRVQGTEPQHF	1	1.353729524840937E-4	42	TCRBV15-01*02	TCRBV15	TCRBV15-01	02				TCRBD01-01*01	TCRBD01	TCRBD01-01	01				TCRBJ01-05*01	TCRBJ01	TCRBJ01-05	01				1	4	3	2	1	8	39	55	56	63	67	1	In	VDJ
GCCATCCCCAACCAGACAGCTCTTTACTTCTGTGCCACCAGTGACCGCCGGAATGACAGGGGCGATCAGCCCCAGCATTTTGGTGAT	CATSDRRNDRGDQPQHF	1	1.353729524840937E-4	51	TCRBV24-01*01	TCRBV24	TCRBV24-01	01				TCRBD01-01*01	TCRBD01	TCRBD01-01	01				TCRBJ01-05*01	TCRBJ01	TCRBJ01-05	01				4	2	2	2	10	5	30	44	54	62	64	1	In	VDJ
AAGAAGCTCCTTCTCAGTGACTCTGGCTTCTATCTCTGTGCCTGGAAGAGGGGCGCGGGGACCTCTTATGGCTACACCTTCGGTTCG	CAWKRGAGTSYGYTF	1	1.353729524840937E-4	45	TCRBV30-01*01	TCRBV30	TCRBV30-01	01				TCRBD02-01*01	TCRBD02	TCRBD02-01	01				TCRBJ01-02*01	TCRBJ01	TCRBJ01-02	01				4	6	7	3	8	5	36	46	54	60	66	1	In	VDJ
AGGATCCAGCAGGTAGTGCGAGGAGATTCGGCAGCTTATTTCTGTGCCAGCTCACCCGGGTCACTCTATGGCTACACCTTCGGTTCG	CASSPGSLYGYTF	1	1.353729524840937E-4	39	TCRBV18-01*01	TCRBV18	TCRBV18-01	01				TCRBD02-01	TCRBD02	TCRBD02-01				01,02	TCRBJ01-02*01	TCRBJ01	TCRBJ01-02	01				3	5	8	4	0	4	42	-1	56	60	65	1	In	VDJ
ACAGTGACCAGTGCCCATCCTGAAGACAGCAGCTTCTACATCTGCAGTGCTAGATCGGACGCAGCGACAGGGCAGTACTTCGGGCCG	CSARSDAATGQYF	1	1.353729524840937E-4	39	TCRBV20	TCRBV20				TCRBV20-01,TCRBV20-or09_02		TCRBD01-01*01	TCRBD01	TCRBD01-01	01				TCRBJ02-07*01	TCRBJ02	TCRBJ02-07	01				2	0	2	4	11	9	42	54	65	-1	71	1	In	VDJ
TAGAGTCTGCCATCCCCAACCAGACAGCTCTTTACTTCTGTGCCACCAGTTTCTGGTAGGGACCCTTACGAGCAGTACTTCGGGCCG		1	1.353729524840937E-4	43	TCRBV24-01*01	TCRBV24	TCRBV24-01	01								TCRBD01,TCRBD02	TCRBD01-01,TCRBD02-01		TCRBJ02-07*01	TCRBJ02	TCRBJ02-07	01				6	3	0	7	8	4	38	50	58	63	66	1	Out	VDJ
CGGTCCACAAAGCTGGAGGACTCAGCCATGTACTTCTGTGCCAGCAGTAGAACTAGCGGGAGGGCCTACGAGCAGTACTTCGGGCCG	CASSRTSGRAYEQYF	2	2.707459049681874E-4	45	TCRBV02-01	TCRBV02	TCRBV02-01				01,03	TCRBD02-01*02	TCRBD02	TCRBD02-01	02				TCRBJ02-07*01	TCRBJ02	TCRBJ02-07	01				5	0	3	0	3	2	36	48	51	-1	64	2	In	VDJ
CTGGAGTCCGCTACCCGCTCCCAGACATCTGTGTATTTCTGCGCCAGCAGTGAGTCATGACAGACCTACGAGCAGTACTTCGGGCCG	CASSES*QTYEQYF	1	1.353729524840937E-4	42	TCRBV10-02*01	TCRBV10	TCRBV10-02	01				TCRBD01-01*01	TCRBD01	TCRBD01-01	01				TCRBJ02-07*01	TCRBJ02	TCRBJ02-07	01				0	1	2	5	2	2	39	56	58	63	64	1	Stop	VDJ
NTGTCGGCTGCTCCCTCCCAGACATCTGTGTACTTCTGTGCCAGCAGTCCCAGAGGGATCTCTGGAAACACCATATATTTTGGAGAG	CASSPRGISGNTIYF	5	6.768647624204683E-4	45	TCRBV06-05*01	TCRBV06	TCRBV06-05	01				TCRBD02-01*02	TCRBD02	TCRBD02-01	02				TCRBJ01-03*01	TCRBJ01	TCRBJ01-03	01				5	2	11	0	4	0	36	48	52	57	59	5	In	VDJ
CCCTCAGAACCCAGGGACTCAGCTGTGTACTTCTGTGCCAGCAGTCGTACAGGAAGATCTGGGGCCAACGTCCTGACTTTCGGGGCC	CASSRTGRSGANVLTF	1	1.353729524840937E-4	48	TCRBV12	TCRBV12				TCRBV12-03/12-04,TCRBV12-04		TCRBD01-01*01	TCRBD01	TCRBD01-01	01				TCRBJ02-06*01	TCRBJ02	TCRBJ02-06	01				5	4	3	4	3	1	33	45	48	53	57	1	In	VDJ
ACGATCCAGCGCACAGAGCAGGAGGACTCGGCCGTGTATCTCTGTGCCAGCAGCTTAGTCCATCGGGGTGAGCAGTTCTTCGGGCCA	CASSLVHRGEQFF	1	1.353729524840937E-4	39	TCRBV07-02	TCRBV07	TCRBV07-02				01,02	TCRBD02-01*01	TCRBD02	TCRBD02-01	01				TCRBJ02-01*01	TCRBJ02	TCRBJ02-01	01				1	0	8	3	5	9	42	58	63	-1	68	1	In	VDJ
AGCACCTTGGAGCTGGGGGACTCGGCCCTTTATCTTTGCGCCAGCAGCTACGGGACAGAGATCTTCAATGAGCAGTTCTTCGGGCCA	CASSYGTEIFNEQFF	2	2.707459049681874E-4	45	TCRBV05-01*01	TCRBV05	TCRBV05-01	01				TCRBD01-01*01	TCRBD01	TCRBD01-01	01				TCRBJ02-01*01	TCRBJ02	TCRBJ02-01	01				3	7	0	5	2	6	36	49	51	58	65	2	In	VDJ
AGTTCTAAGAAGCTCCTTCTCAGTGACTCTGGCTTCTATCTCTGTGCGCATTCCGCGCGGTCCTACAATGAGCAGTTCTTCGGGCCA	CAHSARSYNEQFF	1	1.353729524840937E-4	39	TCRBV30-01	TCRBV30	TCRBV30-01				01,05	TCRBD02-01	TCRBD02	TCRBD02-01				01,02	TCRBJ02-01*01	TCRBJ02	TCRBJ02-01	01				9	0	7	5	9	1	42	47	56	-1	60	1	In	VDJ
GAACCCAGGGACTCAGCTGTGTATTTTTGTGCTAGTGGTTTGGATTTCGACAGGGGCCTCTCCTACAATGAGCAGTTCTTCGGGCCA	CASGLDFDRGLSYNEQFF	2	2.707459049681874E-4	54	TCRBV12-05*01	TCRBV12	TCRBV12-05	01				TCRBD01-01*01	TCRBD01	TCRBD01-01	01				TCRBJ02-01*01	TCRBJ02	TCRBJ02-01	01				1	3	2	2	5	0	27	43	48	56	59	2	In	VDJ
AGCAACATGAGCCCTGAAGACAGCAGCATATATCTCTGCAGCGTTGAGTCCCTAGCGGGACCCTACAATGAGCAGTTCTTCGGGCCA	CSVESLAGPYNEQFF	1	1.353729524840937E-4	45	TCRBV29-01	TCRBV29	TCRBV29-01				01,02	TCRBD02-01*02	TCRBD02	TCRBD02-01	02				TCRBJ02-01*01	TCRBJ02	TCRBJ02-01	01				3	1	4	3	4	2	36	47	51	60	61	1	In	VDJ
AGATCCAGTCCACGGAGTCAGGGGACACAGCACTGTATTTCTGTGCCAGCAGCAAAGAGACAGCGAGAGACCCAGTACTTCGGGCCA		1	1.353729524840937E-4	40	TCRBV21-01*01	TCRBV21	TCRBV21-01	01				TCRBD01-01*01	TCRBD01	TCRBD01-01	01				TCRBJ02-05*01	TCRBJ02	TCRBJ02-05	01				1	2	2	5	1	4	41	57	58	63	65	1	Out	VDJ
AATGTGAGCACCTTGGAGCTGGGGGACTCGGCCCTTTATCTTTGCGCCAGCAGCGGATCGTACCAAGAGACCCAGTACTTCGGGCCA	CASSGSYQETQYF	1	1.353729524840937E-4	39	TCRBV05-01*01	TCRBV05	TCRBV05-01	01								TCRBD01,TCRBD02	TCRBD01-01,TCRBD02-01		TCRBJ02-05*01	TCRBJ02	TCRBJ02-05	01				4	4	1	8	0	0	42	-1	54	57	61	1	In	VDJ
NNNNTGTCGGCTGCTCCCTCCCAGACATCTGTGTACTTCTGTGCCAGCAGTGATCTCCTACTAGCGGGGAACCAGTACTTCGGGCCA	CASSDLLLAGNQYF	1	1.353729524840937E-4	42	TCRBV06-01*01	TCRBV06	TCRBV06-01	01				TCRBD02-01*01	TCRBD02	TCRBD02-01	01				TCRBJ02-05*01	TCRBJ02	TCRBJ02-05	01				3	2	3	3	6	10	39	53	59	69	71	1	In	VDJ
ATCCAGCCTGCAGAGCTTGAGGACTCGGCCGTGTATCTCTGTGCCAGCAGCTTAGGGCAGGGGGCGGATACGCAGTATTTTGGCCCA	CASSLGQGADTQYF	3	4.06118857452281E-4	42	TCRBV11	TCRBV11				TCRBV11-02,TCRBV11-03		TCRBD01-01*01	TCRBD01	TCRBD01-01	01				TCRBJ02-03*01	TCRBJ02	TCRBJ02-03	01				1	1	4	0	2	6	39	55	57	65	66	3	In	VDJ
GTGAACGCCTTGGAGCTGGAGGACTCGGCCCTGTATCTCTGTGCCAGCAGCGGCGCAGGGGGGGCAGATACGCAGTATTTTGGCCCA	CASSGAGGADTQYF	1	1.353729524840937E-4	42	TCRBV05-08*01	TCRBV05	TCRBV05-08	01								TCRBD01,TCRBD02	TCRBD01-01,TCRBD02-01		TCRBJ02-03*01	TCRBJ02	TCRBJ02-03	01				4	2	4	1	4	4	39	51	55	62	64	1	In	VDJ
ATCCAGCGCACAGAGCAGGAGAACTCCGCCGTGTATCTCTGTGCCAGCAGTTATAGCGGGAGCACAGATACGCAGTATTTTGGCCCA	CASSYSGSTDTQYF	1	1.353729524840937E-4	42	TCRBV07-08	TCRBV07	TCRBV07-08				01,03	TCRBD02-01	TCRBD02	TCRBD02-01				01,02	TCRBJ02-03*01	TCRBJ02	TCRBJ02-03	01				6	0	5	4	3	0	39	50	53	-1	60	1	In	VDJ
AAGCTGGAGGACTCAGCCATGTACTTCTGTGCCAGCAATTCACTTATCGCGGGAGTATCGAGCACAGATACGCAGTATTTTGGCCCA	CASNSLIAGVSSTDTQYF	1	1.353729524840937E-4	54	TCRBV02-01	TCRBV02	TCRBV02-01				01,03	TCRBD02-01*02	TCRBD02	TCRBD02-01	02				TCRBJ02-03*01	TCRBJ02	TCRBJ02-03	01				7	5	7	2	11	0	27	37	48	55	60	1	In	VDJ
NTGTCGGCTGCTCCCTCCCAGACATCTGTGTACTTCTGTGCCAGTGCGTCCTACAGGGGAGCCACAGATACGCAGTATTTTGGCCCA	CASASYRGATDTQYF	1	1.353729524840937E-4	45	TCRBV06-05*01	TCRBV06	TCRBV06-05	01				TCRBD01-01*01	TCRBD01	TCRBD01-01	01				TCRBJ02-03*01	TCRBJ02	TCRBJ02-03	01				9	3	3	2	8	2	36	44	52	59	62	1	In	VDJ
CACATCAATTCCCTGGAGCTTGGTGACTCTGCTGTGTATTTCTGTGCCAGCAGCCAATCCGAGATCGGGGAGCTGTTTTTTGGAGAA	CASSQSEIGELFF	1	1.353729524840937E-4	39	TCRBV03-01/03-02*01	TCRBV03	TCRBV03-01/03-02	01				TCRBD02-01*02	TCRBD02	TCRBD02-01	02				TCRBJ02-02*01	TCRBJ02	TCRBJ02-02	01				2	2	11	2	3	7	42	57	60	63	65	1	In	VDJ
CTGCTGTACCCTCTCAGACATCTGTGTACTTCTGTGCCAGCAGTGACCTCGACAGGGCACGGCGGAATGGGAGCTTTCTTTGGACAA		1	1.353729524840937E-4	49	TCRBV06-04*01	TCRBV06	TCRBV06-04	01				TCRBD01-01*01	TCRBD01	TCRBD01-01	01				TCRBJ01-01*01	TCRBJ01	TCRBJ01-01	01				2	14	2	3	3	10	32	47	50	57	71	1	Out	VDJ
NNNNTGTCGGCTGCTCCCTCCCAGACATCTGTGTACTTCTGTGCCAGCAGTCGACATCCGGGCCTCACTGAAGCTTTCTTTGGACAA	CASSRHPGLTEAFF	1	1.353729524840937E-4	42	TCRBV06-05*01	TCRBV06	TCRBV06-05	01								TCRBD01,TCRBD02	TCRBD01-01,TCRBD02-01		TCRBJ01-01*01	TCRBJ01	TCRBJ01-01	01				5	9	2	6	1	4	39	51	52	56	65	1	In	VDJ
ACTGTGAGCAACATGAGCCCTGAAGACAGCAGCATATATCTCTGCAGCGTTGAAGGCCAGGGGGCCACTGAAGCTTTCTTTGGACAA	CSVEGQGATEAFF	1	1.353729524840937E-4	39	TCRBV29-01	TCRBV29	TCRBV29-01				01,02	TCRBD01-01*01	TCRBD01	TCRBD01-01	01				TCRBJ01-01*01	TCRBJ01	TCRBJ01-01	01				1	0	4	0	2	4	42	55	57	-1	65	1	In	VDJ
GCCCATCCTGAAGACAGCAGCTTCTATATCTGCAGTGCTAGAGCTTGGGGGCTACAGGGATGGAACACTGAAGCTTTCTTTGGACAA	CSARAWGLQGWNTEAFF	1	1.353729524840937E-4	51	TCRBV20	TCRBV20				TCRBV20-01,TCRBV20-or09_02		TCRBD01-01*01	TCRBD01	TCRBD01-01	01				TCRBJ01-01*01	TCRBJ01	TCRBJ01-01	01				1	3	3	3	10	1	30	43	53	59	62	1	In	VDJ
CAGCGCACAGAGCAGCGGGACTCGGCCATGTATCGCTGTGCCAGCAGCACATGGACAGGGGGCAATGAAAAACTGTTTTTTGGCAGT	CASSTWTGGNEKLFF	1	1.353729524840937E-4	45	TCRBV07-06*01	TCRBV07	TCRBV07-06	01				TCRBD01-01*01	TCRBD01	TCRBD01-01	01				TCRBJ01-04*01	TCRBJ01	TCRBJ01-04	01				5	0	1	0	4	5	36	48	52	-1	63	1	In	VDJ
GTGACCAGTGCCCATCCTGAAGACAGCAGCTTCTACATCTGCAGTGCTAGAGGGGGGACAGGGTTAGAAAAACTGTTTTTTGGCAGT	CSARGGTGLEKLFF	1	1.353729524840937E-4	42	TCRBV20	TCRBV20				TCRBV20-01,TCRBV20-or09_02		TCRBD01-01*01	TCRBD01	TCRBD01-01	01				TCRBJ01-04*01	TCRBJ01	TCRBJ01-04	01				1	3	0	3	2	8	39	52	54	63	66	1	In	VDJ
CCTCCCAGACATCTGTGTACTTCTGTGCCAGCAGTGAAGCCCACCCACGATATAGGCAGACCAATTCAGCCCCAGCATTTTGGTGAT		1	1.353729524840937E-4	58	TCRBV06-01*01	TCRBV06	TCRBV06-01	01								TCRBD01,TCRBD02	TCRBD01-01,TCRBD02-01		TCRBJ01-05*01	TCRBJ01	TCRBJ01-05	01				0	4	2	7	18	6	23	40	58	61	65	1	Out	VDJ
GAAGGTGCAGCCTGCAGAACTGGAGGATTCTGGAGTTTATTTCTGTGCTGTCGGGGTCCTATCAATCAGCCCCAGCATTTTGGTGAT		2	2.707459049681874E-4	38	TCRBV14-01*01	TCRBV14	TCRBV14-01	01				TCRBD02-01*01	TCRBD02	TCRBD02-01	01				TCRBJ01-05*01	TCRBJ01	TCRBJ01-05	01				12	6	8	3	3	3	43	48	51	56	62	2	Out	VDJ
CCCCAACCAGACCTCTCTGTACTTCTGTGCCAGCAGTTTATCCCCGATCGGACAGGAAGGAGCAATCAGCCCCAGCATTTTGGTGAT		1	1.353729524840937E-4	56	TCRBV27-01*01	TCRBV27	TCRBV27-01	01				TCRBD01-01*01	TCRBD01	TCRBD01-01	01				TCRBJ01-05*01	TCRBJ01	TCRBJ01-05	01				0	4	1	4	7	1	25	42	49	56	60	1	Out	VDJ
ACATCGGCCCAAAAGAACCCGACAGCTTTCTATCTCTGTGCCAGTAGTATAGGGCAGGGGTTTCGTTCACCCCTCCACTTTGGGAAT	CASSIGQGFRSPLHF	1	1.353729524840937E-4	45	TCRBV19-01*01	TCRBV19	TCRBV19-01	01				TCRBD01-01*01	TCRBD01	TCRBD01-01	01				TCRBJ01-06*01	TCRBJ01	TCRBJ01-06	01				1	5	4	2	2	9	36	52	54	60	65	1	In	VDJ
ACCCTGCAGCCAGAAGACTCGGCCCTGTATCTCTGCGCCAGCAGCCCCCTCGGGACCGAAGATAATTCACCCCTCCACTTTGGGAAT	CASSPLGTEDNSPLHF	1	1.353729524840937E-4	48	TCRBV04-03*01	TCRBV04	TCRBV04-03	01								TCRBD01,TCRBD02	TCRBD01-01,TCRBD02-01		TCRBJ01-06*01	TCRBJ01	TCRBJ01-06	01				4	5	0	7	5	5	33	46	51	56	61	1	In	VDJ
NTGTCGGCTGCTCCCTCCCAGACATCTGTGTACTTCTGTGCCAGCAGCCCCAGGACTCCACCCGGGGGTGAGCAGTACTTCGGGCCG	CASSPRTPPGGEQYF	4	5.414918099363748E-4	45	TCRBV06-05*01	TCRBV06	TCRBV06-05	01				TCRBD02-01*01	TCRBD02	TCRBD02-01	01				TCRBJ02-07*01	TCRBJ02	TCRBJ02-07	01				6	1	8	2	15	7	36	47	62	68	69	4	In	VDJ
CTGGAGTCCGCCAGCACCAACCAGACATCTATGTACCTCTGTGCCAGCAGTCGGGACAGGGGATTCTACGAGCAGTACTTCGGGCCG	CASSRDRGFYEQYF	5	6.768647624204683E-4	42	TCRBV28-01*01	TCRBV28	TCRBV28-01	01				TCRBD01-01*01	TCRBD01	TCRBD01-01	01				TCRBJ02-07*01	TCRBJ02	TCRBJ02-07	01				5	3	0	2	1	3	39	51	52	62	65	5	In	VDJ
AAGATCCAGCCCTCAGAACCCAGGGACTCAGCTGTGTATTTTTGTGCTAGTGGCATCGGACTCTCCTACGAGCAGTACTTCGGGCCG	CASGIGLSYEQYF	1	1.353729524840937E-4	39	TCRBV12-05*01	TCRBV12	TCRBV12-05	01				TCRBD02-01	TCRBD02	TCRBD02-01				01,02	TCRBJ02-07*01	TCRBJ02	TCRBJ02-07	01				6	0	1	10	4	0	42	53	57	-1	62	1	In	VDJ
GTGACCAGTGCCCATCCTGAAGACAGCAGCTTCTACATCTGTAGTGCTAGAGGGACAGGTGACTCCTACGAGCAGTACTTCGGGCCG	CSARGTGDSYEQYF	1	1.353729524840937E-4	42	TCRBV20	TCRBV20				TCRBV20-01,TCRBV20-or09_02		TCRBD01-01*01	TCRBD01	TCRBD01-01	01				TCRBJ02-07*01	TCRBJ02	TCRBJ02-07	01				1	3	1	4	0	0	39	-1	52	59	62	1	In	VDJ
CTCAAGATCCAGCCTGCAGAGCTTGGGGACTCGGCCGTGTATCTCTGTGCCAGCAGCCTCGGATCCTACGAGCAGTACTTCGGGCCG	CASSLGSYEQYF	1	1.353729524840937E-4	36	TCRBV11-03*01	TCRBV11	TCRBV11-03	01								TCRBD01,TCRBD02	TCRBD01-01,TCRBD02-01		TCRBJ02-07*01	TCRBJ02	TCRBJ02-07	01				5	0	1	8	3	1	45	57	60	-1	63	1	In	VDJ
CACGCCCTGCAGCCAGAAGACTCAGCCCTGTATCTCTGCGCCAGCAGCCAGGGCTCGACAGGGCCCTACGAGCAGTACTTCGGGCCG	CASSQGSTGPYEQYF	1	1.353729524840937E-4	45	TCRBV04-01*01	TCRBV04	TCRBV04-01	01				TCRBD01-01*01	TCRBD01	TCRBD01-01	01				TCRBJ02-07*01	TCRBJ02	TCRBJ02-07	01				3	1	2	3	6	2	36	50	56	63	64	1	In	VDJ
GCCCTGCAGCCAGAAGACTCAGCCCTGTATCTCTGCGCCAGCAGCCCAACACAGGCCGCCCTCACCTACGAGCAGTACTTCGGGCCG	CASSPTQAALTYEQYF	3	4.06118857452281E-4	48	TCRBV04-01*01	TCRBV04	TCRBV04-01	01				TCRBD01-01*01	TCRBD01	TCRBD01-01	01				TCRBJ02-07*01	TCRBJ02	TCRBJ02-07	01				4	9	3	4	4	2	33	46	50	55	64	3	In	VDJ
GAGCAGGAGGACTCCGCCGTGTATCTCTGTGCCAGCAGCCACTCCCCCCGGAGGGGGCGGCTTGTAAACACCATATATTTTGGAGAG	CASSHSPRRGRLVNTIYF	1	1.353729524840937E-4	54	TCRBV07-08*03	TCRBV07	TCRBV07-08	03				TCRBD01-01*01	TCRBD01	TCRBD01-01	01				TCRBJ01-03*01	TCRBJ01	TCRBJ01-03	01				4	7	5	0	11	6	27	40	51	58	65	1	In	VDJ
GAGCAGCGGGACTCGGCCATGTATCGCTGTGCCAGCAGCTTAGAGATAACAGGGGGACTCTCTGGAAACACCATATATTTTGGAGAG	CASSLEITGGLSGNTIYF	1	1.353729524840937E-4	54	TCRBV07-06*01	TCRBV07	TCRBV07-06	01				TCRBD01-01*01	TCRBD01	TCRBD01-01	01				TCRBJ01-03*01	TCRBJ01	TCRBJ01-03	01				1	3	3	1	5	0	27	43	48	56	59	1	In	VDJ
ACCCTCTCAGACATCTGTGTACTTCTGTGCCAGCAGTGACTGATCCGGGACAGGGTAAGTGGGGCCAACGTCCTGACTTTCGGGGCC		1	1.353729524840937E-4	56	TCRBV06-04*01	TCRBV06	TCRBV06-04	01				TCRBD01-01*01	TCRBD01	TCRBD01-01	01				TCRBJ02-06*01	TCRBJ02	TCRBJ02-06	01				1	4	0	3	5	3	25	41	46	55	59	1	Out	VDJ
CCCTCAGAACCCAGGGACTCAGCTGTGTATTTTTGTGCTAGTGGTTTTCTAATGGGGGGCACCAAAAACATTCAGTACTTCGGCGCC	CASGFLMGGTKNIQYF	1	1.353729524840937E-4	48	TCRBV12-05*01	TCRBV12	TCRBV12-05	01								TCRBD01,TCRBD02	TCRBD01-01,TCRBD02-01		TCRBJ02-04*01	TCRBJ02	TCRBJ02-04	01				3	1	6	0	7	2	33	47	54	60	61	1	In	VDJ
ATCCGGTCCACAAAGCTGGAGGACTCAGCCATGTACTTCTGTGCCAGCATGCTGACGGGAGGCCTGCCTGAGCAGTTCTTCGGGCCA	CASMLTGGLPEQFF	1	1.353729524840937E-4	42	TCRBV02-01	TCRBV02	TCRBV02-01				01,03	TCRBD02-01*02	TCRBD02	TCRBD02-01	02				TCRBJ02-01*01	TCRBJ02	TCRBJ02-01	01				7	6	8	1	6	9	39	49	55	62	68	1	In	VDJ
ACAGAGCAGGAGGACTCCGCCGTGTATCTCTGTGCCAGCAGCTACCGACTTCTAGCGGGATCGTACAATGAGCAGTTCTTCGGGCCA	CASSYRLLAGSYNEQFF	2	2.707459049681874E-4	51	TCRBV07-08*01	TCRBV07	TCRBV07-08	01				TCRBD02-01*02	TCRBD02	TCRBD02-01	02				TCRBJ02-01*01	TCRBJ02	TCRBJ02-01	01				4	3	4	3	8	4	30	43	51	60	63	2	In	VDJ
GCTACCAGCTCCCAGACATCTGTGTACTTCTGTGCCATCACTTCCATCGAGAGCGGGAGCTCCTACAATGAGCAGTTCTTCGGGCCA	CAITSIESGSSYNEQFF	1	1.353729524840937E-4	51	TCRBV10-03*01	TCRBV10	TCRBV10-03	01				TCRBD02-01*02	TCRBD02	TCRBD02-01	02				TCRBJ02-01*01	TCRBJ02	TCRBJ02-01	01				7	0	6	2	11	0	30	40	51	-1	59	1	In	VDJ
CTGGAGCTGGGGGACTCAGCTTTGTATTTCTGTGCCAGCAGCGTAGCTGTTAGCGAGAGCTCCTACAATGAGCAGTTCTTCGGGCCA	CASSVAVSESSYNEQFF	1	1.353729524840937E-4	51	TCRBV09-01*01	TCRBV09	TCRBV09-01	01				TCRBD02-01	TCRBD02	TCRBD02-01				01,02	TCRBJ02-01*01	TCRBJ02	TCRBJ02-01	01				0	4	5	6	4	0	30	46	50	55	59	1	In	VDJ
GCAGAGCTTGGGGACTCGGCCGTGTATCTCTGTGCCAGCAGCTTAGGCCCTGGAAGCGGGACAGACAATGAGCAGTTCTTCGGGCCA	CASSLGPGSGTDNEQFF	2	2.707459049681874E-4	51	TCRBV11-03*01	TCRBV11	TCRBV11-03	01								TCRBD01,TCRBD02	TCRBD01-01,TCRBD02-01		TCRBJ02-01*01	TCRBJ02	TCRBJ02-01	01				1	0	0	5	11	5	30	46	57	-1	64	2	In	VDJ
CTGTCCCTAGAGTCTGCCATCCCCAACCAGACAGCTCTTTACTTCTGTGCCACCAGTGATTTATGGGGGGAGCAGTTCTTCGGGCCA	CATSDLWGEQFF	1	1.353729524840937E-4	36	TCRBV24-01*01	TCRBV24	TCRBV24-01	01								TCRBD01,TCRBD02	TCRBD01-01,TCRBD02-01		TCRBJ02-01*01	TCRBJ02	TCRBJ02-01	01				1	0	6	1	2	10	45	62	64	-1	69	1	In	VDJ
CAGCCTGCAGAGCTTGGGGACTCGGCCGTGTATCTCTGTGCCAGCAGCCGACGGACTAGCGGGGAGGGGGAGCAGTTCTTCGGGCCA	CASSRRTSGEGEQFF	1	1.353729524840937E-4	45	TCRBV11-03*01	TCRBV11	TCRBV11-03	01				TCRBD02-01*01	TCRBD02	TCRBD02-01	01				TCRBJ02-01*01	TCRBJ02	TCRBJ02-01	01				5	5	1	3	4	10	36	48	52	64	69	1	In	VDJ
CTTCACATCAATTCCCTGGAGCTTGGTGACTCTGCTGTGTATTTCTGTGCCAGCAGCCAAGTGGAGGATACGCAGTATTTTGGCCCA	CASSQVEDTQYF	1	1.353729524840937E-4	36	TCRBV03-01/03-02*01	TCRBV03	TCRBV03-01/03-02	01				TCRBD02-01*02	TCRBD02	TCRBD02-01	02				TCRBJ02-03*01	TCRBJ02	TCRBJ02-03	01				1	0	10	2	1	6	45	61	62	-1	66	1	In	VDJ
TCTCTGGAGCTGGGGGACTCAGCTTTGTATTTCTGTGCCAGCAGCCTCGCCGAGGCGGGAGAGGCAGATACGCAGTATTTTGGCCCA	CASSLAEAGEADTQYF	1	1.353729524840937E-4	48	TCRBV09-01*01	TCRBV09	TCRBV09-01	01				TCRBD02-01*02	TCRBD02	TCRBD02-01	02				TCRBJ02-03*01	TCRBJ02	TCRBJ02-03	01				4	3	7	2	9	4	33	45	54	61	64	1	In	VDJ
GAGATGAATGTGAGCACCTTGGAGCTGGGGGACTCGGCCCTTTATCTTTGCGCCAGCAGCTTCACAGATACGCAGTATTTTGGCCCA	CASSFTDTQYF	1	1.353729524840937E-4	33	TCRBV05-01*01	TCRBV05	TCRBV05-01	01											TCRBJ02-03*01	TCRBJ02	TCRBJ02-03	01				2	0	0	0	0	2	48	-1	-1	-1	62	1	In	VJ
CTGGAGTCCGCTACCCGCTCCCAGACATCTGTGTATTTCTGCGCCAGCAGTGAGGATAGCGGCACAGATACGCAGTATTTTGGCCCA	CASSEDSGTDTQYF	1	1.353729524840937E-4	42	TCRBV10-02*01	TCRBV10	TCRBV10-02	01				TCRBD02-01	TCRBD02	TCRBD02-01				01,02	TCRBJ02-03*01	TCRBJ02	TCRBJ02-03	01				2	0	5	6	2	1	39	54	56	-1	61	1	In	VDJ
CAGCGCACAGAGCAGGGGGACTCGGCCATGTATCTCTGTGCCAGCAGCTCGCGGGAGGCCAACACAGATACGCAGTATTTTGGCCCA	CASSSREANTDTQYF	1	1.353729524840937E-4	45	TCRBV07-09*01	TCRBV07	TCRBV07-09	01				TCRBD02-01*02	TCRBD02	TCRBD02-01	02				TCRBJ02-03*01	TCRBJ02	TCRBJ02-03	01				4	4	7	1	1	2	36	49	50	58	62	1	In	VDJ
ACAGTGACCAGTGCCCATCCTGAAGACAGCAGCTTCTACATCTGCAGTGCTTCACTCGGGACAGACAATACGCAGTATTTTGGCCCA	CSASLGTDNTQYF	2	2.707459049681874E-4	39	TCRBV20	TCRBV20				TCRBV20-01,TCRBV20-or09_02		TCRBD01-01*01	TCRBD01	TCRBD01-01	01				TCRBJ02-03*01	TCRBJ02	TCRBJ02-03	01				5	3	0	5	6	7	42	51	57	64	67	2	In	VDJ
TGCAGAACTGGAGGATTCTGGAGTTTATTTCTGTGCCAGCAGCCAACGGGACTAGCGGGAAAGTCCGGGGAGCTGTTTTTTGGAGAA		1	1.353729524840937E-4	50	TCRBV14-01*01	TCRBV14	TCRBV14-01	01				TCRBD02-01*02	TCRBD02	TCRBD02-01	02				TCRBJ02-02*01	TCRBJ02	TCRBJ02-02	01				2	4	0	3	1	6	31	46	47	60	64	1	Out	VDJ
TTGGCTGCTCCCTCCCAGACATCTGTGTACTTCTGTGCCAGCTCGAAAGAGACAGGGGTGGACACCGGGGAGCTGTTTTTTGGAGAA	CASSKETGVDTGELFF	1	1.353729524840937E-4	48	TCRBV06-06	TCRBV06	TCRBV06-06				01,04	TCRBD01-01*01	TCRBD01	TCRBD01-01	01				TCRBJ02-02*01	TCRBJ02	TCRBJ02-02	01				8	3	2	2	8	3	33	42	50	58	61	1	In	VDJ
CAGCGCACAGAGCAGGGGGACTCGGCCATGTATCTCTGTGCCAGCAGCTTTGGGTCGGTGATGAACACTGAAGCTTTCTTTGGACAA	CASSFGSVMNTEAFF	1	1.353729524840937E-4	45	TCRBV07-09*01	TCRBV07	TCRBV07-09	01								TCRBD01,TCRBD02	TCRBD01-01,TCRBD02-01		TCRBJ01-01*01	TCRBJ01	TCRBJ01-01	01				3	7	0	9	1	0	36	50	51	54	61	1	In	VDJ
NTGTCGGCTGCTCCCTCCCAGACATCTGTGTACTTCTGTGCCAGCAGTTTATCCAGGGGGGGGAACACTGAAGCTTTCTTTGGACAA	CASSLSRGGNTEAFF	7	9.476106673886557E-4	45	TCRBV06-05*01	TCRBV06	TCRBV06-05	01								TCRBD01,TCRBD02	TCRBD01-01,TCRBD02-01		TCRBJ01-01*01	TCRBJ01	TCRBJ01-01	01				4	2	4	1	4	1	36	49	53	60	62	7	In	VDJ
TCGGCTGCTCCCTCCCAGACATCTGTGTACTTCTGTGCCAGCAGTCCACAGCCGACAGGGGGCAACACTGAAGCTTTCTTTGGACAA	CASSPQPTGGNTEAFF	1	1.353729524840937E-4	48	TCRBV06	TCRBV06				TCRBV06-01,TCRBV06-05		TCRBD01-01*01	TCRBD01	TCRBD01-01	01				TCRBJ01-01*01	TCRBJ01	TCRBJ01-01	01				5	0	2	0	8	2	33	45	53	-1	63	1	In	VDJ
ACCAGTGCCCATCCTGAAGACAGCAGCTTCTACATCTGCAGTGCTAGAGATGCGACAGGGGGGCGGGAAAAACTGTTTTTTGGCAGT	CSARDATGGREKLFF	1	1.353729524840937E-4	45	TCRBV20	TCRBV20				TCRBV20-01,TCRBV20-or09_02		TCRBD01-01*01	TCRBD01	TCRBD01-01	01				TCRBJ01-04*01	TCRBJ01	TCRBJ01-04	01				0	4	2	1	3	8	36	50	53	62	66	1	In	VDJ
ACTCTGGAGTCCGCTACCAGCTCCCAGACATCTGTGTACTTCTGTGCCATCAGTGACGAGGAATTCGGTGGCTACACCTTCGGTTCG	CAISDEEFGGYTF	1	1.353729524840937E-4	39	TCRBV10-03*01	TCRBV10	TCRBV10-03	01				TCRBD02-01*02	TCRBD02	TCRBD02-01	02				TCRBJ01-02*01	TCRBJ01	TCRBJ01-02	01				3	7	11	1	1	7	42	56	57	61	68	1	In	VDJ
TCCACGGAGTCAGGGGACACAGCACTGTATTTCTGTGCCAGCAGCACCAACCGGGACAGGGAGAACTATGGCTACACCTTCGGTTCG	CASSTNRDRENYGYTF	6	8.12237714904562E-4	48	TCRBV21-01*01	TCRBV21	TCRBV21-01	01				TCRBD01-01*01	TCRBD01	TCRBD01-01	01				TCRBJ01-02*01	TCRBJ01	TCRBJ01-02	01				4	2	0	3	6	2	33	46	52	61	63	6	In	VDJ
NNNNTGTCGGCTGCTCCCTCCCAAACATCTGTGTACTTCTGTGCCAGCAGTGGGTTTAGAGGGCGTTTCGAGCAGTACTTCGGGCCG	CASSGFRGRFEQYF	1	1.353729524840937E-4	42	TCRBV06-02/06-03*01	TCRBV06	TCRBV06-02/06-03	01				TCRBD02-01*02	TCRBD02	TCRBD02-01	02				TCRBJ02-07*01	TCRBJ02	TCRBJ02-07	01				5	5	11	0	7	6	39	51	58	63	68	1	In	VDJ
CTGAAGATCCAGCGCACAGAGCAGGGGGACTCGGCCATGTATCTCTGTGCCAGCAGTTCAAAGGCCCCCGAGCAGTACTTCGGGCCG	CASSSKAPEQYF	2	2.707459049681874E-4	36	TCRBV07-09*01	TCRBV07	TCRBV07-09	01								TCRBD01,TCRBD02	TCRBD01-01,TCRBD02-01		TCRBJ02-07*01	TCRBJ02	TCRBJ02-07	01				6	4	5	4	5	6	45	56	61	64	68	2	In	VDJ
NNNNTGTCGGCTGCTCCCTCCCAGACATCTGTGTACTTCTGTGCCAGCCTAAGGGCTAGCGGGAGGTACGAGCAGTACTTCGGGCCG	CASLRASGRYEQYF	2	2.707459049681874E-4	42	TCRBV06-05*01	TCRBV06	TCRBV06-05	01				TCRBD02-01*02	TCRBD02	TCRBD02-01	02				TCRBJ02-07*01	TCRBJ02	TCRBJ02-07	01				8	0	4	1	7	4	39	48	55	-1	66	2	In	VDJ
AGTGACCAGTGCCCATCCTGAAGACAGCAGCTTCTACATCTGCAGTGCTAGATGCCCGGGAGATGAAACGAGCAGTACTTCGGGCCG		1	1.353729524840937E-4	41	TCRBV20	TCRBV20				TCRBV20-01,TCRBV20-or09_02		TCRBD02-01*02	TCRBD02	TCRBD02-01	02				TCRBJ02-07*01	TCRBJ02	TCRBJ02-07	01				2	5	8	2	4	5	40	52	56	62	67	1	Out	VDJ
ACAGAGCAGGAGGACTCGGCCGTGTATCTCTGTGCCAGCAGCTTAGTGAACGCCAGACTATCAGGAAACACCATATATTTTGGAGAG	CASSLVNARLSGNTIYF	2	2.707459049681874E-4	51	TCRBV07-02	TCRBV07	TCRBV07-02				01,02	TCRBD02-01	TCRBD02	TCRBD02-01				01,02	TCRBJ01-03*01	TCRBJ01	TCRBJ01-03	01				1	3	2	9	9	4	30	46	55	60	63	2	In	VDJ
GAGTCTGCCATCCCCAACCAGACAGCTCTTTACTTCTGTGCCACCAGTGATCCCGGGGCTGGGGCCAACGTCCTGACTTTCGGGGCC	CATSDPGAGANVLTF	2	2.707459049681874E-4	45	TCRBV24-01*01	TCRBV24	TCRBV24-01	01				TCRBD02-01*01	TCRBD02	TCRBD02-01	01				TCRBJ02-06*01	TCRBJ02	TCRBJ02-06	01				3	0	8	3	2	2	36	51	53	-1	58	2	In	VDJ
CGCACAGAGCAGGAGGACTCCGCCGTGTATCTCTGTGCCAGCAGCGACGATCAGGGTTCTCGGGCCAACGTCCTGACTTTCGGGGCC	CASSDDQGSRANVLTF	2	2.707459049681874E-4	48	TCRBV07-08	TCRBV07	TCRBV07-08				01,03	TCRBD01-01*01	TCRBD01	TCRBD01-01	01				TCRBJ02-06*01	TCRBJ02	TCRBJ02-06	01				5	5	4	3	6	5	33	45	51	56	61	2	In	VDJ
ATCCTGGAGTCGCCCAGCCCCAACCAGACCTCTCTGTACTTCTGTGCCAGCAGTTTATCAGGGGCTGGTGAGCAGTTCTTCGGGCCA	CASSLSGAGEQFF	2	2.707459049681874E-4	39	TCRBV27-01*01	TCRBV27	TCRBV27-01	01				TCRBD01-01*01	TCRBD01	TCRBD01-01	01				TCRBJ02-01*01	TCRBJ02	TCRBJ02-01	01				0	4	5	2	0	9	42	-1	59	64	68	2	In	VDJ
TTGGCGTCTGCTGTACCCTCTCAGACATCTGTGTACTTCTGTGCCAGCAGTGACTCTAGCGGGAGCAATGAGCAGTTCTTCGGGCCA	CASSDSSGSNEQFF	1	1.353729524840937E-4	42	TCRBV06-04*01	TCRBV06	TCRBV06-04	01				TCRBD02-01*02	TCRBD02	TCRBD02-01	02				TCRBJ02-01*01	TCRBJ02	TCRBJ02-01	01				0	0	5	2	0	6	39	-1	56	-1	65	1	In	VDJ
GGTCCACAAAGCTGGAGGACTCAGCCATGTACTTCTGTGCCAGCAGTTTTAGGGGAGGCGAGATACAATGAGCAGTTCTTCGGGCCA		1	1.353729524840937E-4	46	TCRBV02-01	TCRBV02	TCRBV02-01				01,03	TCRBD02-01*02	TCRBD02	TCRBD02-01	02				TCRBJ02-01*01	TCRBJ02	TCRBJ02-01	01				5	5	9	1	5	4	35	47	52	58	63	1	Out	VDJ
GTGACCAGTGCCCATCCTGAAGACAGCAGCTTCTACATCTGCAGTGCTAGAGATCACAGGGAAGAGGAGACCCAGTACTTCGGGCCA	CSARDHREEETQYF	1	1.353729524840937E-4	42	TCRBV20	TCRBV20				TCRBV20-01,TCRBV20-or09_02		TCRBD01-01*01	TCRBD01	TCRBD01-01	01				TCRBJ02-05*01	TCRBJ02	TCRBJ02-05	01				0	5	3	3	2	5	39	53	55	61	66	1	In	VDJ
AAGATCCAGCGCACAGAGCGGGGGGACTCAGCCGTGTATCTCTGTGCCAGCAGCCGGGGATCGGGAGAGACCCAGTACTTCGGGCCA	CASSRGSGETQYF	1	1.353729524840937E-4	39	TCRBV07-03*01	TCRBV07	TCRBV07-03	01				TCRBD02-01*01	TCRBD02	TCRBD02-01	01				TCRBJ02-05*01	TCRBJ02	TCRBJ02-05	01				5	6	8	3	0	4	42	-1	54	59	65	1	In	VDJ
CTGACAGTGACCAGTGCCCATCCTGAAGACAGCAGCTTCTACATCTGCAGTGTCCCGCGTAGCACAGATACGCAGTATTTTGGCCCA	CSVPRSTDTQYF	1	1.353729524840937E-4	36	TCRBV20	TCRBV20				TCRBV20-01,TCRBV20-or09_02		TCRBD02-01	TCRBD02	TCRBD02-01				01,02	TCRBJ02-03*01	TCRBJ02	TCRBJ02-03	01				7	1	7	6	4	0	45	52	56	59	60	1	In	VDJ
CGCACAGAGCAGCGGGACTCGGCCATGTATCGCTGTGCCAGCACCCAAGACCATGATAGGGCGGTCGGGGAGCTGTTTTTTGGAGAA	CASTQDHDRAVGELFF	1	1.353729524840937E-4	48	TCRBV07-06*01	TCRBV07	TCRBV07-06	01								TCRBD01,TCRBD02	TCRBD01-01,TCRBD02-01		TCRBJ02-02*01	TCRBJ02	TCRBJ02-02	01				7	4	5	3	14	7	33	43	57	61	65	1	In	VDJ
CACGGAGTCAGGGGACACAGCACTGTATTTCTGTGCCAGTAAGGGTCTTAACGAAGGATTTACACCGGGGAGCTGTTTTTTGGAGAA		1	1.353729524840937E-4	50	TCRBV21-01*01	TCRBV21	TCRBV21-01	01								TCRBD01,TCRBD02	TCRBD01-01,TCRBD02-01		TCRBJ02-02*01	TCRBJ02	TCRBJ02-02	01				9	16	5	3	2	3	31	39	41	45	61	1	Out	VDJ
ATCCAGCCTGCAGAGCTTGAGGACTCGGCCGTGTATCTCTGTGCCAGCAGCTTAGATGGGGTGGACGGGGAGCTGTTTTTTGGAGAA	CASSLDGVDGELFF	1	1.353729524840937E-4	42	TCRBV11	TCRBV11				TCRBV11-02,TCRBV11-03						TCRBD01,TCRBD02	TCRBD01-01,TCRBD02-01		TCRBJ02-02*01	TCRBJ02	TCRBJ02-02	01				0	4	6	2	1	7	39	56	57	61	65	1	In	VDJ
AGATCCAGCGCACAGAGCAGGAGGACTCCGCCGTGTATCTCTGTGCCAGCAGCTTAGACTAGCCACGGGGAGCTGTTTTTTGGAGAA		2	2.707459049681874E-4	40	TCRBV07-08*01	TCRBV07	TCRBV07-08	01				TCRBD02-01	TCRBD02	TCRBD02-01				01,02	TCRBJ02-02*01	TCRBJ02	TCRBJ02-02	01				1	2	3	7	0	7	41	-1	57	63	65	2	Out	VDJ
CTGATTCTGGAGTCCGCCAGCACCAACCAGACATCTATGTACCTCTGTGCCAGCAGTCTGCGGGGGCCTGAAGCTTTCTTTGGACAA	CASSLRGPEAFF	2	2.707459049681874E-4	36	TCRBV28-01*01	TCRBV28	TCRBV28-01	01				TCRBD02-01*01	TCRBD02	TCRBD02-01	01				TCRBJ01-01*01	TCRBJ01	TCRBJ01-01	01				5	1	7	2	2	6	45	57	59	66	67	2	In	VDJ
CTTCACCTACACGCCCTGCAGCCAGAAGACTCAGCCCTGTATCTCTGCGCCAGCAGCCCCGGTGGGACTGAAGCTTTCTTTGGACAA	CASSPGGTEAFF	2	2.707459049681874E-4	36	TCRBV04-01*01	TCRBV04	TCRBV04-01	01								TCRBD01,TCRBD02	TCRBD01-01,TCRBD02-01		TCRBJ01-01*01	TCRBJ01	TCRBJ01-01	01				4	0	0	9	5	5	45	58	63	-1	66	2	In	VDJ
ACAGTGACCAGTGCCCATCCTGAAGACAGCAGCTTCTACATCTGCAGTGCCCTAGGGCAGACTAATGAAAAACTGTTTTTTGGCAGT	CSALGQTNEKLFF	1	1.353729524840937E-4	39	TCRBV20	TCRBV20				TCRBV20-01,TCRBV20-or09_02						TCRBD01,TCRBD02	TCRBD01-01,TCRBD02-01		TCRBJ01-04*01	TCRBJ01	TCRBJ01-04	01				6	3	5	3	3	2	42	50	53	57	60	1	In	VDJ
GCCCTCAGAACCCAGGGACTCAGCTGTGTACTTCTGTGCCAGCAGACTTAGGGTCAGGCTTATAATTCACCCCTCCACTTTGGGAAT		1	1.353729524840937E-4	47	TCRBV12	TCRBV12				TCRBV12-03/12-04,TCRBV12-04						TCRBD01,TCRBD02	TCRBD01-01,TCRBD02-01		TCRBJ01-06*01	TCRBJ01	TCRBJ01-06	01				6	2	4	4	9	4	34	45	54	58	60	1	Out	VDJ
CTGGAGTCGCCCAGCCCCAACCAGACCTCTCTGTACTTCTGTGCCAGCAGTCCCCAGGAGTATAATTCACCCCTCCACTTTGGGAAT	CASSPQEYNSPLHF	1	1.353729524840937E-4	42	TCRBV27-01*01	TCRBV27	TCRBV27-01	01								TCRBD01,TCRBD02	TCRBD01-01,TCRBD02-01		TCRBJ01-06*01	TCRBJ01	TCRBJ01-06	01				5	2	4	4	3	4	39	51	54	58	60	1	In	VDJ
AAGATCCAGCGCACAGAGCGGGGGGACTCAGCCGTGTATCTCTGTGCCAGCAGCGGGGGTTCTGAGGTTGGCTACACCTTCGGTTCG	CASSGGSEVGYTF	1	1.353729524840937E-4	39	TCRBV07-03*01	TCRBV07	TCRBV07-03	01								TCRBD01,TCRBD02	TCRBD01-01,TCRBD02-01		TCRBJ01-02*01	TCRBJ01	TCRBJ01-02	01				5	9	6	1	0	7	42	-1	54	59	68	1	In	VDJ
CTGATTCTGGAGTCCGCCAGCACCAACCAGACATCTATGTACCTCTGTGCCAGCAGGACAGGGGACTATGGCTACACCTTCGGTTCG	CASRTGDYGYTF	1	1.353729524840937E-4	36	TCRBV28-01*01	TCRBV28	TCRBV28-01	01				TCRBD01-01*01	TCRBD01	TCRBD01-01	01				TCRBJ01-02*01	TCRBJ01	TCRBJ01-02	01				6	0	2	2	0	3	45	-1	56	-1	64	1	In	VDJ
CTCACTGTGACATCGGCCCAAAAGAACCCGACAGCTTTCTATCTCTGTGCCAAACTCCTCCAGCACTATGGCTACACCTTCGGTTCG	CAKLLQHYGYTF	1	1.353729524840937E-4	36	TCRBV19-01*01	TCRBV19	TCRBV19-01	01								TCRBD01,TCRBD02	TCRBD01-01,TCRBD02-01		TCRBJ01-02*01	TCRBJ01	TCRBJ01-02	01				10	1	4	5	8	3	45	52	60	63	64	1	In	VDJ
AAGATCCAGCCCTCAGAACCCAGGGACTCAGCTGTGTACTTCTGTGCCAGCAGTTTTGTAAGTTCCTACGAGCAGTACTTCGGGCCG	CASSFVSSYEQYF	1	1.353729524840937E-4	39	TCRBV12-03/12-04*01	TCRBV12	TCRBV12-03/12-04	01								TCRBD01,TCRBD02	TCRBD01-01,TCRBD02-01		TCRBJ02-07*01	TCRBJ02	TCRBJ02-07	01				3	1	5	5	4	1	42	56	60	62	63	1	In	VDJ
ACAGAGCAGGAGGACTCGGCCGTGTATCTCTGTGCCAGCAGCCACGGACTAGCGGGAGATATAACCTACGAGCAGTACTTCGGGCCG	CASSHGLAGDITYEQYF	1	1.353729524840937E-4	51	TCRBV07-02	TCRBV07	TCRBV07-02				01,02	TCRBD02-01*02	TCRBD02	TCRBD02-01	02				TCRBJ02-07*01	TCRBJ02	TCRBJ02-07	01				5	6	1	2	3	2	30	42	45	58	64	1	In	VDJ
AAGATCCGGTCCACAAAGCTGGAGGACTCAGCCATGTACTTCTGTGCCAGCAGTGAATCAGGTTCGGGAGAGCAGTACTTCGGGCCG	CASSESGSGEQYF	1	1.353729524840937E-4	39	TCRBV02-01	TCRBV02	TCRBV02-01				01,03	TCRBD02-01*02	TCRBD02	TCRBD02-01	02				TCRBJ02-07*01	TCRBJ02	TCRBJ02-07	01				2	0	8	3	7	7	42	57	64	-1	69	1	In	VDJ
CGCACAGAGCAGGAGGACTCCGCCGTGTATCTCTGTGCCAGCAGCTTAGATGTTAGCGGGATCTACAATGAGCAGTTCTTCGGGCCA	CASSLDVSGIYNEQFF	3	4.06118857452281E-4	48	TCRBV07-08*01	TCRBV07	TCRBV07-08	01				TCRBD02-01*02	TCRBD02	TCRBD02-01	02				TCRBJ02-01*01	TCRBJ02	TCRBJ02-01	01				1	1	5	3	4	3	33	49	53	61	62	3	In	VDJ
ACATCGGCCCAAAAGAACCCGACAGCTTTCTATCTCTGTGCCAGTAGTATAGATGGGCTAGCCTACAATGAGCAGTTCTTCGGGCCA	CASSIDGLAYNEQFF	1	1.353729524840937E-4	45	TCRBV19-01*01	TCRBV19	TCRBV19-01	01								TCRBD01,TCRBD02	TCRBD01-01,TCRBD02-01		TCRBJ02-01*01	TCRBJ02	TCRBJ02-01	01				0	3	8	0	1	2	36	53	54	58	61	1	In	VDJ
CACACCCTGCAGCCAGAAGACTCGGCCCTGTATCTCTGCGCCAGCAGCCCGCTAGCGGGGACATACAATGAGCAGTTCTTCGGGCCA	CASSPLAGTYNEQFF	1	1.353729524840937E-4	45	TCRBV04-03*01	TCRBV04	TCRBV04-03	01				TCRBD02-01*01	TCRBD02	TCRBD02-01	01				TCRBJ02-01*01	TCRBJ02	TCRBJ02-01	01				4	3	4	3	2	4	36	49	51	60	63	1	In	VDJ
NNNNTGTCGGCTGCTCCCTCCCAGACATCTGTGTACTTCTGTGCCAGCAGTACGTGGACCGGAGGGGAGACCCAGTACTTCGGGCCA	CASSTWTGGETQYF	1	1.353729524840937E-4	42	TCRBV06-05*01	TCRBV06	TCRBV06-05	01				TCRBD02-01*02	TCRBD02	TCRBD02-01	02				TCRBJ02-05*01	TCRBJ02	TCRBJ02-05	01				5	0	10	0	9	5	39	51	60	-1	66	1	In	VDJ
ATCCAGCGCACAGAGCAGCGGGACTCAGCCATGTATCGCTGTGCTAGCAGCGCGGGGGCCCCACAAGAGACCCAGTACTTCGGGCCA	CASSAGAPQETQYF	1	1.353729524840937E-4	42	TCRBV07	TCRBV07				TCRBV07-06,TCRBV07-07		TCRBD02-01*01	TCRBD02	TCRBD02-01	01				TCRBJ02-05*01	TCRBJ02	TCRBJ02-05	01				5	5	7	2	0	2	39	-1	51	58	63	1	In	VDJ
TTGGAGCTGGGGGACTCGGCCCTTTATCTTTGCGCCAGCAGCTCGTACCGAGGGGAGGGGACACACGATACGCAGTATTTTGGCCCA	CASSSYRGEGTHDTQYF	1	1.353729524840937E-4	51	TCRBV05-01*01	TCRBV05	TCRBV05-01	01				TCRBD02-01*02	TCRBD02	TCRBD02-01	02				TCRBJ02-03*01	TCRBJ02	TCRBJ02-03	01				3	7	9	0	9	6	30	43	52	59	66	1	In	VDJ
CAGCCTGCAGAACTGGAGGATTCTGGAGTTTATTTCTGTGCCAGCAGCCAAGTACAGGGGTGGGGAGATACGCAGTATTTTGGCCCA	CASSQVQGWGDTQYF	1	1.353729524840937E-4	45	TCRBV14-01*01	TCRBV14	TCRBV14-01	01				TCRBD01-01*01	TCRBD01	TCRBD01-01	01				TCRBJ02-03*01	TCRBJ02	TCRBJ02-03	01				1	5	3	2	1	5	36	52	53	60	65	1	In	VDJ
ACTCTGACTGTGAGCAACATGAGCCCTGAAGACAGCAGCATATATCTCTGCAGCGCCCCCTTCACAGATACGCAGTATTTTGGCCCA	CSAPFTDTQYF	2	2.707459049681874E-4	33	TCRBV29-01*03	TCRBV29	TCRBV29-01	03				TCRBD02-01	TCRBD02	TCRBD02-01				01,02	TCRBJ02-03*01	TCRBJ02	TCRBJ02-03	01				6	1	4	10	3	2	48	56	59	61	62	2	In	VDJ
AGTGCCCATCCTGAAGACAGCAGCTTCTACATCTGCAGTGCTAGGGGACTAGCGGGACCTAGCACAGATACGCAGTATTTTGGCCCA	CSARGLAGPSTDTQYF	1	1.353729524840937E-4	48	TCRBV20	TCRBV20				TCRBV20-01,TCRBV20-or09_02		TCRBD02-01*02	TCRBD02	TCRBD02-01	02				TCRBJ02-03*01	TCRBJ02	TCRBJ02-03	01				3	3	0	3	0	0	33	-1	44	57	60	1	In	VDJ
GAGCAGCGGGACTCGGCCATGTATCGCTGTGCCAGCAGCTTAGGTCAGGGCGGGAGAGATAGCACAGATACGCAGTATTTTGGCCCA	CASSLGQGGRDSTDTQYF	1	1.353729524840937E-4	54	TCRBV07-06*01	TCRBV07	TCRBV07-06	01				TCRBD02-01*02	TCRBD02	TCRBD02-01	02				TCRBJ02-03*01	TCRBJ02	TCRBJ02-03	01				1	4	7	2	6	0	27	43	49	56	60	1	In	VDJ
TGCAGCCAGAAGACTCGGCCCTGTATCTCTGTGCCAGCAGCCAAGCCCATCAAGCGGTTGAGCACAGATACGCAGTATTTTGGCCCA		2	2.707459049681874E-4	52	TCRBV04-02*01	TCRBV04	TCRBV04-02	01				TCRBD02-01	TCRBD02	TCRBD02-01				01,02	TCRBJ02-03*01	TCRBJ02	TCRBJ02-03	01				1	3	6	5	7	0	29	45	52	57	60	2	Out	VDJ
GCCTGCAGAGCTTGAGGACTCGGCCGTGTATCTCTGTGCCAGCAGCTCCGGACTAGCGACAGCACAGATACGCAGTATTTTGGCCCA		1	1.353729524840937E-4	47	TCRBV11	TCRBV11				TCRBV11-02,TCRBV11-03		TCRBD02-01	TCRBD02	TCRBD02-01				01,02	TCRBJ02-03*01	TCRBJ02	TCRBJ02-03	01				4	2	1	6	2	0	34	47	49	58	60	1	Out	VDJ
CAGCCTGCAGAGCTTGAGGACTCGGCCGTGTATCGCTGTGCCAGCAACCCATTAGCGGGAGGAACAGATACGCAGTATTTTGGCCCA	CASNPLAGGTDTQYF	1	1.353729524840937E-4	45	TCRBV11	TCRBV11				TCRBV11-02,TCRBV11-03		TCRBD02-01*02	TCRBD02	TCRBD02-01	02				TCRBJ02-03*01	TCRBJ02	TCRBJ02-03	01				7	1	5	1	6	3	36	46	52	62	63	1	In	VDJ
ACAGAGCAGGAGGACTCCGCCGTGTATCTCTGTGCCAGCAGCTCACTAGCGGGAGGGTTTACAACCGGGGAGCTGTTTTTTGGAGAA	CASSSLAGGFTTGELFF	2	2.707459049681874E-4	51	TCRBV07-08*01	TCRBV07	TCRBV07-08	01				TCRBD02-01*02	TCRBD02	TCRBD02-01	02				TCRBJ02-02*01	TCRBJ02	TCRBJ02-02	01				4	6	3	0	1	5	30	43	44	57	63	2	In	VDJ
CTGGAGTCGCCCAGCCCCAACCAGACCTCTCTGTACTTCTGTGCCAGCAGTTCCACGGATTACGGCGCTGAAGCTTTCTTTGGACAA	CASSSTDYGAEAFF	7	9.476106673886557E-4	42	TCRBV27-01*01	TCRBV27	TCRBV27-01	01								TCRBD01,TCRBD02	TCRBD01-01,TCRBD02-01		TCRBJ01-01*01	TCRBJ01	TCRBJ01-01	01				4	8	1	8	4	6	39	52	56	59	67	7	In	VDJ
ATCCAGCGCACAGAGCAGGGGGACTCGGCCATGTATCTCTGTGCCAGCAGCTATAGGACGTATAACACTGAAGCTTTCTTTGGACAA	CASSYRTYNTEAFF	2	2.707459049681874E-4	42	TCRBV07-09*01	TCRBV07	TCRBV07-09	01								TCRBD01,TCRBD02	TCRBD01-01,TCRBD02-01		TCRBJ01-01*01	TCRBJ01	TCRBJ01-01	01				4	4	1	7	3	2	39	52	55	59	63	2	In	VDJ
NNNNNNNTGTCGGCTGCTCCCTCCCAGACATCTGTGTACTTCTGTGCCAGCAGTGATGATGTGAACACTGAAGCTTTCTTTGGACAA	CASSDDVNTEAFF	3	4.06118857452281E-4	39	TCRBV06-01*01	TCRBV06	TCRBV06-01	01								TCRBD01,TCRBD02	TCRBD01-01,TCRBD02-01		TCRBJ01-01*01	TCRBJ01	TCRBJ01-01	01				3	2	2	8	1	0	42	56	57	59	61	3	In	VDJ
CGGTCCACAAAGCTGGAGGACTCAGCCATGTACTTCTGTGCCAGCTCCAGCAGCTTAGTCATGAACACTGAAGCTTTCTTTGGACAA	CASSSSLVMNTEAFF	1	1.353729524840937E-4	45	TCRBV02-01	TCRBV02	TCRBV02-01				01,03					TCRBD01,TCRBD02	TCRBD01-01,TCRBD02-01		TCRBJ01-01*01	TCRBJ01	TCRBJ01-01	01				8	11	4	5	2	0	36	45	47	50	61	1	In	VDJ
CTGGAGCTTGGTGACTCTGCTGTGTATTTCTGTGCCAGCAGCCAAGATTGGGCAGGGGCCCATAATGAAAAACTGTTTTTTGGCAGT	CASSQDWAGAHNEKLFF	4	5.414918099363748E-4	51	TCRBV03-01/03-02*01	TCRBV03	TCRBV03-01/03-02	01				TCRBD01-01*01	TCRBD01	TCRBD01-01	01				TCRBJ01-04*01	TCRBJ01	TCRBJ01-04	01				0	4	4	2	5	4	30	47	52	58	62	4	In	VDJ
ATCCGGTCCACAAAGCTGGAGGACTCAGCCATGTACTTCTGTGCCAGCAGTTGGGAAGGTAGCAATCAGCCCCAGCATTTTGGTGAT	CASSWEGSNQPQHF	3	4.06118857452281E-4	42	TCRBV02-01	TCRBV02	TCRBV02-01				01,03					TCRBD01,TCRBD02	TCRBD01-01,TCRBD02-01		TCRBJ01-05*01	TCRBJ01	TCRBJ01-05	01				5	3	0	8	1	0	39	51	52	56	59	3	In	VDJ
CACAAAGCTGGAGGACTCAGCCATGTACTTCTGTGCCAGCAGTTTGACAGGGGGCCCCTCTATAATTCACCCCTCCACTTTGGGAAT		2	2.707459049681874E-4	50	TCRBV02-01	TCRBV02	TCRBV02-01				01,03	TCRBD01-01*01	TCRBD01	TCRBD01-01	01				TCRBJ01-06*01	TCRBJ01	TCRBJ01-06	01				5	4	2	0	2	3	31	43	45	55	59	2	Out	VDJ
NNNNNNNTGTCGGCTGCTCCCTCCCAGACATCTGTGTACTTCTGTGCCAGCACTGACAGGGGCTTCTATGGCTACACCTTCGGTTCG	CASTDRGFYGYTF	2	2.707459049681874E-4	39	TCRBV06	TCRBV06				TCRBV06-01,TCRBV06-05		TCRBD01-01*01	TCRBD01	TCRBD01-01	01				TCRBJ01-02*01	TCRBJ01	TCRBJ01-02	01				3	3	4	2	0	4	42	-1	56	62	65	2	In	VDJ
GTCCACTCTGACAGTGACCAGTGCCCATCCTGAAGACAGCAGCTTCTACATCTGCAGTCCTGATCGTCCGAGCAGTACTTCGGGCCG		1	1.353729524840937E-4	29	TCRBV20-01	TCRBV20	TCRBV20-01				01,04					TCRBD01,TCRBD02	TCRBD01-01,TCRBD02-01		TCRBJ02-07*01	TCRBJ02	TCRBJ02-07	01				8	5	2	8	3	6	52	58	61	63	68	1	Out	VDJ
CAGCCCTCAGAACCCAGGGACTCAGCTGTGTACTTCTGTGCCTCTAACAGCGTGGGACTAGGGACGTACGAGCAGTACTTCGGGCCG	CASNSVGLGTYEQYF	1	1.353729524840937E-4	45	TCRBV12	TCRBV12				TCRBV12-03/12-04,TCRBV12-04		TCRBD02-01	TCRBD02	TCRBD02-01				01,02	TCRBJ02-07*01	TCRBJ02	TCRBJ02-07	01				11	5	0	8	11	4	36	42	53	61	66	1	In	VDJ
CCCTAGAGTCTGCCATCCCCAACCAGACAGCTCTTTACTTCTGTGCCACCAGTGAGGGTGATCCGATACGAGCAGTACTTCGGGCCG		1	1.353729524840937E-4	40	TCRBV24-01*01	TCRBV24	TCRBV24-01	01								TCRBD01,TCRBD02	TCRBD01-01,TCRBD02-01		TCRBJ02-07*01	TCRBJ02	TCRBJ02-07	01				4	8	0	9	0	4	41	-1	55	58	66	1	Out	VDJ
CGCACAGAGCAGGGGGACTCGGCCATGTATCTCTGTGCCAGCAGCTTATACGGGGGAGGGCCCGCCAACGAGCAGTACTTCGGGCCG	CASSLYGGGPANEQYF	2	2.707459049681874E-4	48	TCRBV07-09*01	TCRBV07	TCRBV07-09	01				TCRBD02-01*02	TCRBD02	TCRBD02-01	02				TCRBJ02-07*01	TCRBJ02	TCRBJ02-07	01				2	7	9	0	5	5	33	48	53	60	67	2	In	VDJ
ACCAGCTCCCAGACATCTGTGTACTTCTGTGCCATCAGTGAGCCGAGTCTTCCCCACTCTGGGGCCAACGTCCTGACTTTCGGGGCC	CAISEPSLPHSGANVLTF	1	1.353729524840937E-4	54	TCRBV10-03*01	TCRBV10	TCRBV10-03	01				TCRBD02-01*02	TCRBD02	TCRBD02-01	02				TCRBJ02-06*01	TCRBJ02	TCRBJ02-06	01				2	9	11	2	2	0	27	42	44	47	56	1	In	VDJ
TCCACAAAGCTGGAGGACTCAGCCATGTACTTCTGTGCCAGCAGTGAGGCCTTGTCAGGGAGCAAAAACATTCAGTACTTCGGCGCC	CASSEALSGSKNIQYF	1	1.353729524840937E-4	48	TCRBV02-01	TCRBV02	TCRBV02-01				01,03					TCRBD01,TCRBD02	TCRBD01-01,TCRBD02-01		TCRBJ02-04*01	TCRBJ02	TCRBJ02-04	01				3	2	4	3	8	3	33	47	55	60	62	1	In	VDJ
ACATCGGCCCAAAAGAACCCGACAGCTTTCTATCTCTGTGCCAGTAGTTTACTAGCGGGAGGGGGGGATGAGCAGTTCTTCGGGCCA	CASSLLAGGGDEQFF	1	1.353729524840937E-4	45	TCRBV19-01*01	TCRBV19	TCRBV19-01	01				TCRBD02-01*02	TCRBD02	TCRBD02-01	02				TCRBJ02-01*01	TCRBJ02	TCRBJ02-01	01				5	4	3	0	2	8	36	48	50	63	67	1	In	VDJ
TCTGGAGCTGGGGGACTCAGCTTTGTATTTCTGTGCCAGCAGAGACAGAGGGGGACTAGCGGGACAGATGAGCAGTTCTTCGGGCCA		2	2.707459049681874E-4	50	TCRBV09-01*01	TCRBV09	TCRBV09-01	01				TCRBD02-01*02	TCRBD02	TCRBD02-01	02				TCRBJ02-01*01	TCRBJ02	TCRBJ02-01	01				5	3	0	3	9	8	31	42	51	64	67	2	Out	VDJ
NNNNNNNTGTCGGCTGCTCCCTCCCAGACATCTGTGTACTTCTGTGCCAGCAGTTACGGCAGGTTGAATGAGCAGTTCTTCGGGCCA	CASSYGRLNEQFF	1	1.353729524840937E-4	39	TCRBV06-05*01	TCRBV06	TCRBV06-05	01				TCRBD01-01*01	TCRBD01	TCRBD01-01	01				TCRBJ02-01*01	TCRBJ02	TCRBJ02-01	01				2	3	4	4	2	7	42	57	59	63	66	1	In	VDJ
GTGAGCAACATGAGCCCTGAAGACAGCAGCATATATCTCTGCAGCGTTGCCGACATCCCCTCCTACAATGAGCAGTTCTTCGGGCCA	CSVADIPSYNEQFF	1	1.353729524840937E-4	42	TCRBV29-01	TCRBV29	TCRBV29-01				01,02	TCRBD01-01*01	TCRBD01	TCRBD01-01	01				TCRBJ02-01*01	TCRBJ02	TCRBJ02-01	01				4	4	2	6	2	0	39	49	51	55	59	1	In	VDJ
CAGCAGGTAGTGCGAGGAGATTCGGCAGCTTATTTCTGTGCCAGCTCACCTAGCGGGAGGGCCTACAATGAGCAGTTCTTCGGGCCA	CASSPSGRAYNEQFF	1	1.353729524840937E-4	45	TCRBV18-01*01	TCRBV18	TCRBV18-01	01				TCRBD02-01*02	TCRBD02	TCRBD02-01	02				TCRBJ02-01*01	TCRBJ02	TCRBJ02-01	01				3	0	5	0	0	2	36	-1	50	-1	61	1	In	VDJ
ACTCTGGAGTCCGCTACCAGCTCCCAGACATCTGTGTACTTCTGTGCCACATCCCGGGGTGATTCCGGGACCCAGTACTTCGGGCCA	CATSRGDSGTQYF	1	1.353729524840937E-4	39	TCRBV10-03*01	TCRBV10	TCRBV10-03	01				TCRBD02-01*01	TCRBD02	TCRBD02-01	01				TCRBJ02-05*01	TCRBJ02	TCRBJ02-05	01				10	9	8	3	5	7	42	49	54	59	68	1	In	VDJ
CAGCCTGCAGAACTGGAGGATTCTGGAGTTTATTTCTGTGCCAGCAGCCATCCAGGGGGAGTGGCAGATACGCAGTATTTTGGCCCA	CASSHPGGVADTQYF	1	1.353729524840937E-4	45	TCRBV14-01*01	TCRBV14	TCRBV14-01	01				TCRBD01-01*01	TCRBD01	TCRBD01-01	01				TCRBJ02-03*01	TCRBJ02	TCRBJ02-03	01				3	5	4	1	2	4	36	50	52	59	64	1	In	VDJ
CTGAAGATCCAGCGCACAGAGCAGGAGGACTCGGCCGTGTATCTCTGTGCCAGCAGCGTTAGCACAGATACGCAGTATTTTGGCCCA	CASSVSTDTQYF	2	2.707459049681874E-4	36	TCRBV07	TCRBV07				TCRBV07-02,TCRBV07-08									TCRBJ02-03*01	TCRBJ02	TCRBJ02-03	01				5	3	0	0	0	0	45	-1	-1	57	60	2	In	VJ
ATCCGGTCCACAAAGCTGGAGGACTCAGCCATGTACTTCTGTGCCAGCAGTGCGGCTACGAGCGCCGGGGAGCTGTTTTTTGGAGAA	CASSAATSAGELFF	1	1.353729524840937E-4	42	TCRBV02-01	TCRBV02	TCRBV02-01				01,03	TCRBD02-01	TCRBD02	TCRBD02-01				01,02	TCRBJ02-02*01	TCRBJ02	TCRBJ02-02	01				4	0	6	6	8	6	39	52	60	-1	64	1	In	VDJ
GCTCCCTCCCAGACATCTGTGTACTTCTGTGCCAGCATCCGCGGGCCAGACTTTGGCGAGGGCACCGGGGAGCTGTTTTTTGGAGAA	CASIRGPDFGEGTGELFF	1	1.353729524840937E-4	54	TCRBV06	TCRBV06				TCRBV06-01,TCRBV06-05,TCRBV06-06		TCRBD02-01	TCRBD02	TCRBD02-01				01,02	TCRBJ02-02*01	TCRBJ02	TCRBJ02-02	01				7	17	7	4	3	4	27	37	40	45	62	1	In	VDJ
CACATCAATTCCCTGGAGCTTGGTGACTCTGCTGTGTATTTCTGTGCCAGCAGCCCGAGACAGGGGGCTGAAGCTTTCTTTGGACAA	CASSPRQGAEAFF	1	1.353729524840937E-4	39	TCRBV03-01/03-02*01	TCRBV03	TCRBV03-01/03-02	01				TCRBD01-01*01	TCRBD01	TCRBD01-01	01				TCRBJ01-01*01	TCRBJ01	TCRBJ01-01	01				4	0	2	1	3	6	42	55	58	-1	67	1	In	VDJ
CAGCAGGTAGTGCGAGGAGATTCGGCAGCTTATTTCTGTGCCAGCTCACTAGGGCAAGTAGGTTTCACTGAAGCTTTCTTTGGACAA	CASSLGQVGFTEAFF	1	1.353729524840937E-4	45	TCRBV18-01*01	TCRBV18	TCRBV18-01	01								TCRBD01,TCRBD02	TCRBD01-01,TCRBD02-01		TCRBJ01-01*01	TCRBJ01	TCRBJ01-01	01				4	11	5	3	1	4	36	49	50	54	65	1	In	VDJ
GAGTTGGCTGCTCCCTCCCAGACATCTGTGTACTTCTGTGCCAGCAGACCCCGGGACCGGGGGCACACTGAAGCTTTCTTTGGACAA	CASRPRDRGHTEAFF	2	2.707459049681874E-4	45	TCRBV06-06	TCRBV06	TCRBV06-06				01,04					TCRBD01,TCRBD02	TCRBD01-01,TCRBD02-01		TCRBJ01-01*01	TCRBJ01	TCRBJ01-01	01				6	0	6	0	11	3	36	47	58	-1	64	2	In	VDJ
AAGATCCGGTCCACAAAGCTGGAGGACTCAGCCATGTACTTCTGTGCCAGCAGTGAAGGAGGGTTGGTGCGACTGTTTTTTGGCAGT	CASSEGGLVRLFF	1	1.353729524840937E-4	39	TCRBV02-01	TCRBV02	TCRBV02-01				01,03	TCRBD02-01*02	TCRBD02	TCRBD02-01	02				TCRBJ01-04*01	TCRBJ01	TCRBJ01-04	01				1	8	11	0	0	13	42	-1	58	63	71	1	In	VDJ
GAGTCGCCCAGCCCCAACCAGACCTCTCTGTACTTCTGTGCCAGCAGTTTGCAGGGAGGAGGGAATCAGCCCCAGCATTTTGGTGAT	CASSLQGGGNQPQHF	2	2.707459049681874E-4	45	TCRBV27-01*01	TCRBV27	TCRBV27-01	01				TCRBD02-01*02	TCRBD02	TCRBD02-01	02				TCRBJ01-05*01	TCRBJ01	TCRBJ01-05	01				3	4	9	1	3	4	36	50	53	59	63	2	In	VDJ
NNNNTGTCGGCTGCTCCCTCCCAGACATCTGTGTACTTCTGTGCCAGCAGGAAAACAGGAAGAAATTCACCCCTCCACTTTGGGAAT	CASRKTGRNSPLHF	2	2.707459049681874E-4	42	TCRBV06-05*01	TCRBV06	TCRBV06-05	01				TCRBD01-01*01	TCRBD01	TCRBD01-01	01				TCRBJ01-06*01	TCRBJ01	TCRBJ01-06	01				6	4	3	4	4	7	39	50	54	59	63	2	In	VDJ
CTGATTCTGGAGTCCGCCAGCACCAACCAGACATCTATGTACCTCTGTGCCAGCATAAACCCCCCCCAGAGCTACACCTTCGGTTCG	CASINPPQSYTF	1	1.353729524840937E-4	36	TCRBV28-01*01	TCRBV28	TCRBV28-01	01				TCRBD01-01*01	TCRBD01	TCRBD01-01	01				TCRBJ01-02*01	TCRBJ01	TCRBJ01-02	01				7	1	4	5	11	9	45	55	66	69	70	1	In	VDJ
ACAGAGCAGGGGGACTCGGCCATGTATCTCTGTGCCAGCAGCTTAGCACCAGGACAGATGAGTTCCTACGAGCAGTACTTCGGGCCG	CASSLAPGQMSSYEQYF	1	1.353729524840937E-4	51	TCRBV07-09*01	TCRBV07	TCRBV07-09	01				TCRBD01-01*01	TCRBD01	TCRBD01-01	01				TCRBJ02-07*01	TCRBJ02	TCRBJ02-07	01				0	6	1	5	4	1	30	47	51	57	63	1	In	VDJ
ACTGTGAGCAACATGAGCCCTGAAGACAGCAGCATATATCTCTGCAGCGTTGTGGCGGACAATATGGACGAGCAGTACTTCGGGCCG	CSVVADNMDEQYF	3	4.06118857452281E-4	39	TCRBV29-01	TCRBV29	TCRBV29-01				01,02	TCRBD01-01*01	TCRBD01	TCRBD01-01	01				TCRBJ02-07*01	TCRBJ02	TCRBJ02-07	01				4	6	1	6	4	5	42	52	56	61	67	3	In	VDJ
TCGGCTGCTCCCTCCCAGACATCTGTGTACTTCTGTGCCAGCAGTTTTCGTTTGGGGGGGCTTGGAAACACCATATATTTTGGAGAG	CASSFRLGGLGNTIYF	1	1.353729524840937E-4	48	TCRBV06-05*01	TCRBV06	TCRBV06-05	01				TCRBD02-01*01	TCRBD02	TCRBD02-01	01				TCRBJ01-03*01	TCRBJ01	TCRBJ01-03	01				4	2	9	0	7	3	33	46	53	60	62	1	In	VDJ
NNNNTGTCGGCTGCTCCCTCCCAAACATCTGTGTACTTCTGTGCCAGCAGTTATAGGGACCCTAAAAACATTCAGTACTTCGGCGCC	CASSYRDPKNIQYF	4	5.414918099363748E-4	42	TCRBV06-02/06-03*01	TCRBV06	TCRBV06-02/06-03	01								TCRBD01,TCRBD02	TCRBD01-01,TCRBD02-01		TCRBJ02-04*01	TCRBJ02	TCRBJ02-04	01				3	3	0	7	2	4	39	53	55	60	63	4	In	VDJ
CGCCCAGCCCCAACCAGACCTCTCTGTACTTCTGTGCCAGCAGTCCTCCGTCCCGTCCTCCAAGTCGATGAGCAGTTCTTCGGGCCA		1	1.353729524840937E-4	49	TCRBV27-01*01	TCRBV27	TCRBV27-01	01								TCRBD01,TCRBD02	TCRBD01-01,TCRBD02-01		TCRBJ02-01*01	TCRBJ02	TCRBJ02-01	01				5	5	4	6	16	8	32	44	60	62	67	1	Out	VDJ
TCCTTGGAGCTGGGGGACTCAGCCCTGTACTTCTGTGCCAGCAGCTTAGGCCTGGGCGGGAGTCCGCATGAGCAGTTCTTCGGGCCA	CASSLGLGGSPHEQFF	6	8.12237714904562E-4	48	TCRBV13-01*01	TCRBV13	TCRBV13-01	01				TCRBD02-01*02	TCRBD02	TCRBD02-01	02				TCRBJ02-01*01	TCRBJ02	TCRBJ02-01	01				0	5	7	2	5	8	33	50	55	62	67	6	In	VDJ
CGCACAGAGCAGGAGGACTCCGCCGTGTATCTCTGTGCCAGCAGCCTATTAGCGGGAGTCCTTGCCAATGAGCAGTTCTTCGGGCCA	CASSLLAGVLANEQFF	1	1.353729524840937E-4	48	TCRBV07-08*03	TCRBV07	TCRBV07-08	03				TCRBD02-01*02	TCRBD02	TCRBD02-01	02				TCRBJ02-01*01	TCRBJ02	TCRBJ02-01	01				4	7	5	2	3	6	33	46	49	58	65	1	In	VDJ
GCCCTGCAGCCAGAAGACTCAGCCCTGTATCTCTGCGCCAGCAGCCAATTGGGAACAGGCTCGTACAATGAGCAGTTCTTCGGGCCA	CASSQLGTGSYNEQFF	2	2.707459049681874E-4	48	TCRBV04-01*01	TCRBV04	TCRBV04-01	01				TCRBD01-01*01	TCRBD01	TCRBD01-01	01				TCRBJ02-01*01	TCRBJ02	TCRBJ02-01	01				2	4	3	4	6	4	33	48	54	59	63	2	In	VDJ
AATTCCCTGGAGCTTGGTGACTCTGCTGTGTATTTCTGTGCCAGCAGCGGATGGGAGAACTCCTACAATGAGCAGTTCTTCGGGCCA	CASSGWENSYNEQFF	1	1.353729524840937E-4	45	TCRBV03-01/03-02*01	TCRBV03	TCRBV03-01/03-02	01				TCRBD02-01*02	TCRBD02	TCRBD02-01	02				TCRBJ02-01*01	TCRBJ02	TCRBJ02-01	01				5	2	9	2	4	0	36	48	52	57	59	1	In	VDJ
GCCTTGGAGCTGGACGACTCGGCCCTGTATCTCTGTGCCAGCAGCCCGGGAGGGGGGAGATCCGACAATGAGCAGTTCTTCGGGCCA	CASSPGGGRSDNEQFF	2	2.707459049681874E-4	48	TCRBV05-04*01	TCRBV05	TCRBV05-04	01				TCRBD02-01*02	TCRBD02	TCRBD02-01	02				TCRBJ02-01*01	TCRBJ02	TCRBJ02-01	01				4	10	8	0	1	5	33	45	46	54	64	2	In	VDJ
CGCACAGAGCAGGAGGACTCCGCCGTGTATCTCTGTGCCAGCAGCTTGGGAGGGAGGGCCTTCGGTGAGACCCAGTACTTCGGGCCA	CASSLGGRAFGETQYF	2	2.707459049681874E-4	48	TCRBV07-08*01	TCRBV07	TCRBV07-08	01				TCRBD02-01*02	TCRBD02	TCRBD02-01	02				TCRBJ02-05*01	TCRBJ02	TCRBJ02-05	01				3	12	9	0	0	5	33	-1	47	54	66	2	In	VDJ
GCTCCCTCCCAGACATCTGTGTACTTCTGTGCCAGCAGGAACGGACAGGGGGTTTTGAGTTGGGTGGAGACCCAGTACTTCGGGCCA	CASRNGQGVLSWVETQYF	4	5.414918099363748E-4	54	TCRBV06	TCRBV06				TCRBV06-01,TCRBV06-05,TCRBV06-06		TCRBD01-01*01	TCRBD01	TCRBD01-01	01				TCRBJ02-05*01	TCRBJ02	TCRBJ02-05	01				6	14	1	1	4	5	27	38	42	52	66	4	In	VDJ
NNNNTGTCGGCTGCTCCCTCCCAAACATCTGTGTACTTCTGTGCCAGCAGTCGAATCGGGGGAAGAGAGACCCAGTACTTCGGGCCA	CASSRIGGRETQYF	1	1.353729524840937E-4	42	TCRBV06-02/06-03*01	TCRBV06	TCRBV06-02/06-03	01				TCRBD02-01*01	TCRBD02	TCRBD02-01	01				TCRBJ02-05*01	TCRBJ02	TCRBJ02-05	01				5	3	8	2	5	4	39	51	56	62	65	1	In	VDJ
GAGCACCTTGGAGCTGGGGGACTCGGCCCTTTATCTTTGCGCCAGCAGCCCTGGGGCGGAATTTAAGAGACCCAGTACTTCGGGCCA		1	1.353729524840937E-4	44	TCRBV05-01*01	TCRBV05	TCRBV05-01	01				TCRBD01-01*01	TCRBD01	TCRBD01-01	01				TCRBJ02-05*01	TCRBJ02	TCRBJ02-05	01				4	7	7	0	3	3	37	49	52	57	64	1	Out	VDJ
ACCTTGGAGCTGGGGGACTCGGCCCTTTATCTTTGCGCCAGCAGCTTGATCGGGGTGGGTTTTCAAGAGACCCAGTACTTCGGGCCA	CASSLIGVGFQETQYF	1	1.353729524840937E-4	48	TCRBV05-01*01	TCRBV05	TCRBV05-01	01				TCRBD02-01*01	TCRBD02	TCRBD02-01	01				TCRBJ02-05*01	TCRBJ02	TCRBJ02-05	01				1	8	8	3	2	2	33	48	50	55	63	1	In	VDJ
GTGACATCGGCCCAAAAGAACCCGACAGCTTTCTATCTCTGTGCCAGTAGTATAGGCGCCTTCCAAGAGACCCAGTACTTCGGGCCA	CASSIGAFQETQYF	1	1.353729524840937E-4	42	TCRBV19-01*01	TCRBV19	TCRBV19-01	01				TCRBD02-01	TCRBD02	TCRBD02-01				01,02	TCRBJ02-05*01	TCRBJ02	TCRBJ02-05	01				1	4	7	6	0	1	39	-1	55	58	62	1	In	VDJ
NNNTGTCGGCTGCTCCCTCCCAAACATCTGTGTACTTCTGTGCCAGCGTTCTAGCGGGAGGAGTTAGATACGCAGTATTTTGGCCCA		1	1.353729524840937E-4	43	TCRBV06	TCRBV06				TCRBV06-02/06-03,TCRBV06-02		TCRBD02-01*02	TCRBD02	TCRBD02-01	02				TCRBJ02-03*01	TCRBJ02	TCRBJ02-03	01				8	4	4	1	3	5	38	47	50	61	65	1	Out	VDJ
CTGACGATCCAGCGCACAGAGCAGGAGGACTCGGCCGTGTATCTCTGTGCCAGCACCCAGTCCGCAGATACGCAGTATTTTGGCCCA	CASTQSADTQYF	1	1.353729524840937E-4	36	TCRBV07-02	TCRBV07	TCRBV07-02				01,02	TCRBD01-01*01	TCRBD01	TCRBD01-01	01				TCRBJ02-03*01	TCRBJ02	TCRBJ02-03	01				7	4	4	5	2	4	45	55	57	60	64	1	In	VDJ
CAGCCTGCAGAACTGGAGGATTCTGGAGTTTATTTCTGTGCCAGCAGCCAGGGACTAGCTGGCACAGATACGCAGTATTTTGGCCCA	CASSQGLAGTDTQYF	1	1.353729524840937E-4	45	TCRBV14-01*01	TCRBV14	TCRBV14-01	01				TCRBD02-01	TCRBD02	TCRBD02-01				01,02	TCRBJ02-03*01	TCRBJ02	TCRBJ02-03	01				3	2	0	7	0	1	36	-1	50	59	61	1	In	VDJ
NTGTCGGCTGCTCCCTCCCAGACATCTGTGTACTTCTGTGCCAGCAGTGAGCTAGCGGGAGGCACAGATACGCAGTATTTTGGCCCA	CASSELAGGTDTQYF	3	4.06118857452281E-4	45	TCRBV06-01*01	TCRBV06	TCRBV06-01	01				TCRBD02-01*02	TCRBD02	TCRBD02-01	02				TCRBJ02-03*01	TCRBJ02	TCRBJ02-03	01				3	0	4	2	1	1	36	50	51	-1	61	3	In	VDJ
GCACCTTGGAGCTGGGGGACTCGGCCCTTTATCTTTGCGCCAGCAGCTTGGGGTAGCGGGAGTCCCGGGGAGCTGTTTTTTGGAGAA		2	2.707459049681874E-4	46	TCRBV05-01*01	TCRBV05	TCRBV05-01	01				TCRBD02-01*02	TCRBD02	TCRBD02-01	02				TCRBJ02-02*01	TCRBJ02	TCRBJ02-02	01				0	2	5	2	2	6	35	51	53	62	64	2	Out	VDJ
GCTGCTCCCTCCCAGACATCTGTGTACTTCTGTGCCAGCAGTTTCCAACCCTTGACATACAACACCGGGGAGCTGTTTTTTGGAGAA	CASSFQPLTYNTGELFF	3	4.06118857452281E-4	51	TCRBV06	TCRBV06				TCRBV06-05,TCRBV06-06		TCRBD01-01*01	TCRBD01	TCRBD01-01	01				TCRBJ02-02*01	TCRBJ02	TCRBJ02-02	01				4	3	2	6	10	2	30	43	53	57	60	3	In	VDJ
CTAGAGTCTGCCATCCCCAACCAGACAGCTCTTTACTTCTGTGCCACCAGTGATTCAGGGAGGTACGGGGAGCTGTTTTTTGGAGAA	CATSDSGRYGELFF	1	1.353729524840937E-4	42	TCRBV24-01*01	TCRBV24	TCRBV24-01	01				TCRBD02-01*02	TCRBD02	TCRBD02-01	02				TCRBJ02-02*01	TCRBJ02	TCRBJ02-02	01				2	2	9	1	2	7	39	55	57	63	65	1	In	VDJ
ATCCAGCCTGCAGAGCTTGGGGACTCGGCCGTGTATCTCTGTGCCAGCAGCCGGACAGGCGAGAACACTGAAGCTTTCTTTGGACAA	CASSRTGENTEAFF	1	1.353729524840937E-4	42	TCRBV11-03*01	TCRBV11	TCRBV11-03	01				TCRBD01-01*01	TCRBD01	TCRBD01-01	01				TCRBJ01-01*01	TCRBJ01	TCRBJ01-01	01				5	3	1	4	1	1	39	51	52	59	62	1	In	VDJ
CTGAGCTCTCTGGAGCTGGGGGACTCAGCTTTGTATTTCTGTGCCAGCAGCGTAGATCCTTGGAGCTATGAAGCTTTCTTTGGACAA	CASSVDPWSYEAFF	1	1.353729524840937E-4	42	TCRBV09-01*01	TCRBV09	TCRBV09-01	01				TCRBD02-01*02	TCRBD02	TCRBD02-01	02				TCRBJ01-01*01	TCRBJ01	TCRBJ01-01	01				0	3	10	2	6	7	39	55	61	65	68	1	In	VDJ
AGGATCCAGCAGGTAGTGCGAGGAGATTCGGCAGCTTATTTCTGTGCCAGCTCACCCCCTGCGGTGGAAAAACTGTTTTTTGGCAGT	CASSPPAVEKLFF	1	1.353729524840937E-4	39	TCRBV18-01*01	TCRBV18	TCRBV18-01	01				TCRBD02-01	TCRBD02	TCRBD02-01				01,02	TCRBJ01-04*01	TCRBJ01	TCRBJ01-04	01				3	2	7	5	4	8	42	56	60	64	66	1	In	VDJ
NNNNTGTCGGCTGCTCCCTCCCAGACATCTGTGTACTTCTGTGCCAGCAGTTACTCCAGGGGTGGAGAAAAACTGTTTTTTGGCAGT	CASSYSRGGEKLFF	1	1.353729524840937E-4	42	TCRBV06-05*01	TCRBV06	TCRBV06-05	01				TCRBD01-01*01	TCRBD01	TCRBD01-01	01				TCRBJ01-04*01	TCRBJ01	TCRBJ01-04	01				0	4	4	2	0	8	39	-1	56	62	66	1	In	VDJ
AAGATCCGGTCCACAAAGCTGGAGGACTCAGCCATGTACTTCTGTGCCAGCAGTGACGGTTGGAGTCAGCCCCAGCATTTTGGTGAT	CASSDGWSQPQHF	2	2.707459049681874E-4	39	TCRBV02-01	TCRBV02	TCRBV02-01				01,03	TCRBD02-01*02	TCRBD02	TCRBD02-01	02				TCRBJ01-05*01	TCRBJ01	TCRBJ01-05	01				3	0	10	2	5	6	42	56	61	-1	65	2	In	VDJ
TGACCAGTGCCCATCCTGAAGACAGCAGCTTCTACATCTGCAGAGGAAAACAGGGTCCGGGATAATTCACCCCTCCACTTTGGGAAT		1	1.353729524840937E-4	43	TCRBV20	TCRBV20				TCRBV20-01,TCRBV20-or09_02		TCRBD01-01*01	TCRBD01	TCRBD01-01	01				TCRBJ01-06*01	TCRBJ01	TCRBJ01-06	01				9	6	3	3	6	5	38	43	49	55	61	1	Out	VDJ
GCTGTACCCTCTCAGACATCTGTGTACTTCTGTGCCAGCAGCGCTTTAAAGGGAGAGTTTTTGGGGTATGGCTACACCTTCGGTTCG	CASSALKGEFLGYGYTF	1	1.353729524840937E-4	51	TCRBV06-04*01	TCRBV06	TCRBV06-04	01				TCRBD02-01*02	TCRBD02	TCRBD02-01	02				TCRBJ01-02*01	TCRBJ01	TCRBJ01-02	01				6	11	9	2	9	5	30	41	50	55	66	1	In	VDJ
NTGTCGGCTGCTCCCTCCCAGACATCTGTGTACTTCTGTGCCAGCAGTACAGGCAGGGCCTTAAACTATGGCTACACCTTCGGTTCG	CASSTGRALNYGYTF	2	2.707459049681874E-4	45	TCRBV06-05*01	TCRBV06	TCRBV06-05	01				TCRBD01-01*01	TCRBD01	TCRBD01-01	01				TCRBJ01-02*01	TCRBJ01	TCRBJ01-02	01				5	10	3	4	0	2	36	-1	48	53	63	2	In	VDJ
CTACACACCCTGCAGCCAGAAGACTCGGCCCTGTATCTCTGTGCCAGCAGCCCCCTGGAGGGAGTGTACGAGCAGTACTTCGGGCCG	CASSPLEGVYEQYF	1	1.353729524840937E-4	42	TCRBV04-02*01	TCRBV04	TCRBV04-02	01				TCRBD02-01*02	TCRBD02	TCRBD02-01	02				TCRBJ02-07*01	TCRBJ02	TCRBJ02-07	01				4	4	10	0	4	4	39	52	56	62	66	1	In	VDJ
TCCCTGGAGCTTGGTGACTCTGCTGTGTATTTCTGTGCCAGCAGCCAAGATCCGACAGGGAAACGGTACGAGCAGTACTTCGGGCCG	CASSQDPTGKRYEQYF	2	2.707459049681874E-4	48	TCRBV03-01/03-02*01	TCRBV03	TCRBV03-01/03-02	01				TCRBD01-01*01	TCRBD01	TCRBD01-01	01				TCRBJ02-07*01	TCRBJ02	TCRBJ02-07	01				0	6	2	3	3	4	33	50	53	60	66	2	In	VDJ
CTGGAGTCGCCCAGCCCCAACCAGACCTCTCTGTACTTCTGTGCCAGCAACACGGGACTAGCTGCGTACGAGCAGTACTTCGGGCCG	CASNTGLAAYEQYF	1	1.353729524840937E-4	42	TCRBV27-01*01	TCRBV27	TCRBV27-01	01				TCRBD02-01	TCRBD02	TCRBD02-01				01,02	TCRBJ02-07*01	TCRBJ02	TCRBJ02-07	01				7	4	0	7	4	4	39	49	53	62	66	1	In	VDJ
NTGTCGGCTGCTCCCTCCCAGACATCTGTGTACTTCTGTGCCAGCAGTTACTCGGGGGGACAGGCCTACGAGCAGTACTTCGGGCCG	CASSYSGGQAYEQYF	1	1.353729524840937E-4	45	TCRBV06-05*01	TCRBV06	TCRBV06-05	01				TCRBD01-01*01	TCRBD01	TCRBD01-01	01				TCRBJ02-07*01	TCRBJ02	TCRBJ02-07	01				0	0	0	4	3	2	36	53	56	-1	64	1	In	VDJ
TCTCTGGAGCTGGGGGACTCAGCTTTGTATTTCTGTGCCAGCAGCCCGGAAACGGGGGGCTCTGGAAACACCATATATTTTGGAGAG	CASSPETGGSGNTIYF	3	4.06118857452281E-4	48	TCRBV09-01*01	TCRBV09	TCRBV09-01	01				TCRBD02-01*01	TCRBD02	TCRBD02-01	01				TCRBJ01-03*01	TCRBJ01	TCRBJ01-03	01				4	0	8	1	7	0	33	45	52	-1	59	3	In	VDJ
GCTCCCTCCCAGACATCTGTGTACTTCTGTGCCAGCAGCAGGACTAGCGGGAGGGTGTCTGGGGCCAACGTCCTGACTTTCGGGGCC	CASSRTSGRVSGANVLTF	2	2.707459049681874E-4	54	TCRBV06	TCRBV06				TCRBV06-01,TCRBV06-05,TCRBV06-06		TCRBD02-01*02	TCRBD02	TCRBD02-01	02				TCRBJ02-06*01	TCRBJ02	TCRBJ02-06	01				6	2	1	0	2	1	27	38	40	55	57	2	In	VDJ
ACATCGGCCCAAAAGAACCCGACAGCTTTCTATCTCTGTGCCAGTAGCTTGATGACTAGCGGTAGAAACATTCAGTACTTCGGCGCC	CASSLMTSGRNIQYF	1	1.353729524840937E-4	45	TCRBV19-01*01	TCRBV19	TCRBV19-01	01				TCRBD02-01	TCRBD02	TCRBD02-01				01,02	TCRBJ02-04*01	TCRBJ02	TCRBJ02-04	01				6	3	2	5	6	6	36	47	53	62	65	1	In	VDJ
CTCAGGCTGGAGTTGGCTGCTCCCTCCCAGACATCTGTGTACTTCTGTGCCAGCAGTTTGGTGTTCTATGAGCAGTTCTTCGGGCCA	CASSLVFYEQFF	1	1.353729524840937E-4	36	TCRBV06-06*01	TCRBV06	TCRBV06-06	01								TCRBD01,TCRBD02	TCRBD01-01,TCRBD02-01		TCRBJ02-01*01	TCRBJ02	TCRBJ02-01	01				4	6	0	10	1	8	45	58	59	61	67	1	In	VDJ
ATCCAGCGCACAGAGCAGGAGGACTCCGCCGTGTATCTCTGTGCCAGCAGCTTACTCCGGGATGGTGATGAGCAGTTCTTCGGGCCA	CASSLLRDGDEQFF	2	2.707459049681874E-4	42	TCRBV07-08*01	TCRBV07	TCRBV07-08	01				TCRBD02-01*02	TCRBD02	TCRBD02-01	02				TCRBJ02-01*01	TCRBJ02	TCRBJ02-01	01				2	5	8	3	3	8	39	54	57	62	67	2	In	VDJ
GAGTTGGCTGCTCCCTCCCAGACATCTGTGTACTTCTGTGCCAGCATTATGGACTGGAGCTCCTACAATGAGCAGTTCTTCGGGCCA	CASIMDWSSYNEQFF	2	2.707459049681874E-4	45	TCRBV06-06	TCRBV06	TCRBV06-06				01,04	TCRBD02-01	TCRBD02	TCRBD02-01				01,02	TCRBJ02-01*01	TCRBJ02	TCRBJ02-01	01				7	4	1	10	4	0	36	46	50	55	59	2	In	VDJ
CTGGAGTCCGCCAGCACCAACCAGACATCTATGTACCTCTGTGCCAGCGGGAGACAGGCCCCCTACAATGAGCAGTTCTTCGGGCCA	CASGRQAPYNEQFF	1	1.353729524840937E-4	42	TCRBV28-01*01	TCRBV28	TCRBV28-01	01				TCRBD01-01*01	TCRBD01	TCRBD01-01	01				TCRBJ02-01*01	TCRBJ02	TCRBJ02-01	01				8	3	2	4	4	2	39	48	52	58	61	1	In	VDJ
ATCCAGCCTGCAAAGCTTGAGGACTCGGCCGTGTATCTCTGTGCCAGCAGCTTGATAGCGGACTACAATGAGCAGTTCTTCGGGCCA	CASSLIADYNEQFF	1	1.353729524840937E-4	42	TCRBV11-02*01	TCRBV11	TCRBV11-02	01				TCRBD02-01	TCRBD02	TCRBD02-01				01,02	TCRBJ02-01*01	TCRBJ02	TCRBJ02-01	01				3	1	5	5	2	3	39	53	55	61	62	1	In	VDJ
CACAGAGCAGCGGGACTCAGCCATGTATCGCTGTGCTAGCAGCTTAGAGCCCGACTAGCGGGAGACAATGAGCAGTTCTTCGGGCCA		1	1.353729524840937E-4	50	TCRBV07-07*01	TCRBV07	TCRBV07-07	01				TCRBD02-01*02	TCRBD02	TCRBD02-01	02				TCRBJ02-01*01	TCRBJ02	TCRBJ02-01	01				1	0	2	2	5	5	31	47	52	-1	64	1	Out	VDJ
CAGCGCACAGAGCAGCGGGACTCAGCCATGTATCGCTGTGCTAGCAGCTTAGCCCACAGACCCGTGGGGACCCAGTACTTCGGGCCA	CASSLAHRPVGTQYF	1	1.353729524840937E-4	45	TCRBV07-07*01	TCRBV07	TCRBV07-07	01				TCRBD01-01*01	TCRBD01	TCRBD01-01	01				TCRBJ02-05*01	TCRBJ02	TCRBJ02-05	01				0	9	3	5	2	7	36	53	55	59	68	1	In	VDJ
GAGCAGGGGGACTCGGCCATGTATCTCTGTGCCAGCAGCTCCCCTCAGGGGATTGGGACAGTAGAAGAGACCCAGTACTTCGGGCCA	CASSSPQGIGTVEETQYF	1	1.353729524840937E-4	54	TCRBV07-09*01	TCRBV07	TCRBV07-09	01				TCRBD01-01*01	TCRBD01	TCRBD01-01	01				TCRBJ02-05*01	TCRBJ02	TCRBJ02-05	01				4	3	0	5	14	3	27	40	54	61	64	1	In	VDJ
ATCCAGCCCTCAGAACCCAGGGACTCAGCTGTGTACTTCTGTGCCAGCAGTTTAGGACTAGCGGGAGGTACGCAGTATTTTGGCCCA	CASSLGLAGGTQYF	1	1.353729524840937E-4	42	TCRBV12	TCRBV12				TCRBV12-03/12-04,TCRBV12-04		TCRBD02-01*02	TCRBD02	TCRBD02-01	02				TCRBJ02-03*01	TCRBJ02	TCRBJ02-03	01				1	0	2	1	0	8	39	-1	55	-1	68	1	In	VDJ
ATCCAGCGCACAGAGCAGGGGGACTCGGCCATGTATCTCTGTGCCAGCAGCTTGGGACAGGGGAGGTCTGAAGCTTTCTTTGGACAA	CASSLGQGRSEAFF	1	1.353729524840937E-4	42	TCRBV07-09*01	TCRBV07	TCRBV07-09	01				TCRBD01-01*01	TCRBD01	TCRBD01-01	01				TCRBJ01-01*01	TCRBJ01	TCRBJ01-01	01				3	4	0	2	0	6	39	-1	53	63	67	1	In	VDJ
ACAGTGACCAGTGCCCATCCTGAAGACAGCAGCTTCTACATCTGCAGTGCTAGGGACAGGGCAAGTACTGAAGCTTTCTTTGGACAA	CSARDRASTEAFF	1	1.353729524840937E-4	39	TCRBV20	TCRBV20				TCRBV20-01,TCRBV20-or09_02		TCRBD01-01*01	TCRBD01	TCRBD01-01	01				TCRBJ01-01*01	TCRBJ01	TCRBJ01-01	01				3	5	1	3	0	5	42	-1	53	61	66	1	In	VDJ
NTGTCGGCTGCTCCCTCCCAGACATCTGTGTACTTCTGTGCCAGCAGACTAGGGTACAGGGGCGACACTGAAGCTTTCTTTGGACAA	CASRLGYRGDTEAFF	2	2.707459049681874E-4	45	TCRBV06-05*01	TCRBV06	TCRBV06-05	01				TCRBD01-01*01	TCRBD01	TCRBD01-01	01				TCRBJ01-01*01	TCRBJ01	TCRBJ01-01	01				6	2	3	2	8	3	36	47	55	62	64	2	In	VDJ
AAGATCCGGTCCACAAAGCTGGAGGACTCAGCCATGTACTTCTGTGCCAGCAGTGTCAGGGGGAACACTGAAGCTTTCTTTGGACAA	CASSVRGNTEAFF	1	1.353729524840937E-4	39	TCRBV02-01	TCRBV02	TCRBV02-01				01,03	TCRBD01-01*01	TCRBD01	TCRBD01-01	01				TCRBJ01-01*01	TCRBJ01	TCRBJ01-01	01				4	0	4	2	1	1	42	55	56	-1	62	1	In	VDJ
ACGATCCAGCGCACAGAGCAGGAGGACTCGGCCGTGTATCTCTGTGCCAGCAGCTTGTACAGAGATCAGCCCCAGCATTTTGGTGAT	CASSLYRDQPQHF	1	1.353729524840937E-4	39	TCRBV07-02	TCRBV07	TCRBV07-02				01,02	TCRBD01-01*01	TCRBD01	TCRBD01-01	01				TCRBJ01-05*01	TCRBJ01	TCRBJ01-05	01				3	2	3	5	2	5	42	56	58	62	64	1	In	VDJ
CAAAAGAACCCGACAGCTTTCTATCTCTGTGCCAGTAGTCCCGGGGCGACAGGGGACTCCTATAATTCACCCCTCCACTTTGGGAAT	CASSPGATGDSYNSPLHF	3	4.06118857452281E-4	54	TCRBV19-01*01	TCRBV19	TCRBV19-01	01				TCRBD01-01*01	TCRBD01	TCRBD01-01	01				TCRBJ01-06*01	TCRBJ01	TCRBJ01-06	01				5	1	2	2	8	0	27	39	47	55	56	3	In	VDJ
GAGTCTGCCAGGCCCTCACATACCTCTCAGTACCTCTGTGCCAGCAGTGAAACAAGAGGGATAAATTCACCCCTCCACTTTGGGAAT	CASSETRGINSPLHF	2	2.707459049681874E-4	45	TCRBV25-01*01	TCRBV25	TCRBV25-01	01				TCRBD02-01*02	TCRBD02	TCRBD02-01	02				TCRBJ01-06*01	TCRBJ01	TCRBJ01-06	01				2	3	11	0	4	7	36	51	55	60	63	2	In	VDJ
ATCCAGCGCACAGAGCAGGGGGACTCGGCCATGTATCTCTGTGCCAGCAGCTTAGCTTTGGGGGGCAATGGCTACACCTTCGGTTCG	CASSLALGGNGYTF	3	4.06118857452281E-4	42	TCRBV07-09*01	TCRBV07	TCRBV07-09	01								TCRBD01,TCRBD02	TCRBD01-01,TCRBD02-01		TCRBJ01-02*01	TCRBJ01	TCRBJ01-02	01				0	1	6	0	4	6	39	56	60	66	67	3	In	VDJ
TCTCCCTGATTCTGGAGTCCGCCAGCACCAACCAGACATCTATGTACCTCTGTGCCAGCAGTTTGTCGCGAGCAGTACTTCGGGCCG		1	1.353729524840937E-4	31	TCRBV28-01*01	TCRBV28	TCRBV28-01	01				TCRBD02-01	TCRBD02	TCRBD02-01				01,02	TCRBJ02-07*01	TCRBJ02	TCRBJ02-07	01				3	0	8	6	2	6	50	64	66	-1	68	1	Out	VDJ
TCGGCTGCTCCCTCCCAAACATCTGTGTACTTCTGTGCCAGCAGTTACCCCCAGACAGGGAGAAGCTACGAGCAGTACTTCGGGCCG	CASSYPQTGRSYEQYF	1	1.353729524840937E-4	48	TCRBV06-02/06-03*01	TCRBV06	TCRBV06-02/06-03	01				TCRBD01-01*01	TCRBD01	TCRBD01-01	01				TCRBJ02-07*01	TCRBJ02	TCRBJ02-07	01				2	5	2	3	5	3	33	48	53	60	65	1	In	VDJ
GTGACATCGGCCCAAAAGAACCCGACAGCTTTCTATCTCTGTGCCAGTAGTGCCCTAGCGGGGCCCTACGAGCAGTACTTCGGGCCG	CASSALAGPYEQYF	1	1.353729524840937E-4	42	TCRBV19-01*01	TCRBV19	TCRBV19-01	01				TCRBD02-01*01	TCRBD02	TCRBD02-01	01				TCRBJ02-07*01	TCRBJ02	TCRBJ02-07	01				5	1	4	3	3	2	39	51	54	63	64	1	In	VDJ
AGCACCTTGGAGCTGGGGGACTCGGCCCTTTATCTTTGCGCCAGCCGTCCCCCGGGACAGGCCGGGCACGAGCAGTACTTCGGGCCG	CASRPPGQAGHEQYF	1	1.353729524840937E-4	45	TCRBV05-01*01	TCRBV05	TCRBV05-01	01				TCRBD01-01*01	TCRBD01	TCRBD01-01	01				TCRBJ02-07*01	TCRBJ02	TCRBJ02-07	01				7	6	0	4	8	5	36	45	53	61	67	1	In	VDJ
ACCAGTGCCCATCCTGAAGACAGCAGCTTCTACATCTGCAGTGCTACTCGGACTAGTCGCTGAATCTTAGAGCAGTACTTCGGGCCG	CSATRTSR*ILEQYF	1	1.353729524840937E-4	45	TCRBV20	TCRBV20				TCRBV20-01,TCRBV20-or09_02		TCRBD02-01	TCRBD02	TCRBD02-01				01,02	TCRBJ02-07*01	TCRBJ02	TCRBJ02-07	01				4	13	1	8	3	7	36	46	49	56	69	1	Stop	VDJ
GTGAGCACCTTGGAGCTGGGGGACTCGGCCCTTTATCTTTGCGCCAGCAGCCGGACCTCTCATTCAGATGAGCAGTTCTTCGGGCCA	CASSRTSHSDEQFF	1	1.353729524840937E-4	42	TCRBV05-01*01	TCRBV05	TCRBV05-01	01								TCRBD01,TCRBD02	TCRBD01-01,TCRBD02-01		TCRBJ02-01*01	TCRBJ02	TCRBJ02-01	01				4	11	1	7	1	8	39	51	52	56	67	1	In	VDJ
GCTGCTCCCTCCCAAACATCTGTGTACTTCTGTGCCAGCCGACCTTATGGGACTAGCGGGAGGGCTAATGAGCAGTTCTTCGGGCCA	CASRPYGTSGRANEQFF	1	1.353729524840937E-4	51	TCRBV06	TCRBV06				TCRBV06-02/06-03,TCRBV06-02		TCRBD02-01*02	TCRBD02	TCRBD02-01	02				TCRBJ02-01*01	TCRBJ02	TCRBJ02-01	01				8	2	0	0	9	7	30	39	48	64	66	1	In	VDJ
NTGTCGGCTGCTCCCTCCCAGACATCTGTGTACTTCTGTGCCAGCAGTGAAAGTCAAGGGCAGGGAAGGACCCAGTACTTCGGGCCA	CASSESQGQGRTQYF	6	8.12237714904562E-4	45	TCRBV06-01*01	TCRBV06	TCRBV06-01	01				TCRBD01-01*01	TCRBD01	TCRBD01-01	01				TCRBJ02-05*01	TCRBJ02	TCRBJ02-05	01				2	3	4	3	9	7	36	51	60	65	68	6	In	VDJ
AAGATCCAGCCCTCAGAACCCAGGGACTCAGCTGTGTACTTCTGTGCCAGCAGTTTCGGGGGAGCCGAGACCCAGTACTTCGGGCCA	CASSFGGAETQYF	1	1.353729524840937E-4	39	TCRBV12-03/12-04*01	TCRBV12	TCRBV12-03/12-04	01				TCRBD02-01*01	TCRBD02	TCRBD02-01	01				TCRBJ02-05*01	TCRBJ02	TCRBJ02-05	01				3	4	8	2	0	5	42	-1	56	62	66	1	In	VDJ
GAGTCCGCCAGCACCAACCAGACATCTATGTACCTCTGTGCCAGCAGTTTATCTGCACCGATCTCAGATACGCAGTATTTTGGCCCA	CASSLSAPISDTQYF	1	1.353729524840937E-4	45	TCRBV28-01*01	TCRBV28	TCRBV28-01	01								TCRBD01,TCRBD02	TCRBD01-01,TCRBD02-01		TCRBJ02-03*01	TCRBJ02	TCRBJ02-03	01				1	3	2	8	7	4	36	52	59	61	64	1	In	VDJ
CTTGGAGCTGGGGGACTCGGCCCTTTATCTTTGCGCCGGCCGACTAGCGGGAGGCCCTCCGGCACAGATACGCAGTATTTTGGCCCA		1	1.353729524840937E-4	50	TCRBV05-01*01	TCRBV05	TCRBV05-01	01				TCRBD02-01*02	TCRBD02	TCRBD02-01	02				TCRBJ02-03*01	TCRBJ02	TCRBJ02-03	01				10	7	2	1	4	1	31	37	41	54	61	1	Out	VDJ
GCAGGGGGACTCGGCCGTGTATGTCTGTGCAAGTCGCTTTTAGAGCGGGAGTTGAATTATCGCACCGGGGAGCTGTTTTTTGGAGAA		2	2.707459049681874E-4	56	TCRBV12-02*01	TCRBV12	TCRBV12-02	01				TCRBD02-01*02	TCRBD02	TCRBD02-01	02				TCRBJ02-02*01	TCRBJ02	TCRBJ02-02	01				3	11	6	2	4	4	25	39	43	51	62	2	Out	VDJ
CTCCTTCTCAGTGACTCTGGCTTCTATCTCTGTGCCTGGAGTGTACATACGGCCCAGGGGCTCGCGTTCGGAGCTTTCTTTGGACAA	CAWSVHTAQGLAFGAFF	1	1.353729524840937E-4	51	TCRBV30-01*01	TCRBV30	TCRBV30-01	01				TCRBD01-01*01	TCRBD01	TCRBD01-01	01				TCRBJ01-01*01	TCRBJ01	TCRBJ01-01	01				0	11	4	2	10	10	30	44	54	60	71	1	In	VDJ
NNNNNNNTGTCGGCTGCTCCCTCCCAGACATCTGTGTACTTCTGTGCCAGCACCCAGAATCTGAACACTGAAGCTTTCTTTGGACAA	CASTQNLNTEAFF	6	8.12237714904562E-4	39	TCRBV06-05*01	TCRBV06	TCRBV06-05	01				TCRBD01-01*01	TCRBD01	TCRBD01-01	01				TCRBJ01-01*01	TCRBJ01	TCRBJ01-01	01				7	4	4	5	2	0	42	52	54	57	61	6	In	VDJ
NNNNTGTCGGCTGCTCCCTCCCAGACATCTGTGTACTTCTGTGCCAGCCAGGGGTTGGGGGCTAATGAAAAACTGTTTTTTGGCAGT	CASQGLGANEKLFF	1	1.353729524840937E-4	42	TCRBV06-05*01	TCRBV06	TCRBV06-05	01				TCRBD01-01*01	TCRBD01	TCRBD01-01	01				TCRBJ01-04*01	TCRBJ01	TCRBJ01-04	01				8	7	4	2	0	3	39	-1	48	54	61	1	In	VDJ
TCCTTCTCAGTGACTCTGGCTTCTATCTCTGTGCCTGGATCCCATCGTGGGACGGAAAATAGCAATCAGCCCCAGCATTTTGGTGAT		1	1.353729524840937E-4	52	TCRBV30-01*01	TCRBV30	TCRBV30-01	01								TCRBD01,TCRBD02	TCRBD01-01,TCRBD02-01		TCRBJ01-05*01	TCRBJ01	TCRBJ01-05	01				4	6	0	7	9	0	29	39	48	53	59	1	Out	VDJ
CACGCCCTGCAGCCAGAAGACTCAGCCCTGTATCTCTGCGCCAGCAGCCCAGACGGGGGGCCGTATTCACCCCTCCACTTTGGGAAT	CASSPDGGPYSPLHF	1	1.353729524840937E-4	45	TCRBV04-01*01	TCRBV04	TCRBV04-01	01				TCRBD02-01*01	TCRBD02	TCRBD02-01	01				TCRBJ01-06*01	TCRBJ01	TCRBJ01-06	01				0	4	8	1	0	8	36	-1	53	60	64	1	In	VDJ
GCCTTGTTGCTGGGGGACTCGGCCCTCTATCTCTGTGCCAGCAGCTTGGCTCAGGCTCTCAGGGCTTATGGCTACACCTTCGGTTCG	CASSLAQALRAYGYTF	1	1.353729524840937E-4	48	TCRBV05-06*01	TCRBV05	TCRBV05-06	01				TCRBD01-01*01	TCRBD01	TCRBD01-01	01				TCRBJ01-02*01	TCRBJ01	TCRBJ01-02	01				0	2	4	3	10	5	33	49	59	64	66	1	In	VDJ
CTGGAGTCCGCCAGCACCAACCAGACATCTATGTACCTCTGTGCCAGCAGTTTACCGGGGGGAAACTATGGCTACACCTTCGGTTCG	CASSLPGGNYGYTF	2	2.707459049681874E-4	42	TCRBV28-01*01	TCRBV28	TCRBV28-01	01				TCRBD02-01*01	TCRBD02	TCRBD02-01	01				TCRBJ01-02*01	TCRBJ01	TCRBJ01-02	01				2	1	8	1	1	2	39	54	55	62	63	2	In	VDJ
NNNNNNNTGTCGGCTGCTCCCTCCCAGACATCTGTGTACTTCTGTGCCAGCAGTCGACAGGGAAACTATGGCTACACCTTCGGTTCG	CASSRQGNYGYTF	1	1.353729524840937E-4	39	TCRBV06-05*01	TCRBV06	TCRBV06-05	01				TCRBD01-01*01	TCRBD01	TCRBD01-01	01				TCRBJ01-02*01	TCRBJ01	TCRBJ01-02	01				5	1	2	3	1	2	42	54	55	62	63	1	In	VDJ
CCTCAGAACCGGGAGACACGGCACTGTATCTCTGCGCCAGCAGTCCCATCCCGGGACTAGCGGGAGAGGGAGCAGTACTTCGGGCCG		2	2.707459049681874E-4	49	TCRBV23-01*01	TCRBV23	TCRBV23-01	01				TCRBD02-01*02	TCRBD02	TCRBD02-01	02				TCRBJ02-07*01	TCRBJ02	TCRBJ02-07	01				4	3	0	2	7	7	32	45	52	66	69	2	Out	VDJ
CAGCCTGCAGAGCTTGGGGACTCGGCCGTGTATCTCTGTGCCAGCAGCGCCCGGACAGGTCTCGCCTCCGAGCAGTACTTCGGGCCG	CASSARTGLASEQYF	2	2.707459049681874E-4	45	TCRBV11-03*01	TCRBV11	TCRBV11-03	01				TCRBD01-01*01	TCRBD01	TCRBD01-01	01				TCRBJ02-07*01	TCRBJ02	TCRBJ02-07	01				5	9	1	4	4	6	36	48	52	59	68	2	In	VDJ
GCTGCTCCCTCCCAAACATCTGTGTACTTCTGTGCCAGCAGTCCCTCAGGGGTGACTAGAAAGGGCTACGAGCAGTACTTCGGGCCG	CASSPSGVTRKGYEQYF	1	1.353729524840937E-4	51	TCRBV06-02/06-03*01	TCRBV06	TCRBV06-02/06-03	01								TCRBD01,TCRBD02	TCRBD01-01,TCRBD02-01		TCRBJ02-07*01	TCRBJ02	TCRBJ02-07	01				5	13	4	2	4	3	30	42	46	52	65	1	In	VDJ
NNNNTGTCGGCTGCTCCCTCCCAGACATCTGTGTACTTCTGTGCCAGCAGTTACTCGACCTACTCCTACGAGCAGTACTTCGGGCCG	CASSYSTYSYEQYF	2	2.707459049681874E-4	42	TCRBV06-05*01	TCRBV06	TCRBV06-05	01								TCRBD01,TCRBD02	TCRBD01-01,TCRBD02-01		TCRBJ02-07*01	TCRBJ02	TCRBJ02-07	01				0	3	2	7	0	0	39	-1	56	59	62	2	In	VDJ
ATCCAGCGCACAGAGCGGGGGGACTCAGCCGTGTATCTCTGTGCCAGCAGCTTAGCAGCGGGTCCCTACGAGCAGTACTTCGGGCCG	CASSLAAGPYEQYF	1	1.353729524840937E-4	42	TCRBV07-03*01	TCRBV07	TCRBV07-03	01				TCRBD02-01	TCRBD02	TCRBD02-01				01,02	TCRBJ02-07*01	TCRBJ02	TCRBJ02-07	01				2	2	6	4	2	2	39	54	56	62	64	1	In	VDJ
GAAGTCTGCCAGGCCCTCACATACCTCTCAGTACCTCTGTGCCAGCAGTCTGGGGTGACAATGAACTACGAGCAGTACTTCGGGCCG		1	1.353729524840937E-4	44	TCRBV25-01*01	TCRBV25	TCRBV25-01	01								TCRBD01,TCRBD02	TCRBD01-01,TCRBD02-01		TCRBJ02-07*01	TCRBJ02	TCRBJ02-07	01				5	5	2	6	7	3	37	49	56	60	65	1	Out	VDJ
ATCCTGGAGTCGCCCAGCCCCAACCAGACCTCTCTGTACTTCTGTGCCAGCAGTTTGCCGGGTTTGAACGAGCAGTACTTCGGGCCG	CASSLPGLNEQYF	1	1.353729524840937E-4	39	TCRBV27-01*01	TCRBV27	TCRBV27-01	01				TCRBD02-01	TCRBD02	TCRBD02-01				01,02	TCRBJ02-07*01	TCRBJ02	TCRBJ02-07	01				3	5	8	4	2	5	42	56	58	62	67	1	In	VDJ
CTAAACCTGAGCTCTCTGGAGCTGGGGGACTCAGCTTTGTATTTCTGTGCCAGCAGCCCCCGCGGGGACACCATATATTTTGGAGAG	CASSPRGDTIYF	1	1.353729524840937E-4	36	TCRBV09-01*01	TCRBV09	TCRBV09-01	01				TCRBD02-01*01	TCRBD02	TCRBD02-01	01				TCRBJ01-03*01	TCRBJ01	TCRBJ01-03	01				4	0	7	3	4	8	45	57	61	-1	67	1	In	VDJ
ACAGTGACCAGTGCCCATCCTGAAGACAGCAGCTTCTACATCTGCAGTGCTAGAAAGACCCTCGAAAACATTCAGTACTTCGGCGCC	CSARKTLENIQYF	1	1.353729524840937E-4	39	TCRBV20	TCRBV20				TCRBV20-01,TCRBV20-or09_02						TCRBD01,TCRBD02	TCRBD01-01,TCRBD02-01		TCRBJ02-04*01	TCRBJ02	TCRBJ02-04	01				2	5	2	7	2	5	42	54	56	59	64	1	In	VDJ
AGTGCCCATCCTGAAGACAGCAGCTTCTACATCTGCAGTGCTCTGCCGGGACTAGCGGGAGGGTTCAATGAGCAGTTCTTCGGGCCA	CSALPGLAGGFNEQFF	1	1.353729524840937E-4	48	TCRBV20	TCRBV20				TCRBV20-01,TCRBV20-or09_02		TCRBD02-01*02	TCRBD02	TCRBD02-01	02				TCRBJ02-01*01	TCRBJ02	TCRBJ02-01	01				5	2	0	0	5	6	33	42	47	63	65	1	In	VDJ
GCCCATCCTGAAGACAGCAGCTTCTACATCTGCAGTGCTTTTCGATTAGTCAGGAGGGCCCGCTACAATGAGCAGTTCTTCGGGCCA	CSAFRLVRRARYNEQFF	1	1.353729524840937E-4	51	TCRBV20	TCRBV20				TCRBV20-01,TCRBV20-or09_02		TCRBD02-01*02	TCRBD02	TCRBD02-01	02				TCRBJ02-01*01	TCRBJ02	TCRBJ02-01	01				5	4	10	0	13	3	30	39	52	58	62	1	In	VDJ
ACAGAGCAGGAGGACTCGGCCGTGTATCTCTGTGCCAGCAGCTCCAGTGGTCTAATACTCTCCTACAATGAGCAGTTCTTCGGGCCA	CASSSSGLILSYNEQFF	2	2.707459049681874E-4	51	TCRBV07-02	TCRBV07	TCRBV07-02				01,02					TCRBD01,TCRBD02	TCRBD01-01,TCRBD02-01		TCRBJ02-01*01	TCRBJ02	TCRBJ02-01	01				4	12	4	5	1	0	30	43	44	47	59	2	In	VDJ
NNNNNNNTGTCGGCTGCTCCCTCCCAGACATCTGTGTACTTCTGTGCCAGCAGACGAGAGGCTCACAATGAGCAGTTCTTCGGGCCA	CASRREAHNEQFF	5	6.768647624204683E-4	39	TCRBV06-05*01	TCRBV06	TCRBV06-05	01				TCRBD02-01*02	TCRBD02	TCRBD02-01	02				TCRBJ02-01*01	TCRBJ02	TCRBJ02-01	01				6	3	11	1	4	5	42	53	57	61	64	5	In	VDJ
NTGTCGGCTGCTCCCTCCCAGACATCTGTGTACTTCTGTGCCAGCAGTGAATCTAGCGGGAGTCCAGATACGCAGTATTTTGGCCCA	CASSESSGSPDTQYF	4	5.414918099363748E-4	45	TCRBV06-01*01	TCRBV06	TCRBV06-01	01				TCRBD02-01*02	TCRBD02	TCRBD02-01	02				TCRBJ02-03*01	TCRBJ02	TCRBJ02-03	01				2	2	4	2	1	4	36	51	52	62	64	4	In	VDJ
AGGATCCAGCAGGTAGTGCGAGGAGATTCGGCAGCTTATTTCTGTGCCAGCGAATCGAGGGGCACAGATACGCAGTATTTTGGCCCA	CASESRGTDTQYF	2	2.707459049681874E-4	39	TCRBV18-01*01	TCRBV18	TCRBV18-01	01				TCRBD02-01*02	TCRBD02	TCRBD02-01	02				TCRBJ02-03*01	TCRBJ02	TCRBJ02-03	01				8	0	11	0	5	1	42	51	56	-1	61	2	In	VDJ
AGTGCCCATCCTGAAGACAGCAGCTTCTACATCTGCAGTGCTAGAGATGGAGGGACTAGCGGCACAGATACGCAGTATTTTGGCCCA	CSARDGGTSGTDTQYF	1	1.353729524840937E-4	48	TCRBV20	TCRBV20				TCRBV20-01,TCRBV20-or09_02		TCRBD02-01	TCRBD02	TCRBD02-01				01,02	TCRBJ02-03*01	TCRBJ02	TCRBJ02-03	01				0	0	0	6	4	1	33	47	51	-1	61	1	In	VDJ
CTGAAGATCCAGCGCACAGAGCAGGGGGACTCGGCCATGTATCTCTGTGCCACGGGCCCGAGCACAGATACGCAGTATTTTGGCCCA	CATGPSTDTQYF	1	1.353729524840937E-4	36	TCRBV07-09	TCRBV07	TCRBV07-09				01,05,06					TCRBD01,TCRBD02	TCRBD01-01,TCRBD02-01		TCRBJ02-03*01	TCRBJ02	TCRBJ02-03	01				10	3	8	0	1	0	45	52	53	57	60	1	In	VDJ
TCAGAACCCAGGGACTCAGCTGTGTACTTCTGTGCCAGCAGTTTAGCGCGGGCTAGCGGGTACACAGATACGCAGTATTTTGGCCCA	CASSLARASGYTDTQYF	1	1.353729524840937E-4	51	TCRBV12	TCRBV12				TCRBV12-03/12-04,TCRBV12-04		TCRBD02-01	TCRBD02	TCRBD02-01				01,02	TCRBJ02-03*01	TCRBJ02	TCRBJ02-03	01				0	2	4	4	5	2	30	47	52	60	62	1	In	VDJ
CAGCCCTCAGAACCCAGGGACTCAGCTGTGTACTTCTGTGCCAGCAGGGGGACAGGTATTGGCACCGGGGAGCTGTTTTTTGGAGAA	CASRGTGIGTGELFF	1	1.353729524840937E-4	45	TCRBV12	TCRBV12				TCRBV12-03/12-04,TCRBV12-04		TCRBD01-01*01	TCRBD01	TCRBD01-01	01				TCRBJ02-02*01	TCRBJ02	TCRBJ02-02	01				6	6	0	4	1	4	36	47	48	56	62	1	In	VDJ
CTGAGCTCTCTGGAGCTGGGGGACTCAGCTTTGTATTTCTGTGCCAGCAGCCGGATCTCGGCCGACGGGGAGCTGTTTTTTGGAGAA	CASSRISADGELFF	1	1.353729524840937E-4	42	TCRBV09-01*01	TCRBV09	TCRBV09-01	01								TCRBD01,TCRBD02	TCRBD01-01,TCRBD02-01		TCRBJ02-02*01	TCRBJ02	TCRBJ02-02	01				4	10	1	8	1	7	39	51	52	55	65	1	In	VDJ
NNTGTCGGCTGCTCCCTCCCAGACATCTGTGTACTTCTGTGCCGGCCCGGGACAGGGGGTCGTCTACTTCCCCAGCATTTTGGTGAT		1	1.353729524840937E-4	44	TCRBV06-05*01	TCRBV06	TCRBV06-05	01				TCRBD01-01*01	TCRBD01	TCRBD01-01	01				TCRBJ01-05*01	TCRBJ01	TCRBJ01-05	01				11	10	0	1	5	10	37	43	48	59	69	1	Out	VDJ
ACTGTGAGCAACATGAGCCCTGAAGACAGCAGCATATATCTCTGCAGCGTGCAGGATAATCGCAATCAGCCCCAGCATTTTGGTGAT	CSVQDNRNQPQHF	1	1.353729524840937E-4	39	TCRBV29-01	TCRBV29	TCRBV29-01				01,02	TCRBD01-01*01	TCRBD01	TCRBD01-01	01				TCRBJ01-05*01	TCRBJ01	TCRBJ01-05	01				6	6	4	4	1	2	42	50	51	55	61	1	In	VDJ
GCTGCTCCCTCCCAGACATCTGTGTACTTCTGTGCCAGCAAAGTACAGGGCCGGAGCTCCTATAATTCACCCCTCCACTTTGGGAAT	CASKVQGRSSYNSPLHF	1	1.353729524840937E-4	51	TCRBV06	TCRBV06				TCRBV06-01,TCRBV06-05,TCRBV06-06		TCRBD01-01*01	TCRBD01	TCRBD01-01	01				TCRBJ01-06*01	TCRBJ01	TCRBJ01-06	01				7	6	3	3	4	0	30	40	44	50	56	1	In	VDJ
GGTGCAGCCTGCAGAACTGGAGGATTCTGGAGTTTATTTCTGTGCCAGCAGCCTTGGGACAAGAATTCACCCCTCCACTTTGGGAAT		1	1.353729524840937E-4	41	TCRBV14-01*01	TCRBV14	TCRBV14-01	01				TCRBD01-01*01	TCRBD01	TCRBD01-01	01				TCRBJ01-06*01	TCRBJ01	TCRBJ01-06	01				4	2	0	6	2	7	40	53	55	61	63	1	Out	VDJ
NTGTCGGCTGCTCCCTCCCAGACATCTGTGTACTTCTGTGCCAGCAGTGAAGCCCTAAAAGGGCACTATGGCTACACCTTCGGTTCG	CASSEALKGHYGYTF	1	1.353729524840937E-4	45	TCRBV06-01*01	TCRBV06	TCRBV06-01	01								TCRBD01,TCRBD02	TCRBD01-01,TCRBD02-01		TCRBJ01-02*01	TCRBJ01	TCRBJ01-02	01				0	1	5	3	6	3	36	53	59	63	64	1	In	VDJ
GCCTTGTTGCTGGGGGACTCGGCCCTGTATCTCTGTGCCAGCAGCCAAACCGTCCAAAACCCTAACTATGGCTACACCTTCGGTTCG	CASSQTVQNPNYGYTF	1	1.353729524840937E-4	48	TCRBV05-05*01	TCRBV05	TCRBV05-05	01								TCRBD01,TCRBD02	TCRBD01-01,TCRBD02-01		TCRBJ01-02*01	TCRBJ01	TCRBJ01-02	01				4	11	3	7	3	0	33	45	48	50	61	1	In	VDJ
GATCCAGCGCACAGAGCGGGGGGACTCAGCCGTGTATCTCTGTGCCAACAGCTCGACAGGGTGTCAGGCGGCTACACCTTCGGTTCG		1	1.353729524840937E-4	41	TCRBV07-03*01	TCRBV07	TCRBV07-03	01				TCRBD01-01*01	TCRBD01	TCRBD01-01	01				TCRBJ01-02*01	TCRBJ01	TCRBJ01-02	01				4	8	2	3	1	8	40	53	54	61	69	1	Out	VDJ
GTCGGCTGCTCCCTCCCAAACATCTGTGTACTTCTGTGCCAGCAGCCGACTAGCGGGGGCGTCTCCTACGAGCAGTACTTCGGGCCG		4	5.414918099363748E-4	47	TCRBV06-02*02	TCRBV06	TCRBV06-02	02				TCRBD02-01*01	TCRBD02	TCRBD02-01	01				TCRBJ02-07*01	TCRBJ02	TCRBJ02-07	01				2	3	2	2	0	0	34	-1	47	59	62	4	Out	VDJ
TCACCAGGCCTGGGGGACGCAGCCATGTACCTGTGTGCCACCAGCAGAGTCCCCGTGAGGAGCTCCTACGAGCAGTACTTCGGGCCG	CATSRVPVRSSYEQYF	1	1.353729524840937E-4	48	TCRBV15-01*02	TCRBV15	TCRBV15-01	02				TCRBD02-01*02	TCRBD02	TCRBD02-01	02				TCRBJ02-07*01	TCRBJ02	TCRBJ02-07	01				1	0	10	2	9	0	33	49	58	-1	62	1	In	VDJ
ACCCTGCAGCCAGAAGACTCGGCCCTGTATCTCTGCGCCAGCAGCCAGGGCCTAGCGGGAGGGCCCTACGAGCAGTACTTCGGGCCG	CASSQGLAGGPYEQYF	2	2.707459049681874E-4	48	TCRBV04-03*01	TCRBV04	TCRBV04-03	01				TCRBD02-01*02	TCRBD02	TCRBD02-01	02				TCRBJ02-07*01	TCRBJ02	TCRBJ02-07	01				3	1	4	0	4	2	33	47	51	63	64	2	In	VDJ
CACATCAATTCCCTGGAGCTTGGTGACTCTGCTGTGTATTTCTGTGCCAGCAGCCAAGTTGGAACGGACGAGCAGTACTTCGGGCCG	CASSQVGTDEQYF	1	1.353729524840937E-4	39	TCRBV03-01/03-02*01	TCRBV03	TCRBV03-01/03-02	01								TCRBD01,TCRBD02	TCRBD01-01,TCRBD02-01		TCRBJ02-07*01	TCRBJ02	TCRBJ02-07	01				1	4	1	8	2	5	42	58	60	63	67	1	In	VDJ
CTGCTCCCTCCCAGACATCTGTGTACTTCTGTGCCAGCGTTTGAACTAGTAGCGGGGGGGGATTCCCACGAGCAGTACTTCGGGCCG		3	4.06118857452281E-4	52	TCRBV06	TCRBV06				TCRBV06-01,TCRBV06-05,TCRBV06-06		TCRBD02-01*01	TCRBD02	TCRBD02-01	01				TCRBJ02-07*01	TCRBJ02	TCRBJ02-07	01				8	7	5	0	11	5	29	38	49	60	67	3	Out	VDJ
NTGTCGGCTGCTCCCTCCCAAACATCTGTGTACTTCTGTGCCAGCAGTCCGGAAGGACGGGAGGGACACGAGCAGTACTTCGGGCCG	CASSPEGREGHEQYF	1	1.353729524840937E-4	45	TCRBV06-02/06-03*01	TCRBV06	TCRBV06-02/06-03	01				TCRBD02-01*02	TCRBD02	TCRBD02-01	02				TCRBJ02-07*01	TCRBJ02	TCRBJ02-07	01				5	2	8	0	9	5	36	48	57	65	67	1	In	VDJ
AAGCTCCTTCTCAGTGACTCTGGCTTCTATCTCTGTGCCTGGAGGGGAGGGGGTACAGGGACTGGGAACGAGCAGTACTTCGGGCCG	CAWRGGGTGTGNEQYF	1	1.353729524840937E-4	48	TCRBV30-01*01	TCRBV30	TCRBV30-01	01				TCRBD02-01*02	TCRBD02	TCRBD02-01	02				TCRBJ02-07*01	TCRBJ02	TCRBJ02-07	01				3	16	9	0	0	5	33	-1	44	51	67	1	In	VDJ
NCTCTGAAGATCCGGTCCACAAAGCTGGAGGACTCAGCCATGTACTTCTGTGCCAGCAGCTATAGCGGAGAGCAGTACTTCGGGCCG	CASSYSGEQYF	5	6.768647624204683E-4	33	TCRBV02-01	TCRBV02	TCRBV02-01				01,03	TCRBD02-01	TCRBD02	TCRBD02-01				01,02	TCRBJ02-07*01	TCRBJ02	TCRBJ02-07	01				6	1	5	5	3	7	48	59	62	68	69	5	In	VDJ
AACGCCTTGTTGCTGGGGGACTCGGCCCTGTATCTCTGTGCCAGCAGCCAACTGTGTTACTCTGGAAACACCATATATTTTGGAGAG	CASSQLCYSGNTIYF	2	2.707459049681874E-4	45	TCRBV05-05*01	TCRBV05	TCRBV05-05	01				TCRBD02-01	TCRBD02	TCRBD02-01				01,02	TCRBJ01-03*01	TCRBJ01	TCRBJ01-03	01				4	6	3	10	2	0	36	48	50	53	59	2	In	VDJ
AGCTACCAGCTCCCAGACATCTGTGTACTTCTGTGCCATCAAGCGGAGCCTAGGGGCGACTCTGGAAACACCATATATTTTGGAGAG		1	1.353729524840937E-4	50	TCRBV10-03*01	TCRBV10	TCRBV10-03	01								TCRBD01,TCRBD02	TCRBD01-01,TCRBD02-01		TCRBJ01-03*01	TCRBJ01	TCRBJ01-03	01				7	3	5	2	10	0	31	41	51	56	59	1	Out	VDJ
GATCCAGCGCACAGAGCAGGAGGACTCCGCCGTGTATCTCTGTGCCAGCAGCGCAACAGGGTTAGGAACATTCAGTACTTCGGCGCC		1	1.353729524840937E-4	41	TCRBV07-08	TCRBV07	TCRBV07-08				01,03	TCRBD01-01*01	TCRBD01	TCRBD01-01	01				TCRBJ02-04*01	TCRBJ02	TCRBJ02-04	01				5	5	3	3	3	7	40	52	55	61	66	1	Out	VDJ
CAGCGCACAGAGCAGGAGGACTCCGCCGTGTATCTCTGTGCCAGCAGCTTAGCAGCTAGCGGGAGCACTGAGCAGTTCTTCGGGCCA	CASSLAASGSTEQFF	1	1.353729524840937E-4	45	TCRBV07-08*01	TCRBV07	TCRBV07-08	01				TCRBD02-01*02	TCRBD02	TCRBD02-01	02				TCRBJ02-01*01	TCRBJ02	TCRBJ02-01	01				0	3	4	2	2	9	36	53	55	65	68	1	In	VDJ
TCGGCCCAAAAGAACCCGACAGCTTTCTATCTCTGTGCCAGTAGTTCGGGACAGGCAGGAGGGGTTAATGAGCAGTTCTTCGGGCCA	CASSSGQAGGVNEQFF	1	1.353729524840937E-4	48	TCRBV19-01*01	TCRBV19	TCRBV19-01	01				TCRBD01-01*01	TCRBD01	TCRBD01-01	01				TCRBJ02-01*01	TCRBJ02	TCRBJ02-01	01				5	11	0	4	2	7	33	45	47	55	66	1	In	VDJ
GAGTCAGGGGACACAGCACTGTATTTCTGTGCCAGCAGCAACTTTTCATCGGACAGAAAAGTATATAATGAGCAGTTCTTCGGGCCA	CASSNFSSDRKVYNEQFF	1	1.353729524840937E-4	54	TCRBV21-01*01	TCRBV21	TCRBV21-01	01				TCRBD01-01*01	TCRBD01	TCRBD01-01	01				TCRBJ02-01*01	TCRBJ02	TCRBJ02-01	01				3	10	1	5	9	7	27	41	50	56	66	1	In	VDJ
GTGAGCAACATGAGCCCTGAAGACAGCAGCATATATCTCTGCAGCGTTGATGGGACTAGCGGTTACAATGAGCAGTTCTTCGGGCCA	CSVDGTSGYNEQFF	1	1.353729524840937E-4	42	TCRBV29-01	TCRBV29	TCRBV29-01				01,02	TCRBD02-01	TCRBD02	TCRBD02-01				01,02	TCRBJ02-01*01	TCRBJ02	TCRBJ02-01	01				3	1	0	5	1	4	39	50	51	62	63	1	In	VDJ
GCGCACAGAGCAGGAGGACTCCGCCGTGTATCTCTGTGCCAGCAGCCCCTACTAGAAAGATCCTACAATGAGCAGTTCTTCGGGCCA		1	1.353729524840937E-4	47	TCRBV07-08*03	TCRBV07	TCRBV07-08	03				TCRBD02-01	TCRBD02	TCRBD02-01				01,02	TCRBJ02-01*01	TCRBJ02	TCRBJ02-01	01				4	5	3	8	3	1	34	47	50	55	60	1	Out	VDJ
AACGCCTTGTTGCTGGGGGACTCGGCCCTGTATCTCTGTGCCAGCAGTTACACTAGCAGGCCCTACAATGAGCAGTTCTTCGGGCCA	CASSYTSRPYNEQFF	4	5.414918099363748E-4	45	TCRBV05-05*01	TCRBV05	TCRBV05-05	01				TCRBD02-01	TCRBD02	TCRBD02-01				01,02	TCRBJ02-01*01	TCRBJ02	TCRBJ02-01	01				5	4	3	7	4	2	36	47	51	57	61	4	In	VDJ
GTGCAGCCTGCAGAACTGGAGGATTCTGGAGTTTATTTCTGTGCCAGCAGCCAGACGACAGGGGGAGAGACCTAGTACTTCGGGCCA	CASSQTTGGET*YF	1	1.353729524840937E-4	42	TCRBV14-01*01	TCRBV14	TCRBV14-01	01				TCRBD01-01*01	TCRBD01	TCRBD01-01	01				TCRBJ02-05*01	TCRBJ02	TCRBJ02-05	01				3	8	2	1	3	12	39	53	56	65	73	1	Stop	VDJ
NNNNTGTCGGCTGCTCCCTCCCAAACATCTGTGTACTTCTGTGCCAGCAGGTTACGGACGGGGCAGGCGGCCCAGTACTTCGGGCCA	CASRLRTGQAAQYF	1	1.353729524840937E-4	42	TCRBV06	TCRBV06				TCRBV06-02/06-03,TCRBV06-02						TCRBD01,TCRBD02	TCRBD01-01,TCRBD02-01		TCRBJ02-05*01	TCRBJ02	TCRBJ02-05	01				6	6	7	0	9	9	39	50	59	64	70	1	In	VDJ
CACCTACACGCCCTGCAGCCAGAAGACTCAGCCCTGTATCTCTGCGCCAGCAGCCCCTCGGGCGGAGATACGCAGTATTTTGGCCCA	CASSPSGGDTQYF	1	1.353729524840937E-4	39	TCRBV04-01*01	TCRBV04	TCRBV04-01	01								TCRBD01,TCRBD02	TCRBD01-01,TCRBD02-01		TCRBJ02-03*01	TCRBJ02	TCRBJ02-03	01				4	2	8	0	4	5	42	55	59	63	65	1	In	VDJ
AAGATCCAGCCCTCAGAACCCAGGGACTCAGCTGTGTACTTCTGTGCCAGCAGTTTTAAGGGGGCAGATACGCAGTATTTTGGCCCA	CASSFKGADTQYF	2	2.707459049681874E-4	39	TCRBV12-03/12-04*01	TCRBV12	TCRBV12-03/12-04	01				TCRBD01-01*01	TCRBD01	TCRBD01-01	01				TCRBJ02-03*01	TCRBJ02	TCRBJ02-03	01				3	0	5	1	2	4	42	56	58	-1	64	2	In	VDJ
CAGCGCACAGAGCGGGGGGACTCAGCCGTGTATCTCTGTGCCAGCAGCCCAGCCGGACAGTCCCACGGGGAGCTGTTTTTTGGAGAA	CASSPAGQSHGELFF	1	1.353729524840937E-4	45	TCRBV07-03*01	TCRBV07	TCRBV07-03	01				TCRBD01-01*01	TCRBD01	TCRBD01-01	01				TCRBJ02-02*01	TCRBJ02	TCRBJ02-02	01				5	5	1	5	6	7	36	48	54	60	65	1	In	VDJ
CTGGAGTTGGCTGCTCCCTCCCAGACATCTGTGTACTTCTGTGCCAGCAGTTACGGCGGGGGGCGGACTGAAGCTTTCTTTGGACAA	CASSYGGGRTEAFF	1	1.353729524840937E-4	42	TCRBV06-06*01	TCRBV06	TCRBV06-06	01				TCRBD02-01*01	TCRBD02	TCRBD02-01	01				TCRBJ01-01*01	TCRBJ01	TCRBJ01-01	01				2	3	7	1	1	5	39	54	55	63	66	1	In	VDJ
TTCACCTACACACCCTGCAGCCAGAAGACTCGGCCCTGTATCTCTGTGCCAGCAGCCAATTACATTGAAAAACTGTTTTTTGGCAGT		2	2.707459049681874E-4	37	TCRBV04-02*01	TCRBV04	TCRBV04-02	01				TCRBD01-01*01	TCRBD01	TCRBD01-01	01				TCRBJ01-04*01	TCRBJ01	TCRBJ01-04	01				2	1	3	6	2	7	44	59	61	64	65	2	Out	VDJ
GTGACATCGGCCCAAAAGAACCCGACAGCTTTCTATCTCTGTGCCAGTAGTGAGGGACGGAAAAGTGAAAAACTGTTTTTTGGCAGT	CASSEGRKSEKLFF	1	1.353729524840937E-4	42	TCRBV19-01*01	TCRBV19	TCRBV19-01	01								TCRBD01,TCRBD02	TCRBD01-01,TCRBD02-01		TCRBJ01-04*01	TCRBJ01	TCRBJ01-04	01				5	7	0	7	2	7	39	51	53	58	65	1	In	VDJ
CCCTCCCAGACATCTGTGTACTTCTGTGCCAGCAGTGAAAGGCCCCTTAGTTTCCGGGGGCGGGAATCACCCCTCCACTTTGGGAAT	CASSERPLSFRGRESPLHF	1	1.353729524840937E-4	57	TCRBV06-01*01	TCRBV06	TCRBV06-01	01								TCRBD01,TCRBD02	TCRBD01-01,TCRBD02-01		TCRBJ01-06*01	TCRBJ01	TCRBJ01-06	01				2	5	6	0	16	10	24	39	55	61	66	1	In	VDJ
NNNNNNNNNNNCCCCTCAAGCTGGAGTCAGCTGCCTCCTCCCAGACATCTGTATATTTCTGCGCCACCACCCAGCACCTTCGGTTCG		1	1.353729524840937E-4	22	TCRBV10-01*01	TCRBV10	TCRBV10-01	01				TCRBD01-01*01	TCRBD01	TCRBD01-01	01				TCRBJ01-02*01	TCRBJ01	TCRBJ01-02	01				10	0	4	5	5	13	59	66	71	-1	74	1	Out	VDJ
GCCCAAAAGAACCCGACAGCTTTCTATCTCTGTGCCAGTAGTATGAATACGGAGGAAACCCGCTACTATGGCTACACCTTCGGTTCG	CASSMNTEETRYYGYTF	1	1.353729524840937E-4	51	TCRBV19-01*01	TCRBV19	TCRBV19-01	01				TCRBD02-01*02	TCRBD02	TCRBD02-01	02				TCRBJ01-02*01	TCRBJ01	TCRBJ01-02	01				3	9	10	1	6	3	30	44	50	55	64	1	In	VDJ
CAGCGCACAGAGCAGGGGGACTCGGCCATGTATCTCTGTGCCAGCAGCATTCTGAGGGGCATTCTTTACGAGCAGTACTTCGGGCCG	CASSILRGILYEQYF	1	1.353729524840937E-4	45	TCRBV07-09*01	TCRBV07	TCRBV07-09	01								TCRBD01,TCRBD02	TCRBD01-01,TCRBD02-01		TCRBJ02-07*01	TCRBJ02	TCRBJ02-07	01				5	7	5	2	6	4	36	48	54	59	66	1	In	VDJ
CAGCAGGTAGTGCGAGGAGATTCGGCAGCTTATTTCTGTGCCAGCTCACCAAGGACAGGGGGCTCCTACGAGCAGTACTTCGGGCCG	CASSPRTGGSYEQYF	1	1.353729524840937E-4	45	TCRBV18-01*01	TCRBV18	TCRBV18-01	01				TCRBD01-01*01	TCRBD01	TCRBD01-01	01				TCRBJ02-07*01	TCRBJ02	TCRBJ02-07	01				2	0	1	1	1	0	36	51	52	-1	62	1	In	VDJ
ACCCTGCAGCCAGAAGACTCGGCCCTGTATCTCTGTGCCAGCAGCCAAGATCCGAGCGGGAGGGCCTACGAGCAGTACTTCGGGCCG	CASSQDPSGRAYEQYF	1	1.353729524840937E-4	48	TCRBV04-02*01	TCRBV04	TCRBV04-02	01				TCRBD02-01*02	TCRBD02	TCRBD02-01	02				TCRBJ02-07*01	TCRBJ02	TCRBJ02-07	01				0	0	6	0	4	2	33	50	54	-1	64	1	In	VDJ
GAGTCGCCCAGCCCCAACCAGACCTCTCTGTACTTCCGTGCCAGCAGTCCCCGACAGGGCCAGACCTACGAGCAGTACTTCGGGCCG	RASSPRQGQTYEQYF	1	1.353729524840937E-4	45	TCRBV27-01*01	TCRBV27	TCRBV27-01	01				TCRBD01-01*01	TCRBD01	TCRBD01-01	01				TCRBJ02-07*01	TCRBJ02	TCRBJ02-07	01				5	5	2	3	4	2	36	48	52	59	64	1	In	VDJ
NNNNNNNNNNTGTCGGCTGCTCCCTCCCAAACATCTGTGTACTTCTGTGCCAGCAGTTACCCCGGGACAGAGCAGTACTTCGGGCCG	CASSYPGTEQYF	3	4.06118857452281E-4	36	TCRBV06-02/06-03*01	TCRBV06	TCRBV06-02/06-03	01				TCRBD01-01*01	TCRBD01	TCRBD01-01	01				TCRBJ02-07*01	TCRBJ02	TCRBJ02-07	01				2	0	0	6	3	7	45	60	63	-1	69	3	In	VDJ
CACATCAATTCCCTGGAGCTTGGTGACTCTGCTGTGTATTTCTGTGCCAGCACCCCGCGTCGGGGAAACACCATATATTTTGGAGAG	CASTPRRGNTIYF	1	1.353729524840937E-4	39	TCRBV03-01/03-02*01	TCRBV03	TCRBV03-01/03-02	01				TCRBD02-01	TCRBD02	TCRBD02-01				01,02	TCRBJ01-03*01	TCRBJ01	TCRBJ01-03	01				7	4	7	6	4	4	42	52	56	59	63	1	In	VDJ
GCGCACAGAGCAAGGGCGACTCGGCTGTGTATCTCTGTGCCAGAAGCTTAATGGGACCCGTCCTACAATGAGCAGTTCTTCGGGCCA		2	2.707459049681874E-4	46	TCRBV07-05*01	TCRBV07	TCRBV07-05	01								TCRBD01,TCRBD02	TCRBD01-01,TCRBD02-01		TCRBJ02-01*01	TCRBJ02	TCRBJ02-01	01				1	3	0	7	2	1	35	50	52	57	60	2	Out	VDJ
TCCACGGAGTCAGGGGACACAGCACTGTATTTCTGTGCCAGCAGGAACGTGCGGGGACCGGATGGAGATACGCAGTATTTTGGCCCA	CASRNVRGPDGDTQYF	1	1.353729524840937E-4	48	TCRBV21-01*01	TCRBV21	TCRBV21-01	01				TCRBD02-01*01	TCRBD02	TCRBD02-01	01				TCRBJ02-03*01	TCRBJ02	TCRBJ02-03	01				6	9	7	3	6	5	33	44	50	56	65	1	In	VDJ
ACAGTGACCAGTGCCCATCCTGAAGACAGCAGCTTCTACATCTGCAGTGCTAGACGTCTGACGGATGAAAAACTGTTTTTTGGCAGT	CSARRLTDEKLFF	3	4.06118857452281E-4	39	TCRBV20	TCRBV20				TCRBV20-01,TCRBV20-or09_02						TCRBD01,TCRBD02	TCRBD01-01,TCRBD02-01		TCRBJ01-04*01	TCRBJ01	TCRBJ01-04	01				2	2	2	7	5	6	42	54	59	62	64	3	In	VDJ
ACTGTGAGCAACATGAGCCCTGAAGACAGCAGCATATATCTCTGCAGCGTGCAGGATAATCGCAATCAGCCCCGGCATTTTGGTGAT	CSVQDNRNQPRHF	1	1.353729524840937E-4	39	TCRBV29-01	TCRBV29	TCRBV29-01				01,02	TCRBD01-01*01	TCRBD01	TCRBD01-01	01				TCRBJ01-05*01	TCRBJ01	TCRBJ01-05	01				6	19	4	4	1	15	42	50	51	55	74	1	In	VDJ
NTGAAGATCCAGCCCTCAGAACCCAGGGACTCAGCTGTGTACTTCTGTGCCAGCAGTTCCCAGGGTTCACCCCTCCACTTTGGGAAT	CASSSQGSPLHF	4	5.414918099363748E-4	36	TCRBV12-03/12-04*01	TCRBV12	TCRBV12-03/12-04	01				TCRBD01-01*01	TCRBD01	TCRBD01-01	01				TCRBJ01-06*01	TCRBJ01	TCRBJ01-06	01				4	0	4	3	2	9	45	58	60	-1	65	4	In	VDJ
CTGCAGAACTGGAGGATTCTGGAGTTTATTTCTGTGCCAGCAGCCCCCGGACAGGGTGTTGGTCCCTATGGCTACACCTTCGGTTCG		1	1.353729524840937E-4	49	TCRBV14-01*01	TCRBV14	TCRBV14-01	01				TCRBD01-01*01	TCRBD01	TCRBD01-01	01				TCRBJ01-02*01	TCRBJ01	TCRBJ01-02	01				4	9	1	3	3	4	32	45	48	56	65	1	Out	VDJ
NTGTCGGCTGCTCCCTCCCAGACATCTGTGTACTTCTGTGCCAGCAGTTACTCTGACGCTGCTAACTATGGCTACACCTTCGGTTCG	CASSYSDAANYGYTF	1	1.353729524840937E-4	45	TCRBV06-05*01	TCRBV06	TCRBV06-05	01								TCRBD01,TCRBD02	TCRBD01-01,TCRBD02-01		TCRBJ01-02*01	TCRBJ01	TCRBJ01-02	01				0	4	2	7	1	0	36	53	54	57	61	1	In	VDJ
AACCTGAGCTCTCTGGAGCTGGGGGACTCAGCTTTGTATTTCTGTGCCAGCAGCGAGGACAGGCTCGGGAGCTACACCTTCGGTTCG	CASSEDRLGSYTF	7	9.476106673886557E-4	39	TCRBV09-01*01	TCRBV09	TCRBV09-01	01				TCRBD01-01*01	TCRBD01	TCRBD01-01	01				TCRBJ01-02*01	TCRBJ01	TCRBJ01-02	01				3	7	1	4	1	9	42	55	56	63	70	7	In	VDJ
NNNNTGTCGGCTGCTCCCTCCCAGACATCTGTGTACTTCTGTGCCAGCAGTCCGGAAACTGAGGGGGGCGAGCAGTACTTCGGGCCG	CASSPETEGGEQYF	4	5.414918099363748E-4	42	TCRBV06-05*01	TCRBV06	TCRBV06-05	01								TCRBD01,TCRBD02	TCRBD01-01,TCRBD02-01		TCRBJ02-07*01	TCRBJ02	TCRBJ02-07	01				5	1	5	1	10	6	39	51	61	67	68	4	In	VDJ
ACTCTGGAGTCCGCTACCCGCTCCCAGACATCTGTGTATTTCTGCGCCAGCGGCAGGGGCAACTTCTACGAGCAGTACTTCGGGCCG	CASGRGNFYEQYF	2	2.707459049681874E-4	39	TCRBV10-02*01	TCRBV10	TCRBV10-02	01				TCRBD01-01*01	TCRBD01	TCRBD01-01	01				TCRBJ02-07*01	TCRBJ02	TCRBJ02-07	01				8	6	4	2	2	3	42	51	53	59	65	2	In	VDJ
TGGAGTCGCCCAGCCCCAACCAGACCTCTCTGTACTTCTGTGCCAGCAGAGTAAGCAGGAAGGGTCTACGAGCAGTACTTCGGGCCG		3	4.06118857452281E-4	43	TCRBV27-01*01	TCRBV27	TCRBV27-01	01								TCRBD01,TCRBD02	TCRBD01-01,TCRBD02-01		TCRBJ02-07*01	TCRBJ02	TCRBJ02-07	01				6	6	4	4	6	3	38	49	55	59	65	3	Out	VDJ
AGGATCCAGCAGGTAGTGCGAGGAGATTCGGCAGCTTATTTCTGTGCCAGCTCACCCCCAGGATTTGAAGAGCAGTACTTCGGGCCG	CASSPPGFEEQYF	1	1.353729524840937E-4	39	TCRBV18-01*01	TCRBV18	TCRBV18-01	01				TCRBD01-01*01	TCRBD01	TCRBD01-01	01				TCRBJ02-07*01	TCRBJ02	TCRBJ02-07	01				3	7	4	4	2	7	42	56	58	62	69	1	In	VDJ
GAGATGAATGTGAGCACCTTGGAGCTGGGGGACTCGGCCCTTTATCTTTGCGCCAGCAGCCAAGGGAACGAACAGTACTTCGGGCCG	CASSQGNEQYF	1	1.353729524840937E-4	33	TCRBV05-01*01	TCRBV05	TCRBV05-01	01								TCRBD01,TCRBD02	TCRBD01-01,TCRBD02-01		TCRBJ02-07*01	TCRBJ02	TCRBJ02-07	01				4	5	0	8	3	10	48	60	63	67	72	1	In	VDJ
CTTGACATCCGCTCACCAGGCCTGGGGGACGCAGCCATGTACCTGTGTGCCACCAGCAGAGATATGGCAGAGAGATACTTCGGGCCG	CATSRDMAERYF	2	2.707459049681874E-4	36	TCRBV15-01*02	TCRBV15	TCRBV15-01	02								TCRBD01,TCRBD02	TCRBD01-01,TCRBD02-01		TCRBJ02-07*01	TCRBJ02	TCRBJ02-07	01				0	5	4	5	5	13	45	62	67	70	75	2	In	VDJ
AGCACCTTGGAGCTGGGGGACTCGGCCCTTTATCTTTGCGCCAGCAGCTTGGGACAGGGGGCCACCGGGGAGCTGTTTTTTGGAGAG	CASSLGQGATGELFF	1	1.353729524840937E-4	45	TCRBV05-01*01	TCRBV05	TCRBV05-01	01				TCRBD01-01*01	TCRBD01	TCRBD01-01	01				TCRBJ01-03*01	TCRBJ01	TCRBJ01-03	01				0	15	2	0	0	18	36	-1	52	62	77	1	In	VDJ
TTCTAAGAAGCTCCTTCTCAGTGACTCTGGCTTCTATCTCTGTGCCGGATTCGGGCCTCTGGGGCCAACGTCCTGACTTTCGGGGCC		2	2.707459049681874E-4	41	TCRBV30-01	TCRBV30	TCRBV30-01				01,05					TCRBD01,TCRBD02	TCRBD01-01,TCRBD02-01		TCRBJ02-06*01	TCRBJ02	TCRBJ02-06	01				8	0	8	0	6	0	40	46	52	-1	56	2	Out	VDJ
GAAGATCCAGCCCTCAGAACCCAGGGACTCAGCTGTGTACTTCTGTGCCAGCAGTCCCCGAATAGCGGGGGGGGGTACTTCGGCGCC		1	1.353729524840937E-4	38	TCRBV12-03/12-04*01	TCRBV12	TCRBV12-03/12-04	01				TCRBD02-01*01	TCRBD02	TCRBD02-01	01				TCRBJ02-04*01	TCRBJ02	TCRBJ02-04	01				5	1	5	0	7	15	43	55	62	73	74	1	Out	VDJ
AGCACCAACCAGACATCTATGTACCTCTGTGCCAGCAGATCTCTTCAAATCATTGACAGGGGAAACTCACCCCTCCACTTTGGGAAC	CASRSLQIIDRGNSPLHF	1	1.353729524840937E-4	54	TCRBV28-01*01	TCRBV28	TCRBV28-01	01				TCRBD01-01*01	TCRBD01	TCRBD01-01	01				TCRBJ01-06*02	TCRBJ01	TCRBJ01-06	02				6	4	2	2	16	10	27	38	54	62	66	1	In	VDJ
AGTTCTAAGAAGCTCCTTCTCAGTGACTCTGGCTTCTATCTCTGTGCCTGGAGTGCTACAGACAGCACTGAGCAGTTCTTCGGGCCA	CAWSATDSTEQFF	3	4.06118857452281E-4	39	TCRBV30-01*01	TCRBV30	TCRBV30-01	01				TCRBD01-01*01	TCRBD01	TCRBD01-01	01				TCRBJ02-01*01	TCRBJ02	TCRBJ02-01	01				1	3	2	5	5	9	42	55	60	65	68	3	In	VDJ
TCACTCTGGAGTCTGCTGCCTCCTCCCAGACATCTGTATATTTCTGCGCCAGCAGGCTAGACGGTCAATGAGCAGTTCTTCGGGCCA		1	1.353729524840937E-4	37	TCRBV10-01*01	TCRBV10	TCRBV10-01	01				TCRBD02-01	TCRBD02	TCRBD02-01				01,02	TCRBJ02-01*01	TCRBJ02	TCRBJ02-01	01				6	5	4	8	1	6	44	55	56	60	65	1	Out	VDJ
TCCCTAGAGTCTGCCATCCCCAACCAGACAGCTCTTTACTTCTGTGCCACCCGGAGCCACCTTTACAATGAGCAGTTCTTCGGGCCA	CATRSHLYNEQFF	1	1.353729524840937E-4	39	TCRBV24-01*01	TCRBV24	TCRBV24-01	01				TCRBD02-01*02	TCRBD02	TCRBD02-01	02				TCRBJ02-01*01	TCRBJ02	TCRBJ02-01	01				9	7	10	2	1	4	42	51	52	56	63	1	In	VDJ
ATCCAGCGCACAGAGCAGCGGGACTCGGCCATGTATCGCTGTGCCAGCAGCTTAAGCTTCTCCTACAATGAGCAGTTCTTCGGGCCA	CASSLSFSYNEQFF	1	1.353729524840937E-4	42	TCRBV07-06*01	TCRBV07	TCRBV07-06	01				TCRBD02-01	TCRBD02	TCRBD02-01				01,02	TCRBJ02-01*01	TCRBJ02	TCRBJ02-01	01				2	2	6	7	0	0	39	-1	54	57	59	1	In	VDJ
GTGACCAGTGCCCATCCTGAAGACAGCAGCTTCTACATCTGCAGTGCCCAAAGCGGGCAAGACTACAATGAGCAGTTCTTCGGGCCA	CSAQSGQDYNEQFF	1	1.353729524840937E-4	42	TCRBV20	TCRBV20				TCRBV20-01,TCRBV20-or09_02		TCRBD02-01	TCRBD02	TCRBD02-01				01,02	TCRBJ02-01*01	TCRBJ02	TCRBJ02-01	01				6	5	6	4	4	3	39	47	51	57	62	1	In	VDJ
AATTCCCTGGAGCTTGGTGACTCTGCTGTGTATTTCTGTGCCAGCAGCCAAGATGGTGGTTTCGGGGAGACCCAGTACTTCGGGCCA	CASSQDGGFGETQYF	3	4.06118857452281E-4	45	TCRBV03-01/03-02*01	TCRBV03	TCRBV03-01/03-02	01				TCRBD02-01	TCRBD02	TCRBD02-01				01,02	TCRBJ02-05*01	TCRBJ02	TCRBJ02-05	01				0	0	8	4	9	5	36	53	62	-1	66	3	In	VDJ
TTCCCTGGAGCTTGGTGACTCTGCTGTGTATTTCTGTGCCAGCAGCCTTGGAACTAGCGGGAGTAGGGTACGCAGTATTTTGGCCCA		1	1.353729524840937E-4	47	TCRBV03-01/03-02*01	TCRBV03	TCRBV03-01/03-02	01				TCRBD02-01*02	TCRBD02	TCRBD02-01	02				TCRBJ02-03*01	TCRBJ02	TCRBJ02-03	01				4	5	3	2	5	8	34	47	52	63	68	1	Out	VDJ
AAGATCCAGCGCACAGAGCAGGGGGACTCGGCCATGTATCTCTGTGCCAGCAGCCCGAGCGGGAGGGATACGCAGTATTTTGGCCCA	CASSPSGRDTQYF	1	1.353729524840937E-4	39	TCRBV07-09*01	TCRBV07	TCRBV07-09	01				TCRBD02-01*02	TCRBD02	TCRBD02-01	02				TCRBJ02-03*01	TCRBJ02	TCRBJ02-03	01				5	0	6	1	3	6	42	54	57	-1	66	1	In	VDJ
AATGTGAACGCCTTGGAGCTGGACGACTCGGCCCTGTATCTCTGTGCCAGCAGCCCGGGGGGTCCAGATACGCAGTATTTTGGCCCA	CASSPGGPDTQYF	1	1.353729524840937E-4	39	TCRBV05-04*01	TCRBV05	TCRBV05-04	01				TCRBD02-01*01	TCRBD02	TCRBD02-01	01				TCRBJ02-03*01	TCRBJ02	TCRBJ02-03	01				4	2	8	1	1	4	42	54	55	62	64	1	In	VDJ
CAGCCTGCAGAGCTTGAGGACTCGGCCGTGTATCTCTGTGCCAGCAGCCAACCGACGGGGGGCACAGATACGCAGTATTTTGGCCCA	CASSQPTGGTDTQYF	2	2.707459049681874E-4	45	TCRBV11	TCRBV11				TCRBV11-02,TCRBV11-03		TCRBD02-01*01	TCRBD02	TCRBD02-01	01				TCRBJ02-03*01	TCRBJ02	TCRBJ02-03	01				5	0	8	2	7	1	36	48	55	-1	61	2	In	VDJ
ATCCAGCGCACAGAGCAGCGGGACTCGGCCATGTATCGCTGTGCCAGCAGCTTTTACGAGGGCACAGATACGCAGTATTTTGGCCCA	CASSFYEGTDTQYF	1	1.353729524840937E-4	42	TCRBV07-06*01	TCRBV07	TCRBV07-06	01				TCRBD02-01*02	TCRBD02	TCRBD02-01	02				TCRBJ02-03*01	TCRBJ02	TCRBJ02-03	01				3	0	11	1	4	1	39	53	57	-1	61	1	In	VDJ
AAGATCCAGCGCACAGAGCGGGGGGACTCAGCCGTGTATCTCTGTGCCAGCAGCCAGATTCACACAGATACGCAGTATTTTGGCCCA	CASSQIHTDTQYF	1	1.353729524840937E-4	39	TCRBV07-03*01	TCRBV07	TCRBV07-03	01				TCRBD01-01*01	TCRBD01	TCRBD01-01	01				TCRBJ02-03*01	TCRBJ02	TCRBJ02-03	01				5	5	4	5	0	2	42	-1	54	57	62	1	In	VDJ
AACCTGAGCTCTCTGGAGCTGGGGGACTCAGCTTTGTATTTCTGTGCCAGTAGCGTAGACCTGGGCGGGGAGCTGTTTTTTGGAGAA	CASSVDLGGELFF	1	1.353729524840937E-4	39	TCRBV09-01*01	TCRBV09	TCRBV09-01	01								TCRBD01,TCRBD02	TCRBD01-01,TCRBD02-01		TCRBJ02-02*01	TCRBJ02	TCRBJ02-02	01				0	0	0	9	4	7	42	58	62	-1	65	1	In	VDJ
CGCACAGAGCAGGGGGACTCGGCCATGTATCTCTGTGCCAGCAGCCCCTCGGGACAGGGAGGGTCCGGGGAGCTGTTTTTTGGAGAA	CASSPSGQGGSGELFF	4	5.414918099363748E-4	48	TCRBV07-09*01	TCRBV07	TCRBV07-09	01				TCRBD01-01*01	TCRBD01	TCRBD01-01	01				TCRBJ02-02*01	TCRBJ02	TCRBJ02-02	01				5	5	0	3	5	6	33	45	50	59	64	4	In	VDJ
ACTGTGACATCGGCCCAAAAGAACCCGACAGCTTTCTATCTCTGTGCCAGTAGTATAGCCGGGACAGGAGAAGCTTTCTTTGGACAA	CASSIAGTGEAFF	2	2.707459049681874E-4	39	TCRBV19-01*01	TCRBV19	TCRBV19-01	01				TCRBD01-01*01	TCRBD01	TCRBD01-01	01				TCRBJ01-01*01	TCRBJ01	TCRBJ01-01	01				1	1	0	4	2	8	42	58	60	68	69	2	In	VDJ
CTGGAGTCCGCCAGCACCAACCAGACATCTATGTACCTCTGTGCCAGCAGAAAACAGGGGGGAGATGAAAAACTGTTTTTTGGCAGT	CASRKQGGDEKLFF	4	5.414918099363748E-4	42	TCRBV28-01*01	TCRBV28	TCRBV28-01	01				TCRBD01-01*01	TCRBD01	TCRBD01-01	01				TCRBJ01-04*01	TCRBJ01	TCRBJ01-04	01				6	3	3	1	3	6	39	50	53	61	64	4	In	VDJ
CAGAACTGGAGGATTCTGGAGTTTATTTCTGTGCCAGCAGCCAAGATCCGGGGACAGAACGAATGTCAGCCCCAGCATTTTGGTGAT		1	1.353729524840937E-4	52	TCRBV14-01*01	TCRBV14	TCRBV14-01	01				TCRBD01-01*01	TCRBD01	TCRBD01-01	01				TCRBJ01-05*01	TCRBJ01	TCRBJ01-05	01				0	8	0	5	4	6	29	46	50	57	65	1	Out	VDJ
NNNNNNNTGTCGGCTGCTCCCTCCCAGACATCTGTGTACTTCTGTGCCAGCAGGTTGGGAGTCGATCAGCCCCAGCATTTTGGTGAT	CASRLGVDQPQHF	1	1.353729524840937E-4	39	TCRBV06-05*01	TCRBV06	TCRBV06-05	01				TCRBD02-01*02	TCRBD02	TCRBD02-01	02				TCRBJ01-05*01	TCRBJ01	TCRBJ01-05	01				6	3	9	2	3	5	42	53	56	61	64	1	In	VDJ
TGTCCTCAGAACCGGGAGACACGGCACTGTATCTCTGCGCCAGCAGTCAACTTATCCTGAGGGAATCAGCCCCAGCATTTTGGTGAT		3	4.06118857452281E-4	46	TCRBV23-01*01	TCRBV23	TCRBV23-01	01				TCRBD02-01*02	TCRBD02	TCRBD02-01	02				TCRBJ01-05*01	TCRBJ01	TCRBJ01-05	01				2	0	11	0	8	4	35	50	58	-1	63	3	Out	VDJ
GACATCGGCCCAAAAGAACCCGACAGCTTTCTATCTCTGTGCCAGTAGGGGGGGCTGGGGAGCAATCAGCCCCAGCATTTTGGTGAT		2	2.707459049681874E-4	44	TCRBV19-01*01	TCRBV19	TCRBV19-01	01								TCRBD01,TCRBD02	TCRBD01-01,TCRBD02-01		TCRBJ01-05*01	TCRBJ01	TCRBJ01-05	01				6	5	6	0	1	1	37	48	49	55	60	2	Out	VDJ
CAGCGCACAGAGCGGGGGGACTCAGCCGTGTATCTCTGTGCCAGCAGCGAGGACAGGGGGCGATTCTCACCCCTCCACTTTGGGAAT	CASSEDRGRFSPLHF	1	1.353729524840937E-4	45	TCRBV07-03*01	TCRBV07	TCRBV07-03	01				TCRBD01-01*01	TCRBD01	TCRBD01-01	01				TCRBJ01-06*01	TCRBJ01	TCRBJ01-06	01				5	5	1	0	2	10	36	48	50	61	66	1	In	VDJ
CAGGTAGTGCGAGGAGATTCGGCAGCTTATTTCTGTGCCAGCTCACCCCCGACAAGGGTGGGCTTGTATGGCTACACCTTCGGTTCG	CASSPPTRVGLYGYTF	1	1.353729524840937E-4	48	TCRBV18-01*01	TCRBV18	TCRBV18-01	01								TCRBD01,TCRBD02	TCRBD01-01,TCRBD02-01		TCRBJ01-02*01	TCRBJ01	TCRBJ01-02	01				3	12	2	6	3	5	33	47	50	54	66	1	In	VDJ
CTACACGCCCTGCAGCCAGAAGACTCAGCCCTGTATCTCTGCGCCAGCAGCCCGCAGACGGAGGGGTACGAGCAGTACTTCGGGCCG	CASSPQTEGYEQYF	1	1.353729524840937E-4	42	TCRBV04-01*01	TCRBV04	TCRBV04-01	01				TCRBD02-01*02	TCRBD02	TCRBD02-01	02				TCRBJ02-07*01	TCRBJ02	TCRBJ02-07	01				4	1	10	0	7	4	39	52	59	65	66	1	In	VDJ
NTGAAGATCCAGCCCTCAGAACCCAGGGACTCAGCTGTGTACTTCTGTGCCAGCAGCCACGTTCGGTACGAGCAGTACTTCGGGCCG	CASSHVRYEQYF	1	1.353729524840937E-4	36	TCRBV12-03/12-04*01	TCRBV12	TCRBV12-03/12-04	01				TCRBD02-01	TCRBD02	TCRBD02-01				01,02	TCRBJ02-07*01	TCRBJ02	TCRBJ02-07	01				6	0	8	5	7	4	45	56	63	-1	66	1	In	VDJ
ACATCGGCCCAAAAGAACCCGACAGCTTTCTATCTCTGTGCCAGTAGTTTGGCGATATTTGGGTCCTACGAGCAGTACTTCGGGCCG	CASSLAIFGSYEQYF	3	4.06118857452281E-4	45	TCRBV19-01*01	TCRBV19	TCRBV19-01	01								TCRBD01,TCRBD02	TCRBD01-01,TCRBD02-01		TCRBJ02-07*01	TCRBJ02	TCRBJ02-07	01				5	0	0	9	12	1	36	48	60	-1	63	3	In	VDJ
GAGCTTGGTGACTCTGCTGTGTATTTCTGTGCCAGCAGCCCCCGCGGACTAGCGGGATTCCCCCCCTACGAGCAGTACTTCGGGCCG	CASSPRGLAGFPPYEQYF	1	1.353729524840937E-4	54	TCRBV03-01/03-02*01	TCRBV03	TCRBV03-01/03-02	01				TCRBD02-01*02	TCRBD02	TCRBD02-01	02				TCRBJ02-07*01	TCRBJ02	TCRBJ02-07	01				4	7	1	3	5	2	27	40	45	57	64	1	In	VDJ
CAGCGCACAGAGCGGGGGGACTCAGCCGTGTATCTCTGTGCCAGCAGCATGGGACAGGGGTTTGGAAACACCATATATTTTGGAGAG	CASSMGQGFGNTIYF	1	1.353729524840937E-4	45	TCRBV07-03*01	TCRBV07	TCRBV07-03	01				TCRBD01-01*01	TCRBD01	TCRBD01-01	01				TCRBJ01-03*01	TCRBJ01	TCRBJ01-03	01				5	2	0	2	2	3	36	48	50	60	62	1	In	VDJ
ACGGAGTCAGGGGACACAGCACTGTATTTCTGTGCCAGCAGGGAAAGCCTAGCTCAACACGCACGAAACACCATATATTTTGGAGAG	CASRESLAQHARNTIYF	1	1.353729524840937E-4	51	TCRBV21-01*01	TCRBV21	TCRBV21-01	01				TCRBD02-01	TCRBD02	TCRBD02-01				01,02	TCRBJ01-03*01	TCRBJ01	TCRBJ01-03	01				6	11	4	7	7	5	30	41	48	53	64	1	In	VDJ
GTGAGCACCTTGGAGCTGGGGGACTCGGCCCTTTATCTTTGCGCCAGCAGTATAGGCACCTTAAGGGATGAGCAGTTCTTCGGGCCA	CASSIGTLRDEQFF	1	1.353729524840937E-4	42	TCRBV05-01*01	TCRBV05	TCRBV05-01	01								TCRBD01,TCRBD02	TCRBD01-01,TCRBD02-01		TCRBJ02-01*01	TCRBJ02	TCRBJ02-01	01				5	0	5	3	13	8	39	50	63	-1	67	1	In	VDJ
[truncated: 3,608 more rows]
[truncated: 2 more columns]
