# Supplementary material for: Preoperative immune checkpoint inhibition and cryoablation in early-stage breast cancer
Source: iScience. 2024 Jan 12;27(2):108880. doi: 10.1016/j.isci.2024.108880 (PMC10850740; doi:10.1016/j.isci.2024.108880)
Supplement: Data S1. Metadata file for TCR clone abundance tables provided in the supplement [file mmc2.zip › 16-495-5TB_TCRB.tsv]

nucleotide	aminoAcid	count (templates/reads)	frequencyCount (%)	cdr3Length	vMaxResolved	vFamilyName	vGeneName	vGeneAllele	vFamilyTies	vGeneNameTies	vGeneAlleleTies	dMaxResolved	dFamilyName	dGeneName	dGeneAllele	dFamilyTies	dGeneNameTies	dGeneAlleleTies	jMaxResolved	jFamilyName	jGeneName	jGeneAllele	jFamilyTies	jGeneNameTies	jGeneAlleleTies	vDeletion	n1Insertion	d5Deletion	d3Deletion	n2Insertion	jDeletion	vIndex	n1Index	dIndex	n2Index	jIndex	estimatedNumberGenomes	sequenceStatus	cloneResolved	vOrphon	dOrphon	jOrphon	vFunction	dFunction	jFunction	fractionNucleated	vAlignLength	vAlignSubstitutionCount	vAlignSubstitutionIndexes
ATCCAGCCCTCAGAACCCAGGGACTCAGCTGTGTACTTCTGTGCCAGCAGCCGAGACGACAGCGTCTACGAGCAGTACTTCGGGCCG	CASSRDDSVYEQYF	7	0.007186858316221766	42	TCRBV12	TCRBV12				TCRBV12-03/12-04,TCRBV12-04		TCRBD01-01*01	TCRBD01	TCRBD01-01	01				TCRBJ02-07*01	TCRBJ02	TCRBJ02-07	01				6	3	2	5	7	3	39	50	57	62	65	7	In	VDJ
CAGTCCACGGAGTCAGGGGACACAGCACTGTATTTCTGTGCCAGCAGCAAATTAATGGCAGGGCATCAGCCCCAGCATTTTGGTGAT	CASSKLMAGHQPQHF	1	0.001026694045174538	45	TCRBV21-01*01	TCRBV21	TCRBV21-01	01				TCRBD01-01*01	TCRBD01	TCRBD01-01	01				TCRBJ01-05*01	TCRBJ01	TCRBJ01-05	01				2	1	4	3	7	5	36	51	58	63	64	1	In	VDJ
CTGCAGCCAGAAGACTCAGCCCTGTATCTCTGCGCCAGCAGCCAAGATAGACTTTTGGCAGCGAACACTGAAGCTTTCTTTGGACAA	CASSQDRLLAANTEAFF	1	0.001026694045174538	51	TCRBV04-01*01	TCRBV04	TCRBV04-01	01				TCRBD02-01	TCRBD02	TCRBD02-01				01,02	TCRBJ01-01*01	TCRBJ01	TCRBJ01-01	01				0	9	2	10	2	1	30	47	49	53	62	1	In	VDJ
ACTGTGACATCGGCCCAAAAGAACCCGACAGCTTTCTATCTCTGTGCCAGTACCCCGGGTCCAGGGGAAGGCTACACCTTCGGTTCG	CASTPGPGEGYTF	1	0.001026694045174538	39	TCRBV19-01*01	TCRBV19	TCRBV19-01	01				TCRBD01-01*01	TCRBD01	TCRBD01-01	01				TCRBJ01-02*01	TCRBJ01	TCRBJ01-02	01				7	2	4	2	9	8	42	52	61	67	69	1	In	VDJ
ATCCGCTCACCAGGCCTGGGGGACGCAGCCATGTACCTGTGTGCCACCAGCAACAGACTTAGCACAGATACGCAGTATTTTGGCCCA	CATSNRLSTDTQYF	1	0.001026694045174538	42	TCRBV15-01*02	TCRBV15	TCRBV15-01	02								TCRBD01,TCRBD02	TCRBD01-01,TCRBD02-01		TCRBJ02-03*01	TCRBJ02	TCRBJ02-03	01				4	4	3	5	0	0	39	-1	52	56	60	1	In	VDJ
CAGCCTGCAGAGCTTGGGGACTCGGCCGTGTATCTCTGTGCCAGCAGTTTAAGGGGCCCGGCCTACAATGAGCAGTTCTTCGGGCCA	CASSLRGPAYNEQFF	3	0.003080082135523614	45	TCRBV11-03*01	TCRBV11	TCRBV11-03	01				TCRBD01-01*01	TCRBD01	TCRBD01-01	01				TCRBJ02-01*01	TCRBJ02	TCRBJ02-01	01				2	5	5	2	0	2	36	-1	51	56	61	3	In	VDJ
ACCCTGCAGCCAGAAGACTCGGCCCTGTATCTCTGTGCCAGCAGCCAAGATCATCGGTACCCTAACTATGGCTACACCTTCGGTTCG	CASSQDHRYPNYGYTF	1	0.001026694045174538	48	TCRBV04-02*01	TCRBV04	TCRBV04-02	01				TCRBD02-01	TCRBD02	TCRBD02-01				01,02	TCRBJ01-02*01	TCRBJ01	TCRBJ01-02	01				0	4	8	5	4	0	33	50	54	57	61	1	In	VDJ
ATCAATTCCCTGGAGCTTGGTGACTCTGCTGTGTATTTCTGTGCCAGCAGCCAAGGGATGGGGGCTACTGGCTACACCTTCGGTTCG	CASSQGMGATGYTF	2	0.002053388090349076	42	TCRBV03-01/03-02*01	TCRBV03	TCRBV03-01/03-02	01				TCRBD01-01*01	TCRBD01	TCRBD01-01	01				TCRBJ01-02*01	TCRBJ01	TCRBJ01-02	01				1	3	6	0	4	7	39	55	59	65	68	2	In	VDJ
NNNNNNNNNNNNNNGCTTCTCCCTGATTCTGGAGTCCGCCAGCACCAACCAGACATCTATGTACCTCTGGCCTAGCTCTTCGGGCCA		1	0.001026694045174538	14	TCRBV28-01*01	TCRBV28	TCRBV28-01	01				TCRBD02-01	TCRBD02	TCRBD02-01				01,02	TCRBJ02-01*01	TCRBJ02	TCRBJ02-01	01				15	0	4	7	2	17	67	69	71	-1	76	1	Out	VDJ
CAGAGCAGCGGGACTCGGCCATGTATCGCTGTGCCAGCAGCTTAGTCGGGACAGGGAGTTTTCCACACTGAAGCTTTCTTTGGACAA		1	0.001026694045174538	52	TCRBV07-06*01	TCRBV07	TCRBV07-06	01				TCRBD01-01*01	TCRBD01	TCRBD01-01	01				TCRBJ01-01*01	TCRBJ01	TCRBJ01-01	01				1	8	0	3	2	3	29	45	47	56	64	1	Out	VDJ
GTGAACGCCTTGGAGCTGGACGACTCGGCCCTGTATCTCTGTGCCAGCAGCTTACAGGGGGTCTACACTGAAGCTTTCTTTGGACAA	CASSLQGVYTEAFF	1	0.001026694045174538	42	TCRBV05-04*01	TCRBV05	TCRBV05-04	01				TCRBD01-01*01	TCRBD01	TCRBD01-01	01				TCRBJ01-01*01	TCRBJ01	TCRBJ01-01	01				2	3	3	1	0	3	39	-1	53	61	64	1	In	VDJ
ACAGTGACCAGTGCCCATCCTGAAGACAGCAGCTTCTACATCTGCAGTGCTAGAGGGGAGGGAGGCGAGACCCAGTACTTCGGGCCA	CSARGEGGETQYF	1	0.001026694045174538	39	TCRBV20	TCRBV20				TCRBV20-01,TCRBV20-or09_02		TCRBD02-01*02	TCRBD02	TCRBD02-01	02				TCRBJ02-05*01	TCRBJ02	TCRBJ02-05	01				1	4	9	0	0	5	42	-1	55	62	66	1	In	VDJ
CACATCAATTCCCTGGAGCTTGGTGACTCTGCTGTGTATTTCTGTGCCAGTCGACTAGAAAACACCGGGGAGCTGTTTTTTGGAGAA	CASRLENTGELFF	1	0.001026694045174538	39	TCRBV03-01/03-02*01	TCRBV03	TCRBV03-01/03-02	01				TCRBD02-01	TCRBD02	TCRBD02-01				01,02	TCRBJ02-02*01	TCRBJ02	TCRBJ02-02	01				9	2	2	8	2	2	42	50	52	58	60	1	In	VDJ
CTGGAGTCCGCCAGCACCAACCAGACATCTATGTACCTCTGTGCCAGCAGTTTGGGGCGGACGCTCTATGGCTACACCTTCGGTTCG	CASSLGRTLYGYTF	2	0.002053388090349076	42	TCRBV28-01*01	TCRBV28	TCRBV28-01	01				TCRBD01-01*01	TCRBD01	TCRBD01-01	01				TCRBJ01-02*01	TCRBJ01	TCRBJ01-02	01				3	7	7	0	0	4	39	-1	53	58	65	2	In	VDJ
CGGTCCACAAAGCTGGAGGACTCAGCCATGTACTTCTGTGCCAGCCGCCGGGGGGCAGGGGGGACCTATGGCTACACCTTCGGTTCG	CASRRGAGGTYGYTF	1	0.001026694045174538	45	TCRBV02-01	TCRBV02	TCRBV02-01				01,03					TCRBD01,TCRBD02	TCRBD01-01,TCRBD02-01		TCRBJ01-02*01	TCRBJ01	TCRBJ01-02	01				8	3	4	1	10	4	36	45	55	62	65	1	In	VDJ
GAGTCGGCTGCTCCCTCCCAGACATCTGTGTACTTCTGTGCCAGCAGTGACCGACAGGGTGGCAATCAGCCCCAGCATTTTGGTGAT	CASSDRQGGNQPQHF	2	0.002053388090349076	45	TCRBV06-01*01	TCRBV06	TCRBV06-01	01				TCRBD01-01*01	TCRBD01	TCRBD01-01	01				TCRBJ01-05*01	TCRBJ01	TCRBJ01-05	01				3	2	2	3	2	2	36	50	52	59	61	2	In	VDJ
TTGGAGCTGGAGGACTCGGCCCTGTATCTCTGTGCCAGCAGCATCTTTAATGCGGGGCGTAATCACGGGGAGCTGTTTTTTGGAGAA	CASSIFNAGRNHGELFF	1	0.001026694045174538	51	TCRBV05-08*01	TCRBV05	TCRBV05-08	01				TCRBD02-01*01	TCRBD02	TCRBD02-01	01				TCRBJ02-02*01	TCRBJ02	TCRBJ02-02	01				4	8	7	3	9	7	30	42	51	57	65	1	In	VDJ
ATCCTGAGTTCTAAGAAGCTCCTTCTCAGTGACTCTGGCTTCTATCTCTGTGCCTGGAGCGGCCTCTATGGCTACACCTTCGGTTCG	CAWSGLYGYTF	2	0.002053388090349076	33	TCRBV30-01*01	TCRBV30	TCRBV30-01	01								TCRBD01,TCRBD02	TCRBD01-01,TCRBD02-01		TCRBJ01-02*01	TCRBJ01	TCRBJ01-02	01				3	2	9	0	1	4	48	59	60	63	65	2	In	VDJ
TGCCTTCACCTACACACCCTGCAGCCAGAAGACTCGGCCCTGTATCTCTGTGCCAGCAGCCTCCAAGAGACCCAGTACTTCGGGCCA	CASSLQETQYF	2	0.002053388090349076	33	TCRBV04-02*01	TCRBV04	TCRBV04-02	01											TCRBJ02-05*01	TCRBJ02	TCRBJ02-05	01				4	1	0	0	0	1	48	-1	-1	61	62	2	In	VJ
AGAGCAAGGGCGACTCGGCTGTGTATCTCTGTGCCAGAACCCGACATTGAAGTAGAAAAGTCGGGCCAACGTCCTGACTTCGGGGCC		1	0.001026694045174538	52	TCRBV07-05*01	TCRBV07	TCRBV07-05	01								TCRBD01,TCRBD02	TCRBD01-01,TCRBD02-01		TCRBJ02-06*01	TCRBJ02	TCRBJ02-06	01				6	32	2	6	3	22	29	39	42	46	78	1	Out	VDJ
TCTAAGAAGCTCCTTCTCAGTGACTCTGGCTTCTATCTCTGTGCCTGGAGTGTGGGGCAGATAAACACTGAAGCTTTCTTTGGACAA	CAWSVGQINTEAFF	1	0.001026694045174538	42	TCRBV30-01*01	TCRBV30	TCRBV30-01	01				TCRBD01-01*01	TCRBD01	TCRBD01-01	01				TCRBJ01-01*01	TCRBJ01	TCRBJ01-01	01				0	5	7	0	0	2	39	-1	53	58	63	1	In	VDJ
AATTCCCTGGAGCTTGGTGACTCTGCTGTGTATTTCTGTGCCAGCAGTCCTGTCGCGGGAGCGGGGGAGACCCAGTACTTCGGGCCA	CASSPVAGAGETQYF	1	0.001026694045174538	45	TCRBV03-01/03-02*01	TCRBV03	TCRBV03-01/03-02	01				TCRBD02-01	TCRBD02	TCRBD02-01				01,02	TCRBJ02-05*01	TCRBJ02	TCRBJ02-05	01				6	0	6	3	12	5	36	47	59	-1	66	1	In	VDJ
GAGTCTGCCATCCCCAACCAGACAGCTCTTTACTTCTGTGCCACCAGTGATTCAATGGGGACCCAAGAGACCCAGTACTTCGGGCCA	CATSDSMGTQETQYF	1	0.001026694045174538	45	TCRBV24-01*01	TCRBV24	TCRBV24-01	01								TCRBD01,TCRBD02	TCRBD01-01,TCRBD02-01		TCRBJ02-05*01	TCRBJ02	TCRBJ02-05	01				2	0	0	7	5	1	36	52	57	-1	62	1	In	VDJ
TCCACAAAGCTGGAGGACTCAGCCATGTACTTCTGTGCCAGCAGTACAGGGCTAGTTGGCTTATCCGGGGAGCTGTTTTTTGGAGAA	CASSTGLVGLSGELFF	1	0.001026694045174538	48	TCRBV02-01	TCRBV02	TCRBV02-01				01,03	TCRBD01-01*01	TCRBD01	TCRBD01-01	01				TCRBJ02-02*01	TCRBJ02	TCRBJ02-02	01				5	13	3	3	0	6	33	-1	45	51	64	1	In	VDJ
AAGCTCCTTCTCAGTGACTCTGGCTTCTATCTCTGTGCCTGGAGTGTAGTCAGGCAGGGAAGACCCGCTGAAGCTTTCTTTGGACAA	CAWSVVRQGRPAEAFF	1	0.001026694045174538	48	TCRBV30-01*01	TCRBV30	TCRBV30-01	01				TCRBD01-01*01	TCRBD01	TCRBD01-01	01				TCRBJ01-01*01	TCRBJ01	TCRBJ01-01	01				0	8	4	3	7	6	33	47	54	59	67	1	In	VDJ
CACCTACACGCCCTGCAGCCAGAAGACTCAGCCCTGTATCTCTGCGCCAGCAGCCAAGGAGGCACCTACGAGCAGTACTTCGGGCCG	CASSQGGTYEQYF	1	0.001026694045174538	39	TCRBV04-01*01	TCRBV04	TCRBV04-01	01				TCRBD02-01*02	TCRBD02	TCRBD02-01	02				TCRBJ02-07*01	TCRBJ02	TCRBJ02-07	01				1	2	11	1	0	2	42	-1	58	62	64	1	In	VDJ
AATGTGAACGCCTTGGAGCTGGACGACTCGGCCCTGTATCTCTGTGCCAGCAGTCGGGGAGGTGAGGATACGCAGTATTTTGGCCCA	CASSRGGEDTQYF	2	0.002053388090349076	39	TCRBV05-04*01	TCRBV05	TCRBV05-04	01				TCRBD02-01*02	TCRBD02	TCRBD02-01	02				TCRBJ02-03*01	TCRBJ02	TCRBJ02-03	01				5	4	9	1	3	6	42	53	56	62	66	2	In	VDJ
ACATCGGCCCAAAAGAACCCGACAGCTTTCTATCTCTGTGCCAGTAGTATTAGGGGCAGACTGAACACTGAAGCTTTCTTTGGACAA	CASSIRGRLNTEAFF	1	0.001026694045174538	45	TCRBV19-01*01	TCRBV19	TCRBV19-01	01				TCRBD01-01*01	TCRBD01	TCRBD01-01	01				TCRBJ01-01*01	TCRBJ01	TCRBJ01-01	01				3	5	5	2	1	0	36	50	51	56	61	1	In	VDJ
CGCCTTGTTGCTGGGGGACTCGGCCCTGTATCTCTGTGCCAGCTTGGTGAATGTCTCGGAAAGACCTATGGTTACACCTTCGGTTCG		1	0.001026694045174538	47	TCRBV05-05*01	TCRBV05	TCRBV05-05	01								TCRBD01,TCRBD02	TCRBD01-01,TCRBD02-01		TCRBJ01-02*01	TCRBJ01	TCRBJ01-02	01				7	12	1	8	14	11	34	43	57	60	72	1	Out	VDJ
TCAGAACCCAGGGACTCAGCTGTGTACTTCTGTGCCAGCAGTTTAGAGGCCGGGACAGGCAGCACAGATACGCAGTATTTTGGCCCA	CASSLEAGTGSTDTQYF	1	0.001026694045174538	51	TCRBV12	TCRBV12				TCRBV12-03/12-04,TCRBV12-04		TCRBD01-01*01	TCRBD01	TCRBD01-01	01				TCRBJ02-03*01	TCRBJ02	TCRBJ02-03	01				1	1	0	4	5	0	30	46	51	59	60	1	In	VDJ
GCAGCCAGAAGACTCGGCCCTGTATCTCTGTGCCAGCAGCCAGGAAAGGAAAATGAACATGCCCCCGGGGAGCTGTTTTTTGGAGAA		1	0.001026694045174538	53	TCRBV04-02*01	TCRBV04	TCRBV04-02	01								TCRBD01,TCRBD02	TCRBD01-01,TCRBD02-01		TCRBJ02-02*01	TCRBJ02	TCRBJ02-02	01				3	19	1	8	0	6	28	-1	42	45	64	1	Out	VDJ
GTGAGCAACATGAGCCCTGAAGACAGCAGCATATATCTCTGCAGCGTTGGAGCGGGAACCCTCACCGGGGAGCTGTTTTTTGGAGAA	CSVGAGTLTGELFF	1	0.001026694045174538	42	TCRBV29-01	TCRBV29	TCRBV29-01				01,02	TCRBD02-01*02	TCRBD02	TCRBD02-01	02				TCRBJ02-02*01	TCRBJ02	TCRBJ02-02	01				4	5	6	3	1	4	39	49	50	57	62	1	In	VDJ
GTGACATCGGCCCAAAAGAACCCGACAGCTTTCTATCTCTGTGCCAGTAGTCGAACAGGGAGGAGGACTGAAGCTTTCTTTGGACAA	CASSRTGRRTEAFF	1	0.001026694045174538	42	TCRBV19-01*01	TCRBV19	TCRBV19-01	01								TCRBD01,TCRBD02	TCRBD01-01,TCRBD02-01		TCRBJ01-01*01	TCRBJ01	TCRBJ01-01	01				5	6	3	3	3	5	39	51	54	60	66	1	In	VDJ
GCCTTGTTGCTGGGGGACTCGGCCCTGTATCTCTGTGCCAGCAGCTTGCGACAGGGCGCACCAAATCAGCCCCAGCATTTTGGTGAT	CASSLRQGAPNQPQHF	2	0.002053388090349076	48	TCRBV05-05*01	TCRBV05	TCRBV05-05	01				TCRBD01-01*01	TCRBD01	TCRBD01-01	01				TCRBJ01-05*01	TCRBJ01	TCRBJ01-05	01				1	7	2	3	1	4	33	48	49	56	63	2	In	VDJ
CTGGAGCTGGGGGACTCAGCTTTGTATTTCTGTGCCAGCAGCATACTCCCGGGACAGGGGAACACCGGGGAGCTGTTTTTTGGAGAA	CASSILPGQGNTGELFF	1	0.001026694045174538	51	TCRBV09-01*01	TCRBV09	TCRBV09-01	01				TCRBD01-01*01	TCRBD01	TCRBD01-01	01				TCRBJ02-02*01	TCRBJ02	TCRBJ02-02	01				4	0	0	3	8	1	30	42	50	-1	59	1	In	VDJ
NNNNTGTCGGCTGCTCCCTCCCAGACATCTGTGTACTTCTGTGCCAGCCTTCTCCCGGGACCAAATCAGCCCCAGCATTTTGGTGAT	CASLLPGPNQPQHF	1	0.001026694045174538	42	TCRBV06-05*01	TCRBV06	TCRBV06-05	01								TCRBD01,TCRBD02	TCRBD01-01,TCRBD02-01		TCRBJ01-05*01	TCRBJ01	TCRBJ01-05	01				8	2	0	7	8	4	39	48	56	61	63	1	In	VDJ
CTCTGACAGTGACCAGTGCCCATCCTGAAGACAGCAGCTTCTACATCTGCAGTGCTGGGGCCGGATCAGCCCCAGCATTTTGGTGAT		1	0.001026694045174538	34	TCRBV20	TCRBV20				TCRBV20-01,TCRBV20-or09_02		TCRBD01-01*01	TCRBD01	TCRBD01-01	01				TCRBJ01-05*01	TCRBJ01	TCRBJ01-05	01				5	3	7	0	0	5	47	-1	56	61	64	1	Out	VDJ
CTGGAGTCAGCTACCCGCTCCCAGACATCTGTGTATTTCTGCGCCAGCAGTTTGGGACAGGGGGTTTATGGCTACACCTTCGGTTCG	CASSLGQGVYGYTF	1	0.001026694045174538	42	TCRBV10-02*01	TCRBV10	TCRBV10-02	01				TCRBD01-01*01	TCRBD01	TCRBD01-01	01				TCRBJ01-02*01	TCRBJ01	TCRBJ01-02	01				5	2	0	1	2	5	39	51	53	64	66	1	In	VDJ
NNNNNNNNTGTCGGCTGCTCCCTCCCAGACATCTGTGTACTTCTGTGGCAAACCCCCTAGTGCAAAAACATTCAGTACTTCGGCGCC		1	0.001026694045174538	38	TCRBV06-05*01	TCRBV06	TCRBV06-05	01				TCRBD02-01	TCRBD02	TCRBD02-01				01,02	TCRBJ02-04*01	TCRBJ02	TCRBJ02-04	01				13	2	4	8	9	3	43	47	56	60	62	1	Out	VDJ
CGGTCCACAAAGCTGGAGGACTCAGCCATGTACTTCTGTGCCAGCAGTGAAACGGCAGCAGGCCAAGAGACCCAGTACTTCGGGCCA	CASSETAAGQETQYF	1	0.001026694045174538	45	TCRBV02-01	TCRBV02	TCRBV02-01				01,03	TCRBD01-01*01	TCRBD01	TCRBD01-01	01				TCRBJ02-05*01	TCRBJ02	TCRBJ02-05	01				2	0	4	4	7	1	36	51	58	-1	62	1	In	VDJ
CTGCAGCCAGAAGACTCAGCCCTGTATCTCTGCGCCAGCAGCCAGGGCGGGGGACAGGCGATCAATCAGCCCCAGCATTTTGGTGAT	CASSQGGGQAINQPQHF	1	0.001026694045174538	51	TCRBV04-01*01	TCRBV04	TCRBV04-01	01				TCRBD01-01*01	TCRBD01	TCRBD01-01	01				TCRBJ01-05*01	TCRBJ01	TCRBJ01-05	01				3	4	0	4	6	3	30	44	50	58	62	1	In	VDJ
CAGCCTGCAGAGCTTGGGGACTCGGCCGTGTATCTCTGTGCCAGCAGCTTAGCCTCGGAAGTAGTCGGCGAGCAGTACTTCGGGCCG	CASSLASEVVGEQYF	2	0.002053388090349076	45	TCRBV11-03*01	TCRBV11	TCRBV11-03	01								TCRBD01,TCRBD02	TCRBD01-01,TCRBD02-01		TCRBJ02-07*01	TCRBJ02	TCRBJ02-07	01				1	9	1	8	4	6	36	52	56	59	68	2	In	VDJ
CACGCCCTGCAGCCAGAAGACTCAGCCCTGTATCTCTGCGCCAGCAGCCAAGATCGTCACAGGGTCAACGAGCAGTACTTCGGGCCG	CASSQDRHRVNEQYF	2	0.002053388090349076	45	TCRBV04-01*01	TCRBV04	TCRBV04-01	01				TCRBD01-01*01	TCRBD01	TCRBD01-01	01				TCRBJ02-07*01	TCRBJ02	TCRBJ02-07	01				0	3	3	3	5	5	36	53	58	64	67	2	In	VDJ
CAGCCAGAAGACTCAGCCCTGTATCTCTGCGCCAGCGATCCGACTCCTAAAGGGTACCCCCGCTACAATGAGCAGTTCTTCGGGCCA	CASDPTPKGYPRYNEQFF	1	0.001026694045174538	54	TCRBV04-01*01	TCRBV04	TCRBV04-01	01								TCRBD01,TCRBD02	TCRBD01-01,TCRBD02-01		TCRBJ02-01*01	TCRBJ02	TCRBJ02-01	01				8	8	5	3	14	3	27	36	50	54	62	1	In	VDJ
CTGACAGTGACCAGTGCCCATCCTGAAGACAGCAGCTTCTACATCTGCAGTGCTAAAGGGGGCGTCACTGAAGCTTTCTTTGGACAA	CSAKGGVTEAFF	1	0.001026694045174538	36	TCRBV20	TCRBV20				TCRBV20-01,TCRBV20-or09_02		TCRBD01-01*01	TCRBD01	TCRBD01-01	01				TCRBJ01-01*01	TCRBJ01	TCRBJ01-01	01				4	2	5	0	1	4	45	55	56	63	65	1	In	VDJ
ATCCAGCCCTCAGAACCCAGGGACTCAGCTGTGTACTTCTGTGCCAGCAGCGGGGACAGGGGTGACTATGGCTACACCTTCGGTTCG	CASSGDRGDYGYTF	1	0.001026694045174538	42	TCRBV12	TCRBV12				TCRBV12-03/12-04,TCRBV12-04		TCRBD01-01*01	TCRBD01	TCRBD01-01	01				TCRBJ01-02*01	TCRBJ01	TCRBJ01-02	01				6	2	0	2	2	3	39	50	52	62	64	1	In	VDJ
ACAGTGACCAGTGCCCATCCTGAAGACAGCAGCTTCTACATCTGCAGTGCTTTGGACAGGAGGTCTTTCGGCTACACCTTCGGTTCG	CSALDRRSFGYTF	1	0.001026694045174538	39	TCRBV20	TCRBV20				TCRBV20-01,TCRBV20-or09_02		TCRBD01-01*01	TCRBD01	TCRBD01-01	01				TCRBJ01-02*01	TCRBJ01	TCRBJ01-02	01				5	9	1	4	2	8	42	51	53	60	69	1	In	VDJ
GAGTCCGCCAGCACCAACCAGACATCTATGTACCTCTGTGCCAGCAGTTCGACAGGGCGGAGGGCCTACGAGCAGTACTTCGGGCCG	CASSSTGRRAYEQYF	1	0.001026694045174538	45	TCRBV28-01*01	TCRBV28	TCRBV28-01	01				TCRBD01-01*01	TCRBD01	TCRBD01-01	01				TCRBJ02-07*01	TCRBJ02	TCRBJ02-07	01				4	7	2	3	1	2	36	49	50	57	64	1	In	VDJ
GAGTCCGCCAGCACCAACCAGACATCTATGTACCTCTGTGCCAGCACCCCTCCAGGAGGGGGAGGAAACACCATATATTTTGGAGAG	CASTPPGGGGNTIYF	1	0.001026694045174538	45	TCRBV28-01*01	TCRBV28	TCRBV28-01	01								TCRBD01,TCRBD02	TCRBD01-01,TCRBD02-01		TCRBJ01-03*01	TCRBJ01	TCRBJ01-03	01				7	1	5	1	10	4	36	46	56	62	63	1	In	VDJ
CTGCAGCCAGAAGACTCGGCCCTGTATCTCTGCGCCAGCAGCCAATTTAGGGCTGGGACAACTAATGAAAAACTGTTTTTTGGCAGT	CASSQFRAGTTNEKLFF	1	0.001026694045174538	51	TCRBV04-03*01	TCRBV04	TCRBV04-03	01								TCRBD01,TCRBD02	TCRBD01-01,TCRBD02-01		TCRBJ01-04*01	TCRBJ01	TCRBJ01-04	01				2	0	0	8	9	0	30	45	54	-1	58	1	In	VDJ
CTGGAGTCTGCCAGGCCCTCACATACCTCTCAGTACCTCTGTGCCAGCAGTGACGCCAGGGTTAATTCACCCCTCCACTTTGGGAAT	CASSDARVNSPLHF	1	0.001026694045174538	42	TCRBV25-01*01	TCRBV25	TCRBV25-01	01				TCRBD01-01*01	TCRBD01	TCRBD01-01	01				TCRBJ01-06*01	TCRBJ01	TCRBJ01-06	01				3	1	4	3	3	6	39	53	56	61	62	1	In	VDJ
TCACCAGGCCTGGGGGACGCAGCCATGTACCTGTGTGCCACCAGCCCGTCGGGGGCGGGAGGTCCCTACGAGCAGTACTTCGGGCCG	CATSPSGAGGPYEQYF	1	0.001026694045174538	48	TCRBV15-01*02	TCRBV15	TCRBV15-01	02				TCRBD02-01*02	TCRBD02	TCRBD02-01	02				TCRBJ02-07*01	TCRBJ02	TCRBJ02-07	01				5	2	7	1	9	2	33	45	54	62	64	1	In	VDJ
AAGGTGCAGCCTGCAGAACTGGAGGATTCTGGAGTTTATTTCTGTGCCAGCAGCCAAGTGAGGGGGGGACGAGCTTTCTTTGGACAA	CASSQVRGGRAFF	1	0.001026694045174538	39	TCRBV14-01*01	TCRBV14	TCRBV14-01	01				TCRBD02-01*01	TCRBD02	TCRBD02-01	01				TCRBJ01-01*01	TCRBJ01	TCRBJ01-01	01				1	3	9	0	3	10	42	58	61	68	71	1	In	VDJ
GGAGCTGGGGGACTCGGCCCTTTATCTTTGCGCCAGCACCAACCGATACTAGCGGGATATCTCTGGGATGAGCAGTTCTTCGGGCCA		1	0.001026694045174538	53	TCRBV05-01*01	TCRBV05	TCRBV05-01	01				TCRBD02-01*02	TCRBD02	TCRBD02-01	02				TCRBJ02-01*01	TCRBJ02	TCRBJ02-01	01				6	10	3	3	9	8	28	38	47	57	67	1	Out	VDJ
TCCACTCTGACAGTGACCAGTGCCCATCCTGAAGACAGCAGCTTCTACATCTGCAGTGTACTACACAATGAGCAGTTCTTCGGGCCA	CSVLHNEQFF	1	0.001026694045174538	30	TCRBV20-01	TCRBV20	TCRBV20-01				01,04	TCRBD02-01	TCRBD02	TCRBD02-01				01,02	TCRBJ02-01*01	TCRBJ02	TCRBJ02-01	01				7	1	3	9	1	5	51	58	59	63	64	1	In	VDJ
GCCTTGGAGCTGGACGACTCGGCCCTGTATCTCTGTGCCAGCAGCTCCGGACTAGCGGGACGTAACAATGAGCAGTTCTTCGGGCCA	CASSSGLAGRNNEQFF	1	0.001026694045174538	48	TCRBV05-04*01	TCRBV05	TCRBV05-04	01				TCRBD02-01*02	TCRBD02	TCRBD02-01	02				TCRBJ02-01*01	TCRBJ02	TCRBJ02-01	01				3	4	1	3	2	5	33	46	48	60	64	1	In	VDJ
AGCAACATGAGCCCTGAAGACAGCAGCATATATCTCTGCAGCGTTGAATTGACTGGAGGGAGTCAAGAGACCCAGTACTTCGGGCCA	CSVELTGGSQETQYF	1	0.001026694045174538	45	TCRBV29-01	TCRBV29	TCRBV29-01				01,02	TCRBD02-01*02	TCRBD02	TCRBD02-01	02				TCRBJ02-05*01	TCRBJ02	TCRBJ02-05	01				2	3	10	0	6	2	36	48	54	60	63	1	In	VDJ
GCCCATCCTGAAGACAGCAGCTTCTACATCTGCAGTGCTAGAGATGGGGAAACCGGGGGGGACACCGGGGAGCTGTTTTTTGGAGAA	CSARDGETGGDTGELFF	1	0.001026694045174538	51	TCRBV20	TCRBV20				TCRBV20-01,TCRBV20-or09_02		TCRBD02-01*01	TCRBD02	TCRBD02-01	01				TCRBJ02-02*01	TCRBJ02	TCRBJ02-02	01				0	0	8	0	9	3	30	44	53	-1	61	1	In	VDJ
GTGAACGCCTTGGAGCTGGACGACTCGGCCCTGTATCTCTGTGCCAGCAGCTTGGTGACAGGGGGATCGGAAGCTTTCTTTGGACAA	CASSLVTGGSEAFF	1	0.001026694045174538	42	TCRBV05-04*01	TCRBV05	TCRBV05-04	01				TCRBD01-01*01	TCRBD01	TCRBD01-01	01				TCRBJ01-01*01	TCRBJ01	TCRBJ01-01	01				0	4	2	1	1	8	39	55	56	65	69	1	In	VDJ
TCTAAGAAGCTCCTTCTCAGTGACTCTGGCTTCTATCTCTGTGCCTGGTACGACGGGGGAGGCGCGGGGGCCCTCCACTTTGGGAAT	CAWYDGGGAGALHF	1	0.001026694045174538	42	TCRBV30-01	TCRBV30	TCRBV30-01				01,05	TCRBD02-01*01	TCRBD02	TCRBD02-01	01				TCRBJ01-06*01	TCRBJ01	TCRBJ01-06	01				5	0	7	2	15	14	39	48	63	-1	70	1	In	VDJ
TCCGCCAGCACCAACCAGACATCTATGTACCTCTGTGCCAGCAGTTCCCCCGGGACAGGGGGCGCGGATGGCTACACCTTCGGTTCG	CASSSPGTGGADGYTF	1	0.001026694045174538	48	TCRBV28-01*01	TCRBV28	TCRBV28-01	01				TCRBD01-01*01	TCRBD01	TCRBD01-01	01				TCRBJ01-02*01	TCRBJ01	TCRBJ01-02	01				4	4	0	0	5	6	33	46	51	63	67	1	In	VDJ
CTACACACCCTGCAGCCAGAAGACTCGGCCCTGTATCTCTGCGCCAGCAGCCAAGGTCCCAAGTTCTACGAGCAGTACTTCGGGCCG	CASSQGPKFYEQYF	2	0.002053388090349076	42	TCRBV04-03*01	TCRBV04	TCRBV04-03	01								TCRBD01,TCRBD02	TCRBD01-01,TCRBD02-01		TCRBJ02-07*01	TCRBJ02	TCRBJ02-07	01				1	4	4	6	4	3	39	55	59	61	65	2	In	VDJ
CGCTCACCAGGCCTGGGGGACGCAGCCATGTACCTGTGTGCCACCAGCAGGGCTAGTAGTCGCACAGATACGCAGTATTTTGGCCCA	CATSRASSRTDTQYF	1	0.001026694045174538	45	TCRBV15-01*02	TCRBV15	TCRBV15-01	02				TCRBD02-01	TCRBD02	TCRBD02-01				01,02	TCRBJ02-03*01	TCRBJ02	TCRBJ02-03	01				3	5	4	8	2	1	36	50	52	56	61	1	In	VDJ
AGCACCTTGGAGCTGGGGGACTCGGCCCTTTATCTTTGCGCCAGCAGCTTGGCCAGCGGGCCCACAGATACGCAGTATTTTGGCCCA	CASSLASGPTDTQYF	1	0.001026694045174538	45	TCRBV05-01*01	TCRBV05	TCRBV05-01	01				TCRBD02-01	TCRBD02	TCRBD02-01				01,02	TCRBJ02-03*01	TCRBJ02	TCRBJ02-03	01				0	2	6	4	2	2	36	52	54	60	62	1	In	VDJ
AGCACCTTGGAGCTGGGGGACTCGGCCCTTTATCTTTGCGCCAGCAGCTTGGTTGGCGGGCTCTCCTACGAGCAGTACTTCGGGCCG	CASSLVGGLSYEQYF	1	0.001026694045174538	45	TCRBV05-01*01	TCRBV05	TCRBV05-01	01				TCRBD02-01	TCRBD02	TCRBD02-01				01,02	TCRBJ02-07*01	TCRBJ02	TCRBJ02-07	01				0	2	7	4	3	0	36	52	55	60	62	1	In	VDJ
CCAGTGCCCATCCTGAAGACAGCAGCTTCTACATCTGCAGTGCCCACATATAGGAGTCGGGGCCACAATGAGCAGTTCTTCGGGCCA		1	0.001026694045174538	46	TCRBV20	TCRBV20				TCRBV20-01,TCRBV20-or09_02						TCRBD01,TCRBD02	TCRBD01-01,TCRBD02-01		TCRBJ02-01*01	TCRBJ02	TCRBJ02-01	01				6	1	7	0	15	5	35	43	58	63	64	1	Out	VDJ
CAGGGGGACTCGGCCATGTATCTCTGTGCCAGCAGCTCCTAACTGCGGGGTCACTGCGTGGTGAACACTGAAGCTTTCTTTGGACAA	CASSS*LRGHCVVNTEAFF	1	0.001026694045174538	57	TCRBV07-09*01	TCRBV07	TCRBV07-09	01				TCRBD02-01*01	TCRBD02	TCRBD02-01	01				TCRBJ01-01*01	TCRBJ01	TCRBJ01-01	01				4	11	7	3	7	0	24	37	44	50	61	1	Stop	VDJ
AGTGCCCATCCTGAAGACAGCAGCTTCTACATCTGCAGTGCTAGAACAGGGTGGGGATATGAGAACACTGAAGCTTTCTTTGGACAA	CSARTGWGYENTEAFF	1	0.001026694045174538	48	TCRBV20	TCRBV20				TCRBV20-01,TCRBV20-or09_02		TCRBD01-01*01	TCRBD01	TCRBD01-01	01				TCRBJ01-01*01	TCRBJ01	TCRBJ01-01	01				2	11	3	3	0	1	33	-1	45	51	62	1	In	VDJ
ATCCAGCCTGCAGAGCTTGGGGACTCGGCCGTGTATCTCTGTGCCAGCAGCTCCGGGGGAGTTAGGAATGAGCAGTTCTTCGGGCCA	CASSSGGVRNEQFF	1	0.001026694045174538	42	TCRBV11-03*01	TCRBV11	TCRBV11-03	01				TCRBD02-01*01	TCRBD02	TCRBD02-01	01				TCRBJ02-01*01	TCRBJ02	TCRBJ02-01	01				4	7	8	2	1	7	39	52	53	59	66	1	In	VDJ
ACTGTGAGCAACATGAGCCCTGAAGACAGCAGCATATATCTCTGCAGCGTCGCCCAATTGGAAAGGGCTGAAGCTTTCTTTGGACAA	CSVAQLERAEAFF	1	0.001026694045174538	39	TCRBV29-01	TCRBV29	TCRBV29-01				01,02					TCRBD01,TCRBD02	TCRBD01-01,TCRBD02-01		TCRBJ01-01*01	TCRBJ01	TCRBJ01-01	01				6	0	5	3	13	6	42	50	63	-1	67	1	In	VDJ
AGTTCTAAGAAGCTCCTTCTCAGTGACTCTGGCTTCTATCTCTGTGCCTGGAGTCTTGGGGAGGGCACTGAAGCTTTCTTTGGACAA	CAWSLGEGTEAFF	1	0.001026694045174538	39	TCRBV30-01*01	TCRBV30	TCRBV30-01	01				TCRBD02-01*02	TCRBD02	TCRBD02-01	02				TCRBJ01-01*01	TCRBJ01	TCRBJ01-01	01				2	0	9	0	4	4	42	54	58	-1	65	1	In	VDJ
AAGATCCAGCGCACAGAGCAGGAGGACTCGGCCGTGTATCTCTGTGCCAGCAGCGGAGGATCTAACACTGAAGCTTTCTTTGGACAA	CASSGGSNTEAFF	1	0.001026694045174538	39	TCRBV07	TCRBV07				TCRBV07-02,TCRBV07-08		TCRBD02-01*02	TCRBD02	TCRBD02-01	02				TCRBJ01-01*01	TCRBJ01	TCRBJ01-01	01				5	4	10	1	0	2	42	-1	54	59	63	1	In	VDJ
GAGTCCGCCAGCACCAACCAGACATCTATGTACCTCTGTGCCAGCAGTGGACCCGGGACAGGGGCCGCCACCCTCCACTTTGGGAAT	CASSGPGTGAATLHF	1	0.001026694045174538	45	TCRBV28-01*01	TCRBV28	TCRBV28-01	01				TCRBD01-01*01	TCRBD01	TCRBD01-01	01				TCRBJ01-06*01	TCRBJ01	TCRBJ01-06	01				5	6	0	2	6	14	36	48	54	64	70	1	In	VDJ
ACCTTGGAGCTGGGGGACTCGGCCCTTTATCTTTGCGCCAGCAGCCATTACAGGGGGCCCGAAGGTATCGGCTACACCTTCGGTTCG	CASSHYRGPEGIGYTF	1	0.001026694045174538	48	TCRBV05-01*01	TCRBV05	TCRBV05-01	01				TCRBD01-01*01	TCRBD01	TCRBD01-01	01				TCRBJ01-02*01	TCRBJ01	TCRBJ01-02	01				4	11	3	0	4	8	33	45	49	58	69	1	In	VDJ
GAACGCCTTGGAGCTGGACGACTCGGCCCTGTATCTCTGTGCCAGCAGCTTCCCCGACTAGCGGGTTACGAGCAGTACTTCGGGCCG		1	0.001026694045174538	44	TCRBV05-04*01	TCRBV05	TCRBV05-04	01				TCRBD02-01	TCRBD02	TCRBD02-01				01,02	TCRBJ02-07*01	TCRBJ02	TCRBJ02-07	01				2	1	2	4	4	4	37	51	55	65	66	1	Out	VDJ
GAGTCCGCCAGCACCAACCAGACATCTATGTACCTCTGTGCCAGCAGTTTAACGACAGGAGTTTCCTACGAGCAGTACTTCGGGCCG	CASSLTTGVSYEQYF	1	0.001026694045174538	45	TCRBV28-01*01	TCRBV28	TCRBV28-01	01				TCRBD01-01*01	TCRBD01	TCRBD01-01	01				TCRBJ02-07*01	TCRBJ02	TCRBJ02-07	01				2	4	2	4	2	1	36	51	53	59	63	1	In	VDJ
CAGCCCTCAGAACCCAGGGACTCAGCTGTGTACTTCTGTGCCAGCAGCCAGGGACTAGCGGGAGCCTACGAGCAGTACTTCGGGCCG	CASSQGLAGAYEQYF	2	0.002053388090349076	45	TCRBV12	TCRBV12				TCRBV12-03/12-04,TCRBV12-04		TCRBD02-01*02	TCRBD02	TCRBD02-01	02				TCRBJ02-07*01	TCRBJ02	TCRBJ02-07	01				6	0	0	2	3	2	36	47	50	-1	64	2	In	VDJ
GTGAGCACCTTGGAGCTGGGGGACTCGGCCCTTTATCTTTGCGCCAGCAGCGTGCGGGAGAGTTCCCACGAGCAGTACTTCGGGCCG	CASSVRESSHEQYF	1	0.001026694045174538	42	TCRBV05-01*01	TCRBV05	TCRBV05-01	01				TCRBD02-01*02	TCRBD02	TCRBD02-01	02				TCRBJ02-07*01	TCRBJ02	TCRBJ02-07	01				4	7	7	2	2	5	39	51	53	60	67	1	In	VDJ
ACATCGGCCCAAAAGAACCCGACAGCTTTCTATCTCTGTGCCAGTAGTATCCGGACAGGGACGGACACTGAAGCTTTCTTTGGACAA	CASSIRTGTDTEAFF	1	0.001026694045174538	45	TCRBV19-01*01	TCRBV19	TCRBV19-01	01				TCRBD01-01*01	TCRBD01	TCRBD01-01	01				TCRBJ01-01*01	TCRBJ01	TCRBJ01-01	01				3	4	1	3	2	3	36	50	52	60	64	1	In	VDJ
AGCCCTCAGAACCCAGGGACTCAGCTGTGTATTTTTGTGCTAGTGGTTTGAAGGGGAAGGGGGAACACTGAAGCTTTCTTTGGACAA		1	0.001026694045174538	46	TCRBV12-05*01	TCRBV12	TCRBV12-05	01				TCRBD01-01*01	TCRBD01	TCRBD01-01	01				TCRBJ01-01*01	TCRBJ01	TCRBJ01-01	01				2	6	5	2	1	1	35	50	51	56	62	1	Out	VDJ
CAGCGCACAGAGCAGGAGGACTCGGCCGTGTATCTCTGTGCCAGCAGCATCCAATGGGGGTCGGGGCAGCCCCAGCATTTTGGTGAT	CASSIQWGSGQPQHF	2	0.002053388090349076	45	TCRBV07-02	TCRBV07	TCRBV07-02				01,02					TCRBD01,TCRBD02	TCRBD01-01,TCRBD02-01		TCRBJ01-05*01	TCRBJ01	TCRBJ01-05	01				5	6	6	1	7	7	36	48	55	60	66	2	In	VDJ
CAGCAGGTAGTGCGAGGAGATTCGGCAGCTTATTTCTGTGCCAGCTCACCAGGACAGGCCCTGAACACTGAAGCTTTCTTTGGACAA	CASSPGQALNTEAFF	1	0.001026694045174538	45	TCRBV18-01*01	TCRBV18	TCRBV18-01	01				TCRBD01-01*01	TCRBD01	TCRBD01-01	01				TCRBJ01-01*01	TCRBJ01	TCRBJ01-01	01				2	3	1	4	0	0	36	-1	51	58	61	1	In	VDJ
AGCACCTTGGAGCTGGGGGACTCGGCCCTTTATCTTTGCACCAGCAGCCAAGGACAGGGGGGCAATCAGCCCCAGCATTTTGGTGAT	CTSSQGQGGNQPQHF	1	0.001026694045174538	45	TCRBV05-01*01	TCRBV05	TCRBV05-01	01				TCRBD01-01*01	TCRBD01	TCRBD01-01	01				TCRBJ01-05*01	TCRBJ01	TCRBJ01-05	01				4	0	1	1	3	2	36	48	51	-1	61	1	In	VDJ
CTACACACCCTGCAGCCAGAAGACTCGGCCCTGTATCTCTGTGCCAGCAGCCAAGATTTAAAGGGGGCCGAGCAGTACTTCGGGCCG	CASSQDLKGAEQYF	1	0.001026694045174538	42	TCRBV04-02*01	TCRBV04	TCRBV04-02	01				TCRBD01-01*01	TCRBD01	TCRBD01-01	01				TCRBJ02-07*01	TCRBJ02	TCRBJ02-07	01				0	0	5	0	5	6	39	56	61	-1	68	1	In	VDJ
GCCCTCAGAACCCAGGGACTCAGCTGTGTACTTCTGTGCCAGCAGTGAAAATAGGACTAGCACTCCTACGAGCAGTACTTCGGGCCG		1	0.001026694045174538	47	TCRBV12	TCRBV12				TCRBV12-03/12-04,TCRBV12-04		TCRBD02-01	TCRBD02	TCRBD02-01				01,02	TCRBJ02-07*01	TCRBJ02	TCRBJ02-07	01				5	1	1	7	7	0	34	46	53	61	62	1	Out	VDJ
TCCACAAAGCTGGAGGACTCAGCCATGTACTTCTGTGCCACCCCCGCTGGTGGACTAGCGGACACAGATACGCAGTATTTTGGCCCA	CATPAGGLADTDTQYF	2	0.002053388090349076	48	TCRBV02-01	TCRBV02	TCRBV02-01				01,03	TCRBD02-01	TCRBD02	TCRBD02-01				01,02	TCRBJ02-03*01	TCRBJ02	TCRBJ02-03	01				10	1	1	5	11	2	33	40	51	61	62	2	In	VDJ
GCTGTACCCTCTCAGACATCTGTGTACTTCTGTGCCAGCAGTGTTTCGACTAGCGGGACTGACGTCGGTGAGCTGTTTTTTGGAGAA	CASSVSTSGTDVGELFF	1	0.001026694045174538	51	TCRBV06-04*01	TCRBV06	TCRBV06-04	01				TCRBD02-01*02	TCRBD02	TCRBD02-01	02				TCRBJ02-02*01	TCRBJ02	TCRBJ02-02	01				4	11	2	3	4	11	30	43	47	58	69	1	In	VDJ
TCGCCCAGCCCCAACCAGACCTCTCTGTACTTCTGTGCCAGCAGTGTTACCTCCGGGACAGGAGTCGAAAAACTGTTTTTTGGCAGT	CASSVTSGTGVEKLFF	1	0.001026694045174538	48	TCRBV27-01*01	TCRBV27	TCRBV27-01	01				TCRBD01-01*01	TCRBD01	TCRBD01-01	01				TCRBJ01-04*01	TCRBJ01	TCRBJ01-04	01				5	4	0	4	9	8	33	45	54	62	66	1	In	VDJ
AGTGCCCATCCTGAAGACAGCAGCTTCTACATCTGCAGTGCTAGGGGCATTCTGGGTGGTCCTTTCTATGGCTACACCTTCGGTTCG	CSARGILGGPFYGYTF	2	0.002053388090349076	48	TCRBV20	TCRBV20				TCRBV20-01,TCRBV20-or09_02		TCRBD01-01*01	TCRBD01	TCRBD01-01	01				TCRBJ01-02*01	TCRBJ01	TCRBJ01-02	01				3	17	8	0	0	4	33	-1	44	48	65	2	In	VDJ
CCCTGCAGCCAGAAGACTCGGCCCTGTATCTCTGTGCCAGCAGCATTAACCCCAAAGGTGAAAACCTATGGCTACACCTTCGGTTCG		1	0.001026694045174538	49	TCRBV04-02*01	TCRBV04	TCRBV04-02	01								TCRBD01,TCRBD02	TCRBD01-01,TCRBD02-01		TCRBJ01-02*01	TCRBJ01	TCRBJ01-02	01				5	7	5	4	11	4	32	44	55	58	65	1	Out	VDJ
CAGCCTGCAGAACTGGAGGATTCTGGAGTTTATTTCTGTGCCAGCAGCCAAGGATCGGGGACTGGAAACACCATATATTTTGGAGAG	CASSQGSGTGNTIYF	1	0.001026694045174538	45	TCRBV14-01*01	TCRBV14	TCRBV14-01	01				TCRBD02-01*01	TCRBD02	TCRBD02-01	01				TCRBJ01-03*01	TCRBJ01	TCRBJ01-03	01				1	1	8	3	3	2	36	52	55	60	61	1	In	VDJ
ACGGAGTCAGGGGACACAGCACTGTATTTCTGTGCCAGCAGCAAAAAGATGACTAGCGGGAGGGCCAATGAGCAGTTCTTCGGGCCA	CASSKKMTSGRANEQFF	2	0.002053388090349076	51	TCRBV21-01*01	TCRBV21	TCRBV21-01	01				TCRBD02-01*02	TCRBD02	TCRBD02-01	02				TCRBJ02-01*01	TCRBJ02	TCRBJ02-01	01				2	1	2	0	5	6	30	45	50	64	65	2	In	VDJ
CAGCCTGCAGAGCTTGAGGACTCGGCCGTGTATCTCTGTGCCAGCAGCTTAGATCGGGGGACCTACAATGAGCAGTTCTTCGGGCCA	CASSLDRGTYNEQFF	1	0.001026694045174538	45	TCRBV11	TCRBV11				TCRBV11-02,TCRBV11-03		TCRBD02-01*01	TCRBD02	TCRBD02-01	01				TCRBJ02-01*01	TCRBJ02	TCRBJ02-01	01				0	1	8	2	1	2	36	53	54	60	61	1	In	VDJ
GTGAACGCCTTGGAGCTGGAGGACTCGGCCCTGTATCTCTGTGCCAGCAGCTTGGGACAGGGCAATTCACCCCTCCACTTTGGGAAT	CASSLGQGNSPLHF	1	0.001026694045174538	42	TCRBV05-08*01	TCRBV05	TCRBV05-08	01				TCRBD01-01*01	TCRBD01	TCRBD01-01	01				TCRBJ01-06*01	TCRBJ01	TCRBJ01-06	01				0	1	2	3	0	7	39	-1	55	62	63	1	In	VDJ
NACCCTGAAGATCCAGCGCACAGAGCAGGGGGACTCAGCTGTGTATTTCTGTGCCAGCAGCTTGGAAGGGGCATCACCTTCGGTTCG		1	0.001026694045174538	32	TCRBV07-04*01	TCRBV07	TCRBV07-04	01				TCRBD01-01*01	TCRBD01	TCRBD01-01	01				TCRBJ01-02*01	TCRBJ01	TCRBJ01-02	01				3	3	5	2	3	13	49	63	66	71	74	1	Out	VDJ
ATTCTGGAGTCCGCCAGCACCAACCAGACATCTATGTACCTCTGTGCCAGCGACCCGCGAACCTACTATGGCTACACCTTCGGTTCG	CASDPRTYYGYTF	2	0.002053388090349076	39	TCRBV28-01*01	TCRBV28	TCRBV28-01	01								TCRBD01,TCRBD02	TCRBD01-01,TCRBD02-01		TCRBJ01-02*01	TCRBJ01	TCRBJ01-02	01				8	10	2	7	0	3	42	-1	51	54	64	2	In	VDJ
CACACCCTGCAGCCAGAAGACTCGGCCCTGTATCTCTGTGCCAGCAGCCAAGGAAACCTACTGGCGGGAGGCTACACCTTCGGTTCG	CASSQGNLLAGGYTF	1	0.001026694045174538	45	TCRBV04-02*01	TCRBV04	TCRBV04-02	01				TCRBD02-01*02	TCRBD02	TCRBD02-01	02				TCRBJ01-02*01	TCRBJ01	TCRBJ01-02	01				1	0	7	3	11	8	36	52	63	-1	69	1	In	VDJ
CTGAGCTCTCTGGAGCTGGGGGACTCAGCTTTGTATTTCTGTGCCAGCAGCGTACACGACCTGGGGGGCGAGCAGTACTTCGGGCCG	CASSVHDLGGEQYF	1	0.001026694045174538	42	TCRBV09-01*01	TCRBV09	TCRBV09-01	01				TCRBD02-01*01	TCRBD02	TCRBD02-01	01				TCRBJ02-07*01	TCRBJ02	TCRBJ02-07	01				1	0	9	1	8	6	39	54	62	-1	68	1	In	VDJ
ATTCTGGAGTCCGCCAGCACCAACCAGACATCTATGTACCTCTGTGCCAGCAGTTTGGCAGGGGGATCCGAGCAGTACTTCGGGCCG	CASSLAGGSEQYF	1	0.001026694045174538	39	TCRBV28-01*01	TCRBV28	TCRBV28-01	01				TCRBD01-01*01	TCRBD01	TCRBD01-01	01				TCRBJ02-07*01	TCRBJ02	TCRBJ02-07	01				3	3	4	1	2	6	42	56	58	65	68	1	In	VDJ
TCGCCCAGCCCCAACCAGACCTCTCTGTACTTCTGTGCCAGCAGTCCAACACTAGCCCGTCCGGGCAATGAGCAGTTCTTCGGGCCA	CASSPTLARPGNEQFF	1	0.001026694045174538	48	TCRBV27-01*01	TCRBV27	TCRBV27-01	01				TCRBD02-01	TCRBD02	TCRBD02-01				01,02	TCRBJ02-01*01	TCRBJ02	TCRBJ02-01	01				5	9	3	7	5	6	33	45	50	56	65	1	In	VDJ
CAGCGCACAGAGCGGGGGGACTCAGCCGTGTATCTCTGTGCCAGCAGCAGTAGCGCGGGAGGTGGAAAGACCCAGTACTTCGGGCCA	CASSSSAGGGKTQYF	1	0.001026694045174538	45	TCRBV07-03*01	TCRBV07	TCRBV07-03	01				TCRBD02-01*02	TCRBD02	TCRBD02-01	02				TCRBJ02-05*01	TCRBJ02	TCRBJ02-05	01				5	5	7	1	6	6	36	48	54	62	67	1	In	VDJ
ATCCGGTCCACAAAGCTGGAGGACTCAGCCATGTACTTCTGTGCCAGCAGCGGACAGGGGGCGTCCGGGGAGCTGTTTTTTGGAGAA	CASSGQGASGELFF	2	0.002053388090349076	42	TCRBV02-01	TCRBV02	TCRBV02-01				01,03	TCRBD01-01*01	TCRBD01	TCRBD01-01	01				TCRBJ02-02*01	TCRBJ02	TCRBJ02-02	01				6	2	1	0	1	6	39	50	51	62	64	2	In	VDJ
GAGTCAGCTACCCGCTCCCAGACATCTGTGTATTTCTGCGCCAGCAGTGAGGCTAGCGGGAACACCGGGGAGCTGTTTTTTGGAGAA	CASSEASGNTGELFF	1	0.001026694045174538	45	TCRBV10-02*01	TCRBV10	TCRBV10-02	01				TCRBD02-01	TCRBD02	TCRBD02-01				01,02	TCRBJ02-02*01	TCRBJ02	TCRBJ02-02	01				2	0	4	5	1	1	36	51	52	-1	59	1	In	VDJ
TCTAAGAAGCTCCTTCTCAGTGACTCTGGCTTCTATCTCTGTGCCTGGAGTGATGGCGGGACGAACACTGAAGCTTTCTTTGGACAA	CAWSDGGTNTEAFF	1	0.001026694045174538	42	TCRBV30-01*01	TCRBV30	TCRBV30-01	01				TCRBD02-01*02	TCRBD02	TCRBD02-01	02				TCRBJ01-01*01	TCRBJ01	TCRBJ01-01	01				1	1	7	3	3	1	39	52	55	61	62	1	In	VDJ
ATTCTGGAGTCCGCCAGCACCAACCAGACATCTATGTACCTCTGTGCCAGCAGAGAGACAGAAAACACTGAAGCTTTCTTTGGACAA	CASRETENTEAFF	1	0.001026694045174538	39	TCRBV28-01*01	TCRBV28	TCRBV28-01	01				TCRBD01-01*01	TCRBD01	TCRBD01-01	01				TCRBJ01-01*01	TCRBJ01	TCRBJ01-01	01				6	2	2	5	3	2	42	53	56	61	63	1	In	VDJ
CTGCCTCCTCCCAGACATCTGTATATTTCTGCGCCAGCATAAGATAAGGAGACAGCCTATAGCAATCAGCCCCAGCATTTTGGTGAT		2	0.002053388090349076	52	TCRBV10-01	TCRBV10	TCRBV10-01				01,03	TCRBD01-01*01	TCRBD01	TCRBD01-01	01				TCRBJ01-05*01	TCRBJ01	TCRBJ01-05	01				7	4	2	5	11	0	29	39	50	55	59	2	Out	VDJ
ATCCAGCGCACAGAGCGGGGGGACTCAGCCGTGTATCTCTGTGCCAGCAGCTTAGAGGGGGCACTTGGCGGCTACACCTTCGGTTCG	CASSLEGALGGYTF	1	0.001026694045174538	42	TCRBV07-03*01	TCRBV07	TCRBV07-03	01				TCRBD01-01*01	TCRBD01	TCRBD01-01	01				TCRBJ01-02*01	TCRBJ01	TCRBJ01-02	01				2	7	5	0	1	8	39	54	55	62	69	1	In	VDJ
GACATCCGCTCACCAGGCCTGGGGGACGCAGCCATGTACCTGTGTGCCACCAGCAGGCCCGGGGAAGCGGGGATCTCTTTCGGGCCG	CATSRPGEAGISF	2	0.002053388090349076	39	TCRBV15-01*02	TCRBV15	TCRBV15-01	02				TCRBD02-01*01	TCRBD02	TCRBD02-01	01				TCRBJ02-07*01	TCRBJ02	TCRBJ02-07	01				3	6	6	3	9	16	42	56	65	72	78	2	In	VDJ
GAGTTGGCTGCTCCCTCCCAGACATCTGTGTACTTCTGTGCCAGCAGTTACTTAACTAGCGGGACGAGGGGGCTGTTTTTTGGAGAA	CASSYLTSGTRGLFF	1	0.001026694045174538	45	TCRBV06-06*01	TCRBV06	TCRBV06-06	01				TCRBD02-01*02	TCRBD02	TCRBD02-01	02				TCRBJ02-02*01	TCRBJ02	TCRBJ02-02	01				1	7	3	3	2	13	36	52	54	64	71	1	In	VDJ
ATCCGGTCCACAAAGCTGGAGGACTCAGCCATGTACTTCTGTGCCAGCAACGGACAGCTATTGAACACTGAAGCTTTCTTTGGACAA	CASNGQLLNTEAFF	1	0.001026694045174538	42	TCRBV02-01	TCRBV02	TCRBV02-01				01,03	TCRBD01-01*01	TCRBD01	TCRBD01-01	01				TCRBJ01-01*01	TCRBJ01	TCRBJ01-01	01				7	4	1	5	2	0	39	49	51	57	61	1	In	VDJ
GTAGTGCGAGGAGATTCGGCAGCTTATTTCTGTGCCAGCTCACCTGGGTTGCGCACCGCAACTAATGAAAAACTGTTTTTTGGCAGT	CASSPGLRTATNEKLFF	1	0.001026694045174538	51	TCRBV18-01*01	TCRBV18	TCRBV18-01	01								TCRBD01,TCRBD02	TCRBD01-01,TCRBD02-01		TCRBJ01-04*01	TCRBJ01	TCRBJ01-04	01				3	10	0	9	1	0	30	44	45	48	58	1	In	VDJ
ACTGTGACATCGGCCCAAAAGAACCCGACAGCTTTCTATCTCTGTGCCAGTACGACAGGGAGCAATCAGCCCCAGCATTTTGGTGAT	CASTTGSNQPQHF	2	0.002053388090349076	39	TCRBV19-01*01	TCRBV19	TCRBV19-01	01				TCRBD01-01*01	TCRBD01	TCRBD01-01	01				TCRBJ01-05*01	TCRBJ01	TCRBJ01-05	01				7	0	2	3	1	1	42	52	53	-1	60	2	In	VDJ
ACATCGGCCCAAAAGAACCCGACAGCTTTCTATCTCTGTGCCAGTATCGAAGCGACAGGGGTTAATTCACCCCTCCACTTTGGGAAT	CASIEATGVNSPLHF	1	0.001026694045174538	45	TCRBV19-01*01	TCRBV19	TCRBV19-01	01				TCRBD01-01*01	TCRBD01	TCRBD01-01	01				TCRBJ01-06*01	TCRBJ01	TCRBJ01-06	01				7	1	2	2	7	6	36	46	53	61	62	1	In	VDJ
GAGCTGGGGGACTCAGCTTTGTATTTCTGTGCCAGCAGCGACCGGAGGGGTCCTACCTCTGGGGCCAACGTCCTGACTTTCGGGGCC	CASSDRRGPTSGANVLTF	1	0.001026694045174538	54	TCRBV09-01*01	TCRBV09	TCRBV09-01	01				TCRBD02-01*02	TCRBD02	TCRBD02-01	02				TCRBJ02-06*01	TCRBJ02	TCRBJ02-06	01				3	7	10	0	3	0	27	40	43	49	56	1	In	VDJ
ACATCGGCCCAAAAGAACCCGACAGCTTTCTATCTCTGTGCCAGTAGTCGAAATAGCGGGAGGTCGAGTGAGCAGTTCTTCGGGCCA	CASSRNSGRSSEQFF	1	0.001026694045174538	45	TCRBV19-01*01	TCRBV19	TCRBV19-01	01				TCRBD02-01*02	TCRBD02	TCRBD02-01	02				TCRBJ02-01*01	TCRBJ02	TCRBJ02-01	01				5	5	5	1	5	9	36	48	53	63	68	1	In	VDJ
ACAGAGCGGGGGGACTCAGCCGTGTATCTCTGTGCCAGCAGCTCCTTGATTATCAGCGGGAGGGTCAATGAGCAGTTCTTCGGGCCA	CASSSLIISGRVNEQFF	1	0.001026694045174538	51	TCRBV07-03*01	TCRBV07	TCRBV07-03	01				TCRBD02-01*02	TCRBD02	TCRBD02-01	02				TCRBJ02-01*01	TCRBJ02	TCRBJ02-01	01				4	1	6	0	11	6	30	43	54	64	65	1	In	VDJ
AAGATCCAGCGCACAGAGCGGGGGGACTCAGCCGTGTATCTCTGTGCCAGCAGCCCTCCGGGGGGAGATACGCAGTATTTTGGCCCA	CASSPPGGDTQYF	1	0.001026694045174538	39	TCRBV07-03*01	TCRBV07	TCRBV07-03	01				TCRBD02-01*01	TCRBD02	TCRBD02-01	01				TCRBJ02-03*01	TCRBJ02	TCRBJ02-03	01				5	0	8	1	4	5	42	54	58	-1	65	1	In	VDJ
CCCTAGAGTCTGCCATCCCCAACCAGACAGCTCTTTACTTCTGTGCCACTTAACAGGGGCGGACACACTGAAGCTTTCTTTGGACAA		2	0.002053388090349076	40	TCRBV24-01*01	TCRBV24	TCRBV24-01	01				TCRBD01-01*01	TCRBD01	TCRBD01-01	01				TCRBJ01-01*01	TCRBJ01	TCRBJ01-01	01				10	5	3	2	3	3	41	49	52	59	64	2	Out	VDJ
TGAATGTGAACGCCTTGGAGCTGGACGACTCGGCCCTGTATCTCTGTGCCGGACGGGACGGTGAATCAGCCCCAGCATTTTGGTGAT		1	0.001026694045174538	37	TCRBV05-04*01	TCRBV05	TCRBV05-04	01								TCRBD01,TCRBD02	TCRBD01-01,TCRBD02-01		TCRBJ01-05*01	TCRBJ01	TCRBJ01-05	01				10	4	0	7	4	4	44	50	54	59	63	1	Out	VDJ
AGTGCCCATCCTGAAGACAGCAGCTTCTACATCTGCAGTGCTTTTCCCGGGACAGGGACCAGCAATCAGCCCCAGCATTTTGGTGAT	CSAFPGTGTSNQPQHF	1	0.001026694045174538	48	TCRBV20	TCRBV20				TCRBV20-01,TCRBV20-or09_02		TCRBD01-01*01	TCRBD01	TCRBD01-01	01				TCRBJ01-05*01	TCRBJ01	TCRBJ01-05	01				5	3	0	3	6	1	33	42	48	57	60	1	In	VDJ
CAGCCCTCAGAACCCAGGGACTCAGCTGTGTACTTCTGTGCCAGCAGCCGCTATGGAGGGGCGCGGGAGACCCAGTACTTCGGGCCA	CASSRYGGARETQYF	1	0.001026694045174538	45	TCRBV12	TCRBV12				TCRBV12-03/12-04,TCRBV12-04		TCRBD02-01*02	TCRBD02	TCRBD02-01	02				TCRBJ02-05*01	TCRBJ02	TCRBJ02-05	01				6	6	10	0	7	5	36	47	54	60	66	1	In	VDJ
GTCGCCCAGCCCCAACCAGACCTCTCTGTACTTCTGTGCCAGCAGTTTTGAAATCCGCCAAGCCAAGAGACCCAGTACTTCGGGCCA		1	0.001026694045174538	47	TCRBV27-01*01	TCRBV27	TCRBV27-01	01								TCRBD01,TCRBD02	TCRBD01-01,TCRBD02-01		TCRBJ02-05*01	TCRBJ02	TCRBJ02-05	01				3	11	2	8	1	1	34	48	49	51	62	1	Out	VDJ
TCACCAGGCCTGGGGGACGCAGCCATGTACCTGTGTGCCACCAGCAGAGGTGGGACAGCCAATAATTCACCCCTCCACTTTGGGAAT	CATSRGGTANNSPLHF	1	0.001026694045174538	48	TCRBV15-01*02	TCRBV15	TCRBV15-01	02				TCRBD01-01*01	TCRBD01	TCRBD01-01	01				TCRBJ01-06*01	TCRBJ01	TCRBJ01-06	01				1	3	0	5	2	5	33	49	51	58	61	1	In	VDJ
CTGATTCTGGAGTCCGCCAGCACCAACCAGACATCTATGTACCTCTGTGCCAGCAGTTTAAGGGTAGGGGAGCAGTACTTCGGGCCG	CASSLRVGEQYF	2	0.002053388090349076	36	TCRBV28-01*01	TCRBV28	TCRBV28-01	01								TCRBD01,TCRBD02	TCRBD01-01,TCRBD02-01		TCRBJ02-07*01	TCRBJ02	TCRBJ02-07	01				2	5	5	3	0	7	45	-1	60	64	69	2	In	VDJ
GATCCAGCGCACAGAGCAGGGGGACTCAGCTGTGTATCTCTGTGCCAGCAGCAACCCACCGGGACACCCATGGGGTTCTTCGGGCCA		1	0.001026694045174538	41	TCRBV07-04	TCRBV07	TCRBV07-04				01,02	TCRBD01-01*01	TCRBD01	TCRBD01-01	01				TCRBJ02-01*01	TCRBJ02	TCRBJ02-01	01				5	8	0	6	8	15	40	52	60	66	74	1	Out	VDJ
ACCAGTGCCCATCCTGAAGACAGCAGCTTCTACATCTGCAGTGCTAGAGATCAGGAGCGGAGTTACAATGAGCAGTTCTTCGGGCCA	CSARDQERSYNEQFF	1	0.001026694045174538	45	TCRBV20	TCRBV20				TCRBV20-01,TCRBV20-or09_02		TCRBD02-01	TCRBD02	TCRBD02-01				01,02	TCRBJ02-01*01	TCRBJ02	TCRBJ02-01	01				0	3	6	5	5	4	36	50	55	60	63	1	In	VDJ
CTCAGGCTGGAGTCGGCTGCTCCCTCCCAGACATCTGTGTACTTCTGTGCCAGCAAGGGCAGTACCTACGAGCAGTACTTCGGGCCG	CASKGSTYEQYF	1	0.001026694045174538	36	TCRBV06-01*01	TCRBV06	TCRBV06-01	01								TCRBD01,TCRBD02	TCRBD01-01,TCRBD02-01		TCRBJ02-07*01	TCRBJ02	TCRBJ02-07	01				7	5	5	3	0	2	45	-1	55	59	64	1	In	VDJ
AGCTCTCTGGAGCTGGGGGACTCAGCTTTGTATTTCTGTGCCAGCAGCGTAGGGACAGGGAGATGGAATGAGCAGTTCTTCGGGCCA	CASSVGTGRWNEQFF	1	0.001026694045174538	45	TCRBV09-01*01	TCRBV09	TCRBV09-01	01				TCRBD01-01*01	TCRBD01	TCRBD01-01	01				TCRBJ02-01*01	TCRBJ02	TCRBJ02-01	01				0	6	1	3	0	7	36	-1	52	60	66	1	In	VDJ
NTGTCGGCTGCTCCCTCCCAGACATCTGTGTACTTCTGTGCCAGCAGCCGAGCCGGGACTTCTTACAATGAGCAGTTCTTCGGGCCA	CASSRAGTSYNEQFF	1	0.001026694045174538	45	TCRBV06-05*01	TCRBV06	TCRBV06-05	01				TCRBD02-01	TCRBD02	TCRBD02-01				01,02	TCRBJ02-01*01	TCRBJ02	TCRBJ02-01	01				6	3	0	10	7	4	36	47	54	60	63	1	In	VDJ
ACAGTGACCAGTGCCCATCCTGAAGACAGCAGCTTCTACATCTGCAGTGCGAGCCCAGGGGAACAAGAGACCCAGTACTTCGGGCCA	CSASPGEQETQYF	1	0.001026694045174538	39	TCRBV20	TCRBV20				TCRBV20-01,TCRBV20-or09_02		TCRBD01-01*01	TCRBD01	TCRBD01-01	01				TCRBJ02-05*01	TCRBJ02	TCRBJ02-05	01				6	2	4	2	5	2	42	50	55	61	63	1	In	VDJ
GTGAACGCCTTGGAGCTGGACGACTCGGCCCTGTATCTCTGTGCCAGCAGCATGGGACAGGGCACAGATACGCAGTATTTTGGCCCA	CASSMGQGTDTQYF	1	0.001026694045174538	42	TCRBV05-04*01	TCRBV05	TCRBV05-04	01				TCRBD01-01*01	TCRBD01	TCRBD01-01	01				TCRBJ02-03*01	TCRBJ02	TCRBJ02-03	01				0	0	2	4	0	1	39	-1	55	-1	61	1	In	VDJ
ACTCTGGAGTCCGCTACCAGCTCCCAGACATCTGTGTACTTCTGTGCCATCACTACGACAGTGAACACTGAAGCTTTCTTTGGACAA	CAITTTVNTEAFF	2	0.002053388090349076	39	TCRBV10-03*01	TCRBV10	TCRBV10-03	01				TCRBD01-01*01	TCRBD01	TCRBD01-01	01				TCRBJ01-01*01	TCRBJ01	TCRBJ01-01	01				7	0	2	5	4	0	42	52	56	-1	61	2	In	VDJ
TCCCTAGAGTCTGCCATCCCCAACCAGACAGCTCTTTACTTCTGTGCCACCAGTCAGGGTCCGAATTCACCCCTCCACTTTGGGAAT	CATSQGPNSPLHF	1	0.001026694045174538	39	TCRBV24-01*01	TCRBV24	TCRBV24-01	01				TCRBD01-01*01	TCRBD01	TCRBD01-01	01				TCRBJ01-06*01	TCRBJ01	TCRBJ01-06	01				6	4	4	3	0	7	42	-1	54	59	63	1	In	VDJ
GTGAGCACCTTGGAGCTGGGGGACTCGGCCCTTTATCTTTGCGCCAGCAGCTTAGCGGGTCCGTCCTACGAGCAGTACTTCGGGCCG	CASSLAGPSYEQYF	2	0.002053388090349076	42	TCRBV05-01*01	TCRBV05	TCRBV05-01	01				TCRBD02-01	TCRBD02	TCRBD02-01				01,02	TCRBJ02-07*01	TCRBJ02	TCRBJ02-07	01				2	4	6	4	0	1	39	-1	53	59	63	2	In	VDJ
GCCCAAAAGAACCCGACAGCTTTCTATCTCTGTGCCAGTAGTGAAACCCCAAACAGGGCACAATACTATGGCTACACCTTCGGTTCG	CASSETPNRAQYYGYTF	1	0.001026694045174538	51	TCRBV19-01*01	TCRBV19	TCRBV19-01	01				TCRBD01-01*01	TCRBD01	TCRBD01-01	01				TCRBJ01-02*01	TCRBJ01	TCRBJ01-02	01				5	6	3	3	10	3	30	42	52	58	64	1	In	VDJ
TCCCTGGAGCTTGGTGACTCTGCTGTGTATTTCTGTGCCAGCAGCTCCCCGTATCGGCTAGCGAGTTCCGAGCAGTACTTCGGGCCG	CASSSPYRLASSEQYF	1	0.001026694045174538	48	TCRBV03-01/03-02*01	TCRBV03	TCRBV03-01/03-02	01				TCRBD02-01	TCRBD02	TCRBD02-01				01,02	TCRBJ02-07*01	TCRBJ02	TCRBJ02-07	01				5	5	4	6	12	6	33	45	57	63	68	1	In	VDJ
GAGTCCGCCAGCACCAACCAGACATCTATGTACCTCTGTGCCAGCAGAAGTACGGCTAGCGGGAGTTACGAGCAGTACTTCGGGCCG	CASRSTASGSYEQYF	1	0.001026694045174538	45	TCRBV28-01*01	TCRBV28	TCRBV28-01	01				TCRBD02-01*02	TCRBD02	TCRBD02-01	02				TCRBJ02-07*01	TCRBJ02	TCRBJ02-07	01				6	1	4	2	8	4	36	47	55	65	66	1	In	VDJ
AAGATCCAGCCTGCAGAGCTTGGGGACTCGGCCATGTATCTCTGTGCCAGCAGCTTGGGGCGGCAGGGGCAGCAGTACTTCGGGCCG	CASSLGRQGQQYF	1	0.001026694045174538	39	TCRBV11-01*01	TCRBV11	TCRBV11-01	01				TCRBD01-01*01	TCRBD01	TCRBD01-01	01				TCRBJ02-07*01	TCRBJ02	TCRBJ02-07	01				3	1	4	2	7	8	42	56	63	69	70	1	In	VDJ
CAGCAGGTAGTGCGAGGAGATTCGGCAGCTTATTTCTGTGCCAGCTCACCAACGAGGGGGGCCTACAATGAGCAGTTCTTCGGGCCA	CASSPTRGAYNEQFF	1	0.001026694045174538	45	TCRBV18-01*01	TCRBV18	TCRBV18-01	01								TCRBD01,TCRBD02	TCRBD01-01,TCRBD02-01		TCRBJ02-01*01	TCRBJ02	TCRBJ02-01	01				2	1	5	1	3	2	36	51	54	60	61	1	In	VDJ
GCGTCTGCTGTACCCTCTCAGACATCTGTGTACTTCTGTGCCAGCAGTGCAGGCGCGGGAAGCAACAATGAGCAGTTCTTCGGGCCA	CASSAGAGSNNEQFF	2	0.002053388090349076	45	TCRBV06-04*01	TCRBV06	TCRBV06-04	01				TCRBD02-01*02	TCRBD02	TCRBD02-01	02				TCRBJ02-01*01	TCRBJ02	TCRBJ02-01	01				4	4	7	3	5	5	36	49	54	60	64	2	In	VDJ
GCTGCTCCCTCCCAGACATCTGTGTACTTCTGTGCCAGCAGTGTCCTCTCTGGGACAGCGGGGACCGGGGAGCTGTTTTTTGGAGAA	CASSVLSGTAGTGELFF	1	0.001026694045174538	51	TCRBV06-01*01	TCRBV06	TCRBV06-01	01								TCRBD01,TCRBD02	TCRBD01-01,TCRBD02-01		TCRBJ02-02*01	TCRBJ02	TCRBJ02-02	01				4	5	0	5	8	5	30	43	51	58	63	1	In	VDJ
CTGGAGTCCGCCAGCACCAACCAGACATCTATGTACCTCTGTGCCAGCAGTTTGGGACAGCTGAACACTGAAGCTTTCTTTGGACAA	CASSLGQLNTEAFF	1	0.001026694045174538	42	TCRBV28-01*01	TCRBV28	TCRBV28-01	01				TCRBD01-01*01	TCRBD01	TCRBD01-01	01				TCRBJ01-01*01	TCRBJ01	TCRBJ01-01	01				3	1	0	5	0	0	39	-1	53	60	61	1	In	VDJ
ATCCTGGAGTCGCCCAGCCCCAACCAGACCTCTCTGTACTTCTGTGCCAGCAGTTTAGGTCTCTCGAGGCCCCAGCATTTTGGTGAT	CASSLGLSRPQHF	1	0.001026694045174538	39	TCRBV27-01*01	TCRBV27	TCRBV27-01	01				TCRBD02-01*02	TCRBD02	TCRBD02-01	02				TCRBJ01-05*01	TCRBJ01	TCRBJ01-05	01				2	0	11	2	8	9	42	57	65	-1	68	1	In	VDJ
CACACCCTGCAGCCAGAAGACTCGGCCCTGTATCTCTGTGCCAGCAGCCAAGATCAGGGTCCCAATCAGCCCCAGCATTTTGGTGAT	CASSQDQGPNQPQHF	2	0.002053388090349076	45	TCRBV04-02*01	TCRBV04	TCRBV04-02	01				TCRBD01-01*01	TCRBD01	TCRBD01-01	01				TCRBJ01-05*01	TCRBJ01	TCRBJ01-05	01				0	3	4	3	1	3	36	53	54	59	62	2	In	VDJ
CTGCTGCCTCCTCCCAGACATCTGTATATTTCTGCGCCATCTCCGAGGACAGATATTAAACCTTCCTACGAGCAGTACTTCGGGCCG		1	0.001026694045174538	49	TCRBV10-01	TCRBV10	TCRBV10-01				01,03	TCRBD01-01*01	TCRBD01	TCRBD01-01	01				TCRBJ02-07*01	TCRBJ02	TCRBJ02-07	01				10	11	1	5	7	1	32	39	46	52	63	1	Out	VDJ
NNNNTGTCGGCTGCTCCCTCCCAGACATCTGTGTACTTCTGTGCCAGCAGTTTCGGGACTCCCAGGGATGAGCAGTTCTTCGGGCCA	CASSFGTPRDEQFF	3	0.003080082135523614	42	TCRBV06-05*01	TCRBV06	TCRBV06-05	01				TCRBD02-01	TCRBD02	TCRBD02-01				01,02	TCRBJ02-01*01	TCRBJ02	TCRBJ02-01	01				4	7	0	10	2	8	39	52	54	60	67	3	In	VDJ
CCCGCTCCCAGACATCTGTGTATTTCTGCGCCAACAGTGAGTAAACGAGGGACTAGTCGTCTCCAAGAGACCCAGTACTTCGGGCCA		1	0.001026694045174538	55	TCRBV10-02*01	TCRBV10	TCRBV10-02	01				TCRBD02-01	TCRBD02	TCRBD02-01				01,02	TCRBJ02-05*01	TCRBJ02	TCRBJ02-05	01				1	6	0	8	6	1	26	42	48	56	62	1	Out	VDJ
TCTGCTGTACCCTCTCAGACATCTGTGTACTTCTGTGCCAGCAGTGACTCACTAGCGGGAGACACCGGGGAGCTGTTTTTTGGAGAA	CASSDSLAGDTGELFF	1	0.001026694045174538	48	TCRBV06-04*01	TCRBV06	TCRBV06-04	01				TCRBD02-01*02	TCRBD02	TCRBD02-01	02				TCRBJ02-02*01	TCRBJ02	TCRBJ02-02	01				0	0	3	2	0	3	33	-1	50	-1	61	1	In	VDJ
TCAGAACCCAGGGACTCAGCTGTGTATTTTTGTGCTAGTGGTTTGCCCCCCCAGGGGGCCCTTAATGAAAAACTGTTTTTTGGCAGT	CASGLPPQGALNEKLFF	1	0.001026694045174538	51	TCRBV12-05*01	TCRBV12	TCRBV12-05	01				TCRBD01-01*01	TCRBD01	TCRBD01-01	01				TCRBJ01-04*01	TCRBJ01	TCRBJ01-04	01				2	3	4	0	6	4	30	45	51	59	62	1	In	VDJ
CTGAGCTCTCTGGAGCTGGGGGACTCAGCTTTGTATTTCTGTGCCAGCAGCGTGGATCCCCTTACGGACGAGCAGTACTTCGGGCCG	CASSVDPLTDEQYF	1	0.001026694045174538	42	TCRBV09-01*01	TCRBV09	TCRBV09-01	01								TCRBD01,TCRBD02	TCRBD01-01,TCRBD02-01		TCRBJ02-07*01	TCRBJ02	TCRBJ02-07	01				2	11	1	8	0	5	39	-1	53	56	67	1	In	VDJ
AGTTCTAAGAAGCTCCTTCTCAGTGACTCTGGCTTCTATCTCTGTGCCTGGAGGTGGACAGGGTCTGATGAGCAGTTCTTCGGGCCA	CAWRWTGSDEQFF	1	0.001026694045174538	39	TCRBV30-01*01	TCRBV30	TCRBV30-01	01				TCRBD01-01*01	TCRBD01	TCRBD01-01	01				TCRBJ02-01*01	TCRBJ02	TCRBJ02-01	01				3	4	1	3	2	8	42	53	55	63	67	1	In	VDJ
ATCCAGCCCTCAGAACCCAGGGACTCAGCTGTGTACTTCTGTGCCAGCAGCCGAGACGACAGCGTCTACGAGCAGTACTTCGGGCCA	CASSRDDSVYEQYF	1	0.001026694045174538	42	TCRBV12	TCRBV12				TCRBV12-03/12-04,TCRBV12-04		TCRBD01-01*01	TCRBD01	TCRBD01-01	01				TCRBJ02-05*01	TCRBJ02	TCRBJ02-05	01				6	10	2	5	7	11	39	50	57	62	72	1	In	VDJ
CCTGCAGAGCTTGAGGACTCGGCCGTGTATCTCTGTGCCAGCAGCTTAAAGGGACAGGGGGCTACCGGGGAGCTGTTTTTTGGAGAA	CASSLKGQGATGELFF	1	0.001026694045174538	48	TCRBV11	TCRBV11				TCRBV11-02,TCRBV11-03		TCRBD01-01*01	TCRBD01	TCRBD01-01	01				TCRBJ02-02*01	TCRBJ02	TCRBJ02-02	01				2	1	0	0	2	5	33	48	50	62	63	1	In	VDJ
ACCCTGCAGCCAGAAGACTCGGCCCTGTATCTCTGCGCCAGCAGCCAAGTGGTAGCGGGGAACACCGGGGAGCTGTTTTTTGGAGAA	CASSQVVAGNTGELFF	1	0.001026694045174538	48	TCRBV04-03*01	TCRBV04	TCRBV04-03	01				TCRBD02-01	TCRBD02	TCRBD02-01				01,02	TCRBJ02-02*01	TCRBJ02	TCRBJ02-02	01				1	0	5	4	3	1	33	49	52	-1	59	1	In	VDJ
TGGAGTCGCCCAGCCCCAACCAGACCTCTCTGTACTTCTGTGCCAGCAGTGCACGGACAAAGAAGCTCTGAAGCTTTCTTTGGACAA		1	0.001026694045174538	43	TCRBV27-01*01	TCRBV27	TCRBV27-01	01				TCRBD01-01*01	TCRBD01	TCRBD01-01	01				TCRBJ01-01*01	TCRBJ01	TCRBJ01-01	01				5	8	1	6	4	6	38	50	54	59	67	1	Out	VDJ
AGCACCTTGGAGCTGGGGGACTCGGCCCTTTATCTTTGCGCCAGCAGCTTGGATTGGGCCGCCAACACTGAAGCTTTCTTTGGACAA	CASSLDWAANTEAFF	1	0.001026694045174538	45	TCRBV05-01*01	TCRBV05	TCRBV05-01	01				TCRBD01-01*01	TCRBD01	TCRBD01-01	01				TCRBJ01-01*01	TCRBJ01	TCRBJ01-01	01				0	4	8	0	3	2	36	52	55	59	63	1	In	VDJ
CTGACGATCCAGCGCACAGAGCAGGGGGACTCGGCCATGTATCTCTGTGCCAGCACTCGGGACGTAAGTGGCTACACCTTCGGTTCG	CASTRDVSGYTF	1	0.001026694045174538	36	TCRBV07-09	TCRBV07	TCRBV07-09				05,06					TCRBD01,TCRBD02	TCRBD01-01,TCRBD02-01		TCRBJ01-02*01	TCRBJ01	TCRBJ01-02	01				6	5	0	7	2	7	45	56	58	63	68	1	In	VDJ
CTGAGCTCTCTGGAGCTGGGGGACTCAGCTTTGTATTTCTGTGCCAGCAGTGCATCCAACTCTGGAAACACCATATATTTTGGAGAG	CASSASNSGNTIYF	1	0.001026694045174538	42	TCRBV09-01*01	TCRBV09	TCRBV09-01	01								TCRBD01,TCRBD02	TCRBD01-01,TCRBD02-01		TCRBJ01-03*01	TCRBJ01	TCRBJ01-03	01				5	5	4	6	2	0	39	50	52	54	59	1	In	VDJ
ATTCCCTGGAGCTTGGTGACTCTGCTGTGTATTTCTGTGCCAGCAGCAGATTTCTTCCTCATGCAAGATACGCAGTATTTTGGCCCA		1	0.001026694045174538	46	TCRBV03-01/03-02*01	TCRBV03	TCRBV03-01/03-02	01								TCRBD01,TCRBD02	TCRBD01-01,TCRBD02-01		TCRBJ02-03*01	TCRBJ02	TCRBJ02-03	01				5	15	2	8	1	5	35	47	48	50	65	1	Out	VDJ
CTCACTGTGACATCGGCCCAAAAGAACCCGACAGCTTTCTATCTCTGTGCCAGTAGCGGCAGTAATTCACCCCTCCACTTTGGGAAT	CASSGSNSPLHF	1	0.001026694045174538	36	TCRBV19-01*01	TCRBV19	TCRBV19-01	01								TCRBD01,TCRBD02	TCRBD01-01,TCRBD02-01		TCRBJ01-06*01	TCRBJ01	TCRBJ01-06	01				6	0	4	5	3	6	45	56	59	-1	62	1	In	VDJ
TCGGCTGCTCCCTCCCAGACATCTGTGTACTTCTGTGCCAGCAGACAGCAAGGACTAGTCAACTCCTACGAGCAGTACTTCGGGCCG	CASRQQGLVNSYEQYF	1	0.001026694045174538	48	TCRBV06	TCRBV06				TCRBV06-01,TCRBV06-05		TCRBD02-01	TCRBD02	TCRBD02-01				01,02	TCRBJ02-07*01	TCRBJ02	TCRBJ02-07	01				6	4	1	8	7	0	33	44	51	58	62	1	In	VDJ
CCTGCAGAGCTTGGGGACTCGGCCGTGTATCTCTGTGCCAGCAGCTTAGAAGTCCAGGCGGCGGTGAGTGAGCAGTTCTTCGGGCCA	CASSLEVQAAVSEQFF	1	0.001026694045174538	48	TCRBV11-03*01	TCRBV11	TCRBV11-03	01								TCRBD01,TCRBD02	TCRBD01-01,TCRBD02-01		TCRBJ02-01*01	TCRBJ02	TCRBJ02-01	01				0	10	4	4	4	9	33	50	54	58	68	1	In	VDJ
NNNNNNNTGTCGGCTGCTCCCTCCCAAACATCTGTGTACTTCTGTGCCAGCAGTTACGGGGTGCCAGATACGCAGTATTTTGGCCCA	CASSYGVPDTQYF	1	0.001026694045174538	39	TCRBV06-02/06-03*01	TCRBV06	TCRBV06-02/06-03	01								TCRBD01,TCRBD02	TCRBD01-01,TCRBD02-01		TCRBJ02-03*01	TCRBJ02	TCRBJ02-03	01				2	3	6	2	0	4	42	-1	57	61	64	1	In	VDJ
AATTCCCTGGAGCTTGGTGACTCTGCTGTGTATTTCTGTGCCAGCAGCCAGGGACTAGCGAGCACAGATACGCAGTATTTTGGCCCA	CASSQGLASTDTQYF	1	0.001026694045174538	45	TCRBV03-01/03-02*01	TCRBV03	TCRBV03-01/03-02	01				TCRBD02-01	TCRBD02	TCRBD02-01				01,02	TCRBJ02-03*01	TCRBJ02	TCRBJ02-03	01				3	0	0	6	0	0	36	-1	50	-1	60	1	In	VDJ
CTAAACCTGAGCTCTCTGGAGCTGGGGGACTCAGCTTTGTATTTCTGTGCCAGCAGCGTAGGGGTTGGGGAAGCTTTCTTTGGACAA	CASSVGVGEAFF	1	0.001026694045174538	36	TCRBV09-01*01	TCRBV09	TCRBV09-01	01								TCRBD01,TCRBD02	TCRBD01-01,TCRBD02-01		TCRBJ01-01*01	TCRBJ01	TCRBJ01-01	01				0	5	0	9	0	8	45	-1	61	64	69	1	In	VDJ
AAGATCCAGCGCACAGAGCAGGGGGACTCGGCCATGTATCTCTGTGCCAGCAGCTTAGTGTGGGACAATGAGCAGTTCTTCGGGCCA	CASSLVWDNEQFF	1	0.001026694045174538	39	TCRBV07-09*01	TCRBV07	TCRBV07-09	01								TCRBD01,TCRBD02	TCRBD01-01,TCRBD02-01		TCRBJ02-01*01	TCRBJ02	TCRBJ02-01	01				1	0	0	9	3	5	42	58	61	-1	64	1	In	VDJ
AATGTGAGCACCTTGGAGCTGGGGGACTCGGCCCTTTATCTTTGCGCCAGCAGCAGGGGACGGTATGAAAAACTGTTTTTTGGCAGT	CASSRGRYEKLFF	1	0.001026694045174538	39	TCRBV05-01*01	TCRBV05	TCRBV05-01	01								TCRBD01,TCRBD02	TCRBD01-01,TCRBD02-01		TCRBJ01-04*01	TCRBJ01	TCRBJ01-04	01				4	3	0	7	2	6	42	54	56	61	64	1	In	VDJ
CTGAAGATCCAGCGCACAGAGCAGGGGGACTCGGCCATGTATCTCTGTGCCAGCAGCTCCGGTAGTCAGCCCCAGCATTTTGGTGAT	CASSSGSQPQHF	1	0.001026694045174538	36	TCRBV07-09*01	TCRBV07	TCRBV07-09	01				TCRBD02-01	TCRBD02	TCRBD02-01				01,02	TCRBJ01-05*01	TCRBJ01	TCRBJ01-05	01				4	0	5	8	4	6	45	58	62	-1	65	1	In	VDJ
CTGGAGTCCGCTACCAGCTCCCAGACATCTGTGTACTTCTGTGCCATCAGTCCCAGGGCGAACCCCTACGAGCAGTACTTCGGGCCG	CAISPRANPYEQYF	1	0.001026694045174538	42	TCRBV10-03*01	TCRBV10	TCRBV10-03	01				TCRBD01-01*01	TCRBD01	TCRBD01-01	01				TCRBJ02-07*01	TCRBJ02	TCRBJ02-07	01				5	6	4	3	2	2	39	51	53	58	64	1	In	VDJ
ACATCGGCCCAAAAGAACCCGACAGCTTTCTATCTCTGTGCCAGTAGCCCTGTGGACAGCTCCTACAATGAGCAGTTCTTCGGGCCA	CASSPVDSSYNEQFF	1	0.001026694045174538	45	TCRBV19-01*01	TCRBV19	TCRBV19-01	01				TCRBD01-01*01	TCRBD01	TCRBD01-01	01				TCRBJ02-01*01	TCRBJ02	TCRBJ02-01	01				6	0	1	5	6	0	36	47	53	-1	59	1	In	VDJ
ACAGAGCAGGGGGACTCGGCCATGTATCTCTGTGCCAGCAGCCATTATGGACTGGGGGGGCCCTACAATGAGCAGTTCTTCGGGCCA	CASSHYGLGGPYNEQFF	1	0.001026694045174538	51	TCRBV07-09*01	TCRBV07	TCRBV07-09	01				TCRBD02-01*01	TCRBD02	TCRBD02-01	01				TCRBJ02-01*01	TCRBJ02	TCRBJ02-01	01				5	1	9	0	11	2	30	42	53	60	61	1	In	VDJ
CTGACCCTGGAGTCTGCCAGGCCCTCACATACCTCTCAGTACCTCTGTGCCACCGGGCTGGGGCTCTACGAGCAGTACTTCGGGCCG	CATGLGLYEQYF	1	0.001026694045174538	36	TCRBV25-01*01	TCRBV25	TCRBV25-01	01				TCRBD01-01*01	TCRBD01	TCRBD01-01	01				TCRBJ02-07*01	TCRBJ02	TCRBJ02-07	01				10	1	7	0	7	3	45	52	59	64	65	1	In	VDJ
GCGCACAGAGCGGGGGGACTCAGCCGTGTATCTCTGTGCCAGCAGCTTAAAGGAGTTCTGGGCGGGGAGACCCAGTACTTCGGGCCA		1	0.001026694045174538	47	TCRBV07-03*01	TCRBV07	TCRBV07-03	01				TCRBD02-01	TCRBD02	TCRBD02-01				01,02	TCRBJ02-05*01	TCRBJ02	TCRBJ02-05	01				1	0	7	4	11	5	34	50	61	-1	66	1	Out	VDJ
ATCCAGCGCACAGAGCAGGGGGACTCGGCCATGTATCTCTGTGCCAGCAGCCAGAGGGATTTCCAAGAGACCCAGTACTTCGGGCCA	CASSQRDFQETQYF	1	0.001026694045174538	42	TCRBV07-09*01	TCRBV07	TCRBV07-09	01				TCRBD02-01*02	TCRBD02	TCRBD02-01	02				TCRBJ02-05*01	TCRBJ02	TCRBJ02-05	01				5	4	11	0	2	1	39	51	53	58	62	1	In	VDJ
GCAGAACTGGAGGATTCTGGAGTTTATTTCTGTGCCAGCAGCCGCTGGACAGGGGGCATCTTTACAGATACGCAGTATTTTGGCCCA	CASSRWTGGIFTDTQYF	1	0.001026694045174538	51	TCRBV14-01*01	TCRBV14	TCRBV14-01	01				TCRBD01-01*01	TCRBD01	TCRBD01-01	01				TCRBJ02-03*01	TCRBJ02	TCRBJ02-03	01				4	6	1	0	3	3	30	43	46	57	63	1	In	VDJ
GGGGACTCGGCCGTGTATCTCTGTGCCAGCAGCTTAGGTGTTAGGGAATCGGCGGGAGGGAGGCTGCATGAGCAGTTCTTCGGGCCA	CASSLGVRESAGGRLHEQFF	1	0.001026694045174538	60	TCRBV11-03*01	TCRBV11	TCRBV11-03	01				TCRBD02-01*02	TCRBD02	TCRBD02-01	02				TCRBJ02-01*01	TCRBJ02	TCRBJ02-01	01				1	7	7	0	14	8	21	37	51	60	67	1	In	VDJ
AGCAGCGGGACTCAGCCATGTATCGCTGTGCCAGCAGCACGGCCCGTAAGTGCCAAAAGTCGGGCCAGCGTCCTGACTTTCGGGGCC		1	0.001026694045174538	55	TCRBV07-07*01	TCRBV07	TCRBV07-07	01								TCRBD01,TCRBD02	TCRBD01-01,TCRBD02-01		TCRBJ02-06*01	TCRBJ02	TCRBJ02-06	01				5	3	8	0	23	12	26	38	61	65	68	1	Out	VDJ
ATCAATTCCCTGGAGCTTGGTGACTCTGCTGTGTATTTCTGTGCCAGCAGCCAAAACGGAGGCCAAGAGACCCAGTACTTCGGGCCA	CASSQNGGQETQYF	1	0.001026694045174538	42	TCRBV03-01/03-02*01	TCRBV03	TCRBV03-01/03-02	01				TCRBD02-01*02	TCRBD02	TCRBD02-01	02				TCRBJ02-05*01	TCRBJ02	TCRBJ02-05	01				2	0	10	1	3	1	39	54	57	-1	62	1	In	VDJ
CGGAGTCAGGGGACACAGCACTGTATTTCTGTGCCAGCAGCAAAGCGAAGACTAGCGGGGCACCAAGAGACCCAGTACTTCGGGCCA		2	0.002053388090349076	52	TCRBV21-01*01	TCRBV21	TCRBV21-01	01				TCRBD02-01*01	TCRBD02	TCRBD02-01	01				TCRBJ02-05*01	TCRBJ02	TCRBJ02-05	01				0	1	2	3	3	0	29	46	49	60	61	2	Out	VDJ
CTGAAGATCCAGCGCACAGAGCAGGGGGACTCGGCCATGTATCTCTGTGCCAGCAGCTTAGTCACAGATACGCAGTATTTTGGCCCA	CASSLVTDTQYF	1	0.001026694045174538	36	TCRBV07-09*01	TCRBV07	TCRBV07-09	01											TCRBJ02-03*01	TCRBJ02	TCRBJ02-03	01				1	1	0	0	0	2	45	-1	-1	61	62	1	In	VJ
TGAGATGAATGTGAGCACCTTGGAGCTGGGGGACTCGGCCCTTTATCTTTGCGCCAGCAGTTTTCCTACGAGCAGTACTTCGGGCCG		1	0.001026694045174538	32	TCRBV05-01*01	TCRBV05	TCRBV05-01	01											TCRBJ02-07*01	TCRBJ02	TCRBJ02-07	01				5	3	0	0	0	1	49	-1	-1	60	63	1	Out	VJ
GCTCCCTCCCAGACATCTGTGTACTTCTGTGCCAGCAGGTTAGACACACGAGCCAGCGGGAGGTCCTACGAGCAGTACTTCGGGCCG	CASRLDTRASGRSYEQYF	1	0.001026694045174538	54	TCRBV06	TCRBV06				TCRBV06-01,TCRBV06-05,TCRBV06-06		TCRBD02-01*02	TCRBD02	TCRBD02-01	02				TCRBJ02-07*01	TCRBJ02	TCRBJ02-07	01				6	0	6	1	16	1	27	38	54	-1	63	1	In	VDJ
TCTGGAGTCTGCTGCCTCCTCCCAGACATCTGTATATTTCTGCGCCAGCAGTGGGACAGCTCTGGAAACACCATATATTTTGGAGAG		1	0.001026694045174538	41	TCRBV10-01*01	TCRBV10	TCRBV10-01	01				TCRBD01-01*01	TCRBD01	TCRBD01-01	01				TCRBJ01-03*01	TCRBJ01	TCRBJ01-03	01				4	0	1	5	0	0	40	-1	53	-1	59	1	Out	VDJ
AGCTTGGTGACTCTGCTGTGTATTTCTGTGCCAGCAGCCCTGTCGATCCCATTCATACATCATAATTCACCCCTCCACTTTGGGAAC		1	0.001026694045174538	55	TCRBV03-01/03-02*01	TCRBV03	TCRBV03-01/03-02	01				TCRBD01-01*01	TCRBD01	TCRBD01-01	01				TCRBJ01-06*02	TCRBJ01	TCRBJ01-06	02				4	2	3	6	17	5	26	39	56	59	61	1	Out	VDJ
GAAGACTCGGCCCTGTATCTCTGCGCCAGCAGCCAAGAAGCCAGGGGCCTAGCCCTAATGGGGATGGAAGGGCAGTTCTTCGGGCCA	CASSQEARGLALMGMEGQFF	1	0.001026694045174538	60	TCRBV04-03*01	TCRBV04	TCRBV04-03	01				TCRBD01-01*01	TCRBD01	TCRBD01-01	01				TCRBJ02-01*01	TCRBJ02	TCRBJ02-01	01				0	24	4	2	3	12	21	38	41	47	71	1	In	VDJ
AGCACCTTGGAGCTGGGGGACTCGGCCCTTTATCTTTGCGCCAGCAGCTTGATAGCGGGAGGCTACAATGAGCAGTTCTTCGGGCCA	CASSLIAGGYNEQFF	1	0.001026694045174538	45	TCRBV05-01*01	TCRBV05	TCRBV05-01	01				TCRBD02-01*02	TCRBD02	TCRBD02-01	02				TCRBJ02-01*01	TCRBJ02	TCRBJ02-01	01				1	0	5	1	1	3	36	51	52	-1	62	1	In	VDJ
AGCACCTTGGAGCTGGGGGACTCGGCCCTTTATCTTTGCGCCAGCAGCTTGGAAGCCGGGGTCACCGGGGAGCTGTTTTTTGGAGAA	CASSLEAGVTGELFF	1	0.001026694045174538	45	TCRBV05-01*01	TCRBV05	TCRBV05-01	01				TCRBD02-01*01	TCRBD02	TCRBD02-01	01				TCRBJ02-02*01	TCRBJ02	TCRBJ02-02	01				0	1	8	3	4	4	36	52	56	61	62	1	In	VDJ
GCCCTGCAGCCAGAAGACTCAGCCCTGTATCTCTGCGCCAGCAGCCCCCCGGGGTACAGAACGAACACTGAAGCTTTCTTTGGACAA	CASSPPGYRTNTEAFF	1	0.001026694045174538	48	TCRBV04-01*01	TCRBV04	TCRBV04-01	01				TCRBD02-01*01	TCRBD02	TCRBD02-01	01				TCRBJ01-01*01	TCRBJ01	TCRBJ01-01	01				4	8	8	3	3	1	33	46	49	54	62	1	In	VDJ
ATCCAGCCCTCAGAACCCAGGGACTCAGCTGTGTATTTTTGTGCTAGTGGTGTAGGTCAAGGGCGAACTGAAGCTTTCTTTGGACAA	CASGVGQGRTEAFF	1	0.001026694045174538	42	TCRBV12-05*01	TCRBV12	TCRBV12-05	01								TCRBD01,TCRBD02	TCRBD01-01,TCRBD02-01		TCRBJ01-01*01	TCRBJ01	TCRBJ01-01	01				5	3	5	3	8	5	39	51	59	63	66	1	In	VDJ
CTGAAGATCCAGCGCACAGAGCAGGAGGACTCCGCCGTGTATCTCTGTGCCAGCAGCTTATTGGACGGGGGTCAAGCGGTGGGCCCA	CASSLLDGGQAV	1	0.001026694045174538	36	TCRBV07-08*01	TCRBV07	TCRBV07-08	01				TCRBD02-01*01	TCRBD02	TCRBD02-01	01				TCRBJ02-03*01	TCRBJ02	TCRBJ02-03	01				2	10	8	2	5	21	45	60	65	71	81	1	In	VDJ
ATGAATGTGAGCACCTTGGAGCTGGGGGACTCGGCCCTTTATCTTTGCGCCAGCAGCGCCTCCACCGGGGAGCTGTTTTTTGGAGAA	CASSASTGELFF	1	0.001026694045174538	36	TCRBV05-01*01	TCRBV05	TCRBV05-01	01								TCRBD01,TCRBD02	TCRBD01-01,TCRBD02-01		TCRBJ02-02*01	TCRBJ02	TCRBJ02-02	01				4	3	10	0	0	4	45	-1	57	59	62	1	In	VDJ
AAGATCCAGCCCTCAGAACCCAGGGACTCAGCTGTGTATTTTTGTGCTAGTGGTTTGACGGGGTACACTGAAGCTTTCTTTGGACAA	CASGLTGYTEAFF	1	0.001026694045174538	39	TCRBV12-05*01	TCRBV12	TCRBV12-05	01				TCRBD02-01*01	TCRBD02	TCRBD02-01	01				TCRBJ01-01*01	TCRBJ01	TCRBJ01-01	01				2	1	8	3	1	3	42	57	58	63	64	1	In	VDJ
AGGATCCAGCAGGTAGTGCGAGGAGATTCGGCAGCTTATTTCTGTGCCAGCTCATTAGGGGCGGACACTGAAGCTTTCTTTGGACAA	CASSLGADTEAFF	2	0.002053388090349076	39	TCRBV18-01*01	TCRBV18	TCRBV18-01	01				TCRBD01-01*01	TCRBD01	TCRBD01-01	01				TCRBJ01-01*01	TCRBJ01	TCRBJ01-01	01				5	3	5	2	2	3	42	54	56	61	64	2	In	VDJ
NTGTCGGCTGCTCCCTCCCAAACATCTGTGTACTTCTGTGCCAGCAGTTCCCCGGGACGGATTAACTATGGCTACACCTTCGGTTCG	CASSSPGRINYGYTF	1	0.001026694045174538	45	TCRBV06-02/06-03*01	TCRBV06	TCRBV06-02/06-03	01								TCRBD01,TCRBD02	TCRBD01-01,TCRBD02-01		TCRBJ01-02*01	TCRBJ01	TCRBJ01-02	01				4	4	0	7	4	1	36	49	53	58	62	1	In	VDJ
NNNNNNNNNNNNNNNTGTCGGCTGCTCCCTCCCAAACATCTGTGTACTTCTGTCCCCGTGGTGGCGGGAGGCTACACCTTCGGTTCG		1	0.001026694045174538	31	TCRBV06	TCRBV06				TCRBV06-02/06-03,TCRBV06-02		TCRBD02-01*02	TCRBD02	TCRBD02-01	02				TCRBJ01-02*01	TCRBJ01	TCRBJ01-02	01				14	0	7	3	10	8	50	53	63	-1	69	1	Out	VDJ
AGCTCTCTGGAGCTGGGGGACTCAGCTTTGTATTTCTGTGCCAGCAGTCCGGGAACCCTAGGGCAAAACATTCAGTACTTCGGCGCC	CASSPGTLGQNIQYF	1	0.001026694045174538	45	TCRBV09-01*01	TCRBV09	TCRBV09-01	01				TCRBD02-01*02	TCRBD02	TCRBD02-01	02				TCRBJ02-04*01	TCRBJ02	TCRBJ02-04	01				5	10	8	3	2	5	36	47	49	54	64	1	In	VDJ
NNNNNNNNNNTGTCGGCTGCTCCCTCCCAGACATCTGTGTACTTCTGTGCCTGCGGGACTAGCATGTATGAGCAGTTCTTCGGGCCA	CACGTSMYEQFF	1	0.001026694045174538	36	TCRBV06-05*01	TCRBV06	TCRBV06-05	01				TCRBD02-01	TCRBD02	TCRBD02-01				01,02	TCRBJ02-01*01	TCRBJ02	TCRBJ02-01	01				11	4	0	7	3	8	45	51	54	63	67	1	In	VDJ
ATCCAGCGCACAGAGCAGGAGGACTCGGCCGTGTATCTCTGTGCCAGCTTGGGGGGCGGGAGTAGGTATGAGCAGTTCTTCGGGCCA	CASLGGGSRYEQFF	1	0.001026694045174538	42	TCRBV07-02	TCRBV07	TCRBV07-02				01,02	TCRBD02-01*02	TCRBD02	TCRBD02-01	02				TCRBJ02-01*01	TCRBJ02	TCRBJ02-01	01				8	5	7	2	7	8	39	48	55	62	67	1	In	VDJ
CTGGAGCTTGGTGACTCTGCTGTGTATTTCTGTGCCAGCTCCCCTTTCGGACTAGCCAGCTCCTACAATGAGCAGTTCTTCGGGCCA	CASSPFGLASSYNEQFF	2	0.002053388090349076	51	TCRBV03-01/03-02*01	TCRBV03	TCRBV03-01/03-02	01				TCRBD02-01	TCRBD02	TCRBD02-01				01,02	TCRBJ02-01*01	TCRBJ02	TCRBJ02-01	01				8	3	1	7	9	0	30	39	48	56	59	2	In	VDJ
GCCCAAAAGAACCCGACAGCTTTCTATCTCTGTGCCAGTAGTATGGTGGCGGGAGGAGGATACACCGGGGAGCTGTTTTTTGGAGAA	CASSMVAGGGYTGELFF	1	0.001026694045174538	51	TCRBV19-01*01	TCRBV19	TCRBV19-01	01				TCRBD02-01*02	TCRBD02	TCRBD02-01	02				TCRBJ02-02*01	TCRBJ02	TCRBJ02-02	01				3	5	7	1	4	3	30	44	48	56	61	1	In	VDJ
ATGAGCTCCTTGGAGCTGGGGGACTCAGCCCTGTACTTCTGTGCCAGCAGCGGACCCCGGGACCGAGGCGAGCAGTACTTCGGGCCG	CASSGPRDRGEQYF	2	0.002053388090349076	42	TCRBV13-01*01	TCRBV13	TCRBV13-01	01								TCRBD01,TCRBD02	TCRBD01-01,TCRBD02-01		TCRBJ02-07*01	TCRBJ02	TCRBJ02-07	01				5	5	0	7	7	6	39	51	58	63	68	2	In	VDJ
AGTCAGGGGACACAGCACTGTATTTCTGTGCCAGCAGCTCCAAATGCCGGGAGGAAGCATTGGGCAGGAGAGCAGTACTTCGGGCCG		1	0.001026694045174538	55	TCRBV21-01*01	TCRBV21	TCRBV21-01	01				TCRBD02-01*02	TCRBD02	TCRBD02-01	02				TCRBJ02-07*01	TCRBJ02	TCRBJ02-07	01				5	15	8	1	9	7	26	38	47	54	69	1	Out	VDJ
AGCTTGGTGACTCTGCTGTGTATTTCTGTGCCAGCAGCTGATGAAGTCCCATTTCATACATCATATTCACCCCTCCACTTTGGGAAC		1	0.001026694045174538	55	TCRBV03-01/03-02*01	TCRBV03	TCRBV03-01/03-02	01				TCRBD01-01*01	TCRBD01	TCRBD01-01	01				TCRBJ01-06*02	TCRBJ01	TCRBJ01-06	02				5	4	3	6	19	8	26	38	57	60	64	1	Out	VDJ
GTGAGCACCTTGGAGCTGGGGGACTCGGCCCTTTATCTTTGCGCCGGACGTCCTTAGCGGGAGACGGGTGAGCAGTTCTTCGGGCCA	CAGRP*RETGEQFF	1	0.001026694045174538	42	TCRBV05-01*01	TCRBV05	TCRBV05-01	01				TCRBD02-01*02	TCRBD02	TCRBD02-01	02				TCRBJ02-01*01	TCRBJ02	TCRBJ02-01	01				10	5	5	2	9	9	39	45	54	63	68	1	Stop	VDJ
CCCAGCCCCAACCAGACCTCTCTGTACTTCTGTGCCAGCACGCGTCGTATGACTAGCGGGGAACAAGAGACCCAGTACTTCGGGCCA	CASTRRMTSGEQETQYF	1	0.001026694045174538	51	TCRBV27-01*01	TCRBV27	TCRBV27-01	01				TCRBD02-01*01	TCRBD02	TCRBD02-01	01				TCRBJ02-05*01	TCRBJ02	TCRBJ02-05	01				7	2	2	3	10	2	30	40	50	61	63	1	In	VDJ
CAGCCTGCAGAGCTTGAGGACTCGGCCGTGTATCTCTGTGCCAGCAGCTTAGAATTCCAGACAAATTCACCCCTCCACTTTGGGAAT	CASSLEFQTNSPLHF	1	0.001026694045174538	45	TCRBV11	TCRBV11				TCRBV11-02,TCRBV11-03		TCRBD01-01*01	TCRBD01	TCRBD01-01	01				TCRBJ01-06*01	TCRBJ01	TCRBJ01-06	01				0	0	2	6	6	7	36	53	59	-1	63	1	In	VDJ
CTGCCATCCCCAACCAGACAGCTCTTTACTTCTGTGCCACCAGTGACCCTTGACAGGGGGGGATATAATGAGCAGTTCTTCGGGCCA		1	0.001026694045174538	49	TCRBV24-01*01	TCRBV24	TCRBV24-01	01				TCRBD01-01*01	TCRBD01	TCRBD01-01	01				TCRBJ02-01*01	TCRBJ02	TCRBJ02-01	01				4	6	2	1	5	7	32	46	51	60	66	1	Out	VDJ
GAGCACCTTGGAGCTGGGGGACTCGGCCCTTTATCTTTGCACCAGCAGCCTATAGCGGGAACGGGGAATGAGCAGTTCTTCGGGCCA		1	0.001026694045174538	44	TCRBV05-01*01	TCRBV05	TCRBV05-01	01				TCRBD02-01*02	TCRBD02	TCRBD02-01	02				TCRBJ02-01*01	TCRBJ02	TCRBJ02-01	01				4	6	5	3	3	7	37	49	52	60	66	1	Out	VDJ
CTGGAGCTGGGGGACTCAGCTTTGTATTTCTGTGCCAGCAGCGCCACCCCCCCTGGGGTTAGCACAGATACGCAGTATTTTGGCCCA	CASSATPPGVSTDTQYF	1	0.001026694045174538	51	TCRBV09-01*01	TCRBV09	TCRBV09-01	01								TCRBD01,TCRBD02	TCRBD01-01,TCRBD02-01		TCRBJ02-03*01	TCRBJ02	TCRBJ02-03	01				3	2	6	2	11	0	30	43	54	58	60	1	In	VDJ
ACAGTGACCAGTGCCCATCCTGAAGACAGCAGCTTCTACATCTGCAGTGCCCGGGGACAGACAGATCAGCCCCAGCATTTTGGTGAT	CSARGQTDQPQHF	1	0.001026694045174538	39	TCRBV20	TCRBV20				TCRBV20-01,TCRBV20-or09_02		TCRBD01-01*01	TCRBD01	TCRBD01-01	01				TCRBJ01-05*01	TCRBJ01	TCRBJ01-05	01				6	4	0	5	3	5	42	50	53	60	64	1	In	VDJ
ACTGTGACATCGGCCCAAAAGAACCCGACAGCTTTCTATCTCTGTGCCAGCTGCCCGGGACCGAAATATGGCTACACCTTCGGTTCG	CASCPGPKYGYTF	1	0.001026694045174538	39	TCRBV19-01*01	TCRBV19	TCRBV19-01	01								TCRBD01,TCRBD02	TCRBD01-01,TCRBD02-01		TCRBJ01-02*01	TCRBJ01	TCRBJ01-02	01				9	5	0	7	6	5	42	50	56	61	66	1	In	VDJ
ACAGTGACCAGTGCCCATCCTGAAGACAGCAGCTTCTACATCTGCAGTGCTTTGGACAGGAGGTCTTTCGGCTACACCCTCGGTTCG	CSALDRRSFGYTL	1	0.001026694045174538	39	TCRBV20	TCRBV20				TCRBV20-01,TCRBV20-or09_02		TCRBD01-01*01	TCRBD01	TCRBD01-01	01				TCRBJ01-02*01	TCRBJ01	TCRBJ01-02	01				5	19	1	4	2	18	42	51	53	60	79	1	In	VDJ
CCTGTCCTCAGAACCGGGAGACACGGCACTGTATCTCTGCGCCAGCAGTCAGTCCACAGGGGCCAAGAGACCCAGTACTTCGGGCCA		1	0.001026694045174538	44	TCRBV23-01*01	TCRBV23	TCRBV23-01	01				TCRBD01-01*01	TCRBD01	TCRBD01-01	01				TCRBJ02-05*01	TCRBJ02	TCRBJ02-05	01				3	0	3	2	4	1	37	51	55	-1	62	1	Out	VDJ
AGTGCCCATCCTGAAGACAGCAGCTTCTACATCTGCAGTGCTCCGCGACTAGCGGGGGCGTTCACAGATACGCAGTATTTTGGCCCA	CSAPRLAGAFTDTQYF	1	0.001026694045174538	48	TCRBV20	TCRBV20				TCRBV20-01,TCRBV20-or09_02		TCRBD02-01*01	TCRBD02	TCRBD02-01	01				TCRBJ02-03*01	TCRBJ02	TCRBJ02-03	01				5	4	2	2	4	2	33	42	46	58	62	1	In	VDJ
TCTAAGAAGCTCCTTCTCAGTGACTCTGGCTTCTATCTCTGTGCCTGGTACGACGGGGGAGGCGCGGGGGCCCTCCACTTTGGGAAC	CAWYDGGGAGALHF	1	0.001026694045174538	42	TCRBV30-01	TCRBV30	TCRBV30-01				01,05	TCRBD02-01*01	TCRBD02	TCRBD02-01	01				TCRBJ01-06*02	TCRBJ01	TCRBJ01-06	02				5	0	7	2	15	14	39	48	63	-1	70	1	In	VDJ
CAGCGCACAGAGCAGGGGGACTCGGCCATGTATCTCTGTGCCAGCAGCTCTCGGACAGGGGGCATAGATACGCAGTATTTTGGCCCA	CASSSRTGGIDTQYF	1	0.001026694045174538	45	TCRBV07-09*01	TCRBV07	TCRBV07-09	01				TCRBD01-01*01	TCRBD01	TCRBD01-01	01				TCRBJ02-03*01	TCRBJ02	TCRBJ02-03	01				4	2	1	0	3	5	36	49	52	63	65	1	In	VDJ
NNNNTGTCGGCTGCTCCCTCCCAGACATCTGTGTACTTCTGTGCCAGCAGTCCGGAAACTGAGGGGGGCGAGCAGTACTTCGGGCCG	CASSPETEGGEQYF	2	0.002053388090349076	42	TCRBV06-05*01	TCRBV06	TCRBV06-05	01								TCRBD01,TCRBD02	TCRBD01-01,TCRBD02-01		TCRBJ02-07*01	TCRBJ02	TCRBJ02-07	01				5	1	5	1	10	6	39	51	61	67	68	2	In	VDJ
CTGGAGTCGCCCAGCCCCAACCAGACCTCTCTGTACTTCTGTGCCAGCAGTCTAAGGACAGGGTTGGACACCATATATTTTGGAGAG	CASSLRTGLDTIYF	1	0.001026694045174538	42	TCRBV27-01*01	TCRBV27	TCRBV27-01	01				TCRBD01-01*01	TCRBD01	TCRBD01-01	01				TCRBJ01-03*01	TCRBJ01	TCRBJ01-03	01				5	4	1	3	4	8	39	51	55	63	67	1	In	VDJ
ATCCAGCGCACAGAGCGGGGGGACTCAGCCGTGTATCTCTGTGCCAGCAGCCAAGAAGGGGTGAACACTGAAGCTTTCTTTGGACAA	CASSQEGVNTEAFF	1	0.001026694045174538	42	TCRBV07-03*01	TCRBV07	TCRBV07-03	01				TCRBD01-01*01	TCRBD01	TCRBD01-01	01				TCRBJ01-01*01	TCRBJ01	TCRBJ01-01	01				5	0	5	2	5	0	39	51	56	-1	61	1	In	VDJ
AAGATCCAGCCTGCAAAGCTTGAGGACTCGGCCGTGTATCTCTGTGCCAGCAGCTCGCAATCCGGGGGTGAGCAGTTCTTCGGGCCA	CASSSQSGGEQFF	1	0.001026694045174538	39	TCRBV11-02*01	TCRBV11	TCRBV11-02	01				TCRBD02-01*01	TCRBD02	TCRBD02-01	01				TCRBJ02-01*01	TCRBJ02	TCRBJ02-01	01				4	0	8	2	7	9	42	55	62	-1	68	1	In	VDJ
GCTGCTCCCTCCCAAACATCTGTGTACTTCTGTGCCAGCAGTTACTCCCCCTCTAGCGCCAATTACAATGAGCAGTTCTTCGGGCCA	CASSYSPSSANYNEQFF	1	0.001026694045174538	51	TCRBV06-02/06-03*01	TCRBV06	TCRBV06-02/06-03	01				TCRBD02-01	TCRBD02	TCRBD02-01				01,02	TCRBJ02-01*01	TCRBJ02	TCRBJ02-01	01				0	5	4	6	5	4	30	47	52	58	63	1	In	VDJ
ACTCTGACTGTGAGCAACATGAGCCCTGAAGACAGCAGCATATATCTCTGCAGCGTTGAACAGGGCACTGAAGCTTTCTTTGGACAA	CSVEQGTEAFF	1	0.001026694045174538	33	TCRBV29-01*01	TCRBV29	TCRBV29-01	01				TCRBD01-01*01	TCRBD01	TCRBD01-01	01				TCRBJ01-01*01	TCRBJ01	TCRBJ01-01	01				2	0	4	3	0	4	48	-1	60	-1	65	1	In	VDJ
TCGGCTGCTCCCTCCCAGACATCTGTGTACTTCTGTGCCAGCAATTACTCGACCGTTGGGCTGAACACTGAAGCTTTCTTTGGACAA	CASNYSTVGLNTEAFF	1	0.001026694045174538	48	TCRBV06-05*01	TCRBV06	TCRBV06-05	01				TCRBD01-01*01	TCRBD01	TCRBD01-01	01				TCRBJ01-01*01	TCRBJ01	TCRBJ01-01	01				0	0	8	0	7	0	33	50	57	-1	61	1	In	VDJ
ATCCAGCCTGCAGAGCTTGGGGACTCGGCCGTGTATCTCTGTGCCAGCAGACTAGCGGGAGGAAGAGAGACCCAGTACTTCGGGCCA	CASRLAGGRETQYF	1	0.001026694045174538	42	TCRBV11-03*01	TCRBV11	TCRBV11-03	01				TCRBD02-01*02	TCRBD02	TCRBD02-01	02				TCRBJ02-05*01	TCRBJ02	TCRBJ02-05	01				6	3	3	1	0	4	39	-1	50	62	65	1	In	VDJ
TTGGAGCTGGAGGACTCGGCCCTGTATCTCTGTGCCAGCTACAATTTTCATACACAAAGTCGGGCCAACGTCCTGACTTTCGGGGCC	CASYNFHTQSRANVLTF	1	0.001026694045174538	51	TCRBV05-08*01	TCRBV05	TCRBV05-08	01				TCRBD01-01*01	TCRBD01	TCRBD01-01	01				TCRBJ02-06*01	TCRBJ02	TCRBJ02-06	01				7	18	3	6	1	5	30	39	40	43	61	1	In	VDJ
CTGGAGCTTGGTGACTCTGCTGTGTATTTCTGTGCCAGCAGCATTACTTTTCCTTTGCAAAGAAAAAACATTCAGTACTTCGGCGCC	CASSITFPLQRKNIQYF	1	0.001026694045174538	51	TCRBV03-01/03-02*01	TCRBV03	TCRBV03-01/03-02	01				TCRBD02-01	TCRBD02	TCRBD02-01				01,02	TCRBJ02-04*01	TCRBJ02	TCRBJ02-04	01				5	15	3	10	3	4	30	42	45	48	63	1	In	VDJ
GCCAGCACCAACCAGACATCTATGTACCTCTGTGCCAGCAGTTTCGGGACTAGCGGGAGGAGCACAGATACGCAGTATTTTGGCCCA	CASSFGTSGRSTDTQYF	1	0.001026694045174538	51	TCRBV28-01*01	TCRBV28	TCRBV28-01	01				TCRBD02-01*02	TCRBD02	TCRBD02-01	02				TCRBJ02-03*01	TCRBJ02	TCRBJ02-03	01				3	0	0	1	1	0	30	44	45	-1	60	1	In	VDJ
ATTCTGGAGTCCGCCAGCACCAACCAGACATCTATGTACCTCTGTGCCAGCACCGAGACAGCGAACTATGGCTACACCTTCGGTTCG	CASTETANYGYTF	1	0.001026694045174538	39	TCRBV28-01*01	TCRBV28	TCRBV28-01	01				TCRBD01-01*01	TCRBD01	TCRBD01-01	01				TCRBJ01-02*01	TCRBJ01	TCRBJ01-02	01				7	2	2	5	4	2	42	52	56	61	63	1	In	VDJ
GCCAGCACCAACCAGACATCTATGTACCTCTGTGCCAGCAGTTTAGTCCACTGGGGGCTTCCCAATCAGCCCCAGCATTTTGGTGAT	CASSLVHWGLPNQPQHF	1	0.001026694045174538	51	TCRBV28-01*01	TCRBV28	TCRBV28-01	01				TCRBD01-01*01	TCRBD01	TCRBD01-01	01				TCRBJ01-05*01	TCRBJ01	TCRBJ01-05	01				2	4	6	0	7	3	30	45	52	58	62	1	In	VDJ
TCCACGGAGTCAGGGGACACAGCACTGTATTTCTGTGCCAGCAGCCCTAACAGACAGGGGGCTGCCTACGAGCAGTACTTCGGGCCG	CASSPNRQGAAYEQYF	2	0.002053388090349076	48	TCRBV21-01*01	TCRBV21	TCRBV21-01	01				TCRBD01-01*01	TCRBD01	TCRBD01-01	01				TCRBJ02-07*01	TCRBJ02	TCRBJ02-07	01				5	2	2	0	7	2	33	45	52	62	64	2	In	VDJ
CTTCACATCAATTCCCTGGAGCTTGGTGACTCTGCTGTGTATTTCTGTGCCAGCAGCCAAGATCAGAGGGTTGCTTTCTTTGGACAA	CASSQDQRVAFF	1	0.001026694045174538	36	TCRBV03-01/03-02*01	TCRBV03	TCRBV03-01/03-02	01				TCRBD02-01*02	TCRBD02	TCRBD02-01	02				TCRBJ01-01*01	TCRBJ01	TCRBJ01-01	01				0	2	11	0	3	11	45	62	65	70	72	1	In	VDJ
CACGCCCTGCAGCCAGAAGACTCAGCCCTGTATCTCTGCGCCAGCAGCCAAGCCCCTAGCGGGAGTTATGAGCAGTACTTCGGGCCG	CASSQAPSGSYEQYF	1	0.001026694045174538	45	TCRBV04-01*01	TCRBV04	TCRBV04-01	01				TCRBD02-01*02	TCRBD02	TCRBD02-01	02				TCRBJ02-07*01	TCRBJ02	TCRBJ02-07	01				1	4	4	2	3	7	36	52	55	65	69	1	In	VDJ
CACATCAATTCCCTGGAGCTTGGTGACTCTGCTGTGTATTTCTGTGCCAGCAGCCTCCGGCTGCAAGAGACCCAGTACTTCGGGCCA	CASSLRLQETQYF	1	0.001026694045174538	39	TCRBV03-01/03-02*01	TCRBV03	TCRBV03-01/03-02	01								TCRBD01,TCRBD02	TCRBD01-01,TCRBD02-01		TCRBJ02-05*01	TCRBJ02	TCRBJ02-05	01				4	2	9	0	3	2	42	55	58	61	63	1	In	VDJ
GACCAGTGCCCATCCTGAAGACAGCAGCTTCTACATCTGCAGTGCTAGTCACAACTAGCGGGAAGCTACGAGCAGTACTTCGGGCCG		1	0.001026694045174538	44	TCRBV20-01*04	TCRBV20	TCRBV20-01	04				TCRBD02-01*02	TCRBD02	TCRBD02-01	02				TCRBJ02-07*01	TCRBJ02	TCRBJ02-07	01				2	2	3	3	4	3	37	49	53	63	65	1	Out	VDJ
NTGTCGGCTGCTCCCTCCCAGACATCTGTGTACTTCTGTGCCAGCAGTCAGGGGGCCTCTGGGGCCAACGTCCTGACTTTCGGGGCC	CASSQGASGANVLTF	1	0.001026694045174538	45	TCRBV06-05*01	TCRBV06	TCRBV06-05	01				TCRBD01-01*01	TCRBD01	TCRBD01-01	01				TCRBJ02-06*01	TCRBJ02	TCRBJ02-06	01				5	0	4	0	0	0	36	-1	48	-1	56	1	In	VDJ
CGGCCCAAAAGAACCCGACAGCTTTCTATCTCTGTGCCAGTTCCCCGGGCTAGCGGGAGCTCCTACAATGAGCAGTTCTTCGGGCCA		4	0.004106776180698152	49	TCRBV19-01*01	TCRBV19	TCRBV19-01	01				TCRBD02-01*02	TCRBD02	TCRBD02-01	02				TCRBJ02-01*01	TCRBJ02	TCRBJ02-01	01				8	0	4	2	8	0	32	41	49	-1	59	4	Out	VDJ
GTGACCAGTGCCCATCCTGAAGACAGCAGCTTCTACATCTGCAGTGCTAGGGCCGGGACAGGGGGAAGACAGCAGTTCTTCGGGCCA	CSARAGTGGRQQFF	1	0.001026694045174538	42	TCRBV20	TCRBV20				TCRBV20-01,TCRBV20-or09_02		TCRBD01-01*01	TCRBD01	TCRBD01-01	01				TCRBJ02-01*01	TCRBJ02	TCRBJ02-01	01				3	5	0	1	4	11	39	50	54	65	70	1	In	VDJ
AATGCCCATCCTGAAGACAGCAGCTTCTACATCTGCAGTGCTAGAACAGGGTGGGGATATGAGAACACTGAAGCTTTCTTTGGACAA	CSARTGWGYENTEAFF	1	0.001026694045174538	48	TCRBV20	TCRBV20				TCRBV20-01,TCRBV20-or09_02		TCRBD01-01*01	TCRBD01	TCRBD01-01	01				TCRBJ01-01*01	TCRBJ01	TCRBJ01-01	01				2	11	3	3	0	1	33	-1	45	51	62	1	In	VDJ
GAGTCCGCCAGCACCAACCAGACATCTATGTACCTCTGTGCCAGCAGTTCTAGCGGGACATCCAAAAACATTCAGTACTTCGGCGCC	CASSSSGTSKNIQYF	1	0.001026694045174538	45	TCRBV28-01*01	TCRBV28	TCRBV28-01	01				TCRBD02-01*02	TCRBD02	TCRBD02-01	02				TCRBJ02-04*01	TCRBJ02	TCRBJ02-04	01				4	3	4	3	0	2	36	-1	49	58	61	1	In	VDJ
ACTGTGAGCAACATGAGCCCTGAAGACAGCAGCATATATCTCTGCAGCGTGGCACTAGACAGGGACTATGGCTACACCTTCGGTTCG	CSVALDRDYGYTF	1	0.001026694045174538	39	TCRBV29-01	TCRBV29	TCRBV29-01				01,02	TCRBD01-01*01	TCRBD01	TCRBD01-01	01				TCRBJ01-02*01	TCRBJ01	TCRBJ01-02	01				6	0	2	3	7	3	42	50	57	-1	64	1	In	VDJ
ACTCTGACAGTGACCAGTGCCCATCCTGAAGACAGCAGCTTCTACATCTGCAGTGCTAGGATAACAGATACGCAGTATTTTGGCCCA	CSARITDTQYF	1	0.001026694045174538	33	TCRBV20-01	TCRBV20	TCRBV20-01				01,04					TCRBD01,TCRBD02	TCRBD01-01,TCRBD02-01		TCRBJ02-03*01	TCRBJ02	TCRBJ02-03	01				3	2	2	8	0	3	48	-1	59	61	63	1	In	VDJ
CAGCCCTCAGAACCCAGGGACTCAGCTGTGTACTTCTGTGCCAGCAGTTTGGCTGTCGGTAGCAATCAGCCCCAGCATTTTGGTGAT	CASSLAVGSNQPQHF	1	0.001026694045174538	45	TCRBV12	TCRBV12				TCRBV12-03/12-04,TCRBV12-04						TCRBD01,TCRBD02	TCRBD01-01,TCRBD02-01		TCRBJ01-05*01	TCRBJ01	TCRBJ01-05	01				3	6	9	0	0	0	36	-1	50	53	59	1	In	VDJ
AGCACCTTGGAGCTGGGGGACTCGGCCCTTTATCTTTGCGCCAGCAGCTTGGGGACAGGGGATAATTCACCCCTCCACTTTGGGAAT	CASSLGTGDNSPLHF	1	0.001026694045174538	45	TCRBV05-01*01	TCRBV05	TCRBV05-01	01				TCRBD01-01*01	TCRBD01	TCRBD01-01	01				TCRBJ01-06*01	TCRBJ01	TCRBJ01-06	01				0	0	1	2	0	5	36	-1	52	-1	61	1	In	VDJ
AAGCTCCTTCTCAGTGACTCTGGCTTCTATCTCTGTGCCTGGAGTGGGGACAGCCGGCTTCGTAACTATGGCTACACCTTCGGTTCG	CAWSGDSRLRNYGYTF	1	0.001026694045174538	48	TCRBV30-01*01	TCRBV30	TCRBV30-01	01				TCRBD01-01*01	TCRBD01	TCRBD01-01	01				TCRBJ01-02*01	TCRBJ01	TCRBJ01-02	01				1	9	0	5	0	1	33	-1	46	53	62	1	In	VDJ
CCTGCAGAGCTTGGGGACTCGGCCATGTATCTCTGTGCCAGCAGCTCCCCTAATGGCAGGGGTGAAGATGGCTACACCTTCGGTTCG	CASSSPNGRGEDGYTF	1	0.001026694045174538	48	TCRBV11-01*01	TCRBV11	TCRBV11-01	01				TCRBD01-01*01	TCRBD01	TCRBD01-01	01				TCRBJ01-02*01	TCRBJ01	TCRBJ01-02	01				4	5	4	2	10	6	33	46	56	62	67	1	In	VDJ
AAGATCCGGTCCACAAAGCTGGAGGACTCAGCCATGTACTTCTGTGCCAGCAGTGTAAAACGGGGCGAGACCCAGTACTTCGGGCCA	CASSVKRGETQYF	1	0.001026694045174538	39	TCRBV02-01	TCRBV02	TCRBV02-01				01,03					TCRBD01,TCRBD02	TCRBD01-01,TCRBD02-01		TCRBJ02-05*01	TCRBJ02	TCRBJ02-05	01				4	0	7	0	6	5	42	55	61	-1	66	1	In	VDJ
AGCAACATGAGCCCTGAAGACAGCAGCATATATCTCTGCAGCGTTGAAGGGACTAGCGGACCCACAGATACGCAGTATTTTGGCCCA	CSVEGTSGPTDTQYF	1	0.001026694045174538	45	TCRBV29-01	TCRBV29	TCRBV29-01				01,02	TCRBD02-01	TCRBD02	TCRBD02-01				01,02	TCRBJ02-03*01	TCRBJ02	TCRBJ02-03	01				1	3	1	5	0	2	36	-1	49	59	62	1	In	VDJ
ATCCAGCGCACAGAGCAGGAGGACTCGGCCGTGTATCTCTGTGCCAGCAGTGCCCGACAGGGACCCTACGAGCAGTACTTCGGGCCG	CASSARQGPYEQYF	2	0.002053388090349076	42	TCRBV07-02	TCRBV07	TCRBV07-02				01,02	TCRBD01-01*01	TCRBD01	TCRBD01-01	01				TCRBJ02-07*01	TCRBJ02	TCRBJ02-07	01				6	2	2	3	5	2	39	50	55	62	64	2	In	VDJ
ATCCAGCCTGCAGAGCTTGGGGACTCGGCCGTGTATCTCTGTGCCAGCAGCTTCCTGCCGGCGGGGGAGACCCAGTACTTCGGGCCA	CASSFLPAGETQYF	2	0.002053388090349076	42	TCRBV11-03*01	TCRBV11	TCRBV11-03	01				TCRBD02-01*01	TCRBD02	TCRBD02-01	01				TCRBJ02-05*01	TCRBJ02	TCRBJ02-05	01				3	0	7	3	7	5	39	53	60	-1	66	2	In	VDJ
GTCCACGGAGTCAGGGGACACAGCACTGTATTTCTGTGCCAGCAGCAAAGGGGGGCAGTGATCACAGATACGCAGTATTTTGGCCCA		1	0.001026694045174538	47	TCRBV21-01*01	TCRBV21	TCRBV21-01	01				TCRBD01-01*01	TCRBD01	TCRBD01-01	01				TCRBJ02-03*01	TCRBJ02	TCRBJ02-03	01				1	6	6	0	0	2	34	-1	50	56	62	1	Out	VDJ
AACCGGGAGACACGGCACTGTATCTCTGCGCCAGCAGTTATCCCCCTCCCCCCAGGGGCTAAGAATTCACCCCTCCACTTTGGGAAT		1	0.001026694045174538	55	TCRBV23-01*01	TCRBV23	TCRBV23-01	01				TCRBD01-01*01	TCRBD01	TCRBD01-01	01				TCRBJ01-06*01	TCRBJ01	TCRBJ01-06	01				5	5	4	2	14	7	26	38	52	58	63	1	Out	VDJ
CAGCCTGCAGAGCTTGGGGACTCGGCCGTGTATCTCTGTGCCAGCAGCCCGGGACAGGGCTATGGAAACACCATATATTTTGGAGAG	CASSPGQGYGNTIYF	2	0.002053388090349076	45	TCRBV11-03*01	TCRBV11	TCRBV11-03	01				TCRBD01-01*01	TCRBD01	TCRBD01-01	01				TCRBJ01-03*01	TCRBJ01	TCRBJ01-03	01				5	3	0	3	2	3	36	48	50	59	62	2	In	VDJ
GTGAGCAACATGAGCCCTGAAGACAGCAGCATATATCTCTGCAGCGTTGTTACAGGGGAGGACACCGGGGAGCTGTTTTTTGGAGAA	CSVVTGEDTGELFF	1	0.001026694045174538	42	TCRBV29-01	TCRBV29	TCRBV29-01				01,02	TCRBD01-01*01	TCRBD01	TCRBD01-01	01				TCRBJ02-02*01	TCRBJ02	TCRBJ02-02	01				4	3	3	2	2	3	39	49	51	58	61	1	In	VDJ
CTGGAGTCCGCCAGCACCAACCAGACATCTATGTACCTCTGTGCCAGCAGTTTTCGGCGGGGTAATCAGCCCCAGCATTTTGGTGAT	CASSFRRGNQPQHF	1	0.001026694045174538	42	TCRBV28-01*01	TCRBV28	TCRBV28-01	01				TCRBD02-01*01	TCRBD02	TCRBD02-01	01				TCRBJ01-05*01	TCRBJ01	TCRBJ01-05	01				3	1	7	3	3	4	39	53	56	62	63	1	In	VDJ
CGCACAGAGCAGCGGGACTCGGCCATGTATCGCTGTGCCAGCAGCGGATCCAGTGGCTGGGGTGGTTCACCCCTCCACTTTGGGAAT	CASSGSSGWGGSPLHF	1	0.001026694045174538	48	TCRBV07-06*01	TCRBV07	TCRBV07-06	01								TCRBD01,TCRBD02	TCRBD01-01,TCRBD02-01		TCRBJ01-06*01	TCRBJ01	TCRBJ01-06	01				5	3	6	2	13	9	33	45	58	62	65	1	In	VDJ
AGCACCTTGGAGCTGGGGGACTCGGCCCTTTATCTTTGCGCCAGCAGCTTGGAAGGGACTAGGATCTACGAGCAGTACTTCGGGCCG	CASSLEGTRIYEQYF	1	0.001026694045174538	45	TCRBV05-01*01	TCRBV05	TCRBV05-01	01				TCRBD02-01	TCRBD02	TCRBD02-01				01,02	TCRBJ02-07*01	TCRBJ02	TCRBJ02-07	01				0	3	0	8	2	3	36	52	54	62	65	1	In	VDJ
CTGAGTTCTAAGAAGCTCCTTCTCAGTGACTCTGGCTTCTATCTCTGTGCCTGGAGTCGACAGGGCAATGAGCAGTTCTTCGGGCCA	CAWSRQGNEQFF	1	0.001026694045174538	36	TCRBV30-01*01	TCRBV30	TCRBV30-01	01				TCRBD01-01*01	TCRBD01	TCRBD01-01	01				TCRBJ02-01*01	TCRBJ02	TCRBJ02-01	01				2	0	2	3	1	6	45	57	58	-1	65	1	In	VDJ
ACATCGGCCCAAAAGAACCCGACAGCTTTCTATCTCTGTGCCAGTACGCTCCGGGACAGGGGTATAAATGAGCAGTTCTTCGGGCCA	CASTLRDRGINEQFF	1	0.001026694045174538	45	TCRBV19-01*01	TCRBV19	TCRBV19-01	01				TCRBD01-01*01	TCRBD01	TCRBD01-01	01				TCRBJ02-01*01	TCRBJ02	TCRBJ02-01	01				7	4	0	2	6	7	36	46	52	62	66	1	In	VDJ
GTGACATCGGCCCAAAAGAACCCGACAGCTTTCTATCTCTGTGCCAGCAGCGACAGGGCGAGCAATCAGCCCCAGCATTTTGGTGAT	CASSDRASNQPQHF	1	0.001026694045174538	42	TCRBV19-01*01	TCRBV19	TCRBV19-01	01				TCRBD01-01*01	TCRBD01	TCRBD01-01	01				TCRBJ01-05*01	TCRBJ01	TCRBJ01-05	01				9	2	2	3	4	1	39	47	51	58	60	1	In	VDJ
CTGAAGATCCAGCGCACAGAGCAGGAGGACTCGGCCGTGTATCTCTGTGCCAGCAGCTTAGAGGGGCATGGCTACACCTTCGGTTCG	CASSLEGHGYTF	1	0.001026694045174538	36	TCRBV07	TCRBV07				TCRBV07-02,TCRBV07-08		TCRBD01-01*01	TCRBD01	TCRBD01-01	01				TCRBJ01-02*01	TCRBJ01	TCRBJ01-02	01				1	1	5	2	0	6	45	-1	61	66	67	1	In	VDJ
AAGATCCGGTCCACAAAGCTGGAGGACTCAGCCATGTACTTCTGTGCCGGAGGACAGGAAGGAACGCACACCATATATTTTGGAGAG	CAGGQEGTHTIYF	1	0.001026694045174538	39	TCRBV02-01	TCRBV02	TCRBV02-01				01,03	TCRBD01-01*01	TCRBD01	TCRBD01-01	01				TCRBJ01-03*01	TCRBJ01	TCRBJ01-03	01				11	9	1	4	3	8	42	48	51	58	67	1	In	VDJ
CAGCCCTCAGAACCCAGGGACTCAGCTGTGTACTTCTGTGCCAGCACCAGCAGTGGCTCTGGGGCCAACGTCCTGACTTTCGGGGCC	CASTSSGSGANVLTF	1	0.001026694045174538	45	TCRBV12	TCRBV12				TCRBV12-03/12-04,TCRBV12-04						TCRBD01,TCRBD02	TCRBD01-01,TCRBD02-01		TCRBJ02-06*01	TCRBJ02	TCRBJ02-06	01				7	6	4	5	1	0	36	46	47	50	56	1	In	VDJ
TCCGCCAGCACCAACCAGACATCTATGTACCTCTGTGCCAGCAGAAGTCCCGGAACAGGGCTGGCCGGGGAGCTGTTTTTTGGAGAA	CASRSPGTGLAGELFF	1	0.001026694045174538	48	TCRBV28-01*01	TCRBV28	TCRBV28-01	01				TCRBD01-01*01	TCRBD01	TCRBD01-01	01				TCRBJ02-02*01	TCRBJ02	TCRBJ02-02	01				6	4	3	3	10	6	33	44	54	60	64	1	In	VDJ
NNNNTGTCGGCTGCTCCCTCCCAAACATCTGTGTACTTCTGTGCCAGCAGCCCGACAGCAACTAATGAAAAACTGTTTTTTGGCAGT	CASSPTATNEKLFF	1	0.001026694045174538	42	TCRBV06-02*02	TCRBV06	TCRBV06-02	02				TCRBD01-01*01	TCRBD01	TCRBD01-01	01				TCRBJ01-04*01	TCRBJ01	TCRBJ01-04	01				1	0	2	5	0	0	39	-1	53	-1	58	1	In	VDJ
CTGGAGTCCGCCAGCACCAACCAGACATCTATGTACCTCTGTGCCAGCAGTTCCGGGACAGGGCTGGAAAAACTGTTTTTTGGCAGT	CASSSGTGLEKLFF	1	0.001026694045174538	42	TCRBV28-01*01	TCRBV28	TCRBV28-01	01				TCRBD01-01*01	TCRBD01	TCRBD01-01	01				TCRBJ01-04*01	TCRBJ01	TCRBJ01-04	01				4	3	0	3	2	8	39	52	54	63	66	1	In	VDJ
CAGCCTGCAGAGCTTGGGGACTCGGCCGTGTATCTCTGTGCCAGCAGCCCCGGGACTAGCGGTTCCTACGAGCAGTACTTCGGGCCG	CASSPGTSGSYEQYF	1	0.001026694045174538	45	TCRBV11-03*01	TCRBV11	TCRBV11-03	01				TCRBD02-01	TCRBD02	TCRBD02-01				01,02	TCRBJ02-07*01	TCRBJ02	TCRBJ02-07	01				5	1	0	5	3	1	36	48	51	62	63	1	In	VDJ
CTGAGCTCTCTGGAGCTGGGGGACTCAGCTTTGTATTTCTGTGCCAGCAGCGTACAAACAGGAAACACTGAAGCTTTCTTTGGACAA	CASSVQTGNTEAFF	1	0.001026694045174538	42	TCRBV09-01*01	TCRBV09	TCRBV09-01	01				TCRBD01-01*01	TCRBD01	TCRBD01-01	01				TCRBJ01-01*01	TCRBJ01	TCRBJ01-01	01				1	1	3	4	3	2	39	54	57	62	63	1	In	VDJ
CTGAGCTCTCTGGAGCTGGGGGACTCAGCTTTGTATTTCTGTGCCAGCAGCAACAACAGGGCCCTCTATGGCTACACCTTCGGTTCG	CASSNNRALYGYTF	1	0.001026694045174538	42	TCRBV09-01*01	TCRBV09	TCRBV09-01	01				TCRBD01-01*01	TCRBD01	TCRBD01-01	01				TCRBJ01-02*01	TCRBJ01	TCRBJ01-02	01				4	4	3	3	4	4	39	51	55	61	65	1	In	VDJ
ACCTTGGAGCTGGGGGACTCGGCCCTTTATCTTTGCGCCAGCAGCTTGAGAGCCGCGGGACAGGGTTACGAGCAGTACTTCGGGCCG	CASSLRAAGQGYEQYF	1	0.001026694045174538	48	TCRBV05-01*01	TCRBV05	TCRBV05-01	01				TCRBD01-01*01	TCRBD01	TCRBD01-01	01				TCRBJ02-07*01	TCRBJ02	TCRBJ02-07	01				1	1	0	3	8	4	33	48	56	65	66	1	In	VDJ
TGGAGTCGCCCAGCCCCAACCAGACCTCTCTGTACTTCTGTGCCAGCAGATATGGGGTAGCGGGACTACGAGCAGTACTTCGGGCCG		1	0.001026694045174538	43	TCRBV27-01*01	TCRBV27	TCRBV27-01	01				TCRBD02-01*02	TCRBD02	TCRBD02-01	02				TCRBJ02-07*01	TCRBJ02	TCRBJ02-07	01				6	0	5	3	8	3	38	49	57	-1	65	1	Out	VDJ
ATCCTGAAGACAGCAGCTTCTACATCTGCAGTGCTAGAGAGACAGTCTTAGCGGGAGGGTCACACAGATACGCAGTATTTTGGCCCA		1	0.001026694045174538	55	TCRBV20	TCRBV20				TCRBV20-01,TCRBV20-or09_02		TCRBD02-01*02	TCRBD02	TCRBD02-01	02				TCRBJ02-03*01	TCRBJ02	TCRBJ02-03	01				0	3	5	0	8	2	26	40	48	59	62	1	Out	VDJ
NTGTCGGCTGCTCCCTCCCAGACATCTGTGTACTTCTGTGCCAGCAGACTGGGACACAAGAACACCGGGGAGCTGTTTTTTGGAGAA	CASRLGHKNTGELFF	1	0.001026694045174538	45	TCRBV06-05*01	TCRBV06	TCRBV06-05	01				TCRBD01-01*01	TCRBD01	TCRBD01-01	01				TCRBJ02-02*01	TCRBJ02	TCRBJ02-02	01				6	3	0	6	3	1	36	47	50	56	59	1	In	VDJ
AAGATCCAGCCTGCAGAGCTTGGGGACTCGGCCGTGTATCTCTGTGCCAGCAGCAGGGACGGTAATGAAAAACTGTTTTTTGGCAGT	CASSRDGNEKLFF	1	0.001026694045174538	39	TCRBV11-03*01	TCRBV11	TCRBV11-03	01								TCRBD01,TCRBD02	TCRBD01-01,TCRBD02-01		TCRBJ01-04*01	TCRBJ01	TCRBJ01-04	01				5	2	0	7	1	4	42	54	55	60	62	1	In	VDJ
CTCAAGATCCAGCCTGCAGAGCTTGGGGACTCGGCCGTGTATCTCTGTGCCAGCAGCTTAGGGGGTTCACCCCTCCACTTTGGGAAT	CASSLGGSPLHF	1	0.001026694045174538	36	TCRBV11-03*01	TCRBV11	TCRBV11-03	01								TCRBD01,TCRBD02	TCRBD01-01,TCRBD02-01		TCRBJ01-06*01	TCRBJ01	TCRBJ01-06	01				1	0	6	2	0	9	45	-1	61	-1	65	1	In	VDJ
GAGCTTGGTGACTCTGCTGTGTATTTCTGTGCCAGCAGCCAAGGTAGACTAGCGGGAGTTAGTTACAATGAGCAGTTCTTCGGGCCA	CASSQGRLAGVSYNEQFF	1	0.001026694045174538	54	TCRBV03-01/03-02*01	TCRBV03	TCRBV03-01/03-02	01				TCRBD02-01*02	TCRBD02	TCRBD02-01	02				TCRBJ02-01*01	TCRBJ02	TCRBJ02-01	01				1	5	2	2	3	4	27	43	46	58	63	1	In	VDJ
GCCCTGCAGCCAGAAGACTCAGCCCTGTATCTCTGCGCCAGCAGCCAAGTAGACTTGGTGAGCTACAATGAGCAGTTCTTCGGGCCA	CASSQVDLVSYNEQFF	1	0.001026694045174538	48	TCRBV04-01*01	TCRBV04	TCRBV04-01	01				TCRBD02-01	TCRBD02	TCRBD02-01				01,02	TCRBJ02-01*01	TCRBJ02	TCRBJ02-01	01				1	7	2	10	2	3	33	49	51	55	62	1	In	VDJ
CTTGGAGATCCAGTCCACGGAGTCAGGGGACACAGCACTGTATTTCTGTGCAAATAAGGGTAGGATGGTGAAGCTTTCTTTGGACAA		1	0.001026694045174538	35	TCRBV21-01*01	TCRBV21	TCRBV21-01	01								TCRBD01,TCRBD02	TCRBD01-01,TCRBD02-01		TCRBJ01-01*01	TCRBJ01	TCRBJ01-01	01				12	8	5	3	5	7	46	51	56	60	68	1	Out	VDJ
AGATCCAGCCCTCAGAACCCAGGGACTCAGCTGTGTATTTTTGTGCTAGTGGGGGGACAGGTATCCTTCGGCTACACCTTCGGTTCG		2	0.002053388090349076	40	TCRBV12-05*01	TCRBV12	TCRBV12-05	01				TCRBD01-01*01	TCRBD01	TCRBD01-01	01				TCRBJ01-02*01	TCRBJ01	TCRBJ01-02	01				6	8	0	4	1	8	41	52	53	61	69	2	Out	VDJ
CTGACTGTGAGCAACATGAGCCCTGAAGACAGCAGCATATATCTCTGCAGCGCCACCGGGACTACGAACATTCAGTACTTCGGCGCC	CSATGTTNIQYF	1	0.001026694045174538	36	TCRBV29-01*03	TCRBV29	TCRBV29-01	03				TCRBD02-01	TCRBD02	TCRBD02-01				01,02	TCRBJ02-04*01	TCRBJ02	TCRBJ02-04	01				6	2	0	9	4	7	45	53	57	64	66	1	In	VDJ
NNNNTGTCGGCTGCTCCCTCCCAGACATCTGTGTACTTCTGTGCCACCTTCCTTCGGGACAGGGACGGAGAGCAGTTCTTCGGGCCA	CATFLRDRDGEQFF	1	0.001026694045174538	42	TCRBV06-05*01	TCRBV06	TCRBV06-05	01				TCRBD01-01*01	TCRBD01	TCRBD01-01	01				TCRBJ02-01*01	TCRBJ02	TCRBJ02-01	01				10	5	0	3	9	10	39	46	55	64	69	1	In	VDJ
CGCACAGAGCGGGGGGACTCAGCCGTGTATCTCTGTGCCAGCAGCTTAATGGCGGGAGACGGCACCGGGGAGCTGTTTTTTGGAGAA	CASSLMAGDGTGELFF	1	0.001026694045174538	48	TCRBV07-03*01	TCRBV07	TCRBV07-03	01				TCRBD02-01*02	TCRBD02	TCRBD02-01	02				TCRBJ02-02*01	TCRBJ02	TCRBJ02-02	01				1	4	7	2	2	4	33	49	51	58	62	1	In	VDJ
CCAAAAGAACCCGACAGCTTTCTATCTCTGTGCCAGTAGTATAGATGGGGGGAGAGCTCTGGGGCCAACGTCCTGACTTTCGGGGCC		1	0.001026694045174538	53	TCRBV19-01*01	TCRBV19	TCRBV19-01	01				TCRBD02-01*01	TCRBD02	TCRBD02-01	01				TCRBJ02-06*01	TCRBJ02	TCRBJ02-06	01				0	4	9	1	1	0	28	45	46	52	56	1	Out	VDJ
NNNNNNNNNNNNNTGTCGGCTGCTCCCTCCCAGACATCTGTGTACTTCTGTGCCAGCAGTGCCGGAGAGACCCAGTACTTCGGGCCA	CASSAGETQYF	1	0.001026694045174538	33	TCRBV06	TCRBV06				TCRBV06-01,TCRBV06-05		TCRBD02-01	TCRBD02	TCRBD02-01				01,02	TCRBJ02-05*01	TCRBJ02	TCRBJ02-05	01				4	0	8	5	1	4	48	61	62	-1	65	1	In	VDJ
ACCAGTGCCCATCCTGAAGACAGCAGCTTCTACATCTGCAGTGCACCTGGACCGAGCCGGAGCACAGATACGCAGTATTTTGGCCCA	CSAPGPSRSTDTQYF	1	0.001026694045174538	45	TCRBV20	TCRBV20				TCRBV20-01,TCRBV20-or09_02						TCRBD01,TCRBD02	TCRBD01-01,TCRBD02-01		TCRBJ02-03*01	TCRBJ02	TCRBJ02-03	01				6	8	1	7	4	0	36	44	48	52	60	1	In	VDJ
CTGGAGTCCGCCAGCACCAACCAGACATCTATGTACCTCTGTGCCAGCAGCCCCCTCGGGGGCACCGGGGAGCTGTTTTTTGGAGAA	CASSPLGGTGELFF	1	0.001026694045174538	42	TCRBV28-01*01	TCRBV28	TCRBV28-01	01				TCRBD02-01*01	TCRBD02	TCRBD02-01	01				TCRBJ02-02*01	TCRBJ02	TCRBJ02-02	01				6	0	8	2	6	4	39	50	56	-1	62	1	In	VDJ
TCGGCTGCTCCCTCCCAGACATCTGTGTACTTCTGTGCCAGCAGACCCAGGACAGGGGTCTCTGACGGGGAGCTGTTTTTTGGAGAA	CASRPRTGVSDGELFF	1	0.001026694045174538	48	TCRBV06	TCRBV06				TCRBV06-01,TCRBV06-05		TCRBD01-01*01	TCRBD01	TCRBD01-01	01				TCRBJ02-02*01	TCRBJ02	TCRBJ02-02	01				6	7	1	2	5	7	33	44	49	58	65	1	In	VDJ
AATGTGAGCACCTTGGAGCTGGGGGACTCGGCCCTTTATCTTTGCGCCAGCAGAGGCGAGAGCTCCTACGAGCAGTACTTCGGGCCG	CASRGESSYEQYF	1	0.001026694045174538	39	TCRBV05-01*01	TCRBV05	TCRBV05-01	01								TCRBD01,TCRBD02	TCRBD01-01,TCRBD02-01		TCRBJ02-07*01	TCRBJ02	TCRBJ02-07	01				5	6	5	4	0	0	42	-1	53	56	62	1	In	VDJ
NTGAAGATCCAGCCCTCAGAACCCAGGGACTCAGCTGTGTACTTCTGTGCCAGCAGGCCTTTCTCCAATGAGCAGTTCTTCGGGCCA	CASRPFSNEQFF	1	0.001026694045174538	36	TCRBV12-03/12-04*01	TCRBV12	TCRBV12-03/12-04	01								TCRBD01,TCRBD02	TCRBD01-01,TCRBD02-01		TCRBJ02-01*01	TCRBJ02	TCRBJ02-01	01				6	7	10	0	0	6	45	-1	56	58	65	1	In	VDJ
AATGTGAACGCCTTGGAGCTGGACGACTCGGCCCTGTATCTCTGTGCCAGCAGCCGTGACAGGGGTGGGGAGCAGTTCTTCGGGCCA	CASSRDRGGEQFF	1	0.001026694045174538	39	TCRBV05-04*01	TCRBV05	TCRBV05-04	01				TCRBD01-01*01	TCRBD01	TCRBD01-01	01				TCRBJ02-01*01	TCRBJ02	TCRBJ02-01	01				4	4	2	2	3	10	42	54	57	65	69	1	In	VDJ
AATTCCCTGGAGCTTGGTGACTCTGCTGTGTATTTCTGTGCCAGCAGCCAAGATGGTGGTTTCGGGGAGACCCAGTACTTCGGGCCA	CASSQDGGFGETQYF	1	0.001026694045174538	45	TCRBV03-01/03-02*01	TCRBV03	TCRBV03-01/03-02	01				TCRBD02-01	TCRBD02	TCRBD02-01				01,02	TCRBJ02-05*01	TCRBJ02	TCRBJ02-05	01				0	0	8	4	9	5	36	53	62	-1	66	1	In	VDJ
ATCAATTCCCTGGAGCTTGGTGACTCTGCTGTGTATTTCTGTGCCAGCAGCCTATAAGGTCTGCAAGATACGCAGTATTTTGGCCCA	CASSL*GLQDTQYF	1	0.001026694045174538	42	TCRBV03-01/03-02*01	TCRBV03	TCRBV03-01/03-02	01								TCRBD01,TCRBD02	TCRBD01-01,TCRBD02-01		TCRBJ02-03*01	TCRBJ02	TCRBJ02-03	01				4	6	5	4	4	5	39	52	56	59	65	1	Stop	VDJ
CTAGAGTCTGCCATCCCCAACCAGACAGCTCTTTACTTCTGTGCCACCATGGGACTAGGAAATACCGGGGAGCTGTTTTTTGGAGAA	CATMGLGNTGELFF	1	0.001026694045174538	42	TCRBV24-01*01	TCRBV24	TCRBV24-01	01				TCRBD02-01	TCRBD02	TCRBD02-01				01,02	TCRBJ02-02*01	TCRBJ02	TCRBJ02-02	01				8	5	0	8	1	5	39	49	50	58	63	1	In	VDJ
GTGACATCGGCCCAAAAGAACCCGACAGCTTTCTATCTCTGTGCCAGTAGTGAGGGACGGAAAAGTGAAAAACTGTTTTTTGGCAGT	CASSEGRKSEKLFF	1	0.001026694045174538	42	TCRBV19-01*01	TCRBV19	TCRBV19-01	01								TCRBD01,TCRBD02	TCRBD01-01,TCRBD02-01		TCRBJ01-04*01	TCRBJ01	TCRBJ01-04	01				5	7	0	7	2	7	39	51	53	58	65	1	In	VDJ
AAGATCCAGCCCTCAGAACCCAGGGACTCAGCTGTGTACTTCTGTGCCACCTCAGTGGGCAGCTCCTATGGCTACACCTTCGGTTCG	CATSVGSSYGYTF	1	0.001026694045174538	39	TCRBV12-03/12-04*01	TCRBV12	TCRBV12-03/12-04	01				TCRBD01-01*01	TCRBD01	TCRBD01-01	01				TCRBJ01-02*01	TCRBJ01	TCRBJ01-02	01				10	5	8	0	7	4	42	49	56	60	65	1	In	VDJ
CGCTCACCAGGCCTGGGGGACGCAGCCATGTACCTGTGTGCCACCAGCAGCCCGGGGGGGGCTCTAGACGAGCAGTACTTCGGGCCG	CATSSPGGALDEQYF	1	0.001026694045174538	45	TCRBV15-01*02	TCRBV15	TCRBV15-01	02				TCRBD02-01*01	TCRBD02	TCRBD02-01	01				TCRBJ02-07*01	TCRBJ02	TCRBJ02-07	01				3	7	8	0	2	5	36	50	52	60	67	1	In	VDJ
CGCACAGAGCAGGGGGACTCGGCCATGTATCTCTGTGCCAGCAGCTTAGCAAGGACAGGCTCTGGAAACACCATATATTTTGGAGAG	CASSLARTGSGNTIYF	1	0.001026694045174538	48	TCRBV07-09*01	TCRBV07	TCRBV07-09	01				TCRBD01-01*01	TCRBD01	TCRBD01-01	01				TCRBJ01-03*01	TCRBJ01	TCRBJ01-03	01				0	0	1	4	2	0	33	50	52	-1	59	1	In	VDJ
GCACAGAGCAGGAGGACTCCGCCGTGTATCTCTGTGCCAGCAGCTTGGGACAGGCCGACGTACACAGATACGCAGTATTTTGGCCCA		1	0.001026694045174538	49	TCRBV07-08*01	TCRBV07	TCRBV07-08	01				TCRBD01-01*01	TCRBD01	TCRBD01-01	01				TCRBJ02-03*01	TCRBJ02	TCRBJ02-03	01				3	8	0	4	0	2	32	-1	46	54	62	1	Out	VDJ
CGGTCCACAAAGCTGGAGGACTCAGCCATGTACTTCTGTGCCAGCAGTGAATTTGGGACAGGGGCATTTGAAGCTTTCTTTGGACAA	CASSEFGTGAFEAFF	1	0.001026694045174538	45	TCRBV02-01	TCRBV02	TCRBV02-01				01,03	TCRBD01-01*01	TCRBD01	TCRBD01-01	01				TCRBJ01-01*01	TCRBJ01	TCRBJ01-01	01				2	4	0	2	3	7	36	51	54	64	68	1	In	VDJ
NTGAAGATCCAGCCCTCAGAACCCAGGGACTCAGCTGTGTATTTTTGTGCTAGTGGACAGGGGAATACTGAAGCTTTCTTTGGACAA	CASGQGNTEAFF	1	0.001026694045174538	36	TCRBV12-05*01	TCRBV12	TCRBV12-05	01				TCRBD01-01*01	TCRBD01	TCRBD01-01	01				TCRBJ01-01*01	TCRBJ01	TCRBJ01-01	01				6	3	3	2	0	5	45	-1	56	63	66	1	In	VDJ
AAGATCCAGCCCTCAGAACCCAGGGACTCAGCTGTGTACTTCTGTGCCAGCAGAGAAACAGGGCGGACTGAAGCTTTCTTTGGACAA	CASRETGRTEAFF	1	0.001026694045174538	39	TCRBV12-03/12-04*01	TCRBV12	TCRBV12-03/12-04	01				TCRBD01-01*01	TCRBD01	TCRBD01-01	01				TCRBJ01-01*01	TCRBJ01	TCRBJ01-01	01				6	3	3	3	4	5	42	53	57	63	66	1	In	VDJ
GTGACATCGGCCCAAAAGAACCCGACAGCTTTCTATCTCTGTGCCAGTAGTATAACAGGGGGTAAGCAGCCCCAGCATTTTGGTGAT	CASSITGGKQPQHF	1	0.001026694045174538	42	TCRBV19-01*01	TCRBV19	TCRBV19-01	01				TCRBD01-01*01	TCRBD01	TCRBD01-01	01				TCRBJ01-05*01	TCRBJ01	TCRBJ01-05	01				2	4	3	1	0	7	39	-1	54	62	66	1	In	VDJ
ATCCAGCCCTCAGAACCCAGGGACTCAGCTGTGTACTTCTGTGCCAGCAGTCCTCGGAGCGGATCTTACGAGCAGTACTTCGGGCCG	CASSPRSGSYEQYF	1	0.001026694045174538	42	TCRBV12	TCRBV12				TCRBV12-03/12-04,TCRBV12-04		TCRBD02-01	TCRBD02	TCRBD02-01				01,02	TCRBJ02-07*01	TCRBJ02	TCRBJ02-07	01				5	4	6	5	6	4	39	51	57	62	66	1	In	VDJ
GTGCCCATCCTGAAGACAGCAGCTTCTACATCTGCAGTGCTCCCCCCTAGCGGGACCCGCCCGCATTACGAGCAGTACTTCGGGCCG		1	0.001026694045174538	49	TCRBV20	TCRBV20				TCRBV20-01,TCRBV20-or09_02		TCRBD02-01*02	TCRBD02	TCRBD02-01	02				TCRBJ02-07*01	TCRBJ02	TCRBJ02-07	01				5	11	4	3	5	4	32	41	46	55	66	1	Out	VDJ
TCGCCCAGCCCCAACCAGACCTCTCTGTACTTCTGTGCCAGCAGTCCCCAGGGGCCCTTTTTCTCCTACGAGCAGTACTTCGGGCCG	CASSPQGPFFSYEQYF	1	0.001026694045174538	48	TCRBV27-01*01	TCRBV27	TCRBV27-01	01				TCRBD01-01*01	TCRBD01	TCRBD01-01	01				TCRBJ02-07*01	TCRBJ02	TCRBJ02-07	01				5	8	4	2	3	0	33	45	48	54	62	1	In	VDJ
CACGCCCTGCAGCCAGAAGACTCAGCCCTGTATCTCTGCGCCAGCAGCCCCTCTAGTGCGAACCCCTACGAGCAGTACTTCGGGCCG	CASSPSSANPYEQYF	1	0.001026694045174538	45	TCRBV04-01*01	TCRBV04	TCRBV04-01	01				TCRBD02-01	TCRBD02	TCRBD02-01				01,02	TCRBJ02-07*01	TCRBJ02	TCRBJ02-07	01				4	8	4	8	3	2	36	49	52	56	64	1	In	VDJ
NNNNNNNNNNTGTCGGCTGCTCCCTCCCAGACATCTGTGTACTTCTGTGCCAGCAGTGAGCGCTACAATGAGCAGTTCTTCGGGCCA	CASSERYNEQFF	1	0.001026694045174538	36	TCRBV06-01*01	TCRBV06	TCRBV06-01	01				TCRBD02-01	TCRBD02	TCRBD02-01				01,02	TCRBJ02-01*01	TCRBJ02	TCRBJ02-01	01				3	0	7	6	0	3	45	-1	59	-1	62	1	In	VDJ
CTGGAGTCCGCTACCAGCTCCCAGACATCTGTGTACTTCTGTGCCATCAGGGGGACTAGCGGAGGGGATACGCAGTATTTTGGCCCA	CAIRGTSGGDTQYF	1	0.001026694045174538	42	TCRBV10-03*01	TCRBV10	TCRBV10-03	01				TCRBD02-01	TCRBD02	TCRBD02-01				01,02	TCRBJ02-03*01	TCRBJ02	TCRBJ02-03	01				6	4	0	5	1	6	39	50	51	62	66	1	In	VDJ
GAGCTTGGGGACTCGGCCGTGTATCTCTGTGCCAGCAGCCGTAGCGGGAGGGCGGAGCGAAGCACAGATACGCAGTATTTTGGCCCA	CASSRSGRAERSTDTQYF	1	0.001026694045174538	54	TCRBV11-03*01	TCRBV11	TCRBV11-03	01				TCRBD02-01*02	TCRBD02	TCRBD02-01	02				TCRBJ02-03*01	TCRBJ02	TCRBJ02-03	01				5	8	5	0	2	0	27	39	41	52	60	1	In	VDJ
CTGAAGATCCAGCGCACAGAGCAGGGGGACTCGGCCATGTATCTCTGTGCCAGGGACACTTCCACCGGGGAGCTGTTTTTTGGAGAA	CARDTSTGELFF	1	0.001026694045174538	36	TCRBV07-09	TCRBV07	TCRBV07-09				01,05,06	TCRBD01-01*01	TCRBD01	TCRBD01-01	01				TCRBJ02-02*01	TCRBJ02	TCRBJ02-02	01				9	4	1	6	0	4	45	-1	53	58	62	1	In	VDJ
CTGAAGATCCAGCGCACAGAGCAGGGGGACTCGGCCATGTATCTCTGTGCCAGCGGGAGGAACACCGGGGAGCTGTTTTTTGGAGAA	CASGRNTGELFF	1	0.001026694045174538	36	TCRBV07-09	TCRBV07	TCRBV07-09				01,05,06	TCRBD02-01*02	TCRBD02	TCRBD02-01	02				TCRBJ02-02*01	TCRBJ02	TCRBJ02-02	01				8	0	9	2	0	1	45	-1	54	-1	59	1	In	VDJ
CCAGTCCACGGAGTCAGGGGACACAGCACTGTATTTCTGTGCCAGCAGCAAAGCACAGGGGGCAATCAGCCCCAGCATTTTGGTGAT		1	0.001026694045174538	44	TCRBV21-01*01	TCRBV21	TCRBV21-01	01				TCRBD01-01*01	TCRBD01	TCRBD01-01	01				TCRBJ01-05*01	TCRBJ01	TCRBJ01-05	01				0	0	3	2	0	2	37	-1	54	-1	61	1	Out	VDJ
TGGAGATCCAGTCCACGGAGTCAGGGGACACAGCACTGTATTTCTGTGCCGGTCGCCGGGACAACGTATGGCTACACCTTCGGTTCG		1	0.001026694045174538	37	TCRBV21-01*01	TCRBV21	TCRBV21-01	01				TCRBD01-01*01	TCRBD01	TCRBD01-01	01				TCRBJ01-02*01	TCRBJ01	TCRBJ01-02	01				11	3	0	6	7	5	44	50	57	63	66	1	Out	VDJ
GGAGTCCGCCAGCACCAACCAGACATCTATGTACCTCTGTGCCAGCAACCTGGACGGGGAGACTCCTACGAGCAGTACTTCGGGCCG		1	0.001026694045174538	44	TCRBV28-01*01	TCRBV28	TCRBV28-01	01				TCRBD02-01	TCRBD02	TCRBD02-01				01,02	TCRBJ02-07*01	TCRBJ02	TCRBJ02-07	01				7	3	8	3	7	0	37	47	54	59	62	1	Out	VDJ
CTCAGAACCCAGGGACTCAGCTGTGTACTTCTGTGCCAGCAGCCTCGCGGGGACATACCCACTACCTACGAGCAGTACTTCGGGCCG		1	0.001026694045174538	50	TCRBV12	TCRBV12				TCRBV12-03/12-04,TCRBV12-04						TCRBD01,TCRBD02	TCRBD01-01,TCRBD02-01		TCRBJ02-07*01	TCRBJ02	TCRBJ02-07	01				6	9	0	6	7	2	31	42	49	55	64	1	Out	VDJ
CAGCGCACAGAGCAGGAGGACTCGGCCGTGTATCTCTGTGCCAGCAGCCAAAGCAGGGGGTCTGGAAACACCATATATTTTGGAGAG	CASSQSRGSGNTIYF	2	0.002053388090349076	45	TCRBV07-02	TCRBV07	TCRBV07-02				01,02	TCRBD01-01*01	TCRBD01	TCRBD01-01	01				TCRBJ01-03*01	TCRBJ01	TCRBJ01-03	01				5	0	4	1	5	1	36	48	53	-1	60	2	In	VDJ
ACTGTGAGCAACATGAGCCCTGAAGACAGCAGCATATATCTCTGCAGCGCCCGACAGGGGGCCGGCAATGAGCAGTTCTTCGGGCCA	CSARQGAGNEQFF	1	0.001026694045174538	39	TCRBV29-01*03	TCRBV29	TCRBV29-01	03				TCRBD01-01*01	TCRBD01	TCRBD01-01	01				TCRBJ02-01*01	TCRBJ02	TCRBJ02-01	01				6	3	2	0	2	6	42	50	52	62	65	1	In	VDJ
CTACACACCCTGCAGCCAGAAGACTCGGCCCTGTATCTCTGTGCCAGCAGCCAAGATCTTCGAACTGACACGCAGTATTTTGGCCCA	CASSQDLRTDTQYF	1	0.001026694045174538	42	TCRBV04-02*01	TCRBV04	TCRBV04-02	01								TCRBD01,TCRBD02	TCRBD01-01,TCRBD02-01		TCRBJ02-03*01	TCRBJ02	TCRBJ02-03	01				0	0	2	7	10	9	39	56	66	-1	69	1	In	VDJ
CTGCAGCCAGAAGACTCAGCCCTGTATCTCTGCGCCAGCAGCCTGGTTGGACTAGCGGGAGGCACCGGGGAGCTGTTTTTTGGAGAA	CASSLVGLAGGTGELFF	1	0.001026694045174538	51	TCRBV04-01*01	TCRBV04	TCRBV04-01	01				TCRBD02-01*02	TCRBD02	TCRBD02-01	02				TCRBJ02-02*01	TCRBJ02	TCRBJ02-02	01				4	0	1	1	5	4	30	43	48	-1	62	1	In	VDJ
TCCCTGGAGCTTGGTGACTCTGCTGTGTATTTCTGTGCCAGCAGCCAAGACGGTGGGTGGTTTAACACTGAAGCTTTCTTTGGACAA	CASSQDGGWFNTEAFF	1	0.001026694045174538	48	TCRBV03-01/03-02*01	TCRBV03	TCRBV03-01/03-02	01								TCRBD01,TCRBD02	TCRBD01-01,TCRBD02-01		TCRBJ01-01*01	TCRBJ01	TCRBJ01-01	01				0	6	0	9	4	2	33	50	54	57	63	1	In	VDJ
CTGACAGTGACCAGTGCCCATCCTGAAGACAGCAGCTTCTACATCTGCAGTGCTAGAGTTTCGGATCAGCCCCAGCATTTTGGTGAT	CSARVSDQPQHF	2	0.002053388090349076	36	TCRBV20	TCRBV20				TCRBV20-01,TCRBV20-or09_02		TCRBD02-01	TCRBD02	TCRBD02-01				01,02	TCRBJ01-05*01	TCRBJ01	TCRBJ01-05	01				1	0	8	5	3	5	45	58	61	-1	64	2	In	VDJ
CTGGAGTCGCCCAGCCCCAACCAGACCTCTCTGTACTTCTGTGCCAGCAGGCCATCATTCTCTGGAAACACCATATATTTTGGAGAG	CASRPSFSGNTIYF	1	0.001026694045174538	42	TCRBV27-01*01	TCRBV27	TCRBV27-01	01								TCRBD01,TCRBD02	TCRBD01-01,TCRBD02-01		TCRBJ01-03*01	TCRBJ01	TCRBJ01-03	01				6	5	4	6	2	0	39	50	52	54	59	1	In	VDJ
ACCAGTGCCCATCCTGAAGACAGCAGCTTCTACATCTGCAGTGCTAGAGAGGGTACTAGCGGGAGATATGAGCAGTTCTTCGGGCCA	CSAREGTSGRYEQFF	1	0.001026694045174538	45	TCRBV20	TCRBV20				TCRBV20-01,TCRBV20-or09_02		TCRBD02-01*02	TCRBD02	TCRBD02-01	02				TCRBJ02-01*01	TCRBJ02	TCRBJ02-01	01				0	2	3	2	4	8	36	50	54	65	67	1	In	VDJ
ACAGTGACCAGTGCCCATCCTGAAGACAGCAGCTTCTACATCTGCAGTGTCAAGGAAGCGGAGAGGAATGAGCAGTTCTTCGGGCCA	CSVKEAERNEQFF	1	0.001026694045174538	39	TCRBV20	TCRBV20				TCRBV20-01,TCRBV20-or09_02		TCRBD02-01	TCRBD02	TCRBD02-01				01,02	TCRBJ02-01*01	TCRBJ02	TCRBJ02-01	01				7	5	6	5	7	7	42	49	56	61	66	1	In	VDJ
TTTCTTGACATCCGCTCACCAGGCCTGGGGGACGCAGCCATGTACCTGTGTGCCACCAGCAGAATCAATGAGCAGTTCTTCGGGCCA	CATSRINEQFF	2	0.002053388090349076	33	TCRBV15-01*02	TCRBV15	TCRBV15-01	02											TCRBJ02-01*01	TCRBJ02	TCRBJ02-01	01				2	2	0	0	0	6	48	-1	-1	63	65	2	In	VJ
TGCCATCCCCAACCAGACAGCTCTTTACTTCTGTGCCACCAGTGATTTGAATGGGACCCGTTCACAGATACGCAGTATTTTGGCCCA		1	0.001026694045174538	50	TCRBV24-01*01	TCRBV24	TCRBV24-01	01								TCRBD01,TCRBD02	TCRBD01-01,TCRBD02-01		TCRBJ02-03*01	TCRBJ02	TCRBJ02-03	01				0	5	0	7	3	2	31	49	52	57	62	1	Out	VDJ
GTGAGCACCTTGGAGCTGGGGGACTCGGCCCTTTATCTTTGCGCCAGCAGCTTGGGGCCGAACACCGGGGAGCTGTTTTTTGGAGAA	CASSLGPNTGELFF	1	0.001026694045174538	42	TCRBV05-01*01	TCRBV05	TCRBV05-01	01				TCRBD01-01*01	TCRBD01	TCRBD01-01	01				TCRBJ02-02*01	TCRBJ02	TCRBJ02-02	01				0	0	9	0	0	0	39	-1	55	-1	58	1	In	VDJ
AAGATCCGGTCCACAAAGCTGGAGGACTCAGCCATGTACTTCTGTGCCAGCAGTGAGGGAGGGGCTTTTGAAGCTTTCTTTGGACAA	CASSEGGAFEAFF	1	0.001026694045174538	39	TCRBV02-01	TCRBV02	TCRBV02-01				01,03	TCRBD02-01*02	TCRBD02	TCRBD02-01	02				TCRBJ01-01*01	TCRBJ01	TCRBJ01-01	01				3	5	9	0	0	7	42	-1	56	63	68	1	In	VDJ
TCCACGGAGTCAGGGGACACAGCACTGTATTTCTGTGCCAGCAGTGGACCCCTATACACAATTCGCACTGAAGCTTTCTTTGGACAA	CASSGPLYTIRTEAFF	1	0.001026694045174538	48	TCRBV21-01*01	TCRBV21	TCRBV21-01	01								TCRBD01,TCRBD02	TCRBD01-01,TCRBD02-01		TCRBJ01-01*01	TCRBJ01	TCRBJ01-01	01				6	16	1	7	1	4	33	44	45	49	65	1	In	VDJ
ACATCGGCCCAAAAGAACCCGACAGCTTTCTATCTCTGTGCCAGTAGTATGTCGCAAAATAGCAATCAGCCCCAGCATTTTGGTGAT	CASSMSQNSNQPQHF	1	0.001026694045174538	45	TCRBV19-01*01	TCRBV19	TCRBV19-01	01								TCRBD01,TCRBD02	TCRBD01-01,TCRBD02-01		TCRBJ01-05*01	TCRBJ01	TCRBJ01-05	01				3	3	4	6	4	0	36	50	54	56	59	1	In	VDJ
TTGTTGCTGGGGGACTCGGCCCTCTATCTCTGTGCCAGCAGCTTGTTAGGGGGGGCCGAGAGCAATCAGCCCCAGCATTTTGGTGAT	CASSLLGGAESNQPQHF	1	0.001026694045174538	51	TCRBV05-06*01	TCRBV05	TCRBV05-06	01				TCRBD02-01*01	TCRBD02	TCRBD02-01	01				TCRBJ01-05*01	TCRBJ01	TCRBJ01-05	01				1	5	9	0	3	1	30	45	48	55	60	1	In	VDJ
AACCCGACAGCTTTCTATCTCTGTGCCAGTAGTATAGTTGGTCAGGGGTTTAGGAAGGGCAGGGACAATGAGCAGTTCTTCGGGCCA	CASSIVGQGFRKGRDNEQFF	1	0.001026694045174538	60	TCRBV19-01*01	TCRBV19	TCRBV19-01	01				TCRBD01-01*01	TCRBD01	TCRBD01-01	01				TCRBJ02-01*01	TCRBJ02	TCRBJ02-01	01				1	16	4	2	5	5	21	37	42	48	64	1	In	VDJ
TCACCAGGCCTGGGGGACGCAGCCATGTACCTGTGTGCCACCAGCGGAGAGAGGGTAGCAGCCCAAGAGACCCAGTACTTCGGGCCA	CATSGERVAAQETQYF	1	0.001026694045174538	48	TCRBV15-01*02	TCRBV15	TCRBV15-01	02				TCRBD02-01*02	TCRBD02	TCRBD02-01	02				TCRBJ02-05*01	TCRBJ02	TCRBJ02-05	01				0	7	11	0	0	1	33	-1	50	55	62	1	In	VDJ
ACTGTGAGCAACATGAGCCCTGAAGACAGCAGCATATATCTCTGCAGCGTTGCAGGGTCCGTTGAAGAAAAACTGTTTTTTGGCAGT	CSVAGSVEEKLFF	1	0.001026694045174538	39	TCRBV29-01	TCRBV29	TCRBV29-01				01,02	TCRBD01-01*01	TCRBD01	TCRBD01-01	01				TCRBJ01-04*01	TCRBJ01	TCRBJ01-04	01				4	9	4	3	0	8	42	-1	52	57	66	1	In	VDJ
NCTCTGAAGATCCGGTCCACAAAGCTGGAGGACTCAGCCATGTACTTCTGTGCCAGCAGCTATAGCGGAGAGCAGTACTTCGGGCCG	CASSYSGEQYF	2	0.002053388090349076	33	TCRBV02-01	TCRBV02	TCRBV02-01				01,03	TCRBD02-01	TCRBD02	TCRBD02-01				01,02	TCRBJ02-07*01	TCRBJ02	TCRBJ02-07	01				6	1	5	5	3	7	48	59	62	68	69	2	In	VDJ
ACATCGGCCCAAAAGAACCCGACAGCTTTCTATCTCTGTGCCAGCCGATCACAGGGTGGACAGGGGAATGAGCAGTTCTTCGGGCCA	CASRSQGGQGNEQFF	1	0.001026694045174538	45	TCRBV19-01*01	TCRBV19	TCRBV19-01	01				TCRBD01-01*01	TCRBD01	TCRBD01-01	01				TCRBJ02-01*01	TCRBJ02	TCRBJ02-01	01				9	0	1	2	13	7	36	44	57	-1	66	1	In	VDJ
ACTCTGAAGATCCAGCGCACAGAGCAGCGGGACTCGGCCATGTATCGCTGTGCCAGCAGCTCTAGAAATGAGCAGTTCTTCGGGCCA	CASSSRNEQFF	1	0.001026694045174538	33	TCRBV07-06*01	TCRBV07	TCRBV07-06	01				TCRBD02-01	TCRBD02	TCRBD02-01				01,02	TCRBJ02-01*01	TCRBJ02	TCRBJ02-01	01				4	1	4	8	0	7	48	-1	61	65	66	1	In	VDJ
NNNNTGTCGGCTGCTCCCTCCCAGACATCTGTGTACTTCTGTGCCAGCACCTGGGGGCTTAGCAATCAGCCCCAGCATTTTGGTGAT	CASTWGLSNQPQHF	1	0.001026694045174538	42	TCRBV06-05*01	TCRBV06	TCRBV06-05	01				TCRBD01-01*01	TCRBD01	TCRBD01-01	01				TCRBJ01-05*01	TCRBJ01	TCRBJ01-05	01				7	1	6	0	3	0	39	49	52	58	59	1	In	VDJ
TCTGGAGTCTGCTGCCTCCTCCCAGACATCTGTATATTTCTGCGCCAGCAGAAACTCAGGGGATTCGGTGGCTACACCTTCGGTTCG		1	0.001026694045174538	41	TCRBV10-01*01	TCRBV10	TCRBV10-01	01				TCRBD01-01*01	TCRBD01	TCRBD01-01	01				TCRBJ01-02*01	TCRBJ01	TCRBJ01-02	01				6	6	4	2	5	7	40	51	56	62	68	1	Out	VDJ
NTGAAGATCCAGCCCTCAGAACCCAGGGACTCAGCTGTGTACTTCTGTGCCTCCTCCCCCGCTAACTATGGCTACACCTTCGGTTCG	CASSPANYGYTF	2	0.002053388090349076	36	TCRBV12-03/12-04*01	TCRBV12	TCRBV12-03/12-04	01				TCRBD02-01	TCRBD02	TCRBD02-01				01,02	TCRBJ01-02*01	TCRBJ01	TCRBJ01-02	01				11	6	4	10	2	0	45	51	53	55	61	2	In	VDJ
TGACCAGTGCCCATCCTGAAGACAGCAGCTTCTACATCTGCAGTGCTAGTTCGGTAGCGGTAATCCTACGAGCAGTACTTCGGGCCG		1	0.001026694045174538	43	TCRBV20-01*04	TCRBV20	TCRBV20-01	04				TCRBD02-01	TCRBD02	TCRBD02-01				01,02	TCRBJ02-07*01	TCRBJ02	TCRBJ02-07	01				2	3	5	5	4	1	38	50	54	60	63	1	Out	VDJ
CACAAAGCTGGAGGACTCAGCCATGTACTTCTGTGCCAGCAGTGAGGACCTGAGGCTAGGGGCAACTACGAGCAGTACTTCGGGCCG		1	0.001026694045174538	50	TCRBV02-01	TCRBV02	TCRBV02-01				01,03	TCRBD01-01*01	TCRBD01	TCRBD01-01	01				TCRBJ02-07*01	TCRBJ02	TCRBJ02-07	01				3	3	5	2	12	3	31	45	57	62	65	1	Out	VDJ
AAGATCCAGCCCTCAGAACCCAGGGACTCAGCTGTGTATTTTTGTGCTAGTGGTTTGGACAGGGGATACGAGCAGTACTTCGGGCCG	CASGLDRGYEQYF	1	0.001026694045174538	39	TCRBV12-05*01	TCRBV12	TCRBV12-05	01				TCRBD01-01*01	TCRBD01	TCRBD01-01	01				TCRBJ02-07*01	TCRBJ02	TCRBJ02-07	01				1	1	3	2	0	4	42	-1	58	65	66	1	In	VDJ
CCAGCGCACAGAGCAGGAGGACTCGGCCGTGTATCTCTGTGCCAGCAGCCTCAGCCTTAAAGTGTACACGAGCAGTACTTCGGGCCG		1	0.001026694045174538	44	TCRBV07-02	TCRBV07	TCRBV07-02				01,02					TCRBD01,TCRBD02	TCRBD01-01,TCRBD02-01		TCRBJ02-07*01	TCRBJ02	TCRBJ02-07	01				5	13	4	5	2	5	37	49	51	54	67	1	Out	VDJ
CCAGAAGACTCGGCCCTGTATCTCTGTGCCAGCAGTGTACTAGCGGGAGGGCTCGGGGCTGGGGCCAACGTCCTGACTTTCGGGGCC	CASSVLAGGLGAGANVLTF	2	0.002053388090349076	57	TCRBV04-02*01	TCRBV04	TCRBV04-02	01				TCRBD02-01*02	TCRBD02	TCRBD02-01	02				TCRBJ02-06*01	TCRBJ02	TCRBJ02-06	01				6	7	3	0	3	2	24	35	38	51	58	2	In	VDJ
TGAGCACCTTGGAGCTGGGGGACTCGGCCCTTTATCTTTGCGCCAGCAGCTTAGACAGGGGGACAAATTGAGCAGTTCTTCGGGCCA		2	0.002053388090349076	43	TCRBV05-01*01	TCRBV05	TCRBV05-01	01				TCRBD01-01*01	TCRBD01	TCRBD01-01	01				TCRBJ02-01*01	TCRBJ02	TCRBJ02-01	01				2	6	2	1	1	9	38	52	53	62	68	2	Out	VDJ
ATCCAGCGCACAGAGCAGGAGGACTCGGCCGTGTATCTCTGTGCCAGCAGCACTAGCGGGAGGATGAATGAGCAGTTCTTCGGGCCA	CASSTSGRMNEQFF	1	0.001026694045174538	42	TCRBV07-02	TCRBV07	TCRBV07-02				01,02	TCRBD02-01*02	TCRBD02	TCRBD02-01	02				TCRBJ02-01*01	TCRBJ02	TCRBJ02-01	01				5	3	3	1	0	7	39	-1	51	63	66	1	In	VDJ
CCTTCTCAGTGACTCTGGCTTCTATCTCTGTGCCTGGAGTTTGAAATGCGACGAGTTAACTATAATTCACCCCTCCACTTTGGGAAT		1	0.001026694045174538	53	TCRBV30-01*01	TCRBV30	TCRBV30-01	01								TCRBD01,TCRBD02	TCRBD01-01,TCRBD02-01		TCRBJ01-06*01	TCRBJ01	TCRBJ01-06	01				2	7	2	7	9	3	28	40	49	52	59	1	Out	VDJ
TCTAAGAAGCTCCTTCTCAGTGACTCTGGCTTCTATCTCTGTGCCTGGACCCGGGACAGGGGATACAATGAGCAGTTCTTCGGGCCA	CAWTRDRGYNEQFF	1	0.001026694045174538	42	TCRBV30-01*01	TCRBV30	TCRBV30-01	01				TCRBD01-01*01	TCRBD01	TCRBD01-01	01				TCRBJ02-01*01	TCRBJ02	TCRBJ02-01	01				4	1	0	2	3	4	39	49	52	62	63	1	In	VDJ
CTGACTGTGAGCAACATGAGCCCTGAAGACAGCAGCATATATCTCTGCAGCCCATGGGACCGCACAGATACGCAGTATTTTGGCCCA	CSPWDRTDTQYF	1	0.001026694045174538	36	TCRBV29-01	TCRBV29	TCRBV29-01				01,02,03					TCRBD01,TCRBD02	TCRBD01-01,TCRBD02-01		TCRBJ02-03*01	TCRBJ02	TCRBJ02-03	01				8	1	0	7	4	1	45	51	55	60	61	1	In	VDJ
ACTGTGAGCAACATGAGCCCTGAAGACAGCAGCATATATCTCTGCAGCGTTTCCTCGGGTCGCAATCAGCCCCAGCATTTTGGTGAT	CSVSSGRNQPQHF	1	0.001026694045174538	39	TCRBV29-01	TCRBV29	TCRBV29-01				01,02	TCRBD02-01	TCRBD02	TCRBD02-01				01,02	TCRBJ01-05*01	TCRBJ01	TCRBJ01-05	01				5	2	8	4	4	2	42	51	55	59	61	1	In	VDJ
CTGAGGATCCAGCAGGTAGTGCGAGGAGATTCGGCAGCTTATTTCTGTGCCAGCTCAACTGAAACCGGGACGGTGGCCTTCGGTTCG	CASSTETGTVAF	1	0.001026694045174538	36	TCRBV18-01*01	TCRBV18	TCRBV18-01	01								TCRBD01,TCRBD02	TCRBD01-01,TCRBD02-01		TCRBJ01-02*01	TCRBJ01	TCRBJ01-02	01				5	5	0	7	9	15	45	57	66	71	76	1	In	VDJ
AGGCTGGAGTCGGCTGCTCCCTCCCAGACATCTGTGTACTTCTGTGCCAGCAGTTACTCGGCCGAGAACACCATATATTTTGGAGAG	CASSYSAENTIYF	1	0.001026694045174538	39	TCRBV06-06*01	TCRBV06	TCRBV06-06	01								TCRBD01,TCRBD02	TCRBD01-01,TCRBD02-01		TCRBJ01-03*01	TCRBJ01	TCRBJ01-03	01				0	4	9	0	0	7	42	-1	59	62	66	1	In	VDJ
CTGGAGTCCGCTACCAGCTCCCAGACATCTGTGTACTTCTGTGCCATCAGAGCGGGAGATGGCACCGGGGAGCTGTTTTTTGGAGAA	CAIRAGDGTGELFF	1	0.001026694045174538	42	TCRBV10-03*01	TCRBV10	TCRBV10-03	01				TCRBD02-01*02	TCRBD02	TCRBD02-01	02				TCRBJ02-02*01	TCRBJ02	TCRBJ02-02	01				6	4	6	2	0	4	39	-1	50	58	62	1	In	VDJ
ACAGTGACCAGTGCCCATCCTGAAGACAGCAGCTTCTACATCTGCAGTGCTAGAGGGACAGGGGACACTGAAGCTTTCTTTGGACAA	CSARGTGDTEAFF	1	0.001026694045174538	39	TCRBV20	TCRBV20				TCRBV20-01,TCRBV20-or09_02		TCRBD01-01*01	TCRBD01	TCRBD01-01	01				TCRBJ01-01*01	TCRBJ01	TCRBJ01-01	01				1	0	1	2	0	3	42	-1	55	-1	64	1	In	VDJ
NNNNNNNNNNNNNTGTCGGCTGCTCCCTCCCAAACATCTGTGTACTTCTGTGCCAGTGGGACAGGCCCATGGCAGTACTTCGGGCCG	CASGTGPWQYF	1	0.001026694045174538	33	TCRBV06	TCRBV06				TCRBV06-02/06-03,TCRBV06-02		TCRBD01-01*01	TCRBD01	TCRBD01-01	01				TCRBJ02-07*01	TCRBJ02	TCRBJ02-07	01				9	6	0	4	1	9	48	56	57	65	71	1	In	VDJ
AATGTGAGCACCTTGGAGCTGGGGGACTCGGCCCTTTATCTTTGCGCCAGCTCTCGGCGGACGTCGGAGACCCAGTACTTCGGGCCA	CASSRRTSETQYF	1	0.001026694045174538	39	TCRBV05-01*01	TCRBV05	TCRBV05-01	01								TCRBD01,TCRBD02	TCRBD01-01,TCRBD02-01		TCRBJ02-05*01	TCRBJ02	TCRBJ02-05	01				7	4	1	7	7	5	42	51	58	62	66	1	In	VDJ
CTGGAGTCGCCCAGCCCCAACCAGACCTCTCTGTACTTCTGTGCCAGGGCAATTACCCAAGAGGACTATGGCTACACCTTCGGTTCG	CARAITQEDYGYTF	1	0.001026694045174538	42	TCRBV27-01*01	TCRBV27	TCRBV27-01	01				TCRBD02-01*02	TCRBD02	TCRBD02-01	02				TCRBJ01-02*01	TCRBJ01	TCRBJ01-02	01				9	0	11	1	13	3	39	47	60	-1	64	1	In	VDJ
GTGACCAGTGCCCATCCTGAAGACAGCAGCTTCTACATCTGCAGTGCTAGGGGGACAGGGGGGTTTGGCGAGCAGTACTTCGGGCCG	CSARGTGGFGEQYF	1	0.001026694045174538	42	TCRBV20	TCRBV20				TCRBV20-01,TCRBV20-or09_02		TCRBD01-01*01	TCRBD01	TCRBD01-01	01				TCRBJ02-07*01	TCRBJ02	TCRBJ02-07	01				3	6	0	1	1	6	39	50	51	62	68	1	In	VDJ
CTGATTCTGGAGTCCGCCAGCACCAACCAGACATCTATGTACCTCTGTGCCAGCAGGACACTTTCCTACGAGCAGTACTTCGGGCCG	CASRTLSYEQYF	1	0.001026694045174538	36	TCRBV28-01*01	TCRBV28	TCRBV28-01	01				TCRBD01-01*01	TCRBD01	TCRBD01-01	01				TCRBJ02-07*01	TCRBJ02	TCRBJ02-07	01				6	3	2	6	0	1	45	-1	56	60	63	1	In	VDJ
GTGAACGCCTTGTTGCTGGGGGACTCGGCCCTGTATCTCTGTGCCAGCAGCTTGGGGGCCTCCTACAATGAGCAGTTCTTCGGGCCA	CASSLGASYNEQFF	2	0.002053388090349076	42	TCRBV05-05*01	TCRBV05	TCRBV05-05	01				TCRBD01-01*01	TCRBD01	TCRBD01-01	01				TCRBJ02-01*01	TCRBJ02	TCRBJ02-01	01				0	0	8	0	0	0	39	-1	55	-1	59	2	In	VDJ
GGAGGACTCGGCCCTGTATCTCTGTGCCAGCAGCTTGGCCGGTCGGGACGGGTTTACTTGAACACCGGGGAGCTGTTTTTTGGAGAA		2	0.002053388090349076	59	TCRBV05-08*01	TCRBV05	TCRBV05-08	01								TCRBD01,TCRBD02	TCRBD01-01,TCRBD02-01		TCRBJ02-02*01	TCRBJ02	TCRBJ02-02	01				0	10	0	7	6	1	22	38	44	49	59	2	Out	VDJ
ATCCAGCGCACAGAGCAGGGGGACTCGGCCATGTATCTCTGTGCCAGCAGCTCTACGGCAACTAATGAAAAACTGTTTTTTGGCAGT	CASSSTATNEKLFF	1	0.001026694045174538	42	TCRBV07-09*01	TCRBV07	TCRBV07-09	01				TCRBD02-01	TCRBD02	TCRBD02-01				01,02	TCRBJ01-04*01	TCRBJ01	TCRBJ01-04	01				4	3	4	9	0	0	39	-1	52	55	58	1	In	VDJ
ACCAGTGCCCATCCTGAAGACAGCAGCTTCTACATCTGCAGTGCTCCGACTATGGGTCCTGCTAACTATGGCTACACCTTCGGTTCG	CSAPTMGPANYGYTF	1	0.001026694045174538	45	TCRBV20	TCRBV20				TCRBV20-01,TCRBV20-or09_02		TCRBD02-01	TCRBD02	TCRBD02-01				01,02	TCRBJ01-02*01	TCRBJ01	TCRBJ01-02	01				5	9	2	9	2	0	36	45	47	52	61	1	In	VDJ
AAGATCCAGCCTGCAGAGCTTGAGGACTCGGCCGTGTATCTCTGTGCCAGCAGCGTCGCGGGAGAGTACGAGCAGTACTTCGGGCCG	CASSVAGEYEQYF	1	0.001026694045174538	39	TCRBV11	TCRBV11				TCRBV11-02,TCRBV11-03		TCRBD02-01*02	TCRBD02	TCRBD02-01	02				TCRBJ02-07*01	TCRBJ02	TCRBJ02-07	01				5	2	7	2	3	4	42	54	57	64	66	1	In	VDJ
AAGCTGGAGGACTCAGCCATGTACTTCTGTGCCAGCCAACCGGGACTAGCGGGAGGGCCGGGCACCGGGGAGCTGTTTTTTGGAGAA	CASQPGLAGGPGTGELFF	1	0.001026694045174538	54	TCRBV02-01	TCRBV02	TCRBV02-01				01,03	TCRBD02-01*02	TCRBD02	TCRBD02-01	02				TCRBJ02-02*01	TCRBJ02	TCRBJ02-02	01				8	5	0	0	5	4	27	36	41	57	62	1	In	VDJ
TCGGCCCAAAAGAACCCGACAGCTTTCTATCTCTGTGCCAGTAGTGTCCTCAGGGTTTCGAGCAATCAGCCCCAGCATTTTGGTGAT	CASSVLRVSSNQPQHF	2	0.002053388090349076	48	TCRBV19-01*01	TCRBV19	TCRBV19-01	01				TCRBD01-01*01	TCRBD01	TCRBD01-01	01				TCRBJ01-05*01	TCRBJ01	TCRBJ01-05	01				5	5	4	3	5	1	33	45	50	55	60	2	In	VDJ
GTGACCAGTGCCCATCCTGAAGACAGCAGCTTCTACATCTGCAGTGCTAGTTTCGGGGGTGGGGACTATGGCTACACCTTCGGTTCG	CSASFGGGDYGYTF	2	0.002053388090349076	42	TCRBV20-01*04	TCRBV20	TCRBV20-01	04				TCRBD02-01*01	TCRBD02	TCRBD02-01	01				TCRBJ01-02*01	TCRBJ01	TCRBJ01-02	01				2	5	8	2	2	3	39	51	53	59	64	2	In	VDJ
TTGGAGCTGGGGGACTCGGCCCTTTATCTTTGCGCCAGCAGCTTGGCCCTACTAGCGGGAGAAAGCAACGAGCAGTACTTCGGGCCG	CASSLALLAGESNEQYF	1	0.001026694045174538	51	TCRBV05-01*01	TCRBV05	TCRBV05-01	01				TCRBD02-01*02	TCRBD02	TCRBD02-01	02				TCRBJ02-07*01	TCRBJ02	TCRBJ02-07	01				0	6	3	2	4	5	30	46	50	61	67	1	In	VDJ
GCCCTGCAGCCAGAAGACTCAGCCCTGTATCTCTGCGCCAGCAGCCAAGGGACTAGCGGGAGGGGCAATGAGCAGTTCTTCGGGCCA	CASSQGTSGRGNEQFF	1	0.001026694045174538	48	TCRBV04-01*01	TCRBV04	TCRBV04-01	01				TCRBD02-01*02	TCRBD02	TCRBD02-01	02				TCRBJ02-01*01	TCRBJ02	TCRBJ02-01	01				1	1	1	0	0	6	33	-1	49	64	65	1	In	VDJ
ACTCTGAAGATCCAGCGCACAGAGCAGGGGGACTCGGCCATGTATCTCTGTGCCAGCAGTTACACCGGGGAGCTGTTTTTTGGAGAA	CASSYTGELFF	1	0.001026694045174538	33	TCRBV07-09*01	TCRBV07	TCRBV07-09	01											TCRBJ02-02*01	TCRBJ02	TCRBJ02-02	01				6	2	0	0	0	3	48	-1	-1	59	61	1	In	VJ
CTGGAGCTTGGTGACTCTGCTGTGTATTTCTGTGCCAGCAGCCAAGGGGCCAACAGGGTAGCTAATGAAAAACTGTTTTTTGGCAGT	CASSQGANRVANEKLFF	1	0.001026694045174538	51	TCRBV03-01/03-02*01	TCRBV03	TCRBV03-01/03-02	01				TCRBD01-01*01	TCRBD01	TCRBD01-01	01				TCRBJ01-04*01	TCRBJ01	TCRBJ01-04	01				1	3	3	3	6	3	30	46	52	58	61	1	In	VDJ
GTGACCAGTGCCCATCCTGAAGACAGCAGCTTCTACATCTGCAGTGCTCCCCACCCCGAGGCCGGTCGGCCCCTCCACTTTGGGAAT	CSAPHPEAGRPLHF	2	0.002053388090349076	42	TCRBV20	TCRBV20				TCRBV20-01,TCRBV20-or09_02		TCRBD02-01*02	TCRBD02	TCRBD02-01	02				TCRBJ01-06*01	TCRBJ01	TCRBJ01-06	01				5	8	11	1	9	13	39	48	57	61	69	2	In	VDJ
CTACACACCCTGCAGCCAGAAGACTCGGCCCTGTATCTCTGTGCCAGCAGCCAAGATCTTACGGGGTATGGCTACACCTTCGGTTCG	CASSQDLTGYGYTF	1	0.001026694045174538	42	TCRBV04-02*01	TCRBV04	TCRBV04-02	01				TCRBD02-01*01	TCRBD02	TCRBD02-01	01				TCRBJ01-02*01	TCRBJ01	TCRBJ01-02	01				0	0	8	3	5	5	39	56	61	-1	66	1	In	VDJ
GCCCATCCTGAAGACAGCAGCTTCTACATCTGCAGTGCTAGAGATCCGGGACTAGCGGGAGGGTACAATGAGCAGTTCTTCGGGCCA	CSARDPGLAGGYNEQFF	1	0.001026694045174538	51	TCRBV20	TCRBV20				TCRBV20-01,TCRBV20-or09_02		TCRBD02-01*02	TCRBD02	TCRBD02-01	02				TCRBJ02-01*01	TCRBJ02	TCRBJ02-01	01				0	0	0	0	3	4	30	44	47	-1	63	1	In	VDJ
CTGCAGCCAGAAGACTCGGCCCTGTATCTCTGTGCCAGCAGCCGCCCCGACGGAGGGGCGGGCTACAATGAGCAGTTCTTCGGGCCA	CASSRPDGGAGYNEQFF	1	0.001026694045174538	51	TCRBV04-02*01	TCRBV04	TCRBV04-02	01				TCRBD02-01*02	TCRBD02	TCRBD02-01	02				TCRBJ02-01*01	TCRBJ02	TCRBJ02-01	01				4	5	10	0	8	3	30	43	51	57	62	1	In	VDJ
CAATTCCCTGGAGCTTGGTGACTCTGCTGTGTATTTCTGTGCCAGCAGCCAAGAGGACTAGCGGACAATGAGCAGTTCTTCGGGCCA		1	0.001026694045174538	44	TCRBV03-01/03-02*01	TCRBV03	TCRBV03-01/03-02	01				TCRBD02-01	TCRBD02	TCRBD02-01				01,02	TCRBJ02-01*01	TCRBJ02	TCRBJ02-01	01				0	0	1	5	0	5	37	-1	54	-1	64	1	Out	VDJ
AAGATCCAGCGCACAGAGCGGGGGGACTCAGCCGTGTATCTCTGTGCCAGCAGCTCGGGACCAAAAGAGACCCAGTACTTCGGGCCA	CASSSGPKETQYF	1	0.001026694045174538	39	TCRBV07-03*01	TCRBV07	TCRBV07-03	01								TCRBD01,TCRBD02	TCRBD01-01,TCRBD02-01		TCRBJ02-05*01	TCRBJ02	TCRBJ02-05	01				4	3	0	7	1	3	42	55	56	61	64	1	In	VDJ
ATCCAGGCTACGAAGCTTGAGGATTCAGCAGTGTATTTTTGTGCCAGCAGCCATCCCGCCAGCACAGATACGCAGTATTTTGGCCCA	CASSHPASTDTQYF	1	0.001026694045174538	42	TCRBV16-01*01	TCRBV16	TCRBV16-01	01								TCRBD01,TCRBD02	TCRBD01-01,TCRBD02-01		TCRBJ02-03*01	TCRBJ02	TCRBJ02-03	01				3	1	10	0	4	0	39	53	57	59	60	1	In	VDJ
AGTTCTAAGAAGCTCCTTCTCAGTGACTCTGGCTTCTATCTCTGTGCCTGGAGTTGGAGGGTTAGGACTGAAGCTTTCTTTGGACAA	CAWSWRVRTEAFF	1	0.001026694045174538	39	TCRBV30-01*01	TCRBV30	TCRBV30-01	01				TCRBD02-01*02	TCRBD02	TCRBD02-01	02				TCRBJ01-01*01	TCRBJ01	TCRBJ01-01	01				2	5	10	0	1	5	42	54	55	61	66	1	In	VDJ
CCTGCAGAACTGGAGGATTCTGGAGTTTATTTCTGTGCCAGCAGCCAAGATAAGGGACAGGCAAACACTGAAGCTTTCTTTGGACAA	CASSQDKGQANTEAFF	1	0.001026694045174538	48	TCRBV14-01*01	TCRBV14	TCRBV14-01	01				TCRBD01-01*01	TCRBD01	TCRBD01-01	01				TCRBJ01-01*01	TCRBJ01	TCRBJ01-01	01				0	2	0	4	3	2	33	50	53	61	63	1	In	VDJ
NTGTCGGCTGCTCCCTCCCAAACATCTGTGTACTTCTGTGCCAGCAGTTACGTAACGGGGCAATCCGAGACCCAGTACTTCGGGCCA	CASSYVTGQSETQYF	1	0.001026694045174538	45	TCRBV06-02/06-03*01	TCRBV06	TCRBV06-02/06-03	01								TCRBD01,TCRBD02	TCRBD01-01,TCRBD02-01		TCRBJ02-05*01	TCRBJ02	TCRBJ02-05	01				2	5	7	0	5	5	36	51	56	61	66	1	In	VDJ
CTACACACCCTGCAGCCAGAAGACTCGGCCCTGTATCTCTGTGCCAGCAGCCACTCGACCCGGCAGTCACCCCTCCACTTTGGGAAT	CASSHSTRQSPLHF	1	0.001026694045174538	42	TCRBV04-02*01	TCRBV04	TCRBV04-02	01								TCRBD01,TCRBD02	TCRBD01-01,TCRBD02-01		TCRBJ01-06*01	TCRBJ01	TCRBJ01-06	01				3	7	2	7	3	10	39	53	56	59	66	1	In	VDJ
ACCTTGGAGCTGGGGGACTCGGCCCTTTATCTTTGCGCCAGCAGAAAAACGGACTAGCGGAAGTTTTACGAGCAGTACTTCGGGCCG	CASRKTD*RKFYEQYF	1	0.001026694045174538	48	TCRBV05-01*01	TCRBV05	TCRBV05-01	01				TCRBD02-01	TCRBD02	TCRBD02-01				01,02	TCRBJ02-07*01	TCRBJ02	TCRBJ02-07	01				5	6	1	5	6	4	33	44	50	60	66	1	Stop	VDJ
AGTCCACGGAGTCAGGGGACACAGCACTGTATTTCTGTGCCAACGGGACCCTCGCGGGCAGTAGATTAGGGGCAGTTCTTCGGGCCA		1	0.001026694045174538	46	TCRBV21-01*01	TCRBV21	TCRBV21-01	01								TCRBD01,TCRBD02	TCRBD01-01,TCRBD02-01		TCRBJ02-01*01	TCRBJ02	TCRBJ02-01	01				10	22	0	7	2	12	35	42	44	49	71	1	Out	VDJ
CTGAAGATCCAGCCTGCAGAGCAGGGGGACTCGGCCGTGTATGTCTGTGCAAGTCGCCCAGGGGGAGGAAAACTGTTTTTTGGCAGT	CASRPGGGKLFF	2	0.002053388090349076	36	TCRBV12-02*01	TCRBV12	TCRBV12-02	01				TCRBD01-01*01	TCRBD01	TCRBD01-01	01				TCRBJ01-04*01	TCRBJ01	TCRBJ01-04	01				5	3	4	1	1	10	45	57	58	65	68	2	In	VDJ
TCCGCCAGCACCAACCAGACATCTATGTACCTCTGTGCCAGCAGCCACTACAGGGGGCAGGGCAATCAGCCCCAGCATTTTGGTGAT	CASSHYRGQGNQPQHF	2	0.002053388090349076	48	TCRBV28-01*01	TCRBV28	TCRBV28-01	01				TCRBD01-01*01	TCRBD01	TCRBD01-01	01				TCRBJ01-05*01	TCRBJ01	TCRBJ01-05	01				6	3	3	0	5	2	33	44	49	58	61	2	In	VDJ
AGCTCTCTGGAGCTGGGGGACTCAGCTTTGTATTTCTGTGCCAGCAGCGCACGACAGGGTTGACTGTACGAGCAGTACTTCGGGCCG	CASSARQG*LYEQYF	2	0.002053388090349076	45	TCRBV09-01*01	TCRBV09	TCRBV09-01	01				TCRBD01-01*01	TCRBD01	TCRBD01-01	01				TCRBJ02-07*01	TCRBJ02	TCRBJ02-07	01				3	7	2	3	3	4	36	49	52	59	66	2	Stop	VDJ
CAGGCTACGAAGCTTGAGGATTCAGCAGTGTATTTTTGTGCCAGCAGCCAATCACTAGCGGTAACCTACGAGCAGTACTTCGGGCCG	CASSQSLAVTYEQYF	1	0.001026694045174538	45	TCRBV16-01*01	TCRBV16	TCRBV16-01	01				TCRBD02-01	TCRBD02	TCRBD02-01				01,02	TCRBJ02-07*01	TCRBJ02	TCRBJ02-07	01				0	3	3	5	0	2	36	-1	53	61	64	1	In	VDJ
CACTGTATTTCTGTGCCAGCAGGGATCGACGAGAGCAGCGCGACTGGTAGATGACAGCAAAGAAAAAACATTCAGTACTTCGGCGCC		1	0.001026694045174538	70	TCRBV21-01*01	TCRBV21	TCRBV21-01	01				TCRBD01-01*01	TCRBD01	TCRBD01-01	01				TCRBJ02-04*01	TCRBJ02	TCRBJ02-04	01				6	6	2	5	30	4	11	22	52	57	63	1	Out	VDJ
GTGACATCGGCCCAAAAGAACCCGACAGCTTTCTATCTCTGTGCCAGTAGTATTAACGATTTTAGCGATGAGCAGTTCTTCGGGCCA	CASSINDFSDEQFF	1	0.001026694045174538	42	TCRBV19-01*01	TCRBV19	TCRBV19-01	01				TCRBD02-01	TCRBD02	TCRBD02-01				01,02	TCRBJ02-01*01	TCRBJ02	TCRBJ02-01	01				3	0	5	6	9	8	39	53	62	-1	67	1	In	VDJ
CACCTTGGAGCTGGGGGACTCGGCCCTTTATCTTTGCGCCAGCAGCGGAGCTAGCGCAAAGGCTGCAATGAGCAGTTCTTCGGGCCA		1	0.001026694045174538	47	TCRBV05-01*01	TCRBV05	TCRBV05-01	01				TCRBD02-01	TCRBD02	TCRBD02-01				01,02	TCRBJ02-01*01	TCRBJ02	TCRBJ02-01	01				4	9	4	6	4	6	34	46	50	56	65	1	Out	VDJ
AGTTCTAAGAAGCTCCTTCTCAGTGACTCTGGCTTCTATCTCTGTGCCTTAGACAGGGAACCCTACAATGAGCAGTTCTTCGGGCCA	CALDREPYNEQFF	1	0.001026694045174538	39	TCRBV30-01	TCRBV30	TCRBV30-01				01,05	TCRBD01-01*01	TCRBD01	TCRBD01-01	01				TCRBJ02-01*01	TCRBJ02	TCRBJ02-01	01				7	3	2	3	2	2	42	49	51	58	61	1	In	VDJ
TCTGCCAGGCCCTCACATACCTCTCAGTACCTCTGTGCCAGCAGTGATTTTCGGCTAGCGGCCCAAGAGACCCAGTACTTCGGGCCA	CASSDFRLAAQETQYF	1	0.001026694045174538	48	TCRBV25-01*01	TCRBV25	TCRBV25-01	01				TCRBD02-01	TCRBD02	TCRBD02-01				01,02	TCRBJ02-05*01	TCRBJ02	TCRBJ02-05	01				3	1	4	5	7	1	33	47	54	61	62	1	In	VDJ
GAGTCCGCCAGCACCAACCAGACATCTATGTACCTCTGTGCCAGCAGTAGACAGGGGGGGCGCCTGAATGGCTACACCTTCGGTTCG	CASSRQGGRLNGYTF	1	0.001026694045174538	45	TCRBV28-01*01	TCRBV28	TCRBV28-01	01				TCRBD01-01*01	TCRBD01	TCRBD01-01	01				TCRBJ01-02*01	TCRBJ01	TCRBJ01-02	01				5	9	2	1	1	6	36	48	49	58	67	1	In	VDJ
AGTGCCCATCCTGAAGACAGCAGCTTCTACATCTGCAGTGCTAGAAAGCTAGCGGGAGGCAATTACAATGAGCAGTTCTTCGGGCCA	CSARKLAGGNYNEQFF	1	0.001026694045174538	48	TCRBV20	TCRBV20				TCRBV20-01,TCRBV20-or09_02		TCRBD02-01*02	TCRBD02	TCRBD02-01	02				TCRBJ02-01*01	TCRBJ02	TCRBJ02-01	01				2	4	4	1	3	4	33	45	48	59	63	1	In	VDJ
CTGCTCCCTCTCAGACTTCTGTTTACTTCTGTGCCAGCAGTTACTCGAATCGGGACAGGGGTCACAGATACGCAGTATTTTGGCCCA		1	0.001026694045174538	52	TCRBV06-07*01	TCRBV06	TCRBV06-07	01				TCRBD01-01*01	TCRBD01	TCRBD01-01	01				TCRBJ02-03*01	TCRBJ02	TCRBJ02-03	01				0	1	0	2	5	2	29	46	51	61	62	1	Out	VDJ
AGCTCTCTGGAGCTGGGGGACTCAGCTTTGTATTTCTGTGCCAGCAGCGGGGTGGCGCAAAGCACAGATACGCAGTATTTTGGCCCA	CASSGVAQSTDTQYF	1	0.001026694045174538	45	TCRBV09-01*01	TCRBV09	TCRBV09-01	01								TCRBD01,TCRBD02	TCRBD01-01,TCRBD02-01		TCRBJ02-03*01	TCRBJ02	TCRBJ02-03	01				3	8	0	9	0	0	36	-1	49	52	60	1	In	VDJ
AATGTGAACGCCTTGGAGCTGGACGACTCGGCCCTGTATCTCTGTGCCAGCAGCTTGGTAGGGACCGGGGAGCTGTTTTTTGGAGAA	CASSLVGTGELFF	1	0.001026694045174538	39	TCRBV05-04*01	TCRBV05	TCRBV05-04	01								TCRBD01,TCRBD02	TCRBD01-01,TCRBD02-01		TCRBJ02-02*01	TCRBJ02	TCRBJ02-02	01				0	0	5	3	1	5	42	58	59	-1	63	1	In	VDJ
NNNNNNNTGTCGGCTGCTCCCTCCCAAACATCTGTGTACTTCTGTGCCAGCAGAGATGGGAGTATCTATGGCTACACCTTCGGTTCG	CASRDGSIYGYTF	1	0.001026694045174538	39	TCRBV06	TCRBV06				TCRBV06-02/06-03,TCRBV06-02		TCRBD02-01*02	TCRBD02	TCRBD02-01	02				TCRBJ01-02*01	TCRBJ01	TCRBJ01-02	01				6	3	9	2	4	4	42	53	57	62	65	1	In	VDJ
CTAGAGTCTGCCATCCCCAACCAGACAGCTCTTTACTTCTGTGCCACCAGTGATGGCGGGGGGATCAATGAGCAGTTCTTCGGGCCA	CATSDGGGINEQFF	1	0.001026694045174538	42	TCRBV24-01*01	TCRBV24	TCRBV24-01	01				TCRBD02-01*01	TCRBD02	TCRBD02-01	01				TCRBJ02-01*01	TCRBJ02	TCRBJ02-01	01				3	2	7	1	1	6	39	54	55	63	65	1	In	VDJ
CAGCGCACAGAGCAGGGGGACTCGGCCATGTATCTCTGTGCCAGCAGCTTGCCGACAGGGGCCGTTGAGACCCAGTACTTCGGGCCA	CASSLPTGAVETQYF	1	0.001026694045174538	45	TCRBV07-09*01	TCRBV07	TCRBV07-09	01				TCRBD01-01*01	TCRBD01	TCRBD01-01	01				TCRBJ02-05*01	TCRBJ02	TCRBJ02-05	01				3	5	2	2	3	5	36	50	53	61	66	1	In	VDJ
CAGGTAGTGCGAGGAGATTCGGCAGCTTATTTCTGTGCCAGCTCACCTCTCGCGGCCGATAGGCAAGAGACCCAGTACTTCGGGCCA	CASSPLAADRQETQYF	1	0.001026694045174538	48	TCRBV18-01*01	TCRBV18	TCRBV18-01	01				TCRBD02-01	TCRBD02	TCRBD02-01				01,02	TCRBJ02-05*01	TCRBJ02	TCRBJ02-05	01				3	8	7	5	4	2	33	47	51	55	63	1	In	VDJ
AAGATCCAGCGCACAGAGCAGGGGGACTCGGCCATGTATCTCTGTGCCACCGAGAGGGCGGTCACGACTGAAGCTTTCTTTGGACAA	CATERAVTTEAFF	1	0.001026694045174538	39	TCRBV07-09	TCRBV07	TCRBV07-09				01,05,06	TCRBD02-01*02	TCRBD02	TCRBD02-01	02				TCRBJ01-01*01	TCRBJ01	TCRBJ01-01	01				10	8	11	0	4	5	42	49	53	58	66	1	In	VDJ
CTGAGCTCTCTGGAGCTGGGGGACTCAGCTTTGTATTTCTGTGCCAGCAGCGTGTCGGGGATGAACACTGAAGCTTTCTTTGGACAA	CASSVSGMNTEAFF	1	0.001026694045174538	42	TCRBV09-01*01	TCRBV09	TCRBV09-01	01				TCRBD02-01*01	TCRBD02	TCRBD02-01	01				TCRBJ01-01*01	TCRBJ01	TCRBJ01-01	01				2	1	8	3	2	0	39	53	55	60	61	1	In	VDJ
ATTCTGGAGTCCGCCAGCACCAACCAGACATCTATGTACCTCTGTGCCAGCAGTACGGGACAGTCCTACGAGCAGTACTTCGGGCCG	CASSTGQSYEQYF	1	0.001026694045174538	39	TCRBV28-01*01	TCRBV28	TCRBV28-01	01				TCRBD01-01*01	TCRBD01	TCRBD01-01	01				TCRBJ02-07*01	TCRBJ02	TCRBJ02-07	01				5	0	0	5	2	1	42	54	56	-1	63	1	In	VDJ
GTGACATCGGCCCAAAAGAACCCGACAGCTTTCTATCTCTGTGCCAGTAGTACCGGACAGGAAAGGGATGGCTACACCTTCGGTTCG	CASSTGQERDGYTF	1	0.001026694045174538	42	TCRBV19-01*01	TCRBV19	TCRBV19-01	01				TCRBD01-01*01	TCRBD01	TCRBD01-01	01				TCRBJ01-02*01	TCRBJ01	TCRBJ01-02	01				4	6	1	4	2	6	39	52	54	61	67	1	In	VDJ
ATCCAGCGCACAGAGCAGGGGGACTCGGCCATGTATCTCTGTGCCAGCAGCTTAGACGGCACCCCTAATGGCTACACCTTCGGTTCG	CASSLDGTPNGYTF	1	0.001026694045174538	42	TCRBV07-09*01	TCRBV07	TCRBV07-09	01								TCRBD01,TCRBD02	TCRBD01-01,TCRBD02-01		TCRBJ01-02*01	TCRBJ01	TCRBJ01-02	01				1	7	9	0	2	6	39	55	57	60	67	1	In	VDJ
NNNNNNNTGTCGGCTGCTCCCTCCCAGACATCTGTGTACTTCTGTGCCAGTCGGTTGACTAGCGGCTACGAGCAGTACTTCGGGCCG	CASRLTSGYEQYF	1	0.001026694045174538	39	TCRBV06-05*01	TCRBV06	TCRBV06-05	01				TCRBD02-01	TCRBD02	TCRBD02-01				01,02	TCRBJ02-07*01	TCRBJ02	TCRBJ02-07	01				9	0	2	5	6	3	42	50	56	-1	65	1	In	VDJ
CTGGAGTCGCCCAGCCCCAACCAGACCTCTCTGTACTTCTGTGCCAGCAGTTTACCGGGGGGTCGGCACGAGCAGTACTTCGGGCCG	CASSLPGGRHEQYF	1	0.001026694045174538	42	TCRBV27-01*01	TCRBV27	TCRBV27-01	01				TCRBD02-01*01	TCRBD02	TCRBD02-01	01				TCRBJ02-07*01	TCRBJ02	TCRBJ02-07	01				2	5	8	1	1	5	39	54	55	62	67	1	In	VDJ
ACCTTGGAGCTGGGGGACTCGGCCCTTTATCTTTGCGCCAGCAGCGCAGGACAGGGAGACTCTGGAAACACCATATATTTTGGAGAG	CASSAGQGDSGNTIYF	2	0.002053388090349076	48	TCRBV05-01*01	TCRBV05	TCRBV05-01	01				TCRBD01-01*01	TCRBD01	TCRBD01-01	01				TCRBJ01-03*01	TCRBJ01	TCRBJ01-03	01				4	3	1	3	3	0	33	45	48	56	59	2	In	VDJ
CAGCGCACAGAGCGGGGGGACTCAGCCGTGTATCTCTGTGCCAGCAGCTTGTCCAGCGGCTACACCGGGGAGCTGTTTTTTGGAGAA	CASSLSSGYTGELFF	1	0.001026694045174538	45	TCRBV07-03*01	TCRBV07	TCRBV07-03	01				TCRBD02-01	TCRBD02	TCRBD02-01				01,02	TCRBJ02-02*01	TCRBJ02	TCRBJ02-02	01				3	2	6	5	4	3	36	50	54	59	61	1	In	VDJ
NNNNTGTCGGCTGCTCCCTCCCAGACATCTGTGTACTTCTGTGCCAGCACCGAGCCAGGGAAAAAGTACGAGCAGTACTTCGGGCCG	CASTEPGKKYEQYF	1	0.001026694045174538	42	TCRBV06-05*01	TCRBV06	TCRBV06-05	01				TCRBD01-01*01	TCRBD01	TCRBD01-01	01				TCRBJ02-07*01	TCRBJ02	TCRBJ02-07	01				7	6	4	3	6	4	39	49	55	60	66	1	In	VDJ
GTGACCAGTGCCCATCCTGAAGACAGCAGCTTCTACATCTGCAGTGCTAGTAGCGGGAGGCCTAACAATGAGCAGTTCTTCGGGCCA	CSASSGRPNNEQFF	1	0.001026694045174538	42	TCRBV20-01*04	TCRBV20	TCRBV20-01	04				TCRBD02-01*02	TCRBD02	TCRBD02-01	02				TCRBJ02-01*01	TCRBJ02	TCRBJ02-01	01				2	4	6	1	0	5	39	-1	51	60	64	1	In	VDJ
CTGAAGATCCAGCGCACAGAGCAGGAGGACTCCGCCGTGTATCTCTGTGCCAGCAGCCCGATGGGACAGGGCCAGTACTTCGGGCCA	CASSPMGQGQYF	1	0.001026694045174538	36	TCRBV07-08*03	TCRBV07	TCRBV07-08	03				TCRBD01-01*01	TCRBD01	TCRBD01-01	01				TCRBJ02-05*01	TCRBJ02	TCRBJ02-05	01				4	0	0	3	4	10	45	58	62	-1	71	1	In	VDJ
AACGCCTTGGAGCTGGACGACTCGGCCCTGTATCTCTGTGCCAGCAGCGGGGACTCAAGAAGCACAGATACGCAGTATTTTGGCCCA	CASSGDSRSTDTQYF	1	0.001026694045174538	45	TCRBV05-04*01	TCRBV05	TCRBV05-04	01				TCRBD02-01	TCRBD02	TCRBD02-01				01,02	TCRBJ02-03*01	TCRBJ02	TCRBJ02-03	01				4	5	0	10	1	0	36	48	49	55	60	1	In	VDJ
AACTAAACCTGAGCTCTCTGGAGCTGGGGGACTCAGCTTTGTATTTCTGTGCCGGTGGAACAGGGGACTGAAGCTTTCTTTGGACAA		1	0.001026694045174538	34	TCRBV09-01*01	TCRBV09	TCRBV09-01	01				TCRBD01-01*01	TCRBD01	TCRBD01-01	01				TCRBJ01-01*01	TCRBJ01	TCRBJ01-01	01				10	0	3	2	6	5	47	53	59	-1	66	1	Out	VDJ
GCTACCAGCTCCCAGACATCTGTGTACTTCTGTGCCATCAGTAATCAAGGTGGGGGACTAGCCCTCAATGAGCAGTTCTTCGGGCCA	CAISNQGGGLALNEQFF	1	0.001026694045174538	51	TCRBV10-03*01	TCRBV10	TCRBV10-03	01				TCRBD02-01	TCRBD02	TCRBD02-01				01,02	TCRBJ02-01*01	TCRBJ02	TCRBJ02-01	01				5	3	0	7	11	6	30	42	53	62	65	1	In	VDJ
CAGCGCACAGAGCAGGGGGACTCGGCCATGTATCTCTGTGCCAGCAGCTTTAGGACTAGCGGGAGCAATGAGCAGTTCTTCGGGCCA	CASSFRTSGSNEQFF	1	0.001026694045174538	45	TCRBV07-09*01	TCRBV07	TCRBV07-09	01				TCRBD02-01*02	TCRBD02	TCRBD02-01	02				TCRBJ02-01*01	TCRBJ02	TCRBJ02-01	01				3	0	1	2	2	6	36	50	52	-1	65	1	In	VDJ
GAGTCGCCCAACCCCAACCAGACCTCTCTGTACTTCTGTGCCAGCAGTTTGACTAGCGGGTTTGATGAGACCCAGTACTTCGGGCCA	CASSLTSGFDETQYF	1	0.001026694045174538	45	TCRBV27-01*01	TCRBV27	TCRBV27-01	01				TCRBD02-01	TCRBD02	TCRBD02-01				01,02	TCRBJ02-05*01	TCRBJ02	TCRBJ02-05	01				3	6	2	4	0	5	36	-1	50	60	66	1	In	VDJ
NTGTCGGCTGCTCCCTCCCAAACATCTGTGTACTTCTGTGCCAGCAGTCCCGGACAGGTTAGCAATCAGCCCCAGCATTTTGGTGAT	CASSPGQVSNQPQHF	1	0.001026694045174538	45	TCRBV06-02/06-03*01	TCRBV06	TCRBV06-02/06-03	01				TCRBD01-01*01	TCRBD01	TCRBD01-01	01				TCRBJ01-05*01	TCRBJ01	TCRBJ01-05	01				5	1	1	4	3	0	36	48	51	58	59	1	In	VDJ
ACAGAGCGGGGGGACTCAGCCGTGTATCTCTGTGCCAGCAGCCCCCAACCGGGGGGGCGGGGTTACAATGAGCAGTTCTTCGGGCCA	CASSPQPGGRGYNEQFF	1	0.001026694045174538	51	TCRBV07-03*01	TCRBV07	TCRBV07-03	01				TCRBD02-01*01	TCRBD02	TCRBD02-01	01				TCRBJ02-01*01	TCRBJ02	TCRBJ02-01	01				5	6	8	0	7	4	30	42	49	57	63	1	In	VDJ
CTGAGCTCTCTGGAGCTGGGGGACTCAGCTTTGTATTTCTGTGCCAGCAGCGAAGGGAGGTTCCGAGAGACCCAGTACTTCGGGCCA	CASSEGRFRETQYF	1	0.001026694045174538	42	TCRBV09-01*01	TCRBV09	TCRBV09-01	01				TCRBD02-01*02	TCRBD02	TCRBD02-01	02				TCRBJ02-05*01	TCRBJ02	TCRBJ02-05	01				3	5	9	1	2	4	39	52	54	60	65	1	In	VDJ
AGCACCTTGGAGCTGGGGGACTCGGCCCTTTATCTTTGCGCCAGCAGCTTGGGCGGACAGGGTTGGAACGAGCAGTACTTCGGGCCG	CASSLGGQGWNEQYF	1	0.001026694045174538	45	TCRBV05-01*01	TCRBV05	TCRBV05-01	01				TCRBD01-01*01	TCRBD01	TCRBD01-01	01				TCRBJ02-07*01	TCRBJ02	TCRBJ02-07	01				0	5	1	3	2	5	36	52	54	62	67	1	In	VDJ
ATCCAGCCCTCAGAACCCAGGGACTCAGCTGTGTACTTCTGTGCCAGCAGCCGACGACAGGGACGCAATGAGCAGTTCTTCGGGCCA	CASSRRQGRNEQFF	1	0.001026694045174538	42	TCRBV12	TCRBV12				TCRBV12-03/12-04,TCRBV12-04		TCRBD01-01*01	TCRBD01	TCRBD01-01	01				TCRBJ02-01*01	TCRBJ02	TCRBJ02-01	01				6	3	2	3	5	6	39	50	55	62	65	1	In	VDJ
CTGGAGTCAGCTGCTCCCTCTCAGACTTCTGTTTACTTCTGTGCCAGCAGAAGGGACTAGCGGGAGAAGGAGCAGTACTTCGGGCCG	CASRRD*REKEQYF	1	0.001026694045174538	42	TCRBV06-07*01	TCRBV06	TCRBV06-07	01				TCRBD02-01*02	TCRBD02	TCRBD02-01	02				TCRBJ02-07*01	TCRBJ02	TCRBJ02-07	01				6	3	0	2	2	7	39	50	52	66	69	1	Stop	VDJ
CGGTCCACAAAGCTGGAGGACTCAGCCATGTACTTCTGTGCCAGCAGACTAGCGGGAGGAAGCACAGATACGCAGTATTTTGGCCCA	CASRLAGGSTDTQYF	1	0.001026694045174538	45	TCRBV02-01	TCRBV02	TCRBV02-01				01,03	TCRBD02-01*02	TCRBD02	TCRBD02-01	02				TCRBJ02-03*01	TCRBJ02	TCRBJ02-03	01				6	1	3	1	0	0	36	-1	47	59	60	1	In	VDJ
GAGTCCGCCAGCACCAACCAGACATCTATGTACCTCTGTGCCTGAGAGGACCGGGACCAAGGGGCCGGGGAGCTGTTTTTTGGAGAA	CA*EDRDQGAGELFF	1	0.001026694045174538	45	TCRBV28-01*01	TCRBV28	TCRBV28-01	01								TCRBD01,TCRBD02	TCRBD01-01,TCRBD02-01		TCRBJ02-02*01	TCRBJ02	TCRBJ02-02	01				11	7	0	7	10	6	36	42	52	57	64	1	Stop	VDJ
TCCAGCGCACAGAGCGGGGGGACTCAGCCGTGTATCTCTGTGCCAGCAGCCTGGGACAGGGTGGGTGAAAAACTGTTTTTTGGCAGT		1	0.001026694045174538	43	TCRBV07-03*01	TCRBV07	TCRBV07-03	01				TCRBD01-01*01	TCRBD01	TCRBD01-01	01				TCRBJ01-04*01	TCRBJ01	TCRBJ01-04	01				5	4	0	3	2	7	38	50	52	61	65	1	Out	VDJ
GTGACATCGGCCCAAAAGAACCCGACAGCTTTCTATCTCTGTGCCAGTAGTATAGTTGATAGCGGCTACGAGCAGTACTTCGGGCCG	CASSIVDSGYEQYF	1	0.001026694045174538	42	TCRBV19-01*01	TCRBV19	TCRBV19-01	01				TCRBD02-01	TCRBD02	TCRBD02-01				01,02	TCRBJ02-07*01	TCRBJ02	TCRBJ02-07	01				1	0	5	5	4	3	39	55	59	-1	65	1	In	VDJ
AAGATCCAGCCTGCAGAGCTTGAGGACTCGGCCGTGTATCTCTGTGCCAGCAGCTCGCAATCCGGGGGTGAGCAGTTCTTCGGGCCA	CASSSQSGGEQFF	1	0.001026694045174538	39	TCRBV11	TCRBV11				TCRBV11-02,TCRBV11-03		TCRBD02-01*01	TCRBD02	TCRBD02-01	01				TCRBJ02-01*01	TCRBJ02	TCRBJ02-01	01				4	0	8	2	7	9	42	55	62	-1	68	1	In	VDJ
GTGACATCGGCCCAAAAGAACCCGACAGCTTTCTATCTCTGTGCCAGTAGTATGCGGTTAGGTTACAATGAGCAGTTCTTCGGGCCA	CASSMRLGYNEQFF	1	0.001026694045174538	42	TCRBV19-01*01	TCRBV19	TCRBV19-01	01				TCRBD02-01	TCRBD02	TCRBD02-01				01,02	TCRBJ02-01*01	TCRBJ02	TCRBJ02-01	01				3	6	7	5	0	4	39	-1	53	57	63	1	In	VDJ
TCCCAGACATCTGTGTACTTCTGTGCCATCAAGGGAGATGGGGGACTAGCGGGAGGTGACTCCTACAATGAGCAGTTCTTCGGGCCA	CAIKGDGGLAGGDSYNEQFF	1	0.001026694045174538	60	TCRBV10-03*01	TCRBV10	TCRBV10-03	01				TCRBD02-01*02	TCRBD02	TCRBD02-01	02				TCRBJ02-01*01	TCRBJ02	TCRBJ02-01	01				7	3	0	1	10	0	21	31	41	56	59	1	In	VDJ
NNNNNNNNNNTGTCGGCTGCTCCCTCCCAGACATCTGTGTACTTCTGTGCCAGCAGTAGAAGAGGAGATACGCAGTATTTTGGCCCA	CASSRRGDTQYF	1	0.001026694045174538	36	TCRBV06-05*01	TCRBV06	TCRBV06-05	01				TCRBD02-01*02	TCRBD02	TCRBD02-01	02				TCRBJ02-03*01	TCRBJ02	TCRBJ02-03	01				5	0	11	1	4	5	45	57	61	-1	65	1	In	VDJ
AGCACCTTGGAGCTGGGGGACTCGGCCCTTTATCTTTGCGCCAGCAGCTTGGTCCCAGCAACGGGTACTGAAGCTTTCTTTGGACAA	CASSLVPATGTEAFF	1	0.001026694045174538	45	TCRBV05-01*01	TCRBV05	TCRBV05-01	01				TCRBD02-01	TCRBD02	TCRBD02-01				01,02	TCRBJ01-01*01	TCRBJ01	TCRBJ01-01	01				0	1	8	4	9	5	36	52	61	65	66	1	In	VDJ
NTGTCGGCTGCTCCCTCCCAGACATCTGTGTACTTCTGTGCCAGCAGTTACTCTCTCCTCTATAATTCACCCCTCCACTTTGGGAAT	CASSYSLLYNSPLHF	1	0.001026694045174538	45	TCRBV06-05*01	TCRBV06	TCRBV06-05	01				TCRBD02-01	TCRBD02	TCRBD02-01				01,02	TCRBJ01-06*01	TCRBJ01	TCRBJ01-06	01				0	3	4	10	1	3	36	53	54	56	59	1	In	VDJ
AGTGCCCATCCTGAAGACAGCAGCTTCTACATCTGCAGTGCTAGAGGTGCTACTAGCGCTAGCTCCTACGAGCAGTACTTCGGGCCG	CSARGATSASSYEQYF	1	0.001026694045174538	48	TCRBV20	TCRBV20				TCRBV20-01,TCRBV20-or09_02		TCRBD02-01	TCRBD02	TCRBD02-01				01,02	TCRBJ02-07*01	TCRBJ02	TCRBJ02-07	01				1	4	3	6	5	0	33	46	51	58	62	1	In	VDJ
TCGGCCCAAAAGAACCCGACAGCTTTCTATCTCTGTGCCAGTAGTGTTCTAGCGGGAGGGCCATACAATGAGCAGTTCTTCGGGCCA	CASSVLAGGPYNEQFF	1	0.001026694045174538	48	TCRBV19-01*01	TCRBV19	TCRBV19-01	01				TCRBD02-01*02	TCRBD02	TCRBD02-01	02				TCRBJ02-01*01	TCRBJ02	TCRBJ02-01	01				5	3	4	0	3	4	33	45	48	60	63	1	In	VDJ
GCTGCTCCCTCCCAGACATCTGTGTACTTCTGTGCCAGCAGTGAAAAGGTACACAGGGGACGGACAGATACGCAGTATTTTGGCCCA	CASSEKVHRGRTDTQYF	1	0.001026694045174538	51	TCRBV06-01*01	TCRBV06	TCRBV06-01	01				TCRBD01-01*01	TCRBD01	TCRBD01-01	01				TCRBJ02-03*01	TCRBJ02	TCRBJ02-03	01				2	4	3	2	7	3	30	45	52	59	63	1	In	VDJ
ATCCAGCCCTCAGAACCCAGGGACTCAGCTGTGTACTTCTGTGCCAGCAGTTTAGTGTGGGTAAACACTGAAGCTTTCTTTGGACAA	CASSLVWVNTEAFF	1	0.001026694045174538	42	TCRBV12	TCRBV12				TCRBV12-03/12-04,TCRBV12-04						TCRBD01,TCRBD02	TCRBD01-01,TCRBD02-01		TCRBJ01-01*01	TCRBJ01	TCRBJ01-01	01				1	2	0	9	3	2	39	55	58	61	63	1	In	VDJ
CTGAGGATCCAGCAGGTAGTGCGAGGAGATTCGGCAGCTTATTTCTGTGCCAGCTCCGTTCTGGACTACGAGCAGTACTTCGGGCCG	CASSVLDYEQYF	1	0.001026694045174538	36	TCRBV18-01*01	TCRBV18	TCRBV18-01	01								TCRBD01,TCRBD02	TCRBD01-01,TCRBD02-01		TCRBJ02-07*01	TCRBJ02	TCRBJ02-07	01				6	0	1	8	6	3	45	56	62	-1	65	1	In	VDJ
AGCTTGGTGACTCTGCTGTGTATTTCTGTGCCAGCAGCTATAATAATCCCATTTCATACATCATATTCACCCCTCCACTTTGGGAAC		1	0.001026694045174538	55	TCRBV03-01/03-02*01	TCRBV03	TCRBV03-01/03-02	01				TCRBD01-01*01	TCRBD01	TCRBD01-01	01				TCRBJ01-06*02	TCRBJ01	TCRBJ01-06	02				5	4	3	6	19	8	26	38	57	60	64	1	Out	VDJ
GTGAGCACCTTGGAGCTGGGGGACTCGGCCCTTTATCTTTGCGCCAGCAGCTTGGCCAAAGAGTGGGGTGAGCAGTTCTTCGGGCCA	CASSLAKEWGEQFF	1	0.001026694045174538	42	TCRBV05-01*01	TCRBV05	TCRBV05-01	01								TCRBD01,TCRBD02	TCRBD01-01,TCRBD02-01		TCRBJ02-01*01	TCRBJ02	TCRBJ02-01	01				0	0	6	2	9	9	39	55	64	-1	68	1	In	VDJ
NTGTCGGCTGCTCCCTCCCAGACATCTGTGTACTTCTGTGCCAGCAGTGAATCTAGCGGGAGTCCAGATACGCAGTATTTTGGCCCA	CASSESSGSPDTQYF	1	0.001026694045174538	45	TCRBV06-01*01	TCRBV06	TCRBV06-01	01				TCRBD02-01*02	TCRBD02	TCRBD02-01	02				TCRBJ02-03*01	TCRBJ02	TCRBJ02-03	01				2	2	4	2	1	4	36	51	52	62	64	1	In	VDJ
CTACACACCCTGCAGCCAGAAGACTCGGCCCTGTATCTCTGTGCCAGCAGCCAAGACTGGGGACAGGCTGAAGCTTTCTTTGGACAA	CASSQDWGQAEAFF	1	0.001026694045174538	42	TCRBV04-02*01	TCRBV04	TCRBV04-02	01				TCRBD01-01*01	TCRBD01	TCRBD01-01	01				TCRBJ01-01*01	TCRBJ01	TCRBJ01-01	01				0	0	0	4	3	6	39	56	59	-1	67	1	In	VDJ
CACAGAGCGGGGGGACTCAGCCGTGTATCTCTGTGCCAGCAGCCCCCAACCGGGGGGCGGGGTTACAATGAGCAGTTCTTCGGGCCA		1	0.001026694045174538	50	TCRBV07-03*01	TCRBV07	TCRBV07-03	01				TCRBD02-01*01	TCRBD02	TCRBD02-01	01				TCRBJ02-01*01	TCRBJ02	TCRBJ02-01	01				5	6	8	1	7	4	31	43	50	57	63	1	Out	VDJ
ACATCGGCCCAAAAGAACCCGACAGCTTTCTATCTCTGTGCCAGTAGTAGGCTCGCGGGAGGGTTAAATGAGCAGTTCTTCGGGCCA	CASSRLAGGLNEQFF	1	0.001026694045174538	45	TCRBV19-01*01	TCRBV19	TCRBV19-01	01				TCRBD02-01*02	TCRBD02	TCRBD02-01	02				TCRBJ02-01*01	TCRBJ02	TCRBJ02-01	01				4	3	7	0	5	7	36	49	54	63	66	1	In	VDJ
AGCACCTTGGAGCTGGGGGACTCGGCCCTTTATCTTTGCGCCAGCAGCTTGGTCCCAGTAACGGGTACTGAAGCTTTCTTTGGACAA	CASSLVPVTGTEAFF	1	0.001026694045174538	45	TCRBV05-01*01	TCRBV05	TCRBV05-01	01				TCRBD02-01	TCRBD02	TCRBD02-01				01,02	TCRBJ01-01*01	TCRBJ01	TCRBJ01-01	01				0	1	8	4	9	5	36	52	61	65	66	1	In	VDJ
ATCCAGCCCTCAGAACCCAGGGACTCAGCTGTGTACTTCTGTGCCAGCAGCCCTACAGGGGGCCGGCAGCCCCAGCATTTTGGTGAT	CASSPTGGRQPQHF	1	0.001026694045174538	42	TCRBV12	TCRBV12				TCRBV12-03/12-04,TCRBV12-04		TCRBD01-01*01	TCRBD01	TCRBD01-01	01				TCRBJ01-05*01	TCRBJ01	TCRBJ01-05	01				6	3	3	0	4	7	39	50	54	63	66	1	In	VDJ
AAGAAGCTCCTTCTCAGTGACTCTGGCTTCTATCTCTGTGCCTGGAGTGCAAGGAGGAGGCTCTACAATGAGCAGTTCTTCGGGCCA	CAWSARRRLYNEQFF	1	0.001026694045174538	45	TCRBV30-01*01	TCRBV30	TCRBV30-01	01				TCRBD02-01*02	TCRBD02	TCRBD02-01	02				TCRBJ02-01*01	TCRBJ02	TCRBJ02-01	01				1	5	10	1	3	3	36	49	52	57	62	1	In	VDJ
AGTCCACGGAGTCAGGGGACACAGCACTGTATTTCTGTGCCAACGGGACCCTCGCGGGCAGTAGATTAGGGGCAATTCTTCGGGCCA		1	0.001026694045174538	46	TCRBV21-01*01	TCRBV21	TCRBV21-01	01								TCRBD01,TCRBD02	TCRBD01-01,TCRBD02-01		TCRBJ02-01*01	TCRBJ02	TCRBJ02-01	01				10	26	0	7	2	16	35	42	44	49	75	1	Out	VDJ
NTGTCGGCTGCTCCCTCCCAAACATCTGTGTACTTCTGTGCCAGCAGTTACGTAACAGGGCAATCCGAGACCCAGTACTTCGGGCCA	CASSYVTGQSETQYF	2	0.002053388090349076	45	TCRBV06-02/06-03*01	TCRBV06	TCRBV06-02/06-03	01				TCRBD01-01*01	TCRBD01	TCRBD01-01	01				TCRBJ02-05*01	TCRBJ02	TCRBJ02-05	01				2	6	3	3	3	5	36	51	54	60	66	2	In	VDJ
GCACCAACCAGACATCTATGTACCTCTGTGCCAGCAGTTTTTAGACAGGGCCAGGAGGGGTCCATGGAACCCCAGCATTTTGGTGAT		1	0.001026694045174538	55	TCRBV28-01*01	TCRBV28	TCRBV28-01	01				TCRBD01-01*01	TCRBD01	TCRBD01-01	01				TCRBJ01-05*01	TCRBJ01	TCRBJ01-05	01				3	19	2	3	3	10	26	40	43	50	69	1	Out	VDJ
CTGGAGCTTGGTGACTCTGCTGTGTATTTCTGTGCCAGCAGCCAAGTTTCCCTCTCCCGGGTCTGGTACGAGCAGTACTTCGGGCCG	CASSQVSLSRVWYEQYF	1	0.001026694045174538	51	TCRBV03-01/03-02*01	TCRBV03	TCRBV03-01/03-02	01				TCRBD02-01	TCRBD02	TCRBD02-01				01,02	TCRBJ02-07*01	TCRBJ02	TCRBJ02-07	01				1	5	8	4	11	4	30	46	57	61	66	1	In	VDJ
NNNNNNNTGTCGGCTGCTCCCTCCCAGACATCTGTGTACTTCTGTGCCAGCAATGGACAGGGTAGGGAAAAACTGTTTTTTGGCAGT	CASNGQGREKLFF	1	0.001026694045174538	39	TCRBV06-05*01	TCRBV06	TCRBV06-05	01				TCRBD01-01*01	TCRBD01	TCRBD01-01	01				TCRBJ01-04*01	TCRBJ01	TCRBJ01-04	01				7	4	1	3	2	8	42	52	54	62	66	1	In	VDJ
NNNNTGTCGGCTGCTCCCTCCCAGACATCTGTGTACTTCTGTGCCAGCAGTAGCTCGGACAGGGGGACACCCCTCCACTTTGGGAAT	CASSSSDRGTPLHF	1	0.001026694045174538	42	TCRBV06-05*01	TCRBV06	TCRBV06-05	01				TCRBD01-01*01	TCRBD01	TCRBD01-01	01				TCRBJ01-06*01	TCRBJ01	TCRBJ01-06	01				5	1	1	1	5	11	39	51	56	66	67	1	In	VDJ
NNNNNTGTCGGCTGCTCCCTCCCAAACATCTGTGTACTTCTGTGCCAGCAGTTCCCCTGAGTCAGCAATGGCTACACCTTCGGTTCG		1	0.001026694045174538	41	TCRBV06-02/06-03*01	TCRBV06	TCRBV06-02/06-03	01								TCRBD01,TCRBD02	TCRBD01-01,TCRBD02-01		TCRBJ01-02*01	TCRBJ01	TCRBJ01-02	01				4	2	4	5	9	6	40	53	62	65	67	1	Out	VDJ
CTGGAGCTTGGTGACTCTGCTGTGTATTTCTGTGCCAGCAGCACTAATGTCCCATTTGCAAAAAAAAACATTCAGTACTTCGGCGCC	CASSTNVPFAKKNIQYF	1	0.001026694045174538	51	TCRBV03-01/03-02*01	TCRBV03	TCRBV03-01/03-02	01				TCRBD02-01	TCRBD02	TCRBD02-01				01,02	TCRBJ02-04*01	TCRBJ02	TCRBJ02-04	01				5	17	3	9	0	4	30	-1	42	46	63	1	In	VDJ
CACGCCCTGCAGCCAGAAGACTCAGCCCTGTATCTCTGCGCCAGCAGCCCATCCGCTTGACTAATCTCTGAGCAGTTCTTCGGGCCA	CASSPSA*LISEQFF	1	0.001026694045174538	45	TCRBV04-01*01	TCRBV04	TCRBV04-01	01				TCRBD02-01	TCRBD02	TCRBD02-01				01,02	TCRBJ02-01*01	TCRBJ02	TCRBJ02-01	01				4	5	2	9	9	9	36	49	58	63	68	1	Stop	VDJ
GTGACCAGTGCCCATCCTGAAGACAGCAGCTTCTACATCTGCAGTGCTAGCCTAGCGGCACGACCTTCGAAGCAGTTCTTCGGGCCA	CSASLAARPSKQFF	1	0.001026694045174538	42	TCRBV20	TCRBV20				TCRBV20-01,TCRBV20-or09_02		TCRBD02-01	TCRBD02	TCRBD02-01				01,02	TCRBJ02-01*01	TCRBJ02	TCRBJ02-01	01				3	12	4	5	1	11	39	50	51	58	70	1	In	VDJ
TGTGACATCGGCCCAAAAGAACCCGACAGCTTCTATCTCTGTGCCAGTAGTGAGGGACGGAAAAGTGAAAAACTGTTTTTTGGCAGT		1	0.001026694045174538	41	TCRBV19-01*01	TCRBV19	TCRBV19-01	01								TCRBD01,TCRBD02	TCRBD01-01,TCRBD02-01		TCRBJ01-04*01	TCRBJ01	TCRBJ01-04	01				25	7	0	7	21	7	40	32	53	58	65	1	Out	VDJ
AACATGAGCCCTGAAGACAGCAGCATATATCTCTGCAGCGTTGGCTCCGCGACAGGGGGCGCCAGGGAAAAACTGTTTTTTGGCAGT	CSVGSATGGAREKLFF	1	0.001026694045174538	48	TCRBV29-01	TCRBV29	TCRBV29-01				01,02	TCRBD01-01*01	TCRBD01	TCRBD01-01	01				TCRBJ01-04*01	TCRBJ01	TCRBJ01-04	01				4	6	2	0	7	8	33	43	50	60	66	1	In	VDJ
CCGCTCACCAGGCCTGGGGGACGCAGCCATGTACCTGTGTGCCACCAGCAGCCCGGGGGGGCTCTAGACGAGCAGTACTTCGGGCCG		1	0.001026694045174538	44	TCRBV15-01*02	TCRBV15	TCRBV15-01	02				TCRBD02-01*01	TCRBD02	TCRBD02-01	01				TCRBJ02-07*01	TCRBJ02	TCRBJ02-07	01				3	6	8	0	2	5	37	51	53	61	67	1	Out	VDJ
CCTGGAGTCGCCCAGCCCCAACCAGACCTCTCTGTACTTCTGTGCCAGCAGTTTACCGGGGGTCGGCACGAGCAGTACTTCGGGCCG		1	0.001026694045174538	41	TCRBV27-01*01	TCRBV27	TCRBV27-01	01				TCRBD02-01*01	TCRBD02	TCRBD02-01	01				TCRBJ02-07*01	TCRBJ02	TCRBJ02-07	01				2	5	8	2	1	5	40	55	56	62	67	1	Out	VDJ
ACCCAGGGACTCAGCTGTGTATTTTTGTGCTAGTGGTTTGCCCCCCCTCCGAGACAGGGGGCTCCAGATACGCAGTATTTTGGCCCA		1	0.001026694045174538	56	TCRBV12-05*01	TCRBV12	TCRBV12-05	01				TCRBD01-01*01	TCRBD01	TCRBD01-01	01				TCRBJ02-03*01	TCRBJ02	TCRBJ02-03	01				2	2	2	0	12	4	25	40	52	62	64	1	Out	VDJ
GGGTTGTTCCTCCCAGACATCTGTGTACTTCTGTGCCAGCAGTTTTGTTACTAGCGGGAGGACACCGGGGAGCTGTTTTTTGGAGAA		1	0.001026694045174538	50	TCRBV06	TCRBV06				TCRBV06-05,TCRBV06-06		TCRBD02-01*02	TCRBD02	TCRBD02-01	02				TCRBJ02-02*01	TCRBJ02	TCRBJ02-02	01				4	0	3	1	5	3	31	44	49	-1	61	1	Out	VDJ
CCTGCAGCCAGAAGACTCAGCCCTGTATCTCTGCGCCAGCAGCCTGGTTGGACTAGCGGGAGGCACCGGGGAGCTGTTTTTGGAGAA		1	0.001026694045174538	50	TCRBV04-01*01	TCRBV04	TCRBV04-01	01				TCRBD02-01*02	TCRBD02	TCRBD02-01	02				TCRBJ02-02*01	TCRBJ02	TCRBJ02-02	01				4	13	1	1	5	18	31	44	49	63	76	1	Out	VDJ
CCCAGCCCCAACCAGACCTCTCTGTACTTCTGTGCCAGCAGTTCCTCTGGACAGGGATCCCATAATTCACCCCTCCACTTTGGGAAT	CASSSSGQGSHNSPLHF	1	0.001026694045174538	51	TCRBV27-01*01	TCRBV27	TCRBV27-01	01				TCRBD01-01*01	TCRBD01	TCRBD01-01	01				TCRBJ01-06*01	TCRBJ01	TCRBJ01-06	01				4	5	1	3	5	5	30	43	48	56	61	1	In	VDJ
CACCTACACACCCTGCAGCCAGAAGACTCGGCCCTGTATCTCTGCGCCAGCAGCCACGCCTTGCAGGAAGGCTACACCTTCGGTTCG	CASSHALQEGYTF	1	0.001026694045174538	39	TCRBV04-03*01	TCRBV04	TCRBV04-03	01				TCRBD01-01*01	TCRBD01	TCRBD01-01	01				TCRBJ01-02*01	TCRBJ01	TCRBJ01-02	01				3	2	4	4	7	8	42	56	63	67	69	1	In	VDJ
NACTCTGAAGATCCAGCGCACAGAGCAGGGGGACTCAGCTGTGTATCTCTGTGCCAGCAGCTTGGAAGGGGCATCACCTTCGGTTCG		1	0.001026694045174538	32	TCRBV07-04*01	TCRBV07	TCRBV07-04	01				TCRBD01-01*01	TCRBD01	TCRBD01-01	01				TCRBJ01-02*01	TCRBJ01	TCRBJ01-02	01				3	3	5	2	3	13	49	63	66	71	74	1	Out	VDJ
CTACACACCCTGCAGCCAGAAGACTCGGCCCTGTATCTCTGCGCCAGCAGCCAAGAGTGGCATCAAGAGACCCAGTACTTCGGGCCA	CASSQEWHQETQYF	1	0.001026694045174538	42	TCRBV04-03*01	TCRBV04	TCRBV04-03	01				TCRBD01-01*01	TCRBD01	TCRBD01-01	01				TCRBJ02-05*01	TCRBJ02	TCRBJ02-05	01				0	2	9	0	2	2	39	56	58	61	63	1	In	VDJ
CTGAATGTGAACGCCTTGTTGCTGGGGGACTCGGCCCTCTATCTCTGTGCCAGCAGGGGGTTCCTCGACGAGCAGTACTTCGGGCCG	CASRGFLDEQYF	1	0.001026694045174538	36	TCRBV05-06*01	TCRBV05	TCRBV05-06	01								TCRBD01,TCRBD02	TCRBD01-01,TCRBD02-01		TCRBJ02-07*01	TCRBJ02	TCRBJ02-07	01				5	7	6	2	0	5	45	-1	56	60	67	1	In	VDJ
GTGAGCACCTTGGAGCTGGGGGACTCGGCCCTTTATCTTTGCGCCAGCAGCCCCGTGGTTGCAGCCGGGGAGCTGTTTTTTGGAGAA	CASSPVVAAGELFF	1	0.001026694045174538	42	TCRBV05-01*01	TCRBV05	TCRBV05-01	01				TCRBD01-01*01	TCRBD01	TCRBD01-01	01				TCRBJ02-02*01	TCRBJ02	TCRBJ02-02	01				4	0	4	5	10	6	39	51	61	-1	64	1	In	VDJ
TCCCTGGAGCTTGGTGACTCTGCTGTGTATTTCTGTGCCAGCAGCCTACGTAAGGGTGGGAACACCGGGGAGCTGTTTTTTGGAGAA	CASSLRKGGNTGELFF	1	0.001026694045174538	48	TCRBV03-01/03-02*01	TCRBV03	TCRBV03-01/03-02	01								TCRBD01,TCRBD02	TCRBD01-01,TCRBD02-01		TCRBJ02-02*01	TCRBJ02	TCRBJ02-02	01				4	3	5	3	6	1	33	46	52	56	59	1	In	VDJ
CAGCCCTCAGAACCCAGGGACTCAGCTGTGTACTTCTGTGCCAGCAGTTCTCACCCTGCCGGGTCCCACGAGCAGTACTTCGGGCCG	CASSSHPAGSHEQYF	1	0.001026694045174538	45	TCRBV12	TCRBV12				TCRBV12-03/12-04,TCRBV12-04		TCRBD02-01	TCRBD02	TCRBD02-01				01,02	TCRBJ02-07*01	TCRBJ02	TCRBJ02-07	01				4	4	8	4	10	5	36	49	59	63	67	1	In	VDJ
AGCACCTTGGAGCTGGGGGACTCGGCCCTTTATCTTTGCGCCAGCAGCTTGGTTCAGGGGATGAACACTGAAGCTTTCTTTGGACAA	CASSLVQGMNTEAFF	1	0.001026694045174538	45	TCRBV05-01*01	TCRBV05	TCRBV05-01	01				TCRBD01-01*01	TCRBD01	TCRBD01-01	01				TCRBJ01-01*01	TCRBJ01	TCRBJ01-01	01				0	1	4	2	2	0	36	52	54	60	61	1	In	VDJ
ACATCGGCCCAAAAGAACCCGACAGCTTTCTATCTCTGTGCCAGTAGTATAGGCACCGGGACAGGGGCCGAGCAGTACTTCGGGCCG	CASSIGTGTGAEQYF	1	0.001026694045174538	45	TCRBV19-01*01	TCRBV19	TCRBV19-01	01				TCRBD01-01*01	TCRBD01	TCRBD01-01	01				TCRBJ02-07*01	TCRBJ02	TCRBJ02-07	01				1	1	0	2	5	6	36	52	57	67	68	1	In	VDJ
CAGCCTGCAGAGCTTGGGGACTCGGCCATGTATCTCTGTGCCAGCAGCTTACTTTGGGAGCAAGGCAATGAGCAGTTCTTCGGGCCA	CASSLLWEQGNEQFF	1	0.001026694045174538	45	TCRBV11-01*01	TCRBV11	TCRBV11-01	01				TCRBD02-01*02	TCRBD02	TCRBD02-01	02				TCRBJ02-01*01	TCRBJ02	TCRBJ02-01	01				2	5	9	2	4	6	36	51	55	60	65	1	In	VDJ
CTACACGCCCTGCAGCCAGAAGACTCAGCCCTGTATCTCTGCGCCAGCAGCCGATCAGGGGTCGGTCAGCCCCAGCATTTTGGTGAT	CASSRSGVGQPQHF	1	0.001026694045174538	42	TCRBV04-01*01	TCRBV04	TCRBV04-01	01				TCRBD01-01*01	TCRBD01	TCRBD01-01	01				TCRBJ01-05*01	TCRBJ01	TCRBJ01-05	01				4	4	4	2	3	6	39	52	55	61	65	1	In	VDJ
TGCAGCCTGCAGAACTGGAGGATTCTGGAGTTTATTTCTGTGCCAGCAGCCAATTTCGGGTCGGGCCCCCGACCGTTCTTCGGGCCA		1	0.001026694045174538	43	TCRBV14-01*01	TCRBV14	TCRBV14-01	01								TCRBD01,TCRBD02	TCRBD01-01,TCRBD02-01		TCRBJ02-01*01	TCRBJ02	TCRBJ02-01	01				2	8	8	0	9	15	38	53	62	66	74	1	Out	VDJ
CTGGAGTCCGCCAGCACCAACCAGACATCTATGTACCTCTGTGCCAGCAGTTTGGGCGGCATGAACACTGAAGCTTTCTTTGGACAA	CASSLGGMNTEAFF	1	0.001026694045174538	42	TCRBV28-01*01	TCRBV28	TCRBV28-01	01								TCRBD01,TCRBD02	TCRBD01-01,TCRBD02-01		TCRBJ01-01*01	TCRBJ01	TCRBJ01-01	01				3	4	8	0	0	0	39	-1	53	57	61	1	In	VDJ
CACACCCTGCAGCCAGAAGACTCGGCCCTGTATCTCTGCGCCAGCAGCCAAGTCGGAGGCCTCGCCGGGGAGCTGTTTTTTGGAGAA	CASSQVGGLAGELFF	1	0.001026694045174538	45	TCRBV04-03*01	TCRBV04	TCRBV04-03	01				TCRBD02-01*02	TCRBD02	TCRBD02-01	02				TCRBJ02-02*01	TCRBJ02	TCRBJ02-02	01				1	5	10	1	2	6	36	52	54	59	64	1	In	VDJ
AGCTGGGGGACTCGGCCCTGTATCTCTGTGCCAGAAGCCTAGAAGGACAGGGGTAGTTCTTTTGGAAACACCATATATTTTGGAGAG		1	0.001026694045174538	55	TCRBV05-03	TCRBV05	TCRBV05-03				01,02	TCRBD01-01*01	TCRBD01	TCRBD01-01	01				TCRBJ01-03*01	TCRBJ01	TCRBJ01-03	01				4	9	1	2	6	3	26	38	44	53	62	1	Out	VDJ
CACATCAATTCCCTGGAGCTTGGTGACTCTGCTGTGTATTTCTGTGCCAGCAGCCAGGGCAGGGGGTATGAGCAGTTCTTCGGGCCA	CASSQGRGYEQFF	1	0.001026694045174538	39	TCRBV03-01/03-02*01	TCRBV03	TCRBV03-01/03-02	01				TCRBD01-01*01	TCRBD01	TCRBD01-01	01				TCRBJ02-01*01	TCRBJ02	TCRBJ02-01	01				3	1	4	1	3	8	42	56	59	66	67	1	In	VDJ
CTTCACATCAATTCCCTGGAGCTTGGTGACTCTGCTGTGTATTTCTGTGCCAGCAGCGGAACGGGATCACCCCTCCACTTTGGGAAT	CASSGTGSPLHF	1	0.001026694045174538	36	TCRBV03-01/03-02*01	TCRBV03	TCRBV03-01/03-02	01				TCRBD02-01*02	TCRBD02	TCRBD02-01	02				TCRBJ01-06*01	TCRBJ01	TCRBJ01-06	01				5	0	8	3	4	10	45	57	61	-1	66	1	In	VDJ
AGCACCTTGGAGCTGGGGGACTCGGCCCTTTATCTTTGCGCCAGCAGCCCCGGAGCGGGAGGGCGGGAGACCCAGTACTTCGGGCCA	CASSPGAGGRETQYF	1	0.001026694045174538	45	TCRBV05-01*01	TCRBV05	TCRBV05-01	01				TCRBD02-01*02	TCRBD02	TCRBD02-01	02				TCRBJ02-05*01	TCRBJ02	TCRBJ02-05	01				4	3	6	0	5	5	36	48	53	63	66	1	In	VDJ
TGCAGAGCTTGAGGACTCGGCCGTGTATCTCTGTGCCAGCAGCTTAGCCTTTCAGGTCGGGGCAATCAGCCCCAGCATTTTGGTGAT		2	0.002053388090349076	50	TCRBV11	TCRBV11				TCRBV11-02,TCRBV11-03						TCRBD01,TCRBD02	TCRBD01-01,TCRBD02-01		TCRBJ01-05*01	TCRBJ01	TCRBJ01-05	01				1	5	4	4	5	2	31	47	52	56	61	2	Out	VDJ
TGTCCTCAGAACCGGGAGACACGGCACTGTATCTCTGCGCCGAATGCCATTTTAGCCTAAAGTTGCTATGGCTACACCTTCGGTTCG		1	0.001026694045174538	46	TCRBV23-01*01	TCRBV23	TCRBV23-01	01				TCRBD02-01	TCRBD02	TCRBD02-01				01,02	TCRBJ01-02*01	TCRBJ01	TCRBJ01-02	01				11	9	5	7	11	4	35	41	52	56	65	1	Out	VDJ
ACTCTGGAGTCAGCTACCAGCTCCCAGACATCTGTGTACTTCTGTGCCATCACACAGGGGGTGTCCTATGGCTACACCTTCGGTTCG	CAITQGVSYGYTF	1	0.001026694045174538	39	TCRBV10-03*01	TCRBV10	TCRBV10-03	01				TCRBD01-01*01	TCRBD01	TCRBD01-01	01				TCRBJ01-02*01	TCRBJ01	TCRBJ01-02	01				7	4	3	1	1	4	42	52	53	61	65	1	In	VDJ
AGCTCCTTGGAGCTGGGGGACTCAGCCCTGTACTTCTGTGCCAGCAGCTACCTAAGGACGATCTCCTACGAGCAGTACTTCGGGCCG	CASSYLRTISYEQYF	1	0.001026694045174538	45	TCRBV13-01*01	TCRBV13	TCRBV13-01	01								TCRBD01,TCRBD02	TCRBD01-01,TCRBD02-01		TCRBJ02-07*01	TCRBJ02	TCRBJ02-07	01				4	3	1	7	6	0	36	49	55	59	62	1	In	VDJ
AAGATCCAGCCCTCAGAACCCAGGGACTCAGCTGTGTACTTCTGTGCCAGCAGTTTAGCAGCGGGAGTTGATCGGTTCTTCGGGCCA	CASSLAAGVDRFF	1	0.001026694045174538	39	TCRBV12-03/12-04*01	TCRBV12	TCRBV12-03/12-04	01				TCRBD02-01*02	TCRBD02	TCRBD02-01	02				TCRBJ02-01*01	TCRBJ02	TCRBJ02-01	01				0	7	6	2	0	15	42	-1	59	67	74	1	In	VDJ
GCCCATCCTGAAGACAGCAGCTTCTACATCTGCAGTGCTAGAGATCTAGTTAGCGGGAGGTCTTCGGGAGAGCAGTACTTCGGGCCG	CSARDLVSGRSSGEQYF	1	0.001026694045174538	51	TCRBV20	TCRBV20				TCRBV20-01,TCRBV20-or09_02		TCRBD02-01*02	TCRBD02	TCRBD02-01	02				TCRBJ02-07*01	TCRBJ02	TCRBJ02-07	01				0	9	5	1	6	7	30	44	50	60	69	1	In	VDJ
CTGGAGTCCGCCAGCACCAACCAGACATCTATGTACCTCTGTGCCAGCAGGCACTATGGGGGCGGCGGGGAGCTGTTTTTTGGAGAA	CASRHYGGGGELFF	1	0.001026694045174538	42	TCRBV28-01*01	TCRBV28	TCRBV28-01	01				TCRBD01-01*01	TCRBD01	TCRBD01-01	01				TCRBJ02-02*01	TCRBJ02	TCRBJ02-02	01				6	2	6	0	7	7	39	50	57	63	65	1	In	VDJ
AGCACCTTGGAGCTGGGGGACTCGGCCCTTTATCTTTGCGCCAGCAGCTTGGAGGGGAGGACAAACACTGAAGCTTTCTTTGGACAA	CASSLEGRTNTEAFF	1	0.001026694045174538	45	TCRBV05-01*01	TCRBV05	TCRBV05-01	01				TCRBD02-01*02	TCRBD02	TCRBD02-01	02				TCRBJ01-01*01	TCRBJ01	TCRBJ01-01	01				0	3	9	1	2	2	36	52	54	60	63	1	In	VDJ
CTCCCTGATTCTGGAGTCCGCCAGCACCAACCAGACATCTATGTACCTCTGTGCCAGCAGTTCAGGGGAGGGAGGACCTTCGGTTCG		1	0.001026694045174538	32	TCRBV28-01*01	TCRBV28	TCRBV28-01	01				TCRBD02-01*02	TCRBD02	TCRBD02-01	02				TCRBJ01-02*01	TCRBJ01	TCRBJ01-02	01				4	3	9	0	3	14	49	62	65	72	75	1	Out	VDJ
CAGCCCTCAGAACCCAGGGACTCAGCTGTGTACTTCTGTGCCAGCAGTTTAGGGGCGGGACCCTCCTACGAGCAGTACTTCGGGCCG	CASSLGAGPSYEQYF	2	0.002053388090349076	45	TCRBV12	TCRBV12				TCRBV12-03/12-04,TCRBV12-04		TCRBD02-01*02	TCRBD02	TCRBD02-01	02				TCRBJ02-07*01	TCRBJ02	TCRBJ02-07	01				1	2	7	3	2	0	36	52	54	60	62	2	In	VDJ
TCCGCCAGCACCAACCAGACATCTATGTACCTCTGTGCCAGCACCCTTGAGGTGGGGGCAGGGACCTACGAGCAGTACTTCGGGCCG	CASTLEVGAGTYEQYF	1	0.001026694045174538	48	TCRBV28-01*01	TCRBV28	TCRBV28-01	01				TCRBD01-01*01	TCRBD01	TCRBD01-01	01				TCRBJ02-07*01	TCRBJ02	TCRBJ02-07	01				7	5	6	0	10	2	33	43	53	59	64	1	In	VDJ
GAACCCAGGGACTCAGCTGTGTACTTCTGTGCCAGCAGACACGGGACTAGCGGGACACTAGCCAAAAACATTCAGTACTTCGGCGCC	CASRHGTSGTLAKNIQYF	1	0.001026694045174538	54	TCRBV12	TCRBV12				TCRBV12-03/12-04,TCRBV12-04		TCRBD02-01*02	TCRBD02	TCRBD02-01	02				TCRBJ02-04*01	TCRBJ02	TCRBJ02-04	01				6	4	0	3	4	0	27	38	42	55	59	1	In	VDJ
AGATCCAGTCCACGGAGTCAGGGGACACAGCACTGTATTTCTGTGCCTGAGAGGAAAACACGAACCCGGGAGCTGTTTTTTGGAGAA		1	0.001026694045174538	40	TCRBV21-01*01	TCRBV21	TCRBV21-01	01				TCRBD02-01*02	TCRBD02	TCRBD02-01	02				TCRBJ02-02*01	TCRBJ02	TCRBJ02-02	01				11	13	11	1	3	9	41	47	50	54	67	1	Out	VDJ
TGGAGCTGGGGGACTCAGCTTTGTATTTCTGTGCCAGCAGCCCTGGGTTTAGGAGGTGGGAGACCCTACGAGCAGTACTTCGGGCCG		1	0.001026694045174538	52	TCRBV09-01*01	TCRBV09	TCRBV09-01	01				TCRBD02-01*02	TCRBD02	TCRBD02-01	02				TCRBJ02-07*01	TCRBJ02	TCRBJ02-07	01				4	2	9	2	16	2	29	41	57	62	64	1	Out	VDJ
TTCTCAGTGACTCTGGCTTCTATCTCTGTGCCTGGAGTGGGGGGGACAGGGTTAACTAGCGGGAGGGATGAGCAGTTCTTCGGGCCA		1	0.001026694045174538	55	TCRBV30-01*01	TCRBV30	TCRBV30-01	01				TCRBD02-01*02	TCRBD02	TCRBD02-01	02				TCRBJ02-01*01	TCRBJ02	TCRBJ02-01	01				1	0	3	0	3	8	26	51	54	-1	67	1	Out	VDDJ
AGGGGACACAGCACTGTATTTCTGTGCCAGCACTCCTCCAGAGGGACTAGCGGAAAACTACCCCACAATGAGCAGTTCTTCGGGCCA		1	0.001026694045174538	59	TCRBV21-01*01	TCRBV21	TCRBV21-01	01				TCRBD02-01	TCRBD02	TCRBD02-01				01,02	TCRBJ02-01*01	TCRBJ02	TCRBJ02-01	01				7	11	0	5	10	5	22	32	42	53	64	1	Out	VDJ
AGCACCTTGGAGCTGGGGGACTCGGCCCTTTATCTTTGCGCCAGCTTGGGGGGACTAGCGGGAGTCGGCGAGCAGTTCTTCGGGCCA	CASLGGLAGVGEQFF	1	0.001026694045174538	45	TCRBV05-01*01	TCRBV05	TCRBV05-01	01				TCRBD02-01*02	TCRBD02	TCRBD02-01	02				TCRBJ02-01*01	TCRBJ02	TCRBJ02-01	01				7	5	0	2	5	10	36	45	50	64	69	1	In	VDJ
ACGGAGTCAGGGGACACAGCACTGTATTTCTGTGCCAGCAGGTTAAACTAGCTACCAGGCTTGACCGGGGAGCTGTTTTTTGGAGAA	CASRLN*LPGLTGELFF	1	0.001026694045174538	51	TCRBV21-01*01	TCRBV21	TCRBV21-01	01				TCRBD02-01	TCRBD02	TCRBD02-01				01,02	TCRBJ02-02*01	TCRBJ02	TCRBJ02-02	01				6	11	3	7	5	5	30	41	46	52	63	1	Stop	VDJ
AACCCGACAGCTTTCTATCTCTGTGCCAGTAGTCGCTCTGGCGTTGCGGTATTGGTCGGGAGCAATCAGCCCCAGCATTTTGGTGAT	CASSRSGVAVLVGSNQPQHF	1	0.001026694045174538	60	TCRBV19-01*01	TCRBV19	TCRBV19-01	01				TCRBD02-01	TCRBD02	TCRBD02-01				01,02	TCRBJ01-05*01	TCRBJ01	TCRBJ01-05	01				5	11	7	5	12	1	21	33	45	49	60	1	In	VDJ
CAGCCCTCAGAACCCAGGGACTCAGCTGTGTACTTCTGTGCCAGCAGTGCTCAAGGGACAGGGTCCTACGAGCAGTACTTCGGGCCG	CASSAQGTGSYEQYF	1	0.001026694045174538	45	TCRBV12	TCRBV12				TCRBV12-03/12-04,TCRBV12-04		TCRBD01-01*01	TCRBD01	TCRBD01-01	01				TCRBJ02-07*01	TCRBJ02	TCRBJ02-07	01				5	0	0	3	6	1	36	48	54	-1	63	1	In	VDJ
GTGAACGCCTTGTTGCTGGGGGACTCGGCCCTCTATCTCTGTGCCAGCAGCTTAAGGGGGCCTGGAAACACCATATATTTTGGAGAG	CASSLRGPGNTIYF	1	0.001026694045174538	42	TCRBV05-06*01	TCRBV05	TCRBV05-06	01				TCRBD01-01*01	TCRBD01	TCRBD01-01	01				TCRBJ01-03*01	TCRBJ01	TCRBJ01-03	01				2	0	5	0	1	2	39	53	54	-1	61	1	In	VDJ
ACTCTGACAGTGACCAGTGCCCATCCTGAAGACAGCAGCTTCTACATCTGCAGCCTCGGACAGGGCGATGAGCAGTTCTTCGGGCCA	CSLGQGDEQFF	1	0.001026694045174538	33	TCRBV20-01	TCRBV20	TCRBV20-01				01,04	TCRBD01-01*01	TCRBD01	TCRBD01-01	01				TCRBJ02-01*01	TCRBJ02	TCRBJ02-01	01				9	2	1	3	4	8	48	53	57	65	67	1	In	VDJ
AACGCCTTGTTGCTGGGGGACTCGGCCCTGTATCTCTGTGCCAGCAGTTACACTAGCAGGCCCTACAATGAGCAGTTCTTCGGGCCA	CASSYTSRPYNEQFF	1	0.001026694045174538	45	TCRBV05-05*01	TCRBV05	TCRBV05-05	01				TCRBD02-01	TCRBD02	TCRBD02-01				01,02	TCRBJ02-01*01	TCRBJ02	TCRBJ02-01	01				5	4	3	7	4	2	36	47	51	57	61	1	In	VDJ
GTGACCAGTGCCCATCCTGAAGACAGCAGCTTCTACATCTGCAGTGCTAGACCCTTGTCTTCCGTTGAGACCCAGTACTTCGGGCCA	CSARPLSSVETQYF	1	0.001026694045174538	42	TCRBV20	TCRBV20				TCRBV20-01,TCRBV20-or09_02		TCRBD02-01	TCRBD02	TCRBD02-01				01,02	TCRBJ02-05*01	TCRBJ02	TCRBJ02-05	01				2	11	4	10	2	5	39	51	53	55	66	1	In	VDJ
CTCACTCTGGAGTCCGCTACCCGCTCCCAGACATCTGTGTATTTCTGCGCCAGCAGTGGGCGGTCCGGGGAGCTGTTTTTTGGAGAA	CASSGRSGELFF	1	0.001026694045174538	36	TCRBV10-02*01	TCRBV10	TCRBV10-02	01				TCRBD02-01	TCRBD02	TCRBD02-01				01,02	TCRBJ02-02*01	TCRBJ02	TCRBJ02-02	01				4	1	7	5	1	6	45	58	59	63	64	1	In	VDJ
CTGAGTTCTAAGAAGCTCCTTCTCAGTGACTCTGGCTTCTATCTCTGTGCCTTAGGGACAGGGCCTCAGCCCCAGCATTTTGGTGAT	CALGTGPQPQHF	1	0.001026694045174538	36	TCRBV30-01	TCRBV30	TCRBV30-01				01,05	TCRBD01-01*01	TCRBD01	TCRBD01-01	01				TCRBJ01-05*01	TCRBJ01	TCRBJ01-05	01				7	2	0	3	2	6	45	52	54	63	65	1	In	VDJ
CGGTCCACAAAGCTGGAGGACTCAGCCATGTACTTCTGTGCCAGCAGTGAGTTTGCCAGAAACAATCAGCCCCAGCATTTTGGTGAT	CASSEFARNNQPQHF	1	0.001026694045174538	45	TCRBV02-01	TCRBV02	TCRBV02-01				01,03	TCRBD01-01*01	TCRBD01	TCRBD01-01	01				TCRBJ01-05*01	TCRBJ01	TCRBJ01-05	01				3	3	4	5	6	3	36	50	56	59	62	1	In	VDJ
GCTCCCTCCCAGACATCTGTGTACTTCTGTGCCAGCAGTCAGGTTTTCGACAGGGGGGCCTCTAACTATGGCTACACCTTCGGTTCG	CASSQVFDRGASNYGYTF	1	0.001026694045174538	54	TCRBV06-06*04	TCRBV06	TCRBV06-06	04				TCRBD01-01*01	TCRBD01	TCRBD01-01	01				TCRBJ01-02*01	TCRBJ01	TCRBJ01-02	01				4	4	2	1	8	0	27	40	48	57	61	1	In	VDJ
TCTAAGAAGCTCCTTCTCAGTGACTCTGGCTTCTATCTCTGTGCCTGGAGTGTAGGACTAGCGGGAAACGAGCAGTACTTCGGGCCG	CAWSVGLAGNEQYF	1	0.001026694045174538	42	TCRBV30-01*01	TCRBV30	TCRBV30-01	01				TCRBD02-01*02	TCRBD02	TCRBD02-01	02				TCRBJ02-07*01	TCRBJ02	TCRBJ02-07	01				0	1	1	3	1	5	39	53	54	66	67	1	In	VDJ
ACAAAGCTGGAGGACTCAGCCATGTACTTCTGTGCCAGCAATCCCTCGACTAGCCTATACCCCCAAGAGACCCAGTACTTCGGGCCA	CASNPSTSLYPQETQYF	1	0.001026694045174538	51	TCRBV02-01	TCRBV02	TCRBV02-01				01,03	TCRBD02-01	TCRBD02	TCRBD02-01				01,02	TCRBJ02-05*01	TCRBJ02	TCRBJ02-05	01				7	8	2	7	7	1	30	40	47	54	62	1	In	VDJ
NTGTCGGCTGCTCCCTCCCAAACATCTGTGTACTTCTGTGCCAGCAGTTATGGACTAGCGGGAGGGTACGAGCAGTACTTCGGGCCG	CASSYGLAGGYEQYF	1	0.001026694045174538	45	TCRBV06-02/06-03*01	TCRBV06	TCRBV06-02/06-03	01				TCRBD02-01*02	TCRBD02	TCRBD02-01	02				TCRBJ02-07*01	TCRBJ02	TCRBJ02-07	01				3	0	1	0	1	4	36	50	51	-1	66	1	In	VDJ
ACAGTGACCAGTGCCCATCCTGAAGACAGCAGCTTCTACATCTGCAGTGCCTTTGGACAGGGTACCTACGAGCAGTACTTCGGGCCG	CSAFGQGTYEQYF	1	0.001026694045174538	39	TCRBV20	TCRBV20				TCRBV20-01,TCRBV20-or09_02		TCRBD01-01*01	TCRBD01	TCRBD01-01	01				TCRBJ02-07*01	TCRBJ02	TCRBJ02-07	01				6	2	1	3	4	2	42	50	54	62	64	1	In	VDJ
ATCCGGTCCACAAAGCTGGAGGACTCAGCCATGTACTTCTGTGCCAGCAGTGAAAGCCCGGGAGAGCATACGCAGTATTTTGGCCCA	CASSESPGEHTQYF	1	0.001026694045174538	42	TCRBV02-01	TCRBV02	TCRBV02-01				01,03	TCRBD02-01*02	TCRBD02	TCRBD02-01	02				TCRBJ02-03*01	TCRBJ02	TCRBJ02-03	01				2	3	8	2	4	7	39	54	58	64	67	1	In	VDJ
TCCACAAAGCTGGAGGACTCAGCCATGTACTTCTGTGCCGGGGCCCGGGACAGGGTTACCCAGCGGGTGGCAGGATATTTTGGCCCA	CAGARDRVTQRVAGYF	1	0.001026694045174538	48	TCRBV02-01	TCRBV02	TCRBV02-01				01,03	TCRBD01-01*01	TCRBD01	TCRBD01-01	01				TCRBJ02-03*01	TCRBJ02	TCRBJ02-03	01				11	20	0	3	7	15	33	39	46	55	75	1	In	VDJ
NCTCTCACTGTGACATCGGCCCAAAAGAACCCGACAGCTTTCTATCTCTGTGCCAGTAGTCCAGGGTCTGAAGCTTTCTTTGGACAA	CASSPGSEAFF	1	0.001026694045174538	33	TCRBV19-01*01	TCRBV19	TCRBV19-01	01				TCRBD01-01*01	TCRBD01	TCRBD01-01	01				TCRBJ01-01*01	TCRBJ01	TCRBJ01-01	01				5	1	4	3	1	6	48	60	61	66	67	1	In	VDJ
GTGACCAGTGCCCATCCTGAAGACAGCAGCTTCTACATCTGCAGTGCGAGTGTTAGGGGTATCTCCTACGAGCAGTACTTCGGGCCG	CSASVRGISYEQYF	2	0.002053388090349076	42	TCRBV20-01*04	TCRBV20	TCRBV20-01	04				TCRBD01-01*01	TCRBD01	TCRBD01-01	01				TCRBJ02-07*01	TCRBJ02	TCRBJ02-07	01				1	3	5	2	2	0	39	52	54	59	62	2	In	VDJ
AGCACCTTGGAGCTGGGGGACTCGGCCCTTTATCTTTGCGCCAGCATCGAAGAGCGGGGCTCCTACAATGAGCAGTTCTTCGGGCCA	CASIEERGSYNEQFF	1	0.001026694045174538	45	TCRBV05-01*01	TCRBV05	TCRBV05-01	01				TCRBD02-01*01	TCRBD02	TCRBD02-01	01				TCRBJ02-01*01	TCRBJ02	TCRBJ02-01	01				6	0	6	3	6	0	36	46	52	-1	59	1	In	VDJ
CAATTCCCTGGAGCTTGGTGACTCTGCTGTGTATTTCTGTGCCAGCAGCATAGCGTTTCTTTCTCTGAGACCCAGTACTTCGGGCCA		1	0.001026694045174538	44	TCRBV03-01/03-02*01	TCRBV03	TCRBV03-01/03-02	01				TCRBD02-01	TCRBD02	TCRBD02-01				01,02	TCRBJ02-05*01	TCRBJ02	TCRBJ02-05	01				5	11	5	6	1	5	37	49	50	55	66	1	Out	VDJ
CGGTCCACAAAGCTGGAGGACTCAGCCATGTACTTCTGTGCCAGCTTGGGACGGCGTAGGGGCCAAGAGACCCAGTACTTCGGGCCA	CASLGRRRGQETQYF	1	0.001026694045174538	45	TCRBV02-01	TCRBV02	TCRBV02-01				01,03					TCRBD01,TCRBD02	TCRBD01-01,TCRBD02-01		TCRBJ02-05*01	TCRBJ02	TCRBJ02-05	01				8	10	0	7	2	1	36	45	47	52	62	1	In	VDJ
TGAACGCCTTGGAGCTGGAGGACTCGGCCCTGTATCTCTGTGCCAGCAGTCAAGGGACTACCCACAGATACGCAGTATTTTGGCCCA		1	0.001026694045174538	43	TCRBV05-08*01	TCRBV05	TCRBV05-08	01				TCRBD02-01	TCRBD02	TCRBD02-01				01,02	TCRBJ02-03*01	TCRBJ02	TCRBJ02-03	01				5	2	0	9	4	2	38	49	53	60	62	1	Out	VDJ
ACCCGCTCCCAGACATCTGTGTATTTCTGCGCCAGCAGTGGTTCCGGCCCTCCGGGAGGTTCATCCGGGGAGCTGTTTTTTGGAGAA	CASSGSGPPGGSSGELFF	1	0.001026694045174538	54	TCRBV10-02*01	TCRBV10	TCRBV10-02	01				TCRBD02-01*02	TCRBD02	TCRBD02-01	02				TCRBJ02-02*01	TCRBJ02	TCRBJ02-02	01				4	5	8	1	12	6	27	40	52	59	64	1	In	VDJ
ATGAATGTGAGCACCTTGGAGCTGGGGGACTCGGCCCTTTATCTTTGCGCCAGCAGAAACGGGGAAACTGAAGCTTTCTTTGGACAA	CASRNGETEAFF	1	0.001026694045174538	36	TCRBV05-01*01	TCRBV05	TCRBV05-01	01				TCRBD02-01*01	TCRBD02	TCRBD02-01	01				TCRBJ01-01*01	TCRBJ01	TCRBJ01-01	01				5	2	8	3	3	5	45	56	59	64	66	1	In	VDJ
TGGCGTCTGCTGTACCCTCTCAGACATCTGTGTACTTCTGTGCCAGCAGGCCGGTACAGGGGGAGATTTCCCCAGCATTTTGGTGAT		1	0.001026694045174538	43	TCRBV06-04*01	TCRBV06	TCRBV06-04	01				TCRBD01-01*01	TCRBD01	TCRBD01-01	01				TCRBJ01-05*01	TCRBJ01	TCRBJ01-05	01				6	6	3	1	6	10	38	49	55	63	69	1	Out	VDJ
ATCCAGCGCACAGAGCAGGAGGACTCGGCCGTGTATCTCTGTGCCAGCAGCTACGCGGACGGAACTCAGCCCCAGCATTTTGGTGAT	CASSYADGTQPQHF	2	0.002053388090349076	42	TCRBV07-02	TCRBV07	TCRBV07-02				01,02					TCRBD01,TCRBD02	TCRBD01-01,TCRBD02-01		TCRBJ01-05*01	TCRBJ01	TCRBJ01-05	01				4	5	1	7	4	6	39	52	56	60	65	2	In	VDJ
AAGATCCAGCCCTCAGAACCCAGGGACTCAGCTGTGTACTTCTGTGCCAGCAGTCGGACAGTCAATCAGCCCCAGCATTTTGGTGAT	CASSRTVNQPQHF	1	0.001026694045174538	39	TCRBV12-03/12-04*01	TCRBV12	TCRBV12-03/12-04	01				TCRBD01-01*01	TCRBD01	TCRBD01-01	01				TCRBJ01-05*01	TCRBJ01	TCRBJ01-05	01				5	1	1	5	1	3	42	54	55	61	62	1	In	VDJ
NNNNNNNTGTCGGCTGCTCCCTCCCAGACATCTGTGTACTTCTGTGCCAGCAGTCCACGGACGTTTTATGGCTACACCTTCGGTTCG	CASSPRTFYGYTF	1	0.001026694045174538	39	TCRBV06-05*01	TCRBV06	TCRBV06-05	01								TCRBD01,TCRBD02	TCRBD01-01,TCRBD02-01		TCRBJ01-02*01	TCRBJ01	TCRBJ01-02	01				5	4	1	7	4	5	42	54	58	62	66	1	In	VDJ
CCCTCAGAACCCAGGGACTCAGCTGTGTACTTCTGTGCCAGCAGTATATCCGGGCCTCTCGTCTCCGGGGAGCTGTTTTTTGGAGAA	CASSISGPLVSGELFF	1	0.001026694045174538	48	TCRBV12	TCRBV12				TCRBV12-03/12-04,TCRBV12-04						TCRBD01,TCRBD02	TCRBD01-01,TCRBD02-01		TCRBJ02-02*01	TCRBJ02	TCRBJ02-02	01				5	9	8	0	6	6	33	45	51	55	64	1	In	VDJ
GCCATCCCCAACCAGACAGCTCTTTACTTCTGTGCCACCAGTGATGGCGGGCCTGGAGGAACTAATGAAAAACTGTTTTTTGGCAGT	CATSDGGPGGTNEKLFF	1	0.001026694045174538	51	TCRBV24-01*01	TCRBV24	TCRBV24-01	01				TCRBD02-01	TCRBD02	TCRBD02-01				01,02	TCRBJ01-04*01	TCRBJ01	TCRBJ01-04	01				3	8	7	4	1	1	30	45	46	51	59	1	In	VDJ
ATCCGGTCCACAAAGCTGGAGGACTCAGCCATGTACTTCTGTGCCAGCAGTGAAGCGGGCCAGTACTACGAGCAGTACTTCGGGCCG	CASSEAGQYYEQYF	1	0.001026694045174538	42	TCRBV02-01	TCRBV02	TCRBV02-01				01,03	TCRBD01-01*01	TCRBD01	TCRBD01-01	01				TCRBJ02-07*01	TCRBJ02	TCRBJ02-07	01				0	5	8	0	0	3	39	-1	56	60	65	1	In	VDJ
CCATCCTGAAGACAGCAGCTTCTACATCTGCAGTGCTAGTCTACCCTAGCGGGCGGCTCAGCCAAAAACATTCAGTACTTCGGCGCC		1	0.001026694045174538	53	TCRBV20-01*04	TCRBV20	TCRBV20-01	04				TCRBD02-01	TCRBD02	TCRBD02-01				01,02	TCRBJ02-04*01	TCRBJ02	TCRBJ02-04	01				2	6	4	4	5	0	28	40	45	53	59	1	Out	VDJ
GTGACCAGTGCCCATCCTGAAGACAGCAGCTTCTACATCTGCAGTGCTAGAGAGCTAGCGGTAACCTACGAGCAGTACTTCGGGCCG	CSARELAVTYEQYF	1	0.001026694045174538	42	TCRBV20	TCRBV20				TCRBV20-01,TCRBV20-or09_02		TCRBD02-01	TCRBD02	TCRBD02-01				01,02	TCRBJ02-07*01	TCRBJ02	TCRBJ02-07	01				0	3	4	5	1	2	39	53	54	61	64	1	In	VDJ
GACCAGTGCCCATCCTGAAGACAGCAGCTTCTACATCTGCAGTGCTAGAGATATAGCGGGAGGGCCAACGAGCAGTACTTCGGGCCG		1	0.001026694045174538	44	TCRBV20	TCRBV20				TCRBV20-01,TCRBV20-or09_02		TCRBD02-01*02	TCRBD02	TCRBD02-01	02				TCRBJ02-07*01	TCRBJ02	TCRBJ02-07	01				0	3	5	0	2	5	37	51	53	64	67	1	Out	VDJ
CTGGAGTCCGCTACCAGCTCCCAGACATCTGTGTACTTCTGTGCCATCAGTGGGGGGACTCCTTCAAATGAGCAGTTCTTCGGGCCA	CAISGGTPSNEQFF	1	0.001026694045174538	42	TCRBV10-03*01	TCRBV10	TCRBV10-03	01				TCRBD02-01	TCRBD02	TCRBD02-01				01,02	TCRBJ02-01*01	TCRBJ02	TCRBJ02-01	01				4	6	0	10	2	7	39	52	54	60	66	1	In	VDJ
GAGCTGGGGGACTCGGCCCTTTATCTTTGCGCCAGCAGCTTGGTCCGAATTGGAATAGGGAAGTGGACTGAAGCTTTCTTTGGACAA	CASSLVRIGIGKWTEAFF	1	0.001026694045174538	54	TCRBV05-01*01	TCRBV05	TCRBV05-01	01								TCRBD01,TCRBD02	TCRBD01-01,TCRBD02-01		TCRBJ01-01*01	TCRBJ01	TCRBJ01-01	01				0	5	0	8	14	5	27	43	57	61	66	1	In	VDJ
GCCCAAAAGAACCCGACAGCTTTCTATCTCTGTGCCAGTAGTATCCTCCCCCGGGGCAGGGGAAACACTGAAGCTTTCTTTGGACAA	CASSILPRGRGNTEAFF	1	0.001026694045174538	51	TCRBV19-01*01	TCRBV19	TCRBV19-01	01				TCRBD01-01*01	TCRBD01	TCRBD01-01	01				TCRBJ01-01*01	TCRBJ01	TCRBJ01-01	01				3	1	4	2	12	2	30	44	56	62	63	1	In	VDJ
CGGTCCACAAAGCTGGAGGACTCAGCCATGTACTTCTGTGCCAGCAGTGACGACAGGGGACGGTCTGGAAAACTGTTTTTTGGCAGT	CASSDDRGRSGKLFF	1	0.001026694045174538	45	TCRBV02-01	TCRBV02	TCRBV02-01				01,03	TCRBD01-01*01	TCRBD01	TCRBD01-01	01				TCRBJ01-04*01	TCRBJ01	TCRBJ01-04	01				3	9	2	2	1	10	36	50	51	59	68	1	In	VDJ
GAGTCCGCCAGCACCAACCAGACATCTATGTACCTCTGTGCCAGCAGTTGGCCCAGGGGGCAAGTCTATGGCTACACCTTCGGTTCG	CASSWPRGQVYGYTF	2	0.002053388090349076	45	TCRBV28-01*01	TCRBV28	TCRBV28-01	01				TCRBD01-01*01	TCRBD01	TCRBD01-01	01				TCRBJ01-02*01	TCRBJ01	TCRBJ01-02	01				4	4	4	0	4	4	36	49	53	61	65	2	In	VDJ
ATCCGGTCCACAAAGCTGGAGGACTCAGCCATGTACTTCTGTGCCAGCAGTGGCTCGAGCGGGACAGATACGCAGTATTTTGGCCCA	CASSGSSGTDTQYF	1	0.001026694045174538	42	TCRBV02-01	TCRBV02	TCRBV02-01				01,03	TCRBD02-01	TCRBD02	TCRBD02-01				01,02	TCRBJ02-03*01	TCRBJ02	TCRBJ02-03	01				4	0	6	4	5	3	39	52	57	-1	63	1	In	VDJ
TCGGCTGCTCCCTCCCAGACATCTGTGTACTTCTGTGCCACCCCGCCACTAGCGGGAGCGGGCACCGGGGAGCTGTTTTTTGGAGAA	CATPPLAGAGTGELFF	1	0.001026694045174538	48	TCRBV06	TCRBV06				TCRBV06-01,TCRBV06-05		TCRBD02-01*02	TCRBD02	TCRBD02-01	02				TCRBJ02-02*01	TCRBJ02	TCRBJ02-02	01				10	4	3	2	7	4	33	40	47	58	62	1	In	VDJ
AACCTGAGCTCTCTGGAGCTGGGGGACTCAGCTTTGTATTTCTGTGCCAGCAGTGAATTACAGCCAGATGAAGCTTTCTTTGGACAA	CASSELQPDEAFF	1	0.001026694045174538	39	TCRBV09-01*01	TCRBV09	TCRBV09-01	01				TCRBD01-01*01	TCRBD01	TCRBD01-01	01				TCRBJ01-01*01	TCRBJ01	TCRBJ01-01	01				5	5	3	5	6	7	42	53	59	63	68	1	In	VDJ
CTGACAGTGACCAGTGCCCATCCTGAAGACAGCAGCTTCTACATCTGCAGTGCGGAGAGAGGAGGGAACGAGCAGTACTTCGGGCCG	CSAERGGNEQYF	1	0.001026694045174538	36	TCRBV20	TCRBV20				TCRBV20-01,TCRBV20-or09_02		TCRBD02-01*02	TCRBD02	TCRBD02-01	02				TCRBJ02-07*01	TCRBJ02	TCRBJ02-07	01				6	1	10	0	7	5	45	53	60	66	67	1	In	VDJ
ACCAGTGCCCATCCTGAAGACAGCAGCTTCTACATCTGCAGTGCTTCACTCGGACAGGGGAGCCCCGGGGAGCTGTTTTTTGGAGAA	CSASLGQGSPGELFF	1	0.001026694045174538	45	TCRBV20	TCRBV20				TCRBV20-01,TCRBV20-or09_02		TCRBD01-01*01	TCRBD01	TCRBD01-01	01				TCRBJ02-02*01	TCRBJ02	TCRBJ02-02	01				5	4	1	2	6	6	36	45	51	60	64	1	In	VDJ
ATCCTGGAGTCGCCCAGCCCCAACCAGACCTCTCTGTACTTCTGTGCCAGCAGGACAGGGGCCACCGGGGAGCTGTTTTTTGGAGAA	CASRTGATGELFF	2	0.002053388090349076	39	TCRBV27-01*01	TCRBV27	TCRBV27-01	01				TCRBD01-01*01	TCRBD01	TCRBD01-01	01				TCRBJ02-02*01	TCRBJ02	TCRBJ02-02	01				6	1	2	2	0	4	42	-1	53	61	62	2	In	VDJ
ATCCAGCGCACAGAGCAGGAGGACTCGGCCGTGTATCTCTGTGCCAGCAGCCGACAGGGGGATGTGTCACCCCTCCACTTTGGGAAT	CASSRQGDVSPLHF	1	0.001026694045174538	42	TCRBV07	TCRBV07				TCRBV07-02,TCRBV07-08		TCRBD01-01*01	TCRBD01	TCRBD01-01	01				TCRBJ01-06*01	TCRBJ01	TCRBJ01-06	01				5	5	2	1	1	10	39	51	52	61	66	1	In	VDJ
CTCTGGAGTCTGCTGCCTCCTCCCAGACATCTGTATATTTCTGCGCCAGTATAAGGTCAGGGAAGAAAGGGCTACACCTTCGGTTCG		1	0.001026694045174538	40	TCRBV10-01*01	TCRBV10	TCRBV10-01	01				TCRBD01-01*01	TCRBD01	TCRBD01-01	01				TCRBJ01-02*01	TCRBJ01	TCRBJ01-02	01				9	7	4	3	8	8	41	49	57	62	69	1	Out	VDJ
AAGATCCAGCGCACAGAGCAGGGGGACTCGGCCATGTATCTCTGTGCCAGCAGCAGTAAAACGGGCTACGAGCAGTACTTCGGGCCG	CASSSKTGYEQYF	2	0.002053388090349076	39	TCRBV07-09*01	TCRBV07	TCRBV07-09	01				TCRBD02-01	TCRBD02	TCRBD02-01				01,02	TCRBJ02-07*01	TCRBJ02	TCRBJ02-07	01				5	0	8	4	7	3	42	54	61	-1	65	2	In	VDJ
ATCCAGCCCTCAGAACCCAGGGACTCAGCTGTGTACTTCTGTGCCAGCAGTTTGGAGGCTGGGGCCAACGTCCTGACTTTCGGGGCC	CASSLEAGANVLTF	1	0.001026694045174538	42	TCRBV12	TCRBV12				TCRBV12-03/12-04,TCRBV12-04		TCRBD02-01*02	TCRBD02	TCRBD02-01	02				TCRBJ02-06*01	TCRBJ02	TCRBJ02-06	01				3	0	10	1	0	2	39	-1	53	-1	58	1	In	VDJ
GCCCATCCTGAAGACAGCAGCTTCTACATCTGCAGTGCTAGAACGGGACAGGGGGTTTTTAGGACAGATACGCAGTATTTTGGCCCA	CSARTGQGVFRTDTQYF	1	0.001026694045174538	51	TCRBV20	TCRBV20				TCRBV20-01,TCRBV20-or09_02		TCRBD01-01*01	TCRBD01	TCRBD01-01	01				TCRBJ02-03*01	TCRBJ02	TCRBJ02-03	01				2	8	0	1	2	3	30	42	44	55	63	1	In	VDJ
CAGCGCACAGAGCAGGGGGACTCGGCCATGTATCTCTGTGCCAGCAGCCCGGACAGGGGTAGGTGGACTGAAGCTTTCTTTGGACAA	CASSPDRGRWTEAFF	1	0.001026694045174538	45	TCRBV07-09*01	TCRBV07	TCRBV07-09	01				TCRBD01-01*01	TCRBD01	TCRBD01-01	01				TCRBJ01-01*01	TCRBJ01	TCRBJ01-01	01				5	7	1	2	2	5	36	48	50	59	66	1	In	VDJ
ATCCAGCGCACAGAGCAGCGGGACTCGGCCATGTATCGCTGTGCCAGCAGCTTACCAGCGAGGACTAACGAGCAGTACTTCGGGCCG	CASSLPARTNEQYF	2	0.002053388090349076	42	TCRBV07-06*01	TCRBV07	TCRBV07-06	01				TCRBD02-01	TCRBD02	TCRBD02-01				01,02	TCRBJ02-07*01	TCRBJ02	TCRBJ02-07	01				2	0	1	9	7	5	39	54	61	-1	67	2	In	VDJ
CTCCTTCTCAGTGACTCTGGCTTCTATCTCTGTGCCTGGAGTCAGAGCGGGAGGAGGAGCTCCTACAATGAGCAGTTCTTCGGGCCA	CAWSQSGRRSSYNEQFF	1	0.001026694045174538	51	TCRBV30-01*01	TCRBV30	TCRBV30-01	01				TCRBD02-01*02	TCRBD02	TCRBD02-01	02				TCRBJ02-01*01	TCRBJ02	TCRBJ02-01	01				2	5	6	1	3	0	30	42	45	54	59	1	In	VDJ
GGGGACACAGCACTGTATTTCTGTGCCAGCAGCAAAGGAGTCCGGGACTAGCGGGAAGTGACCTACAATGAGCAGTTCTTCGGGCCA	CASSKGVRD*REVTYNEQFF	1	0.001026694045174538	60	TCRBV21-01*01	TCRBV21	TCRBV21-01	01				TCRBD02-01*02	TCRBD02	TCRBD02-01	02				TCRBJ02-01*01	TCRBJ02	TCRBJ02-01	01				1	5	0	3	6	2	21	37	43	56	61	1	Stop	VDJ
ACTCTGAAGATCCAGCGCACAGAGCAGGGGGACTCGGCCATGTATCTCTGTGCCAGCAGCGGAAGCTTAGAAGCTTTCTTTGGACAA	CASSGSLEAFF	1	0.001026694045174538	33	TCRBV07-09*01	TCRBV07	TCRBV07-09	01								TCRBD01,TCRBD02	TCRBD01-01,TCRBD02-01		TCRBJ01-01*01	TCRBJ01	TCRBJ01-01	01				5	6	1	8	0	8	48	-1	60	63	69	1	In	VDJ
AAGAAGCTCCTTCTCAGTGACTCTGGCTTCTATCTCTGTGCCTGGAGTCCAGGAGGGGTCAGCAATCAGCCCCAGTATTTTGGTGAT	CAWSPGGVSNQPQYF	1	0.001026694045174538	45	TCRBV30-01*01	TCRBV30	TCRBV30-01	01				TCRBD02-01*02	TCRBD02	TCRBD02-01	02				TCRBJ01-05*01	TCRBJ01	TCRBJ01-05	01				2	19	10	0	3	17	36	48	51	57	76	1	In	VDJ
GTGACCAGTGCCCATCCTGAAGACAGCAGCTTCTACATCTGCAGTGCTAGACCCAGTTATGGCTACAATGAGCAGTTCTTCGGGCCA	CSARPSYGYNEQFF	1	0.001026694045174538	42	TCRBV20	TCRBV20				TCRBV20-01,TCRBV20-or09_02		TCRBD01-01*01	TCRBD01	TCRBD01-01	01				TCRBJ02-01*01	TCRBJ02	TCRBJ02-01	01				2	6	4	5	2	3	39	51	53	56	62	1	In	VDJ
CAGCCAGAAGACTCAGCCCTGTATCTCTGCGCCAGCAGCCAGCAAAAAGGACAGGGGGCCCGGTTGGGGACCCAGTACTTCGGGCCA	CASSQQKGQGARLGTQYF	1	0.001026694045174538	54	TCRBV04-01*01	TCRBV04	TCRBV04-01	01				TCRBD01-01*01	TCRBD01	TCRBD01-01	01				TCRBJ02-05*01	TCRBJ02	TCRBJ02-05	01				3	9	1	0	7	7	27	41	48	59	68	1	In	VDJ
CCTTGGAGCTGGGGGACTCGGCCCTTTATCTTTGCGCCAGCAGCTGAGCGACTAGCGGGAGGGATAGATACGCAGTATTTTGGCCCA		1	0.001026694045174538	49	TCRBV05-01*01	TCRBV05	TCRBV05-01	01				TCRBD02-01*02	TCRBD02	TCRBD02-01	02				TCRBJ02-03*01	TCRBJ02	TCRBJ02-03	01				3	2	2	0	4	5	32	45	49	63	65	1	Out	VDJ
GCCTTGGAGCTGGAGGACTCGGCCCTGTATCTCTGTGCCAGCAGCCGGGGGGAAGGGGCTACCAATTCACCCCTCCACTTTGGGAAT	CASSRGEGATNSPLHF	1	0.001026694045174538	48	TCRBV05-08*01	TCRBV05	TCRBV05-08	01				TCRBD02-01*01	TCRBD02	TCRBD02-01	01				TCRBJ01-06*01	TCRBJ01	TCRBJ01-06	01				4	11	8	1	0	7	33	-1	45	52	63	1	In	VDJ
NNNNNNNTGTCGGCTGCTCCCTCCCAAACATCTGTGTACTTCTGTGCCGGCCGCCGGACAGGGGTTGACGAGCAGTACTTCGGGCCG	CAGRRTGVDEQYF	1	0.001026694045174538	39	TCRBV06-02*02	TCRBV06	TCRBV06-02	02				TCRBD01-01*01	TCRBD01	TCRBD01-01	01				TCRBJ02-07*01	TCRBJ02	TCRBJ02-07	01				2	3	1	2	0	5	42	-1	55	64	67	1	In	VDJ
ATCCAGCGCACAGAGCAGGAGGACTCGGCCGTGTATCTCTGTGCCAGCAGCCCCTTTCGGTCTGGAAACACCATATATTTTGGAGAG	CASSPFRSGNTIYF	1	0.001026694045174538	42	TCRBV07-02	TCRBV07	TCRBV07-02				01,02	TCRBD02-01	TCRBD02	TCRBD02-01				01,02	TCRBJ01-03*01	TCRBJ01	TCRBJ01-03	01				5	0	8	5	6	1	39	51	57	-1	60	1	In	VDJ
CTTGGGGACTCGGCCGTGTATCTCTGTGCCAGCAGCGACGGGGCGGGACAGCCAACCCAGGGCACCGGGGAGCTGTTTTTTGGAGAA	CASSDGAGQPTQGTGELFF	1	0.001026694045174538	57	TCRBV11-03*01	TCRBV11	TCRBV11-03	01				TCRBD01-01*01	TCRBD01	TCRBD01-01	01				TCRBJ02-02*01	TCRBJ02	TCRBJ02-02	01				5	11	0	5	8	4	24	36	44	51	62	1	In	VDJ
AAGATCCAGCGCACAGAGCGGGGGGACTCAGCCGTGTATCTCTGTGCCAGCAGCTTGAGGTTGGACGGGGAGCTGTTTTTTGGAGAA	CASSLRLDGELFF	1	0.001026694045174538	39	TCRBV07-03*01	TCRBV07	TCRBV07-03	01				TCRBD02-01*02	TCRBD02	TCRBD02-01	02				TCRBJ02-02*01	TCRBJ02	TCRBJ02-02	01				3	5	11	1	0	7	42	-1	56	60	65	1	In	VDJ
CTGGCAATCCTGTCCTCAGAACCGGGAGACATGGCACTGTATCTCTGCGCCAGCAGTCAATCTCCCAGATCGGCTTTCTTTGGACAA	CASSQSPRSAFF	1	0.001026694045174538	36	TCRBV23-01*01	TCRBV23	TCRBV23-01	01				TCRBD01-01*01	TCRBD01	TCRBD01-01	01				TCRBJ01-01*01	TCRBJ01	TCRBJ01-01	01				0	4	4	5	3	11	45	62	65	68	72	1	In	VDJ
NCTCTCACTGTGACATCGGCCCAAAAGAACCCGACAGCTTTCTATCTCTGTGCCAGTAGTAGGGGCACTGAAGCTTTCTTTGGACAA	CASSRGTEAFF	1	0.001026694045174538	33	TCRBV19-01*01	TCRBV19	TCRBV19-01	01								TCRBD01,TCRBD02	TCRBD01-01,TCRBD02-01		TCRBJ01-01*01	TCRBJ01	TCRBJ01-01	01				4	0	6	2	0	4	48	-1	61	-1	65	1	In	VDJ
TCACCAGGCCTGGGGGACGCAGCCATGTACCTGTGTGCCACCAGCAGAGCGGTGGCAGGGAAGAACACTGAAGCTTTCTTTGGACAA	CATSRAVAGKNTEAFF	1	0.001026694045174538	48	TCRBV15-01*02	TCRBV15	TCRBV15-01	02				TCRBD01-01*01	TCRBD01	TCRBD01-01	01				TCRBJ01-01*01	TCRBJ01	TCRBJ01-01	01				1	2	4	3	6	1	33	49	55	60	62	1	In	VDJ
ACAGTGACCAGTGCCCATCCTGAAGACAGCAGCTTCTACATCTGCAGTGCTAGGATGCTTTCCCCATACGAGCAGTACTTCGGGCCG	CSARMLSPYEQYF	1	0.001026694045174538	39	TCRBV20	TCRBV20				TCRBV20-01,TCRBV20-or09_02						TCRBD01,TCRBD02	TCRBD01-01,TCRBD02-01		TCRBJ02-07*01	TCRBJ02	TCRBJ02-07	01				3	11	2	8	0	4	42	-1	53	55	66	1	In	VDJ
CAGCGCACAGAGCAGGGGGACTCGGCCATGTATCTCTGTGCCAGCAGCCCCAGCGGGTCGCCTTTCTCTGAGCAGTTCTTCGGGCCA	CASSPSGSPFSEQFF	1	0.001026694045174538	45	TCRBV07-09*01	TCRBV07	TCRBV07-09	01				TCRBD02-01	TCRBD02	TCRBD02-01				01,02	TCRBJ02-01*01	TCRBJ02	TCRBJ02-01	01				5	11	6	4	3	9	36	48	51	57	68	1	In	VDJ
CAGCAGGTAGTGCGAGGAGATTCGGCAGCTTATTTCTGTGCCAGCTCAACACGACTAGCGATCTACAATGAGCAGTTCTTCGGGCCA	CASSTRLAIYNEQFF	2	0.002053388090349076	45	TCRBV18-01*01	TCRBV18	TCRBV18-01	01				TCRBD02-01	TCRBD02	TCRBD02-01				01,02	TCRBJ02-01*01	TCRBJ02	TCRBJ02-01	01				1	2	2	6	0	3	36	-1	52	60	62	2	In	VDJ
CTGATTCTGGAGTCCGCCAGCACCAACCAGACATCTATGTACCTCTGTGCCAGCAGTCGATCGGGCTTCGGAAGCGGTTTTGGCCCA	CASSRSGFGSGF	1	0.001026694045174538	36	TCRBV28-01*01	TCRBV28	TCRBV28-01	01				TCRBD02-01	TCRBD02	TCRBD02-01				01,02	TCRBJ02-03*01	TCRBJ02	TCRBJ02-03	01				5	0	6	5	15	17	45	57	72	-1	77	1	In	VDJ
CAGCCCTCAGAACCCAGGGACTCAGCTGTGTATTTTTGTGCTAGTGGTTTGGGCCAGGGAAACACCGGGGAGCTGTTTTTTGGAGAA	CASGLGQGNTGELFF	2	0.002053388090349076	45	TCRBV12-05*01	TCRBV12	TCRBV12-05	01				TCRBD01-01*01	TCRBD01	TCRBD01-01	01				TCRBJ02-02*01	TCRBJ02	TCRBJ02-02	01				1	1	4	3	2	2	36	52	54	59	60	2	In	VDJ
CTGACAGTGACCAGTGCCCATCCTGAAGACAGCAGCTTCTACATCTGCAGTGCTAGAGAGGGTGATACTGAAGCTTTCTTTGGACAA	CSAREGDTEAFF	1	0.001026694045174538	36	TCRBV20	TCRBV20				TCRBV20-01,TCRBV20-or09_02						TCRBD01,TCRBD02	TCRBD01-01,TCRBD02-01		TCRBJ01-01*01	TCRBJ01	TCRBJ01-01	01				0	4	0	9	0	5	45	-1	59	62	66	1	In	VDJ
AGCAACATGAGCCCTGAAGACAGCAGCATATATCTCTGCAGCGTTCGTCAGGGGGTTTGGACTAATGAAAAACTGTTTTTTGGCAGT	CSVRQGVWTNEKLFF	1	0.001026694045174538	45	TCRBV29-01	TCRBV29	TCRBV29-01				01,02	TCRBD01-01*01	TCRBD01	TCRBD01-01	01				TCRBJ01-04*01	TCRBJ01	TCRBJ01-04	01				5	5	4	1	3	2	36	45	48	55	60	1	In	VDJ
AGTCCGCCAGCACCAACCAGACATCTATGTACCTCTGTGCCAGCAGTCATACCGGACTAGCGGGGGGCGGAGCAGTTCTTCGGGCCA		1	0.001026694045174538	46	TCRBV28-01*01	TCRBV28	TCRBV28-01	01				TCRBD02-01*01	TCRBD02	TCRBD02-01	01				TCRBJ02-01*01	TCRBJ02	TCRBJ02-01	01				5	2	1	1	6	10	35	47	53	67	69	1	Out	VDJ
NNNNNNNNNNNNNTGTCGGCTGCTCCCTCCCAGACATCTGTGTACTTCTGTGCCAGCTCCCCGTACGATACGCAGTATTTTGGCCCA	CASSPYDTQYF	2	0.002053388090349076	33	TCRBV06-05*01	TCRBV06	TCRBV06-05	01								TCRBD01,TCRBD02	TCRBD01-01,TCRBD02-01		TCRBJ02-03*01	TCRBJ02	TCRBJ02-03	01				8	0	3	7	7	6	48	57	64	-1	66	2	In	VDJ
AGCTCTCTGGAGCTGGGGGACTCAGCTTTGTATTTCTGTGCCAGCAGCTCTCGGGAGACGGACACCGGGGAGCTGTTTTTTGGAGAA	CASSSRETDTGELFF	2	0.002053388090349076	45	TCRBV09-01*01	TCRBV09	TCRBV09-01	01				TCRBD02-01*02	TCRBD02	TCRBD02-01	02				TCRBJ02-02*01	TCRBJ02	TCRBJ02-02	01				4	4	8	2	3	3	36	48	51	57	61	2	In	VDJ
GAGTCGCCCAGCCCCAACCAGACCTCTCTGTACTTCTGTGCCAGCAGTTTGGGTCACCTGATGAACACTGAAGCTTTCTTTGGACAA	CASSLGHLMNTEAFF	1	0.001026694045174538	45	TCRBV27-01*01	TCRBV27	TCRBV27-01	01								TCRBD01,TCRBD02	TCRBD01-01,TCRBD02-01		TCRBJ01-01*01	TCRBJ01	TCRBJ01-01	01				3	8	0	9	0	0	36	-1	50	53	61	1	In	VDJ
NNNNTGTCGGCTGCTCCCTCCCAGACATCTGTGTACTTCTGTGCCAGCAGTGATGTACAGGGCAGTCAGCCCCAGCATTTTGGTGAT	CASSDVQGSQPQHF	2	0.002053388090349076	42	TCRBV06-01*01	TCRBV06	TCRBV06-01	01				TCRBD01-01*01	TCRBD01	TCRBD01-01	01				TCRBJ01-05*01	TCRBJ01	TCRBJ01-05	01				3	3	3	3	3	6	39	53	56	62	65	2	In	VDJ
ATCCGCTCACCAGGCCTGGGGGACGCAGCCATGTACCTGTGTGCCACCAGCTTAGGACAAGATAATTCACCCCTCCACTTTGGGAAT	CATSLGQDNSPLHF	1	0.001026694045174538	42	TCRBV15-01*02	TCRBV15	TCRBV15-01	02				TCRBD01-01*01	TCRBD01	TCRBD01-01	01				TCRBJ01-06*01	TCRBJ01	TCRBJ01-06	01				5	2	1	6	3	5	39	51	54	59	61	1	In	VDJ
ATTCTGGAGTCCGCCAGCACCAACCAGACATCTATGTACCTCTGTGCCAGCAGTTTGGGGGGAACCTATGGCTACACCTTCGGTTCG	CASSLGGTYGYTF	1	0.001026694045174538	39	TCRBV28-01*01	TCRBV28	TCRBV28-01	01				TCRBD02-01*01	TCRBD02	TCRBD02-01	01				TCRBJ01-02*01	TCRBJ01	TCRBJ01-02	01				3	3	9	1	0	4	42	-1	56	62	65	1	In	VDJ
TCTGCCATCCCCAACCAGACAGCTCTTTACTTCTGTGCCACCAGTGATTTCCCGACAGGGGAAAAGGATGGCTACACCTTCGGTTCG	CATSDFPTGEKDGYTF	1	0.001026694045174538	48	TCRBV24-01*01	TCRBV24	TCRBV24-01	01				TCRBD01-01*01	TCRBD01	TCRBD01-01	01				TCRBJ01-02*01	TCRBJ01	TCRBJ01-02	01				1	6	2	2	3	6	33	50	53	61	67	1	In	VDJ
CTGGAGTCGCCCAGCCCCAACCAGACCTCTCTGTACTTCTGTGCCAGCAGTCCAGTAGCGGGAGGCTACGAGCAGTACTTCGGGCCG	CASSPVAGGYEQYF	1	0.001026694045174538	42	TCRBV27-01*01	TCRBV27	TCRBV27-01	01				TCRBD02-01*02	TCRBD02	TCRBD02-01	02				TCRBJ02-07*01	TCRBJ02	TCRBJ02-07	01				5	0	5	1	4	3	39	51	55	-1	65	1	In	VDJ
AGTCTGCCATCCCCAACCAGACAGCTCTTTACTTCTGTGCCACCAGTGAAGATGCGGCTGGGCTCCTACGAGCAGTACTTCGGGCCG		2	0.002053388090349076	46	TCRBV24-01*01	TCRBV24	TCRBV24-01	01				TCRBD02-01	TCRBD02	TCRBD02-01				01,02	TCRBJ02-07*01	TCRBJ02	TCRBJ02-07	01				4	5	7	5	4	0	35	49	53	57	62	2	Out	VDJ
CAGCCCTCAGAACCCAGGGACTCAGCTGTGTACTTCTGTGCCAGCAGCCCCTACATTTCCAGCTCCTACGAGCAGTACTTCGGGCCG	CASSPYISSSYEQYF	1	0.001026694045174538	45	TCRBV12	TCRBV12				TCRBV12-03/12-04,TCRBV12-04						TCRBD01,TCRBD02	TCRBD01-01,TCRBD02-01		TCRBJ02-07*01	TCRBJ02	TCRBJ02-07	01				6	7	3	6	5	0	36	47	52	55	62	1	In	VDJ
CCAGAAGACTCGGCCCTGTATCTCTGCGCCAGCAGCCAAGATGGGTGGATAGCGAGGCTTTGAGTGGGTGAGCAGTTCTTCGGGCCA	CASSQDGWIARL*VGEQFF	1	0.001026694045174538	57	TCRBV04-03*01	TCRBV04	TCRBV04-03	01				TCRBD02-01	TCRBD02	TCRBD02-01				01,02	TCRBJ02-01*01	TCRBJ02	TCRBJ02-01	01				0	14	5	6	8	9	24	41	49	54	68	1	Stop	VDJ
CGCACAGAGCAGGAGGACTCGGCCGTGTATCTCTGTGCCAGCAGCCCAGGACTAGCGGGAGCTCTTGGGGAGCAGTTCTTCGGGCCA	CASSPGLAGALGEQFF	1	0.001026694045174538	48	TCRBV07-02	TCRBV07	TCRBV07-02				01,02	TCRBD02-01*02	TCRBD02	TCRBD02-01	02				TCRBJ02-01*01	TCRBJ02	TCRBJ02-01	01				5	8	1	2	3	10	33	45	48	61	69	1	In	VDJ
ACAGAGCAGGAGGACTCGGCCGTGTATCTCTGTGCCAGCAGCTTAGTGGCTAGCGGACTTAGCACAGATACGCAGTATTTTGGCCCA	CASSLVASGLSTDTQYF	1	0.001026694045174538	51	TCRBV07-02	TCRBV07	TCRBV07-02				01,02	TCRBD02-01	TCRBD02	TCRBD02-01				01,02	TCRBJ02-03*01	TCRBJ02	TCRBJ02-03	01				1	4	4	5	3	0	30	46	49	56	60	1	In	VDJ
NNNNTGTCGGCTGCTCCCTCCCAGACATCTGTGTACTTCTGTGCCAGCAGTTTACAGAGAAATAATGAAAAACTGTTTTTTGGCAGT	CASSLQRNNEKLFF	1	0.001026694045174538	42	TCRBV06-05*01	TCRBV06	TCRBV06-05	01				TCRBD01-01*01	TCRBD01	TCRBD01-01	01				TCRBJ01-04*01	TCRBJ01	TCRBJ01-04	01				4	5	3	5	1	4	39	52	53	57	62	1	In	VDJ
CGTCTGCTGTACCCTCTCAGACATCTGTGTACTTCTGTGCCGGGAAGGGGAGAGGGACACACTAACTATGGCTACACCTTCGGTTCG		1	0.001026694045174538	46	TCRBV06-04*01	TCRBV06	TCRBV06-04	01				TCRBD01-01*01	TCRBD01	TCRBD01-01	01				TCRBJ01-02*01	TCRBJ01	TCRBJ01-02	01				11	2	0	6	12	0	35	41	53	59	61	1	Out	VDJ
AAGATCCAGCCCTCAGAACCCAGGGACTCAGCTGTGTACTTCTGTGCCAGTCGGACTAGCGGGAGTAAGGTGCAGTACTTCGGGCCG	CASRTSGSKVQYF	1	0.001026694045174538	39	TCRBV12-03/12-04*01	TCRBV12	TCRBV12-03/12-04	01				TCRBD02-01*02	TCRBD02	TCRBD02-01	02				TCRBJ02-07*01	TCRBJ02	TCRBJ02-07	01				9	6	1	2	2	9	42	50	52	65	71	1	In	VDJ
CAGCGCACAGAGCAGGAGGACTCGGCCGTGTATCTCTGTGCCAGCAGCCCGGGACAGGGGGTTTTGGATGAGCAGTTCTTCGGGCCA	CASSPGQGVLDEQFF	2	0.002053388090349076	45	TCRBV07-02	TCRBV07	TCRBV07-02				01,02	TCRBD01-01*01	TCRBD01	TCRBD01-01	01				TCRBJ02-01*01	TCRBJ02	TCRBJ02-01	01				5	6	0	1	2	8	36	48	50	61	67	2	In	VDJ
AGCTCTCTGGAGCTGGGGGACTCAGCTTTGTATTTCTGTGCCAGCAGCGTAGGAGCGAGCTCCTACAATGAGCAGTTCTTCGGGCCA	CASSVGASSYNEQFF	1	0.001026694045174538	45	TCRBV09-01*01	TCRBV09	TCRBV09-01	01				TCRBD02-01	TCRBD02	TCRBD02-01				01,02	TCRBJ02-01*01	TCRBJ02	TCRBJ02-01	01				0	2	6	6	1	0	36	52	53	57	59	1	In	VDJ
GCTGCTCCCTCCCAGACATCTGTGTACTTCTGTGCCAGCAGTTCCGAAACCAGACAGGGGGCTCTATATGGCTACACCTTCGGTTCG	CASSSETRQGALYGYTF	1	0.001026694045174538	51	TCRBV06	TCRBV06				TCRBV06-05,TCRBV06-06		TCRBD01-01*01	TCRBD01	TCRBD01-01	01				TCRBJ01-02*01	TCRBJ01	TCRBJ01-02	01				4	4	2	0	9	5	30	43	52	62	66	1	In	VDJ
CCAGCCCCAACCAGACCTCTCTGTACTTCTGTGCCAGCAGTTTATTAGGGGGGGGGACCTCTTTTTTACGAGCAGTACTTCGGGCCG		1	0.001026694045174538	52	TCRBV27-01*01	TCRBV27	TCRBV27-01	01				TCRBD02-01*01	TCRBD02	TCRBD02-01	01				TCRBJ02-07*01	TCRBJ02	TCRBJ02-07	01				1	12	9	0	2	4	29	45	47	54	66	1	Out	VDJ
GAGTCGCCCAGCCCCAACCAGACCTCTCTGTACTTCTGTGCCAGCAGACGAGGAGAGGCCCCCCTCTACGAGCAGTACTTCGGGCCG	CASRRGEAPLYEQYF	1	0.001026694045174538	45	TCRBV27-01*01	TCRBV27	TCRBV27-01	01				TCRBD02-01*02	TCRBD02	TCRBD02-01	02				TCRBJ02-07*01	TCRBJ02	TCRBJ02-07	01				6	10	10	2	4	3	36	47	51	55	65	1	In	VDJ
CTCACTGTGACATCGGCCCAAAAGAACCCGACAGCTTTCTATCTCTGTGCCAGTAGCAGGACTCCCTACGAGCAGTACTTCGGGCCG	CASSRTPYEQYF	2	0.002053388090349076	36	TCRBV19-01*01	TCRBV19	TCRBV19-01	01				TCRBD02-01	TCRBD02	TCRBD02-01				01,02	TCRBJ02-07*01	TCRBJ02	TCRBJ02-07	01				6	1	1	10	2	2	45	56	58	63	64	2	In	VDJ
CTCACTCTGGAGTCCGCTACCAGCTCCCAGACATCTGTGTACTTCTGTGCCACCCTCGGACAGAACTATGGCTACACCTTCGGTTCG	CATLGQNYGYTF	1	0.001026694045174538	36	TCRBV10-03*01	TCRBV10	TCRBV10-03	01				TCRBD01-01*01	TCRBD01	TCRBD01-01	01				TCRBJ01-02*01	TCRBJ01	TCRBJ01-02	01				10	0	1	5	5	2	45	52	57	-1	63	1	In	VDJ
GAACCCGACAGCTTTCTATCTCTGTGCCAGTAGGACCGGGGACAGGGTTAGGCGGCGGGTACTTACAATGAGCAGTTCTTCGGGCCA		1	0.001026694045174538	59	TCRBV19-01*01	TCRBV19	TCRBV19-01	01				TCRBD01-01*01	TCRBD01	TCRBD01-01	01				TCRBJ02-01*01	TCRBJ02	TCRBJ02-01	01				6	16	0	3	5	4	22	33	38	47	63	1	Out	VDJ
AGATCCAGCGCACAGAGCGGGGGGACTCAGCCGTGTATCTCTGTGCCAGCAGAGGACAGGGGGCAAGAGACCCAGTACTTCGGGCCA		1	0.001026694045174538	40	TCRBV07-03*01	TCRBV07	TCRBV07-03	01				TCRBD01-01*01	TCRBD01	TCRBD01-01	01				TCRBJ02-05*01	TCRBJ02	TCRBJ02-05	01				6	0	1	1	1	2	41	52	53	-1	63	1	Out	VDJ
ACCAGGCCTGGGGGACGCAGCCATGTACCTGTGTGCCACCAGCTCTCCGTGGACTAGCTGCACCAAGAGACCCAGTACTTCGGGCCA		1	0.001026694045174538	50	TCRBV15-01*02	TCRBV15	TCRBV15-01	02				TCRBD02-01	TCRBD02	TCRBD02-01				01,02	TCRBJ02-05*01	TCRBJ02	TCRBJ02-05	01				5	3	1	7	7	0	31	43	50	58	61	1	Out	VDJ
TGCTGCCTCCTCCCAGACATCTGTATATTTCTGCGCCAGCAGTGAATACTAGCGGGAGGCTCTACCTACGAGCAGTACTTCGGGCCG		1	0.001026694045174538	50	TCRBV10-01	TCRBV10	TCRBV10-01				01,03	TCRBD02-01*02	TCRBD02	TCRBD02-01	02				TCRBJ02-07*01	TCRBJ02	TCRBJ02-07	01				3	5	3	1	2	2	31	45	47	59	64	1	Out	VDJ
CACGCCCTGCAGCCAGAAGACTCAGCCCTGTATCTCTGCGCCAGCAGCCCGACTAGCGCGGAATCAGATACGCAGTATTTTGGCCCA	CASSPTSAESDTQYF	1	0.001026694045174538	45	TCRBV04-01*01	TCRBV04	TCRBV04-01	01				TCRBD02-01	TCRBD02	TCRBD02-01				01,02	TCRBJ02-03*01	TCRBJ02	TCRBJ02-03	01				4	6	2	6	1	4	36	49	50	58	64	1	In	VDJ
GCTGCTCCCTCCCAGACATCTGTGTACTTCTGTGCCAGCAGTGATAATCGGGGGATAAAGGCCACCGGGGAGCTGTTTTTTGGAGAA	CASSDNRGIKATGELFF	1	0.001026694045174538	51	TCRBV06-01*01	TCRBV06	TCRBV06-01	01				TCRBD02-01*01	TCRBD02	TCRBD02-01	01				TCRBJ02-02*01	TCRBJ02	TCRBJ02-02	01				3	8	8	2	4	4	30	44	48	54	62	1	In	VDJ
CTGAAGATCCGGTCCACAAAGCTGGAGGACTCAGCCATGTACTTCTGTGCCAGCAGTAGAGGAAGTCAGCCCCAGCATTTTGGTGAT	CASSRGSQPQHF	1	0.001026694045174538	36	TCRBV02-01	TCRBV02	TCRBV02-01				01,03	TCRBD02-01*02	TCRBD02	TCRBD02-01	02				TCRBJ01-05*01	TCRBJ01	TCRBJ01-05	01				5	3	11	1	1	6	45	57	58	62	65	1	In	VDJ
GAGTCTGCTGCCTCCTCCCAGACATCTGTATATTTCTGCGCCAGCAGCATGGGACGCTCCTATAATTCACCCCTCCACTTTGGGAAT	CASSMGRSYNSPLHF	1	0.001026694045174538	45	TCRBV10-01*01	TCRBV10	TCRBV10-01	01								TCRBD01,TCRBD02	TCRBD01-01,TCRBD02-01		TCRBJ01-06*01	TCRBJ01	TCRBJ01-06	01				6	1	0	7	3	0	36	47	50	55	56	1	In	VDJ
GAACCGGGAGACACGGCACTGTATCTCTGCGCCAGCAGTCAATCCGATAAGAGGATTTTATATAATTCACCCCTCCACTTTGGGAAT	CASSQSDKRILYNSPLHF	1	0.001026694045174538	54	TCRBV23-01*01	TCRBV23	TCRBV23-01	01				TCRBD02-01*02	TCRBD02	TCRBD02-01	02				TCRBJ01-06*01	TCRBJ01	TCRBJ01-06	01				0	6	11	1	6	4	27	44	50	54	60	1	In	VDJ
ATCCAGCGCACAGAGCGGGGGGACTCAGCCGTGTATCTCTGTGCCAGCAGCAAATCGGGACACCTCAATGAGCAGTTCTTCGGGCCA	CASSKSGHLNEQFF	1	0.001026694045174538	42	TCRBV07-03*01	TCRBV07	TCRBV07-03	01				TCRBD01-01*01	TCRBD01	TCRBD01-01	01				TCRBJ02-01*01	TCRBJ02	TCRBJ02-01	01				5	3	0	6	5	6	39	51	56	62	65	1	In	VDJ
NNNNTGTCGGCTGCTCCCTCCCAGACATCTGTGTACTTCTGTGCCAGCAACCCCCAGCGGAGCACAGATACGCAGTATTTTGGCCCA	CASNPQRSTDTQYF	1	0.001026694045174538	42	TCRBV06-05*01	TCRBV06	TCRBV06-05	01				TCRBD02-01	TCRBD02	TCRBD02-01				01,02	TCRBJ02-03*01	TCRBJ02	TCRBJ02-03	01				7	0	6	5	6	0	39	49	55	-1	60	1	In	VDJ
ATCCGGTCCACAAAGCTGGAGGACTCAGCCATGTACTTCTGTGCCAGCAGTGTAGAGTTCATGAACACTGAAGCTTTCTTTGGACAA	CASSVEFMNTEAFF	1	0.001026694045174538	42	TCRBV02-01	TCRBV02	TCRBV02-01				01,03	TCRBD02-01	TCRBD02	TCRBD02-01				01,02	TCRBJ01-01*01	TCRBJ01	TCRBJ01-01	01				4	6	5	8	0	0	39	-1	52	55	61	1	In	VDJ
TCCAGTCCACGGAGTCAGGGGACACAGCACTGTATTTCTGTGCCAGCAGCAAAATAAGGGGTGATCGGGGGCTACACCTTCGGTTCG		1	0.001026694045174538	43	TCRBV21-01*01	TCRBV21	TCRBV21-01	01				TCRBD01-01*01	TCRBD01	TCRBD01-01	01				TCRBJ01-02*01	TCRBJ01	TCRBJ01-02	01				2	8	5	2	3	8	38	53	56	61	69	1	Out	VDJ
CGCTCACCAGGCCTGGGGGACGCAGCCATGTACCTGTGTGCCACCAGTTCCAACCCCCAGGGCTTAAAGACCCAGTACTTCGGGCCA	CATSSNPQGLKTQYF	1	0.001026694045174538	45	TCRBV15-01*02	TCRBV15	TCRBV15-01	02				TCRBD01-01*01	TCRBD01	TCRBD01-01	01				TCRBJ02-05*01	TCRBJ02	TCRBJ02-05	01				6	5	4	3	10	6	36	47	57	62	67	1	In	VDJ
TCGCCCAGCCCCAACCAGACCTCTCTGTACTTCTGTGCCAGCAGTTTCCTCGATTCTCTCCGGGCTGGGGAGCTGTTTTTTGGAGAA	CASSFLDSLRAGELFF	1	0.001026694045174538	48	TCRBV27-01*01	TCRBV27	TCRBV27-01	01								TCRBD01,TCRBD02	TCRBD01-01,TCRBD02-01		TCRBJ02-02*01	TCRBJ02	TCRBJ02-02	01				3	1	8	0	14	8	33	47	61	65	66	1	In	VDJ
NNNNNNNNNNTGTCGGCTGCTCCCTCCCAGACATCTGTGTACTTCTGTGCCAGCAGTGCGGAGTGGACTGAAGCTTTCTTTGGACAA	CASSAEWTEAFF	1	0.001026694045174538	36	TCRBV06	TCRBV06				TCRBV06-01,TCRBV06-05		TCRBD02-01*02	TCRBD02	TCRBD02-01	02				TCRBJ01-01*01	TCRBJ01	TCRBJ01-01	01				4	3	10	2	1	5	45	58	59	63	66	1	In	VDJ
AGATGAATGTGAGTGCCTTGGAGCTGGGGGACTCGGCCCTGTATCTCTGTGCCCTAGAGCGCTAATGAAAAACTGTTTTTTGGCAGT		1	0.001026694045174538	34	TCRBV05-03	TCRBV05	TCRBV05-03				01,02	TCRBD02-01	TCRBD02	TCRBD02-01				01,02	TCRBJ01-04*01	TCRBJ01	TCRBJ01-04	01				10	4	4	8	0	3	47	-1	53	57	61	1	Out	VDJ
ATCCAGCGCACAGAGCAGGGGGACTCGGCCATGTATCTCTGTGCCAGCAGCTGGACGCGCCCTCAAGAGACCCAGTACTTCGGGCCA	CASSWTRPQETQYF	1	0.001026694045174538	42	TCRBV07-09*01	TCRBV07	TCRBV07-09	01								TCRBD01,TCRBD02	TCRBD01-01,TCRBD02-01		TCRBJ02-05*01	TCRBJ02	TCRBJ02-05	01				4	7	1	7	0	2	39	-1	52	56	63	1	In	VDJ
NNNNNNNNNNTGTCGGCTGCTCCCTCCCAAACATCTGTGTACTTCTGTGCCAGCAGTTGGACTAGCGGGGTTAAGTATTTTGGCCCA	CASSWTSGVKYF	1	0.001026694045174538	36	TCRBV06-02/06-03*01	TCRBV06	TCRBV06-02/06-03	01				TCRBD02-01*01	TCRBD02	TCRBD02-01	01				TCRBJ02-03*01	TCRBJ02	TCRBJ02-03	01				4	3	1	3	0	13	45	-1	58	70	73	1	In	VDJ
NTGTCGGCTGCTCCCTCCCAAACATCTGTGTACTTCTGTGCCAGCAGCACCTTCTTAAATAGCAATCAGCCCCAGCATTTTGGTGAT	CASSTFLNSNQPQHF	1	0.001026694045174538	45	TCRBV06-02*02	TCRBV06	TCRBV06-02	02								TCRBD01,TCRBD02	TCRBD01-01,TCRBD02-01		TCRBJ01-05*01	TCRBJ01	TCRBJ01-05	01				3	9	3	7	0	0	36	-1	48	50	59	1	In	VDJ
CTGAATGTGAACGCCTTGGAGCTGGACGACTCGGCCCTGTATCTCTGTGCCAGCAGCGATCAGGAATATGGCTACACCTTCGGTTCG	CASSDQEYGYTF	1	0.001026694045174538	36	TCRBV05-04*01	TCRBV05	TCRBV05-04	01				TCRBD01-01*01	TCRBD01	TCRBD01-01	01				TCRBJ01-02*01	TCRBJ01	TCRBJ01-02	01				4	2	4	4	3	5	45	57	60	64	66	1	In	VDJ
NNNNNNNTGTCGGCTGCTCCCTCCCAGACATCTGTGTACTTCTGTGCCAGTAAGGCAAGCGGGAGTTACGAGCAGTACTTCGGGCCG	CASKASGSYEQYF	1	0.001026694045174538	39	TCRBV06-05*01	TCRBV06	TCRBV06-05	01				TCRBD02-01*02	TCRBD02	TCRBD02-01	02				TCRBJ02-07*01	TCRBJ02	TCRBJ02-07	01				9	1	6	2	7	4	42	50	57	65	66	1	In	VDJ
ACTGGAGGATTCTGGAGTTTATTTCTGTGCCAGCAGCCAATGCTAGCGGGCATCACCGTCTCCTACAATGAGCAGTTCTTCGGGCCA		1	0.001026694045174538	56	TCRBV14-01*01	TCRBV14	TCRBV14-01	01				TCRBD02-01	TCRBD02	TCRBD02-01				01,02	TCRBJ02-01*01	TCRBJ02	TCRBJ02-01	01				2	9	4	4	2	0	25	40	42	50	59	1	Out	VDJ
CTGATCCTGGAGTCGCCCAGCCCCAACCAGACCTCTCTGTACTTCTGTGCCAGCAGTTTTGGCACAGATACGCAGTATTTTGGCCCA	CASSFGTDTQYF	1	0.001026694045174538	36	TCRBV27-01*01	TCRBV27	TCRBV27-01	01											TCRBJ02-03*01	TCRBJ02	TCRBJ02-03	01				3	2	0	0	0	1	45	-1	-1	59	61	1	In	VJ
GAGCAGGGGGACTCGGCCATGTATCTCTGTGCCAGCAGCTTAGAACGAGGGCAGGTTGCGAACACCGGGGAGCTGTTTTTTGGAGAA	CASSLERGQVANTGELFF	1	0.001026694045174538	54	TCRBV07-09*01	TCRBV07	TCRBV07-09	01				TCRBD02-01*02	TCRBD02	TCRBD02-01	02				TCRBJ02-02*01	TCRBJ02	TCRBJ02-02	01				1	7	11	0	3	0	27	43	46	51	58	1	In	VDJ
CAGCCCTCAGAACCCAGGGACTCAGCTGTGTATTTTTGTGCTAGTGGTTCACGTATCGCGAACACCGGGGAGCTGTTTTTTGGAGAA	CASGSRIANTGELFF	1	0.001026694045174538	45	TCRBV12-05*01	TCRBV12	TCRBV12-05	01								TCRBD01,TCRBD02	TCRBD01-01,TCRBD02-01		TCRBJ02-02*01	TCRBJ02	TCRBJ02-02	01				4	6	3	7	1	0	36	49	50	52	58	1	In	VDJ
ATCCGGTCCACAAAGCTGGAGGACTCAGCCATGTACTTCTGTGCCAGCAGGGACAGGGTAGGGTCTGAAAAACTGTTTTTTGGCAGT	CASRDRVGSEKLFF	1	0.001026694045174538	42	TCRBV02-01	TCRBV02	TCRBV02-01				01,03	TCRBD01-01*01	TCRBD01	TCRBD01-01	01				TCRBJ01-04*01	TCRBJ01	TCRBJ01-04	01				6	7	1	3	0	7	39	-1	50	58	65	1	In	VDJ
NNNTGTCGGCTGCTCCCTCCCAAACATCTGTGTACTTCTGTGCCAGCAGTCCGGACTAGCGGCACAGATACGCAGTATTTTGGCCCA		1	0.001026694045174538	43	TCRBV06-02/06-03*01	TCRBV06	TCRBV06-02/06-03	01				TCRBD02-01	TCRBD02	TCRBD02-01				01,02	TCRBJ02-03*01	TCRBJ02	TCRBJ02-03	01				5	0	1	6	2	1	38	50	52	-1	61	1	Out	VDJ
AAGATCCGGTCCACAAAGCTGGAGGACTCAGCCATGTACTTCTGTGCCAGCAGTGAACGGGTATCCTACGAGCAGTACTTCGGGCCG	CASSERVSYEQYF	1	0.001026694045174538	39	TCRBV02-01	TCRBV02	TCRBV02-01				01,03	TCRBD02-01	TCRBD02	TCRBD02-01				01,02	TCRBJ02-07*01	TCRBJ02	TCRBJ02-07	01				2	2	8	4	0	1	42	-1	57	61	63	1	In	VDJ
CTGTCCCTAGAGTCTGCCATCCCCAACCAGACAGCTCTTTACTTCTGTGCCACCAGTGACCGGGACCTCTCGTGGTTCTTCGGGCCA	CATSDRDLSWFF	1	0.001026694045174538	36	TCRBV24-01*01	TCRBV24	TCRBV24-01	01								TCRBD01,TCRBD02	TCRBD01-01,TCRBD02-01		TCRBJ02-01*01	TCRBJ02	TCRBJ02-01	01				4	8	0	7	2	15	45	59	61	66	74	1	In	VDJ
CACATCAATTCCCTGGAGCTTGGTGACTCTGCTGTGTATTTCTGTGCCAGCAGCCAGGGTAACCGAGGGGAGCAGTTCTTCGGGCCA	CASSQGNRGEQFF	1	0.001026694045174538	39	TCRBV03-01/03-02*01	TCRBV03	TCRBV03-01/03-02	01				TCRBD02-01*02	TCRBD02	TCRBD02-01	02				TCRBJ02-01*01	TCRBJ02	TCRBJ02-01	01				3	0	11	0	8	10	42	56	64	-1	69	1	In	VDJ
CTACACACCCTGCAGCCAGAAGACTCGGCCCTGTATCTCTGCGCCAGCAGCCAAGAGGATGGGAGCACTGAAGCTTTCTTTGGACAA	CASSQEDGSTEAFF	1	0.001026694045174538	42	TCRBV04-03*01	TCRBV04	TCRBV04-03	01				TCRBD02-01*02	TCRBD02	TCRBD02-01	02				TCRBJ01-01*01	TCRBJ01	TCRBJ01-01	01				0	0	9	2	4	4	39	56	60	-1	65	1	In	VDJ
AGTTCTAAGAAGCTCCTTCTCAGTGACTCTGGCTTCTATCTCTGTGCCCTTATGGATAGCCCGAACACTGAAGCTTTCTTTGGACAA	CALMDSPNTEAFF	1	0.001026694045174538	39	TCRBV30-01	TCRBV30	TCRBV30-01				01,05	TCRBD02-01	TCRBD02	TCRBD02-01				01,02	TCRBJ01-01*01	TCRBJ01	TCRBJ01-01	01				8	2	5	7	8	1	42	48	56	60	62	1	In	VDJ
GAGTTGGCTGCTCCCTCCCAGACATCTGTGTACTTCTGTGCCAGCAGTTACCGACAGGGTGCCAATGAAAAACTGTTTTTTGGCAGT	CASSYRQGANEKLFF	1	0.001026694045174538	45	TCRBV06-06*01	TCRBV06	TCRBV06-06	01				TCRBD01-01*01	TCRBD01	TCRBD01-01	01				TCRBJ01-04*01	TCRBJ01	TCRBJ01-04	01				2	4	2	3	1	5	36	51	52	59	63	1	In	VDJ
NTGTCGGCTGCTCCCTCCCAGACATCTGTGTACTTCTGTGCCAGCAGTAGGACAGACGAGGGTAATTCACCCCTCCACTTTGGGAAT	CASSRTDEGNSPLHF	1	0.001026694045174538	45	TCRBV06-05*01	TCRBV06	TCRBV06-05	01				TCRBD01-01*01	TCRBD01	TCRBD01-01	01				TCRBJ01-06*01	TCRBJ01	TCRBJ01-06	01				5	7	1	5	1	6	36	48	49	55	62	1	In	VDJ
CAATTCCCTGGAGCTTGGTGACTCTGCTGTGTATTTCTGTGCCAGCAGCCAAGTGGGGACAGGGGCTACGAGCAGTACTTCGGGCCG		1	0.001026694045174538	44	TCRBV03-01/03-02*01	TCRBV03	TCRBV03-01/03-02	01				TCRBD01-01*01	TCRBD01	TCRBD01-01	01				TCRBJ02-07*01	TCRBJ02	TCRBJ02-07	01				1	0	0	2	2	3	37	53	55	-1	65	1	Out	VDJ
NTGTCGGCTGCTCCCTCCCAGACATCTGTGTACTTCTGTGCCAGCAGTGCAAGACAGGGGGTTTACTACGAGCAGTACTTCGGGCCG	CASSARQGVYYEQYF	1	0.001026694045174538	45	TCRBV06	TCRBV06				TCRBV06-01,TCRBV06-05		TCRBD01-01*01	TCRBD01	TCRBD01-01	01				TCRBJ02-07*01	TCRBJ02	TCRBJ02-07	01				4	4	2	1	3	3	36	49	52	61	65	1	In	VDJ
TCGGCTGCTCCCTCCCAGACATCTGTGTACTTCTGTGCCAGCAGTTACTCGAGGACTAGCGGCACTAATGAGCAGTTCTTCGGGCCA	CASSYSRTSGTNEQFF	1	0.001026694045174538	48	TCRBV06-05*01	TCRBV06	TCRBV06-05	01				TCRBD02-01	TCRBD02	TCRBD02-01				01,02	TCRBJ02-01*01	TCRBJ02	TCRBJ02-01	01				0	4	1	5	2	7	33	50	52	62	66	1	In	VDJ
TCCGCCAGCACCAACCAGACATCTATGTACCTCTGTGCCAGCAGTTTATGGTGGGGGGCGGCATACAATGAGCAGTTCTTCGGGCCA	CASSLWWGAAYNEQFF	2	0.002053388090349076	48	TCRBV28-01*01	TCRBV28	TCRBV28-01	01								TCRBD01,TCRBD02	TCRBD01-01,TCRBD02-01		TCRBJ02-01*01	TCRBJ02	TCRBJ02-01	01				0	4	6	0	3	4	33	50	53	59	63	2	In	VDJ
NTGTCGGCTGCTCCCTCCCAGACATCTGTGTACTTCTGTGCCAGCAGTAGACAGGGTCTTGGCACAGATACGCAGTATTTTGGCCCA	CASSRQGLGTDTQYF	1	0.001026694045174538	45	TCRBV06-05*01	TCRBV06	TCRBV06-05	01				TCRBD01-01*01	TCRBD01	TCRBD01-01	01				TCRBJ02-03*01	TCRBJ02	TCRBJ02-03	01				5	5	2	3	1	1	36	48	49	56	61	1	In	VDJ
AATGTGAGCACCTTGGAGCTGGGGGACTCGGCCCTTTATCTTTGCGCCAGCAGCTTGGGAGACAGCCGGGAAGCTTTCTTTGGACAA	CASSLGDSREAFF	1	0.001026694045174538	39	TCRBV05-01*01	TCRBV05	TCRBV05-01	01				TCRBD01-01*01	TCRBD01	TCRBD01-01	01				TCRBJ01-01*01	TCRBJ01	TCRBJ01-01	01				0	4	2	5	2	8	42	58	60	65	69	1	In	VDJ
CCGGTCCACAAAGCTGGAGGACTCAGCCATGTACTTCTGTGCCAGCAGTGGAGGCCTAGCGGGGACAATGAGCAGTTCTTCGGGCCA		2	0.002053388090349076	44	TCRBV02-01	TCRBV02	TCRBV02-01				01,03	TCRBD02-01*01	TCRBD02	TCRBD02-01	01				TCRBJ02-01*01	TCRBJ02	TCRBJ02-01	01				4	0	4	3	5	5	37	50	55	-1	64	2	Out	VDJ
ATCCGGTCCACAAAGCTGGAGGACTCAGCCATGTACTTCTGTGCCAGCAGCCTGCGTCTCGCTGGAAACACCATATATTTTGGAGAG	CASSLRLAGNTIYF	1	0.001026694045174538	42	TCRBV02-01	TCRBV02	TCRBV02-01				01,03	TCRBD02-01	TCRBD02	TCRBD02-01				01,02	TCRBJ01-03*01	TCRBJ01	TCRBJ01-03	01				6	5	7	6	3	2	39	50	53	56	61	1	In	VDJ
AGTCGCCCAGCCCCAACCAGACCTCTCTGTACTTCTGTGCCAGCAGTTTTAGCGGGAGGTTCCTACAATGAGCAGTTCTTCGGGCCA		1	0.001026694045174538	46	TCRBV27-01*01	TCRBV27	TCRBV27-01	01				TCRBD02-01*02	TCRBD02	TCRBD02-01	02				TCRBJ02-01*01	TCRBJ02	TCRBJ02-01	01				3	1	5	1	0	1	35	-1	49	59	60	1	Out	VDJ
AACGCCTTGTTGCTGGGGGACTCGGCCCTCTATCTCTGTGCCAGCAGCACGACTAGCGGCTCCTACAATGAGCAGTTCTTCGGGCCA	CASSTTSGSYNEQFF	1	0.001026694045174538	45	TCRBV05-06*01	TCRBV05	TCRBV05-06	01				TCRBD02-01	TCRBD02	TCRBD02-01				01,02	TCRBJ02-01*01	TCRBJ02	TCRBJ02-01	01				4	0	2	5	2	0	36	48	50	-1	59	1	In	VDJ
CTCTGAGATGAATGTGAGCACCTTGGAGCTGGGGGACTCGGCCCTTTATCTTTGCGCCAGCTTATTTTGACCCAGTACTTCGGGCCA		1	0.001026694045174538	29	TCRBV05-01*01	TCRBV05	TCRBV05-01	01				TCRBD02-01	TCRBD02	TCRBD02-01				01,02	TCRBJ02-05*01	TCRBJ02	TCRBJ02-05	01				7	4	5	9	1	7	52	61	62	64	68	1	Out	VDJ
CAGCCTGCAGAGCTTGAGGACTCGGCCGTGTATCTCTGTGCCAGCAGCCCCTACGGGACAGGGAAGACTGAAGCTTTCTTTGGACAA	CASSPYGTGKTEAFF	1	0.001026694045174538	45	TCRBV11	TCRBV11				TCRBV11-02,TCRBV11-03		TCRBD01-01*01	TCRBD01	TCRBD01-01	01				TCRBJ01-01*01	TCRBJ01	TCRBJ01-01	01				5	3	0	3	6	5	36	48	54	63	66	1	In	VDJ
TCCGCCAGCACCAACCAGACATCTATGTACCTCTGTGCCAGCAGTTTACGCTCTGGGACCGTGAACACTGAAGCTTTCTTTGGACAA	CASSLRSGTVNTEAFF	2	0.002053388090349076	48	TCRBV28-01*01	TCRBV28	TCRBV28-01	01								TCRBD01,TCRBD02	TCRBD01-01,TCRBD02-01		TCRBJ01-01*01	TCRBJ01	TCRBJ01-01	01				2	2	0	7	6	0	33	48	54	59	61	2	In	VDJ
ATCCAGCCTGCAGAGCTTGAGGACTCGGCCGTGTATCTCTGTGCCAGCAGTCAGGGTTCCAGCAATCAGCCCCAGCATTTTGGTGAT	CASSQGSSNQPQHF	2	0.002053388090349076	42	TCRBV11	TCRBV11				TCRBV11-02,TCRBV11-03		TCRBD01-01*01	TCRBD01	TCRBD01-01	01				TCRBJ01-05*01	TCRBJ01	TCRBJ01-05	01				6	4	4	3	1	1	39	50	51	56	60	2	In	VDJ
CACACCCTGCAGCCAGAAGACTCGGCCCTGTATCTCTGCGCCAGCCGATTAAGCGGAAGCTCCTACAATGAGCAGTTCTTCGGGCCA	CASRLSGSSYNEQFF	1	0.001026694045174538	45	TCRBV04-03*01	TCRBV04	TCRBV04-03	01				TCRBD02-01	TCRBD02	TCRBD02-01				01,02	TCRBJ02-01*01	TCRBJ02	TCRBJ02-01	01				8	3	6	5	6	0	36	45	51	56	59	1	In	VDJ
AACGCCTTGTTGCTGGGGGACTCGGCCCTCTATCTCTGTGCCAGCAGCTTGGCAGTGGCCGTGCAAGAGACCCAGTACTTCGGGCCA	CASSLAVAVQETQYF	1	0.001026694045174538	45	TCRBV05-06*01	TCRBV05	TCRBV05-06	01				TCRBD01-01*01	TCRBD01	TCRBD01-01	01				TCRBJ02-05*01	TCRBJ02	TCRBJ02-05	01				0	8	4	5	0	2	36	-1	52	55	63	1	In	VDJ
NTGTCGGCTGCTCCCTCCCAGACATCTGTGTACTTCTGTGCCAGCAGTGAAGCAGCGGGAGCTGCAGATACGCAGTATTTTGGCCCA	CASSEAAGAADTQYF	1	0.001026694045174538	45	TCRBV06-01*01	TCRBV06	TCRBV06-01	01				TCRBD02-01*02	TCRBD02	TCRBD02-01	02				TCRBJ02-03*01	TCRBJ02	TCRBJ02-03	01				0	3	6	2	0	4	36	-1	53	61	64	1	In	VDJ
GCGCACAGAGCGGGGGGACTCAGCCGTGTATCTCTGTGCCAGCAGCCAACTGGGAGCCGAGAGGATTCACCCCTCCACTTTGGGAAT		1	0.001026694045174538	47	TCRBV07-03*01	TCRBV07	TCRBV07-03	01				TCRBD02-01*02	TCRBD02	TCRBD02-01	02				TCRBJ01-06*01	TCRBJ01	TCRBJ01-06	01				5	8	9	2	5	8	34	46	51	56	64	1	Out	VDJ
GAGCTTGAGGACTCGGCCGTGTATCTCTGTGCCAGCAGCTTAGTGGGTCTAGCGGGGGTTCTCTACAATGAGCAGTTCTTCGGGCCA	CASSLVGLAGVLYNEQFF	1	0.001026694045174538	54	TCRBV11-02	TCRBV11	TCRBV11-02				01,03	TCRBD02-01*01	TCRBD02	TCRBD02-01	01				TCRBJ02-01*01	TCRBJ02	TCRBJ02-01	01				1	4	4	2	5	3	27	43	48	58	62	1	In	VDJ
TCGGCTGCTCCCTCCCAGACATCTGTGTACTTCTGTGCCAGCAGCAAGAACCCCACGGTAACCTCCTACGAGCAGTACTTCGGGCCG	CASSKNPTVTSYEQYF	2	0.002053388090349076	48	TCRBV06	TCRBV06				TCRBV06-01,TCRBV06-05		TCRBD02-01	TCRBD02	TCRBD02-01				01,02	TCRBJ02-07*01	TCRBJ02	TCRBJ02-07	01				6	4	8	5	11	0	33	44	55	58	62	2	In	VDJ
ACGTTGGCGTCTGCTGTACCCTCTCAGATATCTGTGTACTTCTGTGCCAGCAGTGACTCTGGGGCCAACGTCCTGACTTTCGGGGCC	CASSDSGANVLTF	1	0.001026694045174538	39	TCRBV06-04*01	TCRBV06	TCRBV06-04	01											TCRBJ02-06*01	TCRBJ02	TCRBJ02-06	01				3	0	0	0	0	0	42	-1	-1	-1	56	1	In	VJ
AGCTTGGTGACTCTGCTGTGTATTTCTGTGCCAGCAGCCAGTCGTTCACCCTTCCAAAGTCGGGCCAACGTCCTGACTTTCGGGGCC		1	0.001026694045174538	55	TCRBV03-01/03-02*01	TCRBV03	TCRBV03-01/03-02	01								TCRBD01,TCRBD02	TCRBD01-01,TCRBD02-01		TCRBJ02-06*01	TCRBJ02	TCRBJ02-06	01				3	12	3	7	7	5	26	40	47	49	61	1	Out	VDJ
TTCCTTCACCTACACACCCTGCAGCCAGAAGACTCGGCCCTGTATCTCTGTGCCAGCAGCCTCCAAGAGGCCCAGTACTTCGGGCCA	CASSLQEAQYF	1	0.001026694045174538	33	TCRBV04-02*01	TCRBV04	TCRBV04-02	01				TCRBD02-01*02	TCRBD02	TCRBD02-01	02				TCRBJ02-05*01	TCRBJ02	TCRBJ02-05	01				4	0	11	1	5	9	48	61	66	-1	70	1	In	VDJ
TCGGCTGCTCCCTCCCAGACATCTGTGTACTTCTGTGCCAGCAGTGAAGCCCAGGGAGGGGGCACAGATACGCAGTATTTTGGCCCA	CASSEAQGGGTDTQYF	1	0.001026694045174538	48	TCRBV06-01*01	TCRBV06	TCRBV06-01	01				TCRBD02-01*02	TCRBD02	TCRBD02-01	02				TCRBJ02-03*01	TCRBJ02	TCRBJ02-03	01				0	1	9	0	3	1	33	50	53	60	61	1	In	VDJ
GCCCAGCCCCAACCAGACCTCTCTGTACTTCTGTGCCAGCAGTTTTGCGGACAGGGCTCGAACACCGGGGAGCTGTTTTTTGGAGAA		1	0.001026694045174538	50	TCRBV27-01*01	TCRBV27	TCRBV27-01	01				TCRBD01-01*01	TCRBD01	TCRBD01-01	01				TCRBJ02-02*01	TCRBJ02	TCRBJ02-02	01				3	2	1	3	3	0	31	45	48	56	58	1	Out	VDJ
NNNNNNNTGTCGGCTGCTCCCTCCCAGACATCTGTGTACTTCTGTGCCAGCAGTGAATGGTCCCTAGCGGGGAACAACTTCGGGCCG	CASSEWSLAGNNF	1	0.001026694045174538	39	TCRBV06-01*01	TCRBV06	TCRBV06-01	01				TCRBD02-01*01	TCRBD02	TCRBD02-01	01				TCRBJ02-07*01	TCRBJ02	TCRBJ02-07	01				2	4	4	3	6	14	42	57	63	72	76	1	In	VDJ
ATCCGCTCACCAGGCCTGGGGGACGCAGCCATGTACCTGTGTGCCACCAGCAGAGAGTTGAATTCAGATACGCAGTATTTTGGCCCA	CATSRELNSDTQYF	1	0.001026694045174538	42	TCRBV15-01*02	TCRBV15	TCRBV15-01	02								TCRBD01,TCRBD02	TCRBD01-01,TCRBD02-01		TCRBJ02-03*01	TCRBJ02	TCRBJ02-03	01				0	3	2	8	3	4	39	56	59	61	64	1	In	VDJ
CACACCCTGCAGCCAGAAGACTCGGCCCTGTATCTCTGTGCCAGCAGCCAGCGCAGGGTGCCTAATGAAAAACTGTTTTTTGGCAGT	CASSQRRVPNEKLFF	1	0.001026694045174538	45	TCRBV04-02*01	TCRBV04	TCRBV04-02	01				TCRBD01-01*01	TCRBD01	TCRBD01-01	01				TCRBJ01-04*01	TCRBJ01	TCRBJ01-04	01				3	3	4	3	3	3	36	50	53	58	61	1	In	VDJ
GCAGAGCTTGGGGACTCGGCCGTGTATCTCTGTGCCAGCAGCTTAAGTTTCGCGCCCAATAATTACAATGAGCAGTTCTTCGGGCCA	CASSLSFAPNNYNEQFF	1	0.001026694045174538	51	TCRBV11-03*01	TCRBV11	TCRBV11-03	01				TCRBD02-01	TCRBD02	TCRBD02-01				01,02	TCRBJ02-01*01	TCRBJ02	TCRBJ02-01	01				2	9	7	6	6	4	30	45	51	54	63	1	In	VDJ
NNNNNNNNNNNNNCACTCTCAAGATCCAGCCTGCAGAGCTTGAGGACTCGGCCGTGTATCTCTGTGGCGGGGCAGTACTTCGGGCCG		1	0.001026694045174538	19	TCRBV11	TCRBV11				TCRBV11-02,TCRBV11-03		TCRBD02-01	TCRBD02	TCRBD02-01				01,02	TCRBJ02-07*01	TCRBJ02	TCRBJ02-07	01				13	0	7	4	0	9	62	-1	66	-1	71	1	Out	VDJ
CCCATCCTGAAGACAGCAGCTTCTACATCTGCAGTGCTATTAGAACGCTGTTTCACAAAGTCGGCCAACGTCCTGACTTTCGGGGCC		1	0.001026694045174538	52	TCRBV20	TCRBV20				TCRBV20-01,TCRBV20-or09_02						TCRBD01,TCRBD02	TCRBD01-01,TCRBD02-01		TCRBJ02-06*01	TCRBJ02	TCRBJ02-06	01				4	5	3	6	15	6	29	39	54	57	62	1	Out	VDJ
ATCCAGCCCTCAGAACCCAGGGACTCAGCTGTGTACTTCTGTGCCAGCAGTTTAGGACTTAATAACAATGAGCAGTTCTTCGGGCCA	CASSLGLNNNEQFF	1	0.001026694045174538	42	TCRBV12	TCRBV12				TCRBV12-03/12-04,TCRBV12-04		TCRBD02-01	TCRBD02	TCRBD02-01				01,02	TCRBJ02-01*01	TCRBJ02	TCRBJ02-01	01				1	5	2	10	0	5	39	-1	55	59	64	1	In	VDJ
NNNNNNNNNNTGTCGGCTGCTCCCTCCCAAACATCTGTGTACTTCTGTGCCAGCAGCGAAGACCCTGATACGCAGTATTTTGGCCCA	CASSEDPDTQYF	1	0.001026694045174538	36	TCRBV06-02*02	TCRBV06	TCRBV06-02	02								TCRBD01,TCRBD02	TCRBD01-01,TCRBD02-01		TCRBJ02-03*01	TCRBJ02	TCRBJ02-03	01				3	3	2	7	3	6	45	57	60	63	66	1	In	VDJ
NTGTCGGCTGCTCCCTCCCAGACATCTGTGTACTTCTGTGCCAACAGTAGGACAGACGAGGGTAATTCACCCCTCCACTTTGGGAAT	CANSRTDEGNSPLHF	1	0.001026694045174538	45	TCRBV06-05*01	TCRBV06	TCRBV06-05	01				TCRBD01-01*01	TCRBD01	TCRBD01-01	01				TCRBJ01-06*01	TCRBJ01	TCRBJ01-06	01				5	7	1	5	1	6	36	48	49	55	62	1	In	VDJ
CTGACCCTGGAGTCTGCCAGGCCCTCACATACCTCTCAGTACCTCTGTGCCAGCAGTATTAGCGGGATTGAGCAGTTCTTCGGGCCA	CASSISGIEQFF	1	0.001026694045174538	36	TCRBV25-01*01	TCRBV25	TCRBV25-01	01				TCRBD02-01*02	TCRBD02	TCRBD02-01	02				TCRBJ02-01*01	TCRBJ02	TCRBJ02-01	01				5	1	5	3	2	9	45	57	59	67	68	1	In	VDJ
GTGACCAGTGCCCATCCTGAAGACAGCAGCTTCTACATCTGCAGTGCTAGTAAGGGACTAGCTCAGAGTGAGCAGTTCTTCGGGCCA	CSASKGLAQSEQFF	2	0.002053388090349076	42	TCRBV20-01*04	TCRBV20	TCRBV20-01	04				TCRBD02-01	TCRBD02	TCRBD02-01				01,02	TCRBJ02-01*01	TCRBJ02	TCRBJ02-01	01				2	6	0	7	2	9	39	51	53	62	68	2	In	VDJ
TTCTCAGTGACTCTGGCTTCTATCTCTGTGCCTGGAGGGGGGGGGACAGGGTTAACTAGCGGGAGGGATGAGCAGTTCTTCGGGCCA		1	0.001026694045174538	55	TCRBV30-01*01	TCRBV30	TCRBV30-01	01				TCRBD02-01*02	TCRBD02	TCRBD02-01	02				TCRBJ02-01*01	TCRBJ02	TCRBJ02-01	01				3	0	3	0	3	8	26	51	54	-1	67	1	Out	VDDJ
GCGTCTGCTGTACCCTTTCAGACATCTGTGTACTTCTGTGCCAGCAGTGCAGGCGCGGGAAGCAACAATGAGCAGTTCTTCGGGCCA	CASSAGAGSNNEQFF	1	0.001026694045174538	45	TCRBV06-04*01	TCRBV06	TCRBV06-04	01				TCRBD02-01*02	TCRBD02	TCRBD02-01	02				TCRBJ02-01*01	TCRBJ02	TCRBJ02-01	01				4	4	7	3	5	5	36	49	54	60	64	1	In	VDJ
GAGTCTGCTGCCTCCTCCCAGACATCTGTATATTTCTGCGCCAGCAGCATGGGACGCTCCTATAATTCACCCCTCCACTTTGGGAAC	CASSMGRSYNSPLHF	1	0.001026694045174538	45	TCRBV10-01*01	TCRBV10	TCRBV10-01	01								TCRBD01,TCRBD02	TCRBD01-01,TCRBD02-01		TCRBJ01-06*02	TCRBJ01	TCRBJ01-06	02				6	1	0	7	3	0	36	47	50	55	56	1	In	VDJ
CTGGAGTCCGCCAGCACCAACCAGACATCTATGTACCTCTGTGCCAGCAGGTCTAGCCGCGGCCCAGATACGCAGTATTTTGGCCCA	CASRSSRGPDTQYF	1	0.001026694045174538	42	TCRBV28-01*01	TCRBV28	TCRBV28-01	01				TCRBD02-01	TCRBD02	TCRBD02-01				01,02	TCRBJ02-03*01	TCRBJ02	TCRBJ02-03	01				6	7	4	7	2	4	39	50	52	57	64	1	In	VDJ
NTGTCGGCTGCTCCCTCCCAAACATCTGTGTACTTCTGTGCCAGCAGTTGGGTCCGGGACTTCCGCTACGAGCAGTACTTCGGGCCG	CASSWVRDFRYEQYF	1	0.001026694045174538	45	TCRBV06-02/06-03*01	TCRBV06	TCRBV06-02/06-03	01				TCRBD02-01	TCRBD02	TCRBD02-01				01,02	TCRBJ02-07*01	TCRBJ02	TCRBJ02-07	01				4	4	0	10	6	3	36	49	55	61	65	1	In	VDJ
GTGACCAGTGCCCATCCTGAAGACAGCAGCTTCTACATCTGCAGTGCTCCCCACCCCGAGGCCGGTCGGCCCCTCCACTTTGGGAAC	CSAPHPEAGRPLHF	1	0.001026694045174538	42	TCRBV20	TCRBV20				TCRBV20-01,TCRBV20-or09_02		TCRBD02-01*02	TCRBD02	TCRBD02-01	02				TCRBJ01-06*02	TCRBJ01	TCRBJ01-06	02				5	8	11	1	9	13	39	48	57	61	69	1	In	VDJ
GACATCCGCTCACCAGGCCTGGGGGACGCAGCCATGTACCTGTGTGCCACCAGCAGAGAGGGGGGAGAGACCCAGTACTTCGGGCCA	CATSREGGETQYF	1	0.001026694045174538	39	TCRBV15-01*02	TCRBV15	TCRBV15-01	02				TCRBD02-01*01	TCRBD02	TCRBD02-01	01				TCRBJ02-05*01	TCRBJ02	TCRBJ02-05	01				0	0	9	1	0	4	42	-1	59	-1	65	1	In	VDJ
CACATCAATTCCCTGGAGCTTGGTGACTCTGCTGTGTATTTCTGTGCCAGCAGCCGGCTGAGGGGCGACAAACTGTTTTTTGGCAGT	CASSRLRGDKLFF	1	0.001026694045174538	39	TCRBV03-01/03-02*01	TCRBV03	TCRBV03-01/03-02	01								TCRBD01,TCRBD02	TCRBD01-01,TCRBD02-01		TCRBJ01-04*01	TCRBJ01	TCRBJ01-04	01				4	4	5	2	5	11	42	55	60	65	69	1	In	VDJ
CTACACACCCTGCAGCCAGAAGACTCGGCCCTGTATCTCTGCGCCAGCAGCTTCAGGGGCCCTAATGAAAAACTGTTTTTTGGCAGT	CASSFRGPNEKLFF	1	0.001026694045174538	42	TCRBV04-03*01	TCRBV04	TCRBV04-03	01				TCRBD01-01*01	TCRBD01	TCRBD01-01	01				TCRBJ01-04*01	TCRBJ01	TCRBJ01-04	01				5	2	4	2	2	3	39	51	53	59	61	1	In	VDJ
AGGATCCAGCAGGTAGTGCGAGGAGATTCGGCAGCTTATTTCTGTGCCAGCTCACCTTCTAGTATCCACGAGCAGTACTTCGGGCCG	CASSPSSIHEQYF	1	0.001026694045174538	39	TCRBV18-01*01	TCRBV18	TCRBV18-01	01				TCRBD02-01	TCRBD02	TCRBD02-01				01,02	TCRBJ02-07*01	TCRBJ02	TCRBJ02-07	01				3	5	4	8	2	5	42	56	58	62	67	1	In	VDJ
CTCAAGATCCAGCCTGCAGAGCTTGAGGACTCGGCCGTGTATCTCTGTGCCAGCAGCCCCACCGCGGAGACCCAGTACTTCGGGCCA	CASSPTAETQYF	1	0.001026694045174538	36	TCRBV11	TCRBV11				TCRBV11-02,TCRBV11-03		TCRBD02-01	TCRBD02	TCRBD02-01				01,02	TCRBJ02-05*01	TCRBJ02	TCRBJ02-05	01				5	0	7	6	6	5	45	57	63	-1	66	1	In	VDJ
TTCCCTGGAGCTTGGTGACTCTGCTGTGTATTTCTGTGCCAGCAGCCTACGTAAGGGTGGGAACACCGGGGAGCTGTTTTTGGAGAA		1	0.001026694045174538	47	TCRBV03-01/03-02*01	TCRBV03	TCRBV03-01/03-02	01				TCRBD02-01	TCRBD02	TCRBD02-01				01,02	TCRBJ02-02*01	TCRBJ02	TCRBJ02-02	01				4	5	8	3	19	18	34	47	66	71	76	1	Out	VDJ
CCCAGCCCCAACCAGACCTCTCTGTACTTCTGTGCCAGCAGTTTATTAGGGGGGGGACCTCTTTTTTACGAGCAGTACTTCGGGCCG	CASSLLGGGPLFYEQYF	1	0.001026694045174538	51	TCRBV27-01*01	TCRBV27	TCRBV27-01	01				TCRBD02-01*01	TCRBD02	TCRBD02-01	01				TCRBJ02-07*01	TCRBJ02	TCRBJ02-07	01				1	11	9	0	2	4	30	46	48	55	66	1	In	VDJ
ACCTTGGAGCTGGGGGACTCGGCCCTTTATCTTTGCGCCAGCAGCTTGGTTGGGGAGGGATCCTACAATGAGCAGTTCTTCGGGCCA	CASSLVGEGSYNEQFF	1	0.001026694045174538	48	TCRBV05-01*01	TCRBV05	TCRBV05-01	01				TCRBD02-01*02	TCRBD02	TCRBD02-01	02				TCRBJ02-01*01	TCRBJ02	TCRBJ02-01	01				0	1	9	0	3	1	33	49	52	59	60	1	In	VDJ
NTGTCGGCTGCTCCCTCCCAGACATCTGTGTACTTCTGTGCCAGCAGTTACTTGACTAGCGGACACAATGAGCAGTTCTTCGGGCCA	CASSYLTSGHNEQFF	1	0.001026694045174538	45	TCRBV06-05*01	TCRBV06	TCRBV06-05	01				TCRBD02-01	TCRBD02	TCRBD02-01				01,02	TCRBJ02-01*01	TCRBJ02	TCRBJ02-01	01				1	2	2	5	1	5	36	52	53	62	64	1	In	VDJ
GAGCAACATGAGCCCTGAAGACAGCAGCATATATCTCTGCAGCGTCATGAAACAAGCGGGACCTCCTACGAGCAGTACTTCGGGCCG		1	0.001026694045174538	44	TCRBV29-01	TCRBV29	TCRBV29-01				01,02	TCRBD02-01*02	TCRBD02	TCRBD02-01	02				TCRBJ02-07*01	TCRBJ02	TCRBJ02-07	01				6	1	6	3	9	0	37	45	54	61	62	1	Out	VDJ
AACGCCTTGTTGCTGGGGGACTCGGCCCTGTATCTCTGTGCCAGCAAGCTGGGTGAGGGCGGTAATCAGCCCCAGCATTTTGGTGAT	CASKLGEGGNQPQHF	1	0.001026694045174538	45	TCRBV05-05*01	TCRBV05	TCRBV05-05	01				TCRBD02-01*02	TCRBD02	TCRBD02-01	02				TCRBJ01-05*01	TCRBJ01	TCRBJ01-05	01				6	4	11	0	8	4	36	46	54	59	63	1	In	VDJ
ATCCAGCGCACAGAGCAGGAGGACTCGGCCGTGTATCTCTGTGCCAGCAGCATCCTGACAGGCTCCTACGAGCAGTACTTCGGGCCG	CASSILTGSYEQYF	1	0.001026694045174538	42	TCRBV07-02	TCRBV07	TCRBV07-02				01,02	TCRBD01-01*01	TCRBD01	TCRBD01-01	01				TCRBJ02-07*01	TCRBJ02	TCRBJ02-07	01				5	0	2	4	5	0	39	51	56	-1	62	1	In	VDJ
GAGCTTGGTGACTCTGCTGTGTATTTCTGTGCCAGCAGCGGCGGAGGTCCCATTTCATATCATAATTCACCCCTCCACTTTGGGAAC	CASSGGGPISYHNSPLHF	1	0.001026694045174538	54	TCRBV03-01/03-02*01	TCRBV03	TCRBV03-01/03-02	01				TCRBD02-01*02	TCRBD02	TCRBD02-01	02				TCRBJ01-06*02	TCRBJ01	TCRBJ01-06	02				5	14	10	1	3	5	27	39	42	47	61	1	In	VDJ
CAGCCCTCAGAACCCAGGGACTCAGCTGTGTACTTCTGTGCCAGCAGAGGGACTAGCGGAGGCAACAATGAGCAGTTCTTCGGGCCA	CASRGTSGGNNEQFF	1	0.001026694045174538	45	TCRBV12	TCRBV12				TCRBV12-03/12-04,TCRBV12-04		TCRBD02-01	TCRBD02	TCRBD02-01				01,02	TCRBJ02-01*01	TCRBJ02	TCRBJ02-01	01				6	5	0	5	1	5	36	47	48	59	64	1	In	VDJ
ATCCAGCCCTCAGAACCCAGGGACTCAGCTGTGTACTTCTGTGCCAGCAGCCCATATCGTCTTCGCAATGAGCAGTTCTTCGGGCCA	CASSPYRLRNEQFF	1	0.001026694045174538	42	TCRBV12	TCRBV12				TCRBV12-03/12-04,TCRBV12-04						TCRBD01,TCRBD02	TCRBD01-01,TCRBD02-01		TCRBJ02-01*01	TCRBJ02	TCRBJ02-01	01				6	11	4	6	2	6	39	50	52	54	65	1	In	VDJ
AGATGAATGTGAGCACCTTGGAGCTGGGGGACTCGGCCCTTTATCTTTGCGCCAGCAGTGGTGGACTATGGCTACACCTTCGGTTCG		1	0.001026694045174538	34	TCRBV05-01*01	TCRBV05	TCRBV05-01	01								TCRBD01,TCRBD02	TCRBD01-01,TCRBD02-01		TCRBJ01-02*01	TCRBJ01	TCRBJ01-02	01				5	3	0	10	1	3	47	58	59	61	64	1	Out	VDJ
TTGGAGCTGGACGACTCGGCCCTGTATCTCTGTGCCAGCAGCTTACGCGGCCAAGCGGGAGCCTTCTACGAGCAGTACTTCGGGCCG	CASSLRGQAGAFYEQYF	1	0.001026694045174538	51	TCRBV05-04*01	TCRBV05	TCRBV05-04	01				TCRBD02-01*02	TCRBD02	TCRBD02-01	02				TCRBJ02-07*01	TCRBJ02	TCRBJ02-07	01				2	4	6	2	9	3	30	44	53	61	65	1	In	VDJ
TGACAGTAACCAGTGCCCATCCTGAAGACAGCAGCTTCTACATCTGCAGTGCTCTACCGGGGGGGAGAGACCCAGTACTTCGGGCCA		1	0.001026694045174538	37	TCRBV20	TCRBV20				TCRBV20-01,TCRBV20-or09_02		TCRBD02-01*01	TCRBD02	TCRBD02-01	01				TCRBJ02-05*01	TCRBJ02	TCRBJ02-05	01				5	0	8	0	4	4	44	53	57	-1	65	1	Out	VDJ
NACCCTGAAGATCCAGCGCACAGAGCAGGGGGACTCAGCTGTGTATCTCTGTGCCAGCAGCTTGGAAGGGGCATCACCTTCGGTTCG		1	0.001026694045174538	32	TCRBV07-04*01	TCRBV07	TCRBV07-04	01				TCRBD01-01*01	TCRBD01	TCRBD01-01	01				TCRBJ01-02*01	TCRBJ01	TCRBJ01-02	01				3	3	5	2	3	13	49	63	66	71	74	1	Out	VDJ
CTGAATGTGAACGCCTTGGAGCTGGACGACTCGGCCCTGTATCTCTGTGCCAGCAGCCCGGATGGCTTGGAGCAGTTCTTCGGGCCA	CASSPDGLEQFF	1	0.001026694045174538	36	TCRBV05-04*01	TCRBV05	TCRBV05-04	01								TCRBD01,TCRBD02	TCRBD01-01,TCRBD02-01		TCRBJ02-01*01	TCRBJ02	TCRBJ02-01	01				4	7	1	8	2	10	45	57	59	62	69	1	In	VDJ
GCCCTGCAGCCAGAAGACTCAGCCCTGTATCTCTGCGCCAGCAGCCTATTGGTTATGGGGGACAGCTATGGCTACACCTTCGGTTCG	CASSLLVMGDSYGYTF	1	0.001026694045174538	48	TCRBV04-01*01	TCRBV04	TCRBV04-01	01				TCRBD01-01*01	TCRBD01	TCRBD01-01	01				TCRBJ01-02*01	TCRBJ01	TCRBJ01-02	01				4	0	0	5	12	4	33	46	58	-1	65	1	In	VDJ
AATGTGAACGCCTTGTTGCTGGGGGACTCGGCCCTCTATCTCTGTGCCAGCAGGGCGACAGGGAATGAAAAACTGTTTTTTGGCAGT	CASRATGNEKLFF	1	0.001026694045174538	39	TCRBV05-06*01	TCRBV05	TCRBV05-06	01				TCRBD01-01*01	TCRBD01	TCRBD01-01	01				TCRBJ01-04*01	TCRBJ01	TCRBJ01-04	01				5	0	2	3	3	5	42	53	56	-1	63	1	In	VDJ
ATCCAGCCTGCAGAGCTTGGGGACTCGGCCGTGTATCTCTGTGCCAGCAGCCCCTTTTCGGGAGGCACTGAAGCTTTCTTTGGACAA	CASSPFSGGTEAFF	1	0.001026694045174538	42	TCRBV11-03*01	TCRBV11	TCRBV11-03	01				TCRBD02-01*02	TCRBD02	TCRBD02-01	02				TCRBJ01-01*01	TCRBJ01	TCRBJ01-01	01				5	0	8	1	7	4	39	51	58	-1	65	1	In	VDJ
CTGAGCTCTCTGGAGCTGGGGGACTCAGCTTTGTATTTCTGTGCCAGCAGCTACCGGGACGGGACCTACGAGCAGTACTTCGGGCCG	CASSYRDGTYEQYF	1	0.001026694045174538	42	TCRBV09-01*01	TCRBV09	TCRBV09-01	01								TCRBD01,TCRBD02	TCRBD01-01,TCRBD02-01		TCRBJ02-07*01	TCRBJ02	TCRBJ02-07	01				4	4	0	7	4	2	39	51	55	60	64	1	In	VDJ
NNNNNNNTGTCGGCTGCTCCCTCCCAGACATCTGTGTACTTCTGTGCCAGCAGCGACAGGTCCGGCTATGGCTACACCTTCGGTTCG	CASSDRSGYGYTF	1	0.001026694045174538	39	TCRBV06-05*01	TCRBV06	TCRBV06-05	01				TCRBD01-01*01	TCRBD01	TCRBD01-01	01				TCRBJ01-02*01	TCRBJ01	TCRBJ01-02	01				6	5	2	4	1	4	42	53	54	60	65	1	In	VDJ
AATCCTGTCCTCAGAACCGGGAGACACGGCACTGTATCTCTGCGCCAGCAGTCAATCGTACGCTGTGATGGCTACACCTTCGGTTCG		1	0.001026694045174538	41	TCRBV23-01*01	TCRBV23	TCRBV23-01	01								TCRBD01,TCRBD02	TCRBD01-01,TCRBD02-01		TCRBJ01-02*01	TCRBJ01	TCRBJ01-02	01				0	6	3	7	2	6	40	57	59	61	67	1	Out	VDJ
ATCAATTCCCTGGAGCTTGGTGACTCTGCTGTGTATTTCTGTGCCAGCAGCCAAGATGGAGGCCGGGAGACCCAGTACTTCGGGCCA	CASSQDGGRETQYF	1	0.001026694045174538	42	TCRBV03-01/03-02*01	TCRBV03	TCRBV03-01/03-02	01				TCRBD02-01*02	TCRBD02	TCRBD02-01	02				TCRBJ02-05*01	TCRBJ02	TCRBJ02-05	01				0	4	10	1	1	5	39	56	57	62	66	1	In	VDJ
AATGTGAACGCCTTGGAGCTGGACGACTCGGCCCTGTATCTCTGTGCCAGCAGCTTGTGGATATCCGCTGAAGCTTTCTTTGGACAA	CASSLWISAEAFF	1	0.001026694045174538	39	TCRBV05-04*01	TCRBV05	TCRBV05-04	01								TCRBD01,TCRBD02	TCRBD01-01,TCRBD02-01		TCRBJ01-01*01	TCRBJ01	TCRBJ01-01	01				1	6	1	8	1	6	42	57	58	61	67	1	In	VDJ
CGGTCCACAAAGCTGGAGGACTCAGCCATGTACTTCTGTGCCAGCAGTGAGCAGCGAGGTGGCACCGGGGAGCTGTTTTTTGGAGAA	CASSEQRGGTGELFF	1	0.001026694045174538	45	TCRBV02-01	TCRBV02	TCRBV02-01				01,03	TCRBD02-01	TCRBD02	TCRBD02-01				01,02	TCRBJ02-02*01	TCRBJ02	TCRBJ02-02	01				3	6	6	6	2	4	36	50	52	56	62	1	In	VDJ
TCCTGGAGTCGCCCAGCCCCAACCAGACCTCTCTGTACTTCTGTGCCAGACCCCTAGACAGGCGGCTATGGCTACACCTTCGGTTCG		1	0.001026694045174538	40	TCRBV27-01*01	TCRBV27	TCRBV27-01	01				TCRBD01-01*01	TCRBD01	TCRBD01-01	01				TCRBJ01-02*01	TCRBJ01	TCRBJ01-02	01				9	3	2	4	7	4	41	49	56	62	65	1	Out	VDJ
CAGCCTGCAGAACTGGAGGATTCTGGAGTTTATTTCTGTGCCAGCAGCCAAAAACAGGGGGCGGGGGACGAGCAGTACTTCGGGCCG	CASSQKQGAGDEQYF	1	0.001026694045174538	45	TCRBV14-01*01	TCRBV14	TCRBV14-01	01				TCRBD01-01*01	TCRBD01	TCRBD01-01	01				TCRBJ02-07*01	TCRBJ02	TCRBJ02-07	01				2	5	3	0	2	5	36	51	53	62	67	1	In	VDJ
CCAACCAGACATCTATGTACCTCTGTGCCAGCCCTCCCCTGGACTAGCGGGATGAAGAGCTCCTACAATGAGCAGTTCTTCGGGCCA		1	0.001026694045174538	58	TCRBV28-01*01	TCRBV28	TCRBV28-01	01				TCRBD02-01*02	TCRBD02	TCRBD02-01	02				TCRBJ02-01*01	TCRBJ02	TCRBJ02-01	01				8	7	1	3	8	0	23	32	40	52	59	1	Out	VDJ
TGATCCTGGAGTCGCCCAGCCCCAACCAGACCTCTCTGTACTTCTGTGCCAGCAGCCCCTCTGGGGTCACCCCTCCACTTTGGGAAT		1	0.001026694045174538	37	TCRBV27-01*01	TCRBV27	TCRBV27-01	01								TCRBD01,TCRBD02	TCRBD01-01,TCRBD02-01		TCRBJ01-06*01	TCRBJ01	TCRBJ01-06	01				6	0	6	2	7	10	44	55	62	-1	66	1	Out	VDJ
TCGGCTGCTCCCTCCCAGACATCTGTGTACTTCTGTGCCAGCAGTTACTCGACCGTTGGGCTGAACACTGAAGCTTTCTTTGGACAA	CASSYSTVGLNTEAFF	1	0.001026694045174538	48	TCRBV06-05*01	TCRBV06	TCRBV06-05	01				TCRBD01-01*01	TCRBD01	TCRBD01-01	01				TCRBJ01-01*01	TCRBJ01	TCRBJ01-01	01				0	0	8	0	7	0	33	50	57	-1	61	1	In	VDJ
AAGCTCCTTCTCAGTGACTCTGGCTTCTATCTCTGTGCCTGGAGATCCGCCGGGACAGGTGGTAATTCACCCCTCCACTTTGGGAAT	CAWRSAGTGGNSPLHF	1	0.001026694045174538	48	TCRBV30-01*01	TCRBV30	TCRBV30-01	01				TCRBD01-01*01	TCRBD01	TCRBD01-01	01				TCRBJ01-06*01	TCRBJ01	TCRBJ01-06	01				3	3	0	4	7	6	33	44	51	59	62	1	In	VDJ
AATGTGAGCACCTTGGAGCTGGGGGACTCGGCCCTTTATCTTTGCGCCAGCAGCGTCTTAGCGGGAGACGAGCAGTTCTTCGGGCCA	CASSVLAGDEQFF	1	0.001026694045174538	39	TCRBV05-01*01	TCRBV05	TCRBV05-01	01				TCRBD02-01*02	TCRBD02	TCRBD02-01	02				TCRBJ02-01*01	TCRBJ02	TCRBJ02-01	01				4	2	5	2	4	10	42	54	58	67	69	1	In	VDJ
CCTGCAGAGCTTGGGGACTCGGCCGTGTATCTTTGTGCCAGCAGCTCCCCTAATGGCAGGGGTGAAGATGGCTACACCTTCGGTTCG	CASSSPNGRGEDGYTF	1	0.001026694045174538	48	TCRBV11-03*01	TCRBV11	TCRBV11-03	01				TCRBD01-01*01	TCRBD01	TCRBD01-01	01				TCRBJ01-02*01	TCRBJ01	TCRBJ01-02	01				4	5	4	2	10	6	33	46	56	62	67	1	In	VDJ
CACCTACACACCCTGCAGCCAGAAGACTCGGCCCTGTATCTCTGTGCCAGCAGCCAAGATGGGGCGGGAGGCTACACCTTCGGTTCG	CASSQDGAGGYTF	1	0.001026694045174538	39	TCRBV04-02*01	TCRBV04	TCRBV04-02	01				TCRBD02-01*02	TCRBD02	TCRBD02-01	02				TCRBJ01-02*01	TCRBJ01	TCRBJ01-02	01				0	0	7	3	4	8	42	59	63	-1	69	1	In	VDJ
GCCTTGGAGCTGGACGACTCGGCCCTGTATCTCTGTGCCAGCAGCTGGGGGGGCAGGATGGGGTCCTACGAGCAGTACTTCGGGCCG	CASSWGGRMGSYEQYF	1	0.001026694045174538	48	TCRBV05-04*01	TCRBV05	TCRBV05-04	01				TCRBD02-01*01	TCRBD02	TCRBD02-01	01				TCRBJ02-07*01	TCRBJ02	TCRBJ02-07	01				3	10	9	0	0	1	33	-1	46	53	63	1	In	VDJ
ATCCAGCGCACAGAGCAGGAGGACTCGGCCGTGTATCTCTGTGCCAGCAGCCGAGCACAAGCCAAAAACATTCAGTACTTCGGCGCC	CASSRAQAKNIQYF	1	0.001026694045174538	42	TCRBV07-08*03	TCRBV07	TCRBV07-08	03				TCRBD01-01*01	TCRBD01	TCRBD01-01	01				TCRBJ02-04*01	TCRBJ02	TCRBJ02-04	01				0	0	3	6	0	0	39	-1	56	-1	59	1	In	VDJ
TGAGCACCTTGGAGCTGGGGGACTCGGCCCTTTATCTTTGCGCCAGCAGCTCCCATACCGTAGAGTCATGAGCAGTTCTTCGGGCCA		1	0.001026694045174538	43	TCRBV05-01*01	TCRBV05	TCRBV05-01	01				TCRBD02-01	TCRBD02	TCRBD02-01				01,02	TCRBJ02-01*01	TCRBJ02	TCRBJ02-01	01				3	4	5	8	9	8	38	51	60	63	67	1	Out	VDJ
TCCCTGATTCTGGAGTCCGCCAGCACCAACCAGACATCTATGTACCTCTGTGCCTCCCTGGGGGGCTATGAGCAGTACTTCGGGCCG	CASLGGYEQYF	1	0.001026694045174538	33	TCRBV28-01*01	TCRBV28	TCRBV28-01	01								TCRBD01,TCRBD02	TCRBD01-01,TCRBD02-01		TCRBJ02-07*01	TCRBJ02	TCRBJ02-07	01				11	3	6	0	6	7	48	54	60	66	69	1	In	VDJ
CTGAAGATCCGGTCCACAAAGCTGGAGGACTCAGCCATGTACTTCTGTGCCAGCAGTGTGGTCGGGGAGACCCAGTACTTCGGGCCA	CASSVVGETQYF	1	0.001026694045174538	36	TCRBV02-01	TCRBV02	TCRBV02-01				01,03	TCRBD02-01	TCRBD02	TCRBD02-01				01,02	TCRBJ02-05*01	TCRBJ02	TCRBJ02-05	01				4	0	8	4	4	5	45	58	62	-1	66	1	In	VDJ
CAGCCCTCAGAACCCAGGGACTCAGCTGTGTATTTTTGTGCTAGTGGTTTGCCGACCTTGGGGATCGGGGAGCTGTTTTTTGGAGAA	CASGLPTLGIGELFF	1	0.001026694045174538	45	TCRBV12-05*01	TCRBV12	TCRBV12-05	01								TCRBD01,TCRBD02	TCRBD01-01,TCRBD02-01		TCRBJ02-02*01	TCRBJ02	TCRBJ02-02	01				2	1	0	8	9	7	36	51	60	64	65	1	In	VDJ
CCCCCTCACTCTGGAGTCTGCTGCCTCCTCCCAGACATCTGTATATTTCTGCGCCAGAAAGCGGGGACTGAAGCTTTCTTTGGACAA		1	0.001026694045174538	32	TCRBV10-01*01	TCRBV10	TCRBV10-01	01				TCRBD02-01*01	TCRBD02	TCRBD02-01	01				TCRBJ01-01*01	TCRBJ01	TCRBJ01-01	01				9	0	6	3	2	5	49	57	59	-1	66	1	Out	VDJ
CAGCCTGCAGAGCTTGGGGACTCGGCCGTGTATCTCTGTGCCAGCAGCTTAGATCGGGGGGGCCAGACTGAAGCTTTCTTTGGACAA	CASSLDRGGQTEAFF	1	0.001026694045174538	45	TCRBV11-03*01	TCRBV11	TCRBV11-03	01				TCRBD02-01*01	TCRBD02	TCRBD02-01	01				TCRBJ01-01*01	TCRBJ01	TCRBJ01-01	01				0	4	8	0	1	5	36	53	54	62	66	1	In	VDJ
GAACGCCTTGTTGCTGGGGGACTCGGCCCTCTATCTCTGTGCCAGCAGCTTGGTTAACGACAGAACACTGAAGCTTTCTTTGGACAA		1	0.001026694045174538	44	TCRBV05-06*01	TCRBV05	TCRBV05-06	01				TCRBD01-01*01	TCRBD01	TCRBD01-01	01				TCRBJ01-01*01	TCRBJ01	TCRBJ01-01	01				0	0	2	6	5	1	37	53	58	-1	62	1	Out	VDJ
TAGAGTCTGCCATCCCCAACCAGACAGCTCTTTACTTCTGTGCCACCAAACACAGTCAGGGGCAATCAGCCCCAGCATTTTGGTGAT		1	0.001026694045174538	43	TCRBV24-01*01	TCRBV24	TCRBV24-01	01				TCRBD01-01*01	TCRBD01	TCRBD01-01	01				TCRBJ01-05*01	TCRBJ01	TCRBJ01-05	01				8	0	4	3	8	2	38	48	56	-1	61	1	Out	VDJ
ATCCAGCAGGTAGTGCGAGGAGATTCGGCAGCTTATTTCTGTGCCAGCTCACGGGACAGGGGAGGCAGCGGCTACACCTTCGGTTCG	CASSRDRGGSGYTF	1	0.001026694045174538	42	TCRBV18-01*01	TCRBV18	TCRBV18-01	01				TCRBD01-01*01	TCRBD01	TCRBD01-01	01				TCRBJ01-02*01	TCRBJ01	TCRBJ01-02	01				4	7	0	2	0	8	39	-1	52	62	69	1	In	VDJ
CTCACTGTGACATCGGCCCAAAAGAACCCGACAGCTTTCTATCTCTGTGCCAGTAGTACTCTTTACAATGAGCAGTTCTTCGGGCCA	CASSTLYNEQFF	1	0.001026694045174538	36	TCRBV19-01*01	TCRBV19	TCRBV19-01	01				TCRBD02-01	TCRBD02	TCRBD02-01				01,02	TCRBJ02-01*01	TCRBJ02	TCRBJ02-01	01				4	3	4	10	0	4	45	-1	58	60	63	1	In	VDJ
CTGCAGAACTGGAGGATTCTGGAGTTTATTTCTGTGCCAGCAGCTTCGCCGGGACACCGAGGCAATCAGCCCCAGCATTTTGGTGAT		1	0.001026694045174538	49	TCRBV14-01*01	TCRBV14	TCRBV14-01	01				TCRBD01-01*01	TCRBD01	TCRBD01-01	01				TCRBJ01-05*01	TCRBJ01	TCRBJ01-05	01				5	5	0	6	6	2	32	44	50	56	61	1	Out	VDJ
AAGATCCAGCCTGCAGAGCTTGGGGACTCGGCCGTGTATCTCTGTGCCAGCAGCTTAGATCCCAGGGCAGTAGGGTTCTTCGGGCCA	CASSLDPRAVGFF	1	0.001026694045174538	39	TCRBV11-03*01	TCRBV11	TCRBV11-03	01				TCRBD01-01*01	TCRBD01	TCRBD01-01	01				TCRBJ02-01*01	TCRBJ02	TCRBJ02-01	01				0	7	4	3	3	15	42	59	62	67	74	1	In	VDJ
NTGTCGGCTGCTCCCTCCCAGACATCTGTGTACTTCTGTGCCAGCACCGCGGGACTGTTCTCCCAAGAGACCCAGTACTTCGGGCCA	CASTAGLFSQETQYF	1	0.001026694045174538	45	TCRBV06-05*01	TCRBV06	TCRBV06-05	01				TCRBD02-01	TCRBD02	TCRBD02-01				01,02	TCRBJ02-05*01	TCRBJ02	TCRBJ02-05	01				7	6	0	10	4	1	36	46	50	56	62	1	In	VDJ
AAGATCCAGCGCACAGAGCAGCGGGACTCGGCCATGTATCGCTGTGCCAGCAGCTTAAATCTGGAGGAGGGCTACACCTTCGGTTCG	CASSLNLEEGYTF	1	0.001026694045174538	39	TCRBV07-06*01	TCRBV07	TCRBV07-06	01				TCRBD02-01*02	TCRBD02	TCRBD02-01	02				TCRBJ01-02*01	TCRBJ01	TCRBJ01-02	01				2	2	10	1	5	8	42	57	62	67	69	1	In	VDJ
GGGACACAGCACTGTATTTCTGTGCCAGCAGCAAAATGAGTAAGATTCGGGGGACAGGGGGCGACAGATACGCAGTATTTTGGCCCA		1	0.001026694045174538	61	TCRBV21-01*01	TCRBV21	TCRBV21-01	01				TCRBD01-01*01	TCRBD01	TCRBD01-01	01				TCRBJ02-03*01	TCRBJ02	TCRBJ02-03	01				2	1	0	0	15	3	20	35	50	62	63	1	Out	VDJ
GTGACATCGGCCCAAAAGAACCCGACAGCTTTCTATCTCTGTGCCAGTAGGGAGGGGGCGAGCAATCAGCCCCAGCATTTTGGTGAT	CASREGASNQPQHF	1	0.001026694045174538	42	TCRBV19-01*01	TCRBV19	TCRBV19-01	01				TCRBD01-01*01	TCRBD01	TCRBD01-01	01				TCRBJ01-05*01	TCRBJ01	TCRBJ01-05	01				6	1	5	0	2	1	39	50	52	59	60	1	In	VDJ
CGCACAGAGCAGGGGGACTCAGCTGTGTATCTCTGTGCCAGCAGCTCCGGGGGGGATCCCCACTCCTACGAGCAGTACTTCGGGCCG	CASSSGGDPHSYEQYF	1	0.001026694045174538	48	TCRBV07-04	TCRBV07	TCRBV07-04				01,02	TCRBD02-01*01	TCRBD02	TCRBD02-01	01				TCRBJ02-07*01	TCRBJ02	TCRBJ02-07	01				4	7	8	0	1	0	33	46	47	55	62	1	In	VDJ
CACGCCCTGCAGCCAGAAGACTCAGCCCTGTATCTCTGCGCCAGCAGCCAACCCCGGACAGGTGGAAACACCATATATTTTGGAGAG	CASSQPRTGGNTIYF	1	0.001026694045174538	45	TCRBV04-01*01	TCRBV04	TCRBV04-01	01				TCRBD01-01*01	TCRBD01	TCRBD01-01	01				TCRBJ01-03*01	TCRBJ01	TCRBJ01-03	01				2	0	1	4	4	3	36	51	55	-1	62	1	In	VDJ
GAGTCCGCCAGCACCAACCAGACATCTATGTACCTCTGTGCCAGCAGTCCCCCGGGCATCTCTGGAAACACCATATATTTTGGAGAG	CASSPPGISGNTIYF	1	0.001026694045174538	45	TCRBV28-01*01	TCRBV28	TCRBV28-01	01								TCRBD01,TCRBD02	TCRBD01-01,TCRBD02-01		TCRBJ01-03*01	TCRBJ01	TCRBJ01-03	01				5	2	8	0	5	0	36	48	53	57	59	1	In	VDJ
ATCCTGGAGTCGCCCAGCCCCAACCAGACCTCTCTGTACTTCTGTGCCAGCAGTTTACGCCCCTTATACGAGCAGTACTTCGGGCCG	CASSLRPLYEQYF	1	0.001026694045174538	39	TCRBV27-01*01	TCRBV27	TCRBV27-01	01								TCRBD01,TCRBD02	TCRBD01-01,TCRBD02-01		TCRBJ02-07*01	TCRBJ02	TCRBJ02-07	01				2	6	10	0	1	4	42	57	58	60	66	1	In	VDJ
CAGGTAGTGCGAGGAGATTCGGCAGCTTATTTCTGTGCCAGCTCACCATTGGACCTGTACGCGTTGTACACCCAGTACTTCGGGCCA	CASSPLDLYALYTQYF	1	0.001026694045174538	48	TCRBV18-01*01	TCRBV18	TCRBV18-01	01								TCRBD01,TCRBD02	TCRBD01-01,TCRBD02-01		TCRBJ02-05*01	TCRBJ02	TCRBJ02-05	01				2	15	1	7	2	8	33	48	50	54	69	1	In	VDJ
CTGCAGCCAGAAGACTCGGCCCTGTATCTCTGTGCCAGCAGCCAACCCTTACCGGGACAGGGTGCGAATGAGCAGTTCTTCGGGCCA	CASSQPLPGQGANEQFF	1	0.001026694045174538	51	TCRBV04-02*01	TCRBV04	TCRBV04-02	01				TCRBD01-01*01	TCRBD01	TCRBD01-01	01				TCRBJ02-01*01	TCRBJ02	TCRBJ02-01	01				2	4	0	3	8	7	30	45	53	62	66	1	In	VDJ
AGGCCTGGGGGACGCAGCCATGTACCTGTGTGCCACCAGCAGAACGGAATCCTGGACACTGCCTAGACGGCCCAGTACTTCGGGCCA		1	0.001026694045174538	53	TCRBV15-01*02	TCRBV15	TCRBV15-01	02				TCRBD01-01*01	TCRBD01	TCRBD01-01	01				TCRBJ02-05*01	TCRBJ02	TCRBJ02-05	01				2	12	1	6	10	9	28	43	53	58	70	1	Out	VDJ
ACATCGGCCCAAAAGAACCCGACAGCTTTCTATCTCTGTGCCAGTAGTATACAGGGGTTGGGGAATTCACCCCTCCACTTTGGGAAT	CASSIQGLGNSPLHF	1	0.001026694045174538	45	TCRBV19-01*01	TCRBV19	TCRBV19-01	01				TCRBD01-01*01	TCRBD01	TCRBD01-01	01				TCRBJ01-06*01	TCRBJ01	TCRBJ01-06	01				2	6	4	2	0	7	36	-1	51	57	63	1	In	VDJ
GAGCAGGGGGACTCGGCCATGTATCTCTGTGCCAGCAGCTTGATGAATACCATGACAAGTCGGGCCAACGTCCTGACTTTCGGGGCC	CASSLMNTMTSRANVLTF	1	0.001026694045174538	54	TCRBV07-09*01	TCRBV07	TCRBV07-09	01				TCRBD01-01*01	TCRBD01	TCRBD01-01	01				TCRBJ02-06*01	TCRBJ02	TCRBJ02-06	01				3	4	2	6	12	5	27	41	53	57	61	1	In	VDJ
CAAAAGAACCCGACAGCTTTCTATCTCTGTGCCAGTAGTGGGGGGCTGAGCGGGAGCCCTAGCACAGATACGCAGTATTTTGGCCCA	CASSGGLSGSPSTDTQYF	1	0.001026694045174538	54	TCRBV19-01*01	TCRBV19	TCRBV19-01	01				TCRBD02-01*02	TCRBD02	TCRBD02-01	02				TCRBJ02-03*01	TCRBJ02	TCRBJ02-03	01				5	4	6	2	9	0	27	39	48	56	60	1	In	VDJ
CTGGAGTCGCCCAGCCCCAACCAGACCTCTCTGTACTTCTGTGCCAGCACTAAATTGGGTTCGAATGAAAAACTGTTTTTTGGCAGT	CASTKLGSNEKLFF	1	0.001026694045174538	42	TCRBV27-01*01	TCRBV27	TCRBV27-01	01								TCRBD01,TCRBD02	TCRBD01-01,TCRBD02-01		TCRBJ01-04*01	TCRBJ01	TCRBJ01-04	01				7	4	0	9	7	5	39	49	56	59	63	1	In	VDJ
CAGCCTGCAGAGCTTGGGGACTCGGCCGTGTATCTCTGTGCCAGCAGCTTAGATCTGTGGGGGAACTATGGCTACACCTTCGGTTCG	CASSLDLWGNYGYTF	1	0.001026694045174538	45	TCRBV11-03*01	TCRBV11	TCRBV11-03	01								TCRBD01,TCRBD02	TCRBD01-01,TCRBD02-01		TCRBJ01-02*01	TCRBJ01	TCRBJ01-02	01				0	0	6	1	5	2	36	53	58	-1	63	1	In	VDJ
GTGACCAGTGCCCATCCTGAAGACAGCAGCTTCTACATCTGCAGTGCTAGGCCCTTTATGATTTACAATGAGCAGTTCTTCGGGCCA	CSARPFMIYNEQFF	1	0.001026694045174538	42	TCRBV20	TCRBV20				TCRBV20-01,TCRBV20-or09_02						TCRBD01,TCRBD02	TCRBD01-01,TCRBD02-01		TCRBJ02-01*01	TCRBJ02	TCRBJ02-01	01				3	2	2	8	9	4	39	50	59	61	63	1	In	VDJ
TGGAGTCGCCCAGCCCCAACCAGACCTCTCTGTACTTCTGGTTCCGGAACGCGATCGGGGGCCGCCGACACGCAGTATTTTGGCCCA		1	0.001026694045174538	43	TCRBV27-01*01	TCRBV27	TCRBV27-01	01								TCRBD01,TCRBD02	TCRBD01-01,TCRBD02-01		TCRBJ02-03*01	TCRBJ02	TCRBJ02-03	01				15	7	6	0	16	9	38	40	56	62	69	1	Out	VDJ
ACTCTGAAGATCCAGCGCACAGAGCGGGGGGACTCAGCCGTGTATCTCTGTGCCAGCAGCTTAGGAGGTGAAGCTTTCTTTGGACAA	CASSLGGEAFF	1	0.001026694045174538	33	TCRBV07-03*01	TCRBV07	TCRBV07-03	01				TCRBD02-01*02	TCRBD02	TCRBD02-01	02				TCRBJ01-01*01	TCRBJ01	TCRBJ01-01	01				2	0	10	1	0	7	48	-1	63	-1	68	1	In	VDJ
CGCACAGAGCAGCGGGACTCGGCCATGTATCGCTGTGCCAGCAGCTCCCGACAGGGGGCGCGTGATGAAAAACTGTTTTTTGGCAGT	CASSSRQGARDEKLFF	1	0.001026694045174538	48	TCRBV07-06*01	TCRBV07	TCRBV07-06	01				TCRBD01-01*01	TCRBD01	TCRBD01-01	01				TCRBJ01-04*01	TCRBJ01	TCRBJ01-04	01				4	5	2	0	3	6	33	46	49	59	64	1	In	VDJ
ATCCGGTCCACAAAGCTGGAGGACTCAGCCATGTACTTCTGTGCCAGCATTACGCCCAGGGATGGGGAAAAACTGTTTTTTGGCAGT	CASITPRDGEKLFF	1	0.001026694045174538	42	TCRBV02-01	TCRBV02	TCRBV02-01				01,03	TCRBD01-01*01	TCRBD01	TCRBD01-01	01				TCRBJ01-04*01	TCRBJ01	TCRBJ01-04	01				7	5	4	3	7	8	39	49	56	61	66	1	In	VDJ
TCGGCTGCTCCCTCCCAGACATCTGTGTACTTCTGTGCCAGCAGTCCCCGACTAGCGGGATTAGTCTACGAGCAGTACTTCGGGCCG	CASSPRLAGLVYEQYF	1	0.001026694045174538	48	TCRBV06	TCRBV06				TCRBV06-01,TCRBV06-05		TCRBD02-01*02	TCRBD02	TCRBD02-01	02				TCRBJ02-07*01	TCRBJ02	TCRBJ02-07	01				5	5	2	3	4	3	33	45	49	60	65	1	In	VDJ
AAGAAGCTCCTTCTCAGTGACTCTGGCTTCTATCTCTGTGCCTGGATCCGTGGTAGTCGCTCCTACAATGAGCAGTTCTTCGGGCCA	CAWIRGSRSYNEQFF	1	0.001026694045174538	45	TCRBV30-01*01	TCRBV30	TCRBV30-01	01				TCRBD02-01	TCRBD02	TCRBD02-01				01,02	TCRBJ02-01*01	TCRBJ02	TCRBJ02-01	01				4	3	5	8	7	0	36	46	53	56	59	1	In	VDJ
CAGTCCACGGAGTCAGGGGACACAGCACTGTATTTCTGTGCCAGCCCAAACCGGGGACTCAGATACAATGAGCAGTTCTTCGGGCCA	CASPNRGLRYNEQFF	1	0.001026694045174538	45	TCRBV21-01*01	TCRBV21	TCRBV21-01	01				TCRBD02-01	TCRBD02	TCRBD02-01				01,02	TCRBJ02-01*01	TCRBJ02	TCRBJ02-01	01				8	4	0	10	8	4	36	45	53	59	63	1	In	VDJ
CTGCAGCCAGAAGACTCGGCCCTGTATCTCTGCGCCAGCAGCCATCAAACCCCGGGACAGGGGGCAGATACGCAGTATTTTGGCCCA	CASSHQTPGQGADTQYF	1	0.001026694045174538	51	TCRBV04-03*01	TCRBV04	TCRBV04-03	01				TCRBD01-01*01	TCRBD01	TCRBD01-01	01				TCRBJ02-03*01	TCRBJ02	TCRBJ02-03	01				3	0	0	1	9	4	30	44	53	-1	64	1	In	VDJ
GTGAGCAACATGAGCCCTGAAGACAGCAGCATATATCTCTGCAGCGTGGATGCCGGGACCTCAGGCCCTGAAGCTTTCTTTGGACAA	CSVDAGTSGPEAFF	1	0.001026694045174538	42	TCRBV29-01	TCRBV29	TCRBV29-01				01,02					TCRBD01,TCRBD02	TCRBD01-01,TCRBD02-01		TCRBJ01-01*01	TCRBJ01	TCRBJ01-01	01				6	8	0	7	7	6	39	47	54	59	67	1	In	VDJ
GGGGACACAGCACTGTATTTCTGTGCCAGCAGCAAAGGTTTCCGGGACAGGGCTTCATATAGCAATCAGCCCCAGCATTTTGGTGAT	CASSKGFRDRASYSNQPQHF	1	0.001026694045174538	60	TCRBV21-01*01	TCRBV21	TCRBV21-01	01				TCRBD01-01*01	TCRBD01	TCRBD01-01	01				TCRBJ01-05*01	TCRBJ01	TCRBJ01-05	01				1	7	0	3	6	0	21	37	43	52	59	1	In	VDJ
CACAGAGCAGCGGGACTCAGCCATGTATCGCTGTGCCAGCAGCTCCCTGGGCCACAAAGTCGGGCCAACGTCCTGACTTTCGGGGCC		1	0.001026694045174538	50	TCRBV07-07*01	TCRBV07	TCRBV07-07	01				TCRBD01-01*01	TCRBD01	TCRBD01-01	01				TCRBJ02-06*01	TCRBJ02	TCRBJ02-06	01				4	9	8	0	4	5	31	44	48	52	61	1	Out	VDJ
TCCGCTACCAGCTCCCAGACATCTGTGTACTTCTGTGCCATCAGCGACACTAGCGGGAGGGGGGAAAACATTCAGTACTTCGGCGCC	CAISDTSGRGENIQYF	1	0.001026694045174538	48	TCRBV10-03*01	TCRBV10	TCRBV10-03	01				TCRBD02-01*02	TCRBD02	TCRBD02-01	02				TCRBJ02-04*01	TCRBJ02	TCRBJ02-04	01				6	3	3	0	4	5	33	44	48	61	64	1	In	VDJ
CCTGGAGTCGCCCAGCCCCAACCAGACCTCTCTGTACTTCTGTGCCAGCAGTTCACGACGGCAGGGTGCGGGCAGTTCTTCGGGCCA		1	0.001026694045174538	41	TCRBV27-01*01	TCRBV27	TCRBV27-01	01				TCRBD01-01*01	TCRBD01	TCRBD01-01	01				TCRBJ02-01*01	TCRBJ02	TCRBJ02-01	01				4	5	4	3	8	12	40	53	61	66	71	1	Out	VDJ
ACAGTGACCAGTGCCCATCCTGAAGACAGCAGCTTCTACATCTGCAGTGCCCCGGACAGGTCAGAAGAGACCCAGTACTTCGGGCCA	CSAPDRSEETQYF	1	0.001026694045174538	39	TCRBV20	TCRBV20				TCRBV20-01,TCRBV20-or09_02		TCRBD01-01*01	TCRBD01	TCRBD01-01	01				TCRBJ02-05*01	TCRBJ02	TCRBJ02-05	01				6	4	1	4	3	3	42	50	53	60	64	1	In	VDJ
TTGGCGTCTGCTGTACCCTCTCAGACATCTGTGTACTTCTGTGCCAGCAGTGAGGGACTAGCGACAGATACGCAGTATTTTGGCCCA	CASSEGLATDTQYF	1	0.001026694045174538	42	TCRBV06-04*01	TCRBV06	TCRBV06-04	01				TCRBD02-01	TCRBD02	TCRBD02-01				01,02	TCRBJ02-03*01	TCRBJ02	TCRBJ02-03	01				3	0	0	6	0	3	39	-1	53	-1	63	1	In	VDJ
CAGCCCTCAGAACCCAGGGACTCAGCTGTGTACTTCTGTGCCAGCACCACGACTAGCGGGAGTTCCGGGGAGCTGTTTTTTGGAGAA	CASTTTSGSSGELFF	1	0.001026694045174538	45	TCRBV12	TCRBV12				TCRBV12-03/12-04,TCRBV12-04		TCRBD02-01*02	TCRBD02	TCRBD02-01	02				TCRBJ02-02*01	TCRBJ02	TCRBJ02-02	01				7	2	2	2	4	6	36	46	50	62	64	1	In	VDJ
ACTGTGACATCGGCCCAAAAGAACCCGACAGCTTTCTATCTCTGTGCCAGTAGTATGAAAGGGATCCCTGAAGCTTTCTTTGGACAA	CASSMKGIPEAFF	1	0.001026694045174538	39	TCRBV19-01*01	TCRBV19	TCRBV19-01	01								TCRBD01,TCRBD02	TCRBD01-01,TCRBD02-01		TCRBJ01-01*01	TCRBJ01	TCRBJ01-01	01				3	3	0	8	4	6	42	56	60	64	67	1	In	VDJ
ACTCTGACTGTGAGCAACATGAGCCCTGAAGACAGCAGCATATATCTCTGCAGCGTTGATCCCATATATGGCTACACCTTCGGTTCG	CSVDPIYGYTF	1	0.001026694045174538	33	TCRBV29-01*01	TCRBV29	TCRBV29-01	01								TCRBD01,TCRBD02	TCRBD01-01,TCRBD02-01		TCRBJ01-02*01	TCRBJ01	TCRBJ01-02	01				3	2	4	6	3	5	48	59	62	64	66	1	In	VDJ
CTGACAGTGACCAGTGCCCATCCTGAAGACAGCAGCTTCTACATCTGCAGGGGGGGCGCGCTCCGTTGGGGCTACACCTTCGGTTCG	CRGGALRWGYTF	1	0.001026694045174538	36	TCRBV20	TCRBV20				TCRBV20-01,TCRBV20-or09_02						TCRBD01,TCRBD02	TCRBD01-01,TCRBD02-01		TCRBJ01-02*01	TCRBJ01	TCRBJ01-02	01				9	12	6	0	1	8	45	50	51	57	69	1	In	VDJ
CTGATTCTGGAGTCCGCCAGCACCAACCAGACATCTATGTACCTCTGTGCCGACGTAGGGAAGGGGAGCATTCAGTACTTCGGCGCC	CADVGKGSIQYF	1	0.001026694045174538	36	TCRBV28-01*01	TCRBV28	TCRBV28-01	01								TCRBD01,TCRBD02	TCRBD01-01,TCRBD02-01		TCRBJ02-04*01	TCRBJ02	TCRBJ02-04	01				11	2	5	2	10	9	45	51	61	66	68	1	In	VDJ
TAGTGCGAGGAGATTCGGCAGCTTATTTCTGTGCCAGCTCACCACCGAGACTAGCGGGAGGGCACAGATACGCAGTATTTTGGCCCA		1	0.001026694045174538	52	TCRBV18-01*01	TCRBV18	TCRBV18-01	01				TCRBD02-01*02	TCRBD02	TCRBD02-01	02				TCRBJ02-03*01	TCRBJ02	TCRBJ02-03	01				0	0	2	1	2	1	29	46	48	-1	61	1	Out	VDJ
GTCCACGGAGTCAGGGGACACAGCACTGTATTTCTGTGCCAGCAGCCAACGTATAGCTACATTCGCACTGAAGCTTTCTTTGGACAA		1	0.001026694045174538	47	TCRBV21-01*01	TCRBV21	TCRBV21-01	01				TCRBD02-01	TCRBD02	TCRBD02-01				01,02	TCRBJ01-01*01	TCRBJ01	TCRBJ01-01	01				5	8	5	7	7	4	34	46	53	57	65	1	Out	VDJ
AGGCTGGAGTTGGCTGCTCCCTCCCAGACATCTGTGTACTTCTGTGCCAGCAGTTACGAGCCAGATTATGGCTACACCTTCGGTTCG	CASSYEPDYGYTF	1	0.001026694045174538	39	TCRBV06-06*01	TCRBV06	TCRBV06-06	01								TCRBD01,TCRBD02	TCRBD01-01,TCRBD02-01		TCRBJ01-02*01	TCRBJ01	TCRBJ01-02	01				2	2	4	5	4	5	42	57	61	64	66	1	In	VDJ
CAGCGCACAGAGCAGGGGGACTCGGCCATGTATCTCTGTGCCAGCAGCACCGGGACTAGCGGGACAGATACGCAGTATTTTGGCCCA	CASSTGTSGTDTQYF	1	0.001026694045174538	45	TCRBV07-09*01	TCRBV07	TCRBV07-09	01				TCRBD02-01	TCRBD02	TCRBD02-01				01,02	TCRBJ02-03*01	TCRBJ02	TCRBJ02-03	01				5	0	0	4	3	3	36	48	51	-1	63	1	In	VDJ
CTGGGGGACTCGGCCCTGTATCTCTGTGCCAGAAGCTTGTTTATTGGACCTTCCGGATGTCGGGACACTGAAGCTTTCTTTGGACAA	CARSLFIGPSGCRDTEAFF	1	0.001026694045174538	57	TCRBV05-03	TCRBV05	TCRBV05-03				01,02					TCRBD01,TCRBD02	TCRBD01-01,TCRBD02-01		TCRBJ01-01*01	TCRBJ01	TCRBJ01-01	01				1	15	1	7	6	3	24	39	45	49	64	1	In	VDJ
NNNNTGTCGGCTGCTCCCTCCCAGACATCTGTGTACTTCTGTGCCAGCAGTGAAGTGCTTGGGGTCTATGGCTACACCTTCGGTTCG	CASSEVLGVYGYTF	1	0.001026694045174538	42	TCRBV06-01*01	TCRBV06	TCRBV06-01	01								TCRBD01,TCRBD02	TCRBD01-01,TCRBD02-01		TCRBJ01-02*01	TCRBJ01	TCRBJ01-02	01				1	1	6	2	5	4	39	55	60	64	65	1	In	VDJ
ATGTGGTCGCACTGCAGCAAGAAGACTCAGCTGCGTATCTCTGCACCAGCAGCCAAGTAACGGGAGGATGAGCAGTTCTTCGGGCCA		1	0.001026694045174538	40	TCRBV01-01*01	TCRBV01	TCRBV01-01	01				TCRBD02-01*02	TCRBD02	TCRBD02-01	02				TCRBJ02-01*01	TCRBJ02	TCRBJ02-01	01				1	0	8	1	3	8	41	57	60	-1	67	1	Out	VDJ
CGGTCCACAAAGCTGGAGGACTCAGCCATGTACTTCTGTGCCAGCAGGGAAGGACGGGCAACTAATGAAAAACTGTTTTTTGGCAGT	CASREGRATNEKLFF	1	0.001026694045174538	45	TCRBV02-01	TCRBV02	TCRBV02-01				01,03	TCRBD02-01	TCRBD02	TCRBD02-01				01,02	TCRBJ01-04*01	TCRBJ01	TCRBJ01-04	01				1	0	8	4	2	0	36	52	54	-1	58	1	In	VDJ
AAGATCCAGCGCACAGAGCAGGGGGACTCGGCCATGTATCTCTGTGCCAGCAACACCCCAGCGACCAATGAGCAGTTCTTCGGGCCA	CASNTPATNEQFF	1	0.001026694045174538	39	TCRBV07-09	TCRBV07	TCRBV07-09				01,05,06	TCRBD02-01	TCRBD02	TCRBD02-01				01,02	TCRBJ02-01*01	TCRBJ02	TCRBJ02-01	01				7	2	6	6	7	6	42	52	59	63	65	1	In	VDJ
NNNNTGTCGGCTGCTCCCTCCCAGACATCTGTGTACTTCTGTGCCAGCTTACGACTAGCGGGGTACAATGAGCAGTTCTTCGGGCCA	CASLRLAGYNEQFF	1	0.001026694045174538	42	TCRBV06-05*01	TCRBV06	TCRBV06-05	01				TCRBD02-01*01	TCRBD02	TCRBD02-01	01				TCRBJ02-01*01	TCRBJ02	TCRBJ02-01	01				8	0	2	3	4	4	39	48	52	-1	63	1	In	VDJ
CCAGTCCACGGAGTCAGGGGACACAGCACTGTATTTCTGTGCCAGCAGCCACCCGGGACCCTCCACGGTACGCAGTATTTTGGCCCA		1	0.001026694045174538	44	TCRBV21-01*01	TCRBV21	TCRBV21-01	01								TCRBD01,TCRBD02	TCRBD01-01,TCRBD02-01		TCRBJ02-03*01	TCRBJ02	TCRBJ02-03	01				5	9	0	7	5	8	37	49	54	59	68	1	Out	VDJ
AGTGCCCATCCTGAAGACAGCAGCTTCTACATCTGCAGTGCTAGAATCCCCACACGTACTAGCACAGATACGCAGTATTTTGGCCCA	CSARIPTRTSTDTQYF	1	0.001026694045174538	48	TCRBV20	TCRBV20				TCRBV20-01,TCRBV20-or09_02						TCRBD01,TCRBD02	TCRBD01-01,TCRBD02-01		TCRBJ02-03*01	TCRBJ02	TCRBJ02-03	01				2	6	3	6	6	0	33	45	51	54	60	1	In	VDJ
NTGTCGGCTGCTCCCTCCCAGACATCTGTGTACTTCTGTGCCAGCTCCTCAGGACAGACCAACACAGATACGCAGTATTTTGGCCCA	CASSSGQTNTDTQYF	1	0.001026694045174538	45	TCRBV06-05*01	TCRBV06	TCRBV06-05	01				TCRBD01-01*01	TCRBD01	TCRBD01-01	01				TCRBJ02-03*01	TCRBJ02	TCRBJ02-03	01				8	5	1	5	6	2	36	45	51	57	62	1	In	VDJ
NNNNTGTCGGCTGCTCCCTCCCAGACATCTGTGTACTTCTGTGCCAGTAGATCCGGGACAGGGGGCACTGAAGCTTTCTTTGGACAA	CASRSGTGGTEAFF	1	0.001026694045174538	42	TCRBV06-05*01	TCRBV06	TCRBV06-05	01				TCRBD01-01*01	TCRBD01	TCRBD01-01	01				TCRBJ01-01*01	TCRBJ01	TCRBJ01-01	01				9	0	0	1	7	4	39	47	54	-1	65	1	In	VDJ
TCGGCTGCTCCCTCCCAAACATCTGTGTACTTCTGTGCCAGCAGGACCGGACAGGGGGTGATCAATCAGCCCCAGCATTTTGGTGAT	CASRTGQGVINQPQHF	1	0.001026694045174538	48	TCRBV06	TCRBV06				TCRBV06-02/06-03,TCRBV06-02		TCRBD01-01*01	TCRBD01	TCRBD01-01	01				TCRBJ01-05*01	TCRBJ01	TCRBJ01-05	01				6	4	1	1	4	3	33	44	48	58	62	1	In	VDJ
ATCCTGAGTTCTAAGAAGCTCCTTCTCAGTGACTCTGGCTTCTATCTCTGTGCCTGGGGGGGGACAGGGGCATTCTATTTTGGCCCA	CAWGGTGAFYF	1	0.001026694045174538	33	TCRBV30-01*05	TCRBV30	TCRBV30-01	05				TCRBD01-01*01	TCRBD01	TCRBD01-01	01				TCRBJ02-03*01	TCRBJ02	TCRBJ02-03	01				3	5	0	2	1	15	48	59	60	70	75	1	In	VDJ
CAGCGCACAGAGCAGGAGGACTCCGCCGTGTATCTCTGTGCCAGCAGCTACGGGACAGGGAACACCGGGGAGCTGTTTTTTGGAGAA	CASSYGTGNTGELFF	1	0.001026694045174538	45	TCRBV07-08*01	TCRBV07	TCRBV07-08	01				TCRBD01-01*01	TCRBD01	TCRBD01-01	01				TCRBJ02-02*01	TCRBJ02	TCRBJ02-02	01				4	0	0	4	2	1	36	49	51	-1	59	1	In	VDJ
AGTGCCCATCCTGAAGACAGCAGCTTCTACATCTGCAGTGCTAGAGAAGGAGGATCGTTGAAGGCCTATGGCTACACCTTCGGTTCG	CSAREGGSLKAYGYTF	1	0.001026694045174538	48	TCRBV20	TCRBV20				TCRBV20-01,TCRBV20-or09_02		TCRBD02-01*02	TCRBD02	TCRBD02-01	02				TCRBJ01-02*01	TCRBJ01	TCRBJ01-02	01				0	12	10	1	1	4	33	47	48	53	65	1	In	VDJ
CGGCTGCTCCCTCCCAGACATCTGTGTACTTGTGTGCCAGCAGTTTTCGTCAACGCTCTAAAGACCTATGGCTACACCTTCGGTTCG		1	0.001026694045174538	49	TCRBV06-08*01	TCRBV06	TCRBV06-08	01								TCRBD01,TCRBD02	TCRBD01-01,TCRBD02-01		TCRBJ01-02*01	TCRBJ01	TCRBJ01-02	01				4	0	2	7	17	4	32	45	62	-1	65	1	Out	VDJ
AGTTCTAAGAAGCTCCTTCTCAGTGACTCTGGCTTCTATCTCTGTGCCTGGACCCTAAGGGCGGCCGATGAGCAGTTCTTCGGGCCA	CAWTLRAADEQFF	1	0.001026694045174538	39	TCRBV30-01*01	TCRBV30	TCRBV30-01	01								TCRBD01,TCRBD02	TCRBD01-01,TCRBD02-01		TCRBJ02-01*01	TCRBJ02	TCRBJ02-01	01				4	6	5	3	5	8	42	52	57	61	67	1	In	VDJ
ATCCTGGAGTCGCCCAGCCCCAACCAGACCTCTCTGTACTTCTGTGCCAGCAGTTTTGGGGACTTCAATGAGCAGTTCTTCGGGCCA	CASSFGDFNEQFF	1	0.001026694045174538	39	TCRBV27-01*01	TCRBV27	TCRBV27-01	01				TCRBD02-01	TCRBD02	TCRBD02-01				01,02	TCRBJ02-01*01	TCRBJ02	TCRBJ02-01	01				3	1	0	10	2	6	42	56	58	64	65	1	In	VDJ
CTGAGCTCTCTGGAGCTGGGGGACTCAGCTTTGTATTTCTGTGCCAGCAGCGCCGGGACAGAATACAATGAGCAGTTCTTCGGGCCA	CASSAGTEYNEQFF	1	0.001026694045174538	42	TCRBV09-01*01	TCRBV09	TCRBV09-01	01				TCRBD01-01*01	TCRBD01	TCRBD01-01	01				TCRBJ02-01*01	TCRBJ02	TCRBJ02-01	01				3	2	0	5	2	4	39	52	54	61	63	1	In	VDJ
GTGACATCGGCCCAAAAGAACCCGACAGCTTTCTATCTCTGTGCCAGTAGTATGGGCCAGGCCATGGATACGCAGTATTTTGGCCCA	CASSMGQAMDTQYF	1	0.001026694045174538	42	TCRBV19-01*01	TCRBV19	TCRBV19-01	01				TCRBD01-01*01	TCRBD01	TCRBD01-01	01				TCRBJ02-03*01	TCRBJ02	TCRBJ02-03	01				3	5	4	4	4	6	39	53	57	61	66	1	In	VDJ
GAGTCCGCTACCAGCTCCCAGACATCTGTGTACTTCTGTGCCATCAGTTCGACTAGCGAGAGCTCCTACGAGCAGTACTTCGGGCCG	CAISSTSESSYEQYF	1	0.001026694045174538	45	TCRBV10-03*01	TCRBV10	TCRBV10-03	01				TCRBD02-01	TCRBD02	TCRBD02-01				01,02	TCRBJ02-07*01	TCRBJ02	TCRBJ02-07	01				5	4	2	6	2	0	36	48	50	58	62	1	In	VDJ
CGCACAGAGCAGCGGGACTCGGCCATGTATCGCTGTGCCAGCAGCTTAGGGGGCGGGAGGACACACAATGAGCAGTTCTTCGGGCCA	CASSLGGGRTHNEQFF	1	0.001026694045174538	48	TCRBV07-06*01	TCRBV07	TCRBV07-06	01				TCRBD02-01*02	TCRBD02	TCRBD02-01	02				TCRBJ02-01*01	TCRBJ02	TCRBJ02-01	01				1	4	7	1	3	5	33	49	52	60	64	1	In	VDJ
GTGAGCACCTTGGAGCTGGGGGACTCGGCCCTTTATCTTTGCGCCAGCAGCTTCGGTGGAGGGGAAGAGACCCAGTACTTCGGGCCA	CASSFGGGEETQYF	1	0.001026694045174538	42	TCRBV05-01*01	TCRBV05	TCRBV05-01	01				TCRBD02-01*02	TCRBD02	TCRBD02-01	02				TCRBJ02-05*01	TCRBJ02	TCRBJ02-05	01				2	1	10	0	4	3	39	53	57	63	64	1	In	VDJ
CAGCAGGTAGTGCGAGGAGATTCGGCAGCTTATTTCTGTGCCAGCTCACCAGGGATCCGGAGCACCGGGGAGCTGTTTTTTGGAGAA	CASSPGIRSTGELFF	1	0.001026694045174538	45	TCRBV18-01*01	TCRBV18	TCRBV18-01	01								TCRBD01,TCRBD02	TCRBD01-01,TCRBD02-01		TCRBJ02-02*01	TCRBJ02	TCRBJ02-02	01				2	7	0	8	0	4	36	-1	51	55	62	1	In	VDJ
AAGATCCAGCCTGCAGAGCTTGGGGACTCGGCCGTGTATCTCTGTGCCAGCAGCTTGAGGTCGAACACTGAAGCTTTCTTTGGACAA	CASSLRSNTEAFF	1	0.001026694045174538	39	TCRBV11-03*01	TCRBV11	TCRBV11-03	01				TCRBD02-01*02	TCRBD02	TCRBD02-01	02				TCRBJ01-01*01	TCRBJ01	TCRBJ01-01	01				3	2	11	1	0	1	42	-1	56	60	62	1	In	VDJ
TGTGACATCGGCCCAAAAGAACCCGACAGCTTTCTATCTCTGTGCCACCAATGGGTACGGACCCCCGTCGAAGCTTTCTTTGGACAA		1	0.001026694045174538	41	TCRBV19-01*01	TCRBV19	TCRBV19-01	01								TCRBD01,TCRBD02	TCRBD01-01,TCRBD02-01		TCRBJ01-01*01	TCRBJ01	TCRBJ01-01	01				10	7	1	7	11	8	40	47	58	62	69	1	Out	VDJ
GGCCTGGGGGACGCAGCCATGTACCTGTGTGCCACCAGCAGAGGAAACCTGGGACAGACGTCTAACTATGGCTACACCTTCGGTTCG	CATSRGNLGQTSNYGYTF	1	0.001026694045174538	54	TCRBV15-01*02	TCRBV15	TCRBV15-01	02				TCRBD01-01*01	TCRBD01	TCRBD01-01	01				TCRBJ01-02*01	TCRBJ01	TCRBJ01-02	01				1	4	0	5	7	0	27	43	50	57	61	1	In	VDJ
AAGATCCAGCCCTCAGAACCCAGGGACTCAGCTGTGTATTTTTGTGCTAGTAGGGGAAACTCTGGAAACACCATATATTTTGGAGAG	CASRGNSGNTIYF	1	0.001026694045174538	39	TCRBV12-05*01	TCRBV12	TCRBV12-05	01				TCRBD01-01*01	TCRBD01	TCRBD01-01	01				TCRBJ01-03*01	TCRBJ01	TCRBJ01-03	01				8	3	5	2	0	0	42	-1	51	56	59	1	In	VDJ
CTGAGCTCTCTGGAGCTGGGGGACTCAGCTTTGTATTTCTGTGCCAGCAGCGTAGTCCAAGGCCGGTCTGAGCAGTTCTTCGGGCCA	CASSVVQGRSEQFF	1	0.001026694045174538	42	TCRBV09-01*01	TCRBV09	TCRBV09-01	01								TCRBD01,TCRBD02	TCRBD01-01,TCRBD02-01		TCRBJ02-01*01	TCRBJ02	TCRBJ02-01	01				0	6	5	4	4	9	39	55	59	62	68	1	In	VDJ
CAGCGCACAGAGCGGGGGGACTCAGCCGTGTATCTCTGTGCCAGCAGCTTGGGTAGCGGGAGATCCAATGAGCAGTTCTTCGGGCCA	CASSLGSGRSNEQFF	1	0.001026694045174538	45	TCRBV07-03*01	TCRBV07	TCRBV07-03	01				TCRBD02-01*02	TCRBD02	TCRBD02-01	02				TCRBJ02-01*01	TCRBJ02	TCRBJ02-01	01				3	3	5	2	3	6	36	50	53	62	65	1	In	VDJ
ATCCAGCAGGTAGTGCGAGGAGATTCGGCAGCTTATTTCTGTGCCAGCTCACCTGGACTAGACACCGGGGAGCTGTTTTTTGGAGAA	CASSPGLDTGELFF	1	0.001026694045174538	42	TCRBV18-01*01	TCRBV18	TCRBV18-01	01				TCRBD02-01	TCRBD02	TCRBD02-01				01,02	TCRBJ02-02*01	TCRBJ02	TCRBJ02-02	01				3	0	1	8	1	3	39	53	54	-1	61	1	In	VDJ
CCAGCCTGCAGAGCTTGAGGACTCGGCCGTGTATCTCTGTGCCAGCAGCCCCTCCAGGGACAGGGGGCTCTTTGGTACTTCGGCGCC		1	0.001026694045174538	44	TCRBV11	TCRBV11				TCRBV11-02,TCRBV11-03		TCRBD01-01*01	TCRBD01	TCRBD01-01	01				TCRBJ02-04*01	TCRBJ02	TCRBJ02-04	01				5	6	0	0	7	15	37	49	56	68	74	1	Out	VDJ
CTGAAGATCCAGCGCACAGAGCAGGGGGACTCGGCCATGTATCTCTGTGCCAGCAGCTCCCGAGGGTATGGCTACACCTTCGGTTCG	CASSSRGYGYTF	1	0.001026694045174538	36	TCRBV07-09*01	TCRBV07	TCRBV07-09	01				TCRBD02-01*02	TCRBD02	TCRBD02-01	02				TCRBJ01-02*01	TCRBJ01	TCRBJ01-02	01				4	0	11	0	3	5	45	58	61	-1	66	1	In	VDJ
ACTGTGACATCGGCCCAAAAGAACCCGACAGCTTTCTATCTCTGTGCCAGTAGTCACCCTGGACGCTACGAGCAGTACTTCGGGCCG	CASSHPGRYEQYF	1	0.001026694045174538	39	TCRBV19-01*01	TCRBV19	TCRBV19-01	01								TCRBD01,TCRBD02	TCRBD01-01,TCRBD02-01		TCRBJ02-07*01	TCRBJ02	TCRBJ02-07	01				5	1	1	7	6	3	42	54	60	64	65	1	In	VDJ
TCTCTGGAGCTGGGGGACTCAGCTTTGTATTTCTGTGCCAGCAGCCCCCGCCCGGGACTAGTAACCTACGAGCAGTACTTCGGGCCG	CASSPRPGLVTYEQYF	1	0.001026694045174538	48	TCRBV09-01*01	TCRBV09	TCRBV09-01	01				TCRBD02-01	TCRBD02	TCRBD02-01				01,02	TCRBJ02-07*01	TCRBJ02	TCRBJ02-07	01				4	3	0	8	8	2	33	45	53	61	64	1	In	VDJ
CTGAATGTGAACGCCTTGGAGCTGGACGACTCGGCCCTGTATCTCTGTGCCAGCAGCGCAGGGAGGGAGACCCAGTACTTCGGGCCA	CASSAGRETQYF	1	0.001026694045174538	36	TCRBV05-04*01	TCRBV05	TCRBV05-04	01				TCRBD02-01*02	TCRBD02	TCRBD02-01	02				TCRBJ02-05*01	TCRBJ02	TCRBJ02-05	01				4	0	9	1	3	5	45	57	60	-1	66	1	In	VDJ
NNNNNNNNNNTGTCGGCTGCTCCCTCCCAGACATCTGTGTACTTCTGTGCCAGCAGTCCGGGATCTCGAGACCTCCACTTTGGGAAT	CASSPGSRDLHF	1	0.001026694045174538	36	TCRBV06-05*01	TCRBV06	TCRBV06-05	01				TCRBD02-01*02	TCRBD02	TCRBD02-01	02				TCRBJ01-06*01	TCRBJ01	TCRBJ01-06	01				5	8	8	3	1	15	45	57	58	63	71	1	In	VDJ
NNNNTGTCGGCTGCTCCCTCCCAGACATCTGTGTACTTCTGTGCCAGCAGTTACACGGGACAGGGCTACGAGCAGTACTTCGGGCCG	CASSYTGQGYEQYF	1	0.001026694045174538	42	TCRBV06-05*01	TCRBV06	TCRBV06-05	01				TCRBD01-01*01	TCRBD01	TCRBD01-01	01				TCRBJ02-07*01	TCRBJ02	TCRBJ02-07	01				2	0	0	3	2	3	39	54	56	-1	65	1	In	VDJ
CAACCAGACAGCTCTTTACTTCTGTGCCACCAGTGTGAAGGTTAAGGGGCTAGCGGGAGGAAAAGGGAGACCCAGTACTTCGGGCCA		1	0.001026694045174538	59	TCRBV24-01*01	TCRBV24	TCRBV24-01	01				TCRBD02-01*02	TCRBD02	TCRBD02-01	02				TCRBJ02-05*01	TCRBJ02	TCRBJ02-05	01				5	6	4	1	14	5	22	35	49	60	66	1	Out	VDJ
NTGTCGGCTGCTCCCTCCCAAACATCTGTGTACTTCTGTGCCAGCAACCACGTGGGCGTTGGTACCGGGGAGCTGTTTTTTGGAGAA	CASNHVGVGTGELFF	1	0.001026694045174538	45	TCRBV06	TCRBV06				TCRBV06-02/06-03,TCRBV06-02		TCRBD01-01*01	TCRBD01	TCRBD01-01	01				TCRBJ02-02*01	TCRBJ02	TCRBJ02-02	01				7	6	8	0	7	5	36	46	53	57	63	1	In	VDJ
GAGTCAGCTGCCTCCTCCCAGACATCTGTATATTTCTGCGCCAGCAGCATGGGACGCTCCTATAATTCACCCCTCCACTTTGGGAAT	CASSMGRSYNSPLHF	1	0.001026694045174538	45	TCRBV10-01*01	TCRBV10	TCRBV10-01	01								TCRBD01,TCRBD02	TCRBD01-01,TCRBD02-01		TCRBJ01-06*01	TCRBJ01	TCRBJ01-06	01				6	1	0	7	3	0	36	47	50	55	56	1	In	VDJ
CTGCCAGGCCCTCACATACCTCTCAGTACCTCTGTGCCAGCAGTGGACCCCGGGACAGACACCAACTATGGCTACACCTTCGGTTCG		1	0.001026694045174538	49	TCRBV25-01*01	TCRBV25	TCRBV25-01	01				TCRBD01-01*01	TCRBD01	TCRBD01-01	01				TCRBJ01-02*01	TCRBJ01	TCRBJ01-02	01				4	5	0	5	6	2	32	45	51	58	63	1	Out	VDJ
ACAGTGACCAGTGCCCATCCTGAAGACAGCAGCTTCTACATCTGCAGTGCCTCCCGGGACTCCACAGATACGCAGTATTTTGGCCCA	CSASRDSTDTQYF	1	0.001026694045174538	39	TCRBV20	TCRBV20				TCRBV20-01,TCRBV20-or09_02		TCRBD02-01	TCRBD02	TCRBD02-01				01,02	TCRBJ02-03*01	TCRBJ02	TCRBJ02-03	01				6	1	0	10	5	2	42	50	55	61	62	1	In	VDJ
TCGGCTGCTCCCTCCCAGACATCTGTGTACTTCTGTGCCAGCAGCTCAGGGACTCACCCAGAACCGCGGCCCCAGCATTTTGGTGAT	CASSSGTHPEPRPQHF	1	0.001026694045174538	48	TCRBV06	TCRBV06				TCRBV06-01,TCRBV06-05		TCRBD02-01	TCRBD02	TCRBD02-01				01,02	TCRBJ01-05*01	TCRBJ01	TCRBJ01-05	01				6	14	0	10	4	9	33	44	48	54	68	1	In	VDJ
CTGGAGTCGCCCAGCCCCAACCAGACCTCTCTGTACTTCTGTGCCAGCAGTTCCGAAGACAGTAATCAGCCCCAGCATTTTGGTGAT	CASSSEDSNQPQHF	1	0.001026694045174538	42	TCRBV27-01*01	TCRBV27	TCRBV27-01	01				TCRBD01-01*01	TCRBD01	TCRBD01-01	01				TCRBJ01-05*01	TCRBJ01	TCRBJ01-05	01				4	1	2	5	5	4	39	52	57	62	63	1	In	VDJ
ATCCAGCGCACAGAGCAGGGGGACTCGGCCATGTATCTCTGTGCCAGCAGCTTAGGAAATAGCAATCAGCCCCAGCATTTTGGTGAT	CASSLGNSNQPQHF	1	0.001026694045174538	42	TCRBV07-09*01	TCRBV07	TCRBV07-09	01								TCRBD01,TCRBD02	TCRBD01-01,TCRBD02-01		TCRBJ01-05*01	TCRBJ01	TCRBJ01-05	01				1	2	2	8	0	0	39	-1	55	57	59	1	In	VDJ
CAGCAGGTAGTGCGAGGAGATTCGGCAGCTTATTTCTGTGCCAGCTCACCCCTTGGGACCGCTCCCGACGAGCAGTACTTCGGGCCG	CASSPLGTAPDEQYF	1	0.001026694045174538	45	TCRBV18-01*01	TCRBV18	TCRBV18-01	01								TCRBD01,TCRBD02	TCRBD01-01,TCRBD02-01		TCRBJ02-07*01	TCRBJ02	TCRBJ02-07	01				3	8	0	7	4	5	36	50	54	59	67	1	In	VDJ
CAGAGCGGGGGGACTCAGCCGTGTATCTCTGTGCCAGCAGCGCCAAGCAATAATCTCCGCTCTGGAAACACCATATATTTTGGAGAG		1	0.001026694045174538	52	TCRBV07-03*01	TCRBV07	TCRBV07-03	01				TCRBD02-01	TCRBD02	TCRBD02-01				01,02	TCRBJ01-03*01	TCRBJ01	TCRBJ01-03	01				5	11	6	7	4	0	29	41	45	48	59	1	Out	VDJ
CAGCCCTCAGAACCCAGGGACTCAGCTGTGTACTTCTGTGCCAGCAGCCGCTATGAAGGGGCGCGGGAGACCCAGTACTTCGGGCCA	CASSRYEGARETQYF	1	0.001026694045174538	45	TCRBV12	TCRBV12				TCRBV12-03/12-04,TCRBV12-04		TCRBD01-01*01	TCRBD01	TCRBD01-01	01				TCRBJ02-05*01	TCRBJ02	TCRBJ02-05	01				6	5	5	2	9	5	36	47	56	61	66	1	In	VDJ
ATCAATTCCCTGGAGCTTGGTGACTCTGCTGTGTATTTCTGTGCCAGCAGCCAGGGGGGGAGCGGGGAAAAACTGTTTTTTGGCAGT	CASSQGGSGEKLFF	1	0.001026694045174538	42	TCRBV03-01/03-02*01	TCRBV03	TCRBV03-01/03-02	01				TCRBD02-01*01	TCRBD02	TCRBD02-01	01				TCRBJ01-04*01	TCRBJ01	TCRBJ01-04	01				3	6	9	0	0	8	39	-1	53	60	66	1	In	VDJ
AAGATCCAGCCCTCAGAACCCAGGGACTCAGCTGTGTACTTCTGTGCCAGCAGTCCCTCGGGCAATCAGCCCCAGCATTTTGGTGAT	CASSPSGNQPQHF	1	0.001026694045174538	39	TCRBV12-03/12-04*01	TCRBV12	TCRBV12-03/12-04	01				TCRBD02-01	TCRBD02	TCRBD02-01				01,02	TCRBJ01-05*01	TCRBJ01	TCRBJ01-05	01				5	0	8	5	4	2	42	54	58	-1	61	1	In	VDJ
CTGAGGATCCAGCAGGTAGTGCGAGGAGATTCGGCAGCTTATTTCTGTGCCAGCTCACCAGGGACCGACGGGGGGTTCTTCGGGCCA	CASSPGTDGGFF	1	0.001026694045174538	36	TCRBV18-01*01	TCRBV18	TCRBV18-01	01				TCRBD02-01*01	TCRBD02	TCRBD02-01	01				TCRBJ02-01*01	TCRBJ02	TCRBJ02-01	01				2	0	8	2	8	15	45	60	68	-1	74	1	In	VDJ
NNNNTGTCGGCTGCTCCCTCCCAGACATCTGTGTACTTCTGTGCCAGCAGCCCGGGACTAGTACAAGAGACCCAGTACTTCGGGCCA	CASSPGLVQETQYF	1	0.001026694045174538	42	TCRBV06-05*01	TCRBV06	TCRBV06-05	01				TCRBD02-01	TCRBD02	TCRBD02-01				01,02	TCRBJ02-05*01	TCRBJ02	TCRBJ02-05	01				6	2	0	8	3	2	39	50	53	61	63	1	In	VDJ
GACAGTGACCAGTGCCCATCCTGAAGACAGCAGCTTCTACATCTGCAGTGCTAGATATGGACAGTAGATACGCAGTATTTTGGCCCA		1	0.001026694045174538	38	TCRBV20	TCRBV20				TCRBV20-01,TCRBV20-or09_02		TCRBD01-01*01	TCRBD01	TCRBD01-01	01				TCRBJ02-03*01	TCRBJ02	TCRBJ02-03	01				2	1	1	5	3	5	43	55	58	64	65	1	Out	VDJ
CAGCCCTCAGAACCCAGGGACTCAGCTGTGTACTTCTGTGCCAGCAGTTCAATAGCGGGACTCACAGATACGCAGTATTTTGGCCCA	CASSSIAGLTDTQYF	1	0.001026694045174538	45	TCRBV12	TCRBV12				TCRBV12-03/12-04,TCRBV12-04		TCRBD02-01*02	TCRBD02	TCRBD02-01	02				TCRBJ02-03*01	TCRBJ02	TCRBJ02-03	01				4	2	5	3	3	2	36	49	52	60	62	1	In	VDJ
CGCTCACCAGGCCTGGGGGACGCAGCCATGTACTTGTGTGCCACCAGCAGGGCTAGTAGTCGCACAGATACGCAGTATTTTGGCCCA	CATSRASSRTDTQYF	1	0.001026694045174538	45	TCRBV15-01*02	TCRBV15	TCRBV15-01	02				TCRBD02-01	TCRBD02	TCRBD02-01				01,02	TCRBJ02-03*01	TCRBJ02	TCRBJ02-03	01				3	5	4	8	2	1	36	50	52	56	61	1	In	VDJ
GATCCAGCCTGCAGAGCTTGAGGACTCGGCCGTGTATCTCTGTGCCAGCATCCCCGGACAGGGAATCAGCCCCAGCATTTTGGTGAT		1	0.001026694045174538	41	TCRBV11	TCRBV11				TCRBV11-02,TCRBV11-03		TCRBD01-01*01	TCRBD01	TCRBD01-01	01				TCRBJ01-05*01	TCRBJ01	TCRBJ01-05	01				7	0	1	3	5	4	40	50	55	-1	63	1	Out	VDJ
CGCCCAGCCCCAACCAGACCTCTCTGTACTTCTGTGCCAGCAGTTACATTTCCGCGCGGTCTCAATCAGCCCCAGCATTTTGGTGAT		1	0.001026694045174538	49	TCRBV27-01*01	TCRBV27	TCRBV27-01	01				TCRBD02-01	TCRBD02	TCRBD02-01				01,02	TCRBJ01-05*01	TCRBJ01	TCRBJ01-05	01				4	3	7	5	10	3	32	45	55	59	62	1	Out	VDJ
AATGTGAGCACCTTGGAGCTGGGGGACTCGGCCCTTTATCTTTGCGCCAGCAGCTTGGAACAGAAATATGGCTACACCTTCGGTTCG	CASSLEQKYGYTF	1	0.001026694045174538	39	TCRBV05-01*01	TCRBV05	TCRBV05-01	01				TCRBD01-01*01	TCRBD01	TCRBD01-01	01				TCRBJ01-02*01	TCRBJ01	TCRBJ01-02	01				0	3	3	5	1	5	42	58	59	63	66	1	In	VDJ
AGTGCCCATCCTGAAGACAGCAGCTTCTACATCTGCAGTGCCGTGGGCCTAGCGGGAGTAATTTCGCGCGAGCAGTACTTCGGGCCG	CSAVGLAGVISREQYF	1	0.001026694045174538	48	TCRBV20	TCRBV20				TCRBV20-01,TCRBV20-or09_02		TCRBD02-01*02	TCRBD02	TCRBD02-01	02				TCRBJ02-07*01	TCRBJ02	TCRBJ02-07	01				6	10	4	2	7	6	33	41	48	58	68	1	In	VDJ
CACCTACACACCCTGCAGCCAGAAGACTCGGCCCTGTATCTCTGTGCCAGCAGCCAAGACCCGGGTTACGAGCAGTACTTCGGGCCG	CASSQDPGYEQYF	1	0.001026694045174538	39	TCRBV04-02*01	TCRBV04	TCRBV04-02	01				TCRBD02-01	TCRBD02	TCRBD02-01				01,02	TCRBJ02-07*01	TCRBJ02	TCRBJ02-07	01				0	1	8	4	2	4	42	59	61	65	66	1	In	VDJ
AGCGCACAGAGCGGGGGGACTCAGCCGTGTATCTCTGTGCCAGCAGCCAACTCCAGCGGGGGCAGAAACATTCAGTACTTCGGCGCC		1	0.001026694045174538	46	TCRBV07-03*01	TCRBV07	TCRBV07-03	01				TCRBD02-01*01	TCRBD02	TCRBD02-01	01				TCRBJ02-04*01	TCRBJ02	TCRBJ02-04	01				5	3	6	2	7	6	35	47	54	62	65	1	Out	VDJ
AGGATCCAGCAGGTAGTGCGAGGAGATTCGGCAGCTTATTTCTGTGCCAGCTCACCAAACCAGGGGTATGAGCAGTTCTTCGGGCCA	CASSPNQGYEQFF	1	0.001026694045174538	39	TCRBV18-01*01	TCRBV18	TCRBV18-01	01				TCRBD01-01*01	TCRBD01	TCRBD01-01	01				TCRBJ02-01*01	TCRBJ02	TCRBJ02-01	01				2	1	4	2	3	8	42	57	60	66	67	1	In	VDJ
TCTCTGGAGCTGGGGGACTCAGCTTTGTATTTCTGTGCCAGCAGCGTAGAAAACGGGAGAGGTATCGATGAGCAGTTCTTCGGGCCA	CASSVENGRGIDEQFF	1	0.001026694045174538	48	TCRBV09-01*01	TCRBV09	TCRBV09-01	01				TCRBD02-01*02	TCRBD02	TCRBD02-01	02				TCRBJ02-01*01	TCRBJ02	TCRBJ02-01	01				0	8	8	2	4	8	33	49	53	59	67	1	In	VDJ
AACGCCTTGTTGCTGGGGGACTCGGCCCTCTATCTCTGTGCCAGCAGCTGGGTGGGCCCTCAAACCTCAAAACTGTTTTTTGGCAGT	CASSWVGPQTSKLFF	1	0.001026694045174538	45	TCRBV05-06*01	TCRBV05	TCRBV05-06	01				TCRBD01-01*01	TCRBD01	TCRBD01-01	01				TCRBJ01-04*01	TCRBJ01	TCRBJ01-04	01				3	11	8	0	4	10	36	49	53	57	68	1	In	VDJ
CTGAAGATCCAGCGCACAGAGCAGGGGGACTCGGCCATGTATCTCTGTGCCAGCAGCTTAAACCCCCTTTGGCAGTACTTCGGGCCG	CASSLNPLWQYF	1	0.001026694045174538	36	TCRBV07-09*01	TCRBV07	TCRBV07-09	01								TCRBD01,TCRBD02	TCRBD01-01,TCRBD02-01		TCRBJ02-07*01	TCRBJ02	TCRBJ02-07	01				2	8	3	7	1	9	45	60	61	63	71	1	In	VDJ
CAGAGCAGGAGGACTCCGCCGTGTATCTCTGTGCCAGCAGCCTTAGTAGTTCCGGGACAGGGGGCCTACGAGCAGTACTTCGGGCCG		1	0.001026694045174538	52	TCRBV07-08*03	TCRBV07	TCRBV07-08	03				TCRBD01-01*01	TCRBD01	TCRBD01-01	01				TCRBJ02-07*01	TCRBJ02	TCRBJ02-07	01				4	0	0	1	11	2	29	42	53	-1	64	1	Out	VDJ
AGTGCCCATCCTGAAGACAGCAGCTTCTACATCTGCAGTGCTAGAGTTAGGGGCTTCTTAACGGTTAATGAGCAGTTCTTCGGGCCA	CSARVRGFLTVNEQFF	1	0.001026694045174538	48	TCRBV20	TCRBV20				TCRBV20-01,TCRBV20-or09_02		TCRBD01-01*01	TCRBD01	TCRBD01-01	01				TCRBJ02-01*01	TCRBJ02	TCRBJ02-01	01				1	13	5	2	2	7	33	46	48	53	66	1	In	VDJ
CAGCGCACAGAGCAGGAGGACTCCGCCGTGTATCTCTGTGCCAGCAGCTTATACAGGGGCCACTACAATGAGCAGTTCTTCGGGCCA	CASSLYRGHYNEQFF	1	0.001026694045174538	45	TCRBV07-08*01	TCRBV07	TCRBV07-08	01				TCRBD01-01*01	TCRBD01	TCRBD01-01	01				TCRBJ02-01*01	TCRBJ02	TCRBJ02-01	01				2	3	3	2	1	3	36	51	52	59	62	1	In	VDJ
CCTCCCAGACATCTGTGTACTTCTGTGCCAGCAGTGAAGCCCACCCACGATATAGGCAGACCAATTCAGCCCCAGCATTTTGGTGAT		1	0.001026694045174538	58	TCRBV06-01*01	TCRBV06	TCRBV06-01	01								TCRBD01,TCRBD02	TCRBD01-01,TCRBD02-01		TCRBJ01-05*01	TCRBJ01	TCRBJ01-05	01				0	4	2	7	18	6	23	40	58	61	65	1	Out	VDJ
CTGGAGTCTGCCAGGCCCTCACATACCTCTCAGTACCTCTGTGCCAACCCTCTCAGGAGCTCCTACAATGAGCAGTTCTTCGGGCCA	CANPLRSSYNEQFF	1	0.001026694045174538	42	TCRBV25-01*01	TCRBV25	TCRBV25-01	01								TCRBD01,TCRBD02	TCRBD01-01,TCRBD02-01		TCRBJ02-01*01	TCRBJ02	TCRBJ02-01	01				10	2	4	4	7	0	39	46	53	57	59	1	In	VDJ
AGCTCTCTGGAGCTGGGGGACTCAGCTTTGTATTTCTGTGCCAGCAGCGTCTCGACAGGGGGAGAAGAGACCCAGTACTTCGGGCCA	CASSVSTGGEETQYF	1	0.001026694045174538	45	TCRBV09-01*01	TCRBV09	TCRBV09-01	01				TCRBD01-01*01	TCRBD01	TCRBD01-01	01				TCRBJ02-05*01	TCRBJ02	TCRBJ02-05	01				2	2	2	1	3	3	36	50	53	62	64	1	In	VDJ
ATTCTGGAGTCCGCCAGCACCAACCAGACATCTATGTACCTCTGTGCCAGCAGCCCCGACAGCAATCAGCCCCAGCATTTTGGTGAT	CASSPDSNQPQHF	1	0.001026694045174538	39	TCRBV28-01*01	TCRBV28	TCRBV28-01	01								TCRBD01,TCRBD02	TCRBD01-01,TCRBD02-01		TCRBJ01-05*01	TCRBJ01	TCRBJ01-05	01				6	0	2	7	4	1	42	53	57	-1	60	1	In	VDJ
ACAGTGACCAGTGCCCATCCTGAAGACAGCAGCTTCTACATCTGCAGTGCGGGCCGGAGGGGACTCTACGAGCAGTACTTCGGGCCG	CSAGRRGLYEQYF	1	0.001026694045174538	39	TCRBV20	TCRBV20				TCRBV20-01,TCRBV20-or09_02		TCRBD02-01	TCRBD02	TCRBD02-01				01,02	TCRBJ02-07*01	TCRBJ02	TCRBJ02-07	01				6	0	0	10	9	3	42	50	59	-1	65	1	In	VDJ
TCGGCTGCTCCCTCCCAGACATCTGTGTACTTCTGTGCCAGCAGTTACCGGGGGCATTCCCCCTACAATGAGCAGTTCTTCGGGCCA	CASSYRGHSPYNEQFF	1	0.001026694045174538	48	TCRBV06-05*01	TCRBV06	TCRBV06-05	01								TCRBD01,TCRBD02	TCRBD01-01,TCRBD02-01		TCRBJ02-01*01	TCRBJ02	TCRBJ02-01	01				2	6	6	0	1	2	33	48	49	55	61	1	In	VDJ
CTGCTCCCTCCCAAACATCTGTGTACTTCTGTGCCAGCAGTTAAGGGACTAGCGGAGCAGGAGTCCTACGAGCAGTACTTCGGGCCG		1	0.001026694045174538	52	TCRBV06-02/06-03*01	TCRBV06	TCRBV06-02/06-03	01				TCRBD02-01	TCRBD02	TCRBD02-01				01,02	TCRBJ02-07*01	TCRBJ02	TCRBJ02-07	01				3	8	0	5	1	1	29	43	44	55	63	1	Out	VDJ
NNNNTGTCGGCTGCTCCCTCCCAAACATCTGTGTACTTCTGTGCCAGCAGTTACTCTGGAGGATACTACGAGCAGTACTTCGGGCCG	CASSYSGGYYEQYF	1	0.001026694045174538	42	TCRBV06-02/06-03*01	TCRBV06	TCRBV06-02/06-03	01				TCRBD02-01*02	TCRBD02	TCRBD02-01	02				TCRBJ02-07*01	TCRBJ02	TCRBJ02-07	01				0	3	10	1	1	3	39	56	57	62	65	1	In	VDJ
CGCACAGAGCAGGAGGACTCCGCCGTGTATCTCTGTGCCAGCAGCTTAGATGTTAGCGGGATCTACAATGAGCAGTTCTTCGGGCCA	CASSLDVSGIYNEQFF	1	0.001026694045174538	48	TCRBV07-08*01	TCRBV07	TCRBV07-08	01				TCRBD02-01*02	TCRBD02	TCRBD02-01	02				TCRBJ02-01*01	TCRBJ02	TCRBJ02-01	01				1	1	5	3	4	3	33	49	53	61	62	1	In	VDJ
NNNNNNNTGTCGGCTGCTCCCTCCCAGACATCTGTGTACTTCTGTGCCAGCTCGGACGGCTCCTACAATGAGCAGTTCTTCGGGCCA	CASSDGSYNEQFF	1	0.001026694045174538	39	TCRBV06-05*01	TCRBV06	TCRBV06-05	01								TCRBD01,TCRBD02	TCRBD01-01,TCRBD02-01		TCRBJ02-01*01	TCRBJ02	TCRBJ02-01	01				8	2	1	7	2	0	42	51	53	57	59	1	In	VDJ
GTCGGCTGCTCCCTCCCAAACATCTGTGTACTTCTGTGCCAGCAGTTACCAACGGAATACTCCTACAATGAGCAGTTCTTCGGGCCA		1	0.001026694045174538	47	TCRBV06-02/06-03*01	TCRBV06	TCRBV06-02/06-03	01								TCRBD01,TCRBD02	TCRBD01-01,TCRBD02-01		TCRBJ02-01*01	TCRBJ02	TCRBJ02-01	01				2	3	1	8	4	0	34	49	53	56	59	1	Out	VDJ
CTGACTGTGAGCAACATGAGCCCTGAAGACAGCAGCATATATCTCTGCAGCGGGGCTAGCGGATACAATGAGCAGTTCTTCGGGCCA	CSGASGYNEQFF	1	0.001026694045174538	36	TCRBV29-01	TCRBV29	TCRBV29-01				01,02,03	TCRBD02-01	TCRBD02	TCRBD02-01				01,02	TCRBJ02-01*01	TCRBJ02	TCRBJ02-01	01				7	1	4	5	3	4	45	52	55	62	63	1	In	VDJ
CGCACTGCAGCAAGAAGACTCAGCTGCGTATCTCTGCACCAGCAGCCAATAATATAGGACAGCCAAGAGACCCAGTACTTCGGGCCA		1	0.001026694045174538	47	TCRBV01-01*01	TCRBV01	TCRBV01-01	01				TCRBD01-01*01	TCRBD01	TCRBD01-01	01				TCRBJ02-05*01	TCRBJ02	TCRBJ02-05	01				2	0	1	5	7	1	34	49	56	-1	62	1	Out	VDJ
AACATGAGCTCCTTGGAGCTGGGGGACTCAGCCCTGTACTTCTGTGCCAGCAGCTCGGGACAGGGGATTGAAGCTTTCTTTGGACAA	CASSSGQGIEAFF	1	0.001026694045174538	39	TCRBV13-01*01	TCRBV13	TCRBV13-01	01				TCRBD01-01*01	TCRBD01	TCRBD01-01	01				TCRBJ01-01*01	TCRBJ01	TCRBJ01-01	01				4	2	0	2	1	7	42	55	56	66	68	1	In	VDJ
ACTGTGAGCAACATGAGCCCTGAAGACAGCAGCATATATCTCTGCAGCGTTGTAGGACGGGTTAATGAAAAACTGTTTTTTGGCAGT	CSVVGRVNEKLFF	1	0.001026694045174538	39	TCRBV29-01	TCRBV29	TCRBV29-01				01,02					TCRBD01,TCRBD02	TCRBD01-01,TCRBD02-01		TCRBJ01-04*01	TCRBJ01	TCRBJ01-04	01				4	4	1	7	2	4	42	52	54	58	62	1	In	VDJ
CTGAATGTGAACGCCTTGTTGCTGGGGGACTCGGCCCTCTATCTCTGTGCCAGCAGCTGGGGGGTCTACGAGCAGTACTTCGGGCCG	CASSWGVYEQYF	1	0.001026694045174538	36	TCRBV05-06*01	TCRBV05	TCRBV05-06	01				TCRBD02-01*01	TCRBD02	TCRBD02-01	01				TCRBJ02-07*01	TCRBJ02	TCRBJ02-07	01				3	1	9	1	0	3	45	-1	58	64	65	1	In	VDJ
ACATCGGCCCAAAAGAACCCGACAGCTTTCTATCTCTGTGCCAGTAGTCCTCGGACTAGCGGGATAAATGAGCAGTTCTTCGGGCCA	CASSPRTSGINEQFF	1	0.001026694045174538	45	TCRBV19-01*01	TCRBV19	TCRBV19-01	01				TCRBD02-01*02	TCRBD02	TCRBD02-01	02				TCRBJ02-01*01	TCRBJ02	TCRBJ02-01	01				5	2	1	3	4	7	36	48	52	64	66	1	In	VDJ
NNNNTGTCGGCTGCTCCCTCCCAAACATCTGTGTACTTCTGTGCCAGCAGTTCATTCCCTCGTACAGATACGCAGTATTTTGGCCCA	CASSSFPRTDTQYF	1	0.001026694045174538	42	TCRBV06-02/06-03*01	TCRBV06	TCRBV06-02/06-03	01								TCRBD01,TCRBD02	TCRBD01-01,TCRBD02-01		TCRBJ02-03*01	TCRBJ02	TCRBJ02-03	01				4	9	4	6	0	3	39	-1	52	54	63	1	In	VDJ
ACATCGGCCCAAAAGAACCCGACAGCTTTCTATCTCTGTGCCAGTACCCGACTAGCGGGAAGCACAGATACGCAGTATTTTGGCCCA	CASTRLAGSTDTQYF	1	0.001026694045174538	45	TCRBV19-01*01	TCRBV19	TCRBV19-01	01				TCRBD02-01*02	TCRBD02	TCRBD02-01	02				TCRBJ02-03*01	TCRBJ02	TCRBJ02-03	01				7	0	2	3	3	0	36	46	49	-1	60	1	In	VDJ
GGCCTGGGGGACGCAGCCATGTACCTGTGTGCCACCAGCAGAGAGGAGCCCTGGACTAGCGGGCAGGGAGAGCAGTTCTTCGGGCCA	CATSREEPWTSGQGEQFF	1	0.001026694045174538	54	TCRBV15-01*02	TCRBV15	TCRBV15-01	02				TCRBD02-01	TCRBD02	TCRBD02-01				01,02	TCRBJ02-01*01	TCRBJ02	TCRBJ02-01	01				0	6	1	4	8	10	27	44	52	63	69	1	In	VDJ
ATCCAGCGCACAGAGCAGGAGGACTCGGCCGTGTATCTCTGTGCCAGCAGCTTGATCGGGGGAACCGGGGAGCTGTTTTTTGGAGAA	CASSLIGGTGELFF	1	0.001026694045174538	42	TCRBV07-02	TCRBV07	TCRBV07-02				01,02	TCRBD02-01*01	TCRBD02	TCRBD02-01	01				TCRBJ02-02*01	TCRBJ02	TCRBJ02-02	01				3	1	8	2	3	5	39	53	56	62	63	1	In	VDJ
GCCCTGCAGCCAGAAGACTCAGCCCTGTATCTCTGCGCCAGCAGCCGAGAAATCCAACAGGGGGTTGAAAAACTGTTTTTTGGCAGT	CASSREIQQGVEKLFF	1	0.001026694045174538	48	TCRBV04-01*01	TCRBV04	TCRBV04-01	01				TCRBD01-01*01	TCRBD01	TCRBD01-01	01				TCRBJ01-04*01	TCRBJ01	TCRBJ01-04	01				0	1	3	1	6	7	33	50	56	64	65	1	In	VDJ
AACCCAGGGACTCAGCTGTGTACTTCTGTGCCAGCAGTCTAGAGCTTTCCGGGACAGGGGATGACCGGGGAGCTGTTTTTTGGAGAA		1	0.001026694045174538	55	TCRBV12	TCRBV12				TCRBV12-03/12-04,TCRBV12-04		TCRBD01-01*01	TCRBD01	TCRBD01-01	01				TCRBJ02-02*01	TCRBJ02	TCRBJ02-02	01				1	3	0	2	8	5	26	42	50	60	63	1	Out	VDJ
ACACGGAGCTAGGGGACTCAGCCCTGTATCTCTGTGCCAGCAATCAAGTCGGAGAGTACGAAAGACCTTGGCTACACCTTCGGTTCG		1	0.001026694045174538	49	TCRBV05-02*01	TCRBV05	TCRBV05-02	01				TCRBD02-01*02	TCRBD02	TCRBD02-01	02				TCRBJ01-02*01	TCRBJ01	TCRBJ01-02	01				5	14	10	2	7	7	32	43	50	54	68	1	Out	VDJ
GTCGGCTGCTCCCTCCCAAACATCTATGTACTTCTGTGCCAGCAGCCGACTAGCGGGGGCGTCTCCTACGAGCAGTACTTCGGGCCG		1	0.001026694045174538	47	TCRBV06-02*02	TCRBV06	TCRBV06-02	02				TCRBD02-01*01	TCRBD02	TCRBD02-01	01				TCRBJ02-07*01	TCRBJ02	TCRBJ02-07	01				2	3	2	2	0	0	34	-1	47	59	62	1	Out	VDJ
NNNNNNNTGTCGGCTGCTCCCTCCCAAACATCTGTGTACTTCTGTGCCAGCAGATCCGGGGTGAACACTGAAGCTTTCTTTGGACAA	CASRSGVNTEAFF	1	0.001026694045174538	39	TCRBV06	TCRBV06				TCRBV06-02/06-03,TCRBV06-02		TCRBD02-01*01	TCRBD02	TCRBD02-01	01				TCRBJ01-01*01	TCRBJ01	TCRBJ01-01	01				6	0	8	3	3	0	42	53	56	-1	61	1	In	VDJ
NTGTCGGCTGCTCCCTCCCAGACATCTGTGTACTTCTGTGCCAGCAGTGCCGGGACCGGGCCAAGGAAGCCCCAGCATTTTGGTGAT	CASSAGTGPRKPQHF	1	0.001026694045174538	45	TCRBV06	TCRBV06				TCRBV06-01,TCRBV06-05						TCRBD01,TCRBD02	TCRBD01-01,TCRBD02-01		TCRBJ01-05*01	TCRBJ01	TCRBJ01-05	01				4	11	0	7	2	8	36	49	51	56	67	1	In	VDJ
CGGCTGCTCCCTCCCAGACATCTGTGTACTTCTGTGCCAGCAGTTACACCCCGTACAGGGTTAAACACTGAAGCTTTCTTTGGACAA		1	0.001026694045174538	49	TCRBV06-05*01	TCRBV06	TCRBV06-05	01				TCRBD01-01*01	TCRBD01	TCRBD01-01	01				TCRBJ01-01*01	TCRBJ01	TCRBJ01-01	01				2	3	3	3	7	2	32	47	54	60	63	1	Out	VDJ
NNNNNNNNNNNNNTGTCGGCTGCTCCCTCCCAGACATCTGTGTACTTCTGTGCCACTGGACAGGGGCCCCCCCAGTACTTCGGGCCG	CATGQGPPQYF	1	0.001026694045174538	33	TCRBV06-05*01	TCRBV06	TCRBV06-05	01				TCRBD01-01*01	TCRBD01	TCRBD01-01	01				TCRBJ02-07*01	TCRBJ02	TCRBJ02-07	01				10	6	1	2	2	10	48	55	57	66	72	1	In	VDJ
NNNNTGTCGGCTGCTCCCTCCCAAACATCTGTGTACTTCTGTGCCAGCAGTTATAGGGACCCTAAAAACATTCAGTACTTCGGCGCC	CASSYRDPKNIQYF	1	0.001026694045174538	42	TCRBV06-02/06-03*01	TCRBV06	TCRBV06-02/06-03	01								TCRBD01,TCRBD02	TCRBD01-01,TCRBD02-01		TCRBJ02-04*01	TCRBJ02	TCRBJ02-04	01				3	3	0	7	2	4	39	53	55	60	63	1	In	VDJ
GTGACCAGTGCCCATCCTGAAGACAGCAGCTTCTACATCTGCAGTGTCTAGCGGATCCCTAGCACAGATACGCAGTATTTTGGCCCA	CSV*RIPSTDTQYF	1	0.001026694045174538	42	TCRBV20	TCRBV20				TCRBV20-01,TCRBV20-or09_02		TCRBD02-01	TCRBD02	TCRBD02-01				01,02	TCRBJ02-03*01	TCRBJ02	TCRBJ02-03	01				7	6	4	5	1	0	39	46	47	54	60	1	Stop	VDJ
CAGCAGGTAGTGCGAGGAGATTCGGCAGCTTATTTCTGTGCCAGCTCACCACCGACAGGATTGAACACTGAAGCTTTCTTTGGACAA	CASSPPTGLNTEAFF	1	0.001026694045174538	45	TCRBV18-01*01	TCRBV18	TCRBV18-01	01				TCRBD01-01*01	TCRBD01	TCRBD01-01	01				TCRBJ01-01*01	TCRBJ01	TCRBJ01-01	01				0	2	2	4	0	0	36	-1	53	59	61	1	In	VDJ
AGAACCCAGGGACTCAGCTGTGTACTTCTGTGCCAGCAGTTTAGACAGACAGAGGGTCCGCGAGGAAACACCATATATTTTGGAGAG		1	0.001026694045174538	53	TCRBV12	TCRBV12				TCRBV12-03/12-04,TCRBV12-04						TCRBD01,TCRBD02	TCRBD01-01,TCRBD02-01		TCRBJ01-03*01	TCRBJ01	TCRBJ01-03	01				1	11	2	5	3	4	28	44	47	52	63	1	Out	VDJ
ATCCAGCGCACAGAGCAGGAGGACTCGGCCGTGTATCTCTGTGCCAGCAGCCCCGGGGTAGGGACGGACATTCAGTACTTCGGCGCC	CASSPGVGTDIQYF	1	0.001026694045174538	42	TCRBV07-02	TCRBV07	TCRBV07-02				01,02					TCRBD01,TCRBD02	TCRBD01-01,TCRBD02-01		TCRBJ02-04*01	TCRBJ02	TCRBJ02-04	01				5	2	0	7	9	8	39	51	60	65	67	1	In	VDJ
CAGGTAGTGCGAGGAGATTCGGCAGCTTATTTCTGTGCCAGCTCACGAATGACAGGGGGGCACACCGGGGAGCTGTTTTTTGGAGAA	CASSRMTGGHTGELFF	1	0.001026694045174538	48	TCRBV18-01*01	TCRBV18	TCRBV18-01	01				TCRBD01-01*01	TCRBD01	TCRBD01-01	01				TCRBJ02-02*01	TCRBJ02	TCRBJ02-02	01				4	2	2	1	4	3	33	46	50	59	61	1	In	VDJ
ATCCAGCGCACAGAGCAGGAGGACTCCGCCGTGTATCTCTGTGCCAGCAGCTCCAGGGGGCTGAACACTGAAGCTTTCTTTGGACAA	CASSSRGLNTEAFF	1	0.001026694045174538	42	TCRBV07-08*01	TCRBV07	TCRBV07-08	01				TCRBD01-01*01	TCRBD01	TCRBD01-01	01				TCRBJ01-01*01	TCRBJ01	TCRBJ01-01	01				4	0	4	0	1	0	39	52	53	-1	61	1	In	VDJ
CAGCGCACAGAGCAGGGGGACTCGGCCATGTATCTCTGTGCCAGCAGCTCAGCGGGGGTCCCCACAGATACGCAGTATTTTGGCCCA	CASSSAGVPTDTQYF	1	0.001026694045174538	45	TCRBV07-09*01	TCRBV07	TCRBV07-09	01								TCRBD01,TCRBD02	TCRBD01-01,TCRBD02-01		TCRBJ02-03*01	TCRBJ02	TCRBJ02-03	01				0	4	6	1	0	2	36	-1	53	58	62	1	In	VDJ
GAGCAAGGGCGACTCGGCTGTGTATCTCTGTGCCAGAACGAGCTGTTGAAGTAGACAAGTCGGGCCAACGTCCTGACTTTCGGGGCC		1	0.001026694045174538	53	TCRBV07-05*01	TCRBV07	TCRBV07-05	01				TCRBD01-01*01	TCRBD01	TCRBD01-01	01				TCRBJ02-06*01	TCRBJ02	TCRBJ02-06	01				6	4	2	6	15	5	28	38	53	57	61	1	Out	VDJ
GGGGACACAGCACTGTATTTCTGTGCCAGCAGCAAAGGTTTCCGGGACAGGGCTTCATATAGCAATCGGCCCCAGCATTTTGGTGAT	CASSKGFRDRASYSNRPQHF	1	0.001026694045174538	60	TCRBV21-01*01	TCRBV21	TCRBV21-01	01				TCRBD01-01*01	TCRBD01	TCRBD01-01	01				TCRBJ01-05*01	TCRBJ01	TCRBJ01-05	01				1	16	0	3	6	9	21	37	43	52	68	1	In	VDJ
CTCAAGATCCAGCCTGCAGAGCTTGGGGACTCGGCCGTGTATCTCTGTGCCAGCAGCTTCCTGAACACTGAAGCTTTCTTTGGACAA	CASSFLNTEAFF	1	0.001026694045174538	36	TCRBV11-03*01	TCRBV11	TCRBV11-03	01											TCRBJ01-01*01	TCRBJ01	TCRBJ01-01	01				3	2	0	0	0	0	45	-1	-1	59	61	1	In	VJ
ACAGTGACCAGTGCCCATCCTGAAGACAGCAGCTTCTACATCTGCAGTGCTAGATCCCAGGGGGCAACTGAAGCTTTCTTTGGACAA	CSARSQGATEAFF	1	0.001026694045174538	39	TCRBV20	TCRBV20				TCRBV20-01,TCRBV20-or09_02		TCRBD01-01*01	TCRBD01	TCRBD01-01	01				TCRBJ01-01*01	TCRBJ01	TCRBJ01-01	01				2	1	4	0	3	5	42	54	57	65	66	1	In	VDJ
CGGTCCACAAAGCTGGAGGACTCAGCCATGTACTTCTGTGCCAGCAGTGAATTTTTGGGGACTGCCGATGAGCAGTTCTTCGGGCCA	CASSEFLGTADEQFF	1	0.001026694045174538	45	TCRBV02-01	TCRBV02	TCRBV02-01				01,03	TCRBD02-01	TCRBD02	TCRBD02-01				01,02	TCRBJ02-01*01	TCRBJ02	TCRBJ02-01	01				2	4	0	10	6	8	36	51	57	63	67	1	In	VDJ
ACTCTGACAGTGACCAGTGCCCATCCTGAAGACAGCAGCTTCTACATCTGCAGTGCTAGGAGGGGCACTGAAGCTTTCTTTGGACAA	CSARRGTEAFF	1	0.001026694045174538	33	TCRBV20-01	TCRBV20	TCRBV20-01				01,04					TCRBD01,TCRBD02	TCRBD01-01,TCRBD02-01		TCRBJ01-01*01	TCRBJ01	TCRBJ01-01	01				3	0	5	2	1	4	48	59	60	-1	65	1	In	VDJ
CCAGCCTGCAGAGCTTGGGGACTCGGCCGTGTATCTCTGTGCCAGCAGCTTAGATCGGGGGGCCAGACTGAAGCTTTCTTTGGACAA		1	0.001026694045174538	44	TCRBV11-03*01	TCRBV11	TCRBV11-03	01				TCRBD02-01*01	TCRBD02	TCRBD02-01	01				TCRBJ01-01*01	TCRBJ01	TCRBJ01-01	01				0	4	8	1	1	5	37	54	55	62	66	1	Out	VDJ
TCAATTCCCTGGAGCTTGGTGACTCTGCTGTGTATTTCTGTGCCAGCAGCCAGGGGGGGGAGCGGGGAAAAACTGTTTTTTGGCAGT		1	0.001026694045174538	43	TCRBV03-01/03-02*01	TCRBV03	TCRBV03-01/03-02	01				TCRBD02-01*01	TCRBD02	TCRBD02-01	01				TCRBJ01-04*01	TCRBJ01	TCRBJ01-04	01				3	7	9	0	0	8	38	-1	52	59	66	1	Out	VDJ
NTGTCGGCTGCTCCCTCCCAAACATCTGTGTACTTCTGTGCCAGCAGTTATTCCGGGACGACCTCAGATGAGCAGTTCTTCGGGCCA	CASSYSGTTSDEQFF	1	0.001026694045174538	45	TCRBV06-02/06-03*01	TCRBV06	TCRBV06-02/06-03	01								TCRBD01,TCRBD02	TCRBD01-01,TCRBD02-01		TCRBJ02-01*01	TCRBJ02	TCRBJ02-01	01				3	8	0	7	4	8	36	50	54	59	67	1	In	VDJ
NNNNNNNTGTTGGCTGCTCCCTCCCAGACATCTGTGTACTTCTGTGCCAGCAGTACATTTAGGTTGGATACGCAGTATTTTGGCCCA	CASSTFRLDTQYF	1	0.001026694045174538	39	TCRBV06-06	TCRBV06	TCRBV06-06				01,04					TCRBD01,TCRBD02	TCRBD01-01,TCRBD02-01		TCRBJ02-03*01	TCRBJ02	TCRBJ02-03	01				5	9	3	6	0	6	42	-1	54	57	66	1	In	VDJ
[truncated: 2 more columns]
