# Supplementary material for: Preoperative immune checkpoint inhibition and cryoablation in early-stage breast cancer
Source: iScience. 2024 Jan 12;27(2):108880. doi: 10.1016/j.isci.2024.108880 (PMC10850740; doi:10.1016/j.isci.2024.108880)
Supplement: Data S1. Metadata file for TCR clone abundance tables provided in the supplement [file mmc2.zip › 16-495-5TC_TCRB.tsv]

nucleotide	aminoAcid	count (templates/reads)	frequencyCount (%)	cdr3Length	vMaxResolved	vFamilyName	vGeneName	vGeneAllele	vFamilyTies	vGeneNameTies	vGeneAlleleTies	dMaxResolved	dFamilyName	dGeneName	dGeneAllele	dFamilyTies	dGeneNameTies	dGeneAlleleTies	jMaxResolved	jFamilyName	jGeneName	jGeneAllele	jFamilyTies	jGeneNameTies	jGeneAlleleTies	vDeletion	n1Insertion	d5Deletion	d3Deletion	n2Insertion	jDeletion	vIndex	n1Index	dIndex	n2Index	jIndex	estimatedNumberGenomes	sequenceStatus	cloneResolved	vOrphon	dOrphon	jOrphon	vFunction	dFunction	jFunction	fractionNucleated	vAlignLength	vAlignSubstitutionCount	vAlignSubstitutionIndexes
GAACGCCTTGGAGCTGGACGACTCGGCCCTGTATCTCTGTGCCAGCAGCCCATTTGACATAACCCCTATGGCTACACCTTCGGTTCG		54	0.04054054054054054	44	TCRBV05-04*01	TCRBV05	TCRBV05-04	01				TCRBD01-01*01	TCRBD01	TCRBD01-01	01				TCRBJ01-02*01	TCRBJ01	TCRBJ01-02	01				4	6	2	6	6	4	37	49	55	59	65	54	Out	VDJ
AGCACCTTGGAGCTGGGGGACTCGGCCCTTTATCTTTGCGCCAGCAGCTTGGGACAGGGGGCGGCCTACGAGCAGTACTTCGGGCCG	CASSLGQGAAYEQYF	40	0.03003003003003003	45	TCRBV05-01*01	TCRBV05	TCRBV05-01	01				TCRBD01-01*01	TCRBD01	TCRBD01-01	01				TCRBJ02-07*01	TCRBJ02	TCRBJ02-07	01				0	2	2	0	0	2	36	-1	52	62	64	40	In	VDJ
GTGAGCACCTTGGAGCTGGGGGACTCGGCCCTTTATCTTTGCGCCAGCACCTCGGGACAGGGGACAGATACGCAGTATTTTGGCCCA	CASTSGQGTDTQYF	21	0.015765765765765764	42	TCRBV05-01*01	TCRBV05	TCRBV05-01	01				TCRBD01-01*01	TCRBD01	TCRBD01-01	01				TCRBJ02-03*01	TCRBJ02	TCRBJ02-03	01				6	0	0	2	4	3	39	49	53	-1	63	21	In	VDJ
GCCTTGTTGCTGGGGGACTCGGCCCTGTATCTCTGTGCCAGCAGCACCCCTTCGACAGGGAGTTATGAAAAACTGTTTTTTGGCAGT	CASSTPSTGSYEKLFF	10	0.0075075075075075074	48	TCRBV05-05*01	TCRBV05	TCRBV05-05	01				TCRBD01-01*01	TCRBD01	TCRBD01-01	01				TCRBJ01-04*01	TCRBJ01	TCRBJ01-04	01				4	4	2	3	8	6	33	45	53	60	64	10	In	VDJ
CAGGTAGTGCGAGGAGATTCGGCAGCTTATTTCTGTGCCAGCTCATCAGGACAGGGGTCAACTAATGAAAAACTGTTTTTTGGCAGT	CASSSGQGSTNEKLFF	19	0.014264264264264264	48	TCRBV18-01*01	TCRBV18	TCRBV18-01	01				TCRBD01-01*01	TCRBD01	TCRBD01-01	01				TCRBJ01-04*01	TCRBJ01	TCRBJ01-04	01				5	1	1	2	3	0	33	45	48	57	58	19	In	VDJ
ATCCAGCCCTCAGAACCCAGGGACTCAGCTGTGTACTTCTGTGCCAGCAGCCGAGACGACAGCGTCTACGAGCAGTACTTCGGGCCG	CASSRDDSVYEQYF	8	0.006006006006006006	42	TCRBV12	TCRBV12				TCRBV12-03/12-04,TCRBV12-04		TCRBD01-01*01	TCRBD01	TCRBD01-01	01				TCRBJ02-07*01	TCRBJ02	TCRBJ02-07	01				6	3	2	5	7	3	39	50	57	62	65	8	In	VDJ
ACTCTGGAGTCCGCTACCAGCTCCCAGACATCTGTGTACTTCTGTGCCATCAGAACAGGGGTTAATTCACCCCTCCACTTTGGGAAT	CAIRTGVNSPLHF	6	0.0045045045045045045	39	TCRBV10-03*01	TCRBV10	TCRBV10-03	01				TCRBD01-01*01	TCRBD01	TCRBD01-01	01				TCRBJ01-06*01	TCRBJ01	TCRBJ01-06	01				6	1	3	2	1	6	42	53	54	61	62	6	In	VDJ
TCGGCTGCTCCCTCCCAGACATCTGTGTACTTCTGTGCCAGCAGTTACTCGACCGTTGGGCTGAACACTGAAGCTTTCTTTGGACAA	CASSYSTVGLNTEAFF	16	0.012012012012012012	48	TCRBV06-05*01	TCRBV06	TCRBV06-05	01				TCRBD01-01*01	TCRBD01	TCRBD01-01	01				TCRBJ01-01*01	TCRBJ01	TCRBJ01-01	01				0	0	8	0	7	0	33	50	57	-1	61	16	In	VDJ
CGGAGTCAGGGGACACAGCACTGTATTTCTGTGCCAGCAGCAAAGCGAAGACTAGCGGGGCACCAAGAGACCCAGTACTTCGGGCCA		5	0.0037537537537537537	52	TCRBV21-01*01	TCRBV21	TCRBV21-01	01				TCRBD02-01*01	TCRBD02	TCRBD02-01	01				TCRBJ02-05*01	TCRBJ02	TCRBJ02-05	01				0	1	2	3	3	0	29	46	49	60	61	5	Out	VDJ
ATCCAGCCTGCAGAGCTTGGGGACTCGGCCGTGTATCTCTGTGCCAGCAGCTTTGGACAGGGGATCCGCGAGCAGTACTTCGGGCCG	CASSFGQGIREQYF	6	0.0045045045045045045	42	TCRBV11-03*01	TCRBV11	TCRBV11-03	01				TCRBD01-01*01	TCRBD01	TCRBD01-01	01				TCRBJ02-07*01	TCRBJ02	TCRBJ02-07	01				3	5	1	2	1	6	39	53	54	63	68	6	In	VDJ
CCTAGAGTCTGCCATCCCCAACCAGACAGCTCTTTACTTCTGTGCCACCAGTGATTTGCGGGGAACACTGAAGCTTTCTTTGGACAA		2	0.0015015015015015015	41	TCRBV24-01*01	TCRBV24	TCRBV24-01	01				TCRBD02-01	TCRBD02	TCRBD02-01				01,02	TCRBJ01-01*01	TCRBJ01	TCRBJ01-01	01				0	0	8	4	0	1	40	-1	58	-1	62	2	Out	VDJ
CAGGTAGTGCGAGGAGATTCGGCAGCTTATTTCTGTGCCAGCTCGCCCCGGGACAGGGGATCGAACACTGAAGCTTTCTTTGGACAA	CASSPRDRGSNTEAFF	8	0.006006006006006006	48	TCRBV18-01*01	TCRBV18	TCRBV18-01	01				TCRBD01-01*01	TCRBD01	TCRBD01-01	01				TCRBJ01-01*01	TCRBJ01	TCRBJ01-01	01				6	3	0	2	5	1	33	44	49	59	62	8	In	VDJ
CAGCCTGCAGAACTGGAGGATTCTGGAGTTTATTTCTGTGCCAGCAGCCCCTTGGGAGTTGACGATGAAAAACTGTTTTTTGGCAGT	CASSPLGVDDEKLFF	4	0.003003003003003003	45	TCRBV14-01*01	TCRBV14	TCRBV14-01	01				TCRBD02-01*02	TCRBD02	TCRBD02-01	02				TCRBJ01-04*01	TCRBJ01	TCRBJ01-04	01				4	6	9	2	4	6	36	49	53	58	64	4	In	VDJ
GAGCTTGGTGACTCTGCTGTGTATTTCTGTGCCAGCGAGCAGGGTCCCATTTCATACATCAATAATTCACCCCTCCACTTTGGGAAC	CASEQGPISYINNSPLHF	1	7.507507507507507E-4	54	TCRBV03-01/03-02*01	TCRBV03	TCRBV03-01/03-02	01				TCRBD01-01*01	TCRBD01	TCRBD01-01	01				TCRBJ01-06*02	TCRBJ01	TCRBJ01-06	02				8	17	4	3	3	5	27	36	39	44	61	1	In	VDJ
CAAAAGAACCCGACAGCTTTCTATCTCTGTGCCAGTAGTCACCAGGGACAAATCACAAGTCGGGCCAACGTCCTGACTTTCGGGGCC	CASSHQGQITSRANVLTF	1	7.507507507507507E-4	54	TCRBV19-01*01	TCRBV19	TCRBV19-01	01				TCRBD01-01*01	TCRBD01	TCRBD01-01	01				TCRBJ02-06*01	TCRBJ02	TCRBJ02-06	01				5	11	0	6	5	5	27	39	44	50	61	1	In	VDJ
TGCTCCCTCCCAGACATCTGTGTACTTCTGTGCCAGCGTTTGAACTAGTAGCGGGGGGGGGATTCCCACGAGCAGTACTTCGGGCCG		9	0.006756756756756757	53	TCRBV06	TCRBV06				TCRBV06-01,TCRBV06-05,TCRBV06-06		TCRBD02-01*01	TCRBD02	TCRBD02-01	01				TCRBJ02-07*01	TCRBJ02	TCRBJ02-07	01				8	8	5	0	11	5	28	37	48	59	67	9	Out	VDJ
AACGCCTTGGAGCTGGACGACTCGGCCCTGTATCTCTGTGCCAGCAGCTTGGTGGTAGCGGGACAAGAGACCCAGTACTTCGGGCCA	CASSLVVAGQETQYF	3	0.0022522522522522522	45	TCRBV05-04*01	TCRBV05	TCRBV05-04	01				TCRBD02-01*02	TCRBD02	TCRBD02-01	02				TCRBJ02-05*01	TCRBJ02	TCRBJ02-05	01				0	0	5	3	3	2	36	52	55	-1	63	3	In	VDJ
ATCCTGGAGTCGCCCAGCCCCAACCAGACCTCTCTGTACTTCTGTGCCAGCAAGCCCGGGGCGAACACTGAAGCTTTCTTTGGACAA	CASKPGANTEAFF	6	0.0045045045045045045	39	TCRBV27-01*01	TCRBV27	TCRBV27-01	01								TCRBD01,TCRBD02	TCRBD01-01,TCRBD02-01		TCRBJ01-01*01	TCRBJ01	TCRBJ01-01	01				7	0	7	0	5	1	42	52	57	-1	62	6	In	VDJ
GAGCTTGGGGACTCGGCCATGTATCTCTGTGCCAGCAGCGGCTACCCTAAGGCTCAAAGTCGGGCCAACGTCCTGACTTTCGGGGCC	CASSGYPKAQSRANVLTF	1	7.507507507507507E-4	54	TCRBV11	TCRBV11				TCRBV11-01,TCRBV11-03						TCRBD01,TCRBD02	TCRBD01-01,TCRBD02-01		TCRBJ02-06*01	TCRBJ02	TCRBJ02-06	01				5	9	5	4	10	5	27	39	49	52	61	1	In	VDJ
GGAGCTTGGTGACTCTGCTGTGTATTTCTGTGCCAGCAGCCGCGCGTATCCCATTTCTCTTTCTCTGAGACCCAGTACTTCGGGCCA		1	7.507507507507507E-4	53	TCRBV03-01/03-02*01	TCRBV03	TCRBV03-01/03-02	01				TCRBD02-01	TCRBD02	TCRBD02-01				01,02	TCRBJ02-05*01	TCRBJ02	TCRBJ02-05	01				4	22	7	6	0	5	28	-1	41	44	66	1	Out	VDJ
GTGAGCACCTTGGAGCTGGGGGACTCGGCCCTTTATCTTTGCGCCAGCAGTTCTGGACAGGGGACAGATACGCAGTATTTTGGCCCA	CASSSGQGTDTQYF	1	7.507507507507507E-4	42	TCRBV05-01*01	TCRBV05	TCRBV05-01	01				TCRBD01-01*01	TCRBD01	TCRBD01-01	01				TCRBJ02-03*01	TCRBJ02	TCRBJ02-03	01				5	0	1	2	4	3	39	50	54	-1	63	1	In	VDJ
NNCTCTGAAGATCCGGTCCACAAAGCTGGAGGACTCAGCCATGTACTTCTGTGCCAGTAAACCACAGGAGGCTACACCTTCGGTTCG		1	7.507507507507507E-4	32	TCRBV02-01	TCRBV02	TCRBV02-01				01,03	TCRBD01-01*01	TCRBD01	TCRBD01-01	01				TCRBJ01-02*01	TCRBJ01	TCRBJ01-02	01				9	1	3	4	6	8	49	57	63	68	69	1	Out	VDJ
GGAGTCAGGGGACACAGCACTGTATTTCTGTGCCAGCAGGTGATATGTATACACATACATCATAATTCACCCCTCCACTTTGGGAAC		1	7.507507507507507E-4	53	TCRBV21-01*01	TCRBV21	TCRBV21-01	01				TCRBD01-01*01	TCRBD01	TCRBD01-01	01				TCRBJ01-06*02	TCRBJ01	TCRBJ01-06	02				6	8	3	6	11	5	28	39	50	53	61	1	Out	VDJ
NTGAAGATCCAGCCCTCAGAACCCAGGGACTCAGCTGTGTACTTCTGTGCCAGCAGTTTCAGGGGATCTGAAGCTTTCTTTGGACAA	CASSFRGSEAFF	4	0.003003003003003003	36	TCRBV12-03/12-04*01	TCRBV12	TCRBV12-03/12-04	01				TCRBD01-01*01	TCRBD01	TCRBD01-01	01				TCRBJ01-01*01	TCRBJ01	TCRBJ01-01	01				3	2	4	2	0	6	45	-1	59	65	67	4	In	VDJ
CTGCAGCCAGAAGACTCGGCCCTGTATCTCTGCGCCAGCAGCCACTACTTACCGGGACAGCACCAATATGAGCAGTTCTTCGGGCCA	CASSHYLPGQHQYEQFF	1	7.507507507507507E-4	51	TCRBV04-03*01	TCRBV04	TCRBV04-03	01				TCRBD01-01*01	TCRBD01	TCRBD01-01	01				TCRBJ02-01*01	TCRBJ02	TCRBJ02-01	01				3	7	0	5	9	8	30	44	53	60	67	1	In	VDJ
AGCTCTCTGGAGCTGGGGGACTCAGCTTTGTATTTCTGTGCCAGCAGCGCAGGGACTCTCGGAAGGGTTGAGCAGTTCTTCGGGCCA	CASSAGTLGRVEQFF	2	0.0015015015015015015	45	TCRBV09-01*01	TCRBV09	TCRBV09-01	01				TCRBD02-01	TCRBD02	TCRBD02-01				01,02	TCRBJ02-01*01	TCRBJ02	TCRBJ02-01	01				3	11	0	10	2	9	36	49	51	57	68	2	In	VDJ
CTGAGCTCTCTGGAGCTGGGGGACTCAGCTTTGTATTTCTGTGCCAGCAGCGTACAAACAGGAAACACTGAAGCTTTCTTTGGACAA	CASSVQTGNTEAFF	6	0.0045045045045045045	42	TCRBV09-01*01	TCRBV09	TCRBV09-01	01				TCRBD01-01*01	TCRBD01	TCRBD01-01	01				TCRBJ01-01*01	TCRBJ01	TCRBJ01-01	01				1	1	3	4	3	2	39	54	57	62	63	6	In	VDJ
GTGACCAGTGCCCATCCTGAAGACAGCAGCTTCTACATCTGCAGTGCTAGAGGGACAGGTGACTCCTACGAGCAGTACTTCGGGCCG	CSARGTGDSYEQYF	3	0.0022522522522522522	42	TCRBV20	TCRBV20				TCRBV20-01,TCRBV20-or09_02		TCRBD01-01*01	TCRBD01	TCRBD01-01	01				TCRBJ02-07*01	TCRBJ02	TCRBJ02-07	01				1	3	1	4	0	0	39	-1	52	59	62	3	In	VDJ
CTACCAGCTCCCAGACATCTGTGTACTTCTGTGCCATCAGTGAGTCGACGACCGATCTTGGTCGAGAGGATTCAGTACTTCGGCGCC		1	7.507507507507507E-4	52	TCRBV10-03*01	TCRBV10	TCRBV10-03	01				TCRBD02-01*02	TCRBD02	TCRBD02-01	02				TCRBJ02-04*01	TCRBJ02	TCRBJ02-04	01				0	0	11	1	19	10	29	46	65	-1	69	1	Out	VDJ
AACGCCTTGGAGCTGGACGACTCGGCCCTGTATCTCTGTGCCAGCAGCTTGGGGGACAGGGGTCGAGAGACCCAGTACTTCGGGCCA	CASSLGDRGRETQYF	1	7.507507507507507E-4	45	TCRBV05-04*01	TCRBV05	TCRBV05-04	01				TCRBD01-01*01	TCRBD01	TCRBD01-01	01				TCRBJ02-05*01	TCRBJ02	TCRBJ02-05	01				0	3	0	2	0	4	36	-1	52	62	65	1	In	VDJ
AGTTCTAAGAAGCTCCTTCTCAGTGACTCTGGCTTCTATCTCTGTGCCTGGAGTGCTACAGACAGCACTGAGCAGTTCTTCGGGCCA	CAWSATDSTEQFF	1	7.507507507507507E-4	39	TCRBV30-01*01	TCRBV30	TCRBV30-01	01				TCRBD01-01*01	TCRBD01	TCRBD01-01	01				TCRBJ02-01*01	TCRBJ02	TCRBJ02-01	01				1	3	2	5	5	9	42	55	60	65	68	1	In	VDJ
ACAGTGACCAGTGCCCATCCTGAAGACAGCAGCTTCTACATCTGCAGTGCGCCCCGACAAATAAACACTGAAGCTTTCTTTGGACAA	CSAPRQINTEAFF	1	7.507507507507507E-4	39	TCRBV20	TCRBV20				TCRBV20-01,TCRBV20-or09_02		TCRBD01-01*01	TCRBD01	TCRBD01-01	01				TCRBJ01-01*01	TCRBJ01	TCRBJ01-01	01				6	4	2	6	5	2	42	50	55	59	63	1	In	VDJ
AGTCCGCCAGCACCAACCAGACATCTATGTACCTCTGTGCCAGCAGTGACAGGGGCCAGCTCTGGAAACACCATATATTTTGGAGAG		1	7.507507507507507E-4	46	TCRBV28-01*01	TCRBV28	TCRBV28-01	01				TCRBD01-01*01	TCRBD01	TCRBD01-01	01				TCRBJ01-03*01	TCRBJ01	TCRBJ01-03	01				5	4	2	2	0	0	35	-1	47	55	59	1	Out	VDJ
ACCAGTGCCCATCCTGAAGACAGCAGCTTCTACATCTGCAGTGCTAGAGATGGGACAGGGGACACCGGGGAGCTGTTTTTTGGAGAA	CSARDGTGDTGELFF	1	7.507507507507507E-4	45	TCRBV20	TCRBV20				TCRBV20-01,TCRBV20-or09_02		TCRBD01-01*01	TCRBD01	TCRBD01-01	01				TCRBJ02-02*01	TCRBJ02	TCRBJ02-02	01				0	0	0	2	1	3	36	50	51	-1	61	1	In	VDJ
TCCCTGGAGCTTGGTGACTCTGCTGTGTATTTCTGTGCCAGCAGCCTACGTAAGGGTGGGAACACCGGGGAGCTGTTTTTTGGAGAA	CASSLRKGGNTGELFF	3	0.0022522522522522522	48	TCRBV03-01/03-02*01	TCRBV03	TCRBV03-01/03-02	01								TCRBD01,TCRBD02	TCRBD01-01,TCRBD02-01		TCRBJ02-02*01	TCRBJ02	TCRBJ02-02	01				4	3	5	3	6	1	33	46	52	56	59	3	In	VDJ
CCTGCAGAGCTTGGGGACTCGGCCGTGTATCTCTGTGCCAGCAGCTTCACAGGGGGCAGCTCCTACAATGAGCAGTTCTTCGGGCCA	CASSFTGGSSYNEQFF	1	7.507507507507507E-4	48	TCRBV11-03*01	TCRBV11	TCRBV11-03	01				TCRBD01-01*01	TCRBD01	TCRBD01-01	01				TCRBJ02-01*01	TCRBJ02	TCRBJ02-01	01				3	2	3	0	1	0	33	47	48	57	59	1	In	VDJ
CCCCTGATCCTGGAGTCGCCCAGCCCCAACCAGACCTCTCTGTACTTCTGTGCCAGCAGAGGCACCGGGGAGCTGTTTTTTGGAGAA	CASRGTGELFF	3	0.0022522522522522522	33	TCRBV27-01*01	TCRBV27	TCRBV27-01	01								TCRBD01,TCRBD02	TCRBD01-01,TCRBD02-01		TCRBJ02-02*01	TCRBJ02	TCRBJ02-02	01				6	0	5	4	0	4	48	-1	59	-1	62	3	In	VDJ
NNNNNGACTCTGAAGATCCAGCGCACAGAGCAGGGGGACTCGGCCATGTATCTCTGTGCCACCTCCAGGGACGCTTTCTTTGGACAA	CATSRDAFF	1	7.507507507507507E-4	27	TCRBV07-09	TCRBV07	TCRBV07-09				01,05,06					TCRBD01,TCRBD02	TCRBD01-01,TCRBD02-01		TCRBJ01-01*01	TCRBJ01	TCRBJ01-01	01				10	0	0	7	6	11	54	61	67	-1	72	1	In	VDJ
GTTCTAAGAAGCTCCTTCTCAGTGACTCTGGCTTCTATCTCTGTGCCGGCTTACGGGGACCTTAATGAAAAACTGTTTTTTGGCAGT		1	7.507507507507507E-4	40	TCRBV30-01	TCRBV30	TCRBV30-01				01,05					TCRBD01,TCRBD02	TCRBD01-01,TCRBD02-01		TCRBJ01-04*01	TCRBJ01	TCRBJ01-04	01				8	2	0	7	8	4	41	47	55	60	62	1	Out	VDJ
AGTGCCCATCCTGAAGACAGCAGCTTCTACATCTGCAGTGCCGTGGGCCTAGCGGGAGTAATTTCGCGCGAGCAGTACTTCGGGCCG	CSAVGLAGVISREQYF	3	0.0022522522522522522	48	TCRBV20	TCRBV20				TCRBV20-01,TCRBV20-or09_02		TCRBD02-01*02	TCRBD02	TCRBD02-01	02				TCRBJ02-07*01	TCRBJ02	TCRBJ02-07	01				6	10	4	2	7	6	33	41	48	58	68	3	In	VDJ
GTGACCAGTGCCCATCCTGAAGACAGCAGCTTCTACATCTGCAGTGCTAGAATTTTTAGCGGGAGTACCGAGCAGTACTTCGGGCCG	CSARIFSGSTEQYF	1	7.507507507507507E-4	42	TCRBV20	TCRBV20				TCRBV20-01,TCRBV20-or09_02		TCRBD02-01*02	TCRBD02	TCRBD02-01	02				TCRBJ02-07*01	TCRBJ02	TCRBJ02-07	01				2	3	5	2	5	6	39	51	56	65	68	1	In	VDJ
ATCCAGCGCACAGAGCAGGAGGACTCGGCCGTGTATCTCTGTGCCAGCAGCTACGCGGACGGAACTCAGCCCCAGCATTTTGGTGAT	CASSYADGTQPQHF	1	7.507507507507507E-4	42	TCRBV07-02	TCRBV07	TCRBV07-02				01,02					TCRBD01,TCRBD02	TCRBD01-01,TCRBD02-01		TCRBJ01-05*01	TCRBJ01	TCRBJ01-05	01				4	5	1	7	4	6	39	52	56	60	65	1	In	VDJ
CTTCACATCAATTCCCTGGAGCTTGGTGACTCTGCTGTGTATTTCTGTGCCAGCAGCCAAGGTAGAGATGGCTACACCTTCGGTTCG	CASSQGRDGYTF	1	7.507507507507507E-4	36	TCRBV03-01/03-02*01	TCRBV03	TCRBV03-01/03-02	01				TCRBD02-01	TCRBD02	TCRBD02-01				01,02	TCRBJ01-02*01	TCRBJ01	TCRBJ01-02	01				1	2	5	8	1	6	45	61	62	65	67	1	In	VDJ
GTAGTGCGAGGAGATTCGGCAGCTTATTTCTGTGCCAGCTCACCTTTATACCAGCGGGATCCGGGAGATACGCAGTATTTTGGCCCA	CASSPLYQRDPGDTQYF	5	0.0037537537537537537	51	TCRBV18-01*01	TCRBV18	TCRBV18-01	01				TCRBD02-01*02	TCRBD02	TCRBD02-01	02				TCRBJ02-03*01	TCRBJ02	TCRBJ02-03	01				3	6	6	3	8	5	30	44	52	59	65	5	In	VDJ
TCCCTAGAGTCTGCCATCCCCAACCAGACAGCTCTTTACTTCTGTGCCACCAGTGATTTCAAGTCCGGAGGCTACACCTTCGGTTCG	CATSDFKSGGYTF	4	0.003003003003003003	39	TCRBV24-01*01	TCRBV24	TCRBV24-01	01								TCRBD01,TCRBD02	TCRBD01-01,TCRBD02-01		TCRBJ01-02*01	TCRBJ01	TCRBJ01-02	01				1	0	1	8	7	8	42	59	66	-1	69	4	In	VDJ
AAGATCCAGCCTGCAGAGCTTGGGGACTCGGCCATGTATCTCTGTGCCAGCAGCCAGGTCCCTGATGAAAAACTGTTTTTTGGCAGT	CASSQVPDEKLFF	1	7.507507507507507E-4	39	TCRBV11-01*01	TCRBV11	TCRBV11-01	01				TCRBD01-01*01	TCRBD01	TCRBD01-01	01				TCRBJ01-04*01	TCRBJ01	TCRBJ01-04	01				5	6	4	4	0	6	42	-1	54	58	64	1	In	VDJ
GAGTCTGCCATCCCCAACCAGACAGCTCTTTACTTCTGTGCCACCAGTGCCCTGACAGGGAGGTTTTTCGAGCAGTACTTCGGGCCG	CATSALTGRFFEQYF	1	7.507507507507507E-4	45	TCRBV24-01*01	TCRBV24	TCRBV24-01	01				TCRBD01-01*01	TCRBD01	TCRBD01-01	01				TCRBJ02-07*01	TCRBJ02	TCRBJ02-07	01				5	8	2	3	4	6	36	49	53	60	68	1	In	VDJ
GTGAGCACCTTGGAGCTGGGGGACTCGGCCCTTTATCTTTGCGCCAGCAGCCTAGCGGGAGGGCCCCATGAGCAGTTCTTCGGGCCA	CASSLAGGPHEQFF	1	7.507507507507507E-4	42	TCRBV05-01*01	TCRBV05	TCRBV05-01	01				TCRBD02-01*02	TCRBD02	TCRBD02-01	02				TCRBJ02-01*01	TCRBJ02	TCRBJ02-01	01				4	4	4	0	0	8	39	-1	51	63	67	1	In	VDJ
TGCCCATCCTGAAGACAGCAGCTTCTACATCTGCAGTGCTGCCAGGGGACTAGCGCGTTCGGGGCCGGGGAGCTGTTTTTTGGAGAA		1	7.507507507507507E-4	50	TCRBV20	TCRBV20				TCRBV20-01,TCRBV20-or09_02		TCRBD02-01	TCRBD02	TCRBD02-01				01,02	TCRBJ02-02*01	TCRBJ02	TCRBJ02-02	01				5	9	0	6	5	6	31	40	45	55	64	1	Out	VDJ
GAGATCCAGTCCACGGAGTCAGGGGACACAGCACTGTATTTCTGTGCCAGCATTTAGGAGTGTGCGTACGAGCAGTACTTCGGGCCG	CASI*ECAYEQYF	1	7.507507507507507E-4	39	TCRBV21-01*01	TCRBV21	TCRBV21-01	01				TCRBD02-01*02	TCRBD02	TCRBD02-01	02				TCRBJ02-07*01	TCRBJ02	TCRBJ02-07	01				7	6	10	2	4	4	42	52	56	60	66	1	Stop	VDJ
CAGTGCCCATCCTGAAGACAGCAGCTTCTACATCTGCAGTGCTAGGGGGACTAGCGGGAGTAATACAATGAGCAGTTCTTCGGGCCA		2	0.0015015015015015015	47	TCRBV20	TCRBV20				TCRBV20-01,TCRBV20-or09_02		TCRBD02-01*02	TCRBD02	TCRBD02-01	02				TCRBJ02-01*01	TCRBJ02	TCRBJ02-01	01				3	3	0	2	1	4	34	45	46	60	63	2	Out	VDJ
ATGAATGTGAGCACCTTGGAGCTGGGGGACTCGGCCCTTTATCTTTGCGCCAGCAGCCCGGGGACAGGGGAAGCTTTCTTTGGACAA	CASSPGTGEAFF	3	0.0022522522522522522	36	TCRBV05-01*01	TCRBV05	TCRBV05-01	01				TCRBD01-01*01	TCRBD01	TCRBD01-01	01				TCRBJ01-01*01	TCRBJ01	TCRBJ01-01	01				4	0	0	3	3	8	45	57	60	-1	69	3	In	VDJ
CAGCGCACAGAGCAGGAGGACTCGGCCGTGTATCTCTGTGCCAGCAGCATCGGAGGGAGCACTAATGAAAAACTGTTTTTTGGCAGT	CASSIGGSTNEKLFF	1	7.507507507507507E-4	45	TCRBV07-02	TCRBV07	TCRBV07-02				01,02	TCRBD02-01*02	TCRBD02	TCRBD02-01	02				TCRBJ01-04*01	TCRBJ01	TCRBJ01-04	01				5	3	10	0	3	2	36	48	51	57	60	1	In	VDJ
ATCCTGGAGTCGCCCAGCCCCAACCAGACCTCTCTGTACTTCTGTGCCAGCAGCTTAGCGGGCTACTACGAGCAGTACTTCGGGCCG	CASSLAGYYEQYF	1	7.507507507507507E-4	39	TCRBV27-01*01	TCRBV27	TCRBV27-01	01				TCRBD02-01	TCRBD02	TCRBD02-01				01,02	TCRBJ02-07*01	TCRBJ02	TCRBJ02-07	01				2	3	7	4	0	3	42	-1	57	62	65	1	In	VDJ
CGGCTGCTCCCTCCCAGACATCTGTGTACTTCTGTGCCAGCAGTTATATACTCAGGGGCTAACACCGGGGAGCTGTTTTTTGGAGAA		1	7.507507507507507E-4	49	TCRBV06-05*01	TCRBV06	TCRBV06-05	01				TCRBD01-01*01	TCRBD01	TCRBD01-01	01				TCRBJ02-02*01	TCRBJ02	TCRBJ02-02	01				3	2	4	2	6	2	32	46	52	58	60	1	Out	VDJ
ATCCGGTCCACAAAGCTGGAGGACTCAGCCATGTACTTCTGTGCCAGCAGTGAAAGTTATAGCAATCAGCCCCAGCATTTTGGTGAT	CASSESYSNQPQHF	2	0.0015015015015015015	42	TCRBV02-01	TCRBV02	TCRBV02-01				01,03					TCRBD01,TCRBD02	TCRBD01-01,TCRBD02-01		TCRBJ01-05*01	TCRBJ01	TCRBJ01-05	01				2	3	5	5	0	0	39	-1	54	56	59	2	In	VDJ
AGGCTGGAGTCGGCTGCTCCCTCCCAGACATCTGTGTACTTCTGTGCCAGCAGTTACGAGCCAGATTATGGCTACACCTTCGGTTCG	CASSYEPDYGYTF	3	0.0022522522522522522	39	TCRBV06	TCRBV06				TCRBV06-01,TCRBV06-06						TCRBD01,TCRBD02	TCRBD01-01,TCRBD02-01		TCRBJ01-02*01	TCRBJ01	TCRBJ01-02	01				5	2	4	5	7	5	42	54	61	64	66	3	In	VDJ
ATTCTGGAGTCCGCCAGCACCAACCAGACATCTATGTACCTCTGTGCCAGCAGTTTATCCAGGGGGGATGGCTACACCTTCGGTTCG	CASSLSRGDGYTF	2	0.0015015015015015015	39	TCRBV28-01*01	TCRBV28	TCRBV28-01	01				TCRBD01-01*01	TCRBD01	TCRBD01-01	01				TCRBJ01-02*01	TCRBJ01	TCRBJ01-02	01				1	1	4	1	1	6	42	58	59	66	67	2	In	VDJ
ACATCGGCCCAAAAGAACCCGACAGCTTTCTATCTCTGTGCCAGTAGTATCGCACAGGATCCCAGCCACGAGCAGTACTTCGGGCCG	CASSIAQDPSHEQYF	3	0.0022522522522522522	45	TCRBV19-01*01	TCRBV19	TCRBV19-01	01				TCRBD01-01*01	TCRBD01	TCRBD01-01	01				TCRBJ02-07*01	TCRBJ02	TCRBJ02-07	01				3	9	3	4	3	5	36	50	53	58	67	3	In	VDJ
AAGATCCGGTCCACAAAGCTGGAGGACTCAGCCATGTACTTCTGTGCCAGCGCAGGTAGCGCCAAAAACATTCAGTACTTCGGCGCC	CASAGSAKNIQYF	1	7.507507507507507E-4	39	TCRBV02-01	TCRBV02	TCRBV02-01				01,03					TCRBD01,TCRBD02	TCRBD01-01,TCRBD02-01		TCRBJ02-04*01	TCRBJ02	TCRBJ02-04	01				8	4	4	4	1	1	42	51	52	56	60	1	In	VDJ
GAGCACCTTGGAGCTGGGGGACTCGGCCCTTTATCTTTGCGCCAGCAGCCCTGGGGCGGAATTTAAGAGACCCAGTACTTCGGGCCA		1	7.507507507507507E-4	44	TCRBV05-01*01	TCRBV05	TCRBV05-01	01				TCRBD01-01*01	TCRBD01	TCRBD01-01	01				TCRBJ02-05*01	TCRBJ02	TCRBJ02-05	01				4	7	7	0	3	3	37	49	52	57	64	1	Out	VDJ
TGTCCTCAGAACCGGGAGACACGGCACTGTATCTCTGCGCCAGCAGTCAACTACAGGGGGCGACAAGAGACCCAGTACTTCGGGCCA		3	0.0022522522522522522	46	TCRBV23-01*01	TCRBV23	TCRBV23-01	01				TCRBD01-01*01	TCRBD01	TCRBD01-01	01				TCRBJ02-05*01	TCRBJ02	TCRBJ02-05	01				2	2	3	0	2	2	35	50	52	61	63	3	Out	VDJ
CAGCCTGCAGAGCTTGGGGACTCGGCCGTGTATCTCTGTGCCAGCAGCCGCCGGGACAGGGCCAACACTGAAGCTTTCTTTGGACAA	CASSRRDRANTEAFF	1	7.507507507507507E-4	45	TCRBV11-03*01	TCRBV11	TCRBV11-03	01				TCRBD01-01*01	TCRBD01	TCRBD01-01	01				TCRBJ01-01*01	TCRBJ01	TCRBJ01-01	01				5	2	0	3	4	2	36	48	52	61	63	1	In	VDJ
NNNNNNNNNTGTCGGCTGCTCCCTCCCAGACATCTGTGTACTTCTGTGCCAGGGGACGGGAGCAATCAGCCCCAGCATTTTGGTGAT		1	7.507507507507507E-4	37	TCRBV06-05*01	TCRBV06	TCRBV06-05	01								TCRBD01,TCRBD02	TCRBD01-01,TCRBD02-01		TCRBJ01-05*01	TCRBJ01	TCRBJ01-05	01				9	3	0	7	0	1	44	-1	52	57	60	1	Out	VDJ
CTTGGGGACTCGGCCGTGTATCTCTGTGCCAGCAGCTATTAAACCGAGACTAGCGGGATCGCTCGGTACGAGCAGTACTTCGGGCCG	CASSY*TETSGIARYEQYF	1	7.507507507507507E-4	57	TCRBV11-03*01	TCRBV11	TCRBV11-03	01				TCRBD02-01*02	TCRBD02	TCRBD02-01	02				TCRBJ02-07*01	TCRBJ02	TCRBJ02-07	01				4	8	2	3	10	4	24	37	47	58	66	1	Stop	VDJ
CCTGCAGAGCTTGGGGACTCGGCCATGTATCTCTGTGCCAGCAGCCGACTAGCGGGAGGGAGGGCAGATACGCAGTATTTTGGCCCA	CASSRLAGGRADTQYF	2	0.0015015015015015015	48	TCRBV11-01*01	TCRBV11	TCRBV11-01	01				TCRBD02-01*02	TCRBD02	TCRBD02-01	02				TCRBJ02-03*01	TCRBJ02	TCRBJ02-03	01				5	4	2	0	1	4	33	45	46	60	64	2	In	VDJ
CAGCGGGACTCGGCCATGTATCGCTGTGCCAGCAGCTTAGTAGGGACTAGCGGGAAGTCGGACACCGGGGAGCTGTTTTTTGGAGAA	CASSLVGTSGKSDTGELFF	2	0.0015015015015015015	57	TCRBV07-06*01	TCRBV07	TCRBV07-06	01				TCRBD02-01*02	TCRBD02	TCRBD02-01	02				TCRBJ02-02*01	TCRBJ02	TCRBJ02-02	01				1	6	0	3	2	3	24	40	42	55	61	2	In	VDJ
AAGAAGCTCCTTCTCAGTGACTCTGGCTTCTATCTCTGTGCCTGGAGCCCAGGACTAGGTTCGATCTACGAGCAGTACTTCGGGCCG	CAWSPGLGSIYEQYF	2	0.0015015015015015015	45	TCRBV30-01*01	TCRBV30	TCRBV30-01	01				TCRBD02-01	TCRBD02	TCRBD02-01				01,02	TCRBJ02-07*01	TCRBJ02	TCRBJ02-07	01				3	7	1	8	4	3	36	47	51	58	65	2	In	VDJ
AGCTCTCTGGAGCTGGGGGACTCAGCTTTGTATTTCTGTGCCAGCAGTCCGGGAACCCTAGGGCAAAACATTCAGTACTTCGGCGCC	CASSPGTLGQNIQYF	2	0.0015015015015015015	45	TCRBV09-01*01	TCRBV09	TCRBV09-01	01				TCRBD02-01*02	TCRBD02	TCRBD02-01	02				TCRBJ02-04*01	TCRBJ02	TCRBJ02-04	01				5	10	8	3	2	5	36	47	49	54	64	2	In	VDJ
AAGATCCAGCGCACAGAGCAGGAGGACTCCGCCGTGTATCTCTGTGCCAGCAGCTTAGGACTCGCTTATGGCTACACCTTCGGTTCG	CASSLGLAYGYTF	1	7.507507507507507E-4	39	TCRBV07-08*01	TCRBV07	TCRBV07-08	01				TCRBD02-01	TCRBD02	TCRBD02-01				01,02	TCRBJ01-02*01	TCRBJ01	TCRBJ01-02	01				1	4	2	10	0	5	42	-1	58	62	66	1	In	VDJ
CAGCCTGCAGAGCTTGGGGACTCGGCCGTGTATCTCTGTGCCAGCAGCTTAGCCTCGGAAGTAGTCGGCGAGCAGTACTTCGGGCCG	CASSLASEVVGEQYF	4	0.003003003003003003	45	TCRBV11-03*01	TCRBV11	TCRBV11-03	01								TCRBD01,TCRBD02	TCRBD01-01,TCRBD02-01		TCRBJ02-07*01	TCRBJ02	TCRBJ02-07	01				1	9	1	8	4	6	36	52	56	59	68	4	In	VDJ
CAGCCTGCAGAGCTTGGGGACTCGGCCGTGTATCTCTGTGCCAGCAGCCCTCCCACCGGGAGTAGGTACGAGCAGTACTTCGGGCCG	CASSPPTGSRYEQYF	1	7.507507507507507E-4	45	TCRBV11-03*01	TCRBV11	TCRBV11-03	01				TCRBD02-01*02	TCRBD02	TCRBD02-01	02				TCRBJ02-07*01	TCRBJ02	TCRBJ02-07	01				5	4	8	2	8	4	36	48	56	62	66	1	In	VDJ
CAGCCCTCAGAACCCAGGGACTCAGCTGTGTACTTCTGTGCCAGCACCAGCAGTGGCTCTGGGGCCAACGTCCTGACTTTCGGGGCC	CASTSSGSGANVLTF	2	0.0015015015015015015	45	TCRBV12	TCRBV12				TCRBV12-03/12-04,TCRBV12-04						TCRBD01,TCRBD02	TCRBD01-01,TCRBD02-01		TCRBJ02-06*01	TCRBJ02	TCRBJ02-06	01				7	6	4	5	1	0	36	46	47	50	56	2	In	VDJ
CTCACTCTGGAGTCCGCTACCAGCTCCCAGACATCTGTGTACTTCTGTGCCATCAGTGAGTGGAGAGGGGAAGCTTTCTTTGGACAA	CAISEWRGEAFF	2	0.0015015015015015015	36	TCRBV10-03*01	TCRBV10	TCRBV10-03	01				TCRBD02-01*02	TCRBD02	TCRBD02-01	02				TCRBJ01-01*01	TCRBJ01	TCRBJ01-01	01				1	0	11	0	3	8	45	61	64	-1	69	2	In	VDJ
GTGACCAGTGCCCATCCTGAAGACAGCAGCTTCTACATCTGCAGTGCTAGAGATCCTGCAACTAATGAAAAACTGTTTTTTGGCAGT	CSARDPATNEKLFF	2	0.0015015015015015015	42	TCRBV20	TCRBV20				TCRBV20-01,TCRBV20-or09_02		TCRBD02-01	TCRBD02	TCRBD02-01				01,02	TCRBJ01-04*01	TCRBJ01	TCRBJ01-04	01				0	1	4	10	2	0	39	53	55	57	58	2	In	VDJ
TCGCCCAGCCCCAACCAGACCTCTCTGTACTTCTGTGCCAGCAGTTACGGAGGTGCCAGGGGGCCGTACGAGCAGTACTTCGGGCCG	CASSYGGARGPYEQYF	1	7.507507507507507E-4	48	TCRBV27-01*01	TCRBV27	TCRBV27-01	01				TCRBD01-01*01	TCRBD01	TCRBD01-01	01				TCRBJ02-07*01	TCRBJ02	TCRBJ02-07	01				4	2	4	0	10	4	33	46	56	64	66	1	In	VDJ
AGTGCCCATCCTGAAGACAGCAGCTTCTACATCTGCAGTGCTAGAGTGCTAAGCCGGGACAGAGCCTACGAGCAGTACTTCGGGCCG	CSARVLSRDRAYEQYF	1	7.507507507507507E-4	48	TCRBV20	TCRBV20				TCRBV20-01,TCRBV20-or09_02		TCRBD01-01*01	TCRBD01	TCRBD01-01	01				TCRBJ02-07*01	TCRBJ02	TCRBJ02-07	01				1	2	0	5	9	2	33	46	55	62	64	1	In	VDJ
CAGCGCACAGAGCGGGGGGACTCAGCCGTGTATCTCTGTGCCAGCAGCGACCGGCAGGGCTTGAACAATGAGCAGTTCTTCGGGCCA	CASSDRQGLNNEQFF	10	0.0075075075075075074	45	TCRBV07-03*01	TCRBV07	TCRBV07-03	01				TCRBD01-01*01	TCRBD01	TCRBD01-01	01				TCRBJ02-01*01	TCRBJ02	TCRBJ02-01	01				5	5	4	3	6	5	36	48	54	59	64	10	In	VDJ
AAGAAGCTCCTTCTCAGTGACTCTGGCTTCTATCTCTGTGCCTGTGCAGGGGGTTACGCCTCTGTCACTGAAGCTTTCTTTGGACAA	CACAGGYASVTEAFF	3	0.0022522522522522522	45	TCRBV30-01	TCRBV30	TCRBV30-01				01,05	TCRBD01-01*01	TCRBD01	TCRBD01-01	01				TCRBJ01-01*01	TCRBJ01	TCRBJ01-01	01				6	12	4	1	2	4	36	44	46	53	65	3	In	VDJ
ACCTTGGAGCTGGGGGACTCGGCCCTTTATCTTTGCGCCAGCAGCTTAACCGGGACAGGTGTCTTGTACGAGCAGTACTTCGGGCCG	CASSLTGTGVLYEQYF	2	0.0015015015015015015	48	TCRBV05-01*01	TCRBV05	TCRBV05-01	01				TCRBD01-01*01	TCRBD01	TCRBD01-01	01				TCRBJ02-07*01	TCRBJ02	TCRBJ02-07	01				2	7	0	4	4	4	33	47	51	59	66	2	In	VDJ
GGAGTCGCCCAGCCCCAACCAGACCTCTCTGTACTTCTGTGCCAGCAGTCCTTCAGGGAGCGTTCCTACGAGCAGTACTTCGGGCCG		3	0.0022522522522522522	44	TCRBV27-01*01	TCRBV27	TCRBV27-01	01								TCRBD01,TCRBD02	TCRBD01-01,TCRBD02-01		TCRBJ02-07*01	TCRBJ02	TCRBJ02-07	01				5	5	4	3	4	1	37	49	53	58	63	3	Out	VDJ
CACGCCCTGCAGCCAGAAGACTCAGCCCTGTATCTCTGCGCCAGCAGCCAGGGCCCGACAGGGCCCTACGAGCAGTACTTCGGGCCG	CASSQGPTGPYEQYF	2	0.0015015015015015015	45	TCRBV04-01*01	TCRBV04	TCRBV04-01	01				TCRBD01-01*01	TCRBD01	TCRBD01-01	01				TCRBJ02-07*01	TCRBJ02	TCRBJ02-07	01				3	1	2	3	6	2	36	50	56	63	64	2	In	VDJ
AATGTGAGCACCTTGGAGCTGGGGGACTCGGCCCTTTATCTTTGCGCCAGCAGCTTGGCCGAGCGGGAGGCGCAGTTCTTCGGGCCA	CASSLAEREAQFF	1	7.507507507507507E-4	39	TCRBV05-01*01	TCRBV05	TCRBV05-01	01				TCRBD02-01*02	TCRBD02	TCRBD02-01	02				TCRBJ02-01*01	TCRBJ02	TCRBJ02-01	01				0	1	6	1	3	12	42	58	61	70	71	1	In	VDJ
AATGTGAGCACCTTGGAGCTGGGGGACTCGGCCCTTTATCTTTGCGCCAGCAGCTTAAAAGCGAACTATGGCTACACCTTCGGTTCG	CASSLKANYGYTF	1	7.507507507507507E-4	39	TCRBV05-01*01	TCRBV05	TCRBV05-01	01				TCRBD02-01	TCRBD02	TCRBD02-01				01,02	TCRBJ01-02*01	TCRBJ01	TCRBJ01-02	01				2	0	6	6	3	2	42	56	59	-1	63	1	In	VDJ
GAGCTGGGGGACTCGGCCCTGTATCTCTGTGCCAGAAGCGGAATACTAGCGGGAGTCCCCTACACCGGGGAGCTGTTTTTTGGAGAA	CARSGILAGVPYTGELFF	1	7.507507507507507E-4	54	TCRBV05-03	TCRBV05	TCRBV05-03				01,02	TCRBD02-01*02	TCRBD02	TCRBD02-01	02				TCRBJ02-02*01	TCRBJ02	TCRBJ02-02	01				4	6	3	2	5	3	27	39	44	55	61	1	In	VDJ
GAGCTTGGGGACTCGGCCGTGTATCTCTGTGCCAGCAGCCCAAGGGAACAGGGGGCAATTCTGAGTACTGAAGCTTTCTTTGGACAA	CASSPREQGAILSTEAFF	1	7.507507507507507E-4	54	TCRBV11-03*01	TCRBV11	TCRBV11-03	01				TCRBD01-01*01	TCRBD01	TCRBD01-01	01				TCRBJ01-01*01	TCRBJ01	TCRBJ01-01	01				5	10	3	0	8	5	27	39	47	56	66	1	In	VDJ
TCCAGCGCACAGAGCAGGGGGACTCGGCCATGTATCTCTGTGCCAGCAGCAAAATGGGGGCTGAACACTGAAGCTTTCTTTGGACAA		1	7.507507507507507E-4	43	TCRBV07-09	TCRBV07	TCRBV07-09				01,05	TCRBD01-01*01	TCRBD01	TCRBD01-01	01				TCRBJ01-01*01	TCRBJ01	TCRBJ01-01	01				5	0	6	0	5	0	38	50	55	-1	61	1	Out	VDJ
ACAGAGCAGCGGGACTCGGCCATGTATCGCTGTGCCAGCAGCTTAGATCGGTGGTCAGGGGGCGGTCGTGGCTACACCTTCGGTTCG	CASSLDRWSGGGRGYTF	1	7.507507507507507E-4	51	TCRBV07-06*01	TCRBV07	TCRBV07-06	01				TCRBD01-01*01	TCRBD01	TCRBD01-01	01				TCRBJ01-02*01	TCRBJ01	TCRBJ01-02	01				1	5	4	0	9	7	30	46	55	63	68	1	In	VDJ
GCCCTCAGAACCCAGGGACTCAGCTGTGTACTTCTGTGCCAGCCCCGACAGTAGGGCCTCTCTGGAAACACCATATATTTTGGAGAG		1	7.507507507507507E-4	47	TCRBV12	TCRBV12				TCRBV12-03/12-04,TCRBV12-04		TCRBD01-01*01	TCRBD01	TCRBD01-01	01				TCRBJ01-03*01	TCRBJ01	TCRBJ01-03	01				8	8	2	5	3	0	34	43	46	51	59	1	Out	VDJ
ACCAGTGCCCATCCTGAAGACAGCAGCTTCTACATCTGCAGTGCTACCCGACTAGCGGGAGATCGAGAGACCCAGTACTTCGGGCCA	CSATRLAGDRETQYF	1	7.507507507507507E-4	45	TCRBV20	TCRBV20				TCRBV20-01,TCRBV20-or09_02		TCRBD02-01*02	TCRBD02	TCRBD02-01	02				TCRBJ02-05*01	TCRBJ02	TCRBJ02-05	01				4	4	2	2	3	4	36	46	49	61	65	1	In	VDJ
GTGAGCACCTTGGAGCTGGGGGACTCGGCCCTTTATCTTTGCGCCAGCAGCTCCCAGGGGGCGAGGACTGAAGCTTTCTTTGGACAA	CASSSQGARTEAFF	1	7.507507507507507E-4	42	TCRBV05-01*01	TCRBV05	TCRBV05-01	01				TCRBD01-01*01	TCRBD01	TCRBD01-01	01				TCRBJ01-01*01	TCRBJ01	TCRBJ01-01	01				3	4	4	0	2	5	39	52	54	62	66	1	In	VDJ
ATCCAGCCCTCAGAACCCAGGGACTCAGCTGTGTACTTCTGTGCCAGCAGTTTAGCGCCGGGAGCCACTGAAGCTTTCTTTGGACAA	CASSLAPGATEAFF	3	0.0022522522522522522	42	TCRBV12	TCRBV12				TCRBV12-03/12-04,TCRBV12-04		TCRBD02-01*02	TCRBD02	TCRBD02-01	02				TCRBJ01-01*01	TCRBJ01	TCRBJ01-01	01				0	1	8	2	2	4	39	56	58	64	65	3	In	VDJ
ACTGTGAGCAACATGAGCCCTGAAGACAGCAGCATATATCTCTGCAGCGTCCCGACACGAATTAACTATGGCTACACCTTCGGTTCG	CSVPTRINYGYTF	1	7.507507507507507E-4	39	TCRBV29-01	TCRBV29	TCRBV29-01				01,02	TCRBD01-01*01	TCRBD01	TCRBD01-01	01				TCRBJ01-02*01	TCRBJ01	TCRBJ01-02	01				6	5	2	6	3	1	42	50	53	57	62	1	In	VDJ
NNNNCTCTCACTGTGACATCGGCCCAAAAGAACCCGACAGCTTTCTATCTCTGTGCCAACAAGGACAGGGAGAAGTACTTCGGGCCG	CANKDREKYF	1	7.507507507507507E-4	30	TCRBV19-01*01	TCRBV19	TCRBV19-01	01				TCRBD01-01*01	TCRBD01	TCRBD01-01	01				TCRBJ02-07*01	TCRBJ02	TCRBJ02-07	01				10	3	1	3	4	11	51	58	62	70	73	1	In	VDJ
AACATGAGCCCTGAAGACAGCAGCATATATCTCTGCAGCGTCGGCGGACTAGCGGGATTGGTTTACAATGAGCAGTTCTTCGGGCCA	CSVGGLAGLVYNEQFF	2	0.0015015015015015015	48	TCRBV29-01	TCRBV29	TCRBV29-01				01,02	TCRBD02-01*02	TCRBD02	TCRBD02-01	02				TCRBJ02-01*01	TCRBJ02	TCRBJ02-01	01				6	6	1	3	4	4	33	41	45	57	63	2	In	VDJ
AGCTCTCTGGAGCTGGGGGACTCAGCTTTGTATTTCTGTGCCAGCAGCGTAGAGATGAGCTCCTACAATGAGCAGTTCTTCGGGCCA	CASSVEMSSYNEQFF	3	0.0022522522522522522	45	TCRBV09-01*01	TCRBV09	TCRBV09-01	01				TCRBD02-01*02	TCRBD02	TCRBD02-01	02				TCRBJ02-01*01	TCRBJ02	TCRBJ02-01	01				0	0	11	2	4	0	36	52	56	-1	59	3	In	VDJ
AGTGCCCATCCTGAAGACAGCAGCTTCTACATCTGCAGTGCTAGAGTTTAGCGGGACGTAAACTACAATGAGCAGTTCTTCGGGCCA	CSARV*RDVNYNEQFF	1	7.507507507507507E-4	48	TCRBV20	TCRBV20				TCRBV20-01,TCRBV20-or09_02		TCRBD02-01*02	TCRBD02	TCRBD02-01	02				TCRBJ02-01*01	TCRBJ02	TCRBJ02-01	01				1	6	5	3	2	3	33	46	48	56	62	1	Stop	VDJ
ATCCGGTCCACAAAGCTGGAGGACTCAGCCATGTACTTCTGTGCCAGCAGTGGGACGGGAGTCACAGATACGCAGTATTTTGGCCCA	CASSGTGVTDTQYF	1	7.507507507507507E-4	42	TCRBV02-01	TCRBV02	TCRBV02-01				01,03	TCRBD02-01*02	TCRBD02	TCRBD02-01	02				TCRBJ02-03*01	TCRBJ02	TCRBJ02-03	01				4	1	8	2	3	2	39	52	55	61	62	1	In	VDJ
ATCCGGTCCACAAAGCTGGAGGACTCAGCCATGTACTTCTGTGCCAGCGCGGACAGGGGGTGGACCGGGGAGCTGTTTTTTGGAGAA	CASADRGWTGELFF	1	7.507507507507507E-4	42	TCRBV02-01	TCRBV02	TCRBV02-01				01,03	TCRBD01-01*01	TCRBD01	TCRBD01-01	01				TCRBJ02-02*01	TCRBJ02	TCRBJ02-02	01				8	3	1	1	2	5	39	48	50	60	63	1	In	VDJ
ATCCAGCGCACAGAGCAGCGGGACTCGGCCATGTATCGCTGTGCCAGCAGCTTAGGGTTTGGCGAGGGGAACGCTTTCTTTGGACAA	CASSLGFGEGNAFF	1	7.507507507507507E-4	42	TCRBV07-06*01	TCRBV07	TCRBV07-06	01								TCRBD01,TCRBD02	TCRBD01-01,TCRBD02-01		TCRBJ01-01*01	TCRBJ01	TCRBJ01-01	01				1	3	5	2	9	11	39	55	64	69	72	1	In	VDJ
ACAGTGACCAGTGCCCATCCTGAAGACAGCAGCTTCTACATCTGCAGTCAGGGGGACCCTTTGAACACTGAAGCTTTCTTTGGACAA	CSQGDPLNTEAFF	1	7.507507507507507E-4	39	TCRBV20	TCRBV20				TCRBV20-01,TCRBV20-or09_02		TCRBD01-01*01	TCRBD01	TCRBD01-01	01				TCRBJ01-01*01	TCRBJ01	TCRBJ01-01	01				8	6	4	1	0	0	42	-1	48	55	61	1	In	VDJ
TCGGCCCAAAAGAACCCGACAGCTTTCTATCTCTGTGCCAGTAGTATCCCCCAGGGGTCGTCGAACACTGAAGCTTTCTTTGGACAA	CASSIPQGSSNTEAFF	2	0.0015015015015015015	48	TCRBV19-01*01	TCRBV19	TCRBV19-01	01				TCRBD01-01*01	TCRBD01	TCRBD01-01	01				TCRBJ01-01*01	TCRBJ01	TCRBJ01-01	01				3	5	4	2	4	1	33	47	51	57	62	2	In	VDJ
TCTAAGAAGCTCCTTCTCAGTGACTCTGGCTTCTATCTCTGTGCCTGGAGTGTACGAGGGGGCGCGTATGGCTACACCTTCGGTTCG	CAWSVRGGAYGYTF	2	0.0015015015015015015	42	TCRBV30-01*01	TCRBV30	TCRBV30-01	01				TCRBD01-01*01	TCRBD01	TCRBD01-01	01				TCRBJ01-02*01	TCRBJ01	TCRBJ01-02	01				0	3	5	0	3	5	39	53	56	63	66	2	In	VDJ
ATTCTGGAGTCCGCCAGCACCAACCAGACATCTATGTACCTCTGTGCCAGCAGTTTATCAGGGTACTATGGCTACACCTTCGGTTCG	CASSLSGYYGYTF	1	7.507507507507507E-4	39	TCRBV28-01*01	TCRBV28	TCRBV28-01	01				TCRBD01-01*01	TCRBD01	TCRBD01-01	01				TCRBJ01-02*01	TCRBJ01	TCRBJ01-02	01				1	1	4	3	0	3	42	-1	58	63	64	1	In	VDJ
AGCACCTTGGAGCTGGGGGACTCGGCCCTTTATCTTTGCGCCAGCAGCTCGGTACAAGGGATGAACACTGAAGCTTTCTTTGGACAA	CASSSVQGMNTEAFF	3	0.0022522522522522522	45	TCRBV05-01*01	TCRBV05	TCRBV05-01	01								TCRBD01,TCRBD02	TCRBD01-01,TCRBD02-01		TCRBJ01-01*01	TCRBJ01	TCRBJ01-01	01				3	0	0	8	8	0	36	49	57	-1	61	3	In	VDJ
AGGATCCAGCAGGTAGTGCGAGGAGATTCGGCAGCTTATTTCTGTGCCAGCACGGGACAGGGGAACACTGAAGCTTTCTTTGGACAA	CASTGQGNTEAFF	1	7.507507507507507E-4	39	TCRBV18-01*01	TCRBV18	TCRBV18-01	01				TCRBD01-01*01	TCRBD01	TCRBD01-01	01				TCRBJ01-01*01	TCRBJ01	TCRBJ01-01	01				8	0	0	3	2	1	42	51	53	-1	62	1	In	VDJ
GTGACCAGTGCCCATCCTGAAGACAGCAGCTTCTACATCTGCAGTGCTAGCTCCGGGACAGGGGATGAAAAACTGTTTTTTGGCAGT	CSASSGTGDEKLFF	1	7.507507507507507E-4	42	TCRBV20	TCRBV20				TCRBV20-01,TCRBV20-or09_02		TCRBD01-01*01	TCRBD01	TCRBD01-01	01				TCRBJ01-04*01	TCRBJ01	TCRBJ01-04	01				3	0	0	2	4	6	39	50	54	-1	64	1	In	VDJ
GTGAACGCCTTGTTGCTGGGGGACTCGGCCCTCTATCTCTGTGCCAGCAGCACACAGGGTCCAACGGGGAGCTACACCTTCGGTTCG	CASSTQGPTGSYTF	1	7.507507507507507E-4	42	TCRBV05-06*01	TCRBV05	TCRBV05-06	01				TCRBD01-01*01	TCRBD01	TCRBD01-01	01				TCRBJ01-02*01	TCRBJ01	TCRBJ01-02	01				4	11	3	3	2	9	39	51	53	59	70	1	In	VDJ
ATTCCCTGGAGCTTGGTGACTCTGCTGTGTATTTCTGTGCCAGCAGCCCCTGGGACAGAAGCTTCCTACGAGCAGTACTTCGGGCCG		1	7.507507507507507E-4	46	TCRBV03-01/03-02*01	TCRBV03	TCRBV03-01/03-02	01				TCRBD01-01*01	TCRBD01	TCRBD01-01	01				TCRBJ02-07*01	TCRBJ02	TCRBJ02-07	01				4	5	0	5	3	1	35	48	51	58	63	1	Out	VDJ
GAGTCCGCCAGCACCAACCAGACATCTATGTACCTCTGTGCCAGCAGTATTATATGGAGAGGGGGGGATGAGCAGTTCTTCGGGCCA	CASSIIWRGGDEQFF	1	7.507507507507507E-4	45	TCRBV28-01*01	TCRBV28	TCRBV28-01	01				TCRBD02-01*01	TCRBD02	TCRBD02-01	01				TCRBJ02-01*01	TCRBJ02	TCRBJ02-01	01				5	0	9	0	12	8	36	48	60	-1	67	1	In	VDJ
AGTGCCCATCCTGAAGACAGCAGCTTCTACATCTGCAGTGCTAGAGATCCTCGGCGGGACTCCTACAATGAGCAGTTCTTCGGGCCA	CSARDPRRDSYNEQFF	1	7.507507507507507E-4	48	TCRBV20	TCRBV20				TCRBV20-01,TCRBV20-or09_02		TCRBD02-01*02	TCRBD02	TCRBD02-01	02				TCRBJ02-01*01	TCRBJ02	TCRBJ02-01	01				0	0	7	3	6	0	33	47	53	-1	59	1	In	VDJ
CGGTCCACAAAGCTGGAGGACTCAGCCATGTACTTCTGTGCCAGCAGTGAAAATAGGGGGCAGACAGATACGCAGTATTTTGGCCCA	CASSENRGQTDTQYF	1	7.507507507507507E-4	45	TCRBV02-01	TCRBV02	TCRBV02-01				01,03	TCRBD01-01*01	TCRBD01	TCRBD01-01	01				TCRBJ02-03*01	TCRBJ02	TCRBJ02-03	01				2	2	5	0	3	3	36	51	54	61	63	1	In	VDJ
GTGACCAGTGCCCATCCTGAAGACAGCAGCTTCTACATCTGCAGTGCTATGGGTAGCGGGAGCACAGATACGCAGTATTTTGGCCCA	CSAMGSGSTDTQYF	1	7.507507507507507E-4	42	TCRBV20	TCRBV20				TCRBV20-01,TCRBV20-or09_02		TCRBD02-01	TCRBD02	TCRBD02-01				01,02	TCRBJ02-03*01	TCRBJ02	TCRBJ02-03	01				4	0	5	4	4	0	39	49	53	-1	60	1	In	VDJ
ATCCAGGCTACGAAGCTTGAGGATTCAGCAGTGTATTTTTGTGCCAGCAGCCATCCCGCCAGCACAGATACGCAGTATTTTGGCCCA	CASSHPASTDTQYF	1	7.507507507507507E-4	42	TCRBV16-01*01	TCRBV16	TCRBV16-01	01								TCRBD01,TCRBD02	TCRBD01-01,TCRBD02-01		TCRBJ02-03*01	TCRBJ02	TCRBJ02-03	01				3	1	10	0	4	0	39	53	57	59	60	1	In	VDJ
AGTTCTAAGAAGCTCCTTCTCAGTGACTCTGGCTTCTATCTCTGTGCCTGGAGTGGAGGATCCACAGATACGCAGTATTTTGGCCCA	CAWSGGSTDTQYF	2	0.0015015015015015015	39	TCRBV30-01*01	TCRBV30	TCRBV30-01	01				TCRBD02-01*02	TCRBD02	TCRBD02-01	02				TCRBJ02-03*01	TCRBJ02	TCRBJ02-03	01				1	3	11	1	0	2	42	-1	55	59	62	2	In	VDJ
NNNNTGTCGGCTGCTCCCTCCCAGACATCTGTGTACTTCTGTGCCAGCAGGTTCAGGGGAAGGGACACTGAAGCTTTCTTTGGACAA	CASRFRGRDTEAFF	6	0.0045045045045045045	42	TCRBV06-05*01	TCRBV06	TCRBV06-05	01				TCRBD01-01*01	TCRBD01	TCRBD01-01	01				TCRBJ01-01*01	TCRBJ01	TCRBJ01-01	01				6	5	4	2	3	3	39	50	53	59	64	6	In	VDJ
CTGGAGTCCGCCAGCACCAACCAGACATCTATGTACCTCTGTGCCAGCAGTTCAATTACAACTAATGAAAAACTGTTTTTTGGCAGT	CASSSITTNEKLFF	1	7.507507507507507E-4	42	TCRBV28-01*01	TCRBV28	TCRBV28-01	01								TCRBD01,TCRBD02	TCRBD01-01,TCRBD02-01		TCRBJ01-04*01	TCRBJ01	TCRBJ01-04	01				4	4	4	6	0	0	39	-1	52	54	58	1	In	VDJ
AGGCCCTCACATACCTCTCAGTACCTCTGTGCCAGCAGTGTCCCCAATGGGGACTGATCCCACGGGGAAAAACTGTTTTTTGGCAGT	CASSVPNGD*SHGEKLFF	1	7.507507507507507E-4	54	TCRBV25-01*01	TCRBV25	TCRBV25-01	01				TCRBD02-01	TCRBD02	TCRBD02-01				01,02	TCRBJ01-04*01	TCRBJ01	TCRBJ01-04	01				4	11	0	10	9	8	27	40	49	55	66	1	Stop	VDJ
ATCCAGCGCACAGAGCAGGAGGACTCGGCCGTGTATCTCTGTGCCAGCAGCCCCGGGGATATGGGATATGGCTACACCTTCGGTTCG	CASSPGDMGYGYTF	1	7.507507507507507E-4	42	TCRBV07-02	TCRBV07	TCRBV07-02				01,02	TCRBD02-01*01	TCRBD02	TCRBD02-01	01				TCRBJ01-02*01	TCRBJ01	TCRBJ01-02	01				5	8	8	3	2	5	39	51	53	58	66	1	In	VDJ
CAATCCTGTCCTCAGAACCGGGAGACACGGCACTGTATCTCTGCGCCAGCTGTCAGGCCACCTTGGAATGAGCAGTTCTTCGGGCCA		1	7.507507507507507E-4	40	TCRBV23-01*01	TCRBV23	TCRBV23-01	01				TCRBD01-01*01	TCRBD01	TCRBD01-01	01				TCRBJ02-01*01	TCRBJ02	TCRBJ02-01	01				3	8	9	0	0	7	41	-1	55	58	66	1	Out	VDJ
TCTGGAGTCCGCTACCAGCTCCCAGACATCTGTGTACTTCTGTGCCATCAGTCTAGCGGGATCACAGATACGCAGTATTTTGGCCCA		1	7.507507507507507E-4	41	TCRBV10-03*01	TCRBV10	TCRBV10-03	01				TCRBD02-01*02	TCRBD02	TCRBD02-01	02				TCRBJ02-03*01	TCRBJ02	TCRBJ02-03	01				5	1	4	3	0	2	40	-1	52	61	62	1	Out	VDJ
CTTCACATCAATTCCCTGGAGCTTGGTGACTCTGCTGTGTATTTCTGTGCCAGCAGCCTGGAGGACTATGGCTACACCTTCGGTTCG	CASSLEDYGYTF	1	7.507507507507507E-4	36	TCRBV03-01/03-02*01	TCRBV03	TCRBV03-01/03-02	01				TCRBD02-01*02	TCRBD02	TCRBD02-01	02				TCRBJ01-02*01	TCRBJ01	TCRBJ01-02	01				4	0	10	1	1	3	45	58	59	-1	64	1	In	VDJ
GCCCATCCTGAAGACAGCAGCTTCTACATCTGCAGTGCTAGAGATCAGTCCCAGGATGCCTCTGGAAACACCATATATTTTGGAGAG	CSARDQSQDASGNTIYF	1	7.507507507507507E-4	51	TCRBV20	TCRBV20				TCRBV20-01,TCRBV20-or09_02		TCRBD01-01*01	TCRBD01	TCRBD01-01	01				TCRBJ01-03*01	TCRBJ01	TCRBJ01-03	01				0	4	4	4	7	0	30	44	51	55	59	1	In	VDJ
CTGCAGCCAGAAGACTCAGCCCTGTATCTCTGCGCCAGCAGCCGGGCATCGTACGGGGGCTCTGAAAACACCATATATTTTGGAGAG	CASSRASYGGSENTIYF	2	0.0015015015015015015	51	TCRBV04-01*01	TCRBV04	TCRBV04-01	01								TCRBD01,TCRBD02	TCRBD01-01,TCRBD02-01		TCRBJ01-03*01	TCRBJ01	TCRBJ01-03	01				4	5	6	0	11	6	30	43	54	60	65	2	In	VDJ
GGAGATTCGGCAGCTTATTTCTGTGCCAGCTCACCAAGAATAGGGACACAGGGGAGCTCTGGGGCCAACGTCCTGACTTTCGGGGCC	CASSPRIGTQGSSGANVLTF	1	7.507507507507507E-4	60	TCRBV18-01*01	TCRBV18	TCRBV18-01	01				TCRBD01-01*01	TCRBD01	TCRBD01-01	01				TCRBJ02-06*01	TCRBJ02	TCRBJ02-06	01				2	2	3	2	11	0	21	36	47	54	56	1	In	VDJ
GCAGAGCTTGGGGACTCGGCCGTGTATCTCTGTGCCAGCAGCTTAGATCGGGTTGAGCGGTCGAGGGGTGAGCAGTTCTTCGGGCCA	CASSLDRVERSRGEQFF	1	7.507507507507507E-4	51	TCRBV11-03*01	TCRBV11	TCRBV11-03	01								TCRBD01,TCRBD02	TCRBD01-01,TCRBD02-01		TCRBJ02-01*01	TCRBJ02	TCRBJ02-01	01				0	0	5	2	16	9	30	47	63	-1	68	1	In	VDJ
CAGGAGGACTCGGCCGTGTATCTCTGTGCCAGCAGCTTAATGGCGGGAGGGCCGGTTTCTTCCTACAATGAGCAGTTCTTCGGGCCA	CASSLMAGGPVSSYNEQFF	1	7.507507507507507E-4	57	TCRBV07-02	TCRBV07	TCRBV07-02				01,02	TCRBD02-01*02	TCRBD02	TCRBD02-01	02				TCRBJ02-01*01	TCRBJ02	TCRBJ02-01	01				2	9	7	0	3	1	24	39	42	51	60	1	In	VDJ
ATCCAGCGCACAGAGCAGGGGGACTCGGCCATGTATCTCTGTGCCAGCAGCCAGAGGGATTTCCAAGAGACCCAGTACTTCGGGCCA	CASSQRDFQETQYF	2	0.0015015015015015015	42	TCRBV07-09*01	TCRBV07	TCRBV07-09	01				TCRBD02-01*02	TCRBD02	TCRBD02-01	02				TCRBJ02-05*01	TCRBJ02	TCRBJ02-05	01				5	4	11	0	2	1	39	51	53	58	62	2	In	VDJ
CACGCCCTGCAGCCAGAAGACTCAGCCCTGTATCTCTGCGCCAGCAGCCTCGGCCGGGGGTACACAGATACGCAGTATTTTGGCCCA	CASSLGRGYTDTQYF	2	0.0015015015015015015	45	TCRBV04-01*01	TCRBV04	TCRBV04-01	01				TCRBD02-01*01	TCRBD02	TCRBD02-01	01				TCRBJ02-03*01	TCRBJ02	TCRBJ02-03	01				4	2	8	2	5	2	36	49	54	60	62	2	In	VDJ
GACATCGGCCCAAAAGAACCCGACAGCTTTCTATCTCTGTGCCAGCTCCGAGGGACAGAGAACACCGGGGAGCTGTTTTTTGGAGAA		1	7.507507507507507E-4	44	TCRBV19-01*01	TCRBV19	TCRBV19-01	01				TCRBD01-01*01	TCRBD01	TCRBD01-01	01				TCRBJ02-02*01	TCRBJ02	TCRBJ02-02	01				9	1	0	5	6	1	37	45	51	58	59	1	Out	VDJ
ACTGTGACATCGGCCCAAAAGAACCCGACAGCTTTCTATCTCTGTGCCAGTGGGAAGAAGGTGAACACTGAAGCTTTCTTTGGACAA	CASGKKVNTEAFF	1	7.507507507507507E-4	39	TCRBV19-01*01	TCRBV19	TCRBV19-01	01								TCRBD01,TCRBD02	TCRBD01-01,TCRBD02-01		TCRBJ01-01*01	TCRBJ01	TCRBJ01-01	01				8	6	0	8	0	0	42	-1	51	55	61	1	In	VDJ
GAAGGTGCAGCCTGCAGAACTGGAGGATTCTGGAGTTTATTTCTGTGCCAGCCAGACAGGGTCGGCGAAAAACTGTTTTTTGGCAGT		1	7.507507507507507E-4	38	TCRBV14-01*01	TCRBV14	TCRBV14-01	01				TCRBD01-01*01	TCRBD01	TCRBD01-01	01				TCRBJ01-04*01	TCRBJ01	TCRBJ01-04	01				8	5	2	3	2	8	43	52	54	61	66	1	Out	VDJ
TCGGCTGCTCCCTCCCAGACATCTGTGTACTTCTGTGCCAGCAGCGAAAAGATCGGAAAGGGGGAATCACCCCTCCACTTTGGGAAT	CASSEKIGKGESPLHF	1	7.507507507507507E-4	48	TCRBV06-01*01	TCRBV06	TCRBV06-01	01				TCRBD01-01*01	TCRBD01	TCRBD01-01	01				TCRBJ01-06*01	TCRBJ01	TCRBJ01-06	01				2	2	5	1	10	10	33	48	58	64	66	1	In	VDJ
GTGACCAGTGCCCATCCTGAAGACAGCAGCTTCTACATCTGCAGTGCTAGACTAGCGGGAGGGATGAATGAGCAGTTCTTCGGGCCA	CSARLAGGMNEQFF	1	7.507507507507507E-4	42	TCRBV20	TCRBV20				TCRBV20-01,TCRBV20-or09_02		TCRBD02-01*02	TCRBD02	TCRBD02-01	02				TCRBJ02-01*01	TCRBJ02	TCRBJ02-01	01				2	3	4	0	0	7	39	-1	51	63	66	1	In	VDJ
NCTCTGAAGATCCGGTCCACAAAGCTGGAGGACTCAGCCATGTACTTCTGTGCCAGCAGTGTCAATCAAGAGCAGTTCTTCGGGCCA	CASSVNQEQFF	2	0.0015015015015015015	33	TCRBV02-01	TCRBV02	TCRBV02-01				01,03	TCRBD01-01*01	TCRBD01	TCRBD01-01	01				TCRBJ02-01*01	TCRBJ02	TCRBJ02-01	01				4	5	4	6	1	10	48	61	62	64	69	2	In	VDJ
NNNNTGTCGGCTGCTCCCTCCCAAACATCTGTGTACTTCTGTGCCAGCAGTTCTCCTCTGGGGGATTCACCCCTCCACTTTGGGAAT	CASSSPLGDSPLHF	1	7.507507507507507E-4	42	TCRBV06-02/06-03*01	TCRBV06	TCRBV06-02/06-03	01								TCRBD01,TCRBD02	TCRBD01-01,TCRBD02-01		TCRBJ01-06*01	TCRBJ01	TCRBJ01-06	01				4	0	6	1	7	8	39	52	59	-1	64	1	In	VDJ
GTGACATCGGCCCAAAAGAACCCGACAGCTTTCTATCTCTGTGCCAGTAGTATTAAGGTCCTACATTCACCCCTCCACTTTGGGAAT	CASSIKVLHSPLHF	1	7.507507507507507E-4	42	TCRBV19-01*01	TCRBV19	TCRBV19-01	01								TCRBD01,TCRBD02	TCRBD01-01,TCRBD02-01		TCRBJ01-06*01	TCRBJ01	TCRBJ01-06	01				3	6	5	4	2	8	39	53	55	58	64	1	In	VDJ
GGAGCTGGGGGACTCAGCTTTGTATTTCTGTGCCAGCAGCGTAGGACTAGCGGGAGCGGAGGGGCCTACGAGCAGTACTTCGGGCCG		1	7.507507507507507E-4	53	TCRBV09-01*01	TCRBV09	TCRBV09-01	01				TCRBD02-01*02	TCRBD02	TCRBD02-01	02				TCRBJ02-07*01	TCRBJ02	TCRBJ02-07	01				0	8	2	2	0	2	28	-1	44	56	64	1	Out	VDJ
ATGAGCCCTGAAGACAGCAGCATATATCTCTGCAGCGTCTTACGCCCCCAAACTCACTCTGGGGCCAACGTCCTGACTTTCGGGGCC	CSVLRPQTHSGANVLTF	1	7.507507507507507E-4	51	TCRBV29-01	TCRBV29	TCRBV29-01				01,02	TCRBD02-01	TCRBD02	TCRBD02-01				01,02	TCRBJ02-06*01	TCRBJ02	TCRBJ02-06	01				6	2	3	10	13	0	30	38	51	54	56	1	In	VDJ
CTAAACCTGAGCTCTCTGGAGCTGGGGGACTCAGCTTTGTATTTCTGTGCCAGCAGCGCCTACGATGCCATTCAGTACTTCGGCGCC	CASSAYDAIQYF	3	0.0022522522522522522	36	TCRBV09-01*01	TCRBV09	TCRBV09-01	01				TCRBD02-01	TCRBD02	TCRBD02-01				01,02	TCRBJ02-04*01	TCRBJ02	TCRBJ02-04	01				3	6	4	9	1	9	45	58	59	62	68	3	In	VDJ
AAGATCCGGTCCACAAAGCTGGAGGACTCAGCCATGTACTTCTGTGCCAGCAGTGCCGCTCTTGGCTACGAGCAGTACTTCGGGCCG	CASSAALGYEQYF	1	7.507507507507507E-4	39	TCRBV02-01	TCRBV02	TCRBV02-01				01,03					TCRBD01,TCRBD02	TCRBD01-01,TCRBD02-01		TCRBJ02-07*01	TCRBJ02	TCRBJ02-07	01				4	0	0	10	8	3	42	55	63	-1	65	1	In	VDJ
AATGTGAGCACCTTGGAGCTGGGGGACTCGGCCCTTTATCTTTGCGCCAGCAGCGCTTCATCCGGGACGGTGCAGTTCTTCGGGCCA	CASSASSGTVQFF	2	0.0015015015015015015	39	TCRBV05-01*01	TCRBV05	TCRBV05-01	01								TCRBD01,TCRBD02	TCRBD01-01,TCRBD02-01		TCRBJ02-01*01	TCRBJ02	TCRBJ02-01	01				4	3	0	7	9	12	42	54	63	68	71	2	In	VDJ
CAGCCCTCAGAACCCAGGGACTCAGCTGTGTACTTCTGTGCCAGCAGTTTAGGTAACGGGAGTTTAAATGAGCAGTTCTTCGGGCCA	CASSLGNGSLNEQFF	1	7.507507507507507E-4	45	TCRBV12	TCRBV12				TCRBV12-03/12-04,TCRBV12-04		TCRBD02-01*02	TCRBD02	TCRBD02-01	02				TCRBJ02-01*01	TCRBJ02	TCRBJ02-01	01				1	4	8	2	4	7	36	52	56	62	66	1	In	VDJ
CTGGAGTCCGCTACCAGCTCCCAGACATCTGTGTACTTCTGTGCCATCAGTGCAAGTACGAACGCCGGGGAGCTGTTTTTTGGAGAA	CAISASTNAGELFF	2	0.0015015015015015015	42	TCRBV10-03*01	TCRBV10	TCRBV10-03	01								TCRBD01,TCRBD02	TCRBD01-01,TCRBD02-01		TCRBJ02-02*01	TCRBJ02	TCRBJ02-02	01				4	3	2	8	7	6	39	52	59	61	64	2	In	VDJ
ACAGAGCAGGGGGACTCGGCCATGTATCTCTGTGCCAGCAGCTCCAGACTAGCGGGGGTGAACACCGGGGAGCTGTTTTTTGGAGAA	CASSSRLAGVNTGELFF	1	7.507507507507507E-4	51	TCRBV07-09*01	TCRBV07	TCRBV07-09	01				TCRBD02-01*01	TCRBD02	TCRBD02-01	01				TCRBJ02-02*01	TCRBJ02	TCRBJ02-02	01				4	1	2	2	3	1	30	43	46	58	59	1	In	VDJ
CAGCCCCAACCAGACCTCTCTGTACTTCTGTGCCAGCAGTTTCCCGATCAAGACAGGGGGCGTTATCAGCCCCAGCATTTTGGTGAT		1	7.507507507507507E-4	53	TCRBV27-01*01	TCRBV27	TCRBV27-01	01				TCRBD01-01*01	TCRBD01	TCRBD01-01	01				TCRBJ01-05*01	TCRBJ01	TCRBJ01-05	01				3	3	2	0	9	5	28	42	51	61	64	1	Out	VDJ
GCCCAAAAGAACCCGACAGCTTTCTATCTCTGTGCCAGTAGTATAGATTTGGCACGGAGGGTCAATCAGCCCCAGCATTTTGGTGAT	CASSIDLARRVNQPQHF	1	7.507507507507507E-4	51	TCRBV19-01*01	TCRBV19	TCRBV19-01	01				TCRBD02-01*02	TCRBD02	TCRBD02-01	02				TCRBJ01-05*01	TCRBJ01	TCRBJ01-05	01				0	1	10	0	8	3	30	47	55	61	62	1	In	VDJ
AGTCCACGGAGTCAGGGGACACAGCACTGTATTTCTGTGCCAGCAGCAAACCGTCGACTAGAGGGCTACGAGCAGTACTTCGGGCCG		1	7.507507507507507E-4	46	TCRBV21-01*01	TCRBV21	TCRBV21-01	01				TCRBD02-01	TCRBD02	TCRBD02-01				01,02	TCRBJ02-07*01	TCRBJ02	TCRBJ02-07	01				2	4	2	8	5	3	35	50	55	61	65	1	Out	VDJ
TCTGAGCTGAATGTGAACGCCTTGGAGCTGGACGACTCGGCCCTGTATCTCTGTGCCAGCGGGAGTGATACCCAGTACTTCGGGCCA	CASGSDTQYF	1	7.507507507507507E-4	30	TCRBV05-04*01	TCRBV05	TCRBV05-04	01				TCRBD02-01*02	TCRBD02	TCRBD02-01	02				TCRBJ02-05*01	TCRBJ02	TCRBJ02-05	01				7	4	9	2	0	8	51	-1	60	65	69	1	In	VDJ
ATCCAGCCTGCAGAGCTTGGGGACTCGGCCGTGTATCTCTGTGCCAGCAGTTTAGGGGTTGCGAACACTGAAGCTTTCTTTGGACAA	CASSLGVANTEAFF	1	7.507507507507507E-4	42	TCRBV11-03*01	TCRBV11	TCRBV11-03	01								TCRBD01,TCRBD02	TCRBD01-01,TCRBD02-01		TCRBJ01-01*01	TCRBJ01	TCRBJ01-01	01				1	4	0	9	0	1	39	-1	55	58	62	1	In	VDJ
CGCACAGAGCAGGAGGACTCCGCCGTGTATCTCTGTGCCAGCAGCTTGGGTAGTGACGGCAGCAATCAGCCCCAGCATTTTGGTGAT	CASSLGSDGSNQPQHF	1	7.507507507507507E-4	48	TCRBV07-08*01	TCRBV07	TCRBV07-08	01								TCRBD01,TCRBD02	TCRBD01-01,TCRBD02-01		TCRBJ01-05*01	TCRBJ01	TCRBJ01-05	01				3	10	0	9	0	1	33	-1	47	50	60	1	In	VDJ
GCGCACAGAGCAAGGGCGACTCGGCTGTGTATCTCTGTGCCAGAAGCTTAATGGGACCCGTCCTACAATGAGCAGTTCTTCGGGCCA		1	7.507507507507507E-4	46	TCRBV07-05*01	TCRBV07	TCRBV07-05	01								TCRBD01,TCRBD02	TCRBD01-01,TCRBD02-01		TCRBJ02-01*01	TCRBJ02	TCRBJ02-01	01				1	3	0	7	2	1	35	50	52	57	60	1	Out	VDJ
GAGTCGCCCAGCCCCAACCAGACCTCTCTGTACTTCTGTGCCAGCAGTTCTCAGGAATACGAGAACACTGAAGCTTTCTTTGGACAA	CASSSQEYENTEAFF	2	0.0015015015015015015	45	TCRBV27-01*01	TCRBV27	TCRBV27-01	01				TCRBD01-01*01	TCRBD01	TCRBD01-01	01				TCRBJ01-01*01	TCRBJ01	TCRBJ01-01	01				4	7	4	4	2	1	36	49	51	55	62	2	In	VDJ
GCGTCTGCTGTACCCTCTCAGACATCTGTGTACTTCTGTGCCAGCAGTGTAGGGACAGGGGGCGCGGATGAGCAGTTCTTCGGGCCA	CASSVGTGGADEQFF	1	7.507507507507507E-4	45	TCRBV06-04*01	TCRBV06	TCRBV06-04	01				TCRBD01-01*01	TCRBD01	TCRBD01-01	01				TCRBJ02-01*01	TCRBJ02	TCRBJ02-01	01				4	4	0	0	2	8	36	49	51	63	67	1	In	VDJ
NNNNTGTCGGCTGCTCCCTCCCAGACATCTGTGTACTTCTGTGCCAGCTTACGACTAGCGGGGTACAATGAGCAGTTCTTCGGGCCA	CASLRLAGYNEQFF	2	0.0015015015015015015	42	TCRBV06-05*01	TCRBV06	TCRBV06-05	01				TCRBD02-01*01	TCRBD02	TCRBD02-01	01				TCRBJ02-01*01	TCRBJ02	TCRBJ02-01	01				8	0	2	3	4	4	39	48	52	-1	63	2	In	VDJ
GCCATCCCCAACCAGACAGCTCTTTACTTCTGTGCCACCAGTGATATGCTAGCGGGAGGAGCTCGGGAGACCCAGTACTTCGGGCCA	CATSDMLAGGARETQYF	2	0.0015015015015015015	51	TCRBV24-01*01	TCRBV24	TCRBV24-01	01				TCRBD02-01*02	TCRBD02	TCRBD02-01	02				TCRBJ02-05*01	TCRBJ02	TCRBJ02-05	01				3	7	4	1	3	5	30	45	48	59	66	2	In	VDJ
CAGCGCACAGAGCAGGAGGACTCGGCCGTGTATCTCTGTGCCAGCAGCCAAAGGACAGGGGGCTTCACTGAAGCTTTCTTTGGACAA	CASSQRTGGFTEAFF	2	0.0015015015015015015	45	TCRBV07-02	TCRBV07	TCRBV07-02				01,02	TCRBD01-01*01	TCRBD01	TCRBD01-01	01				TCRBJ01-01*01	TCRBJ01	TCRBJ01-01	01				5	2	1	0	4	4	36	48	52	63	65	2	In	VDJ
CTGAGTTCTAAGAAGCTCCTTCTCAGTGACTCTGGCTTCTATCTCTGTGCCTGGACAGGGGGCAGCGGCGAGCAGTACTTCGGGCCG	CAWTGGSGEQYF	2	0.0015015015015015015	36	TCRBV30-01*01	TCRBV30	TCRBV30-01	01				TCRBD01-01*01	TCRBD01	TCRBD01-01	01				TCRBJ02-07*01	TCRBJ02	TCRBJ02-07	01				4	5	4	0	0	6	45	-1	55	63	68	2	In	VDJ
CATCCTGAAGACAGCAGCTTCTACATCTGCAGTGCTAGAGAGAGTGGGGTTACAGGGGGATCCCCCTACGAGCAGTACTTCGGGCCG	CSARESGVTGGSPYEQYF	1	7.507507507507507E-4	54	TCRBV20	TCRBV20				TCRBV20-01,TCRBV20-or09_02		TCRBD01-01*01	TCRBD01	TCRBD01-01	01				TCRBJ02-07*01	TCRBJ02	TCRBJ02-07	01				0	5	3	1	10	2	27	41	51	59	64	1	In	VDJ
CTCACTGTGACATCGGCCCAAAAGAACCCGACAGCTTTCTATCTCTGTGCCAGTAGTCCTACAAGTGAGACCCAGTACTTCGGGCCA	CASSPTSETQYF	1	7.507507507507507E-4	36	TCRBV19-01*01	TCRBV19	TCRBV19-01	01								TCRBD01,TCRBD02	TCRBD01-01,TCRBD02-01		TCRBJ02-05*01	TCRBJ02	TCRBJ02-05	01				5	3	3	6	3	5	45	57	60	63	66	1	In	VDJ
GCAGAACTGGAGGATTCTGGAGTTTATTTCTGTGCCAGCAGCCGAGAAGCCACGGGGGAAAGGGTCCCTGAAGCTTTCTTTGGACAA	CASSREATGERVPEAFF	1	7.507507507507507E-4	51	TCRBV14-01*01	TCRBV14	TCRBV14-01	01				TCRBD02-01*01	TCRBD02	TCRBD02-01	01				TCRBJ01-01*01	TCRBJ01	TCRBJ01-01	01				0	9	8	2	5	6	30	47	52	58	67	1	In	VDJ
TCGGCCCAAAAGAACCCGACAGCTTTCTATCTCTGTGCCAGTAGTAACCCCTTCCGCGGTGGGGACACTGAAGCTTTCTTTGGACAA	CASSNPFRGGDTEAFF	3	0.0022522522522522522	48	TCRBV19-01*01	TCRBV19	TCRBV19-01	01								TCRBD01,TCRBD02	TCRBD01-01,TCRBD02-01		TCRBJ01-01*01	TCRBJ01	TCRBJ01-01	01				4	0	6	2	14	3	33	46	60	-1	64	3	In	VDJ
ATGAGCTCCTTGGAGCTGGGGGACTCAGCCCTGTACTTCTGTGCCAGCAGCCTCAGGGGCTTTAATGAAAAACTGTTTTTTGGCAGT	CASSLRGFNEKLFF	2	0.0015015015015015015	42	TCRBV13-01*01	TCRBV13	TCRBV13-01	01				TCRBD01-01*01	TCRBD01	TCRBD01-01	01				TCRBJ01-04*01	TCRBJ01	TCRBJ01-04	01				5	3	4	2	2	4	39	51	53	59	62	2	In	VDJ
ATCCAGCGCACAGAGCAGGAGGACTCCGCCGTGTATCTCTGTGCCACGAGCTTATTGGGGGGAAATTATGGCTACACCTTCGGTTCG	CATSLLGGNYGYTF	2	0.0015015015015015015	42	TCRBV07-08*01	TCRBV07	TCRBV07-08	01				TCRBD02-01*01	TCRBD02	TCRBD02-01	01				TCRBJ01-02*01	TCRBJ01	TCRBJ01-02	01				2	4	9	1	2	5	39	54	56	62	66	2	In	VDJ
CTGGAGTCGCCCAGCCCCAACCAGACCTCTCTGTACTTCTGTGCCAGCAGCTCCGACAGGGGGCTAGGCGAGCAGTACTTCGGGCCG	CASSSDRGLGEQYF	1	7.507507507507507E-4	42	TCRBV27-01*01	TCRBV27	TCRBV27-01	01				TCRBD01-01*01	TCRBD01	TCRBD01-01	01				TCRBJ02-07*01	TCRBJ02	TCRBJ02-07	01				6	4	2	0	4	6	39	50	54	64	68	1	In	VDJ
ATCCAGCCCTCAGAACCCAGGGACTCAGCTGTGTACTTCTGTGCCAGCAGTTTAGGACAGGGGGCTACTGAAGCTTTCTTTGGACAA	CASSLGQGATEAFF	2	0.0015015015015015015	42	TCRBV12	TCRBV12				TCRBV12-03/12-04,TCRBV12-04		TCRBD01-01*01	TCRBD01	TCRBD01-01	01				TCRBJ01-01*01	TCRBJ01	TCRBJ01-01	01				1	1	2	0	0	5	39	-1	55	65	66	2	In	VDJ
AGCACCTTGGAGCTGGGGGACTCGGCCCTTTATCTTTGCGCCAGCAGCTTGGTTCAGGGGATGAACACTGAAGCTTTCTTTGGACAA	CASSLVQGMNTEAFF	2	0.0015015015015015015	45	TCRBV05-01*01	TCRBV05	TCRBV05-01	01				TCRBD01-01*01	TCRBD01	TCRBD01-01	01				TCRBJ01-01*01	TCRBJ01	TCRBJ01-01	01				0	1	4	2	2	0	36	52	54	60	61	2	In	VDJ
ATTCTGGAGTCCGCCAGCACCAACCAGACATCTATGTACCTCTGTGCCAGCAGTTCATCGGGGGGCGTTTATTCCACCTTCGGTTCG	CASSSSGGVYSTF	1	7.507507507507507E-4	39	TCRBV28-01*01	TCRBV28	TCRBV28-01	01				TCRBD02-01*01	TCRBD02	TCRBD02-01	01				TCRBJ01-02*01	TCRBJ01	TCRBJ01-02	01				4	9	8	1	3	13	42	55	58	65	74	1	In	VDJ
CAGCCCCAACCAGACCTCTCTGTACTTCTGTGCCAGCAGTTTCCATGGACTAGCGGGATGTCCTTGGGTGAGCAGTTCTTCGGGCCA		1	7.507507507507507E-4	53	TCRBV27-01*01	TCRBV27	TCRBV27-01	01				TCRBD02-01*02	TCRBD02	TCRBD02-01	02				TCRBJ02-01*01	TCRBJ02	TCRBJ02-01	01				3	10	1	3	4	9	28	42	46	58	68	1	Out	VDJ
GAGTCCGCCAGCACCAACCAGACATCTATGTACCTCTGTGCCAGCAGTTTAGGAGGGGGTCTGCCCAGTGAGCAGTTCTTCGGGCCA	CASSLGGGLPSEQFF	1	7.507507507507507E-4	45	TCRBV28-01*01	TCRBV28	TCRBV28-01	01								TCRBD01,TCRBD02	TCRBD01-01,TCRBD02-01		TCRBJ02-01*01	TCRBJ02	TCRBJ02-01	01				2	9	5	1	2	9	36	51	53	59	68	1	In	VDJ
CAGCGCACAGAGCGGGGGGACTCAGCCGTGTATCTCTGTGCCAGCAGCCTTGGACAGGGTATCTACAATGAGCAGTTCTTCGGGCCA	CASSLGQGIYNEQFF	2	0.0015015015015015015	45	TCRBV07-03*01	TCRBV07	TCRBV07-03	01				TCRBD01-01*01	TCRBD01	TCRBD01-01	01				TCRBJ02-01*01	TCRBJ02	TCRBJ02-01	01				5	3	1	3	3	3	36	48	51	59	62	2	In	VDJ
ACCTTGGAGCTGGGGGACTCGGTCCTTTATCTTTGCGCCAGCAGCAAGAGCCTTCAGACTAGTCGTGAGACCCAGTACTTCGGGCCA	CASSKSLQTSRETQYF	1	7.507507507507507E-4	48	TCRBV05-01*01	TCRBV05	TCRBV05-01	01				TCRBD02-01	TCRBD02	TCRBD02-01				01,02	TCRBJ02-05*01	TCRBJ02	TCRBJ02-05	01				4	4	2	8	11	5	33	45	56	62	66	1	In	VDJ
AGTGCCCATCCTGAAGACAGCAGCTTCTACATCTGCAGTGCTAGAGATCATGGAGCGGGAGATTGGGAGACCCAGTACTTCGGGCCA	CSARDHGAGDWETQYF	1	7.507507507507507E-4	48	TCRBV20	TCRBV20				TCRBV20-01,TCRBV20-or09_02		TCRBD02-01*02	TCRBD02	TCRBD02-01	02				TCRBJ02-05*01	TCRBJ02	TCRBJ02-05	01				0	5	6	2	6	5	33	47	53	61	66	1	In	VDJ
AGACTTCTGTTTACTTCTGTGCCAGCAGCTGGGGGTCTTTGAAGCGGGAGAGGGGAAAGAGACACAGATACGCAGTATTTTGGCCCA		1	7.507507507507507E-4	64	TCRBV06-07*01	TCRBV06	TCRBV06-07	01				TCRBD02-01*02	TCRBD02	TCRBD02-01	02				TCRBJ02-03*01	TCRBJ02	TCRBJ02-03	01				6	12	6	2	14	2	17	28	42	50	62	1	Out	VDJ
NTGAAGATCCAGCCCTCAGAACCCAGGGACTCAGCTGTGTACTTCTGTGCCAGCAGTCCCCATCCCGGGGAGCTGTTTTTTGGAGAA	CASSPHPGELFF	2	0.0015015015015015015	36	TCRBV12-03/12-04*01	TCRBV12	TCRBV12-03/12-04	01				TCRBD01-01*01	TCRBD01	TCRBD01-01	01				TCRBJ02-02*01	TCRBJ02	TCRBJ02-02	01				5	2	4	6	3	6	45	57	60	62	64	2	In	VDJ
GAGTCGCCCAGCCCCAACCAGACCTCTCTGTACTTCTGTGCCAGCAGTTTAAGGGGACAGGGCACCTACGAGCAGTACTTCGGGCCG	CASSLRGQGTYEQYF	1	7.507507507507507E-4	45	TCRBV27-01*01	TCRBV27	TCRBV27-01	01				TCRBD01-01*01	TCRBD01	TCRBD01-01	01				TCRBJ02-07*01	TCRBJ02	TCRBJ02-07	01				2	2	0	3	2	2	36	51	53	62	64	1	In	VDJ
TTCCCTGGAGCTTGGTGACTCTGCTGTGTATTTCTGTGCCAGCAGCCAAGAACCGGGCCTTAGATCGACGAGCAGTACTTCGGGCCG		1	7.507507507507507E-4	47	TCRBV03-01/03-02*01	TCRBV03	TCRBV03-01/03-02	01								TCRBD01,TCRBD02	TCRBD01-01,TCRBD02-01		TCRBJ02-07*01	TCRBJ02	TCRBJ02-07	01				0	9	8	0	3	5	34	51	54	58	67	1	Out	VDJ
CTGGAGTCCGCCAGCACCAACCAGACATCTATGTACCTCTGTGCCAGCAGTCCCCGGGACTACTACAATGAGCAGTTCTTCGGGCCA	CASSPRDYYNEQFF	1	7.507507507507507E-4	42	TCRBV28-01*01	TCRBV28	TCRBV28-01	01				TCRBD02-01	TCRBD02	TCRBD02-01				01,02	TCRBJ02-01*01	TCRBJ02	TCRBJ02-01	01				5	0	0	9	4	3	39	51	55	-1	62	1	In	VDJ
TGACCAGTGCCCATCCTGAAGACAGCAGCTTCTACATCTGCAGTGCTAGGGTAGAAGGTTCCGGGGGATACGCAGTATTTTGGCCCA		3	0.0022522522522522522	43	TCRBV20	TCRBV20				TCRBV20-01,TCRBV20-or09_02		TCRBD02-01*01	TCRBD02	TCRBD02-01	01				TCRBJ02-03*01	TCRBJ02	TCRBJ02-03	01				3	0	8	3	12	6	38	49	61	-1	66	3	Out	VDJ
ATCCAGCGCACAGAGCAGGAGGACTCCGCCGTGTATCTCTGTGCCAGCAGCATTACTAGCCGAGCAGATACGCAGTATTTTGGCCCA	CASSITSRADTQYF	1	7.507507507507507E-4	42	TCRBV07-08	TCRBV07	TCRBV07-08				01,03	TCRBD02-01	TCRBD02	TCRBD02-01				01,02	TCRBJ02-03*01	TCRBJ02	TCRBJ02-03	01				5	4	3	7	3	4	39	51	54	60	64	1	In	VDJ
GTGACCAGTGCCCATCCTGAAGACAGCAGCTTCTACATCTGCAGTGCAACGACAGGGGGCGGTCCAGATACGCAGTATTTTGGCCCA	CSATTGGGPDTQYF	1	7.507507507507507E-4	42	TCRBV20	TCRBV20				TCRBV20-01,TCRBV20-or09_02		TCRBD01-01*01	TCRBD01	TCRBD01-01	01				TCRBJ02-03*01	TCRBJ02	TCRBJ02-03	01				6	4	2	0	3	4	39	47	50	60	64	1	In	VDJ
GCTGCTCCCTCCCAGACATCTGTGTACTTCTGTGCCAGCAGTCCGGGACAGGGGGCAGGAGGCAATCAGCCCCAGCATTTTGGTGAT	CASSPGQGAGGNQPQHF	1	7.507507507507507E-4	51	TCRBV06-06*04	TCRBV06	TCRBV06-06	04				TCRBD01-01*01	TCRBD01	TCRBD01-01	01				TCRBJ01-05*01	TCRBJ01	TCRBJ01-05	01				4	5	0	0	1	2	30	43	44	56	61	1	In	VDJ
CCAAAAGAACCCGACAGCTTTCTATCTCTGTGCCAGTAGTAGGTCCCTGGCAGGACTAATAGCAATCAGCCCCAGCATTTTGGTGAT		2	0.0015015015015015015	53	TCRBV19-01*01	TCRBV19	TCRBV19-01	01				TCRBD02-01	TCRBD02	TCRBD02-01				01,02	TCRBJ01-05*01	TCRBJ01	TCRBJ01-05	01				4	1	1	9	11	0	28	41	52	58	59	2	Out	VDJ
CTGCTCCCTCCCAGACATCTGTGTACTTCTGTGCCAGCAGTTGTCCCTCATGCACAAAGTCGGGCCAACGTCCTGACTTTCGGGGCC		1	7.507507507507507E-4	52	TCRBV06	TCRBV06				TCRBV06-05,TCRBV06-06		TCRBD01-01*01	TCRBD01	TCRBD01-01	01				TCRBJ02-06*01	TCRBJ02	TCRBJ02-06	01				4	5	3	6	11	5	29	42	53	56	61	1	Out	VDJ
ACAGAGCAGGAGGACTCCGCCGTGTATCTCTGTGCCAGCAGCTACCGACTTCTAGCGGGATCGTACAATGAGCAGTTCTTCGGGCCA	CASSYRLLAGSYNEQFF	1	7.507507507507507E-4	51	TCRBV07-08*01	TCRBV07	TCRBV07-08	01				TCRBD02-01*02	TCRBD02	TCRBD02-01	02				TCRBJ02-01*01	TCRBJ02	TCRBJ02-01	01				4	3	4	3	8	4	30	43	51	60	63	1	In	VDJ
CCCTCAGAACCCAGGGACTCAGCTGTGTACTTCTGTGCCAGCAGTTCTGGAAACTTCCTCTCCTACAATGAGCAGTTCTTCGGGCCA	CASSSGNFLSYNEQFF	1	7.507507507507507E-4	48	TCRBV12	TCRBV12				TCRBV12-03/12-04,TCRBV12-04						TCRBD01,TCRBD02	TCRBD01-01,TCRBD02-01		TCRBJ02-01*01	TCRBJ02	TCRBJ02-01	01				4	8	1	8	2	0	33	46	48	51	59	1	In	VDJ
CAGCCTGCAGAGCTTGGGGACTCGGCCGTGTATCTCTGTGCCAGCAGCTCAAGGACAGGGGTTATCGAGACCCAGTACTTCGGGCCA	CASSSRTGVIETQYF	2	0.0015015015015015015	45	TCRBV11-03*01	TCRBV11	TCRBV11-03	01				TCRBD01-01*01	TCRBD01	TCRBD01-01	01				TCRBJ02-05*01	TCRBJ02	TCRBJ02-05	01				4	5	1	2	3	5	36	49	52	61	66	2	In	VDJ
CGGTCCACAAAGCTGGAGGACTCAGCCATGTACTTCTGTGCCAGCCGAGGACTAGCGCTCAGGGGAGAGACCCAGTACTTCGGGCCA	CASRGLALRGETQYF	1	7.507507507507507E-4	45	TCRBV02-01	TCRBV02	TCRBV02-01				01,03	TCRBD02-01	TCRBD02	TCRBD02-01				01,02	TCRBJ02-05*01	TCRBJ02	TCRBJ02-05	01				8	8	1	6	3	4	36	45	48	57	65	1	In	VDJ
NNNNNNNTGTCGGCTGCTCCCTCCCAGACATCTGTGTACTTCTGTGCCAGCAGTGCTGGGTTGGCAGATACGCAGTATTTTGGCCCA	CASSAGLADTQYF	1	7.507507507507507E-4	39	TCRBV06	TCRBV06				TCRBV06-01,TCRBV06-05						TCRBD01,TCRBD02	TCRBD01-01,TCRBD02-01		TCRBJ02-03*01	TCRBJ02	TCRBJ02-03	01				4	4	0	9	2	4	42	55	57	60	64	1	In	VDJ
ATCCGGTCCACAAAGCTGGAGGACTCAGCCATGTACTTCTGTGCCAGCGGCATTCTAAGGGGCACAGATACGCAGTATTTTGGCCCA	CASGILRGTDTQYF	1	7.507507507507507E-4	42	TCRBV02-01	TCRBV02	TCRBV02-01				01,03					TCRBD01,TCRBD02	TCRBD01-01,TCRBD02-01		TCRBJ02-03*01	TCRBJ02	TCRBJ02-03	01				8	0	5	3	9	1	39	48	57	-1	61	1	In	VDJ
CCCTGGAGCTTGGTGACTCTGCTGTGTATTTCTGTGCCAGCAGCCAAACGGGGACAGGAGCCCACAGATACGCAGTATTTTGGCCCA		1	7.507507507507507E-4	49	TCRBV03-01/03-02*01	TCRBV03	TCRBV03-01/03-02	01				TCRBD01-01*01	TCRBD01	TCRBD01-01	01				TCRBJ02-03*01	TCRBJ02	TCRBJ02-03	01				2	4	0	4	3	2	32	47	50	58	62	1	Out	VDJ
GTGACATCGGCCCAAAAGAACCCGACAGCTTTCTATCTCTGTGCCAGTAGTATCTTGGGGAACACCGGGGAGCTGTTTTTTGGAGAA	CASSILGNTGELFF	1	7.507507507507507E-4	42	TCRBV19-01*01	TCRBV19	TCRBV19-01	01								TCRBD01,TCRBD02	TCRBD01-01,TCRBD02-01		TCRBJ02-02*01	TCRBJ02	TCRBJ02-02	01				3	0	0	9	3	1	39	53	56	-1	59	1	In	VDJ
AGCACCTTGGAGCTGGGGGACTCGGCCCTTTATCTTTGCGCCAGCAGCTTGGTAATCGGGGGGGACACTGAAGCTTTCTTTGGACAA	CASSLVIGGDTEAFF	3	0.0022522522522522522	45	TCRBV05-01*01	TCRBV05	TCRBV05-01	01				TCRBD02-01*01	TCRBD02	TCRBD02-01	01				TCRBJ01-01*01	TCRBJ01	TCRBJ01-01	01				0	0	8	0	4	3	36	52	56	-1	64	3	In	VDJ
ACTGTGAGCAACATGAGCCCTGAAGACAGCAGCATATATCTCTGCAGCGTTGAAGGGGTGGGGGTCTATGGCTACACCTTCGGTTCG	CSVEGVGVYGYTF	1	7.507507507507507E-4	39	TCRBV29-01	TCRBV29	TCRBV29-01				01,02					TCRBD01,TCRBD02	TCRBD01-01,TCRBD02-01		TCRBJ01-02*01	TCRBJ01	TCRBJ01-02	01				1	1	6	1	4	4	42	55	59	64	65	1	In	VDJ
ACAGAGCAGGAGGACTCGGCCGTGTATCTCTGTGCCAGCAGCTTAGTGAACGCCAGACTATCAGGAAACACCATATATTTTGGAGAG	CASSLVNARLSGNTIYF	2	0.0015015015015015015	51	TCRBV07-02	TCRBV07	TCRBV07-02				01,02	TCRBD02-01	TCRBD02	TCRBD02-01				01,02	TCRBJ01-03*01	TCRBJ01	TCRBJ01-03	01				1	3	2	9	9	4	30	46	55	60	63	2	In	VDJ
AAGACTCGGCCCTGTATCTCTGCGCCAGCAGCCAAGACTTAAGGCGGGACAGGGGTCTCTGGGGCCAACGTCCTGACTTTCGGGGCC		1	7.507507507507507E-4	61	TCRBV04-03*01	TCRBV04	TCRBV04-03	01				TCRBD01-01*01	TCRBD01	TCRBD01-01	01				TCRBJ02-06*01	TCRBJ02	TCRBJ02-06	01				0	1	0	2	8	0	20	37	45	55	56	1	Out	VDJ
GAGTCGCCCAGCCCCAACCAGACCTCTCTGTACTTCTGTGCCAGCAGTTTAGCGGGACCATATAGAAATGAGCAGTTCTTCGGGCCA	CASSLAGPYRNEQFF	1	7.507507507507507E-4	45	TCRBV27-01*01	TCRBV27	TCRBV27-01	01				TCRBD02-01*02	TCRBD02	TCRBD02-01	02				TCRBJ02-01*01	TCRBJ02	TCRBJ02-01	01				2	9	7	3	0	7	36	-1	51	57	66	1	In	VDJ
AGCTCTCTGGAGCTGGGGGACTCAGCTTTGTATTTCTGTGCCAGCAGCGTAGGGACCCTAGGGAACACTGAAGCTTTCTTTGGACAA	CASSVGTLGNTEAFF	5	0.0037537537537537537	45	TCRBV09-01*01	TCRBV09	TCRBV09-01	01								TCRBD01,TCRBD02	TCRBD01-01,TCRBD02-01		TCRBJ01-01*01	TCRBJ01	TCRBJ01-01	01				0	6	1	7	0	1	36	-1	52	56	62	5	In	VDJ
ATCCAGCAGGTAGTGCGAGGAGATTCGGCAGCTTATTTCTGTGCCAGCTCACTAGACAGGGCGGATCAGCCCCAGCATTTTGGTGAT	CASSLDRADQPQHF	3	0.0022522522522522522	42	TCRBV18-01*01	TCRBV18	TCRBV18-01	01				TCRBD01-01*01	TCRBD01	TCRBD01-01	01				TCRBJ01-05*01	TCRBJ01	TCRBJ01-05	01				4	3	2	3	2	5	39	52	54	61	64	3	In	VDJ
NTGTCGGCTGCTCCCTCCCAGACATCTGTGTACTTCTGTGCCAGCACCGAAGGGCGGGGAACTCATCAGCCCCAGCATTTTGGTGAT	CASTEGRGTHQPQHF	1	7.507507507507507E-4	45	TCRBV06-05*01	TCRBV06	TCRBV06-05	01				TCRBD02-01*01	TCRBD02	TCRBD02-01	01				TCRBJ01-05*01	TCRBJ01	TCRBJ01-05	01				7	5	7	3	7	5	36	46	53	59	64	1	In	VDJ
CTGGAGTCTGCCAGGCCCTCACATACCTCTCAGTACCTCTATGCCAGCAGTGGCGACTTTGGGGCCAACGTCCTGACTTTCGGGGCC	YASSGDFGANVLTF	1	7.507507507507507E-4	42	TCRBV25-01*01	TCRBV25	TCRBV25-01	01				TCRBD02-01	TCRBD02	TCRBD02-01				01,02	TCRBJ02-06*01	TCRBJ02	TCRBJ02-06	01				4	1	2	10	2	3	39	52	54	58	59	1	In	VDJ
TTGCTGGGGGACTCGGCCCTCTATCTCTGTGCCAGCAGGTTTAGACAGGGAACTTTCTCTGGGGCCAACGTCCTGACTTTCGGGGCC	CASRFRQGTFSGANVLTF	1	7.507507507507507E-4	54	TCRBV05-06*01	TCRBV05	TCRBV05-06	01				TCRBD01-01*01	TCRBD01	TCRBD01-01	01				TCRBJ02-06*01	TCRBJ02	TCRBJ02-06	01				5	6	2	3	5	0	27	38	43	50	56	1	In	VDJ
CTTGGGGACTCGGCCGTGTATCTCTGTGCCAGCAGCTACAAACAGACAGCGGGAGTCTGGGGGGCCAACGTCCTGACTTTCGGGGCC	CASSYKQTAGVWGANVLTF	1	7.507507507507507E-4	57	TCRBV11-03*01	TCRBV11	TCRBV11-03	01				TCRBD02-01*02	TCRBD02	TCRBD02-01	02				TCRBJ02-06*01	TCRBJ02	TCRBJ02-06	01				4	5	6	2	10	4	24	37	47	55	60	1	In	VDJ
GCTGTACCCTCTCAGACATCTGTGTACTTCTGTGCCAGCAGTGTCTTAGCGGGAGGGCCCGGGGACAATGAGCAGTTCTTCGGGCCA	CASSVLAGGPGDNEQFF	1	7.507507507507507E-4	51	TCRBV06-04*01	TCRBV06	TCRBV06-04	01				TCRBD02-01*02	TCRBD02	TCRBD02-01	02				TCRBJ02-01*01	TCRBJ02	TCRBJ02-01	01				4	7	5	0	3	5	30	43	46	57	64	1	In	VDJ
CAGCAGGTAGTGCGAGGAGATTCGGCAGCTTATTTCTGTGCCAGCTCACCACGGGGCGGGCTATCCTACGAGCAGTACTTCGGGCCG	CASSPRGGLSYEQYF	1	7.507507507507507E-4	45	TCRBV18-01*01	TCRBV18	TCRBV18-01	01								TCRBD01,TCRBD02	TCRBD01-01,TCRBD02-01		TCRBJ02-07*01	TCRBJ02	TCRBJ02-07	01				1	6	7	0	0	1	36	-1	52	57	63	1	In	VDJ
CGCACAGAGCAGGGGGACTTGGCCATGTATCTCTGTGCCAGCAGCTTTAGTACGGGGGCCTCTGGAAACACCATATATTTTGGAGAG	CASSFSTGASGNTIYF	1	7.507507507507507E-4	48	TCRBV07-09*01	TCRBV07	TCRBV07-09	01								TCRBD01,TCRBD02	TCRBD01-01,TCRBD02-01		TCRBJ01-03*01	TCRBJ01	TCRBJ01-03	01				3	0	6	0	6	0	33	47	53	-1	59	1	In	VDJ
CCCTCCCAGACATCTGTGTACTTCTGTGCCAGCAGTTACCCCCGTAATTTGGACAGACCCTCTGGAAACACCATATATTTTGGAGAG	CASSYPRNLDRPSGNTIYF	2	0.0015015015015015015	57	TCRBV06	TCRBV06				TCRBV06-05,TCRBV06-06		TCRBD01-01*01	TCRBD01	TCRBD01-01	01				TCRBJ01-03*01	TCRBJ01	TCRBJ01-03	01				2	3	1	5	11	0	24	39	50	56	59	2	In	VDJ
CAGCGCACAGAGCAGGAGGACTCCGCCGTGTATCTCTGTGCCAGCAGCTTAGGGGGGGACCAGAAAAACATTCAGTACTTCGGCGCC	CASSLGGDQKNIQYF	1	7.507507507507507E-4	45	TCRBV07-08*01	TCRBV07	TCRBV07-08	01				TCRBD02-01*01	TCRBD02	TCRBD02-01	01				TCRBJ02-04*01	TCRBJ02	TCRBJ02-04	01				1	5	9	1	0	4	36	-1	52	58	63	1	In	VDJ
GTGACCAATGCCCATCCTGAAGACAGCAGCTTCTACATCTGCAGTGCTAGGGATAGCGGGCTATACAATGAGCAGTTCTTCGGGCCA	CSARDSGLYNEQFF	1	7.507507507507507E-4	42	TCRBV20	TCRBV20				TCRBV20-01,TCRBV20-or09_02		TCRBD02-01	TCRBD02	TCRBD02-01				01,02	TCRBJ02-01*01	TCRBJ02	TCRBJ02-01	01				3	3	5	4	3	4	39	50	53	60	63	1	In	VDJ
ACATCGGCCCAAAAGAACCCGACAGCTTTCTATCTCTGTGCCAGTAGTACCGGGACAGGGGATGTAGAGACCCAGTACTTCGGGCCA	CASSTGTGDVETQYF	1	7.507507507507507E-4	45	TCRBV19-01*01	TCRBV19	TCRBV19-01	01				TCRBD01-01*01	TCRBD01	TCRBD01-01	01				TCRBJ02-05*01	TCRBJ02	TCRBJ02-05	01				4	4	0	2	2	4	36	49	51	61	65	1	In	VDJ
GTGAGCACCTTGGAGCTGGGGGACTCGGCCCTTTATCTTTGCGCCAGCAGCCTCGGACTAGCTTCAGAGACCCAGTACTTCGGGCCA	CASSLGLASETQYF	2	0.0015015015015015015	42	TCRBV05-01*01	TCRBV05	TCRBV05-01	01				TCRBD02-01	TCRBD02	TCRBD02-01				01,02	TCRBJ02-05*01	TCRBJ02	TCRBJ02-05	01				4	3	1	7	3	4	39	51	54	62	65	2	In	VDJ
TCAGAACCGGGAGACACGGCACTGTATCTCTGCGCCAGCAGTCAATCGGGTTGGGGGCCCAGGAACACTGAAGCTTTCTTTGGACAA	CASSQSGWGPRNTEAFF	1	7.507507507507507E-4	51	TCRBV23-01*01	TCRBV23	TCRBV23-01	01				TCRBD01-01*01	TCRBD01	TCRBD01-01	01				TCRBJ01-01*01	TCRBJ01	TCRBJ01-01	01				0	4	6	0	5	1	30	47	52	58	62	1	In	VDJ
ACTGTGAGCAACATGAGCCCTGAAGACAGCAGCATATATCTCTGCAGCGTTGAAGAACAGGGCAACTATGGCTACACCTTCGGTTCG	CSVEEQGNYGYTF	4	0.003003003003003003	39	TCRBV29-01	TCRBV29	TCRBV29-01				01,02	TCRBD01-01*01	TCRBD01	TCRBD01-01	01				TCRBJ01-02*01	TCRBJ01	TCRBJ01-02	01				0	1	3	3	0	2	42	-1	56	62	63	4	In	VDJ
GCTCCCTCCCAGACATCTGTGTACTTCTGTGCCAGCAGCAGGACTAGCGGGAGGGTGTCTGGGGCCAACGTCCTGACTTTCGGGGCC	CASSRTSGRVSGANVLTF	5	0.0037537537537537537	54	TCRBV06	TCRBV06				TCRBV06-01,TCRBV06-05,TCRBV06-06		TCRBD02-01*02	TCRBD02	TCRBD02-01	02				TCRBJ02-06*01	TCRBJ02	TCRBJ02-06	01				6	2	1	0	2	1	27	38	40	55	57	5	In	VDJ
GCTCCCTCCCAGACATCTGTGTACTTCTGTGCCAGCAGTGGATACAGGGGGTCCTCATCTGGGGCCAACGTCCTGACTTTCGGGGCC	CASSGYRGSSSGANVLTF	1	7.507507507507507E-4	54	TCRBV06	TCRBV06				TCRBV06-01,TCRBV06-06		TCRBD01-01*01	TCRBD01	TCRBD01-01	01				TCRBJ02-06*01	TCRBJ02	TCRBJ02-06	01				4	6	3	1	3	1	27	40	43	51	57	1	In	VDJ
AATGTGAGCACCTTGGAGCTGGGGGACTCGGCCCTTTATCTTTGCGCCAGCAGCTTTAACAGCGAAGCTGAGCAGTTCTTCGGGCCA	CASSFNSEAEQFF	1	7.507507507507507E-4	39	TCRBV05-01*01	TCRBV05	TCRBV05-01	01								TCRBD01,TCRBD02	TCRBD01-01,TCRBD02-01		TCRBJ02-01*01	TCRBJ02	TCRBJ02-01	01				2	6	3	5	2	9	42	56	58	62	68	1	In	VDJ
ACCAGTGCCCATCCTGAAGACAGCAGCTTCTACATCTGCAGTGCTAGACTTCTAGCGGCCTTATACAATGAGCAGTTCTTCGGGCCA	CSARLLAALYNEQFF	1	7.507507507507507E-4	45	TCRBV20	TCRBV20				TCRBV20-01,TCRBV20-or09_02		TCRBD02-01	TCRBD02	TCRBD02-01				01,02	TCRBJ02-01*01	TCRBJ02	TCRBJ02-01	01				2	5	4	5	3	4	36	48	51	58	63	1	In	VDJ
ACAGAGCAGGAGGACTCCGCCGTGTATCTCTGTGCCAGCAGCTCAAATAGGGGGGTAGACAGGGCAGAGACCCAGTACTTCGGGCCA	CASSSNRGVDRAETQYF	1	7.507507507507507E-4	51	TCRBV07-08*01	TCRBV07	TCRBV07-08	01				TCRBD01-01*01	TCRBD01	TCRBD01-01	01				TCRBJ02-05*01	TCRBJ02	TCRBJ02-05	01				4	1	2	3	14	4	30	43	57	64	65	1	In	VDJ
TCTCTGGAGCTGGGGGACTCAGCTTTGTATTTCTGTGCCAGCAGCCCAATGGCGGGAGAGTACCAAGAGACCCAGTACTTCGGGCCA	CASSPMAGEYQETQYF	2	0.0015015015015015015	48	TCRBV09-01*01	TCRBV09	TCRBV09-01	01				TCRBD02-01*02	TCRBD02	TCRBD02-01	02				TCRBJ02-05*01	TCRBJ02	TCRBJ02-05	01				4	3	7	2	6	0	33	45	51	58	61	2	In	VDJ
CGGTCCACAAAGCTGGAGGACTCAGCCATGTACTTCTGTGCCAGCAGTGAGCAGGGACAGGGGTCAGACATTCAGTACTTCGGCGCC	CASSEQGQGSDIQYF	3	0.0022522522522522522	45	TCRBV02-01	TCRBV02	TCRBV02-01				01,03	TCRBD01-01*01	TCRBD01	TCRBD01-01	01				TCRBJ02-04*01	TCRBJ02	TCRBJ02-04	01				3	4	0	2	3	8	36	50	53	63	67	3	In	VDJ
GCCTTGTTGCTGGGGGACTCGGCCCTGTATCTCTGTGCCAGCAGCCCCGACCCGCAGCGCTTCACAGATACGCAGTATTTTGGCCCA	CASSPDPQRFTDTQYF	1	7.507507507507507E-4	48	TCRBV05-05*01	TCRBV05	TCRBV05-05	01				TCRBD02-01	TCRBD02	TCRBD02-01				01,02	TCRBJ02-03*01	TCRBJ02	TCRBJ02-03	01				4	3	6	6	10	2	33	45	55	59	62	1	In	VDJ
CAGCGCACAGAGCGGGGGGACTCAGCCGTGTATCTCTGTGCCAGCAGCGGCAGCGACGGCGCCTACAATGAGCAGTTCTTCGGGCCA	CASSGSDGAYNEQFF	2	0.0015015015015015015	45	TCRBV07-03*01	TCRBV07	TCRBV07-03	01				TCRBD02-01	TCRBD02	TCRBD02-01				01,02	TCRBJ02-01*01	TCRBJ02	TCRBJ02-01	01				5	6	6	6	3	2	36	48	51	55	61	2	In	VDJ
CTACACGCCCTGCAGCCAGAAGACTCAGCCCTGTATCTCTGCGCCAGCAGCCAAGGGGGGGACTTCGGGACCCAGTACTTCGGGCCA	CASSQGGDFGTQYF	1	7.507507507507507E-4	42	TCRBV04-01*01	TCRBV04	TCRBV04-01	01				TCRBD02-01	TCRBD02	TCRBD02-01				01,02	TCRBJ02-05*01	TCRBJ02	TCRBJ02-05	01				1	4	0	10	3	7	39	55	58	64	68	1	In	VDJ
GCTGCTCCCTCCCAGACATCTGTGTACTTCTGTGCCAGCAGTTTGAACATAGGACAGGGGGCGGGAGAGACCCAGTACTTCGGGCCA	CASSLNIGQGAGETQYF	1	7.507507507507507E-4	51	TCRBV06	TCRBV06				TCRBV06-05,TCRBV06-06		TCRBD01-01*01	TCRBD01	TCRBD01-01	01				TCRBJ02-05*01	TCRBJ02	TCRBJ02-05	01				4	3	1	0	8	4	30	43	51	62	65	1	In	VDJ
GTGACATCGGCCCAAAAGAACCCGACAGCTTTCTATCTCTGTGCCAGTAGTATTCTTGGACTAGAAGAGACCCAGTACTTCGGGCCA	CASSILGLEETQYF	4	0.003003003003003003	42	TCRBV19-01*01	TCRBV19	TCRBV19-01	01				TCRBD02-01	TCRBD02	TCRBD02-01				01,02	TCRBJ02-05*01	TCRBJ02	TCRBJ02-05	01				3	0	1	8	4	3	39	53	57	-1	64	4	In	VDJ
TGCTGTACCCTCTCAGACATCTGTGTACTTCTGTGCCAGCAGTGACCCAATAGCGGAAGGGGCACAGATACGCAGTATTTTGGCCCA		3	0.0022522522522522522	50	TCRBV06-04*01	TCRBV06	TCRBV06-04	01				TCRBD02-01	TCRBD02	TCRBD02-01				01,02	TCRBJ02-03*01	TCRBJ02	TCRBJ02-03	01				2	5	5	5	4	1	31	46	50	56	61	3	Out	VDJ
ACAGAGCAGGGGGACTCGGCCATGTATCTCTGTGCCAGCAGCTTAAGACCCCCCCATAGGAACACCGGGGAGCTGTTTTTTGGAGAA	CASSLRPPHRNTGELFF	1	7.507507507507507E-4	51	TCRBV07-09*01	TCRBV07	TCRBV07-09	01								TCRBD01,TCRBD02	TCRBD01-01,TCRBD02-01		TCRBJ02-02*01	TCRBJ02	TCRBJ02-02	01				2	10	2	7	1	1	30	45	46	49	59	1	In	VDJ
NNNNNNNNNNTGTCGGCTGCTCCCTCCCAGACATCTGTGTACTTCTGTGCCAGCAGGGGGACAGGTCCAGGCTACACCTTCGGTTCG	CASRGTGPGYTF	2	0.0015015015015015015	36	TCRBV06-05*01	TCRBV06	TCRBV06-05	01				TCRBD01-01*01	TCRBD01	TCRBD01-01	01				TCRBJ01-02*01	TCRBJ01	TCRBJ01-02	01				6	4	0	4	1	8	45	56	57	65	69	2	In	VDJ
CAGCGCACAGAGCGGGGGGACTCAGCCGTGTATCTCTGTGCCAGCAGCCCTCGACAGGGAATCCTTGATGAGCAGTTCTTCGGGCCA	CASSPRQGILDEQFF	4	0.003003003003003003	45	TCRBV07-03*01	TCRBV07	TCRBV07-03	01				TCRBD01-01*01	TCRBD01	TCRBD01-01	01				TCRBJ02-01*01	TCRBJ02	TCRBJ02-01	01				5	8	2	3	4	8	36	48	52	59	67	4	In	VDJ
CAGCCCTCAGAACCCAGGGACTCAGCTGTGTACTTCTGTGCCAGCAGTTTGGCTAGCGGGAGGTACAATGAGCAGTTCTTCGGGCCA	CASSLASGRYNEQFF	1	7.507507507507507E-4	45	TCRBV12	TCRBV12				TCRBV12-03/12-04,TCRBV12-04		TCRBD02-01*02	TCRBD02	TCRBD02-01	02				TCRBJ02-01*01	TCRBJ02	TCRBJ02-01	01				3	0	4	1	2	4	36	50	52	-1	63	1	In	VDJ
CAGCCTGCAGAGCTTGGGGACTCGGCCGTGTATCTCTGTGCCAGCAGTTTAAGGGGCCCGGCCTACAATGAGCAGTTCTTCGGGCCA	CASSLRGPAYNEQFF	2	0.0015015015015015015	45	TCRBV11-03*01	TCRBV11	TCRBV11-03	01				TCRBD01-01*01	TCRBD01	TCRBD01-01	01				TCRBJ02-01*01	TCRBJ02	TCRBJ02-01	01				2	5	5	2	0	2	36	-1	51	56	61	2	In	VDJ
GCCAGCACCAACCAGACATCTATGTACCTCTGTGCCAGCAGTTTATGGCCGAGTAGCGAAGCCTACAATGAGCAGTTCTTCGGGCCA	CASSLWPSSEAYNEQFF	2	0.0015015015015015015	51	TCRBV28-01*01	TCRBV28	TCRBV28-01	01				TCRBD02-01	TCRBD02	TCRBD02-01				01,02	TCRBJ02-01*01	TCRBJ02	TCRBJ02-01	01				0	3	5	6	6	2	30	47	53	58	61	2	In	VDJ
GCCCATCCTGAAGACAGCAGCTTCTACATCTGCAGTGCTAGAGTAGTTAAGCGGGAGGGCCTACAAGGGACCCAGTACTTCGGGCCA	CSARVVKREGLQGTQYF	1	7.507507507507507E-4	51	TCRBV20	TCRBV20				TCRBV20-01,TCRBV20-or09_02		TCRBD02-01*02	TCRBD02	TCRBD02-01	02				TCRBJ02-05*01	TCRBJ02	TCRBJ02-05	01				1	9	6	0	6	7	30	43	49	59	68	1	In	VDJ
GAGCTTGGTGACTCTGCTGTGTATTTCTGTGCCAGCAGCTCACGGACGGGGGGGGTAACTAGCACAGATACGCAGTATTTTGGCCCA	CASSSRTGGVTSTDTQYF	1	7.507507507507507E-4	54	TCRBV03-01/03-02*01	TCRBV03	TCRBV03-01/03-02	01				TCRBD02-01*01	TCRBD02	TCRBD02-01	01				TCRBJ02-03*01	TCRBJ02	TCRBJ02-03	01				5	6	8	0	7	0	27	39	46	54	60	1	In	VDJ
TGCTCCCTCCCAGACATCTGTGTACTTCTGTGCCAGCAGTGAAAGGGACGGGACCAGCGGGCCACAGATACGCAGTATTTTGGCCCA		1	7.507507507507507E-4	53	TCRBV06-01*01	TCRBV06	TCRBV06-01	01				TCRBD02-01	TCRBD02	TCRBD02-01				01,02	TCRBJ02-03*01	TCRBJ02	TCRBJ02-03	01				2	1	6	4	12	2	28	43	55	61	62	1	Out	VDJ
GCAGAACTGGAGGATTCTGGAGTTTATTTCTGTGCCAGCAGCGCCCATAGCGGGAGGGCCGGCACCGGGGAGCTGTTTTTTGGAGAA	CASSAHSGRAGTGELFF	1	7.507507507507507E-4	51	TCRBV14-01*01	TCRBV14	TCRBV14-01	01				TCRBD02-01*02	TCRBD02	TCRBD02-01	02				TCRBJ02-02*01	TCRBJ02	TCRBJ02-02	01				5	4	5	0	5	4	30	42	47	58	62	1	In	VDJ
CCGCTCAGGCTGGAGTTGGCTGCTCCCTCCCAGACATCTGTGTACTTCTGTGCCAGCAGTTACCAGTATGGCTACACCTTCGGTTCG	CASSYQYGYTF	1	7.507507507507507E-4	33	TCRBV06-06*01	TCRBV06	TCRBV06-06	01				TCRBD01-01*01	TCRBD01	TCRBD01-01	01				TCRBJ01-02*01	TCRBJ01	TCRBJ01-02	01				2	0	4	5	0	5	48	-1	63	-1	66	1	In	VDJ
ATCCGGTCCACAAAGCTGGAGGACTCAGCCATGTACTTCTGTGCCAGCACCACACAGGGGACTAACTATGGCTACACCTTCGGTTCG	CASTTQGTNYGYTF	1	7.507507507507507E-4	42	TCRBV02-01	TCRBV02	TCRBV02-01				01,03	TCRBD01-01*01	TCRBD01	TCRBD01-01	01				TCRBJ01-02*01	TCRBJ01	TCRBJ01-02	01				7	1	3	2	4	0	39	49	53	60	61	1	In	VDJ
ACTCTGGAGTCCGCTACCAGCTCCCAGACATCTGTGTACTTCTGTGCCACAACACAGGGGAAGGGTTCACCCCTCCACTTTGGGAAT	CATTQGKGSPLHF	1	7.507507507507507E-4	39	TCRBV10-03*01	TCRBV10	TCRBV10-03	01				TCRBD01-01*01	TCRBD01	TCRBD01-01	01				TCRBJ01-06*01	TCRBJ01	TCRBJ01-06	01				10	5	3	2	4	9	42	49	53	60	65	1	In	VDJ
NNNNNNNTGTCGGCTGCTCCCTCCCAAACATCTGTGTACTTCTGTGCCAGCAGTGACGGCGGGTTTGGCGGCTACACCTTCGGTTCG	CASSDGGFGGYTF	1	7.507507507507507E-4	39	TCRBV06-02/06-03*01	TCRBV06	TCRBV06-02/06-03	01				TCRBD02-01	TCRBD02	TCRBD02-01				01,02	TCRBJ01-02*01	TCRBJ01	TCRBJ01-02	01				5	6	7	4	4	8	42	54	58	63	69	1	In	VDJ
NTGTCGGCTGCTCCCTCCCAGACATCTGTGTACTTCTGTGCCAGCAGTGACAGAGGGGGGTCTTCTTACGAGCAGTACTTCGGGCCG	CASSDRGGSSYEQYF	1	7.507507507507507E-4	45	TCRBV06-01*01	TCRBV06	TCRBV06-01	01								TCRBD01,TCRBD02	TCRBD01-01,TCRBD02-01		TCRBJ02-07*01	TCRBJ02	TCRBJ02-07	01				3	7	5	1	3	4	36	50	53	59	66	1	In	VDJ
GTGCGAGGAGATTCGGCAGCTTATTTCTGTGCCAGCTCACCACCGGGAGTAGCGGGCGTCTACACAGATACGCAGTATTTTGGCCCA	CASSPPGVAGVYTDTQYF	2	0.0015015015015015015	54	TCRBV18-01*01	TCRBV18	TCRBV18-01	01				TCRBD02-01	TCRBD02	TCRBD02-01				01,02	TCRBJ02-03*01	TCRBJ02	TCRBJ02-03	01				0	6	5	4	5	2	27	44	49	56	62	2	In	VDJ
CCCCTGATCCTGGAGTCGCCCAGCCCCAACCAGACCTCTCTGTACTTCTGTGCTAGCAGAGGCACCGGGGAGCTGTTTTTTGGAGAA	CASRGTGELFF	1	7.507507507507507E-4	33	TCRBV27-01*01	TCRBV27	TCRBV27-01	01								TCRBD01,TCRBD02	TCRBD01-01,TCRBD02-01		TCRBJ02-02*01	TCRBJ02	TCRBJ02-02	01				6	0	5	4	0	4	48	-1	59	-1	62	1	In	VDJ
TCTAAGAAGCTCCTTCTCAGTGACTCTGGCTTCTATCTCTGTGCCTGGAGCCCCGGGACAGGGAACACTGAAGCTTTCTTTGGACAA	CAWSPGTGNTEAFF	2	0.0015015015015015015	42	TCRBV30-01*01	TCRBV30	TCRBV30-01	01				TCRBD01-01*01	TCRBD01	TCRBD01-01	01				TCRBJ01-01*01	TCRBJ01	TCRBJ01-01	01				3	0	0	4	4	1	39	50	54	-1	62	2	In	VDJ
CTGGAGTTGGCTGCTCCCTCCCAGACATCTGTGTACTTCTGTGCCAGCAGTCCCCCGCGACAGGGGGGGTTTCAGTACTTCGGGCCG	CASSPPRQGGFQYF	1	7.507507507507507E-4	42	TCRBV06-06*04	TCRBV06	TCRBV06-06	04				TCRBD01-01*01	TCRBD01	TCRBD01-01	01				TCRBJ02-07*01	TCRBJ02	TCRBJ02-07	01				4	5	2	1	6	10	39	52	58	67	72	1	In	VDJ
ATGAGCTCCTTGGAGCTGGGGGACTCAGCCCTGTACTTCTGTGCCAGCAGCCTGGGACAGGGAGTCGGCGAGCAGTACTTCGGGCCG	CASSLGQGVGEQYF	1	7.507507507507507E-4	42	TCRBV13-01*01	TCRBV13	TCRBV13-01	01				TCRBD01-01*01	TCRBD01	TCRBD01-01	01				TCRBJ02-07*01	TCRBJ02	TCRBJ02-07	01				5	6	0	3	2	6	39	51	53	62	68	1	In	VDJ
ATCCAGCCTGCAGAGCTTGGGGACTCGGCCGTGTATCTCTGTGCCAGCAGCCCACCGGTCGGGGGAAACATTCAGTACTTCGGCGCC	CASSPPVGGNIQYF	1	7.507507507507507E-4	42	TCRBV11-03*01	TCRBV11	TCRBV11-03	01				TCRBD02-01*01	TCRBD02	TCRBD02-01	01				TCRBJ02-04*01	TCRBJ02	TCRBJ02-04	01				5	0	8	2	8	6	39	51	59	-1	65	1	In	VDJ
AAGATCCAGCCTGCAGAGCTTGGGGACTCGGCCGTGTATCTCTGTGCCAGCAGTCGGACCGCGAACACTGAAGCTTTCTTTGGACAA	CASSRTANTEAFF	1	7.507507507507507E-4	39	TCRBV11-03*01	TCRBV11	TCRBV11-03	01								TCRBD01,TCRBD02	TCRBD01-01,TCRBD02-01		TCRBJ01-01*01	TCRBJ01	TCRBJ01-01	01				6	3	1	7	2	1	42	53	55	59	62	1	In	VDJ
ATCCAGCCTGCAGAGCTTGAGGACTCGGCCGTGTATCTCTGTGCCAGCAGCCCAGGACAGGGGATGGATGAAGCTTTCTTTGGACAA	CASSPGQGMDEAFF	2	0.0015015015015015015	42	TCRBV11	TCRBV11				TCRBV11-02,TCRBV11-03		TCRBD01-01*01	TCRBD01	TCRBD01-01	01				TCRBJ01-01*01	TCRBJ01	TCRBJ01-01	01				5	5	1	2	3	7	39	51	54	63	68	2	In	VDJ
GTGACCAGTGCCCATCCTGAAGACAGCAGCTTCTACATCTGCAGTGCTAGGAGGGGTGGTAGCCACTTCGGCTACACCTTCGGTTCG	CSARRGGSHFGYTF	1	7.507507507507507E-4	42	TCRBV20	TCRBV20				TCRBV20-01,TCRBV20-or09_02						TCRBD01,TCRBD02	TCRBD01-01,TCRBD02-01		TCRBJ01-02*01	TCRBJ01	TCRBJ01-02	01				3	13	5	2	1	8	39	50	51	56	69	1	In	VDJ
NTGTCGGCTGCTCCCTCCCAGACATCTGTGTACTTCTGTGCCAGCAGTGATGTGGGGACAGGGCGATACGAGCAGTACTTCGGGCCG	CASSDVGTGRYEQYF	1	7.507507507507507E-4	45	TCRBV06-01*01	TCRBV06	TCRBV06-01	01				TCRBD01-01*01	TCRBD01	TCRBD01-01	01				TCRBJ02-07*01	TCRBJ02	TCRBJ02-07	01				3	3	0	3	4	4	36	50	54	63	66	1	In	VDJ
TCGGCTGCTCCCTCCCAAACATCTGTGTACTTCTGTGCCAGCAGTTACTCTAATAGGGACACCCGGGACGAGCAGTACTTCGGGCCG	CASSYSNRDTRDEQYF	1	7.507507507507507E-4	48	TCRBV06-02/06-03*01	TCRBV06	TCRBV06-02/06-03	01				TCRBD01-01*01	TCRBD01	TCRBD01-01	01				TCRBJ02-07*01	TCRBJ02	TCRBJ02-07	01				0	6	0	6	5	5	33	50	55	61	67	1	In	VDJ
TCGGCTGCTCCCTCCCAGACATCTGTGTACTTCTGTGCCAGCAGTGAAGTTTGGGGGGAATCTGGAAACACCATATATTTTGGAGAG	CASSEVWGESGNTIYF	1	7.507507507507507E-4	48	TCRBV06-01*01	TCRBV06	TCRBV06-01	01				TCRBD02-01*01	TCRBD02	TCRBD02-01	01				TCRBJ01-03*01	TCRBJ01	TCRBJ01-03	01				1	2	9	1	3	1	33	49	52	58	60	1	In	VDJ
NTGTCGGCTGCTCCCTCCCAGACATCTGTGTACTTCTGTGCCAGCAGTGAAAGTCAAGGGCAGGGAAGGACCCAGTACTTCGGGCCA	CASSESQGQGRTQYF	3	0.0022522522522522522	45	TCRBV06-01*01	TCRBV06	TCRBV06-01	01				TCRBD01-01*01	TCRBD01	TCRBD01-01	01				TCRBJ02-05*01	TCRBJ02	TCRBJ02-05	01				2	3	4	3	9	7	36	51	60	65	68	3	In	VDJ
AACCTGAGCTCTCTGGAGCTGGGGGACTCAGCTTTGTATTTCTGTGCCAGCAGCGTCATCCACGGGGGTGAAGCTTTCTTTGGACAA	CASSVIHGGEAFF	1	7.507507507507507E-4	39	TCRBV09-01*01	TCRBV09	TCRBV09-01	01				TCRBD02-01*01	TCRBD02	TCRBD02-01	01				TCRBJ01-01*01	TCRBJ01	TCRBJ01-01	01				2	0	8	2	6	7	42	56	62	-1	68	1	In	VDJ
CTAGAGTCTGCCATCCCCAACCAGACAGCTCTTTACTTCTGTGCCACCAGTGGGGGAGCTACTAATGAAAAACTGTTTTTTGGCAGT	CATSGGATNEKLFF	4	0.003003003003003003	42	TCRBV24-01*01	TCRBV24	TCRBV24-01	01				TCRBD02-01*02	TCRBD02	TCRBD02-01	02				TCRBJ01-04*01	TCRBJ01	TCRBJ01-04	01				5	2	9	2	1	2	39	52	53	58	60	4	In	VDJ
GGCTGCTCCCTCCCAGACATCTGTGTACTTCTGTGCCAGCAGTCCGGGACAGGGGCAGGAGGCAATCAGCCCCAGCATTTTGGTGAT		1	7.507507507507507E-4	50	TCRBV06-06*04	TCRBV06	TCRBV06-06	04				TCRBD01-01*01	TCRBD01	TCRBD01-01	01				TCRBJ01-05*01	TCRBJ01	TCRBJ01-05	01				4	6	0	2	1	2	31	44	45	55	61	1	Out	VDJ
AACGCCTTGGAGCTAGACGACTCGGCCCTGTATCTCTGTGCCAGCAGCTTGGAGGAAGGCTTTAATTCACCCCTCCACTTTGGGAAT	CASSLEEGFNSPLHF	1	7.507507507507507E-4	45	TCRBV05-04*01	TCRBV05	TCRBV05-04	01								TCRBD01,TCRBD02	TCRBD01-01,TCRBD02-01		TCRBJ01-06*01	TCRBJ01	TCRBJ01-06	01				0	6	1	8	1	6	36	52	53	56	62	1	In	VDJ
GTGACCAGTGCCCATCCTGAAGACAGCAGCTTCTACATCTGCAGTGCTAGGACGTGGGGGTACTCCTACGAGCAGTACTTCGGGCCG	CSARTWGYSYEQYF	1	7.507507507507507E-4	42	TCRBV20	TCRBV20				TCRBV20-01,TCRBV20-or09_02						TCRBD01,TCRBD02	TCRBD01-01,TCRBD02-01		TCRBJ02-07*01	TCRBJ02	TCRBJ02-07	01				3	2	6	1	5	0	39	50	55	60	62	1	In	VDJ
AGTCCGCTACCAGCTCCCAGACATCTGTGTACTTCTGTGCCATCAAGGGGACGCCGGGGAGCTAATGAAAAACTGTTTTTTGGCAGT		2	0.0015015015015015015	46	TCRBV10-03*01	TCRBV10	TCRBV10-03	01								TCRBD01,TCRBD02	TCRBD01-01,TCRBD02-01		TCRBJ01-04*01	TCRBJ01	TCRBJ01-04	01				7	9	0	7	2	3	35	45	47	52	61	2	Out	VDJ
AAGATCCAGCCCTCAGAACCCAGGGACTCAGCTGTGTATTTTTGTGCTAGTGGTTTGCGGAGGTTCTATGGCTACACCTTCGGTTCG	CASGLRRFYGYTF	1	7.507507507507507E-4	39	TCRBV12-05*01	TCRBV12	TCRBV12-05	01				TCRBD02-01*02	TCRBD02	TCRBD02-01	02				TCRBJ01-02*01	TCRBJ01	TCRBJ01-02	01				2	2	10	1	1	4	42	57	58	63	65	1	In	VDJ
TCAACCCTGGAGTCTGCCAGGCCCTCACATACCTCTCAGTACCTCTGTGCCACCGGGCTGGGGCTCTACGAGCAGTACTTCGGGCCG	CATGLGLYEQYF	1	7.507507507507507E-4	36	TCRBV25-01*01	TCRBV25	TCRBV25-01	01				TCRBD01-01*01	TCRBD01	TCRBD01-01	01				TCRBJ02-07*01	TCRBJ02	TCRBJ02-07	01				10	1	7	0	7	3	45	52	59	64	65	1	In	VDJ
TGGAGCTTGGTGACTCTGCTGTGTATTTCTGTGCCAGCAGCAAGTTATTTCCCATTTGCAAAGAAAAAAATTCAGTACTTCGGCGCC		1	7.507507507507507E-4	52	TCRBV03-01/03-02*01	TCRBV03	TCRBV03-01/03-02	01								TCRBD01,TCRBD02	TCRBD01-01,TCRBD02-01		TCRBJ02-04*01	TCRBJ02	TCRBJ02-04	01				5	5	2	8	21	10	29	41	62	64	69	1	Out	VDJ
NNNNNNNNNNNNNTGTCGGCTGCTCCCTCCCAGACATCTGTGTACTTCTGTGCCAGCAACTAACAAGAGACCCAGTACTTCGGGCCA	CASN*QETQYF	1	7.507507507507507E-4	33	TCRBV06-05*01	TCRBV06	TCRBV06-05	01				TCRBD02-01	TCRBD02	TCRBD02-01				01,02	TCRBJ02-05*01	TCRBJ02	TCRBJ02-05	01				7	1	3	9	0	2	48	-1	58	62	63	1	Stop	VDJ
CTGCTCCCTCCCAGACATCTGTGTACTTCTGTGCCAGCGTTTGAACTAGTAGCGGGGGGGGATTCCCACGAGCAGTACTTCGGGCCG		3	0.0022522522522522522	52	TCRBV06	TCRBV06				TCRBV06-01,TCRBV06-05,TCRBV06-06		TCRBD02-01*01	TCRBD02	TCRBD02-01	01				TCRBJ02-07*01	TCRBJ02	TCRBJ02-07	01				8	7	5	0	11	5	29	38	49	60	67	3	Out	VDJ
TGGAGCTTGGTGACTCTGCTGTGTATTTCTGTGCCAGCAGCCCATAGGGTCCCATTTGCAAAGAAAAACATTCAGTACTTCGGCGCC		1	7.507507507507507E-4	52	TCRBV03-01/03-02*01	TCRBV03	TCRBV03-01/03-02	01								TCRBD01,TCRBD02	TCRBD01-01,TCRBD02-01		TCRBJ02-04*01	TCRBJ02	TCRBJ02-04	01				4	14	5	3	3	4	29	42	45	49	63	1	Out	VDJ
NNNNNNNTGTCGGCTGCTCCCTCCCAAACATCTGTGTACTTCTGTGCCAGCTTGATCGCGGGGCAAGAGACCCAGTACTTCGGGCCA	CASLIAGQETQYF	3	0.0022522522522522522	39	TCRBV06	TCRBV06				TCRBV06-02/06-03,TCRBV06-02		TCRBD02-01*01	TCRBD02	TCRBD02-01	01				TCRBJ02-05*01	TCRBJ02	TCRBJ02-05	01				8	0	7	3	6	2	42	51	57	-1	63	3	In	VDJ
GTGAGCACCTTGGAGCTGGGGGACTCGGCCCTTTATCTTTGCGCCAGCAGCCGGGGACAGGGTTTAGATACGCAGTATTTTGGCCCA	CASSRGQGLDTQYF	1	7.507507507507507E-4	42	TCRBV05-01*01	TCRBV05	TCRBV05-01	01				TCRBD01-01*01	TCRBD01	TCRBD01-01	01				TCRBJ02-03*01	TCRBJ02	TCRBJ02-03	01				4	3	0	3	2	5	39	51	53	62	65	1	In	VDJ
CAGCAGGTAGTGCGAGGAGATTCGGCAGCTTATTTCTGTGCCAGCTCACCGCTCCTTACCATGAACACTGAAGCTTTCTTTGGACAA	CASSPLLTMNTEAFF	2	0.0015015015015015015	45	TCRBV18-01*01	TCRBV18	TCRBV18-01	01								TCRBD01,TCRBD02	TCRBD01-01,TCRBD02-01		TCRBJ01-01*01	TCRBJ01	TCRBJ01-01	01				3	2	3	7	7	0	36	50	57	59	61	2	In	VDJ
GAGTCGCCCAGCCCCAACCAGACCTCTCTGTACTTCTGTGCCAGCAGCCAGTCGGGACTAGCGGCTTACGAGCAGTACTTCGGGCCG	CASSQSGLAAYEQYF	1	7.507507507507507E-4	45	TCRBV27-01*01	TCRBV27	TCRBV27-01	01				TCRBD02-01	TCRBD02	TCRBD02-01				01,02	TCRBJ02-07*01	TCRBJ02	TCRBJ02-07	01				6	2	0	5	6	4	36	47	53	64	66	1	In	VDJ
TCAGAACCCAGGGACTCAGCTGTGTACTTCTGTGCCAGCAGTCAAGGGACAGGGGGAGAAGAATCCTACGAGCAGTACTTCGGGCCG	CASSQGTGGEESYEQYF	1	7.507507507507507E-4	51	TCRBV12	TCRBV12				TCRBV12-03/12-04,TCRBV12-04		TCRBD01-01*01	TCRBD01	TCRBD01-01	01				TCRBJ02-07*01	TCRBJ02	TCRBJ02-07	01				5	7	0	1	3	1	30	42	45	56	63	1	In	VDJ
TGGAGCTTGGTGACTCTGCTGTGTATTTCTGTGCCAGCAGCATTGTTGGTCCCATTTGCAAAGAAAAACATTCAGTACTTCGGCGCC		1	7.507507507507507E-4	52	TCRBV03-01/03-02*01	TCRBV03	TCRBV03-01/03-02	01								TCRBD01,TCRBD02	TCRBD01-01,TCRBD02-01		TCRBJ02-04*01	TCRBJ02	TCRBJ02-04	01				5	14	0	10	6	4	29	41	47	49	63	1	Out	VDJ
GTGACATCGGCCCAAAAGAACCCGACAGCTTTCTATCTCTGTGCCAGTAGTATTAAGGTCCTACATTCACCCCTCCACTTTGGGAAC	CASSIKVLHSPLHF	1	7.507507507507507E-4	42	TCRBV19-01*01	TCRBV19	TCRBV19-01	01								TCRBD01,TCRBD02	TCRBD01-01,TCRBD02-01		TCRBJ01-06*02	TCRBJ01	TCRBJ01-06	02				3	6	5	4	2	8	39	53	55	58	64	1	In	VDJ
ACCAGTGCCCATCCTGAAGACAGCAGCTTCTACATCTGCAGTGCTGGGACTAGCGCTAGGGACACAGATACGCAGTATTTTGGCCCA	CSAGTSARDTDTQYF	1	7.507507507507507E-4	45	TCRBV20	TCRBV20				TCRBV20-01,TCRBV20-or09_02		TCRBD02-01	TCRBD02	TCRBD02-01				01,02	TCRBJ02-03*01	TCRBJ02	TCRBJ02-03	01				5	7	0	6	0	2	36	-1	45	55	62	1	In	VDJ
CACACCCTGCAGCCAGAAGACTCGGCCCTGTATCTCTGTGCCAGCAGCCAAGCGCGGACAGGGAACACTGAAGCTTTCTTTGGACAA	CASSQARTGNTEAFF	2	0.0015015015015015015	45	TCRBV04-02*01	TCRBV04	TCRBV04-02	01				TCRBD01-01*01	TCRBD01	TCRBD01-01	01				TCRBJ01-01*01	TCRBJ01	TCRBJ01-01	01				1	0	1	4	3	1	36	52	55	-1	62	2	In	VDJ
CTTCACATCAATTCCCTGGAGCTTGGTGACTCTGCTGTGTATTTCTGTGCCAGCAGCCGGGACTCTCATCGCTACACCTTCGGTTCG	CASSRDSHRYTF	2	0.0015015015015015015	36	TCRBV03-01/03-02*01	TCRBV03	TCRBV03-01/03-02	01				TCRBD02-01	TCRBD02	TCRBD02-01				01,02	TCRBJ01-02*01	TCRBJ01	TCRBJ01-02	01				4	6	0	10	0	9	45	-1	58	64	70	2	In	VDJ
GACATCCGCTCACCAGGCCTGGGGGACGCAGCCATGTACCTGTGTGCCACCAGCAGGGGAACGGAAGGGGCCCAGTACTTCGGGCCA	CATSRGTEGAQYF	2	0.0015015015015015015	39	TCRBV15-01*02	TCRBV15	TCRBV15-01	02				TCRBD01-01*01	TCRBD01	TCRBD01-01	01				TCRBJ02-05*01	TCRBJ02	TCRBJ02-05	01				3	0	5	2	9	9	42	56	65	-1	70	2	In	VDJ
GCCATCCCCAACCAGACAGCTCTTTACTTCTGTGCCACCAGTGAAGGGGGACAGGGGGACGTCGATGAAAAACTGTTTTTTGGCAGT	CATSEGGQGDVDEKLFF	1	7.507507507507507E-4	51	TCRBV24-01*01	TCRBV24	TCRBV24-01	01				TCRBD01-01*01	TCRBD01	TCRBD01-01	01				TCRBJ01-04*01	TCRBJ01	TCRBJ01-04	01				4	6	0	1	3	6	30	44	47	58	64	1	In	VDJ
GGCGTCTGCTGTACCCTCTCAGACATCTGTGTACTTCTGTGCCACCCTCCTTAGGGGCGAGAAAATTCACCCCTCCACTTTGGGAAT		1	7.507507507507507E-4	44	TCRBV06-04*01	TCRBV06	TCRBV06-04	01				TCRBD01-01*01	TCRBD01	TCRBD01-01	01				TCRBJ01-06*01	TCRBJ01	TCRBJ01-06	01				10	6	5	2	8	7	37	44	52	57	63	1	Out	VDJ
NNNNNNNTGTCGGCTGCTCCCTCCCAGACATCTGTGTACTTCTGTGCCAGCAGTGTGGGACAACGAAATGAGCAGTTCTTCGGGCCA	CASSVGQRNEQFF	1	7.507507507507507E-4	39	TCRBV06	TCRBV06				TCRBV06-01,TCRBV06-05		TCRBD01-01*01	TCRBD01	TCRBD01-01	01				TCRBJ02-01*01	TCRBJ02	TCRBJ02-01	01				4	4	0	6	1	7	42	55	56	62	66	1	In	VDJ
CTGACAGTGACCAGTGCCCATCCTGAAGACAGCAGCTTCTACATCTGCAGTGCTAGAGATACGGAGACTGAAGCTTTCTTTGGACAA	CSARDTETEAFF	2	0.0015015015015015015	36	TCRBV20	TCRBV20				TCRBV20-01,TCRBV20-or09_02		TCRBD02-01*02	TCRBD02	TCRBD02-01	02				TCRBJ01-01*01	TCRBJ01	TCRBJ01-01	01				0	0	10	2	3	5	45	59	62	-1	66	2	In	VDJ
NNNNTGTCGGCTGCTCCCTCCCAAACATCTGTGTACTTCTGTGCCAGCAGTTCTTGGACAGGGGATGAAAAACTGTTTTTTGGCAGT	CASSSWTGDEKLFF	1	7.507507507507507E-4	42	TCRBV06-02/06-03*01	TCRBV06	TCRBV06-02/06-03	01				TCRBD01-01*01	TCRBD01	TCRBD01-01	01				TCRBJ01-04*01	TCRBJ01	TCRBJ01-04	01				4	0	1	2	3	6	39	52	55	-1	64	1	In	VDJ
CCTAGAGTCTGCCATCCCCAACCAGGCAGCTCTTTACTTCTGTGCCACCAGTGGGGGAGCTACTAATGAAAAACTGTTTTTGGCAGT		1	7.507507507507507E-4	41	TCRBV24-01*01	TCRBV24	TCRBV24-01	01				TCRBD02-01*02	TCRBD02	TCRBD02-01	02				TCRBJ01-04*01	TCRBJ01	TCRBJ01-04	01				5	17	9	2	1	18	40	53	54	59	76	1	Out	VDJ
AGCCCCAACCAGACCTCTCTGTACTTCTGTGCCAGCACCTTTAGCGGGAGAGAGGCCAGACAATCCTACGAGCAGTACTTCGGGCCG	CASTFSGREARQSYEQYF	1	7.507507507507507E-4	54	TCRBV27-01*01	TCRBV27	TCRBV27-01	01				TCRBD02-01*02	TCRBD02	TCRBD02-01	02				TCRBJ02-07*01	TCRBJ02	TCRBJ02-07	01				7	13	5	2	4	1	27	37	41	50	63	1	In	VDJ
GTGACCAGTGCCCATCCTGAAGACAGCAGCTTCTACATCTGCAGTGCTTTGGACAGAATAGCCAAAAACATTCAGTACTTCGGCGCC	CSALDRIAKNIQYF	1	7.507507507507507E-4	42	TCRBV20	TCRBV20				TCRBV20-01,TCRBV20-or09_02		TCRBD01-01*01	TCRBD01	TCRBD01-01	01				TCRBJ02-04*01	TCRBJ02	TCRBJ02-04	01				5	3	1	5	2	0	39	48	50	56	59	1	In	VDJ
TGGAGTCTGCCAGGCCCTCACATACCTCTCAGTACCTCTGTGCCAGCAGTGGGCTAGCGGGGTTACAATGAGCAGTTCTTCGGGCCA		1	7.507507507507507E-4	43	TCRBV25-01*01	TCRBV25	TCRBV25-01	01				TCRBD02-01*01	TCRBD02	TCRBD02-01	01				TCRBJ02-01*01	TCRBJ02	TCRBJ02-01	01				4	1	4	3	2	4	38	51	53	62	63	1	Out	VDJ
NNNNTGTCGGCTGCTCCCTCCCAGACATCTGTGTACTTCTGTGCCAGCAGTTACTCGAGATTTCGGGAGACCCAGTACTTCGGGCCA	CASSYSRFRETQYF	1	7.507507507507507E-4	42	TCRBV06-05*01	TCRBV06	TCRBV06-05	01				TCRBD02-01	TCRBD02	TCRBD02-01				01,02	TCRBJ02-05*01	TCRBJ02	TCRBJ02-05	01				0	0	8	5	7	5	39	56	63	-1	66	1	In	VDJ
AATGTGAACGCCTTGGAGCTGGACGACTCGGCCCTGTATCTCTGTGCCAGCAGCTTTGTGTCAGGCAATGAGCAGTTCTTCGGGCCA	CASSFVSGNEQFF	2	0.0015015015015015015	39	TCRBV05-04*01	TCRBV05	TCRBV05-04	01				TCRBD01-01*01	TCRBD01	TCRBD01-01	01				TCRBJ02-01*01	TCRBJ02	TCRBJ02-01	01				2	0	4	4	5	6	42	56	61	-1	65	2	In	VDJ
CACCTACACGCCCTGCAGCCAGAAGACTCAGCCCTGTATCTCTGCGCCAGCAGCCAAGATCCTGGGACAGTCACCCTGTTCGGTTCG	CASSQDPGTVTLF	1	7.507507507507507E-4	39	TCRBV04-01*01	TCRBV04	TCRBV04-01	01				TCRBD01-01*01	TCRBD01	TCRBD01-01	01				TCRBJ01-02*01	TCRBJ01	TCRBJ01-02	01				0	8	0	5	4	17	42	59	63	70	78	1	In	VDJ
CAGCCCTCAGAACCCAGGGACTCAGCTGTGTACTTCTGTGCCAGCACCCCCCAACAGGGGCAGGGGTATGGCTACACCTTCGGTTCG	CASTPQQGQGYGYTF	2	0.0015015015015015015	45	TCRBV12	TCRBV12				TCRBV12-03/12-04,TCRBV12-04		TCRBD01-01*01	TCRBD01	TCRBD01-01	01				TCRBJ01-02*01	TCRBJ01	TCRBJ01-02	01				7	6	3	2	7	5	36	46	53	60	66	2	In	VDJ
GCCTTGTTGCTGGGGGACTCGGCCCTCTATCTCTGTGCCAGCAGCCCAGGGACAGGGGGTCTCTACAATGAGCAGTTCTTCGGGCCA	CASSPGTGGLYNEQFF	1	7.507507507507507E-4	48	TCRBV05-06*01	TCRBV05	TCRBV05-06	01				TCRBD01-01*01	TCRBD01	TCRBD01-01	01				TCRBJ02-01*01	TCRBJ02	TCRBJ02-01	01				4	3	0	1	3	3	33	45	48	59	62	1	In	VDJ
CCTGCAGCCAGAAGACTCGGCCCTGTATCTCTGTGCCAGCAGCCAGATGACTAGCGGGAGTCTGGGGACGAGCAGTACTTCGGGCCG		1	7.507507507507507E-4	50	TCRBV04-02*01	TCRBV04	TCRBV04-02	01				TCRBD02-01*02	TCRBD02	TCRBD02-01	02				TCRBJ02-07*01	TCRBJ02	TCRBJ02-07	01				3	7	2	2	3	5	31	45	48	60	67	1	Out	VDJ
ATGAGCCCTGAAGACAGCAGCATATATCTCTGCAGCGTTGAAGGCCATACCGGGATTCGCTCCTACAATGAGCAGTTCTTCGGGCCA	CSVEGHTGIRSYNEQFF	1	7.507507507507507E-4	51	TCRBV29-01	TCRBV29	TCRBV29-01				01,02	TCRBD02-01*02	TCRBD02	TCRBD02-01	02				TCRBJ02-01*01	TCRBJ02	TCRBJ02-01	01				1	4	8	3	7	0	30	43	50	55	59	1	In	VDJ
GGTGCAGCCTGCAGAACTGGAGGATTCTGGAGTTTATTTCTGTGCCAGCAGCCAAGAAAGGTAAATCAGCCCCAGCATTTTGGTGAT		1	7.507507507507507E-4	41	TCRBV14-01*01	TCRBV14	TCRBV14-01	01								TCRBD01,TCRBD02	TCRBD01-01,TCRBD02-01		TCRBJ01-05*01	TCRBJ01	TCRBJ01-05	01				0	2	5	4	1	4	40	57	58	61	63	1	Out	VDJ
TCCACGGAGTCAGGGGACACAGCACTGTATTTCTGTGCCAGCAGCAAAAGGGCAGAAACAGTGGGCCACGAGCAGTACTTCGGGCCG	CASSKRAETVGHEQYF	1	7.507507507507507E-4	48	TCRBV21-01*01	TCRBV21	TCRBV21-01	01								TCRBD01,TCRBD02	TCRBD01-01,TCRBD02-01		TCRBJ02-07*01	TCRBJ02	TCRBJ02-07	01				2	6	3	5	9	5	33	48	57	61	67	1	In	VDJ
CTGGAGCTTGGTGACTCTGCTGTGTATTTCTGTGCCAGCAGCCACGGGAGTCCCATTACCGCACGAAACACCATATATTTTGGAGAG	CASSHGSPITARNTIYF	1	7.507507507507507E-4	51	TCRBV03-01/03-02*01	TCRBV03	TCRBV03-01/03-02	01				TCRBD02-01*02	TCRBD02	TCRBD02-01	02				TCRBJ01-03*01	TCRBJ01	TCRBJ01-03	01				3	14	8	2	0	5	30	-1	44	50	64	1	In	VDJ
GCCCTCAGAACCCAGGGACTCAGCTGTGTACTTCTGTGCCAGCAGTTTCTCTAGCGGGGCATTTCAGATACGCAGTATTTTGGCCCA		1	7.507507507507507E-4	47	TCRBV12	TCRBV12				TCRBV12-03/12-04,TCRBV12-04		TCRBD02-01*01	TCRBD02	TCRBD02-01	01				TCRBJ02-03*01	TCRBJ02	TCRBJ02-03	01				3	5	4	3	2	4	34	48	50	59	64	1	Out	VDJ
CCCTGGAGCTTGGTGACTCTGCTGTGTATTTCTGTGCCAGCAGCTGAAAGTGTTTTACACGCACGAAACACCATATATTTTGGAGAG		1	7.507507507507507E-4	49	TCRBV03-01/03-02*01	TCRBV03	TCRBV03-01/03-02	01				TCRBD01-01*01	TCRBD01	TCRBD01-01	01				TCRBJ01-03*01	TCRBJ01	TCRBJ01-03	01				5	5	3	6	12	5	32	44	56	59	64	1	Out	VDJ
CTGAAGATCCAGCGCACAGAGCAGGAGGACTCGGCCGTGTATCTCTGTGCCAGCAGCTGGGCGGGGGGTGAGCAGTTCTTCGGGCCA	CASSWAGGEQFF	2	0.0015015015015015015	36	TCRBV07	TCRBV07				TCRBV07-02,TCRBV07-08		TCRBD02-01*01	TCRBD02	TCRBD02-01	01				TCRBJ02-01*01	TCRBJ02	TCRBJ02-01	01				4	0	7	1	2	9	45	58	60	-1	68	2	In	VDJ
AGCTCTCTGGAGCTGGGGGACTCAGCTTTGTATTTCTGTGCCAGCAGCGCCCTAGACCGATCTAATGAAAAACTGTTTTTTGGCAGT	CASSALDRSNEKLFF	2	0.0015015015015015015	45	TCRBV09-01*01	TCRBV09	TCRBV09-01	01				TCRBD02-01	TCRBD02	TCRBD02-01				01,02	TCRBJ01-04*01	TCRBJ01	TCRBJ01-04	01				3	6	4	8	2	3	36	49	51	55	61	2	In	VDJ
AAGATCCAGCCTGCAGAGCTTGGGGACTCGGCCGTGTATCTCTGTGCCAGCAGCTTAGCGGGGGCCTGGGAGCAGTACTTCGGGCCG	CASSLAGAWEQYF	1	7.507507507507507E-4	39	TCRBV11-03*01	TCRBV11	TCRBV11-03	01								TCRBD01,TCRBD02	TCRBD01-01,TCRBD02-01		TCRBJ02-07*01	TCRBJ02	TCRBJ02-07	01				1	4	6	0	1	7	42	58	59	65	69	1	In	VDJ
ACCAGTGCCCATCCTGAAGACAGCAGCTTCTACATCTGCAGTGCTAGTGACTCCGTGAGCTCTGGAAACACCATATATTTTGGAGAG	CSASDSVSSGNTIYF	2	0.0015015015015015015	45	TCRBV20-01*04	TCRBV20	TCRBV20-01	04				TCRBD02-01*02	TCRBD02	TCRBD02-01	02				TCRBJ01-03*01	TCRBJ01	TCRBJ01-03	01				0	0	11	2	6	0	36	50	56	-1	59	2	In	VDJ
ATCCAGCCCTCAGAACCCAGGGACTCAGCTGTGTACTTCTGTGCCAGCAGCCCACCCTTAGGAGTAGATACGCAGTATTTTGGCCCA	CASSPPLGVDTQYF	1	7.507507507507507E-4	42	TCRBV12	TCRBV12				TCRBV12-03/12-04,TCRBV12-04		TCRBD02-01*02	TCRBD02	TCRBD02-01	02				TCRBJ02-03*01	TCRBJ02	TCRBJ02-03	01				6	1	10	2	10	5	39	50	60	64	65	1	In	VDJ
ATTCTGGAGTCCGCCAGCACCAACCAGACATCTATGTACCTCTGTGCCAGCCAGCCCTCTGGGGCCAACGTCCTGACTTTCGGGGCC	CASQPSGANVLTF	1	7.507507507507507E-4	39	TCRBV28-01*01	TCRBV28	TCRBV28-01	01								TCRBD01,TCRBD02	TCRBD01-01,TCRBD02-01		TCRBJ02-06*01	TCRBJ02	TCRBJ02-06	01				8	2	4	5	0	0	42	-1	51	54	56	1	In	VDJ
GAGTCCGCCAGCACCAACCAGACATCTATGTACCTCTGTGCCAGCAGTTCAGCGGGTTTCTCTAACTATGGCTACACCTTCGGTTCG	CASSSAGFSNYGYTF	1	7.507507507507507E-4	45	TCRBV28-01*01	TCRBV28	TCRBV28-01	01				TCRBD02-01	TCRBD02	TCRBD02-01				01,02	TCRBJ01-02*01	TCRBJ01	TCRBJ01-02	01				4	5	6	4	1	0	36	49	50	56	61	1	In	VDJ
CACCTACACGCCCTGCAGCCAGAAGACTCAGCCCTGTATCTCTGCGCCAGCAGCCAAGGGGGGAGGGCTGAAGCTTTCTTTGGACAA	CASSQGGRAEAFF	1	7.507507507507507E-4	39	TCRBV04-01*01	TCRBV04	TCRBV04-01	01				TCRBD02-01*02	TCRBD02	TCRBD02-01	02				TCRBJ01-01*01	TCRBJ01	TCRBJ01-01	01				1	0	9	0	2	6	42	58	60	-1	67	1	In	VDJ
ACATCGGCCCAAAAGAACCCGACAGCTTTCTATCTCTGTGCCAGTAGTATAGGACAAACCAGCACAGATACGCAGTATTTTGGCCCA	CASSIGQTSTDTQYF	1	7.507507507507507E-4	45	TCRBV19-01*01	TCRBV19	TCRBV19-01	01				TCRBD01-01*01	TCRBD01	TCRBD01-01	01				TCRBJ02-03*01	TCRBJ02	TCRBJ02-03	01				1	4	2	6	0	0	36	-1	52	56	60	1	In	VDJ
AAGATCCGGTCCACAAAGCTGGAGGACTCAGCCATGTACTTCTGTGCCAGCAAAGACAGGGGGCCTGAAAAACTGTTTTTTGGCAGT	CASKDRGPEKLFF	1	7.507507507507507E-4	39	TCRBV02-01	TCRBV02	TCRBV02-01				01,03	TCRBD01-01*01	TCRBD01	TCRBD01-01	01				TCRBJ01-04*01	TCRBJ01	TCRBJ01-04	01				7	1	2	0	2	7	42	52	54	64	65	1	In	VDJ
CTCACTGTGACATCGGCCCAAAAGAACCCGACAGCTTTCTATCTCTGTGCCAGTAGTAGAACAGACTATGGCTACACCTTCGGTTCG	CASSRTDYGYTF	2	0.0015015015015015015	36	TCRBV19-01*01	TCRBV19	TCRBV19-01	01				TCRBD01-01*01	TCRBD01	TCRBD01-01	01				TCRBJ01-02*01	TCRBJ01	TCRBJ01-02	01				4	0	3	5	2	3	45	58	60	-1	64	2	In	VDJ
AACGCCTTGTTGCTGGGGGACTCGGCCCTCTATCTCTGTGCCAGCAGCTTGGGGGTTCCTGAGGGAGATACGCAGTATTTTGGCCCA	CASSLGVPEGDTQYF	1	7.507507507507507E-4	45	TCRBV05-06*01	TCRBV05	TCRBV05-06	01				TCRBD02-01*02	TCRBD02	TCRBD02-01	02				TCRBJ02-03*01	TCRBJ02	TCRBJ02-03	01				0	0	11	0	8	5	36	52	60	-1	65	1	In	VDJ
ATCCGCTCACCAGGCCTGGGGGACGCAGCCATGTACCTGTGTGCCACCAGCCGGGACAGGGGGTCATACGAGCAGTACTTCGGGCCG	CATSRDRGSYEQYF	1	7.507507507507507E-4	42	TCRBV15-01*02	TCRBV15	TCRBV15-01	02				TCRBD01-01*01	TCRBD01	TCRBD01-01	01				TCRBJ02-07*01	TCRBJ02	TCRBJ02-07	01				5	3	0	1	1	4	39	51	52	63	66	1	In	VDJ
CTGAGTTCTAAGAAGCTCCTTCTCAGTGACTCTGGCTTCTATCTCTGTGCCTGGAGTGTTGCCTACAATGAGCAGTTCTTCGGGCCA	CAWSVAYNEQFF	1	7.507507507507507E-4	36	TCRBV30-01*01	TCRBV30	TCRBV30-01	01											TCRBJ02-01*01	TCRBJ02	TCRBJ02-01	01				0	2	0	0	0	2	45	-1	-1	59	61	1	In	VJ
ATCCAGCCTGCAGAGCTTGGGGACTCGGCCGTGTATCTCTGTGCCAGCAGCCGCGACAGGGGTAATTCACCCCTCCACTTTGGGAAT	CASSRDRGNSPLHF	1	7.507507507507507E-4	42	TCRBV11-03*01	TCRBV11	TCRBV11-03	01				TCRBD01-01*01	TCRBD01	TCRBD01-01	01				TCRBJ01-06*01	TCRBJ01	TCRBJ01-06	01				5	0	2	2	3	6	39	51	54	-1	62	1	In	VDJ
CAGCCCTCAGAACCCAGGGACTCAGCTGTGTACTTCTGTGCCAGCAGTTTGCCGCGGTCGCTTCACAATGAGCAGTTCTTCGGGCCA	CASSLPRSLHNEQFF	1	7.507507507507507E-4	45	TCRBV12	TCRBV12				TCRBV12-03/12-04,TCRBV12-04		TCRBD02-01	TCRBD02	TCRBD02-01				01,02	TCRBJ02-01*01	TCRBJ02	TCRBJ02-01	01				3	7	7	5	3	5	36	50	53	57	64	1	In	VDJ
AAGATCCGGTCCACAAAGCTGGAGGACTCAGCCATGTACTTCTGTGCCAGCAGTGAAGGAGGGTTGGTGCGACTGTTTTTTGGCAGT	CASSEGGLVRLFF	1	7.507507507507507E-4	39	TCRBV02-01	TCRBV02	TCRBV02-01				01,03	TCRBD02-01*02	TCRBD02	TCRBD02-01	02				TCRBJ01-04*01	TCRBJ01	TCRBJ01-04	01				1	8	11	0	0	13	42	-1	58	63	71	1	In	VDJ
ATCCTGGAGTCGCCCAGCCCCAACCAGACCTCTCTGTACTTCTGTGCCAGCAGTTTAGGTCTCTCGAGGCCCCAGCATTTTGGTGAT	CASSLGLSRPQHF	1	7.507507507507507E-4	39	TCRBV27-01*01	TCRBV27	TCRBV27-01	01				TCRBD02-01*02	TCRBD02	TCRBD02-01	02				TCRBJ01-05*01	TCRBJ01	TCRBJ01-05	01				2	0	11	2	8	9	42	57	65	-1	68	1	In	VDJ
ACATCAATTCCCTGGAGCTTGGTGACTCTGCTGTGTATTTCTGTGCCAGCAGCCAAGATCGGTACAGATACGCAGTATTTTGGCCCA		1	7.507507507507507E-4	40	TCRBV03-01/03-02*01	TCRBV03	TCRBV03-01/03-02	01				TCRBD02-01	TCRBD02	TCRBD02-01				01,02	TCRBJ02-03*01	TCRBJ02	TCRBJ02-03	01				0	1	8	5	1	3	41	58	59	62	63	1	Out	VDJ
CGCACAGAGCAGGAGGACTCGGCCGTGTATCTCTGTGCCAGCAGCTTGCCGGGACGGCAAACTAACTATGGCTACACCTTCGGTTCG	CASSLPGRQTNYGYTF	2	0.0015015015015015015	48	TCRBV07-02	TCRBV07	TCRBV07-02				01,02					TCRBD01,TCRBD02	TCRBD01-01,TCRBD02-01		TCRBJ01-02*01	TCRBJ01	TCRBJ01-02	01				3	6	0	7	3	0	33	47	50	55	61	2	In	VDJ
NNAGCCTGGCAATCCTGTCCTCAGAACCGGGAGACACGGCACTGTATCTCTGCGCCAGCAAGGGGGAATGAGCAGTTCTTCGGGCCA		2	0.0015015015015015015	31	TCRBV23-01*01	TCRBV23	TCRBV23-01	01				TCRBD01-01*01	TCRBD01	TCRBD01-01	01				TCRBJ02-01*01	TCRBJ02	TCRBJ02-01	01				7	0	5	1	0	7	50	-1	60	-1	66	2	Out	VDJ
TTGTTGCTGGGGGACTCGGCCCTCTATCTCTGTGCCAGCAGCCTGGGCGAAACCCGCAGGGACACCGGGGAGCTGTTTTTTGGAGAA	CASSLGETRRDTGELFF	1	7.507507507507507E-4	51	TCRBV05-06*01	TCRBV05	TCRBV05-06	01				TCRBD01-01*01	TCRBD01	TCRBD01-01	01				TCRBJ02-02*01	TCRBJ02	TCRBJ02-02	01				0	0	4	3	10	3	30	46	56	-1	61	1	In	VDJ
ACGTTGGCGTCTGCTGTACCCTCTCAGACATCTGTGTACTTCTGTGCCAGCAGTGACAGTAACACCGGGGAGCTGTTTTTTGGAGAA	CASSDSNTGELFF	1	7.507507507507507E-4	39	TCRBV06-04*01	TCRBV06	TCRBV06-04	01								TCRBD01,TCRBD02	TCRBD01-01,TCRBD02-01		TCRBJ02-02*01	TCRBJ02	TCRBJ02-02	01				2	1	5	5	0	2	42	-1	57	59	60	1	In	VDJ
AGTTCTAAGAAGCTCCTTCTCAGTGACTCTGGCTTCTATCTCTGTGCCTGGAGTCAGGGGAATAATTCACCCCTCCACTTTGGGAAT	CAWSQGNNSPLHF	1	7.507507507507507E-4	39	TCRBV30-01*01	TCRBV30	TCRBV30-01	01				TCRBD01-01*01	TCRBD01	TCRBD01-01	01				TCRBJ01-06*01	TCRBJ01	TCRBJ01-06	01				2	1	4	2	0	5	42	-1	54	60	61	1	In	VDJ
CAGCGCACAGAGCAGGAGGACTCCGCCGTGTATCTCTGTGCCAGCAGCTTAGAGAGGGACAGGGGGCAGAGCTACACCTTCGGTTCG	CASSLERDRGQSYTF	1	7.507507507507507E-4	45	TCRBV07-08*01	TCRBV07	TCRBV07-08	01				TCRBD01-01*01	TCRBD01	TCRBD01-01	01				TCRBJ01-02*01	TCRBJ01	TCRBJ01-02	01				1	3	0	0	3	9	36	52	55	67	70	1	In	VDJ
AGTCCACGGAGTCAGGGGACACAGCACTGTATTTCTGTGCCAGCAGCAAAGGTCAGGAGGAGCTCCTACGAGCAGTACTTCGGGCCG		1	7.507507507507507E-4	46	TCRBV21-01*01	TCRBV21	TCRBV21-01	01				TCRBD02-01*02	TCRBD02	TCRBD02-01	02				TCRBJ02-07*01	TCRBJ02	TCRBJ02-07	01				1	2	10	1	4	0	35	51	55	60	62	1	Out	VDJ
AATGTGAGCACCTTGGAGCTGGGGGACTCGGCCCTTTATTTTTGCGCTAGCAGCTTCGCGGGAACATACGAGCAGTACTTCGGGCCG	CASSFAGTYEQYF	1	7.507507507507507E-4	39	TCRBV05-01*01	TCRBV05	TCRBV05-01	01				TCRBD02-01*02	TCRBD02	TCRBD02-01	02				TCRBJ02-07*01	TCRBJ02	TCRBJ02-07	01				2	3	7	3	1	4	42	56	57	63	66	1	In	VDJ
AATGTGAGCACCTTGGAGCTGGGGGACTCGGCCCTTTATCTTTGCGCCAGCAGCTTCGCGGGAACATACGAGCAGTACTTCGGGCCG	CASSFAGTYEQYF	4	0.003003003003003003	39	TCRBV05-01*01	TCRBV05	TCRBV05-01	01				TCRBD02-01*02	TCRBD02	TCRBD02-01	02				TCRBJ02-07*01	TCRBJ02	TCRBJ02-07	01				2	3	7	3	1	4	42	56	57	63	66	4	In	VDJ
GAGCAGGAGGACTCCGCCGTGTATCTCTGTGCCAGCAGCTTTGCGCGGACAGAATCCTCTGGGGCCAACGTCCTGACTTTCGGGGCC	CASSFARTESSGANVLTF	1	7.507507507507507E-4	54	TCRBV07-08*01	TCRBV07	TCRBV07-08	01				TCRBD01-01*01	TCRBD01	TCRBD01-01	01				TCRBJ02-06*01	TCRBJ02	TCRBJ02-06	01				3	4	1	5	5	0	27	41	46	52	56	1	In	VDJ
GTGAACGCCTTGGAGCTGGACGACTCGGCCCTGTATCTCTGTGCCAGCAGCTTTTGACAGGGCGGTCAGCCCCAGCATTTTGGTGAT	CASSF*QGGQPQHF	1	7.507507507507507E-4	42	TCRBV05-04*01	TCRBV05	TCRBV05-04	01				TCRBD01-01*01	TCRBD01	TCRBD01-01	01				TCRBJ01-05*01	TCRBJ01	TCRBJ01-05	01				2	3	2	3	2	6	39	53	55	62	65	1	Stop	VDJ
ACATCGGCCCAAAAGAACCCGACAGCTTTCTATCTCTGTGCCAGTAGTATAGCGGGTAGGGGCTACAATGAGCAGTTCTTCGGGCCA	CASSIAGRGYNEQFF	1	7.507507507507507E-4	45	TCRBV19-01*01	TCRBV19	TCRBV19-01	01				TCRBD01-01*01	TCRBD01	TCRBD01-01	01				TCRBJ02-01*01	TCRBJ02	TCRBJ02-01	01				1	0	5	2	5	3	36	52	57	-1	62	1	In	VDJ
TCCCTGGAGCTTGGTGACTCTGCTGTGTATTTCTGTGCCAGCAGCCACAAGCCCGGGACAGATAACAATGAGCAGTTCTTCGGGCCA	CASSHKPGTDNNEQFF	1	7.507507507507507E-4	48	TCRBV03-01/03-02*01	TCRBV03	TCRBV03-01/03-02	01				TCRBD01-01*01	TCRBD01	TCRBD01-01	01				TCRBJ02-01*01	TCRBJ02	TCRBJ02-01	01				3	3	0	5	7	5	33	47	54	61	64	1	In	VDJ
GTGACCAGTGCCCATCCTGAAGACAGCAGCTTCTACATCTGCAGTGCTAGAGAAGACAGGGGTTTAGTTACGCAGTATTTTGGCCCA	CSAREDRGLVTQYF	1	7.507507507507507E-4	42	TCRBV20	TCRBV20				TCRBV20-01,TCRBV20-or09_02		TCRBD01-01*01	TCRBD01	TCRBD01-01	01				TCRBJ02-03*01	TCRBJ02	TCRBJ02-03	01				0	6	2	2	1	8	39	53	54	62	68	1	In	VDJ
ACTCTGACTGTGAGCAACATGAGCCCTGAAGACAGCAGCATATATCTCTGCAGCGTCGCGACAAACACTGAAGCTTTCTTTGGACAA	CSVATNTEAFF	2	0.0015015015015015015	33	TCRBV29-01*01	TCRBV29	TCRBV29-01	01				TCRBD01-01*01	TCRBD01	TCRBD01-01	01				TCRBJ01-01*01	TCRBJ01	TCRBJ01-01	01				6	0	2	6	3	2	48	56	59	-1	63	2	In	VDJ
AGCTCTCTGGAGCTGGGGGACTCAGCTTTGTATTTCTGTGCCAGCAGCGCACGACAGGGTTGACTGTACGAGCAGTACTTCGGGCCG	CASSARQG*LYEQYF	1	7.507507507507507E-4	45	TCRBV09-01*01	TCRBV09	TCRBV09-01	01				TCRBD01-01*01	TCRBD01	TCRBD01-01	01				TCRBJ02-07*01	TCRBJ02	TCRBJ02-07	01				3	7	2	3	3	4	36	49	52	59	66	1	Stop	VDJ
CGCACAGAGCAGGGGGACTCGGCCATGTATCTCTGTGCCAGCAGCACCCAGGGGGTAGCGCCAACCTACGAGCAGTACTTCGGGCCG	CASSTQGVAPTYEQYF	1	7.507507507507507E-4	48	TCRBV07-09*01	TCRBV07	TCRBV07-09	01				TCRBD01-01*01	TCRBD01	TCRBD01-01	01				TCRBJ02-07*01	TCRBJ02	TCRBJ02-07	01				5	9	4	1	3	2	33	45	48	55	64	1	In	VDJ
AGTCCGCCAGCACCAACCAGACATCTATGTACCTCTGTGCCAGCAAAAGGTTCTAGCGGGTCCTACAATGAGCAGTTCTTCGGGCCA		2	0.0015015015015015015	46	TCRBV28-01*01	TCRBV28	TCRBV28-01	01				TCRBD02-01	TCRBD02	TCRBD02-01				01,02	TCRBJ02-01*01	TCRBJ02	TCRBJ02-01	01				7	0	4	4	7	1	35	45	52	-1	60	2	Out	VDJ
CGCACAGAGCAGGAGGACTCGGCCGTGTATCTCTGTGCCAGCAGCCGGGGACTAGCGGGGAAAGCAGATACGCAGTATTTTGGCCCA	CASSRGLAGKADTQYF	1	7.507507507507507E-4	48	TCRBV07-02	TCRBV07	TCRBV07-02				01,02	TCRBD02-01*01	TCRBD02	TCRBD02-01	01				TCRBJ02-03*01	TCRBJ02	TCRBJ02-03	01				5	4	0	3	2	4	33	45	47	60	64	1	In	VDJ
GTGAGCACCTTGGAGCTGGGGGACTCGGCCCTTTATCTTTGCGCCAGCAGCTTAGAATTTGGATTTGGCGAGCAGTACTTCGGGCCG	CASSLEFGFGEQYF	1	7.507507507507507E-4	42	TCRBV05-01*01	TCRBV05	TCRBV05-01	01								TCRBD01,TCRBD02	TCRBD01-01,TCRBD02-01		TCRBJ02-07*01	TCRBJ02	TCRBJ02-07	01				2	5	1	8	7	6	39	53	60	63	68	1	In	VDJ
GTCAGCTACCCGCTCCCAGACATCTGTGTATTTCTGCGCCAGCGGTTGAACCGGGACTAGTTCACCTACGAGCAGTACTTCGGGCCG		1	7.507507507507507E-4	47	TCRBV10-02*01	TCRBV10	TCRBV10-02	01				TCRBD02-01	TCRBD02	TCRBD02-01				01,02	TCRBJ02-07*01	TCRBJ02	TCRBJ02-07	01				8	4	0	8	9	2	34	43	52	60	64	1	Out	VDJ
GAGCTTGGTGACTCTGCTGTGTATTTCTGTGCCAGCAGCAGTTAACTTCCCATTTCATACATCAATTCACCCCTCCACTTTGGGAAC	CASSS*LPISYINSPLHF	1	7.507507507507507E-4	54	TCRBV03-01/03-02*01	TCRBV03	TCRBV03-01/03-02	01								TCRBD01,TCRBD02	TCRBD01-01,TCRBD02-01		TCRBJ01-06*02	TCRBJ01	TCRBJ01-06	02				5	2	3	6	19	7	27	39	58	61	63	1	Stop	VDJ
GATCCTGGAGTCGCCCAGCCCCAACCAGACCTCTCTGTACTTCTGTGCCAGCAGTCCTTCACGGAGTCTGGCTACACCTTCGGTTCG		1	7.507507507507507E-4	38	TCRBV27-01*01	TCRBV27	TCRBV27-01	01				TCRBD02-01*02	TCRBD02	TCRBD02-01	02				TCRBJ01-02*01	TCRBJ01	TCRBJ01-02	01				5	2	10	2	7	7	43	55	62	66	68	1	Out	VDJ
AATGTGAACGCCTTGTTGCTGGGGGACTCGGCCCTCTATCTCTGTGCCAGCAGCTTCGGGACTAGCTACGAGCAGTACTTCGGGCCG	CASSFGTSYEQYF	1	7.507507507507507E-4	39	TCRBV05-06*01	TCRBV05	TCRBV05-06	01				TCRBD02-01	TCRBD02	TCRBD02-01				01,02	TCRBJ02-07*01	TCRBJ02	TCRBJ02-07	01				2	0	0	8	1	3	42	56	57	-1	65	1	In	VDJ
NTGAAGATCCAGCCCTCAGAACCCAGGGACTCAGCTGTGTACTTCTGTGCCAGCAGTTTAACGGGGGCTGAAGCTTTCTTTGGACAA	CASSLTGAEAFF	2	0.0015015015015015015	36	TCRBV12-03/12-04*01	TCRBV12	TCRBV12-03/12-04	01				TCRBD02-01*01	TCRBD02	TCRBD02-01	01				TCRBJ01-01*01	TCRBJ01	TCRBJ01-01	01				2	0	8	2	1	6	45	60	61	-1	67	2	In	VDJ
CACATCAATTCCCTGGAGCTTGGTGACTCTGCTGTGTATTTCTGTGCCGCCGGGGGTAGCGGGAGGGATCAGCAGTTCTTCGGGCCA	CAAGGSGRDQQFF	2	0.0015015015015015015	39	TCRBV03-01/03-02*01	TCRBV03	TCRBV03-01/03-02	01				TCRBD02-01*02	TCRBD02	TCRBD02-01	02				TCRBJ02-01*01	TCRBJ02	TCRBJ02-01	01				11	3	5	0	8	11	42	48	56	67	70	2	In	VDJ
CGCACAGAGCAGCGGGACTCGGCCATGTATCGCTGTGCCAGCAGCTTATTGGGTGCGGGAGTGGCAGATACGCAGTATTTTGGCCCA	CASSLLGAGVADTQYF	1	7.507507507507507E-4	48	TCRBV07-06*01	TCRBV07	TCRBV07-06	01				TCRBD02-01*02	TCRBD02	TCRBD02-01	02				TCRBJ02-03*01	TCRBJ02	TCRBJ02-03	01				2	3	7	2	6	4	33	48	54	61	64	1	In	VDJ
CTGACAGTGACCAGTGCCCATCCTGAAGACAGCAGCTTTTACATCTGCAGTGCTAGAGATACGGAGACTGAAGCTTTCTTTGGACAA	CSARDTETEAFF	1	7.507507507507507E-4	36	TCRBV20	TCRBV20				TCRBV20-01,TCRBV20-or09_02		TCRBD02-01*02	TCRBD02	TCRBD02-01	02				TCRBJ01-01*01	TCRBJ01	TCRBJ01-01	01				0	0	10	2	3	5	45	59	62	-1	66	1	In	VDJ
ACAGTGACCAGTGCCCATCCTGAAGACAGCAGCTTCTACATCTGCAGTGCTTTAGCGGGAATCCCCTACGAGCAGTACTTCGGGCCG	CSALAGIPYEQYF	1	7.507507507507507E-4	39	TCRBV20	TCRBV20				TCRBV20-01,TCRBV20-or09_02		TCRBD02-01*02	TCRBD02	TCRBD02-01	02				TCRBJ02-07*01	TCRBJ02	TCRBJ02-07	01				5	4	5	3	1	2	42	51	52	60	64	1	In	VDJ
AACCTGAGCTCTCTGGAGCTGGGGGACTCAGCTTTGTATTTCTGTGCCAGCAGCGTAGGCGGGATCGATGAGCAGTTCTTCGGGCCA	CASSVGGIDEQFF	1	7.507507507507507E-4	39	TCRBV09-01*01	TCRBV09	TCRBV09-01	01				TCRBD02-01*02	TCRBD02	TCRBD02-01	02				TCRBJ02-01*01	TCRBJ02	TCRBJ02-01	01				0	3	7	3	0	8	42	-1	58	64	67	1	In	VDJ
CCAGTGCCCATCCTGAAGACAGCAGCTTCTACATCTGCAGTGCTAGCCTTTTTCCGGGTCCTTACAGATACGCAGTATTTTGGCCCA		2	0.0015015015015015015	46	TCRBV20	TCRBV20				TCRBV20-01,TCRBV20-or09_02		TCRBD02-01	TCRBD02	TCRBD02-01				01,02	TCRBJ02-03*01	TCRBJ02	TCRBJ02-03	01				3	5	8	4	8	3	35	46	54	58	63	2	Out	VDJ
ACCAGTGCCCATCCTGAAGACAGCAGCTTCTACATCTGCAGTGCTAGGTGGGGTGCAGGGAAAAATGCTGAAGCTTTCTTTGGACAA	CSARWGAGKNAEAFF	1	7.507507507507507E-4	45	TCRBV20	TCRBV20				TCRBV20-01,TCRBV20-or09_02		TCRBD01-01*01	TCRBD01	TCRBD01-01	01				TCRBJ01-01*01	TCRBJ01	TCRBJ01-01	01				3	7	4	3	8	6	36	47	55	60	67	1	In	VDJ
ACATCGGCCCAAAAGAACCCGACAGCTTTCTATCTCTGTGCCAGTAGTATGTCGCAGGGGCCCAATCAGCCCCAGCATTTTGGTGAT	CASSMSQGPNQPQHF	2	0.0015015015015015015	45	TCRBV19-01*01	TCRBV19	TCRBV19-01	01				TCRBD01-01*01	TCRBD01	TCRBD01-01	01				TCRBJ01-05*01	TCRBJ01	TCRBJ01-05	01				3	2	4	2	4	3	36	50	54	60	62	2	In	VDJ
AAGATCCAGCGCACAGAGCAGGGGGACTCGGCCATGTATCTCTGTGCCAGCAGCCATGGACAGATGAGGGCTGTCACCTTCGGTTCG	CASSHGQMRAVTF	1	7.507507507507507E-4	39	TCRBV07-09*01	TCRBV07	TCRBV07-09	01				TCRBD01-01*01	TCRBD01	TCRBD01-01	01				TCRBJ01-02*01	TCRBJ01	TCRBJ01-02	01				5	11	1	5	3	13	42	54	57	63	74	1	In	VDJ
CTGAAGATCCAGCGCACAGAGCAGGGGGACTCGGCCATGTATCTCTGTGCCAGCAGCTCCCGAGGGTATGGCTACACCTTCGGTTCG	CASSSRGYGYTF	1	7.507507507507507E-4	36	TCRBV07-09*01	TCRBV07	TCRBV07-09	01				TCRBD02-01*02	TCRBD02	TCRBD02-01	02				TCRBJ01-02*01	TCRBJ01	TCRBJ01-02	01				4	0	11	0	3	5	45	58	61	-1	66	1	In	VDJ
CACACCCTGCAGCCAGAAGACTCGGCCCTGTATCTCTGCGCCAGCAGCCAAGATCGGGGGGCGCTCTATGGCTACACCTTCGGTTCG	CASSQDRGALYGYTF	2	0.0015015015015015015	45	TCRBV04-03*01	TCRBV04	TCRBV04-03	01				TCRBD02-01*01	TCRBD02	TCRBD02-01	01				TCRBJ01-02*01	TCRBJ01	TCRBJ01-02	01				0	4	8	1	1	4	36	53	54	61	65	2	In	VDJ
CTTGGGGACTCGGCCGTGTATCTCTGTGCCAGCAGCTATTAAACCGGGACTAGCGGGATCGCTCGGTACGAGCAGTACTTCGGGCCG	CASSY*TGTSGIARYEQYF	1	7.507507507507507E-4	57	TCRBV11-03*01	TCRBV11	TCRBV11-03	01				TCRBD02-01*02	TCRBD02	TCRBD02-01	02				TCRBJ02-07*01	TCRBJ02	TCRBJ02-07	01				4	8	0	3	8	4	24	37	45	58	66	1	Stop	VDJ
CTGACAGTGACCAGTGCCCATCCTGAAGACAGCAGCTTCTACATCTGCAGTGCTGCCGGGACTACATACGAGCAGTACTTCGGGCCG	CSAAGTTYEQYF	1	7.507507507507507E-4	36	TCRBV20	TCRBV20				TCRBV20-01,TCRBV20-or09_02		TCRBD02-01	TCRBD02	TCRBD02-01				01,02	TCRBJ02-07*01	TCRBJ02	TCRBJ02-07	01				5	2	0	9	3	4	45	54	57	64	66	1	In	VDJ
GCGTCTGCTGTACCCTCTCAGACATCTGTGTACTTCTGTGCCGGACAGGGGGCGAACGTAGCTGGAAACACCATATATTTTGGAGAG	CAGQGANVAGNTIYF	1	7.507507507507507E-4	45	TCRBV06-04*01	TCRBV06	TCRBV06-04	01				TCRBD01-01*01	TCRBD01	TCRBD01-01	01				TCRBJ01-03*01	TCRBJ01	TCRBJ01-03	01				11	8	1	0	0	2	36	-1	42	53	61	1	In	VDJ
CTGAAGATCCGGTCCACAAAGCTGGAGGACTCAGCCATGTACTTCTGTGCCAGCTCTTACGCAGATAATGAGCAGTTCTTCGGGCCA	CASSYADNEQFF	1	7.507507507507507E-4	36	TCRBV02-01	TCRBV02	TCRBV02-01				01,03	TCRBD01-01*01	TCRBD01	TCRBD01-01	01				TCRBJ02-01*01	TCRBJ02	TCRBJ02-01	01				8	2	4	5	7	7	45	54	61	64	66	1	In	VDJ
ACATCGGCCCAAAAGAACCCGACAGCTTTCTATCTCTGTGCCAGTAGTATAGGAAGTTCCTATAATTCACCCCTCCACTTTGGGAAT	CASSIGSSYNSPLHF	1	7.507507507507507E-4	45	TCRBV19-01*01	TCRBV19	TCRBV19-01	01								TCRBD01,TCRBD02	TCRBD01-01,TCRBD02-01		TCRBJ01-06*01	TCRBJ01	TCRBJ01-06	01				1	3	2	8	0	1	36	-1	52	54	57	1	In	VDJ
ACAGTGACCAGTGCCCATCCTGAAGACAGCAGCTTCTACATCTGCAGTGCTAGTTCCGTCTAGCCCTACGAGCAGTACTTCGGGCCG	CSASSV*PYEQYF	2	0.0015015015015015015	39	TCRBV20-01*04	TCRBV20	TCRBV20-01	04				TCRBD02-01	TCRBD02	TCRBD02-01				01,02	TCRBJ02-07*01	TCRBJ02	TCRBJ02-07	01				2	0	4	7	5	2	42	54	59	-1	64	2	Stop	VDJ
CTGAGCTCTCTGGAGCTGGGGGACTCAGCTTTGTATTTCTGTGCCAGCAGCGGAAGGGACACCACCGAGACCCAGTACTTCGGGCCA	CASSGRDTTETQYF	1	7.507507507507507E-4	42	TCRBV09-01*01	TCRBV09	TCRBV09-01	01				TCRBD01-01*01	TCRBD01	TCRBD01-01	01				TCRBJ02-05*01	TCRBJ02	TCRBJ02-05	01				3	5	0	6	3	5	39	52	55	61	66	1	In	VDJ
AAGATCCAGCGCACAGAGCAGGGGGACTCGGCCATGTATCTCTGTGCCAGCAGCTTGTCGAGTCTGGATACGCAGTATTTTGGCCCA	CASSLSSLDTQYF	1	7.507507507507507E-4	39	TCRBV07-09*01	TCRBV07	TCRBV07-09	01				TCRBD02-01*02	TCRBD02	TCRBD02-01	02				TCRBJ02-03*01	TCRBJ02	TCRBJ02-03	01				3	4	11	2	3	6	42	56	59	62	66	1	In	VDJ
ACTGTGACATCGGCCCAAAAGAACCCGACAGCTTTCTATCTCTGTGCCACGAACACCCGCCCTAATGAAAAACTGTTTTTTGGCAGT	CATNTRPNEKLFF	1	7.507507507507507E-4	39	TCRBV19-01*01	TCRBV19	TCRBV19-01	01				TCRBD01-01*01	TCRBD01	TCRBD01-01	01				TCRBJ01-04*01	TCRBJ01	TCRBJ01-04	01				10	6	3	6	3	3	42	49	52	55	61	1	In	VDJ
CTGGCAATCCTGTCCTCAGAACCGGGAGACACAGCACTGTATCTCTGCGCCAGCAGTCAAAGTAATTCACCCCTCCACTTTGGGAAT	CASSQSNSPLHF	1	7.507507507507507E-4	36	TCRBV23-01*01	TCRBV23	TCRBV23-01	01								TCRBD01,TCRBD02	TCRBD01-01,TCRBD02-01		TCRBJ01-06*01	TCRBJ01	TCRBJ01-06	01				2	0	5	5	0	6	45	-1	60	-1	62	1	In	VDJ
ATCCAGCCTGCAGAGCTTGGGGACTCGGCCGTGTATCTCTGTGCCAGCAGCTTCTCAGGGGGCGTCTATGGCTACACCTTCGGTTCG	CASSFSGGVYGYTF	1	7.507507507507507E-4	42	TCRBV11-03*01	TCRBV11	TCRBV11-03	01				TCRBD01-01*01	TCRBD01	TCRBD01-01	01				TCRBJ01-02*01	TCRBJ01	TCRBJ01-02	01				3	2	4	0	2	4	39	53	55	63	65	1	In	VDJ
CAGGTAGTGCGAGGAGATTCGGCAGCTTATTTCTGTGCCAGCTCACCACTAACCGGAAGTGGGGCCAACGTCCTGACTTTCGGGGCC	CASSPLTGSGANVLTF	4	0.003003003003003003	48	TCRBV18-01*01	TCRBV18	TCRBV18-01	01								TCRBD01,TCRBD02	TCRBD01-01,TCRBD02-01		TCRBJ02-06*01	TCRBJ02	TCRBJ02-06	01				1	2	1	8	5	3	33	49	54	57	59	4	In	VDJ
CTGAGTTCTAAGAAGCTCCTTCTCAGTGACTCTGGCTTCTATCTCTGTGCCTGTGATGGAACTAATGAAAAACTGTTTTTTGGCAGT	CACDGTNEKLFF	2	0.0015015015015015015	36	TCRBV30-01	TCRBV30	TCRBV30-01				01,05					TCRBD01,TCRBD02	TCRBD01-01,TCRBD02-01		TCRBJ01-04*01	TCRBJ01	TCRBJ01-04	01				6	0	0	10	4	1	45	53	57	-1	59	2	In	VDJ
CGCACAGAGCAGCGGGACTCGGCCATGTATCGCTGTGCCAGCAGCCCATTAGCGGGAGGGCCCCAAGAGACCCAGTACTTCGGGCCA	CASSPLAGGPQETQYF	1	7.507507507507507E-4	48	TCRBV07-06*01	TCRBV07	TCRBV07-06	01				TCRBD02-01*02	TCRBD02	TCRBD02-01	02				TCRBJ02-05*01	TCRBJ02	TCRBJ02-05	01				5	2	5	0	4	1	33	45	49	60	62	1	In	VDJ
AGTCAGGGGACACAGCACTGTATTTCTGTGCCAGCAGCCGGCGGGGATAGCGGGAGTTGGGGAACAGATACGCAGTATTTTGGCCCA		2	0.0015015015015015015	55	TCRBV21-01*01	TCRBV21	TCRBV21-01	01				TCRBD02-01*02	TCRBD02	TCRBD02-01	02				TCRBJ02-03*01	TCRBJ02	TCRBJ02-03	01				5	7	5	2	9	3	26	38	47	56	63	2	Out	VDJ
NNNNNNNTGTCGGCTGCTCCCTCCCAGACATCTGTGTACTTCTGTGCCAGCAGTTTCGGCTCGAACACTGAAGCTTTCTTTGGACAA	CASSFGSNTEAFF	1	7.507507507507507E-4	39	TCRBV06-05*01	TCRBV06	TCRBV06-05	01								TCRBD01,TCRBD02	TCRBD01-01,TCRBD02-01		TCRBJ01-01*01	TCRBJ01	TCRBJ01-01	01				4	2	9	0	2	1	42	55	57	60	62	1	In	VDJ
GAGTCGCCCAGCCCCAACCAGACCTCTCTGTACTTCTGTGCCAGCAGTTTATCAATTGGGAGCAATCAGCCCCAGCATTTTGGTGAT	CASSLSIGSNQPQHF	2	0.0015015015015015015	45	TCRBV27-01*01	TCRBV27	TCRBV27-01	01								TCRBD01,TCRBD02	TCRBD01-01,TCRBD02-01		TCRBJ01-05*01	TCRBJ01	TCRBJ01-05	01				0	0	0	9	4	1	36	53	57	-1	60	2	In	VDJ
CGGTCCACAAAGCTGGAGGACTCAGCCATGTACTTCTGTGCCAGCAGCTATTTCGACTCCTTTGAGGGTGAGCAGTTCTTCGGGCCA	CASSYFDSFEGEQFF	2	0.0015015015015015015	45	TCRBV02-01	TCRBV02	TCRBV02-01				01,03	TCRBD02-01*02	TCRBD02	TCRBD02-01	02				TCRBJ02-01*01	TCRBJ02	TCRBJ02-01	01				6	0	11	0	16	9	36	47	63	-1	68	2	In	VDJ
CGGTCCACAAAGCTGGAGGACTCAGCCATGTACTTCTGTGCCAGCAGATCACAGGGGGTGGACAATTCACCCCTCCACTTTGGGAAT	CASRSQGVDNSPLHF	1	7.507507507507507E-4	45	TCRBV02-01	TCRBV02	TCRBV02-01				01,03	TCRBD01-01*01	TCRBD01	TCRBD01-01	01				TCRBJ01-06*01	TCRBJ01	TCRBJ01-06	01				6	5	3	1	3	7	36	47	50	58	63	1	In	VDJ
CTGACAGTGACCAGTGCCCATCCTGAAGACAGCAGCTTCTACATCTGCAGTGCTAGAATAGAGCTCTATGGCTACACCTTCGGTTCG	CSARIELYGYTF	1	7.507507507507507E-4	36	TCRBV20	TCRBV20				TCRBV20-01,TCRBV20-or09_02		TCRBD02-01	TCRBD02	TCRBD02-01				01,02	TCRBJ01-02*01	TCRBJ01	TCRBJ01-02	01				2	4	5	8	1	4	45	57	58	61	65	1	In	VDJ
GTGACCAGTGCCCATCCTGAAGACAGCAGCTTCTACATCTGCAGTGCTAGTGCGAGCGGGAGCTCCTACGAGCAGTACTTCGGGCCG	CSASASGSSYEQYF	2	0.0015015015015015015	42	TCRBV20-01*04	TCRBV20	TCRBV20-01	04				TCRBD02-01*02	TCRBD02	TCRBD02-01	02				TCRBJ02-07*01	TCRBJ02	TCRBJ02-07	01				1	0	6	2	2	0	39	52	54	-1	62	2	In	VDJ
GGTGACTCTGCTGTGTATTTCTGTGCCAGCAGCCAAGACCTAAGTATGATATCTGGTTTTGTCCCCAATGAGCAGTTCTTCGGGCCA	CASSQDLSMISGFVPNEQFF	1	7.507507507507507E-4	60	TCRBV03-01/03-02*01	TCRBV03	TCRBV03-01/03-02	01				TCRBD02-01	TCRBD02	TCRBD02-01				01,02	TCRBJ02-01*01	TCRBJ02	TCRBJ02-01	01				0	23	4	9	1	6	21	38	39	42	65	1	In	VDJ
TCCGCTACCAGCTCCCAGACATCTGTGTACTTCTGTGCCATCAGTGGGGGACTAGCGGACTCCTACAATGAGCAGTTCTTCGGGCCA	CAISGGLADSYNEQFF	2	0.0015015015015015015	48	TCRBV10-03*01	TCRBV10	TCRBV10-03	01				TCRBD02-01	TCRBD02	TCRBD02-01				01,02	TCRBJ02-01*01	TCRBJ02	TCRBJ02-01	01				4	1	0	5	1	0	33	46	47	58	59	2	In	VDJ
CCTGCAGAGCTTGAGGACTCGGCCGTGTATCTCTGTGCCAGCAGCTTAGAGCTAGCGGGGGTAAAAGAGACCCAGTACTTCGGGCCA	CASSLELAGVKETQYF	1	7.507507507507507E-4	48	TCRBV11	TCRBV11				TCRBV11-02,TCRBV11-03		TCRBD02-01*01	TCRBD02	TCRBD02-01	01				TCRBJ02-05*01	TCRBJ02	TCRBJ02-05	01				0	3	4	2	1	3	33	50	51	61	64	1	In	VDJ
ACCAGTGCCCATCCTGAAGACAGCAGCTTCTACATCTGCAGTGCTGGCCTTAGCGGGGGGAGCACAGATACGCAGTATTTTGGCCCA	CSAGLSGGSTDTQYF	1	7.507507507507507E-4	45	TCRBV20	TCRBV20				TCRBV20-01,TCRBV20-or09_02		TCRBD02-01*01	TCRBD02	TCRBD02-01	01				TCRBJ02-03*01	TCRBJ02	TCRBJ02-03	01				5	0	5	1	5	0	36	45	50	-1	60	1	In	VDJ
ACCCTGCAGCCAGAAGACTCGGCCCTGTATCTCTGCGCCAGCAGCCAAGATGGGGCAGGCCTGAACACTGAAGCTTTCTTTGGACAA	CASSQDGAGLNTEAFF	1	7.507507507507507E-4	48	TCRBV04-03*01	TCRBV04	TCRBV04-03	01				TCRBD01-01*01	TCRBD01	TCRBD01-01	01				TCRBJ01-01*01	TCRBJ01	TCRBJ01-01	01				0	5	7	0	1	0	33	50	51	56	61	1	In	VDJ
AGGATCCAGCAGGTAGTGCGAGGAGATTCGGCAGCTTATTTCTGTGCCAGCTCACTCGAGGACGGTTCACCCCTCCACTTTGGGAAT	CASSLEDGSPLHF	1	7.507507507507507E-4	39	TCRBV18-01*01	TCRBV18	TCRBV18-01	01								TCRBD01,TCRBD02	TCRBD01-01,TCRBD02-01		TCRBJ01-06*01	TCRBJ01	TCRBJ01-06	01				4	2	1	7	4	9	42	55	59	63	65	1	In	VDJ
AGCTTGGTGACTCTGCTGTGTATTTCTGTGCCAGCAGCCGATCCTCCGGGAGACCCAACTTTTAATTCACCCCTCCACTTTGGGAAT		1	7.507507507507507E-4	55	TCRBV03-01/03-02*01	TCRBV03	TCRBV03-01/03-02	01				TCRBD02-01*02	TCRBD02	TCRBD02-01	02				TCRBJ01-06*01	TCRBJ01	TCRBJ01-06	01				4	10	8	2	7	6	26	39	46	52	62	1	Out	VDJ
GTGAGCACCTTGGAGCTGGGGGACTCGGCCCTTTATCTTTGCGCCGGACGTCCTTAGCGGGAGACGGGTGAGCAGTTCTTCGGGCCA	CAGRP*RETGEQFF	1	7.507507507507507E-4	42	TCRBV05-01*01	TCRBV05	TCRBV05-01	01				TCRBD02-01*02	TCRBD02	TCRBD02-01	02				TCRBJ02-01*01	TCRBJ02	TCRBJ02-01	01				10	5	5	2	9	9	39	45	54	63	68	1	Stop	VDJ
CCCTGAAGACAGCAGCATATATCTCTGCAGCGTCCGGGACTTGAGGTTAAAGAATTTGAACGAGATCAGCCCCAGCATTTTGGTGAT		1	7.507507507507507E-4	56	TCRBV29-01	TCRBV29	TCRBV29-01				01,02	TCRBD02-01	TCRBD02	TCRBD02-01				01,02	TCRBJ01-05*01	TCRBJ01	TCRBJ01-05	01				6	23	0	10	2	5	25	33	35	41	64	1	Out	VDJ
GCGTCTGCTGTACCCTCTCAGACATCTGTGTACTTCTGTGCCAGCAGTGACAAGTCTAGCGGATCAGATACGCAGTATTTTGGCCCA	CASSDKSSGSDTQYF	1	7.507507507507507E-4	45	TCRBV06-04*01	TCRBV06	TCRBV06-04	01				TCRBD02-01	TCRBD02	TCRBD02-01				01,02	TCRBJ02-03*01	TCRBJ02	TCRBJ02-03	01				2	2	4	5	4	4	36	51	55	62	64	1	In	VDJ
ATGAGCTCCTTGGAGCTGGGGGACTCAGCCCTGTACTTCTGTGCCAGCAGCTTAGGCCGGACAGGGAGCGAGCAGTACTTCGGGCCG	CASSLGRTGSEQYF	1	7.507507507507507E-4	42	TCRBV13-01*01	TCRBV13	TCRBV13-01	01				TCRBD01-01*01	TCRBD01	TCRBD01-01	01				TCRBJ02-07*01	TCRBJ02	TCRBJ02-07	01				0	2	1	3	2	6	39	56	58	66	68	1	In	VDJ
TCTCTGGAGCTGGGGGACTCAGCTTTGTATTTCTGTGCCAGCAGCTCTAGTGAGGGGGGCTCTGGAAACACCATATATTTTGGAGAG	CASSSSEGGSGNTIYF	1	7.507507507507507E-4	48	TCRBV09-01*01	TCRBV09	TCRBV09-01	01								TCRBD01,TCRBD02	TCRBD01-01,TCRBD02-01		TCRBJ01-03*01	TCRBJ01	TCRBJ01-03	01				4	1	5	1	7	0	33	45	52	58	59	1	In	VDJ
CAGCCTGCAGAGCTTGGGGACTCGGCCGTGTATCTCTGTGCCAGCAGCCCCCGACTAGCGGGAGGGGATACGCAGTATTTTGGCCCA	CASSPRLAGGDTQYF	1	7.507507507507507E-4	45	TCRBV11-03*01	TCRBV11	TCRBV11-03	01				TCRBD02-01*02	TCRBD02	TCRBD02-01	02				TCRBJ02-03*01	TCRBJ02	TCRBJ02-03	01				5	0	2	0	4	6	36	48	52	-1	66	1	In	VDJ
GTGACCAGTGCCCATCCTGAAGACAGCAGCTTCTACATCTGCAGTGCTGAGAAGGGTAGGGATACCGGGGAGCTGTTTTTTGGAGAA	CSAEKGRDTGELFF	1	7.507507507507507E-4	42	TCRBV20	TCRBV20				TCRBV20-01,TCRBV20-or09_02						TCRBD01,TCRBD02	TCRBD01-01,TCRBD02-01		TCRBJ02-02*01	TCRBJ02	TCRBJ02-02	01				5	1	0	8	10	5	39	48	58	62	63	1	In	VDJ
TGCAGCCTGCAGAACTGGAGGATTCTGGAGTTTATTTCTGTGCCAGCAGCCAAGATCAGCGATTTGACTGAAGCTTTCTTTGGACAA		1	7.507507507507507E-4	43	TCRBV14-01*01	TCRBV14	TCRBV14-01	01				TCRBD02-01	TCRBD02	TCRBD02-01				01,02	TCRBJ01-01*01	TCRBJ01	TCRBJ01-01	01				0	5	6	6	2	5	38	55	57	61	66	1	Out	VDJ
CACGCCCTGCAGCCAGAAGACTCAGCCCTGTATCTCTGCGCCAGCAGCCAAGATACTGGCTCCGGTTACGAGCAGTACTTCGGGCCG	CASSQDTGSGYEQYF	1	7.507507507507507E-4	45	TCRBV04-01*01	TCRBV04	TCRBV04-01	01								TCRBD01,TCRBD02	TCRBD01-01,TCRBD02-01		TCRBJ02-07*01	TCRBJ02	TCRBJ02-07	01				0	6	9	0	4	4	36	53	57	60	66	1	In	VDJ
GGAGTCCGCTACCCGCTCCCAGACATCTGTGTATTTCTGCGCCAAGAGGTACTAGCGGGAGGGTCCTAAGAGCAGTACTTCGGGCCG		1	7.507507507507507E-4	44	TCRBV10-02*01	TCRBV10	TCRBV10-02	01				TCRBD02-01*02	TCRBD02	TCRBD02-01	02				TCRBJ02-07*01	TCRBJ02	TCRBJ02-07	01				10	6	3	0	6	7	37	44	50	63	69	1	Out	VDJ
CCCAGCCCCAACCAGACCTCTCTGTACTTCTGTGCCAGCAGTTTATCCCTTACTAGGTTCGACTACAATGAGCAGTTCTTCGGGCCA	CASSLSLTRFDYNEQFF	1	7.507507507507507E-4	51	TCRBV27-01*01	TCRBV27	TCRBV27-01	01				TCRBD02-01	TCRBD02	TCRBD02-01				01,02	TCRBJ02-01*01	TCRBJ02	TCRBJ02-01	01				0	6	3	8	4	3	30	47	51	56	62	1	In	VDJ
GCGTCTGCTGTACCCTCTCAGACATCTGTGTACTTCTGTGCCAGCAGTGCAGGCGCGGGAAGCAACAATGAGCAGTTCTTCGGGCCA	CASSAGAGSNNEQFF	2	0.0015015015015015015	45	TCRBV06-04*01	TCRBV06	TCRBV06-04	01				TCRBD02-01*02	TCRBD02	TCRBD02-01	02				TCRBJ02-01*01	TCRBJ02	TCRBJ02-01	01				4	4	7	3	5	5	36	49	54	60	64	2	In	VDJ
AAGATCCAGCCCTCAGAACCCAGGGACTCAGCTGTGTACTTCTGTGCCAGCAGGATTAATATGGAAGAGACCCAGTACTTCGGGCCA	CASRINMEETQYF	2	0.0015015015015015015	39	TCRBV12-03/12-04*01	TCRBV12	TCRBV12-03/12-04	01								TCRBD01,TCRBD02	TCRBD01-01,TCRBD02-01		TCRBJ02-05*01	TCRBJ02	TCRBJ02-05	01				6	0	0	10	9	3	42	53	62	-1	64	2	In	VDJ
CTGGAGTCGCCCAGCCCCAACCAGACCTCTCTGTACTTCTGTGCCAGCAGACAGGGTGTTAGGAACACTGAAGCTTTCTTTGGACAA	CASRQGVRNTEAFF	1	7.507507507507507E-4	42	TCRBV27-01*01	TCRBV27	TCRBV27-01	01				TCRBD01-01*01	TCRBD01	TCRBD01-01	01				TCRBJ01-01*01	TCRBJ01	TCRBJ01-01	01				6	6	3	3	0	1	39	-1	50	56	62	1	In	VDJ
GTAGTGCGAGGAGATTCGGCAGCTTATTTCTGTGCCAGCTCACTCAGTGCCCGTTGGCTAGCGGGCGATGAGCAGTTCTTCGGGCCA	CASSLSARWLAGDEQFF	1	7.507507507507507E-4	51	TCRBV18-01*01	TCRBV18	TCRBV18-01	01				TCRBD02-01	TCRBD02	TCRBD02-01				01,02	TCRBJ02-01*01	TCRBJ02	TCRBJ02-01	01				4	2	4	4	14	8	30	43	57	65	67	1	In	VDJ
GACATCCGCTCACCAGGCCTGGGGGACGCAGCCATGTACCTGTGTGCCACCAGCAGCTTGGCCGGAGAGACCCAGTACTTCGGGCCA	CATSSLAGETQYF	1	7.507507507507507E-4	39	TCRBV15-01*02	TCRBV15	TCRBV15-01	02								TCRBD01,TCRBD02	TCRBD01-01,TCRBD02-01		TCRBJ02-05*01	TCRBJ02	TCRBJ02-05	01				3	3	9	0	3	4	42	56	59	62	65	1	In	VDJ
ACCAGTGCCCATCCTGAAGACAGCAGCTTCTACATCTGCAGTGCTAAACAGGGGGCTTTTATGAACACTGAAGCTTTCTTTGGACAA	CSAKQGAFMNTEAFF	1	7.507507507507507E-4	45	TCRBV20	TCRBV20				TCRBV20-01,TCRBV20-or09_02		TCRBD01-01*01	TCRBD01	TCRBD01-01	01				TCRBJ01-01*01	TCRBJ01	TCRBJ01-01	01				4	5	3	0	1	0	36	46	47	56	61	1	In	VDJ
CTGACAGTGACCAGTGCCCATCCTGAAGACAGCAGCTTCTACATCTGCAGTGCTCAGTCTCCTGGGGAAAAACTGTTTTTTGGCAGT	CSAQSPGEKLFF	1	7.507507507507507E-4	36	TCRBV20	TCRBV20				TCRBV20-01,TCRBV20-or09_02						TCRBD01,TCRBD02	TCRBD01-01,TCRBD02-01		TCRBJ01-04*01	TCRBJ01	TCRBJ01-04	01				5	0	0	9	9	8	45	54	63	-1	66	1	In	VDJ
ACATCGGCCCAAAAGAACCCGACAGCTTTCTATCTCTGTGCCAGTAGTATCGCACAGGATCCCAGCCACGAGTAGTACTTCGGGCCG	CASSIAQDPSHE*YF	1	7.507507507507507E-4	45	TCRBV19-01*01	TCRBV19	TCRBV19-01	01				TCRBD01-01*01	TCRBD01	TCRBD01-01	01				TCRBJ02-07*01	TCRBJ02	TCRBJ02-07	01				3	15	3	4	3	11	36	50	53	58	73	1	Stop	VDJ
TCCAGTCCACGGAGTCAGGGGACACAGCACTGTATTTCTGTGCCGAGGGGCCAGCCGTGAAAGTCGGATACGCAGTATTTTGGCCCA		2	0.0015015015015015015	43	TCRBV21-01*01	TCRBV21	TCRBV21-01	01								TCRBD01,TCRBD02	TCRBD01-01,TCRBD02-01		TCRBJ02-03*01	TCRBJ02	TCRBJ02-03	01				11	16	5	2	1	6	38	44	45	50	66	2	Out	VDJ
GCTGCTCCCTCCCAGACATCTGTGTACTTCTGTGCCAGCAGCCAGACCGGGACAGGCCTCAGCACAGATACGCAGTATTTTGGCCCA	CASSQTGTGLSTDTQYF	1	7.507507507507507E-4	51	TCRBV06	TCRBV06				TCRBV06-01,TCRBV06-05,TCRBV06-06		TCRBD01-01*01	TCRBD01	TCRBD01-01	01				TCRBJ02-03*01	TCRBJ02	TCRBJ02-03	01				6	4	0	4	7	0	30	41	48	56	60	1	In	VDJ
GCCTTGGAGCTGGAGGACTCGGCCCTGTATCTCTGTGCCAGCAGCACCGGGACTAGCAGCTACACAGATACGCAGTATTTTGGCCCA	CASSTGTSSYTDTQYF	1	7.507507507507507E-4	48	TCRBV05-08*01	TCRBV05	TCRBV05-08	01				TCRBD02-01	TCRBD02	TCRBD02-01				01,02	TCRBJ02-03*01	TCRBJ02	TCRBJ02-03	01				4	5	0	7	3	2	33	45	48	57	62	1	In	VDJ
ATCCAGCCTGCAGAGCTTGGGGACTCGGCCGTGTATCTCTGTGCCAGCAGCGTAAGGGGTCACACAGATACGCAGTATTTTGGCCCA	CASSVRGHTDTQYF	2	0.0015015015015015015	42	TCRBV11-03*01	TCRBV11	TCRBV11-03	01				TCRBD01-01*01	TCRBD01	TCRBD01-01	01				TCRBJ02-03*01	TCRBJ02	TCRBJ02-03	01				5	3	5	2	3	2	39	51	54	59	62	2	In	VDJ
NNNNNNNTGTCGGCTGCTCCCTCCCAGACATCTGTGTACTTCTGTGCCAGCAGTCAGGGACCGAACACTGAAGCTTTCTTTGGACAA	CASSQGPNTEAFF	1	7.507507507507507E-4	39	TCRBV06-05*01	TCRBV06	TCRBV06-05	01								TCRBD01,TCRBD02	TCRBD01-01,TCRBD02-01		TCRBJ01-01*01	TCRBJ01	TCRBJ01-01	01				5	1	0	7	2	1	42	54	56	61	62	1	In	VDJ
CAAAAGAACCCGACAGCTTTCTATCTCTGTGCCAGTAGTATAGTAATAGGCGGAGGGGGGAGCTCCTACGAGCAGTACTTCGGGCCG	CASSIVIGGGGSSYEQYF	1	7.507507507507507E-4	54	TCRBV19-01*01	TCRBV19	TCRBV19-01	01								TCRBD01,TCRBD02	TCRBD01-01,TCRBD02-01		TCRBJ02-07*01	TCRBJ02	TCRBJ02-07	01				1	3	5	1	10	0	27	43	53	59	62	1	In	VDJ
AGCTCTCTGGAGCTGGGGGACTCAGCTTTGTATTTCTGTGCCAGCAGCGCGGGGTCTTTGGGGAAAAACATTCAGTACTTCGGCGCC	CASSAGSLGKNIQYF	2	0.0015015015015015015	45	TCRBV09-01*01	TCRBV09	TCRBV09-01	01				TCRBD02-01*01	TCRBD02	TCRBD02-01	01				TCRBJ02-04*01	TCRBJ02	TCRBJ02-04	01				3	9	8	3	0	4	36	-1	49	54	63	2	In	VDJ
CCTGGAGCTTGGTGACTCTTCTGTGTATTTCTGTGCCAGCAGCTCCCCGAATCCCTGCAAAGAAAAAACATTCAGTACTTCGGCGCC		1	7.507507507507507E-4	50	TCRBV03-01/03-02*01	TCRBV03	TCRBV03-01/03-02	01								TCRBD01,TCRBD02	TCRBD01-01,TCRBD02-01		TCRBJ02-04*01	TCRBJ02	TCRBJ02-04	01				5	13	2	8	5	4	31	43	48	50	63	1	Out	VDJ
ATCCAGCGCACAGAGCGGGGGGACTCAGCCGTGTATCTCTGTGCCAGCAGCGACCCTCACCAGGGGGATACGCAGTATTTTGGCCCA	CASSDPHQGDTQYF	3	0.0022522522522522522	42	TCRBV07-03*01	TCRBV07	TCRBV07-03	01				TCRBD01-01*01	TCRBD01	TCRBD01-01	01				TCRBJ02-03*01	TCRBJ02	TCRBJ02-03	01				5	0	4	2	9	6	39	51	60	-1	66	3	In	VDJ
CTGACTGTGAGCAACATGAGCCCTGAAGACAGCAGCATATATCTCTGCAGCGCTGCCGGGAACCCCGGGGAGCTGTTTTTTGGAGAA	CSAAGNPGELFF	1	7.507507507507507E-4	36	TCRBV29-01*03	TCRBV29	TCRBV29-01	03				TCRBD02-01*02	TCRBD02	TCRBD02-01	02				TCRBJ02-02*01	TCRBJ02	TCRBJ02-02	01				6	3	8	3	3	6	45	53	56	61	64	1	In	VDJ
ACTGTGACATCGGCCCAAAAGAACCCGACAGCTTTCTATCTCTGTGCCAGTAACACTGGGGTCTGGCAGCCCCAGCATTTTGGTGAT	CASNTGVWQPQHF	1	7.507507507507507E-4	39	TCRBV19-01*01	TCRBV19	TCRBV19-01	01								TCRBD01,TCRBD02	TCRBD01-01,TCRBD02-01		TCRBJ01-05*01	TCRBJ01	TCRBJ01-05	01				7	5	6	2	5	7	42	52	57	61	66	1	In	VDJ
GTCGCCCAGCCCCAACCAGACCTCTCTGTACTTCTGTGCCAGCAGTTTAGGGACTAGCGGGGGTCGAGCGAGCAGTACTTCGGGCCG		3	0.0022522522522522522	47	TCRBV27-01*01	TCRBV27	TCRBV27-01	01				TCRBD02-01*01	TCRBD02	TCRBD02-01	01				TCRBJ02-07*01	TCRBJ02	TCRBJ02-07	01				2	5	0	2	0	6	34	-1	49	63	68	3	Out	VDJ
AATGTGAGCACCTTGGAGCTGGGGGACTCGGCCCTTTATCTTTGCGCCAGCAGCCCCAATCCTGGAAACACCATATATTTTGGAGAG	CASSPNPGNTIYF	1	7.507507507507507E-4	39	TCRBV05-01*01	TCRBV05	TCRBV05-01	01				TCRBD01-01*01	TCRBD01	TCRBD01-01	01				TCRBJ01-03*01	TCRBJ01	TCRBJ01-03	01				4	3	4	6	2	2	42	54	56	58	61	1	In	VDJ
ACTGTGACATCGGCCCAAAAGAACCCGACAGCTTTCTATCTCTGTGCCAGTAGCACCCTACCCAGGGAGGAGCAGTTCTTCGGGCCA	CASSTLPREEQFF	1	7.507507507507507E-4	39	TCRBV19-01*01	TCRBV19	TCRBV19-01	01								TCRBD01,TCRBD02	TCRBD01-01,TCRBD02-01		TCRBJ02-01*01	TCRBJ02	TCRBJ02-01	01				6	2	4	3	9	10	42	53	62	67	69	1	In	VDJ
CTTCACATCAATTCCCTGGAGCTTGGTGACTCTGCTGTGTATTTCTGTGCCAGCAGCCAAGTGGAGGATACGCAGTATTTTGGCCCA	CASSQVEDTQYF	2	0.0015015015015015015	36	TCRBV03-01/03-02*01	TCRBV03	TCRBV03-01/03-02	01				TCRBD02-01*02	TCRBD02	TCRBD02-01	02				TCRBJ02-03*01	TCRBJ02	TCRBJ02-03	01				1	0	10	2	1	6	45	61	62	-1	66	2	In	VDJ
CAGCCTGCAGAGCTTGAGGACTCGGCCGTGTATCTCTGTGCCAGCACCCGAGCGGGAGGGCCTTCCGGGGAGCTGTTTTTTGGAGAA	CASTRAGGPSGELFF	2	0.0015015015015015015	45	TCRBV11	TCRBV11				TCRBV11-02,TCRBV11-03		TCRBD02-01*02	TCRBD02	TCRBD02-01	02				TCRBJ02-02*01	TCRBJ02	TCRBJ02-02	01				7	4	6	0	4	6	36	46	50	60	64	2	In	VDJ
NNNNNNNTGTCGGCTGCTCCCTCCCAGACATCTGTGTACTTCTGTGCCAGCAGTGATGATGTGAACACTGAAGCTTTCTTTGGACAA	CASSDDVNTEAFF	1	7.507507507507507E-4	39	TCRBV06-01*01	TCRBV06	TCRBV06-01	01								TCRBD01,TCRBD02	TCRBD01-01,TCRBD02-01		TCRBJ01-01*01	TCRBJ01	TCRBJ01-01	01				3	2	2	8	1	0	42	56	57	59	61	1	In	VDJ
GCTCCCTCCCAGACATCTGTGTACTTCTGTGCCAGCAGTGAAGGACGGGACAGGGGATGGGGTCTCGGAGGCTACACCTTCGGTTCG	CASSEGRDRGWGLGGYTF	1	7.507507507507507E-4	54	TCRBV06-01*01	TCRBV06	TCRBV06-01	01				TCRBD01-01*01	TCRBD01	TCRBD01-01	01				TCRBJ01-02*01	TCRBJ01	TCRBJ01-02	01				1	13	0	2	3	8	27	43	46	56	69	1	In	VDJ
CGCACAGAGCAGGGGGACTCGGCCATGTATCTCTGTGCCAGCAGCCCCCCGGTCTGGGGTGCACCCTACGAGCAGTACTTCGGGCCG	CASSPPVWGAPYEQYF	1	7.507507507507507E-4	48	TCRBV07-09*01	TCRBV07	TCRBV07-09	01								TCRBD01,TCRBD02	TCRBD01-01,TCRBD02-01		TCRBJ02-07*01	TCRBJ02	TCRBJ02-07	01				5	5	6	2	10	2	33	45	55	59	64	1	In	VDJ
GCCCAAAAGAACCCGACAGCTTTCTATCTCTGTGCCAGTAGTATGGGACTAGCGGGAGTTTTTTACAATGAGCAGTTCTTCGGGCCA	CASSMGLAGVFYNEQFF	2	0.0015015015015015015	51	TCRBV19-01*01	TCRBV19	TCRBV19-01	01				TCRBD02-01*02	TCRBD02	TCRBD02-01	02				TCRBJ02-01*01	TCRBJ02	TCRBJ02-01	01				3	5	0	2	0	4	30	-1	44	58	63	2	In	VDJ
CACGGAGTCAGGGGACACAGCACTGTATTTCTGTGCCAGCAGCACGGGGCCCGGGACAGGGACTACAATGAGCAGTTCTTCGGGCCA		1	7.507507507507507E-4	50	TCRBV21-01*01	TCRBV21	TCRBV21-01	01				TCRBD01-01*01	TCRBD01	TCRBD01-01	01				TCRBJ02-01*01	TCRBJ02	TCRBJ02-01	01				4	1	0	3	8	3	31	44	52	61	62	1	Out	VDJ
ATTCCCTGGAGCTTGGTGACTCTGCTGTGTATTTCTGTGCCAGCAGCCACATCAACAGGGAAGGCAGGGACCCAGTACTTCGGGCCA		1	7.507507507507507E-4	46	TCRBV03-01/03-02*01	TCRBV03	TCRBV03-01/03-02	01				TCRBD01-01*01	TCRBD01	TCRBD01-01	01				TCRBJ02-05*01	TCRBJ02	TCRBJ02-05	01				3	8	3	3	5	7	35	49	54	60	68	1	Out	VDJ
CAGCGCACAGAGCAGGAGGACTCGGCCGTGTATCTCTGTGCCAGCAGCTTAAACTGGGGATTCACAGATACGCAGTATTTTGGCCCA	CASSLNWGFTDTQYF	1	7.507507507507507E-4	45	TCRBV07-02	TCRBV07	TCRBV07-02				01,02					TCRBD01,TCRBD02	TCRBD01-01,TCRBD02-01		TCRBJ02-03*01	TCRBJ02	TCRBJ02-03	01				2	2	0	8	5	2	36	51	56	60	62	1	In	VDJ
CTCACTGTGACATCGGCCCAAAAGAACCCGACAGCTTTCTATCTCTGTGCCAGTAGTCCTCGAGGGTGGGAGCTGTACTTCGGGCCG	CASSPRGWELYF	1	7.507507507507507E-4	36	TCRBV19-01*01	TCRBV19	TCRBV19-01	01				TCRBD02-01*02	TCRBD02	TCRBD02-01	02				TCRBJ02-07*01	TCRBJ02	TCRBJ02-07	01				5	2	9	2	10	12	45	57	67	72	74	1	In	VDJ
NTGTCGGCTGCTCCCTCCCAAACATCTGTGTACTTCTGTGCCAGCAGTTACGGCACAGGGCCTCTCGACGAGCAGTACTTCGGGCCG	CASSYGTGPLDEQYF	2	0.0015015015015015015	45	TCRBV06-02/06-03*01	TCRBV06	TCRBV06-02/06-03	01				TCRBD01-01*01	TCRBD01	TCRBD01-01	01				TCRBJ02-07*01	TCRBJ02	TCRBJ02-07	01				2	7	3	3	3	5	36	51	54	60	67	2	In	VDJ
CTGAAGATCCAGCGCACAGAGCAGGGGGACTCGGCCATGTATCTCTGTGCCAGCAGCTTAGCGCGGATAAGTCAGTTCTTCGGGCCA	CASSLARISQFF	1	7.507507507507507E-4	36	TCRBV07-09*01	TCRBV07	TCRBV07-09	01				TCRBD02-01	TCRBD02	TCRBD02-01				01,02	TCRBJ02-01*01	TCRBJ02	TCRBJ02-01	01				0	6	7	5	0	13	45	-1	62	66	72	1	In	VDJ
AGTGACCAGTGCCCATCCTGAAGACAGCAGCTTCTACATCTGCAGTGCTAGAGGCTAGGGGTGAGCAATGAGCAGTTCTTCGGGCCA		1	7.507507507507507E-4	41	TCRBV20	TCRBV20				TCRBV20-01,TCRBV20-or09_02		TCRBD01-01*01	TCRBD01	TCRBD01-01	01				TCRBJ02-01*01	TCRBJ02	TCRBJ02-01	01				1	4	5	2	3	6	40	53	56	61	65	1	Out	VDJ
ACAGTGACCAGTGCCCATCCTGAAGACAGCAGCTTCTACATCTGCAGTGCTTCTGACCCGAACCAAGAGACCCAGTACTTCGGGCCA	CSASDPNQETQYF	1	7.507507507507507E-4	39	TCRBV20	TCRBV20				TCRBV20-01,TCRBV20-or09_02						TCRBD01,TCRBD02	TCRBD01-01,TCRBD02-01		TCRBJ02-05*01	TCRBJ02	TCRBJ02-05	01				5	4	2	7	3	0	42	51	54	57	61	1	In	VDJ
ACAGTGACCAGTGCCCATCCTGAAGACAGCAGCTTCTACATCTGCAGTGCAACTCGACAGGGGGCGGATACGCAGTATTTTGGCCCA	CSATRQGADTQYF	1	7.507507507507507E-4	39	TCRBV20	TCRBV20				TCRBV20-01,TCRBV20-or09_02		TCRBD01-01*01	TCRBD01	TCRBD01-01	01				TCRBJ02-03*01	TCRBJ02	TCRBJ02-03	01				6	1	2	0	5	6	42	50	55	65	66	1	In	VDJ
CAGCCTGCAGAGCTTGGGGACTCGGCCGTGTATCTCTGTGCCAGCAGCCCCACTGCGGGGGCCGGCACTGAAGCTTTCTTTGGACAA	CASSPTAGAGTEAFF	2	0.0015015015015015015	45	TCRBV11-03*01	TCRBV11	TCRBV11-03	01				TCRBD02-01*01	TCRBD02	TCRBD02-01	01				TCRBJ01-01*01	TCRBJ01	TCRBJ01-01	01				5	4	7	2	6	4	36	48	54	61	65	2	In	VDJ
CGGCTGCTCCCTCCCAAACATCTGTGTACTTCTGTGCCAGCAGTTACAGGGGCCGACGAACTCAATCAGCCCCAGCATTTTGGTGAT		1	7.507507507507507E-4	49	TCRBV06-02/06-03*01	TCRBV06	TCRBV06-02/06-03	01				TCRBD01-01*01	TCRBD01	TCRBD01-01	01				TCRBJ01-05*01	TCRBJ01	TCRBJ01-05	01				2	10	5	2	0	3	32	-1	47	52	62	1	Out	VDJ
AACCTGAGCTCTCTGGAGCTGGGGGACTCAGCTTTGTATTTCTGTGCCAGCAGCGTTCAGGGTAATTCACCCCTCCACTTTGGGAAT	CASSVQGNSPLHF	1	7.507507507507507E-4	39	TCRBV09-01*01	TCRBV09	TCRBV09-01	01				TCRBD01-01*01	TCRBD01	TCRBD01-01	01				TCRBJ01-06*01	TCRBJ01	TCRBJ01-06	01				2	0	4	3	1	6	42	56	57	-1	62	1	In	VDJ
NNNNNNNTGTCGGCTGCTCCCTCCCAGACATCTGTGTACTTCTGTGCCAGCAGTTCGAGGGGCGAGGGTGGCTACACCTTCGGTTCG	CASSSRGEGGYTF	1	7.507507507507507E-4	39	TCRBV06-05*01	TCRBV06	TCRBV06-05	01								TCRBD01,TCRBD02	TCRBD01-01,TCRBD02-01		TCRBJ01-02*01	TCRBJ01	TCRBJ01-02	01				4	6	5	2	2	7	42	55	57	62	68	1	In	VDJ
CTGGAGTCCGCCAGCACCAACCAGACATCTATGTACCTCTGTGCCAGCCTCCCACGGACAGGGGATTACGAGCAGTACTTCGGGCCG	CASLPRTGDYEQYF	1	7.507507507507507E-4	42	TCRBV28-01*01	TCRBV28	TCRBV28-01	01				TCRBD01-01*01	TCRBD01	TCRBD01-01	01				TCRBJ02-07*01	TCRBJ02	TCRBJ02-07	01				8	2	1	2	7	4	39	48	55	64	66	1	In	VDJ
ATCCAGCCCTCAGAACCCAGGGACTCAGCTGTGTACTTCTGTGCCAGCCGGTTGGACCCACAGACCTACGAGCAGTACTTCGGGCCG	CASRLDPQTYEQYF	1	7.507507507507507E-4	42	TCRBV12	TCRBV12				TCRBV12-03/12-04,TCRBV12-04						TCRBD01,TCRBD02	TCRBD01-01,TCRBD02-01		TCRBJ02-07*01	TCRBJ02	TCRBJ02-07	01				8	7	1	7	5	2	39	48	53	57	64	1	In	VDJ
CAGTGACCAGTGCCCATCCTGAAGACAGCAGCTTCTACATCTGCAGTGCCCAATAGCGGGAGCGGCGATGAGCAGTTCTTCGGGCCA		1	7.507507507507507E-4	40	TCRBV20	TCRBV20				TCRBV20-01,TCRBV20-or09_02		TCRBD02-01*02	TCRBD02	TCRBD02-01	02				TCRBJ02-01*01	TCRBJ02	TCRBJ02-01	01				6	5	5	2	4	8	41	49	53	62	67	1	Out	VDJ
ACTCTGACTGTGAGCAACATGAGCCCTGAAGACAGCAGCATATATCTCTGCAGCGTTCTCTCGATCGGTGAAGCTTTCTTTGGACAA	CSVLSIGEAFF	1	7.507507507507507E-4	33	TCRBV29-01*01	TCRBV29	TCRBV29-01	01				TCRBD02-01	TCRBD02	TCRBD02-01				01,02	TCRBJ01-01*01	TCRBJ01	TCRBJ01-01	01				5	0	8	5	8	7	48	57	65	-1	68	1	In	VDJ
GAATGTGAGTGCCTTGGAGCTGGGGGACTCGGCCCTGTATCTCTGTGCCGGAAGGACGGCAGAGGAGAAAAACTGTTTTTTGGCAGT		1	7.507507507507507E-4	38	TCRBV05-03	TCRBV05	TCRBV05-03				01,02	TCRBD02-01*02	TCRBD02	TCRBD02-01	02				TCRBJ01-04*01	TCRBJ01	TCRBJ01-04	01				5	1	11	1	7	8	43	54	61	65	66	1	Out	VDJ
GAGTCGGCTGCTCCCTCCCAGACATCTGTGTACTTCTGTGCCAGCAGTTCATCTCTAGCCGGGATCTATGGCTACACCTTCGGTTCG	CASSSSLAGIYGYTF	1	7.507507507507507E-4	45	TCRBV06-01*01	TCRBV06	TCRBV06-01	01				TCRBD02-01	TCRBD02	TCRBD02-01				01,02	TCRBJ01-02*01	TCRBJ01	TCRBJ01-02	01				5	6	4	7	6	4	36	48	54	59	65	1	In	VDJ
ATCCAGCCCTCAGAACCCAGGGACTCAGCTGTGTACTTCTGTGCCAGCAGTAACTTCGACAGCTACTATGGCTACACCTTCGGTTCG	CASSNFDSYYGYTF	1	7.507507507507507E-4	42	TCRBV12	TCRBV12				TCRBV12-03/12-04,TCRBV12-04		TCRBD01-01*01	TCRBD01	TCRBD01-01	01				TCRBJ01-02*01	TCRBJ01	TCRBJ01-02	01				5	2	2	5	6	3	39	51	57	62	64	1	In	VDJ
GTGAGCACCTTGGAGCTGGGGGACTCGGCCCTTTATCTTTGCGCCAGCAGCAGAAATAGCCCGGTATACGAGCAGTACTTCGGGCCG	CASSRNSPVYEQYF	1	7.507507507507507E-4	42	TCRBV05-01*01	TCRBV05	TCRBV05-01	01				TCRBD02-01	TCRBD02	TCRBD02-01				01,02	TCRBJ02-07*01	TCRBJ02	TCRBJ02-07	01				4	6	5	7	5	4	39	51	56	60	66	1	In	VDJ
GAGACACGGCACTGTATCTCTGCGCCAGCAGTCAATCGCCTCCCCGGGCGGGAGGGTCGATGAAACAATGAGCAGTTCTTCGGGCCA		1	7.507507507507507E-4	61	TCRBV23-01*01	TCRBV23	TCRBV23-01	01				TCRBD02-01*02	TCRBD02	TCRBD02-01	02				TCRBJ02-01*01	TCRBJ02	TCRBJ02-01	01				0	8	7	0	10	5	20	37	47	56	64	1	Out	VDJ
GTGAGCAACATGAGCCCTGAAGACAGCAGCATATATCTCTGCAGCGCCCGGACTGGAGGGCCGAATGAAAAACTGTTTTTTGGCAGT	CSARTGGPNEKLFF	1	7.507507507507507E-4	42	TCRBV29-01*03	TCRBV29	TCRBV29-01	03				TCRBD02-01*02	TCRBD02	TCRBD02-01	02				TCRBJ01-04*01	TCRBJ01	TCRBJ01-04	01				6	3	10	0	7	5	39	47	54	60	63	1	In	VDJ
GAGTCCGCCAGCACCAACCAGACATCTATGTACCTCTGTGCCAGCACCCGACGGGGGGCTGGCTACAATGAGCAGTTCTTCGGGCCA	CASTRRGAGYNEQFF	1	7.507507507507507E-4	45	TCRBV28-01*01	TCRBV28	TCRBV28-01	01				TCRBD02-01*01	TCRBD02	TCRBD02-01	01				TCRBJ02-01*01	TCRBJ02	TCRBJ02-01	01				7	4	8	1	5	3	36	46	51	58	62	1	In	VDJ
ATCCGGTCCACAAAGCTGGAGGACTCAGCCATGTACTTCTGTGCCAGCAGTGGGCCCTCCGGGGGGGAGACCCAGTACTTCGGGCCA	CASSGPSGGETQYF	1	7.507507507507507E-4	42	TCRBV02-01	TCRBV02	TCRBV02-01				01,03	TCRBD02-01*01	TCRBD02	TCRBD02-01	01				TCRBJ02-05*01	TCRBJ02	TCRBJ02-05	01				4	0	8	1	7	5	39	52	59	-1	66	1	In	VDJ
GAGTCCGCCAGCACCAACCAGACATCTATGTACCTCTGTGCCAGCAGCACACATAAACAGATTAACACTGAAGCTTTCTTTGGACAA	CASSTHKQINTEAFF	1	7.507507507507507E-4	45	TCRBV28-01*01	TCRBV28	TCRBV28-01	01				TCRBD01-01*01	TCRBD01	TCRBD01-01	01				TCRBJ01-01*01	TCRBJ01	TCRBJ01-01	01				6	3	3	5	9	2	36	47	56	60	63	1	In	VDJ
TCACCAGGCCTGGGGGACGCAGCCATGTACCTGTGTGCCACCAGCGGCTTACAGGGAGTTGGGAACACTGAAGCTTTCTTTGGACAA	CATSGLQGVGNTEAFF	2	0.0015015015015015015	48	TCRBV15-01*02	TCRBV15	TCRBV15-01	02				TCRBD01-01*01	TCRBD01	TCRBD01-01	01				TCRBJ01-01*01	TCRBJ01	TCRBJ01-01	01				5	6	3	3	5	1	33	45	50	56	62	2	In	VDJ
CCCAGCCCCAACCAGACCTCTCTGTACTTCTGTGCCAGCAGTCTGGGACTAGCGCGGGGGGTAGATAATGAGCAGTTCTTCGGGCCA	CASSLGLARGVDNEQFF	1	7.507507507507507E-4	51	TCRBV27-01*01	TCRBV27	TCRBV27-01	01				TCRBD02-01	TCRBD02	TCRBD02-01				01,02	TCRBJ02-01*01	TCRBJ02	TCRBJ02-01	01				5	12	0	6	2	7	30	42	44	54	66	1	In	VDJ
AAGATCCAGCGCACAGAGCAGGAGGACTCGGCCGTGTATCTCTGTGCCAGCAGCTTAGAAGTGGGCGGGGAGCTGTTTTTTGGAGAA	CASSLEVGGELFF	1	7.507507507507507E-4	39	TCRBV07-02	TCRBV07	TCRBV07-02				01,02					TCRBD01,TCRBD02	TCRBD01-01,TCRBD02-01		TCRBJ02-02*01	TCRBJ02	TCRBJ02-02	01				1	0	0	9	4	7	42	58	62	-1	65	1	In	VDJ
GAGTTCTAAGAAGCTCCTTCTCAGTGACTCTGGCTTCTATCTCTGTGCCGGGGACTAGCGGTAGCCTACGAGCAGTACTTCGGGCCG		1	7.507507507507507E-4	38	TCRBV30-01*05	TCRBV30	TCRBV30-01	05				TCRBD02-01	TCRBD02	TCRBD02-01				01,02	TCRBJ02-07*01	TCRBJ02	TCRBJ02-07	01				4	3	3	5	0	2	43	-1	53	61	64	1	Out	VDJ
AACATGAGCTCCTTGGAGCTGGGGGACTCAGCCCTGTACTTCTGTGCCAGCAGCTTCCGCCGTGGGGAGACCCAGTACTTCGGGCCA	CASSFRRGETQYF	1	7.507507507507507E-4	39	TCRBV13-01*01	TCRBV13	TCRBV13-01	01								TCRBD01,TCRBD02	TCRBD01-01,TCRBD02-01		TCRBJ02-05*01	TCRBJ02	TCRBJ02-05	01				3	0	0	9	7	5	42	56	63	-1	66	1	In	VDJ
NTGTCGGCTGCTCCCTCCCAGACATCTGTGTACTTCTGTGCCAGCAGCTATAGGGGACACCCGAACACTGAAGCTTTCTTTGGACAA	CASSYRGHPNTEAFF	1	7.507507507507507E-4	45	TCRBV06-05*01	TCRBV06	TCRBV06-05	01				TCRBD01-01*01	TCRBD01	TCRBD01-01	01				TCRBJ01-01*01	TCRBJ01	TCRBJ01-01	01				6	3	0	6	6	1	36	47	53	59	62	1	In	VDJ
AAGATCCAGCGCACAGAGCAGGAGGACTCCGCCGTGTATCTCTGTGCCAGCAGCTTAGCGAGGAGAGCCGAAGCTTTCTTTGGACAA	CASSLARRAEAFF	1	7.507507507507507E-4	39	TCRBV07-08*01	TCRBV07	TCRBV07-08	01				TCRBD02-01*02	TCRBD02	TCRBD02-01	02				TCRBJ01-01*01	TCRBJ01	TCRBJ01-01	01				0	4	10	2	2	8	42	59	61	65	69	1	In	VDJ
AAGATCCGGTCCACAAAGCTGGAGGACTCAGCCATGTACTTCTGTGCCAGCAGCGGACAGGGGAATCAGCCCCAGCATTTTGGTGAT	CASSGQGNQPQHF	2	0.0015015015015015015	39	TCRBV02-01	TCRBV02	TCRBV02-01				01,03	TCRBD01-01*01	TCRBD01	TCRBD01-01	01				TCRBJ01-05*01	TCRBJ01	TCRBJ01-05	01				6	0	1	2	1	4	42	53	54	-1	63	2	In	VDJ
ATCCGGTCCACAAAGCTGGAGGACTCAGCCATGTACTTCTGTGCCAGCAACCCGACAAGCTCTGGAAACACCATATATTTTGGAGAG	CASNPTSSGNTIYF	1	7.507507507507507E-4	42	TCRBV02-01	TCRBV02	TCRBV02-01				01,03	TCRBD01-01*01	TCRBD01	TCRBD01-01	01				TCRBJ01-03*01	TCRBJ01	TCRBJ01-03	01				7	2	2	6	4	0	39	49	53	57	59	1	In	VDJ
TCGGCCCAAAAGAACCCGACAGCTTTCTATCTCTGTGCCAGTACCTTGACAGGGGTAGACTTCTACAATGAGCAGTTCTTCGGGCCA	CASTLTGVDFYNEQFF	1	7.507507507507507E-4	48	TCRBV19-01*01	TCRBV19	TCRBV19-01	01				TCRBD01-01*01	TCRBD01	TCRBD01-01	01				TCRBJ02-01*01	TCRBJ02	TCRBJ02-01	01				7	7	2	2	4	3	33	43	47	55	62	1	In	VDJ
CACCTACACACCCTGCAGCCAGAAGACTCGGCCCTGTATCTCTGTGCCAGCGGTTCAGGGACCAACAATGAGCAGTTCTTCGGGCCA	CASGSGTNNEQFF	2	0.0015015015015015015	39	TCRBV04-02	TCRBV04	TCRBV04-02				01,02					TCRBD01,TCRBD02	TCRBD01-01,TCRBD02-01		TCRBJ02-01*01	TCRBJ02	TCRBJ02-01	01				8	2	0	7	6	5	42	51	57	62	64	2	In	VDJ
TCTGCCATCCCCAACCAGACAGCTCTTTACTTCTGTGCCACCAGTGATTTGGGCCGGGGTCATTCAGATACGCAGTATTTTGGCCCA	CATSDLGRGHSDTQYF	1	7.507507507507507E-4	48	TCRBV24-01*01	TCRBV24	TCRBV24-01	01				TCRBD02-01*01	TCRBD02	TCRBD02-01	01				TCRBJ02-03*01	TCRBJ02	TCRBJ02-03	01				0	5	8	3	3	4	33	51	54	59	64	1	In	VDJ
AATGTGAGCACCTTGGAGCTGGGGGACTCGGCCCTTTATCTTTGCGCCAGCAGGGGTCGGGGGATCACTGAAGCTTTCTTTGGACAA	CASRGRGITEAFF	2	0.0015015015015015015	39	TCRBV05-01*01	TCRBV05	TCRBV05-01	01				TCRBD02-01*01	TCRBD02	TCRBD02-01	01				TCRBJ01-01*01	TCRBJ01	TCRBJ01-01	01				5	2	8	2	4	4	42	53	57	63	65	2	In	VDJ
GTAGTGCGAGGAGATTCGGCAGCTTATTTCTGTGCCAGCTCACCAAAAGGGTCTCGGACGGCTAATTCACCCCTCCACTTTGGGAAT	CASSPKGSRTANSPLHF	1	7.507507507507507E-4	51	TCRBV18-01*01	TCRBV18	TCRBV18-01	01								TCRBD01,TCRBD02	TCRBD01-01,TCRBD02-01		TCRBJ01-06*01	TCRBJ01	TCRBJ01-06	01				2	3	1	7	10	6	30	45	55	59	62	1	In	VDJ
TGAACGCCTTGGAGCTGGAGGACTCGGCCCTGTATCTCTGTGCCAGCAGCTCAGGTTCGTTCAAATTCACCCCTCCACTTTGGGAAT		1	7.507507507507507E-4	43	TCRBV05-08*01	TCRBV05	TCRBV05-08	01				TCRBD01-01*01	TCRBD01	TCRBD01-01	01				TCRBJ01-06*01	TCRBJ01	TCRBJ01-06	01				3	8	4	4	0	7	38	-1	51	55	63	1	Out	VDJ
CAGCGCACAGAGCAGGAGGACTCCGCCGTGTATCTCTGTGCCAGCAGCTTAGCAGCTAGCGGGAGCACTGAGCAGTTCTTCGGGCCA	CASSLAASGSTEQFF	2	0.0015015015015015015	45	TCRBV07-08*01	TCRBV07	TCRBV07-08	01				TCRBD02-01*02	TCRBD02	TCRBD02-01	02				TCRBJ02-01*01	TCRBJ02	TCRBJ02-01	01				0	3	4	2	2	9	36	53	55	65	68	2	In	VDJ
AAGATCCAGCGCACAGAGCAGGAGGACTCGGCCGTGTATCTCTGTGCCAGCAGCCCCGACAGGGGTTATGGCTACACCTTCGGTTCG	CASSPDRGYGYTF	2	0.0015015015015015015	39	TCRBV07	TCRBV07				TCRBV07-02,TCRBV07-08		TCRBD01-01*01	TCRBD01	TCRBD01-01	01				TCRBJ01-02*01	TCRBJ01	TCRBJ01-02	01				5	1	2	2	3	5	42	54	57	65	66	2	In	VDJ
AAGATCCAGCCCTCAGAACCCAGGGACTCAGCTGTGTATTTTTGTGCTAGTGGTTCAAACAGGGGCCACGAGCAGTACTTCGGGCCG	CASGSNRGHEQYF	2	0.0015015015015015015	39	TCRBV12-05*01	TCRBV12	TCRBV12-05	01				TCRBD01-01*01	TCRBD01	TCRBD01-01	01				TCRBJ02-07*01	TCRBJ02	TCRBJ02-07	01				4	2	3	2	3	5	42	55	58	65	67	2	In	VDJ
CCTGGCAATCCTGTCCTCAGAACCGGGAGACACGGCACTGTATCTCTGCGCCACTCCAAGAGGCCCTCATCACAGTACTTCGGGCCG		1	7.507507507507507E-4	35	TCRBV23-01*01	TCRBV23	TCRBV23-01	01				TCRBD02-01*02	TCRBD02	TCRBD02-01	02				TCRBJ02-07*01	TCRBJ02	TCRBJ02-07	01				10	9	11	1	6	10	46	53	59	63	72	1	Out	VDJ
CGCACAGAGCAGGGGGACTCGGCCATGTATCTCTGTGCCACCGTAGGTGGGTCCGCGTTGGGGGCCAACGTCCTGACTTTCGGGGCC	CATVGGSALGANVLTF	1	7.507507507507507E-4	48	TCRBV07-09	TCRBV07	TCRBV07-09				01,05,06					TCRBD01,TCRBD02	TCRBD01-01,TCRBD02-01		TCRBJ02-06*01	TCRBJ02	TCRBJ02-06	01				10	9	0	9	8	4	33	40	48	51	60	1	In	VDJ
GTGAGCACCTTGGAGCTGGGGGACTCGGCCCTTTATCTTTGCGCCAGCAGCTCGGAGGGCCTCTTCGATGAGCAGTTCTTCGGGCCA	CASSSEGLFDEQFF	1	7.507507507507507E-4	42	TCRBV05-01*01	TCRBV05	TCRBV05-01	01				TCRBD02-01*02	TCRBD02	TCRBD02-01	02				TCRBJ02-01*01	TCRBJ02	TCRBJ02-01	01				3	8	10	0	1	8	39	52	53	59	67	1	In	VDJ
ATCCAGCGCACAGAGCAGGAGGACTCGGCCGTGTATCTCTGTGCCAGCAGCCCTCGCGGGAGTAATAATGAGCAGTTCTTCGGGCCA	CASSPRGSNNEQFF	1	7.507507507507507E-4	42	TCRBV07-02	TCRBV07	TCRBV07-02				01,02	TCRBD02-01*02	TCRBD02	TCRBD02-01	02				TCRBJ02-01*01	TCRBJ02	TCRBJ02-01	01				5	4	7	2	4	7	39	51	55	62	66	1	In	VDJ
CAGCGCACAGAGCGGGGGGACTCAGCCGTGTATCTCTGTGCCAGCAGCTTTTCCGGGACAGGGGGCAATGAGCAGTTCTTCGGGCCA	CASSFSGTGGNEQFF	1	7.507507507507507E-4	45	TCRBV07-03*01	TCRBV07	TCRBV07-03	01				TCRBD01-01*01	TCRBD01	TCRBD01-01	01				TCRBJ02-01*01	TCRBJ02	TCRBJ02-01	01				3	0	0	1	4	6	36	50	54	-1	65	1	In	VDJ
CTCCCTCCCAAACATCTGTGTACTTCTGTGCCAGCAGTTAAACTGAGCAAGGGACGGCGGAGTTACAATGAGCAGTTCTTCGGGCCA		1	7.507507507507507E-4	55	TCRBV06-02/06-03*01	TCRBV06	TCRBV06-02/06-03	01								TCRBD01,TCRBD02	TCRBD01-01,TCRBD02-01		TCRBJ02-01*01	TCRBJ02	TCRBJ02-01	01				3	8	0	7	10	4	26	40	50	55	63	1	Out	VDJ
CCTGCAGAGCTTGGGGACTCGGCCGTGTATCTCTGTGCCAGCAGCTTAGATAAACTAGCGGGGATATCTGTGGCGTATTTTGGCCCA	CASSLDKLAGISVAYF	1	7.507507507507507E-4	48	TCRBV11-03*01	TCRBV11	TCRBV11-03	01				TCRBD02-01*01	TCRBD02	TCRBD02-01	01				TCRBJ02-03*01	TCRBJ02	TCRBJ02-03	01				0	11	3	3	3	14	33	50	53	63	74	1	In	VDJ
NNNNTGTCGGCTGCTCCCTCCCAGACATCTGTGTACTTCTGTGCCAGCAGCTTAAACAGGGGTGGTACTGAAGCTTTCTTTGGACAA	CASSLNRGGTEAFF	1	7.507507507507507E-4	42	TCRBV06-05*01	TCRBV06	TCRBV06-05	01				TCRBD01-01*01	TCRBD01	TCRBD01-01	01				TCRBJ01-01*01	TCRBJ01	TCRBJ01-01	01				6	4	3	2	5	5	39	50	55	62	66	1	In	VDJ
CTGAAGATCCAGCGCACAGAGCAGGGGGACTCGGCCATGTATCTCTGTGCCAGCAGCTTCGGAGACACTGAAGCTTTCTTTGGACAA	CASSFGDTEAFF	1	7.507507507507507E-4	36	TCRBV07-09*01	TCRBV07	TCRBV07-09	01				TCRBD02-01*02	TCRBD02	TCRBD02-01	02				TCRBJ01-01*01	TCRBJ01	TCRBJ01-01	01				3	0	10	2	1	3	45	59	60	-1	64	1	In	VDJ
CTGAGCTCTCTGGAGCTGGGGGACTCAGCTTTGTATTTCTGTGCCAGCAGCGTAGGACAGGGCCCGTATGGCTACACCTTCGGTTCG	CASSVGQGPYGYTF	1	7.507507507507507E-4	42	TCRBV09-01*01	TCRBV09	TCRBV09-01	01				TCRBD01-01*01	TCRBD01	TCRBD01-01	01				TCRBJ01-02*01	TCRBJ01	TCRBJ01-02	01				0	4	2	3	0	5	39	-1	55	62	66	1	In	VDJ
NNNNNNNTGTCGGCTGCTCCCTCCCAAACATCTGTGTACTTCTGTGCCAGCAGTTACAATTCGGGGGATGAGCAGTTCTTCGGGCCA	CASSYNSGDEQFF	1	7.507507507507507E-4	39	TCRBV06-02/06-03*01	TCRBV06	TCRBV06-02/06-03	01				TCRBD02-01*01	TCRBD02	TCRBD02-01	01				TCRBJ02-01*01	TCRBJ02	TCRBJ02-01	01				2	0	8	2	4	8	42	57	61	-1	67	1	In	VDJ
CTGATTCTGGAGTCCGCCAGCACCAACCAGACATCTATGTACCTCTGTGCCAGCAGTTTTCGGCGGATTGAAGCTTTCTTTGGACAA	CASSFRRIEAFF	1	7.507507507507507E-4	36	TCRBV28-01*01	TCRBV28	TCRBV28-01	01				TCRBD02-01	TCRBD02	TCRBD02-01				01,02	TCRBJ01-01*01	TCRBJ01	TCRBJ01-01	01				3	2	7	5	3	7	45	59	62	66	68	1	In	VDJ
CGCTCAGGCTGGAGTCGGCTGCTCCCTCCCAGACATCTGTATACTTCTGTGCCAGCAGTTTCCCTGGACGACTACACCTTCGGTTCG		1	7.507507507507507E-4	34	TCRBV06-09*01	TCRBV06	TCRBV06-09	01								TCRBD01,TCRBD02	TCRBD01-01,TCRBD02-01		TCRBJ01-02*01	TCRBJ01	TCRBJ01-02	01				4	2	1	7	5	10	47	60	65	69	71	1	Out	VDJ
CTGATTCTGGAGTCCGCCAGCACCAACCAGACATCTATGTACCTCTGTGCCAGCAAGCCCCTTTTAGGTCGGCAGTTCTTCGGGCCA	CASKPLLGRQFF	1	7.507507507507507E-4	36	TCRBV28-01*01	TCRBV28	TCRBV28-01	01								TCRBD01,TCRBD02	TCRBD01-01,TCRBD02-01		TCRBJ02-01*01	TCRBJ02	TCRBJ02-01	01				7	3	5	4	10	12	45	55	65	68	71	1	In	VDJ
CTGACAGTGACCAGTGCCCATCCTGAAGACAGCAGCTTCTACATCTGCAGTGGTACGGGAGCTCTGAATGAGCAGTTCTTCGGGCCA	CSGTGALNEQFF	2	0.0015015015015015015	36	TCRBV20	TCRBV20				TCRBV20-01,TCRBV20-or09_02		TCRBD02-01*02	TCRBD02	TCRBD02-01	02				TCRBJ02-01*01	TCRBJ02	TCRBJ02-01	01				7	5	8	2	3	7	45	52	55	61	66	2	In	VDJ
GTTGGCTGCTCCCTCCCAGACATCTGTGTACTTCTGTGCCAGCAGTAACTAGCGGGAGTTTGCACAGATACGCAGTATTTTGGCCCA		1	7.507507507507507E-4	47	TCRBV06-06*01	TCRBV06	TCRBV06-06	01				TCRBD02-01*02	TCRBD02	TCRBD02-01	02				TCRBJ02-03*01	TCRBJ02	TCRBJ02-03	01				1	3	6	2	0	1	34	-1	50	58	61	1	Out	VDJ
CCTGCAGAGCTTGAGGACTCGGCCGTGTATCTCTGTGCCAGCAGCCGACTACCCCCCTCGGGAAGCGGGGAGCTGTTTTTTGGAGAA	CASSRLPPSGSGELFF	1	7.507507507507507E-4	48	TCRBV11	TCRBV11				TCRBV11-02,TCRBV11-03		TCRBD02-01	TCRBD02	TCRBD02-01				01,02	TCRBJ02-02*01	TCRBJ02	TCRBJ02-02	01				5	14	2	9	1	7	33	45	46	51	65	1	In	VDJ
ATCCCTTCACCTACACACCCTGCAGCCAGAAGACTCGGCCCTGTATCTCTGTGCCAGCCCTACACCGGGGAGCTGTTTTTTGGAGAA		1	7.507507507507507E-4	32	TCRBV04-02	TCRBV04	TCRBV04-02				01,02	TCRBD02-01	TCRBD02	TCRBD02-01				01,02	TCRBJ02-02*01	TCRBJ02	TCRBJ02-02	01				8	0	4	10	1	3	49	58	59	-1	61	1	Out	VDJ
CACGCCCTGCAGCCAGAAGACTCAGCCCTGTATCTCTGCGCCAGCAGCCAAGTAGACAGGGGCAATCAGCCCCAGCATTTTGGTGAT	CASSQVDRGNQPQHF	1	7.507507507507507E-4	45	TCRBV04-01*01	TCRBV04	TCRBV04-01	01				TCRBD01-01*01	TCRBD01	TCRBD01-01	01				TCRBJ01-05*01	TCRBJ01	TCRBJ01-05	01				1	0	2	3	2	2	36	52	54	-1	61	1	In	VDJ
GTGAACGCCTTGGAGCTGGACGACTCGGCCCTGTATCTCTGTGCCAGCAGCCCTAAGCGGAGCTACAATGAGCAGTTCTTCGGGCCA	CASSPKRSYNEQFF	1	7.507507507507507E-4	42	TCRBV05-04*01	TCRBV05	TCRBV05-04	01				TCRBD02-01	TCRBD02	TCRBD02-01				01,02	TCRBJ02-01*01	TCRBJ02	TCRBJ02-01	01				4	2	6	5	4	3	39	51	55	60	62	1	In	VDJ
AGCAAGAAGACTCAGCTGCGTATCTCTGCACCAGCAGGGCTCCGGGACTAGCGGGATTCGATGGGAGAGACCCAGTACTTCGGGCCA		2	0.0015015015015015015	55	TCRBV01-01*01	TCRBV01	TCRBV01-01	01				TCRBD02-01*02	TCRBD02	TCRBD02-01	02				TCRBJ02-05*01	TCRBJ02	TCRBJ02-05	01				6	9	0	3	6	4	26	37	43	56	65	2	Out	VDJ
TCCAGCCTGCAGAGCTTGAGGACTCGGCCGTGTATCTCTGTGCCAGCACGCGCCCAGGGTCCGAACACTGAAGCTTTCTTTGGACAA		1	7.507507507507507E-4	43	TCRBV11	TCRBV11				TCRBV11-02,TCRBV11-03		TCRBD01-01*01	TCRBD01	TCRBD01-01	01				TCRBJ01-01*01	TCRBJ01	TCRBJ01-01	01				7	3	4	3	6	1	38	48	54	59	62	1	Out	VDJ
CTGGAGTTGGCTGCTCCCTCCCAGACATCTGTGTACTTCTGTGCCAGCAGCGATGATACGAAAGGAAACACCATATATTTTGGAGAG	CASSDDTKGNTIYF	1	7.507507507507507E-4	42	TCRBV06-06	TCRBV06	TCRBV06-06				01,04					TCRBD01,TCRBD02	TCRBD01-01,TCRBD02-01		TCRBJ01-03*01	TCRBJ01	TCRBJ01-03	01				6	10	2	8	1	4	39	50	51	53	63	1	In	VDJ
NNTCTGAAGATCCAGCGCACAGAGCAGGGGGACTCGGCCATGTATCTCTGTGCCAGCAGCGCGGACGGGCGGCAGTTCTTCGGGCCA	CASSADGRQFF	1	7.507507507507507E-4	33	TCRBV07-09*01	TCRBV07	TCRBV07-09	01								TCRBD01,TCRBD02	TCRBD01-01,TCRBD02-01		TCRBJ02-01*01	TCRBJ02	TCRBJ02-01	01				5	5	1	7	2	12	48	60	62	66	71	1	In	VDJ
AAGATCCAGCGCACAGAGCAGGAGGACTCGGCCGTGTATCTCTGTGCCAGCAGCTTAGAGAGTCGGCAGACCCAGTACTTCGGGCCA	CASSLESRQTQYF	1	7.507507507507507E-4	39	TCRBV07-02	TCRBV07	TCRBV07-02				01,02					TCRBD01,TCRBD02	TCRBD01-01,TCRBD02-01		TCRBJ02-05*01	TCRBJ02	TCRBJ02-05	01				1	0	9	0	6	6	42	58	64	-1	67	1	In	VDJ
GCTGCTCCCTCCCAGACATCTGTGTACTTCTGTGCCAGCAGTTACTTATCCGGGACAGGTGGAGGAGATACGCAGTATTTTGGCCCA	CASSYLSGTGGGDTQYF	1	7.507507507507507E-4	51	TCRBV06	TCRBV06				TCRBV06-05,TCRBV06-06		TCRBD01-01*01	TCRBD01	TCRBD01-01	01				TCRBJ02-03*01	TCRBJ02	TCRBJ02-03	01				1	6	0	4	5	5	30	46	51	59	65	1	In	VDJ
AGTGCCCATCCTGAAGACAGCAGCTTCTACATCTGCAGTGCCAAAAACTCACTAGCGGGTGACACAGATACGCAGTATTTTGGCCCA	CSAKNSLAGDTDTQYF	1	7.507507507507507E-4	48	TCRBV20	TCRBV20				TCRBV20-01,TCRBV20-or09_02		TCRBD02-01	TCRBD02	TCRBD02-01				01,02	TCRBJ02-03*01	TCRBJ02	TCRBJ02-03	01				6	3	3	4	9	2	33	41	50	59	62	1	In	VDJ
GAGTTGGCTGCTCCCTCCCAGACATCTGTGTACTTCTGTGCCAGCAGTTATGGGACAAACACGATAGGGCCCCAGCATTTTGGTGAT	CASSYGTNTIGPQHF	1	7.507507507507507E-4	45	TCRBV06-06*01	TCRBV06	TCRBV06-06	01				TCRBD01-01*01	TCRBD01	TCRBD01-01	01				TCRBJ01-05*01	TCRBJ01	TCRBJ01-05	01				3	11	0	6	1	9	36	50	51	57	68	1	In	VDJ
GCTGCTCCCTCCCAGACATCTGTGTACTTCTGTGCCAGCAGTGACCCTCGGACTAGCGGGAGAGGGTATGAGCAGTTCTTCGGGCCA	CASSDPRTSGRGYEQFF	1	7.507507507507507E-4	51	TCRBV06-01*01	TCRBV06	TCRBV06-01	01				TCRBD02-01*02	TCRBD02	TCRBD02-01	02				TCRBJ02-01*01	TCRBJ02	TCRBJ02-01	01				3	5	1	2	5	8	30	44	49	62	67	1	In	VDJ
AATTCCCTGGAGCTTGGTGACTCTGCTGTGTATTTCTGTGCCAGCAGCCAGGACCGGGACAGGGGCTACGAGCAGTACTTCGGGCCG	CASSQDRDRGYEQYF	1	7.507507507507507E-4	45	TCRBV03-01/03-02*01	TCRBV03	TCRBV03-01/03-02	01				TCRBD01-01*01	TCRBD01	TCRBD01-01	01				TCRBJ02-07*01	TCRBJ02	TCRBJ02-07	01				3	0	0	2	5	3	36	50	55	-1	65	1	In	VDJ
CCTAGAGTCTGCCATCCCCAACCAGACAGCTCCTTACTTCTGTGCCACCAGTGATTTGCGGGGAACACTGAAGCTTTCTTTGGACAA		1	7.507507507507507E-4	41	TCRBV24-01*01	TCRBV24	TCRBV24-01	01				TCRBD02-01	TCRBD02	TCRBD02-01				01,02	TCRBJ01-01*01	TCRBJ01	TCRBJ01-01	01				0	0	8	4	0	1	40	-1	58	-1	62	1	Out	VDJ
ATCCCCAACCAGACAGCTCTTTACTTCTGTGCCACCAGTGATCCGGACTTGACTAGCGGGGACTACAATGAGCAGTTCTTCGGGCCA	CATSDPDLTSGDYNEQFF	1	7.507507507507507E-4	54	TCRBV24-01*01	TCRBV24	TCRBV24-01	01				TCRBD02-01*01	TCRBD02	TCRBD02-01	01				TCRBJ02-01*01	TCRBJ02	TCRBJ02-01	01				3	1	2	3	8	3	27	42	50	61	62	1	In	VDJ
ATGAGCCCTGAAGACAGCAGCATATATCTCTGCAGCGTTGAAGATCGAACTAGCGGGAGGTTTATCTACGAGCAGTACTTCGGGCCG	CSVEDRTSGRFIYEQYF	1	7.507507507507507E-4	51	TCRBV29-01	TCRBV29	TCRBV29-01				01,02	TCRBD02-01*02	TCRBD02	TCRBD02-01	02				TCRBJ02-07*01	TCRBJ02	TCRBJ02-07	01				0	5	3	1	4	3	30	44	48	60	65	1	In	VDJ
GCTGCTCCCTCCCAAACATCTGTGTACTTCTGTGCCAGCAGTTACAAAACAGGGGACGCTATCGCCTACGAGCAGTACTTCGGGCCG	CASSYKTGDAIAYEQYF	1	7.507507507507507E-4	51	TCRBV06-02/06-03*01	TCRBV06	TCRBV06-02/06-03	01				TCRBD01-01*01	TCRBD01	TCRBD01-01	01				TCRBJ02-07*01	TCRBJ02	TCRBJ02-07	01				2	9	3	2	3	2	30	45	48	55	64	1	In	VDJ
AGTTCTAAGAAGCTCCTTCTCAGTGACTCTGGCTTCTATCTCTGTGCCTGGAGTCAGGGGAATAATTCACCCCTCCACTTTGGGAAC	CAWSQGNNSPLHF	1	7.507507507507507E-4	39	TCRBV30-01*01	TCRBV30	TCRBV30-01	01				TCRBD01-01*01	TCRBD01	TCRBD01-01	01				TCRBJ01-06*02	TCRBJ01	TCRBJ01-06	02				2	1	4	2	0	5	42	-1	54	60	61	1	In	VDJ
CTGAAGATCCGGTCCACAAAGCTGGAGGACTCAGCCATGTACTTCTGTGCCAGCTCTTACGCGGATAATGAGCAGTTCTTCGGGCCA	CASSYADNEQFF	1	7.507507507507507E-4	36	TCRBV02-01	TCRBV02	TCRBV02-01				01,03	TCRBD02-01	TCRBD02	TCRBD02-01				01,02	TCRBJ02-01*01	TCRBJ02	TCRBJ02-01	01				8	2	7	5	6	7	45	54	60	64	66	1	In	VDJ
CTGAAGATCCAGCGCACAGAGCAGGGGGACTCGGCCATGTATCTCTGTGCCAGCAGCTTAGGCCGCAATGAGCAGTTCTTCGGGCCA	CASSLGRNEQFF	1	7.507507507507507E-4	36	TCRBV07-09*01	TCRBV07	TCRBV07-09	01								TCRBD01,TCRBD02	TCRBD01-01,TCRBD02-01		TCRBJ02-01*01	TCRBJ02	TCRBJ02-01	01				1	2	10	0	0	6	45	-1	61	63	65	1	In	VDJ
GTGAGCAACATGAGCCCTGAAGACAGCAGTATATATCTCTGCAGCGCCCGGACTGGAGGGCCGAATGAAAAACTGTTTTTTGGCAGT	CSARTGGPNEKLFF	1	7.507507507507507E-4	42	TCRBV29-01*03	TCRBV29	TCRBV29-01	03				TCRBD02-01*02	TCRBD02	TCRBD02-01	02				TCRBJ01-04*01	TCRBJ01	TCRBJ01-04	01				6	3	10	0	7	5	39	47	54	60	63	1	In	VDJ
ATCAATTCCCTGGAGCTTGGTGACTCTGCTGTGTATTTCTGTGCCAGCACACTAGCGGGGGGGGACTACGAGCAGTACTTCGGGCCG	CASTLAGGDYEQYF	1	7.507507507507507E-4	42	TCRBV03-01/03-02*01	TCRBV03	TCRBV03-01/03-02	01				TCRBD02-01*01	TCRBD02	TCRBD02-01	01				TCRBJ02-07*01	TCRBJ02	TCRBJ02-07	01				7	2	3	0	1	3	39	49	50	63	65	1	In	VDJ
CTGGCAATCCTGTCCTCAGAACCGGGAGACACAGCACTGTATCTCTGCGCCAGCAGTCAAAGTAATTCACCCCTCCACTTTGGGAAC	CASSQSNSPLHF	1	7.507507507507507E-4	36	TCRBV23-01*01	TCRBV23	TCRBV23-01	01								TCRBD01,TCRBD02	TCRBD01-01,TCRBD02-01		TCRBJ01-06*02	TCRBJ01	TCRBJ01-06	02				2	0	5	5	0	6	45	-1	60	-1	62	1	In	VDJ
TCGGCCCAAAAGAACCCGACAGCTTTCTATCTCTGTGCCAGTAGTATAGCTACTAGCGGAGCCTACAATGAGCAGTTCTTCGGGCCA	CASSIATSGAYNEQFF	1	7.507507507507507E-4	48	TCRBV19-01*01	TCRBV19	TCRBV19-01	01				TCRBD02-01	TCRBD02	TCRBD02-01				01,02	TCRBJ02-01*01	TCRBJ02	TCRBJ02-01	01				1	2	3	5	2	2	33	49	51	59	61	1	In	VDJ
CAGCCAGAAGACTCGGCCCTGTATCTCTGTGCCAGCAGCCAAGAACTAGCGGGAGGTCGAGCCCAAGAGACCCAGTACTTCGGGCCA	CASSQELAGGRAQETQYF	1	7.507507507507507E-4	54	TCRBV04-02*01	TCRBV04	TCRBV04-02	01				TCRBD02-01*02	TCRBD02	TCRBD02-01	02				TCRBJ02-05*01	TCRBJ02	TCRBJ02-05	01				0	6	3	1	0	1	27	-1	44	56	62	1	In	VDJ
CGCACAGAGCAGGAGGACTCCGCCGTGTATCTCTGTGCCAGCAGCTCTAAAGCGGGGATGAGCACAGATACGCAGTATTTTGGCCCA	CASSSKAGMSTDTQYF	2	0.0015015015015015015	48	TCRBV07-08*01	TCRBV07	TCRBV07-08	01				TCRBD02-01*01	TCRBD02	TCRBD02-01	01				TCRBJ02-03*01	TCRBJ02	TCRBJ02-03	01				4	3	6	3	4	0	33	46	50	57	60	2	In	VDJ
ACAGAGCAGCGGGACTCGGCCATGTATCGCTGTGCCAGCAGCTCGGCATTATCAGCGGGAGGTTCTCATACGCAGTATTTTGGCCCA	CASSSALSAGGSHTQYF	1	7.507507507507507E-4	51	TCRBV07-06*01	TCRBV07	TCRBV07-06	01				TCRBD02-01*02	TCRBD02	TCRBD02-01	02				TCRBJ02-03*01	TCRBJ02	TCRBJ02-03	01				4	5	6	1	10	7	30	43	53	62	67	1	In	VDJ
CAGTGCCCATCCTGAAGACAGCAGCTTCTACATCTGCAGTGCAGGGGGCTAGCGGGAGGGCCATTTGATGAGCTGTTTTTTGGAGAA		1	7.507507507507507E-4	47	TCRBV20	TCRBV20				TCRBV20-01,TCRBV20-or09_02		TCRBD02-01*02	TCRBD02	TCRBD02-01	02				TCRBJ02-02*01	TCRBJ02	TCRBJ02-02	01				6	9	4	0	6	11	34	42	48	60	69	1	Out	VDJ
NNNNTGTCGGCTGCTCCCTCCCAGACATCTGTGTACTTCTGTGCCAGCCCGGGGACCTTACGGACCGGGGAGCTGTTTTTTGGAGAA	CASPGTLRTGELFF	1	7.507507507507507E-4	42	TCRBV06-05*01	TCRBV06	TCRBV06-05	01								TCRBD01,TCRBD02	TCRBD01-01,TCRBD02-01		TCRBJ02-02*01	TCRBJ02	TCRBJ02-02	01				8	7	0	7	3	5	39	48	51	56	63	1	In	VDJ
GTGACCAGTGCCCATCCTGAAGACAGCAGCTTCTACATCTGCAGTGCTAGGGAGGGATCGGCGAGCACTGAAGCTTTCTTTGGACAA	CSAREGSASTEAFF	2	0.0015015015015015015	42	TCRBV20	TCRBV20				TCRBV20-01,TCRBV20-or09_02		TCRBD02-01*02	TCRBD02	TCRBD02-01	02				TCRBJ01-01*01	TCRBJ01	TCRBJ01-01	01				3	9	10	0	0	4	39	-1	50	56	65	2	In	VDJ
CACAGAGCAGGAGGACTCCGCCGTGTATCTCTGTGCCAGCAACTTAGCCGGGACAGGGGTTTCGACACTGAAGCTTTCTTTGGACAA		2	0.0015015015015015015	50	TCRBV07-08*01	TCRBV07	TCRBV07-08	01				TCRBD01-01*01	TCRBD01	TCRBD01-01	01				TCRBJ01-01*01	TCRBJ01	TCRBJ01-01	01				0	5	0	2	1	3	31	48	49	59	64	2	Out	VDJ
GTGAGCACCTTGGAGCTGGGGGACTCGGCCCTTTATCTTTGCGCCAGCAGCTTGTCGCAGGGTAACACTGAAGCTTTCTTTGGACAA	CASSLSQGNTEAFF	1	7.507507507507507E-4	42	TCRBV05-01*01	TCRBV05	TCRBV05-01	01				TCRBD01-01*01	TCRBD01	TCRBD01-01	01				TCRBJ01-01*01	TCRBJ01	TCRBJ01-01	01				1	1	4	3	3	2	39	54	57	62	63	1	In	VDJ
GGAGCTGGGGGACTCAGCTTTGTATCTCTGTGCCAGCAGCGTAGGACTAGCGGGAGCGGAGGGGCCTACGAGCAGTACTTCGGGCCG		1	7.507507507507507E-4	53	TCRBV09-01*01	TCRBV09	TCRBV09-01	01				TCRBD02-01*02	TCRBD02	TCRBD02-01	02				TCRBJ02-07*01	TCRBJ02	TCRBJ02-07	01				0	8	2	2	0	2	28	-1	44	56	64	1	Out	VDJ
ACTCTGGAGTCCGCTACCAGCTCCCAGACATCTGTGTACTTCTGTGCCATCAGCCGGGGCTTGGACTACGAGCAGTACTTCGGGCCG	CAISRGLDYEQYF	2	0.0015015015015015015	39	TCRBV10-03*01	TCRBV10	TCRBV10-03	01								TCRBD01,TCRBD02	TCRBD01-01,TCRBD02-01		TCRBJ02-07*01	TCRBJ02	TCRBJ02-07	01				6	5	7	0	2	3	42	53	55	60	65	2	In	VDJ
CCAGCCTGCAGAGCTTGGGGACTCGGCCGTGTATCTCTGTGCCAGCAGCCCCGCCGGGGGGCCTACAATGAGCAGTTCTTCGGGCCA		1	7.507507507507507E-4	44	TCRBV11-03*01	TCRBV11	TCRBV11-03	01				TCRBD02-01*01	TCRBD02	TCRBD02-01	01				TCRBJ02-01*01	TCRBJ02	TCRBJ02-01	01				5	0	8	1	5	2	37	49	54	-1	61	1	Out	VDJ
ACTCTGGAGTCAGCTGCCTCCTCCCAGACATCTGTATATTTCTGCGCCAGCAGTGGGGGGCAGCAGGAGACCCAGTACTTCGGGCCA	CASSGGQQETQYF	1	7.507507507507507E-4	39	TCRBV10-01*01	TCRBV10	TCRBV10-01	01				TCRBD01-01*01	TCRBD01	TCRBD01-01	01				TCRBJ02-05*01	TCRBJ02	TCRBJ02-05	01				4	5	6	0	0	5	42	-1	55	61	66	1	In	VDJ
ATCCAGCGCACAGAGCAGGGGGACTCGGCCATGTATCTCTGTGCCAGCAGGAAACTAGCGGGAACCGGGGAGCTGTTTTTTGGAGAA	CASRKLAGTGELFF	1	7.507507507507507E-4	42	TCRBV07-09*01	TCRBV07	TCRBV07-09	01				TCRBD02-01*02	TCRBD02	TCRBD02-01	02				TCRBJ02-02*01	TCRBJ02	TCRBJ02-02	01				6	0	3	3	3	5	39	50	53	-1	63	1	In	VDJ
CACACCCTGCAGCCAGAAGACTCGGCCCTGTATCTCTGCGCCAGCAGCCAAGATATGGGGAATAATGAAAAACTGTTTTTTGGCAGT	CASSQDMGNNEKLFF	1	7.507507507507507E-4	45	TCRBV04-03*01	TCRBV04	TCRBV04-03	01								TCRBD01,TCRBD02	TCRBD01-01,TCRBD02-01		TCRBJ01-04*01	TCRBJ01	TCRBJ01-04	01				0	1	0	8	4	4	36	53	57	61	62	1	In	VDJ
AGCACCTTGGAGCTGGGGGACTCGGCCCTTTATCTTTGCGCCAGCAGCTTAGGACAGGGAAACTCCTACGAGCAGTACTTCGGGCCG	CASSLGQGNSYEQYF	1	7.507507507507507E-4	45	TCRBV05-01*01	TCRBV05	TCRBV05-01	01				TCRBD01-01*01	TCRBD01	TCRBD01-01	01				TCRBJ02-07*01	TCRBJ02	TCRBJ02-07	01				2	3	1	3	1	0	36	50	51	59	62	1	In	VDJ
CATCAATTCCCTGGAGCTTGGTGACTCTGCTGTGTATTTCTGTGCCAGCACACTAGCGGGGGGGACTACGAGCAGTACTTCGGGCCG		1	7.507507507507507E-4	41	TCRBV03-01/03-02*01	TCRBV03	TCRBV03-01/03-02	01				TCRBD02-01*01	TCRBD02	TCRBD02-01	01				TCRBJ02-07*01	TCRBJ02	TCRBJ02-07	01				7	1	3	0	1	3	40	50	51	64	65	1	Out	VDJ
CATCCGCTCACCAGGCCTGGGGGACGCAGCCATGTACCTGTGTGCCACCAGCCGGGACAGGGGTCATACGAGCAGTACTTCGGGCCG		1	7.507507507507507E-4	41	TCRBV15-01*02	TCRBV15	TCRBV15-01	02				TCRBD01-01*01	TCRBD01	TCRBD01-01	01				TCRBJ02-07*01	TCRBJ02	TCRBJ02-07	01				5	3	0	2	1	4	40	52	53	63	66	1	Out	VDJ
GAACGCCTTGTTGCTGGGGGACTCGGCCCTCTATCTCTGTGCCAGCAGCTTGGGGTTCCTGAGGGAGATACGCAGTATTTTGGCCCA		1	7.507507507507507E-4	44	TCRBV05-06*01	TCRBV05	TCRBV05-06	01				TCRBD02-01*02	TCRBD02	TCRBD02-01	02				TCRBJ02-03*01	TCRBJ02	TCRBJ02-03	01				0	0	11	0	7	5	37	53	60	-1	65	1	Out	VDJ
ACTCTGGAGTCCGCTACCAGCTCCCAGACATCTGTGTACTTCTGTGCCATCAGGGGGGGGGTGGACACTGAAGCTTTCTTTGGACAA	CAIRGGVDTEAFF	1	7.507507507507507E-4	39	TCRBV10-03*01	TCRBV10	TCRBV10-03	01				TCRBD02-01*01	TCRBD02	TCRBD02-01	01				TCRBJ01-01*01	TCRBJ01	TCRBJ01-01	01				6	4	9	0	0	3	42	-1	53	60	64	1	In	VDJ
GAGCACCTTGGAGCTGGGGGACTCGGCCCTTTATCTTTGCGCCAGCAGCTTGGTAATCGGGGGGACACTGAAGCTTTCTTTGGACAA		1	7.507507507507507E-4	44	TCRBV05-01*01	TCRBV05	TCRBV05-01	01				TCRBD02-01*01	TCRBD02	TCRBD02-01	01				TCRBJ01-01*01	TCRBJ01	TCRBJ01-01	01				0	0	8	1	4	3	37	53	57	-1	64	1	Out	VDJ
ACATCGGCCCAAAAGAACCCGACAGCTTTCTATCTCTGTGCCAGTAGTCCGCCCCGGGCCGTCCGAGAGACCCAGTACTTCGGGCCA	CASSPPRAVRETQYF	1	7.507507507507507E-4	45	TCRBV19-01*01	TCRBV19	TCRBV19-01	01								TCRBD01,TCRBD02	TCRBD01-01,TCRBD02-01		TCRBJ02-05*01	TCRBJ02	TCRBJ02-05	01				5	6	8	0	7	4	36	48	55	59	65	1	In	VDJ
TAGAGTCTGCCATCCCCAACCAGACAGCTCTTTACTTCTGTGCCACTCGGCCTAGGCGCCGCCACAGATACGCAGTATTTTGGCCCA		2	0.0015015015015015015	43	TCRBV24-01*01	TCRBV24	TCRBV24-01	01				TCRBD02-01	TCRBD02	TCRBD02-01				01,02	TCRBJ02-03*01	TCRBJ02	TCRBJ02-03	01				10	7	4	8	5	2	38	46	51	55	62	2	Out	VDJ
CCTGCAGAGCTTGGGGACTCGGCCGTGTATCTCTGTGCCAGCAGCCCCGGGGTCGGGGCGAGGGAGGAGACCCAGTACTTCGGGCCA	CASSPGVGAREETQYF	2	0.0015015015015015015	48	TCRBV11-03*01	TCRBV11	TCRBV11-03	01								TCRBD01,TCRBD02	TCRBD01-01,TCRBD02-01		TCRBJ02-05*01	TCRBJ02	TCRBJ02-05	01				5	7	7	0	9	5	33	45	54	59	66	2	In	VDJ
ATCCGGTCCACAAAGCTGGAGGACTCAGCCATGTACTTCTGTGCCAGCAACGGACAGCTATTGAACACTGAAGCTTTCTTTGGACAA	CASNGQLLNTEAFF	1	7.507507507507507E-4	42	TCRBV02-01	TCRBV02	TCRBV02-01				01,03	TCRBD01-01*01	TCRBD01	TCRBD01-01	01				TCRBJ01-01*01	TCRBJ01	TCRBJ01-01	01				7	4	1	5	2	0	39	49	51	57	61	1	In	VDJ
CACAGAGCAGGGGGACTTGGCCATGTATCTCTGTGCCAGCAGCACAGTCTGTGACAAAGTCGGGCCAACGTCCTGACTTTCGGGGCC		1	7.507507507507507E-4	50	TCRBV07-09*01	TCRBV07	TCRBV07-09	01				TCRBD01-01*01	TCRBD01	TCRBD01-01	01				TCRBJ02-06*01	TCRBJ02	TCRBJ02-06	01				5	5	2	6	9	5	31	43	52	56	61	1	Out	VDJ
CGGCTGCTCCCTCCCAGACATCTGTGTACTTCTGTGCCAGCAGTCAATCAAAGGAATGTAGAGACCTATGGCTACACCTTCGGTTCG		1	7.507507507507507E-4	49	TCRBV06-06*04	TCRBV06	TCRBV06-06	04								TCRBD01,TCRBD02	TCRBD01-01,TCRBD02-01		TCRBJ01-02*01	TCRBJ01	TCRBJ01-02	01				0	10	1	8	3	4	32	49	52	55	65	1	Out	VDJ
CTGAAGATCCAGCGCACAGAGCAGGAGGACTCGGCCGTGTATCTCTGTGCCAGCAGCTTAGAGGTGGTCGGCTACACCTTCGGTTCG	CASSLEVVGYTF	1	7.507507507507507E-4	36	TCRBV07	TCRBV07				TCRBV07-02,TCRBV07-08						TCRBD01,TCRBD02	TCRBD01-01,TCRBD02-01		TCRBJ01-02*01	TCRBJ01	TCRBJ01-02	01				1	5	5	4	0	8	45	-1	61	64	69	1	In	VDJ
CTGGAGTCCGCCAGCACCAACCAGACATCTATGTACCTCTGTGCCAGCAGCCCGGGCCTCTCTGGAAACACCATATATTTTGGAGAG	CASSPGLSGNTIYF	1	7.507507507507507E-4	42	TCRBV28-01*01	TCRBV28	TCRBV28-01	01								TCRBD01,TCRBD02	TCRBD01-01,TCRBD02-01		TCRBJ01-03*01	TCRBJ01	TCRBJ01-03	01				6	2	8	0	3	0	39	50	53	57	59	1	In	VDJ
CAGCGCACAGAGCAGGAGGACTCGGCCGTGTATCTCTGTGCCAGCAGCTTTGGGACCGGCGTGTCCGGGGAGCTGTTTTTTGGAGAA	CASSFGTGVSGELFF	1	7.507507507507507E-4	45	TCRBV07-02	TCRBV07	TCRBV07-02				01,02					TCRBD01,TCRBD02	TCRBD01-01,TCRBD02-01		TCRBJ02-02*01	TCRBJ02	TCRBJ02-02	01				3	8	0	7	1	6	36	50	51	56	64	1	In	VDJ
GAGTCCGCCAGCACCAACCAGACATCTATGTACCTCTGTGCCAGCAGTTCTAGCGGGACATCCAAAAACATTCAGTACTTCGGCGCC	CASSSSGTSKNIQYF	1	7.507507507507507E-4	45	TCRBV28-01*01	TCRBV28	TCRBV28-01	01				TCRBD02-01*02	TCRBD02	TCRBD02-01	02				TCRBJ02-04*01	TCRBJ02	TCRBJ02-04	01				4	3	4	3	0	2	36	-1	49	58	61	1	In	VDJ
AACGCCTTGGAGCTGGACGACTCGGCCCTGTATCTCTGTGCCAGCAGCTTGATCCTAGCGGGGCAAGAGACCCAGTACTTCGGGCCA	CASSLILAGQETQYF	1	7.507507507507507E-4	45	TCRBV05-04*01	TCRBV05	TCRBV05-04	01				TCRBD02-01*01	TCRBD02	TCRBD02-01	01				TCRBJ02-05*01	TCRBJ02	TCRBJ02-05	01				1	0	4	3	3	2	36	51	54	-1	63	1	In	VDJ
AGCCCCAACCAGACCTCTCTGTACTTCTGTGCCAGCAGTTTAATTTGGCAGGGTCTATCTAGGGACACTGAAGCTTTCTTTGGACAA	CASSLIWQGLSRDTEAFF	1	7.507507507507507E-4	54	TCRBV27-01*01	TCRBV27	TCRBV27-01	01				TCRBD01-01*01	TCRBD01	TCRBD01-01	01				TCRBJ01-01*01	TCRBJ01	TCRBJ01-01	01				2	11	4	3	6	3	27	42	48	53	64	1	In	VDJ
GTGACCAGTGCCCATCCTGAAGACAGCAGCTTCTACATCTGCAGTGCTAAGGACAGGGAAGTCACCGGGGAGCTGTTTTTTGGAGAA	CSAKDREVTGELFF	1	7.507507507507507E-4	42	TCRBV20	TCRBV20				TCRBV20-01,TCRBV20-or09_02		TCRBD01-01*01	TCRBD01	TCRBD01-01	01				TCRBJ02-02*01	TCRBJ02	TCRBJ02-02	01				4	4	1	3	1	4	39	49	50	58	62	1	In	VDJ
CCCCTCACTCTGGAGTCCGCTACCAGCTCCCAGACATCTGTGTACTTCTGTGCCGCCTACAGCCATCAGCCCCAGCATTTTGGTGAT	CAAYSHQPQHF	1	7.507507507507507E-4	33	TCRBV10-03*01	TCRBV10	TCRBV10-03	01				TCRBD01-01*01	TCRBD01	TCRBD01-01	01				TCRBJ01-05*01	TCRBJ01	TCRBJ01-05	01				11	2	3	5	4	5	48	54	58	62	64	1	In	VDJ
ATCCAGCCTGCAGAGCTTGGGGACTCGGCCGTGTATCTCTGTGCCAGCAGCTTAGGATCCTGGGACTATGGCTACACCTTCGGTTCG	CASSLGSWDYGYTF	2	0.0015015015015015015	42	TCRBV11-03*01	TCRBV11	TCRBV11-03	01								TCRBD01,TCRBD02	TCRBD01-01,TCRBD02-01		TCRBJ01-02*01	TCRBJ01	TCRBJ01-02	01				1	0	0	9	6	3	39	55	61	-1	64	2	In	VDJ
GATCCAGCCTGCAGAGCTTGGGGACTCGGCCATGTATCTCTGTGCCAGCAGCTTAATGGGGTTAACACTGAAGCTTTCTTTGGACAA		2	0.0015015015015015015	41	TCRBV11-01*01	TCRBV11	TCRBV11-01	01								TCRBD01,TCRBD02	TCRBD01-01,TCRBD02-01		TCRBJ01-01*01	TCRBJ01	TCRBJ01-01	01				2	2	6	2	2	2	40	55	57	61	63	2	Out	VDJ
GACATCCGCTCACCAGGCCTGGGGGACGCAGCCATGTACCTGTGTGCCACCAGCAGAGGAGTAGGGCAGCCCCAGCATTTTGGTGAT	CATSRGVGQPQHF	1	7.507507507507507E-4	39	TCRBV15-01*02	TCRBV15	TCRBV15-01	02								TCRBD01,TCRBD02	TCRBD01-01,TCRBD02-01		TCRBJ01-05*01	TCRBJ01	TCRBJ01-05	01				1	0	5	3	4	7	42	58	62	-1	66	1	In	VDJ
GCCTTGTTGCTGGGGGACTCGGCCCTCTATCTCTGTGCCAGCAGCTTGGAGGGGGGATCCTATAATTCACCCCTCCACTTTGGGAAT	CASSLEGGSYNSPLHF	1	7.507507507507507E-4	48	TCRBV05-06*01	TCRBV05	TCRBV05-06	01								TCRBD01,TCRBD02	TCRBD01-01,TCRBD02-01		TCRBJ01-06*01	TCRBJ01	TCRBJ01-06	01				0	2	5	1	0	1	33	-1	49	55	57	1	In	VDJ
CTGATTCTGGAGTCCGCCAGCACCAACCAGACATCTATGTACCTCTGTGCCAGCAGTACCACCCCCTATGGCTACACCTTCGGTTCG	CASSTTPYGYTF	1	7.507507507507507E-4	36	TCRBV28-01*01	TCRBV28	TCRBV28-01	01								TCRBD01,TCRBD02	TCRBD01-01,TCRBD02-01		TCRBJ01-02*01	TCRBJ01	TCRBJ01-02	01				5	6	3	7	0	4	45	-1	57	59	65	1	In	VDJ
GGAGTCAGGGGACACAGCACTGTATTTCTGTGCCAGCACCTTGACCCTAATTAAATTCGGGTTGGGGACGAGCAGTACTTCGGGCCG		1	7.507507507507507E-4	53	TCRBV21-01*01	TCRBV21	TCRBV21-01	01								TCRBD01,TCRBD02	TCRBD01-01,TCRBD02-01		TCRBJ02-07*01	TCRBJ02	TCRBJ02-07	01				7	0	6	2	25	5	28	38	63	-1	67	1	Out	VDJ
TCAGCTGCTCCCTCCCAGACATCTGTATACTTCTGTGCCAGCAGTCCGGTTGAACAAAGTCGGGCCAACGTCCTGACTTTCGGGGCC	CASSPVEQSRANVLTF	1	7.507507507507507E-4	48	TCRBV06-09*01	TCRBV06	TCRBV06-09	01								TCRBD01,TCRBD02	TCRBD01-01,TCRBD02-01		TCRBJ02-06*01	TCRBJ02	TCRBJ02-06	01				5	5	3	6	8	5	33	45	53	56	61	1	In	VDJ
GCAGAGCTTGGGGACTCGGCCGTGTATCTCTGTGCCAGCAGCCCCCTCCCGGGGGGCGGGGTTTTGGATGAGCAGTTCTTCGGGCCA	CASSPLPGGGVLDEQFF	1	7.507507507507507E-4	51	TCRBV11-03*01	TCRBV11	TCRBV11-03	01				TCRBD02-01*01	TCRBD02	TCRBD02-01	01				TCRBJ02-01*01	TCRBJ02	TCRBJ02-01	01				5	11	8	1	7	8	30	42	49	56	67	1	In	VDJ
AAGATCCAGCGCACAGAGCAGGAGGACTCCGCCGTGTATCTCTGTGCCAGCAGCTTAGCGCAGGGAGATACGCAGTATTTTGGCCCA	CASSLAQGDTQYF	1	7.507507507507507E-4	39	TCRBV07-08*01	TCRBV07	TCRBV07-08	01				TCRBD01-01*01	TCRBD01	TCRBD01-01	01				TCRBJ02-03*01	TCRBJ02	TCRBJ02-03	01				0	0	4	3	1	5	42	59	60	-1	65	1	In	VDJ
AGCTCTCTGGAGCTGGGGGACTCAGCTTTGTATTTCTGTGCCAGCAGCGACCAGCGGGGGAACACCGGGGAGCTGTTTTTTGGAGAA	CASSDQRGNTGELFF	2	0.0015015015015015015	45	TCRBV09-01*01	TCRBV09	TCRBV09-01	01				TCRBD02-01*01	TCRBD02	TCRBD02-01	01				TCRBJ02-02*01	TCRBJ02	TCRBJ02-02	01				3	0	6	3	3	1	36	49	52	-1	59	2	In	VDJ
TACCTTCATGTGGTCGCACTGCAGCAAGAAGACTCAGCTGCGTATCTCTGCACCCAAAGTCGGGCCAACGTCCTGACTTTCGGGGCC	CTQSRANVLTF	1	7.507507507507507E-4	33	TCRBV01-01*01	TCRBV01	TCRBV01-01	01								TCRBD01,TCRBD02	TCRBD01-01,TCRBD02-01		TCRBJ02-06*01	TCRBJ02	TCRBJ02-06	01				11	5	4	6	0	5	48	-1	54	56	61	1	In	VDJ
TCGGCCCAAAAGAACCCGACAGCTTTCTATCTCTGTGCCAGTAGTACCCCCGGGACTACCACAGCGGGGGAGCTGTTTTTTGGAGAA	CASSTPGTTTAGELFF	1	7.507507507507507E-4	48	TCRBV19-01*01	TCRBV19	TCRBV19-01	01				TCRBD02-01	TCRBD02	TCRBD02-01				01,02	TCRBJ02-02*01	TCRBJ02	TCRBJ02-02	01				4	8	0	9	5	8	33	46	51	58	66	1	In	VDJ
CAGCCCTCAGAACCCAGGGACTCAGCTGTGTACTTCTGTGCCAGCAGTGACCGTGACAGGGGGCGTTCACCCCTCCACTTTGGGAAT	CASSDRDRGRSPLHF	1	7.507507507507507E-4	45	TCRBV12	TCRBV12				TCRBV12-03/12-04,TCRBV12-04		TCRBD01-01*01	TCRBD01	TCRBD01-01	01				TCRBJ01-06*01	TCRBJ01	TCRBJ01-06	01				5	1	2	0	6	9	36	48	54	64	65	1	In	VDJ
TCCCTAGAGTCTGCCATCCCCAACCAGACAGCTCTTTACTTCTATGCCACCAGTGATTTCAAGTCCGGAAGCTACACCTTCGGTTCG	YATSDFKSGSYTF	1	7.507507507507507E-4	39	TCRBV24-01*01	TCRBV24	TCRBV24-01	01								TCRBD01,TCRBD02	TCRBD01-01,TCRBD02-01		TCRBJ01-02*01	TCRBJ01	TCRBJ01-02	01				1	1	1	8	7	9	42	59	66	69	70	1	In	VDJ
GATCCTGGAGTCGCCCAGCCCCAACCAGACCTCTCTGTACTTCTGTGCCAGCAGTTTAACAGTACTCATGGCTACACCTTCGGTTCG		1	7.507507507507507E-4	38	TCRBV27-01*01	TCRBV27	TCRBV27-01	01				TCRBD01-01*01	TCRBD01	TCRBD01-01	01				TCRBJ01-02*01	TCRBJ01	TCRBJ01-02	01				2	5	3	5	0	6	43	-1	58	62	67	1	Out	VDJ
GGAGTCGCCCAGCCCCAACCAGACCTCTCTGTACTTCTGTGCCAGCACTTAGCGGGACCAAGTCACTACGAGCAGTACTTCGGGCCG		1	7.507507507507507E-4	44	TCRBV27-01*01	TCRBV27	TCRBV27-01	01				TCRBD02-01*02	TCRBD02	TCRBD02-01	02				TCRBJ02-07*01	TCRBJ02	TCRBJ02-07	01				7	8	5	3	2	3	37	47	49	57	65	1	Out	VDJ
ATCCGGTCCACAAAGCTGGAGGACTCAGCCATGTACTTCTGTGCCAGCAGTGATAGTCTCGGGTTTCCCATTCAGTACTTCGGCGCC	CASSDSLGFPIQYF	2	0.0015015015015015015	42	TCRBV02-01	TCRBV02	TCRBV02-01				01,03	TCRBD02-01	TCRBD02	TCRBD02-01				01,02	TCRBJ02-04*01	TCRBJ02	TCRBJ02-04	01				3	5	8	4	6	9	39	53	59	63	68	2	In	VDJ
CTGTCCCTAGAGTCTGCCATCCCCAACCAGACAGCTCTTTACTTCTGTGCCACCAGTGACCGGGACCTCTCGTGGTTCTTCGGGCCA	CATSDRDLSWFF	1	7.507507507507507E-4	36	TCRBV24-01*01	TCRBV24	TCRBV24-01	01								TCRBD01,TCRBD02	TCRBD01-01,TCRBD02-01		TCRBJ02-01*01	TCRBJ02	TCRBJ02-01	01				4	8	0	7	2	15	45	59	61	66	74	1	In	VDJ
AGTCGCCCAGCCCCAACCAGACCTCTCTGTACTTCTGTGCCAGCAGTACCGACAGGCCGGGGGGACAATGAGCAGTTCTTCGGGCCA		1	7.507507507507507E-4	46	TCRBV27-01*01	TCRBV27	TCRBV27-01	01				TCRBD02-01*01	TCRBD02	TCRBD02-01	01				TCRBJ02-01*01	TCRBJ02	TCRBJ02-01	01				5	0	8	1	10	5	35	47	57	-1	64	1	Out	VDJ
TCAATTCCCTGGAGCTTGGTGACTCTGCTGTGTATTTCTGTGCCAGCAGCCAACTTGACAGATCTCCAGCCCCAGCATTTTGGTGAT		2	0.0015015015015015015	43	TCRBV03-01/03-02*01	TCRBV03	TCRBV03-01/03-02	01				TCRBD01-01*01	TCRBD01	TCRBD01-01	01				TCRBJ01-05*01	TCRBJ01	TCRBJ01-05	01				2	5	2	5	3	7	38	53	56	61	66	2	Out	VDJ
ACCTTGGAGCTGGGGGACTCGGCCCTTTATCTTTGCGCCAGCAGCGCCGGGACCCTACCCTCTGGAAACACCATATATTTTGGAGAG	CASSAGTLPSGNTIYF	1	7.507507507507507E-4	48	TCRBV05-01*01	TCRBV05	TCRBV05-01	01								TCRBD01,TCRBD02	TCRBD01-01,TCRBD02-01		TCRBJ01-03*01	TCRBJ01	TCRBJ01-03	01				4	6	0	7	3	0	33	45	48	53	59	1	In	VDJ
CAGCCCTCAGAACCCAGGGACTCAGCTGTGTACTTCTGTGCCAGCAGTTTACTACTAGCGGGGCGAAATGAGCAGTTCTTCGGGCCA	CASSLLLAGRNEQFF	1	7.507507507507507E-4	45	TCRBV12	TCRBV12				TCRBV12-03/12-04,TCRBV12-04		TCRBD02-01*01	TCRBD02	TCRBD02-01	01				TCRBJ02-01*01	TCRBJ02	TCRBJ02-01	01				2	3	3	3	2	7	36	51	53	63	66	1	In	VDJ
CACACCCTGCAGCCAGAAGACTCGGCCCTGTATCTCTGTGCCAGCAGCCAAGATGGGACTAACACAGATACGCAGTATTTTGGCCCA	CASSQDGTNTDTQYF	1	7.507507507507507E-4	45	TCRBV04-02*01	TCRBV04	TCRBV04-02	01				TCRBD02-01	TCRBD02	TCRBD02-01				01,02	TCRBJ02-03*01	TCRBJ02	TCRBJ02-03	01				0	1	0	9	1	2	36	53	54	61	62	1	In	VDJ
CTGAAGATCCGGTCCACAAAGCTGGAGGACTCAGCCATGTACTTCTGTGCCAGCAGTTTAGAGCATTCACCCCTCCACTTTGGGAAT	CASSLEHSPLHF	1	7.507507507507507E-4	36	TCRBV02-01	TCRBV02	TCRBV02-01				01,03	TCRBD02-01	TCRBD02	TCRBD02-01				01,02	TCRBJ01-06*01	TCRBJ01	TCRBJ01-06	01				5	3	5	8	1	8	45	57	58	61	64	1	In	VDJ
CTCAGAACCCAGGGACTCAGCTGTGTACTTCTGTGCCAGCAGTTCGGGAGGGGCGGGGGCTCCTACAATGAGCAGTTCTTCGGGCCA		1	7.507507507507507E-4	50	TCRBV12	TCRBV12				TCRBV12-03/12-04,TCRBV12-04		TCRBD02-01*02	TCRBD02	TCRBD02-01	02				TCRBJ02-01*01	TCRBJ02	TCRBJ02-01	01				4	7	8	0	0	0	31	-1	44	52	59	1	Out	VDJ
GTGAGCACCTTGGAGCTGGGGGACTCGGCCCTTTATCTTTGCGCCAGCAGCTTGGGCACAGGGGAACAGACCCAGTACTTCGGGCCA	CASSLGTGEQTQYF	1	7.507507507507507E-4	42	TCRBV05-01*01	TCRBV05	TCRBV05-01	01				TCRBD01-01*01	TCRBD01	TCRBD01-01	01				TCRBJ02-05*01	TCRBJ02	TCRBJ02-05	01				0	3	3	2	2	6	39	55	57	64	67	1	In	VDJ
CAGCGCACAGAGCAGGAGGACTCGGCCGTGTATCTCTGTGCCAGCAGCTTAAGCGGGAGTGGGGTCGGGGAGCTGTTTTTTGGAGAA	CASSLSGSGVGELFF	1	7.507507507507507E-4	45	TCRBV07-02	TCRBV07	TCRBV07-02				01,02	TCRBD02-01*02	TCRBD02	TCRBD02-01	02				TCRBJ02-02*01	TCRBJ02	TCRBJ02-02	01				2	6	6	2	0	7	36	-1	51	59	65	1	In	VDJ
ACTGTGACATCGGCCCAAAAGAACCCGACAGCTTTCTATCTCTGTGCCAGTGAGAGAGGGACGAACACTGAAGCTTTCTTTGGACAA	CASERGTNTEAFF	2	0.0015015015015015015	39	TCRBV19-01*01	TCRBV19	TCRBV19-01	01								TCRBD01,TCRBD02	TCRBD01-01,TCRBD02-01		TCRBJ01-01*01	TCRBJ01	TCRBJ01-01	01				8	0	0	7	6	1	42	51	57	-1	62	2	In	VDJ
ACAGAGCAGGGGGACTCGGCCATGTATCTCTGTGCCAGCAGCTCAACCCGCGGGACTAGCTCACCTGATGAGCAGTTCTTCGGGCCA	CASSSTRGTSSPDEQFF	1	7.507507507507507E-4	51	TCRBV07-09*01	TCRBV07	TCRBV07-09	01				TCRBD02-01	TCRBD02	TCRBD02-01				01,02	TCRBJ02-01*01	TCRBJ02	TCRBJ02-01	01				4	7	0	7	8	8	30	43	51	60	67	1	In	VDJ
AACGCCTTGGAGCTGGACGACTCGGCCCTGTATCTCTGTGCCAGCAGCTTAGGGACAGGGGGTTACAATGAGCAGTTCTTCGGGCCA	CASSLGTGGYNEQFF	1	7.507507507507507E-4	45	TCRBV05-04*01	TCRBV05	TCRBV05-04	01				TCRBD01-01*01	TCRBD01	TCRBD01-01	01				TCRBJ02-01*01	TCRBJ02	TCRBJ02-01	01				2	1	0	1	1	4	36	50	51	62	63	1	In	VDJ
CCTGCAGAACTGGAGGATTCTGGAGTTTATTTCTGTGCCAGCAGCCAAGCCGTTATTAAAGGGTTGGAGACCCAGTACTTCGGGCCA	CASSQAVIKGLETQYF	1	7.507507507507507E-4	48	TCRBV14-01*01	TCRBV14	TCRBV14-01	01								TCRBD01,TCRBD02	TCRBD01-01,TCRBD02-01		TCRBJ02-05*01	TCRBJ02	TCRBJ02-05	01				1	3	5	3	10	5	33	49	59	63	66	1	In	VDJ
TCCGGTCCACAAAGCTGGAGGACTCAGCCATGTACTTCTGTGCCAGCAGCACGCCCGGGACAGAGAGATACGCAGTATTTTGGCCCA		1	7.507507507507507E-4	43	TCRBV02-01	TCRBV02	TCRBV02-01				01,03	TCRBD01-01*01	TCRBD01	TCRBD01-01	01				TCRBJ02-03*01	TCRBJ02	TCRBJ02-03	01				6	2	0	5	7	5	38	49	56	63	65	1	Out	VDJ
ATTCTGGAGTCCGCCAGCACCAACCAGACATCTATGTACCTCTGTGCCAGCAGAGAGGGGGCGGGTCAGCCCCAGCATTTTGGTGAT	CASREGAGQPQHF	1	7.507507507507507E-4	39	TCRBV28-01*01	TCRBV28	TCRBV28-01	01				TCRBD01-01*01	TCRBD01	TCRBD01-01	01				TCRBJ01-05*01	TCRBJ01	TCRBJ01-05	01				6	3	5	0	2	6	42	53	55	62	65	1	In	VDJ
AACATGAGCCCTGAAGACAGCAGCATATATCTCTGCAGCGTTGATGGTAGGGGGTCGGGATTCCGGGATGGCTACACCTTCGGTTCG	CSVDGRGSGFRDGYTF	1	7.507507507507507E-4	48	TCRBV29-01	TCRBV29	TCRBV29-01				01,02	TCRBD01-01*01	TCRBD01	TCRBD01-01	01				TCRBJ01-02*01	TCRBJ01	TCRBJ01-02	01				3	13	5	1	4	6	33	44	48	54	67	1	In	VDJ
AAGATCCGGTCCACAAAGCTGGAGGACTCAGCCATGTACTTCTGTGCCAGCAGTGGGGACGCCACCTACGAGCAGTACTTCGGGCCG	CASSGDATYEQYF	2	0.0015015015015015015	39	TCRBV02-01	TCRBV02	TCRBV02-01				01,03					TCRBD01,TCRBD02	TCRBD01-01,TCRBD02-01		TCRBJ02-07*01	TCRBJ02	TCRBJ02-07	01				4	4	0	7	0	2	42	-1	55	60	64	2	In	VDJ
ATCCAGCAGGTAGTGCGAGGAGATTCGGCAGCTTATTTCTGTGCCAGCTCACCAACTAGCGGGAGCCCAGAGCAGTTCTTCGGGCCA	CASSPTSGSPEQFF	1	7.507507507507507E-4	42	TCRBV18-01*01	TCRBV18	TCRBV18-01	01				TCRBD02-01*02	TCRBD02	TCRBD02-01	02				TCRBJ02-01*01	TCRBJ02	TCRBJ02-01	01				2	4	3	2	0	10	39	-1	54	65	69	1	In	VDJ
GCTGCTCCCTCCCAGACATCTGTGTACTTCTGTGCCAGCAGTTAAAGACAGGGGGCGAATTTGGGGACTGAAGCTTTCTTTGGACAA	CASS*RQGANLGTEAFF	1	7.507507507507507E-4	51	TCRBV06	TCRBV06				TCRBV06-05,TCRBV06-06		TCRBD01-01*01	TCRBD01	TCRBD01-01	01				TCRBJ01-01*01	TCRBJ01	TCRBJ01-01	01				3	10	2	0	2	5	30	44	46	56	66	1	Stop	VDJ
GTGACCAGTGCCCATCCTGAAGACAGCAGCTTCTACATCTGCAGTGCTGGGCCGACGGGGACTAGCTATGGCTACACCTTCGGTTCG	CSAGPTGTSYGYTF	1	7.507507507507507E-4	42	TCRBV20	TCRBV20				TCRBV20-01,TCRBV20-or09_02		TCRBD02-01	TCRBD02	TCRBD02-01				01,02	TCRBJ01-02*01	TCRBJ01	TCRBJ01-02	01				5	0	0	8	9	4	39	48	57	-1	65	1	In	VDJ
TTGGAGCTGGGGGACTCGGCCCTTTATCTTTGCGCCAGCAGCTTGGTGGTAGCGGGTTATATAGGGGATGAGCAGTTCTTCGGGCCA	CASSLVVAGYIGDEQFF	1	7.507507507507507E-4	51	TCRBV05-01*01	TCRBV05	TCRBV05-01	01				TCRBD02-01	TCRBD02	TCRBD02-01				01,02	TCRBJ02-01*01	TCRBJ02	TCRBJ02-01	01				0	11	5	4	3	8	30	46	49	56	67	1	In	VDJ
TCACCAGGCCTGGGGGACGCAGCCATGTACCTGTGTGCCACCAGCAGAGATGGGCAGGGCCTGAACACTGAAGCTTTCTTTGGACAA	CATSRDGQGLNTEAFF	1	7.507507507507507E-4	48	TCRBV15-01*02	TCRBV15	TCRBV15-01	02				TCRBD01-01*01	TCRBD01	TCRBD01-01	01				TCRBJ01-01*01	TCRBJ01	TCRBJ01-01	01				0	2	4	3	4	0	33	50	54	59	61	1	In	VDJ
ACAGTGACCAGTGCCCATCCTGAAGACAGCAGCTTCTACATCTGCAGTGCTTACGACAGGGGGCATGAAAAACTGTTTTTTGGCAGT	CSAYDRGHEKLFF	1	7.507507507507507E-4	39	TCRBV20	TCRBV20				TCRBV20-01,TCRBV20-or09_02		TCRBD01-01*01	TCRBD01	TCRBD01-01	01				TCRBJ01-04*01	TCRBJ01	TCRBJ01-04	01				5	0	2	0	3	6	42	51	54	-1	64	1	In	VDJ
AATGTGAACGCCTTGGAGCTGGACGACTCGGCCCTGTATCTCTGTGCCACCCGGACAGGGGGAACCTATGGCTACACCTTCGGTTCG	CATRTGGTYGYTF	2	0.0015015015015015015	39	TCRBV05-04*01	TCRBV05	TCRBV05-04	01				TCRBD01-01*01	TCRBD01	TCRBD01-01	01				TCRBJ01-02*01	TCRBJ01	TCRBJ01-02	01				9	3	1	1	3	4	42	49	52	62	65	2	In	VDJ
TGAGTGCCTTGGAGCTGGGGGACTCGGCCCTGTATCTCTGTGCCAGAAGCTTGTTGTCTAGCGGGAAATGAGCAGTACTTCGGGCCG		1	7.507507507507507E-4	43	TCRBV05-03	TCRBV05	TCRBV05-03				01,02	TCRBD02-01*02	TCRBD02	TCRBD02-01	02				TCRBJ02-07*01	TCRBJ02	TCRBJ02-07	01				1	3	4	3	4	7	38	53	57	66	69	1	Out	VDJ
TCTCTGGAGCTGGGGGACTCAGCTTTGTATTTCTGTGCCAGCAGCCCGGAAACGGGGGGCTCTGGAAACACCATATATTTTGGAGAG	CASSPETGGSGNTIYF	1	7.507507507507507E-4	48	TCRBV09-01*01	TCRBV09	TCRBV09-01	01				TCRBD02-01*01	TCRBD02	TCRBD02-01	01				TCRBJ01-03*01	TCRBJ01	TCRBJ01-03	01				4	0	8	1	7	0	33	45	52	-1	59	1	In	VDJ
CAGAGCAGGGGGACTCGGCCATGTATCTCTGTGCCAGCAGCGTGAACCGGGCCCTAATAGAACACCGGGGAGCTGTTTTTTGGAGAA		1	7.507507507507507E-4	52	TCRBV07-09*01	TCRBV07	TCRBV07-09	01								TCRBD01,TCRBD02	TCRBD01-01,TCRBD02-01		TCRBJ02-02*01	TCRBJ02	TCRBJ02-02	01				5	7	8	0	7	1	29	41	48	52	59	1	Out	VDJ
AATTCCCTGGAGCTTGGTGACTCTGCTGTGTATTTCTGTGCCAGCAGCCAACCTGGGACATTCCTCACTGAAGCTTTCTTTGGACAA	CASSQPGTFLTEAFF	1	7.507507507507507E-4	45	TCRBV03-01/03-02*01	TCRBV03	TCRBV03-01/03-02	01				TCRBD01-01*01	TCRBD01	TCRBD01-01	01				TCRBJ01-01*01	TCRBJ01	TCRBJ01-01	01				2	5	0	6	3	4	36	51	54	60	65	1	In	VDJ
CTGCCATCCCCAACCAGACAGCTCTTTACTTCTGTGCCACCAGTGATTAGCACTAGGTGAAGCTCCTACGAGCAGTACTTCGGGCCG		1	7.507507507507507E-4	49	TCRBV24-01*01	TCRBV24	TCRBV24-01	01				TCRBD02-01	TCRBD02	TCRBD02-01				01,02	TCRBJ02-07*01	TCRBJ02	TCRBJ02-07	01				2	6	3	8	3	0	32	48	51	56	62	1	Out	VDJ
NNNNTGAAGATCCAGCCCTCAGAACCCAGGGACTCAGCTGTGTACTTCTGTGCCAGCAGTTTATGGCAAGAGCAGTACTTCGGGCCG	CASSLWQEQYF	1	7.507507507507507E-4	33	TCRBV12-03/12-04*01	TCRBV12	TCRBV12-03/12-04	01				TCRBD01-01*01	TCRBD01	TCRBD01-01	01				TCRBJ02-07*01	TCRBJ02	TCRBJ02-07	01				2	2	9	0	1	7	48	63	64	67	69	1	In	VDJ
CGCACAGAGCAGGAGGACTCGGCCGTGTATCTCTGTGCCAGCAGCTCTGGACTAGCGGGAGAGGGAGATACGCAGTATTTTGGCCCA	CASSSGLAGEGDTQYF	1	7.507507507507507E-4	48	TCRBV07-02	TCRBV07	TCRBV07-02				01,02	TCRBD02-01*02	TCRBD02	TCRBD02-01	02				TCRBJ02-03*01	TCRBJ02	TCRBJ02-03	01				4	4	1	2	2	5	33	46	48	61	65	1	In	VDJ
CCTGCAGAGCTTGGGGACTCGGCCGTGTATCTCTGTGCCAGCACCCGATTTAAGGGGGCGAACACCGGGGAGCTGTTTTTTGGAGAA	CASTRFKGANTGELFF	1	7.507507507507507E-4	48	TCRBV11-03*01	TCRBV11	TCRBV11-03	01				TCRBD01-01*01	TCRBD01	TCRBD01-01	01				TCRBJ02-02*01	TCRBJ02	TCRBJ02-02	01				7	0	5	1	9	0	33	43	52	-1	58	1	In	VDJ
CTCAAGATCCAGCCTGCAGAGCTTGAGGACTCGGCCGTGTATCTCTGTGCCAGCAGCTTACAGGGGAGGGAGCTGTTTTTTGGAGAA	CASSLQGRELFF	1	7.507507507507507E-4	36	TCRBV11	TCRBV11				TCRBV11-02,TCRBV11-03		TCRBD01-01*01	TCRBD01	TCRBD01-01	01				TCRBJ02-02*01	TCRBJ02	TCRBJ02-02	01				2	1	4	2	0	9	45	-1	60	66	67	1	In	VDJ
CCAGCCCTCAGAACCCAGGGACTCAGCTGTGTATTTTTGTGCTAGTGGTTTGTGCGGACGGACTCCTACGAGCAGTACTTCGGGCCG		1	7.507507507507507E-4	44	TCRBV12-05*01	TCRBV12	TCRBV12-05	01								TCRBD01,TCRBD02	TCRBD01-01,TCRBD02-01		TCRBJ02-07*01	TCRBJ02	TCRBJ02-07	01				2	3	1	7	3	0	37	52	55	59	62	1	Out	VDJ
AGCACCTTGGAGCTGGGGGACTCGGCCCTTTATCTTTGCGCCAGCAGCTACGGGACAGGGATCGGCAATGAGCAGTTCTTCGGGCCA	CASSYGTGIGNEQFF	2	0.0015015015015015015	45	TCRBV05-01*01	TCRBV05	TCRBV05-01	01				TCRBD01-01*01	TCRBD01	TCRBD01-01	01				TCRBJ02-01*01	TCRBJ02	TCRBJ02-01	01				3	5	0	3	2	6	36	49	51	60	65	2	In	VDJ
CTGGAGTCGCCCAGCCCCAACCAGACCTCTCTGTACTTCTGTGCCAGCAGTAGAGTAGGGGATCAAGAGACCCAGTACTTCGGGCCA	CASSRVGDQETQYF	1	7.507507507507507E-4	42	TCRBV27-01*01	TCRBV27	TCRBV27-01	01				TCRBD01-01*01	TCRBD01	TCRBD01-01	01				TCRBJ02-05*01	TCRBJ02	TCRBJ02-05	01				5	2	5	2	5	2	39	51	56	61	63	1	In	VDJ
CTGTCCCTAGAGTCTGCCATCCCCAACCAGACAGCTCTTTACTTCTGTGCCACCGCATCGTCCCAAGAGACCCAGTACTTCGGGCCA	CATASSQETQYF	1	7.507507507507507E-4	36	TCRBV24-01*01	TCRBV24	TCRBV24-01	01								TCRBD01,TCRBD02	TCRBD01-01,TCRBD02-01		TCRBJ02-05*01	TCRBJ02	TCRBJ02-05	01				9	5	4	6	1	1	45	54	55	57	62	1	In	VDJ
AGCACCTTGGAGCTGGGGGACTCGGCCCTTTATCTTTGCGCCAGCAGCGACAGCGGGAGTGCGTCAGATACGCAGTATTTTGGCCCA	CASSDSGSASDTQYF	1	7.507507507507507E-4	45	TCRBV05-01*01	TCRBV05	TCRBV05-01	01				TCRBD02-01*02	TCRBD02	TCRBD02-01	02				TCRBJ02-03*01	TCRBJ02	TCRBJ02-03	01				4	5	6	2	3	4	36	48	51	59	64	1	In	VDJ
CCACGGAGTCAGGGGACACAGCACTGTATTTCTGTGCCAGCATCCTTGGGAGGACAGCGCTACACAGATACGCAGTATTTTGGCCCA		2	0.0015015015015015015	49	TCRBV21-01*01	TCRBV21	TCRBV21-01	01								TCRBD01,TCRBD02	TCRBD01-01,TCRBD02-01		TCRBJ02-03*01	TCRBJ02	TCRBJ02-03	01				7	5	1	5	9	2	32	42	51	57	62	2	Out	VDJ
NTGTCGGCTGCTCCCTCCCAGACATCTGTGTACTTCTGTGCCAGCAGGCTAGCGGGAGGGTTGGCCGGGGAGCTGTTTTTTGGAGAA	CASRLAGGLAGELFF	2	0.0015015015015015015	45	TCRBV06-05*01	TCRBV06	TCRBV06-05	01				TCRBD02-01*02	TCRBD02	TCRBD02-01	02				TCRBJ02-02*01	TCRBJ02	TCRBJ02-02	01				6	4	4	0	1	6	36	47	48	60	64	2	In	VDJ
ATCCAGCGCACAGAGCAGGGGGACTCGGCCATGTATCTCTGTGCCAGCAGCTCACCGGGACAGGGATTTGGCTACACCTTCGGTTCG	CASSSPGQGFGYTF	1	7.507507507507507E-4	42	TCRBV07-09*01	TCRBV07	TCRBV07-09	01				TCRBD01-01*01	TCRBD01	TCRBD01-01	01				TCRBJ01-02*01	TCRBJ01	TCRBJ01-02	01				4	3	0	3	4	7	39	52	56	65	68	1	In	VDJ
CTTGACATCCGCTCACCAGGCCTGGGGGACGCAGCCATGTACCTGTGTGCCACCAGCAGAGATATGGCAGAGAGATACTTCGGGCCG	CATSRDMAERYF	2	0.0015015015015015015	36	TCRBV15-01*02	TCRBV15	TCRBV15-01	02								TCRBD01,TCRBD02	TCRBD01-01,TCRBD02-01		TCRBJ02-07*01	TCRBJ02	TCRBJ02-07	01				0	5	4	5	5	13	45	62	67	70	75	2	In	VDJ
TCCACAAAGCTGGAGGACTCAGCCATGTACTTCTGTGCCAGCGAGGGGGGTCGGGGGATATCCGTGACTGAAGCTTTCTTTGGACAA	CASEGGRGISVTEAFF	1	7.507507507507507E-4	48	TCRBV02-01	TCRBV02	TCRBV02-01				01,03					TCRBD01,TCRBD02	TCRBD01-01,TCRBD02-01		TCRBJ01-01*01	TCRBJ01	TCRBJ01-01	01				8	17	5	1	1	5	33	42	43	49	66	1	In	VDJ
ACCAGTGCCCATCCTGAAGACAGCAGCTTCTACATCTGCAGTGCTAGATGGGGTCGGAGGGAGAACACTGAAGCTTTCTTTGGACAA	CSARWGRRENTEAFF	1	7.507507507507507E-4	45	TCRBV20	TCRBV20				TCRBV20-01,TCRBV20-or09_02		TCRBD02-01*02	TCRBD02	TCRBD02-01	02				TCRBJ01-01*01	TCRBJ01	TCRBJ01-01	01				2	1	10	0	7	1	36	48	55	61	62	1	In	VDJ
CTGCAGAGCTTGGGGACTCGGCCGTGTATCTCTGTGCCAGCAGCTTAGGTGCCGGGACGGAATAATGAAAAACTGTTTTTTGGCAGT		1	7.507507507507507E-4	49	TCRBV11-03*01	TCRBV11	TCRBV11-03	01								TCRBD01,TCRBD02	TCRBD01-01,TCRBD02-01		TCRBJ01-04*01	TCRBJ01	TCRBJ01-04	01				1	4	0	7	5	4	32	48	53	58	62	1	Out	VDJ
TGAACGCCTTGGAGCTGGAGGACTCGGCCCTGTATCTCTGTGCCAGCAGCTTAGGTTCGTTCAAATTCACCCCTCCACTTTGGGAAT		1	7.507507507507507E-4	43	TCRBV05-08*01	TCRBV05	TCRBV05-08	01								TCRBD01,TCRBD02	TCRBD01-01,TCRBD02-01		TCRBJ01-06*01	TCRBJ01	TCRBJ01-06	01				2	8	5	4	0	7	38	-1	52	55	63	1	Out	VDJ
NNNNCTCTCACTGTGACATCGGCCCAAAAGAACCCGACAGCTTTCTATCTCTGTGCCAGTAATAGCTATGGCTACACCTTCGGTTCG	CASNSYGYTF	1	7.507507507507507E-4	30	TCRBV19-01*01	TCRBV19	TCRBV19-01	01				TCRBD02-01	TCRBD02	TCRBD02-01				01,02	TCRBJ01-02*01	TCRBJ01	TCRBJ01-02	01				7	0	5	8	1	4	51	61	62	-1	65	1	In	VDJ
ATCCAGCCCTCAGAACCCAGGGACTCAGCTGTGTACTTCTGTGCCAGCAGTGAAGACAGGGATTCCTATGGCTACACCTTCGGTTCG	CASSEDRDSYGYTF	1	7.507507507507507E-4	42	TCRBV12	TCRBV12				TCRBV12-03/12-04,TCRBV12-04		TCRBD01-01*01	TCRBD01	TCRBD01-01	01				TCRBJ01-02*01	TCRBJ01	TCRBJ01-02	01				5	4	2	3	3	4	39	51	54	61	65	1	In	VDJ
CTACACGCCCTGCAGCCAGAAGACTCAGCCCTGTATCTCTGCGCCAGCAGTTTCTTCGGGGAGTCCTACGAGCAGTACTTCGGGCCG	CASSFFGESYEQYF	2	0.0015015015015015015	42	TCRBV04-01*01	TCRBV04	TCRBV04-01	01				TCRBD02-01	TCRBD02	TCRBD02-01				01,02	TCRBJ02-07*01	TCRBJ02	TCRBJ02-07	01				6	2	8	3	6	1	39	50	56	61	63	2	In	VDJ
GTCCACGGAGTCAGGGGACACAGCACTGTATTTCTGTGCCAGCAGCAACGGACTGAGGGGAACTCCTACGAGCAGTACTTCGGGCCG		2	0.0015015015015015015	47	TCRBV21-01*01	TCRBV21	TCRBV21-01	01								TCRBD01,TCRBD02	TCRBD01-01,TCRBD02-01		TCRBJ02-07*01	TCRBJ02	TCRBJ02-07	01				3	2	5	2	7	0	34	48	55	60	62	2	Out	VDJ
CAGCCTGCAGAACTGGAGGATTCTGGAGTTTATTTCTGTGCCAGCAGCCAAGGGCAGGCCGACACCTACGAGCAGTACTTCGGGCCG	CASSQGQADTYEQYF	1	7.507507507507507E-4	45	TCRBV14-01*01	TCRBV14	TCRBV14-01	01				TCRBD01-01*01	TCRBD01	TCRBD01-01	01				TCRBJ02-07*01	TCRBJ02	TCRBJ02-07	01				1	0	2	6	8	2	36	52	60	-1	64	1	In	VDJ
TCAGAACCCAGGGACTCAGCTGTGTACTTCTGTGCCAGCAGTCACCTTCCGTAGTTCCAGGCCACACGGGCCCAGTACTTCGGGCCA	CASSHLP*FQATRAQYF	1	7.507507507507507E-4	51	TCRBV12	TCRBV12				TCRBV12-03/12-04,TCRBV12-04						TCRBD01,TCRBD02	TCRBD01-01,TCRBD02-01		TCRBJ02-05*01	TCRBJ02	TCRBJ02-05	01				5	9	4	4	15	9	30	42	57	61	70	1	Stop	VDJ
TCCGCTACCAGCTCCCAGACATCTGTGTACTTCTGTGCCATCAGTGAGTCTATAGCGGAGGGCCGGGAGACCCAGTACTTCGGGCCA	CAISESIAEGRETQYF	1	7.507507507507507E-4	48	TCRBV10-03*01	TCRBV10	TCRBV10-03	01				TCRBD02-01	TCRBD02	TCRBD02-01				01,02	TCRBJ02-05*01	TCRBJ02	TCRBJ02-05	01				0	8	5	5	2	5	33	50	52	58	66	1	In	VDJ
TCTCTGGAGCTGGGGGACTCAGCTTTGTATTTCTGTGCCAGCAGCCCCCGTCGATTAGCGGGACAAGAGACCCAGTACTTCGGGCCA	CASSPRRLAGQETQYF	1	7.507507507507507E-4	48	TCRBV09-01*01	TCRBV09	TCRBV09-01	01				TCRBD02-01*02	TCRBD02	TCRBD02-01	02				TCRBJ02-05*01	TCRBJ02	TCRBJ02-05	01				4	0	5	3	10	2	33	45	55	-1	63	1	In	VDJ
ATCCGGTCCACAAAGCTGGAGGACTCAGCCATGTACTTCTGTGCCAGTCAGTGGACGCAAAACTCCTACGAGCAGTACTTCGGGCCG	CASQWTQNSYEQYF	1	7.507507507507507E-4	42	TCRBV02-01	TCRBV02	TCRBV02-01				01,03					TCRBD01,TCRBD02	TCRBD01-01,TCRBD02-01		TCRBJ02-07*01	TCRBJ02	TCRBJ02-07	01				9	6	1	7	5	0	39	47	52	56	62	1	In	VDJ
AAGATCCAGCGCACAGAGCAGGAGGACTCCGCCGTGTATCTCTGTGCCAGCAGCTTAACTCATCAAGAGACCCAGTACTTCGGGCCA	CASSLTHQETQYF	1	7.507507507507507E-4	39	TCRBV07-08*01	TCRBV07	TCRBV07-08	01				TCRBD02-01	TCRBD02	TCRBD02-01				01,02	TCRBJ02-05*01	TCRBJ02	TCRBJ02-05	01				2	3	3	10	0	2	42	-1	57	60	63	1	In	VDJ
CGCACAGAGCAGGAGGACTCGGCCGTGTATCTCTGTGCCAGCAGCTTAGCAGCTAGCGCGACGATCTACGAGCAGTACTTCGGGCCG	CASSLAASATIYEQYF	1	7.507507507507507E-4	48	TCRBV07-02	TCRBV07	TCRBV07-02				01,02	TCRBD02-01	TCRBD02	TCRBD02-01				01,02	TCRBJ02-07*01	TCRBJ02	TCRBJ02-07	01				0	7	4	6	2	3	33	50	52	58	65	1	In	VDJ
AAGAAGCTCCTTCTCAGTGACTCTGGCTTCTATCTCTGTGCCTGGAGTGCGGGACACATCGAGCCCAATGAGCAGTTCTTCGGGCCA	CAWSAGHIEPNEQFF	1	7.507507507507507E-4	45	TCRBV30-01*01	TCRBV30	TCRBV30-01	01				TCRBD01-01*01	TCRBD01	TCRBD01-01	01				TCRBJ02-01*01	TCRBJ02	TCRBJ02-01	01				1	9	0	6	1	6	36	49	50	56	65	1	In	VDJ
AATGTGAACGCCTTGGAGCTGGACGACTCGGCCCTGTATCTCTGTGCCAGCAGCTTGGAGGGTCAGAGGCCCCAGCATTTTGGTGAT	CASSLEGQRPQHF	1	7.507507507507507E-4	39	TCRBV05-04*01	TCRBV05	TCRBV05-04	01								TCRBD01,TCRBD02	TCRBD01-01,TCRBD02-01		TCRBJ01-05*01	TCRBJ01	TCRBJ01-05	01				0	6	5	3	0	9	42	-1	58	62	68	1	In	VDJ
GAACTGGAGGATTCTGGAGTTTATTTCTGTGCCAGCAGCCAAGACGAGAGGACAGCCGGCCGATACTATGGCTACACCTTCGGTTCG	CASSQDERTAGRYYGYTF	1	7.507507507507507E-4	54	TCRBV14-01*01	TCRBV14	TCRBV14-01	01				TCRBD01-01*01	TCRBD01	TCRBD01-01	01				TCRBJ01-02*01	TCRBJ01	TCRBJ01-02	01				0	9	1	5	5	3	27	44	49	55	64	1	In	VDJ
AGAGTCTGCCATCCCCAACCAGACAGCTCTTTACTTCTGTGCCGCTTTGACAGGGGGCGCTTCGGTATCGGCTACACCTTCGGTTCG		1	7.507507507507507E-4	44	TCRBV24-01*01	TCRBV24	TCRBV24-01	01				TCRBD01-01*01	TCRBD01	TCRBD01-01	01				TCRBJ01-02*01	TCRBJ01	TCRBJ01-02	01				12	11	2	0	5	8	37	43	48	58	69	1	Out	VDJ
CACGCCCTGCAGCCAGAAGACTCAGCCCTGTATCTCTGCGCCAGCAGCCAAGGAGGGACAGGACCCTACGAGCAGTACTTCGGGCCG	CASSQGGTGPYEQYF	3	0.0022522522522522522	45	TCRBV04-01*01	TCRBV04	TCRBV04-01	01				TCRBD01-01*01	TCRBD01	TCRBD01-01	01				TCRBJ02-07*01	TCRBJ02	TCRBJ02-07	01				1	2	0	4	2	2	36	52	54	62	64	3	In	VDJ
CGCACAGAGCAGGAGGACTCGGCCGTGTATCTCTGTGCCAGCAGCTCCGGGACACTTTACTCTGGAAACACCATATATTTTGGAGAG	CASSSGTLYSGNTIYF	1	7.507507507507507E-4	48	TCRBV07-02	TCRBV07	TCRBV07-02				01,02	TCRBD01-01*01	TCRBD01	TCRBD01-01	01				TCRBJ01-03*01	TCRBJ01	TCRBJ01-03	01				4	5	0	6	2	0	33	46	48	54	59	1	In	VDJ
ATCCAGCCCTCAGAACCCAGGGACTCAGCTGTGTACTTCTGTGCCAGCAGTTTCGAAGATGGGGCCAACGTCCTGACTTTCGGGGCC	CASSFEDGANVLTF	1	7.507507507507507E-4	42	TCRBV12	TCRBV12				TCRBV12-03/12-04,TCRBV12-04						TCRBD01,TCRBD02	TCRBD01-01,TCRBD02-01		TCRBJ02-06*01	TCRBJ02	TCRBJ02-06	01				3	3	2	8	1	3	39	53	54	56	59	1	In	VDJ
CTGAGCTCTCTGGAGCTGGGGGACTCAGCTTTGTATTTCTGTGCCAGCAGCGTCGGGGGGGCCTACAATGAGCAGTTCTTCGGGCCA	CASSVGGAYNEQFF	1	7.507507507507507E-4	42	TCRBV09-01*01	TCRBV09	TCRBV09-01	01				TCRBD02-01*01	TCRBD02	TCRBD02-01	01				TCRBJ02-01*01	TCRBJ02	TCRBJ02-01	01				2	0	8	0	0	2	39	-1	53	-1	61	1	In	VDJ
GACCAGTGCCCATCCTGAAGACAGCAGCTTCTACATCTGCAGTGCTAGAGGGCTGCGGTTTTATACAATGAGCAGTTCTTCGGGCCA		1	7.507507507507507E-4	44	TCRBV20	TCRBV20				TCRBV20-01,TCRBV20-or09_02		TCRBD02-01	TCRBD02	TCRBD02-01				01,02	TCRBJ02-01*01	TCRBJ02	TCRBJ02-01	01				1	5	7	5	4	4	37	50	54	58	63	1	Out	VDJ
CCCTCAGAACCCAGGGACTCAGCTGTGTACTTCTGTGCCAGCAGTGACGGATGGACAGGGATGAACACTGAAGCTTTCTTTGGACAA	CASSDGWTGMNTEAFF	1	7.507507507507507E-4	48	TCRBV12	TCRBV12				TCRBV12-03/12-04,TCRBV12-04		TCRBD01-01*01	TCRBD01	TCRBD01-01	01				TCRBJ01-01*01	TCRBJ01	TCRBJ01-01	01				5	1	1	3	7	0	33	45	52	60	61	1	In	VDJ
ACCCTGCAGCCAGAAGACTCGGCCCTGTATCTCTGTGCCAGCAGCTTACGGACAGGGGCGGGGAACACTGAAGCTTTCTTTGGACAA	CASSLRTGAGNTEAFF	1	7.507507507507507E-4	48	TCRBV04-02*01	TCRBV04	TCRBV04-02	01				TCRBD01-01*01	TCRBD01	TCRBD01-01	01				TCRBJ01-01*01	TCRBJ01	TCRBJ01-01	01				5	4	1	2	4	1	33	45	49	58	62	1	In	VDJ
NNNNNNNTGTCGGCTGCTCCCTCCCAAACATCTGTGTACTTCTGTGCCAGCAGCCCAGACAGCCTGTGGCCCCAGCATTTTGGTGAT	CASSPDSLWPQHF	1	7.507507507507507E-4	39	TCRBV06-02*02	TCRBV06	TCRBV06-02	02				TCRBD01-01*01	TCRBD01	TCRBD01-01	01				TCRBJ01-05*01	TCRBJ01	TCRBJ01-05	01				1	6	2	5	1	9	42	56	57	62	68	1	In	VDJ
AAGATCCAGCGCACAGAGCAGGAGGACTCGGCCGTGTATCTCTGTGCCAGCAGCTTAGCCTCCAGCTATGGCTACACCTTCGGTTCG	CASSLASSYGYTF	1	7.507507507507507E-4	39	TCRBV07-02	TCRBV07	TCRBV07-02				01,02	TCRBD01-01*01	TCRBD01	TCRBD01-01	01				TCRBJ01-02*01	TCRBJ01	TCRBJ01-02	01				0	0	4	5	3	4	42	59	62	-1	65	1	In	VDJ
GAGCTGGACGACTCGGCCCTGTATCTCTGTGCCAGCAGCTTGGCCGGGGCAGGGGGGTCATTAAACTATGGCTACACCTTCGGTTCG	CASSLAGAGGSLNYGYTF	1	7.507507507507507E-4	54	TCRBV05-04*01	TCRBV05	TCRBV05-04	01				TCRBD01-01*01	TCRBD01	TCRBD01-01	01				TCRBJ01-02*01	TCRBJ01	TCRBJ01-02	01				0	7	4	1	6	2	27	43	49	56	63	1	In	VDJ
NNNNNCACTCTGAAGATCCAGCGCACAGAGCAGGGGGACTCGGCCATGTATCTCTGTGCCACCTCCAGGGACGCTTTCTTTGGACAA	CATSRDAFF	1	7.507507507507507E-4	27	TCRBV07-09	TCRBV07	TCRBV07-09				01,05,06					TCRBD01,TCRBD02	TCRBD01-01,TCRBD02-01		TCRBJ01-01*01	TCRBJ01	TCRBJ01-01	01				10	0	0	7	6	11	54	61	67	-1	72	1	In	VDJ
ATCCGCTCACCAGGCCTGGGGGACGCAGCCATGTACCTGTGTGCCACCAGCAATCGGGGGACCTACAATGAAGCTTTCTTTGGACAA	CATSNRGTYNEAFF	1	7.507507507507507E-4	42	TCRBV15-01*02	TCRBV15	TCRBV15-01	02				TCRBD02-01*01	TCRBD02	TCRBD02-01	01				TCRBJ01-01*01	TCRBJ01	TCRBJ01-01	01				4	8	8	2	2	7	39	52	54	60	68	1	In	VDJ
TGACATCGGCCCAAAAGAACCCGACAGCTTTCTATCTCTGTGCCAGTAGTATGTCCAGGGGGAATCGAAAAACTGTTTTTTGGCAGT		1	7.507507507507507E-4	43	TCRBV19-01*01	TCRBV19	TCRBV19-01	01				TCRBD01-01*01	TCRBD01	TCRBD01-01	01				TCRBJ01-04*01	TCRBJ01	TCRBJ01-04	01				3	4	4	1	3	8	38	52	55	62	66	1	Out	VDJ
GAGTCCGCCAGCACCAACCAGACATCTATGTACCTCTGTGCCAGCAGCCTCACTAGCGCGACCTCCTACGAGCAGTACTTCGGGCCG	CASSLTSATSYEQYF	2	0.0015015015015015015	45	TCRBV28-01*01	TCRBV28	TCRBV28-01	01				TCRBD02-01	TCRBD02	TCRBD02-01				01,02	TCRBJ02-07*01	TCRBJ02	TCRBJ02-07	01				6	4	3	6	4	0	36	47	51	58	62	2	In	VDJ
TCGGCTGCTCCCTCCCAGACATCTGTGTACTTCTGTGCCAGCAGCGGGGACCCAGCGGGAGTGTCAGATACGCAGTATTTTGGCCCA	CASSGDPAGVSDTQYF	2	0.0015015015015015015	48	TCRBV06	TCRBV06				TCRBV06-01,TCRBV06-05		TCRBD02-01*02	TCRBD02	TCRBD02-01	02				TCRBJ02-03*01	TCRBJ02	TCRBJ02-03	01				6	3	6	2	9	4	33	44	53	61	64	2	In	VDJ
CACACCCTGCAGCCAGAAGACTCGGCCCTGTATCTCTGTGCCAGCAGCCCAGGACTAGCGGACACAGATACGCAGTATTTTGGCCCA	CASSPGLADTDTQYF	1	7.507507507507507E-4	45	TCRBV04-02*01	TCRBV04	TCRBV04-02	01				TCRBD02-01	TCRBD02	TCRBD02-01				01,02	TCRBJ02-03*01	TCRBJ02	TCRBJ02-03	01				4	1	1	5	2	2	36	49	51	61	62	1	In	VDJ
GTGACCAGTGCCCATCCTGAAGACAGCAGCTTCTACATCTGCAGTGCTCTCCCGGGACAATCTAACTATGGCTACACCTTCGGTTCG	CSALPGQSNYGYTF	1	7.507507507507507E-4	42	TCRBV20	TCRBV20				TCRBV20-01,TCRBV20-or09_02		TCRBD01-01*01	TCRBD01	TCRBD01-01	01				TCRBJ01-02*01	TCRBJ01	TCRBJ01-02	01				5	2	0	6	5	0	39	48	53	59	61	1	In	VDJ
CAATCCTGTCCTCAGAACCGGGAGACACGGCACTGTATCTCTGCGCCAGCAGTCCCGCCGGGCTCTTTAGGCTACACCTTCGGTTCG		1	7.507507507507507E-4	40	TCRBV23-01*01	TCRBV23	TCRBV23-01	01								TCRBD01,TCRBD02	TCRBD01-01,TCRBD02-01		TCRBJ01-02*01	TCRBJ01	TCRBJ01-02	01				4	6	8	0	5	8	41	54	59	63	69	1	Out	VDJ
CGCACAGAGCAGGAGGACTCCGCCGTGTATCTCTGTGCCAGCAGCTTGGGAGGGAGGGCCTTCGGTGAGACCCAGTACTTCGGGCCA	CASSLGGRAFGETQYF	1	7.507507507507507E-4	48	TCRBV07-08*01	TCRBV07	TCRBV07-08	01				TCRBD02-01*02	TCRBD02	TCRBD02-01	02				TCRBJ02-05*01	TCRBJ02	TCRBJ02-05	01				3	12	9	0	0	5	33	-1	47	54	66	1	In	VDJ
TCTGCTGTACCCTCTCAGACATCTGTGTACTTCTGTGCCAGCAGTGTTACCGGGACTAGCGGGACAGATACGCAGTATTTTGGCCCA	CASSVTGTSGTDTQYF	2	0.0015015015015015015	48	TCRBV06-04*01	TCRBV06	TCRBV06-04	01				TCRBD02-01	TCRBD02	TCRBD02-01				01,02	TCRBJ02-03*01	TCRBJ02	TCRBJ02-03	01				4	0	0	4	5	3	33	46	51	-1	63	2	In	VDJ
GCCTGCAGAGCTTGGGGACTCGGCCATGTATCTCTGTGCCAGCAAGGCGGACTGGCGGGACCCACAGATACGCAGTATTTTGGCCCA		1	7.507507507507507E-4	47	TCRBV11-01*01	TCRBV11	TCRBV11-01	01				TCRBD02-01*02	TCRBD02	TCRBD02-01	02				TCRBJ02-03*01	TCRBJ02	TCRBJ02-03	01				7	2	7	3	10	2	34	44	54	60	62	1	Out	VDJ
CAGCGCACAGAGCAGGGGGACTCGGCCATGTATCTCTGTGCCAGCAGCTTAGGGGACGTCGGCACCGGGGAGCTGTTTTTTGGAGAA	CASSLGDVGTGELFF	1	7.507507507507507E-4	45	TCRBV07-09*01	TCRBV07	TCRBV07-09	01								TCRBD01,TCRBD02	TCRBD01-01,TCRBD02-01		TCRBJ02-02*01	TCRBJ02	TCRBJ02-02	01				1	5	0	7	0	4	36	-1	52	57	62	1	In	VDJ
ACTGTGACATCGGCCCAAAAGAACCCGACAGCTTTCTATCTCTGTGCCAGTAGTATGGGGGGGCGGCAGCCCCAGCATTTTGGTGAT	CASSMGGRQPQHF	1	7.507507507507507E-4	39	TCRBV19-01*01	TCRBV19	TCRBV19-01	01				TCRBD02-01*01	TCRBD02	TCRBD02-01	01				TCRBJ01-05*01	TCRBJ01	TCRBJ01-05	01				3	3	9	0	0	7	42	-1	56	63	66	1	In	VDJ
ACCAACCAGACATCTATGTACCTCTGTGCCAGCAGCTCTGCGACCAACCGGGACAGGGGGCGTCTTTACGAGCAGTACTTCGGGCCG	CASSSATNRDRGRLYEQYF	1	7.507507507507507E-4	57	TCRBV28-01*01	TCRBV28	TCRBV28-01	01				TCRBD01-01*01	TCRBD01	TCRBD01-01	01				TCRBJ02-07*01	TCRBJ02	TCRBJ02-07	01				6	5	0	0	14	4	24	35	49	61	66	1	In	VDJ
ATCCAGCGCACAGAGCAGGGGGACTCGGCCATGTATCTCTGTGCCAGCCGACCTAGCTCTGGGGCCAACGTCCTGACTTTCGGGGCC	CASRPSSGANVLTF	1	7.507507507507507E-4	42	TCRBV07-09	TCRBV07	TCRBV07-09				01,05,06	TCRBD02-01	TCRBD02	TCRBD02-01				01,02	TCRBJ02-06*01	TCRBJ02	TCRBJ02-06	01				8	0	4	8	4	0	39	48	52	-1	56	1	In	VDJ
AAGATCCAGCGCACAGAGCAGCGGGACTCAGCCATGTATCGCTGTGCTAGCAGCTTAGCGGGTGCGGCAAAACAGTTCTTCGGGCCA	CASSLAGAAKQFF	1	7.507507507507507E-4	39	TCRBV07	TCRBV07				TCRBV07-06,TCRBV07-07		TCRBD02-01	TCRBD02	TCRBD02-01				01,02	TCRBJ02-01*01	TCRBJ02	TCRBJ02-01	01				0	5	7	5	4	13	42	59	63	67	72	1	In	VDJ
ATCCAGCGCACAGAGCGGGGGGACTCAGCCGTGTATCTCTGTGCCAGCAGCCCAGGAGGAGGCCTAGAGACCCAGTACTTCGGGCCA	CASSPGGGLETQYF	2	0.0015015015015015015	42	TCRBV07-03*01	TCRBV07	TCRBV07-03	01				TCRBD02-01*02	TCRBD02	TCRBD02-01	02				TCRBJ02-05*01	TCRBJ02	TCRBJ02-05	01				5	6	10	1	3	4	39	51	54	59	65	2	In	VDJ
CTGAAGATCCAGCGCACAGAGCAGGGGGACTCGGCCATGTATCTCTGTGCCAGCAGCTTAGTGGGGGGCACGCAGTATTTTGGCCCA	CASSLVGGTQYF	1	7.507507507507507E-4	36	TCRBV07-09*01	TCRBV07	TCRBV07-09	01								TCRBD01,TCRBD02	TCRBD01-01,TCRBD02-01		TCRBJ02-03*01	TCRBJ02	TCRBJ02-03	01				1	0	6	0	2	9	45	61	63	-1	69	1	In	VDJ
AACGCCTTGGAGCTGGACGACTCGGCCCTGTATCTCTGTGCCAGCAGCTTGGAGCGGGAGCCTGGCGGGGAGCTGTTTTTTGGAGAA	CASSLEREPGGELFF	1	7.507507507507507E-4	45	TCRBV05-04*01	TCRBV05	TCRBV05-04	01				TCRBD02-01*02	TCRBD02	TCRBD02-01	02				TCRBJ02-02*01	TCRBJ02	TCRBJ02-02	01				0	5	6	2	0	7	36	-1	52	60	65	1	In	VDJ
CAGCGCACAGAGCAGGGGGACTCGGCCATGTATCTCTGTGCCAGCAGCTTAGGGGGGAGCAGGAATTCACCCCTCCACTTTGGGAAT	CASSLGGSRNSPLHF	1	7.507507507507507E-4	45	TCRBV07-09*01	TCRBV07	TCRBV07-09	01								TCRBD01,TCRBD02	TCRBD01-01,TCRBD02-01		TCRBJ01-06*01	TCRBJ01	TCRBJ01-06	01				1	6	6	1	0	7	36	-1	52	57	63	1	In	VDJ
ACGGAGTCAGGGGACACAGCACTGTATTTCTGTGCCAGCAGCAAAAAGATGACTAGCGGGAGGGCCAATGAGCAGTTCTTCGGGCCA	CASSKKMTSGRANEQFF	1	7.507507507507507E-4	51	TCRBV21-01*01	TCRBV21	TCRBV21-01	01				TCRBD02-01*02	TCRBD02	TCRBD02-01	02				TCRBJ02-01*01	TCRBJ02	TCRBJ02-01	01				2	1	2	0	5	6	30	45	50	64	65	1	In	VDJ
CACGCCCTGCAGCCAGAAGACTCAGCCCTGTATCTCTGCGCCAGCAGGGAGGGGGCGGGAATATCAGATACGCAGTATTTTGGCCCA	CASREGAGISDTQYF	1	7.507507507507507E-4	45	TCRBV04-01*01	TCRBV04	TCRBV04-01	01				TCRBD01-01*01	TCRBD01	TCRBD01-01	01				TCRBJ02-03*01	TCRBJ02	TCRBJ02-03	01				6	8	5	0	2	4	36	47	49	56	64	1	In	VDJ
ATCCAGCCTGCAGAGCTTGGGGACTCGGCCGTGTATCTCTGTGCCAGCGGTGCGAGAGGGGGCACAGATACGCAGTATTTTGGCCCA	CASGARGGTDTQYF	2	0.0015015015015015015	42	TCRBV11-03*01	TCRBV11	TCRBV11-03	01								TCRBD01,TCRBD02	TCRBD01-01,TCRBD02-01		TCRBJ02-03*01	TCRBJ02	TCRBJ02-03	01				8	0	5	2	8	1	39	48	56	-1	61	2	In	VDJ
GCCAGGCCCTCACATACCTCTCAGTACCTCTGTGCCAGCAGTGAAGGGAGGGCAGGGGCGGCCACAGATACGCAGTATTTTGGCCCA	CASSEGRAGAATDTQYF	1	7.507507507507507E-4	51	TCRBV25-01*01	TCRBV25	TCRBV25-01	01				TCRBD02-01*02	TCRBD02	TCRBD02-01	02				TCRBJ02-03*01	TCRBJ02	TCRBJ02-03	01				2	10	9	0	0	2	30	-1	45	52	62	1	In	VDJ
TTGGAGCTGGGGGACTCGGCCCTTTATCTTTGCGCCAGCAGACGTTGGACTAGCGGTTCTAACACCGGGGAGCTGTTTTTTGGAGAA	CASRRWTSGSNTGELFF	1	7.507507507507507E-4	51	TCRBV05-01*01	TCRBV05	TCRBV05-01	01				TCRBD02-01	TCRBD02	TCRBD02-01				01,02	TCRBJ02-02*01	TCRBJ02	TCRBJ02-02	01				5	4	1	5	5	2	30	41	46	56	60	1	In	VDJ
ATCCAGCGCACAGAGCAGGAGGACTCGGCCGTGTATCTCTGTGCCAGCAGCTCATCCCAGGCTGGCCAGCCCCAGCATTTTGGTGAT	CASSSSQAGQPQHF	1	7.507507507507507E-4	42	TCRBV07-02	TCRBV07	TCRBV07-02				01,02	TCRBD01-01*01	TCRBD01	TCRBD01-01	01				TCRBJ01-05*01	TCRBJ01	TCRBJ01-05	01				4	5	4	4	5	7	39	52	57	61	66	1	In	VDJ
CTGGCAATCCTGTCCTCAGAACCGGGAGACACGGCACTGTATCTCTGCGCCAGCAGTCAAAGTAATTCACCCCTCCACTTTGGGAAT	CASSQSNSPLHF	1	7.507507507507507E-4	36	TCRBV23-01*01	TCRBV23	TCRBV23-01	01								TCRBD01,TCRBD02	TCRBD01-01,TCRBD02-01		TCRBJ01-06*01	TCRBJ01	TCRBJ01-06	01				2	0	5	5	0	6	45	-1	60	-1	62	1	In	VDJ
ACATCGGCCCAAAAGAACCCGACAGCTTTCTATCTCTGTGCCAGTAGTATGCCAGGGAGAAGAAGGGCACCCCTCCACTTTGGGAAT	CASSMPGRRRAPLHF	1	7.507507507507507E-4	45	TCRBV19-01*01	TCRBV19	TCRBV19-01	01								TCRBD01,TCRBD02	TCRBD01-01,TCRBD02-01		TCRBJ01-06*01	TCRBJ01	TCRBJ01-06	01				3	10	4	3	2	11	36	50	52	57	67	1	In	VDJ
NACCCTGAAGATCCAGCGCACAGAGCAGGGGGACTCAGCTGTGTATCTCTGTGCCAGCAGCTTGGAAGGGGCATCACCTTCGGTTCG		1	7.507507507507507E-4	32	TCRBV07-04*01	TCRBV07	TCRBV07-04	01				TCRBD01-01*01	TCRBD01	TCRBD01-01	01				TCRBJ01-02*01	TCRBJ01	TCRBJ01-02	01				3	3	5	2	3	13	49	63	66	71	74	1	Out	VDJ
GCTGTACCCTCTCAGACATCTGTGTACTTCTGTGCCAGCAGTGACTGACTAGCGGGAGGGGTAGACAATGAGCAGTTCTTCGGGCCA	CASSD*LAGGVDNEQFF	1	7.507507507507507E-4	51	TCRBV06-04*01	TCRBV06	TCRBV06-04	01				TCRBD02-01*02	TCRBD02	TCRBD02-01	02				TCRBJ02-01*01	TCRBJ02	TCRBJ02-01	01				1	4	2	0	0	5	30	-1	46	60	64	1	Stop	VDJ
AATTCCCTGGAGCTTGGTGACTCTGCTGTGTATTTCTGTGCCAGCAGCCAAGGCAGGGTGACTACCGGGGAGCTGTTTTTTGGAGAA	CASSQGRVTTGELFF	1	7.507507507507507E-4	45	TCRBV03-01/03-02*01	TCRBV03	TCRBV03-01/03-02	01				TCRBD01-01*01	TCRBD01	TCRBD01-01	01				TCRBJ02-02*01	TCRBJ02	TCRBJ02-02	01				1	5	4	3	1	5	36	52	53	58	63	1	In	VDJ
ACAGTGACCAGTGCCCATCCTGAAGACAGCAGCTTCTACATCTGCAGTGCTAGTAGGGGGCTGAGCACTGAAGCTTTCTTTGGACAA	CSASRGLSTEAFF	1	7.507507507507507E-4	39	TCRBV20-01*04	TCRBV20	TCRBV20-01	04				TCRBD01-01*01	TCRBD01	TCRBD01-01	01				TCRBJ01-01*01	TCRBJ01	TCRBJ01-01	01				2	4	5	0	0	4	42	-1	54	61	65	1	In	VDJ
TCTCTGGAGCTGGGGGACTCAGCTTTGTATTTCTGTGCCAGCAGCCCCCGGACAGGGTCTAGGGACACTGAAGCTTTCTTTGGACAA	CASSPRTGSRDTEAFF	1	7.507507507507507E-4	48	TCRBV09-01*01	TCRBV09	TCRBV09-01	01				TCRBD01-01*01	TCRBD01	TCRBD01-01	01				TCRBJ01-01*01	TCRBJ01	TCRBJ01-01	01				4	7	1	3	4	3	33	45	49	57	64	1	In	VDJ
ACAGTGACCAGTGCCCATCCTGAAGACAGCAGCTTCTACATCTGCAGAGCCGGGGGTGGGGATGACTATGGCTACACCTTCGGTTCG	CRAGGGDDYGYTF	1	7.507507507507507E-4	39	TCRBV20	TCRBV20				TCRBV20-01,TCRBV20-or09_02		TCRBD02-01*01	TCRBD02	TCRBD02-01	01				TCRBJ01-02*01	TCRBJ01	TCRBJ01-02	01				9	8	8	2	3	3	42	47	50	56	64	1	In	VDJ
TGCAGCCTGCAGAACTGGAGGATTCTGGAGTTTATTTCTGTGCCAGCAGCCGGAGGGACAGGAAGGTACGAGCAGTACTTCGGGCCG		1	7.507507507507507E-4	43	TCRBV14-01*01	TCRBV14	TCRBV14-01	01				TCRBD01-01*01	TCRBD01	TCRBD01-01	01				TCRBJ02-07*01	TCRBJ02	TCRBJ02-07	01				4	4	0	4	3	4	38	51	54	62	66	1	Out	VDJ
NNNTGTCGGCTGCTCCCTCCCAGACATCTGTGTACTTCTGTGCCAGCAGGTGACTAGCGGGTTCCCTACGAGCAGTACTTCGGGCCG		1	7.507507507507507E-4	43	TCRBV06-05*01	TCRBV06	TCRBV06-05	01				TCRBD02-01	TCRBD02	TCRBD02-01				01,02	TCRBJ02-07*01	TCRBJ02	TCRBJ02-07	01				6	3	2	4	2	2	38	49	51	61	64	1	Out	VDJ
GCCCTGCAGCCAGAAGACTCAGCCCTGTATCTCTGCGCCAGCAGCCAAGAAGGCGCGCAGGGCGTCAATGAGCAGTTCTTCGGGCCA	CASSQEGAQGVNEQFF	1	7.507507507507507E-4	48	TCRBV04-01*01	TCRBV04	TCRBV04-01	01				TCRBD01-01*01	TCRBD01	TCRBD01-01	01				TCRBJ02-01*01	TCRBJ02	TCRBJ02-01	01				0	3	4	3	7	6	33	50	57	62	65	1	In	VDJ
CAGCGCACAGAGCAGGAGGACTCCGCCGTGTATCTCTGTGCCAGCAGCTCGATCCCGGGACAGGGGGGCGAGCAGTACTTCGGGCCG	CASSSIPGQGGEQYF	1	7.507507507507507E-4	45	TCRBV07-08*01	TCRBV07	TCRBV07-08	01				TCRBD01-01*01	TCRBD01	TCRBD01-01	01				TCRBJ02-07*01	TCRBJ02	TCRBJ02-07	01				4	1	0	1	7	6	36	49	56	67	68	1	In	VDJ
AGTCGCCCAGCCCCAACCAGACCTCTCTGTACTTCTGTGCCAGCAGTCTACGAGGGTAGGAACTTCGGCGAGCAGTACTTCGGGCCG		1	7.507507507507507E-4	46	TCRBV27-01*01	TCRBV27	TCRBV27-01	01				TCRBD02-01*02	TCRBD02	TCRBD02-01	02				TCRBJ02-07*01	TCRBJ02	TCRBJ02-07	01				5	12	11	0	4	6	35	47	51	56	68	1	Out	VDJ
CACGCCCTGCAGCCAGAAGACTCAGCCCTGTATCTCTGCGCCAGCAGCCAAGATTGGGTTTCCCAAGAGACCCAGTACTTCGGGCCA	CASSQDWVSQETQYF	1	7.507507507507507E-4	45	TCRBV04-01*01	TCRBV04	TCRBV04-01	01								TCRBD01,TCRBD02	TCRBD01-01,TCRBD02-01		TCRBJ02-05*01	TCRBJ02	TCRBJ02-05	01				0	4	0	9	2	1	36	53	55	58	62	1	In	VDJ
ATCCAGCGCACAGAGCGGGGGGACTCAGCCGTGTATCTTTGTGCCAGCAGCGACCCTCACCAGGGGGATACGCAGTATTTTGGCCCA	CASSDPHQGDTQYF	1	7.507507507507507E-4	42	TCRBV07-03*01	TCRBV07	TCRBV07-03	01				TCRBD01-01*01	TCRBD01	TCRBD01-01	01				TCRBJ02-03*01	TCRBJ02	TCRBJ02-03	01				5	0	4	2	9	6	39	51	60	-1	66	1	In	VDJ
NTGTCGGCTGCTCCCTCCCAGACATCTGTGTACTTCTGTGCCAGCAGTGAATCTAGCGGGAGTCCAGATACGCAGTATTTTGGCCCA	CASSESSGSPDTQYF	1	7.507507507507507E-4	45	TCRBV06-01*01	TCRBV06	TCRBV06-01	01				TCRBD02-01*02	TCRBD02	TCRBD02-01	02				TCRBJ02-03*01	TCRBJ02	TCRBJ02-03	01				2	2	4	2	1	4	36	51	52	62	64	1	In	VDJ
ATCCAGCCCTCAGAACCCAGGGACTCAGCTGTGTACTTCTGTGCCAGCAGTACCTACAAGAACACCGGGGAGCTGTTTTTTGGAGAA	CASSTYKNTGELFF	1	7.507507507507507E-4	42	TCRBV12	TCRBV12				TCRBV12-03/12-04,TCRBV12-04						TCRBD01,TCRBD02	TCRBD01-01,TCRBD02-01		TCRBJ02-02*01	TCRBJ02	TCRBJ02-02	01				5	1	3	6	4	1	39	51	55	58	59	1	In	VDJ
GGACTCGGCCATGTATCGCTGTGCCAGCAGCCGACAAACCGTGTTGGACACGGGGGGTTTCACAAAAACATTCAGTACTTCGGCGCC		1	7.507507507507507E-4	62	TCRBV07-06*01	TCRBV07	TCRBV07-06	01				TCRBD02-01*01	TCRBD02	TCRBD02-01	01				TCRBJ02-04*01	TCRBJ02	TCRBJ02-04	01				5	5	8	1	19	3	19	31	50	57	62	1	Out	VDJ
CAGCGCACAGAGCGGGGGGACTCAGCCGTGTATCTCTGTGCCAGCAGCCGTAGGACAGGGATGTACAATGAGCAGTTCTTCGGGCCA	CASSRRTGMYNEQFF	1	7.507507507507507E-4	45	TCRBV07-03*01	TCRBV07	TCRBV07-03	01				TCRBD01-01*01	TCRBD01	TCRBD01-01	01				TCRBJ02-01*01	TCRBJ02	TCRBJ02-01	01				5	3	1	3	4	4	36	48	52	60	63	1	In	VDJ
AAGCTGGAGGACTCAGCCATGTACTTCTGTGCCAGCAGTGCCGGAACTAGCGGCCTGAGCTCCTACAATGAGCAGTTCTTCGGGCCA	CASSAGTSGLSSYNEQFF	1	7.507507507507507E-4	54	TCRBV02-01	TCRBV02	TCRBV02-01				01,03	TCRBD02-01	TCRBD02	TCRBD02-01				01,02	TCRBJ02-01*01	TCRBJ02	TCRBJ02-01	01				4	6	3	5	5	0	27	40	45	53	59	1	In	VDJ
ATCCGGTCCACAAAGCTGGAGGACTCAGCCATGTACTTCTGTGCCAGCCGGAATCCAGGGATTACAGATACGCAGTATTTTGGCCCA	CASRNPGITDTQYF	1	7.507507507507507E-4	42	TCRBV02-01	TCRBV02	TCRBV02-01				01,03	TCRBD01-01*01	TCRBD01	TCRBD01-01	01				TCRBJ02-03*01	TCRBJ02	TCRBJ02-03	01				8	3	4	3	7	3	39	48	55	60	63	1	In	VDJ
AATTCCCTGGAGCTTGGTGACTCTGCTGTGTATTTCTGTGCCAGCAGCCAGGGGACTAGCGGGACCTACGAGCAGTACTTCGGGCCG	CASSQGTSGTYEQYF	1	7.507507507507507E-4	45	TCRBV03-01/03-02*01	TCRBV03	TCRBV03-01/03-02	01				TCRBD02-01*02	TCRBD02	TCRBD02-01	02				TCRBJ02-07*01	TCRBJ02	TCRBJ02-07	01				3	0	0	3	1	2	36	50	51	-1	64	1	In	VDJ
GAGCAGGAGGACTCGGCCGTGTATCTCTGTGCCAGCAGCTCTATTATCACAGGGACTGGGTCTGGAAACACCATATATTTTGGAGAG	CASSSIITGTGSGNTIYF	1	7.507507507507507E-4	54	TCRBV07-02	TCRBV07	TCRBV07-02				01,02					TCRBD01,TCRBD02	TCRBD01-01,TCRBD02-01		TCRBJ01-03*01	TCRBJ01	TCRBJ01-03	01				4	6	3	3	8	1	27	40	48	54	60	1	In	VDJ
CCTGCAGAGCTTGAGGACTCGGCCGTGTATCTCTGTGCCAGCAGCTTAGTGGGGACTAGCCTACTAAGAGAGCAGTTCTTCGGGCCA	CASSLVGTSLLREQFF	1	7.507507507507507E-4	48	TCRBV11	TCRBV11				TCRBV11-02,TCRBV11-03		TCRBD02-01	TCRBD02	TCRBD02-01				01,02	TCRBJ02-01*01	TCRBJ02	TCRBJ02-01	01				1	9	0	7	2	10	33	49	51	60	69	1	In	VDJ
AGTCCACGGAGTCAGGGGACACAGCACTGTATTTCTGTGCCAGCAGTACTGGGTTAGACAATTCGCACTGAAGCTTTCTTTGGACAA		1	7.507507507507507E-4	46	TCRBV21-01*01	TCRBV21	TCRBV21-01	01				TCRBD01-01*01	TCRBD01	TCRBD01-01	01				TCRBJ01-01*01	TCRBJ01	TCRBJ01-01	01				6	5	2	6	10	4	35	46	56	60	65	1	Out	VDJ
ACTCTGGAGTCCGCTACCAGCTCCCAGACATCTGTGTACTTCTGTGCCATCAGTGAACAGGACAACTATGGCTACACCTTCGGTTCG	CAISEQDNYGYTF	1	7.507507507507507E-4	39	TCRBV10-03*01	TCRBV10	TCRBV10-03	01				TCRBD01-01*01	TCRBD01	TCRBD01-01	01				TCRBJ01-02*01	TCRBJ01	TCRBJ01-02	01				3	2	3	4	0	2	42	-1	56	61	63	1	In	VDJ
CACCTACACACCCTGCAGCCAGAAGACTCGGCCCTGTATCTCTGCGCCAGCAGCCAAGTCCCGGGTTCCGAGCAGTACTTCGGGCCG	CASSQVPGSEQYF	2	0.0015015015015015015	39	TCRBV04-03*01	TCRBV04	TCRBV04-03	01				TCRBD02-01	TCRBD02	TCRBD02-01				01,02	TCRBJ02-07*01	TCRBJ02	TCRBJ02-07	01				1	3	8	4	3	6	42	58	61	65	68	2	In	VDJ
GTCCACGGAGTCAGGGGACACAGCACTGTATTTCTGTGCCAGCAGCAAAGCGCACAGCGGCCCTCCTACGAGCAGTACTTCGGGCCG		1	7.507507507507507E-4	47	TCRBV21-01*01	TCRBV21	TCRBV21-01	01				TCRBD02-01	TCRBD02	TCRBD02-01				01,02	TCRBJ02-07*01	TCRBJ02	TCRBJ02-07	01				0	2	6	5	4	0	34	51	55	60	62	1	Out	VDJ
ACTCTGAAGATCCAGCGCACAGAGCAGGGGGACTCGGCCATGTATCTCTGTGCCAGCAGCTTACGGGAGACCCAGTACTTCGGGCCA	CASSLRETQYF	1	7.507507507507507E-4	33	TCRBV07-09*01	TCRBV07	TCRBV07-09	01				TCRBD02-01	TCRBD02	TCRBD02-01				01,02	TCRBJ02-05*01	TCRBJ02	TCRBJ02-05	01				2	0	8	5	0	5	48	-1	63	-1	66	1	In	VDJ
NCTCTGAAGATCCGGTCCACAAAGCTGGAGGACTCAGCCATGTACTTCTGTGCCAGCAGTTACGACATTGAAGCTTTCTTTGGACAA	CASSYDIEAFF	1	7.507507507507507E-4	33	TCRBV02-01	TCRBV02	TCRBV02-01				01,03	TCRBD01-01*01	TCRBD01	TCRBD01-01	01				TCRBJ01-01*01	TCRBJ01	TCRBJ01-01	01				5	1	2	6	3	7	48	60	63	67	68	1	In	VDJ
ACGATCCAGCGCACAGAGCAGGGGGACTCGGCCATGTATCTCTGTGCCAGCAGCGCACAGGGAAGCGCTGAAGCTTTCTTTGGACAA	CASSAQGSAEAFF	1	7.507507507507507E-4	39	TCRBV07-09*01	TCRBV07	TCRBV07-09	01				TCRBD01-01*01	TCRBD01	TCRBD01-01	01				TCRBJ01-01*01	TCRBJ01	TCRBJ01-01	01				5	5	3	3	2	6	42	54	56	62	67	1	In	VDJ
ACTCTGGAGTCTGCTGCCTCCTCCCAGACATCTGTATATTTCTGCGCCAGCAGTGAGCAGACTTATTCGAAAGCTTTCTTTGGACAA	CASSEQTYSKAFF	1	7.507507507507507E-4	39	TCRBV10-01*01	TCRBV10	TCRBV10-01	01				TCRBD02-01	TCRBD02	TCRBD02-01				01,02	TCRBJ01-01*01	TCRBJ01	TCRBJ01-01	01				2	7	2	10	2	9	42	57	59	63	70	1	In	VDJ
GCTCCCTCCCAGACATCTGTGTACTTCTGTGCCAGCAGTGCCCCATATAGGGCCCGTGTGACTAATGAAAAACTGTTTTTTGGCAGT	CASSAPYRARVTNEKLFF	1	7.507507507507507E-4	54	TCRBV06-01*01	TCRBV06	TCRBV06-01	01								TCRBD01,TCRBD02	TCRBD01-01,TCRBD02-01		TCRBJ01-04*01	TCRBJ01	TCRBJ01-04	01				4	8	5	3	8	2	27	40	48	52	60	1	In	VDJ
CGCTCAGGCTGGAGTTGGCTGCTCCCTCCCAGACATCTGTGTACTTCTGTGCCAGCAGTTTCCCTGGACGACTACACCTTCGGTTCG		1	7.507507507507507E-4	34	TCRBV06-06*01	TCRBV06	TCRBV06-06	01								TCRBD01,TCRBD02	TCRBD01-01,TCRBD02-01		TCRBJ01-02*01	TCRBJ01	TCRBJ01-02	01				4	2	1	7	5	10	47	60	65	69	71	1	Out	VDJ
GAATGTGAGCACCTTGGAGCTGGGGGACTCGGCCCTTTATCTTTGCGCCAGCAGCTCAGACAGGGATGCGAGCAGTACTTCGGGCCG		1	7.507507507507507E-4	38	TCRBV05-01*01	TCRBV05	TCRBV05-01	01				TCRBD01-01*01	TCRBD01	TCRBD01-01	01				TCRBJ02-07*01	TCRBJ02	TCRBJ02-07	01				3	3	2	3	2	6	43	56	58	65	68	1	Out	VDJ
ATCCAGCCCTCAGAACCCAGGGACTCAGCTGTGTACTTCTGTGCCAGCAGCCCGGGACTGCGTGATTACGAGCAGTACTTCGGGCCG	CASSPGLRDYEQYF	1	7.507507507507507E-4	42	TCRBV12	TCRBV12				TCRBV12-03/12-04,TCRBV12-04		TCRBD02-01	TCRBD02	TCRBD02-01				01,02	TCRBJ02-07*01	TCRBJ02	TCRBJ02-07	01				6	7	0	10	3	4	39	50	53	59	66	1	In	VDJ
ATCCAGCGCACAGAGCAGGGGGACTCGGCCATGTATCTCTGTGCCAGCAGCTTAGCCGGGGGTGGCTACGAGCAGTACTTCGGGCCG	CASSLAGGGYEQYF	1	7.507507507507507E-4	42	TCRBV07-09*01	TCRBV07	TCRBV07-09	01				TCRBD02-01*01	TCRBD02	TCRBD02-01	01				TCRBJ02-07*01	TCRBJ02	TCRBJ02-07	01				0	3	8	2	0	3	39	-1	56	62	65	1	In	VDJ
NNNNTGTCGGCTGCTCCCTCCCAAACATCTGTGTACTTCTGTGCCAGCAGTATATGGGCGGGGCCCTACGAGCAGTACTTCGGGCCG	CASSIWAGPYEQYF	1	7.507507507507507E-4	42	TCRBV06-02/06-03*01	TCRBV06	TCRBV06-02/06-03	01				TCRBD02-01*01	TCRBD02	TCRBD02-01	01				TCRBJ02-07*01	TCRBJ02	TCRBJ02-07	01				5	1	7	3	6	2	39	51	57	63	64	1	In	VDJ
GAGTCTGCCAGGCCCTCACATACCTCTCAGTACCTCTGTGCCAGCAGTGATCCGTGAGGGACGAACTACGAGCAGTACTTCGGGCCG	CASSDP*GTNYEQYF	1	7.507507507507507E-4	45	TCRBV25-01*01	TCRBV25	TCRBV25-01	01								TCRBD01,TCRBD02	TCRBD01-01,TCRBD02-01		TCRBJ02-07*01	TCRBJ02	TCRBJ02-07	01				3	3	0	7	7	3	36	50	57	62	65	1	Stop	VDJ
TCCGCCAGCACCAACCAGACATCTATGTACCTCTGTGCCAGCAGTTTGCCCACAGGGATCCCCAATGTGGAGCAGTTCTTCGGGCCA	CASSLPTGIPNVEQFF	1	7.507507507507507E-4	48	TCRBV28-01*01	TCRBV28	TCRBV28-01	01				TCRBD01-01*01	TCRBD01	TCRBD01-01	01				TCRBJ02-01*01	TCRBJ02	TCRBJ02-01	01				3	12	3	3	4	10	33	47	51	57	69	1	In	VDJ
TTGGAGCTGGACGACTCGGCCCTGTATCTCTGTGCCAGCAGCCAGGGACTAGCGGGACAAAACACAGATACGCAGTATTTTGGCCCA	CASSQGLAGQNTDTQYF	1	7.507507507507507E-4	51	TCRBV05-04*01	TCRBV05	TCRBV05-04	01				TCRBD02-01*02	TCRBD02	TCRBD02-01	02				TCRBJ02-03*01	TCRBJ02	TCRBJ02-03	01				4	5	0	3	2	2	30	42	44	57	62	1	In	VDJ
GTGACCAGTGCCCATCCTGAAGACAACAGCTTCTACATCTGCAGTGCACCCGGGACAGGGGGCGACTATGGCTACACCTTCGGTTCG	CSAPGTGGDYGYTF	1	7.507507507507507E-4	42	TCRBV20	TCRBV20				TCRBV20-01,TCRBV20-or09_02		TCRBD01-01*01	TCRBD01	TCRBD01-01	01				TCRBJ01-02*01	TCRBJ01	TCRBJ01-02	01				6	1	0	0	4	3	39	47	51	63	64	1	In	VDJ
CTGAAGATCCAGCGCACAGAGCAGGAGGACTCGGCCGTGTATCTCTGTGCCAGCAGCGTTAGCACAGATACGCAGTATTTTGGCCCA	CASSVSTDTQYF	1	7.507507507507507E-4	36	TCRBV07	TCRBV07				TCRBV07-02,TCRBV07-08									TCRBJ02-03*01	TCRBJ02	TCRBJ02-03	01				5	3	0	0	0	0	45	-1	-1	57	60	1	In	VJ
NTGTCGGCTGCTCCCTCCCAAACATCTGTGTACTTCTGTGCCAGCAGTTACGGGCAGGACAGCACAGATACGCAGTATTTTGGCCCA	CASSYGQDSTDTQYF	1	7.507507507507507E-4	45	TCRBV06-02/06-03*01	TCRBV06	TCRBV06-02/06-03	01								TCRBD01,TCRBD02	TCRBD01-01,TCRBD02-01		TCRBJ02-03*01	TCRBJ02	TCRBJ02-03	01				2	0	1	7	5	0	36	51	56	-1	60	1	In	VDJ
ACTCTGGAGTCTGCTGCCTCCTCCCAGACATCTGTATATTTCTGCGCCAGCAGTGACGGGAACACCGGGGAGCTGTTTTTTGGAGAA	CASSDGNTGELFF	1	7.507507507507507E-4	39	TCRBV10-01*01	TCRBV10	TCRBV10-01	01				TCRBD02-01	TCRBD02	TCRBD02-01				01,02	TCRBJ02-02*01	TCRBJ02	TCRBJ02-02	01				3	0	8	5	0	1	42	-1	56	-1	59	1	In	VDJ
CTCAAGATCCAGCCTGCAGAGCTTGGGGACTCGGCCATGTATCTCTGTGCCAGCAGCGGGACAGGGCTTGAGCAGTACTTCGGGCCG	CASSGTGLEQYF	1	7.507507507507507E-4	36	TCRBV11-01*01	TCRBV11	TCRBV11-01	01				TCRBD01-01*01	TCRBD01	TCRBD01-01	01				TCRBJ02-07*01	TCRBJ02	TCRBJ02-07	01				5	3	0	3	0	7	45	-1	57	66	69	1	In	VDJ
ACGGAGTCAGGGGACACAGCACTGTATTTCTGTGCCAGCAGCGCCGAGACTAGCGGGATTGGGGGATACGAGCAGTACTTCGGGCCG	CASSAETSGIGGYEQYF	1	7.507507507507507E-4	51	TCRBV21-01*01	TCRBV21	TCRBV21-01	01				TCRBD02-01*02	TCRBD02	TCRBD02-01	02				TCRBJ02-07*01	TCRBJ02	TCRBJ02-07	01				5	8	2	3	5	4	30	42	47	58	66	1	In	VDJ
ACCAGTGCCCATCCTGAAGACAGCAGCTTCTACATCTGCAGTGCTAGTAGCTCCCTTGGCGCCAAAAACATTCAGTACTTCGGCGCC	CSASSSLGAKNIQYF	1	7.507507507507507E-4	45	TCRBV20-01*04	TCRBV20	TCRBV20-01	04								TCRBD01,TCRBD02	TCRBD01-01,TCRBD02-01		TCRBJ02-04*01	TCRBJ02	TCRBJ02-04	01				2	0	9	0	9	1	36	48	57	-1	60	1	In	VDJ
CAGCGCACAGAGCAGGGGGACTCGGCCATGTATCTCTGTGCCAGCAGCGCCCGACTAGCGGACTACAATGAGCAGTTCTTCGGGCCA	CASSARLADYNEQFF	1	7.507507507507507E-4	45	TCRBV07-09*01	TCRBV07	TCRBV07-09	01				TCRBD02-01	TCRBD02	TCRBD02-01				01,02	TCRBJ02-01*01	TCRBJ02	TCRBJ02-01	01				5	1	2	5	4	3	36	48	52	61	62	1	In	VDJ
ACTGTGACATCGGCCCAAAAGAACCCGACAGCTTTCTATCTCTGTGCCAGTAGTATAGTCAGCGAAGAGACCCAGTACTTCGGGCCA	CASSIVSEETQYF	1	7.507507507507507E-4	39	TCRBV19-01*01	TCRBV19	TCRBV19-01	01				TCRBD02-01	TCRBD02	TCRBD02-01				01,02	TCRBJ02-05*01	TCRBJ02	TCRBJ02-05	01				1	0	6	6	2	3	42	58	60	-1	64	1	In	VDJ
CTGGAGTCCGCCAGCACCAACCAGACATCTATGTACCTCTGTGCCAGCAGTCGGACAGGTGGGGATGAAAAACTGTTTTTTGGCAGT	CASSRTGGDEKLFF	1	7.507507507507507E-4	42	TCRBV28-01*01	TCRBV28	TCRBV28-01	01				TCRBD01-01*01	TCRBD01	TCRBD01-01	01				TCRBJ01-04*01	TCRBJ01	TCRBJ01-04	01				5	5	1	4	1	6	39	51	52	59	64	1	In	VDJ
GGCTGCTCCCTCCCAGACATCTGTGTACTTCTGTGCCAGCAGTGAACGACGGGATATGCAACTAATGAAAAACTGTTTTTTGGCAGT		1	7.507507507507507E-4	50	TCRBV06-01*01	TCRBV06	TCRBV06-01	01				TCRBD02-01*02	TCRBD02	TCRBD02-01	02				TCRBJ01-04*01	TCRBJ01	TCRBJ01-04	01				2	4	8	3	3	0	31	46	49	54	58	1	Out	VDJ
CAGCGCACAGAGCAGGGGGACTCGGCCATGTATCTCTGTGCCAGCAGCTGGACAGGGACTCGTAATTCACCCCTCCACTTTGGGAAT	CASSWTGTRNSPLHF	1	7.507507507507507E-4	45	TCRBV07-09*01	TCRBV07	TCRBV07-09	01				TCRBD01-01*01	TCRBD01	TCRBD01-01	01				TCRBJ01-06*01	TCRBJ01	TCRBJ01-06	01				4	5	1	3	0	6	36	-1	49	57	62	1	In	VDJ
ACAGTGACCAGTGCCCATCCTGAAGACAGCAGCTTCTACATCTGCAGTGCCCTGAACAGGGCGCGCTACGAGCAGTACTTCGGGCCG	CSALNRARYEQYF	2	0.0015015015015015015	39	TCRBV20	TCRBV20				TCRBV20-01,TCRBV20-or09_02		TCRBD01-01*01	TCRBD01	TCRBD01-01	01				TCRBJ02-07*01	TCRBJ02	TCRBJ02-07	01				6	4	3	3	5	3	42	50	55	61	65	2	In	VDJ
NTGTCGGCTGCTCCCTCCCAAACATCTGTGTACTTCTGTGCCAGCAGTGACCCGCCCGGGGGCAAGGACACCATATATTTTGGAGAG	CASSDPPGGKDTIYF	1	7.507507507507507E-4	45	TCRBV06-02/06-03*01	TCRBV06	TCRBV06-02/06-03	01								TCRBD01,TCRBD02	TCRBD01-01,TCRBD02-01		TCRBJ01-03*01	TCRBJ01	TCRBJ01-03	01				5	4	6	0	9	8	36	48	57	63	67	1	In	VDJ
CCAGGCCTGGGGGACGCAGCCATGTACCTGTGTGCCACCAGCAGAGATCGGTACTCGGGGCCGTACAATGAGCAGTTCTTCGGGCCA	CATSRDRYSGPYNEQFF	1	7.507507507507507E-4	51	TCRBV15-01*02	TCRBV15	TCRBV15-01	02								TCRBD01,TCRBD02	TCRBD01-01,TCRBD02-01		TCRBJ02-01*01	TCRBJ02	TCRBJ02-01	01				0	2	7	0	9	4	30	47	56	61	63	1	In	VDJ
NTGTCGGCTGCTCCCTCCCAGACATCTGTGTACTTCTGTGCCAGCAGTGAATTGGGACTAGACTACAATGAGCAGTTCTTCGGGCCA	CASSELGLDYNEQFF	1	7.507507507507507E-4	45	TCRBV06-01*01	TCRBV06	TCRBV06-01	01				TCRBD02-01	TCRBD02	TCRBD02-01				01,02	TCRBJ02-01*01	TCRBJ02	TCRBJ02-01	01				2	1	0	8	2	3	36	51	53	61	62	1	In	VDJ
TCCCTAGAGTCTGCCATCCCCAACCAGACAGCTCTTTACTTCTGTGCCACCTCCGGTCAGGACCAAGAGACCCAGTACTTCGGGCCA	CATSGQDQETQYF	1	7.507507507507507E-4	39	TCRBV24-01*01	TCRBV24	TCRBV24-01	01				TCRBD01-01*01	TCRBD01	TCRBD01-01	01				TCRBJ02-05*01	TCRBJ02	TCRBJ02-05	01				9	0	4	4	6	0	42	51	57	-1	61	1	In	VDJ
TGCAGAGCTTGAGGACTCGGCCGTGTATCTCTGTGCCAGCAGCTGATGCGTAACAAGCAGAAGACCTATGGCTACACCTTCGGTTCG		1	7.507507507507507E-4	50	TCRBV11	TCRBV11				TCRBV11-02,TCRBV11-03						TCRBD01,TCRBD02	TCRBD01-01,TCRBD02-01		TCRBJ01-02*01	TCRBJ01	TCRBJ01-02	01				4	0	2	7	18	4	31	44	62	-1	65	1	Out	VDJ
GAGTCCGCCAGCACCAACCAGACATCTATGTACCTCTGTGCCAGCAGTCCCCCTGTGAGGGCGAACTATGGCTACACCTTCGGTTCG	CASSPPVRANYGYTF	1	7.507507507507507E-4	45	TCRBV28-01*01	TCRBV28	TCRBV28-01	01				TCRBD02-01*02	TCRBD02	TCRBD02-01	02				TCRBJ01-02*01	TCRBJ01	TCRBJ01-02	01				5	2	11	0	8	2	36	48	56	61	63	1	In	VDJ
ACGGAGTCAGGGGACACAGCACTGTATTTCTGTGCCAGCAGGCGGATCCTAGCTACACACGCACGAAACACCATATATTTTGGAGAG	CASRRILATHARNTIYF	1	7.507507507507507E-4	51	TCRBV21-01*01	TCRBV21	TCRBV21-01	01				TCRBD02-01	TCRBD02	TCRBD02-01				01,02	TCRBJ01-03*01	TCRBJ01	TCRBJ01-03	01				6	11	4	7	7	5	30	41	48	53	64	1	In	VDJ
ACTGTGACATCGGCCCAAAAGAACCCGACAGCTTCCTATCTCTGTGCCAGTGAGAGAGGGACGAACACTGAAGCTTTCTTTGGACAA	CASERGTNTEAFF	1	7.507507507507507E-4	39	TCRBV19-01*01	TCRBV19	TCRBV19-01	01								TCRBD01,TCRBD02	TCRBD01-01,TCRBD02-01		TCRBJ01-01*01	TCRBJ01	TCRBJ01-01	01				8	0	0	7	6	1	42	51	57	-1	62	1	In	VDJ
CCTGCAAAGCTTGAGGACTCGGTCGTGTATCTCTGTGCCAGCAGCTTAGATCGGGCGGGGATCTCCTACGAGCAGTACTTCGGGCCG	CASSLDRAGISYEQYF	1	7.507507507507507E-4	48	TCRBV11-02	TCRBV11	TCRBV11-02				01,03	TCRBD02-01*01	TCRBD02	TCRBD02-01	01				TCRBJ02-07*01	TCRBJ02	TCRBJ02-07	01				0	2	7	3	4	0	33	50	54	60	62	1	In	VDJ
CTGCTCCCTCCCAGACATCTGTGTACTTCTGTGCCAGCAGTTACTCCCAGGGGACAGGCGGACTCCTACGAGCAGTACTTCGGGCCG		1	7.507507507507507E-4	52	TCRBV06	TCRBV06				TCRBV06-05,TCRBV06-06		TCRBD01-01*01	TCRBD01	TCRBD01-01	01				TCRBJ02-07*01	TCRBJ02	TCRBJ02-07	01				0	4	0	4	4	0	29	46	50	58	62	1	Out	VDJ
AACCCAGGGACTCAGCTGTGTACTTCTGTGCCAGCAGTGCGCGCGACACAGCAGACAAGTCGGGCCAACGTCCTGACTTTCGGGGCC		1	7.507507507507507E-4	55	TCRBV12	TCRBV12				TCRBV12-03/12-04,TCRBV12-04		TCRBD01-01*01	TCRBD01	TCRBD01-01	01				TCRBJ02-06*01	TCRBJ02	TCRBJ02-06	01				5	13	2	6	6	5	26	38	44	48	61	1	Out	VDJ
TCCTTCTCAGTGACTCTGGCTTCTATCTCTGTGCCTGGGTGGACACGCGTTATACAAAGTCGGGCCAACGTCCTGACTTTCGGGGCC		1	7.507507507507507E-4	52	TCRBV30-01*05	TCRBV30	TCRBV30-01	05				TCRBD01-01*01	TCRBD01	TCRBD01-01	01				TCRBJ02-06*01	TCRBJ02	TCRBJ02-06	01				4	16	1	6	1	5	29	39	40	45	61	1	Out	VDJ
CACAGCAGGAGGACTCCGCCGTGTATCTCTGTGCCAGCAGCTTAATCCAGGGCGGGAGTGCCCTACAATGAGCAGTTCTTCGGGCCA		1	7.507507507507507E-4	52	TCRBV07-08*01	TCRBV07	TCRBV07-08	01				TCRBD02-01*02	TCRBD02	TCRBD02-01	02				TCRBJ02-01*01	TCRBJ02	TCRBJ02-01	01				2	3	7	2	7	2	29	44	51	58	61	1	Out	VDJ
GATCCAGTCCACGGAGTCAGGGGACACAGCACTGTATTTCTGTGCCAGCAGCAAAGGGAAACGTTATATGGCTACACCTTCGGTTCG		1	7.507507507507507E-4	41	TCRBV21-01*01	TCRBV21	TCRBV21-01	01								TCRBD01,TCRBD02	TCRBD01-01,TCRBD02-01		TCRBJ01-02*01	TCRBJ01	TCRBJ01-02	01				1	7	1	8	0	5	40	-1	56	59	66	1	Out	VDJ
ACGGAGTCAGGGGACACAGCACTGTATTTCTGTGCCAGCAGCGCCGGGACTAGCGGGATTGGGGGATACGAGCAGTACTTCGGGCCG	CASSAGTSGIGGYEQYF	1	7.507507507507507E-4	51	TCRBV21-01*01	TCRBV21	TCRBV21-01	01				TCRBD02-01*02	TCRBD02	TCRBD02-01	02				TCRBJ02-07*01	TCRBJ02	TCRBJ02-07	01				5	8	0	3	3	4	30	42	45	58	66	1	In	VDJ
CTGAAGATCCGGTCCACAAAGCTGGAGGACTCAGCCATGTACTTCTGTGCCAGCAGTTTAGAGCATTCACCCCTCCACTTTGGGAAC	CASSLEHSPLHF	1	7.507507507507507E-4	36	TCRBV02-01	TCRBV02	TCRBV02-01				01,03	TCRBD02-01	TCRBD02	TCRBD02-01				01,02	TCRBJ01-06*02	TCRBJ01	TCRBJ01-06	02				5	3	5	8	1	8	45	57	58	61	64	1	In	VDJ
GACCAGTGCCCATCCTGAAGACAGCAGCTTCTACATCTGCAGTGCTAGAGGGCTGCGGTTTTATACAATGGGCAGTTCTTCGGGCCA		1	7.507507507507507E-4	44	TCRBV20	TCRBV20				TCRBV20-01,TCRBV20-or09_02		TCRBD02-01	TCRBD02	TCRBD02-01				01,02	TCRBJ02-01*01	TCRBJ02	TCRBJ02-01	01				1	13	7	5	4	12	37	50	54	58	71	1	Out	VDJ
GCGCTCAGAGCCCAGGGACTCAGCTGTGTACTTCTGTGCCAGCAGTTTGGCAGGAGCGGAGACACAGATACGCAGTATTTTGGCCCA		1	7.507507507507507E-4	47	TCRBV12	TCRBV12				TCRBV12-03/12-04,TCRBV12-04		TCRBD02-01	TCRBD02	TCRBD02-01				01,02	TCRBJ02-03*01	TCRBJ02	TCRBJ02-03	01				3	3	6	5	6	2	34	48	54	59	62	1	Out	VDJ
GCTGCCTCCTCCCAGACATCTGTATATTTCTGCGCCAGCAGTGAGCCAAGCCGGGACGGATTCGTCGGGGAGCTGTTTTTTGGAGAA	CASSEPSRDGFVGELFF	1	7.507507507507507E-4	51	TCRBV10-01	TCRBV10	TCRBV10-01				01,03					TCRBD01,TCRBD02	TCRBD01-01,TCRBD02-01		TCRBJ02-02*01	TCRBJ02	TCRBJ02-02	01				2	8	0	7	7	7	30	45	52	57	65	1	In	VDJ
CCCTCAGAACCCAGGGACTCAGCTGTGTACTTCTGTGCCAGCAGCGCAGGGGGCGCGACGGACACCGGGGAGCTGTTTTTTGGAGAA	CASSAGGATDTGELFF	1	7.507507507507507E-4	48	TCRBV12	TCRBV12				TCRBV12-03/12-04,TCRBV12-04		TCRBD01-01*01	TCRBD01	TCRBD01-01	01				TCRBJ02-02*01	TCRBJ02	TCRBJ02-02	01				6	7	4	0	2	3	33	44	46	54	61	1	In	VDJ
GCCCTGCAGCCAGAAGACTCAGCCCTGTATCTCTGCGCCAGCAGCCCCTTAGGGACATCGAACACCGGGGAGCTGTTTTTTGGAGAA	CASSPLGTSNTGELFF	1	7.507507507507507E-4	48	TCRBV04-01*01	TCRBV04	TCRBV04-01	01				TCRBD01-01*01	TCRBD01	TCRBD01-01	01				TCRBJ02-02*01	TCRBJ02	TCRBJ02-02	01				4	1	0	6	5	0	33	46	51	57	58	1	In	VDJ
ACCCTGCAGCCAGAAGACTCGGCCCTGTATCTCTGTGCCAGCAGCTTACGGACAGGGGCGGGGAGCACTGAAGCTTTCTTTGGACAA	CASSLRTGAGSTEAFF	1	7.507507507507507E-4	48	TCRBV04-02*01	TCRBV04	TCRBV04-02	01				TCRBD01-01*01	TCRBD01	TCRBD01-01	01				TCRBJ01-01*01	TCRBJ01	TCRBJ01-01	01				5	7	1	2	4	4	33	45	49	58	65	1	In	VDJ
NNNNNNNTGTCGGCTGCTCCCTCCCAGACATCTGTGTACTTCTGTGCCAGCAGTGACGTTACGGTCTATGGCTACACCTTCGGTTCG	CASSDVTVYGYTF	1	7.507507507507507E-4	39	TCRBV06-01*01	TCRBV06	TCRBV06-01	01				TCRBD02-01	TCRBD02	TCRBD02-01				01,02	TCRBJ01-02*01	TCRBJ01	TCRBJ01-02	01				3	1	8	5	5	4	42	56	61	64	65	1	In	VDJ
CTGCAGCCAGAAGACTCGGCCCTGTATCTCTGCGCCAGCAGCCGCAAACTAACGGTCTCTGGGGCCAACGTCCTGACTTTCGGGGCC	CASSRKLTVSGANVLTF	1	7.507507507507507E-4	51	TCRBV04-03*01	TCRBV04	TCRBV04-03	01				TCRBD02-01	TCRBD02	TCRBD02-01				01,02	TCRBJ02-06*01	TCRBJ02	TCRBJ02-06	01				4	5	3	9	4	0	30	43	47	51	56	1	In	VDJ
GAACTGAACATGAGCTCCTTGGAGCTGGGGGACTCAGCCCTGTACTTCTGTGCCAGCAGTTGGGGCGGTGAAGCTTTCTTTGGACAA	CASSWGGEAFF	1	7.507507507507507E-4	33	TCRBV13-01*01	TCRBV13	TCRBV13-01	01				TCRBD01-01*01	TCRBD01	TCRBD01-01	01				TCRBJ01-01*01	TCRBJ01	TCRBJ01-01	01				6	2	7	0	2	7	48	59	61	66	68	1	In	VDJ
GAAGATCCAGCGCACAGAGCAGGGGGACTCGGCCATGTATCTCTGTGCCAGCAGCTTAGGGAGAACACTGAAGCTTTCTTTGGACAA		1	7.507507507507507E-4	38	TCRBV07-09*01	TCRBV07	TCRBV07-09	01								TCRBD01,TCRBD02	TCRBD01-01,TCRBD02-01		TCRBJ01-01*01	TCRBJ01	TCRBJ01-01	01				1	0	1	8	0	1	43	-1	59	-1	62	1	Out	VDJ
CGTCTGCTGTACCCTCTCAGACATCTGTGTACTTCTGTGCCAGCAGTGGTGCGGGGACACTCCTACAATGAGCAGTTCTTCGGGCCA		1	7.507507507507507E-4	46	TCRBV06-04*01	TCRBV06	TCRBV06-04	01								TCRBD01,TCRBD02	TCRBD01-01,TCRBD02-01		TCRBJ02-01*01	TCRBJ02	TCRBJ02-01	01				4	0	0	6	5	0	35	48	53	-1	59	1	Out	VDJ
CAGTCCACGGAGTCAGGGGACACAGCACTGTATTTCTGTGCCAGCAGCAAAGAGGGGGGGGCCGACACTGAAGCTTTCTTTGGACAA	CASSKEGGADTEAFF	1	7.507507507507507E-4	45	TCRBV21-01*01	TCRBV21	TCRBV21-01	01				TCRBD02-01*01	TCRBD02	TCRBD02-01	01				TCRBJ01-01*01	TCRBJ01	TCRBJ01-01	01				1	4	9	0	1	3	36	52	53	60	64	1	In	VDJ
AGCACCTTGGAGCTGGGGGACTCGGCCCTTTATCTTTGCGCCAGCAGCGACCTTGGGCTTTGGGACACTGAAGCTTTCTTTGGACAA	CASSDLGLWDTEAFF	2	0.0015015015015015015	45	TCRBV05-01*01	TCRBV05	TCRBV05-01	01				TCRBD01-01*01	TCRBD01	TCRBD01-01	01				TCRBJ01-01*01	TCRBJ01	TCRBJ01-01	01				4	6	8	0	6	3	36	48	54	58	64	2	In	VDJ
CTGAATGTGAACGCCTTGGAGCTGGACGACTCGGCCCTGTATCTCTGTGCCAGCAGCCGGGACAGCTATGGCTACACCTTCGGTTCG	CASSRDSYGYTF	1	7.507507507507507E-4	36	TCRBV05-04*01	TCRBV05	TCRBV05-04	01				TCRBD01-01*01	TCRBD01	TCRBD01-01	01				TCRBJ01-02*01	TCRBJ01	TCRBJ01-02	01				4	0	0	5	1	4	45	57	58	-1	65	1	In	VDJ
CCTGCAGAGCTTGGGGACTCGGCCGTGTATCTCTGTGCCAGCAGCTTACAACTAGCGGGAGGAATAGGGGAGCTGTTTTTTGGAGAA	CASSLQLAGGIGELFF	1	7.507507507507507E-4	48	TCRBV11-03*01	TCRBV11	TCRBV11-03	01				TCRBD02-01*02	TCRBD02	TCRBD02-01	02				TCRBJ02-02*01	TCRBJ02	TCRBJ02-02	01				2	4	3	1	2	8	33	48	50	62	66	1	In	VDJ
ATCCAGCCCTCAGAACCCAGGGACTCAGCTGTGTACTTCTGTGCCAGCAGTTTCGAATCTGGGGCCAACGTCCTGACTTTCGGGGCC	CASSFESGANVLTF	1	7.507507507507507E-4	42	TCRBV12	TCRBV12				TCRBV12-03/12-04,TCRBV12-04						TCRBD01,TCRBD02	TCRBD01-01,TCRBD02-01		TCRBJ02-06*01	TCRBJ02	TCRBJ02-06	01				3	1	2	8	1	1	39	53	54	56	57	1	In	VDJ
TTGTTGCTGGGGGACTCGGCCCTGTATCTCTGTGCCAGCAGCCACCTACAGGGGAGGGCCGGCTACAATGAGCAGTTCTTCGGGCCA	CASSHLQGRAGYNEQFF	1	7.507507507507507E-4	51	TCRBV05-05*01	TCRBV05	TCRBV05-05	01								TCRBD01,TCRBD02	TCRBD01-01,TCRBD02-01		TCRBJ02-01*01	TCRBJ02	TCRBJ02-01	01				4	8	3	2	5	3	30	42	47	54	62	1	In	VDJ
CAGCCCTCAGAACCCAGGGACTCAGCTGTGTACTTCTGTGCCAGCAGCACCTCTACAGGGTGGGACACTGAAGCTTTCTTTGGACAA	CASSTSTGWDTEAFF	1	7.507507507507507E-4	45	TCRBV12	TCRBV12				TCRBV12-03/12-04,TCRBV12-04		TCRBD01-01*01	TCRBD01	TCRBD01-01	01				TCRBJ01-01*01	TCRBJ01	TCRBJ01-01	01				6	4	3	3	7	3	36	47	54	60	64	1	In	VDJ
ACTCTGGAGTCCGCTACCAGCTCCCAGACATCTGTGTACTTCTGTGCCATCAACTCCGGGGGCGTTAGCGGCTACACCTTCGGTTCG	CAINSGGVSGYTF	1	7.507507507507507E-4	39	TCRBV10-03*01	TCRBV10	TCRBV10-03	01								TCRBD01,TCRBD02	TCRBD01-01,TCRBD02-01		TCRBJ01-02*01	TCRBJ01	TCRBJ01-02	01				7	6	6	0	5	8	42	52	57	63	69	1	In	VDJ
AGTCCGCCAGCACCAACCAGACATCTATGTACCTCTGTGCCAGCTATCCCCCCGGAGGACCTCGGGGAGACCCAGTACTTCGGGCCA		1	7.507507507507507E-4	46	TCRBV28-01*01	TCRBV28	TCRBV28-01	01				TCRBD02-01*02	TCRBD02	TCRBD02-01	02				TCRBJ02-05*01	TCRBJ02	TCRBJ02-05	01				8	8	10	1	9	5	35	44	53	58	66	1	Out	VDJ
GAGCTTGGGGACTCGGCCGTGTATCTCTGTGCCAGCAGCCTAGGGGGACTAGCGGGAGGCGTAGGAGAGACCCAGTACTTCGGGCCA	CASSLGGLAGGVGETQYF	1	7.507507507507507E-4	54	TCRBV11-03*01	TCRBV11	TCRBV11-03	01				TCRBD02-01*02	TCRBD02	TCRBD02-01	02				TCRBJ02-05*01	TCRBJ02	TCRBJ02-05	01				1	6	0	1	1	4	27	43	44	59	65	1	In	VDJ
ATTCCCTGGAGCTTGGTGACTCTGCTGTGTATTTCTGTGCCAGCAGCCAACCAGCAGGGGACCAACTATGGCTACACCTTCGGTTCG		1	7.507507507507507E-4	46	TCRBV03-01/03-02*01	TCRBV03	TCRBV03-01/03-02	01				TCRBD01-01*01	TCRBD01	TCRBD01-01	01				TCRBJ01-02*01	TCRBJ01	TCRBJ01-02	01				2	3	4	2	4	2	35	50	54	60	63	1	Out	VDJ
TCTAAGAAGCTCCTTCTCAGTGACTCTGGCTTCTATCTCTGTGCCTGGACCTGGGGGACAGGGGCCCACGAGCAGTACTTCGGGCCG	CAWTWGTGAHEQYF	1	7.507507507507507E-4	42	TCRBV30-01*01	TCRBV30	TCRBV30-01	01				TCRBD01-01*01	TCRBD01	TCRBD01-01	01				TCRBJ02-07*01	TCRBJ02	TCRBJ02-07	01				4	3	0	2	5	5	39	49	54	64	67	1	In	VDJ
ATGAGCTCCTTGGAGCTGGGGGACTCAGCCCTGTACTTCTGTGCCAGCAGCCAGAACAGGGGGAATCAGCCCCAGCATTTTGGTGAT	CASSQNRGNQPQHF	1	7.507507507507507E-4	42	TCRBV13-01*01	TCRBV13	TCRBV13-01	01				TCRBD01-01*01	TCRBD01	TCRBD01-01	01				TCRBJ01-05*01	TCRBJ01	TCRBJ01-05	01				5	0	3	1	4	4	39	51	55	-1	63	1	In	VDJ
AACGCCTTGGAGCTGGACGACTCGGCCCTGTATCTCTGTGCCAGCAGCTTGGAGGAAGGCTTTAATTCACCCCTCCACTTTGGGAAT	CASSLEEGFNSPLHF	1	7.507507507507507E-4	45	TCRBV05-04*01	TCRBV05	TCRBV05-04	01								TCRBD01,TCRBD02	TCRBD01-01,TCRBD02-01		TCRBJ01-06*01	TCRBJ01	TCRBJ01-06	01				0	6	1	8	1	6	36	52	53	56	62	1	In	VDJ
GAGTCCGCCAGCACCAACCAGACATCTATGTACCTCTGTGCCAGCAGATCCCGGGACCGTTTGGGGTCACCCCTCCACTTTGGGAAT	CASRSRDRLGSPLHF	1	7.507507507507507E-4	45	TCRBV28-01*01	TCRBV28	TCRBV28-01	01								TCRBD01,TCRBD02	TCRBD01-01,TCRBD02-01		TCRBJ01-06*01	TCRBJ01	TCRBJ01-06	01				6	9	0	7	5	10	36	47	52	57	66	1	In	VDJ
CAGCTACCCGCTCCCAGACATCTGTGTATTTCTGCGCCAGCAGTGAAGTTTTCACTAAGTCGGGCCAACGTCCTGACTTTCGGGGCC		1	7.507507507507507E-4	49	TCRBV10-02*01	TCRBV10	TCRBV10-02	01				TCRBD02-01	TCRBD02	TCRBD02-01				01,02	TCRBJ02-06*01	TCRBJ02	TCRBJ02-06	01				3	4	3	9	7	5	32	46	53	57	61	1	Out	VDJ
AGGCTGGAGTCGGCTGCTCCCTCCCAGACATCTGTGTACTTCTGTGCCAGCAGTATGGGACTCGGGGGGACCCAGTACTTCGGGCCA	CASSMGLGGTQYF	1	7.507507507507507E-4	39	TCRBV06-01*01	TCRBV06	TCRBV06-01	01				TCRBD02-01	TCRBD02	TCRBD02-01				01,02	TCRBJ02-05*01	TCRBJ02	TCRBJ02-05	01				5	6	0	10	2	7	42	54	56	62	68	1	In	VDJ
CTCTGAAGGTGCAGCCTGCAGAACTGGAGGATTCTGGAGTTTATTTCTGTGCCAGGGGGACAGCTCTACGAGCAGTACTTCGGGCCG		1	7.507507507507507E-4	34	TCRBV14-01*01	TCRBV14	TCRBV14-01	01				TCRBD01-01*01	TCRBD01	TCRBD01-01	01				TCRBJ02-07*01	TCRBJ02	TCRBJ02-07	01				9	2	0	5	1	3	47	55	56	63	65	1	Out	VDJ
ATCCAGCGCACAGAGCAGGGGGACTCGGCCATGTATCTCTGTGCCAGCAGCACCCACATAGGCAATCAGCCCCAGCATTTTGGTGAT	CASSTHIGNQPQHF	1	7.507507507507507E-4	42	TCRBV07-09*01	TCRBV07	TCRBV07-09	01								TCRBD01,TCRBD02	TCRBD01-01,TCRBD02-01		TCRBJ01-05*01	TCRBJ01	TCRBJ01-05	01				5	3	3	6	4	2	39	51	55	58	61	1	In	VDJ
GTCCACGGAGTCAGGGGACACAGCACTGTATTTCTGTGCCAGCAGCAACACGTGAGGAGCTCTGGAAACACCATATATTTTGGAGAG		1	7.507507507507507E-4	47	TCRBV21-01*01	TCRBV21	TCRBV21-01	01				TCRBD02-01*02	TCRBD02	TCRBD02-01	02				TCRBJ01-03*01	TCRBJ01	TCRBJ01-03	01				3	0	10	2	7	0	34	48	55	-1	59	1	Out	VDJ
AGCACCTTGGAGCTGGGGGACTCGGCCCTTTATCTTTGCGCCAGCAGCCCCGGGACAGGGAGTGGAGATACGCAGTATTTTGGCCCA	CASSPGTGSGDTQYF	1	7.507507507507507E-4	45	TCRBV05-01*01	TCRBV05	TCRBV05-01	01				TCRBD01-01*01	TCRBD01	TCRBD01-01	01				TCRBJ02-03*01	TCRBJ02	TCRBJ02-03	01				4	5	0	3	3	5	36	48	51	60	65	1	In	VDJ
CACCCTGCAGCCAGAAGACTCGGCCCTGTATCTCTGTGCCAGCAGCCAATCGGACTAGCGGGCACAGATACGCAGTATTTTGGCCCA		1	7.507507507507507E-4	47	TCRBV04-02*01	TCRBV04	TCRBV04-02	01				TCRBD02-01	TCRBD02	TCRBD02-01				01,02	TCRBJ02-03*01	TCRBJ02	TCRBJ02-03	01				2	0	1	5	2	1	34	49	51	-1	61	1	Out	VDJ
GCCTTGGAGCTGGACGACTCGGCCCTGTATCTCTGTGCCAGCAGCCCCATCCTTGGGGGTAAGAACACTGAAGCTTTCTTTGGACAA	CASSPILGGKNTEAFF	1	7.507507507507507E-4	48	TCRBV05-04*01	TCRBV05	TCRBV05-04	01								TCRBD01,TCRBD02	TCRBD01-01,TCRBD02-01		TCRBJ01-01*01	TCRBJ01	TCRBJ01-01	01				4	3	6	1	9	1	33	45	54	59	62	1	In	VDJ
CAGCCTGCAGAGCTTGGGGACTCGGCCGTGTATCTCTGTGCCAGCAGCTTAGCCTCGAAAGTAGTCGGCGAGCAGTACTTCGGGCCG	CASSLASKVVGEQYF	1	7.507507507507507E-4	45	TCRBV11-03*01	TCRBV11	TCRBV11-03	01				TCRBD02-01	TCRBD02	TCRBD02-01				01,02	TCRBJ02-07*01	TCRBJ02	TCRBJ02-07	01				1	4	5	8	9	6	36	52	61	64	68	1	In	VDJ
ACAAAGCTGGAGGACTCAGCCATGTACTTCTGTGCCACCCTAGTGCTAGCGGGAGGTCTCTCCTACAATGAGCAGTTCTTCGGGCCA	CATLVLAGGLSYNEQFF	1	7.507507507507507E-4	51	TCRBV02-01	TCRBV02	TCRBV02-01				01,03	TCRBD02-01*02	TCRBD02	TCRBD02-01	02				TCRBJ02-01*01	TCRBJ02	TCRBJ02-01	01				10	3	4	1	8	0	30	37	45	56	59	1	In	VDJ
GCCCAGCCCCAACCAGACCTCTCTGTACTTCTGTGCCAGCAGTCTACGCGACAGGAGGGGTGTTTAACTGAAGCTTTCTTTGGACAA		1	7.507507507507507E-4	50	TCRBV27-01*01	TCRBV27	TCRBV27-01	01								TCRBD01,TCRBD02	TCRBD01-01,TCRBD02-01		TCRBJ01-01*01	TCRBJ01	TCRBJ01-01	01				5	11	2	4	6	5	31	43	49	55	66	1	Out	VDJ
GTGACCAGTGCCCATCCTGAAGACAGCAGCTTCTACATCTGCAGTGTGAGTTCCGGGCTGCGGGGGCCCGCCCAGTACTTCGGGCCA	CSVSSGLRGPAQYF	1	7.507507507507507E-4	42	TCRBV20	TCRBV20				TCRBV20-01,TCRBV20-or09_02		TCRBD02-01*01	TCRBD02	TCRBD02-01	01				TCRBJ02-05*01	TCRBJ02	TCRBJ02-05	01				7	4	7	2	13	9	39	46	59	66	70	1	In	VDJ
ACCAGTGCCCATCCTGAAGACAGCAGCTTCTACATCTGCAGTGCTAGAGATCCCGCCGGGGCTAGAAAGCCCCAGCATTTTGGTGAT	CSARDPAGARKPQHF	1	7.507507507507507E-4	45	TCRBV20	TCRBV20				TCRBV20-01,TCRBV20-or09_02						TCRBD01,TCRBD02	TCRBD01-01,TCRBD02-01		TCRBJ01-05*01	TCRBJ01	TCRBJ01-05	01				0	5	7	0	7	8	36	50	57	62	67	1	In	VDJ
AACCCGACAGCTTTCTATCTCTGTGCCAGTAGTATAGATTGGAGTGGAAGAACTCCTGGGCGAAATTCACCCCTCCACTTTGGGAAT	CASSIDWSGRTPGRNSPLHF	1	7.507507507507507E-4	60	TCRBV19-01*01	TCRBV19	TCRBV19-01	01								TCRBD01,TCRBD02	TCRBD01-01,TCRBD02-01		TCRBJ01-06*01	TCRBJ01	TCRBJ01-06	01				0	2	8	0	19	7	21	38	57	61	63	1	In	VDJ
NCTCTGAAGATCCGGTCCACAAAGCTGGAGGACTCAGCCATGTACTTCTGTGCCAGCAGCTATAGCGGAGAGCAGTACTTCGGGCCG	CASSYSGEQYF	1	7.507507507507507E-4	33	TCRBV02-01	TCRBV02	TCRBV02-01				01,03	TCRBD02-01	TCRBD02	TCRBD02-01				01,02	TCRBJ02-07*01	TCRBJ02	TCRBJ02-07	01				6	1	5	5	3	7	48	59	62	68	69	1	In	VDJ
TCTAAGAAGCTCCTTCTCAGTGACTCTGGCTTCTATCTCTGTGCCTGGAGTGTACATGCGAGCTACAATGAGCAGTTCTTCGGGCCA	CAWSVHASYNEQFF	1	7.507507507507507E-4	42	TCRBV30-01*01	TCRBV30	TCRBV30-01	01								TCRBD01,TCRBD02	TCRBD01-01,TCRBD02-01		TCRBJ02-01*01	TCRBJ02	TCRBJ02-01	01				0	6	3	6	0	3	39	-1	53	56	62	1	In	VDJ
CAGCGCACAGAGCAGGAGGACTCGGCCGTGTATCTCTGTGCCAGCAGTTAGACTAGCGGGAGGGCAAAGACCCAGTACTTCGGGCCA	CASS*TSGRAKTQYF	1	7.507507507507507E-4	45	TCRBV07-02	TCRBV07	TCRBV07-02				01,02	TCRBD02-01*02	TCRBD02	TCRBD02-01	02				TCRBJ02-05*01	TCRBJ02	TCRBJ02-05	01				6	3	2	0	3	6	36	47	50	64	67	1	Stop	VDJ
GACATCGGCCCAAAAGAACCCGACAGCTTTCTATCTCTGTGCCAGTAGTATACCAGGGACCCGAACACTGAAGCTTTCTTTGGACAA		1	7.507507507507507E-4	44	TCRBV19-01*01	TCRBV19	TCRBV19-01	01								TCRBD01,TCRBD02	TCRBD01-01,TCRBD02-01		TCRBJ01-01*01	TCRBJ01	TCRBJ01-01	01				2	2	0	7	3	1	37	52	55	60	62	1	Out	VDJ
ACCCTGCAGCCAGAAGACTCGGCCCTGTATCTCTGTGCCAGCAGCCAAGAAGGGGGCTCTGGGGCCAACGTCCTGACTTTCGGGGCC	CASSQEGGSGANVLTF	1	7.507507507507507E-4	48	TCRBV04-02*01	TCRBV04	TCRBV04-02	01				TCRBD01-01*01	TCRBD01	TCRBD01-01	01				TCRBJ02-06*01	TCRBJ02	TCRBJ02-06	01				0	0	5	1	0	0	33	-1	50	-1	56	1	In	VDJ
TCAACTCTGACTGTGAGCAACATGAGCCCTGAAGACAGCAGCATATATCTCTGCAGCGTTTCGCAAGAGACCCAGTACTTCGGGCCA	CSVSQETQYF	1	7.507507507507507E-4	30	TCRBV29-01*01	TCRBV29	TCRBV29-01	01				TCRBD02-01	TCRBD02	TCRBD02-01				01,02	TCRBJ02-05*01	TCRBJ02	TCRBJ02-05	01				5	0	8	6	1	2	51	60	61	-1	63	1	In	VDJ
AAGATCCAGCCCTCAGAACCCAGGGACTCAGCTGTGTACTTCTGTGCCAGCAGGACTAGTTACACCGGGGAGCTGTTTTTTGGAGAA	CASRTSYTGELFF	1	7.507507507507507E-4	39	TCRBV12-03/12-04*01	TCRBV12	TCRBV12-03/12-04	01				TCRBD02-01	TCRBD02	TCRBD02-01				01,02	TCRBJ02-02*01	TCRBJ02	TCRBJ02-02	01				6	2	2	8	0	3	42	-1	53	59	61	1	In	VDJ
TCCGCTACCAGCTCCCAGACATCTGTGTACTTCTGTGCCATCAGTGCCCTGGGGGGGGAGCGGTCCTACGAGCAGTACTTCGGGCCG	CAISALGGERSYEQYF	1	7.507507507507507E-4	48	TCRBV10-03*01	TCRBV10	TCRBV10-03	01				TCRBD02-01*01	TCRBD02	TCRBD02-01	01				TCRBJ02-07*01	TCRBJ02	TCRBJ02-07	01				4	6	9	0	4	1	33	46	50	57	63	1	In	VDJ
ACTGTGACATCGGCCCAAAAGAACCCGACAGCTTTCTATCTCTGTGCCAGTAGTATAGATCGGCAGCAAAAACTGTTTTTTGGCAGT	CASSIDRQQKLFF	1	7.507507507507507E-4	39	TCRBV19-01*01	TCRBV19	TCRBV19-01	01								TCRBD01,TCRBD02	TCRBD01-01,TCRBD02-01		TCRBJ01-04*01	TCRBJ01	TCRBJ01-04	01				0	1	4	5	4	9	42	59	63	66	67	1	In	VDJ
AAGATCCGGTCCACAAAGCTGGAGGACTCAGCCATGTACTTCTGTGCCAGCAGGCGGGACCTCTCCAATGAGCAGTTCTTCGGGCCA	CASRRDLSNEQFF	1	7.507507507507507E-4	39	TCRBV02-01	TCRBV02	TCRBV02-01				01,03	TCRBD02-01*02	TCRBD02	TCRBD02-01	02				TCRBJ02-01*01	TCRBJ02	TCRBJ02-01	01				6	6	7	3	0	6	42	-1	53	59	65	1	In	VDJ
CAGCCCTCAGAACCCAGGGACTCAGCTGTGTATTTTTGTGCTAGTGGTCCTCAACCGACAGGGAACTATGGCTACACCTTCGGTTCG	CASGPQPTGNYGYTF	1	7.507507507507507E-4	45	TCRBV12-05*01	TCRBV12	TCRBV12-05	01				TCRBD01-01*01	TCRBD01	TCRBD01-01	01				TCRBJ01-02*01	TCRBJ01	TCRBJ01-02	01				5	0	2	3	8	2	36	48	56	-1	63	1	In	VDJ
CTGAATGTGAACGCCTTGGAGCTGGACGACTCGGCCCTGTATCTCTGTGCCAGCAGCTTGGGGCCTCGGGAGCAGTACTTCGGGCCG	CASSLGPREQYF	1	7.507507507507507E-4	36	TCRBV05-04*01	TCRBV05	TCRBV05-04	01								TCRBD01,TCRBD02	TCRBD01-01,TCRBD02-01		TCRBJ02-07*01	TCRBJ02	TCRBJ02-07	01				0	5	9	0	0	7	45	-1	61	64	69	1	In	VDJ
ATCCAGCCTGCAGAGCTTGGGGACTCGGCCATGTATCTCTGTGCCAGCAATCTAGCGGGCCACAGGGGTGAGCAGTTCTTCGGGCCA	CASNLAGHRGEQFF	1	7.507507507507507E-4	42	TCRBV11-01*01	TCRBV11	TCRBV11-01	01				TCRBD02-01	TCRBD02	TCRBD02-01				01,02	TCRBJ02-01*01	TCRBJ02	TCRBJ02-01	01				7	9	4	4	2	9	39	49	51	59	68	1	In	VDJ
GTGAGCACCTTGGAGCTGGGGGACTCGGCCCTTTATCTTTGCGCCAGCAGCTTGGGGGCTTCCTACAATGAGCAGTTCTTCGGGCCA	CASSLGASYNEQFF	1	7.507507507507507E-4	42	TCRBV05-01*01	TCRBV05	TCRBV05-01	01				TCRBD01-01*01	TCRBD01	TCRBD01-01	01				TCRBJ02-01*01	TCRBJ02	TCRBJ02-01	01				0	1	8	0	0	1	39	-1	55	59	60	1	In	VDJ
GTTGCTGGGGGACTCGGCCCTGTATCTCTGTGCCAGCAGCACTGGACTAGCGGGAAGGGCGTTGACAATGAGCAGTTCTTCGGGCCA		1	7.507507507507507E-4	53	TCRBV05-05*01	TCRBV05	TCRBV05-05	01				TCRBD02-01*02	TCRBD02	TCRBD02-01	02				TCRBJ02-01*01	TCRBJ02	TCRBJ02-01	01				4	9	1	3	3	5	28	40	43	55	64	1	Out	VDJ
ATGAGCTCCTTGGAGCTGGGGGACTCAGCCCTGTACTTCTGTACCAGCAGCCTCAGGGGCTTTAATGAAAAACTGTTTTTTGGCAGT	CTSSLRGFNEKLFF	1	7.507507507507507E-4	42	TCRBV13-01*01	TCRBV13	TCRBV13-01	01				TCRBD01-01*01	TCRBD01	TCRBD01-01	01				TCRBJ01-04*01	TCRBJ01	TCRBJ01-04	01				5	3	4	2	2	4	39	51	53	59	62	1	In	VDJ
TCCCTGGAGCTTGGTGACTCTGCTGTGTATTTCTGTGCCAGCATCCAATGTCCCATTTGTCTGCAAGATACGCAGTATTTTGGCCCA	CASIQCPICLQDTQYF	1	7.507507507507507E-4	48	TCRBV03-01/03-02*01	TCRBV03	TCRBV03-01/03-02	01								TCRBD01,TCRBD02	TCRBD01-01,TCRBD02-01		TCRBJ02-03*01	TCRBJ02	TCRBJ02-03	01				2	10	4	6	5	5	33	48	53	55	65	1	In	VDJ
GCTGCTCCCTCCCAGACATCTGTGTACTTCTGTGCCAGCAGTTACTCGATGGGGCAGGGGGTAAACACTGAAGCTTTCTTTGGACAA	CASSYSMGQGVNTEAFF	1	7.507507507507507E-4	51	TCRBV06	TCRBV06				TCRBV06-05,TCRBV06-06		TCRBD01-01*01	TCRBD01	TCRBD01-01	01				TCRBJ01-01*01	TCRBJ01	TCRBJ01-01	01				0	2	4	1	7	2	30	47	54	61	63	1	In	VDJ
AGTCCGCTACCAGCTCCCAGACATCTGTGTACTTCTGTGCCATCAAGGGGACGCCGGGAAGCTAATGAAAAACTGTTTTTTGGCAGT		1	7.507507507507507E-4	46	TCRBV10-03*01	TCRBV10	TCRBV10-03	01								TCRBD01,TCRBD02	TCRBD01-01,TCRBD02-01		TCRBJ01-04*01	TCRBJ01	TCRBJ01-04	01				7	9	0	7	2	3	35	45	47	52	61	1	Out	VDJ
AGAGCAGCGGGACTCGGCCATGTATCGCTGTGCCAGCAGCTTAGTCCCCCGCTCCGGTTCTATAATTCACCCCTCCACTTTGGGAAT		1	7.507507507507507E-4	53	TCRBV07-06*01	TCRBV07	TCRBV07-06	01				TCRBD02-01	TCRBD02	TCRBD02-01				01,02	TCRBJ01-06*01	TCRBJ01	TCRBJ01-06	01				1	2	8	5	10	3	28	44	54	57	59	1	Out	VDJ
CAGCGCACAGAGCAGGAGGACTCCGCCGTGTATCTCTGTGCCAGCAGCCCACGGACAGGGGTTAACTATGGCTACACCTTCGGTTCG	CASSPRTGVNYGYTF	1	7.507507507507507E-4	45	TCRBV07-08*03	TCRBV07	TCRBV07-08	03				TCRBD01-01*01	TCRBD01	TCRBD01-01	01				TCRBJ01-02*01	TCRBJ01	TCRBJ01-02	01				4	1	1	2	3	1	36	49	52	61	62	1	In	VDJ
AAGATCCGGTCCACAAAGCTGGAGGACTCAGCCATGTACTTCTGTGCCAGCAGTGACAGACGGAACTATGGCTACACCTTCGGTTCG	CASSDRRNYGYTF	1	7.507507507507507E-4	39	TCRBV02-01	TCRBV02	TCRBV02-01				01,03					TCRBD01,TCRBD02	TCRBD01-01,TCRBD02-01		TCRBJ01-02*01	TCRBJ01	TCRBJ01-02	01				3	2	2	7	2	2	42	56	58	61	63	1	In	VDJ
CGGTCCACAAAGCTGGAGGACTCAGCCATGTACTTCTGTGCCAGCCGAGGACTAGCGCTCAGGGGAGAGGCCCAGTACTTCGGGCCA	CASRGLALRGEAQYF	1	7.507507507507507E-4	45	TCRBV02-01	TCRBV02	TCRBV02-01				01,03	TCRBD02-01	TCRBD02	TCRBD02-01				01,02	TCRBJ02-05*01	TCRBJ02	TCRBJ02-05	01				8	13	1	6	3	9	36	45	48	57	70	1	In	VDJ
GAGTCGCCCAGCCCCAACCAGACCTCTCTGTACTTCTGTGCCAGCAGCCTTACTAGCGGGCTCCAAGAGACCCAGTACTTCGGGCCA	CASSLTSGLQETQYF	1	7.507507507507507E-4	45	TCRBV27-01*01	TCRBV27	TCRBV27-01	01				TCRBD02-01	TCRBD02	TCRBD02-01				01,02	TCRBJ02-05*01	TCRBJ02	TCRBJ02-05	01				6	2	3	4	4	1	36	47	51	60	62	1	In	VDJ
CAGCCCTCAGAACCCAGGGACTCAGCTGTGTACTTCTGTGCCAGAAACACCAGATTATTCTGCCAAGAGACCCAGTACTTCGGGCCA	CARNTRLFCQETQYF	1	7.507507507507507E-4	45	TCRBV12	TCRBV12				TCRBV12-03/12-04,TCRBV12-04		TCRBD01-01*01	TCRBD01	TCRBD01-01	01				TCRBJ02-05*01	TCRBJ02	TCRBJ02-05	01				9	13	3	6	2	1	36	44	46	49	62	1	In	VDJ
ACAAAGCTGGAGGACTCAGCCATGTACTTCTGTGCCAGCACTGGAGAAGGGACTAGCGGAAACACCGGGGAGCTGTTTTTTGGAGAA	CASTGEGTSGNTGELFF	1	7.507507507507507E-4	51	TCRBV02-01	TCRBV02	TCRBV02-01				01,03	TCRBD02-01	TCRBD02	TCRBD02-01				01,02	TCRBJ02-02*01	TCRBJ02	TCRBJ02-02	01				7	1	0	5	8	2	30	40	48	59	60	1	In	VDJ
GAATGTGAGTGCCTTGGAGCTGGGGGACTCGGCCCTGTATCTCTGTGCCAGAAGCTCCTGGTGGTCCGGGAGCTGTTTTTTGGAGAA		1	7.507507507507507E-4	38	TCRBV05-03	TCRBV05	TCRBV05-03				01,02					TCRBD01,TCRBD02	TCRBD01-01,TCRBD02-01		TCRBJ02-02*01	TCRBJ02	TCRBJ02-02	01				3	6	0	10	3	9	43	56	59	61	67	1	Out	VDJ
GCCCAAAAGAACCCGACAGCTTTCTATCTCTGTGCCAGTAGTATCGAGCTAGCGGGAGGTTTCTTAGATACGCAGTATTTTGGCCCA	CASSIELAGGFLDTQYF	1	7.507507507507507E-4	51	TCRBV19-01*01	TCRBV19	TCRBV19-01	01				TCRBD02-01*02	TCRBD02	TCRBD02-01	02				TCRBJ02-03*01	TCRBJ02	TCRBJ02-03	01				3	6	4	1	4	5	30	44	48	59	65	1	In	VDJ
ATCCAGCCCTCAGAACCCAGGGACTCAGCTGTGTACTTCTGTGCCAGCAGTCCCAGCGGGAGAGCAGATACGCAGTATTTTGGCCCA	CASSPSGRADTQYF	1	7.507507507507507E-4	42	TCRBV12	TCRBV12				TCRBV12-03/12-04,TCRBV12-04		TCRBD02-01*02	TCRBD02	TCRBD02-01	02				TCRBJ02-03*01	TCRBJ02	TCRBJ02-03	01				5	2	6	2	3	4	39	51	54	62	64	1	In	VDJ
ATCCGGTCCACAAAGCTGGAGGACTCAGCTATGTACTTCTGTGCCAGCAGTGGGACGGGAGTCACAGATACGCAGTATTTTGGCCCA	CASSGTGVTDTQYF	1	7.507507507507507E-4	42	TCRBV02-01	TCRBV02	TCRBV02-01				01,03	TCRBD02-01*02	TCRBD02	TCRBD02-01	02				TCRBJ02-03*01	TCRBJ02	TCRBJ02-03	01				4	1	8	2	3	2	39	52	55	61	62	1	In	VDJ
CTACACACCCTGCAGCCAGAAGACTCGGCCCTGTATCTCTGTGCCAGCAGCCAAGATCTTACGGGGTATGGCTACACCTTCGGTTCG	CASSQDLTGYGYTF	1	7.507507507507507E-4	42	TCRBV04-02*01	TCRBV04	TCRBV04-02	01				TCRBD02-01*01	TCRBD02	TCRBD02-01	01				TCRBJ01-02*01	TCRBJ01	TCRBJ01-02	01				0	0	8	3	5	5	39	56	61	-1	66	1	In	VDJ
ACATCGGCCCAAAAGAACCCGACAGCTTTCTATCTCTGTGCCAGTAGTATCCGGGACAGGGAAAGCTACGAGCAGTACTTCGGGCCG	CASSIRDRESYEQYF	1	7.507507507507507E-4	45	TCRBV19-01*01	TCRBV19	TCRBV19-01	01				TCRBD01-01*01	TCRBD01	TCRBD01-01	01				TCRBJ02-07*01	TCRBJ02	TCRBJ02-07	01				3	4	0	3	2	3	36	50	52	61	65	1	In	VDJ
CCAGTCCACGGAGTCAGGGGACACAGCACTGTATTTCTGTGCCAGCAGCAAAGCGAACTAGCGTACTACGAGCAGTACTTCGGGCCG		1	7.507507507507507E-4	44	TCRBV21-01*01	TCRBV21	TCRBV21-01	01				TCRBD02-01	TCRBD02	TCRBD02-01				01,02	TCRBJ02-07*01	TCRBJ02	TCRBJ02-07	01				0	2	3	6	2	3	37	54	56	63	65	1	Out	VDJ
CTGGAGTCTGCCAGGCCCTCACATACCTCTCAGTACCTCTGTGCCAGCTTCAGCTCCTCTGGGGCCAACGTCCTGACTTTCGGGGCC	CASFSSSGANVLTF	1	7.507507507507507E-4	42	TCRBV25-01*01	TCRBV25	TCRBV25-01	01								TCRBD01,TCRBD02	TCRBD01-01,TCRBD02-01		TCRBJ02-06*01	TCRBJ02	TCRBJ02-06	01				8	3	4	5	2	0	39	48	50	53	56	1	In	VDJ
GCCAGCACCAACCAGACATCTATGTACCTCTGTGCCAGCAGTTCGGGAAGTTTGAGATCTGCGAACACTGAAGCTTTCTTTGGACAA	CASSSGSLRSANTEAFF	1	7.507507507507507E-4	51	TCRBV28-01*01	TCRBV28	TCRBV28-01	01				TCRBD02-01*02	TCRBD02	TCRBD02-01	02				TCRBJ01-01*01	TCRBJ01	TCRBJ01-01	01				4	14	8	3	0	1	30	-1	43	48	62	1	In	VDJ
AGCACCTTGGAGCTGGGGGACTCGGCCCTTTATCTTTGCGCCAGCAGCTTGGTTGGCGGGCTCTCCTACGAGCAGTACTTCGGGCCG	CASSLVGGLSYEQYF	1	7.507507507507507E-4	45	TCRBV05-01*01	TCRBV05	TCRBV05-01	01				TCRBD02-01	TCRBD02	TCRBD02-01				01,02	TCRBJ02-07*01	TCRBJ02	TCRBJ02-07	01				0	2	7	4	3	0	36	52	55	60	62	1	In	VDJ
GAACTGGAGGATTCTGGAGTTTATTTCTGTGCCAGCAGCCACCCCGGGGCCGGGACTAGCGGGGCCTACGAGCAGTACTTCGGGCCG	CASSHPGAGTSGAYEQYF	1	7.507507507507507E-4	54	TCRBV14-01*01	TCRBV14	TCRBV14-01	01				TCRBD02-01*01	TCRBD02	TCRBD02-01	01				TCRBJ02-07*01	TCRBJ02	TCRBJ02-07	01				3	0	0	3	10	2	27	41	51	-1	64	1	In	VDJ
GAGTCCGCTACCAGCTCCCAGACATCTGTGTACTTCTGTGCCATCAGTGACCCGGGACAGGGAGGGGAGACCCAGTACTTCGGGCCA	CAISDPGQGGETQYF	1	7.507507507507507E-4	45	TCRBV10-03*01	TCRBV10	TCRBV10-03	01				TCRBD01-01*01	TCRBD01	TCRBD01-01	01				TCRBJ02-05*01	TCRBJ02	TCRBJ02-05	01				3	4	0	3	3	5	36	50	53	62	66	1	In	VDJ
AGCAACATGAGCCCTGAAGACAGCAGCATATATCTCTGCAGCGTCTCACCGATAGGACAGTTGCAAGAGACCCAGTACTTCGGGCCA	CSVSPIGQLQETQYF	1	7.507507507507507E-4	45	TCRBV29-01	TCRBV29	TCRBV29-01				01,02	TCRBD01-01*01	TCRBD01	TCRBD01-01	01				TCRBJ02-05*01	TCRBJ02	TCRBJ02-05	01				6	3	1	5	10	2	36	44	54	60	63	1	In	VDJ
CAGCGCACAGAGCAGGAGGACTCGGCCGTGTATCTCTGTGCCAGCAGCTTAGACGTCCAGAGGTCCTACGAGCAGTACTTCGGGCCG	CASSLDVQRSYEQYF	1	7.507507507507507E-4	45	TCRBV07-02	TCRBV07	TCRBV07-02				01,02	TCRBD02-01*02	TCRBD02	TCRBD02-01	02				TCRBJ02-07*01	TCRBJ02	TCRBJ02-07	01				1	0	11	1	7	1	36	52	59	-1	63	1	In	VDJ
TGACAGTGACCAGTGCCCATCCTGAAGACAGCAGCTTCTACATCTGCAGTGCTCAAAGACTAGTTCTGCGAGCAGTTCTTCGGGCCA		1	7.507507507507507E-4	37	TCRBV20	TCRBV20				TCRBV20-01,TCRBV20-or09_02		TCRBD02-01	TCRBD02	TCRBD02-01				01,02	TCRBJ02-01*01	TCRBJ02	TCRBJ02-01	01				5	6	2	8	4	10	44	53	57	63	69	1	Out	VDJ
ACTGTGAGCAACATGAGCCCTGAAGACAGCAGCATATATCTCTGCAGCGTTGACACAGGGTACACCGGGGAGCTGTTTTTTGGAGAA	CSVDTGYTGELFF	1	7.507507507507507E-4	39	TCRBV29-01	TCRBV29	TCRBV29-01				01,02	TCRBD01-01*01	TCRBD01	TCRBD01-01	01				TCRBJ02-02*01	TCRBJ02	TCRBJ02-02	01				3	1	3	3	1	3	42	53	54	60	61	1	In	VDJ
CAGCGCACAGAGCAGGAGGACTCCGCCGTGTATCTCTGTGCCAGCAGCTTTAGGGCGGACGCTGGAAACACCATATATTTTGGAGAG	CASSFRADAGNTIYF	1	7.507507507507507E-4	45	TCRBV07-08*01	TCRBV07	TCRBV07-08	01								TCRBD01,TCRBD02	TCRBD01-01,TCRBD02-01		TCRBJ01-03*01	TCRBJ01	TCRBJ01-03	01				3	1	1	7	6	2	36	50	56	60	61	1	In	VDJ
GACATCCGCTCACCAGGCCTGGGGGACGCAGCCATGTACCTGTGTGCCACCAGCTCCCCGGTGAGGGATGAGCAGTTCTTCGGGCCA	CATSSPVRDEQFF	1	7.507507507507507E-4	39	TCRBV15-01*02	TCRBV15	TCRBV15-01	02				TCRBD02-01*02	TCRBD02	TCRBD02-01	02				TCRBJ02-01*01	TCRBJ02	TCRBJ02-01	01				5	0	11	0	8	8	42	54	62	-1	67	1	In	VDJ
AGTTCTAAGAAGCTCCTTCTCAGTGACTCTGGCTTCTATCTCTGTGCCTGGAGTGCCACATTATACAATGAGCAGTTCTTCGGGCCA	CAWSATLYNEQFF	1	7.507507507507507E-4	39	TCRBV30-01*01	TCRBV30	TCRBV30-01	01				TCRBD01-01*01	TCRBD01	TCRBD01-01	01				TCRBJ02-01*01	TCRBJ02	TCRBJ02-01	01				1	3	3	6	2	4	42	55	57	60	63	1	In	VDJ
CTGAGGATCCAGCAGGTAGTGCGAGGAGATTCGGCAGCTTATTTCTGTGCCAGCTCACCGGACGGCCGCGGGGCTTTCTTTGGACAA	CASSPDGRGAFF	1	7.507507507507507E-4	36	TCRBV18-01*01	TCRBV18	TCRBV18-01	01				TCRBD02-01	TCRBD02	TCRBD02-01				01,02	TCRBJ01-01*01	TCRBJ01	TCRBJ01-01	01				3	0	7	4	8	11	45	59	67	-1	72	1	In	VDJ
CGGTCCACAAAGCTGGAGGACTCAGCCATGTACTTCTGTGCCAGCAGTGACCATCTAGACAGAAATCAGCCCCAGCATTTTGGTGAT	CASSDHLDRNQPQHF	1	7.507507507507507E-4	45	TCRBV02-01	TCRBV02	TCRBV02-01				01,03	TCRBD01-01*01	TCRBD01	TCRBD01-01	01				TCRBJ01-05*01	TCRBJ01	TCRBJ01-05	01				3	1	2	5	7	4	36	50	57	62	63	1	In	VDJ
GTGCCCATCCTGAAGACAGCAGCTTCTACATCTGCAGTGCTACTCGACTAGCGGTGAGAGGGCTCCTACGAGCAGTACTTCGGGCCG		1	7.507507507507507E-4	49	TCRBV20	TCRBV20				TCRBV20-01,TCRBV20-or09_02		TCRBD02-01	TCRBD02	TCRBD02-01				01,02	TCRBJ02-07*01	TCRBJ02	TCRBJ02-07	01				4	8	2	5	3	0	32	42	45	54	62	1	Out	VDJ
GGGGACTCGGCCCTTTATCTTTGCGCCAGCAGCTTGCCGCAACTAGCGGGAGGGCCTCTGTCCTACAATGAGCAGTTCTTCGGGCCA	CASSLPQLAGGPLSYNEQFF	1	7.507507507507507E-4	60	TCRBV05-01*01	TCRBV05	TCRBV05-01	01				TCRBD02-01*02	TCRBD02	TCRBD02-01	02				TCRBJ02-01*01	TCRBJ02	TCRBJ02-01	01				1	6	3	0	5	1	21	36	41	54	60	1	In	VDJ
AAGAAGCTCCTTCTCAGTGACTCTGGCTTCTATCTCTGTGCCTGGAGTGTCCCCTACAGGGATGGGGATGGCTACACCTTCGGTTCG	CAWSVPYRDGDGYTF	1	7.507507507507507E-4	45	TCRBV30-01*01	TCRBV30	TCRBV30-01	01				TCRBD01-01*01	TCRBD01	TCRBD01-01	01				TCRBJ01-02*01	TCRBJ01	TCRBJ01-02	01				0	6	3	3	5	6	36	50	55	61	67	1	In	VDJ
ATCCAGCAGGTAGTGCGAGGAGATTCGGCAGCTTATTTCTGTGCCAGCTCAACCGGGACAGATCAAGAGACCCAGTACTTCGGGCCA	CASSTGTDQETQYF	1	7.507507507507507E-4	42	TCRBV18-01*01	TCRBV18	TCRBV18-01	01				TCRBD01-01*01	TCRBD01	TCRBD01-01	01				TCRBJ02-05*01	TCRBJ02	TCRBJ02-05	01				5	2	0	5	3	2	39	51	54	61	63	1	In	VDJ
CTGAGCTCTCTGGAGCTGGGGGACTCAGCTTTGTATTTCTGTGCCAGCAGCGTAGAGCCCAGTCCCTTGGGCTACACCTTCGGTTCG	CASSVEPSPLGYTF	1	7.507507507507507E-4	42	TCRBV09-01*01	TCRBV09	TCRBV09-01	01								TCRBD01,TCRBD02	TCRBD01-01,TCRBD02-01		TCRBJ01-02*01	TCRBJ01	TCRBJ01-02	01				0	7	4	5	4	8	39	55	59	62	69	1	In	VDJ
GAGCACCTTGGAGCTGGGGGACTCGGCCCTTTATCTTTGCGCCAGCAGCCTATAGCGGGAACGGGGAATGAGCAGTTCTTCGGGCCA		1	7.507507507507507E-4	44	TCRBV05-01*01	TCRBV05	TCRBV05-01	01				TCRBD02-01*02	TCRBD02	TCRBD02-01	02				TCRBJ02-01*01	TCRBJ02	TCRBJ02-01	01				4	6	5	3	3	7	37	49	52	60	66	1	Out	VDJ
ACTCTGGAGTCCGCTACCAGCTCCCAGACATCTGTGTACTTCTGTGCCATCAGTGAGTCGTCTTCCGGGGAGCTGTTTTTTGGAGAA	CAISESSSGELFF	1	7.507507507507507E-4	39	TCRBV10-03*01	TCRBV10	TCRBV10-03	01				TCRBD02-01	TCRBD02	TCRBD02-01				01,02	TCRBJ02-02*01	TCRBJ02	TCRBJ02-02	01				0	1	4	10	2	6	42	59	61	63	64	1	In	VDJ
GGAGCTGGGGGACTCGGCCCTTTATCTTTGCGCCAGCAGCTTGGATCGCCTACAGGGGTCCAGGCCGGGGAGCTGTTTTTTGGAGAA		1	7.507507507507507E-4	53	TCRBV05-01*01	TCRBV05	TCRBV05-01	01				TCRBD01-01*01	TCRBD01	TCRBD01-01	01				TCRBJ02-02*01	TCRBJ02	TCRBJ02-02	01				0	6	3	2	7	6	28	44	51	58	64	1	Out	VDJ
TCTAAGAAGCTCCTTCTCAGTGACTCTGGCTTCTATCTCTGTGCCTGGAGGGCGGGACAGAACTTATACGAGCAGTACTTCGGGCCG	CAWRAGQNLYEQYF	1	7.507507507507507E-4	42	TCRBV30-01*01	TCRBV30	TCRBV30-01	01				TCRBD01-01*01	TCRBD01	TCRBD01-01	01				TCRBJ02-07*01	TCRBJ02	TCRBJ02-07	01				3	6	0	5	3	4	39	50	53	60	66	1	In	VDJ
CCCCAACCAGACCTCTCTGTACTTCTGTGCCAGCAGTTTATTTTAGCGGGAGAGTAAGCTTCCTACAATGAGCAGTTCTTCGGGCCA		1	7.507507507507507E-4	56	TCRBV27-01*01	TCRBV27	TCRBV27-01	01				TCRBD02-01*02	TCRBD02	TCRBD02-01	02				TCRBJ02-01*01	TCRBJ02	TCRBJ02-01	01				1	8	5	2	2	1	25	41	43	52	60	1	Out	VDJ
CAGAGCAGGAGGACTCCGCCGTGTATCTCTGTGCCAGCAGCTTAATCCAGGGCGGGAGTGCCCTACAATGAGCAGTTCTTCGGGCCA		1	7.507507507507507E-4	52	TCRBV07-08*01	TCRBV07	TCRBV07-08	01				TCRBD02-01*02	TCRBD02	TCRBD02-01	02				TCRBJ02-01*01	TCRBJ02	TCRBJ02-01	01				2	3	7	2	7	2	29	44	51	58	61	1	Out	VDJ
CTGGAGTCCGCTACCCGCTCCCAGACATCTGTGTATTTCTGCGCCAGCAGTGGTGCAGGGCCCCAAGAGACCCAGTACTTCGGGCCA	CASSGAGPQETQYF	1	7.507507507507507E-4	42	TCRBV10-02*01	TCRBV10	TCRBV10-02	01				TCRBD01-01*01	TCRBD01	TCRBD01-01	01				TCRBJ02-05*01	TCRBJ02	TCRBJ02-05	01				4	2	4	3	3	1	39	52	55	60	62	1	In	VDJ
ATCCAGCGCACAGAGCAGGAGGACTCGGCCGTGTATCTCTGTGCCAGCAGCGCGGACCCCAGCTCCTACGAGCAGTACTTCGGGCCG	CASSADPSSYEQYF	1	7.507507507507507E-4	42	TCRBV07-02	TCRBV07	TCRBV07-02				01,02					TCRBD01,TCRBD02	TCRBD01-01,TCRBD02-01		TCRBJ02-07*01	TCRBJ02	TCRBJ02-07	01				5	5	1	7	2	0	39	51	53	57	62	1	In	VDJ
AGGGACTCAGCTGTGTACTTCTGTGCCAGCAGTTTAGTCTCGTTTGGTGTAGCGGGAACCTTGAACACTGAAGCTTTCTTTGGACAA	CASSLVSFGVAGTLNTEAFF	1	7.507507507507507E-4	60	TCRBV12	TCRBV12				TCRBV12-03/12-04,TCRBV12-04		TCRBD02-01*02	TCRBD02	TCRBD02-01	02				TCRBJ01-01*01	TCRBJ01	TCRBJ01-01	01				1	4	5	3	12	0	21	37	49	57	61	1	In	VDJ
CTGTCCCTAGAGTCTGCCATCCCCAACCAGACAGCTCTTTACTTCTGTGCCACCAGTGAAAGGACTTTAACGCAGTATTTTGGCCCA	CATSERTLTQYF	1	7.507507507507507E-4	36	TCRBV24-01*01	TCRBV24	TCRBV24-01	01				TCRBD02-01	TCRBD02	TCRBD02-01				01,02	TCRBJ02-03*01	TCRBJ02	TCRBJ02-03	01				4	3	1	10	2	9	45	59	61	66	69	1	In	VDJ
ATGCCTTCACCTACACACCCTGCAGCCAGAAGACTCGGCCCTGTATCTCTGTGCCAGCCCTACACCGGGGAGCTGTTTTTTGGAGAA		1	7.507507507507507E-4	32	TCRBV04-02*02	TCRBV04	TCRBV04-02	02				TCRBD02-01	TCRBD02	TCRBD02-01				01,02	TCRBJ02-02*01	TCRBJ02	TCRBJ02-02	01				8	0	4	10	1	3	49	58	59	-1	61	1	Out	VDJ
NNNNNNNTGTCGGCTGCTCCCTCCCAGACATCTGTGTACTTCTGTGCCAGCACCCAGAATCTGAACACTGAAGCTTTCTTTGGACAA	CASTQNLNTEAFF	1	7.507507507507507E-4	39	TCRBV06-05*01	TCRBV06	TCRBV06-05	01				TCRBD01-01*01	TCRBD01	TCRBD01-01	01				TCRBJ01-01*01	TCRBJ01	TCRBJ01-01	01				7	4	4	5	2	0	42	52	54	57	61	1	In	VDJ
ATTCTGGAGTCCGCCAGCATCAACCAGACATCTATGTACCTCTGTGCCAGCAGTACGGGACAGTCCTACGAGCAGTACTTCGGGCCG	CASSTGQSYEQYF	1	7.507507507507507E-4	39	TCRBV28-01*01	TCRBV28	TCRBV28-01	01				TCRBD01-01*01	TCRBD01	TCRBD01-01	01				TCRBJ02-07*01	TCRBJ02	TCRBJ02-07	01				5	0	0	5	2	1	42	54	56	-1	63	1	In	VDJ
CGCACAGAGCAGGAGAACTCGGCCGTGTATCTCTGTGCCAGCAGCGCCGTCCGGCGCGGGACGGTCCACGAGCAGTACTTCGGGCCG	CASSAVRRGTVHEQYF	1	7.507507507507507E-4	48	TCRBV07-02	TCRBV07	TCRBV07-02				01,02	TCRBD02-01*02	TCRBD02	TCRBD02-01	02				TCRBJ02-07*01	TCRBJ02	TCRBJ02-07	01				5	6	7	3	10	5	33	45	55	61	67	1	In	VDJ
NNNNTGTCGGCTGCTCCCTCCCAAACATCTGTGTACTTCTGTGCCAGCACGCCAGCGGGAGCGGTGGATGAGCAGTTCTTCGGGCCA	CASTPAGAVDEQFF	1	7.507507507507507E-4	42	TCRBV06	TCRBV06				TCRBV06-02/06-03,TCRBV06-02		TCRBD02-01*02	TCRBD02	TCRBD02-01	02				TCRBJ02-01*01	TCRBJ02	TCRBJ02-01	01				7	6	6	2	4	8	39	49	53	61	67	1	In	VDJ
ACCAGTGCCCATCCTGAAGACAGCAGCTTCTACATCTGCAGTGCTAGAGATCTCGAGACAGCCAAAAACATTCAGTACTTCGGCGCC	CSARDLETAKNIQYF	1	7.507507507507507E-4	45	TCRBV20	TCRBV20				TCRBV20-01,TCRBV20-or09_02						TCRBD01,TCRBD02	TCRBD01-01,TCRBD02-01		TCRBJ02-04*01	TCRBJ02	TCRBJ02-04	01				0	0	2	7	6	0	36	50	56	-1	59	1	In	VDJ
TCCAGCAGGTAGTGCGAGGAGATTCGGCAGCTTATTTCTGTGCCAGCTCATCTCCTAGAGGAGGGGAGCGAGCAGTACTTCGGGCCG		1	7.507507507507507E-4	43	TCRBV18-01*01	TCRBV18	TCRBV18-01	01				TCRBD02-01*02	TCRBD02	TCRBD02-01	02				TCRBJ02-07*01	TCRBJ02	TCRBJ02-07	01				5	3	10	0	9	6	38	50	59	65	68	1	Out	VDJ
CACGCCCTGCAGCCAGAAGACTCAGCCCTGTATCTCTGCGCCAGCAGCCCATCCGCTTGACTAATCTCTGAGCAGTTCTTCGGGCCA	CASSPSA*LISEQFF	1	7.507507507507507E-4	45	TCRBV04-01*01	TCRBV04	TCRBV04-01	01				TCRBD02-01	TCRBD02	TCRBD02-01				01,02	TCRBJ02-01*01	TCRBJ02	TCRBJ02-01	01				4	5	2	9	9	9	36	49	58	63	68	1	Stop	VDJ
CCCTCAGAACCCAGGGACTCAGCTGTGTACTTCTGTGCCAGCAGCTCTTTCAGGGGGCTGAGCGGCACTGAAGCTTTCTTTGGACAA	CASSSFRGLSGTEAFF	1	7.507507507507507E-4	48	TCRBV12	TCRBV12				TCRBV12-03/12-04,TCRBV12-04		TCRBD01-01*01	TCRBD01	TCRBD01-01	01				TCRBJ01-01*01	TCRBJ01	TCRBJ01-01	01				6	7	4	0	6	4	33	44	50	58	65	1	In	VDJ
GTGACATCGGCCCAAAAGAACCCGACAGCTTTCTATCTCTGTGCCAGTCGGGATCACAGGGGAGGAAGCGGCTACACCTTCGGTTCG	CASRDHRGGSGYTF	1	7.507507507507507E-4	42	TCRBV19-01*01	TCRBV19	TCRBV19-01	01				TCRBD01-01*01	TCRBD01	TCRBD01-01	01				TCRBJ01-02*01	TCRBJ01	TCRBJ01-02	01				8	7	3	2	7	8	39	48	55	62	69	1	In	VDJ
TCCACAAAGCTGGAGGACTCAGCCATGTACTTCTGTGCCAGCAGTGAAGTGGCAGGCAGAACCTTGTACGAGCAGTACTTCGGGCCG	CASSEVAGRTLYEQYF	1	7.507507507507507E-4	48	TCRBV02-01	TCRBV02	TCRBV02-01				01,03	TCRBD01-01*01	TCRBD01	TCRBD01-01	01				TCRBJ02-07*01	TCRBJ02	TCRBJ02-07	01				1	10	4	4	3	4	33	49	52	56	66	1	In	VDJ
AGCTCTCTGGAGCTGGGGGACTCAGCTTTGTATTTCTGTGCCAGCAGCGAGGGGGCAGAGAGGGCCTACGAGCAGTACTTCGGGCCG	CASSEGAERAYEQYF	1	7.507507507507507E-4	45	TCRBV09-01*01	TCRBV09	TCRBV09-01	01				TCRBD01-01*01	TCRBD01	TCRBD01-01	01				TCRBJ02-07*01	TCRBJ02	TCRBJ02-07	01				3	8	5	0	0	2	36	-1	49	56	64	1	In	VDJ
CTGAAGATCCAGCGCACAGAGCAGGGGGACTCGGCCATGTATCTCTGTGCCAGCAGCCCCCAGAGGAATGAGCAGTTCTTCGGGCCA	CASSPQRNEQFF	1	7.507507507507507E-4	36	TCRBV07-09*01	TCRBV07	TCRBV07-09	01				TCRBD02-01*02	TCRBD02	TCRBD02-01	02				TCRBJ02-01*01	TCRBJ02	TCRBJ02-01	01				5	0	11	1	5	7	45	57	62	-1	66	1	In	VDJ
CCTGGAGCTTGGTGACTCTGCTGTGTATTTCTGTGCCAGCAGCGGGGCATGTCCTCAGGCTTGACCGGGGAGCTGTTTTTTGGAGAA		1	7.507507507507507E-4	50	TCRBV03-01/03-02*01	TCRBV03	TCRBV03-01/03-02	01				TCRBD01-01*01	TCRBD01	TCRBD01-01	01				TCRBJ02-02*01	TCRBJ02	TCRBJ02-02	01				5	15	7	0	0	5	31	-1	43	48	63	1	Out	VDJ
GAGCTGGGGGACTCGGCCCTTTATCTTTGCGCCAGCAGCTTAGCAACACCGGGACAGGGGGCGTATTCTGAAGCTTTCTTTGGACAA	CASSLATPGQGAYSEAFF	1	7.507507507507507E-4	54	TCRBV05-01*01	TCRBV05	TCRBV05-01	01				TCRBD01-01*01	TCRBD01	TCRBD01-01	01				TCRBJ01-01*01	TCRBJ01	TCRBJ01-01	01				2	5	0	0	9	6	27	41	50	62	67	1	In	VDJ
AATGTGAGTGCCTTGGAGCTGGGGGACTCGGCCCTGTATCTCTGTGCCAGAAGCTTGGCTCGGTCGACTGAAGCTTTCTTTGGACAA	CARSLARSTEAFF	1	7.507507507507507E-4	39	TCRBV05-03	TCRBV05	TCRBV05-03				01,02	TCRBD02-01	TCRBD02	TCRBD02-01				01,02	TCRBJ01-01*01	TCRBJ01	TCRBJ01-01	01				0	3	8	5	2	5	42	58	60	63	66	1	In	VDJ
CAGCCTGCAGAGCTTGGGGACTCGGCCGTGTATCTCTGTGCCAGCAGTTCTGACACCCACGGGGGATCACCCCTCCACTTTGGGAAT	CASSSDTHGGSPLHF	1	7.507507507507507E-4	45	TCRBV11-03*01	TCRBV11	TCRBV11-03	01				TCRBD02-01*01	TCRBD02	TCRBD02-01	01				TCRBJ01-06*01	TCRBJ01	TCRBJ01-06	01				6	1	8	2	12	10	36	47	59	65	66	1	In	VDJ
NNNNNCTCTCACTGTGACATCGGCCCAAAAGAACCCGACAGCTTTCTATCTCTGTGCCAGTAGGAAAGGAAGCAGTTCTTCGGGCCA		1	7.507507507507507E-4	29	TCRBV19-01*01	TCRBV19	TCRBV19-01	01								TCRBD01,TCRBD02	TCRBD01-01,TCRBD02-01		TCRBJ02-01*01	TCRBJ02	TCRBJ02-01	01				6	0	1	8	4	11	52	63	67	-1	70	1	Out	VDJ
TCGGCCCAAAAGAACCCGACAGCTTTCTATCTCTGTGCCAGTTCGGGGGGGGCGGCAACGAACACCGGGGAGCTGTTTTTTGGAGAA	CASSGGAATNTGELFF	1	7.507507507507507E-4	48	TCRBV19-01*01	TCRBV19	TCRBV19-01	01				TCRBD02-01*01	TCRBD02	TCRBD02-01	01				TCRBJ02-02*01	TCRBJ02	TCRBJ02-02	01				8	7	8	0	1	0	33	42	43	51	58	1	In	VDJ
CTACACACCCTGCAGCCAGAAGACTCGGCCCTGTATCTCTGCGCCAGCAGCCAAGAAGATGGCAGCACTGAAGCTTTCTTTGGACAA	CASSQEDGSTEAFF	1	7.507507507507507E-4	42	TCRBV04-03*01	TCRBV04	TCRBV04-03	01				TCRBD01-01*01	TCRBD01	TCRBD01-01	01				TCRBJ01-01*01	TCRBJ01	TCRBJ01-01	01				0	0	4	5	6	4	39	56	62	-1	65	1	In	VDJ
ACATCGGCCCAAAAGAACCCGACAGCTTTCTATCTCTGTGCCAGTAGTATATCAGGGGCCGGGGTCGGAAAACTGTTTTTTGGCAGT	CASSISGAGVGKLFF	1	7.507507507507507E-4	45	TCRBV19-01*01	TCRBV19	TCRBV19-01	01				TCRBD01-01*01	TCRBD01	TCRBD01-01	01				TCRBJ01-04*01	TCRBJ01	TCRBJ01-04	01				2	10	4	2	1	10	36	51	52	58	68	1	In	VDJ
ATTTAAATCTTCACATCAATTCCCTGGAGCTTGGTGACTCTGCTGTGTATTTCTGTGCCAGCAGCCAGGGGTATGGACTTCGGGCCG		1	7.507507507507507E-4	28	TCRBV03-01/03-02*01	TCRBV03	TCRBV03-01/03-02	01								TCRBD01,TCRBD02	TCRBD01-01,TCRBD02-01		TCRBJ02-07*01	TCRBJ02	TCRBJ02-07	01				3	5	6	2	0	14	53	-1	67	71	76	1	Out	VDJ
TTGGCGTCTGCTGTACCCTCTCAGACATTTGTGTACTTCTGTGCCAGCAGTCAGGAGACAGGGTCAGATACGCAGTATTTTGGCCCA	CASSQETGSDTQYF	1	7.507507507507507E-4	42	TCRBV06-04*01	TCRBV06	TCRBV06-04	01				TCRBD01-01*01	TCRBD01	TCRBD01-01	01				TCRBJ02-03*01	TCRBJ02	TCRBJ02-03	01				5	1	2	3	5	4	39	51	56	63	64	1	In	VDJ
TCTGCTGTACCCTCTCAGACATCTGTGTACTTCTGTGCCAGCAGTGACTCGTCTAGCGGGGACACAGATACGCAGTATTTTGGCCCA	CASSDSSSGDTDTQYF	1	7.507507507507507E-4	48	TCRBV06-04*01	TCRBV06	TCRBV06-04	01				TCRBD02-01*01	TCRBD02	TCRBD02-01	01				TCRBJ02-03*01	TCRBJ02	TCRBJ02-03	01				0	1	4	3	2	2	33	50	52	61	62	1	In	VDJ
CGGTCCACAAAGCTGGAGGACTCAGCCATGTACTTCTGTGCCAGCGCCAGACTAGCGGGAGTGGAAGATACGCAGTATTTTGGCCCA	CASARLAGVEDTQYF	1	7.507507507507507E-4	45	TCRBV02-01	TCRBV02	TCRBV02-01				01,03	TCRBD02-01*02	TCRBD02	TCRBD02-01	02				TCRBJ02-03*01	TCRBJ02	TCRBJ02-03	01				8	4	2	2	4	5	36	45	49	61	65	1	In	VDJ
AAGATCCAGCCCTCAGAACCCAGGGACTCAGCTGTGTACTTCTGTGCCAGCAGTACGACAGGGAGAACTGAAGCTTTCTTTGGACAA	CASSTTGRTEAFF	1	7.507507507507507E-4	39	TCRBV12-03/12-04*01	TCRBV12	TCRBV12-03/12-04	01				TCRBD01-01*01	TCRBD01	TCRBD01-01	01				TCRBJ01-01*01	TCRBJ01	TCRBJ01-01	01				5	3	2	3	2	5	42	54	56	63	66	1	In	VDJ
AAGATCCAGCGCACAGAGCAGGGGGACTCGGCCATGTATCTCTGTGCCAGCAGCCCCCAAGATCCGGAAAAACTGTTTTTTGGCAGT	CASSPQDPEKLFF	1	7.507507507507507E-4	39	TCRBV07-09*01	TCRBV07	TCRBV07-09	01								TCRBD01,TCRBD02	TCRBD01-01,TCRBD02-01		TCRBJ01-04*01	TCRBJ01	TCRBJ01-04	01				5	4	2	8	6	8	42	54	60	62	66	1	In	VDJ
GTCCGCTACCAGCTCCCAGACATCTGTGTACTTCTGTGCCATCAGTGACCGCCGGACAGGGCTTCCTATGGCTACACCTTCGGTTCG		1	7.507507507507507E-4	47	TCRBV10-03*01	TCRBV10	TCRBV10-03	01				TCRBD01-01*01	TCRBD01	TCRBD01-01	01				TCRBJ01-02*01	TCRBJ01	TCRBJ01-02	01				3	4	1	3	5	4	34	48	53	61	65	1	Out	VDJ
TTGGAGCTGGACGACTCGGCCCTGTATCTCTGTGCCAGCAGCTTGGGGGTGTGGGGGACTAGCGGGAACGAGCAGTACTTCGGGCCG	CASSLGVWGTSGNEQYF	1	7.507507507507507E-4	51	TCRBV05-04*01	TCRBV05	TCRBV05-04	01				TCRBD02-01*02	TCRBD02	TCRBD02-01	02				TCRBJ02-07*01	TCRBJ02	TCRBJ02-07	01				0	0	0	3	8	5	30	46	54	-1	67	1	In	VDJ
NNNNNNNNNNNNNTGTCGGCTGCTCCCTCCCAGACATCTGTGTACTTCTGTGCCAGCAGGAGCGGGAATGAGCAGTTCTTCGGGCCA	CASRSGNEQFF	1	7.507507507507507E-4	33	TCRBV06-05*01	TCRBV06	TCRBV06-05	01				TCRBD02-01	TCRBD02	TCRBD02-01				01,02	TCRBJ02-01*01	TCRBJ02	TCRBJ02-01	01				6	0	6	4	1	7	48	59	60	-1	66	1	In	VDJ
CGCACAGAGCAGGAGGACTCCGCCGTGTATCTCTGTGCCAGCAGCTTAGATGTTAGCGGGATCTACAATGAGCAGTTCTTCGGGCCA	CASSLDVSGIYNEQFF	1	7.507507507507507E-4	48	TCRBV07-08*01	TCRBV07	TCRBV07-08	01				TCRBD02-01*02	TCRBD02	TCRBD02-01	02				TCRBJ02-01*01	TCRBJ02	TCRBJ02-01	01				1	1	5	3	4	3	33	49	53	61	62	1	In	VDJ
CGGAGTCAGGGGACACAGCACTGTATTTCTGTGCCAGCAGCAAAGCGAGGACTAGCGGGGCACCAAGAGACCCAGTACTTCGGGCCA		1	7.507507507507507E-4	52	TCRBV21-01*01	TCRBV21	TCRBV21-01	01				TCRBD02-01*01	TCRBD02	TCRBD02-01	01				TCRBJ02-05*01	TCRBJ02	TCRBJ02-05	01				0	1	1	3	2	0	29	46	48	60	61	1	Out	VDJ
CTGGGGGACTCGGCCCTTTATCTTTGCGCCAGCAGGAGGCGGGCTAGCGGGACAGATAGGTTGGAGGAGACCCAGTACTTCGGGCCA	CASRRRASGTDRLEETQYF	1	7.507507507507507E-4	57	TCRBV05-01*01	TCRBV05	TCRBV05-01	01				TCRBD02-01*02	TCRBD02	TCRBD02-01	02				TCRBJ02-05*01	TCRBJ02	TCRBJ02-05	01				5	14	4	3	8	5	24	35	43	52	66	1	In	VDJ
GCGCTCAGGCTGGAGTCGGCTGCTCCCTCCCAGACATCTGTGTACTTCTGTGCCAGCAGTCCGGGGCGTGGCTACACCTTCGGTTCG	CASSPGRGYTF	1	7.507507507507507E-4	33	TCRBV06-01*01	TCRBV06	TCRBV06-01	01								TCRBD01,TCRBD02	TCRBD01-01,TCRBD02-01		TCRBJ01-02*01	TCRBJ01	TCRBJ01-02	01				5	1	7	0	2	7	48	60	62	67	68	1	In	VDJ
GAACTGGAGGATTCTGGAGTTTATTTCTGTGCCAGCAGCCCCGCCCCACTCGGGAGGTTCTCCACAGATACGCAGTATTTTGGCCCA	CASSPAPLGRFSTDTQYF	1	7.507507507507507E-4	54	TCRBV14-01*01	TCRBV14	TCRBV14-01	01				TCRBD02-01*02	TCRBD02	TCRBD02-01	02				TCRBJ02-03*01	TCRBJ02	TCRBJ02-03	01				4	5	8	1	10	2	27	40	50	57	62	1	In	VDJ
CAGCGCACAGAGCAGGAGGACTCGGCCGTGTATCTCTGTGCCAGCTGCGATACTAGCGGGACGATCGGGGAGCTGTTTTTTGGAGAA	CASCDTSGTIGELFF	1	7.507507507507507E-4	45	TCRBV07-02	TCRBV07	TCRBV07-02				01,02	TCRBD02-01*02	TCRBD02	TCRBD02-01	02				TCRBJ02-02*01	TCRBJ02	TCRBJ02-02	01				8	4	3	3	6	7	36	45	51	61	65	1	In	VDJ
CACATCAATTCCCTGGAGCTTGGTGACTCTGCTGTGTATTTCTGTGCCAGCAGCTTTCAAGGCCGGACTGAAGCTTTCTTTGGACAA	CASSFQGRTEAFF	1	7.507507507507507E-4	39	TCRBV03-01/03-02*01	TCRBV03	TCRBV03-01/03-02	01								TCRBD01,TCRBD02	TCRBD01-01,TCRBD02-01		TCRBJ01-01*01	TCRBJ01	TCRBJ01-01	01				5	4	5	4	5	5	42	54	59	62	66	1	In	VDJ
GAGCAGGGGGACTCGGCCATGTATCTCTGTGCCAGCAGCTCTTTAGCACTAGCGGGAGGGCCTAAGGATACGCAGTATTTTGGCCCA	CASSSLALAGGPKDTQYF	1	7.507507507507507E-4	54	TCRBV07-09*01	TCRBV07	TCRBV07-09	01				TCRBD02-01*02	TCRBD02	TCRBD02-01	02				TCRBJ02-03*01	TCRBJ02	TCRBJ02-03	01				4	6	3	0	7	6	27	40	47	60	66	1	In	VDJ
GTGACCAGTGCCCATCCTGAAGACAGCAGCTTCTACATCTGCAGTGCTACCCACAGGGTTCCGTCAGAGACCCAGTACTTCGGGCCA	CSATHRVPSETQYF	1	7.507507507507507E-4	42	TCRBV20	TCRBV20				TCRBV20-01,TCRBV20-or09_02		TCRBD01-01*01	TCRBD01	TCRBD01-01	01				TCRBJ02-05*01	TCRBJ02	TCRBJ02-05	01				4	7	3	3	3	4	39	49	52	58	65	1	In	VDJ
GAGTCCGCCAGCACCAACCAGACATCTATGTACCTCTGTGCCAGCAGTTCACCCCATCGGGAACAAGAGACCCAGTACTTCGGGCCA	CASSSPHREQETQYF	1	7.507507507507507E-4	45	TCRBV28-01*01	TCRBV28	TCRBV28-01	01				TCRBD02-01*02	TCRBD02	TCRBD02-01	02				TCRBJ02-05*01	TCRBJ02	TCRBJ02-05	01				4	1	8	3	8	2	36	49	57	62	63	1	In	VDJ
TCTGCCATCCCCAACCAGACAGCTCTTTACTTCTGTGCCACCAGTGACCTGGGACAGGGGATCTCAGATACGCAGTATTTTGGCCCA	CATSDLGQGISDTQYF	1	7.507507507507507E-4	48	TCRBV24-01*01	TCRBV24	TCRBV24-01	01				TCRBD01-01*01	TCRBD01	TCRBD01-01	01				TCRBJ02-03*01	TCRBJ02	TCRBJ02-03	01				4	4	0	2	3	4	33	47	50	60	64	1	In	VDJ
NTGTCGGCTGCTCCCTCCCAAACATCTGTGTACTTCTGTGCCAGCAGTTAATTTGAGAACCTGAATACTGAAGCTTTCTTTGGACAA	CASS*FENLNTEAFF	1	7.507507507507507E-4	45	TCRBV06-02/06-03*01	TCRBV06	TCRBV06-02/06-03	01				TCRBD02-01*02	TCRBD02	TCRBD02-01	02				TCRBJ01-01*01	TCRBJ01	TCRBJ01-01	01				3	9	11	2	4	5	36	50	54	57	66	1	Stop	VDJ
ATCCTGGAGTCGCCCAGCCCCAACCAGACCTCTCTGTACTTCTGTGCCAGCAGGGGACAGGGGACCTACGAGCAGTACTTCGGGCCG	CASRGQGTYEQYF	1	7.507507507507507E-4	39	TCRBV27-01*01	TCRBV27	TCRBV27-01	01				TCRBD01-01*01	TCRBD01	TCRBD01-01	01				TCRBJ02-07*01	TCRBJ02	TCRBJ02-07	01				6	1	0	2	0	2	42	-1	53	63	64	1	In	VDJ
NNNNNNNTGTCGGCTGCTCCCTCCCAGACATCTGTGTACTTCTGTGCCAGCAGTGTCGAAAGGACCTACGAGCAGTACTTCGGGCCG	CASSVERTYEQYF	1	7.507507507507507E-4	39	TCRBV06	TCRBV06				TCRBV06-01,TCRBV06-05						TCRBD01,TCRBD02	TCRBD01-01,TCRBD02-01		TCRBJ02-07*01	TCRBJ02	TCRBJ02-07	01				4	0	1	8	6	2	42	55	61	-1	64	1	In	VDJ
NNNNTGTCGGCTGCTCCCTCCCAGACATCTGTGTACTTCTGTGCCAGCAGTCCAGGGTCCTCTGGAAACACCATATATTTTGGAGAG	CASSPGSSGNTIYF	1	7.507507507507507E-4	42	TCRBV06-05*01	TCRBV06	TCRBV06-05	01				TCRBD01-01*01	TCRBD01	TCRBD01-01	01				TCRBJ01-03*01	TCRBJ01	TCRBJ01-03	01				5	2	4	3	1	0	39	51	52	57	59	1	In	VDJ
GTGACATCGGCCCAAAAGAACCCGACAGCTTTCTATCTCTGTGCCAGTAGTATTCTTGGACTAGAAGGGACCCAGTACTTCGGGCCA	CASSILGLEGTQYF	1	7.507507507507507E-4	42	TCRBV19-01*01	TCRBV19	TCRBV19-01	01				TCRBD02-01	TCRBD02	TCRBD02-01				01,02	TCRBJ02-05*01	TCRBJ02	TCRBJ02-05	01				3	4	1	8	4	7	39	53	57	64	68	1	In	VDJ
CACATCAATTCCCTGGAGCTTGGTGACTCTGCTGTGTATTTCTGTGCCAGCAGCCCTAGCGGGAGAGAGACCCAGTACTTCGGGCCA	CASSPSGRETQYF	1	7.507507507507507E-4	39	TCRBV03-01/03-02*01	TCRBV03	TCRBV03-01/03-02	01				TCRBD02-01*02	TCRBD02	TCRBD02-01	02				TCRBJ02-05*01	TCRBJ02	TCRBJ02-05	01				4	0	4	2	0	4	42	-1	55	-1	65	1	In	VDJ
NTGTCGGCTGCTCCCTCCCAGACATCTGTGTACTTCTGTGCCAGCAGTGAAGGGACGGGGCCTAATGAAAAACTGTTTTTTGGCAGT	CASSEGTGPNEKLFF	1	7.507507507507507E-4	45	TCRBV06-01*01	TCRBV06	TCRBV06-01	01								TCRBD01,TCRBD02	TCRBD01-01,TCRBD02-01		TCRBJ01-04*01	TCRBJ01	TCRBJ01-04	01				1	0	7	0	4	3	36	52	56	-1	61	1	In	VDJ
TGTCCTCAGAACCGGGAGACACGGCACTGTATCTCTGCGCCAGCAGTCAACTTATCCTGAGGGAATCAGCCCCAGCATTTTGGTGAT		1	7.507507507507507E-4	46	TCRBV23-01*01	TCRBV23	TCRBV23-01	01				TCRBD02-01*02	TCRBD02	TCRBD02-01	02				TCRBJ01-05*01	TCRBJ01	TCRBJ01-05	01				2	0	11	0	8	4	35	50	58	-1	63	1	Out	VDJ
GTGAGCACCTTGGAGCTGGGGGACTCGGCCCTTTATCTTTGCGCCAGCAGGCTAGGGGACAGGGGCAATGAGCAGTTCTTCGGGCCA	CASRLGDRGNEQFF	1	7.507507507507507E-4	42	TCRBV05-01*01	TCRBV05	TCRBV05-01	01				TCRBD01-01*01	TCRBD01	TCRBD01-01	01				TCRBJ02-01*01	TCRBJ02	TCRBJ02-01	01				5	0	0	2	5	6	39	50	55	-1	65	1	In	VDJ
GTCGGCTGCTCCCTCCCAGACATCTGTGTACTTCTGTGCCAGCAGTAACTAGCGGGAGTTTGCACAGATACGCAGTATTTTGGCCCA		1	7.507507507507507E-4	47	TCRBV06-05*01	TCRBV06	TCRBV06-05	01				TCRBD02-01*02	TCRBD02	TCRBD02-01	02				TCRBJ02-03*01	TCRBJ02	TCRBJ02-03	01				1	3	6	2	0	1	34	-1	50	58	61	1	Out	VDJ
CAGCCTGCAGAGCTTGAGGACTCGGCCGTGTATCTCTGTGCCAGCAGCTTAGGTCGGGGGGCGAACACTGAAGCTTTCTTTGGACAA	CASSLGRGANTEAFF	1	7.507507507507507E-4	45	TCRBV11	TCRBV11				TCRBV11-02,TCRBV11-03		TCRBD02-01*01	TCRBD02	TCRBD02-01	01				TCRBJ01-01*01	TCRBJ01	TCRBJ01-01	01				1	1	8	1	2	1	36	52	54	61	62	1	In	VDJ
CAGAGCTTGAGGACTCGGCCGTGTATCTCTGTGCCAGCAGCTTTAGACTAGCGGGAGGGTATGGGCAATGAGCAGTTCTTCGGGCCA		1	7.507507507507507E-4	52	TCRBV11	TCRBV11				TCRBV11-02,TCRBV11-03		TCRBD02-01*02	TCRBD02	TCRBD02-01	02				TCRBJ02-01*01	TCRBJ02	TCRBJ02-01	01				3	6	2	0	2	6	29	43	45	59	65	1	Out	VDJ
CAGCCTGCAGAGCTTGGGGACTCGGCCGTGTATCTCTGTGCCAGCAGCTTAGCGCTAGCTGGGTCCTACGAGCAGTACTTCGGGCCG	CASSLALAGSYEQYF	1	7.507507507507507E-4	45	TCRBV11-03*01	TCRBV11	TCRBV11-03	01				TCRBD02-01	TCRBD02	TCRBD02-01				01,02	TCRBJ02-07*01	TCRBJ02	TCRBJ02-07	01				1	4	4	7	2	1	36	52	54	59	63	1	In	VDJ
GTCAGCTACCAGCTCCCAGACATCTGTGTACTTCTGTGCCATCAGTGCCCTGGGGGGGAGCGGTCCTACGAGCAGTACTTCGGGCCG		1	7.507507507507507E-4	47	TCRBV10-03*01	TCRBV10	TCRBV10-03	01				TCRBD02-01*01	TCRBD02	TCRBD02-01	01				TCRBJ02-07*01	TCRBJ02	TCRBJ02-07	01				4	5	9	0	4	1	34	47	51	58	63	1	Out	VDJ
CAGCCTGCAGAGCTTGAGGACTCGGCCGTGTATCTCTGTGCCAGCAGCTTAGTCGAGGGCGGGGACTATGGCTACACCTTCGGTTCG	CASSLVEGGDYGYTF	1	7.507507507507507E-4	45	TCRBV11	TCRBV11				TCRBV11-02,TCRBV11-03		TCRBD02-01*01	TCRBD02	TCRBD02-01	01				TCRBJ01-02*01	TCRBJ01	TCRBJ01-02	01				1	0	7	3	6	3	36	52	58	-1	64	1	In	VDJ
CGCTGTTTGTTGTGTTGGCTGCTCCCTCCCAGACATCTGTGTACTTCTGTGCCAGCAGTTTCCCTGGACGACTACACCTTCGGTTCG		1	7.507507507507507E-4	34	TCRBV06-06*01	TCRBV06	TCRBV06-06	01								TCRBD01,TCRBD02	TCRBD01-01,TCRBD02-01		TCRBJ01-02*01	TCRBJ01	TCRBJ01-02	01				4	2	1	7	5	10	47	60	65	69	71	1	Out	VDJ
CTCAAGATCCAGCCTGCAGAGCTTGAGGACTCGGCCGTGTATCTCTGTGCCAGCAGCTCCCTTAGCGGGAGAGCACTTTTCGGGCCA	CASSSLSGRALF	1	7.507507507507507E-4	36	TCRBV11	TCRBV11				TCRBV11-02,TCRBV11-03		TCRBD02-01*02	TCRBD02	TCRBD02-01	02				TCRBJ02	TCRBJ02				TCRBJ02-01,TCRBJ02-05		4	7	5	2	4	19	45	58	62	71	78	1	In	VDJ
CCCTCAGAACCCAGGGACTCAGCTGTGTATTTTTGTGCTAGTGGTTCCTGGGGGGGGAGTGGCAATCAGCCCCAGCATTTTGGTGAT	CASGSWGGSGNQPQHF	1	7.507507507507507E-4	48	TCRBV12-05*01	TCRBV12	TCRBV12-05	01				TCRBD02-01*01	TCRBD02	TCRBD02-01	01				TCRBJ01-05*01	TCRBJ01	TCRBJ01-05	01				4	5	9	0	3	2	33	46	49	56	61	1	In	VDJ
ATCCAGCCCTCAGAACCCAGGGACTCAGCTGTGTACTTCTGTGCCAGCAGTTTGGTAGGGACCTACAATGAGCAGTTCTTCGGGCCA	CASSLVGTYNEQFF	1	7.507507507507507E-4	42	TCRBV12	TCRBV12				TCRBV12-03/12-04,TCRBV12-04						TCRBD01,TCRBD02	TCRBD01-01,TCRBD02-01		TCRBJ02-01*01	TCRBJ02	TCRBJ02-01	01				3	0	0	8	4	2	39	53	57	-1	61	1	In	VDJ
TCCCTAGAGTCTGCCATCCCCAACCAGAAAGCTCTTTACTTCTGTGCCACCAGTGATTTAGGAGCGATTATGCAGTATTTTGGCCCA	CATSDLGAIMQYF	1	7.507507507507507E-4	39	TCRBV24-01*01	TCRBV24	TCRBV24-01	01				TCRBD02-01	TCRBD02	TCRBD02-01				01,02	TCRBJ02-03*01	TCRBJ02	TCRBJ02-03	01				1	5	6	6	3	11	42	59	62	66	71	1	In	VDJ
CAGGTAGTGCGAGGAGATTCGGCAGCTTATTTCTGTGCCAGCTCAGATGGACAGGGGGCGAGTAATGAAAAACTGTTTTTTGGCAGT	CASSDGQGASNEKLFF	1	7.507507507507507E-4	48	TCRBV18-01*01	TCRBV18	TCRBV18-01	01				TCRBD01-01*01	TCRBD01	TCRBD01-01	01				TCRBJ01-04*01	TCRBJ01	TCRBJ01-04	01				5	3	1	0	3	4	33	45	48	59	62	1	In	VDJ
GCAGGTAGTGCGAGGAGATTCGGCAGCTTATTTCTGTGCCAGCTCATCAGGACAGGGGTCAACTAATGAAAAACTGTTTTTGGCAGT		1	7.507507507507507E-4	47	TCRBV18-01*01	TCRBV18	TCRBV18-01	01				TCRBD01-01*01	TCRBD01	TCRBD01-01	01				TCRBJ01-04*01	TCRBJ01	TCRBJ01-04	01				5	18	1	2	3	18	34	46	49	58	76	1	Out	VDJ
ACTCTGACAGTGACCAGTGCCCATCCTGAAGACAGCAGCTTCTACATCTGCAGTGCTCGGGGAGGCAATGGCTACACCTTCGGTTCG	CSARGGNGYTF	1	7.507507507507507E-4	33	TCRBV20-01	TCRBV20	TCRBV20-01				01,04	TCRBD02-01*02	TCRBD02	TCRBD02-01	02				TCRBJ01-02*01	TCRBJ01	TCRBJ01-02	01				5	2	9	1	2	6	48	57	59	65	67	1	In	VDJ
GTGCCCATCCTGAAGACAGCAGCTTCTACATCTGCAGTGCTACTCGACTAGCGGTGAGAGGGCTCCTACGAGCAGTACTTTGGGCCG		1	7.507507507507507E-4	49	TCRBV20	TCRBV20				TCRBV20-01,TCRBV20-or09_02		TCRBD02-01	TCRBD02	TCRBD02-01				01,02	TCRBJ02-07	TCRBJ02	TCRBJ02-07				01,02	4	27	2	5	3	19	32	42	45	54	81	1	Out	VDJ
CAGCCTGCAGAGCTTGAGGACTCGGCCGTGTATCTCTGTGCCAGCAGCTCCCTCAGACAGGGAGGAAACACCATATATTTTGGAGAG	CASSSLRQGGNTIYF	1	7.507507507507507E-4	45	TCRBV11	TCRBV11				TCRBV11-02,TCRBV11-03		TCRBD01-01*01	TCRBD01	TCRBD01-01	01				TCRBJ01-03*01	TCRBJ01	TCRBJ01-03	01				4	1	2	3	6	4	36	49	55	62	63	1	In	VDJ
TCGGCTGCTCCCTCCCAAACATCTGTGTACTTCTGTGCCAGCGAGGTCCGGACTAGCGGGAGGGTGGAGACCCAGTACTTCGGGCCA	CASEVRTSGRVETQYF	1	7.507507507507507E-4	48	TCRBV06	TCRBV06				TCRBV06-02/06-03,TCRBV06-02		TCRBD02-01*02	TCRBD02	TCRBD02-01	02				TCRBJ02-05*01	TCRBJ02	TCRBJ02-05	01				8	2	1	0	7	5	33	42	49	64	66	1	In	VDJ
AGTGCCCATCCTGAAGACAGCAGCTTCTACATCTGCAGTGCCCAAACCCTTAGTGACCCGAGCACAGATACGCAGTATTTTGGCCCA	CSAQTLSDPSTDTQYF	1	7.507507507507507E-4	48	TCRBV20	TCRBV20				TCRBV20-01,TCRBV20-or09_02						TCRBD01,TCRBD02	TCRBD01-01,TCRBD02-01		TCRBJ02-03*01	TCRBJ02	TCRBJ02-03	01				6	3	2	7	13	0	33	41	54	57	60	1	In	VDJ
CCACGGAGTCAGGGGACACAGCACTGTATTTCTGTGCCAGCAGAAGCCTACTAGCTACACAATTCCACTGAGGCTTTCTTTGGACAA		1	7.507507507507507E-4	49	TCRBV21-01*01	TCRBV21	TCRBV21-01	01				TCRBD02-01	TCRBD02	TCRBD02-01				01,02	TCRBJ01-01*01	TCRBJ01	TCRBJ01-01	01				6	17	3	7	6	11	32	43	49	55	72	1	Out	VDJ
CTCACTGTGACATCGGCCCAAAAGAACCCGACAGCTTTCTATCTCTGTGCCAGCGGATCATATAATTCACCCCTCCACTTTGGGAAT	CASGSYNSPLHF	1	7.507507507507507E-4	36	TCRBV19-01*01	TCRBV19	TCRBV19-01	01								TCRBD01,TCRBD02	TCRBD01-01,TCRBD02-01		TCRBJ01-06*01	TCRBJ01	TCRBJ01-06	01				9	3	1	8	1	4	45	53	54	57	60	1	In	VDJ
CCTGCAGAGCTTGAGGACTCGGCCGTGTATCTCTGTGCCAGCAGCTCCAATGGGGGGGCGGTGGGAGAGACCCAGTACTTCGGGCCA	CASSSNGGAVGETQYF	1	7.507507507507507E-4	48	TCRBV11	TCRBV11				TCRBV11-02,TCRBV11-03		TCRBD02-01*01	TCRBD02	TCRBD02-01	01				TCRBJ02-05*01	TCRBJ02	TCRBJ02-05	01				4	7	9	0	5	4	33	46	51	58	65	1	In	VDJ
CTGACTGTGAGCAACATGAGCCCTGAAGACAGCAGCATATATCTCTGCAGCGTTGTGGTCCAGGCTTATGGCTACACCTTCGGTTCG	CSVVVQAYGYTF	1	7.507507507507507E-4	36	TCRBV29-01	TCRBV29	TCRBV29-01				01,02	TCRBD01-01*01	TCRBD01	TCRBD01-01	01				TCRBJ01-02*01	TCRBJ01	TCRBJ01-02	01				4	2	4	4	5	5	45	55	60	64	66	1	In	VDJ
CTGGAGTCCGCTACCAGCTCCCAGACATCTGTGTACTTCTGTGCCATCAGGAATGGACAGGGGGCAGATACGCAGTATTTTGGCCCA	CAIRNGQGADTQYF	1	7.507507507507507E-4	42	TCRBV10-03*01	TCRBV10	TCRBV10-03	01				TCRBD01-01*01	TCRBD01	TCRBD01-01	01				TCRBJ02-03*01	TCRBJ02	TCRBJ02-03	01				6	0	1	1	4	4	39	50	54	-1	64	1	In	VDJ
[truncated: 2 more columns]
