# Supplementary material for: Preoperative immune checkpoint inhibition and cryoablation in early-stage breast cancer
Source: iScience. 2024 Jan 12;27(2):108880. doi: 10.1016/j.isci.2024.108880 (PMC10850740; doi:10.1016/j.isci.2024.108880)
Supplement: Data S1. Metadata file for TCR clone abundance tables provided in the supplement [file mmc2.zip › 16-495-5TD_TCRB.tsv]

nucleotide	aminoAcid	count (templates/reads)	frequencyCount (%)	cdr3Length	vMaxResolved	vFamilyName	vGeneName	vGeneAllele	vFamilyTies	vGeneNameTies	vGeneAlleleTies	dMaxResolved	dFamilyName	dGeneName	dGeneAllele	dFamilyTies	dGeneNameTies	dGeneAlleleTies	jMaxResolved	jFamilyName	jGeneName	jGeneAllele	jFamilyTies	jGeneNameTies	jGeneAlleleTies	vDeletion	n1Insertion	d5Deletion	d3Deletion	n2Insertion	jDeletion	vIndex	n1Index	dIndex	n2Index	jIndex	estimatedNumberGenomes	sequenceStatus	cloneResolved	vOrphon	dOrphon	jOrphon	vFunction	dFunction	jFunction	fractionNucleated	vAlignLength	vAlignSubstitutionCount	vAlignSubstitutionIndexes
ATCCAGCCCTCAGAACCCAGGGACTCAGCTGTGTACTTCTGTGCCAGCAGCCGAGACGACAGCGTCTACGAGCAGTACTTCGGGCCG	CASSRDDSVYEQYF	27	0.010037174721189592	42	TCRBV12	TCRBV12				TCRBV12-03/12-04,TCRBV12-04		TCRBD01-01*01	TCRBD01	TCRBD01-01	01				TCRBJ02-07*01	TCRBJ02	TCRBJ02-07	01				6	3	2	5	7	3	39	50	57	62	65	27	In	VDJ
GTGACCAGTGCCCATCCTGAAGACAGCAGCTTCTACATCTGCAGTGCTAGAGGGACAGGTGACTCCTACGAGCAGTACTTCGGGCCG	CSARGTGDSYEQYF	8	0.002973977695167286	42	TCRBV20	TCRBV20				TCRBV20-01,TCRBV20-or09_02		TCRBD01-01*01	TCRBD01	TCRBD01-01	01				TCRBJ02-07*01	TCRBJ02	TCRBJ02-07	01				1	3	1	4	0	0	39	-1	52	59	62	8	In	VDJ
CAGCCTGCAGAGCTTGGGGACTCGGCCGTGTATCTCTGTGCCAGCAGTTTAAGGGGCCCGGCCTACAATGAGCAGTTCTTCGGGCCA	CASSLRGPAYNEQFF	9	0.003345724907063197	45	TCRBV11-03*01	TCRBV11	TCRBV11-03	01				TCRBD01-01*01	TCRBD01	TCRBD01-01	01				TCRBJ02-01*01	TCRBJ02	TCRBJ02-01	01				2	5	5	2	0	2	36	-1	51	56	61	9	In	VDJ
ACATCGGCCCAAAAGAACCCGACAGCTTTCTATCTCTGTGCCAGTAGTTTGGCGATATTTGGGTCCTACGAGCAGTACTTCGGGCCG	CASSLAIFGSYEQYF	3	0.0011152416356877324	45	TCRBV19-01*01	TCRBV19	TCRBV19-01	01								TCRBD01,TCRBD02	TCRBD01-01,TCRBD02-01		TCRBJ02-07*01	TCRBJ02	TCRBJ02-07	01				5	0	0	9	12	1	36	48	60	-1	63	3	In	VDJ
GCCCATCCTGAAGACAGCAGCTTCTACATCTGCAGTGCTAGAGACCGACTAGCGGGAGGGCTCTACAATGAGCAGTTCTTCGGGCCA	CSARDRLAGGLYNEQFF	2	7.434944237918215E-4	51	TCRBV20	TCRBV20				TCRBV20-01,TCRBV20-or09_02		TCRBD02-01*02	TCRBD02	TCRBD02-01	02				TCRBJ02-01*01	TCRBJ02	TCRBJ02-01	01				0	2	2	0	2	3	30	44	46	60	62	2	In	VDJ
CAGCCTGCAGAGCTTGGGGACTCGGCCGTGTATCTCTGTGCCAGCAGCTTAGCCTCGGAAGTAGTCGGCGAGCAGTACTTCGGGCCG	CASSLASEVVGEQYF	5	0.0018587360594795538	45	TCRBV11-03*01	TCRBV11	TCRBV11-03	01								TCRBD01,TCRBD02	TCRBD01-01,TCRBD02-01		TCRBJ02-07*01	TCRBJ02	TCRBJ02-07	01				1	9	1	8	4	6	36	52	56	59	68	5	In	VDJ
TGACAGTGACCAGTGCCCATCCTGAAGACAGCAGCTTCTACATCTGCAGTGCTCAAAGACTAGTTCTGCGAGCAGTTCTTCGGGCCA		7	0.0026022304832713753	37	TCRBV20	TCRBV20				TCRBV20-01,TCRBV20-or09_02		TCRBD02-01	TCRBD02	TCRBD02-01				01,02	TCRBJ02-01*01	TCRBJ02	TCRBJ02-01	01				5	6	2	8	4	10	44	53	57	63	69	7	Out	VDJ
CTGCAGCCAGAAGACTCAGCCCTGTATCTCTGCGCCAGCAGCCTGGTTGGACTAGCGGGAGGCACCGGGGAGCTGTTTTTTGGAGAA	CASSLVGLAGGTGELFF	4	0.001486988847583643	51	TCRBV04-01*01	TCRBV04	TCRBV04-01	01				TCRBD02-01*02	TCRBD02	TCRBD02-01	02				TCRBJ02-02*01	TCRBJ02	TCRBJ02-02	01				4	0	1	1	5	4	30	43	48	-1	62	4	In	VDJ
ATCCAGCCCTCAGAACCCAGGGACTCAGCTGTGTACTTCTGTGCCAGCAGTTTGGGGGGGCTGCGAAACACCATATATTTTGGAGAG	CASSLGGLRNTIYF	12	0.0044609665427509295	42	TCRBV12	TCRBV12				TCRBV12-03/12-04,TCRBV12-04		TCRBD02-01*01	TCRBD02	TCRBD02-01	01				TCRBJ01-03*01	TCRBJ01	TCRBJ01-03	01				3	4	9	0	0	5	39	-1	53	60	64	12	In	VDJ
CTGAAGATCCGGTCCACAAAGCTGGAGGACTCAGCCATGTACTTCTGTGCCAGCAGTGATTTCACAGATACGCAGTATTTTGGCCCA	CASSDFTDTQYF	7	0.0026022304832713753	36	TCRBV02-01	TCRBV02	TCRBV02-01				01,03								TCRBJ02-03*01	TCRBJ02	TCRBJ02-03	01				3	3	0	0	0	2	45	-1	-1	59	62	7	In	VJ
ACTGTGACATCGGCCCAAAAGAACCCGACAGCTTTCTATCTCTGTGCCAGTACCCGGGACTCCTATCAGCCCCAGCATTTTGGTGAT	CASTRDSYQPQHF	9	0.003345724907063197	39	TCRBV19-01*01	TCRBV19	TCRBV19-01	01				TCRBD02-01	TCRBD02	TCRBD02-01				01,02	TCRBJ01-05*01	TCRBJ01	TCRBJ01-05	01				7	3	0	10	3	5	42	52	55	61	64	9	In	VDJ
CTGGAGTCCGCCAGCACCAACCAGACATCTATGTACCTCTGTGCCAGCAGAAAACAGGGGGGAGATGAAAAACTGTTTTTTGGCAGT	CASRKQGGDEKLFF	8	0.002973977695167286	42	TCRBV28-01*01	TCRBV28	TCRBV28-01	01				TCRBD01-01*01	TCRBD01	TCRBD01-01	01				TCRBJ01-04*01	TCRBJ01	TCRBJ01-04	01				6	3	3	1	3	6	39	50	53	61	64	8	In	VDJ
CCTGCAGAGCTTGGGGACTCGGCCATGTATCTCTGTGCCAGCAGCCGACTAGCGGGAGGGAGGGCAGATACGCAGTATTTTGGCCCA	CASSRLAGGRADTQYF	6	0.0022304832713754648	48	TCRBV11-01*01	TCRBV11	TCRBV11-01	01				TCRBD02-01*02	TCRBD02	TCRBD02-01	02				TCRBJ02-03*01	TCRBJ02	TCRBJ02-03	01				5	4	2	0	1	4	33	45	46	60	64	6	In	VDJ
CGGTCCACAAAGCTGGAGGACTCAGCCATGTACTTCTGTGCCAGCAGTGAGCAGGGACAGGGGTCAGACATTCAGTACTTCGGCGCC	CASSEQGQGSDIQYF	7	0.0026022304832713753	45	TCRBV02-01	TCRBV02	TCRBV02-01				01,03	TCRBD01-01*01	TCRBD01	TCRBD01-01	01				TCRBJ02-04*01	TCRBJ02	TCRBJ02-04	01				3	4	0	2	3	8	36	50	53	63	67	7	In	VDJ
TCTGCTGTACCCTCTCAGACATCTGTGTACTTCTGTGCCAGCAGTGTTACCGGGACTAGCGGGACAGATACGCAGTATTTTGGCCCA	CASSVTGTSGTDTQYF	6	0.0022304832713754648	48	TCRBV06-04*01	TCRBV06	TCRBV06-04	01				TCRBD02-01	TCRBD02	TCRBD02-01				01,02	TCRBJ02-03*01	TCRBJ02	TCRBJ02-03	01				4	0	0	4	5	3	33	46	51	-1	63	6	In	VDJ
CACGCCCTGCAGCCAGAAGACTCAGCCCTGTATCTCTGCGCCAGCAGCCAGGGCCCGACAGGGCCCTACGAGCAGTACTTCGGGCCG	CASSQGPTGPYEQYF	5	0.0018587360594795538	45	TCRBV04-01*01	TCRBV04	TCRBV04-01	01				TCRBD01-01*01	TCRBD01	TCRBD01-01	01				TCRBJ02-07*01	TCRBJ02	TCRBJ02-07	01				3	1	2	3	6	2	36	50	56	63	64	5	In	VDJ
AGTCCGCTACCAGCTCCCAGACATCTGTGTACTTCTGTGCCATCAAGGGGACGCCGGGGAGCTAATGAAAAACTGTTTTTTGGCAGT		3	0.0011152416356877324	46	TCRBV10-03*01	TCRBV10	TCRBV10-03	01								TCRBD01,TCRBD02	TCRBD01-01,TCRBD02-01		TCRBJ01-04*01	TCRBJ01	TCRBJ01-04	01				7	9	0	7	2	3	35	45	47	52	61	3	Out	VDJ
CAGCCTGCAGAACTGGAGGATTCTGGAGTTTATTTCTGTGCCAGCAGCCACCGGGACAGCCAGTACAATGAGCAGTTCTTCGGGCCA	CASSHRDSQYNEQFF	4	0.001486988847583643	45	TCRBV14-01*01	TCRBV14	TCRBV14-01	01				TCRBD01-01*01	TCRBD01	TCRBD01-01	01				TCRBJ02-01*01	TCRBJ02	TCRBJ02-01	01				3	4	0	5	2	4	36	50	52	59	63	4	In	VDJ
CTGACTGTGAGCAACATGAGCCCTGAAGACAGCAGCATATATCTCTGCAGCGGGGCTAGCGGATACAATGAGCAGTTCTTCGGGCCA	CSGASGYNEQFF	5	0.0018587360594795538	36	TCRBV29-01	TCRBV29	TCRBV29-01				01,02,03	TCRBD02-01	TCRBD02	TCRBD02-01				01,02	TCRBJ02-01*01	TCRBJ02	TCRBJ02-01	01				7	1	4	5	3	4	45	52	55	62	63	5	In	VDJ
GAGTCGCCCAGCCCCAACCAGACCTCTCTGTACTTCTGTGCCAGCAGTTTGCAGGGAGGAGGGAATCAGCCCCAGCATTTTGGTGAT	CASSLQGGGNQPQHF	8	0.002973977695167286	45	TCRBV27-01*01	TCRBV27	TCRBV27-01	01				TCRBD02-01*02	TCRBD02	TCRBD02-01	02				TCRBJ01-05*01	TCRBJ01	TCRBJ01-05	01				3	4	9	1	3	4	36	50	53	59	63	8	In	VDJ
CACGCCCTGCAGCCAGAAGACTCAGCCCTGTATCTCTGCGCCAGCAGCCAAGGAGGGACAGGACCCTACGAGCAGTACTTCGGGCCG	CASSQGGTGPYEQYF	12	0.0044609665427509295	45	TCRBV04-01*01	TCRBV04	TCRBV04-01	01				TCRBD01-01*01	TCRBD01	TCRBD01-01	01				TCRBJ02-07*01	TCRBJ02	TCRBJ02-07	01				1	2	0	4	2	2	36	52	54	62	64	12	In	VDJ
CTGGAGTCGCCCAGCCCCAACCAGACCTCTCTGTACTTCTGTGCCAGCAAAACGGGACAGGGTTGGTACGAGCAGTACTTCGGGCCG	CASKTGQGWYEQYF	2	7.434944237918215E-4	42	TCRBV27-01*01	TCRBV27	TCRBV27-01	01				TCRBD01-01*01	TCRBD01	TCRBD01-01	01				TCRBJ02-07*01	TCRBJ02	TCRBJ02-07	01				7	4	0	3	4	4	39	49	53	62	66	2	In	VDJ
GAACCGGGAGACACGGCACTGTATCTCTGCGCCAGCAGTTTGTCCGGGTACGCACAAAGTCGGGCCAACGTGCTGACTTTCGGGGCC	CASSLSGYAQSRANVLTF	1	3.717472118959108E-4	54	TCRBV23-01*01	TCRBV23	TCRBV23-01	01								TCRBD01,TCRBD02	TCRBD01-01,TCRBD02-01		TCRBJ02-06*01	TCRBJ02	TCRBJ02-06	01				5	7	8	0	22	16	27	39	61	65	72	1	In	VDJ
CAGCCCTCAGAACCCAGGGACTCAGCTGTGTACTTCTGTGCCAGCAGTTTAGGGGCGGGACCCTCCTACGAGCAGTACTTCGGGCCG	CASSLGAGPSYEQYF	3	0.0011152416356877324	45	TCRBV12	TCRBV12				TCRBV12-03/12-04,TCRBV12-04		TCRBD02-01*02	TCRBD02	TCRBD02-01	02				TCRBJ02-07*01	TCRBJ02	TCRBJ02-07	01				1	2	7	3	2	0	36	52	54	60	62	3	In	VDJ
NCTCTGAAGATCCGGTCCACAAAGCTGGAGGACTCAGCCATGTACTTCTGTGCCAGCAGTGTCAATCAAGAGCAGTTCTTCGGGCCA	CASSVNQEQFF	6	0.0022304832713754648	33	TCRBV02-01	TCRBV02	TCRBV02-01				01,03	TCRBD01-01*01	TCRBD01	TCRBD01-01	01				TCRBJ02-01*01	TCRBJ02	TCRBJ02-01	01				4	5	4	6	1	10	48	61	62	64	69	6	In	VDJ
CTGATTCTGGAGTCCGCCAGCACCAACCAGACATCTATGTACCTCTGTGCCAGCACACAGGTTAAGGATGGCTACACCTTCGGTTCG	CASTQVKDGYTF	1	3.717472118959108E-4	36	TCRBV28-01*01	TCRBV28	TCRBV28-01	01				TCRBD01-01*01	TCRBD01	TCRBD01-01	01				TCRBJ01-02*01	TCRBJ01	TCRBJ01-02	01				7	6	3	4	1	6	45	55	56	61	67	1	In	VDJ
CATCCTGAAGACAGCAGCTTCTACATCTGCAGTGCTAGAGAGAGTGGGGTTACAGGGGGATCCCCCTACGAGCAGTACTTCGGGCCG	CSARESGVTGGSPYEQYF	4	0.001486988847583643	54	TCRBV20	TCRBV20				TCRBV20-01,TCRBV20-or09_02		TCRBD01-01*01	TCRBD01	TCRBD01-01	01				TCRBJ02-07*01	TCRBJ02	TCRBJ02-07	01				0	5	3	1	10	2	27	41	51	59	64	4	In	VDJ
CTGGAGTCCGCCAGCACCAACCAGACATCTATGTACCTCTGTGCCAGCAGTTTAGGGGGAAACCAAGAGACCCAGTACTTCGGGCCA	CASSLGGNQETQYF	2	7.434944237918215E-4	42	TCRBV28-01*01	TCRBV28	TCRBV28-01	01								TCRBD01,TCRBD02	TCRBD01-01,TCRBD02-01		TCRBJ02-05*01	TCRBJ02	TCRBJ02-05	01				2	2	6	1	0	0	39	-1	54	59	61	2	In	VDJ
CAGGCTACGAAGCTTGAGGATTCAGCAGTGTATTTTTGTGCCAGCAGCCAATCAACAGGGATGAACACTGAAGCTTTCTTTGGACAA	CASSQSTGMNTEAFF	8	0.002973977695167286	45	TCRBV16-01*01	TCRBV16	TCRBV16-01	01				TCRBD01-01*01	TCRBD01	TCRBD01-01	01				TCRBJ01-01*01	TCRBJ01	TCRBJ01-01	01				0	1	3	3	1	0	36	53	54	60	61	8	In	VDJ
ATCCAGGCTACGAAGCTTGAGGATTCAGCAGTGTATTTTTGTGCCAGCAGCCATCCCGCCAGCACAGATACGCAGTATTTTGGCCCA	CASSHPASTDTQYF	6	0.0022304832713754648	42	TCRBV16-01*01	TCRBV16	TCRBV16-01	01								TCRBD01,TCRBD02	TCRBD01-01,TCRBD02-01		TCRBJ02-03*01	TCRBJ02	TCRBJ02-03	01				3	1	10	0	4	0	39	53	57	59	60	6	In	VDJ
NNNNCACTCTCAAGATCCAGCCTGCAGAGCTTGGGGACTCGGCCGTGTATCTCTGTGCCAATACAGGGAGGCGCTTTCTTTGGACAA		1	3.717472118959108E-4	28	TCRBV11-03*01	TCRBV11	TCRBV11-03	01								TCRBD01,TCRBD02	TCRBD01-01,TCRBD02-01		TCRBJ01-01*01	TCRBJ01	TCRBJ01-01	01				10	4	3	3	2	11	53	60	62	68	72	1	Out	VDJ
CAGCGCACAGAGCAGGGGGACTCGGCCATGTATCTCTGTGCCAGCAGCTTACTTCACAAACCTAATGAAAAACTGTTTTTTGGCAGT	CASSLLHKPNEKLFF	4	0.001486988847583643	45	TCRBV07-09*01	TCRBV07	TCRBV07-09	01				TCRBD01-01*01	TCRBD01	TCRBD01-01	01				TCRBJ01-04*01	TCRBJ01	TCRBJ01-04	01				2	3	3	6	4	3	36	51	55	58	61	4	In	VDJ
TCGGCCCAAAAGAACCCGACAGCTTTCTATCTCTGTGCCAGTAGTAAGATAGCCGGGACAGGGACTCAGCCCCAGCATTTTGGTGAT	CASSKIAGTGTQPQHF	3	0.0011152416356877324	48	TCRBV19-01*01	TCRBV19	TCRBV19-01	01				TCRBD01-01*01	TCRBD01	TCRBD01-01	01				TCRBJ01-05*01	TCRBJ01	TCRBJ01-05	01				4	2	0	3	8	6	33	46	54	63	65	3	In	VDJ
GAGTCCGCCAGCACCAACCAGACATCTATGTACCTCTGTGCCAGCAGTTTTGTGGATAGCCGTTCCTACGAGCAGTACTTCGGGCCG	CASSFVDSRSYEQYF	4	0.001486988847583643	45	TCRBV28-01*01	TCRBV28	TCRBV28-01	01				TCRBD02-01	TCRBD02	TCRBD02-01				01,02	TCRBJ02-07*01	TCRBJ02	TCRBJ02-07	01				3	3	5	7	6	1	36	50	56	60	63	4	In	VDJ
CTGAAGATCCAGCGCACAGAGCAGGGGGACTCGGCCATGTATCTCTGTGCCAGCAGCTCCCGAGGGTATGGCTACACCTTCGGTTCG	CASSSRGYGYTF	7	0.0026022304832713753	36	TCRBV07-09*01	TCRBV07	TCRBV07-09	01				TCRBD02-01*02	TCRBD02	TCRBD02-01	02				TCRBJ01-02*01	TCRBJ01	TCRBJ01-02	01				4	0	11	0	3	5	45	58	61	-1	66	7	In	VDJ
CAGGTAGTGCGAGGAGATTCGGCAGCTTATTTCTGTGCCAGCTCATCAGGACAGGGGTCAACTAATGAAAAACTGTTTTTTGGCAGT	CASSSGQGSTNEKLFF	3	0.0011152416356877324	48	TCRBV18-01*01	TCRBV18	TCRBV18-01	01				TCRBD01-01*01	TCRBD01	TCRBD01-01	01				TCRBJ01-04*01	TCRBJ01	TCRBJ01-04	01				5	1	1	2	3	0	33	45	48	57	58	3	In	VDJ
ACTCTGACTGTGAGCAACATGAGCCCTGAAGACAGCAGCATATATCTCTGCAGCGTTGAAGATTCCGTTGAGCAGTTCTTCGGGCCA	CSVEDSVEQFF	2	7.434944237918215E-4	33	TCRBV29-01*01	TCRBV29	TCRBV29-01	01				TCRBD02-01	TCRBD02	TCRBD02-01				01,02	TCRBJ02-01*01	TCRBJ02	TCRBJ02-01	01				0	1	8	6	3	9	48	62	65	67	68	2	In	VDJ
GCCCAAAAGAACCCGACAGCTTTCTATCTCTGTGCCAGTAGTATAGGCCGGATCCGAAGCTCCTACAATGAGCAGTTCTTCGGGCCA	CASSIGRIRSSYNEQFF	2	7.434944237918215E-4	51	TCRBV19-01*01	TCRBV19	TCRBV19-01	01								TCRBD01,TCRBD02	TCRBD01-01,TCRBD02-01		TCRBJ02-01*01	TCRBJ02	TCRBJ02-01	01				1	7	1	8	3	0	30	46	49	52	59	2	In	VDJ
AACGCCTTGGAGCTGGAGGACTCGGCCCTGTATCTCTGTGCCAGCAGCTTGTTAACGGGAGGTTGGGAGACCCAGTACTTCGGGCCA	CASSLLTGGWETQYF	1	3.717472118959108E-4	45	TCRBV05-08*01	TCRBV05	TCRBV05-08	01				TCRBD02-01*02	TCRBD02	TCRBD02-01	02				TCRBJ02-05*01	TCRBJ02	TCRBJ02-05	01				1	4	8	1	4	5	36	51	55	62	66	1	In	VDJ
GCCTTGTTGCTGGGGGACTCGGCCCTCTATCTCTGTGCCAGCAGCTTTACCTCCGGACACACCGACTATGGCTACACCTTCGGTTCG	CASSFTSGHTDYGYTF	1	3.717472118959108E-4	48	TCRBV05-06*01	TCRBV05	TCRBV05-06	01				TCRBD01-01*01	TCRBD01	TCRBD01-01	01				TCRBJ01-02*01	TCRBJ01	TCRBJ01-02	01				2	5	1	6	7	3	33	47	54	59	64	1	In	VDJ
GCCTTGTTGCTGGGGGACTCGGCCCTCTATCTCTGTGCCAGCAGCTTGCAGCCCTCTGATTGGACCGGGGAGCTGTTTTTTGGAGAA	CASSLQPSDWTGELFF	3	0.0011152416356877324	48	TCRBV05-06*01	TCRBV05	TCRBV05-06	01								TCRBD01,TCRBD02	TCRBD01-01,TCRBD02-01		TCRBJ02-02*01	TCRBJ02	TCRBJ02-02	01				1	12	4	5	0	5	33	-1	48	51	63	3	In	VDJ
GTGACCAGTGCCCATCCTGAAGACAGCAGCTTCTACATCTGCAGTGCTAGGGAGGGATCGGCGAGCACTGAAGCTTTCTTTGGACAA	CSAREGSASTEAFF	6	0.0022304832713754648	42	TCRBV20	TCRBV20				TCRBV20-01,TCRBV20-or09_02		TCRBD02-01*02	TCRBD02	TCRBD02-01	02				TCRBJ01-01*01	TCRBJ01	TCRBJ01-01	01				3	9	10	0	0	4	39	-1	50	56	65	6	In	VDJ
CGTCTGCTGTACCCTCTCAGACATCTGTGTACTTCTGTGCCGGGAAGGGGAGAGGGACACACTAACTATGGCTACACCTTCGGTTCG		4	0.001486988847583643	46	TCRBV06-04*01	TCRBV06	TCRBV06-04	01				TCRBD01-01*01	TCRBD01	TCRBD01-01	01				TCRBJ01-02*01	TCRBJ01	TCRBJ01-02	01				11	2	0	6	12	0	35	41	53	59	61	4	Out	VDJ
GTGACATCGGCCCAAAAGAACCCGACAGCTTTCTATCTCTGTGCCAGTAGTATCTTTTTGACAGACTATGGCTACACCTTCGGTTCG	CASSIFLTDYGYTF	4	0.001486988847583643	42	TCRBV19-01*01	TCRBV19	TCRBV19-01	01				TCRBD01-01*01	TCRBD01	TCRBD01-01	01				TCRBJ01-02*01	TCRBJ01	TCRBJ01-02	01				3	0	2	5	6	3	39	53	59	-1	64	4	In	VDJ
ATCCAGCCCTCAGAACCCAGGGACTCAGCTGTGTACTTCTGTGCCAGCAGGACAGGGTTGCTAAAAAACATTCAGTACTTCGGCGCC	CASRTGLLKNIQYF	1	3.717472118959108E-4	42	TCRBV12	TCRBV12				TCRBV12-03/12-04,TCRBV12-04		TCRBD01-01*01	TCRBD01	TCRBD01-01	01				TCRBJ02-04*01	TCRBJ02	TCRBJ02-04	01				6	6	2	3	0	4	39	-1	50	57	63	1	In	VDJ
GTGAGCACCTTGGAGCTGGGGGACTCGGCCCTTTATCTTTGCGCCAGCAGCGCGGGACGAAGTACCGGGGAGCTGTTTTTTGGAGAA	CASSAGRSTGELFF	2	7.434944237918215E-4	42	TCRBV05-01*01	TCRBV05	TCRBV05-01	01				TCRBD02-01*02	TCRBD02	TCRBD02-01	02				TCRBJ02-02*01	TCRBJ02	TCRBJ02-02	01				4	6	7	3	0	5	39	-1	51	57	63	2	In	VDJ
NNNNNNNNNNNNNTGTCGGCTGCTCCCTCCCAGACATCTGTGTACTTCTGTGCCAGCAGTTAGGCAGCGGGCTACACCTTCGGTTCG	CASS*AAGYTF	1	3.717472118959108E-4	33	TCRBV06-05*01	TCRBV06	TCRBV06-05	01				TCRBD02-01	TCRBD02	TCRBD02-01				01,02	TCRBJ01-02*01	TCRBJ01	TCRBJ01-02	01				3	0	6	6	3	8	48	62	65	-1	69	1	Stop	VDJ
GAGCTGAATGTGAACGCCTTGTTGCTGGGGGACTCGGCCCTGTATCTCTGTGCCAGCAGCTTGGGGACAGGGCTGTACTTCGGGCCG	CASSLGTGLYF	2	7.434944237918215E-4	33	TCRBV05-05*01	TCRBV05	TCRBV05-05	01				TCRBD01-01*01	TCRBD01	TCRBD01-01	01				TCRBJ02-07*01	TCRBJ02	TCRBJ02-07	01				0	2	1	3	0	12	48	-1	64	72	74	2	In	VDJ
CGCACAGAGCAGGGGGACTCGGCCATGTATCTCTGTGCCAGCAGCCCCCCGGTCTGGGGTGCACCCTACGAGCAGTACTTCGGGCCG	CASSPPVWGAPYEQYF	4	0.001486988847583643	48	TCRBV07-09*01	TCRBV07	TCRBV07-09	01								TCRBD01,TCRBD02	TCRBD01-01,TCRBD02-01		TCRBJ02-07*01	TCRBJ02	TCRBJ02-07	01				5	5	6	2	10	2	33	45	55	59	64	4	In	VDJ
CCCAGCCCCAACCAGACCTCTCTGTACTTCTGTGCCAGCAGGCCCAAGGGACCGTTCTCTGGGGCCAACGTCCTGACTTTCGGGGCC	CASRPKGPFSGANVLTF	1	3.717472118959108E-4	51	TCRBV27-01*01	TCRBV27	TCRBV27-01	01								TCRBD01,TCRBD02	TCRBD01-01,TCRBD02-01		TCRBJ02-06*01	TCRBJ02	TCRBJ02-06	01				6	4	0	7	6	0	30	41	47	52	56	1	In	VDJ
ATGTGAACGCCTTGGAGCTGGACGACTCGGCCCTGTATCTCTGTGCCAGCAGCTTGGCCTAGCCAAGAGACCCAGTACTTCGGGCCA		3	0.0011152416356877324	40	TCRBV05-04*01	TCRBV05	TCRBV05-04	01				TCRBD02-01	TCRBD02	TCRBD02-01				01,02	TCRBJ02-05*01	TCRBJ02	TCRBJ02-05	01				0	0	4	8	1	1	41	57	58	-1	62	3	Out	VDJ
GTGCCCATCCTGAAGACAGCAGCTTCTACATCTGCAGTGCTAGACCCCCGGCGGGGGCCGAAACCCTATGGCTACACCTTCGGTTCG		1	3.717472118959108E-4	49	TCRBV20	TCRBV20				TCRBV20-01,TCRBV20-or09_02		TCRBD02-01*01	TCRBD02	TCRBD02-01	01				TCRBJ01-02*01	TCRBJ01	TCRBJ01-02	01				2	8	7	2	6	4	32	44	50	57	65	1	Out	VDJ
CAGCCCTCAGAACCCAGGGACTCAGCTGTGTACTTCTGTGCCAGCAGTTTAGGTATAGCGAACACCGGGGAGCTGTTTTTTGGAGAA	CASSLGIANTGELFF	2	7.434944237918215E-4	45	TCRBV12	TCRBV12				TCRBV12-03/12-04,TCRBV12-04		TCRBD02-01	TCRBD02	TCRBD02-01				01,02	TCRBJ02-02*01	TCRBJ02	TCRBJ02-02	01				1	0	5	8	3	0	36	52	55	-1	58	2	In	VDJ
GAGTCCGCTACCAGCTCCCAGACATCTGTGTACTTCTGTGCCATCAGTGAGTCTTGGGGCTCCGGGGTCGGCTACACCTTCGGTTCG	CAISESWGSGVGYTF	3	0.0011152416356877324	45	TCRBV10-03*01	TCRBV10	TCRBV10-03	01								TCRBD01,TCRBD02	TCRBD01-01,TCRBD02-01		TCRBJ01-02*01	TCRBJ01	TCRBJ01-02	01				0	9	7	0	2	8	36	53	55	60	69	3	In	VDJ
GAGCACCTTGGAGCTGGGGGACTCGGCCCTTTATCTTTGCGCCAGCAGCCTATAGCGGGAACGGGGAATGAGCAGTTCTTCGGGCCA		4	0.001486988847583643	44	TCRBV05-01*01	TCRBV05	TCRBV05-01	01				TCRBD02-01*02	TCRBD02	TCRBD02-01	02				TCRBJ02-01*01	TCRBJ02	TCRBJ02-01	01				4	6	5	3	3	7	37	49	52	60	66	4	Out	VDJ
CTTCACCTACACGCCCTGCAGCCAGAAGACTCAGCCCTGTATCTCTGCGCCAGCAAGACTGCCTACAATGAGCAGTTCTTCGGGCCA	CASKTAYNEQFF	1	3.717472118959108E-4	36	TCRBV04-01*01	TCRBV04	TCRBV04-01	01				TCRBD02-01	TCRBD02	TCRBD02-01				01,02	TCRBJ02-01*01	TCRBJ02	TCRBJ02-01	01				7	1	2	10	1	2	45	55	56	60	61	1	In	VDJ
TTGTTGCTGGGGGACTCGGCCCTCTATCTCTGTGCCAGCAGCTATAGAACGGGACAGGGTCTTGTGGAGACCCAGTACTTCGGGCCA	CASSYRTGQGLVETQYF	1	3.717472118959108E-4	51	TCRBV05-06*01	TCRBV05	TCRBV05-06	01				TCRBD01-01*01	TCRBD01	TCRBD01-01	01				TCRBJ02-05*01	TCRBJ02	TCRBJ02-05	01				3	7	0	3	7	5	30	43	50	59	66	1	In	VDJ
CACGGAGTCAGGGGACACAGCACTGTATTTCTGTGCCAGCAGCAAAGAGGTCTAGCGGGGGACGCAGATACGCAGTATTTTGGCCCA		4	0.001486988847583643	50	TCRBV21-01*01	TCRBV21	TCRBV21-01	01				TCRBD02-01*01	TCRBD02	TCRBD02-01	01				TCRBJ02-03*01	TCRBJ02	TCRBJ02-03	01				1	3	4	2	4	4	31	47	51	61	64	4	Out	VDJ
CCTGCAGAGCTTGGGGACTCGGCCGTGTATCTCTGTGCCAGCAGTCGCATGGTGGCTAGCCGGATCGAGACCCAGTACTTCGGGCCA	CASSRMVASRIETQYF	1	3.717472118959108E-4	48	TCRBV11-03*01	TCRBV11	TCRBV11-03	01				TCRBD02-01	TCRBD02	TCRBD02-01				01,02	TCRBJ02-05*01	TCRBJ02	TCRBJ02-05	01				6	6	4	7	11	5	33	44	55	60	66	1	In	VDJ
CTGGAGCTTGGTGACTCTGCTGTGTATTTCTGTGCCAGCAGCGGTGGAAATCCCTTTTGGCATCATCAGCCCCAGCATTTTGGTGAT	CASSGGNPFWHHQPQHF	1	3.717472118959108E-4	51	TCRBV03-01/03-02*01	TCRBV03	TCRBV03-01/03-02	01								TCRBD01,TCRBD02	TCRBD01-01,TCRBD02-01		TCRBJ01-05*01	TCRBJ01	TCRBJ01-05	01				5	16	1	8	3	5	30	42	45	48	64	1	In	VDJ
CTTCACATCAATTCCCTGGAGCTTGGTGACTCTGCTGTGTATTTCTGTGCCAGCAGCCGGGACTCTCATCGCTACACCTTCGGTTCG	CASSRDSHRYTF	2	7.434944237918215E-4	36	TCRBV03-01/03-02*01	TCRBV03	TCRBV03-01/03-02	01				TCRBD02-01	TCRBD02	TCRBD02-01				01,02	TCRBJ01-02*01	TCRBJ01	TCRBJ01-02	01				4	6	0	10	0	9	45	-1	58	64	70	2	In	VDJ
GAGCTGAATGTGAACGCCTTGGAGCTGGACGACTCGGCCCTGTATCTCTGTGCCAGCAGCTTGGAGGGGGAAGCTTTCTTTGGACAA	CASSLEGEAFF	1	3.717472118959108E-4	33	TCRBV05-04*01	TCRBV05	TCRBV05-04	01				TCRBD01-01*01	TCRBD01	TCRBD01-01	01				TCRBJ01-01*01	TCRBJ01	TCRBJ01-01	01				0	0	5	2	0	8	48	-1	64	-1	69	1	In	VDJ
GTGACATCGGCCCAAAAGAACCCGACAGCTTTCTATCTCTGTGCCAGTAGTGAGGGACGGAAAAGTGAAAAACTGTTTTTTGGCAGT	CASSEGRKSEKLFF	2	7.434944237918215E-4	42	TCRBV19-01*01	TCRBV19	TCRBV19-01	01								TCRBD01,TCRBD02	TCRBD01-01,TCRBD02-01		TCRBJ01-04*01	TCRBJ01	TCRBJ01-04	01				5	7	0	7	2	7	39	51	53	58	65	2	In	VDJ
GTGACCAGTGCCCATCCTGAAGACAGCAGCTTCTACATCTGCAGTGCGGTTACGCCGACAGGGTCCAATGAGCAGTTCTTCGGGCCA	CSAVTPTGSNEQFF	2	7.434944237918215E-4	42	TCRBV20	TCRBV20				TCRBV20-01,TCRBV20-or09_02		TCRBD01-01*01	TCRBD01	TCRBD01-01	01				TCRBJ02-01*01	TCRBJ02	TCRBJ02-01	01				6	2	2	3	9	6	39	47	56	63	65	2	In	VDJ
ACAGTGACCAGTGCCCATCCTGAAGACAGCAGCTTCTACATCTGCAGTGCTTTAGCGGGAGGCACAGATACGCAGTATTTTGGCCCA	CSALAGGTDTQYF	1	3.717472118959108E-4	39	TCRBV20	TCRBV20				TCRBV20-01,TCRBV20-or09_02		TCRBD02-01*02	TCRBD02	TCRBD02-01	02				TCRBJ02-03*01	TCRBJ02	TCRBJ02-03	01				5	0	5	2	1	1	42	51	52	-1	61	1	In	VDJ
NTGTCGGCTGCTCCCTCCCAAACATCTGTGTACTTCTGTGCCAGCAGTTACGGTAGCGGGGACACCGGGGAGCTGTTTTTTGGAGAA	CASSYGSGDTGELFF	1	3.717472118959108E-4	45	TCRBV06-02/06-03*01	TCRBV06	TCRBV06-02/06-03	01				TCRBD02-01*01	TCRBD02	TCRBD02-01	01				TCRBJ02-02*01	TCRBJ02	TCRBJ02-02	01				2	0	5	3	2	3	36	51	53	-1	61	1	In	VDJ
NNNTGAAGATCCAGCCCTCAGAACCCAGGGACTCAGCTGTGTACTTCTGTGCCAGCAGTTATAACGTCAGGCTACACCTTCGGTTCG		4	0.001486988847583643	34	TCRBV12-03/12-04*01	TCRBV12	TCRBV12-03/12-04	01								TCRBD01,TCRBD02	TCRBD01-01,TCRBD02-01		TCRBJ01-02*01	TCRBJ01	TCRBJ01-02	01				4	4	3	7	3	8	47	60	63	65	69	4	Out	VDJ
NCTCTGAAGATCCGGTCCACAAAGCTGGAGGACTCAGCCATGTACTTCTGTGCCAGCAGACAGACTTACGAGCAGTACTTCGGGCCG	CASRQTYEQYF	3	0.0011152416356877324	33	TCRBV02-01	TCRBV02	TCRBV02-01				01,03					TCRBD01,TCRBD02	TCRBD01-01,TCRBD02-01		TCRBJ02-07*01	TCRBJ02	TCRBJ02-07	01				6	3	3	5	0	4	48	-1	59	63	66	3	In	VDJ
AAGATCCAGCCTGCAGAGCTTGGGGACTCGGCCGTGTATCTCTGTGCCAGCACCCTATCTGGGAACACTGAAGCTTTCTTTGGACAA	CASTLSGNTEAFF	2	7.434944237918215E-4	39	TCRBV11-03*01	TCRBV11	TCRBV11-03	01				TCRBD02-01	TCRBD02	TCRBD02-01				01,02	TCRBJ01-01*01	TCRBJ01	TCRBJ01-01	01				7	5	4	9	2	1	42	52	54	57	62	2	In	VDJ
CTGGAGTCCGCCAGCACCAACCAGACATCTATGTACCTCTGTGCCAGCAGGATATCAGGAGTAAACACTGAAGCTTTCTTTGGACAA	CASRISGVNTEAFF	1	3.717472118959108E-4	42	TCRBV28-01*01	TCRBV28	TCRBV28-01	01								TCRBD01,TCRBD02	TCRBD01-01,TCRBD02-01		TCRBJ01-01*01	TCRBJ01	TCRBJ01-01	01				6	4	4	4	5	2	39	50	55	59	63	1	In	VDJ
CCTGCAGAGCTTGGGGACTCGGCCGTGTATCTCTGTGCCAGCAGCTTAGATCTAGCGGGAGTCTCCCACGAGCAGTACTTCGGGCCG	CASSLDLAGVSHEQYF	1	3.717472118959108E-4	48	TCRBV11-03*01	TCRBV11	TCRBV11-03	01				TCRBD02-01*02	TCRBD02	TCRBD02-01	02				TCRBJ02-07*01	TCRBJ02	TCRBJ02-07	01				0	6	4	2	1	5	33	50	51	61	67	1	In	VDJ
AAGATCCAGCCTGCAGAGCTTGAGGACTCGGCCGTGTATCTCTGTGCCAGCAGCTTAGCAGGGGAGGAGACCCAGTACTTCGGGCCA	CASSLAGEETQYF	1	3.717472118959108E-4	39	TCRBV11	TCRBV11				TCRBV11-02,TCRBV11-03		TCRBD01-01*01	TCRBD01	TCRBD01-01	01				TCRBJ02-05*01	TCRBJ02	TCRBJ02-05	01				1	2	4	2	0	5	42	-1	58	64	66	1	In	VDJ
GGAGTCCGCTACCCGCTCCCAGACATCTGTGTATTTCTGCGCCAGCAGTGAAAAGGGGTCAGCCAAGAGACCCAGTACTTCGGGCCA		2	7.434944237918215E-4	44	TCRBV10-02*01	TCRBV10	TCRBV10-02	01				TCRBD01-01*01	TCRBD01	TCRBD01-01	01				TCRBJ02-05*01	TCRBJ02	TCRBJ02-05	01				3	4	5	2	2	1	37	51	53	58	62	2	Out	VDJ
TCCCCAACCAGACAGCTCTTTACTTCTGTGCCACCAGTGATCCAGGCGGAGGAAGCAGGGTGCACAGATACGCAGTATTTTGGCCCA		1	3.717472118959108E-4	55	TCRBV24-01*01	TCRBV24	TCRBV24-01	01								TCRBD01,TCRBD02	TCRBD01-01,TCRBD02-01		TCRBJ02-03*01	TCRBJ02	TCRBJ02-03	01				3	1	4	3	14	1	26	41	55	60	61	1	Out	VDJ
TTGTTGCTGGGGGACTCGGCCCTCTATCTCTGTGCCAGCACCTTCTCCCAACTTTGGGGCTACACCGGGGAGCTGTTTTTTGGAGAA	CASTFSQLWGYTGELFF	2	7.434944237918215E-4	51	TCRBV05-06*01	TCRBV05	TCRBV05-06	01				TCRBD01-01*01	TCRBD01	TCRBD01-01	01				TCRBJ02-02*01	TCRBJ02	TCRBJ02-02	01				2	1	7	0	11	3	30	44	55	60	61	2	In	VDJ
AGCAACATGAGCCCTGAAGACAGCAGCATATATCTCTGCAGCGTTGAAGAGGACGAGGGGGTGGGTTATGGCTACACCTTCGGTTCG	CSVEEDEGVGYGYTF	4	0.001486988847583643	45	TCRBV29-01	TCRBV29	TCRBV29-01				01,02	TCRBD01-01*01	TCRBD01	TCRBD01-01	01				TCRBJ01-02*01	TCRBJ01	TCRBJ01-02	01				0	5	5	1	5	5	36	50	55	61	66	4	In	VDJ
GTGACATCGGCCCAAAAGAACCCGACAGCTTTCTATCTCTGTGCCAGTGGAAGTTGGTCTAGAGGCAATGAGCAGTTCTTCGGGCCA	CASGSWSRGNEQFF	2	7.434944237918215E-4	42	TCRBV19-01*01	TCRBV19	TCRBV19-01	01				TCRBD02-01	TCRBD02	TCRBD02-01				01,02	TCRBJ02-01*01	TCRBJ02	TCRBJ02-01	01				8	3	4	8	10	6	39	48	58	62	65	2	In	VDJ
CACTGTGACATCGGCCCAAAAGAACCCGACAGCTTTCTATCTCTGTGCCAGTAGGGGACCTCCCGGGAGACCCAGTACTTCGGGCCA		2	7.434944237918215E-4	38	TCRBV19-01*01	TCRBV19	TCRBV19-01	01								TCRBD01,TCRBD02	TCRBD01-01,TCRBD02-01		TCRBJ02-05*01	TCRBJ02	TCRBJ02-05	01				6	7	0	7	0	5	43	-1	54	59	66	2	Out	VDJ
NNNNNNNTGAAGATCCAGCCCTCAGAACCCAGGGACTCAGCTGTGTACTTCTGTGCCAGCAGTCGGGATACGCAGTATTTTGGCCCA	CASSRDTQYF	6	0.0022304832713754648	30	TCRBV12-03/12-04*01	TCRBV12	TCRBV12-03/12-04	01				TCRBD02-01	TCRBD02	TCRBD02-01				01,02	TCRBJ02-03*01	TCRBJ02	TCRBJ02-03	01				5	0	8	5	0	6	51	-1	63	-1	66	6	In	VDJ
AACATGAGCTCCTTGGAGCTGGGGGACTCAGCCCTGTACTTCTGTGCCAGCAGTCACCGGGAGGACACTGAAGCTTTCTTTGGACAA	CASSHREDTEAFF	1	3.717472118959108E-4	39	TCRBV13-01*01	TCRBV13	TCRBV13-01	01				TCRBD02-01*02	TCRBD02	TCRBD02-01	02				TCRBJ01-01*01	TCRBJ01	TCRBJ01-01	01				6	0	8	1	4	3	42	53	57	-1	64	1	In	VDJ
CATCGGCCCAAAAGAACCCGACAGCTTTCTATCTCTGTGCCAGTAGAGGTTAGGGCGGCTGGGGCCAACGTCCTGACTTTCGGGGCC		1	3.717472118959108E-4	46	TCRBV19-01*01	TCRBV19	TCRBV19-01	01								TCRBD01,TCRBD02	TCRBD01-01,TCRBD02-01		TCRBJ02-06*01	TCRBJ02	TCRBJ02-06	01				6	3	5	3	5	2	35	46	51	55	58	1	Out	VDJ
AAGATCCAGCCTGCAGAGCTTGGGGACTCGGCCGTGTATCTCTGTGCCAGCAGCTTAGCAGGGGCTAATGAGCAGTTCTTCGGGCCA	CASSLAGANEQFF	2	7.434944237918215E-4	39	TCRBV11-03*01	TCRBV11	TCRBV11-03	01				TCRBD01-01*01	TCRBD01	TCRBD01-01	01				TCRBJ02-01*01	TCRBJ02	TCRBJ02-01	01				1	2	4	2	0	7	42	-1	58	64	66	2	In	VDJ
GCGTCTGCTGTACCCTCTCAGACATCTGTGTACTTCTGTGCCAGCAGTGACTCGGGGACTAGCTCGAATGAGCAGTTCTTCGGGCCA	CASSDSGTSSNEQFF	1	3.717472118959108E-4	45	TCRBV06-04*01	TCRBV06	TCRBV06-04	01				TCRBD02-01	TCRBD02	TCRBD02-01				01,02	TCRBJ02-01*01	TCRBJ02	TCRBJ02-01	01				0	3	0	7	1	7	36	53	54	63	66	1	In	VDJ
GACATCCGCTCACCAGGCCTGGGGGACGCAGCCATGTACCTGTGTGCCACCAGCAGCTTGGCCGGAGAGACCCAGTACTTCGGGCCA	CATSSLAGETQYF	3	0.0011152416356877324	39	TCRBV15-01*02	TCRBV15	TCRBV15-01	02								TCRBD01,TCRBD02	TCRBD01-01,TCRBD02-01		TCRBJ02-05*01	TCRBJ02	TCRBJ02-05	01				3	3	9	0	3	4	42	56	59	62	65	3	In	VDJ
GCTCACCAGGCCTGGGGGACGCAGCCATGTACCTGTGTGCCACCAGCTAGACTAGCGGGCATCCAAGAGACCCAGTACTTCGGGCCA		1	3.717472118959108E-4	46	TCRBV15-01*02	TCRBV15	TCRBV15-01	02				TCRBD02-01	TCRBD02	TCRBD02-01				01,02	TCRBJ02-05*01	TCRBJ02	TCRBJ02-05	01				5	3	2	4	2	1	35	47	49	59	62	1	Out	VDJ
ACAGTGACCAGTGCCCATCCTGAAGACAGCAGCTTCTACATCTGCAGTGCGAGCCCAGGGGAACAAGAGACCCAGTACTTCGGGCCA	CSASPGEQETQYF	4	0.001486988847583643	39	TCRBV20	TCRBV20				TCRBV20-01,TCRBV20-or09_02		TCRBD01-01*01	TCRBD01	TCRBD01-01	01				TCRBJ02-05*01	TCRBJ02	TCRBJ02-05	01				6	2	4	2	5	2	42	50	55	61	63	4	In	VDJ
TGACAGTGACCAGTGCCCATCCTGAAGACAGCAGCTTCTACATACGGGGCCAGGGGGCCTAGCACAGATACGCAGTATTTTGGCCCA		2	7.434944237918215E-4	37	TCRBV20	TCRBV20				TCRBV20-01,TCRBV20-or09_02		TCRBD01-01*01	TCRBD01	TCRBD01-01	01				TCRBJ02-03*01	TCRBJ02	TCRBJ02-03	01				15	2	4	0	7	0	44	43	50	58	60	2	Out	VDJ
NNNNNNNTGTCGGCTGCTCCCTCCCAGACATCTGTGTACTTCTGTGCCAGCAGTGATGATGTGAACACTGAAGCTTTCTTTGGACAA	CASSDDVNTEAFF	1	3.717472118959108E-4	39	TCRBV06-01*01	TCRBV06	TCRBV06-01	01								TCRBD01,TCRBD02	TCRBD01-01,TCRBD02-01		TCRBJ01-01*01	TCRBJ01	TCRBJ01-01	01				3	2	2	8	1	0	42	56	57	59	61	1	In	VDJ
CTGGAGTCCGCCAGCACCAACCAGACATCTATGTACCTCTGTGCCAGCAGTTTATTACTTACCCGTGAAAAACTGTTTTTTGGCAGT	CASSLLLTREKLFF	1	3.717472118959108E-4	42	TCRBV28-01*01	TCRBV28	TCRBV28-01	01				TCRBD02-01	TCRBD02	TCRBD02-01				01,02	TCRBJ01-04*01	TCRBJ01	TCRBJ01-04	01				1	6	3	10	1	7	39	55	56	59	65	1	In	VDJ
NNNNTGTCGGCTGCTCCCTCCCAGACATCTGTGTACTTCTGTGCCAGCAGTGATGTACAGGGCAGTCAGCCCCAGCATTTTGGTGAT	CASSDVQGSQPQHF	3	0.0011152416356877324	42	TCRBV06-01*01	TCRBV06	TCRBV06-01	01				TCRBD01-01*01	TCRBD01	TCRBD01-01	01				TCRBJ01-05*01	TCRBJ01	TCRBJ01-05	01				3	3	3	3	3	6	39	53	56	62	65	3	In	VDJ
AGTTCTAAGAAGCTCCTTCTCAGTGACTCTGGCTTCTATCTCTGTGCCCTCCGGACCCTTAATAATTCACCCCTCCACTTTGGGAAT	CALRTLNNSPLHF	3	0.0011152416356877324	39	TCRBV30-01	TCRBV30	TCRBV30-01				01,05					TCRBD01,TCRBD02	TCRBD01-01,TCRBD02-01		TCRBJ01-06*01	TCRBJ01	TCRBJ01-06	01				8	5	1	7	4	5	42	48	52	56	61	3	In	VDJ
ACCAGTGCCCATCCTGAAGACAGCAGCTTCTACATCTGCAGTGCTGGGACTAGCGCTAGGGACACAGATACGCAGTATTTTGGCCCA	CSAGTSARDTDTQYF	2	7.434944237918215E-4	45	TCRBV20	TCRBV20				TCRBV20-01,TCRBV20-or09_02		TCRBD02-01	TCRBD02	TCRBD02-01				01,02	TCRBJ02-03*01	TCRBJ02	TCRBJ02-03	01				5	7	0	6	0	2	36	-1	45	55	62	2	In	VDJ
AACGCCTTGTTGCTGGGGGACTCGGCCCTGTATCTCTGTGCCAGCAGCTTGGTTCAGGGATTCGCCGGGGAGCTGTTTTTTGGAGAA	CASSLVQGFAGELFF	1	3.717472118959108E-4	45	TCRBV05-05*01	TCRBV05	TCRBV05-05	01				TCRBD01-01*01	TCRBD01	TCRBD01-01	01				TCRBJ02-02*01	TCRBJ02	TCRBJ02-02	01				0	5	4	3	2	6	36	52	54	59	64	1	In	VDJ
GCCCAAAAGAACCCGACAGCTTTCTATCTCTGTGCCAGTAGTACCCACCCGACAGCCGGCTTTTACTATGGCTACACCTTCGGTTCG	CASSTHPTAGFYYGYTF	1	3.717472118959108E-4	51	TCRBV19-01*01	TCRBV19	TCRBV19-01	01				TCRBD01-01*01	TCRBD01	TCRBD01-01	01				TCRBJ01-02*01	TCRBJ01	TCRBJ01-02	01				4	9	2	5	7	3	30	43	50	55	64	1	In	VDJ
ACAGTGACCAGTGCCCATCCTGAAGACAGCAGCTTCTACATCTGCAGTGTCACATCACCACCCACCTACGAGCAGTACTTCGGGCCG	CSVTSPPTYEQYF	1	3.717472118959108E-4	39	TCRBV20	TCRBV20				TCRBV20-01,TCRBV20-or09_02		TCRBD01-01*01	TCRBD01	TCRBD01-01	01				TCRBJ02-07*01	TCRBJ02	TCRBJ02-07	01				7	10	3	6	2	2	42	49	51	54	64	1	In	VDJ
CTTGGAGCTGGGGGACTCGGCCCTTTATCTTTGCGCCAGCAGCTTCGATAACATCCCTCTGGGGCCAACGTCCTGACTTTCGGGGCC		1	3.717472118959108E-4	50	TCRBV05-01*01	TCRBV05	TCRBV05-01	01				TCRBD01-01*01	TCRBD01	TCRBD01-01	01				TCRBJ02-06*01	TCRBJ02	TCRBJ02-06	01				2	3	3	6	5	0	31	45	50	53	56	1	Out	VDJ
CAGTGACCAGTGCCCATCCTGAAGACAGCAGCTTCTACATCTGCAGCCCAAGGCGGGATTCGCACAGATACGCAGTATTTTGGCCCA		1	3.717472118959108E-4	40	TCRBV20	TCRBV20				TCRBV20-01,TCRBV20-or09_02		TCRBD02-01*02	TCRBD02	TCRBD02-01	02				TCRBJ02-03*01	TCRBJ02	TCRBJ02-03	01				9	3	7	3	6	1	41	46	52	58	61	1	Out	VDJ
CAGCCTGCAGAGCTTGAGGACTCGGCCGTGTATCTCTGTGCCAGCAGCCCCATTAGCGGGAGCCCCGGGGAGCTGTTTTTTGGAGAA	CASSPISGSPGELFF	1	3.717472118959108E-4	45	TCRBV11	TCRBV11				TCRBV11-02,TCRBV11-03		TCRBD02-01*02	TCRBD02	TCRBD02-01	02				TCRBJ02-02*01	TCRBJ02	TCRBJ02-02	01				5	2	5	2	5	6	36	48	53	62	64	1	In	VDJ
GTGAACGCCTTGTTGCTGGGGGACTCGGCCCTCTATCTCTGTGCCAGCAGCTTGGTCCCTAACGGGGCTGAAGCTTTCTTTGGACAA	CASSLVPNGAEAFF	1	3.717472118959108E-4	42	TCRBV05-06*01	TCRBV05	TCRBV05-06	01				TCRBD02-01*01	TCRBD02	TCRBD02-01	01				TCRBJ01-01*01	TCRBJ01	TCRBJ01-01	01				0	0	8	3	7	6	39	55	62	-1	67	1	In	VDJ
TTGTTGCTGGGGGACTCGGCCCTCTATCTCTGTGCCAGCAGCGCAGACAGGGGATTTCCTGAGGGTGAAAAACTGTTTTTTGGCAGT	CASSADRGFPEGEKLFF	1	3.717472118959108E-4	51	TCRBV05-06*01	TCRBV05	TCRBV05-06	01				TCRBD01-01*01	TCRBD01	TCRBD01-01	01				TCRBJ01-04*01	TCRBJ01	TCRBJ01-04	01				4	12	2	2	3	7	30	42	45	53	65	1	In	VDJ
CGGTCCACAAAGCTGGAGGACTCAGCCATGTACTTCTGTGCCAGCAGCCCGAAACTAGCAGCTAAAAACATTCAGTACTTCGGCGCC	CASSPKLAAKNIQYF	3	0.0011152416356877324	45	TCRBV02-01	TCRBV02	TCRBV02-01				01,03	TCRBD02-01	TCRBD02	TCRBD02-01				01,02	TCRBJ02-04*01	TCRBJ02	TCRBJ02-04	01				6	4	3	7	6	4	36	47	53	59	63	3	In	VDJ
AGTGCCCATCCTGAAGACAGCAGCTTCTACATCTGCAGTGCCCCGACCCCGGGACCACGATTCTACAATGAGCAGTTCTTCGGGCCA	CSAPTPGPRFYNEQFF	1	3.717472118959108E-4	48	TCRBV20	TCRBV20				TCRBV20-01,TCRBV20-or09_02						TCRBD01,TCRBD02	TCRBD01-01,TCRBD02-01		TCRBJ02-01*01	TCRBJ02	TCRBJ02-01	01				6	7	0	7	9	3	33	41	50	55	62	1	In	VDJ
TCGGCTGCTCCCTCCCAGACATCTGTGTACTTCTGTGCCAGCCACTCGGGGCGGCGGATCTCCTACAATGAGCAGTTCTTCGGGCCA	CASHSGRRISYNEQFF	2	7.434944237918215E-4	48	TCRBV06	TCRBV06				TCRBV06-01,TCRBV06-05						TCRBD01,TCRBD02	TCRBD01-01,TCRBD02-01		TCRBJ02-01*01	TCRBJ02	TCRBJ02-01	01				8	7	7	0	5	0	33	42	47	52	59	2	In	VDJ
CTAAACCTGAGCTCTCTGGAGCTGGGGGACTCAGCTTTGTATTTCTGTGCCAGCAGCGTACTCACAGATACGCAGTATTTTGGCCCA	CASSVLTDTQYF	1	3.717472118959108E-4	36	TCRBV09-01*01	TCRBV09	TCRBV09-01	01				TCRBD02-01	TCRBD02	TCRBD02-01				01,02	TCRBJ02-03*01	TCRBJ02	TCRBJ02-03	01				1	0	4	10	0	2	45	-1	60	-1	62	1	In	VDJ
ATCCGGTCCACAAAGCTGGAGGACTCAGCCATGTACTTCTGTGCCAGCAACGGACAGCTATTGAACACTGAAGCTTTCTTTGGACAA	CASNGQLLNTEAFF	2	7.434944237918215E-4	42	TCRBV02-01	TCRBV02	TCRBV02-01				01,03	TCRBD01-01*01	TCRBD01	TCRBD01-01	01				TCRBJ01-01*01	TCRBJ01	TCRBJ01-01	01				7	4	1	5	2	0	39	49	51	57	61	2	In	VDJ
AAGACTCAGCCCTGTATCTCTGCGCCAGCAGCCGCCTGGGACAGCTGAGAGAATTCGATTAATAATTCACCCCTCCACTTTGGGAAT		1	3.717472118959108E-4	61	TCRBV04-01*01	TCRBV04	TCRBV04-01	01				TCRBD01-01*01	TCRBD01	TCRBD01-01	01				TCRBJ01-06*01	TCRBJ01	TCRBJ01-06	01				4	17	0	5	4	5	20	33	37	44	61	1	Out	VDJ
NNNNTGTCGGCTGCTCCCTCCCAGACATCTGTGTACTTCTGTGCCAGCAGTCCGGAAACTGAGGGGGGCGAGCAGTACTTCGGGCCG	CASSPETEGGEQYF	2	7.434944237918215E-4	42	TCRBV06-05*01	TCRBV06	TCRBV06-05	01								TCRBD01,TCRBD02	TCRBD01-01,TCRBD02-01		TCRBJ02-07*01	TCRBJ02	TCRBJ02-07	01				5	1	5	1	10	6	39	51	61	67	68	2	In	VDJ
GAGTCTGCCATCCCCAACCAGACAGCTCTTTACTTCTGTGCCACCAGTGAGCCGGGACTAGCGGGAGATGAGCAGTTCTTCGGGCCA	CATSEPGLAGDEQFF	2	7.434944237918215E-4	45	TCRBV24-01*01	TCRBV24	TCRBV24-01	01				TCRBD02-01*02	TCRBD02	TCRBD02-01	02				TCRBJ02-01*01	TCRBJ02	TCRBJ02-01	01				4	0	0	2	3	8	36	50	53	-1	67	2	In	VDJ
CTGCAGCCAGAAGACTCAGCCCTGTATCTCTGCGCCAGCAGCCAAGTTACGTCTAGCGGACCAGCAAATGAGCAGTTCTTCGGGCCA	CASSQVTSSGPANEQFF	2	7.434944237918215E-4	51	TCRBV04-01*01	TCRBV04	TCRBV04-01	01				TCRBD02-01	TCRBD02	TCRBD02-01				01,02	TCRBJ02-01*01	TCRBJ02	TCRBJ02-01	01				1	7	4	5	6	7	30	46	52	59	66	2	In	VDJ
ACTGTGAGCAACATGAGCCCTGAAGACAGCAGCATATATCTCTGCAGCGTTGGGAATCAGTTACAAGAGACCCAGTACTTCGGGCCA	CSVGNQLQETQYF	1	3.717472118959108E-4	39	TCRBV29-01	TCRBV29	TCRBV29-01				01,02					TCRBD01,TCRBD02	TCRBD01-01,TCRBD02-01		TCRBJ02-05*01	TCRBJ02	TCRBJ02-05	01				4	8	1	8	0	2	42	-1	52	55	63	1	In	VDJ
CCCTCAGAACCCAGGGACTCAGCTGTGTACTTCTGTGCCAGCAGTTTAGACAGATGGACGATGAACACTGAAGCTTTCTTTGGACAA	CASSLDRWTMNTEAFF	2	7.434944237918215E-4	48	TCRBV12	TCRBV12				TCRBV12-03/12-04,TCRBV12-04						TCRBD01,TCRBD02	TCRBD01-01,TCRBD02-01		TCRBJ01-01*01	TCRBJ01	TCRBJ01-01	01				1	2	1	7	6	0	33	49	55	59	61	2	In	VDJ
ATCCAGCCTGCAGAGCTTGGGGACTCGGCCGTGTATCTCTGTGCCAGCAGCTTAGGGGTTGCGAACACTGAAGCTTTCTTTGGACAA	CASSLGVANTEAFF	3	0.0011152416356877324	42	TCRBV11-03*01	TCRBV11	TCRBV11-03	01								TCRBD01,TCRBD02	TCRBD01-01,TCRBD02-01		TCRBJ01-01*01	TCRBJ01	TCRBJ01-01	01				1	4	0	9	0	1	39	-1	55	58	62	3	In	VDJ
ACTCTGAAGATCCAGCGCACAGAGCAGGGGGACTCGGCCATGTATCTCTGTGCCAGCAGCGGAAGCTTAGAAGCTTTCTTTGGACAA	CASSGSLEAFF	4	0.001486988847583643	33	TCRBV07-09*01	TCRBV07	TCRBV07-09	01								TCRBD01,TCRBD02	TCRBD01-01,TCRBD02-01		TCRBJ01-01*01	TCRBJ01	TCRBJ01-01	01				5	6	1	8	0	8	48	-1	60	63	69	4	In	VDJ
NACTCTGAAGATCCAGCGCACAGAGCAGGGGGACTCAGCTGTGTATCTCTGTGCCAGCAGCTTGGAAGGGGCATCACCTTCGGTTCG		6	0.0022304832713754648	32	TCRBV07-04*01	TCRBV07	TCRBV07-04	01				TCRBD01-01*01	TCRBD01	TCRBD01-01	01				TCRBJ01-02*01	TCRBJ01	TCRBJ01-02	01				3	3	5	2	3	13	49	63	66	71	74	6	Out	VDJ
AATTCCCTGGAGCTTGGTGACTCTGCTGTGTATTTCTGTGCCAGCAGCCAAGATTCTCAGGGGCGCTATGGCTACACCTTCGGTTCG	CASSQDSQGRYGYTF	1	3.717472118959108E-4	45	TCRBV03-01/03-02*01	TCRBV03	TCRBV03-01/03-02	01				TCRBD01-01*01	TCRBD01	TCRBD01-01	01				TCRBJ01-02*01	TCRBJ01	TCRBJ01-02	01				0	2	4	2	4	4	36	53	57	63	65	1	In	VDJ
ATCCGGTCCACAAAGCTGGAGGACTCAGCCATGTACTTCTGTGCCAGCATAATACAAGACTCTGGAAACACCATATATTTTGGAGAG	CASIIQDSGNTIYF	1	3.717472118959108E-4	42	TCRBV02-01	TCRBV02	TCRBV02-01				01,03	TCRBD01-01*01	TCRBD01	TCRBD01-01	01				TCRBJ01-03*01	TCRBJ01	TCRBJ01-03	01				7	3	3	6	4	0	39	49	53	56	59	1	In	VDJ
CCAGAAGACTCAGCCCTGTATCTCTGCGCCAGCAGCCAATCGGGACTAGCTGAAGAGTCTGGGGCCAACGTCCTGACTTTCGGGGCC	CASSQSGLAEESGANVLTF	2	7.434944237918215E-4	57	TCRBV04-01*01	TCRBV04	TCRBV04-01	01				TCRBD02-01	TCRBD02	TCRBD02-01				01,02	TCRBJ02-06*01	TCRBJ02	TCRBJ02-06	01				2	7	0	7	2	1	24	39	41	50	57	2	In	VDJ
CGGTCCACAAAGCTGGAGGACTCAGCCATGTACTTCTGTGCCAGCAGTGAATTTTTGGGGACTGCCGATGAGCAGTTCTTCGGGCCA	CASSEFLGTADEQFF	4	0.001486988847583643	45	TCRBV02-01	TCRBV02	TCRBV02-01				01,03	TCRBD02-01	TCRBD02	TCRBD02-01				01,02	TCRBJ02-01*01	TCRBJ02	TCRBJ02-01	01				2	4	0	10	6	8	36	51	57	63	67	4	In	VDJ
GGCTGCTCCCTCCCAGACATCTGTGTACTTCTGTGCCAGCAGGGAACCTGGGTTAGCGCCAGCACAGATACGCAGTATTTTGGCCCA		1	3.717472118959108E-4	50	TCRBV06-01*01	TCRBV06	TCRBV06-01	01				TCRBD02-01	TCRBD02	TCRBD02-01				01,02	TCRBJ02-03*01	TCRBJ02	TCRBJ02-03	01				2	2	5	6	7	0	31	46	53	58	60	1	Out	VDJ
TCGGCCCAAAAGAACCCGACAGCTTTCTATCTCTGTGCCAGTAGCCGGTCGACAGGGTTGGACACCGGGGAGCTGTTTTTTGGAGAA	CASSRSTGLDTGELFF	1	3.717472118959108E-4	48	TCRBV19-01*01	TCRBV19	TCRBV19-01	01				TCRBD01-01*01	TCRBD01	TCRBD01-01	01				TCRBJ02-02*01	TCRBJ02	TCRBJ02-02	01				6	4	2	3	6	3	33	44	50	57	61	1	In	VDJ
NNNNNNNNNNNNNTGTCGGCTGCTCCCTCCCAGACATCTGTGTACTTCTGTGCCACCGGGACAGTAGCTGAAGCTTTCTTTGGACAA	CATGTVAEAFF	1	3.717472118959108E-4	33	TCRBV06-05*01	TCRBV06	TCRBV06-05	01				TCRBD01-01*01	TCRBD01	TCRBD01-01	01				TCRBJ01-01*01	TCRBJ01	TCRBJ01-01	01				10	3	0	5	2	6	48	55	57	64	67	1	In	VDJ
GTGAGCACCTTGGAGCTGGGGGACTCGGCCCTTTATCTTTGCGCCAGCAGGTCCGGGACAGGGGACTATGGCTACACCTTCGGTTCG	CASRSGTGDYGYTF	1	3.717472118959108E-4	42	TCRBV05-01*01	TCRBV05	TCRBV05-01	01				TCRBD01-01*01	TCRBD01	TCRBD01-01	01				TCRBJ01-02*01	TCRBJ01	TCRBJ01-02	01				5	0	0	2	4	3	39	50	54	-1	64	1	In	VDJ
GGAGTCAGGGGACACAGCACTGTATTTCTGTGCCAGCACCTTGACCCTAATTAAATTCGGGTTGGGGACGAGCAGTACTTCGGGCCG		6	0.0022304832713754648	53	TCRBV21-01*01	TCRBV21	TCRBV21-01	01								TCRBD01,TCRBD02	TCRBD01-01,TCRBD02-01		TCRBJ02-07*01	TCRBJ02	TCRBJ02-07	01				7	0	6	2	25	5	28	38	63	-1	67	6	Out	VDJ
CAGCAAGAAGACTCAGCTGCGTATCTCTGCACCAGCAGGTGAAAACGTTTGTGCACAAGTCGGGCCAACGTTCTGACTTTCGGGGCC	CTSR*KRLCTSRANVLTF	1	3.717472118959108E-4	54	TCRBV01-01*01	TCRBV01	TCRBV01-01	01								TCRBD01,TCRBD02	TCRBD01-01,TCRBD02-01		TCRBJ02-06*01	TCRBJ02	TCRBJ02-06	01				6	7	8	0	23	16	27	38	61	65	72	1	Stop	VDJ
AATTCCCTGGAGCTTGGTGACTCTGCTGTGTATTTCTGTGCCAGCAGACTAGCGGGAGTAGGGCGAGATACGCAGTATTTTGGCCCA	CASRLAGVGRDTQYF	1	3.717472118959108E-4	45	TCRBV03-01/03-02*01	TCRBV03	TCRBV03-01/03-02	01				TCRBD02-01*02	TCRBD02	TCRBD02-01	02				TCRBJ02-03*01	TCRBJ02	TCRBJ02-03	01				6	7	3	2	0	5	36	-1	47	58	65	1	In	VDJ
GAGTTCTAAGAAGCTCCTTCTCAGTGACTCTGGCTTCTATCTCTGTGCCTGGATCATTTCCAGGATACTGAAGCTTTCTTTGGACAA		1	3.717472118959108E-4	38	TCRBV30-01*01	TCRBV30	TCRBV30-01	01				TCRBD01-01*01	TCRBD01	TCRBD01-01	01				TCRBJ01-01*01	TCRBJ01	TCRBJ01-01	01				4	2	4	4	7	5	43	53	60	64	66	1	Out	VDJ
ATCCGGTCCACAAAGCTGGAGGACTCAGCCATGTACTTCTGTGCCAGCAGAATACAGGGCCCGGGGACTGAAGCTTTCTTTGGACAA	CASRIQGPGTEAFF	7	0.0026022304832713753	42	TCRBV02-01	TCRBV02	TCRBV02-01				01,03	TCRBD01-01*01	TCRBD01	TCRBD01-01	01				TCRBJ01-01*01	TCRBJ01	TCRBJ01-01	01				6	7	3	3	3	5	39	50	53	59	66	7	In	VDJ
AAGAAGCTCCTTCTCAGTGACTCTGGCTTCTATCTCTGTGCCTGGAGTGTACTAGGGGGCGAGAACACTGAAGCTTTCTTTGGACAA	CAWSVLGGENTEAFF	1	3.717472118959108E-4	45	TCRBV30-01*01	TCRBV30	TCRBV30-01	01				TCRBD01-01*01	TCRBD01	TCRBD01-01	01				TCRBJ01-01*01	TCRBJ01	TCRBJ01-01	01				0	2	5	0	3	1	36	50	53	60	62	1	In	VDJ
CTGGAGTCCGCTACCAGCTCCCAGACATCTGTGTACTTCTGTGCCATCAGAGAACAGGGTATAGGGCAGCCCCAGCATTTTGGTGAT	CAIREQGIGQPQHF	1	3.717472118959108E-4	42	TCRBV10-03*01	TCRBV10	TCRBV10-03	01				TCRBD01-01*01	TCRBD01	TCRBD01-01	01				TCRBJ01-05*01	TCRBJ01	TCRBJ01-05	01				6	7	3	3	3	7	39	50	53	59	66	1	In	VDJ
GCCTTGTTGCTGGGGGACTCGGCCCTCTATCTCTGTGCCAGCAGCTCGGACCGGGACGGCGGATACTATGGCTACACCTTCGGTTCG	CASSSDRDGGYYGYTF	2	7.434944237918215E-4	48	TCRBV05-06*01	TCRBV05	TCRBV05-06	01								TCRBD01,TCRBD02	TCRBD01-01,TCRBD02-01		TCRBJ01-02*01	TCRBJ01	TCRBJ01-02	01				3	7	0	7	6	3	33	46	52	57	64	2	In	VDJ
CAGCCTGCAGAGCTTGGGGACTCGGCCATGTATCTCTGTGCCAGCAGCCAGGGACACGGGCGTAACTATGGCTACACCTTCGGTTCG	CASSQGHGRNYGYTF	1	3.717472118959108E-4	45	TCRBV11-01*01	TCRBV11	TCRBV11-01	01				TCRBD01-01*01	TCRBD01	TCRBD01-01	01				TCRBJ01-02*01	TCRBJ01	TCRBJ01-02	01				5	6	0	6	2	1	36	48	50	56	62	1	In	VDJ
CCAGTCCACGGAGTCAGGGGACACAGCACTGTATTTCTGTGCCAGCAGCAAGGAACCGCCCGGTCCTACGAGCAGTACTTCGGGCCG		1	3.717472118959108E-4	44	TCRBV21-01*01	TCRBV21	TCRBV21-01	01								TCRBD01,TCRBD02	TCRBD01-01,TCRBD02-01		TCRBJ02-07*01	TCRBJ02	TCRBJ02-07	01				3	9	1	8	0	1	37	-1	51	54	63	1	Out	VDJ
CAGCACCAACCAGACATCTATGTACCTCTGTGCCAGCAGTCCTGGGACTAGCGGGATGATGAAACCGGGCTTCAGTACTTCGGCGCC		4	0.001486988847583643	53	TCRBV28-01*01	TCRBV28	TCRBV28-01	01				TCRBD02-01*02	TCRBD02	TCRBD02-01	02				TCRBJ02-04*01	TCRBJ02	TCRBJ02-04	01				5	14	0	3	3	11	28	40	43	56	70	4	Out	VDJ
CGCACAGAGCAGGAGGACTCCGCCGTGTATCTCTGTGCCAGCAGCTTAGATGTTAGCGGGATCTACAATGAGCAGTTCTTCGGGCCA	CASSLDVSGIYNEQFF	5	0.0018587360594795538	48	TCRBV07-08*01	TCRBV07	TCRBV07-08	01				TCRBD02-01*02	TCRBD02	TCRBD02-01	02				TCRBJ02-01*01	TCRBJ02	TCRBJ02-01	01				1	1	5	3	4	3	33	49	53	61	62	5	In	VDJ
GCCCTGCAGCCAGAAGACTCAGCCCTGTATCTCTGCGCCAGCAGCCCAACGATAGCGGCATCCTACAATGAGCAGTTCTTCGGGCCA	CASSPTIAASYNEQFF	1	3.717472118959108E-4	48	TCRBV04-01*01	TCRBV04	TCRBV04-01	01				TCRBD02-01	TCRBD02	TCRBD02-01				01,02	TCRBJ02-01*01	TCRBJ02	TCRBJ02-01	01				4	2	5	5	6	1	33	46	52	58	60	1	In	VDJ
ATCCAGCCTGCAGAGCTTGAGGACTCGGCCGTGTATCTCTGTGCCAGCAGCTTTCCGGGCCTACGGGAGACCCAGTACTTCGGGCCA	CASSFPGLRETQYF	2	7.434944237918215E-4	42	TCRBV11	TCRBV11				TCRBV11-02,TCRBV11-03						TCRBD01,TCRBD02	TCRBD01-01,TCRBD02-01		TCRBJ02-05*01	TCRBJ02	TCRBJ02-05	01				3	6	8	0	3	5	39	53	56	60	66	2	In	VDJ
TTGGCGTCTGCTGTACCCTCTCAGACATCTGTGTACTTCTGTGCCAACCCTACAGGACTCAGCACAGATACGCAGTATTTTGGCCCA	CANPTGLSTDTQYF	1	3.717472118959108E-4	42	TCRBV06-04*01	TCRBV06	TCRBV06-04	01								TCRBD01,TCRBD02	TCRBD01-01,TCRBD02-01		TCRBJ02-03*01	TCRBJ02	TCRBJ02-03	01				10	4	3	4	5	0	39	46	51	56	60	1	In	VDJ
CACTCTCAAGATCCAGCCTGCAGAGCTTGGGGACTCGGCCATGTATCTCTGTGCCAGCAGCTTGAGGAGACGCAGTATTTTGGCCCA		1	3.717472118959108E-4	32	TCRBV11-01*01	TCRBV11	TCRBV11-01	01				TCRBD02-01*02	TCRBD02	TCRBD02-01	02				TCRBJ02-03*01	TCRBJ02	TCRBJ02-03	01				3	0	10	2	2	9	49	63	65	-1	69	1	Out	VDJ
CAGCCTGCAGAGCTTGAGGACTCGGCCGTGTATCTCTGTGCCAGCAGCACTCCTAGCGGTTACACCGGGGAGCTGTTTTTTGGAGAA	CASSTPSGYTGELFF	1	3.717472118959108E-4	45	TCRBV11	TCRBV11				TCRBV11-02,TCRBV11-03		TCRBD02-01	TCRBD02	TCRBD02-01				01,02	TCRBJ02-02*01	TCRBJ02	TCRBJ02-02	01				5	2	4	5	4	3	36	48	52	59	61	1	In	VDJ
CCTCAGAACCGGGAGACACGGCACTGTATCTCTGCGCCAGCAGTCAGTCCCGGGACAGGGGACACCGGGGAGCTGTTTTTTGGAGAA		4	0.001486988847583643	49	TCRBV23-01*01	TCRBV23	TCRBV23-01	01				TCRBD01-01*01	TCRBD01	TCRBD01-01	01				TCRBJ02-02*01	TCRBJ02	TCRBJ02-02	01				3	0	0	2	5	3	32	46	51	-1	61	4	Out	VDJ
TCGCCCAGCCCCAACCAGACCTCTCTGTACTTCTGTGCCAGCAGTTTCTCCTCGGGACAGGGTTACACTGAAGCTTTCTTTGGACAA	CASSFSSGQGYTEAFF	5	0.0018587360594795538	48	TCRBV27-01*01	TCRBV27	TCRBV27-01	01				TCRBD01-01*01	TCRBD01	TCRBD01-01	01				TCRBJ01-01*01	TCRBJ01	TCRBJ01-01	01				3	2	0	3	6	3	33	47	53	62	64	5	In	VDJ
CAGGTAGTGCGAGGAGATTCGGCAGCTTATTTCTGTGCCAGCTCGCCCCGGGACAGGGGATCGAACACTGAAGCTTTCTTTGGACAA	CASSPRDRGSNTEAFF	5	0.0018587360594795538	48	TCRBV18-01*01	TCRBV18	TCRBV18-01	01				TCRBD01-01*01	TCRBD01	TCRBD01-01	01				TCRBJ01-01*01	TCRBJ01	TCRBJ01-01	01				6	3	0	2	5	1	33	44	49	59	62	5	In	VDJ
GGGGACACAGCACTGTATTTCTGTGCCAGCAGCAAAGGTTTCCGGGACAGGGCTTCATATAGCAATCAGCCCCAGCATTTTGGTGAT	CASSKGFRDRASYSNQPQHF	3	0.0011152416356877324	60	TCRBV21-01*01	TCRBV21	TCRBV21-01	01				TCRBD01-01*01	TCRBD01	TCRBD01-01	01				TCRBJ01-05*01	TCRBJ01	TCRBJ01-05	01				1	7	0	3	6	0	21	37	43	52	59	3	In	VDJ
AAGATCCGGTCCACAAAGCTGGAGGACTCAGCCATGTACTTCTGTGCCAGCAGCGTCTGGGCCAATCAGCCCCAGCATTTTGGTGAT	CASSVWANQPQHF	2	7.434944237918215E-4	39	TCRBV02-01	TCRBV02	TCRBV02-01				01,03	TCRBD01-01*01	TCRBD01	TCRBD01-01	01				TCRBJ01-05*01	TCRBJ01	TCRBJ01-05	01				6	0	8	0	5	3	42	53	58	-1	62	2	In	VDJ
TTGGAGCTGGGGGACTCGGCCCTGTATCTCTGTGCCAGAAGTTTGGGATAACAGGACCGACATAATTCACCCCTCCACTTTGGGAAT	CARSLG*QDRHNSPLHF	1	3.717472118959108E-4	51	TCRBV05-03	TCRBV05	TCRBV05-03				01,02	TCRBD01-01*01	TCRBD01	TCRBD01-01	01				TCRBJ01-06*01	TCRBJ01	TCRBJ01-06	01				0	6	3	4	4	5	30	46	50	55	61	1	Stop	VDJ
CTGACAGTGACCAGTGCCCATCCTGAAGACAGCAGCTTCTACATCTGCAGTGCTAGCGCGAACTTCTATGGCTACACCTTCGGTTCG	CSASANFYGYTF	1	3.717472118959108E-4	36	TCRBV20	TCRBV20				TCRBV20-01,TCRBV20-or09_02		TCRBD02-01	TCRBD02	TCRBD02-01				01,02	TCRBJ01-02*01	TCRBJ01	TCRBJ01-02	01				3	1	3	10	5	4	45	56	61	64	65	1	In	VDJ
AGCACCTTGGAGCTGGGGGACTCGGCCCTTTATCTTTGCGCCAGCAGTTCTACTAGCGGAGGGGGGCTCGAGCAGTACTTCGGGCCG	CASSSTSGGGLEQYF	1	3.717472118959108E-4	45	TCRBV05-01*01	TCRBV05	TCRBV05-01	01				TCRBD02-01	TCRBD02	TCRBD02-01				01,02	TCRBJ02-07*01	TCRBJ02	TCRBJ02-07	01				5	9	3	5	4	6	36	47	51	59	68	1	In	VDJ
GCACCTTGGAGCTGGGGGACTCGGCCCTTTATCTTTGCGCCAGCAGCTTTTGGCTAGCGGGACTTTTACGAGCAGTACTTCGGGCCG		1	3.717472118959108E-4	46	TCRBV05-01*01	TCRBV05	TCRBV05-01	01				TCRBD02-01*02	TCRBD02	TCRBD02-01	02				TCRBJ02-07*01	TCRBJ02	TCRBJ02-07	01				2	4	4	3	4	4	35	49	53	62	66	1	Out	VDJ
GAGTCTGCCATCCCCAACCAGACAGCTCTTTACTTCTGTGCCACCAGTGACCCCGCCAGGGGGCACTACGAGCAGTACTTCGGGCCG	CATSDPARGHYEQYF	2	7.434944237918215E-4	45	TCRBV24-01*01	TCRBV24	TCRBV24-01	01				TCRBD01-01*01	TCRBD01	TCRBD01-01	01				TCRBJ02-07*01	TCRBJ02	TCRBJ02-07	01				4	1	4	0	6	3	36	50	56	64	65	2	In	VDJ
AATGTGAGCACCTTGGAGCTGGGGGACTCGGCCCTTTATCTTTGCGCCAGCAGCGCTTCATCCGGGACGGTGCAGTTCTTCGGGCCA	CASSASSGTVQFF	4	0.001486988847583643	39	TCRBV05-01*01	TCRBV05	TCRBV05-01	01								TCRBD01,TCRBD02	TCRBD01-01,TCRBD02-01		TCRBJ02-01*01	TCRBJ02	TCRBJ02-01	01				4	3	0	7	9	12	42	54	63	68	71	4	In	VDJ
GAGTCGCCCAGCCCCAACCAGACCTCTCTGTACTTCTGTGCCAGCAGTTTATATCGGACTAGGGGTAATGAGCAGTTCTTCGGGCCA	CASSLYRTRGNEQFF	1	3.717472118959108E-4	45	TCRBV27-01*01	TCRBV27	TCRBV27-01	01				TCRBD02-01	TCRBD02	TCRBD02-01				01,02	TCRBJ02-01*01	TCRBJ02	TCRBJ02-01	01				1	4	1	8	3	7	36	52	55	62	66	1	In	VDJ
CAGCCTGCAGAGCTTGGGGACTCGGCCATGTATCTCTGTGCCAGCAGCTCCAACTCGGACAGGGGTAATGAGCAGTTCTTCGGGCCA	CASSSNSDRGNEQFF	2	7.434944237918215E-4	45	TCRBV11-01*01	TCRBV11	TCRBV11-01	01				TCRBD01-01*01	TCRBD01	TCRBD01-01	01				TCRBJ02-01*01	TCRBJ02	TCRBJ02-01	01				4	1	1	2	7	7	36	49	56	65	66	2	In	VDJ
GTGAACGCCTTGGAGCTGGACGACTCGGCCCTGTATCTCTGTGCCAGCAGCTTGGCAGGGAGGGGGAAGACCCAGTACTTCGGGCCA	CASSLAGRGKTQYF	1	3.717472118959108E-4	42	TCRBV05-04*01	TCRBV05	TCRBV05-04	01				TCRBD02-01*02	TCRBD02	TCRBD02-01	02				TCRBJ02-05*01	TCRBJ02	TCRBJ02-05	01				0	3	9	0	2	6	39	55	57	64	67	1	In	VDJ
AGTCGCCCAGCCCCAACCAGACCTCTCTGTACTTCTGTGCCAGCAGTTTTCAGGGGGCGCGACACCGGGGAGCTGTTTTTTGGAGAA		1	3.717472118959108E-4	46	TCRBV27-01*01	TCRBV27	TCRBV27-01	01				TCRBD01-01*01	TCRBD01	TCRBD01-01	01				TCRBJ02-02*01	TCRBJ02	TCRBJ02-02	01				3	3	4	0	1	3	35	49	50	58	61	1	Out	VDJ
AAGAAGCTCCTTCTCAGTGACTCTGGCTTCTATCTCTGTGCCTGTGCAGGGGGTTACGCCTCTGTCACTGAAGCTTTCTTTGGACAA	CACAGGYASVTEAFF	1	3.717472118959108E-4	45	TCRBV30-01	TCRBV30	TCRBV30-01				01,05	TCRBD01-01*01	TCRBD01	TCRBD01-01	01				TCRBJ01-01*01	TCRBJ01	TCRBJ01-01	01				6	12	4	1	2	4	36	44	46	53	65	1	In	VDJ
ATCCGGTCCACAAAGCTGGAGGACTCAGCCATGTACTTCTGTGCCAGCGGGGAGCAGGGGCCTAACACTGAAGCTTTCTTTGGACAA	CASGEQGPNTEAFF	1	3.717472118959108E-4	42	TCRBV02-01	TCRBV02	TCRBV02-01				01,03	TCRBD01-01*01	TCRBD01	TCRBD01-01	01				TCRBJ01-01*01	TCRBJ01	TCRBJ01-01	01				8	3	4	2	6	2	39	48	54	60	63	1	In	VDJ
ACATCGGCCCAAAAGAACCCGACAGCTTTCTATCTCTGTGCCAGTAGTACCTGGCTAGAGGTGAACACTGAAGCTTTCTTTGGACAA	CASSTWLEVNTEAFF	1	3.717472118959108E-4	45	TCRBV19-01*01	TCRBV19	TCRBV19-01	01				TCRBD02-01	TCRBD02	TCRBD02-01				01,02	TCRBJ01-01*01	TCRBJ01	TCRBJ01-01	01				4	3	4	8	5	0	36	49	54	58	61	1	In	VDJ
TCCGCCAGCACCAACCAGACATCTATGTACCTCTGTGCCAGCGGCTTCCCCAGGGTGATCTCGAACACTGAAGCTTTCTTTGGACAA	CASGFPRVISNTEAFF	6	0.0022304832713754648	48	TCRBV28-01*01	TCRBV28	TCRBV28-01	01				TCRBD01-01*01	TCRBD01	TCRBD01-01	01				TCRBJ01-01*01	TCRBJ01	TCRBJ01-01	01				8	7	4	3	8	1	33	42	50	55	62	6	In	VDJ
ATGAATGTGAGCACCTTGGAGCTGGGGGACTCGGCCCTTTATCTTTGCGCCAGCAGCCCGGGGACAGGGGAAGCTTTCTTTGGACAA	CASSPGTGEAFF	2	7.434944237918215E-4	36	TCRBV05-01*01	TCRBV05	TCRBV05-01	01				TCRBD01-01*01	TCRBD01	TCRBD01-01	01				TCRBJ01-01*01	TCRBJ01	TCRBJ01-01	01				4	0	0	3	3	8	45	57	60	-1	69	2	In	VDJ
ACTGTGACATCGGCCCAAAAGAACCCGACAGCTTTCTATCTCTGTGCCAGTAGCAGGCAGGGCTATCAGCCCCAGCATTTTGGTGAT	CASSRQGYQPQHF	2	7.434944237918215E-4	39	TCRBV19-01*01	TCRBV19	TCRBV19-01	01				TCRBD01-01*01	TCRBD01	TCRBD01-01	01				TCRBJ01-05*01	TCRBJ01	TCRBJ01-05	01				6	2	4	3	4	5	42	53	57	62	64	2	In	VDJ
GTCCGCTACCAGCTCCCAGACATCTGTGTACTTCTGTGCCATCAGTGACCGCCGGACAGGGCTTCCTATGGCTACACCTTCGGTTCG		8	0.002973977695167286	47	TCRBV10-03*01	TCRBV10	TCRBV10-03	01				TCRBD01-01*01	TCRBD01	TCRBD01-01	01				TCRBJ01-02*01	TCRBJ01	TCRBJ01-02	01				3	4	1	3	5	4	34	48	53	61	65	8	Out	VDJ
TGAGCACCTTGGAGCTGGGGGACTCGGCCCTTTATCTTTGCGCCAGCAGCTTGGGACAGGTCCTCCTACGAGCAGTACTTCGGGCCG		3	0.0011152416356877324	43	TCRBV05-01*01	TCRBV05	TCRBV05-01	01				TCRBD01-01*01	TCRBD01	TCRBD01-01	01				TCRBJ02-07*01	TCRBJ02	TCRBJ02-07	01				0	2	2	4	0	0	38	-1	54	60	62	3	Out	VDJ
CACACCCTGCAGCCAGAAGACTCGGCCCTGTATCTCTGCGCCAGCAGCCAAGGGACAGGGGTGAACTACGAGCAGTACTTCGGGCCG	CASSQGTGVNYEQYF	3	0.0011152416356877324	45	TCRBV04-03*01	TCRBV04	TCRBV04-03	01				TCRBD01-01*01	TCRBD01	TCRBD01-01	01				TCRBJ02-07*01	TCRBJ02	TCRBJ02-07	01				1	4	1	2	0	3	36	-1	52	61	65	3	In	VDJ
GTGAGCACCTTGGAGCTGGGGGACTCGGCCCTTTATCTTTGCGCCAGCAGCTTGTCGTCTAGCAGAAACATTCAGTACTTCGGCGCC	CASSLSSSRNIQYF	1	3.717472118959108E-4	42	TCRBV05-01*01	TCRBV05	TCRBV05-01	01				TCRBD02-01	TCRBD02	TCRBD02-01				01,02	TCRBJ02-04*01	TCRBJ02	TCRBJ02-04	01				1	2	4	7	4	6	39	54	58	63	65	1	In	VDJ
GTGAGCAACATGAGCCCTGAAGACAGCAGCATATATCTCTGCAGCTCTGGTGAAGCGGGAGGTTCTAGTGAGCAGTTCTTCGGGCCA	CSSGEAGGSSEQFF	1	3.717472118959108E-4	42	TCRBV29-01	TCRBV29	TCRBV29-01				01,02,03	TCRBD02-01*02	TCRBD02	TCRBD02-01	02				TCRBJ02-01*01	TCRBJ02	TCRBJ02-01	01				8	6	6	1	8	9	39	45	53	62	68	1	In	VDJ
GAGTCAGGGGACACAGCACTGTATTTCTGTGCCAGCTTTCCGGGTTAGCGGGATATCTAAGGCTTGAATGAGCAGTTCTTCGGGCCA	CASFPG*RDI*GLNEQFF	1	3.717472118959108E-4	54	TCRBV21-01*01	TCRBV21	TCRBV21-01	01				TCRBD02-01*02	TCRBD02	TCRBD02-01	02				TCRBJ02-01*01	TCRBJ02	TCRBJ02-01	01				8	13	5	3	9	7	27	36	45	53	66	1	Stop	VDJ
CTGCAGCCAGAAGACTCAGCCCTGTATCTCTGCGCCAGCAGCCAAGAGTGGCTAGCGGGGAGTCCCAATGAGCAGTTCTTCGGGCCA	CASSQEWLAGSPNEQFF	1	3.717472118959108E-4	51	TCRBV04-01*01	TCRBV04	TCRBV04-01	01				TCRBD02-01*01	TCRBD02	TCRBD02-01	01				TCRBJ02-01*01	TCRBJ02	TCRBJ02-01	01				0	5	4	3	4	6	30	47	51	60	65	1	In	VDJ
GTGACATCGGCCCAAAAGAACCCGACAGCTTTCTATCTCTGTGCCAGTAGTGGGAATAGCGGGAGAGAAGAGCAGTTCTTCGGGCCA	CASSGNSGREEQFF	1	3.717472118959108E-4	42	TCRBV19-01*01	TCRBV19	TCRBV19-01	01				TCRBD02-01*02	TCRBD02	TCRBD02-01	02				TCRBJ02-01*01	TCRBJ02	TCRBJ02-01	01				5	4	5	2	5	10	39	51	56	65	69	1	In	VDJ
CTGACAGTGACCAGTGCCCATCCTGAAGACAGCAGCTTCTACATCTGCAGTGCCTCTTCTATGGGAGAGACCCAGTACTTCGGGCCA	CSASSMGETQYF	1	3.717472118959108E-4	36	TCRBV20	TCRBV20				TCRBV20-01,TCRBV20-or09_02						TCRBD01,TCRBD02	TCRBD01-01,TCRBD02-01		TCRBJ02-05*01	TCRBJ02	TCRBJ02-05	01				6	0	0	9	9	4	45	53	62	-1	65	1	In	VDJ
TTGGGGACTCGGCCGTGTATCTCTGTGCCAGCAGCTTACGTTCCCCCGGGACTAGCGGGGCGCACAGATACGCAGTATTTTGGCCCA		1	3.717472118959108E-4	58	TCRBV11-03*01	TCRBV11	TCRBV11-03	01				TCRBD02-01*01	TCRBD02	TCRBD02-01	01				TCRBJ02-03*01	TCRBJ02	TCRBJ02-03	01				2	1	0	3	9	1	23	38	47	60	61	1	Out	VDJ
GTGAGCACCTTGGAGCTGGGGGACTCGGCCCTTTATCTTTGCGCCAGCAGCTTGACAGGGGACACCGGGGAGCTGTTTTTTGGAGAA	CASSLTGDTGELFF	2	7.434944237918215E-4	42	TCRBV05-01*01	TCRBV05	TCRBV05-01	01				TCRBD01-01*01	TCRBD01	TCRBD01-01	01				TCRBJ02-02*01	TCRBJ02	TCRBJ02-02	01				1	0	3	2	0	3	39	-1	54	-1	61	2	In	VDJ
AATGTGAGCACCTTGGAGCTGGGGGACTCGGCCCTTTATCTTTGCGCCAGCAAGCCGGGAGAAACCGGGGAGCTGTTTTTTGGAGAA	CASKPGETGELFF	1	3.717472118959108E-4	39	TCRBV05-01*01	TCRBV05	TCRBV05-01	01				TCRBD02-01*02	TCRBD02	TCRBD02-01	02				TCRBJ02-02*01	TCRBJ02	TCRBJ02-02	01				6	2	8	2	3	5	42	52	55	61	63	1	In	VDJ
GCCCAGCCCCAACCAGACCTCTCTGTACTTCTGTGCCAGCAGTCTACGCGACAGGAGGGGTGTTTGACTGAAGCTTTCTTTGGACAA		2	7.434944237918215E-4	50	TCRBV27-01*01	TCRBV27	TCRBV27-01	01								TCRBD01,TCRBD02	TCRBD01-01,TCRBD02-01		TCRBJ01-01*01	TCRBJ01	TCRBJ01-01	01				5	11	2	4	6	5	31	43	49	55	66	2	Out	VDJ
AATTCCCTGGAGCTTGGTGACTCTGCTGTGTATTTCTGTGCCAGCAGCCAAGCACAAGGGGGGAACACTGAAGCTTTCTTTGGACAA	CASSQAQGGNTEAFF	1	3.717472118959108E-4	45	TCRBV03-01/03-02*01	TCRBV03	TCRBV03-01/03-02	01				TCRBD01-01*01	TCRBD01	TCRBD01-01	01				TCRBJ01-01*01	TCRBJ01	TCRBJ01-01	01				1	0	5	1	4	1	36	52	56	-1	62	1	In	VDJ
ATTCTGGAGTCCGCCAGCACCAACCAGACATCTATGTACCTCTGTGCCAGCAGCGCCGACAGCAATCAGCCCCAGCATTTTGGTGAT	CASSADSNQPQHF	2	7.434944237918215E-4	39	TCRBV28-01*01	TCRBV28	TCRBV28-01	01								TCRBD01,TCRBD02	TCRBD01-01,TCRBD02-01		TCRBJ01-05*01	TCRBJ01	TCRBJ01-05	01				6	0	2	7	4	1	42	53	57	-1	60	2	In	VDJ
NNNNNNNTGTCGGCTGCTCCCTCCCAGACATCTGTGTACTTCTGTGCCAGCAGTGTTTCTACTAATTATGGCTACACCTTCGGTTCG	CASSVSTNYGYTF	1	3.717472118959108E-4	39	TCRBV06	TCRBV06				TCRBV06-01,TCRBV06-05		TCRBD02-01	TCRBD02	TCRBD02-01				01,02	TCRBJ01-02*01	TCRBJ01	TCRBJ01-02	01				4	2	3	9	5	5	42	55	60	64	66	1	In	VDJ
TGAATGTGAGCACCTTGGAGCTGGGGGACTCGGCCCTTTATCTTTGCGCCAGCAGCGCCCTGTCGAAACACCATATATTTTGGAGAG		2	7.434944237918215E-4	37	TCRBV05-01*01	TCRBV05	TCRBV05-01	01								TCRBD01,TCRBD02	TCRBD01-01,TCRBD02-01		TCRBJ01-03*01	TCRBJ01	TCRBJ01-03	01				4	6	10	0	0	5	44	-1	56	58	64	2	Out	VDJ
AGTGCCCATCCTGAAGACAGCAGCTTCTACATCTGCAGTGCTAGAGGTTGGGAACTAGCGGACGGGGAGACCCAGTACTTCGGGCCA	CSARGWELADGETQYF	1	3.717472118959108E-4	48	TCRBV20	TCRBV20				TCRBV20-01,TCRBV20-or09_02		TCRBD02-01	TCRBD02	TCRBD02-01				01,02	TCRBJ02-05*01	TCRBJ02	TCRBJ02-05	01				1	5	3	5	7	5	33	46	53	61	66	1	In	VDJ
ACTGTGACATCGGCCCAAAAGAACCCGACAGCTTTCTATCTCTGTGCCAGTAGCTGGACTAACACAGATACGCAGTATTTTGGCCCA	CASSWTNTDTQYF	1	3.717472118959108E-4	39	TCRBV19-01*01	TCRBV19	TCRBV19-01	01				TCRBD02-01	TCRBD02	TCRBD02-01				01,02	TCRBJ02-03*01	TCRBJ02	TCRBJ02-03	01				6	1	1	9	2	2	42	53	55	61	62	1	In	VDJ
AGCTCTCTGGAGCTGGGGGACTCAGCTTTGTATTTCTGTGCCAGCAGCCCTCACAATGGGGGGGAGAGTGAAGCTTTCTTTGGACAA	CASSPHNGGESEAFF	2	7.434944237918215E-4	45	TCRBV09-01*01	TCRBV09	TCRBV09-01	01				TCRBD02-01*01	TCRBD02	TCRBD02-01	01				TCRBJ01-01*01	TCRBJ01	TCRBJ01-01	01				4	4	9	0	9	7	36	48	57	64	68	2	In	VDJ
ATCCGGTCCACAAAGCTGGAGGACTCAGCCATGTACTTCTGTGCCAGCAGTGTAGAGTTCATGAACACTGAAGCTTTCTTTGGACAA	CASSVEFMNTEAFF	1	3.717472118959108E-4	42	TCRBV02-01	TCRBV02	TCRBV02-01				01,03	TCRBD02-01	TCRBD02	TCRBD02-01				01,02	TCRBJ01-01*01	TCRBJ01	TCRBJ01-01	01				4	6	5	8	0	0	39	-1	52	55	61	1	In	VDJ
TCTAAGAAGCTCCTTCTCAGTGACTCTGGCTTCTATCTCTGTGCCTGGAGTGGCCCCCCAATGAACACTGAAGCTTTCTTTGGACAA	CAWSGPPMNTEAFF	5	0.0018587360594795538	42	TCRBV30-01*01	TCRBV30	TCRBV30-01	01								TCRBD01,TCRBD02	TCRBD01-01,TCRBD02-01		TCRBJ01-01*01	TCRBJ01	TCRBJ01-01	01				1	1	4	6	6	0	39	52	58	60	61	5	In	VDJ
CTGAGTTCTAAGAAGCTCCTTCTCAGTGACTCTGGCTTCTATCTCTGTGCCTGGAGCCATACTAGTCTCGAGCAGTACTTCGGGCCG	CAWSHTSLEQYF	1	3.717472118959108E-4	36	TCRBV30-01*01	TCRBV30	TCRBV30-01	01				TCRBD02-01	TCRBD02	TCRBD02-01				01,02	TCRBJ02-07*01	TCRBJ02	TCRBJ02-07	01				3	3	3	8	4	6	45	56	60	65	68	1	In	VDJ
CTGATTCTGGAGTCCGCCAGCACCAACCAGACATCTATGTACCTCTGTGCCAGCAGGGACAGAACCCACGAGCAGTACTTCGGGCCG	CASRDRTHEQYF	2	7.434944237918215E-4	36	TCRBV28-01*01	TCRBV28	TCRBV28-01	01				TCRBD01-01*01	TCRBD01	TCRBD01-01	01				TCRBJ02-07*01	TCRBJ02	TCRBJ02-07	01				6	5	1	5	0	5	45	-1	56	62	67	2	In	VDJ
GACAGTGACCAGTGCCCATCCTGAAGACAGCAGCTTCTACATCTGCAGTGCTAGAAGCGCTTTTACAATGAGCAGTTCTTCGGGCCA		1	3.717472118959108E-4	38	TCRBV20	TCRBV20				TCRBV20-01,TCRBV20-or09_02		TCRBD02-01	TCRBD02	TCRBD02-01				01,02	TCRBJ02-01*01	TCRBJ02	TCRBJ02-01	01				2	4	6	6	0	4	43	-1	55	59	63	1	Out	VDJ
CGGCCCAAAAGAACCCGACAGCTTTCTATCTCTGTGCCAGTTCCCCGGGCTAGCGGGAGCTCCTACAATGAGCAGTTCTTCGGGCCA		3	0.0011152416356877324	49	TCRBV19-01*01	TCRBV19	TCRBV19-01	01				TCRBD02-01*02	TCRBD02	TCRBD02-01	02				TCRBJ02-01*01	TCRBJ02	TCRBJ02-01	01				8	0	4	2	8	0	32	41	49	-1	59	3	Out	VDJ
ATTCTGGAGTCCGCCAGCACCAACCAGACATCTATGTACCTCTGTGCCAGCAGTTTACTAGGGACACTCGAGCAGTTCTTCGGGCCA	CASSLLGTLEQFF	1	3.717472118959108E-4	39	TCRBV28-01*01	TCRBV28	TCRBV28-01	01				TCRBD01-01*01	TCRBD01	TCRBD01-01	01				TCRBJ02-01*01	TCRBJ02	TCRBJ02-01	01				2	3	0	6	3	10	42	57	60	66	69	1	In	VDJ
CCAGAAGACTCGGCCCTGTATCTCTGCGCCAGCAGCCAGGGGACTAGCGGGAGTGAACTGATCACAGATACGCAGTATTTTGGCCCA	CASSQGTSGSELITDTQYF	1	3.717472118959108E-4	57	TCRBV04-03*01	TCRBV04	TCRBV04-03	01				TCRBD02-01*02	TCRBD02	TCRBD02-01	02				TCRBJ02-03*01	TCRBJ02	TCRBJ02-03	01				3	9	0	2	1	2	24	38	39	53	62	1	In	VDJ
AAGATCCAGCGCACAGAGCAGGAGGACTCCGCCGTGTATCTCTGTGCCAGCAGCTCCAGGACAGGACATACGCAGTATTTTGGCCCA	CASSSRTGHTQYF	2	7.434944237918215E-4	39	TCRBV07-08*01	TCRBV07	TCRBV07-08	01				TCRBD01-01*01	TCRBD01	TCRBD01-01	01				TCRBJ02-03*01	TCRBJ02	TCRBJ02-03	01				4	2	1	4	3	7	42	55	58	65	67	2	In	VDJ
GCTGCTCCCTCCCAGACATCTGTGTACTTCTGTGCCAGCACCACCCGGGTAGCGGGAGCATACACCGGGGAGCTGTTTTTTGGAGAA	CASTTRVAGAYTGELFF	1	3.717472118959108E-4	51	TCRBV06	TCRBV06				TCRBV06-01,TCRBV06-05,TCRBV06-06		TCRBD02-01*02	TCRBD02	TCRBD02-01	02				TCRBJ02-02*01	TCRBJ02	TCRBJ02-02	01				7	3	5	2	9	3	30	40	49	58	61	1	In	VDJ
CGGTCCACAAAGCTGGAGGACTCAGCCATGTACTTCTGTGCCAGCAGTGAATTTGGGACAGGGGCATTTGAAGCTTTCTTTGGACAA	CASSEFGTGAFEAFF	2	7.434944237918215E-4	45	TCRBV02-01	TCRBV02	TCRBV02-01				01,03	TCRBD01-01*01	TCRBD01	TCRBD01-01	01				TCRBJ01-01*01	TCRBJ01	TCRBJ01-01	01				2	4	0	2	3	7	36	51	54	64	68	2	In	VDJ
ACAGTGACCAGTGCCCATCCTGAAGACAGCAGCTTCTACATCTGCAGTGTTCAACAGGGGCAGTTTCAGCCCCAGCATTTTGGTGAT	CSVQQGQFQPQHF	2	7.434944237918215E-4	39	TCRBV20	TCRBV20				TCRBV20-01,TCRBV20-or09_02		TCRBD01-01*01	TCRBD01	TCRBD01-01	01				TCRBJ01-05*01	TCRBJ01	TCRBJ01-05	01				7	5	3	2	4	6	42	49	53	60	65	2	In	VDJ
AGGCTGGAGTTGGCTGCTCCCTCCCAGACATCTGTGTACTTCTGTGCCAGCAGTTACGAGCCAGATTATGGCTACACCTTCGGTTCG	CASSYEPDYGYTF	4	0.001486988847583643	39	TCRBV06-06*01	TCRBV06	TCRBV06-06	01								TCRBD01,TCRBD02	TCRBD01-01,TCRBD02-01		TCRBJ01-02*01	TCRBJ01	TCRBJ01-02	01				2	2	4	5	4	5	42	57	61	64	66	4	In	VDJ
ACAGTGACCAGTGCCCATCCTGAAGACAGCAGCTTCTACATCTGCAGTGCTTCACTGACAGGGGCTTCAGGCTACACCTTCGGTTCG	CSASLTGASGYTF	1	3.717472118959108E-4	39	TCRBV20	TCRBV20				TCRBV20-01,TCRBV20-or09_02		TCRBD01-01*01	TCRBD01	TCRBD01-01	01				TCRBJ01-02*01	TCRBJ01	TCRBJ01-02	01				5	5	2	2	5	8	42	51	56	64	69	1	In	VDJ
AATTCCCTGGAGCTTGGTGACTCTGCTGTGTATTTCTGTGCCAGCAGCCAAGAAGGGTACCCTTACAATGAGCAGTTCTTCGGGCCA	CASSQEGYPYNEQFF	2	7.434944237918215E-4	45	TCRBV03-01/03-02*01	TCRBV03	TCRBV03-01/03-02	01								TCRBD01,TCRBD02	TCRBD01-01,TCRBD02-01		TCRBJ02-01*01	TCRBJ02	TCRBJ02-01	01				0	6	5	3	0	4	36	-1	53	57	63	2	In	VDJ
GGAGTCCGCCAGCACCAACCAGACATCTATGTACCTCTGTGCCAGCTTAATTCAGGGTATAGTGAGGAGACCCAGTACTTCGGGCCA		1	3.717472118959108E-4	44	TCRBV28-01*01	TCRBV28	TCRBV28-01	01				TCRBD01-01*01	TCRBD01	TCRBD01-01	01				TCRBJ02-05*01	TCRBJ02	TCRBJ02-05	01				8	9	4	3	6	5	37	46	52	57	66	1	Out	VDJ
CTGAAGATCCAGCGCACAGAGCAGGAGGACTCGGCCGTGTATCTCTGTGCCAGCAGCTTACTAGGAGAGACCCAGTACTTCGGGCCA	CASSLLGETQYF	2	7.434944237918215E-4	36	TCRBV07	TCRBV07				TCRBV07-02,TCRBV07-08		TCRBD02-01	TCRBD02	TCRBD02-01				01,02	TCRBJ02-05*01	TCRBJ02	TCRBJ02-05	01				2	1	4	8	0	4	45	-1	60	64	65	2	In	VDJ
TCTGGAGTCCGCCAGCACCAACCAGACATCTATGTACCTCTGTGCCAGCAGTCGGGGGTTAGCACAGATACGCAGTATTTTGGCCCA		1	3.717472118959108E-4	41	TCRBV28-01*01	TCRBV28	TCRBV28-01	01				TCRBD02-01*01	TCRBD02	TCRBD02-01	01				TCRBJ02-03*01	TCRBJ02	TCRBJ02-03	01				5	2	8	2	0	0	40	-1	52	58	60	1	Out	VDJ
TCTAAGAAGCTCCTTCTCAGTGACTCTGGCTTCTATCTCTGTGCCTGGAGTGGGGGGACGGGGAACACTGAAGCTTTCTTTGGACAA	CAWSGGTGNTEAFF	1	3.717472118959108E-4	42	TCRBV30-01*01	TCRBV30	TCRBV30-01	01								TCRBD01,TCRBD02	TCRBD01-01,TCRBD02-01		TCRBJ01-01*01	TCRBJ01	TCRBJ01-01	01				1	3	0	7	2	1	39	52	54	59	62	1	In	VDJ
ACATCGGCCCAAAAGAACCCGACAGCTTTCTATCTCTGTGCCAGTAGGGGGGGGCTGGGGAGCAATCAGCCCCAGCATTTTGGTGAT	CASRGGLGSNQPQHF	1	3.717472118959108E-4	45	TCRBV19-01*01	TCRBV19	TCRBV19-01	01				TCRBD02-01*01	TCRBD02	TCRBD02-01	01				TCRBJ01-05*01	TCRBJ01	TCRBJ01-05	01				6	6	9	0	0	1	36	-1	47	54	60	1	In	VDJ
GTGCAGCCTGCAGAACTGGAGGATTCTGGAGTTTATTTCTGTGCCAGCAGCCAATCCGGACGGACCTATGGCTACACCTTCGGTTCG	CASSQSGRTYGYTF	1	3.717472118959108E-4	42	TCRBV14-01*01	TCRBV14	TCRBV14-01	01								TCRBD01,TCRBD02	TCRBD01-01,TCRBD02-01		TCRBJ01-02*01	TCRBJ01	TCRBJ01-02	01				2	4	1	7	3	4	39	54	57	61	65	1	In	VDJ
CTGATTCTGGAGTCCGCCAGCACCAACCAGACATCTATGTACCTCTGTGCCAGCAGTTTGGGAAACTATGGCTACACCTTCGGTTCG	CASSLGNYGYTF	1	3.717472118959108E-4	36	TCRBV28-01*01	TCRBV28	TCRBV28-01	01								TCRBD01,TCRBD02	TCRBD01-01,TCRBD02-01		TCRBJ01-02*01	TCRBJ01	TCRBJ01-02	01				3	0	0	8	0	2	45	-1	59	-1	63	1	In	VDJ
ATCCAGCGCACAGAGCAGGAGGACTCGGCCGTGTATCTCTGTGCCAGCAGCTTAAATCGGCCCCAGGGCGAGCAGTACTTCGGGCCG	CASSLNRPQGEQYF	1	3.717472118959108E-4	42	TCRBV07-02	TCRBV07	TCRBV07-02				01,02	TCRBD01-01*01	TCRBD01	TCRBD01-01	01				TCRBJ02-07*01	TCRBJ02	TCRBJ02-07	01				2	0	4	3	9	6	39	54	63	-1	68	1	In	VDJ
ATTCTGGAGTCCGCCAGCACCAACCAGACATCTATGTACCTCTATGCCAGCAGTACGGGACAGTCCTACGAGCAGTACTTCGGGCCG	YASSTGQSYEQYF	1	3.717472118959108E-4	39	TCRBV28-01*01	TCRBV28	TCRBV28-01	01				TCRBD01-01*01	TCRBD01	TCRBD01-01	01				TCRBJ02-07*01	TCRBJ02	TCRBJ02-07	01				5	0	0	5	2	1	42	54	56	-1	63	1	In	VDJ
AAGATCCAGCCTGCAGAGCTTGGGGACTCGGCCGTGTATCTCTGTGCCAGCAGCTTAGATGGGGCGCAAGAGCAGTACTTCGGGCCG	CASSLDGAQEQYF	2	7.434944237918215E-4	39	TCRBV11-03*01	TCRBV11	TCRBV11-03	01				TCRBD01-01*01	TCRBD01	TCRBD01-01	01				TCRBJ02-07*01	TCRBJ02	TCRBJ02-07	01				0	4	7	0	1	7	42	59	60	65	69	2	In	VDJ
CGCACAGAGCAGGGGGACTCGGCCATGTATCTCTGTGCCACCGTAGGTGGGTCCGCGTTGGGGGCCAACGTCCTGACTTTCGGGGCC	CATVGGSALGANVLTF	1	3.717472118959108E-4	48	TCRBV07-09	TCRBV07	TCRBV07-09				01,05,06					TCRBD01,TCRBD02	TCRBD01-01,TCRBD02-01		TCRBJ02-06*01	TCRBJ02	TCRBJ02-06	01				10	9	0	9	8	4	33	40	48	51	60	1	In	VDJ
AGCTCTCTGGAGCTGGGGGACTCAGCTTTGTATTTCTGTGCCAGCAGCGTAGGAGGACAGGGCTGGAATGAGCAGTTCTTCGGGCCA	CASSVGGQGWNEQFF	1	3.717472118959108E-4	45	TCRBV09-01*01	TCRBV09	TCRBV09-01	01				TCRBD01-01*01	TCRBD01	TCRBD01-01	01				TCRBJ02-01*01	TCRBJ02	TCRBJ02-01	01				0	4	1	3	2	7	36	52	54	62	66	1	In	VDJ
TGAGCCCTGAAGACAGCAGCATATATCTCTGCAGCGTTGAGGCGAGCAGAAGGACTTCCCTCCTACAATGAGCAGTTCTTCGGGCCA		1	3.717472118959108E-4	52	TCRBV29-01	TCRBV29	TCRBV29-01				01,02	TCRBD02-01	TCRBD02	TCRBD02-01				01,02	TCRBJ02-01*01	TCRBJ02	TCRBJ02-01	01				3	3	1	10	11	0	29	40	51	56	59	1	Out	VDJ
GTGAGCAACATGAGCCCTGAAGACAGCAGCATATATCTCTGCAGCGTCCTGGGGCAGGGGACCTACAATGAGCAGTTCTTCGGGCCA	CSVLGQGTYNEQFF	2	7.434944237918215E-4	42	TCRBV29-01	TCRBV29	TCRBV29-01				01,02	TCRBD01-01*01	TCRBD01	TCRBD01-01	01				TCRBJ02-01*01	TCRBJ02	TCRBJ02-01	01				6	1	4	2	7	2	39	47	54	60	61	2	In	VDJ
NNNNTGAAGATCCAGCCCTCAGAACCCAGGGACTCAGCTGTGTACTTCTGTGCCAGCAGGAGCACAGATACGCAGTATTTTGGCCCA	CASRSTDTQYF	1	3.717472118959108E-4	33	TCRBV12-03/12-04*01	TCRBV12	TCRBV12-03/12-04	01											TCRBJ02-03*01	TCRBJ02	TCRBJ02-03	01				6	1	0	0	0	0	48	-1	-1	59	60	1	In	VJ
TCGGCCCAAAAGAACCCGACAGCTTTCTATCTCTGTGCCAGTAGTATGGACAGGCGACGGGGAGTCGGGGAGCTGTTTTTTGGAGAA	CASSMDRRRGVGELFF	3	0.0011152416356877324	48	TCRBV19-01*01	TCRBV19	TCRBV19-01	01				TCRBD01-01*01	TCRBD01	TCRBD01-01	01				TCRBJ02-02*01	TCRBJ02	TCRBJ02-02	01				3	11	1	4	0	7	33	-1	47	54	65	3	In	VDJ
ACGATCCAGCGCACAGAGCAGCGGGACTCAGCCATGTATCGCTGTGCTAGCAGCTTAGTTGTGGACGGGGAGCTGTTTTTTGGAGAA	CASSLVVDGELFF	1	3.717472118959108E-4	39	TCRBV07	TCRBV07				TCRBV07-06,TCRBV07-07						TCRBD01,TCRBD02	TCRBD01-01,TCRBD02-01		TCRBJ02-02*01	TCRBJ02	TCRBJ02-02	01				1	0	1	8	4	7	42	58	62	-1	65	1	In	VDJ
GTTCTAAGAAGCTCCTTCTCAGTGACTCTGGCTTCTATCTCTGTGCCTGGAGGCGCAGGGTGAGGGACTGAAGCTTTCTTTGGACAA		1	3.717472118959108E-4	40	TCRBV30-01*01	TCRBV30	TCRBV30-01	01								TCRBD01,TCRBD02	TCRBD01-01,TCRBD02-01		TCRBJ01-01*01	TCRBJ01	TCRBJ01-01	01				3	6	4	3	3	5	41	52	55	60	66	1	Out	VDJ
AGCACCTTGGAGCTGGGGGACTCGGCCCTTTATCTTTGCGCCAGCAGCGACCTTGGGCTTTGGGACACTGAAGCTTTCTTTGGACAA	CASSDLGLWDTEAFF	1	3.717472118959108E-4	45	TCRBV05-01*01	TCRBV05	TCRBV05-01	01				TCRBD01-01*01	TCRBD01	TCRBD01-01	01				TCRBJ01-01*01	TCRBJ01	TCRBJ01-01	01				4	6	8	0	6	3	36	48	54	58	64	1	In	VDJ
GTGACCAGTGCCCATCCTGAAGACAGCAGCTTCTACATCTGCAGTGCTAAGACAGGGTCCAGGAACACTGAAGCTTTCTTTGGACAA	CSAKTGSRNTEAFF	1	3.717472118959108E-4	42	TCRBV20	TCRBV20				TCRBV20-01,TCRBV20-or09_02		TCRBD01-01*01	TCRBD01	TCRBD01-01	01				TCRBJ01-01*01	TCRBJ01	TCRBJ01-01	01				4	5	2	3	1	1	39	49	50	57	62	1	In	VDJ
AAGCTGGAGGACTCAGCCATGTACTTCTGTGCCAGCAGTGAAATCCATGAACTCACTAAGGGGGGTGAAAAACTGTTTTTTGGCAGT	CASSEIHELTKGGEKLFF	3	0.0011152416356877324	54	TCRBV02-01	TCRBV02	TCRBV02-01				01,03					TCRBD01,TCRBD02	TCRBD01-01,TCRBD02-01		TCRBJ01-04*01	TCRBJ01	TCRBJ01-04	01				2	1	5	1	16	7	27	42	58	64	65	3	In	VDJ
CTGAAGATCCGGTCCACAAAGCTGGAGGACTCAGCCATGTACTTCTGTGCCAGCAGTGAAGTTGTTGGGCCCCAGCATTTTGGTGAT	CASSEVVGPQHF	1	3.717472118959108E-4	36	TCRBV02-01	TCRBV02	TCRBV02-01				01,03					TCRBD01,TCRBD02	TCRBD01-01,TCRBD02-01		TCRBJ01-05*01	TCRBJ01	TCRBJ01-05	01				1	0	0	10	5	9	45	61	66	-1	68	1	In	VDJ
CAAAAGAACCCGACAGCTTTCTATCTCTGTGCCAGTAGTTACGACCGGACAGGGGGCGCGAAAAATTCACCCCTCCACTTTGGGAAT	CASSYDRTGGAKNSPLHF	1	3.717472118959108E-4	54	TCRBV19-01*01	TCRBV19	TCRBV19-01	01				TCRBD01-01*01	TCRBD01	TCRBD01-01	01				TCRBJ01-06*01	TCRBJ01	TCRBJ01-06	01				5	6	1	0	7	7	27	39	46	57	63	1	In	VDJ
AGGCTGGAGTTGGCTGCTCCCTCCCAGACATCTGTGTACTTCTGTGCCAGCAGTTACGGAAGGGACTATGGCTACACCTTCGGTTCG	CASSYGRDYGYTF	2	7.434944237918215E-4	39	TCRBV06-06*01	TCRBV06	TCRBV06-06	01								TCRBD01,TCRBD02	TCRBD01-01,TCRBD02-01		TCRBJ01-02*01	TCRBJ01	TCRBJ01-02	01				2	0	5	3	3	3	42	57	60	-1	64	2	In	VDJ
CGCTCACCAGGCCTGGGGGACGCAGCCATGTACCTGTGTGCCACCAGCAGACAGACAGGGGACAACTATGGCTACACCTTCGGTTCG	CATSRQTGDNYGYTF	1	3.717472118959108E-4	45	TCRBV15-01*02	TCRBV15	TCRBV15-01	02				TCRBD01-01*01	TCRBD01	TCRBD01-01	01				TCRBJ01-02*01	TCRBJ01	TCRBJ01-02	01				2	2	2	2	2	2	36	51	53	61	63	1	In	VDJ
GAGTCCGCCAGCACCAACCAGACATCTATGTACCTCTGTGCCAGCAGTTTTCGGGGACTACGTCCCTACGAGCAGTACTTCGGGCCG	CASSFRGLRPYEQYF	1	3.717472118959108E-4	45	TCRBV28-01*01	TCRBV28	TCRBV28-01	01				TCRBD02-01	TCRBD02	TCRBD02-01				01,02	TCRBJ02-07*01	TCRBJ02	TCRBJ02-07	01				3	4	0	9	3	2	36	50	53	60	64	1	In	VDJ
ATCGGCCCAAAAGAACCCGACAGCTTTCTATCTCTGTGCCAGTTTCCTGTCTCCCTAGCGGATTACTACGAGCAGTACTTCGGGCCG		1	3.717472118959108E-4	47	TCRBV19-01*01	TCRBV19	TCRBV19-01	01				TCRBD02-01	TCRBD02	TCRBD02-01				01,02	TCRBJ02-07*01	TCRBJ02	TCRBJ02-07	01				8	4	4	5	11	3	34	43	54	61	65	1	Out	VDJ
GAGTCCGCCAGCACCAACCAGACATCTATGTACCTCTGTGCCAGCAGTTTACAGGGGACTCTCTACTACGAGCAGTACTTCGGGCCG	CASSLQGTLYYEQYF	1	3.717472118959108E-4	45	TCRBV28-01*01	TCRBV28	TCRBV28-01	01								TCRBD01,TCRBD02	TCRBD01-01,TCRBD02-01		TCRBJ02-07*01	TCRBJ02	TCRBJ02-07	01				2	8	4	2	0	3	36	-1	51	57	65	1	In	VDJ
AAGATCCAGCGCACAGAGCAGGAGGACTCGGCCGTGTATCTCTGTGCCAGCAGCTTGTGGACAGGGCACGAGCAGTACTTCGGGCCG	CASSLWTGHEQYF	1	3.717472118959108E-4	39	TCRBV07-02	TCRBV07	TCRBV07-02				01,02	TCRBD01-01*01	TCRBD01	TCRBD01-01	01				TCRBJ02-07*01	TCRBJ02	TCRBJ02-07	01				3	1	1	3	2	5	42	56	58	66	67	1	In	VDJ
ATCAATTCCCTGGAGCTTGGTGACTCTGCTGTGTATTTCTGTGCCAGCAGCCCCGGCCCGTCTAGAAACACCATATATTTTGGAGAG	CASSPGPSRNTIYF	1	3.717472118959108E-4	42	TCRBV03-01/03-02*01	TCRBV03	TCRBV03-01/03-02	01								TCRBD01,TCRBD02	TCRBD01-01,TCRBD02-01		TCRBJ01-03*01	TCRBJ01	TCRBJ01-03	01				4	7	9	0	2	5	39	52	54	57	64	1	In	VDJ
CAGCGCACAGAGCAGGGGGACTCGGCCATGTATCTCTGTGCCAGCAGCTTAGATTCTGGGACCCCCAGTGAGCAGTTCTTCGGGCCA	CASSLDSGTPSEQFF	1	3.717472118959108E-4	45	TCRBV07-09*01	TCRBV07	TCRBV07-09	01								TCRBD01,TCRBD02	TCRBD01-01,TCRBD02-01		TCRBJ02-01*01	TCRBJ02	TCRBJ02-01	01				1	6	0	7	5	9	36	52	57	62	68	1	In	VDJ
CCTGCAGAGCTTGAGGACTCGGCCGTGTATCTCTGTGCCAGCAGCTTAGCGCAGCTAGCAGCTTACAATGAGCAGTTCTTCGGGCCA	CASSLAQLAAYNEQFF	1	3.717472118959108E-4	48	TCRBV11	TCRBV11				TCRBV11-02,TCRBV11-03		TCRBD02-01	TCRBD02	TCRBD02-01				01,02	TCRBJ02-01*01	TCRBJ02	TCRBJ02-01	01				1	4	4	7	5	4	33	49	54	59	63	1	In	VDJ
GAGTCGCCCAGCCCCAACCAGACCTCTCTGTACTTCTGTGCCAGCAGTTTATGGGACTAGCGGTACAATGAGCAGTTCTTCGGGCCA	CASSLWD*RYNEQFF	1	3.717472118959108E-4	45	TCRBV27-01*01	TCRBV27	TCRBV27-01	01				TCRBD02-01	TCRBD02	TCRBD02-01				01,02	TCRBJ02-01*01	TCRBJ02	TCRBJ02-01	01				1	0	0	5	0	4	36	-1	52	-1	63	1	Stop	VDJ
ACGTTGGCGTCTGCTGTACCCTCTCAGACATCTGTGTACTTCTGTGCCAGCAGTGAAAATCCCTACAATGAGCAGTTCTTCGGGCCA	CASSENPYNEQFF	1	3.717472118959108E-4	39	TCRBV06-04*01	TCRBV06	TCRBV06-04	01											TCRBJ02-01*01	TCRBJ02	TCRBJ02-01	01				3	5	0	0	0	2	42	-1	-1	56	61	1	In	VJ
AACGCCTTGGAGCTGGACGACTCGGCCCTGTATCTCTGTGCCAGCAGCGGCCAGCGGGGTGGAGGAGAGACCCAGTACTTCGGGCCA	CASSGQRGGGETQYF	2	7.434944237918215E-4	45	TCRBV05-04*01	TCRBV05	TCRBV05-04	01				TCRBD02-01*01	TCRBD02	TCRBD02-01	01				TCRBJ02-05*01	TCRBJ02	TCRBJ02-05	01				4	6	6	3	4	4	36	48	52	59	65	2	In	VDJ
AGCACCTTGGAGCTGGGGGACTCGGCCCTTTATCTTTGCGCCAGCAAGGGACTAGCGGGAGCGGCAGATACGCAGTATTTTGGCCCA	CASKGLAGAADTQYF	1	3.717472118959108E-4	45	TCRBV05-01*01	TCRBV05	TCRBV05-01	01				TCRBD02-01*02	TCRBD02	TCRBD02-01	02				TCRBJ02-03*01	TCRBJ02	TCRBJ02-03	01				6	3	0	2	1	4	36	46	47	61	64	1	In	VDJ
AGCACCTTGGAGCTGGGGGACTCGGCCCTTTATCTTTGCGCCAGCAGCTGGCTAGGGGGGGACACCGGGGAGCTGTTTTTTGGAGAA	CASSWLGGDTGELFF	2	7.434944237918215E-4	45	TCRBV05-01*01	TCRBV05	TCRBV05-01	01				TCRBD02-01*01	TCRBD02	TCRBD02-01	01				TCRBJ02-02*01	TCRBJ02	TCRBJ02-02	01				3	0	9	0	5	3	36	49	54	-1	61	2	In	VDJ
CGCACAGAGCAGGAGGACTCGGCCGTGTATCTCTGTGCCAGCAGCTTAGGACTGGGACAGGGCGGCACTGAAGCTTTCTTTGGACAA	CASSLGLGQGGTEAFF	1	3.717472118959108E-4	48	TCRBV07-02	TCRBV07	TCRBV07-02				01,02	TCRBD01-01*01	TCRBD01	TCRBD01-01	01				TCRBJ01-01*01	TCRBJ01	TCRBJ01-01	01				1	3	0	3	4	4	33	49	53	62	65	1	In	VDJ
ACCAGTGCCCATCCTGAAGACAGCAGCTTCTACATCTGCAGTGCTAAACAGGGGGCTTTTATGAACACTGAAGCTTTCTTTGGACAA	CSAKQGAFMNTEAFF	2	7.434944237918215E-4	45	TCRBV20	TCRBV20				TCRBV20-01,TCRBV20-or09_02		TCRBD01-01*01	TCRBD01	TCRBD01-01	01				TCRBJ01-01*01	TCRBJ01	TCRBJ01-01	01				4	5	3	0	1	0	36	46	47	56	61	2	In	VDJ
TAAGAAGCTCCTTCTCAGTGACTCTGGCTTCTATCTCTGTGCCTGGAGGGACAGGGTAATTAGTATCAGCCCCAGCATTTTGGTGAT		1	3.717472118959108E-4	44	TCRBV30-01*01	TCRBV30	TCRBV30-01	01				TCRBD01-01*01	TCRBD01	TCRBD01-01	01				TCRBJ01-05*01	TCRBJ01	TCRBJ01-05	01				3	8	1	3	0	5	37	-1	48	56	64	1	Out	VDJ
CCCAGGGACTCAGCTGTGTACTTCTGTGCCAGCAGTTTATACCAGGGCTGGGTCCCCTCCTCTAACTATGGCTACACCTTCGGTTCG	CASSLYQGWVPSSNYGYTF	2	7.434944237918215E-4	57	TCRBV12	TCRBV12				TCRBV12-03/12-04,TCRBV12-04		TCRBD01-01*01	TCRBD01	TCRBD01-01	01				TCRBJ01-02*01	TCRBJ01	TCRBJ01-02	01				2	14	4	3	3	0	24	39	42	47	61	2	In	VDJ
CATCGGCCCAAAAGAACCCGACAGCTTTCTATCTCTGTGCCAGTAGCAGACCCCTAGCGGGTATTCTACGAGCAGTACTTCGGGCCG		1	3.717472118959108E-4	46	TCRBV19-01*01	TCRBV19	TCRBV19-01	01				TCRBD02-01	TCRBD02	TCRBD02-01				01,02	TCRBJ02-07*01	TCRBJ02	TCRBJ02-07	01				6	4	4	4	7	3	35	46	53	61	65	1	Out	VDJ
TTGTTGCTGGGGGACTCGGCCCTGTATCTCTGTGCCAGCAGCTCGCGGCTAGCGGTACTTAGCTCCTACGAGCAGTACTTCGGGCCG	CASSSRLAVLSSYEQYF	1	3.717472118959108E-4	51	TCRBV05-05*01	TCRBV05	TCRBV05-05	01				TCRBD02-01	TCRBD02	TCRBD02-01				01,02	TCRBJ02-07*01	TCRBJ02	TCRBJ02-07	01				3	7	4	5	5	0	30	43	48	55	62	1	In	VDJ
CAGCCTGCAGAGCTTGGGGACTCGGCCGTGTATCTCTGTGCCAGCAGCGCGACTAGCGGGACCGCCTACGAGCAGTACTTCGGGCCG	CASSATSGTAYEQYF	2	7.434944237918215E-4	45	TCRBV11-03*01	TCRBV11	TCRBV11-03	01				TCRBD02-01*02	TCRBD02	TCRBD02-01	02				TCRBJ02-07*01	TCRBJ02	TCRBJ02-07	01				5	3	2	3	2	2	36	48	50	61	64	2	In	VDJ
CAGGTAGTGCGAGGAGATTCGGCAGCTTATTTCTGTGCCAGCTCACCACTACCGGACAGTTTTTCACAAGAGCAGTACTTCGGGCCG	CASSPLPDSFSQEQYF	2	7.434944237918215E-4	48	TCRBV18-01*01	TCRBV18	TCRBV18-01	01				TCRBD01-01*01	TCRBD01	TCRBD01-01	01				TCRBJ02-07*01	TCRBJ02	TCRBJ02-07	01				1	10	1	5	4	7	33	49	53	59	69	2	In	VDJ
GCTGAATGTGAACGCCTTGGAGCTGGACGACTCGGCCCTGTATCTCTGTGCCAGCAGCTGCGTGACTAGCGGGAGGACTTCGGGCCG		1	3.717472118959108E-4	35	TCRBV05-04*01	TCRBV05	TCRBV05-04	01				TCRBD02-01*02	TCRBD02	TCRBD02-01	02				TCRBJ02-07*01	TCRBJ02	TCRBJ02-07	01				3	0	2	1	4	14	46	59	63	-1	76	1	Out	VDJ
ATGAATGTGAGCACCTTGGAGCTGGGGGACTCGGCCCTTTATCTTTGCGCCAGCAGCCGAGAGACTAGCCGGTGGTTCTTCGGGCCA	CASSRETSRWFF	1	3.717472118959108E-4	36	TCRBV05-01*01	TCRBV05	TCRBV05-01	01				TCRBD02-01	TCRBD02	TCRBD02-01				01,02	TCRBJ02-01*01	TCRBJ02	TCRBJ02-01	01				4	5	2	7	5	15	45	57	62	69	74	1	In	VDJ
CCAGGCCTGGGGGACGCAGCCATGTACCTGTGTGCCACCAGCAGAGATCGGTCCCCGAGCTCCTACAATGAGCAGTTCTTCGGGCCA	CATSRDRSPSSYNEQFF	1	3.717472118959108E-4	51	TCRBV15-01*02	TCRBV15	TCRBV15-01	02				TCRBD02-01	TCRBD02	TCRBD02-01				01,02	TCRBJ02-01*01	TCRBJ02	TCRBJ02-01	01				0	8	8	5	1	0	30	47	48	51	59	1	In	VDJ
CAGCGCACAGAGCGGGGGGACTCAGCCGTGTATCTCTGTGCCAGCAGCGACCGGCAGGGCTTGAACAATGAGCAGTTCTTCGGGCCA	CASSDRQGLNNEQFF	3	0.0011152416356877324	45	TCRBV07-03*01	TCRBV07	TCRBV07-03	01				TCRBD01-01*01	TCRBD01	TCRBD01-01	01				TCRBJ02-01*01	TCRBJ02	TCRBJ02-01	01				5	5	4	3	6	5	36	48	54	59	64	3	In	VDJ
CTCAAGATCCAGCCTGCAGAGCTTGGGGACTCGGCCATGTATCTCTGTGCCAGCAGCTTAAAGAACAATGAGCAGTTCTTCGGGCCA	CASSLKNNEQFF	2	7.434944237918215E-4	36	TCRBV11-01*01	TCRBV11	TCRBV11-01	01								TCRBD01,TCRBD02	TCRBD01-01,TCRBD02-01		TCRBJ02-01*01	TCRBJ02	TCRBJ02-01	01				2	0	2	8	2	5	45	60	62	-1	64	2	In	VDJ
CAGCCTGCAGAGCTTGAGGACTCGGCCGTGTATCTCTGTGCCAGCAGCTTAACTAGCCTCAAGGGCGGGGAGCTGTTTTTTGGAGAA	CASSLTSLKGGELFF	1	3.717472118959108E-4	45	TCRBV11	TCRBV11				TCRBV11-02,TCRBV11-03		TCRBD02-01	TCRBD02	TCRBD02-01				01,02	TCRBJ02-02*01	TCRBJ02	TCRBJ02-02	01				2	8	3	7	0	7	36	-1	51	57	65	1	In	VDJ
ACTCTGACTGTGAGCAACATGAGCCCTGAAGACAGCAGCATATATCTCTGCAGCGTACTTGGGTCCGGGGAGCTGTTTTTTGGAGAA	CSVLGSGELFF	1	3.717472118959108E-4	33	TCRBV29-01*01	TCRBV29	TCRBV29-01	01								TCRBD01,TCRBD02	TCRBD01-01,TCRBD02-01		TCRBJ02-02*01	TCRBJ02	TCRBJ02-02	01				6	1	0	9	4	6	48	56	60	63	64	1	In	VDJ
GTGACATCGGCCCAAAAGAACCCGACAGCTTTCTATCTCTGTGCCAGTCGGCCCTTACGAGAGAACACTGAAGCTTTCTTTGGACAA	CASRPLRENTEAFF	1	3.717472118959108E-4	42	TCRBV19-01*01	TCRBV19	TCRBV19-01	01								TCRBD01,TCRBD02	TCRBD01-01,TCRBD02-01		TCRBJ01-01*01	TCRBJ01	TCRBJ01-01	01				8	10	9	0	1	1	39	48	49	52	62	1	In	VDJ
CAGAGCTTGGGGACTCGGCCGTGTATCTCTGTGCCAGCAGCTTAGTGGTTCGAAGGTGGAGATAATGAAAAACTGTTTTTTGGCAGT		1	3.717472118959108E-4	52	TCRBV11-03*01	TCRBV11	TCRBV11-03	01				TCRBD02-01*02	TCRBD02	TCRBD02-01	02				TCRBJ01-04*01	TCRBJ01	TCRBJ01-04	01				1	1	10	2	12	4	29	45	57	61	62	1	Out	VDJ
TGTGAACGCCTTGTTGCTGGGGGACTCGGCCCTCTATCTCTGTGCCAGCAGCTTGACAGGGTATCATCACCCCTCCACTTTGGGAAT		1	3.717472118959108E-4	41	TCRBV05-06*01	TCRBV05	TCRBV05-06	01				TCRBD01-01*01	TCRBD01	TCRBD01-01	01				TCRBJ01-06*01	TCRBJ01	TCRBJ01-06	01				1	5	3	3	0	10	40	-1	55	61	66	1	Out	VDJ
TAAGAAGCTCCTTCTCAGTGACTCTGGCTTCTATCTCTGTGCCTGGAATCGGGACTCCCAAGCCCTTACGAGCAGTACTTCGGGCCG		1	3.717472118959108E-4	44	TCRBV30-01*01	TCRBV30	TCRBV30-01	01				TCRBD02-01	TCRBD02	TCRBD02-01				01,02	TCRBJ02-07*01	TCRBJ02	TCRBJ02-07	01				4	10	0	10	3	4	37	47	50	56	66	1	Out	VDJ
TTGGAGCTGGGGGACTCAGCCCTGTACTTCTGTGCCAGCAGTCGGGGGGGGCTGGCGGGTCTAACCTACGAGCAGTACTTCGGGCCG	CASSRGGLAGLTYEQYF	1	3.717472118959108E-4	51	TCRBV13-01*01	TCRBV13	TCRBV13-01	01				TCRBD02-01*01	TCRBD02	TCRBD02-01	01				TCRBJ02-07*01	TCRBJ02	TCRBJ02-07	01				6	14	8	0	1	2	30	41	42	50	64	1	In	VDJ
CTGAGTTCTAAGAAGCTCCTTCTCAGTGACTCTGGCTTCTATCTCTGTGCCTGGAGGGGACAGATAGACGAGCAGTACTTCGGGCCG	CAWRGQIDEQYF	1	3.717472118959108E-4	36	TCRBV30-01*01	TCRBV30	TCRBV30-01	01				TCRBD01-01*01	TCRBD01	TCRBD01-01	01				TCRBJ02-07*01	TCRBJ02	TCRBJ02-07	01				3	4	0	5	0	5	45	-1	56	63	67	1	In	VDJ
AGCACCTTGGAGCTGGGGGACTCGGCCCTTTATCTTTGCGTCAGCAGCTTGGGAAACTCTGGGGCCAACGTCCTGACTTTCGGGGCC	CVSSLGNSGANVLTF	1	3.717472118959108E-4	45	TCRBV05-01*01	TCRBV05	TCRBV05-01	01								TCRBD01,TCRBD02	TCRBD01-01,TCRBD02-01		TCRBJ02-06*01	TCRBJ02	TCRBJ02-06	01				0	2	2	8	0	0	36	-1	52	54	56	1	In	VDJ
GAGCAGGGGGACTCGGCCATGTATCTCTGTGCCAGCAGTTATAGGGGTATAGCGGGAGATCCTACAAGGGAGCAGTTCTTCGGGCCA	CASSYRGIAGDPTREQFF	1	3.717472118959108E-4	54	TCRBV07-09*01	TCRBV07	TCRBV07-09	01				TCRBD02-01*02	TCRBD02	TCRBD02-01	02				TCRBJ02-01*01	TCRBJ02	TCRBJ02-01	01				6	11	5	2	11	10	27	38	49	58	69	1	In	VDJ
AGTCCGCTACCAGCTCCCAGACATCTGTGTACTTCTGTGCCATCAGTGAGGACAGGGGTGGGCACCGGGGAGCTGTTTTTTGGAGAA		1	3.717472118959108E-4	46	TCRBV10-03*01	TCRBV10	TCRBV10-03	01				TCRBD01-01*01	TCRBD01	TCRBD01-01	01				TCRBJ02-02*01	TCRBJ02	TCRBJ02-02	01				2	4	2	2	0	4	35	-1	50	58	62	1	Out	VDJ
NNNNNNNTGTCGGCTGCTCCCTCCCAAACATCTGTGTACTTCTGTGCCAGCAGCCCCAGCGACAGCAGTGAAGCTTTCTTTGGACAA	CASSPSDSSEAFF	1	3.717472118959108E-4	39	TCRBV06-02*02	TCRBV06	TCRBV06-02	02				TCRBD01-01*01	TCRBD01	TCRBD01-01	01				TCRBJ01-01*01	TCRBJ01	TCRBJ01-01	01				1	3	2	5	4	7	42	56	60	65	68	1	In	VDJ
ACTGTGACATCGGCCCAAAAGAACCCGACAGCTTTCTATCTCTGTGCCAGTAGTAACGGCTTTCGGACTGAAGCTTTCTTTGGACAA	CASSNGFRTEAFF	1	3.717472118959108E-4	39	TCRBV19-01*01	TCRBV19	TCRBV19-01	01								TCRBD01,TCRBD02	TCRBD01-01,TCRBD02-01		TCRBJ01-01*01	TCRBJ01	TCRBJ01-01	01				4	6	9	0	2	5	42	55	57	60	66	1	In	VDJ
AGTGCCCATCCTGAAGACAGCAGCTTCTACATCTGCAGTGCTAGAGATCAACGGGGACAGTCTAATGAAAAACTGTTTTTTGGCAGT	CSARDQRGQSNEKLFF	1	3.717472118959108E-4	48	TCRBV20	TCRBV20				TCRBV20-01,TCRBV20-or09_02		TCRBD01-01*01	TCRBD01	TCRBD01-01	01				TCRBJ01-04*01	TCRBJ01	TCRBJ01-04	01				0	1	0	5	6	3	33	47	53	60	61	1	In	VDJ
CTGTCCTCAGAACCGGGAGACACGGCACTGTATCTCTGCGCCAGCAGTCAAATGACCCTTGGGCTGGGGCCCCAGCATTTTGGTGAT	CASSQMTLGLGPQHF	2	7.434944237918215E-4	45	TCRBV23-01*01	TCRBV23	TCRBV23-01	01				TCRBD01-01*01	TCRBD01	TCRBD01-01	01				TCRBJ01-05*01	TCRBJ01	TCRBJ01-05	01				2	4	8	0	9	9	36	51	60	64	68	2	In	VDJ
CTACACACCCTGCAGCCAGAAGACTCGGCCCTGTATCTCTGTGCCAGCAGCCAAGATCTTACGGGGTATGGCTACACCTTCGGTTCG	CASSQDLTGYGYTF	2	7.434944237918215E-4	42	TCRBV04-02*01	TCRBV04	TCRBV04-02	01				TCRBD02-01*01	TCRBD02	TCRBD02-01	01				TCRBJ01-02*01	TCRBJ01	TCRBJ01-02	01				0	0	8	3	5	5	39	56	61	-1	66	2	In	VDJ
CACCTACACGCCCTGCAGCCAGAAGACTCAGCCCTGTATCTCTGCGCCAGCAGCCAGTGGACAGCCTATGGCTACACCTTCGGTTCG	CASSQWTAYGYTF	1	3.717472118959108E-4	39	TCRBV04-01*01	TCRBV04	TCRBV04-01	01				TCRBD01-01*01	TCRBD01	TCRBD01-01	01				TCRBJ01-02*01	TCRBJ01	TCRBJ01-02	01				3	1	1	5	2	4	42	56	58	64	65	1	In	VDJ
CTGACAGTGACCAGTGCCCATCCTGAAGACAGCAGCTTCTACATCTGCAGTGCTAGAGATACGGACTATGGCTACACCTTCGGTTCG	CSARDTDYGYTF	1	3.717472118959108E-4	36	TCRBV20	TCRBV20				TCRBV20-01,TCRBV20-or09_02		TCRBD02-01	TCRBD02	TCRBD02-01				01,02	TCRBJ01-02*01	TCRBJ01	TCRBJ01-02	01				0	0	8	5	2	3	45	59	61	-1	64	1	In	VDJ
ACAGTGACCAGTGCCCATCCTGAAGACAGCAGCTTCTACATCTGCAGTGCTCTAGTACAGGGTTCCTACGAGCAGTACTTCGGGCCG	CSALVQGSYEQYF	1	3.717472118959108E-4	39	TCRBV20	TCRBV20				TCRBV20-01,TCRBV20-or09_02		TCRBD01-01*01	TCRBD01	TCRBD01-01	01				TCRBJ02-07*01	TCRBJ02	TCRBJ02-07	01				5	1	3	3	5	1	42	51	56	62	63	1	In	VDJ
CTGACTGTGAGCAACATGAGCCCTGAAGACAGCAGCATATATCTCTGCAGCTGTAGGGGGGCGGAGGAGACCCAGTACTTCGGGCCA	CSCRGAEETQYF	1	3.717472118959108E-4	36	TCRBV29-01	TCRBV29	TCRBV29-01				01,02,03					TCRBD01,TCRBD02	TCRBD01-01,TCRBD02-01		TCRBJ02-05*01	TCRBJ02	TCRBJ02-05	01				8	6	5	1	3	5	45	51	54	60	66	1	In	VDJ
AAGAAGCTCCTTCTCAGTGACTCTGGCTTCTATCTCTGTGCCTGGAGTCAGACAGGGGGCCTTTCACAGACCCAGTACTTCGGGCCA	CAWSQTGGLSQTQYF	1	3.717472118959108E-4	45	TCRBV30-01*01	TCRBV30	TCRBV30-01	01				TCRBD01-01*01	TCRBD01	TCRBD01-01	01				TCRBJ02-05*01	TCRBJ02	TCRBJ02-05	01				2	7	2	0	2	6	36	48	50	60	67	1	In	VDJ
TCTGCTGTACCCTCTCAGACATCTGTGTACTTCTGTACCAGCAGTGTTACCGGGACTAGCGGGACAGATACGCAGTATTTTGGCCCA	CTSSVTGTSGTDTQYF	1	3.717472118959108E-4	48	TCRBV06-04*01	TCRBV06	TCRBV06-04	01				TCRBD02-01	TCRBD02	TCRBD02-01				01,02	TCRBJ02-03*01	TCRBJ02	TCRBJ02-03	01				4	0	0	4	5	3	33	46	51	-1	63	1	In	VDJ
ATCCAGCCTGCAGAGCTTGGGGACTCGGCCGTGTATCTCTGTGCCAGCGGTGCGAGAGGGGGCACAGATACGCAGTATTTTGGCCCA	CASGARGGTDTQYF	1	3.717472118959108E-4	42	TCRBV11-03*01	TCRBV11	TCRBV11-03	01								TCRBD01,TCRBD02	TCRBD01-01,TCRBD02-01		TCRBJ02-03*01	TCRBJ02	TCRBJ02-03	01				8	0	5	2	8	1	39	48	56	-1	61	1	In	VDJ
CCTGGAGCTTGGTGACTCTGCTGTGTATTTCTGTGCCAGCAGCGATGTTGGTCCTTTGTCATGCAAGATACGCAGTATTTTGGCCCA		1	3.717472118959108E-4	50	TCRBV03-01/03-02*01	TCRBV03	TCRBV03-01/03-02	01								TCRBD01,TCRBD02	TCRBD01-01,TCRBD02-01		TCRBJ02-03*01	TCRBJ02	TCRBJ02-03	01				5	14	0	10	6	5	31	43	49	51	65	1	Out	VDJ
CACACCCTGCAGCCAGAAGACTCGGCCCTGTATCTCTGCGCCAGCAGCCCCGGGGACAGTTTGATGGCTGAAGCTTTCTTTGGACAA	CASSPGDSLMAEAFF	2	7.434944237918215E-4	45	TCRBV04-03*01	TCRBV04	TCRBV04-03	01				TCRBD01-01*01	TCRBD01	TCRBD01-01	01				TCRBJ01-01*01	TCRBJ01	TCRBJ01-01	01				4	8	0	5	3	6	36	49	52	59	67	2	In	VDJ
GTGACATCGGCCCAAAAGAACCCGACAGCTTTCTATCTCTGTGCCAGTAGGGAGACGCGGAGCGGCACTGAAGCTTTCTTTGGACAA	CASRETRSGTEAFF	1	3.717472118959108E-4	42	TCRBV19-01*01	TCRBV19	TCRBV19-01	01				TCRBD02-01	TCRBD02	TCRBD02-01				01,02	TCRBJ01-01*01	TCRBJ01	TCRBJ01-01	01				6	0	6	5	10	4	39	50	60	-1	65	1	In	VDJ
GTCAGCTACCCGCTCCCAGACATCTGTGTATTTCTGCGCCAGCAGAACTTAGGACAGGGGATGAACACTGAAGCTTTCTTTGGACAA		2	7.434944237918215E-4	47	TCRBV10-02*01	TCRBV10	TCRBV10-02	01				TCRBD01-01*01	TCRBD01	TCRBD01-01	01				TCRBJ01-01*01	TCRBJ01	TCRBJ01-01	01				6	1	1	2	6	0	34	45	51	60	61	2	Out	VDJ
GCTACCAGCTCCCAGACATCTGTGTACTTCTGTGCCATCAGTGAAGGAAGGGACAGGGGCTTCAATCAGCCCCAGCATTTTGGTGAT	CAISEGRDRGFNQPQHF	1	3.717472118959108E-4	51	TCRBV10-03*01	TCRBV10	TCRBV10-03	01				TCRBD01-01*01	TCRBD01	TCRBD01-01	01				TCRBJ01-05*01	TCRBJ01	TCRBJ01-05	01				3	3	0	2	5	3	30	44	49	59	62	1	In	VDJ
ATCCGGTCCACAAAGCTGGAGGACTCAGCCATGTACTTCTGTGCCAGCAGGTCCGGGACTTCGTTCTCTGGCTACACCTTCGGTTCG	CASRSGTSFSGYTF	6	0.0022304832713754648	42	TCRBV02-01	TCRBV02	TCRBV02-01				01,03	TCRBD02-01	TCRBD02	TCRBD02-01				01,02	TCRBJ01-02*01	TCRBJ01	TCRBJ01-02	01				6	8	0	10	4	7	39	50	54	60	68	6	In	VDJ
CTGAAGATCCGGTCCACAAAGCTGGAGGACTCAGCCATGTACTTCTGTGCCAGCATCTCGGGGGTGGCTGGCTACACCTTCGGTTCG	CASISGVAGYTF	1	3.717472118959108E-4	36	TCRBV02-01	TCRBV02	TCRBV02-01				01,03	TCRBD02-01*01	TCRBD02	TCRBD02-01	01				TCRBJ01-02*01	TCRBJ01	TCRBJ01-02	01				7	4	8	2	3	7	45	55	58	64	68	1	In	VDJ
GAGTCTGCCATCCCCAACCAGACAGCTCTTTACTTCTGTGCCACCAGTGATCAAAGGACAGGCACCTATGGCTACACCTTCGGTTCG	CATSDQRTGTYGYTF	1	3.717472118959108E-4	45	TCRBV24-01*01	TCRBV24	TCRBV24-01	01				TCRBD01-01*01	TCRBD01	TCRBD01-01	01				TCRBJ01-02*01	TCRBJ01	TCRBJ01-02	01				3	3	1	4	4	4	36	51	55	62	65	1	In	VDJ
CTGAAGATCCGGTCCACAAAGCTGGAGGACTCAGCCATGTACTTCTGTGCCAGCAGTGGGACTTCCGAGGGGCAGTACTTCGGGCCG	CASSGTSEGQYF	1	3.717472118959108E-4	36	TCRBV02-01	TCRBV02	TCRBV02-01				01,03	TCRBD02-01	TCRBD02	TCRBD02-01				01,02	TCRBJ02-07*01	TCRBJ02	TCRBJ02-07	01				4	8	1	10	0	9	45	-1	58	63	71	1	In	VDJ
ATCCAGCCCTCAGAACCCAGGGACTCAGCTGTGTACTTCTGTGCCAGCAGTTTTTCTTCCCTCCTCTACGAGCAGTACTTCGGGCCG	CASSFSSLLYEQYF	2	7.434944237918215E-4	42	TCRBV12	TCRBV12				TCRBV12-03/12-04,TCRBV12-04		TCRBD02-01	TCRBD02	TCRBD02-01				01,02	TCRBJ02-07*01	TCRBJ02	TCRBJ02-07	01				3	8	4	10	2	3	39	53	55	57	65	2	In	VDJ
ATCCAGCAGGTAGTGCGAGGAGATTCGGCAGCTTATTTCTGTGCCAGCTCACCGGACGGCTCTGGAAACACCATATATTTTGGAGAG	CASSPDGSGNTIYF	2	7.434944237918215E-4	42	TCRBV18-01*01	TCRBV18	TCRBV18-01	01								TCRBD01,TCRBD02	TCRBD01-01,TCRBD02-01		TCRBJ01-03*01	TCRBJ01	TCRBJ01-03	01				3	2	1	7	0	0	39	-1	53	57	59	2	In	VDJ
GCCAGCACCAACCAGACATCTATGTACCTCTGTGCCAGCAGTTTATTGGGACAGGCCGCTGGGGCCAACGTCCTGACTTTCGGGGCC	CASSLLGQAAGANVLTF	1	3.717472118959108E-4	51	TCRBV28-01*01	TCRBV28	TCRBV28-01	01				TCRBD01-01*01	TCRBD01	TCRBD01-01	01				TCRBJ02-06*01	TCRBJ02	TCRBJ02-06	01				1	3	0	4	1	2	30	46	47	55	58	1	In	VDJ
GCAGAACTGGAGGATTCTGGAGTTTATTTCTGTGCCAGCAGCCAAGATTTGGCAGGGTTACGTCGGAATGAGCAGTTCTTCGGGCCA	CASSQDLAGLRRNEQFF	1	3.717472118959108E-4	51	TCRBV14-01*01	TCRBV14	TCRBV14-01	01				TCRBD01-01*01	TCRBD01	TCRBD01-01	01				TCRBJ02-01*01	TCRBJ02	TCRBJ02-01	01				0	9	4	3	5	7	30	47	52	57	66	1	In	VDJ
CCCTCAGAACCCAGGGACTCAGCTGTGTACTTCTGTGCCAGCAGTCCGGGACTAGCGGGAGCAAGGAATGAGCAGTTCTTCGGGCCA	CASSPGLAGARNEQFF	2	7.434944237918215E-4	48	TCRBV12	TCRBV12				TCRBV12-03/12-04,TCRBV12-04		TCRBD02-01*02	TCRBD02	TCRBD02-01	02				TCRBJ02-01*01	TCRBJ02	TCRBJ02-01	01				5	5	0	2	2	7	33	45	47	61	66	2	In	VDJ
GTGACCAGTGCCCATCCTGAAGACAGCAGCTTCTACATCTGCAGTGCTAGGGGCGAGCGGGAATACAATGAGCAGTTCTTCGGGCCA	CSARGEREYNEQFF	1	3.717472118959108E-4	42	TCRBV20	TCRBV20				TCRBV20-01,TCRBV20-or09_02		TCRBD02-01*02	TCRBD02	TCRBD02-01	02				TCRBJ02-01*01	TCRBJ02	TCRBJ02-01	01				3	1	6	3	5	4	39	50	55	62	63	1	In	VDJ
ACCTTGGAGCTGGGGGACTCGGCCCTTTATCTTTGCGCCAGCAGCTTGGAGACTAGCGGGAGGAACAATGAGCAGTTCTTCGGGCCA	CASSLETSGRNNEQFF	2	7.434944237918215E-4	48	TCRBV05-01*01	TCRBV05	TCRBV05-01	01				TCRBD02-01*02	TCRBD02	TCRBD02-01	02				TCRBJ02-01*01	TCRBJ02	TCRBJ02-01	01				0	1	2	1	1	5	33	49	50	63	64	2	In	VDJ
GCAGCCAGAAGACTCGGCCCTGTATCTCTGCGCCAGCAGCCAAGAAGCTCGGCGGGAGGGCCTAGGGGGGAGCAGTTCTTCGGGCCA		2	7.434944237918215E-4	53	TCRBV04-03*01	TCRBV04	TCRBV04-03	01				TCRBD02-01*02	TCRBD02	TCRBD02-01	02				TCRBJ02-01*01	TCRBJ02	TCRBJ02-01	01				0	9	7	0	6	10	28	45	51	60	69	2	Out	VDJ
CCTGCAGAACTGGAGGATTCTGGAGTTTATTTCTGTGCCAGCAGCCAAGCCGTTATTAAAGGGTTGGAGACCCAGTACTTCGGGCCA	CASSQAVIKGLETQYF	1	3.717472118959108E-4	48	TCRBV14-01*01	TCRBV14	TCRBV14-01	01								TCRBD01,TCRBD02	TCRBD01-01,TCRBD02-01		TCRBJ02-05*01	TCRBJ02	TCRBJ02-05	01				1	3	5	3	10	5	33	49	59	63	66	1	In	VDJ
ACTCTGACTGTGAGCAACATGAGCCCTGAAGACAGCAGCATATATCTCTGCAGCGTTGAACAGGGCACTGAAGCTTTCTTTGGACAA	CSVEQGTEAFF	1	3.717472118959108E-4	33	TCRBV29-01*01	TCRBV29	TCRBV29-01	01				TCRBD01-01*01	TCRBD01	TCRBD01-01	01				TCRBJ01-01*01	TCRBJ01	TCRBJ01-01	01				2	0	4	3	0	4	48	-1	60	-1	65	1	In	VDJ
CACCTACACACCCTGCAGCCAGAAGACTCGGCCCTGTATCTCTGTGCCAGCAGCCCACAGGGGAACACTGAAGCTTTCTTTGGACAA	CASSPQGNTEAFF	2	7.434944237918215E-4	39	TCRBV04-02*01	TCRBV04	TCRBV04-02	01				TCRBD01-01*01	TCRBD01	TCRBD01-01	01				TCRBJ01-01*01	TCRBJ01	TCRBJ01-01	01				4	0	3	3	1	1	42	55	56	-1	62	2	In	VDJ
GTGACATCGGCCCAAAAGAACCCGACAGCTTTCTATCTCTGTGCCAGTAGGACTAGCGGGAGCTCCTACGAGCAGTACTTCGGGCCG	CASRTSGSSYEQYF	1	3.717472118959108E-4	42	TCRBV19-01*01	TCRBV19	TCRBV19-01	01				TCRBD02-01*02	TCRBD02	TCRBD02-01	02				TCRBJ02-07*01	TCRBJ02	TCRBJ02-07	01				6	0	2	2	0	0	39	-1	50	-1	62	1	In	VDJ
AGCACCTTGGAGCTGGGGGACTCGGCCCTTTATCTTTGCGCCAGCAGCTTGGGAAACTCTGGGGCCAACGTCCTGACTTTCGGGGCC	CASSLGNSGANVLTF	2	7.434944237918215E-4	45	TCRBV05-01*01	TCRBV05	TCRBV05-01	01								TCRBD01,TCRBD02	TCRBD01-01,TCRBD02-01		TCRBJ02-06*01	TCRBJ02	TCRBJ02-06	01				0	2	2	8	0	0	36	-1	52	54	56	2	In	VDJ
CAGGCCCTCACATACCTCTCAGTACCTCTGTGCCAGCAGTCCCCCCCAGCCCGGCCGGAGACTATGGTTGAGCAGTTCTTCGGGCCA		1	3.717472118959108E-4	53	TCRBV25-01*01	TCRBV25	TCRBV25-01	01				TCRBD02-01	TCRBD02	TCRBD02-01				01,02	TCRBJ02-01*01	TCRBJ02	TCRBJ02-01	01				5	4	2	9	19	9	28	40	59	64	68	1	Out	VDJ
GCCCAAAAGAACCCGACAGCTTTCTATCTCTGTGCCAGTAGTATGGGACTAGCGGGAGTTTTTTACAATGAGCAGTTCTTCGGGCCA	CASSMGLAGVFYNEQFF	6	0.0022304832713754648	51	TCRBV19-01*01	TCRBV19	TCRBV19-01	01				TCRBD02-01*02	TCRBD02	TCRBD02-01	02				TCRBJ02-01*01	TCRBJ02	TCRBJ02-01	01				3	5	0	2	0	4	30	-1	44	58	63	6	In	VDJ
NNNNTGTCGGCTGCTCCCTCCCAGACATCTGTGTACTTCTGTGCCAGCTTACGACTAGCGGGGTACAATGAGCAGTTCTTCGGGCCA	CASLRLAGYNEQFF	1	3.717472118959108E-4	42	TCRBV06-05*01	TCRBV06	TCRBV06-05	01				TCRBD02-01*01	TCRBD02	TCRBD02-01	01				TCRBJ02-01*01	TCRBJ02	TCRBJ02-01	01				8	0	2	3	4	4	39	48	52	-1	63	1	In	VDJ
CAGCCTGCAGAGCTTGGGGACTCGGCCGTGTATCTCTGTGCTAGCAGTTTAAGGGGCCCGGCCTACAATGAGCAGTTCTTCGGGCCA	CASSLRGPAYNEQFF	1	3.717472118959108E-4	45	TCRBV11-03*01	TCRBV11	TCRBV11-03	01				TCRBD01-01*01	TCRBD01	TCRBD01-01	01				TCRBJ02-01*01	TCRBJ02	TCRBJ02-01	01				2	5	5	2	0	2	36	-1	51	56	61	1	In	VDJ
AGCACCTTGGAGCTGGGGGACTCGGCCCTTTATCTTTGCGCCAGCAGCGGGAGTACTAGCGCCCGAGCTAGGAAGTTCTTCGGGCCA	CASSGSTSARARKFF	1	3.717472118959108E-4	45	TCRBV05-01*01	TCRBV05	TCRBV05-01	01				TCRBD02-01	TCRBD02	TCRBD02-01				01,02	TCRBJ02-01*01	TCRBJ02	TCRBJ02-01	01				4	12	3	6	6	14	36	48	54	61	73	1	In	VDJ
GTGACCAGTGCCCATCCTGAAGACAGCAGCTTCTACATCTGCAGTGCTAGACTAGCGGGAGGGCCTGAGACCCAGTACTTCGGGCCA	CSARLAGGPETQYF	1	3.717472118959108E-4	42	TCRBV20	TCRBV20				TCRBV20-01,TCRBV20-or09_02		TCRBD02-01*02	TCRBD02	TCRBD02-01	02				TCRBJ02-05*01	TCRBJ02	TCRBJ02-05	01				2	3	4	0	0	5	39	-1	51	63	66	1	In	VDJ
ACGATCCAGCGCACAGAGCAGCGGGACTCGGCCATGTATCGCTGTGCCAGCAGCTTCAGCCGACAAGAGACCCAGTACTTCGGGCCA	CASSFSRQETQYF	1	3.717472118959108E-4	39	TCRBV07-06*01	TCRBV07	TCRBV07-06	01								TCRBD01,TCRBD02	TCRBD01-01,TCRBD02-01		TCRBJ02-05*01	TCRBJ02	TCRBJ02-05	01				3	4	4	5	0	2	42	-1	56	59	63	1	In	VDJ
TCACCAGGCCTGGGGGACGCAGCCATGTACCTGTGTGCCACCAGCCGACCGACAGGGGGATTTGGAAACACCATATATTTTGGAGAA	CATSRPTGGFGNTIYF	1	3.717472118959108E-4	48	TCRBV15-01*02	TCRBV15	TCRBV15-01	02				TCRBD01-01*01	TCRBD01	TCRBD01-01	01				TCRBJ02-02*01	TCRBJ02	TCRBJ02-02	01				5	18	2	1	5	19	33	45	50	59	77	1	In	VDJ
AATGTGAACGCCTTGGAGCTGGACGACTCGGCCCTGTATCTCTGTGCCAGCAGCTTGGGGGAGAACACTGAAGCTTTCTTTGGACAA	CASSLGENTEAFF	1	3.717472118959108E-4	39	TCRBV05-04*01	TCRBV05	TCRBV05-04	01								TCRBD01,TCRBD02	TCRBD01-01,TCRBD02-01		TCRBJ01-01*01	TCRBJ01	TCRBJ01-01	01				0	0	0	8	0	1	42	-1	58	-1	62	1	In	VDJ
GAGTCCGCCAGCACCAACCAGACATCTATGTACCTCTGTGCCAGCAGTTCCCGGACAGGTTCTAATGAAAAACTGTTTTTTGGCAGT	CASSSRTGSNEKLFF	2	7.434944237918215E-4	45	TCRBV28-01*01	TCRBV28	TCRBV28-01	01				TCRBD01-01*01	TCRBD01	TCRBD01-01	01				TCRBJ01-04*01	TCRBJ01	TCRBJ01-04	01				4	2	1	4	3	3	36	49	52	59	61	2	In	VDJ
AATCCTGTCCTCAGAACCGGGAGACACGGCACTGTATCTCTGCGCCAGCGGGAACAGGGTGGGAATCAGCCCCAGCATTTTGGTGAT		2	7.434944237918215E-4	41	TCRBV23-01*01	TCRBV23	TCRBV23-01	01				TCRBD01-01*01	TCRBD01	TCRBD01-01	01				TCRBJ01-05*01	TCRBJ01	TCRBJ01-05	01				8	4	3	3	4	4	40	49	53	59	63	2	Out	VDJ
GCCCAAAAGAACCCGACAGCTTTCTATCTCTGTGCCAGTAGTTTCGGGAGGCCGAAGAATAGCAATCAGCCCCAGCATTTTGGTGAT	CASSFGRPKNSNQPQHF	2	7.434944237918215E-4	51	TCRBV19-01*01	TCRBV19	TCRBV19-01	01				TCRBD02-01*02	TCRBD02	TCRBD02-01	02				TCRBJ01-05*01	TCRBJ01	TCRBJ01-05	01				5	8	8	1	2	0	30	42	44	51	59	2	In	VDJ
CACAGAGCAGCGGGACTCGGCCATGTATCGCTGTGCCAGCAGACGTACTTCCGATACAGGGACTCCTACGAGCAGTACTTCGGGCCG		2	7.434944237918215E-4	50	TCRBV07-06*01	TCRBV07	TCRBV07-06	01				TCRBD01-01*01	TCRBD01	TCRBD01-01	01				TCRBJ02-07*01	TCRBJ02	TCRBJ02-07	01				6	1	3	3	13	0	31	42	55	61	62	2	Out	VDJ
GTGACCAGTGCCCATCCTGAAGACAGCAGCTTCTACATCTGCAGTGCTAGCCCCGGGCTAGCGGAGGGTGAGCAGTTCTTCGGGCCA	CSASPGLAEGEQFF	1	3.717472118959108E-4	42	TCRBV20	TCRBV20				TCRBV20-01,TCRBV20-or09_02		TCRBD02-01	TCRBD02	TCRBD02-01				01,02	TCRBJ02-01*01	TCRBJ02	TCRBJ02-01	01				3	4	4	5	7	9	39	50	57	64	68	1	In	VDJ
CTGAACATGAGCTCCTTGGAGCTGGGGGACTCAGCCCTGTACTTCTGTGCCAGCGCCCTGGTGAAAGGTGAGCAGTTCTTCGGGCCA	CASALVKGEQFF	1	3.717472118959108E-4	36	TCRBV13-01*01	TCRBV13	TCRBV13-01	01								TCRBD01,TCRBD02	TCRBD01-01,TCRBD02-01		TCRBJ02-01*01	TCRBJ02	TCRBJ02-01	01				8	0	5	4	11	9	45	54	65	-1	68	1	In	VDJ
AAGAAGCTCCTTCTCAGTGACTCTGGCTTCTATCTCTGTGCCTGGAGTGCCCATTATGGGGGTGTTGATGAGCAGTTCTTCGGGCCA	CAWSAHYGGVDEQFF	1	3.717472118959108E-4	45	TCRBV30-01*01	TCRBV30	TCRBV30-01	01								TCRBD01,TCRBD02	TCRBD01-01,TCRBD02-01		TCRBJ02-01*01	TCRBJ02	TCRBJ02-01	01				1	5	6	1	8	8	36	49	57	62	67	1	In	VDJ
TGACCAGTGCCCATCCTGAAGACAGCAGCTTCTACATCTGCAGTGCTAGAGGTGGCGGGAGAGGAGAATGAGCAGTTCTTCGGGCCA		2	7.434944237918215E-4	43	TCRBV20	TCRBV20				TCRBV20-01,TCRBV20-or09_02		TCRBD02-01*02	TCRBD02	TCRBD02-01	02				TCRBJ02-01*01	TCRBJ02	TCRBJ02-01	01				1	5	7	2	3	7	38	51	54	61	66	2	Out	VDJ
AATGTGAACGCCTTGGAGCTGGACGACTCGGCCCTGTATCTCTGTGCCAGCACTAGCGGGACGTACAATGAGCAGTTCTTCGGGCCA	CASTSGTYNEQFF	1	3.717472118959108E-4	39	TCRBV05-04*01	TCRBV05	TCRBV05-04	01				TCRBD02-01*02	TCRBD02	TCRBD02-01	02				TCRBJ02-01*01	TCRBJ02	TCRBJ02-01	01				6	2	4	3	0	4	42	-1	52	61	63	1	In	VDJ
AAGATCCAGCGCACAGAGCAGGGGGACTCGGCCATGTATCTCTGTGCCAGCAGCTTGGAAGGTGGAGGGACCCAGTACTTCGGGCCA	CASSLEGGGTQYF	4	0.001486988847583643	39	TCRBV07-09*01	TCRBV07	TCRBV07-09	01				TCRBD02-01*02	TCRBD02	TCRBD02-01	02				TCRBJ02-05*01	TCRBJ02	TCRBJ02-05	01				3	0	10	1	7	7	42	56	63	-1	68	4	In	VDJ
GACATCCGCTCACCAGGCCTGGGGGACGCAGCCATGTACCTGTGTGCCACCAGCCACATCGGGGGGGAGACCCAGTACTTCGGGCCA	CATSHIGGETQYF	1	3.717472118959108E-4	39	TCRBV15-01*02	TCRBV15	TCRBV15-01	02				TCRBD02-01*01	TCRBD02	TCRBD02-01	01				TCRBJ02-05*01	TCRBJ02	TCRBJ02-05	01				5	0	8	1	5	5	42	54	59	-1	66	1	In	VDJ
TCCCTGGAGCTTGGTGACTCTGCTGTGTATTTCTGTGCCAGCAGCCAAGGTCTCAGCGCACTCACAGATACGCAGTATTTTGGCCCA	CASSQGLSALTDTQYF	1	3.717472118959108E-4	48	TCRBV03-01/03-02*01	TCRBV03	TCRBV03-01/03-02	01				TCRBD02-01	TCRBD02	TCRBD02-01				01,02	TCRBJ02-03*01	TCRBJ02	TCRBJ02-03	01				1	4	6	6	5	2	33	49	54	58	62	1	In	VDJ
CTGGAGTCTGCTGCCTCCTCCCAGACATCTGTATATTTCTGCGCCAGCAGTGAAGGTAGTCGTAACAGAACGCAGTATTTTGGCCCA	CASSEGSRNRTQYF	1	3.717472118959108E-4	42	TCRBV10-01*01	TCRBV10	TCRBV10-01	01				TCRBD01-01*01	TCRBD01	TCRBD01-01	01				TCRBJ02-03*01	TCRBJ02	TCRBJ02-03	01				3	1	3	5	11	9	39	53	64	68	69	1	In	VDJ
CGCACAGAGCGGGGGGACTCAGCCGTGTATCTCTGTGCCAGCAGCCTACAGACAGGGTTGGGCACCGGGGAGCTGTTTTTTGGAGAA	CASSLQTGLGTGELFF	1	3.717472118959108E-4	48	TCRBV07-03*01	TCRBV07	TCRBV07-03	01				TCRBD01-01*01	TCRBD01	TCRBD01-01	01				TCRBJ02-02*01	TCRBJ02	TCRBJ02-02	01				5	5	2	3	5	4	33	45	50	57	62	1	In	VDJ
CACGGAGTCAGGGGACACAGCACTGTATTTCTGTGCCAGTAAGGGCCTTAACGAAGGATTTACACCGGGGAGCTGTTTTTTGGAGAA		2	7.434944237918215E-4	50	TCRBV21-01*01	TCRBV21	TCRBV21-01	01								TCRBD01,TCRBD02	TCRBD01-01,TCRBD02-01		TCRBJ02-02*01	TCRBJ02	TCRBJ02-02	01				9	16	5	3	2	3	31	39	41	45	61	2	Out	VDJ
CTGCAGCCAGAAGACTCAGCCCTGTATCTCTGCGCCAGCAGCCAATGGGAGACTAGCGGGAACACCGGGGAGCTGTTTTTTGGAGAA	CASSQWETSGNTGELFF	2	7.434944237918215E-4	51	TCRBV04-01*01	TCRBV04	TCRBV04-01	01				TCRBD02-01	TCRBD02	TCRBD02-01				01,02	TCRBJ02-02*01	TCRBJ02	TCRBJ02-02	01				2	0	2	5	5	1	30	45	50	-1	59	2	In	VDJ
CGGTCCACAAAGCTGGAGGACTCAGCCATGTACTTCTGTGCCAGCAGTGGGCTAGCGGCCAACACCGGGGAGCTGTTTTTTGGAGAA	CASSGLAANTGELFF	2	7.434944237918215E-4	45	TCRBV02-01	TCRBV02	TCRBV02-01				01,03	TCRBD02-01	TCRBD02	TCRBD02-01				01,02	TCRBJ02-02*01	TCRBJ02	TCRBJ02-02	01				4	2	4	5	2	2	36	49	51	58	60	2	In	VDJ
GCCAGCACCAACCAGACATCTATGTACCTCTGTGCCAGCAGTTCGGGAAGTTTGAGATCTGCGAACACTGAAGCTTTCTTTGGACAA	CASSSGSLRSANTEAFF	1	3.717472118959108E-4	51	TCRBV28-01*01	TCRBV28	TCRBV28-01	01				TCRBD02-01*02	TCRBD02	TCRBD02-01	02				TCRBJ01-01*01	TCRBJ01	TCRBJ01-01	01				4	14	8	3	0	1	30	-1	43	48	62	1	In	VDJ
CCACGGAGTCAGGGGACACAGCACTGTATTTCTGTGCCAGCAGCAAACCCTGGGACACCGCGAAACACTGAAGCTTTCTTTGGACAA		1	3.717472118959108E-4	49	TCRBV21-01*01	TCRBV21	TCRBV21-01	01				TCRBD01-01*01	TCRBD01	TCRBD01-01	01				TCRBJ01-01*01	TCRBJ01	TCRBJ01-01	01				2	6	0	6	4	2	32	47	51	57	63	1	Out	VDJ
CAGCGCACAGAGCAGGGGGACTCGGCCATGTATCTCTGTGCCAGCAGCTTCGGGACAGAATCGAATGAAAAACTGTTTTTTGGCAGT	CASSFGTESNEKLFF	1	3.717472118959108E-4	45	TCRBV07-09*01	TCRBV07	TCRBV07-09	01				TCRBD01-01*01	TCRBD01	TCRBD01-01	01				TCRBJ01-04*01	TCRBJ01	TCRBJ01-04	01				3	5	0	5	1	5	36	50	51	58	63	1	In	VDJ
NNNNTGTCGGCTGCTCCCTCCCAAACATCTGTGTACTTCTGTGCCAGCGAGGCCGGACAGGGTGTCAGTGGCTACACCTTCGGTTCG	CASEAGQGVSGYTF	1	3.717472118959108E-4	42	TCRBV06	TCRBV06				TCRBV06-02/06-03,TCRBV06-02		TCRBD01-01*01	TCRBD01	TCRBD01-01	01				TCRBJ01-02*01	TCRBJ01	TCRBJ01-02	01				8	6	1	3	6	7	39	48	54	62	68	1	In	VDJ
ACTGTGAGCAACATGAGCCCTGAAGACAGCAGCATATATCTCTGCAGCGCTGAGAGACAGGGCCACTATGGCTACACCTTCGGTTCG	CSAERQGHYGYTF	2	7.434944237918215E-4	39	TCRBV29-01	TCRBV29	TCRBV29-01				01,02,03	TCRBD01-01*01	TCRBD01	TCRBD01-01	01				TCRBJ01-02*01	TCRBJ01	TCRBJ01-02	01				3	2	2	3	2	3	42	53	55	62	64	2	In	VDJ
ATCCAGCCTGCAGAGCTTGGGGACTCGGCCGTGTATCTCTGTGCCAGCAGCTTTGGACAGGGGATCCGCGAGCAGTACTTCGGGCCG	CASSFGQGIREQYF	2	7.434944237918215E-4	42	TCRBV11-03*01	TCRBV11	TCRBV11-03	01				TCRBD01-01*01	TCRBD01	TCRBD01-01	01				TCRBJ02-07*01	TCRBJ02	TCRBJ02-07	01				3	5	1	2	1	6	39	53	54	63	68	2	In	VDJ
NNNNTGTCGGCTGCTCCCTCCCAGACATCTGTGTACTTCTGTGCCAGCTGCGCTCAGGGGGGCGGAAACACCATATATTTTGGAGAG	CASCAQGGGNTIYF	2	7.434944237918215E-4	42	TCRBV06-05*01	TCRBV06	TCRBV06-05	01				TCRBD01-01*01	TCRBD01	TCRBD01-01	01				TCRBJ01-03*01	TCRBJ01	TCRBJ01-03	01				8	2	4	1	6	4	39	48	54	61	63	2	In	VDJ
CAATCCTGTCCTCAGAACCGGGAGACACGGCACTGTATCTCTGCGCCAGTCCTGGAGGAGCGGGGCAATGAGCAGTTCTTCGGGCCA		1	3.717472118959108E-4	40	TCRBV23-01*01	TCRBV23	TCRBV23-01	01				TCRBD02-01*01	TCRBD02	TCRBD02-01	01				TCRBJ02-01*01	TCRBJ02	TCRBJ02-01	01				9	0	6	3	9	6	41	49	58	-1	65	1	Out	VDJ
GCCCTGCAGCCAGAAGACTCAGCCCTGTATCTCTGCGCCAGCAGCCAAGTAGACTTGGTGAGCTACAATGAGCAGTTCTTCGGGCCA	CASSQVDLVSYNEQFF	2	7.434944237918215E-4	48	TCRBV04-01*01	TCRBV04	TCRBV04-01	01				TCRBD02-01	TCRBD02	TCRBD02-01				01,02	TCRBJ02-01*01	TCRBJ02	TCRBJ02-01	01				1	7	2	10	2	3	33	49	51	55	62	2	In	VDJ
GTGACCAGTGCCCATCCTGAAGACAGCAGCTTCTACATCTGCAGTGTGAGTTCCGGGCTGCGGGGGCCCGCCCAGTACTTCGGGCCA	CSVSSGLRGPAQYF	3	0.0011152416356877324	42	TCRBV20	TCRBV20				TCRBV20-01,TCRBV20-or09_02		TCRBD02-01*01	TCRBD02	TCRBD02-01	01				TCRBJ02-05*01	TCRBJ02	TCRBJ02-05	01				7	4	7	2	13	9	39	46	59	66	70	3	In	VDJ
ACAGAGCAGGAGGACTCCGCCGTGTATCTCTGTGCCAGCAGCTTAGGGGCCCAACCTTCGAGCACAGATACGCAGTATTTTGGCCCA	CASSLGAQPSSTDTQYF	1	3.717472118959108E-4	51	TCRBV07-08*01	TCRBV07	TCRBV07-08	01				TCRBD01-01*01	TCRBD01	TCRBD01-01	01				TCRBJ02-03*01	TCRBJ02	TCRBJ02-03	01				1	10	8	0	0	0	30	-1	46	50	60	1	In	VDJ
ACCCTCTCAGACATCTGTGTACTTCTGTGCCAGCAGTGGCGTGAAACGCCGGGACTAGTTCCCACAGATACGCAGTATTTTGGCCCA		1	3.717472118959108E-4	56	TCRBV06-04*01	TCRBV06	TCRBV06-04	01				TCRBD02-01	TCRBD02	TCRBD02-01				01,02	TCRBJ02-03*01	TCRBJ02	TCRBJ02-03	01				4	4	0	8	12	2	25	38	50	58	62	1	Out	VDJ
ATTCTGGAGTCCGCCAGCACCAACCAGACATCTATGTACCTCTGTGCCAGCGGACTCAGGGGGAACACTGAAGCTTTCTTTGGACAA	CASGLRGNTEAFF	1	3.717472118959108E-4	39	TCRBV28-01*01	TCRBV28	TCRBV28-01	01				TCRBD01-01*01	TCRBD01	TCRBD01-01	01				TCRBJ01-01*01	TCRBJ01	TCRBJ01-01	01				8	0	4	2	5	1	42	51	56	-1	62	1	In	VDJ
AGCACCTTGGAGCTGGGGGACTCGGCCCTTTATCTTTGCGCCAGCAGCGTACAGGGTCCCCCTAATGAAAAACTGTTTTTTGGCAGT	CASSVQGPPNEKLFF	1	3.717472118959108E-4	45	TCRBV05-01*01	TCRBV05	TCRBV05-01	01				TCRBD01-01*01	TCRBD01	TCRBD01-01	01				TCRBJ01-04*01	TCRBJ01	TCRBJ01-04	01				4	5	3	3	2	3	36	48	50	56	61	1	In	VDJ
TCCCCAACCAGACAGCTCTTTACTTCTGTGCCACCAGTGATCCAGGGGACAGGGGGTCTAGGATGCGAAAAACTGTTTTTTGGCAGT		1	3.717472118959108E-4	55	TCRBV24-01*01	TCRBV24	TCRBV24-01	01				TCRBD01-01*01	TCRBD01	TCRBD01-01	01				TCRBJ01-04*01	TCRBJ01	TCRBJ01-04	01				3	10	0	1	4	8	26	41	45	56	66	1	Out	VDJ
CATCCCCAACCAGACAGCTCTTTACTTCTGTGCCACCAGTGATCTCTCCGGGACAGGGCAAACAAAGAAAAACTGTTTTTTGGCAGT		1	3.717472118959108E-4	53	TCRBV24-01*01	TCRBV24	TCRBV24-01	01				TCRBD01-01*01	TCRBD01	TCRBD01-01	01				TCRBJ01-04*01	TCRBJ01	TCRBJ01-04	01				3	8	0	3	6	8	28	43	49	58	66	1	Out	VDJ
NNTGTCGGCTGCTCCCTCCCAGACATCTGTGTACTTCTGTGCCAGGTACTCAGGACGGGTGAGAACTATGGCTACACCTTCGGTTCG		1	3.717472118959108E-4	44	TCRBV06-05*01	TCRBV06	TCRBV06-05	01								TCRBD01,TCRBD02	TCRBD01-01,TCRBD02-01		TCRBJ01-02*01	TCRBJ01	TCRBJ01-02	01				9	7	1	7	7	2	37	45	52	56	63	1	Out	VDJ
GCACAGAGCAGCGGGACTCAGCCATGTATCGCTGTGCTAGCAGCCCACCGTTCTAGCGGGACATTGTACGAGCAGTACTTCGGGCCG		1	3.717472118959108E-4	49	TCRBV07-07*01	TCRBV07	TCRBV07-07	01				TCRBD02-01*02	TCRBD02	TCRBD02-01	02				TCRBJ02-07*01	TCRBJ02	TCRBJ02-07	01				5	5	4	3	8	4	32	44	52	61	66	1	Out	VDJ
CGGCACTGTATCTCTGCGCCAGCAGTGGCGGTGCCTAACATAGCGGGAGGCAATCCATAGAGCTCCTACGAGCAGTACTTCGGGCCG		1	3.717472118959108E-4	67	TCRBV23-01*01	TCRBV23	TCRBV23-01	01				TCRBD02-01*02	TCRBD02	TCRBD02-01	02				TCRBJ02-07*01	TCRBJ02	TCRBJ02-07	01				5	12	5	1	14	0	14	26	40	50	62	1	Out	VDJ
CCTTGTTGCTGGGGGACTCGGCCCTCTATCTCTGTGCCAGCAACCGGGGGCCAAGGTAGTCGGACCTACGAGCAGTACTTCGGGCCG		4	0.001486988847583643	49	TCRBV05-06*01	TCRBV05	TCRBV05-06	01								TCRBD01,TCRBD02	TCRBD01-01,TCRBD02-01		TCRBJ02-07*01	TCRBJ02	TCRBJ02-07	01				6	13	6	0	3	2	32	42	45	51	64	4	Out	VDJ
NTGAAGATCCAGCCCTCAGAACCCAGGGACTCAGCTGTGTACTTCTGTGCCAGCAGTTTAAGTCCTAGCGGTCTGTTCTTCGGGCCA	CASSLSPSGLFF	2	7.434944237918215E-4	36	TCRBV12-03/12-04*01	TCRBV12	TCRBV12-03/12-04	01				TCRBD02-01	TCRBD02	TCRBD02-01				01,02	TCRBJ02-01*01	TCRBJ02	TCRBJ02-01	01				2	3	4	5	4	15	45	60	64	71	74	2	In	VDJ
CAGCGCACAGAGCAGGAGGACTCCGCCGTGTATCTCTGTGCCAGCAGCTTTCCAAATACACTGCTCGATGAGCAGTTCTTCGGGCCA	CASSFPNTLLDEQFF	1	3.717472118959108E-4	45	TCRBV07-08*01	TCRBV07	TCRBV07-08	01								TCRBD01,TCRBD02	TCRBD01-01,TCRBD02-01		TCRBJ02-01*01	TCRBJ02	TCRBJ02-01	01				3	7	3	6	7	8	36	50	57	60	67	1	In	VDJ
CAGCCTGCAGAGCTTGGGGACTCGGCCGTGTATCTCTGTGCCAGCAGCCGGGACACCAACTCCTACAATGAGCAGTTCTTCGGGCCA	CASSRDTNSYNEQFF	2	7.434944237918215E-4	45	TCRBV11-03*01	TCRBV11	TCRBV11-03	01				TCRBD01-01*01	TCRBD01	TCRBD01-01	01				TCRBJ02-01*01	TCRBJ02	TCRBJ02-01	01				5	4	0	6	1	0	36	48	49	55	59	2	In	VDJ
CCCTAGAGTCTGCCATCCCCAACCAGACAGCTCTTTACTTCTGTGCCCACCAGGGGTTGTAGAGACAATGAGCAGTTCTTCGGGCCA		2	7.434944237918215E-4	40	TCRBV24-01*01	TCRBV24	TCRBV24-01	01				TCRBD01-01*01	TCRBD01	TCRBD01-01	01				TCRBJ02-01*01	TCRBJ02	TCRBJ02-01	01				12	8	4	2	3	5	41	47	50	56	64	2	Out	VDJ
CTGAGCTCTCTGGAGCTGGGGGACTCAGCTTTGTATTTCTGTGCCAGCAGCGGAAGGGACACCACCGAGACCCAGTACTTCGGGCCA	CASSGRDTTETQYF	3	0.0011152416356877324	42	TCRBV09-01*01	TCRBV09	TCRBV09-01	01				TCRBD01-01*01	TCRBD01	TCRBD01-01	01				TCRBJ02-05*01	TCRBJ02	TCRBJ02-05	01				3	5	0	6	3	5	39	52	55	61	66	3	In	VDJ
ACTCTGACTGTGAGCAACATGAGCCCTGAAGACAGCAGCATATATCTCTGCAGCGTTGCCCCCCAAGAGACCCAGTACTTCGGGCCA	CSVAPQETQYF	1	3.717472118959108E-4	33	TCRBV29-01*01	TCRBV29	TCRBV29-01	01											TCRBJ02-05*01	TCRBJ02	TCRBJ02-05	01				4	4	0	0	0	1	48	-1	-1	58	62	1	In	VJ
GTGACCAGTGCCCATCCTGAAGACAGCAGCTTCTACATCTGCAGTGCTAGGAGTACTCCTCGCACAGATACGCAGTATTTTGGCCCA	CSARSTPRTDTQYF	1	3.717472118959108E-4	42	TCRBV20	TCRBV20				TCRBV20-01,TCRBV20-or09_02		TCRBD02-01	TCRBD02	TCRBD02-01				01,02	TCRBJ02-03*01	TCRBJ02	TCRBJ02-03	01				3	4	3	10	4	1	39	50	54	57	61	1	In	VDJ
AAGATCCAGCCCTCAGAACCCAGGGACTCAGCTGTGTACTTCTGTGCCAGCAGCCAAACTAGCACAGATACGCAGTATTTTGGCCCA	CASSQTSTDTQYF	1	3.717472118959108E-4	39	TCRBV12-03/12-04*01	TCRBV12	TCRBV12-03/12-04	01				TCRBD02-01	TCRBD02	TCRBD02-01				01,02	TCRBJ02-03*01	TCRBJ02	TCRBJ02-03	01				6	0	3	10	4	0	42	53	57	-1	60	1	In	VDJ
GCCTTGTTGCTGGGGGACTCGGCCCTGTATCTCTGTGCCAGCAGCTCGGGACTAGCGGGGGCCACAGATACGCAGTATTTTGGCCCA	CASSSGLAGATDTQYF	1	3.717472118959108E-4	48	TCRBV05-05*01	TCRBV05	TCRBV05-05	01				TCRBD02-01*01	TCRBD02	TCRBD02-01	01				TCRBJ02-03*01	TCRBJ02	TCRBJ02-03	01				3	1	0	2	1	2	33	46	47	61	62	1	In	VDJ
CACACCCTGCAGCCAGAAGACTCGGCCCTGTATCTCTGTGCCAGCAGCCGACTAGCGGGAGACACCGGGGAGCTGTTTTTTGGAGAA	CASSRLAGDTGELFF	1	3.717472118959108E-4	45	TCRBV04-02*01	TCRBV04	TCRBV04-02	01				TCRBD02-01*02	TCRBD02	TCRBD02-01	02				TCRBJ02-02*01	TCRBJ02	TCRBJ02-02	01				4	0	2	2	0	3	36	-1	49	-1	61	1	In	VDJ
ACTCTGAAGGTGCAGCCTGCAGAACTGGAGGATTCTGGAGTTTATTTCTGTGCCAGCAGCCAATTCGATAAGGCTTTCTTTGGACAA	CASSQFDKAFF	4	0.001486988847583643	33	TCRBV14-01*01	TCRBV14	TCRBV14-01	01								TCRBD01,TCRBD02	TCRBD01-01,TCRBD02-01		TCRBJ01-01*01	TCRBJ01	TCRBJ01-01	01				2	4	2	8	3	11	48	63	66	68	72	4	In	VDJ
GTGAACGCCTTGTTGCTGGGGGACTCGGCCCTCTATCTCTGTGCCAGCAGCTTGGGAGGGGTAGGCACTGAAGCTTTCTTTGGACAA	CASSLGGVGTEAFF	1	3.717472118959108E-4	42	TCRBV05-06*01	TCRBV05	TCRBV05-06	01								TCRBD01,TCRBD02	TCRBD01-01,TCRBD02-01		TCRBJ01-01*01	TCRBJ01	TCRBJ01-01	01				0	4	5	2	1	4	39	55	56	61	65	1	In	VDJ
AACGCCTTGGAGCTGGACGACTCGGCCCTGTATCTCTGTGCCAGCAGCACCCGCATAGGGGGAGGCACTGAAGCTTTCTTTGGACAA	CASSTRIGGGTEAFF	1	3.717472118959108E-4	45	TCRBV05-04*01	TCRBV05	TCRBV05-04	01								TCRBD01,TCRBD02	TCRBD01-01,TCRBD02-01		TCRBJ01-01*01	TCRBJ01	TCRBJ01-01	01				4	3	5	1	8	4	36	48	56	62	65	1	In	VDJ
CTGGAGTCTGCCAGGCCCTCACATACCTCTCAGTACCTCTGTGCCAGCAGAACCCTAAGGTGAAACACTGAAGCTTTCTTTGGACAA	CASRTLR*NTEAFF	1	3.717472118959108E-4	42	TCRBV25-01*01	TCRBV25	TCRBV25-01	01								TCRBD01,TCRBD02	TCRBD01-01,TCRBD02-01		TCRBJ01-01*01	TCRBJ01	TCRBJ01-01	01				6	3	5	4	7	2	39	50	57	60	63	1	Stop	VDJ
GTTCTAAGAAGCTCCTTCTCAGTGACTCTGGCTTCTATCTCTGTGCCGGCTTACGGGGACCTTAATGAAAAACTGTTTTTTGGCAGT		1	3.717472118959108E-4	40	TCRBV30-01	TCRBV30	TCRBV30-01				01,05					TCRBD01,TCRBD02	TCRBD01-01,TCRBD02-01		TCRBJ01-04*01	TCRBJ01	TCRBJ01-04	01				8	2	0	7	8	4	41	47	55	60	62	1	Out	VDJ
NNNNTGTCGGCTGCTCCCTCCCAGACATCTGTGTACTTCTGTGCCAGCTCAAAGAAAGGGGACAATCAGCCCCAGCATTTTGGTGAT	CASSKKGDNQPQHF	1	3.717472118959108E-4	42	TCRBV06-05*01	TCRBV06	TCRBV06-05	01				TCRBD01-01*01	TCRBD01	TCRBD01-01	01				TCRBJ01-05*01	TCRBJ01	TCRBJ01-05	01				8	1	5	2	8	3	39	48	56	61	62	1	In	VDJ
CAGCGCACAGAGCAGGGGGACTCGGCCATGTATCTCTGTGCCAGCAGCTTAGGGGGGAGCAGGAATTCACCCCTCCACTTTGGGAAT	CASSLGGSRNSPLHF	1	3.717472118959108E-4	45	TCRBV07-09*01	TCRBV07	TCRBV07-09	01								TCRBD01,TCRBD02	TCRBD01-01,TCRBD02-01		TCRBJ01-06*01	TCRBJ01	TCRBJ01-06	01				1	6	6	1	0	7	36	-1	52	57	63	1	In	VDJ
CTACACACCCTGCAGCCAGAAGACTCGGCCCTGTATCTCTGTGCCAGCAGCCAAGATGATGAGGGAATTGGCTACACCTTCGGTTCG	CASSQDDEGIGYTF	1	3.717472118959108E-4	42	TCRBV04-02*01	TCRBV04	TCRBV04-02	01				TCRBD02-01*02	TCRBD02	TCRBD02-01	02				TCRBJ01-02*01	TCRBJ01	TCRBJ01-02	01				0	3	11	0	4	7	39	56	60	65	68	1	In	VDJ
CGCTCAGGCTGGAGTCGGCTGCTCCCTCCCAGACATCTGTGTACTTCTGTGCCAGCAGTTTCCCTGGACGACTACACCTTCGGTTCG		2	7.434944237918215E-4	34	TCRBV06-01*01	TCRBV06	TCRBV06-01	01								TCRBD01,TCRBD02	TCRBD01-01,TCRBD02-01		TCRBJ01-02*01	TCRBJ01	TCRBJ01-02	01				5	2	1	7	6	10	47	59	65	69	71	2	Out	VDJ
GTGACATCGGCCCAAAAGAACCCGACAGCTTTCTATCTCTGTGCCAGTAGTACGTCGACAGGGGGTTACGAGCAGTACTTCGGGCCG	CASSTSTGGYEQYF	2	7.434944237918215E-4	42	TCRBV19-01*01	TCRBV19	TCRBV19-01	01				TCRBD01-01*01	TCRBD01	TCRBD01-01	01				TCRBJ02-07*01	TCRBJ02	TCRBJ02-07	01				4	1	2	1	4	4	39	52	56	65	66	2	In	VDJ
AAGATCCGGTCCACAAAGCTGGAGGACTCAGCCATGTACTTCTGTGCCAGCAGTTGGGCGGTTTCCTACGAGCAGTACTTCGGGCCG	CASSWAVSYEQYF	1	3.717472118959108E-4	39	TCRBV02-01	TCRBV02	TCRBV02-01				01,03					TCRBD01,TCRBD02	TCRBD01-01,TCRBD02-01		TCRBJ02-07*01	TCRBJ02	TCRBJ02-07	01				5	4	8	0	1	1	42	54	55	59	63	1	In	VDJ
GCGTCTGCTGTACCCTCTCAGACATCTGTGTACTTCTGTGTCAGCAGTGTCAGAGCGGGAGGCTACAATGAGCAGTTCTTCGGGCCA	CVSSVRAGGYNEQFF	1	3.717472118959108E-4	45	TCRBV06-04*01	TCRBV06	TCRBV06-04	01				TCRBD02-01*02	TCRBD02	TCRBD02-01	02				TCRBJ02-01*01	TCRBJ02	TCRBJ02-01	01				4	0	6	1	4	3	36	49	53	-1	62	1	In	VDJ
CGCACAGAGCAGGAGGACTCGGCCGTGTATCTCTGTGCCAGCAGCGCTACGACCGGGACTGGATACAATGAGCAGTTCTTCGGGCCA	CASSATTGTGYNEQFF	3	0.0011152416356877324	48	TCRBV07-02	TCRBV07	TCRBV07-02				01,02	TCRBD02-01	TCRBD02	TCRBD02-01				01,02	TCRBJ02-01*01	TCRBJ02	TCRBJ02-01	01				5	3	0	10	9	4	33	45	54	60	63	3	In	VDJ
NNNNNNNTGTCGGCTGCTCCCTCCCAAACATCTGTGTACTTCTGTGCCAGCTTGATCGCGGGGCAAGAGACCCAGTACTTCGGGCCA	CASLIAGQETQYF	3	0.0011152416356877324	39	TCRBV06	TCRBV06				TCRBV06-02/06-03,TCRBV06-02		TCRBD02-01*01	TCRBD02	TCRBD02-01	01				TCRBJ02-05*01	TCRBJ02	TCRBJ02-05	01				8	0	7	3	6	2	42	51	57	-1	63	3	In	VDJ
AGCACCTTGGAGCTGGGGGACTCGGCCCTTTATCTTTGCGCCAGCAGCTTACAGCGAGGGAGTGGAGATACGCAGTATTTTGGCCCA	CASSLQRGSGDTQYF	2	7.434944237918215E-4	45	TCRBV05-01*01	TCRBV05	TCRBV05-01	01				TCRBD02-01*02	TCRBD02	TCRBD02-01	02				TCRBJ02-03*01	TCRBJ02	TCRBJ02-03	01				2	3	9	2	7	5	36	50	57	62	65	2	In	VDJ
AATGTGAACGCCTTGGAGCTGGACGACTCGGCCCTGTATCTCTGTGCTACGTATGACAGGGAGAACACTGAAGCTTTCTTTGGACAA	CATYDRENTEAFF	1	3.717472118959108E-4	39	TCRBV05-04*01	TCRBV05	TCRBV05-04	01				TCRBD01-01*01	TCRBD01	TCRBD01-01	01				TCRBJ01-01*01	TCRBJ01	TCRBJ01-01	01				11	1	2	3	7	1	42	47	54	61	62	1	In	VDJ
ATCCGGTCCACAAAGCTGGAGGACTCAGCCATGTACTTCTGTGCCAGCAGGGACAGGGTAGGGTCTGAAAAACTGTTTTTTGGCAGT	CASRDRVGSEKLFF	1	3.717472118959108E-4	42	TCRBV02-01	TCRBV02	TCRBV02-01				01,03	TCRBD01-01*01	TCRBD01	TCRBD01-01	01				TCRBJ01-04*01	TCRBJ01	TCRBJ01-04	01				6	7	1	3	0	7	39	-1	50	58	65	1	In	VDJ
GTGACCAGTGCCCATCCTGAAGACAGCAGCTTCTACATCTGCAGTGCTAGAGGGACAGGATCTAATGAAAAACTGTTTTTTGGCAGT	CSARGTGSNEKLFF	1	3.717472118959108E-4	42	TCRBV20	TCRBV20				TCRBV20-01,TCRBV20-or09_02		TCRBD01-01*01	TCRBD01	TCRBD01-01	01				TCRBJ01-04*01	TCRBJ01	TCRBJ01-04	01				1	2	1	4	0	3	39	-1	52	59	61	1	In	VDJ
GAAGATCCAGCGCACAGAGCAGGGGGACTCAGCTGTGTATCTCTGTGCCAGCAGCTTAGTAGTAGCGGTGAGCAGTACTTCGGGCCG		1	3.717472118959108E-4	38	TCRBV07-04	TCRBV07	TCRBV07-04				01,02	TCRBD02-01	TCRBD02	TCRBD02-01				01,02	TCRBJ02-07*01	TCRBJ02	TCRBJ02-07	01				1	1	5	5	3	7	43	59	62	68	69	1	Out	VDJ
GCCAGCACCAACCAGACATCTATGTACCTCTGTGCCAGCAACGACCCGCTGTCCGGGACAGGGTCTCGCGAGCAGTACTTCGGGCCG	CASNDPLSGTGSREQYF	1	3.717472118959108E-4	51	TCRBV28-01*01	TCRBV28	TCRBV28-01	01				TCRBD01-01*01	TCRBD01	TCRBD01-01	01				TCRBJ02-07*01	TCRBJ02	TCRBJ02-07	01				7	5	0	3	14	6	30	40	54	63	68	1	In	VDJ
ACCAGTGCCCATCCTGAAGACAGCAGCTTCTACATCTGCAGTGCTCCCGGCGGAGCGGGTAGCTCCTACGAGCAGTACTTCGGGCCG	CSAPGGAGSSYEQYF	2	7.434944237918215E-4	45	TCRBV20	TCRBV20				TCRBV20-01,TCRBV20-or09_02		TCRBD02-01	TCRBD02	TCRBD02-01				01,02	TCRBJ02-07*01	TCRBJ02	TCRBJ02-07	01				5	3	6	4	8	0	36	45	53	59	62	2	In	VDJ
CACACCCTGCAGCCAGAAGACTCGGCCCTGTATCTCTGTGCCAGCAGCCAAGAAGGACAGGGACCTCACGAGCAGTACTTCGGGCCG	CASSQEGQGPHEQYF	3	0.0011152416356877324	45	TCRBV04-02*01	TCRBV04	TCRBV04-02	01				TCRBD01-01*01	TCRBD01	TCRBD01-01	01				TCRBJ02-07*01	TCRBJ02	TCRBJ02-07	01				0	5	1	3	1	5	36	53	54	62	67	3	In	VDJ
ATCCTGGAGTCGCCCAGCCCCAACCAGACCTCTCTGTACTTCTGTGCCAGCAGACAAACAGGGAGACACGAGCAGTACTTCGGGCCG	CASRQTGRHEQYF	1	3.717472118959108E-4	39	TCRBV27-01*01	TCRBV27	TCRBV27-01	01				TCRBD01-01*01	TCRBD01	TCRBD01-01	01				TCRBJ02-07*01	TCRBJ02	TCRBJ02-07	01				6	4	3	3	4	5	42	53	57	63	67	1	In	VDJ
GCTGCTCCCTCCCAAACATCTGTGTACTTCTGTGCCAGCAGTTTAGGTTTTGGGACAGGGGTTTACAATGAGCAGTTCTTCGGGCCA	CASSLGFGTGVYNEQFF	3	0.0011152416356877324	51	TCRBV06-02/06-03*01	TCRBV06	TCRBV06-02/06-03	01				TCRBD01-01*01	TCRBD01	TCRBD01-01	01				TCRBJ02-01*01	TCRBJ02	TCRBJ02-01	01				4	2	0	2	8	4	30	43	51	61	63	3	In	VDJ
ACCTTGGAGCTGGGGGACTCGGCCCTTTATCTTTGCGCCAGCAGCTTGGGGACAGGGGGCTCAGGGGAGACCCAGTACTTCGGGCCA	CASSLGTGGSGETQYF	1	3.717472118959108E-4	48	TCRBV05-01*01	TCRBV05	TCRBV05-01	01				TCRBD01-01*01	TCRBD01	TCRBD01-01	01				TCRBJ02-05*01	TCRBJ02	TCRBJ02-05	01				0	6	1	0	0	5	33	-1	49	60	66	1	In	VDJ
GAGTCCGCCAGCACCAACCAGACATCTATGTACCTCTGTGCCAGCAGTATCGGACAGGGGGCTTCAGATACGCAGTATTTTGGCCCA	CASSIGQGASDTQYF	1	3.717472118959108E-4	45	TCRBV28-01*01	TCRBV28	TCRBV28-01	01				TCRBD01-01*01	TCRBD01	TCRBD01-01	01				TCRBJ02-03*01	TCRBJ02	TCRBJ02-03	01				5	2	1	0	3	4	36	48	51	62	64	1	In	VDJ
ACAGAGCAGCGGGACTCGGCCATGTATCGCTGTGCCAGCAGCTTAGTAGGCCTAGCGGGAGGCACCGGGGAGCTGTTTTTTGGAGAA	CASSLVGLAGGTGELFF	1	3.717472118959108E-4	51	TCRBV07-06*01	TCRBV07	TCRBV07-06	01				TCRBD02-01*02	TCRBD02	TCRBD02-01	02				TCRBJ02-02*01	TCRBJ02	TCRBJ02-02	01				1	0	4	1	5	4	30	46	51	-1	62	1	In	VDJ
AATGTGAGCACCTTGGAGCTGGGGGACTCGGCCCTTTATCTTTGCGCCAGCCGGCAGGGAGCGAACACTGAAGCTTTCTTTGGACAA	CASRQGANTEAFF	1	3.717472118959108E-4	39	TCRBV05-01*01	TCRBV05	TCRBV05-01	01								TCRBD01,TCRBD02	TCRBD01-01,TCRBD02-01		TCRBJ01-01*01	TCRBJ01	TCRBJ01-01	01				7	3	4	3	3	1	42	51	54	59	62	1	In	VDJ
AATTCCCTGGAGCTTGGTGACTCTGCTGTGTATTTCTGTGCCAGCAGCCCCTCGGCTGGATATAATTCACCCCTCCACTTTGGGAAT	CASSPSAGYNSPLHF	1	3.717472118959108E-4	45	TCRBV03-01/03-02*01	TCRBV03	TCRBV03-01/03-02	01								TCRBD01,TCRBD02	TCRBD01-01,TCRBD02-01		TCRBJ01-06*01	TCRBJ01	TCRBJ01-06	01				4	0	1	8	8	4	36	49	57	-1	60	1	In	VDJ
TGACATCGGCCCAAAAGAACCCGACAGCTTTCTATCTCTGTGCCAGTCTTGACAGGGAATGGCCTCTATGGCTACACCTTCGGTTCG		2	7.434944237918215E-4	43	TCRBV19-01*01	TCRBV19	TCRBV19-01	01				TCRBD01-01*01	TCRBD01	TCRBD01-01	01				TCRBJ01-02*01	TCRBJ01	TCRBJ01-02	01				8	8	2	3	3	4	38	47	50	57	65	2	Out	VDJ
GTGAACGCCTTGGAGCTGGACGACTCGGCCCTGTATCTCTGTGCCAGCAGCTTGGCCAGCACTAGCGGGGAGCAGTACTTCGGGCCG	CASSLASTSGEQYF	1	3.717472118959108E-4	42	TCRBV05-04*01	TCRBV05	TCRBV05-04	01				TCRBD02-01	TCRBD02	TCRBD02-01				01,02	TCRBJ02-07*01	TCRBJ02	TCRBJ02-07	01				0	0	3	4	5	7	39	55	60	-1	69	1	In	VDJ
GGAGCTGGGGGACTCGGCCCTTTATCTTTGCGCCAGCAGCCCTCCCCCCCCTGGACTAGCGGGAGCGGCGAGCAGTACTTCGGGCCG		2	7.434944237918215E-4	53	TCRBV05-01*01	TCRBV05	TCRBV05-01	01				TCRBD02-01*02	TCRBD02	TCRBD02-01	02				TCRBJ02-07*01	TCRBJ02	TCRBJ02-07	01				4	3	1	2	12	6	28	40	52	65	68	2	Out	VDJ
GTGACCAGTGCCCATCCTGAAGACAGCAGCTTCTACATCTGCAGTGCTAGGGGGACAGGGGAAAACAATGAGCAGTTCTTCGGGCCA	CSARGTGENNEQFF	1	3.717472118959108E-4	42	TCRBV20	TCRBV20				TCRBV20-01,TCRBV20-or09_02		TCRBD01-01*01	TCRBD01	TCRBD01-01	01				TCRBJ02-01*01	TCRBJ02	TCRBJ02-01	01				3	3	0	2	1	5	39	50	51	61	64	1	In	VDJ
ACTGTGACATCGGCCCAAAAGAACCCGACAGCTTTCTATCTCTGTGCCAGTAGGGGGGGGAACACCGGGGAGCTGTTTTTTGGAGAA	CASRGGNTGELFF	1	3.717472118959108E-4	39	TCRBV19-01*01	TCRBV19	TCRBV19-01	01				TCRBD02-01*01	TCRBD02	TCRBD02-01	01				TCRBJ02-02*01	TCRBJ02	TCRBJ02-02	01				6	0	9	1	0	1	42	-1	53	-1	59	1	In	VDJ
NNNGACTCTGAAGATCCAGCGCACAGAGCAGGGGGACTCAGCTGTGTATCTCTGTGCCAGCAGCTGGGGGGCTACACCTTCGGTTCG		1	3.717472118959108E-4	29	TCRBV07-04*01	TCRBV07	TCRBV07-04	01								TCRBD01,TCRBD02	TCRBD01-01,TCRBD02-01		TCRBJ01-02*01	TCRBJ01	TCRBJ01-02	01				4	0	6	2	0	8	52	-1	65	-1	69	1	Out	VDJ
CCTGCAGAGCAGGGGGACTCGGCCGTGTATGTCTGTGCAAGTCGCTTCTGGGAGCGGGAGGGCCTTTACGAGCAGTACTTCGGGCCG	CASRFWEREGLYEQYF	1	3.717472118959108E-4	48	TCRBV12-02*01	TCRBV12	TCRBV12-02	01				TCRBD02-01*02	TCRBD02	TCRBD02-01	02				TCRBJ02-07*01	TCRBJ02	TCRBJ02-07	01				3	4	6	0	5	4	33	47	52	62	66	1	In	VDJ
CGCTCACCAGGCCTGGGGGACGCAGCCATGTACCTGTGTGCCACCAGCCCATGGACGGGGGGTCGGTACGAGCAGTACTTCGGGCCG	CATSPWTGGRYEQYF	1	3.717472118959108E-4	45	TCRBV15-01*02	TCRBV15	TCRBV15-01	02				TCRBD02-01*01	TCRBD02	TCRBD02-01	01				TCRBJ02-07*01	TCRBJ02	TCRBJ02-07	01				5	4	8	1	7	4	36	48	55	62	66	1	In	VDJ
CTTGAGGACTCGGCCGTGTATCTCTGTGCCAGCAGCTCCCCCGGACTAGCGGGTGGGATGGCCAAAAACATTCAGTACTTCGGCGCC	CASSSPGLAGGMAKNIQYF	1	3.717472118959108E-4	57	TCRBV11-02	TCRBV11	TCRBV11-02				01,03	TCRBD02-01	TCRBD02	TCRBD02-01				01,02	TCRBJ02-04*01	TCRBJ02	TCRBJ02-04	01				4	7	1	4	5	1	24	37	42	53	60	1	In	VDJ
TCGGCTGCTCCCTCCCAGACATCTGTGTACTTCTGTGCCAGCTCATCGGGGTCCGGGACGTCTTACAATGAGCAGTTCTTCGGGCCA	CASSSGSGTSYNEQFF	1	3.717472118959108E-4	48	TCRBV06	TCRBV06				TCRBV06-01,TCRBV06-05						TCRBD01,TCRBD02	TCRBD01-01,TCRBD02-01		TCRBJ02-01*01	TCRBJ02	TCRBJ02-01	01				8	4	0	7	12	4	33	42	54	59	63	1	In	VDJ
GAGTCCGCCAGCACCAACCAGACATCTATGTACCTCTGTGCCAGCAGTTTAATCAGGGACTCCTACAATGAGCAGTTCTTCGGGCCA	CASSLIRDSYNEQFF	1	3.717472118959108E-4	45	TCRBV28-01*01	TCRBV28	TCRBV28-01	01				TCRBD01-01*01	TCRBD01	TCRBD01-01	01				TCRBJ02-01*01	TCRBJ02	TCRBJ02-01	01				2	1	4	3	2	0	36	51	53	58	59	1	In	VDJ
GCCTTGGAGCTGGACGACTCGGCCCTGTATCTCTGTGCCAGCAGCCCGGGAGGGGGGAGATCCGACAATGAGCAGTTCTTCGGGCCA	CASSPGGGRSDNEQFF	3	0.0011152416356877324	48	TCRBV05-04*01	TCRBV05	TCRBV05-04	01				TCRBD02-01*02	TCRBD02	TCRBD02-01	02				TCRBJ02-01*01	TCRBJ02	TCRBJ02-01	01				4	10	8	0	1	5	33	45	46	54	64	3	In	VDJ
AACCCAGGGACTCAGCTGTGTACTTCTGTGCCAGCAGTTTCCGGGACTAGCGGGAGTCGGGGTATGAATACGCAGTATTTTGGCCCA		1	3.717472118959108E-4	55	TCRBV12	TCRBV12				TCRBV12-03/12-04,TCRBV12-04		TCRBD02-01*02	TCRBD02	TCRBD02-01	02				TCRBJ02-03*01	TCRBJ02	TCRBJ02-03	01				3	11	0	2	2	7	26	40	42	56	67	1	Out	VDJ
TTTCTTGACATCCGCTCACCAGGCCTGGGGGACGCAGCCATGTACCTGTGTGCCACCAGGAAGGGGACTGAAGCTTTCTTTGGACAA	CATRKGTEAFF	2	7.434944237918215E-4	33	TCRBV15-01*02	TCRBV15	TCRBV15-01	02				TCRBD01-01*01	TCRBD01	TCRBD01-01	01				TCRBJ01-01*01	TCRBJ01	TCRBJ01-01	01				6	0	5	2	2	5	48	59	61	-1	66	2	In	VDJ
NNNNNTGTCGGCTGCTCCCTCCCAGACATCTGTGTACTTCTGTGCCACCCATCCCAGGGTTGGGACACTGAAGCTTTCTTTGGACAA		2	7.434944237918215E-4	41	TCRBV06-05*01	TCRBV06	TCRBV06-05	01				TCRBD01-01*01	TCRBD01	TCRBD01-01	01				TCRBJ01-01*01	TCRBJ01	TCRBJ01-01	01				10	5	4	3	7	3	40	47	54	59	64	2	Out	VDJ
ACATCGGCCCAAAAGAACCCGACAGCTTTCTATCTCTGTGCCAGTAGTATAGATCGGGCAGGTCATGAGCCCCAGCATTTTGGTGAT	CASSIDRAGHEPQHF	1	3.717472118959108E-4	45	TCRBV19-01*01	TCRBV19	TCRBV19-01	01								TCRBD01,TCRBD02	TCRBD01-01,TCRBD02-01		TCRBJ01-05*01	TCRBJ01	TCRBJ01-05	01				0	5	4	4	5	8	36	53	58	62	67	1	In	VDJ
ACCAGTGCCCATCCTGAAGACAGCAGCTTCTACATCTGCAGTGCTAGGGGTCCATGGGGCAGCGGTCAGCCCCAGCATTTTGGTGAT	CSARGPWGSGQPQHF	2	7.434944237918215E-4	45	TCRBV20	TCRBV20				TCRBV20-01,TCRBV20-or09_02						TCRBD01,TCRBD02	TCRBD01-01,TCRBD02-01		TCRBJ01-05*01	TCRBJ01	TCRBJ01-05	01				3	5	7	0	8	6	36	47	55	60	65	2	In	VDJ
ATCCTGGAGTCGCCCAGCCCCAACCAGACCTCTCTGTACTTCTGTGCCAGCTCAGGGGGCGGTAATCAGCCCCAGCATTTTGGTGAT	CASSGGGNQPQHF	2	7.434944237918215E-4	39	TCRBV27-01*01	TCRBV27	TCRBV27-01	01				TCRBD01-01*01	TCRBD01	TCRBD01-01	01				TCRBJ01-05*01	TCRBJ01	TCRBJ01-05	01				8	3	4	0	1	4	42	51	52	60	63	2	In	VDJ
ATCCGCTCACCAGGCCTGGGGGACGCAGCCATGTACCTGTGTGCCACCAGCAGAGAACTATGGGCAGGTGGCTACACCTTCGGTTCG	CATSRELWAGGYTF	1	3.717472118959108E-4	42	TCRBV15-01*02	TCRBV15	TCRBV15-01	02								TCRBD01,TCRBD02	TCRBD01-01,TCRBD02-01		TCRBJ01-02*01	TCRBJ01	TCRBJ01-02	01				0	0	4	4	8	7	39	56	64	-1	68	1	In	VDJ
GTGACCAGTGCCCATCCTGAAGACAGCAGCTTCTACATCTGCAGTGTAAAAACGGGACTCACCGTCTACGAGCAGTACTTCGGGCCG	CSVKTGLTVYEQYF	2	7.434944237918215E-4	42	TCRBV20	TCRBV20				TCRBV20-01,TCRBV20-or09_02		TCRBD02-01	TCRBD02	TCRBD02-01				01,02	TCRBJ02-07*01	TCRBJ02	TCRBJ02-07	01				7	6	0	10	7	3	39	46	53	59	65	2	In	VDJ
TCGGCTGCTCCCTCCCAGACATCTGTGTACTTCTGTGCCAGCAGTTACTCGTTGGGCAGCTCTGGAAACACCATATATTTTGGAGAG	CASSYSLGSSGNTIYF	1	3.717472118959108E-4	48	TCRBV06-05*01	TCRBV06	TCRBV06-05	01				TCRBD01-01*01	TCRBD01	TCRBD01-01	01				TCRBJ01-03*01	TCRBJ01	TCRBJ01-03	01				0	2	8	0	3	0	33	50	53	57	59	1	In	VDJ
GGGGACTCGGCCCTTTATCTTTGCGCCAGCAGCTCGCCCGGACAGGGTAGGGGCGGAGGGGCCTACAATGAGCAGTTCTTCGGGCCA	CASSSPGQGRGGGAYNEQFF	1	3.717472118959108E-4	60	TCRBV05-01*01	TCRBV05	TCRBV05-01	01				TCRBD01-01*01	TCRBD01	TCRBD01-01	01				TCRBJ02-01*01	TCRBJ02	TCRBJ02-01	01				3	14	1	3	5	2	21	34	39	47	61	1	In	VDJ
AAGCTCCTTCTCAGTGACTCTGGCTTCTATCTCTGTGCCTGGACTAGAGGAGTCGCGCTCATGGGGGATACGCAGTATTTTGGCCCA	CAWTRGVALMGDTQYF	1	3.717472118959108E-4	48	TCRBV30-01*01	TCRBV30	TCRBV30-01	01								TCRBD01,TCRBD02	TCRBD01-01,TCRBD02-01		TCRBJ02-03*01	TCRBJ02	TCRBJ02-03	01				4	0	6	2	19	6	33	43	62	-1	66	1	In	VDJ
GCCCAAAAGAACCCGACAGCTTTCTATCTCTGTGCCAGTAGTAAGGCAGGGGGAAGAGGAGCCAGGGATACGCAGTATTTTGGCCCA	CASSKAGGRGARDTQYF	1	3.717472118959108E-4	51	TCRBV19-01*01	TCRBV19	TCRBV19-01	01				TCRBD01-01*01	TCRBD01	TCRBD01-01	01				TCRBJ02-03*01	TCRBJ02	TCRBJ02-03	01				4	13	4	1	3	6	30	43	46	53	66	1	In	VDJ
AATGTGAACGCCTTGGAGCTGGACGACTCGGCCCTGTATCTCTGTGCCAGCAGCCACGGGAATACAGATACGCAGTATTTTGGCCCA	CASSHGNTDTQYF	2	7.434944237918215E-4	39	TCRBV05-04*01	TCRBV05	TCRBV05-04	01				TCRBD02-01*02	TCRBD02	TCRBD02-01	02				TCRBJ02-03*01	TCRBJ02	TCRBJ02-03	01				4	2	8	3	2	3	42	54	56	61	63	2	In	VDJ
CTGAGTTCTAAGAAGCTCCTTCTCAGTGACTCTGGCTTCTATCTCTGTGCCTGGAACAGGGTTAATGAAAAACTGTTTTTTGGCAGT	CAWNRVNEKLFF	1	3.717472118959108E-4	36	TCRBV30-01*01	TCRBV30	TCRBV30-01	01				TCRBD01-01*01	TCRBD01	TCRBD01-01	01				TCRBJ01-04*01	TCRBJ01	TCRBJ01-04	01				4	1	3	3	0	4	45	-1	55	61	62	1	In	VDJ
TCCCTCCCAGACATCTGTGTACTTCTGTGCCAGCAGTTACTCGAGGGACAAAGAGCCTATAGCAATCAGCCCCAGCATTTTGGTGAT		1	3.717472118959108E-4	56	TCRBV06	TCRBV06				TCRBV06-05,TCRBV06-06		TCRBD01-01*01	TCRBD01	TCRBD01-01	01				TCRBJ01-05*01	TCRBJ01	TCRBJ01-05	01				0	9	0	6	2	0	25	42	44	50	59	1	Out	VDJ
CTGAAGATCCAGCGCACAGAGCAGGGGGACTCGGCCATGTATCTCTGTGCCAGCAGTTCAAAGGCCCCCGAGCAGTACTTCGGGCCG	CASSSKAPEQYF	1	3.717472118959108E-4	36	TCRBV07-09*01	TCRBV07	TCRBV07-09	01								TCRBD01,TCRBD02	TCRBD01-01,TCRBD02-01		TCRBJ02-07*01	TCRBJ02	TCRBJ02-07	01				6	4	5	4	5	6	45	56	61	64	68	1	In	VDJ
CTGAGCTCTCTGGAGCTGGGGGACTCAGCTTTGTATTTCTGTGCCAGCAGCGTAGGTCCGCGCTCCTACGAGCAGTACTTCGGGCCG	CASSVGPRSYEQYF	1	3.717472118959108E-4	42	TCRBV09-01*01	TCRBV09	TCRBV09-01	01				TCRBD02-01	TCRBD02	TCRBD02-01				01,02	TCRBJ02-07*01	TCRBJ02	TCRBJ02-07	01				0	0	7	6	4	0	39	55	59	-1	62	1	In	VDJ
CGCACAGAGCAGGGGGACTCGGCCATGTATCTCTGTGCCACCGTAGGTGGGTCCGCGTTGGGGGCCAACGTTCTGACTTTCGGGGCC	CATVGGSALGANVLTF	1	3.717472118959108E-4	48	TCRBV07-09	TCRBV07	TCRBV07-09				01,05,06	TCRBD01-01*01	TCRBD01	TCRBD01-01	01				TCRBJ02-06*01	TCRBJ02	TCRBJ02-06	01				10	7	6	0	19	16	33	40	59	65	72	1	In	VDJ
AGTCGCCCAGCCCCAACCAGACCTCTCTGTACTTCTGTGCCAGCCGACTTGGGACTCCCTAGCACAGATACGCAGTATTTTGGCCCA		1	3.717472118959108E-4	46	TCRBV27-01*01	TCRBV27	TCRBV27-01	01				TCRBD02-01	TCRBD02	TCRBD02-01				01,02	TCRBJ02-03*01	TCRBJ02	TCRBJ02-03	01				8	4	0	10	6	0	35	44	50	56	60	1	Out	VDJ
CAGCAGGTAGTGCGAGGAGATTCGGCAGCTTATTTCTGTGCCAGCGCTACTAAACAGGGGGGAGACACTGAAGCTTTCTTTGGACAA	CASATKQGGDTEAFF	1	3.717472118959108E-4	45	TCRBV18-01*01	TCRBV18	TCRBV18-01	01				TCRBD01-01*01	TCRBD01	TCRBD01-01	01				TCRBJ01-01*01	TCRBJ01	TCRBJ01-01	01				8	3	3	1	8	3	36	45	53	61	64	1	In	VDJ
CAGGCTACGAAGCTTGAGGATTCAGCAGTGTATTTTTGTGCCAGCAACCAATCAACAGGGATGAACACTGAAGCTTTCTTTGGACAA	CASNQSTGMNTEAFF	1	3.717472118959108E-4	45	TCRBV16-01*01	TCRBV16	TCRBV16-01	01				TCRBD01-01*01	TCRBD01	TCRBD01-01	01				TCRBJ01-01*01	TCRBJ01	TCRBJ01-01	01				0	1	3	3	1	0	36	53	54	60	61	1	In	VDJ
ATCCAGCCCTCAGAACCCAGGGACTCAGCTGTGTATTTTTGTGCTAGTGGCCATACAGTGAGATTTGAAAAACTGTTTTTTGGCAGT	CASGHTVRFEKLFF	1	3.717472118959108E-4	42	TCRBV12-05*01	TCRBV12	TCRBV12-05	01				TCRBD01-01*01	TCRBD01	TCRBD01-01	01				TCRBJ01-04*01	TCRBJ01	TCRBJ01-04	01				6	7	3	5	4	7	39	50	54	58	65	1	In	VDJ
TCGGCTGCTCCCTCCCAGACATCTGTGTACTTCTGTGCCAGCAGCAACAGGGGAGTAGGAACTAATGAAAAACTGTTTTTTGGCAGT	CASSNRGVGTNEKLFF	1	3.717472118959108E-4	48	TCRBV06	TCRBV06				TCRBV06-01,TCRBV06-05		TCRBD01-01*01	TCRBD01	TCRBD01-01	01				TCRBJ01-04*01	TCRBJ01	TCRBJ01-04	01				6	6	3	2	2	1	33	44	46	53	59	1	In	VDJ
GTGACATCGGCCCAAAAGAACCCGACAGCTTTCTATCTCTGTGCCAGTAGTATCGGACCGTTTAACTATGGCTACACCTTCGGTTCG	CASSIGPFNYGYTF	3	0.0011152416356877324	42	TCRBV19-01*01	TCRBV19	TCRBV19-01	01								TCRBD01,TCRBD02	TCRBD01-01,TCRBD02-01		TCRBJ01-02*01	TCRBJ01	TCRBJ01-02	01				3	4	1	7	1	1	39	53	54	58	62	3	In	VDJ
CCCAACCAGACAGCTCTTTACTTCTGTGCCACCAGTGATGGAATCCTGCCTGCGGAGAAACCTAACTATGGCTACACCTTCGGTTCG	CATSDGILPAEKPNYGYTF	1	3.717472118959108E-4	57	TCRBV24-01*01	TCRBV24	TCRBV24-01	01				TCRBD02-01	TCRBD02	TCRBD02-01				01,02	TCRBJ01-02*01	TCRBJ01	TCRBJ01-02	01				3	6	7	5	12	0	24	39	51	55	61	1	In	VDJ
ACAGAGCAGGAGGACTCCGCCGTGTATCTCTGTGCCAGCAGCCCCAGGGGGAGCGGAGCCATCTCCTACGAGCAGTACTTCGGGCCG	CASSPRGSGAISYEQYF	1	3.717472118959108E-4	51	TCRBV07-08*03	TCRBV07	TCRBV07-08	03				TCRBD01-01*01	TCRBD01	TCRBD01-01	01				TCRBJ02-07*01	TCRBJ02	TCRBJ02-07	01				4	11	4	1	1	0	30	43	44	51	62	1	In	VDJ
GTCCGCCAGCACCAACCAGACATCTATGTACCTCTGTGCCAGCAGTTTATGCACAGCGCAGCTAGTAATGAGCAGTTCTTCGGGCCA		1	3.717472118959108E-4	47	TCRBV28-01*01	TCRBV28	TCRBV28-01	01								TCRBD01,TCRBD02	TCRBD01-01,TCRBD02-01		TCRBJ02-01*01	TCRBJ02	TCRBJ02-01	01				0	10	3	5	1	7	34	51	52	56	66	1	Out	VDJ
CTGAGTTCTAAGAAGCTCCTTCTCAGTGACTCTGGCTTCTATCTCTGTGCCTGGAGTGTCCTGTGGAATGAGCAGTTCTTCGGGCCA	CAWSVLWNEQFF	1	3.717472118959108E-4	36	TCRBV30-01*01	TCRBV30	TCRBV30-01	01								TCRBD01,TCRBD02	TCRBD01-01,TCRBD02-01		TCRBJ02-01*01	TCRBJ02	TCRBJ02-01	01				0	0	0	10	5	7	45	59	64	-1	66	1	In	VDJ
CAGCCCCAACCAGACCTCTCTGTACTTCTGTGCCAGCAGTGCCCGGGACTAGCGGGAGCCCTCGGGGAGACCCAGTACTTCGGGCCA		1	3.717472118959108E-4	53	TCRBV27-01*01	TCRBV27	TCRBV27-01	01				TCRBD02-01*02	TCRBD02	TCRBD02-01	02				TCRBJ02-05*01	TCRBJ02	TCRBJ02-05	01				5	8	0	2	4	5	28	40	44	58	66	1	Out	VDJ
CTGTACCCTCTCAGACATCTGTGTACTTCTGTGCCAGCAGTTTCCTAGCGGGAGGGCCTTTGGGGAGATACGCAGTATTTTGGCCCA		3	0.0011152416356877324	52	TCRBV06-04*01	TCRBV06	TCRBV06-04	01				TCRBD02-01*02	TCRBD02	TCRBD02-01	02				TCRBJ02-03*01	TCRBJ02	TCRBJ02-03	01				5	9	4	0	3	5	29	41	44	56	65	3	Out	VDJ
TGACAGTGACCAGTGCCCATCCTGAAGACAGCAGCTTCTACATCTGCAGTGCTATAGCAGGGAACAGATACGCAGTATTTTGGCCCA		1	3.717472118959108E-4	37	TCRBV20	TCRBV20				TCRBV20-01,TCRBV20-or09_02		TCRBD01-01*01	TCRBD01	TCRBD01-01	01				TCRBJ02-03*01	TCRBJ02	TCRBJ02-03	01				4	1	4	3	3	3	44	54	57	62	63	1	Out	VDJ
ATCCAGCAGGTAGTGCGAGGAGATTCGGCAGCTTATTTCTGTGCCAGCTCGTCTAGCGTGAACACCGGGGAGCTGTTTTTTGGAGAA	CASSSSVNTGELFF	2	7.434944237918215E-4	42	TCRBV18-01*01	TCRBV18	TCRBV18-01	01				TCRBD02-01	TCRBD02	TCRBD02-01				01,02	TCRBJ02-02*01	TCRBJ02	TCRBJ02-02	01				6	1	4	6	2	1	39	50	52	58	59	2	In	VDJ
TGTGGTCGCACTGCAGCAAGAAGACTCAGCTGCGTATCTCTGCACCAGCAGCCCAGTGGCATAGACACTGAAGCTTTCTTTGGACAA		2	7.434944237918215E-4	41	TCRBV01-01*01	TCRBV01	TCRBV01-01	01								TCRBD01,TCRBD02	TCRBD01-01,TCRBD02-01		TCRBJ01-01*01	TCRBJ01	TCRBJ01-01	01				4	8	4	5	0	3	40	-1	53	56	64	2	Out	VDJ
GTGACCAGTGCCCATCCTGAAGACAGCAGCTTCTACATCTGCAGTGCTAACGCAGGGCTTAGAAATCAGCCCCAGCATTTTGGTGAT	CSANAGLRNQPQHF	1	3.717472118959108E-4	42	TCRBV20	TCRBV20				TCRBV20-01,TCRBV20-or09_02		TCRBD01-01*01	TCRBD01	TCRBD01-01	01				TCRBJ01-05*01	TCRBJ01	TCRBJ01-05	01				4	6	4	3	3	4	39	49	52	57	63	1	In	VDJ
TGGAGCTGGGGGACTCGGCCCTGTATCTCTGTGCCAGAAGCCGAGGACAGGGCAGTGTCCTATAATTCACCCCTCCACTTTGGGAAT		1	3.717472118959108E-4	52	TCRBV05-03	TCRBV05	TCRBV05-03				01,02	TCRBD01-01*01	TCRBD01	TCRBD01-01	01				TCRBJ01-06*01	TCRBJ01	TCRBJ01-06	01				4	5	1	3	3	1	29	41	44	52	57	1	Out	VDJ
GCACAGAGCGGGGGGACTCAGCCGTGTATCTCTGTGCCAGCAGCCCCGGCAGACTAGCGGGAGCCCTACGAGCAGTACTTCGGGCCG		1	3.717472118959108E-4	49	TCRBV07-03*01	TCRBV07	TCRBV07-03	01				TCRBD02-01*02	TCRBD02	TCRBD02-01	02				TCRBJ02-07*01	TCRBJ02	TCRBJ02-07	01				5	1	2	2	7	2	32	44	51	63	64	1	Out	VDJ
ACAGAGCAGGGGGACTCGGCCATGTATCTCTGTGCCAGCAGCTTAGTACTACAGGGGAACTCTGGAAACACCATATATTTTGGAGAG	CASSLVLQGNSGNTIYF	1	3.717472118959108E-4	51	TCRBV07-09*01	TCRBV07	TCRBV07-09	01				TCRBD01-01*01	TCRBD01	TCRBD01-01	01				TCRBJ01-03*01	TCRBJ01	TCRBJ01-03	01				1	2	3	2	4	0	30	46	50	57	59	1	In	VDJ
CCCTCAGAACCCAGGGACTCAGCTGTGTACTTCTGTGCCAGCAGTTCCACGAGGGACAGGGGGGTCTGGGAGCAGTTCTTCGGGCCA	CASSSTRDRGVWEQFF	1	3.717472118959108E-4	48	TCRBV12	TCRBV12				TCRBV12-03/12-04,TCRBV12-04		TCRBD01-01*01	TCRBD01	TCRBD01-01	01				TCRBJ02-01*01	TCRBJ02	TCRBJ02-01	01				4	6	0	1	6	10	33	46	52	63	69	1	In	VDJ
CGCACAGAGCAGGAGGACTCCGCCGTGTATCTCTGTGCCAGCACCCCTTCGGTCGGTCCGCGCACAGATACGCAGTATTTTGGCCCA	CASTPSVGPRTDTQYF	1	3.717472118959108E-4	48	TCRBV07-08	TCRBV07	TCRBV07-08				01,03	TCRBD02-01	TCRBD02	TCRBD02-01				01,02	TCRBJ02-03*01	TCRBJ02	TCRBJ02-03	01				7	9	8	5	6	1	33	43	49	52	61	1	In	VDJ
ATCCAGCGCACAGAGCAGGGGGACTCGGCCATGTATCTCTGTGCCAGCAGCGAAGAAGGTAGGAACACTGAAGCTTTCTTTGGACAA	CASSEEGRNTEAFF	1	3.717472118959108E-4	42	TCRBV07-09*01	TCRBV07	TCRBV07-09	01								TCRBD01,TCRBD02	TCRBD01-01,TCRBD02-01		TCRBJ01-01*01	TCRBJ01	TCRBJ01-01	01				5	3	5	4	5	1	39	51	56	59	62	1	In	VDJ
ACTCTGGAGTCTGCTGCCTCCTCCCAGACATCTGTATATTTCTGCGCCAGCAGCAGGGACAGGGGTACAGGCTACACCTTCGGTTCG	CASSRDRGTGYTF	3	0.0011152416356877324	39	TCRBV10-01*01	TCRBV10	TCRBV10-01	01				TCRBD01-01*01	TCRBD01	TCRBD01-01	01				TCRBJ01-02*01	TCRBJ01	TCRBJ01-02	01				6	4	0	2	2	8	42	53	55	65	69	3	In	VDJ
CTGAGCTCTCTGGAGCTGGGGGACTCAGCTTTGTATTTCTGTGCCAGCAGCGTACACGACCTGGGGGGCGAGCAGTACTTCGGGCCG	CASSVHDLGGEQYF	3	0.0011152416356877324	42	TCRBV09-01*01	TCRBV09	TCRBV09-01	01				TCRBD02-01*01	TCRBD02	TCRBD02-01	01				TCRBJ02-07*01	TCRBJ02	TCRBJ02-07	01				1	0	9	1	8	6	39	54	62	-1	68	3	In	VDJ
AGTTCTAAGAAGCTCCTTCTCAGTGACTCTGGCTTCTATCTCTGTGCCTGGAGTCGGCGGGTAGCCTACGAGCAGTACTTCGGGCCG	CAWSRRVAYEQYF	2	7.434944237918215E-4	39	TCRBV30-01*01	TCRBV30	TCRBV30-01	01				TCRBD02-01	TCRBD02	TCRBD02-01				01,02	TCRBJ02-07*01	TCRBJ02	TCRBJ02-07	01				2	3	7	4	2	2	42	54	56	61	64	2	In	VDJ
ATCCTGGAGTCGCCCAGCCCCAACCAGACCTCTCTGTACTTCTGTGCCAGCAGTTTACGCCCCTTATACGAGCAGTACTTCGGGCCG	CASSLRPLYEQYF	1	3.717472118959108E-4	39	TCRBV27-01*01	TCRBV27	TCRBV27-01	01								TCRBD01,TCRBD02	TCRBD01-01,TCRBD02-01		TCRBJ02-07*01	TCRBJ02	TCRBJ02-07	01				2	6	10	0	1	4	42	57	58	60	66	1	In	VDJ
AAGATCCAGCCCTCAGAACCCAGGGACTCAGCTGTGTACTTCTGTGCCAGCAGCTCAGGCTTAGGACACGAGCAGTACTTCGGGCCG	CASSSGLGHEQYF	1	3.717472118959108E-4	39	TCRBV12-03/12-04*01	TCRBV12	TCRBV12-03/12-04	01								TCRBD01,TCRBD02	TCRBD01-01,TCRBD02-01		TCRBJ02-07*01	TCRBJ02	TCRBJ02-07	01				6	0	1	7	10	5	42	53	63	-1	67	1	In	VDJ
CAGCGCACAGAGCAGGGGGACTCGGCCATGTATCTCTGTGCCAGCAGCTTTTGGGGGGGTGCCAAAAACATTCAGTACTTCGGCGCC	CASSFWGGAKNIQYF	2	7.434944237918215E-4	45	TCRBV07-09*01	TCRBV07	TCRBV07-09	01				TCRBD02-01*01	TCRBD02	TCRBD02-01	01				TCRBJ02-04*01	TCRBJ02	TCRBJ02-04	01				3	1	9	0	2	1	36	50	52	59	60	2	In	VDJ
AGCTCTCTGGAGCTGGGGGACTCAGCTTTGTATTTCTGTGCCAGCAGCGCAGGGACTCTCGGAAGGGTTGAGCAGTTCTTCGGGCCA	CASSAGTLGRVEQFF	1	3.717472118959108E-4	45	TCRBV09-01*01	TCRBV09	TCRBV09-01	01				TCRBD02-01	TCRBD02	TCRBD02-01				01,02	TCRBJ02-01*01	TCRBJ02	TCRBJ02-01	01				3	11	0	10	2	9	36	49	51	57	68	1	In	VDJ
TCTCTGGAGCTGGGGGACTCAGCTTTGTATTTCTGTGCCAGCAGCGCATCCGGGACTAGCGGGAGAACTGAGCAGTTCTTCGGGCCA	CASSASGTSGRTEQFF	1	3.717472118959108E-4	48	TCRBV09-01*01	TCRBV09	TCRBV09-01	01				TCRBD02-01*02	TCRBD02	TCRBD02-01	02				TCRBJ02-01*01	TCRBJ02	TCRBJ02-01	01				3	3	0	2	5	9	33	46	51	65	68	1	In	VDJ
ACCAGTGCCCATCCTGAAGACAGCAGCTTCTACATCTGCAGTGCTAGTTGGGTTGCGGAGCGGTACAATGAGCAGTTCTTCGGGCCA	CSASWVAERYNEQFF	1	3.717472118959108E-4	45	TCRBV20-01*04	TCRBV20	TCRBV20-01	04				TCRBD02-01	TCRBD02	TCRBD02-01				01,02	TCRBJ02-01*01	TCRBJ02	TCRBJ02-01	01				2	0	6	5	10	4	36	48	58	-1	63	1	In	VDJ
AGTGCCCATCCTGAAGACAGCAGCTTCTACATCTGCAGTACCGAACCGGGTGGCGGGAGGGTCCAAGAGACCCAGTACTTCGGGCCA	CSTEPGGGRVQETQYF	2	7.434944237918215E-4	48	TCRBV20	TCRBV20				TCRBV20-01,TCRBV20-or09_02		TCRBD02-01*02	TCRBD02	TCRBD02-01	02				TCRBJ02-05*01	TCRBJ02	TCRBJ02-05	01				8	1	7	0	13	1	33	39	52	61	62	2	In	VDJ
CAGCCAGAAGACTCGGCCCTGTATCTCTGTGCCAGCAGCCAAGAACTAGCGGGAGGTTCAGAAAAAGAGACCCAGTACTTCGGGCCA	CASSQELAGGSEKETQYF	1	3.717472118959108E-4	54	TCRBV04-02*01	TCRBV04	TCRBV04-02	01				TCRBD02-01*02	TCRBD02	TCRBD02-01	02				TCRBJ02-05*01	TCRBJ02	TCRBJ02-05	01				0	8	3	1	0	3	27	-1	44	56	64	1	In	VDJ
GGACTCAGCTTTGTATTTCTGTGCCAGCAGCCCAGGGCTGGGACAGGGAAACAGCGGGAGGGCCAAGATACGCAGTATTTTGGCCCA		3	0.0011152416356877324	62	TCRBV09-01*01	TCRBV09	TCRBV09-01	01				TCRBD02-01*02	TCRBD02	TCRBD02-01	02				TCRBJ02-03*01	TCRBJ02	TCRBJ02-03	01				4	3	6	0	4	5	19	48	52	62	65	3	Out	VDDJ
GTGACATCGGCCCAAAAGAACCCGACAGCTTTCTATCTCTGTGCCGCCCGACTAGCGGGAGGTACCGGGGAGCTGTTTTTTGGAGAA	CAARLAGGTGELFF	2	7.434944237918215E-4	42	TCRBV19-01*01	TCRBV19	TCRBV19-01	01				TCRBD02-01*02	TCRBD02	TCRBD02-01	02				TCRBJ02-02*01	TCRBJ02	TCRBJ02-02	01				11	1	2	1	4	5	39	45	49	62	63	2	In	VDJ
NNNNNNNTGTCGGCTGCTCCCTCCCAGACATCTGTGTACTTCTGTGCCAGCAGAGGACCAGGCGTCGGTGAAGCTTTCTTTGGACAA	CASRGPGVGEAFF	1	3.717472118959108E-4	39	TCRBV06-05*01	TCRBV06	TCRBV06-05	01								TCRBD01,TCRBD02	TCRBD01-01,TCRBD02-01		TCRBJ01-01*01	TCRBJ01	TCRBJ01-01	01				6	10	1	7	1	7	42	53	54	58	68	1	In	VDJ
GCCCAAAAGAACCCGACAGCTTTCTATCTCTGTGCCAGTAGTAAGAGTGGTAGGCAGCGGGTGGATCAGCCCCAGCATTTTGGTGAT	CASSKSGRQRVDQPQHF	1	3.717472118959108E-4	51	TCRBV19-01*01	TCRBV19	TCRBV19-01	01				TCRBD02-01	TCRBD02	TCRBD02-01				01,02	TCRBJ01-05*01	TCRBJ01	TCRBJ01-05	01				4	3	6	4	12	5	30	43	55	61	64	1	In	VDJ
AAGATCCAGCGCACAGAGCAGGGGGACTCGGCCATGTATCTCTGTGCCAGCAGCTTGTCGACAGGGAATGGCTACACCTTCGGTTCG	CASSLSTGNGYTF	1	3.717472118959108E-4	39	TCRBV07-09*01	TCRBV07	TCRBV07-09	01				TCRBD01-01*01	TCRBD01	TCRBD01-01	01				TCRBJ01-02*01	TCRBJ01	TCRBJ01-02	01				3	1	2	3	3	6	42	56	59	66	67	1	In	VDJ
CTGATTCTGGAGTCCGCCAGCACCAACCAGACATCTATGTACCTCTGTGCCAGCAGCGGACGGTCCTTTATTCAGTACTTCGGGCCG	CASSGRSFIQYF	1	3.717472118959108E-4	36	TCRBV28-01*01	TCRBV28	TCRBV28-01	01								TCRBD01,TCRBD02	TCRBD01-01,TCRBD02-01		TCRBJ02-07*01	TCRBJ02	TCRBJ02-07	01				6	11	1	7	1	10	45	56	57	61	72	1	In	VDJ
GAGCAGGAGGACTCCGCCGTGTATCTCTGTGCCAGCAGCTTTGCGCGGACAGAATCCTCTGGGGCCAACGTCCTGACTTTCGGGGCC	CASSFARTESSGANVLTF	4	0.001486988847583643	54	TCRBV07-08*01	TCRBV07	TCRBV07-08	01				TCRBD01-01*01	TCRBD01	TCRBD01-01	01				TCRBJ02-06*01	TCRBJ02	TCRBJ02-06	01				3	4	1	5	5	0	27	41	46	52	56	4	In	VDJ
CCATCCTGAAGACAGCAGCTTCTACATCTGCAGTGCTAGAGATTTCTCGGGGGGGAGTGGGGCTACAATGAGCAGTTCTTCGGGCCA		1	3.717472118959108E-4	53	TCRBV20	TCRBV20				TCRBV20-01,TCRBV20-or09_02		TCRBD02-01*01	TCRBD02	TCRBD02-01	01				TCRBJ02-01*01	TCRBJ02	TCRBJ02-01	01				0	7	8	0	5	3	28	42	47	55	62	1	Out	VDJ
GCAGAGCTTGAGGACTCGGCCGTGTATCTCTGTGCCAGCAGCTTAGATCCGGGGGGAGTTAACACAGATACGCAGTATTTTGGCCCA	CASSLDPGGVNTDTQYF	2	7.434944237918215E-4	51	TCRBV11	TCRBV11				TCRBV11-02,TCRBV11-03		TCRBD02-01*01	TCRBD02	TCRBD02-01	01				TCRBJ02-03*01	TCRBJ02	TCRBJ02-03	01				0	6	8	1	2	2	30	47	49	56	62	2	In	VDJ
CCAGTCCACGGAGTCAGGGGACACAGCACTGTATTTCTGTGCCAGCAGCAGAGTACGTGGGTGTTCCGGGAGCTGTTTTTTGGAGAA		2	7.434944237918215E-4	44	TCRBV21-01*01	TCRBV21	TCRBV21-01	01								TCRBD01,TCRBD02	TCRBD01-01,TCRBD02-01		TCRBJ02-02*01	TCRBJ02	TCRBJ02-02	01				4	6	0	9	8	9	37	50	58	61	67	2	Out	VDJ
CTGACAGTGACCAGTGCCCATCCTGAAGACAGCAGCTTCTACATCTGCAGTGCTAGAGATACGGAGACTGAAGCTTTCTTTGGACAA	CSARDTETEAFF	7	0.0026022304832713753	36	TCRBV20	TCRBV20				TCRBV20-01,TCRBV20-or09_02		TCRBD02-01*02	TCRBD02	TCRBD02-01	02				TCRBJ01-01*01	TCRBJ01	TCRBJ01-01	01				0	0	10	2	3	5	45	59	62	-1	66	7	In	VDJ
TCCGCTACCAGCTCCCAGACATCTGTGTACTTCTGTGCCATCAGTCCTGACAGGGTAGGAGTAAGCACTGAAGCTTTCTTTGGACAA	CAISPDRVGVSTEAFF	1	3.717472118959108E-4	48	TCRBV10-03*01	TCRBV10	TCRBV10-03	01				TCRBD01-01*01	TCRBD01	TCRBD01-01	01				TCRBJ01-01*01	TCRBJ01	TCRBJ01-01	01				5	10	2	3	3	4	33	45	48	55	65	1	In	VDJ
CTACACGCCCTGCAGCCAGAAGACTCAGCCCTGTATCTCTGCGCCAGCAGCCAAGATTGGGTGAACACTGAAGCTTTCTTTGGACAA	CASSQDWVNTEAFF	1	3.717472118959108E-4	42	TCRBV04-01*01	TCRBV04	TCRBV04-01	01								TCRBD01,TCRBD02	TCRBD01-01,TCRBD02-01		TCRBJ01-01*01	TCRBJ01	TCRBJ01-01	01				0	0	0	9	2	0	39	56	58	-1	61	1	In	VDJ
CACACCCTGCAGCCAGAAGACTCGGCCCTGTATCTCTGTGCCAGCAGCCCGGAAGGGACAGCCAACACTGAAGCTTTCTTTGGACAA	CASSPEGTANTEAFF	2	7.434944237918215E-4	45	TCRBV04-02*01	TCRBV04	TCRBV04-02	01				TCRBD01-01*01	TCRBD01	TCRBD01-01	01				TCRBJ01-01*01	TCRBJ01	TCRBJ01-01	01				4	2	0	5	5	2	36	49	54	61	63	2	In	VDJ
GTGACATCGGCCCAAAAGAACCCGACAGCTTTCTATCTCTGTGCCAGTAGTCCGGGGATTCTCGGTGAAAAACTGTTTTTTGGCAGT	CASSPGILGEKLFF	1	3.717472118959108E-4	42	TCRBV19-01*01	TCRBV19	TCRBV19-01	01				TCRBD02-01*01	TCRBD02	TCRBD02-01	01				TCRBJ01-04*01	TCRBJ01	TCRBJ01-04	01				5	8	8	3	1	7	39	51	52	57	65	1	In	VDJ
AGGATCCAGCAGGTAGTGCGAGGAGATTCGGCAGCTTATTTCTGTGCCAGCTCACCCCCTGCGGTGGAAAAACTGTTTTTTGGCAGT	CASSPPAVEKLFF	1	3.717472118959108E-4	39	TCRBV18-01*01	TCRBV18	TCRBV18-01	01				TCRBD02-01	TCRBD02	TCRBD02-01				01,02	TCRBJ01-04*01	TCRBJ01	TCRBJ01-04	01				3	2	7	5	4	8	42	56	60	64	66	1	In	VDJ
TAAGAAGCTCCTTCTCAGTGACTCTGGCTTCTATCTCTGTGCCTGGAGGGACAGGGTGATTAGTATCAGCCCCAGCATTTTGGTGAT		6	0.0022304832713754648	44	TCRBV30-01*01	TCRBV30	TCRBV30-01	01				TCRBD01-01*01	TCRBD01	TCRBD01-01	01				TCRBJ01-05*01	TCRBJ01	TCRBJ01-05	01				3	8	1	3	0	5	37	-1	48	56	64	6	Out	VDJ
CCTGCAGAACTGGAGGATTCTGGAGTTTATTTCTGTGCCAGCAGCCAGCCGGGACCGCTGACTAACTATGGCTACACCTTCGGTTCG	CASSQPGPLTNYGYTF	3	0.0011152416356877324	48	TCRBV14-01*01	TCRBV14	TCRBV14-01	01								TCRBD01,TCRBD02	TCRBD01-01,TCRBD02-01		TCRBJ01-02*01	TCRBJ01	TCRBJ01-02	01				3	6	0	7	3	0	33	47	50	55	61	3	In	VDJ
GACATCGGCCCAAAAGAACCCGACAGCTTTCTATCTCTGTGCCAGTAGTATCGAGCGGGCGGGTCCTACGAGCAGTACTTCGGGCCG		1	3.717472118959108E-4	44	TCRBV19-01*01	TCRBV19	TCRBV19-01	01				TCRBD02-01	TCRBD02	TCRBD02-01				01,02	TCRBJ02-07*01	TCRBJ02	TCRBJ02-07	01				3	4	6	4	2	1	37	51	53	59	63	1	Out	VDJ
TCCCTGATTCTGGAGTCCGCCAGCACCAACCAGACATCTATGTACCTCTGTGCCAGCAGCTATACCTACGAGCAGTACTTCGGGCCG	CASSYTYEQYF	1	3.717472118959108E-4	33	TCRBV28-01*01	TCRBV28	TCRBV28-01	01				TCRBD02-01	TCRBD02	TCRBD02-01				01,02	TCRBJ02-07*01	TCRBJ02	TCRBJ02-07	01				6	2	4	9	0	2	48	-1	59	62	64	1	In	VDJ
CTGAAGATCCGGTCCACAAAGCTGGAGGACTCAGCCATGTACTTCTGTGCCAGCTCTTACGCAGATAATGAGCAGTTCTTCGGGCCA	CASSYADNEQFF	1	3.717472118959108E-4	36	TCRBV02-01	TCRBV02	TCRBV02-01				01,03	TCRBD01-01*01	TCRBD01	TCRBD01-01	01				TCRBJ02-01*01	TCRBJ02	TCRBJ02-01	01				8	2	4	5	7	7	45	54	61	64	66	1	In	VDJ
AGCAACATGAGCCCTGAAGACAGCAGCATATATCTCTGCAGCGTTGAAGATCGCGGAGGCAGTAATAATGAGCAGTTCTTCGGGCCA	CSVEDRGGSNNEQFF	1	3.717472118959108E-4	45	TCRBV29-01	TCRBV29	TCRBV29-01				01,02	TCRBD02-01*02	TCRBD02	TCRBD02-01	02				TCRBJ02-01*01	TCRBJ02	TCRBJ02-01	01				0	7	10	1	4	7	36	50	54	59	66	1	In	VDJ
CTGATCCTGGAGTCGCCCAGCCCCAACCAGACCTCTCTGTACTTCTGTGCCAGCAGCTTCTTACAAGAGACCCAGTACTTCGGGCCA	CASSFLQETQYF	1	3.717472118959108E-4	36	TCRBV27-01*01	TCRBV27	TCRBV27-01	01				TCRBD02-01	TCRBD02	TCRBD02-01				01,02	TCRBJ02-05*01	TCRBJ02	TCRBJ02-05	01				6	5	4	10	0	2	45	-1	56	58	63	1	In	VDJ
CAGCGCACAGAGCGGGGGGACTCAGCCGTGTATCTCTGTGCCAGCAGCTTTCGGACAGGGGGCACAGATACGCAGTATTTTGGCCCA	CASSFRTGGTDTQYF	1	3.717472118959108E-4	45	TCRBV07-03*01	TCRBV07	TCRBV07-03	01				TCRBD01-01*01	TCRBD01	TCRBD01-01	01				TCRBJ02-03*01	TCRBJ02	TCRBJ02-03	01				3	0	1	2	2	1	36	50	52	-1	61	1	In	VDJ
GCCTTGTTGCTGGGGGACTCGGCCCTCTATCTCTGTGCCAGCAACTTGCAGCCCTCTGATTGGACCGGGGAGCTGTTTTTTGGAGAA	CASNLQPSDWTGELFF	1	3.717472118959108E-4	48	TCRBV05-06*01	TCRBV05	TCRBV05-06	01								TCRBD01,TCRBD02	TCRBD01-01,TCRBD02-01		TCRBJ02-02*01	TCRBJ02	TCRBJ02-02	01				1	12	4	5	0	5	33	-1	48	51	63	1	In	VDJ
ATCCAGCCTGCAGAGCTTGGGGACTCGGCCGTGTATCTCTGTGCCAGCAGCCCGCAGGGTTGGTCCACTGAAGCTTTCTTTGGACAA	CASSPQGWSTEAFF	1	3.717472118959108E-4	42	TCRBV11-03*01	TCRBV11	TCRBV11-03	01				TCRBD01-01*01	TCRBD01	TCRBD01-01	01				TCRBJ01-01*01	TCRBJ01	TCRBJ01-01	01				5	6	4	3	3	4	39	51	54	59	65	1	In	VDJ
GTCGCCCAGCCCCAACCAGACCTCTCTGTACTTCTGTGCCAGCAGTGGGGGACGCACAGAGGGGACACTGAAGCTTTCTTTGGACAA		1	3.717472118959108E-4	47	TCRBV27-01*01	TCRBV27	TCRBV27-01	01								TCRBD01,TCRBD02	TCRBD01-01,TCRBD02-01		TCRBJ01-01*01	TCRBJ01	TCRBJ01-01	01				5	11	0	7	2	3	34	46	48	53	64	1	Out	VDJ
ACCCTGCAGCCAGAAGACTCGGCCCTGTATCTCTGTGCCAGCAGCCAACCGACAGGGTTTTTGAACACTGAAGCTTTCTTTGGACAA	CASSQPTGFLNTEAFF	1	3.717472118959108E-4	48	TCRBV04-02*01	TCRBV04	TCRBV04-02	01				TCRBD01-01*01	TCRBD01	TCRBD01-01	01				TCRBJ01-01*01	TCRBJ01	TCRBJ01-01	01				2	4	2	3	2	0	33	48	50	57	61	1	In	VDJ
CCTGCAGAACTGGAGGATTCTGGAGTTTATTTCTGTGCCAGCAGTCAATTGACCTGGGCTGGGAACACTGAAGCTTTCTTTGGACAA	CASSQLTWAGNTEAFF	2	7.434944237918215E-4	48	TCRBV14-01*01	TCRBV14	TCRBV14-01	01				TCRBD01-01*01	TCRBD01	TCRBD01-01	01				TCRBJ01-01*01	TCRBJ01	TCRBJ01-01	01				2	3	8	0	7	1	33	48	55	59	62	2	In	VDJ
CAGCCTGCAGAGCTTGGGGACTCGGCCGTGTATCTCTGTGCCAGCAGCTTAGCGCTAGCTGGGTCCTACGAGCAGTACTTCGGGCCG	CASSLALAGSYEQYF	2	7.434944237918215E-4	45	TCRBV11-03*01	TCRBV11	TCRBV11-03	01				TCRBD02-01	TCRBD02	TCRBD02-01				01,02	TCRBJ02-07*01	TCRBJ02	TCRBJ02-07	01				1	4	4	7	2	1	36	52	54	59	63	2	In	VDJ
GTCTGCCATCCCCAACCAGACAGCTCTTTACTTCTGTGCCACCAGGTCTAGCGGGACCCAGCCAAAAACATTCAGTACTTCGGCGCC		1	3.717472118959108E-4	47	TCRBV24-01*01	TCRBV24	TCRBV24-01	01				TCRBD02-01*02	TCRBD02	TCRBD02-01	02				TCRBJ02-04*01	TCRBJ02	TCRBJ02-04	01				7	3	4	3	2	0	34	45	47	56	59	1	Out	VDJ
ACCAGTGCCCATCCTGAAGACAGCAGCTTCTACATCTGCAGTGCTATCGGGGCTAGCCGGTTTAAAAATGAGCAGTTCTTCGGGCCA	CSAIGASRFKNEQFF	6	0.0022304832713754648	45	TCRBV20	TCRBV20				TCRBV20-01,TCRBV20-or09_02						TCRBD01,TCRBD02	TCRBD01-01,TCRBD02-01		TCRBJ02-01*01	TCRBJ02	TCRBJ02-01	01				4	13	7	0	2	7	36	46	48	53	66	6	In	VDJ
CGCACAGAGCAGGAGGACTCGGCCGTGTATCTCTGTGCCAGCAGCCTTGAAGCGGGGACGGGACTAGATACGCAGTATTTTGGCCCA	CASSLEAGTGLDTQYF	2	7.434944237918215E-4	48	TCRBV07-02	TCRBV07	TCRBV07-02				01,02	TCRBD02-01*01	TCRBD02	TCRBD02-01	01				TCRBJ02-03*01	TCRBJ02	TCRBJ02-03	01				5	8	6	3	5	5	33	45	50	57	65	2	In	VDJ
AGCTCCTTCTCAATGACTCTGGCTTCTATCTCTGTGCCTGGAGGGATCTAGCGGGACAAGCAAGCAGATACGCAGTATTTTGGCCCA		1	3.717472118959108E-4	49	TCRBV30-01*01	TCRBV30	TCRBV30-01	01				TCRBD02-01*02	TCRBD02	TCRBD02-01	02				TCRBJ02-03*01	TCRBJ02	TCRBJ02-03	01				3	8	4	3	4	4	32	43	47	56	64	1	Out	VDJ
CTGGAGTCGGCTGCTCCCTCCCAGACATCTGTGTACTTCTGTGCCAGCAGTCCGGGACACCGCACAGATACGCAGTATTTTGGCCCA	CASSPGHRTDTQYF	1	3.717472118959108E-4	42	TCRBV06-01*01	TCRBV06	TCRBV06-01	01				TCRBD01-01*01	TCRBD01	TCRBD01-01	01				TCRBJ02-03*01	TCRBJ02	TCRBJ02-03	01				5	2	0	6	2	1	39	51	53	59	61	1	In	VDJ
AGCACCTTGGAGCTGGGGGACTCGGCCCTTTATCTTTGCGCCAGCATCCGAGGGCCAGGAAGCACAGATACGCAGTATTTTGGCCCA	CASIRGPGSTDTQYF	2	7.434944237918215E-4	45	TCRBV05-01*01	TCRBV05	TCRBV05-01	01				TCRBD02-01*02	TCRBD02	TCRBD02-01	02				TCRBJ02-03*01	TCRBJ02	TCRBJ02-03	01				6	6	11	0	3	0	36	46	49	54	60	2	In	VDJ
TCGGCCCAAAAGAACCCGACAGCTTTCTATCTCTGTGCCAGTAGTATGGGGACAGGGGTGTCCACAGATACGCAGTATTTTGGCCCA	CASSMGTGVSTDTQYF	1	3.717472118959108E-4	48	TCRBV19-01*01	TCRBV19	TCRBV19-01	01				TCRBD01-01*01	TCRBD01	TCRBD01-01	01				TCRBJ02-03*01	TCRBJ02	TCRBJ02-03	01				3	4	0	2	1	2	33	47	48	58	62	1	In	VDJ
NTGAAGATCCAGCCCTCAGAACCCAGGGACTCAGCTGTGTACTTCTGTGCCAGCAGTCCCCATCCCGGGGAGCTGTTTTTTGGAGAA	CASSPHPGELFF	1	3.717472118959108E-4	36	TCRBV12-03/12-04*01	TCRBV12	TCRBV12-03/12-04	01				TCRBD01-01*01	TCRBD01	TCRBD01-01	01				TCRBJ02-02*01	TCRBJ02	TCRBJ02-02	01				5	2	4	6	3	6	45	57	60	62	64	1	In	VDJ
CAGCAGGTAGTGCGAGGAGATTCGGCAGCTTATTTCTGTGCCAGCTCACCACCGTCAGGGCGCACCGGGGAGCTGTTTTTTGGAGAA	CASSPPSGRTGELFF	2	7.434944237918215E-4	45	TCRBV18-01*01	TCRBV18	TCRBV18-01	01				TCRBD01-01*01	TCRBD01	TCRBD01-01	01				TCRBJ02-02*01	TCRBJ02	TCRBJ02-02	01				0	2	4	3	2	4	36	53	55	60	62	2	In	VDJ
TCGGCTGCTCCCTCCCAGACATCTGTGTACTTCTGTGCCAGCAGTTACTCACCCCGGGGACAAAACGGGGAGCTGTTTTTTGGAGAA	CASSYSPRGQNGELFF	1	3.717472118959108E-4	48	TCRBV06-05*01	TCRBV06	TCRBV06-05	01				TCRBD01-01*01	TCRBD01	TCRBD01-01	01				TCRBJ02-02*01	TCRBJ02	TCRBJ02-02	01				0	3	0	6	6	7	33	50	56	62	65	1	In	VDJ
AAGATCCAGCCCTCAGAACCCAAGGACTCAGCTGTGTACTTCTGTGCCAGCAGAGCCCTACAGGACACTGAAGCTTTCTTTGGACAA	CASRALQDTEAFF	1	3.717472118959108E-4	39	TCRBV12-03/12-04*01	TCRBV12	TCRBV12-03/12-04	01				TCRBD01-01*01	TCRBD01	TCRBD01-01	01				TCRBJ01-01*01	TCRBJ01	TCRBJ01-01	01				6	0	3	4	6	3	42	53	59	-1	64	1	In	VDJ
TTGGCGTCTGCTGTACCCTCTCAGACATCTGTGTACTTCTGTGCCAGCAGTGAAGGGGGCGAAAACACTGAAGCTTTCTTTGGACAA	CASSEGGENTEAFF	2	7.434944237918215E-4	42	TCRBV06-04*01	TCRBV06	TCRBV06-04	01				TCRBD01-01*01	TCRBD01	TCRBD01-01	01				TCRBJ01-01*01	TCRBJ01	TCRBJ01-01	01				3	3	5	0	0	2	39	-1	53	60	63	2	In	VDJ
NNNNNTGTCGGCTGCTCCCTCCCAGACATCTGTGTACTTCTGTGCCAGCGAGATGAGGCAACTAATGAAAAACTGTTTTTTGGCAGT		1	3.717472118959108E-4	41	TCRBV06-05*01	TCRBV06	TCRBV06-05	01				TCRBD02-01*02	TCRBD02	TCRBD02-01	02				TCRBJ01-04*01	TCRBJ01	TCRBJ01-04	01				8	0	11	1	5	0	40	49	54	-1	58	1	Out	VDJ
ATCCAGCCTGCAGAGCTTGAGGACTCGGCCGTGTATCTCTGTGCCAGCAGCTTAGATCTGGGCGGAGAGCCCCAGCATTTTGGTGAT	CASSLDLGGEPQHF	2	7.434944237918215E-4	42	TCRBV11	TCRBV11				TCRBV11-02,TCRBV11-03						TCRBD01,TCRBD02	TCRBD01-01,TCRBD02-01		TCRBJ01-05*01	TCRBJ01	TCRBJ01-05	01				0	4	8	0	3	8	39	56	59	63	67	2	In	VDJ
NNNNNNNNNNTGTCGGCTGCTCCCTCCCAAACATCTGTGTACTTCTGTGCCAGCAAGGCGGTCAATCAGCCCCAGCATTTTGGTGAT	CASKAVNQPQHF	1	3.717472118959108E-4	36	TCRBV06	TCRBV06				TCRBV06-02/06-03,TCRBV06-02		TCRBD02-01	TCRBD02	TCRBD02-01				01,02	TCRBJ01-05*01	TCRBJ01	TCRBJ01-05	01				7	1	7	5	2	3	45	55	57	61	62	1	In	VDJ
AGCTCTCTGGAGCTGGGGGACTCAGCTTTGTATTTCTGTGCCAGCAGCGGACAGGGGGCATTGCGCTATGGCTACACCTTCGGTTCG	CASSGQGALRYGYTF	1	3.717472118959108E-4	45	TCRBV09-01*01	TCRBV09	TCRBV09-01	01				TCRBD01-01*01	TCRBD01	TCRBD01-01	01				TCRBJ01-02*01	TCRBJ01	TCRBJ01-02	01				3	6	2	0	0	4	36	-1	49	59	65	1	In	VDJ
CCAGCGCACAGAGCGGGGGGACTCAGCCGTGTATCTCTGTGCCAGCAGCCGGACGACTAGCGGAGTTACGAGCAGTACTTCGGGCCG		2	7.434944237918215E-4	44	TCRBV07-03*01	TCRBV07	TCRBV07-03	01				TCRBD02-01	TCRBD02	TCRBD02-01				01,02	TCRBJ02-07*01	TCRBJ02	TCRBJ02-07	01				5	3	2	5	5	4	37	49	54	63	66	2	Out	VDJ
CATCCTGAAGACAGCAGCTTCTACATCTGCAGTGCTAGAGGCCCCCAAACGGGACTAGGAAGCTCCTACGAGCAGTACTTCGGGCCG	CSARGPQTGLGSSYEQYF	1	3.717472118959108E-4	54	TCRBV20	TCRBV20				TCRBV20-01,TCRBV20-or09_02		TCRBD02-01	TCRBD02	TCRBD02-01				01,02	TCRBJ02-07*01	TCRBJ02	TCRBJ02-07	01				1	4	0	8	10	0	27	40	50	58	62	1	In	VDJ
ATTCTGGAGTCCGCCAGCACCAACCAGACATCTATGTACCTCTGTGCCAGCAGTTCGGGACAATTATACGAGCAGTACTTCGGGCCG	CASSSGQLYEQYF	1	3.717472118959108E-4	39	TCRBV28-01*01	TCRBV28	TCRBV28-01	01				TCRBD01-01*01	TCRBD01	TCRBD01-01	01				TCRBJ02-07*01	TCRBJ02	TCRBJ02-07	01				4	4	0	6	1	4	42	55	56	62	66	1	In	VDJ
GCTCCCTCCCAGACATCTGTGTACTTCTGTGCCAGCAGCAGGACTAGCGGGAGGGTGTCTGGGGCCAACGTCCTGACTTTCGGGGCC	CASSRTSGRVSGANVLTF	1	3.717472118959108E-4	54	TCRBV06	TCRBV06				TCRBV06-01,TCRBV06-05,TCRBV06-06		TCRBD02-01*02	TCRBD02	TCRBD02-01	02				TCRBJ02-06*01	TCRBJ02	TCRBJ02-06	01				6	2	1	0	2	1	27	38	40	55	57	1	In	VDJ
AAGATCCAGCCTGCAGAGCTTGAGGACTCGGCCGTGTATCTCTGTGCCAGCAGCTCACTACTAGCATATGAGCAGTTCTTCGGGCCA	CASSSLLAYEQFF	1	3.717472118959108E-4	39	TCRBV11	TCRBV11				TCRBV11-02,TCRBV11-03		TCRBD02-01	TCRBD02	TCRBD02-01				01,02	TCRBJ02-01*01	TCRBJ02	TCRBJ02-01	01				4	2	3	7	4	8	42	55	59	65	67	1	In	VDJ
AACCTGAGCTCTCTGGAGCTGGGGGACTCAGCTTTGTATTTCTGTGCCAGCAGCGTAGCTAGCGGCAATGAGCAGTTCTTCGGGCCA	CASSVASGNEQFF	1	3.717472118959108E-4	39	TCRBV09-01*01	TCRBV09	TCRBV09-01	01				TCRBD02-01	TCRBD02	TCRBD02-01				01,02	TCRBJ02-01*01	TCRBJ02	TCRBJ02-01	01				0	0	4	5	0	6	42	-1	58	-1	65	1	In	VDJ
ATCCAGCGCACAGAGCAGGGGGACTCGGCCATGTATCTCTGTGCCAGCAGCTTCGTGGGAGGGCCCAATGAGCAGTTCTTCGGGCCA	CASSFVGGPNEQFF	1	3.717472118959108E-4	42	TCRBV07-09*01	TCRBV07	TCRBV07-09	01				TCRBD02-01*02	TCRBD02	TCRBD02-01	02				TCRBJ02-01*01	TCRBJ02	TCRBJ02-01	01				3	2	9	0	3	6	39	53	56	63	65	1	In	VDJ
GTGACCAGTGCCCATCCTGAAGACAGCAGCTTCTACATCTGCAGTGCCCCCCCTGCGGGAGGGACAGATACGCAGTATTTTGGCCCA	CSAPPAGGTDTQYF	1	3.717472118959108E-4	42	TCRBV20	TCRBV20				TCRBV20-01,TCRBV20-or09_02		TCRBD02-01*02	TCRBD02	TCRBD02-01	02				TCRBJ02-03*01	TCRBJ02	TCRBJ02-03	01				6	0	7	0	7	3	39	47	54	-1	63	1	In	VDJ
CAGTCCACGGAGTCAGGGGACACAGCACTGTATTTCTGTGCCAGCAAACTAGCGGGATGGGGCACAGATACGCAGTATTTTGGCCCA	CASKLAGWGTDTQYF	2	7.434944237918215E-4	45	TCRBV21-01*01	TCRBV21	TCRBV21-01	01				TCRBD02-01*02	TCRBD02	TCRBD02-01	02				TCRBJ02-03*01	TCRBJ02	TCRBJ02-03	01				7	4	3	3	1	1	36	46	47	57	61	2	In	VDJ
ATCCGGTCCACAAAGCTGGAGGACTCAGCCATGTACTTCTGTGCCAGCAGTGAAGCCGGACGCAATCAGCCCCAGCATTTTGGTGAT	CASSEAGRNQPQHF	1	3.717472118959108E-4	42	TCRBV02-01	TCRBV02	TCRBV02-01				01,03					TCRBD01,TCRBD02	TCRBD01-01,TCRBD02-01		TCRBJ01-05*01	TCRBJ01	TCRBJ01-05	01				0	0	1	7	1	2	39	56	57	-1	61	1	In	VDJ
CGCACAGAGCAGGAGGACTCCGCCGTGTATCTCTGTGCCAGCAGCTTAGGCAGGGGGCCACACAATCAGCCCCAGCATTTTGGTGAT	CASSLGRGPHNQPQHF	1	3.717472118959108E-4	48	TCRBV07-08*01	TCRBV07	TCRBV07-08	01				TCRBD01-01*01	TCRBD01	TCRBD01-01	01				TCRBJ01-05*01	TCRBJ01	TCRBJ01-05	01				1	4	4	0	1	3	33	49	50	58	62	1	In	VDJ
ATCCGGTCCACAAAGCTGGAGGACTCAGCCATGTACTTCTGTGCCAGCAGGGCTTGGACTGGAAATTCACCCCTCCACTTTGGGAAT	CASRAWTGNSPLHF	2	7.434944237918215E-4	42	TCRBV02-01	TCRBV02	TCRBV02-01				01,03	TCRBD02-01	TCRBD02	TCRBD02-01				01,02	TCRBJ01-06*01	TCRBJ01	TCRBJ01-06	01				6	3	1	10	5	7	39	50	55	60	63	2	In	VDJ
NNCTCTGAAGATCCGGTCCACAAAGCTGGAGGACTCAGCCATGTACTTCTGTGCCAGTAAACCACAGGAGGCTACACCTTCGGTTCG		1	3.717472118959108E-4	32	TCRBV02-01	TCRBV02	TCRBV02-01				01,03	TCRBD01-01*01	TCRBD01	TCRBD01-01	01				TCRBJ01-02*01	TCRBJ01	TCRBJ01-02	01				9	1	3	4	6	8	49	57	63	68	69	1	Out	VDJ
TGCTCCCTCCCAGACATCTGTGTACTTCTGTGCCAGCGTTTGAACTAGTAGCGGGGGGGGGATTCCCACGAGCAGTACTTCGGGCCG		3	0.0011152416356877324	53	TCRBV06	TCRBV06				TCRBV06-01,TCRBV06-05,TCRBV06-06		TCRBD02-01*01	TCRBD02	TCRBD02-01	01				TCRBJ02-07*01	TCRBJ02	TCRBJ02-07	01				8	8	5	0	11	5	28	37	48	59	67	3	Out	VDJ
TCACCAGGCCTGGGGGACGCAGCCATGTACCTGTGTGCCACCAGCCGACCGACAGGGGGATTTGGAAACACCATATATTTTGGAGAG	CATSRPTGGFGNTIYF	2	7.434944237918215E-4	48	TCRBV15-01*02	TCRBV15	TCRBV15-01	02				TCRBD01-01*01	TCRBD01	TCRBD01-01	01				TCRBJ01-03*01	TCRBJ01	TCRBJ01-03	01				5	3	2	1	5	3	33	45	50	59	62	2	In	VDJ
CAGCGCACAGAGCAGCGGGACTCGGCCATGTATCGCTGTGCCAGCAGCCAAGCGGGAGTTTTTCATGGTGAGCAGTTCTTCGGGCCA	CASSQAGVFHGEQFF	1	3.717472118959108E-4	45	TCRBV07-06*01	TCRBV07	TCRBV07-06	01				TCRBD02-01*02	TCRBD02	TCRBD02-01	02				TCRBJ02-01*01	TCRBJ02	TCRBJ02-01	01				5	10	6	2	2	9	36	48	50	58	68	1	In	VDJ
NNNNNNNTGTCGGCTGCTCCCTCCCAAACATCTGTGTACTTCTGTGCCAGCAGTTACAATTCGGGGGATGAGCAGTTCTTCGGGCCA	CASSYNSGDEQFF	2	7.434944237918215E-4	39	TCRBV06-02/06-03*01	TCRBV06	TCRBV06-02/06-03	01				TCRBD02-01*01	TCRBD02	TCRBD02-01	01				TCRBJ02-01*01	TCRBJ02	TCRBJ02-01	01				2	0	8	2	4	8	42	57	61	-1	67	2	In	VDJ
AAGATCCGGTCCACAAAGCTGGAGGACTCAGCCATGTACTTCTGTGCCAGCAGAATTGCGGGAAGGGATGAGCAGTTCTTCGGGCCA	CASRIAGRDEQFF	1	3.717472118959108E-4	39	TCRBV02-01	TCRBV02	TCRBV02-01				01,03	TCRBD02-01*02	TCRBD02	TCRBD02-01	02				TCRBJ02-01*01	TCRBJ02	TCRBJ02-01	01				6	4	7	3	4	8	42	53	57	63	67	1	In	VDJ
ACTGTGAGCAACATGAGCCCTGAAGACAGCAGCATATATCTCTGCAGCGTTCGGGGGGACGGACAAGAGACCCAGTACTTCGGGCCA	CSVRGDGQETQYF	1	3.717472118959108E-4	39	TCRBV29-01	TCRBV29	TCRBV29-01				01,02	TCRBD02-01*01	TCRBD02	TCRBD02-01	01				TCRBJ02-05*01	TCRBJ02	TCRBJ02-05	01				5	5	8	1	0	2	42	-1	51	58	63	1	In	VDJ
CTCTGGAGTCTGCTGCCTCCTCCCAGACATCTGTATATTTCTGCGCCACTCCAACTAGCGGGAGTAGGGATGCAGTATTTTGGCCCA		1	3.717472118959108E-4	40	TCRBV10-01*01	TCRBV10	TCRBV10-01	01				TCRBD02-01*02	TCRBD02	TCRBD02-01	02				TCRBJ02-03*01	TCRBJ02	TCRBJ02-03	01				10	7	3	2	5	11	41	48	53	64	71	1	Out	VDJ
CTGACAGTGACCAGTGCCCATCCTGAAGACAGCAGCTTCTACATCTGCAGTGCTAGAAGGGAGGTAGGGACGCAGTATTTTGGCCCA	CSARREVGTQYF	1	3.717472118959108E-4	36	TCRBV20	TCRBV20				TCRBV20-01,TCRBV20-or09_02		TCRBD02-01*02	TCRBD02	TCRBD02-01	02				TCRBJ02-03*01	TCRBJ02	TCRBJ02-03	01				2	5	9	1	1	9	45	57	58	64	69	1	In	VDJ
CAGGTAGTGCGAGGAGATTCGGCAGCTTATTTCTGTGCCAGCTCCCTCCGCCGGGACAGGGAGGTTTCTGAAGCTTTCTTTGGACAA	CASSLRRDREVSEAFF	1	3.717472118959108E-4	48	TCRBV18-01*01	TCRBV18	TCRBV18-01	01				TCRBD01-01*01	TCRBD01	TCRBD01-01	01				TCRBJ01-01*01	TCRBJ01	TCRBJ01-01	01				6	6	0	3	8	6	33	44	52	61	67	1	In	VDJ
GTGACCAGTGCCCATCCTGAAGACAGCAGCTTCTACATCTGCAGTGCTACCAAGGGGGGACTTAATGAAAAACTGTTTTTTGGCAGT	CSATKGGLNEKLFF	1	3.717472118959108E-4	42	TCRBV20	TCRBV20				TCRBV20-01,TCRBV20-or09_02						TCRBD01,TCRBD02	TCRBD01-01,TCRBD02-01		TCRBJ01-04*01	TCRBJ01	TCRBJ01-04	01				4	4	5	1	3	4	39	49	52	58	62	1	In	VDJ
ACGATCCAGCGCACAGAGCAGGAGGACTCGGCCGTGTATCTCTGTGCCAGCAGCCTAAGGGGCGATCAGCCCCAGCATTTTGGTGAT	CASSLRGDQPQHF	1	3.717472118959108E-4	39	TCRBV07-02	TCRBV07	TCRBV07-02				01,02	TCRBD01-01*01	TCRBD01	TCRBD01-01	01				TCRBJ01-05*01	TCRBJ01	TCRBJ01-05	01				5	2	5	2	3	5	42	54	57	62	64	1	In	VDJ
ATCCAGCGCACAGAGCAGGGGGACTCGGCCATGTATCTCTGTGCCAGCAGCACCCACATAGGCAATCAGCCCCAGCATTTTGGTGAT	CASSTHIGNQPQHF	1	3.717472118959108E-4	42	TCRBV07-09*01	TCRBV07	TCRBV07-09	01								TCRBD01,TCRBD02	TCRBD01-01,TCRBD02-01		TCRBJ01-05*01	TCRBJ01	TCRBJ01-05	01				5	3	3	6	4	2	39	51	55	58	61	1	In	VDJ
NNNNTGTCGGCTGCTCCCTCCCAAACATCTGTGTACTTCTGTGCTAGCAGTTACTTTTCCGGGACGGATGGCTACACCTTCGGTTCG	CASSYFSGTDGYTF	1	3.717472118959108E-4	42	TCRBV06-02/06-03*01	TCRBV06	TCRBV06-02/06-03	01								TCRBD01,TCRBD02	TCRBD01-01,TCRBD02-01		TCRBJ01-02*01	TCRBJ01	TCRBJ01-02	01				1	2	0	7	5	6	39	55	60	65	67	1	In	VDJ
AAGATCCAGCGCACAGAGCGGGGGGACTCAGCCGTGTATCTCTGTGCCATCCCCCTGGGAAGGCGGGAGACCCAGTACTTCGGGCCA	CAIPLGRRETQYF	1	3.717472118959108E-4	39	TCRBV07-03*01	TCRBV07	TCRBV07-03	01								TCRBD01,TCRBD02	TCRBD01-01,TCRBD02-01		TCRBJ02-05*01	TCRBJ02	TCRBJ02-05	01				10	6	0	8	7	5	42	49	56	60	66	1	In	VDJ
CCTGCAGCCAGAAGACTCGGCCCTGTATCTCTGCGCCAGCAGCCTCGCCCGGTTGCGGGAGTCGGTAAGACCCAGTACTTCGGGCCA		2	7.434944237918215E-4	50	TCRBV04-03*01	TCRBV04	TCRBV04-03	01				TCRBD02-01*02	TCRBD02	TCRBD02-01	02				TCRBJ02-05*01	TCRBJ02	TCRBJ02-05	01				4	6	7	2	10	6	31	44	54	61	67	2	Out	VDJ
CTGAAGATCCAGCGCACAGAGCAGGGGGACTCGGCCATGTATCTCTGTGCCAGCAGCTCCGACTACTACGAGCAGTACTTCGGGCCG	CASSSDYYEQYF	1	3.717472118959108E-4	36	TCRBV07-09*01	TCRBV07	TCRBV07-09	01				TCRBD02-01	TCRBD02	TCRBD02-01				01,02	TCRBJ02-07*01	TCRBJ02	TCRBJ02-07	01				4	0	2	9	2	3	45	58	60	-1	65	1	In	VDJ
GTCAGCTGCTCCCTCTCAGACTTCTGTTTACTTCTGTGCCAGCAGTTACTCCTAGCGGCCTCCTACAATGAGCAGTTCTTCGGGCCA		1	3.717472118959108E-4	47	TCRBV06-07*01	TCRBV06	TCRBV06-07	01				TCRBD02-01	TCRBD02	TCRBD02-01				01,02	TCRBJ02-01*01	TCRBJ02	TCRBJ02-01	01				0	1	4	5	0	0	34	-1	51	58	59	1	Out	VDJ
CTGACAGTGACCAGTGCCCATCCTGAAGACAGCAGCTTCTACATCTGCAGTGTGACGGATGACACCGGGGAGCTGTTTTTTGGAGAA	CSVTDDTGELFF	2	7.434944237918215E-4	36	TCRBV20	TCRBV20				TCRBV20-01,TCRBV20-or09_02						TCRBD01,TCRBD02	TCRBD01-01,TCRBD02-01		TCRBJ02-02*01	TCRBJ02	TCRBJ02-02	01				7	2	1	8	4	3	45	52	56	59	61	2	In	VDJ
CTGGAGTCAGCTACCCGCTCCCAGACATCTGTGTATTTCTGCGCCAGCGCAAGAGGCGACGGAAACACTGAAGCTTTCTTTGGACAA	CASARGDGNTEAFF	2	7.434944237918215E-4	42	TCRBV10-02*01	TCRBV10	TCRBV10-02	01				TCRBD02-01*02	TCRBD02	TCRBD02-01	02				TCRBJ01-01*01	TCRBJ01	TCRBJ01-01	01				8	7	11	1	4	2	39	48	52	56	63	2	In	VDJ
CAACTCTGACTGTGAGCAACATGAGCCCTGAAGACAGCAGCATATATCTCTGCAGCGTTGAGGGGGCAGCCCCAGCATTTTGGTGAT		2	7.434944237918215E-4	31	TCRBV29-01*01	TCRBV29	TCRBV29-01	01								TCRBD01,TCRBD02	TCRBD01-01,TCRBD02-01		TCRBJ01-05*01	TCRBJ01	TCRBJ01-05	01				3	0	6	1	0	7	50	-1	61	-1	66	2	Out	VDJ
ATCCAGCAGGTAGTGCGAGGAGATTCGGCAGCTTATTTCTGTGCCAGCTCACCAGAGTCAGGGTCCTACGAGCAGTACTTCGGGCCG	CASSPESGSYEQYF	2	7.434944237918215E-4	42	TCRBV18-01*01	TCRBV18	TCRBV18-01	01				TCRBD01-01*01	TCRBD01	TCRBD01-01	01				TCRBJ02-07*01	TCRBJ02	TCRBJ02-07	01				2	0	4	3	4	1	39	54	58	-1	63	2	In	VDJ
NNNNNNNTGTCGGCTGCTCCCTCCCAGACATCTGTGTACTTCTGTGCCAGCAGTTACTCAGGTTACAATGAGCAGTTCTTCGGGCCA	CASSYSGYNEQFF	1	3.717472118959108E-4	39	TCRBV06-05*01	TCRBV06	TCRBV06-05	01								TCRBD01,TCRBD02	TCRBD01-01,TCRBD02-01		TCRBJ02-01*01	TCRBJ02	TCRBJ02-01	01				0	1	5	4	0	4	42	-1	59	62	63	1	In	VDJ
AACGCCTTGTTGCTGGGGGACTCGGCCCTGTATCTCTGTGCCAGCAGCTTGGAACGGCCGACCTACAATGAGCAGTTCTTCGGGCCA	CASSLERPTYNEQFF	1	3.717472118959108E-4	45	TCRBV05-05*01	TCRBV05	TCRBV05-05	01								TCRBD01,TCRBD02	TCRBD01-01,TCRBD02-01		TCRBJ02-01*01	TCRBJ02	TCRBJ02-01	01				0	3	9	0	3	2	36	52	55	58	61	1	In	VDJ
CGCCCTGCAGCCAGAAGACTCAGCCCTGTATCTCTGCGCCAGCAGCCATCGCCCCCCCCCTTTTTTTAGGAGCAGTTCTTCGGGCCA		1	3.717472118959108E-4	47	TCRBV04-01*01	TCRBV04	TCRBV04-01	01				TCRBD02-01	TCRBD02	TCRBD02-01				01,02	TCRBJ02-01*01	TCRBJ02	TCRBJ02-01	01				3	0	5	8	18	10	34	48	66	-1	69	1	Out	VDJ
TCAGCTACCAGCTCCCAGACATCTGTGTACTTCTGTGCCATCAGTGGCTCCGGGACTAGCGGGACCGGGGAGCTGTTTTTTGGAGAA	CAISGSGTSGTGELFF	1	3.717472118959108E-4	48	TCRBV10-03*01	TCRBV10	TCRBV10-03	01				TCRBD02-01	TCRBD02	TCRBD02-01				01,02	TCRBJ02-02*01	TCRBJ02	TCRBJ02-02	01				4	0	0	4	5	5	33	46	51	-1	63	1	In	VDJ
NNNNNNNNNNTGTCGGCTGCTCCCTCCCAGACATCTGTGTACTTCTGTGCCAGCAGTGACGGTCCCCTCAGGGCTTTCTTTGGACAA	CASSDGPLRAFF	1	3.717472118959108E-4	36	TCRBV06-01*01	TCRBV06	TCRBV06-01	01				TCRBD01-01*01	TCRBD01	TCRBD01-01	01				TCRBJ01-01*01	TCRBJ01	TCRBJ01-01	01				3	0	4	4	9	11	45	59	68	-1	72	1	In	VDJ
CCCTCAGAACCCAGGGACTCAGCTGTGTACTTCTGTGCCAGCAGCTCTTTCAGGGGGCTGAGCGGCACTGAAGCTTTCTTTGGACAA	CASSSFRGLSGTEAFF	1	3.717472118959108E-4	48	TCRBV12	TCRBV12				TCRBV12-03/12-04,TCRBV12-04		TCRBD01-01*01	TCRBD01	TCRBD01-01	01				TCRBJ01-01*01	TCRBJ01	TCRBJ01-01	01				6	7	4	0	6	4	33	44	50	58	65	1	In	VDJ
ACAGTGACCAGTGCCCATCCTGAAGACAGCAGCTTCTACATCTGCAGTGCTCGGACAGGTCGGGCCACTGAAGCTTTCTTTGGACAA	CSARTGRATEAFF	2	7.434944237918215E-4	39	TCRBV20	TCRBV20				TCRBV20-01,TCRBV20-or09_02		TCRBD01-01*01	TCRBD01	TCRBD01-01	01				TCRBJ01-01*01	TCRBJ01	TCRBJ01-01	01				5	6	1	4	1	4	42	51	52	59	65	2	In	VDJ
AGCCCCAACCAGACCTCTCTGTACTTCTGTGCCAGCAGACAAGTATATTTTTTTCGGGGCATCGGAACTGAAGCTTTCTTTGGACAA	CASRQVYFFRGIGTEAFF	1	3.717472118959108E-4	54	TCRBV27-01*01	TCRBV27	TCRBV27-01	01								TCRBD01,TCRBD02	TCRBD01-01,TCRBD02-01		TCRBJ01-01*01	TCRBJ01	TCRBJ01-01	01				6	6	7	0	17	5	27	38	55	60	66	1	In	VDJ
GCCTTGTTGCTGGGGGACTCGGCCCTGTATCTCTGTGCCAGCAGCACCCCTTCGACAGGGAGTTATGAAAAACTGTTTTTTGGCAGT	CASSTPSTGSYEKLFF	4	0.001486988847583643	48	TCRBV05-05*01	TCRBV05	TCRBV05-05	01				TCRBD01-01*01	TCRBD01	TCRBD01-01	01				TCRBJ01-04*01	TCRBJ01	TCRBJ01-04	01				4	4	2	3	8	6	33	45	53	60	64	4	In	VDJ
TCGGCCCAAAAGAACCCGACAGCTTTCTATCTCTGTGCCAGTAGTCCTCAGACAGGGTTTGGCAATCAGCCCCAGCATTTTGGTGAT	CASSPQTGFGNQPQHF	1	3.717472118959108E-4	48	TCRBV19-01*01	TCRBV19	TCRBV19-01	01				TCRBD01-01*01	TCRBD01	TCRBD01-01	01				TCRBJ01-05*01	TCRBJ01	TCRBJ01-05	01				5	4	2	3	5	2	33	45	50	57	61	1	In	VDJ
GTGACATCGGCCCAAAAGAACCCGACAGCTTTCTATCTCTGTGCCAGTAGTATTAATCCTCCTTCTTATGGCTACACCTTCGGTTCG	CASSINPPSYGYTF	1	3.717472118959108E-4	42	TCRBV19-01*01	TCRBV19	TCRBV19-01	01				TCRBD02-01	TCRBD02	TCRBD02-01				01,02	TCRBJ01-02*01	TCRBJ01	TCRBJ01-02	01				3	6	4	10	5	5	39	53	58	60	66	1	In	VDJ
NNNNNNNTGTCGGCTGCTCCCTCCCAGACATCTGTGTACTTCTGTGCCAGCAGTCTGGCGGGGCACTATGGCTACACCTTCGGTTCG	CASSLAGHYGYTF	1	3.717472118959108E-4	39	TCRBV06-05*01	TCRBV06	TCRBV06-05	01				TCRBD02-01*01	TCRBD02	TCRBD02-01	01				TCRBJ01-02*01	TCRBJ01	TCRBJ01-02	01				5	1	7	3	3	3	42	54	57	63	64	1	In	VDJ
ATTCTGGAGTCCGCCAGCACCAACCAGACATCTATGTACCTCTGTGCCAGCAGTTTACCTTCAGGGGGCGAGCAGTACTTCGGGCCG	CASSLPSGGEQYF	1	3.717472118959108E-4	39	TCRBV28-01*01	TCRBV28	TCRBV28-01	01				TCRBD01-01*01	TCRBD01	TCRBD01-01	01				TCRBJ02-07*01	TCRBJ02	TCRBJ02-07	01				2	0	4	1	4	6	42	57	61	-1	68	1	In	VDJ
NNNNNNTGTCGGCTGCTCCCTCCCAGACATCTGTGTACTTCTGTGCCAGCAGTTTCAGGGCCCTCCTACGAGCAGTACTTCGGGCCG		2	7.434944237918215E-4	40	TCRBV06-05*01	TCRBV06	TCRBV06-05	01				TCRBD01-01*01	TCRBD01	TCRBD01-01	01				TCRBJ02-07*01	TCRBJ02	TCRBJ02-07	01				4	2	4	3	1	0	41	54	55	60	62	2	Out	VDJ
NNNNNNNNNNNNTGTCGGCTGCTCCCTCCCAGACATCTGTGTACTTCTGTGCCAGCCGATAAACCCTACGAGCAGTACTTCGGGCCG		2	7.434944237918215E-4	34	TCRBV06-05*01	TCRBV06	TCRBV06-05	01								TCRBD01,TCRBD02	TCRBD01-01,TCRBD02-01		TCRBJ02-07*01	TCRBJ02	TCRBJ02-07	01				8	5	2	8	1	2	47	56	57	59	64	2	Out	VDJ
NTGTCGGCTGCTCCCTCCCAAACATCTGTGTACTTCTGTGCCAGCAGTTACTCGATAGCCGGCTCGGAGGTTCAGTACTTCGGCGCC	CASSYSIAGSEVQYF	1	3.717472118959108E-4	45	TCRBV06-02/06-03*01	TCRBV06	TCRBV06-02/06-03	01				TCRBD02-01*02	TCRBD02	TCRBD02-01	02				TCRBJ02-04*01	TCRBJ02	TCRBJ02-04	01				0	0	10	1	12	11	36	53	65	-1	70	1	In	VDJ
CCTGCAGAACTGGAGGATTCTGGAGTTTATTTCTGTGCCAGCAGCCACTCGACAGTGAGGGGAGGGGACATTCAGTACTTCGGCGCC	CASSHSTVRGGDIQYF	1	3.717472118959108E-4	48	TCRBV14-01*01	TCRBV14	TCRBV14-01	01				TCRBD02-01*02	TCRBD02	TCRBD02-01	02				TCRBJ02-04*01	TCRBJ02	TCRBJ02-04	01				3	1	9	0	12	8	33	47	59	66	67	1	In	VDJ
GTGAGCAACATGAGCCCTGAAGACAGCAGCATATATCTCTGCAGCGTTGATGGGACTAGCGGTTACAATGAGCAGTTCTTCGGGCCA	CSVDGTSGYNEQFF	1	3.717472118959108E-4	42	TCRBV29-01	TCRBV29	TCRBV29-01				01,02	TCRBD02-01	TCRBD02	TCRBD02-01				01,02	TCRBJ02-01*01	TCRBJ02	TCRBJ02-01	01				3	1	0	5	1	4	39	50	51	62	63	1	In	VDJ
CTGAAGATCCAGCGCACAGAGCAGGGGGACTCGGCCATGTATCTCTGTGCCAGCAGCTTCTCCTACAATGAGCAGTTCTTCGGGCCA	CASSFSYNEQFF	2	7.434944237918215E-4	36	TCRBV07-09*01	TCRBV07	TCRBV07-09	01											TCRBJ02-01*01	TCRBJ02	TCRBJ02-01	01				3	0	0	0	0	0	45	-1	-1	-1	59	2	In	VJ
CATCGGCCCAAAAGAACCCGACAGCTTTCTATCTCTGTGCCCGCCCGAGGGTAGCGGGTTAACTACAATGAGCAGTTCTTCGGGCCA		2	7.434944237918215E-4	46	TCRBV19-01*01	TCRBV19	TCRBV19-01	01				TCRBD02-01	TCRBD02	TCRBD02-01				01,02	TCRBJ02-01*01	TCRBJ02	TCRBJ02-01	01				11	4	5	4	10	3	35	41	51	58	62	2	Out	VDJ
ATCCGCTCACCAGGCCTGGGGGACGCAGCCATGTACCTGTGTGCCACCAGCAGAGATTGGCGGGGAGAGACCCAGTACTTCGGGCCA	CATSRDWRGETQYF	1	3.717472118959108E-4	42	TCRBV15-01*02	TCRBV15	TCRBV15-01	02				TCRBD02-01*01	TCRBD02	TCRBD02-01	01				TCRBJ02-05*01	TCRBJ02	TCRBJ02-05	01				0	0	7	3	3	4	39	56	59	-1	65	1	In	VDJ
NNNNNNNNNNTGTCGGCTGCTCCCTCCCAGACATCTGTGTACTTCTGTGCCAGCAGTGACCACACAGATACGCAGTATTTTGGCCCA	CASSDHTDTQYF	2	7.434944237918215E-4	36	TCRBV06-01*01	TCRBV06	TCRBV06-01	01				TCRBD01-01*01	TCRBD01	TCRBD01-01	01				TCRBJ02-03*01	TCRBJ02	TCRBJ02-03	01				3	0	4	6	1	2	45	59	60	-1	62	2	In	VDJ
CTGATTCTGGAGTCCGCCAGCACCAACCAGACATCTATGTACCTCTGTGCCAGCAGCCACGGACGAGGGCCCCAGCATTTTGGTGAT	CASSHGRGPQHF	1	3.717472118959108E-4	36	TCRBV28-01*01	TCRBV28	TCRBV28-01	01								TCRBD01,TCRBD02	TCRBD01-01,TCRBD02-01		TCRBJ01-05*01	TCRBJ01	TCRBJ01-05	01				6	4	1	7	4	9	45	56	60	64	68	1	In	VDJ
CTGAATGTGAACGCCTTGGAGCTGGAGGACTCGGCCCTATATCTCTGTGCCAGCAGCTTAACAGGTTATGGCTACACCTTCGGTTCG	CASSLTGYGYTF	1	3.717472118959108E-4	36	TCRBV05-08*01	TCRBV05	TCRBV05-08	01				TCRBD01-01*01	TCRBD01	TCRBD01-01	01				TCRBJ01-02*01	TCRBJ01	TCRBJ01-02	01				2	1	3	4	1	5	45	59	60	65	66	1	In	VDJ
ATCCGGTCCACAAAGCTGGAGGACTCAGCCATGTACTTCTGTGCCAGCAGTCCCGGGACCGGCCCATATGGCTACACCTTCGGTTCG	CASSPGTGPYGYTF	1	3.717472118959108E-4	42	TCRBV02-01	TCRBV02	TCRBV02-01				01,03					TCRBD01,TCRBD02	TCRBD01-01,TCRBD02-01		TCRBJ01-02*01	TCRBJ01	TCRBJ01-02	01				5	7	0	7	3	5	39	51	54	59	66	1	In	VDJ
ATCCAGCGCACAGAGCAGGGGGACTCGGCCATGTATCTCTGTGCCAGCAGCTTAGCGCTGGGCTCTACGGAGCAGTACTTCGGGCCG	CASSLALGSTEQYF	2	7.434944237918215E-4	42	TCRBV07-09*01	TCRBV07	TCRBV07-09	01				TCRBD01-01*01	TCRBD01	TCRBD01-01	01				TCRBJ02-07*01	TCRBJ02	TCRBJ02-07	01				0	6	8	0	3	7	39	56	59	63	69	2	In	VDJ
NNNNTGTCGGCTGCTCCCTCCCAAACATCTGTGTACTTCTGTGCCAGCAGTATATGGGCGGGGCCCTACGAGCAGTACTTCGGGCCG	CASSIWAGPYEQYF	2	7.434944237918215E-4	42	TCRBV06-02/06-03*01	TCRBV06	TCRBV06-02/06-03	01				TCRBD02-01*01	TCRBD02	TCRBD02-01	01				TCRBJ02-07*01	TCRBJ02	TCRBJ02-07	01				5	1	7	3	6	2	39	51	57	63	64	2	In	VDJ
ACATCGGCCCAAAAGAACCCGACAGCTTTCTATCTCTGTGCCAGTAGTATCGCACAGGATCCCAGCCACGAGCAGTACTTCGGGCCG	CASSIAQDPSHEQYF	2	7.434944237918215E-4	45	TCRBV19-01*01	TCRBV19	TCRBV19-01	01				TCRBD01-01*01	TCRBD01	TCRBD01-01	01				TCRBJ02-07*01	TCRBJ02	TCRBJ02-07	01				3	9	3	4	3	5	36	50	53	58	67	2	In	VDJ
AGGCTGGAGTTGGCTGCTCCCTCCCAGACATCTGTGTACTTCTGTGCCAGCAGTCAAGGGAGGGGTTATGAGCAGTTCTTCGGGCCA	CASSQGRGYEQFF	1	3.717472118959108E-4	39	TCRBV06-06*04	TCRBV06	TCRBV06-06	04				TCRBD02-01*02	TCRBD02	TCRBD02-01	02				TCRBJ02-01*01	TCRBJ02	TCRBJ02-01	01				4	3	9	0	2	8	42	55	57	64	67	1	In	VDJ
CGCACAGAGCAGGGGGACTCGGCCATGTATCTCTGTGCCAGCAGCTCGGATGGGACTAGCGCCAACAATGAGCAGTTCTTCGGGCCA	CASSSDGTSANNEQFF	1	3.717472118959108E-4	48	TCRBV07-09*01	TCRBV07	TCRBV07-09	01				TCRBD02-01	TCRBD02	TCRBD02-01				01,02	TCRBJ02-01*01	TCRBJ02	TCRBJ02-01	01				4	3	0	6	5	5	33	46	51	61	64	1	In	VDJ
CAGCCAGAAGACTCGGCCCTGTATCTCTGTGCCAGCAGCCAAGAACTAGCGGGAGGTCGGGCCCAAGAGACCCAGTACTTCGGGCCA	CASSQELAGGRAQETQYF	1	3.717472118959108E-4	54	TCRBV04-02*01	TCRBV04	TCRBV04-02	01				TCRBD02-01*02	TCRBD02	TCRBD02-01	02				TCRBJ02-05*01	TCRBJ02	TCRBJ02-05	01				0	6	3	1	0	1	27	-1	44	56	62	1	In	VDJ
NNNNTGAAGATCCAGCCCTCAGAACCCAGGGACTCAGCTGTGTACTTCTGTGCCAGCAGCTACAGAGATACGCAGTATTTTGGCCCA	CASSYRDTQYF	1	3.717472118959108E-4	33	TCRBV12-03/12-04*01	TCRBV12	TCRBV12-03/12-04	01				TCRBD01-01*01	TCRBD01	TCRBD01-01	01				TCRBJ02-03*01	TCRBJ02	TCRBJ02-03	01				6	0	3	5	2	5	48	59	61	-1	65	1	In	VDJ
TTGGCGTCTGCTGTACCCTCTCAGACATCTGTGTACTTCTGTGCCAGCAGTGACGGGACTAGCACCGGGGAGCTGTTTTTTGGAGAA	CASSDGTSTGELFF	2	7.434944237918215E-4	42	TCRBV06-04*01	TCRBV06	TCRBV06-04	01				TCRBD02-01	TCRBD02	TCRBD02-01				01,02	TCRBJ02-02*01	TCRBJ02	TCRBJ02-02	01				2	0	0	8	0	4	39	-1	54	-1	62	2	In	VDJ
GCTGCTCCCTCCCAGACATCTGTGTACTTCTGTGCCAGCAACCAGGACCACCTTAGGGGGGGAAATTCACCCCTCCACTTTGGGAAT	CASNQDHLRGGNSPLHF	1	3.717472118959108E-4	51	TCRBV06	TCRBV06				TCRBV06-01,TCRBV06-05,TCRBV06-06		TCRBD02-01*01	TCRBD02	TCRBD02-01	01				TCRBJ01-06*01	TCRBJ01	TCRBJ01-06	01				7	1	9	0	15	7	30	40	55	62	63	1	In	VDJ
CTGGAGTCCGCCAGCACCAACCAGACATCTATGTACCTCTGTGCCAGCAAGGGGGGGACAGTAAACTATGGCTACACCTTCGGTTCG	CASKGGTVNYGYTF	2	7.434944237918215E-4	42	TCRBV28-01*01	TCRBV28	TCRBV28-01	01								TCRBD01,TCRBD02	TCRBD01-01,TCRBD02-01		TCRBJ01-02*01	TCRBJ01	TCRBJ01-02	01				7	2	0	5	5	2	39	49	54	61	63	2	In	VDJ
AACGCCTTGGAGCTGGACGACTCGGCCCTGTATCTCTGTGCCAGCAGCTTGGGGGCGGGAGGGTCCTACGAGCAGTACTTCGGGCCG	CASSLGAGGSYEQYF	2	7.434944237918215E-4	45	TCRBV05-04*01	TCRBV05	TCRBV05-04	01				TCRBD02-01*02	TCRBD02	TCRBD02-01	02				TCRBJ02-07*01	TCRBJ02	TCRBJ02-07	01				0	0	7	0	2	1	36	52	54	-1	63	2	In	VDJ
ATCCTGGAGTCGCCCAGCCCCAACCAGACCTCTCTGTACTTCTGTGCCAGCAGTTCCAGTTGGAGTGATGAGCAGTTCTTCGGGCCA	CASSSSWSDEQFF	1	3.717472118959108E-4	39	TCRBV27-01*01	TCRBV27	TCRBV27-01	01				TCRBD02-01*02	TCRBD02	TCRBD02-01	02				TCRBJ02-01*01	TCRBJ02	TCRBJ02-01	01				4	2	10	2	6	8	42	55	61	65	67	1	In	VDJ
CAGCGCACAGAGCGGGGGGACTCAGCCGTGTATCTCTGTGCCAGCAGCTTGATCGGGGGTTCCTACAATGAGCAGTTCTTCGGGCCA	CASSLIGGSYNEQFF	1	3.717472118959108E-4	45	TCRBV07-03*01	TCRBV07	TCRBV07-03	01				TCRBD02-01*01	TCRBD02	TCRBD02-01	01				TCRBJ02-01*01	TCRBJ02	TCRBJ02-01	01				3	1	8	2	3	1	36	50	53	59	60	1	In	VDJ
GCAGGTAGTGCGAGGAGATTCGGCAGCTTATTTCTGTGCCAGCTCACCACCGCCAAGGACGGCGACAATGAGCAGTTCTTCGGGCCA		1	3.717472118959108E-4	47	TCRBV18-01*01	TCRBV18	TCRBV18-01	01								TCRBD01,TCRBD02	TCRBD01-01,TCRBD02-01		TCRBJ02-01*01	TCRBJ02	TCRBJ02-01	01				0	4	1	7	5	5	34	51	56	60	64	1	Out	VDJ
CTCAAGATCCAGCCTGCAGAGCTTGAGGACTCGGCCGTGTATCTCTGTGCCAGCAGCCCGGACCAATCGGAACAGTTCTTCGGGCCA	CASSPDQSEQFF	1	3.717472118959108E-4	36	TCRBV11	TCRBV11				TCRBV11-02,TCRBV11-03						TCRBD01,TCRBD02	TCRBD01-01,TCRBD02-01		TCRBJ02-01*01	TCRBJ02	TCRBJ02-01	01				5	9	1	7	2	13	45	57	59	63	72	1	In	VDJ
TCCACAAAGCTGGAGGACTCAGCCATGTACTTCTGTGCCAGCAGTGAATATGGCGGGAGAGGACAGGGGACCCAGTACTTCGGGCCA	CASSEYGGRGQGTQYF	1	3.717472118959108E-4	48	TCRBV02-01	TCRBV02	TCRBV02-01				01,03	TCRBD01-01*01	TCRBD01	TCRBD01-01	01				TCRBJ02-05*01	TCRBJ02	TCRBJ02-05	01				2	0	1	3	12	7	33	48	60	-1	68	1	In	VDJ
TCCTGTCCTCAGAACCGGGAGACACGGCACTGTATCTCTGCGCCAGCCCACGTTGGTCGGGACTGGGAGACCCAGTACTTCGGGCCA		3	0.0011152416356877324	43	TCRBV23-01*01	TCRBV23	TCRBV23-01	01				TCRBD02-01	TCRBD02	TCRBD02-01				01,02	TCRBJ02-05*01	TCRBJ02	TCRBJ02-05	01				8	2	0	10	11	5	38	47	58	64	66	3	Out	VDJ
ACTCTGACGATTCAGCGCACAGAGCAGGAGGACTCGGCCGTGTATCTCTGTGCCAGCAGCTTGGGAGAGACCCAGTACTTCGGGCCA	CASSLGETQYF	1	3.717472118959108E-4	33	TCRBV07-02	TCRBV07	TCRBV07-02				01,02					TCRBD01,TCRBD02	TCRBD01-01,TCRBD02-01		TCRBJ02-05*01	TCRBJ02	TCRBJ02-05	01				3	0	0	9	0	4	48	-1	62	-1	65	1	In	VDJ
CAATTCCCTGGAGCTTGGTGACTCTGCTGTGTATTTCTGTGCCAGCAGCCCGGGAGAACGGGCACAGATACGCAGTATTTTGGCCCA		1	3.717472118959108E-4	44	TCRBV03-01/03-02*01	TCRBV03	TCRBV03-01/03-02	01				TCRBD02-01*02	TCRBD02	TCRBD02-01	02				TCRBJ02-03*01	TCRBJ02	TCRBJ02-03	01				4	5	8	2	0	1	37	-1	50	56	61	1	Out	VDJ
CTGGAGCTTGGTGACTCTGCTGTGTATTTCTGTGCCAGCAGCGAGCGTAGTCCCATTGTCATGCAAGATACGCAGTATTTTGGCCCA	CASSERSPIVMQDTQYF	1	3.717472118959108E-4	51	TCRBV03-01/03-02*01	TCRBV03	TCRBV03-01/03-02	01				TCRBD02-01	TCRBD02	TCRBD02-01				01,02	TCRBJ02-03*01	TCRBJ02	TCRBJ02-03	01				5	18	6	6	1	5	30	42	43	47	65	1	In	VDJ
NNNNNNNTGTCGGCTGCTCCCTCCCAAACATCTGTGTACTTCTGTGCCAGCACCCCCTATAGCAATCAGCCCCAGCATTTTGGTGAT	CASTPYSNQPQHF	1	3.717472118959108E-4	39	TCRBV06-02*02	TCRBV06	TCRBV06-02	02				TCRBD02-01	TCRBD02	TCRBD02-01				01,02	TCRBJ01-05*01	TCRBJ01	TCRBJ01-05	01				1	0	4	9	0	0	42	-1	56	-1	59	1	In	VDJ
CCCCTGACCCTGGAGTCTGCCAGGCCCTCACATACCTCTCAGTACCTCTGTGCCAGCAGTGAATCCTATTGAGGGTACTTCGGGCCG	CASSESY*GYF	2	7.434944237918215E-4	33	TCRBV25-01*01	TCRBV25	TCRBV25-01	01				TCRBD02-01*02	TCRBD02	TCRBD02-01	02				TCRBJ02-07*01	TCRBJ02	TCRBJ02-07	01				1	0	11	1	6	12	48	64	70	-1	74	2	Stop	VDJ
CTCCCTCCCAAACATCTGTGTACTTCTGTGCCAGCACTATACCCTTTCGGACTAGCGGGAGGGAAGTACGAGCAGTACTTCGGGCCG		1	3.717472118959108E-4	55	TCRBV06	TCRBV06				TCRBV06-02/06-03,TCRBV06-02		TCRBD02-01*02	TCRBD02	TCRBD02-01	02				TCRBJ02-07*01	TCRBJ02	TCRBJ02-07	01				7	3	1	0	12	4	26	36	48	63	66	1	Out	VDJ
CGCACAGAGCAGGGGGACTCGGCCATGTATCTCTGTGCCAGCAGCTCCTCCGGGACAGGGGCCCGGGGTGAGCAGTTCTTCGGGCCA	CASSSSGTGARGEQFF	1	3.717472118959108E-4	48	TCRBV07-09*01	TCRBV07	TCRBV07-09	01				TCRBD01-01*01	TCRBD01	TCRBD01-01	01				TCRBJ02-01*01	TCRBJ02	TCRBJ02-01	01				4	7	0	2	5	9	33	46	51	61	68	1	In	VDJ
GCCCCAACCAGACCTCTCTGTACTTCTGTGCCAGCAGTTTAGGACTAGCGGGAGGAGGGGTTACAAGAGACCCAGTACTTCGGGCCA		2	7.434944237918215E-4	55	TCRBV27-01*01	TCRBV27	TCRBV27-01	01				TCRBD02-01*02	TCRBD02	TCRBD02-01	02				TCRBJ02-05*01	TCRBJ02	TCRBJ02-05	01				2	8	1	1	0	2	26	-1	41	55	63	2	Out	VDJ
CTGCCAGGCCCTCACATACCTCTCAGTACCTCTGTGCCAGCAGTGAACAAAACCAGGGTAAAGGGAGATACGCAGTATTTTGGCCCA		1	3.717472118959108E-4	49	TCRBV25-01*01	TCRBV25	TCRBV25-01	01				TCRBD01-01*01	TCRBD01	TCRBD01-01	01				TCRBJ02-03*01	TCRBJ02	TCRBJ02-03	01				2	7	4	3	6	5	32	47	53	58	65	1	Out	VDJ
CAGCCTGCAGAACTGGAGGATTCTGGAGTTTATTTCTGTGCCAGCAGCCAAGATTTCGTGCTCAGAGATACGCAGTATTTTGGCCCA	CASSQDFVLRDTQYF	1	3.717472118959108E-4	45	TCRBV14-01*01	TCRBV14	TCRBV14-01	01				TCRBD01-01*01	TCRBD01	TCRBD01-01	01				TCRBJ02-03*01	TCRBJ02	TCRBJ02-03	01				0	0	4	5	9	5	36	53	62	-1	65	1	In	VDJ
CTGGAGTCAGCTACCAGCTCCCAGACATCTGTGTACTTCTGTGCCATCAGTGGATCAGGGACAACAGATACGCAGTATTTTGGCCCA	CAISGSGTTDTQYF	1	3.717472118959108E-4	42	TCRBV10-03*01	TCRBV10	TCRBV10-03	01				TCRBD01-01*01	TCRBD01	TCRBD01-01	01				TCRBJ02-03*01	TCRBJ02	TCRBJ02-03	01				4	0	0	6	5	3	39	52	57	-1	63	1	In	VDJ
CGCACAGAGCGGGGGGACTCAGCCGTGTATCTCTGTGCCAGCAGCTCCCCCCTACAGGGCACCAATCAGCCCCAGCATTTTGGTGAT	CASSSPLQGTNQPQHF	1	3.717472118959108E-4	48	TCRBV07-03*01	TCRBV07	TCRBV07-03	01				TCRBD01-01*01	TCRBD01	TCRBD01-01	01				TCRBJ01-05*01	TCRBJ01	TCRBJ01-05	01				4	3	3	3	7	3	33	46	53	59	62	1	In	VDJ
CAGCGCACAGAGCAGGAGGACTCCGCCGTGTATCTCTGTGCCAGCAGCTCCTGGACAGGGAAAGACCAGCCCCAGCATTTTGGTGAT	CASSSWTGKDQPQHF	1	3.717472118959108E-4	45	TCRBV07-08*01	TCRBV07	TCRBV07-08	01				TCRBD01-01*01	TCRBD01	TCRBD01-01	01				TCRBJ01-05*01	TCRBJ01	TCRBJ01-05	01				4	6	1	3	3	7	36	49	52	60	66	1	In	VDJ
CTGGAGTCTGCTGCCTCCTCCCAGACATCTGTATATTTCTGCGCCAGCAGTGAGCCCCGACAGGGTAATGGCTACACCTTCGGTTCG	CASSEPRQGNGYTF	2	7.434944237918215E-4	42	TCRBV10-01*01	TCRBV10	TCRBV10-01	01				TCRBD01-01*01	TCRBD01	TCRBD01-01	01				TCRBJ01-02*01	TCRBJ01	TCRBJ01-02	01				2	2	2	3	4	6	39	54	58	65	67	2	In	VDJ
ATCCAGCAGGTAGTGCGAGGAGATTCGGCAGCTTATTTCTGTGCCAGCTCACCATTCGGGGCGCAAGAGACCCAGTACTTCGGGCCA	CASSPFGAQETQYF	1	3.717472118959108E-4	42	TCRBV18-01*01	TCRBV18	TCRBV18-01	01								TCRBD01,TCRBD02	TCRBD01-01,TCRBD02-01		TCRBJ02-05*01	TCRBJ02	TCRBJ02-05	01				2	1	7	0	3	2	39	54	57	62	63	1	In	VDJ
GAGTCTGCCATCCCCAACCAGACAGCTCTTTACTTCTGTGCCACCAGTGATTCAATGGGGACCCAAGAGACCCAGTACTTCGGGCCA	CATSDSMGTQETQYF	1	3.717472118959108E-4	45	TCRBV24-01*01	TCRBV24	TCRBV24-01	01								TCRBD01,TCRBD02	TCRBD01-01,TCRBD02-01		TCRBJ02-05*01	TCRBJ02	TCRBJ02-05	01				2	0	0	7	5	1	36	52	57	-1	62	1	In	VDJ
ACCCTGCAGCCAGAAGACTCGGCCCTGTATCTCTGTGCCAGCAGCCAAGGAGGGCTAGCGGGAGCATATACGCAGTATTTTGGCCCA	CASSQGGLAGAYTQYF	1	3.717472118959108E-4	48	TCRBV04-02*01	TCRBV04	TCRBV04-02	01				TCRBD02-01*02	TCRBD02	TCRBD02-01	02				TCRBJ02-03*01	TCRBJ02	TCRBJ02-03	01				1	3	4	2	5	7	33	49	54	64	67	1	In	VDJ
ATCCAGCCCTCAGAACCCAGGGACTCAGCTGTGTACTTCTGTGCCAGCAGTTACAGAACTAGCACAGATACGCAGTATTTTGGCCCA	CASSYRTSTDTQYF	1	3.717472118959108E-4	42	TCRBV12	TCRBV12				TCRBV12-03/12-04,TCRBV12-04		TCRBD01-01*01	TCRBD01	TCRBD01-01	01				TCRBJ02-03*01	TCRBJ02	TCRBJ02-03	01				4	4	3	5	0	0	39	-1	52	56	60	1	In	VDJ
GGACTCGGCCATGTATCTCTGTGCCAACAGCTAAGTTTGATGGCTCAGGGGGCTTTTGTGAGGAACACTGAAGCTTTCTTTGGACAA		1	3.717472118959108E-4	62					TCRBV11,TCRBV07	TCRBV11-01,TCRBV11-03,TCRBV07-09		TCRBD01-01*01	TCRBD01	TCRBD01-01	01				TCRBJ01-01*01	TCRBJ01	TCRBJ01-01	01				4	9	4	0	13	1	19	32	45	53	62	1	Out	VDJ
CCCTCAGAACCCAGGGACTCAGCTGTGTACTTCTGTGCCAGCAGTTTATCCTCCCGGACAGGGAACTATGGCTACACCTTCGGTTCG	CASSLSSRTGNYGYTF	1	3.717472118959108E-4	48	TCRBV12	TCRBV12				TCRBV12-03/12-04,TCRBV12-04		TCRBD01-01*01	TCRBD01	TCRBD01-01	01				TCRBJ01-02*01	TCRBJ01	TCRBJ01-02	01				2	0	1	3	7	2	33	48	55	-1	63	1	In	VDJ
ATCCAGCCTGCAGAGCTTGAGGACTCGGCCGTGTATCTCTGTGCCAGCAGTCCACCCGACAGGGTCCACGAGCAGTACTTCGGGCCG	CASSPPDRVHEQYF	1	3.717472118959108E-4	42	TCRBV11	TCRBV11				TCRBV11-02,TCRBV11-03		TCRBD01-01*01	TCRBD01	TCRBD01-01	01				TCRBJ02-07*01	TCRBJ02	TCRBJ02-07	01				6	3	2	3	7	5	39	50	57	64	67	1	In	VDJ
GCTGAATGTGAACGCCTTGGAGCTGGACGACTCGGCCCTGCATCTCTGTGCCAGCAGCTGCGTGACTAGCGGGAGGACTTCGGGCCG		1	3.717472118959108E-4	35	TCRBV05-04*01	TCRBV05	TCRBV05-04	01				TCRBD02-01*02	TCRBD02	TCRBD02-01	02				TCRBJ02-07*01	TCRBJ02	TCRBJ02-07	01				3	0	2	1	4	14	46	59	63	-1	76	1	Out	VDJ
AGTTCTAAGAAGCTCCTTCTCAGTGACTCTGGCTTCTATCTCTGTGCCCTCCGGACCCTTAATAATTCACCCCTCCACTTTGGGAAC	CALRTLNNSPLHF	1	3.717472118959108E-4	39	TCRBV30-01	TCRBV30	TCRBV30-01				01,05					TCRBD01,TCRBD02	TCRBD01-01,TCRBD02-01		TCRBJ01-06*02	TCRBJ01	TCRBJ01-06	02				8	5	1	7	4	5	42	48	52	56	61	1	In	VDJ
GTGACCAGTGCCCATCCTGAAGACAGCAGCTTCTACATCTGCAGTGCTAGTAAGGGACTAGCTCAGAGTGAGCAGTTCTTCGGGCCA	CSASKGLAQSEQFF	4	0.001486988847583643	42	TCRBV20-01*04	TCRBV20	TCRBV20-01	04				TCRBD02-01	TCRBD02	TCRBD02-01				01,02	TCRBJ02-01*01	TCRBJ02	TCRBJ02-01	01				2	6	0	7	2	9	39	51	53	62	68	4	In	VDJ
CAGCGCACAGAGCAGGAGGACTCCGCCGTGTATCTCTGTGCCAGCAGCTTAGCAGCTAGCGGGAGCACTGAGCAGTTCTTCGGGCCA	CASSLAASGSTEQFF	1	3.717472118959108E-4	45	TCRBV07-08*01	TCRBV07	TCRBV07-08	01				TCRBD02-01*02	TCRBD02	TCRBD02-01	02				TCRBJ02-01*01	TCRBJ02	TCRBJ02-01	01				0	3	4	2	2	9	36	53	55	65	68	1	In	VDJ
NNNNTGTCGGCTGCTCCCTCCCAGACATCTGTGTACTTCTGTGCCAGCAGTGTACAGGGGCGTCTAGAGACCCAGTACTTCGGGCCA	CASSVQGRLETQYF	3	0.0011152416356877324	42	TCRBV06	TCRBV06				TCRBV06-01,TCRBV06-05		TCRBD01-01*01	TCRBD01	TCRBD01-01	01				TCRBJ02-05*01	TCRBJ02	TCRBJ02-05	01				4	5	3	2	1	4	39	52	53	60	65	3	In	VDJ
CTGGAGTTGGCTGCTCCCTCCCAGACATCTGTGCACTTCTGTGCCAGCAGTCCGGGACACCGCACAGATACGCAGTATTTTGGCCCA	CASSPGHRTDTQYF	1	3.717472118959108E-4	42	TCRBV06-06*04	TCRBV06	TCRBV06-06	04				TCRBD01-01*01	TCRBD01	TCRBD01-01	01				TCRBJ02-03*01	TCRBJ02	TCRBJ02-03	01				4	2	0	6	1	1	39	52	53	59	61	1	In	VDJ
CTGCAGCCAGAAGACTCAGCCCTGTATCTCTGCGCCAGCAGCCAATGGGAGACTAGCGGGAACACCGGGGAGCTGTCTTTTGGAGAA	CASSQWETSGNTGELSF	1	3.717472118959108E-4	51	TCRBV04-01*01	TCRBV04	TCRBV04-01	01				TCRBD02-01*02	TCRBD02	TCRBD02-01	02				TCRBJ02-02*01	TCRBJ02	TCRBJ02-02	01				2	16	2	3	5	19	30	45	50	61	77	1	In	VDJ
ACTGTGAGCAACATGAGCCCTGAAGACAGCAGCATATATCTCTGCAGCACAGCTACAGGGGAAGGCACTGAAGCTTTCTTTGGACAA	CSTATGEGTEAFF	2	7.434944237918215E-4	39	TCRBV29-01	TCRBV29	TCRBV29-01				01,02,03	TCRBD01-01*01	TCRBD01	TCRBD01-01	01				TCRBJ01-01*01	TCRBJ01	TCRBJ01-01	01				8	4	3	2	6	4	42	48	54	61	65	2	In	VDJ
TCTAAGAAGCTCCTTCTCAGTGACTCTGGCTTCTATCTCTGTGCCTGGGGAAACGGACAATTAAATGAAAAACTGTTTTTTGGCAGT	CAWGNGQLNEKLFF	1	3.717472118959108E-4	42	TCRBV30-01*05	TCRBV30	TCRBV30-01	05				TCRBD01-01*01	TCRBD01	TCRBD01-01	01				TCRBJ01-04*01	TCRBJ01	TCRBJ01-04	01				2	4	1	6	3	5	39	51	54	59	63	1	In	VDJ
GCCTGCAGAGCTTGAGGACTCGGCCGTGTATCTCTGTGCCAGCAGCTTAGATTGGGCCCCCAGGAGGAAAAACTGTTTTTTGGCAGT		1	3.717472118959108E-4	47	TCRBV11	TCRBV11				TCRBV11-02,TCRBV11-03						TCRBD01,TCRBD02	TCRBD01-01,TCRBD02-01		TCRBJ01-04*01	TCRBJ01	TCRBJ01-04	01				0	2	4	4	9	8	34	51	60	64	66	1	Out	VDJ
NNNNNNNTGTCGGCTGCTCCCTCCCAAACATCTGTGTACTTCTGTGCCAGCAAAACCGGGATGCGAGGTGGCTACACCTTCGGTTCG	CASKTGMRGGYTF	1	3.717472118959108E-4	39	TCRBV06	TCRBV06				TCRBV06-02/06-03,TCRBV06-02		TCRBD02-01*02	TCRBD02	TCRBD02-01	02				TCRBJ01-02*01	TCRBJ01	TCRBJ01-02	01				7	7	8	3	4	7	42	52	56	61	68	1	In	VDJ
TCGGCTGCTCCCTCCCAGACATCTGTGTACTTCTGTGCCAGCATTGGGACGGCGGGACTAGCGGCACATAGGGAGTACTTCGGGCCG	CASIGTAGLAAHREYF	1	3.717472118959108E-4	48	TCRBV06	TCRBV06				TCRBV06-01,TCRBV06-05		TCRBD02-01	TCRBD02	TCRBD02-01				01,02	TCRBJ02-07*01	TCRBJ02	TCRBJ02-07	01				7	9	0	5	10	11	33	43	53	64	73	1	In	VDJ
ATCCAGCGCACAGAGCAGGGGGACTCGGCCATGTATCTCTGTGCCAGCAGCCAAAGCGCGGTCTCCTACGAGCAGTACTTCGGGCCG	CASSQSAVSYEQYF	1	3.717472118959108E-4	42	TCRBV07-09*01	TCRBV07	TCRBV07-09	01				TCRBD02-01	TCRBD02	TCRBD02-01				01,02	TCRBJ02-07*01	TCRBJ02	TCRBJ02-07	01				5	4	6	6	3	0	39	51	54	58	62	1	In	VDJ
ATCCTGAGTTCTAAGAAGCTCCTTCTCAGTGACTCTGGCTTCTATCTCTGTGCCTGGGGGAGTACCTACGAGCAGTACTTCGGGCCG	CAWGSTYEQYF	1	3.717472118959108E-4	33	TCRBV30-01*05	TCRBV30	TCRBV30-01	05				TCRBD02-01*02	TCRBD02	TCRBD02-01	02				TCRBJ02-07*01	TCRBJ02	TCRBJ02-07	01				3	2	11	2	0	2	48	-1	59	62	64	1	In	VDJ
TGTGAACGCCTTGTTGCTGGGGGACTCGGCCCTCTATCTCTGTGCCAGCAGCTTGACAGGGTATCATCACCCCTCCACTTTGGGAAC		1	3.717472118959108E-4	41	TCRBV05-06*01	TCRBV05	TCRBV05-06	01				TCRBD01-01*01	TCRBD01	TCRBD01-01	01				TCRBJ01-06*02	TCRBJ01	TCRBJ01-06	02				1	5	3	3	0	10	40	-1	55	61	66	1	Out	VDJ
ATCCAGCCCTCAGAACCCAGGGACTCAGCTGTGTACTTCTGTGCCAGCAGTAAATTAGCGGGAGCTCGTGAGCAGTTCTTCGGGCCA	CASSKLAGAREQFF	1	3.717472118959108E-4	42	TCRBV12	TCRBV12				TCRBV12-03/12-04,TCRBV12-04		TCRBD02-01*02	TCRBD02	TCRBD02-01	02				TCRBJ02-01*01	TCRBJ02	TCRBJ02-01	01				5	4	5	2	4	9	39	51	55	64	68	1	In	VDJ
ATTCCCTGGAGCTTGGTGACTCTGCTGTGTATTTCTGTGCCAGCAGCGGGGATCTCAGGGTTCTACAATGAGCAGTTCTTCGGGCCA		1	3.717472118959108E-4	46	TCRBV03-01/03-02*01	TCRBV03	TCRBV03-01/03-02	01				TCRBD01-01*01	TCRBD01	TCRBD01-01	01				TCRBJ02-01*01	TCRBJ02	TCRBJ02-01	01				5	2	4	3	8	3	35	47	55	60	62	1	Out	VDJ
CCATCCTGAAGACAGCAGCTTCTACATCTGCAGTGCTAGAGATTTCTCGGGGGGGAGGGGGGCTACAATGAGCAGTTCTTCGGGCCA		1	3.717472118959108E-4	53	TCRBV20	TCRBV20				TCRBV20-01,TCRBV20-or09_02		TCRBD02-01*01	TCRBD02	TCRBD02-01	01				TCRBJ02-01*01	TCRBJ02	TCRBJ02-01	01				0	7	8	0	5	3	28	42	47	55	62	1	Out	VDJ
NTGTCGGCTGCTCCCTCCCAGACATCTGTGTACTTCTGTGCCAGCAGTGAAAGTCAAGGGCAGGGAAGGACCCAGTACTTCGGGCCA	CASSESQGQGRTQYF	3	0.0011152416356877324	45	TCRBV06-01*01	TCRBV06	TCRBV06-01	01				TCRBD01-01*01	TCRBD01	TCRBD01-01	01				TCRBJ02-05*01	TCRBJ02	TCRBJ02-05	01				2	3	4	3	9	7	36	51	60	65	68	3	In	VDJ
NTGTCGGCTGCTCCCTCCCAGACATCTGTGTACTTCTGTGCCAGCAGTGCTCGGGACGGAACAGGAGAGACCCAGTACTTCGGGCCA	CASSARDGTGETQYF	4	0.001486988847583643	45	TCRBV06	TCRBV06				TCRBV06-01,TCRBV06-05						TCRBD01,TCRBD02	TCRBD01-01,TCRBD02-01		TCRBJ02-05*01	TCRBJ02	TCRBJ02-05	01				4	8	0	7	3	4	36	49	52	57	65	4	In	VDJ
CTGAGCTCTCTGGAGCTGGGGGACTCAGCTTTGTATTTCTGTGCCAGCAGCTTTGGGACTAACACAGATACGCAGTATTTTGGCCCA	CASSFGTNTDTQYF	1	3.717472118959108E-4	42	TCRBV09-01*01	TCRBV09	TCRBV09-01	01				TCRBD02-01	TCRBD02	TCRBD02-01				01,02	TCRBJ02-03*01	TCRBJ02	TCRBJ02-03	01				4	1	0	9	3	2	39	51	54	61	62	1	In	VDJ
ACAGAGCAGGAGGACTCGGCCGTGTATCTCTGTGCCAGCAGCCCAGGACAAGGACTAGCGGCCACCGGGGAGCTGTTTTTTGGAGAA	CASSPGQGLAATGELFF	1	3.717472118959108E-4	51	TCRBV07-02	TCRBV07	TCRBV07-02				01,02	TCRBD02-01	TCRBD02	TCRBD02-01				01,02	TCRBJ02-02*01	TCRBJ02	TCRBJ02-02	01				5	1	1	5	9	4	30	42	51	61	62	1	In	VDJ
CAGCCTGCAGAGCTTGAGGACTCGGCCGTGTATCTCTGTGCCAGCAGCTTAGATGGTTCGGGCAATGAAAAACTGTTTTTTGGCAGT	CASSLDGSGNEKLFF	1	3.717472118959108E-4	45	TCRBV11	TCRBV11				TCRBV11-02,TCRBV11-03						TCRBD01,TCRBD02	TCRBD01-01,TCRBD02-01		TCRBJ01-04*01	TCRBJ01	TCRBJ01-04	01				0	0	8	0	6	5	36	53	59	-1	63	1	In	VDJ
CCAGCCCTCAGAACCCAGGGACTCAGCTGTGTACTTCTGTGCCAGCTCCCCAGGGGGGGGGCCGCCTACGAGCAGTACTTCGGGCCG		1	3.717472118959108E-4	44	TCRBV12	TCRBV12				TCRBV12-03/12-04,TCRBV12-04						TCRBD01,TCRBD02	TCRBD01-01,TCRBD02-01		TCRBJ02-07*01	TCRBJ02	TCRBJ02-07	01				8	7	4	1	4	2	37	46	50	57	64	1	Out	VDJ
AGCTCTCTGGAGCTGGGGGACTCAGCTTTGTATTTCTGTGCCAGCAGCGTAGGGACCCTGGGAGCCAACGTCCTGACTTTCGGGGCC	CASSVGTLGANVLTF	1	3.717472118959108E-4	45	TCRBV09-01*01	TCRBV09	TCRBV09-01	01								TCRBD01,TCRBD02	TCRBD01-01,TCRBD02-01		TCRBJ02-06*01	TCRBJ02	TCRBJ02-06	01				0	0	0	8	7	7	36	52	59	-1	63	1	In	VDJ
GACAGTGACCAGTGCCCATCCTGAAGACAGCAGCTTCTACATCTGCAGTGCTCCCTCAGGAACGGAAACATTCAGTACTTCGGCGCC		1	3.717472118959108E-4	38	TCRBV20	TCRBV20				TCRBV20-01,TCRBV20-or09_02		TCRBD01-01*01	TCRBD01	TCRBD01-01	01				TCRBJ02-04*01	TCRBJ02	TCRBJ02-04	01				5	5	4	4	4	6	43	52	56	60	65	1	Out	VDJ
CCGGTCCACAAAGCTGGAGGACTCAGCCATGTACTTCTGTGCCAGCAGTGGAGGCCTAGCGGGGACAATGAGCAGTTCTTCGGGCCA		1	3.717472118959108E-4	44	TCRBV02-01	TCRBV02	TCRBV02-01				01,03	TCRBD02-01*01	TCRBD02	TCRBD02-01	01				TCRBJ02-01*01	TCRBJ02	TCRBJ02-01	01				4	0	4	3	5	5	37	50	55	-1	64	1	Out	VDJ
TCTGCCATCCCCAACCAGACAGCTCTTTACTTCTGTGCCACCAGTGACCCCCAGGGACCCAGCCAAGAGACCCAGTACTTCGGGCCA	CATSDPQGPSQETQYF	1	3.717472118959108E-4	48	TCRBV24-01*01	TCRBV24	TCRBV24-01	01								TCRBD01,TCRBD02	TCRBD01-01,TCRBD02-01		TCRBJ02-05*01	TCRBJ02	TCRBJ02-05	01				4	4	0	7	6	1	33	47	53	58	62	1	In	VDJ
ATCCAGCAGGTAGTGCGAGGAGATTCGGCAGCTTATTTCTGTGCCAGCTCACCACCGACGGGCACAGATACGCAGTATTTTGGCCCA	CASSPPTGTDTQYF	1	3.717472118959108E-4	42	TCRBV18-01*01	TCRBV18	TCRBV18-01	01								TCRBD01,TCRBD02	TCRBD01-01,TCRBD02-01		TCRBJ02-03*01	TCRBJ02	TCRBJ02-03	01				0	2	2	7	0	1	39	-1	56	59	61	1	In	VDJ
GAGCTTGGGGACTCGGCCGTGTATCTCTGTGCCAGCAGCCCTGGGACGGGCGCAAGCGTAAGCACAGATACGCAGTATTTTGGCCCA	CASSPGTGASVSTDTQYF	1	3.717472118959108E-4	54	TCRBV11-03*01	TCRBV11	TCRBV11-03	01								TCRBD01,TCRBD02	TCRBD01-01,TCRBD02-01		TCRBJ02-03*01	TCRBJ02	TCRBJ02-03	01				5	13	0	7	3	0	27	39	42	47	60	1	In	VDJ
NNNNTGTCGGCTGCTCCCTCCCAGACATCTGTGTACTTCTGTGCCAGCAGTTTCCGCCGGGACCTCTTTGAAGCTTTCTTTGGACAA	CASSFRRDLFEAFF	2	7.434944237918215E-4	42	TCRBV06-05*01	TCRBV06	TCRBV06-05	01								TCRBD01,TCRBD02	TCRBD01-01,TCRBD02-01		TCRBJ01-01*01	TCRBJ01	TCRBJ01-01	01				4	5	0	7	6	7	39	52	58	63	68	2	In	VDJ
GATTCTGGAGTCCGCCAGCACCAACCAGACATCTATGTACCTCTGTGCCAGCAGCGCCGACAGCAATCAGCCCAGCATTTTGGTGAT		1	3.717472118959108E-4	38	TCRBV28-01*01	TCRBV28	TCRBV28-01	01				TCRBD01-01*01	TCRBD01	TCRBD01-01	01				TCRBJ01-05*01	TCRBJ01	TCRBJ01-05	01				6	7	2	5	4	11	43	54	58	63	70	1	Out	VDJ
TTGGAGCTGGGGGACTCGGCCCTTTATCTTTGCGCCAGCAGCTTGGTGGTAGCGGGTTATATAGGGGATGAGCAGTTCTTCGGGCCA	CASSLVVAGYIGDEQFF	1	3.717472118959108E-4	51	TCRBV05-01*01	TCRBV05	TCRBV05-01	01				TCRBD02-01	TCRBD02	TCRBD02-01				01,02	TCRBJ02-01*01	TCRBJ02	TCRBJ02-01	01				0	11	5	4	3	8	30	46	49	56	67	1	In	VDJ
CCAGGCCTGGGGGACGCAGCCATGTGCCTGTGTGCCACCAGCAGAGATCTTTGGACTACGAGAAGCAATGAGCAGTTCTTCGGGCCA	CATSRDLWTTRSNEQFF	1	3.717472118959108E-4	51	TCRBV15-01*02	TCRBV15	TCRBV15-01	02				TCRBD02-01	TCRBD02	TCRBD02-01				01,02	TCRBJ02-01*01	TCRBJ02	TCRBJ02-01	01				0	7	1	9	5	6	30	47	52	58	65	1	In	VDJ
CTGGGGGACTCGGCCCTTTATCTTTGCGCCAGCAGCTTCACACTCCGAGGGACAGGGAAACTCTACAATGAGCAGTTCTTCGGGCCA	CASSFTLRGTGKLYNEQFF	1	3.717472118959108E-4	57	TCRBV05-01*01	TCRBV05	TCRBV05-01	01				TCRBD01-01*01	TCRBD01	TCRBD01-01	01				TCRBJ02-01*01	TCRBJ02	TCRBJ02-01	01				2	5	0	3	10	3	24	38	48	57	62	1	In	VDJ
CAGCAGGTAGTGCGAGGAGATTCGGCAGCTTATTTCTGTGCCAGCTCTCCCGACTGGAGCTCCTACAATGAGCAGTTCTTCGGGCCA	CASSPDWSSYNEQFF	1	3.717472118959108E-4	45	TCRBV18-01*01	TCRBV18	TCRBV18-01	01				TCRBD02-01	TCRBD02	TCRBD02-01				01,02	TCRBJ02-01*01	TCRBJ02	TCRBJ02-01	01				6	4	2	10	4	0	36	47	51	55	59	1	In	VDJ
ACGCCCTGCAGCCATAAGACTCAGCCCTGTATCTCTGCGCCAGCAGCCATCGCCCCCCCCTTTTTTTAGGAGCAGTTCTTCGGGCCA		1	3.717472118959108E-4	46	TCRBV04-01*01	TCRBV04	TCRBV04-01	01				TCRBD02-01	TCRBD02	TCRBD02-01				01,02	TCRBJ02-01*01	TCRBJ02	TCRBJ02-01	01				3	0	5	8	17	10	35	49	66	-1	69	1	Out	VDJ
TGACATCCGCTCACCAGGCCTGGGGGACGCAGCCATGTACCTGTGTGCCACCAGCCACATCGGGGGGAGACCCAGTACTTCGGGCCA		1	3.717472118959108E-4	38	TCRBV15-01*02	TCRBV15	TCRBV15-01	02				TCRBD02-01*01	TCRBD02	TCRBD02-01	01				TCRBJ02-05*01	TCRBJ02	TCRBJ02-05	01				5	0	8	2	5	5	43	55	60	-1	66	1	Out	VDJ
CTCTGTGCCAGCAGCTTAAAGGCCCCGTACGAACGGGGGTGTGCCTAGCGGGAGTTGGGTGGTGGAGATACGCAGTATTTTGGCCCA	CASSLKAPYERGCA*RELGGGDTQYF	1	3.717472118959108E-4	78	TCRBV07-03	TCRBV07	TCRBV07-03				01,04	TCRBD02-01*02	TCRBD02	TCRBD02-01	02				TCRBJ02-03*01	TCRBJ02	TCRBJ02-03	01				1	11	4	2	25	5	3	19	44	54	65	1	Stop	VDJ
ATCCAGCGCACAGAGCGGGGGGACTCAGCCGTGTATCTCTGTGCCAGCAGCCCGGGACAGACCACAGATACGCAGTATTTTGGCCCA	CASSPGQTTDTQYF	1	3.717472118959108E-4	42	TCRBV07-03*01	TCRBV07	TCRBV07-03	01				TCRBD01-01*01	TCRBD01	TCRBD01-01	01				TCRBJ02-03*01	TCRBJ02	TCRBJ02-03	01				5	2	0	5	2	2	39	51	53	60	62	1	In	VDJ
TTCTAAGAAGCTCCTTCTCAGTGACTCTGGCTTCTATCTCTGTGCCTGGAGTGGCCCCCAATGAACACTGAAGCTTTCTTTGGACAA		1	3.717472118959108E-4	41	TCRBV30-01*01	TCRBV30	TCRBV30-01	01								TCRBD01,TCRBD02	TCRBD01-01,TCRBD02-01		TCRBJ01-01*01	TCRBJ01	TCRBJ01-01	01				1	1	4	6	5	0	40	53	58	60	61	1	Out	VDJ
CCAGCCTGCAGAGCTTGGGGACTCGGCCGTGTATCTCTGTGCCAGCAGCTTAGTAGGGGGCTGGACACTGAAGCTTTCTTTGGACAA		6	0.0022304832713754648	44	TCRBV11-03*01	TCRBV11	TCRBV11-03	01				TCRBD01-01*01	TCRBD01	TCRBD01-01	01				TCRBJ01-01*01	TCRBJ01	TCRBJ01-01	01				1	3	5	0	1	3	37	53	54	61	64	6	Out	VDJ
AGTGCCCATCCTGAAGACAGCAGCTTCTACATCTGCAGTGCCGTGGGCCTAGCGGGAGTAATTTCGCGCGAGCAGTACTTCGGGCCG	CSAVGLAGVISREQYF	2	7.434944237918215E-4	48	TCRBV20	TCRBV20				TCRBV20-01,TCRBV20-or09_02		TCRBD02-01*02	TCRBD02	TCRBD02-01	02				TCRBJ02-07*01	TCRBJ02	TCRBJ02-07	01				6	10	4	2	7	6	33	41	48	58	68	2	In	VDJ
CCTGGAGCTTGGTGACTCTGCTGTGTATTTCTGTGCCAGCAGCATAGACAGTCCCTCCATTCCGACAATGAGCAGTTCTTCGGGCCA		1	3.717472118959108E-4	50	TCRBV03-01/03-02*01	TCRBV03	TCRBV03-01/03-02	01				TCRBD01-01*01	TCRBD01	TCRBD01-01	01				TCRBJ02-01*01	TCRBJ02	TCRBJ02-01	01				5	13	2	5	3	5	31	43	46	51	64	1	Out	VDJ
GCCTTGTTGCTGGGGGACTCGGCCCTCTATCTCTGTGCCAGCAGTTCTAGGGGAGTGCCCTCTGGAAACACCATATATTTTGGAGAG	CASSSRGVPSGNTIYF	1	3.717472118959108E-4	48	TCRBV05-06*01	TCRBV05	TCRBV05-06	01								TCRBD01,TCRBD02	TCRBD01-01,TCRBD02-01		TCRBJ01-03*01	TCRBJ01	TCRBJ01-03	01				5	6	5	2	4	0	33	44	48	53	59	1	In	VDJ
CTGGAGTCCGCCAGCACCAACCAGACATCTATGTACCTCTGTGCCAGTGCGGTCTCAAGGTCCGGAAACACCATATATTTTGGAGAG	CASAVSRSGNTIYF	1	3.717472118959108E-4	42	TCRBV28-01*01	TCRBV28	TCRBV28-01	01				TCRBD02-01	TCRBD02	TCRBD02-01				01,02	TCRBJ01-03*01	TCRBJ01	TCRBJ01-03	01				9	11	7	5	1	4	39	47	48	52	63	1	In	VDJ
ACTCTGAAGATCCAGCGCACAGAGCAGGAGGACTCGGCCGTGTATCTCTGTGCCAGCAGCTTGGGAGAGACCCAGTACTTCGGGCCA	CASSLGETQYF	4	0.001486988847583643	33	TCRBV07	TCRBV07				TCRBV07-02,TCRBV07-08						TCRBD01,TCRBD02	TCRBD01-01,TCRBD02-01		TCRBJ02-05*01	TCRBJ02	TCRBJ02-05	01				3	0	0	9	0	4	48	-1	62	-1	65	4	In	VDJ
CTGAAGATCCGGTCCACAAAGCTGGAGGACTCAGCCATGTACTTCTGTGCCAGCAGGAGGGGGAACACTGAAGCTTTCTTTGGACAA	CASRRGNTEAFF	2	7.434944237918215E-4	36	TCRBV02-01	TCRBV02	TCRBV02-01				01,03					TCRBD01,TCRBD02	TCRBD01-01,TCRBD02-01		TCRBJ01-01*01	TCRBJ01	TCRBJ01-01	01				6	0	5	2	1	1	45	56	57	-1	62	2	In	VDJ
CAGGTAGTGCGAGGAGATTCGGCAGCTTATTTCTGTGCCAGCTCACCTATCTCTTGGGTAGGAAAGGATACGCAGTATTTTGGCCCA	CASSPISWVGKDTQYF	2	7.434944237918215E-4	48	TCRBV18-01*01	TCRBV18	TCRBV18-01	01								TCRBD01,TCRBD02	TCRBD01-01,TCRBD02-01		TCRBJ02-03*01	TCRBJ02	TCRBJ02-03	01				3	8	0	9	8	6	33	47	55	58	66	2	In	VDJ
TTGGCGTCTGCTGTACCCTCTCAGACATCTGTGTACTTCTGTGCCAGCAGTGATGGGAGCGACACAGATACGCAGTATTTTGGCCCA	CASSDGSDTDTQYF	2	7.434944237918215E-4	42	TCRBV06-04*01	TCRBV06	TCRBV06-04	01				TCRBD02-01*02	TCRBD02	TCRBD02-01	02				TCRBJ02-03*01	TCRBJ02	TCRBJ02-03	01				3	3	9	2	1	2	39	53	54	59	62	2	In	VDJ
GAATGTGAGCACCTTGGAGCTGGGGGACTCGGCCCTTTATCTTTGCGCCAGCAGCTTTGAGGGGGCCATGAGCAGTTCTTCGGGCCA		1	3.717472118959108E-4	38	TCRBV05-01*01	TCRBV05	TCRBV05-01	01				TCRBD01-01*01	TCRBD01	TCRBD01-01	01				TCRBJ02-01*01	TCRBJ02	TCRBJ02-01	01				2	1	5	0	2	8	43	57	59	66	67	1	Out	VDJ
CTGAATGTGAACGCCTTGTTGCTGGGGGACTCGGCCCTCTATCTCTGTGCCAGCAGCTTCGAGCGGAATGAGCAGTTCTTCGGGCCA	CASSFERNEQFF	1	3.717472118959108E-4	36	TCRBV05-06*01	TCRBV05	TCRBV05-06	01				TCRBD02-01	TCRBD02	TCRBD02-01				01,02	TCRBJ02-01*01	TCRBJ02	TCRBJ02-01	01				2	0	6	5	2	7	45	59	61	-1	66	1	In	VDJ
TCACCAGGCCTGGGGGACGCAGCCATGTACCTGTGTGCCACCAGCAGAGATAGGGCGGGAGCATCAGATACGCAGTATTTTGGCCCA	CATSRDRAGASDTQYF	2	7.434944237918215E-4	48	TCRBV15-01*02	TCRBV15	TCRBV15-01	02				TCRBD02-01*02	TCRBD02	TCRBD02-01	02				TCRBJ02-03*01	TCRBJ02	TCRBJ02-03	01				0	3	7	2	4	4	33	50	54	61	64	2	In	VDJ
CTGACAGTGACCAGTGCCCATCCTGAAGACAGCAGCTTCTACATCTGCAGTGCTAGCGACCAGAACACTGAAGCTTTCTTTGGACAA	CSASDQNTEAFF	2	7.434944237918215E-4	36	TCRBV20	TCRBV20				TCRBV20-01,TCRBV20-or09_02						TCRBD01,TCRBD02	TCRBD01-01,TCRBD02-01		TCRBJ01-01*01	TCRBJ01	TCRBJ01-01	01				3	2	2	7	1	1	45	56	57	60	62	2	In	VDJ
CAGCCAGAAGACTCAGCCCTGTATCTCTGCGCCAGCAGCCATCTTCTGGGTACCGCCATTAGCAACTATGGCTACACCTTCGGTTCG	CASSHLLGTAISNYGYTF	1	3.717472118959108E-4	54	TCRBV04-01*01	TCRBV04	TCRBV04-01	01				TCRBD02-01	TCRBD02	TCRBD02-01				01,02	TCRBJ01-02*01	TCRBJ01	TCRBJ01-02	01				3	0	5	7	18	2	27	41	59	-1	63	1	In	VDJ
TGGAGTCTACTAGCACCAGCCAGACCTCTGTACCTCTGTGGCAGTGATGCACCACAAAGTCGGGCCAACGTCCTGACTTTCGGGGCC	CGSDAPQSRANVLTF	1	3.717472118959108E-4	45	TCRBV08-01*01	TCRBV08	TCRBV08-01	01				TCRBD01-01*01	TCRBD01	TCRBD01-01	01				TCRBJ02-06*01	TCRBJ02	TCRBJ02-06	01				4	5	3	6	7	5	36	46	53	56	61	1	In	VDJ
CTGACAGTGACCAGTGCCCATCCTGAAGACAGCAGCTTCTACATCTGCAGTGCGAACAGGGCGAACACTGAAGCTTTCTTTGGACAA	CSANRANTEAFF	1	3.717472118959108E-4	36	TCRBV20	TCRBV20				TCRBV20-01,TCRBV20-or09_02		TCRBD01-01*01	TCRBD01	TCRBD01-01	01				TCRBJ01-01*01	TCRBJ01	TCRBJ01-01	01				6	1	3	3	2	1	45	53	55	61	62	1	In	VDJ
ACTGTGACATCGGCCCAAAAGAACCCGACAGCTTTCTATCTCTGTGCCAGTAGCCCGCAGGACGCCTTGGGCTACACCTTCGGTTCG	CASSPQDALGYTF	1	3.717472118959108E-4	39	TCRBV19-01*01	TCRBV19	TCRBV19-01	01								TCRBD01,TCRBD02	TCRBD01-01,TCRBD02-01		TCRBJ01-02*01	TCRBJ01	TCRBJ01-02	01				6	6	1	7	6	8	42	53	59	63	69	1	In	VDJ
ATTCCCTGGAGCTTGGTGACTCTGCTGTGTATTTCTGTGCCAGCAGCCGGGCCCGGGACAACCTTTGAAAAACTGTTTTTTGGCAGT		2	7.434944237918215E-4	46	TCRBV03-01/03-02*01	TCRBV03	TCRBV03-01/03-02	01				TCRBD01-01*01	TCRBD01	TCRBD01-01	01				TCRBJ01-04*01	TCRBJ01	TCRBJ01-04	01				4	5	0	6	6	7	35	48	54	60	65	2	Out	VDJ
AGATCCAGTCCACGGAGTCAGGGGACACAGCACTGTATTTCTGTGCCAGCCGGCGGACAGGGGGCGCATGGCTACACCTTCGGTTCG		2	7.434944237918215E-4	40	TCRBV21-01*01	TCRBV21	TCRBV21-01	01				TCRBD01-01*01	TCRBD01	TCRBD01-01	01				TCRBJ01-02*01	TCRBJ01	TCRBJ01-02	01				8	2	1	0	4	6	41	50	54	65	67	2	Out	VDJ
TGACCAGTGCCCATCCTGAAGACAGCAGCTTCTACATCTGCAGTGCTTAAAAGGTGCGGGAGGGAGGAGACCCAGTACTTCGGGCCA		2	7.434944237918215E-4	43	TCRBV20	TCRBV20				TCRBV20-01,TCRBV20-or09_02		TCRBD02-01*02	TCRBD02	TCRBD02-01	02				TCRBJ02-05*01	TCRBJ02	TCRBJ02-05	01				5	2	7	0	8	5	38	47	55	64	66	2	Out	VDJ
AGCACCTTGGAGCTGGGGGACTCGGCCCTTTATCTTTGCGCCAGCAGCCCCCGGACTAGCGGGACAGATACGCAGTATTTTGGCCCA	CASSPRTSGTDTQYF	1	3.717472118959108E-4	45	TCRBV05-01*01	TCRBV05	TCRBV05-01	01				TCRBD02-01	TCRBD02	TCRBD02-01				01,02	TCRBJ02-03*01	TCRBJ02	TCRBJ02-03	01				4	0	1	4	4	3	36	48	52	-1	63	1	In	VDJ
GTGAACGCCTTGTTGCTGGGGGACTCGGCCCTGTATCTCTGTGCCAGCAGCTGGGGACACACGAACACTGAAGCTTTCTTTGGACAA	CASSWGHTNTEAFF	1	3.717472118959108E-4	42	TCRBV05-05*01	TCRBV05	TCRBV05-05	01				TCRBD01-01*01	TCRBD01	TCRBD01-01	01				TCRBJ01-01*01	TCRBJ01	TCRBJ01-01	01				3	3	0	6	1	1	39	52	53	59	62	1	In	VDJ
ACAGTGACCAGTGCCCATCCTGAAGACAGCAGCTTCTACATCTGCAGTGGGGGTCGGGGGCCGTCCTACGAGCAGTACTTCGGGCCG	CSGGRGPSYEQYF	1	3.717472118959108E-4	39	TCRBV20	TCRBV20				TCRBV20-01,TCRBV20-or09_02						TCRBD01,TCRBD02	TCRBD01-01,TCRBD02-01		TCRBJ02-07*01	TCRBJ02	TCRBJ02-07	01				7	2	6	0	6	1	42	49	55	61	63	1	In	VDJ
NCTCTGAAGATCCGGTCCACAAAGCTGGAGGACTCAGCCATGTACTTCTGTGCCAGCAGCTATAGCGGAGAGCAGTACTTCGGGCCG	CASSYSGEQYF	2	7.434944237918215E-4	33	TCRBV02-01	TCRBV02	TCRBV02-01				01,03	TCRBD02-01	TCRBD02	TCRBD02-01				01,02	TCRBJ02-07*01	TCRBJ02	TCRBJ02-07	01				6	1	5	5	3	7	48	59	62	68	69	2	In	VDJ
TGACCAGTGCCCATCCTGAAGACAGCAGCTTCTACATCTGCAGTGCTAGAGACCCCCCGACAGGGAGGTAAGCAGTACTTCGGGCCG		1	3.717472118959108E-4	43	TCRBV20	TCRBV20				TCRBV20-01,TCRBV20-or09_02		TCRBD01-01*01	TCRBD01	TCRBD01-01	01				TCRBJ02-07*01	TCRBJ02	TCRBJ02-07	01				0	5	2	3	6	8	38	52	58	65	70	1	Out	VDJ
ACCTTGGAGCTGGGGGACTCGGCCCTTTATCTTTGCGCCAGCAGCTTGGCCACGGGACAGGGGAAAAACATTCAGTACTTCGGCGCC	CASSLATGQGKNIQYF	1	3.717472118959108E-4	48	TCRBV05-01*01	TCRBV05	TCRBV05-01	01				TCRBD01-01*01	TCRBD01	TCRBD01-01	01				TCRBJ02-04*01	TCRBJ02	TCRBJ02-04	01				0	0	0	2	4	4	33	49	53	-1	63	1	In	VDJ
ATCCAGCCCTCAGAACCCAGGGACTCAGCTGTGTACTTCTGTGCCAGCACCCCGGGACTTCCAGGAAATGAGCAGTTCTTCGGGCCA	CASTPGLPGNEQFF	1	3.717472118959108E-4	42	TCRBV12	TCRBV12				TCRBV12-03/12-04,TCRBV12-04		TCRBD02-01	TCRBD02	TCRBD02-01				01,02	TCRBJ02-01*01	TCRBJ02	TCRBJ02-01	01				7	7	0	10	4	7	39	49	53	59	66	1	In	VDJ
NNNNTGAAGATCCAGCCCTCAGAACCCAGGGACTCAGCTGTGTACTTCTGTGCCAGCAGCCGGATCACTGAAGCTTTCTTTGGACAA	CASSRITEAFF	1	3.717472118959108E-4	33	TCRBV12-03/12-04*01	TCRBV12	TCRBV12-03/12-04	01								TCRBD01,TCRBD02	TCRBD01-01,TCRBD02-01		TCRBJ01-01*01	TCRBJ01	TCRBJ01-01	01				6	1	1	8	2	4	48	59	61	64	65	1	In	VDJ
NNNNTGAAGATCCAGCCCTCAGAACCCAGGGACTCAGCTGTGTACTTCTGTGCCAGCGGGAGTGGAGAGACCCAGTACTTCGGGCCA	CASGSGETQYF	1	3.717472118959108E-4	33	TCRBV12-03/12-04*01	TCRBV12	TCRBV12-03/12-04	01				TCRBD02-01*02	TCRBD02	TCRBD02-01	02				TCRBJ02-05*01	TCRBJ02	TCRBJ02-05	01				8	3	9	2	0	4	48	-1	57	62	65	1	In	VDJ
GTGACCAGTGCCCATCCTGAAGACAGCAGCTTCTACATCTGCAGTGCTAGAGATCTGCAGGGAGGCACTGAAGCTTTCTTTGGACAA	CSARDLQGGTEAFF	1	3.717472118959108E-4	42	TCRBV20	TCRBV20				TCRBV20-01,TCRBV20-or09_02		TCRBD02-01*02	TCRBD02	TCRBD02-01	02				TCRBJ01-01*01	TCRBJ01	TCRBJ01-01	01				0	0	9	1	6	4	39	53	59	-1	65	1	In	VDJ
CACGCCCTGCAGCCAGAAGACTCAGCCCTGTATCTCTGCGCCAGCAGCCCCCTCCTCGGAGGGTTGGGCGAGCAGTACTTCGGGCCG	CASSPLLGGLGEQYF	1	3.717472118959108E-4	45	TCRBV04-01*01	TCRBV04	TCRBV04-01	01				TCRBD02-01*02	TCRBD02	TCRBD02-01	02				TCRBJ02-07*01	TCRBJ02	TCRBJ02-07	01				4	5	10	0	8	6	36	49	57	63	68	1	In	VDJ
ATCAATTCCCTGGAGCTTGGTGACTCTGCTGTGTATTTCTGTGCCAGCAGCCAAGGAGGACGGGACACTGAAGCTTTCTTTGGACAA	CASSQGGRDTEAFF	1	3.717472118959108E-4	42	TCRBV03-01/03-02*01	TCRBV03	TCRBV03-01/03-02	01								TCRBD01,TCRBD02	TCRBD01-01,TCRBD02-01		TCRBJ01-01*01	TCRBJ01	TCRBJ01-01	01				1	3	1	7	2	3	39	55	57	61	64	1	In	VDJ
AATCTTCACATCAATTCCCTGGAGCTTGGTGACTCTGCTGTGTATTTCTGTGCCAGCAGGAGAGGGGAAAAACTGTTTTTTGGCAGT	CASRRGEKLFF	1	3.717472118959108E-4	33	TCRBV03-01/03-02*01	TCRBV03	TCRBV03-01/03-02	01				TCRBD02-01*02	TCRBD02	TCRBD02-01	02				TCRBJ01-04*01	TCRBJ01	TCRBJ01-04	01				6	0	11	0	2	8	48	59	61	-1	66	1	In	VDJ
ACTGTGACATCGGCCCAAAAGAACCCGACAGCTTTCTATCTCTGTGCCAGTAGTATGGACAGGACTAGGGAGCAGTACTTCGGGCCG	CASSMDRTREQYF	1	3.717472118959108E-4	39	TCRBV19-01*01	TCRBV19	TCRBV19-01	01								TCRBD01,TCRBD02	TCRBD01-01,TCRBD02-01		TCRBJ02-07*01	TCRBJ02	TCRBJ02-07	01				3	6	1	4	0	7	42	-1	56	63	69	1	In	VDJ
ATCCGGTCCACAAAGCTGGAGGACTCAGCCATGTACTTCTGTGCCAGCAGTGAATCCGGGGGCTTGGGCCCTGCTGACTTCGGTTCG	CASSESGGLGPADF	1	3.717472118959108E-4	42	TCRBV02-01	TCRBV02	TCRBV02-01				01,03					TCRBD01,TCRBD02	TCRBD01-01,TCRBD02-01		TCRBJ01-02*01	TCRBJ01	TCRBJ01-02	01				2	14	6	0	3	16	39	54	57	63	77	1	In	VDJ
NCTCTCACTGTGACATCGGCCCAAAAGAACCCGACAGCTTTCTATCTCTGTGCCAGTAGTCGGGGCTCCGAGCAGTACTTCGGGCCG	CASSRGSEQYF	1	3.717472118959108E-4	33	TCRBV19-01*01	TCRBV19	TCRBV19-01	01								TCRBD01,TCRBD02	TCRBD01-01,TCRBD02-01		TCRBJ02-07*01	TCRBJ02	TCRBJ02-07	01				5	2	7	0	1	6	48	60	61	66	68	1	In	VDJ
GAGTCTGCCATCCCCAACCAGACAGCTCTTTACTTCTGTGCCACCAGTTACGGGGACAGGGACACCGGGGAGCTGTTTTTTGGAGAA	CATSYGDRDTGELFF	1	3.717472118959108E-4	45	TCRBV24-01*01	TCRBV24	TCRBV24-01	01				TCRBD01-01*01	TCRBD01	TCRBD01-01	01				TCRBJ02-02*01	TCRBJ02	TCRBJ02-02	01				6	0	0	3	4	3	36	48	52	-1	61	1	In	VDJ
CACACCCTGCAGCCAGAAGACTCGGCCCTGTATCTCTGCGCCAGCAGCCAAGGGACTTTTAATCACAATGAGCAGTTCTTCGGGCCA	CASSQGTFNHNEQFF	1	3.717472118959108E-4	45	TCRBV04-03*01	TCRBV04	TCRBV04-03	01				TCRBD02-01	TCRBD02	TCRBD02-01				01,02	TCRBJ02-01*01	TCRBJ02	TCRBJ02-01	01				1	7	1	10	0	5	36	-1	52	57	64	1	In	VDJ
ATTCTGGAGTCCGCCAGCACCAACCAGACATCTATGTACCTCTGTGCCAGCAGTTTACCGGCAGGAGGTGAAGCTTTCTTTGGACAA	CASSLPAGGEAFF	2	7.434944237918215E-4	39	TCRBV28-01*01	TCRBV28	TCRBV28-01	01				TCRBD02-01*02	TCRBD02	TCRBD02-01	02				TCRBJ01-01*01	TCRBJ01	TCRBJ01-01	01				2	0	10	1	6	7	42	57	63	-1	68	2	In	VDJ
GTGAACGCCTTGGAGCTGGACGACTCGGCCCTGTATCTCTGTGCCAGCACCCCCGGCATGGGCTCCTACGAGCAGTACTTCGGGCCG	CASTPGMGSYEQYF	1	3.717472118959108E-4	42	TCRBV05-04*01	TCRBV05	TCRBV05-04	01								TCRBD01,TCRBD02	TCRBD01-01,TCRBD02-01		TCRBJ02-07*01	TCRBJ02	TCRBJ02-07	01				6	0	0	9	10	0	39	49	59	-1	62	1	In	VDJ
CTGGAGTCCGCCAGCACCAACCAGACATCTATGTACCTCTGTGCCAGCAGCCCGGGCCTCTCTGGAAACACCATATATTTTGGAGAG	CASSPGLSGNTIYF	1	3.717472118959108E-4	42	TCRBV28-01*01	TCRBV28	TCRBV28-01	01								TCRBD01,TCRBD02	TCRBD01-01,TCRBD02-01		TCRBJ01-03*01	TCRBJ01	TCRBJ01-03	01				6	2	8	0	3	0	39	50	53	57	59	1	In	VDJ
CAGCCTGCAGAGCTTGGGGACTCGGCCGTGTATCTCTGTGCCAGCAGCTTAGGCACAGATTCTCAAGAGACCCAGTACTTCGGGCCA	CASSLGTDSQETQYF	1	3.717472118959108E-4	45	TCRBV11-03*01	TCRBV11	TCRBV11-03	01				TCRBD01-01*01	TCRBD01	TCRBD01-01	01				TCRBJ02-05*01	TCRBJ02	TCRBJ02-05	01				1	5	3	5	2	2	36	52	54	58	63	1	In	VDJ
ACATCGGCCCAAAAGAACCCGACAGCTTTCTATCTCTGTGCCAGTAGTATAGGGGGGCACGGGGGCACTGAAGCTTTCTTTGGACAA	CASSIGGHGGTEAFF	1	3.717472118959108E-4	45	TCRBV19-01*01	TCRBV19	TCRBV19-01	01								TCRBD01,TCRBD02	TCRBD01-01,TCRBD02-01		TCRBJ01-01*01	TCRBJ01	TCRBJ01-01	01				1	7	6	0	0	4	36	-1	52	58	65	1	In	VDJ
CTGGAGTCCGCCAGCACCAACCAGACATCTATGTACCTCTGTGCCAGCCTCCCACGGACAGGGGATTACGAGCAGTACTTCGGGCCG	CASLPRTGDYEQYF	1	3.717472118959108E-4	42	TCRBV28-01*01	TCRBV28	TCRBV28-01	01				TCRBD01-01*01	TCRBD01	TCRBD01-01	01				TCRBJ02-07*01	TCRBJ02	TCRBJ02-07	01				8	2	1	2	7	4	39	48	55	64	66	1	In	VDJ
GATTCTGGAGTCCGCCAGCACCAACCAGACATCTATGTACCTCTGTGCCAGCAGTTTGTAAAAGTCTACGAGCAGTACTTCGGGCCG		1	3.717472118959108E-4	38	TCRBV28-01*01	TCRBV28	TCRBV28-01	01								TCRBD01,TCRBD02	TCRBD01-01,TCRBD02-01		TCRBJ02-07*01	TCRBJ02	TCRBJ02-07	01				3	1	5	5	5	3	43	57	62	64	65	1	Out	VDJ
GTCCACGGAGTCAGGGGACACAGCACTGTATTTCTGTGCCAGCAGCAATACCGGCGGAGCGCCTCCTACGAGCAGTACTTCGGGCCG		1	3.717472118959108E-4	47	TCRBV21-01*01	TCRBV21	TCRBV21-01	01				TCRBD02-01	TCRBD02	TCRBD02-01				01,02	TCRBJ02-07*01	TCRBJ02	TCRBJ02-07	01				3	1	6	6	9	0	34	48	57	61	62	1	Out	VDJ
NTGTCGGCTGCTCCCTCCCAGACATCTGTGTACTTCTGTGCCAGCAGTGAGCTAGCGGGAGGGCCCTACGAGCAGTACTTCGGGCCG	CASSELAGGPYEQYF	1	3.717472118959108E-4	45	TCRBV06-01*01	TCRBV06	TCRBV06-01	01				TCRBD02-01*02	TCRBD02	TCRBD02-01	02				TCRBJ02-07*01	TCRBJ02	TCRBJ02-07	01				3	1	4	0	1	2	36	50	51	63	64	1	In	VDJ
TCTGCCATCCCCAACCAGACAGCTCTTTACTTCTGTGCCACCAGTGCGGGGGCCCTTCTCTCCTACAATGAGCAGTTCTTCGGGCCA	CATSAGALLSYNEQFF	1	3.717472118959108E-4	48	TCRBV24-01*01	TCRBV24	TCRBV24-01	01								TCRBD01,TCRBD02	TCRBD01-01,TCRBD02-01		TCRBJ02-01*01	TCRBJ02	TCRBJ02-01	01				5	6	6	0	1	0	33	46	47	53	59	1	In	VDJ
GTGAGCAACATGAGCCCTGAAGACAGCAGCATATATCTCTGCAGCGTTGATCAGGACTCCTGGGCAGATACGCAGTATTTTGGCCCA	CSVDQDSWADTQYF	2	7.434944237918215E-4	42	TCRBV29-01	TCRBV29	TCRBV29-01				01,02	TCRBD02-01	TCRBD02	TCRBD02-01				01,02	TCRBJ02-03*01	TCRBJ02	TCRBJ02-03	01				3	6	1	10	3	4	39	50	53	58	64	2	In	VDJ
CCCCTCACTCTGGAGTCAGCTACCCGCTCCCAGACATCTGTGTATTTCTGCGCCAGCAGTGCGGACAGAAAAGCTTTCTTTGGACAA	CASSADRKAFF	1	3.717472118959108E-4	33	TCRBV10-02*01	TCRBV10	TCRBV10-02	01				TCRBD01-01*01	TCRBD01	TCRBD01-01	01				TCRBJ01-01*01	TCRBJ01	TCRBJ01-01	01				4	2	1	5	1	9	48	61	62	68	70	1	In	VDJ
CTGAGCTCTCTGGAGCTGGGGGACTCAGCTTTGTATTTCTGTGCCAGCAGCGCGGACCTGGCGGTCTATGGCTACACCTTCGGTTCG	CASSADLAVYGYTF	1	3.717472118959108E-4	42	TCRBV09-01*01	TCRBV09	TCRBV09-01	01								TCRBD01,TCRBD02	TCRBD01-01,TCRBD02-01		TCRBJ01-02*01	TCRBJ01	TCRBJ01-02	01				3	8	1	7	1	4	39	52	53	57	65	1	In	VDJ
CAGCCCTCAGAACCCAGGGACTCAGCTGTGTACTTCTGTGCCAGCAGCGGGTATGCGGCCCTGGACTATGGCTACACCTTCGGTTCG	CASSGYAALDYGYTF	1	3.717472118959108E-4	45	TCRBV12	TCRBV12				TCRBV12-03/12-04,TCRBV12-04		TCRBD02-01	TCRBD02	TCRBD02-01				01,02	TCRBJ01-02*01	TCRBJ01	TCRBJ01-02	01				6	6	7	5	7	3	36	47	54	58	64	1	In	VDJ
GTGAGCACCTTGGAGCTGGGGGACTCGGCCCTTTATCTTTGCGCCAGCAGCGGGGGGACTAGCGGCTACGAGCAGTACTTCGGGCCG	CASSGGTSGYEQYF	1	3.717472118959108E-4	42	TCRBV05-01*01	TCRBV05	TCRBV05-01	01				TCRBD02-01	TCRBD02	TCRBD02-01				01,02	TCRBJ02-07*01	TCRBJ02	TCRBJ02-07	01				4	0	0	5	3	3	39	51	54	-1	65	1	In	VDJ
CTGACAGTGACCAGTGCCCATCCTGAAGACAGCAGCTTCTACATCTGCAGTGCTACACGGGACAGCACTGAAGCTTTCTTTGGACAA	CSATRDSTEAFF	1	3.717472118959108E-4	36	TCRBV20	TCRBV20				TCRBV20-01,TCRBV20-or09_02		TCRBD01-01*01	TCRBD01	TCRBD01-01	01				TCRBJ01-01*01	TCRBJ01	TCRBJ01-01	01				4	0	0	5	3	4	45	55	58	-1	65	1	In	VDJ
ATCCTGAGTTCTAAGAAGCTCCTTCTCAGTGACTCTGGCTTCTATCTCTGTGCCTGGGGGAGAGGCGAAAAACTGTTTTTTGGCAGT	CAWGRGEKLFF	1	3.717472118959108E-4	33	TCRBV30-01*05	TCRBV30	TCRBV30-01	05				TCRBD02-01*02	TCRBD02	TCRBD02-01	02				TCRBJ01-04*01	TCRBJ01	TCRBJ01-04	01				3	1	11	1	2	8	48	59	61	65	66	1	In	VDJ
CAGCCTGCAGAGCTTGAGGACTCGGCCGTGTATCTCTGTGCCAGCAGCCGCGGGCTGGGGAAGGGCTACGAGCAGTACTTCGGGCCG	CASSRGLGKGYEQYF	1	3.717472118959108E-4	45	TCRBV11	TCRBV11				TCRBV11-02,TCRBV11-03		TCRBD02-01	TCRBD02	TCRBD02-01				01,02	TCRBJ02-07*01	TCRBJ02	TCRBJ02-07	01				5	11	7	4	1	3	36	48	49	54	65	1	In	VDJ
CAGCCCTCAGAACCCAGGGACTCAGCTGTGTACTTCTGTGCCAGCAGTTTAGGAGCGGGAGGTTCCTACGAGCAGTACTTCGGGCCG	CASSLGAGGSYEQYF	1	3.717472118959108E-4	45	TCRBV12	TCRBV12				TCRBV12-03/12-04,TCRBV12-04		TCRBD02-01*02	TCRBD02	TCRBD02-01	02				TCRBJ02-07*01	TCRBJ02	TCRBJ02-07	01				1	1	6	1	1	1	36	52	53	62	63	1	In	VDJ
GCCTTGTTGCTGGGGGACTCGGCCCTCTATCTCTGTGCCAGCAGCATCGGGCCGCCGTCTGGGGCCAACGTCCTGACTTTCGGGGCC	CASSIGPPSGANVLTF	1	3.717472118959108E-4	48	TCRBV05-06*01	TCRBV05	TCRBV05-06	01								TCRBD01,TCRBD02	TCRBD01-01,TCRBD02-01		TCRBJ02-06*01	TCRBJ02	TCRBJ02-06	01				4	5	8	0	3	1	33	45	48	52	57	1	In	VDJ
GTGACATCGGCCCAAAAGAACCCGACAGCTTTCTATCTCTGTGCCAGTAGTATACGGGGGCTCTACAATGAGCAGTTCTTCGGGCCA	CASSIRGLYNEQFF	1	3.717472118959108E-4	42	TCRBV19-01*01	TCRBV19	TCRBV19-01	01								TCRBD01,TCRBD02	TCRBD01-01,TCRBD02-01		TCRBJ02-01*01	TCRBJ02	TCRBJ02-01	01				2	1	6	0	1	3	39	54	55	61	62	1	In	VDJ
CAGCCCTCAGAACCCAGGGACTCAGCTGTGTACTTCTGTGCCAGCAGTTTAAGGGGATCGAACACCGGGGAGCTGTTTTTTGGAGAA	CASSLRGSNTGELFF	1	3.717472118959108E-4	45	TCRBV12	TCRBV12				TCRBV12-03/12-04,TCRBV12-04		TCRBD01-01*01	TCRBD01	TCRBD01-01	01				TCRBJ02-02*01	TCRBJ02	TCRBJ02-02	01				2	2	5	2	0	0	36	-1	51	56	58	1	In	VDJ
ACTCTGAAGATCCAGCGCACAGAGCAGGGGGACTCGGCCATGTATCTCTGTGCCACAGCGTTGGGCCTTGAAGCTTTCTTTGGACAA	CATALGLEAFF	1	3.717472118959108E-4	33	TCRBV07-09	TCRBV07	TCRBV07-09				01,05,06					TCRBD01,TCRBD02	TCRBD01-01,TCRBD02-01		TCRBJ01-01*01	TCRBJ01	TCRBJ01-01	01				10	2	8	0	7	7	48	55	62	66	68	1	In	VDJ
AGCTCTCTGGAGCTGGGGGACTCAGCTTTGTATTTCTGTGCCAGCAGCTCATTGGGGACAGGGGACAGTGAAGCTTTCTTTGGACAA	CASSSLGTGDSEAFF	1	3.717472118959108E-4	45	TCRBV09-01*01	TCRBV09	TCRBV09-01	01				TCRBD01-01*01	TCRBD01	TCRBD01-01	01				TCRBJ01-01*01	TCRBJ01	TCRBJ01-01	01				4	4	0	2	6	7	36	48	54	64	68	1	In	VDJ
AAGATCCGGTCCACAAAGCTGGAGGACTCAGCCATGTACTTCTGTGCCAGCAGTGAAGTAGGGGTGACTGAAGCTTTCTTTGGACAA	CASSEVGVTEAFF	1	3.717472118959108E-4	39	TCRBV02-01	TCRBV02	TCRBV02-01				01,03	TCRBD01-01*01	TCRBD01	TCRBD01-01	01				TCRBJ01-01*01	TCRBJ01	TCRBJ01-01	01				1	2	5	2	1	5	42	58	59	64	66	1	In	VDJ
GAGTCCGCTACCAGCTCCCAGACATCTGTGTACTTCTGTGCCATCAGTGAAGTCAGCGGGGGGAACACTGAAGCTTTCTTTGGACAA	CAISEVSGGNTEAFF	1	3.717472118959108E-4	45	TCRBV10-03*01	TCRBV10	TCRBV10-03	01				TCRBD02-01*01	TCRBD02	TCRBD02-01	01				TCRBJ01-01*01	TCRBJ01	TCRBJ01-01	01				3	0	6	2	4	1	36	50	54	-1	62	1	In	VDJ
TCTAAGAAGCTCTTTCTCAGTGACTCTGGCTTCTATCTCTGTGCCTGGAGACACGTGTCGGCGGGTTCACCCCTCCACTTTGGGAAT	CAWRHVSAGSPLHF	1	3.717472118959108E-4	42	TCRBV30-01*01	TCRBV30	TCRBV30-01	01				TCRBD02-01	TCRBD02	TCRBD02-01				01,02	TCRBJ01-06*01	TCRBJ01	TCRBJ01-06	01				3	0	7	4	10	9	39	50	60	-1	65	1	In	VDJ
TGAGTTCTAAGAAGCTCCTTCTCAGTGACTCTGGCTTCTATCTCTGTGCCTGGAGTGAACAGCTCCTACGAGCAGTACTTCGGGCCG		1	3.717472118959108E-4	37	TCRBV30-01*01	TCRBV30	TCRBV30-01	01				TCRBD01-01*01	TCRBD01	TCRBD01-01	01				TCRBJ02-07*01	TCRBJ02	TCRBJ02-07	01				1	0	3	5	1	0	44	57	58	-1	62	1	Out	VDJ
TTCATCCTGAGTTCTAAGAAGCTCCTTCTCAGTGACTCTGGCTTCTATCTCTGTGCCTGGGGTGGAAACACCATATATTTTGGAGAG	CAWGGNTIYF	1	3.717472118959108E-4	30	TCRBV30-01*05	TCRBV30	TCRBV30-01	05											TCRBJ01-03*01	TCRBJ01	TCRBJ01-03	01				3	0	0	0	0	3	51	-1	-1	-1	62	1	In	VJ
GTGACCAGTGCCCATCCTGAAGACAGCAGCTTCTACATCTGCAGTGCTAGAGGTACCGGGAGAGGCAATGAGCAGTTCTTCGGGCCA	CSARGTGRGNEQFF	1	3.717472118959108E-4	42	TCRBV20	TCRBV20				TCRBV20-01,TCRBV20-or09_02		TCRBD02-01*02	TCRBD02	TCRBD02-01	02				TCRBJ02-01*01	TCRBJ02	TCRBJ02-01	01				1	3	8	2	4	6	39	52	56	62	65	1	In	VDJ
ATCCAGCCCTCAGAACCCAGGGACTCAGCTGTGTACTTCTGTGCCAGCAGTTTAGCGCGCGTCTACAATGAGCAGTTCTTCGGGCCA	CASSLARVYNEQFF	2	7.434944237918215E-4	42	TCRBV12	TCRBV12				TCRBV12-03/12-04,TCRBV12-04		TCRBD02-01	TCRBD02	TCRBD02-01				01,02	TCRBJ02-01*01	TCRBJ02	TCRBJ02-01	01				0	3	7	6	0	3	39	-1	56	59	62	2	In	VDJ
GTGACATCGGCCCAAAAGAACCCGACAGCTTTCTATCTCTGTGCCAGTAGTCCCGGGGCGTACCAAGAGACCCAGTACTTCGGGCCA	CASSPGAYQETQYF	1	3.717472118959108E-4	42	TCRBV19-01*01	TCRBV19	TCRBV19-01	01								TCRBD01,TCRBD02	TCRBD01-01,TCRBD02-01		TCRBJ02-05*01	TCRBJ02	TCRBJ02-05	01				5	2	7	0	3	0	39	51	54	59	61	1	In	VDJ
GTGAACGCCTTGGAGCTGGAGGACTCGGCCCTGTATCTCTGTGCCAGCAGGAGGGGTCTGAACACCGGGGAGCTGTTTTTTGGAGAA	CASRRGLNTGELFF	1	3.717472118959108E-4	42	TCRBV05-08*01	TCRBV05	TCRBV05-08	01								TCRBD01,TCRBD02	TCRBD01-01,TCRBD02-01		TCRBJ02-02*01	TCRBJ02	TCRBJ02-02	01				5	3	5	2	1	1	39	50	51	56	59	1	In	VDJ
ATCCGGTCCACAAAGCTGGAGGACTCAGCCATGTACTTCTGTGCCAGCAGTAGGGAGGGACAGGGGAATGGCTACACCTTCGGTTCG	CASSREGQGNGYTF	1	3.717472118959108E-4	42	TCRBV02-01	TCRBV02	TCRBV02-01				01,03	TCRBD01-01*01	TCRBD01	TCRBD01-01	01				TCRBJ01-02*01	TCRBJ01	TCRBJ01-02	01				5	1	0	2	5	6	39	51	56	66	67	1	In	VDJ
CAGCCTGCAGAGCTTGGGGACTCGGCCGTGTATCTCTGTGCCAGCAGCTTAGCGGGGGTCTCTGGAAACACCATATATTTTGGAGAG	CASSLAGVSGNTIYF	1	3.717472118959108E-4	45	TCRBV11-03*01	TCRBV11	TCRBV11-03	01				TCRBD02-01*01	TCRBD02	TCRBD02-01	01				TCRBJ01-03*01	TCRBJ01	TCRBJ01-03	01				1	1	8	2	0	0	36	-1	52	58	59	1	In	VDJ
AACGCCTTGGAGCTGGACGACTCGGCCCTGTATCTCTGTGCCAGCAGCTTGGTACTAGCGGGACATGAGACCCAGTACTTCGGGCCA	CASSLVLAGHETQYF	1	3.717472118959108E-4	45	TCRBV05-04*01	TCRBV05	TCRBV05-04	01				TCRBD02-01*02	TCRBD02	TCRBD02-01	02				TCRBJ02-05*01	TCRBJ02	TCRBJ02-05	01				0	3	3	3	1	5	36	52	53	63	66	1	In	VDJ
ATTCTGGAGTCCGCCAGCACCAACCAGACATCTATGTACCTCTGTGCCAGCAGGACTCCGGGGTACACTGAAGCTTTCTTTGGACAA	CASRTPGYTEAFF	1	3.717472118959108E-4	39	TCRBV28-01*01	TCRBV28	TCRBV28-01	01				TCRBD02-01*01	TCRBD02	TCRBD02-01	01				TCRBJ01-01*01	TCRBJ01	TCRBJ01-01	01				6	1	8	3	5	3	42	53	58	63	64	1	In	VDJ
AAGATCCAGCGCACAGAGCAGCGGGACTCGGCCATGTATCGCTGTGCCAGCAGCTTAACGGGGAATCAGCCCCAGCATTTTGGTGAT	CASSLTGNQPQHF	1	3.717472118959108E-4	39	TCRBV07-06*01	TCRBV07	TCRBV07-06	01				TCRBD02-01*01	TCRBD02	TCRBD02-01	01				TCRBJ01-05*01	TCRBJ01	TCRBJ01-05	01				2	0	8	3	1	4	42	57	58	-1	63	1	In	VDJ
ACTGTGAGCAACATGAGCCCTGAAGACAGCAGCATATATCTCTGCAGCGTTGAAGTCCAGGGGGCGGATGGCTACACCTTCGGTTCG	CSVEVQGADGYTF	2	7.434944237918215E-4	39	TCRBV29-01	TCRBV29	TCRBV29-01				01,02	TCRBD01-01*01	TCRBD01	TCRBD01-01	01				TCRBJ01-02*01	TCRBJ01	TCRBJ01-02	01				1	2	4	0	2	6	42	55	57	65	67	2	In	VDJ
CTGACAGTGACCAGTGCCCATCCTGAAGACAGCAGCTTCTACATCTGCAGTGCTAGTAAGTCCTACTACGAGCAGTACTTCGGGCCG	CSASKSYYEQYF	2	7.434944237918215E-4	36	TCRBV20-01*04	TCRBV20	TCRBV20-01	04				TCRBD02-01	TCRBD02	TCRBD02-01				01,02	TCRBJ02-07*01	TCRBJ02	TCRBJ02-07	01				2	0	4	9	5	3	45	57	62	-1	65	2	In	VDJ
ACCCTGCAGCCAGAAGACTCGGCCCTGTATCTCTGCGCCAGCAGCCAAGCCTTTGAGGCCTACAACTACGAGCAGTACTTCGGGCCG	CASSQAFEAYNYEQYF	1	3.717472118959108E-4	48	TCRBV04-03*01	TCRBV04	TCRBV04-03	01				TCRBD02-01*02	TCRBD02	TCRBD02-01	02				TCRBJ02-07*01	TCRBJ02	TCRBJ02-07	01				1	7	11	1	5	3	33	49	54	58	65	1	In	VDJ
CAGCGCACAGAGCGGGGGGACTCAGCCGTGTATCTCTGTGCCAGCAGCTACATAAAATCACCCTACAATGAGCAGTTCTTCGGGCCA	CASSYIKSPYNEQFF	1	3.717472118959108E-4	45	TCRBV07-03*01	TCRBV07	TCRBV07-03	01				TCRBD01-01*01	TCRBD01	TCRBD01-01	01				TCRBJ02-01*01	TCRBJ02	TCRBJ02-01	01				4	9	3	6	0	2	36	-1	49	52	61	1	In	VDJ
AACATGAGCTCCTTGGAGCTGGGGGACTCAGCCCTGTACTTCTGTGCCAGCAGCACAAGGTCCGGAGGGACCCAGTACTTCGGGCCA	CASSTRSGGTQYF	1	3.717472118959108E-4	39	TCRBV13-01*01	TCRBV13	TCRBV13-01	01				TCRBD02-01*02	TCRBD02	TCRBD02-01	02				TCRBJ02-05*01	TCRBJ02	TCRBJ02-05	01				5	0	10	1	9	7	42	54	63	-1	68	1	In	VDJ
CTGGAGTCCGCCAGCACCAACCAGACATCTATGTACCTCTGTGCCAGCAGTTTAGAGGGGGCTCGAGAGACCCAGTACTTCGGGCCA	CASSLEGARETQYF	2	7.434944237918215E-4	42	TCRBV28-01*01	TCRBV28	TCRBV28-01	01				TCRBD01-01*01	TCRBD01	TCRBD01-01	01				TCRBJ02-05*01	TCRBJ02	TCRBJ02-05	01				2	3	5	0	1	4	39	54	55	62	65	2	In	VDJ
TTGGAGCTGGAGGACTCGGCCCTGTATCTCTGTGCCAGCAGCCCGGGGATCATGACTAGCGGGAGAGATACGCAGTATTTTGGCCCA	CASSPGIMTSGRDTQYF	1	3.717472118959108E-4	51	TCRBV05-08*01	TCRBV05	TCRBV05-08	01				TCRBD02-01*02	TCRBD02	TCRBD02-01	02				TCRBJ02-03*01	TCRBJ02	TCRBJ02-03	01				4	0	2	2	11	5	30	42	53	-1	65	1	In	VDJ
CTGAAGATCCGGTCCACAAAGCTGGAGGACTCAGCCATGTACTTCTGTGCCAGCGCAACAGGGAATCAGCCCCAGCATTTTGGTGAT	CASATGNQPQHF	2	7.434944237918215E-4	36	TCRBV02-01	TCRBV02	TCRBV02-01				01,03	TCRBD01-01*01	TCRBD01	TCRBD01-01	01				TCRBJ01-05*01	TCRBJ01	TCRBJ01-05	01				8	0	3	3	3	4	45	54	57	-1	63	2	In	VDJ
ACTGTGACATCGGCCCAAAAGAACCCGACAGCTTTCTATCTCTGTGCCAGTAACACTGGGGTCTGGCAGCCCCAGCATTTTGGTGAT	CASNTGVWQPQHF	5	0.0018587360594795538	39	TCRBV19-01*01	TCRBV19	TCRBV19-01	01								TCRBD01,TCRBD02	TCRBD01-01,TCRBD02-01		TCRBJ01-05*01	TCRBJ01	TCRBJ01-05	01				7	5	6	2	5	7	42	52	57	61	66	5	In	VDJ
GTGAACGCCTTGTTGCTGGGGGACTCGGCCCTGTATCTCTGTGCCAGCAGTAAACGGGACATTTCCTACGAGCAGTACTTCGGGCCG	CASSKRDISYEQYF	1	3.717472118959108E-4	42	TCRBV05-05*01	TCRBV05	TCRBV05-05	01				TCRBD01-01*01	TCRBD01	TCRBD01-01	01				TCRBJ02-07*01	TCRBJ02	TCRBJ02-07	01				5	2	0	6	5	1	39	50	55	61	63	1	In	VDJ
GATCCAGTCCACGGAGTCAGGGGACACAGCACTGTATTTCTGTGCCAGCAGCAAGAGGCGGGAGCGGGAGAGCAGTACTTCGGGCCG		1	3.717472118959108E-4	41	TCRBV21-01*01	TCRBV21	TCRBV21-01	01				TCRBD02-01*02	TCRBD02	TCRBD02-01	02				TCRBJ02-07*01	TCRBJ02	TCRBJ02-07	01				3	0	6	3	8	7	40	54	62	-1	69	1	Out	VDJ
GCCAGAAGACTCAGCCCTGTATCTCTGCGCCAGCAGCCAAGAGGGTAGCGGGAGGGCCGCGGGTACAATGAGCAGTTCTTCGGGCCA		1	3.717472118959108E-4	56	TCRBV04-01*01	TCRBV04	TCRBV04-01	01				TCRBD02-01*02	TCRBD02	TCRBD02-01	02				TCRBJ02-01*01	TCRBJ02	TCRBJ02-01	01				0	7	5	0	3	4	25	42	45	56	63	1	Out	VDJ
GTGACCAGTGCCCATCCTGAAGACAGCAGCTTCTACATCTGCAGTGCTCTAAGCGGGAGTTATGCAGATACGCAGTATTTTGGCCCA	CSALSGSYADTQYF	1	3.717472118959108E-4	42	TCRBV20	TCRBV20				TCRBV20-01,TCRBV20-or09_02		TCRBD02-01*02	TCRBD02	TCRBD02-01	02				TCRBJ02-03*01	TCRBJ02	TCRBJ02-03	01				5	5	6	2	3	4	39	48	51	59	64	1	In	VDJ
ACCTTGGAGCTGGGGGACTCGGCCCTTTATCTTTGCGCCAGCAGCCCCATGACTAGCGGGAGCGCAGATACGCAGTATTTTGGCCCA	CASSPMTSGSADTQYF	1	3.717472118959108E-4	48	TCRBV05-01*01	TCRBV05	TCRBV05-01	01				TCRBD02-01*02	TCRBD02	TCRBD02-01	02				TCRBJ02-03*01	TCRBJ02	TCRBJ02-03	01				4	2	2	2	5	4	33	45	50	62	64	1	In	VDJ
AATTCCCTGGAGCTTGGTGACTCTGCTGTGTATTTCTGTGCCAGCAGCCAAGGCAGGGTGACTACCGGGGAGCTGTTTTTTGGAGAA	CASSQGRVTTGELFF	1	3.717472118959108E-4	45	TCRBV03-01/03-02*01	TCRBV03	TCRBV03-01/03-02	01				TCRBD01-01*01	TCRBD01	TCRBD01-01	01				TCRBJ02-02*01	TCRBJ02	TCRBJ02-02	01				1	5	4	3	1	5	36	52	53	58	63	1	In	VDJ
AATGTGAACGCCTTGTTGCTGGGGGACTCGGCCCTCTATCTCTGTGCCAGCAGCTTTTTGAAGGGGTCTGAAGCTTTCTTTGGACAA	CASSFLKGSEAFF	1	3.717472118959108E-4	39	TCRBV05-06*01	TCRBV05	TCRBV05-06	01				TCRBD01-01*01	TCRBD01	TCRBD01-01	01				TCRBJ01-01*01	TCRBJ01	TCRBJ01-01	01				2	1	5	2	5	6	42	56	61	66	67	1	In	VDJ
CTGATTCTGGAGTCCGCCAGCACCAACCAGACATCTATGTACCTCTGTGCCAGCAGTCCCAGGGATTCACCCCTCCACTTTGGGAAT	CASSPRDSPLHF	1	3.717472118959108E-4	36	TCRBV28-01*01	TCRBV28	TCRBV28-01	01				TCRBD01-01*01	TCRBD01	TCRBD01-01	01				TCRBJ01-06*01	TCRBJ01	TCRBJ01-06	01				5	0	4	3	2	8	45	57	59	-1	64	1	In	VDJ
GAGTCCGCCAGCACCAACCAGACATCTATGTACCTCTGTGCCAGCAGTTTACCCCGACAGGGAGCCTATGGCTACACCTTCGGTTCG	CASSLPRQGAYGYTF	2	7.434944237918215E-4	45	TCRBV28-01*01	TCRBV28	TCRBV28-01	01				TCRBD01-01*01	TCRBD01	TCRBD01-01	01				TCRBJ01-02*01	TCRBJ01	TCRBJ01-02	01				2	3	2	3	4	4	36	51	55	62	65	2	In	VDJ
TCGGCCCAAAAGAACCCGACAGCTTTCTATCTCTGTGCCAGTAGTATAGATCTGAGACAGGGATTCTACGAGCAGTACTTCGGGCCG	CASSIDLRQGFYEQYF	1	3.717472118959108E-4	48	TCRBV19-01*01	TCRBV19	TCRBV19-01	01				TCRBD01-01*01	TCRBD01	TCRBD01-01	01				TCRBJ02-07*01	TCRBJ02	TCRBJ02-07	01				0	3	2	3	5	3	33	50	55	62	65	1	In	VDJ
TCCTGGAGTCGCCCAGCCCCAACCAGACCTCTCTGTACTTCTGTGCCAGCAGGTCCAAGCTCTGGAAACACCATATATTTTGGAGAG		1	3.717472118959108E-4	40	TCRBV27-01*01	TCRBV27	TCRBV27-01	01								TCRBD01,TCRBD02	TCRBD01-01,TCRBD02-01		TCRBJ01-03*01	TCRBJ01	TCRBJ01-03	01				6	2	4	6	3	0	41	52	55	57	59	1	Out	VDJ
CGAGGAGATTCGGCAGCTTATTTCTGTGCCAGCTCACCCCTTACCGGGACAGGGGGGCCCGGGGCCAACGTCCTGACTTTCGGGGCC	CASSPLTGTGGPGANVLTF	1	3.717472118959108E-4	57	TCRBV18-01*01	TCRBV18	TCRBV18-01	01				TCRBD01-01*01	TCRBD01	TCRBD01-01	01				TCRBJ02-06*01	TCRBJ02	TCRBJ02-06	01				3	4	0	1	7	4	24	38	45	56	60	1	In	VDJ
ATTCTGGAGTCCGCCAGCACCAACCAGACATCTATGTACCTCTGTGCCAGCAGTTTATACCCGGGGGATGAGCAGTTCTTCGGGCCA	CASSLYPGDEQFF	1	3.717472118959108E-4	39	TCRBV28-01*01	TCRBV28	TCRBV28-01	01				TCRBD02-01*01	TCRBD02	TCRBD02-01	01				TCRBJ02-01*01	TCRBJ02	TCRBJ02-01	01				1	0	8	2	3	8	42	58	61	-1	67	1	In	VDJ
GCCAGCACCAACCAGACATCTATGTACCTCTGTGCCAGCAGTTTATGGCCGAGTAGCGAAGCCTACAATGAGCAGTTCTTCGGGCCA	CASSLWPSSEAYNEQFF	1	3.717472118959108E-4	51	TCRBV28-01*01	TCRBV28	TCRBV28-01	01				TCRBD02-01	TCRBD02	TCRBD02-01				01,02	TCRBJ02-01*01	TCRBJ02	TCRBJ02-01	01				0	3	5	6	6	2	30	47	53	58	61	1	In	VDJ
GAGCTGAATGTGAACGCCTTGTTGCTGGGGGACTCGGCCCTCTATCTCTGTGCCAGCAGCCTTAGGGAGACCCAGTACTTCGGGCCA	CASSLRETQYF	1	3.717472118959108E-4	33	TCRBV05-06*01	TCRBV05	TCRBV05-06	01								TCRBD01,TCRBD02	TCRBD01-01,TCRBD02-01		TCRBJ02-05*01	TCRBJ02	TCRBJ02-05	01				4	0	5	4	3	5	48	60	63	-1	66	1	In	VDJ
NTGTCGGCTGCTCCCTCCCAGACATCTGTGTACTTCTGTGCCAGCAGGGGACTAGCGGTTATGTCGGATACGCAGTATTTTGGCCCA	CASRGLAVMSDTQYF	1	3.717472118959108E-4	45	TCRBV06-05*01	TCRBV06	TCRBV06-05	01				TCRBD02-01	TCRBD02	TCRBD02-01				01,02	TCRBJ02-03*01	TCRBJ02	TCRBJ02-03	01				6	8	0	5	0	6	36	-1	47	58	66	1	In	VDJ
AGCACCAACCAGACATCTATGTACCTCTGTGCCAGCAGTTTATGGGTGGGAAGCTCACGCAGCACAGATACGCAGTATTTTGGCCCA	CASSLWVGSSRSTDTQYF	1	3.717472118959108E-4	54	TCRBV28-01*01	TCRBV28	TCRBV28-01	01								TCRBD01,TCRBD02	TCRBD01-01,TCRBD02-01		TCRBJ02-03*01	TCRBJ02	TCRBJ02-03	01				0	9	0	8	3	0	27	44	47	51	60	1	In	VDJ
GTGAGCACCTTGGAGCTGGGGGACTCGGCCCTTTATCTTTGCGCCAGCAGCTTGGAATCTAACACCGGGGAGCTGTTTTTTGGAGAA	CASSLESNTGELFF	1	3.717472118959108E-4	42	TCRBV05-01*01	TCRBV05	TCRBV05-01	01				TCRBD02-01	TCRBD02	TCRBD02-01				01,02	TCRBJ02-02*01	TCRBJ02	TCRBJ02-02	01				0	0	4	10	3	2	39	55	58	-1	60	1	In	VDJ
CTACACGCCCTGCAGCCAGAAGACTCAGCCCTGTATCTCTGCGCCAGCAGCCAAGCGGGGAGGGACACTGAAGCTTTCTTTGGACAA	CASSQAGRDTEAFF	1	3.717472118959108E-4	42	TCRBV04-01*01	TCRBV04	TCRBV04-01	01				TCRBD02-01*02	TCRBD02	TCRBD02-01	02				TCRBJ01-01*01	TCRBJ01	TCRBJ01-01	01				1	0	9	0	2	3	39	55	57	-1	64	1	In	VDJ
TCAATTCCCTGGAGCTTGGTGACTCTGCTGTGTATTTCTGTGCCAGCAGCCAAGCTAAGGGTGTGTCAGCCCCAGCATTTTGGTGAT		2	7.434944237918215E-4	43	TCRBV03-01/03-02*01	TCRBV03	TCRBV03-01/03-02	01								TCRBD01,TCRBD02	TCRBD01-01,TCRBD02-01		TCRBJ01-05*01	TCRBJ01	TCRBJ01-05	01				1	4	5	3	3	6	38	54	57	61	65	2	Out	VDJ
CTGAGTTCTAAGAAGCTCCTTCTCAGTGACTCTGGCTTCTATCTCTGTGCTGGGGGTAAGGGGGCTCAGCCCCAGCATTTTGGTGAT	CAGGKGAQPQHF	1	3.717472118959108E-4	36	TCRBV30-01	TCRBV30	TCRBV30-01				01,05	TCRBD01-01*01	TCRBD01	TCRBD01-01	01				TCRBJ01-05*01	TCRBJ01	TCRBJ01-05	01				9	0	5	0	8	6	45	50	58	-1	65	1	In	VDJ
CTGACCCTGGAGTCTGCCAGGCCCTCACATACCTCTCAGTACCTCTGTGCCAGCAGTAAAGACAGGGCGAAGGAGTACTTCGGGCCG	CASSKDRAKEYF	1	3.717472118959108E-4	36	TCRBV25-01*01	TCRBV25	TCRBV25-01	01				TCRBD01-01*01	TCRBD01	TCRBD01-01	01				TCRBJ02-07*01	TCRBJ02	TCRBJ02-07	01				5	6	2	3	3	11	45	57	60	67	73	1	In	VDJ
AGTCGCCCAGCCCCAACCAGACCTCTCTGTACTTCTGTGCCAGCAGTCCCGGGACAGCCTGAGCAGGACGAGCAGTACTTCGGGCCG		1	3.717472118959108E-4	46	TCRBV27-01*01	TCRBV27	TCRBV27-01	01				TCRBD01-01*01	TCRBD01	TCRBD01-01	01				TCRBJ02-07*01	TCRBJ02	TCRBJ02-07	01				5	10	0	5	3	5	35	47	50	57	67	1	Out	VDJ
GTGACATCGGCCCAAAAGAACCCGACAGCTTTCTATCTCTGTGCCAGTAATGGCAGATACTCCTACAATGAGCAGTTCTTCGGGCCA	CASNGRYSYNEQFF	1	3.717472118959108E-4	42	TCRBV19-01*01	TCRBV19	TCRBV19-01	01				TCRBD01-01*01	TCRBD01	TCRBD01-01	01				TCRBJ02-01*01	TCRBJ02	TCRBJ02-01	01				7	3	4	5	4	0	39	49	53	56	59	1	In	VDJ
AATTCCCTGGAGCTTGGTGACTCTGCTGTGTATTTCTGTGCCAGCAGCAGCTAGTTTTCTTTCTCTGAGACCCAGTACTTCGGGCCA	CASSS*FSFSETQYF	1	3.717472118959108E-4	45	TCRBV03-01/03-02*01	TCRBV03	TCRBV03-01/03-02	01				TCRBD02-01	TCRBD02	TCRBD02-01				01,02	TCRBJ02-05*01	TCRBJ02	TCRBJ02-05	01				5	12	4	8	2	5	36	48	50	54	66	1	Stop	VDJ
AAGATCCAGCGCACAGAGCAGGGGGACTCGGCCATGTATCTCTGTGCCAGCAGCCCCCCCGGGGTCGAGACCCAGTACTTCGGGCCA	CASSPPGVETQYF	1	3.717472118959108E-4	39	TCRBV07-09*01	TCRBV07	TCRBV07-09	01				TCRBD02-01*01	TCRBD02	TCRBD02-01	01				TCRBJ02-05*01	TCRBJ02	TCRBJ02-05	01				5	2	8	3	5	5	42	54	59	64	66	1	In	VDJ
CCAGTGCCCATCCTGAAGACAGCAGCTTCTACATCTGCAGTGCTAGCCTTTTTCCGGGTCCTTACAGATACGCAGTATTTTGGCCCA		1	3.717472118959108E-4	46	TCRBV20	TCRBV20				TCRBV20-01,TCRBV20-or09_02		TCRBD02-01	TCRBD02	TCRBD02-01				01,02	TCRBJ02-03*01	TCRBJ02	TCRBJ02-03	01				3	5	8	4	8	3	35	46	54	58	63	1	Out	VDJ
GAGTCGGCTGCTCCCTCCCAGACATCTGTGTACTTCTGTGCCAGCAGACCCCGGGACCGGGGGCACACTGAAGCTTTCTTTGGACAA	CASRPRDRGHTEAFF	1	3.717472118959108E-4	45	TCRBV06-01*01	TCRBV06	TCRBV06-01	01								TCRBD01,TCRBD02	TCRBD01-01,TCRBD02-01		TCRBJ01-01*01	TCRBJ01	TCRBJ01-01	01				6	0	6	0	11	3	36	47	58	-1	64	1	In	VDJ
CAGCCTGCAGAGCTTGGGGACTCGGCCGTGTATCTCTGTGCCAGCAGCACCCGCGACGGGGTGACAACTGAAGCTTTCTTTGGACAA	CASSTRDGVTTEAFF	2	7.434944237918215E-4	45	TCRBV11-03*01	TCRBV11	TCRBV11-03	01				TCRBD02-01*01	TCRBD02	TCRBD02-01	01				TCRBJ01-01*01	TCRBJ01	TCRBJ01-01	01				5	5	8	3	8	5	36	48	56	61	66	2	In	VDJ
GTGAACGCCTTGTTGCTGGGGGACTCGGCCCTGTATCTCTGTGCCAGCAGCTTGGCCGGCATAGATCAGCCCCAGCATTTTGGTGAT	CASSLAGIDQPQHF	1	3.717472118959108E-4	42	TCRBV05-05*01	TCRBV05	TCRBV05-05	01								TCRBD01,TCRBD02	TCRBD01-01,TCRBD02-01		TCRBJ01-05*01	TCRBJ01	TCRBJ01-05	01				0	4	9	0	2	5	39	55	57	60	64	1	In	VDJ
CCTGCAGAGCTTGGGGACTCGGCCGTGTATCTCTGTGCCAACACCTCGCCGGGTGGGGACGTCAATCAGCCCCAGCATTTTGGTGAT	CANTSPGGDVNQPQHF	1	3.717472118959108E-4	48	TCRBV11-03*01	TCRBV11	TCRBV11-03	01								TCRBD01,TCRBD02	TCRBD01-01,TCRBD02-01		TCRBJ01-05*01	TCRBJ01	TCRBJ01-05	01				10	2	0	7	15	3	33	40	55	60	62	1	In	VDJ
CTGAAGATCCAGCGCACAGAGCAGGGGGACTCGGCCATGTATCTCTGTGCCAGCAGCTTGTGGGAGCGTGGCTACACCTTCGGTTCG	CASSLWERGYTF	1	3.717472118959108E-4	36	TCRBV07-09*01	TCRBV07	TCRBV07-09	01				TCRBD02-01*02	TCRBD02	TCRBD02-01	02				TCRBJ01-02*01	TCRBJ01	TCRBJ01-02	01				3	2	9	2	2	7	45	59	61	66	68	1	In	VDJ
AAGATCCAGCCCTCAGAACCCAGGGACTCAGCTGTGTACTTCTGTGCCAGCAGTTTCGACAGGGGCTATGGCTACACCTTCGGTTCG	CASSFDRGYGYTF	3	0.0011152416356877324	39	TCRBV12-03/12-04*01	TCRBV12	TCRBV12-03/12-04	01				TCRBD01-01*01	TCRBD01	TCRBD01-01	01				TCRBJ01-02*01	TCRBJ01	TCRBJ01-02	01				3	0	2	2	1	4	42	56	57	-1	65	3	In	VDJ
TGGAGTCCGCTACCAGCTCCCAGACATCTGTGTACTTCTGTGCCATCAGCCGGGAAGACCGTTAACTATGGCTACACCTTCGGTTCG		1	3.717472118959108E-4	43	TCRBV10-03*01	TCRBV10	TCRBV10-03	01				TCRBD02-01*02	TCRBD02	TCRBD02-01	02				TCRBJ01-02*01	TCRBJ01	TCRBJ01-02	01				6	7	8	3	1	1	38	49	50	55	62	1	Out	VDJ
GAGCTGGACGACTCGGCCCTGTATCTCTGTGCCAGCAGCTTGGCCGGGGCAGGGGGGTCATTAAACTATGGCTACACCTTCGGTTCG	CASSLAGAGGSLNYGYTF	1	3.717472118959108E-4	54	TCRBV05-04*01	TCRBV05	TCRBV05-04	01				TCRBD01-01*01	TCRBD01	TCRBD01-01	01				TCRBJ01-02*01	TCRBJ01	TCRBJ01-02	01				0	7	4	1	6	2	27	43	49	56	63	1	In	VDJ
ACTGTGAGCAACATGAGCCCTGAAGACAGCAGCATATATCTCTGCAGCGTACGGACAGGCGAAAGAGAGGGCTACACCTTCGGTTCG	CSVRTGEREGYTF	1	3.717472118959108E-4	39	TCRBV29-01	TCRBV29	TCRBV29-01				01,02	TCRBD01-01*01	TCRBD01	TCRBD01-01	01				TCRBJ01-02*01	TCRBJ01	TCRBJ01-02	01				6	10	1	4	2	8	42	50	52	59	69	1	In	VDJ
CACCTACACGCCCTGCAGCCAGAAGACTCAGCCCTGTATCTCTGCGCCAGCAGCCAAACGACAGGGGTCGGCTACACCTTCGGTTCG	CASSQTTGVGYTF	1	3.717472118959108E-4	39	TCRBV04-01*01	TCRBV04	TCRBV04-01	01				TCRBD01-01*01	TCRBD01	TCRBD01-01	01				TCRBJ01-02*01	TCRBJ01	TCRBJ01-02	01				2	2	2	2	2	8	42	57	59	67	69	1	In	VDJ
AAGATCCAGCCCTCAGAACCCAGGGACTCAGCTGTGTACTTCTGTGCCAGCAGTTTCCAACCGGACGCAGGGGACACCTTCGGTTCG	CASSFQPDAGDTF	1	3.717472118959108E-4	39	TCRBV12-03/12-04*01	TCRBV12	TCRBV12-03/12-04	01				TCRBD01-01*01	TCRBD01	TCRBD01-01	01				TCRBJ01-02*01	TCRBJ01	TCRBJ01-02	01				3	0	4	2	11	12	42	56	67	-1	73	1	In	VDJ
GCACCTTGGAGCTGGGGGACTCGGCCCTTTATCTTTGCGCCAGCAGCTCAGGACGAGGAGAGCTCCTACGAGCAGTACTTCGGGCCG		1	3.717472118959108E-4	46	TCRBV05-01*01	TCRBV05	TCRBV05-01	01								TCRBD01,TCRBD02	TCRBD01-01,TCRBD02-01		TCRBJ02-07*01	TCRBJ02	TCRBJ02-07	01				3	8	1	7	2	0	35	48	50	54	62	1	Out	VDJ
CCTTGGAGCTGGGGGACTCGGCCCTGTATCTCTGTGCCAGAAGCTTCCCTGGGCGGGCCCTGATCCTACGAGCAGTACTTCGGGCCG		1	3.717472118959108E-4	49	TCRBV05-03	TCRBV05	TCRBV05-03				01,02	TCRBD02-01	TCRBD02	TCRBD02-01				01,02	TCRBJ02-07*01	TCRBJ02	TCRBJ02-07	01				2	6	7	4	6	1	32	46	52	57	63	1	Out	VDJ
GGAGCTGGACGACTCGGCCCTGTATCTCTGTGCCAGCAGCGGGTCGGGGGACAGAAACTAGCCAAAAACATTCAGTACTTCGGCGCC		1	3.717472118959108E-4	53	TCRBV05-04*01	TCRBV05	TCRBV05-04	01				TCRBD01-01*01	TCRBD01	TCRBD01-01	01				TCRBJ02-04*01	TCRBJ02	TCRBJ02-04	01				4	5	0	5	7	0	28	40	47	54	59	1	Out	VDJ
CTAAGAAGCTCCTTCTCAGTGACTCTGGCTTCTATCTCTGTGCCTGGGGGACTAGCGGATACCTACAATGAGCAGTTCTTCGGGCCA		1	3.717472118959108E-4	43	TCRBV30-01*05	TCRBV30	TCRBV30-01	05				TCRBD02-01	TCRBD02	TCRBD02-01				01,02	TCRBJ02-01*01	TCRBJ02	TCRBJ02-01	01				3	3	2	5	0	2	38	-1	49	58	61	1	Out	VDJ
ACATCGGCCCAAAAGAACCCGACAGCTTTCTATCTCTGTGCCAGTAGCCTGGCGGGGGGACGAATAAATGAGCAGTTCTTCGGGCCA	CASSLAGGRINEQFF	1	3.717472118959108E-4	45	TCRBV19-01*01	TCRBV19	TCRBV19-01	01				TCRBD02-01*01	TCRBD02	TCRBD02-01	01				TCRBJ02-01*01	TCRBJ02	TCRBJ02-01	01				6	7	7	1	4	7	36	47	51	59	66	1	In	VDJ
CTGGAGTCAGCTACCAGCTCCCAGACATCTGTGTACTTCTGTGCCATAGCCTTGGGGGACGGCGGATCACCCCTCCACTTTGGGAAT	CAIALGDGGSPLHF	1	3.717472118959108E-4	42	TCRBV10-03*01	TCRBV10	TCRBV10-03	01								TCRBD01,TCRBD02	TCRBD01-01,TCRBD02-01		TCRBJ01-06*01	TCRBJ01	TCRBJ01-06	01				9	6	0	7	8	10	39	47	55	60	66	1	In	VDJ
ACATCGGCCCAAAAGAACCCGACAGCTTTCTATCTCTGTGCCAGTAGTATAGACTTAGGACAGGGCTACGAGCAGTACTTCGGGCCG	CASSIDLGQGYEQYF	3	0.0011152416356877324	45	TCRBV19-01*01	TCRBV19	TCRBV19-01	01				TCRBD01-01*01	TCRBD01	TCRBD01-01	01				TCRBJ02-07*01	TCRBJ02	TCRBJ02-07	01				0	0	1	3	4	3	36	53	57	-1	65	3	In	VDJ
ACTGTGACATCGGCCCAAAAGAACCCGACAGCTTTCTATCTCTGTGCCAGTTCAGCCCGGGCCCCCTACGAGCAGTACTTCGGGCCG	CASSARAPYEQYF	2	7.434944237918215E-4	39	TCRBV19-01*01	TCRBV19	TCRBV19-01	01								TCRBD01,TCRBD02	TCRBD01-01,TCRBD02-01		TCRBJ02-07*01	TCRBJ02	TCRBJ02-07	01				8	2	8	0	7	2	42	51	58	62	64	2	In	VDJ
GAGTCGCCCAGCCCCAACCAGACCTCTCTGTACTTCTGTGCCAGCAGTTACCGTCGAGGGCTCTACAATGAGCAGTTCTTCGGGCCA	CASSYRRGLYNEQFF	1	3.717472118959108E-4	45	TCRBV27-01*01	TCRBV27	TCRBV27-01	01				TCRBD02-01*02	TCRBD02	TCRBD02-01	02				TCRBJ02-01*01	TCRBJ02	TCRBJ02-01	01				4	2	11	0	6	3	36	49	55	60	62	1	In	VDJ
GAGCTGGGGGACTCGGCCCTTTATCTTTGCGCCAGCAGCTTGCCTAGCGGGAGGGACAGCTCCTACAATGAGCAGTTCTTCGGGCCA	CASSLPSGRDSSYNEQFF	1	3.717472118959108E-4	54	TCRBV05-01*01	TCRBV05	TCRBV05-01	01				TCRBD02-01*02	TCRBD02	TCRBD02-01	02				TCRBJ02-01*01	TCRBJ02	TCRBJ02-01	01				1	4	4	0	1	0	27	42	43	55	59	1	In	VDJ
GCCTTGGAGCTGGACGACTCGGCCCTGTATCTCTGTGCCAGCAGCTTGGCTGGTCTAAGCTCCTACAATGAGCAGTTCTTCGGGCCA	CASSLAGLSSYNEQFF	1	3.717472118959108E-4	48	TCRBV05-04*01	TCRBV05	TCRBV05-04	01				TCRBD02-01	TCRBD02	TCRBD02-01				01,02	TCRBJ02-01*01	TCRBJ02	TCRBJ02-01	01				0	2	4	9	5	0	33	49	54	57	59	1	In	VDJ
AAGATCCGGTCCACAAAGCTGGAGGACTCAGCCATGTACTTCTGTGCCAGCAAGGCTGAAGGTGCCGGGGAGCTGTTTTTTGGAGAA	CASKAEGAGELFF	1	3.717472118959108E-4	39	TCRBV02-01	TCRBV02	TCRBV02-01				01,03					TCRBD01,TCRBD02	TCRBD01-01,TCRBD02-01		TCRBJ02-02*01	TCRBJ02	TCRBJ02-02	01				7	9	5	4	0	6	42	-1	52	55	64	1	In	VDJ
GTGAACGCCTTGTTGCTGGGGGACTCGGCCCTCTATCTCTGTGCCAGCAGCTTCCGGCAGGGAGACGAAAAACTGTTTTTTGGCAGT	CASSFRQGDEKLFF	1	3.717472118959108E-4	42	TCRBV05-06*01	TCRBV05	TCRBV05-06	01								TCRBD01,TCRBD02	TCRBD01-01,TCRBD02-01		TCRBJ01-04*01	TCRBJ01	TCRBJ01-04	01				2	4	4	3	4	8	39	53	57	62	66	1	In	VDJ
CATCGGCCCAAAAGAACCCGACAGCTTTCTATCTCTGTGCCAGTAGGCCCGTTGGCAGGGGGAGGTCAGCCCCAGCATTTTGGTGAT		1	3.717472118959108E-4	46	TCRBV19-01*01	TCRBV19	TCRBV19-01	01				TCRBD01-01*01	TCRBD01	TCRBD01-01	01				TCRBJ01-05*01	TCRBJ01	TCRBJ01-05	01				6	3	4	1	9	6	35	46	55	62	65	1	Out	VDJ
ACTGTGACATCGGCCCAAAAGAACCCGACAGCTTTCTATCTCTGTGCCAGTAGTAACTACAGGGATCAGCCCCAGCATTTTGGTGAT	CASSNYRDQPQHF	1	3.717472118959108E-4	39	TCRBV19-01*01	TCRBV19	TCRBV19-01	01				TCRBD01-01*01	TCRBD01	TCRBD01-01	01				TCRBJ01-05*01	TCRBJ01	TCRBJ01-05	01				4	0	3	3	3	5	42	55	58	-1	64	1	In	VDJ
GTGAACGCCTTGGAGCTGGACGACTCGGCCCTGTATCTCTGTGCCAGCAGCTTACAGGGATGGAATTATGGCTACACCTTCGGTTCG	CASSLQGWNYGYTF	1	3.717472118959108E-4	42	TCRBV05-04*01	TCRBV05	TCRBV05-04	01				TCRBD01-01*01	TCRBD01	TCRBD01-01	01				TCRBJ01-02*01	TCRBJ01	TCRBJ01-02	01				2	7	3	3	0	5	39	-1	53	59	66	1	In	VDJ
CCTTCTCAGTGACTCTGGCTTCTATCTCTGTGCCTGGACCCTGAGGCTAGCGGGAGTTCTAGTCCGTGCGAGCAGTACTTCGGGCCG		1	3.717472118959108E-4	53	TCRBV30-01*01	TCRBV30	TCRBV30-01	01				TCRBD02-01*02	TCRBD02	TCRBD02-01	02				TCRBJ02-07*01	TCRBJ02	TCRBJ02-07	01				4	12	4	2	8	6	28	38	46	56	68	1	Out	VDJ
GCAGAGCTTGGGGACTCGGCCATGTATCTCTGTGCCAGCAGCTTATTGAGGCAACAGGGGGCGATCCACGAGCAGTACTTCGGGCCG	CASSLLRQQGAIHEQYF	1	3.717472118959108E-4	51	TCRBV11	TCRBV11				TCRBV11-01,TCRBV11-03		TCRBD01-01*01	TCRBD01	TCRBD01-01	01				TCRBJ02-07*01	TCRBJ02	TCRBJ02-07	01				2	5	3	0	8	5	30	45	53	62	67	1	In	VDJ
CCGCCAGCACCAACCAGACATCTATGTACCTCTGTGCCAGCAGTATAAACAGCACAAAGTCGGGCCAACGTCCTGACTTTCGGGGCC		1	3.717472118959108E-4	49	TCRBV28-01*01	TCRBV28	TCRBV28-01	01				TCRBD01-01*01	TCRBD01	TCRBD01-01	01				TCRBJ02-06*01	TCRBJ02	TCRBJ02-06	01				5	9	3	5	4	5	32	44	48	52	61	1	Out	VDJ
GCTGTACCCTCTCAGACATCTGTGTACTTCTGTGCCAGCAGTGACTGACTAGCGGGAGGGGTAGACAATGAGCAGTTCTTCGGGCCA	CASSD*LAGGVDNEQFF	1	3.717472118959108E-4	51	TCRBV06-04*01	TCRBV06	TCRBV06-04	01				TCRBD02-01*02	TCRBD02	TCRBD02-01	02				TCRBJ02-01*01	TCRBJ02	TCRBJ02-01	01				1	4	2	0	0	5	30	-1	46	60	64	1	Stop	VDJ
CTAAACCTGAGCTCTCTGGAGCTGGGGGACTCAGCTTTGTATTTCTGTGCCAGCAGCCCAAATGGAGAGACCCAGTACTTCGGGCCA	CASSPNGETQYF	1	3.717472118959108E-4	36	TCRBV09-01*01	TCRBV09	TCRBV09-01	01								TCRBD01,TCRBD02	TCRBD01-01,TCRBD02-01		TCRBJ02-05*01	TCRBJ02	TCRBJ02-05	01				4	0	0	10	6	4	45	57	63	-1	65	1	In	VDJ
CTGAGTTCTAAGAAGCTCCTTCTCAGTGACTCTGGCTTCTATCTCTGTGCCTGGAATGGGGCTACAGATACGCAGTATTTTGGCCCA	CAWNGATDTQYF	1	3.717472118959108E-4	36	TCRBV30-01*01	TCRBV30	TCRBV30-01	01				TCRBD01-01*01	TCRBD01	TCRBD01-01	01				TCRBJ02-03*01	TCRBJ02	TCRBJ02-03	01				4	1	7	0	2	3	45	55	57	62	63	1	In	VDJ
GCCATCCCCAACCAGACAGCTCTTTACTTCTGTGCCACCAGTGATCCGGGTGGCGGAACGAACACCGGGGAGCTGTTTTTTGGAGAA	CATSDPGGGTNTGELFF	1	3.717472118959108E-4	51	TCRBV24-01*01	TCRBV24	TCRBV24-01	01				TCRBD02-01	TCRBD02	TCRBD02-01				01,02	TCRBJ02-02*01	TCRBJ02	TCRBJ02-02	01				3	2	7	5	7	0	30	45	52	56	58	1	In	VDJ
CTTGTTGCTGGGGGACTCGGCCCTGTATCTCTGTGCCAGCAGCTACGGGGACAGGGGATAAACACCGGGGAGCTGTTTTTTGGAGAA		1	3.717472118959108E-4	50	TCRBV05-05*01	TCRBV05	TCRBV05-05	01				TCRBD01-01*01	TCRBD01	TCRBD01-01	01				TCRBJ02-02*01	TCRBJ02	TCRBJ02-02	01				3	3	0	2	3	2	31	44	47	57	60	1	Out	VDJ
CTTCACCTACACGCCCTGCAGCCAGAAGACTCAGCCCTGTATCTCTGCGCCAGCAGCCAAGGATTAGCTGGGGCTTTCTTTGGACAA	CASSQGLAGAFF	2	7.434944237918215E-4	36	TCRBV04-01*01	TCRBV04	TCRBV04-01	01				TCRBD02-01	TCRBD02	TCRBD02-01				01,02	TCRBJ01-01*01	TCRBJ01	TCRBJ01-01	01				1	4	5	7	3	11	45	61	64	68	72	2	In	VDJ
ACAGAGCAGGAGGACTCGGCCGTGTATCTCTGTGCCAGCAGCTTAGTTGGGGCAGGGGGCTGGGGCACTGAAGCTTTCTTTGGACAA	CASSLVGAGGWGTEAFF	1	3.717472118959108E-4	51	TCRBV07-02	TCRBV07	TCRBV07-02				01,02	TCRBD01-01*01	TCRBD01	TCRBD01-01	01				TCRBJ01-01*01	TCRBJ01	TCRBJ01-01	01				1	5	4	0	6	4	30	46	52	60	65	1	In	VDJ
CACGTTGGCGTCTGCTGTACCCTCTCAGACATCTGTGTACTTCTGTGCCAGCAGGGGGACAGACTAGGGGGCTACACCTTCGGTTCG		1	3.717472118959108E-4	38	TCRBV06-04*01	TCRBV06	TCRBV06-04	01				TCRBD01-01*01	TCRBD01	TCRBD01-01	01				TCRBJ01-02*01	TCRBJ01	TCRBJ01-02	01				6	7	0	5	1	8	43	54	55	62	69	1	Out	VDJ
GTGAGCAACATGAGCCCTGAAGACAGCAGCATATATCTCTGCAGCGTTGAATTGTCGGGAGGGCGGGTTGAGCAGTTCTTCGGGCCA	CSVELSGGRVEQFF	1	3.717472118959108E-4	42	TCRBV29-01	TCRBV29	TCRBV29-01				01,02	TCRBD02-01*02	TCRBD02	TCRBD02-01	02				TCRBJ02-01*01	TCRBJ02	TCRBJ02-01	01				2	5	8	0	4	9	39	51	55	63	68	1	In	VDJ
ATCCAGCGCACAGAGCAGGAGGACTCGGCCGTGTATCTCTGTGCCAGCAGCTTATCAGAAGCGTGAAATGAGCAGTTCTTCGGGCCA	CASSLSEA*NEQFF	1	3.717472118959108E-4	42	TCRBV07-02	TCRBV07	TCRBV07-02				01,02	TCRBD02-01	TCRBD02	TCRBD02-01				01,02	TCRBJ02-01*01	TCRBJ02	TCRBJ02-01	01				2	3	6	6	5	7	39	54	59	63	66	1	Stop	VDJ
AATGTGAACGCCTTGGAGCTGGACGACTCGGCCCTGTATCTCTGTGCCAGCAGCCCCGGAGTACAAGAGACCCAGTACTTCGGGCCA	CASSPGVQETQYF	1	3.717472118959108E-4	39	TCRBV05-04*01	TCRBV05	TCRBV05-04	01				TCRBD02-01*02	TCRBD02	TCRBD02-01	02				TCRBJ02-05*01	TCRBJ02	TCRBJ02-05	01				4	2	10	2	3	2	42	54	57	61	63	1	In	VDJ
CTAAGAAGCTCCTTCTCAGTGACTCTGGCTTCTATCTCTGTGCCTGGAGGGGTCTAGCGGGGACAAGAGACCCAGTACTTCGGGCCA		1	3.717472118959108E-4	43	TCRBV30-01*01	TCRBV30	TCRBV30-01	01				TCRBD02-01*01	TCRBD02	TCRBD02-01	01				TCRBJ02-05*01	TCRBJ02	TCRBJ02-05	01				3	1	4	3	4	2	38	49	53	62	63	1	Out	VDJ
AAGATCCAGCCTGCAGAGCTTGGGGACTCGGCCGTGTATCTCTGTGCCAGCAGCCTCGGGGACACCAAGACCCAGTACTTCGGGCCA	CASSLGDTKTQYF	1	3.717472118959108E-4	39	TCRBV11-03*01	TCRBV11	TCRBV11-03	01				TCRBD01-01*01	TCRBD01	TCRBD01-01	01				TCRBJ02-05*01	TCRBJ02	TCRBJ02-05	01				5	3	0	6	4	6	42	54	58	64	67	1	In	VDJ
ACAGAGCAGGGGGACTCGGCCATGTATCTCTGTGCCAGCAGCTTAGCACTGGGAGAGGGAGGTCAAGATACGCAGTATTTTGGCCCA	CASSLALGEGGQDTQYF	1	3.717472118959108E-4	51	TCRBV07-09*01	TCRBV07	TCRBV07-09	01				TCRBD02-01*02	TCRBD02	TCRBD02-01	02				TCRBJ02-03*01	TCRBJ02	TCRBJ02-03	01				0	3	9	1	9	5	30	47	56	62	65	1	In	VDJ
NTGTCGGCTGCTCCCTCCCAGACATCTGTGTACTTCTGTGCCAGCAGTCCTCGACCAGAGAACACCGGGGAGCTGTTTTTTGGAGAA	CASSPRPENTGELFF	2	7.434944237918215E-4	45	TCRBV06-05*01	TCRBV06	TCRBV06-05	01								TCRBD01,TCRBD02	TCRBD01-01,TCRBD02-01		TCRBJ02-02*01	TCRBJ02	TCRBJ02-02	01				5	4	2	7	4	1	36	48	52	55	59	2	In	VDJ
CTCAAGATCCAGCCTGCAGAGCTTGAGGACTCGGCCGTGTATCTCTGTGCCAGCAGCTTACAGGGGAGGGAGCTGTTTTTTGGAGAA	CASSLQGRELFF	1	3.717472118959108E-4	36	TCRBV11	TCRBV11				TCRBV11-02,TCRBV11-03		TCRBD01-01*01	TCRBD01	TCRBD01-01	01				TCRBJ02-02*01	TCRBJ02	TCRBJ02-02	01				2	1	4	2	0	9	45	-1	60	66	67	1	In	VDJ
GATCCTGGAGTCGCCCAGCCCCAACCAGACCTCTCTGTACTTCTGTGCCAGCAGTCATTACAGGCAGGTGAAGCTTTCTTTGGACAA		1	3.717472118959108E-4	38	TCRBV27-01*01	TCRBV27	TCRBV27-01	01				TCRBD01-01*01	TCRBD01	TCRBD01-01	01				TCRBJ01-01*01	TCRBJ01	TCRBJ01-01	01				5	4	3	4	4	7	43	55	59	64	68	1	Out	VDJ
AAGATCCAGCCTGCAGAGCTTGGGGACTCGGCCGTGTATCTCTGTGCCAGCAGCCCGGGACAGCGAGAAGATACTTTCTTTGGACAA	CASSPGQREDTFF	1	3.717472118959108E-4	39	TCRBV11-03*01	TCRBV11	TCRBV11-03	01				TCRBD01-01*01	TCRBD01	TCRBD01-01	01				TCRBJ01-01*01	TCRBJ01	TCRBJ01-01	01				5	10	0	5	2	12	42	54	56	63	73	1	In	VDJ
AAGATCCAGCGCACAGAGCAGGGGGACTCGGCCATGTATCTCTGTGCCAGCAGCCCCCAAGATCCGGAAAAACTGTTTTTTGGCAGT	CASSPQDPEKLFF	1	3.717472118959108E-4	39	TCRBV07-09*01	TCRBV07	TCRBV07-09	01								TCRBD01,TCRBD02	TCRBD01-01,TCRBD02-01		TCRBJ01-04*01	TCRBJ01	TCRBJ01-04	01				5	4	2	8	6	8	42	54	60	62	66	1	In	VDJ
CTGTCCCTAGAGTCTGCCATCCCCAACCAGACAGCTCTTTACTTCTGTGCCACCAGTGACCCTAATCAGCCCCAGCATTTTGGTGAT	CATSDPNQPQHF	1	3.717472118959108E-4	36	TCRBV24-01*01	TCRBV24	TCRBV24-01	01				TCRBD02-01	TCRBD02	TCRBD02-01				01,02	TCRBJ01-05*01	TCRBJ01	TCRBJ01-05	01				4	0	4	10	2	4	45	59	61	-1	63	1	In	VDJ
ATCAATTCCCTGGAGCTTGGTGACTCTGCTGTGTATTTCTGTGCCAGCAGCCAAGGGATGGGGGCTACTGGCTACACCTTCGGTTCG	CASSQGMGATGYTF	2	7.434944237918215E-4	42	TCRBV03-01/03-02*01	TCRBV03	TCRBV03-01/03-02	01				TCRBD01-01*01	TCRBD01	TCRBD01-01	01				TCRBJ01-02*01	TCRBJ01	TCRBJ01-02	01				1	3	6	0	4	7	39	55	59	65	68	2	In	VDJ
GACATCGGCCCAAAAGAACCCGACAGCTTTCTATCTCTGTGCCAGTAGTACCCGGGACAGAGGGACTATGGCTACACCTTCGGTTCG		1	3.717472118959108E-4	44	TCRBV19-01*01	TCRBV19	TCRBV19-01	01				TCRBD01-01*01	TCRBD01	TCRBD01-01	01				TCRBJ01-02*01	TCRBJ01	TCRBJ01-02	01				4	4	0	5	3	3	37	50	53	60	64	1	Out	VDJ
ACTGTGAGCAACATGAGCCCTGAAGACAGCAGCATATATCTCTGCAGCGTCCCGACACGAATTAACTATGGCTACACCTTCGGTTCG	CSVPTRINYGYTF	1	3.717472118959108E-4	39	TCRBV29-01	TCRBV29	TCRBV29-01				01,02	TCRBD01-01*01	TCRBD01	TCRBD01-01	01				TCRBJ01-02*01	TCRBJ01	TCRBJ01-02	01				6	5	2	6	3	1	42	50	53	57	62	1	In	VDJ
CTGAAGGTGCAGCCTGCAGAACTGGAGGATTCTGGAGTTTATTTCTGTGCCAGCAGCCAAGGTGGGGGTCGGCAGTACTTCGGGCCG	CASSQGGGRQYF	1	3.717472118959108E-4	36	TCRBV14-01*01	TCRBV14	TCRBV14-01	01								TCRBD01,TCRBD02	TCRBD01-01,TCRBD02-01		TCRBJ02-07*01	TCRBJ02	TCRBJ02-07	01				1	3	6	1	2	9	45	61	63	68	71	1	In	VDJ
ACATCAATTCCCTGGAGCTTGGTGACTCTGCTGTGTATTTCTGTGCCAGCAGCCGAGGGCTGTGGGTACGAGCAGTACTTCGGGCCG		1	3.717472118959108E-4	40	TCRBV03-01/03-02*01	TCRBV03	TCRBV03-01/03-02	01				TCRBD02-01*02	TCRBD02	TCRBD02-01	02				TCRBJ02-07*01	TCRBJ02	TCRBJ02-07	01				4	7	11	0	0	4	41	-1	54	59	66	1	Out	VDJ
NNNNNNGACTCTGAAGATCCAGCGCACAGAGCGGGGGGACTCAGCCGTGTATCTCTGTGCCCCCCCTACGAGCAGTACTTCGGGCCG		1	3.717472118959108E-4	26	TCRBV07-03*01	TCRBV07	TCRBV07-03	01											TCRBJ02-07*01	TCRBJ02	TCRBJ02-07	01				11	3	0	0	0	2	55	-1	-1	61	64	1	Out	VJ
CCTTGGAGCTGGGGGACTCAGCCCTGTACTTCTGTGCCAGCAGCTCACTAGAAAGGGATTGTTTAGGGTGAGCAGTTCTTCGGGCCA		1	3.717472118959108E-4	49	TCRBV13-01*01	TCRBV13	TCRBV13-01	01				TCRBD02-01	TCRBD02	TCRBD02-01				01,02	TCRBJ02-01*01	TCRBJ02	TCRBJ02-01	01				4	17	3	8	1	9	32	45	46	51	68	1	Out	VDJ
GCCCAAAAGAACCCGACAGCTTTCTATCTCTGTGCCAGTAGTATGGAACTAGCGGGAGTTTTTTACAATGAGCAGTTCTTCGGGCCA	CASSMELAGVFYNEQFF	1	3.717472118959108E-4	51	TCRBV19-01*01	TCRBV19	TCRBV19-01	01				TCRBD02-01*02	TCRBD02	TCRBD02-01	02				TCRBJ02-01*01	TCRBJ02	TCRBJ02-01	01				3	5	3	2	3	4	30	44	47	58	63	1	In	VDJ
ACCCGCTCCCAGACATCTGTGTATTTCTGCGCCAGCAGCGGTGGGATAAGAACGGACAGCGTCGAAGAGACCCAGTACTTCGGGCCA	CASSGGIRTDSVEETQYF	1	3.717472118959108E-4	54	TCRBV10-02*01	TCRBV10	TCRBV10-02	01				TCRBD01-01*01	TCRBD01	TCRBD01-01	01				TCRBJ02-05*01	TCRBJ02	TCRBJ02-05	01				6	5	1	5	15	3	27	38	53	59	64	1	In	VDJ
GTGACATCGGCCCAAAAGAACCCGACAGCTTTCTATCTCTGTGCCAGTAGTATAACAGTGGGAGCAGATACGCAGTATTTTGGCCCA	CASSITVGADTQYF	1	3.717472118959108E-4	42	TCRBV19-01*01	TCRBV19	TCRBV19-01	01				TCRBD02-01*02	TCRBD02	TCRBD02-01	02				TCRBJ02-03*01	TCRBJ02	TCRBJ02-03	01				2	0	9	2	5	4	39	54	59	-1	64	1	In	VDJ
AGTGACCAGTGCCCATCCTGAAGACAGCAGCTTCTACATCTGCCCCAGGACTAGCGGGAGCCCAGCGGGGAGCTGTTTTTTGGAGAA		2	7.434944237918215E-4	41	TCRBV20	TCRBV20				TCRBV20-01,TCRBV20-or09_02		TCRBD02-01*02	TCRBD02	TCRBD02-01	02				TCRBJ02-02*01	TCRBJ02	TCRBJ02-02	01				11	5	1	2	4	7	40	43	47	60	65	2	Out	VDJ
GTGACCAGTGCCCATCCTGAAGACAGCAGCTTCTACATCTGCAGTGCTTTAACCAGGGGGAACACCGGGGAGCTGTTTTTTGGAGAA	CSALTRGNTGELFF	1	3.717472118959108E-4	42	TCRBV20	TCRBV20				TCRBV20-01,TCRBV20-or09_02		TCRBD01-01*01	TCRBD01	TCRBD01-01	01				TCRBJ02-02*01	TCRBJ02	TCRBJ02-02	01				5	0	4	2	5	1	39	48	53	-1	59	1	In	VDJ
ACAGTGACCAGTGCCCATCCTGAAGACAGCAGCTTCTACATCTGCAGTGCGCCACGCCGGGGAAACACTGAAGCTTTCTTTGGACAA	CSAPRRGNTEAFF	1	3.717472118959108E-4	39	TCRBV20	TCRBV20				TCRBV20-01,TCRBV20-or09_02		TCRBD02-01*01	TCRBD02	TCRBD02-01	01				TCRBJ01-01*01	TCRBJ01	TCRBJ01-01	01				6	1	8	3	7	2	42	50	57	62	63	1	In	VDJ
TTGTTGCTGGGGGACTCGGCCCTCTATCTCTGTGCCAGCAGCTTAGGGTTGTGGCGGACAGAAAATGAAAAACTGTTTTTTGGCAGT	CASSLGLWRTENEKLFF	1	3.717472118959108E-4	51	TCRBV05-06*01	TCRBV05	TCRBV05-06	01				TCRBD01-01*01	TCRBD01	TCRBD01-01	01				TCRBJ01-04*01	TCRBJ01	TCRBJ01-04	01				2	2	1	5	11	5	30	44	55	61	63	1	In	VDJ
ATCCAGCGCACAGAGCAGGAGGACTCGGCCGTGTATCTCTGTGCCAGCAGATCCGGGACAGATAATCAGCCCCAGCATTTTGGTGAT	CASRSGTDNQPQHF	1	3.717472118959108E-4	42	TCRBV07-02	TCRBV07	TCRBV07-02				01,02	TCRBD01-01*01	TCRBD01	TCRBD01-01	01				TCRBJ01-05*01	TCRBJ01	TCRBJ01-05	01				6	2	0	5	4	4	39	50	54	61	63	1	In	VDJ
GAGTTCTAAGAAGCTCCTTCTCAGTGACTCTGGCTTCTATCTCTGTGCCCGCGAGGAACTCGTGGTTATGGCTACACCTTCGGTTCG		1	3.717472118959108E-4	38	TCRBV30-01	TCRBV30	TCRBV30-01				01,05	TCRBD02-01*02	TCRBD02	TCRBD02-01	02				TCRBJ01-02*01	TCRBJ01	TCRBJ01-02	01				8	10	11	1	3	5	43	49	52	56	66	1	Out	VDJ
AATTCCCTGGAGCTTGGTGACTCTGCTGTGTATTTCTGTGCCAGCAGCCAGACGTCCCCAGGGGTTGGTGAGCAGTACTTCGGGCCG	CASSQTSPGVGEQYF	1	3.717472118959108E-4	45	TCRBV03-01/03-02*01	TCRBV03	TCRBV03-01/03-02	01				TCRBD01-01*01	TCRBD01	TCRBD01-01	01				TCRBJ02-07*01	TCRBJ02	TCRBJ02-07	01				3	5	4	2	8	7	36	50	58	64	69	1	In	VDJ
AGCTCTCTGGAGCTGGGGGACTCAGCTTTGTATTTCTGTGCCAGCAGCGCGGGAGGGACTAAGGCCTACGAGCAGTACTTCGGGCCG	CASSAGGTKAYEQYF	1	3.717472118959108E-4	45	TCRBV09-01*01	TCRBV09	TCRBV09-01	01				TCRBD02-01*02	TCRBD02	TCRBD02-01	02				TCRBJ02-07*01	TCRBJ02	TCRBJ02-07	01				3	7	8	0	0	2	36	-1	49	57	64	1	In	VDJ
TGTCCTCAGAACCGGGAGACACGGCACTGTATCTCTGCGCCAGCAGTACCCGGGACAGGGGCCTACTACGAGCAGTACTTCGGGCCG		2	7.434944237918215E-4	46	TCRBV23-01*01	TCRBV23	TCRBV23-01	01				TCRBD01-01*01	TCRBD01	TCRBD01-01	01				TCRBJ02-07*01	TCRBJ02	TCRBJ02-07	01				5	4	0	2	4	3	35	47	51	61	65	2	Out	VDJ
GAGCAGGGGGACTCGGCCATGTATCTCTGTGCCAGCAGTCCTGGGGTGGGGGAGAGGAGCTCCTACAATGAGCAGTTCTTCGGGCCA	CASSPGVGERSSYNEQFF	1	3.717472118959108E-4	54	TCRBV07-09*01	TCRBV07	TCRBV07-09	01								TCRBD01,TCRBD02	TCRBD01-01,TCRBD02-01		TCRBJ02-01*01	TCRBJ02	TCRBJ02-01	01				6	7	6	1	9	0	27	38	47	52	59	1	In	VDJ
CGCACAGAGCAGGAGGACTCCGCCGTGTATCTCTGTGCCAGCAGCTTAGTACTAGCGGGAGGAACAGATACGCAGTATTTTGGCCCA	CASSLVLAGGTDTQYF	1	3.717472118959108E-4	48	TCRBV07-08*01	TCRBV07	TCRBV07-08	01				TCRBD02-01*02	TCRBD02	TCRBD02-01	02				TCRBJ02-03*01	TCRBJ02	TCRBJ02-03	01				1	1	3	1	1	3	33	49	50	62	63	1	In	VDJ
ACAGTGACCAGTGCCCATCCTGAAGACAGCAGCTTCTACATCTGCAGTGCTAGAAGACCGGCGGTCGGGGAGCTGTTTTTTGGAGAA	CSARRPAVGELFF	1	3.717472118959108E-4	39	TCRBV20	TCRBV20				TCRBV20-01,TCRBV20-or09_02		TCRBD02-01	TCRBD02	TCRBD02-01				01,02	TCRBJ02-02*01	TCRBJ02	TCRBJ02-02	01				2	1	7	5	6	7	42	54	60	64	65	1	In	VDJ
AGGCTGGAGTTGGCTGCTCCCTCCCAGACATCTGTGTACTTCTGTGCCAGCAGTTATGGGACAGCCGGGGAGGCTTTCTTTGGACAA	CASSYGTAGEAFF	1	3.717472118959108E-4	39	TCRBV06-06*01	TCRBV06	TCRBV06-06	01				TCRBD01-01*01	TCRBD01	TCRBD01-01	01				TCRBJ01-01*01	TCRBJ01	TCRBJ01-01	01				3	8	0	5	1	11	42	56	57	64	72	1	In	VDJ
ACCAGTGCCCATCCTGAAGACAGCAGCTTCTACATCTGCAGTGCTAGAGTAGGGGTTAAGGGGGGGACTGAAGCTTTCTTTGGACAA	CSARVGVKGGTEAFF	1	3.717472118959108E-4	45	TCRBV20	TCRBV20				TCRBV20-01,TCRBV20-or09_02		TCRBD02-01*01	TCRBD02	TCRBD02-01	01				TCRBJ01-01*01	TCRBJ01	TCRBJ01-01	01				1	0	9	0	10	5	36	49	59	-1	66	1	In	VDJ
CAGCCTGCAGAGCTTGGGGACTCGGCCATGTATCTCTGTGCCAGCAGCTTAGGGGACGGAAGATATGAAAAACTGTTTTTTGGCAGT	CASSLGDGRYEKLFF	2	7.434944237918215E-4	45	TCRBV11-01*01	TCRBV11	TCRBV11-01	01								TCRBD01,TCRBD02	TCRBD01-01,TCRBD02-01		TCRBJ01-04*01	TCRBJ01	TCRBJ01-04	01				1	7	0	7	0	6	36	-1	52	57	64	2	In	VDJ
CAGAGCAGCGGGACTCGGCCATGTATCGCTGTGCCAGCAGCTTAGTATGGACAGGGAGGCGGCAATCAGCCCCAGCATTTTGGTGAT		1	3.717472118959108E-4	52	TCRBV07-06*01	TCRBV07	TCRBV07-06	01				TCRBD01-01*01	TCRBD01	TCRBD01-01	01				TCRBJ01-05*01	TCRBJ01	TCRBJ01-05	01				1	5	1	3	3	2	29	45	48	56	61	1	Out	VDJ
AGTTCTAAGAAGCTCCTTCTCAGTGACTCTGGCTTCTATCTCTGTGCCTGGAGTCCGCCCCGGCGGAGTGGCTACACCTTCGGTTCG	CAWSPPRRSGYTF	1	3.717472118959108E-4	39	TCRBV30-01*01	TCRBV30	TCRBV30-01	01				TCRBD02-01	TCRBD02	TCRBD02-01				01,02	TCRBJ01-02*01	TCRBJ01	TCRBJ01-02	01				2	2	7	5	8	7	42	54	62	66	68	1	In	VDJ
ATTCTGGAGTCCGCCAGCACCAACCAGACATCTATGTACCTCTGTGCCAGCAGTACGGGACAGTCCTACGAGCAGTACTTCGGGCCG	CASSTGQSYEQYF	3	0.0011152416356877324	39	TCRBV28-01*01	TCRBV28	TCRBV28-01	01				TCRBD01-01*01	TCRBD01	TCRBD01-01	01				TCRBJ02-07*01	TCRBJ02	TCRBJ02-07	01				5	0	0	5	2	1	42	54	56	-1	63	3	In	VDJ
CCTTGGAGCTGGGGGACTCGGCCCTTTATCTTTGCGCCAGCAGCTTGGCCGAGGTCAGGGCCTGGGGATGAGCAGTTCTTCGGGCCA		1	3.717472118959108E-4	49	TCRBV05-01*01	TCRBV05	TCRBV05-01	01				TCRBD01-01*01	TCRBD01	TCRBD01-01	01				TCRBJ02-01*01	TCRBJ02	TCRBJ02-01	01				0	7	4	3	7	8	32	48	55	60	67	1	Out	VDJ
CTGACTGTGAGCAACATGAGCCCTGAAGACAGCAGCATATATCTCTGCAGCGTTCGGGAGGACTCCAATGAGCAGTTCTTCGGGCCA	CSVREDSNEQFF	1	3.717472118959108E-4	36	TCRBV29-01	TCRBV29	TCRBV29-01				01,02	TCRBD02-01*02	TCRBD02	TCRBD02-01	02				TCRBJ02-01*01	TCRBJ02	TCRBJ02-01	01				5	4	8	1	0	6	45	-1	54	61	65	1	In	VDJ
AGTGCCCATCCTGAAGACAGCAGCTTCTACATCTGCAGTGCTAGGGTACATAGCGGGAGCTCCTACAATGAGCAGTTCTTCGGGCCA	CSARVHSGSSYNEQFF	1	3.717472118959108E-4	48	TCRBV20	TCRBV20				TCRBV20-01,TCRBV20-or09_02		TCRBD02-01*02	TCRBD02	TCRBD02-01	02				TCRBJ02-01*01	TCRBJ02	TCRBJ02-01	01				3	0	5	2	6	0	33	44	50	-1	59	1	In	VDJ
CGGAGTCAGGGGACACAGCACTGTATTTCTGTGCCAGCAGCAAAGGTCTTACGGGGCAGGGAGAGGGAGACCCAGTACTTCGGGCCA		5	0.0018587360594795538	52	TCRBV21-01*01	TCRBV21	TCRBV21-01	01								TCRBD01,TCRBD02	TCRBD01-01,TCRBD02-01		TCRBJ02-05*01	TCRBJ02	TCRBJ02-05	01				1	5	4	3	11	5	29	45	56	61	66	5	Out	VDJ
AGCTCCTTCTCAGTGACTCTGGCTTCTATCTCTGTGCCTGGAGGGATCTAGCGGGACAAGCAAGCAGATACGCAGTATTTTGGCCCA		1	3.717472118959108E-4	49	TCRBV30-01*01	TCRBV30	TCRBV30-01	01				TCRBD02-01*02	TCRBD02	TCRBD02-01	02				TCRBJ02-03*01	TCRBJ02	TCRBJ02-03	01				3	8	4	3	4	4	32	43	47	56	64	1	Out	VDJ
GCACAGAGCAGGGGGACTCGGCCATGTATCTCTGTGCCAGCAGCCCCTTGCGACCTTTCGGGGGGGACTGAAGCTTTCTTTGGACAA		1	3.717472118959108E-4	49	TCRBV07-09*01	TCRBV07	TCRBV07-09	01				TCRBD02-01*01	TCRBD02	TCRBD02-01	01				TCRBJ01-01*01	TCRBJ01	TCRBJ01-01	01				5	0	8	0	14	5	32	44	58	-1	66	1	Out	VDJ
AAAAGAACCCGACAGCTTTCTATCTCTGTGCCAGTAGTACGACCAGCCGGGACAGGGTGGGACCGGACTGAAGCTTTCTTTGGACAA		1	3.717472118959108E-4	55	TCRBV19-01*01	TCRBV19	TCRBV19-01	01				TCRBD01-01*01	TCRBD01	TCRBD01-01	01				TCRBJ01-01*01	TCRBJ01	TCRBJ01-01	01				4	9	0	3	9	5	26	39	48	57	66	1	Out	VDJ
TCTGACAGTGACCAGTGCCCATCCTGAAGACAGCAGCTTCTACATCTGCAGGCGGCGGACTGGGGCACTGAAGCTTTCTTTGGACAA		1	3.717472118959108E-4	35	TCRBV20	TCRBV20				TCRBV20-01,TCRBV20-or09_02		TCRBD02-01	TCRBD02	TCRBD02-01				01,02	TCRBJ01-01*01	TCRBJ01	TCRBJ01-01	01				9	4	1	10	5	4	46	51	56	61	65	1	Out	VDJ
CCCTCAGAACCCAGGGACTCAGCTGTGTACTTCTGTGCCAGCAGTAAGTATTTGGGAGGGACCGGCACTGAAGCTTTCTTTGGACAA	CASSKYLGGTGTEAFF	2	7.434944237918215E-4	48	TCRBV12	TCRBV12				TCRBV12-03/12-04,TCRBV12-04		TCRBD02-01*02	TCRBD02	TCRBD02-01	02				TCRBJ01-01*01	TCRBJ01	TCRBJ01-01	01				5	5	9	0	8	4	33	45	53	60	65	2	In	VDJ
CACCTACACGCCCTGCAGCCAGAAGACTCAGCCCTGTATCTCTGCGCCAGCAGCCAAGAGGGGGACACTGAAGCTTTCTTTGGACAA	CASSQEGDTEAFF	1	3.717472118959108E-4	39	TCRBV04-01*01	TCRBV04	TCRBV04-01	01								TCRBD01,TCRBD02	TCRBD01-01,TCRBD02-01		TCRBJ01-01*01	TCRBJ01	TCRBJ01-01	01				0	0	6	1	0	3	42	-1	59	-1	64	1	In	VDJ
CTCACTGTGACATCGGCCCAAAAGAACCCGACAGCTTTCTATCTCTGTGCCGTCGGGGGGACCAATCAGCCCCAGCATTTTGGTGAT	CAVGGTNQPQHF	1	3.717472118959108E-4	36	TCRBV19-01*01	TCRBV19	TCRBV19-01	01				TCRBD02-01*01	TCRBD02	TCRBD02-01	01				TCRBJ01-05*01	TCRBJ01	TCRBJ01-05	01				11	2	8	1	2	3	45	51	53	60	62	1	In	VDJ
AAGATCCAGCGCACAGAGCGGGGGGACTCAGCCGTGTATCTCTGTGCCAGCAGCGGGGGTTCTGAGGTTGGCTACACCTTCGGTTCG	CASSGGSEVGYTF	2	7.434944237918215E-4	39	TCRBV07-03*01	TCRBV07	TCRBV07-03	01								TCRBD01,TCRBD02	TCRBD01-01,TCRBD02-01		TCRBJ01-02*01	TCRBJ01	TCRBJ01-02	01				5	9	6	1	0	7	42	-1	54	59	68	2	In	VDJ
AAGATCCGGTCCACAAAGCTGGAGGACTCAGCCATGTACTTCTGTGCCAGCATTGGACAGGGGAGCTATGGCTACACCTTCGGTTCG	CASIGQGSYGYTF	1	3.717472118959108E-4	39	TCRBV02-01	TCRBV02	TCRBV02-01				01,03	TCRBD01-01*01	TCRBD01	TCRBD01-01	01				TCRBJ01-02*01	TCRBJ01	TCRBJ01-02	01				7	2	1	2	2	4	42	52	54	63	65	1	In	VDJ
GGGACTCAGCTGTGTATTTTTGTGCTAGTGGTTTGGTCTTCTAGCGGGAGAGGGACAGTAGCCAAAAACATTCAGTACTTCGGCGCC		1	3.717472118959108E-4	61	TCRBV12-05*01	TCRBV12	TCRBV12-05	01				TCRBD02-01*02	TCRBD02	TCRBD02-01	02				TCRBJ02-04*01	TCRBJ02	TCRBJ02-04	01				0	9	4	2	3	0	20	37	40	50	59	1	Out	VDJ
AGCTCTCTGGAGCTGGGGGACTCAGCTTTGTATTTCTGTGCCAGCAGCGTGGGTTCTGATTCCTACAATGAGCAGTTCTTCGGGCCA	CASSVGSDSYNEQFF	1	3.717472118959108E-4	45	TCRBV09-01*01	TCRBV09	TCRBV09-01	01								TCRBD01,TCRBD02	TCRBD01-01,TCRBD02-01		TCRBJ02-01*01	TCRBJ02	TCRBJ02-01	01				2	7	0	9	0	1	36	-1	50	53	60	1	In	VDJ
NTGTCGGCTGCTCCCTCCCAGACATCTGTGTACTTCTGTGCCAGCAGACCACTAGCGGCGAACTACAATGAGCAGTTCTTCGGGCCA	CASRPLAANYNEQFF	1	3.717472118959108E-4	45	TCRBV06-05*01	TCRBV06	TCRBV06-05	01				TCRBD02-01	TCRBD02	TCRBD02-01				01,02	TCRBJ02-01*01	TCRBJ02	TCRBJ02-01	01				6	4	3	5	3	3	36	47	50	58	62	1	In	VDJ
CAGCACCAACCAGACATCTATGTACCTCTGTGCCAGCCATTAATTGGACTAGCGGGAGCAAACACCGGGGAGCTGTTTTTTGGAGAA		1	3.717472118959108E-4	53	TCRBV28-01*01	TCRBV28	TCRBV28-01	01				TCRBD02-01*02	TCRBD02	TCRBD02-01	02				TCRBJ02-02*01	TCRBJ02	TCRBJ02-02	01				8	2	1	2	8	2	28	37	45	58	60	1	Out	VDJ
CTGGAGTCCGCCAGCACCAACCAGACATCTATGTACCTCTGTGCCAGCAGTTTCTTTCTTAAGAACACTGAAGCTTTCTTTGGACAA	CASSFFLKNTEAFF	1	3.717472118959108E-4	42	TCRBV28-01*01	TCRBV28	TCRBV28-01	01				TCRBD02-01	TCRBD02	TCRBD02-01				01,02	TCRBJ01-01*01	TCRBJ01	TCRBJ01-01	01				3	7	4	10	0	1	39	-1	53	55	62	1	In	VDJ
ATGTGAGCACCTTGGAGCTGGGGGACTCGGCCCTTTATCTTTGCGCCAGCAGCTTCGTTGCAGGGGGAGCCCCAGCATTTTGGTGAT		1	3.717472118959108E-4	40	TCRBV05-01*01	TCRBV05	TCRBV05-01	01				TCRBD01-01*01	TCRBD01	TCRBD01-01	01				TCRBJ01-05*01	TCRBJ01	TCRBJ01-05	01				2	0	4	1	5	8	41	55	60	-1	67	1	Out	VDJ
TCAACTCTGACTGTGAGCAACATGAGCCCTGAAGACAGCAGCATATATCTCTGCAGCGTAAGGGGGATTGGCTACACCTTCGGTTCG	CSVRGIGYTF	1	3.717472118959108E-4	30	TCRBV29-01*01	TCRBV29	TCRBV29-01	01				TCRBD01-01*01	TCRBD01	TCRBD01-01	01				TCRBJ01-02*01	TCRBJ01	TCRBJ01-02	01				6	2	5	1	1	7	51	59	60	66	68	1	In	VDJ
AAGGTGCAGCCTGCAGAACTGGAGGATTCTGGAGTTTATTTCTGTGCCAGCAGCCAAGCCGGGTTCGACACCATATATTTTGGAGAG	CASSQAGFDTIYF	1	3.717472118959108E-4	39	TCRBV14-01*01	TCRBV14	TCRBV14-01	01				TCRBD02-01	TCRBD02	TCRBD02-01				01,02	TCRBJ01-03*01	TCRBJ01	TCRBJ01-03	01				1	4	8	4	1	8	42	58	59	63	67	1	In	VDJ
CACGCCCTGCAGCCAGAAGACTCAGCCCTGTATCTCTGCGCCAGCAGGGGTGGCGGGCCCGCCTACAATGAGCAGTTCTTCGGGCCA	CASRGGGPAYNEQFF	1	3.717472118959108E-4	45	TCRBV04-01*01	TCRBV04	TCRBV04-01	01				TCRBD02-01	TCRBD02	TCRBD02-01				01,02	TCRBJ02-01*01	TCRBJ02	TCRBJ02-01	01				6	4	7	4	5	2	36	47	52	57	61	1	In	VDJ
GGGGACACAGCACTGTATTTCTGTGCCAGCAGCAAAGGAGTCCGGGACTAGCGGGAAGTGACCTACAATGAGCAGTTCTTCGGGCCA	CASSKGVRD*REVTYNEQFF	2	7.434944237918215E-4	60	TCRBV21-01*01	TCRBV21	TCRBV21-01	01				TCRBD02-01*02	TCRBD02	TCRBD02-01	02				TCRBJ02-01*01	TCRBJ02	TCRBJ02-01	01				1	5	0	3	6	2	21	37	43	56	61	2	Stop	VDJ
TCTGCCATCCCCAACCAGACAGCTCTTTACTTCTGTGCCACCAGTGATCGGGACAGGGGCCTTCACAATGAGCAGTTCTTCGGGCCA	CATSDRDRGLHNEQFF	2	7.434944237918215E-4	48	TCRBV24-01*01	TCRBV24	TCRBV24-01	01				TCRBD01-01*01	TCRBD01	TCRBD01-01	01				TCRBJ02-01*01	TCRBJ02	TCRBJ02-01	01				3	5	0	2	1	5	33	48	49	59	64	2	In	VDJ
GGAGTCAGCTACCCGCTCCCAGACATCTGTGTATTTCTGCGCCAGCAGTGAAAAGGGGTCAGCCAAGAGACCCAGTACTTCGGGCCA		1	3.717472118959108E-4	44	TCRBV10-02*01	TCRBV10	TCRBV10-02	01				TCRBD01-01*01	TCRBD01	TCRBD01-01	01				TCRBJ02-05*01	TCRBJ02	TCRBJ02-05	01				3	4	5	2	2	1	37	51	53	58	62	1	Out	VDJ
CCAGCGCACAGAGCGGGGGGACTCAGCCGTGTATCTCTGTGCCAGCAGCGCCCCCGTCGGGGCACAGATACGCAGTATTTTGGCCCA		1	3.717472118959108E-4	44	TCRBV07-03*01	TCRBV07	TCRBV07-03	01				TCRBD02-01	TCRBD02	TCRBD02-01				01,02	TCRBJ02-03*01	TCRBJ02	TCRBJ02-03	01				5	0	8	4	8	1	37	49	57	-1	61	1	Out	VDJ
CGCACAGAGCAGGGGGACTCGGCCATGTATCTCTGTGCCAGCAGCACTGGACTAGCGGGAGGGCCCGGGGAGCTGTTTTTTGGAGAA	CASSTGLAGGPGELFF	1	3.717472118959108E-4	48	TCRBV07-09*01	TCRBV07	TCRBV07-09	01				TCRBD02-01*02	TCRBD02	TCRBD02-01	02				TCRBJ02-02*01	TCRBJ02	TCRBJ02-02	01				5	1	1	0	3	6	33	45	48	63	64	1	In	VDJ
CAGAGCAAGGGCGACTCGGCTGTGTATCTCTGTGCCAGAAGCACAATTACCAGGACAGGGGTTACCGGGGAGCTGTTTTTTGGAGAA	CARSTITRTGVTGELFF	1	3.717472118959108E-4	51	TCRBV07-05*01	TCRBV07	TCRBV07-05	01				TCRBD01-01*01	TCRBD01	TCRBD01-01	01				TCRBJ02-02*01	TCRBJ02	TCRBJ02-02	01				4	2	1	2	10	5	30	42	52	61	63	1	In	VDJ
GTGACATCGGCCCAAAAGAACCCGACAGCTTTCTATCTCTGTGCCAGTAGTGCAAACAGGGAGACCGGGGAGCTGTTTTTTGGAGAA	CASSANRETGELFF	2	7.434944237918215E-4	42	TCRBV19-01*01	TCRBV19	TCRBV19-01	01				TCRBD01-01*01	TCRBD01	TCRBD01-01	01				TCRBJ02-02*01	TCRBJ02	TCRBJ02-02	01				5	2	3	3	4	5	39	51	55	61	63	2	In	VDJ
AGGGTTGAGTCGGCTGCTCCCTCCCAGACATCTGTGTACTTCTGTGCCAGCAGACAGGGGAGCACCGGGGAGCTGTTTTTTGGAGAA	CASRQGSTGELFF	1	3.717472118959108E-4	39	TCRBV06-01*01	TCRBV06	TCRBV06-01	01				TCRBD01-01*01	TCRBD01	TCRBD01-01	01				TCRBJ02-02*01	TCRBJ02	TCRBJ02-02	01				6	2	3	2	0	4	42	-1	53	60	62	1	In	VDJ
CGCACAGAGCAGGAGGACTCGGCCGTGTATCTCTGTGCCAGCAGCTCAAGATTACAGGGGAACACCGGGGAGCTGTTTTTTGGAGAA	CASSSRLQGNTGELFF	1	3.717472118959108E-4	48	TCRBV07-02	TCRBV07	TCRBV07-02				01,02	TCRBD01-01*01	TCRBD01	TCRBD01-01	01				TCRBJ02-02*01	TCRBJ02	TCRBJ02-02	01				4	0	3	3	7	1	33	46	53	-1	59	1	In	VDJ
TGTCGGCTGCTCCCTCCCAAACATCTGTGTACTTCTGTGCCAGCAGTGTAACAGGGTTAGAGCAATCAGCCCCAGCATTTTGGTGAT		1	3.717472118959108E-4	46	TCRBV06-02/06-03*01	TCRBV06	TCRBV06-02/06-03	01				TCRBD01-01*01	TCRBD01	TCRBD01-01	01				TCRBJ01-05*01	TCRBJ01	TCRBJ01-05	01				5	4	3	3	3	1	35	47	50	56	60	1	Out	VDJ
CTGAATGTGAACGCCTTGGAGCTGGAGGACTCGGCCCTGTATCTCTGTGCCAGCAGTCTATACAGGGGTGGCTACACCTTCGGTTCG	CASSLYRGGYTF	1	3.717472118959108E-4	36	TCRBV05-08*01	TCRBV05	TCRBV05-08	01				TCRBD01-01*01	TCRBD01	TCRBD01-01	01				TCRBJ01-02*01	TCRBJ01	TCRBJ01-02	01				5	0	3	2	5	7	45	56	61	-1	68	1	In	VDJ
GGTGCAGCCTGCAGAACTGGAGGATTCTGGAGTTTATTTCTGTGCCAGCAGCCAAGGGTGGGACACTATGGCTACACCTTCGGTTCG		1	3.717472118959108E-4	41	TCRBV14-01*01	TCRBV14	TCRBV14-01	01								TCRBD01,TCRBD02	TCRBD01-01,TCRBD02-01		TCRBJ01-02*01	TCRBJ01	TCRBJ01-02	01				1	0	0	7	3	3	40	56	59	-1	64	1	Out	VDJ
AAGATCCAGCGCACAGAGCAGGAGGACTCGGCCGTGTATCTCTGTGCCAGCAGCCCCGGGGCTAACTATGGCTACACCTTCGGTTCG	CASSPGANYGYTF	2	7.434944237918215E-4	39	TCRBV07	TCRBV07				TCRBV07-02,TCRBV07-08		TCRBD02-01*01	TCRBD02	TCRBD02-01	01				TCRBJ01-02*01	TCRBJ01	TCRBJ01-02	01				5	0	8	3	2	0	42	54	56	-1	61	2	In	VDJ
CAGCAGGTAGTGCGAGGAGATTCGGCAGCTTATTTCTGTGCCAGCTCACGGCCCGGGACAGGGATCTACGAGCAGTACTTCGGGCCG	CASSRPGTGIYEQYF	2	7.434944237918215E-4	45	TCRBV18-01*01	TCRBV18	TCRBV18-01	01				TCRBD01-01*01	TCRBD01	TCRBD01-01	01				TCRBJ02-07*01	TCRBJ02	TCRBJ02-07	01				4	2	0	3	5	3	36	49	54	63	65	2	In	VDJ
GCGCACAGAGCAGGAGGACTCGGCCGTGTATCTCTGTGCCAGCAGCTAGACAGGGTTGGCCAGTCCTACGAGCAGTACTTCGGGCCG		1	3.717472118959108E-4	47	TCRBV07-02	TCRBV07	TCRBV07-02				01,02	TCRBD01-01*01	TCRBD01	TCRBD01-01	01				TCRBJ02-07*01	TCRBJ02	TCRBJ02-07	01				4	8	2	3	1	1	34	47	48	55	63	1	Out	VDJ
ATCCAGCCTGCAGAGCTTGGGGACTCGGCCGTGTATCTCTGTGCCAGCAGACCCAGGATGCCTGGAAACACCATATATTTTGGAGAG	CASRPRMPGNTIYF	1	3.717472118959108E-4	42	TCRBV11-03*01	TCRBV11	TCRBV11-03	01				TCRBD01-01*01	TCRBD01	TCRBD01-01	01				TCRBJ01-03*01	TCRBJ01	TCRBJ01-03	01				6	4	4	4	3	2	39	50	53	57	61	1	In	VDJ
ACTCTGACAGTGACCAGTGCCCATCCTGAAGACAGCAGCTTCTACATCTGCAGTGTTCGTGGCTACAATGAGCAGTTCTTCGGGCCA	CSVRGYNEQFF	2	7.434944237918215E-4	33	TCRBV20-01	TCRBV20	TCRBV20-01				01,04					TCRBD01,TCRBD02	TCRBD01-01,TCRBD02-01		TCRBJ02-01*01	TCRBJ02	TCRBJ02-01	01				7	0	0	10	5	3	48	55	60	-1	62	2	In	VDJ
AGTCCGCCAGCACCAACCAGACATCTATGTACCTCTGTGCCAGCAAAAGGTTCTAGCGGGTCCTACAATGAGCAGTTCTTCGGGCCA		1	3.717472118959108E-4	46	TCRBV28-01*01	TCRBV28	TCRBV28-01	01				TCRBD02-01	TCRBD02	TCRBD02-01				01,02	TCRBJ02-01*01	TCRBJ02	TCRBJ02-01	01				7	0	4	4	7	1	35	45	52	-1	60	1	Out	VDJ
GAGTCCGCCAGCACCAACCAGACATCTATGTACCTCTGTGCCAGCAGCCTAGCGGGAATTAACACAGATACGCAGTATTTTGGCCCA	CASSLAGINTDTQYF	1	3.717472118959108E-4	45	TCRBV28-01*01	TCRBV28	TCRBV28-01	01				TCRBD02-01*02	TCRBD02	TCRBD02-01	02				TCRBJ02-03*01	TCRBJ02	TCRBJ02-03	01				6	5	4	3	1	2	36	47	48	57	62	1	In	VDJ
GTGACCAGTGCCCATCCTGAAGACAGCAGCTTCTACATCTGCAGTGCTGGGACTCCCCAACGAACAGATACGCAGTATTTTGGCCCA	CSAGTPQRTDTQYF	1	3.717472118959108E-4	42	TCRBV20	TCRBV20				TCRBV20-01,TCRBV20-or09_02		TCRBD02-01	TCRBD02	TCRBD02-01				01,02	TCRBJ02-03*01	TCRBJ02	TCRBJ02-03	01				5	9	0	10	0	3	39	-1	48	54	63	1	In	VDJ
AATGTGAACGCCTTGGAGCTGGACGACTCGGCCCTGTATCTCTGTGCCAGCAGCGGGGGGACCGTCACTGAAGCTTTCTTTGGACAA	CASSGGTVTEAFF	2	7.434944237918215E-4	39	TCRBV05-04*01	TCRBV05	TCRBV05-04	01				TCRBD02-01*01	TCRBD02	TCRBD02-01	01				TCRBJ01-01*01	TCRBJ01	TCRBJ01-01	01				4	5	9	1	0	4	42	-1	54	60	65	2	In	VDJ
AAGATCCAGCCCTCAGAACCCAGGGACTCAGCTGTGTATTTTTGTGCTAGTGGTTTGCACACCAACTATGGCTACACCTTCGGTTCG	CASGLHTNYGYTF	1	3.717472118959108E-4	39	TCRBV12-05*01	TCRBV12	TCRBV12-05	01				TCRBD01-01*01	TCRBD01	TCRBD01-01	01				TCRBJ01-02*01	TCRBJ01	TCRBJ01-02	01				2	2	3	6	1	2	42	57	58	61	63	1	In	VDJ
NTGTCGGCTGCTCCCTCCCAGACATCTGTGTACTTCTGTGCCAGCAGTGAAGGGAGTGGGACAGGGGCCGAGCAGTACTTCGGGCCG	CASSEGSGTGAEQYF	1	3.717472118959108E-4	45	TCRBV06-01*01	TCRBV06	TCRBV06-01	01				TCRBD01-01*01	TCRBD01	TCRBD01-01	01				TCRBJ02-07*01	TCRBJ02	TCRBJ02-07	01				1	1	0	2	5	6	36	52	57	67	68	1	In	VDJ
AGAGCAGCGGGACTCGGCCATGTATCGCTGTGCCAGCAGCTTAAGGATCGGGACTAGCGGGGGAAAGAGACCCAGTACTTCGGGCCA		2	7.434944237918215E-4	53	TCRBV07-06*01	TCRBV07	TCRBV07-06	01				TCRBD02-01*01	TCRBD02	TCRBD02-01	01				TCRBJ02-05*01	TCRBJ02	TCRBJ02-05	01				2	1	0	2	6	3	28	43	49	63	64	2	Out	VDJ
GCGTCTGCTGTACCCTCTCAGACATCTGTGTACTTCTGTGCCAGCAGTGAACGAGCGGGAGAGCTGGATACGCAGTATTTTGGCCCA	CASSERAGELDTQYF	3	0.0011152416356877324	45	TCRBV06-04*01	TCRBV06	TCRBV06-04	01				TCRBD02-01*02	TCRBD02	TCRBD02-01	02				TCRBJ02-03*01	TCRBJ02	TCRBJ02-03	01				3	5	6	2	3	6	36	50	53	61	66	3	In	VDJ
AACCTGAGCTCTCTGGAGCTGGGGGACTCAGCTTTGTATTTCTGTGCCAGCAGCGTCTCTTGGGCAGATACGCAGTATTTTGGCCCA	CASSVSWADTQYF	2	7.434944237918215E-4	39	TCRBV09-01*01	TCRBV09	TCRBV09-01	01								TCRBD01,TCRBD02	TCRBD01-01,TCRBD02-01		TCRBJ02-03*01	TCRBJ02	TCRBJ02-03	01				2	0	0	9	5	4	42	56	61	-1	64	2	In	VDJ
CTGGAGTCGCCCAGCCCCAACCAGACCTCTCTGTACTTCTGTGCCAGCAGTTTCGGACGCGGCACAGATACGCAGTATTTTGGCCCA	CASSFGRGTDTQYF	1	3.717472118959108E-4	42	TCRBV27-01*01	TCRBV27	TCRBV27-01	01								TCRBD01,TCRBD02	TCRBD01-01,TCRBD02-01		TCRBJ02-03*01	TCRBJ02	TCRBJ02-03	01				3	3	1	7	1	1	39	53	54	58	61	1	In	VDJ
GTGAACGCCTTGGAGCTGGAGGACTCGGCCCTGTATCTCTGTGCCAGCAGCTTCCTGGTCGTGACCGGGGAGCTGTTTTTTGGAGAA	CASSFLVVTGELFF	2	7.434944237918215E-4	42	TCRBV05-08*01	TCRBV05	TCRBV05-08	01								TCRBD01,TCRBD02	TCRBD01-01,TCRBD02-01		TCRBJ02-02*01	TCRBJ02	TCRBJ02-02	01				2	5	0	10	3	5	39	53	56	58	63	2	In	VDJ
CCCTGGAGCTTGGTGACTCTGCTGTGTATTTCTGTGCCAGCAGCTCATTGTGTCCCATTTCAATGCACTGAAGCTTTCTTTGGACAA		1	3.717472118959108E-4	49	TCRBV03-01/03-02*01	TCRBV03	TCRBV03-01/03-02	01				TCRBD01-01*01	TCRBD01	TCRBD01-01	01				TCRBJ01-01*01	TCRBJ01	TCRBJ01-01	01				5	18	4	6	1	4	32	44	45	47	65	1	Out	VDJ
CTGAATGTGAACGCCTTGGAGCTGGACGACTCGGCCCTGTATCTCTGTGCCAGCAGCGATCAGGAATATGGCTACACCTTCGGTTCG	CASSDQEYGYTF	1	3.717472118959108E-4	36	TCRBV05-04*01	TCRBV05	TCRBV05-04	01				TCRBD01-01*01	TCRBD01	TCRBD01-01	01				TCRBJ01-02*01	TCRBJ01	TCRBJ01-02	01				4	2	4	4	3	5	45	57	60	64	66	1	In	VDJ
AGCACCTTGGAGCTGGGGGACTCGGCCCTTTATCTTTGCGCCAGCAGCTTGGAGGGGCAGGGTATGGATGGCTACACCTTCGGTTCG	CASSLEGQGMDGYTF	1	3.717472118959108E-4	45	TCRBV05-01*01	TCRBV05	TCRBV05-01	01				TCRBD01-01*01	TCRBD01	TCRBD01-01	01				TCRBJ01-02*01	TCRBJ01	TCRBJ01-02	01				0	5	4	3	5	6	36	52	57	62	67	1	In	VDJ
CAGCGCACAGAGCAGGGGGACTCGGCCATGTATCTCTGTGCCAGCAGCTTATCCCGTCAGGGGGTATGGGAGCAGTACTTCGGGCCG	CASSLSRQGVWEQYF	2	7.434944237918215E-4	45	TCRBV07-09*01	TCRBV07	TCRBV07-09	01				TCRBD01-01*01	TCRBD01	TCRBD01-01	01				TCRBJ02-07*01	TCRBJ02	TCRBJ02-07	01				2	5	4	1	6	7	36	51	57	64	69	2	In	VDJ
GATCCTGGAGTCGCCCAGCCCCAACCAGACCTCTCTGTACTTCTGTGCCAGCCGTCCCAACCGGGTACCGAGCAGTACTTCGGGCCG		1	3.717472118959108E-4	38	TCRBV27-01*01	TCRBV27	TCRBV27-01	01				TCRBD02-01	TCRBD02	TCRBD02-01				01,02	TCRBJ02-07*01	TCRBJ02	TCRBJ02-07	01				8	3	8	4	9	6	43	52	61	65	68	1	Out	VDJ
CTGGAGTCCGCCAGCACCAACCAGACATCTATGTACCTCTGTGCCACCACGGCGGGCAGGGGCACCTACGAGCAGTACTTCGGGCCG	CATTAGRGTYEQYF	2	7.434944237918215E-4	42	TCRBV28-01*01	TCRBV28	TCRBV28-01	01				TCRBD01-01*01	TCRBD01	TCRBD01-01	01				TCRBJ02-07*01	TCRBJ02	TCRBJ02-07	01				10	2	4	2	10	2	39	46	56	62	64	2	In	VDJ
CTGTCCCTAGAGTCTGCCATCCCCAACCAGACAGCTCTTTACTTCTGTGCCACCAGTGACCGGGACCTCTCGTGGTTCTTCGGGCCA	CATSDRDLSWFF	1	3.717472118959108E-4	36	TCRBV24-01*01	TCRBV24	TCRBV24-01	01								TCRBD01,TCRBD02	TCRBD01-01,TCRBD02-01		TCRBJ02-01*01	TCRBJ02	TCRBJ02-01	01				4	8	0	7	2	15	45	59	61	66	74	1	In	VDJ
CAGCCCTCAGAACCCAGGGACTCAGCTGTGTACTTCTGTGCCAGCAGCCCCGGGACGAAGAAGGTCGATGAGCAGTTCTTCGGGCCA	CASSPGTKKVDEQFF	1	3.717472118959108E-4	45	TCRBV12	TCRBV12				TCRBV12-03/12-04,TCRBV12-04						TCRBD01,TCRBD02	TCRBD01-01,TCRBD02-01		TCRBJ02-01*01	TCRBJ02	TCRBJ02-01	01				6	11	0	7	4	8	36	47	51	56	67	1	In	VDJ
GAGGACTCCGCCGTGTATCTCTGTGCCAGCAACCCTAGAGGAGGGACTAGCGGGAGAGGCAGGGCCAATGAGCAGTTCTTCGGGCCA	CASNPRGGTSGRGRANEQFF	1	3.717472118959108E-4	60	TCRBV07-08	TCRBV07	TCRBV07-08				01,02,03	TCRBD02-01*02	TCRBD02	TCRBD02-01	02				TCRBJ02-01*01	TCRBJ02	TCRBJ02-01	01				7	9	0	2	11	6	21	31	42	56	65	1	In	VDJ
GAGTCCGCTACCAGCTCCCAGACATCTGTGTACTTCTGTGCCATCAGCCGACTGTCAGGGGGCTCGGAGACCCAGTACTTCGGGCCA	CAISRLSGGSETQYF	1	3.717472118959108E-4	45	TCRBV10-03*01	TCRBV10	TCRBV10-03	01				TCRBD01-01*01	TCRBD01	TCRBD01-01	01				TCRBJ02-05*01	TCRBJ02	TCRBJ02-05	01				6	3	4	0	8	5	36	47	55	63	66	1	In	VDJ
NTGTCGGCTGCTCCCTCCCAAACATCTGTGTACTTCTGTGCCAGCAGGGGTAAGACAGGGTTGAACACTGAAGCTTTCTTTGGACAA	CASRGKTGLNTEAFF	3	0.0011152416356877324	45	TCRBV06	TCRBV06				TCRBV06-02/06-03,TCRBV06-02		TCRBD01-01*01	TCRBD01	TCRBD01-01	01				TCRBJ01-01*01	TCRBJ01	TCRBJ01-01	01				6	1	2	3	6	0	36	47	53	60	61	3	In	VDJ
GAGTCCGCCAGCACCAACCAGACATCTATGTACCTCTGTGCCAGCAGCCTACCGGGACAGGGTTATCAGCCCCAGCATTTTGGTGAT	CASSLPGQGYQPQHF	2	7.434944237918215E-4	45	TCRBV28-01*01	TCRBV28	TCRBV28-01	01				TCRBD01-01*01	TCRBD01	TCRBD01-01	01				TCRBJ01-05*01	TCRBJ01	TCRBJ01-05	01				6	2	0	3	6	5	36	47	53	62	64	2	In	VDJ
GCCCTGCAGCCAGAAGACTCAGCCCTGTATCTCTGCGCCAGCAGCCAAATGGGTACAGTGAGCAATCAGCCCCAGCATTTTGGTGAT	CASSQMGTVSNQPQHF	1	3.717472118959108E-4	48	TCRBV04-01*01	TCRBV04	TCRBV04-01	01				TCRBD01-01*01	TCRBD01	TCRBD01-01	01				TCRBJ01-05*01	TCRBJ01	TCRBJ01-05	01				2	2	3	5	6	1	33	48	54	58	60	1	In	VDJ
GAGCAGGAGGACTCCGCCGTGTATCTCTGTGCCAGCAGCTTCCCCCCGGGCGGGAGCCCCGGGGCAGGCGAGCAGTACTTCGGGCCG	CASSFPPGGSPGAGEQYF	1	3.717472118959108E-4	54	TCRBV07-08*01	TCRBV07	TCRBV07-08	01				TCRBD02-01*02	TCRBD02	TCRBD02-01	02				TCRBJ02-07*01	TCRBJ02	TCRBJ02-07	01				3	12	7	2	8	6	27	41	49	56	68	1	In	VDJ
NNNNTGTCGGCTGCTCCCTCCCAGACATCTGTGTACTTCTGTGCCACGAGAGGTCAACAGGGGTCCTACGAGCAGTACTTCGGGCCG	CATRGQQGSYEQYF	1	3.717472118959108E-4	42	TCRBV06-05*01	TCRBV06	TCRBV06-05	01				TCRBD01-01*01	TCRBD01	TCRBD01-01	01				TCRBJ02-07*01	TCRBJ02	TCRBJ02-07	01				10	0	3	2	10	1	39	46	56	-1	63	1	In	VDJ
AGCTCTCTGGAGCTGGGGGACTCAGCTTTGTATTTCTGTGCCAGCAGCCCCGAGGACCGCTTCTCCTACGAGCAGTACTTCGGGCCG	CASSPEDRFSYEQYF	1	3.717472118959108E-4	45	TCRBV09-01*01	TCRBV09	TCRBV09-01	01								TCRBD01,TCRBD02	TCRBD01-01,TCRBD02-01		TCRBJ02-07*01	TCRBJ02	TCRBJ02-07	01				4	5	1	7	5	0	36	48	53	57	62	1	In	VDJ
GAGTCCGCCAGCACCAACCAGACATCTATGTACCTCTGTGCCAGCAGTTTAGGGGGGCAGGGGACCTACGAGCAGTACTTCGGGCCG	CASSLGGQGTYEQYF	2	7.434944237918215E-4	45	TCRBV28-01*01	TCRBV28	TCRBV28-01	01								TCRBD01,TCRBD02	TCRBD01-01,TCRBD02-01		TCRBJ02-07*01	TCRBJ02	TCRBJ02-07	01				2	1	4	2	6	2	36	51	57	63	64	2	In	VDJ
NNNNNNNNNNNNNTGTCGGCTGCTCCCTCCCAGACATCTGTGTACTTCTGTGCCAGCAGTCGGCAGGGCAGACAGTTCTTCGGGCCA	CASSRQGRQFF	2	7.434944237918215E-4	33	TCRBV06-05*01	TCRBV06	TCRBV06-05	01				TCRBD01-01*01	TCRBD01	TCRBD01-01	01				TCRBJ02-01*01	TCRBJ02	TCRBJ02-01	01				5	4	4	3	3	13	48	60	63	68	72	2	In	VDJ
NNNNNNNNNNNTGTCGGCTGCTCCCTCCCAAACATCTGTGTACTTCTGTGCCAGCAGTACGAGCAAGGGACCCAGTACTTCGGGCCA		3	0.0011152416356877324	35	TCRBV06-02/06-03*01	TCRBV06	TCRBV06-02/06-03	01								TCRBD01,TCRBD02	TCRBD01-01,TCRBD02-01		TCRBJ02-05*01	TCRBJ02	TCRBJ02-05	01				5	0	5	4	7	7	46	58	65	-1	68	3	Out	VDJ
ATCCAGCGCACAGAGCAGGGGGACTCGGCCATGTATCTCTGTGCCAGCAGCTCGAAGCGGAACCAAGAGACCCAGTACTTCGGGCCA	CASSSKRNQETQYF	1	3.717472118959108E-4	42	TCRBV07-09*01	TCRBV07	TCRBV07-09	01				TCRBD02-01	TCRBD02	TCRBD02-01				01,02	TCRBJ02-05*01	TCRBJ02	TCRBJ02-05	01				4	1	6	5	3	0	39	52	55	60	61	1	In	VDJ
CCTGTCCCTAGAGTCTGCCATCCCCAACCAGACAGCTCTTTACTTCTGTGCCAATTACTCCGCACAGATACGCAGTATTTTGGCCCA		2	7.434944237918215E-4	35	TCRBV24-01*01	TCRBV24	TCRBV24-01	01				TCRBD02-01	TCRBD02	TCRBD02-01				01,02	TCRBJ02-03*01	TCRBJ02	TCRBJ02-03	01				11	2	3	10	3	1	46	53	56	59	61	2	Out	VDJ
CGCTCACCAGGCCTGGGGGACGCAGCCATGTACCTGTGTGCCACCAGCCCAGAGGGACGGAGCACAGATACGCAGTATTTTGGCCCA	CATSPEGRSTDTQYF	4	0.001486988847583643	45	TCRBV15-01*02	TCRBV15	TCRBV15-01	02								TCRBD01,TCRBD02	TCRBD01-01,TCRBD02-01		TCRBJ02-03*01	TCRBJ02	TCRBJ02-03	01				5	2	0	7	5	0	36	48	53	58	60	4	In	VDJ
AATGTGAGCACCTTGGAGCTGGGGGACTCGGCCCTTTATCTTTGCGCCAGCAGCTTGGATCCAGCCACTGAAGCTTTCTTTGGACAA	CASSLDPATEAFF	1	3.717472118959108E-4	39	TCRBV05-01*01	TCRBV05	TCRBV05-01	01								TCRBD01,TCRBD02	TCRBD01-01,TCRBD02-01		TCRBJ01-01*01	TCRBJ01	TCRBJ01-01	01				0	1	4	5	3	4	42	58	61	64	65	1	In	VDJ
CTGGAGGACTCAGCCATGTACTTCTGTGCCAGCAGGTATGAAAGGTCGGGACAGGGCCCTTTTAACACTGAAGCTTTCTTTGGACAA	CASRYERSGQGPFNTEAFF	1	3.717472118959108E-4	57	TCRBV02-01	TCRBV02	TCRBV02-01				01,03	TCRBD01-01*01	TCRBD01	TCRBD01-01	01				TCRBJ01-01*01	TCRBJ01	TCRBJ01-01	01				6	7	0	3	12	2	24	35	47	56	63	1	In	VDJ
AAGATCCAGCGCACAGAGCAGGGGGACTCGGCCATGTATCTCTGTGCCAGCAGCACAACAGGGAACACTGAAGCTTTCTTTGGACAA	CASSTTGNTEAFF	1	3.717472118959108E-4	39	TCRBV07-09*01	TCRBV07	TCRBV07-09	01				TCRBD01-01*01	TCRBD01	TCRBD01-01	01				TCRBJ01-01*01	TCRBJ01	TCRBJ01-01	01				5	0	3	4	3	1	42	54	57	-1	62	1	In	VDJ
CCATCCCCAACCAGACAGCTCTTTACTTCTGTGCCACCAGTGAGACGACAGGGGCATTCAACTAATGAAAAACTGTTTTTTGGCAGT		1	3.717472118959108E-4	52	TCRBV24-01*01	TCRBV24	TCRBV24-01	01				TCRBD01-01*01	TCRBD01	TCRBD01-01	01				TCRBJ01-04*01	TCRBJ01	TCRBJ01-04	01				4	4	2	2	3	0	29	43	46	54	58	1	Out	VDJ
AGCACCTTGGAGCTGGGGGACTCGGCCCTTTATCTTTGCGCCAGCAGCAGGGGAAGGGACGAGAGCTATGGCTACACCTTCGGTTCG	CASSRGRDESYGYTF	1	3.717472118959108E-4	45	TCRBV05-01*01	TCRBV05	TCRBV05-01	01								TCRBD01,TCRBD02	TCRBD01-01,TCRBD02-01		TCRBJ01-02*01	TCRBJ01	TCRBJ01-02	01				4	5	0	7	7	4	36	48	55	60	65	1	In	VDJ
CAGCCCTCAGAACCCAGGGACTCAGCTGTGTACTTCTGTGCCAGCAGACCCGGGGACTTGAGCTCCTACGAGCAGTACTTCGGGCCG	CASRPGDLSSYEQYF	2	7.434944237918215E-4	45	TCRBV12	TCRBV12				TCRBV12-03/12-04,TCRBV12-04		TCRBD02-01	TCRBD02	TCRBD02-01				01,02	TCRBJ02-07*01	TCRBJ02	TCRBJ02-07	01				6	4	0	10	5	0	36	47	52	58	62	2	In	VDJ
CTGACAGTGACCAGTGCCCATCCTGAAGACAGCAGCTTCTACATCTGCAGTACCGGGGACAGGGCCTACGAGCAGTACTTCGGGCCG	CSTGDRAYEQYF	1	3.717472118959108E-4	36	TCRBV20	TCRBV20				TCRBV20-01,TCRBV20-or09_02		TCRBD01-01*01	TCRBD01	TCRBD01-01	01				TCRBJ02-07*01	TCRBJ02	TCRBJ02-07	01				8	0	0	3	4	2	45	51	55	-1	64	1	In	VDJ
GTGACCAGTGCCCATCCTGAAGACAGCAGCTTCTACATCTGCAGTGCTAGAGAACCAGGGGAAGCGGATGAGCAGTTCTTCGGGCCA	CSAREPGEADEQFF	1	3.717472118959108E-4	42	TCRBV20	TCRBV20				TCRBV20-01,TCRBV20-or09_02		TCRBD01-01*01	TCRBD01	TCRBD01-01	01				TCRBJ02-01*01	TCRBJ02	TCRBJ02-01	01				0	6	4	2	2	8	39	53	55	61	67	1	In	VDJ
GTGACCAGTGCCCATCCTGAAGACAGCAGCTTCTACATCTGCAGTGCTATTTAGCGGGATTCCTACAATGAGCAGTTCTTCGGGCCA	CSAI*RDSYNEQFF	2	7.434944237918215E-4	42	TCRBV20	TCRBV20				TCRBV20-01,TCRBV20-or09_02		TCRBD02-01*02	TCRBD02	TCRBD02-01	02				TCRBJ02-01*01	TCRBJ02	TCRBJ02-01	01				4	1	5	3	2	1	39	49	51	59	60	2	Stop	VDJ
GTCAGGGGACACAGCACTGTATTTCTGTGCCAGGGAGAGTAAAATCTAGCGGGAAGTGGGAACACCGGGGAGCTGTTTTTTGGAGAA		1	3.717472118959108E-4	56	TCRBV21-01*01	TCRBV21	TCRBV21-01	01				TCRBD02-01*02	TCRBD02	TCRBD02-01	02				TCRBJ02-02*01	TCRBJ02	TCRBJ02-02	01				9	5	4	3	12	1	25	33	45	54	59	1	Out	VDJ
TCCCTAGAGTCTGCCATCCCCAACCAGACAGCTCTTTACTTCTGTGCCACCAGGAGACAGAACACCGGGGAGCTGTTTTTTGGAGAA	CATRRQNTGELFF	1	3.717472118959108E-4	39	TCRBV24-01*01	TCRBV24	TCRBV24-01	01				TCRBD01-01*01	TCRBD01	TCRBD01-01	01				TCRBJ02-02*01	TCRBJ02	TCRBJ02-02	01				7	0	2	6	2	1	42	53	55	-1	59	1	In	VDJ
ACCAGTGCCCATCCTGAAGACAGCAGCTTCTACATCTGCAGTGCTAGAGGCACAGGGGGCGGAAACTATGGCTACACCTTCGGTTCG	CSARGTGGGNYGYTF	2	7.434944237918215E-4	45	TCRBV20	TCRBV20				TCRBV20-01,TCRBV20-or09_02		TCRBD01-01*01	TCRBD01	TCRBD01-01	01				TCRBJ01-02*01	TCRBJ01	TCRBJ01-02	01				1	3	3	0	2	2	36	49	51	60	63	2	In	VDJ
ACTCTGGAGTCAGCTGCCTCCTCCCAGACATCTGTATATTTCTGCGCCAGCAGCTCGGGACAGAGCTACGAGCAGTACTTCGGGCCG	CASSSGQSYEQYF	1	3.717472118959108E-4	39	TCRBV10-01*01	TCRBV10	TCRBV10-01	01				TCRBD01-01*01	TCRBD01	TCRBD01-01	01				TCRBJ02-07*01	TCRBJ02	TCRBJ02-07	01				6	2	0	5	3	3	42	53	56	63	65	1	In	VDJ
GAGTCCGCCAGCACCAACCAGACATCTATGTACCTCTGTGCCAGCAGTTCTAGCGGGACATCCAAAAACATTCAGTACTTCGGCGCC	CASSSSGTSKNIQYF	1	3.717472118959108E-4	45	TCRBV28-01*01	TCRBV28	TCRBV28-01	01				TCRBD02-01*02	TCRBD02	TCRBD02-01	02				TCRBJ02-04*01	TCRBJ02	TCRBJ02-04	01				4	3	4	3	0	2	36	-1	49	58	61	1	In	VDJ
ACCTTGGAGCTGGGGGACTCGGCCCTTTATCTTTGCGCCAGCAGAAAACAGGCGACCTTTGAGGACAATGAGCAGTTCTTCGGGCCA	CASRKQATFEDNEQFF	1	3.717472118959108E-4	48	TCRBV05-01*01	TCRBV05	TCRBV05-01	01				TCRBD01-01*01	TCRBD01	TCRBD01-01	01				TCRBJ02-01*01	TCRBJ02	TCRBJ02-01	01				5	12	3	4	3	5	33	44	47	52	64	1	In	VDJ
TCCCTGGAGCTTGGTGACTCTGCTGTGTATTTCTGTGCCAGCAGCCAAGGACCGAGCGGGAGCGGGGAGACCCAGTACTTCGGGCCA	CASSQGPSGSGETQYF	1	3.717472118959108E-4	48	TCRBV03-01/03-02*01	TCRBV03	TCRBV03-01/03-02	01				TCRBD02-01*02	TCRBD02	TCRBD02-01	02				TCRBJ02-05*01	TCRBJ02	TCRBJ02-05	01				1	4	6	2	5	5	33	49	54	62	66	1	In	VDJ
CAGCGCACAGAGCAGGAGGACTCGGCCGTGTATCTCTGTGCCAGCAGCAGGGGAGGCCAGTCACAAGAGACCCAGTACTTCGGGCCA	CASSRGGQSQETQYF	1	3.717472118959108E-4	45	TCRBV07-02	TCRBV07	TCRBV07-02				01,02	TCRBD02-01*02	TCRBD02	TCRBD02-01	02				TCRBJ02-05*01	TCRBJ02	TCRBJ02-05	01				5	7	9	1	2	2	36	48	50	56	63	1	In	VDJ
AATGTGAGCACCTTGGAGCTGGGGGACTCGGCCCTTTATCTTTGCGCCAGCAGCCTGCAACAGAGGAGTACGCAGTATTTTGGCCCA	CASSLQQRSTQYF	1	3.717472118959108E-4	39	TCRBV05-01*01	TCRBV05	TCRBV05-01	01								TCRBD01,TCRBD02	TCRBD01-01,TCRBD02-01		TCRBJ02-03*01	TCRBJ02	TCRBJ02-03	01				4	5	3	5	5	8	42	54	59	63	68	1	In	VDJ
CACTGTGACATCGGCCCAAAAGAACCCGACAGCTTTCTATCTCTGTGCCAGTAGGAGGGGTTGAACACTGAAGCTTTCTTTGGACAA		1	3.717472118959108E-4	38	TCRBV19-01*01	TCRBV19	TCRBV19-01	01								TCRBD01,TCRBD02	TCRBD01-01,TCRBD02-01		TCRBJ01-01*01	TCRBJ01	TCRBJ01-01	01				6	1	5	2	1	0	43	54	55	60	61	1	Out	VDJ
GAGTCGCCCAGCCCCAACCAGACCTCTCTGTACTTCTGTGCCAGCAGTCAGACAGGAGCTAGCAATCAGCCCCAGCATTTTGGTGAT	CASSQTGASNQPQHF	2	7.434944237918215E-4	45	TCRBV27-01*01	TCRBV27	TCRBV27-01	01				TCRBD01-01*01	TCRBD01	TCRBD01-01	01				TCRBJ01-05*01	TCRBJ01	TCRBJ01-05	01				5	3	2	4	2	0	36	48	50	56	59	2	In	VDJ
ATCCGCTCACCAGGCCTGGGGGACGCAGCCATGTACCTGTGTGCCACCAACCCCCGGCGGGGGTTGGGGGGCTACACCTTCGGTTCG	CATNPRRGLGGYTF	1	3.717472118959108E-4	42	TCRBV15-01*02	TCRBV15	TCRBV15-01	02				TCRBD02-01*01	TCRBD02	TCRBD02-01	01				TCRBJ01-02*01	TCRBJ01	TCRBJ01-02	01				7	6	7	2	7	8	39	49	56	63	69	1	In	VDJ
GAGTTGGCTGCTCCCTCCCAGACATCTGTGTACTTCTGTGCCAGCAGTTACTCACTAGCGGGATCCGGCGAGCAGTACTTCGGGCCG	CASSYSLAGSGEQYF	1	3.717472118959108E-4	45	TCRBV06-06*01	TCRBV06	TCRBV06-06	01				TCRBD02-01*02	TCRBD02	TCRBD02-01	02				TCRBJ02-07*01	TCRBJ02	TCRBJ02-07	01				0	5	3	3	0	6	36	-1	53	63	68	1	In	VDJ
ATCCGGTCCACAAAGCTGGAGGACTCAGCCATGTACTTCTGTGCCAGCAGTCCGACTAGCGCCGGGTACGAGCAGTACTTCGGGCCG	CASSPTSAGYEQYF	1	3.717472118959108E-4	42	TCRBV02-01	TCRBV02	TCRBV02-01				01,03	TCRBD02-01	TCRBD02	TCRBD02-01				01,02	TCRBJ02-07*01	TCRBJ02	TCRBJ02-07	01				5	5	2	6	2	4	39	51	53	61	66	1	In	VDJ
ATCCTGAGTTCTAAGAAGCTCCTTCTCAGTGACTCTGGCTTCTATCTCTGTGCCTGGAGTAATCAGAATGAGCAGTTCTTCGGGCCA	CAWSNQNEQFF	2	7.434944237918215E-4	33	TCRBV30-01*01	TCRBV30	TCRBV30-01	01				TCRBD01-01*01	TCRBD01	TCRBD01-01	01				TCRBJ02-01*01	TCRBJ02	TCRBJ02-01	01				2	0	4	5	3	7	48	60	63	-1	66	2	In	VDJ
AACCAGACCTCTCTGTACTTCTGTGCCAGCACCCCCTTCGGGAGCGGGAGTCACCTAATGAGGTACAATGAGCAGTTCTTCGGGCCA	CASTPFGSGSHLMRYNEQFF	1	3.717472118959108E-4	60	TCRBV27-01*01	TCRBV27	TCRBV27-01	01				TCRBD02-01*02	TCRBD02	TCRBD02-01	02				TCRBJ02-01*01	TCRBJ02	TCRBJ02-01	01				7	13	6	2	11	4	21	31	42	50	63	1	In	VDJ
TCCCTGGAGCTTGGTGACTCTGCTGTGTATTTCTGTGCCAGCAGCCTATGTGGTCCCCATTCCGACAATGAGCAGTTCTTCGGGCCA	CASSLCGPHSDNEQFF	1	3.717472118959108E-4	48	TCRBV03-01/03-02*01	TCRBV03	TCRBV03-01/03-02	01								TCRBD01,TCRBD02	TCRBD01-01,TCRBD02-01		TCRBJ02-01*01	TCRBJ02	TCRBJ02-01	01				4	11	0	10	5	5	33	46	51	53	64	1	In	VDJ
ATCCAGCGCACAGAGCAGGGGGACTCGGCCATGTATCTCTGTGCCAGCAGCCTTACCCTTGTTGGCGATACGCAGTATTTTGGCCCA	CASSLTLVGDTQYF	1	3.717472118959108E-4	42	TCRBV07-09*01	TCRBV07	TCRBV07-09	01				TCRBD01-01*01	TCRBD01	TCRBD01-01	01				TCRBJ02-03*01	TCRBJ02	TCRBJ02-03	01				5	0	9	0	12	6	39	51	63	-1	66	1	In	VDJ
ACATCGGCCCAAAAGAACCCGACAGCTTTCTATCTCTGTGCCAGTAGTATAGTCCATGCTGATACAGATACGCAGTATTTTGGCCCA	CASSIVHADTDTQYF	1	3.717472118959108E-4	45	TCRBV19-01*01	TCRBV19	TCRBV19-01	01								TCRBD01,TCRBD02	TCRBD01-01,TCRBD02-01		TCRBJ02-03*01	TCRBJ02	TCRBJ02-03	01				1	1	2	8	8	3	36	52	60	62	63	1	In	VDJ
CCAGGCCTGGGGGACGCAGCCATGTACCTGTGTGCCACCAGCAGAGATAGGGACAGGGGAATGGCCGGGGAGCTGTTTTTTGGAGAA	CATSRDRDRGMAGELFF	1	3.717472118959108E-4	51	TCRBV15-01*02	TCRBV15	TCRBV15-01	02				TCRBD01-01*01	TCRBD01	TCRBD01-01	01				TCRBJ02-02*01	TCRBJ02	TCRBJ02-02	01				0	5	0	2	2	6	30	47	49	59	64	1	In	VDJ
NNNNNNNNNNNNNTGTCGGCTGCTCCCTCCCAAACATCTGTGTACTTCTGTGCCAGCAACAGGGACACTGAAGCTTTCTTTGGACAA	CASNRDTEAFF	1	3.717472118959108E-4	33	TCRBV06	TCRBV06				TCRBV06-02/06-03,TCRBV06-02		TCRBD01-01*01	TCRBD01	TCRBD01-01	01				TCRBJ01-01*01	TCRBJ01	TCRBJ01-01	01				7	0	3	3	0	3	48	-1	58	-1	64	1	In	VDJ
CACCTACACGCCCTGCAGCCAGAAGACTCAGCCCTGTATCTCTGCGCCAGCAGCCAAGATCCTAATGAAAAACTGTTTTTTGGCAGT	CASSQDPNEKLFF	2	7.434944237918215E-4	39	TCRBV04-01*01	TCRBV04	TCRBV04-01	01											TCRBJ01-04*01	TCRBJ01	TCRBJ01-04	01				0	2	0	0	0	3	42	-1	-1	59	61	2	In	VJ
GCCCAAAAGAACCCGACAGCTTTCTATCTCTGTGCCAGTAGTATGGCAGGGGGCGGGGGTAGCAATCAGCCCCAGCATTTTGGTGAT	CASSMAGGGGSNQPQHF	1	3.717472118959108E-4	51	TCRBV19-01*01	TCRBV19	TCRBV19-01	01				TCRBD01-01*01	TCRBD01	TCRBD01-01	01				TCRBJ01-05*01	TCRBJ01	TCRBJ01-05	01				3	5	4	0	2	0	30	44	46	54	59	1	In	VDJ
ACATCGGCCCAAAAGAACCCGACAGCTTTCTATCTCTGTGCCAGTTGCCGGGACAGAAAGGACAATCAGCCCCAGCATTTTGGTGAT	CASCRDRKDNQPQHF	1	3.717472118959108E-4	45	TCRBV19-01*01	TCRBV19	TCRBV19-01	01				TCRBD01-01*01	TCRBD01	TCRBD01-01	01				TCRBJ01-05*01	TCRBJ01	TCRBJ01-05	01				8	6	0	5	4	3	36	45	49	56	62	1	In	VDJ
TCGGCTGCTCCCTCCCAAACATCTGTGTACTTCTGTGCCAGCAGTGGAACCGGGACTAGCGGAGGGTCCGAGCAGTACTTCGGGCCG	CASSGTGTSGGSEQYF	1	3.717472118959108E-4	48	TCRBV06-02/06-03*01	TCRBV06	TCRBV06-02/06-03	01				TCRBD02-01	TCRBD02	TCRBD02-01				01,02	TCRBJ02-07*01	TCRBJ02	TCRBJ02-07	01				5	6	0	5	6	6	33	45	51	62	68	1	In	VDJ
ACTCTGGAGTCAGCTACCCGCTCCCAGACATCTGTGTATTTCTGCGCCAGTCGAAGAGACAGGCCCTACGAGCAGTACTTCGGGCCG	CASRRDRPYEQYF	2	7.434944237918215E-4	39	TCRBV10-02*01	TCRBV10	TCRBV10-02	01				TCRBD01-01*01	TCRBD01	TCRBD01-01	01				TCRBJ02-07*01	TCRBJ02	TCRBJ02-07	01				9	1	2	4	7	2	42	50	57	63	64	2	In	VDJ
GTGACATCGGCCCAAAAGAACCCGACAGCTTTCTATCTCTGTGCCAGTAGACAACAGGGCTCTGGAAACACCATATATTTTGGAGAG	CASRQQGSGNTIYF	2	7.434944237918215E-4	42	TCRBV19-01*01	TCRBV19	TCRBV19-01	01				TCRBD01-01*01	TCRBD01	TCRBD01-01	01				TCRBJ01-03*01	TCRBJ01	TCRBJ01-03	01				6	0	3	3	3	0	39	50	53	-1	59	2	In	VDJ
AAGACTCGGCCCTGTATCTCTGCGCCAGCAGCCAAGACTTAAGGCGGGACAGGGGTCTCTGGGGCCAACGTCCTGACTTTCGGGGCC		1	3.717472118959108E-4	61	TCRBV04-03*01	TCRBV04	TCRBV04-03	01				TCRBD01-01*01	TCRBD01	TCRBD01-01	01				TCRBJ02-06*01	TCRBJ02	TCRBJ02-06	01				0	1	0	2	8	0	20	37	45	55	56	1	Out	VDJ
CACACCCTGCAGCCAGAAGACTCGGCCCTGTATCTCTGCGCCAGCAGCCTCAAGCGGGAGGGTGGGAATGAGCAGTTCTTCGGGCCA	CASSLKREGGNEQFF	2	7.434944237918215E-4	45	TCRBV04-03*01	TCRBV04	TCRBV04-03	01				TCRBD02-01*02	TCRBD02	TCRBD02-01	02				TCRBJ02-01*01	TCRBJ02	TCRBJ02-01	01				4	4	6	0	3	7	36	49	52	62	66	2	In	VDJ
GCGTCTGCTGTACCCTCTCAGACATCTGTGTACTTCTGTGCCAGCAGTGACTCGACTAGCGGGTACAATGAGCAGTTCTTCGGGCCA	CASSDSTSGYNEQFF	1	3.717472118959108E-4	45	TCRBV06-04*01	TCRBV06	TCRBV06-04	01				TCRBD02-01	TCRBD02	TCRBD02-01				01,02	TCRBJ02-01*01	TCRBJ02	TCRBJ02-01	01				0	0	2	4	0	4	36	-1	53	-1	63	1	In	VDJ
GTGACCAGTGCCCATCCTGAAGACAGCAGCTTCTACATCTGCAGTGCTAGAGAGACCGCTTATTCTGGTCAGCAGTTCTTCGGGCCA	CSARETAYSGQQFF	1	3.717472118959108E-4	42	TCRBV20	TCRBV20				TCRBV20-01,TCRBV20-or09_02						TCRBD01,TCRBD02	TCRBD01-01,TCRBD02-01		TCRBJ02-01*01	TCRBJ02	TCRBJ02-01	01				0	14	2	7	0	11	39	-1	53	56	70	1	In	VDJ
GAGTCCGCTACCAGCTCCCAGACATCTGTGTACTTCTGTGCCATCCGGCGGGAGGGCCGATACGCAGATACGCAGTATTTTGGCCCA	CAIRREGRYADTQYF	3	0.0011152416356877324	45	TCRBV10-03*01	TCRBV10	TCRBV10-03	01				TCRBD02-01*02	TCRBD02	TCRBD02-01	02				TCRBJ02-03*01	TCRBJ02	TCRBJ02-03	01				8	8	7	0	2	4	36	45	47	56	64	3	In	VDJ
GAACCCAGGGACTCAGCTGTGTACTTCTGTGCCAGCAGATTGGATTTTAGGACTAGCCTTAGCACAGATACGCAGTATTTTGGCCCA	CASRLDFRTSLSTDTQYF	2	7.434944237918215E-4	54	TCRBV12	TCRBV12				TCRBV12-03/12-04,TCRBV12-04		TCRBD02-01	TCRBD02	TCRBD02-01				01,02	TCRBJ02-03*01	TCRBJ02	TCRBJ02-03	01				6	3	1	7	11	0	27	38	49	57	60	2	In	VDJ
CCAGCGCACAGAGCGGGGGGACTCAGCCGTGTATCTCTGTGCCAGCAGGCCAAAGATGGATAGACCTCACCCCTCCACTTTGGGAAT		1	3.717472118959108E-4	44	TCRBV07-03*01	TCRBV07	TCRBV07-03	01								TCRBD01,TCRBD02	TCRBD01-01,TCRBD02-01		TCRBJ01-06*01	TCRBJ01	TCRBJ01-06	01				6	6	1	8	9	10	37	48	57	60	66	1	Out	VDJ
GCCCATCCTGAAGACAGCAGCTTCTACATCTGCAGTCCTGAGGGGATTGGGAAGAGACTCCAAGGCGGTGGCTACACCTTCGGTTCG	CSPEGIGKRLQGGGYTF	2	7.434944237918215E-4	51	TCRBV20	TCRBV20				TCRBV20-01,TCRBV20-or09_02						TCRBD01,TCRBD02	TCRBD01-01,TCRBD02-01		TCRBJ01-02*01	TCRBJ01	TCRBJ01-02	01				8	23	5	2	4	7	30	36	40	45	68	2	In	VDJ
CCCTGATCCTGGAGTCGCCCAGCCCCAACCAGACCTCTCTGTACTTCTGTGCCAGCAGATGTGCGCTATGGCTACACCTTCGGTTCG		1	3.717472118959108E-4	34	TCRBV27-01*01	TCRBV27	TCRBV27-01	01				TCRBD02-01	TCRBD02	TCRBD02-01				01,02	TCRBJ01-02*01	TCRBJ01	TCRBJ01-02	01				6	0	7	6	4	4	47	58	62	-1	65	1	Out	VDJ
AATTCCCTGGAGCTTGGTGACTCTGCTGTGTATTTCTGTGCCAGCAGCCAAGCCGCAGGGACCTACTATGGCTACACCTTCGGTTCG	CASSQAAGTYYGYTF	1	3.717472118959108E-4	45	TCRBV03-01/03-02*01	TCRBV03	TCRBV03-01/03-02	01								TCRBD01,TCRBD02	TCRBD01-01,TCRBD02-01		TCRBJ01-02*01	TCRBJ01	TCRBJ01-02	01				1	2	0	7	5	3	36	52	57	62	64	1	In	VDJ
AGCACCTTGGAGCTGGGGGACTCGGCCCTTTATCTTTGCGCCAGCAGCTTGGCCGAGACGACGGTAGGATGGCAGTACTTCGGGCCG	CASSLAETTVGWQYF	1	3.717472118959108E-4	45	TCRBV05-01*01	TCRBV05	TCRBV05-01	01								TCRBD01,TCRBD02	TCRBD01-01,TCRBD02-01		TCRBJ02-07*01	TCRBJ02	TCRBJ02-07	01				0	2	1	8	14	9	36	52	66	69	71	1	In	VDJ
ACTCTCAAGATCCAGCCTGCAGAGCTTGAGGACTCGGCCGTGTATCTCTGTGCCAGCAGCGTAAGGTACGAGCAGTACTTCGGGCCG	CASSVRYEQYF	1	3.717472118959108E-4	33	TCRBV11	TCRBV11				TCRBV11-02,TCRBV11-03						TCRBD01,TCRBD02	TCRBD01-01,TCRBD02-01		TCRBJ02-07*01	TCRBJ02	TCRBJ02-07	01				5	0	5	4	3	4	48	60	63	-1	66	1	In	VDJ
CAGCCCTCAGAACCCAGGGACTCAGCTGTGTACTTCTGTGCCAGCAGCAAGGGACTAGAACGCTACAATGAGCAGTTCTTCGGGCCA	CASSKGLERYNEQFF	1	3.717472118959108E-4	45	TCRBV12	TCRBV12				TCRBV12-03/12-04,TCRBV12-04		TCRBD02-01	TCRBD02	TCRBD02-01				01,02	TCRBJ02-01*01	TCRBJ02	TCRBJ02-01	01				6	4	0	8	3	3	36	47	50	58	62	1	In	VDJ
TCGGCCCAAAAGAACCCGACAGCTTTCTATCTCTGTGCCAGTAGTCCACGCCACGAACCGGCCTACAATGAGCAGTTCTTCGGGCCA	CASSPRHEPAYNEQFF	2	7.434944237918215E-4	48	TCRBV19-01*01	TCRBV19	TCRBV19-01	01				TCRBD02-01	TCRBD02	TCRBD02-01				01,02	TCRBJ02-01*01	TCRBJ02	TCRBJ02-01	01				5	0	8	5	13	2	33	45	58	-1	61	2	In	VDJ
CTGCTGCCTCCTCCCAGACATCTGTATATTTCTGCGCCAGCAGTGAGGGTAGCGGGAGTCTACTACAATGAGCAGTTCTTCGGGCCA		1	3.717472118959108E-4	49	TCRBV10-01	TCRBV10	TCRBV10-01				01,03	TCRBD02-01*02	TCRBD02	TCRBD02-01	02				TCRBJ02-01*01	TCRBJ02	TCRBJ02-01	01				2	4	5	2	2	3	32	47	49	58	62	1	Out	VDJ
TTGGCGTCTGCTGTACCCTCTCAGACATCTGTGTACTTCTGTGCCAGCAGCCCGAGAGCGGAATACAATGAGCAGTTCTTCGGGCCA	CASSPRAEYNEQFF	1	3.717472118959108E-4	42	TCRBV06-04*01	TCRBV06	TCRBV06-04	01				TCRBD02-01	TCRBD02	TCRBD02-01				01,02	TCRBJ02-01*01	TCRBJ02	TCRBJ02-01	01				6	2	6	5	6	4	39	50	56	61	63	1	In	VDJ
TCCCTAGAGTCTGCCATCCCCAACCAGACAGCTCTTTACTTCTGTGCCACCAGTGATTTGAGGGACAATGAGCAGTTCTTCGGGCCA	CATSDLRDNEQFF	1	3.717472118959108E-4	39	TCRBV24-01*01	TCRBV24	TCRBV24-01	01								TCRBD01,TCRBD02	TCRBD01-01,TCRBD02-01		TCRBJ02-01*01	TCRBJ02	TCRBJ02-01	01				0	0	5	3	0	5	42	-1	60	-1	64	1	In	VDJ
TCAAGATCCAGCCTGCAGAGCTTGAGGACTCGGCCGTGTATCTCTGTGCCAGCAGCTTAGTTAAAAGAGACCCAGTACTTCGGGCCA		1	3.717472118959108E-4	37	TCRBV11	TCRBV11				TCRBV11-02,TCRBV11-03		TCRBD02-01	TCRBD02	TCRBD02-01				01,02	TCRBJ02-05*01	TCRBJ02	TCRBJ02-05	01				1	1	5	9	1	3	44	60	61	63	64	1	Out	VDJ
GAGTCTGCCATCCCCAACCAGACAGCTCTTTACTTCTGTGCCACCAGTGATTTTAGTTACGGCACAGATACGCAGTATTTTGGCCCA	CATSDFSYGTDTQYF	1	3.717472118959108E-4	45	TCRBV24-01*01	TCRBV24	TCRBV24-01	01				TCRBD02-01	TCRBD02	TCRBD02-01				01,02	TCRBJ02-03*01	TCRBJ02	TCRBJ02-03	01				1	5	5	8	0	1	36	-1	53	56	61	1	In	VDJ
TCGGCTGCTCCCTCCCAGACATCTGTGTACTTCTGTGCCAGCACCCGAGGGTGGGCAGGGGACACCGGGGAGCTGTTTTTTGGAGAA	CASTRGWAGDTGELFF	2	7.434944237918215E-4	48	TCRBV06	TCRBV06				TCRBV06-01,TCRBV06-05		TCRBD01-01*01	TCRBD01	TCRBD01-01	01				TCRBJ02-02*01	TCRBJ02	TCRBJ02-02	01				7	0	4	2	12	3	33	43	55	-1	61	2	In	VDJ
NNNNNNNTGTCGGCTGCTCCCTCCCAGACATCTGTGTACTTCTGTGCCAGCAGTGGACTTCCGAACTATGGCTACACCTTCGGTTCG	CASSGLPNYGYTF	2	7.434944237918215E-4	39	TCRBV06	TCRBV06				TCRBV06-01,TCRBV06-05		TCRBD02-01	TCRBD02	TCRBD02-01				01,02	TCRBJ01-02*01	TCRBJ01	TCRBJ01-02	01				4	4	2	10	0	2	42	-1	55	59	63	2	In	VDJ
GCCTTGTTGCTGGGGGACTCGGCCCTGTATCTCTGTGCCAGCAGCCCACCGGGACTAGCGGGAGGAAGCGAGCAGTACTTCGGGCCG	CASSPPGLAGGSEQYF	3	0.0011152416356877324	48	TCRBV05-05*01	TCRBV05	TCRBV05-05	01				TCRBD02-01*02	TCRBD02	TCRBD02-01	02				TCRBJ02-07*01	TCRBJ02	TCRBJ02-07	01				4	3	0	1	5	6	33	45	50	65	68	3	In	VDJ
GTGACCAGTGCCCATCCTGAAGACAGCAGCTTCTACATCTGCAGTGCTAGAGATGGGACTAGCCTAGACGAGCAGTACTTCGGGCCG	CSARDGTSLDEQYF	2	7.434944237918215E-4	42	TCRBV20	TCRBV20				TCRBV20-01,TCRBV20-or09_02		TCRBD02-01	TCRBD02	TCRBD02-01				01,02	TCRBJ02-07*01	TCRBJ02	TCRBJ02-07	01				0	4	0	7	1	5	39	53	54	63	67	2	In	VDJ
AGCACCTTGGAGCTGGGGGACTCGGCCCTTTATCTTTGCGCCAGCAGCTACGGGACAGGGATCGGCAATGAGCAGTTCTTCGGGCCA	CASSYGTGIGNEQFF	3	0.0011152416356877324	45	TCRBV05-01*01	TCRBV05	TCRBV05-01	01				TCRBD01-01*01	TCRBD01	TCRBD01-01	01				TCRBJ02-01*01	TCRBJ02	TCRBJ02-01	01				3	5	0	3	2	6	36	49	51	60	65	3	In	VDJ
ATCCAGCGCACAGAGCGGGGGGACTCAGCCGTGTATCTCTGTGCCAGCAGCCCCGGGACTAGCGGCAATGAGCAGTTCTTCGGGCCA	CASSPGTSGNEQFF	1	3.717472118959108E-4	42	TCRBV07-03*01	TCRBV07	TCRBV07-03	01				TCRBD02-01	TCRBD02	TCRBD02-01				01,02	TCRBJ02-01*01	TCRBJ02	TCRBJ02-01	01				5	0	0	5	3	6	39	51	54	-1	65	1	In	VDJ
ATCCGCTCACCAGGCCTGGGGGACGCAGCCATGTACCTGTGTGCCACCAGCAGAGATAAACAGGGCGGGACCCAGTACTTCGGGCCA	CATSRDKQGGTQYF	1	3.717472118959108E-4	42	TCRBV15-01*02	TCRBV15	TCRBV15-01	02				TCRBD01-01*01	TCRBD01	TCRBD01-01	01				TCRBJ02-05*01	TCRBJ02	TCRBJ02-05	01				0	3	3	3	3	7	39	56	59	65	68	1	In	VDJ
NTGTCGGCTGCTCCCTCCCAGACATCTGTGTACTTCTGTGCCAGCAGTGAACACCTCACGGGCACAGATACGCAGTATTTTGGCCCA	CASSEHLTGTDTQYF	1	3.717472118959108E-4	45	TCRBV06-01*01	TCRBV06	TCRBV06-01	01				TCRBD02-01	TCRBD02	TCRBD02-01				01,02	TCRBJ02-03*01	TCRBJ02	TCRBJ02-03	01				2	0	8	5	7	1	36	51	58	-1	61	1	In	VDJ
ATCCAGGCTACGAAGCTTGAGGATTCAGCAGTGTATTTTTGTGCCAGCAGCCATCCTGCCAGCACAGATACGCAGTATTTTGGCCCA	CASSHPASTDTQYF	1	3.717472118959108E-4	42	TCRBV16-01*01	TCRBV16	TCRBV16-01	01								TCRBD01,TCRBD02	TCRBD01-01,TCRBD02-01		TCRBJ02-03*01	TCRBJ02	TCRBJ02-03	01				3	1	10	0	4	0	39	53	57	59	60	1	In	VDJ
TCAGCTACCAGCTCCCAGACATCTGTGTACTTCTGTGCCATCAGTGAGTCGCTAGCGGGAGGAGTCGGGGAGCTGTTTTTTGGAGAA	CAISESLAGGVGELFF	1	3.717472118959108E-4	48	TCRBV10-03*01	TCRBV10	TCRBV10-03	01				TCRBD02-01*02	TCRBD02	TCRBD02-01	02				TCRBJ02-02*01	TCRBJ02	TCRBJ02-02	01				0	3	4	1	1	7	33	50	51	62	65	1	In	VDJ
ACTCTGACGATCCAGCGCACAGAGCAGGAGGACTCGGCCGTGTATCTCTGTGCCAGCAGCAAGAATAGTGAAGCTTTCTTTGGACAA	CASSKNSEAFF	1	3.717472118959108E-4	33	TCRBV07-02	TCRBV07	TCRBV07-02				01,02	TCRBD02-01	TCRBD02	TCRBD02-01				01,02	TCRBJ01-01*01	TCRBJ01	TCRBJ01-01	01				5	0	5	8	5	7	48	60	65	-1	68	1	In	VDJ
NNNNTGTCGGCTGCTCCCTCCCAGACATCTGTGTACTTCTGTGCCAGCAGGTTCAGGGGAAGGGACACTGAAGCTTTCTTTGGACAA	CASRFRGRDTEAFF	2	7.434944237918215E-4	42	TCRBV06-05*01	TCRBV06	TCRBV06-05	01				TCRBD01-01*01	TCRBD01	TCRBD01-01	01				TCRBJ01-01*01	TCRBJ01	TCRBJ01-01	01				6	5	4	2	3	3	39	50	53	59	64	2	In	VDJ
TCCCTCCCAGACATCTGTGTACTTCTGTGCCAGCATCACCCGTAGGGACGTACTATACACATGAACACTGAAGCTTTCTTTGGACAA		1	3.717472118959108E-4	56	TCRBV06	TCRBV06				TCRBV06-01,TCRBV06-05,TCRBV06-06						TCRBD01,TCRBD02	TCRBD01-01,TCRBD02-01		TCRBJ01-01*01	TCRBJ01	TCRBJ01-01	01				7	12	0	7	9	0	25	35	44	49	61	1	Out	VDJ
NNNNTGTCGGCTGCTCCCTCCCAGACATCTGTGTACTTCTGTGCCAGCAGTGGGTCGGCGGGGAACACTGAAGCTTTCTTTGGACAA	CASSGSAGNTEAFF	2	7.434944237918215E-4	42	TCRBV06	TCRBV06				TCRBV06-01,TCRBV06-05		TCRBD02-01	TCRBD02	TCRBD02-01				01,02	TCRBJ01-01*01	TCRBJ01	TCRBJ01-01	01				4	0	7	4	5	1	39	52	57	-1	62	2	In	VDJ
CTGAAGATCCGGTCCACAAAGCTGGAGGACTCAGCCATGTACTTCTGTGCCAGCAGCTCACAGGGGGAAAAACTGTTTTTTGGCAGT	CASSSQGEKLFF	1	3.717472118959108E-4	36	TCRBV02-01	TCRBV02	TCRBV02-01				01,03	TCRBD01-01*01	TCRBD01	TCRBD01-01	01				TCRBJ01-04*01	TCRBJ01	TCRBJ01-04	01				6	0	3	2	3	8	45	56	59	-1	66	1	In	VDJ
ACTCTGACTGTGAGCAACATGAGCCCTGAAGACAGCAGCATATATCTCTGCAGCGTTCCGGACGGGGAAAAACTGTTTTTTGGCAGT	CSVPDGEKLFF	1	3.717472118959108E-4	33	TCRBV29-01*01	TCRBV29	TCRBV29-01	01								TCRBD01,TCRBD02	TCRBD01-01,TCRBD02-01		TCRBJ01-04*01	TCRBJ01	TCRBJ01-04	01				5	3	1	7	2	8	48	57	59	63	66	1	In	VDJ
ATCCGGTCCACAAAGCTGGAGGACTCAGCCATGTACTTCTGTGCCAGCAGTGATTCGTATAGCAATCAGCCCCAGCATTTTGGTGAT	CASSDSYSNQPQHF	1	3.717472118959108E-4	42	TCRBV02-01	TCRBV02	TCRBV02-01				01,03	TCRBD02-01	TCRBD02	TCRBD02-01				01,02	TCRBJ01-05*01	TCRBJ01	TCRBJ01-05	01				3	0	5	9	4	0	39	53	57	-1	59	1	In	VDJ
CACATCAATTCCCTGGAGCTTGGTGACTCTGCTGTGTATTTCTGTGCCAGCAGCCAAGGTAACGACTCACCCCTCCACTTTGGGAAT	CASSQGNDSPLHF	1	3.717472118959108E-4	39	TCRBV03-01/03-02*01	TCRBV03	TCRBV03-01/03-02	01								TCRBD01,TCRBD02	TCRBD01-01,TCRBD02-01		TCRBJ01-06*01	TCRBJ01	TCRBJ01-06	01				1	0	2	7	5	10	42	58	63	-1	66	1	In	VDJ
NTGTCGGCTGCTCCCTCCCAGACATCTGTGTACTTCTGTGCCAGCAGGGACAGTATTAGACCTGGAAACACCATATATTTTGGAGAG	CASRDSIRPGNTIYF	1	3.717472118959108E-4	45	TCRBV06-05*01	TCRBV06	TCRBV06-05	01				TCRBD01-01*01	TCRBD01	TCRBD01-01	01				TCRBJ01-03*01	TCRBJ01	TCRBJ01-03	01				6	8	1	5	0	2	36	-1	47	53	61	1	In	VDJ
AGCCTGCAGAGCTTGGGGACTCGGCCGTGTATCTCTGTGCCAGCAGCGGGGGACAGCCTAGCCAAAAACATTCAGTACTTCGGCGCC		1	3.717472118959108E-4	46	TCRBV11-03*01	TCRBV11	TCRBV11-03	01				TCRBD01-01*01	TCRBD01	TCRBD01-01	01				TCRBJ02-04*01	TCRBJ02	TCRBJ02-04	01				5	3	0	5	2	0	35	47	49	56	59	1	Out	VDJ
CAGCGCACAGAGCAGGAGGACTCGGCCGTGTATCTCTGTGCCAGCAGCTTAGGAGGACTAGCGGGAGATGAGCAGTTCTTCGGGCCA	CASSLGGLAGDEQFF	1	3.717472118959108E-4	45	TCRBV07-02	TCRBV07	TCRBV07-02				01,02	TCRBD02-01*02	TCRBD02	TCRBD02-01	02				TCRBJ02-01*01	TCRBJ02	TCRBJ02-01	01				1	0	1	2	2	8	36	52	54	-1	67	1	In	VDJ
NNNNNNNNNNTGTCGGCTGCTCCCTCCCAGACATCTGTGTACTTCTGTGCCAGCAGTGTTGGCAGAGAGACCCAGTACTTCGGGCCA	CASSVGRETQYF	1	3.717472118959108E-4	36	TCRBV06	TCRBV06				TCRBV06-01,TCRBV06-05		TCRBD01-01*01	TCRBD01	TCRBD01-01	01				TCRBJ02-05*01	TCRBJ02	TCRBJ02-05	01				4	0	4	5	4	4	45	58	62	-1	65	1	In	VDJ
NNNNNNNTGTCGGCTGCTCCCTCCCAAACATCTGTGTACTTCTGTGCCAGCAGTTACGTGTACCAAGAGACCCAGTACTTCGGGCCA	CASSYVYQETQYF	1	3.717472118959108E-4	39	TCRBV06-02/06-03*01	TCRBV06	TCRBV06-02/06-03	01											TCRBJ02-05*01	TCRBJ02	TCRBJ02-05	01				2	4	0	0	0	0	42	-1	-1	57	61	1	In	VJ
AGAGCAGCGGGACTCGGCCATGTATCGCTGTGCCAGCAGCTTAGTCCCCCGCTCCGGTTCTATAATTCACCCCTCCACTTTGGGAAT		3	0.0011152416356877324	53	TCRBV07-06*01	TCRBV07	TCRBV07-06	01				TCRBD02-01	TCRBD02	TCRBD02-01				01,02	TCRBJ01-06*01	TCRBJ01	TCRBJ01-06	01				1	2	8	5	10	3	28	44	54	57	59	3	Out	VDJ
NNNNTGTCGGCTGCTCCCTCCCAGACATCTGTGTACTTCTGTGCCAGCAGTGAAGGGGCCGACGGGGACACCATATATTTTGGAGAG	CASSEGADGDTIYF	1	3.717472118959108E-4	42	TCRBV06-01*01	TCRBV06	TCRBV06-01	01				TCRBD02-01*01	TCRBD02	TCRBD02-01	01				TCRBJ01-03*01	TCRBJ01	TCRBJ01-03	01				1	0	8	3	7	8	39	55	62	-1	67	1	In	VDJ
GCCTTGTTGCTGGGGGACTCGGCCCTCTATCTCTGTGCCAGCAAAGGCGGGGGGCGCCTCTCTGGAAACACCATATATTTTGGAGAG	CASKGGGRLSGNTIYF	1	3.717472118959108E-4	48	TCRBV05-06*01	TCRBV05	TCRBV05-06	01				TCRBD02-01*01	TCRBD02	TCRBD02-01	01				TCRBJ01-03*01	TCRBJ01	TCRBJ01-03	01				6	5	7	1	3	0	33	43	46	54	59	1	In	VDJ
GTGACATCGGCCCAAAAGAACCCGACAGCTTTCTATCTCTGTGCCAGTAGTATTGGGGCTCCTGGAAACACCATATATTTTGGAGAG	CASSIGAPGNTIYF	1	3.717472118959108E-4	42	TCRBV19-01*01	TCRBV19	TCRBV19-01	01				TCRBD01-01*01	TCRBD01	TCRBD01-01	01				TCRBJ01-03*01	TCRBJ01	TCRBJ01-03	01				3	2	7	0	1	2	39	53	54	59	61	1	In	VDJ
CAGCCAGAAGACTCGGCCCTGTATCTCTGTGCCAGCAGCCACGTTTTGGTAGTAGCGGGAGGGCCAGATGAGCAGTTCTTCGGGCCA	CASSHVLVVAGGPDEQFF	1	3.717472118959108E-4	54	TCRBV04-02*01	TCRBV04	TCRBV04-02	01				TCRBD02-01*02	TCRBD02	TCRBD02-01	02				TCRBJ02-01*01	TCRBJ02	TCRBJ02-01	01				3	4	5	0	11	8	27	41	52	63	67	1	In	VDJ
NNNNTGAAGATCCAGCCCTCAGAACCCAGGGACTCAGCTGTGTACTTCTGTGCCAGCAGTTCCCTCAATGAGCAGTTCTTCGGGCCA	CASSSLNEQFF	2	7.434944237918215E-4	33	TCRBV12-03/12-04*01	TCRBV12	TCRBV12-03/12-04	01				TCRBD02-01	TCRBD02	TCRBD02-01				01,02	TCRBJ02-01*01	TCRBJ02	TCRBJ02-01	01				4	0	4	10	2	6	48	61	63	-1	65	2	In	VDJ
AGCACCTTGGAGCTGGGGGACTCGGCCCTTTATCTTTGCGCCAGCAGCTTAGCGGGTTTGAGTTACAATGAGCAGTTCTTCGGGCCA	CASSLAGLSYNEQFF	2	7.434944237918215E-4	45	TCRBV05-01*01	TCRBV05	TCRBV05-01	01				TCRBD02-01	TCRBD02	TCRBD02-01				01,02	TCRBJ02-01*01	TCRBJ02	TCRBJ02-01	01				2	7	6	4	0	4	36	-1	50	56	63	2	In	VDJ
ATCCTGAGTTCTAAGAAGCTCCTTCTCAGTGACTCTGGCTTCTATCTCTGTGCCTGGAGACGAGGGGAGACCCAGTACTTCGGGCCA	CAWRRGETQYF	1	3.717472118959108E-4	33	TCRBV30-01*01	TCRBV30	TCRBV30-01	01				TCRBD02-01*02	TCRBD02	TCRBD02-01	02				TCRBJ02-05*01	TCRBJ02	TCRBJ02-05	01				3	0	11	0	2	5	48	59	61	-1	66	1	In	VDJ
GAAGATCCAGCCCTCAGAACCCAGGGACTCAGCTGTGTACTTCTGTGCCAGCAGTTTAAGGGATAAGAGACCCAGTACTTCGGGCCA		1	3.717472118959108E-4	38	TCRBV12-03/12-04*01	TCRBV12	TCRBV12-03/12-04	01								TCRBD01,TCRBD02	TCRBD01-01,TCRBD02-01		TCRBJ02-05*01	TCRBJ02	TCRBJ02-05	01				2	1	0	8	1	3	43	58	59	63	64	1	Out	VDJ
ACTGTGAGCAACATGAGCCCTGAAGACAGCAGCATATATCTCTGCAGCGTAATCGGACAAGCGCAAGAGACCCAGTACTTCGGGCCA	CSVIGQAQETQYF	1	3.717472118959108E-4	39	TCRBV29-01	TCRBV29	TCRBV29-01				01,02	TCRBD01-01*01	TCRBD01	TCRBD01-01	01				TCRBJ02-05*01	TCRBJ02	TCRBJ02-05	01				6	4	1	6	4	2	42	50	54	59	63	1	In	VDJ
TCGGCTGCTCCCTCCCAGACATCTGTGTACTTCTGTGCCAGCAGTTAAAGCACTAGCTGATGCACAGATACGCAGTATTTTGGCCCA	CASS*STS*CTDTQYF	1	3.717472118959108E-4	48	TCRBV06-05*01	TCRBV06	TCRBV06-05	01				TCRBD02-01	TCRBD02	TCRBD02-01				01,02	TCRBJ02-03*01	TCRBJ02	TCRBJ02-03	01				3	4	3	7	4	1	33	47	51	57	61	1	Stop	VDJ
AGTTGGCTGCTCCCTCCCAGACATCTGTGTACTTCTGTGCCAGCAGTTACCCGACAGGGGGGGTGTGAAAAACTGTTTTTTGGCAGT		1	3.717472118959108E-4	46	TCRBV06-06*01	TCRBV06	TCRBV06-06	01				TCRBD01-01*01	TCRBD01	TCRBD01-01	01				TCRBJ01-04*01	TCRBJ01	TCRBJ01-04	01				2	4	2	1	2	7	35	50	52	61	65	1	Out	VDJ
TCCGCCAGCACCAACCAGACATCTATGTACCTCTGTGCCAGCAATCCCCTCCAATCGGGACAGGGTGAAAAACTGTTTTTTGGCAGT	CASNPLQSGQGEKLFF	1	3.717472118959108E-4	48	TCRBV28-01*01	TCRBV28	TCRBV28-01	01				TCRBD01-01*01	TCRBD01	TCRBD01-01	01				TCRBJ01-04*01	TCRBJ01	TCRBJ01-04	01				7	0	0	3	13	7	33	43	56	-1	65	1	In	VDJ
NNNNNNNTGTCGGCTGCTCCCTCCCAGACATCTGTGTACTTCTGTGCCAGCAGTTACGAGAGGGATCAGCCCCAGCATTTTGGTGAT	CASSYERDQPQHF	1	3.717472118959108E-4	39	TCRBV06-05*01	TCRBV06	TCRBV06-05	01				TCRBD02-01*02	TCRBD02	TCRBD02-01	02				TCRBJ01-05*01	TCRBJ01	TCRBJ01-05	01				2	0	11	0	2	5	42	57	59	-1	64	1	In	VDJ
ATCCGCTCACCAGGCCTGGGGGACGCAGCCATGTACCTGTGTGCCACCAGCAGAGATTTAGTCGGTGGTGGCTACACCTTCGGTTCG	CATSRDLVGGGYTF	1	3.717472118959108E-4	42	TCRBV15-01*02	TCRBV15	TCRBV15-01	02				TCRBD02-01	TCRBD02	TCRBD02-01				01,02	TCRBJ01-02*01	TCRBJ01	TCRBJ01-02	01				0	7	5	8	2	7	39	56	58	61	68	1	In	VDJ
NNNNNNNNNNNNNTGTCGGCTGCTCCCTCCCAGACATCTGTGTACTTCTGTGCCAGCGGTGATCTCTATGGCTACACCTTCGGTTCG	CASGDLYGYTF	1	3.717472118959108E-4	33	TCRBV06-01*01	TCRBV06	TCRBV06-01	01				TCRBD02-01	TCRBD02	TCRBD02-01				01,02	TCRBJ01-02*01	TCRBJ01	TCRBJ01-02	01				3	0	4	10	1	4	48	62	63	-1	65	1	In	VDJ
NNNTAAATTCTCCCTGTCCCTAGAGTCTGCCATCCCCAACCAGACAGCTCTTTACTCGCGAGGCAGCGCGAGCAGTACTTCGGGCCG		1	3.717472118959108E-4	23	TCRBV24-01*01	TCRBV24	TCRBV24-01	01				TCRBD02-01	TCRBD02	TCRBD02-01				01,02	TCRBJ02-07*01	TCRBJ02	TCRBJ02-07	01				20	0	6	6	8	6	58	56	64	-1	68	1	Out	VDJ
TCCCTGGAGCTTGGTGACTCTGCTGTGTATTTCTGTGCCAGCAGCCAGGGGTCGTACGGTCCCCCCTACGAGCAGTACTTCGGGCCG	CASSQGSYGPPYEQYF	2	7.434944237918215E-4	48	TCRBV03-01/03-02*01	TCRBV03	TCRBV03-01/03-02	01								TCRBD01,TCRBD02	TCRBD01-01,TCRBD02-01		TCRBJ02-07*01	TCRBJ02	TCRBJ02-07	01				3	13	6	2	0	2	33	-1	47	51	64	2	In	VDJ
AAGATCCAGCCTGCAGAGTTTGAGGACTCGGCCGTGTATCTCTGTGCCAGCACCCTGACATTGAGGAACACCATATATTTTGGAGAG	CASTLTLRNTIYF	1	3.717472118959108E-4	39	TCRBV11	TCRBV11				TCRBV11-02,TCRBV11-03						TCRBD01,TCRBD02	TCRBD01-01,TCRBD02-01		TCRBJ01-03*01	TCRBJ01	TCRBJ01-03	01				7	6	2	6	4	7	42	52	56	60	66	1	In	VDJ
NAGCCTGGCAATCCTGTCCTCAGAACCGGGAGACACGGCACTGTATCTCTGCGCCAGCAGTCACAAGAGACCCAGTACTTCGGGCCA		1	3.717472118959108E-4	32	TCRBV23-01*01	TCRBV23	TCRBV23-01	01											TCRBJ02-05*01	TCRBJ02	TCRBJ02-05	01				3	0	0	0	0	2	49	-1	-1	-1	63	1	Out	VJ
NNNNTGTCGGCTGCTCCCTCCCAGACATCTGTGTACTTCTGTGCCAGCAGTGGACTAGCGGGAGCAGATACGCAGTATTTTGGCCCA	CASSGLAGADTQYF	1	3.717472118959108E-4	42	TCRBV06	TCRBV06				TCRBV06-01,TCRBV06-05		TCRBD02-01*02	TCRBD02	TCRBD02-01	02				TCRBJ02-03*01	TCRBJ02	TCRBJ02-03	01				4	0	2	2	0	4	39	-1	52	-1	64	1	In	VDJ
CACACCCTGCAGCCAGAAGACTCGGCCCTGTATCTCTGTGCCAGCAGCCAAAATGGCAGGGAGGCCGGGGAGCTGTTTTTTGGAGAA	CASSQNGREAGELFF	1	3.717472118959108E-4	45	TCRBV04-02*01	TCRBV04	TCRBV04-02	01				TCRBD02-01*02	TCRBD02	TCRBD02-01	02				TCRBJ02-02*01	TCRBJ02	TCRBJ02-02	01				2	0	9	1	7	6	36	51	58	-1	64	1	In	VDJ
ATCCAGCCCTCAGAACCCAGGGACTCAGCTGTGTACTTCTGTGCCAGCAGTACCTACAAGAACACCGGGGAGCTGTTTTTTGGAGAA	CASSTYKNTGELFF	1	3.717472118959108E-4	42	TCRBV12	TCRBV12				TCRBV12-03/12-04,TCRBV12-04						TCRBD01,TCRBD02	TCRBD01-01,TCRBD02-01		TCRBJ02-02*01	TCRBJ02	TCRBJ02-02	01				5	1	3	6	4	1	39	51	55	58	59	1	In	VDJ
AAGATCCAGCCCTCAGAACCCAGGGACTCAGCTGTGTACTTCTGTGCCAGCAGCGATGACATGGGGTATGAAGCTTTCTTTGGACAA	CASSDDMGYEAFF	1	3.717472118959108E-4	39	TCRBV12-03/12-04*01	TCRBV12	TCRBV12-03/12-04	01								TCRBD01,TCRBD02	TCRBD01-01,TCRBD02-01		TCRBJ01-01*01	TCRBJ01	TCRBJ01-01	01				6	7	2	6	4	7	42	53	57	61	68	1	In	VDJ
CTCACTCTGGAGTCCGCTACCAGCTCCCAGACATCTGTGTACTTCTGTGCCATCAGTGAGTGGAGAGGGGAAGCTTTCTTTGGACAA	CAISEWRGEAFF	1	3.717472118959108E-4	36	TCRBV10-03*01	TCRBV10	TCRBV10-03	01				TCRBD02-01*02	TCRBD02	TCRBD02-01	02				TCRBJ01-01*01	TCRBJ01	TCRBJ01-01	01				1	0	11	0	3	8	45	61	64	-1	69	1	In	VDJ
ATCCAGCAGGTAGTGCGAGGAGATTCGGCAGCTTATTTCTGTGCCAGCTCACCGGACCGGGTTGCTTCACCCCTCCACTTTGGGAAT	CASSPDRVASPLHF	1	3.717472118959108E-4	42	TCRBV18-01*01	TCRBV18	TCRBV18-01	01								TCRBD01,TCRBD02	TCRBD01-01,TCRBD02-01		TCRBJ01-06*01	TCRBJ01	TCRBJ01-06	01				3	8	1	7	0	9	39	-1	53	57	65	1	In	VDJ
NNNNNNNNNNTGTCGGCTGCTCCCTCCCAGACATCTGTGTACTTCTGTGCCAGTTACCGGACCTTGAGTGGCTACACCTTCGGTTCG	CASYRTLSGYTF	1	3.717472118959108E-4	36	TCRBV06-05*01	TCRBV06	TCRBV06-05	01								TCRBD01,TCRBD02	TCRBD01-01,TCRBD02-01		TCRBJ01-02*01	TCRBJ01	TCRBJ01-02	01				9	6	1	7	5	7	45	53	58	62	68	1	In	VDJ
CCAGTGCCCATCCTGAAGACAGCAGCTTCTACATCTGCAGTGCTAGGGTCCCGACGGAGGGGTCCCTACGAGCAGTACTTCGGGCCG		2	7.434944237918215E-4	46	TCRBV20	TCRBV20				TCRBV20-01,TCRBV20-or09_02		TCRBD02-01*02	TCRBD02	TCRBD02-01	02				TCRBJ02-07*01	TCRBJ02	TCRBJ02-07	01				3	3	10	0	9	2	35	46	55	61	64	2	Out	VDJ
CAGCGCACAGAGCAGGAGGACTCGGCCGTGTATCTCTGTGCCAGCAGCTTATGGTTAGCGGAAGACTACGAGCAGTACTTCGGGCCG	CASSLWLAEDYEQYF	1	3.717472118959108E-4	45	TCRBV07-02	TCRBV07	TCRBV07-02				01,02	TCRBD02-01	TCRBD02	TCRBD02-01				01,02	TCRBJ02-07*01	TCRBJ02	TCRBJ02-07	01				2	4	5	5	4	3	36	51	55	61	65	1	In	VDJ
ATCCAGCGCACAGAGCAGGAGGACTCCGCCGTGTATCTCTGTGCCAGCAGCTTACTCCGGGATGGTGATGAGCAGTTCTTCGGGCCA	CASSLLRDGDEQFF	3	0.0011152416356877324	42	TCRBV07-08*01	TCRBV07	TCRBV07-08	01				TCRBD02-01*02	TCRBD02	TCRBD02-01	02				TCRBJ02-01*01	TCRBJ02	TCRBJ02-01	01				2	5	8	3	3	8	39	54	57	62	67	3	In	VDJ
CTGAAGATCCAGCGCACAGAGCAGGAGGACTCGGCCGTGTATCTCTGTGCCAGCAGTTCCAGGGGGGATGAGCAGTTCTTCGGGCCA	CASSSRGDEQFF	1	3.717472118959108E-4	36	TCRBV07	TCRBV07				TCRBV07-02,TCRBV07-08		TCRBD01-01*01	TCRBD01	TCRBD01-01	01				TCRBJ02-01*01	TCRBJ02	TCRBJ02-01	01				6	1	4	1	3	8	45	56	59	66	67	1	In	VDJ
TCGGCTGCTCCCTCCCAGACATCTGTGTACTTCTGTGCCAGCAGTCAACTGGGAGCGGGCCGGGTCAATGAGCAGTTCTTCGGGCCA	CASSQLGAGRVNEQFF	1	3.717472118959108E-4	48	TCRBV06	TCRBV06				TCRBV06-01,TCRBV06-05		TCRBD02-01	TCRBD02	TCRBD02-01				01,02	TCRBJ02-01*01	TCRBJ02	TCRBJ02-01	01				5	6	6	4	8	6	33	45	53	59	65	1	In	VDJ
GAGTTGGCTGCTCCCTCCCAGACATCTGTGTACTTCTGTGCCAGCAGCCGGACGGACAGTGGCTCCAATGAGCAGTTCTTCGGGCCA	CASSRTDSGSNEQFF	2	7.434944237918215E-4	45	TCRBV06-06	TCRBV06	TCRBV06-06				01,04	TCRBD01-01*01	TCRBD01	TCRBD01-01	01				TCRBJ02-01*01	TCRBJ02	TCRBJ02-01	01				6	6	1	5	6	6	36	47	53	59	65	2	In	VDJ
CAGCGCACAGAGCAGGGGGACTCGGCCATGTATCTCTGTGCCAGCAGCCCGAACAGGGGCTCCCACAATGAGCAGTTCTTCGGGCCA	CASSPNRGSHNEQFF	3	0.0011152416356877324	45	TCRBV07-09*01	TCRBV07	TCRBV07-09	01				TCRBD01-01*01	TCRBD01	TCRBD01-01	01				TCRBJ02-01*01	TCRBJ02	TCRBJ02-01	01				5	5	3	2	4	5	36	48	52	59	64	3	In	VDJ
CTGGGGGACTCAGCTTTGTATTTCTGTGCCAGCAGCGACCCATTGGGGGGGACTAGCGGGAGAGGGGAGACCCAGTACTTCGGGCCA	CASSDPLGGTSGRGETQYF	1	3.717472118959108E-4	57	TCRBV09-01*01	TCRBV09	TCRBV09-01	01				TCRBD02-01*02	TCRBD02	TCRBD02-01	02				TCRBJ02-05*01	TCRBJ02	TCRBJ02-05	01				3	4	0	2	11	5	24	37	48	62	66	1	In	VDJ
GAGTCGCCCAGCCCCAACCAGACCTCTCTGTACTTCTGTGCCAGCAGACGGGACAGGGTGAACACCGGGGAGCTGTTTTTTGGAGAA	CASRRDRVNTGELFF	1	3.717472118959108E-4	45	TCRBV27-01*01	TCRBV27	TCRBV27-01	01				TCRBD01-01*01	TCRBD01	TCRBD01-01	01				TCRBJ02-02*01	TCRBJ02	TCRBJ02-02	01				6	1	0	3	2	1	36	47	49	58	59	1	In	VDJ
AAGGTGCAGCCTGCAGAACTGGAGGATTCTGGAGTTTATTTCTGTGCCAGCGGAAGGAATATGAACACTGAAGCTTTCTTTGGACAA	CASGRNMNTEAFF	1	3.717472118959108E-4	39	TCRBV14-01*01	TCRBV14	TCRBV14-01	01								TCRBD01,TCRBD02	TCRBD01-01,TCRBD02-01		TCRBJ01-01*01	TCRBJ01	TCRBJ01-01	01				8	7	1	8	0	0	42	-1	51	54	61	1	In	VDJ
ATCCAGCAGGTAGTGCGAGGAGATTCGGCAGCTTATTTCTGTGCCAGCTCACCAGTCCCAGGGGATCAGCCCCAGCATTTTGGTGAT	CASSPVPGDQPQHF	1	3.717472118959108E-4	42	TCRBV18-01*01	TCRBV18	TCRBV18-01	01				TCRBD01-01*01	TCRBD01	TCRBD01-01	01				TCRBJ01-05*01	TCRBJ01	TCRBJ01-05	01				2	0	4	2	4	5	39	54	58	-1	64	1	In	VDJ
GAGATCCAGTCCACGGAGTCAGGGGACACAGCACTGTATTTCTGTGCCAGCAGCAAAGGCGAAGGGAGGTACTACACCTTCGGTTCG	CASSKGEGRYYTF	1	3.717472118959108E-4	39	TCRBV21-01*01	TCRBV21	TCRBV21-01	01				TCRBD02-01*02	TCRBD02	TCRBD02-01	02				TCRBJ01-02*01	TCRBJ01	TCRBJ01-02	01				1	2	9	1	5	10	42	58	63	69	71	1	In	VDJ
NNNNTGTCGGCTGCTCCCTCCCAGACATCTGTGTACTTCTGTGCCAGCACCATGGAGGTCGGGGCCAACGTCCTGACTTTCGGGGCC	CASTMEVGANVLTF	1	3.717472118959108E-4	42	TCRBV06-05*01	TCRBV06	TCRBV06-05	01				TCRBD02-01*02	TCRBD02	TCRBD02-01	02				TCRBJ02-06*01	TCRBJ02	TCRBJ02-06	01				7	2	10	1	4	4	39	49	53	58	60	1	In	VDJ
TCTGCTGTACCCTCTCAGACATCTGTGTACTTCTGTGCCAGCAGTGACACCATCAGGGCCGGGGCCAACGTCCTGACTTTCGGGGCC	CASSDTIRAGANVLTF	1	3.717472118959108E-4	48	TCRBV06-04*01	TCRBV06	TCRBV06-04	01				TCRBD01-01*01	TCRBD01	TCRBD01-01	01				TCRBJ02-06*01	TCRBJ02	TCRBJ02-06	01				2	2	4	3	5	4	33	48	53	58	60	1	In	VDJ
TCCCTGGAGCTTGGTGACTCTGCTGTGTATTTCTGTGCCAGCAGCCAAGAAGTGCGGGGAACCAAAAACATTCAGTACTTCGGCGCC	CASSQEVRGTKNIQYF	1	3.717472118959108E-4	48	TCRBV03-01/03-02*01	TCRBV03	TCRBV03-01/03-02	01				TCRBD02-01*01	TCRBD02	TCRBD02-01	01				TCRBJ02-04*01	TCRBJ02	TCRBJ02-04	01				0	2	7	3	3	2	33	50	53	59	61	1	In	VDJ
AGCTCCTTGGAGCTGGGGGACTCAGCCCTGTACTTCTGTGCCAGCAGCACCGGGACGCCGTCGTACAATGAGCAGTTCTTCGGGCCA	CASSTGTPSYNEQFF	1	3.717472118959108E-4	45	TCRBV13-01*01	TCRBV13	TCRBV13-01	01								TCRBD01,TCRBD02	TCRBD01-01,TCRBD02-01		TCRBJ02-01*01	TCRBJ02	TCRBJ02-01	01				5	7	0	7	3	4	36	48	51	56	63	1	In	VDJ
ACAGAGCGGGGGGACTCAGCCGTGTATCTCTGTGCCAGCAGCTTAAACCCATGGACAGGACCCTACAATGAGCAGTTCTTCGGGCCA	CASSLNPWTGPYNEQFF	1	3.717472118959108E-4	51	TCRBV07-03*01	TCRBV07	TCRBV07-03	01				TCRBD01-01*01	TCRBD01	TCRBD01-01	01				TCRBJ02-01*01	TCRBJ02	TCRBJ02-01	01				1	2	1	4	6	2	30	46	52	59	61	1	In	VDJ
ATCCCCAACCAGACAGCTCTTTACTTCTGTGCCACCAGTGACCCTGGGACTAGCGGGAACTTTAACAATGAGCAGTTCTTCGGGCCA	CATSDPGTSGNFNNEQFF	1	3.717472118959108E-4	54	TCRBV24-01*01	TCRBV24	TCRBV24-01	01				TCRBD02-01*02	TCRBD02	TCRBD02-01	02				TCRBJ02-01*01	TCRBJ02	TCRBJ02-01	01				4	6	0	3	4	5	27	41	45	58	64	1	In	VDJ
AGCATCTTGGAGCTGGGGGACTCGGCCCTTTATCTTTGCGCCAGCAGCTTACAGCGAGGGAGTGGAGATACGCAGTATTTTGGCCCA	CASSLQRGSGDTQYF	1	3.717472118959108E-4	45	TCRBV05-01*01	TCRBV05	TCRBV05-01	01				TCRBD02-01*02	TCRBD02	TCRBD02-01	02				TCRBJ02-03*01	TCRBJ02	TCRBJ02-03	01				2	3	9	2	7	5	36	50	57	62	65	1	In	VDJ
GCCTGCAGAACTGGAGGATTCTGGAGTTTATTTCTGTGCCAGCAGCCAAGATCTTGGCAGGGCACAGATACGCAGTATTTTGGCCCA		1	3.717472118959108E-4	47	TCRBV14-01*01	TCRBV14	TCRBV14-01	01				TCRBD01-01*01	TCRBD01	TCRBD01-01	01				TCRBJ02-03*01	TCRBJ02	TCRBJ02-03	01				0	0	4	4	6	1	34	51	57	-1	61	1	Out	VDJ
GCCTTGTTGCTGGGGGACTCGGCCCTCTATCTCTGTGCCAGCAGCAAGGGACAGGGGGCCTTGACCGGGGAGCTGTTTTTTGGAGAA	CASSKGQGALTGELFF	3	0.0011152416356877324	48	TCRBV05-06*01	TCRBV05	TCRBV05-06	01				TCRBD01-01*01	TCRBD01	TCRBD01-01	01				TCRBJ02-02*01	TCRBJ02	TCRBJ02-02	01				4	4	0	0	2	5	33	45	47	59	63	3	In	VDJ
AAGATCCAGCCCTCAGAACCCAGGGACTCAGCTGTGTACTTCTGTGCCAGCAGAGCCCTACAGGACACTGAAGCTTTCTTTGGACAA	CASRALQDTEAFF	1	3.717472118959108E-4	39	TCRBV12-03/12-04*01	TCRBV12	TCRBV12-03/12-04	01				TCRBD01-01*01	TCRBD01	TCRBD01-01	01				TCRBJ01-01*01	TCRBJ01	TCRBJ01-01	01				6	0	3	4	6	3	42	53	59	-1	64	1	In	VDJ
AGTGCCCATCCTGAAGACAGCAGCTTCTACATCTGCAGTGCCTTAACCGGGACAGGGACAATGAACACTGAAGCTTTCTTTGGACAA	CSALTGTGTMNTEAFF	1	3.717472118959108E-4	48	TCRBV20	TCRBV20				TCRBV20-01,TCRBV20-or09_02		TCRBD01-01*01	TCRBD01	TCRBD01-01	01				TCRBJ01-01*01	TCRBJ01	TCRBJ01-01	01				6	4	0	3	7	0	33	41	48	57	61	1	In	VDJ
AAGATCCAGCCCTCAGAACCCAGGGACTCAGCTGTGTACTTCTGTGCCAGCAGTACGACAGGGAGAACTGAAGCTTTCTTTGGACAA	CASSTTGRTEAFF	1	3.717472118959108E-4	39	TCRBV12-03/12-04*01	TCRBV12	TCRBV12-03/12-04	01				TCRBD01-01*01	TCRBD01	TCRBD01-01	01				TCRBJ01-01*01	TCRBJ01	TCRBJ01-01	01				5	3	2	3	2	5	42	54	56	63	66	1	In	VDJ
CAGCAGGTAGTGCGAGGAGATTCGGCAGCTTATTTCTGTGCCAGCTCACCCCGACAGGGAGGAGGTGAAAAACTGTTTTTTGGCAGT	CASSPRQGGGEKLFF	1	3.717472118959108E-4	45	TCRBV18-01*01	TCRBV18	TCRBV18-01	01				TCRBD01-01*01	TCRBD01	TCRBD01-01	01				TCRBJ01-04*01	TCRBJ01	TCRBJ01-04	01				3	6	2	3	2	7	36	50	52	59	65	1	In	VDJ
CTGACTGTGAGCAACATGAGCCCTGAAGACAGCAGCATATATCTCTGCAGCGCAGGGACGCCTTCCTATGGCTACACCTTCGGTTCG	CSAGTPSYGYTF	3	0.0011152416356877324	36	TCRBV29-01*03	TCRBV29	TCRBV29-01	03								TCRBD01,TCRBD02	TCRBD01-01,TCRBD02-01		TCRBJ01-02*01	TCRBJ01	TCRBJ01-02	01				6	6	0	7	1	4	45	53	54	59	65	3	In	VDJ
ATTCTGGAGTCCGCCAGCACCAACCAGACATCTATGTACCTCTGTGCCAGCAGTTTATCCAGGGGGGATGGCTACACCTTCGGTTCG	CASSLSRGDGYTF	3	0.0011152416356877324	39	TCRBV28-01*01	TCRBV28	TCRBV28-01	01				TCRBD01-01*01	TCRBD01	TCRBD01-01	01				TCRBJ01-02*01	TCRBJ01	TCRBJ01-02	01				1	1	4	1	1	6	42	58	59	66	67	3	In	VDJ
CATCCTGAAGACAGCAGCTTCTACATCTGCAGTGCTAGAGACCCCCGCGTTCTAGTATCGGTCGGCCACGAGCAGTACTTCGGGCCG	CSARDPRVLVSVGHEQYF	1	3.717472118959108E-4	54	TCRBV20	TCRBV20				TCRBV20-01,TCRBV20-or09_02		TCRBD02-01	TCRBD02	TCRBD02-01				01,02	TCRBJ02-07*01	TCRBJ02	TCRBJ02-07	01				0	12	4	8	10	5	27	41	51	55	67	1	In	VDJ
ATCCAGCCCTCAGAACCCAGGGACTCAGCTGTGTACTTCTGTGCCAGCAGTTTTGGGGGGCTACGAAACACCATATATTTTGGAGAG	CASSFGGLRNTIYF	2	7.434944237918215E-4	42	TCRBV12	TCRBV12				TCRBV12-03/12-04,TCRBV12-04						TCRBD01,TCRBD02	TCRBD01-01,TCRBD02-01		TCRBJ01-03*01	TCRBJ01	TCRBJ01-03	01				3	3	6	0	2	5	39	53	55	61	64	2	In	VDJ
CTGACTGTGAGCAACATGAGCCCTGAAGACAGCAGCATATATCTCTGCAGCGTTGACCTTACTAGGAATGAGCAGTTCTTCGGGCCA	CSVDLTRNEQFF	1	3.717472118959108E-4	36	TCRBV29-01	TCRBV29	TCRBV29-01				01,02	TCRBD02-01	TCRBD02	TCRBD02-01				01,02	TCRBJ02-01*01	TCRBJ02	TCRBJ02-01	01				3	1	3	8	4	7	45	56	60	65	66	1	In	VDJ
GCGTCTGCTGTACCCTCTCAGACATCTGTGTACTTCTGTGCCAGCAGTGGCCAGCGGGAGGGCCTCAATGAGCAGTTCTTCGGGCCA	CASSGQREGLNEQFF	1	3.717472118959108E-4	45	TCRBV06-04*01	TCRBV06	TCRBV06-04	01				TCRBD02-01*02	TCRBD02	TCRBD02-01	02				TCRBJ02-01*01	TCRBJ02	TCRBJ02-01	01				4	3	6	0	3	6	36	49	52	62	65	1	In	VDJ
AGCACCTTGGAGCTGGGGGACTCGGCCCTTTATCTTTGCGCCAGCAGCTTGGGAGATGCGGGCTACAATGAGCAGTTCTTCGGGCCA	CASSLGDAGYNEQFF	1	3.717472118959108E-4	45	TCRBV05-01*01	TCRBV05	TCRBV05-01	01				TCRBD02-01	TCRBD02	TCRBD02-01				01,02	TCRBJ02-01*01	TCRBJ02	TCRBJ02-01	01				0	0	7	4	5	3	36	52	57	-1	62	1	In	VDJ
GAGTCAGCTACCAGCTCCCAGACATCTGTGTACTTCTGTGCCATCAGTGAGTCTCTGGACCACTACAATGAGCAGTTCTTCGGGCCA	CAISESLDHYNEQFF	1	3.717472118959108E-4	45	TCRBV10-03*01	TCRBV10	TCRBV10-03	01								TCRBD01,TCRBD02	TCRBD01-01,TCRBD02-01		TCRBJ02-01*01	TCRBJ02	TCRBJ02-01	01				0	2	1	7	3	3	36	53	56	60	62	1	In	VDJ
CGCCAGCACCAACCAGACATCTATGTACCTCTGTGCCAGCAGGGGAGGCGGGATGTTTTATTCCAAGAGACCCAGTACTTCGGGCCA		1	3.717472118959108E-4	50	TCRBV28-01*01	TCRBV28	TCRBV28-01	01				TCRBD02-01*02	TCRBD02	TCRBD02-01	02				TCRBJ02-05*01	TCRBJ02	TCRBJ02-05	01				6	9	7	3	5	1	31	42	47	53	62	1	Out	VDJ
TCCGCCAGCACCAACCAGACATCTATGTACCTCTGTGCCAGCAGTTCCCGGGAGGGCCTATCGTCAGATACGCAGTATTTTGGCCCA	CASSSREGLSSDTQYF	1	3.717472118959108E-4	48	TCRBV28-01*01	TCRBV28	TCRBV28-01	01				TCRBD02-01*02	TCRBD02	TCRBD02-01	02				TCRBJ02-03*01	TCRBJ02	TCRBJ02-03	01				4	8	8	0	2	4	33	46	48	56	64	1	In	VDJ
CAGCCCTCAGAACCCAGGGACTCAGCTGTGTACTTCTGTGCCAGCAGTTTACGGGGCGGGAACACAGATACGCAGTATTTTGGCCCA	CASSLRGGNTDTQYF	2	7.434944237918215E-4	45	TCRBV12	TCRBV12				TCRBV12-03/12-04,TCRBV12-04		TCRBD02-01*02	TCRBD02	TCRBD02-01	02				TCRBJ02-03*01	TCRBJ02	TCRBJ02-03	01				2	1	7	3	4	2	36	51	55	61	62	2	In	VDJ
ATCAATTCCCTGGAGCTTGGTGACTCTGCTGTGTATTTCTGTGCCAGCAGCCAAGTGGTCGGGGGCACTGAAGCTTTCTTTGGACAA	CASSQVVGGTEAFF	1	3.717472118959108E-4	42	TCRBV03-01/03-02*01	TCRBV03	TCRBV03-01/03-02	01				TCRBD02-01*01	TCRBD02	TCRBD02-01	01				TCRBJ01-01*01	TCRBJ01	TCRBJ01-01	01				1	0	8	2	4	4	39	55	59	-1	65	1	In	VDJ
TCCGCTACCAGCTCCCAGACATCTGTGTACTTCTGTGCCATCAGTGAGTCGCGGACAGTGACGAACACTGAAGCTTTCTTTGGACAA	CAISESRTVTNTEAFF	1	3.717472118959108E-4	48	TCRBV10-03*01	TCRBV10	TCRBV10-03	01				TCRBD01-01*01	TCRBD01	TCRBD01-01	01				TCRBJ01-01*01	TCRBJ01	TCRBJ01-01	01				0	4	1	5	2	1	33	50	52	58	62	1	In	VDJ
CAGGTAGTGCGAGGAGATTCGGCAGCTTATTTCTGTGCCAGCTCACCAACGGCGGCCAGGGGAGGAACTGAAGCTTTCTTTGGACAA	CASSPTAARGGTEAFF	1	3.717472118959108E-4	48	TCRBV18-01*01	TCRBV18	TCRBV18-01	01								TCRBD01,TCRBD02	TCRBD01-01,TCRBD02-01		TCRBJ01-01*01	TCRBJ01	TCRBJ01-01	01				2	4	4	2	8	5	33	48	56	62	66	1	In	VDJ
TCGGCTGCTCCCTCCCAGACATCTGTGTACTTCTGTGCCAGCAGTTACTCTCCGGGACAGGGGGCGGAGAAACTGTTTTTTGGCAGT	CASSYSPGQGAEKLFF	2	7.434944237918215E-4	48	TCRBV06-05*01	TCRBV06	TCRBV06-05	01				TCRBD01-01*01	TCRBD01	TCRBD01-01	01				TCRBJ01-04*01	TCRBJ01	TCRBJ01-04	01				0	4	0	0	3	11	33	50	53	65	69	2	In	VDJ
TCGGCTGCTCCCTCCCAGACATCTGTGTACTTCTGTGCCAGCAGTTCGGACAGGGCCCCCTATAATTCACCCCTCCACTTTGGGAAT	CASSSDRAPYNSPLHF	2	7.434944237918215E-4	48	TCRBV06-05*01	TCRBV06	TCRBV06-05	01				TCRBD01-01*01	TCRBD01	TCRBD01-01	01				TCRBJ01-06*01	TCRBJ01	TCRBJ01-06	01				4	3	1	3	1	2	33	46	47	55	58	2	In	VDJ
CACACCCTGCAGCCAGAAGACTCGGCCCTGTATCTCTGCGCCAGCAGCCAAGATCGGGGGGCGCTCTATGGCTACACCTTCGGTTCG	CASSQDRGALYGYTF	2	7.434944237918215E-4	45	TCRBV04-03*01	TCRBV04	TCRBV04-03	01				TCRBD02-01*01	TCRBD02	TCRBD02-01	01				TCRBJ01-02*01	TCRBJ01	TCRBJ01-02	01				0	4	8	1	1	4	36	53	54	61	65	2	In	VDJ
ACCAGTGCCCATCCTGAAGACAGCAGCTTCTACATCTGCAGTGTTGACGATTGGACCCCGGGGAACTATGGCTACACCTTCGGTTCG	CSVDDWTPGNYGYTF	1	3.717472118959108E-4	45	TCRBV20	TCRBV20				TCRBV20-01,TCRBV20-or09_02		TCRBD02-01*01	TCRBD02	TCRBD02-01	01				TCRBJ01-02*01	TCRBJ01	TCRBJ01-02	01				7	0	8	3	15	2	36	43	58	-1	63	1	In	VDJ
NNNNNNNNNNNNNTGTCGGCTGCTCCCTCCCAGACATCTGTGTACTTCTGTGCCAGCAGTGGAAGGTACGAGCAGTACTTCGGGCCG	CASSGRYEQYF	1	3.717472118959108E-4	33	TCRBV06	TCRBV06				TCRBV06-01,TCRBV06-05						TCRBD01,TCRBD02	TCRBD01-01,TCRBD02-01		TCRBJ02-07*01	TCRBJ02	TCRBJ02-07	01				4	0	5	4	2	4	48	61	63	-1	66	1	In	VDJ
GAGTCCGCTACCAGCTCCCAGACATCTGTGTACTTCTGTGCCATCAGTGAGGGGGAGACAGGGTCCTACGAGCAGTACTTCGGGCCG	CAISEGETGSYEQYF	2	7.434944237918215E-4	45	TCRBV10-03*01	TCRBV10	TCRBV10-03	01				TCRBD01-01*01	TCRBD01	TCRBD01-01	01				TCRBJ02-07*01	TCRBJ02	TCRBJ02-07	01				2	0	2	3	5	1	36	51	56	-1	63	2	In	VDJ
AGTGCCCATCCTGAAGACAGCAGCTTCTACATCTGCAGTGCTAGAGATATCAGAAAGAGTAGTTTCCACGAGCAGTACTTCGGGCCG	CSARDIRKSSFHEQYF	1	3.717472118959108E-4	48	TCRBV20	TCRBV20				TCRBV20-01,TCRBV20-or09_02						TCRBD01,TCRBD02	TCRBD01-01,TCRBD02-01		TCRBJ02-07*01	TCRBJ02	TCRBJ02-07	01				0	14	4	5	3	5	33	47	50	53	67	1	In	VDJ
GCTCCTTCTCAGTGACTCTGGCTTCTATCTCTGTGCCTGGAGTGTACAAATGGGAGGGCCCTCTCGGATGAGCAGTTCTTCGGGCCA		1	3.717472118959108E-4	50	TCRBV30-01*01	TCRBV30	TCRBV30-01	01				TCRBD02-01*02	TCRBD02	TCRBD02-01	02				TCRBJ02-01*01	TCRBJ02	TCRBJ02-01	01				0	9	9	0	6	8	31	45	51	58	67	1	Out	VDJ
GCGTCTGCTGTACCCTCTCAGACATCTGTGTACTTCTGTGCCAGCAGTGACTCACTAGCGGGACACAATGAGCAGTTCTTCGGGCCA	CASSDSLAGHNEQFF	1	3.717472118959108E-4	45	TCRBV06-04*01	TCRBV06	TCRBV06-04	01				TCRBD02-01*02	TCRBD02	TCRBD02-01	02				TCRBJ02-01*01	TCRBJ02	TCRBJ02-01	01				0	1	3	3	0	5	36	-1	53	63	64	1	In	VDJ
ACCCTGGAGTCTGCCAGGCCCTCACATACCTCTCAGTACCTCTGTGCCAGCAGTGTCAATGGGCCGGGGACCCAGTACTTCGGGCCA	CASSVNGPGTQYF	1	3.717472118959108E-4	39	TCRBV25-01*01	TCRBV25	TCRBV25-01	01								TCRBD01,TCRBD02	TCRBD01-01,TCRBD02-01		TCRBJ02-05*01	TCRBJ02	TCRBJ02-05	01				4	4	8	0	5	7	42	55	60	64	68	1	In	VDJ
TGCAGAACTGGAGGATTCTGGAGTTTATTTCTGTGCCAGCAGCCAAGGACCCCTTCCAAGGGGGGCAAGACCCAGTACTTCGGGCCA		1	3.717472118959108E-4	50	TCRBV14-01*01	TCRBV14	TCRBV14-01	01								TCRBD01,TCRBD02	TCRBD01-01,TCRBD02-01		TCRBJ02-05*01	TCRBJ02	TCRBJ02-05	01				1	3	5	1	11	6	31	47	58	64	67	1	Out	VDJ
GCCCATCCTGAAGACAGCAGCTTCTACATCTGCAGTGCTAGAGATGGGGAAACCGGGGGGGACACCGGGGAGCTGTTTTTTGGAGAA	CSARDGETGGDTGELFF	2	7.434944237918215E-4	51	TCRBV20	TCRBV20				TCRBV20-01,TCRBV20-or09_02		TCRBD02-01*01	TCRBD02	TCRBD02-01	01				TCRBJ02-02*01	TCRBJ02	TCRBJ02-02	01				0	0	8	0	9	3	30	44	53	-1	61	2	In	VDJ
GCCTTGGAGCTGGAGGACTCGGCCCTGTATCTCTGTGCCAGCAGCTTGTATTCGGGCGCGGGGAACACTGAAGCTTTCTTTGGACAA	CASSLYSGAGNTEAFF	1	3.717472118959108E-4	48	TCRBV05-08*01	TCRBV05	TCRBV05-08	01				TCRBD02-01	TCRBD02	TCRBD02-01				01,02	TCRBJ01-01*01	TCRBJ01	TCRBJ01-01	01				1	0	7	4	9	1	33	48	57	-1	62	1	In	VDJ
GTGAGCACCTTGGAGCTGGGGGACTCGGCCCTTTATCTTTGCGCCAGCAGCACTGACAACAGGAATGAAAAACTGTTTTTTGGCAGT	CASSTDNRNEKLFF	1	3.717472118959108E-4	42	TCRBV05-01*01	TCRBV05	TCRBV05-01	01				TCRBD01-01*01	TCRBD01	TCRBD01-01	01				TCRBJ01-04*01	TCRBJ01	TCRBJ01-04	01				4	0	3	4	7	5	39	51	58	-1	63	1	In	VDJ
CTCAGAACCCAGGGACTCAGCTGTGTATTTTTGTGCTAGTGGTTTGGTAGCGCAGGAGGTAGCAATCAGCCCCAGCATTTTGGTGAT		1	3.717472118959108E-4	50	TCRBV12-05*01	TCRBV12	TCRBV12-05	01				TCRBD02-01*02	TCRBD02	TCRBD02-01	02				TCRBJ01-05*01	TCRBJ01	TCRBJ01-05	01				0	0	10	1	6	0	31	48	54	-1	59	1	Out	VDJ
CTGAGCTCTCTGGAGCTGGGGGACTCAGCTTTGTATTTCTGTGCCAGCGGAAGAGGGCCGTCTAACTATGGCTACACCTTCGGTTCG	CASGRGPSNYGYTF	1	3.717472118959108E-4	42	TCRBV09-01*01	TCRBV09	TCRBV09-01	01				TCRBD02-01*02	TCRBD02	TCRBD02-01	02				TCRBJ01-02*01	TCRBJ01	TCRBJ01-02	01				7	4	11	0	4	0	39	48	52	57	61	1	In	VDJ
NTGTCGGCTGCTCCCTCCCAGACATCTGTGTATTTCTGTGCCAGCAGTGACAGGGTATCTGGGGCCAACGTCCTGACTTTCGGGGCC	CASSDRVSGANVLTF	1	3.717472118959108E-4	45	TCRBV06-01*01	TCRBV06	TCRBV06-01	01				TCRBD01-01*01	TCRBD01	TCRBD01-01	01				TCRBJ02-06*01	TCRBJ02	TCRBJ02-06	01				3	2	4	3	0	1	36	-1	50	55	57	1	In	VDJ
AGTTCTAAGAAGCTCCTTCTCAGTGACTCTGGCTTCTATCTCTGTGCCTGGAGGACAGGGACTGGCAATGAGCAGTTCTTCGGGCCA	CAWRTGTGNEQFF	1	3.717472118959108E-4	39	TCRBV30-01*01	TCRBV30	TCRBV30-01	01				TCRBD01-01*01	TCRBD01	TCRBD01-01	01				TCRBJ02-01*01	TCRBJ02	TCRBJ02-01	01				3	5	2	3	0	6	42	-1	53	60	65	1	In	VDJ
ACAGTGACCAGTGCCCATCCTGAAGACAGCAGCTTCTACATCTGCAGTGCTAGATACCTACCGCCGTGGACCCAGTACTTCGGGCCA	CSARYLPPWTQYF	1	3.717472118959108E-4	39	TCRBV20	TCRBV20				TCRBV20-01,TCRBV20-or09_02		TCRBD02-01	TCRBD02	TCRBD02-01				01,02	TCRBJ02-05*01	TCRBJ02	TCRBJ02-05	01				2	8	4	9	3	7	42	54	57	60	68	1	In	VDJ
CAGCGCACAGAGCGGGGGGACTCAGCCGTGTATCTCTGTGCCAGCAGCTTTACGGGGGCAATCACAGATACGCAGTATTTTGGCCCA	CASSFTGAITDTQYF	1	3.717472118959108E-4	45	TCRBV07-03*01	TCRBV07	TCRBV07-03	01								TCRBD01,TCRBD02	TCRBD01-01,TCRBD02-01		TCRBJ02-03*01	TCRBJ02	TCRBJ02-03	01				3	3	6	0	3	2	36	50	53	59	62	1	In	VDJ
CCAGGCCTGGGGGACGCAGCCACGTACCTGTGTGCCACCAGCAGAGGGTCTTTGGCACAGGGCGGTGAAAAACTGTTTTTTGGCAGT	CATSRGSLAQGGEKLFF	1	3.717472118959108E-4	51	TCRBV15-01*02	TCRBV15	TCRBV15-01	02				TCRBD01-01*01	TCRBD01	TCRBD01-01	01				TCRBJ01-04*01	TCRBJ01	TCRBJ01-04	01				1	3	3	3	10	7	30	46	56	62	65	1	In	VDJ
CAGCTGCTCCCTCTCAGACTTCTGTTTACTTCTGTGCCAGCAGTTACCAACGGGACTAGCGGGAACTTGGAGCAGTTCTTCGGGCCA		1	3.717472118959108E-4	49	TCRBV06-07*01	TCRBV06	TCRBV06-07	01				TCRBD02-01*02	TCRBD02	TCRBD02-01	02				TCRBJ02-01*01	TCRBJ02	TCRBJ02-01	01				2	5	0	3	4	10	32	47	51	64	69	1	Out	VDJ
NTGTCGGCTGCTCCCTCCCAGACATCTGTGTACTTCTGTGCCAGCAGTGATTGGGACAGGGTTTGGGAGACCCAGTACTTCGGGCCA	CASSDWDRVWETQYF	1	3.717472118959108E-4	45	TCRBV06-01*01	TCRBV06	TCRBV06-01	01				TCRBD01-01*01	TCRBD01	TCRBD01-01	01				TCRBJ02-05*01	TCRBJ02	TCRBJ02-05	01				3	5	0	3	2	5	36	50	52	61	66	1	In	VDJ
GTGAGCACCTTGGAGCTGGGGGACTCGGCCCTTTATCTTTGCGCCAGCAGCTTTCTAGCGGGGGAAGAGACCCAGTACTTCGGGCCA	CASSFLAGEETQYF	2	7.434944237918215E-4	42	TCRBV05-01*01	TCRBV05	TCRBV05-01	01				TCRBD02-01*01	TCRBD02	TCRBD02-01	01				TCRBJ02-05*01	TCRBJ02	TCRBJ02-05	01				2	0	4	2	1	3	39	53	54	-1	64	2	In	VDJ
GTAGTGCGAGGAGATTCGGCAGCTTATTTCTGTGCCAGCTCACCTTTATACCAGCGGGATCCGGGAGATACGCAGTATTTTGGCCCA	CASSPLYQRDPGDTQYF	2	7.434944237918215E-4	51	TCRBV18-01*01	TCRBV18	TCRBV18-01	01				TCRBD02-01*02	TCRBD02	TCRBD02-01	02				TCRBJ02-03*01	TCRBJ02	TCRBJ02-03	01				3	6	6	3	8	5	30	44	52	59	65	2	In	VDJ
GGTGACTCTGCTGTGTATTTCTGTGCCAGCAGCCAAGTACCAGGGGAGGGCTAGCGGGAAAGAACAGATACGCAGTATTTTGGCCCA	CASSQVPGEG*RERTDTQYF	1	3.717472118959108E-4	60	TCRBV03-01/03-02*01	TCRBV03	TCRBV03-01/03-02	01				TCRBD02-01*02	TCRBD02	TCRBD02-01	02				TCRBJ02-03*01	TCRBJ02	TCRBJ02-03	01				1	4	4	3	13	3	21	37	50	59	63	1	Stop	VDJ
CAGCCTGCAGAGCTTGAGGACTCGGCCGTGTATCTCTGTGCCAGCAGCTTATCGACTAGCGGGAGCTACGAGCAGTACTTCGGGCCG	CASSLSTSGSYEQYF	1	3.717472118959108E-4	45	TCRBV11	TCRBV11				TCRBV11-02,TCRBV11-03		TCRBD02-01*02	TCRBD02	TCRBD02-01	02				TCRBJ02-07*01	TCRBJ02	TCRBJ02-07	01				2	0	2	2	2	3	36	51	53	-1	65	1	In	VDJ
GCAGAGCTTGAGGACTCGGCCGTGTATCTCTGTGCCAGCAGCTTAGGACCCCAGCCCTTCTCTGGAAACACCATATATTTTGGAGAG	CASSLGPQPFSGNTIYF	1	3.717472118959108E-4	51	TCRBV11	TCRBV11				TCRBV11-02,TCRBV11-03						TCRBD01,TCRBD02	TCRBD01-01,TCRBD02-01		TCRBJ01-03*01	TCRBJ01	TCRBJ01-03	01				1	10	2	7	0	0	30	-1	46	49	59	1	In	VDJ
AAGATCCAGCCCTCAGAACCCAGGGACTCAGCTGTGTATTTTTGTGCTAGCTCTACAGGGGCCGGGGAGACCCAGTACTTCGGGCCA	CASSTGAGETQYF	1	3.717472118959108E-4	39	TCRBV12-05*01	TCRBV12	TCRBV12-05	01				TCRBD01-01*01	TCRBD01	TCRBD01-01	01				TCRBJ02-05*01	TCRBJ02	TCRBJ02-05	01				9	5	3	2	4	5	42	50	54	61	66	1	In	VDJ
TGCTGTACCCTCTCAGACATCTGTGTACTTCTGTGCCAGCAGTGACCCAATAGCGGAAGGGGCACAGATACGCAGTATTTTGGCCCA		1	3.717472118959108E-4	50	TCRBV06-04*01	TCRBV06	TCRBV06-04	01				TCRBD02-01	TCRBD02	TCRBD02-01				01,02	TCRBJ02-03*01	TCRBJ02	TCRBJ02-03	01				2	5	5	5	4	1	31	46	50	56	61	1	Out	VDJ
CCGCTCAGGCTGGAGTTGGCTGCTCCCTCCCAGACATCTGTGTACTTCTGTGCCAGCATAATTCACACTGAAGCTTTCTTTGGACAA	CASIIHTEAFF	1	3.717472118959108E-4	33	TCRBV06-06	TCRBV06	TCRBV06-06				01,04	TCRBD02-01	TCRBD02	TCRBD02-01				01,02	TCRBJ01-01*01	TCRBJ01	TCRBJ01-01	01				7	4	5	9	0	3	48	-1	58	60	64	1	In	VDJ
ACAGAGCAGCGGGACTCAGCCATGTATCGCTGTGCTAGCACCAGAAGGTCCGGGGACTTAATGAACACTGAAGCTTTCTTTGGACAA	CASTRRSGDLMNTEAFF	2	7.434944237918215E-4	51	TCRBV07-07*01	TCRBV07	TCRBV07-07	01				TCRBD02-01	TCRBD02	TCRBD02-01				01,02	TCRBJ01-01*01	TCRBJ01	TCRBJ01-01	01				7	3	0	10	12	0	30	40	52	58	61	2	In	VDJ
NNNNNNNTGTCGGCTGCTCCCTCCCAGACATCTGTGTACTTCTGTGCCAGCAGTTACGCGCAGAACACTGAAGCTTTCTTTGGACAA	CASSYAQNTEAFF	1	3.717472118959108E-4	39	TCRBV06-05*01	TCRBV06	TCRBV06-05	01				TCRBD02-01	TCRBD02	TCRBD02-01				01,02	TCRBJ01-01*01	TCRBJ01	TCRBJ01-01	01				2	2	7	6	0	1	42	-1	57	60	62	1	In	VDJ
ACCCTGGAGTCTGCCAGGCCCTCACATACCTCTCAGTACCTCTGTGCCAGTCAGTCAACAAGGGGAACTGAAGCTTTCTTTGGACAA	CASQSTRGTEAFF	1	3.717472118959108E-4	39	TCRBV25-01*01	TCRBV25	TCRBV25-01	01				TCRBD01-01*01	TCRBD01	TCRBD01-01	01				TCRBJ01-01*01	TCRBJ01	TCRBJ01-01	01				9	1	5	2	10	5	42	50	60	65	66	1	In	VDJ
GTGAGCAACATGAGCCCTGAAGACAGCAGCATATATCTCTGCAGCGTTGGGACACGCAATAGCAATCAGCCCCAGCATTTTGGTGAT	CSVGTRNSNQPQHF	2	7.434944237918215E-4	42	TCRBV29-01	TCRBV29	TCRBV29-01				01,02	TCRBD01-01*01	TCRBD01	TCRBD01-01	01				TCRBJ01-05*01	TCRBJ01	TCRBJ01-05	01				4	5	1	6	0	0	39	-1	49	54	59	2	In	VDJ
ATCCAGCGCACAGAGCAGGAGGACTCCGCCGTGTATCTCTGTGCCACGAGCTTATTGGGGGGAAATTATGGCTACACCTTCGGTTCG	CATSLLGGNYGYTF	1	3.717472118959108E-4	42	TCRBV07-08*01	TCRBV07	TCRBV07-08	01				TCRBD02-01*01	TCRBD02	TCRBD02-01	01				TCRBJ01-02*01	TCRBJ01	TCRBJ01-02	01				2	4	9	1	2	5	39	54	56	62	66	1	In	VDJ
NNNNNNNNNNNNNTGTCGGCTGCTCCCTCCCAGACATCTGTGTACTTCTGTGCCAGCAGTTACAGCAACGAGCAGTACTTCGGGCCG	CASSYSNEQYF	1	3.717472118959108E-4	33	TCRBV06-05*01	TCRBV06	TCRBV06-05	01				TCRBD02-01	TCRBD02	TCRBD02-01				01,02	TCRBJ02-07*01	TCRBJ02	TCRBJ02-07	01				2	1	6	7	0	5	48	-1	63	66	67	1	In	VDJ
TCTCTGGAGCTGGGGGACTCAGCTTTGTATTTCTGTGCCAGCAGCTCTAGTGAGGGGGGCTCTGGAAACACCATATATTTTGGAGAG	CASSSSEGGSGNTIYF	5	0.0018587360594795538	48	TCRBV09-01*01	TCRBV09	TCRBV09-01	01								TCRBD01,TCRBD02	TCRBD01-01,TCRBD02-01		TCRBJ01-03*01	TCRBJ01	TCRBJ01-03	01				4	1	5	1	7	0	33	45	52	58	59	5	In	VDJ
TTGGAGCTGGACGACTCGGCCCTGTATCTCTGTGCCAGCAGCCTAAGTTGGCTAGCGGTAACCACAGATACGCAGTATTTTGGCCCA	CASSLSWLAVTTDTQYF	1	3.717472118959108E-4	51	TCRBV05-04*01	TCRBV05	TCRBV05-04	01				TCRBD02-01	TCRBD02	TCRBD02-01				01,02	TCRBJ02-03*01	TCRBJ02	TCRBJ02-03	01				4	4	4	5	9	2	30	42	51	58	62	1	In	VDJ
CATCGGCCCAAAAGAACCCGACAGCTTTCTATCTCTGTGCCAGTACCCGTTCCGGGACGGGTGCCCGGGGAGCTGTTTTTTGGAGAA		1	3.717472118959108E-4	46	TCRBV19-01*01	TCRBV19	TCRBV19-01	01								TCRBD01,TCRBD02	TCRBD01-01,TCRBD02-01		TCRBJ02-02*01	TCRBJ02	TCRBJ02-02	01				7	6	0	7	8	6	35	45	53	58	64	1	Out	VDJ
AATTCCCTGGAGCTTGGTGACTCTGCTGTGTATTTCTGTGCCAGCAGTCCTAGGGGGTGGCGGGGCACTGAAGCTTTCTTTGGACAA	CASSPRGWRGTEAFF	1	3.717472118959108E-4	45	TCRBV03-01/03-02*01	TCRBV03	TCRBV03-01/03-02	01								TCRBD01,TCRBD02	TCRBD01-01,TCRBD02-01		TCRBJ01-01*01	TCRBJ01	TCRBJ01-01	01				6	8	5	1	4	4	36	47	51	57	65	1	In	VDJ
CCTTGGAGCTGGGGGACTCGGCCCTTTATCTTTGCGCCAGCAGCCGCGAGGGCGGGAAGGGGGGATTCCGAGCAGTACTTCGGGCCG		1	3.717472118959108E-4	49	TCRBV05-01*01	TCRBV05	TCRBV05-01	01								TCRBD01,TCRBD02	TCRBD01-01,TCRBD02-01		TCRBJ02-07*01	TCRBJ02	TCRBJ02-07	01				4	5	5	1	13	6	32	44	57	63	68	1	Out	VDJ
AGAACTGGAGGATTCTGGAGTTTATTTCTGTGCCAGCAGCCTATCCGGGACAGGACGACGTCCTCCTACGAGCAGTACTTCGGGCCG		1	3.717472118959108E-4	53	TCRBV14-01*01	TCRBV14	TCRBV14-01	01				TCRBD01-01*01	TCRBD01	TCRBD01-01	01				TCRBJ02-07*01	TCRBJ02	TCRBJ02-07	01				4	8	0	4	5	0	28	41	46	54	62	1	Out	VDJ
CCCTCAGAACCCAGGGACTCAGCTGTGTACTTCTGTGCCAGCACCGTAGGTCGGACTAGCGGGCACAATGAGCAGTTCTTCGGGCCA	CASTVGRTSGHNEQFF	1	3.717472118959108E-4	48	TCRBV12	TCRBV12				TCRBV12-03/12-04,TCRBV12-04		TCRBD02-01	TCRBD02	TCRBD02-01				01,02	TCRBJ02-01*01	TCRBJ02	TCRBJ02-01	01				7	1	1	4	9	5	33	43	52	63	64	1	In	VDJ
CAGTGACCAGTGCCCATCCTGAAGACAGCAGCTTCTACATCTGCAGTGCATTTGGGGAATGGCACAGATACGCAGTATTTTGGCCCA		1	3.717472118959108E-4	40	TCRBV20	TCRBV20				TCRBV20-01,TCRBV20-or09_02						TCRBD01,TCRBD02	TCRBD01-01,TCRBD02-01		TCRBJ02-03*01	TCRBJ02	TCRBJ02-03	01				6	3	0	8	5	1	41	49	54	58	61	1	Out	VDJ
CTCTGGAGTCTGCTACCAGCTCCCAGACATCTGTGTACTTCTGTGCCATTGACTAGCGGACACACAGATACGCAGTATTTTGGCCCA		1	3.717472118959108E-4	40	TCRBV10-03*01	TCRBV10	TCRBV10-03	01				TCRBD02-01	TCRBD02	TCRBD02-01				01,02	TCRBJ02-03*01	TCRBJ02	TCRBJ02-03	01				9	3	2	5	1	2	41	49	50	59	62	1	Out	VDJ
AACGCCTTGGAGCTGGACGACTCGGCCCTGTATCTCTGTGCCAGCAGCTCCACAGGGGGGTATGGCACTGAAGCTTTCTTTGGACAA	CASSSTGGYGTEAFF	1	3.717472118959108E-4	45	TCRBV05-04*01	TCRBV05	TCRBV05-04	01				TCRBD01-01*01	TCRBD01	TCRBD01-01	01				TCRBJ01-01*01	TCRBJ01	TCRBJ01-01	01				3	6	3	1	2	4	36	49	51	59	65	1	In	VDJ
ACGGAGTCAGGGGACACAGCACTGTATTTCTGTGCCAGCAGGAGGAGAGTAGCTACCACAATTCGCACTGAAGCTTTCTTTGGACAA	CASRRRVATTIRTEAFF	1	3.717472118959108E-4	51	TCRBV21-01*01	TCRBV21	TCRBV21-01	01				TCRBD02-01	TCRBD02	TCRBD02-01				01,02	TCRBJ01-01*01	TCRBJ01	TCRBJ01-01	01				6	12	5	7	8	4	30	41	49	53	65	1	In	VDJ
TCGGCTGCTCCCTCCCAGACATCTGTGTACTTCTGTGCCAGCAGTCTAACCGGGACGGATGGGGGTTCACCCCTCCACTTTGGGAAT	CASSLTGTDGGSPLHF	1	3.717472118959108E-4	48	TCRBV06	TCRBV06				TCRBV06-01,TCRBV06-05						TCRBD01,TCRBD02	TCRBD01-01,TCRBD02-01		TCRBJ01-06*01	TCRBJ01	TCRBJ01-06	01				5	9	0	7	6	9	33	45	51	56	65	1	In	VDJ
NTGTCGGCTGCTCCCTCCCAGACATCTGTGTACTTCTGTGCCAGCAGTTACACACAGGGGTACGGCTATGGCTACACCTTCGGTTCG	CASSYTQGYGYGYTF	1	3.717472118959108E-4	45	TCRBV06-05*01	TCRBV06	TCRBV06-05	01				TCRBD01-01*01	TCRBD01	TCRBD01-01	01				TCRBJ01-02*01	TCRBJ01	TCRBJ01-02	01				2	5	3	2	2	4	36	51	53	60	65	1	In	VDJ
NNNNNNNTGTCGGCTGCTCCCTCCCAGACATCTGTGTACTTCTGTGCCAGCAGTACGACTTGGAGCTATGGCTACACCTTCGGTTCG	CASSTTWSYGYTF	1	3.717472118959108E-4	39	TCRBV06-05*01	TCRBV06	TCRBV06-05	01				TCRBD02-01	TCRBD02	TCRBD02-01				01,02	TCRBJ01-02*01	TCRBJ01	TCRBJ01-02	01				5	5	2	10	2	4	42	54	56	60	65	1	In	VDJ
CTGCCTCCTCCCAGACATCTGTATATTTCTGCGCCAGCAGTTACCGCGAAAGATCGCGAAAGAACCTATGGCTACACCTTCGGTTCG		1	3.717472118959108E-4	52	TCRBV10-01	TCRBV10	TCRBV10-01				01,03	TCRBD02-01	TCRBD02	TCRBD02-01				01,02	TCRBJ01-02*01	TCRBJ01	TCRBJ01-02	01				5	17	7	6	4	4	29	41	45	48	65	1	Out	VDJ
GCTGCTCCCTCCCAGACATCTGTGTACTTCTGTGCCAGCAGTTACTCTCCGACTAGCGGTATCTACAATGAGCAGTTCTTCGGGCCA	CASSYSPTSGIYNEQFF	1	3.717472118959108E-4	51	TCRBV06	TCRBV06				TCRBV06-05,TCRBV06-06		TCRBD02-01	TCRBD02	TCRBD02-01				01,02	TCRBJ02-01*01	TCRBJ02	TCRBJ02-01	01				0	3	2	5	3	3	30	47	50	59	62	1	In	VDJ
CACGCCCTGCAGCCAGAAGACTCAGCCCTGTATCTCTGCGCCAGCAGCCGAGGGACTAGCGGATACAATGAGCAGTTCTTCGGGCCA	CASSRGTSGYNEQFF	1	3.717472118959108E-4	45	TCRBV04-01*01	TCRBV04	TCRBV04-01	01				TCRBD02-01	TCRBD02	TCRBD02-01				01,02	TCRBJ02-01*01	TCRBJ02	TCRBJ02-01	01				4	1	0	5	2	4	36	49	51	62	63	1	In	VDJ
AGCCCATGGAACCCAGGGACTTGGGCCTATATTTCTGTGCCAGCAGCTTTGGAGGCGCGGGGGGGGAGGGAGCAGTTCTTCGGGCCA		1	3.717472118959108E-4	46	TCRBV12-01*01	TCRBV12	TCRBV12-01	01				TCRBD02-01*01	TCRBD02	TCRBD02-01	01				TCRBJ02-01*01	TCRBJ02	TCRBJ02-01	01				1	4	7	0	5	10	35	51	56	65	69	1	Out	VDJ
CTGAACATGAGCTCCTTGGAGCTGGGGGACTCAGCCCTGTACTTCTGTGCCAGCAGTCGTCCCGGGACAAAGCAGTTCTTCGGGCCA	CASSRPGTKQFF	1	3.717472118959108E-4	36	TCRBV13-01*01	TCRBV13	TCRBV13-01	01				TCRBD01-01*01	TCRBD01	TCRBD01-01	01				TCRBJ02-01*01	TCRBJ02	TCRBJ02-01	01				6	1	0	6	7	11	45	56	63	69	70	1	In	VDJ
ATCCAGCCTGCAGAGCTTGAGGACTCGGCCGTGTATCTCTGTGCCAGCAGCTTCTCAATCACAGGAGATACGCAGTATTTTGGCCCA	CASSFSITGDTQYF	1	3.717472118959108E-4	42	TCRBV11	TCRBV11				TCRBV11-02,TCRBV11-03		TCRBD01-01*01	TCRBD01	TCRBD01-01	01				TCRBJ02-03*01	TCRBJ02	TCRBJ02-03	01				3	0	3	4	7	5	39	53	60	-1	65	1	In	VDJ
ATCCAGCCTGCAGAGCTTGAGGACTCGGCCGTGTATCTCTGTGCCAGCAGCTTAGATAGCGGGACAGATACGCAGTATTTTGGCCCA	CASSLDSGTDTQYF	1	3.717472118959108E-4	42	TCRBV11	TCRBV11				TCRBV11-02,TCRBV11-03		TCRBD02-01	TCRBD02	TCRBD02-01				01,02	TCRBJ02-03*01	TCRBJ02	TCRBJ02-03	01				0	0	5	4	0	3	39	-1	56	-1	63	1	In	VDJ
AGCGGGGGGACTCAGCCGTGTATCTCTGTGCCAGCAGTAGCCTTCCTTGAGCGGGAGCAATTCACAGATACGCAGTATTTTGGCCCA		1	3.717472118959108E-4	55	TCRBV07-03*01	TCRBV07	TCRBV07-03	01				TCRBD02-01*02	TCRBD02	TCRBD02-01	02				TCRBJ02-03*01	TCRBJ02	TCRBJ02-03	01				6	5	6	2	12	2	26	37	49	57	62	1	Out	VDJ
CTGAAGATCCAGCGCACAGAGCAGGGGGACTCGGCCATGTATCTCTGTGCCACGGGCCCGAGCACAGATACGCAGTATTTTGGCCCA	CATGPSTDTQYF	1	3.717472118959108E-4	36	TCRBV07-09	TCRBV07	TCRBV07-09				01,05,06					TCRBD01,TCRBD02	TCRBD01-01,TCRBD02-01		TCRBJ02-03*01	TCRBJ02	TCRBJ02-03	01				10	3	8	0	1	0	45	52	53	57	60	1	In	VDJ
ATCCTGGAGTCGCCCAGCCCCAACCAGACCTCTCTGTACTTCTGTGCCAGCAGTTTATCGGGGGGTACTGAAGCTTTCTTTGGACAA	CASSLSGGTEAFF	2	7.434944237918215E-4	39	TCRBV27-01*01	TCRBV27	TCRBV27-01	01				TCRBD02-01*01	TCRBD02	TCRBD02-01	01				TCRBJ01-01*01	TCRBJ01	TCRBJ01-01	01				0	1	9	1	0	5	42	-1	59	65	66	2	In	VDJ
AACCTGAGCTCTCTGGAGCTGGGGGACTCAGCTTTGTATTTCTGTGCCAGCAGCGTAGTGGGGGGCACTGAAGCTTTCTTTGGACAA	CASSVVGGTEAFF	1	3.717472118959108E-4	39	TCRBV09-01*01	TCRBV09	TCRBV09-01	01				TCRBD02-01*01	TCRBD02	TCRBD02-01	01				TCRBJ01-01*01	TCRBJ01	TCRBJ01-01	01				0	0	9	1	1	4	42	58	59	-1	65	1	In	VDJ
NTGTCGGCTGCTCCCTCCCAGACATCTGTGTACTTCTGTGCCAGCAGTGAAGAGGCAGGGGGGTACACTGAAGCTTTCTTTGGACAA	CASSEEAGGYTEAFF	1	3.717472118959108E-4	45	TCRBV06-01*01	TCRBV06	TCRBV06-01	01				TCRBD01-01*01	TCRBD01	TCRBD01-01	01				TCRBJ01-01*01	TCRBJ01	TCRBJ01-01	01				1	2	4	1	3	3	36	52	55	62	64	1	In	VDJ
ATCCAGCCTGCAGAGCTTGGGGACTCGGCCGTGTATCTCTGTGCCAGCATCCTAGGGGGGGATGACACTGAAGCTTTCTTTGGACAA	CASILGGDDTEAFF	1	3.717472118959108E-4	42	TCRBV11-03*01	TCRBV11	TCRBV11-03	01				TCRBD02-01*01	TCRBD02	TCRBD02-01	01				TCRBJ01-01*01	TCRBJ01	TCRBJ01-01	01				7	3	9	0	5	3	39	49	54	61	64	1	In	VDJ
AGTTCTAAGAAGCTCCTTCTCAGTGACTCTGGCTTCTATCTCTGTGCCTGGAAGGACGCTCTGAACACTGAAGCTTTCTTTGGACAA	CAWKDALNTEAFF	1	3.717472118959108E-4	39	TCRBV30-01*01	TCRBV30	TCRBV30-01	01								TCRBD01,TCRBD02	TCRBD01-01,TCRBD02-01		TCRBJ01-01*01	TCRBJ01	TCRBJ01-01	01				4	4	1	7	1	0	42	52	53	57	61	1	In	VDJ
CAGCCTGCAGAGCTTGAGGACTCGGCCGTGTATCTCTGTGCCAGCAGCTTAGATGGGGCAGGGAACACTGAAGCTTTCTTTGGACAA	CASSLDGAGNTEAFF	1	3.717472118959108E-4	45	TCRBV11	TCRBV11				TCRBV11-02,TCRBV11-03		TCRBD01-01*01	TCRBD01	TCRBD01-01	01				TCRBJ01-01*01	TCRBJ01	TCRBJ01-01	01				0	3	7	0	1	1	36	53	54	59	62	1	In	VDJ
NTGTCGGCTGCTCCCTCCCAGACATCTGTGTACTTCTGTGCCGGCAGACTTCCGGGACAGGGCAACACTGAAGCTTTCTTTGGACAA	CAGRLPGQGNTEAFF	2	7.434944237918215E-4	45	TCRBV06-05*01	TCRBV06	TCRBV06-05	01				TCRBD01-01*01	TCRBD01	TCRBD01-01	01				TCRBJ01-01*01	TCRBJ01	TCRBJ01-01	01				6	1	0	3	6	2	36	47	53	62	63	2	In	VDJ
ACGATCCAGCGCACAGAGCAGGAGGACTCGGCCGTGTATCTCTGTGCCAGCAGCGCCTCTGGGGTTTCACCCCTCCACTTTGGGAAT	CASSASGVSPLHF	1	3.717472118959108E-4	39	TCRBV07-02	TCRBV07	TCRBV07-02				01,02					TCRBD01,TCRBD02	TCRBD01-01,TCRBD02-01		TCRBJ01-06*01	TCRBJ01	TCRBJ01-06	01				5	1	6	2	6	9	42	54	60	64	65	1	In	VDJ
ATCCGGTCCACAAAGCTGGAGGACTCAGCCATGTACTTCTGTGCCATCCCGGACTCAGGGCTGGATTCACCCCTCCACTTTGGGAAT	CAIPDSGLDSPLHF	1	3.717472118959108E-4	42	TCRBV02-01	TCRBV02	TCRBV02-01				01,03					TCRBD01,TCRBD02	TCRBD01-01,TCRBD02-01		TCRBJ01-06*01	TCRBJ01	TCRBJ01-06	01				10	4	4	3	9	8	39	46	55	60	64	1	In	VDJ
TCGGCTGCTCCCTCCCAGACATCTGTGTACTTCTGTGCCAGCAGTGAATCTGTCTTCACCTCCTACAATGAGCAGTTCTTCGGGCCA	CASSESVFTSYNEQFF	1	3.717472118959108E-4	48	TCRBV06-01*01	TCRBV06	TCRBV06-01	01								TCRBD01,TCRBD02	TCRBD01-01,TCRBD02-01		TCRBJ02-01*01	TCRBJ02	TCRBJ02-01	01				2	0	3	7	9	0	33	48	57	-1	59	1	In	VDJ
NTGTCGGCTGCTCCCTCCCAGACATCTGTGTACTTCTGTGCCAGCAGTGAAGCACTAGCGGGAGCAGATACGCAGTATTTTGGCCCA	CASSEALAGADTQYF	1	3.717472118959108E-4	45	TCRBV06-01*01	TCRBV06	TCRBV06-01	01				TCRBD02-01*02	TCRBD02	TCRBD02-01	02				TCRBJ02-03*01	TCRBJ02	TCRBJ02-03	01				0	0	3	2	0	4	36	-1	53	-1	64	1	In	VDJ
GTCGCACTGCAGCAAGAAGACTCAGCTGCGTATCTCTGCACCAGCAGCCAAGGGGCCAATCGGGAAGATACGCAGTATTTTGGCCCA	CTSSQGANREDTQYF	1	3.717472118959108E-4	45	TCRBV01-01*01	TCRBV01	TCRBV01-01	01				TCRBD02-01*02	TCRBD02	TCRBD02-01	02				TCRBJ02-03*01	TCRBJ02	TCRBJ02-03	01				1	0	8	3	8	5	36	52	60	-1	65	1	In	VDJ
TCCCTGGAGCTTGGTGACTCTGCTGTGTATTTCTGTGCCAGCAGCCTACGTAAGGGTGGGAACACCGGGGAGCTGTTTTTTGGAGAA	CASSLRKGGNTGELFF	2	7.434944237918215E-4	48	TCRBV03-01/03-02*01	TCRBV03	TCRBV03-01/03-02	01								TCRBD01,TCRBD02	TCRBD01-01,TCRBD02-01		TCRBJ02-02*01	TCRBJ02	TCRBJ02-02	01				4	3	5	3	6	1	33	46	52	56	59	2	In	VDJ
NNNNNNNTGTTGGCTGCTCCCTCCCAGACATCTGTGTACTTCTGTGCCAGCAGTTATGGGACAGCCGAGGAGGCTTTCTTTGGACAA	CASSYGTAEEAFF	1	3.717472118959108E-4	39	TCRBV06-06*01	TCRBV06	TCRBV06-06	01				TCRBD01-01*01	TCRBD01	TCRBD01-01	01				TCRBJ01-01*01	TCRBJ01	TCRBJ01-01	01				3	8	0	5	1	11	42	56	57	64	72	1	In	VDJ
AGTTCTAAGAAGCTCCTTCTCAGTGACTCTGGCCTCTATCTCTGTGCCTGGAGTCCGCCCCGGCGGAGTGGCTACACCTTCGGTTCG	CAWSPPRRSGYTF	1	3.717472118959108E-4	39	TCRBV30-01*01	TCRBV30	TCRBV30-01	01				TCRBD02-01	TCRBD02	TCRBD02-01				01,02	TCRBJ01-02*01	TCRBJ01	TCRBJ01-02	01				2	2	7	5	8	7	42	54	62	66	68	1	In	VDJ
GCTCTCTGGAGCTGGGGGACTCAGCTTTGTATTTCTGTGCCAGCAGCCTGCGGACAGGGGGGCATCTATGGCTACACCTTCGGTTCG		1	3.717472118959108E-4	46	TCRBV09-01*01	TCRBV09	TCRBV09-01	01				TCRBD01-01*01	TCRBD01	TCRBD01-01	01				TCRBJ01-02*01	TCRBJ01	TCRBJ01-02	01				4	4	1	1	4	4	35	47	51	61	65	1	Out	VDJ
ATCCAGCGCACACAGCAGGAGGACTCCGCCGTGTATCTCTGTGCCAGCAGCTCTCGGGACTTTTCCTACGAGCAGTACTTCGGGCCG	CASSSRDFSYEQYF	1	3.717472118959108E-4	42	TCRBV07-08*01	TCRBV07	TCRBV07-08	01				TCRBD02-01	TCRBD02	TCRBD02-01				01,02	TCRBJ02-07*01	TCRBJ02	TCRBJ02-07	01				4	2	0	10	3	1	39	52	55	61	63	1	In	VDJ
NNNNTGTCGGCTGCTCCCTCCCAGACATCTGTGTACTTCTGTGCCAGCAGTTATGGCGGTAGCTCCTACGAGCAGTACTTCGGGCCG	CASSYGGSSYEQYF	1	3.717472118959108E-4	42	TCRBV06-05*01	TCRBV06	TCRBV06-05	01				TCRBD02-01	TCRBD02	TCRBD02-01				01,02	TCRBJ02-07*01	TCRBJ02	TCRBJ02-07	01				3	3	7	5	2	0	39	53	55	59	62	1	In	VDJ
CTGAAGATCCGGTCCACAAAGCTGGAGGACTCAGCCATGTACTTCTGTGCCAGCAGTGAAGTCGAGGATACGCAGTATTTTGGCCCA	CASSEVEDTQYF	1	3.717472118959108E-4	36	TCRBV02-01	TCRBV02	TCRBV02-01				01,03	TCRBD02-01*02	TCRBD02	TCRBD02-01	02				TCRBJ02-03*01	TCRBJ02	TCRBJ02-03	01				1	0	11	2	2	6	45	61	63	-1	66	1	In	VDJ
NNTGTCGGCTGCTCCCTCCCAAACATCTGTGTACTTCTGTGCCAGCAGTTACTCGATTCGGGGGCAGATACGCAGTATTTTGGCCCA		2	7.434944237918215E-4	44	TCRBV06-02/06-03*01	TCRBV06	TCRBV06-02/06-03	01				TCRBD02-01*01	TCRBD02	TCRBD02-01	01				TCRBJ02-03*01	TCRBJ02	TCRBJ02-03	01				0	0	8	2	4	4	37	54	58	-1	64	2	Out	VDJ
NTGTCGGCTGCTCCCTCCCAGACATCTGTGTACTTCTGTGCCAGCAGTGAATCTAGCGGGAGTCCAGATACGCAGTATTTTGGCCCA	CASSESSGSPDTQYF	3	0.0011152416356877324	45	TCRBV06-01*01	TCRBV06	TCRBV06-01	01				TCRBD02-01*02	TCRBD02	TCRBD02-01	02				TCRBJ02-03*01	TCRBJ02	TCRBJ02-03	01				2	2	4	2	1	4	36	51	52	62	64	3	In	VDJ
AAGATCCGGTCCACAAAGCTGGAGGACTCAGCCATGTACTTCTGTGCCAGCAAAGACAGGGGGCCTGAAAAACTGTTTTTTGGCAGT	CASKDRGPEKLFF	1	3.717472118959108E-4	39	TCRBV02-01	TCRBV02	TCRBV02-01				01,03	TCRBD01-01*01	TCRBD01	TCRBD01-01	01				TCRBJ01-04*01	TCRBJ01	TCRBJ01-04	01				7	1	2	0	2	7	42	52	54	64	65	1	In	VDJ
NNNNNNNTGTCGGCTGCTCCCTCCCAGACATCTGTGTACTTCTGTGCCAGCAGTTCAGGGGAGCATCAGCCCCAGCATTTTGGTGAT	CASSSGEHQPQHF	1	3.717472118959108E-4	39	TCRBV06-05*01	TCRBV06	TCRBV06-05	01				TCRBD01-01*01	TCRBD01	TCRBD01-01	01				TCRBJ01-05*01	TCRBJ01	TCRBJ01-05	01				4	3	4	2	0	5	42	-1	55	61	64	1	In	VDJ
AGCAACATGAGCCCTGAAGACAGCAGCATATATCTCTGCAGCGTTGAAGAGGACGAGGGGGGGGGTTATGGCTACACCTTCGGTTCG	CSVEEDEGGGYGYTF	1	3.717472118959108E-4	45	TCRBV29-01	TCRBV29	TCRBV29-01				01,02	TCRBD02-01*01	TCRBD02	TCRBD02-01	01				TCRBJ01-02*01	TCRBJ01	TCRBJ01-02	01				0	3	9	0	6	5	36	50	56	63	66	1	In	VDJ
AAGATCCAGCGCACAGAGCAGGAGGACTCGGCCGTGTATCTCTGTGCCAGCAGCTTCGTAGGGTGGGATGGCTACACCTTCGGTTCG	CASSFVGWDGYTF	1	3.717472118959108E-4	39	TCRBV07-02	TCRBV07	TCRBV07-02				01,02					TCRBD01,TCRBD02	TCRBD01-01,TCRBD02-01		TCRBJ01-02*01	TCRBJ01	TCRBJ01-02	01				3	4	5	3	3	6	42	56	59	63	67	1	In	VDJ
CAGCGCACAGAGCAGGGGGACTCGGCCATGTATCTCTGTGCCAGCAGCTTATCCCGTCAGGGGGCATGGGAGCAGTACTTCGGGCCG	CASSLSRQGAWEQYF	1	3.717472118959108E-4	45	TCRBV07-09*01	TCRBV07	TCRBV07-09	01				TCRBD01-01*01	TCRBD01	TCRBD01-01	01				TCRBJ02-07*01	TCRBJ02	TCRBJ02-07	01				2	4	4	0	6	7	36	51	57	65	69	1	In	VDJ
ACATCGGCCCAAAAGAACCCGACAGCTTTCTATCCCTGTGCCAGTAGTATAGACTTAGGACAGGGCTACGAGCAGTACTTCGGGCCG	CASSIDLGQGYEQYF	1	3.717472118959108E-4	45	TCRBV19-01*01	TCRBV19	TCRBV19-01	01				TCRBD01-01*01	TCRBD01	TCRBD01-01	01				TCRBJ02-07*01	TCRBJ02	TCRBJ02-07	01				0	0	1	3	4	3	36	53	57	-1	65	1	In	VDJ
NNNNNNNNNNTGTCGGCTGCTCCCTCCCAGACATCTGTGTACTTCTGTGCCAGCAGTGAATTCGGCTACGAGCAGTACTTCGGGCCG	CASSEFGYEQYF	2	7.434944237918215E-4	36	TCRBV06-01*01	TCRBV06	TCRBV06-01	01				TCRBD02-01	TCRBD02	TCRBD02-01				01,02	TCRBJ02-07*01	TCRBJ02	TCRBJ02-07	01				2	0	8	5	2	3	45	60	62	-1	65	2	In	VDJ
GGGGGGACTCAGCCGTGTATCTCTGTGCCAGCAGTTAATCAGGGGGCCAGGACTTGCCTAGCCAAAAACATTCAGTACTTCGGCGCC		1	3.717472118959108E-4	58	TCRBV07-03*01	TCRBV07	TCRBV07-03	01				TCRBD01-01*01	TCRBD01	TCRBD01-01	01				TCRBJ02-04*01	TCRBJ02	TCRBJ02-04	01				6	12	4	0	5	0	23	34	39	47	59	1	Out	VDJ
ATCCAGCAGGTAGTGCGAGGAGATTCGGCAGCTTATTTCTGTGCCAGCTCACCGGACCGGGTTGCTTCACCCCTCCACTTTGGGAAC	CASSPDRVASPLHF	1	3.717472118959108E-4	42	TCRBV18-01*01	TCRBV18	TCRBV18-01	01								TCRBD01,TCRBD02	TCRBD01-01,TCRBD02-01		TCRBJ01-06*02	TCRBJ01	TCRBJ01-06	02				3	8	1	7	0	9	39	-1	53	57	65	1	In	VDJ
AACGCCTTGGAGCTGGACGACTCGGCCCTGTATCTCTGTGCCAGCAGCCCGTACTCTAATCCCAACAATGAGCAGTTCTTCGGGCCA	CASSPYSNPNNEQFF	1	3.717472118959108E-4	45	TCRBV05-04*01	TCRBV05	TCRBV05-04	01				TCRBD02-01	TCRBD02	TCRBD02-01				01,02	TCRBJ02-01*01	TCRBJ02	TCRBJ02-01	01				4	9	3	10	4	5	36	48	52	55	64	1	In	VDJ
ATTCAGCGCACAGAGCAGGAGGACTCGGCCGTGTACCTCTGTGCCAGCAGCTTATCAGAAGCGTGAAATGAGCAGTTCTTCGGGCCA	CASSLSEA*NEQFF	1	3.717472118959108E-4	42	TCRBV07-02	TCRBV07	TCRBV07-02				01,02	TCRBD02-01	TCRBD02	TCRBD02-01				01,02	TCRBJ02-01*01	TCRBJ02	TCRBJ02-01	01				2	3	6	6	5	7	39	54	59	63	66	1	Stop	VDJ
AAGAAGCTCCTTCTCAGTGACTCTGGCTTCTATCTCTGTGCCTGGGGTGGACTAGCAGGAAACGTTGATACGCAGTATTTTGGCCCA	CAWGGLAGNVDTQYF	3	0.0011152416356877324	45	TCRBV30-01*05	TCRBV30	TCRBV30-01	05				TCRBD02-01	TCRBD02	TCRBD02-01				01,02	TCRBJ02-03*01	TCRBJ02	TCRBJ02-03	01				3	10	1	7	1	6	36	47	48	56	66	3	In	VDJ
AAGAAGCTCCTTCTCAGTGACTCTGGCTTCTATCTCTGTGCCTGGAGTGTCGGAAAGGGGGCAAACGGGGAGCTGTTTTTTGGAGAA	CAWSVGKGANGELFF	1	3.717472118959108E-4	45	TCRBV30-01*01	TCRBV30	TCRBV30-01	01				TCRBD01-01*01	TCRBD01	TCRBD01-01	01				TCRBJ02-02*01	TCRBJ02	TCRBJ02-02	01				0	3	5	0	5	7	36	50	55	62	65	1	In	VDJ
CTGGAGTCGCCCAGCCCCAACCAGACCTCTCTGTACTTCTGTGCCAGCAGGACTCCAGGGGGAGGGACTGAAGCTTTCTTTGGACAA	CASRTPGGGTEAFF	1	3.717472118959108E-4	42	TCRBV27-01*01	TCRBV27	TCRBV27-01	01								TCRBD01,TCRBD02	TCRBD01-01,TCRBD02-01		TCRBJ01-01*01	TCRBJ01	TCRBJ01-01	01				6	4	4	1	5	5	39	50	55	62	66	1	In	VDJ
NNNNNNNNNNTGTCGGCTGCTCCCTCCCAAACATCTGTGTACTTCTGTGCCAGCAGTTCAGGGTATCAGCCCCAGCATTTTGGTGAT	CASSSGYQPQHF	1	3.717472118959108E-4	36	TCRBV06-02/06-03*01	TCRBV06	TCRBV06-02/06-03	01				TCRBD01-01*01	TCRBD01	TCRBD01-01	01				TCRBJ01-05*01	TCRBJ01	TCRBJ01-05	01				4	1	4	3	0	5	45	-1	58	63	64	1	In	VDJ
CTCCCTCCCAGACATCTGTGTACTTCTGTGCCAGCAGTGAACATTGGGAATATAACAAAGCGGGCCAACATCCTGACTTTCGGGGCC		1	3.717472118959108E-4	55	TCRBV06-01*01	TCRBV06	TCRBV06-01	01				TCRBD02-01	TCRBD02	TCRBD02-01				01,02	TCRBJ02-06*01	TCRBJ02	TCRBJ02-06	01				2	6	6	4	17	14	26	41	58	64	70	1	Out	VDJ
ACCTTGGAGCTGGGGGACTCGGCCCTTTATCTTTGCGCCAGCAGCCCCCCCCGAGCGGGGGTGGGAGAGACCCAGTACTTCGGGCCA	CASSPPRAGVGETQYF	1	3.717472118959108E-4	48	TCRBV05-01*01	TCRBV05	TCRBV05-01	01				TCRBD02-01*01	TCRBD02	TCRBD02-01	01				TCRBJ02-05*01	TCRBJ02	TCRBJ02-05	01				4	4	6	2	8	4	33	45	53	61	65	1	In	VDJ
NNNNTGTCGGCTGCTCCCTCCCAAACATCTGTGTACTTCTGTGCCAGCAGTTATCGGGAGGGTCCAGATACGCAGTATTTTGGCCCA	CASSYREGPDTQYF	1	3.717472118959108E-4	42	TCRBV06-02/06-03*01	TCRBV06	TCRBV06-02/06-03	01				TCRBD02-01*02	TCRBD02	TCRBD02-01	02				TCRBJ02-03*01	TCRBJ02	TCRBJ02-03	01				3	2	8	0	1	4	39	53	54	62	64	1	In	VDJ
AAGATCCAGCCTGCAGAGCTTGGGGACTCGGCCGTGTATCTCTGTGCCAGCAGCTCTAGGGGAATCGGGGAGCTGTTTTTTGGAGAA	CASSSRGIGELFF	1	3.717472118959108E-4	39	TCRBV11-03*01	TCRBV11	TCRBV11-03	01				TCRBD01-01*01	TCRBD01	TCRBD01-01	01				TCRBJ02-02*01	TCRBJ02	TCRBJ02-02	01				4	3	5	2	2	7	42	55	57	62	65	1	In	VDJ
CCACGGAGTCAGGGGACACAGCACTGTATTTCTGTGCCAGCAGATGGAAGCTAGCTACACATTTGCACTGAAGCTTTCTTTGGACAA		1	3.717472118959108E-4	49	TCRBV21-01*01	TCRBV21	TCRBV21-01	01				TCRBD02-01	TCRBD02	TCRBD02-01				01,02	TCRBJ01-01*01	TCRBJ01	TCRBJ01-01	01				6	10	4	7	7	4	32	43	50	55	65	1	Out	VDJ
GTGACATCGGCCCAAAAGAACCCGACAGCTTTCTATCTCTGTGCCAGTACTCCGGGGTCTGGGATTTCACCCCTCCACTTTGGGAAT	CASTPGSGISPLHF	1	3.717472118959108E-4	42	TCRBV19-01*01	TCRBV19	TCRBV19-01	01				TCRBD02-01*01	TCRBD02	TCRBD02-01	01				TCRBJ01-06*01	TCRBJ01	TCRBJ01-06	01				7	8	8	3	3	9	39	49	52	57	65	1	In	VDJ
CCTGAGCTCTCTGGAGCTGGGGGACTCAGCTTTGTATTTCTGTGCCAGCAGCGTACACGACCTGGGGGCGAGCAGTACTTCGGGCCG		1	3.717472118959108E-4	41	TCRBV09-01*01	TCRBV09	TCRBV09-01	01								TCRBD01,TCRBD02	TCRBD01-01,TCRBD02-01		TCRBJ02-07*01	TCRBJ02	TCRBJ02-07	01				1	0	6	1	8	6	40	55	63	-1	68	1	Out	VDJ
NNNNNNNTGTCGGCTGCTCCCTCCCAGACATCTGTGTACTTCTGTGCCAGCAGGCTGGGACGTATGTACGAGCAGTACTTCGGGCCG	CASRLGRMYEQYF	1	3.717472118959108E-4	39	TCRBV06-05*01	TCRBV06	TCRBV06-05	01								TCRBD01,TCRBD02	TCRBD01-01,TCRBD02-01		TCRBJ02-07*01	TCRBJ02	TCRBJ02-07	01				6	5	0	7	3	4	42	53	56	61	66	1	In	VDJ
CTGAGCTCTCTGGAGCTGGGGGACTCAGCTTTGTATTTCTGTGCCAGCAGCGCACAGGGGCCCAACTACGAGCAGTACTTCGGGCCG	CASSAQGPNYEQYF	1	3.717472118959108E-4	42	TCRBV09-01*01	TCRBV09	TCRBV09-01	01				TCRBD01-01*01	TCRBD01	TCRBD01-01	01				TCRBJ02-07*01	TCRBJ02	TCRBJ02-07	01				3	5	3	2	1	3	39	52	53	60	65	1	In	VDJ
NNNNTGTCGGCTGCTCCCTCCCAGACATCTGTGTACTTCTGTGCCAGCAGTCCCGGGGGGGTCGGAAACACCATATATTTTGGAGAG	CASSPGGVGNTIYF	1	3.717472118959108E-4	42	TCRBV06-05*01	TCRBV06	TCRBV06-05	01				TCRBD02-01*01	TCRBD02	TCRBD02-01	01				TCRBJ01-03*01	TCRBJ01	TCRBJ01-03	01				5	2	8	0	2	4	39	51	53	61	63	1	In	VDJ
TCCAGCCCTCAGATCCCAGGGACTCAGCTGTGTACTTCTGTGCCAGCAGTTTGGGGGGGGCTGCGAAACACCATATATTTTGGAGAG		1	3.717472118959108E-4	43	TCRBV12	TCRBV12				TCRBV12-03/12-04,TCRBV12-04		TCRBD02-01*01	TCRBD02	TCRBD02-01	01				TCRBJ01-03*01	TCRBJ01	TCRBJ01-03	01				3	5	9	0	0	5	38	-1	52	59	64	1	Out	VDJ
GCGTCTGCTGTACCCTCTCAGACATCTGTGTACTTCTGTGCCAGCAGTGCAGGCGCGGGAAGCAACAATGAGCAGTTCTTCGGGCCA	CASSAGAGSNNEQFF	1	3.717472118959108E-4	45	TCRBV06-04*01	TCRBV06	TCRBV06-04	01				TCRBD02-01*02	TCRBD02	TCRBD02-01	02				TCRBJ02-01*01	TCRBJ02	TCRBJ02-01	01				4	4	7	3	5	5	36	49	54	60	64	1	In	VDJ
ATCCGGTCCACAAAGCTGGAGGACTCAGCCATGTACTTCTGTGCCAGCAGCAGGGACAGGGGGCGAGAGACCCAGTACTTCGGGCCA	CASSRDRGRETQYF	1	3.717472118959108E-4	42	TCRBV02-01	TCRBV02	TCRBV02-01				01,03	TCRBD01-01*01	TCRBD01	TCRBD01-01	01				TCRBJ02-05*01	TCRBJ02	TCRBJ02-05	01				6	1	0	0	2	4	39	50	52	64	65	1	In	VDJ
CGATTCAGCGCACAGAGCGGGGGGACTCAGCCGTGTATCTCTGTGCCAGCGTCCCTGGGACGGGAAGAGACCCAGTACTTCGGGCCA		1	3.717472118959108E-4	40	TCRBV07-03*01	TCRBV07	TCRBV07-03	01								TCRBD01,TCRBD02	TCRBD01-01,TCRBD02-01		TCRBJ02-05*01	TCRBJ02	TCRBJ02-05	01				8	3	0	7	6	3	41	50	56	61	64	1	Out	VDJ
CCCTGGAGCTTGGTGACTCTGCTGTGTATTTCTGTGCCAGCAGCCTATATTTTCCCATTTCAATTCACTGAAGCTTTCTTTGGACAA		1	3.717472118959108E-4	49	TCRBV03-01/03-02*01	TCRBV03	TCRBV03-01/03-02	01								TCRBD01,TCRBD02	TCRBD01-01,TCRBD02-01		TCRBJ01-01*01	TCRBJ01	TCRBJ01-01	01				4	8	4	6	10	4	32	45	55	57	65	1	Out	VDJ
ACTGTGAGCAACATGAGCCCTGAAGACAGCAGCATATATCTCTGCAGCGTTGCCGACAGGGGAGGCACTGAAGCTTTCTTTGGACAA	CSVADRGGTEAFF	1	3.717472118959108E-4	39	TCRBV29-01	TCRBV29	TCRBV29-01				01,02	TCRBD01-01*01	TCRBD01	TCRBD01-01	01				TCRBJ01-01*01	TCRBJ01	TCRBJ01-01	01				4	3	2	2	2	4	42	52	54	62	65	1	In	VDJ
CCACGGAGTCAGGGGACACAGCACTGTATTTCTGTGCCTGCGGATGGAAGCTAGCTACACATTCGCACTGAAGCTTTCTTTGGACAA		1	3.717472118959108E-4	49	TCRBV21-01*01	TCRBV21	TCRBV21-01	01				TCRBD02-01	TCRBD02	TCRBD02-01				01,02	TCRBJ01-01*01	TCRBJ01	TCRBJ01-01	01				11	10	4	7	12	4	32	38	50	55	65	1	Out	VDJ
GTGAGCACCTTGGAGCTGGGGGACTCGGCCCTTTATCTTTGCGCCAGCAGCTCCTACCGGCGTGACAGGGACACTTTCTTTGGACAA	CASSSYRRDRDTFF	1	3.717472118959108E-4	42	TCRBV05-01*01	TCRBV05	TCRBV05-01	01				TCRBD01-01*01	TCRBD01	TCRBD01-01	01				TCRBJ01-01*01	TCRBJ01	TCRBJ01-01	01				3	3	2	3	11	12	39	52	63	70	73	1	In	VDJ
GTGAACGCCTTGGAGCTGGACGACTCGGCCCTGTATCTCTGTGCCAGCAGCTTTTGACAGGGCGGTCAGCCCCAGCATTTTGGTGAT	CASSF*QGGQPQHF	2	7.434944237918215E-4	42	TCRBV05-04*01	TCRBV05	TCRBV05-04	01				TCRBD01-01*01	TCRBD01	TCRBD01-01	01				TCRBJ01-05*01	TCRBJ01	TCRBJ01-05	01				2	3	2	3	2	6	39	53	55	62	65	2	Stop	VDJ
ACTCTGGAGTCAGCTACCCGCTCCCAGACATCTGTGTATTTCTGCGCCAGCACCCAGGGTTCTAATCAGCCCCAGCATTTTGGTGAT	CASTQGSNQPQHF	2	7.434944237918215E-4	39	TCRBV10-02*01	TCRBV10	TCRBV10-02	01				TCRBD01-01*01	TCRBD01	TCRBD01-01	01				TCRBJ01-05*01	TCRBJ01	TCRBJ01-05	01				7	4	4	3	2	4	42	52	54	59	63	2	In	VDJ
GCCCTGCAGCCAGAAGACTCAGCCCTGTATCTCTGCGCCAGCAGCCAAACTTCCGGGGCCCGGGGGAGCGAGCAGTACTTCGGGCCG	CASSQTSGARGSEQYF	1	3.717472118959108E-4	48	TCRBV04-01*01	TCRBV04	TCRBV04-01	01				TCRBD02-01*01	TCRBD02	TCRBD02-01	01				TCRBJ02-07*01	TCRBJ02	TCRBJ02-07	01				2	2	8	2	12	6	33	48	60	66	68	1	In	VDJ
GGATCCAGCCCATGGAACCCAGGGACTTGGGCCTATATTTCTGTGCCAGCAGCTCGGGACAATCGGAATGAGCAGTTCTTCGGGCCA		2	7.434944237918215E-4	40	TCRBV12-01*01	TCRBV12	TCRBV12-01	01				TCRBD01-01*01	TCRBD01	TCRBD01-01	01				TCRBJ02-01*01	TCRBJ02	TCRBJ02-01	01				4	5	0	6	1	7	41	54	55	61	66	2	Out	VDJ
AATGTGAACGCCTTGGAGCTGGACGACTCGGCCCTGTATCTCTGTGCCAGCAGCCTAGGTGTAGGCTATGGCTACACCTTCGGTTCG	CASSLGVGYGYTF	2	7.434944237918215E-4	39	TCRBV05-04*01	TCRBV05	TCRBV05-04	01				TCRBD02-01	TCRBD02	TCRBD02-01				01,02	TCRBJ01-02*01	TCRBJ01	TCRBJ01-02	01				4	7	4	8	0	4	42	-1	54	58	65	2	In	VDJ
ATCCAGCCCTCAGAACCCAGGGACTCAGCTGTGTACTTCTGTGCCAGCAGTCGACTGAGCTCTGGAAACACCATATATTTTGGAGAG	CASSRLSSGNTIYF	2	7.434944237918215E-4	42	TCRBV12	TCRBV12				TCRBV12-03/12-04,TCRBV12-04		TCRBD02-01	TCRBD02	TCRBD02-01				01,02	TCRBJ01-03*01	TCRBJ01	TCRBJ01-03	01				5	3	2	10	1	0	39	51	52	56	59	2	In	VDJ
CACGGAGTCAGGGGACACAGCACTGTATTTCTGTGCCAGCAGCCACGTTATAGACAGCAAAGAAAAAACATTCAGTACTTCGGCGCC		1	3.717472118959108E-4	50	TCRBV21-01*01	TCRBV21	TCRBV21-01	01				TCRBD01-01*01	TCRBD01	TCRBD01-01	01				TCRBJ02-04*01	TCRBJ02	TCRBJ02-04	01				5	6	2	5	9	4	31	43	52	57	63	1	Out	VDJ
ACAGTGACCAGTGCCCATCCTGAAGACAGCAGCTTCTACATCTGCAGTGCTAGAGGTCTATTCCCCTACGAGCAGTACTTCGGGCCG	CSARGLFPYEQYF	1	3.717472118959108E-4	39	TCRBV20	TCRBV20				TCRBV20-01,TCRBV20-or09_02		TCRBD02-01	TCRBD02	TCRBD02-01				01,02	TCRBJ02-07*01	TCRBJ02	TCRBJ02-07	01				1	4	4	9	2	2	42	55	57	60	64	1	In	VDJ
AAGATCCAGCCTGCAGAGCTTGGGGACTCGGCCGTGTATCTCTGTGCCAGCAGCTTGGGGGTGAACACTGAAGCTTTCTTTGGACAA	CASSLGVNTEAFF	2	7.434944237918215E-4	39	TCRBV11-03*01	TCRBV11	TCRBV11-03	01								TCRBD01,TCRBD02	TCRBD01-01,TCRBD02-01		TCRBJ01-01*01	TCRBJ01	TCRBJ01-01	01				3	0	6	1	0	0	42	-1	56	-1	61	2	In	VDJ
ACTCTCAAGATCCAGCCTGCAGAGCTTGGGGACTCGGCCGTGTATCTCTGTGCCAGCAGCTTAGTAGAGACCCAGTACTTCGGGCCA	CASSLVETQYF	1	3.717472118959108E-4	33	TCRBV11-03*01	TCRBV11	TCRBV11-03	01											TCRBJ02-05*01	TCRBJ02	TCRBJ02-05	01				1	1	0	0	0	4	48	-1	-1	64	65	1	In	VJ
AAGCTCCTTCTCAGTGACTCTGGCTTCTATCTCTGTGCCTGGAGGGCCGTTGGTGGGCCAGATAATTCACCCCTCCACTTTGGGAAT	CAWRAVGGPDNSPLHF	1	3.717472118959108E-4	48	TCRBV30-01*01	TCRBV30	TCRBV30-01	01				TCRBD01-01*01	TCRBD01	TCRBD01-01	01				TCRBJ01-06*01	TCRBJ01	TCRBJ01-06	01				3	3	8	0	10	5	33	44	54	58	61	1	In	VDJ
AAGATCCGGTCCACAAAGCTGGAGGACTCAGCCATGTACTTCTGTGCCAGCAGTGAACGGGTATCCTACGAGCAGTACTTCGGGCCG	CASSERVSYEQYF	1	3.717472118959108E-4	39	TCRBV02-01	TCRBV02	TCRBV02-01				01,03	TCRBD02-01	TCRBD02	TCRBD02-01				01,02	TCRBJ02-07*01	TCRBJ02	TCRBJ02-07	01				2	2	8	4	0	1	42	-1	57	61	63	1	In	VDJ
AGCGCACAGAGCGGGGGGACTCAGCCGTGTATCTCTGTGCCAGCAGCGAACCCACAGGGGGAGGATCAGCCCCAGCATTTTGGTGAT		2	7.434944237918215E-4	46	TCRBV07-03*01	TCRBV07	TCRBV07-03	01				TCRBD01-01*01	TCRBD01	TCRBD01-01	01				TCRBJ01-05*01	TCRBJ01	TCRBJ01-05	01				5	3	3	1	6	5	35	47	53	61	64	2	Out	VDJ
CTGCCAGGCCCTCACATACCTCTCAGTACCTCTGTGCCAGCAGTGAATCTCGACAGCTCTGGGGCCAACGTCCTGACTTTCGGGGCC		1	3.717472118959108E-4	49	TCRBV25-01*01	TCRBV25	TCRBV25-01	01				TCRBD01-01*01	TCRBD01	TCRBD01-01	01				TCRBJ02-06*01	TCRBJ02	TCRBJ02-06	01				1	0	2	5	3	0	32	48	51	-1	56	1	Out	VDJ
NTGTCGGCTGCTCCCTCCCAGACATCTGTGTACTTCTGTGCCAGCAGTTACTCCTGGACAGGGACGAAGAAACTGTTTTTTGGCAGT	CASSYSWTGTKKLFF	1	3.717472118959108E-4	45	TCRBV06-05*01	TCRBV06	TCRBV06-05	01				TCRBD01-01*01	TCRBD01	TCRBD01-01	01				TCRBJ01-04*01	TCRBJ01	TCRBJ01-04	01				0	6	1	3	2	11	36	53	55	63	69	1	In	VDJ
TCTGACAGTGACCAGTGCCCATCCTGAAGACAGCAGCTTCTACATCTGCAGGAGGGAAGGCGAGCGAACGAGCAGTACTTCGGGCCG		1	3.717472118959108E-4	35	TCRBV20	TCRBV20				TCRBV20-01,TCRBV20-or09_02		TCRBD02-01*02	TCRBD02	TCRBD02-01	02				TCRBJ02-07*01	TCRBJ02	TCRBJ02-07	01				9	11	11	0	0	5	46	-1	51	56	67	1	Out	VDJ
AGATCCAGCGCACAGAGCGGGGGGACTCAGCCGTGTATCTCTGTGCCAGCGTCCCTGGGACGGGAAGAGACCCAGTACTTCGGGCCA		3	0.0011152416356877324	40	TCRBV07-03*01	TCRBV07	TCRBV07-03	01								TCRBD01,TCRBD02	TCRBD01-01,TCRBD02-01		TCRBJ02-05*01	TCRBJ02	TCRBJ02-05	01				8	3	0	7	6	3	41	50	56	61	64	3	Out	VDJ
ATTCTGGAGTCCGCCAGCACCAACCAGACATCTATGTACCTCTGTGCCAGCAGTTCGGGACAGTTATACGAGCAGTACTTCGGGCCG	CASSSGQLYEQYF	1	3.717472118959108E-4	39	TCRBV28-01*01	TCRBV28	TCRBV28-01	01				TCRBD01-01*01	TCRBD01	TCRBD01-01	01				TCRBJ02-07*01	TCRBJ02	TCRBJ02-07	01				4	3	0	5	1	4	42	55	56	63	66	1	In	VDJ
TTGGAGCTGGACGACTCGGCCCTGTATCTCTGTGCCAGCAGCTTGGCCGGCCGGCAGACTTTACAAGAGACCCAGTACTTCGGGCCA	CASSLAGRQTLQETQYF	1	3.717472118959108E-4	51	TCRBV05-04*01	TCRBV05	TCRBV05-04	01				TCRBD02-01	TCRBD02	TCRBD02-01				01,02	TCRBJ02-05*01	TCRBJ02	TCRBJ02-05	01				0	3	2	10	10	2	30	46	56	60	63	1	In	VDJ
AAGCTCCTTCTCAGTGACTCTGGCTTCTATCTCTGTGCCTACGGGACAGGGGGCACTGGTAGCAATCAGCCCCAGCATTTTGGTGAT	CAYGTGGTGSNQPQHF	1	3.717472118959108E-4	48	TCRBV30-01	TCRBV30	TCRBV30-01				01,05	TCRBD01-01*01	TCRBD01	TCRBD01-01	01				TCRBJ01-05*01	TCRBJ01	TCRBJ01-05	01				7	5	0	0	2	0	33	40	42	54	59	1	In	VDJ
ATCCAGCCTGCAGAGCTTGGGGACTCGGCCATGTATCTCTGTGCCAGCAGCTTACAGGACAGGGACTACGAGCAGTACTTCGGGCCG	CASSLQDRDYEQYF	1	3.717472118959108E-4	42	TCRBV11-01*01	TCRBV11	TCRBV11-01	01				TCRBD01-01*01	TCRBD01	TCRBD01-01	01				TCRBJ02-07*01	TCRBJ02	TCRBJ02-07	01				2	1	1	3	2	3	39	54	56	64	65	1	In	VDJ
ACGGAGTCAGGGGACACAGCACTGTATTTCTGTGCCAGCAGCAAAGTGAGGACTAGCGGGAAGGTCGGGGAGCTGTTTTTTGGAGAA	CASSKVRTSGKVGELFF	1	3.717472118959108E-4	51	TCRBV21-01*01	TCRBV21	TCRBV21-01	01				TCRBD02-01*02	TCRBD02	TCRBD02-01	02				TCRBJ02-02*01	TCRBJ02	TCRBJ02-02	01				1	4	1	3	3	7	30	46	49	61	65	1	In	VDJ
AGATCCAGCCTGCAGAGCTTGGGGACTCGGCCGTGTATCTCTGTGCCAGCAGCTTAGATCGTGGGCCCCGAAGCTTTCTTTGGACAA		1	3.717472118959108E-4	40	TCRBV11-03*01	TCRBV11	TCRBV11-03	01				TCRBD01-01*01	TCRBD01	TCRBD01-01	01				TCRBJ01-01*01	TCRBJ01	TCRBJ01-01	01				0	3	8	0	4	8	41	58	62	66	69	1	Out	VDJ
GAGCACCTTGGAGCTGGGGGACTCGGCCCTTTATCTTTGCGCCAGCACCATAGGACCGGACCGAATTCACCCCTCCACTTTGGGAAT		1	3.717472118959108E-4	44	TCRBV05-01*01	TCRBV05	TCRBV05-01	01								TCRBD01,TCRBD02	TCRBD01-01,TCRBD02-01		TCRBJ01-06*01	TCRBJ01	TCRBJ01-06	01				6	7	1	7	5	7	37	47	52	56	63	1	Out	VDJ
CCTGCAGCCAGAAGACTCGGCCCTGTATCTCTGTGCCAGCAGCCAGATGACTAGCGGGAGTCTGGGGACGAGCAGTACTTCGGGCCG		1	3.717472118959108E-4	50	TCRBV04-02*01	TCRBV04	TCRBV04-02	01				TCRBD02-01*02	TCRBD02	TCRBD02-01	02				TCRBJ02-07*01	TCRBJ02	TCRBJ02-07	01				3	7	2	2	3	5	31	45	48	60	67	1	Out	VDJ
AGCCAGAAGACTCGGCCCTGTATCTCTGTGCCAGCAGCCGTCCCCGGACTAGCGGGGAAGGGGGCAGATGAGCAGTTCTTCGGGCCA		1	3.717472118959108E-4	55	TCRBV04-02*01	TCRBV04	TCRBV04-02	01				TCRBD02-01*01	TCRBD02	TCRBD02-01	01				TCRBJ02-01*01	TCRBJ02	TCRBJ02-01	01				4	10	1	3	6	8	26	39	45	57	67	1	Out	VDJ
TCCAGTCCACGGAGTCAGGGGACACAGCACTGTATTTCTGTGCCAGCAGCAGAGGACATTTCCTACAATGAGCAGTTCTTCGGGCCA		1	3.717472118959108E-4	43	TCRBV21-01*01	TCRBV21	TCRBV21-01	01				TCRBD01-01*01	TCRBD01	TCRBD01-01	01				TCRBJ02-01*01	TCRBJ02	TCRBJ02-01	01				4	2	1	6	2	1	38	51	53	58	60	1	Out	VDJ
TCGGCCCAAAAGAACCCGACAGCTTTCTATCTCTGTGCCAGTAGTACCCCACAGGGGGCGTACACCGGGGAGCTGTTTTTTGGAGAA	CASSTPQGAYTGELFF	1	3.717472118959108E-4	48	TCRBV19-01*01	TCRBV19	TCRBV19-01	01				TCRBD01-01*01	TCRBD01	TCRBD01-01	01				TCRBJ02-02*01	TCRBJ02	TCRBJ02-02	01				4	2	3	0	4	3	33	46	50	59	61	1	In	VDJ
AGATGAATGTGAGTGCCTTGGAGCTGGGGGACTCGGCCCTGTATCTCTGTGCCAGAAGTCCCGGGGGGACGGGCTTTCTTTGGACAA		2	7.434944237918215E-4	34	TCRBV05-03	TCRBV05	TCRBV05-03				01,02	TCRBD02-01*01	TCRBD02	TCRBD02-01	01				TCRBJ01-01*01	TCRBJ01	TCRBJ01-01	01				5	4	8	1	3	11	47	58	61	68	72	2	Out	VDJ
CTGGAGTCCGCCAGCACCAACCAGACATCTATGTACCTCTGTGCCAGCAGTCCGACAGGGAAAGGCACTGAAGCTTTCTTTGGACAA	CASSPTGKGTEAFF	2	7.434944237918215E-4	42	TCRBV28-01*01	TCRBV28	TCRBV28-01	01				TCRBD01-01*01	TCRBD01	TCRBD01-01	01				TCRBJ01-01*01	TCRBJ01	TCRBJ01-01	01				5	5	2	3	2	4	39	51	53	60	65	2	In	VDJ
CCTGCAGAGCTTGAGGACTCGGCCGTGTATCTCTGTGCCAGCAGCCCACTGCCCAGCGGAGGACCCTACGAGCAGTACTTCGGGCCG	CASSPLPSGGPYEQYF	1	3.717472118959108E-4	48	TCRBV11	TCRBV11				TCRBV11-02,TCRBV11-03		TCRBD02-01	TCRBD02	TCRBD02-01				01,02	TCRBJ02-07*01	TCRBJ02	TCRBJ02-07	01				5	5	6	5	9	2	33	45	54	59	64	1	In	VDJ
ACAGTGACCAGTGCCCATCCTGAAGACAGCAGCTTCTACATCTGCAGTGCTAGAGGAGTCCGGGACTTTGAGCAGTTCTTCGGGCCA	CSARGVRDFEQFF	1	3.717472118959108E-4	39	TCRBV20	TCRBV20				TCRBV20-01,TCRBV20-or09_02		TCRBD02-01	TCRBD02	TCRBD02-01				01,02	TCRBJ02-01*01	TCRBJ02	TCRBJ02-01	01				1	1	0	10	6	9	42	55	61	67	68	1	In	VDJ
TCTCTGGAGCTGGGGGACTCAGCTTTGTATTTCTGTGCCAGCAGCCCAGCCGGGACTAGCGGGATGAATGAGCAGTTCTTCGGGCCA	CASSPAGTSGMNEQFF	1	3.717472118959108E-4	48	TCRBV09-01*01	TCRBV09	TCRBV09-01	01				TCRBD02-01*02	TCRBD02	TCRBD02-01	02				TCRBJ02-01*01	TCRBJ02	TCRBJ02-01	01				4	2	0	3	6	7	33	45	51	64	66	1	In	VDJ
TGCCCATCCTGAAGACAGCAGCTTCTACATCTGCAGTGCTAGAGATCCCCTAAACTTAGGGATAATTCACCCCTCCACTTTGGGAAT		1	3.717472118959108E-4	50	TCRBV20	TCRBV20				TCRBV20-01,TCRBV20-or09_02						TCRBD01,TCRBD02	TCRBD01-01,TCRBD02-01		TCRBJ01-06*01	TCRBJ01	TCRBJ01-06	01				0	0	5	3	12	5	31	45	57	-1	61	1	Out	VDJ
CTGGAGTCCGCCAGCACCAACCAGACATCTATGTACCTCTGTGCCAGCAGTTTTAGGGGACTCAATTCACCCCTCCACTTTGGGAAT	CASSFRGLNSPLHF	1	3.717472118959108E-4	42	TCRBV28-01*01	TCRBV28	TCRBV28-01	01				TCRBD02-01	TCRBD02	TCRBD02-01				01,02	TCRBJ01-06*01	TCRBJ01	TCRBJ01-06	01				3	1	0	10	3	7	39	53	56	62	63	1	In	VDJ
CTCACTCTGGAGTCAGCTACCCGCTCCCAGACATCTGTGTATTTCTGCGCCAGCAGTGTAGGGGTCTACGAGCAGTACTTCGGGCCG	CASSVGVYEQYF	1	3.717472118959108E-4	36	TCRBV10-02*01	TCRBV10	TCRBV10-02	01				TCRBD01-01*01	TCRBD01	TCRBD01-01	01				TCRBJ02-07*01	TCRBJ02	TCRBJ02-07	01				4	1	5	2	1	3	45	58	59	64	65	1	In	VDJ
AACGCCTTGGAGCTGGACGACTCGGCCCTGTATCTCTGTGCCAGCAGCATACCGATCGGGGAAAACACTGAAGCTTTCTTTGGACAA	CASSIPIGENTEAFF	1	3.717472118959108E-4	45	TCRBV05-04*01	TCRBV05	TCRBV05-04	01				TCRBD02-01*01	TCRBD02	TCRBD02-01	01				TCRBJ01-01*01	TCRBJ01	TCRBJ01-01	01				4	2	8	3	8	2	36	48	56	61	63	1	In	VDJ
TCGGCCCAAAAGAACCCGACAGCTTTCTATCTCTGTGCCAGTAACCAGGCAGGGTCCCCAGCTAACTATGGCTACACCTTCGGTTCG	CASNQAGSPANYGYTF	1	3.717472118959108E-4	48	TCRBV19-01*01	TCRBV19	TCRBV19-01	01				TCRBD01-01*01	TCRBD01	TCRBD01-01	01				TCRBJ01-02*01	TCRBJ01	TCRBJ01-02	01				7	7	4	3	6	0	33	43	49	54	61	1	In	VDJ
CAGCGCACAGAGCAGCGGGACTCGGCCATGTATCGCTGTGCCAGCAGCTCGAGTCTGGGAGATGGCTACGAGCAGTACTTCGGGCCG	CASSSSLGDGYEQYF	2	7.434944237918215E-4	45	TCRBV07-06*01	TCRBV07	TCRBV07-06	01				TCRBD02-01*02	TCRBD02	TCRBD02-01	02				TCRBJ02-07*01	TCRBJ02	TCRBJ02-07	01				4	4	9	2	7	3	36	49	56	61	65	2	In	VDJ
GTGAACGCCTTGGAGCTGGACGACTCGGCCCTGTATCTCTGTGCCAGCAGCTCTACGACAGGAAGGGACGAGCAGTACTTCGGGCCG	CASSSTTGRDEQYF	1	3.717472118959108E-4	42	TCRBV05-04*01	TCRBV05	TCRBV05-04	01				TCRBD01-01*01	TCRBD01	TCRBD01-01	01				TCRBJ02-07*01	TCRBJ02	TCRBJ02-07	01				3	5	2	4	4	5	39	52	56	62	67	1	In	VDJ
ACATCGGCCCAAAAGAACCCGACAGCTTTCTATCTCTGTGCCAGTAGTATATTCGGGAGCACCTACAATGAGCAGTTCTTCGGGCCA	CASSIFGSTYNEQFF	1	3.717472118959108E-4	45	TCRBV19-01*01	TCRBV19	TCRBV19-01	01				TCRBD02-01*02	TCRBD02	TCRBD02-01	02				TCRBJ02-01*01	TCRBJ02	TCRBJ02-01	01				2	2	8	2	2	2	36	51	53	59	61	1	In	VDJ
NTGAAGATCCAGCCCTCAGAACCCAGGGACTCAGCTGTGTACTTCTGTGCCAGCACGCTGACAGGCTATGGCTACACCTTCGGTTCG	CASTLTGYGYTF	1	3.717472118959108E-4	36	TCRBV12-03/12-04*01	TCRBV12	TCRBV12-03/12-04	01				TCRBD01-01*01	TCRBD01	TCRBD01-01	01				TCRBJ01-02*01	TCRBJ01	TCRBJ01-02	01				7	0	2	4	4	4	45	55	59	-1	65	1	In	VDJ
AACATGAGCTCCTTGGAGCTGGGGGACTCAGCCCTGTACTTCTGTGCCAGTAAAACCCGAGGGATATACGAGCAGTACTTCGGGCCG	CASKTRGIYEQYF	1	3.717472118959108E-4	39	TCRBV13-01*01	TCRBV13	TCRBV13-01	01				TCRBD02-01*02	TCRBD02	TCRBD02-01	02				TCRBJ02-07*01	TCRBJ02	TCRBJ02-07	01				9	3	11	0	8	4	42	50	58	63	66	1	In	VDJ
CAGCCCCAACCAGACCTCTCTGTACTTCTGTGCCAGCAGTTTATAGGACTAGCGGTCGTCTCCTACAATGAGCAGTTCTTCGGGCCA		2	7.434944237918215E-4	53	TCRBV27-01*01	TCRBV27	TCRBV27-01	01				TCRBD02-01	TCRBD02	TCRBD02-01				01,02	TCRBJ02-01*01	TCRBJ02	TCRBJ02-01	01				1	4	1	5	1	0	28	44	45	55	59	2	Out	VDJ
GTGAACGCCTTGGAGCTGGAGGACTCGGCCCTGTATCTCTGTGCCAGCAGCTTGTCCGGGGGGGCAAATGAGCAGTTCTTCGGGCCA	CASSLSGGANEQFF	2	7.434944237918215E-4	42	TCRBV05-08*01	TCRBV05	TCRBV05-08	01				TCRBD02-01*01	TCRBD02	TCRBD02-01	01				TCRBJ02-01*01	TCRBJ02	TCRBJ02-01	01				1	2	8	0	2	7	39	54	56	64	66	2	In	VDJ
ACATCGGCCCAAAAGAACCCGACAGCTTTCTATCTCTGTGCCAGTGCTCAGGGGGATGCCATCACAGATACGCAGTATTTTGGCCCA	CASAQGDAITDTQYF	1	3.717472118959108E-4	45	TCRBV19-01*01	TCRBV19	TCRBV19-01	01				TCRBD01-01*01	TCRBD01	TCRBD01-01	01				TCRBJ02-03*01	TCRBJ02	TCRBJ02-03	01				8	7	4	1	3	2	36	45	48	55	62	1	In	VDJ
ACCAGTGCCCATCCTGAAGACAGCAGCTTCTACATCTGCAGTGCTAGAGATACCCCAATCAAGAACACTGAAGCTTTCTTTGGACAA	CSARDTPIKNTEAFF	1	3.717472118959108E-4	45	TCRBV20	TCRBV20				TCRBV20-01,TCRBV20-or09_02						TCRBD01,TCRBD02	TCRBD01-01,TCRBD02-01		TCRBJ01-01*01	TCRBJ01	TCRBJ01-01	01				0	9	3	7	1	1	36	50	51	53	62	1	In	VDJ
ACTGTGACATCGGCCCAAAAGAACCCGACAGCTTTCTATCTCTGTGCCAGCAAGCGGGAAAGCACAGATACGCAGTATTTTGGCCCA	CASKRESTDTQYF	1	3.717472118959108E-4	39	TCRBV19-01*01	TCRBV19	TCRBV19-01	01				TCRBD02-01*02	TCRBD02	TCRBD02-01	02				TCRBJ02-03*01	TCRBJ02	TCRBJ02-03	01				9	1	6	3	2	0	42	50	52	59	60	1	In	VDJ
ATCCGCTCACCAGGCCTGGGGGACGCAGCCATGTACCTGTGTGCCACCAGCAGAGATTTCGGGGGTACTGAAGCTTTCTTTGGACAA	CATSRDFGGTEAFF	2	7.434944237918215E-4	42	TCRBV15-01*02	TCRBV15	TCRBV15-01	02				TCRBD02-01*01	TCRBD02	TCRBD02-01	01				TCRBJ01-01*01	TCRBJ01	TCRBJ01-01	01				0	1	8	2	3	5	39	56	59	65	66	2	In	VDJ
AGTCCACGGAGTCAGGGGACACAGCACTGTATTTCTGTGCCAGCAGCAAAGTCGAGGGGAAGCAATCAGCCCCAGCATTTTGGTGAT		1	3.717472118959108E-4	46	TCRBV21-01*01	TCRBV21	TCRBV21-01	01								TCRBD01,TCRBD02	TCRBD01-01,TCRBD02-01		TCRBJ01-05*01	TCRBJ01	TCRBJ01-05	01				1	1	5	2	3	1	35	51	54	59	60	1	Out	VDJ
NNNNTGTCGGCTGCTCCCTCCCAGACATCTGTGTACTTCTGTGCCAGCAGTCCCTTAGTCTATAATTCACCCCTCCACTTTGGGAAT	CASSPLVYNSPLHF	1	3.717472118959108E-4	42	TCRBV06-05*01	TCRBV06	TCRBV06-05	01				TCRBD02-01	TCRBD02	TCRBD02-01				01,02	TCRBJ01-06*01	TCRBJ01	TCRBJ01-06	01				5	1	5	8	4	3	39	51	55	58	59	1	In	VDJ
TGCTGTACCCTCTCAGACATCTGTGTACTTCTGTGCCAGCAGTGACTCGATTCCGCGGCAACTAATGAAAAACTGTTTTTTGGCAGT		1	3.717472118959108E-4	50	TCRBV06-04*01	TCRBV06	TCRBV06-04	01				TCRBD02-01	TCRBD02	TCRBD02-01				01,02	TCRBJ01-04*01	TCRBJ01	TCRBJ01-04	01				0	0	7	5	6	0	31	48	54	-1	58	1	Out	VDJ
GTGAACGCCTTGTTGCTGGGGGACTCGGCCCTCTATCTCTGTGCCAGCAGCTTGCTCGGGGCGAACTATGGCTACACCTTCGGTTCG	CASSLLGANYGYTF	1	3.717472118959108E-4	42	TCRBV05-06*01	TCRBV05	TCRBV05-06	01								TCRBD01,TCRBD02	TCRBD01-01,TCRBD02-01		TCRBJ01-02*01	TCRBJ01	TCRBJ01-02	01				1	1	7	0	3	2	39	54	57	62	63	1	In	VDJ
AGCACCTTGGAGCTGGGGGACTCGGCCCTTTATCTTTGCGCCAGCAGCTTGGGGCGCGGGGGTAACAATGAGCAGTTCTTCGGGCCA	CASSLGRGGNNEQFF	1	3.717472118959108E-4	45	TCRBV05-01*01	TCRBV05	TCRBV05-01	01				TCRBD02-01*01	TCRBD02	TCRBD02-01	01				TCRBJ02-01*01	TCRBJ02	TCRBJ02-01	01				0	2	7	2	3	5	36	52	55	62	64	1	In	VDJ
CAGCGGGACTCGGCCATGTATCGCTGTGCCAGCAGCGCCGGGGTGACGAGGGGGCCCAATTCCGGAGATACGCAGTATTTTGGCCCA	CASSAGVTRGPNSGDTQYF	1	3.717472118959108E-4	57	TCRBV07-06*01	TCRBV07	TCRBV07-06	01				TCRBD01-01*01	TCRBD01	TCRBD01-01	01				TCRBJ02-03*01	TCRBJ02	TCRBJ02-03	01				5	10	5	0	12	5	24	36	48	55	65	1	In	VDJ
AGTGCCCATCCTGAAGACAGCAGCTTCTACATCTGCAGTGCTAGGTCCTCGGGCCTTGGATATTCAGATACGCAGTATTTTGGCCCA	CSARSSGLGYSDTQYF	1	3.717472118959108E-4	48	TCRBV20	TCRBV20				TCRBV20-01,TCRBV20-or09_02						TCRBD01,TCRBD02	TCRBD01-01,TCRBD02-01		TCRBJ02-03*01	TCRBJ02	TCRBJ02-03	01				3	10	8	0	6	4	33	44	50	54	64	1	In	VDJ
ACATCGGCCCAAAAGAACCCGACAGCTTTCTATCTCTGTGCCAGTAGGTCGGCTAGCGGCTACACAGATACGCAGTATTTTGGCCCA	CASRSASGYTDTQYF	1	3.717472118959108E-4	45	TCRBV19-01*01	TCRBV19	TCRBV19-01	01				TCRBD02-01	TCRBD02	TCRBD02-01				01,02	TCRBJ02-03*01	TCRBJ02	TCRBJ02-03	01				6	3	4	5	5	2	36	47	52	59	62	1	In	VDJ
TTCACATCAATTCCCTGGAGCTTGGTGACTCTGCTGTGTATTTCTGTGCCAGCAGCAGGCTTGACCGGGGAGCTGTTTTTTGGAGAA		1	3.717472118959108E-4	37	TCRBV03-01/03-02*01	TCRBV03	TCRBV03-01/03-02	01								TCRBD01,TCRBD02	TCRBD01-01,TCRBD02-01		TCRBJ02-02*01	TCRBJ02	TCRBJ02-02	01				5	4	5	4	0	5	44	-1	56	59	63	1	Out	VDJ
NNNNTGTCGGCTGCTCCCTCCCAGACATCTGTGTACTTCTGTGCCAGCCCGGGGACCTTACGGACCGGGGAGCTGTTTTTTGGAGAA	CASPGTLRTGELFF	1	3.717472118959108E-4	42	TCRBV06-05*01	TCRBV06	TCRBV06-05	01								TCRBD01,TCRBD02	TCRBD01-01,TCRBD02-01		TCRBJ02-02*01	TCRBJ02	TCRBJ02-02	01				8	7	0	7	3	5	39	48	51	56	63	1	In	VDJ
CCTCAGAACCGGGAGACACGGCACTGTATCTCTGCGCCAACAGTCAGTCCCGGGACAGGGGACACCGGGGAGCTGTTTTTTGGAGAA		1	3.717472118959108E-4	49	TCRBV23-01*01	TCRBV23	TCRBV23-01	01				TCRBD01-01*01	TCRBD01	TCRBD01-01	01				TCRBJ02-02*01	TCRBJ02	TCRBJ02-02	01				3	0	0	2	5	3	32	46	51	-1	61	1	Out	VDJ
GCCCTCAGAACCCAGGGACTCAGCTGTGTACTTCTGTGCCAGCAGTGAAAATAGGACTAGCACTCCTACGAGCAGTACTTCGGGCCG		1	3.717472118959108E-4	47	TCRBV12	TCRBV12				TCRBV12-03/12-04,TCRBV12-04		TCRBD02-01	TCRBD02	TCRBD02-01				01,02	TCRBJ02-07*01	TCRBJ02	TCRBJ02-07	01				5	1	1	7	7	0	34	46	53	61	62	1	Out	VDJ
ACATCGGCCCAAAAGAACCCGACAGCTTTCTATCTCTGTGCCAGTAGTGTGACAGGGGGGAGCTACAATGAGCAGTTCTTCGGGCCA	CASSVTGGSYNEQFF	1	3.717472118959108E-4	45	TCRBV19-01*01	TCRBV19	TCRBV19-01	01				TCRBD01-01*01	TCRBD01	TCRBD01-01	01				TCRBJ02-01*01	TCRBJ02	TCRBJ02-01	01				5	3	2	1	2	3	36	48	50	59	62	1	In	VDJ
AAGATCCAGCCTGCAGAGCTTGGGGACTCGGCCGTGTATCTCTGTGCCAGCAGCTCTTATGCCGGAGAGACCCAGTACTTCGGGCCA	CASSSYAGETQYF	1	3.717472118959108E-4	39	TCRBV11-03*01	TCRBV11	TCRBV11-03	01				TCRBD02-01	TCRBD02	TCRBD02-01				01,02	TCRBJ02-05*01	TCRBJ02	TCRBJ02-05	01				4	0	8	5	7	4	42	55	62	-1	65	1	In	VDJ
AAGGTGCAGCCTGCAGAACTGGAGGATTCTGGAGTTTATTTCTGTGCCAGCAGCGTGAGCACCCTCTATGGCTACACCTTCGGTTCG	CASSVSTLYGYTF	1	3.717472118959108E-4	39	TCRBV14-01*01	TCRBV14	TCRBV14-01	01				TCRBD02-01	TCRBD02	TCRBD02-01				01,02	TCRBJ01-02*01	TCRBJ01	TCRBJ01-02	01				5	5	6	7	3	4	42	54	57	60	65	1	In	VDJ
NTGTCGGCTGCTCCCTCCCAGACATCTGTGTACTTCTGTGCCAGCAGTGAATGGGCAGGTCCTAACTATGGCTACACCTTCGGTTCG	CASSEWAGPNYGYTF	1	3.717472118959108E-4	45	TCRBV06-01*01	TCRBV06	TCRBV06-01	01				TCRBD01-01*01	TCRBD01	TCRBD01-01	01				TCRBJ01-02*01	TCRBJ01	TCRBJ01-02	01				2	2	4	4	4	0	36	51	55	59	61	1	In	VDJ
CTGACAGTGACCAGTGCCCATCCTGAAGACAGCAGCTTCTACATCTGCAGTGCTCTCGGGGTCTCCTACGAGCAGTACTTCGGGCCG	CSALGVSYEQYF	1	3.717472118959108E-4	36	TCRBV20	TCRBV20				TCRBV20-01,TCRBV20-or09_02		TCRBD02-01*01	TCRBD02	TCRBD02-01	01				TCRBJ02-07*01	TCRBJ02	TCRBJ02-07	01				5	1	8	3	2	0	45	54	56	61	62	1	In	VDJ
TTGGAGATCCAGTCCACGGAGTCAGGGGACACAGCACTGTATTTCTGTGCCAGCAGCAAAGTGGGTCCTGAGCAGTTCTTCGGGCCA	CASSKVGPEQFF	1	3.717472118959108E-4	36	TCRBV21-01*01	TCRBV21	TCRBV21-01	01								TCRBD01,TCRBD02	TCRBD01-01,TCRBD02-01		TCRBJ02-01*01	TCRBJ02	TCRBJ02-01	01				1	3	0	9	1	9	45	61	62	65	68	1	In	VDJ
GAGTCCGCCAGCACCAACCAGACATCTATGTACCTCTGTGCCAGCAGTTCTCCGGCGAGGGCCGGGGAGACCCAGTACTTCGGGCCA	CASSSPARAGETQYF	1	3.717472118959108E-4	45	TCRBV28-01*01	TCRBV28	TCRBV28-01	01				TCRBD02-01*02	TCRBD02	TCRBD02-01	02				TCRBJ02-05*01	TCRBJ02	TCRBJ02-05	01				4	5	11	0	7	5	36	49	56	61	66	1	In	VDJ
ATCCGCTCACCAGGCCTGGGGGACGCAGCCATGTACCTGTGTGCCACCAGAGGGGGACTCCGCCAAGAGACCCAGTACTTCGGGCCA	CATRGGLRQETQYF	1	3.717472118959108E-4	42	TCRBV15-01*02	TCRBV15	TCRBV15-01	02								TCRBD01,TCRBD02	TCRBD01-01,TCRBD02-01		TCRBJ02-05*01	TCRBJ02	TCRBJ02-05	01				6	6	5	1	0	1	39	-1	50	56	62	1	In	VDJ
AAGCTCCTTCTCAGTGACTCTGGCTTCTATCTCTGTGCCTGGAGTTCACATCCGAACTCGAGGAACACTGAAGCTTTCTTTGGACAA	CAWSSHPNSRNTEAFF	1	3.717472118959108E-4	48	TCRBV30-01*01	TCRBV30	TCRBV30-01	01								TCRBD01,TCRBD02	TCRBD01-01,TCRBD02-01		TCRBJ01-01*01	TCRBJ01	TCRBJ01-01	01				2	12	3	6	2	1	33	45	47	50	62	1	In	VDJ
AGCTCCTTGGAGCTGGGGGACTCAGCCCTGTACTTCTGTGCCAGCAGCTTAAGGGCTAGCGGTTCCTACGAGCAGTACTTCGGGCCG	CASSLRASGSYEQYF	1	3.717472118959108E-4	45	TCRBV13-01*01	TCRBV13	TCRBV13-01	01				TCRBD02-01	TCRBD02	TCRBD02-01				01,02	TCRBJ02-07*01	TCRBJ02	TCRBJ02-07	01				2	1	4	5	4	1	36	51	55	62	63	1	In	VDJ
TCCTGGAGTCGCCCAGCCCCAACCAGACCTCTCTGTACTTCTGTGCCAGCAGGGGGACAGGCCAACTACGAGCAGTACTTCGGGCCG		1	3.717472118959108E-4	40	TCRBV27-01*01	TCRBV27	TCRBV27-01	01				TCRBD01-01*01	TCRBD01	TCRBD01-01	01				TCRBJ02-07*01	TCRBJ02	TCRBJ02-07	01				6	4	0	4	1	3	41	52	53	61	65	1	Out	VDJ
GAGATGAATGTGAGCACCTTGGAGCTGGGGGACTCGGCCCTTTATCTTTGCGCCAGCAGCTTGACCGGGGAGCTGTTTTTTGGAGAA	CASSLTGELFF	1	3.717472118959108E-4	33	TCRBV05-01*01	TCRBV05	TCRBV05-01	01											TCRBJ02-02*01	TCRBJ02	TCRBJ02-02	01				1	0	0	0	0	5	48	-1	-1	-1	63	1	In	VJ
CCAGGCCTGGGGGACGCAGCCATGTACCTGTGTGCCACCAGCAGAGACGTTTTGGACATAGCCAACCGGGAGCTGTTTTTTGGAGAA	CATSRDVLDIANRELFF	2	7.434944237918215E-4	51	TCRBV15-01*02	TCRBV15	TCRBV15-01	02				TCRBD01-01*01	TCRBD01	TCRBD01-01	01				TCRBJ02-02*01	TCRBJ02	TCRBJ02-02	01				0	9	1	6	6	9	30	47	53	58	67	2	In	VDJ
ATTCTGGAGTCCGCCAGCACCAACCAGACATCTATGTACCTCTGTGCCAGCACGAGACAGTACCTCATGCCCCAGCATTTTGGTGAT	CASTRQYLMPQHF	1	3.717472118959108E-4	39	TCRBV28-01*01	TCRBV28	TCRBV28-01	01				TCRBD01-01*01	TCRBD01	TCRBD01-01	01				TCRBJ01-05*01	TCRBJ01	TCRBJ01-05	01				7	8	2	5	3	9	42	52	55	60	68	1	In	VDJ
CTGAAGATCCGGTCCACAAAGCTGGAGGACTCAGCCATGTACTTCTGTGCCAGCAGTTTAGAGCATTCACCCCTCCACTTTGGGAAT	CASSLEHSPLHF	1	3.717472118959108E-4	36	TCRBV02-01	TCRBV02	TCRBV02-01				01,03	TCRBD02-01	TCRBD02	TCRBD02-01				01,02	TCRBJ01-06*01	TCRBJ01	TCRBJ01-06	01				5	3	5	8	1	8	45	57	58	61	64	1	In	VDJ
TGACCAGTGCCCATCCTGAAGACAGCAGCTTCTACATCTGCAGGACCCAAGGCGGGACAGGGGCCCTAAGGCTACACCTTCGGTTCG		1	3.717472118959108E-4	43	TCRBV20	TCRBV20				TCRBV20-01,TCRBV20-or09_02		TCRBD01-01*01	TCRBD01	TCRBD01-01	01				TCRBJ01-02*01	TCRBJ01	TCRBJ01-02	01				9	6	0	2	10	8	38	43	53	63	69	1	Out	VDJ
GTAGTGCGAGGAGATTCGGCAGCTTATTTCTGTGCCAGCTCACTCAGTGCCCGTTGGCTAGCGGGCGATGAGCAGTTCTTCGGGCCA	CASSLSARWLAGDEQFF	1	3.717472118959108E-4	51	TCRBV18-01*01	TCRBV18	TCRBV18-01	01				TCRBD02-01	TCRBD02	TCRBD02-01				01,02	TCRBJ02-01*01	TCRBJ02	TCRBJ02-01	01				4	2	4	4	14	8	30	43	57	65	67	1	In	VDJ
ACAGTGACCAGTGCCCATCCTGAAGACAGCAGCTTCTACATCTGCAGTGCCTTCGGGAGATCTCCCAATGAGCAGTTCTTCGGGCCA	CSAFGRSPNEQFF	1	3.717472118959108E-4	39	TCRBV20	TCRBV20				TCRBV20-01,TCRBV20-or09_02		TCRBD02-01*02	TCRBD02	TCRBD02-01	02				TCRBJ02-01*01	TCRBJ02	TCRBJ02-01	01				6	6	8	2	3	6	42	50	53	59	65	1	In	VDJ
AAGATCCGGTCCACAAAGCTGGAGGACTCAGCCATGTACTTCTGTGCCAGCGAACGATTATTCAACAATGAGCAGTTCTTCGGGCCA	CASERLFNNEQFF	1	3.717472118959108E-4	39	TCRBV02-01	TCRBV02	TCRBV02-01				01,03					TCRBD01,TCRBD02	TCRBD01-01,TCRBD02-01		TCRBJ02-01*01	TCRBJ02	TCRBJ02-01	01				8	11	2	8	0	5	42	-1	51	53	64	1	In	VDJ
ACTGTGAGCAACATGAGCCCTGAAGACAGCAGCATATATCTCTGCAGCGTTGGTCGCGGGGGCCAAGAGACCCAGTACTTCGGGCCA	CSVGRGGQETQYF	1	3.717472118959108E-4	39	TCRBV29-01	TCRBV29	TCRBV29-01				01,02	TCRBD02-01*01	TCRBD02	TCRBD02-01	01				TCRBJ02-05*01	TCRBJ02	TCRBJ02-05	01				4	0	7	2	3	1	42	52	55	-1	62	1	In	VDJ
CAGCCTGCAGAGCTTGGGGACTCGGCCGTGTATCTCTGTGCCAGCAGCTTTGGGGGTTCTAGCACAGATACGCAGTATTTTGGCCCA	CASSFGGSSTDTQYF	1	3.717472118959108E-4	45	TCRBV11-03*01	TCRBV11	TCRBV11-03	01								TCRBD01,TCRBD02	TCRBD01-01,TCRBD02-01		TCRBJ02-03*01	TCRBJ02	TCRBJ02-03	01				3	4	6	1	1	0	36	50	51	56	60	1	In	VDJ
TTCTGGAGTCCGCCAGCACCAACCAGACATCTATGTACCTCTGTGCCAGCCATCTAGCGAAACACCGGGGAGCTGTTTTTTGGAGAA		1	3.717472118959108E-4	40	TCRBV28-01*01	TCRBV28	TCRBV28-01	01				TCRBD02-01	TCRBD02	TCRBD02-01				01,02	TCRBJ02-02*01	TCRBJ02	TCRBJ02-02	01				8	1	4	6	3	2	41	50	53	59	60	1	Out	VDJ
CTGACAGTGACCAGTGCCCATCCTGAAGACAGCAGCTTCTACATCTGCAGTGCTAGCGAAAAGGGGTCGGGCTACACCTTCGGTTCG	CSASEKGSGYTF	2	7.434944237918215E-4	36	TCRBV20	TCRBV20				TCRBV20-01,TCRBV20-or09_02		TCRBD01-01*01	TCRBD01	TCRBD01-01	01				TCRBJ01-02*01	TCRBJ01	TCRBJ01-02	01				3	3	5	2	5	8	45	56	61	66	69	2	In	VDJ
AGCACCTTGGAGCTGGGGGACTCGGCCCTTTATCTTTGCGCCAGCAGCTTGGGGACAGGCAAGTCCAGCGAGCAGTACTTCGGGCCG	CASSLGTGKSSEQYF	1	3.717472118959108E-4	45	TCRBV05-01*01	TCRBV05	TCRBV05-01	01				TCRBD01-01*01	TCRBD01	TCRBD01-01	01				TCRBJ02-07*01	TCRBJ02	TCRBJ02-07	01				0	9	1	4	0	6	36	-1	52	59	68	1	In	VDJ
TCACCAGGCCTGGGGGACGCAGCCATGTACCTGTGTGCCACCAGCAGAGAGATGGCGGGACGGCCCAATGAGCAGTTCTTCGGGCCA	CATSREMAGRPNEQFF	1	3.717472118959108E-4	48	TCRBV15-01*02	TCRBV15	TCRBV15-01	02				TCRBD02-01*02	TCRBD02	TCRBD02-01	02				TCRBJ02-01*01	TCRBJ02	TCRBJ02-01	01				0	5	7	3	4	6	33	50	54	60	65	1	In	VDJ
CCTGAGCTCTCTGGAGCTGGGGGACTCAGCTTTGTATTTCTGTGCCAGCATCCGGAGAATTCCTACAATGAGCAGTTCTTCGGGCCA		1	3.717472118959108E-4	41	TCRBV09-01*01	TCRBV09	TCRBV09-01	01				TCRBD02-01*02	TCRBD02	TCRBD02-01	02				TCRBJ02-01*01	TCRBJ02	TCRBJ02-01	01				6	3	10	2	3	1	40	50	53	57	60	1	Out	VDJ
GAGTCCGCTACCAGCTCCCAGACATCTGTGTACTTCTGTGCCATCAGTGTGCAGGAAGGCTCAGGAAATGAGCAGTTCTTCGGGCCA	CAISVQEGSGNEQFF	1	3.717472118959108E-4	45	TCRBV10-03*01	TCRBV10	TCRBV10-03	01				TCRBD01-01*01	TCRBD01	TCRBD01-01	01				TCRBJ02-01*01	TCRBJ02	TCRBJ02-01	01				4	11	4	4	2	7	36	49	51	55	66	1	In	VDJ
TCCACGGAGTCAGGGGACACAGCACTGTATTTCTGTGCCAGCCCCTAGGGTAGCGGGAGGGCCGGAAAGACCCAGTACTTCGGGCCA	CASP*GSGRAGKTQYF	1	3.717472118959108E-4	48	TCRBV21-01*01	TCRBV21	TCRBV21-01	01				TCRBD02-01*02	TCRBD02	TCRBD02-01	02				TCRBJ02-05*01	TCRBJ02	TCRBJ02-05	01				8	6	5	0	8	6	33	42	50	61	67	1	Stop	VDJ
CTGGAGTCCGCCAGCACCAACCAGACATCTATGTACCTCTGTGCCAGCAGCTGGGACAGGGAGACTCAGCCTCAGCATTTTGGTGAT	CASSWDRETQPQHF	1	3.717472118959108E-4	42	TCRBV28-01*01	TCRBV28	TCRBV28-01	01				TCRBD01-01*01	TCRBD01	TCRBD01-01	01				TCRBJ01-05*01	TCRBJ01	TCRBJ01-05	01				6	11	0	3	2	13	39	50	52	61	72	1	In	VDJ
GTGACATCGGCCCAAAAGAACCCGACAGCTTTCTATCTCTGTGCCACGCAGGACGGACCTGGCAATCAGCCCCAGCATTTTGGTGAT	CATQDGPGNQPQHF	1	3.717472118959108E-4	42	TCRBV19-01*01	TCRBV19	TCRBV19-01	01								TCRBD01,TCRBD02	TCRBD01-01,TCRBD02-01		TCRBJ01-05*01	TCRBJ01	TCRBJ01-05	01				10	7	1	7	4	2	39	46	50	54	61	1	In	VDJ
AGTGCCTTGGAGCTGGGGGACTCGGCCCTGTATCTCTGTGCCAGAAGCTTATACAATTTCCAGCGGTCACCCCTCCACTTTGGGAAT	CARSLYNFQRSPLHF	1	3.717472118959108E-4	45	TCRBV05-03	TCRBV05	TCRBV05-03				01,02	TCRBD02-01	TCRBD02	TCRBD02-01				01,02	TCRBJ01-06*01	TCRBJ01	TCRBJ01-06	01				2	0	6	5	11	10	36	50	61	-1	66	1	In	VDJ
AGTGCCCATCCTGAAGACAGCAGCTTCTACATCTGCAGTGCTAGAGATGTGGGACAGGGGGGAGAGTCACCCCTCCACTTTGGGAAT	CSARDVGQGGESPLHF	1	3.717472118959108E-4	48	TCRBV20	TCRBV20				TCRBV20-01,TCRBV20-or09_02		TCRBD01-01*01	TCRBD01	TCRBD01-01	01				TCRBJ01-06*01	TCRBJ01	TCRBJ01-06	01				0	5	0	1	3	10	33	47	50	61	66	1	In	VDJ
AACGCCTTGTTGCTGGGGGACTCAGCCCTCTATCTCTGTGCCAGCAGCTTTGCTGACAGGGGATACTATGGCTACACCTTCGGTTCG	CASSFADRGYYGYTF	1	3.717472118959108E-4	45	TCRBV05-06*01	TCRBV05	TCRBV05-06	01				TCRBD01-01*01	TCRBD01	TCRBD01-01	01				TCRBJ01-02*01	TCRBJ01	TCRBJ01-02	01				2	2	2	2	4	3	36	50	54	62	64	1	In	VDJ
NNNNNNNNNNNNTGTCGGCTGCTCCCTCCCAGACATCTGTGTACTTCTGTGCCAGCAGTTTCCCTGGACGACTACACCTTCGGTTCG		1	3.717472118959108E-4	34	TCRBV06-05*01	TCRBV06	TCRBV06-05	01								TCRBD01,TCRBD02	TCRBD01-01,TCRBD02-01		TCRBJ01-02*01	TCRBJ01	TCRBJ01-02	01				4	2	1	7	5	10	47	60	65	69	71	1	Out	VDJ
CTGATTCTGGAGTCCGCCAGCACCAACCAGACATCTATGTACCTCTGTGCCAGCAGTCCTACGAACTACGAGCAGTACTTCGGGCCG	CASSPTNYEQYF	2	7.434944237918215E-4	36	TCRBV28-01*01	TCRBV28	TCRBV28-01	01				TCRBD02-01	TCRBD02	TCRBD02-01				01,02	TCRBJ02-07*01	TCRBJ02	TCRBJ02-07	01				5	4	4	9	1	3	45	57	58	61	65	2	In	VDJ
CTTGACATCCGCTCACCAGGCCTGGGGGACGCAGCCATGTACCTGTGTGCCACCAGCAGAGTTAGCCAGAGTTTGCACTTCGGGCCG	CATSRVSQSLHF	1	3.717472118959108E-4	36	TCRBV15-01*02	TCRBV15	TCRBV15-01	02				TCRBD02-01	TCRBD02	TCRBD02-01				01,02	TCRBJ02-07*01	TCRBJ02	TCRBJ02-07	01				1	10	5	7	1	14	45	61	62	66	76	1	In	VDJ
CGGTCCACAAAGCTGGAGGACTCAGCCATGTACTTCTGTGCCAGCAAGACCGACAGGGGTAACTACAGTGAGCAGTTCTTCGGGCCA	CASKTDRGNYSEQFF	1	3.717472118959108E-4	45	TCRBV02-01	TCRBV02	TCRBV02-01				01,03	TCRBD01-01*01	TCRBD01	TCRBD01-01	01				TCRBJ02-01*01	TCRBJ02	TCRBJ02-01	01				7	9	2	2	5	9	36	46	51	59	68	1	In	VDJ
CAGCCCTCAGAACCCAGGGACTCAGCTGTGTACTTCTGTGCCAGCAGTTCCCATCGGGAGTTCGGCGATGAGCAGTTCTTCGGGCCA	CASSSHREFGDEQFF	1	3.717472118959108E-4	45	TCRBV12	TCRBV12				TCRBV12-03/12-04,TCRBV12-04		TCRBD02-01*02	TCRBD02	TCRBD02-01	02				TCRBJ02-01*01	TCRBJ02	TCRBJ02-01	01				4	7	8	2	5	8	36	49	54	60	67	1	In	VDJ
ACTGTGACATCGGCCCAAAAGAACCCGACAGCTTTCTATCTCTGTGCCAGTAGTAGGGCAGGAGGGGGGACCCAGTACTTCGGGCCA	CASSRAGGGTQYF	2	7.434944237918215E-4	39	TCRBV19-01*01	TCRBV19	TCRBV19-01	01								TCRBD01,TCRBD02	TCRBD01-01,TCRBD02-01		TCRBJ02-05*01	TCRBJ02	TCRBJ02-05	01				4	0	5	1	7	7	42	55	62	-1	68	2	In	VDJ
AAGATCCAGCCTGCAGAGCTTGGGGACTCGGCCGTGTATCTCTGTGCCAGCAGCTTCGAGACAGTGGAGACCCAGTACTTCGGGCCA	CASSFETVETQYF	1	3.717472118959108E-4	39	TCRBV11-03*01	TCRBV11	TCRBV11-03	01				TCRBD01-01*01	TCRBD01	TCRBD01-01	01				TCRBJ02-05*01	TCRBJ02	TCRBJ02-05	01				3	2	2	5	3	5	42	56	59	64	66	1	In	VDJ
TGAATGTGAGCACCTTGGAGCTGGGGGACTCGGTCCTTTATCTTTGCGCCAGCAGCTTGGATCACCGGGGAGCTGTTTTTTGGAGAA		1	3.717472118959108E-4	37	TCRBV05-01*01	TCRBV05	TCRBV05-01	01											TCRBJ02-02*01	TCRBJ02	TCRBJ02-02	01				0	2	0	0	0	4	44	-1	-1	60	62	1	Out	VJ
CTGAAGATCCAGCGCACAGAGCAGGGGGACTCAGCTGTGTATCTCTGTGCCAGCAGCCGAAGTGGGGAAAAACTGTTTTTTGGCAGT	CASSRSGEKLFF	2	7.434944237918215E-4	36	TCRBV07-04*01	TCRBV07	TCRBV07-04	01								TCRBD01,TCRBD02	TCRBD01-01,TCRBD02-01		TCRBJ01-04*01	TCRBJ01	TCRBJ01-04	01				5	0	0	9	6	8	45	57	63	-1	66	2	In	VDJ
CTGAGCTCTCTGGAGCTGGGGGACTCAGCTTTGTATTTCTGTGCCAGCAGCGTAGGAGGATTCGATTCACCCCTCCACTTTGGGAAT	CASSVGGFDSPLHF	1	3.717472118959108E-4	42	TCRBV09-01*01	TCRBV09	TCRBV09-01	01				TCRBD02-01*02	TCRBD02	TCRBD02-01	02				TCRBJ01-06*01	TCRBJ01	TCRBJ01-06	01				0	5	11	1	0	8	39	-1	55	59	64	1	In	VDJ
CTGCAGCCAGAAGACTCAGCCCTGTATCTCTGCGCCAGCAGCCCGGGACTAGCGGGAGCTGGGGCAGATACGCAGTATTTTGGCCCA	CASSPGLAGAGADTQYF	1	3.717472118959108E-4	51	TCRBV04-01*01	TCRBV04	TCRBV04-01	01				TCRBD02-01*02	TCRBD02	TCRBD02-01	02				TCRBJ02-03*01	TCRBJ02	TCRBJ02-03	01				4	6	0	2	1	4	30	43	44	58	64	1	In	VDJ
GTGAGCAACATGAGCCCTGAAGACAGCAGCATATATCTCTGCAGCGTTGTTGAGGGCAGTGAGTATTATGGCTACACCTTCGGTTCG	CSVVEGSEYYGYTF	1	3.717472118959108E-4	42	TCRBV29-01	TCRBV29	TCRBV29-01				01,02	TCRBD02-01*02	TCRBD02	TCRBD02-01	02				TCRBJ01-02*01	TCRBJ01	TCRBJ01-02	01				4	10	11	0	2	5	39	49	51	56	66	1	In	VDJ
ATCCAGCCCTCAGAACCCAGGGACTCAGCTGTGTATTTTTGTGCTAGTGGAGGGACAGGGAGGACCTATGGCTACACCTTCGGTTCG	CASGGTGRTYGYTF	1	3.717472118959108E-4	42	TCRBV12-05*01	TCRBV12	TCRBV12-05	01				TCRBD01-01*01	TCRBD01	TCRBD01-01	01				TCRBJ01-02*01	TCRBJ01	TCRBJ01-02	01				6	5	0	3	1	4	39	50	51	60	65	1	In	VDJ
GTGAGCACCTTGGAGCTGGGGGACTCGGCCCTTTATCTTTGCGCCAGCAGCTTGGAAGTGGGTGTCGCAGGCTACACCTTCGGTTCG	CASSLEVGVAGYTF	1	3.717472118959108E-4	42	TCRBV05-01*01	TCRBV05	TCRBV05-01	01								TCRBD01,TCRBD02	TCRBD01-01,TCRBD02-01		TCRBJ01-02*01	TCRBJ01	TCRBJ01-02	01				0	7	0	9	4	8	39	55	59	62	69	1	In	VDJ
AATCCTGTCCTCAGAACCGGGAGACACGGCACTGTATCTCTGCGCCAGCAGTCCATGGGGCAGGCTTTGGAGCAGTACTTCGGGCCG		1	3.717472118959108E-4	41	TCRBV23-01*01	TCRBV23	TCRBV23-01	01				TCRBD01-01*01	TCRBD01	TCRBD01-01	01				TCRBJ02-07*01	TCRBJ02	TCRBJ02-07	01				4	8	7	0	3	7	40	53	56	61	69	1	Out	VDJ
TCTGCCATCCCCAACCAGACAGCTCTTTACTTCTGTGCCACCAGTGATTTGTGCTAGCGGGAGTCCTACGAGCAGTACTTCGGGCCG	CATSDLC*RESYEQYF	1	3.717472118959108E-4	48	TCRBV24-01*01	TCRBV24	TCRBV24-01	01				TCRBD02-01*02	TCRBD02	TCRBD02-01	02				TCRBJ02-07*01	TCRBJ02	TCRBJ02-07	01				0	0	4	2	2	1	33	51	53	-1	63	1	Stop	VDJ
TGACAGTGACCAGTGCCCATCCTGAAGACAGCAGCTTCTACATCTGCAGTGCTAGAGGACAGCTCCTACGAGCAGTACTTCGGGCCG		1	3.717472118959108E-4	37	TCRBV20	TCRBV20				TCRBV20-01,TCRBV20-or09_02		TCRBD01-01*01	TCRBD01	TCRBD01-01	01				TCRBJ02-07*01	TCRBJ02	TCRBJ02-07	01				1	0	2	5	0	0	44	-1	57	-1	62	1	Out	VDJ
ACCAGTGCCCATCCTGAAGACAGCAGCTTCTACATCTGCAGTGCTAGTGACTCCGTGAGCTCTGGAAACACCATATATTTTGGAGAG	CSASDSVSSGNTIYF	1	3.717472118959108E-4	45	TCRBV20-01*04	TCRBV20	TCRBV20-01	04				TCRBD02-01*02	TCRBD02	TCRBD02-01	02				TCRBJ01-03*01	TCRBJ01	TCRBJ01-03	01				0	0	11	2	6	0	36	50	56	-1	59	1	In	VDJ
CAGCGCACAGAGCAGGAGGACTCCGCCGTGTATCTCTGTGCCAGCAGCCTGAGACCCGGGGGGGCCAACGTCCTGACTTTCGGGGCC	CASSLRPGGANVLTF	1	3.717472118959108E-4	45	TCRBV07-08*03	TCRBV07	TCRBV07-08	03				TCRBD02-01	TCRBD02	TCRBD02-01				01,02	TCRBJ02-06*01	TCRBJ02	TCRBJ02-06	01				4	0	8	4	7	4	36	49	56	-1	60	1	In	VDJ
ACTCTGAAGGTGCAGCCTGCAGAACTGGAGGATTCTGGAGTTTATTTCTGTGCCAGCAGCCAAATTTATGAGCAGTTCTTCGGGCCA	CASSQIYEQFF	1	3.717472118959108E-4	33	TCRBV14-01*01	TCRBV14	TCRBV14-01	01											TCRBJ02-01*01	TCRBJ02	TCRBJ02-01	01				2	4	0	0	0	8	48	-1	-1	63	67	1	In	VJ
GTGACCAGTGCCCATCCTGAAGACAGCAGCTTCTACATCTGCAGTGGGTCGACTAGCGGGACGAACAATGAGCAGTTCTTCGGGCCA	CSGSTSGTNNEQFF	1	3.717472118959108E-4	42	TCRBV20	TCRBV20				TCRBV20-01,TCRBV20-or09_02		TCRBD02-01*02	TCRBD02	TCRBD02-01	02				TCRBJ02-01*01	TCRBJ02	TCRBJ02-01	01				7	3	2	3	4	5	39	46	50	61	64	1	In	VDJ
GTGACATCGGCCCAAAAGAACCCGACAGCTTTCTATCTCTGTGCCAGTAGTATCCTAGCGGGTTTAAATGAGCAGTTCTTCGGGCCA	CASSILAGLNEQFF	1	3.717472118959108E-4	42	TCRBV19-01*01	TCRBV19	TCRBV19-01	01				TCRBD02-01	TCRBD02	TCRBD02-01				01,02	TCRBJ02-01*01	TCRBJ02	TCRBJ02-01	01				3	4	4	4	1	7	39	53	54	62	66	1	In	VDJ
TGTGAGCACCTTGGAGCTGGGGGACTCGGCCCTTTATCTTTGCGCCAGCAGAGGGGGGCAGGCGGGAGCCCCGTACCCTTCGGGCCA		1	3.717472118959108E-4	41	TCRBV05-01*01	TCRBV05	TCRBV05-01	01				TCRBD02-01*02	TCRBD02	TCRBD02-01	02				TCRBJ02	TCRBJ02				TCRBJ02-01,TCRBJ02-05		5	9	7	2	10	18	40	51	61	68	77	1	Out	VDJ
AAGATCCGGTCCACAAAGCTGGAGGACTCAGCCATGTACTTCTGTGCCATCCGACAGGGGCTACGGGAGACCCAGTACTTCGGGCCA	CAIRQGLRETQYF	1	3.717472118959108E-4	39	TCRBV02-01	TCRBV02	TCRBV02-01				01,03	TCRBD01-01*01	TCRBD01	TCRBD01-01	01				TCRBJ02-05*01	TCRBJ02	TCRBJ02-05	01				10	6	2	2	3	5	42	49	52	60	66	1	In	VDJ
AAGATCCAGCGCACAGAGCAGGGGGACTCGGCCATGTATCTCTGTGCCAGCAGCTCGGACCCGAACACTGAAGCTTTCTTTGGACAA	CASSSDPNTEAFF	1	3.717472118959108E-4	39	TCRBV07-09*01	TCRBV07	TCRBV07-09	01								TCRBD01,TCRBD02	TCRBD01-01,TCRBD02-01		TCRBJ01-01*01	TCRBJ01	TCRBJ01-01	01				4	2	1	7	1	1	42	55	56	60	62	1	In	VDJ
GAGTCGCCCAGCCCCAACCAGACCTCTCTGTACTTCTGTGCCAGCAGTTCTCAGGAATACGAGAACACTGAAGCTTTCTTTGGACAA	CASSSQEYENTEAFF	1	3.717472118959108E-4	45	TCRBV27-01*01	TCRBV27	TCRBV27-01	01				TCRBD01-01*01	TCRBD01	TCRBD01-01	01				TCRBJ01-01*01	TCRBJ01	TCRBJ01-01	01				4	7	4	4	2	1	36	49	51	55	62	1	In	VDJ
CCCTGCAGCCAGAAGACTCGGCCCTGTATCTCTGCGCCAGCAGCCCCAGAAGCCTAGCGGAGACGGAGCGAGCAGTACTTCGGGCCG		1	3.717472118959108E-4	49	TCRBV04-03*01	TCRBV04	TCRBV04-03	01				TCRBD02-01	TCRBD02	TCRBD02-01				01,02	TCRBJ02-07*01	TCRBJ02	TCRBJ02-07	01				4	8	4	5	8	6	32	45	53	60	68	1	Out	VDJ
CACACCCTGCAGCCAGAAGACTCGGCCCTGTATCTCTGCGCCAGCAGCCAACGGACAGGGGGCATCTACGAGCAGTACTTCGGGCCG	CASSQRTGGIYEQYF	2	7.434944237918215E-4	45	TCRBV04-03*01	TCRBV04	TCRBV04-03	01				TCRBD01-01*01	TCRBD01	TCRBD01-01	01				TCRBJ02-07*01	TCRBJ02	TCRBJ02-07	01				2	2	1	0	1	3	36	51	52	63	65	2	In	VDJ
AACCTGAGCTCTCTGGAGCTGGGGGACTCAGCTTTGTATTTCTGTGCCAGCAGCCGAGCGACCGAATACGAGCAGTACTTCGGGCCG	CASSRATEYEQYF	1	3.717472118959108E-4	39	TCRBV09-01*01	TCRBV09	TCRBV09-01	01				TCRBD02-01	TCRBD02	TCRBD02-01				01,02	TCRBJ02-07*01	TCRBJ02	TCRBJ02-07	01				4	6	6	6	2	4	42	54	56	60	66	1	In	VDJ
CGGTCCACAAAGCTGGAGGACTCAGCCATGTACTTCTGTGCCAGCAGCTATTTCGACTCCTTTGAGGGTGAGCAGTTCTTCGGGCCA	CASSYFDSFEGEQFF	1	3.717472118959108E-4	45	TCRBV02-01	TCRBV02	TCRBV02-01				01,03	TCRBD02-01*02	TCRBD02	TCRBD02-01	02				TCRBJ02-01*01	TCRBJ02	TCRBJ02-01	01				6	0	11	0	16	9	36	47	63	-1	68	1	In	VDJ
ACCAGTGCCCATCCTGAAGACAGCAGCTTCTACATCTGCAGTGCTAGAGCGAGCGGGAGAGGGACGGAGACCCAGTACTTCGGGCCA	CSARASGRGTETQYF	1	3.717472118959108E-4	45	TCRBV20	TCRBV20				TCRBV20-01,TCRBV20-or09_02		TCRBD02-01*02	TCRBD02	TCRBD02-01	02				TCRBJ02-05*01	TCRBJ02	TCRBJ02-05	01				1	7	6	2	2	5	36	49	51	59	66	1	In	VDJ
GTGACCAGTGCCCATCCTGAAGACAGCAGCTTCTACATCTGCAGTGCTGGCGAGCGGGAGGCGTCAGATACGCAGTATTTTGGCCCA	CSAGEREASDTQYF	1	3.717472118959108E-4	42	TCRBV20	TCRBV20				TCRBV20-01,TCRBV20-or09_02		TCRBD02-01*02	TCRBD02	TCRBD02-01	02				TCRBJ02-03*01	TCRBJ02	TCRBJ02-03	01				5	3	6	1	4	4	39	48	52	61	64	1	In	VDJ
TCGCCCAGCCCCAACCAGACCTCTCTGTACTTCTGTGCCAGCAGTTTATATGGGGGAGAGTTCACAGATACGCAGTATTTTGGCCCA	CASSLYGGEFTDTQYF	1	3.717472118959108E-4	48	TCRBV27-01*01	TCRBV27	TCRBV27-01	01								TCRBD01,TCRBD02	TCRBD01-01,TCRBD02-01		TCRBJ02-03*01	TCRBJ02	TCRBJ02-03	01				1	6	6	1	2	2	33	49	51	56	62	1	In	VDJ
TACGAAGCTTGAGGATTCAGCAGTGTATTTTTGTGCCAGCAGCCAAGGCGGGAGAATAGACGAGACGGGGAGCTGTTTTTTGGAGAA		1	3.717472118959108E-4	50	TCRBV16-01*01	TCRBV16	TCRBV16-01	01				TCRBD02-01*02	TCRBD02	TCRBD02-01	02				TCRBJ02-02*01	TCRBJ02	TCRBJ02-02	01				2	11	7	2	1	7	31	46	47	54	65	1	Out	VDJ
CCTAGAGTCTGCCATCCCCAACCAGACAGCTCTTTACTTCTGTGCCACCAGTGATTTGCGGGGAACACTGAAGCTTTCTTTGGACAA		2	7.434944237918215E-4	41	TCRBV24-01*01	TCRBV24	TCRBV24-01	01				TCRBD02-01	TCRBD02	TCRBD02-01				01,02	TCRBJ01-01*01	TCRBJ01	TCRBJ01-01	01				0	0	8	4	0	1	40	-1	58	-1	62	2	Out	VDJ
TTGGCTGCTCCCTCCCAGACATCTGTGTACTTCTGTGCCAGCAGTTCGGACAGGGCCCCCTATAATTCACCCCTCCACTTTGGGAAT	CASSSDRAPYNSPLHF	1	3.717472118959108E-4	48	TCRBV06-06*01	TCRBV06	TCRBV06-06	01				TCRBD01-01*01	TCRBD01	TCRBD01-01	01				TCRBJ01-06*01	TCRBJ01	TCRBJ01-06	01				4	3	1	3	1	2	33	46	47	55	58	1	In	VDJ
CCCTCAGAACCCAGGGACTCAGCTGTGTATTTTTGTGCTAGTGGCTCCGGGACAGGAGGTACTAACTATGGCTACACCTTCGGTTCG	CASGSGTGGTNYGYTF	2	7.434944237918215E-4	48	TCRBV12-05*01	TCRBV12	TCRBV12-05	01				TCRBD01-01*01	TCRBD01	TCRBD01-01	01				TCRBJ01-02*01	TCRBJ01	TCRBJ01-02	01				6	5	0	4	4	0	33	44	48	56	61	2	In	VDJ
ATCCTGGAGTCGCCCAGCCCCAACCAGACCTCTCTGTACTTCTGTGCCAGCAGACTAGCGGGCCGCTACGAGCAGTACTTCGGGCCG	CASRLAGRYEQYF	2	7.434944237918215E-4	39	TCRBV27-01*01	TCRBV27	TCRBV27-01	01				TCRBD02-01	TCRBD02	TCRBD02-01				01,02	TCRBJ02-07*01	TCRBJ02	TCRBJ02-07	01				6	3	3	4	0	3	42	-1	53	62	65	2	In	VDJ
CGCACAGAGCAGGGGGACTCGGCCATGTATCTCTGTGCCAGCAGCTTAGTAACCGGGACAGGGGGCTATGAGCAGTTCTTCGGGCCA	CASSLVTGTGGYEQFF	1	3.717472118959108E-4	48	TCRBV07-09*01	TCRBV07	TCRBV07-09	01				TCRBD01-01*01	TCRBD01	TCRBD01-01	01				TCRBJ02-01*01	TCRBJ02	TCRBJ02-01	01				1	1	0	0	5	8	33	49	54	66	67	1	In	VDJ
AGCACCTTGGAGCTGGGGGACTCGGCCCTTTATCTTTGCGCCAGCAGCTTGGGGTCTAGCGGGGGAGAGACCCAGTACTTCGGGCCA	CASSLGSSGGETQYF	1	3.717472118959108E-4	45	TCRBV05-01*01	TCRBV05	TCRBV05-01	01				TCRBD02-01*01	TCRBD02	TCRBD02-01	01				TCRBJ02-05*01	TCRBJ02	TCRBJ02-05	01				0	0	4	2	3	4	36	52	55	-1	65	1	In	VDJ
GAGCAGGGGGACTCGGCCATGTATCTCTGTGCCAGCAGCTCTTTAGCACTAGCGGGAGGGCCTAAGGATACGCAGTATTTTGGCCCA	CASSSLALAGGPKDTQYF	3	0.0011152416356877324	54	TCRBV07-09*01	TCRBV07	TCRBV07-09	01				TCRBD02-01*02	TCRBD02	TCRBD02-01	02				TCRBJ02-03*01	TCRBJ02	TCRBJ02-03	01				4	6	3	0	7	6	27	40	47	60	66	3	In	VDJ
ATTCTGGAGTCCGCCAGCACCAACCAGACATCTATGTACCTCTGTGCCAGCTGGGGGGGGGCTAGAGATACGCAGTATTTTGGCCCA	CASWGGARDTQYF	1	3.717472118959108E-4	39	TCRBV28-01*01	TCRBV28	TCRBV28-01	01				TCRBD02-01*01	TCRBD02	TCRBD02-01	01				TCRBJ02-03*01	TCRBJ02	TCRBJ02-03	01				8	6	9	0	1	5	42	51	52	59	65	1	In	VDJ
CGCACAGAGCAGGGGGACTCGGCCATGTATCTCTGTGCCAGCAGACCCAAGGTAGCGGGAGTTCCAGATACGCAGTATTTTGGCCCA	CASRPKVAGVPDTQYF	2	7.434944237918215E-4	48	TCRBV07-09*01	TCRBV07	TCRBV07-09	01				TCRBD02-01*02	TCRBD02	TCRBD02-01	02				TCRBJ02-03*01	TCRBJ02	TCRBJ02-03	01				6	3	5	2	8	4	33	44	52	61	64	2	In	VDJ
ACTCTGAAGATCCAGCGCACAGAGCAGGGGGACTCGGCCATGTATCTCTGTGCCAGCAGCTACCTGACAGGCTACACCTTCGGTTCG	CASSYLTGYTF	1	3.717472118959108E-4	33	TCRBV07-09*01	TCRBV07	TCRBV07-09	01				TCRBD01-01*01	TCRBD01	TCRBD01-01	01				TCRBJ01-02*01	TCRBJ01	TCRBJ01-02	01				4	0	2	6	4	8	48	61	65	-1	69	1	In	VDJ
CAGCAGGTAGTGCGAGGAGATTCGGCAGCTTATTTCTGTGCCAGCTCACCAGGACTAGCGGGACGTGAAGAGCAGTACTTCGGGCCG	CASSPGLAGREEQYF	1	3.717472118959108E-4	45	TCRBV18-01*01	TCRBV18	TCRBV18-01	01				TCRBD02-01*02	TCRBD02	TCRBD02-01	02				TCRBJ02-07*01	TCRBJ02	TCRBJ02-07	01				2	6	1	3	0	7	36	-1	51	63	69	1	In	VDJ
TCCCTGTCCCTAGAGTCTGCCATCCCCAACCAGACAGCTCTTTACTTCTGTGCCACCAGTGATTGGACAGGGCAGTTCTTCGGGCCA	CATSDWTGQFF	1	3.717472118959108E-4	33	TCRBV24-01*01	TCRBV24	TCRBV24-01	01				TCRBD01-01*01	TCRBD01	TCRBD01-01	01				TCRBJ02-01*01	TCRBJ02	TCRBJ02-01	01				2	0	1	4	0	12	48	-1	64	-1	71	1	In	VDJ
TCTGCCATCCCCAACCAGACAGCTCTTTACTTCTGTGCCACCAGTGATTTGCGAGCGGGAGCATCACATGAGCAGTTCTTCGGGCCA	CATSDLRAGASHEQFF	1	3.717472118959108E-4	48	TCRBV24-01*01	TCRBV24	TCRBV24-01	01				TCRBD02-01*02	TCRBD02	TCRBD02-01	02				TCRBJ02-01*01	TCRBJ02	TCRBJ02-01	01				0	6	6	2	2	8	33	51	53	61	67	1	In	VDJ
CTTCACCTACACACCCTGCAGCCAGAAGACTCGGCCCTGTATCTCTGTGCCAGCAGCCAAGATTTGGATACGCAGTATTTTGGCCCA	CASSQDLDTQYF	1	3.717472118959108E-4	36	TCRBV04-02*01	TCRBV04	TCRBV04-02	01											TCRBJ02-03*01	TCRBJ02	TCRBJ02-03	01				0	4	0	0	0	6	45	-1	-1	62	66	1	In	VJ
CACACCCTGCAGCCAGAAGACTCGGCCCTGTATCTCTGTGCCAGCAGCCAAGGGACTGGGGCTCGGGATACGCAGTATTTTGGCCCA	CASSQGTGARDTQYF	1	3.717472118959108E-4	45	TCRBV04-02*01	TCRBV04	TCRBV04-02	01								TCRBD01,TCRBD02	TCRBD01-01,TCRBD02-01		TCRBJ02-03*01	TCRBJ02	TCRBJ02-03	01				1	4	7	0	5	6	36	52	57	62	66	1	In	VDJ
CACACCCTGCAGCCAGAAGACTCGGCCCTGTATCTCTGCGCCAGCAGCCAAGCCCAGAAGATCACAGATACGCAGTATTTTGGCCCA	CASSQAQKITDTQYF	1	3.717472118959108E-4	45	TCRBV04-03*01	TCRBV04	TCRBV04-03	01				TCRBD01-01*01	TCRBD01	TCRBD01-01	01				TCRBJ02-03*01	TCRBJ02	TCRBJ02-03	01				1	5	4	5	2	2	36	52	54	57	62	1	In	VDJ
CTCAGGCTGGAGTTGGCTGCTCCCTCCCAGACATCTGTGTACTTCTGTGCCAGCAGTTACGGAACAGATACGCAGTATTTTGGCCCA	CASSYGTDTQYF	1	3.717472118959108E-4	36	TCRBV06-06*01	TCRBV06	TCRBV06-06	01								TCRBD01,TCRBD02	TCRBD01-01,TCRBD02-01		TCRBJ02-03*01	TCRBJ02	TCRBJ02-03	01				2	0	1	8	0	3	45	-1	60	-1	63	1	In	VDJ
CACATCAATTCCCTGGAGCTTGGTGACTCTGCTGTGTATTTCTGTGCCAGCAGCCAACTTGAGGGGACTGAAGCTTTCTTTGGACAA	CASSQLEGTEAFF	1	3.717472118959108E-4	39	TCRBV03-01/03-02*01	TCRBV03	TCRBV03-01/03-02	01								TCRBD01,TCRBD02	TCRBD01-01,TCRBD02-01		TCRBJ01-01*01	TCRBJ01	TCRBJ01-01	01				2	0	5	2	4	5	42	57	61	-1	66	1	In	VDJ
ATCCTGGAGTCGCCCAGCCCCAACCAGACCTCTCTGTACTTCTGTGCCAGCAGTTTAACAGGAAGCTATGGCTACACCTTCGGTTCG	CASSLTGSYGYTF	2	7.434944237918215E-4	39	TCRBV27-01*01	TCRBV27	TCRBV27-01	01				TCRBD01-01*01	TCRBD01	TCRBD01-01	01				TCRBJ01-02*01	TCRBJ01	TCRBJ01-02	01				2	3	3	4	0	4	42	-1	57	62	65	2	In	VDJ
TCTGAAGATCCGGTCCACAAAGCTGGAGGACTCAGCCATGTACTTCTGTGCCAGCAGGTAGGGGACTATGGCTACACCTTCGGTTCG		1	3.717472118959108E-4	35	TCRBV02-01	TCRBV02	TCRBV02-01				01,03	TCRBD01-01*01	TCRBD01	TCRBD01-01	01				TCRBJ01-02*01	TCRBJ01	TCRBJ01-02	01				6	0	5	2	2	3	46	57	59	-1	64	1	Out	VDJ
CTACACGCCCTGCAGCCAGAAGACTCAGCCCTGTATCTCTGCGCCAGCAGCCAAAATCGATTTAACTATGGCTACACCTTCGGTTCG	CASSQNRFNYGYTF	1	3.717472118959108E-4	42	TCRBV04-01*01	TCRBV04	TCRBV04-01	01								TCRBD01,TCRBD02	TCRBD01-01,TCRBD02-01		TCRBJ01-02*01	TCRBJ01	TCRBJ01-02	01				2	2	2	8	4	1	39	54	58	60	62	1	In	VDJ
ACTCTGGAGTCCGCTACCAGCTCCCAGACATCTGTGTACTTCTGTGCCATCCGACAGGACCCATATTCAGGGCAGTACTTCGGGCCG	CAIRQDPYSGQYF	1	3.717472118959108E-4	39	TCRBV10-03*01	TCRBV10	TCRBV10-03	01				TCRBD01-01*01	TCRBD01	TCRBD01-01	01				TCRBJ02-07*01	TCRBJ02	TCRBJ02-07	01				8	13	2	4	1	9	42	51	52	58	71	1	In	VDJ
CCCTGATCCTGGAGTCGCCCAGCCCCAACCAGACCTCTCTGTACTTCTGTGCCCTTCTAGAGGGCTGGCGAGCAGTACTTCGGGCCG		1	3.717472118959108E-4	34	TCRBV27-01*01	TCRBV27	TCRBV27-01	01				TCRBD02-01*02	TCRBD02	TCRBD02-01	02				TCRBJ02-07*01	TCRBJ02	TCRBJ02-07	01				11	4	11	0	6	6	47	53	59	64	68	1	Out	VDJ
AAGATCCGGTCCACAAAGCTGGAGGACTCAGCCATGTACTTCTGTGCCAGCAGGGCCTCTGGGGCCAACGTCCTGACTTTCGGGGCC	CASRASGANVLTF	1	3.717472118959108E-4	39	TCRBV02-01	TCRBV02	TCRBV02-01				01,03	TCRBD01-01*01	TCRBD01	TCRBD01-01	01				TCRBJ02-06*01	TCRBJ02	TCRBJ02-06	01				6	0	9	0	0	0	42	-1	53	-1	56	1	In	VDJ
NNNNTGAAGATCCAGCCCTCAGAACCCAGGGACTCAGCTGTGTACTTCTGTGCCAGCAGTTCGAGCGGGAGGCAGTTCTTCGGGCCA	CASSSSGRQFF	1	3.717472118959108E-4	33	TCRBV12-03/12-04*01	TCRBV12	TCRBV12-03/12-04	01				TCRBD02-01*02	TCRBD02	TCRBD02-01	02				TCRBJ02-01*01	TCRBJ02	TCRBJ02-01	01				4	0	6	2	2	12	48	61	63	-1	71	1	In	VDJ
GAGTCCGCCAGTACCAACCAGACATCTATGTACCTCTGTGCCAGCAGAAGCGCGGGGGCCCCCTACAATGAGCAGTTCTTCGGGCCA	CASRSAGAPYNEQFF	1	3.717472118959108E-4	45	TCRBV28-01*01	TCRBV28	TCRBV28-01	01				TCRBD02-01*01	TCRBD02	TCRBD02-01	01				TCRBJ02-01*01	TCRBJ02	TCRBJ02-01	01				6	3	7	2	4	2	36	47	51	58	61	1	In	VDJ
AGTTCTAAGAAGCTCCTTCTCAGTGACTCTGGCTTCTATCTCTGTGCCTGGTCCCACCTAGATTGGGGCGAGCAGTTCTTCGGGCCA	CAWSHLDWGEQFF	2	7.434944237918215E-4	39	TCRBV30-01	TCRBV30	TCRBV30-01				01,05	TCRBD01-01*01	TCRBD01	TCRBD01-01	01				TCRBJ02-01*01	TCRBJ02	TCRBJ02-01	01				5	0	7	0	13	10	42	51	64	-1	69	2	In	VDJ
GTGAACGCCTTGGAGCTGGAGGACTCGGCCCTGTATCTCTGTGCCAGCAGCGGCGCAGGGGGGGCAGATACGCAGTATTTTGGCCCA	CASSGAGGADTQYF	1	3.717472118959108E-4	42	TCRBV05-08*01	TCRBV05	TCRBV05-08	01								TCRBD01,TCRBD02	TCRBD01-01,TCRBD02-01		TCRBJ02-03*01	TCRBJ02	TCRBJ02-03	01				4	2	4	1	4	4	39	51	55	62	64	1	In	VDJ
AGGAGGACTCGGCCGTGTATCTCTGTGCCAGCAGCTTAGCGGATTGTAGCGGGAGGGCGTGCCGCAGATACGCAGTATTTTGGCCCA		1	3.717472118959108E-4	58	TCRBV07-02	TCRBV07	TCRBV07-02				01,02	TCRBD02-01*02	TCRBD02	TCRBD02-01	02				TCRBJ02-03*01	TCRBJ02	TCRBJ02-03	01				0	7	5	0	6	4	23	40	46	57	64	1	Out	VDJ
AAGATCCAGCCTGCAGAGCTTGGGGACTCGGCCGTGTATCTCTGTGCCAGCAGCCCCAAATACTCTACTGAAGCTTTCTTTGGACAA	CASSPKYSTEAFF	1	3.717472118959108E-4	39	TCRBV11-03*01	TCRBV11	TCRBV11-03	01				TCRBD02-01	TCRBD02	TCRBD02-01				01,02	TCRBJ01-01*01	TCRBJ01	TCRBJ01-01	01				5	2	3	10	7	5	42	54	61	64	66	1	In	VDJ
GGAGTCCGCTACCAGCTCCCAGACATCTGTGTACTTCTGTGCCATCAGTGGCCCGGGGATAGCAATCAGCCCCAGCATTTTGGTGAT		1	3.717472118959108E-4	44	TCRBV10-03*01	TCRBV10	TCRBV10-03	01				TCRBD02-01*01	TCRBD02	TCRBD02-01	01				TCRBJ01-05*01	TCRBJ01	TCRBJ01-05	01				4	1	8	3	3	0	37	50	53	58	59	1	Out	VDJ
TCGCCCAGCCCCAACCAGACCTCTCTGTACTTCTGTGCCAGCAGTAACCTACGGACAGGGCAAAATTCACCCCTCCACTTTGGGAAT	CASSNLRTGQNSPLHF	1	3.717472118959108E-4	48	TCRBV27-01*01	TCRBV27	TCRBV27-01	01				TCRBD01-01*01	TCRBD01	TCRBD01-01	01				TCRBJ01-06*01	TCRBJ01	TCRBJ01-06	01				5	3	1	3	7	7	33	45	52	60	63	1	In	VDJ
GTGACCAGTGCCCATCCTGAAGACAGCAGCTTCTACATCTGCAGTGCTAGACGCCAGGGTACGGGCTATGGCTACACCTTCGGTTCG	CSARRQGTGYGYTF	1	3.717472118959108E-4	42	TCRBV20	TCRBV20				TCRBV20-01,TCRBV20-or09_02		TCRBD01-01*01	TCRBD01	TCRBD01-01	01				TCRBJ01-02*01	TCRBJ01	TCRBJ01-02	01				2	6	4	3	3	4	39	51	54	59	65	1	In	VDJ
CAGCAGGTAGTGCGAGGAGATTCGGCAGCTTATTTCTGTGCCAGCTCACCGGACCCAGAGGCTAACTATGGCTACACCTTCGGTTCG	CASSPDPEANYGYTF	1	3.717472118959108E-4	45	TCRBV18-01*01	TCRBV18	TCRBV18-01	01								TCRBD01,TCRBD02	TCRBD01-01,TCRBD02-01		TCRBJ01-02*01	TCRBJ01	TCRBJ01-02	01				3	7	1	7	0	0	36	-1	50	54	61	1	In	VDJ
TTCCCTGGAGCTTGGTGACTCTGCTGTGTATTTCTGTGCCAGCAGCCAAGAAGTGCGAGCTCTGGAAACACCATATATTTTGGAGAG		2	7.434944237918215E-4	47	TCRBV03-01/03-02*01	TCRBV03	TCRBV03-01/03-02	01				TCRBD02-01	TCRBD02	TCRBD02-01				01,02	TCRBJ01-03*01	TCRBJ01	TCRBJ01-03	01				0	2	7	6	3	0	34	51	54	57	59	2	Out	VDJ
GGTGCAGCCTGCAGAACTGGAGGATTCTGGAGTTTATTTCTGTGCCAGCAGCCAAGAGTCTAATAGCCCGAGCAGTTCTTCGGGCCA		1	3.717472118959108E-4	41	TCRBV14-01*01	TCRBV14	TCRBV14-01	01				TCRBD02-01	TCRBD02	TCRBD02-01				01,02	TCRBJ02-01*01	TCRBJ02	TCRBJ02-01	01				0	2	5	7	6	10	40	57	63	67	69	1	Out	VDJ
CACCTACACACCCTGCAGCCAGAAGACTCGGCCCTGTATCTCTGCGCCAGCAGCCAAGATCGCGGGGTTGGCCAGTTCTTCGGGCCA	CASSQDRGVGQFF	1	3.717472118959108E-4	39	TCRBV04-03*01	TCRBV04	TCRBV04-03	01				TCRBD02-01*01	TCRBD02	TCRBD02-01	01				TCRBJ02-01*01	TCRBJ02	TCRBJ02-01	01				0	5	7	3	2	13	42	59	61	67	72	1	In	VDJ
NNNNTGTCGGCTGCTCCCTCCCAGACATCTGTGTACTTCTGTGCCAGCACCTTTTACAGGGGGAAAGAGACCCAGTACTTCGGGCCA	CASTFYRGKETQYF	1	3.717472118959108E-4	42	TCRBV06-05*01	TCRBV06	TCRBV06-05	01				TCRBD01-01*01	TCRBD01	TCRBD01-01	01				TCRBJ02-05*01	TCRBJ02	TCRBJ02-05	01				7	1	3	1	6	3	39	49	55	63	64	1	In	VDJ
TGCAGCCTGCAGAACTGGAGGATTCTGGAGTTTATTTCTGTGCCAGCAGCCGGGAGCGGGAGATGGGATACGCAGTATTTTGGCCCA		1	3.717472118959108E-4	43	TCRBV14-01*01	TCRBV14	TCRBV14-01	01				TCRBD02-01*02	TCRBD02	TCRBD02-01	02				TCRBJ02-03*01	TCRBJ02	TCRBJ02-03	01				4	4	6	2	3	6	38	51	54	62	66	1	Out	VDJ
CAGCGCACAGAGCAGGGGGACTCGGCCATGTATCTCTGTGCCAGCAGCTTAGGGGTCGGAGACACCGGGGAGCTGTTTTTTGGAGAA	CASSLGVGDTGELFF	1	3.717472118959108E-4	45	TCRBV07-09*01	TCRBV07	TCRBV07-09	01				TCRBD02-01*02	TCRBD02	TCRBD02-01	02				TCRBJ02-02*01	TCRBJ02	TCRBJ02-02	01				1	0	10	2	5	3	36	52	57	-1	61	1	In	VDJ
CTTCACATCAATTCCCTGGAGCTTGGTGACTCTGCTGTGTATTTCTGTGCCAGCAGCCAAGACAGGGTTGGCTACACCTTCGGTTCG	CASSQDRVGYTF	1	3.717472118959108E-4	36	TCRBV03-01/03-02*01	TCRBV03	TCRBV03-01/03-02	01				TCRBD01-01*01	TCRBD01	TCRBD01-01	01				TCRBJ01-02*01	TCRBJ01	TCRBJ01-02	01				0	1	4	3	0	7	45	-1	62	67	68	1	In	VDJ
ATCCGCTCACCAGGCCTGGGGGACGCAGCCATGTACCTGTGTGCCACCAGCGCAGGGGGCGCAGGCCTCGTCCTGACTTTCGGGGCC	CATSAGGAGLVLTF	1	3.717472118959108E-4	42	TCRBV15-01*02	TCRBV15	TCRBV15-01	02				TCRBD01-01*01	TCRBD01	TCRBD01-01	01				TCRBJ02-06*01	TCRBJ02	TCRBJ02-06	01				5	8	4	0	1	12	39	51	52	60	68	1	In	VDJ
GAGTCCGCCAGCACCAACCAGACATCTATGTACCTCTGTGCCAGCGGGCCGGGCTTGGGGCGGGAGGATGAGCAGTTCTTCGGGCCA	CASGPGLGREDEQFF	1	3.717472118959108E-4	45	TCRBV28-01*01	TCRBV28	TCRBV28-01	01				TCRBD02-01*02	TCRBD02	TCRBD02-01	02				TCRBJ02-01*01	TCRBJ02	TCRBJ02-01	01				8	0	7	1	14	8	36	45	59	-1	67	1	In	VDJ
AGCTCTCTGGAGCTGGGGGACTCAGCTTTGTATTTCTGTGCCAGCAGCGTCGGGACAGGTTTCTACAATGAGCAGTTCTTCGGGCCA	CASSVGTGFYNEQFF	1	3.717472118959108E-4	45	TCRBV09-01*01	TCRBV09	TCRBV09-01	01				TCRBD01-01*01	TCRBD01	TCRBD01-01	01				TCRBJ02-01*01	TCRBJ02	TCRBJ02-01	01				2	3	0	4	1	3	36	50	51	59	62	1	In	VDJ
GGCTGCTCCCTCCCAGACATCTGTGTACTTCTGTGCCAGCAGTTTCTGCCCGACTAGCGGTACTACAATGAGCAGTTCTTCGGGCCA		1	3.717472118959108E-4	50	TCRBV06	TCRBV06				TCRBV06-05,TCRBV06-06		TCRBD02-01	TCRBD02	TCRBD02-01				01,02	TCRBJ02-01*01	TCRBJ02	TCRBJ02-01	01				4	2	2	5	7	3	31	44	51	60	62	1	Out	VDJ
TCGGCTGCTCCCTCCCAGACATCTGTGTACTTCTGTGCCAGCAGTGTTATAGCGGGAGAAGGGGATGAGACCCAGTACTTCGGGCCA	CASSVIAGEGDETQYF	1	3.717472118959108E-4	48	TCRBV06-01*01	TCRBV06	TCRBV06-01	01				TCRBD02-01*02	TCRBD02	TCRBD02-01	02				TCRBJ02-05*01	TCRBJ02	TCRBJ02-05	01				4	8	5	2	3	5	33	46	49	58	66	1	In	VDJ
AAGCTCCTTCTCAGTGACTCTGGCTTCTATCTCTGTGCCTGGGGAACATTCAAAACCAGGGGCTTAGAGACCCAGTACTTCGGGCCA	CAWGTFKTRGLETQYF	1	3.717472118959108E-4	48	TCRBV30-01*05	TCRBV30	TCRBV30-01	05				TCRBD01-01*01	TCRBD01	TCRBD01-01	01				TCRBJ02-05*01	TCRBJ02	TCRBJ02-05	01				2	3	4	2	11	4	33	45	56	62	65	1	In	VDJ
ACATCGGCCCAAAAGAACCCGACAGCTTTCTATCTCTGTGCCAGTAGTAACCTCCGGGACGGACAAGAGACCCAGTACTTCGGGCCA	CASSNLRDGQETQYF	2	7.434944237918215E-4	45	TCRBV19-01*01	TCRBV19	TCRBV19-01	01								TCRBD01,TCRBD02	TCRBD01-01,TCRBD02-01		TCRBJ02-05*01	TCRBJ02	TCRBJ02-05	01				4	3	0	7	6	2	36	49	55	60	63	2	In	VDJ
NNNNTGAAGATCCAGCCCTCAGAACCCAGGGACTCAGCTGTGTACTTCTGTGCCAGCTTGCGGAGATATACGCAGTATTTTGGCCCA	CASLRRYTQYF	2	7.434944237918215E-4	33	TCRBV12-03/12-04*01	TCRBV12	TCRBV12-03/12-04	01				TCRBD02-01	TCRBD02	TCRBD02-01				01,02	TCRBJ02-03*01	TCRBJ02	TCRBJ02-03	01				8	4	7	5	2	7	48	57	59	63	67	2	In	VDJ
TTGGCGTCTGCTGTACCCTCTCAGACATCTGTGTACTTCTGTGCCAGCAGTGACAGGGGTAGCACAGATACGCAGTATTTTGGCCCA	CASSDRGSTDTQYF	1	3.717472118959108E-4	42	TCRBV06-04*01	TCRBV06	TCRBV06-04	01				TCRBD01-01*01	TCRBD01	TCRBD01-01	01				TCRBJ02-03*01	TCRBJ02	TCRBJ02-03	01				2	1	5	2	0	0	39	-1	54	59	60	1	In	VDJ
TCTGCCAGGCCCTCACATACCTCTCAGTACCTCTGTGCCAGCAGTGAATATGGTGGGGAGAGCACAGATACGCAGTATTTTGGCCCA	CASSEYGGESTDTQYF	1	3.717472118959108E-4	48	TCRBV25-01*01	TCRBV25	TCRBV25-01	01				TCRBD02-01*02	TCRBD02	TCRBD02-01	02				TCRBJ02-03*01	TCRBJ02	TCRBJ02-03	01				0	0	9	2	5	0	33	50	55	-1	60	1	In	VDJ
ATCCAGGCTACGAAGCTTGAGGATTCAGCAGTGTATTTTTGTGCCAGCAGCCTGGCTGAGAACACCGGGGAGCTGTTTTTTGGAGAA	CASSLAENTGELFF	1	3.717472118959108E-4	42	TCRBV16-01*01	TCRBV16	TCRBV16-01	01				TCRBD01-01*01	TCRBD01	TCRBD01-01	01				TCRBJ02-02*01	TCRBJ02	TCRBJ02-02	01				4	3	9	0	1	1	39	52	53	56	59	1	In	VDJ
GTCAGGGGACACAGCACTGTATTTCTGTGCCAGCAGCAAAGGGGAGGGGGACAGGGTAGAATGAACACTGAAGCTTTCTTTGGACAA		2	7.434944237918215E-4	56	TCRBV21-01*01	TCRBV21	TCRBV21-01	01				TCRBD01-01*01	TCRBD01	TCRBD01-01	01				TCRBJ01-01*01	TCRBJ01	TCRBJ01-01	01				1	5	0	3	6	0	25	41	47	56	61	2	Out	VDJ
ACTGTGAGCAACATGAGCCCTGAAGACAGCAGCATATATCTCTGCAGCGTTGAAGGGGCGGGGGCCCATGGGACTTTCTTTGGACAA	CSVEGAGAHGTFF	1	3.717472118959108E-4	39	TCRBV29-01	TCRBV29	TCRBV29-01				01,02	TCRBD02-01*01	TCRBD02	TCRBD02-01	01				TCRBJ01-01*01	TCRBJ01	TCRBJ01-01	01				1	9	7	2	2	12	42	55	57	64	73	1	In	VDJ
CACGCCCTGCAGCCAGAAGACTCAGCCCTGTATCTCTGCGCCAGCAGCCAAGATAGCAGGGAATCCGAAAAACTGTTTTTTGGCAGT	CASSQDSRESEKLFF	1	3.717472118959108E-4	45	TCRBV04-01*01	TCRBV04	TCRBV04-01	01				TCRBD01-01*01	TCRBD01	TCRBD01-01	01				TCRBJ01-04*01	TCRBJ01	TCRBJ01-04	01				0	5	4	3	3	8	36	53	56	61	66	1	In	VDJ
NTGAAGATCCAGCCCTCAGAACCCAGGGACTCAGCTGTGTACTTCTGTGCCAGCAGTTCCCAGGGTTCACCCCTCCACTTTGGGAAT	CASSSQGSPLHF	1	3.717472118959108E-4	36	TCRBV12-03/12-04*01	TCRBV12	TCRBV12-03/12-04	01				TCRBD01-01*01	TCRBD01	TCRBD01-01	01				TCRBJ01-06*01	TCRBJ01	TCRBJ01-06	01				4	0	4	3	2	9	45	58	60	-1	65	1	In	VDJ
ACTGTGACATCGGCCCAAAAGAACCCGACAGCTTTCTATCTCTGTGCCAGTAGTAGGGACCGGGACCAACCCCTCCACTTTGGGAAT	CASSRDRDQPLHF	1	3.717472118959108E-4	39	TCRBV19-01*01	TCRBV19	TCRBV19-01	01								TCRBD01,TCRBD02	TCRBD01-01,TCRBD02-01		TCRBJ01-06*01	TCRBJ01	TCRBJ01-06	01				4	8	0	7	0	12	42	-1	55	60	68	1	In	VDJ
NNNNNNNNNNNNNTGTCGGCTGCTCCCTCCCAGACATCTGTGTACTTCTGTGCCAGCAGTGAGAACAGGAGATACACCTTCGGTTCG	CASSENRRYTF	1	3.717472118959108E-4	33	TCRBV06-01*01	TCRBV06	TCRBV06-01	01				TCRBD01-01*01	TCRBD01	TCRBD01-01	01				TCRBJ01-02*01	TCRBJ01	TCRBJ01-02	01				3	3	3	4	2	11	48	62	64	69	72	1	In	VDJ
GCCTTGGAGCTGGAGGACTCGGCCCTGTATCTCTGTGCCAGCAGCCCAGGGACAGGGAGGACCCCCTACGAGCAGTACTTCGGGCCG	CASSPGTGRTPYEQYF	1	3.717472118959108E-4	48	TCRBV05-08*01	TCRBV05	TCRBV05-08	01				TCRBD01-01*01	TCRBD01	TCRBD01-01	01				TCRBJ02-07*01	TCRBJ02	TCRBJ02-07	01				4	7	0	3	3	2	33	45	48	57	64	1	In	VDJ
CAGCCTGCAGAGCTTGGGGACTCGGCCGTGTATCTCTGTGCCAGCAGCTTAGTTGGGCAGAGGAACTACGAGCAGTACTTCGGGCCG	CASSLVGQRNYEQYF	1	3.717472118959108E-4	45	TCRBV11-03*01	TCRBV11	TCRBV11-03	01								TCRBD01,TCRBD02	TCRBD01-01,TCRBD02-01		TCRBJ02-07*01	TCRBJ02	TCRBJ02-07	01				1	7	8	0	2	3	36	52	54	58	65	1	In	VDJ
GCCCAAAAGAACCCGACAGCTTTCTATCTCTGTGCCAGTAGTAGAGGGACAGGGGAATCCGGGGCCAACGTCCTGACTTTCGGGGCC	CASSRGTGESGANVLTF	1	3.717472118959108E-4	51	TCRBV19-01*01	TCRBV19	TCRBV19-01	01				TCRBD01-01*01	TCRBD01	TCRBD01-01	01				TCRBJ02-06*01	TCRBJ02	TCRBJ02-06	01				4	5	0	2	2	4	30	43	45	55	60	1	In	VDJ
CTGGAGCTTGGTGACTCTGCTGTGTATTTCTGTGCCAGCAGCCAAACTAGCGGGAGAACTTGGAACAATGAGCAGTTCTTCGGGCCA	CASSQTSGRTWNNEQFF	1	3.717472118959108E-4	51	TCRBV03-01/03-02*01	TCRBV03	TCRBV03-01/03-02	01				TCRBD02-01*02	TCRBD02	TCRBD02-01	02				TCRBJ02-01*01	TCRBJ02	TCRBJ02-01	01				2	8	3	2	0	5	30	-1	45	56	64	1	In	VDJ
GTGAGCACCTTGGAGCTGGGGGACTCGGCCCTTTATCTTTGCGCCAGCAGTATAACAGGTGACACCGGGGAGCTGTTTTTTGGAGAA	CASSITGDTGELFF	1	3.717472118959108E-4	42	TCRBV05-01*01	TCRBV05	TCRBV05-01	01				TCRBD01-01*01	TCRBD01	TCRBD01-01	01				TCRBJ02-02*01	TCRBJ02	TCRBJ02-02	01				5	2	3	4	4	3	39	50	54	59	61	1	In	VDJ
ACAGTGACCAGTGCCCATCCTGAAGACAGCAGCTTCTACATCTGCAGTACATCAGCGGAAAACACCGGGGAGCTGTTTTTTGGAGAA	CSTSAENTGELFF	1	3.717472118959108E-4	39	TCRBV20	TCRBV20				TCRBV20-01,TCRBV20-or09_02		TCRBD02-01	TCRBD02	TCRBD02-01				01,02	TCRBJ02-02*01	TCRBJ02	TCRBJ02-02	01				8	2	6	5	5	2	42	48	53	58	60	1	In	VDJ
GTGACATCGGCCCAAAAGAACCCGACAGCTTTCTATCTCTGTGCCAGTAGTGGGGAATCAGAGGGTCAGCCCCAGCATTTTGGTGAT	CASSGESEGQPQHF	2	7.434944237918215E-4	42	TCRBV19-01*01	TCRBV19	TCRBV19-01	01				TCRBD02-01*02	TCRBD02	TCRBD02-01	02				TCRBJ01-05*01	TCRBJ01	TCRBJ01-05	01				5	0	11	0	9	6	39	51	60	-1	65	2	In	VDJ
GCTCCCTCCCAAACATCTGTGTACTTCTGTACCAGCAGTTTGATGGCGACCGGGACAATTAGCAATCAGCCCCAGCATTTTGGTGAT	CTSSLMATGTISNQPQHF	1	3.717472118959108E-4	54	TCRBV06-02/06-03*01	TCRBV06	TCRBV06-02/06-03	01				TCRBD01-01*01	TCRBD01	TCRBD01-01	01				TCRBJ01-05*01	TCRBJ01	TCRBJ01-05	01				4	2	0	6	11	0	27	40	51	57	59	1	In	VDJ
AATTCCCTGGAGCTTGGTGACTCTGCTGTGTATTTCTGTGCCAGCTTAATCCGGAAGTATAGCAATCAGCCCCAGCATTTTGGTGAT	CASLIRKYSNQPQHF	1	3.717472118959108E-4	45	TCRBV03-01/03-02*01	TCRBV03	TCRBV03-01/03-02	01								TCRBD01,TCRBD02	TCRBD01-01,TCRBD02-01		TCRBJ01-05*01	TCRBJ01	TCRBJ01-05	01				8	4	1	8	7	0	36	45	52	55	59	1	In	VDJ
CGGTCCACAAAGCTGGAGGACTCAGCCATGTACTTCTGTGCCAGCAGTGAGGGACAGGGAATTTTTTCGCCCCTCCACTTTGGGAAT	CASSEGQGIFSPLHF	1	3.717472118959108E-4	45	TCRBV02-01	TCRBV02	TCRBV02-01				01,03	TCRBD01-01*01	TCRBD01	TCRBD01-01	01				TCRBJ01-06*01	TCRBJ01	TCRBJ01-06	01				3	10	0	3	0	13	36	-1	50	59	69	1	In	VDJ
TCCGCTACCAGCTCCCAGACATCTGTGTACTTCTGTGCCATCAGTGAGGCCGGGACAGGGGGCGGCTATGGCTACACCTTCGGTTCG	CAISEAGTGGGYGYTF	1	3.717472118959108E-4	48	TCRBV10-03*01	TCRBV10	TCRBV10-03	01				TCRBD01-01*01	TCRBD01	TCRBD01-01	01				TCRBJ01-02*01	TCRBJ01	TCRBJ01-02	01				2	2	0	0	3	4	33	48	51	63	65	1	In	VDJ
CAGCAGGTAGTGCGAGGAGATTCGGCAGCTTATTTCTGTGCCAGCTCACCACCGGGGGGCCTGAACTATGGCTACACCTTCGGTTCG	CASSPPGGLNYGYTF	1	3.717472118959108E-4	45	TCRBV18-01*01	TCRBV18	TCRBV18-01	01								TCRBD01,TCRBD02	TCRBD01-01,TCRBD02-01		TCRBJ01-02*01	TCRBJ01	TCRBJ01-02	01				0	3	6	0	1	2	36	53	54	60	63	1	In	VDJ
ACCAGTGCCCATCCTGAAGACAGCAGCTTCTACATCTGCAGTGCTATCGGGCGAAGGGGAGGAGCCTACGAGCAGTACTTCGGGCCG	CSAIGRRGGAYEQYF	1	3.717472118959108E-4	45	TCRBV20	TCRBV20				TCRBV20-01,TCRBV20-or09_02		TCRBD02-01*02	TCRBD02	TCRBD02-01	02				TCRBJ02-07*01	TCRBJ02	TCRBJ02-07	01				4	2	9	1	10	2	36	46	56	62	64	1	In	VDJ
GACATCGGCCCAAAAGAACCCGACAGCTTTCTATCTCTGTGCCAGTAGTACCCCTCTTCTCCAAACGATGAGCAGTTCTTCGGGCCA		1	3.717472118959108E-4	44	TCRBV19-01*01	TCRBV19	TCRBV19-01	01								TCRBD01,TCRBD02	TCRBD01-01,TCRBD02-01		TCRBJ02-01*01	TCRBJ02	TCRBJ02-01	01				4	1	3	7	14	8	37	50	64	66	67	1	Out	VDJ
CAGCCCTCAGAACCCAGGGACTCAGCTGTGTACTTCTGTGCCAGCAGTGGGGACAGGAATTATTACAATGAGCAGTTCTTCGGGCCA	CASSGDRNYYNEQFF	1	3.717472118959108E-4	45	TCRBV12	TCRBV12				TCRBV12-03/12-04,TCRBV12-04		TCRBD01-01*01	TCRBD01	TCRBD01-01	01				TCRBJ02-01*01	TCRBJ02	TCRBJ02-01	01				5	6	0	4	1	4	36	48	49	57	63	1	In	VDJ
CTGGAGTCGCCCAGCCCCAACCAGACCTCTCTGTACTTCTGTGCCAGCAGTCCCGGACTAGTCTACAATGAGCAGTTCTTCGGGCCA	CASSPGLVYNEQFF	1	3.717472118959108E-4	42	TCRBV27-01*01	TCRBV27	TCRBV27-01	01				TCRBD02-01	TCRBD02	TCRBD02-01				01,02	TCRBJ02-01*01	TCRBJ02	TCRBJ02-01	01				5	1	1	8	3	3	39	51	54	61	62	1	In	VDJ
CTACACGCCCTGCAGCCAGAAGACTCAGCCCTGTATCTCTGCGCCAGCAGCGGGTTAGTCTCCTACAATGAGCAGTTCTTCGGGCCA	CASSGLVSYNEQFF	1	3.717472118959108E-4	42	TCRBV04-01*01	TCRBV04	TCRBV04-01	01								TCRBD01,TCRBD02	TCRBD01-01,TCRBD02-01		TCRBJ02-01*01	TCRBJ02	TCRBJ02-01	01				5	5	0	9	0	0	39	-1	51	54	59	1	In	VDJ
TCACCAGGCCTGGGGGACGCAGCCATGTACCTGTGTGCCACCAGCAGCCACTTGGAGAGCTCCTACAATGAGCAGTTCTTCGGGCCA	CATSSHLESSYNEQFF	1	3.717472118959108E-4	48	TCRBV15-01*02	TCRBV15	TCRBV15-01	02				TCRBD02-01*02	TCRBD02	TCRBD02-01	02				TCRBJ02-01*01	TCRBJ02	TCRBJ02-01	01				3	2	10	2	6	0	33	47	53	57	59	1	In	VDJ
CAGCCAGAAGACTCAGCCCTGTATCTCTGCGCCAGCAGCCAAGGCCCCCTGGGGGACAGGCCATTTTCACCCCTCCACTTTGGGAAT	CASSQGPLGDRPFSPLHF	1	3.717472118959108E-4	54	TCRBV04-01*01	TCRBV04	TCRBV04-01	01				TCRBD01-01*01	TCRBD01	TCRBD01-01	01				TCRBJ01-06*01	TCRBJ01	TCRBJ01-06	01				1	5	0	4	9	9	27	43	52	60	65	1	In	VDJ
CCTAGAGTCTGCCATCCCCAACCAGACAGCTCTTTACTTCTGTGCCACCCCCGGGCCAGGCCTAATTCACCCCTCCACTTTGGGAAT		1	3.717472118959108E-4	41	TCRBV24-01*01	TCRBV24	TCRBV24-01	01								TCRBD01,TCRBD02	TCRBD01-01,TCRBD02-01		TCRBJ01-06*01	TCRBJ01	TCRBJ01-06	01				9	2	4	4	7	6	40	49	56	60	62	1	Out	VDJ
ACTGTGAGCAACATGAGCCCTGAAGACAGCAGCATATATCTCTGCAGCGCTCGGGACAGGGTCCGCCAGGGCTACACCTTCGGTTCG	CSARDRVRQGYTF	1	3.717472118959108E-4	39	TCRBV29-01*03	TCRBV29	TCRBV29-01	03				TCRBD01-01*01	TCRBD01	TCRBD01-01	01				TCRBJ01-02*01	TCRBJ01	TCRBJ01-02	01				6	8	0	3	2	8	42	50	52	61	69	1	In	VDJ
CAGCGCACAGAGCAGGGGGACTCGGCCATGTATCTCTGTGCCAGCAGCTCCGGAGATGCAAGGTCTTACGAGCAGTACTTCGGGCCG	CASSSGDARSYEQYF	1	3.717472118959108E-4	45	TCRBV07-09*01	TCRBV07	TCRBV07-09	01				TCRBD02-01*02	TCRBD02	TCRBD02-01	02				TCRBJ02-07*01	TCRBJ02	TCRBJ02-07	01				4	11	10	2	2	4	36	49	51	55	66	1	In	VDJ
ACCTTGGAGCTGGGGGACTCGGCCCTTTATCTTTGCGCCAGCAGCTTGGGAGGGACGGGGGGCGGCTACGAGCAGTACTTCGGGCCG	CASSLGGTGGGYEQYF	1	3.717472118959108E-4	48	TCRBV05-01*01	TCRBV05	TCRBV05-01	01				TCRBD02-01*01	TCRBD02	TCRBD02-01	01				TCRBJ02-07*01	TCRBJ02	TCRBJ02-07	01				0	3	8	1	6	3	33	49	55	62	65	1	In	VDJ
AAGATCCAGCGCACAGAGCAGGAGGACTCCGCCGTGTATCTCTGTGCCAGCAGCTTTCTAGCCTCCTACGAGCAGTACTTCGGGCCG	CASSFLASYEQYF	1	3.717472118959108E-4	39	TCRBV07-08*01	TCRBV07	TCRBV07-08	01				TCRBD02-01	TCRBD02	TCRBD02-01				01,02	TCRBJ02-07*01	TCRBJ02	TCRBJ02-07	01				3	0	4	7	1	0	42	56	57	-1	62	1	In	VDJ
CACGCCCTGCAGCCAGAAGACTCAGCCCTGTATCTCTGCGCCAGCAGCCAGGGCCCGACAGGACCCTACGAGCAGTACTTCGGGCCG	CASSQGPTGPYEQYF	1	3.717472118959108E-4	45	TCRBV04-01*01	TCRBV04	TCRBV04-01	01				TCRBD01-01*01	TCRBD01	TCRBD01-01	01				TCRBJ02-07*01	TCRBJ02	TCRBJ02-07	01				3	2	2	4	6	2	36	50	56	62	64	1	In	VDJ
CACATCAATTCCCTGGAGCTTGGTGACTCTGCTGTGTATTTCTGTGCCAGCAGCCGTTCCTGGGGCCACGAGCAGTACTTCGGGCCG	CASSRSWGHEQYF	1	3.717472118959108E-4	39	TCRBV03-01/03-02*01	TCRBV03	TCRBV03-01/03-02	01				TCRBD01-01*01	TCRBD01	TCRBD01-01	01				TCRBJ02-07*01	TCRBJ02	TCRBJ02-07	01				4	1	7	0	6	5	42	55	61	66	67	1	In	VDJ
TTGGAGCTGGGGGACTCGGCCCTTTATCTTTGCGCCAGCAGCTCTGGACAGGGAACCTCTGGGGCCAACGTCCTGACTTTCGGGGCC	CASSSGQGTSGANVLTF	1	3.717472118959108E-4	51	TCRBV05-01*01	TCRBV05	TCRBV05-01	01				TCRBD01-01*01	TCRBD01	TCRBD01-01	01				TCRBJ02-06*01	TCRBJ02	TCRBJ02-06	01				3	3	1	3	2	0	30	43	45	53	56	1	In	VDJ
CTGAGTTCTAAGAAGCTCCTTCTCAGTGACTCTGGCTTCTATCTCTGTGCCTTCTCTAGCGGGAGTGTGGCCCAGTACTTCGGGCCA	CAFSSGSVAQYF	1	3.717472118959108E-4	36	TCRBV30-01	TCRBV30	TCRBV30-01				01,05	TCRBD02-01*02	TCRBD02	TCRBD02-01	02				TCRBJ02-05*01	TCRBJ02	TCRBJ02-05	01				7	5	4	2	3	9	45	52	55	65	70	1	In	VDJ
GCCCTGCAGCCAGAAGACTCAGCCCTGTATCTCTGCGCCAGCAGCCAAATGGGACTAGCGGTGAGAGAGACCCAGTACTTCGGGCCA	CASSQMGLAVRETQYF	1	3.717472118959108E-4	48	TCRBV04-01*01	TCRBV04	TCRBV04-01	01				TCRBD02-01	TCRBD02	TCRBD02-01				01,02	TCRBJ02-05*01	TCRBJ02	TCRBJ02-05	01				2	4	0	5	2	4	33	48	50	61	65	1	In	VDJ
ACCAGTGCCCATCCTGAAGACAGCAGCTTCTACATCTGCAGTGCTAGAGGTGACTCACCCCAGAACACTGAAGCTTTCTTTGGACAA	CSARGDSPQNTEAFF	1	3.717472118959108E-4	45	TCRBV20	TCRBV20				TCRBV20-01,TCRBV20-or09_02		TCRBD02-01	TCRBD02	TCRBD02-01				01,02	TCRBJ01-01*01	TCRBJ01	TCRBJ01-01	01				1	7	2	10	2	1	36	49	51	55	62	1	In	VDJ
AGTTCTAAGAAGCTCCTTCTCAGTGACTCTGGCTTCTATCTCTGTGCCCTCCGGACCCTTAATAATTCACCCCTCTACTTTGGGAAT	CALRTLNNSPLYF	1	3.717472118959108E-4	39	TCRBV30-01	TCRBV30	TCRBV30-01				01,05					TCRBD01,TCRBD02	TCRBD01-01,TCRBD02-01		TCRBJ01-06*01	TCRBJ01	TCRBJ01-06	01				8	20	1	7	4	20	42	48	52	56	76	1	In	VDJ
CTGAATGTGAACGCCTTGGAGCTGGACGACTCGGCCCTGTATCTCTGTGCCAGCAGCTTGACAGGGGAAGGCTACACCTTCGGTTCG	CASSLTGEGYTF	1	3.717472118959108E-4	36	TCRBV05-04*01	TCRBV05	TCRBV05-04	01				TCRBD01-01*01	TCRBD01	TCRBD01-01	01				TCRBJ01-02*01	TCRBJ01	TCRBJ01-02	01				1	2	3	2	0	8	45	-1	60	67	69	1	In	VDJ
CTGACAGTGACCAGTGCCCATCCTGAAGACAGCAGCTTCTACATCTGCAGTGCCTGGGACACTGGAAACACCATATATTTTGGAGAG	CSAWDTGNTIYF	1	3.717472118959108E-4	36	TCRBV20	TCRBV20				TCRBV20-01,TCRBV20-or09_02		TCRBD01-01*01	TCRBD01	TCRBD01-01	01				TCRBJ01-03*01	TCRBJ01	TCRBJ01-03	01				6	0	0	6	2	2	45	53	55	-1	61	1	In	VDJ
CAGCGCACAGAGCAGGGGGACTCGGCCATGTATCTCTGTGCCAGCGGCCGCGGAAGACAGGGTGCAAACACCATATATTTTGGAGAG	CASGRGRQGANTIYF	1	3.717472118959108E-4	45	TCRBV07-09	TCRBV07	TCRBV07-09				01,05,06	TCRBD01-01*01	TCRBD01	TCRBD01-01	01				TCRBJ01-03*01	TCRBJ01	TCRBJ01-03	01				8	3	2	3	10	6	36	45	55	62	65	1	In	VDJ
AATGTGAACGCCTTGGAGCTGGACGACTCGGCCCTGTATCTCTGTGCCAGCAGCTTTGTGTCAGGCAATGAGCAGTTCTTCGGGCCA	CASSFVSGNEQFF	1	3.717472118959108E-4	39	TCRBV05-04*01	TCRBV05	TCRBV05-04	01				TCRBD01-01*01	TCRBD01	TCRBD01-01	01				TCRBJ02-01*01	TCRBJ02	TCRBJ02-01	01				2	0	4	4	5	6	42	56	61	-1	65	1	In	VDJ
AATTCCCTGGAGCTTGGTGACTCTGCTGTGTATTTCTGTGCCAGCAGCAGGACTGGACTCTCCTACAATGAGCAGTTCTTCGGGCCA	CASSRTGLSYNEQFF	1	3.717472118959108E-4	45	TCRBV03-01/03-02*01	TCRBV03	TCRBV03-01/03-02	01				TCRBD02-01	TCRBD02	TCRBD02-01				01,02	TCRBJ02-01*01	TCRBJ02	TCRBJ02-01	01				5	5	1	10	1	0	36	48	49	54	59	1	In	VDJ
ATCCAGCGCACAGAGCAGGGGGACTCGGCCATGTATCTCTGTGCCAGCAGCCAGAGGGATTTCCAAGAGACCCAGTACTTCGGGCCA	CASSQRDFQETQYF	1	3.717472118959108E-4	42	TCRBV07-09*01	TCRBV07	TCRBV07-09	01				TCRBD02-01*02	TCRBD02	TCRBD02-01	02				TCRBJ02-05*01	TCRBJ02	TCRBJ02-05	01				5	4	11	0	2	1	39	51	53	58	62	1	In	VDJ
AAGATCCAGCGCACAGAGCAGCGGGACTCGGCCATGTATCGCTGTGCCAGCAGCTTCAGCCGACAAGAGACCCAGTACTTCGGGCCA	CASSFSRQETQYF	1	3.717472118959108E-4	39	TCRBV07-06*01	TCRBV07	TCRBV07-06	01								TCRBD01,TCRBD02	TCRBD01-01,TCRBD02-01		TCRBJ02-05*01	TCRBJ02	TCRBJ02-05	01				3	4	4	5	0	2	42	-1	56	59	63	1	In	VDJ
GAGTCTGCCAGGCCCTCACATACCTCTCAGTACCTCTGTGCCAGCAGTGAAGTCGCCGGGACGGGTGAAAAACTGTTTTTTGGCAGT	CASSEVAGTGEKLFF	1	3.717472118959108E-4	45	TCRBV25-01*01	TCRBV25	TCRBV25-01	01								TCRBD01,TCRBD02	TCRBD01-01,TCRBD02-01		TCRBJ01-04*01	TCRBJ01	TCRBJ01-04	01				2	3	0	7	6	7	36	51	57	62	65	1	In	VDJ
CTGGAGTCCGCCAGCACCAACCAGACATCTATGTACCTCTGTGCCAGCAGTTTCCGGGACGGAGCCTACGAGCAGTACTTCGGGCCG	CASSFRDGAYEQYF	1	3.717472118959108E-4	42	TCRBV28-01*01	TCRBV28	TCRBV28-01	01								TCRBD01,TCRBD02	TCRBD01-01,TCRBD02-01		TCRBJ02-07*01	TCRBJ02	TCRBJ02-07	01				3	4	0	7	2	2	39	53	55	60	64	1	In	VDJ
AATTCCCTGGAGCTTGGTGACTCTGCTGTGTATTTCTGTGCCAGCAGCCAAGGGACTAGCGGGACCTACGAGCAGTACTTCGGGCCG	CASSQGTSGTYEQYF	1	3.717472118959108E-4	45	TCRBV03-01/03-02*01	TCRBV03	TCRBV03-01/03-02	01				TCRBD02-01*02	TCRBD02	TCRBD02-01	02				TCRBJ02-07*01	TCRBJ02	TCRBJ02-07	01				1	0	1	3	0	2	36	-1	52	-1	64	1	In	VDJ
NTGTCGGCTGCTCCCTCCCAGACATCTGTGTACTTCTGTGCCAGCAGTATTATGGAGACTGAAGGAAACACCATATATTTTGGAGAG	CASSIMETEGNTIYF	1	3.717472118959108E-4	45	TCRBV06-05*01	TCRBV06	TCRBV06-05	01				TCRBD02-01	TCRBD02	TCRBD02-01				01,02	TCRBJ01-03*01	TCRBJ01	TCRBJ01-03	01				5	3	2	10	8	4	36	48	56	60	63	1	In	VDJ
GTTGGCGTCTGCTGTACCCTCTCAGACATCTGTGTACTTCTGTGCCAGCAGTGTTTACCGGGTTGGGGTGAGCAGTTCTTCGGGCCA		1	3.717472118959108E-4	41	TCRBV06-04*01	TCRBV06	TCRBV06-04	01								TCRBD01,TCRBD02	TCRBD01-01,TCRBD02-01		TCRBJ02-01*01	TCRBJ02	TCRBJ02-01	01				4	0	6	2	11	9	40	53	64	-1	68	1	Out	VDJ
TTGGCGTCTGCTGTACCCTCTCAGACATCTGTGTACTTCTGTGCCAGCAGTGACTCGACTAGCGGGAATGAGCAGTTCTTCGGGCCA	CASSDSTSGNEQFF	1	3.717472118959108E-4	42	TCRBV06-04*01	TCRBV06	TCRBV06-04	01				TCRBD02-01	TCRBD02	TCRBD02-01				01,02	TCRBJ02-01*01	TCRBJ02	TCRBJ02-01	01				0	0	2	4	0	7	39	-1	56	-1	66	1	In	VDJ
AGTGCCCATCCTGAAGACAGCAGCTTCTACATCTGCAGTGCTAGAGCCCGTAGGACTAAGGACTACAATGAGCAGTTCTTCGGGCCA	CSARARRTKDYNEQFF	1	3.717472118959108E-4	48	TCRBV20	TCRBV20				TCRBV20-01,TCRBV20-or09_02		TCRBD02-01	TCRBD02	TCRBD02-01				01,02	TCRBJ02-01*01	TCRBJ02	TCRBJ02-01	01				1	4	1	9	6	3	33	46	52	58	62	1	In	VDJ
CTGGAGTCCGCCAGCACCAACCAGACATCTATGTACCTCTGTGCCAGCGCCTTGGCGGGAGTCCGCGATACGCAGTATTTTGGCCCA	CASALAGVRDTQYF	1	3.717472118959108E-4	42	TCRBV28-01*01	TCRBV28	TCRBV28-01	01				TCRBD02-01*02	TCRBD02	TCRBD02-01	02				TCRBJ02-03*01	TCRBJ02	TCRBJ02-03	01				8	5	7	2	6	6	39	48	54	61	66	1	In	VDJ
CTGGAGTCAGCTACCCGCTCCCAGACATCTGTGTATTTCTGCGCCAGCGCAAGAGGCGACAGAAACACTGAAGCTTTCTTTGGACAA	CASARGDRNTEAFF	1	3.717472118959108E-4	42	TCRBV10-02*01	TCRBV10	TCRBV10-02	01				TCRBD01-01*01	TCRBD01	TCRBD01-01	01				TCRBJ01-01*01	TCRBJ01	TCRBJ01-01	01				8	1	2	5	9	2	39	48	57	62	63	1	In	VDJ
NTGTCGGCTGCTCCCTCCCAGACATCTGTGTACTTCTGTGCCAGCAGTGAAGGCAGCATAGATCGTCAGCCCCAGCATTTTGGTGAT	CASSEGSIDRQPQHF	1	3.717472118959108E-4	45	TCRBV06-01*01	TCRBV06	TCRBV06-01	01								TCRBD01,TCRBD02	TCRBD01-01,TCRBD02-01		TCRBJ01-05*01	TCRBJ01	TCRBJ01-05	01				1	9	4	5	1	6	36	52	53	56	65	1	In	VDJ
TCTAAGAAGCTCCTTCTCAGTGACTCTGGCTTCTATCTCTGTGCCTGGAGACACGTGTCGGCGGGTTCACCCCTCCACTTTGGGAAT	CAWRHVSAGSPLHF	1	3.717472118959108E-4	42	TCRBV30-01*01	TCRBV30	TCRBV30-01	01				TCRBD02-01	TCRBD02	TCRBD02-01				01,02	TCRBJ01-06*01	TCRBJ01	TCRBJ01-06	01				3	0	7	4	10	9	39	50	60	-1	65	1	In	VDJ
GGAGTCCGCTACCAGCTCCCAGACATCTGTGTACTTCTGTGCCATCAGCCCCCGGGACAGAATAATTCACCCCTCCACTTTGGGAAT		1	3.717472118959108E-4	44	TCRBV10-03*01	TCRBV10	TCRBV10-03	01				TCRBD01-01*01	TCRBD01	TCRBD01-01	01				TCRBJ01-06*01	TCRBJ01	TCRBJ01-06	01				6	1	0	5	5	5	37	48	53	60	61	1	Out	VDJ
CAGCGCACAGAGCAGGGGGACTCGGCCATGTATCTCTGTGCCAGCAGCCTCGCACAGCGGAGCTCCTACGAGCAGTACTTCGGGCCG	CASSLAQRSSYEQYF	1	3.717472118959108E-4	45	TCRBV07-09*01	TCRBV07	TCRBV07-09	01				TCRBD02-01	TCRBD02	TCRBD02-01				01,02	TCRBJ02-07*01	TCRBJ02	TCRBJ02-07	01				5	2	6	5	7	0	36	48	55	60	62	1	In	VDJ
NNNNNNNTGTCGGCTGCTCCCTCCCAGACATCTGTGTACTTCTGTGCCAGCAGCACTAGCGACGCCTACGAGCAGTACTTCGGGCCG	CASSTSDAYEQYF	1	3.717472118959108E-4	39	TCRBV06-05*01	TCRBV06	TCRBV06-05	01				TCRBD02-01	TCRBD02	TCRBD02-01				01,02	TCRBJ02-07*01	TCRBJ02	TCRBJ02-07	01				6	3	3	6	1	2	42	53	54	61	64	1	In	VDJ
CTTCTGTGCCAGCCCTTTAGGGGGGCGAGTTTTCGCCCCTTTCTGCCTTCGGAGCGCCCAAACCCCCCCACGAAGGGCTTCGGGCCA		1	3.717472118959108E-4	77	TCRBV12	TCRBV12				TCRBV12-03/12-04,TCRBV12-04		TCRBD01-01*01	TCRBD01	TCRBD01-01	01				TCRBJ02	TCRBJ02				TCRBJ02-01,TCRBJ02-05		1	51	6	0	0	18	4	-1	20	26	77	1	Out	VDJ
CCTGAAGACAGCAGCTTCTACATCTGCAGTGCTAGAGTATCGGGGGGGACTATCGACTATAGCACAGATACGCAGTATTTTGGCCCA	CSARVSGGTIDYSTDTQYF	1	3.717472118959108E-4	57	TCRBV20	TCRBV20				TCRBV20-01,TCRBV20-or09_02		TCRBD02-01*01	TCRBD02	TCRBD02-01	01				TCRBJ02-03*01	TCRBJ02	TCRBJ02-03	01				1	12	8	0	3	0	24	37	40	48	60	1	In	VDJ
GTGAACGCCTTGGAGCTGGACGACTCGGCCCTGTATCTCTGTGCCAGCAGCTTGGCCGGGGGCACCGGGGAGCTGTTTTTTGGAGAA	CASSLAGGTGELFF	1	3.717472118959108E-4	42	TCRBV05-04*01	TCRBV05	TCRBV05-04	01				TCRBD02-01*01	TCRBD02	TCRBD02-01	01				TCRBJ02-02*01	TCRBJ02	TCRBJ02-02	01				0	0	8	2	1	4	39	55	56	-1	62	1	In	VDJ
CAGCGCACAGAGCAGGGGGACTCGGCCATGTATCTCTGTGCCAGCAGCTCCCTACTGGGCATGAACACTGAAGCTTTCTTTGGACAA	CASSSLLGMNTEAFF	2	7.434944237918215E-4	45	TCRBV07-09*01	TCRBV07	TCRBV07-09	01				TCRBD01-01*01	TCRBD01	TCRBD01-01	01				TCRBJ01-01*01	TCRBJ01	TCRBJ01-01	01				4	1	8	0	7	0	36	49	56	60	61	2	In	VDJ
CTGGAGTCCGCTACCCGCTCCCAGACATCTGTGTATTTCTGCGCCAGCGCAAGAGGCGACGGAAACACTGAAGCTTTCTTTGGACAA	CASARGDGNTEAFF	1	3.717472118959108E-4	42	TCRBV10-02*01	TCRBV10	TCRBV10-02	01				TCRBD02-01*02	TCRBD02	TCRBD02-01	02				TCRBJ01-01*01	TCRBJ01	TCRBJ01-01	01				8	7	11	1	4	2	39	48	52	56	63	1	In	VDJ
GCCCTGCAGCCAGAAGACTCAGCCCTGTATCTCTGCGCCAGCAGCCAACCCAGGACAGGAGGTCGGTATGGCTACACCTTCGGTTCG	CASSQPRTGGRYGYTF	1	3.717472118959108E-4	48	TCRBV04-01*01	TCRBV04	TCRBV04-01	01				TCRBD01-01*01	TCRBD01	TCRBD01-01	01				TCRBJ01-02*01	TCRBJ01	TCRBJ01-02	01				2	7	1	4	4	5	33	48	52	59	66	1	In	VDJ
GCAATCCTGTCCTCAGAACCGGGAGACACGGCACTGTATCTCTGCGCCAGCAGTCAATAAGGAGGGAGCGAGCAGTACTTCGGGCCG	CASSQ*GGSEQYF	2	7.434944237918215E-4	39	TCRBV23-01*01	TCRBV23	TCRBV23-01	01				TCRBD02-01*02	TCRBD02	TCRBD02-01	02				TCRBJ02-07*01	TCRBJ02	TCRBJ02-07	01				1	2	10	0	2	6	42	58	60	66	68	2	Stop	VDJ
CAGCCTGCAGAGCTTGAGGACTCGGCCGTGTATCTCTGTGCCAGCAGCCAATTACCGTCCGGTGCCTACGAGCAGTACTTCGGGCCG	CASSQLPSGAYEQYF	1	3.717472118959108E-4	45	TCRBV11	TCRBV11				TCRBV11-02,TCRBV11-03		TCRBD02-01	TCRBD02	TCRBD02-01				01,02	TCRBJ02-07*01	TCRBJ02	TCRBJ02-07	01				5	2	8	5	11	2	36	48	59	62	64	1	In	VDJ
ATCCAGCCCTCAGAACCCAGGGACTCAGCTGTGTACTTCTGTGCCAGCAGTTTAGGGGGGGGAGGAAACACCATATATTTTGGAGAG	CASSLGGGGNTIYF	1	3.717472118959108E-4	42	TCRBV12	TCRBV12				TCRBV12-03/12-04,TCRBV12-04		TCRBD02-01*01	TCRBD02	TCRBD02-01	01				TCRBJ01-03*01	TCRBJ01	TCRBJ01-03	01				1	1	9	0	0	4	39	-1	55	62	63	1	In	VDJ
CAGCGCACAGAGCAGGGGGACTCGGCCATGTATCTCTGTGCCAGCAGCTTAGGTAGCGGGAGGGGGGAGACCCAGTACTTCGGGCCA	CASSLGSGRGETQYF	1	3.717472118959108E-4	45	TCRBV07-09*01	TCRBV07	TCRBV07-09	01				TCRBD02-01*02	TCRBD02	TCRBD02-01	02				TCRBJ02-05*01	TCRBJ02	TCRBJ02-05	01				1	2	5	0	1	5	36	52	53	64	66	1	In	VDJ
GCCTTGGAGCTGGACGACTCGGCCCTGTATCTCTGTGCCAGCAGCCGGGGACTAGCGGAGCTCACAGATACGCAGTATTTTGGCCCA	CASSRGLAELTDTQYF	1	3.717472118959108E-4	48	TCRBV05-04*01	TCRBV05	TCRBV05-04	01				TCRBD02-01	TCRBD02	TCRBD02-01				01,02	TCRBJ02-03*01	TCRBJ02	TCRBJ02-03	01				4	4	0	5	2	2	33	45	47	58	62	1	In	VDJ
ATCCAGCCCTCAGAACCCAGGGACTCAGCTGTGTACTTCTGTGCCAGCAGTTTTCCCCCCCAGGTCTCTGAAGCTTTCTTTGGACAA	CASSFPPQVSEAFF	1	3.717472118959108E-4	42	TCRBV12	TCRBV12				TCRBV12-03/12-04,TCRBV12-04		TCRBD01-01*01	TCRBD01	TCRBD01-01	01				TCRBJ01-01*01	TCRBJ01	TCRBJ01-01	01				3	3	4	4	7	6	39	53	60	64	67	1	In	VDJ
AAGAAGCTCCTTCTCAGTGACTCTGGCTTCTATCTCTGTGCCTGGAGTGTACCCGGGGCCTCCGGAACTGAAGCTTTCTTTGGACAA	CAWSVPGASGTEAFF	1	3.717472118959108E-4	45	TCRBV30-01*01	TCRBV30	TCRBV30-01	01								TCRBD01,TCRBD02	TCRBD01-01,TCRBD02-01		TCRBJ01-01*01	TCRBJ01	TCRBJ01-01	01				0	7	7	0	4	5	36	50	54	59	66	1	In	VDJ
AAGATCCAGCGCACAGAGCAGGGGGACTCGGCCATGTATCTCTGTGCCAGCAGCTTGGAGGGGAATTCACCCCTCCACTTTGGGAAT	CASSLEGNSPLHF	1	3.717472118959108E-4	39	TCRBV07-09*01	TCRBV07	TCRBV07-09	01				TCRBD02-01*02	TCRBD02	TCRBD02-01	02				TCRBJ01-06*01	TCRBJ01	TCRBJ01-06	01				3	1	10	0	0	7	42	-1	56	62	63	1	In	VDJ
CAGGGGGACTCGGCCATGTATCTCTGTGCCGTCCGAATCACTCTGCCATTGCCTCATCGGGTGGTATATGGCTACACCTTCGGTTCG	CAVRITLPLPHRVVYGYTF	1	3.717472118959108E-4	57	TCRBV07-09	TCRBV07	TCRBV07-09				01,05,06	TCRBD02-01	TCRBD02	TCRBD02-01				01,02	TCRBJ01-02*01	TCRBJ01	TCRBJ01-02	01				11	5	8	4	27	5	24	30	57	61	66	1	In	VDJ
AAGATCCAGCCCTCAGAACCCAGGGACTCAGCTGTGTACTTCTGTGCCAGCAGCTCGCTAGCTCAAGAGACCCAGTACTTCGGGCCA	CASSSLAQETQYF	1	3.717472118959108E-4	39	TCRBV12-03/12-04*01	TCRBV12	TCRBV12-03/12-04	01				TCRBD02-01	TCRBD02	TCRBD02-01				01,02	TCRBJ02-05*01	TCRBJ02	TCRBJ02-05	01				6	1	4	7	4	2	42	53	57	62	63	1	In	VDJ
AGCTCTCTGGAGCTGGGGGACTCAGCTTTGTATTTCTGTGCCAGCAGCCTAAGCCCACAGCAGACAGATACGCAGTATTTTGGCCCA	CASSLSPQQTDTQYF	1	3.717472118959108E-4	45	TCRBV09-01*01	TCRBV09	TCRBV09-01	01				TCRBD01-01*01	TCRBD01	TCRBD01-01	01				TCRBJ02-03*01	TCRBJ02	TCRBJ02-03	01				4	3	3	5	8	3	36	48	56	60	63	1	In	VDJ
GTGAGCACCTTGGAGCTGGGGGACTCGGCCCTTTATCTTTGCGCCAGCAGCTGGTGGACTAGCACAGATACGCAGTATTTTGGCCCA	CASSWWTSTDTQYF	1	3.717472118959108E-4	42	TCRBV05-01*01	TCRBV05	TCRBV05-01	01				TCRBD02-01	TCRBD02	TCRBD02-01				01,02	TCRBJ02-03*01	TCRBJ02	TCRBJ02-03	01				3	0	1	10	3	0	39	52	55	-1	60	1	In	VDJ
[truncated: 584 more rows]
[truncated: 2 more columns]
