# Supplementary material for: Preoperative immune checkpoint inhibition and cryoablation in early-stage breast cancer
Source: iScience. 2024 Jan 12;27(2):108880. doi: 10.1016/j.isci.2024.108880 (PMC10850740; doi:10.1016/j.isci.2024.108880)
Supplement: Data S1. Metadata file for TCR clone abundance tables provided in the supplement [file mmc2.zip › 16-495-5TE_TCRB.tsv]

nucleotide	aminoAcid	count (templates/reads)	frequencyCount (%)	cdr3Length	vMaxResolved	vFamilyName	vGeneName	vGeneAllele	vFamilyTies	vGeneNameTies	vGeneAlleleTies	dMaxResolved	dFamilyName	dGeneName	dGeneAllele	dFamilyTies	dGeneNameTies	dGeneAlleleTies	jMaxResolved	jFamilyName	jGeneName	jGeneAllele	jFamilyTies	jGeneNameTies	jGeneAlleleTies	vDeletion	n1Insertion	d5Deletion	d3Deletion	n2Insertion	jDeletion	vIndex	n1Index	dIndex	n2Index	jIndex	estimatedNumberGenomes	sequenceStatus	cloneResolved	vOrphon	dOrphon	jOrphon	vFunction	dFunction	jFunction	fractionNucleated	vAlignLength	vAlignSubstitutionCount	vAlignSubstitutionIndexes
GTGACCAGTGCCCATCCTGAAGACAGCAGCTTCTACATCTGCAGTGCTAGAGGGACAGGTGACTCCTACGAGCAGTACTTCGGGCCG	CSARGTGDSYEQYF	26	0.008855585831062671	42	TCRBV20	TCRBV20				TCRBV20-01,TCRBV20-or09_02		TCRBD01-01*01	TCRBD01	TCRBD01-01	01				TCRBJ02-07*01	TCRBJ02	TCRBJ02-07	01				1	3	1	4	0	0	39	-1	52	59	62	26	In	VDJ
ATCCAGCCCTCAGAACCCAGGGACTCAGCTGTGTACTTCTGTGCCAGCAGCCGAGACGACAGCGTCTACGAGCAGTACTTCGGGCCG	CASSRDDSVYEQYF	24	0.008174386920980926	42	TCRBV12	TCRBV12				TCRBV12-03/12-04,TCRBV12-04		TCRBD01-01*01	TCRBD01	TCRBD01-01	01				TCRBJ02-07*01	TCRBJ02	TCRBJ02-07	01				6	3	2	5	7	3	39	50	57	62	65	24	In	VDJ
CAGCCTGCAGAGCTTGGGGACTCGGCCGTGTATCTCTGTGCCAGCAGTTTAAGGGGCCCGGCCTACAATGAGCAGTTCTTCGGGCCA	CASSLRGPAYNEQFF	10	0.0034059945504087193	45	TCRBV11-03*01	TCRBV11	TCRBV11-03	01				TCRBD01-01*01	TCRBD01	TCRBD01-01	01				TCRBJ02-01*01	TCRBJ02	TCRBJ02-01	01				2	5	5	2	0	2	36	-1	51	56	61	10	In	VDJ
ACTGTGACATCGGCCCAAAAGAACCCGACAGCTTTCTATCTCTGTGCCAGTACCCGGGACTCCTATCAGCCCCAGCATTTTGGTGAT	CASTRDSYQPQHF	16	0.005449591280653951	39	TCRBV19-01*01	TCRBV19	TCRBV19-01	01				TCRBD02-01	TCRBD02	TCRBD02-01				01,02	TCRBJ01-05*01	TCRBJ01	TCRBJ01-05	01				7	3	0	10	3	5	42	52	55	61	64	16	In	VDJ
GTGAGCAACATGAGCCCTGAAGACAGCAGCATATATCTCTGCAGCGTTGTGGTGGAGTCTGGGGCCAACGTCCTGACTTTCGGGGCC	CSVVVESGANVLTF	8	0.0027247956403269754	42	TCRBV29-01	TCRBV29	TCRBV29-01				01,02	TCRBD02-01*02	TCRBD02	TCRBD02-01	02				TCRBJ02-06*01	TCRBJ02	TCRBJ02-06	01				4	0	10	2	4	1	39	49	53	-1	57	8	In	VDJ
CACGCCCTGCAGCCAGAAGACTCAGCCCTGTATCTCTGCGCCAGCAGCCAAGGAGGGACAGGACCCTACGAGCAGTACTTCGGGCCG	CASSQGGTGPYEQYF	15	0.005108991825613079	45	TCRBV04-01*01	TCRBV04	TCRBV04-01	01				TCRBD01-01*01	TCRBD01	TCRBD01-01	01				TCRBJ02-07*01	TCRBJ02	TCRBJ02-07	01				1	2	0	4	2	2	36	52	54	62	64	15	In	VDJ
GGAGTCAGGGGACACAGCACTGTATTTCTGTGCCAGCACCTTGACCCTAATTAAATTCGGGTTGGGGACGAGCAGTACTTCGGGCCG		9	0.0030653950953678476	53	TCRBV21-01*01	TCRBV21	TCRBV21-01	01								TCRBD01,TCRBD02	TCRBD01-01,TCRBD02-01		TCRBJ02-07*01	TCRBJ02	TCRBJ02-07	01				7	0	6	2	25	5	28	38	63	-1	67	9	Out	VDJ
CCAGCCTGCAGAGCTTGGGGACTCGGCCGTGTATCTCTGTGCCAGCAGCTTAGTAGGGGGCTGGACACTGAAGCTTTCTTTGGACAA		9	0.0030653950953678476	44	TCRBV11-03*01	TCRBV11	TCRBV11-03	01				TCRBD01-01*01	TCRBD01	TCRBD01-01	01				TCRBJ01-01*01	TCRBJ01	TCRBJ01-01	01				1	3	5	0	1	3	37	53	54	61	64	9	Out	VDJ
NNNNTGTCGGCTGCTCCCTCCCAGACATCTGTGTACTTCTGTGCCAGCAGTCCGGAAACTGAGGGGGGCGAGCAGTACTTCGGGCCG	CASSPETEGGEQYF	9	0.0030653950953678476	42	TCRBV06-05*01	TCRBV06	TCRBV06-05	01								TCRBD01,TCRBD02	TCRBD01-01,TCRBD02-01		TCRBJ02-07*01	TCRBJ02	TCRBJ02-07	01				5	1	5	1	10	6	39	51	61	67	68	9	In	VDJ
CTGGAGTCAGCTACCCGCTCCCAGACATCTGTGTATTTCTGCGCCAGCGCAAGAGGCGACGGAAACACTGAAGCTTTCTTTGGACAA	CASARGDGNTEAFF	2	6.811989100817438E-4	42	TCRBV10-02*01	TCRBV10	TCRBV10-02	01				TCRBD02-01*02	TCRBD02	TCRBD02-01	02				TCRBJ01-01*01	TCRBJ01	TCRBJ01-01	01				8	7	11	1	4	2	39	48	52	56	63	2	In	VDJ
ACAGAGCAGGAGGACTCGGCCGTGTATCTCTGTGCCAGCAGCCTAAATCTAGCGGGAGCGGGCACCGGGGAGCTGTTTTTTGGAGAA	CASSLNLAGAGTGELFF	2	6.811989100817438E-4	51	TCRBV07-02	TCRBV07	TCRBV07-02				01,02	TCRBD02-01*02	TCRBD02	TCRBD02-01	02				TCRBJ02-02*01	TCRBJ02	TCRBJ02-02	01				5	4	4	2	6	4	30	42	48	58	62	2	In	VDJ
GTCCGCTACCAGCTCCCAGACATCTGTGTACTTCTGTGCCATCAGTGACCGCCGGACAGGGCTTCCTATGGCTACACCTTCGGTTCG		11	0.003746594005449591	47	TCRBV10-03*01	TCRBV10	TCRBV10-03	01				TCRBD01-01*01	TCRBD01	TCRBD01-01	01				TCRBJ01-02*01	TCRBJ01	TCRBJ01-02	01				3	4	1	3	5	4	34	48	53	61	65	11	Out	VDJ
GTGACATCGGCCCAAAAGAACCCGACAGCTTTCTATCTCTGTGCCAGTCGCATGAGGACCTATAATTCACCCCTCCACTTTGGGAAT	CASRMRTYNSPLHF	4	0.0013623978201634877	42	TCRBV19-01*01	TCRBV19	TCRBV19-01	01				TCRBD02-01*02	TCRBD02	TCRBD02-01	02				TCRBJ01-06*01	TCRBJ01	TCRBJ01-06	01				8	1	11	1	5	2	39	48	53	57	58	4	In	VDJ
ACTGTGAGCAACATGAGCCCTGAAGACAGCAGCATATATCTCTGCAGCGTTACTGGGACGATTGACGGTGAGCAGTTCTTCGGGCCA	CSVTGTIDGEQFF	2	6.811989100817438E-4	39	TCRBV29-01	TCRBV29	TCRBV29-01				01,02					TCRBD01,TCRBD02	TCRBD01-01,TCRBD02-01		TCRBJ02-01*01	TCRBJ02	TCRBJ02-01	01				5	9	0	7	3	9	42	51	54	59	68	2	In	VDJ
GAGTCGCCCAGCCCCAACCAGACCTCTCTGTACTTCTGTGCCAGCAGTTTGCAGGGAGGAGGGAATCAGCCCCAGCATTTTGGTGAT	CASSLQGGGNQPQHF	6	0.0020435967302452314	45	TCRBV27-01*01	TCRBV27	TCRBV27-01	01				TCRBD02-01*02	TCRBD02	TCRBD02-01	02				TCRBJ01-05*01	TCRBJ01	TCRBJ01-05	01				3	4	9	1	3	4	36	50	53	59	63	6	In	VDJ
TCCGCCAGCACCAACCAGACATCTATGTACCTCTGTGCCAGCGGCTTCCCCAGGGTGATCTCGAACACTGAAGCTTTCTTTGGACAA	CASGFPRVISNTEAFF	5	0.0017029972752043597	48	TCRBV28-01*01	TCRBV28	TCRBV28-01	01				TCRBD01-01*01	TCRBD01	TCRBD01-01	01				TCRBJ01-01*01	TCRBJ01	TCRBJ01-01	01				8	7	4	3	8	1	33	42	50	55	62	5	In	VDJ
CGTCTGCTGTACCCTCTCAGACATCTGTGTACTTCTGTGCCGGGAAGGGGAGAGGGACACACTAACTATGGCTACACCTTCGGTTCG		10	0.0034059945504087193	46	TCRBV06-04*01	TCRBV06	TCRBV06-04	01				TCRBD01-01*01	TCRBD01	TCRBD01-01	01				TCRBJ01-02*01	TCRBJ01	TCRBJ01-02	01				11	2	0	6	12	0	35	41	53	59	61	10	Out	VDJ
CTCAAGATCCAGCCTGCAGAGCTTGGGGACTCGGCCATGTATCTCTGTGCCAGCAGCTTAAAGAACAATGAGCAGTTCTTCGGGCCA	CASSLKNNEQFF	4	0.0013623978201634877	36	TCRBV11-01*01	TCRBV11	TCRBV11-01	01								TCRBD01,TCRBD02	TCRBD01-01,TCRBD02-01		TCRBJ02-01*01	TCRBJ02	TCRBJ02-01	01				2	0	2	8	2	5	45	60	62	-1	64	4	In	VDJ
TGACAGTGACCAGTGCCCATCCTGAAGACAGCAGCTTCTACATCTGCAGTGCTCAAAGACTAGTTCTGCGAGCAGTTCTTCGGGCCA		3	0.0010217983651226157	37	TCRBV20	TCRBV20				TCRBV20-01,TCRBV20-or09_02		TCRBD02-01	TCRBD02	TCRBD02-01				01,02	TCRBJ02-01*01	TCRBJ02	TCRBJ02-01	01				5	6	2	8	4	10	44	53	57	63	69	3	Out	VDJ
CTGACAGTGACCAGTGCCCATCCTGAAGACAGCAGCTTCTACATCTGCAGTGCTAGAGATACGGAGACTGAAGCTTTCTTTGGACAA	CSARDTETEAFF	13	0.0044277929155313355	36	TCRBV20	TCRBV20				TCRBV20-01,TCRBV20-or09_02		TCRBD02-01*02	TCRBD02	TCRBD02-01	02				TCRBJ01-01*01	TCRBJ01	TCRBJ01-01	01				0	0	10	2	3	5	45	59	62	-1	66	13	In	VDJ
TCCCTGGAGCTTGGTGACTCTGCTGTGTATTTCTGTGCCAGCAGCCAATGGGGGGCTGGGAGCAATCAGCCCCAGCATTTTGGTGAT	CASSQWGAGSNQPQHF	1	3.405994550408719E-4	48	TCRBV03-01/03-02*01	TCRBV03	TCRBV03-01/03-02	01								TCRBD01,TCRBD02	TCRBD01-01,TCRBD02-01		TCRBJ01-05*01	TCRBJ01	TCRBJ01-05	01				2	4	6	0	2	1	33	48	50	56	60	1	In	VDJ
CAGCCCCAACCAGACCTCTCTGTACTTCTGTGCCAGCAGTTCAGACTCCTCCAGGGGTTCCTCTCCTACGAGCAGTACTTCGGGCCG		1	3.405994550408719E-4	53	TCRBV27-01*01	TCRBV27	TCRBV27-01	01				TCRBD01-01*01	TCRBD01	TCRBD01-01	01				TCRBJ02-07*01	TCRBJ02	TCRBJ02-07	01				4	5	4	2	10	0	28	41	51	57	62	1	Out	VDJ
CGCACAGAGCAGGAGGACTCCGCCGTGTATCTCTGTGCCAGCAGCTTAGATGTTAGCGGGATCTACAATGAGCAGTTCTTCGGGCCA	CASSLDVSGIYNEQFF	8	0.0027247956403269754	48	TCRBV07-08*01	TCRBV07	TCRBV07-08	01				TCRBD02-01*02	TCRBD02	TCRBD02-01	02				TCRBJ02-01*01	TCRBJ02	TCRBJ02-01	01				1	1	5	3	4	3	33	49	53	61	62	8	In	VDJ
TGACAGTGACCAGTGCCCATCCTGAAGACAGCAGCTTCTACATACGGGGCCAGGGGGCCTAGCACAGATACGCAGTATTTTGGCCCA		5	0.0017029972752043597	37	TCRBV20	TCRBV20				TCRBV20-01,TCRBV20-or09_02		TCRBD01-01*01	TCRBD01	TCRBD01-01	01				TCRBJ02-03*01	TCRBJ02	TCRBJ02-03	01				15	2	4	0	7	0	44	43	50	58	60	5	Out	VDJ
NTGAAGATCCAGCCCTCAGAACCCAGGGACTCAGCTGTGTACTTCTGTGCCAGCAGTTTAGGGGTCTATGGCTACACCTTCGGTTCG	CASSLGVYGYTF	1	3.405994550408719E-4	36	TCRBV12-03/12-04*01	TCRBV12	TCRBV12-03/12-04	01								TCRBD01,TCRBD02	TCRBD01-01,TCRBD02-01		TCRBJ01-02*01	TCRBJ01	TCRBJ01-02	01				1	1	0	9	0	4	45	-1	61	64	65	1	In	VDJ
CCTGCAGAGCTTGGGGACTCGGCCATGTATCTCTGTGCCAGCAGCCGACTAGCGGGAGGGAGGGCAGATACGCAGTATTTTGGCCCA	CASSRLAGGRADTQYF	3	0.0010217983651226157	48	TCRBV11-01*01	TCRBV11	TCRBV11-01	01				TCRBD02-01*02	TCRBD02	TCRBD02-01	02				TCRBJ02-03*01	TCRBJ02	TCRBJ02-03	01				5	4	2	0	1	4	33	45	46	60	64	3	In	VDJ
CCTCAGAACCGGGAGACACGGCACTGTATCTCTGCGCCAGCAGTCAGTCCCGGGACAGGGGACACCGGGGAGCTGTTTTTTGGAGAA		2	6.811989100817438E-4	49	TCRBV23-01*01	TCRBV23	TCRBV23-01	01				TCRBD01-01*01	TCRBD01	TCRBD01-01	01				TCRBJ02-02*01	TCRBJ02	TCRBJ02-02	01				3	0	0	2	5	3	32	46	51	-1	61	2	Out	VDJ
NACTCTGAAGATCCAGCGCACAGAGCAGGGGGACTCAGCTGTGTATCTCTGTGCCAGCAGCTTGGAAGGGGCATCACCTTCGGTTCG		8	0.0027247956403269754	32	TCRBV07-04*01	TCRBV07	TCRBV07-04	01				TCRBD01-01*01	TCRBD01	TCRBD01-01	01				TCRBJ01-02*01	TCRBJ01	TCRBJ01-02	01				3	3	5	2	3	13	49	63	66	71	74	8	Out	VDJ
TCGGCTGCTCCCTCCCAGACATCTGTGTACTTCTGTGCCAGCAGTTACTCGACCGTTGGGCTGAACACTGAAGCTTTCTTTGGACAA	CASSYSTVGLNTEAFF	7	0.0023841961852861036	48	TCRBV06-05*01	TCRBV06	TCRBV06-05	01				TCRBD01-01*01	TCRBD01	TCRBD01-01	01				TCRBJ01-01*01	TCRBJ01	TCRBJ01-01	01				0	0	8	0	7	0	33	50	57	-1	61	7	In	VDJ
CAGCCTGCAGAGCTTGGGGACTCGGCCGTGTATCTCTGTGCCAGCAGCTTAGCCTCGGAAGTAGTCGGCGAGCAGTACTTCGGGCCG	CASSLASEVVGEQYF	2	6.811989100817438E-4	45	TCRBV11-03*01	TCRBV11	TCRBV11-03	01								TCRBD01,TCRBD02	TCRBD01-01,TCRBD02-01		TCRBJ02-07*01	TCRBJ02	TCRBJ02-07	01				1	9	1	8	4	6	36	52	56	59	68	2	In	VDJ
CTGGAGTCCGCCAGCACCAACCAGACATCTATGTACCTCTGTGCCAGCAGAAAACAGGGGGGAGATGAAAAACTGTTTTTTGGCAGT	CASRKQGGDEKLFF	6	0.0020435967302452314	42	TCRBV28-01*01	TCRBV28	TCRBV28-01	01				TCRBD01-01*01	TCRBD01	TCRBD01-01	01				TCRBJ01-04*01	TCRBJ01	TCRBJ01-04	01				6	3	3	1	3	6	39	50	53	61	64	6	In	VDJ
CGGTCCACAAAGCTGGAGGACTCAGCCATGTACTTCTGTGCCAGCAGTGAGCAGGGACAGGGGTCAGACATTCAGTACTTCGGCGCC	CASSEQGQGSDIQYF	10	0.0034059945504087193	45	TCRBV02-01	TCRBV02	TCRBV02-01				01,03	TCRBD01-01*01	TCRBD01	TCRBD01-01	01				TCRBJ02-04*01	TCRBJ02	TCRBJ02-04	01				3	4	0	2	3	8	36	50	53	63	67	10	In	VDJ
CACATCAATTCCCTGGAGCTTGGTGACTCTGCTGTGTATTTCTGTGCCAGCAGCCAAGATAGCAATCAGCCCCAGCATTTTGGTGAT	CASSQDSNQPQHF	1	3.405994550408719E-4	39	TCRBV03-01/03-02*01	TCRBV03	TCRBV03-01/03-02	01											TCRBJ01-05*01	TCRBJ01	TCRBJ01-05	01				0	0	0	0	0	0	42	-1	-1	-1	59	1	In	VJ
GTGACATCGGCCCAAAAGAACCCGACAGCTTTCTATCTCTGTGCCAGTAGTTTGACAGGGACTAACTATGGCTACACCTTCGGTTCG	CASSLTGTNYGYTF	1	3.405994550408719E-4	42	TCRBV19-01*01	TCRBV19	TCRBV19-01	01				TCRBD01-01*01	TCRBD01	TCRBD01-01	01				TCRBJ01-02*01	TCRBJ01	TCRBJ01-02	01				5	1	2	3	2	0	39	51	53	60	61	1	In	VDJ
GAGCACCTTGGAGCTGGGGGACTCGGCCCTTTATCTTTGCGCCAGCAGCCTATAGCGGGAACGGGGAATGAGCAGTTCTTCGGGCCA		6	0.0020435967302452314	44	TCRBV05-01*01	TCRBV05	TCRBV05-01	01				TCRBD02-01*02	TCRBD02	TCRBD02-01	02				TCRBJ02-01*01	TCRBJ02	TCRBJ02-01	01				4	6	5	3	3	7	37	49	52	60	66	6	Out	VDJ
GCCCAAAAGAACCCGACAGCTTTCTATCTCTGTGCCAGTAGTATAGGCCGGATCCGAAGCTCCTACAATGAGCAGTTCTTCGGGCCA	CASSIGRIRSSYNEQFF	4	0.0013623978201634877	51	TCRBV19-01*01	TCRBV19	TCRBV19-01	01								TCRBD01,TCRBD02	TCRBD01-01,TCRBD02-01		TCRBJ02-01*01	TCRBJ02	TCRBJ02-01	01				1	7	1	8	3	0	30	46	49	52	59	4	In	VDJ
CTGAAGATCCAGCGCACAGAGCGGGGGGACTCAGCCGTGTATCTCTGTGCCAGCAGCTTACAGGGTACCGAGCAGTACTTCGGGCCG	CASSLQGTEQYF	2	6.811989100817438E-4	36	TCRBV07-03*01	TCRBV07	TCRBV07-03	01				TCRBD01-01*01	TCRBD01	TCRBD01-01	01				TCRBJ02-07*01	TCRBJ02	TCRBJ02-07	01				2	3	4	3	0	6	45	-1	60	65	68	2	In	VDJ
ATCCGGTCCACAAAGCTGGAGGACTCAGCCATGTACTTCTGTGCCAGCAGGTCCGGGACTTCGTTCTCTGGCTACACCTTCGGTTCG	CASRSGTSFSGYTF	2	6.811989100817438E-4	42	TCRBV02-01	TCRBV02	TCRBV02-01				01,03	TCRBD02-01	TCRBD02	TCRBD02-01				01,02	TCRBJ01-02*01	TCRBJ01	TCRBJ01-02	01				6	8	0	10	4	7	39	50	54	60	68	2	In	VDJ
TCGCCCAGCCCCAACCAGACCTCTCTGTACTTCTGTGCCAGCAGTTTCTCCTCGGGACAGGGTTACACTGAAGCTTTCTTTGGACAA	CASSFSSGQGYTEAFF	4	0.0013623978201634877	48	TCRBV27-01*01	TCRBV27	TCRBV27-01	01				TCRBD01-01*01	TCRBD01	TCRBD01-01	01				TCRBJ01-01*01	TCRBJ01	TCRBJ01-01	01				3	2	0	3	6	3	33	47	53	62	64	4	In	VDJ
ACTCTGAAGATCCAGCGCACAGAGCAGGGGGACTCGGCCATGTATCTCTGTGCCAGCAGCGGAAGCTTAGAAGCTTTCTTTGGACAA	CASSGSLEAFF	13	0.0044277929155313355	33	TCRBV07-09*01	TCRBV07	TCRBV07-09	01								TCRBD01,TCRBD02	TCRBD01-01,TCRBD02-01		TCRBJ01-01*01	TCRBJ01	TCRBJ01-01	01				5	6	1	8	0	8	48	-1	60	63	69	13	In	VDJ
ATCCTGGAGTCGCCCAGCCCCAACCAGACCTCTCTGTACTTCTGTGCCAGCAGGGGACAGGGGACCTACGAGCAGTACTTCGGGCCG	CASRGQGTYEQYF	2	6.811989100817438E-4	39	TCRBV27-01*01	TCRBV27	TCRBV27-01	01				TCRBD01-01*01	TCRBD01	TCRBD01-01	01				TCRBJ02-07*01	TCRBJ02	TCRBJ02-07	01				6	1	0	2	0	2	42	-1	53	63	64	2	In	VDJ
CAACTCTGACTGTGAGCAACATGAGCCCTGAAGACAGCAGCATATATCTCTGCAGCGTTGAGGGGGCAGCCCCAGCATTTTGGTGAT		2	6.811989100817438E-4	31	TCRBV29-01*01	TCRBV29	TCRBV29-01	01								TCRBD01,TCRBD02	TCRBD01-01,TCRBD02-01		TCRBJ01-05*01	TCRBJ01	TCRBJ01-05	01				3	0	6	1	0	7	50	-1	61	-1	66	2	Out	VDJ
TGACATCGGCCCAAAAGAACCCGACAGCTTTCTATCTCTGTGCCAGTAGTCCACAGGGGGTCCTACAATGAGCAGTTCTTCGGGCCA		1	3.405994550408719E-4	43	TCRBV19-01*01	TCRBV19	TCRBV19-01	01				TCRBD01-01*01	TCRBD01	TCRBD01-01	01				TCRBJ02-01*01	TCRBJ02	TCRBJ02-01	01				5	0	3	1	2	1	38	50	52	-1	60	1	Out	VDJ
TCTGCCATCCCCAACCAGACAGCTCTTTACTTCTGTGCCACCAGCGACCCAAGCGGGAGGTTCACAGATACGCAGTATTTTGGCCCA	CATSDPSGRFTDTQYF	1	3.405994550408719E-4	48	TCRBV24-01*01	TCRBV24	TCRBV24-01	01				TCRBD02-01*02	TCRBD02	TCRBD02-01	02				TCRBJ02-03*01	TCRBJ02	TCRBJ02-03	01				7	2	6	1	7	2	33	44	51	60	62	1	In	VDJ
ATCCGGTCCACAAAGCTGGAGGACTCAGCCATGTACTTCTGTGCCAGCAGCGGACAGGGGGCGTCCGGGGAGCTGTTTTTTGGAGAA	CASSGQGASGELFF	1	3.405994550408719E-4	42	TCRBV02-01	TCRBV02	TCRBV02-01				01,03	TCRBD01-01*01	TCRBD01	TCRBD01-01	01				TCRBJ02-02*01	TCRBJ02	TCRBJ02-02	01				6	2	1	0	1	6	39	50	51	62	64	1	In	VDJ
GGGGGACTCGGCCCTTTATCTTTGCGCCAGCAGCTCCTTAAAGGACGAAATTCCTTCACAACTAATGAAAAACTGTTTTTTGGCAGT		1	3.405994550408719E-4	59	TCRBV05-01*01	TCRBV05	TCRBV05-01	01								TCRBD01,TCRBD02	TCRBD01-01,TCRBD02-01		TCRBJ01-04*01	TCRBJ01	TCRBJ01-04	01				3	12	1	7	7	0	22	35	42	46	58	1	Out	VDJ
AAGATCCGGTCCACAAAGCTGGAGGACTCAGCCATGTACTTCTGTGCCAGCAGCGTCTGGGCCAATCAGCCCCAGCATTTTGGTGAT	CASSVWANQPQHF	2	6.811989100817438E-4	39	TCRBV02-01	TCRBV02	TCRBV02-01				01,03	TCRBD01-01*01	TCRBD01	TCRBD01-01	01				TCRBJ01-05*01	TCRBJ01	TCRBJ01-05	01				6	0	8	0	5	3	42	53	58	-1	62	2	In	VDJ
TGCCTTGGAGCTGGGGGACTCGGCCCTGTATCTCTGTGCCAGAAGGATAGGGTTCCCTCTGGGGCCAACGTCCTGACTTTCGGGGCC		1	3.405994550408719E-4	47	TCRBV05-03	TCRBV05	TCRBV05-03				01,02					TCRBD01,TCRBD02	TCRBD01-01,TCRBD02-01		TCRBJ02-06*01	TCRBJ02	TCRBJ02-06	01				5	4	5	3	3	0	34	45	48	52	56	1	Out	VDJ
AAGATCCAGCCCTCAGAACCCAGGGACTCAGCTGTGTACTTCTGTGCCAGCAGTTTCGACAGGGGCTATGGCTACACCTTCGGTTCG	CASSFDRGYGYTF	2	6.811989100817438E-4	39	TCRBV12-03/12-04*01	TCRBV12	TCRBV12-03/12-04	01				TCRBD01-01*01	TCRBD01	TCRBD01-01	01				TCRBJ01-02*01	TCRBJ01	TCRBJ01-02	01				3	0	2	2	1	4	42	56	57	-1	65	2	In	VDJ
GTGAACGCCTTGTTGCTGGGGGACTCGGCCCTCTATCTCTGTGCCAGCAGCTTGCTCGGGGCGAACTATGGCTACACCTTCGGTTCG	CASSLLGANYGYTF	3	0.0010217983651226157	42	TCRBV05-06*01	TCRBV05	TCRBV05-06	01								TCRBD01,TCRBD02	TCRBD01-01,TCRBD02-01		TCRBJ01-02*01	TCRBJ01	TCRBJ01-02	01				1	1	7	0	3	2	39	54	57	62	63	3	In	VDJ
GTGAGCACCTTGGAGCTGGGGGACTCGGCCCTTTATCTTTGCGCCAGCAGCTTGGGAGGGAGCACAGATACGCAGTATTTTGGCCCA	CASSLGGSTDTQYF	1	3.405994550408719E-4	42	TCRBV05-01*01	TCRBV05	TCRBV05-01	01				TCRBD02-01*02	TCRBD02	TCRBD02-01	02				TCRBJ02-03*01	TCRBJ02	TCRBJ02-03	01				0	0	11	0	0	0	39	-1	55	-1	60	1	In	VDJ
CTGGAGTCCGCCAGCACCAACCAGACATCTATGTACCTCTGTGCCAGCAGTTGGGACAGGGAGGTACAGCCCCAGCATTTTGGTGAT	CASSWDREVQPQHF	3	0.0010217983651226157	42	TCRBV28-01*01	TCRBV28	TCRBV28-01	01				TCRBD01-01*01	TCRBD01	TCRBD01-01	01				TCRBJ01-05*01	TCRBJ01	TCRBJ01-05	01				4	5	0	3	0	7	39	-1	52	61	66	3	In	VDJ
CAGCCTGCAGAGCTTGGGGACTCGGCCGTGTATCTCTGTGCCAGCAGCTTAGACCTGACTAGTATGTACGAGCAGTACTTCGGGCCG	CASSLDLTSMYEQYF	1	3.405994550408719E-4	45	TCRBV11-03*01	TCRBV11	TCRBV11-03	01				TCRBD02-01	TCRBD02	TCRBD02-01				01,02	TCRBJ02-07*01	TCRBJ02	TCRBJ02-07	01				0	4	2	8	3	4	36	53	56	62	66	1	In	VDJ
CTGAGTTCTAAGAAGCTCCTTCTCAGTGACTCTGGCTTCTATCTCTGTGCCTGGAGGTTGGCGAACTATGGCTACACCTTCGGTTCG	CAWRLANYGYTF	2	6.811989100817438E-4	36	TCRBV30-01*01	TCRBV30	TCRBV30-01	01								TCRBD01,TCRBD02	TCRBD01-01,TCRBD02-01		TCRBJ01-02*01	TCRBJ01	TCRBJ01-02	01				3	1	9	0	3	2	45	56	59	62	63	2	In	VDJ
CTGAAGATCCGGTCCACAAAGCTGGAGGACTCAGCCATGTACTTCTGTGCCAGCAGTGATTTCACAGATACGCAGTATTTTGGCCCA	CASSDFTDTQYF	5	0.0017029972752043597	36	TCRBV02-01	TCRBV02	TCRBV02-01				01,03								TCRBJ02-03*01	TCRBJ02	TCRBJ02-03	01				3	3	0	0	0	2	45	-1	-1	59	62	5	In	VJ
CAGCCCTCAGAACCCAGGGACTCAGCTGTGTACTTCTGTGCCAGCAGTTTAGGGGCGGGACCCTCCTACGAGCAGTACTTCGGGCCG	CASSLGAGPSYEQYF	4	0.0013623978201634877	45	TCRBV12	TCRBV12				TCRBV12-03/12-04,TCRBV12-04		TCRBD02-01*02	TCRBD02	TCRBD02-01	02				TCRBJ02-07*01	TCRBJ02	TCRBJ02-07	01				1	2	7	3	2	0	36	52	54	60	62	4	In	VDJ
AATTCCCTGGAGCTTGGTGACTCTGCTGTGTATTTCTGTGCCAGCAGTGGGTGACGGGAGATTCGGGATACGCAGTATTTTGGCCCA	CASSG*REIRDTQYF	2	6.811989100817438E-4	45	TCRBV03-01/03-02*01	TCRBV03	TCRBV03-01/03-02	01				TCRBD02-01*02	TCRBD02	TCRBD02-01	02				TCRBJ02-03*01	TCRBJ02	TCRBJ02-03	01				6	6	8	2	7	6	36	47	54	60	66	2	Stop	VDJ
ATCCGGTCCACAAAGCTGGAGGACTCAGCCATGTACTTCTGTGCCAGCAGAATACAGGGCCCGGGGACTGAAGCTTTCTTTGGACAA	CASRIQGPGTEAFF	2	6.811989100817438E-4	42	TCRBV02-01	TCRBV02	TCRBV02-01				01,03	TCRBD01-01*01	TCRBD01	TCRBD01-01	01				TCRBJ01-01*01	TCRBJ01	TCRBJ01-01	01				6	7	3	3	3	5	39	50	53	59	66	2	In	VDJ
GAGTCCGCCAGCACCAACCAGACATCTATGTACCTCTGTGCCAGCAGTTTATGGGGGCCCGGGGCCAACGTCCTGACTTTCGGGGCC	CASSLWGPGANVLTF	1	3.405994550408719E-4	45	TCRBV28-01*01	TCRBV28	TCRBV28-01	01				TCRBD01-01*01	TCRBD01	TCRBD01-01	01				TCRBJ02-06*01	TCRBJ02	TCRBJ02-06	01				0	2	7	0	0	4	36	-1	53	58	60	1	In	VDJ
ACCAGTGCCCATCCTGAAGACAGCAGCTTCTACATCTGCAGTGCTGGGACTAGCGCTAGGGACACAGATACGCAGTATTTTGGCCCA	CSAGTSARDTDTQYF	4	0.0013623978201634877	45	TCRBV20	TCRBV20				TCRBV20-01,TCRBV20-or09_02		TCRBD02-01	TCRBD02	TCRBD02-01				01,02	TCRBJ02-03*01	TCRBJ02	TCRBJ02-03	01				5	7	0	6	0	2	36	-1	45	55	62	4	In	VDJ
AGTTCTAAGAAGCTCCTTCTCAGTGACTCTGGCTTCTATCTCTGTGCCTGGAGTCAGGGGAATAATTCACCCCTCCACTTTGGGAAT	CAWSQGNNSPLHF	1	3.405994550408719E-4	39	TCRBV30-01*01	TCRBV30	TCRBV30-01	01				TCRBD01-01*01	TCRBD01	TCRBD01-01	01				TCRBJ01-06*01	TCRBJ01	TCRBJ01-06	01				2	1	4	2	0	5	42	-1	54	60	61	1	In	VDJ
CTCCCAAACATCTGTGTACTTCTGTGCCAGCAGTTACTCGAGTGATCGGTCGGGCAGGGGGTTCCCCCTGGCTACACCTTCGGTTCG		3	0.0010217983651226157	59	TCRBV06-02/06-03*01	TCRBV06	TCRBV06-02/06-03	01				TCRBD01-01*01	TCRBD01	TCRBD01-01	01				TCRBJ01-02*01	TCRBJ01	TCRBJ01-02	01				0	7	4	1	15	7	22	39	54	61	68	3	Out	VDJ
GCCCAAAAGAACCCGACAGCTTTCTATCTCTGTGCCAGTAGTATGGGACTAGCGGGAGTTTTTTACAATGAGCAGTTCTTCGGGCCA	CASSMGLAGVFYNEQFF	4	0.0013623978201634877	51	TCRBV19-01*01	TCRBV19	TCRBV19-01	01				TCRBD02-01*02	TCRBD02	TCRBD02-01	02				TCRBJ02-01*01	TCRBJ02	TCRBJ02-01	01				3	5	0	2	0	4	30	-1	44	58	63	4	In	VDJ
CGCACAGAGCAGGGGGACTCGGCCATGTATCTCTGTGCCAGCAGCTTAACAGATAGCGGGCCTTACAATGAGCAGTTCTTCGGGCCA	CASSLTDSGPYNEQFF	3	0.0010217983651226157	48	TCRBV07-09*01	TCRBV07	TCRBV07-09	01				TCRBD02-01	TCRBD02	TCRBD02-01				01,02	TCRBJ02-01*01	TCRBJ02	TCRBJ02-01	01				2	3	5	4	5	4	33	48	53	60	63	3	In	VDJ
ACCTTGGAGCTGGGGGACTCGGCCCTTTATCTTTGCGCCAGCAGCCCCTCGGAGCGGGCGTCTATCGGGGAGCTGTTTTTTGGAGAA	CASSPSERASIGELFF	1	3.405994550408719E-4	48	TCRBV05-01*01	TCRBV05	TCRBV05-01	01				TCRBD02-01	TCRBD02	TCRBD02-01				01,02	TCRBJ02-02*01	TCRBJ02	TCRBJ02-02	01				4	7	6	4	7	7	33	45	52	58	65	1	In	VDJ
AGTCCACGGAGTCAGGGGACACAGCACTGTATTTCTGTGCCAGCACCCCAGAGACAGGGACAACATCAGCCCCAGCATTTTGGTGAT		1	3.405994550408719E-4	46	TCRBV21-01*01	TCRBV21	TCRBV21-01	01				TCRBD01-01*01	TCRBD01	TCRBD01-01	01				TCRBJ01-05*01	TCRBJ01	TCRBJ01-05	01				7	5	2	3	7	5	35	45	52	59	64	1	Out	VDJ
GCAGAGCTTGGGGACTCGGCCGTGTATCTCTGTGCCAGCACGCCCACCGCGGGAGGGGACGGCCACTATGGCTACACCTTCGGTTCG	CASTPTAGGDGHYGYTF	2	6.811989100817438E-4	51	TCRBV11-03*01	TCRBV11	TCRBV11-03	01				TCRBD02-01*02	TCRBD02	TCRBD02-01	02				TCRBJ01-02*01	TCRBJ01	TCRBJ01-02	01				7	7	7	0	8	3	30	40	48	57	64	2	In	VDJ
AAGATCCGGTCCACAAAGCTGGAGGACTCAGCCATGTACTTCTGTGCCAGCCGGCTTCAGGGGGAGTACGAGCAGTACTTCGGGCCG	CASRLQGEYEQYF	2	6.811989100817438E-4	39	TCRBV02-01	TCRBV02	TCRBV02-01				01,03	TCRBD01-01*01	TCRBD01	TCRBD01-01	01				TCRBJ02-07*01	TCRBJ02	TCRBJ02-07	01				8	2	4	1	6	4	42	51	57	64	66	2	In	VDJ
NTGAAGATCCAGCCCTCAGAACCCAGGGACTCAGCTGTGTACTTCTGTGCCAGCAGTTTAAGTCCTAGCGGTCTGTTCTTCGGGCCA	CASSLSPSGLFF	3	0.0010217983651226157	36	TCRBV12-03/12-04*01	TCRBV12	TCRBV12-03/12-04	01				TCRBD02-01	TCRBD02	TCRBD02-01				01,02	TCRBJ02-01*01	TCRBJ02	TCRBJ02-01	01				2	3	4	5	4	15	45	60	64	71	74	3	In	VDJ
GCGTCTGCTGTACCCTCTCAGACATCTGTGTACTTCTGTGCCAGCAGTGACTCTAGCGGGAGCACAGATACGCAGTATTTTGGCCCA	CASSDSSGSTDTQYF	2	6.811989100817438E-4	45	TCRBV06-04*01	TCRBV06	TCRBV06-04	01				TCRBD02-01	TCRBD02	TCRBD02-01				01,02	TCRBJ02-03*01	TCRBJ02	TCRBJ02-03	01				0	0	5	4	0	0	36	-1	53	-1	60	2	In	VDJ
GTGAGCAACATGAGCCCTGAAGACAGCAGCATATATCTCTGCAGCGCCCCTTTAGAGGGCAACACCGGGGAGCTGTTTTTTGGAGAA	CSAPLEGNTGELFF	1	3.405994550408719E-4	42	TCRBV29-01*03	TCRBV29	TCRBV29-01	03				TCRBD02-01*02	TCRBD02	TCRBD02-01	02				TCRBJ02-02*01	TCRBJ02	TCRBJ02-02	01				6	1	11	0	7	2	39	47	54	59	60	1	In	VDJ
GACCAGTGCCCATCCTGAAGACAGCAGCTTCTACATCTGCAGTGCTAGTAGGTCTAGGGCCCTAATGAAAAACTGTTTTTTGGCAGT		1	3.405994550408719E-4	44	TCRBV20-01*04	TCRBV20	TCRBV20-01	04								TCRBD01,TCRBD02	TCRBD01-01,TCRBD02-01		TCRBJ01-04*01	TCRBJ01	TCRBJ01-04	01				2	2	5	3	6	3	37	49	55	59	61	1	Out	VDJ
GCCTTGGAGCTGGACGACTCGGCCCTGTATCTCTGTGCCAGCGGGATCGATAGCGGGAGGGCTACCTACGAGCAGTACTTCGGGCCG	CASGIDSGRATYEQYF	3	0.0010217983651226157	48	TCRBV05-04*01	TCRBV05	TCRBV05-04	01				TCRBD02-01*02	TCRBD02	TCRBD02-01	02				TCRBJ02-07*01	TCRBJ02	TCRBJ02-07	01				7	3	5	0	8	2	33	42	50	61	64	3	In	VDJ
ACAGTGACCAGTGCCCATCCTGAAGACAGCAGCTTCTACATCTGCAGTGCTAATCCGCTAGCGAGGGAGACCCAGTACTTCGGGCCA	CSANPLARETQYF	1	3.405994550408719E-4	39	TCRBV20	TCRBV20				TCRBV20-01,TCRBV20-or09_02		TCRBD02-01	TCRBD02	TCRBD02-01				01,02	TCRBJ02-05*01	TCRBJ02	TCRBJ02-05	01				4	3	4	6	5	5	42	52	57	63	66	1	In	VDJ
NNNNNNNTGTCGGCTGCTCCCTCCCAAACATCTGTGTACTTCTGTGCCAGCTTGATCGCGGGGCAAGAGACCCAGTACTTCGGGCCA	CASLIAGQETQYF	2	6.811989100817438E-4	39	TCRBV06	TCRBV06				TCRBV06-02/06-03,TCRBV06-02		TCRBD02-01*01	TCRBD02	TCRBD02-01	01				TCRBJ02-05*01	TCRBJ02	TCRBJ02-05	01				8	0	7	3	6	2	42	51	57	-1	63	2	In	VDJ
CCTGGAGTCGCCCAGCCCCAACCAGACCTCTCTGTACTTCTGTGCCAGCAGTTTAGGAGGGTCGCAGATACGCAGTATTTTGGCCCA		1	3.405994550408719E-4	41	TCRBV27-01*01	TCRBV27	TCRBV27-01	01				TCRBD02-01*02	TCRBD02	TCRBD02-01	02				TCRBJ02-03*01	TCRBJ02	TCRBJ02-03	01				2	3	10	0	0	4	40	-1	55	61	64	1	Out	VDJ
GTGAACGCCTTGGAGCTGGAGGACTCGGCCCTGTATCTCTGTGCCAGCAGCTTCCTGGTCGTGACCGGGGAGCTGTTTTTTGGAGAA	CASSFLVVTGELFF	1	3.405994550408719E-4	42	TCRBV05-08*01	TCRBV05	TCRBV05-08	01								TCRBD01,TCRBD02	TCRBD01-01,TCRBD02-01		TCRBJ02-02*01	TCRBJ02	TCRBJ02-02	01				2	5	0	10	3	5	39	53	56	58	63	1	In	VDJ
GTGAGCACCTTGGAGCTGGGGGACTCGGCCCTTTATCTTTGCGCCAGCAGCTCGACAGGGGGTAACACTGAAGCTTTCTTTGGACAA	CASSSTGGNTEAFF	1	3.405994550408719E-4	42	TCRBV05-01*01	TCRBV05	TCRBV05-01	01				TCRBD01-01*01	TCRBD01	TCRBD01-01	01				TCRBJ01-01*01	TCRBJ01	TCRBJ01-01	01				3	1	2	1	1	2	39	52	53	62	63	1	In	VDJ
GCCCAGCCCCAACCAGACCTCTCTGTACTTCTGTGCCAGCAGTTTATCGCCACTAGCGGGAGGGCCTGCGAGCAGTACTTCGGGCCG		1	3.405994550408719E-4	50	TCRBV27-01*01	TCRBV27	TCRBV27-01	01				TCRBD02-01*02	TCRBD02	TCRBD02-01	02				TCRBJ02-07*01	TCRBJ02	TCRBJ02-07	01				0	4	3	0	3	6	31	48	51	64	68	1	Out	VDJ
GCAATCCTGTCCTCAGAACCGGGAGACACGGCACTGTATCTCTGCGCCAGCAGTCAATAAGGAGGGAGCGAGCAGTACTTCGGGCCG	CASSQ*GGSEQYF	1	3.405994550408719E-4	39	TCRBV23-01*01	TCRBV23	TCRBV23-01	01				TCRBD02-01*02	TCRBD02	TCRBD02-01	02				TCRBJ02-07*01	TCRBJ02	TCRBJ02-07	01				1	2	10	0	2	6	42	58	60	66	68	1	Stop	VDJ
AGCTCTCTGGAGCTGGGGGACTCAGCTTTGTATTTCTGTGCCAGCAGCGTAGCCGCAGTGGCTGGAAACACCATATATTTTGGAGAG	CASSVAAVAGNTIYF	1	3.405994550408719E-4	45	TCRBV09-01*01	TCRBV09	TCRBV09-01	01				TCRBD01-01*01	TCRBD01	TCRBD01-01	01				TCRBJ01-03*01	TCRBJ01	TCRBJ01-03	01				0	3	4	5	3	2	36	52	55	58	61	1	In	VDJ
AGCACCTTGGAGCTGGGGGACTCGGCCCTTTATCTTTGCGCCAGCAGCTTGGGAAACTCTGGGGCCAACGTCCTGACTTTCGGGGCC	CASSLGNSGANVLTF	3	0.0010217983651226157	45	TCRBV05-01*01	TCRBV05	TCRBV05-01	01								TCRBD01,TCRBD02	TCRBD01-01,TCRBD02-01		TCRBJ02-06*01	TCRBJ02	TCRBJ02-06	01				0	2	2	8	0	0	36	-1	52	54	56	3	In	VDJ
ACATCGGCCCAAAAGAACCCGACAGCTTTCTATCTCTGTGCCAGTAGTAGACTAGCGGGAGGGATCGGTGAGCAGTTCTTCGGGCCA	CASSRLAGGIGEQFF	1	3.405994550408719E-4	45	TCRBV19-01*01	TCRBV19	TCRBV19-01	01				TCRBD02-01*02	TCRBD02	TCRBD02-01	02				TCRBJ02-01*01	TCRBJ02	TCRBJ02-01	01				4	5	2	0	0	9	36	-1	49	63	68	1	In	VDJ
GCTCTCTGGAGCTGGGGGACTCAGCTTTGTATTTCTGTGCCAGCAGCCTGCGGACAGGGGGGCATCTATGGCTACACCTTCGGTTCG		1	3.405994550408719E-4	46	TCRBV09-01*01	TCRBV09	TCRBV09-01	01				TCRBD01-01*01	TCRBD01	TCRBD01-01	01				TCRBJ01-02*01	TCRBJ01	TCRBJ01-02	01				4	4	1	1	4	4	35	47	51	61	65	1	Out	VDJ
CTGAATGTGAACGCCTTGTTGCTGGGGGACTCGGCCCTCTATCTCTGTGCCAGCAGCTCACTGGGGGGGATAGCTTTCTTTGGACAA	CASSSLGGIAFF	2	6.811989100817438E-4	36	TCRBV05-06*01	TCRBV05	TCRBV05-06	01				TCRBD02-01*01	TCRBD02	TCRBD02-01	01				TCRBJ01-01*01	TCRBJ01	TCRBJ01-01	01				3	2	9	0	4	10	45	58	62	69	71	2	In	VDJ
AGTGCCCATCCTGAAGACAGCAGCTTCTACATCTGCAGTGCTAGCAGTTTCCGGGGATCGAGTAATGAAAAACTGTTTTTTGGCAGT	CSASSFRGSSNEKLFF	1	3.405994550408719E-4	48	TCRBV20	TCRBV20				TCRBV20-01,TCRBV20-or09_02		TCRBD02-01*01	TCRBD02	TCRBD02-01	01				TCRBJ01-04*01	TCRBJ01	TCRBJ01-04	01				3	6	8	3	7	4	33	44	51	56	62	1	In	VDJ
ATTCTGGAGTCCGCCAGCACCAACCAGACATCTATGTACCTCTGTGCCAGCAGTTCGGGACAAAGCGAAAAACTGTTTTTTGGCAGT	CASSSGQSEKLFF	1	3.405994550408719E-4	39	TCRBV28-01*01	TCRBV28	TCRBV28-01	01				TCRBD01-01*01	TCRBD01	TCRBD01-01	01				TCRBJ01-04*01	TCRBJ01	TCRBJ01-04	01				4	4	0	6	1	8	42	55	56	62	66	1	In	VDJ
CAGCCTGCAGAGCTTGGGGACTCGGCCGTGTATCTCTGTGCCAGCAGCGGAGGGAGCTCCTATAATTCACCCCTCCACTTTGGGAAT	CASSGGSSYNSPLHF	1	3.405994550408719E-4	45	TCRBV11-03*01	TCRBV11	TCRBV11-03	01				TCRBD02-01*02	TCRBD02	TCRBD02-01	02				TCRBJ01-06*01	TCRBJ01	TCRBJ01-06	01				5	2	10	0	0	0	36	-1	48	54	56	1	In	VDJ
ATCCAGCCTGCAGAGCTTGGGGACTCGGCCGTGTATCTCTGTGCCAGCAGCTTAGGGGTTGCGAACACTGAAGCTTTCTTTGGACAA	CASSLGVANTEAFF	1	3.405994550408719E-4	42	TCRBV11-03*01	TCRBV11	TCRBV11-03	01								TCRBD01,TCRBD02	TCRBD01-01,TCRBD02-01		TCRBJ01-01*01	TCRBJ01	TCRBJ01-01	01				1	4	0	9	0	1	39	-1	55	58	62	1	In	VDJ
ATCCAGCGCACAGAGCAGGGGGACTCGGCCATGTATCTCTGTGCCAGCAGCAGCTGGGACACAAACACTGAAGCTTTCTTTGGACAA	CASSSWDTNTEAFF	6	0.0020435967302452314	42	TCRBV07-09*01	TCRBV07	TCRBV07-09	01				TCRBD01-01*01	TCRBD01	TCRBD01-01	01				TCRBJ01-01*01	TCRBJ01	TCRBJ01-01	01				5	2	0	6	4	2	39	51	55	61	63	6	In	VDJ
NNNNNNNTGTCGGCTGCTCCCTCCCAGACATCTGTGTACTTCTGTGCCAGCAGTTACGAGCCAGATTATGGCTACACCTTCGGTTCG	CASSYEPDYGYTF	1	3.405994550408719E-4	39	TCRBV06-05*01	TCRBV06	TCRBV06-05	01								TCRBD01,TCRBD02	TCRBD01-01,TCRBD02-01		TCRBJ01-02*01	TCRBJ01	TCRBJ01-02	01				2	2	4	5	4	5	42	57	61	64	66	1	In	VDJ
AGTGCCCATCCTGAAGACAGCAGCTTCTACATCTGCAGTGCTAGAGATCCGGGGGCGACAAGGGACTATGGCTACACCTTCGGTTCG	CSARDPGATRDYGYTF	1	3.405994550408719E-4	48	TCRBV20	TCRBV20				TCRBV20-01,TCRBV20-or09_02						TCRBD01,TCRBD02	TCRBD01-01,TCRBD02-01		TCRBJ01-02*01	TCRBJ01	TCRBJ01-02	01				0	8	6	0	3	3	33	47	50	56	64	1	In	VDJ
CACGCCCTGCAGCCAGAAGACTCAGCCCTGTATCTCTGCGCCAGCAGCCAGGGCCCGACAGGGCCCTACGAGCAGTACTTCGGGCCG	CASSQGPTGPYEQYF	8	0.0027247956403269754	45	TCRBV04-01*01	TCRBV04	TCRBV04-01	01				TCRBD01-01*01	TCRBD01	TCRBD01-01	01				TCRBJ02-07*01	TCRBJ02	TCRBJ02-07	01				3	1	2	3	6	2	36	50	56	63	64	8	In	VDJ
GCCCATCCTGAAGACAGCAGCTTCTACATCTGCAGTGCTAGCCCAGCCCGCCAGGGGGGATACAAAAACATTCAGTACTTCGGCGCC	CSASPARQGGYKNIQYF	2	6.811989100817438E-4	51	TCRBV20	TCRBV20				TCRBV20-01,TCRBV20-or09_02		TCRBD01-01*01	TCRBD01	TCRBD01-01	01				TCRBJ02-04*01	TCRBJ02	TCRBJ02-04	01				3	4	4	1	10	3	30	41	51	58	62	2	In	VDJ
CACGCCCTGCAGCCAGAAGACTCAGCCCTGTATCTCTGCGCCAGCAGCCAAGTCCCCGGGAGTGGCTATGAGCAGTTCTTCGGGCCA	CASSQVPGSGYEQFF	1	3.405994550408719E-4	45	TCRBV04-01*01	TCRBV04	TCRBV04-01	01				TCRBD02-01*02	TCRBD02	TCRBD02-01	02				TCRBJ02-01*01	TCRBJ02	TCRBJ02-01	01				1	5	8	2	4	8	36	52	56	62	67	1	In	VDJ
ACCCTGCAGCCAGAAGACTCGGCCCTGTATCTCTGTGCCAGCAGCCAGACGGGACTAGCGGGAGAAGAGACCCAGTACTTCGGGCCA	CASSQTGLAGEETQYF	1	3.405994550408719E-4	48	TCRBV04-02*01	TCRBV04	TCRBV04-02	01				TCRBD02-01*02	TCRBD02	TCRBD02-01	02				TCRBJ02-05*01	TCRBJ02	TCRBJ02-05	01				3	0	0	2	3	3	33	47	50	-1	64	1	In	VDJ
ATCCGCTCACCAGGCCTGGGGGACGCAGCCATGTACCTGTGTGCCACCAGCAGAGATTTCGGGGGTACTGAAGCTTTCTTTGGACAA	CATSRDFGGTEAFF	1	3.405994550408719E-4	42	TCRBV15-01*02	TCRBV15	TCRBV15-01	02				TCRBD02-01*01	TCRBD02	TCRBD02-01	01				TCRBJ01-01*01	TCRBJ01	TCRBJ01-01	01				0	1	8	2	3	5	39	56	59	65	66	1	In	VDJ
CTCACTCTGGAGTCCGCTACCAGCTCCCAGACATCTGTGTACTTCTGTGCCATCAGTGAGTGGAGAGGGGAAGCTTTCTTTGGACAA	CAISEWRGEAFF	1	3.405994550408719E-4	36	TCRBV10-03*01	TCRBV10	TCRBV10-03	01				TCRBD02-01*02	TCRBD02	TCRBD02-01	02				TCRBJ01-01*01	TCRBJ01	TCRBJ01-01	01				1	0	11	0	3	8	45	61	64	-1	69	1	In	VDJ
CCTCAGAACCCAGGGACTCAGCTGTGTACTTCTGTGCCAGCAGTCCTCGGACAGACTTAGAGCAATCAGCCCCAGCATTTTGGTGAT		1	3.405994550408719E-4	49	TCRBV12	TCRBV12				TCRBV12-03/12-04,TCRBV12-04		TCRBD01-01*01	TCRBD01	TCRBD01-01	01				TCRBJ01-05*01	TCRBJ01	TCRBJ01-05	01				5	6	1	5	4	1	32	44	48	54	60	1	Out	VDJ
GCACTGCAGCAAGAAGACTCAGCTGCGTATCTCTGCACCAGCAGCCAAGAAAAGACGGGGAGGAATTCACCCCTCCACTTTGGGAAT	CTSSQEKTGRNSPLHF	1	3.405994550408719E-4	48	TCRBV01-01*01	TCRBV01	TCRBV01-01	01				TCRBD02-01*02	TCRBD02	TCRBD02-01	02				TCRBJ01-06*01	TCRBJ01	TCRBJ01-06	01				0	0	9	1	7	7	33	50	57	-1	63	1	In	VDJ
CTGACAGTGACCAGTGCCCATCCTGAAGACAGCAGCTTCTACATCTGCAGTGCTAGAGCGGGGGACTATGGCTACACCTTCGGTTCG	CSARAGDYGYTF	1	3.405994550408719E-4	36	TCRBV20	TCRBV20				TCRBV20-01,TCRBV20-or09_02		TCRBD02-01*01	TCRBD02	TCRBD02-01	01				TCRBJ01-02*01	TCRBJ01	TCRBJ01-02	01				1	0	8	2	0	3	45	-1	58	-1	64	1	In	VDJ
CTGAAGATCCGGTCCACAAAGCTGGAGGACTCAGCCATGTACTTCTGTGCCAGCAATGCCGGGAACTATGGCTACACCTTCGGTTCG	CASNAGNYGYTF	1	3.405994550408719E-4	36	TCRBV02-01	TCRBV02	TCRBV02-01				01,03	TCRBD02-01	TCRBD02	TCRBD02-01				01,02	TCRBJ01-02*01	TCRBJ01	TCRBJ01-02	01				7	0	8	4	4	2	45	55	59	-1	63	1	In	VDJ
CTGAATGTGAACGCCTTGGAGCTGGAGGACTCGGCCCTGTATCTCTGTGCCAGCAGCTTGCGGGGAAACACCATATATTTTGGAGAG	CASSLRGNTIYF	2	6.811989100817438E-4	36	TCRBV05-08*01	TCRBV05	TCRBV05-08	01				TCRBD02-01	TCRBD02	TCRBD02-01				01,02	TCRBJ01-03*01	TCRBJ01	TCRBJ01-03	01				1	0	8	5	0	4	45	-1	60	-1	63	2	In	VDJ
GTGAGCACCTTGGAGCTGGGGGACTCGGCCCTTTATCTTTGCGCCAGCAGCTTGGCGACTGGGGCCAACGTCCTGACTTTCGGGGCC	CASSLATGANVLTF	1	3.405994550408719E-4	42	TCRBV05-01*01	TCRBV05	TCRBV05-01	01								TCRBD01,TCRBD02	TCRBD01-01,TCRBD02-01		TCRBJ02-06*01	TCRBJ02	TCRBJ02-06	01				0	0	2	8	1	2	39	55	56	-1	58	1	In	VDJ
GAAGATCCAGCGCACAGAGCGGGGGGACTCAGCCGTGTATCTCTGTGCCAGCAATCTGATTTTAAGGGATAGCAGTTCTTCGGGCCA		2	6.811989100817438E-4	38	TCRBV07-03*01	TCRBV07	TCRBV07-03	01								TCRBD01,TCRBD02	TCRBD01-01,TCRBD02-01		TCRBJ02-01*01	TCRBJ02	TCRBJ02-01	01				7	1	0	8	12	11	43	53	65	69	70	2	Out	VDJ
AGATGAATGTGAGCACCTTGGAGCTGGGGGACTCGGCCCTTTATCTTTGCGCCAGCAGCTTGGAAAGAGACCCAGTACTTCGGGCCA		1	3.405994550408719E-4	34	TCRBV05-01*01	TCRBV05	TCRBV05-01	01											TCRBJ02-05*01	TCRBJ02	TCRBJ02-05	01				0	1	0	0	0	3	47	-1	-1	63	64	1	Out	VJ
NNNNTGTCGGCTGCTCCCTCCCAGACATCTGTGTACTTCTGTGCCAGCAGTTACGGGACAGGGTTCGGGGAGCTGTTTTTTGGAGAA	CASSYGTGFGELFF	1	3.405994550408719E-4	42	TCRBV06-05*01	TCRBV06	TCRBV06-05	01				TCRBD01-01*01	TCRBD01	TCRBD01-01	01				TCRBJ02-02*01	TCRBJ02	TCRBJ02-02	01				2	2	0	3	0	7	39	-1	54	63	65	1	In	VDJ
GTGACCAGTGCCCATCCTGAAGACAGCAGCTTCTACATCTGCAGTGCCTTAAGCGGGATGAATGGAGGGGAGCTGTTTTTTGGAGAA	CSALSGMNGGELFF	2	6.811989100817438E-4	42	TCRBV20	TCRBV20				TCRBV20-01,TCRBV20-or09_02		TCRBD02-01*02	TCRBD02	TCRBD02-01	02				TCRBJ02-02*01	TCRBJ02	TCRBJ02-02	01				6	8	6	3	4	8	39	47	51	58	66	2	In	VDJ
AATGTGAACGCCTTGTTGCTGGGGGACTCGGCCCTCTATCTCTGTGCCAGCAGCTTGGGAGACGGGACTGAAGCTTTCTTTGGACAA	CASSLGDGTEAFF	1	3.405994550408719E-4	39	TCRBV05-06*01	TCRBV05	TCRBV05-06	01				TCRBD02-01	TCRBD02	TCRBD02-01				01,02	TCRBJ01-01*01	TCRBJ01	TCRBJ01-01	01				0	0	8	4	4	5	42	58	62	-1	66	1	In	VDJ
ACATCGGCCCAAAAGAACCCGACAGCTTTCTATCTCTGTGCCAGTAGTAGGCCGGGACACCGGAACACTGAAGCTTTCTTTGGACAA	CASSRPGHRNTEAFF	1	3.405994550408719E-4	45	TCRBV19-01*01	TCRBV19	TCRBV19-01	01				TCRBD01-01*01	TCRBD01	TCRBD01-01	01				TCRBJ01-01*01	TCRBJ01	TCRBJ01-01	01				4	3	0	6	4	1	36	49	53	59	62	1	In	VDJ
CAGTCCACGGAGTCAGGGGACACAGCACTGTATTTCTGTGCCAGCAGCTCCCAGCGAGGGAAGCTAAGGGAGCAGTACTTCGGGCCG	CASSSQRGKLREQYF	2	6.811989100817438E-4	45	TCRBV21-01*01	TCRBV21	TCRBV21-01	01				TCRBD02-01*02	TCRBD02	TCRBD02-01	02				TCRBJ02-07*01	TCRBJ02	TCRBJ02-07	01				5	9	11	0	7	7	36	48	55	60	69	2	In	VDJ
AGCACCTTGGAGCTGGGGGACTCGGCCCTTTATCTTTGCGCCAGCAGCTTGGGTGGACAGGGGGCCTACGAGCAGTACTTCGGGCCG	CASSLGGQGAYEQYF	1	3.405994550408719E-4	45	TCRBV05-01*01	TCRBV05	TCRBV05-01	01				TCRBD01-01*01	TCRBD01	TCRBD01-01	01				TCRBJ02-07*01	TCRBJ02	TCRBJ02-07	01				0	0	1	1	2	2	36	52	54	-1	64	1	In	VDJ
TCTCTGGAGCTGGGGGACTCAGCTTTGTATTTCTGTGCCAGCAGCCCATCGGGGGGGATGCCCTACAATGAGCAGTTCTTCGGGCCA	CASSPSGGMPYNEQFF	1	3.405994550408719E-4	48	TCRBV09-01*01	TCRBV09	TCRBV09-01	01				TCRBD02-01*01	TCRBD02	TCRBD02-01	01				TCRBJ02-01*01	TCRBJ02	TCRBJ02-01	01				4	4	8	0	4	2	33	45	49	57	61	1	In	VDJ
GGTCCACAAAGCTGGAGGACTCAGCCATGTACTTCTGTGCCAGCAGTCCATCCGGGAGAGAACACCGGGGAGCTGTTTTTTGGAGAA		1	3.405994550408719E-4	46	TCRBV02-01	TCRBV02	TCRBV02-01				01,03	TCRBD02-01*02	TCRBD02	TCRBD02-01	02				TCRBJ02-02*01	TCRBJ02	TCRBJ02-02	01				5	1	8	2	5	1	35	47	52	58	59	1	Out	VDJ
GAACCCAGGGACTTGGGCCTATATTTCTGTGCCAGCAGCTTTTCACCCGGACAATTCCCAAGGGACACTGAAGCTTTCTTTGGACAA	CASSFSPGQFPRDTEAFF	1	3.405994550408719E-4	54	TCRBV12-01*01	TCRBV12	TCRBV12-01	01				TCRBD01-01*01	TCRBD01	TCRBD01-01	01				TCRBJ01-01*01	TCRBJ01	TCRBJ01-01	01				2	11	1	6	6	3	27	42	48	53	64	1	In	VDJ
CAGCCTGCAGAACTGGAGGATTCTGGAGTTTATTTCTGTGCCAGCAGTCAAGAGGCAGACGGTTTTTCGCCGGGGGACTTTGGACAA	CASSQEADGFSPGDF	2	6.811989100817438E-4	45	TCRBV14-01*01	TCRBV14	TCRBV14-01	01				TCRBD02-01*01	TCRBD02	TCRBD02-01	01				TCRBJ01-01*01	TCRBJ01	TCRBJ01-01	01				0	1	8	2	17	16	36	53	70	76	77	2	In	VDJ
GGGGACACAGCACTGTATTTCTGTGCCAGCAGCAAAGGTTTCCGGGACAGGGCTTCATATAGCAATCAGCCCCAGCATTTTGGTGAT	CASSKGFRDRASYSNQPQHF	1	3.405994550408719E-4	60	TCRBV21-01*01	TCRBV21	TCRBV21-01	01				TCRBD01-01*01	TCRBD01	TCRBD01-01	01				TCRBJ01-05*01	TCRBJ01	TCRBJ01-05	01				1	7	0	3	6	0	21	37	43	52	59	1	In	VDJ
AAGATCCAGCGCACAGAGCGGGGGGACTCAGCCGTGTATCTCTGTGCCAGCAGCCTCGGACAGGGCTACGAGCAGTACTTCGGGCCG	CASSLGQGYEQYF	1	3.405994550408719E-4	39	TCRBV07-03*01	TCRBV07	TCRBV07-03	01				TCRBD01-01*01	TCRBD01	TCRBD01-01	01				TCRBJ02-07*01	TCRBJ02	TCRBJ02-07	01				5	0	1	3	3	3	42	54	57	-1	65	1	In	VDJ
TGAGATGAATGTGAGCACCTTGGAGCTGGGGGACTCGGCCCTTTATCTTTGCGCCAGCAGTTTTCCTACGAGCAGTACTTCGGGCCG		3	0.0010217983651226157	32	TCRBV05-01*01	TCRBV05	TCRBV05-01	01											TCRBJ02-07*01	TCRBJ02	TCRBJ02-07	01				5	3	0	0	0	1	49	-1	-1	60	63	3	Out	VJ
ACTCTGGAGTCAGCTACCCGCTCCCAGACATCTGTGTATTTCTGCGCCAGCAGCCGGGGACTATACAATGAGCAGTTCTTCGGGCCA	CASSRGLYNEQFF	1	3.405994550408719E-4	39	TCRBV10-02*01	TCRBV10	TCRBV10-02	01				TCRBD02-01	TCRBD02	TCRBD02-01				01,02	TCRBJ02-01*01	TCRBJ02	TCRBJ02-01	01				6	0	0	9	3	4	42	53	56	-1	63	1	In	VDJ
TTCCTTCACCTACACACCCTGCAGCCAGAAGACTCGGCCCTGTATCTCTGTGCCAGCAGTCGGAGGGTTAAGCAGTTCTTCGGGCCA	CASSRRVKQFF	1	3.405994550408719E-4	33	TCRBV04-02*01	TCRBV04	TCRBV04-02	01				TCRBD02-01*02	TCRBD02	TCRBD02-01	02				TCRBJ02-01*01	TCRBJ02	TCRBJ02-01	01				6	3	10	0	2	11	48	59	61	67	70	1	In	VDJ
CTACACACCCTGCAGCCAGAAGACTCGGCCCTGTATCTCTGCGCCAGCAGCCCAACAGGGCATCCAGATACGCAGTATTTTGGCCCA	CASSPTGHPDTQYF	2	6.811989100817438E-4	42	TCRBV04-03*01	TCRBV04	TCRBV04-03	01				TCRBD01-01*01	TCRBD01	TCRBD01-01	01				TCRBJ02-03*01	TCRBJ02	TCRBJ02-03	01				4	4	3	3	2	4	39	52	54	60	64	2	In	VDJ
CTGAGTTCTAAGAAGCTCCTTCTCAGTGACTCTGGCTTCTATCTCTGTGCCTGGAGGGAAGATCAAGGAAGGGCTTTCTTTGGACAA	CAWREDQGRAFF	1	3.405994550408719E-4	36	TCRBV30-01*01	TCRBV30	TCRBV30-01	01								TCRBD01,TCRBD02	TCRBD01-01,TCRBD02-01		TCRBJ01-01*01	TCRBJ01	TCRBJ01-01	01				3	13	1	8	0	11	45	-1	56	59	72	1	In	VDJ
AGTGCCCATCCTGAAGACAGCAGCTTCTACATCTGCAGTGCTTCCGGACTAGCGGGGTCCCTTGGCTACGAGCAGTACTTCGGGCCG	CSASGLAGSLGYEQYF	1	3.405994550408719E-4	48	TCRBV20	TCRBV20				TCRBV20-01,TCRBV20-or09_02		TCRBD02-01*01	TCRBD02	TCRBD02-01	01				TCRBJ02-07*01	TCRBJ02	TCRBJ02-07	01				5	8	1	3	3	3	33	42	45	57	65	1	In	VDJ
ACAGCTTTCTATCTCTGTGCCAGTAGTTTCCGAACGGCCACAGGGGGCCATACTAGCGGGACCTCCTACGAGCAGTACTTCGGGCCG	CASSFRTATGGHTSGTSYEQYF	1	3.405994550408719E-4	66	TCRBV19-01*01	TCRBV19	TCRBV19-01	01				TCRBD02-01*02	TCRBD02	TCRBD02-01	02				TCRBJ02-07*01	TCRBJ02	TCRBJ02-07	01				5	1	3	3	3	0	15	48	51	61	62	1	In	VDDJ
NCTCTGAAGATCCGGTCCACAAAGCTGGAGGACTCAGCCATGTACTTCTGTGCCAGCAGCTATAGCGGAGAGCAGTACTTCGGGCCG	CASSYSGEQYF	3	0.0010217983651226157	33	TCRBV02-01	TCRBV02	TCRBV02-01				01,03	TCRBD02-01	TCRBD02	TCRBD02-01				01,02	TCRBJ02-07*01	TCRBJ02	TCRBJ02-07	01				6	1	5	5	3	7	48	59	62	68	69	3	In	VDJ
TCTCTGGAGCTGGGGGACTCAGCTTTGTATTTCTGTGCCAGCAGCTCTAGTGAGGGGGGCTCTGGAAACACCATATATTTTGGAGAG	CASSSSEGGSGNTIYF	3	0.0010217983651226157	48	TCRBV09-01*01	TCRBV09	TCRBV09-01	01								TCRBD01,TCRBD02	TCRBD01-01,TCRBD02-01		TCRBJ01-03*01	TCRBJ01	TCRBJ01-03	01				4	1	5	1	7	0	33	45	52	58	59	3	In	VDJ
CAGCCTGCAGAGCTTGGGGACTCGGCCGTGTATCTCTGTGCCAGCAGCTCGGATCGCTCTGGGGCCAACGTCCTGACTTTCGGGGCC	CASSSDRSGANVLTF	1	3.405994550408719E-4	45	TCRBV11-03*01	TCRBV11	TCRBV11-03	01								TCRBD01,TCRBD02	TCRBD01-01,TCRBD02-01		TCRBJ02-06*01	TCRBJ02	TCRBJ02-06	01				4	3	1	8	1	0	36	49	50	53	56	1	In	VDJ
CGGTCCACAAAGCTGGAGGACTCAGCCATGTACTTCTGTGCCAGCAGGGAACAGGGACCCACGCTCAATGAGCAGTTCTTCGGGCCA	CASREQGPTLNEQFF	1	3.405994550408719E-4	45	TCRBV02-01	TCRBV02	TCRBV02-01				01,03					TCRBD01,TCRBD02	TCRBD01-01,TCRBD02-01		TCRBJ02-01*01	TCRBJ02	TCRBJ02-01	01				2	7	0	7	2	6	36	51	53	58	65	1	In	VDJ
GCGTCTGCTGTACCCTCTCAGACATCTGTGTACTTCTGTGCCAGCAGTGACTCTAGCGGGTCCTACAATGAGCAGTTCTTCGGGCCA	CASSDSSGSYNEQFF	1	3.405994550408719E-4	45	TCRBV06-04*01	TCRBV06	TCRBV06-04	01				TCRBD02-01	TCRBD02	TCRBD02-01				01,02	TCRBJ02-01*01	TCRBJ02	TCRBJ02-01	01				0	0	5	4	0	1	36	-1	53	-1	60	1	In	VDJ
GCACAGAGCAGGAGGACTCGGCCGTGTATCTCTGTGCCAGCAGTTACCGGGACTAGCGGGAGCTAAGAGACCCAGTACTTCGGGCCA		1	3.405994550408719E-4	49	TCRBV07-02	TCRBV07	TCRBV07-02				01,02	TCRBD02-01*02	TCRBD02	TCRBD02-01	02				TCRBJ02-05*01	TCRBJ02	TCRBJ02-05	01				6	2	0	2	5	3	32	43	48	62	64	1	Out	VDJ
AGTCAGCTACCCGCTCCCAGACATCTGTGTATTTCTGCGCCAGCAGTACCCGTCCGACAAAACCAAGAGACCCAGTACTTCGGGCCA		1	3.405994550408719E-4	46	TCRBV10-02*01	TCRBV10	TCRBV10-02	01				TCRBD01-01*01	TCRBD01	TCRBD01-01	01				TCRBJ02-05*01	TCRBJ02	TCRBJ02-05	01				5	2	2	6	8	0	35	47	55	59	61	1	Out	VDJ
GCCTTGGAGCTGGACGACTCGGCCCTGTATCTCTGTGCCAGCAACTCGGGGGGCGGGAGTAGCCCCGGGGAGCTGTTTTTTGGAGAA	CASNSGGGSSPGELFF	1	3.405994550408719E-4	48	TCRBV05-04*01	TCRBV05	TCRBV05-04	01				TCRBD02-01	TCRBD02	TCRBD02-01				01,02	TCRBJ02-02*01	TCRBJ02	TCRBJ02-02	01				6	11	8	1	3	6	33	43	46	53	64	1	In	VDJ
TCGGCCCAAAAGAACCCGACAGCTTTCTATCTCTGTGCCAGTAGTAACCCCTTCCGCGGTGGGGACACTGAAGCTTTCTTTGGACAA	CASSNPFRGGDTEAFF	3	0.0010217983651226157	48	TCRBV19-01*01	TCRBV19	TCRBV19-01	01								TCRBD01,TCRBD02	TCRBD01-01,TCRBD02-01		TCRBJ01-01*01	TCRBJ01	TCRBJ01-01	01				4	0	6	2	14	3	33	46	60	-1	64	3	In	VDJ
CTGAGCTCTCTGGAGCTGGGGGACTCAGCTTTGTATTTCTGTGCCAGCAGCGTACAAACAGGAAACACTGAAGCTTTCTTTGGACAA	CASSVQTGNTEAFF	2	6.811989100817438E-4	42	TCRBV09-01*01	TCRBV09	TCRBV09-01	01				TCRBD01-01*01	TCRBD01	TCRBD01-01	01				TCRBJ01-01*01	TCRBJ01	TCRBJ01-01	01				1	1	3	4	3	2	39	54	57	62	63	2	In	VDJ
CTGAAGATCCGGTCCACAAAGCTGGAGGACTCAGCCATGTACTTCTGTGCCAGCAGTTTAGAGCATTCACCCCTCCACTTTGGGAAT	CASSLEHSPLHF	1	3.405994550408719E-4	36	TCRBV02-01	TCRBV02	TCRBV02-01				01,03	TCRBD02-01	TCRBD02	TCRBD02-01				01,02	TCRBJ01-06*01	TCRBJ01	TCRBJ01-06	01				5	3	5	8	1	8	45	57	58	61	64	1	In	VDJ
GTGAACGCCTTGGAGCTGGACGACTCGGCCCTGTATCTCTGTGCCAGCAGTTACGACAGGGGTAATTCACCCCTCCACTTTGGGAAT	CASSYDRGNSPLHF	1	3.405994550408719E-4	42	TCRBV05-04*01	TCRBV05	TCRBV05-04	01				TCRBD01-01*01	TCRBD01	TCRBD01-01	01				TCRBJ01-06*01	TCRBJ01	TCRBJ01-06	01				5	0	2	2	4	6	39	50	54	-1	62	1	In	VDJ
GCCCAAAAGAACCCGACAGCTTTCTATCTCTGTGCCAGTAGTCCCTCGGGACAGAAAAGGATTCTCTATGGCTACACCTTCGGTTCG	CASSPSGQKRILYGYTF	1	3.405994550408719E-4	51	TCRBV19-01*01	TCRBV19	TCRBV19-01	01				TCRBD01-01*01	TCRBD01	TCRBD01-01	01				TCRBJ01-02*01	TCRBJ01	TCRBJ01-02	01				5	11	0	5	5	4	30	42	47	54	65	1	In	VDJ
CACAAAGCTGGAGGACTCAGCCATGTACTTCTGTGCCAGCAGTGAAACGGAAGGGTACAGGGGGCCGGCGAGCAGTACTTCGGGCCG		2	6.811989100817438E-4	50	TCRBV02-01	TCRBV02	TCRBV02-01				01,03	TCRBD01-01*01	TCRBD01	TCRBD01-01	01				TCRBJ02-07*01	TCRBJ02	TCRBJ02-07	01				2	3	3	0	10	6	31	46	56	65	68	2	Out	VDJ
GCCTTGTTGCTGGGGGACTCGGCCCTCTATCTCTGTGCCAGCAGCATCGGGCCGCCGTCTGGGGCCAACGTCCTGACTTTCGGGGCC	CASSIGPPSGANVLTF	5	0.0017029972752043597	48	TCRBV05-06*01	TCRBV05	TCRBV05-06	01								TCRBD01,TCRBD02	TCRBD01-01,TCRBD02-01		TCRBJ02-06*01	TCRBJ02	TCRBJ02-06	01				4	5	8	0	3	1	33	45	48	52	57	5	In	VDJ
GGAGTCCGCCAGCACCAACCAGACATCTATGTACCTCTGTGCCAGCTTAATTCAGGGTATAGTGAGGAGACCCAGTACTTTGGGCCA		1	3.405994550408719E-4	44	TCRBV28-01*01	TCRBV28	TCRBV28-01	01				TCRBD01-01*01	TCRBD01	TCRBD01-01	01				TCRBJ02	TCRBJ02				TCRBJ02-01,TCRBJ02-05		8	24	4	3	6	22	37	46	52	57	81	1	Out	VDJ
NNNGCTCAGGCTGGAGTCAGCTGCTCCCTCCCAGACATCTGTATACTTCTGTGCCAGCAGTTATTCGGACTAGCTTTCTTCGGGCCA		1	3.405994550408719E-4	32	TCRBV06-09*01	TCRBV06	TCRBV06-09	01				TCRBD02-01	TCRBD02	TCRBD02-01				01,02	TCRBJ02-01*01	TCRBJ02	TCRBJ02-01	01				0	1	1	7	0	16	49	-1	66	74	75	1	Out	VDJ
AATGTGAGCACCTTGGAGCTGGGGGACTCGGCCCTTTATCTTTGCGCCAGCAGCGCTTCATCCGGGACGGTGCAGTTCTTCGGGCCA	CASSASSGTVQFF	3	0.0010217983651226157	39	TCRBV05-01*01	TCRBV05	TCRBV05-01	01								TCRBD01,TCRBD02	TCRBD01-01,TCRBD02-01		TCRBJ02-01*01	TCRBJ02	TCRBJ02-01	01				4	3	0	7	9	12	42	54	63	68	71	3	In	VDJ
CTGGAGTCTGCTGCCTCCTCCCAGACATCTGTATATTTCTGCGCCAGCAGTCGGGATCAGCGGGCAGATACGCAGTATTTTGGCCCA	CASSRDQRADTQYF	1	3.405994550408719E-4	42	TCRBV10-01*01	TCRBV10	TCRBV10-01	01				TCRBD02-01	TCRBD02	TCRBD02-01				01,02	TCRBJ02-03*01	TCRBJ02	TCRBJ02-03	01				5	0	6	4	7	4	39	51	58	-1	64	1	In	VDJ
GTGAACGCCTTGTTGCTGGGGGACTCGGCCCTGTATCTCTGTGCCAGCAGCTTCAGGGGCCACACAGATACGCAGTATTTTGGCCCA	CASSFRGHTDTQYF	1	3.405994550408719E-4	42	TCRBV05-05*01	TCRBV05	TCRBV05-05	01				TCRBD01-01*01	TCRBD01	TCRBD01-01	01				TCRBJ02-03*01	TCRBJ02	TCRBJ02-03	01				2	3	4	2	0	2	39	-1	53	59	62	1	In	VDJ
CTCAAGATCCAGCCTGCAGAGCTTGAGGACTCGGCCGTGTATCTCTGTGCCAGCAGCTTACAGGGGAGGGAGCTGTTTTTTGGAGAA	CASSLQGRELFF	2	6.811989100817438E-4	36	TCRBV11	TCRBV11				TCRBV11-02,TCRBV11-03		TCRBD01-01*01	TCRBD01	TCRBD01-01	01				TCRBJ02-02*01	TCRBJ02	TCRBJ02-02	01				2	1	4	2	0	9	45	-1	60	66	67	2	In	VDJ
CTGATTCTGGAGTCCGCCAGCACCAACCAGACATCTATGTACCTCTGTGCCAGCAGTTTAACCCCCTATGGCTACACCTTCGGTTCG	CASSLTPYGYTF	1	3.405994550408719E-4	36	TCRBV28-01*01	TCRBV28	TCRBV28-01	01								TCRBD01,TCRBD02	TCRBD01-01,TCRBD02-01		TCRBJ01-02*01	TCRBJ01	TCRBJ01-02	01				2	3	3	7	0	4	45	-1	60	62	65	1	In	VDJ
ACAGTGACCAGTGCCCATCCTGAAGACAGCAGCTTCTACATCTGCAGTGCTAGCTCAACTAGCGATTACGAGCAGTACTTCGGGCCG	CSASSTSDYEQYF	4	0.0013623978201634877	39	TCRBV20	TCRBV20				TCRBV20-01,TCRBV20-or09_02		TCRBD02-01	TCRBD02	TCRBD02-01				01,02	TCRBJ02-07*01	TCRBJ02	TCRBJ02-07	01				3	2	3	6	4	4	42	53	57	64	66	4	In	VDJ
CCAGTCCACGGAGTCAGGGGACACAGCACTGTATTTCTGTGCCATCCATACTTTAGGGGGACCCCCCACGAGCAGTACTTCGGGCCG		2	6.811989100817438E-4	44	TCRBV21-01*01	TCRBV21	TCRBV21-01	01				TCRBD01-01*01	TCRBD01	TCRBD01-01	01				TCRBJ02-07*01	TCRBJ02	TCRBJ02-07	01				10	7	5	1	10	5	37	44	54	60	67	2	Out	VDJ
CGGTCCACAAAGCTGGAGGACTCAGCCATGTACTTCTGTGCCAGCAGTGTAAGTCAACGGGGGGGTCATGAGCAGTTCTTCGGGCCA	CASSVSQRGGHEQFF	1	3.405994550408719E-4	45	TCRBV02-01	TCRBV02	TCRBV02-01				01,03	TCRBD02-01*01	TCRBD02	TCRBD02-01	01				TCRBJ02-01*01	TCRBJ02	TCRBJ02-01	01				4	2	8	0	8	8	36	49	57	65	67	1	In	VDJ
ACATCGGCCCAAAAGAACCCGACAGCTTTCTATCTCTGTGCCAGTAGTATAGGGAGGGACTCCCACAATGAGCAGTTCTTCGGGCCA	CASSIGRDSHNEQFF	1	3.405994550408719E-4	45	TCRBV19-01*01	TCRBV19	TCRBV19-01	01				TCRBD02-01	TCRBD02	TCRBD02-01				01,02	TCRBJ02-01*01	TCRBJ02	TCRBJ02-01	01				1	3	0	10	3	5	36	52	55	61	64	1	In	VDJ
GCAGAGCTTGGGGACTCGGCCGTGTATCTCTGTGCCAGCAGCCCGGGTGGGGGACAGGGGGCGCGGGAGACCCAGTACTTCGGGCCA	CASSPGGGQGARETQYF	1	3.405994550408719E-4	51	TCRBV11-03*01	TCRBV11	TCRBV11-03	01				TCRBD01-01*01	TCRBD01	TCRBD01-01	01				TCRBJ02-05*01	TCRBJ02	TCRBJ02-05	01				5	4	0	0	8	5	30	42	50	62	66	1	In	VDJ
GAGTCTGCCATCCCCAACCAGACAGCTCTTTACTTCTGTGCCACCAGTGATTCAATGGGGACCCAAGAGACCCAGTACTTCGGGCCA	CATSDSMGTQETQYF	3	0.0010217983651226157	45	TCRBV24-01*01	TCRBV24	TCRBV24-01	01								TCRBD01,TCRBD02	TCRBD01-01,TCRBD02-01		TCRBJ02-05*01	TCRBJ02	TCRBJ02-05	01				2	0	0	7	5	1	36	52	57	-1	62	3	In	VDJ
NNNNNNNTGTCGGCTGCTCCCTCCCAGACATCTGTGTACTTCTGTGCCAGCACCTTCACAGGAAAAGAGACCCAGTACTTCGGGCCA	CASTFTGKETQYF	1	3.405994550408719E-4	39	TCRBV06-05*01	TCRBV06	TCRBV06-05	01				TCRBD01-01*01	TCRBD01	TCRBD01-01	01				TCRBJ02-05*01	TCRBJ02	TCRBJ02-05	01				7	2	3	4	5	3	42	52	57	62	64	1	In	VDJ
TCCGCTACCAGCTCCCAGACATCTGTGTACTTCTGTGCCATCAGTGAGGTAGCGGGCGGGAACACCGGGGAGCTGTTTTTTGGAGAA	CAISEVAGGNTGELFF	1	3.405994550408719E-4	48	TCRBV10-03*01	TCRBV10	TCRBV10-03	01				TCRBD02-01	TCRBD02	TCRBD02-01				01,02	TCRBJ02-02*01	TCRBJ02	TCRBJ02-02	01				2	3	5	4	1	1	33	48	49	56	59	1	In	VDJ
GAGTCCGCCAGCACCAACCAGACATCTATGTACCTCTGTGCCAGCAGTTTAATGTAGGGGGCTAATGAAAAACTGTTTTTTGGCAGT	CASSLM*GANEKLFF	1	3.405994550408719E-4	45	TCRBV28-01*01	TCRBV28	TCRBV28-01	01				TCRBD01-01*01	TCRBD01	TCRBD01-01	01				TCRBJ01-04*01	TCRBJ01	TCRBJ01-04	01				2	0	5	1	4	3	36	51	55	-1	61	1	Stop	VDJ
AGCTCTCTGGAGCTGGGGGACTCAGCTTTGTATTTCTGTGCCAGCAGCGTAGCTGCACAGGGTAGAGGTGGCTACACCTTCGGTTCG	CASSVAAQGRGGYTF	2	6.811989100817438E-4	45	TCRBV09-01*01	TCRBV09	TCRBV09-01	01				TCRBD01-01*01	TCRBD01	TCRBD01-01	01				TCRBJ01-02*01	TCRBJ01	TCRBJ01-02	01				0	6	3	3	4	7	36	52	56	62	68	2	In	VDJ
NCTCTGAAGATCCGGTCCACAAAGCTGGAGGACTCAGCCATGTACTTCTGTGCCATCGGGGACGTCTATGGCTACACCTTCGGTTCG	CAIGDVYGYTF	2	6.811989100817438E-4	33	TCRBV02-01	TCRBV02	TCRBV02-01				01,03					TCRBD01,TCRBD02	TCRBD01-01,TCRBD02-01		TCRBJ01-02*01	TCRBJ01	TCRBJ01-02	01				10	2	0	7	3	4	48	55	58	63	65	2	In	VDJ
ACCCTGCAGCCAGAAGACTCGGCCCTGTATCTCTGTGCCAGCAGCCACAGAGCGGGAGGAGACTTTAGCGAGCAGTACTTCGGGCCG	CASSHRAGGDFSEQYF	1	3.405994550408719E-4	48	TCRBV04-02*01	TCRBV04	TCRBV04-02	01				TCRBD02-01*02	TCRBD02	TCRBD02-01	02				TCRBJ02-07*01	TCRBJ02	TCRBJ02-07	01				3	9	6	1	3	6	33	47	50	59	68	1	In	VDJ
TGTTGCTGGGGGACTCGGCCCTGTATCTCTGTGCCAGCAGCTTGGGACCGGGACAACAAACGTTCCAACGAGCAGTACTTCGGGCCG		1	3.405994550408719E-4	52	TCRBV05-05*01	TCRBV05	TCRBV05-05	01				TCRBD01-01*01	TCRBD01	TCRBD01-01	01				TCRBJ02-07*01	TCRBJ02	TCRBJ02-07	01				0	12	0	6	4	5	29	45	49	55	67	1	Out	VDJ
TCCTTCTCAGTGACTCTGGCTTCTATCTCTGTGCCTGGACTTTTTCACCTAGCGGGAGGGCCATGGGATGAGCAGTTCTTCGGGCCA		1	3.405994550408719E-4	52	TCRBV30-01*01	TCRBV30	TCRBV30-01	01				TCRBD02-01*02	TCRBD02	TCRBD02-01	02				TCRBJ02-01*01	TCRBJ02	TCRBJ02-01	01				4	7	4	0	9	8	29	39	48	60	67	1	Out	VDJ
ACTGTGACATCGGCCCAAAAGAACCCGACAGCTTTCTATCTCTGTGCCAGTAGTTCCAACAGGGCTAATGAGCAGTTCTTCGGGCCA	CASSSNRANEQFF	1	3.405994550408719E-4	39	TCRBV19-01*01	TCRBV19	TCRBV19-01	01				TCRBD01-01*01	TCRBD01	TCRBD01-01	01				TCRBJ02-01*01	TCRBJ02	TCRBJ02-01	01				5	2	3	3	4	7	42	54	58	64	66	1	In	VDJ
CAGCGGGACTCGGCCATGTATCGCTGTGCCAGCAGCACCTTGTCAGTGGGACCGGCTTTGACAAGCAATGAGCAGTTCTTCGGGCCA	CASSTLSVGPALTSNEQFF	1	3.405994550408719E-4	57	TCRBV07-06*01	TCRBV07	TCRBV07-06	01								TCRBD01,TCRBD02	TCRBD01-01,TCRBD02-01		TCRBJ02-01*01	TCRBJ02	TCRBJ02-01	01				5	13	0	7	11	6	24	36	47	52	65	1	In	VDJ
CTACACGCTCTGCAGCCAGAAGACTCAGCCCTGTATCTCTGCGCCAGCAGCCGTCCTAGCGGTTACAATGAGCAGTTCTTCGGGCCA	CASSRPSGYNEQFF	1	3.405994550408719E-4	42	TCRBV04-01*01	TCRBV04	TCRBV04-01	01				TCRBD02-01	TCRBD02	TCRBD02-01				01,02	TCRBJ02-01*01	TCRBJ02	TCRBJ02-01	01				4	1	4	5	3	4	39	52	55	62	63	1	In	VDJ
ATCCTGAGTTCTAAGAAGCTCCTTCTCAGTGACTCTGGCTTCTATCTCTGTGCCTGGAGACGAGGGGAGACCCAGTACTTCGGGCCA	CAWRRGETQYF	2	6.811989100817438E-4	33	TCRBV30-01*01	TCRBV30	TCRBV30-01	01				TCRBD02-01*02	TCRBD02	TCRBD02-01	02				TCRBJ02-05*01	TCRBJ02	TCRBJ02-05	01				3	0	11	0	2	5	48	59	61	-1	66	2	In	VDJ
GTGAGCACCTTGGAGCTGGGGGACTCGGCCCTTTATCTTTGCGCCAGCAGCTTGGGTTTACCGGGAGAGACCCAGTACTTCGGGCCA	CASSLGLPGETQYF	2	6.811989100817438E-4	42	TCRBV05-01*01	TCRBV05	TCRBV05-01	01				TCRBD02-01	TCRBD02	TCRBD02-01				01,02	TCRBJ02-05*01	TCRBJ02	TCRBJ02-05	01				0	0	8	4	6	4	39	55	61	-1	65	2	In	VDJ
NNNNTGTCGGCTGCTCCCTCCCAGACATCTGTGTACTTCTGTGCCAGCAGTGAAAGGGCAGGGGCTGGGGAGCTGTTTTTTGGAGAA	CASSERAGAGELFF	1	3.405994550408719E-4	42	TCRBV06-01*01	TCRBV06	TCRBV06-01	01				TCRBD01-01*01	TCRBD01	TCRBD01-01	01				TCRBJ02-02*01	TCRBJ02	TCRBJ02-02	01				2	2	4	2	4	8	39	54	58	64	66	1	In	VDJ
CTGATTCTGGAGTCCGCCAGCACCAACCAGACATCTATGTACCTCTGTGCCAGCAGTCCCAGACAGGGAGTCCAGCATTTTGGTGAT	CASSPRQGVQHF	2	6.811989100817438E-4	36	TCRBV28-01*01	TCRBV28	TCRBV28-01	01				TCRBD01-01*01	TCRBD01	TCRBD01-01	01				TCRBJ01-05*01	TCRBJ01	TCRBJ01-05	01				5	3	2	3	4	12	45	57	61	68	71	2	In	VDJ
AAGATCCAGCCCTCAGAACCCAGGGACTCAGCTGTGTACTTCTGTGCCAGCAGTCAAGGGGTCTACTACGAGCAGTACTTCGGGCCG	CASSQGVYYEQYF	2	6.811989100817438E-4	39	TCRBV12-03/12-04*01	TCRBV12	TCRBV12-03/12-04	01				TCRBD01-01*01	TCRBD01	TCRBD01-01	01				TCRBJ02-07*01	TCRBJ02	TCRBJ02-07	01				5	4	5	2	2	3	42	54	56	61	65	2	In	VDJ
ACGATCCAGCGCACAGAGCAGGAGGACTCGGCCGTGTATCTCTGTGCCAGCAACAACACAGGGGGCCACGAGCAGTACTTCGGGCCG	CASNNTGGHEQYF	1	3.405994550408719E-4	39	TCRBV07-02	TCRBV07	TCRBV07-02				01,02	TCRBD01-01*01	TCRBD01	TCRBD01-01	01				TCRBJ02-07*01	TCRBJ02	TCRBJ02-07	01				7	1	3	0	5	5	42	52	57	66	67	1	In	VDJ
GCCCTCTTTGGGGTGTCGGCTGCTCCCTCCCAGACATCTGTGTACTTCTGTGCCAGCAGTTACAGCAACGAGCAGTACTTCGGGCCG	CASSYSNEQYF	1	3.405994550408719E-4	33	TCRBV06-05*01	TCRBV06	TCRBV06-05	01				TCRBD02-01	TCRBD02	TCRBD02-01				01,02	TCRBJ02-07*01	TCRBJ02	TCRBJ02-07	01				2	1	6	7	0	5	48	-1	63	66	67	1	In	VDJ
AAGATCCAGCCCTCAGAACCCAGGGACTCAGCTGTGTACTTCTGTGCCAGCAGGACAGGGGGGGTGGGTGAGCAGTTCTTCGGGCCA	CASRTGGVGEQFF	1	3.405994550408719E-4	39	TCRBV12-03/12-04*01	TCRBV12	TCRBV12-03/12-04	01				TCRBD01-01*01	TCRBD01	TCRBD01-01	01				TCRBJ02-01*01	TCRBJ02	TCRBJ02-01	01				6	6	2	1	0	9	42	-1	53	62	68	1	In	VDJ
CCTTGGAGCTGGGGGACTCGGCCCTTTATCTTTGCGCCAGCAGCTTGGCCGAGGTCAGGGCCTGGGGATGAGCAGTTCTTCGGGCCA		1	3.405994550408719E-4	49	TCRBV05-01*01	TCRBV05	TCRBV05-01	01				TCRBD01-01*01	TCRBD01	TCRBD01-01	01				TCRBJ02-01*01	TCRBJ02	TCRBJ02-01	01				0	7	4	3	7	8	32	48	55	60	67	1	Out	VDJ
CAGCCTGCAGAGCTTGGGGACTCGGCCGTGTATCTCTGTGCCAGCAGCTTAGAAGGGAACTCCTACAATGAGCAGTTCTTCGGGCCA	CASSLEGNSYNEQFF	4	0.0013623978201634877	45	TCRBV11-03*01	TCRBV11	TCRBV11-03	01								TCRBD01,TCRBD02	TCRBD01-01,TCRBD02-01		TCRBJ02-01*01	TCRBJ02	TCRBJ02-01	01				0	1	0	8	1	0	36	53	54	58	59	4	In	VDJ
CTGGAGTCGCCCAGCCCCAACCAGACCTCTCTGTACTTCTGTGCCAGTACTTGGGGTTTGGGTAACAATGAGCAGTTCTTCGGGCCA	CASTWGLGNNEQFF	1	3.405994550408719E-4	42	TCRBV27-01*01	TCRBV27	TCRBV27-01	01								TCRBD01,TCRBD02	TCRBD01-01,TCRBD02-01		TCRBJ02-01*01	TCRBJ02	TCRBJ02-01	01				9	8	6	2	5	5	39	47	52	56	64	1	In	VDJ
CCCTCAGAACCCAGGGACTCAGCTGTGTACTTCTGTGCCAGCAGTTTAGCGGGACTAGCGAGTACAGATACGCAGTATTTTGGCCCA	CASSLAGLASTDTQYF	1	3.405994550408719E-4	48	TCRBV12	TCRBV12				TCRBV12-03/12-04,TCRBV12-04		TCRBD02-01	TCRBD02	TCRBD02-01				01,02	TCRBJ02-03*01	TCRBJ02	TCRBJ02-03	01				0	3	0	6	0	3	33	-1	50	60	63	1	In	VDJ
ATTCCCTGGAGCTTGGTGACTCTGCTGTGTATTTCTGTGCCAGCAGCCATCCCGGGACAGGGGAAAGATACGCAGTATTTTGGCCCA		1	3.405994550408719E-4	46	TCRBV03-01/03-02*01	TCRBV03	TCRBV03-01/03-02	01				TCRBD01-01*01	TCRBD01	TCRBD01-01	01				TCRBJ02-03*01	TCRBJ02	TCRBJ02-03	01				3	2	0	2	4	5	35	49	53	63	65	1	Out	VDJ
AGTCCGCTACCAGCTCCCAGACATCTGTGTACTTCTGTGCCATCAAGGGGACGCCGGGGAGCTAATGAAAAACTGTTTTTTGGCAGT		1	3.405994550408719E-4	46	TCRBV10-03*01	TCRBV10	TCRBV10-03	01								TCRBD01,TCRBD02	TCRBD01-01,TCRBD02-01		TCRBJ01-04*01	TCRBJ01	TCRBJ01-04	01				7	9	0	7	2	3	35	45	47	52	61	1	Out	VDJ
GTGAACGCCTTGGAGCTGGACGACTCGGCCCTGTATCTCTGTGCCAGCAGTTTCCCCAGCGAGGGGGAAAAACTGTTTTTTGGCAGT	CASSFPSEGEKLFF	1	3.405994550408719E-4	42	TCRBV05-04*01	TCRBV05	TCRBV05-04	01								TCRBD01,TCRBD02	TCRBD01-01,TCRBD02-01		TCRBJ01-04*01	TCRBJ01	TCRBJ01-04	01				5	0	5	2	11	8	39	50	61	-1	66	1	In	VDJ
ACCCTGCAGCCAGAAGACTCGGCCCTGTATCTCTGTGCCAGCAGCCAAGATGAGGGGACAGGCGACGCGCCCCAGCATTTTGGTGAT	CASSQDEGTGDAPQHF	2	6.811989100817438E-4	48	TCRBV04-02*01	TCRBV04	TCRBV04-02	01				TCRBD01-01*01	TCRBD01	TCRBD01-01	01				TCRBJ01-05*01	TCRBJ01	TCRBJ01-05	01				0	6	0	4	4	9	33	50	54	62	68	2	In	VDJ
TAAGAAGCTCCTTCTCAGTGACTCTGGCTTCTATCTCTGTGCCTGGAGGGACAGGGTGATTAGTATCAGCCCCAGCATTTTGGTGAT		4	0.0013623978201634877	44	TCRBV30-01*01	TCRBV30	TCRBV30-01	01				TCRBD01-01*01	TCRBD01	TCRBD01-01	01				TCRBJ01-05*01	TCRBJ01	TCRBJ01-05	01				3	8	1	3	0	5	37	-1	48	56	64	4	Out	VDJ
TTGGAGCTGGGGGACTCGGCCCTGTATCTCTGTGCCAGAAGTTTGGGATAACAGGACCGACATAATTCACCCCTCCACTTTGGGAAT	CARSLG*QDRHNSPLHF	1	3.405994550408719E-4	51	TCRBV05-03	TCRBV05	TCRBV05-03				01,02	TCRBD01-01*01	TCRBD01	TCRBD01-01	01				TCRBJ01-06*01	TCRBJ01	TCRBJ01-06	01				0	6	3	4	4	5	30	46	50	55	61	1	Stop	VDJ
GTTCTAAGAAGCTCCTTCTCAGTGACTCTGGCTTCTATCTCTGTGCCTGGAGTCTGTGGGGCGGACTATGGCTACACCTTCGGTTCG		1	3.405994550408719E-4	40	TCRBV30-01*01	TCRBV30	TCRBV30-01	01				TCRBD01-01*01	TCRBD01	TCRBD01-01	01				TCRBJ01-02*01	TCRBJ01	TCRBJ01-02	01				2	2	7	0	4	3	41	53	57	62	64	1	Out	VDJ
GTGACATCGGCCCAAAAGAACCCGACAGCTTTCTATCTCTGTGCCAGTAGTACCGGACAGGAAAGGGATGGCTACACCTTCGGTTCG	CASSTGQERDGYTF	1	3.405994550408719E-4	42	TCRBV19-01*01	TCRBV19	TCRBV19-01	01				TCRBD01-01*01	TCRBD01	TCRBD01-01	01				TCRBJ01-02*01	TCRBJ01	TCRBJ01-02	01				4	6	1	4	2	6	39	52	54	61	67	1	In	VDJ
GCAGAGCTTGGGGACTCGGCCGTGTATCTCTGTGCCAGCAGCTTATCCGTCGGGACAGGGGCCCCCTACGAGCAGTACTTCGGGCCG	CASSLSVGTGAPYEQYF	1	3.405994550408719E-4	51	TCRBV11-03*01	TCRBV11	TCRBV11-03	01				TCRBD01-01*01	TCRBD01	TCRBD01-01	01				TCRBJ02-07*01	TCRBJ02	TCRBJ02-07	01				2	3	0	2	6	2	30	45	51	61	64	1	In	VDJ
GAGTCCGCCAGCACCAACCAGACATCTATGTACCTCTGTGCCAGCAGTTCCCCCGGGGGTTGGGTGCACGAGCAGTACTTCGGGCCG	CASSSPGGWVHEQYF	1	3.405994550408719E-4	45	TCRBV28-01*01	TCRBV28	TCRBV28-01	01				TCRBD02-01*01	TCRBD02	TCRBD02-01	01				TCRBJ02-07*01	TCRBJ02	TCRBJ02-07	01				4	8	8	2	4	5	36	49	53	59	67	1	In	VDJ
CAGCACCAACCAGACATCTATGTACCTCTGTGCCAGCACCCGTTACTCAGGGGCCTAAGCTCTGGAAACACCATATATTTTGGAGAG		1	3.405994550408719E-4	53	TCRBV28-01*01	TCRBV28	TCRBV28-01	01				TCRBD01-01*01	TCRBD01	TCRBD01-01	01				TCRBJ01-03*01	TCRBJ01	TCRBJ01-03	01				7	6	4	2	9	0	28	38	47	53	59	1	Out	VDJ
ACCAGTGCCCATCCTGAAGACAGCAGCTTCTACATCTGCAGTGCTAGAGATCCTAGCGGGAGTCTCAATGAGCAGTTCTTCGGGCCA	CSARDPSGSLNEQFF	1	3.405994550408719E-4	45	TCRBV20	TCRBV20				TCRBV20-01,TCRBV20-or09_02		TCRBD02-01*02	TCRBD02	TCRBD02-01	02				TCRBJ02-01*01	TCRBJ02	TCRBJ02-01	01				0	3	4	2	2	6	36	50	52	62	65	1	In	VDJ
GCCAGAAGACTCAGCCCTGTATCTCTGCGCCAGCAGCCAAGAGGGTAGCGGGAGGGCCGCGGGTACAATGAGCAGTTCTTCGGGCCA		1	3.405994550408719E-4	56	TCRBV04-01*01	TCRBV04	TCRBV04-01	01				TCRBD02-01*02	TCRBD02	TCRBD02-01	02				TCRBJ02-01*01	TCRBJ02	TCRBJ02-01	01				0	7	5	0	3	4	25	42	45	56	63	1	Out	VDJ
CTCACTCTGGAGTCCGCTACCAGCTCCCAGACATCTGTGTACTTCTGTGCCATCAGTGGCCAGACAGGGGTCCAGTTCTTCGGGCCA	CAISGQTGVQFF	1	3.405994550408719E-4	36	TCRBV10-03*01	TCRBV10	TCRBV10-03	01				TCRBD01-01*01	TCRBD01	TCRBD01-01	01				TCRBJ02-01*01	TCRBJ02	TCRBJ02-01	01				4	2	2	2	4	13	45	58	62	70	72	1	In	VDJ
NTGTCGGCTGCTCCCTCCCAAACATCTGTGTACTTCTGTGCCAGCAGTCGCGTGGGGGGAGGTACGGAGACCCAGTACTTCGGGCCA	CASSRVGGGTETQYF	1	3.405994550408719E-4	45	TCRBV06-02/06-03*01	TCRBV06	TCRBV06-02/06-03	01				TCRBD02-01	TCRBD02	TCRBD02-01				01,02	TCRBJ02-05*01	TCRBJ02	TCRBJ02-05	01				5	7	9	1	5	5	36	48	53	59	66	1	In	VDJ
CAGCCCTCAGAACCCAGGGACTCAGCTGTGTACTTCTGTGCCAGCAGTTTCGACAGGGCTAGCACAGATACGCAGTATTTTGGCCCA	CASSFDRASTDTQYF	2	6.811989100817438E-4	45	TCRBV12	TCRBV12				TCRBV12-03/12-04,TCRBV12-04		TCRBD01-01*01	TCRBD01	TCRBD01-01	01				TCRBJ02-03*01	TCRBJ02	TCRBJ02-03	01				3	2	2	3	1	0	36	50	51	58	60	2	In	VDJ
CTGCAGCCAGAAGACTCAGCCCTGTATCTCTGCGCCAGCAGCCTGGTTGGACTAGCGGGAGGCACCGGGGAGCTGTTTTTTGGAGAA	CASSLVGLAGGTGELFF	6	0.0020435967302452314	51	TCRBV04-01*01	TCRBV04	TCRBV04-01	01				TCRBD02-01*02	TCRBD02	TCRBD02-01	02				TCRBJ02-02*01	TCRBJ02	TCRBJ02-02	01				4	0	1	1	5	4	30	43	48	-1	62	6	In	VDJ
CAGCGCACAGAGCAGCGGGACTCGGCCATGTATCGCTGTGCCAGCAGCCCGGGACAGGGGGTAACCGGGGAGCTGTTTTTTGGAGAA	CASSPGQGVTGELFF	1	3.405994550408719E-4	45	TCRBV07-06*01	TCRBV07	TCRBV07-06	01				TCRBD01-01*01	TCRBD01	TCRBD01-01	01				TCRBJ02-02*01	TCRBJ02	TCRBJ02-02	01				5	2	0	1	2	5	36	48	50	61	63	1	In	VDJ
NTGTCGGCTGCTCCCTCCCAGACATCTGTGTACTTCTGTGCCAGCACCTGGACAGTGGGGAGCAATCAGCCCCAGCATTTTGGTGAT	CASTWTVGSNQPQHF	1	3.405994550408719E-4	45	TCRBV06-05*01	TCRBV06	TCRBV06-05	01				TCRBD01-01*01	TCRBD01	TCRBD01-01	01				TCRBJ01-05*01	TCRBJ01	TCRBJ01-05	01				7	5	1	5	3	1	36	46	49	55	60	1	In	VDJ
AAGATCCAGCGCACAGAGCGGGGGGACTCAGCCGTGTATCTCTGTGCCAGCAGCGGGGGTTCTGAGGTTGGCTACACCTTCGGTTCG	CASSGGSEVGYTF	1	3.405994550408719E-4	39	TCRBV07-03*01	TCRBV07	TCRBV07-03	01								TCRBD01,TCRBD02	TCRBD01-01,TCRBD02-01		TCRBJ01-02*01	TCRBJ01	TCRBJ01-02	01				5	9	6	1	0	7	42	-1	54	59	68	1	In	VDJ
AATGTGAGCACCTTGGAGCTGGGGGACTCGGCCCTTTATCTTTGCGCCAGCAGCTCAGACAGGGTCTACGAGCAGTACTTCGGGCCG	CASSSDRVYEQYF	1	3.405994550408719E-4	39	TCRBV05-01*01	TCRBV05	TCRBV05-01	01				TCRBD01-01*01	TCRBD01	TCRBD01-01	01				TCRBJ02-07*01	TCRBJ02	TCRBJ02-07	01				3	1	2	3	2	3	42	55	57	64	65	1	In	VDJ
GGAGCTGGGGGACTCAGCTTTGTATTTCTGTGCCAGCAGCGTAGGACTAGCGGGAGCGGAGGGGCCTACGAGCAGTACTTCGGGCCG		3	0.0010217983651226157	53	TCRBV09-01*01	TCRBV09	TCRBV09-01	01				TCRBD02-01*02	TCRBD02	TCRBD02-01	02				TCRBJ02-07*01	TCRBJ02	TCRBJ02-07	01				0	8	2	2	0	2	28	-1	44	56	64	3	Out	VDJ
NNNNNNNTGTCGGCTGCTCCCTCCCAGACATCTGTGTACTTCTGTGCCAGCAGACGAGAGGCTCACAATGAGCAGTTCTTCGGGCCA	CASRREAHNEQFF	1	3.405994550408719E-4	39	TCRBV06-05*01	TCRBV06	TCRBV06-05	01				TCRBD02-01*02	TCRBD02	TCRBD02-01	02				TCRBJ02-01*01	TCRBJ02	TCRBJ02-01	01				6	3	11	1	4	5	42	53	57	61	64	1	In	VDJ
GCGTCTGCTGTACCCTCTCAGACATCTGTGTACTTCTGTGCCAGCAGTGGGGGACTAGCGGGAGGAAATGAGCAGTTCTTCGGGCCA	CASSGGLAGGNEQFF	1	3.405994550408719E-4	45	TCRBV06-04*01	TCRBV06	TCRBV06-04	01				TCRBD02-01*02	TCRBD02	TCRBD02-01	02				TCRBJ02-01*01	TCRBJ02	TCRBJ02-01	01				4	1	0	1	1	7	36	49	50	65	66	1	In	VDJ
GTCCCTAGAGTCTGCCATCCCCAACCAGACAGCTCTTTACTTCTGTGCCACCAGTCAACGTCGCAAGAGACCCAGTACTTCGGGCCA		2	6.811989100817438E-4	38	TCRBV24-01*01	TCRBV24	TCRBV24-01	01								TCRBD01,TCRBD02	TCRBD01-01,TCRBD02-01		TCRBJ02-05*01	TCRBJ02	TCRBJ02-05	01				6	4	3	7	2	2	43	55	57	59	63	2	Out	VDJ
GTGAGCACCTTGGAGCTGGGGGACTCGGCCCTTTATCTTTGCGCCAGCAGCTTTGACGCCTCCACAGATACGCAGTATTTTGGCCCA	CASSFDASTDTQYF	1	3.405994550408719E-4	42	TCRBV05-01*01	TCRBV05	TCRBV05-01	01								TCRBD01,TCRBD02	TCRBD01-01,TCRBD02-01		TCRBJ02-03*01	TCRBJ02	TCRBJ02-03	01				2	5	2	7	1	2	39	53	54	57	62	1	In	VDJ
NNNNNNNNNNNNNTGTCGGCTGCTCCCTCCCAGACATCTGTGTACTTCTGTGCCAGCAGTTACACCGGGGAGCTGTTTTTTGGAGAA	CASSYTGELFF	1	3.405994550408719E-4	33	TCRBV06-05*01	TCRBV06	TCRBV06-05	01											TCRBJ02-02*01	TCRBJ02	TCRBJ02-02	01				4	0	0	0	0	3	48	-1	-1	-1	61	1	In	VJ
ATCCAGCCCTCAGAACCCAGGGACTCAGCTGTGTACTTCTGTGCCAGCAGTTTAGGGGCAGGGAGCACGGAAGCTTTCTTTGGACAA	CASSLGAGSTEAFF	1	3.405994550408719E-4	42	TCRBV12	TCRBV12				TCRBV12-03/12-04,TCRBV12-04						TCRBD01,TCRBD02	TCRBD01-01,TCRBD02-01		TCRBJ01-01*01	TCRBJ01	TCRBJ01-01	01				1	6	4	3	3	8	39	55	58	63	69	1	In	VDJ
GTGACATCGGCCCAAAAGAACCCGACAGCTTTCTATCTCTGTGCCAGTAGTGAGGGACGGAAAAGTGAAAAACTGTTTTTTGGCAGT	CASSEGRKSEKLFF	1	3.405994550408719E-4	42	TCRBV19-01*01	TCRBV19	TCRBV19-01	01								TCRBD01,TCRBD02	TCRBD01-01,TCRBD02-01		TCRBJ01-04*01	TCRBJ01	TCRBJ01-04	01				5	7	0	7	2	7	39	51	53	58	65	1	In	VDJ
ACGTTGGCGTCTGCTGTACCCTCTCAGACATCTGTGTACTTCTGTGCCAGCAGTGACAACACGAATCAGCCCCAGCATTTTGGTGAT	CASSDNTNQPQHF	1	3.405994550408719E-4	39	TCRBV06-04*01	TCRBV06	TCRBV06-04	01				TCRBD01-01*01	TCRBD01	TCRBD01-01	01				TCRBJ01-05*01	TCRBJ01	TCRBJ01-05	01				2	2	3	6	1	4	42	57	58	61	63	1	In	VDJ
CTGGAGTCCGCCAGCACCAACCAGACATCTATGTACCTCTGTGCCAGCAGTCGGACAGTTCAAGGACAGCCCCAGCATTTTGGTGAT	CASSRTVQGQPQHF	4	0.0013623978201634877	42	TCRBV28-01*01	TCRBV28	TCRBV28-01	01				TCRBD01-01*01	TCRBD01	TCRBD01-01	01				TCRBJ01-05*01	TCRBJ01	TCRBJ01-05	01				5	8	1	5	1	7	39	51	52	58	66	4	In	VDJ
ATCCAGCCCTCAGAACCCAGGGACTCAGCTGTGTACTTCTGTGCCAGCAGTTCAGGGGCGGATGGTTCACCCCTCCACTTTGGGAAT	CASSSGADGSPLHF	1	3.405994550408719E-4	42	TCRBV12	TCRBV12				TCRBV12-03/12-04,TCRBV12-04		TCRBD01-01*01	TCRBD01	TCRBD01-01	01				TCRBJ01-06*01	TCRBJ01	TCRBJ01-06	01				4	7	4	2	0	9	39	-1	52	58	65	1	In	VDJ
CTGGAGTCCGCTACCCGCTCCCAGACATCTGTGTATTTCTGCGCCAGCGGCGTATCGTCGAATAATTCACCCCTCCACTTTGGGAAT	CASGVSSNNSPLHF	1	3.405994550408719E-4	42	TCRBV10-02*01	TCRBV10	TCRBV10-02	01								TCRBD01,TCRBD02	TCRBD01-01,TCRBD02-01		TCRBJ01-06*01	TCRBJ01	TCRBJ01-06	01				8	10	9	0	0	5	39	-1	48	51	61	1	In	VDJ
NNNNTGTCGGCTGCTCCCTCCCAGACATCTGTGTACTTCTGTGCCAGCAGTTACGGGGGGGCGAATTCACCCCTCCACTTTGGGAAT	CASSYGGANSPLHF	2	6.811989100817438E-4	42	TCRBV06-05*01	TCRBV06	TCRBV06-05	01				TCRBD02-01*01	TCRBD02	TCRBD02-01	01				TCRBJ01-06*01	TCRBJ01	TCRBJ01-06	01				2	2	9	0	0	7	39	-1	54	61	63	2	In	VDJ
CTGGAGTCCGCCAGCACCAACCAGACATCTATGTACCTCTGTGCCAGCAGGGGTGACCGAGGTTACTATGGCTACACCTTCGGTTCG	CASRGDRGYYGYTF	2	6.811989100817438E-4	42	TCRBV28-01*01	TCRBV28	TCRBV28-01	01				TCRBD02-01*02	TCRBD02	TCRBD02-01	02				TCRBJ01-02*01	TCRBJ01	TCRBJ01-02	01				6	2	11	1	8	3	39	50	58	62	64	2	In	VDJ
GCAGCAAGAAGACTCAGCTGCGTATCTCTGCACCAGCAGCCAAGTATCTGGGCGGGAGCGGGATTCTACGAGCAGTACTTCGGGCCG		2	6.811989100817438E-4	53	TCRBV01-01*01	TCRBV01	TCRBV01-01	01				TCRBD02-01*02	TCRBD02	TCRBD02-01	02				TCRBJ02-07*01	TCRBJ02	TCRBJ02-07	01				1	2	6	3	12	3	28	44	56	63	65	2	Out	VDJ
ATCCTGGAGTCGCCCAGCCCCAACCAGACCTCTCTGTACTTCTGTGCCAGCAGTTGGGGGACGGCGGGTGAGCAGTTCTTCGGGCCA	CASSWGTAGEQFF	2	6.811989100817438E-4	39	TCRBV27-01*01	TCRBV27	TCRBV27-01	01								TCRBD01,TCRBD02	TCRBD01-01,TCRBD02-01		TCRBJ02-01*01	TCRBJ02	TCRBJ02-01	01				4	6	0	7	2	9	42	55	57	62	68	2	In	VDJ
CCTTGGAGCTGGGGGACTCAGCCCTGTACTTCTGTGCCAGCAGCTCACTAGAAAGGGATTGTTTAGGGTGAGCAGTTCTTCGGGCCA		2	6.811989100817438E-4	49	TCRBV13-01*01	TCRBV13	TCRBV13-01	01				TCRBD02-01	TCRBD02	TCRBD02-01				01,02	TCRBJ02-01*01	TCRBJ02	TCRBJ02-01	01				4	17	3	8	1	9	32	45	46	51	68	2	Out	VDJ
AGTGCCCATCCTGAAGACAGCAGCTTCTACATCTGCAGTGCTAGACGGACAGGGGCGAGCTCCTACAATGAGCAGTTCTTCGGGCCA	CSARRTGASSYNEQFF	2	6.811989100817438E-4	48	TCRBV20	TCRBV20				TCRBV20-01,TCRBV20-or09_02		TCRBD01-01*01	TCRBD01	TCRBD01-01	01				TCRBJ02-01*01	TCRBJ02	TCRBJ02-01	01				2	4	1	2	1	0	33	45	46	55	59	2	In	VDJ
CAGCCTGCAGAACTGGAGGATTCTGGAGTTTATTTCTGTGCCAGCAGCCAAGATTTCGTGCTCAGAGATACGCAGTATTTTGGCCCA	CASSQDFVLRDTQYF	1	3.405994550408719E-4	45	TCRBV14-01*01	TCRBV14	TCRBV14-01	01				TCRBD01-01*01	TCRBD01	TCRBD01-01	01				TCRBJ02-03*01	TCRBJ02	TCRBJ02-03	01				0	0	4	5	9	5	36	53	62	-1	65	1	In	VDJ
CCACGGAGTCAGGGGACACAGCACTGTATTTCTGTGCCAGCAGCAAAGGTAGGGGTCAGCGGCACCGGGGAGCTGTTTTTTGGAGAA		1	3.405994550408719E-4	49	TCRBV21-01*01	TCRBV21	TCRBV21-01	01								TCRBD01,TCRBD02	TCRBD01-01,TCRBD02-01		TCRBJ02-02*01	TCRBJ02	TCRBJ02-02	01				1	7	5	2	2	4	32	48	50	55	62	1	Out	VDJ
ACATCGGCCCAAAAGAACCCGACAGCTTTCTATCTCTGTGCCAGTACCCCAGGCAGGGTAACTAATGAAAAACTGTTTTTTGGCAGT	CASTPGRVTNEKLFF	2	6.811989100817438E-4	45	TCRBV19-01*01	TCRBV19	TCRBV19-01	01				TCRBD01-01*01	TCRBD01	TCRBD01-01	01				TCRBJ01-04*01	TCRBJ01	TCRBJ01-04	01				7	1	4	3	7	1	36	46	53	58	59	2	In	VDJ
TGCAGCCAGAAGACTCAGCCCTGTATCTCTGCGCCAGCACCTGCAAGACCCTGGACGGTTAGCAATCAGCCCCAGCATTTTGGTGAT		1	3.405994550408719E-4	52	TCRBV04-01*01	TCRBV04	TCRBV04-01	01								TCRBD01,TCRBD02	TCRBD01-01,TCRBD02-01		TCRBJ01-05*01	TCRBJ01	TCRBJ01-05	01				7	3	1	7	13	0	29	39	52	56	59	1	Out	VDJ
AGAGCAGCGGGACTCGGCCATGTATCGCTGTGCCAGCAGCTTAGTCCCCCGCTCCGGTTCTATAATTCACCCCTCCACTTTGGGAAT		2	6.811989100817438E-4	53	TCRBV07-06*01	TCRBV07	TCRBV07-06	01				TCRBD02-01	TCRBD02	TCRBD02-01				01,02	TCRBJ01-06*01	TCRBJ01	TCRBJ01-06	01				1	2	8	5	10	3	28	44	54	57	59	2	Out	VDJ
CGCTCACCAGGCCTGGGGGACGCAGCCATGTACCTGTGTGCCACCAGCAGATTACGAGGAGGAGGATCACCCCTCCACTTTGGGAAT	CATSRLRGGGSPLHF	1	3.405994550408719E-4	45	TCRBV15-01*02	TCRBV15	TCRBV15-01	02				TCRBD02-01*02	TCRBD02	TCRBD02-01	02				TCRBJ01-06*01	TCRBJ01	TCRBJ01-06	01				2	4	10	1	6	10	36	51	57	62	66	1	In	VDJ
TCCGCCAGCACCAACCAGACATCTATGTACCTCTGTGCCAGCAGTTTCACGGCCTGGTCAGGAGACTATGGCTACACCTTCGGTTCG	CASSFTAWSGDYGYTF	1	3.405994550408719E-4	48	TCRBV28-01*01	TCRBV28	TCRBV28-01	01								TCRBD01,TCRBD02	TCRBD01-01,TCRBD02-01		TCRBJ01-02*01	TCRBJ01	TCRBJ01-02	01				3	2	4	4	11	3	33	47	58	62	64	1	In	VDJ
NNNNCTCTGAAGATCCGGTCCACAAAGCTGGAGGACTCAGCCATGTACTTCTGTGCCAGCGGCGGGGGAGCCTACACCTTCGGTTCG	CASGGGAYTF	1	3.405994550408719E-4	30	TCRBV02-01	TCRBV02	TCRBV02-01				01,03	TCRBD02-01*01	TCRBD02	TCRBD02-01	01				TCRBJ01-02*01	TCRBJ01	TCRBJ01-02	01				8	3	7	2	1	10	51	60	61	68	71	1	In	VDJ
CCTGGAGTCGCCCAGCCCCAACCAGACCTCTCTGTACTTCTGTGCCAGCAGTTTTGGCAGCCTCTACGAGGGCAGTACTTCGGGCCG		1	3.405994550408719E-4	41	TCRBV27-01*01	TCRBV27	TCRBV27-01	01				TCRBD02-01*02	TCRBD02	TCRBD02-01	02				TCRBJ02-07*01	TCRBJ02	TCRBJ02-07	01				3	0	11	1	13	9	40	54	67	-1	71	1	Out	VDJ
CCTGCAGAGCTTGAGGACTCGGCCGTGTATCTCTGTGCCAGCAGCCCACTGCCCAGCGGAGGACCCTACGAGCAGTACTTCGGGCCG	CASSPLPSGGPYEQYF	1	3.405994550408719E-4	48	TCRBV11	TCRBV11				TCRBV11-02,TCRBV11-03		TCRBD02-01	TCRBD02	TCRBD02-01				01,02	TCRBJ02-07*01	TCRBJ02	TCRBJ02-07	01				5	5	6	5	9	2	33	45	54	59	64	1	In	VDJ
ATCCGGTCCACAAAGCTGGAGGACTCAGCCATGTACTTCTGTGCCAGCAGTGAGACAGGCATCACCTACGAGCAGTACTTCGGGCCG	CASSETGITYEQYF	1	3.405994550408719E-4	42	TCRBV02-01	TCRBV02	TCRBV02-01				01,03	TCRBD01-01*01	TCRBD01	TCRBD01-01	01				TCRBJ02-07*01	TCRBJ02	TCRBJ02-07	01				3	5	2	4	0	2	39	-1	53	59	64	1	In	VDJ
TTGGCGTCTGCTGTACCCTCTCAGACATCTGTGTACTTCTGTGCCAGCAGTGTTCTAGCGGGAGCGAATGAGCAGTTCTTCGGGCCA	CASSVLAGANEQFF	1	3.405994550408719E-4	42	TCRBV06-04*01	TCRBV06	TCRBV06-04	01				TCRBD02-01*02	TCRBD02	TCRBD02-01	02				TCRBJ02-01*01	TCRBJ02	TCRBJ02-01	01				4	2	4	2	2	7	39	52	54	64	66	1	In	VDJ
GTGACATCGGCCCAAAAGAACCCGACAGCTTTCTATCTCTGTGCCAGTCGTAGCGGGAGGGCCGCCAATGAGCAGTTCTTCGGGCCA	CASRSGRAANEQFF	2	6.811989100817438E-4	42	TCRBV19-01*01	TCRBV19	TCRBV19-01	01				TCRBD02-01*02	TCRBD02	TCRBD02-01	02				TCRBJ02-01*01	TCRBJ02	TCRBJ02-01	01				4	4	7	0	0	6	39	-1	52	61	65	2	In	VDJ
GTGAGCAACATGAGCCCTGAAGACAGCAGCATATATCTCTGCAGCGTTGAGTCCCACAGGAACGCCAATGAGCAGTTCTTCGGGCCA	CSVESHRNANEQFF	1	3.405994550408719E-4	42	TCRBV29-01	TCRBV29	TCRBV29-01				01,02	TCRBD01-01*01	TCRBD01	TCRBD01-01	01				TCRBJ02-01*01	TCRBJ02	TCRBJ02-01	01				3	5	3	4	5	6	39	50	55	60	65	1	In	VDJ
GCCCAAAAGAACCCGACAGCTTTCTATCTCTGTGCCAGTAGTATAAAGCGGCGGGGTAGGACTTACAATGAGCAGTTCTTCGGGCCA	CASSIKRRGRTYNEQFF	1	3.405994550408719E-4	51	TCRBV19-01*01	TCRBV19	TCRBV19-01	01				TCRBD02-01*01	TCRBD02	TCRBD02-01	01				TCRBJ02-01*01	TCRBJ02	TCRBJ02-01	01				2	7	7	3	5	4	30	45	50	56	63	1	In	VDJ
AGGCTGGAGTTGGCTGCTCCCTCCCAGACATCTGTGTACTTCTGTGCCAGCAAAGGCCCAAATACAGATACGCAGTATTTTGGCCCA	CASKGPNTDTQYF	1	3.405994550408719E-4	39	TCRBV06-06	TCRBV06	TCRBV06-06				01,04					TCRBD01,TCRBD02	TCRBD01-01,TCRBD02-01		TCRBJ02-03*01	TCRBJ02	TCRBJ02-03	01				7	7	5	4	1	3	42	52	53	56	63	1	In	VDJ
GCACCTTGGAGCTGGGGGACTCGGCCCTTTATCTTTGCGCCAGCAGCTTGACTGCGGGAGGACACCGGGGAGCTGTTTTTTGGAGAA		3	0.0010217983651226157	46	TCRBV05-01*01	TCRBV05	TCRBV05-01	01				TCRBD02-01*02	TCRBD02	TCRBD02-01	02				TCRBJ02-02*01	TCRBJ02	TCRBJ02-02	01				1	0	7	1	3	3	35	50	53	-1	61	3	Out	VDJ
CCATGGAACCCAGGGACTTGGGCCTATATTTCTGTGCCAGCAGCTTTGCATGGGACAGGGGACAATCAGCCCCAGCATTTTGGTGAT		2	6.811989100817438E-4	49	TCRBV12-01*01	TCRBV12	TCRBV12-01	01				TCRBD01-01*01	TCRBD01	TCRBD01-01	01				TCRBJ01-05*01	TCRBJ01	TCRBJ01-05	01				0	1	0	2	2	3	32	49	51	61	62	2	Out	VDJ
ACTCTGGAGTCCGCTACCAGCTCCCAGACATCTGTGTACTTCTGTGCCATCATGGAAGGCAGGGACTCACCCCTCCACTTTGGGAAT	CAIMEGRDSPLHF	1	3.405994550408719E-4	39	TCRBV10-03*01	TCRBV10	TCRBV10-03	01								TCRBD01,TCRBD02	TCRBD01-01,TCRBD02-01		TCRBJ01-06*01	TCRBJ01	TCRBJ01-06	01				7	0	0	7	9	10	42	52	61	-1	66	1	In	VDJ
AGTCCACGGAGTCAGGGGACACAGCACTGTATTTCTTCCCCCCACGCCAAAGACAGCTATTTAAACTATGGCTACACCTTCGGTTCG		2	6.811989100817438E-4	46	TCRBV21-01*01	TCRBV21	TCRBV21-01	01				TCRBD01-01*01	TCRBD01	TCRBD01-01	01				TCRBJ01-02*01	TCRBJ01	TCRBJ01-02	01				16	7	2	5	15	2	35	36	51	56	63	2	Out	VDJ
CAGGTAGTGCGAGGAGATTCGGCAGCTTATTTCTGTGCCAGCTCACCGATCCTCTCCGGGACAGGGCCCGAGCAGTACTTCGGGCCG	CASSPILSGTGPEQYF	1	3.405994550408719E-4	48	TCRBV18-01*01	TCRBV18	TCRBV18-01	01				TCRBD01-01*01	TCRBD01	TCRBD01-01	01				TCRBJ02-07*01	TCRBJ02	TCRBJ02-07	01				3	2	0	3	10	6	33	47	57	66	68	1	In	VDJ
GTGCCCATCCTGAAGACAGCAGCTTCTACATCTGCAGTGCTACTCGACTAGCGGTGAGAGGGCTCCTACGAGCAGTACTTCGGGCCG		1	3.405994550408719E-4	49	TCRBV20	TCRBV20				TCRBV20-01,TCRBV20-or09_02		TCRBD02-01	TCRBD02	TCRBD02-01				01,02	TCRBJ02-07*01	TCRBJ02	TCRBJ02-07	01				4	8	2	5	3	0	32	42	45	54	62	1	Out	VDJ
CCTGCAGAGCTTGGGGACTCGGCCGTGTATCTCTGTGCCAGCAGCTACCCTAGCGGAAGACATACCTACGAGCAGTACTTCGGGCCG	CASSYPSGRHTYEQYF	1	3.405994550408719E-4	48	TCRBV11-03*01	TCRBV11	TCRBV11-03	01				TCRBD02-01	TCRBD02	TCRBD02-01				01,02	TCRBJ02-07*01	TCRBJ02	TCRBJ02-07	01				4	8	4	5	3	2	33	46	49	56	64	1	In	VDJ
CAGCCAGAAGACTCAGCCCTGTATCTCTGCGCCAGCAGCCAGACACTCCTTAGGACTAGCGGGAGGGCTGAGCAGTTCTTCGGGCCA	CASSQTLLRTSGRAEQFF	1	3.405994550408719E-4	54	TCRBV04-01*01	TCRBV04	TCRBV04-01	01				TCRBD02-01*02	TCRBD02	TCRBD02-01	02				TCRBJ02-01*01	TCRBJ02	TCRBJ02-01	01				3	1	1	0	11	9	27	41	52	67	68	1	In	VDJ
CTAAACCTGAGCTCTCTGGAGCTGGGGGACTCAGCTTTGTATTTCTGTGCCAGCAGGGGAGTAGGCGATGAGCAGTTCTTCGGGCCA	CASRGVGDEQFF	1	3.405994550408719E-4	36	TCRBV09-01*01	TCRBV09	TCRBV09-01	01				TCRBD02-01*02	TCRBD02	TCRBD02-01	02				TCRBJ02-01*01	TCRBJ02	TCRBJ02-01	01				5	6	9	2	0	8	45	-1	56	61	67	1	In	VDJ
ACATCGGCCCAAAAGAACCCGACAGCTTTCTATCTCTGTGCCAGTAGTATAGCCGGGAGCACCTACAATGAGCAGTTCTTCGGGCCA	CASSIAGSTYNEQFF	1	3.405994550408719E-4	45	TCRBV19-01*01	TCRBV19	TCRBV19-01	01				TCRBD02-01*02	TCRBD02	TCRBD02-01	02				TCRBJ02-01*01	TCRBJ02	TCRBJ02-01	01				1	2	8	2	1	2	36	52	53	59	61	1	In	VDJ
AGAACCCAGGGACTCAGCTGTGTATTTTTGTGCTAGTGGTTTGGTAATCATGTAGCGGGAGCATACAATGAGCAGTTCTTCGGGCCA		2	6.811989100817438E-4	53	TCRBV12-05*01	TCRBV12	TCRBV12-05	01				TCRBD02-01*02	TCRBD02	TCRBD02-01	02				TCRBJ02-01*01	TCRBJ02	TCRBJ02-01	01				0	2	5	2	7	4	28	45	52	61	63	2	Out	VDJ
AACGCCTTGGAGCTGGACGACTCGGCCCTGTATCTCTGTGCCAGCAGTTTACAACAGGGGGGTGGGGAGACCCAGTACTTCGGGCCA	CASSLQQGGGETQYF	1	3.405994550408719E-4	45	TCRBV05-04*01	TCRBV05	TCRBV05-04	01				TCRBD01-01*01	TCRBD01	TCRBD01-01	01				TCRBJ02-05*01	TCRBJ02	TCRBJ02-05	01				5	5	3	1	6	5	36	47	53	61	66	1	In	VDJ
NTGTCGGCTGCTCCCTCCCAGACATCTGTGTACTTCTGTGCCAGCAGTGAAGATGTGGGAGGGCCTGATACGCAGTATTTTGGCCCA	CASSEDVGGPDTQYF	5	0.0017029972752043597	45	TCRBV06-01*01	TCRBV06	TCRBV06-01	01				TCRBD02-01*02	TCRBD02	TCRBD02-01	02				TCRBJ02-03*01	TCRBJ02	TCRBJ02-03	01				1	3	9	0	4	6	36	52	56	63	66	5	In	VDJ
GAGTCCGCCAGCACCAACCAGACATCTATGTACCTCTGTGCCAGCAGCTTTGGGGGGATCCGAGCAGATACGCAGTATTTTGGCCCA	CASSFGGIRADTQYF	1	3.405994550408719E-4	45	TCRBV28-01*01	TCRBV28	TCRBV28-01	01				TCRBD02-01*01	TCRBD02	TCRBD02-01	01				TCRBJ02-03*01	TCRBJ02	TCRBJ02-03	01				6	7	9	1	4	4	36	47	51	57	64	1	In	VDJ
NTGTCGGCTGCTCCCTCCCAGACATCTGTGTACTTCTGTGCCAGCAGTGAATCTAGCGGGAGTCCAGATACGCAGTATTTTGGCCCA	CASSESSGSPDTQYF	3	0.0010217983651226157	45	TCRBV06-01*01	TCRBV06	TCRBV06-01	01				TCRBD02-01*02	TCRBD02	TCRBD02-01	02				TCRBJ02-03*01	TCRBJ02	TCRBJ02-03	01				2	2	4	2	1	4	36	51	52	62	64	3	In	VDJ
AAGAAGCTCCTTCTCAGTGACTCTGGCTTCTATCTCTGTGCCTGGAGTGTACCGGACTACAACACCGGGGAGCTGTTTTTTGGAGAA	CAWSVPDYNTGELFF	2	6.811989100817438E-4	45	TCRBV30-01*01	TCRBV30	TCRBV30-01	01				TCRBD02-01	TCRBD02	TCRBD02-01				01,02	TCRBJ02-02*01	TCRBJ02	TCRBJ02-02	01				0	1	1	9	3	2	36	50	53	59	60	2	In	VDJ
AGTTCTAAGAAGCTCCTTCTCAGTGACTCTGGCTTCTATCTCTGTGCCTGGATCACACAGGTGGGCACTGAAGCTTTCTTTGGACAA	CAWITQVGTEAFF	1	3.405994550408719E-4	39	TCRBV30-01*01	TCRBV30	TCRBV30-01	01				TCRBD01-01*01	TCRBD01	TCRBD01-01	01				TCRBJ01-01*01	TCRBJ01	TCRBJ01-01	01				4	4	3	4	4	4	42	52	56	61	65	1	In	VDJ
ACTGTGAGCAACATGAGCCCTGAAGACAGCAGCATATATCTCTGCAGCGTTGGTTGGGGGATGAACACTGAAGCTTTCTTTGGACAA	CSVGWGMNTEAFF	1	3.405994550408719E-4	39	TCRBV29-01	TCRBV29	TCRBV29-01				01,02					TCRBD01,TCRBD02	TCRBD01-01,TCRBD02-01		TCRBJ01-01*01	TCRBJ01	TCRBJ01-01	01				4	1	6	1	3	0	42	52	55	60	61	1	In	VDJ
GCCAGCACCAACCAGACATCTATGTACCTCTGTGCCAGCAGTTCGGGAAGTTTGAGATCTGCGAACACTGAAGCTTTCTTTGGACAA	CASSSGSLRSANTEAFF	2	6.811989100817438E-4	51	TCRBV28-01*01	TCRBV28	TCRBV28-01	01				TCRBD02-01*02	TCRBD02	TCRBD02-01	02				TCRBJ01-01*01	TCRBJ01	TCRBJ01-01	01				4	14	8	3	0	1	30	-1	43	48	62	2	In	VDJ
NNNNNNNNNNTGTCGGCTGCTCCCTCCCAGACATCTGTGTACTTCTGTGCCAGCAGTTCCAGACGGGAGGAAGCTTTCTTTGGACAA	CASSSRREEAFF	1	3.405994550408719E-4	36	TCRBV06-05*01	TCRBV06	TCRBV06-05	01				TCRBD02-01*02	TCRBD02	TCRBD02-01	02				TCRBJ01-01*01	TCRBJ01	TCRBJ01-01	01				4	0	8	2	5	8	45	58	63	-1	69	1	In	VDJ
CAGCCTGCAGAACTGGAGGATTCTGGAGTTTATTTCTGTGCCAGCAGCCCCTTGGGAGTTGACGATGAAAAACTGTTTTTTGGCAGT	CASSPLGVDDEKLFF	2	6.811989100817438E-4	45	TCRBV14-01*01	TCRBV14	TCRBV14-01	01				TCRBD02-01*02	TCRBD02	TCRBD02-01	02				TCRBJ01-04*01	TCRBJ01	TCRBJ01-04	01				4	6	9	2	4	6	36	49	53	58	64	2	In	VDJ
TGCAGCCAGAAGACTCAGCCCTGTATCTCTGCGCCAGCAGCCAAGCAAAAAGGGTTCAGAAACAATCAGCCTCAGCATTTTGGTGAT		1	3.405994550408719E-4	52	TCRBV04-01*01	TCRBV04	TCRBV04-01	01								TCRBD01,TCRBD02	TCRBD01-01,TCRBD02-01		TCRBJ01-05*01	TCRBJ01	TCRBJ01-05	01				1	18	5	3	5	13	29	45	50	54	72	1	Out	VDJ
ATCCTGGAGTCGCCCAGCCCCAACCAGACCTCTCTGTACTTCTGTGCCAGCAGTTTGTCCTTTAACTATGGCTACACCTTCGGTTCG	CASSLSFNYGYTF	1	3.405994550408719E-4	39	TCRBV27-01*01	TCRBV27	TCRBV27-01	01				TCRBD02-01	TCRBD02	TCRBD02-01				01,02	TCRBJ01-02*01	TCRBJ01	TCRBJ01-02	01				3	1	4	10	3	1	42	56	59	61	62	1	In	VDJ
CTGACAGTGACCAGTGCCCATCCTGAAGACAGCAGCTTCTACATCTGCAGTGCCCTGGACATTTCGGAGGGCTACACCTTCGGTTCG	CSALDISEGYTF	2	6.811989100817438E-4	36	TCRBV20	TCRBV20				TCRBV20-01,TCRBV20-or09_02		TCRBD01-01*01	TCRBD01	TCRBD01-01	01				TCRBJ01-02*01	TCRBJ01	TCRBJ01-02	01				6	8	1	6	3	8	45	53	56	61	69	2	In	VDJ
CTTCACATCAATTCCCTGGAGCTTGGTGATTCTGCTGTGTATTTCTGTGCCAGCAGCCGGGACTCTCATCGCTACACCTTCGGTTCG	CASSRDSHRYTF	1	3.405994550408719E-4	36	TCRBV03-01/03-02*01	TCRBV03	TCRBV03-01/03-02	01				TCRBD02-01	TCRBD02	TCRBD02-01				01,02	TCRBJ01-02*01	TCRBJ01	TCRBJ01-02	01				4	6	0	10	0	9	45	-1	58	64	70	1	In	VDJ
CTGCAGCCAGAAGACTCAGCCCTGTATCTCTGCGCCAGCAGCCAAGGGGCGACTAGCGGGAGGGGGTACGGGCAGTACTTCGGGCCG	CASSQGATSGRGYGQYF	1	3.405994550408719E-4	51	TCRBV04-01*01	TCRBV04	TCRBV04-01	01				TCRBD02-01*02	TCRBD02	TCRBD02-01	02				TCRBJ02-07*01	TCRBJ02	TCRBJ02-07	01				1	7	2	0	4	9	30	46	50	64	71	1	In	VDJ
ATCCTGGAGTCGCCCAGCCCCAACCAGACCTCTCTGTACTTCTGTGCCAGCAGTTTGGGTAGCGGGCGCGAGCAGTACTTCGGGCCG	CASSLGSGREQYF	1	3.405994550408719E-4	39	TCRBV27-01*01	TCRBV27	TCRBV27-01	01				TCRBD02-01	TCRBD02	TCRBD02-01				01,02	TCRBJ02-07*01	TCRBJ02	TCRBJ02-07	01				3	2	5	4	3	6	42	56	59	66	68	1	In	VDJ
GACATCCGCTCACCAGGCCTGGGGGACGCAGCCATGTACCTGTGTGCCACCAGCAGAGGGACAACATACGAGCAGTACTTCGGGCCG	CATSRGTTYEQYF	1	3.405994550408719E-4	39	TCRBV15-01*02	TCRBV15	TCRBV15-01	02				TCRBD01-01*01	TCRBD01	TCRBD01-01	01				TCRBJ02-07*01	TCRBJ02	TCRBJ02-07	01				1	3	1	6	0	4	42	-1	58	63	66	1	In	VDJ
CCCTGGAGCTTGGTGACTCTGCTGTGTATTTCTGTGCCAGCAGCCAAGAAATCGACGAATTACCCTCACGAGCAGTACTTCGGGCCG		1	3.405994550408719E-4	49	TCRBV03-01/03-02*01	TCRBV03	TCRBV03-01/03-02	01								TCRBD01,TCRBD02	TCRBD01-01,TCRBD02-01		TCRBJ02-07*01	TCRBJ02	TCRBJ02-07	01				0	11	2	7	4	5	32	49	53	56	67	1	Out	VDJ
TCTGACAGTGACCAGTGCCCATCCTGAAGACAGCAGCTTCTACATCTGCAGGCGGAGTCAGGGCGAAACACCATATATTTTGGAGAG		1	3.405994550408719E-4	35	TCRBV20	TCRBV20				TCRBV20-01,TCRBV20-or09_02		TCRBD01-01*01	TCRBD01	TCRBD01-01	01				TCRBJ01-03*01	TCRBJ01	TCRBJ01-03	01				9	1	4	3	7	5	46	51	58	63	64	1	Out	VDJ
CTGGAGTCTGCTGCCTCCTCCCAGACATCTGTATATTTCTGCGCCAGCAGCGGGGGACAGGGGGGTACTGAGCAGTTCTTCGGGCCA	CASSGGQGGTEQFF	1	3.405994550408719E-4	42	TCRBV10-01*01	TCRBV10	TCRBV10-01	01				TCRBD01-01*01	TCRBD01	TCRBD01-01	01				TCRBJ02-01*01	TCRBJ02	TCRBJ02-01	01				6	4	0	1	3	9	39	50	53	64	68	1	In	VDJ
CAGGTAGTGCGAGGAGATTCGGCAGCTTATTTCTGTGCCAGCTCACCACGGACCGGGACAGGGATCAATGAGCAGTTCTTCGGGCCA	CASSPRTGTGINEQFF	2	6.811989100817438E-4	48	TCRBV18-01*01	TCRBV18	TCRBV18-01	01				TCRBD01-01*01	TCRBD01	TCRBD01-01	01				TCRBJ02-01*01	TCRBJ02	TCRBJ02-01	01				1	2	0	3	5	6	33	49	54	63	65	2	In	VDJ
ACGGAGTCAGGGGACACAGCACTGTATTTCTGTGCCAGCAGCAAAAAGATGACTAGCGGGAGGGCCAATGAGCAGTTCTTCGGGCCA	CASSKKMTSGRANEQFF	2	6.811989100817438E-4	51	TCRBV21-01*01	TCRBV21	TCRBV21-01	01				TCRBD02-01*02	TCRBD02	TCRBD02-01	02				TCRBJ02-01*01	TCRBJ02	TCRBJ02-01	01				2	1	2	0	5	6	30	45	50	64	65	2	In	VDJ
AAGATCCAGCGCACAGAGCAGCGGGACTCGGCCATGTATCGCTGTGCCAGCAGCTTACGTAGCGGGGAGACCCAGTACTTCGGGCCA	CASSLRSGETQYF	1	3.405994550408719E-4	39	TCRBV07-06*01	TCRBV07	TCRBV07-06	01				TCRBD02-01	TCRBD02	TCRBD02-01				01,02	TCRBJ02-05*01	TCRBJ02	TCRBJ02-05	01				2	0	5	4	2	5	42	57	59	-1	66	1	In	VDJ
GAGCTGGGGGACTCAGCCCTGTACTTCTGTGCCAGCAGCCACAGGACTAGCGGGAGATTTGTGAGAGAGACCCAGTACTTCGGGCCA	CASSHRTSGRFVRETQYF	1	3.405994550408719E-4	54	TCRBV13-01*01	TCRBV13	TCRBV13-01	01				TCRBD02-01*02	TCRBD02	TCRBD02-01	02				TCRBJ02-05*01	TCRBJ02	TCRBJ02-05	01				5	9	1	2	4	4	27	39	43	56	65	1	In	VDJ
CGCCTTGGAGCTGGACGACTCGGCCCTGTATCTCTGTGCCAGCAGCTTGGATCGGGGGGCAGGACAGATACGCAGTATTTTGGCCCA		1	3.405994550408719E-4	47	TCRBV05-04*01	TCRBV05	TCRBV05-04	01				TCRBD02-01*01	TCRBD02	TCRBD02-01	01				TCRBJ02-03*01	TCRBJ02	TCRBJ02-03	01				0	4	8	1	2	3	34	50	52	59	63	1	Out	VDJ
ATCCAGGCTACGAAGCTTGAGGATTCAGCAGTGTATTTTTGTGCCAGCAGCCATCCCGCCAGCACAGATACGCAGTATTTTGGCCCA	CASSHPASTDTQYF	3	0.0010217983651226157	42	TCRBV16-01*01	TCRBV16	TCRBV16-01	01								TCRBD01,TCRBD02	TCRBD01-01,TCRBD02-01		TCRBJ02-03*01	TCRBJ02	TCRBJ02-03	01				3	1	10	0	4	0	39	53	57	59	60	3	In	VDJ
CAGCGCACAGAGCAGGAGGACTCGGCCGTGTATCTCTGTGCCAGCAGCTTAAGCGGGAGTGGGGTCGGGGAGCTGTTTTTTGGAGAA	CASSLSGSGVGELFF	1	3.405994550408719E-4	45	TCRBV07-02	TCRBV07	TCRBV07-02				01,02	TCRBD02-01*02	TCRBD02	TCRBD02-01	02				TCRBJ02-02*01	TCRBJ02	TCRBJ02-02	01				2	6	6	2	0	7	36	-1	51	59	65	1	In	VDJ
TTGGCGTCTGCTGTACCCTCTCAGACATCTGTGTACTTCTGTGCCAGCAGTGAGGGACAGGACACCGGGGAGCTGTTTTTTGGAGAA	CASSEGQDTGELFF	1	3.405994550408719E-4	42	TCRBV06-04*01	TCRBV06	TCRBV06-04	01				TCRBD01-01*01	TCRBD01	TCRBD01-01	01				TCRBJ02-02*01	TCRBJ02	TCRBJ02-02	01				3	0	0	4	0	3	39	-1	53	-1	61	1	In	VDJ
NNNNNNNTGTCGGCTGCTCCCTCCCAGACATCTGTGTACTTCTGTGCCAGCACCCAGAATCTGAACACTGAAGCTTTCTTTGGACAA	CASTQNLNTEAFF	2	6.811989100817438E-4	39	TCRBV06-05*01	TCRBV06	TCRBV06-05	01				TCRBD01-01*01	TCRBD01	TCRBD01-01	01				TCRBJ01-01*01	TCRBJ01	TCRBJ01-01	01				7	4	4	5	2	0	42	52	54	57	61	2	In	VDJ
GTGACATCGGCCCAAAAGAACCCGACAGCTTTCTATCTCTGTGCCAGTAGTACCCTTTCGGTCAGTCCGCCCCAGCATTTTGGTGAT	CASSTLSVSPPQHF	1	3.405994550408719E-4	42	TCRBV19-01*01	TCRBV19	TCRBV19-01	01								TCRBD01,TCRBD02	TCRBD01-01,TCRBD02-01		TCRBJ01-05*01	TCRBJ01	TCRBJ01-05	01				4	3	4	5	10	9	39	52	62	65	68	1	In	VDJ
NNNNTGTCGGCTGCTCCCTCCCAGACATCTGTGTACTTCTGTGCCAGCACCAACGGGCCGAGTTGGTTTGGCTACACCTTCGGTTCG	CASTNGPSWFGYTF	2	6.811989100817438E-4	42	TCRBV06-05*01	TCRBV06	TCRBV06-05	01								TCRBD01,TCRBD02	TCRBD01-01,TCRBD02-01		TCRBJ01-02*01	TCRBJ01	TCRBJ01-02	01				7	10	8	0	5	7	39	49	54	58	68	2	In	VDJ
AATCTTCACATCAATTCCCTGGAGCTTGGTGACTCTGCTGTGTATTTCTGTGCCAGCAGGGGACTCTACGAGCAGTACTTCGGGCCG	CASRGLYEQYF	1	3.405994550408719E-4	33	TCRBV03-01/03-02*01	TCRBV03	TCRBV03-01/03-02	01				TCRBD02-01	TCRBD02	TCRBD02-01				01,02	TCRBJ02-07*01	TCRBJ02	TCRBJ02-07	01				6	0	0	10	0	3	48	-1	59	-1	65	1	In	VDJ
TCCAGTCCACGGAGTCAGGGGACACAGCACTGTATTTCTGTGCCAGCAGCAAAGATACAGGACTGGGATGAGCAGTTCTTCGGGCCA		1	3.405994550408719E-4	43	TCRBV21-01*01	TCRBV21	TCRBV21-01	01								TCRBD01,TCRBD02	TCRBD01-01,TCRBD02-01		TCRBJ02-01*01	TCRBJ02	TCRBJ02-01	01				1	6	3	4	2	8	38	54	56	61	67	1	Out	VDJ
TGCAGAACTGGAGGATTCTGGAGTTTATTTCTGTGCCAGCAGCCAAGGACCCCTTCCAAGGGGGGCAAGACCCAGTACTTCGGGCCA		1	3.405994550408719E-4	50	TCRBV14-01*01	TCRBV14	TCRBV14-01	01								TCRBD01,TCRBD02	TCRBD01-01,TCRBD02-01		TCRBJ02-05*01	TCRBJ02	TCRBJ02-05	01				1	3	5	1	11	6	31	47	58	64	67	1	Out	VDJ
AGTCCACGGAGTCAGGGGACACAGCACTGTATTTCTGTGCCAGATTGACTCCGGGACAGCCGAAGAGATACGCAGTATTTTGGCCCA		1	3.405994550408719E-4	46	TCRBV21-01*01	TCRBV21	TCRBV21-01	01				TCRBD01-01*01	TCRBD01	TCRBD01-01	01				TCRBJ02-03*01	TCRBJ02	TCRBJ02-03	01				9	6	0	5	9	5	35	43	52	59	65	1	Out	VDJ
ATCCAGCCCTCAGAACCCAGGGACTCAGCTGTGTACTTCTGTGCCAGCAGTCTTGCGGGGATATCAGATACGCAGTATTTTGGCCCA	CASSLAGISDTQYF	1	3.405994550408719E-4	42	TCRBV12	TCRBV12				TCRBV12-03/12-04,TCRBV12-04		TCRBD02-01*01	TCRBD02	TCRBD02-01	01				TCRBJ02-03*01	TCRBJ02	TCRBJ02-03	01				5	4	7	3	3	4	39	51	54	60	64	1	In	VDJ
CGCTCACCAGGCCTGGGGGACGCAGCCATGTACCTGTGTGCCACCAGCCCAGAGGGACGGAGCACAGATACGCAGTATTTTGGCCCA	CATSPEGRSTDTQYF	6	0.0020435967302452314	45	TCRBV15-01*02	TCRBV15	TCRBV15-01	02								TCRBD01,TCRBD02	TCRBD01-01,TCRBD02-01		TCRBJ02-03*01	TCRBJ02	TCRBJ02-03	01				5	2	0	7	5	0	36	48	53	58	60	6	In	VDJ
CTCACTCTGGAGTCCGCTACCAGCTCCCAGACATCTGTGTACTTCTGTGCCATCAGTCTCGGTTCCGGGGAGCTGTTTTTTGGAGAA	CAISLGSGELFF	1	3.405994550408719E-4	36	TCRBV10-03*01	TCRBV10	TCRBV10-03	01				TCRBD02-01	TCRBD02	TCRBD02-01				01,02	TCRBJ02-02*01	TCRBJ02	TCRBJ02-02	01				5	2	8	5	2	6	45	57	59	62	64	1	In	VDJ
CCTGGAGTCGCCCAGCCCCAACCAGACCTCTCTGTACTTCTGTGCCAGCAGTTTCCCCCCTGGGCCGGGGAGCTGTTTTTTGGAGAA		1	3.405994550408719E-4	41	TCRBV27-01*01	TCRBV27	TCRBV27-01	01								TCRBD01,TCRBD02	TCRBD01-01,TCRBD02-01		TCRBJ02-02*01	TCRBJ02	TCRBJ02-02	01				3	0	0	9	7	6	40	54	61	-1	64	1	Out	VDJ
AGATGAATGTGAGTGCCTTGGAGCTGGGGGACTCGGCCCTGTATCTCTGTGCCAGAAGTCCCGGGGGGACGGGCTTTCTTTGGACAA		1	3.405994550408719E-4	34	TCRBV05-03	TCRBV05	TCRBV05-03				01,02	TCRBD02-01*01	TCRBD02	TCRBD02-01	01				TCRBJ01-01*01	TCRBJ01	TCRBJ01-01	01				5	4	8	1	3	11	47	58	61	68	72	1	Out	VDJ
ATCCGGTCCACAAAGCTGGAGGACTCAGCCATGTACTTCTGTGCCAGCAACGGACAGCTATTGAACACTGAAGCTTTCTTTGGACAA	CASNGQLLNTEAFF	2	6.811989100817438E-4	42	TCRBV02-01	TCRBV02	TCRBV02-01				01,03	TCRBD01-01*01	TCRBD01	TCRBD01-01	01				TCRBJ01-01*01	TCRBJ01	TCRBJ01-01	01				7	4	1	5	2	0	39	49	51	57	61	2	In	VDJ
GCTACCAGCTCCCAGACATCTGTGTACTTCTGTGCCATCAGTGAAGGAAGGGACAGGGGCTTCAATCAGCCCCAGCATTTTGGTGAT	CAISEGRDRGFNQPQHF	1	3.405994550408719E-4	51	TCRBV10-03*01	TCRBV10	TCRBV10-03	01				TCRBD01-01*01	TCRBD01	TCRBD01-01	01				TCRBJ01-05*01	TCRBJ01	TCRBJ01-05	01				3	3	0	2	5	3	30	44	49	59	62	1	In	VDJ
CCTGCAGAACTGGAGGATTCTGGAGTTTATTTCTGTGCCAGCAGCCTCGGGGGGCGACAGTTTAATTCACCCCTCCACTTTGGGAAT	CASSLGGRQFNSPLHF	1	3.405994550408719E-4	48	TCRBV14-01*01	TCRBV14	TCRBV14-01	01				TCRBD02-01*01	TCRBD02	TCRBD02-01	01				TCRBJ01-06*01	TCRBJ01	TCRBJ01-06	01				4	8	8	1	1	6	33	46	47	54	62	1	In	VDJ
GAGTTCTAAGAAGCTCCTTCTCAGTGACTCTGGCTTCTATCTCTGTGCCCGCGAGGAACTCGTGGTTATGGCTACACCTTCGGTTCG		2	6.811989100817438E-4	38	TCRBV30-01	TCRBV30	TCRBV30-01				01,05	TCRBD02-01*02	TCRBD02	TCRBD02-01	02				TCRBJ01-02*01	TCRBJ01	TCRBJ01-02	01				8	10	11	1	3	5	43	49	52	56	66	2	Out	VDJ
CAGCGCACAGAGCAGGGGGACTCGGCCATGTATCTCTGTGCCAGCAGCCCGCAAGGACAGGGGATCTATGGCTACACCTTCGGTTCG	CASSPQGQGIYGYTF	2	6.811989100817438E-4	45	TCRBV07-09*01	TCRBV07	TCRBV07-09	01				TCRBD01-01*01	TCRBD01	TCRBD01-01	01				TCRBJ01-02*01	TCRBJ01	TCRBJ01-02	01				5	2	1	2	6	4	36	48	54	63	65	2	In	VDJ
ATCCAGCGCACAGAGCAGGGGGACTCGGCCATGTATCTCTGTGCCAGCAGCTTAGCGCTGGGCTCTACGGAGCAGTACTTCGGGCCG	CASSLALGSTEQYF	3	0.0010217983651226157	42	TCRBV07-09*01	TCRBV07	TCRBV07-09	01				TCRBD01-01*01	TCRBD01	TCRBD01-01	01				TCRBJ02-07*01	TCRBJ02	TCRBJ02-07	01				0	6	8	0	3	7	39	56	59	63	69	3	In	VDJ
CTGAGCTCTCTGGAGCTGGGGGACTCAGCTTTGTATTTCTGTGCCAGCAGTCCGAGACAGGGGGCGAACGAGCAGTACTTCGGGCCG	CASSPRQGANEQYF	1	3.405994550408719E-4	42	TCRBV09-01*01	TCRBV09	TCRBV09-01	01				TCRBD01-01*01	TCRBD01	TCRBD01-01	01				TCRBJ02-07*01	TCRBJ02	TCRBJ02-07	01				5	2	2	0	5	5	39	50	55	65	67	1	In	VDJ
GAGCTGAATGTGAACGCCTTGTTGCTGGGGGACTCGGCCCTCTATCTCTGTGCCAGCAGCTCGATAGGACTAGCTGACTTCGGGCCG	CASSSIGLADF	1	3.405994550408719E-4	33	TCRBV05-06*01	TCRBV05	TCRBV05-06	01				TCRBD02-01	TCRBD02	TCRBD02-01				01,02	TCRBJ02-07*01	TCRBJ02	TCRBJ02-07	01				3	2	1	7	5	14	48	61	66	74	76	1	In	VDJ
CCTGCAGAGCTTGGGGACTCGGCCGTGTATCTCTGTGCCAGCAGCGTGGGACTAGCGGGAGGGCGGAATGAGCAGTTCTTCGGGCCA	CASSVGLAGGRNEQFF	2	6.811989100817438E-4	48	TCRBV11-03*01	TCRBV11	TCRBV11-03	01				TCRBD02-01*02	TCRBD02	TCRBD02-01	02				TCRBJ02-01*01	TCRBJ02	TCRBJ02-01	01				5	3	0	0	2	7	33	45	47	63	66	2	In	VDJ
ATCCAGCGCACAGAGCAGGAGGACTCGGCCGTGTATCTCTGTGCCAGCAGCTCCGACTAGCGGTACAATGAGCAGTTCTTCGGGCCA	CASSSD*RYNEQFF	1	3.405994550408719E-4	42	TCRBV07-02	TCRBV07	TCRBV07-02				01,02	TCRBD02-01	TCRBD02	TCRBD02-01				01,02	TCRBJ02-01*01	TCRBJ02	TCRBJ02-01	01				4	0	2	5	2	4	39	52	54	-1	63	1	Stop	VDJ
ATGAGCCCTGAAGACAGCAGCATATATCTCTGCAGCGTATACGGGACTCCTGCTCTAAGCTCCTACAATGAGCAGTTCTTCGGGCCA	CSVYGTPALSSYNEQFF	1	3.405994550408719E-4	51	TCRBV29-01	TCRBV29	TCRBV29-01				01,02	TCRBD02-01	TCRBD02	TCRBD02-01				01,02	TCRBJ02-01*01	TCRBJ02	TCRBJ02-01	01				6	11	0	10	4	0	30	38	42	48	59	1	In	VDJ
CTGTCCCTAGAGTCTGCCATCCCCAACCAGACAGCTCTTTACTTCTGTGCCACCAGTGATTTATGGGGGGAGCAGTTCTTCGGGCCA	CATSDLWGEQFF	1	3.405994550408719E-4	36	TCRBV24-01*01	TCRBV24	TCRBV24-01	01								TCRBD01,TCRBD02	TCRBD01-01,TCRBD02-01		TCRBJ02-01*01	TCRBJ02	TCRBJ02-01	01				1	0	6	1	2	10	45	62	64	-1	69	1	In	VDJ
CTGACAGTGACCAGTGCCCATCCTGAAGACAGCAGCTTCTACATCTGCAGTGCTAGTCGTGTAGTAGAGACCCAGTACTTCGGGCCA	CSASRVVETQYF	1	3.405994550408719E-4	36	TCRBV20-01*04	TCRBV20	TCRBV20-01	04				TCRBD02-01	TCRBD02	TCRBD02-01				01,02	TCRBJ02-05*01	TCRBJ02	TCRBJ02-05	01				2	1	5	8	4	4	45	57	61	64	65	1	In	VDJ
GTGACATCGGCCCAAAAGAACCCGACAGCTTTCTATCTCTGTGCCAGTAGTCGGACAGAGACTCAAGAGACCCAGTACTTCGGGCCA	CASSRTETQETQYF	1	3.405994550408719E-4	42	TCRBV19-01*01	TCRBV19	TCRBV19-01	01				TCRBD01-01*01	TCRBD01	TCRBD01-01	01				TCRBJ02-05*01	TCRBJ02	TCRBJ02-05	01				5	5	1	5	1	2	39	51	52	58	63	1	In	VDJ
GTGAGCAACATGAGCCCTGAAGACAGCAGCATATATCTCTGCAGCGTTGATCAGGACTCCTGGGCAGATACGCAGTATTTTGGCCCA	CSVDQDSWADTQYF	1	3.405994550408719E-4	42	TCRBV29-01	TCRBV29	TCRBV29-01				01,02	TCRBD02-01	TCRBD02	TCRBD02-01				01,02	TCRBJ02-03*01	TCRBJ02	TCRBJ02-03	01				3	6	1	10	3	4	39	50	53	58	64	1	In	VDJ
CACAGAGCAGGAGGACTCCGCCGTGTATCTCTGTGCCAGCAGCTTAGGGGGACTAGCGGGAGGTAAGATACGCAGTATTTTGGCCCA		1	3.405994550408719E-4	50	TCRBV07-08*01	TCRBV07	TCRBV07-08	01				TCRBD02-01*02	TCRBD02	TCRBD02-01	02				TCRBJ02-03*01	TCRBJ02	TCRBJ02-03	01				1	2	0	1	1	5	31	47	48	63	65	1	Out	VDJ
TCTCTGGAGCTGGGGGACTCAGCTTTGTATTTCTGTGCCAGCAGCAAAAGCGGGGCCTTCGGCACCGGGGAGCTGTTTTTTGGAGAA	CASSKSGAFGTGELFF	1	3.405994550408719E-4	48	TCRBV09-01*01	TCRBV09	TCRBV09-01	01				TCRBD02-01*01	TCRBD02	TCRBD02-01	01				TCRBJ02-02*01	TCRBJ02	TCRBJ02-02	01				4	7	6	3	3	4	33	45	48	55	62	1	In	VDJ
ACAGAGCAGCGGGACTCGGCCATGTATCGCTGTGCCAGCAGCTTAGTAGGCCTAGCGGGAGGCACCGGGGAGCTGTTTTTTGGAGAA	CASSLVGLAGGTGELFF	2	6.811989100817438E-4	51	TCRBV07-06*01	TCRBV07	TCRBV07-06	01				TCRBD02-01*02	TCRBD02	TCRBD02-01	02				TCRBJ02-02*01	TCRBJ02	TCRBJ02-02	01				1	0	4	1	5	4	30	46	51	-1	62	2	In	VDJ
CTGGAGTCGGCTGCTCCCTCCCAGACATCTGTGTACTTCTGTGCCGTTCGGGGTAACGCGAACACCGGGGAGCTGTTTTTTGGAGAA	CAVRGNANTGELFF	1	3.405994550408719E-4	42	TCRBV06-01*01	TCRBV06	TCRBV06-01	01				TCRBD02-01*01	TCRBD02	TCRBD02-01	01				TCRBJ02-02*01	TCRBJ02	TCRBJ02-02	01				11	5	8	3	3	0	39	45	48	53	58	1	In	VDJ
ATCCGGTCCACAAAGCTGGAGGACTCAGCCATGTACTTCTGTGCCAGCAGTGAAATCCCCAACACCGGGGAGCTGTTTTTTGGAGAA	CASSEIPNTGELFF	1	3.405994550408719E-4	42	TCRBV02-01	TCRBV02	TCRBV02-01				01,03								TCRBJ02-02*01	TCRBJ02	TCRBJ02-02	01				2	6	0	0	0	2	39	-1	-1	54	60	1	In	VJ
GTGAGCACCTTGGAGCTGGGGGACTCGGCCCTTTATCTTTGCGCCAGCAACCCACAAGGTGGGGGCACTGAAGCTTTCTTTGGACAA	CASNPQGGGTEAFF	1	3.405994550408719E-4	42	TCRBV05-01*01	TCRBV05	TCRBV05-01	01								TCRBD01,TCRBD02	TCRBD01-01,TCRBD02-01		TCRBJ01-01*01	TCRBJ01	TCRBJ01-01	01				6	0	6	1	11	4	39	49	60	-1	65	1	In	VDJ
ATCCAGCCCTCAGAACCCAGGGACTCAGCTGTGTATTTTTGTGCTAGTGGTTTGTTAGGAGGCAATCAGCCCCAGCATTTTGGTGAT	CASGLLGGNQPQHF	3	0.0010217983651226157	42	TCRBV12-05*01	TCRBV12	TCRBV12-05	01				TCRBD02-01*02	TCRBD02	TCRBD02-01	02				TCRBJ01-05*01	TCRBJ01	TCRBJ01-05	01				2	0	10	2	3	2	39	54	57	-1	61	3	In	VDJ
GAGTCTGCCATCCCCAACCAGACAGCTCTTTACTTCTGTGCCACCAGTGATTCCGGTTATAGCAATCAGCCCCAGCATTTTGGTGAT	CATSDSGYSNQPQHF	1	3.405994550408719E-4	45	TCRBV24-01*01	TCRBV24	TCRBV24-01	01				TCRBD02-01	TCRBD02	TCRBD02-01				01,02	TCRBJ01-05*01	TCRBJ01	TCRBJ01-05	01				2	3	8	5	1	0	36	52	53	56	59	1	In	VDJ
CTGGAGTCGCCCAGCCCCAACCAGACCTCTCTGTACTTCTGTGCCAGCAGTTTCGACGGGAGCAATCAGCCCCAGCATTTTGGTGAT	CASSFDGSNQPQHF	1	3.405994550408719E-4	42	TCRBV27-01*01	TCRBV27	TCRBV27-01	01				TCRBD02-01	TCRBD02	TCRBD02-01				01,02	TCRBJ01-05*01	TCRBJ01	TCRBJ01-05	01				3	0	8	4	3	1	39	53	56	-1	60	1	In	VDJ
AGTTCTAAGAAGCTCCTTCTCAGTGACTCTGGCTTCTATCTCTGTGCCTGGAGCCGTGGCGTCCAGGTGGAGCAGTATTTCGGGCCG	CAWSRGVQVEQYF	1	3.405994550408719E-4	39	TCRBV30-01*01	TCRBV30	TCRBV30-01	01								TCRBD01,TCRBD02	TCRBD01-01,TCRBD02-01		TCRBJ02-07*01	TCRBJ02	TCRBJ02-07	01				3	11	4	4	10	16	42	53	63	67	78	1	In	VDJ
NCTTGGAGATCCAGTCCACGGAGTCAGGGGACACAGCACTGTATTTCTGTGCCAGCAGCAAATGTCGGCGAGCAGTACTTCGGGCCG		1	3.405994550408719E-4	34	TCRBV21-01*01	TCRBV21	TCRBV21-01	01				TCRBD02-01	TCRBD02	TCRBD02-01				01,02	TCRBJ02-07*01	TCRBJ02	TCRBJ02-07	01				2	0	8	5	3	6	47	62	65	-1	68	1	Out	VDJ
NNNNTGTCGGCTGCTCCCTCCCAGACATCTGTGTACTTCTGTGCCAGCAGTCCAGGGTCCTCTGGAAACACCATATATTTTGGAGAG	CASSPGSSGNTIYF	1	3.405994550408719E-4	42	TCRBV06-05*01	TCRBV06	TCRBV06-05	01				TCRBD01-01*01	TCRBD01	TCRBD01-01	01				TCRBJ01-03*01	TCRBJ01	TCRBJ01-03	01				5	2	4	3	1	0	39	51	52	57	59	1	In	VDJ
NNNNNNNNTGTCGGCTGCTCCCTCCCAGACATCTGTGTACTTCTGTGCCAGCGCTGGGGTGTCTACAATGAGCAGTTCTTCGGGCCA		1	3.405994550408719E-4	38	TCRBV06-05*01	TCRBV06	TCRBV06-05	01								TCRBD01,TCRBD02	TCRBD01-01,TCRBD02-01		TCRBJ02-01*01	TCRBJ02	TCRBJ02-01	01				8	3	6	2	3	3	43	52	55	59	62	1	Out	VDJ
CGGTCCACAAAGCTGGAGGACTCAGCCATGTACTTCTGTGCCAGCACGGAGCGCTTAAGCTCCTACAATGAGCAGTTCTTCGGGCCA	CASTERLSSYNEQFF	1	3.405994550408719E-4	45	TCRBV02-01	TCRBV02	TCRBV02-01				01,03	TCRBD02-01	TCRBD02	TCRBD02-01				01,02	TCRBJ02-01*01	TCRBJ02	TCRBJ02-01	01				7	6	6	6	3	0	36	46	49	53	59	1	In	VDJ
ACCTTGGAGCTGGGGGACTCGGCCCTTTATCTTTGCGCCAGCAGCCCCCCCCGAGCGGGGGTGGGAGAGACCCAGTACTTCGGGCCA	CASSPPRAGVGETQYF	2	6.811989100817438E-4	48	TCRBV05-01*01	TCRBV05	TCRBV05-01	01				TCRBD02-01*01	TCRBD02	TCRBD02-01	01				TCRBJ02-05*01	TCRBJ02	TCRBJ02-05	01				4	4	6	2	8	4	33	45	53	61	65	2	In	VDJ
ATCCAGCCTGCAGAGCTTGGGGACTCGGCCGTGTATCTCTGTGCCAGCAGCTTTCGGACAGGGCAAGAGACCCAGTACTTCGGGCCA	CASSFRTGQETQYF	1	3.405994550408719E-4	42	TCRBV11-03*01	TCRBV11	TCRBV11-03	01				TCRBD01-01*01	TCRBD01	TCRBD01-01	01				TCRBJ02-05*01	TCRBJ02	TCRBJ02-05	01				3	0	1	3	2	2	39	53	55	-1	63	1	In	VDJ
TCTGGAGTCCGCCAGCACCAACCAGACATCTATGTACCTCTGTGCCAGCAGTCGGGGGTTAGCACAGATACGCAGTATTTTGGCCCA		1	3.405994550408719E-4	41	TCRBV28-01*01	TCRBV28	TCRBV28-01	01				TCRBD02-01*01	TCRBD02	TCRBD02-01	01				TCRBJ02-03*01	TCRBJ02	TCRBJ02-03	01				5	2	8	2	0	0	40	-1	52	58	60	1	Out	VDJ
CTTCACCTACACACCCTGCAGCCAGAAGACTCGGCCCTGTATCTCTGCGCCAGCAGCTGGGGAAACTATGAAGCTTTCTTTGGACAA	CASSWGNYEAFF	1	3.405994550408719E-4	36	TCRBV04-03*01	TCRBV04	TCRBV04-03	01								TCRBD01,TCRBD02	TCRBD01-01,TCRBD02-01		TCRBJ01-01*01	TCRBJ01	TCRBJ01-01	01				5	5	0	8	2	7	45	57	59	63	68	1	In	VDJ
AAGATCCGGTCCACAAAGCTGGAGGACTCAGCCATGTACTTCTGTGCCAGCCTACGGCAGGAAGGGGAAAAACTGTTTTTTGGCAGT	CASLRQEGEKLFF	2	6.811989100817438E-4	39	TCRBV02-01	TCRBV02	TCRBV02-01				01,03					TCRBD01,TCRBD02	TCRBD01-01,TCRBD02-01		TCRBJ01-04*01	TCRBJ01	TCRBJ01-04	01				8	5	4	4	6	8	42	51	57	61	66	2	In	VDJ
AAGATCCAGCCCTCAGAACCCAGGGACTCAGCTGTGTACTTCTGTGCCAGCAGTGACAGGATCAATCAGCCCCAGCATTTTGGTGAT	CASSDRINQPQHF	1	3.405994550408719E-4	39	TCRBV12-03/12-04*01	TCRBV12	TCRBV12-03/12-04	01				TCRBD01-01*01	TCRBD01	TCRBD01-01	01				TCRBJ01-05*01	TCRBJ01	TCRBJ01-05	01				5	2	2	4	0	3	42	-1	54	60	62	1	In	VDJ
GTGAGCACCTTGGAGCTGGGGGACTCGGCCCTTTATCTTTGCGCCAGCAGCTTAGGACAGGGTCATTCACCCCTCCACTTTGGGAAT	CASSLGQGHSPLHF	1	3.405994550408719E-4	42	TCRBV05-01*01	TCRBV05	TCRBV05-01	01				TCRBD01-01*01	TCRBD01	TCRBD01-01	01				TCRBJ01-06*01	TCRBJ01	TCRBJ01-06	01				2	2	1	3	1	8	39	53	54	62	64	1	In	VDJ
ACCTTGGAGCTGGGGGACTCGGCCCTTTATCTTTGCGCCAGCAGCTTGGCAGGGATTGACTCTGGAAACACCATATATTTTGGAGAG	CASSLAGIDSGNTIYF	1	3.405994550408719E-4	48	TCRBV05-01*01	TCRBV05	TCRBV05-01	01				TCRBD01-01*01	TCRBD01	TCRBD01-01	01				TCRBJ01-03*01	TCRBJ01	TCRBJ01-03	01				0	5	4	3	0	0	33	-1	49	54	59	1	In	VDJ
GAACCCAGGGACTCAGCTGTGTATTTTTGTGCTAGTGGTTTTTCTCCCGACAGGAAGAGAGACGGGGATGAGCAGTTCTTCGGGCCA	CASGFSPDRKRDGDEQFF	1	3.405994550408719E-4	54	TCRBV12-05*01	TCRBV12	TCRBV12-05	01				TCRBD01-01*01	TCRBD01	TCRBD01-01	01				TCRBJ02-01*01	TCRBJ02	TCRBJ02-01	01				3	13	2	4	7	8	27	41	48	54	67	1	In	VDJ
CCCTGGAGCTTGGTGACTCTGCTGTGTATTTCTGTGCCAGCAGCCAATTAGGGGACCCCCTCCAGCGATGAGCAGTTCTTCGGGCCA		1	3.405994550408719E-4	49	TCRBV03-01/03-02*01	TCRBV03	TCRBV03-01/03-02	01								TCRBD01,TCRBD02	TCRBD01-01,TCRBD02-01		TCRBJ02-01*01	TCRBJ02	TCRBJ02-01	01				2	11	0	7	4	8	32	47	51	56	67	1	Out	VDJ
ATCCTGGAGTCGCCCAGCCCCAACCAGACCTCTCTGTACTTCTGTGCCAGCAGTTTATCGTCGACCAATGAGCAGTTCTTCGGGCCA	CASSLSSTNEQFF	2	6.811989100817438E-4	39	TCRBV27-01*01	TCRBV27	TCRBV27-01	01								TCRBD01,TCRBD02	TCRBD01-01,TCRBD02-01		TCRBJ02-01*01	TCRBJ02	TCRBJ02-01	01				0	0	2	7	3	6	42	59	62	-1	65	2	In	VDJ
GTGACCAGTGCCCATCCTGAAGACAGCAGCTTCTACATCTGCAGTGCTAGGGGGGGACAGGGCTACAATGAGCAGTTCTTCGGGCCA	CSARGGQGYNEQFF	1	3.405994550408719E-4	42	TCRBV20	TCRBV20				TCRBV20-01,TCRBV20-or09_02		TCRBD01-01*01	TCRBD01	TCRBD01-01	01				TCRBJ02-01*01	TCRBJ02	TCRBJ02-01	01				3	0	0	3	3	3	39	50	53	-1	62	1	In	VDJ
NNNNTGTCGGCTGCTCCCTCCCAGACATCTGTGTACTTCTGTGCCAGCAGTTACTCGAGATTTCGGGAGACCCAGTACTTCGGGCCA	CASSYSRFRETQYF	1	3.405994550408719E-4	42	TCRBV06-05*01	TCRBV06	TCRBV06-05	01				TCRBD02-01	TCRBD02	TCRBD02-01				01,02	TCRBJ02-05*01	TCRBJ02	TCRBJ02-05	01				0	0	8	5	7	5	39	56	63	-1	66	1	In	VDJ
NCTCTGAAGATCCGGTCCACAAAGCTGGAGGACTCAGCCATGTACTTCTGTGCCAGCAGTGAGCAAGAGACCCAGTACTTCGGGCCA	CASSEQETQYF	1	3.405994550408719E-4	33	TCRBV02-01	TCRBV02	TCRBV02-01				01,03								TCRBJ02-05*01	TCRBJ02	TCRBJ02-05	01				3	1	0	0	0	2	48	-1	-1	62	63	1	In	VJ
TCTGCTGTACCCTCTCAGACATCTGTGTACTTCTGTGCCAGCAGTGTTACCGGGACTAGCGGGACAGATACGCAGTATTTTGGCCCA	CASSVTGTSGTDTQYF	6	0.0020435967302452314	48	TCRBV06-04*01	TCRBV06	TCRBV06-04	01				TCRBD02-01	TCRBD02	TCRBD02-01				01,02	TCRBJ02-03*01	TCRBJ02	TCRBJ02-03	01				4	0	0	4	5	3	33	46	51	-1	63	6	In	VDJ
ATGCCTTCACCTACACACCCTGCAGCCAGAAGACTCGGCCCTGTATCTCTGTGCCAGCCCTACACCGGGGAGCTGTTTTTTGGAGAA		1	3.405994550408719E-4	32	TCRBV04-02*02	TCRBV04	TCRBV04-02	02				TCRBD02-01	TCRBD02	TCRBD02-01				01,02	TCRBJ02-02*01	TCRBJ02	TCRBJ02-02	01				8	0	4	10	1	3	49	58	59	-1	61	1	Out	VDJ
CTAAACCTGAGCTCTCTGGAGCTGGGGGACTCAGCTTTGTATTTCTGTGCCAGCAGCGTAGGGGACAGGGTAGCTTTCTTTGGACAA	CASSVGDRVAFF	1	3.405994550408719E-4	36	TCRBV09-01*01	TCRBV09	TCRBV09-01	01				TCRBD01-01*01	TCRBD01	TCRBD01-01	01				TCRBJ01-01*01	TCRBJ01	TCRBJ01-01	01				0	1	0	3	0	10	45	-1	61	70	71	1	In	VDJ
TCGGCTGCTCCCTCCCAGACATCTGTGTACTTCTGTGCCAGCAGTTACTCGAAGATCTCGGGCGGGGCTGAAGCTTTCTTTGGACAA	CASSYSKISGGAEAFF	3	0.0010217983651226157	48	TCRBV06-05*01	TCRBV06	TCRBV06-05	01				TCRBD02-01*01	TCRBD02	TCRBD02-01	01				TCRBJ01-01*01	TCRBJ01	TCRBJ01-01	01				0	0	7	3	11	6	33	50	61	-1	67	3	In	VDJ
ACTGTGACATCGGCCCAAAAGAACCCGACAGCTTTCTATCTCTGTGCCAGTAGTGTCGGGGGCGAAGCTGAAGCTTTCTTTGGACAA	CASSVGGEAEAFF	1	3.405994550408719E-4	39	TCRBV19-01*01	TCRBV19	TCRBV19-01	01								TCRBD01,TCRBD02	TCRBD01-01,TCRBD02-01		TCRBJ01-01*01	TCRBJ01	TCRBJ01-01	01				5	4	6	0	3	6	42	54	57	63	67	1	In	VDJ
TCGCCCAGCCCCAACCAGACCTCTCTGTACTTCTGTGCCAGCAGTTCCCGCGGGGGGGATAGCAATCAGCCCCAGCATTTTGGTGAT	CASSSRGGDSNQPQHF	1	3.405994550408719E-4	48	TCRBV27-01*01	TCRBV27	TCRBV27-01	01				TCRBD02-01*01	TCRBD02	TCRBD02-01	01				TCRBJ01-05*01	TCRBJ01	TCRBJ01-05	01				4	1	7	0	3	0	33	46	49	58	59	1	In	VDJ
CTGAGTTCTAAGAAGCTCCTTCTCAGTGACTCTGGCTTCTATCTCTGTGCCTGGAATGACTGGGGCCATGGCTACACCTTCGGTTCG	CAWNDWGHGYTF	2	6.811989100817438E-4	36	TCRBV30-01*01	TCRBV30	TCRBV30-01	01				TCRBD01-01*01	TCRBD01	TCRBD01-01	01				TCRBJ01-02*01	TCRBJ01	TCRBJ01-02	01				4	1	7	0	6	6	45	55	61	66	67	2	In	VDJ
AATGTGAGCACCTTGGAGCTGGGGGACTCGGCCCTTTATCTTTGCGCCAGCAGCTTGACAGCCACCTACGAGCAGTACTTCGGGCCG	CASSLTATYEQYF	1	3.405994550408719E-4	39	TCRBV05-01*01	TCRBV05	TCRBV05-01	01				TCRBD01-01*01	TCRBD01	TCRBD01-01	01				TCRBJ02-07*01	TCRBJ02	TCRBJ02-07	01				1	3	3	5	0	2	42	-1	57	61	64	1	In	VDJ
CGCACAGAGCAGGGGGACTCGGCCATGTATCTCTGTGCCAGCAGCTTAGGCCATGGGACAGTTGGCGACGAGCAGTACTTCGGGCCG	CASSLGHGTVGDEQYF	1	3.405994550408719E-4	48	TCRBV07-09*01	TCRBV07	TCRBV07-09	01				TCRBD01-01*01	TCRBD01	TCRBD01-01	01				TCRBJ02-07*01	TCRBJ02	TCRBJ02-07	01				1	6	0	5	5	5	33	49	54	61	67	1	In	VDJ
CAGCGCACAGAGCAGCGGGACTCGGCCATGTATCGCTGTGCCAGCAGCTCCGACGAGGGGTTTGGAAACACCATATATTTTGGAGAG	CASSSDEGFGNTIYF	1	3.405994550408719E-4	45	TCRBV07-06*01	TCRBV07	TCRBV07-06	01								TCRBD01,TCRBD02	TCRBD01-01,TCRBD02-01		TCRBJ01-03*01	TCRBJ01	TCRBJ01-03	01				4	2	5	2	6	3	36	49	55	60	62	1	In	VDJ
GAGCAGGAGGACTCCGCCGTGTATCTCTGTGCCAGCAGCTTTGCGCGGACAGAATCCTCTGGGGCCAACGTCCTGACTTTCGGGGCC	CASSFARTESSGANVLTF	1	3.405994550408719E-4	54	TCRBV07-08*01	TCRBV07	TCRBV07-08	01				TCRBD01-01*01	TCRBD01	TCRBD01-01	01				TCRBJ02-06*01	TCRBJ02	TCRBJ02-06	01				3	4	1	5	5	0	27	41	46	52	56	1	In	VDJ
GCGTCTGCTGTACCCTCTCAGACATCTGTGTACTTCTGTGCCAGCAGTGACGGGGAGACAGGGAGGAATGAGCAGTTCTTCGGGCCA	CASSDGETGRNEQFF	1	3.405994550408719E-4	45	TCRBV06-04*01	TCRBV06	TCRBV06-04	01				TCRBD01-01*01	TCRBD01	TCRBD01-01	01				TCRBJ02-01*01	TCRBJ02	TCRBJ02-01	01				2	3	2	3	5	7	36	51	56	63	66	1	In	VDJ
CAATCCTGTCCTCAGAACCGGGAGACACGGCACTGTATCTCTGCGCCAGTCCTGGAGGAGCGGGGCAATGAGCAGTTCTTCGGGCCA		4	0.0013623978201634877	40	TCRBV23-01*01	TCRBV23	TCRBV23-01	01				TCRBD02-01*01	TCRBD02	TCRBD02-01	01				TCRBJ02-01*01	TCRBJ02	TCRBJ02-01	01				9	0	6	3	9	6	41	49	58	-1	65	4	Out	VDJ
GTGACATCGGCCCAAAAGAACCCGACAGCTTTCTATCTCTGTGCCAGTGGAAGTTGGTCTAGAGGCAATGAGCAGTTCTTCGGGCCA	CASGSWSRGNEQFF	1	3.405994550408719E-4	42	TCRBV19-01*01	TCRBV19	TCRBV19-01	01				TCRBD02-01	TCRBD02	TCRBD02-01				01,02	TCRBJ02-01*01	TCRBJ02	TCRBJ02-01	01				8	3	4	8	10	6	39	48	58	62	65	1	In	VDJ
ACCTTGGAGCTGGGGGACTCGGCCCTTTATCTTTGCGCCAGCAGCACATTCGGGGGGCTCTCCTACAATGAGCAGTTCTTCGGGCCA	CASSTFGGLSYNEQFF	2	6.811989100817438E-4	48	TCRBV05-01*01	TCRBV05	TCRBV05-01	01				TCRBD02-01*01	TCRBD02	TCRBD02-01	01				TCRBJ02-01*01	TCRBJ02	TCRBJ02-01	01				4	2	8	1	5	0	33	45	50	57	59	2	In	VDJ
ACTCTGAAGGTGCAGCCTGCAGAACTGGAGGATTCTGGAGTTTATTTCTGTGCCAGCAGCCAAGGAGAGACCCAGTACTTCGGGCCA	CASSQGETQYF	1	3.405994550408719E-4	33	TCRBV14-01*01	TCRBV14	TCRBV14-01	01											TCRBJ02-05*01	TCRBJ02	TCRBJ02-05	01				1	1	0	0	0	4	48	-1	-1	64	65	1	In	VJ
CTGAAGATCCGGTCCACAAAGCTGGAGGACTCAGCCATGTACTTCTGTGCCAGCCTCGGGGGCACAGATACGCAGTATTTTGGCCCA	CASLGGTDTQYF	4	0.0013623978201634877	36	TCRBV02-01	TCRBV02	TCRBV02-01				01,03	TCRBD02-01*01	TCRBD02	TCRBD02-01	01				TCRBJ02-03*01	TCRBJ02	TCRBJ02-03	01				8	0	8	3	2	1	45	54	56	-1	61	4	In	VDJ
AGCTCCTTGGAGCTGGGGGACTCAGCCCTGTACTTCTGTGCCAGCAGCCCCCGGTCGCCACGCACAGATACGCAGTATTTTGGCCCA	CASSPRSPRTDTQYF	1	3.405994550408719E-4	45	TCRBV13-01*01	TCRBV13	TCRBV13-01	01				TCRBD02-01	TCRBD02	TCRBD02-01				01,02	TCRBJ02-03*01	TCRBJ02	TCRBJ02-03	01				5	7	8	5	3	1	36	48	51	54	61	1	In	VDJ
GTGAGCACCTTGGAGCTGGGGGACTCGGCCCTTTATCTTTGCGCCAGCAGCTGGTGGACTAGCACAGATACGCAGTATTTTGGCCCA	CASSWWTSTDTQYF	1	3.405994550408719E-4	42	TCRBV05-01*01	TCRBV05	TCRBV05-01	01				TCRBD02-01	TCRBD02	TCRBD02-01				01,02	TCRBJ02-03*01	TCRBJ02	TCRBJ02-03	01				3	0	1	10	3	0	39	52	55	-1	60	1	In	VDJ
CCTAGAGTCTGCCATCCCCAACCAGACAGCTCTTTACTTCTGTGCCACCAGTGATTTGCGGGGAACACTGAAGCTTTCTTTGGACAA		7	0.0023841961852861036	41	TCRBV24-01*01	TCRBV24	TCRBV24-01	01				TCRBD02-01	TCRBD02	TCRBD02-01				01,02	TCRBJ01-01*01	TCRBJ01	TCRBJ01-01	01				0	0	8	4	0	1	40	-1	58	-1	62	7	Out	VDJ
CTGGAGTCAGCTACCAGCTCCCAGACATCTGTGTACTTCTGTGCCATCAGGAATACAGGGGGCCAGGATGAAGCTTTCTTTGGACAA	CAIRNTGGQDEAFF	1	3.405994550408719E-4	42	TCRBV10-03*01	TCRBV10	TCRBV10-03	01				TCRBD01-01*01	TCRBD01	TCRBD01-01	01				TCRBJ01-01*01	TCRBJ01	TCRBJ01-01	01				6	5	3	0	4	7	39	50	54	63	68	1	In	VDJ
AGTCCACGGAGTCAGGGGACACAGCACTGTATTTCTGTGCCAGCAGCGGGTTGACAGGGGTACGATGAAAAACTGTTTTTTGGCAGT		1	3.405994550408719E-4	46	TCRBV21-01*01	TCRBV21	TCRBV21-01	01				TCRBD01-01*01	TCRBD01	TCRBD01-01	01				TCRBJ01-04*01	TCRBJ01	TCRBJ01-04	01				5	4	2	2	5	6	35	47	52	60	64	1	Out	VDJ
CTACACACCCTGCAGCCAGAAGACTCGGCCCTGTATCTCTGTGCCAGCAGCCAAGATCTTACGGGGTATGGCTACACCTTCGGTTCG	CASSQDLTGYGYTF	4	0.0013623978201634877	42	TCRBV04-02*01	TCRBV04	TCRBV04-02	01				TCRBD02-01*01	TCRBD02	TCRBD02-01	01				TCRBJ01-02*01	TCRBJ01	TCRBJ01-02	01				0	0	8	3	5	5	39	56	61	-1	66	4	In	VDJ
CTCAGTGACTCTGGCTTCTATCTCTGTGCCTGGAGTGTGTCACCATACAGGGGATCACAGACAACGGATCACGAGTACTTCGGGCCG	CAWSVSPYRGSQTTDHEYF	1	3.405994550408719E-4	57	TCRBV30-01	TCRBV30	TCRBV30-01				01,02	TCRBD01-01*01	TCRBD01	TCRBD01-01	01				TCRBJ02-07*01	TCRBJ02	TCRBJ02-07	01				0	20	3	2	8	11	24	38	46	53	73	1	In	VDJ
ACATCGGCCCAAAAGAACCCGACAGCTTTCTATCTCTGTGCCAGTAGTATTAGCAGCGGGGTCTCCTACGAGCAGTACTTCGGGCCG	CASSISSGVSYEQYF	1	3.405994550408719E-4	45	TCRBV19-01*01	TCRBV19	TCRBV19-01	01				TCRBD02-01*01	TCRBD02	TCRBD02-01	01				TCRBJ02-07*01	TCRBJ02	TCRBJ02-07	01				3	1	6	3	4	0	36	50	54	61	62	1	In	VDJ
GGCCTGGGGGACGCAGCCATGTACCTGTGTGCCACCAGCAGAGATGAGATTTTGGACGGAGTTCCCTACGAGCAGTACTTCGGGCCG	CATSRDEILDGVPYEQYF	1	3.405994550408719E-4	54	TCRBV15-01*02	TCRBV15	TCRBV15-01	02								TCRBD01,TCRBD02	TCRBD01-01,TCRBD02-01		TCRBJ02-07*01	TCRBJ02	TCRBJ02-07	01				0	7	1	7	9	2	27	44	53	57	64	1	In	VDJ
CACCTACACGCCCTGCAGCCAGAAGACTCAGCCCTGTATCTCTGCGCCAGCAGCGACCCCTTTTACTACGAGCAGTACTTCGGGCCG	CASSDPFYYEQYF	2	6.811989100817438E-4	39	TCRBV04-01*01	TCRBV04	TCRBV04-01	01								TCRBD01,TCRBD02	TCRBD01-01,TCRBD02-01		TCRBJ02-07*01	TCRBJ02	TCRBJ02-07	01				5	8	2	7	0	3	42	-1	54	57	65	2	In	VDJ
ATCCAGCCTGCAGAGCTTGAGGACTCGGCCGTGTATCTCTGTGCCAGCAGCTTGAACCTCAGAGGAAACACCATATATTTTGGAGAG	CASSLNLRGNTIYF	1	3.405994550408719E-4	42	TCRBV11	TCRBV11				TCRBV11-02,TCRBV11-03		TCRBD01-01*01	TCRBD01	TCRBD01-01	01				TCRBJ01-03*01	TCRBJ01	TCRBJ01-03	01				3	1	4	5	6	4	39	53	59	62	63	1	In	VDJ
AGTCGCCCAGCCCCAACCAGACCTCTCTGTACTTCTGTGCCAGCAGTTCGTGACAGGGGGTCAGGAAACACCATATATTTTGGAGAG		1	3.405994550408719E-4	46	TCRBV27-01*01	TCRBV27	TCRBV27-01	01				TCRBD01-01*01	TCRBD01	TCRBD01-01	01				TCRBJ01-03*01	TCRBJ01	TCRBJ01-03	01				4	3	2	1	3	4	35	48	51	60	63	1	Out	VDJ
GTGAGCACCTTGGAGCTGGGGGACTCGGCCCTTTATCTTTGCGCCAGCAGCCTACAGGGGGCTCGGAATGAGCAGTTCTTCGGGCCA	CASSLQGARNEQFF	1	3.405994550408719E-4	42	TCRBV05-01*01	TCRBV05	TCRBV05-01	01				TCRBD01-01*01	TCRBD01	TCRBD01-01	01				TCRBJ02-01*01	TCRBJ02	TCRBJ02-01	01				4	4	3	0	2	7	39	51	53	62	66	1	In	VDJ
AAGATCCAGCCCTCAGAACCCAGGGACTCAGCTGTGTACTTCTGTGCCAGCAGTTTCTCCCTAGCGAATGAGCAGTTCTTCGGGCCA	CASSFSLANEQFF	1	3.405994550408719E-4	39	TCRBV12-03/12-04*01	TCRBV12	TCRBV12-03/12-04	01				TCRBD02-01	TCRBD02	TCRBD02-01				01,02	TCRBJ02-01*01	TCRBJ02	TCRBJ02-01	01				3	0	4	6	4	7	42	56	60	-1	66	1	In	VDJ
NCTCTCACTGTGACATCGGCCCAAAAGAACCCGACAGCTTTCTATCTCTGTGCCAGTAGTGACCGGGAGACCCAGTACTTCGGGCCA	CASSDRETQYF	1	3.405994550408719E-4	33	TCRBV19-01*01	TCRBV19	TCRBV19-01	01								TCRBD01,TCRBD02	TCRBD01-01,TCRBD02-01		TCRBJ02-05*01	TCRBJ02	TCRBJ02-05	01				5	3	2	7	0	5	48	-1	60	63	66	1	In	VDJ
GGAGTCCGCCAGCACCAACCAGACATCTATGTACCTCTGTGCCAGCTTAATTCAGGGTATAGTGAGGAGACCCAGTACTTCGGGCCA		1	3.405994550408719E-4	44	TCRBV28-01*01	TCRBV28	TCRBV28-01	01				TCRBD01-01*01	TCRBD01	TCRBD01-01	01				TCRBJ02-05*01	TCRBJ02	TCRBJ02-05	01				8	9	4	3	6	5	37	46	52	57	66	1	Out	VDJ
ATCCAGCGCACAGAGCAGGGGGACTCGGCCATGTATCTCTGTGCCAGCAGCCCCCGCCAGCTTGAAGAGACCCAGTACTTCGGGCCA	CASSPRQLEETQYF	1	3.405994550408719E-4	42	TCRBV07-09*01	TCRBV07	TCRBV07-09	01								TCRBD01,TCRBD02	TCRBD01-01,TCRBD02-01		TCRBJ02-05*01	TCRBJ02	TCRBJ02-05	01				5	4	4	5	6	3	39	51	57	60	64	1	In	VDJ
GCTGTACCCTCTCAGACATCTGTGTACTTCTGTGCCAGCCCGTCACCCATGGAGGGAGCGGGAGAAGAGACCCAGTACTTCGGGCCA	CASPSPMEGAGEETQYF	3	0.0010217983651226157	51	TCRBV06-04*01	TCRBV06	TCRBV06-04	01				TCRBD02-01*02	TCRBD02	TCRBD02-01	02				TCRBJ02-05*01	TCRBJ02	TCRBJ02-05	01				8	0	6	2	17	3	30	39	56	-1	64	3	In	VDJ
TTGGAGCTGGGGGACTCAGCCCTGTACTTCTGTGCCAGCAGCCCCCGATCACGCGGGAGGGCCCCGGATACGCAGTATTTTGGCCCA	CASSPRSRGRAPDTQYF	6	0.0020435967302452314	51	TCRBV13-01*01	TCRBV13	TCRBV13-01	01				TCRBD02-01*02	TCRBD02	TCRBD02-01	02				TCRBJ02-03*01	TCRBJ02	TCRBJ02-03	01				5	5	7	0	10	6	30	42	52	61	66	6	In	VDJ
CTGGAGTCCGCCAGCACCAACCAGACATCTATGTACCTCTGTGCCAGCGCCTTGGCGGGAGTCCGCGATACGCAGTATTTTGGCCCA	CASALAGVRDTQYF	4	0.0013623978201634877	42	TCRBV28-01*01	TCRBV28	TCRBV28-01	01				TCRBD02-01*02	TCRBD02	TCRBD02-01	02				TCRBJ02-03*01	TCRBJ02	TCRBJ02-03	01				8	5	7	2	6	6	39	48	54	61	66	4	In	VDJ
ATCCAGCGCACAGAGCGGGGGGACTCAGCCGTGTATCTCTGTGCCAGCAGCTCGGGACAGACCACAGATACGCAGTATTTTGGCCCA	CASSSGQTTDTQYF	1	3.405994550408719E-4	42	TCRBV07-03*01	TCRBV07	TCRBV07-03	01				TCRBD01-01*01	TCRBD01	TCRBD01-01	01				TCRBJ02-03*01	TCRBJ02	TCRBJ02-03	01				4	2	0	5	1	2	39	52	53	60	62	1	In	VDJ
TCTAAGAAGCTCCTTCTCAGTGACTCTGGCTTCTATCTCTGTGCCTGGAGGTTAGCGGGAGCCAAAGATACGCAGTATTTTGGCCCA	CAWRLAGAKDTQYF	2	6.811989100817438E-4	42	TCRBV30-01*01	TCRBV30	TCRBV30-01	01				TCRBD02-01*02	TCRBD02	TCRBD02-01	02				TCRBJ02-03*01	TCRBJ02	TCRBJ02-03	01				3	4	5	2	2	5	39	50	52	61	65	2	In	VDJ
CCCAACCAGACAGCTCTTTACTTCTGTGCCACCAGTGATTTTACGGCCGGGACAGGGGAAATCTCCGGGGAGCTGTTTTTTGGAGAA	CATSDFTAGTGEISGELFF	1	3.405994550408719E-4	57	TCRBV24-01*01	TCRBV24	TCRBV24-01	01				TCRBD01-01*01	TCRBD01	TCRBD01-01	01				TCRBJ02-02*01	TCRBJ02	TCRBJ02-02	01				1	6	0	2	7	6	24	41	48	58	64	1	In	VDJ
CGGTCCACAAAGCTGGAGGACTCAGCCATGTACTTCTGTGCCAGCAGTGGGGGTCGAGGGAGGGCCGGGGAGCTGTTTTTTGGAGAA	CASSGGRGRAGELFF	1	3.405994550408719E-4	45	TCRBV02-01	TCRBV02	TCRBV02-01				01,03	TCRBD02-01*02	TCRBD02	TCRBD02-01	02				TCRBJ02-02*01	TCRBJ02	TCRBJ02-02	01				4	0	9	0	8	6	36	49	57	-1	64	1	In	VDJ
NCTCTCACTGTGACATCGGCCCAAAAGAACCCGACAGCTTTCTATCTCTGTGCCAGTAAGGGATGGCTTGAAGCTTTCTTTGGACAA	CASKGWLEAFF	2	6.811989100817438E-4	33	TCRBV19-01*01	TCRBV19	TCRBV19-01	01								TCRBD01,TCRBD02	TCRBD01-01,TCRBD02-01		TCRBJ01-01*01	TCRBJ01	TCRBJ01-01	01				7	5	0	8	1	7	48	58	59	63	68	2	In	VDJ
AATGTGAGCACCTTGGAGCTGGGGGACTCGGCCCTTTATCTTTGCGCCAGCAGCCCGAGGACAGCCACTGAAGCTTTCTTTGGACAA	CASSPRTATEAFF	1	3.405994550408719E-4	39	TCRBV05-01*01	TCRBV05	TCRBV05-01	01				TCRBD01-01*01	TCRBD01	TCRBD01-01	01				TCRBJ01-01*01	TCRBJ01	TCRBJ01-01	01				4	1	1	5	4	4	42	54	58	64	65	1	In	VDJ
GCTGCTCCCTCCCAGACATCTGTGTACTTCTGTGCCAGCAGTGCTGACCCGGGCGGATATAGCAATCAGCCCCAGCATTTTGGTGAT	CASSADPGGYSNQPQHF	1	3.405994550408719E-4	51	TCRBV06-01*01	TCRBV06	TCRBV06-01	01								TCRBD01,TCRBD02	TCRBD01-01,TCRBD02-01		TCRBJ01-05*01	TCRBJ01	TCRBJ01-05	01				4	5	8	0	7	0	30	43	50	54	59	1	In	VDJ
TCCCTAGAGTCTGCCATCCCCAACCAGACAGCTCTTTACTTCTGTGCCACCAGTGATAGGAGGGCCAGTGGCTACACCTTCGGTTCG	CATSDRRASGYTF	2	6.811989100817438E-4	39	TCRBV24-01*01	TCRBV24	TCRBV24-01	01				TCRBD02-01*02	TCRBD02	TCRBD02-01	02				TCRBJ01-02*01	TCRBJ01	TCRBJ01-02	01				3	4	10	0	1	7	42	57	58	64	68	2	In	VDJ
CTGAGTTCTAAGAAGCTCCTTCTCAGTGACTCTGGCTTCTATCTCTGTGCCTGGAGTACCGGTAACTATGGCTACACCTTCGGTTCG	CAWSTGNYGYTF	3	0.0010217983651226157	36	TCRBV30-01*01	TCRBV30	TCRBV30-01	01				TCRBD02-01	TCRBD02	TCRBD02-01				01,02	TCRBJ01-02*01	TCRBJ01	TCRBJ01-02	01				2	0	8	5	2	1	45	57	59	-1	62	3	In	VDJ
AGCACCAACCAGACATCTATGTACCTCTGTGCCAGCAGTTCACCAATCCAACAGGGGAGGGCTAACTATGGCTACACCTTCGGTTCG	CASSSPIQQGRANYGYTF	1	3.405994550408719E-4	54	TCRBV28-01*01	TCRBV28	TCRBV28-01	01								TCRBD01,TCRBD02	TCRBD01-01,TCRBD02-01		TCRBJ01-02*01	TCRBJ01	TCRBJ01-02	01				4	4	3	2	10	0	27	40	50	57	61	1	In	VDJ
ATTCTGGAGTCCGCCAGCACCAACCAGACATCTATGTACCTCTGTGCCAGCGGAGCCGGACAGACTTACGAGCAGTACTTCGGGCCG	CASGAGQTYEQYF	1	3.405994550408719E-4	39	TCRBV28-01*01	TCRBV28	TCRBV28-01	01				TCRBD01-01*01	TCRBD01	TCRBD01-01	01				TCRBJ02-07*01	TCRBJ02	TCRBJ02-07	01				8	3	1	5	6	4	42	51	57	63	66	1	In	VDJ
CATCCTGAAGACAGCAGCTTCTACATCTGCAGTGCTAGACCTTTTCCGATGACTAGCGGCAGTTCCTACGAGCAGTACTTCGGGCCG	CSARPFPMTSGSSYEQYF	1	3.405994550408719E-4	54	TCRBV20	TCRBV20				TCRBV20-01,TCRBV20-or09_02		TCRBD02-01	TCRBD02	TCRBD02-01				01,02	TCRBJ02-07*01	TCRBJ02	TCRBJ02-07	01				2	4	2	5	11	1	27	39	50	59	63	1	In	VDJ
NTGTCGGCTGCTCCCTCCCAGACATCTGTGTACTTCTGTGCCAGCAGGGAAGCAGGGGGCACTGGAAACACCATATATTTTGGAGAG	CASREAGGTGNTIYF	2	6.811989100817438E-4	45	TCRBV06-01*01	TCRBV06	TCRBV06-01	01				TCRBD01-01*01	TCRBD01	TCRBD01-01	01				TCRBJ01-03*01	TCRBJ01	TCRBJ01-03	01				0	1	5	0	0	2	36	-1	53	60	61	2	In	VDJ
NNNNTGTCGGCTGCTCCCTCCCAGACATCTGTGTACTTCTGTGCCAGCAGTATTCAAGAAGGGGCCAACGTCCTGACTTTCGGGGCC	CASSIQEGANVLTF	2	6.811989100817438E-4	42	TCRBV06-05*01	TCRBV06	TCRBV06-05	01								TCRBD01,TCRBD02	TCRBD01-01,TCRBD02-01		TCRBJ02-06*01	TCRBJ02	TCRBJ02-06	01				5	1	2	8	6	4	39	51	57	59	60	2	In	VDJ
GTGACCAGTGCCCATCCTGAAGACAGCAGCTTCTACATCTGCAGTGCCCAAAGCGGGCAAGACTACAATGAGCAGTTCTTCGGGCCA	CSAQSGQDYNEQFF	1	3.405994550408719E-4	42	TCRBV20	TCRBV20				TCRBV20-01,TCRBV20-or09_02		TCRBD02-01	TCRBD02	TCRBD02-01				01,02	TCRBJ02-01*01	TCRBJ02	TCRBJ02-01	01				6	5	6	4	4	3	39	47	51	57	62	1	In	VDJ
GCCCATCCTGAAGACAGCAGCTTCTACATCTGCAGTGCTCCCTAGGACCTGGGACTAGCGGGAGGAAAGGAGCAGTTCTTCGGGCCA	CSAP*DLGLAGGKEQFF	2	6.811989100817438E-4	51	TCRBV20	TCRBV20				TCRBV20-01,TCRBV20-or09_02		TCRBD02-01*02	TCRBD02	TCRBD02-01	02				TCRBJ02-01*01	TCRBJ02	TCRBJ02-01	01				5	4	0	1	11	10	30	39	50	65	69	2	Stop	VDJ
ACCTTGGAGCTGGGGGACTCGGCCCTTTATCTTTGCGCCAGCAGCTTGGGACTAGCGGGATGGTCAGATACGCAGTATTTTGGCCCA	CASSLGLAGWSDTQYF	1	3.405994550408719E-4	48	TCRBV05-01*01	TCRBV05	TCRBV05-01	01				TCRBD02-01*02	TCRBD02	TCRBD02-01	02				TCRBJ02-03*01	TCRBJ02	TCRBJ02-03	01				0	4	2	3	0	4	33	-1	49	60	64	1	In	VDJ
AGTCCACGGAGTCAGGGGACACAGCACTGTATTTCTGTGCCAGCAGCAAAAGGGGTAGGGGGCCCAGATACGCAGTATTTTGGCCCA		1	3.405994550408719E-4	46	TCRBV21-01*01	TCRBV21	TCRBV21-01	01				TCRBD01-01*01	TCRBD01	TCRBD01-01	01				TCRBJ02-03*01	TCRBJ02	TCRBJ02-03	01				2	1	5	0	6	4	35	50	56	63	64	1	Out	VDJ
NTGTCGGCTGCTCCCTCCCAAACATCTGTGTACTTCTGTGCCAGCAGGGGTAAGACAGGGTTGAACACTGAAGCTTTCTTTGGACAA	CASRGKTGLNTEAFF	5	0.0017029972752043597	45	TCRBV06	TCRBV06				TCRBV06-02/06-03,TCRBV06-02		TCRBD01-01*01	TCRBD01	TCRBD01-01	01				TCRBJ01-01*01	TCRBJ01	TCRBJ01-01	01				6	1	2	3	6	0	36	47	53	60	61	5	In	VDJ
GCAACATGAGCCCTGAAGACAGCAGCATATATCTCTGCAGCGCCCCCTGGGGGGACACTCAGTAATGAAAAACTGTTTTTTGGCAGT		1	3.405994550408719E-4	46	TCRBV29-01*03	TCRBV29	TCRBV29-01	03								TCRBD01,TCRBD02	TCRBD01-01,TCRBD02-01		TCRBJ01-04*01	TCRBJ01	TCRBJ01-04	01				6	5	0	6	8	4	35	43	51	57	62	1	Out	VDJ
TGAGCACCTTGGAGCTGGGGGACTCGGCCCTTTATCTTTGCGCCAGCAGCTTAACAGTCCCCTAACGAAAAACTGTTTTTTGGCAGT		1	3.405994550408719E-4	43	TCRBV05-01*01	TCRBV05	TCRBV05-01	01				TCRBD01-01*01	TCRBD01	TCRBD01-01	01				TCRBJ01-04*01	TCRBJ01	TCRBJ01-04	01				2	9	3	5	1	8	38	52	53	57	66	1	Out	VDJ
CAGCCCTCAGAACCCAGGGACTCAGCTGTGTACTTCTGTGCCAGCAGCTCTGGACAGGGGAAAGGTCAGCCCCAGCATTTTGGTGAT	CASSSGQGKGQPQHF	1	3.405994550408719E-4	45	TCRBV12	TCRBV12				TCRBV12-03/12-04,TCRBV12-04		TCRBD01-01*01	TCRBD01	TCRBD01-01	01				TCRBJ01-05*01	TCRBJ01	TCRBJ01-05	01				6	5	1	2	4	6	36	47	51	60	65	1	In	VDJ
CGCACAGAGCAGGAGGACTCGGCCGTGTATCTCTGTGCCAGCAGCGAAGAGTGGGCCAGAAAAAATCAGCCCCAGCATTTTGGTGAT	CASSEEWARKNQPQHF	2	6.811989100817438E-4	48	TCRBV07-02	TCRBV07	TCRBV07-02				01,02	TCRBD01-01*01	TCRBD01	TCRBD01-01	01				TCRBJ01-05*01	TCRBJ01	TCRBJ01-05	01				5	7	8	0	7	4	33	45	52	56	63	2	In	VDJ
TCGGCTGCTCCCTCCCAGACATCTGTGTACTTCTGTGCCAGCAGTGAAGGAGCGCCAGGACACCGCTATGGCTACACCTTCGGTTCG	CASSEGAPGHRYGYTF	2	6.811989100817438E-4	48	TCRBV06-01*01	TCRBV06	TCRBV06-01	01				TCRBD01-01*01	TCRBD01	TCRBD01-01	01				TCRBJ01-02*01	TCRBJ01	TCRBJ01-02	01				1	3	1	6	8	4	33	49	57	62	65	2	In	VDJ
AATGTGAACGCCTTGTTGCTGGGGGACTCGGCCCTGTATCTCTGTGCCAGCAGCTTTAAAGGGGACTATGGCTACACCTTCGGTTCG	CASSFKGDYGYTF	1	3.405994550408719E-4	39	TCRBV05-05*01	TCRBV05	TCRBV05-05	01				TCRBD01-01*01	TCRBD01	TCRBD01-01	01				TCRBJ01-02*01	TCRBJ01	TCRBJ01-02	01				2	0	5	2	3	3	42	56	59	-1	64	1	In	VDJ
CTCCCAGACATCTGTGTACTTCTGTGCCAGCGGCTAACTTCAGGGGAGAAGGGGTGGCGGGTCAACTATGGCTACACCTTCGGTTCG		2	6.811989100817438E-4	59	TCRBV06-06*05	TCRBV06	TCRBV06-06	05				TCRBD01-01*01	TCRBD01	TCRBD01-01	01				TCRBJ01-02*01	TCRBJ01	TCRBJ01-02	01				3	17	4	2	4	2	22	36	40	46	63	2	Out	VDJ
TCCCTAGAGTCTGCCATCCCCAACCAGACAGCTCTTTACTTCTGTGCCACCAGTGATCCGGCCCGCCTCGGCTACACCTTCGGTTCG	CATSDPARLGYTF	1	3.405994550408719E-4	39	TCRBV24-01*01	TCRBV24	TCRBV24-01	01								TCRBD01,TCRBD02	TCRBD01-01,TCRBD02-01		TCRBJ01-02*01	TCRBJ01	TCRBJ01-02	01				3	7	9	0	2	8	42	57	59	62	69	1	In	VDJ
ACTGGAGGATTCTGGAGTTTATTTCTGTGCCAGCAGCCCCTGACTAGCGGGAGGCTACCCTCCTCCTACGAGCAGTACTTCGGGCCG		1	3.405994550408719E-4	56	TCRBV14-01*01	TCRBV14	TCRBV14-01	01				TCRBD02-01*02	TCRBD02	TCRBD02-01	02				TCRBJ02-07*01	TCRBJ02	TCRBJ02-07	01				4	8	2	1	3	0	25	38	41	54	62	1	Out	VDJ
GGAGTCGCCCAGCCCCAACCAGACCTCTCTGTACTTCTGTGCCAGCAGTTTGCCACTAGCGGGTCATACGAGCAGTACTTCGGGCCG		1	3.405994550408719E-4	44	TCRBV27-01*01	TCRBV27	TCRBV27-01	01				TCRBD02-01	TCRBD02	TCRBD02-01				01,02	TCRBJ02-07*01	TCRBJ02	TCRBJ02-07	01				3	3	3	4	3	4	37	51	54	63	66	1	Out	VDJ
CGGCCCAAAAGAACCCGACAGCTTTCTATCTCTGTGCCAGTTCCCCGGGCTAGCGGGAGCTCCTACAATGAGCAGTTCTTCGGGCCA		3	0.0010217983651226157	49	TCRBV19-01*01	TCRBV19	TCRBV19-01	01				TCRBD02-01*02	TCRBD02	TCRBD02-01	02				TCRBJ02-01*01	TCRBJ02	TCRBJ02-01	01				8	0	4	2	8	0	32	41	49	-1	59	3	Out	VDJ
GTGACATCGGCCCAAAAGAACCCGACAGCTTTCTATCTCTGTGCCAGTAGTTTAACGGGGGATCTCTACGAGCAGTACTTCGGGCCA	CASSLTGDLYEQYF	1	3.405994550408719E-4	42	TCRBV19-01*01	TCRBV19	TCRBV19-01	01				TCRBD02-01*01	TCRBD02	TCRBD02-01	01				TCRBJ02-05*01	TCRBJ02	TCRBJ02-05	01				5	11	8	2	4	11	39	51	55	61	72	1	In	VDJ
TGACCAGTGCCCATCCTGAAGACAGCAGCTTCTACATCTGCAGTGCTTAAAAGGTGCGGGAGGGAGGAGACCCAGTACTTCGGGCCA		3	0.0010217983651226157	43	TCRBV20	TCRBV20				TCRBV20-01,TCRBV20-or09_02		TCRBD02-01*02	TCRBD02	TCRBD02-01	02				TCRBJ02-05*01	TCRBJ02	TCRBJ02-05	01				5	2	7	0	8	5	38	47	55	64	66	3	Out	VDJ
GTGAACGCCTTGGAGCTGGACGACTCGGCCCTGTATCTCTGTGCCAGCAGCTTGGGTGGGGAACAAGAGACCCAGTACTTCGGGCCA	CASSLGGEQETQYF	1	3.405994550408719E-4	42	TCRBV05-04*01	TCRBV05	TCRBV05-04	01								TCRBD01,TCRBD02	TCRBD01-01,TCRBD02-01		TCRBJ02-05*01	TCRBJ02	TCRBJ02-05	01				0	1	0	8	3	2	39	55	58	62	63	1	In	VDJ
ACATCGGCCCAAAAGAACCCGACAGCTTTCTATCTCTGTGCCAGTCTGGGGCTGGAGAGGGGCACAGATACGCAGTATTTTGGCCCA	CASLGLERGTDTQYF	1	3.405994550408719E-4	45	TCRBV19-01*01	TCRBV19	TCRBV19-01	01								TCRBD01,TCRBD02	TCRBD01-01,TCRBD02-01		TCRBJ02-03*01	TCRBJ02	TCRBJ02-03	01				8	9	7	0	2	1	36	45	47	52	61	1	In	VDJ
GTGCGAGGAGATTCGGCAGCTTATTTCTGTGCCAGCTCACCACTCGCCTTAGCGGGAGTGAGCACAGATACGCAGTATTTTGGCCCA	CASSPLALAGVSTDTQYF	1	3.405994550408719E-4	54	TCRBV18-01*01	TCRBV18	TCRBV18-01	01				TCRBD02-01*02	TCRBD02	TCRBD02-01	02				TCRBJ02-03*01	TCRBJ02	TCRBJ02-03	01				1	2	5	2	6	0	27	43	49	58	60	1	In	VDJ
GTGACCAGTGCCCATCCTGAAGACAGCAGCTTCTACATCTGCAGTGCTGAGAAGGGTAGGGATACCGGGGAGCTGTTTTTTGGAGAA	CSAEKGRDTGELFF	1	3.405994550408719E-4	42	TCRBV20	TCRBV20				TCRBV20-01,TCRBV20-or09_02						TCRBD01,TCRBD02	TCRBD01-01,TCRBD02-01		TCRBJ02-02*01	TCRBJ02	TCRBJ02-02	01				5	1	0	8	10	5	39	48	58	62	63	1	In	VDJ
AAGATCCAGCCCTCAGAACCCAGGGACTCAGCTGTGTATTTTTGTGCTAGTGGTTTGAGCCAGCTCACTGAAGCTTTCTTTGGACAA	CASGLSQLTEAFF	1	3.405994550408719E-4	39	TCRBV12-05*01	TCRBV12	TCRBV12-05	01								TCRBD01,TCRBD02	TCRBD01-01,TCRBD02-01		TCRBJ01-01*01	TCRBJ01	TCRBJ01-01	01				2	2	4	5	3	4	42	57	60	63	65	1	In	VDJ
CCGCTCAGGCTGGAGTCGGCTGCTCCCTCCCAGACATCTGTGTACTTCTGTGCCAGCAGTTACCAGTATGGCTACACCTTCGGTTCG	CASSYQYGYTF	1	3.405994550408719E-4	33	TCRBV06-06*01	TCRBV06	TCRBV06-06	01				TCRBD01-01*01	TCRBD01	TCRBD01-01	01				TCRBJ01-02*01	TCRBJ01	TCRBJ01-02	01				2	0	4	5	0	5	48	-1	63	-1	66	1	In	VDJ
GTGAGCAACATGAGCCCTGAAGACAGCAGCATATATCTCTGCAGCGTTGACAACCTACGAACTAACTATGGCTACACCTTCGGTTCG	CSVDNLRTNYGYTF	1	3.405994550408719E-4	42	TCRBV29-01	TCRBV29	TCRBV29-01				01,02	TCRBD02-01	TCRBD02	TCRBD02-01				01,02	TCRBJ01-02*01	TCRBJ01	TCRBJ01-02	01				3	4	4	9	4	0	39	50	54	57	61	1	In	VDJ
CTGGAGTCCGCCAGCACCAACCAGACATCTATGTACCTCTGTGCCAGCAGCCCGATAGCGGGAGTCCGCGAGCAGTACTTCGGGCCG	CASSPIAGVREQYF	1	3.405994550408719E-4	42	TCRBV28-01*01	TCRBV28	TCRBV28-01	01				TCRBD02-01*02	TCRBD02	TCRBD02-01	02				TCRBJ02-07*01	TCRBJ02	TCRBJ02-07	01				6	4	5	2	5	6	39	50	55	64	68	1	In	VDJ
TTGTTGCTGGGGGACTCGGCCCTGTATCTCTGTGCCAGCAGCTTTATCTACAGGGGGAGGTCTGGAAACACCATATATTTTGGAGAG	CASSFIYRGRSGNTIYF	1	3.405994550408719E-4	51	TCRBV05-05*01	TCRBV05	TCRBV05-05	01				TCRBD01-01*01	TCRBD01	TCRBD01-01	01				TCRBJ01-03*01	TCRBJ01	TCRBJ01-03	01				2	3	3	1	5	1	30	44	49	57	60	1	In	VDJ
GTGACATCGGCCCAAAAGAACCCGACAGCTTTCTATCTCTGTGCCAGTACTCCTAGGGACACTGGAAACACCATATATTTTGGAGAG	CASTPRDTGNTIYF	1	3.405994550408719E-4	42	TCRBV19-01*01	TCRBV19	TCRBV19-01	01				TCRBD01-01*01	TCRBD01	TCRBD01-01	01				TCRBJ01-03*01	TCRBJ01	TCRBJ01-03	01				7	0	0	6	6	2	39	49	55	-1	61	1	In	VDJ
GAGTCCGCCAGCACCAACCAGACATCTATGTACCTCTGTGCCAGCAGTTCTAGCGGGACATCCAAAAACATTCAGTACTTCGGCGCC	CASSSSGTSKNIQYF	2	6.811989100817438E-4	45	TCRBV28-01*01	TCRBV28	TCRBV28-01	01				TCRBD02-01*02	TCRBD02	TCRBD02-01	02				TCRBJ02-04*01	TCRBJ02	TCRBJ02-04	01				4	3	4	3	0	2	36	-1	49	58	61	2	In	VDJ
ATCCAGCCCTCAGAACCCAGGGACTCAGCTGTGTACTTCTGTGCCAGCGGGGGACAGGGGAAGAGGAATGAGCAGTTCTTCGGGCCA	CASGGQGKRNEQFF	1	3.405994550408719E-4	42	TCRBV12	TCRBV12				TCRBV12-03/12-04,TCRBV12-04		TCRBD01-01*01	TCRBD01	TCRBD01-01	01				TCRBJ02-01*01	TCRBJ02	TCRBJ02-01	01				8	6	0	2	2	7	39	48	50	60	66	1	In	VDJ
AAGATCCAGCCTGCAGAGCTTGGGGACTCGGCCGTGTATCTCTGTGCCAGCAGCAAGGGACGTGGGGAGACCCAGTACTTCGGGCCA	CASSKGRGETQYF	1	3.405994550408719E-4	39	TCRBV11-03*01	TCRBV11	TCRBV11-03	01								TCRBD01,TCRBD02	TCRBD01-01,TCRBD02-01		TCRBJ02-05*01	TCRBJ02	TCRBJ02-05	01				5	5	0	7	2	5	42	54	56	61	66	1	In	VDJ
NNNNNNNTGTCGGCTGCTCCCTCCCAGACATCTGTGTACTTCTGTGCCAGCAGTTACGATGAGATGGGAACGCAGTATTTTGGCCCA	CASSYDEMGTQYF	1	3.405994550408719E-4	39	TCRBV06-05*01	TCRBV06	TCRBV06-05	01								TCRBD01,TCRBD02	TCRBD01-01,TCRBD02-01		TCRBJ02-03*01	TCRBJ02	TCRBJ02-03	01				2	0	0	8	8	9	42	57	65	-1	69	1	In	VDJ
GAATGTGAGTGCCTTGGAGCTGGGGGACTCGGCCCTGTATCTCTGTGCCAGAAGCTCCTGGTGGTCCGGGAGCTGTTTTTTGGAGAA		1	3.405994550408719E-4	38	TCRBV05-03	TCRBV05	TCRBV05-03				01,02					TCRBD01,TCRBD02	TCRBD01-01,TCRBD02-01		TCRBJ02-02*01	TCRBJ02	TCRBJ02-02	01				3	6	0	10	3	9	43	56	59	61	67	1	Out	VDJ
GCCCAGCCCCAACCAGACCTCTCTGTACTTCTGTGCCAGCAGTCTACGCGACAGGAGGGGTGTTTGACTGAAGCTTTCTTTGGACAA		2	6.811989100817438E-4	50	TCRBV27-01*01	TCRBV27	TCRBV27-01	01								TCRBD01,TCRBD02	TCRBD01-01,TCRBD02-01		TCRBJ01-01*01	TCRBJ01	TCRBJ01-01	01				5	11	2	4	6	5	31	43	49	55	66	2	Out	VDJ
CTGACAGTGACCAGTGCCCATCCTGAAGACAGCAGCTTCTACATCTGCAGTGCTAGAGATGACGACACTGAAGCTTTCTTTGGACAA	CSARDDDTEAFF	1	3.405994550408719E-4	36	TCRBV20	TCRBV20				TCRBV20-01,TCRBV20-or09_02						TCRBD01,TCRBD02	TCRBD01-01,TCRBD02-01		TCRBJ01-01*01	TCRBJ01	TCRBJ01-01	01				0	1	2	7	1	3	45	59	60	63	64	1	In	VDJ
NNNNTGTCGGCTGCTCCCTCCCAGACATCTGTGTACTTCTGTGCCAGCAGTGGGTCGGCGGGGAACACTGAAGCTTTCTTTGGACAA	CASSGSAGNTEAFF	1	3.405994550408719E-4	42	TCRBV06	TCRBV06				TCRBV06-01,TCRBV06-05		TCRBD02-01	TCRBD02	TCRBD02-01				01,02	TCRBJ01-01*01	TCRBJ01	TCRBJ01-01	01				4	0	7	4	5	1	39	52	57	-1	62	1	In	VDJ
CTACACGCCCTGCAGCCAGAAGACTCAGCCCTGTATCTCTGCGCCAGCAGCCAAAATCGATTTAACTATGGCTACACCTTCGGTTCG	CASSQNRFNYGYTF	2	6.811989100817438E-4	42	TCRBV04-01*01	TCRBV04	TCRBV04-01	01								TCRBD01,TCRBD02	TCRBD01-01,TCRBD02-01		TCRBJ01-02*01	TCRBJ01	TCRBJ01-02	01				2	2	2	8	4	1	39	54	58	60	62	2	In	VDJ
NNNNTGTCGGCTGCTCCCTCCCAGACATCTGTGTACTTCTGTGCCAGCAGTTACATGTCAGTGGGAAGCGAGCAGTACTTCGGGCCG	CASSYMSVGSEQYF	1	3.405994550408719E-4	42	TCRBV06-05*01	TCRBV06	TCRBV06-05	01								TCRBD01,TCRBD02	TCRBD01-01,TCRBD02-01		TCRBJ02-07*01	TCRBJ02	TCRBJ02-07	01				2	2	0	8	8	6	39	54	62	66	68	1	In	VDJ
CTGGAGTCCGCCAGCACCAACCAGACATCTATGTACCTCTGTGCCAGCAGTTCCTACCAGGGGGCTTACGAGCAGTACTTCGGGCCG	CASSSYQGAYEQYF	1	3.405994550408719E-4	42	TCRBV28-01*01	TCRBV28	TCRBV28-01	01				TCRBD01-01*01	TCRBD01	TCRBD01-01	01				TCRBJ02-07*01	TCRBJ02	TCRBJ02-07	01				4	1	4	0	5	4	39	52	57	65	66	1	In	VDJ
GCGCACAGAGCAGGAGGACTCGGCCGTGTATCTCTGTGCCAGCAGCTAGACAGGGTTGGCCAGTCCTACGAGCAGTACTTCGGGCCG		1	3.405994550408719E-4	47	TCRBV07-02	TCRBV07	TCRBV07-02				01,02	TCRBD01-01*01	TCRBD01	TCRBD01-01	01				TCRBJ02-07*01	TCRBJ02	TCRBJ02-07	01				4	8	2	3	1	1	34	47	48	55	63	1	Out	VDJ
ATCCAGCCCTCAGAACCCAGGGACTCAGCTGTGTACTTCTGTGCCAGCAGTTTGGGGGGGCTGCGAAACACCATATATTTTGGAGAG	CASSLGGLRNTIYF	1	3.405994550408719E-4	42	TCRBV12	TCRBV12				TCRBV12-03/12-04,TCRBV12-04		TCRBD02-01*01	TCRBD02	TCRBD02-01	01				TCRBJ01-03*01	TCRBJ01	TCRBJ01-03	01				3	4	9	0	0	5	39	-1	53	60	64	1	In	VDJ
TGCAGCCTGCAGAACTGGAGGATTCTGGAGTTTATTTCTGTGCCAGCAGCCAATTTCGGGTCGGGCCCCCGACCGTTCTTCGGGCCA		1	3.405994550408719E-4	43	TCRBV14-01*01	TCRBV14	TCRBV14-01	01								TCRBD01,TCRBD02	TCRBD01-01,TCRBD02-01		TCRBJ02-01*01	TCRBJ02	TCRBJ02-01	01				2	8	8	0	9	15	38	53	62	66	74	1	Out	VDJ
GAGTCCGCCAGCACCAACCAGACATCTATGTACCTCTGTGCCAGCAGTTTTTCCCGCGGGATTCTCAGTGAGCAGTTCTTCGGGCCA	CASSFSRGILSEQFF	1	3.405994550408719E-4	45	TCRBV28-01*01	TCRBV28	TCRBV28-01	01				TCRBD02-01*02	TCRBD02	TCRBD02-01	02				TCRBJ02-01*01	TCRBJ02	TCRBJ02-01	01				3	7	7	3	5	9	36	50	55	61	68	1	In	VDJ
AACGCCTTGTTGCTGGGGGACTCGGCCCTCTATCTCTGTGCCAGCAGCTTGCAGCGGGAGGGATACAATGAGCAGTTCTTCGGGCCA	CASSLQREGYNEQFF	2	6.811989100817438E-4	45	TCRBV05-06*01	TCRBV05	TCRBV05-06	01				TCRBD02-01*02	TCRBD02	TCRBD02-01	02				TCRBJ02-01*01	TCRBJ02	TCRBJ02-01	01				1	1	6	0	1	4	36	51	52	62	63	2	In	VDJ
TTGGAGCTGGGGGACTCGGCCCTTTATCTTTGCGCCAGCAGATCTATTTAGCGGGAGGGGTGTGCAGAGACCCAGTACTTCGGGCCA	CASRSI*REGCAETQYF	1	3.405994550408719E-4	51	TCRBV05-01*01	TCRBV05	TCRBV05-01	01				TCRBD02-01*02	TCRBD02	TCRBD02-01	02				TCRBJ02-05*01	TCRBJ02	TCRBJ02-05	01				5	6	5	0	7	4	30	41	48	59	65	1	Stop	VDJ
CTGACAGTGACCAGTGCCCATCCTGAAGACAGCAGCTTCTACATCTGCAGTGCTAGGTACGCTCAAGAGACCCAGTACTTCGGGCCA	CSARYAQETQYF	2	6.811989100817438E-4	36	TCRBV20	TCRBV20				TCRBV20-01,TCRBV20-or09_02						TCRBD01,TCRBD02	TCRBD01-01,TCRBD02-01		TCRBJ02-05*01	TCRBJ02	TCRBJ02-05	01				3	3	3	7	2	2	45	56	58	60	63	2	In	VDJ
AGGATCCAGCAGGTAGTGCGAGGAGATTCGGCAGCTTATTTCTGTGCCAGCTCACCTACAGTCTCAGATACGCAGTATTTTGGCCCA	CASSPTVSDTQYF	1	3.405994550408719E-4	39	TCRBV18-01*01	TCRBV18	TCRBV18-01	01				TCRBD01-01*01	TCRBD01	TCRBD01-01	01				TCRBJ02-03*01	TCRBJ02	TCRBJ02-03	01				3	3	3	5	1	4	42	56	57	61	64	1	In	VDJ
CGCACAGAGCAGGAGGACTCGGCCGTGTATCTCTGTGCCAGCAGCCCGCCCGGGACAGGGGGCACCGGGGAGCTGTTTTTTGGAGAA	CASSPPGTGGTGELFF	1	3.405994550408719E-4	48	TCRBV07-02	TCRBV07	TCRBV07-02				01,02	TCRBD01-01*01	TCRBD01	TCRBD01-01	01				TCRBJ02-02*01	TCRBJ02	TCRBJ02-02	01				5	0	0	1	6	4	33	45	51	-1	62	1	In	VDJ
CTGAAGATCCAGCGCACAGAGCAGGGGGACTCGGCCATGTATCTCTGTGCCAGCAGCCGTCAGGGGCCTGAAGCTTTCTTTGGACAA	CASSRQGPEAFF	1	3.405994550408719E-4	36	TCRBV07-09*01	TCRBV07	TCRBV07-09	01				TCRBD01-01*01	TCRBD01	TCRBD01-01	01				TCRBJ01-01*01	TCRBJ01	TCRBJ01-01	01				5	1	4	2	3	6	45	57	60	66	67	1	In	VDJ
NTGTCGGCTGCTCCCTCCCAGACATCTGTGTACTTCTGTGCCAGCACACCCCCTCGAGGTATGAACACTGAAGCTTTCTTTGGACAA	CASTPPRGMNTEAFF	1	3.405994550408719E-4	45	TCRBV06-05*01	TCRBV06	TCRBV06-05	01				TCRBD02-01*02	TCRBD02	TCRBD02-01	02				TCRBJ01-01*01	TCRBJ01	TCRBJ01-01	01				7	2	11	1	9	0	36	46	55	59	61	1	In	VDJ
ACATCGGCCCAAAAGAACCCGACAGCTTTCTATCTCTGTGCCAGTAGTAGGCCAGGACACCGGAACACTGAAGCTTTCTTTGGACAA	CASSRPGHRNTEAFF	1	3.405994550408719E-4	45	TCRBV19-01*01	TCRBV19	TCRBV19-01	01				TCRBD01-01*01	TCRBD01	TCRBD01-01	01				TCRBJ01-01*01	TCRBJ01	TCRBJ01-01	01				4	3	1	6	5	1	36	49	54	59	62	1	In	VDJ
GTGAACGCCTTGGAGCTGGAGGACTCGGCCCTGTATCTCTGTGCCAGCAGCCCCAGGGGGTTCGGGAGGCCCCAGCATTTTGGTGAT	CASSPRGFGRPQHF	1	3.405994550408719E-4	42	TCRBV05-08*01	TCRBV05	TCRBV05-08	01				TCRBD01-01*01	TCRBD01	TCRBD01-01	01				TCRBJ01-05*01	TCRBJ01	TCRBJ01-05	01				4	8	4	1	2	9	39	51	53	60	68	1	In	VDJ
CTCACTGTGACATCGGCCCAAAAGAACCCGACAGCTTTCTATCTCTGTGCCAGCGGGGCCATGAATCAGCCCCAGCATTTTGGTGAT	CASGAMNQPQHF	3	0.0010217983651226157	36	TCRBV19-01*01	TCRBV19	TCRBV19-01	01								TCRBD01,TCRBD02	TCRBD01-01,TCRBD02-01		TCRBJ01-05*01	TCRBJ01	TCRBJ01-05	01				9	4	7	0	1	4	45	53	54	59	63	3	In	VDJ
ACAGTGACCAGTGCCCATCCTGAAGACAGCAGCTTCTACATCTGCAGTGCTAGCCGGGGACTACGGAACGAGCAGTATTTCGGGCCG	CSASRGLRNEQYF	1	3.405994550408719E-4	39	TCRBV20	TCRBV20				TCRBV20-01,TCRBV20-or09_02		TCRBD02-01	TCRBD02	TCRBD02-01				01,02	TCRBJ02-07*01	TCRBJ02	TCRBJ02-07	01				3	15	0	9	3	16	42	53	56	63	78	1	In	VDJ
NNNNNNNTGTCGGCTGCTCCCTCCCAGACATCTGTGTACTTCTGTGCCAGCAGTTACGCCGCCCGGTGGGAGCAGTACTTCGGGCCG	CASSYAARWEQYF	1	3.405994550408719E-4	39	TCRBV06-05*01	TCRBV06	TCRBV06-05	01				TCRBD02-01	TCRBD02	TCRBD02-01				01,02	TCRBJ02-07*01	TCRBJ02	TCRBJ02-07	01				2	3	8	5	6	7	42	57	63	66	69	1	In	VDJ
AAGATCCAGCGCACAGAGCAGGGGGACTCGGCCATGTATCTCTGTGCCAGCAGCTTGGGTACTAGCTACGAGCAGTACTTCGGGCCG	CASSLGTSYEQYF	1	3.405994550408719E-4	39	TCRBV07-09*01	TCRBV07	TCRBV07-09	01				TCRBD02-01	TCRBD02	TCRBD02-01				01,02	TCRBJ02-07*01	TCRBJ02	TCRBJ02-07	01				3	0	3	8	4	3	42	56	60	-1	65	1	In	VDJ
CAGCCCTCAGAACCCAGGGACTCAGCTGTGTACTTCTGTGCCAGCAGACCCGGGGACTTGAGCTCCTACGAGCAGTACTTCGGGCCG	CASRPGDLSSYEQYF	4	0.0013623978201634877	45	TCRBV12	TCRBV12				TCRBV12-03/12-04,TCRBV12-04		TCRBD02-01	TCRBD02	TCRBD02-01				01,02	TCRBJ02-07*01	TCRBJ02	TCRBJ02-07	01				6	4	0	10	5	0	36	47	52	58	62	4	In	VDJ
TCCGCCAGCACCAACCAGACATCTATGTACCTCTGTGCCAGCAGTAACTCCGGAGTGGGGGCGAGGGGCACCATATATTTTGGAGAG	CASSNSGVGARGTIYF	1	3.405994550408719E-4	48	TCRBV28-01*01	TCRBV28	TCRBV28-01	01				TCRBD01-01*01	TCRBD01	TCRBD01-01	01				TCRBJ01-03*01	TCRBJ01	TCRBJ01-03	01				5	6	6	0	11	9	33	45	56	62	68	1	In	VDJ
CAGCGCACAGAGCAGGAGGACTCCGCCGTGTATCTCTGTGCCAGCAGCTTTAGGGCGGACGCTGGAAACACCATATATTTTGGAGAG	CASSFRADAGNTIYF	1	3.405994550408719E-4	45	TCRBV07-08*01	TCRBV07	TCRBV07-08	01								TCRBD01,TCRBD02	TCRBD01-01,TCRBD02-01		TCRBJ01-03*01	TCRBJ01	TCRBJ01-03	01				3	1	1	7	6	2	36	50	56	60	61	1	In	VDJ
GGGACACAGCACTGTATTTCTGTGCCAGCAGCAAAGAGCTTTGCCGGGACAGATAACTCTGGGGCCAACGTCCTGACTTTCGGGGCC		1	3.405994550408719E-4	61	TCRBV21-01*01	TCRBV21	TCRBV21-01	01				TCRBD01-01*01	TCRBD01	TCRBD01-01	01				TCRBJ02-06*01	TCRBJ02	TCRBJ02-06	01				1	4	0	5	9	0	20	36	45	52	56	1	Out	VDJ
ACTCTGGAGTCAGCTACCCGCTCCCAGACATCTGTGTATTTCTGCGCCAGCAGCCGGGGACTGTACAATGAGCAGTTCTTCGGGCCA	CASSRGLYNEQFF	1	3.405994550408719E-4	39	TCRBV10-02*01	TCRBV10	TCRBV10-02	01				TCRBD02-01	TCRBD02	TCRBD02-01				01,02	TCRBJ02-01*01	TCRBJ02	TCRBJ02-01	01				6	1	0	10	3	4	42	53	56	62	63	1	In	VDJ
ACAGAGCGGGGGGACTCAGCCGTGTATCTCTGTGCCAGCAGCTATAATCCGGGACTAGCGATATACAATGAGCAGTTCTTCGGGCCA	CASSYNPGLAIYNEQFF	1	3.405994550408719E-4	51	TCRBV07-03*01	TCRBV07	TCRBV07-03	01				TCRBD02-01	TCRBD02	TCRBD02-01				01,02	TCRBJ02-01*01	TCRBJ02	TCRBJ02-01	01				4	3	0	6	7	4	30	43	50	60	63	1	In	VDJ
ATCCAGCGCACAGAGCAGGGGGACTCGGTCATGTATCTCTGTGCCAGCAGCCCCCGCCAGCTTGAAGAGACCCAGTACTTCGGGCCA	CASSPRQLEETQYF	1	3.405994550408719E-4	42	TCRBV07-09*01	TCRBV07	TCRBV07-09	01								TCRBD01,TCRBD02	TCRBD01-01,TCRBD02-01		TCRBJ02-05*01	TCRBJ02	TCRBJ02-05	01				5	4	4	5	6	3	39	51	57	60	64	1	In	VDJ
GCTGCTCCCTCCCAAACATCTGTGTACTTCTGTGCCAGCAGCGCCCCCGGACTAGCGCATGTAAGCGGGGAGCTGTTTTTTGGAGAA	CASSAPGLAHVSGELFF	1	3.405994550408719E-4	51	TCRBV06-02*02	TCRBV06	TCRBV06-02	02				TCRBD02-01	TCRBD02	TCRBD02-01				01,02	TCRBJ02-02*01	TCRBJ02	TCRBJ02-02	01				3	8	1	6	6	7	30	42	48	57	65	1	In	VDJ
CTGAGCTCTCTGGAGCTGGGGGACTCAGCTTTGTATTTCTGTGCCAGCAGCGTCGGGGGATCTCACACTGAAGCTTTCTTTGGACAA	CASSVGGSHTEAFF	1	3.405994550408719E-4	42	TCRBV09-01*01	TCRBV09	TCRBV09-01	01				TCRBD02-01*01	TCRBD02	TCRBD02-01	01				TCRBJ01-01*01	TCRBJ01	TCRBJ01-01	01				2	5	8	2	0	3	39	-1	53	59	64	1	In	VDJ
TAGAGTCTGCCATCCCCAACCAGACAGCTCTTTACTTCTGTGCCACCAGTGATTTCAGGGTGTCATCAGCCCCAGCATTTTGGTGAT		1	3.405994550408719E-4	43	TCRBV24-01*01	TCRBV24	TCRBV24-01	01				TCRBD01-01*01	TCRBD01	TCRBD01-01	01				TCRBJ01-05*01	TCRBJ01	TCRBJ01-05	01				1	4	4	3	0	5	38	-1	55	60	64	1	Out	VDJ
CTGACTGTGAGCAACATGAGCCCTGAAGACAGCAGCATATATCTCTGCAGCGTTGAGAAGTCTTCCTATGGCTACACCTTCGGTTCG	CSVEKSSYGYTF	1	3.405994550408719E-4	36	TCRBV29-01	TCRBV29	TCRBV29-01				01,02					TCRBD01,TCRBD02	TCRBD01-01,TCRBD02-01		TCRBJ01-02*01	TCRBJ01	TCRBJ01-02	01				3	7	2	8	0	4	45	-1	56	58	65	1	In	VDJ
CGCTCACCAGGCCTGGGGGACGCAGCCATGTACCTGTGTGCCACCAGCAGAGTACAGGGCATTAACTATGGCTACACCTTCGGTTCG	CATSRVQGINYGYTF	1	3.405994550408719E-4	45	TCRBV15-01*02	TCRBV15	TCRBV15-01	02				TCRBD01-01*01	TCRBD01	TCRBD01-01	01				TCRBJ01-02*01	TCRBJ01	TCRBJ01-02	01				1	3	3	3	1	1	36	52	53	59	62	1	In	VDJ
ATCAATTCCCTGGAGCTTGGTGACTCTGCTGTGTATTTCTGTGCCAGCAGCCACCGGGACAGGGGAGACGAGCAGTACTTCGGGCCG	CASSHRDRGDEQYF	1	3.405994550408719E-4	42	TCRBV03-01/03-02*01	TCRBV03	TCRBV03-01/03-02	01				TCRBD01-01*01	TCRBD01	TCRBD01-01	01				TCRBJ02-07*01	TCRBJ02	TCRBJ02-07	01				3	2	0	2	2	5	39	53	55	65	67	1	In	VDJ
TCGGCCCAAAAGAACCCGACAGCTTTCTATCTCTGTGCCAGTAGTATGCCGAGCGGGAGTTCCTACAATGAGCAGTTCTTCGGGCCA	CASSMPSGSSYNEQFF	1	3.405994550408719E-4	48	TCRBV19-01*01	TCRBV19	TCRBV19-01	01				TCRBD02-01*02	TCRBD02	TCRBD02-01	02				TCRBJ02-01*01	TCRBJ02	TCRBJ02-01	01				3	1	6	2	4	1	33	47	51	59	60	1	In	VDJ
AATGTGAACGCCTTGGAGCTGGAGGACTCGGCCCTGTATCTCTGTGCCAGCAGCTTCGACATACAAGAGACCCAGTACTTCGGGCCA	CASSFDIQETQYF	1	3.405994550408719E-4	39	TCRBV05-08*01	TCRBV05	TCRBV05-08	01				TCRBD01-01*01	TCRBD01	TCRBD01-01	01				TCRBJ02-05*01	TCRBJ02	TCRBJ02-05	01				2	2	2	6	1	2	42	56	57	61	63	1	In	VDJ
CACGGAGTCAGGGGACACAGCACTGTATTTCTGTGCCAGCAGCAAAGAGGTCTAGCGGGGGACGCAGATACGCAGTATTTTGGCCCA		4	0.0013623978201634877	50	TCRBV21-01*01	TCRBV21	TCRBV21-01	01				TCRBD02-01*01	TCRBD02	TCRBD02-01	01				TCRBJ02-03*01	TCRBJ02	TCRBJ02-03	01				1	3	4	2	4	4	31	47	51	61	64	4	Out	VDJ
ATCCAGCCCTCAGAACCCAGGGACTCAGCTGTGTACTTCTGTGCCAGCAGTTTTTGGCGGGAGGAAGATACGCAGTATTTTGGCCCA	CASSFWREEDTQYF	1	3.405994550408719E-4	42	TCRBV12	TCRBV12				TCRBV12-03/12-04,TCRBV12-04		TCRBD02-01*02	TCRBD02	TCRBD02-01	02				TCRBJ02-03*01	TCRBJ02	TCRBJ02-03	01				3	1	7	1	3	5	39	53	56	64	65	1	In	VDJ
CTTCACCTACACGCCCTGCAGCCAGAAGACTCAGCCCTGTATCTCTGCGCCAGCAGCCAAGGATTAGCTGGGGCTTTCTTTGGACAA	CASSQGLAGAFF	2	6.811989100817438E-4	36	TCRBV04-01*01	TCRBV04	TCRBV04-01	01				TCRBD02-01	TCRBD02	TCRBD02-01				01,02	TCRBJ01-01*01	TCRBJ01	TCRBJ01-01	01				1	4	5	7	3	11	45	61	64	68	72	2	In	VDJ
CTGAATGTGAACGCCTTGGAGCTGGACGACTCGGCCCTGTATCTCTGTGCCAGCAGCTTCCTTAATATTGAGTACACCTTCGGTTCG	CASSFLNIEYTF	1	3.405994550408719E-4	36	TCRBV05-04*01	TCRBV05	TCRBV05-04	01				TCRBD02-01*02	TCRBD02	TCRBD02-01	02				TCRBJ01-02*01	TCRBJ01	TCRBJ01-02	01				2	0	11	2	10	11	45	59	69	-1	72	1	In	VDJ
ATCCAGCGCACAGAGCAGGAGGACTCCGCCGTGTATCTCTGTGCCAGCAGCTTAGCACAGGGGGACTATGGCTACACCTTCGGTTCG	CASSLAQGDYGYTF	1	3.405994550408719E-4	42	TCRBV07-08*01	TCRBV07	TCRBV07-08	01				TCRBD01-01*01	TCRBD01	TCRBD01-01	01				TCRBJ01-02*01	TCRBJ01	TCRBJ01-02	01				0	0	3	1	0	3	39	-1	56	-1	64	1	In	VDJ
ACCAGTGCCCATCCTGAAGACAGCAGCTTCTACATCTGCAGTGCTGGAAGACAGGGGGACGCCTTATCGGGCTACACCTTCGGTTCG	CSAGRQGDALSGYTF	1	3.405994550408719E-4	45	TCRBV20	TCRBV20				TCRBV20-01,TCRBV20-or09_02		TCRBD01-01*01	TCRBD01	TCRBD01-01	01				TCRBJ01-02*01	TCRBJ01	TCRBJ01-02	01				5	11	2	1	4	8	36	45	49	58	69	1	In	VDJ
GTGCAGCCTGCAGAACTGGAGGATTCTGGAGTTTATTTCTGTGCCAGCAGCCCTGGGACGGAGACCTACGAGCAGTACTTCGGGCCG	CASSPGTETYEQYF	1	3.405994550408719E-4	42	TCRBV14-01*01	TCRBV14	TCRBV14-01	01								TCRBD01,TCRBD02	TCRBD01-01,TCRBD02-01		TCRBJ02-07*01	TCRBJ02	TCRBJ02-07	01				4	5	0	7	2	2	39	52	54	59	64	1	In	VDJ
CCTGCAGCCAGAAGACTCGGCCCTGTATCTCTGTGCCAGCAGCCAGATGACTAGCGGGAGTCTGGGGACGAGCAGTACTTCGGGCCG		2	6.811989100817438E-4	50	TCRBV04-02*01	TCRBV04	TCRBV04-02	01				TCRBD02-01*02	TCRBD02	TCRBD02-01	02				TCRBJ02-07*01	TCRBJ02	TCRBJ02-07	01				3	7	2	2	3	5	31	45	48	60	67	2	Out	VDJ
GTGACCAGTGCCCATCCTGAAGACAGCAGCTTCTACATCTGCAGTGCTAGAGATGGGACTAGCCTAGACGAGCAGTACTTCGGGCCG	CSARDGTSLDEQYF	1	3.405994550408719E-4	42	TCRBV20	TCRBV20				TCRBV20-01,TCRBV20-or09_02		TCRBD02-01	TCRBD02	TCRBD02-01				01,02	TCRBJ02-07*01	TCRBJ02	TCRBJ02-07	01				0	4	0	7	1	5	39	53	54	63	67	1	In	VDJ
ACAGTGACCAGTGCCCATCCTGAAGACAGCAGCTTCTACATCTGCAGTGCTAGAGATTTGCAGGGACACGAGCAGTACTTCGGGCCG	CSARDLQGHEQYF	2	6.811989100817438E-4	39	TCRBV20	TCRBV20				TCRBV20-01,TCRBV20-or09_02						TCRBD01,TCRBD02	TCRBD01-01,TCRBD02-01		TCRBJ02-07*01	TCRBJ02	TCRBJ02-07	01				0	0	0	7	6	5	42	56	62	-1	67	2	In	VDJ
TCCCTGGAGCTTGGTGACTCTGCTGTGTATTTCTGTGCCAGCAGCCAAGATGTGGGAGTGGGTGGAAACACCATATATTTTGGAGAG	CASSQDVGVGGNTIYF	2	6.811989100817438E-4	48	TCRBV03-01/03-02*01	TCRBV03	TCRBV03-01/03-02	01				TCRBD02-01*02	TCRBD02	TCRBD02-01	02				TCRBJ01-03*01	TCRBJ01	TCRBJ01-03	01				0	4	9	2	3	3	33	50	53	58	62	2	In	VDJ
AATGTGAACGCCTTGGAGCTGGACGACTCGGCCCTGTATCTCTGTGCCAGCAGCTTGGCCGGTGGAAACACCATATATTTTGGAGAG	CASSLAGGNTIYF	1	3.405994550408719E-4	39	TCRBV05-04*01	TCRBV05	TCRBV05-04	01				TCRBD02-01	TCRBD02	TCRBD02-01				01,02	TCRBJ01-03*01	TCRBJ01	TCRBJ01-03	01				0	0	8	5	1	3	42	58	59	-1	62	1	In	VDJ
CCCTAGAGTCTGCCATCCCCAACCAGACAGCTCTTTACTTCTGTGCCACCAGAGTTGGCACGGGGAAACACCATATATTTTGGAGAG		1	3.405994550408719E-4	40	TCRBV24-01*01	TCRBV24	TCRBV24-01	01								TCRBD01,TCRBD02	TCRBD01-01,TCRBD02-01		TCRBJ01-03*01	TCRBJ01	TCRBJ01-03	01				7	4	9	0	4	4	41	52	56	59	63	1	Out	VDJ
GCCCATCCTGAAGACAGCAGCTTCTACATCTGCAGTGCTAGAGACCGACTAGCGGGAGGGCTCTACAATGAGCAGTTCTTCGGGCCA	CSARDRLAGGLYNEQFF	1	3.405994550408719E-4	51	TCRBV20	TCRBV20				TCRBV20-01,TCRBV20-or09_02		TCRBD02-01*02	TCRBD02	TCRBD02-01	02				TCRBJ02-01*01	TCRBJ02	TCRBJ02-01	01				0	2	2	0	2	3	30	44	46	60	62	1	In	VDJ
TCCGCCAGCACCAACCAGACATCTATGTACCTCTGTGCCAGCAGTTCCCCGACAGCAAGCTCCTACAATGAGCAGTTCTTCGGGCCA	CASSSPTASSYNEQFF	1	3.405994550408719E-4	48	TCRBV28-01*01	TCRBV28	TCRBV28-01	01				TCRBD01-01*01	TCRBD01	TCRBD01-01	01				TCRBJ02-01*01	TCRBJ02	TCRBJ02-01	01				4	4	2	5	4	0	33	46	50	55	59	1	In	VDJ
TCAGCTACCCGCTCCCAGACATCTGTGTATTTCTGCGCCAGCAGCCCCGGGACTAGCGGGAGAACAGATACGCAGTATTTTGGCCCA	CASSPGTSGRTDTQYF	1	3.405994550408719E-4	48	TCRBV10-02*01	TCRBV10	TCRBV10-02	01				TCRBD02-01*02	TCRBD02	TCRBD02-01	02				TCRBJ02-03*01	TCRBJ02	TCRBJ02-03	01				6	1	0	2	4	3	33	44	48	62	63	1	In	VDJ
ACTCTGACAGTGACCAGTGCCCATCCTGAAGACAGCAGCTTCTACATCTGCAGTGCTAGATTGGGCACTGAAGCTTTCTTTGGACAA	CSARLGTEAFF	1	3.405994550408719E-4	33	TCRBV20-01*01	TCRBV20	TCRBV20-01	01								TCRBD01,TCRBD02	TCRBD01-01,TCRBD02-01		TCRBJ01-01*01	TCRBJ01	TCRBJ01-01	01				2	0	0	9	2	4	48	60	62	-1	65	1	In	VDJ
AATTCCCTGGAGCTTGGTGACTCTGCTGTGTATTTCTGTGCCAGCAGCGATCAGGGTTCAATTCGCACTGAAGCTTTCTTTGGACAA	CASSDQGSIRTEAFF	1	3.405994550408719E-4	45	TCRBV03-01/03-02*01	TCRBV03	TCRBV03-01/03-02	01				TCRBD01-01*01	TCRBD01	TCRBD01-01	01				TCRBJ01-01*01	TCRBJ01	TCRBJ01-01	01				5	9	4	3	3	4	36	48	51	56	65	1	In	VDJ
GTGCAGCCTGCAGAACTGGAGGATTCTGGAGTTTATTTCTGTGCCAGTAGCCAAGATGACCTATACACTGAAGCTTTCTTTGGACAA	CASSQDDLYTEAFF	1	3.405994550408719E-4	42	TCRBV14-01*01	TCRBV14	TCRBV14-01	01								TCRBD01,TCRBD02	TCRBD01-01,TCRBD02-01		TCRBJ01-01*01	TCRBJ01	TCRBJ01-01	01				0	4	2	7	1	3	39	56	57	60	64	1	In	VDJ
TCAGAACCGGGAGACACGGCACTGTATCTCTGCGCCAGCAGTCAAGATCCCCGACAGAATCAAAATGAAAAACTGTTTTTTGGCAGT	CASSQDPRQNQNEKLFF	2	6.811989100817438E-4	51	TCRBV23-01*01	TCRBV23	TCRBV23-01	01				TCRBD01-01*01	TCRBD01	TCRBD01-01	01				TCRBJ01-04*01	TCRBJ01	TCRBJ01-04	01				2	6	2	5	7	5	30	45	52	57	63	2	In	VDJ
GCTCCCTCCCAGACATCTGTGTACTTCTGTGCCAGCAGTGAAGTGCTCGTGGGGCTCGTGAAAAATCAGCCCCAGCATTTTGGTGAT	CASSEVLVGLVKNQPQHF	1	3.405994550408719E-4	54	TCRBV06-01*01	TCRBV06	TCRBV06-01	01				TCRBD01-01*01	TCRBD01	TCRBD01-01	01				TCRBJ01-05*01	TCRBJ01	TCRBJ01-05	01				1	8	7	0	7	4	27	43	50	55	63	1	In	VDJ
ACTGTGACATCGGCCCAAAAGAACCCGACAGCTTTCTATCTCTGTGCCAGTAACACTGGGGTCTGGCAGCCCCAGCATTTTGGTGAT	CASNTGVWQPQHF	1	3.405994550408719E-4	39	TCRBV19-01*01	TCRBV19	TCRBV19-01	01								TCRBD01,TCRBD02	TCRBD01-01,TCRBD02-01		TCRBJ01-05*01	TCRBJ01	TCRBJ01-05	01				7	5	6	2	5	7	42	52	57	61	66	1	In	VDJ
CGCTCAGGCTGGAGTTGGCTGCTCCCTCCCAGACATCTGTGTACTTCTGTGCCAGCAGTTTCCCTGGACGACTACACCTTCGGTTCG		2	6.811989100817438E-4	34	TCRBV06-06*01	TCRBV06	TCRBV06-06	01								TCRBD01,TCRBD02	TCRBD01-01,TCRBD02-01		TCRBJ01-02*01	TCRBJ01	TCRBJ01-02	01				4	2	1	7	5	10	47	60	65	69	71	2	Out	VDJ
CGCACAGAGCAGGGGGACTCGGCCATGTATCTCTGTGCCAGCAGCCCCTATCTTACGGGAGGATCCTACGAGCAGTACTTCGGGCCG	CASSPYLTGGSYEQYF	1	3.405994550408719E-4	48	TCRBV07-09*01	TCRBV07	TCRBV07-09	01				TCRBD02-01*02	TCRBD02	TCRBD02-01	02				TCRBJ02-07*01	TCRBJ02	TCRBJ02-07	01				5	1	8	1	10	1	33	45	55	62	63	1	In	VDJ
ACAGTGACCAGTGCCCATCCTGAAGACAGCAGCTTCTACATCTGCAGTGCTACGCGTATTTTTGGAAACACCATATATTTTGGAGAG	CSATRIFGNTIYF	1	3.405994550408719E-4	39	TCRBV20	TCRBV20				TCRBV20-01,TCRBV20-or09_02		TCRBD02-01	TCRBD02	TCRBD02-01				01,02	TCRBJ01-03*01	TCRBJ01	TCRBJ01-03	01				4	6	7	6	1	3	42	52	53	56	62	1	In	VDJ
NTGTCGGCTGCTCCCTCCCAGACATCTGTGTACTTCTGTGCCAGCAGTCCCGACAGCTCTGGGGCCAACGTCCTGACTTTCGGGGCC	CASSPDSSGANVLTF	1	3.405994550408719E-4	45	TCRBV06-05*01	TCRBV06	TCRBV06-05	01				TCRBD01-01*01	TCRBD01	TCRBD01-01	01				TCRBJ02-06*01	TCRBJ02	TCRBJ02-06	01				5	0	2	5	3	0	36	48	51	-1	56	1	In	VDJ
NTGTCGGCTGCTCCCTCCCAGACATCTGTGTACTTCTGTGCCAGCAGGGCCGGGACTAGGCGACGGTATGAGCAGTTCTTCGGGCCA	CASRAGTRRRYEQFF	1	3.405994550408719E-4	45	TCRBV06-05*01	TCRBV06	TCRBV06-05	01				TCRBD02-01	TCRBD02	TCRBD02-01				01,02	TCRBJ02-01*01	TCRBJ02	TCRBJ02-01	01				6	8	0	8	4	8	36	47	51	59	67	1	In	VDJ
GCGTCTGCTGTACCCTCTCAGACATCTGTGTACTTCTGTGCCAGCAGTGCAGGCGCGGGAAGCAACAATGAGCAGTTCTTCGGGCCA	CASSAGAGSNNEQFF	4	0.0013623978201634877	45	TCRBV06-04*01	TCRBV06	TCRBV06-04	01				TCRBD02-01*02	TCRBD02	TCRBD02-01	02				TCRBJ02-01*01	TCRBJ02	TCRBJ02-01	01				4	4	7	3	5	5	36	49	54	60	64	4	In	VDJ
CTCACTCTGGAGTCCGCTACCCGCTCCCAGACATCTGTGTATTTCTGCGCCAGCAGCCCCCAGGGCGATACGCAGTATTTTGGCCCA	CASSPQGDTQYF	1	3.405994550408719E-4	36	TCRBV10-02*01	TCRBV10	TCRBV10-02	01				TCRBD01-01*01	TCRBD01	TCRBD01-01	01				TCRBJ02-03*01	TCRBJ02	TCRBJ02-03	01				6	1	4	3	4	6	45	56	60	65	66	1	In	VDJ
GTACCCTCTCAGACATCTGTGTACTTCTGTGCCAGCAGTCCGACTAGCGGGGGCCCTTTCAGCACAGATACGCAGTATTTTGGCCCA	CASSPTSGGPFSTDTQYF	1	3.405994550408719E-4	54	TCRBV06-04*01	TCRBV06	TCRBV06-04	01				TCRBD02-01*01	TCRBD02	TCRBD02-01	01				TCRBJ02-03*01	TCRBJ02	TCRBJ02-03	01				5	7	2	2	2	0	27	39	41	53	60	1	In	VDJ
GTCTGCCATCCCCAACCAGACAGCTCTTTACTTCTGTGCCACCCGGGGACGCGGTGGGGTATCACCGGGGAGCTGTTTTTTGGAGAA		2	6.811989100817438E-4	47	TCRBV24-01*01	TCRBV24	TCRBV24-01	01								TCRBD01,TCRBD02	TCRBD01-01,TCRBD02-01		TCRBJ02-02*01	TCRBJ02	TCRBJ02-02	01				9	12	0	7	2	4	34	43	45	50	62	2	Out	VDJ
AGCACCTTGGAGCTGGGGGACTCGGCCCTTTATCTTTGCGCCAGCAGCGTAGACGGCCAACCCAACACTGAAGCTTTCTTTGGACAA	CASSVDGQPNTEAFF	2	6.811989100817438E-4	45	TCRBV05-01*01	TCRBV05	TCRBV05-01	01								TCRBD01,TCRBD02	TCRBD01-01,TCRBD02-01		TCRBJ01-01*01	TCRBJ01	TCRBJ01-01	01				4	9	2	7	3	2	36	48	51	54	63	2	In	VDJ
CTGGAGTCCGCCAGCACCAACCAGACATCTATGTACCTCTGTGCCAGCAGGATATCAGGAGTAAACACTGAAGCTTTCTTTGGACAA	CASRISGVNTEAFF	1	3.405994550408719E-4	42	TCRBV28-01*01	TCRBV28	TCRBV28-01	01								TCRBD01,TCRBD02	TCRBD01-01,TCRBD02-01		TCRBJ01-01*01	TCRBJ01	TCRBJ01-01	01				6	4	4	4	5	2	39	50	55	59	63	1	In	VDJ
ATCCGCTCACCAGGCCTGGGGGACGCAGCCATGTACCTGTGTGCCACCAGCCTAGACGGCCGGCATCAGCCCCAGCATTTTGGTGAT	CATSLDGRHQPQHF	1	3.405994550408719E-4	42	TCRBV15-01*02	TCRBV15	TCRBV15-01	02				TCRBD02-01	TCRBD02	TCRBD02-01				01,02	TCRBJ01-05*01	TCRBJ01	TCRBJ01-05	01				5	9	4	8	0	5	39	-1	51	55	64	1	In	VDJ
ACAGTGACCAGTGCCCATCCTGAAGACAGCAGCTTCTACATCTGCAGTGCTACCGGCGGGGTTGGCCAGCCCCAGCATTTTGGTGAT	CSATGGVGQPQHF	2	6.811989100817438E-4	39	TCRBV20	TCRBV20				TCRBV20-01,TCRBV20-or09_02		TCRBD02-01*01	TCRBD02	TCRBD02-01	01				TCRBJ01-05*01	TCRBJ01	TCRBJ01-05	01				4	5	7	3	3	7	42	52	55	61	66	2	In	VDJ
TTGGAGATCCAGTCCACGGAGTCAGGGGACACAGCACTGTATTTCTGTGCCAGCTGATTAGAAAGCGATGAGCAGTACTTCGGGCCG	CAS*LESDEQYF	2	6.811989100817438E-4	36	TCRBV21-01*01	TCRBV21	TCRBV21-01	01				TCRBD02-01	TCRBD02	TCRBD02-01				01,02	TCRBJ02-07*01	TCRBJ02	TCRBJ02-07	01				8	2	6	6	9	7	45	54	63	67	69	2	Stop	VDJ
AGGTGCAGCCTGCAGAACTGGAGGATTCTGGAGTTTATTTCTGTGCCAGCAGCCCACGACAGGGCCTACGAGCAGTACTTCGGGCCG		1	3.405994550408719E-4	40	TCRBV14-01*01	TCRBV14	TCRBV14-01	01				TCRBD01-01*01	TCRBD01	TCRBD01-01	01				TCRBJ02-07*01	TCRBJ02	TCRBJ02-07	01				4	0	2	3	3	2	41	54	57	-1	64	1	Out	VDJ
ATCCAGCGCACAGAGCAGGGGGACTCGGCCATGTATCTCTGTGCCAGCAGCTCTCAGGGGGCTGGAAACACCATATATTTTGGAGAG	CASSSQGAGNTIYF	1	3.405994550408719E-4	42	TCRBV07-09*01	TCRBV07	TCRBV07-09	01				TCRBD01-01*01	TCRBD01	TCRBD01-01	01				TCRBJ01-03*01	TCRBJ01	TCRBJ01-03	01				4	0	4	1	2	2	39	52	54	-1	61	1	In	VDJ
CCTGAAGACAGCAGCATATATCTCTGCAGCGTTGATGTGGGAACCTGGGACCCGAGCTCTGGGGCCAACGTCCTGACTTTCGGGGCC	CSVDVGTWDPSSGANVLTF	2	6.811989100817438E-4	57	TCRBV29-01	TCRBV29	TCRBV29-01				01,02					TCRBD01,TCRBD02	TCRBD01-01,TCRBD02-01		TCRBJ02-06*01	TCRBJ02	TCRBJ02-06	01				3	5	0	7	11	0	24	35	46	51	56	2	In	VDJ
CCAGCGCACAGAGCGGGGGGACTCAGCCGTGTATCTCTGTGCCAGCAGCACTAAGAGACAGGGAGGGACATTCAGTACTTCGGCGCC		2	6.811989100817438E-4	44	TCRBV07-03*01	TCRBV07	TCRBV07-03	01								TCRBD01,TCRBD02	TCRBD01-01,TCRBD02-01		TCRBJ02-04*01	TCRBJ02	TCRBJ02-04	01				5	4	2	3	7	8	37	49	56	63	67	2	Out	VDJ
CAGCGCACAGAGCAGGAGGACTCGGCCGTGTATCTCTGTGCCAGCAGCTCGAAACAGGGCCGGGGAGAGACCCAGTACTTCGGGCCA	CASSSKQGRGETQYF	1	3.405994550408719E-4	45	TCRBV07-02	TCRBV07	TCRBV07-02				01,02	TCRBD01-01*01	TCRBD01	TCRBD01-01	01				TCRBJ02-05*01	TCRBJ02	TCRBJ02-05	01				4	6	3	3	4	4	36	49	53	59	65	1	In	VDJ
GAACCCAGGGACTCAGCTGTGTACTTCTGTGCCAGCAGTTTGAGGAACGACTAGCGGGAGGAGGGCGGGGAGCTGTTTTTTGGAGAA	CASSLRND*REEGGELFF	1	3.405994550408719E-4	54	TCRBV12	TCRBV12				TCRBV12-03/12-04,TCRBV12-04		TCRBD02-01*02	TCRBD02	TCRBD02-01	02				TCRBJ02-02*01	TCRBJ02	TCRBJ02-02	01				3	4	2	1	7	7	27	41	48	61	65	1	Stop	VDJ
ATCCAGCCCTCAGAACCCAGGGACTCAGCTGTGTACTTCTGTGCCAGCAGTTTTGGGGGGGTGAGCACTGAAGCTTTCTTTGGACAA	CASSFGGVSTEAFF	1	3.405994550408719E-4	42	TCRBV12	TCRBV12				TCRBV12-03/12-04,TCRBV12-04		TCRBD02-01*01	TCRBD02	TCRBD02-01	01				TCRBJ01-01*01	TCRBJ01	TCRBJ01-01	01				3	4	9	0	1	4	39	53	54	61	65	1	In	VDJ
CTGCGGCCAGAAGACTCAGCCCTGTATCTCTGCGCCAACAGCCAAGGGGTTTTGGACAGGGCCAGTGAAAAACTGTTTTTTGGCAGT	CANSQGVLDRASEKLFF	1	3.405994550408719E-4	51	TCRBV04-01*01	TCRBV04	TCRBV04-01	01				TCRBD01-01*01	TCRBD01	TCRBD01-01	01				TCRBJ01-04*01	TCRBJ01	TCRBJ01-04	01				1	4	1	3	7	7	30	46	53	61	65	1	In	VDJ
CTGCAGCCAGAAGACTCAGCCCTGTATCTCTGCGCCAGCAGCCAAGATCATGGGCAGGGAAGAGCTTATGGCTACACCTTCGGTTCG	CASSQDHGQGRAYGYTF	1	3.405994550408719E-4	51	TCRBV04-01*01	TCRBV04	TCRBV04-01	01				TCRBD01-01*01	TCRBD01	TCRBD01-01	01				TCRBJ01-02*01	TCRBJ01	TCRBJ01-02	01				0	7	4	3	7	5	30	47	54	59	66	1	In	VDJ
CAGCGCACAGAGCAGGAGGACTCGGCCGTGTATCTCTGTGCCAGCAGCTTAGCTGGACAGGGCGGGAGCGGCTACACCTTCGGTTCG	CASSLAGQGGSGYTF	1	3.405994550408719E-4	45	TCRBV07-02	TCRBV07	TCRBV07-02				01,02	TCRBD01-01*01	TCRBD01	TCRBD01-01	01				TCRBJ01-02*01	TCRBJ01	TCRBJ01-02	01				0	7	1	3	1	8	36	53	54	62	69	1	In	VDJ
GTGACCAGTGCCCATCCTGAAGACAGCAGCTTCTACATCTGCAGTGCGGTCCCCGGGACAGGGGTTGGAGGCTACACCTTCGGTTCG	CSAVPGTGVGGYTF	1	3.405994550408719E-4	42	TCRBV20	TCRBV20				TCRBV20-01,TCRBV20-or09_02		TCRBD01-01*01	TCRBD01	TCRBD01-01	01				TCRBJ01-02*01	TCRBJ01	TCRBJ01-02	01				6	5	0	2	7	8	39	47	54	64	69	1	In	VDJ
GACAGTGACCAGTGCCCATCCTGAAGACAGCAGCTTCTACATCTGCAGTGCCCCGGCAGCGAAAAGTACGAGCAGTACTTCGGGCCG		1	3.405994550408719E-4	38	TCRBV20	TCRBV20				TCRBV20-01,TCRBV20-or09_02		TCRBD02-01	TCRBD02	TCRBD02-01				01,02	TCRBJ02-07*01	TCRBJ02	TCRBJ02-07	01				6	5	6	6	6	4	43	51	57	61	66	1	Out	VDJ
GAGATGAATGTGAGCACCTTGGAGCTGGGGGACTCGGCCCTTTATCTTTGCGCCAGCAGCTCCAGCTACGAGCAGTACTTCGGGCCG	CASSSSYEQYF	1	3.405994550408719E-4	33	TCRBV05-01*01	TCRBV05	TCRBV05-01	01				TCRBD01-01*01	TCRBD01	TCRBD01-01	01				TCRBJ02-07*01	TCRBJ02	TCRBJ02-07	01				3	0	4	5	1	3	48	61	62	-1	65	1	In	VDJ
GAGTCCGCCAGCACCAACCAGACATCTATGTACCTCTGTGCCAGCAGTTTTGTGGATAGCCGTTCCTACGAGCAGTACTTCGGGCCG	CASSFVDSRSYEQYF	4	0.0013623978201634877	45	TCRBV28-01*01	TCRBV28	TCRBV28-01	01				TCRBD02-01	TCRBD02	TCRBD02-01				01,02	TCRBJ02-07*01	TCRBJ02	TCRBJ02-07	01				3	3	5	7	6	1	36	50	56	60	63	4	In	VDJ
GTGAGCAACATGAGCCCTGAAGACAGCAGCATATATCTCTGCAGCGTTGTGGTGGAATCTGGGGCCAACGTCCTGACTTTCGGGGCC	CSVVVESGANVLTF	1	3.405994550408719E-4	42	TCRBV29-01	TCRBV29	TCRBV29-01				01,02					TCRBD01,TCRBD02	TCRBD01-01,TCRBD02-01		TCRBJ02-06*01	TCRBJ02	TCRBJ02-06	01				4	1	1	8	4	1	39	49	53	56	57	1	In	VDJ
ACAGTGACCAGTGCCCATCCTGAAGACAGCAGCTTCTACATCTGCAGTGCTAGAGAACCCGGGGCCAACGTCCTGACTTTCGGGGCC	CSAREPGANVLTF	2	6.811989100817438E-4	39	TCRBV20	TCRBV20				TCRBV20-01,TCRBV20-or09_02						TCRBD01,TCRBD02	TCRBD01-01,TCRBD02-01		TCRBJ02-06*01	TCRBJ02	TCRBJ02-06	01				0	2	3	7	0	4	42	-1	56	58	60	2	In	VDJ
ATCCAGCGCACAGAGCAGGAGGACTCCGCCGTGTATCTCTGTGCCAGCAGCTTACTCCGGGATGGTGATGAGCAGTTCTTCGGGCCA	CASSLLRDGDEQFF	4	0.0013623978201634877	42	TCRBV07-08*01	TCRBV07	TCRBV07-08	01				TCRBD02-01*02	TCRBD02	TCRBD02-01	02				TCRBJ02-01*01	TCRBJ02	TCRBJ02-01	01				2	5	8	3	3	8	39	54	57	62	67	4	In	VDJ
GCCCTGCAGCCAGAAGACTCAGCCCTGTATCTCTGCGCCAGCAGCCAATTGGGAACAGGCTCGTACAATGAGCAGTTCTTCGGGCCA	CASSQLGTGSYNEQFF	1	3.405994550408719E-4	48	TCRBV04-01*01	TCRBV04	TCRBV04-01	01				TCRBD01-01*01	TCRBD01	TCRBD01-01	01				TCRBJ02-01*01	TCRBJ02	TCRBJ02-01	01				2	4	3	4	6	4	33	48	54	59	63	1	In	VDJ
AAGATCCAGCGCACAGAGCAGGGGGACTCGGCCATGTATCTCTGTGCCAGCAGCCTAAGACTAGGGGAGACCCAGTACTTCGGGCCA	CASSLRLGETQYF	1	3.405994550408719E-4	39	TCRBV07-09*01	TCRBV07	TCRBV07-09	01				TCRBD02-01	TCRBD02	TCRBD02-01				01,02	TCRBJ02-05*01	TCRBJ02	TCRBJ02-05	01				5	2	2	8	4	5	42	54	58	64	66	1	In	VDJ
CTGGAGTCAGCTACCCGCTCCCAGACATCTGTGTATTTCTGCGCCAGCAGTGATAGGACAGTCCAAGAGACCCAGTACTTCGGGCCA	CASSDRTVQETQYF	1	3.405994550408719E-4	42	TCRBV10-02*01	TCRBV10	TCRBV10-02	01				TCRBD01-01*01	TCRBD01	TCRBD01-01	01				TCRBJ02-05*01	TCRBJ02	TCRBJ02-05	01				3	1	1	5	2	1	39	53	55	61	62	1	In	VDJ
CTGGAGTCCGCCAGCACCAACCAGACATCTATGTACCTCTGTGCCAGCAGTTTAGGGGGAAACCAAGAGACCCAGTACTTCGGGCCA	CASSLGGNQETQYF	2	6.811989100817438E-4	42	TCRBV28-01*01	TCRBV28	TCRBV28-01	01								TCRBD01,TCRBD02	TCRBD01-01,TCRBD02-01		TCRBJ02-05*01	TCRBJ02	TCRBJ02-05	01				2	2	6	1	0	0	39	-1	54	59	61	2	In	VDJ
ACCTTGGAGCTGGGGGACTCGGCCCTTTATCTTTGCGCCAGCAGCTTGGGGACTAGCGGGGGCACAGATACGCAGTATTTTGGCCCA	CASSLGTSGGTDTQYF	1	3.405994550408719E-4	48	TCRBV05-01*01	TCRBV05	TCRBV05-01	01				TCRBD02-01*01	TCRBD02	TCRBD02-01	01				TCRBJ02-03*01	TCRBJ02	TCRBJ02-03	01				0	0	1	3	0	1	33	-1	49	-1	61	1	In	VDJ
CTGACAGTGACCAGTGCCCATCCTGAAGACAGCAGCTTCTACATCTGCAGTGCTAGTCGGGGGGCCGGGGAGCTGTTTTTTGGAGAA	CSASRGAGELFF	1	3.405994550408719E-4	36	TCRBV20-01*04	TCRBV20	TCRBV20-01	04				TCRBD02-01*01	TCRBD02	TCRBD02-01	01				TCRBJ02-02*01	TCRBJ02	TCRBJ02-02	01				2	0	8	1	0	6	45	-1	57	-1	64	1	In	VDJ
CAGCCCTCAGAACCCAGGGACTCAGCTGTGTACTTCTGTGCCAGCAGTGACGGGACAGGGTTGGAGACTGAAGCTTTCTTTGGACAA	CASSDGTGLETEAFF	3	0.0010217983651226157	45	TCRBV12	TCRBV12				TCRBV12-03/12-04,TCRBV12-04		TCRBD01-01*01	TCRBD01	TCRBD01-01	01				TCRBJ01-01*01	TCRBJ01	TCRBJ01-01	01				5	6	0	3	3	5	36	48	51	60	66	3	In	VDJ
GATCCAGCCCTCAGAACCCAGGGACTCAGCTGTGTATTTTTGTGCTAGTGGGACAGACTGGAAAATCAGCCCCAGCATTTTGGTGAT		2	6.811989100817438E-4	41	TCRBV12-05*01	TCRBV12	TCRBV12-05	01				TCRBD01-01*01	TCRBD01	TCRBD01-01	01				TCRBJ01-05*01	TCRBJ01	TCRBJ01-05	01				6	7	2	5	0	4	40	-1	51	56	63	2	Out	VDJ
CTGCAGCCAGAAGACTCGGCCCTGTATCTCTGTGCCAGCAGCCAAGATTGGACGGGGGCCCAAGGCTACGAGCAGTACTTCGGGCCG	CASSQDWTGAQGYEQYF	1	3.405994550408719E-4	51	TCRBV04-02*01	TCRBV04	TCRBV04-02	01								TCRBD01,TCRBD02	TCRBD01-01,TCRBD02-01		TCRBJ02-07*01	TCRBJ02	TCRBJ02-07	01				0	6	6	0	6	3	30	47	53	59	65	1	In	VDJ
CAGCGCACAGAGCAGGGGGACTCGGCCATGTATCTCTGTGCCAGCAGCCTAGACCGGGACGCCTCCTACGAGCAGTACTTCGGGCCG	CASSLDRDASYEQYF	1	3.405994550408719E-4	45	TCRBV07-09*01	TCRBV07	TCRBV07-09	01								TCRBD01,TCRBD02	TCRBD01-01,TCRBD02-01		TCRBJ02-07*01	TCRBJ02	TCRBJ02-07	01				1	2	0	7	3	0	36	52	55	60	62	1	In	VDJ
GCACCTTGGAGCTGGGGGACTCGGCCCTTTATCTTTGCGCCAGCAGCTCCAGGCCGTTAGACCTCCTACGAGCAGTACTTCGGGCCG		1	3.405994550408719E-4	46	TCRBV05-01*01	TCRBV05	TCRBV05-01	01				TCRBD01-01*01	TCRBD01	TCRBD01-01	01				TCRBJ02-07*01	TCRBJ02	TCRBJ02-07	01				3	9	4	4	1	0	35	48	49	53	62	1	Out	VDJ
AAGATCCGGTCCACAAAGCTGGAGGACTCAGCCATGTACTTCTGTGCCAGCAGTGAACGGGTATCCTACGAGCAGTACTTCGGGCCG	CASSERVSYEQYF	2	6.811989100817438E-4	39	TCRBV02-01	TCRBV02	TCRBV02-01				01,03	TCRBD02-01	TCRBD02	TCRBD02-01				01,02	TCRBJ02-07*01	TCRBJ02	TCRBJ02-07	01				2	2	8	4	0	1	42	-1	57	61	63	2	In	VDJ
GTGAACGCCTTGGAGCTGGACGACTCGGCCCTGTATCTCTGTGCCAGTCACCGGGGTGGGGCCAAAAACATTCAGTACTTCGGCGCC	CASHRGGAKNIQYF	1	3.405994550408719E-4	42	TCRBV05-04*01	TCRBV05	TCRBV05-04	01				TCRBD02-01*01	TCRBD02	TCRBD02-01	01				TCRBJ02-04*01	TCRBJ02	TCRBJ02-04	01				8	4	8	3	4	1	39	47	51	56	60	1	In	VDJ
CTGAGTTCTAAGAAGCTCCTTCTCAGTGACTCTGGCTTCTATCTCTGTGCCTGGAGTTCCCCGGGGGGTGAGCAGTTCTTCGGGCCA	CAWSSPGGEQFF	2	6.811989100817438E-4	36	TCRBV30-01*01	TCRBV30	TCRBV30-01	01				TCRBD02-01*01	TCRBD02	TCRBD02-01	01				TCRBJ02-01*01	TCRBJ02	TCRBJ02-01	01				2	0	8	1	4	9	45	57	61	-1	68	2	In	VDJ
CGGTCCACAAAGCTGGAGGACTCAGCCATGTACTTCTGTGCCAGCAGTGAAGGGAAGGGAGGGCGGAATGAGCAGTTCTTCGGGCCA	CASSEGKGGRNEQFF	3	0.0010217983651226157	45	TCRBV02-01	TCRBV02	TCRBV02-01				01,03	TCRBD02-01*02	TCRBD02	TCRBD02-01	02				TCRBJ02-01*01	TCRBJ02	TCRBJ02-01	01				1	3	9	0	4	7	36	52	56	63	66	3	In	VDJ
CAGCGCACAGAGCAGGGGGACTCGGCCATGTATCTCTGTGCCAGCAGCCCACCTAGCGGGGGCTACAATGAGCAGTTCTTCGGGCCA	CASSPPSGGYNEQFF	1	3.405994550408719E-4	45	TCRBV07-09*01	TCRBV07	TCRBV07-09	01				TCRBD02-01*01	TCRBD02	TCRBD02-01	01				TCRBJ02-01*01	TCRBJ02	TCRBJ02-01	01				5	0	4	2	4	3	36	48	52	-1	62	1	In	VDJ
CGCACAGAGCGGGGGGACTCAGCCGTGTATCTCTGTGCCAGCAGCTTAGCGCCCGGAGGGGGCTACAATGAGCAGTTCTTCGGGCCA	CASSLAPGGGYNEQFF	1	3.405994550408719E-4	48	TCRBV07-03*01	TCRBV07	TCRBV07-03	01								TCRBD01,TCRBD02	TCRBD01-01,TCRBD02-01		TCRBJ02-01*01	TCRBJ02	TCRBJ02-01	01				2	0	5	1	8	3	33	48	56	-1	62	1	In	VDJ
GCCAGCACCAACCAGACATCTATGTACCTCTGTGCCAGCAGTTTATGGCCGAGTAGCGAAGCCTACAATGAGCAGTTCTTCGGGCCA	CASSLWPSSEAYNEQFF	2	6.811989100817438E-4	51	TCRBV28-01*01	TCRBV28	TCRBV28-01	01				TCRBD02-01	TCRBD02	TCRBD02-01				01,02	TCRBJ02-01*01	TCRBJ02	TCRBJ02-01	01				0	3	5	6	6	2	30	47	53	58	61	2	In	VDJ
CTGCAGCCAGAAGACTCAGCCCTGTATCTCTGCGCCAGCAGCCATCTTTTCGTTGGTAGCGGGAGGGAGACCCAGTACTTCGGGCCA	CASSHLFVGSGRETQYF	1	3.405994550408719E-4	51	TCRBV04-01*01	TCRBV04	TCRBV04-01	01				TCRBD02-01*02	TCRBD02	TCRBD02-01	02				TCRBJ02-05*01	TCRBJ02	TCRBJ02-05	01				3	0	5	1	12	5	30	44	56	-1	66	1	In	VDJ
AGTGCCCATCCTGAAGACAGCAGCTTCTACATCTGCAGTGCTAGAGATCCTAGCGGGAGGGCCCAAGAGACCCAGTACTTCGGGCCA	CSARDPSGRAQETQYF	1	3.405994550408719E-4	48	TCRBV20	TCRBV20				TCRBV20-01,TCRBV20-or09_02		TCRBD02-01*02	TCRBD02	TCRBD02-01	02				TCRBJ02-05*01	TCRBJ02	TCRBJ02-05	01				0	1	4	0	2	1	33	47	49	61	62	1	In	VDJ
CGGTCCACAAAGCTGGAGGACTCAGCCATGTACTTCTGTGCCAGCAGTGCCGGGACTCATAGCACAGATACGCAGTATTTTGGCCCA	CASSAGTHSTDTQYF	1	3.405994550408719E-4	45	TCRBV02-01	TCRBV02	TCRBV02-01				01,03	TCRBD02-01	TCRBD02	TCRBD02-01				01,02	TCRBJ02-03*01	TCRBJ02	TCRBJ02-03	01				4	3	0	10	2	0	36	49	51	57	60	1	In	VDJ
GCCAGCACCAACCAGACATCTATGTACCTCTGTGCCAGCAGTAAGACACCTAGCGGGCCGAGCACAGATACGCAGTATTTTGGCCCA	CASSKTPSGPSTDTQYF	1	3.405994550408719E-4	51	TCRBV28-01*01	TCRBV28	TCRBV28-01	01				TCRBD02-01	TCRBD02	TCRBD02-01				01,02	TCRBJ02-03*01	TCRBJ02	TCRBJ02-03	01				5	3	4	4	7	0	30	42	49	57	60	1	In	VDJ
GCTGCTCCCTCCCAGACATCTGTGTACTTCTGTGCCAGCAGTCTCGGGATGGGGACACCTATCACCGGGGAGCTGTTTTTTGGAGAA	CASSLGMGTPITGELFF	1	3.405994550408719E-4	51	TCRBV06-06*04	TCRBV06	TCRBV06-06	04				TCRBD01-01*01	TCRBD01	TCRBD01-01	01				TCRBJ02-02*01	TCRBJ02	TCRBJ02-02	01				4	5	0	6	8	4	30	43	51	57	62	1	In	VDJ
CTACACACCCTGCAGCCAGAAGACTCGGCCCTGTATCTCTGCGCCAGCAGCCATGACAGGGGGCGAGAAAAACTGTTTTTTGGCAGT	CASSHDRGREKLFF	1	3.405994550408719E-4	42	TCRBV04-03*01	TCRBV04	TCRBV04-03	01				TCRBD01-01*01	TCRBD01	TCRBD01-01	01				TCRBJ01-04*01	TCRBJ01	TCRBJ01-04	01				3	2	2	0	1	8	39	53	54	64	66	1	In	VDJ
AGGCTGGAGTCGGCTGCTCCCTCCCAGACATCTGTGTACTTCTGTGCCAGCAGTTACGGAAGGGACTATGGCTACACCTTCGGTTCG	CASSYGRDYGYTF	1	3.405994550408719E-4	39	TCRBV06	TCRBV06				TCRBV06-01,TCRBV06-06						TCRBD01,TCRBD02	TCRBD01-01,TCRBD02-01		TCRBJ01-02*01	TCRBJ01	TCRBJ01-02	01				5	0	5	3	6	3	42	54	60	-1	64	1	In	VDJ
TCCGCCAGCACCAACCAGACATCTATGTACCTCTGTGCCAGCAGTAGACGGACATCGTACCTTGTCTACGAGCAGTACTTCGGGCCG	CASSRRTSYLVYEQYF	2	6.811989100817438E-4	48	TCRBV28-01*01	TCRBV28	TCRBV28-01	01				TCRBD01-01*01	TCRBD01	TCRBD01-01	01				TCRBJ02-07*01	TCRBJ02	TCRBJ02-07	01				5	11	1	6	4	3	33	45	49	54	65	2	In	VDJ
NNNNTGTCGGCTGCTCCCTCCCAAACATCTGTGTACTTCTGTGCCAGCAGTTACGACGGGGGGTCCGACGAGCAGTACGTCGGGCCG	CASSYDGGSDEQYV	1	3.405994550408719E-4	42	TCRBV06-02/06-03*01	TCRBV06	TCRBV06-02/06-03	01				TCRBD02-01*01	TCRBD02	TCRBD02-01	01				TCRBJ02-07*02	TCRBJ02	TCRBJ02-07	02				2	4	8	1	2	5	39	54	56	63	67	1	In	VDJ
CTCACTGTGACATCGGCCCAAAAGAACCCGACAGCTTTCTATCTCTGTGCCAGTGCCGGACGCGGATATGAGCAGTTCTTCGGGCCA	CASAGRGYEQFF	1	3.405994550408719E-4	36	TCRBV19-01*01	TCRBV19	TCRBV19-01	01								TCRBD01,TCRBD02	TCRBD01-01,TCRBD02-01		TCRBJ02-01*01	TCRBJ02	TCRBJ02-01	01				8	6	1	7	3	8	45	54	57	61	67	1	In	VDJ
CAGCGCACAGAGCGGGGGGACTCAGCCGTGTATCTCTGTGCCAGCAGCCGTAGGACAGGGATGTACAATGAGCAGTTCTTCGGGCCA	CASSRRTGMYNEQFF	2	6.811989100817438E-4	45	TCRBV07-03*01	TCRBV07	TCRBV07-03	01				TCRBD01-01*01	TCRBD01	TCRBD01-01	01				TCRBJ02-01*01	TCRBJ02	TCRBJ02-01	01				5	3	1	3	4	4	36	48	52	60	63	2	In	VDJ
TCGGCTGCTCCCTCCCAGACATCTGTGTACTTCTGTGCCAGCAGTGAAGCCCAGGGAGGGGGCACAGATACGCAGTATTTTGGCCCA	CASSEAQGGGTDTQYF	1	3.405994550408719E-4	48	TCRBV06-01*01	TCRBV06	TCRBV06-01	01				TCRBD02-01*02	TCRBD02	TCRBD02-01	02				TCRBJ02-03*01	TCRBJ02	TCRBJ02-03	01				0	1	9	0	3	1	33	50	53	60	61	1	In	VDJ
CACATCAATTCCCTGGAGCTTGGTGACTCTGCTGTGTATTTCTGTGCCAGCAGCCAAGACCACACAGATACGCAGTATTTTGGCCCA	CASSQDHTDTQYF	1	3.405994550408719E-4	39	TCRBV03-01/03-02*01	TCRBV03	TCRBV03-01/03-02	01				TCRBD01-01*01	TCRBD01	TCRBD01-01	01				TCRBJ02-03*01	TCRBJ02	TCRBJ02-03	01				0	0	4	6	1	2	42	59	60	-1	62	1	In	VDJ
CACACCCTGCAGCCAGAAGACTCGGCCCTGTATCTCTGTGCCAGCAGCCAAGATGGGACTAACACAGATACGCAGTATTTTGGCCCA	CASSQDGTNTDTQYF	1	3.405994550408719E-4	45	TCRBV04-02*01	TCRBV04	TCRBV04-02	01				TCRBD02-01	TCRBD02	TCRBD02-01				01,02	TCRBJ02-03*01	TCRBJ02	TCRBJ02-03	01				0	1	0	9	1	2	36	53	54	61	62	1	In	VDJ
AGCAACATGAGCCCTGAAGACAGCAGCATATATCTCTGCAGCGTTGAGGGGGGGGACATGCGGACCGGGGAGCTGTTTTTTGGAGAA	CSVEGGDMRTGELFF	1	3.405994550408719E-4	45	TCRBV29-01	TCRBV29	TCRBV29-01				01,02	TCRBD02-01*01	TCRBD02	TCRBD02-01	01				TCRBJ02-02*01	TCRBJ02	TCRBJ02-02	01				3	9	9	0	0	5	36	-1	47	54	63	1	In	VDJ
AGATCCAGCCCTCAGAACCCAGGGACTCAGCTGTGTATTTTTGTGCTATAAACCGACAGGGTGGATACTGAAGCTTTCTTTGGACAA		1	3.405994550408719E-4	40	TCRBV12-05*01	TCRBV12	TCRBV12-05	01				TCRBD01-01*01	TCRBD01	TCRBD01-01	01				TCRBJ01-01*01	TCRBJ01	TCRBJ01-01	01				10	5	2	3	6	5	41	48	54	61	66	1	Out	VDJ
CAGCGCACAGAGCAGGGGGACTCGGCCATGTATCTCTGTGCCAGCAGCTTAAGACAGGGCAATGGTGAAAAACTGTTTTTTGGCAGT	CASSLRQGNGEKLFF	1	3.405994550408719E-4	45	TCRBV07-09*01	TCRBV07	TCRBV07-09	01				TCRBD01-01*01	TCRBD01	TCRBD01-01	01				TCRBJ01-04*01	TCRBJ01	TCRBJ01-04	01				2	6	2	3	1	7	36	51	52	59	65	1	In	VDJ
TCCCTGATTCTGGAGTCCGCCAGCACCAACCAGACATCTATGTACCTCTGTGGGTGTGGGGGTGAACAAAAACTGTTTTTTGGCAGT	CGCGGEQKLFF	1	3.405994550408719E-4	33	TCRBV28-01*01	TCRBV28	TCRBV28-01	01								TCRBD01,TCRBD02	TCRBD01-01,TCRBD02-01		TCRBJ01-04*01	TCRBJ01	TCRBJ01-04	01				13	5	6	1	5	9	48	52	57	62	67	1	In	VDJ
GAGCTGGGGGACTCAGCCCTGTACTTCTGTGCCAGCAGCTTAGGAGGGACCAACGTAGGCCTCCCAGATGGCTACACCTTCGGTTCG	CASSLGGTNVGLPDGYTF	1	3.405994550408719E-4	54	TCRBV13-01*01	TCRBV13	TCRBV13-01	01								TCRBD01,TCRBD02	TCRBD01-01,TCRBD02-01		TCRBJ01-02*01	TCRBJ01	TCRBJ01-02	01				0	17	0	7	1	6	27	44	45	50	67	1	In	VDJ
CTACACGCCCTGCAGCCAGAAGACTCAGCCCTGTATCTCTGCGCCAGCAGTTTCTTCGGGGAGTCCTACGAGCAGTACTTCGGGCCG	CASSFFGESYEQYF	1	3.405994550408719E-4	42	TCRBV04-01*01	TCRBV04	TCRBV04-01	01				TCRBD02-01	TCRBD02	TCRBD02-01				01,02	TCRBJ02-07*01	TCRBJ02	TCRBJ02-07	01				6	2	8	3	6	1	39	50	56	61	63	1	In	VDJ
ACAGTGACCAGTGCCCATCCTGAAGACAGCAGCTTCTACATCTGCAGTGCTAGTCGGGACAATACCTACGAGCAGTACTTCGGGCCG	CSASRDNTYEQYF	1	3.405994550408719E-4	39	TCRBV20-01*04	TCRBV20	TCRBV20-01	04				TCRBD01-01*01	TCRBD01	TCRBD01-01	01				TCRBJ02-07*01	TCRBJ02	TCRBJ02-07	01				2	3	0	6	1	2	42	54	55	61	64	1	In	VDJ
CAGCGCACAGAGCAGGAGGACTCGGCCGTGTATCTCTGTGCCAGCAGCTTAGGAGGACTAGCGGGAGATGAGCAGTTCTTCGGGCCA	CASSLGGLAGDEQFF	1	3.405994550408719E-4	45	TCRBV07-02	TCRBV07	TCRBV07-02				01,02	TCRBD02-01*02	TCRBD02	TCRBD02-01	02				TCRBJ02-01*01	TCRBJ02	TCRBJ02-01	01				1	0	1	2	2	8	36	52	54	-1	67	1	In	VDJ
NNNNTGTCGGCTGCTCCCTCCCAGACATCTGTGTACTTCTGTGCCAGCAGAACGGTCAGCTCCTACAATGAGCAGTTCTTCGGGCCA	CASRTVSSYNEQFF	1	3.405994550408719E-4	42	TCRBV06-05*01	TCRBV06	TCRBV06-05	01								TCRBD01,TCRBD02	TCRBD01-01,TCRBD02-01		TCRBJ02-01*01	TCRBJ02	TCRBJ02-01	01				6	0	4	5	6	0	39	50	56	-1	59	1	In	VDJ
GAGCAGGGGGACTCGGCCATGTATCTCTGTGCCAGCAGACCCTCGGGACTAGCGGGAGGGCCCCACAATGAGCAGTTCTTCGGGCCA	CASRPSGLAGGPHNEQFF	1	3.405994550408719E-4	54	TCRBV07-09*01	TCRBV07	TCRBV07-09	01				TCRBD02-01*02	TCRBD02	TCRBD02-01	02				TCRBJ02-01*01	TCRBJ02	TCRBJ02-01	01				6	4	0	0	6	5	27	38	44	60	64	1	In	VDJ
AAGATCCGGTCCACAAAGCTGGAGGACTCAGCCATGTACTTCTGTGCCAGCAGTGACCAGGGGTCCAAGACCCAGTACTTCGGGCCA	CASSDQGSKTQYF	2	6.811989100817438E-4	39	TCRBV02-01	TCRBV02	TCRBV02-01				01,03	TCRBD01-01*01	TCRBD01	TCRBD01-01	01				TCRBJ02-05*01	TCRBJ02	TCRBJ02-05	01				3	4	4	2	1	6	42	56	57	63	67	2	In	VDJ
AACGCCTTGGAGCTGGACGACTCGGCCCTGTATCTCTGTGCCAGCAGCTTGGGGGGCGGGAAGGCAGATACGCAGTATTTTGGCCCA	CASSLGGGKADTQYF	1	3.405994550408719E-4	45	TCRBV05-04*01	TCRBV05	TCRBV05-04	01				TCRBD02-01*02	TCRBD02	TCRBD02-01	02				TCRBJ02-03*01	TCRBJ02	TCRBJ02-03	01				0	3	7	3	3	4	36	52	55	61	64	1	In	VDJ
GAGTCAGGGGACACAGCACTGTATTTCTGTGCCAGCAGCAAAGTGTGGAGAGCGGGAGGCCGCACAGATACGCAGTATTTTGGCCCA	CASSKVWRAGGRTDTQYF	1	3.405994550408719E-4	54	TCRBV21-01*01	TCRBV21	TCRBV21-01	01				TCRBD02-01*02	TCRBD02	TCRBD02-01	02				TCRBJ02-03*01	TCRBJ02	TCRBJ02-03	01				1	2	6	1	7	1	27	43	50	59	61	1	In	VDJ
AGGATCCAGCAGGTAGTGCGAGGAGATTCGGCAGCTTATTTCTGTGCCAGCACTACAACCCCGGGGAGAGATGCTTTCTTTGGACAA	CASTTTPGRDAFF	1	3.405994550408719E-4	39	TCRBV18-01*01	TCRBV18	TCRBV18-01	01				TCRBD02-01	TCRBD02	TCRBD02-01				01,02	TCRBJ01-01*01	TCRBJ01	TCRBJ01-01	01				8	6	8	3	10	11	42	51	61	66	72	1	In	VDJ
AAGATCCAGCGCACAGAGCAGGGGGACTCGGCCATGTATCTCTGTGCCAGCAGCTTAGATCCCACCACTGAAGCTTTCTTTGGACAA	CASSLDPTTEAFF	1	3.405994550408719E-4	39	TCRBV07-09*01	TCRBV07	TCRBV07-09	01								TCRBD01,TCRBD02	TCRBD01-01,TCRBD02-01		TCRBJ01-01*01	TCRBJ01	TCRBJ01-01	01				1	0	3	7	5	4	42	58	63	-1	65	1	In	VDJ
NNNNNNNTGTCGGCTGCTCCCTCCCAGACATCTGTGTACTTCTGTGCCAGCAGTGATGATGTGAACACTGAAGCTTTCTTTGGACAA	CASSDDVNTEAFF	4	0.0013623978201634877	39	TCRBV06-01*01	TCRBV06	TCRBV06-01	01								TCRBD01,TCRBD02	TCRBD01-01,TCRBD02-01		TCRBJ01-01*01	TCRBJ01	TCRBJ01-01	01				3	2	2	8	1	0	42	56	57	59	61	4	In	VDJ
CTGGAGTCGCCCAGCCCCAACCAGACCTCTCTGTACTTCTGTGCCAGCAGTTTACAACGTCCGAACACTGAAGCTTTCTTTGGACAA	CASSLQRPNTEAFF	2	6.811989100817438E-4	42	TCRBV27-01*01	TCRBV27	TCRBV27-01	01								TCRBD01,TCRBD02	TCRBD01-01,TCRBD02-01		TCRBJ01-01*01	TCRBJ01	TCRBJ01-01	01				2	4	3	7	2	1	39	54	56	58	62	2	In	VDJ
GTGACCAGTGCCCATCCTGAAGACAGCAGCTTCTACATCTGCAGTGCAAAACGTACAGGGTACGGTGAAAAACTGTTTTTTGGCAGT	CSAKRTGYGEKLFF	1	3.405994550408719E-4	42	TCRBV20	TCRBV20				TCRBV20-01,TCRBV20-or09_02		TCRBD01-01*01	TCRBD01	TCRBD01-01	01				TCRBJ01-04*01	TCRBJ01	TCRBJ01-04	01				6	5	3	3	7	7	39	47	54	60	65	1	In	VDJ
CGCACAGAGCAGGGGGACTCGGCCATGTATCTCTGTGCCAGCAGCTTAGCGGGGGGGACAGGGGGTCAGCCCCAGCATTTTGGTGAT	CASSLAGGTGGQPQHF	1	3.405994550408719E-4	48	TCRBV07-09*01	TCRBV07	TCRBV07-09	01				TCRBD01-01*01	TCRBD01	TCRBD01-01	01				TCRBJ01-05*01	TCRBJ01	TCRBJ01-05	01				0	0	0	1	4	6	33	50	54	-1	65	1	In	VDJ
ACTGTGACATCGGCCCAAAAGAACCCGACAGCTTTCTATCTCTGTGCCAGTACGGCAGGCGCCAACTATGGCTACACCTTCGGTTCG	CASTAGANYGYTF	1	3.405994550408719E-4	39	TCRBV19-01*01	TCRBV19	TCRBV19-01	01				TCRBD01-01*01	TCRBD01	TCRBD01-01	01				TCRBJ01-02*01	TCRBJ01	TCRBJ01-02	01				7	4	4	4	3	2	42	52	55	59	63	1	In	VDJ
ACCAGTGCCCATCCTGAAGACAGCAGCTTCTACATCTGCAGTGCTAGAGGCACAGGGGGCGGAAACTATGGCTACACCTTCGGTTCG	CSARGTGGGNYGYTF	1	3.405994550408719E-4	45	TCRBV20	TCRBV20				TCRBV20-01,TCRBV20-or09_02		TCRBD01-01*01	TCRBD01	TCRBD01-01	01				TCRBJ01-02*01	TCRBJ01	TCRBJ01-02	01				1	3	3	0	2	2	36	49	51	60	63	1	In	VDJ
GTGAGCACCTTGGAGCTGGGGGACTCGGCCCTTTATCTTTGCGCCAGCAGCTGGATGACAGGGTCAGTCGAGCAGTACTTCGGGCCG	CASSWMTGSVEQYF	3	0.0010217983651226157	42	TCRBV05-01*01	TCRBV05	TCRBV05-01	01				TCRBD01-01*01	TCRBD01	TCRBD01-01	01				TCRBJ02-07*01	TCRBJ02	TCRBJ02-07	01				3	5	2	3	4	6	39	52	56	63	68	3	In	VDJ
NNNNTGTCGGCTGCTCCCTCCCAGACATCTGTGTACTTCTGTGCCAGCAGTTCACCCCAAGCGGGAGGCGAGCAGTACTTCGGGCCG	CASSSPQAGGEQYF	1	3.405994550408719E-4	42	TCRBV06-05*01	TCRBV06	TCRBV06-05	01				TCRBD02-01*02	TCRBD02	TCRBD02-01	02				TCRBJ02-07*01	TCRBJ02	TCRBJ02-07	01				4	0	6	1	7	6	39	52	59	-1	68	1	In	VDJ
CTGAAGATCCAGCGCACAGAGCAGGGGGACTCGGCCATGTATCTCTGTGCCAGCAGCTCTTATTCGGCCGAGCAGTACTTCGGGCCG	CASSSYSAEQYF	1	3.405994550408719E-4	36	TCRBV07-09*01	TCRBV07	TCRBV07-09	01								TCRBD01,TCRBD02	TCRBD01-01,TCRBD02-01		TCRBJ02-07*01	TCRBJ02	TCRBJ02-07	01				4	0	9	0	7	6	45	58	65	-1	68	1	In	VDJ
TGAGTTCTAAGAAGCTCCTTCTCAGTGACTCTGGCTTCTATCTCTGTGCCTGGAGTGAACAGCTCCTACGAGCAGTACTTCGGGCCG		1	3.405994550408719E-4	37	TCRBV30-01*01	TCRBV30	TCRBV30-01	01				TCRBD01-01*01	TCRBD01	TCRBD01-01	01				TCRBJ02-07*01	TCRBJ02	TCRBJ02-07	01				1	0	3	5	1	0	44	57	58	-1	62	1	Out	VDJ
CAGGTAGTGCGAGGAGATTCGGCAGCTTATTTCTGTGCCAGCTCACCACTACCGGACAGTTTTTCACAAGAGCAGTACTTCGGGCCG	CASSPLPDSFSQEQYF	4	0.0013623978201634877	48	TCRBV18-01*01	TCRBV18	TCRBV18-01	01				TCRBD01-01*01	TCRBD01	TCRBD01-01	01				TCRBJ02-07*01	TCRBJ02	TCRBJ02-07	01				1	10	1	5	4	7	33	49	53	59	69	4	In	VDJ
AGGATCCAGCAGGTAGTGCGAGGAGATTCGGCAGCTTATTTCTGTGCCAGCTCAGCGACAAGTGGCGATACGCAGTATTTTGGCCCA	CASSATSGDTQYF	2	6.811989100817438E-4	39	TCRBV18-01*01	TCRBV18	TCRBV18-01	01				TCRBD01-01*01	TCRBD01	TCRBD01-01	01				TCRBJ02-03*01	TCRBJ02	TCRBJ02-03	01				5	6	2	6	2	6	42	54	56	60	66	2	In	VDJ
TCACCAGGCCTGGGGGACGCAGCCATGTACCTGTGTGCCACCAGCAGAGTGGTCAGCGGGCCCACAGATACGCAGTATTTTGGCCCA	CATSRVVSGPTDTQYF	1	3.405994550408719E-4	48	TCRBV15-01*02	TCRBV15	TCRBV15-01	02				TCRBD02-01	TCRBD02	TCRBD02-01				01,02	TCRBJ02-03*01	TCRBJ02	TCRBJ02-03	01				1	2	6	4	5	2	33	49	54	60	62	1	In	VDJ
AGTGCCCATCCTGAAGACAGCAGCTTCTACATCTGCAGTGCCAAAAACTCACTAGCGGGTGACACAGATACGCAGTATTTTGGCCCA	CSAKNSLAGDTDTQYF	1	3.405994550408719E-4	48	TCRBV20	TCRBV20				TCRBV20-01,TCRBV20-or09_02		TCRBD02-01	TCRBD02	TCRBD02-01				01,02	TCRBJ02-03*01	TCRBJ02	TCRBJ02-03	01				6	3	3	4	9	2	33	41	50	59	62	1	In	VDJ
GAAGACAGCAGCTTCTACATCTGCAGTGCAAAAAGGTTGGGACCGGGACTAGCGGGAGGAGAAGTCGGGGAGCTGTTTTTTGGAGAA	CSAKRLGPGLAGGEVGELFF	1	3.405994550408719E-4	60	TCRBV20	TCRBV20				TCRBV20-01,TCRBV20-or09_02		TCRBD02-01*02	TCRBD02	TCRBD02-01	02				TCRBJ02-02*01	TCRBJ02	TCRBJ02-02	01				6	6	0	1	15	7	21	29	44	59	65	1	In	VDJ
GAGCGGGGGGACTCAGCCGTGTATCTTTGTGCCAGCAGCTTAACCAATGCAGGGCCGATCATGAACACTGAAGCTTTCTTTGGACAA	CASSLTNAGPIMNTEAFF	1	3.405994550408719E-4	54	TCRBV07-03*01	TCRBV07	TCRBV07-03	01				TCRBD01-01*01	TCRBD01	TCRBD01-01	01				TCRBJ01-01*01	TCRBJ01	TCRBJ01-01	01				0	7	4	3	5	0	27	44	49	54	61	1	In	VDJ
AAGCTGGAGGACTCAGCCATGTACTTCTGTGCCAGCAGTGAAATCCATGAACTCACTAAGGGGGGTGAAAAACTGTTTTTTGGCAGT	CASSEIHELTKGGEKLFF	2	6.811989100817438E-4	54	TCRBV02-01	TCRBV02	TCRBV02-01				01,03					TCRBD01,TCRBD02	TCRBD01-01,TCRBD02-01		TCRBJ01-04*01	TCRBJ01	TCRBJ01-04	01				2	1	5	1	16	7	27	42	58	64	65	2	In	VDJ
NNNNNNNTGTCGGCTGCTCCCTCCCAAACATCTGTGTACTTCTGTGCCAGCACTTATGGGGGTTATCAGCCCCAGCATTTTGGTGAT	CASTYGGYQPQHF	1	3.405994550408719E-4	39	TCRBV06-02/06-03*01	TCRBV06	TCRBV06-02/06-03	01								TCRBD01,TCRBD02	TCRBD01-01,TCRBD02-01		TCRBJ01-05*01	TCRBJ01	TCRBJ01-05	01				3	2	6	1	1	5	42	56	57	62	64	1	In	VDJ
AATTCCCTGGAGCTTGGTGACTCTGCTGTGTATTTCTGTGCCAGCAGCCCCTCGGCTGGATATAATTCACCCCTCCACTTTGGGAAT	CASSPSAGYNSPLHF	2	6.811989100817438E-4	45	TCRBV03-01/03-02*01	TCRBV03	TCRBV03-01/03-02	01								TCRBD01,TCRBD02	TCRBD01-01,TCRBD02-01		TCRBJ01-06*01	TCRBJ01	TCRBJ01-06	01				4	0	1	8	8	4	36	49	57	-1	60	2	In	VDJ
TGCCATCCCCAACCAGACAGCTCTTTACTTCTGTGCCACCAGTTTAATCAGTAGTACCAGAAAGACCATAGCTACACCTTCGGTTCG		1	3.405994550408719E-4	50	TCRBV24-01*01	TCRBV24	TCRBV24-01	01								TCRBD01,TCRBD02	TCRBD01-01,TCRBD02-01		TCRBJ01-02*01	TCRBJ01	TCRBJ01-02	01				6	4	2	7	20	9	31	43	63	66	70	1	Out	VDJ
TCTGCCAGGCCCTCACATACCTCTCAGTACCTCTGTGCCAGCCAACACTTTAGGGGGACAGGGACGGGCGAGCAGTACTTCGGGCCG	CASQHFRGTGTGEQYF	1	3.405994550408719E-4	48	TCRBV25-01*01	TCRBV25	TCRBV25-01	01				TCRBD01-01*01	TCRBD01	TCRBD01-01	01				TCRBJ02-07*01	TCRBJ02	TCRBJ02-07	01				8	5	0	3	12	6	33	42	54	63	68	1	In	VDJ
AGCACCTTGGAGCTGGGGGACTCGGCCCTTTATCTTTGCGCCAGCAGCTTGGAAGGGACTAGGATCTACGAGCAGTACTTCGGGCCG	CASSLEGTRIYEQYF	1	3.405994550408719E-4	45	TCRBV05-01*01	TCRBV05	TCRBV05-01	01				TCRBD02-01	TCRBD02	TCRBD02-01				01,02	TCRBJ02-07*01	TCRBJ02	TCRBJ02-07	01				0	3	0	8	2	3	36	52	54	62	65	1	In	VDJ
ACTGTGACATCGGCCCAAAAGAACCCGACAGCTTTCTATCTCTGTGCCAGTTCAGCCCGGGCCCCCTACGAGCAGTACTTCGGGCCG	CASSARAPYEQYF	1	3.405994550408719E-4	39	TCRBV19-01*01	TCRBV19	TCRBV19-01	01								TCRBD01,TCRBD02	TCRBD01-01,TCRBD02-01		TCRBJ02-07*01	TCRBJ02	TCRBJ02-07	01				8	2	8	0	7	2	42	51	58	62	64	1	In	VDJ
NNNNTGAAGATCCAGCCCTCAGAACCCAGGGACTCAGCTGTGTACTTCTGTGCCAGCAGTTATCGGAACGAGCAGTACTTCGGGCCG	CASSYRNEQYF	1	3.405994550408719E-4	33	TCRBV12-03/12-04*01	TCRBV12	TCRBV12-03/12-04	01								TCRBD01,TCRBD02	TCRBD01-01,TCRBD02-01		TCRBJ02-07*01	TCRBJ02	TCRBJ02-07	01				4	0	1	8	3	5	48	61	64	-1	67	1	In	VDJ
CTGAAGATCCGGTCCACAAAGCTGGAGGACTCAGCCATGTACTTCTGTGCCAGCAGCGATAGGGGGAACGTGCAGTTCTTCGGGCCA	CASSDRGNVQFF	1	3.405994550408719E-4	36	TCRBV02-01	TCRBV02	TCRBV02-01				01,03	TCRBD01-01*01	TCRBD01	TCRBD01-01	01				TCRBJ02-01*01	TCRBJ02	TCRBJ02-01	01				6	5	5	1	4	12	45	56	60	66	71	1	In	VDJ
TCGCCCAGCCCCAACCAGACCTCTCTGTACTTCTGTGCCAGCAGTTTATCGAGAAGCGGGCCGATGGATGAGCAGTTCTTCGGGCCA	CASSLSRSGPMDEQFF	3	0.0010217983651226157	48	TCRBV27-01*01	TCRBV27	TCRBV27-01	01				TCRBD02-01	TCRBD02	TCRBD02-01				01,02	TCRBJ02-01*01	TCRBJ02	TCRBJ02-01	01				0	7	6	4	4	8	33	50	54	60	67	3	In	VDJ
CGGAGTCAGGGGACACAGCACTGTATTTCTGTGCCAGCAGCAAAGGTCTTACGGGGCAGGGAGAGGGAGACCCAGTACTTCGGGCCA		2	6.811989100817438E-4	52	TCRBV21-01*01	TCRBV21	TCRBV21-01	01								TCRBD01,TCRBD02	TCRBD01-01,TCRBD02-01		TCRBJ02-05*01	TCRBJ02	TCRBJ02-05	01				1	5	4	3	11	5	29	45	56	61	66	2	Out	VDJ
GAGTCCGCCAGCACCAACCAGACATCTATGTACCTCTGTGCCAGCACCGGGACAGGGGCCCGTCAAGAGACCCAGTACTTCGGGCCA	CASTGTGARQETQYF	1	3.405994550408719E-4	45	TCRBV28-01*01	TCRBV28	TCRBV28-01	01				TCRBD01-01*01	TCRBD01	TCRBD01-01	01				TCRBJ02-05*01	TCRBJ02	TCRBJ02-05	01				7	5	0	2	2	2	36	46	48	58	63	1	In	VDJ
CAGCGGGACTCGGCCATGTATCGCTGTGCCAGCAGCGCCGGGGTGACGAGGGGGCCCAATTCCGGAGATACGCAGTATTTTGGCCCA	CASSAGVTRGPNSGDTQYF	2	6.811989100817438E-4	57	TCRBV07-06*01	TCRBV07	TCRBV07-06	01				TCRBD01-01*01	TCRBD01	TCRBD01-01	01				TCRBJ02-03*01	TCRBJ02	TCRBJ02-03	01				5	10	5	0	12	5	24	36	48	55	65	2	In	VDJ
AGCAGGAGGACTCGGCCGTGTATCTCTGTGCCAGCAGCTTATTATAAAGGACGCACATGGGACACCGGGGAGCTGTTTTTTGGAGAA		1	3.405994550408719E-4	55	TCRBV07-02	TCRBV07	TCRBV07-02				01,02					TCRBD01,TCRBD02	TCRBD01-01,TCRBD02-01		TCRBJ02-02*01	TCRBJ02	TCRBJ02-02	01				2	9	1	7	7	3	26	41	48	52	61	1	Out	VDJ
TCGGCTGCTCCCTCCCAGACATCTGTGTACTTCTGTGCCAGCAGCCCCGACAGGGGCTCACTGAACACTGAAGCTTTCTTTGGACAA	CASSPDRGSLNTEAFF	1	3.405994550408719E-4	48	TCRBV06	TCRBV06				TCRBV06-01,TCRBV06-02,TCRBV06-05		TCRBD01-01*01	TCRBD01	TCRBD01-01	01				TCRBJ01-01*01	TCRBJ01	TCRBJ01-01	01				6	5	2	2	4	0	33	44	48	56	61	1	In	VDJ
NNNNTGTCGGCTGCTCCCTCCCAGACATCTGTGTACTTCTGTGCCAGCTTACGACTAGCGGGGTACAATGAGCAGTTCTTCGGGCCA	CASLRLAGYNEQFF	2	6.811989100817438E-4	42	TCRBV06-05*01	TCRBV06	TCRBV06-05	01				TCRBD02-01*01	TCRBD02	TCRBD02-01	01				TCRBJ02-01*01	TCRBJ02	TCRBJ02-01	01				8	0	2	3	4	4	39	48	52	-1	63	2	In	VDJ
CTGGAGTTGGCTGCTCCCTCCCAGACATCTGTGTACTTCTGTGCCAGCAGTCCGGGACACCGCACAGATACGCAGTATTTTGGCCCA	CASSPGHRTDTQYF	3	0.0010217983651226157	42	TCRBV06-06*04	TCRBV06	TCRBV06-06	04				TCRBD01-01*01	TCRBD01	TCRBD01-01	01				TCRBJ02-03*01	TCRBJ02	TCRBJ02-03	01				4	2	0	6	1	1	39	52	53	59	61	3	In	VDJ
CACCTACACACCCTGCAGCCAGAAGACTCGGCCCTGTATCTCTGCGCCAGCAGCCACCTGAACACCGGGGAGCTGTTTTTTGGAGAA	CASSHLNTGELFF	2	6.811989100817438E-4	39	TCRBV04-03*01	TCRBV04	TCRBV04-03	01				TCRBD02-01	TCRBD02	TCRBD02-01				01,02	TCRBJ02-02*01	TCRBJ02	TCRBJ02-02	01				3	0	4	10	1	1	42	56	57	-1	59	2	In	VDJ
CTGGAGTCAGCTGCCCGCTCCCAGACATCTGTGTATTTCTGCGCCAGCAGTGAGTCGGAGATACGAGCTGAAGCTTTCTTTGGACAA	CASSESEIRAEAFF	1	3.405994550408719E-4	42	TCRBV10-02*01	TCRBV10	TCRBV10-02	01				TCRBD02-01*02	TCRBD02	TCRBD02-01	02				TCRBJ01-01*01	TCRBJ01	TCRBJ01-01	01				0	7	10	2	0	6	39	-1	56	60	67	1	In	VDJ
CTGAAGATCCAGCGCACAGAGCAGGGGGACTCGGCCATGTATCTCTGTGCCAGCAGCTTAGAAACACCTGAAGCTTTCTTTGGACAA	CASSLETPEAFF	1	3.405994550408719E-4	36	TCRBV07-09*01	TCRBV07	TCRBV07-09	01				TCRBD01-01*01	TCRBD01	TCRBD01-01	01				TCRBJ01-01*01	TCRBJ01	TCRBJ01-01	01				1	1	3	6	2	6	45	61	63	66	67	1	In	VDJ
ACTCTCAAGATCCAGCCTGCAGAGCTTGAGGACTCGGCCGTGTATCTCTGTGCCAGCAGCGAAGGGCCCTTGGGGTACTTCGGGCCG	CASSEGPLGYF	1	3.405994550408719E-4	33	TCRBV11	TCRBV11				TCRBV11-02,TCRBV11-03						TCRBD01,TCRBD02	TCRBD01-01,TCRBD02-01		TCRBJ02-07*01	TCRBJ02	TCRBJ02-07	01				5	8	5	3	2	12	48	60	62	66	74	1	In	VDJ
AGCTCTCTGGAGCTGGGGGACTCAGCTTTGTATTTCTGTGCCAGCAGCGTAGAGGGACAGGGGGCCGGCGAGCAGTACTTCGGGCCG	CASSVEGQGAGEQYF	2	6.811989100817438E-4	45	TCRBV09-01*01	TCRBV09	TCRBV09-01	01				TCRBD01-01*01	TCRBD01	TCRBD01-01	01				TCRBJ02-07*01	TCRBJ02	TCRBJ02-07	01				0	3	0	0	1	6	36	52	53	65	68	2	In	VDJ
AGCACCTTGGAGCTGGGGGACTCGGCCCTTTATCTTTGCGCCAGCAGCTTAGAGGGGTATGCCAAAAACATTCAGTACTTCGGCGCC	CASSLEGYAKNIQYF	1	3.405994550408719E-4	45	TCRBV05-01*01	TCRBV05	TCRBV05-01	01								TCRBD01,TCRBD02	TCRBD01-01,TCRBD02-01		TCRBJ02-04*01	TCRBJ02	TCRBJ02-04	01				2	3	5	2	2	1	36	50	52	57	60	1	In	VDJ
GCCTTGGAGCTGGACGACTCGGCCCTGTATCTCTGTGCCAGCAGCCCGGGAGGGGGGAGATCCGACAATGAGCAGTTCTTCGGGCCA	CASSPGGGRSDNEQFF	1	3.405994550408719E-4	48	TCRBV05-04*01	TCRBV05	TCRBV05-04	01				TCRBD02-01*02	TCRBD02	TCRBD02-01	02				TCRBJ02-01*01	TCRBJ02	TCRBJ02-01	01				4	10	8	0	1	5	33	45	46	54	64	1	In	VDJ
NTGTCGGCTGCTCCCTCCCAGACATCTGTGTACTTCTGTGCCAGCAGTGAAAGTCAAGGGCAGGGAAGGACCCAGTACTTCGGGCCA	CASSESQGQGRTQYF	5	0.0017029972752043597	45	TCRBV06-01*01	TCRBV06	TCRBV06-01	01				TCRBD01-01*01	TCRBD01	TCRBD01-01	01				TCRBJ02-05*01	TCRBJ02	TCRBJ02-05	01				2	3	4	3	9	7	36	51	60	65	68	5	In	VDJ
CCTGGCAATCCTGTCCTCAGAACCGGGAGACACGGCACTGTATCTCTGCGCCAGCAGTCAATGGGCGAGACCCAGTACTTCGGGCCA		1	3.405994550408719E-4	35	TCRBV23-01*01	TCRBV23	TCRBV23-01	01				TCRBD01-01*01	TCRBD01	TCRBD01-01	01				TCRBJ02-05*01	TCRBJ02	TCRBJ02-05	01				1	0	8	0	0	5	46	-1	62	-1	66	1	Out	VDJ
NNNNTGTCGGCTGCTCCCTCCCAAACATCTGTGTACTTCTGTGCCAGCAGCACCGGGACAGAGGGAGATACGCAGTATTTTGGCCCA	CASSTGTEGDTQYF	1	3.405994550408719E-4	42	TCRBV06-02*02	TCRBV06	TCRBV06-02	02				TCRBD01-01*01	TCRBD01	TCRBD01-01	01				TCRBJ02-03*01	TCRBJ02	TCRBJ02-03	01				3	4	0	5	3	5	39	51	54	61	65	1	In	VDJ
TCGGCTGCTCCCTCCCAGACATCTGTGTACTTCTGTGCCAGCAGTTACCGAGGGACAGGGGGCACAGATACGCAGTATTTTGGCCCA	CASSYRGTGGTDTQYF	1	3.405994550408719E-4	48	TCRBV06-05*01	TCRBV06	TCRBV06-05	01				TCRBD01-01*01	TCRBD01	TCRBD01-01	01				TCRBJ02-03*01	TCRBJ02	TCRBJ02-03	01				2	0	0	2	3	1	33	48	51	-1	61	1	In	VDJ
GCTGCTCCCTCCCAGACATCTGTGTACTTCTGTGCCAGCAGTGAAATCTTAGGGACACCAGGCACAGATACGCAGTATTTTGGCCCA	CASSEILGTPGTDTQYF	1	3.405994550408719E-4	51	TCRBV06-01*01	TCRBV06	TCRBV06-01	01				TCRBD01-01*01	TCRBD01	TCRBD01-01	01				TCRBJ02-03*01	TCRBJ02	TCRBJ02-03	01				2	4	0	6	6	1	30	45	51	57	61	1	In	VDJ
CCCTCCCAGACATCTGTGTACTTCTGTGCCAGCAGTTACCCTATAGACCCGGGACAGTCGAACACCGGGGAGCTGTTTTTTGGAGAA	CASSYPIDPGQSNTGELFF	1	3.405994550408719E-4	57	TCRBV06	TCRBV06				TCRBV06-05,TCRBV06-06		TCRBD01-01*01	TCRBD01	TCRBD01-01	01				TCRBJ02-02*01	TCRBJ02	TCRBJ02-02	01				2	1	0	5	11	0	24	39	50	57	58	1	In	VDJ
NTGAAGATCCAGCCCTCAGAACCCAGGAACTCAGCTGTGTACTTCTGTGCCAGCAGCCGAACAACAGGAGCAGCTTTCTTTGGACAA	CASSRTTGAAFF	1	3.405994550408719E-4	36	TCRBV12-03/12-04*01	TCRBV12	TCRBV12-03/12-04	01				TCRBD01-01*01	TCRBD01	TCRBD01-01	01				TCRBJ01-01*01	TCRBJ01	TCRBJ01-01	01				6	3	3	4	7	10	45	56	63	68	71	1	In	VDJ
GAGCAGGGGGACTCGGCCATGTATCTCTGTGCCAGCAGCTTTGGCCGCTCAGGTACAGGGGGGCGGACTGAAGCTTTCTTTGGACAA	CASSFGRSGTGGRTEAFF	1	3.405994550408719E-4	54	TCRBV07-09*01	TCRBV07	TCRBV07-09	01				TCRBD01-01*01	TCRBD01	TCRBD01-01	01				TCRBJ01-01*01	TCRBJ01	TCRBJ01-01	01				3	4	3	1	13	5	27	41	54	62	66	1	In	VDJ
AGAGCAGCGGGACTCGGCCATGTATCGCTGTGCCAGCAGCCCCCGGTGGAGGGCCAAGGGAGGGACACTGAAGCTTTCTTTGGACAA		1	3.405994550408719E-4	53	TCRBV07-06*01	TCRBV07	TCRBV07-06	01				TCRBD02-01*02	TCRBD02	TCRBD02-01	02				TCRBJ01-01*01	TCRBJ01	TCRBJ01-01	01				5	0	9	0	17	3	28	40	57	-1	64	1	Out	VDJ
NNNNNNNTGTCGGCTGCTCCCTCCCAAACATCTGTGTACTTCTGTGCCAGCAGTTACTCGGACAATCAGCCCCAGCATTTTGGTGAT	CASSYSDNQPQHF	1	3.405994550408719E-4	39	TCRBV06-02/06-03*01	TCRBV06	TCRBV06-02/06-03	01								TCRBD01,TCRBD02	TCRBD01-01,TCRBD02-01		TCRBJ01-05*01	TCRBJ01	TCRBJ01-05	01				0	0	1	8	0	3	42	-1	59	-1	62	1	In	VDJ
CAGAGCAGGAGGACTCCGCCGTGTATCTCTGTGCCAGCAGCTTAGTCGCAGCGGGGTAGGTGACGGCACGAGCAGTACTTCGGGCCG		2	6.811989100817438E-4	52	TCRBV07-08*01	TCRBV07	TCRBV07-08	01				TCRBD02-01*01	TCRBD02	TCRBD02-01	01				TCRBJ02-07*01	TCRBJ02	TCRBJ02-07	01				1	11	6	3	4	5	29	45	49	56	67	2	Out	VDJ
NTGTCGGCTGCTCCCTCCCAAACATCTGTGTACTTCTGTGCCAGCAGTTACTCGATAGCCGGCTCGGAGGTTCAGTACTTCGGCGCC	CASSYSIAGSEVQYF	1	3.405994550408719E-4	45	TCRBV06-02/06-03*01	TCRBV06	TCRBV06-02/06-03	01				TCRBD02-01*02	TCRBD02	TCRBD02-01	02				TCRBJ02-04*01	TCRBJ02	TCRBJ02-04	01				0	0	10	1	12	11	36	53	65	-1	70	1	In	VDJ
TCGGCTGCTCCCTCCCAGACATCTGTGTACTTCTGTGCCAGCCACTCGGGGCGGCGGATCTCCTACAATGAGCAGTTCTTCGGGCCA	CASHSGRRISYNEQFF	1	3.405994550408719E-4	48	TCRBV06	TCRBV06				TCRBV06-01,TCRBV06-05						TCRBD01,TCRBD02	TCRBD01-01,TCRBD02-01		TCRBJ02-01*01	TCRBJ02	TCRBJ02-01	01				8	7	7	0	5	0	33	42	47	52	59	1	In	VDJ
CTCAAGATCCAGCCTGCAGAGCTTGAGGACTCGGCCGTGTATCTCTGTGCCAGCAGCCCGGACCAATCGGAACAGTTCTTCGGGCCA	CASSPDQSEQFF	2	6.811989100817438E-4	36	TCRBV11	TCRBV11				TCRBV11-02,TCRBV11-03						TCRBD01,TCRBD02	TCRBD01-01,TCRBD02-01		TCRBJ02-01*01	TCRBJ02	TCRBJ02-01	01				5	9	1	7	2	13	45	57	59	63	72	2	In	VDJ
AATGTGAGCACCTTGGAGCTGGGGGACTCGGCCCTTTATCTTTGCGCCAGCAGCTGGAAAGGGGGAGAGACCCAGTACTTCGGGCCA	CASSWKGGETQYF	2	6.811989100817438E-4	39	TCRBV05-01*01	TCRBV05	TCRBV05-01	01				TCRBD01-01*01	TCRBD01	TCRBD01-01	01				TCRBJ02-05*01	TCRBJ02	TCRBJ02-05	01				3	0	5	1	4	4	42	55	59	-1	65	2	In	VDJ
TCACCAGGCCTGGGGGACGCAGCCATGTACCTGTGTGCCACCAGCAGAGGGGGAGCGGCAAGCACAGATACGCAGTATTTTGGCCCA	CATSRGGAASTDTQYF	1	3.405994550408719E-4	48	TCRBV15-01*02	TCRBV15	TCRBV15-01	02				TCRBD02-01	TCRBD02	TCRBD02-01				01,02	TCRBJ02-03*01	TCRBJ02	TCRBJ02-03	01				1	2	6	5	4	0	33	49	53	58	60	1	In	VDJ
ACTGTGAGCAACATGAGCCCTGAAGACAGCAGCATATATCTCTGCAGCGTTGAAGAGATGGACACCGGGGAGCTGTTTTTTGGAGAA	CSVEEMDTGELFF	1	3.405994550408719E-4	39	TCRBV29-01	TCRBV29	TCRBV29-01				01,02					TCRBD01,TCRBD02	TCRBD01-01,TCRBD02-01		TCRBJ02-02*01	TCRBJ02	TCRBJ02-02	01				0	0	0	10	3	3	42	56	59	-1	61	1	In	VDJ
NNNNTGTCGGCTGCTCCCTCCCAGACATCTGTGTACTTCTGTGCCAGCAGATCCGGGACAGGGGGCACTGAAGCTTTCTTTGGACAA	CASRSGTGGTEAFF	2	6.811989100817438E-4	42	TCRBV06-05*01	TCRBV06	TCRBV06-05	01				TCRBD01-01*01	TCRBD01	TCRBD01-01	01				TCRBJ01-01*01	TCRBJ01	TCRBJ01-01	01				6	0	0	1	4	4	39	50	54	-1	65	2	In	VDJ
NNNNTGTCGGCTGCTCCCTCCCAAACATCTGTGTACTTCTGTGCCAGCAGTTGCCGGGACGGCTCCTACGAGCAGTACTTCGGGCCG	CASSCRDGSYEQYF	1	3.405994550408719E-4	42	TCRBV06-02/06-03*01	TCRBV06	TCRBV06-02/06-03	01								TCRBD01,TCRBD02	TCRBD01-01,TCRBD02-01		TCRBJ02-07*01	TCRBJ02	TCRBJ02-07	01				4	2	0	7	3	0	39	52	55	60	62	1	In	VDJ
GCCCAGCCCCAACCAGACCTCTCTGTACTTCTGTGCCAGCAGTTTATAGAGGGGGCGGAAAGCTCCTACGAGCAGTACTTCGGGCCG		1	3.405994550408719E-4	50	TCRBV27-01*01	TCRBV27	TCRBV27-01	01				TCRBD01-01*01	TCRBD01	TCRBD01-01	01				TCRBJ02-07*01	TCRBJ02	TCRBJ02-07	01				1	6	5	0	2	0	31	47	49	56	62	1	Out	VDJ
NNNNTGTCGGCTGCTCCCTCCCAGACATCTGTGTACTTCTGTGCCAGCAGTGAACAGGCCAGGGCCTACGAGCAGTACTTCGGGCCG	CASSEQARAYEQYF	2	6.811989100817438E-4	42	TCRBV06-01*01	TCRBV06	TCRBV06-01	01				TCRBD01-01*01	TCRBD01	TCRBD01-01	01				TCRBJ02-07*01	TCRBJ02	TCRBJ02-07	01				2	0	4	3	5	2	39	54	59	-1	64	2	In	VDJ
GCACAGAGCAGCGGGACTCGGCCATGTATCGCTGTGCCAGCACCCGGGCCGGTGGTCTCTGGGGCCAACGTCCTGACTTTCGGGGCC		1	3.405994550408719E-4	49	TCRBV07-06*01	TCRBV07	TCRBV07-06	01								TCRBD01,TCRBD02	TCRBD01-01,TCRBD02-01		TCRBJ02-06*01	TCRBJ02	TCRBJ02-06	01				7	7	8	0	3	0	32	42	45	49	56	1	Out	VDJ
ACAGAGCGGGGGGACTCAGCCGTGTATCTCTGTGCCAGCAGCTTAAACCCATGGACAGGACCCTACAATGAGCAGTTCTTCGGGCCA	CASSLNPWTGPYNEQFF	1	3.405994550408719E-4	51	TCRBV07-03*01	TCRBV07	TCRBV07-03	01				TCRBD01-01*01	TCRBD01	TCRBD01-01	01				TCRBJ02-01*01	TCRBJ02	TCRBJ02-01	01				1	2	1	4	6	2	30	46	52	59	61	1	In	VDJ
ACCCAGGGACTCAGCTGTGTATTTTTGTGCTAGTGGTTCGACAGGGGACCGCTAGCGGGAGGGCCAAATGAGCAGTTCTTCGGGCCA		1	3.405994550408719E-4	56	TCRBV12-05*01	TCRBV12	TCRBV12-05	01				TCRBD02-01*02	TCRBD02	TCRBD02-01	02				TCRBJ02-01*01	TCRBJ02	TCRBJ02-01	01				4	3	4	0	13	7	25	38	51	63	66	1	Out	VDJ
CGGTCCACAAAGCTGGAGGACTCAGCCATGTACTTCTGTGCCAGCAGTTTCATAGCGGGACGGGGAGAGACCCAGTACTTCGGGCCA	CASSFIAGRGETQYF	1	3.405994550408719E-4	45	TCRBV02-01	TCRBV02	TCRBV02-01				01,03	TCRBD02-01*02	TCRBD02	TCRBD02-01	02				TCRBJ02-05*01	TCRBJ02	TCRBJ02-05	01				5	5	5	3	4	4	36	48	52	60	65	1	In	VDJ
NTGTCGGCTGCTCCCTCCCAGACATCTGTGTACTTCTGTGCCAGCAGTGCTCGGGACGGAACAGGAGAGACCCAGTACTTCGGGCCA	CASSARDGTGETQYF	3	0.0010217983651226157	45	TCRBV06	TCRBV06				TCRBV06-01,TCRBV06-05						TCRBD01,TCRBD02	TCRBD01-01,TCRBD02-01		TCRBJ02-05*01	TCRBJ02	TCRBJ02-05	01				4	8	0	7	3	4	36	49	52	57	65	3	In	VDJ
GTGAACGCCTTGGAGCTGGACGACTCGGCCCTGTATCTCTGTGCCACCTTCAGGGACTCTGGCACAGATACGCAGTATTTTGGCCCA	CATFRDSGTDTQYF	1	3.405994550408719E-4	42	TCRBV05-04*01	TCRBV05	TCRBV05-04	01				TCRBD02-01	TCRBD02	TCRBD02-01				01,02	TCRBJ02-03*01	TCRBJ02	TCRBJ02-03	01				9	3	0	10	6	1	39	46	52	58	61	1	In	VDJ
ACAGAGCAGGGGGACTCGGCCATGTATCTCTGTGCCAGCAGCTCCCTGGAACAGGGTTGGAATACCGGGGAGCTGTTTTTTGGAGAA	CASSSLEQGWNTGELFF	1	3.405994550408719E-4	51	TCRBV07-09*01	TCRBV07	TCRBV07-09	01				TCRBD01-01*01	TCRBD01	TCRBD01-01	01				TCRBJ02-02*01	TCRBJ02	TCRBJ02-02	01				4	7	3	3	7	5	30	43	50	56	63	1	In	VDJ
GTGAACGCCTTGTTGCTGGGGGACTCGGCCCTCTATCTCTGTGCCAGCAGCTCAAACAGGGACTGGACTGAAGCTTTCTTTGGACAA	CASSSNRDWTEAFF	1	3.405994550408719E-4	42	TCRBV05-06*01	TCRBV05	TCRBV05-06	01								TCRBD01,TCRBD02	TCRBD01-01,TCRBD02-01		TCRBJ01-01*01	TCRBJ01	TCRBJ01-01	01				3	5	3	3	3	5	39	52	55	61	66	1	In	VDJ
GAGCTGAATGTGAACGCCTTGTTGCTGGGGGACTCGGCCCTGTATCTCTGTGCCAGCAGCTTGGGGACAGGGCTGTACTTCGGGCCG	CASSLGTGLYF	2	6.811989100817438E-4	33	TCRBV05-05*01	TCRBV05	TCRBV05-05	01				TCRBD01-01*01	TCRBD01	TCRBD01-01	01				TCRBJ02-07*01	TCRBJ02	TCRBJ02-07	01				0	2	1	3	0	12	48	-1	64	72	74	2	In	VDJ
TCCTTGGAGCTGGGGGACTCAGCCCTGTACTTCTGTGCCAGCAGCCGTATCGGGACTAGCCCTACCTACGAGCAGTACTTCGGGCCG	CASSRIGTSPTYEQYF	1	3.405994550408719E-4	48	TCRBV13-01*01	TCRBV13	TCRBV13-01	01				TCRBD02-01	TCRBD02	TCRBD02-01				01,02	TCRBJ02-07*01	TCRBJ02	TCRBJ02-07	01				5	4	0	7	6	2	33	45	51	60	64	1	In	VDJ
TCTGCTGTACCCTCTCAGACATCTGTGTACTTCTGTGCCAGCAGTGACACCATCAGGGCCGGGGCCAACGTCCTGACTTTCGGGGCC	CASSDTIRAGANVLTF	1	3.405994550408719E-4	48	TCRBV06-04*01	TCRBV06	TCRBV06-04	01				TCRBD01-01*01	TCRBD01	TCRBD01-01	01				TCRBJ02-06*01	TCRBJ02	TCRBJ02-06	01				2	2	4	3	5	4	33	48	53	58	60	1	In	VDJ
GTAGTGCGAGGAGATTCGGCAGCTTATTTCTGTGCCAGCTCACTCAGTGCCCGTTGGCTAGCGGGCGATGAGCAGTTCTTCGGGCCA	CASSLSARWLAGDEQFF	1	3.405994550408719E-4	51	TCRBV18-01*01	TCRBV18	TCRBV18-01	01				TCRBD02-01	TCRBD02	TCRBD02-01				01,02	TCRBJ02-01*01	TCRBJ02	TCRBJ02-01	01				4	2	4	4	14	8	30	43	57	65	67	1	In	VDJ
CGGCTGCTCCCTCCCAGACATCTGTGTACTTCTGTGCCAGCAGTTACCTGGTGGTAGCGGTAATACAATGAGCAGTTCTTCGGGCCA		1	3.405994550408719E-4	49	TCRBV06-05*01	TCRBV06	TCRBV06-05	01				TCRBD02-01	TCRBD02	TCRBD02-01				01,02	TCRBJ02-01*01	TCRBJ02	TCRBJ02-01	01				2	3	5	5	7	4	32	47	54	60	63	1	Out	VDJ
NCTCTCACTGTGACATCGGCCCAAAAGAACCCGACAGCTTTCTATCTCTGTGCCAGTAGTGACCGGGAGGCCCAGTACTTCGGGCCA	CASSDREAQYF	1	3.405994550408719E-4	33	TCRBV19-01*01	TCRBV19	TCRBV19-01	01				TCRBD02-01*02	TCRBD02	TCRBD02-01	02				TCRBJ02-05*01	TCRBJ02	TCRBJ02-05	01				5	0	8	1	3	9	48	60	63	-1	70	1	In	VDJ
AGTGCCCATCCTGAAGACAGCAGCTTCTACATCTGCAGTGCTAGAGGTTGGGAACTAGCGGACGGGGAGACCCAGTACTTCGGGCCA	CSARGWELADGETQYF	2	6.811989100817438E-4	48	TCRBV20	TCRBV20				TCRBV20-01,TCRBV20-or09_02		TCRBD02-01	TCRBD02	TCRBD02-01				01,02	TCRBJ02-05*01	TCRBJ02	TCRBJ02-05	01				1	5	3	5	7	5	33	46	53	61	66	2	In	VDJ
GTGAACGCCTTGGAGCTGGAGGACTCGGCCCTGTATCTCTGTGCCAGCATCCGGCGGACAGGGGCCGAGACCCAGTACTTCGGGCCA	CASIRRTGAETQYF	1	3.405994550408719E-4	42	TCRBV05-08*01	TCRBV05	TCRBV05-08	01				TCRBD01-01*01	TCRBD01	TCRBD01-01	01				TCRBJ02-05*01	TCRBJ02	TCRBJ02-05	01				6	2	1	2	6	5	39	49	55	64	66	1	In	VDJ
AATGTGAACGCCTTGGAGCTGGACGACTCGGCCCTGTATCTCTGTGCCAGCCGCCGGGATAGTGTGGATACGCAGTATTTTGGCCCA	CASRRDSVDTQYF	1	3.405994550408719E-4	39	TCRBV05-04*01	TCRBV05	TCRBV05-04	01				TCRBD02-01*02	TCRBD02	TCRBD02-01	02				TCRBJ02-03*01	TCRBJ02	TCRBJ02-03	01				7	7	8	3	3	6	42	51	54	59	66	1	In	VDJ
CACACCCTGCAGCCAGAAGACTCGGCCCTGTATCTCTGCGCCAGCAGCCAAGCCCAGAAGATCACAGATACGCAGTATTTTGGCCCA	CASSQAQKITDTQYF	1	3.405994550408719E-4	45	TCRBV04-03*01	TCRBV04	TCRBV04-03	01				TCRBD01-01*01	TCRBD01	TCRBD01-01	01				TCRBJ02-03*01	TCRBJ02	TCRBJ02-03	01				1	5	4	5	2	2	36	52	54	57	62	1	In	VDJ
GTGAGCACCTTGGAGCTGGGGGACTCGGCCCTTTATCTTTGCGCCAGCAGCTCGACAGGGGGCAACACTGAAGCTTTCTTTGGACAA	CASSSTGGNTEAFF	1	3.405994550408719E-4	42	TCRBV05-01*01	TCRBV05	TCRBV05-01	01				TCRBD01-01*01	TCRBD01	TCRBD01-01	01				TCRBJ01-01*01	TCRBJ01	TCRBJ01-01	01				3	0	2	0	1	2	39	52	53	-1	63	1	In	VDJ
TCCCTAGAGTCTGCCATCCCCAACCAGACAGCTCTTTACTTCTGTGCCACCAGTGATTTTGGAAATCAGCCCCAGCATTTTGGTGAT	CATSDFGNQPQHF	1	3.405994550408719E-4	39	TCRBV24-01*01	TCRBV24	TCRBV24-01	01								TCRBD01,TCRBD02	TCRBD01-01,TCRBD02-01		TCRBJ01-05*01	TCRBJ01	TCRBJ01-05	01				1	0	1	8	1	4	42	59	60	-1	63	1	In	VDJ
TTGGCTGCTCCCTCCCAGACATCTGTGTACTTCTGTGCCAGCAGTTCGGACAGGGCCCCCTATAATTCACCCCTCCACTTTGGGAAT	CASSSDRAPYNSPLHF	2	6.811989100817438E-4	48	TCRBV06-06*01	TCRBV06	TCRBV06-06	01				TCRBD01-01*01	TCRBD01	TCRBD01-01	01				TCRBJ01-06*01	TCRBJ01	TCRBJ01-06	01				4	3	1	3	1	2	33	46	47	55	58	2	In	VDJ
TTGGCGTCTGCTGTACCCTCTCAGACATCTGTGTACTTCTGTGCCAGCAGTGACTCGACTAGCGGGAATGAGCAGTTCTTCGGGCCA	CASSDSTSGNEQFF	2	6.811989100817438E-4	42	TCRBV06-04*01	TCRBV06	TCRBV06-04	01				TCRBD02-01	TCRBD02	TCRBD02-01				01,02	TCRBJ02-01*01	TCRBJ02	TCRBJ02-01	01				0	0	2	4	0	7	39	-1	56	-1	66	2	In	VDJ
AGTGCCCATCCTGAAGACAGCAGCTTCTACATCTGCAGTGCTAGATATAGGGGGCGTAGCTCCTACAATGAGCAGTTCTTCGGGCCA	CSARYRGRSSYNEQFF	2	6.811989100817438E-4	48	TCRBV20	TCRBV20				TCRBV20-01,TCRBV20-or09_02		TCRBD01-01*01	TCRBD01	TCRBD01-01	01				TCRBJ02-01*01	TCRBJ02	TCRBJ02-01	01				2	4	5	0	3	0	33	45	48	55	59	2	In	VDJ
TCGGCCCAAAAGAACCCGACAGCTTTCTATCTCTGTGCCAGTAGTATAGGGACGGGGACTAGCGGTCGAGAGCAGTTCTTCGGGCCA	CASSIGTGTSGREQFF	1	3.405994550408719E-4	48	TCRBV19-01*01	TCRBV19	TCRBV19-01	01				TCRBD02-01	TCRBD02	TCRBD02-01				01,02	TCRBJ02-01*01	TCRBJ02	TCRBJ02-01	01				1	4	0	5	5	10	33	49	54	65	69	1	In	VDJ
AGATCCAGCGCACAGAGCGGGGGGACTCAGCCGTGTATCTCTGTGCCAGCGTCCCTGGGACGGGAAGAGACCCAGTACTTCGGGCCA		1	3.405994550408719E-4	40	TCRBV07-03*01	TCRBV07	TCRBV07-03	01								TCRBD01,TCRBD02	TCRBD01-01,TCRBD02-01		TCRBJ02-05*01	TCRBJ02	TCRBJ02-05	01				8	3	0	7	6	3	41	50	56	61	64	1	Out	VDJ
AGTGCCCATCCTGAAGACAGCAGCTTCTACATCTGCAGTGCCGGAGGGGCGACTAGCGGGACAGCAGATACGCAGTATTTTGGCCCA	CSAGGATSGTADTQYF	1	3.405994550408719E-4	48	TCRBV20	TCRBV20				TCRBV20-01,TCRBV20-or09_02		TCRBD02-01*02	TCRBD02	TCRBD02-01	02				TCRBJ02-03*01	TCRBJ02	TCRBJ02-03	01				6	3	2	3	9	4	33	41	50	61	64	1	In	VDJ
ACTCTGACAGTGACCAGTGCCCATCCTGAAGACAGCAGCTTCTACATCTGCAGTCAAAAAAGCACAGATACGCAGTATTTTGGCCCA	CSQKSTDTQYF	1	3.405994550408719E-4	33	TCRBV20-01	TCRBV20	TCRBV20-01				01,04	TCRBD01-01*01	TCRBD01	TCRBD01-01	01				TCRBJ02-03*01	TCRBJ02	TCRBJ02-03	01				8	4	4	6	0	0	48	-1	54	56	60	1	In	VDJ
NNNNNNNNNNTGTCGGCTGCTCCCTCCCAGACATCTGTGTACTTCTGTGCCAGCGTGGGGGGCCCCGGGGAGCTGTTTTTTGGAGAA	CASVGGPGELFF	1	3.405994550408719E-4	36	TCRBV06-05*01	TCRBV06	TCRBV06-05	01								TCRBD01,TCRBD02	TCRBD01-01,TCRBD02-01		TCRBJ02-02*01	TCRBJ02	TCRBJ02-02	01				8	1	6	0	3	6	45	54	57	63	64	1	In	VDJ
CCTTCACCTACACGCCCTGCAGCCAGAAGACTCAGCCCTGTATCTCTGCGCCAGCAGCCAAGGATTAGCTGGGCTTTCTTTGGACAA		1	3.405994550408719E-4	35	TCRBV04-01*01	TCRBV04	TCRBV04-01	01				TCRBD02-01	TCRBD02	TCRBD02-01				01,02	TCRBJ01-01*01	TCRBJ01	TCRBJ01-01	01				1	3	5	7	3	11	46	62	65	69	72	1	Out	VDJ
ATCCAGCCTGCAGAGCTTGAGGACTCGGCCGTGTATCTCTGTGCCAGCAGCTGGGGGACAGGGGGCACTGAAGCTTTCTTTGGACAA	CASSWGTGGTEAFF	1	3.405994550408719E-4	42	TCRBV11	TCRBV11				TCRBV11-02,TCRBV11-03		TCRBD01-01*01	TCRBD01	TCRBD01-01	01				TCRBJ01-01*01	TCRBJ01	TCRBJ01-01	01				4	0	0	1	2	4	39	52	54	-1	65	1	In	VDJ
NTGTCGGCTGCTCCCTCCCAGACATCTGTGTACTTCTGTGCCAGCAGTGACTCAAGGGGTCTATGGCAGCCCCAGCATTTTGGTGAT	CASSDSRGLWQPQHF	1	3.405994550408719E-4	45	TCRBV06-05*01	TCRBV06	TCRBV06-05	01				TCRBD01-01*01	TCRBD01	TCRBD01-01	01				TCRBJ01-05*01	TCRBJ01	TCRBJ01-05	01				0	7	5	2	1	7	36	53	54	59	66	1	In	VDJ
NNNNNNNNNNTGTCGGCTGCTCCCTCCCAGACATCTGTGTACTTCTGTGCCAGCAGTGGCCAGGGGCTCGAGCAGTACTTCGGGCCG	CASSGQGLEQYF	1	3.405994550408719E-4	36	TCRBV06	TCRBV06				TCRBV06-01,TCRBV06-05		TCRBD01-01*01	TCRBD01	TCRBD01-01	01				TCRBJ02-07*01	TCRBJ02	TCRBJ02-07	01				4	2	4	2	2	6	45	58	60	66	68	1	In	VDJ
GTGAGCACCTTGGAGCTGGGGGACTCGGCCCTTTATCTTTGCGCCAGCAGCTTGGGTGACAGGCCCTACGAGCAGTACTTCGGGCCG	CASSLGDRPYEQYF	1	3.405994550408719E-4	42	TCRBV05-01*01	TCRBV05	TCRBV05-01	01				TCRBD01-01*01	TCRBD01	TCRBD01-01	01				TCRBJ02-07*01	TCRBJ02	TCRBJ02-07	01				0	1	2	4	2	2	39	55	57	63	64	1	In	VDJ
GTCCACGGAGTCAGGGGACACAGCACTGTATTTCTGTGCCAGCAGCAAAAACGCAGGGTAAGTTACTACGAGCAGTACTTCGGGCCG		2	6.811989100817438E-4	47	TCRBV21-01*01	TCRBV21	TCRBV21-01	01				TCRBD01-01*01	TCRBD01	TCRBD01-01	01				TCRBJ02-07*01	TCRBJ02	TCRBJ02-07	01				2	7	4	3	4	3	34	49	53	58	65	2	Out	VDJ
GGGGACTCAGCTTTGTATTTCTGTGCCAGCAGCGTAACGACCGGGACAGGGGGACGGTCTGGGTACGGTGAGCAGTTCTTCGGGCCA	CASSVTTGTGGRSGYGEQFF	1	3.405994550408719E-4	60	TCRBV09-01*01	TCRBV09	TCRBV09-01	01				TCRBD01-01*01	TCRBD01	TCRBD01-01	01				TCRBJ02-01*01	TCRBJ02	TCRBJ02-01	01				1	15	0	1	6	9	21	36	42	53	68	1	In	VDJ
NNNNNNNTGTCGGCTGCTCCCTCCCAAACATCTGTGTACTTCTGTGCCAGCAGTTACGGGGTGCCAGATACGCAGTATTTTGGCCCA	CASSYGVPDTQYF	2	6.811989100817438E-4	39	TCRBV06-02/06-03*01	TCRBV06	TCRBV06-02/06-03	01								TCRBD01,TCRBD02	TCRBD01-01,TCRBD02-01		TCRBJ02-03*01	TCRBJ02	TCRBJ02-03	01				2	3	6	2	0	4	42	-1	57	61	64	2	In	VDJ
CTACACACCCTGCAGCCAGAAGACTCGGCCCTGTATCTCTGCGCCAGCAGCCAAGATATTCGCACAGATACGCAGTATTTTGGCCCA	CASSQDIRTDTQYF	1	3.405994550408719E-4	42	TCRBV04-03*01	TCRBV04	TCRBV04-03	01				TCRBD02-01	TCRBD02	TCRBD02-01				01,02	TCRBJ02-03*01	TCRBJ02	TCRBJ02-03	01				0	3	5	9	0	1	39	-1	56	58	61	1	In	VDJ
CGGTCCACAAAGCTGGAGGACTCAGCCATGTACTTCTGTGCCAGCAGTGGGGGGCGAGGGAGGGCCGGGGAGCTGTTTTTTGGAGAA	CASSGGRGRAGELFF	1	3.405994550408719E-4	45	TCRBV02-01	TCRBV02	TCRBV02-01				01,03	TCRBD02-01*02	TCRBD02	TCRBD02-01	02				TCRBJ02-02*01	TCRBJ02	TCRBJ02-02	01				4	0	9	0	8	6	36	49	57	-1	64	1	In	VDJ
AAGATCCAGCCTGCAGAGCTTGAGGACTCGGCCGTGTATCTCTGTGCCAGCAGCTCAACAGGGATATACGGCTACACCTTCGGTTCG	CASSSTGIYGYTF	1	3.405994550408719E-4	39	TCRBV11	TCRBV11				TCRBV11-02,TCRBV11-03		TCRBD01-01*01	TCRBD01	TCRBD01-01	01				TCRBJ01-02*01	TCRBJ01	TCRBJ01-02	01				4	6	3	3	2	8	42	55	57	63	69	1	In	VDJ
CAGCACCAACCAGACATCTATGTACCTCTGTGCCAGCAGTCCTGGGACTAGCGGGATGATGAAACCGGGCTTCAGTACTTCGGCGCC		2	6.811989100817438E-4	53	TCRBV28-01*01	TCRBV28	TCRBV28-01	01				TCRBD02-01*02	TCRBD02	TCRBD02-01	02				TCRBJ02-04*01	TCRBJ02	TCRBJ02-04	01				5	14	0	3	3	11	28	40	43	56	70	2	Out	VDJ
CGCACAGAGCAGGGGGACTCGGCCATGTATCTCTGTGCCAGCAGCTTAGCTGGGGCGGGGACCAAAAACATTCAGTACTTCGGCGCC	CASSLAGAGTKNIQYF	1	3.405994550408719E-4	48	TCRBV07-09*01	TCRBV07	TCRBV07-09	01				TCRBD02-01*01	TCRBD02	TCRBD02-01	01				TCRBJ02-04*01	TCRBJ02	TCRBJ02-04	01				0	1	7	3	4	2	33	50	54	60	61	1	In	VDJ
GATCCTGGAGTCGCCCAGCCCCAACCAGACCTCTCTGTACTTCTGTGCCAGCAGTGACTAGGGTTCAATGAGCAGTTCTTCGGGCCA		5	0.0017029972752043597	38	TCRBV27-01*01	TCRBV27	TCRBV27-01	01				TCRBD02-01	TCRBD02	TCRBD02-01				01,02	TCRBJ02-01*01	TCRBJ02	TCRBJ02-01	01				5	4	2	8	0	6	43	-1	55	61	65	5	Out	VDJ
CCTTGGAGCTGGGGGACTCAGCCCTGTACTTCTGTGCCAGCAGCTCACTAGAAAGGGATTGTTTAGGGTGAGCAGCTCTTCGGGCCA		1	3.405994550408719E-4	49	TCRBV13-01*01	TCRBV13	TCRBV13-01	01				TCRBD02-01	TCRBD02	TCRBD02-01				01,02	TCRBJ02-01*01	TCRBJ02	TCRBJ02-01	01				4	25	3	8	1	17	32	45	46	51	76	1	Out	VDJ
NTGTCGGCTGCTCCCTCCCAGACATCTGTGTACTTCTGTGCCAGCAGTGAAGGGGGGGGTCGGGCAGATACGCAGTATTTTGGCCCA	CASSEGGGRADTQYF	1	3.405994550408719E-4	45	TCRBV06-01*01	TCRBV06	TCRBV06-01	01				TCRBD02-01*01	TCRBD02	TCRBD02-01	01				TCRBJ02-03*01	TCRBJ02	TCRBJ02-03	01				1	5	9	0	0	4	36	-1	52	59	64	1	In	VDJ
GAACCCAGGGACTCAGCTGTGTACTTCCGTGCCAGCAGTTTGAGGAACGACTAGCGGGAGGAGGGCGGGGAGCTGTTTTTTGGAGAA	RASSLRND*REEGGELFF	1	3.405994550408719E-4	54	TCRBV12	TCRBV12				TCRBV12-03/12-04,TCRBV12-04		TCRBD02-01*02	TCRBD02	TCRBD02-01	02				TCRBJ02-02*01	TCRBJ02	TCRBJ02-02	01				3	4	2	1	7	7	27	41	48	61	65	1	Stop	VDJ
CTGAAGATCCGGTCCACAAAGCTGGAGGACTCAGCCATGTACTTCTGTGCCAACAGTTTAGAGCATTCACCCCTCCACTTTGGGAAT	CANSLEHSPLHF	1	3.405994550408719E-4	36	TCRBV02-01	TCRBV02	TCRBV02-01				01,03	TCRBD02-01	TCRBD02	TCRBD02-01				01,02	TCRBJ01-06*01	TCRBJ01	TCRBJ01-06	01				5	3	5	8	1	8	45	57	58	61	64	1	In	VDJ
CTCAGTGACTCTGGCTTCTATCTCTGTGCCTGGAGTGTGTCGCCATACAGGGGATCACAGACAACGGATCACGAGTACTTCGGGCCG	CAWSVSPYRGSQTTDHEYF	1	3.405994550408719E-4	57	TCRBV30-01	TCRBV30	TCRBV30-01				01,02	TCRBD01-01*01	TCRBD01	TCRBD01-01	01				TCRBJ02-07*01	TCRBJ02	TCRBJ02-07	01				0	20	3	2	8	11	24	38	46	53	73	1	In	VDJ
CAATTCCCTGGAGCTTGGTGACTCTGCTGTGTATTTCTGTGCCAGCAGCCAAGGGTGGTCCCTTCCTACGAGCAGTACTTCGGGCCG		1	3.405994550408719E-4	44	TCRBV03-01/03-02*01	TCRBV03	TCRBV03-01/03-02	01								TCRBD01,TCRBD02	TCRBD01-01,TCRBD02-01		TCRBJ02-07*01	TCRBJ02	TCRBJ02-07	01				1	8	0	10	0	1	37	-1	53	55	63	1	Out	VDJ
CAGCCTGCAGAGCTTGGGGACTCGGCCGTGTATCTCTGTGCCAGCAGCTCGGATCGCTCTGGGGCCGACGTCCTGACTTTCGGGGCC	CASSSDRSGADVLTF	1	3.405994550408719E-4	45	TCRBV11-03*01	TCRBV11	TCRBV11-03	01				TCRBD01-01*01	TCRBD01	TCRBD01-01	01				TCRBJ02-06*01	TCRBJ02	TCRBJ02-06	01				4	2	7	0	11	11	36	49	60	65	67	1	In	VDJ
CAGCGCACACAACAGGAGGACTCCGCCGTGTATCTCTGTGCCAGCAGCTTAGCAGCTAGCGGGAGCACTGAGCAGTTCTTCGGGCCA	CASSLAASGSTEQFF	1	3.405994550408719E-4	45	TCRBV07-08*01	TCRBV07	TCRBV07-08	01				TCRBD02-01*02	TCRBD02	TCRBD02-01	02				TCRBJ02-01*01	TCRBJ02	TCRBJ02-01	01				0	3	4	2	2	9	36	53	55	65	68	1	In	VDJ
NNNNTGTCGGCTGCTCCCTCCCAAACATCTGTGTACTTCTGTGCCAGCAGCGCCGGGACGGCCTACAATGAGCAGTTCTTCGGGCCA	CASSAGTAYNEQFF	1	3.405994550408719E-4	42	TCRBV06-02*02	TCRBV06	TCRBV06-02	02								TCRBD01,TCRBD02	TCRBD01-01,TCRBD02-01		TCRBJ02-01*01	TCRBJ02	TCRBJ02-01	01				3	2	0	7	3	2	39	51	54	59	61	1	In	VDJ
CCTGCAGAGCTTGAGGACTCGGCCGTGTATCTCTGTGCCAGCAGCTTAATGGGGCTAGCGGGAGACAATGAGCAGTTCTTCGGGCCA	CASSLMGLAGDNEQFF	1	3.405994550408719E-4	48	TCRBV11	TCRBV11				TCRBV11-02,TCRBV11-03		TCRBD02-01*02	TCRBD02	TCRBD02-01	02				TCRBJ02-01*01	TCRBJ02	TCRBJ02-01	01				2	0	4	2	6	5	33	48	54	-1	64	1	In	VDJ
NTGTCGGCTGCTCCCTCCCAAACATCTGTGTACTTCTGTGCCAGCAGAGCGCCTGGGACAGGACTGGAGACCCAGTACTTCGGGCCA	CASRAPGTGLETQYF	1	3.405994550408719E-4	45	TCRBV06	TCRBV06				TCRBV06-02/06-03,TCRBV06-02		TCRBD01-01*01	TCRBD01	TCRBD01-01	01				TCRBJ02-05*01	TCRBJ02	TCRBJ02-05	01				6	4	0	4	7	5	36	47	54	62	66	1	In	VDJ
AGGGGACACAGCACTGTATTTCTGTGCCAGCAGCAATGGGGGTTCATTATAGCGGGAGCGAGCGGGGAGACCCAGTACTTCGGGCCA		1	3.405994550408719E-4	59	TCRBV21-01*01	TCRBV21	TCRBV21-01	01				TCRBD02-01*02	TCRBD02	TCRBD02-01	02				TCRBJ02-05*01	TCRBJ02	TCRBJ02-05	01				3	8	5	2	13	5	22	36	49	58	66	1	Out	VDJ
TTGGAGCTGGGGGACTCAGCCCTGTACTTCTGTGCCAGCAGCCCCCGATCACGTGGGAGGGCCCCGGATACGCAGTATTTTGGCCCA	CASSPRSRGRAPDTQYF	1	3.405994550408719E-4	51	TCRBV13-01*01	TCRBV13	TCRBV13-01	01				TCRBD02-01*02	TCRBD02	TCRBD02-01	02				TCRBJ02-03*01	TCRBJ02	TCRBJ02-03	01				5	5	9	0	12	6	30	42	54	61	66	1	In	VDJ
GTGACCAGTGCCCATCCTGAAGACAGCAGCTTCTACATCTGCAGTGCAATGGACCCGTTGGGCACAGATACGCAGTATTTTGGCCCA	CSAMDPLGTDTQYF	1	3.405994550408719E-4	42	TCRBV20	TCRBV20				TCRBV20-01,TCRBV20-or09_02						TCRBD01,TCRBD02	TCRBD01-01,TCRBD02-01		TCRBJ02-03*01	TCRBJ02	TCRBJ02-03	01				6	7	1	7	3	1	39	47	50	54	61	1	In	VDJ
GTGACCAGTGCCCATCCTGAAGACAGCAGCTTCTACATCTGCAGTGCAATGGACCCGCTGGGCACAGATACGCAGTATTTTGGCCCA	CSAMDPLGTDTQYF	3	0.0010217983651226157	42	TCRBV20	TCRBV20				TCRBV20-01,TCRBV20-or09_02						TCRBD01,TCRBD02	TCRBD01-01,TCRBD02-01		TCRBJ02-03*01	TCRBJ02	TCRBJ02-03	01				6	7	1	7	3	1	39	47	50	54	61	3	In	VDJ
TCTGGAGTCCGCCAGCACCAACCAGACATCTATGTACCTCTGTGCCAGCAGTCGGGGGTTAGCACAGATACGCAGCATTTTGGCCCA		1	3.405994550408719E-4	41	TCRBV28-01*01	TCRBV28	TCRBV28-01	01				TCRBD02-01*01	TCRBD02	TCRBD02-01	01				TCRBJ02-03*01	TCRBJ02	TCRBJ02-03	01				5	18	8	2	0	16	40	-1	52	58	76	1	Out	VDJ
NNNNTGTCGGCTGCTCCCTCCCAGACATCTGTGTACTTCTGTGTCAGCAGATCCGGGACAGGGGGCACTGAAGCTTTCTTTGGACAA	CVSRSGTGGTEAFF	1	3.405994550408719E-4	42	TCRBV06-05*01	TCRBV06	TCRBV06-05	01				TCRBD01-01*01	TCRBD01	TCRBD01-01	01				TCRBJ01-01*01	TCRBJ01	TCRBJ01-01	01				6	0	0	1	4	4	39	50	54	-1	65	1	In	VDJ
ATCCAGCCCTCAGAACCCAGGGACTCAGCTGTGCATTTTTGTGCTAGTGGTTTGTTAGGAGGCAATCAGCCCCAGCATTTTGGTGAT	CASGLLGGNQPQHF	1	3.405994550408719E-4	42	TCRBV12-05*01	TCRBV12	TCRBV12-05	01				TCRBD02-01*02	TCRBD02	TCRBD02-01	02				TCRBJ01-05*01	TCRBJ01	TCRBJ01-05	01				2	0	10	2	3	2	39	54	57	-1	61	1	In	VDJ
GCTGCTCCCTCCCAGACATCTGTGTACTTCTGTGCCAGCAGTGCTGACCCGGGCGGATACAGCAATCAGCCCCAGCATTTTGGTGAT	CASSADPGGYSNQPQHF	1	3.405994550408719E-4	51	TCRBV06-01*01	TCRBV06	TCRBV06-01	01								TCRBD01,TCRBD02	TCRBD01-01,TCRBD02-01		TCRBJ01-05*01	TCRBJ01	TCRBJ01-05	01				4	6	8	0	7	1	30	43	50	54	60	1	In	VDJ
NNNNNNNTGTCGGCTGCTCCCTCCCAGACATCTGTGTACTTCTGTGCCAGCAGTTTTTATCGAGAGAAACCCCTCCACTTTGGGAAT	CASSFYREKPLHF	1	3.405994550408719E-4	39	TCRBV06-05*01	TCRBV06	TCRBV06-05	01				TCRBD02-01*02	TCRBD02	TCRBD02-01	02				TCRBJ01-06*01	TCRBJ01	TCRBJ01-06	01				4	4	11	2	6	12	42	55	61	64	68	1	In	VDJ
ATCCTGGAGTCGCCCAGCCCCAACCAGACCTCTCTGTACTTCTGTGCCAGCGGTTTGTCCTTTAACTATGGCTACACCTTCGGTTCG	CASGLSFNYGYTF	1	3.405994550408719E-4	39	TCRBV27-01*01	TCRBV27	TCRBV27-01	01				TCRBD02-01	TCRBD02	TCRBD02-01				01,02	TCRBJ01-02*01	TCRBJ01	TCRBJ01-02	01				3	1	4	10	3	1	42	56	59	61	62	1	In	VDJ
AACGCCTTGTTGCTGGGGGACTCGGCCCTCTATCTCTGTGCCAGCAGCCCATCGACAGTAGCTAACTATGGCTACACCTTCGGTTCG	CASSPSTVANYGYTF	1	3.405994550408719E-4	45	TCRBV05-06*01	TCRBV05	TCRBV05-06	01				TCRBD01-01*01	TCRBD01	TCRBD01-01	01				TCRBJ01-02*01	TCRBJ01	TCRBJ01-02	01				4	3	2	5	5	0	36	48	53	58	61	1	In	VDJ
AGAGCAGCGGGACTCGGCCATGTATCGCTGTGCCAGCAGCTTAGTCCCCCGCTCCGGTTCTATAATTCACCCCTCCACTTTGGGAAC		1	3.405994550408719E-4	53	TCRBV07-06*01	TCRBV07	TCRBV07-06	01				TCRBD02-01	TCRBD02	TCRBD02-01				01,02	TCRBJ01-06*02	TCRBJ01	TCRBJ01-06	02				1	2	8	5	10	3	28	44	54	57	59	1	Out	VDJ
CAGCCTGCAGAGCTTGAGGACTCGGCCGTGTATCTCTGTGCCAGCAGAACGACTAGCGGGAGCACAGATACGCAGTATTTTGGCCCA	CASRTTSGSTDTQYF	1	3.405994550408719E-4	45	TCRBV11	TCRBV11				TCRBV11-02,TCRBV11-03		TCRBD02-01	TCRBD02	TCRBD02-01				01,02	TCRBJ02-03*01	TCRBJ02	TCRBJ02-03	01				6	0	2	4	3	0	36	47	50	-1	60	1	In	VDJ
NNNNTGTCGGCTGCTCCCTCCCAGACATCTGTGTACTTCTGTGCCAGCAGTGATGGACAGGGTGCCGGGGAGCTGTTTTTTGGAGAA	CASSDGQGAGELFF	1	3.405994550408719E-4	42	TCRBV06-01*01	TCRBV06	TCRBV06-01	01				TCRBD01-01*01	TCRBD01	TCRBD01-01	01				TCRBJ02-02*01	TCRBJ02	TCRBJ02-02	01				3	2	1	3	1	6	39	53	54	62	64	1	In	VDJ
TCCGCTACCAGCTCCCAGACATCTGTGTACTTCTGTGCCATCAGGCCAGGGACTAGCGGGAGTACCGGGGAGCTGTTTTTTGGAGAA	CAIRPGTSGSTGELFF	1	3.405994550408719E-4	48	TCRBV10-03*01	TCRBV10	TCRBV10-03	01				TCRBD02-01*02	TCRBD02	TCRBD02-01	02				TCRBJ02-02*01	TCRBJ02	TCRBJ02-02	01				6	1	0	2	4	5	33	44	48	62	63	1	In	VDJ
CAGGTAGTGCGAGGAGATTCGGCAGCTTATTTCTGTGCCAGCTCGCCCCGGGACAGGGGATCGAACACTGAAGCTTTCTTTGGACAA	CASSPRDRGSNTEAFF	3	0.0010217983651226157	48	TCRBV18-01*01	TCRBV18	TCRBV18-01	01				TCRBD01-01*01	TCRBD01	TCRBD01-01	01				TCRBJ01-01*01	TCRBJ01	TCRBJ01-01	01				6	3	0	2	5	1	33	44	49	59	62	3	In	VDJ
AGCTCTCTGGAGCTGGGGGACTCAGCTTTGTATTTCTGTGCCAGCAGCACTACGCCTGGGGGTAAAACTGAAGCTTTCTTTGGACAA	CASSTTPGGKTEAFF	1	3.405994550408719E-4	45	TCRBV09-01*01	TCRBV09	TCRBV09-01	01								TCRBD01,TCRBD02	TCRBD01-01,TCRBD02-01		TCRBJ01-01*01	TCRBJ01	TCRBJ01-01	01				4	4	6	1	9	5	36	48	57	62	66	1	In	VDJ
CTGCAGCCAGAAGACTCAGCCCTGTATCTCTGCGCCAGCAGCCAAGAGTGGCTAGCGGGGAGTCCCAATGAGCAGTTCTTCGGGCCA	CASSQEWLAGSPNEQFF	1	3.405994550408719E-4	51	TCRBV04-01*01	TCRBV04	TCRBV04-01	01				TCRBD02-01*01	TCRBD02	TCRBD02-01	01				TCRBJ02-01*01	TCRBJ02	TCRBJ02-01	01				0	5	4	3	4	6	30	47	51	60	65	1	In	VDJ
ACCCTGCAGCCAGAAGACTCGGCCCTGTATCTCTGTGCCAGCAGCCGTGGGACTACCACTAGCACAGATACGCAGTATTTTGGCCCA	CASSRGTTTSTDTQYF	1	3.405994550408719E-4	48	TCRBV04-02*01	TCRBV04	TCRBV04-02	01				TCRBD02-01	TCRBD02	TCRBD02-01				01,02	TCRBJ02-03*01	TCRBJ02	TCRBJ02-03	01				4	5	0	9	2	0	33	46	48	55	60	1	In	VDJ
GATCCGGTCCACAAAGCTGGAGGACTCAGCCATGTACTTCTGTGCCAGCAGCGGACAGGGGGCGTCCGGGGAGCTGTTTTTGGAGAA		1	3.405994550408719E-4	41	TCRBV02-01	TCRBV02	TCRBV02-01				01,03	TCRBD01-01*01	TCRBD01	TCRBD01-01	01				TCRBJ02-02*01	TCRBJ02	TCRBJ02-02	01				6	13	1	0	1	18	40	51	52	63	76	1	Out	VDJ
AGCTCTCTGGAGCTGGGGGACTCAGCTTTGTATTTCTGTGCCAGCAGCGTAGGGACCCTAGGGAACACTGAAGCTTTCTTTGGACAA	CASSVGTLGNTEAFF	3	0.0010217983651226157	45	TCRBV09-01*01	TCRBV09	TCRBV09-01	01								TCRBD01,TCRBD02	TCRBD01-01,TCRBD02-01		TCRBJ01-01*01	TCRBJ01	TCRBJ01-01	01				0	6	1	7	0	1	36	-1	52	56	62	3	In	VDJ
TTCCCTGGAGCTTGGTGACTCTGCTGTGTATTTCTGTGCCAGCAGCCAATGGGGGCTGGGAGCAATCAGCCCCAGCATTTTGGTGAT		1	3.405994550408719E-4	47	TCRBV03-01/03-02*01	TCRBV03	TCRBV03-01/03-02	01				TCRBD01-01*01	TCRBD01	TCRBD01-01	01				TCRBJ01-05*01	TCRBJ01	TCRBJ01-05	01				2	4	6	0	1	1	34	49	50	56	60	1	Out	VDJ
CCTGCAGCCAGAAGACTCGGCCCTGTATCTCTGTGCCAGCAGCGTTCTAGACAAAGGTGAAAGACCTATGGTTACACCTTCGGTTCG		1	3.405994550408719E-4	50	TCRBV04-02*01	TCRBV04	TCRBV04-02	01								TCRBD01,TCRBD02	TCRBD01-01,TCRBD02-01		TCRBJ01-02*01	TCRBJ01	TCRBJ01-02	01				5	19	2	6	6	11	31	43	49	53	72	1	Out	VDJ
CAGCGCACAGAGCAGGGTGACTCGGCCATGTATCTCTGTGCCAGCATCGACACCACAGGGGGCGCCGAGGGCTACACCTTCGGTTCG	CASIDTTGGAEGYTF	1	3.405994550408719E-4	45	TCRBV07-09	TCRBV07	TCRBV07-09				01,05,06	TCRBD01-01*01	TCRBD01	TCRBD01-01	01				TCRBJ01-02*01	TCRBJ01	TCRBJ01-02	01				7	6	3	0	8	8	36	46	54	63	69	1	In	VDJ
TCTAAGAAGCTCCTTCTCAGTGACTCTGGCTTCTATCTCTGTGCCTGGGTCGGGACTAATCTACGGAACACCATATATTTTGGAGAG	CAWVGTNLRNTIYF	1	3.405994550408719E-4	42	TCRBV30-01*05	TCRBV30	TCRBV30-01	05				TCRBD02-01	TCRBD02	TCRBD02-01				01,02	TCRBJ01-03*01	TCRBJ01	TCRBJ01-03	01				4	8	0	9	2	7	39	49	51	58	66	1	In	VDJ
GAGCTGGAGGACTCGGCCCTGTATCTCTGTGCCAGCCCAGTGAGTCATCCACGCAAAGGTCGGGCCAACGTCCTGACTTTCGGGGCC	CASPVSHPRKGRANVLTF	1	3.405994550408719E-4	54	TCRBV05-08*01	TCRBV05	TCRBV05-08	01								TCRBD01,TCRBD02	TCRBD01-01,TCRBD02-01		TCRBJ02-06*01	TCRBJ02	TCRBJ02-06	01				7	21	4	5	1	5	27	36	37	40	61	1	In	VDJ
CTCTCTGGAGCTGGGGGACTCAGCTTTGTATTTCTGTGCCAGCAGCAAAAGCGGGGCCTTCGGCACCGGGGAGCTGTTTTTGGAGAA		1	3.405994550408719E-4	47	TCRBV09-01*01	TCRBV09	TCRBV09-01	01				TCRBD02-01*01	TCRBD02	TCRBD02-01	01				TCRBJ02-02*01	TCRBJ02	TCRBJ02-02	01				4	20	6	3	3	18	34	46	49	56	76	1	Out	VDJ
ATCCAGCCTGCAGAGCTTGAGGACTCGGCCGTGTATCTCTGTGCCAGCAACAGAGGACAGGGGGGGACTGAAGCTTTCTTTGGACAA	CASNRGQGGTEAFF	1	3.405994550408719E-4	42	TCRBV11	TCRBV11				TCRBV11-02,TCRBV11-03		TCRBD01-01*01	TCRBD01	TCRBD01-01	01				TCRBJ01-01*01	TCRBJ01	TCRBJ01-01	01				7	2	1	1	5	5	39	49	54	64	66	1	In	VDJ
GAGATCCAGGCTACGAAGCTTGAGGATTCAGCAGTGTATTTTTGTGCCAGCAGCCATACAGGTTCATATGGCTACACCTTCGGTTCG	CASSHTGSYGYTF	5	0.0017029972752043597	39	TCRBV16-01*01	TCRBV16	TCRBV16-01	01				TCRBD01-01*01	TCRBD01	TCRBD01-01	01				TCRBJ01-02*01	TCRBJ01	TCRBJ01-02	01				3	4	3	4	1	5	42	56	57	62	66	5	In	VDJ
GTTGGCGTCTGCTGTACCCTCTCAGACATCTGTGTACTTCTGTGCCAGCAGGGCGACACCACTCCCTACGAGCAGTACTTCGGGCCG		2	6.811989100817438E-4	41	TCRBV06-04*01	TCRBV06	TCRBV06-04	01				TCRBD01-01*01	TCRBD01	TCRBD01-01	01				TCRBJ02-07*01	TCRBJ02	TCRBJ02-07	01				6	6	2	6	3	2	40	51	54	58	64	2	Out	VDJ
AAGATCCAGCGCACAGAGCAGGAGGACTCGGCCGTGTATCTCTGTGCCAGCAGCTTGGACTACCTCAATGAGCAGTTCTTCGGGCCA	CASSLDYLNEQFF	2	6.811989100817438E-4	39	TCRBV07-02	TCRBV07	TCRBV07-02				01,02	TCRBD02-01	TCRBD02	TCRBD02-01				01,02	TCRBJ02-01*01	TCRBJ02	TCRBJ02-01	01				3	3	1	9	0	6	42	-1	56	62	65	2	In	VDJ
ACATCGGCCCAAAAGAACCCGACAGCTTTCTATCTCTGTGCCAGTAGTATAGGACTAGCGGATTACAATGAGCAGTTCTTCGGGCCA	CASSIGLADYNEQFF	3	0.0010217983651226157	45	TCRBV19-01*01	TCRBV19	TCRBV19-01	01				TCRBD02-01	TCRBD02	TCRBD02-01				01,02	TCRBJ02-01*01	TCRBJ02	TCRBJ02-01	01				1	2	2	5	0	4	36	-1	52	61	63	3	In	VDJ
GTGAACGCCTTGTTGCTGGGGGACTCGGCCCTCTATCTCTGTGCCAGCAGCTTCCGGCAGGGAGACGAAAAACTGTTTTTTGGCAGT	CASSFRQGDEKLFF	2	6.811989100817438E-4	42	TCRBV05-06*01	TCRBV05	TCRBV05-06	01								TCRBD01,TCRBD02	TCRBD01-01,TCRBD02-01		TCRBJ01-04*01	TCRBJ01	TCRBJ01-04	01				2	4	4	3	4	8	39	53	57	62	66	2	In	VDJ
CACATCAATTCCCTGGAGCTTGGTGACTCTGCTGTGTATTTCTGTGCCAGCAGCCAACAGGGAGGTGAAAAACTGTTTTTTGGCAGT	CASSQQGGEKLFF	3	0.0010217983651226157	39	TCRBV03-01/03-02*01	TCRBV03	TCRBV03-01/03-02	01				TCRBD02-01*02	TCRBD02	TCRBD02-01	02				TCRBJ01-04*01	TCRBJ01	TCRBJ01-04	01				2	0	9	1	2	7	42	57	59	-1	65	3	In	VDJ
GTCCACGGAGTCAGGGGACACAGCACTGTATTTCTGTGCCAGCAGGATTTCAAGCTACAAATTCGCACTGAAGCTTTCTTTGGACAA		1	3.405994550408719E-4	47	TCRBV21-01*01	TCRBV21	TCRBV21-01	01								TCRBD01,TCRBD02	TCRBD01-01,TCRBD02-01		TCRBJ01-01*01	TCRBJ01	TCRBJ01-01	01				6	6	3	6	11	4	34	45	56	59	65	1	Out	VDJ
AACGCCTTGGAGCTGGACGACTCGGCCCTGTATCTCTGTGCCAGCAGCTTGGTGGTAGCGGGACAAGAGACCCAGTACTTCGGGCCA	CASSLVVAGQETQYF	2	6.811989100817438E-4	45	TCRBV05-04*01	TCRBV05	TCRBV05-04	01				TCRBD02-01*02	TCRBD02	TCRBD02-01	02				TCRBJ02-05*01	TCRBJ02	TCRBJ02-05	01				0	0	5	3	3	2	36	52	55	-1	63	2	In	VDJ
CAGCCTGCAGAGCTTGAGGACTCGGCCGTGTATCTCTGTGCCAGCAGCCCATGGACAGGGGTTGGCGGGGAGCTGTTTTTTGGAGAA	CASSPWTGVGGELFF	1	3.405994550408719E-4	45	TCRBV11	TCRBV11				TCRBV11-02,TCRBV11-03		TCRBD01-01*01	TCRBD01	TCRBD01-01	01				TCRBJ02-02*01	TCRBJ02	TCRBJ02-02	01				5	4	1	2	4	7	36	48	52	61	65	1	In	VDJ
ATTCTGGAGTCCGCCAGCACCAACCAGACATCTATGTACCTCTGTGCCAGCAGTCCCCGGGACACCAATGAGCAGTTCTTCGGGCCA	CASSPRDTNEQFF	1	3.405994550408719E-4	39	TCRBV28-01*01	TCRBV28	TCRBV28-01	01				TCRBD01-01*01	TCRBD01	TCRBD01-01	01				TCRBJ02-01*01	TCRBJ02	TCRBJ02-01	01				5	1	0	6	4	6	42	54	58	64	65	1	In	VDJ
CTGAAGATCCAGCGCACAGAGCAGGAGGACTCCGCCGTGTATCTCTGTGCCAGCAGCTTAGTAGGGGATGGCTACACCTTCGGTTCG	CASSLVGDGYTF	2	6.811989100817438E-4	36	TCRBV07-08*01	TCRBV07	TCRBV07-08	01				TCRBD01-01*01	TCRBD01	TCRBD01-01	01				TCRBJ01-02*01	TCRBJ01	TCRBJ01-02	01				1	0	5	2	1	6	45	61	62	-1	67	2	In	VDJ
CTGGAGTCGCCCAGCCCCAACCAGACCTCTCTGTACTTCTGTGCCAGCAGTTTATCGTGGCAGGGTCGCGGCTACACCTTCGGTTCG	CASSLSWQGRGYTF	3	0.0010217983651226157	42	TCRBV27-01*01	TCRBV27	TCRBV27-01	01				TCRBD01-01*01	TCRBD01	TCRBD01-01	01				TCRBJ01-02*01	TCRBJ01	TCRBJ01-02	01				0	4	4	3	4	8	39	56	60	65	69	3	In	VDJ
CGCTACCAGCTCCCAGACATCTGTGTACTTCTGTGCCATCAGTTGAACGGACAGGCGGAAATGAACACTGAAGCTTTCTTTGGACAA		1	3.405994550408719E-4	50	TCRBV10-03*01	TCRBV10	TCRBV10-03	01				TCRBD01-01*01	TCRBD01	TCRBD01-01	01				TCRBJ01-01*01	TCRBJ01	TCRBJ01-01	01				5	6	1	4	5	0	31	43	48	55	61	1	Out	VDJ
GCCCTGCAGCCAGAAGACTCAGCCCTGTATCTCTGCGCCAGCAGCCAAGTAGACTTGGTGAGCTACAATGAGCAGTTCTTCGGGCCA	CASSQVDLVSYNEQFF	3	0.0010217983651226157	48	TCRBV04-01*01	TCRBV04	TCRBV04-01	01				TCRBD02-01	TCRBD02	TCRBD02-01				01,02	TCRBJ02-01*01	TCRBJ02	TCRBJ02-01	01				1	7	2	10	2	3	33	49	51	55	62	3	In	VDJ
ATCCAGCCTGCAGAGCTTGGGGACTCGGCCGTGTATCTCTGTGCCAGCATCCTAGGGGGGGATGACACTGAAGCTTTCTTTGGACAA	CASILGGDDTEAFF	1	3.405994550408719E-4	42	TCRBV11-03*01	TCRBV11	TCRBV11-03	01				TCRBD02-01*01	TCRBD02	TCRBD02-01	01				TCRBJ01-01*01	TCRBJ01	TCRBJ01-01	01				7	3	9	0	5	3	39	49	54	61	64	1	In	VDJ
GTGAACGCCTTGGAGCTGGACGACTCGGCCCTGTATCTCTGTGCCAGCAGCTTTTGACAGGGCGGTCAGCCCCAGCATTTTGGTGAT	CASSF*QGGQPQHF	2	6.811989100817438E-4	42	TCRBV05-04*01	TCRBV05	TCRBV05-04	01				TCRBD01-01*01	TCRBD01	TCRBD01-01	01				TCRBJ01-05*01	TCRBJ01	TCRBJ01-05	01				2	3	2	3	2	6	39	53	55	62	65	2	Stop	VDJ
NNTGTCGGCTGCTCCCTCCCAGACATCTGTGTACTTCTGTGCCAGCAGTTACTCGACAGCTCTGGAAACACCATATATTTTGGAGAG		2	6.811989100817438E-4	44	TCRBV06-05*01	TCRBV06	TCRBV06-05	01				TCRBD01-01*01	TCRBD01	TCRBD01-01	01				TCRBJ01-03*01	TCRBJ01	TCRBJ01-03	01				0	0	2	5	0	0	37	-1	54	-1	59	2	Out	VDJ
CTGGAGTCCGCCAGCACCAACCAGACATCTATGTACCTCTGTGCCAGCAGTTTATTCCTCCGGCGGGAGTTGCAGTATTTTGGCCCA	CASSLFLRRELQYF	1	3.405994550408719E-4	42	TCRBV28-01*01	TCRBV28	TCRBV28-01	01				TCRBD02-01*02	TCRBD02	TCRBD02-01	02				TCRBJ02-03*01	TCRBJ02	TCRBJ02-03	01				1	2	7	2	7	11	39	55	62	69	71	1	In	VDJ
AGTCGCCCAGCCCCAACCAGACCTCTCTGTACTTCTGTGCCAGCAGTTTTCAGGGGGCGCGACACCGGGGAGCTGTTTTTTGGAGAA		1	3.405994550408719E-4	46	TCRBV27-01*01	TCRBV27	TCRBV27-01	01				TCRBD01-01*01	TCRBD01	TCRBD01-01	01				TCRBJ02-02*01	TCRBJ02	TCRBJ02-02	01				3	3	4	0	1	3	35	49	50	58	61	1	Out	VDJ
ACTCTGGAGTCAGCTACCCGCTCCCAGACATCTGTGTATTTCTGCGCCAGCAGTGACGGGACAGGGGAACGGGCTTTCTTTGGACAA	CASSDGTGERAFF	1	3.405994550408719E-4	39	TCRBV10-02*01	TCRBV10	TCRBV10-02	01				TCRBD01-01*01	TCRBD01	TCRBD01-01	01				TCRBJ01-01*01	TCRBJ01	TCRBJ01-01	01				3	5	0	2	1	11	42	56	57	67	72	1	In	VDJ
CTGAAGATCCAGCGCACAGAGCAGGGGGACTCGGCCATGTATCTCTGTGCCAGCAGCTCCCGAGGGTATGGCTACACCTTCGGTTCG	CASSSRGYGYTF	4	0.0013623978201634877	36	TCRBV07-09*01	TCRBV07	TCRBV07-09	01				TCRBD02-01*02	TCRBD02	TCRBD02-01	02				TCRBJ01-02*01	TCRBJ01	TCRBJ01-02	01				4	0	11	0	3	5	45	58	61	-1	66	4	In	VDJ
GCATTTTCCCCTGACCCTGGAGTCTGCCAGGCCCTCACATACCTCTCAGTACCGTGGGGAGGTGCAGATACGCAGTATTTTGGCCCA		1	3.405994550408719E-4	26	TCRBV25-01*01	TCRBV25	TCRBV25-01	01				TCRBD02-01*02	TCRBD02	TCRBD02-01	02				TCRBJ02-03*01	TCRBJ02	TCRBJ02-03	01				19	2	9	1	3	4	55	53	56	62	64	1	Out	VDJ
CTCCCTGATTCTGGAGTCCGCCAGCACCAACCAGACATCTATGTACCTCTGTGGGCAGGGGCTGGGTATGGCTACACCTTCGGTTCG		2	6.811989100817438E-4	32	TCRBV28-01*01	TCRBV28	TCRBV28-01	01				TCRBD01-01*01	TCRBD01	TCRBD01-01	01				TCRBJ01-02*01	TCRBJ01	TCRBJ01-02	01				13	5	4	2	2	5	49	53	55	61	66	2	Out	VDJ
GCCTTGTTGCTGGGGGACTCGGCCCTCTATCTCTGTGCCAGCAGCAAGGGACAGGGGGCCTTGACTGGGGAGCTGTTTTTTGGAGAA	CASSKGQGALTGELFF	1	3.405994550408719E-4	48	TCRBV05-06*01	TCRBV05	TCRBV05-06	01				TCRBD01-01*01	TCRBD01	TCRBD01-01	01				TCRBJ02-02*01	TCRBJ02	TCRBJ02-02	01				4	7	0	0	2	8	33	45	47	59	66	1	In	VDJ
CTCACTGTGACATCGGCCCAAAAGAACCCGACAGCTTTCTATCTCTGTGCCAGTAACACAGGCTCCTATGGCTACACCTTCGGTTCG	CASNTGSYGYTF	2	6.811989100817438E-4	36	TCRBV19-01*01	TCRBV19	TCRBV19-01	01				TCRBD01-01*01	TCRBD01	TCRBD01-01	01				TCRBJ01-02*01	TCRBJ01	TCRBJ01-02	01				7	3	3	4	2	4	45	55	57	62	65	2	In	VDJ
ATTCTGGAGTCCGCCAGCACCAACCAGACATCTATGTACCTCTGTGCCAGCAGTTTATCCAGGGGGGATGGCTACACCTTCGGTTCG	CASSLSRGDGYTF	1	3.405994550408719E-4	39	TCRBV28-01*01	TCRBV28	TCRBV28-01	01				TCRBD01-01*01	TCRBD01	TCRBD01-01	01				TCRBJ01-02*01	TCRBJ01	TCRBJ01-02	01				1	1	4	1	1	6	42	58	59	66	67	1	In	VDJ
TCCACAAAGCTGGAGGACTCAGCCATGTACTTCTGTGCCAGCAGGGTTCCTTCAGGGGAGGCCCTCTACGAGCAGTACTTCGGGCCG	CASRVPSGEALYEQYF	1	3.405994550408719E-4	48	TCRBV02-01	TCRBV02	TCRBV02-01				01,03					TCRBD01,TCRBD02	TCRBD01-01,TCRBD02-01		TCRBJ02-07*01	TCRBJ02	TCRBJ02-07	01				6	7	4	2	8	3	33	44	52	58	65	1	In	VDJ
AACATGAGCCCTGAAGACAGCAGCATATATCTCTGCAGCGTTCGGGGGGGACACATCTCTAGCACAGATACGCAGTATTTTGGCCCA	CSVRGGHISSTDTQYF	2	6.811989100817438E-4	48	TCRBV29-01	TCRBV29	TCRBV29-01				01,02	TCRBD02-01*01	TCRBD02	TCRBD02-01	01				TCRBJ02-03*01	TCRBJ02	TCRBJ02-03	01				5	10	8	0	0	0	33	-1	42	50	60	2	In	VDJ
CACGCCCTGCAGCCAGAAGACTCAGCCCTGTATCTCTGCGCCAGCAGCCAAGAGGCCTCCCTTGCCTATGGCTACACCTTCGGTTCG	CASSQEASLAYGYTF	1	3.405994550408719E-4	45	TCRBV04-01*01	TCRBV04	TCRBV04-01	01				TCRBD01-01*01	TCRBD01	TCRBD01-01	01				TCRBJ01-02*01	TCRBJ01	TCRBJ01-02	01				0	9	9	0	0	4	36	-1	53	56	65	1	In	VDJ
GTGAGCACCTTGGAGCTGGGGGACTCGGCCCTTTATCTTTGCGCCAGCAGCTTGGGGGAAGGTGTCACTGAAGCTTTCTTTGGACAA	CASSLGEGVTEAFF	1	3.405994550408719E-4	42	TCRBV05-01*01	TCRBV05	TCRBV05-01	01								TCRBD01,TCRBD02	TCRBD01-01,TCRBD02-01		TCRBJ01-01*01	TCRBJ01	TCRBJ01-01	01				0	6	0	8	0	4	39	-1	55	59	65	1	In	VDJ
GTGAACGCCTTGTTGCTGGGGGACTCGGCCCTCTATCTCTGTGCCAGCAGCGCAGGGGGCCTCCCTCAGCCCCAGCATTTTGGTGAT	CASSAGGLPQPQHF	1	3.405994550408719E-4	42	TCRBV05-06*01	TCRBV05	TCRBV05-06	01				TCRBD01-01*01	TCRBD01	TCRBD01-01	01				TCRBJ01-05*01	TCRBJ01	TCRBJ01-05	01				4	5	4	0	1	6	39	51	52	60	65	1	In	VDJ
GTGAACGCCTTGGAGCTGGACGACTCGGCCCTGTATCTCTGTGCCAGCAGCCCGGGACACGCTAATTCACCCCTCCACTTTGGGAAT	CASSPGHANSPLHF	1	3.405994550408719E-4	42	TCRBV05-04*01	TCRBV05	TCRBV05-04	01				TCRBD01-01*01	TCRBD01	TCRBD01-01	01				TCRBJ01-06*01	TCRBJ01	TCRBJ01-06	01				4	3	0	6	2	6	39	51	53	59	62	1	In	VDJ
NNNNNCTCTCACTGTGACATCGGCCCAAAAGAACCCGACAGCTTTCTATCTCTGTGCCAGTACTACCGGGAGCAGTACTTCGGGCCG		1	3.405994550408719E-4	29	TCRBV19-01*01	TCRBV19	TCRBV19-01	01				TCRBD02-01	TCRBD02	TCRBD02-01				01,02	TCRBJ02-07*01	TCRBJ02	TCRBJ02-07	01				7	4	4	9	0	7	52	-1	62	65	69	1	Out	VDJ
ATCCAGCCCTCAGAACCCAGGGACTCAGCTGTGTACTTCTGTGCCAGCATTAGGACAGGGGGGTTAGATACGCAGTATTTTGGCCCA	CASIRTGGLDTQYF	1	3.405994550408719E-4	42	TCRBV12	TCRBV12				TCRBV12-03/12-04,TCRBV12-04		TCRBD01-01*01	TCRBD01	TCRBD01-01	01				TCRBJ02-03*01	TCRBJ02	TCRBJ02-03	01				7	3	1	1	3	5	39	49	52	62	65	1	In	VDJ
ACTCTGGAGTCCGCTACCAGCTCCCAGACATCTGTGTACTTCTGTGCCATCAGTGGAAGCAACACCGGGGAGCTGTTTTTTGGAGAA	CAISGSNTGELFF	1	3.405994550408719E-4	39	TCRBV10-03*01	TCRBV10	TCRBV10-03	01				TCRBD02-01	TCRBD02	TCRBD02-01				01,02	TCRBJ02-02*01	TCRBJ02	TCRBJ02-02	01				4	0	6	7	2	2	42	55	57	-1	60	1	In	VDJ
GCCTTGTTGCTGGGGGACTCGGCCCTGTATCTCTGTGCCAGCAGCTTGCGACAGGGCGCACCAAATCAGCCCCAGCATTTTGGTGAT	CASSLRQGAPNQPQHF	1	3.405994550408719E-4	48	TCRBV05-05*01	TCRBV05	TCRBV05-05	01				TCRBD01-01*01	TCRBD01	TCRBD01-01	01				TCRBJ01-05*01	TCRBJ01	TCRBJ01-05	01				1	7	2	3	1	4	33	48	49	56	63	1	In	VDJ
AACGCCTTGGAGCTGGACGACTCGGCCCTGTATCTCTGTGCCAGCAGTTCCAGACAGGGACTTTACACTGAAGCTTTCTTTGGACAA	CASSSRQGLYTEAFF	1	3.405994550408719E-4	45	TCRBV05-04*01	TCRBV05	TCRBV05-04	01				TCRBD01-01*01	TCRBD01	TCRBD01-01	01				TCRBJ01-01*01	TCRBJ01	TCRBJ01-01	01				5	5	2	3	5	3	36	47	52	59	64	1	In	VDJ
CTGATTCTGGAGTCCGCCAGCACCAACCAGACATCTATGTACCTCTGTGCCAGCAGTTTACGGGGATACGAGCAGTACTTCGGGCCG	CASSLRGYEQYF	1	3.405994550408719E-4	36	TCRBV28-01*01	TCRBV28	TCRBV28-01	01				TCRBD02-01*01	TCRBD02	TCRBD02-01	01				TCRBJ02-07*01	TCRBJ02	TCRBJ02-07	01				2	1	8	3	0	4	45	-1	60	65	66	1	In	VDJ
ACTCGGCCCTGTATCTCTGTGCCAGCAGCCAAGACGACCCCCGGACAGGTTTACGGAATGTGGGAAGAGACCCAGTACTTCGGGCCA		1	3.405994550408719E-4	64	TCRBV04-02*01	TCRBV04	TCRBV04-02	01				TCRBD01-01*01	TCRBD01	TCRBD01-01	01				TCRBJ02-05*01	TCRBJ02	TCRBJ02-05	01				0	15	1	4	8	3	17	34	42	49	64	1	Out	VDJ
GGAGATCCAGTCCACGGAGTCAGGGGACACAGCACTGTATTTCTGTGCCAGCAGCCCGCGAAGGGGACTGAAGCTTTCTTTGGACAA		3	0.0010217983651226157	38	TCRBV21-01*01	TCRBV21	TCRBV21-01	01				TCRBD01-01*01	TCRBD01	TCRBD01-01	01				TCRBJ01-01*01	TCRBJ01	TCRBJ01-01	01				5	0	5	2	6	5	43	55	61	-1	66	3	Out	VDJ
CCCTCAGAACCCAGGGACTCAGCTGTGTACTTCTGTGCCAGCAGTTTAGACAGATGGACGATGAACACTGAAGCTTTCTTTGGACAA	CASSLDRWTMNTEAFF	1	3.405994550408719E-4	48	TCRBV12	TCRBV12				TCRBV12-03/12-04,TCRBV12-04						TCRBD01,TCRBD02	TCRBD01-01,TCRBD02-01		TCRBJ01-01*01	TCRBJ01	TCRBJ01-01	01				1	2	1	7	6	0	33	49	55	59	61	1	In	VDJ
ATCCGGTCCACAAAGCTGGAGGACTCAGCCATGTACTTCTGTGCCAGCAGTGTAGAGTTCATGAACACTGAAGCTTTCTTTGGACAA	CASSVEFMNTEAFF	2	6.811989100817438E-4	42	TCRBV02-01	TCRBV02	TCRBV02-01				01,03	TCRBD02-01	TCRBD02	TCRBD02-01				01,02	TCRBJ01-01*01	TCRBJ01	TCRBJ01-01	01				4	6	5	8	0	0	39	-1	52	55	61	2	In	VDJ
AGTCCACGGAGTCAGGGGACACAGCACTGTATTTCTGTGCCAGCAGCCCCCGGGACGCTGAGCTCCTACGAGCAGTACTTCGGGCCG		1	3.405994550408719E-4	46	TCRBV21-01*01	TCRBV21	TCRBV21-01	01								TCRBD01,TCRBD02	TCRBD01-01,TCRBD02-01		TCRBJ02-07*01	TCRBJ02	TCRBJ02-07	01				5	6	0	7	4	0	35	47	51	56	62	1	Out	VDJ
GTGACCAGTGCCCATCCTGAAGACAGCAGCTTCTACATCTGCAGTGCTAGGTCGGGGGAGACGGCCTACGAGCAGTACTTCGGGCCG	CSARSGETAYEQYF	2	6.811989100817438E-4	42	TCRBV20	TCRBV20				TCRBV20-01,TCRBV20-or09_02		TCRBD02-01*01	TCRBD02	TCRBD02-01	01				TCRBJ02-07*01	TCRBJ02	TCRBJ02-07	01				3	6	8	2	2	2	39	50	52	58	64	2	In	VDJ
TCCGCTACCAGCTCCCAGACATCTGTGTACTTCTGTGCCTCCTGTGAAGGTGCTAGCGGGCAAACCTACGAGCAGTACTTCGGGCCG	CASCEGASGQTYEQYF	1	3.405994550408719E-4	48	TCRBV10-03*01	TCRBV10	TCRBV10-03	01				TCRBD02-01	TCRBD02	TCRBD02-01				01,02	TCRBJ02-07*01	TCRBJ02	TCRBJ02-07	01				11	4	4	4	13	2	33	39	52	60	64	1	In	VDJ
ATCAATTCCCTGGAGCTTGGTGACTCTGCTGTGTATTTCTGTGCCAGCAGCCAGATTTCTGGGGACGAGACCCAGTACTTCGGGCCA	CASSQISGDETQYF	1	3.405994550408719E-4	42	TCRBV03-01/03-02*01	TCRBV03	TCRBV03-01/03-02	01								TCRBD01,TCRBD02	TCRBD01-01,TCRBD02-01		TCRBJ02-05*01	TCRBJ02	TCRBJ02-05	01				3	0	0	7	8	5	39	53	61	-1	66	1	In	VDJ
TCCAGCCCTCAGAACCCAGGGACTCAGCTGTGTACTTTTGTGCCAGCAGCCCTCCCAGGCGCTAAGGGAAAAGCTTTCTTTGGACAA		1	3.405994550408719E-4	43	TCRBV12	TCRBV12				TCRBV12-03/12-04,TCRBV12-04						TCRBD01,TCRBD02	TCRBD01-01,TCRBD02-01		TCRBJ01-01*01	TCRBJ01	TCRBJ01-01	01				6	1	0	8	16	9	38	49	65	69	70	1	Out	VDJ
GACATCCGCTCACCAGGCCTGGGGGACGCAGCCATGTACCTGTGTGCCACCAGCAGACCTGGCAATCAGCCCCAGCATTTTGGTGAT	CATSRPGNQPQHF	1	3.405994550408719E-4	39	TCRBV15-01*02	TCRBV15	TCRBV15-01	02				TCRBD02-01	TCRBD02	TCRBD02-01				01,02	TCRBJ01-05*01	TCRBJ01	TCRBJ01-05	01				2	1	4	10	1	2	42	57	58	60	61	1	In	VDJ
ACGTTGGCGTCTGCTGTACCCTCTCAGACATCTGTGTACTTCTGTGCCAGCAGTGCCGGGCCCAATCAGCCCCAGCATTTTGGTGAT	CASSAGPNQPQHF	1	3.405994550408719E-4	39	TCRBV06-04*01	TCRBV06	TCRBV06-04	01								TCRBD01,TCRBD02	TCRBD01-01,TCRBD02-01		TCRBJ01-05*01	TCRBJ01	TCRBJ01-05	01				4	1	8	0	2	3	42	55	57	61	62	1	In	VDJ
ATCCAGCCCTCAGAACCCAGGGACTCAGCTGTGTACTTCTGTGCCAGCAGTTTTTGGGGCCAAAATCAGCCCCAGCATTTTGGTGAT	CASSFWGQNQPQHF	1	3.405994550408719E-4	42	TCRBV12	TCRBV12				TCRBV12-03/12-04,TCRBV12-04		TCRBD01-01*01	TCRBD01	TCRBD01-01	01				TCRBJ01-05*01	TCRBJ01	TCRBJ01-05	01				3	3	7	0	2	4	39	53	55	60	63	1	In	VDJ
ATCAATTCCCTGGAGCTTGGTGACTCTGCTGTGTATTTCTGTGCCAGCAGCCAAGGGATGGGGGCTACTGGCTACACCTTCGGTTCG	CASSQGMGATGYTF	2	6.811989100817438E-4	42	TCRBV03-01/03-02*01	TCRBV03	TCRBV03-01/03-02	01				TCRBD01-01*01	TCRBD01	TCRBD01-01	01				TCRBJ01-02*01	TCRBJ01	TCRBJ01-02	01				1	3	6	0	4	7	39	55	59	65	68	2	In	VDJ
ACCAGTGCCCATCCTGAAGACAGCAGCTTCTACATCTGCAGTGCTGGGGGCCTGGGGCTGGGTGACTACGAGCAGTACTTCGGGCCG	CSAGGLGLGDYEQYF	1	3.405994550408719E-4	45	TCRBV20	TCRBV20				TCRBV20-01,TCRBV20-or09_02		TCRBD01-01*01	TCRBD01	TCRBD01-01	01				TCRBJ02-07*01	TCRBJ02	TCRBJ02-07	01				5	14	6	0	0	3	36	-1	45	51	65	1	In	VDJ
AAGATCCAGCGCACAGAGCAGGGGGACTCGGCCATGTATCTCTGTGCCAGCAGCTTACGACTAGGGGAGACCCAGTACTTCGGGCCA	CASSLRLGETQYF	1	3.405994550408719E-4	39	TCRBV07-09*01	TCRBV07	TCRBV07-09	01				TCRBD02-01	TCRBD02	TCRBD02-01				01,02	TCRBJ02-05*01	TCRBJ02	TCRBJ02-05	01				2	2	2	8	1	5	42	57	58	64	66	1	In	VDJ
GTGACATCGGCCCAAAAGAACCCGACAGCTTTCTATCTCTGTGCCAGTAGCTCGACAGGCGGTAACTATGGCTACACCTTCGGTTCG	CASSSTGGNYGYTF	1	3.405994550408719E-4	42	TCRBV19-01*01	TCRBV19	TCRBV19-01	01				TCRBD01-01*01	TCRBD01	TCRBD01-01	01				TCRBJ01-02*01	TCRBJ01	TCRBJ01-02	01				6	3	2	4	3	1	39	50	53	59	62	1	In	VDJ
GAGTCCGCCAGCACCAACCAGACATCTATGTACCTCTGTGCCAGCAGTTTTCGGGGACTACGTCCCTACGAGCAGTACTTCGGGCCG	CASSFRGLRPYEQYF	2	6.811989100817438E-4	45	TCRBV28-01*01	TCRBV28	TCRBV28-01	01				TCRBD02-01	TCRBD02	TCRBD02-01				01,02	TCRBJ02-07*01	TCRBJ02	TCRBJ02-07	01				3	4	0	9	3	2	36	50	53	60	64	2	In	VDJ
ACAGTGACCAGTGCCCATCCTGAAGACAGCAGCTTCTACATCTGCAGTGCTAGAGGTCTATTCCCCTACGAGCAGTACTTCGGGCCG	CSARGLFPYEQYF	2	6.811989100817438E-4	39	TCRBV20	TCRBV20				TCRBV20-01,TCRBV20-or09_02		TCRBD02-01	TCRBD02	TCRBD02-01				01,02	TCRBJ02-07*01	TCRBJ02	TCRBJ02-07	01				1	4	4	9	2	2	42	55	57	60	64	2	In	VDJ
GCAGAGCTTGGGGACTCGGCCATGTATCTCTGTGCCAGCAGCTTATTGAGGCAACAGGGGGCGATCCACGAGCAGTACTTCGGGCCG	CASSLLRQQGAIHEQYF	2	6.811989100817438E-4	51	TCRBV11	TCRBV11				TCRBV11-01,TCRBV11-03		TCRBD01-01*01	TCRBD01	TCRBD01-01	01				TCRBJ02-07*01	TCRBJ02	TCRBJ02-07	01				2	5	3	0	8	5	30	45	53	62	67	2	In	VDJ
NNNNCTCTGAAGATCCGGTCCACAAAGCTGGAGGACTCAGCCATGTACTTCTGTGCTACCGGGGGCAACGTCCTGACTTTCGGGGCC	CATGGNVLTF	1	3.405994550408719E-4	30	TCRBV02-01	TCRBV02	TCRBV02-01				01,03	TCRBD02-01*01	TCRBD02	TCRBD02-01	01				TCRBJ02-06*01	TCRBJ02	TCRBJ02-06	01				12	0	8	2	3	9	51	56	59	-1	65	1	In	VDJ
ACTCTGACAGTGACCAGTGCCCATCCTGAAGACAGCAGCTTCTACATCTGCAGTGCTAGAGATCCTGCGGTCCAGTACTTCGGCGCC	CSARDPAVQYF	2	6.811989100817438E-4	33	TCRBV20-01*01	TCRBV20	TCRBV20-01	01				TCRBD02-01	TCRBD02	TCRBD02-01				01,02	TCRBJ02-04*01	TCRBJ02	TCRBJ02-04	01				0	2	7	5	4	13	48	62	66	70	72	2	In	VDJ
ATCCAGCGCACAGAGCAGCGGGACTCAGCCATGTATCGCTGTGCTAGCAGCTTAAGCCCCGGGCGAGAGACCCAGTACTTCGGGCCA	CASSLSPGRETQYF	2	6.811989100817438E-4	42	TCRBV07	TCRBV07				TCRBV07-06,TCRBV07-07						TCRBD01,TCRBD02	TCRBD01-01,TCRBD02-01		TCRBJ02-05*01	TCRBJ02	TCRBJ02-05	01				2	1	8	0	6	4	39	54	60	64	65	2	In	VDJ
GCAGAGCTTGGGGACTCGGCCGTGTATCTCTGTGCCAGCAGCGAGGGGGAGGGGACTAATGTACAAGAGACCCAGTACTTCGGGCCA	CASSEGEGTNVQETQYF	1	3.405994550408719E-4	51	TCRBV11-03*01	TCRBV11	TCRBV11-03	01				TCRBD02-01	TCRBD02	TCRBD02-01				01,02	TCRBJ02-05*01	TCRBJ02	TCRBJ02-05	01				5	5	0	9	9	2	30	42	51	58	63	1	In	VDJ
ACCCTGCAGCCAGAAGACTCGGCCCTGTATCTCTGTGCCAGCAGCCAAGATAGGGATTGGGACACAGATACGCAGTATTTTGGCCCA	CASSQDRDWDTDTQYF	1	3.405994550408719E-4	48	TCRBV04-02*01	TCRBV04	TCRBV04-02	01								TCRBD01,TCRBD02	TCRBD01-01,TCRBD02-01		TCRBJ02-03*01	TCRBJ02	TCRBJ02-03	01				0	6	0	8	2	2	33	50	52	56	62	1	In	VDJ
ATCCAGCCCTCAGAACCCAGGGACTCAGCTGTGTACTTCTGTGCCAGCAGTCAACAGGGGTCCACCGGGGAGCTGTTTTTTGGAGAA	CASSQQGSTGELFF	1	3.405994550408719E-4	42	TCRBV12	TCRBV12				TCRBV12-03/12-04,TCRBV12-04		TCRBD01-01*01	TCRBD01	TCRBD01-01	01				TCRBJ02-02*01	TCRBJ02	TCRBJ02-02	01				5	2	3	2	2	4	39	51	53	60	62	1	In	VDJ
TGGAGCTGGAGGACTCGGCCCTGTATCTCTGTGCCAGCAGCCCGGGCCTCTGAAGGGTCCTATAATTCACCCCTCCACTTTGGGAAT		1	3.405994550408719E-4	52	TCRBV05-08*01	TCRBV05	TCRBV05-08	01								TCRBD01,TCRBD02	TCRBD01-01,TCRBD02-01		TCRBJ01-06*01	TCRBJ01	TCRBJ01-06	01				4	0	5	3	12	1	29	41	53	-1	57	1	Out	VDJ
CTTCACATCAATTCCCTGGAGCTTGGTGACTCTGCTGTGTATTTCTGTGCCAGCAGCCGGGACTCTCATCGCTACACCTTCGGTTCG	CASSRDSHRYTF	1	3.405994550408719E-4	36	TCRBV03-01/03-02*01	TCRBV03	TCRBV03-01/03-02	01				TCRBD02-01	TCRBD02	TCRBD02-01				01,02	TCRBJ01-02*01	TCRBJ01	TCRBJ01-02	01				4	6	0	10	0	9	45	-1	58	64	70	1	In	VDJ
CTGATCCTGGAGTCGCCCAGCCCCAACCAGACCTCTCTGTACTTCTGTGCCAGCAGTAGGGGTAAGGATGAGCAGTTCTTCGGGCCA	CASSRGKDEQFF	1	3.405994550408719E-4	36	TCRBV27-01*01	TCRBV27	TCRBV27-01	01				TCRBD01-01*01	TCRBD01	TCRBD01-01	01				TCRBJ02-01*01	TCRBJ02	TCRBJ02-01	01				5	5	5	2	0	8	45	-1	57	62	67	1	In	VDJ
CCCTGCAGCCAGAAGACTCGGCCCTGTATCTCTGCGCCAGCAGCCAGACTTGGGGCTAGCTCCTACAATGAGCAGTTCTTCGGGCCA		1	3.405994550408719E-4	49	TCRBV04-03*01	TCRBV04	TCRBV04-03	01				TCRBD01-01*01	TCRBD01	TCRBD01-01	01				TCRBJ02-01*01	TCRBJ02	TCRBJ02-01	01				3	3	7	0	5	0	32	46	51	56	59	1	Out	VDJ
AACGCCTTGTTGCTGGGGGACTCGGCCCTCTATCTCTGTGCCAGCAGCCCCCTGACTAGGTCATACAATGAGCAGTTCTTCGGGCCA	CASSPLTRSYNEQFF	1	3.405994550408719E-4	45	TCRBV05-06*01	TCRBV05	TCRBV05-06	01				TCRBD02-01	TCRBD02	TCRBD02-01				01,02	TCRBJ02-01*01	TCRBJ02	TCRBJ02-01	01				4	4	2	8	5	4	36	48	53	59	63	1	In	VDJ
CACACCCTGCAGCCAGAAGACTCGGCCCTGTATCTCTGCGCCAGCAGCCAAGATGGGTTAGGTGGAGATACGCAGTATTTTGGCCCA	CASSQDGLGGDTQYF	2	6.811989100817438E-4	45	TCRBV04-03*01	TCRBV04	TCRBV04-03	01								TCRBD01,TCRBD02	TCRBD01-01,TCRBD02-01		TCRBJ02-03*01	TCRBJ02	TCRBJ02-03	01				0	8	0	9	1	5	36	53	54	57	65	2	In	VDJ
AGTTCTAAGAAGCTCCTTCTCAGTGACTCTGGCTTCTATCTCTGTGCCTGGAGTACTGACAGAAACACTGAAGCTTTCTTTGGACAA	CAWSTDRNTEAFF	1	3.405994550408719E-4	39	TCRBV30-01*01	TCRBV30	TCRBV30-01	01				TCRBD01-01*01	TCRBD01	TCRBD01-01	01				TCRBJ01-01*01	TCRBJ01	TCRBJ01-01	01				2	1	2	5	3	2	42	54	57	62	63	1	In	VDJ
GTCTGCCATCCCCAACCAGACAGCTCTTTACTTCTGTGCCACCAGTGATTCTGGGGACAGGGATCTGAAAAACTGTTTTTTGGCAGT		2	6.811989100817438E-4	47	TCRBV24-01*01	TCRBV24	TCRBV24-01	01				TCRBD01-01*01	TCRBD01	TCRBD01-01	01				TCRBJ01-04*01	TCRBJ01	TCRBJ01-04	01				2	3	0	3	3	7	34	50	53	62	65	2	Out	VDJ
AACGCCTTGTTGCTGGGGGACTCGGCCCTCTATCTCTGTGCCAGCAGCGTACGACAGATTCGCAATCAGCCCCAGCATTTTGGTGAT	CASSVRQIRNQPQHF	1	3.405994550408719E-4	45	TCRBV05-06*01	TCRBV05	TCRBV05-06	01				TCRBD01-01*01	TCRBD01	TCRBD01-01	01				TCRBJ01-05*01	TCRBJ01	TCRBJ01-05	01				4	4	2	5	4	2	36	48	52	57	61	1	In	VDJ
TTGGAGATCCAGTCCACGGAGTCAGGGGACACAGCACTGTATTTCTGTGCCAGCAGCATCCGACAGAATGGCTACACCTTCGGTTCG	CASSIRQNGYTF	1	3.405994550408719E-4	36	TCRBV21-01*01	TCRBV21	TCRBV21-01	01				TCRBD01-01*01	TCRBD01	TCRBD01-01	01				TCRBJ01-02*01	TCRBJ01	TCRBJ01-02	01				4	1	2	5	3	6	45	58	61	66	67	1	In	VDJ
AGCACCTTGGAGCTGGGGGACTCGGCCCTTTATCTTTGCGCCAGCAGCTAGAACTTACGTGAGGGTTACGAGCAGTACTTCGGGCCG	CASS*NLREGYEQYF	1	3.405994550408719E-4	45	TCRBV05-01*01	TCRBV05	TCRBV05-01	01				TCRBD02-01*02	TCRBD02	TCRBD02-01	02				TCRBJ02-07*01	TCRBJ02	TCRBJ02-07	01				3	1	11	0	11	4	36	49	60	65	66	1	Stop	VDJ
CAGCCTGCAGAGCTTGGGGACTCGGCCATGTATCTCTGTGCCAGCAGCCGCCGGGGCGGGTTCGGTGGTCAGCAGTACTTCGGGCCG	CASSRRGGFGGQQYF	1	3.405994550408719E-4	45	TCRBV11-01*01	TCRBV11	TCRBV11-01	01								TCRBD01,TCRBD02	TCRBD01-01,TCRBD02-01		TCRBJ02-07*01	TCRBJ02	TCRBJ02-07	01				5	13	7	0	4	8	36	48	52	57	70	1	In	VDJ
CAGGTAGTGCGAGGAGATTCGGCAGCTTATTTCTGTGCCAGCTCACCACTAACCGGAAGTGGGGCCAACGTCCTGACTTTCGGGGCC	CASSPLTGSGANVLTF	1	3.405994550408719E-4	48	TCRBV18-01*01	TCRBV18	TCRBV18-01	01								TCRBD01,TCRBD02	TCRBD01-01,TCRBD02-01		TCRBJ02-06*01	TCRBJ02	TCRBJ02-06	01				1	2	1	8	5	3	33	49	54	57	59	1	In	VDJ
CACGGAGTCAGGGGACACAGCACTGTATTTCTGTGCCAGCAGCAAAGGGGTCAGGGTGGGCCCTACAATAAGCAGTTCTTCGGGCCA		1	3.405994550408719E-4	50	TCRBV21-01*01	TCRBV21	TCRBV21-01	01				TCRBD01-01*01	TCRBD01	TCRBD01-01	01				TCRBJ02-01*01	TCRBJ02	TCRBJ02-01	01				1	14	4	3	4	11	31	47	51	56	70	1	Out	VDJ
ACCAGTGCCCATCCTGAAGACAGCAGCTTCTACATCTGCAGTGCTAGAGATCCAAGCGGGAGAGGAGAGACCCAGTACTTCGGGCCA	CSARDPSGRGETQYF	1	3.405994550408719E-4	45	TCRBV20	TCRBV20				TCRBV20-01,TCRBV20-or09_02		TCRBD02-01*02	TCRBD02	TCRBD02-01	02				TCRBJ02-05*01	TCRBJ02	TCRBJ02-05	01				0	3	6	2	4	4	36	50	54	62	65	1	In	VDJ
ACCCTGCAGCCAGAAGACTCGGCCCTGTATCTCTGCGCCAGCAGCCAGATTTCAGCGGGAGGGTCGGATACGCAGTATTTTGGCCCA	CASSQISAGGSDTQYF	1	3.405994550408719E-4	48	TCRBV04-03*01	TCRBV04	TCRBV04-03	01				TCRBD02-01*02	TCRBD02	TCRBD02-01	02				TCRBJ02-03*01	TCRBJ02	TCRBJ02-03	01				3	3	6	0	6	6	33	47	53	63	66	1	In	VDJ
GCCCTGCAGCCAGAAGACTCAGCCCTGTATCTCTGCGCCAGCAGCCAAGATACTAGCGGGACTTCCGGGGAGCTGTTTTTTGGAGAA	CASSQDTSGTSGELFF	1	3.405994550408719E-4	48	TCRBV04-01*01	TCRBV04	TCRBV04-01	01				TCRBD02-01*02	TCRBD02	TCRBD02-01	02				TCRBJ02-02*01	TCRBJ02	TCRBJ02-02	01				0	3	3	3	1	6	33	50	51	61	64	1	In	VDJ
ATTCTGGAGTCCGCCAGCACCAACCAGACATCTATGTACCTCTGTGCCAGCAGCGCCAGGGGTAGTACTGAAGCTTTCTTTGGACAA	CASSARGSTEAFF	1	3.405994550408719E-4	39	TCRBV28-01*01	TCRBV28	TCRBV28-01	01				TCRBD01-01*01	TCRBD01	TCRBD01-01	01				TCRBJ01-01*01	TCRBJ01	TCRBJ01-01	01				6	4	4	2	3	5	42	53	56	62	66	1	In	VDJ
CTGGAGTCCGCCAGCACCAACCAGACATCTATGTACCTCTGTGCCAGCACCTGGGCTGGACAGGTCTATGGCTACACCTTCGGTTCG	CASTWAGQVYGYTF	2	6.811989100817438E-4	42	TCRBV28-01*01	TCRBV28	TCRBV28-01	01				TCRBD01-01*01	TCRBD01	TCRBD01-01	01				TCRBJ01-02*01	TCRBJ01	TCRBJ01-02	01				7	1	1	4	8	4	39	49	57	64	65	2	In	VDJ
AAGATCCAGCGCACAGAGCAGGAGGACTCGGCCGTGTATCTCTGTGCCAGCAGCTTAATGAGGACACATGGCTACACCTTCGGTTCG	CASSLMRTHGYTF	1	3.405994550408719E-4	39	TCRBV07-02	TCRBV07	TCRBV07-02				01,02	TCRBD01-01*01	TCRBD01	TCRBD01-01	01				TCRBJ01-02*01	TCRBJ01	TCRBJ01-02	01				2	1	1	6	4	6	42	57	61	66	67	1	In	VDJ
TGAAGGTGCAGCCTGCAGAACTGGAGGATTCTGGAGTTTATTTCTGTGCCAGCAGTCCAGGGGGCGGACGAGCAGTACTTCGGGCCG		2	6.811989100817438E-4	37	TCRBV14-01*01	TCRBV14	TCRBV14-01	01				TCRBD01-01*01	TCRBD01	TCRBD01-01	01				TCRBJ02-07*01	TCRBJ02	TCRBJ02-07	01				6	2	4	0	2	5	44	55	57	65	67	2	Out	VDJ
CTGGAGGACTCAGCCATGTACTTCTGTGCCAGCAGTGTAGTTGGGCGGACAGGGGGACTAGCTGGAAACACCATATATTTTGGAGAG	CASSVVGRTGGLAGNTIYF	1	3.405994550408719E-4	57	TCRBV02-01	TCRBV02	TCRBV02-01				01,03	TCRBD01-01*01	TCRBD01	TCRBD01-01	01				TCRBJ01-03*01	TCRBJ01	TCRBJ01-03	01				4	5	1	1	9	2	24	37	46	56	61	1	In	VDJ
AGCGCACAGAGCAGGGGGACTCAGCTGTGTATCTCTGTGCCAGCAGCGCCGTTCCAAAGTCGGGCCAACGTCCTGACTTTCGGGGCC		1	3.405994550408719E-4	46	TCRBV07-04	TCRBV07	TCRBV07-04				01,02					TCRBD01,TCRBD02	TCRBD01-01,TCRBD02-01		TCRBJ02-06*01	TCRBJ02	TCRBJ02-06	01				5	5	4	6	7	5	35	47	54	56	61	1	Out	VDJ
CACGGAGTCAGGGGACACAGCACTGTATTTCTGTGCCAGCAGCAAAGGGGTCAGGGTGGGCCCTACAATGAGCAGTTCTTCGGGCCA		2	6.811989100817438E-4	50	TCRBV21-01*01	TCRBV21	TCRBV21-01	01				TCRBD01-01*01	TCRBD01	TCRBD01-01	01				TCRBJ02-01*01	TCRBJ02	TCRBJ02-01	01				1	5	4	3	4	2	31	47	51	56	61	2	Out	VDJ
CCAGAAGACTCAGCCCTGTATCTCTGCGCCAGCAGACGGACCGGGACTAGCGGGAGAAAGAGGGGGGAGACCCAGTACTTCGGGCCA	CASRRTGTSGRKRGETQYF	2	6.811989100817438E-4	57	TCRBV04-01*01	TCRBV04	TCRBV04-01	01				TCRBD02-01*02	TCRBD02	TCRBD02-01	02				TCRBJ02-05*01	TCRBJ02	TCRBJ02-05	01				6	10	0	2	7	5	24	35	42	56	66	2	In	VDJ
ATCCAGCGCACAGAGCAGGAGGACTCGGCCGTGTATCTCTGTGCCAGCAGCGTAAGCCCACTCACCGGGGAGCTGTTTTTTGGAGAA	CASSVSPLTGELFF	1	3.405994550408719E-4	42	TCRBV07-02	TCRBV07	TCRBV07-02				01,02	TCRBD02-01	TCRBD02	TCRBD02-01				01,02	TCRBJ02-02*01	TCRBJ02	TCRBJ02-02	01				5	0	3	10	8	4	39	51	59	-1	62	1	In	VDJ
GTGAACGCCTTGTTGCTGGGGGACTCGGCCCTCTATCTCTGTGCCAGCAGCTTATCTCGAGGGGCCACTGAAGCTTTCTTTGGACAA	CASSLSRGATEAFF	1	3.405994550408719E-4	42	TCRBV05-06*01	TCRBV05	TCRBV05-06	01								TCRBD01,TCRBD02	TCRBD01-01,TCRBD02-01		TCRBJ01-01*01	TCRBJ01	TCRBJ01-01	01				2	1	5	2	6	4	39	53	59	64	65	1	In	VDJ
AGTGCCTTGGAGCTGGGGGACTCGGCCCTGTATCTCTGTGCCAGAAGCCCTGTCCCGGGACAACACACTGAAGCTTTCTTTGGACAA	CARSPVPGQHTEAFF	1	3.405994550408719E-4	45	TCRBV05-03	TCRBV05	TCRBV05-03				01,02	TCRBD01-01*01	TCRBD01	TCRBD01-01	01				TCRBJ01-01*01	TCRBJ01	TCRBJ01-01	01				4	2	0	6	8	3	36	48	56	62	64	1	In	VDJ
AACGCCTTGTTGCTGGGGGACTCGGCCCTCTATCTCTGTGCCAGCAGCTTACGGGGCCCGACGATCTCTGGCTACACCTTCGGTTCG	CASSLRGPTISGYTF	1	3.405994550408719E-4	45	TCRBV05-06*01	TCRBV05	TCRBV05-06	01								TCRBD01,TCRBD02	TCRBD01-01,TCRBD02-01		TCRBJ01-02*01	TCRBJ01	TCRBJ01-02	01				2	11	7	0	2	7	36	50	52	57	68	1	In	VDJ
CCTGACCTTGTCCACTCTGACAGTGACCAGTGCCCATCCTGAAGACAGCAGCCCGCTACGGATAACTATGGCTACACCTTCGGTTCG		1	3.405994550408719E-4	20	TCRBV20-01	TCRBV20	TCRBV20-01				01,04					TCRBD01,TCRBD02	TCRBD01-01,TCRBD02-01		TCRBJ01-02*01	TCRBJ01	TCRBJ01-02	01				23	0	1	8	7	1	61	52	59	-1	62	1	Out	VDJ
NTGTCGGCTGCTCCCTCCCAGACATCTGTGTACTTCTGTGCCAGCAGCCCCAGGACTCCACCCGGGGGTGAGCAGTACTTCGGGCCG	CASSPRTPPGGEQYF	2	6.811989100817438E-4	45	TCRBV06-05*01	TCRBV06	TCRBV06-05	01				TCRBD02-01*01	TCRBD02	TCRBD02-01	01				TCRBJ02-07*01	TCRBJ02	TCRBJ02-07	01				6	1	8	2	15	7	36	47	62	68	69	2	In	VDJ
CACGCCCTGCAGCCAGAAGACTCAGCCCTGTATCTCTGCGCCAGCAGCTACACTAGCGGGAGCTCCTACGAGCAGTACTTCGGGCCG	CASSYTSGSSYEQYF	1	3.405994550408719E-4	45	TCRBV04-01*01	TCRBV04	TCRBV04-01	01				TCRBD02-01*02	TCRBD02	TCRBD02-01	02				TCRBJ02-07*01	TCRBJ02	TCRBJ02-07	01				5	0	3	2	3	0	36	48	51	-1	62	1	In	VDJ
CCTGCAGAGCTTGGGGACTCGGCCGTGTATCTCTGTGCCAGCAGCTTAGAGAAGATGGGGGAGAACTACGAGCAGTACTTCGGGCCG	CASSLEKMGENYEQYF	2	6.811989100817438E-4	48	TCRBV11-03*01	TCRBV11	TCRBV11-03	01								TCRBD01,TCRBD02	TCRBD01-01,TCRBD02-01		TCRBJ02-07*01	TCRBJ02	TCRBJ02-07	01				0	4	6	1	6	3	33	50	56	61	65	2	In	VDJ
AGCTCTCTGGAGCTGGGGGACTCAGCTTTGTATTTCTGTGCCAGCAGCTGAGACTAGCGGAGAACCAACGAGCAGTACTTCGGGCCG	CASS*D*RRTNEQYF	1	3.405994550408719E-4	45	TCRBV09-01*01	TCRBV09	TCRBV09-01	01				TCRBD02-01	TCRBD02	TCRBD02-01				01,02	TCRBJ02-07*01	TCRBJ02	TCRBJ02-07	01				4	7	2	5	3	5	36	48	51	60	67	1	Stop	VDJ
TGCAGAGCTTGGGGACTCGGCCGTGTATCTCTGTGCCAGCAGCTTAGATGACTAGCGGGAGAGGGTAATGAGCAGTTCTTCGGGCCA		2	6.811989100817438E-4	50	TCRBV11-03*01	TCRBV11	TCRBV11-03	01				TCRBD02-01*02	TCRBD02	TCRBD02-01	02				TCRBJ02-01*01	TCRBJ02	TCRBJ02-01	01				0	5	2	2	1	7	31	48	49	61	66	2	Out	VDJ
GTGACATCGGCCCAAAAGAACCCGACAGCTTTCTATCTCTGTGCCAGTAGGGGACAGGGCTGGGCCAATGAGCAGTTCTTCGGGCCA	CASRGQGWANEQFF	1	3.405994550408719E-4	42	TCRBV19-01*01	TCRBV19	TCRBV19-01	01				TCRBD01-01*01	TCRBD01	TCRBD01-01	01				TCRBJ02-01*01	TCRBJ02	TCRBJ02-01	01				6	6	0	3	0	6	39	-1	50	59	65	1	In	VDJ
TGAGCCCTGAAGACAGCAGCATATATCTCTGCAGCGTTGAGGACAGGGTGGCTAGCGGGAGGGTACAATGAGCAGTTCTTCGGGCCA		1	3.405994550408719E-4	52	TCRBV29-01	TCRBV29	TCRBV29-01				01,02	TCRBD02-01*02	TCRBD02	TCRBD02-01	02				TCRBJ02-01*01	TCRBJ02	TCRBJ02-01	01				3	0	4	0	11	4	29	40	51	-1	63	1	Out	VDJ
TGACCAGTGCCCATCCTGAAGACAGCAGCTTCTACATCTGCAGTGCTAGAACCCTAGCGGTTCTACAATGAGCAGTTCTTCGGGCCA		1	3.405994550408719E-4	43	TCRBV20	TCRBV20				TCRBV20-01,TCRBV20-or09_02		TCRBD02-01	TCRBD02	TCRBD02-01				01,02	TCRBJ02-01*01	TCRBJ02	TCRBJ02-01	01				2	2	4	5	3	3	38	50	53	60	62	1	Out	VDJ
TACCCGCTCCCAGACATCTGTGTATTTCTGCGCCAGCAGTGGGTGGGACTACCTCGATATTCCTACAATGAGCAGTTCTTCGGGCCA		1	3.405994550408719E-4	53	TCRBV10-02*01	TCRBV10	TCRBV10-02	01				TCRBD02-01	TCRBD02	TCRBD02-01				01,02	TCRBJ02-01*01	TCRBJ02	TCRBJ02-01	01				4	9	0	9	3	1	28	41	44	51	60	1	Out	VDJ
TCGCCCAGCCCCAACCAGACCTCTCTGTACTTCTGTGCCAGCAGCCATACTCGGGTAGCGGGAGGGGAGACCCAGTACTTCGGGCCA	CASSHTRVAGGETQYF	1	3.405994550408719E-4	48	TCRBV27-01*01	TCRBV27	TCRBV27-01	01				TCRBD02-01*02	TCRBD02	TCRBD02-01	02				TCRBJ02-05*01	TCRBJ02	TCRBJ02-05	01				6	0	5	0	11	5	33	44	55	-1	66	1	In	VDJ
AATGTGAACGCCTTGTTGCTGGGGGACTCGGCCCTGTATCTCTGTGCCAGCAGCTTGTGGAGGACAGATACGCAGTATTTTGGCCCA	CASSLWRTDTQYF	1	3.405994550408719E-4	39	TCRBV05-05*01	TCRBV05	TCRBV05-05	01				TCRBD02-01*02	TCRBD02	TCRBD02-01	02				TCRBJ02-03*01	TCRBJ02	TCRBJ02-03	01				1	0	10	1	1	3	42	57	58	-1	63	1	In	VDJ
GTGAGCACCTTGGAGCTGGGGGACTCGGCCCTTTATCTTTGCGCCAGCAGCTTGGACAGGGGCACAGATACGCAGTATTTTGGCCCA	CASSLDRGTDTQYF	1	3.405994550408719E-4	42	TCRBV05-01*01	TCRBV05	TCRBV05-01	01				TCRBD01-01*01	TCRBD01	TCRBD01-01	01				TCRBJ02-03*01	TCRBJ02	TCRBJ02-03	01				0	0	3	3	0	1	39	-1	55	-1	61	1	In	VDJ
GCAGAGCTTGGGGACTCGGCCGTGTATCTCTGTGCCAGCACTCTCCAGGGACAGGCCGCGAACACCGGGGAGCTGTTTTTTGGAGAA	CASTLQGQAANTGELFF	1	3.405994550408719E-4	51	TCRBV11-03*01	TCRBV11	TCRBV11-03	01				TCRBD01-01*01	TCRBD01	TCRBD01-01	01				TCRBJ02-02*01	TCRBJ02	TCRBJ02-02	01				7	3	0	4	7	0	30	40	47	55	58	1	In	VDJ
GGGGACTCAGCCCTGTACTTCTGTGCCAGCAGCTTAGAGGCAGCAAGAGTGTCAAGGACGATGAACACTGAAGCTTTCTTTGGACAA	CASSLEAARVSRTMNTEAFF	2	6.811989100817438E-4	60	TCRBV13-01*01	TCRBV13	TCRBV13-01	01								TCRBD01,TCRBD02	TCRBD01-01,TCRBD02-01		TCRBJ01-01*01	TCRBJ01	TCRBJ01-01	01				1	2	1	7	18	0	21	37	55	59	61	2	In	VDJ
ATCCGGTCCACAAAGCTGGAGGACTCAGCCATGTACTTCTGTGCCAGCTCGGGACAGGGGTCGAACACTGAAGCTTTCTTTGGACAA	CASSGQGSNTEAFF	1	3.405994550408719E-4	42	TCRBV02-01	TCRBV02	TCRBV02-01				01,03	TCRBD01-01*01	TCRBD01	TCRBD01-01	01				TCRBJ01-01*01	TCRBJ01	TCRBJ01-01	01				8	2	0	2	2	1	39	48	50	60	62	1	In	VDJ
CACACCCTGCAGCCAGAAGACTCGGCCCTGTATCTCTGCGCCAGCAGCCAAGATACAGGGGGATTGTATGGCTACACCTTCGGTTCG	CASSQDTGGLYGYTF	1	3.405994550408719E-4	45	TCRBV04-03*01	TCRBV04	TCRBV04-03	01				TCRBD01-01*01	TCRBD01	TCRBD01-01	01				TCRBJ01-02*01	TCRBJ01	TCRBJ01-02	01				0	4	3	1	1	5	36	53	54	62	66	1	In	VDJ
CACATCAATTCCCTGGAGCTTGGTGACTCTGCTGTGTATTTCTGTGCCAGCAGCCCCAACGCCATCTATGGCTACACCTTCGGTTCG	CASSPNAIYGYTF	1	3.405994550408719E-4	39	TCRBV03-01/03-02*01	TCRBV03	TCRBV03-01/03-02	01								TCRBD01,TCRBD02	TCRBD01-01,TCRBD02-01		TCRBJ01-02*01	TCRBJ01	TCRBJ01-02	01				4	5	3	7	3	4	42	55	58	60	65	1	In	VDJ
AAGATCCGGTCCACAAAGCTGGAGGACTCAGCCATGTACTTCTGTGCCAGCAGTGAACGGGTATTCTACGAGCAGTACTTCGGGCCG	CASSERVFYEQYF	1	3.405994550408719E-4	39	TCRBV02-01	TCRBV02	TCRBV02-01				01,03	TCRBD02-01	TCRBD02	TCRBD02-01				01,02	TCRBJ02-07*01	TCRBJ02	TCRBJ02-07	01				2	4	8	4	0	3	42	-1	57	61	65	1	In	VDJ
CTAAACCTGAGCTCTCTGGAGCTGGGGGACTCAGCTTTGTATTTCTGTGCCAGCAGCGCCTACGATGCCATTCAGTACTTCGGCGCC	CASSAYDAIQYF	2	6.811989100817438E-4	36	TCRBV09-01*01	TCRBV09	TCRBV09-01	01				TCRBD02-01	TCRBD02	TCRBD02-01				01,02	TCRBJ02-04*01	TCRBJ02	TCRBJ02-04	01				3	6	4	9	1	9	45	58	59	62	68	2	In	VDJ
ATCCTGAGTTCTAAGAAGCTCCTTCTCAGTGACTCTGGCTTCTATCTCTGTGCCTGGGGGGGGACAGGGGCATTCTATTTTGGCCCA	CAWGGTGAFYF	1	3.405994550408719E-4	33	TCRBV30-01*05	TCRBV30	TCRBV30-01	05				TCRBD01-01*01	TCRBD01	TCRBD01-01	01				TCRBJ02-03*01	TCRBJ02	TCRBJ02-03	01				3	5	0	2	1	15	48	59	60	70	75	1	In	VDJ
TGCTGCCTCCTCCCAGACATCTGTATATTTCTGCGCCAGCCCCCAGGGCCCAGGGAGGGCGTAAACACTGAAGCTTTCTTTGGACAA		1	3.405994550408719E-4	50	TCRBV10-01	TCRBV10	TCRBV10-01				01,03	TCRBD02-01*02	TCRBD02	TCRBD02-01	02				TCRBJ01-01*01	TCRBJ01	TCRBJ01-01	01				8	4	9	0	12	2	31	40	52	59	63	1	Out	VDJ
CTGGAGTCCGCTACCAGCTCCCAGACATCTGTGTACTTCTGTGCCATCAGTGATCTCAGTACTAACGAAAAACTGTTTTTTGGCAGT	CAISDLSTNEKLFF	1	3.405994550408719E-4	42	TCRBV10-03*01	TCRBV10	TCRBV10-03	01				TCRBD02-01	TCRBD02	TCRBD02-01				01,02	TCRBJ01-04*01	TCRBJ01	TCRBJ01-04	01				3	2	3	9	7	8	39	53	60	64	66	1	In	VDJ
GCTCCCTCCCAGACATCTGTGTACTTCTGTGCCAGCAGCCGACAGGGAGAGTGGGCCTATAGCAATCAGCCCCAGCATTTTGGTGAT	CASSRQGEWAYSNQPQHF	1	3.405994550408719E-4	54	TCRBV06-06*04	TCRBV06	TCRBV06-06	04								TCRBD01,TCRBD02	TCRBD01-01,TCRBD02-01		TCRBJ01-05*01	TCRBJ01	TCRBJ01-05	01				2	12	4	3	0	0	27	-1	42	47	59	1	In	VDJ
ACTGTGAGCAACATGAGCCCTGAAGACAGCAGCATATATCTCTGCAGCGCCGAGGACAGAAAAAACTATGGCTACACCTTCGGTTCG	CSAEDRKNYGYTF	1	3.405994550408719E-4	39	TCRBV29-01*03	TCRBV29	TCRBV29-01	03				TCRBD01-01*01	TCRBD01	TCRBD01-01	01				TCRBJ01-02*01	TCRBJ01	TCRBJ01-02	01				6	4	1	5	3	2	42	50	53	59	63	1	In	VDJ
CTGACAGTGACCAGTGCCCATCCTGAAGACAGCAGCTTCTACATCTGCAGTGCTCGGGACAGAGCCTGGGGCTACACCTTCGGTTCG	CSARDRAWGYTF	1	3.405994550408719E-4	36	TCRBV20	TCRBV20				TCRBV20-01,TCRBV20-or09_02		TCRBD01-01*01	TCRBD01	TCRBD01-01	01				TCRBJ01-02*01	TCRBJ01	TCRBJ01-02	01				5	7	0	5	1	8	45	54	55	62	69	1	In	VDJ
CTCCTTCTCAGTGACTCTGGCTTCTATCTCTGTGCCTGGAGCACCTCGGGACTAGCGGGAGTGGGTAATGAGCAGTTCTTCGGGCCA	CAWSTSGLAGVGNEQFF	1	3.405994550408719E-4	51	TCRBV30-01*01	TCRBV30	TCRBV30-01	01				TCRBD02-01*02	TCRBD02	TCRBD02-01	02				TCRBJ02-01*01	TCRBJ02	TCRBJ02-01	01				3	5	0	2	6	7	30	41	47	61	66	1	In	VDJ
AATTCCCTGGAGCTTGGTGACTCTGCTGTGTATTTCTGTGCCAGCAGCCAAGCCGGGACTCCCTACAATGAGCAGTTCTTCGGGCCA	CASSQAGTPYNEQFF	1	3.405994550408719E-4	45	TCRBV03-01/03-02*01	TCRBV03	TCRBV03-01/03-02	01				TCRBD02-01	TCRBD02	TCRBD02-01				01,02	TCRBJ02-01*01	TCRBJ02	TCRBJ02-01	01				1	1	0	10	2	2	36	52	54	60	61	1	In	VDJ
AGCAACATGAGCCCTGAAGACAGCAGCATATATCTCTGCAGCGTCGCCGAGGGAGGCTCTAGCACAGATACGCAGTATTTTGGCCCA	CSVAEGGSSTDTQYF	1	3.405994550408719E-4	45	TCRBV29-01	TCRBV29	TCRBV29-01				01,02	TCRBD02-01*02	TCRBD02	TCRBD02-01	02				TCRBJ02-03*01	TCRBJ02	TCRBJ02-03	01				6	4	9	1	6	0	36	44	50	56	60	1	In	VDJ
AGCACCTTGGAGCTGGGGGACTCGGCCCTTTATCTTTGCGCCAGCAGCTTGGCCTCACAGACCACAGATACGCAGTATTTTGGCCCA	CASSLASQTTDTQYF	1	3.405994550408719E-4	45	TCRBV05-01*01	TCRBV05	TCRBV05-01	01				TCRBD01-01*01	TCRBD01	TCRBD01-01	01				TCRBJ02-03*01	TCRBJ02	TCRBJ02-03	01				0	2	3	5	4	2	36	52	56	60	62	1	In	VDJ
TGGAGCTGGGGGACTCAGCTTTGTATTTCTGTGCCAGCGTGCGCCGCGGGACAGGGGGATTTTCATCAGCCCCAGCATTTTGGTGAT		2	6.811989100817438E-4	52	TCRBV09-01*01	TCRBV09	TCRBV09-01	01				TCRBD01-01*01	TCRBD01	TCRBD01-01	01				TCRBJ01-05*01	TCRBJ01	TCRBJ01-05	01				7	6	0	1	9	5	29	38	47	58	64	2	Out	VDJ
CTGCAGCCAGAAGACTCAGCCCTGTATCTCTGCGCCAGCAGCCAAGGAGCTCTAGTGAGAAGCAACTATGGCTACACCTTCGGTTCG	CASSQGALVRSNYGYTF	1	3.405994550408719E-4	51	TCRBV04-01*01	TCRBV04	TCRBV04-01	01				TCRBD02-01	TCRBD02	TCRBD02-01				01,02	TCRBJ01-02*01	TCRBJ01	TCRBJ01-02	01				1	8	4	8	5	2	30	46	51	55	63	1	In	VDJ
CAGCCTGCAGAACTGGAGGATTCTGGAGTTTATTTCTGTGCCAGCAGCCAAGTGACTGGGGGACCGGGTGAGCAGTACTTCGGGCCG	CASSQVTGGPGEQYF	1	3.405994550408719E-4	45	TCRBV14-01*01	TCRBV14	TCRBV14-01	01								TCRBD01,TCRBD02	TCRBD01-01,TCRBD02-01		TCRBJ02-07*01	TCRBJ02	TCRBJ02-07	01				1	5	0	7	7	7	36	52	59	64	69	1	In	VDJ
CTCACTCTGGAGTCAGCTACCCGCTCCCAGACATCTGTGTATTTCTGCGCCAGCAGTGTAGGGGTCTACGAGCAGTACTTCGGGCCG	CASSVGVYEQYF	2	6.811989100817438E-4	36	TCRBV10-02*01	TCRBV10	TCRBV10-02	01				TCRBD01-01*01	TCRBD01	TCRBD01-01	01				TCRBJ02-07*01	TCRBJ02	TCRBJ02-07	01				4	1	5	2	1	3	45	58	59	64	65	2	In	VDJ
GTGAGCACCTTGGAGCTGGGGGACTCGGCCCTTTATCTTTGCGCCAGCAGCTTGGGGAGTAGATTATACGAGCAGTACTTCGGGCCG	CASSLGSRLYEQYF	1	3.405994550408719E-4	42	TCRBV05-01*01	TCRBV05	TCRBV05-01	01				TCRBD02-01*02	TCRBD02	TCRBD02-01	02				TCRBJ02-07*01	TCRBJ02	TCRBJ02-07	01				0	7	10	2	0	4	39	-1	55	59	66	1	In	VDJ
CCTGATCCTGGAGTCGCCCAGCCCCAACCAGACCTCTCTGTACTTCTGTGCCAGCAGTCTTAATACAATGAGCAGTTCTTCGGGCCA		1	3.405994550408719E-4	35	TCRBV27-01*01	TCRBV27	TCRBV27-01	01				TCRBD02-01	TCRBD02	TCRBD02-01				01,02	TCRBJ02-01*01	TCRBJ02	TCRBJ02-01	01				5	3	4	10	0	4	46	-1	58	60	63	1	Out	VDJ
CACTCTGACAGTGACCAGTGCCCATCCTGAAGACAGCAGCTTCTACATCTGCAGTGGTCCAATCAAGAGACCCAGTACTTCGGGCCA		1	3.405994550408719E-4	32	TCRBV20-01	TCRBV20	TCRBV20-01				01,04	TCRBD01-01*01	TCRBD01	TCRBD01-01	01				TCRBJ02-05*01	TCRBJ02	TCRBJ02-05	01				7	2	4	6	3	2	49	56	59	61	63	1	Out	VDJ
ATCCAGCCTGCAGAGCTTGGGGACTCGGCCGTGTATCTCTGTGCCAGCAGCGCCCGACAGCTCCAAGAGACCCAGTACTTCGGGCCA	CASSARQLQETQYF	1	3.405994550408719E-4	42	TCRBV11-03*01	TCRBV11	TCRBV11-03	01				TCRBD01-01*01	TCRBD01	TCRBD01-01	01				TCRBJ02-05*01	TCRBJ02	TCRBJ02-05	01				5	2	2	5	4	1	39	51	55	60	62	1	In	VDJ
GTGACCAGTGCCCATCCTGAAGACAGCAGCTTCTACATCTGCAGTGCTAGGGAGGGATCGGCGAGCACTGAAGCTTTCTTTGGACAA	CSAREGSASTEAFF	3	0.0010217983651226157	42	TCRBV20	TCRBV20				TCRBV20-01,TCRBV20-or09_02		TCRBD02-01*02	TCRBD02	TCRBD02-01	02				TCRBJ01-01*01	TCRBJ01	TCRBJ01-01	01				3	9	10	0	0	4	39	-1	50	56	65	3	In	VDJ
GAACCCAGGGACTCAGCTGTGTACTTCTGTGCCAGCAGCAGACTCAGACAGGGGGTGGCCATGAACACTGAAGCTTTCTTTGGACAA	CASSRLRQGVAMNTEAFF	1	3.405994550408719E-4	54	TCRBV12	TCRBV12				TCRBV12-03/12-04,TCRBV12-04		TCRBD01-01*01	TCRBD01	TCRBD01-01	01				TCRBJ01-01*01	TCRBJ01	TCRBJ01-01	01				6	6	2	1	8	0	27	38	46	55	61	1	In	VDJ
ATCCGGTCCACAAAGCTGGAGGACTCAGCCATGTACTTCTGTGCCAGCATTCCACAGGGAACGTCGGGTGGCTACACCTTCGGTTCG	CASIPQGTSGGYTF	1	3.405994550408719E-4	42	TCRBV02-01	TCRBV02	TCRBV02-01				01,03	TCRBD01-01*01	TCRBD01	TCRBD01-01	01				TCRBJ01-02*01	TCRBJ01	TCRBJ01-02	01				7	9	3	3	4	7	39	49	53	59	68	1	In	VDJ
CTGATTCTGGAGTCCGCCAGCACCAACCAGACATCTATGTACCTCTGTGCCGGGTGGGACAGGCACTATGGCTACACCTTCGGTTCG	CAGWDRHYGYTF	1	3.405994550408719E-4	36	TCRBV28-01*01	TCRBV28	TCRBV28-01	01				TCRBD01-01*01	TCRBD01	TCRBD01-01	01				TCRBJ01-02*01	TCRBJ01	TCRBJ01-02	01				11	1	0	4	4	3	45	51	55	63	64	1	In	VDJ
CTTGACATCCGCTCACCAGGCCTGGGGGACGCAGCCATGTACCTGTGTGCCACCAGCAGAGATATGGCAGAGAGATACTTCGGGCCG	CATSRDMAERYF	1	3.405994550408719E-4	36	TCRBV15-01*02	TCRBV15	TCRBV15-01	02								TCRBD01,TCRBD02	TCRBD01-01,TCRBD02-01		TCRBJ02-07*01	TCRBJ02	TCRBJ02-07	01				0	5	4	5	5	13	45	62	67	70	75	1	In	VDJ
GAGCAGGAGGACTCGGCCGTGTATCTCTGTGCCAGCAGCCAGCCCCCCGGGACTAGCGGGATCCAAGAGACCCAGTACTTCGGGCCA	CASSQPPGTSGIQETQYF	1	3.405994550408719E-4	54	TCRBV07-02	TCRBV07	TCRBV07-02				01,02	TCRBD02-01*02	TCRBD02	TCRBD02-01	02				TCRBJ02-05*01	TCRBJ02	TCRBJ02-05	01				5	1	0	3	9	1	27	39	48	61	62	1	In	VDJ
AGCACCTTGGAGCTGGGGGACTCGGCCCTTTATCTTTGCGCCAGCAGCCGCTCTAGTGGGAGCCCAGATACGCAGTATTTTGGCCCA	CASSRSSGSPDTQYF	1	3.405994550408719E-4	45	TCRBV05-01*01	TCRBV05	TCRBV05-01	01				TCRBD02-01*02	TCRBD02	TCRBD02-01	02				TCRBJ02-03*01	TCRBJ02	TCRBJ02-03	01				4	2	9	2	9	4	36	48	57	62	64	1	In	VDJ
CTGGAGTCGCCCAGCCCCAACCAGACCTCTCTGTACTTCTGTGCCAGCAGTTCCACGGATTACGGCGCTGAAGCTTTCTTTGGACAA	CASSSTDYGAEAFF	1	3.405994550408719E-4	42	TCRBV27-01*01	TCRBV27	TCRBV27-01	01								TCRBD01,TCRBD02	TCRBD01-01,TCRBD02-01		TCRBJ01-01*01	TCRBJ01	TCRBJ01-01	01				4	8	1	8	4	6	39	52	56	59	67	1	In	VDJ
CCTGTCCTCAGAACCGGGAGACACGGCACTGTATCTCTGCGCCAGCAGTCCCAGGACAGGGGGTGTGAAAAACTGTTTTTTGGCAGT		1	3.405994550408719E-4	44	TCRBV23-01*01	TCRBV23	TCRBV23-01	01				TCRBD01-01*01	TCRBD01	TCRBD01-01	01				TCRBJ01-04*01	TCRBJ01	TCRBJ01-04	01				4	2	1	1	3	7	37	50	53	63	65	1	Out	VDJ
ATTCTGGAGTCCGCCAGCACCAACCAGACATCTATGTACCTCTGTGCCAGCAGCCCCGACAGCAATCAGCCCCAGCATTTTGGTGAT	CASSPDSNQPQHF	1	3.405994550408719E-4	39	TCRBV28-01*01	TCRBV28	TCRBV28-01	01								TCRBD01,TCRBD02	TCRBD01-01,TCRBD02-01		TCRBJ01-05*01	TCRBJ01	TCRBJ01-05	01				6	0	2	7	4	1	42	53	57	-1	60	1	In	VDJ
TGACCAGTGCCCATCCTGAAGACAGCAGCTTCTACATCTGCAGTGCTAAAGCTGAGACAGGGGAACTATGGCTACACCTTCGGTTCG		1	3.405994550408719E-4	43	TCRBV20	TCRBV20				TCRBV20-01,TCRBV20-or09_02		TCRBD01-01*01	TCRBD01	TCRBD01-01	01				TCRBJ01-02*01	TCRBJ01	TCRBJ01-02	01				4	0	2	2	7	2	38	48	55	-1	63	1	Out	VDJ
CTGAAGATCCAGCGCACAGAGCAGGGGGACTCGGCCATGTATCTCTGTGCCAGCAGCCTGACTAGCGGCGAGCAGTACTTCGGGCCG	CASSLTSGEQYF	1	3.405994550408719E-4	36	TCRBV07-09*01	TCRBV07	TCRBV07-09	01				TCRBD02-01	TCRBD02	TCRBD02-01				01,02	TCRBJ02-07*01	TCRBJ02	TCRBJ02-07	01				5	0	2	5	2	6	45	57	59	-1	68	1	In	VDJ
ACATCGGCCCAAAAGAACCCGACAGCTTTCTATCTCTGTGCCAGTAGTTTGGCGATATTTGGGTCCTACGAGCAGTACTTCGGGCCG	CASSLAIFGSYEQYF	2	6.811989100817438E-4	45	TCRBV19-01*01	TCRBV19	TCRBV19-01	01								TCRBD01,TCRBD02	TCRBD01-01,TCRBD02-01		TCRBJ02-07*01	TCRBJ02	TCRBJ02-07	01				5	0	0	9	12	1	36	48	60	-1	63	2	In	VDJ
AAGATCCGGTCCACAAAGCTGGAGGACTCAGCCATGTACTTCTGTGCCAGCGTCCGGGACTCGAACTACGAGCAGTACTTCGGGCCG	CASVRDSNYEQYF	1	3.405994550408719E-4	39	TCRBV02-01	TCRBV02	TCRBV02-01				01,03	TCRBD02-01	TCRBD02	TCRBD02-01				01,02	TCRBJ02-07*01	TCRBJ02	TCRBJ02-07	01				8	4	0	10	4	3	42	51	55	61	65	1	In	VDJ
ATCCAGCCCTCAGAACCCAGGGACTCAGCTGTGTATTTTTGTGCTAGTGGTATAACCGACAGGGGCGACGAGCAGTACTTCGGGCCG	CASGITDRGDEQYF	1	3.405994550408719E-4	42	TCRBV12-05*01	TCRBV12	TCRBV12-05	01				TCRBD01-01*01	TCRBD01	TCRBD01-01	01				TCRBJ02-07*01	TCRBJ02	TCRBJ02-07	01				5	2	2	2	6	5	39	51	57	65	67	1	In	VDJ
CTGATTCTGGAGTCCGCCAGCACCAACCAGACATCTATGTACCTCTGTGCCAGCAGGGACAGAACCCACGAGCAGTACTTCGGGCCG	CASRDRTHEQYF	1	3.405994550408719E-4	36	TCRBV28-01*01	TCRBV28	TCRBV28-01	01				TCRBD01-01*01	TCRBD01	TCRBD01-01	01				TCRBJ02-07*01	TCRBJ02	TCRBJ02-07	01				6	5	1	5	0	5	45	-1	56	62	67	1	In	VDJ
GCAGAGCTTGAGGACTCGGCCGTGTATCTCTGTGCCAGCAGCCCCTTGGCCTGGGACTCCGCAGGCAATGAGCAGTTCTTCGGGCCA	CASSPLAWDSAGNEQFF	1	3.405994550408719E-4	51	TCRBV11	TCRBV11				TCRBV11-02,TCRBV11-03		TCRBD02-01	TCRBD02	TCRBD02-01				01,02	TCRBJ02-01*01	TCRBJ02	TCRBJ02-01	01				5	7	0	10	10	6	30	42	52	58	65	1	In	VDJ
ACGTTGGCGTCTGCTGTACCCTCTCAGACATCTGTGTACTTCTGTGCCAGCAGTGACCTGGCAAACAATGAGCAGTTCTTCGGGCCA	CASSDLANNEQFF	1	3.405994550408719E-4	39	TCRBV06-04*01	TCRBV06	TCRBV06-04	01				TCRBD01-01*01	TCRBD01	TCRBD01-01	01				TCRBJ02-01*01	TCRBJ02	TCRBJ02-01	01				2	2	9	0	2	5	42	57	59	62	64	1	In	VDJ
TCCTGTCCTCAGAACCGGGAGACACGGCACTGTATCTCTGCGCCAGCCCACGTTGGTCGGGACTGGGAGACCCGGTACTTCGGGCCA		1	3.405994550408719E-4	43	TCRBV23-01*01	TCRBV23	TCRBV23-01	01				TCRBD02-01	TCRBD02	TCRBD02-01				01,02	TCRBJ02-05*01	TCRBJ02	TCRBJ02-05	01				8	10	0	10	11	13	38	47	58	64	74	1	Out	VDJ
AAGATCCAGCCCTCAGAACCCAGGGACTCAGCTGTGTACTTCTGTGCCAGCAGTTTCACGGGGCAAGAGACCCAGTACTTCGGGCCA	CASSFTGQETQYF	1	3.405994550408719E-4	39	TCRBV12-03/12-04*01	TCRBV12	TCRBV12-03/12-04	01				TCRBD02-01*01	TCRBD02	TCRBD02-01	01				TCRBJ02-05*01	TCRBJ02	TCRBJ02-05	01				3	0	8	3	2	2	42	56	58	-1	63	1	In	VDJ
CAGCAGGTAGTGCGAGGAGATTCGGCAGCTTATTTCTGTGCCAGCTCACCACCGTCAGGGCGCACCGGGGAGCTGTTTTTTGGAGAA	CASSPPSGRTGELFF	2	6.811989100817438E-4	45	TCRBV18-01*01	TCRBV18	TCRBV18-01	01				TCRBD01-01*01	TCRBD01	TCRBD01-01	01				TCRBJ02-02*01	TCRBJ02	TCRBJ02-02	01				0	2	4	3	2	4	36	53	55	60	62	2	In	VDJ
ACAGAGCAGCGGGACTCAGCCATGTATCGCTGTGCTAGCACCAGAAGGTCCGGGGACTTAATGAACACTGAAGCTTTCTTTGGACAA	CASTRRSGDLMNTEAFF	2	6.811989100817438E-4	51	TCRBV07-07*01	TCRBV07	TCRBV07-07	01				TCRBD02-01	TCRBD02	TCRBD02-01				01,02	TCRBJ01-01*01	TCRBJ01	TCRBJ01-01	01				7	3	0	10	12	0	30	40	52	58	61	2	In	VDJ
ATGAATGTGAGCACCTTGGAGCTGGGGGACTCGGCCCTTTATCTTTGCGCCAGCAGCCCATCGGATCAGCCCCAGCATTTTGGTGAT	CASSPSDQPQHF	1	3.405994550408719E-4	36	TCRBV05-01*01	TCRBV05	TCRBV05-01	01				TCRBD02-01	TCRBD02	TCRBD02-01				01,02	TCRBJ01-05*01	TCRBJ01	TCRBJ01-05	01				4	0	8	5	4	5	45	57	61	-1	64	1	In	VDJ
ATCCGGTCCACAAAGCTGGAGGACTCAGCCATGTACTTCTGTGCCAGCAGTGCCAGGGAGGGAGATTCACCCCTCCACTTTGGGAAT	CASSAREGDSPLHF	1	3.405994550408719E-4	42	TCRBV02-01	TCRBV02	TCRBV02-01				01,03	TCRBD02-01*02	TCRBD02	TCRBD02-01	02				TCRBJ01-06*01	TCRBJ01	TCRBJ01-06	01				4	2	9	0	3	8	39	52	55	62	64	1	In	VDJ
AAGATCCAGCGCACAGAGCGGGGGGACTCAGCCGTGTATCTCTGTGCCAGCAGCCAAACATGGTCTGCACCCCTCCACTTTGGGAAT	CASSQTWSAPLHF	1	3.405994550408719E-4	39	TCRBV07-03*01	TCRBV07	TCRBV07-03	01				TCRBD01-01*01	TCRBD01	TCRBD01-01	01				TCRBJ01-06*01	TCRBJ01	TCRBJ01-06	01				5	7	3	6	3	11	42	54	57	60	67	1	In	VDJ
ATCCAGCCCTCAGAACCCAGGGACTCAGCTGTGTATTTTTGTGCTAGTGGTTTCCCCGAGAGGGACTATGGCTACACCTTCGGTTCG	CASGFPERDYGYTF	1	3.405994550408719E-4	42	TCRBV12-05*01	TCRBV12	TCRBV12-05	01				TCRBD02-01*02	TCRBD02	TCRBD02-01	02				TCRBJ01-02*01	TCRBJ01	TCRBJ01-02	01				3	0	11	0	6	3	39	53	59	-1	64	1	In	VDJ
ATCCGGTCCACAAAGCTGGAGGACTCAGCCATGTACTTCTGTGCCAGCATAATACAAGACTCTGGAAACACCATATATTTTGGAGAG	CASIIQDSGNTIYF	1	3.405994550408719E-4	42	TCRBV02-01	TCRBV02	TCRBV02-01				01,03	TCRBD01-01*01	TCRBD01	TCRBD01-01	01				TCRBJ01-03*01	TCRBJ01	TCRBJ01-03	01				7	3	3	6	4	0	39	49	53	56	59	1	In	VDJ
TTGGAGCTGGGGGACTCGGCCCTTTATCTTTGCGCCAGCAGCCCCACGACAGGTTTCTCTGGGGCCAACGTCCTGACTTTCGGGGCC	CASSPTTGFSGANVLTF	1	3.405994550408719E-4	51	TCRBV05-01*01	TCRBV05	TCRBV05-01	01				TCRBD01-01*01	TCRBD01	TCRBD01-01	01				TCRBJ02-06*01	TCRBJ02	TCRBJ02-06	01				4	3	2	4	5	0	30	42	47	53	56	1	In	VDJ
ATCCAGTCCACGGAGTCAGGGGACACAGCACTGTATTTCTGTGCCAGCAGCAAAGGACTAGCGGGAGATGAGCAGTTCTTCGGGCCA	CASSKGLAGDEQFF	1	3.405994550408719E-4	42	TCRBV21-01*01	TCRBV21	TCRBV21-01	01				TCRBD02-01*02	TCRBD02	TCRBD02-01	02				TCRBJ02-01*01	TCRBJ02	TCRBJ02-01	01				1	0	2	2	0	8	39	-1	55	-1	67	1	In	VDJ
GCAGGTAGTGCGAGGAGATTCGGCAGCTTATTTCTGTGCCAGCTCACCACCGCCAAGGACGGCGACAATGAGCAGTTCTTCGGGCCA		1	3.405994550408719E-4	47	TCRBV18-01*01	TCRBV18	TCRBV18-01	01								TCRBD01,TCRBD02	TCRBD01-01,TCRBD02-01		TCRBJ02-01*01	TCRBJ02	TCRBJ02-01	01				0	4	1	7	5	5	34	51	56	60	64	1	Out	VDJ
CAGCGCACAGAGCAGGGGGACTCGGCCATGTATCTCTGTGCCAGCAGCACCATAAAACAGGGGAAGGAGACCCAGTACTTCGGGCCA	CASSTIKQGKETQYF	1	3.405994550408719E-4	45	TCRBV07-09*01	TCRBV07	TCRBV07-09	01				TCRBD01-01*01	TCRBD01	TCRBD01-01	01				TCRBJ02-05*01	TCRBJ02	TCRBJ02-05	01				5	3	3	2	8	5	36	48	56	63	66	1	In	VDJ
CACACCCTGCAGCCAGAAGACTCGGCCCTGTATCTCTGCGCCAGCGGACTAGCGGGAGAGGGAGCAGAGACCCAGTACTTCGGGCCA	CASGLAGEGAETQYF	2	6.811989100817438E-4	45	TCRBV04-03*01	TCRBV04	TCRBV04-03	01				TCRBD02-01*02	TCRBD02	TCRBD02-01	02				TCRBJ02-05*01	TCRBJ02	TCRBJ02-05	01				8	7	1	2	0	4	36	-1	45	58	65	2	In	VDJ
ACCTTGGAGCTGGGGGACTCGGCCCTTTATCTTTGCGCCAGCAGCCTGCAGGGGAGCGACCTCACCGGGGAGCTGTTTTTTGGAGAA	CASSLQGSDLTGELFF	1	3.405994550408719E-4	48	TCRBV05-01*01	TCRBV05	TCRBV05-01	01				TCRBD01-01*01	TCRBD01	TCRBD01-01	01				TCRBJ02-02*01	TCRBJ02	TCRBJ02-02	01				4	8	4	2	3	4	33	45	48	54	62	1	In	VDJ
GAGTCTGCTGCCTCCTCCCAGACATCTGTATATTTCTGCGCCAGCAGTGATGGTGGACCGGGCAATCAGCCCCAGCATTTTGGTGAT	CASSDGGPGNQPQHF	1	3.405994550408719E-4	45	TCRBV10-01*01	TCRBV10	TCRBV10-01	01								TCRBD01,TCRBD02	TCRBD01-01,TCRBD02-01		TCRBJ01-05*01	TCRBJ01	TCRBJ01-05	01				3	3	1	7	4	2	36	50	54	58	61	1	In	VDJ
AACCTTCACCTACACGCCCTGCAGCCAGAAGACTCAGCCCTGTATCTCTGCGCCAGCAGCCAAGATGGAGAGCAGTACTTCGGGCCG	CASSQDGEQYF	1	3.405994550408719E-4	33	TCRBV04-01*01	TCRBV04	TCRBV04-01	01								TCRBD01,TCRBD02	TCRBD01-01,TCRBD02-01		TCRBJ02-07*01	TCRBJ02	TCRBJ02-07	01				0	0	1	8	1	7	48	65	66	-1	69	1	In	VDJ
CTGAAGATCCGGTCCACAAAGCTGGAGGACTCAGCCATGTACTTCTGTGCCAGCTCTTACGCAGATAATGAGCAGTTCTTCGGGCCA	CASSYADNEQFF	2	6.811989100817438E-4	36	TCRBV02-01	TCRBV02	TCRBV02-01				01,03	TCRBD01-01*01	TCRBD01	TCRBD01-01	01				TCRBJ02-01*01	TCRBJ02	TCRBJ02-01	01				8	2	4	5	7	7	45	54	61	64	66	2	In	VDJ
AATGTGAACGCCTTGGAGCTGGACGACTCGGCCCTGTATCTCTGTGCCAGCAGCAACCCCGAAGGCAATGAGCAGTTCTTCGGGCCA	CASSNPEGNEQFF	1	3.405994550408719E-4	39	TCRBV05-04*01	TCRBV05	TCRBV05-04	01								TCRBD01,TCRBD02	TCRBD01-01,TCRBD02-01		TCRBJ02-01*01	TCRBJ02	TCRBJ02-01	01				4	0	5	4	8	6	42	54	62	-1	65	1	In	VDJ
GCCTTGGAGCTGGACGACTCGGCCCTGTATCTCTGTGCCAGCAGCCGGGTAGGGGGCGGGTACTACAATGAGCAGTTCTTCGGGCCA	CASSRVGGGYYNEQFF	1	3.405994550408719E-4	48	TCRBV05-04*01	TCRBV05	TCRBV05-04	01				TCRBD01-01*01	TCRBD01	TCRBD01-01	01				TCRBJ02-01*01	TCRBJ02	TCRBJ02-01	01				4	5	5	0	5	3	33	45	50	57	62	1	In	VDJ
AATGTGAGCACCTTGGAGCTGGGGGACTCGGCCCTTTATCTTTGCGCCAGCTCTCGGCGGACGTCGGAGACCCAGTACTTCGGGCCA	CASSRRTSETQYF	1	3.405994550408719E-4	39	TCRBV05-01*01	TCRBV05	TCRBV05-01	01								TCRBD01,TCRBD02	TCRBD01-01,TCRBD02-01		TCRBJ02-05*01	TCRBJ02	TCRBJ02-05	01				7	4	1	7	7	5	42	51	58	62	66	1	In	VDJ
ACTGTGAGCAACATGAGCCCTGAAGACAGCAGCATATATCTCTGCAGCGTTGATTCGGGCGGGGGAGAGACCCAGTACTTCGGGCCA	CSVDSGGGETQYF	1	3.405994550408719E-4	39	TCRBV29-01	TCRBV29	TCRBV29-01				01,02	TCRBD02-01*01	TCRBD02	TCRBD02-01	01				TCRBJ02-05*01	TCRBJ02	TCRBJ02-05	01				3	0	7	2	5	4	42	53	58	-1	65	1	In	VDJ
CTGCAGCCAGAAGACTCGGCCCTGTATCTCTGCGCCAGCAGCCAACTGCCCCTGACCCCGGGAGGAGAGACCCAGTACTTCGGGCCA	CASSQLPLTPGGETQYF	1	3.405994550408719E-4	51	TCRBV04-03*01	TCRBV04	TCRBV04-03	01				TCRBD02-01*02	TCRBD02	TCRBD02-01	02				TCRBJ02-05*01	TCRBJ02	TCRBJ02-05	01				2	0	8	1	13	4	30	45	58	-1	65	1	In	VDJ
GTGACATCGGCCCAAAAGAACCCGACAGCTTTCTATCTCTGTGCCAGTAGTATAGAGCACAGCGCAGCTACGCAGTATTTTGGCCCA	CASSIEHSAATQYF	1	3.405994550408719E-4	42	TCRBV19-01*01	TCRBV19	TCRBV19-01	01								TCRBD01,TCRBD02	TCRBD01-01,TCRBD02-01		TCRBJ02-03*01	TCRBJ02	TCRBJ02-03	01				0	6	3	5	2	8	39	56	58	62	68	1	In	VDJ
AAGATCCAGCGCACAGAGCGGGGGGACTCAGCCGTGTATCTCTGTGCCAGCAGCTTAATATGGGCAGATACGCAGTATTTTGGCCCA	CASSLIWADTQYF	2	6.811989100817438E-4	39	TCRBV07-03*01	TCRBV07	TCRBV07-03	01								TCRBD01,TCRBD02	TCRBD01-01,TCRBD02-01		TCRBJ02-03*01	TCRBJ02	TCRBJ02-03	01				1	0	0	9	3	4	42	58	61	-1	64	2	In	VDJ
NNTGTCGGCTGCTCCCTCCCAGACATCTGTGTACTTCTGTGCCAGCAGTTACTCCCTCCCGGGTTCACTGAAGCTTTCTTTGGACAA		1	3.405994550408719E-4	44	TCRBV06-05*01	TCRBV06	TCRBV06-05	01				TCRBD02-01	TCRBD02	TCRBD02-01				01,02	TCRBJ01-01*01	TCRBJ01	TCRBJ01-01	01				0	2	8	4	5	4	37	54	59	63	65	1	Out	VDJ
AAGATCCAGCCTGCAGAGCTTGGGGACTCGGCCGTGTATCTCTGTGCCAGCAGCTTGGGGGTGAACACTGAAGCTTTCTTTGGACAA	CASSLGVNTEAFF	2	6.811989100817438E-4	39	TCRBV11-03*01	TCRBV11	TCRBV11-03	01								TCRBD01,TCRBD02	TCRBD01-01,TCRBD02-01		TCRBJ01-01*01	TCRBJ01	TCRBJ01-01	01				3	0	6	1	0	0	42	-1	56	-1	61	2	In	VDJ
AATGTGAGCACCTTGGAGCTGGGGGACTCGGCCCTTTATCTTTGCGCCAGCAGACAGACGCCAAACACTGAAGCTTTCTTTGGACAA	CASRQTPNTEAFF	1	3.405994550408719E-4	39	TCRBV05-01*01	TCRBV05	TCRBV05-01	01				TCRBD01-01*01	TCRBD01	TCRBD01-01	01				TCRBJ01-01*01	TCRBJ01	TCRBJ01-01	01				5	6	3	5	0	2	42	-1	53	57	63	1	In	VDJ
CTCACTGTGACATCGGCCCAAAAGAACCCGACAGCTTTCTATCTCTGTGCCAGTAGTATGTTTGGTCAGCCCCAGCATTTTGGTGAT	CASSMFGQPQHF	1	3.405994550408719E-4	36	TCRBV19-01*01	TCRBV19	TCRBV19-01	01								TCRBD01,TCRBD02	TCRBD01-01,TCRBD02-01		TCRBJ01-05*01	TCRBJ01	TCRBJ01-05	01				3	0	0	10	4	6	45	59	63	-1	65	1	In	VDJ
AAGATCCAGCGCACAGAGCAGGAGGACTCGGCCGTGTATCTCTGTGCCAGCAGCTTCGGGGACTATCAGCCCCAGCATTTTGGTGAT	CASSFGDYQPQHF	1	3.405994550408719E-4	39	TCRBV07-02	TCRBV07	TCRBV07-02				01,02	TCRBD02-01	TCRBD02	TCRBD02-01				01,02	TCRBJ01-05*01	TCRBJ01	TCRBJ01-05	01				3	0	0	10	2	5	42	56	58	-1	64	1	In	VDJ
CCACGGAGTCAGGGGACACAGCACTGTATTTCTGTGCCAGCAGCAAGGGTGGGACTCTTTACAACTTATGGCTACACCTTCGGTTCG		2	6.811989100817438E-4	49	TCRBV21-01*01	TCRBV21	TCRBV21-01	01				TCRBD02-01	TCRBD02	TCRBD02-01				01,02	TCRBJ01-02*01	TCRBJ01	TCRBJ01-02	01				3	10	0	10	4	5	32	46	50	56	66	2	Out	VDJ
CTGACTGTGAGCAACATGAGCCCTGAAGACAGCAGCATATATCTCTGCAGCGCAGGGACGCCTTCCTATGGCTACACCTTCGGTTCG	CSAGTPSYGYTF	1	3.405994550408719E-4	36	TCRBV29-01*03	TCRBV29	TCRBV29-01	03								TCRBD01,TCRBD02	TCRBD01-01,TCRBD02-01		TCRBJ01-02*01	TCRBJ01	TCRBJ01-02	01				6	6	0	7	1	4	45	53	54	59	65	1	In	VDJ
ATGAGCTCCTTGGAGCTGGGGGACTCAGCCCTGTACTTCTGTGCCAGCAGCTTGCGGGACGGTTTCTACGAGCAGTACTTCGGGCCG	CASSLRDGFYEQYF	1	3.405994550408719E-4	42	TCRBV13-01*01	TCRBV13	TCRBV13-01	01				TCRBD02-01*02	TCRBD02	TCRBD02-01	02				TCRBJ02-07*01	TCRBJ02	TCRBJ02-07	01				3	6	7	3	0	3	39	-1	53	59	65	1	In	VDJ
TCTCTGGAGCTGGGGGACTCAGCTTTGTATTTCTGTGCCAGCAGCGTAGATAGCGCGGCAGGGATCTACGAGCAGTACTTCGGGCCG	CASSVDSAAGIYEQYF	1	3.405994550408719E-4	48	TCRBV09-01*01	TCRBV09	TCRBV09-01	01								TCRBD01,TCRBD02	TCRBD01-01,TCRBD02-01		TCRBJ02-07*01	TCRBJ02	TCRBJ02-07	01				0	2	4	3	9	3	33	49	58	63	65	1	In	VDJ
TTCTGGAGTCCGCCAGCACCAACCAGACATTTATGTACCTCTGTGCCAGCAGGACACTCTGGGGCCAACGTCCTGACTTTCGGGGCC		1	3.405994550408719E-4	40	TCRBV28-01*01	TCRBV28	TCRBV28-01	01				TCRBD01-01*01	TCRBD01	TCRBD01-01	01				TCRBJ02-06*01	TCRBJ02	TCRBJ02-06	01				6	0	2	6	0	0	41	-1	52	-1	56	1	Out	VDJ
GAGTCTGCCATCCCCAACCAGACAGCTCTTTACTTCTGTGCCACCAGTGAGATCACCGGTAGGTCCAATGAGCAGTTCTTCGGGCCA	CATSEITGRSNEQFF	1	3.405994550408719E-4	45	TCRBV24-01*01	TCRBV24	TCRBV24-01	01								TCRBD01,TCRBD02	TCRBD01-01,TCRBD02-01		TCRBJ02-01*01	TCRBJ02	TCRBJ02-01	01				4	2	5	4	10	6	36	50	60	63	65	1	In	VDJ
TCGCCCAGCCCCAACCAGACCTCTCTGTACTTCTGTGCCAGCAGCCCCTCCGGGTCCGCGGCCTACAATGAGCAGTTCTTCGGGCCA	CASSPSGSAAYNEQFF	1	3.405994550408719E-4	48	TCRBV27-01*01	TCRBV27	TCRBV27-01	01				TCRBD02-01	TCRBD02	TCRBD02-01				01,02	TCRBJ02-01*01	TCRBJ02	TCRBJ02-01	01				6	0	7	5	13	2	33	44	57	-1	61	1	In	VDJ
AACGCCTTGTTGCTGGGGGACTCGGCCCTCTATCTCTGTGCCAGCAGCGCATTGGAGTACGTGAACAATGAGCAGTTCTTCGGGCCA	CASSALEYVNNEQFF	3	0.0010217983651226157	45	TCRBV05-06*01	TCRBV05	TCRBV05-06	01				TCRBD02-01*02	TCRBD02	TCRBD02-01	02				TCRBJ02-01*01	TCRBJ02	TCRBJ02-01	01				4	7	10	2	5	5	36	48	53	57	64	3	In	VDJ
AACGCCTTGGAGCTGGACGACTCGGCCCTGTATCTCTGTGCCAGCAGCGGCCAGCGGGGTGGAGGAGAGACCCAGTACTTCGGGCCA	CASSGQRGGGETQYF	1	3.405994550408719E-4	45	TCRBV05-04*01	TCRBV05	TCRBV05-04	01				TCRBD02-01*01	TCRBD02	TCRBD02-01	01				TCRBJ02-05*01	TCRBJ02	TCRBJ02-05	01				4	6	6	3	4	4	36	48	52	59	65	1	In	VDJ
TCCACGGAGTCAGGGGACACAGCACTGTATTTCTGTGCCAGCAGCAAATGGTGGGAGGGCGGGGACGGGGAGCTGTTTTTTGGAGAA	CASSKWWEGGDGELFF	1	3.405994550408719E-4	48	TCRBV21-01*01	TCRBV21	TCRBV21-01	01				TCRBD02-01*02	TCRBD02	TCRBD02-01	02				TCRBJ02-02*01	TCRBJ02	TCRBJ02-02	01				2	6	9	0	4	7	33	48	52	59	65	1	In	VDJ
GTGAACGCCTTGTTGCTGGGGGACTCGGCCCTCTATCTCTGTGCCAGCAGCTTATCTCGAGGGGTCACTGAAGCTTTCTTTGGACAA	CASSLSRGVTEAFF	1	3.405994550408719E-4	42	TCRBV05-06*01	TCRBV05	TCRBV05-06	01								TCRBD01,TCRBD02	TCRBD01-01,TCRBD02-01		TCRBJ01-01*01	TCRBJ01	TCRBJ01-01	01				2	1	5	2	6	4	39	53	59	64	65	1	In	VDJ
CCCTCAGAACCCAGGGACTCAGCTGTGTACTTCTGTGCCAGCAGTCAAGAACCGGGACCGACTAATGAAAAACTGTTTTTTGGCAGT	CASSQEPGPTNEKLFF	1	3.405994550408719E-4	48	TCRBV12	TCRBV12				TCRBV12-03/12-04,TCRBV12-04						TCRBD01,TCRBD02	TCRBD01-01,TCRBD02-01		TCRBJ01-04*01	TCRBJ01	TCRBJ01-04	01				5	2	0	7	8	2	33	45	53	58	60	1	In	VDJ
CTGATTCTGGAGTCCGCCAGCACCAACCAGACATCTATGTACCTCTGTGCCAGCAGTTTCAGGGGGGTTGGCTACACCTTCGGTTCG	CASSFRGVGYTF	1	3.405994550408719E-4	36	TCRBV28-01*01	TCRBV28	TCRBV28-01	01				TCRBD01-01*01	TCRBD01	TCRBD01-01	01				TCRBJ01-02*01	TCRBJ01	TCRBJ01-02	01				3	2	4	1	0	7	45	-1	59	66	68	1	In	VDJ
CACGCCCTGCAGCCAGAAGACTCAGCCCTGTATCTCTGCGCCAGCAGCCCCCTCCTCGGAGGGTTGGGCGAGCAGTACTTCGGGCCG	CASSPLLGGLGEQYF	1	3.405994550408719E-4	45	TCRBV04-01*01	TCRBV04	TCRBV04-01	01				TCRBD02-01*02	TCRBD02	TCRBD02-01	02				TCRBJ02-07*01	TCRBJ02	TCRBJ02-07	01				4	5	10	0	8	6	36	49	57	63	68	1	In	VDJ
AGGATCCAGCAGGTAGTGCGAGGAGATTCGGCAGCTTATTTCTGTGCCAGCGGGGCTAGCGGGAGGTACGAGCAGTACTTCGGGCCG	CASGASGRYEQYF	1	3.405994550408719E-4	39	TCRBV18-01*01	TCRBV18	TCRBV18-01	01				TCRBD02-01*02	TCRBD02	TCRBD02-01	02				TCRBJ02-07*01	TCRBJ02	TCRBJ02-07	01				8	0	4	1	4	4	42	51	55	-1	66	1	In	VDJ
CCAACCAGACCTCTCTGTACTTCTGTGCCAGCAGTCCGGGACTAGCGGGAGTCCGGCTCTGGGGCCAACGTCCTGACTTTCGGGGCC		1	3.405994550408719E-4	58	TCRBV27-01*01	TCRBV27	TCRBV27-01	01				TCRBD02-01*02	TCRBD02	TCRBD02-01	02				TCRBJ02-06*01	TCRBJ02	TCRBJ02-06	01				5	5	0	2	2	0	23	35	37	51	56	1	Out	VDJ
GTGCAGCCTGCAGAACTGGAGGATTCTGGAGTTTATTTCTGTGCCAGCAGGAGGGGGTTCCCCAAAAACATTCAGTACTTCGGCGCC	CASRRGFPKNIQYF	1	3.405994550408719E-4	42	TCRBV14-01*01	TCRBV14	TCRBV14-01	01				TCRBD01-01*01	TCRBD01	TCRBD01-01	01				TCRBJ02-04*01	TCRBJ02	TCRBJ02-04	01				6	4	5	1	1	2	39	50	51	57	61	1	In	VDJ
TGACCAGTGCCCATCCTGAAGACAGCAGCTTCTACATCTGCAGTGCTACCCGACTAGCGGAAGGTTTGTGAGCAGTTCTTCGGGCCA		1	3.405994550408719E-4	43	TCRBV20	TCRBV20				TCRBV20-01,TCRBV20-or09_02		TCRBD02-01	TCRBD02	TCRBD02-01				01,02	TCRBJ02-01*01	TCRBJ02	TCRBJ02-01	01				4	8	2	5	3	9	38	48	51	60	68	1	Out	VDJ
CGGTCCACAAAGCTGGAGGACTCAGCCATGTACTTCTGTGCCAGCAGTGAGGGGACTAGCGGGAGCTATGAGCAGTTCTTCGGGCCA	CASSEGTSGSYEQFF	1	3.405994550408719E-4	45	TCRBV02-01	TCRBV02	TCRBV02-01				01,03	TCRBD02-01*02	TCRBD02	TCRBD02-01	02				TCRBJ02-01*01	TCRBJ02	TCRBJ02-01	01				3	2	0	2	1	8	36	50	51	65	67	1	In	VDJ
CAGCCCTCAGAACCCAGGGACTCAGCTGTGTACTTCTGTGCCAGCAGTTCCCATCGGGAGTTCGGCGATGAGCAGTTCTTCGGGCCA	CASSSHREFGDEQFF	1	3.405994550408719E-4	45	TCRBV12	TCRBV12				TCRBV12-03/12-04,TCRBV12-04		TCRBD02-01*02	TCRBD02	TCRBD02-01	02				TCRBJ02-01*01	TCRBJ02	TCRBJ02-01	01				4	7	8	2	5	8	36	49	54	60	67	1	In	VDJ
GCCCATCCTGAAGACAGCAGCTTCTACATCTGCAGTGCTAGAGATCCGGGACTAGCGGGAGGGTACAATGAGCAGTTCTTCGGGCCA	CSARDPGLAGGYNEQFF	1	3.405994550408719E-4	51	TCRBV20	TCRBV20				TCRBV20-01,TCRBV20-or09_02		TCRBD02-01*02	TCRBD02	TCRBD02-01	02				TCRBJ02-01*01	TCRBJ02	TCRBJ02-01	01				0	0	0	0	3	4	30	44	47	-1	63	1	In	VDJ
ACCAGTGCCCATCCTGAAGACAGCAGCTTCTACATCTGCAGTGCTACCCCCATGGCGGGCTCCTACAATGAGCAGTTCTTCGGGCCA	CSATPMAGSYNEQFF	1	3.405994550408719E-4	45	TCRBV20	TCRBV20				TCRBV20-01,TCRBV20-or09_02		TCRBD02-01	TCRBD02	TCRBD02-01				01,02	TCRBJ02-01*01	TCRBJ02	TCRBJ02-01	01				4	0	7	4	8	0	36	46	54	-1	59	1	In	VDJ
ACATCGGCCCAAAAGAACCCGACAGCTTTCTATCTCTGTGCCAGTAGTCCCCGGGGGGGCACCTACAATGAGCAGTTCTTCGGGCCA	CASSPRGGTYNEQFF	1	3.405994550408719E-4	45	TCRBV19-01*01	TCRBV19	TCRBV19-01	01				TCRBD02-01*01	TCRBD02	TCRBD02-01	01				TCRBJ02-01*01	TCRBJ02	TCRBJ02-01	01				5	2	8	0	3	2	36	48	51	59	61	1	In	VDJ
TCCGCCAGCACCAACCAGACATCTATGTACCTCTGTGCCAGCAGTTTTCTCGTTTTAGTCGGGCGGAAGGAGCAGTTCTTCGGGCCA	CASSFLVLVGRKEQFF	1	3.405994550408719E-4	48	TCRBV28-01*01	TCRBV28	TCRBV28-01	01								TCRBD01,TCRBD02	TCRBD01-01,TCRBD02-01		TCRBJ02-01*01	TCRBJ02	TCRBJ02-01	01				3	5	8	0	13	10	33	47	60	64	69	1	In	VDJ
ACCCTGGAGTCTGCCAGGCCCTCACATACCTCTCAGTACCTCTGTGCCAGCAGGCATCAGATGCAAGAGACCCAGTACTTCGGGCCA	CASRHQMQETQYF	1	3.405994550408719E-4	39	TCRBV25-01*01	TCRBV25	TCRBV25-01	01				TCRBD01-01*01	TCRBD01	TCRBD01-01	01				TCRBJ02-05*01	TCRBJ02	TCRBJ02-05	01				6	3	4	5	4	2	42	53	57	60	63	1	In	VDJ
GTGAGCACCTTGGAGCTGGGGGACTCGGCCCTTTATCTTTGCGCCAGCGCTAGGGGAGGCAGCACAGATACGCAGTATTTTGGCCCA	CASARGGSTDTQYF	2	6.811989100817438E-4	42	TCRBV05-01*01	TCRBV05	TCRBV05-01	01				TCRBD02-01*02	TCRBD02	TCRBD02-01	02				TCRBJ02-03*01	TCRBJ02	TCRBJ02-03	01				7	1	9	1	5	0	39	48	53	59	60	2	In	VDJ
NTGTCGGCTGCTCCCTCCCAGACATCTGTGTACTTCTGTGCCAGCAGTTACAGGGGGCGCGTGAACACTGAAGCTTTCTTTGGACAA	CASSYRGRVNTEAFF	1	3.405994550408719E-4	45	TCRBV06-05*01	TCRBV06	TCRBV06-05	01				TCRBD01-01*01	TCRBD01	TCRBD01-01	01				TCRBJ01-01*01	TCRBJ01	TCRBJ01-01	01				2	3	5	0	0	0	36	-1	51	58	61	1	In	VDJ
CCACAAAGCTGGAGGACTCAGCCATGTACTTCTGTGCCAGCAGTTGGTAATGTTACCGATGAGACCTATGGCTACACCTTCGGTTCG		1	3.405994550408719E-4	49	TCRBV02-01	TCRBV02	TCRBV02-01				01,03					TCRBD01,TCRBD02	TCRBD01-01,TCRBD02-01		TCRBJ01-02*01	TCRBJ01	TCRBJ01-02	01				5	0	2	7	18	4	32	44	62	-1	65	1	Out	VDJ
GAGTCCGCCAGCACCAACCAGACATCTATGTACCTCTGTGCCAGCAGTTTAGGGACGCCAGCGGACTATGGCTACACCTTCGGTTCG	CASSLGTPADYGYTF	1	3.405994550408719E-4	45	TCRBV28-01*01	TCRBV28	TCRBV28-01	01								TCRBD01,TCRBD02	TCRBD01-01,TCRBD02-01		TCRBJ01-02*01	TCRBJ01	TCRBJ01-02	01				2	8	0	7	0	3	36	-1	51	56	64	1	In	VDJ
AAGATCCAGCGCACAGAGCAGGAGGACTCGGCCGTGTATCTCTGTGCCAGCAGCCCCGGGGCTAACTATGGCTACACCTTCGGTTCG	CASSPGANYGYTF	1	3.405994550408719E-4	39	TCRBV07	TCRBV07				TCRBV07-02,TCRBV07-08		TCRBD02-01*01	TCRBD02	TCRBD02-01	01				TCRBJ01-02*01	TCRBJ01	TCRBJ01-02	01				5	0	8	3	2	0	42	54	56	-1	61	1	In	VDJ
GAGTCCGCTACCAGCTCCCAGACATCTGTGTACTTCTGTGCCATCAGTGAGTCTTGGGGCTCCGGGGTCGGCTACACCTTCGGTTCG	CAISESWGSGVGYTF	2	6.811989100817438E-4	45	TCRBV10-03*01	TCRBV10	TCRBV10-03	01								TCRBD01,TCRBD02	TCRBD01-01,TCRBD02-01		TCRBJ01-02*01	TCRBJ01	TCRBJ01-02	01				0	9	7	0	2	8	36	53	55	60	69	2	In	VDJ
ACATCGGCCCAAAAGAACCCGACAGCTTTCTATCTCTGTGCCAGTAGTAGACAGGCGAGCTCTGGAAACACCATATATTTTGGAGAG	CASSRQASSGNTIYF	1	3.405994550408719E-4	45	TCRBV19-01*01	TCRBV19	TCRBV19-01	01				TCRBD01-01*01	TCRBD01	TCRBD01-01	01				TCRBJ01-03*01	TCRBJ01	TCRBJ01-03	01				4	4	2	4	0	0	36	-1	49	55	59	1	In	VDJ
GTCCACGGAGTCAGGGGACACAGCACTGTATTTCTGTGCCAGCAGCAAAGAAGGAGACCGGAGATCGGTGAGCAGTTCTTCGGGCCA		1	3.405994550408719E-4	47	TCRBV21-01*01	TCRBV21	TCRBV21-01	01				TCRBD02-01*02	TCRBD02	TCRBD02-01	02				TCRBJ02-01*01	TCRBJ02	TCRBJ02-01	01				1	12	10	2	2	9	34	50	52	56	68	1	Out	VDJ
AGTTCTAAGAAGCTCCTTCTCAGTGACTCTGGCTTCTATCTCTGTGCCTGGAGCACAGGGTCCTGGAATGAGCAGTTCTTCGGGCCA	CAWSTGSWNEQFF	1	3.405994550408719E-4	39	TCRBV30-01*01	TCRBV30	TCRBV30-01	01				TCRBD01-01*01	TCRBD01	TCRBD01-01	01				TCRBJ02-01*01	TCRBJ02	TCRBJ02-01	01				3	6	3	3	1	7	42	53	54	60	66	1	In	VDJ
GTGAGCACCTTGGAGCTGGGGGACTCGGCCCTTTATCTTTGCGCCAGCAGTACGGGGAGCTCCTACAATGAGCAGTTCTTCGGGCCA	CASSTGSSYNEQFF	1	3.405994550408719E-4	42	TCRBV05-01*01	TCRBV05	TCRBV05-01	01				TCRBD02-01	TCRBD02	TCRBD02-01				01,02	TCRBJ02-01*01	TCRBJ02	TCRBJ02-01	01				5	2	8	3	2	0	39	50	52	57	59	1	In	VDJ
CAGCGCACAGAGCAGCGGGACTCGGCCATGTATCGCTGTGCCAGCAGCTTAGGGGGACTTTACTACAATGAGCAGTTCTTCGGGCCA	CASSLGGLYYNEQFF	2	6.811989100817438E-4	45	TCRBV07-06*01	TCRBV07	TCRBV07-06	01				TCRBD02-01	TCRBD02	TCRBD02-01				01,02	TCRBJ02-01*01	TCRBJ02	TCRBJ02-01	01				1	3	0	10	1	3	36	52	53	59	62	2	In	VDJ
CTGGAGTTGGCTGCTCCCTCCCAGACATCTGTGTACTTCTGTGCCAGCAGTTACGTAGCGGGAGGAAAGACCCAGTACTTCGGGCCA	CASSYVAGGKTQYF	1	3.405994550408719E-4	42	TCRBV06-06*01	TCRBV06	TCRBV06-06	01				TCRBD02-01*02	TCRBD02	TCRBD02-01	02				TCRBJ02-05*01	TCRBJ02	TCRBJ02-05	01				2	2	5	1	1	6	39	54	55	65	67	1	In	VDJ
AGCAACATGAGCCCTGAAGACAGCAGCATATATCTCTGCAGCGTTCCCTCTAGCGGGAGTGGGACAGATACGCAGTATTTTGGCCCA	CSVPSSGSGTDTQYF	1	3.405994550408719E-4	45	TCRBV29-01	TCRBV29	TCRBV29-01				01,02	TCRBD02-01*02	TCRBD02	TCRBD02-01	02				TCRBJ02-03*01	TCRBJ02	TCRBJ02-03	01				5	4	4	2	4	3	36	45	49	59	63	1	In	VDJ
CTACACACCCTGCAGCCAGAAGACTCGGCCCTGTATCTCTGTGCCAGCAGCCAAGATGGGTCCACCGGGGAGCTGTTTTTTGGAGAA	CASSQDGSTGELFF	1	3.405994550408719E-4	42	TCRBV04-02*01	TCRBV04	TCRBV04-02	01								TCRBD01,TCRBD02	TCRBD01-01,TCRBD02-01		TCRBJ02-02*01	TCRBJ02	TCRBJ02-02	01				0	2	0	9	1	4	39	56	57	60	62	1	In	VDJ
GTGACCAGTGCCCATCCTGAAGACAGCAGCTTCTACATCTGCAGTGCTAGAGATGGTCAGGGTGGTGAAAAACTGTTTTTTGGCAGT	CSARDGQGGEKLFF	1	3.405994550408719E-4	42	TCRBV20	TCRBV20				TCRBV20-01,TCRBV20-or09_02		TCRBD01-01*01	TCRBD01	TCRBD01-01	01				TCRBJ01-04*01	TCRBJ01	TCRBJ01-04	01				0	3	4	3	4	7	39	53	57	62	65	1	In	VDJ
ACTGTGACATCGGCCCAAAAGAACCCGACAGCTTTCTATCTCTGTGCCAGTAGTAGGGGGGGCAATCAGCCCCAGCATTTTGGTGAT	CASSRGGNQPQHF	1	3.405994550408719E-4	39	TCRBV19-01*01	TCRBV19	TCRBV19-01	01				TCRBD02-01*01	TCRBD02	TCRBD02-01	01				TCRBJ01-05*01	TCRBJ01	TCRBJ01-05	01				4	0	9	1	0	2	42	-1	55	-1	61	1	In	VDJ
ATCCAGCGCACAGAGCAGGGGGACTCGGCCATGTATCTCTGTGCCAGCAGCTCGGCGGGATGGTCCTACGAGCAGTACTTCGGGCCG	CASSSAGWSYEQYF	1	3.405994550408719E-4	42	TCRBV07-09*01	TCRBV07	TCRBV07-09	01				TCRBD02-01*02	TCRBD02	TCRBD02-01	02				TCRBJ02-07*01	TCRBJ02	TCRBJ02-07	01				4	3	7	3	2	1	39	52	54	60	63	1	In	VDJ
GGGGGACTCAGCCGTGTATCTCTGTGCCAGCAGCTTAAGGTATCTAGCGCTCCAGGGATCCCAAACTACGAGCAGTACTTCGGGCCG		1	3.405994550408719E-4	59	TCRBV07-03*01	TCRBV07	TCRBV07-03	01				TCRBD02-01	TCRBD02	TCRBD02-01				01,02	TCRBJ02-07*01	TCRBJ02	TCRBJ02-07	01				1	16	4	6	5	3	22	38	43	49	65	1	Out	VDJ
ATCCAGCCCTCAGAACCCAGGGACTCAGCTGTGTACTTCTGTGCCAGCAGACCACAGGGGTCTGTAAACACCATATATTTTGGAGAG	CASRPQGSVNTIYF	1	3.405994550408719E-4	42	TCRBV12	TCRBV12				TCRBV12-03/12-04,TCRBV12-04		TCRBD01-01*01	TCRBD01	TCRBD01-01	01				TCRBJ01-03*01	TCRBJ01	TCRBJ01-03	01				6	5	3	2	3	6	39	50	53	60	65	1	In	VDJ
ACCTTGGAGCTGGGGGACTCGGCCCTTTATCTTTGCGCCAGCAGCTTGGAAGCCGCCAGCTCTGGAAACACCATATATTTTGGAGAG	CASSLEAASSGNTIYF	1	3.405994550408719E-4	48	TCRBV05-01*01	TCRBV05	TCRBV05-01	01								TCRBD01,TCRBD02	TCRBD01-01,TCRBD02-01		TCRBJ01-03*01	TCRBJ01	TCRBJ01-03	01				0	0	4	5	7	0	33	49	56	-1	59	1	In	VDJ
AGCTCTCTGGAGCTGGGGGACTCAGCTTTGTATTTCTGTGCCAGCAGCGTAGGGACCCTGGGAGCCAACGTCCTGACTTTCGGGGCC	CASSVGTLGANVLTF	1	3.405994550408719E-4	45	TCRBV09-01*01	TCRBV09	TCRBV09-01	01								TCRBD01,TCRBD02	TCRBD01-01,TCRBD02-01		TCRBJ02-06*01	TCRBJ02	TCRBJ02-06	01				0	0	0	8	7	7	36	52	59	-1	63	1	In	VDJ
CCCTGTCCCTAGAGTCTGCCATCCCCAACCAGACAGCTCTTTACTTCTGTGCCACCAGTGTGTTTAGTTGAGCAGTTCTTCGGGCCA		1	3.405994550408719E-4	34	TCRBV24-01*01	TCRBV24	TCRBV24-01	01				TCRBD02-01	TCRBD02	TCRBD02-01				01,02	TCRBJ02-01*01	TCRBJ02	TCRBJ02-01	01				5	1	5	8	4	9	47	60	64	67	68	1	Out	VDJ
CAGCGCACAGAGCAGGAGGACTCGGCCGTGTATCTCTGTGCCAGCAGCTTAGGGACTAGCCGCAACAATGAGCAGTTCTTCGGGCCA	CASSLGTSRNNEQFF	2	6.811989100817438E-4	45	TCRBV07-02	TCRBV07	TCRBV07-02				01,02	TCRBD02-01	TCRBD02	TCRBD02-01				01,02	TCRBJ02-01*01	TCRBJ02	TCRBJ02-01	01				1	4	1	7	0	5	36	-1	52	60	64	2	In	VDJ
CAGCGCACAGAGCAGGAGGACTCGGCCGTGTATCTCTGTGCCAGCAGCCGCGACAGGGTGAGCGCGGAGACCCAGTACTTCGGGCCA	CASSRDRVSAETQYF	1	3.405994550408719E-4	45	TCRBV07-02	TCRBV07	TCRBV07-02				01,02	TCRBD01-01*01	TCRBD01	TCRBD01-01	01				TCRBJ02-05*01	TCRBJ02	TCRBJ02-05	01				5	8	2	3	3	5	36	48	51	58	66	1	In	VDJ
NNNNNNNTGAAGATCCAGCCCTCAGAACCCAGGGACTCAGCTGTGTACTTCTGTGCCAGCAGTCGGGATACGCAGTATTTTGGCCCA	CASSRDTQYF	3	0.0010217983651226157	30	TCRBV12-03/12-04*01	TCRBV12	TCRBV12-03/12-04	01				TCRBD02-01	TCRBD02	TCRBD02-01				01,02	TCRBJ02-03*01	TCRBJ02	TCRBJ02-03	01				5	0	8	5	0	6	51	-1	63	-1	66	3	In	VDJ
AGCGCACAGAGCAGGAGGACTCGGCCGTGTATCTCTGTGCCAGCAGCTGAAGACTAGCGGAGCACAGATACGCAGTATTTTGGCCCA		1	3.405994550408719E-4	46	TCRBV07-02	TCRBV07	TCRBV07-02				01,02	TCRBD02-01	TCRBD02	TCRBD02-01				01,02	TCRBJ02-03*01	TCRBJ02	TCRBJ02-03	01				4	0	2	5	3	0	35	48	51	-1	60	1	Out	VDJ
NNNNTGAAGATCCAGCCCTCAGAACCCAGGGACTCAGCTGTGTACTTCTGTGCCAGCAGCTCGGGCACTGAAGCTTTCTTTGGACAA	CASSSGTEAFF	1	3.405994550408719E-4	33	TCRBV12-03/12-04*01	TCRBV12	TCRBV12-03/12-04	01				TCRBD02-01	TCRBD02	TCRBD02-01				01,02	TCRBJ01-01*01	TCRBJ01	TCRBJ01-01	01				6	0	8	4	2	4	48	59	61	-1	65	1	In	VDJ
ACTCTGGAGTCAGCTACCAGCTCCCAGACATCTGTGTACTTCTGTGCCATCCGGGACAGGGCGAACACTGAAGCTTTCTTTGGACAA	CAIRDRANTEAFF	1	3.405994550408719E-4	39	TCRBV10-03*01	TCRBV10	TCRBV10-03	01				TCRBD01-01*01	TCRBD01	TCRBD01-01	01				TCRBJ01-01*01	TCRBJ01	TCRBJ01-01	01				8	1	0	3	1	1	42	51	52	61	62	1	In	VDJ
CCTCACGTTGGCGTCTGCTGTACCCTCTCAGACATCTGTGTACTTCTGTGCCAGCAGCTATGGGATCAGCCCCAGCATTTTGGTGAT		1	3.405994550408719E-4	35	TCRBV06-04*01	TCRBV06	TCRBV06-04	01								TCRBD01,TCRBD02	TCRBD01-01,TCRBD02-01		TCRBJ01-05*01	TCRBJ01	TCRBJ01-05	01				6	0	0	9	4	5	46	57	61	-1	64	1	Out	VDJ
ATCCTGGAGTCGCCCAGCCCCAACCAGACCTCTCTGTACTTCTGTGCCAGCGGATACAGGGACAATCAGCCCCAGCATTTTGGTGAT	CASGYRDNQPQHF	2	6.811989100817438E-4	39	TCRBV27-01*01	TCRBV27	TCRBV27-01	01				TCRBD01-01*01	TCRBD01	TCRBD01-01	01				TCRBJ01-05*01	TCRBJ01	TCRBJ01-05	01				8	1	3	3	4	3	42	51	55	61	62	2	In	VDJ
CAGCGCACAGAGCAGGAGGACTCCGCCGTGTATCTCTGTGCCAGCAGCCCCCGGACGGGGATTGGGTATGGCTACACCTTCGGTTCG	CASSPRTGIGYGYTF	1	3.405994550408719E-4	45	TCRBV07-08*03	TCRBV07	TCRBV07-08	03				TCRBD02-01*01	TCRBD02	TCRBD02-01	01				TCRBJ01-02*01	TCRBJ01	TCRBJ01-02	01				4	6	8	3	6	5	36	49	55	60	66	1	In	VDJ
CTGACAGTGACCAGTGCCCATCCTGAAGACAGCAGCTTCTACATCTGCAGTGTTAGGCAGGGAAACTATGGCTACACCTTCGGTTCG	CSVRQGNYGYTF	1	3.405994550408719E-4	36	TCRBV20	TCRBV20				TCRBV20-01,TCRBV20-or09_02		TCRBD01-01*01	TCRBD01	TCRBD01-01	01				TCRBJ01-02*01	TCRBJ01	TCRBJ01-02	01				3	1	4	3	1	2	45	56	57	62	63	1	In	VDJ
TTGGCTGCTCCCTCCCAGACATCTGTGTACTTCTGTGCCAGCAGTTACTCGTTCGCGGGAGGGCCCTGGGAGCAGTACTTCGGGCCG	CASSYSFAGGPWEQYF	1	3.405994550408719E-4	48	TCRBV06-06*01	TCRBV06	TCRBV06-06	01				TCRBD02-01*02	TCRBD02	TCRBD02-01	02				TCRBJ02-07*01	TCRBJ02	TCRBJ02-07	01				0	6	7	0	4	7	33	50	54	63	69	1	In	VDJ
ATCCAGCAGGTAGTGCGAGGAGATTCGGCAGCTTATTTCTGTGCCAGCTCACCGCTGGACAGATCCTACGAGCAGTACTTCGGGCCG	CASSPLDRSYEQYF	1	3.405994550408719E-4	42	TCRBV18-01*01	TCRBV18	TCRBV18-01	01				TCRBD01-01*01	TCRBD01	TCRBD01-01	01				TCRBJ02-07*01	TCRBJ02	TCRBJ02-07	01				3	1	1	5	3	1	39	53	56	62	63	1	In	VDJ
AAGATCCAGCGCACAGAGCGGGGGGACTCAGCCGTGTATCTCTGTGCCAGCAGCTTAGGCTTCGCCTACGAGCAGTACTTCGGGCCG	CASSLGFAYEQYF	1	3.405994550408719E-4	39	TCRBV07-03*01	TCRBV07	TCRBV07-03	01				TCRBD01-01*01	TCRBD01	TCRBD01-01	01				TCRBJ02-07*01	TCRBJ02	TCRBJ02-07	01				2	4	9	0	0	2	42	-1	57	60	64	1	In	VDJ
ACATCGGCCCAAAAGAACCCGACAGCTTTCTATCTCTGTGCCAGTAGTATCGCACAGGATCCCAGCCACGAGCAGTACTTCGGGCCG	CASSIAQDPSHEQYF	1	3.405994550408719E-4	45	TCRBV19-01*01	TCRBV19	TCRBV19-01	01				TCRBD01-01*01	TCRBD01	TCRBD01-01	01				TCRBJ02-07*01	TCRBJ02	TCRBJ02-07	01				3	9	3	4	3	5	36	50	53	58	67	1	In	VDJ
AGCTCTCTGGAGCTGGGGGACTCAGCTTTGTATTTCTGTGCCAGCAGCCCTTTTGAAACTGGGGCCAACGTCCTGACTTTCGGGGCC	CASSPFETGANVLTF	1	3.405994550408719E-4	45	TCRBV09-01*01	TCRBV09	TCRBV09-01	01								TCRBD01,TCRBD02	TCRBD01-01,TCRBD02-01		TCRBJ02-06*01	TCRBJ02	TCRBJ02-06	01				4	2	2	8	6	2	36	48	54	56	58	1	In	VDJ
GCGTCTGCTGTACCCTCTCAGACATCTGTGTACTTCTGTGCCAGCAGTGACTCGGGGACTAGCTCGAATGAGCAGTTCTTCGGGCCA	CASSDSGTSSNEQFF	1	3.405994550408719E-4	45	TCRBV06-04*01	TCRBV06	TCRBV06-04	01				TCRBD02-01	TCRBD02	TCRBD02-01				01,02	TCRBJ02-01*01	TCRBJ02	TCRBJ02-01	01				0	3	0	7	1	7	36	53	54	63	66	1	In	VDJ
AAGAACCCGACAGCTTTCTATCTCTGTGCCAGTAGTCAGACTAGCGGGACATGGGCTGACTCCTACAATGAGCAGTTCTTCGGGCCA	CASSQTSGTWADSYNEQFF	1	3.405994550408719E-4	57	TCRBV19-01*01	TCRBV19	TCRBV19-01	01				TCRBD02-01*02	TCRBD02	TCRBD02-01	02				TCRBJ02-01*01	TCRBJ02	TCRBJ02-01	01				5	10	2	3	2	0	24	36	38	49	59	1	In	VDJ
GCCCTGCAGCCAGAAGACTCAGCCCTGTATCTCTGCGCCAGCAGCCAAATGGGACTAGCGGTGAGAGAGACCCAGTACTTCGGGCCA	CASSQMGLAVRETQYF	1	3.405994550408719E-4	48	TCRBV04-01*01	TCRBV04	TCRBV04-01	01				TCRBD02-01	TCRBD02	TCRBD02-01				01,02	TCRBJ02-05*01	TCRBJ02	TCRBJ02-05	01				2	4	0	5	2	4	33	48	50	61	65	1	In	VDJ
CTGCAGCCAGAAGACTCAGCCCTGTATCTCTGCGCCAGCAGCCAATTAGCGGGAGTGTCGAACACCGGGGAGCTGTTTTTTGGAGAA	CASSQLAGVSNTGELFF	1	3.405994550408719E-4	51	TCRBV04-01*01	TCRBV04	TCRBV04-01	01				TCRBD02-01*02	TCRBD02	TCRBD02-01	02				TCRBJ02-02*01	TCRBJ02	TCRBJ02-02	01				2	3	5	2	1	0	30	45	46	55	58	1	In	VDJ
CTGAGGATCCAGCAGGTAGTGCGAGGAGATTCGGCAGCTTATTTCTGTGCCAGCTCTACGAACACCGGGGAGCTGTTTTTTGGAGAA	CASSTNTGELFF	1	3.405994550408719E-4	36	TCRBV18-01*01	TCRBV18	TCRBV18-01	01				TCRBD02-01	TCRBD02	TCRBD02-01				01,02	TCRBJ02-02*01	TCRBJ02	TCRBJ02-02	01				6	0	5	9	0	0	45	-1	56	-1	58	1	In	VDJ
ACTGTGAGCAACATGAGCCCTGAAGACAGCAGCATATATCTCTGCAGCGTTGGTTGGGGGATGAATACTGAAGCTTTCTTTGGACAA	CSVGWGMNTEAFF	1	3.405994550408719E-4	39	TCRBV29-01	TCRBV29	TCRBV29-01				01,02					TCRBD01,TCRBD02	TCRBD01-01,TCRBD02-01		TCRBJ01-01*01	TCRBJ01	TCRBJ01-01	01				4	6	6	1	3	5	42	52	55	60	66	1	In	VDJ
GTGACCAGTGCCCATCCTGAAGACAGCAGCTTCTACATCTGCAGTGCCCCTCTGGGTGGCCTCGCTGAAAAACTGTTTTTTGGCAGT	CSAPLGGLAEKLFF	1	3.405994550408719E-4	42	TCRBV20	TCRBV20				TCRBV20-01,TCRBV20-or09_02						TCRBD01,TCRBD02	TCRBD01-01,TCRBD02-01		TCRBJ01-04*01	TCRBJ01	TCRBJ01-04	01				6	9	0	9	6	7	39	47	53	56	65	1	In	VDJ
CCCTCCCAAACATCTGTGTACTTCTGTGCCAGCAGTTACTCGAGTAACTCCCTAGACCCAACTAATGAAAAACTGTTTTTTGGCAGT	CASSYSSNSLDPTNEKLFF	1	3.405994550408719E-4	57	TCRBV06-02/06-03*01	TCRBV06	TCRBV06-02/06-03	01				TCRBD02-01	TCRBD02	TCRBD02-01				01,02	TCRBJ01-04*01	TCRBJ01	TCRBJ01-04	01				0	3	4	8	10	0	24	41	51	55	58	1	In	VDJ
GTGACCAGTGCCCATCCTGAAGACAGCAGCTTCTACATCTGCAGTGCTGGAAGACAAGGCCGCGCGAGCATCCAGCATTTTGGTGAT	CSAGRQGRASIQHF	1	3.405994550408719E-4	42	TCRBV20	TCRBV20				TCRBV20-01,TCRBV20-or09_02		TCRBD01-01*01	TCRBD01	TCRBD01-01	01				TCRBJ01-05*01	TCRBJ01	TCRBJ01-05	01				5	15	2	6	4	12	39	48	52	56	71	1	In	VDJ
AAGATCCAGCGCACAGAGCAGGGGGACTCGGCCATGTATCTCTGTGCCAGCAGCTTACAGGCCCGAGAGCCCCAGCATTTTGGTGAT	CASSLQAREPQHF	2	6.811989100817438E-4	39	TCRBV07-09*01	TCRBV07	TCRBV07-09	01				TCRBD01-01*01	TCRBD01	TCRBD01-01	01				TCRBJ01-05*01	TCRBJ01	TCRBJ01-05	01				2	6	4	4	0	8	42	-1	57	61	67	2	In	VDJ
CAGCGCACAGAGCAGGAGGACTCCGCCGTGTATCTCTGTGCCAGCAGCGCGAGGGGGCTCGGCAATCAGCCCCAGCATTTTGGTGAT	CASSARGLGNQPQHF	1	3.405994550408719E-4	45	TCRBV07-08	TCRBV07	TCRBV07-08				01,03	TCRBD01-01*01	TCRBD01	TCRBD01-01	01				TCRBJ01-05*01	TCRBJ01	TCRBJ01-05	01				5	3	5	0	3	2	36	48	51	58	61	1	In	VDJ
AGGCTGGAGTCGGCTGCTCCCTCCCAGACATCTGTGTACTTCTGTGCCAGCAGTTACGAGCCAGATTATGGCTACACCTTCGGTTCG	CASSYEPDYGYTF	1	3.405994550408719E-4	39	TCRBV06	TCRBV06				TCRBV06-01,TCRBV06-06						TCRBD01,TCRBD02	TCRBD01-01,TCRBD02-01		TCRBJ01-02*01	TCRBJ01	TCRBJ01-02	01				5	2	4	5	7	5	42	54	61	64	66	1	In	VDJ
CCCAACCAGACAGCTCTTTACTTCTGTGCCACCAGTGATGGAATCCTGCCTGCGGAGAAACCTAACTATGGCTACACCTTCGGTTCG	CATSDGILPAEKPNYGYTF	1	3.405994550408719E-4	57	TCRBV24-01*01	TCRBV24	TCRBV24-01	01				TCRBD02-01	TCRBD02	TCRBD02-01				01,02	TCRBJ01-02*01	TCRBJ01	TCRBJ01-02	01				3	6	7	5	12	0	24	39	51	55	61	1	In	VDJ
CTTCACCTACACACCCTGCAGCCAGAAGACTCGGCCCTGTATCTCTGTGCCAGCAGCCAAGATCGGCTGGAGCAGTACTTCGGGCCG	CASSQDRLEQYF	1	3.405994550408719E-4	36	TCRBV04-02*01	TCRBV04	TCRBV04-02	01								TCRBD01,TCRBD02	TCRBD01-01,TCRBD02-01		TCRBJ02-07*01	TCRBJ02	TCRBJ02-07	01				0	2	9	0	2	7	45	62	64	67	69	1	In	VDJ
AAGATCCGGTCCACAAAGCTGGAGGACTCAGCCATGTACTTCTGTGCCAGCAGTGTCATGTGGGGGTACGAGCAGTACTTCGGGCCG	CASSVMWGYEQYF	2	6.811989100817438E-4	39	TCRBV02-01	TCRBV02	TCRBV02-01				01,03					TCRBD01,TCRBD02	TCRBD01-01,TCRBD02-01		TCRBJ02-07*01	TCRBJ02	TCRBJ02-07	01				4	0	6	1	6	4	42	55	61	-1	66	2	In	VDJ
ATCCGCTCACCAGGCCTGGGGGACGCAGCCATGTACCTGTGTGCCACCAGCAGAGATCCAGGGCCCTACGAGCAGTACTTCGGGCCG	CATSRDPGPYEQYF	1	3.405994550408719E-4	42	TCRBV15-01*02	TCRBV15	TCRBV15-01	02				TCRBD01-01*01	TCRBD01	TCRBD01-01	01				TCRBJ02-07*01	TCRBJ02	TCRBJ02-07	01				0	1	4	3	2	2	39	56	58	63	64	1	In	VDJ
CAGTCCACGGAGTCAGGGGACACAGCACTGTATTTCTGTGCCAGCAGCAAAGGGACGGGGTGAGGAAACACCATATATTTTGGAGAG	CASSKGTG*GNTIYF	1	3.405994550408719E-4	45	TCRBV21-01*01	TCRBV21	TCRBV21-01	01				TCRBD02-01*01	TCRBD02	TCRBD02-01	01				TCRBJ01-03*01	TCRBJ01	TCRBJ01-03	01				1	3	8	3	3	4	36	52	55	60	63	1	Stop	VDJ
GTCGGCTGCTCCCTCCCAGACATCTGTGTACTTCTGTGCCAGCAGTTACTCGACGACCATTCCAAAAACATTCAGTACTTCGGCGCC		1	3.405994550408719E-4	47	TCRBV06-05*01	TCRBV06	TCRBV06-05	01								TCRBD01,TCRBD02	TCRBD01-01,TCRBD02-01		TCRBJ02-04*01	TCRBJ02	TCRBJ02-04	01				0	7	2	7	0	2	34	-1	51	54	61	1	Out	VDJ
CCCATCCTGAAGACAGCAGCTTCTACATCTGCAGTGCTAAGAATAGCGGATCACCCTTTAGCCAAAAACATTCAGTACTTCGGCGCC		1	3.405994550408719E-4	52	TCRBV20	TCRBV20				TCRBV20-01,TCRBV20-or09_02		TCRBD02-01	TCRBD02	TCRBD02-01				01,02	TCRBJ02-04*01	TCRBJ02	TCRBJ02-04	01				4	10	5	5	4	0	29	39	43	49	59	1	Out	VDJ
GTGACCAGTGCCCATCCTGAAGACAGCAGCTTCTACATCTGCAGTGCTAGAGCGGACAGGGGGGTGGGTGAGCAGTTCTTCGGGCCA	CSARADRGVGEQFF	1	3.405994550408719E-4	42	TCRBV20	TCRBV20				TCRBV20-01,TCRBV20-or09_02		TCRBD01-01*01	TCRBD01	TCRBD01-01	01				TCRBJ02-01*01	TCRBJ02	TCRBJ02-01	01				1	5	1	1	1	9	39	52	53	63	68	1	In	VDJ
GGAGCTTGGTGACTCTGCTGTGTATTTCTGTGCCAGCAGCCATGTAAGGGCAGGACGGTCCTGATAAATGAGCAGTTCTTCGGGCCA		1	3.405994550408719E-4	53	TCRBV03-01/03-02*01	TCRBV03	TCRBV03-01/03-02	01								TCRBD01,TCRBD02	TCRBD01-01,TCRBD02-01		TCRBJ02-01*01	TCRBJ02	TCRBJ02-01	01				3	10	1	7	10	7	28	42	52	56	66	1	Out	VDJ
CACTCTGACAGTGACCAGTGCCCATCCTGAAGACAGCAGCTTCTACATCTGCAGTCTGAACTCCCAGAGACCCAGTACTTCGGGCCA		1	3.405994550408719E-4	32	TCRBV20-01	TCRBV20	TCRBV20-01				01,04	TCRBD02-01	TCRBD02	TCRBD02-01				01,02	TCRBJ02-05*01	TCRBJ02	TCRBJ02-05	01				8	3	3	10	4	4	49	55	59	62	65	1	Out	VDJ
CTGTACCCTCTCAGACATCTGTGTACTTCTGTGCCAGCAGTTTCCTAGCGGGAGGGCCTTTGGGGAGATACGCAGTATTTTGGCCCA		3	0.0010217983651226157	52	TCRBV06-04*01	TCRBV06	TCRBV06-04	01				TCRBD02-01*02	TCRBD02	TCRBD02-01	02				TCRBJ02-03*01	TCRBJ02	TCRBJ02-03	01				5	9	4	0	3	5	29	41	44	56	65	3	Out	VDJ
AATTCCCTGGAGCTTGGTGACTCTGCTGTGTATTTCTGTGCCAGCAGCCGCACCCCGTTTCACGCAGATACGCAGTATTTTGGCCCA	CASSRTPFHADTQYF	2	6.811989100817438E-4	45	TCRBV03-01/03-02*01	TCRBV03	TCRBV03-01/03-02	01								TCRBD01,TCRBD02	TCRBD01-01,TCRBD02-01		TCRBJ02-03*01	TCRBJ02	TCRBJ02-03	01				4	11	3	7	2	4	36	49	51	53	64	2	In	VDJ
TCCTGAAGACAGCAGCTTCTACATCTGCAGTGCTAGGGTTTTCGTGGTTAGCGGGAGAATCTCGGCGGGGAGCTGTTTTTTGGAGAA		1	3.405994550408719E-4	56	TCRBV20	TCRBV20				TCRBV20-01,TCRBV20-or09_02		TCRBD02-01*02	TCRBD02	TCRBD02-01	02				TCRBJ02-02*01	TCRBJ02	TCRBJ02-02	01				3	8	5	2	12	7	25	36	48	57	65	1	Out	VDJ
ACAAAGCTGGAGGACTCAGCCATGTACTTCTGTGCCAGCACTGGAGAAGGGACTAGCGGAAACACCGGGGAGCTGTTTTTTGGAGAA	CASTGEGTSGNTGELFF	2	6.811989100817438E-4	51	TCRBV02-01	TCRBV02	TCRBV02-01				01,03	TCRBD02-01	TCRBD02	TCRBD02-01				01,02	TCRBJ02-02*01	TCRBJ02	TCRBJ02-02	01				7	1	0	5	8	2	30	40	48	59	60	2	In	VDJ
NNNNNNNNNNTGTCGGCTGCTCCCTCCCAGACATCTGTGTACTTCTGTGCCAGCAGTTACGGGGGGACTGAAGCTTTCTTTGGACAA	CASSYGGTEAFF	1	3.405994550408719E-4	36	TCRBV06-05*01	TCRBV06	TCRBV06-05	01				TCRBD02-01*01	TCRBD02	TCRBD02-01	01				TCRBJ01-01*01	TCRBJ01	TCRBJ01-01	01				2	0	9	1	0	5	45	-1	60	-1	66	1	In	VDJ
AGCACCTTGGAGCTGGGGGACTCGGCCCTTTATCTTTGCGCCAGCGCTGGGGGCGACGGCATCGGCACTGAAGCTTTCTTTGGACAA	CASAGGDGIGTEAFF	1	3.405994550408719E-4	45	TCRBV05-01*01	TCRBV05	TCRBV05-01	01				TCRBD01-01*01	TCRBD01	TCRBD01-01	01				TCRBJ01-01*01	TCRBJ01	TCRBJ01-01	01				7	11	6	0	3	4	36	45	48	54	65	1	In	VDJ
ATTCTGGAGTCCGCCAGCACCAACCAGACATCTATGTACCTCTGTGCCAGCAGTTTGTACGGACGCACTGAAGCTTTCTTTGGACAA	CASSLYGRTEAFF	2	6.811989100817438E-4	39	TCRBV28-01*01	TCRBV28	TCRBV28-01	01								TCRBD01,TCRBD02	TCRBD01-01,TCRBD02-01		TCRBJ01-01*01	TCRBJ01	TCRBJ01-01	01				3	1	1	7	4	4	42	56	60	64	65	2	In	VDJ
ACGTTGGCGTCTGCTGTACCCTCTCAGACATCTGTGTACTTCTGTGCCAGCAGTCAGGGGGCGAACACTGAAGCTTTCTTTGGACAA	CASSQGANTEAFF	1	3.405994550408719E-4	39	TCRBV06-04*01	TCRBV06	TCRBV06-04	01				TCRBD01-01*01	TCRBD01	TCRBD01-01	01				TCRBJ01-01*01	TCRBJ01	TCRBJ01-01	01				5	0	4	0	0	1	42	-1	54	-1	62	1	In	VDJ
ATCCAGCAGGTAGTGCGAGGAGATTCGGCAGCTTATTTCTGTGCCAGCTCACCATATCGGGATCATGAAAAACTGTTTTTTGGCAGT	CASSPYRDHEKLFF	1	3.405994550408719E-4	42	TCRBV18-01*01	TCRBV18	TCRBV18-01	01				TCRBD02-01*02	TCRBD02	TCRBD02-01	02				TCRBJ01-04*01	TCRBJ01	TCRBJ01-04	01				2	2	8	3	3	6	39	54	57	62	64	1	In	VDJ
TCGGCCCAAAAGAACCCGACAGCTTTCTATCTCTATGCCAGTAGTACCCCTCGGACAGGGGTTGGGTATGGCTACACCTTCGGTTCG	YASSTPRTGVGYGYTF	1	3.405994550408719E-4	48	TCRBV19-01*01	TCRBV19	TCRBV19-01	01				TCRBD01-01*01	TCRBD01	TCRBD01-01	01				TCRBJ01-02*01	TCRBJ01	TCRBJ01-02	01				4	5	1	2	6	5	33	46	52	61	66	1	In	VDJ
GTGAGCACCTTGGAGCTGGGGGACTCGGCCCTTTATCTTTGCGCCAGCAGGTCCGGGACAGGGGACTATGGCTACACCTTCGGTTCG	CASRSGTGDYGYTF	1	3.405994550408719E-4	42	TCRBV05-01*01	TCRBV05	TCRBV05-01	01				TCRBD01-01*01	TCRBD01	TCRBD01-01	01				TCRBJ01-02*01	TCRBJ01	TCRBJ01-02	01				5	0	0	2	4	3	39	50	54	-1	64	1	In	VDJ
AAGATCCAGCGCACAGAGCAGGAGGACTCGGCCGTGTATCTCTGTGCCAGCAGCTCGGACAGGGTGGGCGAGCAGTACTTCGGGCCG	CASSSDRVGEQYF	1	3.405994550408719E-4	39	TCRBV07-02	TCRBV07	TCRBV07-02				01,02	TCRBD01-01*01	TCRBD01	TCRBD01-01	01				TCRBJ02-07*01	TCRBJ02	TCRBJ02-07	01				4	4	1	3	1	6	42	55	56	64	68	1	In	VDJ
AGTGCCCATCCTGAAGACAGCAGCTTCTACATCTGCAGTGCCGTGGGCCTAGCGGGAGTAATTTCGCGCGAGCAGTACTTCGGGCCG	CSAVGLAGVISREQYF	2	6.811989100817438E-4	48	TCRBV20	TCRBV20				TCRBV20-01,TCRBV20-or09_02		TCRBD02-01*02	TCRBD02	TCRBD02-01	02				TCRBJ02-07*01	TCRBJ02	TCRBJ02-07	01				6	10	4	2	7	6	33	41	48	58	68	2	In	VDJ
CGCTCACCAGGCCTGGGGGACGCAGCCATGTACCTGTGTGCCACCAGCAGAGAGTTTCAGGACAGGGCCGAGCAGTACTTCGGGCCG	CATSREFQDRAEQYF	1	3.405994550408719E-4	45	TCRBV15-01*02	TCRBV15	TCRBV15-01	02				TCRBD01-01*01	TCRBD01	TCRBD01-01	01				TCRBJ02-07*01	TCRBJ02	TCRBJ02-07	01				0	1	1	3	6	6	36	53	59	67	68	1	In	VDJ
CACACCCTGCAGCCAGAAGACTCGGCCCTGTATCTCTGCGCCAGCAGCCAAGGGACAGGGGTGAACTACGAGCAGTACTTCGGGCCG	CASSQGTGVNYEQYF	2	6.811989100817438E-4	45	TCRBV04-03*01	TCRBV04	TCRBV04-03	01				TCRBD01-01*01	TCRBD01	TCRBD01-01	01				TCRBJ02-07*01	TCRBJ02	TCRBJ02-07	01				1	4	1	2	0	3	36	-1	52	61	65	2	In	VDJ
AATGTGAACGCCTTGGAGCTGGACGACTCGGCCCTGTATCTCTGTGCCAGCAGCTTGGCTGCCAAAAACATTCAGTACTTCGGCGCC	CASSLAAKNIQYF	1	3.405994550408719E-4	39	TCRBV05-04*01	TCRBV05	TCRBV05-04	01				TCRBD02-01	TCRBD02	TCRBD02-01				01,02	TCRBJ02-04*01	TCRBJ02	TCRBJ02-04	01				0	0	4	10	0	1	42	-1	58	-1	60	1	In	VDJ
NNNNNNNTGTCGGCTGCTCCCTCCCAAACATCTGTGTACTTCTGTGCCAGCAGTTATAATTCGGGGGATGAGCAGTTCTTCGGGCCA	CASSYNSGDEQFF	1	3.405994550408719E-4	39	TCRBV06-02/06-03*01	TCRBV06	TCRBV06-02/06-03	01				TCRBD02-01*01	TCRBD02	TCRBD02-01	01				TCRBJ02-01*01	TCRBJ02	TCRBJ02-01	01				3	0	8	2	5	8	42	56	61	-1	67	1	In	VDJ
ACCAGTGCCCATCCTGAAGACAGCAGCTTCTACATCTGCAGTGCTAATATACGCGGGAGAACCTACAATGAGCAGTTCTTCGGGCCA	CSANIRGRTYNEQFF	1	3.405994550408719E-4	45	TCRBV20	TCRBV20				TCRBV20-01,TCRBV20-or09_02		TCRBD02-01*02	TCRBD02	TCRBD02-01	02				TCRBJ02-01*01	TCRBJ02	TCRBJ02-01	01				4	2	7	2	6	2	36	46	52	59	61	1	In	VDJ
NNNNNNNTGTCGGCTGCTCCCTCCCAAACATCTGTGTACTTCTGTGCCAGCAGTTCGGGCCGATACAATGAGCAGTTCTTCGGGCCA	CASSSGRYNEQFF	1	3.405994550408719E-4	39	TCRBV06-02/06-03*01	TCRBV06	TCRBV06-02/06-03	01								TCRBD01,TCRBD02	TCRBD01-01,TCRBD02-01		TCRBJ02-01*01	TCRBJ02	TCRBJ02-01	01				4	3	8	0	1	4	42	55	56	60	63	1	In	VDJ
ACAGTGACCAGTGCCCATCCTGAAGACAGCAGCTTCTACATCTGCAGTGCGAGCCCAGGGGAACAAGAGACCCAGTACTTCGGGCCA	CSASPGEQETQYF	2	6.811989100817438E-4	39	TCRBV20	TCRBV20				TCRBV20-01,TCRBV20-or09_02		TCRBD01-01*01	TCRBD01	TCRBD01-01	01				TCRBJ02-05*01	TCRBJ02	TCRBJ02-05	01				6	2	4	2	5	2	42	50	55	61	63	2	In	VDJ
GAGTCGCCCAGCCCCAACCAGACCTCTCTGTACTTCTGTGCCAGCAGGTTGGGCGGGAGGGACACAGATACGCAGTATTTTGGCCCA	CASRLGGRDTDTQYF	1	3.405994550408719E-4	45	TCRBV27-01*01	TCRBV27	TCRBV27-01	01				TCRBD02-01*02	TCRBD02	TCRBD02-01	02				TCRBJ02-03*01	TCRBJ02	TCRBJ02-03	01				6	1	7	0	5	2	36	47	52	61	62	1	In	VDJ
CGCACAGAGCAGGGGGACTCGGCCATGTATCTCTGTGCCAGCAGCCCCTCGGGACAGGGAGGGTCCGGGGAGCTGTTTTTTGGAGAA	CASSPSGQGGSGELFF	2	6.811989100817438E-4	48	TCRBV07-09*01	TCRBV07	TCRBV07-09	01				TCRBD01-01*01	TCRBD01	TCRBD01-01	01				TCRBJ02-02*01	TCRBJ02	TCRBJ02-02	01				5	5	0	3	5	6	33	45	50	59	64	2	In	VDJ
CTGGAGTCCGCTACCCGCTCCCAGACATCTGTGTATTTCTGCGCCAGCAGTGAGTCGGAGATACGAGCTGAAGCTTTCTTTGGACAA	CASSESEIRAEAFF	1	3.405994550408719E-4	42	TCRBV10-02*01	TCRBV10	TCRBV10-02	01				TCRBD02-01*02	TCRBD02	TCRBD02-01	02				TCRBJ01-01*01	TCRBJ01	TCRBJ01-01	01				0	7	10	2	0	6	39	-1	56	60	67	1	In	VDJ
ACTCTGGAGTCTGCTGCCTCCTCCCAGACATCTGTATATTTCTGCGCCAGCAGCAGGGACAGGGGTACAGGCTACACCTTCGGTTCG	CASSRDRGTGYTF	2	6.811989100817438E-4	39	TCRBV10-01*01	TCRBV10	TCRBV10-01	01				TCRBD01-01*01	TCRBD01	TCRBD01-01	01				TCRBJ01-02*01	TCRBJ01	TCRBJ01-02	01				6	4	0	2	2	8	42	53	55	65	69	2	In	VDJ
GTGACCAGTGCCCATCCTGAAGACAGCAGCTTCTACATCTGCAGTGCTAGAGGCGAGACTAGCTCAACCTTTGAGTACTTCGGGCCG	CSARGETSSTFEYF	1	3.405994550408719E-4	42	TCRBV20	TCRBV20				TCRBV20-01,TCRBV20-or09_02		TCRBD02-01	TCRBD02	TCRBD02-01				01,02	TCRBJ02-07*01	TCRBJ02	TCRBJ02-07	01				1	10	2	7	4	11	39	52	56	63	73	1	In	VDJ
GAGTCGCCCAGCCCCAACCAGACCTCTCTGTACTTCTGTGCCAGCAGTCTTCAAGGGGGATTTTACTACGAGCAGTACTTCGGGCCG	CASSLQGGFYYEQYF	1	3.405994550408719E-4	45	TCRBV27-01*01	TCRBV27	TCRBV27-01	01				TCRBD01-01*01	TCRBD01	TCRBD01-01	01				TCRBJ02-07*01	TCRBJ02	TCRBJ02-07	01				5	6	5	1	5	3	36	48	53	59	65	1	In	VDJ
CGCACAGAGCAGGAGGACTCGGCCGTGTATCTCTGTGCCAGCAGCTCACGCGAGGGAGGGGGCAAGAACACCATATATTTTGGAGAG	CASSSREGGGKNTIYF	1	3.405994550408719E-4	48	TCRBV07-02	TCRBV07	TCRBV07-02				01,02					TCRBD01,TCRBD02	TCRBD01-01,TCRBD02-01		TCRBJ01-03*01	TCRBJ01	TCRBJ01-03	01				4	3	5	0	10	7	33	46	56	63	66	1	In	VDJ
GAGCGGGGGGACTCAGCCGTGTATCTCTGTGCCAGCAGCTTAACGGGTCAAAGGAGCTCTGGGGCCAACGTCCTGACTTTCGGGGCC	CASSLTGQRSSGANVLTF	2	6.811989100817438E-4	54	TCRBV07-03*01	TCRBV07	TCRBV07-03	01				TCRBD02-01*02	TCRBD02	TCRBD02-01	02				TCRBJ02-06*01	TCRBJ02	TCRBJ02-06	01				0	0	10	2	8	0	27	44	52	-1	56	2	In	VDJ
ACGGAGTCAGGGGACACAGCACTGTATTTCTGTGCCAGCAGCAAGGAGGAGTAAGGACTGATGTGGAATGAGCAGTTCTTCGGGCCA	CASSKEE*GLMWNEQFF	3	0.0010217983651226157	51	TCRBV21-01*01	TCRBV21	TCRBV21-01	01				TCRBD02-01	TCRBD02	TCRBD02-01				01,02	TCRBJ02-01*01	TCRBJ02	TCRBJ02-01	01				3	7	1	10	10	7	30	44	54	59	66	3	Stop	VDJ
GAGTCCGCCAGCACCAACCAGACATCTATGTACCTCTGTGCCAGCAGTTAAGGAAGACTAGTAGTTGATACGCAGTATTTTGGCCCA	CASS*GRLVVDTQYF	1	3.405994550408719E-4	45	TCRBV28-01*01	TCRBV28	TCRBV28-01	01				TCRBD02-01	TCRBD02	TCRBD02-01				01,02	TCRBJ02-03*01	TCRBJ02	TCRBJ02-03	01				4	5	2	8	6	6	36	49	55	61	66	1	Stop	VDJ
CTGCAGCCAGAAGACTCGGCCCTGTATCTCTGCGCCAGCAGCCAAGATAACGGGTGGCAGGGCACAGATACGCAGTATTTTGGCCCA	CASSQDNGWQGTDTQYF	1	3.405994550408719E-4	51	TCRBV04-03*01	TCRBV04	TCRBV04-03	01								TCRBD01,TCRBD02	TCRBD01-01,TCRBD02-01		TCRBJ02-03*01	TCRBJ02	TCRBJ02-03	01				0	0	4	4	10	1	30	47	57	-1	61	1	In	VDJ
CGGTCCACAAAGCTGGAGGACTCAGCCATGTACTTCTGTGCCAGCGCCAGACTAGCGGGAGTGGAAGATACGCAGTATTTTGGCCCA	CASARLAGVEDTQYF	2	6.811989100817438E-4	45	TCRBV02-01	TCRBV02	TCRBV02-01				01,03	TCRBD02-01*02	TCRBD02	TCRBD02-01	02				TCRBJ02-03*01	TCRBJ02	TCRBJ02-03	01				8	4	2	2	4	5	36	45	49	61	65	2	In	VDJ
CGCACAGAGCGGGGGGACTCAGCCGTGTATCTCTGTGCCAGCAGCCACCGGGTAGCGGGAGACCCCGGGGAGCTGTTTTTTGGAGAA	CASSHRVAGDPGELFF	2	6.811989100817438E-4	48	TCRBV07-03*01	TCRBV07	TCRBV07-03	01				TCRBD02-01*02	TCRBD02	TCRBD02-01	02				TCRBJ02-02*01	TCRBJ02	TCRBJ02-02	01				5	3	5	2	7	6	33	45	52	61	64	2	In	VDJ
CTGCAGCCAGAAGACTCAGCCCTGTATCTCTGCGCCAGCAGCCAAGGGGTTTTGGACAGGGCCAGTGAAAAACTGTTTTTTGGCAGT	CASSQGVLDRASEKLFF	1	3.405994550408719E-4	51	TCRBV04-01*01	TCRBV04	TCRBV04-01	01				TCRBD01-01*01	TCRBD01	TCRBD01-01	01				TCRBJ01-04*01	TCRBJ01	TCRBJ01-04	01				1	4	1	3	7	7	30	46	53	61	65	1	In	VDJ
CAGCGCACAGAGCAGGAGGACTCGGCCGTGTATCTCTGTGCCAGCAGCTGGACGGGTTATAGCAATCAGCCCCAGCATTTTGGTGAT	CASSWTGYSNQPQHF	1	3.405994550408719E-4	45	TCRBV07-02	TCRBV07	TCRBV07-02				01,02					TCRBD01,TCRBD02	TCRBD01-01,TCRBD02-01		TCRBJ01-05*01	TCRBJ01	TCRBJ01-05	01				4	6	1	7	0	0	36	-1	49	53	59	1	In	VDJ
GAGTTCTAAGAAGCTCCTTCTCAGTGACTCTGGCTTCTATCTCTGTGCCAAGGACACCTTCTAAACTATGGCTACACCTTCGGTTCG		1	3.405994550408719E-4	38	TCRBV30-01	TCRBV30	TCRBV30-01				01,05	TCRBD01-01*01	TCRBD01	TCRBD01-01	01				TCRBJ01-02*01	TCRBJ01	TCRBJ01-02	01				8	7	1	6	2	2	43	49	51	56	63	1	Out	VDJ
GTGAACGCCTTGTTGCTGGGGGACTCGGCCCTCTATCTCTGTGCCAGCAGCTTGGGCAGGGGGAGAGGCGAGCAGTACTTCGGGCCG	CASSLGRGRGEQYF	1	3.405994550408719E-4	42	TCRBV05-06*01	TCRBV05	TCRBV05-06	01				TCRBD01-01*01	TCRBD01	TCRBD01-01	01				TCRBJ02-07*01	TCRBJ02	TCRBJ02-07	01				0	5	4	1	1	6	39	55	56	63	68	1	In	VDJ
TCCAGCAGGTAGTGCGAGGAGATTCGGCAGCTTATTTCTGTGCCAGCTCACCAGGACAGAGAAATCTACGAGCAGTACTTCGGGCCG		1	3.405994550408719E-4	43	TCRBV18-01*01	TCRBV18	TCRBV18-01	01				TCRBD01-01*01	TCRBD01	TCRBD01-01	01				TCRBJ02-07*01	TCRBJ02	TCRBJ02-07	01				2	6	1	5	0	3	38	-1	53	59	65	1	Out	VDJ
CGCTCACCAGGCCTGGGGGACGCAGCCATGTACCTGTGTGCCACCAGCAGAGATACCCTTTTCTCCTACGAGCAGTACTTCGGGCCG	CATSRDTLFSYEQYF	1	3.405994550408719E-4	45	TCRBV15-01*02	TCRBV15	TCRBV15-01	02								TCRBD01,TCRBD02	TCRBD01-01,TCRBD02-01		TCRBJ02-07*01	TCRBJ02	TCRBJ02-07	01				0	6	3	7	1	0	36	53	54	56	62	1	In	VDJ
TCCAGCGCACAGAGCGGGGGGACTCAGCCGTGTATCTCTGTGCCAGCAGCCTCTCCAGAGGGGTGCCACGAGCAGTACTTCGGGCCG		1	3.405994550408719E-4	43	TCRBV07-03*01	TCRBV07	TCRBV07-03	01								TCRBD01,TCRBD02	TCRBD01-01,TCRBD02-01		TCRBJ02-07*01	TCRBJ02	TCRBJ02-07	01				5	4	5	2	8	5	38	50	58	63	67	1	Out	VDJ
CGGTCCACAAAGCTGGAGGACTCAGCCATGTACTTCTGTGCCAGCAGCCCGAAACTAGCAGCTAAAAACATTCAGTACTTCGGCGCC	CASSPKLAAKNIQYF	1	3.405994550408719E-4	45	TCRBV02-01	TCRBV02	TCRBV02-01				01,03	TCRBD02-01	TCRBD02	TCRBD02-01				01,02	TCRBJ02-04*01	TCRBJ02	TCRBJ02-04	01				6	4	3	7	6	4	36	47	53	59	63	1	In	VDJ
ACCCTGCAGCCAGAAGACTCGGCCCTGTATCTCTGTGCCAGCAGCCAAGGGGGTGGCCCCGACTACAATGAGCAGTTCTTCGGGCCA	CASSQGGGPDYNEQFF	2	6.811989100817438E-4	48	TCRBV04-02*01	TCRBV04	TCRBV04-02	01								TCRBD01,TCRBD02	TCRBD01-01,TCRBD02-01		TCRBJ02-01*01	TCRBJ02	TCRBJ02-01	01				1	9	6	2	0	3	33	-1	49	53	62	2	In	VDJ
AGCACCTTGGAGCTGGGGGACTCGGCCCTTTATCTTTGCGCCAGCAGCGTGATAGCGGGAGCGGGGGAGACCCAGTACTTCGGGCCA	CASSVIAGAGETQYF	1	3.405994550408719E-4	45	TCRBV05-01*01	TCRBV05	TCRBV05-01	01				TCRBD02-01*02	TCRBD02	TCRBD02-01	02				TCRBJ02-05*01	TCRBJ02	TCRBJ02-05	01				4	5	5	2	4	5	36	48	52	61	66	1	In	VDJ
GCTGCTCCCTCCCAGACATCTGTGTACTTCTGTGCCAGCAGTGAAGAGGGCGGGAGGCCCGCCGACGAGACCCAGTACTTCGGGCCA	CASSEEGGRPADETQYF	1	3.405994550408719E-4	51	TCRBV06-01*01	TCRBV06	TCRBV06-01	01				TCRBD02-01*02	TCRBD02	TCRBD02-01	02				TCRBJ02-05*01	TCRBJ02	TCRBJ02-05	01				1	9	7	1	3	5	30	46	49	57	66	1	In	VDJ
ACCTTGGAGCTGGGGGACTCGGCCCTTTATCTTTGCGCCAGCAGCTTGGTAACTAGCGGGAGCTCAGATACGCAGTATTTTGGCCCA	CASSLVTSGSSDTQYF	1	3.405994550408719E-4	48	TCRBV05-01*01	TCRBV05	TCRBV05-01	01				TCRBD02-01*02	TCRBD02	TCRBD02-01	02				TCRBJ02-03*01	TCRBJ02	TCRBJ02-03	01				0	2	3	2	2	4	33	49	51	62	64	1	In	VDJ
ATCCGGTCCACAAAGCTGGAGGACTCAGCCATGTACTTCTGTGCCAGCAGTCAATCGCTTAGGACAGATACGCAGTATTTTGGCCCA	CASSQSLRTDTQYF	1	3.405994550408719E-4	42	TCRBV02-01	TCRBV02	TCRBV02-01				01,03					TCRBD01,TCRBD02	TCRBD01-01,TCRBD02-01		TCRBJ02-03*01	TCRBJ02	TCRBJ02-03	01				5	0	5	4	9	3	39	51	60	-1	63	1	In	VDJ
ATCCAGCGCACAGAGCGGGGGGACTCAGCCGTGTATCTCTGTGCCAGCAGCGGGACAGGGGGAGGGACTGAAGCTTTCTTTGGACAA	CASSGTGGGTEAFF	1	3.405994550408719E-4	42	TCRBV07-03*01	TCRBV07	TCRBV07-03	01				TCRBD01-01*01	TCRBD01	TCRBD01-01	01				TCRBJ01-01*01	TCRBJ01	TCRBJ01-01	01				5	4	0	1	0	5	39	-1	51	62	66	1	In	VDJ
TCCCTGATTCTGGAGTCCGCCAGCACCAACCAGACATCTATGTACCTCTGTGCCAGCAGTACTAACACTGAAGCTTTCTTTGGACAA	CASSTNTEAFF	1	3.405994550408719E-4	33	TCRBV28-01*01	TCRBV28	TCRBV28-01	01				TCRBD02-01	TCRBD02	TCRBD02-01				01,02	TCRBJ01-01*01	TCRBJ01	TCRBJ01-01	01				5	0	3	10	0	2	48	-1	60	-1	63	1	In	VDJ
AAGATCCAGCGCACAGAGCAGGAGGACTCGGCCGTGTATCTCTGTGCCAGCAGCCCAGGTCATAACACTGAAGCTTTCTTTGGACAA	CASSPGHNTEAFF	1	3.405994550408719E-4	39	TCRBV07	TCRBV07				TCRBV07-02,TCRBV07-08		TCRBD01-01*01	TCRBD01	TCRBD01-01	01				TCRBJ01-01*01	TCRBJ01	TCRBJ01-01	01				5	4	4	4	1	2	42	54	55	59	63	1	In	VDJ
ATCCTGAGTTCTAAGAAGCTCCTTCTCAGTGACTCTGGCTTCTATCTCTGTGCCTGGAGTGTCCGCGGGGAAGCTTTCTTTGGACAA	CAWSVRGEAFF	2	6.811989100817438E-4	33	TCRBV30-01*01	TCRBV30	TCRBV30-01	01				TCRBD02-01	TCRBD02	TCRBD02-01				01,02	TCRBJ01-01*01	TCRBJ01	TCRBJ01-01	01				0	0	7	4	2	8	48	62	64	-1	69	2	In	VDJ
ACATCGGCCCAAAAGAACCCGACAGCTTTCTATCTCTGTGCCAGTAGTTATACAGCCAGAACGAATGAAAAACTGTTTTTTGGCAGT	CASSYTARTNEKLFF	1	3.405994550408719E-4	45	TCRBV19-01*01	TCRBV19	TCRBV19-01	01				TCRBD01-01*01	TCRBD01	TCRBD01-01	01				TCRBJ01-04*01	TCRBJ01	TCRBJ01-04	01				5	8	3	5	3	5	36	48	51	55	63	1	In	VDJ
TCAGAACCCAGGGACTCAGCTGTGTACTTCTGTGCCAGCAGTCCTAGCATGGGCCAAGGGTTAAATGAAAAACTGTTTTTTGGCAGT	CASSPSMGQGLNEKLFF	1	3.405994550408719E-4	51	TCRBV12	TCRBV12				TCRBV12-03/12-04,TCRBV12-04		TCRBD02-01	TCRBD02	TCRBD02-01				01,02	TCRBJ01-04*01	TCRBJ01	TCRBJ01-04	01				5	15	4	7	1	5	30	42	43	48	63	1	In	VDJ
NNNNTGTCGGCTGCTCCCTCCCAGACATCTGTGTACTTCTGTGCCAGCAGTGGGGGGAGGGGACAGTATGGCTACACCTTCGGTTCG	CASSGGRGQYGYTF	1	3.405994550408719E-4	42	TCRBV06	TCRBV06				TCRBV06-01,TCRBV06-05						TCRBD01,TCRBD02	TCRBD01-01,TCRBD02-01		TCRBJ01-02*01	TCRBJ01	TCRBJ01-02	01				4	0	0	5	7	5	39	52	59	-1	66	1	In	VDJ
CTGACAGTGACCAGTGCCCATCCTGAAGACAGCAGCTTCTACATCTGCAGTGCTCCGTGGGCCAGCTATGGCTACACCTTCGGTTCG	CSAPWASYGYTF	1	3.405994550408719E-4	36	TCRBV20	TCRBV20				TCRBV20-01,TCRBV20-or09_02		TCRBD01-01*01	TCRBD01	TCRBD01-01	01				TCRBJ01-02*01	TCRBJ01	TCRBJ01-02	01				5	3	8	0	4	4	45	54	58	62	65	1	In	VDJ
AAGAAGCTCCTTCTCAGTGACTCTGGCTTCTATCTCTGTGCCTGGAGTGTCCCCTACAGGGATGGGGATGGCTACACCTTCGGTTCG	CAWSVPYRDGDGYTF	1	3.405994550408719E-4	45	TCRBV30-01*01	TCRBV30	TCRBV30-01	01				TCRBD01-01*01	TCRBD01	TCRBD01-01	01				TCRBJ01-02*01	TCRBJ01	TCRBJ01-02	01				0	6	3	3	5	6	36	50	55	61	67	1	In	VDJ
GTGACCAGTGCCCATCCTGAAGACAGCAGCTTCTACATCTGCAGTGCTAGAGAGGGCCTACGCTCTTACGAGCAGTACTTCGGGCCG	CSAREGLRSYEQYF	1	3.405994550408719E-4	42	TCRBV20	TCRBV20				TCRBV20-01,TCRBV20-or09_02		TCRBD01-01*01	TCRBD01	TCRBD01-01	01				TCRBJ02-07*01	TCRBJ02	TCRBJ02-07	01				0	9	8	0	0	4	39	-1	53	57	66	1	In	VDJ
AATGTGAGTGCCTTGGAGCTGGGGGACTCGGCCCTGTATCTCTGTGCCAGAAGCTCGGGGCCCTCCTACGAGCAGTACTTCGGGCCG	CARSSGPSYEQYF	2	6.811989100817438E-4	39	TCRBV05-03	TCRBV05	TCRBV05-03				01,02					TCRBD01,TCRBD02	TCRBD01-01,TCRBD02-01		TCRBJ02-07*01	TCRBJ02	TCRBJ02-07	01				3	1	7	0	1	0	42	55	56	61	62	2	In	VDJ
CTGGAGTCCGCTACCAGCTCCCAGACATCTGTGTACTTCTGTGCCATCAGTCCGGGACAGGGGGTATACGAGCAGTACTTCGGGCCG	CAISPGQGVYEQYF	1	3.405994550408719E-4	42	TCRBV10-03*01	TCRBV10	TCRBV10-03	01				TCRBD01-01*01	TCRBD01	TCRBD01-01	01				TCRBJ02-07*01	TCRBJ02	TCRBJ02-07	01				5	2	0	1	2	4	39	51	53	64	66	1	In	VDJ
CTGAAGATCCAGCGCACAGAGCAGGAGGACTCGGCCGTGTATCTCTGTGCCAGCAGCTGGGCGGGGGGTGAGCAGTTCTTCGGGCCA	CASSWAGGEQFF	1	3.405994550408719E-4	36	TCRBV07	TCRBV07				TCRBV07-02,TCRBV07-08		TCRBD02-01*01	TCRBD02	TCRBD02-01	01				TCRBJ02-01*01	TCRBJ02	TCRBJ02-01	01				4	0	7	1	2	9	45	58	60	-1	68	1	In	VDJ
TTGGCGTCTGCTGTACCCTCTCAGACATCTGTGTACTTCTGTGCCAGCAGTGACTCTAGCGGGAGCAATGAGCAGTTCTTCGGGCCA	CASSDSSGSNEQFF	2	6.811989100817438E-4	42	TCRBV06-04*01	TCRBV06	TCRBV06-04	01				TCRBD02-01*02	TCRBD02	TCRBD02-01	02				TCRBJ02-01*01	TCRBJ02	TCRBJ02-01	01				0	0	5	2	0	6	39	-1	56	-1	65	2	In	VDJ
NTGTCGGCTGCTCCCTCCCAGACATCTGTGTACTTCTGTGCCAGCAGCAAGGGGCGGGAGACGTACAATGAGCAGTTCTTCGGGCCA	CASSKGRETYNEQFF	1	3.405994550408719E-4	45	TCRBV06-05*01	TCRBV06	TCRBV06-05	01				TCRBD02-01*02	TCRBD02	TCRBD02-01	02				TCRBJ02-01*01	TCRBJ02	TCRBJ02-01	01				6	3	7	2	6	4	36	47	53	60	63	1	In	VDJ
ATCCTGGAGTCGCCCAGCCCCAACCAGACCTCTCTGTACTTCTGTGCCAGCGGCCTTAGCTCCTACAATGAGCAGTTCTTCGGGCCA	CASGLSSYNEQFF	1	3.405994550408719E-4	39	TCRBV27-01*01	TCRBV27	TCRBV27-01	01								TCRBD01,TCRBD02	TCRBD01-01,TCRBD02-01		TCRBJ02-01*01	TCRBJ02	TCRBJ02-01	01				8	5	9	0	0	0	42	-1	51	54	59	1	In	VDJ
CTGAGCTCTCTGGAGCTGGGGGACTCAGCTTTGTATTTCTGTGCCAGCAGCGTCGAGGGGGCGATTGGGACCCAGTACTTCGGGCCA	CASSVEGAIGTQYF	1	3.405994550408719E-4	42	TCRBV09-01*01	TCRBV09	TCRBV09-01	01				TCRBD01-01*01	TCRBD01	TCRBD01-01	01				TCRBJ02-05*01	TCRBJ02	TCRBJ02-05	01				2	6	5	0	2	7	39	53	55	62	68	1	In	VDJ
TGGAGTCTGCTGCCTCCTCCCAGACATCTGTATATTTCTGCGCCAGCAGCAGCGACAGGGGGCATAGATACGCAGTATTTTGGCCCA		1	3.405994550408719E-4	43	TCRBV10-01*01	TCRBV10	TCRBV10-01	01				TCRBD01-01*01	TCRBD01	TCRBD01-01	01				TCRBJ02-03*01	TCRBJ02	TCRBJ02-03	01				6	2	2	0	4	5	38	49	53	63	65	1	Out	VDJ
CCAGTCCACGGAGTCAGGGGACACAGCACTGTATTTCTGTGCCTGATAACCCGGGCTTAGGGCACAGATACGCAGTATTTTGGCCCA		1	3.405994550408719E-4	44	TCRBV21-01*01	TCRBV21	TCRBV21-01	01								TCRBD01,TCRBD02	TCRBD01-01,TCRBD02-01		TCRBJ02-03*01	TCRBJ02	TCRBJ02-03	01				11	5	8	0	9	1	37	43	52	56	61	1	Out	VDJ
CAGCGCACAGAGCAGGGGGACTCGGCCATGTATCTCTGTGCCAGCAGCTCCCGGGAGGCCAACACAGATACGCAGTATTTTGGCCCA	CASSSREANTDTQYF	1	3.405994550408719E-4	45	TCRBV07-09*01	TCRBV07	TCRBV07-09	01				TCRBD02-01*02	TCRBD02	TCRBD02-01	02				TCRBJ02-03*01	TCRBJ02	TCRBJ02-03	01				4	4	8	1	2	2	36	49	51	58	62	1	In	VDJ
ATCCAGCGCACAGAGCAGGAGGACTCGGCCGTGTATCTCTGTGCCGGCCCGTTATTTGAGAACACCGGGGAGCTGTTTTTTGGAGAA	CAGPLFENTGELFF	2	6.811989100817438E-4	42	TCRBV07-02	TCRBV07	TCRBV07-02				01,02	TCRBD01-01*01	TCRBD01	TCRBD01-01	01				TCRBJ02-02*01	TCRBJ02	TCRBJ02-02	01				11	11	9	0	0	1	39	-1	45	48	59	2	In	VDJ
AAGATCCGGTCCACAAAGCTGGAGGACTCAGCCATGTACTTCTGTGCCAGCAGTGTCAGGGGGAACACTGAAGCTTTCTTTGGACAA	CASSVRGNTEAFF	2	6.811989100817438E-4	39	TCRBV02-01	TCRBV02	TCRBV02-01				01,03	TCRBD01-01*01	TCRBD01	TCRBD01-01	01				TCRBJ01-01*01	TCRBJ01	TCRBJ01-01	01				4	0	4	2	1	1	42	55	56	-1	62	2	In	VDJ
ATCCAGCGCACAGAGCAGGGGGACTCGGCCATGTATCTCTGTGCCAGCAGCGAAGAAGGTAGGAACACTGAAGCTTTCTTTGGACAA	CASSEEGRNTEAFF	2	6.811989100817438E-4	42	TCRBV07-09*01	TCRBV07	TCRBV07-09	01								TCRBD01,TCRBD02	TCRBD01-01,TCRBD02-01		TCRBJ01-01*01	TCRBJ01	TCRBJ01-01	01				5	3	5	4	5	1	39	51	56	59	62	2	In	VDJ
CAGCGCACAGAGCAGGAGGACTCGGCCGTGTATCTCTGTGCCAGCAGCCTACCCCGACAGCTAAACACTGAAGCTTTCTTTGGACAA	CASSLPRQLNTEAFF	1	3.405994550408719E-4	45	TCRBV07-02	TCRBV07	TCRBV07-02				01,02	TCRBD01-01*01	TCRBD01	TCRBD01-01	01				TCRBJ01-01*01	TCRBJ01	TCRBJ01-01	01				5	3	2	5	7	2	36	48	55	60	63	1	In	VDJ
GTGACCAGTGCCCATCCTGAAGACAGCAGCTTCTACATCTGCAGTGCTAGAGGCCCAGGGGGCGGTCAGCCCCAGCATTTTGGTGAT	CSARGPGGGQPQHF	1	3.405994550408719E-4	42	TCRBV20	TCRBV20				TCRBV20-01,TCRBV20-or09_02		TCRBD01-01*01	TCRBD01	TCRBD01-01	01				TCRBJ01-05*01	TCRBJ01	TCRBJ01-05	01				1	2	4	0	3	6	39	52	55	63	65	1	In	VDJ
ACCAGTGCCCATCCTGAAGACAGCAGCTTCTACATCTGCAGTGCCACCCCGGGTGAAGGAGGCAATCAGCCCCAGCATTTTGGTGAT	CSATPGEGGNQPQHF	2	6.811989100817438E-4	45	TCRBV20	TCRBV20				TCRBV20-01,TCRBV20-or09_02		TCRBD02-01	TCRBD02	TCRBD02-01				01,02	TCRBJ01-05*01	TCRBJ01	TCRBJ01-05	01				6	8	8	4	5	2	36	44	49	53	61	2	In	VDJ
GTCTGCCATCCCCAACCAGACAGCTCTTTACTTCTGTGCCACCCTCCGACAGGGCTAGATAGTAATTCACCCCTCCACTTTGGGAAT		1	3.405994550408719E-4	47	TCRBV24-01*01	TCRBV24	TCRBV24-01	01				TCRBD01-01*01	TCRBD01	TCRBD01-01	01				TCRBJ01-06*01	TCRBJ01	TCRBJ01-06	01				9	8	2	3	4	6	34	43	47	54	62	1	Out	VDJ
CTGGAGTCCGCCAGCACCAACCAGACATCTATGTACCTCTGTGCCAGCAGTTTATCCGGGACAGCTTATGGCTACACCTTCGGTTCG	CASSLSGTAYGYTF	1	3.405994550408719E-4	42	TCRBV28-01*01	TCRBV28	TCRBV28-01	01				TCRBD01-01*01	TCRBD01	TCRBD01-01	01				TCRBJ01-02*01	TCRBJ01	TCRBJ01-02	01				1	2	0	5	2	5	39	55	57	64	66	1	In	VDJ
CGGCTGCTCCCTCCCAGACATCTGTGTACTTCTGTGCCAGCAGCCCCTGACAGGGCCGTTACTAACTATGGCTACACCTTCGGTTCG		2	6.811989100817438E-4	49	TCRBV06	TCRBV06				TCRBV06-01,TCRBV06-02,TCRBV06-05		TCRBD01-01*01	TCRBD01	TCRBD01-01	01				TCRBJ01-02*01	TCRBJ01	TCRBJ01-02	01				6	6	2	3	5	0	32	43	48	55	61	2	Out	VDJ
ACAGTGACCAGTGCCCATCCTGAAGACAGCAGCTTCTACATCTGCAGTGCTAGAGGGGACTGGCAGGGAGGCTACACCTTCGGTTCG	CSARGDWQGGYTF	1	3.405994550408719E-4	39	TCRBV20	TCRBV20				TCRBV20-01,TCRBV20-or09_02		TCRBD02-01	TCRBD02	TCRBD02-01				01,02	TCRBJ01-02*01	TCRBJ01	TCRBJ01-02	01				1	8	0	10	0	8	42	-1	55	61	69	1	In	VDJ
CCTGGAGTCGCCCAGCCCCAACCAGACCTCTCTGTACTTCTGTGCCAGCACGCCCGGGACAACCCTTACGAGCAGTACTTCGGGCCG		2	6.811989100817438E-4	41	TCRBV27-01*01	TCRBV27	TCRBV27-01	01				TCRBD01-01*01	TCRBD01	TCRBD01-01	01				TCRBJ02-07*01	TCRBJ02	TCRBJ02-07	01				7	5	0	6	5	4	40	50	55	61	66	2	Out	VDJ
AAGATCCAGCGCACAGAGCAGGGGGACTCGGCCATGTATCTCTGTGCCAGCAAGTACTCTGGGGCCAACGTCCTGACTTTCGGGGCC	CASKYSGANVLTF	1	3.405994550408719E-4	39	TCRBV07-09	TCRBV07	TCRBV07-09				01,05,06					TCRBD01,TCRBD02	TCRBD01-01,TCRBD02-01		TCRBJ02-06*01	TCRBJ02	TCRBJ02-06	01				7	2	5	5	0	0	42	-1	52	54	56	1	In	VDJ
TTGGAGCTGGGGGACTCGGCCCTTTATCTTTGCGCCAGCAGCCCGAAGAACGATAGAAACCCCTACAATGAGCAGTTCTTCGGGCCA	CASSPKNDRNPYNEQFF	2	6.811989100817438E-4	51	TCRBV05-01*01	TCRBV05	TCRBV05-01	01				TCRBD02-01	TCRBD02	TCRBD02-01				01,02	TCRBJ02-01*01	TCRBJ02	TCRBJ02-01	01				4	5	5	8	11	2	30	42	53	56	61	2	In	VDJ
NNNNNNNTGTCGGCTGCTCCCTCCCAGACATCTGTGTACTTCTGTGCCAGCAGTTTACAGGGGCACAATGAGCAGTTCTTCGGGCCA	CASSLQGHNEQFF	1	3.405994550408719E-4	39	TCRBV06-05*01	TCRBV06	TCRBV06-05	01				TCRBD01-01*01	TCRBD01	TCRBD01-01	01				TCRBJ02-01*01	TCRBJ02	TCRBJ02-01	01				4	1	3	2	1	5	42	55	56	63	64	1	In	VDJ
ACTGTGACATCGGCCCAAAAGAACCCGACAGCTTTCTATCTCTGTGCCAGTAGTCTATATCAAGGGGAGACCCAGTACTTCGGGCCA	CASSLYQGETQYF	1	3.405994550408719E-4	39	TCRBV19-01*01	TCRBV19	TCRBV19-01	01								TCRBD01,TCRBD02	TCRBD01-01,TCRBD02-01		TCRBJ02-05*01	TCRBJ02	TCRBJ02-05	01				5	0	5	3	8	5	42	54	62	-1	66	1	In	VDJ
AGATGAATGTGAGCACCTTGGAGCTGGGGGACTCGGCCCTTTATCTTTGCGCCAGCAGCTTCCGGAGAGACCCAGTACTTCGGGCCA		1	3.405994550408719E-4	34	TCRBV05-01*01	TCRBV05	TCRBV05-01	01				TCRBD02-01	TCRBD02	TCRBD02-01				01,02	TCRBJ02-05*01	TCRBJ02	TCRBJ02-05	01				2	0	8	5	1	4	47	61	62	-1	65	1	Out	VDJ
CAGGCTACGAAGCTTGAGGATTCAGCAGTGTATTTTTGTGCCAGCAGCCAATCAACAGGGATGAACACTGAAGCTTTCTTTGGACAA	CASSQSTGMNTEAFF	2	6.811989100817438E-4	45	TCRBV16-01*01	TCRBV16	TCRBV16-01	01				TCRBD01-01*01	TCRBD01	TCRBD01-01	01				TCRBJ01-01*01	TCRBJ01	TCRBJ01-01	01				0	1	3	3	1	0	36	53	54	60	61	2	In	VDJ
GTGACCAGTGCCCATCCTGAAGACAGCAGCTTCTACATCTGCAGTGCAAAACGTACAGGGTACGGTGAAAAACTATTTTTTGGCAGT	CSAKRTGYGEKLFF	1	3.405994550408719E-4	42	TCRBV20	TCRBV20				TCRBV20-01,TCRBV20-or09_02		TCRBD01-01*01	TCRBD01	TCRBD01-01	01				TCRBJ01-04*01	TCRBJ01	TCRBJ01-04	01				6	15	3	3	7	17	39	47	54	60	75	1	In	VDJ
ACGATCCAGCGCACAGAGCAGCGGGACTCGGCCATGTATCGCTGTGCCAGCAGCTTAGGTGGAAATCAGCCCCAGCATTTTGGTGAT	CASSLGGNQPQHF	1	3.405994550408719E-4	39	TCRBV07-06*01	TCRBV07	TCRBV07-06	01								TCRBD01,TCRBD02	TCRBD01-01,TCRBD02-01		TCRBJ01-05*01	TCRBJ01	TCRBJ01-05	01				1	0	1	8	2	4	42	58	60	-1	63	1	In	VDJ
GCGCACAGAGCAGGAGGACTCGGCCGTGTATCTCTGTGCCAGCCCGTTTTACCGGGCTCCTATAATTCACCCCTCCACTTTGGGAAT		1	3.405994550408719E-4	47	TCRBV07-02	TCRBV07	TCRBV07-02				01,02	TCRBD02-01	TCRBD02	TCRBD02-01				01,02	TCRBJ01-06*01	TCRBJ01	TCRBJ01-06	01				8	0	8	4	9	0	34	43	52	-1	56	1	Out	VDJ
NNNNNNNTGTCGGCTGCTCCCTCCCAGACATCTGTGTACTTCTGTGCCAGCAGTGCCCGGACCTTAATCGAGCAGTACTTCGGGCCG	CASSARTLIEQYF	1	3.405994550408719E-4	39	TCRBV06	TCRBV06				TCRBV06-01,TCRBV06-05						TCRBD01,TCRBD02	TCRBD01-01,TCRBD02-01		TCRBJ02-07*01	TCRBJ02	TCRBJ02-07	01				4	6	1	7	3	6	42	55	58	62	68	1	In	VDJ
AGCAACATGAGCCCTGAAGACAGCAGCATATATCTCTGCAGCGTTCAAGCCGGGACAGGGGGCCTCTACGAGCAGTACTTCGGGCCG	CSVQAGTGGLYEQYF	1	3.405994550408719E-4	45	TCRBV29-01	TCRBV29	TCRBV29-01				01,02	TCRBD01-01*01	TCRBD01	TCRBD01-01	01				TCRBJ02-07*01	TCRBJ02	TCRBJ02-07	01				1	2	0	0	2	3	36	49	51	63	65	1	In	VDJ
CCAGTCCACGGAGTCAGGGGACACAGCACTGTATTTCTGTGCCAGCAGCGCCCGACAGGGTGCCCCTACGAGCAGTACTTCGGGCCG		1	3.405994550408719E-4	44	TCRBV21-01*01	TCRBV21	TCRBV21-01	01				TCRBD01-01*01	TCRBD01	TCRBD01-01	01				TCRBJ02-07*01	TCRBJ02	TCRBJ02-07	01				5	4	2	3	4	2	37	49	53	60	64	1	Out	VDJ
ATCCAGCGCACAGAGCAGCGGGACTCGGCCATGTATCGCTGTGCCAGCAGCACTACGACCTCTGGAAACACCATATATTTTGGAGAG	CASSTTTSGNTIYF	1	3.405994550408719E-4	42	TCRBV07-06*01	TCRBV07	TCRBV07-06	01				TCRBD02-01	TCRBD02	TCRBD02-01				01,02	TCRBJ01-03*01	TCRBJ01	TCRBJ01-03	01				5	4	3	9	0	0	39	-1	51	55	59	1	In	VDJ
AACGCCTTGTTGCTGGGGGACTCGGCCCTGTATCTCTGTGCCAGCAGCCCTGGGGGGGCGCGGAGAAACACCATATATTTTGGAGAG	CASSPGGARRNTIYF	1	3.405994550408719E-4	45	TCRBV05-05*01	TCRBV05	TCRBV05-05	01				TCRBD02-01*01	TCRBD02	TCRBD02-01	01				TCRBJ01-03*01	TCRBJ01	TCRBJ01-03	01				4	6	9	0	3	5	36	48	51	58	64	1	In	VDJ
TACACACCCTGCAGCCAGAAGACTCGGCCCTGTATCTCTGTGCCAGCAGCCAACGGGACTAGCGGGATTGAGCAGTTCTTCGGGCCA		1	3.405994550408719E-4	43	TCRBV04-02*01	TCRBV04	TCRBV04-02	01				TCRBD02-01*02	TCRBD02	TCRBD02-01	02				TCRBJ02-01*01	TCRBJ02	TCRBJ02-01	01				2	1	0	3	1	9	38	53	54	67	68	1	Out	VDJ
ACCAGTGCCCATCCTGAAGACAGCAGCTTCTACATCTGCAGTGCTATCGGGGCTAGCCGGTTTAAAAATGAGCAGTTCTTCGGGCCA	CSAIGASRFKNEQFF	2	6.811989100817438E-4	45	TCRBV20	TCRBV20				TCRBV20-01,TCRBV20-or09_02						TCRBD01,TCRBD02	TCRBD01-01,TCRBD02-01		TCRBJ02-01*01	TCRBJ02	TCRBJ02-01	01				4	13	7	0	2	7	36	46	48	53	66	2	In	VDJ
NTGTTGGCTGCTCCCTCCCAGACATCTGTGTACTTCTGTGCCAGCAGTCGGACTAGCGGGAGGGGAGAGACCCAGTACTTCGGGCCA	CASSRTSGRGETQYF	1	3.405994550408719E-4	45	TCRBV06-06*04	TCRBV06	TCRBV06-06	04				TCRBD02-01*02	TCRBD02	TCRBD02-01	02				TCRBJ02-05*01	TCRBJ02	TCRBJ02-05	01				3	1	2	0	0	4	36	-1	50	64	65	1	In	VDJ
TCCCCAACCAGACAGCTCTTTACTTCTGTGCCACCAGTGATCCAGGCGGAGGAAGCAGGGTGCACAGATACGCAGTATTTTGGCCCA		1	3.405994550408719E-4	55	TCRBV24-01*01	TCRBV24	TCRBV24-01	01								TCRBD01,TCRBD02	TCRBD01-01,TCRBD02-01		TCRBJ02-03*01	TCRBJ02	TCRBJ02-03	01				3	1	4	3	14	1	26	41	55	60	61	1	Out	VDJ
GCCTTGTTGCTGGGGGACTCGGCCCTCTATCTCTGTGCCAGCAGCAAGGGACAGGGGGCCTTGACCGGGGAGCTGTTTTTTGGAGAA	CASSKGQGALTGELFF	2	6.811989100817438E-4	48	TCRBV05-06*01	TCRBV05	TCRBV05-06	01				TCRBD01-01*01	TCRBD01	TCRBD01-01	01				TCRBJ02-02*01	TCRBJ02	TCRBJ02-02	01				4	4	0	0	2	5	33	45	47	59	63	2	In	VDJ
CCAGGCCCTCACATACCTCTCAGTACCTCTGTGCCAGCAGTTACTAGGTAAAGGGGGCTCGACACCGGGGAGCTGTTTTTTGGAGAA		1	3.405994550408719E-4	52	TCRBV25-01*01	TCRBV25	TCRBV25-01	01				TCRBD01-01*01	TCRBD01	TCRBD01-01	01				TCRBJ02-02*01	TCRBJ02	TCRBJ02-02	01				5	3	5	0	10	3	29	41	51	58	61	1	Out	VDJ
NNNNTGTCGGCTGCTCCCTCCCAGACATCTGTGTACTTCTGTGCCATTAATACGGGCGACAACACCGGGGAGCTGTTTTTTGGAGAA	CAINTGDNTGELFF	1	3.405994550408719E-4	42	TCRBV06-05*01	TCRBV06	TCRBV06-05	01								TCRBD01,TCRBD02	TCRBD01-01,TCRBD02-01		TCRBJ02-02*01	TCRBJ02	TCRBJ02-02	01				10	3	8	0	7	2	39	46	53	57	60	1	In	VDJ
AGTCAGCTACCAGCTCCCAGACATCTGTGTACTTCTGTGCCATCAAGGGGACGCCGGGGAGCTAATGAAAAACTGTTTTTTGGCAGT		1	3.405994550408719E-4	46	TCRBV10-03*01	TCRBV10	TCRBV10-03	01								TCRBD01,TCRBD02	TCRBD01-01,TCRBD02-01		TCRBJ01-04*01	TCRBJ01	TCRBJ01-04	01				7	9	0	7	2	3	35	45	47	52	61	1	Out	VDJ
CTTGAGGACTCGGCCGTGTATCTCTGTGCCAGCAGCCCCCGGACTGGGGGGGGTTACGCAACTAATGAAAAACTGTTTTTTGGCAGT	CASSPRTGGGYATNEKLFF	1	3.405994550408719E-4	57	TCRBV11-02	TCRBV11	TCRBV11-02				01,03	TCRBD02-01*01	TCRBD02	TCRBD02-01	01				TCRBJ01-04*01	TCRBJ01	TCRBJ01-04	01				5	6	9	0	9	0	24	36	45	52	58	1	In	VDJ
TCCGCTACCAGCTCCCAGACATCTGTGTACTTCTGTGCCATCAGCCCACACCGGGACAGGAATAATTCACCCCTCCACTTTGGGAAT	CAISPHRDRNNSPLHF	2	6.811989100817438E-4	48	TCRBV10-03*01	TCRBV10	TCRBV10-03	01				TCRBD01-01*01	TCRBD01	TCRBD01-01	01				TCRBJ01-06*01	TCRBJ01	TCRBJ01-06	01				6	1	0	4	8	5	33	44	52	60	61	2	In	VDJ
AGTGCCCATCCTGAAGACAGCAGCTTCTACATCTGCAGTGCTAGAGGGGAGGGAGGAGGAGCTATGGTCGGCTACACCTTCGGTTCG	CSARGEGGGAMVGYTF	1	3.405994550408719E-4	48	TCRBV20	TCRBV20				TCRBV20-01,TCRBV20-or09_02		TCRBD02-01*02	TCRBD02	TCRBD02-01	02				TCRBJ01-02*01	TCRBJ01	TCRBJ01-02	01				1	16	9	0	0	8	33	-1	46	53	69	1	In	VDJ
CAGCCCTCAGAACCCAGGGACTCAGCTGTGTACTTCTGTGCCAGCAGTCCATCTCAGTCCCCGGGGTACGAGCAGTACTTCGGGCCG	CASSPSQSPGYEQYF	1	3.405994550408719E-4	45	TCRBV12	TCRBV12				TCRBV12-03/12-04,TCRBV12-04		TCRBD02-01*01	TCRBD02	TCRBD02-01	01				TCRBJ02-07*01	TCRBJ02	TCRBJ02-07	01				5	0	8	3	13	4	36	48	61	-1	66	1	In	VDJ
TCCTTGGAGCTGGGGGACTCAGCCCTGTACTTCTGTGCCAGCAGCCGTACCGGGACTAGCCCTACCTACGAGCAGTACTTCGGGCCG	CASSRTGTSPTYEQYF	1	3.405994550408719E-4	48	TCRBV13-01*01	TCRBV13	TCRBV13-01	01				TCRBD02-01	TCRBD02	TCRBD02-01				01,02	TCRBJ02-07*01	TCRBJ02	TCRBJ02-07	01				5	4	0	7	6	2	33	45	51	60	64	1	In	VDJ
GTGACCAGTGCCCATCCTGAAGACAGCAGCTTCTACATCTGCAGTGCTCTTAACCGGGACGGTGGAAACACCATATATTTTGGAGAG	CSALNRDGGNTIYF	1	3.405994550408719E-4	42	TCRBV20	TCRBV20				TCRBV20-01,TCRBV20-or09_02						TCRBD01,TCRBD02	TCRBD01-01,TCRBD02-01		TCRBJ01-03*01	TCRBJ01	TCRBJ01-03	01				5	2	0	7	7	3	39	48	55	60	62	1	In	VDJ
ATCCTGGAGTCGCCCAGCCCCAACCAGACCTCTCTGTACTTCTGTGCCAGCAGTTTGGGCCGAGTCAATGAGCAGTTCTTCGGGCCA	CASSLGRVNEQFF	1	3.405994550408719E-4	39	TCRBV27-01*01	TCRBV27	TCRBV27-01	01				TCRBD01-01*01	TCRBD01	TCRBD01-01	01				TCRBJ02-01*01	TCRBJ02	TCRBJ02-01	01				3	5	8	0	0	6	42	-1	56	60	65	1	In	VDJ
NTGTCGGCTGCTCCCTCCCAGACATCTGTGTACTTCTGTGCCAGCAGTTTTTTAGCGGGAGGCGACAATGAGCAGTTCTTCGGGCCA	CASSFLAGGDNEQFF	1	3.405994550408719E-4	45	TCRBV06-05*01	TCRBV06	TCRBV06-05	01				TCRBD02-01*02	TCRBD02	TCRBD02-01	02				TCRBJ02-01*01	TCRBJ02	TCRBJ02-01	01				4	2	5	1	3	5	36	49	52	62	64	1	In	VDJ
CAGCGCACAGAGCAGGGGGACTCAGCTGTGTATCTCTGTGCCAGCAGCTTCTGCTAGCGGGGACCGTAGACCCAGTACTTCGGGCCA	CASSFC*RGP*TQYF	1	3.405994550408719E-4	45	TCRBV07-04	TCRBV07	TCRBV07-04				01,02	TCRBD02-01*01	TCRBD02	TCRBD02-01	01				TCRBJ02-05*01	TCRBJ02	TCRBJ02-05	01				3	5	4	3	3	6	36	50	53	62	67	1	Stop	VDJ
GCTCACCAGGCCTGGGGGACGCAGCCATGTACCTGTGTGCCACCAGCTAGACTAGCGGGCATCCAAGAGACCCAGTACTTCGGGCCA		1	3.405994550408719E-4	46	TCRBV15-01*02	TCRBV15	TCRBV15-01	02				TCRBD02-01	TCRBD02	TCRBD02-01				01,02	TCRBJ02-05*01	TCRBJ02	TCRBJ02-05	01				5	3	2	4	2	1	35	47	49	59	62	1	Out	VDJ
AATGTGAACGCCTTGGAGCTGGACGACTCGGCCCTGTATCTCTGTGCCAGCAGCTTGACAGGCCAAGAGACCCAGTACTTCGGGCCA	CASSLTGQETQYF	2	6.811989100817438E-4	39	TCRBV05-04*01	TCRBV05	TCRBV05-04	01				TCRBD01-01*01	TCRBD01	TCRBD01-01	01				TCRBJ02-05*01	TCRBJ02	TCRBJ02-05	01				1	0	3	4	0	1	42	-1	57	-1	62	2	In	VDJ
CCTGCAGCCAGAAGACTCGGCCCTGTATCTCTGCGCCAGCAGCCAAGATGGTACAGGGATGGCACAGATACGCAGTATTTTGGCCCA		1	3.405994550408719E-4	50	TCRBV04-03*01	TCRBV04	TCRBV04-03	01				TCRBD01-01*01	TCRBD01	TCRBD01-01	01				TCRBJ02-03*01	TCRBJ02	TCRBJ02-03	01				0	3	3	3	4	1	31	48	52	58	61	1	Out	VDJ
ATCCGGTCCACAAAGCTGGAGGACTCAGCCATGTACTTCTGTGCCAGCAGTGAGAGGACAGGGACCGGGGAGCTGTTTTTTGGAGAA	CASSERTGTGELFF	1	3.405994550408719E-4	42	TCRBV02-01	TCRBV02	TCRBV02-01				01,03	TCRBD01-01*01	TCRBD01	TCRBD01-01	01				TCRBJ02-02*01	TCRBJ02	TCRBJ02-02	01				3	0	1	3	2	5	39	53	55	-1	63	1	In	VDJ
NNNNNNNTGTCGGCTGCTCCCTCCCAAACATCTGTGTACTTCTGTGCCAGCAGTCAGAGGAATCCAAGTGAAGCTTTCTTTGGACAA	CASSQRNPSEAFF	2	6.811989100817438E-4	39	TCRBV06-02/06-03*01	TCRBV06	TCRBV06-02/06-03	01				TCRBD02-01*02	TCRBD02	TCRBD02-01	02				TCRBJ01-01*01	TCRBJ01	TCRBJ01-01	01				5	8	11	1	2	7	42	54	56	60	68	2	In	VDJ
CCCTGGAGCTTGGTGACTCTGCTGTGTATTTCTGTGCCAGCAGCCAAGCGGGACAGGGGGCCCAACACTGAAGCTTTCTTTGGACAA		1	3.405994550408719E-4	49	TCRBV03-01/03-02*01	TCRBV03	TCRBV03-01/03-02	01				TCRBD01-01*01	TCRBD01	TCRBD01-01	01				TCRBJ01-01*01	TCRBJ01	TCRBJ01-01	01				1	2	0	0	1	2	32	48	49	61	63	1	Out	VDJ
CGGCTGCTCCCTCCCAGACATCTGTGTACTTCTGTGCCAGCAGTTACTCGTTCGAAGTCAGGCAATCAGCCCCAGCATTTTGGTGAT		2	6.811989100817438E-4	49	TCRBV06-05*01	TCRBV06	TCRBV06-05	01				TCRBD01-01*01	TCRBD01	TCRBD01-01	01				TCRBJ01-05*01	TCRBJ01	TCRBJ01-05	01				0	0	4	5	9	2	32	49	58	-1	61	2	Out	VDJ
CTGATTCTGGAGTCCGCCAGCACCAACCAGACATCTATGTACCTCTGTGCCATTTGGGGTCGCAATCAGCCCCAGCATTTTGGTGAT	CAIWGRNQPQHF	2	6.811989100817438E-4	36	TCRBV28-01*01	TCRBV28	TCRBV28-01	01								TCRBD01,TCRBD02	TCRBD01-01,TCRBD02-01		TCRBJ01-05*01	TCRBJ01	TCRBJ01-05	01				10	2	6	2	3	2	45	52	55	59	61	2	In	VDJ
GAAGACAGTAGCATATATCTCTGCAGCGTTGAAGGGTGGTCAGACGGACAGGGGGGTTCTCAACACTATGGCTACACCTTCGGTTCG	CSVEGWSDGQGGSQHYGYTF	1	3.405994550408719E-4	60	TCRBV29-01	TCRBV29	TCRBV29-01				01,02	TCRBD01-01*01	TCRBD01	TCRBD01-01	01				TCRBJ01-02*01	TCRBJ01	TCRBJ01-02	01				1	9	1	1	11	3	21	34	45	55	64	1	In	VDJ
CACAGAGCAGCGGGACTCGGCCATGTATCGCTATGCCAGCAGACGTACTTCCGATACAGGGACTCCTACGAGCAGTACTTCGGGCCG		1	3.405994550408719E-4	50	TCRBV07-06*01	TCRBV07	TCRBV07-06	01				TCRBD01-01*01	TCRBD01	TCRBD01-01	01				TCRBJ02-07*01	TCRBJ02	TCRBJ02-07	01				6	1	3	3	13	0	31	42	55	61	62	1	Out	VDJ
TGCCATCCCCAACCAGACAGCTCTTTACTTCTGTGCCACCAGTGATTTCCAAGCGGGAGGGCGGGAAACGAGCAGTACTTCGGGCCG		1	3.405994550408719E-4	50	TCRBV24-01*01	TCRBV24	TCRBV24-01	01				TCRBD02-01*02	TCRBD02	TCRBD02-01	02				TCRBJ02-07*01	TCRBJ02	TCRBJ02-07	01				1	6	6	0	3	5	31	48	51	61	67	1	Out	VDJ
CACAGAGCAGCGGGACTCAGCCATGTATCGCTGTGCTAGCAGCCCCTAGGCCCCCGAGTTAGCAAAAACATTCAGTACTTCGGCGCC		1	3.405994550408719E-4	50	TCRBV07-07*01	TCRBV07	TCRBV07-07	01				TCRBD02-01	TCRBD02	TCRBD02-01				01,02	TCRBJ02-04*01	TCRBJ02	TCRBJ02-04	01				5	13	4	8	2	3	31	43	45	49	62	1	Out	VDJ
ACCTTGGAGCTGGGGGATTCGGCCCTTTATCTTTGCGCCAGCAGCCCCCCCCGAGCGGGGGTGGGAGAGACCCAGTACTTCGGGCCA	CASSPPRAGVGETQYF	1	3.405994550408719E-4	48	TCRBV05-01*01	TCRBV05	TCRBV05-01	01				TCRBD02-01*01	TCRBD02	TCRBD02-01	01				TCRBJ02-05*01	TCRBJ02	TCRBJ02-05	01				4	4	6	2	8	4	33	45	53	61	65	1	In	VDJ
GGAGTCAGCTACCCGCTCCCAGACATCTGTGTATTTCTGCGCCAGCAGTGAAAAGGGGTCAGCCAAGAGACCCAGTACTTCGGGCCA		2	6.811989100817438E-4	44	TCRBV10-02*01	TCRBV10	TCRBV10-02	01				TCRBD01-01*01	TCRBD01	TCRBD01-01	01				TCRBJ02-05*01	TCRBJ02	TCRBJ02-05	01				3	4	5	2	2	1	37	51	53	58	62	2	Out	VDJ
GCTACCAGCTCCCAGACATCTGTGTACTTCTGTGCCATCAGGCCAGCCGGGACTAGGGGAAGCACAGATACGCAGTATTTTGGCCCA	CAIRPAGTRGSTDTQYF	2	6.811989100817438E-4	51	TCRBV10-03*01	TCRBV10	TCRBV10-03	01				TCRBD02-01	TCRBD02	TCRBD02-01				01,02	TCRBJ02-03*01	TCRBJ02	TCRBJ02-03	01				6	4	0	8	7	0	30	41	48	56	60	2	In	VDJ
TTGGAGCTGGGGGACTCAGCCCTGTACTTCTGTGCCAGCAGCCCCCGATCACGCGGGAGGGCCCCGAATACGCAGTATTTTGGCCCA	CASSPRSRGRAPNTQYF	1	3.405994550408719E-4	51	TCRBV13-01*01	TCRBV13	TCRBV13-01	01				TCRBD02-01*02	TCRBD02	TCRBD02-01	02				TCRBJ02-03*01	TCRBJ02	TCRBJ02-03	01				5	6	7	0	10	7	30	42	52	61	67	1	In	VDJ
GCCCATCCTGAAGACAGCAGCTTCTACATCTGCAGTGCTAGAGATGGGGAAACCGGGGGGGACACCGGGGAGCTGTTTTTTGGAGAA	CSARDGETGGDTGELFF	1	3.405994550408719E-4	51	TCRBV20	TCRBV20				TCRBV20-01,TCRBV20-or09_02		TCRBD02-01*01	TCRBD02	TCRBD02-01	01				TCRBJ02-02*01	TCRBJ02	TCRBJ02-02	01				0	0	8	0	9	3	30	44	53	-1	61	1	In	VDJ
CAGCAGGTAGTGCGAGGAGATTCGGCAGCTTATTTCTGTGCCAGCTCACTGTCCACCGGAGGGAATACTGAAGCTTTCTTTGGACAA	CASSLSTGGNTEAFF	1	3.405994550408719E-4	45	TCRBV18-01*01	TCRBV18	TCRBV18-01	01				TCRBD02-01*02	TCRBD02	TCRBD02-01	02				TCRBJ01-01*01	TCRBJ01	TCRBJ01-01	01				4	3	10	0	8	5	36	49	57	63	66	1	In	VDJ
CAGCGCACAGAGCAGGGGGACTCGGCCATGTATCTCTGTGCCAGCAGCTTACTTCACAAACCTAATGAAAAACTGTTTTTTGGCAGT	CASSLLHKPNEKLFF	6	0.0020435967302452314	45	TCRBV07-09*01	TCRBV07	TCRBV07-09	01				TCRBD01-01*01	TCRBD01	TCRBD01-01	01				TCRBJ01-04*01	TCRBJ01	TCRBJ01-04	01				2	3	3	6	4	3	36	51	55	58	61	6	In	VDJ
ACTCTGGAGTCCGCTACCCGCTCCCAGACATCTGTGTATTTCTGCGCCAGCACCCAGGGTTCTAATCAGCCCCAGCATTTTGGTGAT	CASTQGSNQPQHF	2	6.811989100817438E-4	39	TCRBV10-02*01	TCRBV10	TCRBV10-02	01				TCRBD01-01*01	TCRBD01	TCRBD01-01	01				TCRBJ01-05*01	TCRBJ01	TCRBJ01-05	01				7	4	4	3	2	4	42	52	54	59	63	2	In	VDJ
NNNNNTGTCGGCTGCTCCCTCCCAGACATCTGTGTACTTCTGTGCCAGCAGTGAAGCGCTAACGCCTATGGCTACACCTTCGGTTCG		1	3.405994550408719E-4	41	TCRBV06-01*01	TCRBV06	TCRBV06-01	01				TCRBD02-01	TCRBD02	TCRBD02-01				01,02	TCRBJ01-02*01	TCRBJ01	TCRBJ01-02	01				0	4	4	9	1	4	40	57	58	61	65	1	Out	VDJ
CGCACAGAGCAGGAGGACTCGGCCGTGTATCTCTGTGCCAGCAGCTATGGTTCCGGGATCTCTAACTATGGCTACACCTTCGGTTCG	CASSYGSGISNYGYTF	2	6.811989100817438E-4	48	TCRBV07-02	TCRBV07	TCRBV07-02				01,02	TCRBD02-01*02	TCRBD02	TCRBD02-01	02				TCRBJ01-02*01	TCRBJ01	TCRBJ01-02	01				4	3	8	3	7	0	33	46	53	58	61	2	In	VDJ
GCTCCCTCCCAGACATCTGTGTACTTCTGTGCCAGCAGTTTCTTTCCTCCTACCGGGACAAACCTCTACGAGCAGTACTTCGGGCCG	CASSFFPPTGTNLYEQYF	1	3.405994550408719E-4	54	TCRBV06	TCRBV06				TCRBV06-05,TCRBV06-06		TCRBD01-01*01	TCRBD01	TCRBD01-01	01				TCRBJ02-07*01	TCRBJ02	TCRBJ02-07	01				4	5	0	6	14	3	27	40	54	60	65	1	In	VDJ
ACTCTGACAGTGACCAGTGCCCATCCTGAAGACAGCAGCTTCTACATCTGCAGTTCCCTCTGGGGCTACGAGCAGTACTTCGGGCCG	CSSLWGYEQYF	1	3.405994550408719E-4	33	TCRBV20-01	TCRBV20	TCRBV20-01				01,04					TCRBD01,TCRBD02	TCRBD01-01,TCRBD02-01		TCRBJ02-07*01	TCRBJ02	TCRBJ02-07	01				8	0	6	2	7	3	48	54	61	-1	65	1	In	VDJ
CACCTACACGCCCTGCAGCCAGAAGACTCAGCCCTGTATCTCTGCGCCAGCAGGCAGGGTGAAGGCTACGAGCAGTACTTCGGGCCG	CASRQGEGYEQYF	1	3.405994550408719E-4	39	TCRBV04-01*01	TCRBV04	TCRBV04-01	01				TCRBD01-01*01	TCRBD01	TCRBD01-01	01				TCRBJ02-07*01	TCRBJ02	TCRBJ02-07	01				6	6	4	3	1	3	42	53	54	59	65	1	In	VDJ
CGCACAGAGCGGGGGGACTCAGCCGTGTATCTCTGTGCCAGCAGCTCTACCGTAGCGGGAGACTCCTACGAGCAGTACTTCGGGCCG	CASSSTVAGDSYEQYF	2	6.811989100817438E-4	48	TCRBV07-03*01	TCRBV07	TCRBV07-03	01				TCRBD02-01*02	TCRBD02	TCRBD02-01	02				TCRBJ02-07*01	TCRBJ02	TCRBJ02-07	01				4	1	5	2	6	0	33	46	52	61	62	2	In	VDJ
AGCTCTCTGGAGCTGGGGGACTCAGCTTTGTATTTCTGTGCCAGCAGCCCGGGAGTGGGGGGTTACTACGAGCAGTACTTCGGGCCG	CASSPGVGGYYEQYF	2	6.811989100817438E-4	45	TCRBV09-01*01	TCRBV09	TCRBV09-01	01				TCRBD02-01	TCRBD02	TCRBD02-01				01,02	TCRBJ02-07*01	TCRBJ02	TCRBJ02-07	01				4	3	9	1	8	3	36	48	56	62	65	2	In	VDJ
CAGCGCACAGAGCAGGAGGACTCGGCCGTGTATCTCTGTGCCAGCAGCCTAACGGACGGAGCCCACTACGAGCAGTACTTCGGGCCG	CASSLTDGAHYEQYF	2	6.811989100817438E-4	45	TCRBV07-02	TCRBV07	TCRBV07-02				01,02					TCRBD01,TCRBD02	TCRBD01-01,TCRBD02-01		TCRBJ02-07*01	TCRBJ02	TCRBJ02-07	01				5	8	1	7	5	3	36	48	53	57	65	2	In	VDJ
AAGATCCAGCGCACAGAGCAGGGGGACTCGGCCATGTATCTCTGTGCCAGCAGCTCCAGGGGGCCCGACGAGCAGTACTTCGGGCCG	CASSSRGPDEQYF	1	3.405994550408719E-4	39	TCRBV07-09*01	TCRBV07	TCRBV07-09	01				TCRBD01-01*01	TCRBD01	TCRBD01-01	01				TCRBJ02-07*01	TCRBJ02	TCRBJ02-07	01				4	3	4	0	1	5	42	55	56	64	67	1	In	VDJ
ATCCAGCGCACAGAGCAGGGGGACTCGGCCATGTATCTCTGTGCCAGCAGCTTCGGCAGTTACTACAATGAGCAGTTCTTCGGGCCA	CASSFGSYYNEQFF	1	3.405994550408719E-4	42	TCRBV07-09*01	TCRBV07	TCRBV07-09	01								TCRBD01,TCRBD02	TCRBD01-01,TCRBD02-01		TCRBJ02-01*01	TCRBJ02	TCRBJ02-01	01				3	3	4	5	3	3	39	53	56	59	62	1	In	VDJ
CGGTCCACAAAGCTGGAGGACTCAGCCATGTACTTCTGTGCCAGCAGTCCCTTAGCGGGAGGTCGAAATGAGCAGTTCTTCGGGCCA	CASSPLAGGRNEQFF	2	6.811989100817438E-4	45	TCRBV02-01	TCRBV02	TCRBV02-01				01,03	TCRBD02-01*02	TCRBD02	TCRBD02-01	02				TCRBJ02-01*01	TCRBJ02	TCRBJ02-01	01				5	4	5	1	4	7	36	48	52	62	66	2	In	VDJ
ACCCTGAAGATCCAGCGCACAGAGCAGGGGGACTCGGCCATGTATCTCTGTGCCAGCAGCCCAGGCGGGACCCAGTACTTCGGGCCA	CASSPGGTQYF	1	3.405994550408719E-4	33	TCRBV07-09*01	TCRBV07	TCRBV07-09	01								TCRBD01,TCRBD02	TCRBD01-01,TCRBD02-01		TCRBJ02-05*01	TCRBJ02	TCRBJ02-05	01				5	3	4	4	1	7	48	60	61	65	68	1	In	VDJ
CTCACTCTGGAGTCCGCTACCAGCTCCCAGACATCTGTGTACTTCTGTGCCATCAGTGAGGTGTCAGATACGCAGTATTTTGGCCCA	CAISEVSDTQYF	1	3.405994550408719E-4	36	TCRBV10-03*01	TCRBV10	TCRBV10-03	01											TCRBJ02-03*01	TCRBJ02	TCRBJ02-03	01				2	4	0	0	0	4	45	-1	-1	60	64	1	In	VJ
TACCCTCTCAGACATCTGTGTACTTCTGTGCCAGCAGTGCCTTACTAGCGGGAGGGCCAGGGGACCGGGGAGCTGTTTTTTGGAGAA		1	3.405994550408719E-4	55	TCRBV06-04*01	TCRBV06	TCRBV06-04	01				TCRBD02-01*02	TCRBD02	TCRBD02-01	02				TCRBJ02-02*01	TCRBJ02	TCRBJ02-02	01				4	7	3	0	4	5	26	39	43	56	63	1	Out	VDJ
NTGTCGGCTGCTCCCTCCCAGACATCTGTGTACTTCTGTGCCAGCAGTTACTCAGGACGGACGAACACTGAAGCTTTCTTTGGACAA	CASSYSGRTNTEAFF	1	3.405994550408719E-4	45	TCRBV06-05*01	TCRBV06	TCRBV06-05	01								TCRBD01,TCRBD02	TCRBD01-01,TCRBD02-01		TCRBJ01-01*01	TCRBJ01	TCRBJ01-01	01				0	4	1	7	1	1	36	53	54	58	62	1	In	VDJ
CGCACAGAGCAGGAGGACTCGGCCGTGTATCTCTGTGCCAGCAGCTCAGCGGACAGGGGGTCCCTTTACGAGCAGTACTTCGGGCCG	CASSSADRGSLYEQYF	2	6.811989100817438E-4	48	TCRBV07-02	TCRBV07	TCRBV07-02				01,02	TCRBD01-01*01	TCRBD01	TCRBD01-01	01				TCRBJ02-07*01	TCRBJ02	TCRBJ02-07	01				0	6	1	1	0	4	33	-1	50	60	66	2	In	VDJ
GAGTTGGCTGCTCCCTCCCAGACATCTGTGTACTTCTGTGCCAGCAGGGACAGTATTAGACCTGGAAACACCATATATTTTGGAGAG	CASRDSIRPGNTIYF	3	0.0010217983651226157	45	TCRBV06-06	TCRBV06	TCRBV06-06				01,04	TCRBD01-01*01	TCRBD01	TCRBD01-01	01				TCRBJ01-03*01	TCRBJ01	TCRBJ01-03	01				6	8	1	5	0	2	36	-1	47	53	61	3	In	VDJ
ATCCAGCCCTCAGAACCCAGGGACTCAGCTGTGTACTTCTGTGCCAGCAGTTTAGCGCGCGTCTACAATGAGCAGTTCTTCGGGCCA	CASSLARVYNEQFF	1	3.405994550408719E-4	42	TCRBV12	TCRBV12				TCRBV12-03/12-04,TCRBV12-04		TCRBD02-01	TCRBD02	TCRBD02-01				01,02	TCRBJ02-01*01	TCRBJ02	TCRBJ02-01	01				0	3	7	6	0	3	39	-1	56	59	62	1	In	VDJ
CCCCAACCAGACCTCTCTGTACTTCTGTGCCAGCAGTTTATTTTAGCGGGAGAGTAAGCTTCCTACAATGAGCAGTTCTTCGGGCCA		1	3.405994550408719E-4	56	TCRBV27-01*01	TCRBV27	TCRBV27-01	01				TCRBD02-01*02	TCRBD02	TCRBD02-01	02				TCRBJ02-01*01	TCRBJ02	TCRBJ02-01	01				1	8	5	2	2	1	25	41	43	52	60	1	Out	VDJ
CTACACGCCCTGCAGCCAGAAGACTCAGCCCTGTATCTCTGCGCCAGCAGCGGGTTAGTCTCCTACAATGAGCAGTTCTTCGGGCCA	CASSGLVSYNEQFF	2	6.811989100817438E-4	42	TCRBV04-01*01	TCRBV04	TCRBV04-01	01								TCRBD01,TCRBD02	TCRBD01-01,TCRBD02-01		TCRBJ02-01*01	TCRBJ02	TCRBJ02-01	01				5	5	0	9	0	0	39	-1	51	54	59	2	In	VDJ
CCAGTGCCCATCCTGAAGACAGCAGCTTCTACATCTGCAGTGCTAGCTCCTGGCGGGAGGGTGCGGGAGACCCAGTACTTCGGGCCA		1	3.405994550408719E-4	46	TCRBV20	TCRBV20				TCRBV20-01,TCRBV20-or09_02		TCRBD02-01*02	TCRBD02	TCRBD02-01	02				TCRBJ02-05*01	TCRBJ02	TCRBJ02-05	01				3	5	7	0	6	5	35	46	52	61	66	1	Out	VDJ
NNNNTGTCGGCTGCTCCCTCCCAGACATCTGTGTACTTCTGTGCCAGCAGTGTACAGGGGCGTCTAGAGACCCAGTACTTCGGGCCA	CASSVQGRLETQYF	1	3.405994550408719E-4	42	TCRBV06	TCRBV06				TCRBV06-01,TCRBV06-05		TCRBD01-01*01	TCRBD01	TCRBD01-01	01				TCRBJ02-05*01	TCRBJ02	TCRBJ02-05	01				4	5	3	2	1	4	39	52	53	60	65	1	In	VDJ
ACAGTGACCAGTGCCCATCCTGAAGACAGCAGCTTCTACATCTGCAGTGTCCCGGAGGGATTCCAAGAGACCCAGTACTTCGGGCCA	CSVPEGFQETQYF	1	3.405994550408719E-4	39	TCRBV20	TCRBV20				TCRBV20-01,TCRBV20-or09_02		TCRBD02-01*02	TCRBD02	TCRBD02-01	02				TCRBJ02-05*01	TCRBJ02	TCRBJ02-05	01				7	3	10	0	4	1	42	49	53	59	62	1	In	VDJ
AAGATCCGGTCCACAAAGCTGGAGGACTCAGCCATGTACTTCTGTGCCAGCAGGGCGACTAGCACAGATACGCAGTATTTTGGCCCA	CASRATSTDTQYF	1	3.405994550408719E-4	39	TCRBV02-01	TCRBV02	TCRBV02-01				01,03	TCRBD02-01	TCRBD02	TCRBD02-01				01,02	TCRBJ02-03*01	TCRBJ02	TCRBJ02-03	01				6	0	2	10	3	0	42	53	56	-1	60	1	In	VDJ
ACAGAGCAGGGGGACTCAGCTGTGTATCTCTGTGCCAGCAGCAATATTAGGTTGGTCAGAAGCACAGATACGCAGTATTTTGGCCCA	CASSNIRLVRSTDTQYF	1	3.405994550408719E-4	51	TCRBV07-04	TCRBV07	TCRBV07-04				01,02					TCRBD01,TCRBD02	TCRBD01-01,TCRBD02-01		TCRBJ02-03*01	TCRBJ02	TCRBJ02-03	01				5	1	4	5	14	0	30	42	56	59	60	1	In	VDJ
CTGGAGTCCGCTACCCGCTCCCAGACATCTGTGTATTTCTGCGCCAGCGCAAGAGGCGACGGAAACACTGAAGCTTTCTTTGGACAA	CASARGDGNTEAFF	1	3.405994550408719E-4	42	TCRBV10-02*01	TCRBV10	TCRBV10-02	01				TCRBD02-01*02	TCRBD02	TCRBD02-01	02				TCRBJ01-01*01	TCRBJ01	TCRBJ01-01	01				8	7	11	1	4	2	39	48	52	56	63	1	In	VDJ
GCCAGCACCAACCAGACATCTATGTACCTCTGTGCCAGCAGATCCTTGGGCGGAGGGTCCTATAATTCACCCCTCCACTTTGGGAAT	CASRSLGGGSYNSPLHF	1	3.405994550408719E-4	51	TCRBV28-01*01	TCRBV28	TCRBV28-01	01				TCRBD02-01*02	TCRBD02	TCRBD02-01	02				TCRBJ01-06*01	TCRBJ01	TCRBJ01-06	01				6	0	10	0	10	1	30	41	51	-1	57	1	In	VDJ
AAGATCCAGCCCTCAGAACCCAGGGACTCAGCTGTGTACTTCTGTGCCAGCAGTTTAAGAATAAACTATGGCTACACCTTCGGTTCG	CASSLRINYGYTF	1	3.405994550408719E-4	39	TCRBV12-03/12-04*01	TCRBV12	TCRBV12-03/12-04	01								TCRBD01,TCRBD02	TCRBD01-01,TCRBD02-01		TCRBJ01-02*01	TCRBJ01	TCRBJ01-02	01				2	3	2	8	1	2	42	57	58	60	63	1	In	VDJ
ACAAAGCTGGAGGACTCAGCCATGTACTTCTGTGCCAGCAGCGACCCCGAGAACCCAGAGAGCTCCTACGAGCAGTACTTCGGGCCG	CASSDPENPESSYEQYF	2	6.811989100817438E-4	51	TCRBV02-01	TCRBV02	TCRBV02-01				01,03					TCRBD01,TCRBD02	TCRBD01-01,TCRBD02-01		TCRBJ02-07*01	TCRBJ02	TCRBJ02-07	01				6	17	2	7	1	0	30	41	42	45	62	2	In	VDJ
ACGATCCAGCGCACAGAGCAGGAGGACTCGGCCGTGTATCTCTGTGCCAGCAGCTTAGCTTCCGGAAACACCATATATTTTGGAGAG	CASSLASGNTIYF	1	3.405994550408719E-4	39	TCRBV07-02	TCRBV07	TCRBV07-02				01,02								TCRBJ01-03*01	TCRBJ01	TCRBJ01-03	01				0	4	0	0	0	4	42	-1	-1	59	63	1	In	VJ
GTGACCAGTGCCCATCCTGAAGACAGCAGCTTCTACATCTGCAGTGCTAGACTAGCGGGAGGGTGGGATGAGCAGTTCTTCGGGCCA	CSARLAGGWDEQFF	2	6.811989100817438E-4	42	TCRBV20	TCRBV20				TCRBV20-01,TCRBV20-or09_02		TCRBD02-01*02	TCRBD02	TCRBD02-01	02				TCRBJ02-01*01	TCRBJ02	TCRBJ02-01	01				2	4	4	0	0	8	39	-1	51	63	67	2	In	VDJ
CAGAGCAGGGGGACTCGGCCGTGTATGTCTGTGCAAGTCGCTTAGCGCCGGCGGGAGGGGTTCTACAATGAGCAGTTCTTCGGGCCA		1	3.405994550408719E-4	52	TCRBV12-02*01	TCRBV12	TCRBV12-02	01				TCRBD02-01*02	TCRBD02	TCRBD02-01	02				TCRBJ02-01*01	TCRBJ02	TCRBJ02-01	01				0	3	7	0	4	3	29	46	50	59	62	1	Out	VDJ
AGCCCTCAGAACCCAGGGACTCAGCTGTGTACTTCTGTGCCAGACAGTAAGACTAGCGGCTCCTACAATGAGCAGTTCTTCGGGCCA		2	6.811989100817438E-4	46	TCRBV12	TCRBV12				TCRBV12-03/12-04,TCRBV12-04		TCRBD02-01	TCRBD02	TCRBD02-01				01,02	TCRBJ02-01*01	TCRBJ02	TCRBJ02-01	01				9	0	2	5	7	0	35	43	50	-1	59	2	Out	VDJ
CTGGAGCTGGGGGACTCAGCTTTGTATTTCTGTGCCAGCAGCGTTAGTCTAGCGGGAGGGATAAACAATGAGCAGTTCTTCGGGCCA	CASSVSLAGGINNEQFF	1	3.405994550408719E-4	51	TCRBV09-01*01	TCRBV09	TCRBV09-01	01				TCRBD02-01*02	TCRBD02	TCRBD02-01	02				TCRBJ02-01*01	TCRBJ02	TCRBJ02-01	01				2	4	4	0	4	5	30	44	48	60	64	1	In	VDJ
CTCACTGTGACATCGGCCCAAAAGAACCCGACAGCTTTCTATCTCTGTGCCAGTAGTCCTACAAGTGAGACCCAGTACTTCGGGCCA	CASSPTSETQYF	2	6.811989100817438E-4	36	TCRBV19-01*01	TCRBV19	TCRBV19-01	01								TCRBD01,TCRBD02	TCRBD01-01,TCRBD02-01		TCRBJ02-05*01	TCRBJ02	TCRBJ02-05	01				5	3	3	6	3	5	45	57	60	63	66	2	In	VDJ
NTGTCGGCTGCTCCCTCCCAGACATCTGTGTACTTCTGTGCCAGCAGTGATTGGGACAGGGTTTGGGAGACCCAGTACTTCGGGCCA	CASSDWDRVWETQYF	1	3.405994550408719E-4	45	TCRBV06-01*01	TCRBV06	TCRBV06-01	01				TCRBD01-01*01	TCRBD01	TCRBD01-01	01				TCRBJ02-05*01	TCRBJ02	TCRBJ02-05	01				3	5	0	3	2	5	36	50	52	61	66	1	In	VDJ
GAGTCCGCCAGCACCAACCAGACATCTATGTACCTCTGTGCCAGCAGTTTAAACCGGGTCGGAGGGGAGACCCAGTACTTCGGGCCA	CASSLNRVGGETQYF	1	3.405994550408719E-4	45	TCRBV28-01*01	TCRBV28	TCRBV28-01	01				TCRBD02-01*02	TCRBD02	TCRBD02-01	02				TCRBJ02-05*01	TCRBJ02	TCRBJ02-05	01				2	0	10	0	9	5	36	51	60	-1	66	1	In	VDJ
NTGTCGGCTGCTCCCTCCCAGACATCTGTGTACTTCTGTGCCAGCAGTGAAGGCGGGAGGGATAATTCACCCCTCCACTTTGGGAAT	CASSEGGRDNSPLHF	4	0.0013623978201634877	45	TCRBV06-01*01	TCRBV06	TCRBV06-01	01				TCRBD02-01*02	TCRBD02	TCRBD02-01	02				TCRBJ01-06*01	TCRBJ01	TCRBJ01-06	01				1	0	7	0	0	5	36	-1	52	-1	61	4	In	VDJ
NNNNTGTCGGCTGCTCCCTCCCAGACATCTGTGTACTTCTGTGCCAGCAGGCCACAGGGGGGAAACTATGGCTACACCTTCGGTTCG	CASRPQGGNYGYTF	1	3.405994550408719E-4	42	TCRBV06-05*01	TCRBV06	TCRBV06-05	01				TCRBD01-01*01	TCRBD01	TCRBD01-01	01				TCRBJ01-02*01	TCRBJ01	TCRBJ01-02	01				6	2	3	1	3	2	39	50	53	61	63	1	In	VDJ
ACATCGGCCCAAAAGAACCCGACAGCTTTCTATCTCTGTGCCAGTAGCCACCCCTCGGGAGGAGTATACGAGCAGTACTTCGGGCCG	CASSHPSGGVYEQYF	1	3.405994550408719E-4	45	TCRBV19-01*01	TCRBV19	TCRBV19-01	01				TCRBD02-01*02	TCRBD02	TCRBD02-01	02				TCRBJ02-07*01	TCRBJ02	TCRBJ02-07	01				6	4	8	1	8	4	36	47	55	62	66	1	In	VDJ
ACCAGTGCCCATCCTGAAGACAGCAGCTTCTACATCTGCAGTGCTGGGAGAATAGCGGGATTAATAGATGAGCAGTTCTTCGGGCCA	CSAGRIAGLIDEQFF	1	3.405994550408719E-4	45	TCRBV20	TCRBV20				TCRBV20-01,TCRBV20-or09_02		TCRBD02-01*02	TCRBD02	TCRBD02-01	02				TCRBJ02-01*01	TCRBJ02	TCRBJ02-01	01				5	7	5	3	7	8	36	45	52	60	67	1	In	VDJ
GCTACCAGCTCCCAGACATCTGTGTACTTCTGTGCCATCAGTTACTCCGGGACTAGCGGGATCTACAATGAGCAGTTCTTCGGGCCA	CAISYSGTSGIYNEQFF	1	3.405994550408719E-4	51	TCRBV10-03*01	TCRBV10	TCRBV10-03	01				TCRBD02-01*02	TCRBD02	TCRBD02-01	02				TCRBJ02-01*01	TCRBJ02	TCRBJ02-01	01				5	1	0	3	6	3	30	42	48	61	62	1	In	VDJ
CAGCGCACAGAGCAGCGGGACTCAGCCATGTATCGCTGTGCTAGCAGCTCCGGGACTAGCTCCTACAATGAGCAGTTCTTCGGGCCA	CASSSGTSSYNEQFF	2	6.811989100817438E-4	45	TCRBV07-07*01	TCRBV07	TCRBV07-07	01				TCRBD02-01	TCRBD02	TCRBD02-01				01,02	TCRBJ02-01*01	TCRBJ02	TCRBJ02-01	01				4	0	0	8	2	0	36	49	51	-1	59	2	In	VDJ
GAGTCCGCCAGCACCAACCAGACATCTATGTACCTCTGTGCCAGCAGTTCATCCCAGGGCCGGGAAGAGACCCAGTACTTCGGGCCA	CASSSSQGREETQYF	1	3.405994550408719E-4	45	TCRBV28-01*01	TCRBV28	TCRBV28-01	01				TCRBD01-01*01	TCRBD01	TCRBD01-01	01				TCRBJ02-05*01	TCRBJ02	TCRBJ02-05	01				4	5	4	3	5	3	36	49	54	59	64	1	In	VDJ
TCCAGCGCACAGAGCGGGGGGACTCAGCCGTGTATCTCTGTGCCAGCAGCTTAAGGCGTTCCTAGGAAGACCCAGTACTTCGGGCCA		1	3.405994550408719E-4	43	TCRBV07-03*01	TCRBV07	TCRBV07-03	01				TCRBD02-01	TCRBD02	TCRBD02-01				01,02	TCRBJ02-05*01	TCRBJ02	TCRBJ02-05	01				1	2	4	8	7	6	38	54	61	65	67	1	Out	VDJ
TCCGCCAGCACCAACCAGACATCTATGTACCTCTGTGCCAGCAGCATTACCAGCGGCCTCAGCACAGATACGCAGTATTTTGGCCCA	CASSITSGLSTDTQYF	1	3.405994550408719E-4	48	TCRBV28-01*01	TCRBV28	TCRBV28-01	01				TCRBD02-01	TCRBD02	TCRBD02-01				01,02	TCRBJ02-03*01	TCRBJ02	TCRBJ02-03	01				6	4	6	5	7	0	33	44	51	56	60	1	In	VDJ
ACAGAGCAGGGGGACTCGGCCATGTATCTCTGTGCCAGCAGCGGATGGACCAGGGGGCGCGAAACAGATACGCAGTATTTTGGCCCA	CASSGWTRGRETDTQYF	1	3.405994550408719E-4	51	TCRBV07-09*01	TCRBV07	TCRBV07-09	01				TCRBD01-01*01	TCRBD01	TCRBD01-01	01				TCRBJ02-03*01	TCRBJ02	TCRBJ02-03	01				5	5	4	0	8	3	30	42	50	58	63	1	In	VDJ
GAGCGGGGGGACTCAGCCGTGTATCTCTGTGCCAGCAGCTTAACCAATGCAGGGCCGATCATGAACACTGAAGCTTTCTTTGGACAA	CASSLTNAGPIMNTEAFF	3	0.0010217983651226157	54	TCRBV07-03*01	TCRBV07	TCRBV07-03	01				TCRBD01-01*01	TCRBD01	TCRBD01-01	01				TCRBJ01-01*01	TCRBJ01	TCRBJ01-01	01				0	7	4	3	5	0	27	44	49	54	61	3	In	VDJ
GTGACCAGTGCCCATCCTGAAGACAGCAGCTTCTACATCTGCAGTGCTAGGGCGGGACAGGGGGTGGGAGAAGCTTTCTTTGGACAA	CSARAGQGVGEAFF	1	3.405994550408719E-4	42	TCRBV20	TCRBV20				TCRBV20-01,TCRBV20-or09_02		TCRBD01-01*01	TCRBD01	TCRBD01-01	01				TCRBJ01-01*01	TCRBJ01	TCRBJ01-01	01				3	5	0	1	3	8	39	50	53	64	69	1	In	VDJ
CAGCGCACAGAGCAGGAGGACTCGGCCGTGTATCTCTGTGCCAGCAGACGGACGGGACAGGGGAGTGAAAAACTGTTTTTTGGCAGT	CASRRTGQGSEKLFF	1	3.405994550408719E-4	45	TCRBV07-02	TCRBV07	TCRBV07-02				01,02	TCRBD01-01*01	TCRBD01	TCRBD01-01	01				TCRBJ01-04*01	TCRBJ01	TCRBJ01-04	01				6	2	0	2	6	7	36	47	53	63	65	1	In	VDJ
AAGATCCAGCGCACAGAGCAGGGGGACTCGGCCATGTATCTCTGTGCCAGCAGCTTAGACAGCGATCAGCCCCAGCATTTTGGTGAT	CASSLDSDQPQHF	1	3.405994550408719E-4	39	TCRBV07-09*01	TCRBV07	TCRBV07-09	01								TCRBD01,TCRBD02	TCRBD01-01,TCRBD02-01		TCRBJ01-05*01	TCRBJ01	TCRBJ01-05	01				1	2	3	5	0	5	42	-1	58	62	64	1	In	VDJ
ATCCAGCGCACAGAGCAGGAGGACTCCGCCGTGTATCTCTGTGCCACGAGCTTATTGGGGGGAAATTATGGCTACACCTTCGGTTCG	CATSLLGGNYGYTF	3	0.0010217983651226157	42	TCRBV07-08*01	TCRBV07	TCRBV07-08	01				TCRBD02-01*01	TCRBD02	TCRBD02-01	01				TCRBJ01-02*01	TCRBJ01	TCRBJ01-02	01				2	4	9	1	2	5	39	54	56	62	66	3	In	VDJ
CTGGAGTCTGCTGCCTCCTCCCAGACATCTGTATATTTCTGCGCCAGCAGTGAGCCCCGACAGGGTAATGGCTACACCTTCGGTTCG	CASSEPRQGNGYTF	1	3.405994550408719E-4	42	TCRBV10-01*01	TCRBV10	TCRBV10-01	01				TCRBD01-01*01	TCRBD01	TCRBD01-01	01				TCRBJ01-02*01	TCRBJ01	TCRBJ01-02	01				2	2	2	3	4	6	39	54	58	65	67	1	In	VDJ
CTCTCTGGAGCTGGGGGACTCAGCTTTGTATTTCTGTGCCAGCAGCGTAGGGCTTAGGCTAGCGGCTACGAGCAGTACTTCGGGCCG		1	3.405994550408719E-4	47	TCRBV09-01*01	TCRBV09	TCRBV09-01	01				TCRBD02-01	TCRBD02	TCRBD02-01				01,02	TCRBJ02-07*01	TCRBJ02	TCRBJ02-07	01				0	0	4	5	8	3	34	50	58	-1	65	1	Out	VDJ
CCTTGTTGCTGGGGGACTCGGCCCTCTATCTCTGTGCCAGCAACCGGGGGCCAAGGTAGTCGGACCTACGAGCAGTACTTCGGGCCG		2	6.811989100817438E-4	49	TCRBV05-06*01	TCRBV05	TCRBV05-06	01								TCRBD01,TCRBD02	TCRBD01-01,TCRBD02-01		TCRBJ02-07*01	TCRBJ02	TCRBJ02-07	01				6	13	6	0	3	2	32	42	45	51	64	2	Out	VDJ
TGCTCCCTCCCAGACATCTGTGTACTTCTGTGCCAGCGTTTGAACTAGTAGCGGGGGGGGGATTCCCACGAGCAGTACTTCGGGCCG		2	6.811989100817438E-4	53	TCRBV06	TCRBV06				TCRBV06-01,TCRBV06-05,TCRBV06-06		TCRBD02-01*01	TCRBD02	TCRBD02-01	01				TCRBJ02-07*01	TCRBJ02	TCRBJ02-07	01				8	8	5	0	11	5	28	37	48	59	67	2	Out	VDJ
NTGTCGGCTGCTCCCTCCCAGACATCTGTGTACTTCTGTGCCAGCAGTGATGGACTAGCGGGAGCTAATGAGCAGTTCTTCGGGCCA	CASSDGLAGANEQFF	1	3.405994550408719E-4	45	TCRBV06-01*01	TCRBV06	TCRBV06-01	01				TCRBD02-01*02	TCRBD02	TCRBD02-01	02				TCRBJ02-01*01	TCRBJ02	TCRBJ02-01	01				3	2	1	2	1	7	36	50	51	64	66	1	In	VDJ
ATCCAGCCTGCAGAGCTTGGGGACTCGGCCGTGTATCTCTGTGCCAGCAGCAAGTTAGCGGGGGGAGAGACCCAGTACTTCGGGCCA	CASSKLAGGETQYF	1	3.405994550408719E-4	42	TCRBV11-03*01	TCRBV11	TCRBV11-03	01				TCRBD02-01*01	TCRBD02	TCRBD02-01	01				TCRBJ02-05*01	TCRBJ02	TCRBJ02-05	01				5	0	5	1	4	4	39	51	55	-1	65	1	In	VDJ
CGCTGGAGTCAGCTGCCTCCTCCCAGACATCTGTATATTTCTGCGCCACTCCAACTAGCGGGAGTAGGGATGCAGTATTTTGGCCCA		1	3.405994550408719E-4	40	TCRBV10-01*01	TCRBV10	TCRBV10-01	01				TCRBD02-01*02	TCRBD02	TCRBD02-01	02				TCRBJ02-03*01	TCRBJ02	TCRBJ02-03	01				10	7	3	2	5	11	41	48	53	64	71	1	Out	VDJ
ACATCGGCCCAAAAGAACCCGACAGCTTTCTATCTCTGTGCCAGTAGGCCGAGGGGGCCAGGCACAGATACGCAGTATTTTGGCCCA	CASRPRGPGTDTQYF	1	3.405994550408719E-4	45	TCRBV19-01*01	TCRBV19	TCRBV19-01	01				TCRBD01-01*01	TCRBD01	TCRBD01-01	01				TCRBJ02-03*01	TCRBJ02	TCRBJ02-03	01				6	3	5	0	4	1	36	47	51	58	61	1	In	VDJ
ACATCGGCCCAAAAGAACCCGACAGCTTTCTATCTCTGTGCCAGTACCTCTGACATCACTAGCACAGATACGCAGTATTTTGGCCCA	CASTSDITSTDTQYF	1	3.405994550408719E-4	45	TCRBV19-01*01	TCRBV19	TCRBV19-01	01				TCRBD01-01*01	TCRBD01	TCRBD01-01	01				TCRBJ02-03*01	TCRBJ02	TCRBJ02-03	01				7	5	2	6	5	0	36	46	51	55	60	1	In	VDJ
CTGACAGTGACCAGTGCCCATCCTGAAGACAGCAGCTTCTACATCTGCAGTGCGGCCAGCAGCACAGATACGCAGTATTTTGGCCCA	CSAASSTDTQYF	1	3.405994550408719E-4	36	TCRBV20	TCRBV20				TCRBV20-01,TCRBV20-or09_02						TCRBD01,TCRBD02	TCRBD01-01,TCRBD02-01		TCRBJ02-03*01	TCRBJ02	TCRBJ02-03	01				6	1	4	5	3	0	45	53	56	59	60	1	In	VDJ
NNNNTGTCGGCTGCTCCCTCCCAGACATCTGTGTACTTCTGTGCCACCAAACCGGGACCTGACACAGATACGCAGTATTTTGGCCCA	CATKPGPDTDTQYF	1	3.405994550408719E-4	42	TCRBV06-05*01	TCRBV06	TCRBV06-05	01								TCRBD01,TCRBD02	TCRBD01-01,TCRBD02-01		TCRBJ02-03*01	TCRBJ02	TCRBJ02-03	01				10	4	0	7	7	2	39	46	53	58	62	1	In	VDJ
TCTGCTGCCCGCTCCCAGACATCTGTGTATTTCTGCGCCAGCAGTGATTTTGCGGGAAGGATAAACGGGGAGCTGTTTTTTGGAGAA	CASSDFAGRINGELFF	1	3.405994550408719E-4	48	TCRBV10-02*01	TCRBV10	TCRBV10-02	01				TCRBD02-01*02	TCRBD02	TCRBD02-01	02				TCRBJ02-02*01	TCRBJ02	TCRBJ02-02	01				3	8	7	3	4	7	33	47	51	57	65	1	In	VDJ
TGAGCACCTTGGAGCTGGGGGACTCGGCCCTTTATCTTTGCGCCAGCAGCTTACCGGGGACGGGACAGAGGAGCTTTCTTTGGACAA		1	3.405994550408719E-4	43	TCRBV05-01*01	TCRBV05	TCRBV05-01	01				TCRBD01-01*01	TCRBD01	TCRBD01-01	01				TCRBJ01-01*01	TCRBJ01	TCRBJ01-01	01				2	3	0	5	9	10	38	52	61	68	71	1	Out	VDJ
TGGAGTCGCCCAGCCCCAACCAGACCTCTCTGTACTTCTGTGCCAGCGTCTATGGGGGCGCCCAATCAGCCCCAGCATTTTGGTGAT		1	3.405994550408719E-4	43	TCRBV27-01*01	TCRBV27	TCRBV27-01	01				TCRBD01-01*01	TCRBD01	TCRBD01-01	01				TCRBJ01-05*01	TCRBJ01	TCRBJ01-05	01				8	3	6	0	6	3	38	47	53	59	62	1	Out	VDJ
CTGAAGGTGCAGCCTGCAGAACTGGAGGATTCTGGAGTTTATTTCTGTGCCAGCGGGCGGGAGTACTACGAGCAGTACTTCGGGCCG	CASGREYYEQYF	1	3.405994550408719E-4	36	TCRBV14-01*01	TCRBV14	TCRBV14-01	01				TCRBD02-01*02	TCRBD02	TCRBD02-01	02				TCRBJ02-07*01	TCRBJ02	TCRBJ02-07	01				8	2	7	2	2	3	45	54	56	63	65	1	In	VDJ
ATCCAGCCCTCAGAACCCAGGGACTCAGCTGTGTACTTCTGTGCCAGCAGTTTAGGGCAGGATGTGAACGAGCAGTACTTCGGGCCG	CASSLGQDVNEQYF	1	3.405994550408719E-4	42	TCRBV12	TCRBV12				TCRBV12-03/12-04,TCRBV12-04		TCRBD01-01*01	TCRBD01	TCRBD01-01	01				TCRBJ02-07*01	TCRBJ02	TCRBJ02-07	01				1	6	4	4	2	5	39	55	57	61	67	1	In	VDJ
GGGACTCGGCCATGTATCTCTGTGCCAGCAGCTTCTCCCACCGGGACTAGCGGGAGAGATTGTTCCCTTGAGCAGTTCTTCGGGCCA		2	6.811989100817438E-4	61					TCRBV11,TCRBV07	TCRBV11-01,TCRBV11-03,TCRBV07-09		TCRBD02-01*02	TCRBD02	TCRBD02-01	02				TCRBJ02-01*01	TCRBJ02	TCRBJ02-01	01				3	12	0	2	8	9	20	34	42	56	68	2	Out	VDJ
GTGACCAGTGCCCATCCTGAAGACAGCAGCTTCTACATCTGCAGTGCTAGAGATTCGGGACTAGCGATTGAGCAGTTCTTCGGGCCA	CSARDSGLAIEQFF	1	3.405994550408719E-4	42	TCRBV20	TCRBV20				TCRBV20-01,TCRBV20-or09_02		TCRBD02-01	TCRBD02	TCRBD02-01				01,02	TCRBJ02-01*01	TCRBJ02	TCRBJ02-01	01				0	2	0	6	3	9	39	53	56	66	68	1	In	VDJ
ACTGTGAGCAACATGAGCCCTGAAGACAGCAGCATATATCTCTGCAGCGTTGCCCCGGGACAGGGAGGTGAGCAGTTCTTCGGGCCA	CSVAPGQGGEQFF	1	3.405994550408719E-4	39	TCRBV29-01	TCRBV29	TCRBV29-01				01,02	TCRBD01-01*01	TCRBD01	TCRBD01-01	01				TCRBJ02-01*01	TCRBJ02	TCRBJ02-01	01				4	3	0	3	4	9	42	52	56	65	68	1	In	VDJ
CGCACAGAGCAGGAGGACTCGGCCGTGTATCTCTGTGCCAGCAGCGAAATAGCGGGAGTCTCCTACAATGAGCAGTTCTTCGGGCCA	CASSEIAGVSYNEQFF	1	3.405994550408719E-4	48	TCRBV07-02	TCRBV07	TCRBV07-02				01,02	TCRBD02-01*02	TCRBD02	TCRBD02-01	02				TCRBJ02-01*01	TCRBJ02	TCRBJ02-01	01				5	1	5	2	4	0	33	45	49	58	59	1	In	VDJ
AATGTGAGCGCCTTGGAGCTGGGGGACTCGGCCCTTTATCTTTGCGCCAGCAGCCTTGACGTACAGAAGGAGCAGTTCTTCGGGCCA	CASSLDVQKEQFF	1	3.405994550408719E-4	39	TCRBV05-01*01	TCRBV05	TCRBV05-01	01				TCRBD01-01*01	TCRBD01	TCRBD01-01	01				TCRBJ02-01*01	TCRBJ02	TCRBJ02-01	01				4	3	3	5	8	10	42	54	62	66	69	1	In	VDJ
AAGATCCAGCGCACAGAGCGGGGGGACTCAGCTGTGTATCTCTGTGCCAGCAGCTTTCGAGTGGAAGAGACCCAGTACTTCGGGCCA	CASSFRVEETQYF	1	3.405994550408719E-4	39	TCRBV07	TCRBV07				TCRBV07-03,TCRBV07-04		TCRBD02-01*02	TCRBD02	TCRBD02-01	02				TCRBJ02-05*01	TCRBJ02	TCRBJ02-05	01				3	3	11	2	2	3	42	56	58	61	64	1	In	VDJ
GCCTTGTTGCTGGGGGACTCGGCCCTGTATCTCTGTGCCAGCAGCTTACGACTAGCGGGTTACACAGATACGCAGTATTTTGGCCCA	CASSLRLAGYTDTQYF	1	3.405994550408719E-4	48	TCRBV05-05*01	TCRBV05	TCRBV05-05	01				TCRBD02-01	TCRBD02	TCRBD02-01				01,02	TCRBJ02-03*01	TCRBJ02	TCRBJ02-03	01				2	3	2	4	2	2	33	47	49	59	62	1	In	VDJ
CAGGTAGTGCGAGGAGATTCGGCAGCTTATTTCTGTGCCAGCTCCCTCCGCCGGGACAGGGAGGTTTCTGAAGCTTTCTTTGGACAA	CASSLRRDREVSEAFF	1	3.405994550408719E-4	48	TCRBV18-01*01	TCRBV18	TCRBV18-01	01				TCRBD01-01*01	TCRBD01	TCRBD01-01	01				TCRBJ01-01*01	TCRBJ01	TCRBJ01-01	01				6	6	0	3	8	6	33	44	52	61	67	1	In	VDJ
ATCCAGCAGGTAGTGCGAGGAGATTCGGCAGCTTATTTCTGTGCCAGCTCCCGGGACAGGGTTAACACTGAAGCTTTCTTTGGACAA	CASSRDRVNTEAFF	1	3.405994550408719E-4	42	TCRBV18-01*01	TCRBV18	TCRBV18-01	01				TCRBD01-01*01	TCRBD01	TCRBD01-01	01				TCRBJ01-01*01	TCRBJ01	TCRBJ01-01	01				6	2	0	3	2	2	39	50	52	61	63	1	In	VDJ
ATCAATTCCCTGGAGCTTGGTGACTCTGCTGTGTATTTCTGTGCCAGCAGCCAAATCCCGGGGGATGAAAAACTGTTTTTTGGCAGT	CASSQIPGDEKLFF	1	3.405994550408719E-4	42	TCRBV03-01/03-02*01	TCRBV03	TCRBV03-01/03-02	01				TCRBD02-01*01	TCRBD02	TCRBD02-01	01				TCRBJ01-04*01	TCRBJ01	TCRBJ01-04	01				2	0	8	2	4	6	39	54	58	-1	64	1	In	VDJ
CTCAAGATCCAGCCTGCAGAGCTTGAGGACTCGGCCGTGTATCTCTGTGCCAGCAGCTTAGGGGCGGGCGAGCAGTACTTCGGGCCG	CASSLGAGEQYF	1	3.405994550408719E-4	36	TCRBV11	TCRBV11				TCRBV11-02,TCRBV11-03		TCRBD02-01	TCRBD02	TCRBD02-01				01,02	TCRBJ02-07*01	TCRBJ02	TCRBJ02-07	01				1	0	7	4	2	6	45	61	63	-1	68	1	In	VDJ
ATCCAGCGCACAGAGCAGGGGGACTCGGCCATGTATCTCTGTGCCAGCAGCTTAGGAGCGGAGTCCTACGAGCAGTACTTCGGGCCG	CASSLGAESYEQYF	2	6.811989100817438E-4	42	TCRBV07-09*01	TCRBV07	TCRBV07-09	01				TCRBD02-01	TCRBD02	TCRBD02-01				01,02	TCRBJ02-07*01	TCRBJ02	TCRBJ02-07	01				1	2	6	5	1	1	39	55	56	61	63	2	In	VDJ
GAAGACAGCAGCTTCTACATCTGCAGTGCTACCATCGGACAGGGGGAAAGGCTAGCGGGAGCCCCTTATGAGCAGTTCTTCGGGCCA	CSATIGQGERLAGAPYEQFF	1	3.405994550408719E-4	60	TCRBV20	TCRBV20				TCRBV20-01,TCRBV20-or09_02		TCRBD02-01*02	TCRBD02	TCRBD02-01	02				TCRBJ02-01*01	TCRBJ02	TCRBJ02-01	01				4	6	4	2	5	8	21	46	51	61	67	1	In	VDDJ
NNNNNNNTGTCGGCTGCTCCCTCCCAAACATCTGTGTACTTCTGTGCCAGCAGTTACAATTCGGGGGATGAGCAGTTCTTCGGGCCA	CASSYNSGDEQFF	2	6.811989100817438E-4	39	TCRBV06-02/06-03*01	TCRBV06	TCRBV06-02/06-03	01				TCRBD02-01*01	TCRBD02	TCRBD02-01	01				TCRBJ02-01*01	TCRBJ02	TCRBJ02-01	01				2	0	8	2	4	8	42	57	61	-1	67	2	In	VDJ
GACATCCGCTCACCAGGCCTGGGGGACGCAGCCATGTACCTGTGTGCCACCCTAGCCGGGTCGGGCAATGAGCAGTTCTTCGGGCCA	CATLAGSGNEQFF	1	3.405994550408719E-4	39	TCRBV15-01*02	TCRBV15	TCRBV15-01	02				TCRBD02-01	TCRBD02	TCRBD02-01				01,02	TCRBJ02-01*01	TCRBJ02	TCRBJ02-01	01				8	9	4	7	0	6	42	-1	51	56	65	1	In	VDJ
NTGTCGGCTGCTCCCTCCCAAACATCTGTGTACTTCTGTGCCAGCAGCCGCTCGACTAGCGGGAGCAATGAGCAGTTCTTCGGGCCA	CASSRSTSGSNEQFF	1	3.405994550408719E-4	45	TCRBV06-02*02	TCRBV06	TCRBV06-02	02				TCRBD02-01*02	TCRBD02	TCRBD02-01	02				TCRBJ02-01*01	TCRBJ02	TCRBJ02-01	01				2	0	2	2	4	6	36	49	53	-1	65	1	In	VDJ
CCTTGGAGCTGGACGACTCGGCCCTGTATCTCTGTGCCAGCAGCTTGTCAGCCCCAGCGGGGCAGAGATACGCAGTATTTTGGCCCA		1	3.405994550408719E-4	49	TCRBV05-04*01	TCRBV05	TCRBV05-04	01				TCRBD02-01*01	TCRBD02	TCRBD02-01	01				TCRBJ02-03*01	TCRBJ02	TCRBJ02-03	01				1	3	6	3	8	5	32	47	55	62	65	1	Out	VDJ
CAGCAGGTAGTGCGAGGAGATTCGGCAGCTTATTTCTGTGCCAGCCCGGTGGGACTCGGGAACACAGATACGCAGTATTTTGGCCCA	CASPVGLGNTDTQYF	1	3.405994550408719E-4	45	TCRBV18-01*01	TCRBV18	TCRBV18-01	01				TCRBD02-01	TCRBD02	TCRBD02-01				01,02	TCRBJ02-03*01	TCRBJ02	TCRBJ02-03	01				8	6	0	10	5	2	36	45	50	56	62	1	In	VDJ
TCGGCTGCTCCCTCCCAGACATCTGTGTACTTCTGTGCCAGCATCCCTCGAGGGCGCGAACAAACCGGGGAGCTGTTTTTTGGAGAA	CASIPRGREQTGELFF	2	6.811989100817438E-4	48	TCRBV06	TCRBV06				TCRBV06-01,TCRBV06-05		TCRBD02-01*02	TCRBD02	TCRBD02-01	02				TCRBJ02-02*01	TCRBJ02	TCRBJ02-02	01				7	9	11	0	6	5	33	43	49	54	63	2	In	VDJ
CAGCCCTCAGAACCCAGGGACTCAGCTGTGTATTTTTGTGCTAGTGGCCTCAAACAGGGCAGTGGATCACCCCTCCACTTTGGGAAT	CASGLKQGSGSPLHF	1	3.405994550408719E-4	45	TCRBV12-05*01	TCRBV12	TCRBV12-05	01				TCRBD01-01*01	TCRBD01	TCRBD01-01	01				TCRBJ01-06*01	TCRBJ01	TCRBJ01-06	01				6	7	3	3	6	10	36	47	53	59	66	1	In	VDJ
NNNNNCTTGGAGATCCAGTCCACGGAGTCAGGGGACACAGCACTGTATTTCTGTGCCAGCGAACAGGCAGGCTACACCTTCGGTTCG	CASEQAGYTF	2	6.811989100817438E-4	30	TCRBV21-01*01	TCRBV21	TCRBV21-01	01				TCRBD01-01*01	TCRBD01	TCRBD01-01	01				TCRBJ01-02*01	TCRBJ01	TCRBJ01-02	01				8	2	3	4	2	8	51	60	62	67	69	2	In	VDJ
GAGATCCAGCGCACAGAGCAGGGGGACTCGGCCATGTATCTCTGTGCCAGCAGCTCCAGGGGGCCCGACGAGCGGTACTTCGGGCCG	CASSSRGPDERYF	1	3.405994550408719E-4	39	TCRBV07-09*01	TCRBV07	TCRBV07-09	01				TCRBD01-01*01	TCRBD01	TCRBD01-01	01				TCRBJ02-07*01	TCRBJ02	TCRBJ02-07	01				4	10	4	0	1	12	42	55	56	64	74	1	In	VDJ
CCAGCCCCAACCAGACCTCTCTGTACTTCTGTGCCAGCAGTTTATTAGGGGGGGGGACCTCTTTTTTACGAGCAGTACTTCGGGCCG		1	3.405994550408719E-4	52	TCRBV27-01*01	TCRBV27	TCRBV27-01	01				TCRBD02-01*01	TCRBD02	TCRBD02-01	01				TCRBJ02-07*01	TCRBJ02	TCRBJ02-07	01				1	12	9	0	2	4	29	45	47	54	66	1	Out	VDJ
NTGTCGGCTGCTCCCTCCCAGACATCTGTGTACTTCTGTGCCAGCAGTGAAGCGGGAGGCACCGCCTACGAGCAGTACTTCGGGCCG	CASSEAGGTAYEQYF	1	3.405994550408719E-4	45	TCRBV06-01*01	TCRBV06	TCRBV06-01	01				TCRBD02-01*02	TCRBD02	TCRBD02-01	02				TCRBJ02-07*01	TCRBJ02	TCRBJ02-07	01				0	5	9	1	0	2	36	-1	53	59	64	1	In	VDJ
TCGGCTGCTCCCTCCCAGACATCTGTGTACTTCTGTGCCAGCAGTTTCGGACAGGTGATGAGCGGAAACACCATATATTTTGGAGAG	CASSFGQVMSGNTIYF	1	3.405994550408719E-4	48	TCRBV06-05*01	TCRBV06	TCRBV06-05	01				TCRBD01-01*01	TCRBD01	TCRBD01-01	01				TCRBJ01-03*01	TCRBJ01	TCRBJ01-03	01				4	8	1	4	2	4	33	46	48	55	63	1	In	VDJ
CAGCCCTCAGAACCCAGGGACTCAGCTGTGTACTTCTGTGCCAGCAGTCTTAGCGGGGGGTTCATCAATGAGCAGTTCTTCGGGCCA	CASSLSGGFINEQFF	1	3.405994550408719E-4	45	TCRBV12	TCRBV12				TCRBV12-03/12-04,TCRBV12-04		TCRBD02-01*01	TCRBD02	TCRBD02-01	01				TCRBJ02-01*01	TCRBJ02	TCRBJ02-01	01				5	5	5	1	2	6	36	48	50	60	65	1	In	VDJ
GCTGCTCCCTCCCAGACATCTGTGTACTTCTGTGCCAGCAGTCTTCGAGGGGGAATGAGCTCCTACAATGAGCAGTTCTTCGGGCCA	CASSLRGGMSSYNEQFF	1	3.405994550408719E-4	51	TCRBV06-06*04	TCRBV06	TCRBV06-06	04				TCRBD01-01*01	TCRBD01	TCRBD01-01	01				TCRBJ02-01*01	TCRBJ02	TCRBJ02-01	01				4	6	5	1	4	0	30	43	47	53	59	1	In	VDJ
ATTCTGGAGTCCGCCAGCACCAACCAGACATCTATGTACCTCTGTGCCAGCAAAAGCGGAGCCTACAATGAGCAGTTCTTCGGGCCA	CASKSGAYNEQFF	1	3.405994550408719E-4	39	TCRBV28-01*01	TCRBV28	TCRBV28-01	01				TCRBD02-01	TCRBD02	TCRBD02-01				01,02	TCRBJ02-01*01	TCRBJ02	TCRBJ02-01	01				7	2	6	5	2	2	42	52	54	59	61	1	In	VDJ
ATCCAGCCCTCAGAACCCAGGGACTCAGCTGTGTACTTCTGTGCCAGCAGTCCCCAACTAGCGGAAGAGACCCAGTACTTCGGGCCA	CASSPQLAEETQYF	1	3.405994550408719E-4	42	TCRBV12	TCRBV12				TCRBV12-03/12-04,TCRBV12-04		TCRBD02-01	TCRBD02	TCRBD02-01				01,02	TCRBJ02-05*01	TCRBJ02	TCRBJ02-05	01				5	0	3	5	5	3	39	51	56	-1	64	1	In	VDJ
TCGGCTGCTCCCTCCCAGACATCTGTGTACTTCTGTGCCAGCAGTGAAGCTTCTACAGAGTACCAAGAGACCCAGTACTTCGGGCCA	CASSEASTEYQETQYF	1	3.405994550408719E-4	48	TCRBV06-01*01	TCRBV06	TCRBV06-01	01				TCRBD01-01*01	TCRBD01	TCRBD01-01	01				TCRBJ02-05*01	TCRBJ02	TCRBJ02-05	01				0	3	3	5	4	0	33	50	54	58	61	1	In	VDJ
ATCGGCCCAAAAGACCCCGACAGCTTTCTATCTCTGTGCCAGTGTAAGCGGGGGGGGTCCTACACCGGGGAGCTGTTTTTTGGAGAA		1	3.405994550408719E-4	47	TCRBV19-01*01	TCRBV19	TCRBV19-01	01				TCRBD02-01*01	TCRBD02	TCRBD02-01	01				TCRBJ02-02*01	TCRBJ02	TCRBJ02-02	01				8	5	6	0	3	3	34	43	46	56	61	1	Out	VDJ
NNNNTGTCGGCTGCTCCCTCCCAGACATCTGTGTACTTCTGTGCCAGCACGATAGGGGGAATGAACACTGAAGCTTTCTTTGGACAA	CASTIGGMNTEAFF	1	3.405994550408719E-4	42	TCRBV06-05*01	TCRBV06	TCRBV06-05	01				TCRBD01-01*01	TCRBD01	TCRBD01-01	01				TCRBJ01-01*01	TCRBJ01	TCRBJ01-01	01				7	2	5	1	4	0	39	49	53	59	61	1	In	VDJ
NNNNNNTGTCGGCTGCTCCCTCCCAGACATCTGTGTACTTCTGTGCCAGCACACAGGGGGTAAGATTCACCCCTCCACTTTGGGAAT		1	3.405994550408719E-4	40	TCRBV06-05*01	TCRBV06	TCRBV06-05	01				TCRBD01-01*01	TCRBD01	TCRBD01-01	01				TCRBJ01-06*01	TCRBJ01	TCRBJ01-06	01				7	4	3	1	1	8	41	51	52	60	64	1	Out	VDJ
CAGAGCAGGGGGACTCGGCCGTGTATGTCTGTGCAAGTCGCTCCACGGGGGACCAAACTCCATAATTCACCCCTCCACTTTGGGAAT		1	3.405994550408719E-4	52	TCRBV12-02*01	TCRBV12	TCRBV12-02	01				TCRBD02-01*01	TCRBD02	TCRBD02-01	01				TCRBJ01-06*01	TCRBJ01	TCRBJ01-06	01				4	10	8	2	3	5	29	42	45	51	61	1	Out	VDJ
CGAAGCTTGAGGATTCAGCAGTGTATTTTTGTGCCAGCAGCATCTCATAGGTCGTTAGGAAAGACCTATGGCTACACCTTCGGTTCG		1	3.405994550408719E-4	52	TCRBV16-01*01	TCRBV16	TCRBV16-01	01								TCRBD01,TCRBD02	TCRBD01-01,TCRBD02-01		TCRBJ01-02*01	TCRBJ01	TCRBJ01-02	01				5	5	1	8	16	4	29	41	57	60	65	1	Out	VDJ
TTGGCTGCTCCCTCCCAGACATCTGTGTACTTCTGTGCCAGCAGTTACTTAGGGGAAGGAAGGTCGCGGGAGCAGTACTTCGGGCCG	CASSYLGEGRSREQYF	1	3.405994550408719E-4	48	TCRBV06-06*01	TCRBV06	TCRBV06-06	01				TCRBD01-01*01	TCRBD01	TCRBD01-01	01				TCRBJ02-07*01	TCRBJ02	TCRBJ02-07	01				1	14	5	2	1	7	33	49	50	55	69	1	In	VDJ
NNNNTGTCGGCTGCTCCCTCCCAAACATCTGTGTACTTCTGTGCCAGCAGTCGCTCGGGACTAGTTGGCGAGCAGTACTTCGGGCCG	CASSRSGLVGEQYF	1	3.405994550408719E-4	42	TCRBV06-02/06-03*01	TCRBV06	TCRBV06-02/06-03	01				TCRBD02-01	TCRBD02	TCRBD02-01				01,02	TCRBJ02-07*01	TCRBJ02	TCRBJ02-07	01				5	4	0	8	5	6	39	51	56	64	68	1	In	VDJ
NTGTCGGCTGCTCCCTCCCAGACATCTGTGTACTTCTGTGCCAGCAGTGAAGGGAGTGGGACAGGGGCCGAGCAGTACTTCGGGCCG	CASSEGSGTGAEQYF	2	6.811989100817438E-4	45	TCRBV06-01*01	TCRBV06	TCRBV06-01	01				TCRBD01-01*01	TCRBD01	TCRBD01-01	01				TCRBJ02-07*01	TCRBJ02	TCRBJ02-07	01				1	1	0	2	5	6	36	52	57	67	68	2	In	VDJ
GCCTGCAGAGCTTGAGGACTCGGCCGTGTATCTCTGTGCCAGCAGCTCAGGGACTAGCGGGAGTCGTACGAGCAGTACTTCGGGCCG		1	3.405994550408719E-4	47	TCRBV11	TCRBV11				TCRBV11-02,TCRBV11-03		TCRBD02-01*02	TCRBD02	TCRBD02-01	02				TCRBJ02-07*01	TCRBJ02	TCRBJ02-07	01				4	3	0	2	2	4	34	47	49	63	66	1	Out	VDJ
TCCCTGTCCCTAGAGTCTGCCATCCCCAACCAGACAGCTCTTTACTTCTGTGCCACCAGTGTCAAGACAGAGTTGTTCTTCGGGCCA	CATSVKTELFF	2	6.811989100817438E-4	33	TCRBV24-01*01	TCRBV24	TCRBV24-01	01				TCRBD01-01*01	TCRBD01	TCRBD01-01	01				TCRBJ02-01*01	TCRBJ02	TCRBJ02-01	01				5	4	2	5	4	15	48	61	65	70	74	2	In	VDJ
NNNNTGTCGGCTGCTCCCTCCCAAACATCTGTGTACTTCTGTGCCAGCAAAACCAGAAGGGAGTTTGATGAGCAGTTCTTCGGGCCA	CASKTRREFDEQFF	1	3.405994550408719E-4	42	TCRBV06	TCRBV06				TCRBV06-02/06-03,TCRBV06-02		TCRBD02-01*02	TCRBD02	TCRBD02-01	02				TCRBJ02-01*01	TCRBJ02	TCRBJ02-01	01				7	4	9	2	9	8	39	49	58	63	67	1	In	VDJ
GTGAGCAACATGAGCCCTGAAGACAGCAGCATATATCTCTGCAGCGTTCCCAGCGGGAGGGGGGTCAATGAGCAGTTCTTCGGGCCA	CSVPSGRGVNEQFF	1	3.405994550408719E-4	42	TCRBV29-01	TCRBV29	TCRBV29-01				01,02	TCRBD02-01*02	TCRBD02	TCRBD02-01	02				TCRBJ02-01*01	TCRBJ02	TCRBJ02-01	01				5	4	6	0	3	6	39	48	51	61	65	1	In	VDJ
AGCTCTCTGGAGCTGGGGGACTCAGCTTTGTATTTCTGTGCCAGCAGCACTAGCGGGGCGGGGTATGAGACCCAGTACTTCGGGCCA	CASSTSGAGYETQYF	1	3.405994550408719E-4	45	TCRBV09-01*01	TCRBV09	TCRBV09-01	01				TCRBD02-01*01	TCRBD02	TCRBD02-01	01				TCRBJ02-05*01	TCRBJ02	TCRBJ02-05	01				4	8	3	3	0	5	36	-1	48	58	66	1	In	VDJ
GTGAGCACCTTGGAGCTGGGGGACTCGGCCCTTTATCTTTGCGCCAGCAGCCTGGGGGCGAACACCGGGGAGCTGTTTTTTGGAGAA	CASSLGANTGELFF	1	3.405994550408719E-4	42	TCRBV05-01*01	TCRBV05	TCRBV05-01	01								TCRBD01,TCRBD02	TCRBD01-01,TCRBD02-01		TCRBJ02-02*01	TCRBJ02	TCRBJ02-02	01				0	0	0	9	0	0	39	-1	55	-1	58	1	In	VDJ
CAGCCCTCAGAACCCAGGGACTCAGCTGTGTACTTCTGTGCCAGCAGTGGGCAGGGTCCAACTAATGAAAAACTGTTTTTTGGCAGT	CASSGQGPTNEKLFF	1	3.405994550408719E-4	45	TCRBV12	TCRBV12				TCRBV12-03/12-04,TCRBV12-04		TCRBD01-01*01	TCRBD01	TCRBD01-01	01				TCRBJ01-04*01	TCRBJ01	TCRBJ01-04	01				5	2	4	3	3	0	36	48	51	56	58	1	In	VDJ
CTCACTGTGACATCGGCCCAAAAGAACCCGACAGCTTTCTATCTCTGTACCAGTAGTATGTTTGGTCAGCCCCAGCATTTTGGTGAT	CTSSMFGQPQHF	1	3.405994550408719E-4	36	TCRBV19-01*01	TCRBV19	TCRBV19-01	01								TCRBD01,TCRBD02	TCRBD01-01,TCRBD02-01		TCRBJ01-05*01	TCRBJ01	TCRBJ01-05	01				3	0	0	10	4	6	45	59	63	-1	65	1	In	VDJ
AAGCTCCTTCTCAGTGACTCTGGCTTCTATCTCTGTGCCTGGATGGCAGGGGACGGGTATAGCAATCAGCCCCAGCATTTTGGTGAT	CAWMAGDGYSNQPQHF	1	3.405994550408719E-4	48	TCRBV30-01*01	TCRBV30	TCRBV30-01	01				TCRBD01-01*01	TCRBD01	TCRBD01-01	01				TCRBJ01-05*01	TCRBJ01	TCRBJ01-05	01				4	7	4	2	3	0	33	43	46	52	59	1	In	VDJ
GAGTCCGCCAGCACCAACCAGACATCTATGTACCTCTGTGCCAGCAGTGACCTAGACGGAAGCAATCAGCCCCAGCATTTTGGTGAT	CASSDLDGSNQPQHF	1	3.405994550408719E-4	45	TCRBV28-01*01	TCRBV28	TCRBV28-01	01				TCRBD02-01	TCRBD02	TCRBD02-01				01,02	TCRBJ01-05*01	TCRBJ01	TCRBJ01-05	01				5	5	4	8	3	1	36	48	51	55	60	1	In	VDJ
AGCAACATGAGCCCTGAAGACAGCAGCATATATCTCTGCAGCGTTGAGCCTAGCGGGAGGGAGGGCTACGAGCAGTACTTCGGGCCG	CSVEPSGREGYEQYF	2	6.811989100817438E-4	45	TCRBV29-01	TCRBV29	TCRBV29-01				01,02	TCRBD02-01*02	TCRBD02	TCRBD02-01	02				TCRBJ02-07*01	TCRBJ02	TCRBJ02-07	01				3	4	4	0	2	3	36	47	49	61	65	2	In	VDJ
AAGATCCAGCCTGCAGAGCTTGAGGACTCGGCCGTGTATCTCTGTGCCAGCAGCCGTAGCGAGTCCTACGAGCAGTACTTCGGGCCG	CASSRSESYEQYF	1	3.405994550408719E-4	39	TCRBV11	TCRBV11				TCRBV11-02,TCRBV11-03		TCRBD02-01	TCRBD02	TCRBD02-01				01,02	TCRBJ02-07*01	TCRBJ02	TCRBJ02-07	01				5	2	5	6	2	1	42	54	56	61	63	1	In	VDJ
ACACACCCTGCAGCCAGAAGACTCGGCCCTGTATCTCTGCGCCAGCAGCCAAGACGGGCAGCCTCCTACGAGCAGTACTTCGGGCCG		1	3.405994550408719E-4	44	TCRBV04-03*01	TCRBV04	TCRBV04-03	01								TCRBD01,TCRBD02	TCRBD01-01,TCRBD02-01		TCRBJ02-07*01	TCRBJ02	TCRBJ02-07	01				0	3	8	0	1	0	37	54	55	59	62	1	Out	VDJ
CTGAAGATCCAGCGCACAGAGCAGGGGGACTCGGCCATGTATCTCTGTGCCAGCAGCTCCGACTACTACGAGCAGTACTTCGGGCCG	CASSSDYYEQYF	2	6.811989100817438E-4	36	TCRBV07-09*01	TCRBV07	TCRBV07-09	01				TCRBD02-01	TCRBD02	TCRBD02-01				01,02	TCRBJ02-07*01	TCRBJ02	TCRBJ02-07	01				4	0	2	9	2	3	45	58	60	-1	65	2	In	VDJ
NNNNTGTCGGCTGCTCCCTCCCAGACATCTGTGTACTTCTGTGCCAGCTGCGCTCAGGGGGGCGGAAACACCATATATTTTGGAGAG	CASCAQGGGNTIYF	2	6.811989100817438E-4	42	TCRBV06-05*01	TCRBV06	TCRBV06-05	01				TCRBD01-01*01	TCRBD01	TCRBD01-01	01				TCRBJ01-03*01	TCRBJ01	TCRBJ01-03	01				8	2	4	1	6	4	39	48	54	61	63	2	In	VDJ
GCGTCTGCTGTACCCTCTCAGACATCTGTGTACTTCTGTGCCAGCAGTGACTCGACTAGCGGGAGCAATGAGCAGTTCTTCGGGCCA	CASSDSTSGSNEQFF	1	3.405994550408719E-4	45	TCRBV06-04*01	TCRBV06	TCRBV06-04	01				TCRBD02-01*02	TCRBD02	TCRBD02-01	02				TCRBJ02-01*01	TCRBJ02	TCRBJ02-01	01				0	0	2	2	0	6	36	-1	53	-1	65	1	In	VDJ
GAGTCAGCTGCTCCCTCTCAGACTTCTGTTTACTTCTGTGCCAGCAGCCAAGGACAGGGGGGGAACAATGAGCAGTTCTTCGGGCCA	CASSQGQGGNNEQFF	1	3.405994550408719E-4	45	TCRBV06-07*01	TCRBV06	TCRBV06-07	01				TCRBD01-01*01	TCRBD01	TCRBD01-01	01				TCRBJ02-01*01	TCRBJ02	TCRBJ02-01	01				6	3	1	1	4	5	36	47	51	61	64	1	In	VDJ
AAGATCCAGCGCACAGAGCAGGAGGACTCGGCCGTGTATCTCTGTGCCAGCAGTTTCGACTATAAAGAGAAGCAGTTCTTCGGGCCA	CASSFDYKEKQFF	1	3.405994550408719E-4	39	TCRBV07-02	TCRBV07	TCRBV07-02				01,02	TCRBD02-01	TCRBD02	TCRBD02-01				01,02	TCRBJ02-01*01	TCRBJ02	TCRBJ02-01	01				6	8	2	9	4	11	42	53	57	62	70	1	In	VDJ
GTGACCAGTGCCCATCCTGAAGACAGCAGCTTCTACATCTGCAGTGCTAGAGGGGAGGATAGCGGGACTGGCCAGTACTTCGGGCCA	CSARGEDSGTGQYF	1	3.405994550408719E-4	42	TCRBV20	TCRBV20				TCRBV20-01,TCRBV20-or09_02		TCRBD02-01*02	TCRBD02	TCRBD02-01	02				TCRBJ02-05*01	TCRBJ02	TCRBJ02-05	01				1	4	5	3	7	10	39	52	59	67	71	1	In	VDJ
AAGATCCAGCCCTCAGAACCCAGGGACTCAGCTGTGTACTTCTGTGCCAGTCACACGGCGGGAGAGAAGACCCAGTACTTCGGGCCA	CASHTAGEKTQYF	1	3.405994550408719E-4	39	TCRBV12-03/12-04*01	TCRBV12	TCRBV12-03/12-04	01				TCRBD02-01*02	TCRBD02	TCRBD02-01	02				TCRBJ02-05*01	TCRBJ02	TCRBJ02-05	01				9	3	7	2	7	6	42	50	57	64	67	1	In	VDJ
CACGTTGGCGTCTGCTGTACCCTCTCAGACATCTGTGTACTTCTGTGCCAGCAGGGACAGGGGACAGATACGCAGTATTTTGGCCCA		1	3.405994550408719E-4	38	TCRBV06-04*01	TCRBV06	TCRBV06-04	01				TCRBD01-01*01	TCRBD01	TCRBD01-01	01				TCRBJ02-03*01	TCRBJ02	TCRBJ02-03	01				2	0	5	2	0	3	43	-1	58	-1	63	1	Out	VDJ
ATTCTGGAGTCCGCCAGCACCAACCAGACATCTATGTACCTCTGTGCCAGCAGTTTGTACGGATGCACTGAAGCTTTCTTTGGACAA	CASSLYGCTEAFF	1	3.405994550408719E-4	39	TCRBV28-01*01	TCRBV28	TCRBV28-01	01								TCRBD01,TCRBD02	TCRBD01-01,TCRBD02-01		TCRBJ01-01*01	TCRBJ01	TCRBJ01-01	01				3	2	1	8	4	4	42	56	60	63	65	1	In	VDJ
CGCACAGAGCAGGGGGACTCGGCCATGTATCTCTGTGCCAGCAGCTTTTCTGACAGCGCGCTTAATGAAAAACTGTTTTTTGGCAGT	CASSFSDSALNEKLFF	1	3.405994550408719E-4	48	TCRBV07-09*01	TCRBV07	TCRBV07-09	01				TCRBD01-01*01	TCRBD01	TCRBD01-01	01				TCRBJ01-04*01	TCRBJ01	TCRBJ01-04	01				3	6	2	5	4	4	33	47	51	56	62	1	In	VDJ
ACAGTGACCAGTGCCCATCCTGAAGACAGCAGCTTCTACATCTGCAGTGCTAGAGATGGGCTCCGAGAAAAACTGTTTTTTGGCAGT	CSARDGLREKLFF	1	3.405994550408719E-4	39	TCRBV20	TCRBV20				TCRBV20-01,TCRBV20-or09_02		TCRBD01-01*01	TCRBD01	TCRBD01-01	01				TCRBJ01-04*01	TCRBJ01	TCRBJ01-04	01				0	5	8	0	1	8	42	56	57	61	66	1	In	VDJ
NTGTCGGCTGCTCCCTCCCAGACATCTGTGTACTTCTGTGCCAGCAGTGAAAGGACAGGGGGCGGTTCACCCCTCCACTTTGGGAAT	CASSERTGGGSPLHF	1	3.405994550408719E-4	45	TCRBV06-01*01	TCRBV06	TCRBV06-01	01				TCRBD01-01*01	TCRBD01	TCRBD01-01	01				TCRBJ01-06*01	TCRBJ01	TCRBJ01-06	01				2	2	1	0	1	9	36	51	52	63	65	1	In	VDJ
GAGTCCGCCAGCACCAACCAGACATCTATGTACCTCTGTGCCAGCAGATCCCGGAGCGGGGGTTTCGGTGGCTACACCTTCGGTTCG	CASRSRSGGFGGYTF	3	0.0010217983651226157	45	TCRBV28-01*01	TCRBV28	TCRBV28-01	01				TCRBD02-01*01	TCRBD02	TCRBD02-01	01				TCRBJ01-02*01	TCRBJ01	TCRBJ01-02	01				6	6	6	2	7	7	36	47	54	62	68	3	In	VDJ
CTGGAGTTGGCTGCTCCCTCCCAGACATCTGTGTACTTCTGTGCCAGCAGTTACTCCGGGAGGGGCTACGAGCAGTACTTCGGGCCG	CASSYSGRGYEQYF	1	3.405994550408719E-4	42	TCRBV06-06*01	TCRBV06	TCRBV06-06	01				TCRBD02-01*02	TCRBD02	TCRBD02-01	02				TCRBJ02-07*01	TCRBJ02	TCRBJ02-07	01				0	1	8	0	0	3	39	-1	56	64	65	1	In	VDJ
ATCAATTCCCTGGAGCTTGGTGACTCTGCTGTGTATTTCTGTGTAACCAGCGGGGGTGGGGGCAACGACGAGCAGTACTTCGGGCCG	CVTSGGGGNDEQYF	1	3.405994550408719E-4	42	TCRBV03-01/03-02*01	TCRBV03	TCRBV03-01/03-02	01				TCRBD02-01*01	TCRBD02	TCRBD02-01	01				TCRBJ02-07*01	TCRBJ02	TCRBJ02-07	01				13	11	6	2	5	5	39	43	48	56	67	1	In	VDJ
TCTCTGGAGCTGGGGGACTCAGCTTTGTATTTCTGTGCCAGCAGCCCGGAAACGGGGGGCTCTGGAAACACCATATATTTTGGAGAG	CASSPETGGSGNTIYF	3	0.0010217983651226157	48	TCRBV09-01*01	TCRBV09	TCRBV09-01	01				TCRBD02-01*01	TCRBD02	TCRBD02-01	01				TCRBJ01-03*01	TCRBJ01	TCRBJ01-03	01				4	0	8	1	7	0	33	45	52	-1	59	3	In	VDJ
ATCCAGCGCACAGAGCAGGAGGACTCCGCCGTGTATCTCTGTGCCAGCAGCCTTACCCGGGACCACAAGTGGCAGTTCTTCGGGCCA	CASSLTRDHKWQFF	1	3.405994550408719E-4	42	TCRBV07-08*03	TCRBV07	TCRBV07-08	03								TCRBD01,TCRBD02	TCRBD01-01,TCRBD02-01		TCRBJ02-01*01	TCRBJ02	TCRBJ02-01	01				4	8	0	7	6	12	39	52	58	63	71	1	In	VDJ
AACGCCTTGGAGCTGGACGACTCGGCCCTGTATCTCTGTGCCAGCAGCCGTGTATGGGGGGCGTACAATGAGCAGTTCTTCGGGCCA	CASSRVWGAYNEQFF	1	3.405994550408719E-4	45	TCRBV05-04*01	TCRBV05	TCRBV05-04	01								TCRBD01,TCRBD02	TCRBD01-01,TCRBD02-01		TCRBJ02-01*01	TCRBJ02	TCRBJ02-01	01				4	1	6	0	8	4	36	48	56	62	63	1	In	VDJ
CCGCCAGCACCAACCAGACATCTATGTACCTCTGTGCCAGCAGTTTGTGGGGTTTAAAGCTCCTACAATGAGCAGTTCTTCGGGCCA		1	3.405994550408719E-4	49	TCRBV28-01*01	TCRBV28	TCRBV28-01	01								TCRBD01,TCRBD02	TCRBD01-01,TCRBD02-01		TCRBJ02-01*01	TCRBJ02	TCRBJ02-01	01				3	7	6	2	2	0	32	46	48	52	59	1	Out	VDJ
CACGCCCTGCAGCCAGAAGACTCAGCCCTGTATCTCTGCGCCAGCAGCCGAAACAGGGGTGGGCCAGATACGCAGTATTTTGGCCCA	CASSRNRGGPDTQYF	1	3.405994550408719E-4	45	TCRBV04-01*01	TCRBV04	TCRBV04-01	01				TCRBD01-01*01	TCRBD01	TCRBD01-01	01				TCRBJ02-03*01	TCRBJ02	TCRBJ02-03	01				4	5	3	2	3	4	36	49	52	59	64	1	In	VDJ
CTGAGCTCTCTGGAGCTGGGGGACTCAGCTTTGTATTTCTGTGCCAGCAGCGTACACGACCTGGGGGGCGAGCAGTACTTCGGGCCG	CASSVHDLGGEQYF	1	3.405994550408719E-4	42	TCRBV09-01*01	TCRBV09	TCRBV09-01	01				TCRBD02-01*01	TCRBD02	TCRBD02-01	01				TCRBJ02-07*01	TCRBJ02	TCRBJ02-07	01				1	0	9	1	8	6	39	54	62	-1	68	1	In	VDJ
ACGCCTTGTTGCTGGGGGACTCGGCCCTGTATCTCTGTGCCAGCAGCCCTGGGGGGGGCGCGGAGAAACACCATATATTTTGGAGAG		1	3.405994550408719E-4	46	TCRBV05-05*01	TCRBV05	TCRBV05-05	01				TCRBD02-01*01	TCRBD02	TCRBD02-01	01				TCRBJ01-03*01	TCRBJ01	TCRBJ01-03	01				4	7	9	0	3	5	35	47	50	57	64	1	Out	VDJ
CTCTGGAGTCTGCTGCCTCCTCCCAGACATCTGTATATTTCTGCGCCAGCAGTGACTAGCTCCTACAATGAGCAGTTCTTCGGGCCA		1	3.405994550408719E-4	40	TCRBV10-01*01	TCRBV10	TCRBV10-01	01				TCRBD02-01	TCRBD02	TCRBD02-01				01,02	TCRBJ02-01*01	TCRBJ02	TCRBJ02-01	01				3	0	4	8	0	0	41	-1	55	-1	59	1	Out	VDJ
AAGATCCGGTCCACAAAGCTGGAGGACTCAGCCATGTACTTCTGTGCCAGCAAGGAGGGAGCCTACAATGAGCAGTTCTTCGGGCCA	CASKEGAYNEQFF	1	3.405994550408719E-4	39	TCRBV02-01	TCRBV02	TCRBV02-01				01,03	TCRBD02-01*02	TCRBD02	TCRBD02-01	02				TCRBJ02-01*01	TCRBJ02	TCRBJ02-01	01				7	2	10	0	1	2	42	52	53	59	61	1	In	VDJ
GCGTCTGCTGTACCCTCTCAGACATCTGTGTACTTCTGTGCCAGCAGTGGGACTAGCGGGAGCACAGATACGCAGTATTTTGGCCCA	CASSGTSGSTDTQYF	2	6.811989100817438E-4	45	TCRBV06-04*01	TCRBV06	TCRBV06-04	01				TCRBD02-01	TCRBD02	TCRBD02-01				01,02	TCRBJ02-03*01	TCRBJ02	TCRBJ02-03	01				4	0	1	4	0	0	36	-1	49	-1	60	2	In	VDJ
ACTGTGAGCAACATGAGCCCTGAAGACAGCAGCATATATCTCTGCAGCGTTGGGGACAGAGGCAATCAGCCCCAGCATTTTGGTGAT	CSVGDRGNQPQHF	1	3.405994550408719E-4	39	TCRBV29-01	TCRBV29	TCRBV29-01				01,02	TCRBD01-01*01	TCRBD01	TCRBD01-01	01				TCRBJ01-05*01	TCRBJ01	TCRBJ01-05	01				4	2	0	5	0	2	42	-1	52	59	61	1	In	VDJ
CTGGAGTCCGCCAGCACCAACCAGACATCTATGTACCTCTGTGCCAGCAGTTTATTCTCTAGGGACACCGAGCAGTACTTCGGGCCG	CASSLFSRDTEQYF	1	3.405994550408719E-4	42	TCRBV28-01*01	TCRBV28	TCRBV28-01	01				TCRBD01-01*01	TCRBD01	TCRBD01-01	01				TCRBJ02-07*01	TCRBJ02	TCRBJ02-07	01				1	1	0	6	6	6	39	55	61	67	68	1	In	VDJ
GAGTCGCCCAGCCCCAACCAGACCTCTCTGTACTTCTGTGCCAGCAGCGACCCCACTAGCGGCTCCTACGAGCAGTACTTCGGGCCG	CASSDPTSGSYEQYF	1	3.405994550408719E-4	45	TCRBV27-01*01	TCRBV27	TCRBV27-01	01				TCRBD02-01	TCRBD02	TCRBD02-01				01,02	TCRBJ02-07*01	TCRBJ02	TCRBJ02-07	01				6	0	3	5	7	0	36	47	54	-1	62	1	In	VDJ
AACTGGAGGATTCTGGAGTTTATTTCTGTCCCAGCAGCAAGCTAGAGTAACTGCCAAAGTCGGGCCAACGTCCTGACTTTCGGGGCC		1	3.405994550408719E-4	55	TCRBV14-01*01	TCRBV14	TCRBV14-01	01				TCRBD02-01	TCRBD02	TCRBD02-01				01,02	TCRBJ02-06*01	TCRBJ02	TCRBJ02-06	01				5	16	4	8	3	5	26	38	41	45	61	1	Out	VDJ
GTGCAGCCTGCAGAGCTTGAGGACTCGGCCGTGTATCTCTGTGCCAGCAGCTTAGGGGACTCCTACAATGAGCAGTTCTTCGGGCCA	CASSLGDSYNEQFF	1	3.405994550408719E-4	42	TCRBV11	TCRBV11				TCRBV11-02,TCRBV11-03						TCRBD01,TCRBD02	TCRBD01-01,TCRBD02-01		TCRBJ02-01*01	TCRBJ02	TCRBJ02-01	01				1	0	0	8	0	0	39	-1	55	-1	59	1	In	VDJ
GGAGTCAGGGGACACAGCACTGTATTTCTGTGCCAGCAGCAAAAAGGGGACTAGCGGGAGGGCCTCGAGACCCAGTACTTCGGGCCA		1	3.405994550408719E-4	53	TCRBV21-01*01	TCRBV21	TCRBV21-01	01				TCRBD02-01*02	TCRBD02	TCRBD02-01	02				TCRBJ02-05*01	TCRBJ02	TCRBJ02-05	01				2	4	0	0	3	5	28	43	46	62	66	1	Out	VDJ
CAACATGAGCCCTGAAGACAGCAGCATATATCTCTGCAGCGTTCGGGGGGACACATCTCTAGCACAGATACGCAGTATTTTGGCCCA		1	3.405994550408719E-4	47	TCRBV29-01	TCRBV29	TCRBV29-01				01,02	TCRBD02-01*01	TCRBD02	TCRBD02-01	01				TCRBJ02-03*01	TCRBJ02	TCRBJ02-03	01				5	10	8	1	0	0	34	-1	43	50	60	1	Out	VDJ
NTGTCGGCTGCTCCCTCCCAAACATCTGTGTACTTCTGTGCCAGCAGCAGACAGAGACAGCTATCCGGGGAGCTGTTTTTTGGAGAA	CASSRQRQLSGELFF	1	3.405994550408719E-4	45	TCRBV06-02*02	TCRBV06	TCRBV06-02	02				TCRBD01-01*01	TCRBD01	TCRBD01-01	01				TCRBJ02-02*01	TCRBJ02	TCRBJ02-02	01				3	10	2	5	1	6	36	48	49	54	64	1	In	VDJ
CCAGCCTGCAAAGCTTGAGGACTCGGCCGTGTATCTCTGTGCCAGCAGCCCATGGACAGGGGTTGGCGGGAGCTGTTTTTTGGAGAA		1	3.405994550408719E-4	44	TCRBV11-02*01	TCRBV11	TCRBV11-02	01				TCRBD01-01*01	TCRBD01	TCRBD01-01	01				TCRBJ02-02*01	TCRBJ02	TCRBJ02-02	01				5	5	1	2	4	9	37	49	53	62	67	1	Out	VDJ
CCTGCAGAGCTTGAGGACTCGGCCGTGTATCTCTGTGCCAGCAGCGTGTCTGGAGGGGCCATGAACACTGAAGCTTTCTTTGGACAA	CASSVSGGAMNTEAFF	1	3.405994550408719E-4	48	TCRBV11	TCRBV11				TCRBV11-02,TCRBV11-03		TCRBD02-01*02	TCRBD02	TCRBD02-01	02				TCRBJ01-01*01	TCRBJ01	TCRBJ01-01	01				5	4	10	0	6	0	33	45	51	57	61	1	In	VDJ
ATCAATTCCCTGGAGCTTGGTGACTCTGCTGTGTATTTCTGTGCCAGCAGCCAGATCCCAATGAACACTGAAGCTTTCTTTGGACAA	CASSQIPMNTEAFF	1	3.405994550408719E-4	42	TCRBV03-01/03-02*01	TCRBV03	TCRBV03-01/03-02	01								TCRBD01,TCRBD02	TCRBD01-01,TCRBD02-01		TCRBJ01-01*01	TCRBJ01	TCRBJ01-01	01				3	6	2	8	0	0	39	-1	53	55	61	1	In	VDJ
AGGCTGGAGTTGGCTGCTCCCTCCCAGACATCTGTGTACTTCTGTGCCAGCAGTTACGAGCCAGATTATGGCTACACCTTCGGTTCG	CASSYEPDYGYTF	6	0.0020435967302452314	39	TCRBV06-06*01	TCRBV06	TCRBV06-06	01								TCRBD01,TCRBD02	TCRBD01-01,TCRBD02-01		TCRBJ01-02*01	TCRBJ01	TCRBJ01-02	01				2	2	4	5	4	5	42	57	61	64	66	6	In	VDJ
CTGAAGATCCGGTCCACAAAGCTGGAGGACTCAGCCATGTACTTCTGTGCCAGCAGTGAAGGCGACTTATCCCAGCATTTTGGTGAT	CASSEGDLSQHF	2	6.811989100817438E-4	36	TCRBV02-01	TCRBV02	TCRBV02-01				01,03	TCRBD02-01	TCRBD02	TCRBD02-01				01,02	TCRBJ01-05*01	TCRBJ01	TCRBJ01-05	01				1	3	2	10	2	11	45	61	63	67	70	2	In	VDJ
GAGTCCGCCAGCACCAACCAGACATCTATGTACCTCTGTGCCACCTTTGGGGGTGCAGGGAGTACCTACGAGCAGTACTTCGGGCCG	CATFGGAGSTYEQYF	1	3.405994550408719E-4	45	TCRBV28-01*01	TCRBV28	TCRBV28-01	01								TCRBD01,TCRBD02	TCRBD01-01,TCRBD02-01		TCRBJ02-07*01	TCRBJ02	TCRBJ02-07	01				10	4	4	3	12	2	36	43	55	60	64	1	In	VDJ
GATCCAGCGCACAGAGCAGGGGGACTTGGCTGTGTATCTCTGTGCCAGCAGCATCAAAGTCGGGCCAACGTCCTGACTTTCGGGGCC		1	3.405994550408719E-4	41	TCRBV07-01*01	TCRBV07	TCRBV07-01	01								TCRBD01,TCRBD02	TCRBD01-01,TCRBD02-01		TCRBJ02-06*01	TCRBJ02	TCRBJ02-06	01				5	5	4	6	2	5	40	52	54	56	61	1	Out	VDJ
AGTTCTAAGAAGCTCCTTCTCAGTGACTCTGGCTTCTATCTCTGTGCCCTCCGGACCCTTAATAATTCACCCCTCCACTTTGGGAAT	CALRTLNNSPLHF	3	0.0010217983651226157	39	TCRBV30-01	TCRBV30	TCRBV30-01				01,05					TCRBD01,TCRBD02	TCRBD01-01,TCRBD02-01		TCRBJ01-06*01	TCRBJ01	TCRBJ01-06	01				8	5	1	7	4	5	42	48	52	56	61	3	In	VDJ
TTGGCGTCTGCTGTACCCTCTCAGACATCTGTGTACTTCTGTGCCAGCAGTGTAGCGGCAGGCCCCTACGAGCAGTACTTCGGGCCG	CASSVAAGPYEQYF	2	6.811989100817438E-4	42	TCRBV06-04*01	TCRBV06	TCRBV06-04	01				TCRBD02-01	TCRBD02	TCRBD02-01				01,02	TCRBJ02-07*01	TCRBJ02	TCRBJ02-07	01				4	6	5	5	0	2	39	-1	52	58	64	2	In	VDJ
AGATCCAGTCCACGGAGTCAGGGGACACAGCACTGTATTTCTGTGCCAGCCGGCGGACAGGGGGCGCATGGCTACACCTTCGGTTCG		2	6.811989100817438E-4	40	TCRBV21-01*01	TCRBV21	TCRBV21-01	01				TCRBD01-01*01	TCRBD01	TCRBD01-01	01				TCRBJ01-02*01	TCRBJ01	TCRBJ01-02	01				8	2	1	0	4	6	41	50	54	65	67	2	Out	VDJ
CTGACAGTGACCAGTGCCCATCCTGAAGACAGCAGCTTCTACATCTGCAGTGCTAGCGGACAGGGATTGACCTACACCTTCGGTTCG	CSASGQGLTYTF	1	3.405994550408719E-4	36	TCRBV20	TCRBV20				TCRBV20-01,TCRBV20-or09_02		TCRBD01-01*01	TCRBD01	TCRBD01-01	01				TCRBJ01-02*01	TCRBJ01	TCRBJ01-02	01				3	6	1	3	1	10	45	56	57	65	71	1	In	VDJ
AGTGCCCATCCTGAAGACAGCAGCTTCTACATCTGCAGTGCTAGAGTTTAGCGGGACGTAAACTACAATGAGCAGTTCTTCGGGCCA	CSARV*RDVNYNEQFF	1	3.405994550408719E-4	48	TCRBV20	TCRBV20				TCRBV20-01,TCRBV20-or09_02		TCRBD02-01*02	TCRBD02	TCRBD02-01	02				TCRBJ02-01*01	TCRBJ02	TCRBJ02-01	01				1	6	5	3	2	3	33	46	48	56	62	1	Stop	VDJ
CAGCCCCAACCAGACCTCTCTGTACTTCTGTGCCAGCAGTTTCCATGGACTAGCGGGATGTCCTTGGGTGAGCAGTTCTTCGGGCCA		1	3.405994550408719E-4	53	TCRBV27-01*01	TCRBV27	TCRBV27-01	01				TCRBD02-01*02	TCRBD02	TCRBD02-01	02				TCRBJ02-01*01	TCRBJ02	TCRBJ02-01	01				3	10	1	3	4	9	28	42	46	58	68	1	Out	VDJ
GCCCTCAGAACCCAGGGACTCAGCTGTGTACTTCTGTGCCAGCAGTTTTTTCTCGGGGACTCCTACAATGAGCAGTTCTTCGGGCCA		1	3.405994550408719E-4	47	TCRBV12	TCRBV12				TCRBV12-03/12-04,TCRBV12-04		TCRBD02-01*01	TCRBD02	TCRBD02-01	01				TCRBJ02-01*01	TCRBJ02	TCRBJ02-01	01				3	1	8	3	5	0	34	48	53	58	59	1	Out	VDJ
GGGACTCAGCTGTGTATTTTTGTGCTAGTGGTTTGGTCTTCTAGCGGGAGAGGGACAGTAGCCAAAAACATTCAGTACTTCGGCGCC		1	3.405994550408719E-4	61	TCRBV12-05*01	TCRBV12	TCRBV12-05	01				TCRBD02-01*02	TCRBD02	TCRBD02-01	02				TCRBJ02-04*01	TCRBJ02	TCRBJ02-04	01				0	9	4	2	3	0	20	37	40	50	59	1	Out	VDJ
GTGACATCGGCCCAAAAGAACCCGACAGCTTTCTATCTCTGTGCCAGTAGTGCAGCGGGAGGGCCCGGTGAGCAGTTCTTCGGGCCA	CASSAAGGPGEQFF	1	3.405994550408719E-4	42	TCRBV19-01*01	TCRBV19	TCRBV19-01	01				TCRBD02-01*02	TCRBD02	TCRBD02-01	02				TCRBJ02-01*01	TCRBJ02	TCRBJ02-01	01				5	5	6	0	2	9	39	51	53	63	68	1	In	VDJ
AAACCTGAGCTCTCTGGAGCTGGGGGACTCAGCTTTGTATTTCTGTGCCAGCAGGTGGGGGGAGGGGAGACCCAGTACTTCGGGCCA		1	3.405994550408719E-4	38	TCRBV09-01*01	TCRBV09	TCRBV09-01	01				TCRBD02-01*02	TCRBD02	TCRBD02-01	02				TCRBJ02-05*01	TCRBJ02	TCRBJ02-05	01				5	0	9	0	5	5	43	54	59	-1	66	1	Out	VDJ
ATCCGGTCCACAAAGCTGGAGGACTCAGCCATGTACTTCTGTGCCAGCAGCGATAGGGGACAGGCGAGATGGTACACCTTCGGTTCG	CASSDRGQARWYTF	1	3.405994550408719E-4	42	TCRBV02-01	TCRBV02	TCRBV02-01				01,03	TCRBD01-01*01	TCRBD01	TCRBD01-01	01				TCRBJ01-02*01	TCRBJ01	TCRBJ01-02	01				6	8	0	4	6	11	39	50	56	64	72	1	In	VDJ
ATGTGAACGCCTTGGAGCTGGACGACTCGGCCCTGTATCTCTGTGCCAGCAGCTTGTGCAGCTAACTATGGCTACACCTTCGGTTCG		1	3.405994550408719E-4	40	TCRBV05-04*01	TCRBV05	TCRBV05-04	01				TCRBD01-01*01	TCRBD01	TCRBD01-01	01				TCRBJ01-02*01	TCRBJ01	TCRBJ01-02	01				1	0	4	5	2	0	41	56	58	-1	61	1	Out	VDJ
ACCCTGCAGCCAGAAGACTCGGCCCTGTATCTCTGCGCCAGCAGCCAAGTGGTAGCGGGGAACACCGGGGAGCTGTTTTTTGGAGAA	CASSQVVAGNTGELFF	1	3.405994550408719E-4	48	TCRBV04-03*01	TCRBV04	TCRBV04-03	01				TCRBD02-01	TCRBD02	TCRBD02-01				01,02	TCRBJ02-02*01	TCRBJ02	TCRBJ02-02	01				1	0	5	4	3	1	33	49	52	-1	59	1	In	VDJ
GTGAACGCCTTGGAGCTGGAGGACTCGGCCCTGTATCTCTGTGCCAGCAGCTTGGACTCTGGGGCCAACGTCCTGACTTTCGGGGCC	CASSLDSGANVLTF	1	3.405994550408719E-4	42	TCRBV05-08*01	TCRBV05	TCRBV05-08	01											TCRBJ02-06*01	TCRBJ02	TCRBJ02-06	01				0	1	0	0	0	0	39	-1	-1	55	56	1	In	VJ
ATCCGGTCCACAAAGCTGGAGGACTCAGCCATGTACTTCTGTGCCAGCAGCAGGGACAGGGGGCGAGAGACCCAGTACTTCGGGCCA	CASSRDRGRETQYF	1	3.405994550408719E-4	42	TCRBV02-01	TCRBV02	TCRBV02-01				01,03	TCRBD01-01*01	TCRBD01	TCRBD01-01	01				TCRBJ02-05*01	TCRBJ02	TCRBJ02-05	01				6	1	0	0	2	4	39	50	52	64	65	1	In	VDJ
NNNNNNNTGTCGGCTGCTCCCTCCCAGACATCTGTGTACTTCTGTGCCAGCAGAGAAAGGCAGATCTATGGCTACACCTTCGGTTCG	CASRERQIYGYTF	1	3.405994550408719E-4	39	TCRBV06	TCRBV06				TCRBV06-01,TCRBV06-05						TCRBD01,TCRBD02	TCRBD01-01,TCRBD02-01		TCRBJ01-02*01	TCRBJ01	TCRBJ01-02	01				2	2	4	5	3	4	42	57	60	63	65	1	In	VDJ
TCTGCTGTACCCTCTCAGACATCTGTGTACTTCTGTGCCAGCAGTGGTGGGCAGCCTCACTCTGGAAACACCATATATTTTGGAGAG	CASSGGQPHSGNTIYF	1	3.405994550408719E-4	48	TCRBV06-04*01	TCRBV06	TCRBV06-04	01				TCRBD01-01*01	TCRBD01	TCRBD01-01	01				TCRBJ01-03*01	TCRBJ01	TCRBJ01-03	01				4	7	8	0	2	0	33	46	48	52	59	1	In	VDJ
AGCACCTTGGAGCTGGGGGACTCGGCCCTTTATCTTTGCGCCAGCAGCGGGATCCCAGGGCGCCAAGAGACCCAGTACTTCGGGCCA	CASSGIPGRQETQYF	1	3.405994550408719E-4	45	TCRBV05-01*01	TCRBV05	TCRBV05-01	01				TCRBD01-01*01	TCRBD01	TCRBD01-01	01				TCRBJ02-05*01	TCRBJ02	TCRBJ02-05	01				4	2	4	3	7	1	36	48	55	60	62	1	In	VDJ
CCTGCAGAACTGGAGGATTCTGGAGTTTATTTCTGTGCCAGCAGCCAGCCGGGACCGCTGACTAACTATGGCTACACCTTCGGTTCG	CASSQPGPLTNYGYTF	1	3.405994550408719E-4	48	TCRBV14-01*01	TCRBV14	TCRBV14-01	01								TCRBD01,TCRBD02	TCRBD01-01,TCRBD02-01		TCRBJ01-02*01	TCRBJ01	TCRBJ01-02	01				3	6	0	7	3	0	33	47	50	55	61	1	In	VDJ
ATCCGGTCCACAAAGCTGGAGGACTCAGCCATGTACTTCTGTGCCAGCAGCTACGTCGGGACACCCTTCGGCTACACCTTCGGTTCG	CASSYVGTPFGYTF	1	3.405994550408719E-4	42	TCRBV02-01	TCRBV02	TCRBV02-01				01,03	TCRBD01-01*01	TCRBD01	TCRBD01-01	01				TCRBJ01-02*01	TCRBJ01	TCRBJ01-02	01				6	6	0	6	7	8	39	50	57	63	69	1	In	VDJ
ACATCGGCCCAAAAGAACCCGACAGCTTTCTATCTCTGTGCCAGCGCCATTCTCAGGGGGCAGAAAAACATTCAGTACTTCGGCGCC	CASAILRGQKNIQYF	1	3.405994550408719E-4	45	TCRBV19-01*01	TCRBV19	TCRBV19-01	01				TCRBD01-01*01	TCRBD01	TCRBD01-01	01				TCRBJ02-04*01	TCRBJ02	TCRBJ02-04	01				9	2	4	0	9	4	36	44	53	61	63	1	In	VDJ
CTACACGCCCTGCAGCCAGAAGACTCAGCCCTGTATCTCTGCGCCAGCAGCCGTCCTAGCGGTTACAATGAGCAGTTCTTCGGGCCA	CASSRPSGYNEQFF	1	3.405994550408719E-4	42	TCRBV04-01*01	TCRBV04	TCRBV04-01	01				TCRBD02-01	TCRBD02	TCRBD02-01				01,02	TCRBJ02-01*01	TCRBJ02	TCRBJ02-01	01				4	1	4	5	3	4	39	52	55	62	63	1	In	VDJ
CTGGAGTCCGCCAGCACCAACCAGACATCTATGTACCTCTGTGCCAGCAGTCACCCGACATACTCCTACGAGCAGTACTTCGGGCCG	CASSHPTYSYEQYF	1	3.405994550408719E-4	42	TCRBV28-01*01	TCRBV28	TCRBV28-01	01				TCRBD01-01*01	TCRBD01	TCRBD01-01	01				TCRBJ02-07*01	TCRBJ02	TCRBJ02-07	01				5	2	2	6	5	0	39	51	56	60	62	1	In	VDJ
GCCAGCACCAACCAGACATCTATGTACCTCTGTGCCAGCAGTTTATTGGGACAGGCCGCTGGGGCCAACGTCCTGACTTTCGGGGCC	CASSLLGQAAGANVLTF	2	6.811989100817438E-4	51	TCRBV28-01*01	TCRBV28	TCRBV28-01	01				TCRBD01-01*01	TCRBD01	TCRBD01-01	01				TCRBJ02-06*01	TCRBJ02	TCRBJ02-06	01				1	3	0	4	1	2	30	46	47	55	58	2	In	VDJ
TCCCTGGAGCTTGGTGACTCTGCTGTGTATTTCTGTGCCAGCAGCCGACACGGGGGGCCTGGGGCCAACGTCCTGACTTTCGGGGCC	CASSRHGGPGANVLTF	1	3.405994550408719E-4	48	TCRBV03-01/03-02*01	TCRBV03	TCRBV03-01/03-02	01				TCRBD02-01*01	TCRBD02	TCRBD02-01	01				TCRBJ02-06*01	TCRBJ02	TCRBJ02-06	01				4	1	8	1	4	2	33	46	50	57	58	1	In	VDJ
AAGATCCAGCCCTCAGAACCCAGGGACTCAGCTGTGTACTTCTGTGCCAGCAGTAGACAGGGGTTCGGCATTCAGTACTTCGGCGCC	CASSRQGFGIQYF	1	3.405994550408719E-4	39	TCRBV12-03/12-04*01	TCRBV12	TCRBV12-03/12-04	01				TCRBD01-01*01	TCRBD01	TCRBD01-01	01				TCRBJ02-04*01	TCRBJ02	TCRBJ02-04	01				5	5	2	2	1	9	42	54	55	63	68	1	In	VDJ
TCACCAGGCCTGGGGGACGCAGCCATGTACCTGTGTGCCACCAGCAGGGGGGACCGGCGATCTGGCGAGACCCAGTACTTCGGGCCA	CATSRGDRRSGETQYF	1	3.405994550408719E-4	48	TCRBV15-01*02	TCRBV15	TCRBV15-01	02								TCRBD01,TCRBD02	TCRBD01-01,TCRBD02-01		TCRBJ02-05*01	TCRBJ02	TCRBJ02-05	01				3	12	0	7	2	5	33	47	49	54	66	1	In	VDJ
ATCCGGTCCACAAAGCTGGAGGACTCAGCCATGTACTTCTGTGCCAGCAGGGATGCCGGGACTAGCGGGTCGCAGTTCTTCGGGCCA	CASRDAGTSGSQFF	1	3.405994550408719E-4	42	TCRBV02-01	TCRBV02	TCRBV02-01				01,03	TCRBD02-01	TCRBD02	TCRBD02-01				01,02	TCRBJ02-01*01	TCRBJ02	TCRBJ02-01	01				6	2	0	4	7	12	39	50	57	69	71	1	In	VDJ
GAGTCTGCCATCCCCAACCAGACAGCTCTTTACTTCTGTGCCACCAGTGACCCACAGGGGAGCTCCTACGAGCAGTACTTCGGGCCG	CATSDPQGSSYEQYF	1	3.405994550408719E-4	45	TCRBV24-01*01	TCRBV24	TCRBV24-01	01				TCRBD01-01*01	TCRBD01	TCRBD01-01	01				TCRBJ02-07*01	TCRBJ02	TCRBJ02-07	01				4	2	3	2	3	0	36	50	53	60	62	1	In	VDJ
CTGACAGTGACCAGTGCCCATCCTGAAGACAGCAGCTTCTACATCTGCAGTGCTAGTAGGACCTCCTACGAGCAGTACTTCGGGCCG	CSASRTSYEQYF	1	3.405994550408719E-4	36	TCRBV20-01*04	TCRBV20	TCRBV20-01	04								TCRBD01,TCRBD02	TCRBD01-01,TCRBD02-01		TCRBJ02-07*01	TCRBJ02	TCRBJ02-07	01				2	0	1	7	1	0	45	57	58	-1	62	1	In	VDJ
CTGGAGTCCGCCAGCACCAACCAGACATCTATGTACCTCTGTGCCAGCAGCCCGGGCCTCTCTGGAAACACCATATATTTTGGAGAG	CASSPGLSGNTIYF	1	3.405994550408719E-4	42	TCRBV28-01*01	TCRBV28	TCRBV28-01	01								TCRBD01,TCRBD02	TCRBD01-01,TCRBD02-01		TCRBJ01-03*01	TCRBJ01	TCRBJ01-03	01				6	2	8	0	3	0	39	50	53	57	59	1	In	VDJ
CACACCCTGCAGCCAGAAGACTCGGCCCTGTATCTCTGCGCCAGCAGCCTCAAGCGGGAGGGTGGGAATGAGCAGTTCTTCGGGCCA	CASSLKREGGNEQFF	1	3.405994550408719E-4	45	TCRBV04-03*01	TCRBV04	TCRBV04-03	01				TCRBD02-01*02	TCRBD02	TCRBD02-01	02				TCRBJ02-01*01	TCRBJ02	TCRBJ02-01	01				4	4	6	0	3	7	36	49	52	62	66	1	In	VDJ
CACGCCCTGCAGCCAGAAGACTCAGCCCTGTATCTCTGCGCCAGCAGCCTTCAAGCGAGGGGGTACAATGAGCAGTTCTTCGGGCCA	CASSLQARGYNEQFF	1	3.405994550408719E-4	45	TCRBV04-01*01	TCRBV04	TCRBV04-01	01				TCRBD01-01*01	TCRBD01	TCRBD01-01	01				TCRBJ02-01*01	TCRBJ02	TCRBJ02-01	01				4	0	5	1	8	4	36	49	57	-1	63	1	In	VDJ
CTCAAGATCCAGCCTGCAGAGCTTGGGGACTCGGCCGTGTATCTCTGTGCCAGCAGCTTACGCGTCGGGACCCAGTACTTCGGGCCA	CASSLRVGTQYF	1	3.405994550408719E-4	36	TCRBV11-03*01	TCRBV11	TCRBV11-03	01				TCRBD02-01	TCRBD02	TCRBD02-01				01,02	TCRBJ02-05*01	TCRBJ02	TCRBJ02-05	01				2	4	7	6	1	7	45	60	61	64	68	1	In	VDJ
ATCCGGTCCACAAAGCTGGAGGACTCAGCCATGTACTTCTGTGCCAGCAGCGGACAGGGGGCGTCTGGGGAGCTGTTTTTTGGAGAA	CASSGQGASGELFF	1	3.405994550408719E-4	42	TCRBV02-01	TCRBV02	TCRBV02-01				01,03	TCRBD01-01*01	TCRBD01	TCRBD01-01	01				TCRBJ02-02*01	TCRBJ02	TCRBJ02-02	01				6	4	1	0	1	8	39	50	51	62	66	1	In	VDJ
ATTCTGGAGTCCGCCAGCACCAACCAGACATCTATGTACCTCTGTGCCAGCAGGACTCCGGGGTACACTGAAGCTTTCTTTGGACAA	CASRTPGYTEAFF	2	6.811989100817438E-4	39	TCRBV28-01*01	TCRBV28	TCRBV28-01	01				TCRBD02-01*01	TCRBD02	TCRBD02-01	01				TCRBJ01-01*01	TCRBJ01	TCRBJ01-01	01				6	1	8	3	5	3	42	53	58	63	64	2	In	VDJ
GAGTCCGCTACCCGCTCCCAGACATCTGTGTATTTCTGCGCCAGCAGTGAATGGGCTAGCGGAGGGGAGACCCAGTACTTCGGGCCA	CASSEWASGGETQYF	1	3.405994550408719E-4	45	TCRBV10-02*01	TCRBV10	TCRBV10-02	01				TCRBD02-01	TCRBD02	TCRBD02-01				01,02	TCRBJ02-05*01	TCRBJ02	TCRBJ02-05	01				3	4	4	5	5	5	36	50	55	62	66	1	In	VDJ
TCCGCCAGCACCAACCAGACATCTATGTACCTCTGTGCCAGCAGTCTACTCCGGGTCGAGAGGGGCTATGGCTACACCTTCGGTTCG	CASSLLRVERGYGYTF	1	3.405994550408719E-4	48	TCRBV28-01*01	TCRBV28	TCRBV28-01	01								TCRBD01,TCRBD02	TCRBD01-01,TCRBD02-01		TCRBJ01-02*01	TCRBJ01	TCRBJ01-02	01				5	0	5	2	15	4	33	45	60	-1	65	1	In	VDJ
CGCACAGAGCGGGGGGACTCAGCCGTGTATCTCTGTGCCAGCAGCCTAGCCTCTCCGGGACATACGGGCGGCTACACCTTCGGTTCG	CASSLASPGHTGGYTF	1	3.405994550408719E-4	48	TCRBV07-03*01	TCRBV07	TCRBV07-03	01				TCRBD01-01*01	TCRBD01	TCRBD01-01	01				TCRBJ01-02*01	TCRBJ01	TCRBJ01-02	01				5	7	0	6	11	8	33	45	56	62	69	1	In	VDJ
CCACGGAGTCAGGGGACACAGCACTGTATTTCTGTGCCAGCACCGCGACTTAACAGGGCATCCAAAAACATTCAGTACTTCGGCGCC		2	6.811989100817438E-4	49	TCRBV21-01*01	TCRBV21	TCRBV21-01	01				TCRBD01-01*01	TCRBD01	TCRBD01-01	01				TCRBJ02-04*01	TCRBJ02	TCRBJ02-04	01				7	3	3	3	10	2	32	42	52	58	61	2	Out	VDJ
CAGCCTGCAGAGCTTGGGGACTCGGCCGTGTATCTCTGTGCCAGCAGCTTTGGTCAGGTGGATGGAAACACCATATATTTTGGAGAG	CASSFGQVDGNTIYF	2	6.811989100817438E-4	45	TCRBV11-03*01	TCRBV11	TCRBV11-03	01				TCRBD01-01*01	TCRBD01	TCRBD01-01	01				TCRBJ01-03*01	TCRBJ01	TCRBJ01-03	01				3	4	4	4	4	3	36	50	54	58	62	2	In	VDJ
NNNNNNNNNNTGTCGGCTGCTCCCTCCCAGACATCTGTGTACTTCTGTGCCAGCAGTTACGGGAACACTGAAGCTTTCTTTGGACAA	CASSYGNTEAFF	1	3.405994550408719E-4	36	TCRBV06-05*01	TCRBV06	TCRBV06-05	01								TCRBD01,TCRBD02	TCRBD01-01,TCRBD02-01		TCRBJ01-01*01	TCRBJ01	TCRBJ01-01	01				2	0	0	10	0	1	45	-1	60	-1	62	1	In	VDJ
AAGATCCGGTCCACAAAGCTGGAGGACTCAGCCATGTACTTCTGTGCCAGCAGTGTTGGTCCGAACACTGAAGCTTTCTTTGGACAA	CASSVGPNTEAFF	1	3.405994550408719E-4	39	TCRBV02-01	TCRBV02	TCRBV02-01				01,03					TCRBD01,TCRBD02	TCRBD01-01,TCRBD02-01		TCRBJ01-01*01	TCRBJ01	TCRBJ01-01	01				4	3	0	10	2	1	42	55	57	59	62	1	In	VDJ
GCCATCCCCAACCAGACAGCTCTTTACTTCTGTGCCACCAGTGACTCTCCCCGGGACAGATTGACGGATGGCTACACCTTCGGTTCG	CATSDSPRDRLTDGYTF	1	3.405994550408719E-4	51	TCRBV24-01*01	TCRBV24	TCRBV24-01	01				TCRBD01-01*01	TCRBD01	TCRBD01-01	01				TCRBJ01-02*01	TCRBJ01	TCRBJ01-02	01				4	8	0	5	8	6	30	44	52	59	67	1	In	VDJ
AATGTGAACGCCTTGGAGCTGGACGACTCGGCCCTGTATCTCTGTGCCAGCAGCTACGACAGGGATAGGGGCTACACCTTCGGTTCG	CASSYDRDRGYTF	1	3.405994550408719E-4	39	TCRBV05-04*01	TCRBV05	TCRBV05-04	01				TCRBD01-01*01	TCRBD01	TCRBD01-01	01				TCRBJ01-02*01	TCRBJ01	TCRBJ01-02	01				3	5	2	3	2	8	42	55	57	64	69	1	In	VDJ
CTCTGGAGTCTGCTGCCTCCTCCCAGACATCTGTATATTTCTGCGCCAGCAGTGAGTCACAGGGTCCGCGGCTACACCTTCGGTTCG		1	3.405994550408719E-4	40	TCRBV10-01*01	TCRBV10	TCRBV10-01	01				TCRBD01-01*01	TCRBD01	TCRBD01-01	01				TCRBJ01-02*01	TCRBJ01	TCRBJ01-02	01				0	5	3	3	0	8	41	-1	58	64	69	1	Out	VDJ
ATCCAGCCCTCAGAACCCAGGGACTCAGCTGTGTACTTCTGTGCCAGCAGTTTAGGGGGGGGAGGAAACACCATATATTTTGGAGAG	CASSLGGGGNTIYF	2	6.811989100817438E-4	42	TCRBV12	TCRBV12				TCRBV12-03/12-04,TCRBV12-04		TCRBD02-01*01	TCRBD02	TCRBD02-01	01				TCRBJ01-03*01	TCRBJ01	TCRBJ01-03	01				1	1	9	0	0	4	39	-1	55	62	63	2	In	VDJ
CAGCCTGCAGAGCTTGGGGACTCGGCCGTGTATCTCTGTGCCAGCAGCTCGCGGGACCAGGGAGGAGACATTCAGTACTTCGGCGCC	CASSSRDQGGDIQYF	1	3.405994550408719E-4	45	TCRBV11-03*01	TCRBV11	TCRBV11-03	01				TCRBD02-01*02	TCRBD02	TCRBD02-01	02				TCRBJ02-04*01	TCRBJ02	TCRBJ02-04	01				4	11	7	3	1	8	36	49	50	56	67	1	In	VDJ
GTTCTAAGAAGCTCCTTCTCAGTGACTCTGGCTTCTATCTCTGTGCCTGGAGTGTAAGGCTAGATAGAGACCCAGTACTTCGGGCCA		1	3.405994550408719E-4	40	TCRBV30-01*01	TCRBV30	TCRBV30-01	01				TCRBD02-01	TCRBD02	TCRBD02-01				01,02	TCRBJ02-05*01	TCRBJ02	TCRBJ02-05	01				0	2	4	8	4	4	41	55	59	63	65	1	Out	VDJ
TCGGCCCAAAAGAACCCGACAGCTTTCTATCTCTGTGCCAGTAGTATAGGAACTCTAAAGATAGGCACTGAAGCTTTCTTTGGACAA	CASSIGTLKIGTEAFF	1	3.405994550408719E-4	48	TCRBV19-01*01	TCRBV19	TCRBV19-01	01								TCRBD01,TCRBD02	TCRBD01-01,TCRBD02-01		TCRBJ01-01*01	TCRBJ01	TCRBJ01-01	01				1	0	5	4	13	4	33	49	62	-1	65	1	In	VDJ
GCAGCCAGAAGACTCAGCCCTGTATCTCTGCGCCAGCAGCCAAACCGAATACGGACGTATTGACACACTGAAGCTTTCTTTGGACAA		1	3.405994550408719E-4	53	TCRBV04-01*01	TCRBV04	TCRBV04-01	01								TCRBD01,TCRBD02	TCRBD01-01,TCRBD02-01		TCRBJ01-01*01	TCRBJ01	TCRBJ01-01	01				2	8	1	7	9	3	28	43	52	56	64	1	Out	VDJ
AATGTGAACGCCTTGTTGCTGGGGGACTCGGCCCTCTATCTCTGTGCCAGCAGCTTACAGGTGAACACTGAAGCTTTCTTTGGACAA	CASSLQVNTEAFF	1	3.405994550408719E-4	39	TCRBV05-06*01	TCRBV05	TCRBV05-06	01				TCRBD01-01*01	TCRBD01	TCRBD01-01	01				TCRBJ01-01*01	TCRBJ01	TCRBJ01-01	01				2	0	3	4	0	0	42	-1	56	-1	61	1	In	VDJ
ACCTTGGAGCTGGGGGACTCGGCCCTTTATCTTTGCGCCAGCAGCTTGGGGGTTTACAGGGACAACTATGGCTACACCTTCGGTTCG	CASSLGVYRDNYGYTF	1	3.405994550408719E-4	48	TCRBV05-01*01	TCRBV05	TCRBV05-01	01				TCRBD01-01*01	TCRBD01	TCRBD01-01	01				TCRBJ01-02*01	TCRBJ01	TCRBJ01-02	01				0	2	3	3	6	2	33	49	55	61	63	1	In	VDJ
TGAGCACCTTGGAGCTGGGGGACTCGGCCCTTTATCTTTGCGCCAGCAGCTTGGGACAGGTCCTCCTACGAGCAGTACTTCGGGCCG		1	3.405994550408719E-4	43	TCRBV05-01*01	TCRBV05	TCRBV05-01	01				TCRBD01-01*01	TCRBD01	TCRBD01-01	01				TCRBJ02-07*01	TCRBJ02	TCRBJ02-07	01				0	2	2	4	0	0	38	-1	54	60	62	1	Out	VDJ
ACATCGGCCCAAAAGAACCCGACAGCTTTCTATCTCTGTGCCAGTAGCTACCGGGCCGTAAGAGGGGACGAGCAGTACTTCGGGCCG	CASSYRAVRGDEQYF	1	3.405994550408719E-4	45	TCRBV19-01*01	TCRBV19	TCRBV19-01	01								TCRBD01,TCRBD02	TCRBD01-01,TCRBD02-01		TCRBJ02-07*01	TCRBJ02	TCRBJ02-07	01				6	0	5	2	15	5	36	47	62	-1	67	1	In	VDJ
TCCTTCTCAGTGACTCTGGCTTCTATCTCTGTGCCTGGAGTGTAGGTTGCGGCTCCATCCCTTCGGAATGAGCAGTTCTTCGGGCCA		1	3.405994550408719E-4	52	TCRBV30-01*01	TCRBV30	TCRBV30-01	01				TCRBD02-01	TCRBD02	TCRBD02-01				01,02	TCRBJ02-01*01	TCRBJ02	TCRBJ02-01	01				0	14	7	5	5	7	29	43	48	52	66	1	Out	VDJ
CAGCCCTCAGAACCCAGGGACTCAGCTGTGTATTTTTGTGCTAGTGGTTCCTTGACAGGGGCTCAGGATACGCAGTATTTTGGCCCA	CASGSLTGAQDTQYF	1	3.405994550408719E-4	45	TCRBV12-05*01	TCRBV12	TCRBV12-05	01				TCRBD01-01*01	TCRBD01	TCRBD01-01	01				TCRBJ02-03*01	TCRBJ02	TCRBJ02-03	01				4	5	2	2	4	6	36	49	53	61	66	1	In	VDJ
AGCTCTCTGGAGCTGGGGGACTCAGCTTTGTATTTCTGTGCCAGCAGCGTAGTGGTCGCCGAAAACACTGAAGCTTTCTTTGGACAA	CASSVVVAENTEAFF	1	3.405994550408719E-4	45	TCRBV09-01*01	TCRBV09	TCRBV09-01	01								TCRBD01,TCRBD02	TCRBD01-01,TCRBD02-01		TCRBJ01-01*01	TCRBJ01	TCRBJ01-01	01				0	8	0	10	1	2	36	52	53	55	63	1	In	VDJ
ACAGTGACCAGTGCCCATCCTGAAGACAGCAGCTTCTACATCTGCAGTGCTAGAGTATCACAAAACACTGAAGCTTTCTTTGGACAA	CSARVSQNTEAFF	1	3.405994550408719E-4	39	TCRBV20	TCRBV20				TCRBV20-01,TCRBV20-or09_02		TCRBD01-01*01	TCRBD01	TCRBD01-01	01				TCRBJ01-01*01	TCRBJ01	TCRBJ01-01	01				1	1	3	6	4	2	42	55	59	62	63	1	In	VDJ
CAGCCCTCAGAACCCAGGGACTCAGCTGTGTACTTCTGTGCCAGCAGCCCCGCAGGGAGGTCTGGAAACACCATATATTTTGGAGAG	CASSPAGRSGNTIYF	1	3.405994550408719E-4	45	TCRBV12	TCRBV12				TCRBV12-03/12-04,TCRBV12-04		TCRBD02-01*02	TCRBD02	TCRBD02-01	02				TCRBJ01-03*01	TCRBJ01	TCRBJ01-03	01				6	0	9	1	7	1	36	47	54	-1	60	1	In	VDJ
AAGATCCAGCCTGCAGAGCTTGGGGACTCGGCCGTGTATCTCTGTGCCAGCAGCTTAGGAGGGCCTCAGGGGCAGTTCTTCGGGCCA	CASSLGGPQGQFF	1	3.405994550408719E-4	39	TCRBV11-03*01	TCRBV11	TCRBV11-03	01								TCRBD01,TCRBD02	TCRBD01-01,TCRBD02-01		TCRBJ02-01*01	TCRBJ02	TCRBJ02-01	01				1	0	4	3	8	12	42	58	66	-1	71	1	In	VDJ
CTTCACCTACACACCCTGCAGCCAGAAGACTCGGCCCTGTATCTCTGTGCCAGCAGCCAAGATCCGGGTGAGCAGTTCTTCGGGCCA	CASSQDPGEQFF	1	3.405994550408719E-4	36	TCRBV04-02*01	TCRBV04	TCRBV04-02	01				TCRBD02-01	TCRBD02	TCRBD02-01				01,02	TCRBJ02-01*01	TCRBJ02	TCRBJ02-01	01				0	0	8	4	2	9	45	62	64	-1	68	1	In	VDJ
CAGCCTGCAGAGCTTGGGAACTCGGCCGTGTATCTCTGTGCCAGCAGCCCCAGACTAGCGGGAGGGAGTGAGCAGTTCTTCGGGCCA	CASSPRLAGGSEQFF	1	3.405994550408719E-4	45	TCRBV11-03*01	TCRBV11	TCRBV11-03	01				TCRBD02-01*02	TCRBD02	TCRBD02-01	02				TCRBJ02-01*01	TCRBJ02	TCRBJ02-01	01				5	2	2	0	4	9	36	48	52	66	68	1	In	VDJ
AAGAAGCTCCTTCTCAGTGACTCTGGCTTCTATCTCTGTGCCTGTGCAGGGGGTTACGCCTCTGTCACTGAAGCTTTCTTTGGACAA	CACAGGYASVTEAFF	1	3.405994550408719E-4	45	TCRBV30-01	TCRBV30	TCRBV30-01				01,05	TCRBD01-01*01	TCRBD01	TCRBD01-01	01				TCRBJ01-01*01	TCRBJ01	TCRBJ01-01	01				6	12	4	1	2	4	36	44	46	53	65	1	In	VDJ
CCCTGCAGCCAGAAGACTCAGCCCTGTATCTCTGCGCCAGCACCACGACCGGGACAGGGCGATAATCAGCCCCAGCATTTTGGTGAT		2	6.811989100817438E-4	49	TCRBV04-01*01	TCRBV04	TCRBV04-01	01				TCRBD01-01*01	TCRBD01	TCRBD01-01	01				TCRBJ01-05*01	TCRBJ01	TCRBJ01-05	01				7	4	0	3	8	4	32	42	50	59	63	2	Out	VDJ
AAGATCCAGCCTGCAGAGCTTGGGGACTCGGCCGTGTATCTCTGTGCCAGCGGTCGACAGGGGCAAGAGACCCAGTACTTCGGGCCA	CASGRQGQETQYF	1	3.405994550408719E-4	39	TCRBV11-03*01	TCRBV11	TCRBV11-03	01				TCRBD01-01*01	TCRBD01	TCRBD01-01	01				TCRBJ02-05*01	TCRBJ02	TCRBJ02-05	01				8	0	2	2	4	2	42	51	55	-1	63	1	In	VDJ
ATGAATGTGAGCACCTTGGAGCTGGGGGACTCGGCCCTTTATCTTTGCGCCAGCAGCTTGGGAATGAAGACCCAGTACTTCGGGCCA	CASSLGMKTQYF	1	3.405994550408719E-4	36	TCRBV05-01*01	TCRBV05	TCRBV05-01	01								TCRBD01,TCRBD02	TCRBD01-01,TCRBD02-01		TCRBJ02-05*01	TCRBJ02	TCRBJ02-05	01				0	4	2	8	0	6	45	-1	61	63	67	1	In	VDJ
AACGCCTTGGAGCTGGACGACTCGGCCCTGTATCTCTGTGCCAGCAGCTCGACTAGCGCGAACACCGGGGAGCTGTTTTTTGGAGAA	CASSSTSANTGELFF	1	3.405994550408719E-4	45	TCRBV05-04*01	TCRBV05	TCRBV05-04	01				TCRBD02-01	TCRBD02	TCRBD02-01				01,02	TCRBJ02-02*01	TCRBJ02	TCRBJ02-02	01				3	0	2	6	1	0	36	49	50	-1	58	1	In	VDJ
ATCCAGCGCACAGAGCGGGGGGACTCAGCCGTGTATCTCTGTGCCAGCAGCTTGGGATACGGCTCCTACGAGCAGTACTTCGGGCCG	CASSLGYGSYEQYF	1	3.405994550408719E-4	42	TCRBV07-03*01	TCRBV07	TCRBV07-03	01								TCRBD01,TCRBD02	TCRBD01-01,TCRBD02-01		TCRBJ02-07*01	TCRBJ02	TCRBJ02-07	01				3	5	0	8	0	0	39	-1	53	57	62	1	In	VDJ
ATCCAGCCCTCAGAACCCAGGGACTCAGCTGTGTATTTTTGTGAAAAGGACAGGGATAACTCTGGAAACACCATATATTTTGGAGAG	CEKDRDNSGNTIYF	1	3.405994550408719E-4	42	TCRBV12-05*01	TCRBV12	TCRBV12-05	01				TCRBD01-01*01	TCRBD01	TCRBD01-01	01				TCRBJ01-03*01	TCRBJ01	TCRBJ01-03	01				13	4	1	3	4	0	39	43	47	55	59	1	In	VDJ
CTGGAGTCCGCCAGCACCAACCAGACATCTATGTACCTCTGTGCCAGCAGTTTATCGAACGCTGGAAACACCATATATTTTGGAGAG	CASSLSNAGNTIYF	1	3.405994550408719E-4	42	TCRBV28-01*01	TCRBV28	TCRBV28-01	01								TCRBD01,TCRBD02	TCRBD01-01,TCRBD02-01		TCRBJ01-03*01	TCRBJ01	TCRBJ01-03	01				1	3	2	8	1	2	39	55	56	58	61	1	In	VDJ
CTGAGCTCTCTGGAGCTGGGGGACTCAGCTTTGTATTTCTGTACCAGCAGCGTAGTGGGTAGCTGGGAGACCCAGTACTTCGGGCCA	CTSSVVGSWETQYF	1	3.405994550408719E-4	42	TCRBV09-01*01	TCRBV09	TCRBV09-01	01				TCRBD02-01	TCRBD02	TCRBD02-01				01,02	TCRBJ02-05*01	TCRBJ02	TCRBJ02-05	01				0	3	5	7	4	5	39	55	59	63	66	1	In	VDJ
ACTCTGACAGTGACCAGTGCCCATCCTGAAGACAGCAGCTTCTACATCTGCAGTGCTGTTAGCACAGATACGCAGTATTTTGGCCCA	CSAVSTDTQYF	1	3.405994550408719E-4	33	TCRBV20-01	TCRBV20	TCRBV20-01				01,04								TCRBJ02-03*01	TCRBJ02	TCRBJ02-03	01				5	3	0	0	0	0	48	-1	-1	57	60	1	In	VJ
CTTGGAGCTGGGGGACTCAGCCCTGTACTTCTGTGCCAGCAGCGGCCACTAGCGGGAGGATACACAGATACGCAGTATTTTGGCCCA		1	3.405994550408719E-4	50	TCRBV13-01*01	TCRBV13	TCRBV13-01	01				TCRBD02-01*02	TCRBD02	TCRBD02-01	02				TCRBJ02-03*01	TCRBJ02	TCRBJ02-03	01				5	3	3	1	4	2	31	43	47	59	62	1	Out	VDJ
TCCCTGTCCCTAGAGTCTGCCATCCCCAACCAGACAGCTCTTTACTTCTGTGCCACCAGTCTGGGCACTGAAGCTTTCTTTGGACAA	CATSLGTEAFF	1	3.405994550408719E-4	33	TCRBV24-01*01	TCRBV24	TCRBV24-01	01								TCRBD01,TCRBD02	TCRBD01-01,TCRBD02-01		TCRBJ01-01*01	TCRBJ01	TCRBJ01-01	01				6	0	0	9	2	4	48	60	62	-1	65	1	In	VDJ
ATCCAGCGCACAGAGCAGGAGGACTCGGCCGTGTATCTCTGTGCCAGCAGCTACGCGGACGGAACTCAGCCCCAGCATTTTGGTGAT	CASSYADGTQPQHF	1	3.405994550408719E-4	42	TCRBV07-02	TCRBV07	TCRBV07-02				01,02					TCRBD01,TCRBD02	TCRBD01-01,TCRBD02-01		TCRBJ01-05*01	TCRBJ01	TCRBJ01-05	01				4	5	1	7	4	6	39	52	56	60	65	1	In	VDJ
ATCAATTCCCTGGAGCTTGGTGACTCTGCTGTGTATTTCTGTGCCAGCAGCCCACAAACAGGGTACGATGGCTACACCTTCGGTTCG	CASSPQTGYDGYTF	1	3.405994550408719E-4	42	TCRBV03-01/03-02*01	TCRBV03	TCRBV03-01/03-02	01				TCRBD01-01*01	TCRBD01	TCRBD01-01	01				TCRBJ01-02*01	TCRBJ01	TCRBJ01-02	01				4	4	3	3	5	6	39	52	57	63	67	1	In	VDJ
ACCTTGGAGCTGGGGGACTCGGCCCTTTATCTTTGCGCCAGCAGCTTGGGAGGGACGGGGGGCGGCTACGAGCAGTACTTCGGGCCG	CASSLGGTGGGYEQYF	1	3.405994550408719E-4	48	TCRBV05-01*01	TCRBV05	TCRBV05-01	01				TCRBD02-01*01	TCRBD02	TCRBD02-01	01				TCRBJ02-07*01	TCRBJ02	TCRBJ02-07	01				0	3	8	1	6	3	33	49	55	62	65	1	In	VDJ
AAGATCCAGCGCACAGAGCAGGAGGACTCGGCCGTGTATCTCTGTGCCAGCAACAACACAGGGGGCCACGAGCAGTACTTCGGGCCG	CASNNTGGHEQYF	1	3.405994550408719E-4	39	TCRBV07-02	TCRBV07	TCRBV07-02				01,02	TCRBD01-01*01	TCRBD01	TCRBD01-01	01				TCRBJ02-07*01	TCRBJ02	TCRBJ02-07	01				7	1	3	0	5	5	42	52	57	66	67	1	In	VDJ
ATCCAGCCTGCAGAGCTTGGGGACTCGGCCGTGTATCTCTGTGCCAGCAGTTTAGCAGGGCTCCGGAATGAGCAGTTCTTCGGGCCA	CASSLAGLRNEQFF	1	3.405994550408719E-4	42	TCRBV11-03*01	TCRBV11	TCRBV11-03	01				TCRBD01-01*01	TCRBD01	TCRBD01-01	01				TCRBJ02-01*01	TCRBJ02	TCRBJ02-01	01				1	6	4	3	0	7	39	-1	55	60	66	1	In	VDJ
NCTCTCACTGTGACATCGGCCCAAAAGAACCCGACAGCTTTCTATCTCTGTGCCGTACAGGGCTCGGCTGAAGCTTTCTTTGGACAA	CAVQGSAEAFF	1	3.405994550408719E-4	33	TCRBV19-01*01	TCRBV19	TCRBV19-01	01				TCRBD01-01*01	TCRBD01	TCRBD01-01	01				TCRBJ01-01*01	TCRBJ01	TCRBJ01-01	01				11	5	3	3	2	6	48	54	56	62	67	1	In	VDJ
CTGGAGTCAGCTACCCGCTCCCAGACATCTGTGTATTTCTGCGCCAGCAGTGAGTCGGAGATACGAGCTGAAGCTTTCTTTGGACAA	CASSESEIRAEAFF	2	6.811989100817438E-4	42	TCRBV10-02*01	TCRBV10	TCRBV10-02	01				TCRBD02-01*02	TCRBD02	TCRBD02-01	02				TCRBJ01-01*01	TCRBJ01	TCRBJ01-01	01				0	7	10	2	0	6	39	-1	56	60	67	2	In	VDJ
CTGGAGCTTGGTGACTCTGCTGTGTATTTCTGTGCCAGCAGCCAAGGGGACAGCATAACCACATACACTGAAGCTTTCTTTGGACAA	CASSQGDSITTYTEAFF	1	3.405994550408719E-4	51	TCRBV03-01/03-02*01	TCRBV03	TCRBV03-01/03-02	01				TCRBD01-01*01	TCRBD01	TCRBD01-01	01				TCRBJ01-01*01	TCRBJ01	TCRBJ01-01	01				1	11	0	5	0	3	30	-1	46	53	64	1	In	VDJ
TACACGCCCTGCAGCCAGAAGACTCAGCCCTGTATCTCTGCGCCAGCAGCCAACAGGCAACCTAATGAAAAACTGTTTTTTGGCAGT		1	3.405994550408719E-4	43	TCRBV04-01*01	TCRBV04	TCRBV04-01	01				TCRBD01-01*01	TCRBD01	TCRBD01-01	01				TCRBJ01-04*01	TCRBJ01	TCRBJ01-04	01				2	4	4	4	0	3	38	-1	53	57	61	1	Out	VDJ
GATCCAGTCCACGGAGTCAAGGGACACAGCACTGTATTTCTGTGCCAGCAGCAAAGGGAAACGTTATATGGCTACACCTTCGGTTCG		1	3.405994550408719E-4	41	TCRBV21-01*01	TCRBV21	TCRBV21-01	01								TCRBD01,TCRBD02	TCRBD01-01,TCRBD02-01		TCRBJ01-02*01	TCRBJ01	TCRBJ01-02	01				1	7	1	8	0	5	40	-1	56	59	66	1	Out	VDJ
CAGCCTGCAGAGCTTGGGGACTCGGCCGTGTATCTCTGTGCCAGCAGCTTAGATACCAGGGGGATATATGGCTACACCTTCGGTTCG	CASSLDTRGIYGYTF	1	3.405994550408719E-4	45	TCRBV11-03*01	TCRBV11	TCRBV11-03	01				TCRBD01-01*01	TCRBD01	TCRBD01-01	01				TCRBJ01-02*01	TCRBJ01	TCRBJ01-02	01				0	3	4	1	3	5	36	53	56	63	66	1	In	VDJ
ACTGTGAGCAACATGAGCCCTGAAGACAGCAGCATATATCTCTGCAGCGTTGACTCTCTGCATGTAGATGGCTACACCTTCGGTTCG	CSVDSLHVDGYTF	1	3.405994550408719E-4	39	TCRBV29-01	TCRBV29	TCRBV29-01				01,02	TCRBD02-01	TCRBD02	TCRBD02-01				01,02	TCRBJ01-02*01	TCRBJ01	TCRBJ01-02	01				3	0	5	8	11	6	42	53	64	-1	67	1	In	VDJ
AATGTGAGCACCTTGGAGCTGGGGGACTCGGCCCTTTATCTTTGCGCCAGCAGCTTGGCCCCTGGGAATGGCTACACCTTCGGTTCG	CASSLAPGNGYTF	1	3.405994550408719E-4	39	TCRBV05-01*01	TCRBV05	TCRBV05-01	01								TCRBD01,TCRBD02	TCRBD01-01,TCRBD02-01		TCRBJ01-02*01	TCRBJ01	TCRBJ01-02	01				0	0	0	8	5	6	42	58	63	-1	67	1	In	VDJ
ACTCTGACAGTGACCAGTGCCCATCCTGAAGACAGCAGCTTCTACATCTGCAGTGCTAGAGCAGGAACCGAGCAGTACTTCGGGCCG	CSARAGTEQYF	1	3.405994550408719E-4	33	TCRBV20-01*01	TCRBV20	TCRBV20-01	01				TCRBD01-01*01	TCRBD01	TCRBD01-01	01				TCRBJ02-07*01	TCRBJ02	TCRBJ02-07	01				1	3	4	4	0	6	48	-1	61	65	68	1	In	VDJ
CACCTACACGCCCTGCAGCCAGAAGACTCAGCCCTGTATCTCTGCGCCAGCAGCCAATGGGGGGGCTACGAGCAGTACTTCGGGCCG	CASSQWGGYEQYF	2	6.811989100817438E-4	39	TCRBV04-01*01	TCRBV04	TCRBV04-01	01				TCRBD02-01*01	TCRBD02	TCRBD02-01	01				TCRBJ02-07*01	TCRBJ02	TCRBJ02-07	01				2	0	9	0	1	3	42	57	58	-1	65	2	In	VDJ
AAGATCCAGCCCTCAGAACCCAGGGACTCAGCTGTGTACTTCTGTGCCAGCAGCGGGAACAGGTGGGGTGAGCAGTTCTTCGGGCCA	CASSGNRWGEQFF	1	3.405994550408719E-4	39	TCRBV12-03/12-04*01	TCRBV12	TCRBV12-03/12-04	01								TCRBD01,TCRBD02	TCRBD01-01,TCRBD02-01		TCRBJ02-01*01	TCRBJ02	TCRBJ02-01	01				6	5	3	4	5	9	42	53	58	63	68	1	In	VDJ
AAGATCCGGTCCACAAAGCTGGAGGACTCAGCCATGTACTTCTGTGCCAGCAGGAGGGACTCCCAAGGTACGCAGTATTTTGGCCCA	CASRRDSQGTQYF	1	3.405994550408719E-4	39	TCRBV02-01	TCRBV02	TCRBV02-01				01,03	TCRBD02-01	TCRBD02	TCRBD02-01				01,02	TCRBJ02-03*01	TCRBJ02	TCRBJ02-03	01				6	7	0	10	2	8	42	53	55	61	68	1	In	VDJ
AACGCCTTGGAGCTGGAGGACTCGGCCCTGTATCTCTGTGCCAGCAGCTCGTACCGTACTTTAACAGATACGCAGTATTTTGGCCCA	CASSSYRTLTDTQYF	1	3.405994550408719E-4	45	TCRBV05-08*01	TCRBV05	TCRBV05-08	01				TCRBD02-01	TCRBD02	TCRBD02-01				01,02	TCRBJ02-03*01	TCRBJ02	TCRBJ02-03	01				3	3	3	10	8	3	36	49	57	60	63	1	In	VDJ
GCCAGCACCAACCAGACATCTATGTACCTCTGTGCCAGCAGTTCGGCAGCGGGGGCGGTGTACACCGGGGAGCTGTTTTTTGGAGAA	CASSSAAGAVYTGELFF	1	3.405994550408719E-4	51	TCRBV28-01*01	TCRBV28	TCRBV28-01	01				TCRBD02-01*01	TCRBD02	TCRBD02-01	01				TCRBJ02-02*01	TCRBJ02	TCRBJ02-02	01				4	6	6	2	4	3	30	43	47	55	61	1	In	VDJ
CTGAATGTGAACGCCTTGTTGCTGGGGGACTCGGCCCTCTATCTCTGTGCCAGCAGCCGTTTAACCGATGAAGCTTTCTTTGGACAA	CASSRLTDEAFF	1	3.405994550408719E-4	36	TCRBV05-06*01	TCRBV05	TCRBV05-06	01								TCRBD01,TCRBD02	TCRBD01-01,TCRBD02-01		TCRBJ01-01*01	TCRBJ01	TCRBJ01-01	01				4	0	2	8	9	7	45	57	66	-1	68	1	In	VDJ
GCCTTGGAGCTGGACGACTCGGCCCTGTATCTCTGTGCCAGCAGGCCTGGTGGCCAGGGAGGCTACAATGAGCAGTTCTTCGGGCCA	CASRPGGQGGYNEQFF	1	3.405994550408719E-4	48	TCRBV05-04*01	TCRBV05	TCRBV05-04	01				TCRBD02-01*02	TCRBD02	TCRBD02-01	02				TCRBJ02-01*01	TCRBJ02	TCRBJ02-01	01				5	0	9	1	12	3	33	44	56	-1	62	1	In	VDJ
CTACACGCCCTGCAGCCAGAAGACTCAGCCCTGTATCTCTGCGCCAGCAGGGCCGGGACTAGCGGAAATGAGCAGTTCTTCGGGCCA	CASRAGTSGNEQFF	1	3.405994550408719E-4	42	TCRBV04-01*01	TCRBV04	TCRBV04-01	01				TCRBD02-01	TCRBD02	TCRBD02-01				01,02	TCRBJ02-01*01	TCRBJ02	TCRBJ02-01	01				6	1	0	5	4	7	39	50	54	65	66	1	In	VDJ
AAGGTGCAGCCTGCAGAACTGGAGGATTCTGGAGTTTATTTCTGTGCCAGCAGCCAAGTGTCTTTAGGGGCACAGTACTTCGGGCCA	CASSQVSLGAQYF	1	3.405994550408719E-4	39	TCRBV14-01*01	TCRBV14	TCRBV14-01	01				TCRBD01-01*01	TCRBD01	TCRBD01-01	01				TCRBJ02-05*01	TCRBJ02	TCRBJ02-05	01				1	2	5	2	7	11	42	58	65	70	72	1	In	VDJ
ACAGTGACCAGTGCCCATCCTGAAGACAGCAGCTTCTACATCTGCAGTGCTAGGGGGGGTGGCGGGACTGAAGCTTTCTTTGGACAA	CSARGGGGTEAFF	1	3.405994550408719E-4	39	TCRBV20	TCRBV20				TCRBV20-01,TCRBV20-or09_02		TCRBD02-01*01	TCRBD02	TCRBD02-01	01				TCRBJ01-01*01	TCRBJ01	TCRBJ01-01	01				3	7	9	1	0	5	42	-1	53	59	66	1	In	VDJ
TCGCCCAGCCCCAACCAGACCTCTCTGTACTTCTGTGCCAGCAGTTCGAGTCGGACAGGGGGCGGGTATGGCTACACCTTCGGTTCG	CASSSSRTGGGYGYTF	1	3.405994550408719E-4	48	TCRBV27-01*01	TCRBV27	TCRBV27-01	01				TCRBD01-01*01	TCRBD01	TCRBD01-01	01				TCRBJ01-02*01	TCRBJ01	TCRBJ01-02	01				4	3	1	0	6	5	33	46	52	63	66	1	In	VDJ
CCTGCAGAGCTTGGGGACTCGGCCATGTATCTCTGTGCCAGCAGCCTCACTGGGACAGTGCCGGCGAACACCATATATTTTGGAGAG	CASSLTGTVPANTIYF	1	3.405994550408719E-4	48	TCRBV11-01*01	TCRBV11	TCRBV11-01	01				TCRBD01-01*01	TCRBD01	TCRBD01-01	01				TCRBJ01-03*01	TCRBJ01	TCRBJ01-03	01				5	8	0	5	6	7	33	45	51	58	66	1	In	VDJ
ACCAGTGCCCATCCTGAAGACAGCAGCTTCTACATCTGCAGTGGGTTAATAAGCGGGAGGACATACAATGAGCAGTTCTTCGGGCCA	CSGLISGRTYNEQFF	1	3.405994550408719E-4	45	TCRBV20	TCRBV20				TCRBV20-01,TCRBV20-or09_02		TCRBD02-01*02	TCRBD02	TCRBD02-01	02				TCRBJ02-01*01	TCRBJ02	TCRBJ02-01	01				7	3	6	1	8	4	36	43	51	60	63	1	In	VDJ
AAGATCCAGCGCACAGAGCAGGAGGACTCGGCCGTGTATCTCTGTGCCAGCAGCTTCGGCGGGCCAGATACGCAGTATTTTGGCCCA	CASSFGGPDTQYF	1	3.405994550408719E-4	39	TCRBV07-02	TCRBV07	TCRBV07-02				01,02	TCRBD02-01	TCRBD02	TCRBD02-01				01,02	TCRBJ02-03*01	TCRBJ02	TCRBJ02-03	01				3	1	7	4	2	4	42	56	58	63	64	1	In	VDJ
GTGACATCGGCCCAAAAGAACCCGACAGCTTTCTATCTCTGTGCCAGTAGGGCGGACAGACTCAGGACTGAAGCTTTCTTTGGACAA	CASRADRLRTEAFF	1	3.405994550408719E-4	42	TCRBV19-01*01	TCRBV19	TCRBV19-01	01				TCRBD01-01*01	TCRBD01	TCRBD01-01	01				TCRBJ01-01*01	TCRBJ01	TCRBJ01-01	01				6	7	1	5	3	5	39	50	53	59	66	1	In	VDJ
AGTGCCTTGGAGCTGGGGGACTCGGCCCTGTATCTCTGTGCCAGAAGCTTATACAATTTCCAGCGGTCACCCCTCCACTTTGGGAAT	CARSLYNFQRSPLHF	1	3.405994550408719E-4	45	TCRBV05-03	TCRBV05	TCRBV05-03				01,02	TCRBD02-01	TCRBD02	TCRBD02-01				01,02	TCRBJ01-06*01	TCRBJ01	TCRBJ01-06	01				2	0	6	5	11	10	36	50	61	-1	66	1	In	VDJ
ACAGTGACCAGTGCCCATCCTGAAGACAGCAGCTTCTACATCTGCTGCCTTGAGGGGGACTCGGACTATGGCTACACCTTCGGTTCG	CCLEGDSDYGYTF	1	3.405994550408719E-4	39	TCRBV20	TCRBV20				TCRBV20-01,TCRBV20-or09_02						TCRBD01,TCRBD02	TCRBD01-01,TCRBD02-01		TCRBJ01-02*01	TCRBJ01	TCRBJ01-02	01				11	6	5	1	7	3	42	45	52	58	64	1	In	VDJ
ATCCAGCCTGCAGAGCTTGGGGACTCGGCCGTGTATCTCTGTGCCAGCGGTGCGAGAGGGGGCACAGATACGCAGTATTTTGGCCCA	CASGARGGTDTQYF	2	6.811989100817438E-4	42	TCRBV11-03*01	TCRBV11	TCRBV11-03	01								TCRBD01,TCRBD02	TCRBD01-01,TCRBD02-01		TCRBJ02-03*01	TCRBJ02	TCRBJ02-03	01				8	0	5	2	8	1	39	48	56	-1	61	2	In	VDJ
CTGGAGTTGGCTGCTCCCTCCCAGACATCTGTGTACTTCTGTGCCAGCAGTTACCCGTCACCCACCGGGGAGCTGTTTTTTGGAGAA	CASSYPSPTGELFF	1	3.405994550408719E-4	42	TCRBV06-06*01	TCRBV06	TCRBV06-06	01								TCRBD01,TCRBD02	TCRBD01-01,TCRBD02-01		TCRBJ02-02*01	TCRBJ02	TCRBJ02-02	01				2	1	3	7	5	4	39	54	59	61	62	1	In	VDJ
ACATCGGCCCAAAAGAACCCGACAGCTTTCTATCTCTGTGCCAGTCGACGGACAGGGGAGAACACCGGGGAGCTGTTTTTTGGAGAA	CASRRTGENTGELFF	1	3.405994550408719E-4	45	TCRBV19-01*01	TCRBV19	TCRBV19-01	01				TCRBD01-01*01	TCRBD01	TCRBD01-01	01				TCRBJ02-02*01	TCRBJ02	TCRBJ02-02	01				8	1	1	2	4	1	36	45	49	58	59	1	In	VDJ
CTCAGAACCGGGAGACACGGCACTGTATCTCTGCGCCAACAGTCAGTTACAGGGTATGAGTTGGACACTGAAGCTTTCTTTGGACAA		1	3.405994550408719E-4	50	TCRBV23-01*01	TCRBV23	TCRBV23-01	01				TCRBD01-01*01	TCRBD01	TCRBD01-01	01				TCRBJ01-01*01	TCRBJ01	TCRBJ01-01	01				3	10	3	3	3	3	31	45	48	54	64	1	Out	VDJ
NNNTGTCGGCTGCTCCCTCCCAGACATCTGTGTACTTCTGTGCCAGCATCGAGGGAGCGGGGGAACACTGAAGCTTTCTTTGGACAA		1	3.405994550408719E-4	43	TCRBV06-05*01	TCRBV06	TCRBV06-05	01				TCRBD02-01*01	TCRBD02	TCRBD02-01	01				TCRBJ01-01*01	TCRBJ01	TCRBJ01-01	01				7	0	6	3	7	1	38	48	55	-1	62	1	Out	VDJ
CAGCCTGCAGAGCTTGGGGACTCGGCCATGTATCTCTGTGCCAGCAGCTTAGGGGACGGAAGATATGAAAAACTGTTTTTTGGCAGT	CASSLGDGRYEKLFF	1	3.405994550408719E-4	45	TCRBV11-01*01	TCRBV11	TCRBV11-01	01								TCRBD01,TCRBD02	TCRBD01-01,TCRBD02-01		TCRBJ01-04*01	TCRBJ01	TCRBJ01-04	01				1	7	0	7	0	6	36	-1	52	57	64	1	In	VDJ
ACTCTGGAGTCAGCTACCCGCTCCCAGACATCTGTGTATTTCTGCGCCAGCACCCAGGGTTCTAATCAGCCCCAGCATTTTGGTGAT	CASTQGSNQPQHF	1	3.405994550408719E-4	39	TCRBV10-02*01	TCRBV10	TCRBV10-02	01				TCRBD01-01*01	TCRBD01	TCRBD01-01	01				TCRBJ01-05*01	TCRBJ01	TCRBJ01-05	01				7	4	4	3	2	4	42	52	54	59	63	1	In	VDJ
TCCTCAGAACCGGGAGACACGGCACTGTATCTCTGCGCCAGCAGTCACGTCAGAGGTTAAGGCAATTCACCCCTCCACTTTGGGAAT	CASSHVRG*GNSPLHF	1	3.405994550408719E-4	48	TCRBV23-01*01	TCRBV23	TCRBV23-01	01				TCRBD02-01*02	TCRBD02	TCRBD02-01	02				TCRBJ01-06*01	TCRBJ01	TCRBJ01-06	01				3	7	11	1	5	7	33	47	52	56	63	1	Stop	VDJ
CAGCCCTCAGAACCCAGGGACTCAGCTGTGTATTTTTGTGCTAGTGGTTTGGGGGGGGAAGCTAACTATGGCTACACCTTCGGTTCG	CASGLGGEANYGYTF	1	3.405994550408719E-4	45	TCRBV12-05*01	TCRBV12	TCRBV12-05	01				TCRBD02-01*01	TCRBD02	TCRBD02-01	01				TCRBJ01-02*01	TCRBJ01	TCRBJ01-02	01				1	3	9	1	0	0	36	-1	52	58	61	1	In	VDJ
AAGATCCAGCCCTCAGAACCCAGGGACTCAGCTGTGTATTTTTGTGCTAGTGGTTTGCACACCAACTATGGCTACACCTTCGGTTCG	CASGLHTNYGYTF	1	3.405994550408719E-4	39	TCRBV12-05*01	TCRBV12	TCRBV12-05	01				TCRBD01-01*01	TCRBD01	TCRBD01-01	01				TCRBJ01-02*01	TCRBJ01	TCRBJ01-02	01				2	2	3	6	1	2	42	57	58	61	63	1	In	VDJ
AGTTCTAAGAAGCTCCTTCTCAGTGACTCTGGCTTCTATCTCTGTGCCTACACCGGACTAGCGGGAGACGAGCAGTACTTCGGGCCG	CAYTGLAGDEQYF	1	3.405994550408719E-4	39	TCRBV30-01	TCRBV30	TCRBV30-01				01,05	TCRBD02-01*02	TCRBD02	TCRBD02-01	02				TCRBJ02-07*01	TCRBJ02	TCRBJ02-07	01				7	0	1	2	5	5	42	49	54	-1	67	1	In	VDJ
CACTGTGACATCGGCCCAAAAGAACCCGACAGCTTTCTATCTCTTAAGTGGGGGGACTAGCGTCAGAGAGAGCAGTACTTCGGGCCG		1	3.405994550408719E-4	38	TCRBV19-01*01	TCRBV19	TCRBV19-01	01				TCRBD02-01	TCRBD02	TCRBD02-01				01,02	TCRBJ02-07*01	TCRBJ02	TCRBJ02-07	01				16	7	0	6	8	7	43	44	52	62	69	1	Out	VDJ
GAGTCCGCCAGCACCAACCAGACATCTATGTACCTCTGTGCCAGCAGGTCCGACAGGGGGCCCTACAATGAGCAGTTCTTCGGGCCA	CASRSDRGPYNEQFF	1	3.405994550408719E-4	45	TCRBV28-01*01	TCRBV28	TCRBV28-01	01				TCRBD01-01*01	TCRBD01	TCRBD01-01	01				TCRBJ02-01*01	TCRBJ02	TCRBJ02-01	01				6	0	2	0	4	2	36	47	51	-1	61	1	In	VDJ
ACAGAGCAGGAGGACTCGGCCGTGTATCTCTGTGCCAGCAGCCAGGGACTAGCGGGAGGCTACTACAATGAGCAGTTCTTCGGGCCA	CASSQGLAGGYYNEQFF	1	3.405994550408719E-4	51	TCRBV07-02	TCRBV07	TCRBV07-02				01,02	TCRBD02-01*02	TCRBD02	TCRBD02-01	02				TCRBJ02-01*01	TCRBJ02	TCRBJ02-01	01				5	3	0	1	2	3	30	42	44	59	62	1	In	VDJ
AAGATCCAGCCTGCAGAGCTTGAGGACTCGGCCGTGTATCTCTGTGCCAGCAGCTCCCAAATACAGGGGGAAGCTTTCTTTGGACAA	CASSSQIQGEAFF	1	3.405994550408719E-4	39	TCRBV11	TCRBV11				TCRBV11-02,TCRBV11-03		TCRBD01-01*01	TCRBD01	TCRBD01-01	01				TCRBJ01-01*01	TCRBJ01	TCRBJ01-01	01				4	0	3	2	7	8	42	55	62	-1	69	1	In	VDJ
AGCACCTTGGAGCTGGGGGACTCGGCCCTTTATCTTTGCGCCAGCAGCCTCAGCGGGGGTAGCAATCAGCCCCAGCATTTTGGTGAT	CASSLSGGSNQPQHF	1	3.405994550408719E-4	45	TCRBV05-01*01	TCRBV05	TCRBV05-01	01				TCRBD02-01*01	TCRBD02	TCRBD02-01	01				TCRBJ01-05*01	TCRBJ01	TCRBJ01-05	01				4	0	6	2	3	0	36	48	51	-1	59	1	In	VDJ
GAGTTGGCTGCTCCCTCCCAGACATCTGTGTACTTCTGTGCCAGCAGTTACTTAAGTCTTGACAATCAGCCCCAGCATTTTGGTGAT	CASSYLSLDNQPQHF	1	3.405994550408719E-4	45	TCRBV06-06*01	TCRBV06	TCRBV06-06	01								TCRBD01,TCRBD02	TCRBD01-01,TCRBD02-01		TCRBJ01-05*01	TCRBJ01	TCRBJ01-05	01				1	0	2	8	8	3	36	52	60	-1	62	1	In	VDJ
TGGAGCTGGGGGACTCAGCCCTGTACTTCTGTGCCAGCAGGGGAGAGACAGCTGAGTGAAAGAACCTATGGCTACACCTTCGGTTCG		1	3.405994550408719E-4	52	TCRBV13-01*01	TCRBV13	TCRBV13-01	01								TCRBD01,TCRBD02	TCRBD01-01,TCRBD02-01		TCRBJ01-02*01	TCRBJ01	TCRBJ01-02	01				6	14	2	5	6	4	29	40	46	51	65	1	Out	VDJ
CAGCCCTCAGAACCCAGGGACTCAGCTGTGTACTTCTGTGCCAGTCAGAAGAGGACAGGGGGGTTTCAGGAGCAGTACTTCGGGCCG	CASQKRTGGFQEQYF	2	6.811989100817438E-4	45	TCRBV12	TCRBV12				TCRBV12-03/12-04,TCRBV12-04		TCRBD01-01*01	TCRBD01	TCRBD01-01	01				TCRBJ02-07*01	TCRBJ02	TCRBJ02-07	01				9	7	1	1	8	7	36	44	52	62	69	2	In	VDJ
TCTCTGGAGCTGGGGGACTCAGCTTTGTATTTCTGTGCCAGCAGCCCTACGTTGGCCGTCTCTGGAAACACCATATATTTTGGAGAG	CASSPTLAVSGNTIYF	1	3.405994550408719E-4	48	TCRBV09-01*01	TCRBV09	TCRBV09-01	01								TCRBD01,TCRBD02	TCRBD01-01,TCRBD02-01		TCRBJ01-03*01	TCRBJ01	TCRBJ01-03	01				4	3	9	0	8	0	33	45	53	56	59	1	In	VDJ
TTGGAGCTGGGGGACTCGGCCCTTTATCTTTGCGCCAGCAGAAAGGGACGTCCCGGGCGGGAGGGGAATGAGCAGTTCTTCGGGCCA	CASRKGRPGREGNEQFF	1	3.405994550408719E-4	51	TCRBV05-01*01	TCRBV05	TCRBV05-01	01				TCRBD02-01*02	TCRBD02	TCRBD02-01	02				TCRBJ02-01*01	TCRBJ02	TCRBJ02-01	01				5	1	7	0	15	7	30	41	56	65	66	1	In	VDJ
GCGTCTGCTGTACCCTCTCAGACATCTGTGTACTTCTGTGCCAGTAGTGCAGGCGCGGGAAGCAACAATGAGCAGTTCTTCGGGCCA	CASSAGAGSNNEQFF	1	3.405994550408719E-4	45	TCRBV06-04*01	TCRBV06	TCRBV06-04	01				TCRBD02-01*02	TCRBD02	TCRBD02-01	02				TCRBJ02-01*01	TCRBJ02	TCRBJ02-01	01				4	4	7	3	5	5	36	49	54	60	64	1	In	VDJ
CAGTCCACGGAGTCAGGGGACACAGCACTGTATTTCTGTGCCAGCAGCACTACACGAGGAGGTGAGGAGACCCAGTACTTCGGGCCA	CASSTTRGGEETQYF	1	3.405994550408719E-4	45	TCRBV21-01*01	TCRBV21	TCRBV21-01	01				TCRBD02-01*02	TCRBD02	TCRBD02-01	02				TCRBJ02-05*01	TCRBJ02	TCRBJ02-05	01				4	4	10	1	8	5	36	49	57	62	66	1	In	VDJ
ACCTTGGAGCTGGGGGACTCGGCCCTTTATCTTTGCGCCAGCAGCTTACATCTGGGGAGGCTGACCGGGGAGCTGTTTTTTGGAGAA	CASSLHLGRLTGELFF	1	3.405994550408719E-4	48	TCRBV05-01*01	TCRBV05	TCRBV05-01	01				TCRBD02-01*02	TCRBD02	TCRBD02-01	02				TCRBJ02-02*01	TCRBJ02	TCRBJ02-02	01				2	3	9	1	7	5	33	47	54	60	63	1	In	VDJ
CTGCAGCCAGAAGACTCAGCCCTGTATCTCTGCGCCAGCAGCCTGGTTGGATTAGCGGGAGGCACCGGGGAGCTGTTTTTTGGAGAA	CASSLVGLAGGTGELFF	1	3.405994550408719E-4	51	TCRBV04-01*01	TCRBV04	TCRBV04-01	01				TCRBD02-01*02	TCRBD02	TCRBD02-01	02				TCRBJ02-02*01	TCRBJ02	TCRBJ02-02	01				4	0	5	1	9	4	30	43	52	-1	62	1	In	VDJ
AGCCCTCAGAACCCAGGGACTCAGCTGTGTATTTTTGTGCTAGTGGTAACTGAACCTAGGGGAACCGGGGAGCTGTTTTTTGGAGAA		1	3.405994550408719E-4	46	TCRBV12-05*01	TCRBV12	TCRBV12-05	01				TCRBD01-01*01	TCRBD01	TCRBD01-01	01				TCRBJ02-02*01	TCRBJ02	TCRBJ02-02	01				5	1	5	2	10	5	35	47	57	62	63	1	Out	VDJ
ATCCAGCGCACAGAGCAGGAGGACTCGGCCGTGTATCTCTGTGCCAGCGCCCCAAAACCCGGTGGTACTGAAGCTTTCTTTGGACAA	CASAPKPGGTEAFF	1	3.405994550408719E-4	42	TCRBV07-02	TCRBV07	TCRBV07-02				01,02	TCRBD02-01	TCRBD02	TCRBD02-01				01,02	TCRBJ01-01*01	TCRBJ01	TCRBJ01-01	01				8	4	8	5	11	5	39	48	59	62	66	1	In	VDJ
CTGAACATGAGCTCCTTGGAGCTGGGGGACTCAGCCCTGTACTTCTGTGCCAGCAGCTTAGCGGGGAGTCCCCTCCACTTTGGGAAT	CASSLAGSPLHF	1	3.405994550408719E-4	36	TCRBV13-01*01	TCRBV13	TCRBV13-01	01				TCRBD02-01	TCRBD02	TCRBD02-01				01,02	TCRBJ01-06*01	TCRBJ01	TCRBJ01-06	01				1	3	8	3	0	13	45	-1	61	66	69	1	In	VDJ
AAGCTCCTTCTCAGTGACTCTGGCTTCTATCTCTGTGCCTGGAGCCCGAGGGGGGCCCTCGAGAGGACACCCCTCCACTTTGGGAAT	CAWSPRGALERTPLHF	1	3.405994550408719E-4	48	TCRBV30-01*01	TCRBV30	TCRBV30-01	01								TCRBD01,TCRBD02	TCRBD01-01,TCRBD02-01		TCRBJ01-06*01	TCRBJ01	TCRBJ01-06	01				3	13	5	1	4	11	33	44	48	54	67	1	In	VDJ
AGCTCTCTGGAGCTGGGGGACTCAGCTTTGTATTTCTGTGCCAGCAGCGTCTCCGGGACAGGGGTCTCCGGGCAGTACTTCGGGCCG	CASSVSGTGVSGQYF	1	3.405994550408719E-4	45	TCRBV09-01*01	TCRBV09	TCRBV09-01	01				TCRBD01-01*01	TCRBD01	TCRBD01-01	01				TCRBJ02-07*01	TCRBJ02	TCRBJ02-07	01				2	7	0	2	4	9	36	50	54	64	71	1	In	VDJ
CGCTCACCAGGCCTGGGGGACGCAGCCATGTACCTGTGTGCCACCAGCAGCCAACGCCTGACAGGTGGCGAGCAGTACTTCGGGCCG	CATSSQRLTGGEQYF	1	3.405994550408719E-4	45	TCRBV15-01*02	TCRBV15	TCRBV15-01	02				TCRBD01-01*01	TCRBD01	TCRBD01-01	01				TCRBJ02-07*01	TCRBJ02	TCRBJ02-07	01				3	3	2	4	9	6	36	50	59	65	68	1	In	VDJ
GTGAGCACCTTGGAGCTGGGGGACTCGGCCCTTTATCTTTGCGCCAGCAACTTGGGCGGGCGATCCCACGAGCAGTACTTCGGGCCG	CASNLGGRSHEQYF	1	3.405994550408719E-4	42	TCRBV05-01*01	TCRBV05	TCRBV05-01	01				TCRBD02-01	TCRBD02	TCRBD02-01				01,02	TCRBJ02-07*01	TCRBJ02	TCRBJ02-07	01				0	7	7	4	0	5	39	-1	55	60	67	1	In	VDJ
CTGAGGATCCAGCAGGTAGTGCGAGGAGATTCGGCAGCTTATTTCTGTGCCAGCTCACCACGAGAAAACATTCAGTACTTCGGCGCC	CASSPRENIQYF	1	3.405994550408719E-4	36	TCRBV18-01*01	TCRBV18	TCRBV18-01	01				TCRBD02-01*02	TCRBD02	TCRBD02-01	02				TCRBJ02-04*01	TCRBJ02	TCRBJ02-04	01				1	0	11	2	0	5	45	-1	61	-1	64	1	In	VDJ
GTGACCAGTGCCCATCCTGAAGACAGCAGCTTCTACATCTGCAGTGCTACCAAAGGACAGGGACCAGAGACCCAGTACTTCGGGCCA	CSATKGQGPETQYF	1	3.405994550408719E-4	42	TCRBV20	TCRBV20				TCRBV20-01,TCRBV20-or09_02		TCRBD01-01*01	TCRBD01	TCRBD01-01	01				TCRBJ02-05*01	TCRBJ02	TCRBJ02-05	01				4	3	1	3	5	4	39	49	54	62	65	1	In	VDJ
CACCTACACGCCCTGCAGCCAGAAGACTCAGCCCTGTATCTCTGCGCCAGCAGTCGTTACGTGGGAGATACGCAGTATTTTGGCCCA	CASSRYVGDTQYF	1	3.405994550408719E-4	39	TCRBV04-01*01	TCRBV04	TCRBV04-01	01								TCRBD01,TCRBD02	TCRBD01-01,TCRBD02-01		TCRBJ02-03*01	TCRBJ02	TCRBJ02-03	01				6	0	0	9	9	5	42	53	62	-1	65	1	In	VDJ
NNNNTGTCGGCTGCTCCCTCCCAAACATCTGTGTACTTCTGTGCCAGCATTAATGCAGGGGGCACAGATACGCAGTATTTTGGCCCA	CASINAGGTDTQYF	1	3.405994550408719E-4	42	TCRBV06	TCRBV06				TCRBV06-02/06-03,TCRBV06-02		TCRBD01-01*01	TCRBD01	TCRBD01-01	01				TCRBJ02-03*01	TCRBJ02	TCRBJ02-03	01				7	0	4	2	6	1	39	49	55	-1	61	1	In	VDJ
GCAGAACTGGAGGATTCTGGAGTTTATTTCTGTGCCAGCAGCCAATTCGGGGCTCAAAGATACACAGATACGCAGTATTTTGGCCCA	CASSQFGAQRYTDTQYF	1	3.405994550408719E-4	51	TCRBV14-01*01	TCRBV14	TCRBV14-01	01								TCRBD01,TCRBD02	TCRBD01-01,TCRBD02-01		TCRBJ02-03*01	TCRBJ02	TCRBJ02-03	01				2	9	7	0	3	2	30	45	48	53	62	1	In	VDJ
ACGATCCAGCGCACAGAGCAGGAGGACTCGGCCGTGTATCTCTGTGCCAGCAGCCCAGGTCATAACACTGAAGCTTTCTTTGGACAA	CASSPGHNTEAFF	1	3.405994550408719E-4	39	TCRBV07-02	TCRBV07	TCRBV07-02				01,02	TCRBD01-01*01	TCRBD01	TCRBD01-01	01				TCRBJ01-01*01	TCRBJ01	TCRBJ01-01	01				5	4	4	4	1	2	42	54	55	59	63	1	In	VDJ
AGCTCTCTGGAGCTGGGGGACTCAGCTTTGTATTTCTGTGCCAGCAGCGCCCTAGACCGATCTAATGAAAAACTGTTTTTTGGCAGT	CASSALDRSNEKLFF	1	3.405994550408719E-4	45	TCRBV09-01*01	TCRBV09	TCRBV09-01	01				TCRBD02-01	TCRBD02	TCRBD02-01				01,02	TCRBJ01-04*01	TCRBJ01	TCRBJ01-04	01				3	6	4	8	2	3	36	49	51	55	61	1	In	VDJ
CAGCGCACAGAGCAGGAGGACTCGGCCGTGTATCTCTGTGCCAGCAGCTTAGGGGCGCAGGGTCGGTCACCCCTCCACTTTGGGAAT	CASSLGAQGRSPLHF	1	3.405994550408719E-4	45	TCRBV07-02	TCRBV07	TCRBV07-02				01,02	TCRBD01-01*01	TCRBD01	TCRBD01-01	01				TCRBJ01-06*01	TCRBJ01	TCRBJ01-06	01				1	4	4	3	5	10	36	52	57	62	66	1	In	VDJ
TCTAAGAAGCTCCTTCTCAGTGACTCTGGCTTCTATCTCTGTGCCTGGAGCCTTGGGAGGGCCGGTTATGGCTACACCTTCGGTTCG	CAWSLGRAGYGYTF	1	3.405994550408719E-4	42	TCRBV30-01*01	TCRBV30	TCRBV30-01	01				TCRBD02-01*02	TCRBD02	TCRBD02-01	02				TCRBJ01-02*01	TCRBJ01	TCRBJ01-02	01				3	5	9	0	4	5	39	50	54	61	66	1	In	VDJ
GCAGAGCTTGGGGACTCGGCCGTGTATCTCTGTGCCAGCAGCTTAACCTTCCCGGGACAGCCCTACTATGGCTACACCTTCGGTTCG	CASSLTFPGQPYYGYTF	1	3.405994550408719E-4	51	TCRBV11-03*01	TCRBV11	TCRBV11-03	01				TCRBD01-01*01	TCRBD01	TCRBD01-01	01				TCRBJ01-02*01	TCRBJ01	TCRBJ01-02	01				2	4	0	5	8	3	30	45	53	60	64	1	In	VDJ
CAGTGCCCATCCTGAAGACAGCAGCTTCTACATCTGCAGTGCTAGAGAAGGGGCGGCCTGCCAACCTACGAGCAGTACTTCGGGCCG		1	3.405994550408719E-4	47	TCRBV20	TCRBV20				TCRBV20-01,TCRBV20-or09_02		TCRBD01-01*01	TCRBD01	TCRBD01-01	01				TCRBJ02-07*01	TCRBJ02	TCRBJ02-07	01				0	11	5	2	0	2	34	-1	48	53	64	1	Out	VDJ
NTGTCGGCTGCTCCCTCCCAGACATCTGTGTACTTCTGTGCCAGCAGTGGGGGACAGGGGGACTACAATGAGCAGTTCTTCGGGCCA	CASSGGQGDYNEQFF	1	3.405994550408719E-4	45	TCRBV06	TCRBV06				TCRBV06-01,TCRBV06-05		TCRBD01-01*01	TCRBD01	TCRBD01-01	01				TCRBJ02-01*01	TCRBJ02	TCRBJ02-01	01				4	1	0	1	1	3	36	49	50	61	62	1	In	VDJ
GTGAACGCCTTGTTGCTGGGGGACTCGGCCCTCTATCTCTGTGCCAGCAGCAAGACTAGCAGCACAGATACGCAGTATTTTGGCCCA	CASSKTSSTDTQYF	1	3.405994550408719E-4	42	TCRBV05-06*01	TCRBV05	TCRBV05-06	01				TCRBD02-01	TCRBD02	TCRBD02-01				01,02	TCRBJ02-03*01	TCRBJ02	TCRBJ02-03	01				4	0	2	7	2	0	39	51	53	-1	60	1	In	VDJ
NTGTCGGCTGCTCCCTCCCAGACATCTGTGTACTTCTGTGCCAGCGGAAAACACCAGACTGAGAACACTGAAGCTTTCTTTGGACAA	CASGKHQTENTEAFF	1	3.405994550408719E-4	45	TCRBV06-05*01	TCRBV06	TCRBV06-05	01				TCRBD02-01	TCRBD02	TCRBD02-01				01,02	TCRBJ01-01*01	TCRBJ01	TCRBJ01-01	01				8	2	2	10	11	1	36	45	56	60	62	1	In	VDJ
GTGAACGCCTTGTTGCTGGGGGACTCGGCCCTCTATCTCTGTGCCAGCAGCTTGCTCGGGGCAAACTATGGCTACACCTTCGGTTCG	CASSLLGANYGYTF	1	3.405994550408719E-4	42	TCRBV05-06*01	TCRBV05	TCRBV05-06	01								TCRBD01,TCRBD02	TCRBD01-01,TCRBD02-01		TCRBJ01-02*01	TCRBJ01	TCRBJ01-02	01				1	1	7	0	3	2	39	54	57	62	63	1	In	VDJ
AATGTGAGCACCTTGGAGCTGGGGGACTCGGCCCTTTATCTTTGCGCCAGCAGCCCTACAGGCTACTACGAGCAGTACTTCGGGCCG	CASSPTGYYEQYF	1	3.405994550408719E-4	39	TCRBV05-01*01	TCRBV05	TCRBV05-01	01				TCRBD01-01*01	TCRBD01	TCRBD01-01	01				TCRBJ02-07*01	TCRBJ02	TCRBJ02-07	01				4	3	3	4	3	3	42	54	57	62	65	1	In	VDJ
CTGACAGTGACCAGTGCCCATCCTGAAGACAGCAGCTTCTACATCTGCAGTGCAGGGGGTCCTAACTACGAGCAGTACTTCGGGCCG	CSAGGPNYEQYF	1	3.405994550408719E-4	36	TCRBV20	TCRBV20				TCRBV20-01,TCRBV20-or09_02		TCRBD01-01*01	TCRBD01	TCRBD01-01	01				TCRBJ02-07*01	TCRBJ02	TCRBJ02-07	01				6	6	5	1	0	3	45	-1	53	59	65	1	In	VDJ
ACCTTGGAGCTGGGGGACTCGGCCCTTTATCTTTGCGCCAGCAGCTTCACGAGCGGGAGAGGCTACAATGAGCAGTTCTTCGGGCCA	CASSFTSGRGYNEQFF	2	6.811989100817438E-4	48	TCRBV05-01*01	TCRBV05	TCRBV05-01	01				TCRBD02-01*02	TCRBD02	TCRBD02-01	02				TCRBJ02-01*01	TCRBJ02	TCRBJ02-01	01				2	3	6	2	4	3	33	47	51	59	62	2	In	VDJ
CGCACAGAGCAGGAGGACTCGGCCGTGTATCTCTGTGCCAGCAGCGCTACGACCGGGACTGGATACAATGAGCAGTTCTTCGGGCCA	CASSATTGTGYNEQFF	2	6.811989100817438E-4	48	TCRBV07-02	TCRBV07	TCRBV07-02				01,02	TCRBD02-01	TCRBD02	TCRBD02-01				01,02	TCRBJ02-01*01	TCRBJ02	TCRBJ02-01	01				5	3	0	10	9	4	33	45	54	60	63	2	In	VDJ
TCCTTGGAGCTGGGGGACTCAGCCCTGTACTTCTGTGCCAGCAGCTTAGTTCTAGCGGGATTATCAGATACGCAGTATTTTGGCCCA	CASSLVLAGLSDTQYF	2	6.811989100817438E-4	48	TCRBV13-01*01	TCRBV13	TCRBV13-01	01				TCRBD02-01*02	TCRBD02	TCRBD02-01	02				TCRBJ02-03*01	TCRBJ02	TCRBJ02-03	01				1	4	4	3	2	4	33	49	51	60	64	2	In	VDJ
NNNNNNNNNNTGTCGGCTGCTCCCTCCCAGACATCTGTGTACTTCTGTGCCAGCGTTTTAGGGACGGGAGGAGCTTTCTTTGGACAA	CASVLGTGGAFF	1	3.405994550408719E-4	36	TCRBV06-05*01	TCRBV06	TCRBV06-05	01				TCRBD02-01*02	TCRBD02	TCRBD02-01	02				TCRBJ01-01*01	TCRBJ01	TCRBJ01-01	01				8	0	8	1	10	10	45	54	64	-1	71	1	In	VDJ
ACATCGGCCCAAAAGAACCCGACAGCTTTCTATCTCTGTGCCAGTAGTATCCTCCCTCGGGGATACACTGAAGCTTTCTTTGGACAA	CASSILPRGYTEAFF	1	3.405994550408719E-4	45	TCRBV19-01*01	TCRBV19	TCRBV19-01	01				TCRBD02-01*01	TCRBD02	TCRBD02-01	01				TCRBJ01-01*01	TCRBJ01	TCRBJ01-01	01				3	2	8	3	7	3	36	50	57	62	64	1	In	VDJ
NCTCTCACTGTGACATCGGCCCAAAAGAACCCGACAGCTTTCTATCTCTGTGCCAGTAGTACCCTCTCGGGCTACACCTTCGGTTCG	CASSTLSGYTF	1	3.405994550408719E-4	33	TCRBV19-01*01	TCRBV19	TCRBV19-01	01				TCRBD02-01	TCRBD02	TCRBD02-01				01,02	TCRBJ01-02*01	TCRBJ01	TCRBJ01-02	01				4	4	4	10	2	8	48	61	63	65	69	1	In	VDJ
[truncated: 795 more rows]
[truncated: 2 more columns]
